# Supplementary material for: Dissection of the Human T-Cell Receptor γ Gene Repertoire in the Brain and Peripheral Blood Identifies Age- and Alzheimer's Disease-Associated Clonotype Profiles
Source: Front Immunol. 2020 Jan 29;11:12. doi: 10.3389/fimmu.2020.00012 (PMC7025544; doi:10.3389/fimmu.2020.00012)
Supplement: Supplementary file 1 [file Table_1.XLSX]

## Sheet: Sheet3
Tissue	Tissue bank	DNA/RNA	Sample ID	Diag	Age	Sex	Func. CDR3 reads	Func. CDR3 clonotypes	Age of onset	PMI (hh : mm)	NGS analisys
Blood		DNA	A1135	AD	48	f	215083	5102	45		yes
Blood		DNA	A1138	AD	57	f	128028	5095	51		yes
Blood		DNA	631	AD	59	f	232638	4049	57		yes
Blood		DNA	A1097	AD	59	m	91782	3788	55		yes
Blood		DNA	A777	AD	61	m	143740	4483	unknown		yes
Blood		DNA	A882	AD	63	f	108068	10210	55		yes
Blood		DNA	A978	AD	69	f	68931	5763	67		yes
Blood		DNA	A1094	AD	71	m	104370	3343	66		yes
Blood		DNA	A1036	AD	73	m	103161	4551	67		yes
Blood		DNA	A679	AD	73	f	90182	5010	70		yes
Blood		DNA	A1092	AD	74	m	80342	5098	64		yes
Blood		DNA	A1045	AD	76	m	107176	5569	76		yes
Blood		DNA	A984	AD	76	f	87897	5019	64		yes
Blood		DNA	846	AD	77	f	168742	3900	71		yes
Blood		DNA	A1080	AD	77	m	98242	4531	67		yes
Blood		DNA	A846	AD	77	f	130397	4527	71		yes
Blood		DNA	A949_2	AD	78	f	95701	3885	76		yes
Blood		DNA	A1029	AD	79	f	144061	3523	75		yes
Blood		DNA	A1111	AD	79	m	124670	2662	77		yes
Blood		DNA	A1019	AD	80	m	108514	3056	77		yes
Blood		DNA	1086	AD	82	m	148314	2476	78		yes
Blood		DNA	A1159	AD	82	f	104051	5136	75		yes
Blood		DNA	1101	AD	94	m	210184	2491	75		yes
Blood		DNA	PN243	N	25	m	119302	5292			yes
Blood		DNA	NB13	N	28	f	105070	5985			yes
Blood		DNA	PN289	N	34	f	149726	4459			yes
Blood		DNA	PN73	N	34	m	169204	6251			yes
Blood		DNA	NB25	N	40	f	107518	8360			yes
Blood		DNA	NB26	N	46	f	91308	8420			yes
Blood		DNA	ND69	N	48	f	95612	5510			yes
Blood		DNA	ND35	N	49	f	94913	5451			yes
Blood		DNA	138	N	50	f	232358	4299			yes
Blood		DNA	PN194	N	50	m	176599	8627			yes
Blood		DNA	PN96	N	50	f	170468	6004			yes
Blood		DNA	PN197	N	53	m	170367	7926			yes
Blood		DNA	114	N	55	f	284446	7519			yes
Blood		DNA	PN247	N	59	m	106668	3924			yes
Blood		DNA	PN274	N	59	f	169639	6532			yes
Blood		DNA	141	N	60	f	147121	3852			yes
Blood		DNA	O16	N	60	m	114280	8787			yes
Blood		DNA	PN302	N	62	f	219326	4688			yes
Blood		DNA	NB3	N	64	m	95896	4405			yes
Blood		DNA	NL3	N	65	f	103634	3103			yes
Blood		DNA	NL3-O	N	65	f	107292	3055			yes
Blood		DNA	PN259	N	65	f	110093	7962			yes
Blood		DNA	N432	N	66	f	110889	4306			yes
Blood		DNA	158	N	67	f	285976	1237			yes
Blood		DNA	ONK255	N	67	m	184021	4068			yes
Blood		DNA	NB17	N	68	m	62234	4058			yes
Blood		DNA	N423	N	69	m	57614	4023			yes
Blood		DNA	155	N	70	unknown	186173	6028			yes
Blood		DNA	PN147	N	71	m	93932	5789			yes
Blood		DNA	PN139	N	72	f	142025	3946			yes
Blood		DNA	NB19	N	73	m	143867	3598			yes
Blood		DNA	NL-7	N	73	m	125301	3899			yes
Blood		DNA	116	N	74	f	176023	4779			yes
Blood		DNA	ONK171	N	74	m	161199	1766			yes
Blood		DNA	NL-10	N	76	m	116957	5411			yes
Blood		DNA	N436	N	80	m	84107	1254			yes
Blood		DNA	L20 (20)	N	81	f	124314	5659			yes
Blood		DNA	L4 (4)	N	85	f	237117	4059			yes
Blood		DNA	PN221	N	86	m	93108	3408			yes
Blood		DNA	78	N	91	f	159744	3693			yes
Blood		DNA	86	N	94	m	168826	2399			yes
Blood		DNA	L88	N	106	f	62622	3355			yes
Blood		DNA	PK10	PK	39	m	95104	7186	unknown		yes
Blood		DNA	PK19	PK	41	f	97797	12104	unknown		yes
Blood		DNA	PK33	PK	42	f	109214	5393	unknown		yes
Blood		DNA	PK25	PK	44	f	133392	4488	unknown		yes
Blood		DNA	PK34	PK	49	m	109245	4634	unknown		yes
Blood		DNA	PK23	PK	53	f	81105	10296	unknown		yes
Blood		DNA	PK17	PK	54	f	91025	6601	unknown		yes
Blood		DNA	PK32	PK	57	m	140260	3607	unknown		yes
Blood		DNA	PK14	PK	59	f	107751	7985	unknown		yes
Blood		DNA	PK5	PK	63	m	106084	5780	unknown		yes
Blood		DNA	PK6	PK	63	f	197371	4912	unknown		yes
Blood		DNA	PK26	PK	64	f	159294	6503	unknown		yes
Blood		DNA	PK13	PK	67	f	125412	6471	unknown		yes
Blood		DNA	PK9	PK	67	f	74661	3739	unknown		yes
Blood		DNA	PK31	PK	71	f	135193	4646	unknown		yes
Blood		DNA	PK22	PK	78	f	153004	4114	unknown		yes
Brain FC	Duke University tissue bank	DNA	639br	AD	72	m	179236	57	unknown	5 : 20	yes
Brain FC	Duke University tissue bank	DNA	254br	AD	75	m	214320	167	unknown	2 : 34	yes
Brain FC	Duke University tissue bank	DNA	143br	AD	79	m	195359	104	unknown	unknown	yes
Brain FC	Duke University tissue bank	RNA	1102	AD	86	f	186463	45	unknown	14 : 53	yes
Brain FC	Duke University tissue bank	RNA	1340	AD	87	f	113351	63	unknown	16 : 50	yes
Brain FC	Duke University tissue bank	RNA	623	AD	89	f	160054	53	unknown	3 : 10	yes
Brain FC	Duke University tissue bank	DNA	151br	AD	>90	f	289773	62	unknown	22 : 35	yes
Brain FC	Duke University tissue bank	DNA	688br	N	63	m	191388	297	unknown	7 : 00	yes
Brain FC	Duke University tissue bank	DNA	981br	N	74	f	115933	94	unknown	4 : 43	yes
Brain FC	Duke University tissue bank	RNA	196	N	75	m	118966	47	unknown	18 : 53	yes
Brain FC	Duke University tissue bank	DNA	795br	N	81	m	142195	125	unknown	7 : 13	yes
Brain FC	Duke University tissue bank	DNA	1169br	N	88	m	145207	55	unknown	17 : 20	yes
Brain FC	Duke University tissue bank	RNA	425	N	>90	f	102113	117	unknown	5 : 00	yes
Brain FC	Duke University tissue bank	DNA	425br	N	>90	f	227977	69	unknown	5 : 00	yes
Brain FC	Maryland Brain Collection	RNA	24sz	N	21	m	142031	143	unknown	17 : 00	yes
Brain FC	Maryland Brain Collection	RNA	22sz	N	30	m	145986	64	unknown	7 : 00	yes
Brain FC	Maryland Brain Collection	RNA	28sz	N	38	m	130239	74	unknown	16 : 00	yes
Brain FC	Maryland Brain Collection	RNA	6sz	N	39	m	104553	35	unknown	27 : 45	yes
Brain FC	Maryland Brain Collection	RNA	2sz	N	61	m	105540	103	unknown	25 : 30	yes
Brain FC	Maryland Brain Collection	RNA	8sz	N	69	f	101180	92	unknown	7 : 15	yes
Brain FC	Maryland Brain Collection	RNA	16sz	N	75	m	108345	88	unknown	7 : 30	yes
Brain FC	Maryland Brain Collection	RNA	12sz	N	84	m	137084	77	unknown	6 : 00	yes
Brain FC	Maryland Brain Collection	RNA	26sz	N	90	m	130274	65	unknown	8 : 30	yes
Brain FC	New York Bank	RNA	249	AD	62	f	98454	26	unknown	24 : 25	yes
Brain FC	New York Bank	RNA	179	AD	73	m	172500	154	unknown	6 : 15	yes
Brain FC	New York Bank	RNA	267	AD	73	m	115296	40	unknown	22 : 45	yes
Brain FC	New York Bank	RNA	116 (1166)	AD	81	m	107209	41	unknown	11 : 20	yes
Brain FC	New York Bank	RNA	279 (9)	AD	83	m	122430	59	unknown	5 : 35	yes
Brain FC	New York Bank	RNA	312	AD	87	m	166170	49	unknown	7 : 45	yes
Brain FC	New York Bank	RNA	323	AD	89	f	31895	50	unknown	6 : 40	yes
Brain FC	New York Bank	RNA	168 (5)	N	57	m	217979	83	unknown	6 : 29	yes
Brain FC	New York Bank	RNA	136	N	64	f	174920	22	unknown	11 : 30	yes
Brain FC	New York Bank	RNA	202	N	74	m	148541	57	unknown	9 : 15	yes
Brain FC	New York Bank	RNA	779	N	76	f	250948	50	unknown	5 : 23	yes
Brain FC	New York Bank	RNA	1619	N	80	f	150375	52	unknown	6 : 45	yes
Brain FC	New York Bank	RNA	147 (3)	N	>89	f	142586	85	unknown	6 : 55	yes
Brain FC	Oregon Bank	RNA	1766_FC (13)	AD	63	f	157506	76	unknown	4 : 00	yes
Brain FC	Oregon Bank	RNA	2274_FC	AD	65	m	165728	86	unknown	3 : 30	yes
Brain FC	Oregon Bank	RNA	2318_FC	AD	74	f	50938	20	unknown	2 : 00	yes
Brain FC	Oregon Bank	RNA	2486_FC (25)	AD	81	m	201695	43	unknown	12 : 00	yes
Brain FC	Oregon Bank	RNA	1922_FC	AD	82	m	67455	29	unknown	5 : 00	yes
Brain FC	Oregon Bank	RNA	2305_FC	AD	85	f	57809	38	unknown	5 : 00	yes
Brain FC	New York Bank	RNA	344_FC	AD	89	f	76460	170	unknown	7 : 30	yes
Brain FC	New York Bank	RNA	246_FC	AD	>89	f	40919	115	unknown	7 : 15	yes
Brain FC	New York Bank	RNA	145_FC	N	57	f	95790	59	unknown	9 : 14	yes
Brain FC	Oregon Bank	RNA	2501_FC	N	63	f	44412	11	unknown	3 : 00	yes
Brain FC	Oregon Bank	RNA	2779_FC	N	63	m	118186	95	unknown	8 : 30	yes
Brain FC	Oregon Bank	RNA	2902_FC (30)	N	76	f	176943	224	unknown	3 : 00	yes
Brain FC	New York Bank	RNA	638_FC	N	78	m	94272	25	unknown	8 : 00	yes
Brain FC	Oregon Bank	RNA	1902_FC	N	81	f	50603	27	unknown	9 : 00	yes
Brain FC	Oregon Bank	RNA	2545_FC (32)	N	83	m	62788	55	unknown	14 : 00	yes
Brain TC	Duke University tissue bank	DNA	616br	AD	62	f	240550	201	unknown	2 : 10	yes
Brain TC	Duke University tissue bank	DNA	438br	AD	65	f	154268	200	unknown	4 : 43	yes
Brain TC	Duke University tissue bank	DNA	1200br	AD	69	m	289434	116	unknown	19 : 05	yes
Brain TC	Duke University tissue bank	DNA	969br	AD	82	f	188598	125	unknown	1 : 52	yes
Brain TC	Duke University tissue bank	DNA	1513br	AD	86	m	120089	24	unknown	8 : 02	yes
Brain TC	Duke University tissue bank	DNA	623br	AD	89	f	225581	166	unknown	3 : 10	yes
Brain TC	Duke University tissue bank	DNA	165br	N	66	m	245276	139	unknown	14 : 00	yes
Brain TC	Duke University tissue bank	DNA	591br	N	78	f	307713	123	unknown	5 : 31	yes
Brain TC	Duke University tissue bank	DNA	99br	N	85	m	196745	81	unknown	2 : 00	yes
Brain TC	Duke University tissue bank	DNA	838br	N	>90	m	165965	78	unknown	7 : 41	yes
Brain TC	Duke University tissue bank	DNA	909br	N	>90	f	153092	115	unknown	4 : 00	yes
Brain TC	New York Bank	RNA	203	AD	75	f	141660	61	unknown	6 : 00	yes
Brain TC	New York Bank	RNA	239	AD	86	m	198283	70	unknown	4 : 03	yes
Brain TC	New York Bank	RNA	246 (264)	AD	>89	f	191887	91	unknown	7 : 15	yes
Brain TC	New York Bank	RNA	188	AD	>90	f	179078	111	unknown	17 : 15	yes
Brain TC	New York Bank	RNA	168 (6)	N	57	m	268225	123	unknown	6 : 29	yes
Brain TC	New York Bank	RNA	343	N	62	m	105216	37	unknown	8 : 16	yes
Brain TC	New York Bank	RNA	346	N	84	m	119338	44	unknown	14 : 10	yes
Brain TC	New York Bank	RNA	230	N	87	m	103005	48	unknown	6 : 40	yes
Brain TC	New York Bank	RNA	325	N	>89	m	249056	70	unknown	7 : 17	yes
Brain TC	New York Bank	RNA	147	N	>89	f	171068	49	unknown	6 : 55	yes
Brain TC	Oregon Bank	RNA	1766_TC (14)	AD	63	f	151118	102	unknown	4 : 00	yes
Brain TC	Oregon Bank	RNA	2274_TC	AD	65	m	116598	119	unknown	3 : 30	yes
Brain TC	Oregon Bank	RNA	2318_TC	AD	74	f	28479	16	unknown	2 : 00	yes
Brain TC	Oregon Bank	RNA	2486_TC (26)	AD	81	m	155856	54	unknown	12 : 00	yes
Brain TC	Oregon Bank	RNA	1922_TC	AD	82	m	82200	24	unknown	5 : 00	yes
Brain TC	Oregon Bank	RNA	2305_TC	AD	85	f	78471	50	unknown	5 : 00	yes
Brain TC	New York Bank	RNA	246_TC	AD	>89	f	92427	125	unknown	7 : 15	yes
Brain TC	New York Bank	RNA	145_TC	N	57	f	108203	39	unknown	9 : 14	yes
Brain TC	Oregon Bank	RNA	2779_TC	N	63	m	83443	91	unknown	8 : 30	yes
Brain TC	Oregon Bank	RNA	2902_TC (31)	N	76	f	183861	184	unknown	3 : 00	yes
Brain TC	New York Bank	RNA	638_TC	N	78	m	126766	28	unknown	8 : 00	yes
Brain TC	Oregon Bank	RNA	1902_TC	N	81	f	98946	31	unknown	9 : 00	yes
