# Supplementary material for: Dissection of the Human T-Cell Receptor γ Gene Repertoire in the Brain and Peripheral Blood Identifies Age- and Alzheimer's Disease-Associated Clonotype Profiles
Source: Front Immunol. 2020 Jan 29;11:12. doi: 10.3389/fimmu.2020.00012 (PMC7025544; doi:10.3389/fimmu.2020.00012)
Supplement: Supplementary file 2 [file Table_2.XLSX]

## Sheet: Sheet1
TRGV	KRUSKAL p-value	Blood (DNA) vs Brain (DNA) p-value	Blood (DNA) vs Brain (RNA) p-value	Brain (DNA) vs Brain (RNA) p-value
TRGV2	0.0138318	0.0413037	0.0602173	0.474848
TRGV3	0.00517469	0.846064	0.00446654	0.0758585
TRGV4	0.0259956	0.81021	0.0337794	0.0873419
TRGV5	0.0114296	0.203137	0.0133794	0.603409
TRGV5P	0.682619	na	na	na
TRGV7	0.205502	na	na	na
TRGV8	0.00080688	0.00249163	0.0205527	0.216262
TRGV9	1.58437e-07	0.0453532	9.64977e-08	0.0661342
TRGV10	0.00725208	0.111326	0.0111188	0.75791
TRGV11	0.109932	na	na	na
*Data were analyzed by Kruskal-Wallis ANOVA with Dunn’s post-test comparisons
