# Supplementary material for: Dissection of the Human T-Cell Receptor γ Gene Repertoire in the Brain and Peripheral Blood Identifies Age- and Alzheimer's Disease-Associated Clonotype Profiles
Source: Front Immunol. 2020 Jan 29;11:12. doi: 10.3389/fimmu.2020.00012 (PMC7025544; doi:10.3389/fimmu.2020.00012)
Supplement: Supplementary file 3 [file Table_3.XLSX]

## Sheet: AD specific clonotypes
tissue	cdr3aa	cdr3nt	v	j	cdr3aa_length	hydropathy_norm	volume_norm	strength_norm	publicity_by_cdr3aa_sequence	publicity_by_cdr3nt_sequence
brain	CAAWDYYKKLF	TGTGCTGCGTGGGATTACTATAAGAAACTCTTT	TRGV10	TRGJ1	11	-0.190909	116.818	0.545455	15	3
brain	CAAWDYYKKLF	TGTGCTGCGTGGGATTACTATAAGAAACTCTTT	TRGV10	TRGJ2	11	-0.190909	116.818	0.545455	15	3
brain	CAAWDYYKKLF	TGTGCTGCGTGGGATTATTATAAGAAACTCTTT	TRGV10	TRGJ1	11	-0.190909	116.818	0.545455	15	11
brain	CAAWDYYKKLF	TGTGCTGCGTGGGATTATTATAAGAAACTCTTT	TRGV10	TRGJ2	11	-0.190909	116.818	0.545455	15	11
brain	CAAWDYKKLF	TGTGCTGCGTGGGACTATAAGAAACTCTTT	TRGV10	TRGJ1	10	-0.08	114.4	0.5	11	1
brain	CAAWDYKKLF	TGTGCTGCGTGGGATTACAAGAAACTCTTT	TRGV10	TRGJ1	10	-0.08	114.4	0.5	11	3
brain	CAAWDYKKLF	TGTGCTGCGTGGGATTACAAGAAACTCTTT	TRGV10	TRGJ2	10	-0.08	114.4	0.5	11	3
brain	CAAWDYKKLF	TGTGCTGCGTGGGATTATAAGAAACTCTTT	TRGV10	TRGJ1	10	-0.08	114.4	0.5	11	8
brain	CATWDRLYYKKLF	TGTGCCACCTGGGACAGGCTATATTATAAGAAACTCTTT	TRGV7	TRGJ1	13	-0.407692	121.769	0.538462	9	2
brain	CATWDRLYYKKLF	TGTGCCACCTGGGACAGGCTATATTATAAGAAACTCTTT	TRGV7	TRGJ2	13	-0.407692	121.769	0.538462	9	2
brain	CATWDRLYYKKLF	TGTGCCACCTGGGACAGGCTCTATTATAAGAAACTCTTT	TRGV3	TRGJ2	13	-0.407692	121.769	0.538462	9	1
brain	CATWDRLYYKKLF	TGTGCCACCTGGGACAGGCTTTATTATAAGAAACTCTTT	TRGV3	TRGJ1	13	-0.407692	121.769	0.538462	9	6
brain	CATWDRLYYKKLF	TGTGCCACCTGGGACAGGCTTTATTATAAGAAACTCTTT	TRGV3	TRGJ2	13	-0.407692	121.769	0.538462	9	6
brain	CATWDRLYYKKLF	TGTGCCACCTGGGACAGGCTTTATTATAAGAAACTCTTT	TRGV5	TRGJ2	13	-0.407692	121.769	0.538462	9	6
brain	CATWDGPLYYKKLF	TGTGCCACCTGGGACGGGCCCCTATATTATAAGAAACTCTTT	TRGV2	TRGJ1	14	-0.2	112.357	0.5	8	8
brain	CATWDGPLYYKKLF	TGTGCCACCTGGGACGGGCCCCTATATTATAAGAAACTCTTT	TRGV2	TRGJ2	14	-0.2	112.357	0.5	8	8
brain	CATWDSYKKLF	TGTGCCACCTGGGACAGTTATAAGAAACTCTTT	TRGV5	TRGJ2	11	-0.372727	113	0.454545	8	4
brain	CATWDSYKKLF	TGTGCCACCTGGGACAGTTATAAGAAACTCTTT	TRGV7	TRGJ1	11	-0.372727	113	0.454545	8	4
brain	CATWDSYKKLF	TGTGCCACCTGGGACAGTTATAAGAAACTCTTT	TRGV7	TRGJ2	11	-0.372727	113	0.454545	8	4
brain	CATWDSYKKLF	TGTGCCACCTGGGATAGTTATAAGAAACTCTTT	TRGV8	TRGJ1	11	-0.372727	113	0.454545	8	3
brain	CATWDSYKKLF	TGTGCCACCTGGGATAGTTATAAGAAACTCTTT	TRGV8	TRGJ2	11	-0.372727	113	0.454545	8	3
brain	CATWDSYKKLF	TGTGCCACCTGGGATTCATATAAGAAACTCTTT	TRGV8	TRGJ2	11	-0.372727	113	0.454545	8	1
brain	CATWDSYYKKLF	TGTGCCACCTGGGATAGCTATTATAAGAAACTCTTT	TRGV8	TRGJ1	12	-0.45	115.333	0.5	7	1
brain	CATWDSYYKKLF	TGTGCCACCTGGGATAGTTATTATAAGAAACTCTTT	TRGV8	TRGJ1	12	-0.45	115.333	0.5	7	3
brain	CATWDSYYKKLF	TGTGCCACCTGGGATAGTTATTATAAGAAACTCTTT	TRGV8	TRGJ2	12	-0.45	115.333	0.5	7	3
brain	CATWDSYYKKLF	TGTGCCACCTGGGATTCATATTATAAGAAACTCTTT	TRGV8	TRGJ1	12	-0.45	115.333	0.5	7	3
brain	CATWDSYYKKLF	TGTGCCACCTGGGATTCATATTATAAGAAACTCTTT	TRGV8	TRGJ2	12	-0.45	115.333	0.5	7	3
brain	CATWDYKKLF	TGTGCCACCTGGGACTATAAGAAACTCTTT	TRGV8	TRGJ2	10	-0.33	117	0.5	7	1
brain	CATWDYKKLF	TGTGCCACCTGGGATTATAAGAAACTCTTT	TRGV4	TRGJ2	10	-0.33	117	0.5	7	6
brain	CATWDYKKLF	TGTGCCACCTGGGATTATAAGAAACTCTTT	TRGV8	TRGJ1	10	-0.33	117	0.5	7	6
brain	CALWEVPTNYYKKLF	TGTGCCTTGTGGGAGGTACCCACGAATTATTATAAGAAACTCTTT	TRGV9	TRGJ1	15	-0.113333	116.267	0.533333	6	6
brain	CALWEVPTNYYKKLF	TGTGCCTTGTGGGAGGTACCCACGAATTATTATAAGAAACTCTTT	TRGV9	TRGJ2	15	-0.113333	116.267	0.533333	6	6
brain	CALWEVQRNYKKLF	TGTGCCTTGTGGGAGGTGCAAAGAAACTATAAGAAACTCTTT	TRGV9	TRGJ1	14	-0.435714	120.143	0.5	6	6
brain	CALWEVQRNYKKLF	TGTGCCTTGTGGGAGGTGCAAAGAAACTATAAGAAACTCTTT	TRGV9	TRGJ2	14	-0.435714	120.143	0.5	6	6
brain	CATWDAPNYYKKLF	TGTGCCACCTGGGACGCCCCGAATTATTATAAGAAACTCTTT	TRGV2	TRGJ1	14	-0.564286	111.714	0.428571	6	3
brain	CATWDAPNYYKKLF	TGTGCCACCTGGGACGCCCCGAATTATTATAAGAAACTCTTT	TRGV2	TRGJ2	14	-0.564286	111.714	0.428571	6	3
brain	CATWDAPNYYKKLF	TGTGCCACCTGGGATGCGCCGAATTATTATAAGAAACTCTTT	TRGV4	TRGJ1	14	-0.564286	111.714	0.428571	6	3
brain	CATWDAPNYYKKLF	TGTGCCACCTGGGATGCGCCGAATTATTATAAGAAACTCTTT	TRGV4	TRGJ2	14	-0.564286	111.714	0.428571	6	3
brain	CATWDGLYYKKLF	TGTGCCACCTGGGACGGGCTATATTATAAGAAACTCTTT	TRGV2	TRGJ1	13	-0.0923077	114.077	0.538462	6	1
brain	CATWDGLYYKKLF	TGTGCCACCTGGGACGGGCTGTATTATAAGAAACTCTTT	TRGV2	TRGJ1	13	-0.0923077	114.077	0.538462	6	2
brain	CATWDGLYYKKLF	TGTGCCACCTGGGACGGGCTGTATTATAAGAAACTCTTT	TRGV2	TRGJ2	13	-0.0923077	114.077	0.538462	6	2
brain	CATWDGLYYKKLF	TGTGCCACCTGGGATGGACTTTATTATAAGAAACTCTTT	TRGV4	TRGJ2	13	-0.0923077	114.077	0.538462	6	1
brain	CATWDGLYYKKLF	TGTGCCACCTGGGATGGGCTGTATTATAAGAAACTCTTT	TRGV4	TRGJ2	13	-0.0923077	114.077	0.538462	6	1
brain	CATWDGPYYYKKLF	TGTGCCACCTGGGACGGGCCGTATTATTATAAGAAACTCTTT	TRGV2	TRGJ2	14	-0.564286	113.571	0.5	6	1
brain	CATWDGPYYYKKLF	TGTGCCACCTGGGATGGGCCGTATTATTATAAGAAACTCTTT	TRGV4	TRGJ1	14	-0.564286	113.571	0.5	6	5
brain	CATWDGPYYYKKLF	TGTGCCACCTGGGATGGGCCGTATTATTATAAGAAACTCTTT	TRGV4	TRGJ2	14	-0.564286	113.571	0.5	6	5
brain	CATWDGRYKKLF	TGTGCCACCTGGGACGGGCGGTATAAGAAACTCTTT	TRGV2	TRGJ1	12	-0.683333	113.833	0.416667	6	3
brain	CATWDGRYKKLF	TGTGCCACCTGGGACGGGCGGTATAAGAAACTCTTT	TRGV2	TRGJ2	12	-0.683333	113.833	0.416667	6	3
brain	CATWDGRYKKLF	TGTGCCACCTGGGATGGCCGTTATAAGAAACTCTTT	TRGV4	TRGJ2	12	-0.683333	113.833	0.416667	6	1
brain	CATWDGRYKKLF	TGTGCCACCTGGGATGGGCGGTATAAGAAACTCTTT	TRGV4	TRGJ2	12	-0.683333	113.833	0.416667	6	1
brain	CATWDRPNYYKKLF	TGTGCCACCTGGGACAGACCGAATTATTATAAGAAACTCTTT	TRGV7	TRGJ1	14	-1.01429	117.5	0.428571	6	2
brain	CATWDRPNYYKKLF	TGTGCCACCTGGGACAGACCGAATTATTATAAGAAACTCTTT	TRGV7	TRGJ2	14	-1.01429	117.5	0.428571	6	2
brain	CATWDRPNYYKKLF	TGTGCCACCTGGGACAGGCCGAATTATTATAAGAAACTCTTT	TRGV3	TRGJ2	14	-1.01429	117.5	0.428571	6	1
brain	CATWDRPNYYKKLF	TGTGCCACCTGGGATAGACCGAATTATTATAAGAAACTCTTT	TRGV4	TRGJ2	14	-1.01429	117.5	0.428571	6	1
brain	CATWDRYYKKLF	TGTGCCACCTGGGACAGATATTATAAGAAACTCTTT	TRGV5	TRGJ2	12	-0.758333	121.583	0.5	6	1
brain	CATWDRYYKKLF	TGTGCCACCTGGGATAGGTATTATAAGAAACTCTTT	TRGV8	TRGJ1	12	-0.758333	121.583	0.5	6	2
brain	CATWDRYYKKLF	TGTGCCACCTGGGATAGGTATTATAAGAAACTCTTT	TRGV8	TRGJ2	12	-0.758333	121.583	0.5	6	2
brain	CATWDRYYKKLF	TGTGCCACCTGGGATCGTTATTATAAGAAACTCTTT	TRGV4	TRGJ2	12	-0.758333	121.583	0.5	6	1
brain	CATWVQRKKLF	TGTGCCACCTGGGTCCAACGTAAGAAACTCTTT	TRGV8	TRGJ1	11	-0.209091	118.636	0.454545	6	6
brain	CALWEGYYYKKLF	TGTGCCTTGTGGGAGGGTTATTATTATAAGAAACTCTTT	TRGV9	TRGJ1	13	-0.138462	119.154	0.615385	5	5
brain	CALWEGYYYKKLF	TGTGCCTTGTGGGAGGGTTATTATTATAAGAAACTCTTT	TRGV9	TRGJ2	13	-0.138462	119.154	0.615385	5	5
brain	CALWEVHRYKKLF	TGTGCCTTGTGGGAGGTGCATCGATATAAGAAACTCTTT	TRGV9	TRGJ1	13	-0.176923	122.308	0.538462	5	4
brain	CALWEVHRYKKLF	TGTGCCTTGTGGGAGGTGCATCGATATAAGAAACTCTTT	TRGV9	TRGJ2	13	-0.176923	122.308	0.538462	5	4
brain	CATWDDYKKLF	TGTGCCACCTGGGACGATTATAAGAAACTCTTT	TRGV5	TRGJ2	11	-0.618182	114.636	0.454545	5	2
brain	CATWDDYKKLF	TGTGCCACCTGGGACGATTATAAGAAACTCTTT	TRGV7	TRGJ1	11	-0.618182	114.636	0.454545	5	2
brain	CATWDDYKKLF	TGTGCCACCTGGGATGACTATAAGAAACTCTTT	TRGV4	TRGJ2	11	-0.618182	114.636	0.454545	5	1
brain	CATWDDYKKLF	TGTGCCACCTGGGATGATTATAAGAAACTCTTT	TRGV8	TRGJ1	11	-0.618182	114.636	0.454545	5	2
brain	CATWDDYKKLF	TGTGCCACCTGGGATGATTATAAGAAACTCTTT	TRGV8	TRGJ2	11	-0.618182	114.636	0.454545	5	2
brain	CATWDGEEYYKKLF	TGTGCCACCTGGGATGGTGAGGAATATTATAAGAAACTCTTT	TRGV4	TRGJ1	14	-0.857143	112.643	0.428571	5	5
brain	CATWDGEEYYKKLF	TGTGCCACCTGGGATGGTGAGGAATATTATAAGAAACTCTTT	TRGV4	TRGJ2	14	-0.857143	112.643	0.428571	5	5
brain	CATWDKKLF	TGTGCCACCTGGGATAAGAAACTCTTT	TRGV4	TRGJ2	9	-0.222222	114.333	0.444444	5	5
brain	CATWDKKLF	TGTGCCACCTGGGATAAGAAACTCTTT	TRGV8	TRGJ1	9	-0.222222	114.333	0.444444	5	5
brain	CATWDRRGYKKLF	TGTGCCACCTGGGACAGACGGGGATATAAGAAACTCTTT	TRGV3	TRGJ1	13	-0.976923	116.462	0.384615	5	1
brain	CATWDRRGYKKLF	TGTGCCACCTGGGACAGGCGGGGGTATAAGAAACTCTTT	TRGV7	TRGJ2	13	-0.976923	116.462	0.384615	5	1
brain	CATWDRRGYKKLF	TGTGCCACCTGGGACAGGCGGGGTTATAAGAAACTCTTT	TRGV3	TRGJ1	13	-0.976923	116.462	0.384615	5	3
brain	CATWDRRGYKKLF	TGTGCCACCTGGGACAGGCGGGGTTATAAGAAACTCTTT	TRGV3	TRGJ2	13	-0.976923	116.462	0.384615	5	3
brain	CATWDRRGYKKLF	TGTGCCACCTGGGACAGGCGGGGTTATAAGAAACTCTTT	TRGV5	TRGJ1	13	-0.976923	116.462	0.384615	5	3
brain	CAAWDYKRARSYYKKLF	TGTGCTGCGTGGGATTATAAAAGGGCGAGGAGTTATTATAAGAAACTCTTT	TRGV10	TRGJ1	17	-0.9	117.471	0.411765	4	4
brain	CAAWDYKRARSYYKKLF	TGTGCTGCGTGGGATTATAAAAGGGCGAGGAGTTATTATAAGAAACTCTTT	TRGV10	TRGJ2	17	-0.9	117.471	0.411765	4	4
brain	CAAWERNYYKKLF	TGTGCTGCGTGGGAGCGAAATTATTATAAGAAACTCTTT	TRGV10	TRGJ1	13	-0.776923	119	0.461538	4	4
brain	CAAWERNYYKKLF	TGTGCTGCGTGGGAGCGAAATTATTATAAGAAACTCTTT	TRGV10	TRGJ2	13	-0.776923	119	0.461538	4	4
brain	CALWEANYYKKLF	TGTGCCTTGTGGGAGGCAAATTATTATAAGAAACTCTTT	TRGV9	TRGJ2	13	-0.138462	117.154	0.538462	4	1
brain	CALWEANYYKKLF	TGTGCCTTGTGGGAGGCGAATTATTATAAGAAACTCTTT	TRGV9	TRGJ1	13	-0.138462	117.154	0.538462	4	3
brain	CALWEANYYKKLF	TGTGCCTTGTGGGAGGCGAATTATTATAAGAAACTCTTT	TRGV9	TRGJ2	13	-0.138462	117.154	0.538462	4	3
brain	CALWEVNPHYYKKLF	TGTGCCTTGTGGGAGGTGAACCCCCATTATTATAAGAAACTCTTT	TRGV9	TRGJ1	15	-0.28	117.933	0.533333	4	4
brain	CALWEVNPHYYKKLF	TGTGCCTTGTGGGAGGTGAACCCCCATTATTATAAGAAACTCTTT	TRGV9	TRGJ2	15	-0.28	117.933	0.533333	4	4
brain	CATWAPNYYKKLF	TGTGCCACCTGGGCACCGAATTATTATAAGAAACTCTTT	TRGV4	TRGJ1	13	-0.338462	113.308	0.461538	4	2
brain	CATWAPNYYKKLF	TGTGCCACCTGGGCACCGAATTATTATAAGAAACTCTTT	TRGV4	TRGJ2	13	-0.338462	113.308	0.461538	4	2
brain	CATWAPNYYKKLF	TGTGCCACCTGGGCGCCGAATTATTATAAGAAACTCTTT	TRGV8	TRGJ2	13	-0.338462	113.308	0.461538	4	1
brain	CATWAPNYYKKLF	TGTGCCACCTGGGCTCCCAATTATTATAAGAAACTCTTT	TRGV8	TRGJ1	13	-0.338462	113.308	0.461538	4	1
brain	CATWDAYKKLF	TGTGCCACCTGGGATGCTTATAAGAAACTCTTT	TRGV4	TRGJ1	11	-0.136364	112.455	0.454545	4	4
brain	CATWDAYKKLF	TGTGCCACCTGGGATGCTTATAAGAAACTCTTT	TRGV4	TRGJ2	11	-0.136364	112.455	0.454545	4	4
brain	CATWDGNYYKKLF	TGTGCCACCTGGGACGGAAATTATTATAAGAAACTCTTT	TRGV2	TRGJ2	13	-0.653846	111.923	0.461538	4	1
brain	CATWDGNYYKKLF	TGTGCCACCTGGGACGGGAATTATTATAAGAAACTCTTT	TRGV4	TRGJ2	13	-0.653846	111.923	0.461538	4	1
brain	CATWDGNYYKKLF	TGTGCCACCTGGGATGGCAATTATTATAAGAAACTCTTT	TRGV4	TRGJ2	13	-0.653846	111.923	0.461538	4	1
brain	CATWDGNYYKKLF	TGTGCCACCTGGGATGGGAATTATTATAAGAAACTCTTT	TRGV4	TRGJ2	13	-0.653846	111.923	0.461538	4	1
brain	CATWDGYYKKLF	TGTGCCACCTGGGACGGCTATTATAAGAAACTCTTT	TRGV2	TRGJ2	12	-0.416667	113.25	0.5	4	1
brain	CATWDGYYKKLF	TGTGCCACCTGGGACGGTTATTATAAGAAACTCTTT	TRGV2	TRGJ2	12	-0.416667	113.25	0.5	4	1
brain	CATWDLYYKKLF	TGTGCCACCTGGGATCTTTATTATAAGAAACTCTTT	TRGV4	TRGJ1	12	-0.0666667	119.583	0.583333	4	4
brain	CATWDLYYKKLF	TGTGCCACCTGGGATCTTTATTATAAGAAACTCTTT	TRGV4	TRGJ2	12	-0.0666667	119.583	0.583333	4	4
brain	CATWDLYYKKLF	TGTGCCACCTGGGATCTTTATTATAAGAAACTCTTT	TRGV8	TRGJ1	12	-0.0666667	119.583	0.583333	4	4
brain	CATWDNVYYKKLF	TGTGCCACCTGGGATAATGTTTATTATAAGAAACTCTTT	TRGV2	TRGJ1	13	-0.3	116.308	0.538462	4	4
brain	CATWDNVYYKKLF	TGTGCCACCTGGGATAATGTTTATTATAAGAAACTCTTT	TRGV8	TRGJ1	13	-0.3	116.308	0.538462	4	4
brain	CATWDNVYYKKLF	TGTGCCACCTGGGATAATGTTTATTATAAGAAACTCTTT	TRGV8	TRGJ2	13	-0.3	116.308	0.538462	4	4
brain	CATWDREKLF	TGTGCCACCTGGGACAGGGAGAAACTCTTT	TRGV3	TRGJ1	10	-0.61	115.1	0.4	4	2
brain	CATWDREKLF	TGTGCCACCTGGGACAGGGAGAAACTCTTT	TRGV3	TRGJ2	10	-0.61	115.1	0.4	4	2
brain	CATWDREKLF	TGTGCCACCTGGGATAGGGAGAAACTCTTT	TRGV8	TRGJ1	10	-0.61	115.1	0.4	4	2
brain	CATWDREKLF	TGTGCCACCTGGGATAGGGAGAAACTCTTT	TRGV8	TRGJ2	10	-0.61	115.1	0.4	4	2
brain	CATWDRGYKKLF	TGTGCCACCTGGGACAGGGGTTATAAGAAACTCTTT	TRGV5	TRGJ2	12	-0.683333	113.833	0.416667	4	1
brain	CATWDRGYKKLF	TGTGCCACCTGGGACCGGGGTTATAAGAAACTCTTT	TRGV3	TRGJ2	12	-0.683333	113.833	0.416667	4	1
brain	CATWDRGYYKKLF	TGTGCCACCTGGGACAGAGGTTATTATAAGAAACTCTTT	TRGV2	TRGJ2	13	-0.730769	115.923	0.461538	4	1
brain	CATWDRGYYKKLF	TGTGCCACCTGGGACAGGGGTTATTATAAGAAACTCTTT	TRGV3	TRGJ2	13	-0.730769	115.923	0.461538	4	1
brain	CATWDRGYYKKLF	TGTGCCACCTGGGATAGAGGATATTATAAGAAACTCTTT	TRGV8	TRGJ2	13	-0.730769	115.923	0.461538	4	1
brain	CATWDRHYKKLF	TGTGCCACCTGGGACAGGCATTATAAGAAACTCTTT	TRGV3	TRGJ1	12	-0.916667	119.667	0.416667	4	4
brain	CATWDRHYKKLF	TGTGCCACCTGGGACAGGCATTATAAGAAACTCTTT	TRGV5	TRGJ1	12	-0.916667	119.667	0.416667	4	4
brain	CATWDRHYKKLF	TGTGCCACCTGGGACAGGCATTATAAGAAACTCTTT	TRGV5	TRGJ2	12	-0.916667	119.667	0.416667	4	4
brain	CATWDRHYKKLF	TGTGCCACCTGGGACAGGCATTATAAGAAACTCTTT	TRGV7	TRGJ2	12	-0.916667	119.667	0.416667	4	4
brain	CATWDRHYYKKLF	TGTGCCACCTGGGACAGGCATTATTATAAGAAACTCTTT	TRGV3	TRGJ2	13	-0.946154	121.308	0.461538	4	3
brain	CATWDRHYYKKLF	TGTGCCACCTGGGACAGGCATTATTATAAGAAACTCTTT	TRGV5	TRGJ2	13	-0.946154	121.308	0.461538	4	3
brain	CATWDRNYYKKLF	TGTGCCACCTGGGACAGGAATTATTATAAGAAACTCTTT	TRGV3	TRGJ1	13	-0.969231	119.615	0.461538	4	2
brain	CATWDRNYYKKLF	TGTGCCACCTGGGACAGGAATTATTATAAGAAACTCTTT	TRGV3	TRGJ2	13	-0.969231	119.615	0.461538	4	2
brain	CATWDRNYYKKLF	TGTGCCACCTGGGACCGGAATTATTATAAGAAACTCTTT	TRGV2	TRGJ2	13	-0.969231	119.615	0.461538	4	1
brain	CATWDRNYYKKLF	TGTGCCACCTGGGATAGGAATTATTATAAGAAACTCTTT	TRGV4	TRGJ1	13	-0.969231	119.615	0.461538	4	2
brain	CATWDRNYYKKLF	TGTGCCACCTGGGATAGGAATTATTATAAGAAACTCTTT	TRGV8	TRGJ2	13	-0.969231	119.615	0.461538	4	2
brain	CATWDTNYYKKLF	TGTGCCACCTGGGATACGAATTATTATAAGAAACTCTTT	TRGV2	TRGJ1	13	-0.676923	115.385	0.461538	4	4
brain	CATWDTNYYKKLF	TGTGCCACCTGGGATACGAATTATTATAAGAAACTCTTT	TRGV2	TRGJ2	13	-0.676923	115.385	0.461538	4	4
brain	CATWDTNYYKKLF	TGTGCCACCTGGGATACGAATTATTATAAGAAACTCTTT	TRGV8	TRGJ1	13	-0.676923	115.385	0.461538	4	4
brain	CATWDTNYYKKLF	TGTGCCACCTGGGATACGAATTATTATAAGAAACTCTTT	TRGV8	TRGJ2	13	-0.676923	115.385	0.461538	4	4
brain	CATWDVNYKKLF	TGTGCCACCTGGGACGTAAATTATAAGAAACTCTTT	TRGV2	TRGJ1	12	-0.216667	114.25	0.5	4	3
brain	CATWDVNYKKLF	TGTGCCACCTGGGACGTAAATTATAAGAAACTCTTT	TRGV5	TRGJ1	12	-0.216667	114.25	0.5	4	3
brain	CATWDVNYKKLF	TGTGCCACCTGGGACGTAAATTATAAGAAACTCTTT	TRGV5	TRGJ2	12	-0.216667	114.25	0.5	4	3
brain	CATWDWDNKKLF	TGTGCCACCTGGGATTGGGATAATAAGAAACTCTTT	TRGV4	TRGJ1	12	-0.825	114.917	0.416667	4	4
brain	CATWDWDNKKLF	TGTGCCACCTGGGATTGGGATAATAAGAAACTCTTT	TRGV4	TRGJ2	12	-0.825	114.917	0.416667	4	4
brain	CATWERRPENYYKKLF	TGTGCCACCTGGGAGAGACGCCCAGAGAATTATTATAAGAAACTCTTT	TRGV4	TRGJ1	16	-1.3875	120	0.375	4	4
brain	CATWERRPENYYKKLF	TGTGCCACCTGGGAGAGACGCCCAGAGAATTATTATAAGAAACTCTTT	TRGV4	TRGJ2	16	-1.3875	120	0.375	4	4
brain	CATWGNYYKKLF	TGTGCCACCTGGGGGAATTATTATAAGAAACTCTTT	TRGV3	TRGJ1	12	-0.416667	113.667	0.5	4	4
brain	CATWGNYYKKLF	TGTGCCACCTGGGGGAATTATTATAAGAAACTCTTT	TRGV3	TRGJ2	12	-0.416667	113.667	0.5	4	4
brain	CAAWDAHYYKKLF	TGTGCTGCGTGGGATGCCCACTATTATAAGAAACTCTTT	TRGV10	TRGJ1	13	-0.269231	113.077	0.461538	3	3
brain	CAAWDAHYYKKLF	TGTGCTGCGTGGGATGCCCACTATTATAAGAAACTCTTT	TRGV10	TRGJ2	13	-0.269231	113.077	0.461538	3	3
brain	CAAWDLDYYKKLF	TGTGCTGCGTGGGACCTAGATTATTATAAGAAACTCTTT	TRGV10	TRGJ2	13	-0.138462	115.385	0.538462	3	1
brain	CAAWDLDYYKKLF	TGTGCTGCGTGGGATTTGGATTATTATAAGAAACTCTTT	TRGV10	TRGJ1	13	-0.138462	115.385	0.538462	3	2
brain	CAAWDLDYYKKLF	TGTGCTGCGTGGGATTTGGATTATTATAAGAAACTCTTT	TRGV10	TRGJ2	13	-0.138462	115.385	0.538462	3	2
brain	CAAWDPYKKLF	TGTGCTGCGTGGGATCCCTATAAGAAACTCTTT	TRGV10	TRGJ1	11	-0.218182	112.182	0.454545	3	2
brain	CAAWDRPNYYKKLF	TGTGCTGCGTGGGACCGTCCGAATTATTATAAGAAACTCTTT	TRGV10	TRGJ1	14	-0.835714	115.643	0.428571	3	2
brain	CAAWDRPNYYKKLF	TGTGCTGCGTGGGACCGTCCGAATTATTATAAGAAACTCTTT	TRGV10	TRGJ2	14	-0.835714	115.643	0.428571	3	2
brain	CAAWDRPNYYKKLF	TGTGCTGCGTGGGATAGACCCAATTATTATAAGAAACTCTTT	TRGV10	TRGJ2	14	-0.835714	115.643	0.428571	3	1
brain	CAAWDYHYKKLF	TGTGCTGCGTGGGATTATCACTATAAGAAACTCTTT	TRGV10	TRGJ1	12	-0.441667	116.917	0.5	3	3
brain	CAAWDYHYKKLF	TGTGCTGCGTGGGATTATCACTATAAGAAACTCTTT	TRGV10	TRGJ2	12	-0.441667	116.917	0.5	3	3
brain	CAAWDYKGYKKLF	TGTGCTGCGTGGGATTATAAGGGGTATAAGAAACTCTTT	TRGV10	TRGJ1	13	-0.492308	112.923	0.461538	3	3
brain	CAAWDYKGYKKLF	TGTGCTGCGTGGGATTATAAGGGGTATAAGAAACTCTTT	TRGV10	TRGJ2	13	-0.492308	112.923	0.461538	3	3
brain	CAAWDYTNYYKKLF	TGTGCTGCGTGGGATTATACCAATTATTATAAGAAACTCTTT	TRGV10	TRGJ1	14	-0.542857	115.357	0.5	3	3
brain	CAAWDYTNYYKKLF	TGTGCTGCGTGGGATTATACCAATTATTATAAGAAACTCTTT	TRGV10	TRGJ2	14	-0.542857	115.357	0.5	3	3
brain	CAFLRPAPNYYKKLF	TGTGCCTTCCTTCGGCCGGCTCCGAATTATTATAAGAAACTCTTT	TRGV9	TRGJ1	15	-0.153333	114.267	0.466667	3	3
brain	CAFLRPAPNYYKKLF	TGTGCCTTCCTTCGGCCGGCTCCGAATTATTATAAGAAACTCTTT	TRGV9	TRGJ2	15	-0.153333	114.267	0.466667	3	3
brain	CALWEDYYKKLF	TGTGCCTTGTGGGAGGATTATTATAAGAAACTCTTT	TRGV9	TRGJ1	12	-0.3	120.917	0.583333	3	3
brain	CALWEDYYKKLF	TGTGCCTTGTGGGAGGATTATTATAAGAAACTCTTT	TRGV9	TRGJ2	12	-0.3	120.917	0.583333	3	3
brain	CALWEGHYKKLF	TGTGCCTTGTGGGAGGGCCATTATAAGAAACTCTTT	TRGV9	TRGJ1	12	-0.2	115.417	0.5	3	3
brain	CALWEGHYKKLF	TGTGCCTTGTGGGAGGGCCATTATAAGAAACTCTTT	TRGV9	TRGJ2	12	-0.2	115.417	0.5	3	3
brain	CALWEGRGYKKLF	TGTGCCTTGTGGGAGGGAAGGGGTTATAAGAAACTCTTT	TRGV9	TRGJ1	13	-0.315385	112.538	0.461538	3	3
brain	CALWEGRGYKKLF	TGTGCCTTGTGGGAGGGAAGGGGTTATAAGAAACTCTTT	TRGV9	TRGJ2	13	-0.315385	112.538	0.461538	3	3
brain	CALWEGSYYKKLF	TGTGCCTTGTGGGAGGGCTCTTATTATAAGAAACTCTTT	TRGV9	TRGJ1	13	-0.1	113.923	0.538462	3	3
brain	CALWEGSYYKKLF	TGTGCCTTGTGGGAGGGCTCTTATTATAAGAAACTCTTT	TRGV9	TRGJ2	13	-0.1	113.923	0.538462	3	3
brain	CALWEKPSENYYKKLF	TGTGCCTTGTGGGAGAAGCCTTCGGAGAATTATTATAAGAAACTCTTT	TRGV9	TRGJ1	16	-0.8375	116.438	0.4375	3	3
brain	CALWEKPSENYYKKLF	TGTGCCTTGTGGGAGAAGCCTTCGGAGAATTATTATAAGAAACTCTTT	TRGV9	TRGJ2	16	-0.8375	116.438	0.4375	3	3
brain	CATWANYKKLF	TGTGCCACCTGGGCCAATTATAAGAAACTCTTT	TRGV4	TRGJ2	11	-0.136364	112.909	0.454545	3	2
brain	CATWANYKKLF	TGTGCCACCTGGGCCAATTATAAGAAACTCTTT	TRGV8	TRGJ1	11	-0.136364	112.909	0.454545	3	2
brain	CATWDDYYKKLF	TGTGCCACCTGGGACGATTATTATAAGAAACTCTTT	TRGV2	TRGJ2	12	-0.675	116.833	0.5	3	1
brain	CATWDDYYKKLF	TGTGCCACCTGGGATGATTATTATAAGAAACTCTTT	TRGV4	TRGJ2	12	-0.675	116.833	0.5	3	1
brain	CATWDGHNYYKKLF	TGTGCCACCTGGGACGGGCACAATTATTATAAGAAACTCTTT	TRGV2	TRGJ1	14	-0.835714	112.357	0.428571	3	3
brain	CATWDGHNYYKKLF	TGTGCCACCTGGGACGGGCACAATTATTATAAGAAACTCTTT	TRGV2	TRGJ2	14	-0.835714	112.357	0.428571	3	3
brain	CATWDGHYYKKLF	TGTGCCACCTGGGACGGACATTATTATAAGAAACTCTTT	TRGV5	TRGJ2	13	-0.630769	113.615	0.461538	3	1
brain	CATWDGHYYKKLF	TGTGCCACCTGGGACGGTCACTATTATAAGAAACTCTTT	TRGV2	TRGJ1	13	-0.630769	113.615	0.461538	3	2
brain	CATWDGHYYKKLF	TGTGCCACCTGGGACGGTCACTATTATAAGAAACTCTTT	TRGV2	TRGJ2	13	-0.630769	113.615	0.461538	3	2
brain	CATWDGLEYKKLF	TGTGCCACCTGGGATGGTTTAGAGTATAAGAAACTCTTT	TRGV4	TRGJ1	13	-0.261538	111.615	0.461538	3	3
brain	CATWDGLEYKKLF	TGTGCCACCTGGGATGGTTTAGAGTATAAGAAACTCTTT	TRGV4	TRGJ2	13	-0.261538	111.615	0.461538	3	3
brain	CATWDGLRGYNYYKKLF	TGTGCCACCTGGGACGGGCTGAGGGGTTACAATTATTATAAGAAACTCTTT	TRGV2	TRGJ1	17	-0.641176	112.706	0.470588	3	3
brain	CATWDGLRGYNYYKKLF	TGTGCCACCTGGGACGGGCTGAGGGGTTACAATTATTATAAGAAACTCTTT	TRGV2	TRGJ2	17	-0.641176	112.706	0.470588	3	3
brain	CATWDGLRYKKLF	TGTGCCACCTGGGACGGGCTCCGGTATAAGAAACTCTTT	TRGV2	TRGJ1	13	-0.338462	114.615	0.461538	3	3
brain	CATWDGLRYKKLF	TGTGCCACCTGGGACGGGCTCCGGTATAAGAAACTCTTT	TRGV2	TRGJ2	13	-0.338462	114.615	0.461538	3	3
brain	CATWDGQNYYKKLF	TGTGCCACCTGGGACGGGCAAAATTATTATAAGAAACTCTTT	TRGV2	TRGJ1	14	-0.857143	112.071	0.428571	3	3
brain	CATWDGQNYYKKLF	TGTGCCACCTGGGACGGGCAAAATTATTATAAGAAACTCTTT	TRGV2	TRGJ2	14	-0.857143	112.071	0.428571	3	3
brain	CATWDGRVKYKKLF	TGTGCCACCTGGGATGGCCGTGTAAAATATAAGAAACTCTTT	TRGV4	TRGJ1	14	-0.564286	114.714	0.428571	3	3
brain	CATWDGRVKYKKLF	TGTGCCACCTGGGATGGCCGTGTAAAATATAAGAAACTCTTT	TRGV4	TRGJ2	14	-0.564286	114.714	0.428571	3	3
brain	CATWDGRYYKKLF	TGTGCCACCTGGGACGGGCGTTATTATAAGAAACTCTTT	TRGV2	TRGJ2	13	-0.730769	115.923	0.461538	3	1
brain	CATWDGRYYKKLF	TGTGCCACCTGGGATGGTCGCTATTATAAGAAACTCTTT	TRGV4	TRGJ2	13	-0.730769	115.923	0.461538	3	1
brain	CATWDKRFGYKKLF	TGTGCCACCTGGGACAAGAGGTTCGGTTATAAGAAACTCTTT	TRGV3	TRGJ1	14	-0.664286	116.857	0.428571	3	3
brain	CATWDKRFGYKKLF	TGTGCCACCTGGGACAAGAGGTTCGGTTATAAGAAACTCTTT	TRGV3	TRGJ2	14	-0.664286	116.857	0.428571	3	3
brain	CATWDPNYYKKLF	TGTGCCACCTGGGACCCGAATTATTATAAGAAACTCTTT	TRGV8	TRGJ2	13	-0.746154	115.154	0.461538	3	1
brain	CATWDPNYYKKLF	TGTGCCACCTGGGACCCTAATTATTATAAGAAACTCTTT	TRGV3	TRGJ1	13	-0.746154	115.154	0.461538	3	2
brain	CATWDPNYYKKLF	TGTGCCACCTGGGACCCTAATTATTATAAGAAACTCTTT	TRGV3	TRGJ2	13	-0.746154	115.154	0.461538	3	2
brain	CATWDPTMDNYYKKLF	TGTGCCACCTGGGATCCCACCATGGACAATTATTATAAGAAACTCTTT	TRGV8	TRGJ1	16	-0.75	112.812	0.4375	3	3
brain	CATWDPTMDNYYKKLF	TGTGCCACCTGGGATCCCACCATGGACAATTATTATAAGAAACTCTTT	TRGV8	TRGJ2	16	-0.75	112.812	0.4375	3	3
brain	CATWDRCYYKKLF	TGTGCCACCTGGGACAGGTGTTATTATAAGAAACTCTTT	TRGV3	TRGJ1	13	-0.507692	118.846	0.538462	3	2
brain	CATWDRCYYKKLF	TGTGCCACCTGGGACAGGTGTTATTATAAGAAACTCTTT	TRGV3	TRGJ2	13	-0.507692	118.846	0.538462	3	2
brain	CATWDRDYYKKLF	TGTGCCACCTGGGACAGGGACTATTATAAGAAACTCTTT	TRGV5	TRGJ1	13	-0.969231	119.231	0.461538	3	2
brain	CATWDRDYYKKLF	TGTGCCACCTGGGACAGGGACTATTATAAGAAACTCTTT	TRGV5	TRGJ2	13	-0.969231	119.231	0.461538	3	2
brain	CATWDRDYYKKLF	TGTGCCACCTGGGACAGGGATTATTATAAGAAACTCTTT	TRGV3	TRGJ2	13	-0.969231	119.231	0.461538	3	1
brain	CATWDRKLF	TGTGCCACCTGGGATAGAAAACTCTTT	TRGV8	TRGJ1	9	-0.288889	115.778	0.444444	3	1
brain	CATWDRLGDYKKLF	TGTGCCACCTGGGACAGGCTCGGGGATTATAAGAAACTCTTT	TRGV3	TRGJ1	14	-0.564286	112.929	0.428571	3	3
brain	CATWDRLGDYKKLF	TGTGCCACCTGGGACAGGCTCGGGGATTATAAGAAACTCTTT	TRGV5	TRGJ1	14	-0.564286	112.929	0.428571	3	3
brain	CATWDRLGDYKKLF	TGTGCCACCTGGGACAGGCTCGGGGATTATAAGAAACTCTTT	TRGV5	TRGJ2	14	-0.564286	112.929	0.428571	3	3
brain	CATWDRPAYYKKLF	TGTGCCACCTGGGATAGGCCGGCTTATTATAAGAAACTCTTT	TRGV8	TRGJ1	14	-0.635714	115.429	0.428571	3	3
brain	CATWDRPAYYKKLF	TGTGCCACCTGGGATAGGCCGGCTTATTATAAGAAACTCTTT	TRGV8	TRGJ2	14	-0.635714	115.429	0.428571	3	3
brain	CATWDRPGYYYKKLF	TGTGCCACCTGGGACAGGCCGGGGTATTATTATAAGAAACTCTTT	TRGV7	TRGJ1	15	-0.826667	115.867	0.466667	3	3
brain	CATWDRPGYYYKKLF	TGTGCCACCTGGGACAGGCCGGGGTATTATTATAAGAAACTCTTT	TRGV7	TRGJ2	15	-0.826667	115.867	0.466667	3	3
brain	CATWDRPKDYKKLF	TGTGCCACCTGGGACAGGCCGAAGGATTATAAGAAACTCTTT	TRGV3	TRGJ1	14	-1.2	116.714	0.357143	3	3
brain	CATWDRPKDYKKLF	TGTGCCACCTGGGACAGGCCGAAGGATTATAAGAAACTCTTT	TRGV3	TRGJ2	14	-1.2	116.714	0.357143	3	3
brain	CATWDRRDYYKKLF	TGTGCCACCTGGGACAGGCGGGACTATTATAAGAAACTCTTT	TRGV3	TRGJ2	14	-1.22143	121.286	0.428571	3	1
brain	CATWDRRDYYKKLF	TGTGCCACCTGGGACAGGCGGGATTATTATAAGAAACTCTTT	TRGV3	TRGJ2	14	-1.22143	121.286	0.428571	3	2
brain	CATWDRRDYYKKLF	TGTGCCACCTGGGACAGGCGGGATTATTATAAGAAACTCTTT	TRGV5	TRGJ1	14	-1.22143	121.286	0.428571	3	2
brain	CATWDRRGKVKKLF	TGTGCCACCTGGGACAGGCGGGGGAAGGTTAAGAAACTCTTT	TRGV3	TRGJ1	14	-0.792857	115.214	0.357143	3	3
brain	CATWDRRGKVKKLF	TGTGCCACCTGGGACAGGCGGGGGAAGGTTAAGAAACTCTTT	TRGV5	TRGJ2	14	-0.792857	115.214	0.357143	3	3
brain	CATWDRVQEYKKLF	TGTGCCACCTGGGATAGGGTGCAGGAATATAAGAAACTCTTT	TRGV8	TRGJ1	14	-0.757143	117.571	0.428571	3	3
brain	CATWDRVQEYKKLF	TGTGCCACCTGGGATAGGGTGCAGGAATATAAGAAACTCTTT	TRGV8	TRGJ2	14	-0.757143	117.571	0.428571	3	3
brain	CATWEKKLF	TGTGCCACCTGGGAAAAGAAACTCTTT	TRGV5	TRGJ1	9	-0.222222	116.333	0.444444	3	2
brain	CATWEKKLF	TGTGCCACCTGGGAAAAGAAACTCTTT	TRGV8	TRGJ1	9	-0.222222	116.333	0.444444	3	2
brain	CATWGYYKKLF	TGTGCCACCTGGGGGTATTATAAGAAACTCTTT	TRGV3	TRGJ1	11	-0.136364	115.273	0.545455	3	1
brain	CATWGYYKKLF	TGTGCCACCTGGGGTTATTATAAGAAACTCTTT	TRGV4	TRGJ1	11	-0.136364	115.273	0.545455	3	2
brain	CATWGYYKKLF	TGTGCCACCTGGGGTTATTATAAGAAACTCTTT	TRGV4	TRGJ2	11	-0.136364	115.273	0.545455	3	2
brain	CATWNYYKKLF	TGTGCCACCTGGAATTATTATAAGAAACTCTTT	TRGV3	TRGJ1	11	-0.418182	119.636	0.545455	3	3
brain	CATWNYYKKLF	TGTGCCACCTGGAATTATTATAAGAAACTCTTT	TRGV4	TRGJ2	11	-0.418182	119.636	0.545455	3	3
brain	SYYKKLF	TCCTATTATAAGAAACTCTTT	TRGV4	TRGJ1	7	-0.657143	126.286	0.571429	3	3
brain	SYYKKLF	TCCTATTATAAGAAACTCTTT	TRGV4	TRGJ2	7	-0.657143	126.286	0.571429	3	3
brain	CAAKKDIKKLF	TGTGCCGCTAAAAAGGATATAAAGAAACTCTTT	TRGV8	TRGJ1	11	-0.172727	112.182	0.363636	2	2
brain	CAAKKDIKKLF	TGTGCCGCTAAAAAGGATATAAAGAAACTCTTT	TRGV8	TRGJ2	11	-0.172727	112.182	0.363636	2	2
brain	CAARNYYKKLF	TGTGCTGCGCGCAATTATTATAAGAAACTCTTT	TRGV10	TRGJ1	11	-0.518182	115.909	0.454545	2	2
brain	CAAWDFPNYYKKLF	TGTGCTGCGTGGGATTTCCCGAATTATTATAAGAAACTCTTT	TRGV10	TRGJ2	14	-0.314286	114.714	0.5	2	2
brain	CAAWDHPPILRDYYKKLF	TGTGCTGCGTGGGACCACCCCCCCATTTTAAGAGATTATTATAAGAAACTCTTT	TRGV10	TRGJ1	18	-0.455556	115	0.444444	2	2
brain	CAAWDHPPILRDYYKKLF	TGTGCTGCGTGGGACCACCCCCCCATTTTAAGAGATTATTATAAGAAACTCTTT	TRGV10	TRGJ2	18	-0.455556	115	0.444444	2	2
brain	CAAWDHPPILRDYYKKLF	TGTGCTGCGTGGGACCACCCCCCTATTTTAAGAGATTATTATAAGAAACTCTTT	TRGV10	TRGJ2	18	-0.455556	115	0.444444	2	1
brain	CAAWDLNYYKKLF	TGTGCTGCGTGGGACCTTAATTATTATAAGAAACTCTTT	TRGV10	TRGJ1	13	-0.138462	115.769	0.538462	2	2
brain	CAAWDLNYYKKLF	TGTGCTGCGTGGGACCTTAATTATTATAAGAAACTCTTT	TRGV10	TRGJ2	13	-0.138462	115.769	0.538462	2	2
brain	CAAWDQRLYKKLF	TGTGCTGCGTGGGACCAGAGGCTCTATAAGAAACTCTTT	TRGV10	TRGJ1	13	-0.384615	117.692	0.461538	2	2
brain	CAAWDQRLYKKLF	TGTGCTGCGTGGGACCAGAGGCTCTATAAGAAACTCTTT	TRGV10	TRGJ2	13	-0.384615	117.692	0.461538	2	2
brain	CAAWDRSLYYKKLF	TGTGCTGCGTGGGATAGGTCCCTTTATTATAAGAAACTCTTT	TRGV10	TRGJ1	14	-0.257143	116.429	0.5	2	2
brain	CAAWDRSLYYKKLF	TGTGCTGCGTGGGATAGGTCCCTTTATTATAAGAAACTCTTT	TRGV10	TRGJ2	14	-0.257143	116.429	0.5	2	2
brain	CAAWDSNYYKKLF	TGTGCTGCGTGGGATTCCAATTATTATAAGAAACTCTTT	TRGV10	TRGJ1	13	-0.492308	111.846	0.461538	2	2
brain	CAAWDSWWGNYYKKIL	TGTGCTGCGTGGGATTCCTGGTGGGGGAATTATTATAAGAAAATATTG	TRGV10	TRGJ1	16	-0.43125	113.562	0.5	2	2
brain	CAAWDSWWGNYYKKLF	TGTGCTGCGTGGGATTCCTGGTGGGGGAATTATTATAAGAAACTCTTT	TRGV10	TRGJ2	16	-0.5375	114.25	0.5	2	2
brain	CAAWDYNHKKLF	TGTGCTGCGTGGGATTATAACCATAAGAAACTCTTT	TRGV10	TRGJ1	12	-0.625	113.167	0.416667	2	2
brain	CAAWDYNHKKLF	TGTGCTGCGTGGGATTATAACCATAAGAAACTCTTT	TRGV10	TRGJ2	12	-0.625	113.167	0.416667	2	2
brain	CAAWDYNYKKLF	TGTGCTGCGTGGGATTATAACTATAAGAAACTCTTT	TRGV10	TRGJ1	12	-0.466667	115.083	0.5	2	2
brain	CAAWDYNYKKLF	TGTGCTGCGTGGGATTATAACTATAAGAAACTCTTT	TRGV10	TRGJ2	12	-0.466667	115.083	0.5	2	2
brain	CAAWDYPYYKKLF	TGTGCTGCGTGGGATTACCCTTATTATAAGAAACTCTTT	TRGV10	TRGJ1	13	-0.384615	116.615	0.538462	2	2
brain	CAAWDYPYYKKLF	TGTGCTGCGTGGGATTACCCTTATTATAAGAAACTCTTT	TRGV10	TRGJ2	13	-0.384615	116.615	0.538462	2	2
brain	CAAWDYRHYKKLF	TGTGCTGCGTGGGATTACAGGCATTATAAGAAACTCTTT	TRGV10	TRGJ1	13	-0.753846	119.308	0.461538	2	1
brain	CAAWDYRYKKLF	TGTGCTGCGTGGGATTATAGGTATAAGAAACTCTTT	TRGV10	TRGJ1	12	-0.55	119.417	0.5	2	2
brain	CAAWDYRYKKLF	TGTGCTGCGTGGGATTATAGGTATAAGAAACTCTTT	TRGV10	TRGJ2	12	-0.55	119.417	0.5	2	2
brain	CAAWDYWANYYKKLF	TGTGCTGCGTGGGATTATTGGGCGAATTATTATAAGAAACTCTTT	TRGV10	TRGJ1	15	-0.4	116.8	0.533333	2	2
brain	CAAWDYWANYYKKLF	TGTGCTGCGTGGGATTATTGGGCGAATTATTATAAGAAACTCTTT	TRGV10	TRGJ2	15	-0.4	116.8	0.533333	2	2
brain	CAAWGRNYYKKLF	TGTGCTGCGTGGGGGCGGAATTATTATAAGAAACTCTTT	TRGV10	TRGJ1	13	-0.538462	114.308	0.461538	2	2
brain	CAAWGRNYYKKLF	TGTGCTGCGTGGGGGCGGAATTATTATAAGAAACTCTTT	TRGV10	TRGJ2	13	-0.538462	114.308	0.461538	2	2
blood	CATWDGKKLF	TGTGCCACCTGGGACGGAAAGAAACTCTTT	TRGV2	TRGJ1	10	-0.24	107.7	0.4	41	13
blood	CATWDGKKLF	TGTGCCACCTGGGACGGAAAGAAACTCTTT	TRGV3	TRGJ1	10	-0.24	107.7	0.4	41	13
blood	CATWDGKKLF	TGTGCCACCTGGGACGGAAAGAAACTCTTT	TRGV4	TRGJ1	10	-0.24	107.7	0.4	41	13
blood	CATWDGKKLF	TGTGCCACCTGGGACGGAAAGAAACTCTTT	TRGV8	TRGJ1	10	-0.24	107.7	0.4	41	13
blood	CATWDGKKLF	TGTGCCACCTGGGACGGCAAGAAACTCTTT	TRGV2	TRGJ1	10	-0.24	107.7	0.4	41	7
blood	CATWDGKKLF	TGTGCCACCTGGGACGGCAAGAAACTCTTT	TRGV3	TRGJ1	10	-0.24	107.7	0.4	41	7
blood	CATWDGKKLF	TGTGCCACCTGGGACGGCAAGAAACTCTTT	TRGV4	TRGJ1	10	-0.24	107.7	0.4	41	7
blood	CATWDGKKLF	TGTGCCACCTGGGACGGCAAGAAACTCTTT	TRGV7	TRGJ1	10	-0.24	107.7	0.4	41	7
blood	CATWDGKKLF	TGTGCCACCTGGGACGGGAAGAAACTCTTT	TRGV2	TRGJ1	10	-0.24	107.7	0.4	41	25
blood	CATWDGKKLF	TGTGCCACCTGGGACGGGAAGAAACTCTTT	TRGV2	TRGJ2	10	-0.24	107.7	0.4	41	25
blood	CATWDGKKLF	TGTGCCACCTGGGACGGGAAGAAACTCTTT	TRGV3	TRGJ1	10	-0.24	107.7	0.4	41	25
blood	CATWDGKKLF	TGTGCCACCTGGGACGGGAAGAAACTCTTT	TRGV3	TRGJ2	10	-0.24	107.7	0.4	41	25
blood	CATWDGKKLF	TGTGCCACCTGGGACGGGAAGAAACTCTTT	TRGV7	TRGJ1	10	-0.24	107.7	0.4	41	25
blood	CATWDGKKLF	TGTGCCACCTGGGACGGTAAGAAACTCTTT	TRGV2	TRGJ1	10	-0.24	107.7	0.4	41	22
blood	CATWDGKKLF	TGTGCCACCTGGGACGGTAAGAAACTCTTT	TRGV2	TRGJ2	10	-0.24	107.7	0.4	41	22
blood	CATWDGKKLF	TGTGCCACCTGGGACGGTAAGAAACTCTTT	TRGV3	TRGJ1	10	-0.24	107.7	0.4	41	22
blood	CATWDGKKLF	TGTGCCACCTGGGACGGTAAGAAACTCTTT	TRGV4	TRGJ1	10	-0.24	107.7	0.4	41	22
blood	CATWDGKKLF	TGTGCCACCTGGGACGGTAAGAAACTCTTT	TRGV5	TRGJ1	10	-0.24	107.7	0.4	41	22
blood	CATWDGKKLF	TGTGCCACCTGGGATGGAAAGAAACTCTTT	TRGV4	TRGJ1	10	-0.24	107.7	0.4	41	10
blood	CATWDGKKLF	TGTGCCACCTGGGATGGAAAGAAACTCTTT	TRGV7	TRGJ1	10	-0.24	107.7	0.4	41	10
blood	CATWDGKKLF	TGTGCCACCTGGGATGGAAAGAAACTCTTT	TRGV8	TRGJ1	10	-0.24	107.7	0.4	41	10
blood	CATWDGKKLF	TGTGCCACCTGGGATGGCAAGAAACTCTTT	TRGV3	TRGJ1	10	-0.24	107.7	0.4	41	8
blood	CATWDGKKLF	TGTGCCACCTGGGATGGCAAGAAACTCTTT	TRGV4	TRGJ1	10	-0.24	107.7	0.4	41	8
blood	CATWDGKKLF	TGTGCCACCTGGGATGGCAAGAAACTCTTT	TRGV8	TRGJ1	10	-0.24	107.7	0.4	41	8
blood	CATWDGKKLF	TGTGCCACCTGGGATGGGAAGAAACTCTTT	TRGV4	TRGJ1	10	-0.24	107.7	0.4	41	11
blood	CATWDGKKLF	TGTGCCACCTGGGATGGGAAGAAACTCTTT	TRGV8	TRGJ1	10	-0.24	107.7	0.4	41	11
blood	CATWDGKKLF	TGTGCCACCTGGGATGGTAAGAAACTCTTT	TRGV3	TRGJ1	10	-0.24	107.7	0.4	41	18
blood	CATWDGKKLF	TGTGCCACCTGGGATGGTAAGAAACTCTTT	TRGV4	TRGJ1	10	-0.24	107.7	0.4	41	18
blood	CATWDGKKLF	TGTGCCACCTGGGATGGTAAGAAACTCTTT	TRGV8	TRGJ1	10	-0.24	107.7	0.4	41	18
blood	CATWDKKLF	TGTGCCACCTGGGACAAGAAACTCTTT	TRGV2	TRGJ1	9	-0.222222	114.333	0.444444	41	25
blood	CATWDKKLF	TGTGCCACCTGGGACAAGAAACTCTTT	TRGV2	TRGJ2	9	-0.222222	114.333	0.444444	41	25
blood	CATWDKKLF	TGTGCCACCTGGGACAAGAAACTCTTT	TRGV3	TRGJ1	9	-0.222222	114.333	0.444444	41	25
blood	CATWDKKLF	TGTGCCACCTGGGACAAGAAACTCTTT	TRGV4	TRGJ1	9	-0.222222	114.333	0.444444	41	25
blood	CATWDKKLF	TGTGCCACCTGGGACAAGAAACTCTTT	TRGV5	TRGJ1	9	-0.222222	114.333	0.444444	41	25
blood	CATWDKKLF	TGTGCCACCTGGGACAAGAAACTCTTT	TRGV7	TRGJ1	9	-0.222222	114.333	0.444444	41	25
blood	CATWDKKLF	TGTGCCACCTGGGACAAGAAACTCTTT	TRGV8	TRGJ1	9	-0.222222	114.333	0.444444	41	25
blood	CATWDKKLF	TGTGCCACCTGGGATAAAAAACTCTTT	TRGV2	TRGJ1	9	-0.222222	114.333	0.444444	41	1
blood	CATWDKKLF	TGTGCCACCTGGGATAAGAAACTCTTT	TRGV2	TRGJ1	9	-0.222222	114.333	0.444444	41	41
blood	CATWDKKLF	TGTGCCACCTGGGATAAGAAACTCTTT	TRGV3	TRGJ1	9	-0.222222	114.333	0.444444	41	41
blood	CATWDKKLF	TGTGCCACCTGGGATAAGAAACTCTTT	TRGV4	TRGJ1	9	-0.222222	114.333	0.444444	41	41
blood	CATWDKKLF	TGTGCCACCTGGGATAAGAAACTCTTT	TRGV8	TRGJ1	9	-0.222222	114.333	0.444444	41	41
blood	CATWDKKLF	TGTGCCACCTGGGATAAGAAACTCTTT	TRGV8	TRGJ2	9	-0.222222	114.333	0.444444	41	41
blood	CATWDKKLF	TGTGCCACTTGGGATAAGAAACTCTTT	TRGV8	TRGJ1	9	-0.222222	114.333	0.444444	41	1
blood	CATWDGRYKKLF	TGTGCCACCTGGGACGGAAGATATAAGAAACTCTTT	TRGV2	TRGJ1	12	-0.683333	113.833	0.416667	40	1
blood	CATWDGRYKKLF	TGTGCCACCTGGGACGGCCGATATAAGAAACTCTTT	TRGV2	TRGJ1	12	-0.683333	113.833	0.416667	40	2
blood	CATWDGRYKKLF	TGTGCCACCTGGGACGGGAGATATAAGAAACTCTTT	TRGV2	TRGJ1	12	-0.683333	113.833	0.416667	40	3
blood	CATWDGRYKKLF	TGTGCCACCTGGGACGGGCGATATAAGAAACTCTTT	TRGV2	TRGJ1	12	-0.683333	113.833	0.416667	40	23
blood	CATWDGRYKKLF	TGTGCCACCTGGGACGGGCGATATAAGAAACTCTTT	TRGV2	TRGJ2	12	-0.683333	113.833	0.416667	40	23
blood	CATWDGRYKKLF	TGTGCCACCTGGGACGGGCGCTATAAGAAACTCTTT	TRGV2	TRGJ1	12	-0.683333	113.833	0.416667	40	22
blood	CATWDGRYKKLF	TGTGCCACCTGGGACGGGCGCTATAAGAAACTCTTT	TRGV4	TRGJ1	12	-0.683333	113.833	0.416667	40	22
blood	CATWDGRYKKLF	TGTGCCACCTGGGACGGGCGGTATAAGAAACTCTTT	TRGV2	TRGJ1	12	-0.683333	113.833	0.416667	40	26
blood	CATWDGRYKKLF	TGTGCCACCTGGGACGGGCGTTATAAGAAACTCTTT	TRGV2	TRGJ1	12	-0.683333	113.833	0.416667	40	28
blood	CATWDGRYKKLF	TGTGCCACCTGGGACGGGCGTTATAAGAAACTCTTT	TRGV2	TRGJ2	12	-0.683333	113.833	0.416667	40	28
blood	CATWDGRYKKLF	TGTGCCACCTGGGACGGTCGGTATAAGAAACTCTTT	TRGV3	TRGJ1	12	-0.683333	113.833	0.416667	40	2
blood	CATWDGRYKKLF	TGTGCCACCTGGGATGGACGGTATAAGAAACTCTTT	TRGV4	TRGJ1	12	-0.683333	113.833	0.416667	40	1
blood	CATWDGRYKKLF	TGTGCCACCTGGGATGGGAGGTATAAGAAACTCTTT	TRGV4	TRGJ1	12	-0.683333	113.833	0.416667	40	3
blood	CATWDGRYKKLF	TGTGCCACCTGGGATGGGCGATATAAGAAACTCTTT	TRGV4	TRGJ1	12	-0.683333	113.833	0.416667	40	7
blood	CATWDGRYKKLF	TGTGCCACCTGGGATGGGCGCTATAAGAAACTCTTT	TRGV4	TRGJ1	12	-0.683333	113.833	0.416667	40	7
blood	CATWDGRYKKLF	TGTGCCACCTGGGATGGGCGGTATAAGAAACTCTTT	TRGV4	TRGJ1	12	-0.683333	113.833	0.416667	40	21
blood	CATWDGRYKKLF	TGTGCCACCTGGGATGGGCGGTATAAGAAACTCTTT	TRGV4	TRGJ2	12	-0.683333	113.833	0.416667	40	21
blood	CATWDGRYKKLF	TGTGCCACCTGGGATGGGCGTTATAAGAAACTCTTT	TRGV4	TRGJ1	12	-0.683333	113.833	0.416667	40	15
blood	CATWDGRYKKLF	TGTGCCACCTGGGATGGGCGTTATAAGAAACTCTTT	TRGV4	TRGJ2	12	-0.683333	113.833	0.416667	40	15
blood	CATWDGRYKKLF	TGTGCCACCTGGGATGGTAGGTATAAGAAACTCTTT	TRGV4	TRGJ1	12	-0.683333	113.833	0.416667	40	1
blood	CATWDGRYKKLF	TGTGCCACCTGGGATGGTCGTTATAAGAAACTCTTT	TRGV4	TRGJ1	12	-0.683333	113.833	0.416667	40	3
blood	CATWDGRYKKLF	TGTGCCACCTGGGATGGTCGTTATAAGAAACTCTTT	TRGV8	TRGJ1	12	-0.683333	113.833	0.416667	40	3
blood	CATWDRPYKKLF	TGTGCCACCTGGGACAGGCCCTATAAGAAACTCTTT	TRGV3	TRGJ1	12	-0.783333	117.333	0.416667	40	20
blood	CATWDRPYKKLF	TGTGCCACCTGGGACAGGCCCTATAAGAAACTCTTT	TRGV5	TRGJ1	12	-0.783333	117.333	0.416667	40	20
blood	CATWDRPYKKLF	TGTGCCACCTGGGACAGGCCCTATAAGAAACTCTTT	TRGV7	TRGJ1	12	-0.783333	117.333	0.416667	40	20
blood	CATWDRPYKKLF	TGTGCCACCTGGGACAGGCCGTATAAGAAACTCTTT	TRGV3	TRGJ1	12	-0.783333	117.333	0.416667	40	9
blood	CATWDRPYKKLF	TGTGCCACCTGGGACAGGCCGTATAAGAAACTCTTT	TRGV5	TRGJ1	12	-0.783333	117.333	0.416667	40	9
blood	CATWDRPYKKLF	TGTGCCACCTGGGACAGGCCGTATAAGAAACTCTTT	TRGV5	TRGJ2	12	-0.783333	117.333	0.416667	40	9
blood	CATWDRPYKKLF	TGTGCCACCTGGGACAGGCCGTATAAGAAACTCTTT	TRGV7	TRGJ1	12	-0.783333	117.333	0.416667	40	9
blood	CATWDRPYKKLF	TGTGCCACCTGGGACAGGCCTTACAAGAAACTCTTT	TRGV5	TRGJ1	12	-0.783333	117.333	0.416667	40	1
blood	CATWDRPYKKLF	TGTGCCACCTGGGACAGGCCTTATAAGAAACTCTTT	TRGV3	TRGJ1	12	-0.783333	117.333	0.416667	40	33
blood	CATWDRPYKKLF	TGTGCCACCTGGGACAGGCCTTATAAGAAACTCTTT	TRGV3	TRGJ2	12	-0.783333	117.333	0.416667	40	33
blood	CATWDRPYKKLF	TGTGCCACCTGGGACAGGCCTTATAAGAAACTCTTT	TRGV5	TRGJ1	12	-0.783333	117.333	0.416667	40	33
blood	CATWDRPYKKLF	TGTGCCACCTGGGACAGGCCTTATAAGAAACTCTTT	TRGV7	TRGJ1	12	-0.783333	117.333	0.416667	40	33
blood	CATWDRPYKKLF	TGTGCCACCTGGGATAGGCCGTATAAGAAACTCTTT	TRGV8	TRGJ1	12	-0.783333	117.333	0.416667	40	1
blood	CATWDRPYKKLF	TGTGCCACCTGGGATAGGCCTTATAAGAAACTCTTT	TRGV8	TRGJ1	12	-0.783333	117.333	0.416667	40	7
blood	CATWDGPYKKLF	TGTGCCACCTGGGACGGACCCTATAAGAAACTCTTT	TRGV2	TRGJ1	12	-0.441667	109	0.416667	39	2
blood	CATWDGPYKKLF	TGTGCCACCTGGGACGGACCCTATAAGAAACTCTTT	TRGV3	TRGJ1	12	-0.441667	109	0.416667	39	2
blood	CATWDGPYKKLF	TGTGCCACCTGGGACGGACCGTATAAGAAACTCTTT	TRGV2	TRGJ1	12	-0.441667	109	0.416667	39	2
blood	CATWDGPYKKLF	TGTGCCACCTGGGACGGACCTTATAAGAAACTCTTT	TRGV2	TRGJ1	12	-0.441667	109	0.416667	39	2
blood	CATWDGPYKKLF	TGTGCCACCTGGGACGGACCTTATAAGAAACTCTTT	TRGV5	TRGJ1	12	-0.441667	109	0.416667	39	2
blood	CATWDGPYKKLF	TGTGCCACCTGGGACGGCCCATATAAGAAACTCTTT	TRGV2	TRGJ1	12	-0.441667	109	0.416667	39	1
blood	CATWDGPYKKLF	TGTGCCACCTGGGACGGCCCTTATAAGAAACTCTTT	TRGV2	TRGJ1	12	-0.441667	109	0.416667	39	4
blood	CATWDGPYKKLF	TGTGCCACCTGGGACGGCCCTTATAAGAAACTCTTT	TRGV5	TRGJ1	12	-0.441667	109	0.416667	39	4
blood	CATWDGPYKKLF	TGTGCCACCTGGGACGGGCCATATAAGAAACTCTTT	TRGV2	TRGJ1	12	-0.441667	109	0.416667	39	8
blood	CATWDGPYKKLF	TGTGCCACCTGGGACGGGCCATATAAGAAACTCTTT	TRGV7	TRGJ1	12	-0.441667	109	0.416667	39	8
blood	CATWDGPYKKLF	TGTGCCACCTGGGACGGGCCCTATAAGAAACTCTTT	TRGV2	TRGJ1	12	-0.441667	109	0.416667	39	22
blood	CATWDGPYKKLF	TGTGCCACCTGGGACGGGCCCTATAAGAAACTCTTT	TRGV2	TRGJ2	12	-0.441667	109	0.416667	39	22
blood	CATWDGPYKKLF	TGTGCCACCTGGGACGGGCCCTATAAGAAACTCTTT	TRGV4	TRGJ1	12	-0.441667	109	0.416667	39	22
blood	CATWDGPYKKLF	TGTGCCACCTGGGACGGGCCGTATAAGAAACTCTTT	TRGV2	TRGJ1	12	-0.441667	109	0.416667	39	6
blood	CATWDGPYKKLF	TGTGCCACCTGGGACGGGCCTTATAAGAAACTCTTT	TRGV2	TRGJ1	12	-0.441667	109	0.416667	39	34
blood	CATWDGPYKKLF	TGTGCCACCTGGGACGGGCCTTATAAGAAACTCTTT	TRGV2	TRGJ2	12	-0.441667	109	0.416667	39	34
blood	CATWDGPYKKLF	TGTGCCACCTGGGACGGTCCGTATAAGAAACTCTTT	TRGV3	TRGJ1	12	-0.441667	109	0.416667	39	1
blood	CATWDGPYKKLF	TGTGCCACCTGGGACGGTCCTTATAAGAAACTCTTT	TRGV3	TRGJ1	12	-0.441667	109	0.416667	39	1
blood	CATWDGPYKKLF	TGTGCCACCTGGGATGGGCCCTATAAGAAACTCTTT	TRGV4	TRGJ1	12	-0.441667	109	0.416667	39	17
blood	CATWDGPYKKLF	TGTGCCACCTGGGATGGGCCTTATAAGAAACTCTTT	TRGV4	TRGJ1	12	-0.441667	109	0.416667	39	14
blood	CATWDGYKKLF	TGTGCCACCTGGGACGGATATAAGAAACTCTTT	TRGV2	TRGJ1	11	-0.336364	110.727	0.454545	39	19
blood	CATWDGYKKLF	TGTGCCACCTGGGACGGATATAAGAAACTCTTT	TRGV3	TRGJ1	11	-0.336364	110.727	0.454545	39	19
blood	CATWDGYKKLF	TGTGCCACCTGGGACGGATATAAGAAACTCTTT	TRGV4	TRGJ1	11	-0.336364	110.727	0.454545	39	19
blood	CATWDGYKKLF	TGTGCCACCTGGGACGGATATAAGAAACTCTTT	TRGV5	TRGJ1	11	-0.336364	110.727	0.454545	39	19
blood	CATWDGYKKLF	TGTGCCACCTGGGACGGATATAAGAAACTCTTT	TRGV7	TRGJ1	11	-0.336364	110.727	0.454545	39	19
blood	CATWDGYKKLF	TGTGCCACCTGGGACGGCTATAAGAAACTCTTT	TRGV2	TRGJ1	11	-0.336364	110.727	0.454545	39	11
blood	CATWDGYKKLF	TGTGCCACCTGGGACGGCTATAAGAAACTCTTT	TRGV4	TRGJ1	11	-0.336364	110.727	0.454545	39	11
blood	CATWDGYKKLF	TGTGCCACCTGGGACGGCTATAAGAAACTCTTT	TRGV5	TRGJ1	11	-0.336364	110.727	0.454545	39	11
blood	CATWDGYKKLF	TGTGCCACCTGGGACGGCTATAAGAAACTCTTT	TRGV7	TRGJ1	11	-0.336364	110.727	0.454545	39	11
blood	CATWDGYKKLF	TGTGCCACCTGGGACGGGTATAAGAAACTCTTT	TRGV2	TRGJ1	11	-0.336364	110.727	0.454545	39	24
blood	CATWDGYKKLF	TGTGCCACCTGGGACGGGTATAAGAAACTCTTT	TRGV2	TRGJ2	11	-0.336364	110.727	0.454545	39	24
blood	CATWDGYKKLF	TGTGCCACCTGGGACGGGTATAAGAAACTCTTT	TRGV3	TRGJ1	11	-0.336364	110.727	0.454545	39	24
blood	CATWDGYKKLF	TGTGCCACCTGGGACGGGTATAAGAAACTCTTT	TRGV3	TRGJ2	11	-0.336364	110.727	0.454545	39	24
blood	CATWDGYKKLF	TGTGCCACCTGGGACGGGTATAAGAAACTCTTT	TRGV4	TRGJ1	11	-0.336364	110.727	0.454545	39	24
blood	CATWDGYKKLF	TGTGCCACCTGGGACGGGTATAAGAAACTCTTT	TRGV5	TRGJ1	11	-0.336364	110.727	0.454545	39	24
blood	CATWDGYKKLF	TGTGCCACCTGGGACGGTTATAAGAAACTCTTT	TRGV2	TRGJ1	11	-0.336364	110.727	0.454545	39	26
blood	CATWDGYKKLF	TGTGCCACCTGGGACGGTTATAAGAAACTCTTT	TRGV3	TRGJ1	11	-0.336364	110.727	0.454545	39	26
blood	CATWDGYKKLF	TGTGCCACCTGGGACGGTTATAAGAAACTCTTT	TRGV3	TRGJ2	11	-0.336364	110.727	0.454545	39	26
blood	CATWDGYKKLF	TGTGCCACCTGGGACGGTTATAAGAAACTCTTT	TRGV4	TRGJ1	11	-0.336364	110.727	0.454545	39	26
blood	CATWDGYKKLF	TGTGCCACCTGGGACGGTTATAAGAAACTCTTT	TRGV5	TRGJ1	11	-0.336364	110.727	0.454545	39	26
blood	CATWDGYKKLF	TGTGCCACCTGGGATGGATATAAGAAACTCTTT	TRGV2	TRGJ2	11	-0.336364	110.727	0.454545	39	15
blood	CATWDGYKKLF	TGTGCCACCTGGGATGGATATAAGAAACTCTTT	TRGV4	TRGJ1	11	-0.336364	110.727	0.454545	39	15
blood	CATWDGYKKLF	TGTGCCACCTGGGATGGATATAAGAAACTCTTT	TRGV8	TRGJ1	11	-0.336364	110.727	0.454545	39	15
blood	CATWDGYKKLF	TGTGCCACCTGGGATGGCTACAAGAAACTCTTT	TRGV4	TRGJ1	11	-0.336364	110.727	0.454545	39	1
blood	CATWDGYKKLF	TGTGCCACCTGGGATGGCTATAAGAAACTCTTT	TRGV4	TRGJ1	11	-0.336364	110.727	0.454545	39	13
blood	CATWDGYKKLF	TGTGCCACCTGGGATGGCTATAAGAAACTCTTT	TRGV4	TRGJ2	11	-0.336364	110.727	0.454545	39	13
blood	CATWDGYKKLF	TGTGCCACCTGGGATGGCTATAAGAAACTCTTT	TRGV8	TRGJ1	11	-0.336364	110.727	0.454545	39	13
blood	CATWDGYKKLF	TGTGCCACCTGGGATGGGTATAAGAAACTCTTT	TRGV3	TRGJ1	11	-0.336364	110.727	0.454545	39	19
blood	CATWDGYKKLF	TGTGCCACCTGGGATGGGTATAAGAAACTCTTT	TRGV4	TRGJ1	11	-0.336364	110.727	0.454545	39	19
blood	CATWDGYKKLF	TGTGCCACCTGGGATGGGTATAAGAAACTCTTT	TRGV8	TRGJ1	11	-0.336364	110.727	0.454545	39	19
blood	CATWDGYKKLF	TGTGCCACCTGGGATGGTTATAAGAAACTCTTT	TRGV2	TRGJ1	11	-0.336364	110.727	0.454545	39	27
blood	CATWDGYKKLF	TGTGCCACCTGGGATGGTTATAAGAAACTCTTT	TRGV4	TRGJ1	11	-0.336364	110.727	0.454545	39	27
blood	CATWDGYKKLF	TGTGCCACCTGGGATGGTTATAAGAAACTCTTT	TRGV4	TRGJ2	11	-0.336364	110.727	0.454545	39	27
blood	CATWDGYKKLF	TGTGCCACCTGGGATGGTTATAAGAAACTCTTT	TRGV5	TRGJ1	11	-0.336364	110.727	0.454545	39	27
blood	CATWDGYKKLF	TGTGCCACCTGGGATGGTTATAAGAAACTCTTT	TRGV8	TRGJ1	11	-0.336364	110.727	0.454545	39	27
blood	CATWDRRYKKLF	TGTGCCACCTGGGACAGACGTTATAAGAAACTCTTT	TRGV3	TRGJ1	12	-1.025	122.167	0.416667	39	2
blood	CATWDRRYKKLF	TGTGCCACCTGGGACAGACGTTATAAGAAACTCTTT	TRGV4	TRGJ1	12	-1.025	122.167	0.416667	39	2
blood	CATWDRRYKKLF	TGTGCCACCTGGGACAGGAGGTATAAGAAACTCTTT	TRGV3	TRGJ1	12	-1.025	122.167	0.416667	39	2
blood	CATWDRRYKKLF	TGTGCCACCTGGGACAGGCGATATAAGAAACTCTTT	TRGV3	TRGJ1	12	-1.025	122.167	0.416667	39	14
blood	CATWDRRYKKLF	TGTGCCACCTGGGACAGGCGATATAAGAAACTCTTT	TRGV5	TRGJ1	12	-1.025	122.167	0.416667	39	14
blood	CATWDRRYKKLF	TGTGCCACCTGGGACAGGCGATATAAGAAACTCTTT	TRGV7	TRGJ1	12	-1.025	122.167	0.416667	39	14
blood	CATWDRRYKKLF	TGTGCCACCTGGGACAGGCGCTATAAGAAACTCTTT	TRGV3	TRGJ1	12	-1.025	122.167	0.416667	39	19
blood	CATWDRRYKKLF	TGTGCCACCTGGGACAGGCGCTATAAGAAACTCTTT	TRGV5	TRGJ1	12	-1.025	122.167	0.416667	39	19
blood	CATWDRRYKKLF	TGTGCCACCTGGGACAGGCGCTATAAGAAACTCTTT	TRGV7	TRGJ1	12	-1.025	122.167	0.416667	39	19
blood	CATWDRRYKKLF	TGTGCCACCTGGGACAGGCGGTATAAGAAACTCTTT	TRGV3	TRGJ1	12	-1.025	122.167	0.416667	39	21
blood	CATWDRRYKKLF	TGTGCCACCTGGGACAGGCGGTATAAGAAACTCTTT	TRGV3	TRGJ2	12	-1.025	122.167	0.416667	39	21
blood	CATWDRRYKKLF	TGTGCCACCTGGGACAGGCGGTATAAGAAACTCTTT	TRGV5	TRGJ1	12	-1.025	122.167	0.416667	39	21
blood	CATWDRRYKKLF	TGTGCCACCTGGGACAGGCGGTATAAGAAACTCTTT	TRGV7	TRGJ1	12	-1.025	122.167	0.416667	39	21
blood	CATWDRRYKKLF	TGTGCCACCTGGGACAGGCGTTATAAGAAACTCTTT	TRGV3	TRGJ1	12	-1.025	122.167	0.416667	39	29
blood	CATWDRRYKKLF	TGTGCCACCTGGGACAGGCGTTATAAGAAACTCTTT	TRGV3	TRGJ2	12	-1.025	122.167	0.416667	39	29
blood	CATWDRRYKKLF	TGTGCCACCTGGGACAGGCGTTATAAGAAACTCTTT	TRGV5	TRGJ1	12	-1.025	122.167	0.416667	39	29
blood	CATWDRRYKKLF	TGTGCCACCTGGGACAGGCGTTATAAGAAACTCTTT	TRGV5	TRGJ2	12	-1.025	122.167	0.416667	39	29
blood	CATWDRRYKKLF	TGTGCCACCTGGGACAGGCGTTATAAGAAACTCTTT	TRGV7	TRGJ1	12	-1.025	122.167	0.416667	39	29
blood	CATWDRRYKKLF	TGTGCCACCTGGGACCGAAGATATAAGAAACTCTTT	TRGV3	TRGJ1	12	-1.025	122.167	0.416667	39	1
blood	CATWDRRYKKLF	TGTGCCACCTGGGATAGACGATATAAGAAACTCTTT	TRGV8	TRGJ1	12	-1.025	122.167	0.416667	39	1
blood	CATWDRRYKKLF	TGTGCCACCTGGGATAGGAGGTATAAGAAACTCTTT	TRGV8	TRGJ1	12	-1.025	122.167	0.416667	39	5
blood	CATWDRRYKKLF	TGTGCCACCTGGGATAGGAGGTATAAGAAACTCTTT	TRGV8	TRGJ2	12	-1.025	122.167	0.416667	39	5
blood	CATWDRRYKKLF	TGTGCCACCTGGGATAGGCGATATAAGAAACTCTTT	TRGV8	TRGJ1	12	-1.025	122.167	0.416667	39	5
blood	CATWDRRYKKLF	TGTGCCACCTGGGATAGGCGCTATAAGAAACTCTTT	TRGV8	TRGJ1	12	-1.025	122.167	0.416667	39	2
blood	CATWDRRYKKLF	TGTGCCACCTGGGATAGGCGGTATAAGAAACTCTTT	TRGV8	TRGJ1	12	-1.025	122.167	0.416667	39	3
blood	CATWDRRYKKLF	TGTGCCACCTGGGATAGGCGTTATAAGAAACTCTTT	TRGV8	TRGJ1	12	-1.025	122.167	0.416667	39	8
blood	CATWDGRGKLF	TGTGCCACCTGGGACGGCCGGGGGAAACTCTTT	TRGV2	TRGJ1	11	-0.309091	103.455	0.363636	38	1
blood	CATWDGRGKLF	TGTGCCACCTGGGACGGCCGTGGGAAACTCTTT	TRGV2	TRGJ1	11	-0.309091	103.455	0.363636	38	2
blood	CATWDGRGKLF	TGTGCCACCTGGGACGGCCGTGGGAAACTCTTT	TRGV5	TRGJ1	11	-0.309091	103.455	0.363636	38	2
blood	CATWDGRGKLF	TGTGCCACCTGGGACGGGAGAGGGAAACTCTTT	TRGV5	TRGJ1	11	-0.309091	103.455	0.363636	38	1
blood	CATWDGRGKLF	TGTGCCACCTGGGACGGGAGGGGGAAACTCTTT	TRGV2	TRGJ1	11	-0.309091	103.455	0.363636	38	2
blood	CATWDGRGKLF	TGTGCCACCTGGGACGGGCGAGGGAAACTCTTT	TRGV2	TRGJ1	11	-0.309091	103.455	0.363636	38	11
blood	CATWDGRGKLF	TGTGCCACCTGGGACGGGCGAGGGAAACTCTTT	TRGV4	TRGJ1	11	-0.309091	103.455	0.363636	38	11
blood	CATWDGRGKLF	TGTGCCACCTGGGACGGGCGCGGGAAACTCTTT	TRGV2	TRGJ1	11	-0.309091	103.455	0.363636	38	13
blood	CATWDGRGKLF	TGTGCCACCTGGGACGGGCGCGGGAAACTCTTT	TRGV4	TRGJ1	11	-0.309091	103.455	0.363636	38	13
blood	CATWDGRGKLF	TGTGCCACCTGGGACGGGCGGGGGAAACTCTTT	TRGV2	TRGJ1	11	-0.309091	103.455	0.363636	38	23
blood	CATWDGRGKLF	TGTGCCACCTGGGACGGGCGGGGGAAACTCTTT	TRGV2	TRGJ2	11	-0.309091	103.455	0.363636	38	23
blood	CATWDGRGKLF	TGTGCCACCTGGGACGGGCGGGGGAAACTCTTT	TRGV4	TRGJ1	11	-0.309091	103.455	0.363636	38	23
blood	CATWDGRGKLF	TGTGCCACCTGGGACGGGCGTGGGAAACTCTTT	TRGV2	TRGJ1	11	-0.309091	103.455	0.363636	38	6
blood	CATWDGRGKLF	TGTGCCACCTGGGACGGGCGTGGGAAACTCTTT	TRGV5	TRGJ1	11	-0.309091	103.455	0.363636	38	6
blood	CATWDGRGKLF	TGTGCCACCTGGGATGGAAGGGGGAAACTCTTT	TRGV4	TRGJ1	11	-0.309091	103.455	0.363636	38	2
blood	CATWDGRGKLF	TGTGCCACCTGGGATGGAAGGGGGAAACTCTTT	TRGV4	TRGJ2	11	-0.309091	103.455	0.363636	38	2
blood	CATWDGRGKLF	TGTGCCACCTGGGATGGACGTGGGAAACTCTTT	TRGV4	TRGJ1	11	-0.309091	103.455	0.363636	38	1
blood	CATWDGRGKLF	TGTGCCACCTGGGATGGGCGAGGGAAACTCTTT	TRGV4	TRGJ1	11	-0.309091	103.455	0.363636	38	3
blood	CATWDGRGKLF	TGTGCCACCTGGGATGGGCGCGGGAAACTCTTT	TRGV4	TRGJ1	11	-0.309091	103.455	0.363636	38	3
blood	CATWDGRGKLF	TGTGCCACCTGGGATGGGCGGGGGAAACTCTTT	TRGV4	TRGJ1	11	-0.309091	103.455	0.363636	38	13
blood	CATWDGRGKLF	TGTGCCACCTGGGATGGGCGGGGGAAACTCTTT	TRGV4	TRGJ2	11	-0.309091	103.455	0.363636	38	13
blood	CATWDGRGKLF	TGTGCCACCTGGGATGGGCGTGGGAAACTCTTT	TRGV4	TRGJ1	11	-0.309091	103.455	0.363636	38	2
blood	CATWDRHYKKLF	TGTGCCACCTGGGACAGACACTATAAGAAACTCTTT	TRGV3	TRGJ1	12	-0.916667	119.667	0.416667	38	3
blood	CATWDRHYKKLF	TGTGCCACCTGGGACAGACACTATAAGAAACTCTTT	TRGV7	TRGJ1	12	-0.916667	119.667	0.416667	38	3
blood	CATWDRHYKKLF	TGTGCCACCTGGGACAGGCACTATAAGAAACTCTTT	TRGV3	TRGJ1	12	-0.916667	119.667	0.416667	38	18
blood	CATWDRHYKKLF	TGTGCCACCTGGGACAGGCACTATAAGAAACTCTTT	TRGV5	TRGJ1	12	-0.916667	119.667	0.416667	38	18
blood	CATWDRHYKKLF	TGTGCCACCTGGGACAGGCACTATAAGAAACTCTTT	TRGV7	TRGJ1	12	-0.916667	119.667	0.416667	38	18
blood	CATWDRHYKKLF	TGTGCCACCTGGGACAGGCATTATAAGAAACTCTTT	TRGV3	TRGJ1	12	-0.916667	119.667	0.416667	38	28
blood	CATWDRHYKKLF	TGTGCCACCTGGGACAGGCATTATAAGAAACTCTTT	TRGV5	TRGJ1	12	-0.916667	119.667	0.416667	38	28
blood	CATWDRHYKKLF	TGTGCCACCTGGGACAGGCATTATAAGAAACTCTTT	TRGV7	TRGJ1	12	-0.916667	119.667	0.416667	38	28
blood	CATWDRHYKKLF	TGTGCCACCTGGGATAGACACTATAAGAAACTCTTT	TRGV8	TRGJ1	12	-0.916667	119.667	0.416667	38	1
blood	CATWDRHYKKLF	TGTGCCACCTGGGATAGGCACTATAAGAAACTCTTT	TRGV8	TRGJ1	12	-0.916667	119.667	0.416667	38	6
blood	CATWDRHYKKLF	TGTGCCACCTGGGATAGGCATTATAAGAAACTCTTT	TRGV8	TRGJ1	12	-0.916667	119.667	0.416667	38	7
blood	CATWDDYKKLF	TGTGCCACCTGGGACGACTATAAGAAACTCTTT	TRGV2	TRGJ1	11	-0.618182	114.636	0.454545	37	4
blood	CATWDDYKKLF	TGTGCCACCTGGGACGACTATAAGAAACTCTTT	TRGV3	TRGJ1	11	-0.618182	114.636	0.454545	37	4
blood	CATWDDYKKLF	TGTGCCACCTGGGACGATTATAAGAAACTCTTT	TRGV2	TRGJ1	11	-0.618182	114.636	0.454545	37	27
blood	CATWDDYKKLF	TGTGCCACCTGGGACGATTATAAGAAACTCTTT	TRGV3	TRGJ1	11	-0.618182	114.636	0.454545	37	27
blood	CATWDDYKKLF	TGTGCCACCTGGGACGATTATAAGAAACTCTTT	TRGV4	TRGJ1	11	-0.618182	114.636	0.454545	37	27
blood	CATWDDYKKLF	TGTGCCACCTGGGACGATTATAAGAAACTCTTT	TRGV5	TRGJ1	11	-0.618182	114.636	0.454545	37	27
blood	CATWDDYKKLF	TGTGCCACCTGGGACGATTATAAGAAACTCTTT	TRGV5	TRGJ2	11	-0.618182	114.636	0.454545	37	27
blood	CATWDDYKKLF	TGTGCCACCTGGGACGATTATAAGAAACTCTTT	TRGV7	TRGJ1	11	-0.618182	114.636	0.454545	37	27
blood	CATWDDYKKLF	TGTGCCACCTGGGACGATTATAAGAAACTCTTT	TRGV8	TRGJ1	11	-0.618182	114.636	0.454545	37	27
blood	CATWDDYKKLF	TGTGCCACCTGGGATGACTATAAGAAACTCTTT	TRGV4	TRGJ1	11	-0.618182	114.636	0.454545	37	11
blood	CATWDDYKKLF	TGTGCCACCTGGGATGACTATAAGAAACTCTTT	TRGV8	TRGJ1	11	-0.618182	114.636	0.454545	37	11
blood	CATWDDYKKLF	TGTGCCACCTGGGATGATTATAAGAAACTCTTT	TRGV2	TRGJ1	11	-0.618182	114.636	0.454545	37	19
blood	CATWDDYKKLF	TGTGCCACCTGGGATGATTATAAGAAACTCTTT	TRGV4	TRGJ1	11	-0.618182	114.636	0.454545	37	19
blood	CATWDDYKKLF	TGTGCCACCTGGGATGATTATAAGAAACTCTTT	TRGV8	TRGJ1	11	-0.618182	114.636	0.454545	37	19
blood	CATWDGHYKKLF	TGTGCCACCTGGGACGGACATTATAAGAAACTCTTT	TRGV2	TRGJ1	12	-0.575	111.333	0.416667	37	9
blood	CATWDGHYKKLF	TGTGCCACCTGGGACGGACATTATAAGAAACTCTTT	TRGV3	TRGJ1	12	-0.575	111.333	0.416667	37	9
blood	CATWDGHYKKLF	TGTGCCACCTGGGACGGACATTATAAGAAACTCTTT	TRGV5	TRGJ1	12	-0.575	111.333	0.416667	37	9
blood	CATWDGHYKKLF	TGTGCCACCTGGGACGGACATTATAAGAAACTCTTT	TRGV7	TRGJ1	12	-0.575	111.333	0.416667	37	9
blood	CATWDGHYKKLF	TGTGCCACCTGGGACGGCCACTATAAGAAACTCTTT	TRGV3	TRGJ1	12	-0.575	111.333	0.416667	37	2
blood	CATWDGHYKKLF	TGTGCCACCTGGGACGGCCACTATAAGAAACTCTTT	TRGV5	TRGJ1	12	-0.575	111.333	0.416667	37	2
blood	CATWDGHYKKLF	TGTGCCACCTGGGACGGCCATTATAAGAAACTCTTT	TRGV2	TRGJ1	12	-0.575	111.333	0.416667	37	8
blood	CATWDGHYKKLF	TGTGCCACCTGGGACGGCCATTATAAGAAACTCTTT	TRGV2	TRGJ2	12	-0.575	111.333	0.416667	37	8
blood	CATWDGHYKKLF	TGTGCCACCTGGGACGGGCACTATAAGAAACTCTTT	TRGV2	TRGJ1	12	-0.575	111.333	0.416667	37	19
blood	CATWDGHYKKLF	TGTGCCACCTGGGACGGGCATTATAAGAAACTCTTT	TRGV2	TRGJ1	12	-0.575	111.333	0.416667	37	16
blood	CATWDGHYKKLF	TGTGCCACCTGGGACGGGCATTATAAGAAACTCTTT	TRGV2	TRGJ2	12	-0.575	111.333	0.416667	37	16
blood	CATWDGHYKKLF	TGTGCCACCTGGGACGGTCATTATAAGAAACTCTTT	TRGV2	TRGJ1	12	-0.575	111.333	0.416667	37	8
blood	CATWDGHYKKLF	TGTGCCACCTGGGACGGTCATTATAAGAAACTCTTT	TRGV3	TRGJ1	12	-0.575	111.333	0.416667	37	8
blood	CATWDGHYKKLF	TGTGCCACCTGGGACGGTCATTATAAGAAACTCTTT	TRGV7	TRGJ1	12	-0.575	111.333	0.416667	37	8
blood	CATWDGHYKKLF	TGTGCCACCTGGGATGGACACTATAAGAAACTCTTT	TRGV4	TRGJ1	12	-0.575	111.333	0.416667	37	2
blood	CATWDGHYKKLF	TGTGCCACCTGGGATGGACATTATAAGAAACTCTTT	TRGV4	TRGJ1	12	-0.575	111.333	0.416667	37	2
blood	CATWDGHYKKLF	TGTGCCACCTGGGATGGGCACTATAAGAAACTCTTT	TRGV4	TRGJ1	12	-0.575	111.333	0.416667	37	14
blood	CATWDGHYKKLF	TGTGCCACCTGGGATGGGCATTATAAGAAACTCTTT	TRGV4	TRGJ1	12	-0.575	111.333	0.416667	37	12
blood	CATWDGHYKKLF	TGTGCCACCTGGGATGGGCATTATAAGAAACTCTTT	TRGV4	TRGJ2	12	-0.575	111.333	0.416667	37	12
blood	CATWDGHYKKLF	TGTGCCACCTGGGATGGGCATTATAAGAAACTCTTT	TRGV8	TRGJ1	12	-0.575	111.333	0.416667	37	12
blood	CATWDGHYKKLF	TGTGCCACCTGGGATGGTCATTATAAGAAACTCTTT	TRGV4	TRGJ1	12	-0.575	111.333	0.416667	37	10
blood	CATWDGHYKKLF	TGTGCCACCTGGGATGGTCATTATAAGAAACTCTTT	TRGV4	TRGJ2	12	-0.575	111.333	0.416667	37	10
blood	CATWDGPEKLF	TGTGCCACCTGGGACGGACCAGAGAAACTCTTT	TRGV3	TRGJ1	11	-0.327273	103.727	0.363636	37	1
blood	CATWDGPEKLF	TGTGCCACCTGGGACGGACCGGAGAAACTCTTT	TRGV2	TRGJ1	11	-0.327273	103.727	0.363636	37	1
blood	CATWDGPEKLF	TGTGCCACCTGGGACGGGCCAGAGAAACTCTTT	TRGV2	TRGJ1	11	-0.327273	103.727	0.363636	37	5
blood	CATWDGPEKLF	TGTGCCACCTGGGACGGGCCCGAGAAACTCTTT	TRGV2	TRGJ1	11	-0.327273	103.727	0.363636	37	7
blood	CATWDGPEKLF	TGTGCCACCTGGGACGGGCCCGAGAAACTCTTT	TRGV4	TRGJ1	11	-0.327273	103.727	0.363636	37	7
blood	CATWDGPEKLF	TGTGCCACCTGGGACGGGCCGGAGAAACTCTTT	TRGV2	TRGJ1	11	-0.327273	103.727	0.363636	37	17
blood	CATWDGPEKLF	TGTGCCACCTGGGACGGGCCGGAGAAACTCTTT	TRGV2	TRGJ2	11	-0.327273	103.727	0.363636	37	17
blood	CATWDGPEKLF	TGTGCCACCTGGGACGGGCCGGAGAAACTCTTT	TRGV4	TRGJ1	11	-0.327273	103.727	0.363636	37	17
blood	CATWDGPEKLF	TGTGCCACCTGGGACGGGCCTGAGAAACTCTTT	TRGV2	TRGJ1	11	-0.327273	103.727	0.363636	37	12
blood	CATWDGPEKLF	TGTGCCACCTGGGATGGCCCCGAGAAACTCTTT	TRGV4	TRGJ1	11	-0.327273	103.727	0.363636	37	1
blood	CATWDGPEKLF	TGTGCCACCTGGGATGGGCCAGAGAAACTCTTT	TRGV4	TRGJ1	11	-0.327273	103.727	0.363636	37	5
blood	CATWDGPEKLF	TGTGCCACCTGGGATGGGCCAGAGAAACTCTTT	TRGV4	TRGJ2	11	-0.327273	103.727	0.363636	37	5
blood	CATWDGPEKLF	TGTGCCACCTGGGATGGGCCGGAGAAACTCTTT	TRGV4	TRGJ1	11	-0.327273	103.727	0.363636	37	4
blood	CATWDGPEKLF	TGTGCCACCTGGGATGGGCCTGAGAAACTCTTT	TRGV2	TRGJ1	11	-0.327273	103.727	0.363636	37	5
blood	CATWDGPEKLF	TGTGCCACCTGGGATGGGCCTGAGAAACTCTTT	TRGV4	TRGJ1	11	-0.327273	103.727	0.363636	37	5
blood	CATWDGPKKLF	TGTGCCACCTGGGACGGACCCAAGAAACTCTTT	TRGV2	TRGJ1	11	-0.363636	106.091	0.363636	37	1
blood	CATWDGPKKLF	TGTGCCACCTGGGACGGACCTAAGAAACTCTTT	TRGV2	TRGJ1	11	-0.363636	106.091	0.363636	37	3
blood	CATWDGPKKLF	TGTGCCACCTGGGACGGACCTAAGAAACTCTTT	TRGV7	TRGJ1	11	-0.363636	106.091	0.363636	37	3
blood	CATWDGPKKLF	TGTGCCACCTGGGACGGCCCAAAGAAACTCTTT	TRGV2	TRGJ2	11	-0.363636	106.091	0.363636	37	2
blood	CATWDGPKKLF	TGTGCCACCTGGGACGGCCCAAAGAAACTCTTT	TRGV7	TRGJ1	11	-0.363636	106.091	0.363636	37	2
blood	CATWDGPKKLF	TGTGCCACCTGGGACGGCCCCAAGAAACTCTTT	TRGV2	TRGJ1	11	-0.363636	106.091	0.363636	37	1
blood	CATWDGPKKLF	TGTGCCACCTGGGACGGCCCGAAGAAACTCTTT	TRGV2	TRGJ2	11	-0.363636	106.091	0.363636	37	1
blood	CATWDGPKKLF	TGTGCCACCTGGGACGGCCCTAAGAAACTCTTT	TRGV2	TRGJ1	11	-0.363636	106.091	0.363636	37	4
blood	CATWDGPKKLF	TGTGCCACCTGGGACGGCCCTAAGAAACTCTTT	TRGV7	TRGJ1	11	-0.363636	106.091	0.363636	37	4
blood	CATWDGPKKLF	TGTGCCACCTGGGACGGGCCAAAGAAACTCTTT	TRGV2	TRGJ1	11	-0.363636	106.091	0.363636	37	9
blood	CATWDGPKKLF	TGTGCCACCTGGGACGGGCCAAAGAAACTCTTT	TRGV2	TRGJ2	11	-0.363636	106.091	0.363636	37	9
blood	CATWDGPKKLF	TGTGCCACCTGGGACGGGCCAAAGAAACTCTTT	TRGV8	TRGJ1	11	-0.363636	106.091	0.363636	37	9
blood	CATWDGPKKLF	TGTGCCACCTGGGACGGGCCCAAGAAACTCTTT	TRGV2	TRGJ1	11	-0.363636	106.091	0.363636	37	7
blood	CATWDGPKKLF	TGTGCCACCTGGGACGGGCCGAAAAAACTCTTT	TRGV2	TRGJ1	11	-0.363636	106.091	0.363636	37	1
blood	CATWDGPKKLF	TGTGCCACCTGGGACGGGCCGAAGAAACTCTTT	TRGV2	TRGJ1	11	-0.363636	106.091	0.363636	37	22
blood	CATWDGPKKLF	TGTGCCACCTGGGACGGGCCGAAGAAACTCTTT	TRGV4	TRGJ1	11	-0.363636	106.091	0.363636	37	22
blood	CATWDGPKKLF	TGTGCCACCTGGGACGGGCCTAAGAAACTCTTT	TRGV2	TRGJ1	11	-0.363636	106.091	0.363636	37	21
blood	CATWDGPKKLF	TGTGCCACCTGGGACGGGCCTAAGAAACTCTTT	TRGV4	TRGJ1	11	-0.363636	106.091	0.363636	37	21
blood	CATWDGPKKLF	TGTGCCACCTGGGACGGTCCGAAGAAACTCTTT	TRGV2	TRGJ1	11	-0.363636	106.091	0.363636	37	1
blood	CATWDGPKKLF	TGTGCCACCTGGGATGGACCTAAGAAACTCTTT	TRGV4	TRGJ1	11	-0.363636	106.091	0.363636	37	4
blood	CATWDGPKKLF	TGTGCCACCTGGGATGGCCCAAAGAAACTCTTT	TRGV4	TRGJ1	11	-0.363636	106.091	0.363636	37	1
blood	CATWDGPKKLF	TGTGCCACCTGGGATGGGCCAAAGAAACTCTTT	TRGV4	TRGJ1	11	-0.363636	106.091	0.363636	37	4
blood	CATWDGPKKLF	TGTGCCACCTGGGATGGGCCAAAGAAACTCTTT	TRGV4	TRGJ2	11	-0.363636	106.091	0.363636	37	4
blood	CATWDGPKKLF	TGTGCCACCTGGGATGGGCCCAAGAAACTCTTT	TRGV4	TRGJ1	11	-0.363636	106.091	0.363636	37	10
blood	CATWDGPKKLF	TGTGCCACCTGGGATGGGCCGAAGAAACTCTTT	TRGV4	TRGJ1	11	-0.363636	106.091	0.363636	37	9
blood	CATWDGPKKLF	TGTGCCACCTGGGATGGGCCGAAGAAACTCTTT	TRGV5	TRGJ1	11	-0.363636	106.091	0.363636	37	9
blood	CATWDGPKKLF	TGTGCCACCTGGGATGGGCCTAAGAAACTCTTT	TRGV4	TRGJ1	11	-0.363636	106.091	0.363636	37	7
blood	CATWDGRKKLF	TGTGCCACCTGGGACGGAAGGAAGAAACTCTTT	TRGV2	TRGJ1	11	-0.627273	111.364	0.363636	37	2
blood	CATWDGRKKLF	TGTGCCACCTGGGACGGAAGGAAGAAACTCTTT	TRGV2	TRGJ2	11	-0.627273	111.364	0.363636	37	2
blood	CATWDGRKKLF	TGTGCCACCTGGGACGGCCGAAAGAAACTCTTT	TRGV2	TRGJ1	11	-0.627273	111.364	0.363636	37	2
blood	CATWDGRKKLF	TGTGCCACCTGGGACGGCCGCAAGAAACTCTTT	TRGV2	TRGJ1	11	-0.627273	111.364	0.363636	37	1
blood	CATWDGRKKLF	TGTGCCACCTGGGACGGGAGGAAGAAACTCTTT	TRGV2	TRGJ1	11	-0.627273	111.364	0.363636	37	2
blood	CATWDGRKKLF	TGTGCCACCTGGGACGGGCGAAAGAAACTCTTT	TRGV2	TRGJ1	11	-0.627273	111.364	0.363636	37	8
blood	CATWDGRKKLF	TGTGCCACCTGGGACGGGCGAAAGAAACTCTTT	TRGV4	TRGJ1	11	-0.627273	111.364	0.363636	37	8
blood	CATWDGRKKLF	TGTGCCACCTGGGACGGGCGCAAGAAACTCTTT	TRGV2	TRGJ1	11	-0.627273	111.364	0.363636	37	7
blood	CATWDGRKKLF	TGTGCCACCTGGGACGGGCGGAAGAAACTCTTT	TRGV2	TRGJ1	11	-0.627273	111.364	0.363636	37	14
blood	CATWDGRKKLF	TGTGCCACCTGGGACGGGCGTAAGAAACTCTTT	TRGV2	TRGJ1	11	-0.627273	111.364	0.363636	37	11
blood	CATWDGRKKLF	TGTGCCACCTGGGACGGTCGGAAGAAACTCTTT	TRGV2	TRGJ1	11	-0.627273	111.364	0.363636	37	2
blood	CATWDGRKKLF	TGTGCCACCTGGGACGGTCGTAAGAAACTCTTT	TRGV2	TRGJ1	11	-0.627273	111.364	0.363636	37	2
blood	CATWDGRKKLF	TGTGCCACCTGGGATGGACGTAAGAAACTCTTT	TRGV4	TRGJ1	11	-0.627273	111.364	0.363636	37	1
blood	CATWDGRKKLF	TGTGCCACCTGGGATGGGCGAAAGAAACTCTTT	TRGV4	TRGJ1	11	-0.627273	111.364	0.363636	37	5
blood	CATWDGRKKLF	TGTGCCACCTGGGATGGGCGAAAGAAACTCTTT	TRGV8	TRGJ1	11	-0.627273	111.364	0.363636	37	5
blood	CATWDGRKKLF	TGTGCCACCTGGGATGGGCGCAAGAAACTCTTT	TRGV4	TRGJ1	11	-0.627273	111.364	0.363636	37	1
blood	CATWDGRKKLF	TGTGCCACCTGGGATGGGCGGAAGAAACTCTTT	TRGV4	TRGJ1	11	-0.627273	111.364	0.363636	37	6
blood	CATWDGRKKLF	TGTGCCACCTGGGATGGGCGGAAGAAACTCTTT	TRGV4	TRGJ2	11	-0.627273	111.364	0.363636	37	6
blood	CATWDGRKKLF	TGTGCCACCTGGGATGGGCGTAAGAAACTCTTT	TRGV4	TRGJ1	11	-0.627273	111.364	0.363636	37	10
blood	CATWDGRKKLF	TGTGCCACCTGGGATGGGCGTAAGAAACTCTTT	TRGV4	TRGJ2	11	-0.627273	111.364	0.363636	37	10
blood	CATWDGRKKLF	TGTGCCACCTGGGATGGTAGGAAGAAACTCTTT	TRGV4	TRGJ1	11	-0.627273	111.364	0.363636	37	2
blood	CATWDGRKKLF	TGTGCCACCTGGGATGGTAGGAAGAAACTCTTT	TRGV8	TRGJ1	11	-0.627273	111.364	0.363636	37	2
blood	CATWDGRKKLF	TGTGCCACCTGGGATGGTCGTAAGAAACTCTTT	TRGV4	TRGJ1	11	-0.627273	111.364	0.363636	37	2
blood	CATWDGRKKLF	TGTGCCACCTGGGATGGTCGTAAGAAACTCTTT	TRGV8	TRGJ1	11	-0.627273	111.364	0.363636	37	2
blood	CATWDRPKKLF	TGTGCCACCTGGGACAGACCCAAGAAACTCTTT	TRGV3	TRGJ1	11	-0.736364	115.182	0.363636	37	2
blood	CATWDRPKKLF	TGTGCCACCTGGGACAGACCCAAGAAACTCTTT	TRGV8	TRGJ1	11	-0.736364	115.182	0.363636	37	2
blood	CATWDRPKKLF	TGTGCCACCTGGGACAGGCCAAAGAAACTCTTT	TRGV3	TRGJ1	11	-0.736364	115.182	0.363636	37	8
blood	CATWDRPKKLF	TGTGCCACCTGGGACAGGCCAAAGAAACTCTTT	TRGV5	TRGJ1	11	-0.736364	115.182	0.363636	37	8
blood	CATWDRPKKLF	TGTGCCACCTGGGACAGGCCAAAGAAACTCTTT	TRGV7	TRGJ1	11	-0.736364	115.182	0.363636	37	8
blood	CATWDRPKKLF	TGTGCCACCTGGGACAGGCCCAAGAAACTCTTT	TRGV3	TRGJ1	11	-0.736364	115.182	0.363636	37	15
blood	CATWDRPKKLF	TGTGCCACCTGGGACAGGCCCAAGAAACTCTTT	TRGV5	TRGJ1	11	-0.736364	115.182	0.363636	37	15
blood	CATWDRPKKLF	TGTGCCACCTGGGACAGGCCCAAGAAACTCTTT	TRGV7	TRGJ1	11	-0.736364	115.182	0.363636	37	15
blood	CATWDRPKKLF	TGTGCCACCTGGGACAGGCCGAAAAAACTCTTT	TRGV5	TRGJ1	11	-0.736364	115.182	0.363636	37	1
blood	CATWDRPKKLF	TGTGCCACCTGGGACAGGCCGAAGAAACTCTTT	TRGV3	TRGJ1	11	-0.736364	115.182	0.363636	37	14
blood	CATWDRPKKLF	TGTGCCACCTGGGACAGGCCGAAGAAACTCTTT	TRGV5	TRGJ1	11	-0.736364	115.182	0.363636	37	14
blood	CATWDRPKKLF	TGTGCCACCTGGGACAGGCCGAAGAAACTCTTT	TRGV7	TRGJ1	11	-0.736364	115.182	0.363636	37	14
blood	CATWDRPKKLF	TGTGCCACCTGGGACAGGCCTAAGAAACTCTTT	TRGV3	TRGJ1	11	-0.736364	115.182	0.363636	37	24
blood	CATWDRPKKLF	TGTGCCACCTGGGACAGGCCTAAGAAACTCTTT	TRGV5	TRGJ1	11	-0.736364	115.182	0.363636	37	24
blood	CATWDRPKKLF	TGTGCCACCTGGGACAGGCCTAAGAAACTCTTT	TRGV5	TRGJ2	11	-0.736364	115.182	0.363636	37	24
blood	CATWDRPKKLF	TGTGCCACCTGGGACAGGCCTAAGAAACTCTTT	TRGV7	TRGJ1	11	-0.736364	115.182	0.363636	37	24
blood	CATWDRPKKLF	TGTGCCACCTGGGACCGCCCGAAGAAACTCTTT	TRGV7	TRGJ1	11	-0.736364	115.182	0.363636	37	1
blood	CATWDRPKKLF	TGTGCCACCTGGGATAGACCCAAGAAACTCTTT	TRGV8	TRGJ1	11	-0.736364	115.182	0.363636	37	1
blood	CATWDRPKKLF	TGTGCCACCTGGGATAGGCCTAAAAAACTCTTT	TRGV8	TRGJ1	11	-0.736364	115.182	0.363636	37	1
blood	CATWDRPKKLF	TGTGCCACCTGGGATAGGCCTAAGAAACTCTTT	TRGV8	TRGJ1	11	-0.736364	115.182	0.363636	37	4
blood	CATWDRPKKLF	TGTGCCACCTGGGATCGCCCTAAGAAACTCTTT	TRGV8	TRGJ1	11	-0.736364	115.182	0.363636	37	1
blood	CATWDSYKKLF	TGTGCCACCTGGGACAGCTATAAGAAACTCTTT	TRGV2	TRGJ1	11	-0.372727	113	0.454545	37	9
blood	CATWDSYKKLF	TGTGCCACCTGGGACAGCTATAAGAAACTCTTT	TRGV3	TRGJ1	11	-0.372727	113	0.454545	37	9
blood	CATWDSYKKLF	TGTGCCACCTGGGACAGCTATAAGAAACTCTTT	TRGV4	TRGJ1	11	-0.372727	113	0.454545	37	9
blood	CATWDSYKKLF	TGTGCCACCTGGGACAGCTATAAGAAACTCTTT	TRGV5	TRGJ1	11	-0.372727	113	0.454545	37	9
blood	CATWDSYKKLF	TGTGCCACCTGGGACAGTTACAAGAAACTCTTT	TRGV5	TRGJ1	11	-0.372727	113	0.454545	37	1
blood	CATWDSYKKLF	TGTGCCACCTGGGACAGTTATAAGAAACTCTTT	TRGV2	TRGJ1	11	-0.372727	113	0.454545	37	23
blood	CATWDSYKKLF	TGTGCCACCTGGGACAGTTATAAGAAACTCTTT	TRGV3	TRGJ1	11	-0.372727	113	0.454545	37	23
blood	CATWDSYKKLF	TGTGCCACCTGGGACAGTTATAAGAAACTCTTT	TRGV5	TRGJ1	11	-0.372727	113	0.454545	37	23
blood	CATWDSYKKLF	TGTGCCACCTGGGACAGTTATAAGAAACTCTTT	TRGV7	TRGJ1	11	-0.372727	113	0.454545	37	23
blood	CATWDSYKKLF	TGTGCCACCTGGGACTCTTATAAGAAACTCTTT	TRGV2	TRGJ1	11	-0.372727	113	0.454545	37	13
blood	CATWDSYKKLF	TGTGCCACCTGGGACTCTTATAAGAAACTCTTT	TRGV3	TRGJ1	11	-0.372727	113	0.454545	37	13
blood	CATWDSYKKLF	TGTGCCACCTGGGACTCTTATAAGAAACTCTTT	TRGV4	TRGJ1	11	-0.372727	113	0.454545	37	13
blood	CATWDSYKKLF	TGTGCCACCTGGGACTCTTATAAGAAACTCTTT	TRGV5	TRGJ1	11	-0.372727	113	0.454545	37	13
blood	CATWDSYKKLF	TGTGCCACCTGGGACTCTTATAAGAAACTCTTT	TRGV7	TRGJ1	11	-0.372727	113	0.454545	37	13
blood	CATWDSYKKLF	TGTGCCACCTGGGACTCTTATAAGAAACTCTTT	TRGV8	TRGJ1	11	-0.372727	113	0.454545	37	13
blood	CATWDSYKKLF	TGTGCCACCTGGGATAGTTATAAGAAACTCTTT	TRGV4	TRGJ1	11	-0.372727	113	0.454545	37	27
blood	CATWDSYKKLF	TGTGCCACCTGGGATAGTTATAAGAAACTCTTT	TRGV8	TRGJ1	11	-0.372727	113	0.454545	37	27
blood	CATWDSYKKLF	TGTGCCACCTGGGATAGTTATAAGAAACTCTTT	TRGV8	TRGJ2	11	-0.372727	113	0.454545	37	27
blood	CATWDSYKKLF	TGTGCCACCTGGGATTCCTATAAGAAACTCTTT	TRGV4	TRGJ1	11	-0.372727	113	0.454545	37	4
blood	CATWDSYKKLF	TGTGCCACCTGGGATTCCTATAAGAAACTCTTT	TRGV8	TRGJ1	11	-0.372727	113	0.454545	37	4
blood	CATWDSYKKLF	TGTGCCACCTGGGATTCGTATAAGAAACTCTTT	TRGV4	TRGJ1	11	-0.372727	113	0.454545	37	3
blood	CATWDSYKKLF	TGTGCCACCTGGGATTCGTATAAGAAACTCTTT	TRGV8	TRGJ1	11	-0.372727	113	0.454545	37	3
blood	CATWDSYKKLF	TGTGCCACCTGGGATTCTTATAAGAAACTCTTT	TRGV4	TRGJ1	11	-0.372727	113	0.454545	37	7
blood	CATWDSYKKLF	TGTGCCACCTGGGATTCTTATAAGAAACTCTTT	TRGV8	TRGJ1	11	-0.372727	113	0.454545	37	7
blood	CAAWDKKLF	TGTGCTGCGTGGGACAAGAAACTCTTT	TRGV10	TRGJ1	9	0.0555556	111.444	0.444444	35	5
blood	CAAWDKKLF	TGTGCTGCGTGGGATAAAAAACTCTTT	TRGV10	TRGJ1	9	0.0555556	111.444	0.444444	35	3
blood	CAAWDKKLF	TGTGCTGCGTGGGATAAAAAACTCTTT	TRGV10	TRGJ2	9	0.0555556	111.444	0.444444	35	3
blood	CAAWDKKLF	TGTGCTGCGTGGGATAAGAAACTCTTT	TRGV10	TRGJ1	9	0.0555556	111.444	0.444444	35	35
blood	CAAWDKKLF	TGTGCTGCGTGGGATAAGAAACTCTTT	TRGV10	TRGJ2	9	0.0555556	111.444	0.444444	35	35
blood	CATWDGHKKLF	TGTGCCACCTGGGACGGACATAAGAAACTCTTT	TRGV2	TRGJ1	11	-0.509091	108.636	0.363636	35	6
blood	CATWDGHKKLF	TGTGCCACCTGGGACGGACATAAGAAACTCTTT	TRGV7	TRGJ1	11	-0.509091	108.636	0.363636	35	6
blood	CATWDGHKKLF	TGTGCCACCTGGGACGGCCATAAGAAACTCTTT	TRGV2	TRGJ1	11	-0.509091	108.636	0.363636	35	10
blood	CATWDGHKKLF	TGTGCCACCTGGGACGGCCATAAGAAACTCTTT	TRGV5	TRGJ2	11	-0.509091	108.636	0.363636	35	10
blood	CATWDGHKKLF	TGTGCCACCTGGGACGGGCACAAGAAACTCTTT	TRGV2	TRGJ1	11	-0.509091	108.636	0.363636	35	10
blood	CATWDGHKKLF	TGTGCCACCTGGGACGGGCATAAGAAACTCTTT	TRGV2	TRGJ1	11	-0.509091	108.636	0.363636	35	20
blood	CATWDGHKKLF	TGTGCCACCTGGGACGGGCATAAGAAACTCTTT	TRGV4	TRGJ1	11	-0.509091	108.636	0.363636	35	20
blood	CATWDGHKKLF	TGTGCCACCTGGGACGGTCATAAGAAACTCTTT	TRGV2	TRGJ1	11	-0.509091	108.636	0.363636	35	13
blood	CATWDGHKKLF	TGTGCCACCTGGGACGGTCATAAGAAACTCTTT	TRGV2	TRGJ2	11	-0.509091	108.636	0.363636	35	13
blood	CATWDGHKKLF	TGTGCCACCTGGGACGGTCATAAGAAACTCTTT	TRGV3	TRGJ1	11	-0.509091	108.636	0.363636	35	13
blood	CATWDGHKKLF	TGTGCCACCTGGGACGGTCATAAGAAACTCTTT	TRGV4	TRGJ1	11	-0.509091	108.636	0.363636	35	13
blood	CATWDGHKKLF	TGTGCCACCTGGGACGGTCATAAGAAACTCTTT	TRGV7	TRGJ1	11	-0.509091	108.636	0.363636	35	13
blood	CATWDGHKKLF	TGTGCCACCTGGGATGGACATAAGAAACTCTTT	TRGV4	TRGJ1	11	-0.509091	108.636	0.363636	35	8
blood	CATWDGHKKLF	TGTGCCACCTGGGATGGACATAAGAAACTCTTT	TRGV8	TRGJ1	11	-0.509091	108.636	0.363636	35	8
blood	CATWDGHKKLF	TGTGCCACCTGGGATGGCCACAAGAAACTCTTT	TRGV4	TRGJ1	11	-0.509091	108.636	0.363636	35	1
blood	CATWDGHKKLF	TGTGCCACCTGGGATGGCCATAAGAAACTCTTT	TRGV4	TRGJ1	11	-0.509091	108.636	0.363636	35	6
blood	CATWDGHKKLF	TGTGCCACCTGGGATGGCCATAAGAAACTCTTT	TRGV4	TRGJ2	11	-0.509091	108.636	0.363636	35	6
blood	CATWDGHKKLF	TGTGCCACCTGGGATGGGCACAAGAAACTCTTT	TRGV4	TRGJ1	11	-0.509091	108.636	0.363636	35	1
blood	CATWDGHKKLF	TGTGCCACCTGGGATGGGCATAAGAAACTCTTT	TRGV4	TRGJ1	11	-0.509091	108.636	0.363636	35	7
blood	CATWDGHKKLF	TGTGCCACCTGGGATGGGCATAAGAAACTCTTT	TRGV8	TRGJ1	11	-0.509091	108.636	0.363636	35	7
blood	CATWDNYKKLF	TGTGCCACCTGGGACAACTATAAGAAACTCTTT	TRGV2	TRGJ1	11	-0.618182	115.091	0.454545	35	6
blood	CATWDNYKKLF	TGTGCCACCTGGGACAACTATAAGAAACTCTTT	TRGV3	TRGJ1	11	-0.618182	115.091	0.454545	35	6
blood	CATWDNYKKLF	TGTGCCACCTGGGACAACTATAAGAAACTCTTT	TRGV5	TRGJ1	11	-0.618182	115.091	0.454545	35	6
blood	CATWDNYKKLF	TGTGCCACCTGGGACAACTATAAGAAACTCTTT	TRGV8	TRGJ1	11	-0.618182	115.091	0.454545	35	6
blood	CATWDNYKKLF	TGTGCCACCTGGGACAATTATAAGAAACTCTTT	TRGV2	TRGJ1	11	-0.618182	115.091	0.454545	35	18
blood	CATWDNYKKLF	TGTGCCACCTGGGACAATTATAAGAAACTCTTT	TRGV3	TRGJ1	11	-0.618182	115.091	0.454545	35	18
blood	CATWDNYKKLF	TGTGCCACCTGGGACAATTATAAGAAACTCTTT	TRGV5	TRGJ1	11	-0.618182	115.091	0.454545	35	18
blood	CATWDNYKKLF	TGTGCCACCTGGGACAATTATAAGAAACTCTTT	TRGV7	TRGJ1	11	-0.618182	115.091	0.454545	35	18
blood	CATWDNYKKLF	TGTGCCACCTGGGACAATTATAAGAAACTCTTT	TRGV8	TRGJ1	11	-0.618182	115.091	0.454545	35	18
blood	CATWDNYKKLF	TGTGCCACCTGGGATAACTATAAGAAACTCTTT	TRGV4	TRGJ1	11	-0.618182	115.091	0.454545	35	20
blood	CATWDNYKKLF	TGTGCCACCTGGGATAACTATAAGAAACTCTTT	TRGV4	TRGJ2	11	-0.618182	115.091	0.454545	35	20
blood	CATWDNYKKLF	TGTGCCACCTGGGATAACTATAAGAAACTCTTT	TRGV5	TRGJ1	11	-0.618182	115.091	0.454545	35	20
blood	CATWDNYKKLF	TGTGCCACCTGGGATAACTATAAGAAACTCTTT	TRGV8	TRGJ1	11	-0.618182	115.091	0.454545	35	20
blood	CATWDNYKKLF	TGTGCCACCTGGGATAACTATAAGAAACTCTTT	TRGV8	TRGJ2	11	-0.618182	115.091	0.454545	35	20
blood	CATWDNYKKLF	TGTGCCACCTGGGATAATTATAAGAAACTCTTT	TRGV2	TRGJ1	11	-0.618182	115.091	0.454545	35	23
blood	CATWDNYKKLF	TGTGCCACCTGGGATAATTATAAGAAACTCTTT	TRGV4	TRGJ1	11	-0.618182	115.091	0.454545	35	23
blood	CATWDNYKKLF	TGTGCCACCTGGGATAATTATAAGAAACTCTTT	TRGV8	TRGJ1	11	-0.618182	115.091	0.454545	35	23
blood	CATWDRRKKLF	TGTGCCACCTGGGACAGGCGAAAGAAACTCTTT	TRGV3	TRGJ1	11	-1	120.455	0.363636	35	11
blood	CATWDRRKKLF	TGTGCCACCTGGGACAGGCGAAAGAAACTCTTT	TRGV5	TRGJ1	11	-1	120.455	0.363636	35	11
blood	CATWDRRKKLF	TGTGCCACCTGGGACAGGCGCAAGAAACTCTTT	TRGV3	TRGJ1	11	-1	120.455	0.363636	35	8
blood	CATWDRRKKLF	TGTGCCACCTGGGACAGGCGCAAGAAACTCTTT	TRGV5	TRGJ1	11	-1	120.455	0.363636	35	8
blood	CATWDRRKKLF	TGTGCCACCTGGGACAGGCGCAAGAAACTCTTT	TRGV7	TRGJ1	11	-1	120.455	0.363636	35	8
blood	CATWDRRKKLF	TGTGCCACCTGGGACAGGCGGAAGAAACTCTTT	TRGV3	TRGJ1	11	-1	120.455	0.363636	35	18
blood	CATWDRRKKLF	TGTGCCACCTGGGACAGGCGGAAGAAACTCTTT	TRGV5	TRGJ1	11	-1	120.455	0.363636	35	18
blood	CATWDRRKKLF	TGTGCCACCTGGGACAGGCGGAAGAAACTCTTT	TRGV7	TRGJ1	11	-1	120.455	0.363636	35	18
blood	CATWDRRKKLF	TGTGCCACCTGGGACAGGCGTAAGAAACTCTTT	TRGV3	TRGJ1	11	-1	120.455	0.363636	35	15
blood	CATWDRRKKLF	TGTGCCACCTGGGACAGGCGTAAGAAACTCTTT	TRGV5	TRGJ1	11	-1	120.455	0.363636	35	15
blood	CATWDRRKKLF	TGTGCCACCTGGGACAGGCGTAAGAAACTCTTT	TRGV7	TRGJ1	11	-1	120.455	0.363636	35	15
blood	CATWDRRKKLF	TGTGCCACCTGGGACCGCCGGAAGAAACTCTTT	TRGV4	TRGJ1	11	-1	120.455	0.363636	35	1
blood	CATWDRRKKLF	TGTGCCACCTGGGATAGAAGGAAGAAACTCTTT	TRGV8	TRGJ1	11	-1	120.455	0.363636	35	1
blood	CATWDRRKKLF	TGTGCCACCTGGGATAGGCGAAAGAAACTCTTT	TRGV8	TRGJ1	11	-1	120.455	0.363636	35	2
blood	CATWDRRKKLF	TGTGCCACCTGGGATAGGCGAAAGAAACTCTTT	TRGV8	TRGJ2	11	-1	120.455	0.363636	35	2
blood	CATWDRRKKLF	TGTGCCACCTGGGATAGGCGGAAGAAACTCTTT	TRGV8	TRGJ1	11	-1	120.455	0.363636	35	3
blood	CATWDRRKKLF	TGTGCCACCTGGGATCGAAGAAAGAAACTCTTT	TRGV8	TRGJ1	11	-1	120.455	0.363636	35	1
blood	CATWDSKKLF	TGTGCCACCTGGGACAGCAAGAAACTCTTT	TRGV3	TRGJ1	10	-0.28	110.2	0.4	35	6
blood	CATWDSKKLF	TGTGCCACCTGGGACAGCAAGAAACTCTTT	TRGV3	TRGJ2	10	-0.28	110.2	0.4	35	6
blood	CATWDSKKLF	TGTGCCACCTGGGACAGCAAGAAACTCTTT	TRGV5	TRGJ1	10	-0.28	110.2	0.4	35	6
blood	CATWDSKKLF	TGTGCCACCTGGGACAGCAAGAAACTCTTT	TRGV7	TRGJ1	10	-0.28	110.2	0.4	35	6
blood	CATWDSKKLF	TGTGCCACCTGGGACAGTAAGAAACTCTTT	TRGV3	TRGJ1	10	-0.28	110.2	0.4	35	15
blood	CATWDSKKLF	TGTGCCACCTGGGACAGTAAGAAACTCTTT	TRGV3	TRGJ2	10	-0.28	110.2	0.4	35	15
blood	CATWDSKKLF	TGTGCCACCTGGGACAGTAAGAAACTCTTT	TRGV4	TRGJ1	10	-0.28	110.2	0.4	35	15
blood	CATWDSKKLF	TGTGCCACCTGGGACAGTAAGAAACTCTTT	TRGV5	TRGJ1	10	-0.28	110.2	0.4	35	15
blood	CATWDSKKLF	TGTGCCACCTGGGACAGTAAGAAACTCTTT	TRGV7	TRGJ1	10	-0.28	110.2	0.4	35	15
blood	CATWDSKKLF	TGTGCCACCTGGGACAGTAAGAAACTCTTT	TRGV8	TRGJ1	10	-0.28	110.2	0.4	35	15
blood	CATWDSKKLF	TGTGCCACCTGGGACTCGAAGAAACTCTTT	TRGV3	TRGJ1	10	-0.28	110.2	0.4	35	3
blood	CATWDSKKLF	TGTGCCACCTGGGACTCGAAGAAACTCTTT	TRGV7	TRGJ1	10	-0.28	110.2	0.4	35	3
blood	CATWDSKKLF	TGTGCCACCTGGGACTCGAAGAAACTCTTT	TRGV8	TRGJ1	10	-0.28	110.2	0.4	35	3
blood	CATWDSKKLF	TGTGCCACCTGGGACTCTAAGAAACTCTTT	TRGV2	TRGJ1	10	-0.28	110.2	0.4	35	4
blood	CATWDSKKLF	TGTGCCACCTGGGACTCTAAGAAACTCTTT	TRGV3	TRGJ1	10	-0.28	110.2	0.4	35	4
blood	CATWDSKKLF	TGTGCCACCTGGGACTCTAAGAAACTCTTT	TRGV8	TRGJ1	10	-0.28	110.2	0.4	35	4
blood	CATWDSKKLF	TGTGCCACCTGGGATAGCAAGAAACTCTTT	TRGV8	TRGJ1	10	-0.28	110.2	0.4	35	2
blood	CATWDSKKLF	TGTGCCACCTGGGATAGTAAGAAACTCTTT	TRGV4	TRGJ1	10	-0.28	110.2	0.4	35	17
blood	CATWDSKKLF	TGTGCCACCTGGGATAGTAAGAAACTCTTT	TRGV5	TRGJ1	10	-0.28	110.2	0.4	35	17
blood	CATWDSKKLF	TGTGCCACCTGGGATAGTAAGAAACTCTTT	TRGV8	TRGJ1	10	-0.28	110.2	0.4	35	17
blood	CATWDSKKLF	TGTGCCACCTGGGATTCCAAGAAACTCTTT	TRGV4	TRGJ1	10	-0.28	110.2	0.4	35	2
blood	CATWDSKKLF	TGTGCCACCTGGGATTCCAAGAAACTCTTT	TRGV8	TRGJ1	10	-0.28	110.2	0.4	35	2
blood	CATWDSKKLF	TGTGCCACCTGGGATTCTAAGAAACTCTTT	TRGV2	TRGJ1	10	-0.28	110.2	0.4	35	7
blood	CATWDSKKLF	TGTGCCACCTGGGATTCTAAGAAACTCTTT	TRGV4	TRGJ1	10	-0.28	110.2	0.4	35	7
blood	CATWDSKKLF	TGTGCCACCTGGGATTCTAAGAAACTCTTT	TRGV8	TRGJ1	10	-0.28	110.2	0.4	35	7
blood	CATWDGDKKLF	TGTGCCACCTGGGACGGAGATAAGAAACTCTTT	TRGV2	TRGJ1	11	-0.536364	106.182	0.363636	34	10
blood	CATWDGDKKLF	TGTGCCACCTGGGACGGAGATAAGAAACTCTTT	TRGV3	TRGJ1	11	-0.536364	106.182	0.363636	34	10
blood	CATWDGDKKLF	TGTGCCACCTGGGACGGAGATAAGAAACTCTTT	TRGV4	TRGJ1	11	-0.536364	106.182	0.363636	34	10
blood	CATWDGDKKLF	TGTGCCACCTGGGACGGAGATAAGAAACTCTTT	TRGV7	TRGJ1	11	-0.536364	106.182	0.363636	34	10
blood	CATWDGDKKLF	TGTGCCACCTGGGACGGCGATAAGAAACTCTTT	TRGV2	TRGJ1	11	-0.536364	106.182	0.363636	34	4
blood	CATWDGDKKLF	TGTGCCACCTGGGACGGCGATAAGAAACTCTTT	TRGV7	TRGJ1	11	-0.536364	106.182	0.363636	34	4
blood	CATWDGDKKLF	TGTGCCACCTGGGACGGGGACAAGAAACTCTTT	TRGV2	TRGJ1	11	-0.536364	106.182	0.363636	34	1
blood	CATWDGDKKLF	TGTGCCACCTGGGACGGGGATAAGAAACTCTTT	TRGV2	TRGJ1	11	-0.536364	106.182	0.363636	34	22
blood	CATWDGDKKLF	TGTGCCACCTGGGACGGGGATAAGAAACTCTTT	TRGV3	TRGJ1	11	-0.536364	106.182	0.363636	34	22
blood	CATWDGDKKLF	TGTGCCACCTGGGACGGGGATAAGAAACTCTTT	TRGV4	TRGJ1	11	-0.536364	106.182	0.363636	34	22
blood	CATWDGDKKLF	TGTGCCACCTGGGACGGGGATAAGAAACTCTTT	TRGV5	TRGJ1	11	-0.536364	106.182	0.363636	34	22
blood	CATWDGDKKLF	TGTGCCACCTGGGACGGTGATAAGAAACTCTTT	TRGV2	TRGJ1	11	-0.536364	106.182	0.363636	34	4
blood	CATWDGDKKLF	TGTGCCACCTGGGACGGTGATAAGAAACTCTTT	TRGV4	TRGJ1	11	-0.536364	106.182	0.363636	34	4
blood	CATWDGDKKLF	TGTGCCACCTGGGATGGAGATAAGAAACTCTTT	TRGV4	TRGJ1	11	-0.536364	106.182	0.363636	34	7
blood	CATWDGDKKLF	TGTGCCACCTGGGATGGAGATAAGAAACTCTTT	TRGV8	TRGJ1	11	-0.536364	106.182	0.363636	34	7
blood	CATWDGDKKLF	TGTGCCACCTGGGATGGCGATAAGAAACTCTTT	TRGV4	TRGJ1	11	-0.536364	106.182	0.363636	34	4
blood	CATWDGDKKLF	TGTGCCACCTGGGATGGGGATAAGAAACTCTTT	TRGV2	TRGJ1	11	-0.536364	106.182	0.363636	34	10
blood	CATWDGDKKLF	TGTGCCACCTGGGATGGGGATAAGAAACTCTTT	TRGV4	TRGJ1	11	-0.536364	106.182	0.363636	34	10
blood	CATWDGDKKLF	TGTGCCACCTGGGATGGGGATAAGAAACTCTTT	TRGV8	TRGJ1	11	-0.536364	106.182	0.363636	34	10
blood	CATWDGDKKLF	TGTGCCACCTGGGATGGTGATAAGAAACTCTTT	TRGV4	TRGJ1	11	-0.536364	106.182	0.363636	34	1
blood	CATWDGDYKKLF	TGTGCCACCTGGGACGGAGATTATAAGAAACTCTTT	TRGV2	TRGJ1	12	-0.6	109.083	0.416667	34	10
blood	CATWDGDYKKLF	TGTGCCACCTGGGACGGAGATTATAAGAAACTCTTT	TRGV3	TRGJ1	12	-0.6	109.083	0.416667	34	10
blood	CATWDGDYKKLF	TGTGCCACCTGGGACGGAGATTATAAGAAACTCTTT	TRGV5	TRGJ1	12	-0.6	109.083	0.416667	34	10
blood	CATWDGDYKKLF	TGTGCCACCTGGGACGGCGATTATAAGAAACTCTTT	TRGV2	TRGJ1	12	-0.6	109.083	0.416667	34	6
blood	CATWDGDYKKLF	TGTGCCACCTGGGACGGCGATTATAAGAAACTCTTT	TRGV3	TRGJ1	12	-0.6	109.083	0.416667	34	6
blood	CATWDGDYKKLF	TGTGCCACCTGGGACGGCGATTATAAGAAACTCTTT	TRGV5	TRGJ1	12	-0.6	109.083	0.416667	34	6
blood	CATWDGDYKKLF	TGTGCCACCTGGGACGGGGACTATAAGAAACTCTTT	TRGV2	TRGJ1	12	-0.6	109.083	0.416667	34	4
blood	CATWDGDYKKLF	TGTGCCACCTGGGACGGGGACTATAAGAAACTCTTT	TRGV3	TRGJ1	12	-0.6	109.083	0.416667	34	4
blood	CATWDGDYKKLF	TGTGCCACCTGGGACGGGGATTATAAGAAACTCTTT	TRGV2	TRGJ1	12	-0.6	109.083	0.416667	34	21
blood	CATWDGDYKKLF	TGTGCCACCTGGGACGGGGATTATAAGAAACTCTTT	TRGV3	TRGJ1	12	-0.6	109.083	0.416667	34	21
blood	CATWDGDYKKLF	TGTGCCACCTGGGACGGGGATTATAAGAAACTCTTT	TRGV3	TRGJ2	12	-0.6	109.083	0.416667	34	21
blood	CATWDGDYKKLF	TGTGCCACCTGGGACGGGGATTATAAGAAACTCTTT	TRGV4	TRGJ1	12	-0.6	109.083	0.416667	34	21
blood	CATWDGDYKKLF	TGTGCCACCTGGGACGGGGATTATAAGAAACTCTTT	TRGV5	TRGJ1	12	-0.6	109.083	0.416667	34	21
blood	CATWDGDYKKLF	TGTGCCACCTGGGACGGGGATTATAAGAAACTCTTT	TRGV7	TRGJ1	12	-0.6	109.083	0.416667	34	21
blood	CATWDGDYKKLF	TGTGCCACCTGGGACGGTGATTATAAGAAACTCTTT	TRGV2	TRGJ1	12	-0.6	109.083	0.416667	34	4
blood	CATWDGDYKKLF	TGTGCCACCTGGGACGGTGATTATAAGAAACTCTTT	TRGV5	TRGJ1	12	-0.6	109.083	0.416667	34	4
blood	CATWDGDYKKLF	TGTGCCACCTGGGATGGAGATTATAAGAAACTCTTT	TRGV4	TRGJ1	12	-0.6	109.083	0.416667	34	6
blood	CATWDGDYKKLF	TGTGCCACCTGGGATGGCGATTATAAGAAACTCTTT	TRGV4	TRGJ1	12	-0.6	109.083	0.416667	34	4
blood	CATWDGDYKKLF	TGTGCCACCTGGGATGGGGACTATAAGAAACTCTTT	TRGV4	TRGJ1	12	-0.6	109.083	0.416667	34	3
blood	CATWDGDYKKLF	TGTGCCACCTGGGATGGGGACTATAAGAAACTCTTT	TRGV8	TRGJ1	12	-0.6	109.083	0.416667	34	3
blood	CATWDGDYKKLF	TGTGCCACCTGGGATGGGGATTATAAGAAACTCTTT	TRGV4	TRGJ1	12	-0.6	109.083	0.416667	34	17
blood	CATWDGDYKKLF	TGTGCCACCTGGGATGGGGATTATAAGAAACTCTTT	TRGV8	TRGJ1	12	-0.6	109.083	0.416667	34	17
blood	CATWDGDYKKLF	TGTGCCACCTGGGATGGTGACTATAAGAAACTCTTT	TRGV4	TRGJ1	12	-0.6	109.083	0.416667	34	1
blood	CATWDGDYKKLF	TGTGCCACCTGGGATGGTGATTATAAGAAACTCTTT	TRGV4	TRGJ1	12	-0.6	109.083	0.416667	34	5
blood	CATWDGDYKKLF	TGTGCCACCTGGGATGGTGATTATAAGAAACTCTTT	TRGV8	TRGJ1	12	-0.6	109.083	0.416667	34	5
blood	CATWDRGYKKLF	TGTGCCACCTGGGACAGAGGCTATAAGAAACTCTTT	TRGV3	TRGJ1	12	-0.683333	113.833	0.416667	34	1
blood	CATWDRGYKKLF	TGTGCCACCTGGGACAGGGGGTATAAGAAACTCTTT	TRGV3	TRGJ1	12	-0.683333	113.833	0.416667	34	6
blood	CATWDRGYKKLF	TGTGCCACCTGGGACAGGGGTTATAAGAAACTCTTT	TRGV3	TRGJ1	12	-0.683333	113.833	0.416667	34	14
blood	CATWDRGYKKLF	TGTGCCACCTGGGACAGGGGTTATAAGAAACTCTTT	TRGV5	TRGJ1	12	-0.683333	113.833	0.416667	34	14
blood	CATWDRGYKKLF	TGTGCCACCTGGGACAGGGGTTATAAGAAACTCTTT	TRGV7	TRGJ1	12	-0.683333	113.833	0.416667	34	14
blood	CATWDRGYKKLF	TGTGCCACCTGGGACCGCGGGTATAAGAAACTCTTT	TRGV2	TRGJ1	12	-0.683333	113.833	0.416667	34	2
blood	CATWDRGYKKLF	TGTGCCACCTGGGACCGCGGGTATAAGAAACTCTTT	TRGV3	TRGJ1	12	-0.683333	113.833	0.416667	34	2
blood	CATWDRGYKKLF	TGTGCCACCTGGGACCGGGGCTATAAGAAACTCTTT	TRGV3	TRGJ1	12	-0.683333	113.833	0.416667	34	1
blood	CATWDRGYKKLF	TGTGCCACCTGGGACCGGGGGTATAAGAAACTCTTT	TRGV4	TRGJ1	12	-0.683333	113.833	0.416667	34	1
blood	CATWDRGYKKLF	TGTGCCACCTGGGACCGGGGTTATAAGAAACTCTTT	TRGV2	TRGJ1	12	-0.683333	113.833	0.416667	34	3
blood	CATWDRGYKKLF	TGTGCCACCTGGGACCGGGGTTATAAGAAACTCTTT	TRGV7	TRGJ1	12	-0.683333	113.833	0.416667	34	3
blood	CATWDRGYKKLF	TGTGCCACCTGGGACCGTGGTTATAAGAAACTCTTT	TRGV3	TRGJ1	12	-0.683333	113.833	0.416667	34	2
blood	CATWDRGYKKLF	TGTGCCACCTGGGACCGTGGTTATAAGAAACTCTTT	TRGV4	TRGJ1	12	-0.683333	113.833	0.416667	34	2
blood	CATWDRGYKKLF	TGTGCCACCTGGGATAGAGGATATAAGAAACTCTTT	TRGV8	TRGJ1	12	-0.683333	113.833	0.416667	34	3
blood	CATWDRGYKKLF	TGTGCCACCTGGGATAGAGGGTATAAGAAACTCTTT	TRGV8	TRGJ1	12	-0.683333	113.833	0.416667	34	4
blood	CATWDRGYKKLF	TGTGCCACCTGGGATAGAGGTTATAAGAAACTCTTT	TRGV4	TRGJ1	12	-0.683333	113.833	0.416667	34	4
blood	CATWDRGYKKLF	TGTGCCACCTGGGATAGAGGTTATAAGAAACTCTTT	TRGV8	TRGJ1	12	-0.683333	113.833	0.416667	34	4
blood	CATWDRGYKKLF	TGTGCCACCTGGGATAGGGGGTATAAGAAACTCTTT	TRGV8	TRGJ1	12	-0.683333	113.833	0.416667	34	7
blood	CATWDRGYKKLF	TGTGCCACCTGGGATAGGGGTTATAAGAAACTCTTT	TRGV4	TRGJ1	12	-0.683333	113.833	0.416667	34	9
blood	CATWDRGYKKLF	TGTGCCACCTGGGATAGGGGTTATAAGAAACTCTTT	TRGV8	TRGJ1	12	-0.683333	113.833	0.416667	34	9
blood	CATWDRGYKKLF	TGTGCCACCTGGGATCGGGGGTATAAGAAACTCTTT	TRGV4	TRGJ1	12	-0.683333	113.833	0.416667	34	1
blood	CATWDRGYKKLF	TGTGCCACCTGGGATCGGGGTTATAAGAAACTCTTT	TRGV8	TRGJ1	12	-0.683333	113.833	0.416667	34	1
blood	CATWDRGYKKLF	TGTGCCACCTGGGATCGTGGGTATAAGAAACTCTTT	TRGV8	TRGJ1	12	-0.683333	113.833	0.416667	34	1
blood	CATWDRKKLF	TGTGCCACCTGGGACAGAAAGAAACTCTTT	TRGV3	TRGJ1	10	-0.65	117.7	0.4	34	7
blood	CATWDRKKLF	TGTGCCACCTGGGACAGAAAGAAACTCTTT	TRGV5	TRGJ1	10	-0.65	117.7	0.4	34	7
blood	CATWDRKKLF	TGTGCCACCTGGGACAGAAAGAAACTCTTT	TRGV5	TRGJ2	10	-0.65	117.7	0.4	34	7
blood	CATWDRKKLF	TGTGCCACCTGGGACAGAAAGAAACTCTTT	TRGV7	TRGJ1	10	-0.65	117.7	0.4	34	7
blood	CATWDRKKLF	TGTGCCACCTGGGACAGAAAGAAACTCTTT	TRGV8	TRGJ1	10	-0.65	117.7	0.4	34	7
blood	CATWDRKKLF	TGTGCCACCTGGGACAGGAAAAAACTCTTT	TRGV7	TRGJ1	10	-0.65	117.7	0.4	34	1
blood	CATWDRKKLF	TGTGCCACCTGGGACAGGAAGAAACTCTTT	TRGV2	TRGJ1	10	-0.65	117.7	0.4	34	17
blood	CATWDRKKLF	TGTGCCACCTGGGACAGGAAGAAACTCTTT	TRGV3	TRGJ1	10	-0.65	117.7	0.4	34	17
blood	CATWDRKKLF	TGTGCCACCTGGGACAGGAAGAAACTCTTT	TRGV4	TRGJ1	10	-0.65	117.7	0.4	34	17
blood	CATWDRKKLF	TGTGCCACCTGGGACAGGAAGAAACTCTTT	TRGV5	TRGJ1	10	-0.65	117.7	0.4	34	17
blood	CATWDRKKLF	TGTGCCACCTGGGACAGGAAGAAACTCTTT	TRGV5	TRGJ2	10	-0.65	117.7	0.4	34	17
blood	CATWDRKKLF	TGTGCCACCTGGGACAGGAAGAAACTCTTT	TRGV7	TRGJ1	10	-0.65	117.7	0.4	34	17
blood	CATWDRKKLF	TGTGCCACCTGGGACCGGAAGAAACTCTTT	TRGV2	TRGJ1	10	-0.65	117.7	0.4	34	4
blood	CATWDRKKLF	TGTGCCACCTGGGACCGGAAGAAACTCTTT	TRGV3	TRGJ1	10	-0.65	117.7	0.4	34	4
blood	CATWDRKKLF	TGTGCCACCTGGGACCGTAAGAAACTCTTT	TRGV2	TRGJ1	10	-0.65	117.7	0.4	34	7
blood	CATWDRKKLF	TGTGCCACCTGGGACCGTAAGAAACTCTTT	TRGV4	TRGJ1	10	-0.65	117.7	0.4	34	7
blood	CATWDRKKLF	TGTGCCACCTGGGACCGTAAGAAACTCTTT	TRGV8	TRGJ1	10	-0.65	117.7	0.4	34	7
blood	CATWDRKKLF	TGTGCCACCTGGGATAGAAAGAAACTCTTT	TRGV4	TRGJ1	10	-0.65	117.7	0.4	34	7
blood	CATWDRKKLF	TGTGCCACCTGGGATAGAAAGAAACTCTTT	TRGV8	TRGJ1	10	-0.65	117.7	0.4	34	7
blood	CATWDRKKLF	TGTGCCACCTGGGATAGGAAGAAACTCTTT	TRGV10	TRGJ1	10	-0.65	117.7	0.4	34	18
blood	CATWDRKKLF	TGTGCCACCTGGGATAGGAAGAAACTCTTT	TRGV2	TRGJ1	10	-0.65	117.7	0.4	34	18
blood	CATWDRKKLF	TGTGCCACCTGGGATAGGAAGAAACTCTTT	TRGV4	TRGJ1	10	-0.65	117.7	0.4	34	18
blood	CATWDRKKLF	TGTGCCACCTGGGATAGGAAGAAACTCTTT	TRGV8	TRGJ1	10	-0.65	117.7	0.4	34	18
blood	CATWDRKKLF	TGTGCCACCTGGGATCGAAAGAAACTCTTT	TRGV4	TRGJ1	10	-0.65	117.7	0.4	34	4
blood	CATWDRKKLF	TGTGCCACCTGGGATCGAAAGAAACTCTTT	TRGV8	TRGJ1	10	-0.65	117.7	0.4	34	4
blood	CATWDRKKLF	TGTGCCACCTGGGATCGGAAGAAACTCTTT	TRGV4	TRGJ1	10	-0.65	117.7	0.4	34	5
blood	CATWDRKKLF	TGTGCCACCTGGGATCGGAAGAAACTCTTT	TRGV8	TRGJ1	10	-0.65	117.7	0.4	34	5
blood	CATWDRKKLF	TGTGCCACCTGGGATCGTAAGAAACTCTTT	TRGV2	TRGJ1	10	-0.65	117.7	0.4	34	4
blood	CATWDRKKLF	TGTGCCACCTGGGATCGTAAGAAACTCTTT	TRGV4	TRGJ1	10	-0.65	117.7	0.4	34	4
blood	CATWDRPGKLF	TGTGCCACCTGGGACAGGCCAGGAAAACTCTTT	TRGV7	TRGJ1	11	-0.418182	107.273	0.363636	34	1
blood	CATWDRPGKLF	TGTGCCACCTGGGACAGGCCAGGGAAACTCTTT	TRGV2	TRGJ1	11	-0.418182	107.273	0.363636	34	14
blood	CATWDRPGKLF	TGTGCCACCTGGGACAGGCCAGGGAAACTCTTT	TRGV3	TRGJ1	11	-0.418182	107.273	0.363636	34	14
blood	CATWDRPGKLF	TGTGCCACCTGGGACAGGCCAGGGAAACTCTTT	TRGV5	TRGJ1	11	-0.418182	107.273	0.363636	34	14
blood	CATWDRPGKLF	TGTGCCACCTGGGACAGGCCAGGGAAACTCTTT	TRGV7	TRGJ1	11	-0.418182	107.273	0.363636	34	14
blood	CATWDRPGKLF	TGTGCCACCTGGGACAGGCCCGGGAAACTCTTT	TRGV3	TRGJ1	11	-0.418182	107.273	0.363636	34	9
blood	CATWDRPGKLF	TGTGCCACCTGGGACAGGCCCGGGAAACTCTTT	TRGV5	TRGJ1	11	-0.418182	107.273	0.363636	34	9
blood	CATWDRPGKLF	TGTGCCACCTGGGACAGGCCCGGGAAACTCTTT	TRGV7	TRGJ1	11	-0.418182	107.273	0.363636	34	9
blood	CATWDRPGKLF	TGTGCCACCTGGGACAGGCCGGGAAAACTCTTT	TRGV5	TRGJ1	11	-0.418182	107.273	0.363636	34	2
blood	CATWDRPGKLF	TGTGCCACCTGGGACAGGCCGGGAAAACTCTTT	TRGV7	TRGJ1	11	-0.418182	107.273	0.363636	34	2
blood	CATWDRPGKLF	TGTGCCACCTGGGACAGGCCGGGGAAACTCTTT	TRGV3	TRGJ1	11	-0.418182	107.273	0.363636	34	19
blood	CATWDRPGKLF	TGTGCCACCTGGGACAGGCCGGGGAAACTCTTT	TRGV5	TRGJ1	11	-0.418182	107.273	0.363636	34	19
blood	CATWDRPGKLF	TGTGCCACCTGGGACAGGCCGGGGAAACTCTTT	TRGV7	TRGJ1	11	-0.418182	107.273	0.363636	34	19
blood	CATWDRPGKLF	TGTGCCACCTGGGACAGGCCTGGGAAACTCTTT	TRGV3	TRGJ1	11	-0.418182	107.273	0.363636	34	13
blood	CATWDRPGKLF	TGTGCCACCTGGGACAGGCCTGGGAAACTCTTT	TRGV5	TRGJ1	11	-0.418182	107.273	0.363636	34	13
blood	CATWDRPGKLF	TGTGCCACCTGGGACAGGCCTGGGAAACTCTTT	TRGV7	TRGJ1	11	-0.418182	107.273	0.363636	34	13
blood	CATWDRPGKLF	TGTGCCACCTGGGATAGGCCAGGGAAACTCTTT	TRGV7	TRGJ1	11	-0.418182	107.273	0.363636	34	4
blood	CATWDRPGKLF	TGTGCCACCTGGGATAGGCCAGGGAAACTCTTT	TRGV8	TRGJ1	11	-0.418182	107.273	0.363636	34	4
blood	CATWDRPGKLF	TGTGCCACCTGGGATAGGCCGGGGAAACTCTTT	TRGV8	TRGJ1	11	-0.418182	107.273	0.363636	34	6
blood	CATWDRYKKLF	TGTGCCACCTGGGACAGGTATAAGAAACTCTTT	TRGV2	TRGJ1	11	-0.709091	119.818	0.454545	34	14
blood	CATWDRYKKLF	TGTGCCACCTGGGACAGGTATAAGAAACTCTTT	TRGV3	TRGJ1	11	-0.709091	119.818	0.454545	34	14
blood	CATWDRYKKLF	TGTGCCACCTGGGACAGGTATAAGAAACTCTTT	TRGV5	TRGJ1	11	-0.709091	119.818	0.454545	34	14
blood	CATWDRYKKLF	TGTGCCACCTGGGACAGGTATAAGAAACTCTTT	TRGV7	TRGJ1	11	-0.709091	119.818	0.454545	34	14
blood	CATWDRYKKLF	TGTGCCACCTGGGACCGATATAAGAAACTCTTT	TRGV2	TRGJ1	11	-0.709091	119.818	0.454545	34	8
blood	CATWDRYKKLF	TGTGCCACCTGGGACCGATATAAGAAACTCTTT	TRGV4	TRGJ1	11	-0.709091	119.818	0.454545	34	8
blood	CATWDRYKKLF	TGTGCCACCTGGGACCGATATAAGAAACTCTTT	TRGV5	TRGJ1	11	-0.709091	119.818	0.454545	34	8
blood	CATWDRYKKLF	TGTGCCACCTGGGACCGATATAAGAAACTCTTT	TRGV7	TRGJ1	11	-0.709091	119.818	0.454545	34	8
blood	CATWDRYKKLF	TGTGCCACCTGGGACCGCTATAAGAAACTCTTT	TRGV2	TRGJ1	11	-0.709091	119.818	0.454545	34	5
blood	CATWDRYKKLF	TGTGCCACCTGGGACCGCTATAAGAAACTCTTT	TRGV3	TRGJ1	11	-0.709091	119.818	0.454545	34	5
blood	CATWDRYKKLF	TGTGCCACCTGGGACCGCTATAAGAAACTCTTT	TRGV5	TRGJ1	11	-0.709091	119.818	0.454545	34	5
blood	CATWDRYKKLF	TGTGCCACCTGGGACCGGTATAAGAAACTCTTT	TRGV2	TRGJ1	11	-0.709091	119.818	0.454545	34	3
blood	CATWDRYKKLF	TGTGCCACCTGGGACCGGTATAAGAAACTCTTT	TRGV3	TRGJ1	11	-0.709091	119.818	0.454545	34	3
blood	CATWDRYKKLF	TGTGCCACCTGGGACCGTTATAAGAAACTCTTT	TRGV2	TRGJ1	11	-0.709091	119.818	0.454545	34	8
blood	CATWDRYKKLF	TGTGCCACCTGGGACCGTTATAAGAAACTCTTT	TRGV3	TRGJ1	11	-0.709091	119.818	0.454545	34	8
blood	CATWDRYKKLF	TGTGCCACCTGGGACCGTTATAAGAAACTCTTT	TRGV5	TRGJ1	11	-0.709091	119.818	0.454545	34	8
blood	CATWDRYKKLF	TGTGCCACCTGGGATAGGTATAAGAAACTCTTT	TRGV2	TRGJ1	11	-0.709091	119.818	0.454545	34	20
blood	CATWDRYKKLF	TGTGCCACCTGGGATAGGTATAAGAAACTCTTT	TRGV3	TRGJ1	11	-0.709091	119.818	0.454545	34	20
blood	CATWDRYKKLF	TGTGCCACCTGGGATAGGTATAAGAAACTCTTT	TRGV3	TRGJ2	11	-0.709091	119.818	0.454545	34	20
blood	CATWDRYKKLF	TGTGCCACCTGGGATAGGTATAAGAAACTCTTT	TRGV4	TRGJ1	11	-0.709091	119.818	0.454545	34	20
blood	CATWDRYKKLF	TGTGCCACCTGGGATAGGTATAAGAAACTCTTT	TRGV8	TRGJ1	11	-0.709091	119.818	0.454545	34	20
blood	CATWDRYKKLF	TGTGCCACCTGGGATCGCTATAAGAAACTCTTT	TRGV4	TRGJ1	11	-0.709091	119.818	0.454545	34	7
blood	CATWDRYKKLF	TGTGCCACCTGGGATCGCTATAAGAAACTCTTT	TRGV8	TRGJ1	11	-0.709091	119.818	0.454545	34	7
blood	CATWDRYKKLF	TGTGCCACCTGGGATCGGTATAAGAAACTCTTT	TRGV4	TRGJ1	11	-0.709091	119.818	0.454545	34	9
blood	CATWDRYKKLF	TGTGCCACCTGGGATCGGTATAAGAAACTCTTT	TRGV8	TRGJ1	11	-0.709091	119.818	0.454545	34	9
blood	CATWDRYKKLF	TGTGCCACCTGGGATCGTTATAAGAAACTCTTT	TRGV4	TRGJ1	11	-0.709091	119.818	0.454545	34	19
blood	CATWDRYKKLF	TGTGCCACCTGGGATCGTTATAAGAAACTCTTT	TRGV4	TRGJ2	11	-0.709091	119.818	0.454545	34	19
blood	CATWDRYKKLF	TGTGCCACCTGGGATCGTTATAAGAAACTCTTT	TRGV5	TRGJ1	11	-0.709091	119.818	0.454545	34	19
blood	CATWDRYKKLF	TGTGCCACCTGGGATCGTTATAAGAAACTCTTT	TRGV8	TRGJ1	11	-0.709091	119.818	0.454545	34	19
blood	CATWDGGYKKLF	TGTGCCACCTGGGACGGAGGATATAAGAAACTCTTT	TRGV2	TRGJ1	12	-0.341667	105.5	0.416667	33	2
blood	CATWDGGYKKLF	TGTGCCACCTGGGACGGAGGTTATAAGAAACTCTTT	TRGV2	TRGJ1	12	-0.341667	105.5	0.416667	33	4
blood	CATWDGGYKKLF	TGTGCCACCTGGGACGGAGGTTATAAGAAACTCTTT	TRGV3	TRGJ1	12	-0.341667	105.5	0.416667	33	4
blood	CATWDGGYKKLF	TGTGCCACCTGGGACGGCGGGTATAAGAAACTCTTT	TRGV2	TRGJ1	12	-0.341667	105.5	0.416667	33	3
blood	CATWDGGYKKLF	TGTGCCACCTGGGACGGCGGGTATAAGAAACTCTTT	TRGV3	TRGJ1	12	-0.341667	105.5	0.416667	33	3
blood	CATWDGGYKKLF	TGTGCCACCTGGGACGGGGGCTATAAGAAACTCTTT	TRGV2	TRGJ1	12	-0.341667	105.5	0.416667	33	3
blood	CATWDGGYKKLF	TGTGCCACCTGGGACGGGGGGTATAAGAAACTCTTT	TRGV2	TRGJ1	12	-0.341667	105.5	0.416667	33	5
blood	CATWDGGYKKLF	TGTGCCACCTGGGACGGGGGGTATAAGAAACTCTTT	TRGV3	TRGJ1	12	-0.341667	105.5	0.416667	33	5
blood	CATWDGGYKKLF	TGTGCCACCTGGGACGGGGGGTATAAGAAACTCTTT	TRGV4	TRGJ1	12	-0.341667	105.5	0.416667	33	5
blood	CATWDGGYKKLF	TGTGCCACCTGGGACGGGGGTTATAAGAAACTCTTT	TRGV2	TRGJ1	12	-0.341667	105.5	0.416667	33	10
blood	CATWDGGYKKLF	TGTGCCACCTGGGACGGTGGGTATAAGAAACTCTTT	TRGV2	TRGJ1	12	-0.341667	105.5	0.416667	33	2
blood	CATWDGGYKKLF	TGTGCCACCTGGGACGGTGGGTATAAGAAACTCTTT	TRGV4	TRGJ1	12	-0.341667	105.5	0.416667	33	2
blood	CATWDGGYKKLF	TGTGCCACCTGGGACGGTGGTTATAAGAAACTCTTT	TRGV2	TRGJ1	12	-0.341667	105.5	0.416667	33	5
blood	CATWDGGYKKLF	TGTGCCACCTGGGACGGTGGTTATAAGAAACTCTTT	TRGV5	TRGJ1	12	-0.341667	105.5	0.416667	33	5
blood	CATWDGGYKKLF	TGTGCCACCTGGGACGGTGGTTATAAGAAACTCTTT	TRGV5	TRGJ2	12	-0.341667	105.5	0.416667	33	5
blood	CATWDGGYKKLF	TGTGCCACCTGGGATGGAGGATATAAGAAACTCTTT	TRGV4	TRGJ1	12	-0.341667	105.5	0.416667	33	6
blood	CATWDGGYKKLF	TGTGCCACCTGGGATGGAGGCTATAAGAAACTCTTT	TRGV8	TRGJ1	12	-0.341667	105.5	0.416667	33	1
blood	CATWDGGYKKLF	TGTGCCACCTGGGATGGAGGGTATAAGAAACTCTTT	TRGV4	TRGJ1	12	-0.341667	105.5	0.416667	33	4
blood	CATWDGGYKKLF	TGTGCCACCTGGGATGGAGGTTATAAGAAACTCTTT	TRGV4	TRGJ1	12	-0.341667	105.5	0.416667	33	6
blood	CATWDGGYKKLF	TGTGCCACCTGGGATGGAGGTTATAAGAAACTCTTT	TRGV8	TRGJ1	12	-0.341667	105.5	0.416667	33	6
blood	CATWDGGYKKLF	TGTGCCACCTGGGATGGCGGTTATAAGAAACTCTTT	TRGV4	TRGJ1	12	-0.341667	105.5	0.416667	33	4
blood	CATWDGGYKKLF	TGTGCCACCTGGGATGGGGGGTATAAGAAACTCTTT	TRGV4	TRGJ1	12	-0.341667	105.5	0.416667	33	9
blood	CATWDGGYKKLF	TGTGCCACCTGGGATGGGGGTTATAAGAAACTCTTT	TRGV3	TRGJ2	12	-0.341667	105.5	0.416667	33	12
blood	CATWDGGYKKLF	TGTGCCACCTGGGATGGGGGTTATAAGAAACTCTTT	TRGV4	TRGJ1	12	-0.341667	105.5	0.416667	33	12
blood	CATWDGGYKKLF	TGTGCCACCTGGGATGGGGGTTATAAGAAACTCTTT	TRGV8	TRGJ1	12	-0.341667	105.5	0.416667	33	12
blood	CATWDGGYKKLF	TGTGCCACCTGGGATGGTGGATATAAGAAACTCTTT	TRGV4	TRGJ1	12	-0.341667	105.5	0.416667	33	1
blood	CATWDGGYKKLF	TGTGCCACCTGGGATGGTGGTTATAAGAAACTCTTT	TRGV4	TRGJ1	12	-0.341667	105.5	0.416667	33	7
blood	CATWDGGYKKLF	TGTGCCACCTGGGATGGTGGTTATAAGAAACTCTTT	TRGV8	TRGJ1	12	-0.341667	105.5	0.416667	33	7
blood	CATWDGPGKLF	TGTGCCACCTGGGACGGCCCAGGGAAACTCTTT	TRGV2	TRGJ1	11	-0.0454545	98.1818	0.363636	33	1
blood	CATWDGPGKLF	TGTGCCACCTGGGACGGCCCCGGGAAACTCTTT	TRGV2	TRGJ1	11	-0.0454545	98.1818	0.363636	33	1
blood	CATWDGPGKLF	TGTGCCACCTGGGACGGCCCGGGGAAACTCTTT	TRGV2	TRGJ1	11	-0.0454545	98.1818	0.363636	33	1
blood	CATWDGPGKLF	TGTGCCACCTGGGACGGCCCTGGGAAACTCTTT	TRGV2	TRGJ1	11	-0.0454545	98.1818	0.363636	33	3
blood	CATWDGPGKLF	TGTGCCACCTGGGACGGGCCAGGGAAACTCTTT	TRGV2	TRGJ1	11	-0.0454545	98.1818	0.363636	33	5
blood	CATWDGPGKLF	TGTGCCACCTGGGACGGGCCAGGGAAACTCTTT	TRGV4	TRGJ1	11	-0.0454545	98.1818	0.363636	33	5
blood	CATWDGPGKLF	TGTGCCACCTGGGACGGGCCCGGAAAACTCTTT	TRGV2	TRGJ1	11	-0.0454545	98.1818	0.363636	33	1
blood	CATWDGPGKLF	TGTGCCACCTGGGACGGGCCCGGGAAACTCTTT	TRGV2	TRGJ1	11	-0.0454545	98.1818	0.363636	33	15
blood	CATWDGPGKLF	TGTGCCACCTGGGACGGGCCGGGAAAACTCTTT	TRGV2	TRGJ1	11	-0.0454545	98.1818	0.363636	33	2
blood	CATWDGPGKLF	TGTGCCACCTGGGACGGGCCGGGAAAACTCTTT	TRGV7	TRGJ1	11	-0.0454545	98.1818	0.363636	33	2
blood	CATWDGPGKLF	TGTGCCACCTGGGACGGGCCGGGGAAACTCTTT	TRGV2	TRGJ1	11	-0.0454545	98.1818	0.363636	33	19
blood	CATWDGPGKLF	TGTGCCACCTGGGACGGGCCGGGGAAACTCTTT	TRGV4	TRGJ1	11	-0.0454545	98.1818	0.363636	33	19
blood	CATWDGPGKLF	TGTGCCACCTGGGACGGGCCTGGGAAACTCTTT	TRGV2	TRGJ1	11	-0.0454545	98.1818	0.363636	33	11
blood	CATWDGPGKLF	TGTGCCACCTGGGATGGGCCGGGGAAACTCTTT	TRGV4	TRGJ1	11	-0.0454545	98.1818	0.363636	33	9
blood	CATWDGPGKLF	TGTGCCACCTGGGATGGGCCTGGGAAACTCTTT	TRGV4	TRGJ1	11	-0.0454545	98.1818	0.363636	33	5
blood	CATWDRDYKKLF	TGTGCCACCTGGGACAGAGACTATAAGAAACTCTTT	TRGV7	TRGJ1	12	-0.941667	117.417	0.416667	33	1
blood	CATWDRDYKKLF	TGTGCCACCTGGGACAGAGATTATAAGAAACTCTTT	TRGV3	TRGJ1	12	-0.941667	117.417	0.416667	33	3
blood	CATWDRDYKKLF	TGTGCCACCTGGGACAGAGATTATAAGAAACTCTTT	TRGV5	TRGJ1	12	-0.941667	117.417	0.416667	33	3
blood	CATWDRDYKKLF	TGTGCCACCTGGGACAGAGATTATAAGAAACTCTTT	TRGV8	TRGJ1	12	-0.941667	117.417	0.416667	33	3
blood	CATWDRDYKKLF	TGTGCCACCTGGGACAGGGATTATAAGAAACTCTTT	TRGV3	TRGJ1	12	-0.941667	117.417	0.416667	33	14
blood	CATWDRDYKKLF	TGTGCCACCTGGGACAGGGATTATAAGAAACTCTTT	TRGV5	TRGJ1	12	-0.941667	117.417	0.416667	33	14
blood	CATWDRDYKKLF	TGTGCCACCTGGGACAGGGATTATAAGAAACTCTTT	TRGV7	TRGJ1	12	-0.941667	117.417	0.416667	33	14
blood	CATWDRDYKKLF	TGTGCCACCTGGGACCGAGATTATAAGAAACTCTTT	TRGV3	TRGJ1	12	-0.941667	117.417	0.416667	33	3
blood	CATWDRDYKKLF	TGTGCCACCTGGGACCGAGATTATAAGAAACTCTTT	TRGV5	TRGJ1	12	-0.941667	117.417	0.416667	33	3
blood	CATWDRDYKKLF	TGTGCCACCTGGGATAGAGATTATAAGAAACTCTTT	TRGV4	TRGJ1	12	-0.941667	117.417	0.416667	33	10
blood	CATWDRDYKKLF	TGTGCCACCTGGGATAGAGATTATAAGAAACTCTTT	TRGV8	TRGJ1	12	-0.941667	117.417	0.416667	33	10
blood	CATWDRDYKKLF	TGTGCCACCTGGGATAGGGATTATAAGAAACTCTTT	TRGV4	TRGJ1	12	-0.941667	117.417	0.416667	33	17
blood	CATWDRDYKKLF	TGTGCCACCTGGGATAGGGATTATAAGAAACTCTTT	TRGV8	TRGJ1	12	-0.941667	117.417	0.416667	33	17
blood	CATWDRDYKKLF	TGTGCCACCTGGGATCGAGATTATAAGAAACTCTTT	TRGV4	TRGJ1	12	-0.941667	117.417	0.416667	33	2
blood	CATWDRDYKKLF	TGTGCCACCTGGGATCGAGATTATAAGAAACTCTTT	TRGV8	TRGJ1	12	-0.941667	117.417	0.416667	33	2
blood	CATWDRDYKKLF	TGTGCCACCTGGGATCGGGATTATAAGAAACTCTTT	TRGV4	TRGJ1	12	-0.941667	117.417	0.416667	33	6
blood	CATWDRDYKKLF	TGTGCCACCTGGGATCGGGATTATAAGAAACTCTTT	TRGV8	TRGJ1	12	-0.941667	117.417	0.416667	33	6
blood	CATPNYYKKLF	TGTGCCACCCCAAATTATTATAAGAAACTCTTT	TRGV2	TRGJ1	11	-0.481818	113	0.454545	32	5
blood	CATPNYYKKLF	TGTGCCACCCCAAATTATTATAAGAAACTCTTT	TRGV4	TRGJ1	11	-0.481818	113	0.454545	32	5
blood	CATPNYYKKLF	TGTGCCACCCCAAATTATTATAAGAAACTCTTT	TRGV5	TRGJ1	11	-0.481818	113	0.454545	32	5
blood	CATPNYYKKLF	TGTGCCACCCCAAATTATTATAAGAAACTCTTT	TRGV8	TRGJ1	11	-0.481818	113	0.454545	32	5
blood	CATPNYYKKLF	TGTGCCACCCCCAATTATTATAAGAAACTCTTT	TRGV2	TRGJ1	11	-0.481818	113	0.454545	32	9
blood	CATPNYYKKLF	TGTGCCACCCCCAATTATTATAAGAAACTCTTT	TRGV3	TRGJ1	11	-0.481818	113	0.454545	32	9
blood	CATPNYYKKLF	TGTGCCACCCCCAATTATTATAAGAAACTCTTT	TRGV4	TRGJ1	11	-0.481818	113	0.454545	32	9
blood	CATPNYYKKLF	TGTGCCACCCCCAATTATTATAAGAAACTCTTT	TRGV8	TRGJ1	11	-0.481818	113	0.454545	32	9
blood	CATPNYYKKLF	TGTGCCACCCCGAATTATTATAAGAAACTCTTT	TRGV2	TRGJ1	11	-0.481818	113	0.454545	32	26
blood	CATPNYYKKLF	TGTGCCACCCCGAATTATTATAAGAAACTCTTT	TRGV3	TRGJ1	11	-0.481818	113	0.454545	32	26
blood	CATPNYYKKLF	TGTGCCACCCCGAATTATTATAAGAAACTCTTT	TRGV4	TRGJ1	11	-0.481818	113	0.454545	32	26
blood	CATPNYYKKLF	TGTGCCACCCCGAATTATTATAAGAAACTCTTT	TRGV5	TRGJ1	11	-0.481818	113	0.454545	32	26
blood	CATPNYYKKLF	TGTGCCACCCCGAATTATTATAAGAAACTCTTT	TRGV5	TRGJ2	11	-0.481818	113	0.454545	32	26
blood	CATPNYYKKLF	TGTGCCACCCCGAATTATTATAAGAAACTCTTT	TRGV8	TRGJ1	11	-0.481818	113	0.454545	32	26
blood	CATPNYYKKLF	TGTGCCACCCCGAATTATTATAAGAAACTCTTT	TRGV8	TRGJ2	11	-0.481818	113	0.454545	32	26
blood	CATWDGNYKKLF	TGTGCCACCTGGGACGGAAATTATAAGAAACTCTTT	TRGV2	TRGJ1	12	-0.6	109.5	0.416667	32	7
blood	CATWDGNYKKLF	TGTGCCACCTGGGACGGAAATTATAAGAAACTCTTT	TRGV5	TRGJ1	12	-0.6	109.5	0.416667	32	7
blood	CATWDGNYKKLF	TGTGCCACCTGGGACGGAAATTATAAGAAACTCTTT	TRGV7	TRGJ1	12	-0.6	109.5	0.416667	32	7
blood	CATWDGNYKKLF	TGTGCCACCTGGGACGGAAATTATAAGAAACTCTTT	TRGV8	TRGJ1	12	-0.6	109.5	0.416667	32	7
blood	CATWDGNYKKLF	TGTGCCACCTGGGACGGGAACTATAAGAAACTCTTT	TRGV2	TRGJ1	12	-0.6	109.5	0.416667	32	1
blood	CATWDGNYKKLF	TGTGCCACCTGGGACGGGAATTATAAGAAACTCTTT	TRGV2	TRGJ1	12	-0.6	109.5	0.416667	32	18
blood	CATWDGNYKKLF	TGTGCCACCTGGGACGGGAATTATAAGAAACTCTTT	TRGV3	TRGJ1	12	-0.6	109.5	0.416667	32	18
blood	CATWDGNYKKLF	TGTGCCACCTGGGACGGGAATTATAAGAAACTCTTT	TRGV4	TRGJ1	12	-0.6	109.5	0.416667	32	18
blood	CATWDGNYKKLF	TGTGCCACCTGGGACGGGAATTATAAGAAACTCTTT	TRGV5	TRGJ1	12	-0.6	109.5	0.416667	32	18
blood	CATWDGNYKKLF	TGTGCCACCTGGGACGGTAATTATAAGAAACTCTTT	TRGV2	TRGJ1	12	-0.6	109.5	0.416667	32	3
blood	CATWDGNYKKLF	TGTGCCACCTGGGACGGTAATTATAAGAAACTCTTT	TRGV3	TRGJ1	12	-0.6	109.5	0.416667	32	3
blood	CATWDGNYKKLF	TGTGCCACCTGGGATGGAAATTATAAGAAACTCTTT	TRGV4	TRGJ1	12	-0.6	109.5	0.416667	32	8
blood	CATWDGNYKKLF	TGTGCCACCTGGGATGGAAATTATAAGAAACTCTTT	TRGV8	TRGJ1	12	-0.6	109.5	0.416667	32	8
blood	CATWDGNYKKLF	TGTGCCACCTGGGATGGGAATTATAAGAAACTCTTT	TRGV4	TRGJ1	12	-0.6	109.5	0.416667	32	11
blood	CATWDGNYKKLF	TGTGCCACCTGGGATGGGAATTATAAGAAACTCTTT	TRGV8	TRGJ1	12	-0.6	109.5	0.416667	32	11
blood	CATWDGNYKKLF	TGTGCCACCTGGGATGGTAATTATAAGAAACTCTTT	TRGV4	TRGJ1	12	-0.6	109.5	0.416667	32	2
blood	CATWDGQYKKLF	TGTGCCACCTGGGACGGCCAATATAAGAAACTCTTT	TRGV2	TRGJ1	12	-0.6	111	0.416667	32	3
blood	CATWDGQYKKLF	TGTGCCACCTGGGACGGCCAATATAAGAAACTCTTT	TRGV2	TRGJ2	12	-0.6	111	0.416667	32	3
blood	CATWDGQYKKLF	TGTGCCACCTGGGACGGGCAATATAAGAAACTCTTT	TRGV2	TRGJ1	12	-0.6	111	0.416667	32	22
blood	CATWDGQYKKLF	TGTGCCACCTGGGACGGGCAATATAAGAAACTCTTT	TRGV4	TRGJ1	12	-0.6	111	0.416667	32	22
blood	CATWDGQYKKLF	TGTGCCACCTGGGACGGGCAATATAAGAAACTCTTT	TRGV7	TRGJ1	12	-0.6	111	0.416667	32	22
blood	CATWDGQYKKLF	TGTGCCACCTGGGACGGGCAGTATAAGAAACTCTTT	TRGV2	TRGJ1	12	-0.6	111	0.416667	32	6
blood	CATWDGQYKKLF	TGTGCCACCTGGGACGGGCAGTATAAGAAACTCTTT	TRGV4	TRGJ1	12	-0.6	111	0.416667	32	6
blood	CATWDGQYKKLF	TGTGCCACCTGGGATGGGCAATATAAGAAACTCTTT	TRGV4	TRGJ1	12	-0.6	111	0.416667	32	10
blood	CATWDGSYKKLF	TGTGCCACCTGGGACGGAAGTTATAAGAAACTCTTT	TRGV2	TRGJ1	12	-0.375	107.583	0.416667	32	1
blood	CATWDGSYKKLF	TGTGCCACCTGGGACGGCAGTTATAAGAAACTCTTT	TRGV2	TRGJ1	12	-0.375	107.583	0.416667	32	1
blood	CATWDGSYKKLF	TGTGCCACCTGGGACGGCTCCTATAAGAAACTCTTT	TRGV2	TRGJ1	12	-0.375	107.583	0.416667	32	1
blood	CATWDGSYKKLF	TGTGCCACCTGGGACGGGAGTTATAAGAAACTCTTT	TRGV2	TRGJ1	12	-0.375	107.583	0.416667	32	4
blood	CATWDGSYKKLF	TGTGCCACCTGGGACGGGAGTTATAAGAAACTCTTT	TRGV3	TRGJ1	12	-0.375	107.583	0.416667	32	4
blood	CATWDGSYKKLF	TGTGCCACCTGGGACGGGAGTTATAAGAAACTCTTT	TRGV7	TRGJ1	12	-0.375	107.583	0.416667	32	4
blood	CATWDGSYKKLF	TGTGCCACCTGGGACGGGTCGTATAAGAAACTCTTT	TRGV2	TRGJ1	12	-0.375	107.583	0.416667	32	1
blood	CATWDGSYKKLF	TGTGCCACCTGGGACGGGTCTTATAAGAAACTCTTT	TRGV2	TRGJ1	12	-0.375	107.583	0.416667	32	5
blood	CATWDGSYKKLF	TGTGCCACCTGGGACGGTTCTTATAAGAAACTCTTT	TRGV2	TRGJ1	12	-0.375	107.583	0.416667	32	3
blood	CATWDGSYKKLF	TGTGCCACCTGGGACGGTTCTTATAAGAAACTCTTT	TRGV3	TRGJ1	12	-0.375	107.583	0.416667	32	3
blood	CATWDGSYKKLF	TGTGCCACCTGGGATGGAAGCTATAAGAAACTCTTT	TRGV4	TRGJ1	12	-0.375	107.583	0.416667	32	1
blood	CATWDGSYKKLF	TGTGCCACCTGGGATGGATCTTATAAGAAACTCTTT	TRGV4	TRGJ1	12	-0.375	107.583	0.416667	32	2
blood	CATWDGSYKKLF	TGTGCCACCTGGGATGGGAGTTATAAGAAACTCTTT	TRGV4	TRGJ1	12	-0.375	107.583	0.416667	32	7
blood	CATWDGSYKKLF	TGTGCCACCTGGGATGGGTCTTATAAGAAACTCTTT	TRGV4	TRGJ1	12	-0.375	107.583	0.416667	32	2
blood	CATWDGSYKKLF	TGTGCCACCTGGGATGGTAGTTATAAGAAACTCTTT	TRGV4	TRGJ1	12	-0.375	107.583	0.416667	32	5
blood	CATWDGSYKKLF	TGTGCCACCTGGGATGGTTCGTATAAGAAACTCTTT	TRGV4	TRGJ1	12	-0.375	107.583	0.416667	32	1
blood	CATWDRPEKLF	TGTGCCACCTGGGACAGGCCAGAGAAACTCTTT	TRGV3	TRGJ1	11	-0.7	112.818	0.363636	32	6
blood	CATWDRPEKLF	TGTGCCACCTGGGACAGGCCAGAGAAACTCTTT	TRGV5	TRGJ1	11	-0.7	112.818	0.363636	32	6
blood	CATWDRPEKLF	TGTGCCACCTGGGACAGGCCAGAGAAACTCTTT	TRGV7	TRGJ1	11	-0.7	112.818	0.363636	32	6
blood	CATWDRPEKLF	TGTGCCACCTGGGACAGGCCCGAGAAACTCTTT	TRGV3	TRGJ1	11	-0.7	112.818	0.363636	32	7
blood	CATWDRPEKLF	TGTGCCACCTGGGACAGGCCCGAGAAACTCTTT	TRGV3	TRGJ2	11	-0.7	112.818	0.363636	32	7
blood	CATWDRPEKLF	TGTGCCACCTGGGACAGGCCCGAGAAACTCTTT	TRGV5	TRGJ1	11	-0.7	112.818	0.363636	32	7
blood	CATWDRPEKLF	TGTGCCACCTGGGACAGGCCCGAGAAACTCTTT	TRGV7	TRGJ1	11	-0.7	112.818	0.363636	32	7
blood	CATWDRPEKLF	TGTGCCACCTGGGACAGGCCGGAGAAACTCTTT	TRGV3	TRGJ1	11	-0.7	112.818	0.363636	32	24
blood	CATWDRPEKLF	TGTGCCACCTGGGACAGGCCGGAGAAACTCTTT	TRGV5	TRGJ1	11	-0.7	112.818	0.363636	32	24
blood	CATWDRPEKLF	TGTGCCACCTGGGACAGGCCGGAGAAACTCTTT	TRGV7	TRGJ1	11	-0.7	112.818	0.363636	32	24
blood	CATWDRPEKLF	TGTGCCACCTGGGACAGGCCTGAGAAACTCTTT	TRGV3	TRGJ1	11	-0.7	112.818	0.363636	32	7
blood	CATWDRPEKLF	TGTGCCACCTGGGACAGGCCTGAGAAACTCTTT	TRGV5	TRGJ1	11	-0.7	112.818	0.363636	32	7
blood	CATWDRPEKLF	TGTGCCACCTGGGACAGGCCTGAGAAACTCTTT	TRGV7	TRGJ1	11	-0.7	112.818	0.363636	32	7
blood	CATWDRPEKLF	TGTGCCACCTGGGATAGGCCGGAGAAACTCTTT	TRGV8	TRGJ1	11	-0.7	112.818	0.363636	32	6
blood	CATWDRPEKLF	TGTGCCACCTGGGATAGGCCTGAGAAACTCTTT	TRGV8	TRGJ1	11	-0.7	112.818	0.363636	32	3
blood	CATWEKKLF	TGTGCCACCTGGGAAAAGAAACTCTTT	TRGV2	TRGJ1	9	-0.222222	116.333	0.444444	32	23
blood	CATWEKKLF	TGTGCCACCTGGGAAAAGAAACTCTTT	TRGV3	TRGJ1	9	-0.222222	116.333	0.444444	32	23
blood	CATWEKKLF	TGTGCCACCTGGGAAAAGAAACTCTTT	TRGV4	TRGJ1	9	-0.222222	116.333	0.444444	32	23
blood	CATWEKKLF	TGTGCCACCTGGGAAAAGAAACTCTTT	TRGV5	TRGJ1	9	-0.222222	116.333	0.444444	32	23
blood	CATWEKKLF	TGTGCCACCTGGGAAAAGAAACTCTTT	TRGV8	TRGJ1	9	-0.222222	116.333	0.444444	32	23
blood	CATWEKKLF	TGTGCCACCTGGGAAAAGAAACTCTTT	TRGV8	TRGJ2	9	-0.222222	116.333	0.444444	32	23
blood	CATWEKKLF	TGTGCCACCTGGGAGAAGAAACTCTTT	TRGV2	TRGJ1	9	-0.222222	116.333	0.444444	32	16
blood	CATWEKKLF	TGTGCCACCTGGGAGAAGAAACTCTTT	TRGV3	TRGJ1	9	-0.222222	116.333	0.444444	32	16
blood	CATWEKKLF	TGTGCCACCTGGGAGAAGAAACTCTTT	TRGV4	TRGJ1	9	-0.222222	116.333	0.444444	32	16
blood	CATWEKKLF	TGTGCCACCTGGGAGAAGAAACTCTTT	TRGV8	TRGJ1	9	-0.222222	116.333	0.444444	32	16
blood	CAAWDSYKKLF	TGTGCTGCGTGGGACTCCTATAAGAAACTCTTT	TRGV10	TRGJ1	11	-0.145455	110.636	0.454545	31	1
blood	CAAWDSYKKLF	TGTGCTGCGTGGGACTCGTATAAGAAACTCTTT	TRGV10	TRGJ1	11	-0.145455	110.636	0.454545	31	1
blood	CAAWDSYKKLF	TGTGCTGCGTGGGATAGCTATAAGAAACTCTTT	TRGV10	TRGJ1	11	-0.145455	110.636	0.454545	31	3
blood	CAAWDSYKKLF	TGTGCTGCGTGGGATAGTTATAAGAAACTCTTT	TRGV10	TRGJ1	11	-0.145455	110.636	0.454545	31	7
blood	CAAWDSYKKLF	TGTGCTGCGTGGGATTCATATAAGAAACTCTTT	TRGV10	TRGJ1	11	-0.145455	110.636	0.454545	31	5
blood	CAAWDSYKKLF	TGTGCTGCGTGGGATTCCTATAAGAAACTCTTT	TRGV10	TRGJ1	11	-0.145455	110.636	0.454545	31	5
blood	CAAWDSYKKLF	TGTGCTGCGTGGGATTCGTATAAGAAACTCTTT	TRGV10	TRGJ1	11	-0.145455	110.636	0.454545	31	6
blood	CAAWDSYKKLF	TGTGCTGCGTGGGATTCGTATAAGAAACTCTTT	TRGV10	TRGJ2	11	-0.145455	110.636	0.454545	31	6
blood	CAAWDSYKKLF	TGTGCTGCGTGGGATTCTTATAAGAAACTCTTT	TRGV10	TRGJ1	11	-0.145455	110.636	0.454545	31	11
blood	CAAWDSYKKLF	TGTGCTGCGTGGGATTCTTATAAGAAACTCTTT	TRGV10	TRGJ2	11	-0.145455	110.636	0.454545	31	11
blood	CATWDGGKLF	TGTGCCACCTGGGACGGAGGGAAACTCTTT	TRGV2	TRGJ1	10	0.11	99	0.4	31	3
blood	CATWDGGKLF	TGTGCCACCTGGGACGGAGGGAAACTCTTT	TRGV3	TRGJ1	10	0.11	99	0.4	31	3
blood	CATWDGGKLF	TGTGCCACCTGGGACGGCGGGAAACTCTTT	TRGV2	TRGJ1	10	0.11	99	0.4	31	3
blood	CATWDGGKLF	TGTGCCACCTGGGACGGCGGGAAACTCTTT	TRGV3	TRGJ1	10	0.11	99	0.4	31	3
blood	CATWDGGKLF	TGTGCCACCTGGGACGGCGGGAAACTCTTT	TRGV7	TRGJ1	10	0.11	99	0.4	31	3
blood	CATWDGGKLF	TGTGCCACCTGGGACGGGGGGAAACTCTTT	TRGV2	TRGJ1	10	0.11	99	0.4	31	17
blood	CATWDGGKLF	TGTGCCACCTGGGACGGGGGGAAACTCTTT	TRGV4	TRGJ1	10	0.11	99	0.4	31	17
blood	CATWDGGKLF	TGTGCCACCTGGGACGGGGGGAAACTCTTT	TRGV5	TRGJ1	10	0.11	99	0.4	31	17
blood	CATWDGGKLF	TGTGCCACCTGGGACGGGGGGAAACTCTTT	TRGV8	TRGJ1	10	0.11	99	0.4	31	17
blood	CATWDGGKLF	TGTGCCACCTGGGACGGTGGGAAACTCTTT	TRGV2	TRGJ1	10	0.11	99	0.4	31	1
blood	CATWDGGKLF	TGTGCCACCTGGGATGGAGGGAAACTCTTT	TRGV3	TRGJ1	10	0.11	99	0.4	31	6
blood	CATWDGGKLF	TGTGCCACCTGGGATGGAGGGAAACTCTTT	TRGV4	TRGJ1	10	0.11	99	0.4	31	6
blood	CATWDGGKLF	TGTGCCACCTGGGATGGAGGGAAACTCTTT	TRGV8	TRGJ1	10	0.11	99	0.4	31	6
blood	CATWDGGKLF	TGTGCCACCTGGGATGGCGGGAAACTCTTT	TRGV4	TRGJ1	10	0.11	99	0.4	31	4
blood	CATWDGGKLF	TGTGCCACCTGGGATGGCGGGAAACTCTTT	TRGV8	TRGJ1	10	0.11	99	0.4	31	4
blood	CATWDGGKLF	TGTGCCACCTGGGATGGGGGGAAACTCTTT	TRGV4	TRGJ1	10	0.11	99	0.4	31	9
blood	CATWDGGKLF	TGTGCCACCTGGGATGGGGGGAAACTCTTT	TRGV8	TRGJ1	10	0.11	99	0.4	31	9
blood	CATWDGGKLF	TGTGCCACCTGGGATGGTGGGAAACTCTTT	TRGV4	TRGJ1	10	0.11	99	0.4	31	3
blood	CATWDGKLF	TGTGCCACCTGGGACGGAAAACTCTTT	TRGV2	TRGJ1	9	0.166667	104.667	0.444444	31	7
blood	CATWDGKLF	TGTGCCACCTGGGACGGAAAACTCTTT	TRGV4	TRGJ1	9	0.166667	104.667	0.444444	31	7
blood	CATWDGKLF	TGTGCCACCTGGGACGGAAAACTCTTT	TRGV5	TRGJ1	9	0.166667	104.667	0.444444	31	7
blood	CATWDGKLF	TGTGCCACCTGGGACGGCAAACTCTTT	TRGV2	TRGJ1	9	0.166667	104.667	0.444444	31	3
blood	CATWDGKLF	TGTGCCACCTGGGACGGCAAACTCTTT	TRGV8	TRGJ1	9	0.166667	104.667	0.444444	31	3
blood	CATWDGKLF	TGTGCCACCTGGGACGGGAAACTCTTT	TRGV2	TRGJ1	9	0.166667	104.667	0.444444	31	20
blood	CATWDGKLF	TGTGCCACCTGGGACGGGAAACTCTTT	TRGV3	TRGJ1	9	0.166667	104.667	0.444444	31	20
blood	CATWDGKLF	TGTGCCACCTGGGACGGGAAACTCTTT	TRGV4	TRGJ1	9	0.166667	104.667	0.444444	31	20
blood	CATWDGKLF	TGTGCCACCTGGGACGGGAAACTCTTT	TRGV5	TRGJ1	9	0.166667	104.667	0.444444	31	20
blood	CATWDGKLF	TGTGCCACCTGGGACGGGAAACTCTTT	TRGV7	TRGJ1	9	0.166667	104.667	0.444444	31	20
blood	CATWDGKLF	TGTGCCACCTGGGACGGGAAACTCTTT	TRGV8	TRGJ1	9	0.166667	104.667	0.444444	31	20
blood	CATWDGKLF	TGTGCCACCTGGGACGGTAAACTCTTT	TRGV2	TRGJ1	9	0.166667	104.667	0.444444	31	5
blood	CATWDGKLF	TGTGCCACCTGGGACGGTAAACTCTTT	TRGV3	TRGJ1	9	0.166667	104.667	0.444444	31	5
blood	CATWDGKLF	TGTGCCACCTGGGATGGAAAACTCTTT	TRGV4	TRGJ1	9	0.166667	104.667	0.444444	31	1
blood	CATWDGKLF	TGTGCCACCTGGGATGGGAAACTCTTT	TRGV2	TRGJ1	9	0.166667	104.667	0.444444	31	17
blood	CATWDGKLF	TGTGCCACCTGGGATGGGAAACTCTTT	TRGV3	TRGJ1	9	0.166667	104.667	0.444444	31	17
blood	CATWDGKLF	TGTGCCACCTGGGATGGGAAACTCTTT	TRGV4	TRGJ1	9	0.166667	104.667	0.444444	31	17
blood	CATWDGKLF	TGTGCCACCTGGGATGGGAAACTCTTT	TRGV8	TRGJ1	9	0.166667	104.667	0.444444	31	17
blood	CATWDGKLF	TGTGCCACCTGGGATGGTAAACTCTTT	TRGV8	TRGJ1	9	0.166667	104.667	0.444444	31	1
blood	CATWDPKKLF	TGTGCCACCTGGGACCCAAAGAAACTCTTT	TRGV2	TRGJ1	10	-0.36	111.9	0.4	31	4
blood	CATWDPKKLF	TGTGCCACCTGGGACCCAAAGAAACTCTTT	TRGV5	TRGJ1	10	-0.36	111.9	0.4	31	4
blood	CATWDPKKLF	TGTGCCACCTGGGACCCAAAGAAACTCTTT	TRGV7	TRGJ1	10	-0.36	111.9	0.4	31	4
blood	CATWDPKKLF	TGTGCCACCTGGGACCCCAAGAAACTCTTT	TRGV2	TRGJ1	10	-0.36	111.9	0.4	31	7
blood	CATWDPKKLF	TGTGCCACCTGGGACCCCAAGAAACTCTTT	TRGV3	TRGJ1	10	-0.36	111.9	0.4	31	7
blood	CATWDPKKLF	TGTGCCACCTGGGACCCCAAGAAACTCTTT	TRGV4	TRGJ1	10	-0.36	111.9	0.4	31	7
blood	CATWDPKKLF	TGTGCCACCTGGGACCCCAAGAAACTCTTT	TRGV5	TRGJ1	10	-0.36	111.9	0.4	31	7
blood	CATWDPKKLF	TGTGCCACCTGGGACCCCAAGAAACTCTTT	TRGV8	TRGJ1	10	-0.36	111.9	0.4	31	7
blood	CATWDPKKLF	TGTGCCACCTGGGACCCGAAGAAACTCTTT	TRGV2	TRGJ1	10	-0.36	111.9	0.4	31	4
blood	CATWDPKKLF	TGTGCCACCTGGGACCCGAAGAAACTCTTT	TRGV3	TRGJ1	10	-0.36	111.9	0.4	31	4
blood	CATWDPKKLF	TGTGCCACCTGGGACCCGAAGAAACTCTTT	TRGV5	TRGJ1	10	-0.36	111.9	0.4	31	4
blood	CATWDPKKLF	TGTGCCACCTGGGACCCTAAGAAACTCTTT	TRGV2	TRGJ1	10	-0.36	111.9	0.4	31	15
blood	CATWDPKKLF	TGTGCCACCTGGGACCCTAAGAAACTCTTT	TRGV3	TRGJ1	10	-0.36	111.9	0.4	31	15
blood	CATWDPKKLF	TGTGCCACCTGGGACCCTAAGAAACTCTTT	TRGV4	TRGJ1	10	-0.36	111.9	0.4	31	15
blood	CATWDPKKLF	TGTGCCACCTGGGACCCTAAGAAACTCTTT	TRGV5	TRGJ1	10	-0.36	111.9	0.4	31	15
blood	CATWDPKKLF	TGTGCCACCTGGGACCCTAAGAAACTCTTT	TRGV8	TRGJ1	10	-0.36	111.9	0.4	31	15
blood	CATWDPKKLF	TGTGCCACCTGGGATCCAAAGAAACTCTTT	TRGV4	TRGJ1	10	-0.36	111.9	0.4	31	5
blood	CATWDPKKLF	TGTGCCACCTGGGATCCAAAGAAACTCTTT	TRGV8	TRGJ1	10	-0.36	111.9	0.4	31	5
blood	CATWDPKKLF	TGTGCCACCTGGGATCCCAAGAAACTCTTT	TRGV2	TRGJ1	10	-0.36	111.9	0.4	31	4
blood	CATWDPKKLF	TGTGCCACCTGGGATCCCAAGAAACTCTTT	TRGV4	TRGJ1	10	-0.36	111.9	0.4	31	4
blood	CATWDPKKLF	TGTGCCACCTGGGATCCCAAGAAACTCTTT	TRGV8	TRGJ1	10	-0.36	111.9	0.4	31	4
blood	CATWDPKKLF	TGTGCCACCTGGGATCCTAAGAAACTCTTT	TRGV4	TRGJ1	10	-0.36	111.9	0.4	31	7
blood	CATWDPKKLF	TGTGCCACCTGGGATCCTAAGAAACTCTTT	TRGV7	TRGJ1	10	-0.36	111.9	0.4	31	7
blood	CATWDPKKLF	TGTGCCACCTGGGATCCTAAGAAACTCTTT	TRGV8	TRGJ1	10	-0.36	111.9	0.4	31	7
blood	CATWDREKLF	TGTGCCACCTGGGACAGAGAGAAACTCTTT	TRGV3	TRGJ1	10	-0.61	115.1	0.4	31	3
blood	CATWDREKLF	TGTGCCACCTGGGACAGAGAGAAACTCTTT	TRGV7	TRGJ2	10	-0.61	115.1	0.4	31	3
blood	CATWDREKLF	TGTGCCACCTGGGACAGGGAGAAACTCTTT	TRGV2	TRGJ1	10	-0.61	115.1	0.4	31	14
blood	CATWDREKLF	TGTGCCACCTGGGACAGGGAGAAACTCTTT	TRGV3	TRGJ1	10	-0.61	115.1	0.4	31	14
blood	CATWDREKLF	TGTGCCACCTGGGACAGGGAGAAACTCTTT	TRGV3	TRGJ2	10	-0.61	115.1	0.4	31	14
blood	CATWDREKLF	TGTGCCACCTGGGACAGGGAGAAACTCTTT	TRGV7	TRGJ1	10	-0.61	115.1	0.4	31	14
blood	CATWDREKLF	TGTGCCACCTGGGACAGGGAGAAACTCTTT	TRGV8	TRGJ1	10	-0.61	115.1	0.4	31	14
blood	CATWDREKLF	TGTGCCACCTGGGACCGAGAGAAACTCTTT	TRGV2	TRGJ1	10	-0.61	115.1	0.4	31	1
blood	CATWDREKLF	TGTGCCACCTGGGATAGAGAGAAACTCTTT	TRGV4	TRGJ1	10	-0.61	115.1	0.4	31	7
blood	CATWDREKLF	TGTGCCACCTGGGATAGAGAGAAACTCTTT	TRGV8	TRGJ1	10	-0.61	115.1	0.4	31	7
blood	CATWDREKLF	TGTGCCACCTGGGATAGGGAGAAACTCTTT	TRGV4	TRGJ1	10	-0.61	115.1	0.4	31	16
blood	CATWDREKLF	TGTGCCACCTGGGATAGGGAGAAACTCTTT	TRGV5	TRGJ1	10	-0.61	115.1	0.4	31	16
blood	CATWDREKLF	TGTGCCACCTGGGATAGGGAGAAACTCTTT	TRGV8	TRGJ1	10	-0.61	115.1	0.4	31	16
blood	CATWDRRGKLF	TGTGCCACCTGGGACAGGAGAGGGAAACTCTTT	TRGV3	TRGJ1	11	-0.681818	112.545	0.363636	31	1
blood	CATWDRRGKLF	TGTGCCACCTGGGACAGGCGAGGGAAACTCTTT	TRGV3	TRGJ1	11	-0.681818	112.545	0.363636	31	7
blood	CATWDRRGKLF	TGTGCCACCTGGGACAGGCGAGGGAAACTCTTT	TRGV5	TRGJ1	11	-0.681818	112.545	0.363636	31	7
blood	CATWDRRGKLF	TGTGCCACCTGGGACAGGCGAGGGAAACTCTTT	TRGV7	TRGJ1	11	-0.681818	112.545	0.363636	31	7
blood	CATWDRRGKLF	TGTGCCACCTGGGACAGGCGCGGGAAACTCTTT	TRGV3	TRGJ1	11	-0.681818	112.545	0.363636	31	5
blood	CATWDRRGKLF	TGTGCCACCTGGGACAGGCGCGGGAAACTCTTT	TRGV7	TRGJ1	11	-0.681818	112.545	0.363636	31	5
blood	CATWDRRGKLF	TGTGCCACCTGGGACAGGCGGGGGAAACTCTTT	TRGV3	TRGJ1	11	-0.681818	112.545	0.363636	31	17
blood	CATWDRRGKLF	TGTGCCACCTGGGACAGGCGGGGGAAACTCTTT	TRGV5	TRGJ1	11	-0.681818	112.545	0.363636	31	17
blood	CATWDRRGKLF	TGTGCCACCTGGGACAGGCGGGGGAAACTCTTT	TRGV7	TRGJ1	11	-0.681818	112.545	0.363636	31	17
blood	CATWDRRGKLF	TGTGCCACCTGGGACAGGCGTGGGAAACTCTTT	TRGV3	TRGJ1	11	-0.681818	112.545	0.363636	31	5
blood	CATWDRRGKLF	TGTGCCACCTGGGACAGGCGTGGGAAACTCTTT	TRGV5	TRGJ1	11	-0.681818	112.545	0.363636	31	5
blood	CATWDRRGKLF	TGTGCCACCTGGGACAGGCGTGGGAAACTCTTT	TRGV7	TRGJ1	11	-0.681818	112.545	0.363636	31	5
blood	CATWDRRGKLF	TGTGCCACCTGGGATAGAAGGGGGAAACTCTTT	TRGV8	TRGJ1	11	-0.681818	112.545	0.363636	31	1
blood	CATWDRRGKLF	TGTGCCACCTGGGATAGACGTGGGAAACTCTTT	TRGV8	TRGJ1	11	-0.681818	112.545	0.363636	31	1
blood	CATWDRRGKLF	TGTGCCACCTGGGATAGGCGAGGAAAACTCTTT	TRGV8	TRGJ1	11	-0.681818	112.545	0.363636	31	1
blood	CATWDRRGKLF	TGTGCCACCTGGGATAGGCGGGGGAAACTCTTT	TRGV8	TRGJ1	11	-0.681818	112.545	0.363636	31	4
blood	CATWDRRGKLF	TGTGCCACCTGGGATCGAAGGGGGAAACTCTTT	TRGV4	TRGJ1	11	-0.681818	112.545	0.363636	31	1
blood	CATWDRRGKLF	TGTGCCACCTGGGATCGGAGGGGGAAACTCTTT	TRGV4	TRGJ1	11	-0.681818	112.545	0.363636	31	1
blood	CATWDRRGKLF	TGTGCCACCTGGGATCGTCGGGGGAAACTCTTT	TRGV3	TRGJ1	11	-0.681818	112.545	0.363636	31	1
blood	CATWEGYKKLF	TGTGCCACCTGGGAAGGATATAAGAAACTCTTT	TRGV2	TRGJ1	11	-0.336364	112.364	0.454545	31	6
blood	CATWEGYKKLF	TGTGCCACCTGGGAAGGATATAAGAAACTCTTT	TRGV4	TRGJ1	11	-0.336364	112.364	0.454545	31	6
blood	CATWEGYKKLF	TGTGCCACCTGGGAAGGATATAAGAAACTCTTT	TRGV7	TRGJ1	11	-0.336364	112.364	0.454545	31	6
blood	CATWEGYKKLF	TGTGCCACCTGGGAAGGATATAAGAAACTCTTT	TRGV8	TRGJ1	11	-0.336364	112.364	0.454545	31	6
blood	CATWEGYKKLF	TGTGCCACCTGGGAAGGCTATAAGAAACTCTTT	TRGV2	TRGJ1	11	-0.336364	112.364	0.454545	31	4
blood	CATWEGYKKLF	TGTGCCACCTGGGAAGGCTATAAGAAACTCTTT	TRGV5	TRGJ1	11	-0.336364	112.364	0.454545	31	4
blood	CATWEGYKKLF	TGTGCCACCTGGGAAGGCTATAAGAAACTCTTT	TRGV8	TRGJ1	11	-0.336364	112.364	0.454545	31	4
blood	CATWEGYKKLF	TGTGCCACCTGGGAAGGGTATAAGAAACTCTTT	TRGV2	TRGJ1	11	-0.336364	112.364	0.454545	31	8
blood	CATWEGYKKLF	TGTGCCACCTGGGAAGGGTATAAGAAACTCTTT	TRGV4	TRGJ1	11	-0.336364	112.364	0.454545	31	8
blood	CATWEGYKKLF	TGTGCCACCTGGGAAGGGTATAAGAAACTCTTT	TRGV8	TRGJ1	11	-0.336364	112.364	0.454545	31	8
blood	CATWEGYKKLF	TGTGCCACCTGGGAAGGTTATAAGAAACTCTTT	TRGV2	TRGJ1	11	-0.336364	112.364	0.454545	31	12
blood	CATWEGYKKLF	TGTGCCACCTGGGAAGGTTATAAGAAACTCTTT	TRGV2	TRGJ2	11	-0.336364	112.364	0.454545	31	12
blood	CATWEGYKKLF	TGTGCCACCTGGGAAGGTTATAAGAAACTCTTT	TRGV3	TRGJ1	11	-0.336364	112.364	0.454545	31	12
blood	CATWEGYKKLF	TGTGCCACCTGGGAAGGTTATAAGAAACTCTTT	TRGV4	TRGJ1	11	-0.336364	112.364	0.454545	31	12
blood	CATWEGYKKLF	TGTGCCACCTGGGAAGGTTATAAGAAACTCTTT	TRGV8	TRGJ1	11	-0.336364	112.364	0.454545	31	12
blood	CATWEGYKKLF	TGTGCCACCTGGGAGGGATATAAGAAACTCTTT	TRGV2	TRGJ1	11	-0.336364	112.364	0.454545	31	6
blood	CATWEGYKKLF	TGTGCCACCTGGGAGGGATATAAGAAACTCTTT	TRGV4	TRGJ1	11	-0.336364	112.364	0.454545	31	6
blood	CATWEGYKKLF	TGTGCCACCTGGGAGGGATATAAGAAACTCTTT	TRGV5	TRGJ1	11	-0.336364	112.364	0.454545	31	6
blood	CATWEGYKKLF	TGTGCCACCTGGGAGGGGTATAAGAAACTCTTT	TRGV2	TRGJ1	11	-0.336364	112.364	0.454545	31	9
blood	CATWEGYKKLF	TGTGCCACCTGGGAGGGGTATAAGAAACTCTTT	TRGV4	TRGJ1	11	-0.336364	112.364	0.454545	31	9
blood	CATWEGYKKLF	TGTGCCACCTGGGAGGGGTATAAGAAACTCTTT	TRGV5	TRGJ1	11	-0.336364	112.364	0.454545	31	9
blood	CATWEGYKKLF	TGTGCCACCTGGGAGGGGTATAAGAAACTCTTT	TRGV8	TRGJ1	11	-0.336364	112.364	0.454545	31	9
blood	CATWEGYKKLF	TGTGCCACCTGGGAGGGTTATAAGAAACTCTTT	TRGV2	TRGJ1	11	-0.336364	112.364	0.454545	31	18
blood	CATWEGYKKLF	TGTGCCACCTGGGAGGGTTATAAGAAACTCTTT	TRGV3	TRGJ1	11	-0.336364	112.364	0.454545	31	18
blood	CATWEGYKKLF	TGTGCCACCTGGGAGGGTTATAAGAAACTCTTT	TRGV4	TRGJ1	11	-0.336364	112.364	0.454545	31	18
blood	CATWEGYKKLF	TGTGCCACCTGGGAGGGTTATAAGAAACTCTTT	TRGV5	TRGJ1	11	-0.336364	112.364	0.454545	31	18
blood	CATWEGYKKLF	TGTGCCACCTGGGAGGGTTATAAGAAACTCTTT	TRGV8	TRGJ1	11	-0.336364	112.364	0.454545	31	18
blood	CATWEGYKKLF	TGTGCCACCTGGGAGGGTTATAAGAAACTCTTT	TRGV8	TRGJ2	11	-0.336364	112.364	0.454545	31	18
blood	CATSNYYKKLF	TGTGCCACATCGAATTATTATAAGAAACTCTTT	TRGV4	TRGJ1	11	-0.409091	111.455	0.454545	30	3
blood	CATSNYYKKLF	TGTGCCACATCGAATTATTATAAGAAACTCTTT	TRGV8	TRGJ1	11	-0.409091	111.455	0.454545	30	3
blood	CATSNYYKKLF	TGTGCCACATCGAATTATTATAAGAAACTCTTT	TRGV9	TRGJ1	11	-0.409091	111.455	0.454545	30	3
blood	CATSNYYKKLF	TGTGCCACCTCAAATTATTATAAGAAACTCTTT	TRGV2	TRGJ1	11	-0.409091	111.455	0.454545	30	3
blood	CATSNYYKKLF	TGTGCCACCTCAAATTATTATAAGAAACTCTTT	TRGV4	TRGJ1	11	-0.409091	111.455	0.454545	30	3
blood	CATSNYYKKLF	TGTGCCACCTCCAATTATTATAAGAAACTCTTT	TRGV2	TRGJ1	11	-0.409091	111.455	0.454545	30	7
blood	CATSNYYKKLF	TGTGCCACCTCCAATTATTATAAGAAACTCTTT	TRGV4	TRGJ1	11	-0.409091	111.455	0.454545	30	7
blood	CATSNYYKKLF	TGTGCCACCTCCAATTATTATAAGAAACTCTTT	TRGV7	TRGJ1	11	-0.409091	111.455	0.454545	30	7
blood	CATSNYYKKLF	TGTGCCACCTCCAATTATTATAAGAAACTCTTT	TRGV8	TRGJ1	11	-0.409091	111.455	0.454545	30	7
blood	CATSNYYKKLF	TGTGCCACCTCGAATTATTATAAGAAACTCTTT	TRGV2	TRGJ1	11	-0.409091	111.455	0.454545	30	19
blood	CATSNYYKKLF	TGTGCCACCTCGAATTATTATAAGAAACTCTTT	TRGV3	TRGJ1	11	-0.409091	111.455	0.454545	30	19
blood	CATSNYYKKLF	TGTGCCACCTCGAATTATTATAAGAAACTCTTT	TRGV4	TRGJ1	11	-0.409091	111.455	0.454545	30	19
blood	CATSNYYKKLF	TGTGCCACCTCGAATTATTATAAGAAACTCTTT	TRGV4	TRGJ2	11	-0.409091	111.455	0.454545	30	19
blood	CATSNYYKKLF	TGTGCCACCTCGAATTATTATAAGAAACTCTTT	TRGV5	TRGJ1	11	-0.409091	111.455	0.454545	30	19
blood	CATSNYYKKLF	TGTGCCACCTCGAATTATTATAAGAAACTCTTT	TRGV7	TRGJ1	11	-0.409091	111.455	0.454545	30	19
blood	CATSNYYKKLF	TGTGCCACCTCGAATTATTATAAGAAACTCTTT	TRGV8	TRGJ1	11	-0.409091	111.455	0.454545	30	19
blood	CATSNYYKKLF	TGTGCCACCTCTAATTATTATAAGAAACTCTTT	TRGV2	TRGJ1	11	-0.409091	111.455	0.454545	30	5
blood	CATSNYYKKLF	TGTGCCACCTCTAATTATTATAAGAAACTCTTT	TRGV3	TRGJ1	11	-0.409091	111.455	0.454545	30	5
blood	CATSNYYKKLF	TGTGCCACCTCTAATTATTATAAGAAACTCTTT	TRGV4	TRGJ1	11	-0.409091	111.455	0.454545	30	5
blood	CATSNYYKKLF	TGTGCCACTTCGAATTATTATAAGAAACTCTTT	TRGV3	TRGJ1	11	-0.409091	111.455	0.454545	30	10
blood	CATSNYYKKLF	TGTGCCACTTCGAATTATTATAAGAAACTCTTT	TRGV4	TRGJ1	11	-0.409091	111.455	0.454545	30	10
blood	CATSNYYKKLF	TGTGCCACTTCGAATTATTATAAGAAACTCTTT	TRGV5	TRGJ1	11	-0.409091	111.455	0.454545	30	10
blood	CATSNYYKKLF	TGTGCCACTTCGAATTATTATAAGAAACTCTTT	TRGV8	TRGJ1	11	-0.409091	111.455	0.454545	30	10
blood	CATSNYYKKLF	TGTGCCACTTCGAATTATTATAAGAAACTCTTT	TRGV8	TRGJ2	11	-0.409091	111.455	0.454545	30	10
blood	CATWDEKLF	TGTGCCACCTGGGACGAGAAACTCTTT	TRGV2	TRGJ1	9	-0.177778	111.444	0.444444	30	24
blood	CATWDEKLF	TGTGCCACCTGGGACGAGAAACTCTTT	TRGV3	TRGJ1	9	-0.177778	111.444	0.444444	30	24
blood	CATWDEKLF	TGTGCCACCTGGGACGAGAAACTCTTT	TRGV4	TRGJ1	9	-0.177778	111.444	0.444444	30	24
blood	CATWDEKLF	TGTGCCACCTGGGACGAGAAACTCTTT	TRGV5	TRGJ1	9	-0.177778	111.444	0.444444	30	24
blood	CATWDEKLF	TGTGCCACCTGGGACGAGAAACTCTTT	TRGV7	TRGJ1	9	-0.177778	111.444	0.444444	30	24
blood	CATWDEKLF	TGTGCCACCTGGGACGAGAAACTCTTT	TRGV8	TRGJ1	9	-0.177778	111.444	0.444444	30	24
blood	CATWDEKLF	TGTGCCACCTGGGATGAGAAACTCTTT	TRGV2	TRGJ1	9	-0.177778	111.444	0.444444	30	19
blood	CATWDEKLF	TGTGCCACCTGGGATGAGAAACTCTTT	TRGV3	TRGJ1	9	-0.177778	111.444	0.444444	30	19
blood	CATWDEKLF	TGTGCCACCTGGGATGAGAAACTCTTT	TRGV4	TRGJ1	9	-0.177778	111.444	0.444444	30	19
blood	CATWDEKLF	TGTGCCACCTGGGATGAGAAACTCTTT	TRGV5	TRGJ1	9	-0.177778	111.444	0.444444	30	19
blood	CATWDEKLF	TGTGCCACCTGGGATGAGAAACTCTTT	TRGV8	TRGJ1	9	-0.177778	111.444	0.444444	30	19
blood	CATWDGNKKLF	TGTGCCACCTGGGACGGAAATAAGAAACTCTTT	TRGV2	TRGJ1	11	-0.536364	106.636	0.363636	30	8
blood	CATWDGNKKLF	TGTGCCACCTGGGACGGAAATAAGAAACTCTTT	TRGV3	TRGJ1	11	-0.536364	106.636	0.363636	30	8
blood	CATWDGNKKLF	TGTGCCACCTGGGACGGAAATAAGAAACTCTTT	TRGV7	TRGJ1	11	-0.536364	106.636	0.363636	30	8
blood	CATWDGNKKLF	TGTGCCACCTGGGACGGCAATAAGAAACTCTTT	TRGV2	TRGJ1	11	-0.536364	106.636	0.363636	30	5
blood	CATWDGNKKLF	TGTGCCACCTGGGACGGCAATAAGAAACTCTTT	TRGV3	TRGJ1	11	-0.536364	106.636	0.363636	30	5
blood	CATWDGNKKLF	TGTGCCACCTGGGACGGCAATAAGAAACTCTTT	TRGV5	TRGJ1	11	-0.536364	106.636	0.363636	30	5
blood	CATWDGNKKLF	TGTGCCACCTGGGACGGGAATAAGAAACTCTTT	TRGV2	TRGJ1	11	-0.536364	106.636	0.363636	30	12
blood	CATWDGNKKLF	TGTGCCACCTGGGACGGGAATAAGAAACTCTTT	TRGV2	TRGJ2	11	-0.536364	106.636	0.363636	30	12
blood	CATWDGNKKLF	TGTGCCACCTGGGACGGGAATAAGAAACTCTTT	TRGV3	TRGJ1	11	-0.536364	106.636	0.363636	30	12
blood	CATWDGNKKLF	TGTGCCACCTGGGACGGGAATAAGAAACTCTTT	TRGV4	TRGJ1	11	-0.536364	106.636	0.363636	30	12
blood	CATWDGNKKLF	TGTGCCACCTGGGACGGTAATAAGAAACTCTTT	TRGV2	TRGJ1	11	-0.536364	106.636	0.363636	30	10
blood	CATWDGNKKLF	TGTGCCACCTGGGATGGAAATAAGAAACTCTTT	TRGV4	TRGJ1	11	-0.536364	106.636	0.363636	30	6
blood	CATWDGNKKLF	TGTGCCACCTGGGATGGTAATAAGAAACTCTTT	TRGV4	TRGJ1	11	-0.536364	106.636	0.363636	30	1
blood	CATWDGPGKKLF	TGTGCCACCTGGGACGGCCCTGGTAAGAAACTCTTT	TRGV2	TRGJ1	12	-0.366667	101.25	0.333333	30	1
blood	CATWDGPGKKLF	TGTGCCACCTGGGACGGGCCAGGAAAGAAACTCTTT	TRGV2	TRGJ1	12	-0.366667	101.25	0.333333	30	3
blood	CATWDGPGKKLF	TGTGCCACCTGGGACGGGCCAGGGAAGAAACTCTTT	TRGV2	TRGJ1	12	-0.366667	101.25	0.333333	30	2
blood	CATWDGPGKKLF	TGTGCCACCTGGGACGGGCCAGGTAAGAAACTCTTT	TRGV2	TRGJ1	12	-0.366667	101.25	0.333333	30	4
blood	CATWDGPGKKLF	TGTGCCACCTGGGACGGGCCGGGAAAGAAACTCTTT	TRGV2	TRGJ1	12	-0.366667	101.25	0.333333	30	2
blood	CATWDGPGKKLF	TGTGCCACCTGGGACGGGCCGGGGAAGAAACTCTTT	TRGV2	TRGJ1	12	-0.366667	101.25	0.333333	30	9
blood	CATWDGPGKKLF	TGTGCCACCTGGGACGGGCCGGGGAAGAAACTCTTT	TRGV4	TRGJ1	12	-0.366667	101.25	0.333333	30	9
blood	CATWDGPGKKLF	TGTGCCACCTGGGACGGGCCGGGTAAGAAACTCTTT	TRGV2	TRGJ1	12	-0.366667	101.25	0.333333	30	10
blood	CATWDGPGKKLF	TGTGCCACCTGGGACGGGCCTGGAAAGAAACTCTTT	TRGV2	TRGJ1	12	-0.366667	101.25	0.333333	30	3
blood	CATWDGPGKKLF	TGTGCCACCTGGGACGGGCCTGGGAAGAAACTCTTT	TRGV2	TRGJ1	12	-0.366667	101.25	0.333333	30	1
blood	CATWDGPGKKLF	TGTGCCACCTGGGACGGGCCTGGTAAGAAACTCTTT	TRGV2	TRGJ1	12	-0.366667	101.25	0.333333	30	3
blood	CATWDGPGKKLF	TGTGCCACCTGGGATGGGCCGGGGAAGAAACTCTTT	TRGV4	TRGJ1	12	-0.366667	101.25	0.333333	30	5
blood	CATWDGREKLF	TGTGCCACCTGGGACGGCCGGGAGAAACTCTTT	TRGV2	TRGJ1	11	-0.590909	109	0.363636	30	2
blood	CATWDGREKLF	TGTGCCACCTGGGACGGGAGAGAGAAACTCTTT	TRGV2	TRGJ1	11	-0.590909	109	0.363636	30	1
blood	CATWDGREKLF	TGTGCCACCTGGGACGGGCGAGAGAAACTCTTT	TRGV2	TRGJ1	11	-0.590909	109	0.363636	30	8
blood	CATWDGREKLF	TGTGCCACCTGGGACGGGCGAGAGAAACTCTTT	TRGV4	TRGJ1	11	-0.590909	109	0.363636	30	8
blood	CATWDGREKLF	TGTGCCACCTGGGACGGGCGCGAGAAACTCTTT	TRGV2	TRGJ1	11	-0.590909	109	0.363636	30	5
blood	CATWDGREKLF	TGTGCCACCTGGGACGGGCGGGAGAAACTCTTT	TRGV2	TRGJ1	11	-0.590909	109	0.363636	30	14
blood	CATWDGREKLF	TGTGCCACCTGGGACGGGCGGGAGAAACTCTTT	TRGV4	TRGJ1	11	-0.590909	109	0.363636	30	14
blood	CATWDGREKLF	TGTGCCACCTGGGACGGGCGTGAGAAACTCTTT	TRGV2	TRGJ1	11	-0.590909	109	0.363636	30	6
blood	CATWDGREKLF	TGTGCCACCTGGGATGGGAGGGAGAAACTCTTT	TRGV4	TRGJ1	11	-0.590909	109	0.363636	30	3
blood	CATWDGREKLF	TGTGCCACCTGGGATGGGCGAGAGAAACTCTTT	TRGV4	TRGJ1	11	-0.590909	109	0.363636	30	2
blood	CATWDGREKLF	TGTGCCACCTGGGATGGGCGCGAGAAACTCTTT	TRGV4	TRGJ1	11	-0.590909	109	0.363636	30	1
blood	CATWDGREKLF	TGTGCCACCTGGGATGGGCGGGAGAAACTCTTT	TRGV4	TRGJ1	11	-0.590909	109	0.363636	30	6
blood	CATWDGREKLF	TGTGCCACCTGGGATGGGCGTGAGAAACTCTTT	TRGV2	TRGJ1	11	-0.590909	109	0.363636	30	4
blood	CATWDGREKLF	TGTGCCACCTGGGATGGGCGTGAGAAACTCTTT	TRGV4	TRGJ1	11	-0.590909	109	0.363636	30	4
blood	CATWDRLGKLF	TGTGCCACCTGGGACAGATTAGGGAAACTCTTT	TRGV7	TRGJ1	11	0.0727273	110.364	0.454545	30	1
blood	CATWDRLGKLF	TGTGCCACCTGGGACAGGCTAGGGAAACTCTTT	TRGV5	TRGJ1	11	0.0727273	110.364	0.454545	30	2
blood	CATWDRLGKLF	TGTGCCACCTGGGACAGGCTCGGGAAACTCTTT	TRGV2	TRGJ1	11	0.0727273	110.364	0.454545	30	7
blood	CATWDRLGKLF	TGTGCCACCTGGGACAGGCTCGGGAAACTCTTT	TRGV3	TRGJ1	11	0.0727273	110.364	0.454545	30	7
blood	CATWDRLGKLF	TGTGCCACCTGGGACAGGCTCGGGAAACTCTTT	TRGV3	TRGJ2	11	0.0727273	110.364	0.454545	30	7
blood	CATWDRLGKLF	TGTGCCACCTGGGACAGGCTCGGGAAACTCTTT	TRGV7	TRGJ1	11	0.0727273	110.364	0.454545	30	7
blood	CATWDRLGKLF	TGTGCCACCTGGGACAGGCTGGGGAAACTCTTT	TRGV3	TRGJ1	11	0.0727273	110.364	0.454545	30	16
blood	CATWDRLGKLF	TGTGCCACCTGGGACAGGCTGGGGAAACTCTTT	TRGV5	TRGJ1	11	0.0727273	110.364	0.454545	30	16
blood	CATWDRLGKLF	TGTGCCACCTGGGACAGGCTGGGGAAACTCTTT	TRGV7	TRGJ1	11	0.0727273	110.364	0.454545	30	16
blood	CATWDRLGKLF	TGTGCCACCTGGGACAGGCTTGGGAAACTCTTT	TRGV1	TRGJ1	11	0.0727273	110.364	0.454545	30	5
blood	CATWDRLGKLF	TGTGCCACCTGGGACAGGCTTGGGAAACTCTTT	TRGV5	TRGJ1	11	0.0727273	110.364	0.454545	30	5
blood	CATWDRLGKLF	TGTGCCACCTGGGACAGGCTTGGGAAACTCTTT	TRGV7	TRGJ1	11	0.0727273	110.364	0.454545	30	5
blood	CATWDRLGKLF	TGTGCCACCTGGGATAGGCTGGGGAAACTCTTT	TRGV8	TRGJ1	11	0.0727273	110.364	0.454545	30	3
blood	CATWDDKKLF	TGTGCCACCTGGGACGACAAGAAACTCTTT	TRGV2	TRGJ1	10	-0.55	112	0.4	29	6
blood	CATWDDKKLF	TGTGCCACCTGGGACGACAAGAAACTCTTT	TRGV3	TRGJ1	10	-0.55	112	0.4	29	6
blood	CATWDDKKLF	TGTGCCACCTGGGACGACAAGAAACTCTTT	TRGV4	TRGJ1	10	-0.55	112	0.4	29	6
blood	CATWDDKKLF	TGTGCCACCTGGGACGATAAGAAACTCTTT	TRGV2	TRGJ1	10	-0.55	112	0.4	29	24
blood	CATWDDKKLF	TGTGCCACCTGGGACGATAAGAAACTCTTT	TRGV3	TRGJ1	10	-0.55	112	0.4	29	24
blood	CATWDDKKLF	TGTGCCACCTGGGACGATAAGAAACTCTTT	TRGV4	TRGJ1	10	-0.55	112	0.4	29	24
blood	CATWDDKKLF	TGTGCCACCTGGGACGATAAGAAACTCTTT	TRGV7	TRGJ1	10	-0.55	112	0.4	29	24
blood	CATWDDKKLF	TGTGCCACCTGGGACGATAAGAAACTCTTT	TRGV8	TRGJ1	10	-0.55	112	0.4	29	24
blood	CATWDDKKLF	TGTGCCACCTGGGATGACAAGAAACTCTTT	TRGV4	TRGJ1	10	-0.55	112	0.4	29	5
blood	CATWDDKKLF	TGTGCCACCTGGGATGACAAGAAACTCTTT	TRGV4	TRGJ2	10	-0.55	112	0.4	29	5
blood	CATWDDKKLF	TGTGCCACCTGGGATGACAAGAAACTCTTT	TRGV8	TRGJ1	10	-0.55	112	0.4	29	5
blood	CATWDDKKLF	TGTGCCACCTGGGATGATAAGAAACTCTTT	TRGV2	TRGJ1	10	-0.55	112	0.4	29	12
blood	CATWDDKKLF	TGTGCCACCTGGGATGATAAGAAACTCTTT	TRGV4	TRGJ1	10	-0.55	112	0.4	29	12
blood	CATWDDKKLF	TGTGCCACCTGGGATGATAAGAAACTCTTT	TRGV8	TRGJ1	10	-0.55	112	0.4	29	12
blood	CATWDGGKKLF	TGTGCCACCTGGGACGGAGGAAAGAAACTCTTT	TRGV2	TRGJ1	11	-0.254545	102.273	0.363636	29	2
blood	CATWDGGKKLF	TGTGCCACCTGGGACGGAGGTAAGAAACTCTTT	TRGV2	TRGJ1	11	-0.254545	102.273	0.363636	29	2
blood	CATWDGGKKLF	TGTGCCACCTGGGACGGGGGAAAGAAACTCTTT	TRGV2	TRGJ1	11	-0.254545	102.273	0.363636	29	3
blood	CATWDGGKKLF	TGTGCCACCTGGGACGGGGGCAAGAAACTCTTT	TRGV2	TRGJ1	11	-0.254545	102.273	0.363636	29	4
blood	CATWDGGKKLF	TGTGCCACCTGGGACGGGGGGAAGAAACTCTTT	TRGV2	TRGJ1	11	-0.254545	102.273	0.363636	29	8
blood	CATWDGGKKLF	TGTGCCACCTGGGACGGGGGGAAGAAACTCTTT	TRGV4	TRGJ1	11	-0.254545	102.273	0.363636	29	8
blood	CATWDGGKKLF	TGTGCCACCTGGGACGGGGGGAAGAAACTCTTT	TRGV5	TRGJ1	11	-0.254545	102.273	0.363636	29	8
blood	CATWDGGKKLF	TGTGCCACCTGGGACGGGGGTAAGAAACTCTTT	TRGV2	TRGJ1	11	-0.254545	102.273	0.363636	29	8
blood	CATWDGGKKLF	TGTGCCACCTGGGACGGGGGTAAGAAACTCTTT	TRGV3	TRGJ1	11	-0.254545	102.273	0.363636	29	8
blood	CATWDGGKKLF	TGTGCCACCTGGGACGGTGGGAAGAAACTCTTT	TRGV2	TRGJ1	11	-0.254545	102.273	0.363636	29	2
blood	CATWDGGKKLF	TGTGCCACCTGGGACGGTGGGAAGAAACTCTTT	TRGV4	TRGJ1	11	-0.254545	102.273	0.363636	29	2
blood	CATWDGGKKLF	TGTGCCACCTGGGACGGTGGTAAGAAACTCTTT	TRGV2	TRGJ1	11	-0.254545	102.273	0.363636	29	3
blood	CATWDGGKKLF	TGTGCCACCTGGGATGGAGGCAAGAAACTCTTT	TRGV8	TRGJ1	11	-0.254545	102.273	0.363636	29	1
blood	CATWDGGKKLF	TGTGCCACCTGGGATGGCGGAAAGAAACTCTTT	TRGV8	TRGJ1	11	-0.254545	102.273	0.363636	29	1
blood	CATWDGGKKLF	TGTGCCACCTGGGATGGGGGAAAGAAACTCTTT	TRGV4	TRGJ1	11	-0.254545	102.273	0.363636	29	2
blood	CATWDGGKKLF	TGTGCCACCTGGGATGGGGGGAAGAAACTCTTT	TRGV4	TRGJ1	11	-0.254545	102.273	0.363636	29	4
blood	CATWDGGKKLF	TGTGCCACCTGGGATGGGGGGAAGAAACTCTTT	TRGV8	TRGJ1	11	-0.254545	102.273	0.363636	29	4
blood	CATWDGGKKLF	TGTGCCACCTGGGATGGGGGTAAGAAACTCTTT	TRGV3	TRGJ1	11	-0.254545	102.273	0.363636	29	6
blood	CATWDGGKKLF	TGTGCCACCTGGGATGGGGGTAAGAAACTCTTT	TRGV4	TRGJ1	11	-0.254545	102.273	0.363636	29	6
blood	CATWDGGKKLF	TGTGCCACCTGGGATGGGGGTAAGAAACTCTTT	TRGV5	TRGJ1	11	-0.254545	102.273	0.363636	29	6
blood	CATWDGGKKLF	TGTGCCACCTGGGATGGGGGTAAGAAACTCTTT	TRGV8	TRGJ1	11	-0.254545	102.273	0.363636	29	6
blood	CATWDGLKKLF	TGTGCCACCTGGGACGGCCTCAAGAAACTCTTT	TRGV2	TRGJ1	11	0.127273	109.182	0.454545	29	1
blood	CATWDGLKKLF	TGTGCCACCTGGGACGGCCTTAAGAAACTCTTT	TRGV2	TRGJ1	11	0.127273	109.182	0.454545	29	6
blood	CATWDGLKKLF	TGTGCCACCTGGGACGGCCTTAAGAAACTCTTT	TRGV3	TRGJ1	11	0.127273	109.182	0.454545	29	6
blood	CATWDGLKKLF	TGTGCCACCTGGGACGGCCTTAAGAAACTCTTT	TRGV4	TRGJ1	11	0.127273	109.182	0.454545	29	6
blood	CATWDGLKKLF	TGTGCCACCTGGGACGGCCTTAAGAAACTCTTT	TRGV5	TRGJ1	11	0.127273	109.182	0.454545	29	6
blood	CATWDGLKKLF	TGTGCCACCTGGGACGGCCTTAAGAAACTCTTT	TRGV8	TRGJ1	11	0.127273	109.182	0.454545	29	6
blood	CATWDGLKKLF	TGTGCCACCTGGGACGGGCTAAAGAAACTCTTT	TRGV2	TRGJ1	11	0.127273	109.182	0.454545	29	7
blood	CATWDGLKKLF	TGTGCCACCTGGGACGGGCTCAAGAAACTCTTT	TRGV2	TRGJ1	11	0.127273	109.182	0.454545	29	5
blood	CATWDGLKKLF	TGTGCCACCTGGGACGGGCTGAAGAAACTCTTT	TRGV2	TRGJ1	11	0.127273	109.182	0.454545	29	8
blood	CATWDGLKKLF	TGTGCCACCTGGGACGGGCTTAAGAAACTCTTT	TRGV2	TRGJ1	11	0.127273	109.182	0.454545	29	13
blood	CATWDGLKKLF	TGTGCCACCTGGGACGGGCTTAAGAAACTCTTT	TRGV4	TRGJ1	11	0.127273	109.182	0.454545	29	13
blood	CATWDGLKKLF	TGTGCCACCTGGGACGGGTTAAAGAAACTCTTT	TRGV2	TRGJ1	11	0.127273	109.182	0.454545	29	2
blood	CATWDGLKKLF	TGTGCCACCTGGGACGGGTTAAAGAAACTCTTT	TRGV2	TRGJ2	11	0.127273	109.182	0.454545	29	2
blood	CATWDGLKKLF	TGTGCCACCTGGGACGGGTTGAAGAAACTCTTT	TRGV2	TRGJ1	11	0.127273	109.182	0.454545	29	1
blood	CATWDGLKKLF	TGTGCCACCTGGGACGGTCTAAAGAAACTCTTT	TRGV2	TRGJ1	11	0.127273	109.182	0.454545	29	6
blood	CATWDGLKKLF	TGTGCCACCTGGGACGGTCTAAAGAAACTCTTT	TRGV5	TRGJ1	11	0.127273	109.182	0.454545	29	6
blood	CATWDGLKKLF	TGTGCCACCTGGGACGGTCTAAAGAAACTCTTT	TRGV7	TRGJ1	11	0.127273	109.182	0.454545	29	6
blood	CATWDGLKKLF	TGTGCCACCTGGGACGGTCTTAAGAAACTCTTT	TRGV2	TRGJ1	11	0.127273	109.182	0.454545	29	3
blood	CATWDGLKKLF	TGTGCCACCTGGGACGGTCTTAAGAAACTCTTT	TRGV3	TRGJ1	11	0.127273	109.182	0.454545	29	3
blood	CATWDGLKKLF	TGTGCCACCTGGGACGGTTTGAAGAAACTCTTT	TRGV2	TRGJ1	11	0.127273	109.182	0.454545	29	1
blood	CATWDGLKKLF	TGTGCCACCTGGGATGGGCTAAAGAAACTCTTT	TRGV4	TRGJ1	11	0.127273	109.182	0.454545	29	3
blood	CATWDGLKKLF	TGTGCCACCTGGGATGGGCTGAAGAAACTCTTT	TRGV4	TRGJ1	11	0.127273	109.182	0.454545	29	3
blood	CATWDGLKKLF	TGTGCCACCTGGGATGGGCTGAAGAAACTCTTT	TRGV4	TRGJ2	11	0.127273	109.182	0.454545	29	3
blood	CATWDGLKKLF	TGTGCCACCTGGGATGGGCTTAAGAAACTCTTT	TRGV4	TRGJ1	11	0.127273	109.182	0.454545	29	4
blood	CATWDGLKKLF	TGTGCCACCTGGGATGGTCTTAAGAAACTCTTT	TRGV4	TRGJ1	11	0.127273	109.182	0.454545	29	2
blood	CATWDGLKKLF	TGTGCCACCTGGGATGGTTTAAAGAAACTCTTT	TRGV4	TRGJ1	11	0.127273	109.182	0.454545	29	1
blood	CATWDGPDKKLF	TGTGCCACCTGGGACGGCCCCGATAAGAAACTCTTT	TRGV2	TRGJ1	12	-0.625	104.833	0.333333	29	1
blood	CATWDGPDKKLF	TGTGCCACCTGGGACGGGCCCGATAAGAAACTCTTT	TRGV2	TRGJ1	12	-0.625	104.833	0.333333	29	11
blood	CATWDGPDKKLF	TGTGCCACCTGGGACGGGCCCGATAAGAAACTCTTT	TRGV2	TRGJ2	12	-0.625	104.833	0.333333	29	11
blood	CATWDGPDKKLF	TGTGCCACCTGGGACGGGCCGGATAAGAAACTCTTT	TRGV2	TRGJ1	12	-0.625	104.833	0.333333	29	16
blood	CATWDGPDKKLF	TGTGCCACCTGGGACGGGCCTGATAAGAAACTCTTT	TRGV2	TRGJ1	12	-0.625	104.833	0.333333	29	3
blood	CATWDGPDKKLF	TGTGCCACCTGGGATGGGCCCGATAAGAAACTCTTT	TRGV4	TRGJ1	12	-0.625	104.833	0.333333	29	3
blood	CATWDRGKLF	TGTGCCACCTGGGACAGAGGGAAACTCTTT	TRGV3	TRGJ1	10	-0.3	109	0.4	29	2
blood	CATWDRGKLF	TGTGCCACCTGGGACAGAGGGAAACTCTTT	TRGV7	TRGJ1	10	-0.3	109	0.4	29	2
blood	CATWDRGKLF	TGTGCCACCTGGGACAGGGGGAAACTCTTT	TRGV3	TRGJ1	10	-0.3	109	0.4	29	7
blood	CATWDRGKLF	TGTGCCACCTGGGACAGGGGGAAACTCTTT	TRGV5	TRGJ1	10	-0.3	109	0.4	29	7
blood	CATWDRGKLF	TGTGCCACCTGGGACAGGGGGAAACTCTTT	TRGV7	TRGJ1	10	-0.3	109	0.4	29	7
blood	CATWDRGKLF	TGTGCCACCTGGGACAGGGGTAAACTCTTT	TRGV7	TRGJ1	10	-0.3	109	0.4	29	1
blood	CATWDRGKLF	TGTGCCACCTGGGACCGGGGGAAACTCTTT	TRGV2	TRGJ1	10	-0.3	109	0.4	29	8
blood	CATWDRGKLF	TGTGCCACCTGGGACCGGGGGAAACTCTTT	TRGV3	TRGJ1	10	-0.3	109	0.4	29	8
blood	CATWDRGKLF	TGTGCCACCTGGGACCGGGGGAAACTCTTT	TRGV7	TRGJ1	10	-0.3	109	0.4	29	8
blood	CATWDRGKLF	TGTGCCACCTGGGATAGAGGGAAACTCTTT	TRGV4	TRGJ1	10	-0.3	109	0.4	29	6
blood	CATWDRGKLF	TGTGCCACCTGGGATAGAGGGAAACTCTTT	TRGV8	TRGJ1	10	-0.3	109	0.4	29	6
blood	CATWDRGKLF	TGTGCCACCTGGGATAGGGGGAAACTCTTT	TRGV4	TRGJ1	10	-0.3	109	0.4	29	12
blood	CATWDRGKLF	TGTGCCACCTGGGATAGGGGGAAACTCTTT	TRGV8	TRGJ1	10	-0.3	109	0.4	29	12
blood	CATWDRGKLF	TGTGCCACCTGGGATCGAGGGAAACTCTTT	TRGV8	TRGJ1	10	-0.3	109	0.4	29	1
blood	CATWDRGKLF	TGTGCCACCTGGGATCGCGGGAAACTCTTT	TRGV4	TRGJ1	10	-0.3	109	0.4	29	4
blood	CATWDRGKLF	TGTGCCACCTGGGATCGCGGGAAACTCTTT	TRGV8	TRGJ1	10	-0.3	109	0.4	29	4
blood	CATWDRGKLF	TGTGCCACCTGGGATCGGGGGAAACTCTTT	TRGV4	TRGJ1	10	-0.3	109	0.4	29	5
blood	CATWDRGKLF	TGTGCCACCTGGGATCGGGGGAAACTCTTT	TRGV8	TRGJ1	10	-0.3	109	0.4	29	5
blood	CATWDRNYKKLF	TGTGCCACCTGGGACAGAAATTATAAGAAACTCTTT	TRGV3	TRGJ1	12	-0.941667	117.833	0.416667	29	5
blood	CATWDRNYKKLF	TGTGCCACCTGGGACAGAAATTATAAGAAACTCTTT	TRGV5	TRGJ1	12	-0.941667	117.833	0.416667	29	5
blood	CATWDRNYKKLF	TGTGCCACCTGGGACAGAAATTATAAGAAACTCTTT	TRGV7	TRGJ1	12	-0.941667	117.833	0.416667	29	5
blood	CATWDRNYKKLF	TGTGCCACCTGGGACAGGAATTATAAGAAACTCTTT	TRGV3	TRGJ1	12	-0.941667	117.833	0.416667	29	11
blood	CATWDRNYKKLF	TGTGCCACCTGGGACAGGAATTATAAGAAACTCTTT	TRGV5	TRGJ1	12	-0.941667	117.833	0.416667	29	11
blood	CATWDRNYKKLF	TGTGCCACCTGGGACAGGAATTATAAGAAACTCTTT	TRGV7	TRGJ1	12	-0.941667	117.833	0.416667	29	11
blood	CATWDRNYKKLF	TGTGCCACCTGGGACCGAAATTATAAGAAACTCTTT	TRGV2	TRGJ1	12	-0.941667	117.833	0.416667	29	3
blood	CATWDRNYKKLF	TGTGCCACCTGGGACCGAAATTATAAGAAACTCTTT	TRGV7	TRGJ1	12	-0.941667	117.833	0.416667	29	3
blood	CATWDRNYKKLF	TGTGCCACCTGGGACCGCAATTATAAGAAACTCTTT	TRGV3	TRGJ1	12	-0.941667	117.833	0.416667	29	3
blood	CATWDRNYKKLF	TGTGCCACCTGGGACCGCAATTATAAGAAACTCTTT	TRGV7	TRGJ1	12	-0.941667	117.833	0.416667	29	3
blood	CATWDRNYKKLF	TGTGCCACCTGGGACCGGAATTATAAGAAACTCTTT	TRGV3	TRGJ1	12	-0.941667	117.833	0.416667	29	2
blood	CATWDRNYKKLF	TGTGCCACCTGGGACCGGAATTATAAGAAACTCTTT	TRGV8	TRGJ1	12	-0.941667	117.833	0.416667	29	2
blood	CATWDRNYKKLF	TGTGCCACCTGGGATAGAAATTATAAGAAACTCTTT	TRGV2	TRGJ1	12	-0.941667	117.833	0.416667	29	10
blood	CATWDRNYKKLF	TGTGCCACCTGGGATAGAAATTATAAGAAACTCTTT	TRGV4	TRGJ1	12	-0.941667	117.833	0.416667	29	10
blood	CATWDRNYKKLF	TGTGCCACCTGGGATAGAAATTATAAGAAACTCTTT	TRGV8	TRGJ1	12	-0.941667	117.833	0.416667	29	10
blood	CATWDRNYKKLF	TGTGCCACCTGGGATAGGAACTATAAGAAACTCTTT	TRGV8	TRGJ1	12	-0.941667	117.833	0.416667	29	2
blood	CATWDRNYKKLF	TGTGCCACCTGGGATAGGAATTATAAGAAACTCTTT	TRGV2	TRGJ1	12	-0.941667	117.833	0.416667	29	15
blood	CATWDRNYKKLF	TGTGCCACCTGGGATAGGAATTATAAGAAACTCTTT	TRGV4	TRGJ1	12	-0.941667	117.833	0.416667	29	15
blood	CATWDRNYKKLF	TGTGCCACCTGGGATAGGAATTATAAGAAACTCTTT	TRGV8	TRGJ1	12	-0.941667	117.833	0.416667	29	15
blood	CATWDRNYKKLF	TGTGCCACCTGGGATCGGAATTATAAGAAACTCTTT	TRGV4	TRGJ1	12	-0.941667	117.833	0.416667	29	6
blood	CATWDRNYKKLF	TGTGCCACCTGGGATCGGAATTATAAGAAACTCTTT	TRGV8	TRGJ1	12	-0.941667	117.833	0.416667	29	6
blood	CATWDAYKKLF	TGTGCCACCTGGGACGCCTATAAGAAACTCTTT	TRGV2	TRGJ1	11	-0.136364	112.455	0.454545	28	7
blood	CATWDAYKKLF	TGTGCCACCTGGGACGCCTATAAGAAACTCTTT	TRGV3	TRGJ1	11	-0.136364	112.455	0.454545	28	7
blood	CATWDAYKKLF	TGTGCCACCTGGGACGCGTATAAGAAACTCTTT	TRGV2	TRGJ1	11	-0.136364	112.455	0.454545	28	3
blood	CATWDAYKKLF	TGTGCCACCTGGGACGCGTATAAGAAACTCTTT	TRGV3	TRGJ1	11	-0.136364	112.455	0.454545	28	3
blood	CATWDAYKKLF	TGTGCCACCTGGGACGCTTATAAGAAACTCTTT	TRGV2	TRGJ1	11	-0.136364	112.455	0.454545	28	14
blood	CATWDAYKKLF	TGTGCCACCTGGGACGCTTATAAGAAACTCTTT	TRGV2	TRGJ2	11	-0.136364	112.455	0.454545	28	14
blood	CATWDAYKKLF	TGTGCCACCTGGGACGCTTATAAGAAACTCTTT	TRGV3	TRGJ1	11	-0.136364	112.455	0.454545	28	14
blood	CATWDAYKKLF	TGTGCCACCTGGGACGCTTATAAGAAACTCTTT	TRGV5	TRGJ1	11	-0.136364	112.455	0.454545	28	14
blood	CATWDAYKKLF	TGTGCCACCTGGGATGCGTATAAGAAACTCTTT	TRGV4	TRGJ1	11	-0.136364	112.455	0.454545	28	2
blood	CATWDAYKKLF	TGTGCCACCTGGGATGCGTATAAGAAACTCTTT	TRGV4	TRGJ2	11	-0.136364	112.455	0.454545	28	2
blood	CATWDAYKKLF	TGTGCCACCTGGGATGCTTATAAGAAACTCTTT	TRGV4	TRGJ1	11	-0.136364	112.455	0.454545	28	16
blood	CATWDAYKKLF	TGTGCCACCTGGGATGCTTATAAGAAACTCTTT	TRGV4	TRGJ2	11	-0.136364	112.455	0.454545	28	16
blood	CATWDAYKKLF	TGTGCCACCTGGGATGCTTATAAGAAACTCTTT	TRGV8	TRGJ1	11	-0.136364	112.455	0.454545	28	16
blood	CATWDGLGKLF	TGTGCCACCTGGGACGGGCTAGGGAAACTCTTT	TRGV2	TRGJ1	11	0.445455	101.273	0.454545	28	6
blood	CATWDGLGKLF	TGTGCCACCTGGGACGGGCTAGGGAAACTCTTT	TRGV4	TRGJ1	11	0.445455	101.273	0.454545	28	6
blood	CATWDGLGKLF	TGTGCCACCTGGGACGGGCTCGGGAAACTCTTT	TRGV2	TRGJ1	11	0.445455	101.273	0.454545	28	9
blood	CATWDGLGKLF	TGTGCCACCTGGGACGGGCTCGGGAAACTCTTT	TRGV8	TRGJ1	11	0.445455	101.273	0.454545	28	9
blood	CATWDGLGKLF	TGTGCCACCTGGGACGGGCTGGGGAAACTCTTT	TRGV2	TRGJ1	11	0.445455	101.273	0.454545	28	11
blood	CATWDGLGKLF	TGTGCCACCTGGGACGGGCTTGGGAAACTCTTT	TRGV2	TRGJ1	11	0.445455	101.273	0.454545	28	6
blood	CATWDGLGKLF	TGTGCCACCTGGGACGGGTTGGGGAAACTCTTT	TRGV2	TRGJ1	11	0.445455	101.273	0.454545	28	2
blood	CATWDGLGKLF	TGTGCCACCTGGGATGGGCTAGGGAAACTCTTT	TRGV4	TRGJ1	11	0.445455	101.273	0.454545	28	2
blood	CATWDGLGKLF	TGTGCCACCTGGGATGGGCTCGGGAAACTCTTT	TRGV4	TRGJ1	11	0.445455	101.273	0.454545	28	4
blood	CATWDGLGKLF	TGTGCCACCTGGGATGGGCTGGGGAAACTCTTT	TRGV2	TRGJ1	11	0.445455	101.273	0.454545	28	5
blood	CATWDGLGKLF	TGTGCCACCTGGGATGGGCTGGGGAAACTCTTT	TRGV4	TRGJ1	11	0.445455	101.273	0.454545	28	5
blood	CATWDGLGKLF	TGTGCCACCTGGGATGGGCTTGGGAAACTCTTT	TRGV4	TRGJ1	11	0.445455	101.273	0.454545	28	2
blood	CATWDGLRKLF	TGTGCCACCTGGGACGGGCTAAGGAAACTCTTT	TRGV2	TRGJ1	11	0.0727273	110.364	0.454545	28	4
blood	CATWDGLRKLF	TGTGCCACCTGGGACGGGCTAAGGAAACTCTTT	TRGV4	TRGJ1	11	0.0727273	110.364	0.454545	28	4
blood	CATWDGLRKLF	TGTGCCACCTGGGACGGGCTCAGGAAACTCTTT	TRGV2	TRGJ1	11	0.0727273	110.364	0.454545	28	5
blood	CATWDGLRKLF	TGTGCCACCTGGGACGGGCTCCGGAAACTCTTT	TRGV2	TRGJ1	11	0.0727273	110.364	0.454545	28	2
blood	CATWDGLRKLF	TGTGCCACCTGGGACGGGCTGAGAAAACTCTTT	TRGV2	TRGJ1	11	0.0727273	110.364	0.454545	28	1
blood	CATWDGLRKLF	TGTGCCACCTGGGACGGGCTGAGGAAACTCTTT	TRGV2	TRGJ1	11	0.0727273	110.364	0.454545	28	5
blood	CATWDGLRKLF	TGTGCCACCTGGGACGGGCTGAGGAAACTCTTT	TRGV4	TRGJ1	11	0.0727273	110.364	0.454545	28	5
blood	CATWDGLRKLF	TGTGCCACCTGGGACGGGCTTAGGAAACTCTTT	TRGV2	TRGJ1	11	0.0727273	110.364	0.454545	28	7
blood	CATWDGLRKLF	TGTGCCACCTGGGACGGGCTTCGGAAACTCTTT	TRGV2	TRGJ1	11	0.0727273	110.364	0.454545	28	4
blood	CATWDGLRKLF	TGTGCCACCTGGGATGGCCTTCGGAAACTCTTT	TRGV4	TRGJ1	11	0.0727273	110.364	0.454545	28	1
blood	CATWDGLRKLF	TGTGCCACCTGGGATGGGCTAAGGAAACTCTTT	TRGV4	TRGJ1	11	0.0727273	110.364	0.454545	28	3
blood	CATWDGLRKLF	TGTGCCACCTGGGATGGGCTGAGGAAACTCTTT	TRGV4	TRGJ1	11	0.0727273	110.364	0.454545	28	1
blood	CATWDGLRKLF	TGTGCCACCTGGGATGGGCTGCGGAAACTCTTT	TRGV4	TRGJ1	11	0.0727273	110.364	0.454545	28	1
blood	CATWDRDKKLF	TGTGCCACCTGGGACAGAGATAAGAAACTCTTT	TRGV3	TRGJ1	11	-0.909091	115.273	0.363636	28	6
blood	CATWDRDKKLF	TGTGCCACCTGGGACAGAGATAAGAAACTCTTT	TRGV5	TRGJ1	11	-0.909091	115.273	0.363636	28	6
blood	CATWDRDKKLF	TGTGCCACCTGGGACAGAGATAAGAAACTCTTT	TRGV7	TRGJ1	11	-0.909091	115.273	0.363636	28	6
blood	CATWDRDKKLF	TGTGCCACCTGGGACAGGGATAAGAAACTCTTT	TRGV3	TRGJ1	11	-0.909091	115.273	0.363636	28	11
blood	CATWDRDKKLF	TGTGCCACCTGGGACAGGGATAAGAAACTCTTT	TRGV5	TRGJ1	11	-0.909091	115.273	0.363636	28	11
blood	CATWDRDKKLF	TGTGCCACCTGGGACAGGGATAAGAAACTCTTT	TRGV7	TRGJ1	11	-0.909091	115.273	0.363636	28	11
blood	CATWDRDKKLF	TGTGCCACCTGGGACCGAGATAAGAAACTCTTT	TRGV2	TRGJ1	11	-0.909091	115.273	0.363636	28	3
blood	CATWDRDKKLF	TGTGCCACCTGGGACCGAGATAAGAAACTCTTT	TRGV3	TRGJ1	11	-0.909091	115.273	0.363636	28	3
blood	CATWDRDKKLF	TGTGCCACCTGGGACCGAGATAAGAAACTCTTT	TRGV7	TRGJ1	11	-0.909091	115.273	0.363636	28	3
blood	CATWDRDKKLF	TGTGCCACCTGGGACCGCGATAAGAAACTCTTT	TRGV3	TRGJ1	11	-0.909091	115.273	0.363636	28	1
blood	CATWDRDKKLF	TGTGCCACCTGGGACCGGGATAAGAAACTCTTT	TRGV2	TRGJ1	11	-0.909091	115.273	0.363636	28	6
blood	CATWDRDKKLF	TGTGCCACCTGGGACCGGGATAAGAAACTCTTT	TRGV2	TRGJ2	11	-0.909091	115.273	0.363636	28	6
blood	CATWDRDKKLF	TGTGCCACCTGGGACCGGGATAAGAAACTCTTT	TRGV3	TRGJ1	11	-0.909091	115.273	0.363636	28	6
blood	CATWDRDKKLF	TGTGCCACCTGGGACCGGGATAAGAAACTCTTT	TRGV7	TRGJ1	11	-0.909091	115.273	0.363636	28	6
blood	CATWDRDKKLF	TGTGCCACCTGGGACCGGGATAAGAAACTCTTT	TRGV8	TRGJ1	11	-0.909091	115.273	0.363636	28	6
blood	CATWDRDKKLF	TGTGCCACCTGGGATAGAGACAAGAAACTCTTT	TRGV8	TRGJ1	11	-0.909091	115.273	0.363636	28	1
blood	CATWDRDKKLF	TGTGCCACCTGGGATAGGGACAAGAAACTCTTT	TRGV2	TRGJ1	11	-0.909091	115.273	0.363636	28	2
blood	CATWDRDKKLF	TGTGCCACCTGGGATAGGGACAAGAAACTCTTT	TRGV8	TRGJ1	11	-0.909091	115.273	0.363636	28	2
blood	CATWDRDKKLF	TGTGCCACCTGGGATAGGGATAAGAAACTCTTT	TRGV4	TRGJ1	11	-0.909091	115.273	0.363636	28	8
blood	CATWDRDKKLF	TGTGCCACCTGGGATAGGGATAAGAAACTCTTT	TRGV8	TRGJ1	11	-0.909091	115.273	0.363636	28	8
blood	CATWDRLKKLF	TGTGCCACCTGGGACAGGCTAAAGAAACTCTTT	TRGV3	TRGJ1	11	-0.245455	118.273	0.454545	28	10
blood	CATWDRLKKLF	TGTGCCACCTGGGACAGGCTAAAGAAACTCTTT	TRGV5	TRGJ1	11	-0.245455	118.273	0.454545	28	10
blood	CATWDRLKKLF	TGTGCCACCTGGGACAGGCTCAAGAAACTCTTT	TRGV3	TRGJ1	11	-0.245455	118.273	0.454545	28	6
blood	CATWDRLKKLF	TGTGCCACCTGGGACAGGCTCAAGAAACTCTTT	TRGV5	TRGJ1	11	-0.245455	118.273	0.454545	28	6
blood	CATWDRLKKLF	TGTGCCACCTGGGACAGGCTCAAGAAACTCTTT	TRGV7	TRGJ1	11	-0.245455	118.273	0.454545	28	6
blood	CATWDRLKKLF	TGTGCCACCTGGGACAGGCTGAAGAAACTCTTT	TRGV3	TRGJ1	11	-0.245455	118.273	0.454545	28	7
blood	CATWDRLKKLF	TGTGCCACCTGGGACAGGCTGAAGAAACTCTTT	TRGV5	TRGJ1	11	-0.245455	118.273	0.454545	28	7
blood	CATWDRLKKLF	TGTGCCACCTGGGACAGGCTTAAGAAACTCTTT	TRGV3	TRGJ1	11	-0.245455	118.273	0.454545	28	9
blood	CATWDRLKKLF	TGTGCCACCTGGGACAGGCTTAAGAAACTCTTT	TRGV5	TRGJ1	11	-0.245455	118.273	0.454545	28	9
blood	CATWDRLKKLF	TGTGCCACCTGGGACAGGCTTAAGAAACTCTTT	TRGV7	TRGJ1	11	-0.245455	118.273	0.454545	28	9
blood	CATWDRLKKLF	TGTGCCACCTGGGATAGGCTGAAGAAACTCTTT	TRGV8	TRGJ1	11	-0.245455	118.273	0.454545	28	1
blood	CATWDRLKKLF	TGTGCCACCTGGGATAGGCTTAAGAAACTCTTT	TRGV2	TRGJ1	11	-0.245455	118.273	0.454545	28	5
blood	CATWDRLKKLF	TGTGCCACCTGGGATAGGCTTAAGAAACTCTTT	TRGV8	TRGJ1	11	-0.245455	118.273	0.454545	28	5
blood	CATWDRLKKLF	TGTGCCACCTGGGATCGTCTTAAGAAACTCTTT	TRGV8	TRGJ1	11	-0.245455	118.273	0.454545	28	1
blood	CATWGKKLF	TGTGCCACCTGGGGAAAGAAACTCTTT	TRGV3	TRGJ1	9	0.122222	109.556	0.444444	28	8
blood	CATWGKKLF	TGTGCCACCTGGGGAAAGAAACTCTTT	TRGV4	TRGJ1	9	0.122222	109.556	0.444444	28	8
blood	CATWGKKLF	TGTGCCACCTGGGGAAAGAAACTCTTT	TRGV5	TRGJ1	9	0.122222	109.556	0.444444	28	8
blood	CATWGKKLF	TGTGCCACCTGGGGAAAGAAACTCTTT	TRGV8	TRGJ1	9	0.122222	109.556	0.444444	28	8
blood	CATWGKKLF	TGTGCCACCTGGGGAAAGAAACTCTTT	TRGV8	TRGJ2	9	0.122222	109.556	0.444444	28	8
blood	CATWGKKLF	TGTGCCACCTGGGGCAAGAAACTCTTT	TRGV2	TRGJ1	9	0.122222	109.556	0.444444	28	8
blood	CATWGKKLF	TGTGCCACCTGGGGCAAGAAACTCTTT	TRGV4	TRGJ1	9	0.122222	109.556	0.444444	28	8
blood	CATWGKKLF	TGTGCCACCTGGGGCAAGAAACTCTTT	TRGV7	TRGJ1	9	0.122222	109.556	0.444444	28	8
blood	CATWGKKLF	TGTGCCACCTGGGGCAAGAAACTCTTT	TRGV8	TRGJ1	9	0.122222	109.556	0.444444	28	8
blood	CATWGKKLF	TGTGCCACCTGGGGGAAGAAACTCTTT	TRGV2	TRGJ1	9	0.122222	109.556	0.444444	28	12
blood	CATWGKKLF	TGTGCCACCTGGGGGAAGAAACTCTTT	TRGV3	TRGJ1	9	0.122222	109.556	0.444444	28	12
blood	CATWGKKLF	TGTGCCACCTGGGGGAAGAAACTCTTT	TRGV4	TRGJ1	9	0.122222	109.556	0.444444	28	12
blood	CATWGKKLF	TGTGCCACCTGGGGGAAGAAACTCTTT	TRGV5	TRGJ1	9	0.122222	109.556	0.444444	28	12
blood	CATWGKKLF	TGTGCCACCTGGGGGAAGAAACTCTTT	TRGV5P	TRGJ1	9	0.122222	109.556	0.444444	28	12
blood	CATWGKKLF	TGTGCCACCTGGGGGAAGAAACTCTTT	TRGV7	TRGJ1	9	0.122222	109.556	0.444444	28	12
blood	CATWGKKLF	TGTGCCACCTGGGGGAAGAAACTCTTT	TRGV8	TRGJ1	9	0.122222	109.556	0.444444	28	12
blood	CATWGKKLF	TGTGCCACCTGGGGTAAGAAACTCTTT	TRGV2	TRGJ1	9	0.122222	109.556	0.444444	28	18
blood	CATWGKKLF	TGTGCCACCTGGGGTAAGAAACTCTTT	TRGV2	TRGJ2	9	0.122222	109.556	0.444444	28	18
blood	CATWGKKLF	TGTGCCACCTGGGGTAAGAAACTCTTT	TRGV3	TRGJ2	9	0.122222	109.556	0.444444	28	18
blood	CATWGKKLF	TGTGCCACCTGGGGTAAGAAACTCTTT	TRGV4	TRGJ1	9	0.122222	109.556	0.444444	28	18
blood	CATWGKKLF	TGTGCCACCTGGGGTAAGAAACTCTTT	TRGV5	TRGJ1	9	0.122222	109.556	0.444444	28	18
blood	CATWGKKLF	TGTGCCACCTGGGGTAAGAAACTCTTT	TRGV5P	TRGJ1	9	0.122222	109.556	0.444444	28	18
blood	CATWGKKLF	TGTGCCACCTGGGGTAAGAAACTCTTT	TRGV7	TRGJ1	9	0.122222	109.556	0.444444	28	18
blood	CATWGKKLF	TGTGCCACCTGGGGTAAGAAACTCTTT	TRGV8	TRGJ1	9	0.122222	109.556	0.444444	28	18
blood	CATWGKKLF	TGTGCCACTTGGGGCAAGAAACTCTTT	TRGV8	TRGJ1	9	0.122222	109.556	0.444444	28	1
blood	CATWDGEKLF	TGTGCCACCTGGGACGGAGAAAAACTCTTT	TRGV2	TRGJ1	10	-0.2	105.1	0.4	27	1
blood	CATWDGEKLF	TGTGCCACCTGGGACGGAGAGAAACTCTTT	TRGV2	TRGJ1	10	-0.2	105.1	0.4	27	6
blood	CATWDGEKLF	TGTGCCACCTGGGACGGAGAGAAACTCTTT	TRGV4	TRGJ1	10	-0.2	105.1	0.4	27	6
blood	CATWDGEKLF	TGTGCCACCTGGGACGGAGAGAAACTCTTT	TRGV8	TRGJ1	10	-0.2	105.1	0.4	27	6
blood	CATWDGEKLF	TGTGCCACCTGGGACGGCGAGAAACTCTTT	TRGV2	TRGJ1	10	-0.2	105.1	0.4	27	2
blood	CATWDGEKLF	TGTGCCACCTGGGACGGCGAGAAACTCTTT	TRGV2	TRGJ2	10	-0.2	105.1	0.4	27	2
blood	CATWDGEKLF	TGTGCCACCTGGGACGGGGAGAAACTCTTT	TRGV2	TRGJ1	10	-0.2	105.1	0.4	27	14
blood	CATWDGEKLF	TGTGCCACCTGGGACGGGGAGAAACTCTTT	TRGV3	TRGJ1	10	-0.2	105.1	0.4	27	14
blood	CATWDGEKLF	TGTGCCACCTGGGACGGGGAGAAACTCTTT	TRGV5	TRGJ1	10	-0.2	105.1	0.4	27	14
blood	CATWDGEKLF	TGTGCCACCTGGGATGGCGAGAAACTCTTT	TRGV2	TRGJ1	10	-0.2	105.1	0.4	27	2
blood	CATWDGEKLF	TGTGCCACCTGGGATGGCGAGAAACTCTTT	TRGV4	TRGJ1	10	-0.2	105.1	0.4	27	2
blood	CATWDGEKLF	TGTGCCACCTGGGATGGGGAGAAACTCTTT	TRGV4	TRGJ1	10	-0.2	105.1	0.4	27	12
blood	CATWDGEKLF	TGTGCCACCTGGGATGGGGAGAAACTCTTT	TRGV4	TRGJ2	10	-0.2	105.1	0.4	27	12
blood	CATWDGEKLF	TGTGCCACCTGGGATGGGGAGAAACTCTTT	TRGV8	TRGJ1	10	-0.2	105.1	0.4	27	12
blood	CATWDGEKLF	TGTGCCACCTGGGATGGGGAGAAACTCTTT	TRGV8	TRGJ2	10	-0.2	105.1	0.4	27	12
blood	CATWDGEKLF	TGTGCCACCTGGGATGGTGAGAAACTCTTT	TRGV3	TRGJ2	10	-0.2	105.1	0.4	27	1
blood	CATWDGLEKLF	TGTGCCACCTGGGACGGGCTAGAGAAACTCTTT	TRGV2	TRGJ1	11	0.163636	106.818	0.454545	27	2
blood	CATWDGLEKLF	TGTGCCACCTGGGACGGGCTAGAGAAACTCTTT	TRGV2	TRGJ2	11	0.163636	106.818	0.454545	27	2
blood	CATWDGLEKLF	TGTGCCACCTGGGACGGGCTCGAGAAACTCTTT	TRGV2	TRGJ1	11	0.163636	106.818	0.454545	27	6
blood	CATWDGLEKLF	TGTGCCACCTGGGACGGGCTGGAGAAACTCTTT	TRGV2	TRGJ1	11	0.163636	106.818	0.454545	27	5
blood	CATWDGLEKLF	TGTGCCACCTGGGACGGGCTTGAGAAACTCTTT	TRGV2	TRGJ1	11	0.163636	106.818	0.454545	27	7
blood	CATWDGLEKLF	TGTGCCACCTGGGACGGGCTTGAGAAACTCTTT	TRGV4	TRGJ1	11	0.163636	106.818	0.454545	27	7
blood	CATWDGLEKLF	TGTGCCACCTGGGACGGTCTCGAGAAACTCTTT	TRGV2	TRGJ1	11	0.163636	106.818	0.454545	27	2
blood	CATWDGLEKLF	TGTGCCACCTGGGACGGTCTCGAGAAACTCTTT	TRGV4	TRGJ1	11	0.163636	106.818	0.454545	27	2
blood	CATWDGLEKLF	TGTGCCACCTGGGACGGTCTGGAGAAACTCTTT	TRGV2	TRGJ1	11	0.163636	106.818	0.454545	27	2
blood	CATWDGLEKLF	TGTGCCACCTGGGATGGCTTGGAGAAACTCTTT	TRGV4	TRGJ1	11	0.163636	106.818	0.454545	27	1
blood	CATWDGLEKLF	TGTGCCACCTGGGATGGGCTGGAGAAACTCTTT	TRGV4	TRGJ1	11	0.163636	106.818	0.454545	27	3
blood	CATWDGLEKLF	TGTGCCACCTGGGATGGGCTTGAGAAACTCTTT	TRGV4	TRGJ1	11	0.163636	106.818	0.454545	27	1
blood	CATWDHYKKLF	TGTGCCACATGGGACCATTATAAGAAACTCTTT	TRGV3	TRGJ1	11	-0.590909	117.091	0.454545	27	1
blood	CATWDHYKKLF	TGTGCCACCTGGGACCATTATAAGAAACTCTTT	TRGV2	TRGJ1	11	-0.590909	117.091	0.454545	27	13
blood	CATWDHYKKLF	TGTGCCACCTGGGACCATTATAAGAAACTCTTT	TRGV3	TRGJ1	11	-0.590909	117.091	0.454545	27	13
blood	CATWDHYKKLF	TGTGCCACCTGGGACCATTATAAGAAACTCTTT	TRGV4	TRGJ1	11	-0.590909	117.091	0.454545	27	13
blood	CATWDHYKKLF	TGTGCCACCTGGGACCATTATAAGAAACTCTTT	TRGV5	TRGJ1	11	-0.590909	117.091	0.454545	27	13
blood	CATWDHYKKLF	TGTGCCACCTGGGACCATTATAAGAAACTCTTT	TRGV8	TRGJ1	11	-0.590909	117.091	0.454545	27	13
blood	CATWDHYKKLF	TGTGCCACCTGGGATCACTATAAGAAACTCTTT	TRGV4	TRGJ1	11	-0.590909	117.091	0.454545	27	4
blood	CATWDHYKKLF	TGTGCCACCTGGGATCACTATAAGAAACTCTTT	TRGV8	TRGJ1	11	-0.590909	117.091	0.454545	27	4
blood	CATWDHYKKLF	TGTGCCACCTGGGATCATTATAAGAAACTCTTT	TRGV2	TRGJ1	11	-0.590909	117.091	0.454545	27	14
blood	CATWDHYKKLF	TGTGCCACCTGGGATCATTATAAGAAACTCTTT	TRGV3	TRGJ1	11	-0.590909	117.091	0.454545	27	14
blood	CATWDHYKKLF	TGTGCCACCTGGGATCATTATAAGAAACTCTTT	TRGV4	TRGJ1	11	-0.590909	117.091	0.454545	27	14
blood	CATWDHYKKLF	TGTGCCACCTGGGATCATTATAAGAAACTCTTT	TRGV4	TRGJ2	11	-0.590909	117.091	0.454545	27	14
blood	CATWDHYKKLF	TGTGCCACCTGGGATCATTATAAGAAACTCTTT	TRGV8	TRGJ1	11	-0.590909	117.091	0.454545	27	14
blood	CATWDRHKKLF	TGTGCCACCTGGGACAGACATAAGAAACTCTTT	TRGV1	TRGJ1	11	-0.881818	117.727	0.363636	27	9
blood	CATWDRHKKLF	TGTGCCACCTGGGACAGACATAAGAAACTCTTT	TRGV2	TRGJ1	11	-0.881818	117.727	0.363636	27	9
blood	CATWDRHKKLF	TGTGCCACCTGGGACAGACATAAGAAACTCTTT	TRGV3	TRGJ1	11	-0.881818	117.727	0.363636	27	9
blood	CATWDRHKKLF	TGTGCCACCTGGGACAGACATAAGAAACTCTTT	TRGV5	TRGJ1	11	-0.881818	117.727	0.363636	27	9
blood	CATWDRHKKLF	TGTGCCACCTGGGACAGACATAAGAAACTCTTT	TRGV7	TRGJ1	11	-0.881818	117.727	0.363636	27	9
blood	CATWDRHKKLF	TGTGCCACCTGGGACAGACATAAGAAACTCTTT	TRGV8	TRGJ1	11	-0.881818	117.727	0.363636	27	9
blood	CATWDRHKKLF	TGTGCCACCTGGGACAGGCACAAGAAACTCTTT	TRGV3	TRGJ1	11	-0.881818	117.727	0.363636	27	6
blood	CATWDRHKKLF	TGTGCCACCTGGGACAGGCACAAGAAACTCTTT	TRGV5	TRGJ1	11	-0.881818	117.727	0.363636	27	6
blood	CATWDRHKKLF	TGTGCCACCTGGGACAGGCATAAGAAACTCTTT	TRGV3	TRGJ1	11	-0.881818	117.727	0.363636	27	15
blood	CATWDRHKKLF	TGTGCCACCTGGGACAGGCATAAGAAACTCTTT	TRGV3	TRGJ2	11	-0.881818	117.727	0.363636	27	15
blood	CATWDRHKKLF	TGTGCCACCTGGGACAGGCATAAGAAACTCTTT	TRGV5	TRGJ1	11	-0.881818	117.727	0.363636	27	15
blood	CATWDRHKKLF	TGTGCCACCTGGGACAGGCATAAGAAACTCTTT	TRGV5	TRGJ2	11	-0.881818	117.727	0.363636	27	15
blood	CATWDRHKKLF	TGTGCCACCTGGGACAGGCATAAGAAACTCTTT	TRGV7	TRGJ1	11	-0.881818	117.727	0.363636	27	15
blood	CATWDRHKKLF	TGTGCCACCTGGGACCGACATAAGAAACTCTTT	TRGV2	TRGJ1	11	-0.881818	117.727	0.363636	27	2
blood	CATWDRHKKLF	TGTGCCACCTGGGACCGACATAAGAAACTCTTT	TRGV3	TRGJ1	11	-0.881818	117.727	0.363636	27	2
blood	CATWDRHKKLF	TGTGCCACCTGGGACCGTCATAAGAAACTCTTT	TRGV3	TRGJ1	11	-0.881818	117.727	0.363636	27	1
blood	CATWDRHKKLF	TGTGCCACCTGGGATAGACATAAGAAACTCTTT	TRGV8	TRGJ1	11	-0.881818	117.727	0.363636	27	1
blood	CATWDRHKKLF	TGTGCCACCTGGGATAGGCATAAGAAACTCTTT	TRGV2	TRGJ1	11	-0.881818	117.727	0.363636	27	6
blood	CATWDRHKKLF	TGTGCCACCTGGGATAGGCATAAGAAACTCTTT	TRGV4	TRGJ1	11	-0.881818	117.727	0.363636	27	6
blood	CATWDRHKKLF	TGTGCCACCTGGGATAGGCATAAGAAACTCTTT	TRGV8	TRGJ1	11	-0.881818	117.727	0.363636	27	6
blood	CATWDRHKKLF	TGTGCCACCTGGGATCGTCATAAGAAACTCTTT	TRGV2	TRGJ1	11	-0.881818	117.727	0.363636	27	2
blood	CATWDRHKKLF	TGTGCCACCTGGGATCGTCATAAGAAACTCTTT	TRGV8	TRGJ1	11	-0.881818	117.727	0.363636	27	2
blood	CATWDRPGKKLF	TGTGCCACCTGGGACAGGCCAGGAAAGAAACTCTTT	TRGV3	TRGJ1	12	-0.708333	109.583	0.333333	27	1
blood	CATWDRPGKKLF	TGTGCCACCTGGGACAGGCCAGGCAAGAAACTCTTT	TRGV3	TRGJ1	12	-0.708333	109.583	0.333333	27	1
blood	CATWDRPGKKLF	TGTGCCACCTGGGACAGGCCAGGTAAGAAACTCTTT	TRGV3	TRGJ1	12	-0.708333	109.583	0.333333	27	4
blood	CATWDRPGKKLF	TGTGCCACCTGGGACAGGCCAGGTAAGAAACTCTTT	TRGV5	TRGJ1	12	-0.708333	109.583	0.333333	27	4
blood	CATWDRPGKKLF	TGTGCCACCTGGGACAGGCCAGGTAAGAAACTCTTT	TRGV7	TRGJ1	12	-0.708333	109.583	0.333333	27	4
blood	CATWDRPGKKLF	TGTGCCACCTGGGACAGGCCCGGAAAGAAACTCTTT	TRGV7	TRGJ1	12	-0.708333	109.583	0.333333	27	1
blood	CATWDRPGKKLF	TGTGCCACCTGGGACAGGCCGGGAAAGAAACTCTTT	TRGV3	TRGJ1	12	-0.708333	109.583	0.333333	27	7
blood	CATWDRPGKKLF	TGTGCCACCTGGGACAGGCCGGGAAAGAAACTCTTT	TRGV7	TRGJ1	12	-0.708333	109.583	0.333333	27	7
blood	CATWDRPGKKLF	TGTGCCACCTGGGACAGGCCGGGCAAGAAACTCTTT	TRGV7	TRGJ1	12	-0.708333	109.583	0.333333	27	1
blood	CATWDRPGKKLF	TGTGCCACCTGGGACAGGCCGGGGAAGAAACTCTTT	TRGV3	TRGJ1	12	-0.708333	109.583	0.333333	27	7
blood	CATWDRPGKKLF	TGTGCCACCTGGGACAGGCCGGGGAAGAAACTCTTT	TRGV5	TRGJ1	12	-0.708333	109.583	0.333333	27	7
blood	CATWDRPGKKLF	TGTGCCACCTGGGACAGGCCGGGGAAGAAACTCTTT	TRGV7	TRGJ1	12	-0.708333	109.583	0.333333	27	7
blood	CATWDRPGKKLF	TGTGCCACCTGGGACAGGCCGGGTAAGAAACTCTTT	TRGV3	TRGJ1	12	-0.708333	109.583	0.333333	27	3
blood	CATWDRPGKKLF	TGTGCCACCTGGGACAGGCCGGGTAAGAAACTCTTT	TRGV7	TRGJ1	12	-0.708333	109.583	0.333333	27	3
blood	CATWDRPGKKLF	TGTGCCACCTGGGACAGGCCTGGAAAGAAACTCTTT	TRGV7	TRGJ1	12	-0.708333	109.583	0.333333	27	1
blood	CATWDRPGKKLF	TGTGCCACCTGGGACAGGCCTGGGAAGAAACTCTTT	TRGV3	TRGJ1	12	-0.708333	109.583	0.333333	27	3
blood	CATWDRPGKKLF	TGTGCCACCTGGGATAGGCCAGGAAAGAAACTCTTT	TRGV8	TRGJ1	12	-0.708333	109.583	0.333333	27	1
blood	CATWEDYKKLF	TGTGCCACCTGGGAAGACTATAAGAAACTCTTT	TRGV3	TRGJ1	11	-0.618182	116.273	0.454545	27	3
blood	CATWEDYKKLF	TGTGCCACCTGGGAAGACTATAAGAAACTCTTT	TRGV8	TRGJ1	11	-0.618182	116.273	0.454545	27	3
blood	CATWEDYKKLF	TGTGCCACCTGGGAAGATTATAAGAAACTCTTT	TRGV2	TRGJ1	11	-0.618182	116.273	0.454545	27	15
blood	CATWEDYKKLF	TGTGCCACCTGGGAAGATTATAAGAAACTCTTT	TRGV3	TRGJ1	11	-0.618182	116.273	0.454545	27	15
blood	CATWEDYKKLF	TGTGCCACCTGGGAAGATTATAAGAAACTCTTT	TRGV4	TRGJ1	11	-0.618182	116.273	0.454545	27	15
blood	CATWEDYKKLF	TGTGCCACCTGGGAAGATTATAAGAAACTCTTT	TRGV4	TRGJ2	11	-0.618182	116.273	0.454545	27	15
blood	CATWEDYKKLF	TGTGCCACCTGGGAAGATTATAAGAAACTCTTT	TRGV5	TRGJ1	11	-0.618182	116.273	0.454545	27	15
blood	CATWEDYKKLF	TGTGCCACCTGGGAAGATTATAAGAAACTCTTT	TRGV8	TRGJ1	11	-0.618182	116.273	0.454545	27	15
blood	CATWEDYKKLF	TGTGCCACCTGGGAAGATTATAAGAAACTCTTT	TRGV8	TRGJ2	11	-0.618182	116.273	0.454545	27	15
blood	CATWEDYKKLF	TGTGCCACCTGGGAGGACTATAAGAAACTCTTT	TRGV8	TRGJ1	11	-0.618182	116.273	0.454545	27	2
blood	CATWEDYKKLF	TGTGCCACCTGGGAGGATTATAAGAAACTCTTT	TRGV2	TRGJ1	11	-0.618182	116.273	0.454545	27	16
blood	CATWEDYKKLF	TGTGCCACCTGGGAGGATTATAAGAAACTCTTT	TRGV3	TRGJ1	11	-0.618182	116.273	0.454545	27	16
blood	CATWEDYKKLF	TGTGCCACCTGGGAGGATTATAAGAAACTCTTT	TRGV3	TRGJ2	11	-0.618182	116.273	0.454545	27	16
blood	CATWEDYKKLF	TGTGCCACCTGGGAGGATTATAAGAAACTCTTT	TRGV4	TRGJ1	11	-0.618182	116.273	0.454545	27	16
blood	CATWEDYKKLF	TGTGCCACCTGGGAGGATTATAAGAAACTCTTT	TRGV5	TRGJ1	11	-0.618182	116.273	0.454545	27	16
blood	CATWEDYKKLF	TGTGCCACCTGGGAGGATTATAAGAAACTCTTT	TRGV7	TRGJ1	11	-0.618182	116.273	0.454545	27	16
blood	CATWEDYKKLF	TGTGCCACCTGGGAGGATTATAAGAAACTCTTT	TRGV8	TRGJ1	11	-0.618182	116.273	0.454545	27	16
blood	CATWDGDWIKTF	TGTGCCACCTGGGACGGAGATTGGATCAAGACGTTT	TRGV2	TRGJP2	12	-0.241667	107.417	0.416667	26	7
blood	CATWDGDWIKTF	TGTGCCACCTGGGACGGAGATTGGATCAAGACGTTT	TRGV4	TRGJP2	12	-0.241667	107.417	0.416667	26	7
blood	CATWDGDWIKTF	TGTGCCACCTGGGACGGCGATTGGATCAAGACGTTT	TRGV2	TRGJP2	12	-0.241667	107.417	0.416667	26	2
blood	CATWDGDWIKTF	TGTGCCACCTGGGACGGGGATTGGATCAAGACGTTT	TRGV2	TRGJP2	12	-0.241667	107.417	0.416667	26	10
blood	CATWDGDWIKTF	TGTGCCACCTGGGACGGTGATTGGATCAAGACGTTT	TRGV2	TRGJP2	12	-0.241667	107.417	0.416667	26	12
blood	CATWDGDWIKTF	TGTGCCACCTGGGACGGTGATTGGATCAAGACGTTT	TRGV3	TRGJP2	12	-0.241667	107.417	0.416667	26	12
blood	CATWDGDWIKTF	TGTGCCACCTGGGACGGTGATTGGATCAAGACGTTT	TRGV7	TRGJP2	12	-0.241667	107.417	0.416667	26	12
blood	CATWDGDWIKTF	TGTGCCACCTGGGATGGAGATTGGATCAAGACGTTT	TRGV8	TRGJP2	12	-0.241667	107.417	0.416667	26	1
blood	CATWDGDWIKTF	TGTGCCACCTGGGATGGTGATTGGATCAAGACGTTT	TRGV2	TRGJP2	12	-0.241667	107.417	0.416667	26	5
blood	CATWDGDWIKTF	TGTGCCACCTGGGATGGTGATTGGATCAAGACGTTT	TRGV4	TRGJP2	12	-0.241667	107.417	0.416667	26	5
blood	CATWDGDWIKTF	TGTGCCACCTGGGATGGTGATTGGATCAAGACGTTT	TRGV8	TRGJP2	12	-0.241667	107.417	0.416667	26	5
blood	CATWDGRRKLF	TGTGCCACCTGGGACGGACGGAGGAAACTCTTT	TRGV2	TRGJ1	11	-0.681818	112.545	0.363636	26	2
blood	CATWDGRRKLF	TGTGCCACCTGGGACGGACGGAGGAAACTCTTT	TRGV4	TRGJ1	11	-0.681818	112.545	0.363636	26	2
blood	CATWDGRRKLF	TGTGCCACCTGGGACGGCAGACGGAAACTCTTT	TRGV7	TRGJ1	11	-0.681818	112.545	0.363636	26	1
blood	CATWDGRRKLF	TGTGCCACCTGGGACGGGCGAAGGAAACTCTTT	TRGV2	TRGJ1	11	-0.681818	112.545	0.363636	26	5
blood	CATWDGRRKLF	TGTGCCACCTGGGACGGGCGCAGGAAACTCTTT	TRGV2	TRGJ1	11	-0.681818	112.545	0.363636	26	3
blood	CATWDGRRKLF	TGTGCCACCTGGGACGGGCGCAGGAAACTCTTT	TRGV2	TRGJ2	11	-0.681818	112.545	0.363636	26	3
blood	CATWDGRRKLF	TGTGCCACCTGGGACGGGCGGAGGAAACTCTTT	TRGV2	TRGJ1	11	-0.681818	112.545	0.363636	26	8
blood	CATWDGRRKLF	TGTGCCACCTGGGACGGGCGGAGGAAACTCTTT	TRGV4	TRGJ1	11	-0.681818	112.545	0.363636	26	8
blood	CATWDGRRKLF	TGTGCCACCTGGGACGGGCGGCGGAAACTCTTT	TRGV2	TRGJ1	11	-0.681818	112.545	0.363636	26	2
blood	CATWDGRRKLF	TGTGCCACCTGGGACGGGCGTAGGAAACTCTTT	TRGV2	TRGJ1	11	-0.681818	112.545	0.363636	26	4
blood	CATWDGRRKLF	TGTGCCACCTGGGATGGACGACGGAAACTCTTT	TRGV4	TRGJ1	11	-0.681818	112.545	0.363636	26	1
blood	CATWDGRRKLF	TGTGCCACCTGGGATGGGCGAAGGAAACTCTTT	TRGV4	TRGJ1	11	-0.681818	112.545	0.363636	26	2
blood	CATWDGRRKLF	TGTGCCACCTGGGATGGGCGGAGGAAACTCTTT	TRGV4	TRGJ1	11	-0.681818	112.545	0.363636	26	3
blood	CATWDGRRKLF	TGTGCCACCTGGGATGGGCGGAGGAAACTCTTT	TRGV8	TRGJ1	11	-0.681818	112.545	0.363636	26	3
blood	CATWDGRRKLF	TGTGCCACCTGGGATGGGCGGCGGAAACTCTTT	TRGV4	TRGJ1	11	-0.681818	112.545	0.363636	26	1
blood	CATWDGRRKLF	TGTGCCACCTGGGATGGGCGTCGGAAACTCTTT	TRGV4	TRGJ1	11	-0.681818	112.545	0.363636	26	1
blood	CATWDGRRKLF	TGTGCCACCTGGGATGGTAGGAGGAAACTCTTT	TRGV4	TRGJ1	11	-0.681818	112.545	0.363636	26	2
blood	CATWDRNKKLF	TGTGCCACCTGGGACAGAAATAAGAAACTCTTT	TRGV2	TRGJ1	11	-0.909091	115.727	0.363636	26	7
blood	CATWDRNKKLF	TGTGCCACCTGGGACAGAAATAAGAAACTCTTT	TRGV3	TRGJ1	11	-0.909091	115.727	0.363636	26	7
blood	CATWDRNKKLF	TGTGCCACCTGGGACAGAAATAAGAAACTCTTT	TRGV5	TRGJ1	11	-0.909091	115.727	0.363636	26	7
blood	CATWDRNKKLF	TGTGCCACCTGGGACAGAAATAAGAAACTCTTT	TRGV7	TRGJ1	11	-0.909091	115.727	0.363636	26	7
blood	CATWDRNKKLF	TGTGCCACCTGGGACAGGAATAAGAAACTCTTT	TRGV3	TRGJ1	11	-0.909091	115.727	0.363636	26	7
blood	CATWDRNKKLF	TGTGCCACCTGGGACAGGAATAAGAAACTCTTT	TRGV3	TRGJ2	11	-0.909091	115.727	0.363636	26	7
blood	CATWDRNKKLF	TGTGCCACCTGGGACAGGAATAAGAAACTCTTT	TRGV5	TRGJ1	11	-0.909091	115.727	0.363636	26	7
blood	CATWDRNKKLF	TGTGCCACCTGGGACAGGAATAAGAAACTCTTT	TRGV7	TRGJ1	11	-0.909091	115.727	0.363636	26	7
blood	CATWDRNKKLF	TGTGCCACCTGGGACCGCAATAAGAAACTCTTT	TRGV2	TRGJ1	11	-0.909091	115.727	0.363636	26	3
blood	CATWDRNKKLF	TGTGCCACCTGGGACCGCAATAAGAAACTCTTT	TRGV3	TRGJ1	11	-0.909091	115.727	0.363636	26	3
blood	CATWDRNKKLF	TGTGCCACCTGGGACCGCAATAAGAAACTCTTT	TRGV5	TRGJ1	11	-0.909091	115.727	0.363636	26	3
blood	CATWDRNKKLF	TGTGCCACCTGGGACCGGAATAAGAAACTCTTT	TRGV5	TRGJ1	11	-0.909091	115.727	0.363636	26	2
blood	CATWDRNKKLF	TGTGCCACCTGGGATAGGAATAAGAAACTCTTT	TRGV4	TRGJ1	11	-0.909091	115.727	0.363636	26	8
blood	CATWDRNKKLF	TGTGCCACCTGGGATAGGAATAAGAAACTCTTT	TRGV8	TRGJ1	11	-0.909091	115.727	0.363636	26	8
blood	CATWDRNKKLF	TGTGCCACCTGGGATCGAAATAAGAAACTCTTT	TRGV4	TRGJ1	11	-0.909091	115.727	0.363636	26	3
blood	CATWDRNKKLF	TGTGCCACCTGGGATCGAAATAAGAAACTCTTT	TRGV8	TRGJ1	11	-0.909091	115.727	0.363636	26	3
blood	CATWDRNKKLF	TGTGCCACCTGGGATCGTAATAAGAAACTCTTT	TRGV8	TRGJ1	11	-0.909091	115.727	0.363636	26	1
blood	CATWDRREKLF	TGTGCCACCTGGGACAGGAGAGAGAAACTCTTT	TRGV7	TRGJ1	11	-0.963636	118.091	0.363636	26	1
blood	CATWDRREKLF	TGTGCCACCTGGGACAGGCGAGAGAAACTCTTT	TRGV3	TRGJ1	11	-0.963636	118.091	0.363636	26	6
blood	CATWDRREKLF	TGTGCCACCTGGGACAGGCGAGAGAAACTCTTT	TRGV4	TRGJ1	11	-0.963636	118.091	0.363636	26	6
blood	CATWDRREKLF	TGTGCCACCTGGGACAGGCGAGAGAAACTCTTT	TRGV5	TRGJ1	11	-0.963636	118.091	0.363636	26	6
blood	CATWDRREKLF	TGTGCCACCTGGGACAGGCGAGAGAAACTCTTT	TRGV7	TRGJ1	11	-0.963636	118.091	0.363636	26	6
blood	CATWDRREKLF	TGTGCCACCTGGGACAGGCGCGAGAAACTCTTT	TRGV3	TRGJ1	11	-0.963636	118.091	0.363636	26	6
blood	CATWDRREKLF	TGTGCCACCTGGGACAGGCGCGAGAAACTCTTT	TRGV5	TRGJ1	11	-0.963636	118.091	0.363636	26	6
blood	CATWDRREKLF	TGTGCCACCTGGGACAGGCGCGAGAAACTCTTT	TRGV7	TRGJ1	11	-0.963636	118.091	0.363636	26	6
blood	CATWDRREKLF	TGTGCCACCTGGGACAGGCGGGAGAAACTCTTT	TRGV3	TRGJ1	11	-0.963636	118.091	0.363636	26	18
blood	CATWDRREKLF	TGTGCCACCTGGGACAGGCGGGAGAAACTCTTT	TRGV5	TRGJ1	11	-0.963636	118.091	0.363636	26	18
blood	CATWDRREKLF	TGTGCCACCTGGGACAGGCGGGAGAAACTCTTT	TRGV7	TRGJ1	11	-0.963636	118.091	0.363636	26	18
blood	CATWDRREKLF	TGTGCCACCTGGGACAGGCGTGAGAAACTCTTT	TRGV2	TRGJ1	11	-0.963636	118.091	0.363636	26	4
blood	CATWDRREKLF	TGTGCCACCTGGGACAGGCGTGAGAAACTCTTT	TRGV3	TRGJ1	11	-0.963636	118.091	0.363636	26	4
blood	CATWDRREKLF	TGTGCCACCTGGGACAGGCGTGAGAAACTCTTT	TRGV7	TRGJ1	11	-0.963636	118.091	0.363636	26	4
blood	CATWDRREKLF	TGTGCCACCTGGGATAGGCGAGAGAAACTCTTT	TRGV8	TRGJ1	11	-0.963636	118.091	0.363636	26	2
blood	CATWDRREKLF	TGTGCCACCTGGGATAGGCGGGAGAAACTCTTT	TRGV8	TRGJ1	11	-0.963636	118.091	0.363636	26	3
blood	CATWAKKLF	TGTGCCACCTGGGCAAAGAAACTCTTT	TRGV4	TRGJ1	9	0.366667	111.667	0.444444	25	5
blood	CATWAKKLF	TGTGCCACCTGGGCAAAGAAACTCTTT	TRGV7	TRGJ1	9	0.366667	111.667	0.444444	25	5
blood	CATWAKKLF	TGTGCCACCTGGGCAAAGAAACTCTTT	TRGV8	TRGJ1	9	0.366667	111.667	0.444444	25	5
blood	CATWAKKLF	TGTGCCACCTGGGCGAAGAAACTCTTT	TRGV3	TRGJ1	9	0.366667	111.667	0.444444	25	4
blood	CATWAKKLF	TGTGCCACCTGGGCGAAGAAACTCTTT	TRGV5	TRGJ1	9	0.366667	111.667	0.444444	25	4
blood	CATWAKKLF	TGTGCCACCTGGGCTAAGAAACTCTTT	TRGV2	TRGJ1	9	0.366667	111.667	0.444444	25	15
blood	CATWAKKLF	TGTGCCACCTGGGCTAAGAAACTCTTT	TRGV4	TRGJ1	9	0.366667	111.667	0.444444	25	15
blood	CATWAKKLF	TGTGCCACCTGGGCTAAGAAACTCTTT	TRGV5	TRGJ1	9	0.366667	111.667	0.444444	25	15
blood	CATWAKKLF	TGTGCCACCTGGGCTAAGAAACTCTTT	TRGV8	TRGJ1	9	0.366667	111.667	0.444444	25	15
blood	CATWAKKLF	TGTGCCACCTGGGCTAAGAAACTCTTT	TRGV8	TRGJ2	9	0.366667	111.667	0.444444	25	15
blood	CATWDGPRKLF	TGTGCCACCTGGGACGGACCGAGGAAACTCTTT	TRGV2	TRGJ1	11	-0.418182	107.273	0.363636	25	1
blood	CATWDGPRKLF	TGTGCCACCTGGGACGGGCCAAGGAAACTCTTT	TRGV2	TRGJ1	11	-0.418182	107.273	0.363636	25	5
blood	CATWDGPRKLF	TGTGCCACCTGGGACGGGCCCAGGAAACTCTTT	TRGV2	TRGJ1	11	-0.418182	107.273	0.363636	25	2
blood	CATWDGPRKLF	TGTGCCACCTGGGACGGGCCCAGGAAACTCTTT	TRGV4	TRGJ1	11	-0.418182	107.273	0.363636	25	2
blood	CATWDGPRKLF	TGTGCCACCTGGGACGGGCCGAGGAAACTCTTT	TRGV2	TRGJ1	11	-0.418182	107.273	0.363636	25	6
blood	CATWDGPRKLF	TGTGCCACCTGGGACGGGCCTAGGAAACTCTTT	TRGV2	TRGJ1	11	-0.418182	107.273	0.363636	25	6
blood	CATWDGPRKLF	TGTGCCACCTGGGACGGGCCTCGGAAACTCTTT	TRGV2	TRGJ1	11	-0.418182	107.273	0.363636	25	4
blood	CATWDGPRKLF	TGTGCCACCTGGGACGGTCCAAGGAAACTCTTT	TRGV2	TRGJ1	11	-0.418182	107.273	0.363636	25	1
blood	CATWDGPRKLF	TGTGCCACCTGGGATGGGCCAAGGAAACTCTTT	TRGV4	TRGJ1	11	-0.418182	107.273	0.363636	25	1
blood	CATWDGPRKLF	TGTGCCACCTGGGATGGGCCCAGGAAACTCTTT	TRGV4	TRGJ1	11	-0.418182	107.273	0.363636	25	2
blood	CATWDGPRKLF	TGTGCCACCTGGGATGGGCCCCGTAAACTCTTT	TRGV4	TRGJ1	11	-0.418182	107.273	0.363636	25	1
blood	CATWDGRGKKLF	TGTGCCACCTGGGACGGCCGGGGGAAGAAACTCTTT	TRGV2	TRGJ1	12	-0.608333	106.083	0.333333	25	1
blood	CATWDGRGKKLF	TGTGCCACCTGGGACGGGAGGGGTAAGAAACTCTTT	TRGV2	TRGJ1	12	-0.608333	106.083	0.333333	25	2
blood	CATWDGRGKKLF	TGTGCCACCTGGGACGGGCGAGGGAAGAAACTCTTT	TRGV2	TRGJ1	12	-0.608333	106.083	0.333333	25	3
blood	CATWDGRGKKLF	TGTGCCACCTGGGACGGGCGGGGAAAGAAACTCTTT	TRGV2	TRGJ1	12	-0.608333	106.083	0.333333	25	2
blood	CATWDGRGKKLF	TGTGCCACCTGGGACGGGCGGGGTAAGAAACTCTTT	TRGV2	TRGJ1	12	-0.608333	106.083	0.333333	25	9
blood	CATWDGRGKKLF	TGTGCCACCTGGGACGGGCGTGGTAAGAAACTCTTT	TRGV2	TRGJ1	12	-0.608333	106.083	0.333333	25	2
blood	CATWDGRGKKLF	TGTGCCACCTGGGATGGGCGTGGGAAGAAACTCTTT	TRGV4	TRGJ1	12	-0.608333	106.083	0.333333	25	1
blood	CATWDGRKLF	TGTGCCACCTGGGACGGAAGGAAACTCTTT	TRGV2	TRGJ1	10	-0.3	109	0.4	25	3
blood	CATWDGRKLF	TGTGCCACCTGGGACGGAAGGAAACTCTTT	TRGV5	TRGJ1	10	-0.3	109	0.4	25	3
blood	CATWDGRKLF	TGTGCCACCTGGGACGGGAGGAAACTCTTT	TRGV2	TRGJ1	10	-0.3	109	0.4	25	3
blood	CATWDGRKLF	TGTGCCACCTGGGACGGGAGGAAACTCTTT	TRGV2	TRGJ2	10	-0.3	109	0.4	25	3
blood	CATWDGRKLF	TGTGCCACCTGGGACGGGCGCAAACTCTTT	TRGV2	TRGJ1	10	-0.3	109	0.4	25	1
blood	CATWDGRKLF	TGTGCCACCTGGGACGGGCGGAAACTCTTT	TRGV2	TRGJ1	10	-0.3	109	0.4	25	11
blood	CATWDGRKLF	TGTGCCACCTGGGACGGGCGGAAGCTCTTT	TRGV2	TRGJ1	10	-0.3	109	0.4	25	2
blood	CATWDGRKLF	TGTGCCACCTGGGACGGTAGGAAACTCTTT	TRGV2	TRGJ1	10	-0.3	109	0.4	25	3
blood	CATWDGRKLF	TGTGCCACCTGGGACGGTAGGAAACTCTTT	TRGV3	TRGJ1	10	-0.3	109	0.4	25	3
blood	CATWDGRKLF	TGTGCCACCTGGGATGGACGGAAACTCTTT	TRGV4	TRGJ2	10	-0.3	109	0.4	25	1
blood	CATWDGRKLF	TGTGCCACCTGGGATGGCCGGAAACTCTTT	TRGV4	TRGJ1	10	-0.3	109	0.4	25	1
blood	CATWDGRKLF	TGTGCCACCTGGGATGGGAGGAAACTCTTT	TRGV4	TRGJ1	10	-0.3	109	0.4	25	3
blood	CATWDGRKLF	TGTGCCACCTGGGATGGGAGGAAACTCTTT	TRGV8	TRGJ2	10	-0.3	109	0.4	25	3
blood	CATWDGRKLF	TGTGCCACCTGGGATGGGCGAAAACTCTTT	TRGV4	TRGJ1	10	-0.3	109	0.4	25	1
blood	CATWDGRKLF	TGTGCCACCTGGGATGGGCGGAAACTCTTT	TRGV4	TRGJ1	10	-0.3	109	0.4	25	3
blood	CATWDGRKLF	TGTGCCACCTGGGATGGGCGTAAACTCTTT	TRGV4	TRGJ1	10	-0.3	109	0.4	25	1
blood	CATWDGRKLF	TGTGCCACCTGGGATGGTAGGAAACTCTTT	TRGV3	TRGJ1	10	-0.3	109	0.4	25	2
blood	CATWDGRKLF	TGTGCCACCTGGGATGGTAGGAAACTCTTT	TRGV8	TRGJ1	10	-0.3	109	0.4	25	2
blood	CATWDGRKLF	TGTGCCACCTGGGATGGTCGGAAACTCTTT	TRGV4	TRGJ1	10	-0.3	109	0.4	25	2
blood	CATWDKDYKKLF	TGTGCCACCTGGGACAAGGACTATAAGAAACTCTTT	TRGV3	TRGJ1	12	-0.891667	116.333	0.416667	25	1
blood	CATWDKDYKKLF	TGTGCCACCTGGGACAAGGATTATAAGAAACTCTTT	TRGV2	TRGJ1	12	-0.891667	116.333	0.416667	25	7
blood	CATWDKDYKKLF	TGTGCCACCTGGGACAAGGATTATAAGAAACTCTTT	TRGV2	TRGJ2	12	-0.891667	116.333	0.416667	25	7
blood	CATWDKDYKKLF	TGTGCCACCTGGGACAAGGATTATAAGAAACTCTTT	TRGV3	TRGJ1	12	-0.891667	116.333	0.416667	25	7
blood	CATWDKDYKKLF	TGTGCCACCTGGGACAAGGATTATAAGAAACTCTTT	TRGV5	TRGJ1	12	-0.891667	116.333	0.416667	25	7
blood	CATWDKDYKKLF	TGTGCCACCTGGGACAAGGATTATAAGAAACTCTTT	TRGV7	TRGJ1	12	-0.891667	116.333	0.416667	25	7
blood	CATWDKDYKKLF	TGTGCCACCTGGGATAAGGATTATAAGAAACTCTTT	TRGV2	TRGJ1	12	-0.891667	116.333	0.416667	25	16
blood	CATWDKDYKKLF	TGTGCCACCTGGGATAAGGATTATAAGAAACTCTTT	TRGV4	TRGJ1	12	-0.891667	116.333	0.416667	25	16
blood	CATWDKDYKKLF	TGTGCCACCTGGGATAAGGATTATAAGAAACTCTTT	TRGV8	TRGJ1	12	-0.891667	116.333	0.416667	25	16
blood	CATWDRSYKKLF	TGTGCCACCTGGGACAGATCTTATAAGAAACTCTTT	TRGV3	TRGJ1	12	-0.716667	115.917	0.416667	25	3
blood	CATWDRSYKKLF	TGTGCCACCTGGGACAGATCTTATAAGAAACTCTTT	TRGV5	TRGJ1	12	-0.716667	115.917	0.416667	25	3
blood	CATWDRSYKKLF	TGTGCCACCTGGGACAGGTCTTATAAGAAACTCTTT	TRGV3	TRGJ1	12	-0.716667	115.917	0.416667	25	6
blood	CATWDRSYKKLF	TGTGCCACCTGGGACAGGTCTTATAAGAAACTCTTT	TRGV5	TRGJ1	12	-0.716667	115.917	0.416667	25	6
blood	CATWDRSYKKLF	TGTGCCACCTGGGACAGGTCTTATAAGAAACTCTTT	TRGV7	TRGJ1	12	-0.716667	115.917	0.416667	25	6
blood	CATWDRSYKKLF	TGTGCCACCTGGGACCGAAGTTATAAGAAACTCTTT	TRGV5	TRGJ2	12	-0.716667	115.917	0.416667	25	1
blood	CATWDRSYKKLF	TGTGCCACCTGGGACCGGTCTTATAAGAAACTCTTT	TRGV3	TRGJ1	12	-0.716667	115.917	0.416667	25	2
blood	CATWDRSYKKLF	TGTGCCACCTGGGACCGGTCTTATAAGAAACTCTTT	TRGV5	TRGJ1	12	-0.716667	115.917	0.416667	25	2
blood	CATWDRSYKKLF	TGTGCCACCTGGGATAGAAGCTATAAGAAACTCTTT	TRGV8	TRGJ2	12	-0.716667	115.917	0.416667	25	1
blood	CATWDRSYKKLF	TGTGCCACCTGGGATAGAAGTTATAAGAAACTCTTT	TRGV8	TRGJ1	12	-0.716667	115.917	0.416667	25	2
blood	CATWDRSYKKLF	TGTGCCACCTGGGATAGATCTTATAAGAAACTCTTT	TRGV8	TRGJ1	12	-0.716667	115.917	0.416667	25	2
blood	CATWDRSYKKLF	TGTGCCACCTGGGATAGGTCTTATAAGAAACTCTTT	TRGV8	TRGJ1	12	-0.716667	115.917	0.416667	25	3
blood	CATWDRSYKKLF	TGTGCCACCTGGGATCGGTCTTATAAGAAACTCTTT	TRGV8	TRGJ1	12	-0.716667	115.917	0.416667	25	1
blood	CATWDTYKKLF	TGTGCCACCTGGGACACCTATAAGAAACTCTTT	TRGV2	TRGJ1	11	-0.363636	114.818	0.454545	25	7
blood	CATWDTYKKLF	TGTGCCACCTGGGACACCTATAAGAAACTCTTT	TRGV3	TRGJ1	11	-0.363636	114.818	0.454545	25	7
blood	CATWDTYKKLF	TGTGCCACCTGGGACACCTATAAGAAACTCTTT	TRGV5	TRGJ1	11	-0.363636	114.818	0.454545	25	7
blood	CATWDTYKKLF	TGTGCCACCTGGGACACCTATAAGAAACTCTTT	TRGV7	TRGJ1	11	-0.363636	114.818	0.454545	25	7
blood	CATWDTYKKLF	TGTGCCACCTGGGACACCTATAAGAAACTCTTT	TRGV8	TRGJ1	11	-0.363636	114.818	0.454545	25	7
blood	CATWDTYKKLF	TGTGCCACCTGGGACACTTATAAGAAACTCTTT	TRGV3	TRGJ1	11	-0.363636	114.818	0.454545	25	5
blood	CATWDTYKKLF	TGTGCCACCTGGGACACTTATAAGAAACTCTTT	TRGV5	TRGJ1	11	-0.363636	114.818	0.454545	25	5
blood	CATWDTYKKLF	TGTGCCACCTGGGACACTTATAAGAAACTCTTT	TRGV8	TRGJ1	11	-0.363636	114.818	0.454545	25	5
blood	CATWDTYKKLF	TGTGCCACCTGGGATACATATAAGAAACTCTTT	TRGV8	TRGJ1	11	-0.363636	114.818	0.454545	25	3
blood	CATWDTYKKLF	TGTGCCACCTGGGATACTTATAAGAAACTCTTT	TRGV5	TRGJ1	11	-0.363636	114.818	0.454545	25	12
blood	CATWDTYKKLF	TGTGCCACCTGGGATACTTATAAGAAACTCTTT	TRGV8	TRGJ1	11	-0.363636	114.818	0.454545	25	12
blood	CATWDAKKLF	TGTGCCACCTGGGACGCAAAGAAACTCTTT	TRGV2	TRGJ1	10	-0.02	109.6	0.4	24	4
blood	CATWDAKKLF	TGTGCCACCTGGGACGCAAAGAAACTCTTT	TRGV3	TRGJ1	10	-0.02	109.6	0.4	24	4
blood	CATWDAKKLF	TGTGCCACCTGGGACGCGAAGAAACTCTTT	TRGV7	TRGJ1	10	-0.02	109.6	0.4	24	1
blood	CATWDAKKLF	TGTGCCACCTGGGACGCTAAGAAACTCTTT	TRGV2	TRGJ1	10	-0.02	109.6	0.4	24	8
blood	CATWDAKKLF	TGTGCCACCTGGGACGCTAAGAAACTCTTT	TRGV3	TRGJ1	10	-0.02	109.6	0.4	24	8
blood	CATWDAKKLF	TGTGCCACCTGGGATGCAAAGAAACTCTTT	TRGV4	TRGJ1	10	-0.02	109.6	0.4	24	4
blood	CATWDAKKLF	TGTGCCACCTGGGATGCAAAGAAACTCTTT	TRGV8	TRGJ1	10	-0.02	109.6	0.4	24	4
blood	CATWDAKKLF	TGTGCCACCTGGGATGCTAAGAAACTCTTT	TRGV4	TRGJ1	10	-0.02	109.6	0.4	24	6
blood	CATWDAKKLF	TGTGCCACCTGGGATGCTAAGAAACTCTTT	TRGV8	TRGJ1	10	-0.02	109.6	0.4	24	6
blood	CATWDGQGKLF	TGTGCCACCTGGGACGGACAGGGGAAACTCTTT	TRGV2	TRGJ1	11	-0.218182	100.364	0.363636	24	2
blood	CATWDGQGKLF	TGTGCCACCTGGGACGGGCAAGGGAAACTCTTT	TRGV2	TRGJ1	11	-0.218182	100.364	0.363636	24	5
blood	CATWDGQGKLF	TGTGCCACCTGGGACGGGCAGGGGAAACTCTTT	TRGV2	TRGJ1	11	-0.218182	100.364	0.363636	24	12
blood	CATWDGQGKLF	TGTGCCACCTGGGATGGCCAAGGGAAACTCTTT	TRGV4	TRGJ1	11	-0.218182	100.364	0.363636	24	1
blood	CATWDGQGKLF	TGTGCCACCTGGGATGGGCAGGGGAAACTCTTT	TRGV4	TRGJ1	11	-0.218182	100.364	0.363636	24	6
blood	CATWDGSKKLF	TGTGCCACCTGGGACGGAAGTAAGAAACTCTTT	TRGV2	TRGJ1	11	-0.290909	104.545	0.363636	24	1
blood	CATWDGSKKLF	TGTGCCACCTGGGACGGATCAAAGAAACTCTTT	TRGV2	TRGJ1	11	-0.290909	104.545	0.363636	24	1
blood	CATWDGSKKLF	TGTGCCACCTGGGACGGATCTAAGAAACTCTTT	TRGV2	TRGJ1	11	-0.290909	104.545	0.363636	24	3
blood	CATWDGSKKLF	TGTGCCACCTGGGACGGGAGTAAGAAACTCTTT	TRGV2	TRGJ1	11	-0.290909	104.545	0.363636	24	2
blood	CATWDGSKKLF	TGTGCCACCTGGGACGGGAGTAAGAAACTCTTT	TRGV4	TRGJ1	11	-0.290909	104.545	0.363636	24	2
blood	CATWDGSKKLF	TGTGCCACCTGGGACGGGTCAAAGAAACTCTTT	TRGV2	TRGJ1	11	-0.290909	104.545	0.363636	24	1
blood	CATWDGSKKLF	TGTGCCACCTGGGACGGGTCGAAGAAACTCTTT	TRGV2	TRGJ1	11	-0.290909	104.545	0.363636	24	2
blood	CATWDGSKKLF	TGTGCCACCTGGGACGGGTCTAAGAAACTCTTT	TRGV2	TRGJ1	11	-0.290909	104.545	0.363636	24	2
blood	CATWDGSKKLF	TGTGCCACCTGGGATGGGAGTAAGAAACTCTTT	TRGV3	TRGJ1	11	-0.290909	104.545	0.363636	24	3
blood	CATWDGSKKLF	TGTGCCACCTGGGATGGGAGTAAGAAACTCTTT	TRGV4	TRGJ1	11	-0.290909	104.545	0.363636	24	3
blood	CATWDGSKKLF	TGTGCCACCTGGGATGGGTCTAAGAAACTCTTT	TRGV4	TRGJ1	11	-0.290909	104.545	0.363636	24	3
blood	CATWDGSKKLF	TGTGCCACCTGGGATGGGTCTAAGAAACTCTTT	TRGV8	TRGJ1	11	-0.290909	104.545	0.363636	24	3
blood	CATWDGSKKLF	TGTGCCACCTGGGATGGTTCTAAGAAACTCTTT	TRGV4	TRGJ1	11	-0.290909	104.545	0.363636	24	1
blood	CATWDHKKLF	TGTGCCACCTGGGACCATAAGAAACTCTTT	TRGV2	TRGJ1	10	-0.52	114.7	0.4	24	12
blood	CATWDHKKLF	TGTGCCACCTGGGACCATAAGAAACTCTTT	TRGV3	TRGJ1	10	-0.52	114.7	0.4	24	12
blood	CATWDHKKLF	TGTGCCACCTGGGACCATAAGAAACTCTTT	TRGV7	TRGJ1	10	-0.52	114.7	0.4	24	12
blood	CATWDHKKLF	TGTGCCACCTGGGACCATAAGAAACTCTTT	TRGV8	TRGJ1	10	-0.52	114.7	0.4	24	12
blood	CATWDHKKLF	TGTGCCACCTGGGATCATAAGAAACTCTTT	TRGV3	TRGJ1	10	-0.52	114.7	0.4	24	16
blood	CATWDHKKLF	TGTGCCACCTGGGATCATAAGAAACTCTTT	TRGV4	TRGJ1	10	-0.52	114.7	0.4	24	16
blood	CATWDHKKLF	TGTGCCACCTGGGATCATAAGAAACTCTTT	TRGV4	TRGJ2	10	-0.52	114.7	0.4	24	16
blood	CATWDHKKLF	TGTGCCACCTGGGATCATAAGAAACTCTTT	TRGV5	TRGJ1	10	-0.52	114.7	0.4	24	16
blood	CATWDHKKLF	TGTGCCACCTGGGATCATAAGAAACTCTTT	TRGV7	TRGJ1	10	-0.52	114.7	0.4	24	16
blood	CATWDHKKLF	TGTGCCACCTGGGATCATAAGAAACTCTTT	TRGV8	TRGJ1	10	-0.52	114.7	0.4	24	16
blood	CATWDNKKLF	TGTGCCACCTGGGACAACAAGAAACTCTTT	TRGV3	TRGJ1	10	-0.55	112.5	0.4	24	3
blood	CATWDNKKLF	TGTGCCACCTGGGACAACAAGAAACTCTTT	TRGV8	TRGJ1	10	-0.55	112.5	0.4	24	3
blood	CATWDNKKLF	TGTGCCACCTGGGACAATAAGAAACTCTTT	TRGV2	TRGJ1	10	-0.55	112.5	0.4	24	16
blood	CATWDNKKLF	TGTGCCACCTGGGACAATAAGAAACTCTTT	TRGV3	TRGJ1	10	-0.55	112.5	0.4	24	16
blood	CATWDNKKLF	TGTGCCACCTGGGACAATAAGAAACTCTTT	TRGV4	TRGJ1	10	-0.55	112.5	0.4	24	16
blood	CATWDNKKLF	TGTGCCACCTGGGACAATAAGAAACTCTTT	TRGV7	TRGJ1	10	-0.55	112.5	0.4	24	16
blood	CATWDNKKLF	TGTGCCACCTGGGACAATAAGAAACTCTTT	TRGV8	TRGJ1	10	-0.55	112.5	0.4	24	16
blood	CATWDNKKLF	TGTGCCACCTGGGATAACAAGAAACTCTTT	TRGV2	TRGJ1	10	-0.55	112.5	0.4	24	5
blood	CATWDNKKLF	TGTGCCACCTGGGATAACAAGAAACTCTTT	TRGV4	TRGJ1	10	-0.55	112.5	0.4	24	5
blood	CATWDNKKLF	TGTGCCACCTGGGATAACAAGAAACTCTTT	TRGV8	TRGJ1	10	-0.55	112.5	0.4	24	5
blood	CATWDNKKLF	TGTGCCACCTGGGATAATAAGAAACTCTTT	TRGV2	TRGJ1	10	-0.55	112.5	0.4	24	12
blood	CATWDNKKLF	TGTGCCACCTGGGATAATAAGAAACTCTTT	TRGV2	TRGJ2	10	-0.55	112.5	0.4	24	12
blood	CATWDNKKLF	TGTGCCACCTGGGATAATAAGAAACTCTTT	TRGV3	TRGJ1	10	-0.55	112.5	0.4	24	12
blood	CATWDNKKLF	TGTGCCACCTGGGATAATAAGAAACTCTTT	TRGV4	TRGJ1	10	-0.55	112.5	0.4	24	12
blood	CATWDNKKLF	TGTGCCACCTGGGATAATAAGAAACTCTTT	TRGV8	TRGJ1	10	-0.55	112.5	0.4	24	12
blood	CATWDNKKLF	TGTGCCACCTGGGATAATAAGAAACTCTTT	TRGV8	TRGJ2	10	-0.55	112.5	0.4	24	12
blood	CATWDPYKKLF	TGTGCCACCTGGGACCCCTATAAGAAACTCTTT	TRGV4	TRGJ1	11	-0.445455	114.545	0.454545	24	4
blood	CATWDPYKKLF	TGTGCCACCTGGGACCCCTATAAGAAACTCTTT	TRGV7	TRGJ1	11	-0.445455	114.545	0.454545	24	4
blood	CATWDPYKKLF	TGTGCCACCTGGGACCCCTATAAGAAACTCTTT	TRGV8	TRGJ1	11	-0.445455	114.545	0.454545	24	4
blood	CATWDPYKKLF	TGTGCCACCTGGGACCCTTATAAGAAACTCTTT	TRGV2	TRGJ1	11	-0.445455	114.545	0.454545	24	12
blood	CATWDPYKKLF	TGTGCCACCTGGGACCCTTATAAGAAACTCTTT	TRGV3	TRGJ1	11	-0.445455	114.545	0.454545	24	12
blood	CATWDPYKKLF	TGTGCCACCTGGGACCCTTATAAGAAACTCTTT	TRGV4	TRGJ1	11	-0.445455	114.545	0.454545	24	12
blood	CATWDPYKKLF	TGTGCCACCTGGGACCCTTATAAGAAACTCTTT	TRGV5	TRGJ1	11	-0.445455	114.545	0.454545	24	12
blood	CATWDPYKKLF	TGTGCCACCTGGGACCCTTATAAGAAACTCTTT	TRGV7	TRGJ1	11	-0.445455	114.545	0.454545	24	12
blood	CATWDPYKKLF	TGTGCCACCTGGGACCCTTATAAGAAACTCTTT	TRGV8	TRGJ1	11	-0.445455	114.545	0.454545	24	12
blood	CATWDPYKKLF	TGTGCCACCTGGGATCCCTATAAGAAACTCTTT	TRGV2	TRGJ1	11	-0.445455	114.545	0.454545	24	4
blood	CATWDPYKKLF	TGTGCCACCTGGGATCCCTATAAGAAACTCTTT	TRGV4	TRGJ1	11	-0.445455	114.545	0.454545	24	4
blood	CATWDPYKKLF	TGTGCCACCTGGGATCCCTATAAGAAACTCTTT	TRGV8	TRGJ1	11	-0.445455	114.545	0.454545	24	4
blood	CATWDPYKKLF	TGTGCCACCTGGGATCCGTATAAGAAACTCTTT	TRGV4	TRGJ1	11	-0.445455	114.545	0.454545	24	1
blood	CATWDPYKKLF	TGTGCCACCTGGGATCCTTATAAGAAACTCTTT	TRGV3	TRGJ1	11	-0.445455	114.545	0.454545	24	11
blood	CATWDPYKKLF	TGTGCCACCTGGGATCCTTATAAGAAACTCTTT	TRGV4	TRGJ1	11	-0.445455	114.545	0.454545	24	11
blood	CATWDPYKKLF	TGTGCCACCTGGGATCCTTATAAGAAACTCTTT	TRGV4	TRGJ2	11	-0.445455	114.545	0.454545	24	11
blood	CATWDPYKKLF	TGTGCCACCTGGGATCCTTATAAGAAACTCTTT	TRGV8	TRGJ1	11	-0.445455	114.545	0.454545	24	11
blood	CATWDPYKKLF	TGTGCCACCTGGGATCCTTATAAGAAACTCTTT	TRGV8	TRGJ2	11	-0.445455	114.545	0.454545	24	11
blood	CATWDRGKKLF	TGTGCCACCTGGGACAGGGGAAAGAAACTCTTT	TRGV3	TRGJ1	11	-0.627273	111.364	0.363636	24	2
blood	CATWDRGKKLF	TGTGCCACCTGGGACAGGGGAAAGAAACTCTTT	TRGV7	TRGJ1	11	-0.627273	111.364	0.363636	24	2
blood	CATWDRGKKLF	TGTGCCACCTGGGACAGGGGTAAGAAACTCTTT	TRGV3	TRGJ1	11	-0.627273	111.364	0.363636	24	10
blood	CATWDRGKKLF	TGTGCCACCTGGGACAGGGGTAAGAAACTCTTT	TRGV5	TRGJ1	11	-0.627273	111.364	0.363636	24	10
blood	CATWDRGKKLF	TGTGCCACCTGGGACAGGGGTAAGAAACTCTTT	TRGV7	TRGJ1	11	-0.627273	111.364	0.363636	24	10
blood	CATWDRGKKLF	TGTGCCACCTGGGATAGGGGAAAGAAACTCTTT	TRGV7	TRGJ1	11	-0.627273	111.364	0.363636	24	2
blood	CATWDRGKKLF	TGTGCCACCTGGGATAGGGGAAAGAAACTCTTT	TRGV8	TRGJ1	11	-0.627273	111.364	0.363636	24	2
blood	CATWDRGKKLF	TGTGCCACCTGGGATAGGGGGAAGAAACTCTTT	TRGV8	TRGJ1	11	-0.627273	111.364	0.363636	24	2
blood	CATWDRGKKLF	TGTGCCACCTGGGATAGGGGTAAGAAACTCTTT	TRGV4	TRGJ1	11	-0.627273	111.364	0.363636	24	5
blood	CATWDRGKKLF	TGTGCCACCTGGGATAGGGGTAAGAAACTCTTT	TRGV8	TRGJ1	11	-0.627273	111.364	0.363636	24	5
blood	CATWDRGKKLF	TGTGCCACCTGGGATCGGGGTAAGAAACTCTTT	TRGV8	TRGJ1	11	-0.627273	111.364	0.363636	24	1
blood	CATWGGYKKLF	TGTGCCACCTGGGGAGGATATAAGAAACTCTTT	TRGV2	TRGJ1	11	-0.0545455	106.818	0.454545	24	3
blood	CATWGGYKKLF	TGTGCCACCTGGGGAGGATATAAGAAACTCTTT	TRGV4	TRGJ1	11	-0.0545455	106.818	0.454545	24	3
blood	CATWGGYKKLF	TGTGCCACCTGGGGAGGATATAAGAAACTCTTT	TRGV8	TRGJ1	11	-0.0545455	106.818	0.454545	24	3
blood	CATWGGYKKLF	TGTGCCACCTGGGGAGGTTATAAGAAACTCTTT	TRGV2	TRGJ1	11	-0.0545455	106.818	0.454545	24	2
blood	CATWGGYKKLF	TGTGCCACCTGGGGAGGTTATAAGAAACTCTTT	TRGV3	TRGJ1	11	-0.0545455	106.818	0.454545	24	2
blood	CATWGGYKKLF	TGTGCCACCTGGGGCGGCTATAAGAAACTCTTT	TRGV5	TRGJ1	11	-0.0545455	106.818	0.454545	24	1
blood	CATWGGYKKLF	TGTGCCACCTGGGGGGGATATAAGAAACTCTTT	TRGV8	TRGJ1	11	-0.0545455	106.818	0.454545	24	1
blood	CATWGGYKKLF	TGTGCCACCTGGGGGGGGTATAAGAAACTCTTT	TRGV2	TRGJ1	11	-0.0545455	106.818	0.454545	24	7
blood	CATWGGYKKLF	TGTGCCACCTGGGGGGGGTATAAGAAACTCTTT	TRGV3	TRGJ1	11	-0.0545455	106.818	0.454545	24	7
blood	CATWGGYKKLF	TGTGCCACCTGGGGGGGGTATAAGAAACTCTTT	TRGV4	TRGJ1	11	-0.0545455	106.818	0.454545	24	7
blood	CATWGGYKKLF	TGTGCCACCTGGGGGGGGTATAAGAAACTCTTT	TRGV5P	TRGJ1	11	-0.0545455	106.818	0.454545	24	7
blood	CATWGGYKKLF	TGTGCCACCTGGGGGGGGTATAAGAAACTCTTT	TRGV7	TRGJ1	11	-0.0545455	106.818	0.454545	24	7
blood	CATWGGYKKLF	TGTGCCACCTGGGGGGGGTATAAGAAACTCTTT	TRGV8	TRGJ1	11	-0.0545455	106.818	0.454545	24	7
blood	CATWGGYKKLF	TGTGCCACCTGGGGGGGTTATAAGAAACTCTTT	TRGV3	TRGJ1	11	-0.0545455	106.818	0.454545	24	9
blood	CATWGGYKKLF	TGTGCCACCTGGGGGGGTTATAAGAAACTCTTT	TRGV4	TRGJ1	11	-0.0545455	106.818	0.454545	24	9
blood	CATWGGYKKLF	TGTGCCACCTGGGGGGGTTATAAGAAACTCTTT	TRGV5	TRGJ1	11	-0.0545455	106.818	0.454545	24	9
blood	CATWGGYKKLF	TGTGCCACCTGGGGGGGTTATAAGAAACTCTTT	TRGV8	TRGJ1	11	-0.0545455	106.818	0.454545	24	9
blood	CATWGNKKLF	TGTGCCACCTGGGGAAACAAGAAACTCTTT	TRGV4	TRGJ1	10	-0.24	108.2	0.4	24	1
blood	CATWGNKKLF	TGTGCCACCTGGGGAAATAAGAAACTCTTT	TRGV4	TRGJ1	10	-0.24	108.2	0.4	24	3
blood	CATWGNKKLF	TGTGCCACCTGGGGCAATAAGAAACTCTTT	TRGV2	TRGJ1	10	-0.24	108.2	0.4	24	4
blood	CATWGNKKLF	TGTGCCACCTGGGGCAATAAGAAACTCTTT	TRGV5P	TRGJ1	10	-0.24	108.2	0.4	24	4
blood	CATWGNKKLF	TGTGCCACCTGGGGCAATAAGAAACTCTTT	TRGV8	TRGJ1	10	-0.24	108.2	0.4	24	4
blood	CATWGNKKLF	TGTGCCACCTGGGGGAATAAGAAACTCTTT	TRGV2	TRGJ1	10	-0.24	108.2	0.4	24	7
blood	CATWGNKKLF	TGTGCCACCTGGGGGAATAAGAAACTCTTT	TRGV4	TRGJ1	10	-0.24	108.2	0.4	24	7
blood	CATWGNKKLF	TGTGCCACCTGGGGGAATAAGAAACTCTTT	TRGV7	TRGJ1	10	-0.24	108.2	0.4	24	7
blood	CATWGNKKLF	TGTGCCACCTGGGGGAATAAGAAACTCTTT	TRGV8	TRGJ1	10	-0.24	108.2	0.4	24	7
blood	CATWGNKKLF	TGTGCCACCTGGGGTAATAAGAAACTCTTT	TRGV2	TRGJ1	10	-0.24	108.2	0.4	24	14
blood	CATWGNKKLF	TGTGCCACCTGGGGTAATAAGAAACTCTTT	TRGV4	TRGJ1	10	-0.24	108.2	0.4	24	14
blood	CATWGNKKLF	TGTGCCACCTGGGGTAATAAGAAACTCTTT	TRGV4	TRGJ2	10	-0.24	108.2	0.4	24	14
blood	CATWGNKKLF	TGTGCCACCTGGGGTAATAAGAAACTCTTT	TRGV8	TRGJ1	10	-0.24	108.2	0.4	24	14
blood	CATWDRLEKLF	TGTGCCACCTGGGACAGGCTAGAGAAACTCTTT	TRGV3	TRGJ1	11	-0.209091	115.909	0.454545	23	4
blood	CATWDRLEKLF	TGTGCCACCTGGGACAGGCTAGAGAAACTCTTT	TRGV5	TRGJ1	11	-0.209091	115.909	0.454545	23	4
blood	CATWDRLEKLF	TGTGCCACCTGGGACAGGCTCGAGAAACTCTTT	TRGV3	TRGJ1	11	-0.209091	115.909	0.454545	23	4
blood	CATWDRLEKLF	TGTGCCACCTGGGACAGGCTCGAGAAACTCTTT	TRGV7	TRGJ1	11	-0.209091	115.909	0.454545	23	4
blood	CATWDRLEKLF	TGTGCCACCTGGGACAGGCTGGAGAAACTCTTT	TRGV3	TRGJ1	11	-0.209091	115.909	0.454545	23	8
blood	CATWDRLEKLF	TGTGCCACCTGGGACAGGCTGGAGAAACTCTTT	TRGV5	TRGJ1	11	-0.209091	115.909	0.454545	23	8
blood	CATWDRLEKLF	TGTGCCACCTGGGACAGGCTGGAGAAACTCTTT	TRGV5	TRGJ2	11	-0.209091	115.909	0.454545	23	8
blood	CATWDRLEKLF	TGTGCCACCTGGGACAGGCTGGAGAAACTCTTT	TRGV7	TRGJ1	11	-0.209091	115.909	0.454545	23	8
blood	CATWDRLEKLF	TGTGCCACCTGGGACAGGCTTGAGAAACTCTTT	TRGV3	TRGJ1	11	-0.209091	115.909	0.454545	23	11
blood	CATWDRLEKLF	TGTGCCACCTGGGACAGGCTTGAGAAACTCTTT	TRGV5	TRGJ1	11	-0.209091	115.909	0.454545	23	11
blood	CATWDRLEKLF	TGTGCCACCTGGGACAGGCTTGAGAAACTCTTT	TRGV7	TRGJ1	11	-0.209091	115.909	0.454545	23	11
blood	CATWDRLEKLF	TGTGCCACCTGGGATAGGCTCGAGAAACTCTTT	TRGV8	TRGJ1	11	-0.209091	115.909	0.454545	23	2
blood	CATWDRLEKLF	TGTGCCACCTGGGATAGGTTGGAGAAACTCTTT	TRGV8	TRGJ1	11	-0.209091	115.909	0.454545	23	2
blood	CATWDRRKLF	TGTGCCACCTGGGACAGGCGAAAACTCTTT	TRGV5	TRGJ1	10	-0.71	119	0.4	23	2
blood	CATWDRRKLF	TGTGCCACCTGGGACAGGCGAAAACTCTTT	TRGV7	TRGJ1	10	-0.71	119	0.4	23	2
blood	CATWDRRKLF	TGTGCCACCTGGGACAGGCGCAAACTCTTT	TRGV3	TRGJ1	10	-0.71	119	0.4	23	1
blood	CATWDRRKLF	TGTGCCACCTGGGACAGGCGGAAACTCTTT	TRGV3	TRGJ1	10	-0.71	119	0.4	23	9
blood	CATWDRRKLF	TGTGCCACCTGGGACAGGCGGAAACTCTTT	TRGV3	TRGJ2	10	-0.71	119	0.4	23	9
blood	CATWDRRKLF	TGTGCCACCTGGGACAGGCGGAAACTCTTT	TRGV5	TRGJ1	10	-0.71	119	0.4	23	9
blood	CATWDRRKLF	TGTGCCACCTGGGACCGACGGAAACTCTTT	TRGV2	TRGJ1	10	-0.71	119	0.4	23	1
blood	CATWDRRKLF	TGTGCCACCTGGGATAGGAGGAAACTCTTT	TRGV8	TRGJ1	10	-0.71	119	0.4	23	4
blood	CATWDRRKLF	TGTGCCACCTGGGATAGGCGGAAACTCTTT	TRGV4	TRGJ1	10	-0.71	119	0.4	23	4
blood	CATWDRRKLF	TGTGCCACCTGGGATAGGCGGAAACTCTTT	TRGV8	TRGJ1	10	-0.71	119	0.4	23	4
blood	CATWDRRKLF	TGTGCCACCTGGGATCGGAGGAAACTCTTT	TRGV4	TRGJ1	10	-0.71	119	0.4	23	4
blood	CATWDRRKLF	TGTGCCACCTGGGATCGGAGGAAACTCTTT	TRGV8	TRGJ1	10	-0.71	119	0.4	23	4
blood	CATWDRRKLF	TGTGCCACCTGGGATCGGCGGAAACTCTTT	TRGV4	TRGJ1	10	-0.71	119	0.4	23	1
blood	CATWDRRKLF	TGTGCCACCTGGGATCGTAGGAAACTCTTT	TRGV8	TRGJ1	10	-0.71	119	0.4	23	2
blood	CATWDSDYKKLF	TGTGCCACCTGGGACAGTGATTATAAGAAACTCTTT	TRGV3	TRGJ1	12	-0.633333	111.167	0.416667	23	3
blood	CATWDSDYKKLF	TGTGCCACCTGGGACAGTGATTATAAGAAACTCTTT	TRGV5	TRGJ1	12	-0.633333	111.167	0.416667	23	3
blood	CATWDSDYKKLF	TGTGCCACCTGGGACTCAGATTATAAGAAACTCTTT	TRGV5	TRGJ1	12	-0.633333	111.167	0.416667	23	1
blood	CATWDSDYKKLF	TGTGCCACCTGGGATAGCGATTATAAGAAACTCTTT	TRGV8	TRGJ1	12	-0.633333	111.167	0.416667	23	4
blood	CATWDSDYKKLF	TGTGCCACCTGGGATAGTGATTATAAGAAACTCTTT	TRGV4	TRGJ1	12	-0.633333	111.167	0.416667	23	9
blood	CATWDSDYKKLF	TGTGCCACCTGGGATAGTGATTATAAGAAACTCTTT	TRGV8	TRGJ1	12	-0.633333	111.167	0.416667	23	9
blood	CATWDSGYKKLF	TGTGCCACCTGGGACAGTGGGTATAAGAAACTCTTT	TRGV3	TRGJ1	12	-0.375	107.583	0.416667	23	1
blood	CATWDSGYKKLF	TGTGCCACCTGGGACAGTGGTTATAAGAAACTCTTT	TRGV3	TRGJ1	12	-0.375	107.583	0.416667	23	5
blood	CATWDSGYKKLF	TGTGCCACCTGGGACAGTGGTTATAAGAAACTCTTT	TRGV5	TRGJ1	12	-0.375	107.583	0.416667	23	5
blood	CATWDSGYKKLF	TGTGCCACCTGGGACAGTGGTTATAAGAAACTCTTT	TRGV7	TRGJ1	12	-0.375	107.583	0.416667	23	5
blood	CATWDSGYKKLF	TGTGCCACCTGGGACTCGGGGTATAAGAAACTCTTT	TRGV5	TRGJ1	12	-0.375	107.583	0.416667	23	1
blood	CATWDSGYKKLF	TGTGCCACCTGGGATAGCGGGTATAAGAAACTCTTT	TRGV8	TRGJ1	12	-0.375	107.583	0.416667	23	2
blood	CATWDSGYKKLF	TGTGCCACCTGGGATAGTGGTTATAAGAAACTCTTT	TRGV8	TRGJ1	12	-0.375	107.583	0.416667	23	4
blood	CATWGSDWIKTF	TGTGCCACCTGGGGGAGTGATTGGATCAAGACGTTT	TRGV4	TRGJP2	12	-0.0166667	105.917	0.416667	23	4
blood	CATWGSDWIKTF	TGTGCCACCTGGGGGAGTGATTGGATCAAGACGTTT	TRGV8	TRGJP2	12	-0.0166667	105.917	0.416667	23	4
blood	CATWGSDWIKTF	TGTGCCACCTGGGGTAGTGATTGGATCAAGACGTTT	TRGV2	TRGJP2	12	-0.0166667	105.917	0.416667	23	19
blood	CATWGSDWIKTF	TGTGCCACCTGGGGTAGTGATTGGATCAAGACGTTT	TRGV4	TRGJP2	12	-0.0166667	105.917	0.416667	23	19
blood	CATWGSDWIKTF	TGTGCCACCTGGGGTAGTGATTGGATCAAGACGTTT	TRGV5	TRGJP2	12	-0.0166667	105.917	0.416667	23	19
blood	CATWGSDWIKTF	TGTGCCACCTGGGGTAGTGATTGGATCAAGACGTTT	TRGV8	TRGJP2	12	-0.0166667	105.917	0.416667	23	19
blood	CATKKLF	TGTGCCACAAAGAAACTCTTT	TRGV10	TRGJ1	7	0.342857	110.714	0.428571	22	4
blood	CATKKLF	TGTGCCACAAAGAAACTCTTT	TRGV2	TRGJ1	7	0.342857	110.714	0.428571	22	4
blood	CATKKLF	TGTGCCACAAAGAAACTCTTT	TRGV4	TRGJ1	7	0.342857	110.714	0.428571	22	4
blood	CATKKLF	TGTGCCACAAAGAAACTCTTT	TRGV8	TRGJ1	7	0.342857	110.714	0.428571	22	4
blood	CATKKLF	TGTGCCACCAAGAAACTCTTT	TRGV2	TRGJ1	7	0.342857	110.714	0.428571	22	15
blood	CATKKLF	TGTGCCACCAAGAAACTCTTT	TRGV3	TRGJ1	7	0.342857	110.714	0.428571	22	15
blood	CATKKLF	TGTGCCACCAAGAAACTCTTT	TRGV4	TRGJ1	7	0.342857	110.714	0.428571	22	15
blood	CATKKLF	TGTGCCACCAAGAAACTCTTT	TRGV5P	TRGJ1	7	0.342857	110.714	0.428571	22	15
blood	CATKKLF	TGTGCCACCAAGAAACTCTTT	TRGV8	TRGJ1	7	0.342857	110.714	0.428571	22	15
blood	CATKKLF	TGTGCCACCAAGAAACTCTTT	TRGV8	TRGJ2	7	0.342857	110.714	0.428571	22	15
blood	CATKKLF	TGTGCCACGAAGAAACTCTTT	TRGV2	TRGJ1	7	0.342857	110.714	0.428571	22	2
blood	CATKKLF	TGTGCCACGAAGAAACTCTTT	TRGV3	TRGJ1	7	0.342857	110.714	0.428571	22	2
blood	CATKKLF	TGTGCCACTAAGAAACTCTTT	TRGV2	TRGJ1	7	0.342857	110.714	0.428571	22	9
blood	CATKKLF	TGTGCCACTAAGAAACTCTTT	TRGV2	TRGJ2	7	0.342857	110.714	0.428571	22	9
blood	CATKKLF	TGTGCCACTAAGAAACTCTTT	TRGV3	TRGJ1	7	0.342857	110.714	0.428571	22	9
blood	CATKKLF	TGTGCCACTAAGAAACTCTTT	TRGV4	TRGJ1	7	0.342857	110.714	0.428571	22	9
blood	CATKKLF	TGTGCCACTAAGAAACTCTTT	TRGV5P	TRGJ1	7	0.342857	110.714	0.428571	22	9
blood	CATKKLF	TGTGCCACTAAGAAACTCTTT	TRGV8	TRGJ1	7	0.342857	110.714	0.428571	22	9
blood	CATQNYYKKLF	TGTGCCACACAGAATTATTATAAGAAACTCTTT	TRGV4	TRGJ1	11	-0.654545	115.182	0.454545	22	1
blood	CATQNYYKKLF	TGTGCCACCCAGAATTATTATAAGAAACTCTTT	TRGV2	TRGJ1	11	-0.654545	115.182	0.454545	22	17
blood	CATQNYYKKLF	TGTGCCACCCAGAATTATTATAAGAAACTCTTT	TRGV3	TRGJ1	11	-0.654545	115.182	0.454545	22	17
blood	CATQNYYKKLF	TGTGCCACCCAGAATTATTATAAGAAACTCTTT	TRGV4	TRGJ1	11	-0.654545	115.182	0.454545	22	17
blood	CATQNYYKKLF	TGTGCCACCCAGAATTATTATAAGAAACTCTTT	TRGV5	TRGJ1	11	-0.654545	115.182	0.454545	22	17
blood	CATQNYYKKLF	TGTGCCACCCAGAATTATTATAAGAAACTCTTT	TRGV8	TRGJ1	11	-0.654545	115.182	0.454545	22	17
blood	CATWDGLGKKLF	TGTGCCACCTGGGACGGGCTAGGTAAGAAACTCTTT	TRGV2	TRGJ1	12	0.0833333	104.083	0.416667	22	4
blood	CATWDGLGKKLF	TGTGCCACCTGGGACGGGCTAGGTAAGAAACTCTTT	TRGV4	TRGJ1	12	0.0833333	104.083	0.416667	22	4
blood	CATWDGLGKKLF	TGTGCCACCTGGGACGGGCTCGGGAAGAAACTCTTT	TRGV2	TRGJ1	12	0.0833333	104.083	0.416667	22	4
blood	CATWDGLGKKLF	TGTGCCACCTGGGACGGGCTGGGAAAGAAACTCTTT	TRGV2	TRGJ1	12	0.0833333	104.083	0.416667	22	2
blood	CATWDGLGKKLF	TGTGCCACCTGGGACGGGCTGGGGAAGAAACTCTTT	TRGV2	TRGJ1	12	0.0833333	104.083	0.416667	22	4
blood	CATWDGLGKKLF	TGTGCCACCTGGGACGGGCTGGGTAAGAAACTCTTT	TRGV2	TRGJ1	12	0.0833333	104.083	0.416667	22	4
blood	CATWDGLGKKLF	TGTGCCACCTGGGACGGGCTTGGAAAGAAACTCTTT	TRGV2	TRGJ1	12	0.0833333	104.083	0.416667	22	1
blood	CATWDGLGKKLF	TGTGCCACCTGGGATGGGCTTGGCAAGAAACTCTTT	TRGV4	TRGJ1	12	0.0833333	104.083	0.416667	22	1
blood	CATWDGPRKKLF	TGTGCCACCTGGGACGGCCCTCGTAAGAAACTCTTT	TRGV2	TRGJ1	12	-0.708333	109.583	0.333333	22	1
blood	CATWDGPRKKLF	TGTGCCACCTGGGACGGGCCCCGGAAGAAACTCTTT	TRGV2	TRGJ1	12	-0.708333	109.583	0.333333	22	1
blood	CATWDGPRKKLF	TGTGCCACCTGGGACGGGCCGAGGAAGAAACTCTTT	TRGV2	TRGJ1	12	-0.708333	109.583	0.333333	22	2
blood	CATWDGPRKKLF	TGTGCCACCTGGGACGGGCCGCGAAAGAAACTCTTT	TRGV2	TRGJ1	12	-0.708333	109.583	0.333333	22	1
blood	CATWDGPRKKLF	TGTGCCACCTGGGACGGGCCGCGCAAGAAACTCTTT	TRGV2	TRGJ1	12	-0.708333	109.583	0.333333	22	1
blood	CATWDGPRKKLF	TGTGCCACCTGGGACGGGCCGCGGAAGAAACTCTTT	TRGV2	TRGJ1	12	-0.708333	109.583	0.333333	22	3
blood	CATWDGPRKKLF	TGTGCCACCTGGGACGGGCCGCGTAAGAAACTCTTT	TRGV2	TRGJ1	12	-0.708333	109.583	0.333333	22	3
blood	CATWDGPRKKLF	TGTGCCACCTGGGACGGGCCTCGGAAGAAACTCTTT	TRGV2	TRGJ1	12	-0.708333	109.583	0.333333	22	1
blood	CATWDGPRKKLF	TGTGCCACCTGGGACGGTCCTCGTAAGAAACTCTTT	TRGV3	TRGJ1	12	-0.708333	109.583	0.333333	22	1
blood	CATWDGPRKKLF	TGTGCCACCTGGGATGGGCCCCGTAAGAAACTCTTT	TRGV4	TRGJ1	12	-0.708333	109.583	0.333333	22	2
blood	CATWDGPRKKLF	TGTGCCACCTGGGATGGGCCGAGGAAGAAACTCTTT	TRGV4	TRGJ2	12	-0.708333	109.583	0.333333	22	1
blood	CATWDGPRKKLF	TGTGCCACCTGGGATGGGCCGCGTAAGAAACTCTTT	TRGV4	TRGJ1	12	-0.708333	109.583	0.333333	22	1
blood	CATWDGRLF	TGTGCCACCTGGGACGGGCGACTCTTT	TRGV2	TRGJ1	9	0.1	106.111	0.444444	22	9
blood	CATWDGRLF	TGTGCCACCTGGGACGGGCGACTCTTT	TRGV2	TRGJ2	9	0.1	106.111	0.444444	22	9
blood	CATWDGRLF	TGTGCCACCTGGGACGGGCGACTCTTT	TRGV4	TRGJ1	9	0.1	106.111	0.444444	22	9
blood	CATWDGRLF	TGTGCCACCTGGGACGGGCGCCTCTTT	TRGV2	TRGJ1	9	0.1	106.111	0.444444	22	1
blood	CATWDGRLF	TGTGCCACCTGGGACGGGCGGCTCTTT	TRGV2	TRGJ1	9	0.1	106.111	0.444444	22	6
blood	CATWDGRLF	TGTGCCACCTGGGACGGGCGTCTCTTT	TRGV2	TRGJ1	9	0.1	106.111	0.444444	22	2
blood	CATWDGRLF	TGTGCCACCTGGGACGGTCGACTCTTT	TRGV2	TRGJ1	9	0.1	106.111	0.444444	22	1
blood	CATWDGRLF	TGTGCCACCTGGGACGGTCGTCTCTTT	TRGV2	TRGJ1	9	0.1	106.111	0.444444	22	1
blood	CATWDGRLF	TGTGCCACCTGGGATGGGCGACTCTTT	TRGV4	TRGJ1	9	0.1	106.111	0.444444	22	4
blood	CATWDGRLF	TGTGCCACCTGGGATGGGCGCCTCTTT	TRGV4	TRGJ1	9	0.1	106.111	0.444444	22	1
blood	CATWDGRLF	TGTGCCACCTGGGATGGGCGGCTCTTT	TRGV4	TRGJ1	9	0.1	106.111	0.444444	22	4
blood	CATWDGRQKLF	TGTGCCACCTGGGACGGCCGACAGAAACTCTTT	TRGV2	TRGJ1	11	-0.590909	109.455	0.363636	22	1
blood	CATWDGRQKLF	TGTGCCACCTGGGACGGGAGGCAGAAACTCTTT	TRGV3	TRGJ1	11	-0.590909	109.455	0.363636	22	1
blood	CATWDGRQKLF	TGTGCCACCTGGGACGGGCGACAGAAACTCTTT	TRGV2	TRGJ1	11	-0.590909	109.455	0.363636	22	2
blood	CATWDGRQKLF	TGTGCCACCTGGGACGGGCGACAGAAACTCTTT	TRGV4	TRGJ1	11	-0.590909	109.455	0.363636	22	2
blood	CATWDGRQKLF	TGTGCCACCTGGGACGGGCGCCAGAAACTCTTT	TRGV2	TRGJ1	11	-0.590909	109.455	0.363636	22	3
blood	CATWDGRQKLF	TGTGCCACCTGGGACGGGCGCCAGAAACTCTTT	TRGV4	TRGJ1	11	-0.590909	109.455	0.363636	22	3
blood	CATWDGRQKLF	TGTGCCACCTGGGACGGGCGGCAGAAACTCTTT	TRGV2	TRGJ1	11	-0.590909	109.455	0.363636	22	5
blood	CATWDGRQKLF	TGTGCCACCTGGGACGGGCGGCAGAAACTCTTT	TRGV2	TRGJ2	11	-0.590909	109.455	0.363636	22	5
blood	CATWDGRQKLF	TGTGCCACCTGGGACGGGCGTCAGAAACTCTTT	TRGV2	TRGJ1	11	-0.590909	109.455	0.363636	22	6
blood	CATWDGRQKLF	TGTGCCACCTGGGATGGAAGGCAGAAACTCTTT	TRGV4	TRGJ1	11	-0.590909	109.455	0.363636	22	2
blood	CATWDRKLF	TGTGCCACCTGGGACAGAAAACTCTTT	TRGV3	TRGJ1	9	-0.288889	115.778	0.444444	22	4
blood	CATWDRKLF	TGTGCCACCTGGGACAGAAAACTCTTT	TRGV7	TRGJ1	9	-0.288889	115.778	0.444444	22	4
blood	CATWDRKLF	TGTGCCACCTGGGACAGAAAACTCTTT	TRGV7	TRGJ2	9	-0.288889	115.778	0.444444	22	4
blood	CATWDRKLF	TGTGCCACCTGGGACAGGAAACTCTTT	TRGV3	TRGJ1	9	-0.288889	115.778	0.444444	22	8
blood	CATWDRKLF	TGTGCCACCTGGGACAGGAAACTCTTT	TRGV4	TRGJ1	9	-0.288889	115.778	0.444444	22	8
blood	CATWDRKLF	TGTGCCACCTGGGACAGGAAACTCTTT	TRGV5	TRGJ1	9	-0.288889	115.778	0.444444	22	8
blood	CATWDRKLF	TGTGCCACCTGGGACAGGAAACTCTTT	TRGV7	TRGJ1	9	-0.288889	115.778	0.444444	22	8
blood	CATWDRKLF	TGTGCCACCTGGGACCGAAAACTCTTT	TRGV2	TRGJ1	9	-0.288889	115.778	0.444444	22	2
blood	CATWDRKLF	TGTGCCACCTGGGACCGAAAACTCTTT	TRGV4	TRGJ1	9	-0.288889	115.778	0.444444	22	2
blood	CATWDRKLF	TGTGCCACCTGGGACCGGAAACTCTTT	TRGV1	TRGJ1	9	-0.288889	115.778	0.444444	22	4
blood	CATWDRKLF	TGTGCCACCTGGGACCGGAAACTCTTT	TRGV2	TRGJ1	9	-0.288889	115.778	0.444444	22	4
blood	CATWDRKLF	TGTGCCACCTGGGACCGGAAACTCTTT	TRGV7	TRGJ1	9	-0.288889	115.778	0.444444	22	4
blood	CATWDRKLF	TGTGCCACCTGGGATAGAAAACTCTTT	TRGV8	TRGJ1	9	-0.288889	115.778	0.444444	22	1
blood	CATWDRKLF	TGTGCCACCTGGGATAGGAAACTCTTT	TRGV3	TRGJ1	9	-0.288889	115.778	0.444444	22	12
blood	CATWDRKLF	TGTGCCACCTGGGATAGGAAACTCTTT	TRGV4	TRGJ1	9	-0.288889	115.778	0.444444	22	12
blood	CATWDRKLF	TGTGCCACCTGGGATAGGAAACTCTTT	TRGV8	TRGJ1	9	-0.288889	115.778	0.444444	22	12
blood	CATWDRKLF	TGTGCCACCTGGGATCGGAAACTCTTT	TRGV2	TRGJ1	9	-0.288889	115.778	0.444444	22	5
blood	CATWDRKLF	TGTGCCACCTGGGATCGGAAACTCTTT	TRGV4	TRGJ1	9	-0.288889	115.778	0.444444	22	5
blood	CATWDRKLF	TGTGCCACCTGGGATCGGAAACTCTTT	TRGV8	TRGJ1	9	-0.288889	115.778	0.444444	22	5
blood	CATWDRPDKKLF	TGTGCCACCTGGGACAGACCCGATAAGAAACTCTTT	TRGV3	TRGJ1	12	-0.966667	113.167	0.333333	22	1
blood	CATWDRPDKKLF	TGTGCCACCTGGGACAGGCCAGATAAGAAACTCTTT	TRGV3	TRGJ1	12	-0.966667	113.167	0.333333	22	1
blood	CATWDRPDKKLF	TGTGCCACCTGGGACAGGCCCGATAAGAAACTCTTT	TRGV3	TRGJ1	12	-0.966667	113.167	0.333333	22	8
blood	CATWDRPDKKLF	TGTGCCACCTGGGACAGGCCCGATAAGAAACTCTTT	TRGV7	TRGJ1	12	-0.966667	113.167	0.333333	22	8
blood	CATWDRPDKKLF	TGTGCCACCTGGGACAGGCCGGATAAGAAACTCTTT	TRGV1	TRGJ1	12	-0.966667	113.167	0.333333	22	7
blood	CATWDRPDKKLF	TGTGCCACCTGGGACAGGCCGGATAAGAAACTCTTT	TRGV3	TRGJ1	12	-0.966667	113.167	0.333333	22	7
blood	CATWDRPDKKLF	TGTGCCACCTGGGACAGGCCGGATAAGAAACTCTTT	TRGV7	TRGJ1	12	-0.966667	113.167	0.333333	22	7
blood	CATWDRPDKKLF	TGTGCCACCTGGGACAGGCCTGACAAGAAACTCTTT	TRGV3	TRGJ1	12	-0.966667	113.167	0.333333	22	2
blood	CATWDRPDKKLF	TGTGCCACCTGGGACAGGCCTGACAAGAAACTCTTT	TRGV7	TRGJ2	12	-0.966667	113.167	0.333333	22	2
blood	CATWDRPDKKLF	TGTGCCACCTGGGACAGGCCTGATAAGAAACTCTTT	TRGV3	TRGJ1	12	-0.966667	113.167	0.333333	22	6
blood	CATWDRPDKKLF	TGTGCCACCTGGGACAGGCCTGATAAGAAACTCTTT	TRGV3	TRGJ2	12	-0.966667	113.167	0.333333	22	6
blood	CATWDRPDKKLF	TGTGCCACCTGGGACAGGCCTGATAAGAAACTCTTT	TRGV5	TRGJ1	12	-0.966667	113.167	0.333333	22	6
blood	CATWDRPDKKLF	TGTGCCACCTGGGATAGGCCAGATAAGAAACTCTTT	TRGV8	TRGJ1	12	-0.966667	113.167	0.333333	22	1
