# Supplementary material for: Dissection of the Human T-Cell Receptor γ Gene Repertoire in the Brain and Peripheral Blood Identifies Age- and Alzheimer's Disease-Associated Clonotype Profiles
Source: Front Immunol. 2020 Jan 29;11:12. doi: 10.3389/fimmu.2020.00012 (PMC7025544; doi:10.3389/fimmu.2020.00012)
Supplement: Supplementary file 5 [file Data_Sheet_2.zip]

Archive with 166 entries (165 files):
- repertoires_corrected_and_decontaminated/
- repertoires_corrected_and_decontaminated/2779_FC.txt
- repertoires_corrected_and_decontaminated/2501_FC.txt
- repertoires_corrected_and_decontaminated/145_FC.txt
- repertoires_corrected_and_decontaminated/246_FC.txt
- repertoires_corrected_and_decontaminated/344_FC.txt
- repertoires_corrected_and_decontaminated/2305_FC.txt
- repertoires_corrected_and_decontaminated/1922_FC.txt
- repertoires_corrected_and_decontaminated/25.txt
- repertoires_corrected_and_decontaminated/2318_FC.txt
- repertoires_corrected_and_decontaminated/2274_FC.txt
- repertoires_corrected_and_decontaminated/13.txt
- repertoires_corrected_and_decontaminated/3.txt
- repertoires_corrected_and_decontaminated/1619.txt
- repertoires_corrected_and_decontaminated/779.txt
- repertoires_corrected_and_decontaminated/202.txt
- repertoires_corrected_and_decontaminated/136.txt
- repertoires_corrected_and_decontaminated/5.txt
- repertoires_corrected_and_decontaminated/323.txt
- repertoires_corrected_and_decontaminated/312.txt
- repertoires_corrected_and_decontaminated/9.txt
- repertoires_corrected_and_decontaminated/1166.txt
- repertoires_corrected_and_decontaminated/267.txt
- repertoires_corrected_and_decontaminated/179.txt
- repertoires_corrected_and_decontaminated/249.txt
- repertoires_corrected_and_decontaminated/26sz.txt
- repertoires_corrected_and_decontaminated/12sz.txt
- repertoires_corrected_and_decontaminated/16sz.txt
- repertoires_corrected_and_decontaminated/8sz.txt
- repertoires_corrected_and_decontaminated/2sz.txt
- repertoires_corrected_and_decontaminated/6sz.txt
- repertoires_corrected_and_decontaminated/28sz.txt
- repertoires_corrected_and_decontaminated/22sz.txt
- repertoires_corrected_and_decontaminated/24sz.txt
- repertoires_corrected_and_decontaminated/425br.txt
- repertoires_corrected_and_decontaminated/425.txt
- repertoires_corrected_and_decontaminated/1169br.txt
- repertoires_corrected_and_decontaminated/795br.txt
- repertoires_corrected_and_decontaminated/196.txt
- repertoires_corrected_and_decontaminated/981br.txt
- repertoires_corrected_and_decontaminated/688br.txt
- repertoires_corrected_and_decontaminated/151br.txt
- repertoires_corrected_and_decontaminated/623.txt
- repertoires_corrected_and_decontaminated/1340.txt
- repertoires_corrected_and_decontaminated/1102.txt
- repertoires_corrected_and_decontaminated/143br.txt
- repertoires_corrected_and_decontaminated/254br.txt
- repertoires_corrected_and_decontaminated/639br.txt
- repertoires_corrected_and_decontaminated/PK22.txt
- repertoires_corrected_and_decontaminated/PK31.txt
- repertoires_corrected_and_decontaminated/PK9.txt
- repertoires_corrected_and_decontaminated/PK13.txt
- repertoires_corrected_and_decontaminated/PK26.txt
- repertoires_corrected_and_decontaminated/PK6.txt
- repertoires_corrected_and_decontaminated/PK5.txt
- repertoires_corrected_and_decontaminated/PK14.txt
- repertoires_corrected_and_decontaminated/PK32.txt
- repertoires_corrected_and_decontaminated/PK17.txt
- repertoires_corrected_and_decontaminated/PK23.txt
- repertoires_corrected_and_decontaminated/PK34.txt
- repertoires_corrected_and_decontaminated/PK25.txt
- repertoires_corrected_and_decontaminated/PK33.txt
- repertoires_corrected_and_decontaminated/PK19.txt
- repertoires_corrected_and_decontaminated/PK10.txt
- repertoires_corrected_and_decontaminated/L88.txt
- repertoires_corrected_and_decontaminated/86.txt
- repertoires_corrected_and_decontaminated/78.txt
- repertoires_corrected_and_decontaminated/PN221.txt
- repertoires_corrected_and_decontaminated/4.txt
- repertoires_corrected_and_decontaminated/20.txt
- repertoires_corrected_and_decontaminated/N436.txt
- repertoires_corrected_and_decontaminated/NL-10.txt
- repertoires_corrected_and_decontaminated/ONK171.txt
- repertoires_corrected_and_decontaminated/116.txt
- repertoires_corrected_and_decontaminated/NL-7.txt
- repertoires_corrected_and_decontaminated/NB19.txt
- repertoires_corrected_and_decontaminated/PN139.txt
- repertoires_corrected_and_decontaminated/PN147.txt
- repertoires_corrected_and_decontaminated/155.txt
- repertoires_corrected_and_decontaminated/N423.txt
- repertoires_corrected_and_decontaminated/NB17.txt
- repertoires_corrected_and_decontaminated/ONK255.txt
- repertoires_corrected_and_decontaminated/158.txt
- repertoires_corrected_and_decontaminated/N432.txt
- repertoires_corrected_and_decontaminated/PN259.txt
- repertoires_corrected_and_decontaminated/NL3-O.txt
- repertoires_corrected_and_decontaminated/NL3.txt
- repertoires_corrected_and_decontaminated/NB3.txt
- repertoires_corrected_and_decontaminated/PN302.txt
- repertoires_corrected_and_decontaminated/O16.txt
- repertoires_corrected_and_decontaminated/141.txt
- repertoires_corrected_and_decontaminated/PN274.txt
- repertoires_corrected_and_decontaminated/PN247.txt
- repertoires_corrected_and_decontaminated/114.txt
- repertoires_corrected_and_decontaminated/PN197.txt
- repertoires_corrected_and_decontaminated/PN96.txt
- repertoires_corrected_and_decontaminated/PN194.txt
- repertoires_corrected_and_decontaminated/138.txt
- repertoires_corrected_and_decontaminated/ND35.txt
- repertoires_corrected_and_decontaminated/ND69.txt
- repertoires_corrected_and_decontaminated/NB26.txt
- repertoires_corrected_and_decontaminated/NB25.txt
- repertoires_corrected_and_decontaminated/PN73.txt
- repertoires_corrected_and_decontaminated/PN289.txt
- repertoires_corrected_and_decontaminated/NB13.txt
- repertoires_corrected_and_decontaminated/PN243.txt
- repertoires_corrected_and_decontaminated/1101.txt
- repertoires_corrected_and_decontaminated/A1159.txt
- repertoires_corrected_and_decontaminated/1086.txt
- repertoires_corrected_and_decontaminated/A1019.txt
- repertoires_corrected_and_decontaminated/A1111.txt
- repertoires_corrected_and_decontaminated/A1029.txt
- repertoires_corrected_and_decontaminated/A949_2.txt
- repertoires_corrected_and_decontaminated/A846.txt
- repertoires_corrected_and_decontaminated/A1080.txt
- repertoires_corrected_and_decontaminated/846.txt
- repertoires_corrected_and_decontaminated/A984.txt
- repertoires_corrected_and_decontaminated/A1045.txt
- repertoires_corrected_and_decontaminated/A1092.txt
- repertoires_corrected_and_decontaminated/A679.txt
- repertoires_corrected_and_decontaminated/A1036.txt
- repertoires_corrected_and_decontaminated/A1094.txt
- repertoires_corrected_and_decontaminated/A978.txt
- repertoires_corrected_and_decontaminated/A882.txt
- repertoires_corrected_and_decontaminated/A777.txt
- repertoires_corrected_and_decontaminated/A1097.txt
- repertoires_corrected_and_decontaminated/631.txt
- repertoires_corrected_and_decontaminated/A1138.txt
- repertoires_corrected_and_decontaminated/A1135.txt
- repertoires_corrected_and_decontaminated/1902_TC.txt
- repertoires_corrected_and_decontaminated/638_TC.txt
- repertoires_corrected_and_decontaminated/31.txt
- repertoires_corrected_and_decontaminated/2779_TC.txt
- repertoires_corrected_and_decontaminated/145_TC.txt
- repertoires_corrected_and_decontaminated/246_TC.txt
- repertoires_corrected_and_decontaminated/2305_TC.txt
- repertoires_corrected_and_decontaminated/1922_TC.txt
- repertoires_corrected_and_decontaminated/26.txt
- repertoires_corrected_and_decontaminated/2318_TC.txt
- repertoires_corrected_and_decontaminated/2274_TC.txt
- repertoires_corrected_and_decontaminated/14.txt
- repertoires_corrected_and_decontaminated/147.txt
- repertoires_corrected_and_decontaminated/325.txt
- repertoires_corrected_and_decontaminated/230.txt
- repertoires_corrected_and_decontaminated/346.txt
- repertoires_corrected_and_decontaminated/343.txt
- repertoires_corrected_and_decontaminated/6.txt
- repertoires_corrected_and_decontaminated/188.txt
- repertoires_corrected_and_decontaminated/264.txt
- repertoires_corrected_and_decontaminated/239.txt
- repertoires_corrected_and_decontaminated/203.txt
- repertoires_corrected_and_decontaminated/909br.txt
- repertoires_corrected_and_decontaminated/838br.txt
- repertoires_corrected_and_decontaminated/99br.txt
- repertoires_corrected_and_decontaminated/591br.txt
- repertoires_corrected_and_decontaminated/165br.txt
- repertoires_corrected_and_decontaminated/623br.txt
- repertoires_corrected_and_decontaminated/1513br.txt
- repertoires_corrected_and_decontaminated/969br.txt
- repertoires_corrected_and_decontaminated/1200br.txt
- repertoires_corrected_and_decontaminated/438br.txt
- repertoires_corrected_and_decontaminated/616br.txt
- repertoires_corrected_and_decontaminated/32.txt
- repertoires_corrected_and_decontaminated/1902_FC.txt
- repertoires_corrected_and_decontaminated/638_FC.txt
- repertoires_corrected_and_decontaminated/30.txt
