# Supplementary material for: Dissection of the Human T-Cell Receptor γ Gene Repertoire in the Brain and Peripheral Blood Identifies Age- and Alzheimer's Disease-Associated Clonotype Profiles
Source: Front Immunol. 2020 Jan 29;11:12. doi: 10.3389/fimmu.2020.00012 (PMC7025544; doi:10.3389/fimmu.2020.00012)
Supplement: Supplementary file 5 [file Data_Sheet_2.zip › repertoires_corrected_and_decontaminated/2779_FC.txt]

count	freq	cdr3nt	cdr3aa	v	d	j	VEnd	DStart	DEnd	JStart
15015	0.12704550454368538	TGTGCTGCGTGGGAACGGCGGTTTTATAAGAAACTCTTT	CAAWERRFYKKLF	TRGV10	.	TRGJ1	13	-1	-1	23
14216	0.12028497453167042	TGTGCCACCTGGGATAGGAGGGTCTATTATAAGAAACTCTTT	CATWDRRVYYKKLF	TRGV4	.	TRGJ1	17	-1	-1	24
11956	0.10116257424737278	TGTGCTGCGTGGGATGTGTGGGTTTATTATAAGAAACTCTTT	CAAWDVWVYYKKLF	TRGV10	.	TRGJ1	14	-1	-1	23
10016	0.08474777046350668	TGTGCTGCGTGGTTGGGAACGGTTTATTATAAGAAACTCTTT	CAAWLGTVYYKKLF	TRGV10	.	TRGJ2	11	-1	-1	23
6610	0.05592879021203865	TGTGCTGCGTGGGCCAAGAATTATTATAAGAAACTCTTT	CAAWAKNYYKKLF	TRGV10	.	TRGJ1	12	-1	-1	17
4033	0.03412417714450104	TGTGCCACCTGGGACAGGAGGGAGAAACTCTTT	CATWDRREKLF	TRGV7	.	TRGJ1	17	-1	-1	22
3786	0.03203425109573046	TGTGCTGCGTGGTCGAATTATTATAAGAAACTCTTT	CAAWSNYYKKLF	TRGV10	.	TRGJ1	11	-1	-1	12
3393	0.028708984143637994	TGTGCCTTGTGGGAGGTCGAGAAACTCTTT	CALWEVEKLF	TRGV9	.	TRGJ1	16	-1	-1	19
3157	0.026712131724569745	TGTGCCTTGTGGGAGGTGCGGAATTATTATAAGAAACTCTTT	CALWEVRNYYKKLF	TRGV9	.	TRGJ1	18	-1	-1	20
3031	0.025646015602524833	TGTGCCACCTGGGACGGGCTGGAGAAACTCTTT	CATWDGLEKLF	TRGV2	.	TRGJ2	18	-1	-1	22
2034	0.01721016025586787	TGTGCCACCGAGGAGAAACTCTTT	CATEEKLF	TRGV2	.	TRGJ1	8	-1	-1	13
1984	0.016787098302675444	TGTGCTGCGTGGGCCCTTTCTAAGAAACTCTTT	CAAWALSKKLF	TRGV10	.	TRGJ1	12	-1	-1	17
1966	0.01663479599952617	TGTGCTGCGTGGGATTACAGCTATAAGAAACTCTTT	CAAWDYSYKKLF	TRGV10	.	TRGJ1	17	-1	-1	21
1946	0.0164655712182492	TGTGCTGCGTGGGATTATAGTTCCAAGAAACTCTTT	CAAWDYSSKKLF	TRGV10	.	TRGJ1	16	-1	-1	24
1919	0.01623711776352529	TGTGCTGCGTGGGACTTTTATTATAAGAAACTCTTT	CAAWDFYYKKLF	TRGV10	.	TRGJ1	13	-1	-1	17
1901	0.016084815460376017	TGTGCCACCTGTACCAGCGGTAAGAAACTCTTT	CATCTSGKKLF	TRGV4	.	TRGJ2	10	-1	-1	20
1890	0.015991741830673683	TGTGCCACCCCACAGCACGTACAGAAACTCTTT	CATPQHVQKLF	TRGV4	.	TRGJ1	8	-1	-1	22
1889	0.015983280591609837	TGTGCTGCGTGTACAAATTATTATAAGAAACTCTTT	CAACTNYYKKLF	TRGV10	.	TRGJ1	10	-1	-1	15
1860	0.01573790465875823	TGTGCTGCGTGGGCCAATTATTATAAGAAACTCTTT	CAAWANYYKKLF	TRGV10	.	TRGJ1	12	-1	-1	15
1846	0.01561944731186435	TGTGCTGCGAAGTATTATTATAAGAAACTCTTT	CAAKYYYKKLF	TRGV10	.	TRGJ1	8	-1	-1	13
1843	0.015594063594672804	TGTGCTGCGTGGGACCAGAGGGGATATTATAAGAAACTCTTT	CAAWDQRGYYKKLF	TRGV10	.	TRGJ1	13	-1	-1	24
1833	0.01550945120403432	TGTGCTGCGTGGGATCAGAATTATTATAAGAAACTCTTT	CAAWDQNYYKKLF	TRGV10	.	TRGJ1	14	-1	-1	17
1796	0.015196385358671924	TGTGCTGCGAGCTTTAATTATTATAAGAAACTCTTT	CAASFNYYKKLF	TRGV10	.	TRGJ1	8	-1	-1	15
1792	0.01516254040241653	TGTGCCACCCACACTCCGAAGATTAAGAAACTCTTT	CATHTPKIKKLF	TRGV7	.	TRGJ1	8	-1	-1	23
1766	0.014942548186756468	TGTGCTGCGTGGGATAACTCAGCCTATTATAAGAAACTCTTT	CAAWDNSAYYKKLF	TRGV10	.	TRGJ1	17	-1	-1	24
1703	0.014409490125734012	TGTGCTGCGTGGGATTATGGTCGACCTTCGAATTATTATAAGAAACTCTTT	CAAWDYGRPSNYYKKLF	TRGV10	.	TRGJ1	16	-1	-1	26
1701	0.014392567647606316	TGTGCCACCTGGGACCGACTTGATTATTATAAGAAACTCTTT	CATWDRLDYYKKLF	TRGV3	.	TRGJ2	14	-1	-1	22
1695	0.014341800213223224	TGTGCCACCTGGGTCAGGTATTATAAGAAACTCTTT	CATWVRYYKKLF	TRGV8	.	TRGJ1	12	-1	-1	18
1658	0.01402873436786083	TGTGCTGCGTGGGATTTAGAGGATTATAAGAAACTCTTT	CAAWDLEDYKKLF	TRGV10	.	TRGJ1	15	-1	-1	22
1602	0.013554904980285313	TGTGCCACCTTTCGCCCAATAAGTGATTGGATCAAGACGTTT	CATFRPISDWIKTF	TRGV2	.	TRGJP2	9	-1	-1	21
1400	0.011845734689387913	TGTGCTGCGTGGGACCGCGAGAATTATTATAAGAAACTCTTT	CAAWDRENYYKKLF	TRGV10	.	TRGJ1	13	-1	-1	20
1115	0.009434281556191089	TGTGCCACCTGGGACCTCCCTCATAATTATTATAAGAAACTCTTT	CATWDLPHNYYKKLF	TRGV8	.	TRGJ1	13	-1	-1	24
896	0.007581270201208265	TGTGCTGCGGGGGTCACTGGTTGGTTCAAGATATTT	CAAGVTGWFKIF	TRGV10	.	TRGJP1	12	-1	-1	14
804	0.006802836207334202	TGTGCTGCGTGGGATTATGCCTATTATTATAAGAAACTCTTT	CAAWDYAYYYKKLF	TRGV10	.	TRGJ1	16	-1	-1	22
435	0.003680638992774102	TGTGCCTTATCCGGTTGGTTCAAGATATTT	CALSGWFKIF	TRGV9	.	TRGJP1	7	-1	-1	12
424	0.0035875653630717684	TGTGCTGCGTCCGGACGGTTCAAGATATTT	CAASGRFKIF	TRGV10	.	TRGJP1	9	-1	-1	16
364	0.0030798910192408576	TGTGCCACCTGGGACAGGCTCAGAACTTATTATAAGAAACTCTTT	CATWDRLRTYYKKLF	TRGV7	.	TRGJ1	18	-1	-1	22
271	0.0022929957863029463	TGTGCTGCGTGGGATACCACTGGTTGGTTCAAGATATTT	CAAWDTTGWFKIF	TRGV10	.	TRGJP1	14	-1	-1	13
213	0.0018022439205997325	TGTGTTGCGTGGGACCGCGAGAATTATTATAAGAAACTCTTT	CVAWDRENYYKKLF	TRGV10	.	TRGJ1	13	-1	-1	20
142	0.0012014959470664885	TGTGCTGCCCAAAAGAATACCACTGGTTGGTTCAAGATATTT	CAAQKNTTGWFKIF	TRGV10	.	TRGJP1	7	-1	-1	16
124	0.0010491936439172153	TGTGCCGCGTGGGATTATGGTCGACCTTCGAATTATTATAAGAAACTCTTT	CAAWDYGRPSNYYKKLF	TRGV10	.	TRGJ1	16	-1	-1	26
36	3.0460460629854635E-4	TGTGCTGCCAGAGCGGTTTATACCACTGGTTGGTTCAAGATATTT	CAARAVYTTGWFKIF	TRGV10	.	TRGJP1	7	-1	-1	11
32	2.707596500431523E-4	TGTGCCACCTGGGATAGGAGGGTCTATAAGAAACTCTTT	CATWDRRVYKKLF	TRGV4	.	TRGJ1	17	-1	-1	24
7	5.922867344693957E-5	TGTGCTGCGTGGGATTATCTCTCTGGGACTGGTTGGTTCAAGATATTT	CAAWDYLSGTGWFKIF	TRGV10	.	TRGJP1	16	-1	-1	27
7	5.922867344693957E-5	TGTGCTGCGTGGGGACTCTGGACGTGGTTCAAGATATTT	CAAWGLWTWFKIF	TRGV10	.	TRGJP1	12	-1	-1	24
6	5.076743438309106E-5	TGTGCTGCGTGGGATTATAAGAAACTCTTT	CAAWDYKKLF	TRGV10	.	TRGJ1	16	-1	-1	13
5	4.230619531924255E-5	TGTGCCACCTGGGATAGGAGGGTCTATTATTATAAGAAACTCTTT	CATWDRRVYYYKKLF	TRGV4	.	TRGJ1	17	-1	-1	25
5	4.230619531924255E-5	TGTGCTGCGTGGGCCAAGAAACTCTTT	CAAWAKKLF	TRGV10	.	TRGJ1	12	-1	-1	15
4	3.384495625539404E-5	TGTGCTGCGTGGGAACGGCGATGGAAACTCTTT	CAAWERRWKLF	TRGV10	.	TRGJ1	13	-1	-1	23
3	2.538371719154553E-5	TGTGCTGCGTGGGATGTGTGGGTTTATAAGAAACTCTTT	CAAWDVWVYKKLF	TRGV10	.	TRGJ1	14	-1	-1	23
3	2.538371719154553E-5	TGTGCTGCGTGGTCGAATTATAAGAAACTCTTT	CAAWSNYKKLF	TRGV10	.	TRGJ1	11	-1	-1	16
3	2.538371719154553E-5	TGTGCCACCTGGGTCAGGTATAAGAAACTCTTT	CATWVRYKKLF	TRGV8	.	TRGJ1	12	-1	-1	18
2	1.692247812769702E-5	TGTGCTGCGTGGGATTATGCCTATTATAAGAAACTCTTT	CAAWDYAYYKKLF	TRGV10	.	TRGJ1	16	-1	-1	21
2	1.692247812769702E-5	TGTGCCACCTGGGATGATTACGGTTGGTTCAAGATATTT	CATWDDYGWFKIF	TRGV4	.	TRGJP1	15	-1	-1	21
2	1.692247812769702E-5	TGTGCTGCGTGTACAAATTATAAGAAACTCTTT	CAACTNYKKLF	TRGV10	.	TRGJ1	10	-1	-1	16
2	1.692247812769702E-5	TGTGCTGCGTGGGAACGGCGGTTCAAGATATTT	CAAWERRFKIF	TRGV10	.	TRGJP1	13	-1	-1	19
2	1.692247812769702E-5	TGTGCTGCGAGCTTTAATTATAAGAAACTCTTT	CAASFNYKKLF	TRGV10	.	TRGJ1	8	-1	-1	16
2	1.692247812769702E-5	TGTGCCACCTGGGATGGCGGTAAGAAACTCTTT	CATWDGGKKLF	TRGV4	.	TRGJ1	16	-1	-1	20
1	8.46123906384851E-6	TGTGCCTTGTGGGACCTAATTATTATAAGAAACTCTTTGGCAGTGGAACAACACAGCATGGGTAAGACAAGCAACAAAGTGGAGGCAAGAAAGAATTCTCAAACTCTCACTTCAATCCTTACCATCAAGTCCGTAGAGAAAGAAGACATGGCCGTTTACTACTGTGCTGCGCGGGATAACTCAGCCTATTATAAGAAACTCTTT	CALWDLIIIRNSLAVEQHSMGKTSNKVEARKNSQTLTSILTIKSVEKEDMAVYYCAARDNSAYYKKLF	TRGV9	.	TRGJ1	13	-1	-1	186
1	8.46123906384851E-6	TGTGCCTTGTGGGACCTAATTATTATAAGAAACTCTTTGGCAGTGGAACAACACAGCATGGGTAAGACAAGCAACAAAGTGGATGCAAGAAAGAATTCTCAAACTCTCACTTCAATCCTTACCATCAAGTCCGTAGAGAAAGAAGACATGGCCGTTTACTACTGTGCTGCGTGGGAACGGCGGTTTTATAAGAAACTCTTT	CALWDLIIIRNSLAVEQHSMGKTSNKVDARKNSQTLTSILTIKSVEKEDMAVYYCAAWERRFYKKLF	TRGV9	.	TRGJ1	13	-1	-1	185
1	8.46123906384851E-6	TGTGCCACCTGGGATCATCTTATAAGAAACTCTTTGGCAGTGGAACAACACAGCATGGGTAAGACAAGCAACAAAGTGGAGGCAAGAAAGAATTCTCAAACTCTCACTTCAATCCTTACCATCAAGTCCGTAGAGAAAGAAGACATGGCCGTTTACTACTGTGCTGCGTGGTTGGGAACGGTTTATTATAAGAAACTCTTT	CATWDHLIRNSLAVEQHSMGKTSNKVEARKNSQTLTSILTIKSVEKEDMAVYYCAAWLGTVYYKKLF	TRGV4	.	TRGJ1	14	-1	-1	182
1	8.46123906384851E-6	TGTGCTGCGTGGTTGGGAACGGTTTATTATAAGAAACTCTTTGGCAGTGGAACAACACCTCTCACTTCAATCCTTACCATCAAGTCCGTAGAGAAAGAAGACATGGCCGTTTACTACTGTGCTGCGTGGGCCAAGAATTATTATAAGAAACTCTTT	CAAWLGTVYYKKLFGSGTTPLTSILTIKSVEKEDMAVYYCAAWAKNYYKKLF	TRGV10	.	TRGJ1	11	-1	-1	134
1	8.46123906384851E-6	TGTGCCACCCACACTCCGAAGATTAAGAAACTCTTTGGCAGTGGAACAACACTCGTTTACTACTGTGCTGCGTGGGAACGGCGGTTTTATAAGAAACTCTTT	CATHTPKIKKLFGSGTTLVYYCAAWERRFYKKLF	TRGV7	.	TRGJ1	8	-1	-1	86
1	8.46123906384851E-6	TGTGCCACCTGGGATAAGAAGCGTTGGGGGGGGAGGGCTGCTGGAGAAAGTAGTGATTGGATCAAGACGTTT	CATWDKKRWGGRAAGESSDWIKTF	TRGV8	.	TRGJP2	15	-1	-1	48
1	8.46123906384851E-6	TGTGCTGCGTGGGTCCTCCTCGGATTATACACTGGTTGGTTCAAGATATTT	CAAWVLLGLYTGWFKIF	TRGV10	.	TRGJP1	12	-1	-1	25
1	8.46123906384851E-6	TGTGCCACCTGGGATAGCTCTCCTCATAATTATTATAAGAAACTCTTT	CATWDSSPHNYYKKLF	TRGV8	.	TRGJ1	16	-1	-1	27
1	8.46123906384851E-6	TGTGCTGCGTGGTTGGGAACGGTTTATTATTATAAGAAACTCTTT	CAAWLGTVYYYKKLF	TRGV10	.	TRGJ1	11	-1	-1	25
1	8.46123906384851E-6	TGTGCTGCGTGGGATTATAAGTGGGTTTATTATAAGAAACTCTTT	CAAWDYKWVYYKKLF	TRGV10	.	TRGJ1	16	-1	-1	26
1	8.46123906384851E-6	TGTGCCACCTGGGACAGGCTCAGAACTTATTATACGAAACTCATT	CATWDRLRTYYTKLI	TRGV7	.	TRGJ1	18	-1	-1	22
1	8.46123906384851E-6	TGTGCTGCGTGGGCCAAGAATTATTATTATAAGAAACTCTTT	CAAWAKNYYYKKLF	TRGV10	.	TRGJ1	12	-1	-1	22
1	8.46123906384851E-6	TGTGCTGCGTGGGATTATGGTCGACCTTCGAAGAAACTCTTT	CAAWDYGRPSKKLF	TRGV10	.	TRGJ1	16	-1	-1	30
1	8.46123906384851E-6	TGTGCTGCGTGGGAACGGCGGTTTTATTATAAGAAACTCTTT	CAAWERRFYYKKLF	TRGV10	.	TRGJ1	13	-1	-1	23
1	8.46123906384851E-6	TGTGCTGCGGGGGTCACTGGTTGGTTTTATAAGAAACTCTTT	CAAGVTGWFYKKLF	TRGV10	.	TRGJ1	12	-1	-1	26
1	8.46123906384851E-6	TGTGCCACCTGGGATGTGTGGGTTTATTATAAGAAACTCTTT	CATWDVWVYYKKLF	TRGV10	.	TRGJ1	14	-1	-1	23
1	8.46123906384851E-6	TGTGCCACCTGGGACCTCCCTCATAATTATAAGAAACTCTTT	CATWDLPHNYKKLF	TRGV8	.	TRGJ1	13	-1	-1	22
1	8.46123906384851E-6	TGTGCGGCGTGGTTGGGAACGGTTGATGATAAGAAACTCTTT	CAAWLGTVDDKKLF	TRGV10	.	TRGJ1	11	-1	-1	25
1	8.46123906384851E-6	TGTGCTGCGTTGGGAACGGTTTATTATAAGAAACTCTTT	CAALGTVYYKKLF	TRGV10	.	TRGJ1	14	-1	-1	20
1	8.46123906384851E-6	TGTGCTGCGTGGGATCAATCCCTTTCTAAGAAACTCTTT	CAAWDQSLSKKLF	TRGV10	.	TRGJ1	14	-1	-1	23
1	8.46123906384851E-6	TGTGCTGCGGGGGTCACTGGTTGGTTCAAGAAACTCTTT	CAAGVTGWFKKLF	TRGV10	.	TRGJ1	12	-1	-1	27
1	8.46123906384851E-6	TGTGCTGCGGGGGTCACTGGTTGGCGATGGAAACTCTTT	CAAGVTGWRWKLF	TRGV10	.	TRGJ1	12	-1	-1	29
1	8.46123906384851E-6	TGTGCCACCTGGGACCGACTTGATTATAAGAAACTCTTT	CATWDRLDYKKLF	TRGV3	.	TRGJ1	14	-1	-1	15
1	8.46123906384851E-6	TGGGCGGCGGGGGATACCACGGGGTGGGTCAAGAGATGG	WAAGDTTGWVKRW	TRGV10	.	TRGJP1	14	-1	-1	13
1	8.46123906384851E-6	TGTGCTGCGTGGGCCAAGAATTATAGGAAACTCTTT	CAAWAKNYRKLF	TRGV10	.	TRGJ1	12	-1	-1	19
1	8.46123906384851E-6	TGTGCTGCGTGGGATTATGGATATAAGAAACTCTTT	CAAWDYGYKKLF	TRGV10	.	TRGJ1	16	-1	-1	21
1	8.46123906384851E-6	TGTGCTGCGTGGGATGTGTGGCGATGGAAACTCTTT	CAAWDVWRWKLF	TRGV10	.	TRGJ1	14	-1	-1	26
1	8.46123906384851E-6	TGGGCTGAGTGGGATGATAGTGCCAAGAAACTCTTT	WAEWDDSAKKLF	TRGV10	.	TRGJ1	14	-1	-1	24
1	8.46123906384851E-6	TGTGCTGTGTGGGTTTATTATAAGAAACTCTTT	CAVWVYYKKLF	TRGV10	.	TRGJ1	16	-1	-1	14
1	8.46123906384851E-6	TGTGCTGCGTGTACTGGTTGGTTCAAGATATTT	CAACTGWFKIF	TRGV10	.	TRGJP1	10	-1	-1	12
1	8.46123906384851E-6	TGTGCTGCGTGGGCCAAGAATAAGAAACTCTTT	CAAWAKNKKLF	TRGV10	.	TRGJ1	12	-1	-1	19
1	8.46123906384851E-6	TGTGCCACCTGGGTCAGCGGTAAGAAACTCTTT	CATWVSGKKLF	TRGV8	.	TRGJ1	12	-1	-1	20
1	8.46123906384851E-6	TGTGCTGCGTGGGCCAAGAAGAAACTCTTT	CAAWAKKKLF	TRGV10	.	TRGJ1	12	-1	-1	18
1	8.46123906384851E-6	TGTGCTGCGTGGGACCGCGAGAAACTCTTT	CAAWDREKLF	TRGV10	.	TRGJ1	13	-1	-1	19
1	8.46123906384851E-6	TGTGCCACCTTTCGGTATAAGAAACTCTTT	CATFRYKKLF	TRGV2	.	TRGJ1	9	-1	-1	15
1	8.46123906384851E-6	TGTGTTGCGTGGGCCAAGAAACTCTTT	CVAWAKKLF	TRGV10	.	TRGJ1	12	-1	-1	15
1	8.46123906384851E-6	TGTGCTGCGTGGGATTATACACTGGTT	CAAWDYTLV	TRGV10	.	TRGJ1	16	-1	-1	25
1	8.46123906384851E-6	TGTGCTGCGTGGTCGAAACTCTTT	CAAWSKLF	TRGV10	.	TRGJ1	11	-1	-1	14
