# Supplementary material for: Dissection of the Human T-Cell Receptor γ Gene Repertoire in the Brain and Peripheral Blood Identifies Age- and Alzheimer's Disease-Associated Clonotype Profiles
Source: Front Immunol. 2020 Jan 29;11:12. doi: 10.3389/fimmu.2020.00012 (PMC7025544; doi:10.3389/fimmu.2020.00012)
Supplement: Supplementary file 5 [file Data_Sheet_2.zip › repertoires_corrected_and_decontaminated/2501_FC.txt]

count	freq	cdr3nt	cdr3aa	v	d	j	VEnd	DStart	DEnd	JStart
18605	0.41891831036656757	TGTGCTGCGTGGGTCCTGAATTATTATAAGAAACTCTTT	CAAWVLNYYKKLF	TRGV10	.	TRGJ1	12	-1	-1	17
14108	0.31766189318202287	TGTGCCACCTGGGACAGCCCTGAATATAAGAAACTCTTT	CATWDSPEYKKLF	TRGV3	.	TRGJ2	21	-1	-1	24
11687	0.2631495992074214	TGTGCCACCTGGGACAGGCCCCATTATTATAAGAAACTCTTT	CATWDRPHYYKKLF	TRGV7	.	TRGJ1	19	-1	-1	22
3	6.754931099702783E-5	TGGGCACCAGGGGACAGACAGGAAGAGAAGAAACTCTTT	WAPGDRQEEKKLF	TRGV3	.	TRGJ1	16	-1	-1	27
2	4.5032873998018555E-5	TGTGCCACCTGGGACGTCCGTTGTTATAAGAAACTCTTT	CATWDVRCYKKLF	TRGV8	.	TRGJ1	13	-1	-1	20
2	4.5032873998018555E-5	TGGGCGGCGGGGGGCCGGAAGGAGGAGAAGAAACTCTTT	WAAGGRKEEKKLF	TRGV10	.	TRGJ1	12	-1	-1	27
1	2.2516436999009278E-5	TGTGCCACCTGGGATGTCGCTCTTTGGCAGTGGAACAACACTAGCATGGGTAAGACAAGCAACAAAGTGGAGGCAAGAAAGAATTCTCAAACTCTCACTTCAATCCTTACCATCAAGTCCGTAGAGAAAGAAGACATGGCCGTTTACTACTGTGCTGCGTGGGTCCTGAATTATTATAAGAAACTCTTT	CATWDVALWQWNNTSMGKTSNKVEARKNSQTLTSILTIKSVEKEDMAVYYCAAWVLNYYKKLF	TRGV4	.	TRGJ1	15	-1	-1	167
1	2.2516436999009278E-5	GGTGCCACCGGGGACAGGCCCAATGATGATAAGAAACTCTTT	GATGDRPNDDKKLF	TRGV7	.	TRGJ1	19	-1	-1	21
1	2.2516436999009278E-5	TGTGCCACCTGGGACGGGCCAGAGTATAAGAAACTCTTT	CATWDGPEYKKLF	TRGV2	.	TRGJ1	19	-1	-1	24
1	2.2516436999009278E-5	TGGGCCACCTGGGACAGCACTGAAGATAAGAAACTCTTT	WATWDSTEDKKLF	TRGV3	.	TRGJ1	16	-1	-1	25
1	2.2516436999009278E-5	TGTGCTGCGTGGGGTTATAAGAAACTCTTT	CAAWGYKKLF	TRGV10	.	TRGJ1	16	-1	-1	14
