# Supplementary material for: Dissection of the Human T-Cell Receptor γ Gene Repertoire in the Brain and Peripheral Blood Identifies Age- and Alzheimer's Disease-Associated Clonotype Profiles
Source: Front Immunol. 2020 Jan 29;11:12. doi: 10.3389/fimmu.2020.00012 (PMC7025544; doi:10.3389/fimmu.2020.00012)
Supplement: Supplementary file 5 [file Data_Sheet_2.zip › repertoires_corrected_and_decontaminated/145_FC.txt]

count	freq	cdr3nt	cdr3aa	v	d	j	VEnd	DStart	DEnd	JStart
15126	0.15790792358283745	TGTGCCACCTGGGACGGGCTAGATTATTATAAGAAACTCTTT	CATWDGLDYYKKLF	TRGV2	.	TRGJ1	18	-1	-1	22
14030	0.14646622820753732	TGTGCCTTGTGGGAGGTGCAAAGGATTTGGTATAAGAAACTCTTT	CALWEVQRIWYKKLF	TRGV9	.	TRGJ2	19	-1	-1	30
9725	0.1015241674496294	TGTGCCACCTGGGACGGGCTTGGTAGTGATTGGATCAAGACGTTT	CATWDGLGSDWIKTF	TRGV2	.	TRGJP2	18	-1	-1	22
5859	0.06116504854368932	TGTGCCACCTGGGATGGATTCTATTATTATAAGAAACTCTTT	CATWDGFYYYKKLF	TRGV4	.	TRGJ1	16	-1	-1	22
3445	0.03596408810940599	TGTGCCTTGTGGACGGATATGTCCCCCGAACAAGAGTTGGGCAAAAAAATCAAGGTATTT	CALWTDMSPEQELGKKIKVF	TRGV9	.	TRGJP	11	-1	-1	30
3112	0.032487733583881406	TGTGCCTTGTGGGAGACGCATAAGAAACTCTTT	CALWETHKKLF	TRGV9	.	TRGJ1	14	-1	-1	19
2952	0.03081741309113686	TGTGCTGCGGACAGACTACGTTATTATAAGAAACTCTTT	CAADRLRYYKKLF	TRGV10	.	TRGJ1	8	-1	-1	20
2950	0.030796534084977557	TGTGCTGCGTGCGACTATAAGAAACTCTTT	CAACDYKKLF	TRGV10	.	TRGJ1	16	-1	-1	15
2856	0.029815220795490135	TGTGCTGCGTTTTATTATAAGAAACTCTTT	CAAFYYKKLF	TRGV10	.	TRGJ2	9	-1	-1	11
2804	0.029272366635348157	TGTGCTGCGTGGGATCAGAAGGATAAGAAACTCTTT	CAAWDQKDKKLF	TRGV10	.	TRGJ1	14	-1	-1	22
2773	0.028948742039878902	TGTGCTGCGTTCCGCCCGAATTATTATAAGAAACTCTTT	CAAFRPNYYKKLF	TRGV10	.	TRGJ1	9	-1	-1	16
2763	0.028844347009082366	TGTGCTGCGTCTCGTCGGAAACTCTTT	CAASRRKLF	TRGV10	.	TRGJ1	9	-1	-1	17
2398	0.025033928385008872	TGTGCCACCTGGGATAGTGGGAAACTCTTT	CATWDSGKLF	TRGV4	.	TRGJ1	14	-1	-1	20
2333	0.024355360684831403	TGTGCCACCTGGGATCAGACTAAGAAACTCTTT	CATWDQTKKLF	TRGV8	.	TRGJ1	14	-1	-1	20
2258	0.023572397953857398	TGTGCCACCTGGAATTATTATAAGAAACTCTTT	CATWNYYKKLF	TRGV4	.	TRGJ2	14	-1	-1	11
2256	0.02355151894769809	TGTGCCACTCAGAATTATTATAAGAAACTCTTT	CATQNYYKKLF	TRGV2	.	TRGJ1	7	-1	-1	11
2117	0.022100428019626264	TGTGCCACCTGGGACAGGCCAAGAGGGGCTTATTATAAGAAACTCTTT	CATWDRPRGAYYKKLF	TRGV3	.	TRGJ1	19	-1	-1	29
2115	0.02207954901346696	TGTGCCACCTGGGACAGGATTTATTATAAGAAACTCTTT	CATWDRIYYKKLF	TRGV5	.	TRGJ2	17	-1	-1	17
2106	0.021985593485750077	TGTGCCACCTGGGGTCTCCCTTATTATAAGAAACTCTTT	CATWGLPYYKKLF	TRGV8	.	TRGJ2	12	-1	-1	20
2067	0.021578452865643596	TGTGCCACCTGGGACAGGCGTCATTATAAGAAACTCTTT	CATWDRRHYKKLF	TRGV5	.	TRGJ1	18	-1	-1	22
2066	0.02156801336256394	TGTGCCTTGTGGGAGGCCAGGTTGGGCAAAAAAATCAAGGTATTT	CALWEARLGKKIKVF	TRGV9	.	TRGJP	15	-1	-1	14
2051	0.02141142081636914	TGTGCCACCTGGGACCCACGGAATTATTATAAGAAACTCTTT	CATWDPRNYYKKLF	TRGV3	.	TRGJ1	14	-1	-1	20
1865	0.019469673243553608	TGTGCCACCTGGGACAGGCAAGTAATGTTGGAGAATTATTATAAGAAACTCTTT	CATWDRQVMLENYYKKLF	TRGV3	.	TRGJ2	18	-1	-1	32
1851	0.019323520200438458	TGTGCCTTGTGGGAGGCCAAGTTGGGCAAAAAAATCAAGGTATTT	CALWEAKLGKKIKVF	TRGV9	.	TRGJP	15	-1	-1	19
1654	0.01726693809374674	TGTGCCACCTGGGATGGGCGTTATAAGAAACTCTTT	CATWDGRYKKLF	TRGV4	.	TRGJ1	18	-1	-1	20
141	0.0014719699342311307	TGTGCCACCTGGGACAGGTGTCATTATAAGAAACTCTTT	CATWDRCHYKKLF	TRGV5	.	TRGJ1	17	-1	-1	22
72	7.516442217350455E-4	TGTGCTGCGTGGGCCCCCTGTCATCTGACCACTGGTTGGTTCAAGATATTT	CAAWAPCHLTTGWFKIF	TRGV10	.	TRGJP1	12	-1	-1	27
6	6.263701847792045E-5	TGTGCCACCTGGGACGGGCTAGATTATTATAAGAAACTCTTTGGCAGTGGAACAACACTCTTT	CATWDGLDYYKKLFGSGTTLF	TRGV2	.	TRGJ1	18	-1	-1	56
4	4.1758012318613634E-5	TGTGCCACCTGGGATGGATTCTATTATAAGAAACTCTTT	CATWDGFYYKKLF	TRGV4	.	TRGJ1	16	-1	-1	21
3	3.1318509238960225E-5	TGTGCCACCTGGGACCCACGGAATTATAAGAAACTCTTT	CATWDPRNYKKLF	TRGV3	.	TRGJ1	14	-1	-1	22
2	2.0879006159306817E-5	TGTGCCACCTGGGATGGATTCTATTATTATAAGAAACTCTTTGGCAGTGGAACAACACTCGGCACTGTCAGAAAGGAATCCGGCATTCCGTCAGGCAAATTTGAGGTGGATAGGATACCTGAAACGTCTACATCCACTCTCACCATTCACAATGTAGAGAAACAGGACATAGCTACCTACTACTGTGCCTTGTGGGAGGTGCAAAGGATTTGGTATAAGAAACTCTTT	CATWDGFYYYKKLFGSGTTLGTVRKESGIPSGKFEVDRIPETSTSTLTIHNVEKQDIATYYCALWEVQRIWYKKLF	TRGV4	.	TRGJ1	16	-1	-1	213
2	2.0879006159306817E-5	TGTGCTGCGTGGGATAGTAAGAAACTCTTT	CAAWDSKKLF	TRGV10	.	TRGJ1	19	-1	-1	17
2	2.0879006159306817E-5	GGTGCTGCGGACGAAGAGAAGAAACGCGGG	GAADEEKKRG	TRGV10	.	TRGJ1	8	-1	-1	18
1	1.0439503079653408E-5	TGTGCCACCTGGGACAGGCAAGTAATGTTGGAGAATTATTATAAGAAACTCTTTGGCAGTGGAACAACACTCGGCACTGTCAGAAAGGAATCCGGCATTCCGTCAGGCAAATTTGAGGTGGATAGGGTACCTGAAACGTCTACATCCACTCTCACCATTCACAATGTAGAGAAACAGGACATAGCTACCTACTACTGTGCCTTGTGGGAGGTGCAAAGGATTTGGTATAAGAAACTCTTT	CATWDRQVMLENYYKKLFGSGTTLGTVRKESGIPSGKFEVDRVPETSTSTLTIHNVEKQDIATYYCALWEVQRIWYKKLF	TRGV3	.	TRGJ1	18	-1	-1	225
1	1.0439503079653408E-5	TGTGCCACCTGGAATTATTATAAGAAACTCTTTGGCAGTGGAACAACACTCGGCACTGTCAGAAAGGAATCCGGCATTCCGTCAGGCAAATTTGAGGTGGATAGGATACCTGAAACGTCTACATCCACTCTCCCCATTCACAATGTAGAGAAACAGGACATAGCTACCTACTACTGTGCCTTGTGGGAGGTGCAAAGGATTTGGTATAAGAAACTCTTT	CATWNYYKKLFGSGTTLGTVRKESGIPSGKFEVDRIPETSTSTLPIHNVEKQDIATYYCALWEVQRIWYKKLF	TRGV4	.	TRGJ1	14	-1	-1	204
1	1.0439503079653408E-5	TGTGCCTTGTGGGAGGTTCTCTCTGGGGTCTATTACTGTGCCACCTGGGACGGGCTAGATTATTATAAGAAACTCTTT	CALWEVLSGVYYCATWDGLDYYKKLF	TRGV9	.	TRGJ1	16	-1	-1	58
1	1.0439503079653408E-5	TGTGCCACCTGGGACGGGCTAGATTATTATAAGAAACTCTTTGGCAGTGATTGGATCAAGACGTTT	CATWDGLDYYKKLFGSDWIKTF	TRGV2	.	TRGJP2	18	-1	-1	45
1	1.0439503079653408E-5	TGTGCCTTGGGGACGGAGAGGTCCACCGAAAAAGAGTTGGGCAAAAAAATCAAGGTAGTT	CALGTERSTEKELGKKIKVV	TRGV9	.	TRGJP	12	-1	-1	31
1	1.0439503079653408E-5	TGTGCCACCTGGGATGGGCGTTATAAGAAACTCTTTGGCAGTGATTGGATCAAGACGTTT	CATWDGRYKKLFGSDWIKTF	TRGV4	.	TRGJP2	18	-1	-1	39
1	1.0439503079653408E-5	TGTGCCACTCAGAATTATTATAAGAAACTCTTTGGCAGTGATTGGATCAAGACGTTT	CATQNYYKKLFGSDWIKTF	TRGV2	.	TRGJP2	7	-1	-1	36
1	1.0439503079653408E-5	TGTGCCACCTGGGACAGGCCAAGAGGGGGTAGTGATTGGATCAAGACGTTT	CATWDRPRGGSDWIKTF	TRGV3	.	TRGJP2	19	-1	-1	28
1	1.0439503079653408E-5	TGTGCCACCTGGGACAGGCAAGTAATGTTGGAGAATTATAAGAAACTCTTT	CATWDRQVMLENYKKLF	TRGV3	.	TRGJ1	18	-1	-1	34
1	1.0439503079653408E-5	TGTGCCAACTGGGAAAGGCCAAGAGGGGATTATTATAAGAAAATCTTT	CANWERPRGDYYKKIF	TRGV5	.	TRGJ1	19	-1	-1	28
1	1.0439503079653408E-5	TGGGCCTTGTGGGAGGGGCAAAGGATTGGGTATAAGAAACTCTTT	WALWEGQRIGYKKLF	TRGV9	.	TRGJ1	19	-1	-1	30
1	1.0439503079653408E-5	TGGGCAACCTGGGACGGGCTGGGGAGTGATGGGAGAAAGACGTTT	WATWDGLGSDGRKTF	TRGV2	.	TRGJP2	18	-1	-1	24
1	1.0439503079653408E-5	GGTGCCTGGTGGGAGGTGCAAAGGATGTGGGATAAGAAACTCTTT	GAWWEVQRMWDKKLF	TRGV9	.	TRGJ1	19	-1	-1	31
1	1.0439503079653408E-5	GGGGCCTTGTGGGAGGGGCAAAGGATTGGGGATAAGAAGCTCTTT	GALWEGQRIGDKKLF	TRGV9	.	TRGJ1	19	-1	-1	31
1	1.0439503079653408E-5	TGTGCCACCTGGGACCCACGGCCTTCTTCTACGCAACTCTTT	CATWDPRPSSTQLF	TRGV3	.	TRGJ1	14	-1	-1	34
1	1.0439503079653408E-5	TGTGCCACCTGGGACGTGCTAGATTATTATAAGACCCTCTTT	CATWDVLDYYKTLF	TRGV2	.	TRGJ1	18	-1	-1	22
1	1.0439503079653408E-5	TGTGCCACCTGGGACAGGCCGATATGTTATAAGAAACTCTTT	CATWDRPICYKKLF	TRGV3	.	TRGJ1	19	-1	-1	26
1	1.0439503079653408E-5	GGTGCCACCTGGGACGGGCTAGATGATGATAAGAAACTCTTT	GATWDGLDDDKKLF	TRGV2	.	TRGJ1	18	-1	-1	22
1	1.0439503079653408E-5	GGTGCCACCTGGGACAGGCTAGATGATGATAAGAAACTCTTT	GATWDRLDDDKKLF	TRGV2	.	TRGJ1	18	-1	-1	22
1	1.0439503079653408E-5	TGTGCTGCGTGGGATTCGAATTATTATAAGAAACTCTTT	CAAWDSNYYKKLF	TRGV10	.	TRGJ1	20	-1	-1	13
1	1.0439503079653408E-5	TGTGCCACCTGGGACGGGCTAGATTATAAGAAACTCTTT	CATWDGLDYKKLF	TRGV2	.	TRGJ1	18	-1	-1	22
1	1.0439503079653408E-5	TGTGCTGACAGACTACGTTATTATAAGAAACTCTTT	CADRLRYYKKLF	TRGV10	.	TRGJ1	6	-1	-1	17
1	1.0439503079653408E-5	TGTGCCAACTGGGATGGGAGTGATAAGAAACTCTTT	CANWDGSDKKLF	TRGV4	.	TRGJ1	17	-1	-1	22
1	1.0439503079653408E-5	TGTGCTGCGGTTGATGATAAGAAACTCTTT	CAAVDDKKLF	TRGV10	.	TRGJ1	8	-1	-1	13
1	1.0439503079653408E-5	TGTGCCACCTGGGATAAGAAACTCTTT	CATWDKKLF	TRGV2	.	TRGJ1	13	-1	-1	13
1	1.0439503079653408E-5	GGTGCTGCGTCGCGGCGGAAACGCTTG	GAASRRKRL	TRGV10	.	TRGJ1	9	-1	-1	17
