# Supplementary material for: Dissection of the Human T-Cell Receptor γ Gene Repertoire in the Brain and Peripheral Blood Identifies Age- and Alzheimer's Disease-Associated Clonotype Profiles
Source: Front Immunol. 2020 Jan 29;11:12. doi: 10.3389/fimmu.2020.00012 (PMC7025544; doi:10.3389/fimmu.2020.00012)
Supplement: Supplementary file 5 [file Data_Sheet_2.zip › repertoires_corrected_and_decontaminated/246_FC.txt]

count	freq	cdr3nt	cdr3aa	v	d	j	VEnd	DStart	DEnd	JStart
11086	0.27092548693760843	TGTGCCTTGTGGGAGACCGCGGGGGATTATAAGAAACTCTTT	CALWETAGDYKKLF	TRGV9	.	TRGJ1	14	-1	-1	25
6307	0.15413377648525134	TGTGCCACCTGGGATTGGGATAATAAGAAACTCTTT	CATWDWDNKKLF	TRGV4	.	TRGJ2	18	-1	-1	19
5862	0.1432586329089176	TGTGCCTTGTGGGAGGTGTCGTTGGTAGGGTTGGGCAAAAAAATCAAGGTATTT	CALWEVSLVGLGKKIKVF	TRGV9	.	TRGJP	17	-1	-1	26
3912	0.0956035093721743	TGTGCCTTGTGGGAGGTGCAAAGAAACTATAAGAAACTCTTT	CALWEVQRNYKKLF	TRGV9	.	TRGJ1	19	-1	-1	27
1479	0.03614457831325301	TGTGCCACCTGGGATTTCAATGTGGGTATGCGGCCTATCGTTCAACTGAATTATTATAAGAAACTCTTT	CATWDFNVGMRPIVQLNYYKKLF	TRGV4	.	TRGJ1	14	-1	-1	47
929	0.02270338962340233	TGTGCCACCTGGGACGTCCGTTGTTATAAGAAACTCTTT	CATWDVRCYKKLF	TRGV2	.	TRGJ1	15	-1	-1	20
828	0.020235098609447933	TGTGCCTTGTGGGATTCAGAGTTGGGCAAAAAAATCAAGGTATTT	CALWDSELGKKIKVF	TRGV9	.	TRGJP	13	-1	-1	17
683	0.016691512500305483	TGTGCCTTGTGGGAGATCGAGTTGGGCAAAAAAATCAAGGTATTT	CALWEIELGKKIKVF	TRGV9	.	TRGJP	14	-1	-1	18
620	0.015151885432195313	TGTGCCACCTGGGACGGGCGTTATAAGAAACTCTTT	CATWDGRYKKLF	TRGV2	.	TRGJ1	18	-1	-1	20
506	0.012365893594662626	TGTGCTGCGTGGGATGGGACGCGGGGGAAACTCTTT	CAAWDGTRGKLF	TRGV10	.	TRGJ1	14	-1	-1	26
482	0.011779368997287324	TGTGCCACCTGGGATTCCCCCCCGGCGTATTATAAGAAACTCTTT	CATWDSPPAYYKKLF	TRGV8	.	TRGJ1	14	-1	-1	27
447	0.010924020626115008	TGTGCCTTGTGGGAGTCCCCGTGGGGCAAAAAAATCAAGGTATTT	CALWESPWGKKIKVF	TRGV9	.	TRGJP	14	-1	-1	20
436	0.010655196852317994	TGTGCCTTGTGGGAGGTGCAAAAAGAGTTGGGCAAAAAAATCAAGGTATTT	CALWEVQKELGKKIKVF	TRGV9	.	TRGJP	19	-1	-1	22
387	0.009457709132676751	TGTGCTGCGTGGGATCAGGGTTATAAGAAACTCTTT	CAAWDQGYKKLF	TRGV10	.	TRGJ1	14	-1	-1	20
317	0.007747012390332119	TGTGCTGCGTGGGGTTATTATAAGAAACTCTTT	CAAWGYYKKLF	TRGV10	.	TRGJ1	16	-1	-1	14
295	0.007209364842738092	TGTGCTGCGTGGGATTGCGAGGGTAGTGATTGGATCAAGACGTTT	CAAWDCEGSDWIKTF	TRGV10	.	TRGJP2	18	-1	-1	22
251	0.006134069747550038	TGTGCCTTGTGGGAGGTGCACGAGTTGGGCAAAAAAATCAAGGTATTT	CALWEVHELGKKIKVF	TRGV9	.	TRGJP	20	-1	-1	17
242	0.0059141230235343	TGTGCCTTGTGGGAACAAGAGTTGGGCAAAAAAATCAAGGTATTT	CALWEQELGKKIKVF	TRGV9	.	TRGJP	13	-1	-1	15
235	0.005743053349299836	TGTGCCTTGTGGGATGGGGAGTTGGGCAAAAAAATCAAGGTATTT	CALWDGELGKKIKVF	TRGV9	.	TRGJP	13	-1	-1	18
232	0.005669737774627924	TGTGCCTTGTGGGAGGTCAATGAGTTGGGCAAAAAAATCAAGGTATTT	CALWEVNELGKKIKVF	TRGV9	.	TRGJP	16	-1	-1	14
228	0.005571983675065373	TGTGCCTTGTGGGAGGTCAGGGGTGAGTTGGGCAAAAAAATCAAGGTATTT	CALWEVRGELGKKIKVF	TRGV9	.	TRGJP	16	-1	-1	24
226	0.005523106625284098	TGTGCCTTGTGGGAGGTGCAGGAAGAGTTGGGCAAAAAAATCAAGGTATTT	CALWEVQEELGKKIKVF	TRGV9	.	TRGJP	19	-1	-1	22
210	0.005132090227033897	TGTGCCTTGTGGGAGGCCTACACATCACAAGAGTTGGGCAAAAAAATCAAGGTATTT	CALWEAYTSQELGKKIKVF	TRGV9	.	TRGJP	15	-1	-1	27
210	0.005132090227033897	TGTGCCTTGTGGGAGGTGCGTCGAGGGGTCGCGGGGTATAAGAAACTCTTT	CALWEVRRGVAGYKKLF	TRGV9	.	TRGJ1	18	-1	-1	36
200	0.0048877049781275205	TGTGCCTTGTGGGAGGGTTATTATAAGAAACTCTTT	CALWEGYYKKLF	TRGV9	.	TRGJ1	15	-1	-1	17
191	0.004667758254111782	TGTGCCTTGTGGGAGGCTGGGGATTATTATAAGAAACTCTTT	CALWEAGDYYKKLF	TRGV9	.	TRGJ1	15	-1	-1	22
188	0.004594442679439869	TGTGCCTTGTGGGAGGTGTATGAGTTGGGCAAAAAAATCAAGGTATTT	CALWEVYELGKKIKVF	TRGV9	.	TRGJP	17	-1	-1	21
186	0.004545565629658594	TGTGCCACCTGGGACGTCGGGAAACTCTTT	CATWDVGKLF	TRGV5	.	TRGJ1	14	-1	-1	20
181	0.004423373005205406	TGTGCCTTGTGGGAGGCGAAGAAACTCTTT	CALWEAKKLF	TRGV9	.	TRGJ1	15	-1	-1	18
180	0.004398934480314768	TGTGCCTTGTGGGAGGTACAAGAGTTGGGCAAAAAAATCAAGGTATTT	CALWEVQELGKKIKVF	TRGV9	.	TRGJP	19	-1	-1	18
178	0.004350057430533493	TGTGCTGCGTGGGATTATTCACGCAGCCTCCTTCAGGGGAAACTCTTT	CAAWDYSRSLLQGKLF	TRGV10	.	TRGJ1	16	-1	-1	38
175	0.00427674185586158	TGTGCCACCTGGGACGGGCCCTATGTCTTT	CATWDGPYVF	TRGV2	.	TRGJ1	20	-1	-1	25
160	0.003910163982502016	TGTGCCACCTGGGATGGATATTATAAGAAACTCTTT	CATWDGYYKKLF	TRGV4	.	TRGJ1	16	-1	-1	18
160	0.003910163982502016	TGTGCCACCTGGGACGGACCTTATAAGAAACTCTTT	CATWDGPYKKLF	TRGV2	.	TRGJ1	19	-1	-1	20
153	0.003739094308267553	TGTGCCACCTGGGACGGGGTCTTATATTATAAGAAACTCTTT	CATWDGVLYYKKLF	TRGV4	.	TRGJ1	17	-1	-1	24
151	0.003690217258486278	TGTGCTGCGTGGGACTATTATAAGAAACTCTTT	CAAWDYYKKLF	TRGV10	.	TRGJ2	16	-1	-1	15
147	0.003592463158923727	TGTGCCACCTGGCTTTATTATAAGAAACTCTTT	CATWLYYKKLF	TRGV8	.	TRGJ1	11	-1	-1	14
131	0.0032014467606735256	TGTGCCACCTGGGATGGCCACCCTTATTATAAGAAACTCTTT	CATWDGHPYYKKLF	TRGV4	.	TRGJ1	16	-1	-1	23
127	0.0031036926611109753	TGTGCCACCAGGAACCATAAGAAACTCTTT	CATRNHKKLF	TRGV4	.	TRGJ1	11	-1	-1	16
122	0.0029815000366577873	TGTGCCACCTGGGACAGACTTCCGTATTATAAGAAACTCTTT	CATWDRLPYYKKLF	TRGV5	.	TRGJ1	16	-1	-1	24
113	0.002761553312642049	TGTGCCACCTGGGATGGTCCTTATTATAAGAAACTCTTT	CATWDGPYYKKLF	TRGV4	.	TRGJ1	19	-1	-1	20
109	0.0026637992130794986	TGTGCCACCTGGGATACTGCTGGGGGTTATTATAAGAAACTCTTT	CATWDTAGGYYKKLF	TRGV8	.	TRGJ1	15	-1	-1	26
105	0.0025660451135169483	TGTGCTGCGTGGAGCGCACTGGTTAATTATTATAAGAAACTCTTT	CAAWSALVNYYKKLF	TRGV10	.	TRGJ1	11	-1	-1	24
97	0.0023705369143918473	TGTGCCACCTGGGACGGGCTTGAGAAACTCTTT	CATWDGLEKLF	TRGV2	.	TRGJ1	18	-1	-1	22
89	0.0021750287152667463	TGTGCCACCTGGGATAGCCGGGGGGGGAAAAAGAAACTCTTT	CATWDSRGGKKKLF	TRGV8	.	TRGJ1	16	-1	-1	30
87	0.002126151665485471	TGTGCCACCTGGGACAGGCGTAAGAAACTCTTT	CATWDRRKKLF	TRGV5	.	TRGJ1	18	-1	-1	20
82	0.002003959041032283	TGTGCCACCTGGGACGGGCATGTCACCCATGTCAGGGGCAGTGATTGGATCAAGACGTTT	CATWDGHVTHVRGSDWIKTF	TRGV2	.	TRGJP2	18	-1	-1	39
76	0.0018573278916884576	TGTGCCACCTGGGATGGGCAACATTATAAGAAACTCTTT	CATWDGQHYKKLF	TRGV4	.	TRGJ1	18	-1	-1	22
75	0.00183288936679782	TGTGCCACCTGGGGGCGATTAGGGATTATTTGTAAGAAACTCTTT	CATWGRLGIICKKLF	TRGV2	.	TRGJ1	12	-1	-1	24
75	0.00183288936679782	TGTGCCACCTGGGACGGGCTTGGTTATAAGAAACTCTTT	CATWDGLGYKKLF	TRGV2	.	TRGJ1	18	-1	-1	23
74	0.0018084508419071825	TGTGCCACCTGGGACAGGCCGGGTTATAAGAAACTCTTT	CATWDRPGYKKLF	TRGV3	.	TRGJ1	19	-1	-1	23
74	0.0018084508419071825	TGTGCCACCTGGGATAGACGCTATAAGAAACTCTTT	CATWDRRYKKLF	TRGV8	.	TRGJ1	23	-1	-1	21
72	0.0017595737921259074	TGTGCCACCTGGGAATCCTCACCTCCCGGACCGAAAGAGAAACTCTTT	CATWESSPPGPKEKLF	TRGV8	.	TRGJ1	13	-1	-1	37
72	0.0017595737921259074	TGTGCCACCTGGGACGGGCGTAGTGATTGGATCAAGACGTTT	CATWDGRSDWIKTF	TRGV2	.	TRGJP2	18	-1	-1	19
68	0.0016618196925633569	TGTGCCACCGGGAATAGTAGTGATTGGATCAAGACGTTT	CATGNSSDWIKTF	TRGV5	.	TRGJP2	12	-1	-1	13
67	0.0016373811676727193	TGTGCCACCTGGGATGGGCATTATTATAAGAAACTCTTT	CATWDGHYYKKLF	TRGV4	.	TRGJ1	18	-1	-1	19
66	0.0016129426427820817	TGTGCCTGCTGGTGGTCCGAGAACAAGAGTTGGGCAAAAAAAATCAAGGTATTT	CACWWSENKSWAKKIKVF	TRGV11	.	TRGJP	11	-1	-1	23
64	0.0015640655930008066	TGTGCCACCTGGGATTGGCAATATAAGAAACTCTTT	CATWDWQYKKLF	TRGV4	.	TRGJ1	18	-1	-1	21
61	0.0014907500183288936	TGTGCCACCTGGGACGGGAACCACACTCTTTATTATAAGAAACTCTTT	CATWDGNHTLYYKKLF	TRGV2	.	TRGJ1	17	-1	-1	29
59	0.0014418729685476185	TGTGCCACCTGGGACAGGCAAAGTAGTGATTGGATCAAGACGTTT	CATWDRQSSDWIKTF	TRGV7	.	TRGJP2	18	-1	-1	21
58	0.001417434443656981	TGTGCCACCTGGGATAGGGGTTGGGGATATTATAAGAAACTCTTT	CATWDRGWGYYKKLF	TRGV8	.	TRGJ1	17	-1	-1	27
53	0.0012952418192037928	TGTGCCACCTGGATGACGTATTATAAGAAACTCTTT	CATWMTYYKKLF	TRGV8	.	TRGJ1	11	-1	-1	18
45	0.001099733620078692	TGTGCCACCTGGGATGACCTGACTCTATATTATAAGAAACTCTTT	CATWDDLTLYYKKLF	TRGV8	.	TRGJ1	14	-1	-1	27
35	8.55348371172316E-4	TGTGCCACCTGGACATCTCCGAGGCATTATAAGAAACTCTTT	CATWTSPRHYKKLF	TRGV2	.	TRGJ1	11	-1	-1	25
16	3.9101639825020164E-4	TGTGCCACCTGGCATTATTATAAGAAACTCTTT	CATWHYYKKLF	TRGV8	.	TRGJ1	14	-1	-1	13
10	2.44385248906376E-4	TGTGCTGCGTGGGATTATTCACGCTGCCTCCTTCAGGGGAAACTCTTT	CAAWDYSRCLLQGKLF	TRGV10	.	TRGJ1	16	-1	-1	38
10	2.44385248906376E-4	TGTGCCACCTGGGACGGGTCCTATGTCTTT	CATWDGSYVF	TRGV2	.	TRGJ1	20	-1	-1	25
9	2.1994672401573842E-4	TGTGCCACCTGGGACGGACCATATAAGAAACTCTTT	CATWDGPYKKLF	TRGV2	.	TRGJ1	19	-1	-1	21
3	7.33155746719128E-5	TGTGCCACCTGGGACAGCCCTTCGGGACGACTCTTT	CATWDSPSGRLF	TRGV7	.	TRGJ1	20	-1	-1	29
3	7.33155746719128E-5	TGTGCCACCTGGGACCATAAGAAACTCTTT	CATWDHKKLF	TRGV2	.	TRGJ1	14	-1	-1	16
2	4.8877049781275205E-5	TGTGCCACCTGGGACAGGCCTAGGGATTGGATCAAGACGTTT	CATWDRPRDWIKTF	TRGV5	.	TRGJP2	20	-1	-1	20
2	4.8877049781275205E-5	TGTGCCACCTGGGACGGACCTTATTATAAGAAACTCTTT	CATWDGPYYKKLF	TRGV2	.	TRGJ1	19	-1	-1	20
2	4.8877049781275205E-5	TGTGCCACCTGGGACAGCCCTGAATATAAGAAACTCTTT	CATWDSPEYKKLF	TRGV3	.	TRGJ1	21	-1	-1	24
2	4.8877049781275205E-5	TGTGCTGCGTGGGGGCCGGGTTATAAGAAACTCTTT	CAAWGPGYKKLF	TRGV10	.	TRGJ1	12	-1	-1	20
2	4.8877049781275205E-5	TGTGCCTTGTGGGAGGTGCACGAGTTG	CALWEVHEL	TRGV9	.	TRGJ1	20	-1	-1	24
1	2.4438524890637603E-5	TGTGCCACCTGGGACAGACTTCCGTATTATAAGAAACTCTTTGGCAGTGGAACAACACTCGGCACTGTCAGAAAGGAATCCGGCATTCCGTCAGGCAAATTTGAGGTGGATAGGATACCTGAAACGTCTACATCCACTCTCACCATTCACAATGTAGAGAAACAGGACATAGCTACCTACTACTGTGCCTTGTGGGAGGTGCAAAGAAACTATAAGAAACTCTTT	CATWDRLPYYKKLFGSGTTLGTVRKESGIPSGKFEVDRIPETSTSTLTIHNVEKQDIATYYCALWEVQRNYKKLF	TRGV5	.	TRGJ1	16	-1	-1	210
1	2.4438524890637603E-5	TGTGCCTTGTGGGAGACCGCGGGGGTAGGGTTGGGCAAAAAAATCAAGGTATTT	CALWETAGVGLGKKIKVF	TRGV9	.	TRGJP	14	-1	-1	26
1	2.4438524890637603E-5	TGTGCCACCTGGGACGGGCCCTATGTCTTTGGCAGTGATTGGATCAAGACGTTT	CATWDGPYVFGSDWIKTF	TRGV2	.	TRGJP2	20	-1	-1	33
1	2.4438524890637603E-5	TGTGACGTGGGGGAGGGGTCGTTGGTAGGGTTGGGCAAAAAAATCAAGGTATTT	CDVGEGSLVGLGKKIKVF	TRGV9	.	TRGJP	15	-1	-1	26
1	2.4438524890637603E-5	TGTGCCTTGTGGGAGGTGCGGGACGGGGTCGCGGGGTATAAGAAACTCTTT	CALWEVRDGVAGYKKLF	TRGV9	.	TRGJ1	18	-1	-1	36
1	2.4438524890637603E-5	TGTGCCTGGGTGGTCCGAGAACAAGAGTTGGGCAAAAAAATCAAGGTATTT	CAWVVREQELGKKIKVF	TRGV11	.	TRGJP	7	-1	-1	21
1	2.4438524890637603E-5	TGTGCCACCTGGGATTGGGCCCAGACATATAGGTGGTATAAGAAACTCTTT	CATWDWAQTYRWYKKLF	TRGV4	.	TRGJ1	22	-1	-1	36
1	2.4438524890637603E-5	TGTGCTGCGTGGGACCCTAAGGTTGGTTCAAGATATAAGAAACTCTTT	CAAWDPKVGSRYKKLF	TRGV10	.	TRGJ1	13	-1	-1	33
1	2.4438524890637603E-5	TGTGCCTTGTGGGAGGTACAAGAGCTGTGCAAAAAAATCAAGGTATTT	CALWEVQELCKKIKVF	TRGV9	.	TRGJP	19	-1	-1	18
1	2.4438524890637603E-5	TGTGCTGCGTGGGATTGCGTGAGTAGTGATTGGATCAAGACGTTC	CAAWDCVSSDWIKTF	TRGV10	.	TRGJP2	19	-1	-1	21
1	2.4438524890637603E-5	TGTGCCTTGTGGGCGTCCCCTTGTGGCCAACCACTCCCGGTATTT	CALWASPCGQPLPVF	TRGV9	.	TRGJP	12	-1	-1	38
1	2.4438524890637603E-5	TGTGCCTTGTGGGATGGGGAGTTGGGCAGAAAAATCAAGGTACTT	CALWDGELGRKIKVL	TRGV9	.	TRGJP	13	-1	-1	18
1	2.4438524890637603E-5	TGTGCCTTGTGGGAGACCGCGGGGGGCAAAAAAATCAAGGTATTT	CALWETAGGKKIKVF	TRGV9	.	TRGJP	14	-1	-1	23
1	2.4438524890637603E-5	TGTGCCTTGTGGGAGACCGCGGGGGATTATTATAAGAAACTCTTT	CALWETAGDYYKKLF	TRGV9	.	TRGJ1	14	-1	-1	25
1	2.4438524890637603E-5	TGTGCCTTGACGACTTCTAGGTTGGGCAAAAAAGTCAAGGTATTT	CALTTSRLGKKVKVF	TRGV9	.	TRGJP	8	-1	-1	20
1	2.4438524890637603E-5	TGTGCCTTGACGACTTCTAGGTTGGGCAAAAAAATCAGGGTATTT	CALTTSRLGKKIRVF	TRGV9	.	TRGJP	8	-1	-1	20
1	2.4438524890637603E-5	TGTGCCACCTGGGATGGCCACCCTTATTATTATAAGAAACTCTTT	CATWDGHPYYYKKLF	TRGV4	.	TRGJ1	16	-1	-1	25
1	2.4438524890637603E-5	TGTGCCACCGGGAATAGTAGTGATTGGGATAATAAGAAACTCTTT	CATGNSSDWDNKKLF	TRGV4	.	TRGJ1	12	-1	-1	28
1	2.4438524890637603E-5	TGTGCCTTGTGGGAGGTCGTAAGAAACTATAAGAAACTCTTT	CALWEVVRNYKKLF	TRGV9	.	TRGJ1	16	-1	-1	27
1	2.4438524890637603E-5	TGTGCCACTTGGGGCAGACTTCCGTATTATAAGAAACTCTTT	CATWGRLPYYKKLF	TRGV5	.	TRGJ1	16	-1	-1	24
1	2.4438524890637603E-5	TGTGCCACCTGGTATGGGCAACATTATTATAAGAAACTCTTT	CATWYGQHYYKKLF	TRGV4	.	TRGJ1	18	-1	-1	22
1	2.4438524890637603E-5	TGTGCCACCTGGGATTGGGTCTTATATTATAAGAAACTCTTT	CATWDWVLYYKKLF	TRGV4	.	TRGJ1	18	-1	-1	24
1	2.4438524890637603E-5	TGTGCCACCTGGGACCATGCCACTGGTTGGTTCAAGATATTT	CATWDHATGWFKIF	TRGV2	.	TRGJP1	14	-1	-1	16
1	2.4438524890637603E-5	TGTGCCACCTGGGACCATACCACTGGTTGGTTCAAGATATTT	CATWDHTTGWFKIF	TRGV2	.	TRGJP1	14	-1	-1	16
1	2.4438524890637603E-5	TGTGCCACCTGGGACCATACCACTGGCCGTAAGAAACTCTTT	CATWDHTTGRKKLF	TRGV2	.	TRGJ1	14	-1	-1	29
1	2.4438524890637603E-5	TGTGCCACCTGGGACGGGCGGTTATATTATAAGAAACTCTTT	CATWDGRLYYKKLF	TRGV2	.	TRGJ1	18	-1	-1	24
1	2.4438524890637603E-5	TGTGCCTTGTGGGAGACCGCGGGGTATAAGAAACTCTTT	CALWETAGYKKLF	TRGV9	.	TRGJ1	14	-1	-1	24
1	2.4438524890637603E-5	TGTGCCTTGTGGGAGACCGCGGGGGATAAGAAACTCTTT	CALWETAGDKKLF	TRGV9	.	TRGJ1	14	-1	-1	25
1	2.4438524890637603E-5	TGTGCCACCTGGGATAGGGGTTGTTATAAGAAACTCTTT	CATWDRGCYKKLF	TRGV8	.	TRGJ1	17	-1	-1	20
1	2.4438524890637603E-5	TGTGCCACCTGGGACGGGCCTTGTTATAAGAAACTCTTT	CATWDGPCYKKLF	TRGV2	.	TRGJ1	19	-1	-1	20
1	2.4438524890637603E-5	TGGGAAACAGGGGACGGGCTGGGGGATAAGAAACTCTTT	WETGDGLGDKKLF	TRGV2	.	TRGJ1	18	-1	-1	25
1	2.4438524890637603E-5	TGTGCCACCTGGCTGAGGGATAATAAGAAACTCTTT	CATWLRDNKKLF	TRGV4	.	TRGJ1	11	-1	-1	19
1	2.4438524890637603E-5	TGTGCCACCTGGGCGGACCGTTGGTTCAAGATATTT	CATWADRWFKIF	TRGV8	.	TRGJP1	12	-1	-1	19
1	2.4438524890637603E-5	TGTGCTGCGTGGGGTTATTATGAGAAACTCATT	CAAWGYYEKLI	TRGV10	.	TRGJ1	16	-1	-1	14
1	2.4438524890637603E-5	TGTGCTGCGTGGAGTGATTGGATCAAGACGTTT	CAAWSDWIKTF	TRGV10	.	TRGJP2	11	-1	-1	12
1	2.4438524890637603E-5	TGTGCCACCTGGGATTCCCCCCCGGCGTACTTT	CATWDSPPAYF	TRGV8	.	TRGJ1	14	-1	-1	29
1	2.4438524890637603E-5	TGTGCCACCTGGGATTGGGATAATAAACTCTTT	CATWDWDNKLF	TRGV4	.	TRGJ1	18	-1	-1	19
1	2.4438524890637603E-5	TGTGCCACCTGGGATGGGCGGTGGAAACTCTTT	CATWDGRWKLF	TRGV4	.	TRGJ1	18	-1	-1	23
1	2.4438524890637603E-5	TGTGCTGCGTGGGATTGGATCAAGACGTTT	CAAWDWIKTF	TRGV10	.	TRGJP2	15	-1	-1	12
1	2.4438524890637603E-5	TGTGCCCGGGCGGTCTCCAAGAAACTCTTT	CARAVSKKLF	TRGV8	.	TRGJ1	5	-1	-1	18
1	2.4438524890637603E-5	TGTGCCACCTGGGACCATAAGGAACTCTTT	CATWDHKELF	TRGV3	.	TRGJ1	14	-1	-1	16
1	2.4438524890637603E-5	TGTGCCACCTGGGACGGGTCCCATGTCTTT	CATWDGSHVF	TRGV4	.	TRGJ1	23	-1	-1	25
