# Supplementary material for: Dissection of the Human T-Cell Receptor γ Gene Repertoire in the Brain and Peripheral Blood Identifies Age- and Alzheimer's Disease-Associated Clonotype Profiles
Source: Front Immunol. 2020 Jan 29;11:12. doi: 10.3389/fimmu.2020.00012 (PMC7025544; doi:10.3389/fimmu.2020.00012)
Supplement: Supplementary file 5 [file Data_Sheet_2.zip › repertoires_corrected_and_decontaminated/344_FC.txt]

count	freq	cdr3nt	cdr3aa	v	d	j	VEnd	DStart	DEnd	JStart
8497	0.11113000261574679	TGTGCTGCGTGGGATTACCGGTGGAGTGATTGGATCAAGACGTTT	CAAWDYRWSDWIKTF	TRGV10	.	TRGJP2	17	-1	-1	24
4864	0.06361496207167146	TGTGCTGCGTGGGATTCCCTCCGAAGGAAGAAACTCTTT	CAAWDSLRRKKLF	TRGV10	.	TRGJ1	15	-1	-1	27
4546	0.059455924666492285	TGTGCCACCTATAAGAAACTCTTT	CATYKKLF	TRGV8	.	TRGJ2	9	-1	-1	9
4173	0.05457755689249281	TGTGCCACCTGGGACAGGGTCGCAAGGGATTATTATAAGAAACTCTTT	CATWDRVARDYYKKLF	TRGV5	.	TRGJ1	17	-1	-1	28
4107	0.053714360449908446	TGTGCCACCTGGGGAAATTATTATAAGAAACTCTTT	CATWGNYYKKLF	TRGV8	.	TRGJ1	12	-1	-1	15
2558	0.033455401517133145	TGTGCCACCTGGGACTACCCACGCAAGAAACTCTTT	CATWDYPRKKLF	TRGV3	.	TRGJ1	14	-1	-1	24
2457	0.0321344493852995	TGTGCCTTGTGGGAGGTGCAAGAGTTGGGCAAAAAAATCAAGGTATTT	CALWEVQELGKKIKVF	TRGV9	.	TRGJP	19	-1	-1	17
2371	0.031009678263144127	TGTGCTGCGTGGGATTCGAATTATTATAAGAAACTCTTT	CAAWDSNYYKKLF	TRGV10	.	TRGJ2	20	-1	-1	13
2218	0.029008631964425845	TGTGCCTTGTGGGAGGTGAGGGACGTTGGTTATAAGAAACTCTTT	CALWEVRDVGYKKLF	TRGV9	.	TRGJ1	17	-1	-1	29
2148	0.02809312058592728	TGTGCCTTGTGGGAGGTGCCGGATTATAAGAAACTCTTT	CALWEVPDYKKLF	TRGV9	.	TRGJ1	18	-1	-1	22
2127	0.027818467172377712	TGTGCCACCTGGGACAGGCGGGAGAAACTCTTT	CATWDRREKLF	TRGV7	.	TRGJ1	18	-1	-1	22
2123	0.02776615223646351	TGTGCCTTGTGGGAGGCCGGGAAACTCTTT	CALWEAGKLF	TRGV9	.	TRGJ1	15	-1	-1	20
1731	0.022639288516871567	TGTGCCACCTGGGATATGAGTAGTGATTGGATCAAGACGTTT	CATWDMSSDWIKTF	TRGV8	.	TRGJP2	15	-1	-1	13
1696	0.022181532827622287	TGTGCCACCTGGCCGTGCTATTATAAGAAACTCTTT	CATWPCYYKKLF	TRGV3	.	TRGJ2	11	-1	-1	18
1665	0.02177609207428721	TGTGCTACCTGGGACGGGTATTATAAGAAACTCTTT	CATWDGYYKKLF	TRGV4	.	TRGJ1	17	-1	-1	18
1184	0.015485221030604238	TGTGCCACCTGGGAGAATTATTATTATAAGAAACTCTTT	CATWENYYYKKLF	TRGV8	.	TRGJ1	13	-1	-1	19
1124	0.014700496991891184	TGTGCCACCTGGGACGGGCGGGGGGGTTGGATCAAGACGTTT	CATWDGRGGWIKTF	TRGV2	.	TRGJP2	18	-1	-1	26
1011	0.013222600052314936	TGTGCCACCTGGGATAGGCCGCAGTATTATAAGAAACTCTTT	CATWDRPQYYKKLF	TRGV8	.	TRGJ1	19	-1	-1	24
1002	0.013104891446507979	TGTGCCACCTGGGACGGGCTTGGTCTTTATTATAAGAAACTCTTT	CATWDGLGLYYKKLF	TRGV4	.	TRGJ1	18	-1	-1	26
991	0.012961025372743918	TGTGCCACCTGGGATGGGCCGTATTATAAGAAACTCTTT	CATWDGPYYKKLF	TRGV4	.	TRGJ1	19	-1	-1	21
939	0.012280931205859272	TGTGCTGCGTGGGATTGCCCCCCTTATAAGAAACTCTTT	CAAWDCPPYKKLF	TRGV10	.	TRGJ1	15	-1	-1	23
923	0.01207167146220246	TGTGCCGATTATTATAAGAAACTCTTT	CADYYKKLF	TRGV10	.	TRGJ1	4	-1	-1	7
915	0.011967041590374051	TGTGCTGCGTGGGATCTTAAGAAACTCTTT	CAAWDLKKLF	TRGV10	.	TRGJ1	14	-1	-1	17
860	0.011247711221553753	TGTGCTGCGTGTTTCTATAAGAAACTCTTT	CAACFYKKLF	TRGV10	.	TRGJ1	10	-1	-1	15
831	0.010868427936175777	TGTTCTGGGGGGGGTTATTATAAGAAACTCTTT	CSGGGYYKKLF	TRGV10	.	TRGJ1	16	-1	-1	14
829	0.010842270468218677	TGTGCTGCGTGGGATTGCGATTATTATAAGAAACTCTTT	CAAWDCDYYKKLF	TRGV10	.	TRGJ1	18	-1	-1	13
820	0.010724561862411719	TGTGCTGCGTGGGATTGGTCTTGGATTACGACAAGAGATAAGAAACTCTTT	CAAWDWSWITTRDKKLF	TRGV10	.	TRGJ1	15	-1	-1	37
780	0.010201412503269683	TGTGCTGCGTGGGATTATCCCCGCCGGATTATTGGGTATAAGAAACTCTTT	CAAWDYPRRIIGYKKLF	TRGV10	.	TRGJ1	16	-1	-1	36
775	0.010136018833376928	TGTGCCACCTGGGACACGAATAAGAAACTCTTT	CATWDTNKKLF	TRGV7	.	TRGJ1	15	-1	-1	19
769	0.010057546429505624	TGTGCTGCGTGGGTTAATACCACTGGTTGGTTCAAGATATTT	CAAWVNTTGWFKIF	TRGV10	.	TRGJP1	15	-1	-1	16
759	0.009926759089720115	TGCCACCTCGGACTGGATGTTTGGATCAAGACGTTT	CHLGLDVWIKTF	TRGV2	.	TRGJP2	15	-1	-1	17
755	0.009874444153805912	TGTGCCACCTGGGACAGGCATGTTCGGGGGAAACTCTTT	CATWDRHVRGKLF	TRGV5	.	TRGJ1	22	-1	-1	29
736	0.009625948208213445	TGTGCCACCTGGGAGAGGGGTTATAAGAAACTCTTT	CATWERGYKKLF	TRGV4	.	TRGJ1	13	-1	-1	20
699	0.009142035051007063	TGTGCCACCTGGGATAACAACAATTATTATAAGAAACTCTTT	CATWDNNNYYKKLF	TRGV8	.	TRGJ1	15	-1	-1	21
653	0.008540413287993723	TGTGCCACCTGGGACGAGAATTATAAGAAACTCTTT	CATWDENYKKLF	TRGV2	.	TRGJ1	15	-1	-1	19
648	0.008475019618100968	TGTGCTGCGTGGGATTGGGTTGGAGATACCACTGGTTGGTTCAAGATATTT	CAAWDWVGDTTGWFKIF	TRGV10	.	TRGJP1	15	-1	-1	25
626	0.008187287470572848	TGTGCCACCGGGAAGATAAGAAGTGATTGGATCAAGACGTTT	CATGKIRSDWIKTF	TRGV2	.	TRGJP2	12	-1	-1	15
618	0.008082657598744441	TGTGCTGCGTTAATTTATTATAAGAAACTCTTT	CAALIYYKKLF	TRGV10	.	TRGJ1	9	-1	-1	14
601	0.007860319121109077	TGTGCCACCTGGGATGGAAGCCCTAGTAGTGATTGGATCAAGACGTTT	CATWDGSPSSDWIKTF	TRGV4	.	TRGJP2	16	-1	-1	23
593	0.0077556892492806695	TGTGCCACCTGGGACAGGCCGATATGTTATAAGAAACTCTTT	CATWDRPICYKKLF	TRGV5	.	TRGJ1	19	-1	-1	26
575	0.007520272037666754	TGTGCCACCTGGGACGGGCACTATTATAAGAAACTCTTT	CATWDGHYYKKLF	TRGV2	.	TRGJ1	18	-1	-1	21
560	0.0073240910279884905	TGTGCCACCTGGGACAGGCAAACCAATTCACGTTATAAGAAACTCTTT	CATWDRQTNSRYKKLF	TRGV5	.	TRGJ1	18	-1	-1	32
558	0.007297933560031389	TGTGCCACCTGGGATAAGAAACTCTTT	CATWDKKLF	TRGV4	.	TRGJ1	14	-1	-1	13
554	0.0072456186241171856	TGTGCCACCTGGGACAGGCTCACCCGTAGTGATTGGATCAAGACGTTT	CATWDRLTRSDWIKTF	TRGV3	.	TRGJP2	18	-1	-1	25
552	0.007219461156160084	TGTGCCACCTGGGCAAGCTATTATAAGAAACTCTTT	CATWASYYKKLF	TRGV3	.	TRGJ1	12	-1	-1	18
550	0.007193303688202982	TGTGCCACCTGGGATGGGTATTATAAGAAACTCTTT	CATWDGYYKKLF	TRGV8	.	TRGJ1	17	-1	-1	18
546	0.007140988752288778	TGTGCCACCTGGGACGGACTATATTATAAGAAACTCTTT	CATWDGLYYKKLF	TRGV2	.	TRGJ1	16	-1	-1	21
529	0.006918650274653414	TGTGCTGCGTGGGACTATGGGGATACCACTGGTTGGTTCAAGATATTT	CAAWDYGDTTGWFKIF	TRGV10	.	TRGJP1	16	-1	-1	22
507	0.006630918127125294	TGTGCCACCTGGGACGGGACTTATTATAAGAAACTCTTT	CATWDGTYYKKLF	TRGV4	.	TRGJ2	17	-1	-1	17
493	0.006447815851425582	TGTGCCACCTGGGACGGGCTTTTTTATTATAAGAAACTCTTT	CATWDGLFYYKKLF	TRGV2	.	TRGJ1	18	-1	-1	23
446	0.0058331153544336906	TGTGCCACCTGGGACAGAAATTATTATAAGAAACTCTTT	CATWDRNYYKKLF	TRGV5	.	TRGJ1	16	-1	-1	18
435	0.005689249280669631	TGTGCCACCTGGGACGGGCCTAATTATTATAAGAAACTCTTT	CATWDGPNYYKKLF	TRGV4	.	TRGJ1	19	-1	-1	21
415	0.005427674601098614	TGTGCTGCGTGGGACCACCCCAAATCCTCTACCACTGGTTGGTTCAAGATATTT	CAAWDHPKSSTTGWFKIF	TRGV10	.	TRGJP1	13	-1	-1	29
399	0.0052184148574418	TGTGCCACCTGGGACAGGCCGTGGGATTATTATAAGAAACTCTTT	CATWDRPWDYYKKLF	TRGV5	.	TRGJ1	19	-1	-1	25
376	0.004917603975935129	TGTGCCACCCGGATAAAGAAACTCTTT	CATRIKKLF	TRGV3	.	TRGJ2	11	-1	-1	15
303	0.003962856395500916	TGTGCCACCTGGGACAGCTATTATTATTATAAGAAACTCTTT	CATWDSYYYYKKLF	TRGV7	.	TRGJ1	16	-1	-1	22
285	0.0037274391838869997	TGTGCCACCTCCCTTAATAATTATTATAAGAAACTCTTT	CATSLNNYYKKLF	TRGV5	.	TRGJ1	9	-1	-1	18
177	0.002314935914203505	TGTGCCACCTGGAACAATAGACTATTTTATTATAAGAAACTCTTT	CATWNNRLFYYKKLF	TRGV5	.	TRGJ1	15	-1	-1	26
116	0.0015171331415119017	TGTGCTGCGTGTTTCTACAAGAAACTCTTT	CAACFYKKLF	TRGV10	.	TRGJ1	10	-1	-1	15
107	0.0013994245357049438	TGTGCCACCTGGGATGGACCTTATTATAAGAAACTCTTT	CATWDGPYYKKLF	TRGV4	.	TRGJ1	19	-1	-1	20
23	3.0081088150667016E-4	TGTGCCACCTGGGACAGGGTCGCAAGGGATTATAAGAAACTCTTT	CATWDRVARDYKKLF	TRGV5	.	TRGJ1	17	-1	-1	28
23	3.0081088150667016E-4	TGTGCCACCTGGGAGAATTATTATAAGAAACTCTTT	CATWENYYKKLF	TRGV8	.	TRGJ1	13	-1	-1	14
15	1.9618100967826315E-4	TGTGCCACCTGGGACGAGCTCTTT	CATWDELF	TRGV4	.	TRGJ1	13	-1	-1	18
11	1.4386607376405965E-4	TGTGCCACCTGGGACAGGCTCTTT	CATWDRLF	TRGV7	.	TRGJ1	18	-1	-1	18
10	1.3078733978550875E-4	TGTGCCACCTGGGGAAATTATAAGAAACTCTTT	CATWGNYKKLF	TRGV8	.	TRGJ1	12	-1	-1	16
8	1.0462987182840701E-4	TGTGCCACCTGGGACGGGCCTAATTATAAGAAACTCTTT	CATWDGPNYKKLF	TRGV4	.	TRGJ1	19	-1	-1	22
6	7.847240387130526E-5	TGTGCCACCTGGGACAGGGTCGCAAGGGATTGGATCAAGACGTTT	CATWDRVARDWIKTF	TRGV5	.	TRGJP2	17	-1	-1	24
6	7.847240387130526E-5	TGTGCCACCTGGGACCCCGTTAAGAAACTCTTT	CATWDPVKKLF	TRGV5	.	TRGJ1	14	-1	-1	20
5	6.539366989275438E-5	TGTGCTGCGTGGGAGACCACTGGTTGGTTCAAGATATTT	CAAWETTGWFKIF	TRGV10	.	TRGJP1	13	-1	-1	15
5	6.539366989275438E-5	TGTGCCACCTGGGACAGCTATTATTATAAGAAACTCTTT	CATWDSYYYKKLF	TRGV7	.	TRGJ1	16	-1	-1	19
5	6.539366989275438E-5	TGTGCCACCTGGGAGAATTATAAGAAACTCTTT	CATWENYKKLF	TRGV8	.	TRGJ1	13	-1	-1	16
4	5.2314935914203506E-5	TGTGCTGCGTGGGCGCAGGGGTATAAGAAACTCTTT	CAAWAQGYKKLF	TRGV10	.	TRGJ1	12	-1	-1	21
3	3.923620193565263E-5	TGTGCCACCTGGGGAAATTATTATTATAAGAAACTCTTT	CATWGNYYYKKLF	TRGV8	.	TRGJ1	12	-1	-1	19
3	3.923620193565263E-5	TGTGCCACCTGGGATAGTTTCGGTTGGTTCAAGATATTT	CATWDSFGWFKIF	TRGV8	.	TRGJP1	16	-1	-1	21
3	3.923620193565263E-5	TGTGCCACCTGGGACGGGTCAGCTAGGATCAAGACGTTT	CATWDGSARIKTF	TRGV2	.	TRGJP2	17	-1	-1	25
3	3.923620193565263E-5	TGTGCTGCGTGGGATTCCACCGCGAGAATATTT	CAAWDSTARIF	TRGV10	.	TRGJP1	15	-1	-1	27
3	3.923620193565263E-5	TGTGCCACCTGGAACAATAGACTATTT	CATWNNRLF	TRGV5	.	TRGJ1	15	-1	-1	20
2	2.6157467957101753E-5	TGTGCTGCGTGGGATTCCCTCCGAAGGAGTGATTGGATCAAGACGTTT	CAAWDSLRRSDWIKTF	TRGV10	.	TRGJP2	15	-1	-1	24
2	2.6157467957101753E-5	TGTGCTGCGTGGGATTACTCCTCAATTATTGGGTATAAGAAACTCTTT	CAAWDYSSIIGYKKLF	TRGV10	.	TRGJ1	17	-1	-1	33
2	2.6157467957101753E-5	TGTTCTGGGGGGGGTTACCGGTGGAGTGATTGGATCAAGACGTTT	CSGGGYRWSDWIKTF	TRGV10	.	TRGJP2	17	-1	-1	24
2	2.6157467957101753E-5	TGTGCTGCGTGGGATTGCGATACCACTGGTTGGTTCAAGATATTT	CAAWDCDTTGWFKIF	TRGV10	.	TRGJP1	18	-1	-1	19
2	2.6157467957101753E-5	TGTGCCACCTGGGACAGGCCGATATGTTATTATAAGAAACTCTTT	CATWDRPICYYKKLF	TRGV5	.	TRGJ1	19	-1	-1	26
2	2.6157467957101753E-5	TGTGCTGCGTGGGATTATCCCCGCCGAAGGAAGAAACTCTTT	CAAWDYPRRRKKLF	TRGV10	.	TRGJ1	16	-1	-1	30
2	2.6157467957101753E-5	TGTGCCACCTGGGACGGGCGGGGGGGTTATAAGAAACTCTTT	CATWDGRGGYKKLF	TRGV2	.	TRGJ1	18	-1	-1	26
2	2.6157467957101753E-5	TGTGCCACCTGGGACAGGCCGTGGGATTATAAGAAACTCTTT	CATWDRPWDYKKLF	TRGV5	.	TRGJ1	19	-1	-1	25
2	2.6157467957101753E-5	TGTGCCACCTGGGACGGGCTGAATTTTGAGAAACTCTTT	CATWDGLNFEKLF	TRGV2	.	TRGJ1	18	-1	-1	22
2	2.6157467957101753E-5	TGTGCCACCTGGGAGAATATAGATTATAAGAAACTCTTT	CATWENIDYKKLF	TRGV8	.	TRGJ1	13	-1	-1	22
2	2.6157467957101753E-5	TGTGCTGCGTGGGATTGCGATTATAAGAAACTCTTT	CAAWDCDYKKLF	TRGV10	.	TRGJ1	18	-1	-1	19
2	2.6157467957101753E-5	TGTGCCACCTGGGACGGGTCAGCTAAGAAACTCTTT	CATWDGSAKKLF	TRGV2	.	TRGJ1	17	-1	-1	23
2	2.6157467957101753E-5	TGTGCCACCTGGGACAGCTATTATAAGAAACTCTTT	CATWDSYYKKLF	TRGV7	.	TRGJ1	16	-1	-1	18
2	2.6157467957101753E-5	TGTGCTGCGTGGGATCTGCGTGGGAAACTCTTT	CAAWDLRGKLF	TRGV10	.	TRGJ1	14	-1	-1	23
2	2.6157467957101753E-5	TGTGCCACCTCGACCGAATATAAGAAACTCTTT	CATSTEYKKLF	TRGV8	.	TRGJ1	9	-1	-1	18
2	2.6157467957101753E-5	TGTGCCACCTGGGAGAATTATAAGAAACTCTTC	CATWENYKKLF	TRGV8	.	TRGJ1	13	-1	-1	16
2	2.6157467957101753E-5	TGTGCCACCTCCCTTAATAAGAAACTCTTT	CATSLNKKLF	TRGV5	.	TRGJ1	9	-1	-1	16
2	2.6157467957101753E-5	TGTGCCACCTGGGACGGGCGTCAACTGGTT	CATWDGRQLV	TRGV2	.	TRGJ1	18	-1	-1	22
2	2.6157467957101753E-5	TGGGCCGGGGGGGAGGCCGGGAAACGCTTG	WAGGEAGKRL	TRGV9	.	TRGJ1	15	-1	-1	20
2	2.6157467957101753E-5	TGTGCCACCAGGGAGAAACTCTTT	CATREKLF	TRGV8	.	TRGJ1	13	-1	-1	13
1	1.3078733978550876E-5	TGTGCCTTGTGGGAGTTGAGGTTCGGGGTGCTGAGAAACTCTTTGGCAGTGGAACAACACAGCATGGGTAAGACAAGCAACAAAGTGGAGGCAAGAAAGAATTCTCAAACTCTCACTTCAATCCTTACCATCAAGTCCGTAGAGAAAGAAGACATGGCCGTTTACTACTGTGCTGCGTGGGATTACCGGTGGAGTGATTGGATCGAGACGTTT	CALWELRFGVLRNSLAVEQHSMGKTSNKVEARKNSQTLTSILTIKSVEKEDMAVYYCAAWDYRWSDWIETF	TRGV9	.	TRGJP2	17	-1	-1	192
1	1.3078733978550876E-5	TGTGCCACCTGGGACGGGCCTTTTTTGAGAAACTCTTTGGCAGTGGAACAACACAGCATGGGTAAGACAAGCAACAAAGTGGAGGCAAGAAAGAATTCTCAAACTCTCACTTCAATCCTTACCATCAAGTCCGTAGAGAAAGAAGACATGGCCGTTTACTACTGTGCTGCGTGGGATTACCGGTGGAGTGATTGGATCAAGACGTTT	CATWDGPFLRNSLAVEQHSMGKTSNKVEARKNSQTLTSILTIKSVEKEDMAVYYCAAWDYRWSDWIKTF	TRGV2	.	TRGJP2	19	-1	-1	186
1	1.3078733978550876E-5	TGTGCTGCGTGGGATTGGTCTTGGATTACGACAAGAGATAAGAAACTCTTTGGCAGTGGAACAACACTCTTT	CAAWDWSWITTRDKKLFGSGTTLF	TRGV10	.	TRGJ1	15	-1	-1	65
1	1.3078733978550876E-5	TGTGCCACCTGGGACAGGAAGCGGCGGGTAAAGGCCGATAATTCGAATTATTATAAGAAACTCTTT	CATWDRKRRVKADNSNYYKKLF	TRGV3	.	TRGJ1	17	-1	-1	37
1	1.3078733978550876E-5	TGTGCTGCGTGGGATTACCGGTGGAGTGATTGGATTACGACAAGAGATAAGAAACTCTTT	CAAWDYRWSDWITTRDKKLF	TRGV10	.	TRGJ1	17	-1	-1	46
1	1.3078733978550876E-5	TGTGCCACCTGGGACGGGTCAGCTAGGGTACCAAGTGGTGATTGGATCAAGACGTTT	CATWDGSARVPSGDWIKTF	TRGV2	.	TRGJP2	17	-1	-1	33
1	1.3078733978550876E-5	TGTGCCACCTGGGACAGGGTCGCAAGGGTACCAAGTGGTGATTGGATCAAGACGTTT	CATWDRVARVPSGDWIKTF	TRGV5	.	TRGJP2	17	-1	-1	33
1	1.3078733978550876E-5	TGTGCCGTGTGGGAGGCGGAGGGAAAAGAGTTGGGCAAAAAAATCAAGGTAGTT	CAVWEAEGKELGKKIKVV	TRGV9	.	TRGJP	15	-1	-1	25
1	1.3078733978550876E-5	TGTGCCACCTGGGATGGGCACGGGTGCGTTAGTAGTGATTGGATCAAGACGTTT	CATWDGHGCVSSDWIKTF	TRGV4	.	TRGJP2	18	-1	-1	29
1	1.3078733978550876E-5	TGTGCCACCTGGGACGAGCTCTTTATTATAAGAAGTGATTGGATCAAGACGTTT	CATWDELFIIRSDWIKTF	TRGV4	.	TRGJP2	13	-1	-1	23
1	1.3078733978550876E-5	TGTGCTGCGTGGGATTATCCCCGCCGGAATGCTAGGGATAAGAAACTCTTT	CAAWDYPRRNARDKKLF	TRGV10	.	TRGJ1	16	-1	-1	37
1	1.3078733978550876E-5	TGTGCTGCATGGGATTGGGTTGGAGATGCCACTGGTTGGTTAAAGATATTT	CAAWDWVGDATGWLKIF	TRGV10	.	TRGJP1	15	-1	-1	25
1	1.3078733978550876E-5	TGTGCCACCTGGGACGGCCGCATTATAAGAAGTGATTGGATCAAGACGTTT	CATWDGRIIRSDWIKTF	TRGV2	.	TRGJP2	16	-1	-1	23
1	1.3078733978550876E-5	TGTGCCACCTGGGACAGGCTCACCCGTAGTGATTATTATAAGAAACTCTTT	CATWDRLTRSDYYKKLF	TRGV3	.	TRGJ1	18	-1	-1	31
1	1.3078733978550876E-5	TGTGCCACCTGGGACAGGCAAACCAATTCACGTTATTATAAGAAACTCTTT	CATWDRQTNSRYYKKLF	TRGV5	.	TRGJ1	18	-1	-1	32
1	1.3078733978550876E-5	TGTGCGGCGGGGGAGTGGTCGGGGATTAAGACAAGAGATAAGAAACTCTTT	CAAGEWSGIKTRDKKLF	TRGV10	.	TRGJ1	13	-1	-1	37
1	1.3078733978550876E-5	TGTTCTGGGGGGGGTTATGGGGATACCACTGGTTGGTTCAAGATATTT	CSGGGYGDTTGWFKIF	TRGV10	.	TRGJP1	16	-1	-1	22
1	1.3078733978550876E-5	TGTGCCACCTGGGACAGGCTCACCCGTAGTGATTATAAGAAACTCTTT	CATWDRLTRSDYKKLF	TRGV3	.	TRGJ1	18	-1	-1	31
1	1.3078733978550876E-5	TGTGCCACCTGGGACAGGCTGATAAGAAGTGATTGGATCAAGACGTTT	CATWDRLIRSDWIKTF	TRGV7	.	TRGJP2	18	-1	-1	21
1	1.3078733978550876E-5	TGCGCCACCCCGGATGGAAGCCCTAGTAGTGATTGGATCAAGACGTTT	CATPDGSPSSDWIKTF	TRGV4	.	TRGJP2	16	-1	-1	23
1	1.3078733978550876E-5	GGTGCAACCTGGGACAGGGGCGCAAGGGATGATTATAAGAAACTCTTT	GATWDRGARDDYKKLF	TRGV5	.	TRGJ1	17	-1	-1	28
1	1.3078733978550876E-5	TGTGCTGCGTGGGATTACCGGTGGAGTGATTATAAGAAACTCTTT	CAAWDYRWSDYKKLF	TRGV10	.	TRGJ1	17	-1	-1	28
1	1.3078733978550876E-5	TGTGCTGCGTGGGACTATGGGGACACTGGTTGGTTCAAGATATTT	CAAWDYGDTGWFKIF	TRGV10	.	TRGJP1	16	-1	-1	23
1	1.3078733978550876E-5	TGTGCCACCTGGGCCGGCCCCTCTAATTATTATAAGAAACTCTTT	CATWAGPSNYYKKLF	TRGV4	.	TRGJ1	12	-1	-1	21
1	1.3078733978550876E-5	TGTGCCACCTGGGACGGGCTTGGGCCCTATTATAAGAAACTCTTT	CATWDGLGPYYKKLF	TRGV4	.	TRGJ1	18	-1	-1	27
1	1.3078733978550876E-5	TGTGCCACCTGGGACGGGCCTAGTAGTGATTGGATCAAGACGTTT	CATWDGPSSDWIKTF	TRGV4	.	TRGJP2	19	-1	-1	20
1	1.3078733978550876E-5	GGTGCTGCGTGGGAGGACCGGGGGAGGGAGGGGATCAAGACGTTG	GAAWEDRGREGIKTL	TRGV10	.	TRGJP2	13	-1	-1	31
1	1.3078733978550876E-5	GGGGCCTGGTGGGAGGGGAGGGACGTTGGTGATAAGAAACTCTTT	GAWWEGRDVGDKKLF	TRGV9	.	TRGJ1	15	-1	-1	31
1	1.3078733978550876E-5	GGGGCCACCTGGGACAGGCCGTGGGATGATGATAAGAAACTCTTT	GATWDRPWDDDKKLF	TRGV3	.	TRGJ1	19	-1	-1	25
1	1.3078733978550876E-5	TGTGCTGTGTTGGGACCCTCGAATTATTATAAGAAACTCTTT	CAVLGPSNYYKKLF	TRGV10	.	TRGJ1	14	-1	-1	18
1	1.3078733978550876E-5	TGTGCTGCGTGGGCGCAGGGGAGTGATTGGATCAAGACGTTT	CAAWAQGSDWIKTF	TRGV10	.	TRGJP2	12	-1	-1	21
1	1.3078733978550876E-5	TGTGCCACCTCCTGGGACGGGCACTATTATAAGAAACTCTTT	CATSWDGHYYKKLF	TRGV5	.	TRGJ1	9	-1	-1	24
1	1.3078733978550876E-5	TGTGCCACCTGGGATGGACCGATATGTTATAAGAAACTCTTT	CATWDGPICYKKLF	TRGV4	.	TRGJ1	22	-1	-1	26
1	1.3078733978550876E-5	TGTGCCACCTGGGACGGGTCAGCTGGTTGGTTCAAGATATTT	CATWDGSAGWFKIF	TRGV2	.	TRGJP1	17	-1	-1	22
1	1.3078733978550876E-5	TGTGCCACCTGGGACGGACTATATTATTATAAGAAACTCTTT	CATWDGLYYYKKLF	TRGV2	.	TRGJ1	16	-1	-1	22
1	1.3078733978550876E-5	TGTGCCACCTGGGACAGTGGGGTATGTTATAAGAAACTCTTT	CATWDSGVCYKKLF	TRGV3	.	TRGJ1	16	-1	-1	26
1	1.3078733978550876E-5	TGTGCCACCGGGGAGAGGAGGAGTGATGGGAGCAAGACGGTT	CATGERRSDGSKTV	TRGV8	.	TRGJP2	17	-1	-1	18
1	1.3078733978550876E-5	TGTGCCACCGGGAAGAGAAGAAGGGAGGGGAGCAAGAAGTGG	CATGKRRREGSKKW	TRGV2	.	TRGJP2	12	-1	-1	28
1	1.3078733978550876E-5	TGTGCTGTGTTGGGATTAGCTTATTATAAGAAACTCTTT	CAVLGLAYYKKLF	TRGV10	.	TRGJ1	17	-1	-1	20
1	1.3078733978550876E-5	TGTGCTGCGTGGGATTCCACTGGTTGGTTCAAGATATTT	CAAWDSTGWFKIF	TRGV10	.	TRGJP1	15	-1	-1	8
1	1.3078733978550876E-5	TGTGCTGCGTGGGATTCCACCGGTTGGTTCAAGATATTT	CAAWDSTGWFKIF	TRGV10	.	TRGJP1	15	-1	-1	8
1	1.3078733978550876E-5	TGTGCTGCGTGGGATTGGATGGTGGATAAGAAACTCTTT	CAAWDWMVDKKLF	TRGV10	.	TRGJ1	15	-1	-1	25
1	1.3078733978550876E-5	TGTGCTGCGTGGGACTTAATGGGGTATAAGAAACTCTTT	CAAWDLMGYKKLF	TRGV10	.	TRGJ1	17	-1	-1	24
1	1.3078733978550876E-5	TGTGCCACCTTGATTTATGGTTATTATAAGAAACTCTTT	CATLIYGYYKKLF	TRGV8	.	TRGJ1	9	-1	-1	20
1	1.3078733978550876E-5	TGTGCCACCTGGGATGGAAGCCCTAACCTAAAACTCTTT	CATWDGSPNLKLF	TRGV4	.	TRGJ1	16	-1	-1	30
1	1.3078733978550876E-5	TGTGCCACCTGGGACGGGCTTGAGGGGGAGAAACTCTTT	CATWDGLEGEKLF	TRGV4	.	TRGJ1	18	-1	-1	28
1	1.3078733978550876E-5	TGTGCCACCTGGGACGGGCTGAATTTTAAGAAACTCTTT	CATWDGLNFKKLF	TRGV2	.	TRGJ1	18	-1	-1	22
1	1.3078733978550876E-5	TGTGCCACCTGGGACGGGCTGAATTATAAGAAACTCTTT	CATWDGLNYKKLF	TRGV2	.	TRGJ1	18	-1	-1	22
1	1.3078733978550876E-5	TGTGCCACCTGGGACAGGCTCTTTAATAAGAAACTCTTT	CATWDRLFNKKLF	TRGV7	.	TRGJ1	18	-1	-1	25
1	1.3078733978550876E-5	TGTGCCACCTGGGACAGGGTCGCAAGGGGGAAACTCTTT	CATWDRVARGKLF	TRGV5	.	TRGJ1	17	-1	-1	29
1	1.3078733978550876E-5	TGTGCCACCTGGGACAGGGTGCGTTATAAGAAACTCTTT	CATWDRVRYKKLF	TRGV5	.	TRGJ1	17	-1	-1	23
1	1.3078733978550876E-5	TGTGCCACCCGGGACGGGCCTAATTATAAGAAACTCTTT	CATRDGPNYKKLF	TRGV4	.	TRGJ1	19	-1	-1	22
1	1.3078733978550876E-5	TGTGCATTGTGGGAGGGGCCGGAGTATAAGAAACTCTTT	CALWEGPEYKKLF	TRGV9	.	TRGJ1	18	-1	-1	24
1	1.3078733978550876E-5	TGCCACCTCGGACTGGATGTTTGGTATAAGAAACTCTTT	CHLGLDVWYKKLF	TRGV2	.	TRGJ1	15	-1	-1	24
1	1.3078733978550876E-5	GGTGCGGCGTGGGATGCCCGCCGAAGGAAGAAACGCTTG	GAAWDARRRKKRL	TRGV10	.	TRGJ1	14	-1	-1	27
1	1.3078733978550876E-5	TGTGTCACCAGGGAGAATTATTATAAGAAACTCTTT	CVTRENYYKKLF	TRGV8	.	TRGJ1	13	-1	-1	14
1	1.3078733978550876E-5	TGTGCTGCGTGGGTTAATACCACTGGGAAACTCTTT	CAAWVNTTGKLF	TRGV10	.	TRGJ1	15	-1	-1	26
1	1.3078733978550876E-5	TGTGCTGCGTGGGGCCCTCGAAGGAAGAAACTCTTT	CAAWGPRRKKLF	TRGV10	.	TRGJ1	12	-1	-1	24
1	1.3078733978550876E-5	TGTGCTGCGTGGGATTGGTCTTGGATTACGACGTTT	CAAWDWSWITTF	TRGV10	.	TRGJP2	15	-1	-1	20
1	1.3078733978550876E-5	TGTGCCACCTCCCTTAATAATTATAAGAAACTCTTT	CATSLNNYKKLF	TRGV5	.	TRGJ1	9	-1	-1	15
1	1.3078733978550876E-5	TGTGCCACCTGGGATAGGCAAGCTAAGAAACTCTTT	CATWDRQAKKLF	TRGV8	.	TRGJ1	18	-1	-1	23
1	1.3078733978550876E-5	TGTGCCACCTGGGAGGATTATTATAAGAAACTCTTC	CATWEDYYKKLF	TRGV8	.	TRGJ1	13	-1	-1	16
1	1.3078733978550876E-5	TGTGCCACCCCCCTCAATTATTATAAGAAACTCTTT	CATPLNYYKKLF	TRGV4	.	TRGJ1	8	-1	-1	15
1	1.3078733978550876E-5	TGTGCCAACTGGGGAAATGATGATAAGAAACTCTTT	CANWGNDDKKLF	TRGV4	.	TRGJ1	12	-1	-1	15
1	1.3078733978550876E-5	TGCCACCTGGGACGGGCCTTTTTTGAGAAACTCTTT	CHLGRAFFEKLF	TRGV2	.	TRGJ1	17	-1	-1	25
1	1.3078733978550876E-5	TGTGCTGCGTGGGATTACCGGTGGAAACTCTTT	CAAWDYRWKLF	TRGV10	.	TRGJ1	17	-1	-1	23
1	1.3078733978550876E-5	TGTGCTGCGTGGGATAGAGGGGGGACACTGGTT	CAAWDRGGTLV	TRGV10	.	TRGJ1	14	-1	-1	31
1	1.3078733978550876E-5	TGCCACCTCGGACTATATTATAAGAAACTCTTT	CHLGLYYKKLF	TRGV2	.	TRGJ1	12	-1	-1	15
1	1.3078733978550876E-5	TGCCACCTCGGACGGCCATATAAGAAACTCTTT	CHLGRPYKKLF	TRGV2	.	TRGJ1	14	-1	-1	18
1	1.3078733978550876E-5	TGTTCTGGGGGGGATCTTAAGAAACTCTTT	CSGGDLKKLF	TRGV10	.	TRGJ1	14	-1	-1	17
1	1.3078733978550876E-5	TGTGCTGCGTGGGATTGGATCAAGACGTTT	CAAWDWIKTF	TRGV10	.	TRGJP2	15	-1	-1	12
1	1.3078733978550876E-5	TGTGCTGCGTGGGATTACAAGAAACTCTTT	CAAWDYKKLF	TRGV10	.	TRGJ1	17	-1	-1	13
1	1.3078733978550876E-5	TGTGCTGCGTGGGACCCGACCCAGTTATTT	CAAWDPTQLF	TRGV10	.	TRGJP1	13	-1	-1	22
1	1.3078733978550876E-5	TGTGCTGCGGGTGCCGATAAGAAACTCTTT	CAAGADKKLF	TRGV10	.	TRGJ1	8	-1	-1	16
1	1.3078733978550876E-5	TGTGCCACCTCCCTTAATAAGGAACTCTTT	CATSLNKELF	TRGV5	.	TRGJ1	9	-1	-1	16
1	1.3078733978550876E-5	TGTGCCACCTGGGACAGGAAGAAACTCTTT	CATWDRKKLF	TRGV3	.	TRGJ1	17	-1	-1	18
1	1.3078733978550876E-5	TGTGCCACCTGGAACAATAGACTCTTT	CATWNNRLF	TRGV5	.	TRGJ1	15	-1	-1	20
1	1.3078733978550876E-5	TGTGAAAAAGATAAGAAACTCTTT	CEKDKKLF	TRGV8	.	TRGJ1	3	-1	-1	10
1	1.3078733978550876E-5	TGTACCACCTGGGAGAAACTCTTT	CTTWEKLF	TRGV8	.	TRGJ1	13	-1	-1	13
