# Supplementary material for: Dissection of the Human T-Cell Receptor γ Gene Repertoire in the Brain and Peripheral Blood Identifies Age- and Alzheimer's Disease-Associated Clonotype Profiles
Source: Front Immunol. 2020 Jan 29;11:12. doi: 10.3389/fimmu.2020.00012 (PMC7025544; doi:10.3389/fimmu.2020.00012)
Supplement: Supplementary file 5 [file Data_Sheet_2.zip › repertoires_corrected_and_decontaminated/2305_FC.txt]

count	freq	cdr3nt	cdr3aa	v	d	j	VEnd	DStart	DEnd	JStart
34620	0.598868688266533	TGTGCCACCTGGGATAGGCGAAGTTATTATAAGAAACTCTTT	CATWDRRSYYKKLF	TRGV8	.	TRGJ1	18	-1	-1	18
4364	0.07548997560933418	TGGGAAAAAATCAAGGTATTT	WEKIKVF	TRGV9	.	TRGJP	1	-1	-1	4
2233	0.03862720337663685	TGTGCCACCTGGGAAGGGGGGTATTATAAGAAACTCTTT	CATWEGGYYKKLF	TRGV4	.	TRGJ1	17	-1	-1	21
2106	0.036430313618986666	TGTGCCTTGTGGGACCGACGGGAGTTGGGCAAAAAAATCAAGGTATTT	CALWDRRELGKKIKVF	TRGV9	.	TRGJP	13	-1	-1	21
1838	0.031794357280008304	TGTGCCTTGTGGGAGGTGGGGAAACTCTTT	CALWEVGKLF	TRGV9	.	TRGJ1	17	-1	-1	20
1794	0.031033230119877526	TGTGCCTTGTGGGAGGTTCCTTATTATAAGAAACTCTTT	CALWEVPYYKKLF	TRGV9	.	TRGJ2	16	-1	-1	20
1675	0.02897472711861475	TGTGCCTTGTGGGAGGGGAGCGTTAATTATAAGAAACTCTTT	CALWEGSVNYKKLF	TRGV9	.	TRGJ1	15	-1	-1	25
1590	0.02750436783199848	TGTGCCACCTGGGATTATTATAAGAAACTCTTT	CATWDYYKKLF	TRGV3	.	TRGJ1	13	-1	-1	13
1500	0.025947516822640074	TGTGCTGCACAATACAATAAGAAACTCTTT	CAAQYNKKLF	TRGV10	.	TRGJ1	7	-1	-1	16
1416	0.024494455880572228	TGTGCCACCTGGGGTAAAGGGAGTTATAAGAAACTCTTT	CATWGKGSYKKLF	TRGV8	.	TRGJ1	15	-1	-1	23
1020	0.01764431143939525	TGTGCTGCGTGGGATTATCGTCATAAGAAACTCTTT	CAAWDYRHKKLF	TRGV10	.	TRGJ1	23	-1	-1	22
884	0.015291736580809217	TGTGCTGCGTGGGCCCATCACCCCCCGAATTATTATAAGAAACTCTTT	CAAWAHHPPNYYKKLF	TRGV10	.	TRGJ1	12	-1	-1	25
772	0.013354321991385424	TGTGCTGCGTGGGATTATTATAAGAAACTCTTT	CAAWDYYKKLF	TRGV10	.	TRGJ1	16	-1	-1	13
679	0.01174557594838174	TGTGCCACCTGGGACGGGTGTAGTGATTGGATCAAGACGTTT	CATWDGCSDWIKTF	TRGV2	.	TRGJP2	17	-1	-1	19
671	0.011607189191994325	TGTGCCACCTGGGACAGGCACTATAAGAAACTCTTT	CATWDRHYKKLF	TRGV3	.	TRGJ1	18	-1	-1	21
243	0.004203497725267692	TGTGCCACCTGGGACAGGCACTATAAGGAACTCTTT	CATWDRHYKELF	TRGV3	.	TRGJ1	18	-1	-1	21
131	0.0022660831358439	TGTGCCACCTGGGACAGGCTTTATTATAAGAAACTCTTT	CATWDRLYYKKLF	TRGV3	.	TRGJ1	18	-1	-1	20
114	0.0019720112785206454	TGTGCCACCTGGGACGGGCAAGAGTTGGGCAAAAAAATCAAGGTATTT	CATWDGQELGKKIKVF	TRGV2	.	TRGJP	18	-1	-1	15
57	9.860056392603227E-4	TGTGCCACCTGGGATAGGCGAAGTTATTGGATCAAGACGTTT	CATWDRRSYWIKTF	TRGV8	.	TRGJP2	18	-1	-1	21
35	6.054420591949351E-4	TGTGCCACCTGGGATAGGCGAAGTTATAAGAAACTCTTT	CATWDRRSYKKLF	TRGV8	.	TRGJ1	18	-1	-1	23
15	2.5947516822640075E-4	TGTGCCACCTGGGATAGGCGAAGTGATTGGATCAAGACGTTT	CATWDRRSDWIKTF	TRGV8	.	TRGJP2	18	-1	-1	21
14	2.42176823677974E-4	TGTGCTGCGTGGGATTATATAGGAACTGGTTGGTTCAAGATATTT	CAAWDYIGTGWFKIF	TRGV10	.	TRGJP1	16	-1	-1	24
11	1.9028179003269388E-4	TGTGCCACCTGGGGTAAAGGGAGTTATTATAAGAAACTCTTT	CATWGKGSYYKKLF	TRGV8	.	TRGJ1	15	-1	-1	20
6	1.037900672905603E-4	TGTGCCACCTGGGACAGGCCCACTGGTTGGTTCAAGATATTT	CATWDRPTGWFKIF	TRGV3	.	TRGJP1	19	-1	-1	19
4	6.919337819370686E-5	TGTGCCACCTGGGAAGGGGGGTATAAGAAACTCTTT	CATWEGGYKKLF	TRGV4	.	TRGJ1	17	-1	-1	21
4	6.919337819370686E-5	TGTGCCACCTGGGATTATAAGAAACTCTTT	CATWDYKKLF	TRGV3	.	TRGJ1	13	-1	-1	13
2	3.459668909685343E-5	TGTGCCACCTGGGATAGGCAAGAGTTGGGCAAAAAAATCAAGGTATTT	CATWDRQELGKKIKVF	TRGV8	.	TRGJP	18	-1	-1	13
1	1.7298344548426715E-5	TGTGCTGCGTGGGATTCATGGCCGTTTACTACTGTGCTGCGTGGGATTCATGGTTGGTTCAAGATATTT	CAAWDSWPFTTVLRGIHGWFKIF	TRGV10	.	TRGJP1	15	-1	-1	50
1	1.7298344548426715E-5	TGTGCCACCTGGGACGGGTGTAGTGATTATAAGAAACTCTTT	CATWDGCSDYKKLF	TRGV2	.	TRGJ1	17	-1	-1	25
1	1.7298344548426715E-5	TGGGAAACAGGGGGTAAAGGGAGGGATAAGAAACTCTTT	WETGGKGRDKKLF	TRGV8	.	TRGJ1	1	-1	-1	25
1	1.7298344548426715E-5	TGTGCTGCGTGGGATCTTGGTCGGTTCAAGATATTT	CAAWDLGRFKIF	TRGV10	.	TRGJP1	14	-1	-1	17
1	1.7298344548426715E-5	TGTGCTGCGTGGGATTATTGGTTCAAGATATTT	CAAWDYWFKIF	TRGV10	.	TRGJP1	16	-1	-1	17
1	1.7298344548426715E-5	TGTGCCACCTGGGATAGGCAGAAACTCTTT	CATWDRQKLF	TRGV8	.	TRGJ1	18	-1	-1	19
1	1.7298344548426715E-5	TGTGCTGCGTGGGATAAGAAACTCTTT	CAAWDKKLF	TRGV10	.	TRGJ1	14	-1	-1	13
1	1.7298344548426715E-5	TGTGCCACCTGGGACGGGCAAGAGTTG	CATWDGQEL	TRGV2	.	TRGJP2	18	-1	-1	18
1	1.7298344548426715E-5	TGTGCTGCGTGGGATTCATGGTTT	CAAWDSWF	TRGV10	.	TRGJP1	15	-1	-1	21
1	1.7298344548426715E-5	TGGGAAAAAATCAAGGGATGG	WEKIKGW	TRGV9	.	TRGJP	1	-1	-1	4
1	1.7298344548426715E-5	TGGGAAAAAAGCAAGGGAGTT	WEKSKGV	TRGV9	.	TRGJP	1	-1	-1	4
