# Supplementary material for: Dissection of the Human T-Cell Receptor γ Gene Repertoire in the Brain and Peripheral Blood Identifies Age- and Alzheimer's Disease-Associated Clonotype Profiles
Source: Front Immunol. 2020 Jan 29;11:12. doi: 10.3389/fimmu.2020.00012 (PMC7025544; doi:10.3389/fimmu.2020.00012)
Supplement: Supplementary file 5 [file Data_Sheet_2.zip › repertoires_corrected_and_decontaminated/1922_FC.txt]

count	freq	cdr3nt	cdr3aa	v	d	j	VEnd	DStart	DEnd	JStart
27851	0.41288266251575123	TGTGCCTTGTGGGAGGCCCCTAATTATTATAAGAAACTCTTT	CALWEAPNYYKKLF	TRGV9	.	TRGJ1	15	-1	-1	21
10453	0.15496256763768437	TGTGCCACCTGGGACAGATTATGGACTGTTAGTAGTGATTGGATCAAGACGTTT	CATWDRLWTVSSDWIKTF	TRGV3	.	TRGJP2	16	-1	-1	29
6140	0.09102364539322512	TGTGCCACCTGGGACGGGCGGAGCCCGAATTATTATAAGAAACTCTTT	CATWDGRSPNYYKKLF	TRGV2	.	TRGJ1	18	-1	-1	25
3172	0.04702394188718405	TGTGCTGCGTGGGAATCCACTGGTTGGTTCAAGATATTT	CAAWESTGWFKIF	TRGV10	.	TRGJP1	13	-1	-1	8
3000	0.044474093840338	TGTGCTGCGTGGGACTCTAATTATTATAAGAAACTCTTT	CAAWDSNYYKKLF	TRGV10	.	TRGJ2	13	-1	-1	15
2790	0.04136090727151434	TGTGCTGCGTGGGGCAAAAATTATTATAAGAAACTCTTT	CAAWGKNYYKKLF	TRGV10	.	TRGJ2	12	-1	-1	18
2759	0.040901341635164186	TGTGCTGCGTGGGATTGGTCCTATTATAAGAAACTCTTT	CAAWDWSYYKKLF	TRGV10	.	TRGJ1	15	-1	-1	21
2624	0.038900007412348975	TGTGCCACCTGGGCTCCCAAGAAACTCTTT	CATWAPKKLF	TRGV8	.	TRGJ1	12	-1	-1	18
2386	0.035371729301015495	TGTGCCACCTGGGATACGCGAAGTAGTGATTGGATCAAGACGTTT	CATWDTRSSDWIKTF	TRGV8	.	TRGJP2	18	-1	-1	21
2190	0.03246608850344674	TGTGCCACCTGGGATATGGTTTATTATAAGAAACTCTTT	CATWDMVYYKKLF	TRGV8	.	TRGJ1	15	-1	-1	20
2143	0.03176932769994811	TGTGCCACCTGGGACGGTAGTGATTGGATCAAGACGTTT	CATWDGSDWIKTF	TRGV2	.	TRGJP2	16	-1	-1	16
1925	0.02853754354755022	TGTGCCACCTGGGATAGGGGGGAGTTGGGCAAAAAAATCAAGGTATTT	CATWDRGELGKKIKVF	TRGV8	.	TRGJP	17	-1	-1	21
4	5.929879178711734E-5	TGTGCCACCTGGAAGATATTT	CATWKIF	TRGV2	.	TRGJP1	11	-1	-1	12
3	4.4474093840338E-5	TGGGCATGGGGGGAGGCCCAGAAGGAGGAGAAGAAACTCTTT	WAWGEAQKEEKKLF	TRGV9	.	TRGJ1	15	-1	-1	30
1	1.4824697946779334E-5	TGTGCCACCTGCGGCACTGTCAGAAAGGAATCCGGCATTCCGTCAGGCAAATTTGAGGTGGATAGGGTACCTGAAACGTCTACATCCACTCTCACCATTCACAATGTAGAGAAACAGGACATAGCTACCTACTACTGTGCCTTGTGGGAGGCCCCTAATTATTATAAGAAACTCTTT	CATCGTVRKESGIPSGKFEVDRVPETSTSTLTIHNVEKQDIATYYCALWEAPNYYKKLF	TRGV8	.	TRGJ1	10	-1	-1	156
1	1.4824697946779334E-5	TGTGCTGCGTGGGATTGGTCCTATTATAAGAAACTCTTTGGCAGTGGTTGGTTCAAGATATTT	CAAWDWSYYKKLFGSGWFKIF	TRGV10	.	TRGJP1	15	-1	-1	41
1	1.4824697946779334E-5	TGTGCCACCTGGGACGGGCCCCTAGCACTGGTTGGTTCAAGATATTATAAGAAACTCTTT	CATWDGPLALVGSRYYKKLF	TRGV2	.	TRGJ1	20	-1	-1	42
1	1.4824697946779334E-5	TGTGCCAACTGGGACAGATTATGGACTGTTAGTAGTGATTGGATCAAGAAGTTG	CANWDRLWTVSSDWIKKL	TRGV3	.	TRGJP2	16	-1	-1	29
1	1.4824697946779334E-5	GGTGCCACCTGGGACAGATTAGGGACGGGGAGGAGTGATGGGATCAAGACGTTT	GATWDRLGTGRSDGIKTF	TRGV5	.	TRGJP2	16	-1	-1	30
1	1.4824697946779334E-5	TGTGCCACCTGGGACAGATTATGGACTGTTAGTGATTGGATCAAGACGTTT	CATWDRLWTVSDWIKTF	TRGV3	.	TRGJP2	16	-1	-1	29
1	1.4824697946779334E-5	TGTGCCACCTGGGATAGGGGGGGAGTTGGGCAAAAAATCAAGGTATTT	CATWDRGGVGQKIKVF	TRGV8	.	TRGJP	17	-1	-1	22
1	1.4824697946779334E-5	TGTGCCAACTGGGAAGGGCGGAGCCAGAAGGAGGAGAAGAAACTCTTT	CANWEGRSQKEEKKLF	TRGV2	.	TRGJ1	18	-1	-1	36
1	1.4824697946779334E-5	TGTGCCACCTGGGACGGGCGAAGTAGTGATTGGATCAAGACGTTT	CATWDGRSSDWIKTF	TRGV2	.	TRGJP2	18	-1	-1	21
1	1.4824697946779334E-5	GGTGCCTTGTGGGAGGCCCCTAATGATGATAAGAAACTCTTT	GALWEAPNDDKKLF	TRGV9	.	TRGJ1	15	-1	-1	21
1	1.4824697946779334E-5	TGTGCGGCGTGGGGCAAAAATGATGATAAGAAACTCTTT	CAAWGKNDDKKLF	TRGV10	.	TRGJ1	12	-1	-1	18
1	1.4824697946779334E-5	TGGGCTGCGTGGGACTCTAATGATGATAAGAAACTCTTT	WAAWDSNDDKKLF	TRGV10	.	TRGJ1	13	-1	-1	15
1	1.4824697946779334E-5	TGTGCCTTGTGGGAGGAGTTTTATAAGAAACTCTTT	CALWEEFYKKLF	TRGV9	.	TRGJ1	15	-1	-1	20
1	1.4824697946779334E-5	TGTGCTGCGTGGAATTATTATAAGAAACTCTTT	CAAWNYYKKLF	TRGV10	.	TRGJ1	16	-1	-1	11
1	1.4824697946779334E-5	TGTGCCACTGGTTGGTTCAAGATATTT	CATGWFKIF	TRGV2	.	TRGJP1	10	-1	-1	4
