# Supplementary material for: Dissection of the Human T-Cell Receptor γ Gene Repertoire in the Brain and Peripheral Blood Identifies Age- and Alzheimer's Disease-Associated Clonotype Profiles
Source: Front Immunol. 2020 Jan 29;11:12. doi: 10.3389/fimmu.2020.00012 (PMC7025544; doi:10.3389/fimmu.2020.00012)
Supplement: Supplementary file 5 [file Data_Sheet_2.zip › repertoires_corrected_and_decontaminated/25.txt]

count	freq	cdr3nt	cdr3aa	v	d	j	VEnd	DStart	DEnd	JStart
65280	0.3236570068668038	TGTGCCACCTGGGACGGGCCCCTATATTATAAGAAACTCTTT	CATWDGPLYYKKLF	TRGV2	.	TRGJ2	20	-1	-1	24
58537	0.2902253402414537	TGTGCCTTGTGGGAGGTACCCACGAATTATTATAAGAAACTCTTT	CALWEVPTNYYKKLF	TRGV9	.	TRGJ2	16	-1	-1	22
10858	0.053833758893378617	TGTGCCACCTGGAGGGATAAGAAACTCTTT	CATWRDKKLF	TRGV4	.	TRGJ2	11	-1	-1	16
9816	0.04866754257666278	TGTGCCTTGTGGGAGGTGCAAGAGTTGGGCAAAAAAATCAAGGTATTT	CALWEVQELGKKIKVF	TRGV9	.	TRGJP	19	-1	-1	17
8822	0.043739309353231365	TGTGCCTTGTGGGAGGAGCAAGAGTTGGGCAAAAAAATCAAGGTATTT	CALWEEQELGKKIKVF	TRGV9	.	TRGJP	19	-1	-1	17
8359	0.04144376409925878	TGTGCCTTGTGGGAGAGGAAACTCTTT	CALWERKLF	TRGV9	.	TRGJ2	14	-1	-1	17
7277	0.03607922853813927	TGTGCCACCTGGGACGCCCTTATTAGTAGTGATTGGATCAAGACGTTT	CATWDALISSDWIKTF	TRGV2	.	TRGJP2	15	-1	-1	20
6295	0.031210491088028956	TGTGCCCCCCTTTGTTATAAGAAACTCTTT	CAPLCYKKLF	TRGV4	.	TRGJ2	8	-1	-1	11
5367	0.026609484617863607	TGTGCCACCTGGGACGGGCCAGTAAATTATAAGAAACTCTTT	CATWDGPVNYKKLF	TRGV2	.	TRGJ2	22	-1	-1	25
5307	0.026312005751258086	TGTGCCACCTGGGACGGCGGGGGTTATAAGAAACTCTTT	CATWDGGGYKKLF	TRGV2	.	TRGJ2	16	-1	-1	23
4946	0.024522174570514886	TGTGCCACCTGGGACCGGCCGGGATTGAAACTCTTT	CATWDRPGLKLF	TRGV8	.	TRGJ2	19	-1	-1	26
4465	0.02213738565656065	TGTGCCACCTGGGACAGGCCCTTTTCCGCGAATTATTATAAGAAACTCTTT	CATWDRPFSANYYKKLF	TRGV3	.	TRGJ2	19	-1	-1	28
4205	0.020848310567936738	TGTGCCACCTGGGATGGGGCCCCTTATTATAAGAAACTCTTT	CATWDGAPYYKKLF	TRGV4	.	TRGJ2	21	-1	-1	23
1250	0.006197476387614963	TGTGCCTTGTGGGAGGGGCAAGAGTTGGGCAAAAAAATCAAGGTATTT	CALWEGQELGKKIKVF	TRGV9	.	TRGJP	19	-1	-1	15
737	0.0036540320781377825	TGTGCCACCTGGGACGGGCTAGTAAATTATAAGAAACTCTTT	CATWDGLVNYKKLF	TRGV2	.	TRGJ2	18	-1	-1	25
56	2.7764694216515036E-4	TGTGCCACCTGGGACGGGCCCCTATATTATAAGAAAATATTG	CATWDGPLYYKKIL	TRGV2	.	TRGJ1	20	-1	-1	24
22	1.0907558442202336E-4	TGTGCCCCCCTTTGTTATAAGAAACTATTG	CAPLCYKKLL	TRGV4	.	TRGJ1	8	-1	-1	11
16	7.932769776147153E-5	TGTGCCACCTGGGACAGGCCCTTTTCCGCGAATTATTATAAGAAACTATTG	CATWDRPFSANYYKKLL	TRGV3	.	TRGJ1	19	-1	-1	28
15	7.436971665137956E-5	TGTGCCACCTGGGACGGCGGGGGTTATAAGAAACTATTG	CATWDGGGYKKLL	TRGV2	.	TRGJ1	16	-1	-1	23
14	6.941173554128759E-5	TGTGCCACCTGGGATGGGGCCCCTTATTATAAGAAACTATTG	CATWDGAPYYKKLL	TRGV4	.	TRGJ1	21	-1	-1	23
13	6.445375443119562E-5	TGTGCTGCGTGCCCCCGGGGGTATAAGAAACTCTTT	CAACPRGYKKLF	TRGV10	.	TRGJ1	10	-1	-1	21
9	4.462182999082773E-5	TGTGCCACCTGGAGGGATAAGAAAATATTG	CATWRDKKIL	TRGV4	.	TRGJ1	11	-1	-1	16
4	1.9831924440367884E-5	TGTGCCCCCCTTTGTTATAAGAAAATATTG	CAPLCYKKIL	TRGV4	.	TRGJ1	8	-1	-1	11
3	1.4873943330275911E-5	TGTGCCACCTGGGACGGGCCCCTATATTATAAGAAACTCTTTGGCAGTGGAACAACACTCGGCACTGTCAGAAAGGAATCCGGCATTCCGTCAGGCAAATTTGAGGTGGATAGGATACCTGAAACGTCTACATCCACTCTCACCATTCACAATGTAGAGAAACAGGACATAGCTACCTACTACTGTGCCTTGTGGGAGGTACCCACGAATTATTATAAGAAACTCTTT	CATWDGPLYYKKLFGSGTTLGTVRKESGIPSGKFEVDRIPETSTSTLTIHNVEKQDIATYYCALWEVPTNYYKKLF	TRGV2	.	TRGJ1	20	-1	-1	205
2	9.915962220183942E-6	TGTGCCACCTGGGAGAGACGCCCAGAGAATTATTATAAGAAACTCTTT	CATWERRPENYYKKLF	TRGV4	.	TRGJ1	13	-1	-1	26
2	9.915962220183942E-6	TGTGCCACCTGGGAGAAGAATTATTATAAGAAACTCTTT	CATWEKNYYKKLF	TRGV8	.	TRGJ1	13	-1	-1	17
2	9.915962220183942E-6	TGTGCCACCTGGGACGGGCCATCTAAGAAACTCTTT	CATWDGPSKKLF	TRGV2	.	TRGJ1	19	-1	-1	23
1	4.957981110091971E-6	TGTGCCACCTGGGACGGGCCCCTATATTATAAGAAACTCTTTGGCAGTGGAACAACACTCGGCACTGTCAGAAAGGAATCCGGCATTCCGTCAGGCAAATTTGAGGTGGATAGGATACCTGAAACGTCTACATCCACTCTCACCATTCACAATGTAGAGAAACAGGACATAGCTACCTACTACTGTGCCTTGTGGGAGGTGCAAGAGTTGGGCAAAAAAATCAAGGTATTT	CATWDGPLYYKKLFGSGTTLGTVRKESGIPSGKFEVDRIPETSTSTLTIHNVEKQDIATYYCALWEVQELGKKIKVF	TRGV2	.	TRGJP	20	-1	-1	200
1	4.957981110091971E-6	TGTGCCACCTGGGACGGGCCCCTATATTATAAGAAACTCTTTGGCAGTGGAACAACACTCGGCACTGTCAGAAAGGAATCCGGCATTCCGTCAGGCAAATTTGAGGTGGATAGGATACCTGAAACGTCTACATCCACTCTCACCATTCACAATGTAGAGAAACAGGACATAGCTACCTACTACTGTGCCTTGTGGGAGGAGCAAGAGTTGGGCAAAAAAATCGAGGTATTT	CATWDGPLYYKKLFGSGTTLGTVRKESGIPSGKFEVDRIPETSTSTLTIHNVEKQDIATYYCALWEEQELGKKIEVF	TRGV2	.	TRGJP	20	-1	-1	200
1	4.957981110091971E-6	TGTGCCACCTGGGACGGGCCCCTATATTATAAGAAACTCTTTGGCAGTGGAACAACACTAGGCACTGTCAGAAAGGAATCCGGCATTCCGTCAGGCAAATTTGAGGTGGATAGGATACCTGAAACGTCTACATCCACTCTCACCATTCACAATGTAGAGAAACAGGACATAGCTACCTACTACTGTGCCTTGTGGGAGGAGCAAGAGTTGGGCAAAAAAATCAAGGTATTT	CATWDGPLYYKKLFGSGTTLGTVRKESGIPSGKFEVDRIPETSTSTLTIHNVEKQDIATYYCALWEEQELGKKIKVF	TRGV2	.	TRGJP	20	-1	-1	200
1	4.957981110091971E-6	TGTGCCACCTGGGACGGCGGGGGTTATAAGAAACTCTTTGGCAGTGGAACAACACTCTGTAATGATAAGCTTTGTTCCGGCTTCCACTTCCTCTTT	CATWDGGGYKKLFGSGTTLCNDKLCSGFHFLF	TRGV2	.	TRGJ1	16	-1	-1	90
1	4.957981110091971E-6	TGTGCCACCTTCCACTGGTCCACCGCGAGGATAGCCGACCATAAGAAACTCTTT	CATFHWSTARIADHKKLF	TRGV4	.	TRGJ1	9	-1	-1	40
1	4.957981110091971E-6	TGCGCCACCTGGGACAGGCCCTTTCCCGCGAATTATTATATGAAACTCTTT	CATWDRPFPANYYMKLF	TRGV3	.	TRGJ1	26	-1	-1	28
1	4.957981110091971E-6	TGTGCTACCTGGGACGCCCTCATTAGTAGTGATCGGATCAAGACGTTT	CATWDALISSDRIKTF	TRGV2	.	TRGJP2	15	-1	-1	23
1	4.957981110091971E-6	TGTGCCTTGTGGGAGGTGCGTGAGTTGAGCAAAAAAATCAAGGTATTT	CALWEVRELSKKIKVF	TRGV9	.	TRGJP	18	-1	-1	21
1	4.957981110091971E-6	CGGGCTGCGTGGGATTTCCTCTTTAAATTATTAAAGAAACTCTTT	RAAWDFLFKLLKKLF	TRGV10	.	TRGJ1	15	-1	-1	25
1	4.957981110091971E-6	TGTGCCTTGTGGGAGGTCCCGAATTATTATAAGAAACTCTTT	CALWEVPNYYKKLF	TRGV9	.	TRGJ1	16	-1	-1	19
1	4.957981110091971E-6	TGTGCCACCTGGGACACCCCTCCCTTCTCTAAGAAACTCTTT	CATWDTPPFSKKLF	TRGV3	.	TRGJ1	15	-1	-1	29
1	4.957981110091971E-6	TGTGCCACCTGGGACAGGCAGAATTGCTATAAGAAACTCTTT	CATWDRQNCYKKLF	TRGV7	.	TRGJ1	18	-1	-1	20
1	4.957981110091971E-6	TGTGCTGCGTGGGATTTGGGGGATTATAAGAAACTCTTT	CAAWDLGDYKKLF	TRGV10	.	TRGJ1	15	-1	-1	22
1	4.957981110091971E-6	TGTGCCACCTGGGATAATGTTTATTATAAGAAACTCTTT	CATWDNVYYKKLF	TRGV2	.	TRGJ1	13	-1	-1	20
1	4.957981110091971E-6	TGTGCCTTGTGGGAGGACCTTTCTAAGAAACTCTTT	CALWEDLSKKLF	TRGV9	.	TRGJ1	15	-1	-1	20
1	4.957981110091971E-6	TGTGCCACCTGGGACGGGCATGAGGGGCTCTTT	CATWDGHEGLF	TRGV2	.	TRGJ1	18	-1	-1	27
