# Supplementary material for: Dissection of the Human T-Cell Receptor γ Gene Repertoire in the Brain and Peripheral Blood Identifies Age- and Alzheimer's Disease-Associated Clonotype Profiles
Source: Front Immunol. 2020 Jan 29;11:12. doi: 10.3389/fimmu.2020.00012 (PMC7025544; doi:10.3389/fimmu.2020.00012)
Supplement: Supplementary file 5 [file Data_Sheet_2.zip › repertoires_corrected_and_decontaminated/2318_FC.txt]

count	freq	cdr3nt	cdr3aa	v	d	j	VEnd	DStart	DEnd	JStart
9631	0.18907299069456987	TGTGCCTTGTGGGAGGTGGCAGAGTTGGGCAAAAAAATCAAGGTATTT	CALWEVAELGKKIKVF	TRGV9	.	TRGJP	17	-1	-1	17
5858	0.11500255212218775	TGTGCCACCTGGGACGGGCCTGCGGCCCGTGATAAGAAACTCTTT	CATWDGPAARDKKLF	TRGV2	.	TRGJ1	19	-1	-1	31
5144	0.1009855117986572	TGTGCCTTGTGGGAGCCTGAGTTGGGCAAAAAAATCAAGGTATTT	CALWEPELGKKIKVF	TRGV9	.	TRGJP	14	-1	-1	18
4782	0.09387883309120892	TGTGCCTTGTGGGAGGTGCAAGAGTTGGGCAAAAAAATCAAGGTATTT	CALWEVQELGKKIKVF	TRGV9	.	TRGJP	19	-1	-1	17
3802	0.07463975813734344	TGTGCCTTGTGGGAGGAGTTTTATAAGAAACTCTTT	CALWEEFYKKLF	TRGV9	.	TRGJ2	15	-1	-1	20
3790	0.07440417762770427	TGTGCTGCGTGGGATTATTATTATAAGAAACTCTTT	CAAWDYYYKKLF	TRGV10	.	TRGJ1	16	-1	-1	16
3622	0.0711060504927559	TGTGCTGCGTGGAAATATAAGAAACTCTTT	CAAWKYKKLF	TRGV10	.	TRGJ2	11	-1	-1	15
3203	0.06288036436452157	TGTGCTGCGTGGAACGAGGAACTCTTT	CAAWNEELF	TRGV10	.	TRGJ1	11	-1	-1	16
2920	0.0573245906788645	TGTGCCACCTGGGACAGGCGGGGGCTCTTT	CATWDRRGLF	TRGV7	.	TRGJ1	18	-1	-1	24
2914	0.05720680042404492	TGTGCTGCGTGGGATTCAATTTTTAAGAAACTCTTT	CAAWDSIFKKLF	TRGV10	.	TRGJ1	15	-1	-1	13
2644	0.05190623895716361	TGTGCCACCTGGGAAAGAGGGAATTATTATAAGAAACTCTTT	CATWERGNYYKKLF	TRGV8	.	TRGJ1	16	-1	-1	20
2455	0.0481958459303467	TGTGCTGCGTGGGATTTGGAGAAACTCTTT	CAAWDLEKLF	TRGV10	.	TRGJ1	15	-1	-1	19
82	0.0016098001492009894	TGCGTCAATTGGTTCAAGATATTT	CVNWFKIF	TRGV2	.	TRGJP1	1	-1	-1	8
67	0.001315324512152028	TGTGCTGCGTGGTCCACTGGTTGGTTCAAGATATTT	CAAWSTGWFKIF	TRGV10	.	TRGJP1	11	-1	-1	13
12	2.3558050963916918E-4	TGGAAGAAACTCTTT	WKKLF	TRGV4	.	TRGJ1	1	-1	-1	3
8	1.5705367309277945E-4	TGTGCCACCTGGGACAGGCTCTTT	CATWDRLF	TRGV3	.	TRGJ1	18	-1	-1	18
1	1.963170913659743E-5	TGTGCCACCTGGGACGGGCGGAGCCCGGATTATTATAAGAAACTCTTT	CATWDGRSPDYYKKLF	TRGV2	.	TRGJ1	18	-1	-1	25
1	1.963170913659743E-5	TGTGCCTTGTGGGAGGTAGAGTTGGGCAAAAAAATCAAGGTATTT	CALWEVELGKKIKVF	TRGV9	.	TRGJP	16	-1	-1	17
1	1.963170913659743E-5	TGTGCTGCGCGGGATTACCGGTATTATAAGAAACTCTTT	CAARDYRYYKKLF	TRGV10	.	TRGJ1	17	-1	-1	21
1	1.963170913659743E-5	CGTGCTGCGTGGGATTATTATAAGAAACTCTTT	RAAWDYYKKLF	TRGV10	.	TRGJ1	16	-1	-1	13
