# Supplementary material for: Dissection of the Human T-Cell Receptor γ Gene Repertoire in the Brain and Peripheral Blood Identifies Age- and Alzheimer's Disease-Associated Clonotype Profiles
Source: Front Immunol. 2020 Jan 29;11:12. doi: 10.3389/fimmu.2020.00012 (PMC7025544; doi:10.3389/fimmu.2020.00012)
Supplement: Supplementary file 5 [file Data_Sheet_2.zip › repertoires_corrected_and_decontaminated/2274_FC.txt]

count	freq	cdr3nt	cdr3aa	v	d	j	VEnd	DStart	DEnd	JStart
33647	0.2030254392739911	TGTGCCACCTGGGACGGGCGTTATAAGAAACTCTTT	CATWDGRYKKLF	TRGV2	.	TRGJ1	18	-1	-1	20
13012	0.07851419192894381	TGTGCCTTGTGGGAGGTGGGGGGAGGACTCTTT	CALWEVGGGLF	TRGV9	.	TRGJ1	17	-1	-1	26
11060	0.06673585634292334	TGTGCCTTGTGGGAGGTGAAGGACGAGTTGGGCAAAAAAATCAAGGTATTT	CALWEVKDELGKKIKVF	TRGV9	.	TRGJP	17	-1	-1	24
9362	0.05649015253910021	TGTGCCTCCAAAATGCAAGTTAATAAGAAACTCTTT	CASKMQVNKKLF	TRGV9	.	TRGJ1	6	-1	-1	22
8822	0.053231801506082255	TGTGCCACCTGGGACAGGCAGAGGTATTATAAGAAACTCTTT	CATWDRQRYYKKLF	TRGV5	.	TRGJ1	18	-1	-1	24
6572	0.03965533886850743	TGTGCTGCGTGTTGGTTCAAGATATTT	CAACWFKIF	TRGV10	.	TRGJP1	10	-1	-1	10
5169	0.031189660166055223	TGTGCCTTGTGGGAGACCTTGCAAGAGTTGGGCAAAAAAATCAAGGTATTT	CALWETLQELGKKIKVF	TRGV9	.	TRGJP	14	-1	-1	20
4956	0.029904421703031474	TGTGCCTTGTGGGAGGTGCATGAGTTGGGCAAAAAAATCAAGGTATTT	CALWEVHELGKKIKVF	TRGV9	.	TRGJP	19	-1	-1	17
4737	0.02858297933964086	TGTGCCTTGTGGGAGCCGAATTATTATAAGAAACTCTTT	CALWEPNYYKKLF	TRGV9	.	TRGJ1	14	-1	-1	16
4661	0.02812439660166055	TGTGCCTTGTGGGAGAGCAATTATAAGAAACTCTTT	CALWESNYKKLF	TRGV9	.	TRGJ1	14	-1	-1	19
4450	0.026851226105425757	TGTGCCTTGTGGGAGGTGCCAAATTATTATAAGAAACTCTTT	CALWEVPNYYKKLF	TRGV9	.	TRGJ1	18	-1	-1	21
4403	0.026567628885885305	TGTGCCTTGTGGGAGGCCGTTTATTATAAGAAACTCTTT	CALWEAVYYKKLF	TRGV9	.	TRGJ1	15	-1	-1	20
4241	0.02559012357597992	TGTGCCTTGTGGGAGGGAGGAAATTATTATAAGAAACTCTTT	CALWEGGNYYKKLF	TRGV9	.	TRGJ1	15	-1	-1	21
4043	0.024395394863873335	TGTGCCTTGTGGGAGGTATTGAATTATTATAAGAAACTCTTT	CALWEVLNYYKKLF	TRGV9	.	TRGJ1	16	-1	-1	17
3820	0.02304981656690481	TGTGCCACCTGGGATCATTATTATAAGAAACTCTTT	CATWDHYYKKLF	TRGV4	.	TRGJ1	14	-1	-1	16
3699	0.022319704576173008	TGTGCTGCGAGGGAGGTTAAGAAACTCTTT	CAAREVKKLF	TRGV10	.	TRGJ1	13	-1	-1	17
3551	0.021426675033790307	TGTGCTGCGTGGGTGTATTATAAGAAACTCTTT	CAAWVYYKKLF	TRGV10	.	TRGJ2	12	-1	-1	15
3390	0.020455203707279396	TGTGCCACCTGGGACGGGCCAGGGTATAAGAAACTCTTT	CATWDGPGYKKLF	TRGV2	.	TRGJ1	19	-1	-1	24
3337	0.020135402587372078	TGTGCTGCGTGGGATTATGGGGATTATTATAAGAAACTCTTT	CAAWDYGDYYKKLF	TRGV10	.	TRGJ2	16	-1	-1	22
3332	0.02010523267039969	TGTGCTGCGTGGGATCAGGATTATTATAAGAAACTCTTT	CAAWDQDYYKKLF	TRGV10	.	TRGJ2	14	-1	-1	19
2884	0.017402008109673683	TGTGCCACCTGGGATAAGAAACTCTTT	CATWDKKLF	TRGV7	.	TRGJ1	13	-1	-1	13
2557	0.015428895539679474	TGTGCCACCTGGGAGAAACTCTTT	CATWEKLF	TRGV2	.	TRGJ1	13	-1	-1	13
2311	0.01394453562463796	TGTGCCACCTGGGACGGGCCTTGTGATAAGAAACTCTTT	CATWDGPCDKKLF	TRGV2	.	TRGJ1	19	-1	-1	25
2227	0.013437681019501834	TGTGCCACCTGGGATAGCGTCAACAAGAAACTCTTT	CATWDSVNKKLF	TRGV8	.	TRGJ1	16	-1	-1	24
2156	0.013009268198493918	TGTGCCACCTGGGACCCTTATTATAAGAAACTCTTT	CATWDPYYKKLF	TRGV5	.	TRGJ1	14	-1	-1	17
2101	0.012677399111797645	TGTGCCACCTGGGAGGGGAATTATTATAAGAAACTCTTT	CATWEGNYYKKLF	TRGV4	.	TRGJ1	17	-1	-1	17
2065	0.012460175709596448	TGTGCCACCTGGATCGCGTCGAATTATTATAAGAAACTCTTT	CATWIASNYYKKLF	TRGV3	.	TRGJ1	11	-1	-1	18
1973	0.011905049237304498	TGTGCCACCTGGGATAATGGTAAGAAACTCTTT	CATWDNGKKLF	TRGV8	.	TRGJ1	15	-1	-1	20
1918	0.011573180150608226	TGTGCCACCTGGGATTATAAGAAACTCTTT	CATWDYKKLF	TRGV4	.	TRGJ1	14	-1	-1	13
1858	0.011211141146939564	TGTGCCACCTGGGATGGGGGTTATTATTATAAGAAACTCTTT	CATWDGGYYYKKLF	TRGV4	.	TRGJ1	17	-1	-1	22
1775	0.010710320525197915	TGTGCCACCTGGGATAGGAGAGAAGATTATTATAAGAAACTCTTT	CATWDRREDYYKKLF	TRGV8	.	TRGJ2	17	-1	-1	25
711	0.0042901621934736435	TGTGCCACCTGGGACGCTGGTTGGTTCAAGATATTT	CATWDAGWFKIF	TRGV2	.	TRGJP1	15	-1	-1	16
643	0.00387985132264916	TGTGCCACCCGGGATTATAAGAAACTCTTT	CATRDYKKLF	TRGV4	.	TRGJ2	14	-1	-1	13
165	9.956072600888202E-4	TGTGCCACCTGGGATACCCCCAATTATTATAAGAAACTCTTT	CATWDTPNYYKKLF	TRGV8	.	TRGJ1	15	-1	-1	21
15	9.050975091716548E-5	TGTGCTGCGGTCTTATTATCAGCAGCTGAGTACTCCGGTTGGTTCAAGATATTT	CAAVLLSAAEYSGWFKIF	TRGV10	.	TRGJP1	8	-1	-1	36
15	9.050975091716548E-5	TGTGCCACCTGGGATGGGGGTTATTATAAGAAACTCTTT	CATWDGGYYKKLF	TRGV4	.	TRGJ1	17	-1	-1	20
14	8.447576752268777E-5	TGTGCCACCTGGGACGGGCGTTATAGTAGTGATTGGATCAAGACGTTT	CATWDGRYSSDWIKTF	TRGV2	.	TRGJP2	18	-1	-1	21
10	6.033983394477698E-5	TGTGCTGCGTGGGACCGCTCATTATTATCAGCAGCTGAGTACTCCGGTTGGTTCAAGATATTT	CAAWDRSLLSAAEYSGWFKIF	TRGV10	.	TRGJP1	13	-1	-1	45
6	3.620390036686619E-5	TGTGCCACCTGGGAGGGGAATTATAAGAAACTCTTT	CATWEGNYKKLF	TRGV4	.	TRGJ1	17	-1	-1	19
4	2.4135933577910794E-5	TGGGCAACCGGGGACGGGCGGGATAAGAAACTCTTT	WATGDGRDKKLF	TRGV2	.	TRGJ1	18	-1	-1	22
2	1.2067966788955397E-5	GGTGCCTTGTGGGAGGTGAAGGACGAGTGGGGAAAAAAAAGCAAGGGAGTT	GALWEVKDEWGKKSKGV	TRGV9	.	TRGJP	17	-1	-1	24
2	1.2067966788955397E-5	TGTGCCACCTGGGACAGGCAGAGGTATTATTATAAGAAACTCTTT	CATWDRQRYYYKKLF	TRGV5	.	TRGJ1	18	-1	-1	25
2	1.2067966788955397E-5	TGTGCCACCTGGGATGGGCACTGGTATTATAAGAAACTCTTT	CATWDGHWYYKKLF	TRGV4	.	TRGJ1	18	-1	-1	24
2	1.2067966788955397E-5	TGTGCCACCTGGGATAGGAGAGAAGATTATAAGAAACTCTTT	CATWDRREDYKKLF	TRGV8	.	TRGJ1	17	-1	-1	25
2	1.2067966788955397E-5	GGTGCGGCGTGGGATTATGGGGATGATGATAAGAAACTCTTT	GAAWDYGDDDKKLF	TRGV10	.	TRGJ1	16	-1	-1	22
2	1.2067966788955397E-5	TGTGCCACCTGGGACAGGCAGAGGTATAAGAAACTCTTT	CATWDRQRYKKLF	TRGV5	.	TRGJ1	18	-1	-1	24
2	1.2067966788955397E-5	TGTGCCACCTGGATCGCGTCGAATTATAAGAAACTCTTT	CATWIASNYKKLF	TRGV3	.	TRGJ1	11	-1	-1	22
2	1.2067966788955397E-5	TGTGCCACCTGGGACGGGCGTTGGTTCAAGATATTT	CATWDGRWFKIF	TRGV2	.	TRGJP1	18	-1	-1	19
2	1.2067966788955397E-5	TGTGCTGCGTGGGGAGGTTGGTTCAAGATATTT	CAAWGGWFKIF	TRGV10	.	TRGJP1	12	-1	-1	15
1	6.0339833944776985E-6	TGTGCCACCTGGGATAATGGTAAGAAACTCTTTGGCAGTGGAACAACACTCGGCACTGTCAGAAAGGAATCCGGCATTCCGTCAGGCAAATTTGAGGTGGATAGGATACCTGAAACGTCTACATCCACCCTCACCATTCACAATGTAGAGAAACAGGACATAGCTACCTACTACTGTGCCTTGTGGGAGACCTTGCAAGAGTTGGGCAAAAAAATCAAGGTATTT	CATWDNGKKLFGSGTTLGTVRKESGIPSGKFEVDRIPETSTSTLTIHNVEKQDIATYYCALWETLQELGKKIKVF	TRGV8	.	TRGJP	15	-1	-1	194
1	6.0339833944776985E-6	TGTGCCACCTGGGACGGGCGTTATAAGAAACTCTTTGGCAGTGGAACAACACTCGGCACTGTCAGAAAGGAATCCGGCATTCCGTCAGGCAAATTTGAGGTGGATAGGATACCTGAAACGTCTACATCCACTCTCACCATTCACAATGTAGAGAAACAGGACATAGCTACCTACTCCCGTGCCTTGTGGGAGGTGCCAAATTATTATAAGAAACTCTTT	CATWDGRYKKLFGSGTTLGTVRKESGIPSGKFEVDRIPETSTSTLTIHNVEKQDIATYSRALWEVPNYYKKLF	TRGV2	.	TRGJ1	18	-1	-1	198
1	6.0339833944776985E-6	TGTGCCACCTGGGATAGCGTCAACAAGAAACTCTTTGGCAGTGGAACAACACTCGGCACTGTCAGAAAGGAATCCGGCATTCCGTCAGGCAAATTTGAGGTGGATAGGATACCTGAAACGTCTACATCCACTCTCACCATTCACAATGTAGAGAAACAGGACATAGCTACCTACTACTGTGCCTTGTGGGAGGTGGGGGGAGGACTCTTT	CATWDSVNKKLFGSGTTLGTVRKESGIPSGKFEVDRIPETSTSTLTIHNVEKQDIATYYCALWEVGGGLF	TRGV8	.	TRGJ1	16	-1	-1	203
1	6.0339833944776985E-6	TGTGCCACCTGGGAGAAACTCTTTGGCAGTGGAACAACACTCGGCACTGTCAGAAAGGAATCCGGCATTCCGTCAGGCAAATTTGAGGTGGATAGGATACCTGAAACGTCTACATCCACTCTCACCATTCACAATGTAGAGAAACAGGACATAGCTACCTACTACTGTGCCTTGTGGGAGAGCAATTATAAGAAACTCTTT	CATWEKLFGSGTTLGTVRKESGIPSGKFEVDRIPETSTSTLTIHNVEKQDIATYYCALWESNYKKLF	TRGV2	.	TRGJ1	13	-1	-1	184
1	6.0339833944776985E-6	TGTGCTGCGCGGGACCGCTCATTATTATCAGCAGCTGAGTACTCCGGTTGGTTCAAGATATTT	CAARDRSLLSAAEYSGWFKIF	TRGV10	.	TRGJP1	13	-1	-1	45
1	6.0339833944776985E-6	TGTGCTGCGTGGGTGTATTATAAGAAACTCTTTGGCAGTGGAACAACACTCTTT	CAAWVYYKKLFGSGTTLF	TRGV10	.	TRGJ1	12	-1	-1	47
1	6.0339833944776985E-6	TGTGCCTTGTGGGAGGTGAAGGAAGAGTTGGGAAAAAAAAGCAAGGTAGTT	CALWEVKEELGKKSKVV	TRGV9	.	TRGJP	17	-1	-1	22
1	6.0339833944776985E-6	TGTGCCACCTGGGACGGGCCAGGGTATAGTAGTGATTGGATCAAGACGTTT	CATWDGPGYSSDWIKTF	TRGV2	.	TRGJP2	19	-1	-1	24
1	6.0339833944776985E-6	TGTGACTTGGGGGAGGGGAAGGACGAGGTGGGCAAAAAAATCAAGGGATGT	CDLGEGKDEVGKKIKGC	TRGV9	.	TRGJP	15	-1	-1	24
1	6.0339833944776985E-6	TGTGCCACCTGGGAGGTGCATGAGTTGGGCAAAAAAATCAAGGTATTT	CATWEVHELGKKIKVF	TRGV4	.	TRGJP	13	-1	-1	17
1	6.0339833944776985E-6	TGTGCCACCTGGGATAGGCAGAGGTATTATTATAAGAAACTCTTT	CATWDRQRYYYKKLF	TRGV5	.	TRGJ1	18	-1	-1	25
1	6.0339833944776985E-6	TGTGCCTTGTGGTCGGGCGGCAATTATTATCCGCCACTCTTT	CALWSGGNYYPPLF	TRGV9	.	TRGJ1	11	-1	-1	21
1	6.0339833944776985E-6	TGTGCCACCTGGGATTATGGGGATTATTATAAGAAACTCTTT	CATWDYGDYYKKLF	TRGV8	.	TRGJ1	14	-1	-1	22
1	6.0339833944776985E-6	TGTGCCACCTGGGATGGGGGTTATTATTGGATCAAGACGTTT	CATWDGGYYWIKTF	TRGV4	.	TRGJP2	17	-1	-1	25
1	6.0339833944776985E-6	TGCGCCTCGTGGGAGGGTGGAAATTATTATAAGAAACTCTTT	CASWEGGNYYKKLF	TRGV9	.	TRGJ1	15	-1	-1	21
1	6.0339833944776985E-6	CGTGCCTTGTGGGGGGGAGGAAATTATTATAAGAAACCCTTT	RALWGGGNYYKKPF	TRGV9	.	TRGJ1	15	-1	-1	21
1	6.0339833944776985E-6	GGTGCCTTGTGGGAGGTGCCAAATGATGATAAGAAACTCTTT	GALWEVPNDDKKLF	TRGV9	.	TRGJ1	18	-1	-1	21
1	6.0339833944776985E-6	GGTGCCACCGGGGACAGGCAGAGGGAGGATAAGAAACTCTTT	GATGDRQREDKKLF	TRGV3	.	TRGJ1	18	-1	-1	28
1	6.0339833944776985E-6	GGGGACAAATGGGACAGGCAGAGGTGGGATAAGAAACTCTTT	GDKWDRQRWDKKLF	TRGV3	.	TRGJ1	18	-1	-1	28
1	6.0339833944776985E-6	TGTGCTGCGTGGGATTATGGGGATTATTATAAGATATTT	CAAWDYGDYYKIF	TRGV10	.	TRGJP1	16	-1	-1	30
1	6.0339833944776985E-6	TGTGCCTTGTGGGAGGGAGGAAATTATAAGAAACTCTTT	CALWEGGNYKKLF	TRGV9	.	TRGJ1	15	-1	-1	22
1	6.0339833944776985E-6	TGTGCCACCTGGGACCCTTATTATTATAAGAAACTCTTT	CATWDPYYYKKLF	TRGV5	.	TRGJ1	14	-1	-1	19
1	6.0339833944776985E-6	TGTGCCACCTGGGACAAAGGGTCGGCTAAGAAACTCTTT	CATWDKGSAKKLF	TRGV5	.	TRGJ1	15	-1	-1	26
1	6.0339833944776985E-6	TGGGCCTTGTGGGAGGCCGTTGATGATAAGAAACTCTTT	WALWEAVDDKKLF	TRGV9	.	TRGJ1	15	-1	-1	22
1	6.0339833944776985E-6	TGGGCCACCTGGGAGGGGAATGATGATAAGAAACTCTTT	WATWEGNDDKKLF	TRGV4	.	TRGJ1	17	-1	-1	17
1	6.0339833944776985E-6	TGTGCCACCTGGGATGGGGGTTGGTTCAAGATATTT	CATWDGGWFKIF	TRGV4	.	TRGJP1	17	-1	-1	18
1	6.0339833944776985E-6	TGTGCCACCTGGGACGGGTATTATAAGAGACTCTTT	CATWDGYYKRLF	TRGV2	.	TRGJ1	17	-1	-1	18
1	6.0339833944776985E-6	TGTGCCACCTGGGACGGGCCAGGGTATAAGATATTT	CATWDGPGYKIF	TRGV2	.	TRGJP1	19	-1	-1	27
1	6.0339833944776985E-6	TGTGCCAACTGGGACGGGAGTGATAAGAAACTCTTT	CANWDGSDKKLF	TRGV2	.	TRGJ1	17	-1	-1	22
1	6.0339833944776985E-6	TGGGCCTCCAAAAGGCAAGTGAATAAGAAACTCTTT	WASKRQVNKKLF	TRGV9	.	TRGJ1	6	-1	-1	22
1	6.0339833944776985E-6	TGGGCCTACAAAATGAAAGTTAATAAGAAACTCTTT	WAYKMKVNKKLF	TRGV9	.	TRGJ1	6	-1	-1	22
1	6.0339833944776985E-6	TGTGCCACCTGGGACGATTGGATCAAGACGTTT	CATWDDWIKTF	TRGV2	.	TRGJP2	15	-1	-1	15
1	6.0339833944776985E-6	GGTGACTGGTGGGAGGTGGGGGGAGGACTCTTT	GDWWEVGGGLF	TRGV9	.	TRGJ1	17	-1	-1	26
1	6.0339833944776985E-6	TGTGCCTTGTGGGAGGTGGGAGGACTCTTT	CALWEVGGLF	TRGV9	.	TRGJ1	17	-1	-1	23
1	6.0339833944776985E-6	TGTGAGGCGGGGGGGGGCAAGAGATGG	CEAGGGKRW	TRGV10	.	TRGJP1	12	-1	-1	17
1	6.0339833944776985E-6	TGGGCTGAGTGGTGGGTCAAGATATTT	WAEWWVKIF	TRGV10	.	TRGJP1	11	-1	-1	9
1	6.0339833944776985E-6	GGTGCTGCGTGGTGGTTCAAGATAGTT	GAAWWFKIV	TRGV10	.	TRGJP1	11	-1	-1	9
1	6.0339833944776985E-6	TGTGCAACAGGGGAGAAACTCTTT	CATGEKLF	TRGV2	.	TRGJ1	13	-1	-1	13
