# Supplementary material for: Dissection of the Human T-Cell Receptor γ Gene Repertoire in the Brain and Peripheral Blood Identifies Age- and Alzheimer's Disease-Associated Clonotype Profiles
Source: Front Immunol. 2020 Jan 29;11:12. doi: 10.3389/fimmu.2020.00012 (PMC7025544; doi:10.3389/fimmu.2020.00012)
Supplement: Supplementary file 5 [file Data_Sheet_2.zip › repertoires_corrected_and_decontaminated/13.txt]

count	freq	cdr3nt	cdr3aa	v	d	j	VEnd	DStart	DEnd	JStart
104410	0.6628953817632344	TGTGCTGCGTGGGATTCCTGGTGGGGGAATTATTATAAGAAACTCTTT	CAAWDSWWGNYYKKLF	TRGV10	.	TRGJ2	15	-1	-1	26
6015	0.03818902137061445	TGTGCTGCGTGGTCTTATAAGAAACTCTTT	CAAWSYKKLF	TRGV10	.	TRGJ2	11	-1	-1	14
4858	0.030843269462750626	TGTGCCTTGTGGGAGACCAAAGAGTTGGGCAAAAAAATCAAGGTATTT	CALWETKELGKKIKVF	TRGV9	.	TRGJP	14	-1	-1	19
4617	0.02931316902213249	TGTGCCACCTGGGAGAGACGCCCAGAGAATTATTATAAGAAACTCTTT	CATWERRPENYYKKLF	TRGV4	.	TRGJ2	13	-1	-1	26
3292	0.020900791080974694	TGTGCCTTGTGGGAGGTGGGAGAGAAACTCTTT	CALWEVGEKLF	TRGV9	.	TRGJ2	17	-1	-1	22
2714	0.017231089609284725	TGTGCCACCTGGGACAAAAGGGGTTATTATAAGAAACTCTTT	CATWDKRGYYKKLF	TRGV8	.	TRGJ2	13	-1	-1	23
2351	0.014926415501631684	TGTGCCACCTGGGATGGGCCTAATTATTATAAGAAACTCTTT	CATWDGPNYYKKLF	TRGV4	.	TRGJ2	19	-1	-1	21
2066	0.01311696062372227	TGTGCTGCGTGGGATAGACCCAATTATTATAAGAAACTCTTT	CAAWDRPNYYKKLF	TRGV10	.	TRGJ2	14	-1	-1	21
2041	0.012958236511624954	TGTGCTGCGTGGCATAAACTCTTT	CAAWHKLF	TRGV10	.	TRGJ2	14	-1	-1	15
1984	0.012596345536043071	TGTGCTGCGTGGGATTCGAGCTCACAAAGCAATTATTATAAGAAACTCTTT	CAAWDSSSQSNYYKKLF	TRGV10	.	TRGJ2	15	-1	-1	30
1943	0.012336037992203472	TGTGCTGCGTGGGATTACCCTTATTATAAGAAACTCTTT	CAAWDYPYYKKLF	TRGV10	.	TRGJ2	17	-1	-1	20
1910	0.012126522164235013	TGTGCTGCGTGGGATTATCACTATAAGAAACTCTTT	CAAWDYHYKKLF	TRGV10	.	TRGJ2	16	-1	-1	21
1906	0.012101126306299443	TGTGCCACCTGGGACGGTCACTATTATAAGAAACTCTTT	CATWDGHYYKKLF	TRGV2	.	TRGJ2	16	-1	-1	21
1870	0.011872563584879306	TGTGCTGCGTGGGATTATTATAAGAAACTCTTT	CAAWDYYKKLF	TRGV10	.	TRGJ2	16	-1	-1	13
1775	0.011269411958909502	TGTGCCACCTGGGACAGGCATTATAAGAAACTCTTT	CATWDRHYKKLF	TRGV7	.	TRGJ2	18	-1	-1	19
1729	0.010977359592650438	TGTGCCACCTGGGACAGGACCTACAATTATAAGAAACTCTTT	CATWDRTYNYKKLF	TRGV7	.	TRGJ2	21	-1	-1	25
1681	0.01067260929742359	TGTGCCACCTGGGATAATACCACTGGTTGGTTCAAGATATTT	CATWDNTTGWFKIF	TRGV8	.	TRGJP1	15	-1	-1	9
1577	0.010012316991098752	TGTGCCACCTGGGATTATAAGAAACTCTTT	CATWDYKKLF	TRGV4	.	TRGJ2	14	-1	-1	13
1529	0.009707566695871903	TGTGCCACCTGGGACTCAGGTTCGGTAGGTGATTGGATCAAGACGTTT	CATWDSGSVGDWIKTF	TRGV3	.	TRGJP2	14	-1	-1	24
1324	0.008406028976673904	TGTGCCACCTGGGACAGGCTTTATTATAAGAAACTCTTT	CATWDRLYYKKLF	TRGV3	.	TRGJ2	18	-1	-1	20
1230	0.007809226315187993	TGTGCCACCTGGGACGGGCCAAGTGATTGGATCAAGACGTTT	CATWDGPSDWIKTF	TRGV2	.	TRGJP2	19	-1	-1	21
1212	0.007694944954477924	TGTGCCACCTGGGATGGTCGAGGCTATTATAAGAAACTCTTT	CATWDGRGYYKKLF	TRGV4	.	TRGJ2	16	-1	-1	24
1063	0.006748949246377916	TGTGCCACCTGGGACAGGCCCCATTATTATAAGAAACTCTTT	CATWDRPHYYKKLF	TRGV3	.	TRGJ2	19	-1	-1	22
1059	0.006723553388442345	TGTGCCTTGTGGGAGGTGGGGGAGTTGGGCAAAAAAATCAAGGTATTT	CALWEVGELGKKIKVF	TRGV9	.	TRGJP	17	-1	-1	21
725	0.004602999250822191	TGTGCCACCTGGGATCTTTATTATAAGAAACTCTTT	CATWDLYYKKLF	TRGV4	.	TRGJ2	14	-1	-1	17
238	0.0015110535471664572	TGTGCCACCTGGGACAGGCTTTATTGTAAGAAACTCTTT	CATWDRLYCKKLF	TRGV3	.	TRGJ2	18	-1	-1	20
118	7.491778090993359E-4	TGTGCCACCTGGGGCAGGACCTACAATTATAAGAAACTCTTT	CATWGRTYNYKKLF	TRGV7	.	TRGJ2	21	-1	-1	25
84	5.333130166469849E-4	TGTGCTGCGTGGGATTATAAGAAACTCTTT	CAAWDYKKLF	TRGV10	.	TRGJ1	16	-1	-1	13
71	4.5077647835638007E-4	TGTGCTGCGTGGGATTCCTGGTGGGGGAATTATTATAAGAAAATATTG	CAAWDSWWGNYYKKIL	TRGV10	.	TRGJ1	15	-1	-1	26
12	7.618757380671213E-5	TGTGCCACCTGGGATGGGCCTAATTATAAGAAACTCTTT	CATWDGPNYKKLF	TRGV4	.	TRGJ1	19	-1	-1	22
12	7.618757380671213E-5	TGTGCCACCTGGGACGGTCACTATTATAAGAAACTATTG	CATWDGHYYKKLL	TRGV2	.	TRGJ1	16	-1	-1	21
8	5.0791715871141414E-5	TGTGCCACCTGGGATGGGCCTAATTATTATAAGAAACTATTG	CATWDGPNYYKKLL	TRGV4	.	TRGJ1	19	-1	-1	21
7	4.444275138724874E-5	TGTGCCACCTGGTGGGGGAATTATTATAAGAAACTCTTT	CATWWGNYYKKLF	TRGV5P	.	TRGJ1	11	-1	-1	17
7	4.444275138724874E-5	TGTGCTGCGTGGTCTTATAAGAAAATATTG	CAAWSYKKIL	TRGV10	.	TRGJ1	11	-1	-1	14
4	2.5395857935570707E-5	TGTGCTGCGTGGGATTTAAAGAAGAGGTGTGGCCTTATTGGTGAACTCTTT	CAAWDLKKRCGLIGELF	TRGV10	.	TRGJ1	15	-1	-1	43
4	2.5395857935570707E-5	TGTGCCTTGTGGGAGGTACCCACGAATTATTATAAGAAACTCTTT	CALWEVPTNYYKKLF	TRGV9	.	TRGJ1	16	-1	-1	22
4	2.5395857935570707E-5	TGTGCCACCTGGGATGGGCCTAATTATTATAAGAAAATATTG	CATWDGPNYYKKIL	TRGV4	.	TRGJ1	19	-1	-1	21
3	1.9046893451678032E-5	TGTGCTGCGTGGGATTCGAGCTCACAAAGCAATTATAAGAAACTCTTT	CAAWDSSSQSNYKKLF	TRGV10	.	TRGJ1	15	-1	-1	31
3	1.9046893451678032E-5	TGTGCCACCTGGCTGTATGGGCCTAATTATTATAAGAAACTCTTT	CATWLYGPNYYKKLF	TRGV4	.	TRGJ1	22	-1	-1	24
3	1.9046893451678032E-5	TGTGCCACCTGGGATAATACCACTGGTTATTATAAGAAACTCTTT	CATWDNTTGYYKKLF	TRGV8	.	TRGJ1	15	-1	-1	26
3	1.9046893451678032E-5	TGTGCCACCTGGGACAAAAGGGGTTGGTTCAAGATATTT	CATWDKRGWFKIF	TRGV8	.	TRGJP1	13	-1	-1	21
3	1.9046893451678032E-5	TGTGCCACCTGGGAGAGACGCCCAGAGAAACTCTTT	CATWERRPEKLF	TRGV4	.	TRGJ1	13	-1	-1	25
2	1.2697928967785353E-5	TGTGCCACCTGGGATAATACCCCTCAAACTTATTATAAGAAACTCTTT	CATWDNTPQTYYKKLF	TRGV8	.	TRGJ1	15	-1	-1	29
2	1.2697928967785353E-5	TGTGCTGCGTGGGATTTTGGCCCTTTAATCATGGAGAAACTCTTT	CAAWDFGPLIMEKLF	TRGV10	.	TRGJ1	15	-1	-1	34
2	1.2697928967785353E-5	TGTGCCACCTGGGAGAGACGCCCAGAGAATTATAAGAAACTCTTT	CATWERRPENYKKLF	TRGV4	.	TRGJ1	13	-1	-1	28
2	1.2697928967785353E-5	TGTGCCACCTGGGATGGCCGAGATTATTATAAGAAACTCTTT	CATWDGRDYYKKLF	TRGV4	.	TRGJ1	16	-1	-1	18
2	1.2697928967785353E-5	TGTGCCACCTGGGACAAAAGGGGTTATTATAAGAAAATATTG	CATWDKRGYYKKIL	TRGV8	.	TRGJ1	13	-1	-1	23
2	1.2697928967785353E-5	TGTGCCACCTGGGATCTTCTATGGGATATTAGGATATTT	CATWDLLWDIRIF	TRGV4	.	TRGJP1	14	-1	-1	32
2	1.2697928967785353E-5	TGTGCCACCTGGGAGAGACGCCCGTGGAAGAAACTCTTT	CATWERRPWKKLF	TRGV4	.	TRGJ1	13	-1	-1	27
1	6.348964483892677E-6	TGTGCCACCTGGGAAACACCCCTCAAACTTATTATAAGAAACTCTTTGGCAGTGGAACAACACAGCATGGGTAAGACAAGCAACAAAGTGGAGGCAAGAAAGAATTCTCAAACTCTCACTTCAATCCTTACCATCAAGTCCGTAGAGAAAGAAGACATGGCCGTTTACTACTGTGCTGCGTGGGATTCCTGGTGGGGAAATTATTATAAGAAACTCTTT	CATWETPLKLIIRNSLAVEQHSMGKTSNKVEARKNSQTLTSILTIKSVEKEDMAVYYCAAWDSWWGNYYKKLF	TRGV4	.	TRGJ1	13	-1	-1	198
1	6.348964483892677E-6	TGTGCCACCTGGGACAGGACCTACAATTATAAGAAACTCTTTGGCAGTGGAACAACACTCTTT	CATWDRTYNYKKLFGSGTTLF	TRGV7	.	TRGJ1	21	-1	-1	56
1	6.348964483892677E-6	TGTGCCACCTGGATCTATCGGGACTCTTTGGCAGGTGATTGGATCAAGACGTTT	CATWIYRDSLAGDWIKTF	TRGV5	.	TRGJP2	11	-1	-1	34
1	6.348964483892677E-6	TGTGCTGCGTGGGATACCTGGTGGGGGAATTATCATAAGAGACTCTTT	CAAWDTWWGNYHKRLF	TRGV10	.	TRGJ1	14	-1	-1	26
1	6.348964483892677E-6	TGTGCTGCGCGGGATTCCTGGTGGGGGAATTACCATAAGAGACTCTTT	CAARDSWWGNYHKRLF	TRGV10	.	TRGJ1	15	-1	-1	26
1	6.348964483892677E-6	TGTGCCTTGTGGGGGACCAAAGAGTTGGGCAAAAAAATCGAGGTATCT	CALWGTKELGKKIEVS	TRGV9	.	TRGJP	12	-1	-1	19
1	6.348964483892677E-6	TGTGCCACCTGGGATGGTCGAGGCTATTATTATAAGAAACTCTTT	CATWDGRGYYYKKLF	TRGV4	.	TRGJ1	16	-1	-1	25
1	6.348964483892677E-6	CGTGCCACCTGGGATGGGCCTTTGTATTATTATAAGAAACTCTTT	RATWDGPLYYYKKLF	TRGV4	.	TRGJ1	19	-1	-1	25
1	6.348964483892677E-6	TGTGCCATCTGGGACAAAAGGGGTTATTATAAGAAAATATTG	CAIWDKRGYYKKIL	TRGV8	.	TRGJ1	13	-1	-1	23
1	6.348964483892677E-6	TGTGCCACCTGGGATGGGCCTAATTATTGGATCAAGACGTTT	CATWDGPNYWIKTF	TRGV4	.	TRGJP2	19	-1	-1	25
1	6.348964483892677E-6	TGTGCCACCTGGGATAGACCCAATTATTATAAGAAACTCTTT	CATWDRPNYYKKLF	TRGV4	.	TRGJ1	21	-1	-1	21
1	6.348964483892677E-6	TGTGCCACCTGGGATAATACCACTGGTTGGAAGAAACTCTTT	CATWDNTTGWKKLF	TRGV8	.	TRGJ1	15	-1	-1	30
1	6.348964483892677E-6	TGTGCTGCGTGGGATTATAAGGGGTATAAGAAACTCTTT	CAAWDYKGYKKLF	TRGV10	.	TRGJ1	16	-1	-1	24
1	6.348964483892677E-6	TGTGCCTTGACCAAAGAGGGCGATTATAAGAAACTCTTT	CALTKEGDYKKLF	TRGV9	.	TRGJ1	8	-1	-1	22
1	6.348964483892677E-6	TGTGCCACCTGGGATTACCCTTATTATAAGAAACTCTTT	CATWDYPYYKKLF	TRGV4	.	TRGJ1	14	-1	-1	20
1	6.348964483892677E-6	TGTGCCACCTGGGATGGGCCTTATTATAAGAAACTCTTT	CATWDGPYYKKLF	TRGV4	.	TRGJ1	19	-1	-1	20
1	6.348964483892677E-6	TGTGCCACCTGGGACGGGCGGGGTTATAAGAAACTCTTT	CATWDGRGYKKLF	TRGV2	.	TRGJ1	18	-1	-1	23
1	6.348964483892677E-6	TGTGCCACCTGGGACAAAAGGGGTTATTATAAGATATTT	CATWDKRGYYKIF	TRGV8	.	TRGJP1	13	-1	-1	30
1	6.348964483892677E-6	TGTGCCTTGTGGGACTGTTATTATAAGAAACTCTTT	CALWDCYYKKLF	TRGV9	.	TRGJ1	13	-1	-1	17
1	6.348964483892677E-6	TGTGCCTTGTGGGAGGTGCAGGAAGGGAAACTCTTT	CALWEVQEGKLF	TRGV9	.	TRGJ1	19	-1	-1	26
1	6.348964483892677E-6	TGTGCTGCGTGGCCCCCGGGGGCGAAACTCTTT	CAAWPPGAKLF	TRGV10	.	TRGJ1	11	-1	-1	23
1	6.348964483892677E-6	TGTGCTGCGTGGGATTATCTTTCCAATTTATTT	CAAWDYLSNLF	TRGV10	.	TRGJP1	16	-1	-1	28
1	6.348964483892677E-6	TGTGCCACCTGGGATGGTCCCAAGAAACTCTTT	CATWDGPKKLF	TRGV4	.	TRGJ1	21	-1	-1	21
1	6.348964483892677E-6	TGTGCCACCTGGGAAACACCCCTCAAACTCTTT	CATWETPLKLF	TRGV4	.	TRGJ1	13	-1	-1	24
1	6.348964483892677E-6	TGTGCCACCTGGGACCGTATATTT	CATWDRIF	TRGV3	.	TRGJP1	14	-1	-1	18
1	6.348964483892677E-6	TGTGCCACCTGGGACAAAATATTT	CATWDKIF	TRGV7	.	TRGJP2	15	-1	-1	21
1	6.348964483892677E-6	TGTGCCACCTGGGAGAAACTCTTT	CATWEKLF	TRGV4	.	TRGJ1	13	-1	-1	13
