# Supplementary material for: Dissection of the Human T-Cell Receptor γ Gene Repertoire in the Brain and Peripheral Blood Identifies Age- and Alzheimer's Disease-Associated Clonotype Profiles
Source: Front Immunol. 2020 Jan 29;11:12. doi: 10.3389/fimmu.2020.00012 (PMC7025544; doi:10.3389/fimmu.2020.00012)
Supplement: Supplementary file 5 [file Data_Sheet_2.zip › repertoires_corrected_and_decontaminated/3.txt]

count	freq	cdr3nt	cdr3aa	v	d	j	VEnd	DStart	DEnd	JStart
27350	0.19181406309174814	TGTGCCTTGTGGGAGGTGCACGAGTTGGGCAAAAAAATCAAGGTATTT	CALWEVHELGKKIKVF	TRGV9	.	TRGJP	20	-1	-1	17
16247	0.11394526811888965	TGTGCCACCTGGCTTTATAGTAGTGATTGGATCAAGACGTTT	CATWLYSSDWIKTF	TRGV4	.	TRGJP2	11	-1	-1	12
15964	0.11196050103095675	TGTGCCACCTGTGCTCCTTATTATAAGAAACTCTTT	CATCAPYYKKLF	TRGV5	.	TRGJ2	10	-1	-1	17
12217	0.08568162372182402	TGTGCCACCTGGGATGATATTGCCGTGAAGAAACTCTTT	CATWDDIAVKKLF	TRGV4	.	TRGJ2	15	-1	-1	27
11027	0.07733578331673516	TGTGCCACCTGGGACGGGCCAGGGAGTAGTGATTGGATCAAGACGTTT	CATWDGPGSSDWIKTF	TRGV2	.	TRGJP2	19	-1	-1	24
8439	0.05918533376348309	TGTGCCACCTGGGACAGGCGTTGGATCAAGACGTTT	CATWDRRWIKTF	TRGV3	.	TRGJP2	18	-1	-1	20
6587	0.04619668130110951	TGTGCCTTGTGGGAGGTGCATTGTGGGGGGTTCCCAATTTATTATAAGAAACTCTTT	CALWEVHCGGFPIYYKKLF	TRGV9	.	TRGJ2	19	-1	-1	38
5457	0.03827163957190748	TGTGCCTTGTGGGAGCCTCAAGAGTTGGGCAAAAAAATCAAGGTATTT	CALWEPQELGKKIKVF	TRGV9	.	TRGJP	14	-1	-1	18
5351	0.037528228577840744	TGTGCCTTGTGGGAGGTGAGGGAGTTGGGCAAAAAAATCAAGGTATTT	CALWEVRELGKKIKVF	TRGV9	.	TRGJP	17	-1	-1	21
5294	0.03712846983574825	TGTGCCACCTGGGACCCGAATTATTATAAGAAACTCTTT	CATWDPNYYKKLF	TRGV8	.	TRGJ2	13	-1	-1	16
3547	0.024876215056176623	TGTGCCACCTGGGATACCGATACCACTGGTTGGTTCAAGATATTT	CATWDTDTTGWFKIF	TRGV8	.	TRGJP1	15	-1	-1	19
3179	0.02229531651073738	TGTGCTGCGTGGGATTTTGGGTATTATAAGAAACTCTTT	CAAWDFGYYKKLF	TRGV10	.	TRGJ2	15	-1	-1	21
2390	0.01676181392282552	TGTGCCACCTGGGATGGGCCCACTGGTTGGTTCAAGATATTT	CATWDGPTGWFKIF	TRGV4	.	TRGJP1	21	-1	-1	19
2259	0.01584307014713927	TGTGCCACCTGTGGAAGTGATTGGATCAAGACGTTT	CATCGSDWIKTF	TRGV3	.	TRGJP2	14	-1	-1	15
2094	0.014685873788450479	TGTGCCACCTGGGATAAGAAACTCTTT	CATWDKKLF	TRGV4	.	TRGJ2	14	-1	-1	13
2060	0.01444742120544794	TGTCCCTATAAGAAACTCTTT	CPYKKLF	TRGV3	.	TRGJ2	5	-1	-1	6
1819	0.012757213190635826	TGTGCCACCTGGGGGAGGGGTAAGAAACTCTTT	CATWGRGKKLF	TRGV2	.	TRGJ2	12	-1	-1	20
1817	0.012743186568106265	TGTGCCACCTGGTCCAATTATTATAAGAAACTCTTT	CATWSNYYKKLF	TRGV7	.	TRGJ1	11	-1	-1	12
1791	0.012560840475221971	TGTGCCACCTGGGACAGGGGTTATAAGAAACTCTTT	CATWDRGYKKLF	TRGV5	.	TRGJ2	17	-1	-1	20
1783	0.012504733985103727	TGTGCCACCGGAAGGAAACTCTTT	CATGRKLF	TRGV4	.	TRGJ2	8	-1	-1	14
1617	0.011340524315150155	TGTGCCACCTGGGATGCCCTGAGCTATAAGAAACTCTTT	CATWDALSYKKLF	TRGV4	.	TRGJ2	15	-1	-1	24
1430	0.01002903510863619	TGTGCCACCTGGGACAGGCTATCCGGACGGTATTATTATAAGAAACTCTTT	CATWDRLSGRYYYKKLF	TRGV5	.	TRGJ2	18	-1	-1	31
1363	0.009559143253895895	TGTGCCACCTGGGATGGGGCGCCGAATTATTATAAGAAACTCTTT	CATWDGAPNYYKKLF	TRGV4	.	TRGJ1	17	-1	-1	22
1354	0.00949602345251287	TGTGCCACCTGGGATGGGCCGGGATTGAATTATTATAAGAAACTCTTT	CATWDGPGLNYYKKLF	TRGV4	.	TRGJ2	19	-1	-1	23
17	1.1922629150126941E-4	TGTGCCACCTGGGATACCGATACCACTGGTTGGTTCAAGACGTTT	CATWDTDTTGWFKTF	TRGV8	.	TRGJP2	15	-1	-1	26
11	7.714642391258609E-5	TGTGCCACCTGGGATGGGCCCACTGGTTGGTTCAAGACGTTT	CATWDGPTGWFKTF	TRGV4	.	TRGJP2	21	-1	-1	23
11	7.714642391258609E-5	TGTGCCACCTGGGATAGGCCACATAAGAAACTCTTT	CATWDRPHKKLF	TRGV8	.	TRGJ1	19	-1	-1	22
9	6.311980138302498E-5	TGTGCCACCTGGGAACAAAGAAGAGAAACTCTTTGGCAGTGGAACAAGACGTTT	CATWEQRRETLWQWNKTF	TRGV3	.	TRGJP2	13	-1	-1	39
7	4.909317885346387E-5	TGTGCCACCTGGGATAAGAAACTATTG	CATWDKKLL	TRGV4	.	TRGJ1	14	-1	-1	13
6	4.2079867588683324E-5	TGTGCCACCTGGGATGGGCCCACTGGTTATTATAAGAAACTCTTT	CATWDGPTGYYKKLF	TRGV4	.	TRGJ1	21	-1	-1	26
6	4.2079867588683324E-5	TGTGCTGCGTGGTCACGGAGGTTCCAGAAACTCTTT	CAAWSRRFQKLF	TRGV10	.	TRGJ1	11	-1	-1	25
5	3.506655632390277E-5	TGTGCCACCTGGCTTTATAGTTATTATAAGAAACTCTTT	CATWLYSYYKKLF	TRGV4	.	TRGJ1	11	-1	-1	20
4	2.8053245059122213E-5	TGTGCTGCGTGGGATTATAAAAGGGCGAGGAGTTATTATAAGAAACTCTTT	CAAWDYKRARSYYKKLF	TRGV10	.	TRGJ1	16	-1	-1	29
4	2.8053245059122213E-5	TGTGCTGCGTGCGCCCCCCTCACTGGTTGGTTCAAGATATTT	CAACAPLTGWFKIF	TRGV10	.	TRGJP1	10	-1	-1	20
4	2.8053245059122213E-5	TGTGCCACCTGGGATGGGGCGCCGAATTATAAGAAACTCTTT	CATWDGAPNYKKLF	TRGV4	.	TRGJ1	17	-1	-1	25
3	2.1039933794341662E-5	TGTGCCACCTGGGACAGGCTATCCGGACGGTATTATAAGAAACTCTTT	CATWDRLSGRYYKKLF	TRGV5	.	TRGJ1	18	-1	-1	30
3	2.1039933794341662E-5	TGTGCCACCTGTGGAAGTGATTATAAGAAACTCTTT	CATCGSDYKKLF	TRGV3	.	TRGJ1	14	-1	-1	19
3	2.1039933794341662E-5	TGTGCCTTGTGCAAAGGGCCTAAGAAACTCTTT	CALCKGPKKLF	TRGV9	.	TRGJ1	10	-1	-1	20
3	2.1039933794341662E-5	TGTGCCACCTGTGCTCCTTATAAGAAACTCTTT	CATCAPYKKLF	TRGV5	.	TRGJ1	10	-1	-1	17
2	1.4026622529561106E-5	TGTGCCACCTGTGCTCCTTATTATAAGAAACTCTTTGGCAGTGGAACAACACTCGGCACTGTCAGAAAGGAATCCGGCATTCCGTCAGGCAAATTTGAGGTGGATAGGATACCTGAAACGTCTACATCCACTCTCACCATTCACAATGTAGAGAAACAGGACATAGCTACCTACTACTGTGCCTTGTGGGAGGTGCATTGTGGGGGGTTCCCAATTTATTATAAGAAACTCTTT	CATCAPYYKKLFGSGTTLGTVRKESGIPSGKFEVDRIPETSTSTLTIHNVEKQDIATYYCALWEVHCGGFPIYYKKLF	TRGV5	.	TRGJ1	10	-1	-1	215
2	1.4026622529561106E-5	TGTGCCACCTGGGACGGGCCAGGGAGTAGTTCCGGGTGGACAAAGAAACTCTTT	CATWDGPGSSSGWTKKLF	TRGV2	.	TRGJ1	19	-1	-1	42
2	1.4026622529561106E-5	TGTGCCACCTGGGATACCGATACCACTGGTTGGATCAAGACGTTT	CATWDTDTTGWIKTF	TRGV8	.	TRGJP2	15	-1	-1	26
2	1.4026622529561106E-5	TGTGCCACCTGGCTTTATAGTAGTGATTATAAGAAACTCTTT	CATWLYSSDYKKLF	TRGV4	.	TRGJ1	11	-1	-1	25
2	1.4026622529561106E-5	TGTGCCACCTGGGATGATATTAGTGATTGGATCAAGACGTTT	CATWDDISDWIKTF	TRGV4	.	TRGJP2	15	-1	-1	16
2	1.4026622529561106E-5	TGTGCCACCTGGGACGGGCCGGGGAGTAGTGATTGGATATTT	CATWDGPGSSDWIF	TRGV2	.	TRGJP1	19	-1	-1	35
2	1.4026622529561106E-5	TGTGCCACCTGGGACGGGCGCGGTTATAAGAAACTCTTT	CATWDGRGYKKLF	TRGV2	.	TRGJ1	21	-1	-1	23
2	1.4026622529561106E-5	TGTGCCACCTGGTCCAATTATAAGAAACTCTTT	CATWSNYKKLF	TRGV7	.	TRGJ1	11	-1	-1	16
1	7.013311264780553E-6	TGTGCCACCTGTGCTCCTTATTATAAGAAACTCTTTGGCAGTGGAACAACACTCGGCACTGTCAGAAAGGAATCCGGCATTCCGTCAGGCAAATTTGAGGTGGATAGGATACCTGAAACGTCTACATCCACTCTCACCATTCACAATGTAGAGAAACAGGACATAGCTACCTACTACTGTGCCTTGTGGGAGGTGCACGAGTTGGGCAAAAAAATCAAGGTATTT	CATCAPYYKKLFGSGTTLGTVRKESGIPSGKFEVDRIPETSTSTLTIHNVEKQDIATYYCALWEVHELGKKIKVF	TRGV5	.	TRGJP	10	-1	-1	194
1	7.013311264780553E-6	TGTGCCACCTGGGTCCTACCCCCCTTGATTGGATCAAGGGGGGTAGGACCCAGGTGGCACAGTAATAGACCCCAGAGTCATTTTAAGAAACTCTTT	CATWVLPPLIGSRGVGPRWHSNRPQSHFKKLF	TRGV2	.	TRGJ1	12	-1	-1	79
1	7.013311264780553E-6	TGTGCCACCTGGGATGCCCTGAGCTATAAGAAACTCTGGAGGTGTAGGAGTCATAGTACAGAAGAT	CATWDALSYKKLWRCRSHSTED	TRGV4	.	TRGJP1	15	-1	-1	65
1	7.013311264780553E-6	TGTGCCACCTGGGATAGAGGCGGGAGCTTCTGGAGTAGTGATTGGATCAAGACGTTT	CATWDRGGSFWSSDWIKTF	TRGV8	.	TRGJP2	16	-1	-1	33
1	7.013311264780553E-6	TGTGCCACCTGGGATAAGGGAGGAGCTTCTGGACGGTATTATTATAAGAAACTCTTT	CATWDKGGASGRYYYKKLF	TRGV8	.	TRGJ1	15	-1	-1	37
1	7.013311264780553E-6	TGTGCCACCTGGGAACAAAGAAGAGAAACTCTTTGGCAGTGGAACAACACGTTT	CATWEQRRETLWQWNNTF	TRGV3	.	TRGJP2	13	-1	-1	39
1	7.013311264780553E-6	TGTGCCACCTGGGATAAGAAACTCTTTGGCAGTGATTGGATCAAGACGTTT	CATWDKKLFGSDWIKTF	TRGV4	.	TRGJP2	14	-1	-1	30
1	7.013311264780553E-6	TGTGCCTTGTGGGAGGTGCACAAGTTGGGCAGAAAAATCAAGGCATTT	CALWEVHKLGRKIKAF	TRGV9	.	TRGJP	20	-1	-1	22
1	7.013311264780553E-6	TGTGCCACTTGGGACGGGCCAGGAAGTAGTGATTGGATCAAGACGCTT	CATWDGPGSSDWIKTL	TRGV2	.	TRGJP2	19	-1	-1	24
1	7.013311264780553E-6	TGTGCCACCTGGTACGGGCCCGGGAGTAGTGATTGGATCAAGCCGTTT	CATWYGPGSSDWIKPF	TRGV2	.	TRGJP2	21	-1	-1	24
1	7.013311264780553E-6	TGTGCCACCTGGCTTTATAGTAGTTCCGGGTGGACAAAGAAACTCTTT	CATWLYSSSGWTKKLF	TRGV4	.	TRGJ1	11	-1	-1	36
1	7.013311264780553E-6	TGTGCCACCTGGGATAAGGGAGGAGCTTCTGGTTGGTTCAAGATATTT	CATWDKGGASGWFKIF	TRGV8	.	TRGJP1	15	-1	-1	28
1	7.013311264780553E-6	TGTGCCACCGGAAGGAAACTCTTTGGCAGTGATTGGATCAAGACGTTT	CATGRKLFGSDWIKTF	TRGV4	.	TRGJP2	8	-1	-1	27
1	7.013311264780553E-6	TGTGCTGCGTGGGATCGCCAGAGGAATTATTATAAGAAACTCTTT	CAAWDRQRNYYKKLF	TRGV10	.	TRGJ1	14	-1	-1	23
1	7.013311264780553E-6	TGTGCCTTCCTTCGGCCGGCTCCGAATTATTATAAGAAACTCTTT	CAFLRPAPNYYKKLF	TRGV9	.	TRGJ1	7	-1	-1	22
1	7.013311264780553E-6	TGTGCCACCTGGGATACCGATACCACTGGTTGGTTCAAGATGCCT	CATWDTDTTGWFKMP	TRGV8	.	TRGJP1	15	-1	-1	19
1	7.013311264780553E-6	TGTGCCACCTGGGATAAGGGATTGAATTATTATAAGAAACTCTTT	CATWDKGLNYYKKLF	TRGV8	.	TRGJ1	15	-1	-1	20
1	7.013311264780553E-6	TGTGCTGTGTGCGCCCCCCTCACTGGTTGGTTCAAGATATTT	CAVCAPLTGWFKIF	TRGV10	.	TRGJP1	10	-1	-1	20
1	7.013311264780553E-6	TGTGCCACCTGGCTTTATAGTAGTGATTGGTTCAAGATATTT	CATWLYSSDWFKIF	TRGV4	.	TRGJP1	11	-1	-1	23
1	7.013311264780553E-6	TGTGCCACCTGGGATTATAGTAGTGATTGGATCAAGACGCTT	CATWDYSSDWIKTL	TRGV2	.	TRGJP2	13	-1	-1	15
1	7.013311264780553E-6	TGTGCCACCTGGGATGCCCTGAGCTATTATAAGAAACTCTTT	CATWDALSYYKKLF	TRGV4	.	TRGJ1	15	-1	-1	24
1	7.013311264780553E-6	TGTGCCACCTGGGATAAGGGAGGAGCTTCTGGAGTAGTGATT	CATWDKGGASGVVI	TRGV8	.	TRGJ1	15	-1	-1	40
1	7.013311264780553E-6	TGGGTCGCCTGGCTTTATAGTAGTGATTGGATCAAGACGTTT	WVAWLYSSDWIKTF	TRGV4	.	TRGJP2	11	-1	-1	12
1	7.013311264780553E-6	TGTGCTGCGTGGGACCAGAGGCTCTATAAGAAACTCTTT	CAAWDQRLYKKLF	TRGV10	.	TRGJ1	13	-1	-1	24
1	7.013311264780553E-6	TGTGCCTTGTTAGGGGTGGCTTATAAGAAACTCTTT	CALLGVAYKKLF	TRGV9	.	TRGJ1	9	-1	-1	20
1	7.013311264780553E-6	TGTGCCACCTGGGATGGGCCGTATAAGAAACTCTTT	CATWDGPYKKLF	TRGV4	.	TRGJ1	19	-1	-1	21
1	7.013311264780553E-6	TGTGCCACCTGGGATGATATTGCCAAGAAACTCTTT	CATWDDIAKKLF	TRGV4	.	TRGJ1	15	-1	-1	24
1	7.013311264780553E-6	TGTGCCACCTGGGACGGGCCACATAAGAAACTCTTT	CATWDGPHKKLF	TRGV2	.	TRGJ1	19	-1	-1	22
1	7.013311264780553E-6	TGTGCCACCTGGCACTACTGCGGGAAACTCTTT	CATWHYCGKLF	TRGV2	.	TRGJ1	14	-1	-1	23
1	7.013311264780553E-6	TGTGCCACCTGGGGGAGGGGTAAGAAAATATTG	CATWGRGKKIL	TRGV2	.	TRGJ2	12	-1	-1	20
1	7.013311264780553E-6	TGTGCCGCGTGGGATCTAAAGAAACTCTTT	CAAWDLKKLF	TRGV10	.	TRGJ1	14	-1	-1	18
1	7.013311264780553E-6	TGTGCCACCTGGCTTTATAAGAAACTCTTT	CATWLYKKLF	TRGV4	.	TRGJ1	11	-1	-1	14
1	7.013311264780553E-6	TGTGCCACCTGGGATAAGGGAGGAGCTTCT	CATWDKGGAS	TRGV8	.	TRGJ1	15	-1	-1	25
1	7.013311264780553E-6	TGTGCCACCTGGGACGGTAAGAAACTCTTT	CATWDGKKLF	TRGV2	.	TRGJ1	16	-1	-1	17
1	7.013311264780553E-6	TGTGCCACCTGTGGAAGTGAACTCTTT	CATCGSELF	TRGV3	.	TRGJ1	14	-1	-1	19
1	7.013311264780553E-6	TGTGCCACCTGGGACAGGGAGCTCTTT	CATWDRELF	TRGV5	.	TRGJ1	17	-1	-1	21
1	7.013311264780553E-6	TGTGCCACCTGGGACAAGGTATTT	CATWDKVF	TRGV2	.	TRGJP1	14	-1	-1	14
1	7.013311264780553E-6	TGTGCCACCTGGGACAAGGCGTTT	CATWDKAF	TRGV2	.	TRGJP2	14	-1	-1	11
