# Supplementary material for: Dissection of the Human T-Cell Receptor γ Gene Repertoire in the Brain and Peripheral Blood Identifies Age- and Alzheimer's Disease-Associated Clonotype Profiles
Source: Front Immunol. 2020 Jan 29;11:12. doi: 10.3389/fimmu.2020.00012 (PMC7025544; doi:10.3389/fimmu.2020.00012)
Supplement: Supplementary file 5 [file Data_Sheet_2.zip › repertoires_corrected_and_decontaminated/1619.txt]

count	freq	cdr3nt	cdr3aa	v	d	j	VEnd	DStart	DEnd	JStart
36510	0.2427930174563591	TGTGCCACCTGGGATGGCCGTGTAAAATATAAGAAACTCTTT	CATWDGRVKYKKLF	TRGV4	.	TRGJ2	16	-1	-1	27
24628	0.16377722360764754	TGTGCCACCTGGGACAGGTGTTATTATAAGAAACTCTTT	CATWDRCYYKKLF	TRGV3	.	TRGJ2	17	-1	-1	20
11307	0.07519201995012469	TGTGCCTTGTGGGAGGTAGTGGAGTTGGGCAAAAAAATCAAGGTATTT	CALWEVVELGKKIKVF	TRGV9	.	TRGJP	16	-1	-1	21
10228	0.0680166251039069	TGTGCCACCTGGGACCCTATCGAGTTGGGCAAAAAAATCAAGGTATTT	CATWDPIELGKKIKVF	TRGV2	.	TRGJP	14	-1	-1	21
8190	0.0544638403990025	TGTGCCTTGTGGGAGGTAAAGAAACTCTTT	CALWEVKKLF	TRGV9	.	TRGJ2	16	-1	-1	18
7394	0.04917040731504572	TGTGCTGCGTGGGATTGGGAGAAACTCTTT	CAAWDWEKLF	TRGV10	.	TRGJ2	15	-1	-1	19
7345	0.04884455527847049	TGTGCTGCGTGGGATAGCGGTAAGAAACTCTTT	CAAWDSGKKLF	TRGV10	.	TRGJ2	14	-1	-1	20
6366	0.04233416458852868	TGTGCCACCTGGGATGGGCCCAATTATTATAAGAAACTCTTT	CATWDGPNYYKKLF	TRGV4	.	TRGJ2	21	-1	-1	21
6221	0.041369908561928515	TGTGCCACCTGGGACGGGCCCCTGAATTATTATAAGAAACTCTTT	CATWDGPLNYYKKLF	TRGV2	.	TRGJ2	20	-1	-1	23
6217	0.04134330839567747	TGTGCCACCTGGGACAGTTATAAGAAACTCTTT	CATWDSYKKLF	TRGV7	.	TRGJ2	16	-1	-1	17
6162	0.040977556109725685	TGTGCCACCTGGGATCCGAAACTCTTT	CATWDPKLF	TRGV2	.	TRGJ2	13	-1	-1	17
6135	0.040798004987531174	TGTGCCACCTGGGACGCCCCGAATTATTATAAGAAACTCTTT	CATWDAPNYYKKLF	TRGV2	.	TRGJ2	15	-1	-1	19
6074	0.04039235245220282	TGTGCCACCCTGTATAAGAAACTCTTT	CATLYKKLF	TRGV4	.	TRGJ2	8	-1	-1	12
3192	0.021226932668329177	TGTGCCTTGTGGGAGGTAACTACCACTGGTTGGTTCAAGATATTT	CALWEVTTTGWFKIF	TRGV9	.	TRGJP1	16	-1	-1	14
3069	0.020408977556109726	TGTGCTGCGTGGGACTCAACCCCCTCCTATACCACTGGTTGGTTCAAGATATTT	CAAWDSTPSYTTGWFKIF	TRGV10	.	TRGJP1	13	-1	-1	27
713	0.004741479634247714	TGTGCCACCTGGGATGGGCTTTTGAGTAGTGATTGGATCAAGACGTTT	CATWDGLLSSDWIKTF	TRGV4	.	TRGJP2	18	-1	-1	24
532	0.0035378221113881963	TGTGCTGCGTGGGATTGGGAGAAGCTCTTT	CAAWDWEKLF	TRGV10	.	TRGJ1	15	-1	-1	19
20	1.3300083125519535E-4	TGTGCCTTGTGGGCTATGGAGAATTATAAGAAACTCTTT	CALWAMENYKKLF	TRGV9	.	TRGJ1	12	-1	-1	22
10	6.650041562759768E-5	TGTGCCACCTGGGACAGGCTGGTGCCCTTTTCCTATAAGAAACTCTTT	CATWDRLVPFSYKKLF	TRGV3	.	TRGJ1	18	-1	-1	33
6	3.99002493765586E-5	TGTGCTGCGTGGGATCTTGCCTATTATAAGAAACTCTTT	CAAWDLAYYKKLF	TRGV10	.	TRGJ1	14	-1	-1	21
6	3.99002493765586E-5	TGTGCTGCGTGGGAGCGAAATTATTATAAGAAACTCTTT	CAAWERNYYKKLF	TRGV10	.	TRGJ1	13	-1	-1	18
6	3.99002493765586E-5	TGTGCCATTGATAAGAAACTCTTT	CAIDKKLF	TRGV9	.	TRGJ1	9	-1	-1	6
4	2.6600166251039068E-5	TGTGCTGCGCTCTATTATAAGAAACTCTTT	CAALYYKKLF	TRGV10	.	TRGJ1	8	-1	-1	12
3	1.99501246882793E-5	TGTGCCACCTGGGACGGGCAAAATTATTATAAGAAACTCTTT	CATWDGQNYYKKLF	TRGV2	.	TRGJ1	18	-1	-1	21
3	1.99501246882793E-5	TGTGCCACCTGGGATGGTTTAGAGTATAAGAAACTCTTT	CATWDGLEYKKLF	TRGV4	.	TRGJ1	16	-1	-1	24
3	1.99501246882793E-5	TGTGCCACCTGGGATGGGCTCAAACTCTTT	CATWDGLKLF	TRGV4	.	TRGJ1	21	-1	-1	21
2	1.3300083125519534E-5	TGTGCCACCTGGGATGTTTGGGAAACTCTTTGGCAGTGGAACAACACTGTCAGAAAGGAATCCGGCATTCCGTCAGGCAAATTTGAGGTGGATAGGATACCTGAAACGTCTACATCCACTCTCACCATTCACAATGTAGAGAAACAGGACATAGCTACCTACTACTGTGCCTTGTGGGAGGTAGTGGAGTTGGGCAAAAAAATCAAGGTATTT	CATWDVWETLWQWNNTVRKESGIPSGKFEVDRIPETSTSTLTIHNVEKQDIATYYCALWEVVELGKKIKVF	TRGV8	.	TRGJP	14	-1	-1	186
2	1.3300083125519534E-5	TGTGCCACCTGGGATGGTGAGGAATATTATAAGAAACTCTTT	CATWDGEEYYKKLF	TRGV4	.	TRGJ1	16	-1	-1	21
2	1.3300083125519534E-5	TGTGCCACCTGGTCATCCGTCCGGAAGAAACTCTTT	CATWSSVRKKLF	TRGV8	.	TRGJ1	11	-1	-1	24
2	1.3300083125519534E-5	TGTGCCACCTGGGATGGCCGT	CATWDGR	TRGV4	.	TRGJP2	16	-1	-1	20
1	6.650041562759767E-6	TGTGCCACCTGGGATGTTTGGGAAACTCTTTGGCAGTGGAACAACACCGGCACTGTCAGAAAGGAATCCGGCATTCCGTCAGGCAAATTTGAGGTGGATAGGATACCTGAAACGTCTACATCCACTCTCACCATTCACAATGTAGAGAAACAGGACATAGCTACCTACTACTGTGCCTTGTGGGAGGTAACTACCACTGGTTGGTTCAAGATATTT	CATWDVWETLWQWNNTGTVRKESGIPSGKFEVDRIPETSTSTLTIHNVEKQDIATYYCALWEVTTTGWFKIF	TRGV8	.	TRGJP1	14	-1	-1	185
1	6.650041562759767E-6	TGTGCCACCTGGGATTTATTTATTATAAGAAACTCTTTGGCAGTGGAACAACACGGCACTGTCAGAAAGGAATCCGGCATTCCGTCAGGCAAATTTGAGGTGGATAGGATACCTGAAACGTCTACATCCACTCTCACCATTCACAATGTAGAGAAACAGGACATAGCTACCTACTACTGTGCCTTGTGGGAGGTAAAGAAACTCTTT	CATWDLFIIRNSLAVEQHGTVRKESGIPSGKFEVDRIPETSTSTLTIHNVEKQDIATYYCALWEVKKLF	TRGV4	.	TRGJ1	14	-1	-1	195
1	6.650041562759767E-6	TGTGCCACCTGGGATGGCCGTGTAAAATATAAGAAACTCTTTGGCAGTGGAACAACAAGCATGGGTAAGACAAGCAACAAAGTGGAGGCAAGAAAGAATTCTCAAACTCTCACTTCAATCCTTACCATCAAGTCCGTAGAGAAAGAAGACATGGCCGTTTACTACTGTGCTGCGTTGGATAGCAGTAAGAAACTCTTT	CATWDGRVKYKKLFGSGTTSMGKTSNKVEARKNSQTLTSILTIKSVEKEDMAVYYCAALDSSKKLF	TRGV4	.	TRGJ1	16	-1	-1	185
1	6.650041562759767E-6	TGTGCCACCCTGTATAAGAAACTCTTTGGCAGTAGCATGGGTAAGACAAGCAACAAAGTGGAGGCAAGAAAGAATTCTCAAACTCTCACTTCAATCCTTACCATCAAGTCCGTAGAGAAAGAAGACATGGCCGTTTACTACTGTGCTGCGTGGGATAGCGGTAAGAAACTCTTT	CATLYKKLFGSSMGKTSNKVEARKNSQTLTSILTIKSVEKEDMAVYYCAAWDSGKKLF	TRGV4	.	TRGJ1	8	-1	-1	161
1	6.650041562759767E-6	TGTGCCACCTGGGATGGGCCCAATTATTATAAGAAACTCTTTGGCAGTGGAACAACACGGAAGGCCCCACAGCATCTTTGCATGAAACCGAAAAGTGGACACGTGGCCTGTGAACAGGGCCTGGACTGCCTCTTGGCCCCACCTGCTTTCCCTGCTCCCTGCTTT	CATWDGPNYYKKLFGSGTTRKAPQHLCMKPKSGHVACEQGLDCLLAPPAFPAPCF	TRGV4	.	TRGJP	21	-1	-1	162
1	6.650041562759767E-6	TGTGCCACCTGGGATCCGAAACTCTTTGGCAGTGGAACAACACAGATCGGAAGAGCCTGTAATGATAAGCTTTGTTCCGGCTTCCACTTCCTCTTT	CATWDPKLFGSGTTQIGRACNDKLCSGFHFLF	TRGV2	.	TRGJ1	13	-1	-1	90
1	6.650041562759767E-6	TGTGCCACCTGGGATGGCCGTGTAAAATATAAGAAACTCTTTGGCAGTGGAACCTGTAATGATAAGCTTTGTTCCGGCTTCCACTTCCTCTTT	CATWDGRVKYKKLFGSGTCNDKLCSGFHFLF	TRGV4	.	TRGJ1	16	-1	-1	87
1	6.650041562759767E-6	TGTGCCACCTGGGACGGCCTGATTATTATAAGAAACTCTTTGGCAGTGGAACAACACACCTGGGATGGCCGTGTAAAATATAAGAAACTCTTT	CATWDGLIIIRNSLAVEQHTWDGRVKYKKLF	TRGV2	.	TRGJ1	16	-1	-1	78
1	6.650041562759767E-6	TGTGCCTTGTGGGAGGTAAAGAAACTCTTTGGCAGTGGAACAACCTGTAATGATAAGCTTTGTTCCGGCTTCCACTTCCTCTTT	CALWEVKKLFGSGTTCNDKLCSGFHFLF	TRGV9	.	TRGJ1	16	-1	-1	78
1	6.650041562759767E-6	TGTGCCACCTGGGACAGGCCACCTGGGACAGGCCATCGAAGTGATTGGATCAAGACGTTT	CATWDRPPGTGHRSDWIKTF	TRGV3	.	TRGJP2	19	-1	-1	39
1	6.650041562759767E-6	TGTGCCACCTGGGATGTTTGGGAAACTCTTTGTCAGTGGAACAACACGTTT	CATWDVWETLCQWNNTF	TRGV8	.	TRGJP2	14	-1	-1	36
1	6.650041562759767E-6	TGTGCCTTGTGGGTGGGACAAGAGTTGGGCAAAAAAATCAAGGTATTT	CALWVGQELGKKIKVF	TRGV9	.	TRGJP	15	-1	-1	13
1	6.650041562759767E-6	TGTGCCACCTGGGACAGGCAGGTGCCCTTTTCCTATAAGAAACTCTTT	CATWDRQVPFSYKKLF	TRGV3	.	TRGJ1	18	-1	-1	33
1	6.650041562759767E-6	TGTTCCACCTGGGATGGCCTTTTAAAATATAAGAAACTCTTT	CSTWDGLLKYKKLF	TRGV4	.	TRGJ1	16	-1	-1	27
1	6.650041562759767E-6	TGTGCTACTTGGGATTGCCGTGTAAAATATAAGAAACTCTTT	CATWDCRVKYKKLF	TRGV4	.	TRGJ1	14	-1	-1	27
1	6.650041562759767E-6	TGTGCCACCTGGGGAAGGCCCAATTATTATAAGAAACTCTTT	CATWGRPNYYKKLF	TRGV4	.	TRGJ1	21	-1	-1	21
1	6.650041562759767E-6	TGTGCCACCTGGGATGGCCGTGTAAATCATAAGATACTCTTT	CATWDGRVNHKILF	TRGV4	.	TRGJ1	16	-1	-1	25
1	6.650041562759767E-6	TGTGCCACATGGGATGGAAGTGTAAAATATAAGAAACTCTTT	CATWDGSVKYKKLF	TRGV4	.	TRGJ1	16	-1	-1	27
1	6.650041562759767E-6	TGTGCCGCGTGGGACGTTTGGGGAAAGAAACTCTTT	CAAWDVWGKKLF	TRGV10	.	TRGJ1	13	-1	-1	24
1	6.650041562759767E-6	TGTGCTGCGTGGGGTCGGGCTAAGAAACTCTTT	CAAWGRAKKLF	TRGV10	.	TRGJ1	12	-1	-1	20
1	6.650041562759767E-6	TGTGCCACCTGGGATGCTTATAAGAAACTCTTT	CATWDAYKKLF	TRGV4	.	TRGJ1	15	-1	-1	17
1	6.650041562759767E-6	TGTGTGGGATCGGGCTATAAGAAACTCTTT	CVGSGYKKLF	TRGV10	.	TRGJ1	3	-1	-1	15
1	6.650041562759767E-6	TGTGCTGGGGATAGCGGTAAGAAACTCTTT	CAGDSGKKLF	TRGV10	.	TRGJ1	6	-1	-1	17
