# Supplementary material for: Dissection of the Human T-Cell Receptor γ Gene Repertoire in the Brain and Peripheral Blood Identifies Age- and Alzheimer's Disease-Associated Clonotype Profiles
Source: Front Immunol. 2020 Jan 29;11:12. doi: 10.3389/fimmu.2020.00012 (PMC7025544; doi:10.3389/fimmu.2020.00012)
Supplement: Supplementary file 5 [file Data_Sheet_2.zip › repertoires_corrected_and_decontaminated/779.txt]

count	freq	cdr3nt	cdr3aa	v	d	j	VEnd	DStart	DEnd	JStart
114198	0.45506638825573426	TGTGCCATTGATAAGAAACTCTTT	CAIDKKLF	TRGV9	.	TRGJ2	9	-1	-1	6
62157	0.24768876420613034	TGTGCCACCTGGGACGGGCAGGGGAAGAAACTCTTT	CATWDGQGKKLF	TRGV2	.	TRGJ2	18	-1	-1	24
22058	0.08789868817444252	TGTGCCACCTGGTCATCCGTCCGGAAGAAACTCTTT	CATWSSVRKKLF	TRGV8	.	TRGJ2	11	-1	-1	24
11257	0.044857898847570014	TGTGCCACCTGGGGGAATTATTATAAGAAACTCTTT	CATWGNYYKKLF	TRGV3	.	TRGJ2	12	-1	-1	14
11227	0.04473835216857676	TGTGCCTTGTGGGAGGTGCAGGAAGAGTTGGGCAAAAAAATCAAGGTATTT	CALWEVQEELGKKIKVF	TRGV9	.	TRGJP	19	-1	-1	22
8498	0.033863589269490096	TGTGCCTTGTGTGAGTCGCCGTATTATTATAAGAAACTCTTT	CALCESPYYYKKLF	TRGV9	.	TRGJ2	14	-1	-1	19
8430	0.033592616797105374	TGTGCCTTGTGGGAGGGAAGGGGTTATAAGAAACTCTTT	CALWEGRGYKKLF	TRGV9	.	TRGJ2	15	-1	-1	23
6702	0.02670672808709374	TGTGCCACCTGGGACGATTATAAGAAACTCTTT	CATWDDYKKLF	TRGV5	.	TRGJ2	14	-1	-1	16
6233	0.02483781500549915	TGTGCCACCTGGGACGGGCGAGAGGGGAGTTATTATAAGAAACTCTTT	CATWDGREGSYYKKLF	TRGV2	.	TRGJ2	18	-1	-1	26
100	3.9848892997752523E-4	TGTGCTGCGTGGGGAACATATACCACTGGTTGGTTCAAGATATTT	CAAWGTYTTGWFKIF	TRGV10	.	TRGJP1	12	-1	-1	17
11	4.3833782297527774E-5	TGTGCCTTGTGGGCTATGGAGAATTATAAGAAACTCTTT	CALWAMENYKKLF	TRGV9	.	TRGJ1	12	-1	-1	22
8	3.1879114398202016E-5	TGTGCTGCGTGGGAAAAACGGAACTCTTTGGCAGTGGAACAACACTGTAATGATAAGCTTTGTTCCGGCTTCCACTTCCTCTTT	CAAWEKRNSLAVEQHCNDKLCSGFHFLF	TRGV10	.	TRGJ1	13	-1	-1	78
5	1.992444649887626E-5	TGTGCCACCTGGGATTGGGATAATAAGAAACTCTTT	CATWDWDNKKLF	TRGV4	.	TRGJ1	18	-1	-1	19
4	1.5939557199101008E-5	TGTGCCACCTGGGACAGGCTGGTGCCCTTTTCCTATAAGAAACTCTTT	CATWDRLVPFSYKKLF	TRGV5	.	TRGJ1	18	-1	-1	33
4	1.5939557199101008E-5	TGTGCTGCGTGGGATTATTGGGCGAATTATTATAAGAAACTCTTT	CAAWDYWANYYKKLF	TRGV10	.	TRGJ1	16	-1	-1	22
4	1.5939557199101008E-5	TGTGCCTTGTGGGAGGTGCAAAGAAACTATAAGAAACTCTTT	CALWEVQRNYKKLF	TRGV9	.	TRGJ1	19	-1	-1	27
4	1.5939557199101008E-5	TGTGCTGCGTGGGATTCCGATTATAAGAAACTCTTT	CAAWDSDYKKLF	TRGV10	.	TRGJ1	18	-1	-1	19
4	1.5939557199101008E-5	TGTGCTGCGGGCGGGAAACTCTTT	CAAGGKLF	TRGV10	.	TRGJ1	8	-1	-1	14
3	1.1954667899325757E-5	TGTGCTGCGTGGGAGCGAAATTATTATAAGAAACTCTTT	CAAWERNYYKKLF	TRGV10	.	TRGJ1	13	-1	-1	18
3	1.1954667899325757E-5	TGTGCCTTGTGGGAGGTGCATCGATATAAGAAACTCTTT	CALWEVHRYKKLF	TRGV9	.	TRGJ1	19	-1	-1	24
2	7.969778599550504E-6	TGTGCCACCTGGGACGGGCGAGAGGGGAGTTATTATAAGAAACTCTTTGGCAGTGGAACAACCTGTAATGATAAGCTTTGTTCCGGCTTCCACTTCCTCTTT	CATWDGREGSYYKKLFGSGTTCNDKLCSGFHFLF	TRGV2	.	TRGJ1	18	-1	-1	96
2	7.969778599550504E-6	TGTGCCACCTGGGATGGTGAGGAATATTATAAGAAACTCTTT	CATWDGEEYYKKLF	TRGV4	.	TRGJ1	16	-1	-1	21
2	7.969778599550504E-6	TGTGCCACCTGGGACAGGCGGGGGAAGGTTAAGAAACTCTTT	CATWDRRGKVKKLF	TRGV3	.	TRGJ1	18	-1	-1	29
2	7.969778599550504E-6	TGTGCTGAGTGGGATATTTATTATAAGAAACTCTTT	CAEWDIYYKKLF	TRGV10	.	TRGJ1	14	-1	-1	17
2	7.969778599550504E-6	TGTGCTGCGTGGGATTGGGAGAAACTCTTT	CAAWDWEKLF	TRGV10	.	TRGJ1	15	-1	-1	19
2	7.969778599550504E-6	TGTGCCTTGAAGAAACTCTTT	CALKKLF	TRGV9	.	TRGJ1	8	-1	-1	9
1	3.984889299775252E-6	TGTGCCACCTGGGATCCTATTATTATAAGAAACTCTTTGGCAGTGGAACAACACGGCACTGTCAGAAAGGAATCCGGCATTCCGTCAGGCAAATTTGAGGTGGATAGGATACCTGAAACGTCTACATCCACTCTCACCATTCACAATGTAGAGAAACAGGACATAGCTACCTACTACTGTGCCTTGTGGGAGGTGCAGGAAGAGTTGGGCAAAAAAATCAAGGTATTT	CATWDPIIIRNSLAVEQHGTVRKESGIPSGKFEVDRIPETSTSTLTIHNVEKQDIATYYCALWEVQEELGKKIKVF	TRGV4	.	TRGJP	14	-1	-1	199
1	3.984889299775252E-6	TGTGCCACCTGGGACGGGCAGGGGAAGAAACTCTTTGGCAGTGGAACAACACTCGGCACTGTCAGAAAGGAATCCGGCATTCCGTCAGGCAAATTTGAGGTGGATAGGATACCTGAAACGTCTACATCCACTCTCACCATTCACAATGTAGAGAAACAGGACATAGCTACCTACTACTGTGCCTTGTGGGAGGTGCAGGAAGAGTTGGGCAAAAAAATCAAGGTATTT	CATWDGQGKKLFGSGTTLGTVRKESGIPSGKFEVDRIPETSTSTLTIHNVEKQDIATYYCALWEVQEELGKKIKVF	TRGV2	.	TRGJP	18	-1	-1	199
1	3.984889299775252E-6	TGTGCCACCTGGGACGGGCAGGGGAAGAAACTCTTTGGCAGTGGAACAACACTCGGCACTGTCAGAAAGGAATCCGGCATTCCGTCAGGCAAATTCGAGGTGGATAGGATACCTGAAACGTCTACACCCACTCTCACCATTCACAATGTAGAGAAACAGGACATAGCTACCTACTACTGTGCCATTGATAAGAAACTCTTT	CATWDGQGKKLFGSGTTLGTVRKESGIPSGKFEVDRIPETSTPTLTIHNVEKQDIATYYCAIDKKLF	TRGV2	.	TRGJ1	18	-1	-1	183
1	3.984889299775252E-6	TGTGCCACCTGGGACGGACAGGGGAAGAAACTCTTTGGCAGTGGAACAACACTCGGCACTGTCAGAAAGGAATCCGGTATTCCGTCAGGCAAATTTGAGGTGGATAGGATACCTGAAACGTCTACATCCACTCTCACCATTCACAATGTAGAGAAACAGGACATAGCTACCTACTACTGTGCCATTGATAAGAAACTCTTT	CATWDGQGKKLFGSGTTLGTVRKESGIPSGKFEVDRIPETSTSTLTIHNVEKQDIATYYCAIDKKLF	TRGV2	.	TRGJ1	16	-1	-1	183
1	3.984889299775252E-6	TGTGCCTTGTGTGAGTCGCCGTATTATTATAAGAAACTCTTTTGCAGTGGAACTACACGACGCTCTTCCGATCTCTGTAATGATAAGCTTTGTTCCGGCTTCCACTTCCTCTTT	CALCESPYYYKKLFCSGTTRRSSDLCNDKLCSGFHFLF	TRGV9	.	TRGJ1	14	-1	-1	108
1	3.984889299775252E-6	TGTGCCACCTGGTCATCCGTCCGGAAGAAACTCTTTGGCAGTGGAACAACCTGTAATGATAAGCTTTGTTCCGGCTTCCACTTCCTCTTT	CATWSSVRKKLFGSGTTCNDKLCSGFHFLF	TRGV8	.	TRGJ1	11	-1	-1	84
1	3.984889299775252E-6	TGTGCCACCTGGGACGGGCAGGGGAAGAAACTCTTTGGCAGTGGAACAACACATGATAAGCTTTGTTCCGGCTTCCACTTCCTCTTT	CATWDGQGKKLFGSGTTHDKLCSGFHFLF	TRGV2	.	TRGJ1	18	-1	-1	81
1	3.984889299775252E-6	TGTGCCATTGATAAGAAACTCTTTGGGGTCTATTACTGTGCCACCTGGGACGGGCAGGGGAAGAAACTCTTT	CAIDKKLFGVYYCATWDGQGKKLF	TRGV9	.	TRGJ1	9	-1	-1	60
1	3.984889299775252E-6	TGTGCCACCTGGGATGGGGGTGGGGTTTCGAATTATTATAAGAAACTCTTT	CATWDGGGVSNYYKKLF	TRGV4	.	TRGJ1	17	-1	-1	26
1	3.984889299775252E-6	TGTGCCTTGTGGGAGATACAAGAGTCGGGCAAAAAAATCAAGGTATTT	CALWEIQESGKKIKVF	TRGV9	.	TRGJP	14	-1	-1	18
1	3.984889299775252E-6	TGTGCCTTGCGGGAGGGACAAGAGTTGGGCAAAAAAATCAAGGTATTT	CALREGQELGKKIKVF	TRGV9	.	TRGJP	15	-1	-1	14
1	3.984889299775252E-6	TGTGCCACCTGGGACAGGCTGGTGCCCTTTTCCTACAAGAAACTCTTT	CATWDRLVPFSYKKLF	TRGV5	.	TRGJ1	18	-1	-1	33
1	3.984889299775252E-6	TGTGCCACCTGGGATGGGCCCAATTATTATAAGAAACTCTTT	CATWDGPNYYKKLF	TRGV4	.	TRGJ1	21	-1	-1	21
1	3.984889299775252E-6	TGTGCCACCTGGGACAGGCCCTACTGGGATAAGAAACTCTTT	CATWDRPYWDKKLF	TRGV7	.	TRGJ1	19	-1	-1	28
1	3.984889299775252E-6	TGTGCCTTGTGGGCTATGGAGAATTATAAGAAAATCTTT	CALWAMENYKKIF	TRGV9	.	TRGJ1	12	-1	-1	22
1	3.984889299775252E-6	TGTGCCTTGTGGGAGGTGTATTATTATAAGAAACTCTTT	CALWEVYYYKKLF	TRGV9	.	TRGJ1	17	-1	-1	19
1	3.984889299775252E-6	TGTGCCACCTGGGATGATATTGCCGTGAAGAAACTCTTT	CATWDDIAVKKLF	TRGV4	.	TRGJ1	15	-1	-1	27
1	3.984889299775252E-6	TGTGCCACCTGGGACAGCCTCGGGTATAAGAAACTCTTT	CATWDSLGYKKLF	TRGV3	.	TRGJ1	19	-1	-1	24
1	3.984889299775252E-6	TGTGCCTTGTGGGAGGTGCGGTATAAGAAACTCTTT	CALWEVRYKKLF	TRGV9	.	TRGJ1	18	-1	-1	21
1	3.984889299775252E-6	TGTGCCTTGTGGGAGGTGGATTATAAGAAACTCTTT	CALWEVDYKKLF	TRGV9	.	TRGJ1	17	-1	-1	19
1	3.984889299775252E-6	TGTGCCTTGTGGGAGGTACGCTATAAGAAACTCTTT	CALWEVRYKKLF	TRGV9	.	TRGJ1	16	-1	-1	21
1	3.984889299775252E-6	TGTGCCACCTGTGCTCCTTATTATAAGAAACTCTTT	CATCAPYYKKLF	TRGV3	.	TRGJ1	10	-1	-1	17
1	3.984889299775252E-6	TGTGCCACCTGGGGCGGACAGGGGAAAAAACTCTTT	CATWGGQGKKLF	TRGV2	.	TRGJ1	16	-1	-1	24
1	3.984889299775252E-6	TGTGCCACCTGGGATGGGCGGGTGAAACTCTTT	CATWDGRVKLF	TRGV4	.	TRGJ1	18	-1	-1	23
1	3.984889299775252E-6	TGTGCCACCGGCGGAACTTATAAGAAACTCTTT	CATGGTYKKLF	TRGV4	.	TRGJ1	8	-1	-1	17
1	3.984889299775252E-6	TGTGCCATTGATAAGAAAAGATGG	CAIDKKRW	TRGV9	.	TRGJ1	9	-1	-1	6
