# Supplementary material for: Dissection of the Human T-Cell Receptor γ Gene Repertoire in the Brain and Peripheral Blood Identifies Age- and Alzheimer's Disease-Associated Clonotype Profiles
Source: Front Immunol. 2020 Jan 29;11:12. doi: 10.3389/fimmu.2020.00012 (PMC7025544; doi:10.3389/fimmu.2020.00012)
Supplement: Supplementary file 5 [file Data_Sheet_2.zip › repertoires_corrected_and_decontaminated/202.txt]

count	freq	cdr3nt	cdr3aa	v	d	j	VEnd	DStart	DEnd	JStart
27631	0.18601598211941484	TGTGCCACCTGGTTCCCGGGCGATTATAAGAAACTCTTT	CATWFPGDYKKLF	TRGV5	.	TRGJ2	11	-1	-1	22
18960	0.1276415265818865	TGTGCTGCGTGGGTCAACTATTATAAGAAACTCTTT	CAAWVNYYKKLF	TRGV10	.	TRGJ2	12	-1	-1	15
16697	0.11240667559798305	TGTGCTGCGTGGGATTCCAGACCTCTCTTT	CAAWDSRPLF	TRGV10	.	TRGJ1	15	-1	-1	24
9899	0.06664153331403451	TGTGCCTTGTGGGAGGCACATTTTTATTATAAGAAACTCTTT	CALWEAHFYYKKLF	TRGV9	.	TRGJ2	15	-1	-1	23
9582	0.06450744238964326	TGTGCTGCGTGGACCCCTAATTATTATAAGAAACTCTTT	CAAWTPNYYKKLF	TRGV10	.	TRGJ1	11	-1	-1	18
9451	0.06362553099817558	TGTGCTGCGTGGGATTATTATAAGAAACTCTTT	CAAWDYYKKLF	TRGV10	.	TRGJ1	16	-1	-1	13
5064	0.034091597606048164	TGTGCTGCGCGGGGCGCGAAACTCTTT	CAARGAKLF	TRGV10	.	TRGJ1	12	-1	-1	17
4988	0.03357995435603638	TGTGCTGCGTGGGATTTAAGTAGGCATTATAAGAAACTCTTT	CAAWDLSRHYKKLF	TRGV10	.	TRGJ2	15	-1	-1	25
4783	0.03219986401060986	TGTGCTGCGTGGGACCATTGGAGACTCTTT	CAAWDHWRLF	TRGV10	.	TRGJ2	13	-1	-1	20
4153	0.027958610753933258	TGTGCCACCTGGCGTAAGAAACTCTTT	CATWRKKLF	TRGV3	.	TRGJ2	11	-1	-1	14
4064	0.027359449579577356	TGTGCCACCTGGGACGGGCCATGGTATAAGAAACTCTTT	CATWDGPWYKKLF	TRGV2	.	TRGJ2	19	-1	-1	24
4004	0.026955520697989108	TGTGCCACCTGGGCCGCGAATTATTATAAGAAACTCTTT	CATWAANYYKKLF	TRGV8	.	TRGJ2	12	-1	-1	16
3878	0.026107270046653787	TGTGCCACCTGGGACGGGTTCGGGAAACTCTTT	CATWDGFGKLF	TRGV7	.	TRGJ2	17	-1	-1	23
3806	0.025622555388747886	TGTGCTGCGTGGGCTAATAAGAAACTCTTT	CAAWANKKLF	TRGV10	.	TRGJ1	12	-1	-1	16
3554	0.023926054086077245	TGTGCTGCGTGGGACAACGGTTGGTTCAAGATATTT	CAAWDNGWFKIF	TRGV10	.	TRGJP1	13	-1	-1	18
3345	0.022519035148544846	TGTGCCACCTGGGACAGGCCCTACTGGGATAAGAAACTCTTT	CATWDRPYWDKKLF	TRGV7	.	TRGJ2	19	-1	-1	28
3170	0.021340909243912454	TGTGCCACCTGGGACGCGCCTTATTATAAGAAACTCTTT	CATWDAPYYKKLF	TRGV2	.	TRGJ2	19	-1	-1	20
3125	0.021037962582721267	TGTGCCACCTGGGACGGGCGAGGACATTATAAGAAACTCTTT	CATWDGRGHYKKLF	TRGV2	.	TRGJ2	18	-1	-1	25
3029	0.020391676372180072	TGTGCCACCTGGGACGGGCTCGGTGTTAGTAGTGATTGGATCAAGACGTTT	CATWDGLGVSSDWIKTF	TRGV4	.	TRGJP2	18	-1	-1	26
2567	0.01728142398395056	TGTGCCTTGTGGGAGGTGAATAAGGATTATTATAAGAAACTCTTT	CALWEVNKDYYKKLF	TRGV9	.	TRGJ2	17	-1	-1	25
2559	0.017227566799738792	TGTGCCTTGTGGGAACCCGTTAAGAAACTCTTT	CALWEPVKKLF	TRGV9	.	TRGJ2	13	-1	-1	20
185	0.0012454473848970992	TGTGCCACCTGGGACCCCAGAAATTTT	CATWDPRNF	TRGV2	.	TRGJP1	14	-1	-1	24
6	4.0392888158824835E-5	TGTGCCACCGGCGGAACTTATAAGAAACTCTTT	CATGGTYKKLF	TRGV4	.	TRGJ1	8	-1	-1	17
3	2.0196444079412418E-5	TGTGCCACCTGGGACGGGCTGAGGGGTTACAATTATTATAAGAAACTCTTT	CATWDGLRGYNYYKKLF	TRGV2	.	TRGJ1	18	-1	-1	30
2	1.3464296052941612E-5	TGTGCCTTGTGGGAGGGCGGTATAAGAAACTCTTTGGCAGTGGAACAACACAGCATGGGTAAGACAAGCAACAAAGTGGAGGCAAGAAAGAATTCTCAAACTCTCACTTCAATCCTTACCATCAAGTCCGTAGAGAAAGAAGACATGGCCGTTTACTACTGTGCTGCGTGGGACAACGGTTGGTTCAAGATATTT	CALWEGGIRNSLAVEQHSMGKTSNKVEARKNSQTLTSILTIKSVEKEDMAVYYCAAWDNGWFKIF	TRGV9	.	TRGJP1	15	-1	-1	177
2	1.3464296052941612E-5	TGTGCCTTGTGGGAGGTGCAAGTTGTTTATTATAAGAAACTCTTT	CALWEVQVVYYKKLF	TRGV9	.	TRGJ1	19	-1	-1	26
2	1.3464296052941612E-5	TGTGCTGCGTGGGATGCGCATTATAAGAAACTCTTT	CAAWDAHYKKLF	TRGV10	.	TRGJ1	14	-1	-1	19
2	1.3464296052941612E-5	TGTGCCACCTGGGACGGGCGGTATAAGAAACTCTTT	CATWDGRYKKLF	TRGV2	.	TRGJ1	18	-1	-1	21
2	1.3464296052941612E-5	TGTGCCACAGAATGGGAAAAGAAACTCTTT	CATEWEKKLF	TRGV5	.	TRGJ1	7	-1	-1	18
1	6.732148026470806E-6	TGTGCCACCTGGGACAGGGGAATGTCAATTATTATAAGAAACTCTTTGGCAGTGGAACAACACAGCATGGGTAAGACAAGCAACAAAGTGGAGGCAAGAAAGAATTCTCAAACTCTCACTTCAATCCTTACCATCAAGTCCGTAGAGAAAGAAGACATGGCCGTTTACTACTGTGCTGCGTGGGATTTAAGTAGGCATTATAAGAAACTCTTT	CATWDRGMSIIIRNSLAVEQHSMGKTSNKVEARKNSQTLTSILTIKSVEKEDMAVYYCAAWDLSRHYKKLF	TRGV7	.	TRGJ1	17	-1	-1	196
1	6.732148026470806E-6	TGTGTAATCGGAATAAGAAACTCTTTGGCAGTGGAACAACACGGCACTGTCAGAAAGGAATCTGGCATTCCGTCAGGCAAATTTGAGGTGGATAGGATACCTGAAACGTCTACATCCACTCTCACCATTCACAATGTAGAGAAACAGGACATAGCTACCTACTACTGTGCCTTGTGGGAGGCACATTTTTATTATAAGAAGCTCTTT	CVIGIRNSLAVEQHGTVRKESGIPSGKFEVDRIPETSTSTLTIHNVEKQDIATYYCALWEAHFYYKKLF	TRGV2	.	TRGJ1	3	-1	-1	188
1	6.732148026470806E-6	TGTGCCTTGTGGGAGGGCGGTATAAGAAACTCTTTGGCAGTGGAACAACACAGCATGGGTAAGACAAGCAACAAAGTGGAGGCAAGAAAGAATTCTCAAACTCTCACTTCAATCCTTACCATCAAGTCCGTAGAGAAAGAAGACATGGCCGTTTACTACTGTGCTGCGTGGACCCCTAATTATTATAAGAAACTCTTT	CALWEGGIRNSLAVEQHSMGKTSNKVEARKNSQTLTSILTIKSVEKEDMAVYYCAAWTPNYYKKLF	TRGV9	.	TRGJ1	15	-1	-1	177
1	6.732148026470806E-6	TGTGCCTTGTGGGAGGGCGGTATAAGAAACTCTTTGGCAGTGGAACAACACAGCATGGGTAAGACAAGCAACAAAGTGGAGGCAAGAAAGAATTCTCAAACTCTCACTTCAATCCTTACCATCAAGTCCGTAGAGAAAGAAGACATGGCCGTTTACTACTGTGCTGCGTGGGACCATTGGAGACTCTTT	CALWEGGIRNSLAVEQHSMGKTSNKVEARKNSQTLTSILTIKSVEKEDMAVYYCAAWDHWRLF	TRGV9	.	TRGJ1	15	-1	-1	179
1	6.732148026470806E-6	CGTGCCACCTGGGACAGTCTTATAAGAAACTCTTTGGCAGTGGAACAACACAGCATGGGTAAGACAAGCAACAAAGTGGAGGCAAGAAAGAATTCTCAAACTCCCACTTCAATCCTTACCATCAAGTCCGTAGAGAAAGAAGACATGGCCGTTTACTACTGTGCTGCGTGGGATTCCAGACCTCTCTTT	RATWDSLIRNSLAVEQHSMGKTSNKVEARKNSQTPTSILTIKSVEKEDMAVYYCAAWDSRPLF	TRGV3	.	TRGJ1	16	-1	-1	183
1	6.732148026470806E-6	TGTGCCACCTGGTTCCCGGGCGATTATAAGAAACTCTTTGGCAGTGGAAGCATGGGTAAGACAAGCAACAAAGTGGAGGCAAGAAAGAATTCTCAAACTCTCACTTCAATCCTTACCATCAAGTCCGTAGAGAAAGAAGACATGGCCGTTTACTACTGTGCTGCGTGGGATTCCAGACCTCTCTTT	CATWFPGDYKKLFGSGSMGKTSNKVEARKNSQTLTSILTIKSVEKEDMAVYYCAAWDSRPLF	TRGV5	.	TRGJ1	11	-1	-1	180
1	6.732148026470806E-6	TGTGTAATCGGAATAAGAAACTCTTTGGCAGTGGAACAACACAGCATGGGTAAGACAAGCAACAAAGTGGAGGCAAGAAAGAATTCTCAAACTCTCACTTCAATCCTTACCATCAAGTCCGTAGAGAAAGAAGACATGGCCGTTTACTACTGTGCTGCGTGGGATTATTATAAGAAACTCTTT	CVIGIRNSLAVEQHSMGKTSNKVEARKNSQTLTSILTIKSVEKEDMAVYYCAAWDYYKKLF	TRGV2	.	TRGJ1	3	-1	-1	163
1	6.732148026470806E-6	TGTGCTGCGTGGGATTCTAGACCTCTTTGGCAGTGGAACAACAGCATGGGTAAGACAAGCAACAAAGTGGAGGCAAGAAAGAATTCTCAAACTCTCACTTCAATCCTTACCATCAAGTCCGTAGAGAAAGAAGACATGGCCGTTTACTACTGTGCTGCGCGGGGCGCGAAACTCTTT	CAAWDSRPLWQWNNSMGKTSNKVEARKNSQTLTSILTIKSVEKEDMAVYYCAARGAKLF	TRGV10	.	TRGJ1	15	-1	-1	167
1	6.732148026470806E-6	TGTGCCACCTGGTTCCCGGGCGATTATAAGAAACTCTTTGGCAGTGGAACAACACTTTACTACTGTGCTGCGTGGACCCCTAATTATTATAAGAAACTCTTT	CATWFPGDYKKLFGSGTTLYYCAAWTPNYYKKLF	TRGV5	.	TRGJ1	11	-1	-1	81
1	6.732148026470806E-6	TGTGCCACCTGGGACAGGGGAATGTCAATTATTATAAGAAACTCTTTGGCAGTGGAACAACACTGTAATGATAAGCTTTGTTCCGGCTTCCACTTCCTCTTT	CATWDRGMSIIIRNSLAVEQHCNDKLCSGFHFLF	TRGV7	.	TRGJ1	17	-1	-1	96
1	6.732148026470806E-6	TGTGCCACCTGGTTCCCGGGCGATTATAAGAAACTCTTTGGCAGTGGAACCTGTAATGATAAGCTTTGTTCCGGCTTCCACTTCCTCTTT	CATWFPGDYKKLFGSGTCNDKLCSGFHFLF	TRGV5	.	TRGJ1	11	-1	-1	84
1	6.732148026470806E-6	TGTGCCACCTGGTTCCCGGGCGATTATAAGAAACTCTTTGGCAGTGGAACAACGGAAGGCCCCACAGCGTCTTCCCTCTTT	CATWFPGDYKKLFGSGTTEGPTASSLF	TRGV5	.	TRGJ1	11	-1	-1	75
1	6.732148026470806E-6	TGTGCCTTGTGGGAGGTGCCAGGGTATTATTATAAGAAACTCTTT	CALWEVPGYYYKKLF	TRGV9	.	TRGJ1	18	-1	-1	25
1	6.732148026470806E-6	TGTGCCTTGTGGGAGGTGAATAGGAATTATTATAAGAAAGTCTTT	CALWEVNRNYYKKVF	TRGV9	.	TRGJ1	17	-1	-1	23
1	6.732148026470806E-6	TGTGCCTTGTGGGAGGTGCAAAGAAACTATAAGAAACTCTTT	CALWEVQRNYKKLF	TRGV9	.	TRGJ1	19	-1	-1	27
1	6.732148026470806E-6	TGTGCCTTGTGGGAGGAACATGTTTATTATAAGAAAAGAGGG	CALWEEHVYYKKRG	TRGV9	.	TRGJ1	15	-1	-1	23
1	6.732148026470806E-6	TGTGCTGCGTGGGATTTAAGGCATTATAAGAAACTCTTT	CAAWDLRHYKKLF	TRGV10	.	TRGJ1	15	-1	-1	22
1	6.732148026470806E-6	TGTGCTGGGGATTTAAGTAGGCATTATAAGAAACTCTTT	CAGDLSRHYKKLF	TRGV10	.	TRGJ1	6	-1	-1	22
1	6.732148026470806E-6	TGTGCCTTGTGGGAGCTGCGGGGGTATAAGAAACTCTTT	CALWELRGYKKLF	TRGV9	.	TRGJ1	18	-1	-1	24
1	6.732148026470806E-6	TGTGCCTTGTGGGAGGTGCATCGATATAAGAAACTCTTT	CALWEVHRYKKLF	TRGV9	.	TRGJ1	19	-1	-1	24
1	6.732148026470806E-6	TGTGCCACCTGGGACGGTTTTTATTGTAAGAAACTCTTT	CATWDGFYCKKLF	TRGV2	.	TRGJ1	16	-1	-1	20
1	6.732148026470806E-6	TGTGCCACCAGGTCCCCGGGCGACTATAAGAAACTCTTT	CATRSPGDYKKLF	TRGV5	.	TRGJ1	11	-1	-1	24
1	6.732148026470806E-6	TGTGCTGCGTGGACCCATAATTATAAGAAACTCTTT	CAAWTHNYKKLF	TRGV10	.	TRGJ1	11	-1	-1	16
1	6.732148026470806E-6	CGTGCCTTGTGGGAGGTGGATTATAAGAAACTCTTT	RALWEVDYKKLF	TRGV9	.	TRGJ1	17	-1	-1	19
1	6.732148026470806E-6	TGTGCTGCGTGGGTCAACTATTATAAACTCTTT	CAAWVNYYKLF	TRGV10	.	TRGJ1	12	-1	-1	18
1	6.732148026470806E-6	TGTGCCACCTGGGATGGGACTAAGAAACTCTTT	CATWDGTKKLF	TRGV4	.	TRGJ1	17	-1	-1	20
1	6.732148026470806E-6	TGTGCCACCAGTAGTGATTGGATCAAGACGTTT	CATSSDWIKTF	TRGV4	.	TRGJP2	8	-1	-1	9
1	6.732148026470806E-6	TGTGCTGCGGGGGTGAAGCTCTTT	CAAGVKLF	TRGV10	.	TRGJ1	12	-1	-1	14
