# Supplementary material for: Dissection of the Human T-Cell Receptor γ Gene Repertoire in the Brain and Peripheral Blood Identifies Age- and Alzheimer's Disease-Associated Clonotype Profiles
Source: Front Immunol. 2020 Jan 29;11:12. doi: 10.3389/fimmu.2020.00012 (PMC7025544; doi:10.3389/fimmu.2020.00012)
Supplement: Supplementary file 5 [file Data_Sheet_2.zip › repertoires_corrected_and_decontaminated/136.txt]

count	freq	cdr3nt	cdr3aa	v	d	j	VEnd	DStart	DEnd	JStart
69673	0.3983135147495998	TGTGCCTTGTGGGAGGGACAAGAGTTGGGCAAAAAAATCAAGGTATTT	CALWEGQELGKKIKVF	TRGV9	.	TRGJP	15	-1	-1	14
48708	0.27845872398810884	TGTGCCACCTGGCCCTACACTGGTTGGTTCAAGATATTT	CATWPYTGWFKIF	TRGV4	.	TRGJP1	11	-1	-1	17
30078	0.17195289275097186	TGTGCTGCGTGGGATTTTCCACTCCCGGAAAGTACTGGTTGGTTCAAGATATTT	CAAWDFPLPESTGWFKIF	TRGV10	.	TRGJP1	15	-1	-1	33
13871	0.079299108163732	TGTGCTGCGTGGGATTCCGATTATAAGAAACTCTTT	CAAWDSDYKKLF	TRGV10	.	TRGJ2	18	-1	-1	19
12368	0.07070660873542191	TGTGCTGCGTGGGACTGGAGGAATTATTATAAGAAACTCTTT	CAAWDWRNYYKKLF	TRGV10	.	TRGJ1	13	-1	-1	20
121	6.9174479762177E-4	TGTGCCACCTGCGGGAAGAGGACCACTGGTTGGTTCAAGATATTT	CATCGKRTTGWFKIF	TRGV8	.	TRGJP1	10	-1	-1	21
76	4.344843356963183E-4	TGTGCCACCTGGCCCTACACTGGTTGGTTCAAGATATTTGCTGAAGGGACTAAGCTCATAGTAACTTCGCCTGGTAACGGCACTGTCAGAAAGGAATCCGGCATTCCGTCAGGCAAATTTGAGGTGGATAGGATACCTGAAACGTCTACATCCACTCTCACCATTCACAATGTAGAGAAACAGGACATAGCTACCTACTACTGTGCCTTGTGGGAGGGACAAGAGTTGGGCAAAAAAATCAAGGTATTT	CATWPYTGWFKIFAEGTKLIVTSPGNGTVRKESGIPSGKFEVDRIPETSTSTLTIHNVEKQDIATYYCALWEGQELGKKIKVF	TRGV4	.	TRGJP	11	-1	-1	215
7	4.0018294077292474E-5	TGTGCCACCTGGGATGGTGAGGAATATTATAAGAAACTCTTT	CATWDGEEYYKKLF	TRGV4	.	TRGJ1	16	-1	-1	21
3	1.7150697461696775E-5	TGTGCCACCTGGGACAGCCTCGGGTATAAGAAACTCTTT	CATWDSLGYKKLF	TRGV3	.	TRGJ1	19	-1	-1	24
2	1.1433798307797851E-5	TGTGCCACCTGGCCCCACACTGGTCGGTCCAAGATATTT	CATWPHTGRSKIF	TRGV4	.	TRGJP1	11	-1	-1	17
1	5.716899153898926E-6	TGTGCTGCGTGGGATTTTCCACTCCCGGAAAGTACTGGTTGGTTCAAGATATTTGCTGAAGGGACTAAGCTCATAGTAACTTCGCCTGGTAACCCGGAAAGTACTGGTTGGTTCAAGATATTT	CAAWDFPLPESTGWFKIFAEGTKLIVTSPGNPESTGWFKIF	TRGV10	.	TRGJP1	15	-1	-1	102
1	5.716899153898926E-6	TGTGCCACCTGGCCCTACACTGGTTGGTTCATGATATTTGCTGAAGGGACTAAGCTCATAGTAACTTCGCCTGGTACCTACACTGGTTGGTTCAAGATATTT	CATWPYTGWFMIFAEGTKLIVTSPGTYTGWFKIF	TRGV4	.	TRGJP1	11	-1	-1	71
1	5.716899153898926E-6	TGCGCTGCGTGGGATTCCGATTATAAGAAACTCTTTGGCAGTGGAACAACACTGTTGGGCAAAAAAATCAAGGTATTT	CAAWDSDYKKLFGSGTTLLGKKIKVF	TRGV10	.	TRGJP	18	-1	-1	53
1	5.716899153898926E-6	TGTGCTGCGTGGGATTTTCCACTCCCGGAAAGCACTGGTTGGTTCAAAGTATTT	CAAWDFPLPESTGWFKVF	TRGV10	.	TRGJP1	15	-1	-1	32
1	5.716899153898926E-6	TGTGCTGCGTGGGATTTTCCACTCCCGGAAAATACTGGTCAGTTCAAGATATTT	CAAWDFPLPENTGQFKIF	TRGV10	.	TRGJP1	15	-1	-1	33
1	5.716899153898926E-6	TGTGCCTTGTGGGTGGGACAAGAGTTGGGCAAAAAAATCGAGTTATTT	CALWVGQELGKKIELF	TRGV9	.	TRGJP	15	-1	-1	13
1	5.716899153898926E-6	TGTGCCTCGTGGCAGGGACGAGAGTTGGGCAAAAAAATCAAGGTATTT	CASWQGRELGKKIKVF	TRGV9	.	TRGJP	15	-1	-1	20
1	5.716899153898926E-6	TGTGCCACCTGGGATCCCACCATGGACAATTATTATAAGAAACTCTTT	CATWDPTMDNYYKKLF	TRGV8	.	TRGJ1	14	-1	-1	27
1	5.716899153898926E-6	TGTGCAACCTGGGATCCCACCATGGACAACTATTATAAGAAACTCTTT	CATWDPTMDNYYKKLF	TRGV8	.	TRGJ1	14	-1	-1	27
1	5.716899153898926E-6	CGTGCCTCGTGGGAGGGACGAGAGTTGGGCAAAAAAATCAAGGTATTT	RASWEGRELGKKIKVF	TRGV9	.	TRGJP	15	-1	-1	20
1	5.716899153898926E-6	CGTGCCGCCTGGCCCTACATTGGTTGGTTCAAGATATTT	RAAWPYIGWFKIF	TRGV4	.	TRGJP1	11	-1	-1	17
1	5.716899153898926E-6	CGTGCCACCTGGCCTTACACTGGTTGGTTCAAAATATTT	RATWPYTGWFKIF	TRGV4	.	TRGJP1	11	-1	-1	17
1	5.716899153898926E-6	GGCGCCGCCTGGCCCTACACTGGTTGGTTCAAGATATTT	GAAWPYTGWFKIF	TRGV4	.	TRGJP1	11	-1	-1	17
