# Supplementary material for: Dissection of the Human T-Cell Receptor γ Gene Repertoire in the Brain and Peripheral Blood Identifies Age- and Alzheimer's Disease-Associated Clonotype Profiles
Source: Front Immunol. 2020 Jan 29;11:12. doi: 10.3389/fimmu.2020.00012 (PMC7025544; doi:10.3389/fimmu.2020.00012)
Supplement: Supplementary file 5 [file Data_Sheet_2.zip › repertoires_corrected_and_decontaminated/5.txt]

count	freq	cdr3nt	cdr3aa	v	d	j	VEnd	DStart	DEnd	JStart
133035	0.6103110850127764	TGTGCCTTGTGGGAGGTGCCTGAGTTGGGCAAAAAAATCAAGGTATTT	CALWEVPELGKKIKVF	TRGV9	.	TRGJP	18	-1	-1	21
45163	0.20718968340986976	TGTGCCACCTGGGTCCAACGTAAGAAACTCTTT	CATWVQRKKLF	TRGV8	.	TRGJ2	12	-1	-1	20
7470	0.03426935622238839	TGTGCCACCTGGGACAGGCACTATTATAAGAAACTCTTT	CATWDRHYYKKLF	TRGV7	.	TRGJ2	18	-1	-1	21
7042	0.032305864326380065	TGTGCTGCGTGGGTAGAGAAACTCTTT	CAAWVEKLF	TRGV10	.	TRGJ2	12	-1	-1	16
4241	0.019456002642456383	TGTGCTGCGTGGGATTTATTTCGGCCGAAGTCTGGTTGGTTCAAGATATTT	CAAWDLFRPKSGWFKIF	TRGV10	.	TRGJP1	15	-1	-1	31
4084	0.018735749774060804	TGTGCCTTGTGGGAACCGCAAGAGTTGGGCAAAAAAATCAAGGTATTT	CALWEPQELGKKIKVF	TRGV9	.	TRGJP	13	-1	-1	17
1793	0.008225563012950788	TGTGCCACCTGGGACAGGCTTCTTTATTATAAGAAACTCTTT	CATWDRLLYYKKLF	TRGV5	.	TRGJ2	18	-1	-1	23
1626	0.00745943416567651	TGTGCTGCGTGGGATTATTATAAGAAACTCTTT	CAAWDYYKKLF	TRGV10	.	TRGJ2	16	-1	-1	13
1365	0.006262071116942458	TGTGCCACCTGGGATAAAGATTATAAGAAACTCTTT	CATWDKDYKKLF	TRGV8	.	TRGJ2	15	-1	-1	19
1026	0.004706875432954551	TGTGCCACCTGGGACGGGCCGCGGAATTATAAGAAACTCTTT	CATWDGPRNYKKLF	TRGV2	.	TRGJ2	19	-1	-1	25
990	0.004541721908991233	TGTGCCACCTGGACCCTAAAGTATTATAAGAAACTCTTT	CATWTLKYYKKLF	TRGV2	.	TRGJ2	11	-1	-1	18
854	0.003917808596240922	TGTGCTGCGTGGGATTTGTATTATAAGAAACTCTTT	CAAWDLYYKKLF	TRGV10	.	TRGJ1	15	-1	-1	18
844	0.0038719326173622228	TGTGCCACCTGTCCTCTCACACCTTATAAGAAACTCTTT	CATCPLTPYKKLF	TRGV8	.	TRGJ2	10	-1	-1	23
829	0.003803118649044174	TGTGCTGCGTGGGACATGGGGGTATGGAAACTCTTT	CAAWDMGVWKLF	TRGV10	.	TRGJ1	13	-1	-1	26
757	0.0034728116011175387	TGTGCCACCTGGGATAGGCGTAAGAAACTCTTT	CATWDRRKKLF	TRGV8	.	TRGJ2	21	-1	-1	20
719	0.003298482881378481	TGTGCCACCTGGGACGCTCCCCGTGGGCTCTTT	CATWDAPRGLF	TRGV2	.	TRGJ2	15	-1	-1	27
694	0.0031837929341817332	TGTGCCACCTGGGGAGGGGATTATAAGAAACTCTTT	CATWGGDYKKLF	TRGV4	.	TRGJ2	12	-1	-1	19
644	0.0029544130397882364	TGTGCCACCTGGGACGTTTATTATAAGAAACTCTTT	CATWDVYYKKLF	TRGV2	.	TRGJ1	15	-1	-1	17
623	0.002858073484142968	TGTGCCACCTGGGATAGGAGAGGCCTTAGTAGTGATTGGATCAAGACGTTT	CATWDRRGLSSDWIKTF	TRGV8	.	TRGJP2	17	-1	-1	26
520	0.002385550901692365	TGTGCTGCGTGGGACCCGCCTAGAGGCTATTATTATAAGAAACTCTTT	CAAWDPPRGYYYKKLF	TRGV10	.	TRGJ1	13	-1	-1	28
488	0.002238747769280527	TGTGCCACCTGGGACGGAGGTAGTGATTGGATCAAGACGTTT	CATWDGGSDWIKTF	TRGV2	.	TRGJP2	16	-1	-1	19
453	0.0020781818432050792	TGTGCCACCTGGGACTACACTGGTTGGTTCAAGATATTT	CATWDYTGWFKIF	TRGV3	.	TRGJP1	14	-1	-1	17
438	0.00200936787488703	TGTGCCACCTGGGATGGGCATAAGAAACTCTTT	CATWDGHKKLF	TRGV4	.	TRGJ2	18	-1	-1	19
389	0.0017845755783814038	TGTGCCACCTGGGACGGGCTGTATTATAAGAAACTCTTT	CATWDGLYYKKLF	TRGV2	.	TRGJ1	18	-1	-1	21
364	0.0016698856311846554	TGTGCCACCTGGGACAGGCGGTGGAATAAGAAACTCTTT	CATWDRRWNKKLF	TRGV3	.	TRGJ2	18	-1	-1	25
333	0.0015276700966606876	TGTGCCACTGAATATTATAAGAAACTCTTT	CATEYYKKLF	TRGV4	.	TRGJ1	7	-1	-1	9
294	0.00134875377903376	TGTGCCACCTGGTCCTTCGCCGGTTATTATAAGAAACTCTTT	CATWSFAGYYKKLF	TRGV4	.	TRGJ2	11	-1	-1	23
285	0.0013074653980429307	TGTGCCACCTGGGACAGAACTTATTATAAGAAACTCTTT	CATWDRTYYKKLF	TRGV7	.	TRGJ1	16	-1	-1	16
210	9.633955564526858E-4	TGTGCCTTGTGGGAACCACAAGAGTTGGGCAAAAAAATCAAGGTATTT	CALWEPQELGKKIKVF	TRGV9	.	TRGJP	13	-1	-1	18
148	6.7896448740475E-4	CGTGCTGCGTGGGACATGGGGGTATGGAAACTCTTT	RAAWDMGVWKLF	TRGV10	.	TRGJ1	13	-1	-1	26
78	3.578326352538547E-4	TGTGCCACCTGGGATGCACTGATATATTATAAGAAACTCTTT	CATWDALIYYKKLF	TRGV4	.	TRGJ1	15	-1	-1	24
44	2.0185430706627704E-4	TGTGCCACCTGGGATAAACGTAAGAAACTCTTT	CATWDKRKKLF	TRGV8	.	TRGJ1	15	-1	-1	20
23	1.0551475142100844E-4	TGTGCCACCTGGGTCCAACGTAAGAAAATATTG	CATWVQRKKIL	TRGV8	.	TRGJ1	12	-1	-1	20
15	6.881396831804899E-5	TGTGCCACCTGGGAAGGTTGGTTCAAGATATTT	CATWEGWFKIF	TRGV8	.	TRGJP1	16	-1	-1	15
14	6.422637043017905E-5	TGTGCCACCTGGGACAGCCTTCTTTGTTATAAGAAACTCTTT	CATWDSLLCYKKLF	TRGV5	.	TRGJ1	19	-1	-1	23
5	2.2937989439349664E-5	TGTGCCACCCACAAACCATATAAGAAACTCTTT	CATHKPYKKLF	TRGV4	.	TRGJ1	8	-1	-1	18
5	2.2937989439349664E-5	TGTGCCACCTGGGCCGCGCTCTTT	CATWAALF	TRGV4	.	TRGJ1	12	-1	-1	18
4	1.8350391551479728E-5	TGTGCTGCGTGGGACCCGCCTAGAGGCTATTATAAGAAACTCTTT	CAAWDPPRGYYKKLF	TRGV10	.	TRGJ1	13	-1	-1	27
4	1.8350391551479728E-5	TGTGCCACCTGGGACAGGCACTATTATAAGAAAATATTG	CATWDRHYYKKIL	TRGV7	.	TRGJ1	18	-1	-1	21
3	1.3762793663609798E-5	TGTGCCACCTGGGACGGGCCCCTCCACCACCCGGGTAGTGATTGGATCAAGACGTTT	CATWDGPLHHPGSDWIKTF	TRGV2	.	TRGJP2	24	-1	-1	34
3	1.3762793663609798E-5	TGTGCTGCGTGGGGTCCTAATTATTATAAGAAACTCTTT	CAAWGPNYYKKLF	TRGV10	.	TRGJ1	12	-1	-1	18
3	1.3762793663609798E-5	TGTGCCACCTGGGATAGAGGTTATTATAAGAAACTCTTT	CATWDRGYYKKLF	TRGV8	.	TRGJ1	16	-1	-1	20
3	1.3762793663609798E-5	TGTGCCACCTGGGACGGTTGGTTCAAGATATTT	CATWDGWFKIF	TRGV2	.	TRGJP1	16	-1	-1	15
3	1.3762793663609798E-5	TGTGCTGCGTGGGTAGAGAAAATATTG	CAAWVEKIL	TRGV10	.	TRGJ1	12	-1	-1	16
2	9.175195775739864E-6	TGTGCCACCTGGGTCCAACGTAAGAAACTCTTTGGCAGTGGAACAACACTCGGCACTGTCAGAAAGGAATCCGGCATTCCGTCAGGCAAATTTGAGGTGGATAGGATACCTGAAACGTCTACATCCACTCTCACCATTCACAATGTAGAGAAACAGGACATAGCTACCTACTACTGTGCCTTGTGGGAGGTGCCTGAGTTGGGCAAAAAAATCAAGGTATTT	CATWVQRKKLFGSGTTLGTVRKESGIPSGKFEVDRIPETSTSTLTIHNVEKQDIATYYCALWEVPELGKKIKVF	TRGV8	.	TRGJP	12	-1	-1	195
2	9.175195775739864E-6	TGTGCCACCTGGGACCCCCCTTATTATAAGAAACTCTTT	CATWDPPYYKKLF	TRGV8	.	TRGJ1	13	-1	-1	20
2	9.175195775739864E-6	TGTGCCACCTGGGACGGGCGCGGTTATAAGAAACTCTTT	CATWDGRGYKKLF	TRGV2	.	TRGJ1	21	-1	-1	23
2	9.175195775739864E-6	TGTGCTGCGTGGGTGAATTATTATAAGAAACTCTTT	CAAWVNYYKKLF	TRGV10	.	TRGJ1	12	-1	-1	14
2	9.175195775739864E-6	TGTGCCTTGTGGGAGGTGCAGGAAGGGAAACTCTTT	CALWEVQEGKLF	TRGV9	.	TRGJ1	19	-1	-1	26
2	9.175195775739864E-6	TGTGCCACCTGGGATGGGGATTATAAGAAACTCTTT	CATWDGDYKKLF	TRGV4	.	TRGJ1	17	-1	-1	19
2	9.175195775739864E-6	TGTGCCACCTGCCTATATTATAAGAAACTCTTT	CATCLYYKKLF	TRGV7	.	TRGJ1	10	-1	-1	15
2	9.175195775739864E-6	TGTGCCACCTGGGATGGGCCCATGAAACTCTTT	CATWDGPMKLF	TRGV4	.	TRGJ1	22	-1	-1	23
2	9.175195775739864E-6	TGTGCCACCTGGGATGATTATAAGAAACTCTTT	CATWDDYKKLF	TRGV8	.	TRGJ1	14	-1	-1	13
2	9.175195775739864E-6	TGTGCCACCTGGGACGTTTATAAGAAACTCTTT	CATWDVYKKLF	TRGV2	.	TRGJ1	15	-1	-1	17
2	9.175195775739864E-6	TGTGCCTTGTGGGAGGGGAAACTCTTT	CALWEGKLF	TRGV9	.	TRGJ1	15	-1	-1	17
1	4.587597887869932E-6	TGTGCCACCTGTCCTCTCACACCTTATAAGAAACTCTTTGGCAGTGGAACAACACTCGGCACTGTCAGAAAGGAATCCGGCATTCCGTCAGGCAAATTTGAGGTGGATAGGATACCTGAAACGTCTACATCCACTCTCACCATTCACAATGTAGAGAAACAGGACATAGCTACCTACTACTGTGCCTTGTGGGAGGTGCCTGAGTTGGGCAAAAAAATCAAGGTATTT	CATCPLTPYKKLFGSGTTLGTVRKESGIPSGKFEVDRIPETSTSTLTIHNVEKQDIATYYCALWEVPELGKKIKVF	TRGV8	.	TRGJP	10	-1	-1	201
1	4.587597887869932E-6	TGTGCCACCTGGGATGTTTGCGCTCTTTGGCAGTGGAACAACACTAGCATGGGTAAGACAAGCAACAAAGTGGAGGCAAGAAAGAATTCTCAAACTCTCACTTCAATCCTTACCATCAAGTCCGTAGAGAAAGAAGACATGGCCGTTTACTACTGTGCTGCGTGGGTAGAGAAACTCTTT	CATWDVCALWQWNNTSMGKTSNKVEARKNSQTLTSILTIKSVEKEDMAVYYCAAWVEKLF	TRGV4	.	TRGJ1	15	-1	-1	169
1	4.587597887869932E-6	TGTGCCACCTGGGTCCAACGTAAGAAACTCTTTGGCAGTGGAACAACACTGAGATTGATACTGCGAAATCTAATTGAAAATGACTCTGGGGTCTATTACTGTGCCACCTGGACCCTAAAGTATTATAAGAAACTCTTT	CATWVQRKKLFGSGTTLRLILRNLIENDSGVYYCATWTLKYYKKLF	TRGV8	.	TRGJ1	12	-1	-1	117
1	4.587597887869932E-6	TGTGCCTTGTGGGGGGTGCCCGAGTTGGGCAAAAAGATCAAGGTATTT	CALWGVPELGKKIKVF	TRGV9	.	TRGJP	18	-1	-1	21
1	4.587597887869932E-6	TGTGCCACCTGGGACGGGGGTTGGGTTGTTGGGGATAAGAAACTCTTT	CATWDGGWVVGDKKLF	TRGV3	.	TRGJ1	17	-1	-1	34
1	4.587597887869932E-6	TGTGCCACCTGGGACGGGCCCCTCCACCACCCGGGGAAACTCTTT	CATWDGPLHHPGKLF	TRGV2	.	TRGJ1	24	-1	-1	35
1	4.587597887869932E-6	TGTGCCACCTGGGACGGAGGTAGTGATTATTATAAGAAACTCTTT	CATWDGGSDYYKKLF	TRGV2	.	TRGJ1	16	-1	-1	25
1	4.587597887869932E-6	TGTGCCACCTGGAACGGGCCGCGGAATTATTATAAGAAACTCTTT	CATWNGPRNYYKKLF	TRGV2	.	TRGJ1	19	-1	-1	23
1	4.587597887869932E-6	TGTGCCACCTGGGATGCACTGATATATCATAAGAAACTATTT	CATWDALIYHKKLF	TRGV4	.	TRGJ1	15	-1	-1	24
1	4.587597887869932E-6	TGTGCCACCTGGAACCAAGCCGGTTATTATAAGAAACTCTTT	CATWNQAGYYKKLF	TRGV4	.	TRGJ1	11	-1	-1	23
1	4.587597887869932E-6	TGTGCCACCTGGGACAGGCTTCTTTATAAGAAACTCTTT	CATWDRLLYKKLF	TRGV5	.	TRGJ1	18	-1	-1	23
1	4.587597887869932E-6	TGTGCCACCTGGGACAGGCTGGGTTGTAAGAAACTCTTT	CATWDRLGCKKLF	TRGV3	.	TRGJ1	18	-1	-1	23
1	4.587597887869932E-6	TGTGCCACCTGGGACAGGCTGGGTTGGTTCAAGATATTT	CATWDRLGWFKIF	TRGV3	.	TRGJP1	18	-1	-1	21
1	4.587597887869932E-6	TATGCCACCCGGGACAGGCGGTGGAATAAAAAACTCTTT	YATRDRRWNKKLF	TRGV3	.	TRGJ1	18	-1	-1	25
1	4.587597887869932E-6	TGTGCCACCTGGGACGGGGCGGAGGAGAAACTCTTT	CATWDGAEEKLF	TRGV2	.	TRGJ1	17	-1	-1	25
1	4.587597887869932E-6	TGTGCCACCTGGGACGGGGGTTGGTTCAAGATATTT	CATWDGGWFKIF	TRGV3	.	TRGJP1	17	-1	-1	18
1	4.587597887869932E-6	TGTGTCACCTGGGAAGGTTGGTTCAAGATATTT	CVTWEGWFKIF	TRGV8	.	TRGJP1	16	-1	-1	15
1	4.587597887869932E-6	TGTGCTGCGTGGCCCCCGGGGGCGAAACTCTTT	CAAWPPGAKLF	TRGV10	.	TRGJ1	11	-1	-1	23
1	4.587597887869932E-6	TGTGCCACCTGGGACGCGCCTAAGAAACTCTTT	CATWDAPKKLF	TRGV2	.	TRGJ1	19	-1	-1	20
1	4.587597887869932E-6	TGTGCCACCTGGGACAGATGTAAGAAACTCTTT	CATWDRCKKLF	TRGV5P	.	TRGJ1	16	-1	-1	20
1	4.587597887869932E-6	TGTGCCACCCGGCTCCAACGTAAGAAACTCTTA	CATRLQRKKLL	TRGV8	.	TRGJ1	11	-1	-1	20
1	4.587597887869932E-6	TGTGCCAACTGGGTACAACGTAAGAAACTAGGT	CANWVQRKKLG	TRGV8	.	TRGJ1	12	-1	-1	20
1	4.587597887869932E-6	CGTGCTGCGTGGCCCCCGGGGGCGAAACTCTTT	RAAWPPGAKLF	TRGV10	.	TRGJ1	11	-1	-1	23
1	4.587597887869932E-6	TGTGCCGCCTTTTATTATAAGAAACTCTTT	CAAFYYKKLF	TRGV10	.	TRGJ1	7	-1	-1	11
1	4.587597887869932E-6	TGTGCCTTGTGGGAGGTGCCTGAGTTG	CALWEVPEL	TRGV9	.	TRGJ1	18	-1	-1	24
1	4.587597887869932E-6	TGTGCCACTGAATATAAGAAACTCTTT	CATEYKKLF	TRGV4	.	TRGJ1	7	-1	-1	12
1	4.587597887869932E-6	TGTGCCACCTGGGACATGAAACTCTTT	CATWDMKLF	TRGV3	.	TRGJ1	15	-1	-1	17
1	4.587597887869932E-6	TGTGCCACCTGGGACGGTTTCTTT	CATWDGFF	TRGV2	.	TRGJ1	16	-1	-1	19
1	4.587597887869932E-6	TGTGCCACCTGGGAGCCGGTT	CATWEPV	TRGV4	.	TRGJ1	13	-1	-1	19
