# Supplementary material for: Dissection of the Human T-Cell Receptor γ Gene Repertoire in the Brain and Peripheral Blood Identifies Age- and Alzheimer's Disease-Associated Clonotype Profiles
Source: Front Immunol. 2020 Jan 29;11:12. doi: 10.3389/fimmu.2020.00012 (PMC7025544; doi:10.3389/fimmu.2020.00012)
Supplement: Supplementary file 5 [file Data_Sheet_2.zip › repertoires_corrected_and_decontaminated/323.txt]

count	freq	cdr3nt	cdr3aa	v	d	j	VEnd	DStart	DEnd	JStart
5218	0.16359931023671423	TGTGCCTTGTGGGAGAAGCCTTCGGAGAATTATTATAAGAAACTCTTT	CALWEKPSENYYKKLF	TRGV9	.	TRGJ2	14	-1	-1	26
3437	0.10775983696504154	TGTGCCACCTGGGACCGGCCTTATAAGAAACTCTTT	CATWDRPYKKLF	TRGV2	.	TRGJ2	19	-1	-1	20
2513	0.07878977896221978	TGTGCCACCTGGGATCGGGAGATACTCTTT	CATWDREILF	TRGV5	.	TRGJ2	13	-1	-1	19
2312	0.07248785076030725	TCCTATTATAAGAAACTCTTT	SYYKKLF	TRGV4	.	TRGJ2	0	-1	-1	3
2124	0.06659350995453833	TGTGCCTTGTGGGAGGGAAAACAAGAGTTGGGCAAAAAAATCAAGGTATTT	CALWEGKQELGKKIKVF	TRGV9	.	TRGJP	15	-1	-1	21
2102	0.06590374666875685	TGTGCCACCTGGGACGGGGGGGAGAAACTCTTT	CATWDGGEKLF	TRGV2	.	TRGJ1	17	-1	-1	22
1900	0.059570465590217905	TGTGCCTTGAAACTCTTT	CALKLF	TRGV9	.	TRGJ1	8	-1	-1	8
1330	0.041699325913152535	TGTGCCACCCATAAGAAACTCTTT	CATHKKLF	TRGV3	.	TRGJ2	8	-1	-1	10
1253	0.039285154412917384	TGTGCCACCTGGGACAGGGATTATTATAAGAAACTCTTT	CATWDRDYYKKLF	TRGV3	.	TRGJ2	17	-1	-1	19
1211	0.03796833359460731	TGTGCCACCTGGGATAGTTATAAGAAACTCTTT	CATWDSYKKLF	TRGV8	.	TRGJ1	16	-1	-1	17
1185	0.03715315880232011	TGTGCCACCTGGGACAGATATTATAAGAAACTCTTT	CATWDRYYKKLF	TRGV5	.	TRGJ2	16	-1	-1	18
1162	0.03643204263991221	TGTGCCACCTGGGACGCGAATTATAAGAAACTCTTT	CATWDANYKKLF	TRGV2	.	TRGJ2	15	-1	-1	19
1132	0.0354914563411193	TGTGCCACCTGGGATAGTGATTGGATCAAGACGTTT	CATWDSDWIKTF	TRGV8	.	TRGJP2	16	-1	-1	14
1130	0.03542875058786644	TGTGCCACCTGGGTCCCCGCTTTCCGGTATTATAAGAAACTCTTT	CATWVPAFRYYKKLF	TRGV2	.	TRGJ2	12	-1	-1	27
1051	0.03295187333437843	TGTGCCACCTGGGACGGGTCCCTATATAAGAAACTCTTT	CATWDGSLYKKLF	TRGV2	.	TRGJ1	21	-1	-1	24
904	0.02834300047029315	TGTGCCACCTGGTCACCTAATTATTATAAGAAACTCTTT	CATWSPNYYKKLF	TRGV8	.	TRGJ2	11	-1	-1	18
811	0.025427182944035114	TGTGCCACCTGGGACGGGGATTATTATAAGAAACTCTTT	CATWDGDYYKKLF	TRGV7	.	TRGJ2	17	-1	-1	19
580	0.018184668443329676	TGTGCCACCTGGGATTATAAGAAACTCTTT	CATWDYKKLF	TRGV8	.	TRGJ1	14	-1	-1	13
290	0.009092334221664838	AGTGCCTTGTGGGAGGGAAAACAAGAGTTGGGCAAAAAAATCAAGGTATTT	SALWEGKQELGKKIKVF	TRGV9	.	TRGJP	15	-1	-1	21
137	0.004295344097820975	TGTGCCACCTGGGATAGTGATTGGATCGAGACGTTT	CATWDSDWIETF	TRGV8	.	TRGJP2	16	-1	-1	14
41	0.0012854679416836495	TGTGCCACCTGGGACGGGCCCTTTCCGGGGACTACCACTGGTTGGTTCAAGATATTT	CATWDGPFPGTTTGWFKIF	TRGV2	.	TRGJP1	20	-1	-1	32
19	5.95704655902179E-4	TGTGCCACCTGTGATAGTGATTGGATCGAGACGTTT	CATCDSDWIETF	TRGV8	.	TRGJP2	16	-1	-1	14
10	3.1352876626430476E-4	TGTGCCATTGATAAGAAACTCTTT	CAIDKKLF	TRGV9	.	TRGJ1	9	-1	-1	6
4	1.254115065057219E-4	TGTGCTGCGTGGGACAACTATATGTCTGGTTGGTTCAAGATATTT	CAAWDNYMSGWFKIF	TRGV10	.	TRGJP1	13	-1	-1	25
4	1.254115065057219E-4	TGTGCCACCTGGGGTCTAGCTTTGGATTATTATAAGAAACTCTTT	CATWGLALDYYKKLF	TRGV7	.	TRGJ1	12	-1	-1	25
3	9.405862987929142E-5	TGTGCCACCTGGGACGGGCAGGGGAAGAAACTCTTT	CATWDGQGKKLF	TRGV2	.	TRGJ1	18	-1	-1	24
3	9.405862987929142E-5	TGTGCCACCTGGGACAGATATTATAAGAGGCTCTTT	CATWDRYYKRLF	TRGV5	.	TRGJ1	16	-1	-1	18
3	9.405862987929142E-5	TGTGCCACCTGGGAGCGTAAGAAACTCTTT	CATWERKKLF	TRGV3	.	TRGJ1	13	-1	-1	17
2	6.270575325286095E-5	TGTGCCTTGTGGGCTATGGAGAATTATAAGAAACTCTTT	CALWAMENYKKLF	TRGV9	.	TRGJ1	12	-1	-1	22
2	6.270575325286095E-5	TGTGCTGCGTGGGATTATAGGTATAAGAAACTCTTT	CAAWDYRYKKLF	TRGV10	.	TRGJ1	16	-1	-1	21
2	6.270575325286095E-5	TGTGCCACCTGGTCACCTAATTATAAGAAACTCTTT	CATWSPNYKKLF	TRGV8	.	TRGJ1	11	-1	-1	19
2	6.270575325286095E-5	TGTGCCACCTGGGACGGGCTAGATAAGAAACTCTTT	CATWDGLDKKLF	TRGV2	.	TRGJ1	18	-1	-1	22
1	3.135287662643048E-5	TGTGCCACCTGGGACAGGCTCATCTCTTTGGCAGTGGAACAACACGGAAGGCCCCACAGCGTCTTTATGCCTCTCGCCAAGTTAGTTCCAAGACTTGGGAGAAAAAAAAGGGGGCTCTTT	CATWDRLISLAVEQHGRPHSVFMPLAKLVPRLGRKKRGLF	TRGV7	.	TRGJ1	18	-1	-1	114
1	3.135287662643048E-5	TGTGCCTCTCTTATTATAAGAAACTCTTTGGCAGTGGAACAACAGTGTTGTTCCACTGCCAAAGAGTTTCTTATACTAATCCCGGCTGAGGGTAGTGATTGGATCAAGACGTTT	CASLIIRNSLAVEQQCCSTAKEFLILIPAEGSDWIKTF	TRGV9	.	TRGJP2	6	-1	-1	91
1	3.135287662643048E-5	TCCTATTATAAGAAACTCTTTGGCAGTGGAACAACACCTGTAATGATAAGCTTTGTTCCGGAACAACTCTTT	SYYKKLFGSGTTPVMISFVPEQLF	TRGV4	.	TRGJ1	0	-1	-1	64
1	3.135287662643048E-5	TGTGCCACCTGGGACGGATGTATTATAAGAAACTCTTTGGCAGTGGAACAACTCTTT	CATWDGCIIRNSLAVEQLF	TRGV4	.	TRGJ1	16	-1	-1	49
1	3.135287662643048E-5	TGTGACACCTGGGACGGGCCCTTTCCGGGGACTACCACTGGATGGTTCAAGATATTT	CDTWDGPFPGTTTGWFKIF	TRGV2	.	TRGJP1	20	-1	-1	32
1	3.135287662643048E-5	TGTGCCCCGTGGGAGAAGCCTTCGGAGAATCATTATAAGAAACTCTTT	CAPWEKPSENHYKKLF	TRGV9	.	TRGJ1	14	-1	-1	26
1	3.135287662643048E-5	TGTGCTGCGTGGGACAACTGTATGTCTGGTTGGTTCAAGATATTT	CAAWDNCMSGWFKIF	TRGV10	.	TRGJP1	13	-1	-1	25
1	3.135287662643048E-5	TGTGCTGGGGGATGCACAATTAGCTATTATTATAAGAAACTCTTT	CAGGCTISYYYKKLF	TRGV10	.	TRGJ1	12	-1	-1	25
1	3.135287662643048E-5	TGTGCCTTGTGGGAGGAGTTCCTTTTGTATTATAAGAAACTCTTT	CALWEEFLLYYKKLF	TRGV9	.	TRGJ1	15	-1	-1	27
1	3.135287662643048E-5	TGTGCCACCTGGGACCGGCCTAGCAAGAATAGGGCTGTCCTCTTT	CATWDRPSKNRAVLF	TRGV2	.	TRGJ1	19	-1	-1	39
1	3.135287662643048E-5	TGTGCCACCTGGGTCCCCGCTTTCCGATATAAGAAACTCTTT	CATWVPAFRYKKLF	TRGV2	.	TRGJ1	12	-1	-1	27
1	3.135287662643048E-5	TGTGCCACCTGGGACGGATGTATTGATTGGATCAAGACGTTT	CATWDGCIDWIKTF	TRGV4	.	TRGJP2	16	-1	-1	19
1	3.135287662643048E-5	TGTGCCACCTGGGACCCTAATTATTATAAGAAACTCTTT	CATWDPNYYKKLF	TRGV3	.	TRGJ1	14	-1	-1	18
1	3.135287662643048E-5	TGTGCCACCTGTGATAGTGATCGGATCGAGACGTTT	CATCDSDRIETF	TRGV8	.	TRGJP2	16	-1	-1	14
1	3.135287662643048E-5	TGTGCCACCTGGGACGGGCTTTTTAGGAAACTCTTT	CATWDGLFRKLF	TRGV2	.	TRGJ1	18	-1	-1	20
1	3.135287662643048E-5	TGTGCCTTGTGGAAGAATAGGGCTGTCCTCTTT	CALWKNRAVLF	TRGV9	.	TRGJ1	14	-1	-1	27
1	3.135287662643048E-5	TGTGCCACCTGGGATGTGTATAAGAAACTCTTT	CATWDVYKKLF	TRGV5	.	TRGJ1	13	-1	-1	18
1	3.135287662643048E-5	TGTGCCACCTGGGATCGGGAGATAATATTG	CATWDREIIL	TRGV5	.	TRGJ1	13	-1	-1	27
