# Supplementary material for: Dissection of the Human T-Cell Receptor γ Gene Repertoire in the Brain and Peripheral Blood Identifies Age- and Alzheimer's Disease-Associated Clonotype Profiles
Source: Front Immunol. 2020 Jan 29;11:12. doi: 10.3389/fimmu.2020.00012 (PMC7025544; doi:10.3389/fimmu.2020.00012)
Supplement: Supplementary file 5 [file Data_Sheet_2.zip › repertoires_corrected_and_decontaminated/312.txt]

count	freq	cdr3nt	cdr3aa	v	d	j	VEnd	DStart	DEnd	JStart
44851	0.26991033279171933	TGTGCCACCTGGGGGTTGGGCAAAAAAATCAAGGTATTT	CATWGLGKKIKVF	TRGV4	.	TRGJP	12	-1	-1	14
35259	0.21218631521935366	TGTGCTGCGTGGGATCCCTATAAGAAACTCTTT	CAAWDPYKKLF	TRGV10	.	TRGJ1	14	-1	-1	18
32359	0.19473430823855087	TGTGCCACCGGCGGAACTTATAAGAAACTCTTT	CATGGTYKKLF	TRGV4	.	TRGJ2	8	-1	-1	17
17901	0.10772702653908647	TGTGCCTTGTGGGAGGTGTATTATTATAAGAAACTCTTT	CALWEVYYYKKLF	TRGV9	.	TRGJ2	17	-1	-1	19
8340	0.05018956490341217	TGTGCCACCTGGGACCCCCACGAAGGGGATTATTATAAGAAACTCTTT	CATWDPHEGDYYKKLF	TRGV2	.	TRGJ2	14	-1	-1	28
6371	0.03834025395679124	TGTGCTGCTCCCACTGGTTGGTTCAAGATATTT	CAAPTGWFKIF	TRGV10	.	TRGJP1	7	-1	-1	10
5889	0.03543961003791298	TGTGCCTTGTGGGAGCTGCGGGGGTATAAGAAACTCTTT	CALWELRGYKKLF	TRGV9	.	TRGJ2	18	-1	-1	24
5843	0.0351627850995968	TGTGCCTTGTGGGAGGTGCAAGTTGTTTATTATAAGAAACTCTTT	CALWEVQVVYYKKLF	TRGV9	.	TRGJ2	19	-1	-1	26
5159	0.031046518625504	TGTGCTGCGTGGGATGATGATTATAAGAAACTCTTT	CAAWDDDYKKLF	TRGV10	.	TRGJ1	14	-1	-1	16
2271	0.013666726846001084	TGTGCCACCTGGTTCTTTTCCGCGGATGGTTGGTTCAAGATATTT	CATWFFSADGWFKIF	TRGV4	.	TRGJP1	11	-1	-1	26
935	0.0056267677679484865	TGTGCTGCGTGGGATATTAAGGTCTTT	CAAWDIKVF	TRGV10	.	TRGJ1	14	-1	-1	22
910	0.005476319431907083	TGTGCTGCGTGGGATATTAAGCTCTTT	CAAWDIKLF	TRGV10	.	TRGJ1	14	-1	-1	18
34	2.046097370163086E-4	TGTGCCACCTGGGACGGGGGGGGCACTGGTTGGTTCAAGATATTT	CATWDGGGTGWFKIF	TRGV5	.	TRGJP1	17	-1	-1	23
4	2.4071733766624542E-5	TGTGCCACCTGGGATGATATTGCCGTGAAGAAACTCTTT	CATWDDIAVKKLF	TRGV4	.	TRGJ1	15	-1	-1	27
2	1.2035866883312271E-5	TGTGCCACCTGGGATGGGCTGATTATAAGAAACTCTTTGGCAGTGGAACAACACACTGTCAGAAAGGAATCCGGCATTCCGTCAGGCAAATTTGAGGTGGATAGGATACCTGAAACGTCTACATCCACTCTCACCATTCACAATGTAGAGAAACAGGACATAGCTACCTACTACTGTGCCTTGTGGGAGGTGTATTATTATAAGAAACTCTTT	CATWDGLIIRNSLAVEQHTVRKESGIPSGKFEVDRIPETSTSTLTIHNVEKQDIATYYCALWEVYYYKKLF	TRGV4	.	TRGJ1	18	-1	-1	193
2	1.2035866883312271E-5	TGTGCCACCTGGGATGGGCTGATTATAAGAAACTCTTTGGCAGTGGAACAACACAGCATGGGTAAGACAAGCAACAAAGTGGAGGCAAGAAAGAATTCTCAAACTCTCACTTCAATCCTTACCATCAAGTCCGTAGAGAAAGAAGACATGGCCGTTTACTACTGTGCTGCTCCCACTGGTTGGTTCAAGATATTT	CATWDGLIIRNSLAVEQHSMGKTSNKVEARKNSQTLTSILTIKSVEKEDMAVYYCAAPTGWFKIF	TRGV4	.	TRGJP1	18	-1	-1	172
2	1.2035866883312271E-5	TGTGCCCTCTTTATTATAAGAAACTCTTTGGCAGTGGAACAACACAGCATGGGTAAGACAAGCAACAAAGTGGAGGCAAGAAAGAATTCTCAAACTCTCACTTCAATCCTTACCATCAAGTCCGTAGAGAAAGAAGACATGGCCGTTTACTACTGTGCTGCGTGGGATCCCTATAAGAAACTCTTT	CALFIIRNSLAVEQHSMGKTSNKVEARKNSQTLTSILTIKSVEKEDMAVYYCAAWDPYKKLF	TRGV9	.	TRGJ1	5	-1	-1	171
2	1.2035866883312271E-5	TGTGCCACCTGGGGATTAAGAAACTCTTTGGCAGTGGAACAACACAGCATGGGTAAGACAAGCAACAAAGTGGAGGCAAGAAAGAATTCTCAAACTCTCACTTCAATCCTTACCATCAAGTCCGTAGAGAAAGAAGACATGGCCGTTTACTACTGTGCTGCGTGGGATCCCTATAAGAAACTCTTT	CATWGLRNSLAVEQHSMGKTSNKVEARKNSQTLTSILTIKSVEKEDMAVYYCAAWDPYKKLF	TRGV7	.	TRGJ1	12	-1	-1	171
2	1.2035866883312271E-5	TGTGCCACCGGCGGAACTTATAAGAAACTCTTTGGCAGTGGAACAAGCATGGGTAAGACAAGCAACAAAGTGGAGGCAAGAAAGAATTCTCAAACTCTCACTTCAATCCTTACCATCAAGTCCGTAGAGAAAGAAGACATGGCCGTTTACTACTGTGCTGCGTGGGATCCCTATAAGAAACTCTTT	CATGGTYKKLFGSGTSMGKTSNKVEARKNSQTLTSILTIKSVEKEDMAVYYCAAWDPYKKLF	TRGV4	.	TRGJ1	8	-1	-1	171
2	1.2035866883312271E-5	TGTGCCTTGTGTGAGTCGCCGTATTATTATAAGAAACTCTTT	CALCESPYYYKKLF	TRGV9	.	TRGJ1	14	-1	-1	19
2	1.2035866883312271E-5	TGTGCCTTGTGGGAGGTGCAAAGAAACTATAAGAAACTCTTT	CALWEVQRNYKKLF	TRGV9	.	TRGJ1	19	-1	-1	27
2	1.2035866883312271E-5	TGTGCCACCTGGTTCCCGGGCGATTATAAGAAACTCTTT	CATWFPGDYKKLF	TRGV5	.	TRGJ1	11	-1	-1	22
2	1.2035866883312271E-5	TGTGCCACCTGGGGGTTG	CATWGL	TRGV4	.	TRGJ1	12	-1	-1	15
1	6.0179334416561355E-6	TGTGCCACCTGGGACGGGCCCTGTCTCCTTATAAGAAACTCTTTGGCAGTGGAACAACACACTGTCAGAAAGGAATCCGGCATTCCGTCAGGCAAATTTGAGGTGGATAGGATACCTGAAACGTCTACATCCACTCTCACCATTCACAATGTAGAGAAACAGGACATAGCTACCTACTACTGTGCCTTGTGGGAGGTGTATTATTATAAGAAACTCTTT	CATWDGPCLLIRNSLAVEQHTVRKESGIPSGKFEVDRIPETSTSTLTIHNVEKQDIATYYCALWEVYYYKKLF	TRGV2	.	TRGJ1	24	-1	-1	199
1	6.0179334416561355E-6	TGTGCCACCTGGGATGGGCCCATTATAAGAAACTCTTTGGCAGTGGAACAACACAGCATGGGTAAGACAAGCAACAAAGTGGAGGCAAGAAAGAATTCTCAAACTCTCACTTCAATCCTTACCATCAAGTCCGTAGAGAAAGAAGACATGGCCGTTTACTACTGTGCTGCGTGGGATATTAAGGTCTTT	CATWDGPIIRNSLAVEQHSMGKTSNKVEARKNSQTLTSILTIKSVEKEDMAVYYCAAWDIKVF	TRGV4	.	TRGJ1	22	-1	-1	184
1	6.0179334416561355E-6	TGTGCCACCTGGGTAAGAAACTCTTTGGCAGTGGAACAACACATGGGTAAGACAAGCAACAAAGTGGAGGCAAGAAAGAATTCTCAAACTCTCACTTCAATCCTTACCATCAAGTCCGTAGAGAAAGAAGACATGGCCGTTTACTACTGTGCTGCTCCCACTGGTTGGTTCAAGATATTT	CATWVRNSLAVEQHMGKTSNKVEARKNSQTLTSILTIKSVEKEDMAVYYCAAPTGWFKIF	TRGV8	.	TRGJP1	12	-1	-1	157
1	6.0179334416561355E-6	TGTGCCACCTGGGATAGCATGGGTAAGACAAGCAACGAAGTGGAGGCAAGAAAGAATTCTCAAACTCTCACTTCAATCCTTACCATCAAGTCCGTAGAGAAAGAAGACATGGCCGTTTACTACTGTGCTGCGTGGGATCCCTATAAGAAACTCTTT	CATWDSMGKTSNEVEARKNSQTLTSILTIKSVEKEDMAVYYCAAWDPYKKLF	TRGV4	.	TRGJ1	14	-1	-1	141
1	6.0179334416561355E-6	TGTGCCTTGTGGGAGGTGTATTATTATAAGAAACTCTTTGGCAGTGGAACAACAAATCCCAGACCACCAGAATTTGAAGAACTCAGGGAAACTGAATTAGAGTTTTTGATATGGACTGAATCACTGTGGAATTATTATAAGAAACTCTTT	CALWEVYYYKKLFGSGTTNPRPPEFEELRETELEFLIWTESLWNYYKKLF	TRGV9	.	TRGJ1	17	-1	-1	128
1	6.0179334416561355E-6	TGTGCTGCGTGGGATTTGCTAATTATAAGAAACTCTTTGGCAGTGGAACAACACTTGAGAATGATACTGCGAAATCTTATTGAAAATGACTCTGGAGTCTATTACTGTGCCACCTGGGGGTTGGGCAAAAAAATCAAGGTATTT	CAAWDLLIIRNSLAVEQHLRMILRNLIENDSGVYYCATWGLGKKIKVF	TRGV10	.	TRGJP	15	-1	-1	119
1	6.0179334416561355E-6	TGTGCCTTGTGGGAGGTGCAAGTTGTTTATTATAAGAAACTCTTTGGCAGTGGAACAACACACTGTGCTGCGTGGGATCCCTATAAGAAACTCTTT	CALWEVQVVYYKKLFGSGTTHCAAWDPYKKLF	TRGV9	.	TRGJ1	19	-1	-1	81
1	6.0179334416561355E-6	TGTGCCACCTGGGACCCCCACGAAGGGGATTATTATAAGAAACTCTTTGGCAGTGGAACAACTGTCAGAAAGGAATCCTTCCACTTCCTCTTT	CATWDPHEGDYYKKLFGSGTTVRKESFHFLF	TRGV2	.	TRGJ1	14	-1	-1	87
1	6.0179334416561355E-6	TGTGCCACCTGGGACCCCCACGAAGGGGATTATTATAAGGAACTCTTTGGCAGTGGAACAAGTAGTGATTGGATCAAGACGTTT	CATWDPHEGDYYKELFGSGTSSDWIKTF	TRGV2	.	TRGJP2	14	-1	-1	60
1	6.0179334416561355E-6	TGTGCCCTCTTTATTATAAGAAACTCTTTGGCAGTGGAACAACACGCCTTGTGGGAGGTGTATTATTATAAGAAACTCTTT	CALFIIRNSLAVEQHALWEVYYYKKLF	TRGV9	.	TRGJ1	5	-1	-1	61
1	6.0179334416561355E-6	TGTGCCACCTGGGTAAGAAACTCTTTGGCAGTGGAACAACACTGTAATGATAAGCTTTGTTCCGGCTTCTACTTCCTCTTT	CATWVRNSLAVEQHCNDKLCSGFYFLF	TRGV8	.	TRGJ1	12	-1	-1	75
1	6.0179334416561355E-6	TGTGCTACCTGGGACCCCCACGAAGAGGATTATTATAAGGAACTCTTT	CATWDPHEEDYYKELF	TRGV2	.	TRGJ1	14	-1	-1	28
1	6.0179334416561355E-6	TGTGCCACCTGGGGCCCCCACGAAGGGGATTATTGTACGAAACTCTTT	CATWGPHEGDYCTKLF	TRGV2	.	TRGJ1	12	-1	-1	28
1	6.0179334416561355E-6	TGTGCCTTGTGGGAGGTAACTACCACTGGTTGGCTCAAGATATTT	CALWEVTTTGWLKIF	TRGV9	.	TRGJP1	16	-1	-1	14
1	6.0179334416561355E-6	TGTGCTGCGTGGGATTCCGCAACGTATTATAAGAAACTCTTT	CAAWDSATYYKKLF	TRGV10	.	TRGJ1	21	-1	-1	24
1	6.0179334416561355E-6	TGTGCCACCTGTGATGGTCCCGGAACTTATAAGAAACTCTTT	CATCDGPGTYKKLF	TRGV4	.	TRGJ1	20	-1	-1	26
1	6.0179334416561355E-6	TGTGCTGCGTGGGAGGTGTATTATTATAAGAAACTCTTT	CAAWEVYYYKKLF	TRGV10	.	TRGJ1	13	-1	-1	19
1	6.0179334416561355E-6	TGTGCCACCTGCATGCTGGGCAAAAAAATCAAGGTATTT	CATCMLGKKIKVF	TRGV4	.	TRGJP	10	-1	-1	16
1	6.0179334416561355E-6	TGTGCTGCGTGGGATGCCCGGGAGAAACTCTTT	CAAWDAREKLF	TRGV10	.	TRGJ1	14	-1	-1	22
1	6.0179334416561355E-6	TGTGCCACCTGGGACGGGTTCGGGAAACTCTTT	CATWDGFGKLF	TRGV7	.	TRGJ1	17	-1	-1	23
1	6.0179334416561355E-6	TGTGCCACCGGTGGCAAAAAAATCAAGGTATTT	CATGGKKIKVF	TRGV4	.	TRGJP	8	-1	-1	12
1	6.0179334416561355E-6	TGCGCTGTGTGGAATCCCTATAAGAAACTCTTT	CAVWNPYKKLF	TRGV10	.	TRGJ1	14	-1	-1	18
1	6.0179334416561355E-6	TGCGCCACCGACGGAACTTATAAGAGACTCTTT	CATDGTYKRLF	TRGV4	.	TRGJ1	8	-1	-1	17
1	6.0179334416561355E-6	TGTGCTCCCACTGGTTGGTTCAAGATATTT	CAPTGWFKIF	TRGV10	.	TRGJP1	5	-1	-1	7
1	6.0179334416561355E-6	TGTGCCTTGTGGAGGGGTGGGAAACTCTTT	CALWRGGKLF	TRGV9	.	TRGJ1	18	-1	-1	20
1	6.0179334416561355E-6	TGTGCCACCTGGGATCCGAAACTCTTT	CATWDPKLF	TRGV2	.	TRGJ1	13	-1	-1	17
