# Supplementary material for: Dissection of the Human T-Cell Receptor γ Gene Repertoire in the Brain and Peripheral Blood Identifies Age- and Alzheimer's Disease-Associated Clonotype Profiles
Source: Front Immunol. 2020 Jan 29;11:12. doi: 10.3389/fimmu.2020.00012 (PMC7025544; doi:10.3389/fimmu.2020.00012)
Supplement: Supplementary file 5 [file Data_Sheet_2.zip › repertoires_corrected_and_decontaminated/9.txt]

count	freq	cdr3nt	cdr3aa	v	d	j	VEnd	DStart	DEnd	JStart
18682	0.1525933186310545	TGTGCCTTGTGGGAGGATTATTATAAGAAACTCTTT	CALWEDYYKKLF	TRGV9	.	TRGJ2	15	-1	-1	16
17557	0.14340439434779056	TGTGCCTTGTGGGAGGTCCCGAATTATTATAAGAAACTCTTT	CALWEVPNYYKKLF	TRGV9	.	TRGJ2	16	-1	-1	19
12874	0.10515396553132403	TGTGCCACCTGGAATTATTATAAGAAACTCTTT	CATWNYYKKLF	TRGV4	.	TRGJ2	14	-1	-1	11
7670	0.06264804378011925	TGTGCCTTGTGGGGGCAAGAGTTGGGCAAAAAAATCAAGGTATTT	CALWGQELGKKIKVF	TRGV9	.	TRGJP	12	-1	-1	12
5817	0.04751286449399657	TGTGCCTTGTGGGAGGTTAGAGGATATTATAAGAAACTCTTT	CALWEVRGYYKKLF	TRGV9	.	TRGJ2	16	-1	-1	24
5489	0.04483378256963163	TGTGCTGCGTGGGATTATACAAAGAAACTCTTT	CAAWDYTKKLF	TRGV10	.	TRGJ1	16	-1	-1	21
5184	0.04234256309728008	TGTGCGGGGGGGAAACTCTTT	CAGGKLF	TRGV10	.	TRGJ2	4	-1	-1	11
5109	0.04172996814506248	TGTGCTGCGTGGGATGATTATAAGAAACTCTTT	CAAWDDYKKLF	TRGV10	.	TRGJ2	14	-1	-1	13
4867	0.03975332843257372	TGTGCTGCGTGGGGGCGGAATTATTATAAGAAACTCTTT	CAAWGRNYYKKLF	TRGV10	.	TRGJ2	12	-1	-1	17
3979	0.03250020419831741	TGTGCTGCGTGGCCCCCCCCCTTATTTGGGAAACTCTTT	CAAWPPPLFGKLF	TRGV10	.	TRGJ2	11	-1	-1	29
3699	0.030213183043371724	TGTGCCACCTGGGACGGCAATAAGAAACTCTTT	CATWDGNKKLF	TRGV2	.	TRGJ2	16	-1	-1	19
3655	0.0298537940047374	TGTGCTGCGTGGGATTCTGTGAAACTCTTT	CAAWDSVKLF	TRGV10	.	TRGJ2	15	-1	-1	20
3515	0.02871028342726456	TGTGCCACCTGGGACAGGCATTATAAGAAACTCTTT	CATWDRHYKKLF	TRGV5	.	TRGJ2	18	-1	-1	19
3397	0.02774646736910888	TGTGCCACCTGGGACGGGGAGAAACTCTTT	CATWDGEKLF	TRGV3	.	TRGJ2	17	-1	-1	19
3019	0.024658988809932208	TGTGCCACCTGGGATGGCCGTTATAAGAAACTCTTT	CATWDGRYKKLF	TRGV4	.	TRGJ2	16	-1	-1	20
2911	0.02377685207873887	TGTGCCACCTGGGATGGACTTTATTATAAGAAACTCTTT	CATWDGLYYKKLF	TRGV4	.	TRGJ2	16	-1	-1	20
2785	0.022747692559013315	TGTGCCACCTGGGACAGGCCGACCTTTTATTATAAGAAACTCTTT	CATWDRPTFYYKKLF	TRGV5	.	TRGJ2	19	-1	-1	26
2588	0.021138609817855102	TGTGCCACCTGGGATGGTGTGAGGTTCGGGGGGAAACTCTTT	CATWDGVRFGGKLF	TRGV4	.	TRGJ2	16	-1	-1	32
2376	0.01940700808625337	TGTGCTGCGTGGGACCCAAGGGACTATTATAAGAAACTCTTT	CAAWDPRDYYKKLF	TRGV10	.	TRGJ2	13	-1	-1	24
2288	0.018688230008984726	TGTGCCACCTGGGACGCAAGGAATTATAAGAAACTCTTT	CATWDARNYKKLF	TRGV2	.	TRGJ2	15	-1	-1	22
1362	0.011124724332271503	TGTGCCACCTGGGACGATTATAAGAAACTCTTT	CATWDDYKKLF	TRGV7	.	TRGJ1	14	-1	-1	16
1123	0.009172588417871436	TGTGCCACCTGGAAGAATTATTATAAGAAACTCTTT	CATWKNYYKKLF	TRGV2	.	TRGJ2	11	-1	-1	14
1097	0.008960222167769337	TGTGCCACCTGGGACTGGAATTATAAGAAACTCTTT	CATWDWNYKKLF	TRGV5	.	TRGJ1	17	-1	-1	19
668	0.005456179041084702	TGTGCCACCTGGACCACTGGTTGGTTCAAGATATTT	CATWTTGWFKIF	TRGV5	.	TRGJP1	11	-1	-1	12
617	0.005039614473576738	TGTGCCACCTGGGACGGCAATAAGGAACTCTTT	CATWDGNKELF	TRGV2	.	TRGJ2	16	-1	-1	19
11	8.984725965858041E-5	TGTGCCTTGTGGGAGGATTATTATAAGAAAATATTG	CALWEDYYKKIL	TRGV9	.	TRGJ1	15	-1	-1	16
10	8.167932696234583E-5	TGTGCCTTGTGGGAGGTTAGAGGATATTATAAGAAAATATTG	CALWEVRGYYKKIL	TRGV9	.	TRGJ1	16	-1	-1	24
10	8.167932696234583E-5	TGTGCTGCGTGGGATTCTGTGAAACTATTG	CAAWDSVKLL	TRGV10	.	TRGJ1	15	-1	-1	20
10	8.167932696234583E-5	TGTGCCACCTGGGACGGGGAGAAACTATTG	CATWDGEKLL	TRGV3	.	TRGJ1	17	-1	-1	19
7	5.717552887364208E-5	TGTGCTGCGTGTACTGTGAAACTCTTT	CAACTVKLF	TRGV10	.	TRGJ1	10	-1	-1	17
6	4.90075961774075E-5	TGTGCCACCTGGAATTATAAGAAACTCTTT	CATWNYKKLF	TRGV4	.	TRGJ1	14	-1	-1	13
5	4.0839663481172915E-5	TGTGCCACCTGGGACAGGCCGACCTTT	CATWDRPTF	TRGV5	.	TRGJ1	19	-1	-1	23
4	3.2671730784938334E-5	TGTGCCACCTGGGACGGGCAAGGGAATTATTATAAGAAACTCTTT	CATWDGQGNYYKKLF	TRGV2	.	TRGJ1	18	-1	-1	23
4	3.2671730784938334E-5	TGTGCCACCTGGGACGGGCCCCTATATTATAAGAAACTCTTT	CATWDGPLYYKKLF	TRGV2	.	TRGJ1	20	-1	-1	24
4	3.2671730784938334E-5	TGTGCCACCTGGGATTATAAGAAACTCTTT	CATWDYKKLF	TRGV8	.	TRGJ1	14	-1	-1	13
3	2.450379808870375E-5	TGTGCCACCTGGGACGAACCGAATTATTATAAGAAACTCTTT	CATWDEPNYYKKLF	TRGV3	.	TRGJ1	14	-1	-1	19
3	2.450379808870375E-5	TGTGCACCAGGAATGGGACATAATAAGAAACTCTTT	CAPGMGHNKKLF	TRGV8	.	TRGJ1	16	-1	-1	19
2	1.6335865392469167E-5	TGTGCCACCTGTGCTCCTTATTATAAGAAACTCTTT	CATCAPYYKKLF	TRGV5	.	TRGJ1	10	-1	-1	17
2	1.6335865392469167E-5	TGTGCCACCCCCCCTTATTATAAGAAACTCTTT	CATPPYYKKLF	TRGV2	.	TRGJ1	8	-1	-1	14
2	1.6335865392469167E-5	TGTGCTGCGTGGGGGCGGAAACTCTTT	CAAWGRKLF	TRGV10	.	TRGJ1	12	-1	-1	17
1	8.167932696234583E-6	TGTGCCACCTGGGATGGCCGTTATAAGAAACTCTTTGGCAGTGGAACAACACTCGGCACTGTCAGAAAGGAATCCGGCATTCCGTCAGGCAAATTTGAGGTGGATAGGATACCTGAAACGTCTACGTCCACTCTCACCATTCACAATGTAGAGAAACAGGACATAGCTACCTACTACTGTGCCTTGTGGGAGGTCCCGAATTATTATAAGAAACTCTTT	CATWDGRYKKLFGSGTTLGTVRKESGIPSGKFEVDRIPETSTSTLTIHNVEKQDIATYYCALWEVPNYYKKLF	TRGV4	.	TRGJ1	16	-1	-1	196
1	8.167932696234583E-6	TGTGCCACCTGGGGCCTAGTAGTGATTGGATCAAGACGTTTGCAAAAGGGACATAATAAGAAACTCTTT	CATWGLVVIGSRRLQKGHNKKLF	TRGV8	.	TRGJ1	12	-1	-1	52
1	8.167932696234583E-6	TGTGCTGCGTGGGATTCCGACATCCCACTGGTTGGTTCAAGATATTATAAGAAACTCTTT	CAAWDSDIPLVGSRYYKKLF	TRGV10	.	TRGJ1	27	-1	-1	42
1	8.167932696234583E-6	TGTGCCACCTGGGACAGGCATTATAAGAAACTCTTTGGCAGTGGACTCTTT	CATWDRHYKKLFGSGLF	TRGV5	.	TRGJ1	18	-1	-1	44
1	8.167932696234583E-6	TGTGCCACCTGGGACGACCCCGGTAATTATTATAAGAAACTCTTT	CATWDDPGNYYKKLF	TRGV2	.	TRGJ1	21	-1	-1	24
1	8.167932696234583E-6	TGTGCTGCGTGGGGGCCAAGGGACTATCATAAGAAACTCTTT	CAAWGPRDYHKKLF	TRGV10	.	TRGJ1	12	-1	-1	24
1	8.167932696234583E-6	TGTGCCACCTGGGACGCAAGGAATTATTATAAGAAACTCTTT	CATWDARNYYKKLF	TRGV2	.	TRGJ1	15	-1	-1	20
1	8.167932696234583E-6	TGTGCTGCGTGGGACCCAAGGGACTATTATAAGATATTT	CAAWDPRDYYKIF	TRGV10	.	TRGJP1	13	-1	-1	30
1	8.167932696234583E-6	TGTGCCTTGTGGGATGGACTTTATTATAAGAAACTCTTT	CALWDGLYYKKLF	TRGV9	.	TRGJ1	13	-1	-1	20
1	8.167932696234583E-6	TGTGCCACCTGGGACGGGCCGAAGCCTAAGAAACTCTTT	CATWDGPKPKKLF	TRGV2	.	TRGJ1	19	-1	-1	26
1	8.167932696234583E-6	TGTGCTGCGTGGTCACGGAGGTTCCAGAAACTCTTT	CAAWSRRFQKLF	TRGV10	.	TRGJ1	11	-1	-1	25
1	8.167932696234583E-6	TGTGCCACCTGGGATAGGCGGTGGAGGAAACTCTTT	CATWDRRWRKLF	TRGV8	.	TRGJ1	18	-1	-1	26
1	8.167932696234583E-6	TGTGCCACCTGGAATTATTATAATAAGAAACTCTTT	CATWNYYNKKLF	TRGV4	.	TRGJ1	14	-1	-1	16
1	8.167932696234583E-6	TGTGCCTTTACGAATTATTATAAGAAACTCTTT	CAFTNYYKKLF	TRGV4	.	TRGJ1	5	-1	-1	10
1	8.167932696234583E-6	TGTGCCTTGTGGGAAAGTTATAAGAAACTCTTT	CALWESYKKLF	TRGV9	.	TRGJ1	13	-1	-1	17
1	8.167932696234583E-6	TGTGCCACCTGGGACGGGGAGAAACACCTCTTT	CATWDGEKHLF	TRGV3	.	TRGJ1	17	-1	-1	27
1	8.167932696234583E-6	TGTGCCACCCCTATTGGGTATAAGAAACTCTTT	CATPIGYKKLF	TRGV5	.	TRGJ1	8	-1	-1	18
1	8.167932696234583E-6	TGTGCCACCTGGGATTATAAGATACTCTTT	CATWDYKILF	TRGV8	.	TRGJ1	14	-1	-1	13
1	8.167932696234583E-6	TGTGCCGCCTGGGGCCTAGTAGTGATT	CAAWGLVVI	TRGV8	.	TRGJ1	12	-1	-1	25
