# Supplementary material for: Dissection of the Human T-Cell Receptor γ Gene Repertoire in the Brain and Peripheral Blood Identifies Age- and Alzheimer's Disease-Associated Clonotype Profiles
Source: Front Immunol. 2020 Jan 29;11:12. doi: 10.3389/fimmu.2020.00012 (PMC7025544; doi:10.3389/fimmu.2020.00012)
Supplement: Supplementary file 5 [file Data_Sheet_2.zip › repertoires_corrected_and_decontaminated/1166.txt]

count	freq	cdr3nt	cdr3aa	v	d	j	VEnd	DStart	DEnd	JStart
14805	0.1380947495079704	TGTGCCTTGTGGGAGGTGCGTCGTGAGTTGGGCAAAAAAATCAAGGTATTT	CALWEVRRELGKKIKVF	TRGV9	.	TRGJP	18	-1	-1	24
12323	0.11494370808420935	TGTGCCTTGTGGGAGGGCTCTTATTATAAGAAACTCTTT	CALWEGSYYKKLF	TRGV9	.	TRGJ2	15	-1	-1	20
11159	0.1040864106558218	TGTGCTGCGGTCGAGAAACTCTTT	CAAVEKLF	TRGV10	.	TRGJ1	8	-1	-1	13
11106	0.10359204917497598	TGTGCCTTGTGGGAGAGGAGTAGTGATTGGATCAAGACGTTT	CALWERSSDWIKTF	TRGV9	.	TRGJP2	14	-1	-1	18
10818	0.10090570754320999	TGTGCTGCGTGGGATCGGGATTATAAGAAACTCTTT	CAAWDRDYKKLF	TRGV10	.	TRGJ1	14	-1	-1	19
10370	0.09672695389379624	TGTGCTGCGTGGGATTATGGGAAACTCTTT	CAAWDYGKLF	TRGV10	.	TRGJ1	16	-1	-1	13
8784	0.08193341976886269	TGTGCCACCTGGGATGGTCGCTATTATAAGAAACTCTTT	CATWDGRYYKKLF	TRGV4	.	TRGJ2	16	-1	-1	21
8761	0.08171888554132582	TGTGCCAAACGGGGCGGGAAACTCTTT	CAKRGGKLF	TRGV4	.	TRGJ2	6	-1	-1	17
8367	0.07804382094786819	TGTGCCACCCCCAAACTCTTT	CATPKLF	TRGV8	.	TRGJ2	8	-1	-1	12
4940	0.04607822104487496	TGTGCCTGCTGGATTAGGCACGTCTGCAGTGATTGGATCAAGACGTTT	CACWIRHVCSDWIKTF	TRGV11	.	TRGJP2	22	-1	-1	27
2352	0.02193845665942225	TGTGCCACCTGGGATTGTCTCTTT	CATWDCLF	TRGV4	.	TRGJ1	14	-1	-1	18
1949	0.018179443889971923	TGTGCCACCTGGGAGTTATATAGTAGTGATTGGATCAAGACGTTT	CATWELYSSDWIKTF	TRGV2	.	TRGJP2	13	-1	-1	16
1432	0.01335708755794756	TGTACTGCGTGGGATTATGGGAAACTCTTT	CTAWDYGKLF	TRGV10	.	TRGJ1	16	-1	-1	13
5	4.663787555149288E-5	TGTGCCTTGTGGGCTATGGAGAATTATAAGAAACTCTTT	CALWAMENYKKLF	TRGV9	.	TRGJ1	12	-1	-1	22
5	4.663787555149288E-5	TGTGCCACCTGGGATTGGGATAATAAGAAACTCTTT	CATWDWDNKKLF	TRGV4	.	TRGJ1	18	-1	-1	19
3	2.7982725330895725E-5	TGTGCCACCTGGGACCTCACGAATTATTATAAGAAACTCTTT	CATWDLTNYYKKLF	TRGV3	.	TRGJ1	14	-1	-1	19
2	1.865515022059715E-5	TGTGCCTTGTGGGAGGTGCAAAGAAACTATAAGAAACTCTTT	CALWEVQRNYKKLF	TRGV9	.	TRGJ1	19	-1	-1	27
2	1.865515022059715E-5	TGTGCCTTGTGGGAGACCGCGGGGGATTATAAGAAACTCTTT	CALWETAGDYKKLF	TRGV9	.	TRGJ1	14	-1	-1	25
2	1.865515022059715E-5	TGTGCCACCTGGGACGTCCGTTGTTATAAGAAACTCTTT	CATWDVRCYKKLF	TRGV2	.	TRGJ1	15	-1	-1	20
2	1.865515022059715E-5	TGTGCTGCGTGGGATTGTCTCTTT	CAAWDCLF	TRGV10	.	TRGJ1	15	-1	-1	18
2	1.865515022059715E-5	TGTGCTGCGTGGAAGAAACTCTTT	CAAWKKLF	TRGV10	.	TRGJ1	11	-1	-1	12
1	9.327575110298576E-6	TGTGCCTTGTGGGAGGGCTCTTATTATAAGAAACTCTTTGGCAGTGGAACAACACCTTCCACTTCCACTTTGAAAATAAAGTTCTTAGAGAAAGAAGATGAGGTGGTGTACCACTGTGCCTGCTGGATTAGGCACGTCTGCAGTGATTGGATCAAGACGTTT	CALWEGSYYKKLFGSGTTPSTSTLKIKFLEKEDEVVYHCACWIRHVCSDWIKTF	TRGV9	.	TRGJP2	15	-1	-1	141
1	9.327575110298576E-6	TGTGCCTTGTGGGAGGACCCAAGAAACTCTTTGGCAGTGGAACAACACTGGAAGGCCCCACAGCGTCTTTGCATGAAACCGAAAAGTGGACACGTGGCCTGTGAACAGGGCCTGGACTGCCTCTTGGCCCCACCTGCTTTCCCTGCTCCCTGCTTT	CALWEDPRNSLAVEQHWKAPQRLCMKPKSGHVACEQGLDCLLAPPAFPAPCF	TRGV9	.	TRGJP	15	-1	-1	153
1	9.327575110298576E-6	TGTGCCGCGTGGGATTATGGGAAACTCTTTGGCAGTGGAACAACACCTTCCACTTCCACTTTGAAAATAAAGTTCTTAGAGAAAGAAGATGAGGTGGTGTACCACTGTGCCTGCTGGATTAGGCACGTCTGCAGTGATTGGATCAAGACGTTT	CAAWDYGKLFGSGTTPSTSTLKIKFLEKEDEVVYHCACWIRHVCSDWIKTF	TRGV10	.	TRGJP2	16	-1	-1	132
1	9.327575110298576E-6	TGTACTGCGTGGGATTATGGGAAACTCTTTGGCAGTGGAACAACACCTTCCACTTCCACTTTGAAAATAAAGTTCTTAGAGAAAGAAGATGAGGTGGTGTACCACTGTGCCTGCTGGATTAGGCACGTCTGCAGTGATTGGATCAAGACGTTT	CTAWDYGKLFGSGTTPSTSTLKIKFLEKEDEVVYHCACWIRHVCSDWIKTF	TRGV10	.	TRGJP2	16	-1	-1	132
1	9.327575110298576E-6	TGTGCTGCGGTCGAGAAACTCTTTGGCAGTGGAACAACACGGAAGGCCCCACAGCGTCTTTGCATGAAACCGAAAAGTGGACACGTGGCCTGTGAACAGGGCCTGGACTGCCTCTTGGCCCCACCTGCTTTCCCTGCTCCCTGCTTT	CAAVEKLFGSGTTRKAPQRLCMKPKSGHVACEQGLDCLLAPPAFPAPCF	TRGV10	.	TRGJP	8	-1	-1	144
1	9.327575110298576E-6	TGTGCTGCGGTCGAGAAACTCTTTGGCAGTGGAACAACCGGAAGGCCCCACAGCGTCTTAGGTCGCCTAAACATCCTCTTT	CAAVEKLFGSGTTGRPHSVLGRLNILF	TRGV10	.	TRGJ1	8	-1	-1	75
1	9.327575110298576E-6	TGTGCCACCCCCAAACTCTTTGGCAGTGGAACAACACGGAAGGCCCCACAGCGTCTTTTCTTCTATCTCTTT	CATPKLFGSGTTRKAPQRLFFYLF	TRGV8	.	TRGJ1	8	-1	-1	66
1	9.327575110298576E-6	TGTGCCACCTGGGATTTCAATGTGGGTATGCGGCCTATCGTTCAACTGAATTATTATAAGAAACTCTTT	CATWDFNVGMRPIVQLNYYKKLF	TRGV4	.	TRGJ1	14	-1	-1	47
1	9.327575110298576E-6	TGTGCCACCCCCAAACTCTTTGGCAGTGGAAGGCCCCACAGCATCTTT	CATPKLFGSGRPHSIF	TRGV8	.	TRGJ1	8	-1	-1	43
1	9.327575110298576E-6	TGTGCCACCTGGGACAGGCCGGGGTATTATTATAAGAAACTCTTT	CATWDRPGYYYKKLF	TRGV7	.	TRGJ1	19	-1	-1	25
1	9.327575110298576E-6	TGTGCTGCGTGGGACCTTAATTATTATAAGAAACTCTTT	CAAWDLNYYKKLF	TRGV10	.	TRGJ1	13	-1	-1	18
1	9.327575110298576E-6	TGTGCCTTGTGGGAGGTGTATTATTATAAGAAACTCTTT	CALWEVYYYKKLF	TRGV9	.	TRGJ1	17	-1	-1	19
1	9.327575110298576E-6	TGTGCCTTGTGGGAGAGTAGTGATTGGATCAAGACGTTT	CALWESSDWIKTF	TRGV9	.	TRGJP2	14	-1	-1	15
1	9.327575110298576E-6	TGCGCCTTGTGGGAGGTGCATCGATATAAGAAACTCTTT	CALWEVHRYKKLF	TRGV9	.	TRGJ1	19	-1	-1	24
1	9.327575110298576E-6	TGTGCTGCGTGGGTCAACTATTATAAGAAACTCTTT	CAAWVNYYKKLF	TRGV10	.	TRGJ1	12	-1	-1	15
1	9.327575110298576E-6	TGTGCCACCTGGGACGGGCAGGGGAAGAAACTCTTT	CATWDGQGKKLF	TRGV2	.	TRGJ1	18	-1	-1	24
1	9.327575110298576E-6	TGTGCCACCTGGGGCGGGAAACTCTTT	CATWGGKLF	TRGV2	.	TRGJ1	17	-1	-1	17
1	9.327575110298576E-6	TGTGCCACCTGGGACGGGAAACTCTTT	CATWDGKLF	TRGV2	.	TRGJ1	17	-1	-1	17
1	9.327575110298576E-6	TGTGGCAAGCGGGGCGGGAGACTCTTT	CGKRGGRLF	TRGV4	.	TRGJ1	6	-1	-1	17
1	9.327575110298576E-6	TGTGCCAAACGGGGGAAACTCTTT	CAKRGKLF	TRGV4	.	TRGJ1	6	-1	-1	14
