# Supplementary material for: Dissection of the Human T-Cell Receptor γ Gene Repertoire in the Brain and Peripheral Blood Identifies Age- and Alzheimer's Disease-Associated Clonotype Profiles
Source: Front Immunol. 2020 Jan 29;11:12. doi: 10.3389/fimmu.2020.00012 (PMC7025544; doi:10.3389/fimmu.2020.00012)
Supplement: Supplementary file 5 [file Data_Sheet_2.zip › repertoires_corrected_and_decontaminated/267.txt]

count	freq	cdr3nt	cdr3aa	v	d	j	VEnd	DStart	DEnd	JStart
29912	0.25943658062725505	TGTGCTGCGTGGGATTCCACTGGTTGGTTCAAGATATTT	CAAWDSTGWFKIF	TRGV10	.	TRGJP1	15	-1	-1	8
17587	0.15253781570913127	TGTGCCTTGTGGGAGGTGCATCGATATAAGAAACTCTTT	CALWEVHRYKKLF	TRGV9	.	TRGJ2	19	-1	-1	24
15217	0.13198202886483487	TGTGCTGCGTGGGATAAAAAGGCGCTTTATTATAAGAAACTCTTT	CAAWDKKALYYKKLF	TRGV10	.	TRGJ1	14	-1	-1	26
14571	0.12637905911740216	TGTGCCACCTGGGATAGGAAATATAAGAAACTCTTT	CATWDRKYKKLF	TRGV8	.	TRGJ2	17	-1	-1	21
14103	0.1223199417152373	TGTGCCACCTGGGATGGGCTCAAACTCTTT	CATWDGLKLF	TRGV4	.	TRGJ2	21	-1	-1	21
12908	0.11195531501526505	TGTGCCACCTGGGACCTCACGAATTATTATAAGAAACTCTTT	CATWDLTNYYKKLF	TRGV3	.	TRGJ2	14	-1	-1	19
10932	0.09481681931723564	TGTGCCACCTGGGACAGGCCGAGTGATTGGATCAAGACGTTT	CATWDRPSDWIKTF	TRGV5	.	TRGJP2	19	-1	-1	21
13	1.1275326117124618E-4	TGGGATTATTATAAGAAACTCTTT	WDYYKKLF	TRGV10	.	TRGJ1	1	-1	-1	4
6	5.203996669442132E-5	TGTGCCATTGATAAGAAACTCTTT	CAIDKKLF	TRGV9	.	TRGJ1	9	-1	-1	6
4	3.4693311129614214E-5	TGTGCCTTGTGGGAGGTGCAAAGAAACTATAAGAAACTCTTT	CALWEVQRNYKKLF	TRGV9	.	TRGJ1	19	-1	-1	27
4	3.4693311129614214E-5	TGTGCCACCTGGGATTGGGATAATAAGAAACTCTTT	CATWDWDNKKLF	TRGV4	.	TRGJ1	18	-1	-1	19
3	2.601998334721066E-5	TGTGCTGCGTGGGATGCCTATGTGGAAGAAACTCTTTGGCAGTGGAACAACACCTGTAATGATAAGCTTTGTTCCGGCTTCCACTTCCTCTTT	CAAWDAYVEETLWQWNNTCNDKLCSGFHFLF	TRGV10	.	TRGJ1	14	-1	-1	87
3	2.601998334721066E-5	TGTGCTGCGTGGGATTCCACTGGTTATAAGAAACTCTTT	CAAWDSTGYKKLF	TRGV10	.	TRGJ1	15	-1	-1	23
3	2.601998334721066E-5	TGTGCTGCGTGGGATCTTGCCTATTATAAGAAACTCTTT	CAAWDLAYYKKLF	TRGV10	.	TRGJ1	14	-1	-1	21
3	2.601998334721066E-5	TGTGCTGCGTGGGATTCCGATTATAAGAAACTCTTT	CAAWDSDYKKLF	TRGV10	.	TRGJ1	18	-1	-1	19
2	1.7346655564807107E-5	TGTGCCTTGTGGGAGGGCTCTTATTATAAGAAACTCTTT	CALWEGSYYKKLF	TRGV9	.	TRGJ1	15	-1	-1	20
2	1.7346655564807107E-5	TGTGCTGCGTGGGATTATAACTATAAGAAACTCTTT	CAAWDYNYKKLF	TRGV10	.	TRGJ1	16	-1	-1	21
1	8.673327782403553E-6	TGTGCCACCTGGGACGGGCCGAATATAAGAAACTCTTTGGCAGTGGAACAACACAGCATGGGTAAGACAAGCAACAAAGTGGAGGCAAGAAAGGATTCTCAAACTCTCACTTCAATCCTTACCATCAAGTCCGTAGAGAAAGAAGACATGGCCGTTTACTACTGTGCTGCGTGGGATTCCACTGGTTGGTTCAAGATATTT	CATWDGPNIRNSLAVEQHSMGKTSNKVEARKDSQTLTSILTIKSVEKEDMAVYYCAAWDSTGWFKIF	TRGV2	.	TRGJP1	19	-1	-1	170
1	8.673327782403553E-6	TGTGCCTTGTGGGAGGTGCAAGGTAGGAAGAAAGAAACTCTTTGGCAGTGGAACAACACCTGTAATGATAAGCTTTGTTCCGGCTTCCACTTCCTCTTT	CALWEVQGRKKETLWQWNNTCNDKLCSGFHFLF	TRGV9	.	TRGJ1	19	-1	-1	93
1	8.673327782403553E-6	TGTGCTGCGTGGGATGCCTATGTGGAAGAAACTCTTTGGCAGTGGAACAACACTAATGATAAGCTTTGTTCCGGCTCCCACTTCCTCTTT	CAAWDAYVEETLWQWNNTNDKLCSGSHFLF	TRGV10	.	TRGJ1	14	-1	-1	84
1	8.673327782403553E-6	TGTGCCTTGTGGGAGGTGCATTGTGGGGGGTTCCCAATTTATTATAAGAAACTCTTT	CALWEVHCGGFPIYYKKLF	TRGV9	.	TRGJ1	19	-1	-1	38
1	8.673327782403553E-6	TGTGCTTGGGATAAAAAGGCGCTTTATTATAAGAAACTCTTT	CAWDKKALYYKKLF	TRGV10	.	TRGJ1	5	-1	-1	23
1	8.673327782403553E-6	TGTGCTACCTGGGACCTCACGAATTATTATGAGAAATTCTTT	CATWDLTNYYEKFF	TRGV3	.	TRGJ1	14	-1	-1	19
1	8.673327782403553E-6	TGTGCCACCTGGGACAGGCTCGGGGATTATAAGAAACTCTTT	CATWDRLGDYKKLF	TRGV5	.	TRGJ1	18	-1	-1	25
1	8.673327782403553E-6	CGTGCTGCGTGGGATAAAAAGGCGCTTTATAAGAAACTCTTT	RAAWDKKALYKKLF	TRGV10	.	TRGJ1	14	-1	-1	26
1	8.673327782403553E-6	TGTGCCACCTGGGACAGGAGTGATTGGATCAAGACGTTT	CATWDRSDWIKTF	TRGV5	.	TRGJP2	17	-1	-1	15
1	8.673327782403553E-6	TGTGAAGGGGGGGAGGGGAATCGATATAAGAAAAGATGT	CEGGEGNRYKKRC	TRGV9	.	TRGJ1	3	-1	-1	24
1	8.673327782403553E-6	TGCGCTGCGTGGAATTCCACTGGTTGGTTCAAGATATTC	CAAWNSTGWFKIF	TRGV10	.	TRGJP1	15	-1	-1	8
1	8.673327782403553E-6	TGTGCTGCGTGGGATGCGCATTATAAGAAACTCTTT	CAAWDAHYKKLF	TRGV10	.	TRGJ1	14	-1	-1	19
1	8.673327782403553E-6	TGTGCCTTGTGGGAGGTGTGGTATAAGAAACTCTTT	CALWEVWYKKLF	TRGV9	.	TRGJ1	17	-1	-1	21
1	8.673327782403553E-6	TGTGCCACCTGGGAGAGGAAAGAGAAGAAAAGAGTT	CATWERKEKKRV	TRGV8	.	TRGJ1	17	-1	-1	34
1	8.673327782403553E-6	TGTGCCACCTGGATACTCGACTATAAGAAACTATTT	CATWILDYKKLF	TRGV8	.	TRGJ1	14	-1	-1	21
1	8.673327782403553E-6	CGTGCTGCGTGGGATCGGGATTATAAGAAACTCTTT	RAAWDRDYKKLF	TRGV10	.	TRGJ1	14	-1	-1	19
1	8.673327782403553E-6	TGTGCTGCGTGGGATGCCTATGTGGAAGAAATT	CAAWDAYVEEI	TRGV10	.	TRGJ1	14	-1	-1	31
1	8.673327782403553E-6	TGTGCTGCGTGGAATTATTATAAGAAACTCTTT	CAAWNYYKKLF	TRGV10	.	TRGJ1	16	-1	-1	11
1	8.673327782403553E-6	TGTGCCACCTGGCTTTATTATAAGAAACTCTTT	CATWLYYKKLF	TRGV8	.	TRGJ1	11	-1	-1	14
1	8.673327782403553E-6	TGTGCCACCTGGGATGTGTATAAGAAACTCTTT	CATWDVYKKLF	TRGV5	.	TRGJ1	13	-1	-1	18
1	8.673327782403553E-6	TGTGCCAAACGGGGCGGGAAACTCTTT	CAKRGGKLF	TRGV4	.	TRGJ1	6	-1	-1	17
1	8.673327782403553E-6	TGCGCTGCGTGGGTTCAGAAACTCTTT	CAAWVQKLF	TRGV10	.	TRGJ1	12	-1	-1	16
1	8.673327782403553E-6	TGTGCCCAAGCGGGGGGACTCTTT	CAQAGGLF	TRGV9	.	TRGJ1	5	-1	-1	17
