# Supplementary material for: Dissection of the Human T-Cell Receptor γ Gene Repertoire in the Brain and Peripheral Blood Identifies Age- and Alzheimer's Disease-Associated Clonotype Profiles
Source: Front Immunol. 2020 Jan 29;11:12. doi: 10.3389/fimmu.2020.00012 (PMC7025544; doi:10.3389/fimmu.2020.00012)
Supplement: Supplementary file 5 [file Data_Sheet_2.zip › repertoires_corrected_and_decontaminated/179.txt]

count	freq	cdr3nt	cdr3aa	v	d	j	VEnd	DStart	DEnd	JStart
27810	0.1612173913043478	TGTGCCACCTGGGATGGGCCGTATTATTATAAGAAACTCTTT	CATWDGPYYYKKLF	TRGV4	.	TRGJ2	19	-1	-1	19
9958	0.057727536231884057	TGTGCCACCTGGGACAGGCGGGCTTATAAGAAACTCTTT	CATWDRRAYKKLF	TRGV5	.	TRGJ2	18	-1	-1	23
8279	0.04799420289855073	TGTGCCACCTGGGGTCTAGCTTTGGATTATTATAAGAAACTCTTT	CATWGLALDYYKKLF	TRGV7	.	TRGJ2	12	-1	-1	25
7198	0.041727536231884056	TGTGCCACCTGGGACAGGGACTATTATAAGAAACTCTTT	CATWDRDYYKKLF	TRGV5	.	TRGJ2	17	-1	-1	21
5877	0.0340695652173913	TGTGCCACCTGGGACGGGCCGAGATTATATTATAAGAAACTCTTT	CATWDGPRLYYKKLF	TRGV2	.	TRGJ2	19	-1	-1	27
5556	0.032208695652173915	TGTGCCTTGTGGGAGGCAGTGGAGTTGGGCAAAAAAATCAAGGTATTT	CALWEAVELGKKIKVF	TRGV9	.	TRGJP	15	-1	-1	21
4531	0.026266666666666667	TGTGCCACCTGGGATGGATTTAATTATAAGAAACTCTTT	CATWDGFNYKKLF	TRGV4	.	TRGJ2	16	-1	-1	22
4278	0.0248	TGTGCCACCTGGGACGGGCTAGATAAGAAACTCTTT	CATWDGLDKKLF	TRGV2	.	TRGJ2	18	-1	-1	22
4215	0.02443478260869565	TGTGCCACCTGGGATGGGAAACTCTTT	CATWDGKLF	TRGV4	.	TRGJ2	17	-1	-1	17
3971	0.023020289855072464	TGTGCCACCTGGGACAGGCCAAATTGGGATTATTATAAGAAACTCTTT	CATWDRPNWDYYKKLF	TRGV3	.	TRGJ2	19	-1	-1	21
3953	0.022915942028985507	TGTGCCACCTGGGACCCGGCCATTTATACCACTGGTTGGTTCAAGATATTT	CATWDPAIYTTGWFKIF	TRGV2	.	TRGJP1	14	-1	-1	24
3891	0.022556521739130433	TGTGCCACCTGGGATGGGCCGTGGTATTATAAGAAACTCTTT	CATWDGPWYYKKLF	TRGV4	.	TRGJ2	19	-1	-1	24
3478	0.02016231884057971	TGTGCCTTGTGGGAGGCGTCCCGTCGTTATTATAAGAAACTCTTT	CALWEASRRYYKKLF	TRGV9	.	TRGJ2	15	-1	-1	26
3464	0.020081159420289856	TGTGCTGCGTGGGATAAGAGTCGGTTCAAGATATTT	CAAWDKSRFKIF	TRGV10	.	TRGJP1	14	-1	-1	19
3375	0.01956521739130435	TGTGCCTTGTGGGAGGAGTTCCTTTTGTATTATAAGAAACTCTTT	CALWEEFLLYYKKLF	TRGV9	.	TRGJ2	15	-1	-1	27
3251	0.018846376811594203	TGTGCCACCTGGGAGCGTAAGAAACTCTTT	CATWERKKLF	TRGV5	.	TRGJ2	13	-1	-1	17
2881	0.01670144927536232	TGTGCTGCGTGGGATTATAGGTATAAGAAACTCTTT	CAAWDYRYKKLF	TRGV10	.	TRGJ2	16	-1	-1	21
2686	0.015571014492753624	TGTGCTGCGTGGGTTCAGAAACTCTTT	CAAWVQKLF	TRGV10	.	TRGJ1	12	-1	-1	16
2667	0.01546086956521739	TGTGCTGCGTGGGACTATAAGAAACTCTTT	CAAWDYKKLF	TRGV10	.	TRGJ1	16	-1	-1	15
2597	0.015055072463768115	TGTGCTGCGTGGCGGAATTATTATAAGAAACTCTTT	CAAWRNYYKKLF	TRGV10	.	TRGJ1	11	-1	-1	14
2596	0.01504927536231884	TGTGCTGCGTGGGATTATAACTATAAGAAACTCTTT	CAAWDYNYKKLF	TRGV10	.	TRGJ2	16	-1	-1	21
2570	0.014898550724637681	TGTGCTGCGTGGGAGGATGGGAAGAAACTCTTT	CAAWEDGKKLF	TRGV10	.	TRGJ2	13	-1	-1	21
2560	0.014840579710144927	TGTGCTGGGGGATGCACAATTAGCTATTATTATAAGAAACTCTTT	CAGGCTISYYYKKLF	TRGV10	.	TRGJ2	12	-1	-1	25
2389	0.013849275362318841	TGTGCCACCTGGGATGACTATAAGAAACTCTTT	CATWDDYKKLF	TRGV4	.	TRGJ2	15	-1	-1	18
2384	0.013820289855072464	TGTGCCACCTGGGACCGGCCTTATAAGAAACTCTTT	CATWDRPYKKLF	TRGV2	.	TRGJ2	19	-1	-1	20
2300	0.013333333333333334	TGTGCCACCTGGGATTCATATTATAAGAAACTCTTT	CATWDSYYKKLF	TRGV8	.	TRGJ2	14	-1	-1	18
2260	0.01310144927536232	TGTGCCACCTGGAGGGAGAAACTCTTT	CATWREKLF	TRGV2	.	TRGJ2	11	-1	-1	16
2247	0.01302608695652174	TGTGCCACCTGGGATGTGTATAAGAAACTCTTT	CATWDVYKKLF	TRGV5	.	TRGJ2	13	-1	-1	18
2194	0.012718840579710145	TGTGCCACCTGGGACAGGCCGGGGTATTATTATAAGAAACTCTTT	CATWDRPGYYYKKLF	TRGV7	.	TRGJ2	19	-1	-1	25
2146	0.012440579710144927	TGTGCCACCTGGGACGGCTATTATAAGAAACTCTTT	CATWDGYYKKLF	TRGV2	.	TRGJ2	16	-1	-1	18
2029	0.01176231884057971	TGTGCCACCTGGGTTTATTATAAGAAACTCTTT	CATWVYYKKLF	TRGV2	.	TRGJ2	12	-1	-1	14
2001	0.0116	TGTGCCACCTGGGATAAGAAACTCTTT	CATWDKKLF	TRGV4	.	TRGJ2	14	-1	-1	13
1976	0.011455072463768116	TGTGCCTTGTGGGAGGTGGAGTTGGGCAAAAAAATCAAGGTATTT	CALWEVELGKKIKVF	TRGV9	.	TRGJP	17	-1	-1	18
1951	0.011310144927536231	TGTGCCACCTGGGACAGGCCTCCGAATTATTATAAGAAACTCTTT	CATWDRPPNYYKKLF	TRGV5	.	TRGJ2	20	-1	-1	22
1919	0.01112463768115942	TGTGCCACCTGGGACGGGAGGAATTGGATCAAGACGTTT	CATWDGRNWIKTF	TRGV2	.	TRGJP2	17	-1	-1	22
1896	0.010991304347826088	TGTGCCACCTGGGACAGGCCCCAGTATTCCTCTGATACGAAACTCTTT	CATWDRPQYSSDTKLF	TRGV5	.	TRGJ2	19	-1	-1	34
1892	0.010968115942028985	TGTGCCACCTGGGACGGGCGGTTTAGAAATTATAAGAAACTCTTT	CATWDGRFRNYKKLF	TRGV2	.	TRGJ2	18	-1	-1	28
1862	0.010794202898550724	TGTGCTGCGTGGGATATAGGAAGATTTGCCACTGGTTGGTTCAAGATATTT	CAAWDIGRFATGWFKIF	TRGV10	.	TRGJP1	14	-1	-1	28
1848	0.01071304347826087	TGTGCCACCTGGGATGGGCGGGGTTATTATAAGAAACTCTTT	CATWDGRGYYKKLF	TRGV4	.	TRGJ2	18	-1	-1	23
1845	0.010695652173913044	TGTGCCACCTGGGAACAATATAGTAGTGATTGGATCAAGACGTTT	CATWEQYSSDWIKTF	TRGV2	.	TRGJP2	13	-1	-1	14
1807	0.01047536231884058	TGTGCCACCTGGGACCCTAATTATTATAAGAAACTCTTT	CATWDPNYYKKLF	TRGV3	.	TRGJ2	14	-1	-1	18
1783	0.01033623188405797	TGTGCCACCTGGGATAATTATTATAAGAAACTCTTT	CATWDNYYKKLF	TRGV8	.	TRGJ2	15	-1	-1	15
1706	0.009889855072463769	TGTGCCACCTGGGCCAATAGGGTGGAGGATTATTATAAGAAACTCTTT	CATWANRVEDYYKKLF	TRGV4	.	TRGJ2	12	-1	-1	28
1677	0.009721739130434783	TGTGCCACCTGGGACGGCCGTAGTGTTAGTGATTGGATCAAGACGTTT	CATWDGRSVSDWIKTF	TRGV2	.	TRGJP2	16	-1	-1	26
1673	0.009698550724637682	TGTGCCACCTGGGACCGAGAGATCAAGACGTTT	CATWDREIKTF	TRGV8	.	TRGJP2	13	-1	-1	20
1644	0.009530434782608696	TGTGCCACCGCGTGGGATAGTGATTGGATCAAGACGTTT	CATAWDSDWIKTF	TRGV8	.	TRGJP2	19	-1	-1	17
1634	0.009472463768115943	TGTGCCACCTGGGACGGGCGAGGGTTCAAGATATTT	CATWDGRGFKIF	TRGV2	.	TRGJP1	18	-1	-1	22
1628	0.00943768115942029	TGTGCCACCTGGGAGACGACGGATTGGATCAAGACGTTT	CATWETTDWIKTF	TRGV8	.	TRGJP2	13	-1	-1	21
1345	0.007797101449275362	TGTGCCACCTGGGTTACCCGTGCCGGTAGTGATTGGATCAAGACGTTT	CATWVTRAGSDWIKTF	TRGV4	.	TRGJP2	12	-1	-1	25
550	0.003188405797101449	TGTGCCTGCTGGATTAGGCACAATAACGATTTAACGTGGGTTTTCTTAACCTATAGTAGTGATTGGATCAAGACGTTT	CACWIRHNNDLTWVFLTYSSDWIKTF	TRGV11	.	TRGJP2	20	-1	-1	51
93	5.391304347826086E-4	TGTGCCACCTGGGAACAGTATAGTAGTGATTGGATCAAGACGTTT	CATWEQYSSDWIKTF	TRGV2	.	TRGJP2	13	-1	-1	18
34	1.971014492753623E-4	TGTGCCACCTGGGAACAGTATAGTAGTGATTGGGTCAAGACGTTT	CATWEQYSSDWVKTF	TRGV2	.	TRGJP2	13	-1	-1	18
12	6.956521739130434E-5	TGTGCCACCTGGGATAGTGATTGGATCAAGACGTTT	CATWDSDWIKTF	TRGV4	.	TRGJP2	14	-1	-1	14
7	4.0579710144927535E-5	TGTGCCACCTGGGATGGGCCGGTAGTGATTGGATCAAGACGTTTT	CATWDGPVVIGSRRF	TRGV4	.	TRGJP2	19	-1	-1	21
7	4.0579710144927535E-5	TGTGCCACCTGGGATGGGCCGTATTATAAGAAACTCTTT	CATWDGPYYKKLF	TRGV4	.	TRGJ1	19	-1	-1	21
5	2.898550724637681E-5	TGTGCCACCTGGGATGGGCCGTATTGGATCAAGACGTTT	CATWDGPYWIKTF	TRGV4	.	TRGJP2	19	-1	-1	22
5	2.898550724637681E-5	TGTGCCACCTGGGACCCGGCCATTTATAAGAAACTCTTT	CATWDPAIYKKLF	TRGV2	.	TRGJ1	14	-1	-1	23
3	1.7391304347826085E-5	TGTGCCACCTGGGATGGGCCGTATTATACCACTGGTTGGTTCAAGATATTT	CATWDGPYYTTGWFKIF	TRGV4	.	TRGJP1	19	-1	-1	20
2	1.1594202898550725E-5	TGTGCCTTGTGGAGACAAATTATTATAAGAAACTCTTTGGCAGTGGAACAACACAGCATGGGTAAGACAAGCAACAAAGTGGAGGCAAGAAAGAATTCTCAAACTCTCACTTCAATCCTTACCATCAAGTCCGTAGAGAAAGAAGACATGGCCGTTTACTACTGTGCTGCGTGGGATAAGAGTCGGTTCAAGATATTT	CALWRQIIIRNSLAVEQHSMGKTSNKVEARKNSQTLTSILTIKSVEKEDMAVYYCAAWDKSRFKIF	TRGV9	.	TRGJP1	11	-1	-1	181
2	1.1594202898550725E-5	TGTGCCACCTGGGATATTATAAGAAACTCTTTGGCAGTGGAACAACACAGCATGGGTAAGACAAGCAACAAAGTGGAGGCAAGAAAGAATTCTCAAACTCTCACTTCAATCCTTACCATCAAGTCCGTAGAGAAAGAAGACATGGCCGTTTACTACTGTGCTGCGTGGGATAAGAGTCGGTTCAAGATATTT	CATWDIIRNSLAVEQHSMGKTSNKVEARKNSQTLTSILTIKSVEKEDMAVYYCAAWDKSRFKIF	TRGV8	.	TRGJP1	15	-1	-1	175
2	1.1594202898550725E-5	TGTGCCACCTGGGACAGGGAGATAAGAAACTCTTTGGCAGTGGAACAACACTGTAATGATAAGCTTTGTTCCGGCTTCCACTTCCTCTTT	CATWDREIRNSLAVEQHCNDKLCSGFHFLF	TRGV7	.	TRGJ1	17	-1	-1	84
2	1.1594202898550725E-5	TGTGCCACCTGGGACGGGCTTTTACAAGAAACTCTTTGGCAGTGGAACAACACCTTCCACTTCCACTTTGAAACTGTCTTT	CATWDGLLQETLWQWNNTFHFHFETVF	TRGV2	.	TRGJP	18	-1	-1	75
2	1.1594202898550725E-5	TGTGCCACCTGGGACAGGCCAAATTGGGATTGGATCAAGACGTTT	CATWDRPNWDWIKTF	TRGV3	.	TRGJP2	19	-1	-1	27
2	1.1594202898550725E-5	TGTGCCACCTGGGATAATTATTGGATCAAGACGTTT	CATWDNYWIKTF	TRGV8	.	TRGJP2	15	-1	-1	19
2	1.1594202898550725E-5	TCCTATTATAAGAAACTCTTT	SYYKKLF	TRGV4	.	TRGJ1	0	-1	-1	3
1	5.797101449275362E-6	TGTGCCACCTGGGACAGGCCTCCACCCAACATTATTATAAGAAACTCTTTGGCAGTGGAACAACACGGCACTGTCAGAAAGGAATCCGGCATTCCGTCAGGCAAATTTGAGGTGGATAGGATACCTGAAACGTCTACATCCACTCTCACCATTCACAATGTAGAGAAACAGGACATAGCTACCTACTACTGTGCCTTGTGGGAGGCAGTGGAGTTGGGCAAAAAAATCAAGGTATTT	CATWDRPPPNIIIRNSLAVEQHGTVRKESGIPSGKFEVDRIPETSTSTLTIHNVEKQDIATYYCALWEAVELGKKIKVF	TRGV5	.	TRGJP	20	-1	-1	210
1	5.797101449275362E-6	TGTGCCACCTGGGACGGGCGGTTTAGAAATTATAAGAAACTCTTTGGCAGTGGAACAACACTCGGCACTGTCAGAAAGGAATCCGGCATTCCGTCAGGCAAATTTGAGGTGGATAGGATACCTGAAACGTCTACATCCACTCTCACCATTCACAATGTAGAGAAACAGGACATAGCTACCTACTACTGCGCCTTGTGGGAGGAGTTCCTTTTGTATTATAAGAAACTCTTT	CATWDGRFRNYKKLFGSGTTLGTVRKESGIPSGKFEVDRIPETSTSTLTIHNVEKQDIATYYCALWEEFLLYYKKLF	TRGV2	.	TRGJ1	18	-1	-1	213
1	5.797101449275362E-6	TGTGCCACCTGGGACAGGCCGGGGTATTATTATAAGAAACTCTTTGGCAGTGGAACAACACGCACTGTCAGAAAGGAATCCGGCATTCCGTCAGGCAAATTTGAGGTGGATAGGATACCTGAAACGTCTACATCCACTCTCACCATTCACAATGTAGAGAAACAGGACATAGCTACCTACTACTGTGCCTTGTGGGAGGTGGAGTTGGGCAAAAAAATCAAGGTATTT	CATWDRPGYYYKKLFGSGTTRTVRKESGIPSGKFEVDRIPETSTSTLTIHNVEKQDIATYYCALWEVELGKKIKVF	TRGV7	.	TRGJP	19	-1	-1	201
1	5.797101449275362E-6	TGTGCCACCTGGGATGGGCCGTGGTATTATAAGAAACTCTTTGGCAGTGGAACAAGCATGGGTAAGACAAGCAACAAAGTGGAGGCAAGAAAGAATTCTCAAACTCTCACTTCAATCCTTACCATCAAGTCCGTAGAGAAAGAAGACATGGCCGTTTACTACTGTGCTGCGTGGGATATAGGAAGATTTGCCACTGGTTGGTTCAAGATATTT	CATWDGPWYYKKLFGSGTSMGKTSNKVEARKNSQTLTSILTIKSVEKEDMAVYYCAAWDIGRFATGWFKIF	TRGV4	.	TRGJP1	19	-1	-1	190
1	5.797101449275362E-6	TGTGCCACCTGGGATGGGCCGTGGTATTATAAGAAACTCTTTGGCAGTGGAACAACACGCATGGGTAAGACAAGCAACAAAGTGGAGGCAAGAAAGAATTCTCAAACTCTCACTTCAATCCTTACCATCAAGTCCGTAGAGAAAGAAGACATGGCCGTTTACTACTGTGCTGCGTGGGATTATAGGTATAAGAAACTCTTT	CATWDGPWYYKKLFGSGTTRMGKTSNKVEARKNSQTLTSILTIKSVEKEDMAVYYCAAWDYRYKKLF	TRGV4	.	TRGJ1	19	-1	-1	186
1	5.797101449275362E-6	TGTGCCACCTGGGATGGGCCGTATTATTATAAGAAACTCTTTGGCAGTGGAACAACACGCATGGGTAAGACAAGCAACAAAGTGGAGGCAAGAAAGAATTCTCAAACTCTCACTTCAATCCTTACCATCAAGTCCGTAGAGAAAGAAGACATGGCCGTTTACTACTGTGCTGCGTGGGATTATAACTATAAGAAACTCTTT	CATWDGPYYYKKLFGSGTTRMGKTSNKVEARKNSQTLTSILTIKSVEKEDMAVYYCAAWDYNYKKLF	TRGV4	.	TRGJ1	19	-1	-1	186
1	5.797101449275362E-6	TGTGCCACCTGGGATAGGAGAATTATTATAAGAAACTCTTTGGCAGTGGAACAACACAGCATGGGTAAGACAAGCAACAAAGTGGAGGCAAGAAAGAATTCTCAAACTCTCACTTCAATCCTTACCATCAAGTCCGTAGAGAAAGAAGACATGGCCGTTTACTACTGTGCTGCGTGGGATAAGAGTCGGTTCAAGATATTT	CATWDRRIIIRNSLAVEQHSMGKTSNKVEARKNSQTLTSILTIKSVEKEDMAVYYCAAWDKSRFKIF	TRGV8	.	TRGJP1	17	-1	-1	184
1	5.797101449275362E-6	TGTGCCACCTGGGATAAGAAACTCTTTGGCAGTGGAACAACAAGCATGGGTAAGACAAGCAACAAAGTGGAGGCAAGAAAGAATTCTCAAACTCTCACTTCAATCCTTACCATCAAGTCCGTAGAGAAAGAAGACATGGCCGTTTACTACTGTGCTGCGTGGGATATAGGAAGATTTGCCACTGGTTGGTTCAAGATATTT	CATWDKKLFGSGTTSMGKTSNKVEARKNSQTLTSILTIKSVEKEDMAVYYCAAWDIGRFATGWFKIF	TRGV4	.	TRGJP1	14	-1	-1	178
1	5.797101449275362E-6	TGTGCCACCTGGGATGGGCCGTATTATTATAAGAAACTCTTTGGCAGTGGAACAAGCATGGGTAAGACAAGCAACAAAGTGGAGGCAAGAAAGAATTCTCAAACTCTCACTTCAATCCTTACCATCAAGTCCGTAGAGAAAGAAGACATGGCCGTTTACTACTGTGCTGCGTGGGTTCAGAAACTCTTT	CATWDGPYYYKKLFGSGTSMGKTSNKVEARKNSQTLTSILTIKSVEKEDMAVYYCAAWVQKLF	TRGV4	.	TRGJ1	19	-1	-1	178
1	5.797101449275362E-6	TGTGCCACCTGGGACGGGCCGAGATTATATTATAAGAAACTCTTTGGCAGTGGAGGAAGGCCCCACAGCGTCTTATACGCTGACATCGTTGGCTTTACCCGGCTGGCAAGTGACTGCTCCCCGGGAGAACTAGTCCACATGCTGAATGAGCTCTTT	CATWDGPRLYYKKLFGSGGRPHSVLYADIVGFTRLASDCSPGELVHMLNELF	TRGV2	.	TRGJ1	19	-1	-1	150
1	5.797101449275362E-6	TGTGCCACCTGGGACAGGCGGGCTTATAAGAAACTCTTTGGCAGTGGAACAACACCCCACAGCGTCTTATACGCTGACATCGTTGGCTTTACCCGGCTGGCAAGTGACTGCTCCCCGGGAGAACTAGTCCACATGCTGAATGAACTCTTT	CATWDRRAYKKLFGSGTTPHSVLYADIVGFTRLASDCSPGELVHMLNELF	TRGV3	.	TRGJ1	18	-1	-1	142
1	5.797101449275362E-6	TGTGCCACCTGGGACCGGCCTTATAAGAAACTCTTTGGCAGTGGAAGGCCCCACAGCGTCTTATACGCTGACATCGTTGGCTTTACCCGGCTGGCAAGTGACTGCTCCCCGGGAGAACTAGTCCACATGCTGAATGAGCTCTTT	CATWDRPYKKLFGSGRPHSVLYADIVGFTRLASDCSPGELVHMLNELF	TRGV2	.	TRGJ1	19	-1	-1	138
1	5.797101449275362E-6	TGTGCCACCTGGGGTCTAGCTTTGGATTATTATAAGAAACTCTTTGGCAGTGGAAGGCCCCACAGCGTCTTCCCCGGAACAAAGCTTATCATTACCGGCACTGTCAGAAAGGAATCCTTCCACTTCCTCTTT	CATWGLALDYYKKLFGSGRPHSVFPGTKLIITGTVRKESFHFLF	TRGV7	.	TRGJ1	12	-1	-1	126
1	5.797101449275362E-6	TTTTTTTTTTCAAGCAGAAGACGGCATACGAGATACGAATTCGTGACTGGAGTTCAGACGTGTGCTCTTCCGATCTCTGTAATGATAAGCTTTGTTCCGGAACAACACCTCTTT	FFFSSRRRHTRYEFVTGVQTCALPISVMISFVPEQHLF	TRGV8	.	TRGJ1	0	-1	-1	108
1	5.797101449275362E-6	TGTGCCACCTGGGACAGGCCTCCACCCAACATTATTATAAGAAACTCTTTGGCAGTGGAACAACACTGTAATGATAAGCTTTGTTCCGGCTTCCACTTCCTCTTT	CATWDRPPPNIIIRNSLAVEQHCNDKLCSGFHFLF	TRGV5	.	TRGJ1	20	-1	-1	99
1	5.797101449275362E-6	TGTGCCTTGTGGGAGGAGTTCCTTTTGTATTATAAGAAACTCTTTGGCAGTGGAACAACACCTGTAATGATAAGCTTTGTTCCGGAACAACACCTCTTT	CALWEEFLLYYKKLFGSGTTPVMISFVPEQHLF	TRGV9	.	TRGJ1	15	-1	-1	93
1	5.797101449275362E-6	TGTGCCACCTGGGACAGGGACTATTATAAGAAACTCTTTGGCAGTGGAACAACACTGGAAGGCCCCACAGCGTCTTTGGCAGTGGAACAACACCTCTTT	CATWDRDYYKKLFGSGTTLEGPTASLAVEQHLF	TRGV5	.	TRGJ1	17	-1	-1	93
1	5.797101449275362E-6	TGTGCCACCTGGGATGGGCCGTGGTATTATAAGAAACTCTTTGGCAGTGGAACAACCTGTAATGATAAGCTTTGTTCCGGCTTCCACTTCCTCTTT	CATWDGPWYYKKLFGSGTTCNDKLCSGFHFLF	TRGV4	.	TRGJ1	19	-1	-1	90
1	5.797101449275362E-6	TGTGCCACCTGGGATGGGCCGTATTATTATAAGAAACTCTTTGGCAGTGGAACAACACCTGTAATGATAAGCTTTGTTCCGGAACAACACCTCTTT	CATWDGPYYYKKLFGSGTTPVMISFVPEQHLF	TRGV4	.	TRGJ1	19	-1	-1	90
1	5.797101449275362E-6	TGTGCCACCTGGGACCGGCCTTATAAGAAACTCTTTGGCAGTGGAACAACACAGGAAGGCCCCACAGCATCTTTGGCAGTGGAACAACACCTCTTT	CATWDRPYKKLFGSGTTQEGPTASLAVEQHLF	TRGV2	.	TRGJ1	19	-1	-1	90
1	5.797101449275362E-6	TGTGCCACCTGGGACAGGCCCCAGTATTCCTCTGATACGAAACTCTTTGGCAGTGGACGGCACTGTCAGAAAGGAATCCTTCCACTTCCACTCTTT	CATWDRPQYSSDTKLFGSGRHCQKGILPLPLF	TRGV5	.	TRGJ1	19	-1	-1	89
1	5.797101449275362E-6	TGTGCCACCTGGGATGGGCCGTGGTATTATAAGAAACTCTTTGGCAGTGGAACAACTGTAATGATAAGCTTTGTTCCGGAACAACACCTCTTT	CATWDGPWYYKKLFGSGTTVMISFVPEQHLF	TRGV4	.	TRGJ1	19	-1	-1	87
1	5.797101449275362E-6	TGTGCCACCTGGGACGGGCTAGATAAGAAACTCTTTGGCAGTGGAACAACACTTAATGATAAGCTTTGTTCCGGCTTCCACTTCCTCTTT	CATWDGLDKKLFGSGTTLNDKLCSGFHFLF	TRGV2	.	TRGJ1	18	-1	-1	84
1	5.797101449275362E-6	TGTGCCACCTGGGACAGGCGGGCTTATAGGAAACTCTTTGGCAGTGGAACACGGCACTGTCAGAAAGGAATCCTTCCACTTCCACTCTTT	CATWDRRAYRKLFGSGTRHCQKGILPLPLF	TRGV5	.	TRGJ1	18	-1	-1	83
1	5.797101449275362E-6	TGTGCTGCGTGGGATCTTGAAGAAACTCTTTGGCAGTGGAACAACACCTGTAATGATAAGCTTTGTTCCGGCTTCCACTTCCTCTTT	CAAWDLEETLWQWNNTCNDKLCSGFHFLF	TRGV10	.	TRGJ1	14	-1	-1	81
1	5.797101449275362E-6	TGTGCTGCGTGGGAGGATGGGAAGAAACTCTTTGGCAGTGGAACAACACTCGGCACTGTCAGAAAGGAATCCTTCCACTTCCTCTTT	CAAWEDGKKLFGSGTTLGTVRKESFHFLF	TRGV10	.	TRGJ1	13	-1	-1	81
1	5.797101449275362E-6	TGTGCCTTGTGGAGACAAATTATTATAAGAAACTCTTTGTCAGTGGAACGGCACTGTCAGAAAGGAATCCTTCCACTTCCACTCTTT	CALWRQIIIRNSLSVERHCQKGILPLPLF	TRGV9	.	TRGJ1	11	-1	-1	80
1	5.797101449275362E-6	TGTGCCTTGTGGAGACAAATTATTATAAGAAACTCTTTGGCAGTGGAACGGCACTGTCAGAAAGTAATCCTTCCACTTCCACTCTTT	CALWRQIIIRNSLAVERHCQKVILPLPLF	TRGV9	.	TRGJ1	11	-1	-1	80
1	5.797101449275362E-6	TGTGCCTTGTGGAGACAAATTATTATAAGAAACTCTTTGGCAGTGGAACGGCACTGTCAGAAAGGAATCCTTCCACTTCCACTCTTT	CALWRQIIIRNSLAVERHCQKGILPLPLF	TRGV9	.	TRGJ1	11	-1	-1	80
1	5.797101449275362E-6	TGTGCCACCTGGGATGTGTATAAGAAACTCTTTGGCAGTGGAACAACACGGCACTGTCAGAAAGGAATCCTTCCACTTCCACTCTTT	CATWDVYKKLFGSGTTRHCQKGILPLPLF	TRGV5	.	TRGJ1	13	-1	-1	80
1	5.797101449275362E-6	TGTGCCACCTGGGATGGGCCGTATTATTATAAGAAACTCTTTGGCAGTGGCGGCACTGTCAGAAAGGAATCCTTCCACTTCCTCTTT	CATWDGPYYYKKLFGSGGTVRKESFHFLF	TRGV4	.	TRGJ1	19	-1	-1	81
1	5.797101449275362E-6	TGTGCCACCTGGGATGACTATAAGAAACTCTTTGGCAGTGGAACAACACTCGGCACTGTCAGAAAGGAATCCTTCCACTTCCTCTTT	CATWDDYKKLFGSGTTLGTVRKESFHFLF	TRGV4	.	TRGJ1	15	-1	-1	81
1	5.797101449275362E-6	TGTGCCACCTGGGATGACTATAAGAAACTCTTTGGCAGTGGAACAACACGGCACTGTCAGAAAGGAATCCTTCCACTTCCACTCTTT	CATWDDYKKLFGSGTTRHCQKGILPLPLF	TRGV4	.	TRGJ1	15	-1	-1	80
1	5.797101449275362E-6	TGTGCCACCTGGGACCCTAATTATTATAAGAAACTCTTTGGCAGTGGACGGCACTGTCAGAAAGGAATCCTTCCACTTCCACTCTTT	CATWDPNYYKKLFGSGRHCQKGILPLPLF	TRGV3	.	TRGJ1	14	-1	-1	80
1	5.797101449275362E-6	TGTGCCACCTGGGACGGGCCGAGATTATATTATAAGAAACTCTTTGGCAGTGGAACAACCTTCCACTTCCACTTTGAAACTGTCTTT	CATWDGPRLYYKKLFGSGTTFHFHFETVF	TRGV2	.	TRGJP	19	-1	-1	81
1	5.797101449275362E-6	TGTGCCACCTGGGACAGGCGGGCTTATAAGAAACTCTTTGGCAGTGGACGGCACTGTCAGAAAGGAATCCTTCCACTTCCACTCTTT	CATWDRRAYKKLFGSGRHCQKGILPLPLF	TRGV5	.	TRGJ1	18	-1	-1	80
1	5.797101449275362E-6	TGTGCCACCTGGGACAGGGACTATTATAAGAAACTCTTTGGCAGTGGAACCGGCACTGTCAGAAAGGAATCCTTCCACTTCCTCTTT	CATWDRDYYKKLFGSGTGTVRKESFHFLF	TRGV5	.	TRGJ1	17	-1	-1	81
1	5.797101449275362E-6	TGTGCTGCGTGGGACTATAAGAAACTCTTTGGCAGTGGAACAACCTGTAATGATAAGCTTTGTTCCGGCTTCCACTTCCTCTTT	CAAWDYKKLFGSGTTCNDKLCSGFHFLF	TRGV10	.	TRGJ1	16	-1	-1	78
1	5.797101449275362E-6	TGTGCTGCGCGGGATCTTGAAGAAACTCTTTGGCAGTGGAACAACCGGCACTGTCAGAAAGGAATCCTTCCACTTCCACTCTTT	CAARDLEETLWQWNNRHCQKGILPLPLF	TRGV10	.	TRGJ1	14	-1	-1	77
1	5.797101449275362E-6	TGTGCCACCTGGGATGGGAAACTCTTTGGCAGTGGAACAACGGAAGGCCCCACAGCGTCTTTGGCAGTGGAACAACACCTCTTT	CATWDGKLFGSGTTEGPTASLAVEQHLF	TRGV4	.	TRGJ1	17	-1	-1	78
1	5.797101449275362E-6	TGTGCCACCTGGGACAGGGAGATAAGAAACTCTTTGGCAGTGGAACGGCACTGTCAGAAAGGAATCCTTCCACTTCCACTCTTT	CATWDREIRNSLAVERHCQKGILPLPLF	TRGV7	.	TRGJ1	17	-1	-1	77
1	5.797101449275362E-6	TGTGCTGCGTGGGGGACATTAAGAAACTCTTTGGCAGTGGAACGGCACTGTCAGAAAGGAATCCTTCCACTTCCACTCTTT	CAAWGTLRNSLAVERHCQKGILPLPLF	TRGV10	.	TRGJ1	12	-1	-1	74
1	5.797101449275362E-6	TGTGCTGCGTGGGATTATAACTATAAGAAACTCTTTGGCAGTGGCGGCACTGTCAGAAAGGAATCCTTCCACTTCCTCTTT	CAAWDYNYKKLFGSGGTVRKESFHFLF	TRGV10	.	TRGJ1	16	-1	-1	75
1	5.797101449275362E-6	TGTGCCTTGTGGAGACAAATTATTATAAGAAACTCTTTGGCCTGTAATGATAAGCTTTGTTCCGGCTTCCACTTCCTCTTT	CALWRQIIIRNSLACNDKLCSGFHFLF	TRGV9	.	TRGJ1	11	-1	-1	75
1	5.797101449275362E-6	TGTGCCACCTGGGATGGGCCGTATTATTATAAGAAACTCTTTGGCGGTGGAACCTTCCACTTCCACTTTGAAACTGTCTTT	CATWDGPYYYKKLFGGGTFHFHFETVF	TRGV4	.	TRGJP	19	-1	-1	75
1	5.797101449275362E-6	TGTGCCACCTGGGATGGGAAACTCTTTGGCAGTGGAACAACACGGCACTGTCAGAAAGGAATCCTTCCACTTCCACTCTTT	CATWDGKLFGSGTTRHCQKGILPLPLF	TRGV4	.	TRGJ1	17	-1	-1	74
1	5.797101449275362E-6	TGTGCCACCTGGGATAAGAAACTCTTTGGCAGTGGAACAACACCTGTAATGATAAGCTTTGTTCCGGAACAACACCTCTTT	CATWDKKLFGSGTTPVMISFVPEQHLF	TRGV4	.	TRGJ1	14	-1	-1	75
1	5.797101449275362E-6	TGTGCCACCTGGAGGGAGAAACTCTTTGGCAGTGGAACAACCTGTAATGATAAGCTTTGTTCCGGCTTCCACTTCCTCTTT	CATWREKLFGSGTTCNDKLCSGFHFLF	TRGV2	.	TRGJ1	11	-1	-1	75
1	5.797101449275362E-6	TGTGCCACCTGGAGGGAGAAACTCTTTGGCAGTGGAACAACATGTAATGATAAGCTTTGTTCCGGCTTCCACTTCCTCTTT	CATWREKLFGSGTTCNDKLCSGFHFLF	TRGV2	.	TRGJ1	11	-1	-1	75
1	5.797101449275362E-6	TGTGCTGCGTGGGATCTTGAAGAAACTCTTTGGCAGTGGAACAACACTGTCAGAAAGGAATCCTTCCACTTCCTCTTT	CAAWDLEETLWQWNNTVRKESFHFLF	TRGV10	.	TRGJ1	14	-1	-1	72
1	5.797101449275362E-6	TGTGCCACCTGGGATGGGCCGTGGTATTATAAGAAACTCTTTGGCAGTGGAACAACACGAAGGCCCCACAGCGTCTTT	CATWDGPWYYKKLFGSGTTRRPHSVF	TRGV4	.	TRGJ1	19	-1	-1	73
1	5.797101449275362E-6	TGTGCCACCTGGGATGGGCCGTGGTATTATAAGAAACTCTTTGGCAGTGGAACAACAGGAAGGCCCCACAGCGTCTTT	CATWDGPWYYKKLFGSGTTGRPHSVF	TRGV4	.	TRGJ1	19	-1	-1	73
1	5.797101449275362E-6	TGTGCTGCGTCGGGGACATTAAGAAACTCTTTGGCAGTGGAACAACACTTCCACTTCCACTTTGAAACTGTCTTT	CAASGTLRNSLAVEQHFHFHFETVF	TRGV10	.	TRGJP	13	-1	-1	69
1	5.797101449275362E-6	TGTGCTGCGTGGGTTCAGAAACTCTTTGGTAGTGGAACTGTAATGATAAGCTTTGTTCCGGAACAACACCTCTTT	CAAWVQKLFGSGTVMISFVPEQHLF	TRGV10	.	TRGJ1	12	-1	-1	69
1	5.797101449275362E-6	TGTGCCACCTGGGATAAGAAACTCTTTGGCAGTGGACGGCACTGTCAGAAAGGAATCCTTCCACTTCCACTCTTT	CATWDKKLFGSGRHCQKGILPLPLF	TRGV4	.	TRGJ1	14	-1	-1	68
1	5.797101449275362E-6	TGTGCTGCGTGCCAAGAAACTCTTTGGCAGTGGAACGGCACTGTCAGAAAGGAATCCTTCCACTTCCTCTTT	CAACQETLWQWNGTVRKESFHFLF	TRGV10	.	TRGJ1	10	-1	-1	66
1	5.797101449275362E-6	TGTGCTGCGTGGGTTCAGAAACTCTTTGGCAGTGGAACAACCTTCCACTTCCACTTTGAAACTGTCTTT	CAAWVQKLFGSGTTFHFHFETVF	TRGV10	.	TRGJP	12	-1	-1	63
1	5.797101449275362E-6	TGTGCTGCGTGGGATCTTGAAGAAACTCTTTGGCAGTGGAACAACACAGGAAGGCCCCACAGCGTCTTT	CAAWDLEETLWQWNNTGRPHSVF	TRGV10	.	TRGJ1	14	-1	-1	64
1	5.797101449275362E-6	TGTGCCACCTGGGACGGGCTAGATAAGAAACTCTTTGGCAGTGGAAGGCCCCACAGCATCTTT	CATWDGLDKKLFGSGRPHSIF	TRGV2	.	TRGJ1	18	-1	-1	58
1	5.797101449275362E-6	TGTGCCACCTGGGACAGGGACATTTATACCACTGGTTGGTTCAAGATATTT	CATWDRDIYTTGWFKIF	TRGV5	.	TRGJP1	17	-1	-1	24
1	5.797101449275362E-6	TGTGCCACCTGGACCCGGCCATTTATACCACTGGTTGGTTCAAGATATTTG	CATWTRPFIPLVGSRYL	TRGV2	.	TRGJP1	11	-1	-1	23
1	5.797101449275362E-6	TGTGCCTTGTGGGAGAAGCCTTCGGAGAATTATTATAAGAAACTCTTT	CALWEKPSENYYKKLF	TRGV9	.	TRGJ1	14	-1	-1	26
1	5.797101449275362E-6	TGTGCCACCTGGGATCCCACCATGGACAATTATTATAAGAAACTCTTT	CATWDPTMDNYYKKLF	TRGV8	.	TRGJ1	14	-1	-1	27
1	5.797101449275362E-6	TGTGCCACCTGGGACATGCCAAATCGGGATTATTATAAGAAGCTCTTT	CATWDMPNRDYYKKLF	TRGV3	.	TRGJ1	19	-1	-1	28
1	5.797101449275362E-6	TGTGTCGCCTGTGGTCTAGCTTTGGATTATTATAAGAAACTCTTT	CVACGLALDYYKKLF	TRGV7	.	TRGJ1	10	-1	-1	25
1	5.797101449275362E-6	TGTGCCACCTGGGTCCTAATTATTAGTGATTGGATCAAGACGTTT	CATWVLIISDWIKTF	TRGV2	.	TRGJP2	12	-1	-1	20
1	5.797101449275362E-6	TGTGCCACCTGGGTCCCCGCTTTCCGGTATTATAAGAAACTCTTT	CATWVPAFRYYKKLF	TRGV2	.	TRGJ1	12	-1	-1	27
1	5.797101449275362E-6	TGTGCCACCTGGGAACAGTATGGTAGTGATTGGGTCACGACGTTT	CATWEQYGSDWVTTF	TRGV2	.	TRGJP2	13	-1	-1	18
1	5.797101449275362E-6	TGTGTCACATGGGATGGGCAGTGGTATTATAAGAAACTCTTT	CVTWDGQWYYKKLF	TRGV4	.	TRGJ1	18	-1	-1	24
1	5.797101449275362E-6	TGTGCCACCTGGGTTCTAGCTTTGGATTGGATCAAGACGTTT	CATWVLALDWIKTF	TRGV7	.	TRGJP2	12	-1	-1	24
1	5.797101449275362E-6	TGTGCCACCTGGGGTCTAGCTTTGGATTATAAGAAACTCTTT	CATWGLALDYKKLF	TRGV7	.	TRGJ1	12	-1	-1	25
1	5.797101449275362E-6	TGTGCCACCTGGGATGGTCCGTATTATCATGAGAAACTCTTT	CATWDGPYYHEKLF	TRGV4	.	TRGJ1	19	-1	-1	19
1	5.797101449275362E-6	TGTGCCACCTGGGATGGGCCGTATTATTGGATCAAGACGTTT	CATWDGPYYWIKTF	TRGV4	.	TRGJP2	19	-1	-1	25
1	5.797101449275362E-6	TGTGCCACCTGGGACCCGGCCATTTATTATAAGAAACTCTTT	CATWDPAIYYKKLF	TRGV2	.	TRGJ1	14	-1	-1	23
1	5.797101449275362E-6	TGTGCCACCTGGGACGGGCCGAGATTATATTATAAGACGTTT	CATWDGPRLYYKTF	TRGV2	.	TRGJP2	19	-1	-1	33
1	5.797101449275362E-6	TGTGCCACCTGGGACGGGCCGAGATTATATAAGAAACTCTTT	CATWDGPRLYKKLF	TRGV2	.	TRGJ1	19	-1	-1	19
1	5.797101449275362E-6	TGTGCCACCTGGGACAGGCCCCAGTATTATAAGAAACTCTTT	CATWDRPQYYKKLF	TRGV5	.	TRGJ1	19	-1	-1	24
1	5.797101449275362E-6	TGTGCCACCTGGGACAGGGACTATTATTATAAGAAACTCTTT	CATWDRDYYYKKLF	TRGV5	.	TRGJ1	17	-1	-1	22
1	5.797101449275362E-6	CGTGCCACCTGGGATGGGACGTATTATTATAAGAAAGTCTTT	RATWDGTYYYKKVF	TRGV4	.	TRGJ1	17	-1	-1	19
1	5.797101449275362E-6	TGTGCTACATGGGACAGGCGGGCTTGTAAGAAACTCTTT	CATWDRRACKKLF	TRGV5	.	TRGJ1	18	-1	-1	23
1	5.797101449275362E-6	TGTGCCACCTGGGGTGGGCCGTATTGGATCAAGACGTTT	CATWGGPYWIKTF	TRGV4	.	TRGJP2	19	-1	-1	22
1	5.797101449275362E-6	TGTGCCACCTGGGATGGTCCGTATTATAAGAAACTCTTT	CATWDGPYYKKLF	TRGV4	.	TRGJ1	19	-1	-1	21
1	5.797101449275362E-6	TGTGCCACCGCGTGGGATTCATATTATAAGAAACTCTTT	CATAWDSYYKKLF	TRGV8	.	TRGJ1	8	-1	-1	21
1	5.797101449275362E-6	TGTGCCACCTGGGATTATAACTATAAGAAACTCTTT	CATWDYNYKKLF	TRGV8	.	TRGJ1	14	-1	-1	21
1	5.797101449275362E-6	TGTGCCACCTGGGATAGTGATTGGATCAAGGCGTTT	CATWDSDWIKAF	TRGV4	.	TRGJP2	14	-1	-1	14
1	5.797101449275362E-6	TGTGCCACCTGGGACGGGCAGGGGAAGAAACTCTTT	CATWDGQGKKLF	TRGV2	.	TRGJ1	18	-1	-1	24
1	5.797101449275362E-6	TGTGCTGGGATTATGGGTTATAAGAAACTCTTT	CAGIMGYKKLF	TRGV10	.	TRGJ1	6	-1	-1	17
1	5.797101449275362E-6	TGTGCCACCTGGGGAAGGCCCCACAGCGTCTTT	CATWGRPHSVF	TRGV4	.	TRGJ1	22	-1	-1	28
1	5.797101449275362E-6	TGTGCCACCTGGAACCGAGATATCAAGACGTCT	CATWNRDIKTS	TRGV8	.	TRGJP2	11	-1	-1	21
1	5.797101449275362E-6	TGTGTCACCTTGGATTGGAAACTCTTT	CVTLDWKLF	TRGV4	.	TRGJ1	17	-1	-1	17
1	5.797101449275362E-6	TGTGCCACCTGGGATAAGATATTT	CATWDKIF	TRGV8	.	TRGJP1	15	-1	-1	15
1	5.797101449275362E-6	TGTGCCACCTGGGATAAGATACTT	CATWDKIL	TRGV8	.	TRGJP1	15	-1	-1	15
