# Supplementary material for: Dissection of the Human T-Cell Receptor γ Gene Repertoire in the Brain and Peripheral Blood Identifies Age- and Alzheimer's Disease-Associated Clonotype Profiles
Source: Front Immunol. 2020 Jan 29;11:12. doi: 10.3389/fimmu.2020.00012 (PMC7025544; doi:10.3389/fimmu.2020.00012)
Supplement: Supplementary file 5 [file Data_Sheet_2.zip › repertoires_corrected_and_decontaminated/249.txt]

count	freq	cdr3nt	cdr3aa	v	d	j	VEnd	DStart	DEnd	JStart
30187	0.30661019359294694	TGTGCCACCTGGGATGGTGAGGAATATTATAAGAAACTCTTT	CATWDGEEYYKKLF	TRGV4	.	TRGJ2	16	-1	-1	21
15991	0.16242102911004125	TGTGCCACCTGGGACAGCCTCGGGTATAAGAAACTCTTT	CATWDSLGYKKLF	TRGV3	.	TRGJ2	19	-1	-1	24
15220	0.15458996079387327	TGTGCCACCTGGGATATGCCCTCCGGGGGGGAACTCTTT	CATWDMPSGGELF	TRGV8	.	TRGJ1	19	-1	-1	31
12846	0.13047717715887622	TGTGCCACCTGGGATCCCACCATGGACAATTATTATAAGAAACTCTTT	CATWDPTMDNYYKKLF	TRGV8	.	TRGJ2	14	-1	-1	27
12442	0.1263737379893148	TGTGCCACCTGGGACGGGAGTAGTGATTGGATCAAGACGTTT	CATWDGSSDWIKTF	TRGV2	.	TRGJP2	17	-1	-1	18
11737	0.11921303349787718	TGTGCCACCTGGGAAAAAAGTAGTGATTGGATCAAGACGTTT	CATWEKSSDWIKTF	TRGV4	.	TRGJP2	13	-1	-1	18
5	5.078513823714628E-5	TGTGCTGCGTGGGATTCCGATTATAAGAAACTCTTT	CAAWDSDYKKLF	TRGV10	.	TRGJ1	18	-1	-1	19
4	4.062811058971702E-5	TGTGCCACCTGGGATGGGCCGTATTATTATAAGAAACTCTTT	CATWDGPYYYKKLF	TRGV4	.	TRGJ1	19	-1	-1	19
3	3.047108294228777E-5	TGTGCCTTGTACTTCGTTATTATAAGAAACTCTTTGGCAGTGGAACAACACTGGAAGGCCCCACAGCGTCTTTGCATGAAACCGAAAAGTGGACACGTGGCCTGTGAACAGGGCCTGGACTGCCTCTTGGCCCCACCTGCTTTCCCTGCTCCCTGCTTT	CALYFVIIRNSLAVEQHWKAPQRLCMKPKSGHVACEQGLDCLLAPPAFPAPCF	TRGV9	.	TRGJP	9	-1	-1	156
2	2.031405529485851E-5	TGTGCCTTGTGGGAGAAGCCTTCGGAGAATTATTATAAGAAACTCTTT	CALWEKPSENYYKKLF	TRGV9	.	TRGJ1	14	-1	-1	26
2	2.031405529485851E-5	CGCGCCACCTGGGACGGGAGTAGTGATTGGATCAAGACATTT	RATWDGSSDWIKTF	TRGV2	.	TRGJP2	17	-1	-1	18
1	1.0157027647429255E-5	TGTGCCTTGTACTTCGTTATTATAAGAAACTCTTTGGCAGTGGAACAACACGGAAAGTATTTTACTTATGCAAGCATGAGGAGGAGCTGGAAATTGATACTGCAAAATCTAATTGAAAATGATTCTGGATCTATTACTGTGCCACCTGGACATACCCCCCTTAGTGGCCATTATAAGAAACTCTTT	CALYFVIIRNSLAVEQHGKYFTYASMRRSWKLILQNLIENDSGSITVPPGHTPLSGHYKKLF	TRGV9	.	TRGJ1	9	-1	-1	169
1	1.0157027647429255E-5	TGTGCCACCTGGGATATGCCCTCCGGGGGGGAACTCTTTGGCAGTGGAACAACACGGAAGGCCCCACAGCGTCTTTGCATGAAACCGAAAAGTGGACACGTGGCCTGTGAACAGGGCCTGGACTGCCTCTTGGCCCCACCTGCTTTCCCTGCTCCCTGCTTT	CATWDMPSGGELFGSGTTRKAPQRLCMKPKSGHVACEQGLDCLLAPPAFPAPCF	TRGV8	.	TRGJP	19	-1	-1	159
1	1.0157027647429255E-5	TGTGCCACCTGGGATGGTGAGGAATATTATAAGAAACTCTTTGGCAGTGGAACAACACTGATACTGCGAAATCTTATTGAAAATGACTCTGGAGTCTATTACTGTGCCACCTGGGATGGTGAGGAATATTATAAGAAACTCTTT	CATWDGEEYYKKLFGSGTTLILRNLIENDSGVYYCATWDGEEYYKKLF	TRGV4	.	TRGJ1	16	-1	-1	123
1	1.0157027647429255E-5	TGTGCTGCGTGGGCCCTCTGGGGTATTATAAGAAACTCTTTGGCAGTGGAACTACTGTGCTGCGTGGGCCCTCTGGGGTATTATAAGAAACTCTTT	CAAWALWGIIRNSLAVELLCCVGPLGYYKKLF	TRGV10	.	TRGJ1	12	-1	-1	78
1	1.0157027647429255E-5	TGTGCCACCTTGTGGGATGAACTAAAGCGGTATTATAAGAAACTCTTT	CATLWDELKRYYKKLF	TRGV9	.	TRGJ2	16	-1	-1	30
1	1.0157027647429255E-5	TGTGCCACCGGGAATCCCACCATGGACAATTATTATAAGGAACTCTTT	CATGNPTMDNYYKELF	TRGV8	.	TRGJ1	12	-1	-1	27
1	1.0157027647429255E-5	TGTGCCGCCTGGGACGGGGGTAGTGATTGGACCAAGACGTTT	CAAWDGGSDWTKTF	TRGV2	.	TRGJP2	17	-1	-1	19
1	1.0157027647429255E-5	TGTGCCACCTGGGACGTTAGTAGTGATTGGACCAAGACGTTT	CATWDVSSDWTKTF	TRGV2	.	TRGJP2	15	-1	-1	17
1	1.0157027647429255E-5	TGTGCCACCTGTGACTGGTGGGGTTGGATCAAGACGTTT	CATCDWWGWIKTF	TRGV2	.	TRGJP2	17	-1	-1	23
1	1.0157027647429255E-5	TGTGCCACCTGGGACTGGGGGGGATGGATCAAGACGTCT	CATWDWGGWIKTS	TRGV2	.	TRGJP2	18	-1	-1	24
1	1.0157027647429255E-5	TGTGCCACCTGGGAAAAAAGTAGTGATATCAAGACGTTT	CATWEKSSDIKTF	TRGV4	.	TRGJP2	13	-1	-1	18
1	1.0157027647429255E-5	TGCGCCACCTGGGATATGCCCCCCGAGGGGGAACTCTTT	CATWDMPPEGELF	TRGV8	.	TRGJ1	19	-1	-1	31
1	1.0157027647429255E-5	TGCGCCACCTGGGATATGACCTCAGGGGGGGAACTCTTT	CATWDMTSGGELF	TRGV8	.	TRGJ1	15	-1	-1	31
1	1.0157027647429255E-5	TGTGCCTATGGTGAGGAATATTATAAGAAACTCTTT	CAYGEEYYKKLF	TRGV9	.	TRGJ1	15	-1	-1	15
1	1.0157027647429255E-5	TGTGCCACCTGGGATATGCCCTCCGGGGAACTCTTT	CATWDMPSGELF	TRGV8	.	TRGJ1	19	-1	-1	28
