# Supplementary material for: Dissection of the Human T-Cell Receptor γ Gene Repertoire in the Brain and Peripheral Blood Identifies Age- and Alzheimer's Disease-Associated Clonotype Profiles
Source: Front Immunol. 2020 Jan 29;11:12. doi: 10.3389/fimmu.2020.00012 (PMC7025544; doi:10.3389/fimmu.2020.00012)
Supplement: Supplementary file 5 [file Data_Sheet_2.zip › repertoires_corrected_and_decontaminated/26sz.txt]

count	freq	cdr3nt	cdr3aa	v	d	j	VEnd	DStart	DEnd	JStart
18883	0.14494833965334603	TGTGCTGCGTGGGATTTAAAGAAGAGGTGTGGCCTTATTGGTGAACTCTTT	CAAWDLKKRCGLIGELF	TRGV10	.	TRGJ2	15	-1	-1	43
13308	0.10215392173419101	TGTGCTGCGTGGGATGAAATTTATAAGAAACTCTTT	CAAWDEIYKKLF	TRGV10	.	TRGJ2	14	-1	-1	20
11100	0.08520502939957321	TGTGCCTTGTGGGTTAATAAGAAACTCTTT	CALWVNKKLF	TRGV9	.	TRGJ2	12	-1	-1	16
10315	0.07917926831140519	TGTGCCTTGTGGGAGGTGCAAGAGTTGGGCAAAAAAATCAAGGTATTT	CALWEVQELGKKIKVF	TRGV9	.	TRGJP	19	-1	-1	17
7074	0.05430093495248476	TGTGCCTTGTGGGAAAGGGAGTTGGGCAAAAAAATCAAGGTATTT	CALWERELGKKIKVF	TRGV9	.	TRGJP	13	-1	-1	18
7011	0.053817338839676376	TGTGCCACCTGGGATGGGCAGGGTTATAAGAAACTCTTT	CATWDGQGYKKLF	TRGV4	.	TRGJ2	18	-1	-1	23
6153	0.047231220350952605	TGTGCCTTGTGGGAGATCCAAGAGTTGGGCAAAAAAATCAAGGTATTT	CALWEIQELGKKIKVF	TRGV9	.	TRGJP	14	-1	-1	18
5098	0.039132904493605784	TGTGCCTTGTGGGAGGCCAGGCAGCTGGTATTT	CALWEARQLVF	TRGV9	.	TRGJP1	15	-1	-1	28
4858	0.03729063358766907	TGTGCCACCTGGGATAGACGGTACAAAGAGTTGGGCAAAAAAATCAAGGTATTT	CATWDRRYKELGKKIKVF	TRGV4	.	TRGJP	14	-1	-1	25
4366	0.033513978230498793	TGTGCTGCGTGGGATTCGGGTTATTATAAGAAACTCTTT	CAAWDSGYYKKLF	TRGV10	.	TRGJ1	15	-1	-1	13
4262	0.032715660837926215	TGTGCTGCGTGGGATTTGGGTTATTATAAGAAACTCTTT	CAAWDLGYYKKLF	TRGV10	.	TRGJ2	15	-1	-1	20
4189	0.03215530343737046	TGTGCTGCGTGGGCCAAGAATTATTATAAGAAACTCTTT	CAAWAKNYYKKLF	TRGV10	.	TRGJ2	12	-1	-1	17
4076	0.03128790088582526	TGTGCTGCGTGGGATAAGAAACTCTTT	CAAWDKKLF	TRGV10	.	TRGJ2	14	-1	-1	13
4036	0.03098085573483581	TGTGCCACCTGGGTAAAGAAACTCTTT	CATWVKKLF	TRGV2	.	TRGJ2	12	-1	-1	15
3892	0.029875493191273778	TGTGCTGCGTGGGATTATAAGGGGTATAAGAAACTCTTT	CAAWDYKGYKKLF	TRGV10	.	TRGJ2	16	-1	-1	24
3828	0.02938422094969065	TGTGCTGCGTGGGATTTGGATTATTATAAGAAACTCTTT	CAAWDLDYYKKLF	TRGV10	.	TRGJ2	15	-1	-1	13
3336	0.02560756559252038	TGTGCTGCGTGGGAGGGACGCTATAATTATTATAAGAAACTCTTT	CAAWEGRYNYYKKLF	TRGV10	.	TRGJ1	13	-1	-1	24
3193	0.024509879177733087	TGTGCCACCTGGGATAGGCCCCATCCGGTTTATAAGAAACTCTTT	CATWDRPHPVYKKLF	TRGV8	.	TRGJ2	19	-1	-1	29
2849	0.02186929087922379	TGTGCCACCTGGGATGGTCGCGGGGGAAATTATAAGAAACTCTTT	CATWDGRGGNYKKLF	TRGV4	.	TRGJ2	16	-1	-1	28
2220	0.017041005879914643	TGTGCCACCTGGGACGGGCGGCATAAGAAACTCTTT	CATWDGRHKKLF	TRGV2	.	TRGJ2	18	-1	-1	22
1970	0.01512197368623056	TGTGCCACCTGGACTTATTATTATAAGAAACTCTTT	CATWTYYYKKLF	TRGV4	.	TRGJ2	11	-1	-1	16
1731	0.013287378909068578	TGTGCTGCGTGGGACCTCTTGAATTTTCACACTGGTTGGTTCAAGATATTT	CAAWDLLNFHTGWFKIF	TRGV10	.	TRGJP1	13	-1	-1	29
1271	0.009756359672689868	TGTGCCACCTGGGATGGGCGTCATTATAAGAAACTCTTT	CATWDGRHYKKLF	TRGV4	.	TRGJ2	18	-1	-1	22
656	0.005035540476227029	TGTGTTGCGTGGGATTGGGAAGATACCACTGGTTGGTTCAAGATATTT	CVAWDWEDTTGWFKIF	TRGV10	.	TRGJP1	15	-1	-1	22
185	0.00142008382332622	TGTGCTGCTTCCACTGGTTGGTTCAAGATATTT	CAASTGWFKIF	TRGV10	.	TRGJP1	7	-1	-1	10
168	0.0012895896341557026	TGTGCTGCGTGGGATTATATGTCCCGTCCGTCAGCTGGTTGGTTCAAGATATTT	CAAWDYMSRPSAGWFKIF	TRGV10	.	TRGJP1	16	-1	-1	34
97	7.445844911494235E-4	TGCCCCACCACTGGTTGGTTCAAGATATTT	CPTTGWFKIF	TRGV8	.	TRGJP1	8	-1	-1	6
50	3.8380643873681624E-4	TGTGCTGCGTGGGATTGGGAAGATACCACTGGTTGGTTCAAGATATTT	CAAWDWEDTTGWFKIF	TRGV10	.	TRGJP1	15	-1	-1	22
21	1.6119870426946283E-4	TGTGCCACCTGGGACGGGCCCCTATATTATAAGAAACTCTTT	CATWDGPLYYKKLF	TRGV2	.	TRGJ1	20	-1	-1	24
11	8.443741652209957E-5	TGTGCTGCGTGGGATAAGAAACTATTG	CAAWDKKLL	TRGV10	.	TRGJ1	14	-1	-1	13
9	6.908515897262693E-5	TGTGCCTTGTGGGTTAATAAGAAAATATTG	CALWVNKKIL	TRGV9	.	TRGJ1	12	-1	-1	16
7	5.3732901423154273E-5	TGTGCTGCGTGGGATTTAAAGAAGAGGTGTGGCCTTATTGGTGAAATATTG	CAAWDLKKRCGLIGEIL	TRGV10	.	TRGJ1	15	-1	-1	42
4	3.07045150989453E-5	TGTGCCTTGTGGGAGCCGAATTATTATAAGAAACTCTTT	CALWEPNYYKKLF	TRGV9	.	TRGJ1	14	-1	-1	16
3	2.3028386324208975E-5	TGTGCCACCTGGGAGAGACGCCCAGAGAATTATTATAAGAAACTCTTT	CATWERRPENYYKKLF	TRGV4	.	TRGJ1	13	-1	-1	26
3	2.3028386324208975E-5	TGTGCTGCGTGGGATTTTGGCCCTTTAATCATGGAGAAACTCTTT	CAAWDFGPLIMEKLF	TRGV10	.	TRGJ1	15	-1	-1	34
3	2.3028386324208975E-5	TGTGCCACCTGGGATAGGCCCCATCCGGTTTATAAGAAAATATTG	CATWDRPHPVYKKIL	TRGV8	.	TRGJ1	19	-1	-1	29
3	2.3028386324208975E-5	TGTGCTGCGTGGGATTTGGATTATTATAAGAAAATATTG	CAAWDLDYYKKIL	TRGV10	.	TRGJ1	15	-1	-1	13
3	2.3028386324208975E-5	TGTGCTGCGTGGGATATAGTCTATAAGAAACTCTTT	CAAWDIVYKKLF	TRGV10	.	TRGJ1	14	-1	-1	21
3	2.3028386324208975E-5	TGTGCCACCTGGGACGGGGCGGAGGAGAAACTCTTT	CATWDGAEEKLF	TRGV2	.	TRGJ1	17	-1	-1	25
2	1.535225754947265E-5	TGTGCCTTGTGGGAGGTGCATTCGAACTATTATAAGAAACTCTTT	CALWEVHSNYYKKLF	TRGV9	.	TRGJ1	19	-1	-1	19
2	1.535225754947265E-5	TGTGCCACCTGGGATGGCCGAGATTATTATAAGAAACTCTTT	CATWDGRDYYKKLF	TRGV4	.	TRGJ1	16	-1	-1	18
2	1.535225754947265E-5	TGTGCTGCGTGGGATGAAATTTATAAGATATTT	CAAWDEIYKIF	TRGV10	.	TRGJP1	14	-1	-1	24
1	7.676128774736325E-6	TGTGCCTTGTGGGAGCGCCTCGGGGGAGAAACTCTTTGGCAGTGGAACAACACTAGCATGGGTAAGACAAGCAACAAAGTGGAGGCAAGAAAGAATTCTCAAACTCTCACTTCAATCCTTACCATCAAGTCCGTAGAGAAAGAAGACATGGCCGTTTACTACTGTGCTGCGTGGGACCTCTTGAATTTTCACACTGGTTGGTTCAAGATATTT	CALWERLGGETLWQWNNTSMGKTSNKVEARKNSQTLTSILTIKSVEKEDMAVYYCAAWDLLNFHTGWFKIF	TRGV9	.	TRGJP1	14	-1	-1	191
1	7.676128774736325E-6	TGTGCTGCGTGGGATTTAAAGAAGAGGTGTGGCCTTATTGGTGAACTCTTTGGCAGTGGAACAACACTCGGCACTGTCAGAAAGGAATCCTTCCACTTCCTCTTT	CAAWDLKKRCGLIGELFGSGTTLGTVRKESFHFLF	TRGV10	.	TRGJ1	15	-1	-1	99
1	7.676128774736325E-6	TGTGCTGCGTGGGATGAAATTTATAAGAAACTCTTTGGCAGTGGAACAACACTTACTACTGTGCTGCTTACGAATTATTATAAGAAACTCTTT	CAAWDEIYKKLFGSGTTLTTVLLTNYYKKLF	TRGV10	.	TRGJ1	14	-1	-1	70
1	7.676128774736325E-6	TGTGCTGCGTGGGATGAAATTTATAAGAAACTCTTTGGCAGTGGTAAGCTCGCTGGTTGGTTCAAGATATTT	CAAWDEIYKKLFGSGKLAGWFKIF	TRGV10	.	TRGJP1	14	-1	-1	38
1	7.676128774736325E-6	TGTGCCACCTGGGTAAAGAAACTCTTTGGCAGTGGAACAACACTGGTTGGGGATTGGATCAAGACGTTT	CATWVKKLFGSGTTLVGDWIKTF	TRGV2	.	TRGJP2	12	-1	-1	51
1	7.676128774736325E-6	TGTGCTGCGTGGGATTTGGGTTATTATAAGAAACTCTTTGGCAGTGGTTGGTTCAAGATATTT	CAAWDLGYYKKLFGSGWFKIF	TRGV10	.	TRGJP1	15	-1	-1	41
1	7.676128774736325E-6	TGTGCTGCGTGGGATTATAAGGGGTATAAGAAACTCTTTGGTTGGTTCAAGATATTT	CAAWDYKGYKKLFGWFKIF	TRGV10	.	TRGJP1	16	-1	-1	38
1	7.676128774736325E-6	TGTGCTGCGTGGGATTTAAGGAAGAGGTGTGGCCTTACTGGCGAACTCTTT	CAAWDLRKRCGLTGELF	TRGV10	.	TRGJ1	15	-1	-1	43
1	7.676128774736325E-6	TGTGCTGCGTGGGATAAGAAACTCTTTGGCAGTGGTTGGTTCAAGATATTT	CAAWDKKLFGSGWFKIF	TRGV10	.	TRGJP1	14	-1	-1	29
1	7.676128774736325E-6	TGTGCTACATGGGATTTAAAGAAGAGGTGTGGCCTTATTGGCGAACTCTTT	CATWDLKKRCGLIGELF	TRGV10	.	TRGJ1	15	-1	-1	43
1	7.676128774736325E-6	TGTGCCGCGTGGGGTTTAATGAAGAGGTGTGGCCTTATTGGTGAACTCTTT	CAAWGLMKRCGLIGELF	TRGV10	.	TRGJ1	15	-1	-1	43
1	7.676128774736325E-6	CGTGCTGCGTGGGATTTAAGGAAGAGGTGTGGCCTTATTGGCGAACTCTTT	RAAWDLRKRCGLIGELF	TRGV10	.	TRGJ1	15	-1	-1	43
1	7.676128774736325E-6	TGTGCCACCTGGGACAGGCGGGCCTTGAATTATTATAAGAAACTCTTT	CATWDRRALNYYKKLF	TRGV3	.	TRGJ1	18	-1	-1	26
1	7.676128774736325E-6	TGTGCCACCTGGGATGGGCCTTTGTATTATTCTAAGAAACTCTTT	CATWDGPLYYSKKLF	TRGV4	.	TRGJ1	19	-1	-1	25
1	7.676128774736325E-6	TGTGCCACCTGGGATGGGCCTTTGTATTATTATAAGAAACTCTTT	CATWDGPLYYYKKLF	TRGV4	.	TRGJ1	19	-1	-1	25
1	7.676128774736325E-6	TGTGCTGCGTGGGATTATAAGGGGTATAAGAAAATATTG	CAAWDYKGYKKIL	TRGV10	.	TRGJ1	16	-1	-1	24
1	7.676128774736325E-6	TGTGCCGCCTGGGATAGGCAGGGTTATAAGAAACTCATT	CAAWDRQGYKKLI	TRGV4	.	TRGJ1	18	-1	-1	23
1	7.676128774736325E-6	TGTGCCACCTGGGACGGTCACTATTATAAGAAACTCTTT	CATWDGHYYKKLF	TRGV2	.	TRGJ1	16	-1	-1	21
1	7.676128774736325E-6	TGTGCTGCGTGGGATTCGGGTTGGTTCAAGATATTT	CAAWDSGWFKIF	TRGV10	.	TRGJP1	15	-1	-1	18
1	7.676128774736325E-6	TGTGCTGCGTGGGATTCGGGTTATTATAAGATATTT	CAAWDSGYYKIF	TRGV10	.	TRGJP1	15	-1	-1	27
1	7.676128774736325E-6	TGTGCCACCTGGCACTACTGCGGGAAACTCTTT	CATWHYCGKLF	TRGV2	.	TRGJ1	14	-1	-1	23
1	7.676128774736325E-6	TGTGCCACCTGGGACGGGCTTAAGAAACTCTTT	CATWDGLKKLF	TRGV2	.	TRGJ1	18	-1	-1	20
1	7.676128774736325E-6	TGTGCTGCTTACGAATTATTT	CAAYELF	TRGV10	.	TRGJP2	7	-1	-1	18
