# Supplementary material for: Dissection of the Human T-Cell Receptor γ Gene Repertoire in the Brain and Peripheral Blood Identifies Age- and Alzheimer's Disease-Associated Clonotype Profiles
Source: Front Immunol. 2020 Jan 29;11:12. doi: 10.3389/fimmu.2020.00012 (PMC7025544; doi:10.3389/fimmu.2020.00012)
Supplement: Supplementary file 5 [file Data_Sheet_2.zip › repertoires_corrected_and_decontaminated/12sz.txt]

count	freq	cdr3nt	cdr3aa	v	d	j	VEnd	DStart	DEnd	JStart
23774	0.17342651221149077	TGTGCCACCTGGGACGAACCGAATTATTATAAGAAACTCTTT	CATWDEPNYYKKLF	TRGV3	.	TRGJ2	14	-1	-1	19
12180	0.08885063172945055	TGTGCCACCTGGGACCGTACATTATTGGGTAAGAAACTCTTT	CATWDRTLLGKKLF	TRGV3	.	TRGJ2	14	-1	-1	29
9128	0.0665869102156342	TGTGCCACCTGGGTGCGTTATTATAAGAAACTCTTT	CATWVRYYKKLF	TRGV4	.	TRGJ2	12	-1	-1	17
8212	0.059904875842549096	TGTGCCACCTGGACCCTCCTTTATTATAAGAAACTCTTT	CATWTLLYYKKLF	TRGV5	.	TRGJ2	11	-1	-1	20
7688	0.05608240203087158	TGTGCCACCTGGGACGGGCCGGGAGATTATAAGAAACTCTTT	CATWDGPGDYKKLF	TRGV4	.	TRGJ2	19	-1	-1	25
5490	0.04004843745440752	TGTGCCACCTGGGCCAATTATAAGAAACTCTTT	CATWANYKKLF	TRGV4	.	TRGJ2	12	-1	-1	16
5267	0.038421697645239415	TGTGCCACCTGGGACGGGGTTGTGTTAATACGTAGTGATTGGATCAAGACGTTT	CATWDGVVLIRSDWIKTF	TRGV2	.	TRGJP2	17	-1	-1	27
4902	0.035759096612296114	TGTGCCACCTGGGACTCCCCGGGCGTTTATTATAAGAAACTCTTT	CATWDSPGVYYKKLF	TRGV4	.	TRGJ2	13	-1	-1	26
4189	0.030557906101368503	TGTGCCACCTGGGACGGCCCTTACCAACTCAGTAGTGATTGGATCAAGACGTTT	CATWDGPYQLSSDWIKTF	TRGV4	.	TRGJP2	25	-1	-1	30
4168	0.03040471535700738	TGTGCCACCTGGGACGGGCCCTGGAAACTCTTT	CATWDGPWKLF	TRGV4	.	TRGJ2	20	-1	-1	23
3901	0.02845700446441598	TGTGCCTTGTGGGAGGTCGGCGGTGATTGGATCAAGACGTTT	CALWEVGGDWIKTF	TRGV9	.	TRGJP2	16	-1	-1	22
3874	0.02826004493595168	TGTGCCACCTACCAGAAACTCTTT	CATYQKLF	TRGV8	.	TRGJ2	9	-1	-1	13
3726	0.0271804149280733	TGTGCTGCGTGGGTTCCCGACACTGGTTGGTTCAAGATATTT	CAAWVPDTGWFKIF	TRGV10	.	TRGJP1	12	-1	-1	20
3687	0.026895917831402643	TGTGCCTTGTGGGAGGTTAGAGAGTTGGGCAAAAAAATCAAGGTATTT	CALWEVRELGKKIKVF	TRGV9	.	TRGJP	16	-1	-1	20
3531	0.025757929444720027	TGTGCCTTGTGGGAGGCGACACAAGAGTTGGGCAAAAAAATCAAGGTATTT	CALWEATQELGKKIKVF	TRGV9	.	TRGJP	15	-1	-1	21
2712	0.01978349041463628	TGTGCCTTGTGGGAGGTGCGGGTGGATAAGAAACTCTTT	CALWEVRVDKKLF	TRGV9	.	TRGJ2	18	-1	-1	25
2677	0.019528172507367745	TGTGCCTTGTGGGAGGTCGGGAATTATTATAAGAAACTCTTT	CALWEVGNYYKKLF	TRGV9	.	TRGJ2	16	-1	-1	20
2545	0.018565259257097837	TGTGCCTTGTGGGAGGGGGGTTATTATAAGAAACTCTTT	CALWEGGYYKKLF	TRGV9	.	TRGJ2	15	-1	-1	20
2390	0.017434565667765748	TGTGCTGCGTGGGATTTGGGTCGAGGGGATTATTATAAGAAACTCTTT	CAAWDLGRGDYYKKLF	TRGV10	.	TRGJ2	15	-1	-1	28
2275	0.016595663972454846	TGTGCCTTTACGAATTATTATAAGAAACTCTTT	CAFTNYYKKLF	TRGV4	.	TRGJ2	5	-1	-1	10
2101	0.015326369233462695	TGTGCCACCTGGGTGATTGGTTATAAGAAACTCTTT	CATWVIGYKKLF	TRGV4	.	TRGJ2	12	-1	-1	20
2024	0.014764669837471916	TGTGCCACCTGGGACCGCGGGAGTAAGAAACTCTTT	CATWDRGSKKLF	TRGV5	.	TRGJ2	14	-1	-1	23
2009	0.014655247877213971	TGTGCCACCCCTATTGGGTATAAGAAACTCTTT	CATPIGYKKLF	TRGV5	.	TRGJ2	8	-1	-1	18
1902	0.013874704560707303	TGTGCCACCTGGGACGGAAAGAATTATTATAAGAAACTCTTT	CATWDGKNYYKKLF	TRGV2	.	TRGJ2	16	-1	-1	20
1842	0.013437016719675527	TGTGCCACCTGGGACGGGTTTTATTATAAGAAACTCTTT	CATWDGFYYKKLF	TRGV3	.	TRGJ2	17	-1	-1	20
1776	0.012955560094540573	TGTGCCACCTGGGGCCCCCTTTATTATAAGAAACTCTTT	CATWGPLYYKKLF	TRGV4	.	TRGJ2	12	-1	-1	20
1771	0.012919086107787926	TGTGCCACCTGGGACCCTAAGAAACTCTTT	CATWDPKKLF	TRGV3	.	TRGJ2	14	-1	-1	17
1706	0.0124449242800035	TGTGCCACCTGGGGAAGGGCTGAGAAACTCTTT	CATWGRAEKLF	TRGV2	.	TRGJ2	19	-1	-1	22
1704	0.012430334685302443	TGTGCCACCTGGGACGGGGGGGGATATTATAAGAAACTCTTT	CATWDGGGYYKKLF	TRGV2	.	TRGJ2	17	-1	-1	24
1682	0.012269849143590791	TGTGCCACCTGGGACAGGCTGAATTATTATAAGAAACTCTTT	CATWDRLNYYKKLF	TRGV7	.	TRGJ2	18	-1	-1	20
1022	0.007455282892241254	TGTGCCACCTGGGATGGTTATAAGAAACTCTTT	CATWDGYKKLF	TRGV4	.	TRGJ2	16	-1	-1	17
973	0.007097837822065303	TGTGCCACCTGGGACAGGCTTTATTATAAGAAACTCTTT	CATWDRLYYKKLF	TRGV5	.	TRGJ2	18	-1	-1	20
120	8.753756820635523E-4	TGTGCCTTGTGGGAGTTGCCCGCCGGTTGGTTCAAGATATTT	CALWELPAGWFKIF	TRGV9	.	TRGJP1	18	-1	-1	24
22	1.6048554171165126E-4	TGTGCCACCTGGACCCTCCTTTATTATAAGAAACTATTG	CATWTLLYYKKLL	TRGV5	.	TRGJ1	11	-1	-1	20
21	1.5319074436112164E-4	TGTGCCACCTGGGACGAACCGAATTATTATAAGAAAATATTG	CATWDEPNYYKKIL	TRGV3	.	TRGJ1	14	-1	-1	19
13	9.483236555688483E-5	TGTGCCTTGTGGGAGGGGAAACTCTTT	CALWEGKLF	TRGV9	.	TRGJ1	15	-1	-1	17
10	7.294797350529602E-5	TGTGCCTTTACGAATTATTATAAGAAACTATTG	CAFTNYYKKLL	TRGV4	.	TRGJ1	5	-1	-1	10
9	6.565317615476642E-5	TGTGCCACCTGGGACCGTACATTATTGGGTAAGAAAATATTG	CATWDRTLLGKKIL	TRGV3	.	TRGJ1	14	-1	-1	29
7	5.106358145370721E-5	TGTGCCACCTGGGTGCGTTATTATAAGAAAATATTG	CATWVRYYKKIL	TRGV4	.	TRGJ1	12	-1	-1	17
6	4.3768784103177615E-5	TGTGCCACCTGGGACGGGCCGGGAGATTATAAGAAAATATTG	CATWDGPGDYKKIL	TRGV4	.	TRGJ1	19	-1	-1	25
4	2.917918940211841E-5	TGTGCCACCTGGGACGGGCAAGGGAATTATTATAAGAAACTCTTT	CATWDGQGNYYKKLF	TRGV2	.	TRGJ1	18	-1	-1	23
3	2.1884392051588807E-5	TGTGCCTTGTGGGAGGATTATTATAAGAAACTCTTT	CALWEDYYKKLF	TRGV9	.	TRGJ1	15	-1	-1	16
2	1.4589594701059204E-5	TGTGCCACCTGGGACGGGCCCCCTCTTTGGCAGTGGAACAAGACGTTT	CATWDGPPLWQWNKTF	TRGV2	.	TRGJP2	20	-1	-1	33
2	1.4589594701059204E-5	TGTGCCACCTGGGACGACCCCGGTAATTATTATAAGAAACTCTTT	CATWDDPGNYYKKLF	TRGV2	.	TRGJ1	21	-1	-1	24
2	1.4589594701059204E-5	TGTGCCACCTGGGATGGTGTGAGGTTCGGGGGGAAACTCTTT	CATWDGVRFGGKLF	TRGV4	.	TRGJ1	16	-1	-1	32
2	1.4589594701059204E-5	TGTGCCACCTGGGACAGGCTGAATTATTATAAGAAAATATTG	CATWDRLNYYKKIL	TRGV7	.	TRGJ1	18	-1	-1	20
2	1.4589594701059204E-5	TGTGCTGCGTGGTTAACAAGCTATTATAAGAAACTCTTT	CAAWLTSYYKKLF	TRGV10	.	TRGJ1	11	-1	-1	21
2	1.4589594701059204E-5	TGTGCCTTGTGGGAAGCTTATTATAAGAAACTCTTT	CALWEAYYKKLF	TRGV9	.	TRGJ1	13	-1	-1	17
1	7.294797350529602E-6	TGTGCCACCTGGGACGAACCGAATTATTATAAGAAACTCTTTGGCAGTGGAACAACACTCGGCACTGTCAGAAAGGAATCCGGCATTCCGTCAGGCAAATTTGAGGTGGATAGGATACCTGAAACGTCTACATCCACTCTCACCATTCACAATGTAGAGAAACAGGACATAGCTACCTACTACTGTGCCTTGTGGGAGGCGACACAAGAGTTGGGCAAAAAAATCAAGGTATTT	CATWDEPNYYKKLFGSGTTLGTVRKESGIPSGKFEVDRIPETSTSTLTIHNVEKQDIATYYCALWEATQELGKKIKVF	TRGV3	.	TRGJP	14	-1	-1	204
1	7.294797350529602E-6	TGTGCCACCTGGGACGAACCGAATTATTATAAGAAACTCTTTGGCAGTGGAACAACACTCGGCACTGTCAGAAAGGAATCCGGCATTCCGTCAGGCAAATTTGAGGTGGATAGGATACCTGAAACGTCTACATCCACTCTCACCATTCACAATGTAGAGAAACAGGACATAGCTACCTACTACTGTGCCTTGTGGGAGGTTAGAGAGTTGGGCAAAAAAATCAAGGTATTT	CATWDEPNYYKKLFGSGTTLGTVRKESGIPSGKFEVDRIPETSTSTLTIHNVEKQDIATYYCALWEVRELGKKIKVF	TRGV3	.	TRGJP	14	-1	-1	203
1	7.294797350529602E-6	TGTGCCACCTGGACCCTCCTTTATTATAAGAAACTCTTTGGCAGTGGAACAACACTCGGCACTGTCAGAAAGGAATCCGGCATTCCGTCAGGCAAATTTGAGGTGGATAGGATACCTGAAACGTCTACATCCACTCTCACCATTCACAATGTAGAGAAACAGGACATAGCTACCTACTACTGTGCCTTGTGGGAGGCGACACAAGAGTTGGGCAAAAAAATCAAGGTATTT	CATWTLLYYKKLFGSGTTLGTVRKESGIPSGKFEVDRIPETSTSTLTIHNVEKQDIATYYCALWEATQELGKKIKVF	TRGV5	.	TRGJP	11	-1	-1	201
1	7.294797350529602E-6	TGTGCCACCTGGGACAGGCTGAATTATTATAAGAAACTCTTTGGCAGTGGAACAACACTCGGCACTGTCAGAAAGGAATCCGGCATTCCGTCAGGCAAATTTGAGGTGGATAGGATACCTGAAACGTCTACATCCACTCTCACCATTCACAATGTAGAGAAACAGGACATAGCTACCTACTACTGTGCCTTGTGGGAGGTGCGGGTGGATAAGAAACTCTTT	CATWDRLNYYKKLFGSGTTLGTVRKESGIPSGKFEVDRIPETSTSTLTIHNVEKQDIATYYCALWEVRVDKKLF	TRGV7	.	TRGJ1	18	-1	-1	208
1	7.294797350529602E-6	TGTGCCACCTGGGACGAACCGAATTATTATAAGAAAAGCATGGGTAAGACAAGCAACAAAGTGGAGGCAAGAAGGAATTCTCAAACTCTCACTTCAATCCTTACCATCAAGTCCGTAGAGAAAGAAGACATGGCCGTTTACTACTGTGCTGCGTGGGATTTGGGTCGAGGGGATTATTATAAGAAACTCTTT	CATWDEPNYYKKSMGKTSNKVEARRNSQTLTSILTIKSVEKEDMAVYYCAAWDLGRGDYYKKLF	TRGV3	.	TRGJ1	14	-1	-1	172
1	7.294797350529602E-6	TGTGCCACCTGGGTCGGCACTGTCAGAAAGGAATCCGGCATTCCGTCAGGCAAATTTGAGGTGGATAGGATACCTGAAACGTCTACATTCACTCTCACCATTCACAATGTAGAGAAACAGGACATAGCTACCTACTACTGTGCCTTGTGGGAGGTTAGAGAGTTGGGCAAAAAAATCAAGGTATTT	CATWVGTVRKESGIPSGKFEVDRIPETSTFTLTIHNVEKQDIATYYCALWEVRELGKKIKVF	TRGV4	.	TRGJP	12	-1	-1	158
1	7.294797350529602E-6	TGTGCCACCTGGGATATTATAAGAAACTCTTTGGCAGGCGGGAGTAGTGATTGGATCAAGACGTTT	CATWDIIRNSLAGGSSDWIKTF	TRGV2	.	TRGJP2	13	-1	-1	42
1	7.294797350529602E-6	TGTGCCACCTGGGATAAAGGCGCGAACCCCCCCAACCAGAATTATTATAAGAAACTCTTT	CATWDKGANPPNQNYYKKLF	TRGV8	.	TRGJ1	15	-1	-1	38
1	7.294797350529602E-6	TGTGCCACCTGGGACGGGCCCTGGAAACTCAGTAGTGATTGGATCAAAACGTTT	CATWDGPWKLSSDWIKTF	TRGV4	.	TRGJP2	20	-1	-1	30
1	7.294797350529602E-6	TGTGCCACCTGGGACGGGGTTGTGTTAATACGTAGCGATTGGGTCGAGACGTTT	CATWDGVVLIRSDWVETF	TRGV2	.	TRGJP2	17	-1	-1	27
1	7.294797350529602E-6	TGTGCCCTGTGGGGGGTTAGGGAGTTGGGCAAAAAAATCAAGGTATTT	CALWGVRELGKKIKVF	TRGV9	.	TRGJP	16	-1	-1	21
1	7.294797350529602E-6	TGTGCTGCGTGGGATTATGTCTTGTATTATAAGAAACTCTTT	CAAWDYVLYYKKLF	TRGV10	.	TRGJ1	19	-1	-1	24
1	7.294797350529602E-6	TGTGCCTCGTGGGAGGTCGGCGGTGATCAGATCAAGACGTTT	CASWEVGGDQIKTF	TRGV9	.	TRGJP2	16	-1	-1	22
1	7.294797350529602E-6	TGTGCCACCTGGGGCGGGTCGGGAGGTTATAAGAAACTCTTT	CATWGGSGGYKKLF	TRGV4	.	TRGJ1	12	-1	-1	26
1	7.294797350529602E-6	TGTGCCACCTGGGATAGGCCGGCTTATTATAAGAAACTCTTT	CATWDRPAYYKKLF	TRGV8	.	TRGJ1	19	-1	-1	23
1	7.294797350529602E-6	TGTGCCACCCGGGACGAGCCGGATTATTATAAGAAACTCTTT	CATRDEPDYYKKLF	TRGV3	.	TRGJ1	14	-1	-1	19
1	7.294797350529602E-6	AGTGCCACCTGGGATGAACCGAATTATTGTAAGAAACTCTTT	SATWDEPNYCKKLF	TRGV3	.	TRGJ1	13	-1	-1	19
1	7.294797350529602E-6	TGTGCTGCGTGGGGGCGGAATTATTATAAGAAACTCTTT	CAAWGRNYYKKLF	TRGV10	.	TRGJ1	12	-1	-1	17
1	7.294797350529602E-6	TGTGCCGCCTGGACCCTCCTTTATTATGTGAAACTCTTT	CAAWTLLYYVKLF	TRGV5	.	TRGJ1	11	-1	-1	20
1	7.294797350529602E-6	TGTGCCACCTGGGATAGGCGGTCAGAAAAGAAACTCTTT	CATWDRRSEKKLF	TRGV8	.	TRGJ1	18	-1	-1	27
1	7.294797350529602E-6	TGTGCCACCTGGGACGATCGCTATTATAAGAAACTCTTT	CATWDDRYYKKLF	TRGV2	.	TRGJ1	15	-1	-1	21
1	7.294797350529602E-6	TGTGCCTTGTGGGGGGATTATTATAAGAAACTCTTT	CALWGDYYKKLF	TRGV9	.	TRGJ1	15	-1	-1	16
1	7.294797350529602E-6	TGTGCCACCTGGGACAGGCATTATAAGAAACTCTTT	CATWDRHYKKLF	TRGV5	.	TRGJ1	18	-1	-1	19
1	7.294797350529602E-6	TGTGCTGCGTGGGATTCTGTGAAACTCTTT	CAAWDSVKLF	TRGV10	.	TRGJ1	15	-1	-1	20
1	7.294797350529602E-6	TGTGCCGAAGATTATTATAAGAAACTCTTT	CAEDYYKKLF	TRGV10	.	TRGJ1	4	-1	-1	10
1	7.294797350529602E-6	TGTGCCACCTGGGAACCCCTGGAACTCTTT	CATWEPLELF	TRGV8	.	TRGJ1	13	-1	-1	22
1	7.294797350529602E-6	TGTGCTGCGTGGGTAGAGAAACTCTTT	CAAWVEKLF	TRGV10	.	TRGJ1	12	-1	-1	16
1	7.294797350529602E-6	TGTGCTGCGCGGGACTGGAAACTCTTT	CAARDWKLF	TRGV10	.	TRGJ1	13	-1	-1	17
1	7.294797350529602E-6	TGTGCCACCTGGGACGGGATAATT	CATWDGII	TRGV2	.	TRGJP2	17	-1	-1	22
