# Supplementary material for: Dissection of the Human T-Cell Receptor γ Gene Repertoire in the Brain and Peripheral Blood Identifies Age- and Alzheimer's Disease-Associated Clonotype Profiles
Source: Front Immunol. 2020 Jan 29;11:12. doi: 10.3389/fimmu.2020.00012 (PMC7025544; doi:10.3389/fimmu.2020.00012)
Supplement: Supplementary file 5 [file Data_Sheet_2.zip › repertoires_corrected_and_decontaminated/16sz.txt]

count	freq	cdr3nt	cdr3aa	v	d	j	VEnd	DStart	DEnd	JStart
4928	0.045484332456504684	TGTGCTGCGTGGGTTTATACCACTGGTTGGTTCAAGATATTT	CAAWVYTTGWFKIF	TRGV10	.	TRGJP1	16	-1	-1	11
4007	0.03698370944667497	TGTGCCTCCGTAATCATGACTAAGAAACTCTTT	CASVIMTKKLF	TRGV9	.	TRGJ1	6	-1	-1	20
3869	0.03571000046148876	TGTGCTGCGTGGGATTATAATTCGTTGAATTATTATAAGAAACTCTTT	CAAWDYNSLNYYKKLF	TRGV10	.	TRGJ2	16	-1	-1	14
3472	0.03204577968526466	TGTGCCGCCTTCACCTATACCACTGGTTGGTTCAAGATATTT	CAAFTYTTGWFKIF	TRGV8	.	TRGJP1	9	-1	-1	15
3022	0.02789238082052702	TGTGCCTTGTGGGAGCCTCAAGAGTTGGGCAAAAAAATCAAGGTATTT	CALWEPQELGKKIKVF	TRGV9	.	TRGJP	14	-1	-1	18
2968	0.0273939729567585	TGTGCCACCTGGGACGGTGATAAGAAACTCTTT	CATWDGDKKLF	TRGV2	.	TRGJ2	16	-1	-1	19
2963	0.02734782408048364	TGTGCCACCTGGGACAGAAAGAAACTCTTT	CATWDRKKLF	TRGV7	.	TRGJ2	16	-1	-1	18
2608	0.02407125386496839	TGTGCCACCCAATATTATAAGAAACTCTTT	CATQYYKKLF	TRGV3	.	TRGJ2	8	-1	-1	12
2351	0.021699201624440445	TGTGCCTTGTGGGAGGTTTGTAAGAATTATAAGAAACTCTTT	CALWEVCKNYKKLF	TRGV9	.	TRGJ2	16	-1	-1	25
2338	0.0215792145461258	TGTGCCTTGCTACCCTCGAATTATTATAAGAAACTCTTT	CALLPSNYYKKLF	TRGV9	.	TRGJ2	8	-1	-1	15
2287	0.0211084960081222	TGTGCCTTGTGGGAGGTCCCATATTATTATAAGAAACTCTTT	CALWEVPYYYKKLF	TRGV9	.	TRGJ2	16	-1	-1	22
2271	0.02096081960404264	TGTGCCTTGTGGCCCAAGAATTATTATAAGAAACTCTTT	CALWPKNYYKKLF	TRGV9	.	TRGJ2	11	-1	-1	17
2229	0.020573169043333794	TGTGCCTTGTGGGAGGCTTATTGTAAGAAACTCTTT	CALWEAYCKKLF	TRGV9	.	TRGJ2	15	-1	-1	17
2092	0.019308689833402556	TGTGCCTTGTGGGAGGTGCCCACCCGGGGTTATAAGAAACTCTTT	CALWEVPTRGYKKLF	TRGV9	.	TRGJ2	24	-1	-1	29
2068	0.019087175227283214	TGTGCCACCTGGGACGGCTTCGTGGTGAGTAGTGATTGGATCAAGACGTTT	CATWDGFVVSSDWIKTF	TRGV2	.	TRGJP2	16	-1	-1	27
2068	0.019087175227283214	TGTGCCACCTGGGACGGGCGTAAGAGTGATTGGATCAAGACGTTT	CATWDGRKSDWIKTF	TRGV2	.	TRGJP2	18	-1	-1	24
2049	0.018911809497438738	TGTGCCACCTGGGACAGGCGTTGGATCAAGACGTTT	CATWDRRWIKTF	TRGV3	.	TRGJP2	18	-1	-1	20
2010	0.01855184826249481	TGTGCCTTGTGGGAGCCCTCATATAAGAAACTCTTT	CALWEPSYKKLF	TRGV9	.	TRGJ1	14	-1	-1	21
1953	0.018025751072961373	TGTGCTGCGTGGGATTATAATGCCCATAAGAAACTCTTT	CAAWDYNAHKKLF	TRGV10	.	TRGJ2	25	-1	-1	25
1914	0.017665789838017445	TGTGCCACCTGGGATAGTATAGGTAGTGATTGGATCAAGACGTTT	CATWDSIGSDWIKTF	TRGV8	.	TRGJP2	16	-1	-1	17
1871	0.017268909502053623	TGTGCTGCGTGGGATCCAAATTATAAGAAACTCTTT	CAAWDPNYKKLF	TRGV10	.	TRGJ2	14	-1	-1	19
1855	0.017121233097974066	TGTGCTGCGTGGGATTTGGAACTCTTT	CAAWDLELF	TRGV10	.	TRGJ1	15	-1	-1	19
1848	0.017056624671189256	TGTGCCACCTGGGTTCGACGTAGTGATTGGATCAAGACGTTT	CATWVRRSDWIKTF	TRGV3	.	TRGJP2	12	-1	-1	19
1725	0.015921362314827634	TGTGCTGCCTTTTGGTTCAAGATATTT	CAAFWFKIF	TRGV10	.	TRGJP1	7	-1	-1	11
1664	0.015358346024274308	TGTGCCACCTGGGACGGATCAAATTATTATAAGAAACTCTTT	CATWDGSNYYKKLF	TRGV2	.	TRGJ2	16	-1	-1	18
1628	0.015026074115095298	TGTGCCACCTGGGACGGGCAGGGTAGTGATTGGATCAAGACGTTT	CATWDGQGSDWIKTF	TRGV4	.	TRGJP2	18	-1	-1	22
1602	0.014786099958466012	TGTGCCACCTGGGCCCCCGGGCCACTCTTT	CATWAPGPLF	TRGV2	.	TRGJ1	12	-1	-1	23
1574	0.01452766625132678	TGTGCCACCTGGAGTAAGAAACTCTTT	CATWSKKLF	TRGV5	.	TRGJ1	11	-1	-1	14
1573	0.014518436476071808	TGTGCCACCTGGGAAAGGAGAACTTATTGTAAGAAACTCTTT	CATWERRTYCKKLF	TRGV7	.	TRGJ2	17	-1	-1	19
1518	0.014010798837048317	TGTGCCACCTGGGACGGGCTTTTGGAGAAACTCTTT	CATWDGLLEKLF	TRGV2	.	TRGJ2	18	-1	-1	25
1501	0.013853892657713784	TGTGCCACCTGGGATACCACTGGTTGGTTCAAGATATTT	CATWDTTGWFKIF	TRGV3	.	TRGJP1	13	-1	-1	13
1482	0.013678526927869306	TGTGCCACCCCTTATTATAAGAAACTCTTT	CATPYYKKLF	TRGV2	.	TRGJ2	8	-1	-1	11
1467	0.013540080299044719	TGTGCCACCTGGGACGGCCATCCGTTTTTAGGGAAGAAACTCTTT	CATWDGHPFLGKKLF	TRGV2	.	TRGJ2	16	-1	-1	33
1463	0.013503161198024829	TGTGCTGCGTGGGATTGGGGGGGCAAACTCTTT	CAAWDWGGKLF	TRGV10	.	TRGJ2	15	-1	-1	24
1445	0.013337025243435323	TGTGCCACCTGGGGTTATTATAAGAAACTCTTT	CATWGYYKKLF	TRGV4	.	TRGJ2	12	-1	-1	14
1437	0.013263187041395542	TGTGCCACCTTGCCTTATTATAAGAAACTCTTT	CATLPYYKKLF	TRGV5	.	TRGJ2	9	-1	-1	14
1399	0.012912455581706585	TGTGCCACCTGGGACAGGCGCAGAAGAGGGAAACTCTTT	CATWDRRRRGKLF	TRGV5	.	TRGJ2	18	-1	-1	29
1392	0.012847847154921778	TGTGCCACCTGGGACAGGCATTATTATAAGAAACTCTTT	CATWDRHYYKKLF	TRGV5	.	TRGJ2	18	-1	-1	19
1390	0.012829387604411832	TGTGCCACCTGGGACGGGCCGGAAAAGAAACTCTTT	CATWDGPEKKLF	TRGV2	.	TRGJ2	19	-1	-1	24
1367	0.012617102773547464	TGTGCCACCTGGGACAGGCCCACCGTTTATTATAAGAAACTCTTT	CATWDRPTVYYKKLF	TRGV7	.	TRGJ2	19	-1	-1	26
1345	0.012414047717938068	TGTGCCACCTGGGGGCCTTATTATAAGAAACTCTTT	CATWGPYYKKLF	TRGV8	.	TRGJ2	12	-1	-1	17
1344	0.012404817942683095	TGTGCCACGGATAAGAAACTCTTT	CATDKKLF	TRGV3	.	TRGJ2	7	-1	-1	10
1302	0.01201716738197425	TGTGCCACCTGGGACACGGGGTATTATAAGAAACTCTTT	CATWDTGYYKKLF	TRGV5	.	TRGJ2	15	-1	-1	21
1300	0.011998707831464304	TGTGCCACCTGGGACGGGCCGGGGAAACTCTTT	CATWDGPGKLF	TRGV2	.	TRGJ1	19	-1	-1	23
1279	0.011804882551109881	TGTGCCACCTGGGACGGGCCTCTCCATTATAAGAAACTCTTT	CATWDGPLHYKKLF	TRGV4	.	TRGJ2	19	-1	-1	25
1279	0.011804882551109881	TGTGCCACCTGGGACGGGCCGGGGGAGAAACTCTTT	CATWDGPGEKLF	TRGV2	.	TRGJ1	19	-1	-1	25
1253	0.011564908394480595	TGTGCCACCTGGGACGGGCCTCCTCAGGGGAAACTCTTT	CATWDGPPQGKLF	TRGV4	.	TRGJ2	19	-1	-1	29
1252	0.011555678619225622	TGTGCCACCAATTATTATAAGAAACTCTTT	CATNYYKKLF	TRGV8	.	TRGJ2	8	-1	-1	9
1242	0.011463380866675896	TGTGCCACCTGGGGACCCCGGGGGGAGTATAAGAAACTCTTT	CATWGPRGEYKKLF	TRGV8	.	TRGJ2	12	-1	-1	27
1237	0.011417231990401034	TGTGCCACCTGGGATACGAATTATTATAAGAAACTCTTT	CATWDTNYYKKLF	TRGV8	.	TRGJ2	15	-1	-1	13
1229	0.011343393788361253	TGTGCCACCTGGGACAGGCGGGATTATTATAAGAAACTCTTT	CATWDRRDYYKKLF	TRGV5	.	TRGJ1	18	-1	-1	22
1202	0.011094189856476994	TGTGCCACCTGGGACGGGAATTATTATAAGAAACTCTTT	CATWDGNYYKKLF	TRGV4	.	TRGJ2	17	-1	-1	17
1168	0.010780377497807928	TGTGCCACCTGGGATCGCCCCGATGATTATTATAAGAAACTCTTT	CATWDRPDDYYKKLF	TRGV8	.	TRGJ2	14	-1	-1	25
1157	0.010678849970003231	TGTGCCACCTGGGATAGTCTTTATTATAAGAAACTCTTT	CATWDSLYYKKLF	TRGV8	.	TRGJ2	16	-1	-1	20
1147	0.010586552217453506	TGTGCCACCTGGGACGGGCCCTGGGGGAAACTCTTT	CATWDGPWGKLF	TRGV4	.	TRGJ1	20	-1	-1	26
1116	0.010300429184549357	TGTGCCACCTGGGAGGTGGTGGGTTATTATAAGAAACTCTTT	CATWEVVGYYKKLF	TRGV5	.	TRGJ2	13	-1	-1	23
901	0.00831602750473026	TGTGCCACCTGGGACAGGCCAGGTTGGATCAAGACGTTT	CATWDRPGWIKTF	TRGV3	.	TRGJP2	19	-1	-1	23
863	0.007965296045041302	TGTGCCACCTGGGACCCGCCAGGATACACTGGTTGGTTCAAGATATTT	CATWDPPGYTGWFKIF	TRGV4	.	TRGJP1	13	-1	-1	23
701	0.0064700724537357516	TGTGCCACCTGGGACTTAGAGGCGGAACTCTTT	CATWDLEAELF	TRGV4	.	TRGJ1	13	-1	-1	25
622	0.005740920208592921	TGTGCCACCTGGGATAGGAATTATTATAAGAAACTCTTT	CATWDRNYYKKLF	TRGV8	.	TRGJ2	17	-1	-1	17
369	0.003405787069084868	TGTGCTGCGTGGGATCCTAGGGGAACCACTGGTTGGTTCAAGATATTT	CAAWDPRGTTGWFKIF	TRGV10	.	TRGJP1	14	-1	-1	24
147	0.0013567769624809635	TGTGCCACCTGGGACGGGCGTAGGAGTGATTGGATCAAGACGTTT	CATWDGRRSDWIKTF	TRGV2	.	TRGJP2	18	-1	-1	20
109	0.001006045502792007	TGTGCCACCCGGGACGGGCCGGGGAAACTCTTT	CATRDGPGKLF	TRGV2	.	TRGJ1	19	-1	-1	23
67	6.183949420831603E-4	TGTGCCACCTGGGACCCGCCAGGGTACACTGGTTGGTTCAAGATATTT	CATWDPPGYTGWFKIF	TRGV4	.	TRGJP1	13	-1	-1	26
7	6.460842678480779E-5	TGTGCCTTGTGGGAGGTCCCATATTATTATAAGAAACTATTG	CALWEVPYYYKKLL	TRGV9	.	TRGJ1	16	-1	-1	22
7	6.460842678480779E-5	TGTGCCACCTGGGTCCAACGTAAGAAACTCTTT	CATWVQRKKLF	TRGV8	.	TRGJ1	12	-1	-1	20
4	3.691910101989016E-5	TGTGCCACCTGGGACGGGCCTCTCCATTATAAGAAAATATTG	CATWDGPLHYKKIL	TRGV4	.	TRGJ1	19	-1	-1	25
4	3.691910101989016E-5	TGTGCTGCGTGGGATTATGGAAGTTATAAGAAACTCTTT	CAAWDYGSYKKLF	TRGV10	.	TRGJ1	16	-1	-1	23
2	1.845955050994508E-5	TGTGCCTTGTGGGAGGTCCCATATTATTATAAGAAAATATTG	CALWEVPYYYKKIL	TRGV9	.	TRGJ1	16	-1	-1	22
2	1.845955050994508E-5	TGTGCCACCTGGGGACCCCGGGGGGAGTATAAGAAAATATTG	CATWGPRGEYKKIL	TRGV8	.	TRGJ1	12	-1	-1	27
2	1.845955050994508E-5	TGTGCCTTGTGGGTTATT	CALWVI	TRGV9	.	TRGJ1	12	-1	-1	16
1	9.22977525497254E-6	TGTGCCACCTGGGACGGGCGTAAGAGTGATTGGATCAAGACGTTTGCAAAAGGGACTAGGCTCATAGTAACTTCGCCTGGTAACGGCACTGTCAGAAAGGAATCCGGCATTCCGTCAGGCAAATTTGAGGTGGATAGGATACCTGAAACGTCTACATCCACTCCCACCATTCACAATGTAGAGAAACAGGACATAGCTACCTACTACTGTGCCTTGTGGGAGCCTCAAGAGTTGGGCAAAAAAATCAAGGTATTT	CATWDGRKSDWIKTFAKGTRLIVTSPGNGTVRKESGIPSGKFEVDRIPETSTSTPTIHNVEKQDIATYYCALWEPQELGKKIKVF	TRGV2	.	TRGJP	18	-1	-1	225
1	9.22977525497254E-6	TGTGCCACCTGGGACGGGCAGGGTAGTGATTGGATCAAGACGTTTGCAAAAGGGACTAGGCTCATAGTAATTTCGCCTGGTAACGGCACTGTCAGAAAGGAATCCGGCATTCCGTCAGGCGAATTTGAGGTGGATAGGATACCTGAAACGTCTACATCCACTCTCACCATTCACAATGTAGAGAAACAGGACATAGCTACCTACTACTGTGCCTTGTGGGAGCCTCAAGAGTTGGGCAAAAAAATCAAGGTATTT	CATWDGQGSDWIKTFAKGTRLIVISPGNGTVRKESGIPSGEFEVDRIPETSTSTLTIHNVEKQDIATYYCALWEPQELGKKIKVF	TRGV4	.	TRGJP	18	-1	-1	225
1	9.22977525497254E-6	TGTGCCTTGTGGGAGGTTTGTAAGAATTATAAGAAACTCTTTGGCAGTGGAACAACACTCAGGGTTGTGTTGGAATCAGGAATCAGTCGAGAAAGGTATCATACTTATGCAAGCACAGGGAAGAGCCTTAAATTTATACTGGAAAATCTAATTGAACGTGACTCTGGGGTCTATTACTGTGCCGCCTTCACCTATACCACTGGTTGGTTCAAGATATTT	CALWEVCKNYKKLFGSGTTLRVVLESGISRERYHTYASTGKSLKFILENLIERDSGVYYCAAFTYTTGWFKIF	TRGV9	.	TRGJP1	16	-1	-1	192
1	9.22977525497254E-6	TGTGCCTTGTGGCGGGGGGAAACTCTTTGGCAGTGGAACAACACTAGCATGGGTAAGACAAGCAACAAAGTGGAGGCAAGAAAGAATTCTCAAACTCTCACTTCAATCCTTACCATCAAGTCCGTAGAGAAAGAAGACATGGCCGTTTACTACTGTGCTGCGTGGGATCCAAATTATAAGAAACTCTTT	CALWRGETLWQWNNTSMGKTSNKVEARKNSQTLTSILTIKSVEKEDMAVYYCAAWDPNYKKLF	TRGV9	.	TRGJ1	11	-1	-1	172
1	9.22977525497254E-6	TGTGCCACCTGGGGACCCCGGGGGGAGTATAAGAAACTCTTTGGCAGTGATTGGATCAAGACGTTT	CATWGPRGEYKKLFGSDWIKTF	TRGV8	.	TRGJP2	12	-1	-1	45
1	9.22977525497254E-6	TGTGCTGCGTGGGATCCTAGGGGAACCATTGGCTGGTTCAAGATATTT	CAAWDPRGTIGWFKIF	TRGV10	.	TRGJP1	14	-1	-1	24
1	9.22977525497254E-6	TGTGCCTTGTGGCGGGGGGAAACTCTTTGGCAGTGGAACAACACCTTT	CALWRGETLWQWNNTF	TRGV9	.	TRGJ1	11	-1	-1	44
1	9.22977525497254E-6	TGTGCCTTGTGGGAGCCTCAAGAGATGGGCAAAAAAAACAAGGTACTT	CALWEPQEMGKKNKVL	TRGV9	.	TRGJP	14	-1	-1	18
1	9.22977525497254E-6	TGTGCTGCGTGGTCCATTTGTAATGATTATTATAAGAAACTCTTT	CAAWSICNDYYKKLF	TRGV10	.	TRGJ1	11	-1	-1	25
1	9.22977525497254E-6	TGTGCCACCTGGGATACGGGCCTGAATTATTATAAGAAACTCTTT	CATWDTGLNYYKKLF	TRGV8	.	TRGJ1	22	-1	-1	23
1	9.22977525497254E-6	TGTGCTGCGTGGCCCCCCCCCTTATTTGGGAAACTCTTT	CAAWPPPLFGKLF	TRGV10	.	TRGJ1	11	-1	-1	29
1	9.22977525497254E-6	TGTGCCTTGTGGGACCCATTTGGTTATAAGAAACTCTTT	CALWDPFGYKKLF	TRGV9	.	TRGJ1	13	-1	-1	23
1	9.22977525497254E-6	TGTGCCTTGTGGGAGGGTTATTATTATAAGAAACTCTTT	CALWEGYYYKKLF	TRGV9	.	TRGJ1	15	-1	-1	19
1	9.22977525497254E-6	TGTGCCACCTGGGACGGGCTCCGGTATAAGAAACTCTTT	CATWDGLRYKKLF	TRGV2	.	TRGJ1	22	-1	-1	24
1	9.22977525497254E-6	TGTGCCTTGTTAGGGGTGGCTTATAAGAAACTCTTT	CALLGVAYKKLF	TRGV9	.	TRGJ1	9	-1	-1	20
1	9.22977525497254E-6	TGTGCCACCTGGGACTTAGAGGCGGAGCTATTG	CATWDLEAELL	TRGV4	.	TRGJ1	13	-1	-1	27
1	9.22977525497254E-6	TGTGCTGCGTGGCTCAAGATATTT	CAAWLKIF	TRGV10	.	TRGJP1	11	-1	-1	9
1	9.22977525497254E-6	TGTGCCACCTCAAGAAACTCT	CATSRNS	TRGV5	.	TRGJ1	9	-1	-1	11
