# Supplementary material for: Dissection of the Human T-Cell Receptor γ Gene Repertoire in the Brain and Peripheral Blood Identifies Age- and Alzheimer's Disease-Associated Clonotype Profiles
Source: Front Immunol. 2020 Jan 29;11:12. doi: 10.3389/fimmu.2020.00012 (PMC7025544; doi:10.3389/fimmu.2020.00012)
Supplement: Supplementary file 5 [file Data_Sheet_2.zip › repertoires_corrected_and_decontaminated/8sz.txt]

count	freq	cdr3nt	cdr3aa	v	d	j	VEnd	DStart	DEnd	JStart
4526	0.04473216050602886	TGTGCCACCTGGGACGGGTTTGGGAAACTCTTT	CATWDGFGKLF	TRGV2	.	TRGJ2	17	-1	-1	23
4006	0.039592804902154576	TGTGCCACCTGGATGAGAGATTATTATAAGAAACTCTTT	CATWMRDYYKKLF	TRGV2	.	TRGJ2	11	-1	-1	19
3762	0.03718126111879818	TGTGCCACCTGGGACTATACCACTGGTTGGTTCAAGATATTT	CATWDYTTGWFKIF	TRGV3	.	TRGJP1	14	-1	-1	15
3642	0.03599525597944258	TGTGCCTTGTGGGAGGTGCGAGAGTTGGGCAAAAAAATCAAGGTATTT	CALWEVRELGKKIKVF	TRGV9	.	TRGJP	18	-1	-1	17
3512	0.034710417078474005	TGTGCCTTGTGGGAGGTTCCACAAGAGTTGGGCAAAAAAATCAAGGTATTT	CALWEVPQELGKKIKVF	TRGV9	.	TRGJP	16	-1	-1	21
3408	0.03368254595769915	TGTGCCTTGTGGGAGGCGAATTATTATAAGAAACTCTTT	CALWEANYYKKLF	TRGV9	.	TRGJ2	15	-1	-1	16
2805	0.027722870132437242	TGTGCCTTGTGGGAGGTCAGCCAAGAGTTGGGCAAAAAAATCAAGGTATTT	CALWEVSQELGKKIKVF	TRGV9	.	TRGJP	16	-1	-1	21
2779	0.027465902352243526	TGTGCCACCTGGGACAGGCCAATCCCCCATAAGAAACTCTTT	CATWDRPIPHKKLF	TRGV3	.	TRGJ2	25	-1	-1	28
2738	0.02706068392963036	TGTGCCTTGTGGGAGGTGCAGAAGGAGTTGGGCAAAAAAATCAAGGTATTT	CALWEVQKELGKKIKVF	TRGV9	.	TRGJP	19	-1	-1	24
2688	0.026566515121565527	TGTGCCACCTCCGCAGAGAAACTCTTT	CATSAEKLF	TRGV2	.	TRGJ2	9	-1	-1	16
2646	0.026151413322791067	TGTGCCTTGTGGGAGGTGGAGTTGGGCAAAAAAATCAAGGTATTT	CALWEVELGKKIKVF	TRGV9	.	TRGJP	17	-1	-1	18
2630	0.025993279304210318	TGTGCCTTGTGGGAGGTGCGGGAGTTGGGCAAAAAAATCAAGGTATTT	CALWEVRELGKKIKVF	TRGV9	.	TRGJP	18	-1	-1	21
2565	0.025350859853726034	TGTGCCACCTGGATTGGTTGGTTCAAGATATTT	CATWIGWFKIF	TRGV3	.	TRGJP1	11	-1	-1	14
2462	0.024332872109112474	TGTGCTGCGTGGGACCAGACCACTGGTTGGTTCAAGATATTT	CAAWDQTTGWFKIF	TRGV10	.	TRGJP1	13	-1	-1	18
2261	0.022346313500691835	TGTGCTGCGTGGCCCTACGCCTTCACTGGTTGGTTCAAGATATTT	CAAWPYAFTGWFKIF	TRGV10	.	TRGJP1	11	-1	-1	23
2232	0.022059695592014233	TGTGCCTTGTGGGAGGGGAAGAATTATTATAAGAAACTCTTT	CALWEGKNYYKKLF	TRGV9	.	TRGJ2	15	-1	-1	20
2155	0.021298675627594386	TGTGCCACCTGGGACGGGCCCGGTAGTGATTGGATCAAGACGTTT	CATWDGPGSDWIKTF	TRGV2	.	TRGJP2	21	-1	-1	22
2108	0.02083415694801344	TGTGCCACCTGGGTTAATACCACTGGTTGGTTCAAGATATTT	CATWVNTTGWFKIF	TRGV8	.	TRGJP1	15	-1	-1	16
2098	0.020735323186400475	TGTGATAATAAGAAACTCTTT	CDNKKLF	TRGV10	.	TRGJ1	3	-1	-1	4
1908	0.0188574817157541	TGTGCTGCGTGGGCCACCACTGGTTGGTTCAAGATATTT	CAAWATTGWFKIF	TRGV10	.	TRGJP1	12	-1	-1	15
1855	0.018333662779205378	TGTGCCACCTGGGAAGATTGGATCAAGACGTTT	CATWEDWIKTF	TRGV8	.	TRGJP2	13	-1	-1	15
1821	0.01799762798972129	TGTGCCACCTGGGTGACTTATTATAAGAAACTCTTT	CATWVTYYKKLF	TRGV3	.	TRGJ2	12	-1	-1	14
1763	0.01742439217236608	TGTGCCTTGTGGGAGGTGGGGTTGGGCAAAAAAATCAAGGTATTT	CALWEVGLGKKIKVF	TRGV9	.	TRGJP	17	-1	-1	20
1761	0.017404625420043486	TGTGCCTTGTGGGAGGCTCAAGAGTTGGGCAAAAAAATCAAGGTATTT	CALWEAQELGKKIKVF	TRGV9	.	TRGJP	15	-1	-1	18
1761	0.017404625420043486	TGTGCCACCTGGGACGGTACCACTGGTTGGTTCAAGATATTT	CATWDGTTGWFKIF	TRGV2	.	TRGJP1	16	-1	-1	17
1706	0.01686103973117217	TGTGCCACCTGGGACGGGCCGGAGTTGGGCAAAAAAATCAAGGTATTT	CATWDGPELGKKIKVF	TRGV2	.	TRGJP	19	-1	-1	15
1683	0.016633722079462343	TGTGCCACCTGGGACGGGCATAAGAAACTCTTT	CATWDGHKKLF	TRGV2	.	TRGJ2	18	-1	-1	19
1650	0.016307570666139554	TGTGCCACCTGGGACGGGCCAGGCCCCCCCCTTTATTATAAGAAACTCTTT	CATWDGPGPPLYYKKLF	TRGV2	.	TRGJ2	25	-1	-1	32
1634	0.016149436647558805	TGTGCCACCTGGGATAGGGAGAAACTCTTT	CATWDREKLF	TRGV8	.	TRGJ2	17	-1	-1	19
1590	0.01571456809646175	TGTGCTGCGTGGGATTGTTGGGGTTATACCACTGGTTGGTTCAAGATATTT	CAAWDCWGYTTGWFKIF	TRGV10	.	TRGJP1	15	-1	-1	21
1531	0.015131448902945247	TGTGCCACCTGGGACGGGCTATATAAGAAACTCTTT	CATWDGLYKKLF	TRGV2	.	TRGJ2	18	-1	-1	21
1505	0.014874481122751531	TGTGCCACCTGGGAAGAGAAACTCTTT	CATWEEKLF	TRGV2	.	TRGJ2	13	-1	-1	16
1502	0.014844830994267642	TGTGCCACCTGGGACGGGCGATCATGTTATTATAAGAAACTCTTT	CATWDGRSCYYKKLF	TRGV2	.	TRGJ2	18	-1	-1	26
1496	0.014785530737299862	TGTGCCACCTGGGACGGGCGGGTATTTTATAAGAAACTCTTT	CATWDGRVFYKKLF	TRGV2	.	TRGJ2	18	-1	-1	23
1494	0.014765763984977268	TGTGCCACCTGGGACGGGCCGGGGGGTTATTATAAGAAACTCTTT	CATWDGPGGYYKKLF	TRGV2	.	TRGJ2	19	-1	-1	26
1479	0.014617513342557818	TGTGCCACCTGGGATCTGCGGGATACGGAGAAACTCTTT	CATWDLRDTEKLF	TRGV8	.	TRGJ2	14	-1	-1	28
1450	0.014330895433880213	TGTGCCACCTGGGATAGCGAGAAACTCTTT	CATWDSEKLF	TRGV8	.	TRGJ2	16	-1	-1	19
1437	0.014202411543783357	TGTGCCACCTGGGACGGGCATGAGGGGCTCTTT	CATWDGHEGLF	TRGV2	.	TRGJ2	18	-1	-1	27
1415	0.01398497726823483	TGTGCCACCTGGGACGGGATTTATTATAAGAAACTCTTT	CATWDGIYYKKLF	TRGV2	.	TRGJ2	17	-1	-1	17
1408	0.013915793635105752	TGTGCCACCTGGGACGGGATTTGTGATCCCCACACCCCTCTAACCACTGGTTGGTTCAAGATATTT	CATWDGICDPHTPLTTGWFKIF	TRGV2	.	TRGJP1	17	-1	-1	42
1391	0.013747776240363708	TGTGCCACCTGGGACGGGCGTGAGAAACTCTTT	CATWDGREKLF	TRGV2	.	TRGJ2	18	-1	-1	22
1376	0.013599525597944258	TGTGCCACCTGGGACGGCCTACCTGATTATTATAAGAAACTCTTT	CATWDGLPDYYKKLF	TRGV2	.	TRGJ2	16	-1	-1	25
1376	0.013599525597944258	TGTGCTGCGTGGCTCTATTATAAGAAACTCTTT	CAAWLYYKKLF	TRGV10	.	TRGJ2	11	-1	-1	15
1368	0.013520458588653883	TGTGCCTTGTGGGAGGGACGGTATAAGAAACTCTTT	CALWEGRYKKLF	TRGV9	.	TRGJ2	15	-1	-1	21
1321	0.01305593990907294	TGTGCTGCGTGGGATTCGGTGGGTTATTATAAGAAACTCTTT	CAAWDSVGYYKKLF	TRGV10	.	TRGJ2	15	-1	-1	23
1216	0.012018185412136785	TGTGCCACCTGGGATTTTCATTATTATAAGAAACTCTTT	CATWDFHYYKKLF	TRGV4	.	TRGJ2	14	-1	-1	19
1043	0.010308361336232457	TGTGCCACCCGGGGCTGGTTCAAGATATTT	CATRGWFKIF	TRGV2	.	TRGJP1	12	-1	-1	12
1005	0.009932793042103183	TGTGCTGCGTGGGATTCGGGTAGGAAACTCTTT	CAAWDSGRKLF	TRGV10	.	TRGJ2	15	-1	-1	20
771	0.007620083020359755	TGTGCCACCTGGCCAAAGAAACTCTTT	CATWPKKLF	TRGV4	.	TRGJ2	11	-1	-1	15
453	0.004477169401067405	TGTGCTGCGTGGGATCTCAATACCACTGGTTGGTTCAAGATATTT	CAAWDLNTTGWFKIF	TRGV10	.	TRGJP1	14	-1	-1	19
298	0.0029452460960664164	TGTGCTGCGTGGGCCACCACTGGTTGGTTCAAGATGTTT	CAAWATTGWFKMF	TRGV10	.	TRGJP1	12	-1	-1	15
295	0.0029155959675825262	TGTGCTGCGTGGGATTGCCTCAATACCACTGGTTGGTTCAAGATATTT	CAAWDCLNTTGWFKIF	TRGV10	.	TRGJP1	28	-1	-1	22
170	0.0016801739474204388	AGTGCTGCGTGGGATCTCAATACCACTGGTTGGTTCAAGATATTT	SAAWDLNTTGWFKIF	TRGV10	.	TRGJP1	14	-1	-1	19
92	9.092706068392963E-4	TGTGCTGCGTGGGATTCCACTGGTTGGTTCAAGATATTT	CAAWDSTGWFKIF	TRGV10	.	TRGJP1	15	-1	-1	8
32	3.1626803716149434E-4	TGTGCTGCGTGGAATTGCCTCAATACCACTGGTTGGTTCAAGATATTT	CAAWNCLNTTGWFKIF	TRGV10	.	TRGJP1	28	-1	-1	22
29	2.8661790867760427E-4	TGTGCTGCGTGGGATCTCAATGCCACTGGTTGGTTCAAGATATTT	CAAWDLNATGWFKIF	TRGV10	.	TRGJP1	14	-1	-1	19
11	1.0871713777426369E-4	TGTGCCACCTGGGACGGGCCCCTATATTATAAGAAACTCTTT	CATWDGPLYYKKLF	TRGV2	.	TRGJ1	20	-1	-1	24
10	9.8833761612967E-5	TGTGCCACCTGGATGAGAGATTATTATAAGAAAATATTG	CATWMRDYYKKIL	TRGV2	.	TRGJ1	11	-1	-1	19
5	4.94168808064835E-5	TGTGCCTTGTGGGAGGTACCCACGAATTATTATAAGAAACTCTTT	CALWEVPTNYYKKLF	TRGV9	.	TRGJ1	16	-1	-1	22
5	4.94168808064835E-5	TGTGTCACCCGGGGCTGGTTCAAGATGTTT	CVTRGWFKMF	TRGV2	.	TRGJP1	12	-1	-1	12
4	3.953350464518679E-5	TGTGCTGCGTGGGATTATCACTATAAGAAACTCTTT	CAAWDYHYKKLF	TRGV10	.	TRGJ1	16	-1	-1	21
4	3.953350464518679E-5	TGTGCCACCTGGGACGGGTTTGGGAAAATATTG	CATWDGFGKIL	TRGV2	.	TRGJ1	17	-1	-1	23
2	1.9766752322593396E-5	TGTGCCACCTGGGACGGCCTACCTGATTGGATCAAGACGTTT	CATWDGLPDWIKTF	TRGV2	.	TRGJP2	16	-1	-1	23
2	1.9766752322593396E-5	TGTGCCGCCTGGCCGAAGAAACTCTTT	CAAWPKKLF	TRGV4	.	TRGJ1	11	-1	-1	15
1	9.883376161296698E-6	TGTGCCACCTGGGTTAATACCACTGGTTGGTTCAAGATATTTGCTGAAGGGACTAAGCTCATAGTAACTTCGCCTGGTAACGGCACTGTCAGAAAGGAATCCGGCATTCCGTCAGGCAAATTTGAGGTGGATAGGATACCTGAAACGTCTACATCCACTCTCACCATTCACAATGTAGAGAAACAGGACATAGCTACCTACTACTGTGCCTTGTGGGAGGTGGAGTTGGGCAAAAAAATCAAGGTATTT	CATWVNTTGWFKIFAEGTKLIVTSPGNGTVRKESGIPSGKFEVDRIPETSTSTLTIHNVEKQDIATYYCALWEVELGKKIKVF	TRGV8	.	TRGJP	15	-1	-1	222
1	9.883376161296698E-6	TGTGCCACCCGGGGCTGGTTCAAGATATTTGCTGAAGGGACTAAGCTCATAGTAACTTCGCCTGGTAACGGCACTGTCAGAAAGGAATCCGGCATTCCGTCAGGCAAATTTGAGGTGGATAGGATACCTGAAACGTCTACATCCACTCTCACCATTCACAATGTAGAGAAACAGGACATAGCTACCTACTACTGTGCCTTGTGGGAGGTGGGGTTGGGCAAAAAAATCAAGGTATTT	CATRGWFKIFAEGTKLIVTSPGNGTVRKESGIPSGKFEVDRIPETSTSTLTIHNVEKQDIATYYCALWEVGLGKKIKVF	TRGV2	.	TRGJP	12	-1	-1	212
1	9.883376161296698E-6	TGTGCCACCTGGGACGGGATTTATTATAAGAAACTCTTTGGCAGTGGAACAACACTCGGCACTGTCAGAAAGGAATCCGGCATTCCGTCAGGCAAATTTGAGGTGGATAGGATACCTGAAACGTCTACATCCACTCTCACCATTCACAATGTAGAGAAACAGGACATAGCTACCTACTACTGTGCCTTGTGGGAGGTGGAGTTGGGCAAAAAAATCAAGGTATTT	CATWDGIYYKKLFGSGTTLGTVRKESGIPSGKFEVDRIPETSTSTLTIHNVEKQDIATYYCALWEVELGKKIKVF	TRGV2	.	TRGJP	17	-1	-1	198
1	9.883376161296698E-6	TGTGCCACCTGGGAAGAGAAACTCTTTGGCAGTGGAACAACACTCGGCACTGTCAGAAAGGAATCCGGCATTCCGTCAGGCAAATTTGAGGTGGATAGGATACCTGAAACGTCTACATCCACTCTCACCATTCACAATGTAGAGAAGCAGGACATAGCTACCTACTACTGTGCCTTGTGGGAGGTTCCACAAGAGTTGGGCAAAAAAATCAAGGTATTT	CATWEEKLFGSGTTLGTVRKESGIPSGKFEVDRIPETSTSTLTIHNVEKQDIATYYCALWEVPQELGKKIKVF	TRGV2	.	TRGJP	13	-1	-1	189
1	9.883376161296698E-6	TGTGCCACCTGGGAGGGCGAAACTCTTTGGCAGTGGAACAACACTATAGCTACCTACTACTGTGCCTTGTGGGAGGTCAGCCAAGAGTTGGGCAAAAAAATCAAGGTATTT	CATWEGETLWQWNNTIATYYCALWEVSQELGKKIKVF	TRGV4	.	TRGJP	17	-1	-1	81
1	9.883376161296698E-6	TGTGCCACCTGGGACGGGCGTGAGAAACTCTTTGGCAGTGGAACAACACCGGCACTGTCAGAAAGGAATCCTGTAATGCTTTGTTCCGGCTTCCACTTCCTCTTT	CATWDGREKLFGSGTTPALSERNPVMLCSGFHFLF	TRGV2	.	TRGJ1	18	-1	-1	99
1	9.883376161296698E-6	TGTGATAATAAGAAACTCTTTGGCAGTGGAACAACACTCGGCACTGTCAGAAAGGAATCCTGTAATGATAAGCTTTGTTCCGGCTTCCACTTCCTCTTT	CDNKKLFGSGTTLGTVRKESCNDKLCSGFHFLF	TRGV10	.	TRGJ1	3	-1	-1	93
1	9.883376161296698E-6	TGTGCCACCTGGGACGGCCTACCTGATTATTATAAGAAACTCTTTGGCAGTGGGAGTGATTGGATCAAGACGTTT	CATWDGLPDYYKKLFGSGSDWIKTF	TRGV2	.	TRGJP2	16	-1	-1	54
1	9.883376161296698E-6	TGTGCTGCGTGGGATTCGGGTAGGAAACTCTTTGGCAGTGGTTGGTTCAAGATATTT	CAAWDSGRKLFGSGWFKIF	TRGV10	.	TRGJP1	15	-1	-1	35
1	9.883376161296698E-6	TGTGCCCTGTGGGAGGCTCCTCAAGAGTTGGGCAAAAAAATCAAGGTATTT	CALWEAPQELGKKIKVF	TRGV9	.	TRGJP	15	-1	-1	21
1	9.883376161296698E-6	TGTGCTGCGTGGGATTGCTTTAATACCACTGGTTGGTTCAAGATATTT	CAAWDCFNTTGWFKIF	TRGV10	.	TRGJP1	28	-1	-1	22
1	9.883376161296698E-6	TGTGCCTTGTGGGGGGTGCAGGAGTTGGGCAAAAAAATCAAGGTGTTT	CALWGVQELGKKIKVF	TRGV9	.	TRGJP	19	-1	-1	17
1	9.883376161296698E-6	TGTACTGCGTGGGATTGCCCCAATACCACTGGTTGGTTCAAGATATTT	CTAWDCPNTTGWFKIF	TRGV10	.	TRGJP1	15	-1	-1	22
1	9.883376161296698E-6	TGTGCTGCGTGGGACCTTTTATACCACTGGTATAAGAAACTCTTT	CAAWDLLYHWYKKLF	TRGV10	.	TRGJ1	13	-1	-1	30
1	9.883376161296698E-6	TGTGCCTTGTGGGAAGGAATCGTTCGCTATTTTAAGAAACTCTTT	CALWEGIVRYFKKLF	TRGV9	.	TRGJ1	13	-1	-1	27
1	9.883376161296698E-6	TGTGCCACCTGGCTTTATAGTAGTGATTGGATCAAAACGTTT	CATWLYSSDWIKTF	TRGV4	.	TRGJP2	11	-1	-1	12
1	9.883376161296698E-6	TGTGCCACCTGGGACGGGCGGGTATTTTATAAGAAAATATTG	CATWDGRVFYKKIL	TRGV2	.	TRGJ1	18	-1	-1	23
1	9.883376161296698E-6	TGTGCCACCTGGGATGATATTGCCGTGAAGAAACTCTTT	CATWDDIAVKKLF	TRGV4	.	TRGJ1	15	-1	-1	27
1	9.883376161296698E-6	TGTGCCTTGTGGGAGTCAGATTATAAGAAACTCTTT	CALWESDYKKLF	TRGV9	.	TRGJ1	14	-1	-1	19
1	9.883376161296698E-6	TGTGCCACCTGGGACGGGCTATATAAGAAAATATTG	CATWDGLYKKIL	TRGV2	.	TRGJ1	18	-1	-1	21
1	9.883376161296698E-6	TGTGCCACCTGGGACGAAGTGAATAAGAAACTCTTT	CATWDEVNKKLF	TRGV2	.	TRGJ1	15	-1	-1	22
1	9.883376161296698E-6	TGTGCCACCTGGATGAGAGATTGGATCAAGACGTTT	CATWMRDWIKTF	TRGV2	.	TRGJP2	11	-1	-1	15
1	9.883376161296698E-6	TATGCCACCTGGGACGGACGTGATAAGAAACTCTTT	YATWDGRDKKLF	TRGV5	.	TRGJ1	14	-1	-1	22
1	9.883376161296698E-6	TGTGCTGCGTGGGATTTAGGTGAGAAACTCTTT	CAAWDLGEKLF	TRGV10	.	TRGJ1	15	-1	-1	22
1	9.883376161296698E-6	TGTGCCTTGTTTGATTATAAGAAACTCTTT	CALFDYKKLF	TRGV9	.	TRGJ1	9	-1	-1	13
1	9.883376161296698E-6	TGTGCCTTGTGGGAGGTTCCACAAGAGTTG	CALWEVPQEL	TRGV9	.	TRGJ1	16	-1	-1	27
1	9.883376161296698E-6	TGTGCCACCTGGGATAGGGGAAAGACGTTT	CATWDRGKTF	TRGV8	.	TRGJP2	17	-1	-1	21
1	9.883376161296698E-6	TGTCCAGAATGGATCAAGACGTTT	CPEWIKTF	TRGV2	.	TRGJP2	5	-1	-1	6
1	9.883376161296698E-6	TGTGCTGCGTGGCATAAACTCTTT	CAAWHKLF	TRGV10	.	TRGJ1	14	-1	-1	15
