# Supplementary material for: Dissection of the Human T-Cell Receptor γ Gene Repertoire in the Brain and Peripheral Blood Identifies Age- and Alzheimer's Disease-Associated Clonotype Profiles
Source: Front Immunol. 2020 Jan 29;11:12. doi: 10.3389/fimmu.2020.00012 (PMC7025544; doi:10.3389/fimmu.2020.00012)
Supplement: Supplementary file 5 [file Data_Sheet_2.zip › repertoires_corrected_and_decontaminated/2sz.txt]

count	freq	cdr3nt	cdr3aa	v	d	j	VEnd	DStart	DEnd	JStart
15267	0.1446560545764639	TGTGCTGCGTGGGCCGGAATAATCTGGTTCAAGATATTT	CAAWAGIIWFKIF	TRGV10	.	TRGJP1	12	-1	-1	24
6125	0.05803486829638052	TGTGCCACCTGGGACAACCCCAGTAGTGATTGGATCAAGACGTTT	CATWDNPSSDWIKTF	TRGV3	.	TRGJP2	15	-1	-1	21
5454	0.05167708925525867	TGTGCCTTGTGGGAGGTGGATTATAAGAAACTCTTT	CALWEVDYKKLF	TRGV9	.	TRGJ2	17	-1	-1	19
4684	0.04438127724085655	TGTGCCTTGTGGGAGGTGCTGAGTTATTATAAGAAACTCTTT	CALWEVLSYYKKLF	TRGV9	.	TRGJ2	18	-1	-1	20
4498	0.04261891226075422	TGTGCCACCTGGGACAGGCGGGGTAGTGATTGGATCAAGACGTTT	CATWDRRGSDWIKTF	TRGV3	.	TRGJP2	18	-1	-1	22
4387	0.04156717832101573	TGTGCTGCGTGGTCCATTTGTAATGATTATTATAAGAAACTCTTT	CAAWSICNDYYKKLF	TRGV10	.	TRGJ2	11	-1	-1	25
4291	0.04065757058935001	TGTGCCACCTGGGATAATGTTTATTATAAGAAACTCTTT	CATWDNVYYKKLF	TRGV8	.	TRGJ2	15	-1	-1	20
3781	0.03582527951487588	TGTGCCACCTGGGACGGACCTAATTATTATAAGAAACTCTTT	CATWDGPNYYKKLF	TRGV2	.	TRGJ2	19	-1	-1	21
2757	0.026122797043774872	TGTGCCACCTGGGACGTGAGGAAATTTTATTATAAGAAACTCTTT	CATWDVRKFYYKKLF	TRGV2	.	TRGJ2	15	-1	-1	26
2535	0.024019329164297897	TGTGCCGCTAAAAAGGATATAAAGAAACTCTTT	CAAKKDIKKLF	TRGV8	.	TRGJ2	5	-1	-1	17
2304	0.02183058555997726	TGTGCCTTGTGGGAGGTTGAAGAGTTGGGCAAAAAAATCAAGGTATTT	CALWEVEELGKKIKVF	TRGV9	.	TRGJP	16	-1	-1	19
2300	0.021792685237824523	TGTGCCTTGTGGGAGTCCCGAGGGGAGTTGGGCAAAAAAATCAATGTATTT	CALWESRGELGKKINVF	TRGV9	.	TRGJP	14	-1	-1	24
2222	0.021053628955846126	TGTGCCACCTGGGATGGGCCTCCTATTGGTTATAAGAAACTCTTT	CATWDGPPIGYKKLF	TRGV4	.	TRGJ2	19	-1	-1	29
2211	0.020949403069926095	TGTGCCACCTGGGACGAAGTGAATAAGAAACTCTTT	CATWDEVNKKLF	TRGV2	.	TRGJ2	15	-1	-1	22
2204	0.020883077506158802	TGTGCTGCGGGTCGGAATTATTATAAGAAACTCTTT	CAAGRNYYKKLF	TRGV10	.	TRGJ2	8	-1	-1	14
2026	0.01919651317036195	TGTGCCTTCCTTCGGCCGGCTCCGAATTATTATAAGAAACTCTTT	CAFLRPAPNYYKKLF	TRGV9	.	TRGJ2	7	-1	-1	22
1993	0.01888383551260186	TGTGCCTGCTGGATTAGGCGTCCCCACGGAGTCCTATATAAGAAACTCTTT	CACWIRRPHGVLYKKLF	TRGV11	.	TRGJ2	18	-1	-1	36
1844	0.017472048512412356	TGTGCCTTGTGGGAGGTGGATTATTATAAGAAACTCTTT	CALWEVDYYKKLF	TRGV9	.	TRGJ2	17	-1	-1	19
1681	0.01592761038468827	TGTGCCTTGTGGGAGCTCCCTTATTATAAGAAACTCTTT	CALWELPYYKKLF	TRGV9	.	TRGJ2	14	-1	-1	20
1668	0.01580443433769187	TGTGCCTTGGGGGGTGGAATGCTCTTT	CALGGGMLF	TRGV9	.	TRGJ2	15	-1	-1	21
1607	0.01522645442486261	TGTGCCGCCAAGAAACTCTTT	CAAKKLF	TRGV10	.	TRGJ2	7	-1	-1	9
1487	0.014089444760280463	TGTGCCTTGTGGGACCCATTTGGTTATAAGAAACTCTTT	CALWDPFGYKKLF	TRGV9	.	TRGJ2	13	-1	-1	23
1483	0.014051544438127724	TGTGCCCTGTCCGCGGGGGGTTATTATAAGAAACTCTTT	CALSAGGYYKKLF	TRGV10	.	TRGJ2	4	-1	-1	20
1468	0.013909418230054956	TGTGCTGCGTGGGTTAAGAAACTCTTT	CAAWVKKLF	TRGV10	.	TRGJ2	15	-1	-1	14
1416	0.013416714042069358	TGTGCTGCGTGGACCCGCCCTGGGAAACTCTTT	CAAWTRPGKLF	TRGV10	.	TRGJ2	11	-1	-1	23
1399	0.01325563767292022	TGTGCTGCGTGGGATTACAGGCATTATAAGAAACTCTTT	CAAWDYRHYKKLF	TRGV10	.	TRGJ1	17	-1	-1	22
1396	0.013227212431305667	TGTGCTGCGTGGGATTTTGGTTATTATAAGAAACTCTTT	CAAWDFGYYKKLF	TRGV10	.	TRGJ2	15	-1	-1	20
1366	0.012942960015160128	TGTGCCACCTGGGACGTAAATTATAAGAAACTCTTT	CATWDVNYKKLF	TRGV5	.	TRGJ2	14	-1	-1	19
1316	0.0124692059882509	TGTGCCACCTGGGACGGGCCTTATAAGAAACTCTTT	CATWDGPYKKLF	TRGV2	.	TRGJ2	19	-1	-1	20
1303	0.012346029941254501	TGTGCCACCTGGGACGGGCCGAATTATTATAAGAAACTCTTT	CATWDGPNYYKKLF	TRGV2	.	TRGJ2	19	-1	-1	19
1211	0.01147432253174152	TGTGCTGCGTGGGCCCAGTCGAATTATTATAAGAAACTCTTT	CAAWAQSNYYKKLF	TRGV10	.	TRGJ1	12	-1	-1	18
1210	0.011464847451203335	TGTGCTGCGTGGGATTACTTGCTTTGTTGGTTCAAGATATTT	CAAWDYLLCWFKIF	TRGV10	.	TRGJP1	17	-1	-1	25
1205	0.011417472048512413	TGTGCCACCTGGGACGGCCCTTATTATAAGAAACTCTTT	CATWDGPYYKKLF	TRGV2	.	TRGJ2	19	-1	-1	20
1188	0.011256395679363275	TGTGCCACCTGGGACAGGAATTATTATAAGAAACTCTTT	CATWDRNYYKKLF	TRGV3	.	TRGJ2	17	-1	-1	17
1180	0.011180595035057798	TGTGCCACCTGGGACAGGACCCAGAAACTCTTT	CATWDRTQKLF	TRGV3	.	TRGJ2	17	-1	-1	22
1150	0.010896342618912262	TGTGCCACCTGGGATGGTTTCTATTATTATAAGAAACTCTTT	CATWDGFYYYKKLF	TRGV4	.	TRGJ2	16	-1	-1	22
1142	0.010820541974606784	TGTGCCACCTGGGACAGCTCGAATTATTATAAGAAACTCTTT	CATWDSSNYYKKLF	TRGV3	.	TRGJ2	16	-1	-1	18
1106	0.01047943907523214	TGTGCCACCTGGGACAGTTCCATATTTAGTAGTGATTGGATCAAGACGTTT	CATWDSSIFSSDWIKTF	TRGV8	.	TRGJP2	16	-1	-1	22
1055	0.009996209967784726	TGTGCCACCTGGAAGCCAAGAATTTACGTTGGTTATTATAAGAAACTCTTT	CATWKPRIYVGYYKKLF	TRGV4	.	TRGJ2	11	-1	-1	32
1051	0.009958309645631987	TGTGCTGCGTGGGATGCCAGTAAGAAACTCTTT	CAAWDASKKLF	TRGV10	.	TRGJ2	14	-1	-1	20
1038	0.009835133598635588	TGTGCCACCTGGGATAGGCCTGAGAAACTCTTT	CATWDRPEKLF	TRGV8	.	TRGJ2	20	-1	-1	22
982	0.009304529088497252	TGTGCCACCTGGGATGATTATAAGAAACTCTTT	CATWDDYKKLF	TRGV8	.	TRGJ2	14	-1	-1	13
966	0.0091529277998863	TGTGCCACCTGGGACGGGCTCAAGAAACTCTTT	CATWDGLKKLF	TRGV2	.	TRGJ2	18	-1	-1	21
885	0.008385446276293349	TGTGCCACCTGGGATAGCGCCTATTATAAGAAACTCTTT	CATWDSAYYKKLF	TRGV8	.	TRGJ2	23	-1	-1	21
511	0.004841766155012318	TGTGCCTTGTGGGTACTCTTT	CALWVLF	TRGV9	.	TRGJ2	12	-1	-1	14
508	0.004813340913397764	TGTGCCACCTGGGATACGGGCCTGAATTATTATAAGAAACTCTTT	CATWDTGLNYYKKLF	TRGV8	.	TRGJ2	22	-1	-1	23
211	0.001999241993556945	TGTGCCTTGTGGTGGGGCTTT	CALWWGF	TRGV9	.	TRGJ1	11	-1	-1	17
119	0.0011275345840439644	TGTGCCTTGTGGGACCCATTTGGTTATAAGGAACTCTTT	CALWDPFGYKELF	TRGV9	.	TRGJ1	13	-1	-1	23
88	8.338070873602425E-4	TGTGCTGCGTGGGTTCCCCCTCGGTGGTTCAAGATATTT	CAAWVPPRWFKIF	TRGV10	.	TRGJP1	12	-1	-1	24
62	5.874549933674436E-4	TGTGCCTTGTGGTGGGTCTTT	CALWWVF	TRGV9	.	TRGJ1	11	-1	-1	16
51	4.8322910744741333E-4	TGTGCCACCTGGGACAGGGGGGGGGGTCGGGGCTATAAGAAACTCTTT	CATWDRGGGRGYKKLF	TRGV3	.	TRGJ2	17	-1	-1	33
18	1.7055144968732233E-4	TGTGCCACCTGGGACGGGCAAGGGAATTATTATAAGAAACTCTTT	CATWDGQGNYYKKLF	TRGV2	.	TRGJ1	18	-1	-1	23
13	1.2317604699639946E-4	TGTGCCTTGTGGGAGGGGAAACTCTTT	CALWEGKLF	TRGV9	.	TRGJ1	15	-1	-1	17
11	1.0422588592003031E-4	TGTGCTGCGTGGTCCATTTGTAATGATTATTATAAGAAACTATTG	CAAWSICNDYYKKLL	TRGV10	.	TRGJ1	11	-1	-1	25
9	8.527572484366117E-5	TGTGCTGCGTGGGATTATGGAAGTTATAAGAAACTCTTT	CAAWDYGSYKKLF	TRGV10	.	TRGJ1	16	-1	-1	23
9	8.527572484366117E-5	TGTGCCACCTGGGTCCAACGTAAGAAACTCTTT	CATWVQRKKLF	TRGV8	.	TRGJ1	12	-1	-1	20
7	6.632556376729202E-5	TGTGCCTTGTGGTGGCTCTTT	CALWWLF	TRGV9	.	TRGJ1	11	-1	-1	15
6	5.6850483229107444E-5	TGTGCCACCTGCCCATATTATAAGAAACTCTTT	CATCPYYKKLF	TRGV2	.	TRGJ1	10	-1	-1	15
6	5.6850483229107444E-5	TGTGCTGCGTGGGTTAAGAAACTATTG	CAAWVKKLL	TRGV10	.	TRGJ1	15	-1	-1	14
6	5.6850483229107444E-5	TGTGCCGCCAAGAAACTATTG	CAAKKLL	TRGV10	.	TRGJ1	7	-1	-1	9
4	3.7900322152738296E-5	TGTGCTGCGTGGGATAGGTCCCTTTATTATAAGAAACTCTTT	CAAWDRSLYYKKLF	TRGV10	.	TRGJ1	14	-1	-1	23
4	3.7900322152738296E-5	TGTGCCTTGTGGGAGGGTTATTATTATAAGAAACTCTTT	CALWEGYYYKKLF	TRGV9	.	TRGJ1	15	-1	-1	19
3	2.8425241614553722E-5	TGTGCCACCTGGGACGCCCCGCCGGCTGGGTATAAGAAACTCTTT	CATWDAPPAGYKKLF	TRGV2	.	TRGJ1	15	-1	-1	30
3	2.8425241614553722E-5	TGTGCCACCTGGGACGGGCCGAATTATTATAAGAAAATATTG	CATWDGPNYYKKIL	TRGV2	.	TRGJ1	19	-1	-1	19
3	2.8425241614553722E-5	TGTGCTGCGTGGGATGAAATAATCTGGTTCAAGATATTT	CAAWDEIIWFKIF	TRGV10	.	TRGJP1	23	-1	-1	24
3	2.8425241614553722E-5	TGTGCTGCGCGCAATTATTATAAGAAACTCTTT	CAARNYYKKLF	TRGV10	.	TRGJ1	8	-1	-1	12
2	1.8950161076369148E-5	TGTGCCACCTGGGACGGGCAGGGGAATTATTATAAGAAACTCTTT	CATWDGQGNYYKKLF	TRGV2	.	TRGJ1	18	-1	-1	23
2	1.8950161076369148E-5	TGTGCCACCTGGGAAATCACTTATTATAAGAAACTCTTT	CATWEITYYKKLF	TRGV8	.	TRGJ1	13	-1	-1	20
2	1.8950161076369148E-5	TGTGCCGCTAAAAAGGATATAAAGAAAATATTG	CAAKKDIKKIL	TRGV8	.	TRGJ1	5	-1	-1	17
2	1.8950161076369148E-5	TGTGCCACCTGGGATAGGCCTGAGAAAATATTG	CATWDRPEKIL	TRGV8	.	TRGJ1	20	-1	-1	22
1	9.475080538184574E-6	TGTGCCGCTAAAAAGGATATAAAGAAACTCTTTGGCAGTGGAACAACACTCGGCACTGTCAGAAAGGAATCCGGCATTCCGTCAGGCAAATTTGAGGTGGATAGGATACCTGAAACGTCTACACCCACTCTCACCATTCACAATGTAGAGAAACAGGACATAGCTACCTACTACTGTGCCTTGTGGGAGTCCCGAGGGGAGTTGGGCAAAAAAATCAATGTATTT	CAAKKDIKKLFGSGTTLGTVRKESGIPSGKFEVDRIPETSTPTLTIHNVEKQDIATYYCALWESRGELGKKINVF	TRGV8	.	TRGJP	5	-1	-1	198
1	9.475080538184574E-6	TGTGCCACCTGGGATAGCGCCTATTATAAGAAACTCTTTGGCAGTGGAACAACACTCGGCACTGTCAGAAAGGAATCCGGCATTCCGTCAGGCAAATTTGAGGTGGATAGGATACCTGAAACGTCTACATCCACTCTCACCATTCACAATGTAGAGAAACAGGACATAGCTACCTACTACTGTGCCTTGTGGGAGGTGGATTATAAGAAACTCTTT	CATWDSAYYKKLFGSGTTLGTVRKESGIPSGKFEVDRIPETSTSTLTIHNVEKQDIATYYCALWEVDYKKLF	TRGV8	.	TRGJ1	23	-1	-1	199
1	9.475080538184574E-6	TGTGCTGCTAAACCGCTCATTATAAGAAACTCTTTGGCAGTGGAACAACACAGCATGGGTAAGACAAGCAACAAAGTGGAGGCAAGAAAGAATTCTCAAACTCTCACTTCAATCCTTACCATCAAGTCCGTAGAGAAAGAAGACATGGCCGTTTACTACTGTGCTGCGTGGGATTTTGGTTATTATAAGAAACTCTTT	CAAKPLIIRNSLAVEQHSMGKTSNKVEARKNSQTLTSILTIKSVEKEDMAVYYCAAWDFGYYKKLF	TRGV10	.	TRGJ1	7	-1	-1	179
1	9.475080538184574E-6	TGTGCCTCCCTTGACTCTTTGGCAGTGGAACAACACTCTTCCACTTCCACTTTGAAAATAAAGTTCTTAGAGAAAGAAGATGAGGTGGTGTACCACTGTGCCTGCTGGATTAGGCGTCCCCACGGAGTCCTATATAAGAAACTCTTT	CASLDSLAVEQHSSTSTLKIKFLEKEDEVVYHCACWIRRPHGVLYKKLF	TRGV2	.	TRGJ1	8	-1	-1	132
1	9.475080538184574E-6	TGTGCCTGCTGGATTAGGCGTCCCCACGGAGTCCTATATAAGAAACTCTTTGGCAGTGGAACAACACTCATCAAGTCCGTAGAGAAAGAAGACATGGCCGTTTACTACTGTGCTGCGTGGGCCGGAATAATCTGGTTCAAGATATTT	CACWIRRPHGVLYKKLFGSGTTLIKSVEKEDMAVYYCAAWAGIIWFKIF	TRGV11	.	TRGJP1	18	-1	-1	132
1	9.475080538184574E-6	TGTGCTGCGTGGTCCATTTGTAATGATTATTATAAGAAACTCTTTGGCAGTGGTTGGTTCAAGATATTT	CAAWSICNDYYKKLFGSGWFKIF	TRGV10	.	TRGJP1	11	-1	-1	47
1	9.475080538184574E-6	TGTGCTGCGTGGGATTTTGGTTATTATAAGGAACTCTTTGGCAGTGGTTGGTTCAAGATATTT	CAAWDFGYYKELFGSGWFKIF	TRGV10	.	TRGJP1	15	-1	-1	41
1	9.475080538184574E-6	TGTGCCACCTGGGACGTGAGGAAATTTAGTAGTGATTGGATCAAGACGTTT	CATWDVRKFSSDWIKTF	TRGV2	.	TRGJP2	15	-1	-1	23
1	9.475080538184574E-6	CGTGCCCTGTGGGAGTCCCGAGGAGAGTTGGGCAAAAAAATCAATGTATTT	RALWESRGELGKKINVF	TRGV9	.	TRGJP	14	-1	-1	23
1	9.475080538184574E-6	TGTGCTGCTTGGGATCCCTCGCATCCTACTGGTTGGTTCAAGATATTT	CAAWDPSHPTGWFKIF	TRGV10	.	TRGJP1	14	-1	-1	27
1	9.475080538184574E-6	TGTGCTGCGTGGGATCAAGGGGGGGATCATTATAAGGAACTCTTT	CAAWDQGGDHYKELF	TRGV10	.	TRGJ1	14	-1	-1	25
1	9.475080538184574E-6	TGTGCTGCGTGGGATAAAACTCTTTGGCAGTGGAACAAGATATTT	CAAWDKTLWQWNKIF	TRGV10	.	TRGJP1	14	-1	-1	35
1	9.475080538184574E-6	TGTGCCTTGTCCGCGGGGGCCGGAATAATCTGGTTCAAGATATTT	CALSAGAGIIWFKIF	TRGV10	.	TRGJP1	4	-1	-1	30
1	9.475080538184574E-6	TGTGCCATCATAAGAAACTCTTTGGCTGGTTGGTTCAAGATATTT	CAIIRNSLAGWFKIF	TRGV2	.	TRGJP1	6	-1	-1	25
1	9.475080538184574E-6	TGTGCCACCTGGGATGATCCTCTTTGGCAGTGGAACAAGACGTTT	CATWDDPLWQWNKTF	TRGV8	.	TRGJP2	14	-1	-1	30
1	9.475080538184574E-6	TGTGCCACCTGGGACTCCCCGGGCGTTTATTATAAGAAACTCTTT	CATWDSPGVYYKKLF	TRGV4	.	TRGJ1	13	-1	-1	26
1	9.475080538184574E-6	TGTGCCACCTGGGACGTAAATACCACTGGTTGGTTCAAGATATTT	CATWDVNTTGWFKIF	TRGV5	.	TRGJP1	14	-1	-1	15
1	9.475080538184574E-6	TGTGCCTTGTGGGGGGTGCCGAGTTATTATAAGGAACTCTTT	CALWGVPSYYKELF	TRGV9	.	TRGJ1	18	-1	-1	19
1	9.475080538184574E-6	TGTGCCACCTGCCTCGCCAACGTAGTGATTGGATCAAAGATC	CATCLANVVIGSKI	TRGV2	.	TRGJP2	10	-1	-1	21
1	9.475080538184574E-6	TGTGCCACCTGGGACAGCTCGAATTATTATAAGAAAATATTG	CATWDSSNYYKKIL	TRGV3	.	TRGJ1	16	-1	-1	18
1	9.475080538184574E-6	TGTGCCACCTGGGAAAGGAGAACTTATTGTAAGAAACTCTTT	CATWERRTYCKKLF	TRGV7	.	TRGJ1	17	-1	-1	19
1	9.475080538184574E-6	TGTGCTGCGTGGGATTACAGGCATTATAAGAGACTATTG	CAAWDYRHYKRLL	TRGV10	.	TRGJ1	17	-1	-1	22
1	9.475080538184574E-6	TGTGCTGCGTGGGATCATGGAAGTTATAAGAAACTCTTT	CAAWDHGSYKKLF	TRGV10	.	TRGJ1	14	-1	-1	23
1	9.475080538184574E-6	TGTGCTGCGTGGGATAAAACTCTTTGGTTCAAGATATTT	CAAWDKTLWFKIF	TRGV10	.	TRGJP1	14	-1	-1	23
1	9.475080538184574E-6	TGTGCTGCGCGGGTCGGAATAATCTGGTTCAGGATATTT	CAARVGIIWFRIF	TRGV10	.	TRGJP1	12	-1	-1	24
1	9.475080538184574E-6	TGTGCCTTGTGGGAGGTGCTGAGTTGGTTCAAGATATTT	CALWEVLSWFKIF	TRGV9	.	TRGJP1	18	-1	-1	18
1	9.475080538184574E-6	TGTGCTGCGTGGGATTACAAAGATAAGAAACTCTTT	CAAWDYKDKKLF	TRGV10	.	TRGJ1	17	-1	-1	22
1	9.475080538184574E-6	TGTGCTGCGTGGTCCATTTGTAAGAAACTCTTT	CAAWSICKKLF	TRGV10	.	TRGJ1	11	-1	-1	17
1	9.475080538184574E-6	TGTGCTGCGTGGACCCGCCCTGGGAAAATATTG	CAAWTRPGKIL	TRGV10	.	TRGJ1	11	-1	-1	23
1	9.475080538184574E-6	TGTGCCACCTGGGATGCCTCTAAGAAACTCTTT	CATWDASKKLF	TRGV8	.	TRGJ1	14	-1	-1	20
1	9.475080538184574E-6	TGTGCCTCCACTTATTATAAGAAACTCTTT	CASTYYKKLF	TRGV9	.	TRGJ1	6	-1	-1	11
1	9.475080538184574E-6	TGTGCCACCTGGGACGGGCTCAAGATATTT	CATWDGLKIF	TRGV2	.	TRGJP1	18	-1	-1	16
1	9.475080538184574E-6	TGTGCCACCTGGGACGTGAGGAAATTT	CATWDVRKF	TRGV2	.	TRGJP1	15	-1	-1	20
1	9.475080538184574E-6	TGCCAGCCCGGTCGGTTCAAGCTATTT	CQPGRFKLF	TRGV3	.	TRGJP1	1	-1	-1	9
1	9.475080538184574E-6	CGTGCCTTGTGGTGGCTCTTT	RALWWLF	TRGV9	.	TRGJ1	11	-1	-1	15
