# Supplementary material for: Dissection of the Human T-Cell Receptor γ Gene Repertoire in the Brain and Peripheral Blood Identifies Age- and Alzheimer's Disease-Associated Clonotype Profiles
Source: Front Immunol. 2020 Jan 29;11:12. doi: 10.3389/fimmu.2020.00012 (PMC7025544; doi:10.3389/fimmu.2020.00012)
Supplement: Supplementary file 5 [file Data_Sheet_2.zip › repertoires_corrected_and_decontaminated/6sz.txt]

count	freq	cdr3nt	cdr3aa	v	d	j	VEnd	DStart	DEnd	JStart
45428	0.43449733627920767	TGTGCCACCTGGGACGGGCGGCTTTCTGGTGATTGGATCAAGACGTTT	CATWDGRLSGDWIKTF	TRGV2	.	TRGJP2	18	-1	-1	28
9081	0.08685547043126453	TGTGCTGCGTGTGGGGATAAGAAACTCTTT	CAACGDKKLF	TRGV10	.	TRGJ2	10	-1	-1	16
8626	0.08250361060897345	TGTGCCTTGTGGGAGGTGCAGTTGTTGGGTAAGAAACTCTTT	CALWEVQLLGKKLF	TRGV9	.	TRGJ2	19	-1	-1	29
7295	0.06977322506288676	TGTGCCACCTGGGAGGGGGCAGGGCTCTTT	CATWEGAGLF	TRGV4	.	TRGJ2	17	-1	-1	24
7178	0.06865417539429763	TGTGCCACCCCCCCTTATTATAAGAAACTCTTT	CATPPYYKKLF	TRGV2	.	TRGJ2	8	-1	-1	14
6991	0.0668656088299714	TGTGCCACCTGGGACGGGCCATCTAAGAAACTCTTT	CATWDGPSKKLF	TRGV2	.	TRGJ2	19	-1	-1	23
6618	0.06329804022840091	TGTGCCACCTGGGATAGACGCTATTATAAGAAACTCTTT	CATWDRRYYKKLF	TRGV8	.	TRGJ2	23	-1	-1	21
6338	0.06061997264545255	TGTGCCCCCCCTTATTATAAGAAACTCTTT	CAPPYYKKLF	TRGV4	.	TRGJ2	8	-1	-1	11
6332	0.0605625854829608	TGTGCCACCTGGGACGGACATTATAAGAAACTCTTT	CATWDGHYKKLF	TRGV2	.	TRGJ2	16	-1	-1	19
526	0.005030941245110136	TGTGCCACCTGGGACGGGCATTATAAGAAACTCTTT	CATWDGHYKKLF	TRGV2	.	TRGJ2	18	-1	-1	19
29	2.7737128537679457E-4	TGTGCTGCGTGGGATTCCTGGTGGGGGAATTATTATAAGAAACTCTTT	CAAWDSWWGNYYKKLF	TRGV10	.	TRGJ1	15	-1	-1	26
28	2.678067582948361E-4	TGTGCTGCGTGTGGGGATAAGAAACTATTG	CAACGDKKLL	TRGV10	.	TRGJ1	10	-1	-1	16
23	2.1998412288504394E-4	TGTGCCCCCCCTTATTATAAGAAACTATTG	CAPPYYKKLL	TRGV4	.	TRGJ1	8	-1	-1	11
20	1.9129054163916865E-4	TGTGCCACCTGGGACGGACATTATAAGAAACTATTG	CATWDGHYKKLL	TRGV2	.	TRGJ1	16	-1	-1	19
11	1.0520979790154276E-4	TGTGCCACCTCGGTTGGTTATAAGAAACTCTTT	CATSVGYKKLF	TRGV8	.	TRGJ1	12	-1	-1	17
3	2.8693581245875298E-5	TGTGCCTTGTGGGAGGTGCAGTTGTTGGGTAAGAAAATATTG	CALWEVQLLGKKIL	TRGV9	.	TRGJ1	19	-1	-1	29
2	1.9129054163916864E-5	TGTGCCACCTGGGATAGGCTCTTGGCCGCGGCCCTCCAAAATAAGAAACTCTTT	CATWDRLLAAALQNKKLF	TRGV4	.	TRGJ1	18	-1	-1	40
2	1.9129054163916864E-5	TGTGCCTTGTGGGAGGCGCAGCTGTTGGGTAAGAAACTTTTT	CALWEAQLLGKKLF	TRGV9	.	TRGJ1	22	-1	-1	29
2	1.9129054163916864E-5	TGTGCCTTGTGGGAGTCAGATTATAAGAAACTCTTT	CALWESDYKKLF	TRGV9	.	TRGJ1	14	-1	-1	19
2	1.9129054163916864E-5	TGTGCCACCTGGGAGGAGAAACTCTTT	CATWEEKLF	TRGV8	.	TRGJ1	13	-1	-1	16
2	1.9129054163916864E-5	TGTGCCACCGGAAAGAAACTCTTT	CATGKKLF	TRGV5	.	TRGJ1	8	-1	-1	12
1	9.564527081958432E-6	TGTGCCACCTGGGACGGGCCATCTAAGAAACTCTTTGGCAGTGGAACAACACACTGTAATGATAAGCTTTGTTCCGGCTTCCACTTCCTCTTT	CATWDGPSKKLFGSGTTHCNDKLCSGFHFLF	TRGV2	.	TRGJ1	19	-1	-1	87
1	9.564527081958432E-6	TGTGCCACCCCCCCTTATTATAAGAAACTCTTTGGCAGTGGAACAACACTCTTT	CATPPYYKKLFGSGTTLF	TRGV2	.	TRGJ1	8	-1	-1	47
1	9.564527081958432E-6	TGTGCCACCTGGGATAGAGGGACGGTAAGTAATTATTATAAGAAACTCTTT	CATWDRGTVSNYYKKLF	TRGV8	.	TRGJ1	16	-1	-1	30
1	9.564527081958432E-6	TGTGCCTTGTGGGAGGTGGCAGAGTTGGGCAAAAAAAGCAAGGTATTT	CALWEVAELGKKSKVF	TRGV9	.	TRGJP	17	-1	-1	17
1	9.564527081958432E-6	TGTGCCACCTGGGACGGGCGGCTTCCTGGTGATTGGATCAAAACGTCT	CATWDGRLPGDWIKTS	TRGV2	.	TRGJP2	18	-1	-1	28
1	9.564527081958432E-6	TGTGCCACCTGGGACGGGCGGCTGTCAGGTGATTGGATCAGGACGTTT	CATWDGRLSGDWIRTF	TRGV2	.	TRGJP2	18	-1	-1	28
1	9.564527081958432E-6	TGTGCTGCGTGGGATGCGCGCTTCTATTATAAGAAACTCTTT	CAAWDARFYYKKLF	TRGV10	.	TRGJ1	14	-1	-1	24
1	9.564527081958432E-6	TGTGCTGCGTGGGATTATGGAAGTTATAAGAAACTCTTT	CAAWDYGSYKKLF	TRGV10	.	TRGJ1	16	-1	-1	23
1	9.564527081958432E-6	TGTGCTGCGTGGGAGCATAATTATTATAAGAAACTCTTT	CAAWEHNYYKKLF	TRGV10	.	TRGJ1	13	-1	-1	18
1	9.564527081958432E-6	TGTGCCACCTGGGACGGCCGGAATTATAAGAAACTCTTT	CATWDGRNYKKLF	TRGV2	.	TRGJ1	16	-1	-1	22
1	9.564527081958432E-6	TGTGCCACCTGGGACAGGCCGAATAAGAGACTCTTT	CATWDRPNKRLF	TRGV5	.	TRGJ1	19	-1	-1	22
1	9.564527081958432E-6	TGTGCTGCGTGGGTATATTATAAGAAACTCTTT	CAAWVYYKKLF	TRGV10	.	TRGJ1	12	-1	-1	15
1	9.564527081958432E-6	TGTGCTGCGTGGGATCAATATAAGAAACTCTTT	CAAWDQYKKLF	TRGV10	.	TRGJ1	14	-1	-1	18
1	9.564527081958432E-6	TGTGCCTTGTGGGCTCTTAAGAAACTCTTT	CALWALKKLF	TRGV9	.	TRGJ1	12	-1	-1	17
1	9.564527081958432E-6	TGCGCCGCGTGTGGGGATAAGAAGCTCTTT	CAACGDKKLF	TRGV10	.	TRGJ1	10	-1	-1	16
1	9.564527081958432E-6	CGTGCTGCGTGTGGGGATAGGAAACCCTTT	RAACGDRKPF	TRGV10	.	TRGJ1	10	-1	-1	16
