# Supplementary material for: Dissection of the Human T-Cell Receptor γ Gene Repertoire in the Brain and Peripheral Blood Identifies Age- and Alzheimer's Disease-Associated Clonotype Profiles
Source: Front Immunol. 2020 Jan 29;11:12. doi: 10.3389/fimmu.2020.00012 (PMC7025544; doi:10.3389/fimmu.2020.00012)
Supplement: Supplementary file 5 [file Data_Sheet_2.zip › repertoires_corrected_and_decontaminated/28sz.txt]

count	freq	cdr3nt	cdr3aa	v	d	j	VEnd	DStart	DEnd	JStart
7745	0.059467594192215846	TGTGCCTTGTGGGATCTCCAAGAGTTGGGCAAAAAAATCAAGGTATTT	CALWDLQELGKKIKVF	TRGV9	.	TRGJP	13	-1	-1	18
6778	0.052042782883775215	TGTGCCTTGTGGGAGACCCAAGAGTTGGGCAAAAAAATCAAGGTATTT	CALWETQELGKKIKVF	TRGV9	.	TRGJP	14	-1	-1	18
5934	0.04556238914610831	TGTGCCTTGTGGGAAAGTTATAAGAAACTCTTT	CALWESYKKLF	TRGV9	.	TRGJ2	13	-1	-1	17
4938	0.037914910280330776	TGTGCTGCGTGGGATTATGTCTTGTATTATAAGAAACTCTTT	CAAWDYVLYYKKLF	TRGV10	.	TRGJ2	19	-1	-1	24
4664	0.035811085773078725	TGTGCTGCGTGGGACTGGAAACTCTTT	CAAWDWKLF	TRGV10	.	TRGJ2	13	-1	-1	17
3941	0.03025975322292094	TGTGCCTTGTGGGAGGCAACCCAAGAGTTGGGCAAAAAAATCAAGGTATTT	CALWEATQELGKKIKVF	TRGV9	.	TRGJP	15	-1	-1	21
3918	0.03008315481537788	TGTGCTGCGTGGGAGCTCAAGAAACTCTTT	CAAWELKKLF	TRGV10	.	TRGJ2	13	-1	-1	18
3861	0.029645497892336396	TGTGCCTTGTGGGAGCAAGAGTTGGGCAAAAAAATCAAGGTATTT	CALWEQELGKKIKVF	TRGV9	.	TRGJP	14	-1	-1	14
3755	0.02883160957931188	TGTGCCTTGTGGGAGGTGCGATCGGGCAAAAAAATCAAGGTATTT	CALWEVRSGKKIKVF	TRGV9	.	TRGJP	18	-1	-1	23
3682	0.02827110159015349	TGTGCCTTGTGGGAGTCTAACGGGTTGGGCAAAAAAATCAAGGTATTT	CALWESNGLGKKIKVF	TRGV9	.	TRGJP	14	-1	-1	23
3255	0.024992513763158503	TGTGCTGCGGTTGGTTGGTTCAAGATATTT	CAAVGWFKIF	TRGV10	.	TRGJP1	8	-1	-1	11
3203	0.02459324779827855	TGTGCCTTGTGGGAGGTGCATGAGTTGGGCAAAAAAATCAAGGTATTT	CALWEVHELGKKIKVF	TRGV9	.	TRGJP	19	-1	-1	17
3190	0.024493431307058562	TGTGCCATTGATAAGAAACTCTTT	CAIDKKLF	TRGV9	.	TRGJ2	9	-1	-1	6
3187	0.024470396732161642	TGTGCCTTGTGGGAAGCTTATTATAAGAAACTCTTT	CALWEAYYKKLF	TRGV9	.	TRGJ2	13	-1	-1	17
3151	0.024193981833398596	TGTGCCTTGTGGGAGGTGCGGGGACAAGAGTTGGGCAAAAAAATCAAGGTATTT	CALWEVRGQELGKKIKVF	TRGV9	.	TRGJP	18	-1	-1	20
3090	0.023725612143827887	TGTGCCTTGTGGGTGGTCCATTATTATAAGAAACTCTTT	CALWVVHYYKKLF	TRGV9	.	TRGJ2	19	-1	-1	19
3070	0.023572048311181752	TGTGCCTTGTGGGAGGTGCTCCAAGAGTTGGGCAAAAAAATCAAGGTATTT	CALWEVLQELGKKIKVF	TRGV9	.	TRGJP	21	-1	-1	21
3038	0.023326346178947934	TGTGCCTTGTGGGAGGCAGATAAGAAACTCTTT	CALWEADKKLF	TRGV9	.	TRGJ2	15	-1	-1	19
3011	0.02311903500487565	TGTGCCTTGTGGGATTATTATAAGAAACTCTTT	CALWDYYKKLF	TRGV9	.	TRGJ2	13	-1	-1	13
2870	0.0220364099847204	TGTGCCTTGTGGGACCCCTCTACTTATTATAAGAAACTCTTT	CALWDPSTYYKKLF	TRGV9	.	TRGJ2	13	-1	-1	23
2869	0.02202873179308809	TGTGCTGCGTGGGAAAACTGGTTCAAGATATTT	CAAWENWFKIF	TRGV10	.	TRGJP1	13	-1	-1	18
2779	0.021337694546180484	TGTGCCTTGTGGGAGTACTCATATTATAAGAAACTCTTT	CALWEYSYYKKLF	TRGV9	.	TRGJ2	14	-1	-1	21
2765	0.02123019986332819	TGTGCTGCGTGGGATGAGCGGGGAACCACTGGTTGGTTCAAGATATTT	CAAWDERGTTGWFKIF	TRGV10	.	TRGJP1	14	-1	-1	24
2730	0.020961463156197454	TGTGCCACCTGGGATATGAATAGTAGTGATTGGATCAAGACGTTT	CATWDMNSSDWIKTF	TRGV8	.	TRGJP2	15	-1	-1	19
2713	0.02083093389844824	TGTGCCACCTGGGATGGTTTAAGTGATTGGATCAAGACGTTT	CATWDGLSDWIKTF	TRGV8	.	TRGJP2	14	-1	-1	21
2709	0.02080022113191901	TGTGCTGCGTGGGGTCGAGGTTGGTTCAAGATATTT	CAAWGRGWFKIF	TRGV10	.	TRGJP1	12	-1	-1	18
2520	0.019349042913413033	TGTGCCACCTGGGACGAATTCACTGGTTGGTTCAAGATATTT	CATWDEFTGWFKIF	TRGV2	.	TRGJP1	15	-1	-1	20
2505	0.01923387003892843	TGTGCTGCGTGGGATTATTATAAGAAACTCTTT	CAAWDYYKKLF	TRGV10	.	TRGJ2	16	-1	-1	13
2473	0.018988167906694615	TGTGCCTTGTGGGAACGGTTGGGCAAAAAAATCAAGGTATTT	CALWERLGKKIKVF	TRGV9	.	TRGJP	13	-1	-1	17
2462	0.01890370779873924	TGTGCTGCGTGGGGTTGGGATATAGATAAGAAACTCTTT	CAAWGWDIDKKLF	TRGV10	.	TRGJ2	15	-1	-1	25
2356	0.018089819485714725	TGTGCCACCTGGGCTTCAAGAGTTGGGCAAAAAAATCAAGGTATTTCGGCGTTGGGCAAAAAAATCAAGGTATTT	CATWASRVGQKNQGISALGKKIKVF	TRGV2	.	TRGJP	12	-1	-1	50
2330	0.017890186503274747	TGTGCTGCGTGGACCCCTAATTATTATAAGAAACTCTTT	CAAWTPNYYKKLF	TRGV10	.	TRGJ2	11	-1	-1	18
2215	0.017007194465559473	TGTGCCACCTGGGACGGGCTCTATAAGAAACTCTTT	CATWDGLYKKLF	TRGV2	.	TRGJ2	18	-1	-1	21
2168	0.016646319458841055	TGTGCCACCTGGGACGATCGCTATTATAAGAAACTCTTT	CATWDDRYYKKLF	TRGV2	.	TRGJ2	15	-1	-1	21
2146	0.016477399242930305	TGTGCCTTGTGGGAGCCTCCGGGGGATTCTAGGAAACTCTTT	CALWEPPGDSRKLF	TRGV9	.	TRGJ2	14	-1	-1	25
2108	0.016185627960902647	TGTGCCACCTGGGATGAGTCATATTATAAGAAACTCTTT	CATWDESYYKKLF	TRGV4	.	TRGJ2	15	-1	-1	21
2042	0.015678867313170402	TGTGCCACCTGGGACGGGACCTTAAAGAAACTCTTT	CATWDGTLKKLF	TRGV2	.	TRGJ2	20	-1	-1	21
2004	0.015387096031142746	TGTGCCACCTGGGACGGGCTATTGGGGAAACTCTTT	CATWDGLLGKLF	TRGV2	.	TRGJ2	18	-1	-1	26
1967	0.015103002940747396	TGTGCCACCTGGGACCGAGCGGTGGGGTATAAGAAACTCTTT	CATWDRAVGYKKLF	TRGV7	.	TRGJ2	14	-1	-1	27
1911	0.014673024209338217	TGTGCCACCTGGGACAGAAATTATTATAAGAAACTCTTT	CATWDRNYYKKLF	TRGV7	.	TRGJ2	16	-1	-1	18
1088	0.008353872495949754	TGTGCTGCGTGGGATAACACCACTGGTTGGTTCAAGATATTT	CAAWDNTTGWFKIF	TRGV10	.	TRGJP1	17	-1	-1	8
690	0.005297952226291664	TGTGCCACCTGGGACAGAGATACCACTGGTTGGTTCAAGATATTT	CATWDRDTTGWFKIF	TRGV3	.	TRGJP1	16	-1	-1	19
173	0.0013283271523890693	TGTGCCTTGTGGGAGTACTCATATTATAAGAGACTCTTT	CALWEYSYYKRLF	TRGV9	.	TRGJ1	14	-1	-1	21
120	9.213829958768111E-4	TGTGCCACCTGGGACAGGCTAAATACCACTGGTTGGTTCAAGATATTT	CATWDRLNTTGWFKIF	TRGV3	.	TRGJP1	18	-1	-1	19
48	3.6855319835072444E-4	TGCGCCACCTGGGACAGAGATACCACTGGTTGGTTCAAGATATTT	CATWDRDTTGWFKIF	TRGV3	.	TRGJP1	16	-1	-1	19
19	1.4588564101382842E-4	TGTGCTGCGTGGGATTATGTCTTGTATTATAAGAAACTATTG	CAAWDYVLYYKKLL	TRGV10	.	TRGJ1	19	-1	-1	24
10	7.678191632306759E-5	TGTGCCTTGTGGGATTATTATAAGAAACTATTG	CALWDYYKKLL	TRGV9	.	TRGJ1	13	-1	-1	13
3	2.3034574896920278E-5	TGCGCCACCTGGGACAGAGATACCACTGGTTGGTTCAAGATCTTT	CATWDRDTTGWFKIF	TRGV3	.	TRGJP1	16	-1	-1	19
3	2.3034574896920278E-5	TGTGCTGCGTGGGACATAAAAGTCTGTCTCTTT	CAAWDIKVCLF	TRGV10	.	TRGJ1	13	-1	-1	27
3	2.3034574896920278E-5	TGTGCTGCGTGGGAGCTCAAGAAAATATTG	CAAWELKKIL	TRGV10	.	TRGJ1	13	-1	-1	18
2	1.5356383264613517E-5	TGTGCCTTGTGGGAGGTCCCGAATTATTATAAGAAACTCTTT	CALWEVPNYYKKLF	TRGV9	.	TRGJ1	16	-1	-1	19
2	1.5356383264613517E-5	TGTGCTGCGTGGGATGCAAAACTCTTT	CAAWDAKLF	TRGV10	.	TRGJ1	14	-1	-1	18
2	1.5356383264613517E-5	TGTGCCATTGATAAGAAAATATTG	CAIDKKIL	TRGV9	.	TRGJ1	9	-1	-1	6
1	7.678191632306759E-6	TGTGCCACCTGGGACGGGCTCTATAAGAAACTCTTTGGCAGTGGAACAACACTCGGCACTGTCAGAAAGGAATCCGGCATTCCGTCAGGCAAATTTGAGGTGGATAGGATACCTGAAACGTCTACATCCACTCTCACCATTCACAATGTAGAGAAACAGGACATAGCTACCTACTACTGTGCCTTGTGGGATCTCCAAGAGTTGGGCAAAAAAATCAAGGTATTT	CATWDGLYKKLFGSGTTLGTVRKESGIPSGKFEVDRIPETSTSTLTIHNVEKQDIATYYCALWDLQELGKKIKVF	TRGV2	.	TRGJP	18	-1	-1	195
1	7.678191632306759E-6	TGTACCACCTGGGACGGGACCTTAAAGAAACTCTTTGGCAGTGGAACAACACTCGGCACTGTCAGAAAGGAATCCGGCATTCCGTCAGGCAAATTTGAGGTGGATAGGATACCTGAAACGTCTACATCCACTCTCACCATTCACAATGTAGAGAAACAGGACATAGCTACCTACTACTGTGCCTTGTGGGAGACCCAAGAGTTGGGCAAAAAAATCAAGGTATTT	CTTWDGTLKKLFGSGTTLGTVRKESGIPSGKFEVDRIPETSTSTLTIHNVEKQDIATYYCALWETQELGKKIKVF	TRGV2	.	TRGJP	20	-1	-1	195
1	7.678191632306759E-6	TGTGCCACCTGGGATAATTGTATTATAAGAAACTCTTTGGCAGTGGAACAACACAGCATGGGTAAGACAAGCAACAAAGTGGAGGCAAGAAAGAATTCTCAAACTCTCACTTCAATCCTTACCATCAAGTCCGTAGAGAAAGAAGACATGGCCGTTTACTACTGTGCTGCGTGGGACTGGAAACTCTTT	CATWDNCIIRNSLAVEQHSMGKTSNKVEARKNSQTLTSILTIKSVEKEDMAVYYCAAWDWKLF	TRGV8	.	TRGJ1	15	-1	-1	179
1	7.678191632306759E-6	TGTGCCACCTGGGCTTCAAGAGCTGGGCGAAAAAATCGAGGTATTTCGGCGTTGGGCAAAAAAATCAAGGTATTT	CATWASRAGRKNRGISALGKKIKVF	TRGV2	.	TRGJP	12	-1	-1	50
1	7.678191632306759E-6	TGTGCAACCTGGGCTTCAAGAGTTGGGCAAAAAAATCAAGGTATTTCGGCGTTGGGCAAAAAAACCAAGGTACTT	CATWASRVGQKNQGISALGKKTKVL	TRGV2	.	TRGJP	12	-1	-1	50
1	7.678191632306759E-6	TGTGCTGCGTGGGATTATTATAAGAAACTCTTTGGCAGTGGTTGGTTCAAGATATTT	CAAWDYYKKLFGSGWFKIF	TRGV10	.	TRGJP1	16	-1	-1	35
1	7.678191632306759E-6	TGTGCCACCTGGGCTTCAAGAGTTGGGCAAAAAAATCAAGGTATTCCG	CATWASRVGQKNQGIP	TRGV2	.	TRGJP	12	-1	-1	16
1	7.678191632306759E-6	TGTGCTGCGTGGGATTACACCATACTAGAACTGTTGAAACTCTTT	CAAWDYTILELLKLF	TRGV10	.	TRGJ1	17	-1	-1	35
1	7.678191632306759E-6	TGTGCCACCTGGGACGGGCAAGGGAATTATTATAAGAAACTCTTT	CATWDGQGNYYKKLF	TRGV2	.	TRGJ1	18	-1	-1	23
1	7.678191632306759E-6	TGTGCTACGTGGATTATATTAGGTTATTATAAGGAACTCTTT	CATWIILGYYKELF	TRGV10	.	TRGJ1	15	-1	-1	23
1	7.678191632306759E-6	TGTGCCTTGTGGGAGGTAGGGTATTATTATAAGAAACTCTTT	CALWEVGYYYKKLF	TRGV9	.	TRGJ1	16	-1	-1	22
1	7.678191632306759E-6	TGTGCCACCTGGGACGAACCGAATTATTATAAGAAACTCTTT	CATWDEPNYYKKLF	TRGV3	.	TRGJ1	14	-1	-1	19
1	7.678191632306759E-6	TGTGCTGCGTGGGATTGGGATGGTTGGTTCAAGATATTT	CAAWDWDGWFKIF	TRGV10	.	TRGJP1	15	-1	-1	20
1	7.678191632306759E-6	TGTGCTGCGGTTGGTTGGGATATAGATAAGAAACTCTTT	CAAVGWDIDKKLF	TRGV10	.	TRGJ1	8	-1	-1	25
1	7.678191632306759E-6	TGTGCCACCTGGGATAGACGCTATTATAAGAAACTCTTT	CATWDRRYYKKLF	TRGV8	.	TRGJ1	23	-1	-1	21
1	7.678191632306759E-6	TGTGCCACCTGGGTGAGTTATTATAAGAAACTCTTT	CATWVSYYKKLF	TRGV2	.	TRGJ1	12	-1	-1	14
1	7.678191632306759E-6	TGTGCCACCTGGGACAGGCATTATAAGAAACTCTTT	CATWDRHYKKLF	TRGV5	.	TRGJ1	18	-1	-1	19
1	7.678191632306759E-6	TGTGCTGCGTGGGATAGCGGTAAGAAACTCTTT	CAAWDSGKKLF	TRGV10	.	TRGJ1	14	-1	-1	20
1	7.678191632306759E-6	TGTGCTGCGTGGGATCGGGTCAAGATATTT	CAAWDRVKIF	TRGV10	.	TRGJP1	14	-1	-1	16
1	7.678191632306759E-6	TGTGCTGCGTGGGACTGGAAAATATTG	CAAWDWKIL	TRGV10	.	TRGJ1	13	-1	-1	17
1	7.678191632306759E-6	TGTGCTGCGTGGGAGCTCAAGATATTT	CAAWELKIF	TRGV10	.	TRGJP1	13	-1	-1	16
1	7.678191632306759E-6	TGTGCCACCTGGGAGGAGAAACTCTTT	CATWEEKLF	TRGV8	.	TRGJ1	13	-1	-1	16
1	7.678191632306759E-6	TGTGCCTTGTGGGAACGGTTG	CALWERL	TRGV9	.	TRGJ1	13	-1	-1	18
