# Supplementary material for: Dissection of the Human T-Cell Receptor γ Gene Repertoire in the Brain and Peripheral Blood Identifies Age- and Alzheimer's Disease-Associated Clonotype Profiles
Source: Front Immunol. 2020 Jan 29;11:12. doi: 10.3389/fimmu.2020.00012 (PMC7025544; doi:10.3389/fimmu.2020.00012)
Supplement: Supplementary file 5 [file Data_Sheet_2.zip › repertoires_corrected_and_decontaminated/22sz.txt]

count	freq	cdr3nt	cdr3aa	v	d	j	VEnd	DStart	DEnd	JStart
79010	0.5412162810132478	TGTGCTGCGCGCAATTATTATAAGAAACTCTTT	CAARNYYKKLF	TRGV10	.	TRGJ2	8	-1	-1	12
4662	0.03193456906826682	TGTGCCTTGTGGGAGGCAACGCAAGAGTTGGGCAAAAAAATCAAGGTATTT	CALWEATQELGKKIKVF	TRGV9	.	TRGJP	15	-1	-1	20
4427	0.03032482566821476	TGTGCCTTGTGGGAGGTGTTGGAGTTGGGCAAAAAAATCAAGGTATTT	CALWEVLELGKKIKVF	TRGV9	.	TRGJP	17	-1	-1	21
4351	0.02980422780266601	TGTGCCTTGTGGGAGGTGCACGAGTTGGGCAAAAAAATCAAGGTATTT	CALWEVHELGKKIKVF	TRGV9	.	TRGJP	20	-1	-1	17
3984	0.02729028810981875	TGCAGGTTCAAGATATTT	CRFKIF	TRGV10	.	TRGJP1	1	-1	-1	4
3871	0.02651624128341074	TGTGCTGCGGAACATACCACTGGTTGGTTCAAGATATTT	CAAEHTTGWFKIF	TRGV10	.	TRGJP1	8	-1	-1	13
3790	0.02596139355828641	TGTGCTGCGTGGGATTATACCACTGGTTGGTTCAAGATATTT	CAAWDYTTGWFKIF	TRGV10	.	TRGJP1	16	-1	-1	8
3274	0.022426808050086993	TGTGCTGCGTGCGCTTTTTATTATAAGAAACTCTTT	CAACAFYYKKLF	TRGV10	.	TRGJ2	10	-1	-1	17
3263	0.022351458359020727	TGTGCCTTGTGGGACCCAAAACTCTTT	CALWDPKLF	TRGV9	.	TRGJ2	13	-1	-1	18
3240	0.02219390900497308	TGTGCCACCTGGCCCCAGGGGTATAGTAGTGATTGGATCAAGACGTTT	CATWPQGYSSDWIKTF	TRGV8	.	TRGJP2	11	-1	-1	21
3121	0.02137876234707438	TGTGCCTTGTCACCCGGAGAAAAGAAACTCTTT	CALSPGEKKLF	TRGV9	.	TRGJ2	9	-1	-1	21
3114	0.02133081254366857	TGTGCCTTGTGGGAGGTCTCCACCCACTATAAGAAACTCTTT	CALWEVSTHYKKLF	TRGV9	.	TRGJ2	26	-1	-1	27
3090	0.021166413217705807	TGTGCCTTGTGGGTTTATAAGAAACTCTTT	CALWVYKKLF	TRGV9	.	TRGJ2	12	-1	-1	14
3028	0.02074171495896867	TGTGCTGCGTGGGATTCCAATTATTATAAGAAACTCTTT	CAAWDSNYYKKLF	TRGV10	.	TRGJ2	15	-1	-1	13
3003	0.02057046566109079	TGTGCTGCGTGGGATTCGGACCCCAACCCCCCAGAAGATACCACTGGTTGGTTCAAGATATTT	CAAWDSDPNPPEDTTGWFKIF	TRGV10	.	TRGJP1	15	-1	-1	37
2845	0.019488170098502598	TGTGCTGCGTGGGATTATTATAAGAAACTCTTT	CAAWDYYKKLF	TRGV10	.	TRGJ2	16	-1	-1	13
2640	0.01808392585590399	TGTGCCACCTGGGAGGGTTATTATAAGAAACTCTTT	CATWEGYYKKLF	TRGV2	.	TRGJ2	16	-1	-1	17
2552	0.01748112832737386	TGTGCTGCGTGGGATCCGCTGGGGACGTGTCATTATAAGAAACTCTTT	CAAWDPLGTCHYKKLF	TRGV10	.	TRGJ2	14	-1	-1	31
2333	0.01598098447796364	TGTGCCACCTGGGACGGGCTGAATTATTATAAGAAACTCTTT	CATWDGLNYYKKLF	TRGV2	.	TRGJ2	18	-1	-1	20
2313	0.015843985039661338	TGTGCCACCTGGGACAGTTTCCCAAAGGGATACAAGAAACTCTTT	CATWDSFPKGYKKLF	TRGV7	.	TRGJ2	16	-1	-1	30
1705	0.011679202115271327	TGTGCTGCCCGACGCGGGGAAACGAATTATTATAAGAAACTCTTT	CAARRGETNYYKKLF	TRGV10	.	TRGJ2	7	-1	-1	22
1370	0.009384461523707753	TGTGCCACGTCGAATTATTATAAGAAACTCTTT	CATSNYYKKLF	TRGV8	.	TRGJ2	7	-1	-1	9
794	0.0054388777006014275	TGTGCTGCCCAACGCGGGGAAACGAATTATTATAAGAAACTCTTT	CAAQRGETNYYKKLF	TRGV10	.	TRGJ1	7	-1	-1	22
54	3.69898483416218E-4	TGTGCTGCGCGCAATTATTATAAGAAAATATTG	CAARNYYKKIL	TRGV10	.	TRGJ1	8	-1	-1	12
17	1.1644952255695751E-4	TGTGCTGCGTGGGATTATTATAAGAAACTATTG	CAAWDYYKKLL	TRGV10	.	TRGJ1	16	-1	-1	13
16	1.0959955064184236E-4	TGTGCTGCGTGGGATTACTGGCATGCCACTGGTTGGTTCAAGATATTT	CAAWDYWHATGWFKIF	TRGV10	.	TRGJP1	17	-1	-1	22
15	1.0274957872672721E-4	TGTGCCACCTGGGATACGGCGGATAAGAAACTCTTT	CATWDTADKKLF	TRGV8	.	TRGJ1	19	-1	-1	22
9	6.164974723603633E-5	TGTGCCTTGTGGGACTGTTATTATAAGAAACTCTTT	CALWDCYYKKLF	TRGV9	.	TRGJ1	13	-1	-1	17
8	5.479977532092118E-5	TGTGCCACCTGGGATGGTCCCAAGAAACTCTTT	CATWDGPKKLF	TRGV4	.	TRGJ1	21	-1	-1	21
7	4.794980340580604E-5	TGTGCCTTGTGGGAGGTGCCTTATTATAAGAAACTCTTT	CALWEVPYYKKLF	TRGV9	.	TRGJ1	18	-1	-1	20
7	4.794980340580604E-5	TGTGAGAAACTCTTT	CEKLF	TRGV4	.	TRGJ1	3	-1	-1	4
6	4.109983149069089E-5	TGTGCTGCGCGCAATTATACCACTGGTTGGTTCAAGATATTT	CAARNYTTGWFKIF	TRGV10	.	TRGJP1	8	-1	-1	15
6	4.109983149069089E-5	TGTGCCTTGTGGGCAGACTTTTATTATAAGAAACTCTTT	CALWADFYYKKLF	TRGV9	.	TRGJ1	12	-1	-1	20
6	4.109983149069089E-5	TGTGCCACCTGGGATAAGCGGAAGAAACTCTTT	CATWDKRKKLF	TRGV8	.	TRGJ1	18	-1	-1	21
6	4.109983149069089E-5	TGTGCCACCTGTCAGAAACTCTTT	CATCQKLF	TRGV8	.	TRGJ1	10	-1	-1	13
5	3.424985957557574E-5	TGTGCCACCTGGGATGGGCGATTTGGGGATTATTATAAGAAACTCTTT	CATWDGRFGDYYKKLF	TRGV4	.	TRGJ1	18	-1	-1	28
4	2.739988766046059E-5	TGTGCCACCTGGGACAGGCTTGGGTATTATAAGAAACTCTTT	CATWDRLGYYKKLF	TRGV3	.	TRGJ1	21	-1	-1	24
3	2.0549915745345445E-5	TGTGCCTTGTGGGAGGTGCAGATTATAAGAAACTCTTTGGCAGTGGAACAACACAGCATGGGTAAGACAAGCAACAAAGTGGAGGCAAGAAAGAATTCTCAAACTCTCACTTCAATCCTTACCATCAAGTCCGTAGAGAAAGAAGACATGGCCGTTTACTACTGTGCTGCGCGCAATTATTATAAGAAACTCTTT	CALWEVQIIRNSLAVEQHSMGKTSNKVEARKNSQTLTSILTIKSVEKEDMAVYYCAARNYYKKLF	TRGV9	.	TRGJ1	19	-1	-1	174
3	2.0549915745345445E-5	TGTGCTGCGTGGGATTCCTGGTGGGGGAATTATTATAAGAAACTCTTT	CAAWDSWWGNYYKKLF	TRGV10	.	TRGJ1	15	-1	-1	26
3	2.0549915745345445E-5	TGTGCCACCTGGGACAGGGGGGCAATTTATTATAAGAAACTCTTT	CATWDRGAIYYKKLF	TRGV3	.	TRGJ1	17	-1	-1	26
3	2.0549915745345445E-5	TGTGCCACCTGGGATGGCAATTATTATAAGAAACTCTTT	CATWDGNYYKKLF	TRGV4	.	TRGJ1	16	-1	-1	18
2	1.3699943830230295E-5	TGTGCCACCTGGGAGAGGGGCCTTCGTTATTATAAGAAACTCTTT	CATWERGLRYYKKLF	TRGV8	.	TRGJ1	17	-1	-1	26
2	1.3699943830230295E-5	TGTGCTGCGTGGGATTCCAATTATTATAAGAAAATATTG	CAAWDSNYYKKIL	TRGV10	.	TRGJ1	15	-1	-1	13
2	1.3699943830230295E-5	TGTTGGAAACTCTTT	CWKLF	TRGV8	.	TRGJ1	2	-1	-1	5
1	6.849971915115148E-6	TGTGCCACCTGGGACAGTTTCCCAAAGGGATACAAGAAACTCTTTGGCAGTGGAACAACACACGGCACTGTCAGAAAGGAATCCGGCATTCCGTCAGGCAAATTTGAGGTGGATAGGATACCTGAAACGTCTACATCCACTCTCACCATTCACAATGTAGAGAAACAGGACATAGCTACCTACTACTGTGCCTTGTGGGAGGCAACGCAAGAGTTGGGCAAAAAAATCAAGGTATTT	CATWDSFPKGYKKLFGSGTTHGTVRKESGIPSGKFEVDRIPETSTSTLTIHNVEKQDIATYYCALWEATQELGKKIKVF	TRGV7	.	TRGJP	16	-1	-1	206
1	6.849971915115148E-6	TGTGCCACCTGGGACAGTTTCCCAAAGGGATACAAGAAACTCTTTGGCAGTGGAACAACACTCGGCACTGTCAGAAAGGAATCCGGCATTCCGTCAGGCAAATTTGAGGTGGATAGGATGCCTGAAACGTCTACATCCACTCTCACCATTCACAATGTAGAGAAACAGGACATAGCTACCTACTACTGTGCCTTGTGGGAGGTCTCCACCCACTATAAGAAACTCTTT	CATWDSFPKGYKKLFGSGTTLGTVRKESGIPSGKFEVDRMPETSTSTLTIHNVEKQDIATYYCALWEVSTHYKKLF	TRGV7	.	TRGJ1	16	-1	-1	213
1	6.849971915115148E-6	TGTGCCACCTGGGAGGGTTATTATAAGAAACTCTTTGGCAGTGGAACAACACATGGCACTGTCAGAAAGGAATCCGGCATTCCGTCAGGCAAATTTGAGGTGGATAGGATACCTGAAACGTCTACATCCACTCTCACCATTCACAATGTAGAGAAACAGGACATAGCTACCTACTACTGTGCCTTGTGGGAGGTGTTGGAGTTGGGCAAAAAAATCAAGGTATTT	CATWEGYYKKLFGSGTTHGTVRKESGIPSGKFEVDRIPETSTSTLTIHNVEKQDIATYYCALWEVLELGKKIKVF	TRGV2	.	TRGJP	16	-1	-1	198
1	6.849971915115148E-6	TGTGCCTTGTGGGTTTATAAGAAACTCTTTGGCAGTGGAACAACACCAAGCATGGGTAAGACAAGCAACAAAGTGGAGGCAAGAAAGAATTCTCAAACTCTCACTTCAATCCTTACCATCAAGTCCGTAGAGAAAGAAGACATGGCCGTTTACTACTGTGCTGCGTGGGATTCGGACCCCAACCCCCCAGAAGATACCACTGGTTGGTTCAAGATATTT	CALWVYKKLFGSGTTPSMGKTSNKVEARKNSQTLTSILTIKSVEKEDMAVYYCAAWDSDPNPPEDTTGWFKIF	TRGV9	.	TRGJP1	12	-1	-1	193
1	6.849971915115148E-6	TGTGCCACCTGGGATTCCCTTATAAGAAACTCTTTGGCAGTGGAACAACACAGCATGGGTAAGACAAGCAACAAAGTGGAGGCAAGAAAGAATTCTCAAACTCTCACTTCAATCCTTACCATCAAGTCCGTAGAGAAAGAAGACATGGCCGTTTACTACTGTGCTGCGCGCAATTATTATAAGAAACTCTTT	CATWDSLIRNSLAVEQHSMGKTSNKVEARKNSQTLTSILTIKSVEKEDMAVYYCAARNYYKKLF	TRGV8	.	TRGJ1	14	-1	-1	171
1	6.849971915115148E-6	TGTGCCACCTGGCCCCAGGGGTATAGTAGTGATTGGATCAAGACAAGCATGGGTAAGACAAGCAACAAAGTGGAGGCAAGAAAGAATTCTCAAACTCTCACTTCAATCCTTACCATCAAGTCCGTAGAGAAAGAAGACATGGCCGTTTACTACTGTGCTGCGCGCAATTATTATAAGAAACTCTTT	CATWPQGYSSDWIKTSMGKTSNKVEARKNSQTLTSILTIKSVEKEDMAVYYCAARNYYKKLF	TRGV8	.	TRGJ1	11	-1	-1	165
1	6.849971915115148E-6	TGTGCTGCGTGGGATTATTATAAGAAGACCGATACCTTCAATACCACTGGTTGGTTCAAGATATTT	CAAWDYYKKTDTFNTTGWFKIF	TRGV10	.	TRGJP1	16	-1	-1	40
1	6.849971915115148E-6	TGCGCTGCGTGGGATTCGGACCCCAACCCCCCGGAAGATACCACCGGTTGGTTCAAGATATTT	CAAWDSDPNPPEDTTGWFKIF	TRGV10	.	TRGJP1	15	-1	-1	37
1	6.849971915115148E-6	TGTGCTGCGCGCAATTATTATAAGAAACTCTTTGGCAGTGGTTGGTTCAAGATATTT	CAARNYYKKLFGSGWFKIF	TRGV10	.	TRGJP1	8	-1	-1	35
1	6.849971915115148E-6	TGTGCTGCGTGGGATAAGGCCGAGGTATTCCTCGATTATTATAAGAAACTCTTT	CAAWDKAEVFLDYYKKLF	TRGV10	.	TRGJ1	14	-1	-1	31
1	6.849971915115148E-6	TGTGCTGCGTGGGATTACTGGCATGCTACTGGTTGGTTCAAGATATTT	CAAWDYWHATGWFKIF	TRGV10	.	TRGJP1	17	-1	-1	27
1	6.849971915115148E-6	TGTGCTGCGCGCAATTATTATACCACTGGTTGGTTCAAGATATTT	CAARNYYTTGWFKIF	TRGV10	.	TRGJP1	8	-1	-1	18
1	6.849971915115148E-6	TGTGCCACCTGGGACGGTCCAGCGGGGCTTAATAAGAAACTCTTT	CATWDGPAGLNKKLF	TRGV2	.	TRGJ1	19	-1	-1	31
1	6.849971915115148E-6	TGTGCTGCGTGGGACTACGTCACTGGTTGGTTCAGGATATTT	CAAWDYVTGWFRIF	TRGV10	.	TRGJP1	19	-1	-1	20
1	6.849971915115148E-6	TGTGCCTTGTGGGAGGTCCCGAATTATTATAAGAAACTCTTT	CALWEVPNYYKKLF	TRGV9	.	TRGJ1	16	-1	-1	19
1	6.849971915115148E-6	TGTGCTGCGTGGGACCGAACTTATTATAAGAAACTCTTT	CAAWDRTYYKKLF	TRGV10	.	TRGJ1	13	-1	-1	15
1	6.849971915115148E-6	TGTGCCACCTGGGACGGGCTGAATTATAAGAAACTCTTT	CATWDGLNYKKLF	TRGV2	.	TRGJ1	18	-1	-1	22
1	6.849971915115148E-6	TGTGCCACCTGGGACGGGAGTTGGACCAAGACGTTT	CATWDGSWTKTF	TRGV2	.	TRGJP2	17	-1	-1	20
1	6.849971915115148E-6	TGCGCCACCTGGGAGGGTTGCTATAAGAAACTCTTT	CATWEGCYKKLF	TRGV2	.	TRGJ1	16	-1	-1	21
1	6.849971915115148E-6	TGTGCTCGCAATTATTATAAGAAACTCTTT	CARNYYKKLF	TRGV10	.	TRGJ1	5	-1	-1	5
1	6.849971915115148E-6	TGTGCTGCGCGCAATTATTATAAGAAACTT	CAARNYYKKL	TRGV10	.	TRGJP1	8	-1	-1	21
1	6.849971915115148E-6	CGTGCCTTGTGGAATAAGAAACTATTG	RALWNKKLL	TRGV9	.	TRGJ1	11	-1	-1	13
