# Supplementary material for: Dissection of the Human T-Cell Receptor γ Gene Repertoire in the Brain and Peripheral Blood Identifies Age- and Alzheimer's Disease-Associated Clonotype Profiles
Source: Front Immunol. 2020 Jan 29;11:12. doi: 10.3389/fimmu.2020.00012 (PMC7025544; doi:10.3389/fimmu.2020.00012)
Supplement: Supplementary file 5 [file Data_Sheet_2.zip › repertoires_corrected_and_decontaminated/24sz.txt]

count	freq	cdr3nt	cdr3aa	v	d	j	VEnd	DStart	DEnd	JStart
8632	0.06077546451126867	TGTGCCTTGTGGGAGGTGCGTGAGTTGGGCAAAAAAATCAAGGTATTT	CALWEVRELGKKIKVF	TRGV9	.	TRGJP	18	-1	-1	21
7249	0.05103815364251466	TGTGCCACCTGGGACGATCTTAATAGTAGTGATTGGATCAAGACGTTT	CATWDDLNSSDWIKTF	TRGV2	.	TRGJP2	15	-1	-1	22
5945	0.04185705937436193	TGTGCCACCTGGGACGGACGTGATAAGAAACTCTTT	CATWDGRDKKLF	TRGV5	.	TRGJ2	14	-1	-1	22
5308	0.03737212298723518	TGTGCCTTGTGGGAGGCGACGCAAGAGTTGGGCAAAAAAATCAAGGTATTT	CALWEATQELGKKIKVF	TRGV9	.	TRGJP	15	-1	-1	20
4328	0.03047222085319402	TGTGCCACCTGGGATACTACCACTGGTTGGTTCAAGATATTT	CATWDTTTGWFKIF	TRGV8	.	TRGJP1	15	-1	-1	9
3457	0.024339756813653357	TGTGCTGCGTGGGAATATTATAAGAAACTCTTT	CAAWEYYKKLF	TRGV10	.	TRGJ2	16	-1	-1	12
3295	0.023199160746597575	TGTGCCTTGTGGGAGGTGAAACGTCAAGAGTTGGGCAAAAAAATCAAGGTATTT	CALWEVKRQELGKKIKVF	TRGV9	.	TRGJP	17	-1	-1	24
2706	0.01905217874970957	TGTGCCTTGTGGGAGGTGAGGGGGGAGTTGGGCAAAAAAATCAAGGTATTT	CALWEVRGELGKKIKVF	TRGV9	.	TRGJP	17	-1	-1	24
2518	0.017728524054607796	TGTGCCACCTGGGACGGGCCGGGGAAACTCTTT	CATWDGPGKLF	TRGV2	.	TRGJ2	19	-1	-1	23
2288	0.016109159268047117	TGTGCCACCTGGGACGAGGGGAAGAAACTCTTT	CATWDEGKKLF	TRGV7	.	TRGJ2	18	-1	-1	21
2141	0.015074173947940942	TGTGCTGCGTGGGATTTGGGGGATTATAAGAAACTCTTT	CAAWDLGDYKKLF	TRGV10	.	TRGJ2	15	-1	-1	22
1898	0.013363279847357266	TGTGCCTTGTGGGAGGTCATCCAGTTGGGCAAAAAAATCAAGGTATTT	CALWEVIQLGKKIKVF	TRGV9	.	TRGJP	16	-1	-1	22
1898	0.013363279847357266	TGTGCCACCTGGTTGGTAGCGCTCTTT	CATWLVALF	TRGV5	.	TRGJ2	11	-1	-1	21
1887	0.013285831966260887	TGTGCCACCTGGGATGATTATAAGAAACTCTTT	CATWDDYKKLF	TRGV4	.	TRGJ2	15	-1	-1	13
1859	0.013088691905288281	TGTGCCTTGTGGGAGGAGTTGGGCAAAAAAATCAAGGTATTT	CALWEELGKKIKVF	TRGV9	.	TRGJP	15	-1	-1	9
1854	0.013053488322971745	TGTGCCTTGTGGATTCCGGATGAGTTGGGCAAAAAAATCAAGGTATTT	CALWIPDELGKKIKVF	TRGV9	.	TRGJP	11	-1	-1	21
1818	0.012800022530292682	TGTGCCTTGTGGGAGGTGCGGGAGTTGGGCAAAAAAATCAAGGTATTT	CALWEVRELGKKIKVF	TRGV9	.	TRGJP	18	-1	-1	21
1796	0.012645126768099922	TGTGCCTTGTGGGAGGTGCTAGCCCCAGAGTTGGGCAAAAAAATCAAGGTATTT	CALWEVLAPELGKKIKVF	TRGV9	.	TRGJP	18	-1	-1	26
1786	0.01257471960346685	TGTGCCTTGTGGGAGGAGATCCAAGAGTTGGGCAAAAAAATCAAGGTATTT	CALWEEIQELGKKIKVF	TRGV9	.	TRGJP	15	-1	-1	21
1745	0.012286050228471249	TGTGCCACCTGGGACGGGCCTAAGAAACTCTTT	CATWDGPKKLF	TRGV2	.	TRGJ2	19	-1	-1	20
1725	0.012145235899205103	TGTGCCTTGTGGGAGGTGAAGCCCCAGGAAGGGTTGGGCAAAAAAATCAAGGTATTT	CALWEVKPQEGLGKKIKVF	TRGV9	.	TRGJP	17	-1	-1	28
1719	0.012102991600425259	TGTGCCTTGTGGGAGAGGAGAGGAGAGTTGGGCAAAAAAATCAAGGTATTT	CALWERRGELGKKIKVF	TRGV9	.	TRGJP	14	-1	-1	23
1713	0.012060747301645415	TGTGCCTTGTGGGAGGTGCGTAGGGAGTTGGGCAAAAAAATCAAGGTATTT	CALWEVRRELGKKIKVF	TRGV9	.	TRGJP	18	-1	-1	24
1668	0.011743915060796587	TGTGCCTTGTGGGAGGTGAGGGAGTTGGGCAAAAAAATCAAGGTATTT	CALWEVRELGKKIKVF	TRGV9	.	TRGJP	17	-1	-1	21
1615	0.0113707570882413	TGTGCCTTGTGGGGCGGAGGGTTGGGCAAAAAAATCAAGGTATTT	CALWGGGLGKKIKVF	TRGV9	.	TRGJP	12	-1	-1	17
1555	0.010948314100442861	TGTGCCTTGTGGGAGGAGCCTTATTATAAGAAACTCTTT	CALWEEPYYKKLF	TRGV9	.	TRGJ1	18	-1	-1	20
1552	0.010927191951052939	TGTGCCTTGTTTGATTATAAGAAACTCTTT	CALFDYKKLF	TRGV9	.	TRGJ2	9	-1	-1	13
1509	0.010624441143130724	TGTGCCTTGTGGGAGGTGAGAGGGGAGTTGGGCAAAAAAATCAAGGTATTT	CALWEVRGELGKKIKVF	TRGV9	.	TRGJP	17	-1	-1	24
1491	0.010497708246791193	TGGAGGTGGATTTCGAAGAAACTCTTT	WRWISKKLF	TRGV10	.	TRGJ2	1	-1	-1	15
1450	0.010209038871795594	TGTGCTTCAACTCAAGAAGATTATAAGAAACTCTTT	CASTQEDYKKLF	TRGV10	.	TRGJ1	5	-1	-1	19
1433	0.01008934669191937	TGTGCTGCGTGGGATCTTTATTATAAGAAACTCTTT	CAAWDLYYKKLF	TRGV10	.	TRGJ2	14	-1	-1	17
1417	0.009976695228506452	TGTGCTGCGTGGGACATTGGTTATAAGAAACTCTTT	CAAWDIGYKKLF	TRGV10	.	TRGJ2	13	-1	-1	20
1413	0.009948532362653223	TGTGCCTTGTGGGAGGTGCATAATTATAAGAAACTCTTT	CALWEVHNYKKLF	TRGV9	.	TRGJ2	19	-1	-1	19
1404	0.009885165914483457	TGTGCCTTGTGGGAGGTGCGCGGGACGAGGAATTATTATAAGAAACTCTTT	CALWEVRGTRNYYKKLF	TRGV9	.	TRGJ2	18	-1	-1	29
1394	0.009814758749850385	TGTGCTGCGTGGGATTATTATAAGAAACTCTTT	CAAWDYYKKLF	TRGV10	.	TRGJ2	16	-1	-1	13
1386	0.009758433018143926	TGTGCTGCGTGGGATGGATATTATAAGAAACTCTTT	CAAWDGYYKKLF	TRGV10	.	TRGJ2	14	-1	-1	18
1377	0.00969506656997416	TGTGCCTTGTGGGAGGTGCTGGAGTATAAGAAACTCTTT	CALWEVLEYKKLF	TRGV9	.	TRGJ2	18	-1	-1	24
1376	0.009688025853510853	TGTGCCTTGTGGGAGGTAAATTATTATAAGAAACTCTTT	CALWEVNYYKKLF	TRGV9	.	TRGJ2	16	-1	-1	18
1357	0.009554252240708015	TGTGCCTTGTGGGAGGTGCAGGGGGAGTTGGGCAAAAAAATCAAGGTATTT	CALWEVQGELGKKIKVF	TRGV9	.	TRGJP	19	-1	-1	24
1346	0.009476804359611634	TGTGCCTTGTGGGAGGGCGGTGGTTTAATGCGGAAGAAACTCTTT	CALWEGGGLMRKKLF	TRGV9	.	TRGJ2	15	-1	-1	33
1345	0.009469763643148327	TGTGCCTTGTGGGAGGGCCTGAATTATTATAAGAAACTCTTT	CALWEGLNYYKKLF	TRGV9	.	TRGJ2	15	-1	-1	20
1344	0.00946272292668502	TGTGCTGCGTGGGACCGCAACCTAAATTATTATAAGAAACTCTTT	CAAWDRNLNYYKKLF	TRGV10	.	TRGJ2	13	-1	-1	24
1312	0.009237419999859185	TGTGCCTTGGGGGAGGGTTATAAGAAACTCTTT	CALGEGYKKLF	TRGV9	.	TRGJ1	15	-1	-1	17
1272	0.008955791341326893	TGTGCCTTGTGGGAGGTGCGAGAGTTGGGCAAAAAAATCAAGGTATTT	CALWEVRELGKKIKVF	TRGV9	.	TRGJP	18	-1	-1	17
1253	0.008822017728524055	TGTGCTGCGTGGGATCTTACCCCCTTTAAGAAACTCTTT	CAAWDLTPFKKLF	TRGV10	.	TRGJ2	14	-1	-1	26
1228	0.008645999816941372	TGTGCCACCTGGGGAATCAAGACGTTT	CATWGIKTF	TRGV2	.	TRGJP2	12	-1	-1	15
1223	0.008610796234624836	TGTGCTGGGGGAAAGAAACTCTTT	CAGGKKLF	TRGV10	.	TRGJ2	11	-1	-1	12
1197	0.008427737606578846	TGTGCCACCTGGGATAATGTTTATTATAAGAAACTCTTT	CATWDNVYYKKLF	TRGV2	.	TRGJ2	13	-1	-1	20
1150	0.008096823932803402	TGTGCCACCTGGGACGGGCGGGGTAGTGATTGGATCAAGACGTTT	CATWDGRGSDWIKTF	TRGV2	.	TRGJP2	18	-1	-1	22
1108	0.007801113841344495	TGTGCCTTGTACCCATATAAGAAACTCTTT	CALYPYKKLF	TRGV9	.	TRGJ2	9	-1	-1	15
1099	0.007737747393174729	TGTGCCATTCCCCCTTATTATAAGAAACTCTTT	CAIPPYYKKLF	TRGV7	.	TRGJ2	6	-1	-1	14
1095	0.0077095845273215	TGTGCCACCTGGGTGGCCACTGGTTGGTTCAAGATATTT	CATWVATGWFKIF	TRGV2	.	TRGJP1	12	-1	-1	16
1074	0.007561729481592047	TGTGCCACCTGGGACAGGCCCCGTAGGAAAGTGTGTAGTAGTGATTGGATCAAGACGTTT	CATWDRPRRKVCSSDWIKTF	TRGV3	.	TRGJP2	19	-1	-1	35
1063	0.007484281600495667	TGTGCCACCTGGGACGGGCCGAGGGGTTATTATAAGAAACTCTTT	CATWDGPRGYYKKLF	TRGV2	.	TRGJ2	19	-1	-1	26
1063	0.007484281600495667	TGTGCCACCTGGGATGATGAGGGTTGGTTCAAGATATTT	CATWDDEGWFKIF	TRGV4	.	TRGJP1	15	-1	-1	21
1059	0.0074561187346424375	TGTGCCACCTGGGACAGGCCGGGGACCACTGGTTGGTTCAAGATATTT	CATWDRPGTTGWFKIF	TRGV7	.	TRGJP1	19	-1	-1	24
1022	0.007195612225500067	TGTGCCACCTGGGACATTATCGTGGAGAAACTCTTT	CATWDIIVEKLF	TRGV5	.	TRGJ1	15	-1	-1	25
954	0.00671684350599517	TGTGCCACCTGGGGGCATTATTATAAGAAACTCTTT	CATWGHYYKKLF	TRGV3	.	TRGJ2	12	-1	-1	16
951	0.006695721356605248	TGTGCCACCTGGGACAGGCATTGGGATTATTATAAGAAACTCTTT	CATWDRHWDYYKKLF	TRGV3	.	TRGJ2	18	-1	-1	19
926	0.006519703445022566	TGTGCCACCTGGGACAGGCTTTATGAGAAACTCTTT	CATWDRLYEKLF	TRGV3	.	TRGJ2	18	-1	-1	20
923	0.006498581295632643	TGTGCCACCTGGGACGGCCATAAGAAACTCTTT	CATWDGHKKLF	TRGV2	.	TRGJ1	16	-1	-1	19
920	0.006477459146242722	TGTGCCACCTGGACCTATTATAAGAAACTCTTT	CATWTYYKKLF	TRGV4	.	TRGJ2	11	-1	-1	15
909	0.006400011265146341	TGTGCCACCTGGGACGGGCTACCCTATAAGAAACTCTTT	CATWDGLPYKKLF	TRGV2	.	TRGJ2	18	-1	-1	24
893	0.006287359801733425	TGTGCCACCTGGGACAGGCAGAATTGCTATAAGAAACTCTTT	CATWDRQNCYKKLF	TRGV7	.	TRGJ2	18	-1	-1	20
893	0.006287359801733425	TGTGCCACCTGGGATAGGTGTTATAAGAAACTCTTT	CATWDRCYKKLF	TRGV8	.	TRGJ2	17	-1	-1	20
889	0.006259196935880195	TGTGCCACCCGGCTGGATAAGAAACTCTTT	CATRLDKKLF	TRGV4	.	TRGJ2	11	-1	-1	16
877	0.006174708338320507	TGTGCCACCTGGGACGGGCCTTATTATAAGAAACTCTTT	CATWDGPYYKKLF	TRGV2	.	TRGJ1	19	-1	-1	20
866	0.006097260457224127	TGTGCCACCTGGGAACACCCCGTTTTTTTAAGGAAACTCTTT	CATWEHPVFLRKLF	TRGV2	.	TRGJ1	13	-1	-1	22
858	0.006040934725517669	TGTGCCACCTGGGACGGGGCCAACCGCCACCTCCTTTATTATAAGAAACTCTTT	CATWDGANRHLLYYKKLF	TRGV2	.	TRGJ1	20	-1	-1	35
834	0.0058719575303982936	TGTGCCACCGGGGGGTATTATTATAAGAAACTCTTT	CATGGYYYKKLF	TRGV2	.	TRGJ2	12	-1	-1	16
833	0.005864916813934986	TGTGCCACCTGGGAGAAACTCTTT	CATWEKLF	TRGV2	.	TRGJ1	13	-1	-1	13
817	0.005752265350522069	TGTGCCACCTGGGACGAGCCCCGCTCCCATTATAAGAAACTCTTT	CATWDEPRSHYKKLF	TRGV2	.	TRGJ2	28	-1	-1	28
817	0.005752265350522069	TGTGCCACCTGGGACACTAATAAGAAACTCTTT	CATWDTNKKLF	TRGV8	.	TRGJ2	13	-1	-1	19
816	0.005745224634058761	TGTGCCACCTGGGACGGGCCCCTGGTCGATTATTATAAGAAACTCTTT	CATWDGPLVDYYKKLF	TRGV2	.	TRGJ2	20	-1	-1	25
811	0.005710021051742225	TGTGCCACCTGGGTCCCGGGGGATTATTATAAGAAACTCTTT	CATWVPGDYYKKLF	TRGV8	.	TRGJ2	12	-1	-1	22
796	0.005604410304792615	TGTGCCACCTGGGACAGGCCGGGGGAGAAACTCTTT	CATWDRPGEKLF	TRGV7	.	TRGJ2	19	-1	-1	25
773	0.005442473826136548	TGTGCCACCTGGGATTATAAGAAACTCTTT	CATWDYKKLF	TRGV4	.	TRGJ2	14	-1	-1	13
755	0.0053157409297970165	TGTGCCACCTGGGACGGGCTATCGTCGGATTATTATAAGAAACTCTTT	CATWDGLSSDYYKKLF	TRGV2	.	TRGJ2	18	-1	-1	24
747	0.005259415198090558	TGTGCCACCTGGGATGTCCCGTATTATAAGAAACTCTTT	CATWDVPYYKKLF	TRGV4	.	TRGJ2	15	-1	-1	21
744	0.005238293048700636	TGTGCCACCTGGGATAGGTATTATTATAAGAAACTCTTT	CATWDRYYYKKLF	TRGV4	.	TRGJ2	17	-1	-1	19
739	0.005203089466384099	TGTGCCACCTGGGATGGAGCCTATTATTATAAGAAACTCTTT	CATWDGAYYYKKLF	TRGV4	.	TRGJ2	23	-1	-1	22
737	0.005189008033457484	TGTGCCACCTGGGATTGCCCCGTAAATTATTATAAGAAACTCTTT	CATWDCPVNYYKKLF	TRGV8	.	TRGJ2	14	-1	-1	24
727	0.005118600868824412	TGTGCCACCTGGGTCGTTTATTATAAGAAACTCTTT	CATWVVYYKKLF	TRGV4	.	TRGJ2	12	-1	-1	17
724	0.005097478719434489	TGTGCCTGCTGGAAGGGTAAGAAACTCTTT	CACWKGKKLF	TRGV11	.	TRGJ2	12	-1	-1	17
709	0.0049918679724848805	TGTGCCACCTGGGATGGGCCAGGGGATTATAAGAAACTCTTT	CATWDGPGDYKKLF	TRGV4	.	TRGJ2	19	-1	-1	25
659	0.004639832149319515	TGTGCCACCTGGGAATATTATAAGAAACTCTTT	CATWEYYKKLF	TRGV4	.	TRGJ1	13	-1	-1	12
649	0.004569424984686442	TGTGCCACCTGGGATGGGTATTATAAGAAACTCTTT	CATWDGYYKKLF	TRGV4	.	TRGJ2	17	-1	-1	18
645	0.004541262118833212	TGTGCTGCCCATTATAAGAAACTCTTT	CAAHYKKLF	TRGV10	.	TRGJ2	7	-1	-1	10
634	0.004463814237736832	TGTGCCACCTGGGATAGGCTAATTTATTATAAGAAACTCTTT	CATWDRLIYYKKLF	TRGV8	.	TRGJ2	18	-1	-1	23
608	0.004280755609690842	TGTGCCACCTGGGAGAATTATTATAAGAAACTCTTT	CATWENYYKKLF	TRGV4	.	TRGJ2	13	-1	-1	14
410	0.0028866937499559954	TGTGCCACCTGGGACGGGCCGAGGGGTTATTATAAGGAACTCTTT	CATWDGPRGYYKELF	TRGV2	.	TRGJ2	19	-1	-1	26
355	0.0024994543444740937	TGTGCCACCTGGGATACTACCACTGGTTGGTTCAAGATATTC	CATWDTTTGWFKIF	TRGV8	.	TRGJP1	15	-1	-1	9
241	0.0016968126676570607	TGTGCCACCTGGGATTCCAATTATTATAAGAAACTCTTT	CATWDSNYYKKLF	TRGV8	.	TRGJ2	14	-1	-1	13
103	7.251937957206525E-4	TGTGCCCTGTGGGAGGTGCAGGGGGAGTTGGGCAAAAAAATCAAGGTATTT	CALWEVQGELGKKIKVF	TRGV9	.	TRGJP	19	-1	-1	24
85	5.98460899381121E-4	TGTGCCACCTGGGGGGGGGATAATTATTATAAGAAACTCTTT	CATWGGDNYYKKLF	TRGV2	.	TRGJ1	12	-1	-1	21
57	4.013208384085164E-4	TGTGCCACCTGGGATAGGCTAATTTACTATAAGAAACTCTTT	CATWDRLIYYKKLF	TRGV8	.	TRGJ1	18	-1	-1	23
19	1.337736128028388E-4	TGTGCCACCTCGGTTGGTTATAAGAAACTCTTT	CATSVGYKKLF	TRGV8	.	TRGJ1	12	-1	-1	17
9	6.336644816976576E-5	TGTGCTGCGTGGGATTCCTGGTGGGGGAATTATTATAAGAAACTCTTT	CAAWDSWWGNYYKKLF	TRGV10	.	TRGJ1	15	-1	-1	26
6	4.224429877984384E-5	TGTGCCTTGTGGGAGGGCCTGAATTATTATAAGAAACTATTG	CALWEGLNYYKKLL	TRGV9	.	TRGJ1	15	-1	-1	20
6	4.224429877984384E-5	TCTTTGGCAGTGGAACAACTCTTT	SLAVEQLF	TRGV9	.	TRGJ1	0	-1	-1	16
5	3.520358231653653E-5	TGTGCTGCGTGGGATTATGGAAGTTATAAGAAACTCTTT	CAAWDYGSYKKLF	TRGV10	.	TRGJ1	16	-1	-1	23
5	3.520358231653653E-5	TGTGCCACCTGGGAATATTATAAGAAACTATTG	CATWEYYKKLL	TRGV4	.	TRGJ1	13	-1	-1	12
4	2.8162865853229226E-5	TGTGCCTCCTGGGACAGACCCCGTAGGAAAGTGTGTAGTAGTGATTGGATCAAGACGTTT	CASWDRPRRKVCSSDWIKTF	TRGV3	.	TRGJP2	19	-1	-1	35
4	2.8162865853229226E-5	TGTGCCGCCTGGGACGGGCGGGGTAGCGATTGGATCAAGACGTTT	CAAWDGRGSDWIKTF	TRGV2	.	TRGJP2	18	-1	-1	22
4	2.8162865853229226E-5	TGTGCCTTGTGGGAGGTGCTGGAGTATAAGAAAATATTG	CALWEVLEYKKIL	TRGV9	.	TRGJ1	18	-1	-1	24
4	2.8162865853229226E-5	TGTGCCACCTGGGACGGCCATAAGAAACTATTG	CATWDGHKKLL	TRGV2	.	TRGJ1	16	-1	-1	19
4	2.8162865853229226E-5	TGTGCCTCCACTTATTATAAGAAACTCTTT	CASTYYKKLF	TRGV9	.	TRGJ1	6	-1	-1	11
3	2.112214938992192E-5	TGTGCCACCTGGGACGGGGCCAACCACCACCTCCTCTATTATAAGAAACTCTTT	CATWDGANHHLLYYKKLF	TRGV2	.	TRGJ1	20	-1	-1	36
3	2.112214938992192E-5	TGTGCCTTGTGGGAGGTGCAAGACACCACCCGACATCATAAGAAACTCTTT	CALWEVQDTTRHHKKLF	TRGV9	.	TRGJ1	19	-1	-1	34
3	2.112214938992192E-5	TGTGCCACCTGGGACAGGCATTGGGATTATTATAAGAAACTATTG	CATWDRHWDYYKKLL	TRGV3	.	TRGJ1	18	-1	-1	19
3	2.112214938992192E-5	TGCGTCACCTGGGACGGCCATAAGAAACTCTTT	CVTWDGHKKLF	TRGV2	.	TRGJ1	16	-1	-1	19
3	2.112214938992192E-5	TGTGCCACCTGGGATTATAAGAAAATATTG	CATWDYKKIL	TRGV4	.	TRGJ1	14	-1	-1	13
2	1.4081432926614613E-5	TGTGCCACCTGGGATAATGTTTATTATAAGAAACTCTTTGGCAGTGATTGGATCAAGACGTTT	CATWDNVYYKKLFGSDWIKTF	TRGV2	.	TRGJP2	13	-1	-1	42
2	1.4081432926614613E-5	TGTGCCACCTGGGATGGGCAGAAAACAATAGAAACTCTTTGGCAGTGGAACAAGACGTTT	CATWDGQKTIETLWQWNKTF	TRGV4	.	TRGJP2	18	-1	-1	45
2	1.4081432926614613E-5	TGCGCCACCTGGGACGGGGCCATCCGCCACCCCCTTTATTATAAGAAACTCTTT	CATWDGAIRHPLYYKKLF	TRGV2	.	TRGJ1	24	-1	-1	35
2	1.4081432926614613E-5	TGCGCCACCTGGGATACTACCACTGGTTGGTTCGAGATATTC	CATWDTTTGWFEIF	TRGV8	.	TRGJP1	15	-1	-1	9
2	1.4081432926614613E-5	TGTGCCACCTGGGACGGGCCTAAGAAAATATTG	CATWDGPKKIL	TRGV2	.	TRGJ1	19	-1	-1	20
2	1.4081432926614613E-5	TGTGCCCTGTGGGCTCTTAAGAAACTCTTT	CALWALKKLF	TRGV9	.	TRGJ1	12	-1	-1	17
2	1.4081432926614613E-5	TGTGCCACCTGGTTGGTAGCGATATTG	CATWLVAIL	TRGV5	.	TRGJ1	11	-1	-1	24
2	1.4081432926614613E-5	TGTGCCACCTGGGACGTCAAGACGTTT	CATWDVKTF	TRGV2	.	TRGJP2	15	-1	-1	16
1	7.040716463307306E-6	TGTGCCACCTGGGGAATCAAGACGTTTGCAAAAGGGACTAGGCTCATAGTAACTTCGCCTGGTAACGGCACTGTCAGAAAGGAATCCGGCATTCCGTCAGGCAAATTTGAGGTGGATAGGATACCTGAAACGTCTACATCCACTCTCACCATTCACAATGTAGAGAAACAGGACATAGCTACCTACTACTGCGCCTTGTGGGAGGTGAGGGAGTTGGGCAAAAAAATCAAGGTATTT	CATWGIKTFAKGTRLIVTSPGNGTVRKESGIPSGKFEVDRIPETSTSTLTIHNVEKQDIATYYCALWEVRELGKKIKVF	TRGV2	.	TRGJP	12	-1	-1	210
1	7.040716463307306E-6	TGTGCCACCTGGGATGTCCCGTATTATAAGAAACTCTTTGGCAGTGGAACAACACTCGGCACTGTCAGAAAGGAATCCGGCATTCCGTCAGGCAAATTTGAGGTGGATAAGATACCTGAAACGTCTACATCCACTCTCACCATTCACAATGTAGAGAAACAGGACATAGCTACCTACTACTGTGCCTTGTGGGAGGTGAGGGGGGAGTTGGGCAAAAAAATCAAGGTATTT	CATWDVPYYKKLFGSGTTLGTVRKESGIPSGKFEVDKIPETSTSTLTIHNVEKQDIATYYCALWEVRGELGKKIKVF	TRGV4	.	TRGJP	15	-1	-1	204
1	7.040716463307306E-6	TGTGCCACCTGGGACGGGCCGGGGAAACTCTTTGGCAGTGGAACAACACTCGGCACTGTCAGAAAGGAATCCGGCATTCCGTCAGGCAAATTTGAGGTGGATAGGATACCTGAAACGTCTACATCCACTCTCACCATTCACAATGTAGAGAAACAGGACATAGCTACCTACTACTGTGCCTTGTGGGAGGTGCAGGGGGAGTTGGGCAAAAAAATCAAGGTATTT	CATWDGPGKLFGSGTTLGTVRKESGIPSGKFEVDRIPETSTSTLTIHNVEKQDIATYYCALWEVQGELGKKIKVF	TRGV2	.	TRGJP	19	-1	-1	198
1	7.040716463307306E-6	TGTGCCACCTGGTTGGTAGCGCTCTTTGGCAGTGGAACAACACACGGCACTGTCAGAAAGGAATCCGGCATTCCGTCAGGCAAATTTGAGGTGGATAGGACACCTGAAACGTCTACATCCACTCTCACCATTCACAATGTAGAGAAACAGGACATAGCTACCTACTACTGTGCCTTGTGGGAGGCGACGCAAGAGTTGGGCAAAAAAATCAAGGTATTT	CATWLVALFGSGTTHGTVRKESGIPSGKFEVDRTPETSTSTLTIHNVEKQDIATYYCALWEATQELGKKIKVF	TRGV5	.	TRGJP	11	-1	-1	188
1	7.040716463307306E-6	TGTGCCACCGGGGGGTATTATTATAAGAAATTCTGTGCCACCTGGGAACACCCCGTTTTTTTAAGGAAACTCTTT	CATGGYYYKKFCATWEHPVFLRKLF	TRGV2	.	TRGJ1	12	-1	-1	55
1	7.040716463307306E-6	TGTGCCTTGTGGGAGGCGAAACGTCAAGAGTTGGGCAAAGAAATCAAGGAATTT	CALWEAKRQELGKEIKEF	TRGV9	.	TRGJP	15	-1	-1	24
1	7.040716463307306E-6	TGCGCCTTGTGGGAGGTGTTAGCCCCAGAGTTGGGCAAAAAAATCAAGATATTT	CALWEVLAPELGKKIKIF	TRGV9	.	TRGJP	17	-1	-1	26
1	7.040716463307306E-6	TGTGCCTTGTGGGGGGAGACCCAGGAGTTGGGCAAAAAAATCAAGGTATTT	CALWGETQELGKKIKVF	TRGV9	.	TRGJP	15	-1	-1	21
1	7.040716463307306E-6	TGTGCCTTGTGGGAAGTCATCCAGTTGGGCAAAAAAAAAATCAAGGTATTT	CALWEVIQLGKKKIKVF	TRGV9	.	TRGJP	16	-1	-1	22
1	7.040716463307306E-6	TGTGCCACCTGGGATGTTTGCGGTCGGGCTCAATATTATAAGAAACTCTTT	CATWDVCGRAQYYKKLF	TRGV4	.	TRGJ1	15	-1	-1	33
1	7.040716463307306E-6	TGTGCCACCTGGGACGGGCCCCGAACTCTTTGGCAGTGGAACAAGACGTTT	CATWDGPRTLWQWNKTF	TRGV2	.	TRGJP2	20	-1	-1	36
1	7.040716463307306E-6	CGTGCCCTGTGGGAGGTGAGGGGGGAGATGGGCAAAAAAATCAAGGTATTT	RALWEVRGEMGKKIKVF	TRGV9	.	TRGJP	17	-1	-1	24
1	7.040716463307306E-6	TCTTTGGCAGTGGAACGTCAAGAGTTGGGCAAAAAAATCAAGGTATTT	SLAVERQELGKKIKVF	TRGV9	.	TRGJP	0	-1	-1	18
1	7.040716463307306E-6	TGTGCTGCGTGGGATTCCTGGTGGGGGAATTATTATAAGAAACTATTG	CAAWDSWWGNYYKKLL	TRGV10	.	TRGJ1	15	-1	-1	26
1	7.040716463307306E-6	TGTGCCACCTGGGACGTTTTTAATAGTAGTGATTGGATCAAGACGCTT	CATWDVFNSSDWIKTL	TRGV2	.	TRGJP2	15	-1	-1	22
1	7.040716463307306E-6	TGTGCCACCTGGGACGATTTTAATAGTAGTGATTGGACCAAGACGTCT	CATWDDFNSSDWTKTS	TRGV2	.	TRGJP2	15	-1	-1	22
1	7.040716463307306E-6	TGTGCTGCGTGGGACACTAGGACTCGTGGTTGGTTCAAGATATTT	CAAWDTRTRGWFKIF	TRGV10	.	TRGJP1	13	-1	-1	26
1	7.040716463307306E-6	TGTGCCACCTGGGGGGGAGATAATTACTATAAGAAACTCTTT	CATWGGDNYYKKLF	TRGV2	.	TRGJ1	12	-1	-1	21
1	7.040716463307306E-6	TGTGCCACCTGGGATGGGCCAGGGGATTGGATCAAGACGTTT	CATWDGPGDWIKTF	TRGV4	.	TRGJP2	19	-1	-1	24
1	7.040716463307306E-6	AGTGCCTTGTGGGAGGAGTTTGACAAAAAAATCAAGGTATTT	SALWEEFDKKIKVF	TRGV9	.	TRGJP	15	-1	-1	9
1	7.040716463307306E-6	TGTGCCACCTGGGATGGAGCCTATTATAAGAAACTCTTT	CATWDGAYYKKLF	TRGV4	.	TRGJ1	23	-1	-1	21
1	7.040716463307306E-6	TGTGCCACCTGGGATAGGCTAATTTATAAGAAACTCTTT	CATWDRLIYKKLF	TRGV8	.	TRGJ1	18	-1	-1	23
1	7.040716463307306E-6	TGTGCCACCTGGGACCTTCGTAATACTATAAGAAACTTT	CATWDLRNTIRNF	TRGV2	.	TRGJ1	14	-1	-1	16
1	7.040716463307306E-6	TGTGCCACCTGGGAAAGGAGCTTTTATATGAAACTCTTT	CATWERSFYMKLF	TRGV4	.	TRGJ1	13	-1	-1	23
1	7.040716463307306E-6	TGTGCTGCGTGGGATTATCACTATAAGAAACTCTTT	CAAWDYHYKKLF	TRGV10	.	TRGJ1	16	-1	-1	21
1	7.040716463307306E-6	TGTGCCACCGGGGGGTATCATTATAAGAAAATATTG	CATGGYHYKKIL	TRGV2	.	TRGJ1	12	-1	-1	16
1	7.040716463307306E-6	TGTGCCACCTGGGATAGGTGTTATAAGATATTT	CATWDRCYKIF	TRGV8	.	TRGJP1	17	-1	-1	24
1	7.040716463307306E-6	TGTGCTGCGTGGATTTCGAAGAAACTCTTT	CAAWISKKLF	TRGV10	.	TRGJ1	17	-1	-1	18
1	7.040716463307306E-6	TGTGCCTTGTGGGAGGCGACGCAAGAGTTG	CALWEATQEL	TRGV9	.	TRGJ1	15	-1	-1	27
1	7.040716463307306E-6	TGTGCCACCTGGGCTTATAAGAAACTATTG	CATWAYKKLL	TRGV3	.	TRGJ1	12	-1	-1	14
1	7.040716463307306E-6	TGTGCCACCTGGGATAAGAAACTCTTT	CATWDKKLF	TRGV4	.	TRGJ1	14	-1	-1	13
