# Supplementary material for: Dissection of the Human T-Cell Receptor γ Gene Repertoire in the Brain and Peripheral Blood Identifies Age- and Alzheimer's Disease-Associated Clonotype Profiles
Source: Front Immunol. 2020 Jan 29;11:12. doi: 10.3389/fimmu.2020.00012 (PMC7025544; doi:10.3389/fimmu.2020.00012)
Supplement: Supplementary file 5 [file Data_Sheet_2.zip › repertoires_corrected_and_decontaminated/425br.txt]

count	freq	cdr3nt	cdr3aa	v	d	j	VEnd	DStart	DEnd	JStart
137354	0.6024906021221439	TGTGCCACCTCGGTTGGTTATAAGAAACTCTTT	CATSVGYKKLF	TRGV8	.	TRGJ2	12	-1	-1	17
16090	0.07057729507801226	TGTGCCACCTGGGACAGGCATTATTATAAGAAACTCTTT	CATWDRHYYKKLF	TRGV3	.	TRGJ2	18	-1	-1	19
11978	0.05254038784614237	TGTGCCACCTGGGACGGGAAACTCTTT	CATWDGKLF	TRGV2	.	TRGJ2	17	-1	-1	17
10905	0.04783377270514131	TGTGCTGCGTGGGATTCGGAGGATTATAAGAAACTCTTT	CAAWDSEDYKKLF	TRGV10	.	TRGJ1	15	-1	-1	13
7612	0.03338933313448286	TGTGCCACCTGGGACGGCCCTCTATATAGTAGTGATTGGATCAAGACGTTT	CATWDGPLYSSDWIKTF	TRGV2	.	TRGJP2	19	-1	-1	21
7387	0.03240239146931489	TGTGCCACCTGGGACGGGCCTGGTTTTAGTCGTGTACCCGATAAGAAACTCTTT	CATWDGPGFSRVPDKKLF	TRGV2	.	TRGJ2	19	-1	-1	40
6720	0.029476657733016928	TGTGCCACCTGGGACAGGCCTGATTATTATAAGAAACTCTTT	CATWDRPDYYKKLF	TRGV5	.	TRGJ2	21	-1	-1	22
6332	0.02777473166152726	TGTGCCTTGTGGGAGGTTTACCCCAACTGTTATAAGAAACTCTTT	CALWEVYPNCYKKLF	TRGV9	.	TRGJ2	16	-1	-1	29
4874	0.021379349671238765	TGTGCCACCTGGGTGTTTGGTTATAAGAAACTCTTT	CATWVFGYKKLF	TRGV3	.	TRGJ2	12	-1	-1	20
4762	0.02088807204235515	TGTGCCACCTGGGACGGTGGCTTGCGTGATTGGATCAAGACGTTT	CATWDGGLRDWIKTF	TRGV2	.	TRGJP2	16	-1	-1	25
3899	0.017102602455510863	TGTGCCACCTGGGACAGGGGTTATTATAAGAAACTCTTT	CATWDRGYYKKLF	TRGV3	.	TRGJ2	17	-1	-1	20
3757	0.01647973260460485	TGTGCCACCTGGGATAGGCCACTCTTT	CATWDRPLF	TRGV8	.	TRGJ2	19	-1	-1	20
3663	0.016067410308934674	TGTGCCACCTGGGACCCCACTGGTTGGTTCAAGATATTT	CATWDPTGWFKIF	TRGV2	.	TRGJP1	14	-1	-1	16
1036	0.004544318067173443	TGTGCCACCTGGATATATTATAAGAAACTCTTT	CATWIYYKKLF	TRGV8	.	TRGJ2	14	-1	-1	15
707	0.0031011900323278225	TGTGCCTGCTGGATTAGGCACAGGAATTATTATAAGAAACTCTTT	CACWIRHRNYYKKLF	TRGV11	.	TRGJ1	20	-1	-1	23
557	0.0024432289222158375	TGTGCCTGCTGGATCTCTCGCCCTAAGAAACTCTTT	CACWISRPKKLF	TRGV11	.	TRGJ1	13	-1	-1	23
252	0.0011053746649881348	TGTGCCTGCTGGAGGAGGCAACTCTTT	CACWRRQLF	TRGV11	.	TRGJ2	19	-1	-1	19
9	3.94776666067191E-5	TGTGCCACCTCGGTTGGTTATAAGAAACTCTTTGGCAGTGGAACAACACTCGGCACTGTCAGAAAGGAATCCGGCATTCCGTCAGGCAAATTTGAGGTGGATAGGATACCTGAAACGTCTACATCCACTCTCACCATTCACAATGTAGAGAAACAGGACATAGCTACCTACTACTGTGCCTTGTGGGAGGTTTACCCCAACTGTTATAAGAAACTCTTT	CATSVGYKKLFGSGTTLGTVRKESGIPSGKFEVDRIPETSTSTLTIHNVEKQDIATYYCALWEVYPNCYKKLF	TRGV8	.	TRGJ1	12	-1	-1	203
4	1.7545629602986265E-5	TGTGCCACCTGGGACGGGCCGGGAAACTCTTTGGCAGTGGAACAACACTTACCAGGCGAAGTTACTATGAGCTTAGTCCCTTCAGCAAATATCTTGAATCACCCGAGAAAGCAACGGGTGAATTATTATAAGAAACTCTTT	CATWDGPGNSLAVEQHLPGEVTMSLVPSANILNHPRKQRVNYYKKLF	TRGV2	.	TRGJ1	19	-1	-1	119
4	1.7545629602986265E-5	TGTGCCACCTCGGTTGGTTATAAGAAACTCTTTGGCAGTGGAACAACACTCGGCACTGTCAGAAAGGAATCCTTCCACTTCCTCTTT	CATSVGYKKLFGSGTTLGTVRKESFHFLF	TRGV8	.	TRGJ1	12	-1	-1	81
3	1.31592222022397E-5	TGTGCCACCTGGGACGGGCGGGTTATTATAAGAAACTCTTTGGCAGTGGAACAACACTTACCAGGCGAAGTTACTATGAGCTTAGTCCCTTCAGCAAATATCTTGAATCACCCGAGAAAGCAACGGGTGAATTATTATAAGAAACTCTTT	CATWDGRVIIRNSLAVEQHLPGEVTMSLVPSANILNHPRKQRVNYYKKLF	TRGV2	.	TRGJ1	18	-1	-1	128
3	1.31592222022397E-5	TGTGCCACCTGGGATTTTATAAGAAACTCTTTGGCAGTGGAACAACACTTACCAGGCGAAGTTACTATGAGCTTAGTCCCTTCAGCAAATATCTTGAATCACCCGAGAAAGCAACGGGTGAATTATTATAAGAAACTCTTT	CATWDFIRNSLAVEQHLPGEVTMSLVPSANILNHPRKQRVNYYKKLF	TRGV8	.	TRGJ1	14	-1	-1	119
3	1.31592222022397E-5	TGTGCCACCTCGGTTGGTTATAAGAAACTCTTTGGCAGTGGAACAACACTCTGTAATGATAAGCTTTGTTCCGGCTTCCACTTCCTCTTT	CATSVGYKKLFGSGTTLCNDKLCSGFHFLF	TRGV8	.	TRGJ1	12	-1	-1	84
3	1.31592222022397E-5	TGTGCCACCTGGGACAGGCGGGGTTATAAGAAACTCTTT	CATWDRRGYKKLF	TRGV5	.	TRGJ1	18	-1	-1	23
3	1.31592222022397E-5	TGTGCCTTGTGGGAGGTGAATTATAAGAAACTCTTT	CALWEVNYKKLF	TRGV9	.	TRGJ1	17	-1	-1	19
3	1.31592222022397E-5	TGTGCCACCTCGGTTGGTTATTATAAGAAACTCTTT	CATSVGYYKKLF	TRGV8	.	TRGJ1	12	-1	-1	17
3	1.31592222022397E-5	TGTTCTACCTCGATTGGTTATAAGAAACTCTTT	CSTSIGYKKLF	TRGV8	.	TRGJ1	9	-1	-1	17
2	8.772814801493132E-6	TGTGCCACCTGGGACAGGCATTATTATAAGAAACTCTTTGGCAGTGGAACAACACTCGGCACTGTCAGAAAGGAATCCGGCATTCCGTCAGGCAAATTTGAGGTGGATAGGATACCTGAAACGTCTACATCCACTCTCACCATTCACAATGTAGAGAAACAGGACATAGCTACCTACTACTGTGCCTTGTGGGAGGTTTACCCCAACTGTTATAAGAAACTCTTT	CATWDRHYYKKLFGSGTTLGTVRKESGIPSGKFEVDRIPETSTSTLTIHNVEKQDIATYYCALWEVYPNCYKKLF	TRGV3	.	TRGJ1	18	-1	-1	209
2	8.772814801493132E-6	TGTGCCTTGTGGGAGGTTTACCCCAACTGTTATAAGAAACTCTTTGGCAGTGGAACAACACCTTCCACTTCCACTTTGAAAATAAAGTTCTTAGAGAAAGAAGATGAGGTGGTGTACCACTGTGCCTGCTGGATCTCTCGCCCTAAGAAACTCTTT	CALWEVYPNCYKKLFGSGTTPSTSTLKIKFLEKEDEVVYHCACWISRPKKLF	TRGV9	.	TRGJ1	16	-1	-1	143
2	8.772814801493132E-6	TGTGCCTTGTGGGAGGTTTACCCCAACTGTTATAAGAAACTCTTTGGCAGTGGAACAACACTACCAGGCGAAGTTACTATGAGCTTAGTCCCTTCAGCAAATATCTTGAATCACCCGAGAAAGCAACGGGTGAATTATTATAAGAAACTCTTT	CALWEVYPNCYKKLFGSGTTLPGEVTMSLVPSANILNHPRKQRVNYYKKLF	TRGV9	.	TRGJ1	16	-1	-1	131
2	8.772814801493132E-6	TGTGCCTTGTGGGAGGCCCTTATAAGAAACTCTTTGGCAGTGGAACAACACTTACCAGGCGAAGTTACTATGAGCTTAGTCCCTTCAGCAAATATCTTGAATCACCCGAGAAAGCAACGGGTGAATTATTATAAGAAACTCTTT	CALWEALIRNSLAVEQHLPGEVTMSLVPSANILNHPRKQRVNYYKKLF	TRGV9	.	TRGJ1	15	-1	-1	122
2	8.772814801493132E-6	TGTGCCACCTGGGACGGCCCTCTATATAGTAGTGTACCCGATAAGAAACTCTTT	CATWDGPLYSSVPDKKLF	TRGV2	.	TRGJ1	19	-1	-1	40
2	8.772814801493132E-6	TGTGCCACCTGGGACGGGCCTGGTTTTAGTCGTGATTGGATCAAGACGTTT	CATWDGPGFSRDWIKTF	TRGV2	.	TRGJP2	19	-1	-1	26
2	8.772814801493132E-6	TGTGCCACCTGGGACGGGCGGGTATATAGTAGTGATTGGATCAAGACGTTT	CATWDGRVYSSDWIKTF	TRGV2	.	TRGJP2	18	-1	-1	22
2	8.772814801493132E-6	TGTGCCACCTGGGACAAGAGGTTCGGTTATAAGAAACTCTTT	CATWDKRFGYKKLF	TRGV3	.	TRGJ1	15	-1	-1	26
2	8.772814801493132E-6	TGTGCTGCGTGGGATTATAACCATAAGAAACTCTTT	CAAWDYNHKKLF	TRGV10	.	TRGJ1	16	-1	-1	22
2	8.772814801493132E-6	TGTGCCTTGTGGGAGTTCCGCGAGGTACTCTTT	CALWEFREVLF	TRGV9	.	TRGJ1	14	-1	-1	26
2	8.772814801493132E-6	TGTGCCACCTCGGGCTCTTATAAGAAACTCTTT	CATSGSYKKLF	TRGV8	.	TRGJ1	13	-1	-1	17
2	8.772814801493132E-6	TGTGCGTATTATTATAAGAAACTCTTT	CAYYYKKLF	TRGV10	.	TRGJ1	4	-1	-1	4
1	4.386407400746566E-6	TGTGCCTTGTGGGAGCCATCGCCAAAAGAAACTCTTTGGCAGTGGAACAACACAAGCATGGGTAAGACAAGCAACAAAGTGGAGGCAAGAAAGAATTCTCAAACTCTCACTTCAATCCTTACCATCAAGTCCGTAGAGAAAGAAGACATGGCCGTTTACTACTGTGCTGCGTGGGATTCGGAGGATTATAAGAAACTCTTT	CALWEPSPKETLWQWNNTSMGKTSNKVEARKNSQTLTSILTIKSVEKEDMAVYYCAAWDSEDYKKLF	TRGV9	.	TRGJ1	14	-1	-1	175
1	4.386407400746566E-6	TGTGCCACCTGGGATGGGAGCCCTATTATAAGAAACTCTTTGGCAGTGGAACAACACACTTCCACTTCCACTTTGAAAATAAAGTTCTTAGAGAAAGAAGATGAGGTGGTGTACCACTGTGCCTGCTGGATTAGGCACAGGAATTATTATAAGAAACTCTTT	CATWDGSPIIRNSLAVEQHTSTSTLKIKFLEKEDEVVYHCACWIRHRNYYKKLF	TRGV4	.	TRGJ1	17	-1	-1	140
1	4.386407400746566E-6	TGTGCCACCTGGGACGGGCGGGTTATTATAAGAAACTCTTTGGCAGTGGAACAACACACTTCCACTTCCACTTTGAAAATAAAGTTCTTAGAGAAAGAAGATGAGGTGGTGTACCACTGTGCCTGCTGGATCTCTCGCCCTAAGAAACTCTTT	CATWDGRVIIRNSLAVEQHTSTSTLKIKFLEKEDEVVYHCACWISRPKKLF	TRGV2	.	TRGJ1	18	-1	-1	140
1	4.386407400746566E-6	TGTGCTGCGTGGGATTATAGGGGAGAAACTCTTTGGCAGTGGAACAACACTTTACCAGGCGAAGTTACTATGAGCTTAGTCCCTTCAGCAAATATCTTGAATCACCCGAGAAAGCAACGGGTGAATTATTATAAGAAACTCTTT	CAAWDYRGETLWQWNNTLPGEVTMSLVPSANILNHPRKQRVNYYKKLF	TRGV10	.	TRGJ1	16	-1	-1	122
1	4.386407400746566E-6	TGTGCCACCTGGGATAGGCTTAGAAGAAACTCTTTGGCAGTGGAACAACACTTACCAGGAGAAGTTACTATGAGCTTAGTCCCTTCAGCAAATATCTTGAATCACCCGAGAAAGCAACGGGTGAATTATTATAAGAAACTCTTT	CATWDRLRRNSLAVEQHLPGEVTMSLVPSANILNHPRKQRVNYYKKLF	TRGV8	.	TRGJ1	21	-1	-1	122
1	4.386407400746566E-6	TGTGCCACCTGGGACAGGATTATAAGAAACTCTTTGGCAGTGGAACAACACTTACCAGGCGAAGTTACTATGAGCTTAGTCCCTTCAGCAAATATCTTGAATCACCCGAGAAAGCAACGGGTGAATTATTATAAGAAACTCTTT	CATWDRIIRNSLAVEQHLPGEVTMSLVPSANILNHPRKQRVNYYKKLF	TRGV3	.	TRGJ1	17	-1	-1	122
1	4.386407400746566E-6	TGTGCCACCTGGGTGTTTGGTTATAAGAAACTCTTTGGCAGTGGAACAACACTCTGTAATGATAAGCTTTGTTCCGGCTTCCACTTCCTCTTT	CATWVFGYKKLFGSGTTLCNDKLCSGFHFLF	TRGV3	.	TRGJ1	12	-1	-1	87
1	4.386407400746566E-6	TGTGCCACCTGGGACGGGCTCGTGGGAAACTCTTTGGCAGTGGAACAACACTGTAATGATAAGCTTTGTTCCGGCTTCCACTTCCTCTTT	CATWDGLVGNSLAVEQHCNDKLCSGFHFLF	TRGV2	.	TRGJ1	22	-1	-1	84
1	4.386407400746566E-6	TGTGCCACCTGGGACGGGCCGGGAAACTCTTTGGCAGTGGAACAACACTGTAATGATAAGCTTTGTTCCGGCTTTCACTTCCTCTTT	CATWDGPGNSLAVEQHCNDKLCSGFHFLF	TRGV2	.	TRGJ1	19	-1	-1	81
1	4.386407400746566E-6	TGTGCCACCTGGGACGGGAAACTCTTTGGCAGTGGAACAACACTCTGTAATGATAAGCTTTGTTCCGGCTTCCACTTCCTCTTT	CATWDGKLFGSGTTLCNDKLCSGFHFLF	TRGV2	.	TRGJ1	17	-1	-1	78
1	4.386407400746566E-6	TGTGCCACCTGGGATAGGCCACTCTTTGGCAGTGGAACAACACTCGGCACTGTCAGAAAGGAATCCTTCCACTTCCTCTTT	CATWDRPLFGSGTTLGTVRKESFHFLF	TRGV8	.	TRGJ1	19	-1	-1	75
1	4.386407400746566E-6	TGTGCCACCTGGGATTTTATAAGAAACTCTTTGGCAGTGGAACAACACAAGCTTTGTTCCGGCTTCCACTTCCTCTTT	CATWDFIRNSLAVEQHKLCSGFHFLF	TRGV8	.	TRGJ1	14	-1	-1	72
1	4.386407400746566E-6	TGTGCCACCTGGGACGGGCTCGTGGGAAACTCTTTGGCAGTGGAACAACACAGTGTTGTTCCACTGCCAAAGAGCTTT	CATWDGLVGNSLAVEQHSVVPLPKSF	TRGV2	.	TRGJP	22	-1	-1	75
1	4.386407400746566E-6	TGTGCCTTGTGGGAGCCATCGCCAAAAGAAACTCTTTGGCAGTGGAACAACACCTTCCACTTCCTCTTT	CALWEPSPKETLWQWNNTFHFLF	TRGV9	.	TRGJ1	14	-1	-1	63
1	4.386407400746566E-6	TGTGCTGCGTGGGATTATAACGGGGTTACCACTGGTTGGTTCAAGATATTT	CAAWDYNGVTTGWFKIF	TRGV10	.	TRGJP1	16	-1	-1	26
1	4.386407400746566E-6	TGTGCCACCTGGGGCGGCCCTCTATATGGTAGTGATTGGATCAGGACGTTT	CATWGGPLYGSDWIRTF	TRGV2	.	TRGJP2	19	-1	-1	21
1	4.386407400746566E-6	TGTGCCTTGTGGGAGGCTTACCTCAACTGTTATAAGAAGCTCTTT	CALWEAYLNCYKKLF	TRGV9	.	TRGJ1	15	-1	-1	29
1	4.386407400746566E-6	TGTGCCACCTCGGTTGGTTATAGTAGTGATTGGATCAAGACGTTT	CATSVGYSSDWIKTF	TRGV8	.	TRGJP2	12	-1	-1	18
1	4.386407400746566E-6	TGTGCCACGGGACGGGCCACTAGTAGTGATTGGATCAAGACGTTT	CATGRATSSDWIKTF	TRGV2	.	TRGJP2	17	-1	-1	20
1	4.386407400746566E-6	TGTGCCATCTGGGACAGTCATTATTATAAGAAACTCATT	CAIWDSHYYKKLI	TRGV3	.	TRGJ1	16	-1	-1	19
1	4.386407400746566E-6	TGTGCCACCTGGGACAAGAGGAGGTATAAGAAACTCTTT	CATWDKRRYKKLF	TRGV7	.	TRGJ1	15	-1	-1	24
1	4.386407400746566E-6	TGTGCCACCTCGGTTGGTTATTATAGGAAACTCTTT	CATSVGYYRKLF	TRGV8	.	TRGJ1	12	-1	-1	17
1	4.386407400746566E-6	TGTGCCACCTGGCCAATTTATTATAAGAAACTCTTT	CATWPIYYKKLF	TRGV4	.	TRGJ1	11	-1	-1	17
1	4.386407400746566E-6	TGTGCTGCGTGGGTGAGGTATAAGAAACTCTTT	CAAWVRYKKLF	TRGV10	.	TRGJ1	12	-1	-1	18
1	4.386407400746566E-6	TGTGCTACCACGGTTGGTTATAAGAGACTCTTT	CATTVGYKRLF	TRGV8	.	TRGJ1	8	-1	-1	17
1	4.386407400746566E-6	TGTGCCACCTGGGACGGTCCTAAGAAACTCTTT	CATWDGPKKLF	TRGV2	.	TRGJ1	19	-1	-1	20
1	4.386407400746566E-6	TGTGCCACCCCGGCTGGCTATAAGAAACTCTTT	CATPAGYKKLF	TRGV8	.	TRGJ1	8	-1	-1	18
1	4.386407400746566E-6	TGCGCCACCTCAGCTGGTTATAAGAAACTCTTT	CATSAGYKKLF	TRGV8	.	TRGJ1	9	-1	-1	17
1	4.386407400746566E-6	TGTGCCACCTCGGTTGGTTATAAGATATTT	CATSVGYKIF	TRGV8	.	TRGJP1	12	-1	-1	4
1	4.386407400746566E-6	TGTGCCACCTTCCACTTCCACTTT	CATFHFHF	TRGV2	.	TRGJ1	9	-1	-1	20
