# Supplementary material for: Dissection of the Human T-Cell Receptor γ Gene Repertoire in the Brain and Peripheral Blood Identifies Age- and Alzheimer's Disease-Associated Clonotype Profiles
Source: Front Immunol. 2020 Jan 29;11:12. doi: 10.3389/fimmu.2020.00012 (PMC7025544; doi:10.3389/fimmu.2020.00012)
Supplement: Supplementary file 5 [file Data_Sheet_2.zip › repertoires_corrected_and_decontaminated/425.txt]

count	freq	cdr3nt	cdr3aa	v	d	j	VEnd	DStart	DEnd	JStart
36107	0.3535984644462507	TGTGCCACCTCGGTTGGTTATAAGAAACTCTTT	CATSVGYKKLF	TRGV8	.	TRGJ2	12	-1	-1	17
7003	0.06858088588132755	TGTGCCTTGTGGGCTCTTAAGAAACTCTTT	CALWALKKLF	TRGV9	.	TRGJ2	12	-1	-1	17
5672	0.05554630654275166	TGTGCTGCGTGGGAAATTACCACTGGTTGGTTCAAGATATTT	CAAWEITTGWFKIF	TRGV10	.	TRGJP1	13	-1	-1	17
4581	0.04486206457551928	TGTGCCTTGTGGCAAAAACAAGAGTTGGGCAAAAAAATCAAGGTATTT	CALWQKQELGKKIKVF	TRGV9	.	TRGJP	11	-1	-1	18
4572	0.0447739269240939	TGTGCCACCTGGGACAGGCATTATTATAAGAAACTCTTT	CATWDRHYYKKLF	TRGV3	.	TRGJ2	18	-1	-1	19
4490	0.043970894988884866	TGTGCCACCTGGGTTTATTATAAGAAACTCTTT	CATWVYYKKLF	TRGV4	.	TRGJ2	12	-1	-1	14
4399	0.04307972540225045	TGTGCCTTGTGGGAGGTGCGGAAGTTGGGCAAAAAAATCAAGGTATTT	CALWEVRKLGKKIKVF	TRGV9	.	TRGJP	18	-1	-1	22
4032	0.03948566783857099	TGTGCCTTGTGGGAGCGTCAAGAGTTGGGCAAAAAAATCAAGGTATTT	CALWERQELGKKIKVF	TRGV9	.	TRGJP	14	-1	-1	18
3706	0.03629312624249606	TGTGCTGCGTGGGAGTACAATTATTATAAGAAACTCTTT	CAAWEYNYYKKLF	TRGV10	.	TRGJ2	17	-1	-1	18
3047	0.029839491543681998	TGTGCCTTGTGGGAGGTGCAAGACACCACCCGACATCATAAGAAACTCTTT	CALWEVQDTTRHHKKLF	TRGV9	.	TRGJ2	19	-1	-1	34
2360	0.023111650818211198	TGTGCCACCTGGGACGGGAAACTCTTT	CATWDGKLF	TRGV2	.	TRGJ2	17	-1	-1	17
2351	0.023023513166785817	TGTGCTGCGTGGGTACTCAAGAAACTCTTT	CAAWVLKKLF	TRGV10	.	TRGJ2	12	-1	-1	18
2338	0.022896203225838043	TGTGCTGCGTGGGATTATTATAAGAAACTCTTT	CAAWDYYKKLF	TRGV10	.	TRGJ2	16	-1	-1	13
2248	0.022014826711584227	TGTGCTGCGTGGGTATATTATAAGAAACTCTTT	CAAWVYYKKLF	TRGV10	.	TRGJ2	12	-1	-1	15
1972	0.019311938734539187	TGTGCCACCTGGGGTTTCTTTAATTATTATAAGAAACTCTTT	CATWGFFNYYKKLF	TRGV4	.	TRGJ2	12	-1	-1	21
1387	0.013582991391889378	TGTGCCACCTGGGACGCCCCGAAACTCTTT	CATWDAPKLF	TRGV2	.	TRGJ2	15	-1	-1	20
1382	0.013534026029986388	TGTGCTGCGTGGGATCCTATTCGACTTTATTATAAGAAACTCTTT	CAAWDPIRLYYKKLF	TRGV10	.	TRGJ2	14	-1	-1	18
1361	0.01332837150999383	TGTGCTGCGTGGGACGTACTCACTCCCTTTCTCACTTCCGATTATTATAAGAAACTCTTT	CAAWDVLTPFLTSDYYKKLF	TRGV10	.	TRGJ2	13	-1	-1	40
1340	0.013122716990001273	TGTGCCACCTGGGACAGGCCGAATAAGAGACTCTTT	CATWDRPNKRLF	TRGV3	.	TRGJ2	19	-1	-1	22
1128	0.011046585645314504	TGTGCTGCGTGGGATTCTTACCCCCCCTCCTATTATTATAAGAAACTCTTT	CAAWDSYPPSYYYKKLF	TRGV10	.	TRGJ2	15	-1	-1	31
1108	0.010850724197702544	TGTGCCACCTGGGACGTCACCCGAGGTCTTTTTGGTGATTGGATCAAGACGTTT	CATWDVTRGLFGDWIKTF	TRGV2	.	TRGJP2	15	-1	-1	34
1028	0.010067278407254708	TGTGCCACCTGGGACGGGGGTTATAAGAAACTCTTT	CATWDGGYKKLF	TRGV3	.	TRGJ2	17	-1	-1	20
895	0.008764799780635178	TGTGCCACCTGGGACGGCTTCTCGACCATTTATTATAAGAAACTCTTT	CATWDGFSTIYYKKLF	TRGV3	.	TRGJ2	17	-1	-1	29
866	0.008480800681597837	TGTGCCACCTGGGCTCCCCGGTGGCTCTGCTATAAGAAACTCTTT	CATWAPRWLCYKKLF	TRGV8	.	TRGJ2	12	-1	-1	30
812	0.007951974773045548	TGTGCCACCTGGGACAGGTGGAGTTATTATAAGAAACTCTTT	CATWDRWSYYKKLF	TRGV3	.	TRGJ2	17	-1	-1	20
629	0.00615984252739612	TGTGCCACCTGGGATGGGGATCTCTTT	CATWDGDLF	TRGV4	.	TRGJ2	17	-1	-1	21
618	0.006052118731209542	TGTGCCACCTGGGATTGGGTCCCTCCCTATTATAAGAAACTCTTT	CATWDWVPPYYKKLF	TRGV4	.	TRGJ1	26	-1	-1	27
240	0.0023503373713435116	TGTGCTGCGTGGGACGCACTCACTCCCTTTCTCACTTCCGATTATTATAAGAAACTCTTT	CAAWDALTPFLTSDYYKKLF	TRGV10	.	TRGJ1	13	-1	-1	40
109	0.001067444889485178	TGTGCTGCGTGGGACGTACTCACTCCCTTTCTCACCTCCGATTATTATAAGAAACTCTTT	CAAWDVLTPFLTSDYYKKLF	TRGV10	.	TRGJ2	13	-1	-1	40
41	4.0151596760451655E-4	TGTGCCACCTCGGTTGGTTATAAGAAAATATTG	CATSVGYKKIL	TRGV8	.	TRGJ1	12	-1	-1	17
17	1.664822304701654E-4	TGTGCTGCGTGGAAGTATATACATATCGTCATTATTTCACATAATAAACTCTTT	CAAWKYIHIVIISHNKLF	TRGV10	.	TRGJ1	11	-1	-1	40
14	1.3710301332837152E-4	TGTGCTGCGTGGAAGTATATACATATCATTAAGAAACTCTTT	CAAWKYIHIIKKLF	TRGV10	.	TRGJ1	11	-1	-1	29
13	1.2730994094777354E-4	TGTGCCTTGTGGGAGGTAGGGTATTATTATAAGAAACTCTTT	CALWEVGYYYKKLF	TRGV9	.	TRGJ1	16	-1	-1	22
13	1.2730994094777354E-4	TGTGCCACCTCGGTTGGTTATTATAAGAAACTCTTT	CATSVGYYKKLF	TRGV8	.	TRGJ1	12	-1	-1	17
13	1.2730994094777354E-4	TGTGCCACCTGGGTTTATTATAAGAAACTATTG	CATWVYYKKLL	TRGV4	.	TRGJ1	12	-1	-1	14
10	9.793072380597965E-5	TGTGCCACCTGGACTTCCTTTTACACTGGTTGGTTCAAGATATTT	CATWTSFYTGWFKIF	TRGV3	.	TRGJP1	11	-1	-1	23
10	9.793072380597965E-5	TGTGCTGCGTGGGAGTACAATTATTATAAGAAACTATTG	CAAWEYNYYKKLL	TRGV10	.	TRGJ1	17	-1	-1	18
9	8.813765142538168E-5	TGTGCCACCTGGGACCAATTATTATGGAGTAGTGATTGGATCAAGACGTTT	CATWDQLLWSSDWIKTF	TRGV3	.	TRGJP2	14	-1	-1	27
9	8.813765142538168E-5	TGTGCCTTGTGGGCTCTTAAGAAAATATTG	CALWALKKIL	TRGV9	.	TRGJ1	12	-1	-1	17
8	7.834457904478371E-5	TGTGCCACCTGGGACAGGTATTATAAGAAACTCTTT	CATWDRYYKKLF	TRGV3	.	TRGJ1	17	-1	-1	18
7	6.855150666418576E-5	TGTGCTGCGCGGGATCCCATTCGACTTTATTATAAGAAACTCTTT	CAARDPIRLYYKKLF	TRGV10	.	TRGJ1	14	-1	-1	18
6	5.875843428358779E-5	TGTGCTGCGTGGAAGTATATACATATCGTCATTATTTCACATAATAAACTGATTTATTTACTTAATAAACTCTTT	CAAWKYIHIVIISHNKLIYLLNKLF	TRGV10	.	TRGJ1	11	-1	-1	34
6	5.875843428358779E-5	TGTGCCACCTGGGACCAATTATGGAGTAGTGATTGGATCAAGACGTTT	CATWDQLWSSDWIKTF	TRGV3	.	TRGJP2	14	-1	-1	24
6	5.875843428358779E-5	TGTGCCACCTGGGACAGGCATTATTATAAGAAAATATTG	CATWDRHYYKKIL	TRGV5	.	TRGJ1	18	-1	-1	19
6	5.875843428358779E-5	TGTGCCACCTGGGATGGCTATAAGAAACTCTTT	CATWDGYKKLF	TRGV4	.	TRGJ1	16	-1	-1	18
5	4.8965361902989825E-5	TGTGCCACCTGGGACGGGCGGGTTAGTAGTGATTGGATCAAGACGTTT	CATWDGRVSSDWIKTF	TRGV2	.	TRGJP2	18	-1	-1	23
5	4.8965361902989825E-5	TGTGCCACCTGGGGTTTCTTTAATTATTATAAGAAACTATTG	CATWGFFNYYKKLL	TRGV4	.	TRGJ1	12	-1	-1	21
5	4.8965361902989825E-5	TGTGCTGCGTGGGAGTACAATTATAAGAAACTCTTT	CAAWEYNYKKLF	TRGV10	.	TRGJ1	17	-1	-1	19
5	4.8965361902989825E-5	TGTGCCACCTGGGACAGGCATTATAAGAAACTCTTT	CATWDRHYKKLF	TRGV3	.	TRGJ1	18	-1	-1	19
4	3.917228952239186E-5	TGTGCCACCTGGGACGGGAAACTCTTTGGCAGTGATTGGATCAAGACGTTT	CATWDGKLFGSDWIKTF	TRGV2	.	TRGJP2	17	-1	-1	30
4	3.917228952239186E-5	TGTGCCACCTGGGAACGTGGGTATTATAAGAAACTCTTT	CATWERGYYKKLF	TRGV2	.	TRGJ1	13	-1	-1	21
4	3.917228952239186E-5	TGTGCTGCGTGGGACGTACTCAAGAAACTCTTT	CAAWDVLKKLF	TRGV10	.	TRGJ1	13	-1	-1	21
4	3.917228952239186E-5	TGTGCCACCTGGGTTTATTATAAGAAAATATTG	CATWVYYKKIL	TRGV4	.	TRGJ1	12	-1	-1	14
4	3.917228952239186E-5	TGTGCCACCTGGGATAACTATAAGAAACTCTTT	CATWDNYKKLF	TRGV8	.	TRGJ1	15	-1	-1	18
4	3.917228952239186E-5	TGTGCCACCTGGGACGGGCATAAGAAACTCTTT	CATWDGHKKLF	TRGV2	.	TRGJ1	18	-1	-1	19
4	3.917228952239186E-5	TGTGCCACCTCGGTTGGTTATAAGATATTT	CATSVGYKIF	TRGV8	.	TRGJP1	12	-1	-1	4
4	3.917228952239186E-5	TGTGCCACCTGGGGTTTCTTT	CATWGFF	TRGV4	.	TRGJ1	12	-1	-1	16
3	2.9379217141793896E-5	TGTGCTGCGTGGGATTCTTACCCCCCCTCCTATTATAAGAAACTCTTT	CAAWDSYPPSYYKKLF	TRGV10	.	TRGJ1	15	-1	-1	30
3	2.9379217141793896E-5	TGTGCCACCTGGGACGCTAGAATTAGTAGTGATTGGATCAAGACGTTT	CATWDARISSDWIKTF	TRGV2	.	TRGJP2	15	-1	-1	23
3	2.9379217141793896E-5	TGTGCTGCGTGGGACGTACTCACTGGTTGGTTCAAGATATTT	CAAWDVLTGWFKIF	TRGV10	.	TRGJP1	13	-1	-1	16
3	2.9379217141793896E-5	TGTGCCACCTGGGGTTTCTTTAATTATAAGAAACTCTTT	CATWGFFNYKKLF	TRGV4	.	TRGJ1	12	-1	-1	22
3	2.9379217141793896E-5	TGTGCCACCTGGGATAGACGCTATTATAAGAAACTCTTT	CATWDRRYYKKLF	TRGV8	.	TRGJ1	23	-1	-1	21
3	2.9379217141793896E-5	TGTGCCACCTGGGACAGGTGGAGTTATAAGAAACTCTTT	CATWDRWSYKKLF	TRGV3	.	TRGJ1	17	-1	-1	23
3	2.9379217141793896E-5	TGTGCCACCTGGGTCCAACGTAAGAAACTCTTT	CATWVQRKKLF	TRGV8	.	TRGJ1	12	-1	-1	20
3	2.9379217141793896E-5	TGTGCCACCTGGGGTTTCTTTAAGAAACTCTTT	CATWGFFKKLF	TRGV4	.	TRGJ1	12	-1	-1	20
3	2.9379217141793896E-5	TGTGCCACCTCGGTT	CATSV	TRGV8	.	TRGJP2	12	-1	-1	10
2	1.958614476119593E-5	TGTGCTGCGTGGGATTATTATAAGAAACTCTTTGGCAGTGGTTGGTTCAAGATATTT	CAAWDYYKKLFGSGWFKIF	TRGV10	.	TRGJP1	16	-1	-1	35
2	1.958614476119593E-5	TGTGCCACCTGGGACGGGCGGCTTTCTGGTGATTGGATCGAGACGTTT	CATWDGRLSGDWIETF	TRGV2	.	TRGJP2	18	-1	-1	28
2	1.958614476119593E-5	TGTGCCACCCCCTCCCAAGCTATTAGTAGTGATTGGATCAAGACGTTT	CATPSQAISSDWIKTF	TRGV8	.	TRGJP2	8	-1	-1	19
2	1.958614476119593E-5	TGTGCCACCTGGGACGGCCCTTATTATAAGAAACTCTTT	CATWDGPYYKKLF	TRGV5P	.	TRGJ1	18	-1	-1	20
2	1.958614476119593E-5	TGTGCAATTGGATCAAGACGTTTGCAAAAGGGACTCTTT	CAIGSRRLQKGLF	TRGV3	.	TRGJ1	4	-1	-1	32
2	1.958614476119593E-5	TGTGCTGCGTGGGATCAGTGTTATAAGAAACTCTTT	CAAWDQCYKKLF	TRGV10	.	TRGJ1	14	-1	-1	20
2	1.958614476119593E-5	TGTGCCACCTCGGTTGGTGATTGGATCAAGACGTTT	CATSVGDWIKTF	TRGV8	.	TRGJP2	12	-1	-1	16
2	1.958614476119593E-5	TGTGCCACCTGGGACAGGTATTATGAGAAACTCTTT	CATWDRYYEKLF	TRGV3	.	TRGJ1	17	-1	-1	18
2	1.958614476119593E-5	TGTGCCACCTGGGACGTCACCCGAGGTCTTTTT	CATWDVTRGLF	TRGV2	.	TRGJ1	15	-1	-1	27
2	1.958614476119593E-5	TGTGCCACCTCGGTTGGTTATAAGACGTTT	CATSVGYKTF	TRGV8	.	TRGJP2	12	-1	-1	21
2	1.958614476119593E-5	TGTGCCACCTGGGCTCCCCGGTGGCTCTTT	CATWAPRWLF	TRGV8	.	TRGJ1	12	-1	-1	24
1	9.793072380597964E-6	TGTGCCACCTCGGTTGGTTATAAGAAACTCTTTGGCAGTGGAACAACACACGGCACTGTCAGAAAGGAATCCGGCATTCCGTCAGGCAAATTTGAGGTGGATAGGATACCTGAAACGTCTACATCCACTCTCACCATTCACAATGTAGAGAAACAGGACATAGCTACCTACTACTGTGCCTTGTGGCAAAAACAAGAGTTGGGCAAAAAAATCAAGGTATTT	CATSVGYKKLFGSGTTHGTVRKESGIPSGKFEVDRIPETSTSTLTIHNVEKQDIATYYCALWQKQELGKKIKVF	TRGV8	.	TRGJP	12	-1	-1	192
1	9.793072380597964E-6	TGTGCCTTGTGGGAGCCATCGCCAAAAGAAACTCTTTGGCAGTGGAACAACACTAGCATGGGTAAGACAAGCAACAAAGTGGAGGCAAGAAAGAATTCTCAAACTCTCACTTCAATCCTTACCATCAAGTCCGTAGAGAAAGAAGACATGGCCGTTTACTACTGTGCTGCGTGGGTACTCAAGAAACTCTTT	CALWEPSPKETLWQWNNTSMGKTSNKVEARKNSQTLTSILTIKSVEKEDMAVYYCAAWVLKKLF	TRGV9	.	TRGJ1	14	-1	-1	180
1	9.793072380597964E-6	TGTGCTGCGTGGGAGTACAATTATTATAAGAAACTCTTTGGCAGTGTTACTGGTTGGTTCAAGATATTT	CAAWEYNYYKKLFGSVTGWFKIF	TRGV10	.	TRGJP1	17	-1	-1	48
1	9.793072380597964E-6	TGTGCCACCTGGGACAGGCATTATTATAAGAAACTCTTTGGCAGTGATTGGATCAAGACGTTT	CATWDRHYYKKLFGSDWIKTF	TRGV3	.	TRGJP2	18	-1	-1	42
1	9.793072380597964E-6	TGTGCTGCGTGGGACGTACTTACTCCCTTTCTCACCTCCGATTATTGTAAGAAACTCTTT	CAAWDVLTPFLTSDYCKKLF	TRGV10	.	TRGJ1	26	-1	-1	40
1	9.793072380597964E-6	CGTGCTGCGTGGGACGTAATCACTCCCTTTCTCACCTCCGATTATTATAAGAAACTCTTT	RAAWDVITPFLTSDYYKKLF	TRGV10	.	TRGJ1	13	-1	-1	40
1	9.793072380597964E-6	TGTGCCACCTGGGTTTATTATAAGAAACTCTTTGGCAGTGATTGGATCAAGACGTTT	CATWVYYKKLFGSDWIKTF	TRGV4	.	TRGJP2	12	-1	-1	36
1	9.793072380597964E-6	TGTGCTGCGTGGGACGTACTCACTCCCTTTCTCACTGGTTGGTTCAAGATATTT	CAAWDVLTPFLTGWFKIF	TRGV10	.	TRGJP1	13	-1	-1	32
1	9.793072380597964E-6	TGTGCCACCTGGGACGCCCCGAAACTCTTTGGCAGTGATTGGATCAAGACGTTT	CATWDAPKLFGSDWIKTF	TRGV2	.	TRGJP2	15	-1	-1	33
1	9.793072380597964E-6	TGCGCTGCGTGGAAGTATATACATATCGTCATTATTTCACATAATAAACTCTTT	CAAWKYIHIVIISHNKLF	TRGV10	.	TRGJ1	11	-1	-1	40
1	9.793072380597964E-6	TGTGCCACCTGGGATGTTTGCGGTCGGGCTCAATATTATAAGAAACTCTTT	CATWDVCGRAQYYKKLF	TRGV4	.	TRGJ1	15	-1	-1	33
1	9.793072380597964E-6	TGTGCCACCTGGGACGTCACCCGAGGTCTTTTTGGTGATAAGAAACTCTTT	CATWDVTRGLFGDKKLF	TRGV2	.	TRGJ1	15	-1	-1	37
1	9.793072380597964E-6	TGTGCCACCTGGGACGGGCGGGCTATTAGTAGTGATTGGATCAAGACGCTT	CATWDGRAISSDWIKTL	TRGV2	.	TRGJP2	18	-1	-1	22
1	9.793072380597964E-6	TGTGCCACCTGGGTACAAGAAACTCTTTGGCAGTGGAACAAGACGTTT	CATWVQETLWQWNKTF	TRGV5	.	TRGJP2	16	-1	-1	33
1	9.793072380597964E-6	TGTGCCACCTGGGGCCCCCCGATTAGTAGTGATTGGATCAAGACGTTT	CATWGPPISSDWIKTF	TRGV5	.	TRGJP2	12	-1	-1	23
1	9.793072380597964E-6	TGTGCCACCTGGGATTGGGTCATTAGTAGTGATTGGATCAAGACGTTT	CATWDWVISSDWIKTF	TRGV4	.	TRGJP2	18	-1	-1	23
1	9.793072380597964E-6	TGTGCCACCTGGGACGCTAGAATTATTAGTGATTGGATCAAGACGTTT	CATWDARIISDWIKTF	TRGV2	.	TRGJP2	15	-1	-1	23
1	9.793072380597964E-6	TGTGCCACCTGGGACGGGCGGGTTATTAGTGATTGGATCAAGACGTTT	CATWDGRVISDWIKTF	TRGV2	.	TRGJP2	18	-1	-1	23
1	9.793072380597964E-6	TGTGCCACCTGGGACGGGCGACTTTCTGGTGATTGGATCAAGACGTTT	CATWDGRLSGDWIKTF	TRGV2	.	TRGJP2	18	-1	-1	28
1	9.793072380597964E-6	TGTGCCACCCCCTTCTTTCACAATATTGGTGATTGGATCAAGACGTTT	CATPFFHNIGDWIKTF	TRGV8	.	TRGJP2	8	-1	-1	22
1	9.793072380597964E-6	TGCGCCACCCCCTCCCAAGCTATTAGTAGTGATTGGATCAAGACGTTT	CATPSQAISSDWIKTF	TRGV8	.	TRGJP2	8	-1	-1	19
1	9.793072380597964E-6	TGTGCTGCGTCGGACCGCATTCTGAATTATTATAAGAAACTCTTT	CAASDRILNYYKKLF	TRGV10	.	TRGJ1	13	-1	-1	18
1	9.793072380597964E-6	TGTGCTGCGTGGGATTTGTGGGAAACTCTTTGGTTCAAGATATTT	CAAWDLWETLWFKIF	TRGV10	.	TRGJP1	15	-1	-1	29
1	9.793072380597964E-6	TGTGCCTTGTGGGAGGTGCTTTCGAATTATTATAAGAAACTCTTT	CALWEVLSNYYKKLF	TRGV9	.	TRGJ1	18	-1	-1	20
1	9.793072380597964E-6	TGTGCCACCTGGGACTCCCCGGGCGTTTATTATAAGAAACTCTTT	CATWDSPGVYYKKLF	TRGV4	.	TRGJ1	13	-1	-1	26
1	9.793072380597964E-6	TGTGCCACCCAAGGTACCATAAGTAGTGATTGGATCAAGACGTTT	CATQGTISSDWIKTF	TRGV4	.	TRGJP2	8	-1	-1	14
1	9.793072380597964E-6	TGTGCTGCGTGGAAGTATGTACATATCATTAAGAAACTCTTT	CAAWKYVHIIKKLF	TRGV10	.	TRGJ1	20	-1	-1	29
1	9.793072380597964E-6	TGTGCCTTGTGGGAGGTGCAGTTGTTGGGTAAGAAACTCTTT	CALWEVQLLGKKLF	TRGV9	.	TRGJ1	19	-1	-1	29
1	9.793072380597964E-6	TGTGTCACCTGGGACGGGCTGTCCGATAAGAAACTCTTT	CVTWDGLSDKKLF	TRGV2	.	TRGJ1	18	-1	-1	25
1	9.793072380597964E-6	TGTGCTGCGTGGTTAACAAGCTATTATAAGAAACTCTTT	CAAWLTSYYKKLF	TRGV10	.	TRGJ1	11	-1	-1	21
1	9.793072380597964E-6	TGTGCTGCGTGGGAGTACAATTATTATAGGAAACTATTG	CAAWEYNYYRKLL	TRGV10	.	TRGJ1	17	-1	-1	18
1	9.793072380597964E-6	TGTGCCACCTCCTGGGTGTATGAGTATAAGAAACTCTTT	CATSWVYEYKKLF	TRGV5	.	TRGJ1	9	-1	-1	24
1	9.793072380597964E-6	TGTGCCACCTGGGACGGGCTGTCCGATAAGAAACTCTTT	CATWDGLSDKKLF	TRGV2	.	TRGJ1	18	-1	-1	25
1	9.793072380597964E-6	TGTGCTGCGTGGGATCCTATCATTAAGAAACTCTTT	CAAWDPIIKKLF	TRGV10	.	TRGJ1	14	-1	-1	23
1	9.793072380597964E-6	TGTGCCACCTGGGACGGGCCATCTAAGAAACTCTTT	CATWDGPSKKLF	TRGV2	.	TRGJ1	19	-1	-1	23
1	9.793072380597964E-6	TATGCTGCGTGCCCCCGGGGGCATAAGAAACTCTTT	YAACPRGHKKLF	TRGV10	.	TRGJ1	10	-1	-1	22
1	9.793072380597964E-6	TGTGCCACCTGGGATAGGCGTAAGAAACTCTTT	CATWDRRKKLF	TRGV8	.	TRGJ1	21	-1	-1	20
1	9.793072380597964E-6	TGTGCCACCTGGGACGGGCCATTAGTAGTGATT	CATWDGPLVVI	TRGV2	.	TRGJ1	19	-1	-1	31
1	9.793072380597964E-6	TGTGCCACCTGGGATGGGCCGAAACTCTTT	CATWDGPKLF	TRGV4	.	TRGJ1	19	-1	-1	20
1	9.793072380597964E-6	TGTGCTGCGTGGGTACTCAAGATATTT	CAAWVLKIF	TRGV10	.	TRGJP1	12	-1	-1	16
1	9.793072380597964E-6	TGTGCCACCTGGGACGGGCGGGTTATT	CATWDGRVI	TRGV2	.	TRGJ1	18	-1	-1	25
1	9.793072380597964E-6	TGTGCCACCTGGGACAAGACGTTT	CATWDKTF	TRGV3	.	TRGJP2	15	-1	-1	11
1	9.793072380597964E-6	TGTGAGAAACTCTTT	CEKLF	TRGV4	.	TRGJ1	3	-1	-1	4
