# Supplementary material for: Dissection of the Human T-Cell Receptor γ Gene Repertoire in the Brain and Peripheral Blood Identifies Age- and Alzheimer's Disease-Associated Clonotype Profiles
Source: Front Immunol. 2020 Jan 29;11:12. doi: 10.3389/fimmu.2020.00012 (PMC7025544; doi:10.3389/fimmu.2020.00012)
Supplement: Supplementary file 5 [file Data_Sheet_2.zip › repertoires_corrected_and_decontaminated/1169br.txt]

count	freq	cdr3nt	cdr3aa	v	d	j	VEnd	DStart	DEnd	JStart
15512	0.10682680587024042	TGTGCCTTGTGGGAGGTGAATTATAAGAAACTCTTT	CALWEVNYKKLF	TRGV9	.	TRGJ2	17	-1	-1	19
11284	0.07770975228466948	TGTGCTGCGTGGGGATGCGGGAAACTCTTT	CAAWGCGKLF	TRGV10	.	TRGJ1	12	-1	-1	20
10730	0.07389450921787517	TGTGCTGCGTGGGTCCCCACTGGTTGGTTCAAGATATTT	CAAWVPTGWFKIF	TRGV10	.	TRGJP1	12	-1	-1	16
9172	0.06316499893255835	TGTGCCACCTGGGATGGGCGTGGGAAACTCTTT	CATWDGRGKLF	TRGV4	.	TRGJ2	18	-1	-1	23
8409	0.05791043131529472	TGTGCCACCTGGGACAGGCGGGGTTATAAGAAACTCTTT	CATWDRRGYKKLF	TRGV3	.	TRGJ2	18	-1	-1	23
8254	0.05684298966303277	TGTGCCACCTGGGACAGGCAGGTAGCGCATAAGAAACTCTTT	CATWDRQVAHKKLF	TRGV3	.	TRGJ2	18	-1	-1	28
7963	0.05483895404491519	TGTGCCTCCCATACCACTGGTTGGTTCAAGATATTT	CASHTTGWFKIF	TRGV2	.	TRGJP1	8	-1	-1	10
7957	0.05479763372289215	TGTGCCACCTGGCCAATTTATTATAAGAAACTCTTT	CATWPIYYKKLF	TRGV4	.	TRGJ2	11	-1	-1	17
7899	0.05439820394333607	TGTGCCACCTGGGACGGGGAGAAGAAACTCTTT	CATWDGEKKLF	TRGV2	.	TRGJ2	17	-1	-1	21
7626	0.05251812929128761	TGTGCCACCTGGGGCAGGAAACTCTTT	CATWGRKLF	TRGV5P	.	TRGJ2	17	-1	-1	17
7367	0.05073446872395959	TGTGCCACCTGGGACCCCTCCTGGGGTTTTTATTATAAGAAACTCTTT	CATWDPSWGFYYKKLF	TRGV4	.	TRGJ2	13	-1	-1	29
7290	0.0502041912579972	TGTGCCACCTTTTATTATAAGAAACTCTTT	CATFYYKKLF	TRGV2	.	TRGJ2	9	-1	-1	11
7166	0.049350237936187646	TGTGCCACCTGGGACAGGCCTGTTTATAAGAAACTCTTT	CATWDRPVYKKLF	TRGV3	.	TRGJ2	22	-1	-1	23
5911	0.0407074039130345	TGTGCTGGAAAAACCACTGGTTGGTTCAAGATATTT	CAGKTTGWFKIF	TRGV10	.	TRGJP1	6	-1	-1	12
5760	0.03966750914212125	TGTGCCACCTGGGACAGGCGTTATTATAAGAAACTCTTT	CATWDRRYYKKLF	TRGV7	.	TRGJ2	18	-1	-1	20
4360	0.03002610067007789	TGTGCCACCTGGGATCACCGAGAGAAACTCTTT	CATWDHREKLF	TRGV4	.	TRGJ2	14	-1	-1	22
4229	0.029123940305908116	TGTGCCACCTGGGATGGGCCGGGGAAACTCTTT	CATWDGPGKLF	TRGV4	.	TRGJ2	19	-1	-1	23
4003	0.027567541509706833	TGTGCCAGGGGTAGTTATTATAAGAAACTCTTT	CARGSYYKKLF	TRGV8	.	TRGJ2	6	-1	-1	14
2721	0.018738766037449985	TGTGCCACCTGGACCCCCACTGGTTGGTTCAAGATATTT	CATWTPTGWFKIF	TRGV8	.	TRGJP1	11	-1	-1	16
1478	0.010178572658342917	TGTGCTGGAAAAACCTCTGGTTGGTTCAAGATATTT	CAGKTSGWFKIF	TRGV10	.	TRGJP1	6	-1	-1	12
22	1.515078474178242E-4	TGTGCCACCTGGGATAAGATATTT	CATWDKIF	TRGV8	.	TRGJP1	15	-1	-1	15
20	1.3773440674347655E-4	TGTGCCACCTCGGTTGGTTATAAGAAACTCTTT	CATSVGYKKLF	TRGV8	.	TRGJ1	12	-1	-1	17
19	1.3084768640630272E-4	ACTTATAGTAGTGATTGGATCAAGACGTTT	TYSSDWIKTF	TRGV3	.	TRGJP2	-1	-1	-1	0
9	6.198048303456445E-5	TGTGCCACCTGGGATAAGAAACTCTTT	CATWDKKLF	TRGV8	.	TRGJ1	15	-1	-1	13
3	2.0660161011521484E-5	TGTGCTGCGTGGGAGCTATTT	CAAWELF	TRGV10	.	TRGJ1	13	-1	-1	15
2	1.3773440674347655E-5	TGTGCCACCTGGGATCACCGAGAGAAACTCTTTGGCAGTGGAACAACACTCGGCACTGTCAGAAAGGAATCCGGCATTCCGTCAGGCAAATTTGAGGTGGATAGGATACCTGAAACGTCTACATCCACTCTCACCATTCACAATGTAGAGAAACAGGACATAGCTACCTACTACTGTGCCTTGTGGGAGGTGAATTATAAGAAACTCTTT	CATWDHREKLFGSGTTLGTVRKESGIPSGKFEVDRIPETSTSTLTIHNVEKQDIATYYCALWEVNYKKLF	TRGV4	.	TRGJ1	14	-1	-1	193
2	1.3773440674347655E-5	TGTGCCACCTGGGACGGGGAGAAGAAACTCTTTGGCAGTGGAACAACACTCGGCACTGTCAGAAAGGAATCCGGCATTCCGTCAGGCAAATTTGAGGTGGATAGGATACCTGAAACGTCTACATCCACTCTCACCATTCACAATGTAGAGAAACAGGACATAGCTACCTACTACTGTGCCTTGTGGGAGGTGAATTATAAGAAACTCTTT	CATWDGEKKLFGSGTTLGTVRKESGIPSGKFEVDRIPETSTSTLTIHNVEKQDIATYYCALWEVNYKKLF	TRGV2	.	TRGJ1	17	-1	-1	193
2	1.3773440674347655E-5	TGTGCCACCTGGGATAAGATTATAAGAAACTCTTTGGCAGTGGAACAAGGCACTGTCAGAAAGGAATCCGGCATTCCGTCAGGCAAATTTGAGGTGGATAGGATACCTGAAACGTCTACATCCACTCTCACCATTCACAATGTAGAGAAACAGGACATAGCTACCTACTACTGTGCCTTGTGGGAGGTGAATTATAAGAAACTCTTT	CATWDKIIRNSLAVEQGTVRKESGIPSGKFEVDRIPETSTSTLTIHNVEKQDIATYYCALWEVNYKKLF	TRGV8	.	TRGJ1	15	-1	-1	190
2	1.3773440674347655E-5	TGTGCCTTGTGGGAGGTACCAAAAAGAAACTCTCTGGAGTCTATTACTGTGCCACCTGGGGTTCTCTACTATTATAAGAAACTCTTT	CALWEVPKRNSLESITVPPGVLYYYKKLF	TRGV9	.	TRGJ1	16	-1	-1	69
2	1.3773440674347655E-5	TGTGCCACCTGGGACGGGCCGACGAATTATTATAAGAAACTCTTT	CATWDGPTNYYKKLF	TRGV2	.	TRGJ1	19	-1	-1	22
2	1.3773440674347655E-5	TGTGCCACCTGGGACAGGCAAAGAACTCGGTATAAGAAACTCTTT	CATWDRQRTRYKKLF	TRGV3	.	TRGJ1	18	-1	-1	30
2	1.3773440674347655E-5	TGTGCCACCTGGGACCCCTCCTGGATCAAGACGTTT	CATWDPSWIKTF	TRGV4	.	TRGJP2	13	-1	-1	21
2	1.3773440674347655E-5	TGTGCTGCGTGGGTTAAATATAAGAAACTCTTT	CAAWVKYKKLF	TRGV10	.	TRGJ1	15	-1	-1	18
2	1.3773440674347655E-5	TGTGCCACCTGGCAAGGATGGGGACCACTGGTT	CATWQGWGPLV	TRGV8	.	TRGJ1	11	-1	-1	31
2	1.3773440674347655E-5	TGTGCCACCTGGGATTATAAGAAACTCTTT	CATWDYKKLF	TRGV8	.	TRGJ1	14	-1	-1	13
2	1.3773440674347655E-5	TGTGCCACCTGGGATGAGATCAAGACGTTT	CATWDEIKTF	TRGV4	.	TRGJP2	15	-1	-1	17
2	1.3773440674347655E-5	TGTGCCTTGTGGAGGAAACTCTTT	CALWRKLF	TRGV9	.	TRGJ1	14	-1	-1	14
2	1.3773440674347655E-5	TGTGCCACCTGGGATATGTAT	CATWDMY	TRGV8	.	TRGJP2	15	-1	-1	17
1	6.886720337173827E-6	TGTGCCACCTGGGACAGTAGGCGCAGAGACTCTTTGGCAGTGGAACAACTCGGCACTGTCAGAAAGGAATCCGGCATTCCGTCAGGCAAATTTGAGGTGGATAGGATACCTGAAACGTCTACATCCACTCTCACCATTCACAATGTAGAGAAACAGGACATAGCTACCTACTACTGTGCCTTGTGGGAGGTGAATTATAAGAAACTCTTT	CATWDSRRRDSLAVEQLGTVRKESGIPSGKFEVDRIPETSTSTLTIHNVEKQDIATYYCALWEVNYKKLF	TRGV7	.	TRGJ1	16	-1	-1	193
1	6.886720337173827E-6	TGTGCCACCTGGGACGGAATTATTATAAGAAACTCTTTGGCAGTGGAACAACACTTGGCCGTTTACTACTGTGCTGGAAAAACCTCTGGTTGGTTCAAGATATTT	CATWDGIIIRNSLAVEQHLAVYYCAGKTSGWFKIF	TRGV5	.	TRGJP1	14	-1	-1	81
1	6.886720337173827E-6	TGTGCCTTGTGGGAGGTACCAAAAAGAAACTCTTTGGCAGTGGAACAACACTACCTACTACTGTGCCTTGTGGGAGGTACCAAAAAGAAACTCTTT	CALWEVPKRNSLAVEQHYLLLCLVGGTKKKLF	TRGV9	.	TRGJ1	16	-1	-1	84
1	6.886720337173827E-6	TGTGCCTTGTGGGAGGTACCAAAAAGAAACTCTTTGGCAGTGGAACAACACTGTAATGATAAGCTTTGTTCCGGCTTCCACTTCCTCTTT	CALWEVPKRNSLAVEQHCNDKLCSGFHFLF	TRGV9	.	TRGJ1	16	-1	-1	84
1	6.886720337173827E-6	TGTGCCACCTGGGACGGGGAGAAGAAACTCTTTGGCAGTGGAACAACACTCTGTAATGATAAGCTTTGTTCCGGCTTCCACTTCCTCTTT	CATWDGEKKLFGSGTTLCNDKLCSGFHFLF	TRGV2	.	TRGJ1	17	-1	-1	84
1	6.886720337173827E-6	TGTGCCTTGTGGGAGGTACCAAAAAGAAACTCTTTGGCAGTGGAACTCTGTAATGATAAGCTTTGTTCCGGCTTCCACTTCCTCTTT	CALWEVPKRNSLAVELCNDKLCSGFHFLF	TRGV9	.	TRGJ1	16	-1	-1	81
1	6.886720337173827E-6	TGTGCCACCTGGGATGGGCGTGGGAAACTCTTTGGCAGTGGAACAACCTGTAATGATAAGCTTTGTTCCGGCTTCCACTTCCTCTTT	CATWDGRGKLFGSGTTCNDKLCSGFHFLF	TRGV4	.	TRGJ1	18	-1	-1	81
1	6.886720337173827E-6	TGTGCCACCTGGGACAGGCAGGTAGCGCATAAGAAACTCTTTGGCAGTGATTGGATCAAGACGTTT	CATWDRQVAHKKLFGSDWIKTF	TRGV3	.	TRGJP2	18	-1	-1	45
1	6.886720337173827E-6	TGTGCCACCTGGGATAAGATGGGGACCACTGGTTGGTTCAAGATATTT	CATWDKMGTTGWFKIF	TRGV8	.	TRGJP1	15	-1	-1	24
1	6.886720337173827E-6	TGTGCCACCTGGGACGCTTATAGTAGTGATTGGATCAAGACGTTT	CATWDAYSSDWIKTF	TRGV5	.	TRGJP2	14	-1	-1	18
1	6.886720337173827E-6	TGTGCCACCTGGGACGGACTAAATCTTGATTGGATCAAGACGTTT	CATWDGLNLDWIKTF	TRGV3	.	TRGJP2	14	-1	-1	26
1	6.886720337173827E-6	TGTGCCACCTGGGATGAGATCACTGGTTGGTTCAAGATATTT	CATWDEITGWFKIF	TRGV4	.	TRGJP1	15	-1	-1	20
1	6.886720337173827E-6	TGTGCCACCTGGGACGGGACGAATTATTATAAGAAACTCTTT	CATWDGTNYYKKLF	TRGV2	.	TRGJ1	17	-1	-1	19
1	6.886720337173827E-6	TGTGCCTCCTGGGGTTTTTATTATAAGAAACTCTTT	CASWGFYYKKLF	TRGV2	.	TRGJ1	12	-1	-1	17
1	6.886720337173827E-6	TGTGCCTCCCATACCACTGGTTGGTTCAAGATAAGA	CASHTTGWFKIR	TRGV2	.	TRGJP1	8	-1	-1	10
1	6.886720337173827E-6	TGTGCCACCTGGCCAATTTATCATGAGAGACTCTTT	CATWPIYHERLF	TRGV4	.	TRGJ1	11	-1	-1	17
1	6.886720337173827E-6	TGTGCCACCTGGGATAAGAAACTCCTT	CATWDKKLL	TRGV8	.	TRGJ1	15	-1	-1	13
