# Supplementary material for: Dissection of the Human T-Cell Receptor γ Gene Repertoire in the Brain and Peripheral Blood Identifies Age- and Alzheimer's Disease-Associated Clonotype Profiles
Source: Front Immunol. 2020 Jan 29;11:12. doi: 10.3389/fimmu.2020.00012 (PMC7025544; doi:10.3389/fimmu.2020.00012)
Supplement: Supplementary file 5 [file Data_Sheet_2.zip › repertoires_corrected_and_decontaminated/795br.txt]

count	freq	cdr3nt	cdr3aa	v	d	j	VEnd	DStart	DEnd	JStart
11654	0.08195787474946377	TGTGCCTTGTCTAACCAAGAGTTGGGCAAAAAAATCAAGGTATTT	CALSNQELGKKIKVF	TRGV9	.	TRGJP	9	-1	-1	15
9161	0.06442561271493372	TGTGCTGCGTGGGATTATTATAAGAAACTCTTT	CAAWDYYKKLF	TRGV10	.	TRGJ2	16	-1	-1	13
9036	0.06354653820457822	TGTGCCTTGTGGGAGGCCCCGGCCCTCGAGAAACTCTTT	CALWEAPALEKLF	TRGV9	.	TRGJ2	15	-1	-1	28
7745	0.05446745666162664	TGTGCTGCCCGGGGGAGACTCTTT	CAARGRLF	TRGV10	.	TRGJ1	7	-1	-1	14
6723	0.04728014346496009	TGTGTGGATAGGTATAAGAAACTCTTT	CVDRYKKLF	TRGV5	.	TRGJ2	3	-1	-1	12
5565	0.03913639720102676	TGTGCCTTGTGGGAGCTCCTAAATTATTATAAGAAACTCTTT	CALWELLNYYKKLF	TRGV9	.	TRGJ1	14	-1	-1	21
5394	0.03793382327086044	TGTGCCTTGTGGGGGCGGGGTTCGGAGTTGGGCAAAAAAATCAAGGTATTT	CALWGRGSELGKKIKVF	TRGV9	.	TRGJP	12	-1	-1	24
5283	0.037153205105664756	TGTGCCTTGTGGGAGGTGCAGGGGGCAGAGTATAAGAAACTCTTT	CALWEVQGAEYKKLF	TRGV9	.	TRGJ1	19	-1	-1	30
5268	0.037047716164422095	TGTGCCACCTGGGACGGGCATAAGAAACTCTTT	CATWDGHKKLF	TRGV2	.	TRGJ1	18	-1	-1	19
5149	0.03621083723056366	TGTGCCACCTGGGATAGAGGATATTATAAGAAACTCTTT	CATWDRGYYKKLF	TRGV8	.	TRGJ2	16	-1	-1	21
5101	0.03587327261858715	TGTGCCTTGTGGGAGGTGCATGTTAAGAAACTCTTT	CALWEVHVKKLF	TRGV9	.	TRGJ2	19	-1	-1	23
4734	0.03329230985618341	TGTGCCACCTGGGATCGGGATTATAAGAAACTCTTT	CATWDRDYKKLF	TRGV4	.	TRGJ2	18	-1	-1	19
4616	0.03246246351840782	TGTGCCACCTGGGACAAGCATTATTATAAGAAACTCTTT	CATWDKHYYKKLF	TRGV2	.	TRGJ1	14	-1	-1	19
4443	0.031245824396075813	TGTGCCACCTGGGACGGGCTATTTGGTAGTGATTGGATCAAGACGTTT	CATWDGLFGSDWIKTF	TRGV2	.	TRGJP2	18	-1	-1	18
4420	0.0310840746861704	TGTGCCACCTGGGCCCAAACCCATTATTATAAGAAACTCTTT	CATWAQTHYYKKLF	TRGV4	.	TRGJ1	12	-1	-1	22
4282	0.03011357642673793	TGTGCTGCGTGGGATTATCCCACTGGTTGGTTCAAGATATTT	CAAWDYPTGWFKIF	TRGV10	.	TRGJP1	16	-1	-1	8
4124	0.029002426245648583	TGTGCCACCTGGGATTGGGATTATTATAAGAAACTCTTT	CATWDWDYYKKLF	TRGV8	.	TRGJ2	17	-1	-1	13
4072	0.028636731249340693	TGTGCCACCGTTAATTATTATAAGAAACTCTTT	CATVNYYKKLF	TRGV4	.	TRGJ2	8	-1	-1	12
3896	0.027398994338760155	TGTGCCACCTGGGACGGACATTATTATAAGAAACTCTTT	CATWDGHYYKKLF	TRGV5	.	TRGJ2	14	-1	-1	19
3864	0.027173951264109146	TGTGATCCCGGGGGGGGTTGGTTCAAGATATTT	CDPGGGWFKIF	TRGV10	.	TRGJP1	3	-1	-1	15
3794	0.02668166953831007	TGTGCCACCTTACTTCCTCATTGGATCAAGACGTTT	CATLLPHWIKTF	TRGV8	.	TRGJP2	9	-1	-1	19
3584	0.02520482436091283	TGTGCCACCTGGGATGGGCCTGAGGAGTTGGATTATTATAAGAAACTCTTT	CATWDGPEELDYYKKLF	TRGV4	.	TRGJ1	19	-1	-1	31
3575	0.025141530996167234	TGTGCCACCTGGGACAGCCCATCAAATTATTATAAGAAACTCTTT	CATWDSPSNYYKKLF	TRGV5	.	TRGJ2	19	-1	-1	21
3568	0.025092302823587327	TGTGCTGCGTGGGATTATAAGGGGGATAAGAAACTCTTT	CAAWDYKGDKKLF	TRGV10	.	TRGJ2	16	-1	-1	25
2673	0.018798129329441964	TGTGCCACCTGGGAGAAACTCTTT	CATWEKLF	TRGV8	.	TRGJ2	13	-1	-1	13
2278	0.016020253876718592	TGTGCCTGCTGGAGAAATTATTATAAGAAACTCTTT	CACWRNYYKKLF	TRGV11	.	TRGJ2	12	-1	-1	15
2019	0.014198811491261999	TGTGCCACCTGGGATGGACTACATAAACTCTTT	CATWDGLHKLF	TRGV8	.	TRGJ2	20	-1	-1	24
1988	0.013980801012693837	TGTGCCACCTGGGACAGGCGGGGGTATAAGAAACTCTTT	CATWDRRGYKKLF	TRGV7	.	TRGJ2	18	-1	-1	24
1985	0.013959703224445305	TGTGCTGCGTGGGTTCTACTTGACCCCGTTGATCTTCTTGTCGATTGGTTCAAGATATTT	CAAWVLLDPVDLLVDWFKIF	TRGV10	.	TRGJP1	12	-1	-1	44
1763	0.01239846689405394	TGTGCCACCTGGGATATAAACCATACCACTGGTTGGTTCAAGATATTT	CATWDINHTTGWFKIF	TRGV8	.	TRGJP1	15	-1	-1	22
140	9.845634515981575E-4	TGTGCCTGCTGGATTGGGGGTAGTGATTGGATCAAGACGTTT	CACWIGGSDWIKTF	TRGV11	.	TRGJP2	17	-1	-1	19
31	2.1801047856816343E-4	TGTGCTGCGTGGGGGAGACTCTTT	CAAWGRLF	TRGV10	.	TRGJ1	12	-1	-1	14
24	1.6878230598825556E-4	TGTGCCACCTGGGACGGGCTATTT	CATWDGLF	TRGV2	.	TRGJ1	18	-1	-1	18
23	1.617497099054116E-4	TGTGCCTACTGGATTGGGGGTAGTGATTGGATCAAGACGTTT	CAYWIGGSDWIKTF	TRGV11	.	TRGJP2	17	-1	-1	19
19	1.3361932557403566E-4	CGTGCCACCTTACTTCCCCATTGGATCAAGACGTTT	RATLLPHWIKTF	TRGV8	.	TRGJP2	9	-1	-1	19
17	1.195541334083477E-4	TGTGCTGCGTGGGATGCCCACTATTATAAGAAACTCTTT	CAAWDAHYYKKLF	TRGV10	.	TRGJ1	14	-1	-1	21
12	8.439115299412778E-5	TGTGCCACCTGGGTCCTCTTGGTTCAAGAGAAACTCTTT	CATWVLLVQEKLF	TRGV8	.	TRGJ1	12	-1	-1	28
8	5.626076866275186E-5	TGTGCCACCTGGGATAGAGGATATAAGAAACTCTTT	CATWDRGYKKLF	TRGV8	.	TRGJ1	16	-1	-1	21
6	4.219557649706389E-5	TGTGCCACCTGGCTTCTCTGGGCCAGGAATTATAAGAAACTCTTT	CATWLLWARNYKKLF	TRGV4	.	TRGJ1	11	-1	-1	28
6	4.219557649706389E-5	TGTGCCACCTGGGACAAGCATTATAAGAAACTCTTT	CATWDKHYKKLF	TRGV2	.	TRGJ1	14	-1	-1	19
6	4.219557649706389E-5	TGTGATCCCGGGGGATTAGAAGCGAAACTCTTT	CDPGGLEAKLF	TRGV10	.	TRGJ1	17	-1	-1	23
5	3.516298041421991E-5	TGTGCCACCTGGCTTCTCTGGGCTGGAAAACTCTTT	CATWLLWAGKLF	TRGV4	.	TRGJ1	11	-1	-1	27
4	2.813038433137593E-5	TGTGCCACCTGGGACAGGCATAAAGGGGAATTAATCTATTATTATAAGAAACTCTTT	CATWDRHKGELIYYYKKLF	TRGV5	.	TRGJ1	18	-1	-1	37
4	2.813038433137593E-5	TGTGCCACCTGGGAGGCCGCCGGAATAGTTAGTGATTGGATCAAGACGTTT	CATWEAAGIVSDWIKTF	TRGV2	.	TRGJP2	13	-1	-1	24
4	2.813038433137593E-5	TGTGCCACCTGGGTTTGCAGCGGCTATTATAAGAAACTCTTT	CATWVCSGYYKKLF	TRGV4	.	TRGJ1	12	-1	-1	24
4	2.813038433137593E-5	TGTGCCACCTGGACCACTGGTTGGTTCAAGATATTT	CATWTTGWFKIF	TRGV2	.	TRGJP1	11	-1	-1	12
4	2.813038433137593E-5	TGTGCCACCTGGGAGCTATATAAGAAACTCTTT	CATWELYKKLF	TRGV8	.	TRGJ1	13	-1	-1	18
4	2.813038433137593E-5	TGTGCTGCGTGGGTAGGTAAGAAACTCTTT	CAAWVGKKLF	TRGV10	.	TRGJ1	12	-1	-1	17
3	2.1097788248531946E-5	TGTGCCACCTGGGATTCAAGAGAAACTCTTTGGCAGTGGAACAACACTAGCATGGGTAAGACAAGCAACAAAGTGGAGGCAAGAAAGAATTCTCAAACTCTCACTTCAATCCTTACCATCAAGTCCGTAGAGAAAGAAGACATGGCCGTTTACTACTGTGCTGCGTGGGATTATAAGGGGGATAAGAAACTCTTT	CATWDSRETLWQWNNTSMGKTSNKVEARKNSQTLTSILTIKSVEKEDMAVYYCAAWDYKGDKKLF	TRGV8	.	TRGJ1	14	-1	-1	181
3	2.1097788248531946E-5	TGTGCCACCTGGGATTCAAGAGAAACTCTTTGGCAGTGGAACAACACTAGCATGGGTAAGACAAGCAACAAAGTGGAGGCAAGAAAGAATTCTCAAACTCTCACTTCAATCCTTACCATCAAGTCCGTAGAGAAAGAAGACATGGCCGTTTACTACTGTGCTGCCCGGGGGAGACTCTTT	CATWDSRETLWQWNNTSMGKTSNKVEARKNSQTLTSILTIKSVEKEDMAVYYCAARGRLF	TRGV8	.	TRGJ1	14	-1	-1	170
3	2.1097788248531946E-5	TGTGCCACCTGGGATGGGCCAGGAATAGTTAGTGATTGGATCAAGACGTTT	CATWDGPGIVSDWIKTF	TRGV4	.	TRGJP2	19	-1	-1	24
3	2.1097788248531946E-5	TGTGCCACCTGGGATAGAGGAATAGTTAGTGATTGGATCAAGACGTTT	CATWDRGIVSDWIKTF	TRGV8	.	TRGJP2	16	-1	-1	21
3	2.1097788248531946E-5	TGTGCCACCTGGGCCCAAACCACTGGTTGGTTCAAGATATTT	CATWAQTTGWFKIF	TRGV4	.	TRGJP1	12	-1	-1	18
3	2.1097788248531946E-5	TGTGCCACCTGGGACAGGTCGACCGAATATAAGAAACTCTTT	CATWDRSTEYKKLF	TRGV7	.	TRGJ1	17	-1	-1	27
3	2.1097788248531946E-5	TGTGCCACCTGGGCCCAAACCCATTATAAGAAACTCTTT	CATWAQTHYKKLF	TRGV4	.	TRGJ1	12	-1	-1	22
3	2.1097788248531946E-5	TGTGCCACCTGGGACGGGCAAGGTTATAAGAAACTCTTT	CATWDGQGYKKLF	TRGV2	.	TRGJ1	18	-1	-1	23
3	2.1097788248531946E-5	TGTGCCACCTGGGACGGACATTATAAGAAACTCTTT	CATWDGHYKKLF	TRGV5	.	TRGJ1	14	-1	-1	19
3	2.1097788248531946E-5	TGTGCCACCTGTAGGTATAAGAAACTCTTT	CATCRYKKLF	TRGV5	.	TRGJ1	10	-1	-1	15
2	1.4065192165687964E-5	TGTGCCACCTGGGACAGCCCATCAAATTATTATAAGAAACTCTTTGGCAGTGGAACAACACTCGGCACTGTCAGAAAGGAATCCGGCATTCCGTCAGGCAAATTTGAGGTGGATAGGATACCTGAAACGTCTACATCCACTCTCACCATTCACAATGTAGAGAAACAGGACATAGCTACCTACTACTGTGCCTTGTGGGAGGTGCATGTTAAGAAACTCTTT	CATWDSPSNYYKKLFGSGTTLGTVRKESGIPSGKFEVDRIPETSTSTLTIHNVEKQDIATYYCALWEVHVKKLF	TRGV5	.	TRGJ1	19	-1	-1	209
2	1.4065192165687964E-5	TGTGCCACCTGGGATACGAATATAAGAAACTCTTTGGCAGTGGAACAACACTCTTCCACTTCCACTTTGAAAATAAAGTTCTTAGAGAAAGAAGATGAGGTGGTGTACCACTGTGCCTGCTGGAGAAATTATTATAAGAAACTCTTT	CATWDTNIRNSLAVEQHSSTSTLKIKFLEKEDEVVYHCACWRNYYKKLF	TRGV8	.	TRGJ1	15	-1	-1	126
2	1.4065192165687964E-5	TGTGCCACCTGGGACGTAAACTCTTTGGCAGTGGAACAACACTCTTTGGGGTCTATTACTGTGCCACCTGGGACGGGCTCAGATTATAAGAAACTCTTT	CATWDVNSLAVEQHSLGSITVPPGTGSDYKKLF	TRGV2	.	TRGJ1	15	-1	-1	82
2	1.4065192165687964E-5	TGTGCCACCTGTAGGTGGGGCCAAGAATCGAATTATTATAAGAAACTCTTT	CATCRWGQESNYYKKLF	TRGV5	.	TRGJ1	10	-1	-1	27
2	1.4065192165687964E-5	TGTGCCACCTGGGATTCAAGAGAAACTCTTTGGCAGTGGAACAACACGTTT	CATWDSRETLWQWNNTF	TRGV8	.	TRGJP2	14	-1	-1	36
2	1.4065192165687964E-5	TGTGCCACCTGGGATGGGCCTGAGGAGTTGGATTGGATCAAGACGTTT	CATWDGPEELDWIKTF	TRGV4	.	TRGJP2	19	-1	-1	30
2	1.4065192165687964E-5	TGTGCCACCTGGGATGGGCCTGAGGAGTTGGATTATAAGAAACTCTTT	CATWDGPEELDYKKLF	TRGV4	.	TRGJ1	19	-1	-1	31
2	1.4065192165687964E-5	TGTGCCACCTGGGACAAGCATAGTAGTGATTGGATCAAGACGTTT	CATWDKHSSDWIKTF	TRGV2	.	TRGJP2	14	-1	-1	19
2	1.4065192165687964E-5	TGTGCCACCTGTGATAGAGGATATTATTATAAGAAACTCTTT	CATCDRGYYYKKLF	TRGV8	.	TRGJ1	16	-1	-1	22
2	1.4065192165687964E-5	TGTGCCACCTGGGACGGGCGGAATAGTTATAAGAAACTCTTT	CATWDGRNSYKKLF	TRGV2	.	TRGJ1	18	-1	-1	20
2	1.4065192165687964E-5	TGTGCCACCTGGGACAGCCCATCAAATTATAAGAAACTCTTT	CATWDSPSNYKKLF	TRGV5	.	TRGJ1	19	-1	-1	25
2	1.4065192165687964E-5	TGTGCCACCTGGGTTACGAATTATTATAAGAAACTCTTT	CATWVTNYYKKLF	TRGV8	.	TRGJ1	15	-1	-1	16
2	1.4065192165687964E-5	TGTGCCACCTGGGATGGGCTTTATTATAAGAAACTCTTT	CATWDGLYYKKLF	TRGV4	.	TRGJ1	18	-1	-1	20
2	1.4065192165687964E-5	TGTGCCACCTGGGACGGGCAACAATATAAGAAACTCTTT	CATWDGQQYKKLF	TRGV2	.	TRGJ1	18	-1	-1	24
2	1.4065192165687964E-5	TGTGCCACCTGGGACAGGCGGGGGTATAAGATATTT	CATWDRRGYKIF	TRGV7	.	TRGJP1	18	-1	-1	27
2	1.4065192165687964E-5	TGTGCCACCCGGGATAGGTATAAGAAACTCTTT	CATRDRYKKLF	TRGV4	.	TRGJ1	17	-1	-1	18
2	1.4065192165687964E-5	TGTGATCCCGGGGGGGGTAAGAAACTCTTT	CDPGGGKKLF	TRGV10	.	TRGJ1	3	-1	-1	17
2	1.4065192165687964E-5	TGTGCTGCGTGGGAGAGACTCTTT	CAAWERLF	TRGV10	.	TRGJ1	13	-1	-1	13
1	7.032596082843982E-6	TGTGCCTTGTCTAACCAAGAGTTGGGCAAAAAAATCAAGGTATTTGGTCCCGGAACAAAGCTTATCATAAGCATGGGTAAGACAAGCAACAAAGTGGAGGCAAGAAAGAATTCTCAAACTCTCACTTCAATCCTTACCATCAAGTCCGTAGAGAAAGAAGACATGGCCGTTTACTACTGTGCTGCGTGGGATTATCCCACTGGTTGGTTCAAGATATTT	CALSNQELGKKIKVFGPGTKLIISMGKTSNKVEARKNSQTLTSILTIKSVEKEDMAVYYCAAWDYPTGWFKIF	TRGV9	.	TRGJP1	9	-1	-1	185
1	7.032596082843982E-6	TGTGCCACCGGGGGTATTATAAGAAACTCTTTGGCAGTGGAACAACACAGCATGGGTAAGACAAGCAACAAAGTGGAGGCAAGAAAGAATTCTCAAACTCTCACTTCAATCCTTACCATCAAGTCCGTAGAGAAAGAAGACATGGCCGTTTACTACTGTGCTGCGTGGGATTATCCCACTGGTTGGTTCAAGATATTT	CATGGIIRNSLAVEQHSMGKTSNKVEARKNSQTLTSILTIKSVEKEDMAVYYCAAWDYPTGWFKIF	TRGV3	.	TRGJP1	12	-1	-1	164
1	7.032596082843982E-6	TGTGCCTCCTGGGGAGGCTTGATAAGAAACTCTTTGGCAGTGGAACAACACAGCATGGGTAAGACAAGCAACAAAGTGGAGGCAAGAAAGAGTTCTCAAACTCTCACTTCAATCCTTACCATCAAGTCCGTAGAGAAAGAAGACATGGCCGTTTACTACTGTGCTGCGTGGGATTATTATAAGAAACTCTTT	CASWGGLIRNSLAVEQHSMGKTSNKVEARKSSQTLTSILTIKSVEKEDMAVYYCAAWDYYKKLF	TRGV9	.	TRGJ1	16	-1	-1	172
1	7.032596082843982E-6	TGTGCCTTGTGGGAGGCCCCGGCCCTCGAGAAACTCTTTGGCAGTGGAACAACACCTTCCACTTCCACTTTGAAAATAAAGTTCTTAGAGAAAGAAGATGAGGTGGTGTACCACTGTGCCTGCTGGAGAAATTATTATAAGAAACTCTTT	CALWEAPALEKLFGSGTTPSTSTLKIKFLEKEDEVVYHCACWRNYYKKLF	TRGV9	.	TRGJ1	15	-1	-1	129
1	7.032596082843982E-6	TGTGCCACCTGGGATCTAGTCGCGAGAAACTCTTTGGCAGTGGAACAACACTCTTCCACTTCCACTTTGAAAATAAAGTTCTTAGAGAAAGAAGATGAGGTGGTGTACCACTGTGCCTGCTGGAGAAATTATTATAAGAAACTCTTT	CATWDLVARNSLAVEQHSSTSTLKIKFLEKEDEVVYHCACWRNYYKKLF	TRGV4	.	TRGJ1	14	-1	-1	126
1	7.032596082843982E-6	TGTGCCACCTGGGAAGTTATAAGAAACTCTTTGGCAGTGGAACAACACTCTTCCACTTCCACTTTGAAAATAAAGTTCTTAGAGAAAGAAGATGAGGTGGTGTACCACTGTGCCTGCTGGAGAAATTATTATAAGAAACTCTTT	CATWEVIRNSLAVEQHSSTSTLKIKFLEKEDEVVYHCACWRNYYKKLF	TRGV4	.	TRGJ1	13	-1	-1	123
1	7.032596082843982E-6	TGTGCCACCGGGGGTATTATAAGAAACTCTTTGGCAGTGGAACAACACTCTTTTACTGTGCCACCTGGGACAGGGGGCCAAGAATCGAATTATTATAAGAAACTCTTT	CATGGIIRNSLAVEQHSFTVPPGTGGQESNYYKKLF	TRGV3	.	TRGJ1	12	-1	-1	84
1	7.032596082843982E-6	TGTGCCACCTGGGACGGAAACCAGCAGATAGTAGTGATTGGATCAAGACGTTTGCAAAAGGGACTAGGCTCAGATTATAAGAAACTCTTT	CATWDGNQQIVVIGSRRLQKGLGSDYKKLF	TRGV2	.	TRGJ1	16	-1	-1	73
1	7.032596082843982E-6	TGTACTGCGTGGGTTCTACTCGACCCCGTTGATCTTCTTGTCCATTGGTTCAAGATATTT	CTAWVLLDPVDLLVHWFKIF	TRGV10	.	TRGJP1	12	-1	-1	44
1	7.032596082843982E-6	TGTGCCACCTGGGACAGGGGGCCAGCAGATAGTAGTGATTGGATCAAGACGTTT	CATWDRGPADSSDWIKTF	TRGV3	.	TRGJP2	17	-1	-1	28
1	7.032596082843982E-6	TGTGCCACCTGTAGGTGGGGCAGAACATCAAATTATTATAAGAAACTCTTT	CATCRWGRTSNYYKKLF	TRGV5	.	TRGJ1	10	-1	-1	27
1	7.032596082843982E-6	TGTGCCACCTGGGATATAAACCATACCACTGGTTGGTTCAAGATACTCTTT	CATWDINHTTGWFKILF	TRGV8	.	TRGJ1	15	-1	-1	39
1	7.032596082843982E-6	TGTGCCACCTGGGACGGGCAGGAACAAAGTCATTATTATAAGAAACTCTTT	CATWDGQEQSHYYKKLF	TRGV2	.	TRGJ1	18	-1	-1	31
1	7.032596082843982E-6	TGTGCCACCTGGCTTCTCTGGGCCCCTACGTATTATAAGAAACTCTTT	CATWLLWAPTYYKKLF	TRGV4	.	TRGJ1	11	-1	-1	30
1	7.032596082843982E-6	TGTGCCACCGGGGATACAAACCATACCACTGGTTGGTTCAAGATAGAT	CATGDTNHTTGWFKID	TRGV3	.	TRGJP1	13	-1	-1	22
1	7.032596082843982E-6	TGTGCTGCCCGGGGGATCCTAAATGATTATTATAAGAAACTCTTT	CAARGILNDYYKKLF	TRGV10	.	TRGJ1	7	-1	-1	25
1	7.032596082843982E-6	TGTGCCTTGTCTAACCAAGAGTTGGGCAGAAGAATCGAGGTATTT	CALSNQELGRRIEVF	TRGV9	.	TRGJP	9	-1	-1	15
1	7.032596082843982E-6	TGTGCTGCGTGGGATTATCCCACTGGTTGGATCAAGACGTTT	CAAWDYPTGWIKTF	TRGV10	.	TRGJP2	16	-1	-1	23
1	7.032596082843982E-6	TGTGCCACCTGGGATATAAACCATTATTATAAGAAACTCTTT	CATWDINHYYKKLF	TRGV8	.	TRGJ1	15	-1	-1	22
1	7.032596082843982E-6	TGTGCCACCTGGGATAGAGGATATTATTATAAGAAACTCTTT	CATWDRGYYYKKLF	TRGV8	.	TRGJ1	16	-1	-1	22
1	7.032596082843982E-6	TGTGCCACCTGGGACGGGCGGAATTATTATAAGAAACTCTTT	CATWDGRNYYKKLF	TRGV2	.	TRGJ1	18	-1	-1	20
1	7.032596082843982E-6	TGTGCCACCTGGGACGGGCGGAATAATTATAAGAAACTCTTT	CATWDGRNNYKKLF	TRGV2	.	TRGJ1	18	-1	-1	20
1	7.032596082843982E-6	TGTGCCACCTGGGACGGGGCTAATTATTATAAGAAACTCTTT	CATWDGANYYKKLF	TRGV2	.	TRGJ1	17	-1	-1	21
1	7.032596082843982E-6	TGTGCCACCTGGGACGGAAACCAGCATTATAAGAAACTCTTT	CATWDGNQHYKKLF	TRGV2	.	TRGJ1	16	-1	-1	25
1	7.032596082843982E-6	TGTGCCACCTGGGACAGGGGGCTTTATTATAAGAAACTCTTT	CATWDRGLYYKKLF	TRGV3	.	TRGJ1	17	-1	-1	23
1	7.032596082843982E-6	TGTGACCCCGTTGATCTTCTTGTCGATTGGTTCAAGATATTT	CDPVDLLVDWFKIF	TRGV10	.	TRGJP1	3	-1	-1	26
1	7.032596082843982E-6	CGTGCCTTGTGGGAGCTCCTAAACTATTATGAGAAACTCTTT	RALWELLNYYEKLF	TRGV9	.	TRGJ1	14	-1	-1	21
1	7.032596082843982E-6	TGTGCCACCTGGGATAGGGTGAGTTATAAGAAACTCTTT	CATWDRVSYKKLF	TRGV4	.	TRGJ1	18	-1	-1	23
1	7.032596082843982E-6	TGTGCCACCTGGGAGGCCGCCGGATGGTTCAAGATATTT	CATWEAAGWFKIF	TRGV2	.	TRGJP1	13	-1	-1	21
1	7.032596082843982E-6	TGTGCCACCTGGCTTCCCCATTGGATCAAGACGTTT	CATWLPHWIKTF	TRGV4	.	TRGJP2	11	-1	-1	19
1	7.032596082843982E-6	TGTGCCACCTGGCCTGATTATTATAAGAAACTCTTT	CATWPDYYKKLF	TRGV8	.	TRGJ1	11	-1	-1	16
1	7.032596082843982E-6	TGTGCCACCTGGCCTAATTATTATAAGAAACTCTTT	CATWPNYYKKLF	TRGV8	.	TRGJ1	11	-1	-1	15
1	7.032596082843982E-6	TGTGCCACCTGGGATAGAGGATATTATAAGACGTTT	CATWDRGYYKTF	TRGV8	.	TRGJP2	16	-1	-1	27
1	7.032596082843982E-6	TGTGCCACCTGGGATAGAGGATATTATAAACTCTTT	CATWDRGYYKLF	TRGV8	.	TRGJ1	16	-1	-1	21
1	7.032596082843982E-6	TGTGCCACCTGGGACTGGTATTATAAGAAACTCTTT	CATWDWYYKKLF	TRGV3	.	TRGJ1	17	-1	-1	18
1	7.032596082843982E-6	TGTGCCACCTGGGACGGGCATTATAAGAAACTCTTT	CATWDGHYKKLF	TRGV5	.	TRGJ1	18	-1	-1	19
1	7.032596082843982E-6	TGTGCCACCTGGGACAAGCATTATAAGAAACTCTTC	CATWDKHYKKLF	TRGV2	.	TRGJ1	14	-1	-1	19
1	7.032596082843982E-6	CGTGCCACCTGGGACAAGCATTATAAGAAACTCTTT	RATWDKHYKKLF	TRGV2	.	TRGJ1	14	-1	-1	19
1	7.032596082843982E-6	TGTGCTGCGTGGGGGGGTTGGTTCAAGATATTT	CAAWGGWFKIF	TRGV10	.	TRGJP1	12	-1	-1	15
1	7.032596082843982E-6	TGTGCCACCTGGTACAGGTATAAGAAACTCTTT	CATWYRYKKLF	TRGV3	.	TRGJ1	17	-1	-1	18
1	7.032596082843982E-6	TGTGCCACCTGGGACCGTTGCCCGAAACTCTTT	CATWDRCPKLF	TRGV7	.	TRGJ1	14	-1	-1	23
1	7.032596082843982E-6	TGTGCGCCTCTTTGGCAGTGGAACAAGACGTTT	CAPLWQWNKTF	TRGV4	.	TRGJP2	4	-1	-1	18
1	7.032596082843982E-6	TGTGCTGCGTGGGGTTGGTTCAAGATATTT	CAAWGWFKIF	TRGV10	.	TRGJP1	15	-1	-1	12
1	7.032596082843982E-6	TGTGCCACCTGGGATTGGATCAAGACGTTT	CATWDWIKTF	TRGV8	.	TRGJP2	17	-1	-1	12
1	7.032596082843982E-6	TGTGCCACCTGGGACGGACCCATGGTATTT	CATWDGPMVF	TRGV2	.	TRGJP1	20	-1	-1	25
1	7.032596082843982E-6	TGTGCCACCGTTAATTATAAGAAACTCTTT	CATVNYKKLF	TRGV4	.	TRGJ1	8	-1	-1	13
1	7.032596082843982E-6	TGTGTGAATTATTATAAGAAACTCTTT	CVNYYKKLF	TRGV5	.	TRGJ1	3	-1	-1	5
1	7.032596082843982E-6	TGTGCCACCTGTGGACCACTGGTT	CATCGPLV	TRGV2	.	TRGJ1	15	-1	-1	22
1	7.032596082843982E-6	CGTGTCACCTGGGAGAAAATCTTT	RVTWEKIF	TRGV8	.	TRGJ1	13	-1	-1	13
1	7.032596082843982E-6	TGTGCCACCTGGGTCCTCTTT	CATWVLF	TRGV8	.	TRGJ1	12	-1	-1	15
1	7.032596082843982E-6	TGTGTGCGCCTCTTT	CVRLF	TRGV5	.	TRGJ1	3	-1	-1	9
