# Supplementary material for: Dissection of the Human T-Cell Receptor γ Gene Repertoire in the Brain and Peripheral Blood Identifies Age- and Alzheimer's Disease-Associated Clonotype Profiles
Source: Front Immunol. 2020 Jan 29;11:12. doi: 10.3389/fimmu.2020.00012 (PMC7025544; doi:10.3389/fimmu.2020.00012)
Supplement: Supplementary file 5 [file Data_Sheet_2.zip › repertoires_corrected_and_decontaminated/196.txt]

count	freq	cdr3nt	cdr3aa	v	d	j	VEnd	DStart	DEnd	JStart
33356	0.2803826303313552	TGTCCGACCAATGAGGCCCTGAATTATTATAAGAAACTCTTT	CPTNEALNYYKKLF	TRGV9	.	TRGJ2	2	-1	-1	20
18979	0.1595329758082141	TGTGCCACCTGGGATACGGCGGATAAGAAACTCTTT	CATWDTADKKLF	TRGV8	.	TRGJ2	19	-1	-1	22
8977	0.07545853437116487	TGTGCCTTGTGGGAGGTGAGGGAAGAGTTGGGCAAAAAAATCAAGGTATTT	CALWEVREELGKKIKVF	TRGV9	.	TRGJP	17	-1	-1	19
6781	0.05699947884269455	TGTGCCTTGTGGGCAGACTTTTATTATAAGAAACTCTTT	CALWADFYYKKLF	TRGV9	.	TRGJ2	12	-1	-1	20
6666	0.056032816098717284	TGTGCCTTGTGGGACTGTTATTATAAGAAACTCTTT	CALWDCYYKKLF	TRGV9	.	TRGJ2	13	-1	-1	17
6605	0.05552006455625977	TGTGCCTTGTGGGAGGTGCCTTATTATAAGAAACTCTTT	CALWEVPYYKKLF	TRGV9	.	TRGJ2	18	-1	-1	20
5252	0.0441470672292924	TGTGCCACCTGGGATAAGCGGAAGAAACTCTTT	CATWDKRKKLF	TRGV8	.	TRGJ2	18	-1	-1	21
5106	0.042919825832590824	TGTGCCACCTGGGACAGGCTTGGGTATTATAAGAAACTCTTT	CATWDRLGYYKKLF	TRGV3	.	TRGJ2	21	-1	-1	24
4932	0.041457223072138255	TGTGCCACCTGGGATGGTCCCAAGAAACTCTTT	CATWDGPKKLF	TRGV4	.	TRGJ2	21	-1	-1	21
4402	0.0370021686868517	TGTGCCACCTGTCAGAAACTCTTT	CATCQKLF	TRGV8	.	TRGJ2	10	-1	-1	13
4122	0.03464855504934183	TGTGCCACCTGGGCTGCTAGTCCCTATACCACTGGTTGGTTCAAGATATTT	CATWAASPYTTGWFKIF	TRGV2	.	TRGJP1	12	-1	-1	24
3942	0.03313551771094262	TGTGCCACCTGGGACGGTCCTTGGGGTTATAAGAAACTCTTT	CATWDGPWGYKKLF	TRGV3	.	TRGJ2	20	-1	-1	26
3853	0.03238740480473413	TGTGCCACCTGGGATGGCAATTATTATAAGAAACTCTTT	CATWDGNYYKKLF	TRGV4	.	TRGJ2	16	-1	-1	18
3673	0.03087436746633492	TGTGCCACCTGGGGGGGGGGGAAACTCTTT	CATWGGGKLF	TRGV3	.	TRGJ2	12	-1	-1	20
1133	0.009523729468923894	TGTGCCTGCTGGATTAGCCAACTAGTGGAGCTGGGTGGTTGGTTCAAGATATTT	CACWISQLVELGGWFKIF	TRGV11	.	TRGJP1	19	-1	-1	35
586	0.004925777112788528	TGTGCCACCTGGGACGGTCCTTGGGGTTATAGGAAACTCTTT	CATWDGPWGYRKLF	TRGV3	.	TRGJ2	20	-1	-1	26
312	0.0026225980532252912	TGTGTCACCTGTCAGAAACTCTTT	CVTCQKLF	TRGV8	.	TRGJ2	10	-1	-1	13
84	7.06084091252963E-4	TGTCCGACCAATGAGGCCCTGAATTATTATAAGAAACTATTG	CPTNEALNYYKKLL	TRGV9	.	TRGJ1	2	-1	-1	20
50	4.2028814955533513E-4	TGTGCTGCGCGCAATTATTATAAGAAACTCTTT	CAARNYYKKLF	TRGV10	.	TRGJ1	8	-1	-1	12
25	2.1014407477766756E-4	TGTGCCACCTGGCTGAATTATTATAAGAAACTCTTT	CATWLNYYKKLF	TRGV2	.	TRGJ1	11	-1	-1	14
20	1.6811525982213406E-4	TGTCCGACCAATGAGGCCCTGAATTATTATAAGAAAATATTG	CPTNEALNYYKKIL	TRGV9	.	TRGJ1	2	-1	-1	20
19	1.5970949683102734E-4	TGTGCCACCTGGGATACGGCGGATAAGAAAATATTG	CATWDTADKKIL	TRGV8	.	TRGJ1	19	-1	-1	22
15	1.2608644486660053E-4	TGTGCCACCTGGGGGGGGGGGAAACTATTG	CATWGGGKLL	TRGV5	.	TRGJ1	12	-1	-1	20
14	1.1768068187549384E-4	TGTGCCACCTGGGACGGTCCTTGGGGTTATAAGAAACTATTG	CATWDGPWGYKKLL	TRGV3	.	TRGJ1	20	-1	-1	26
12	1.0086915589328043E-4	TGTGCCACCTGGGGGGGGAAACTCTTT	CATWGGKLF	TRGV3	.	TRGJ1	12	-1	-1	17
6	5.043457794664022E-5	TGTGCCTTGTGGGAGGTGCCTTATTATAAGAAAATATTG	CALWEVPYYKKIL	TRGV9	.	TRGJ1	18	-1	-1	20
6	5.043457794664022E-5	TGTGCCACCTGGGTCCAACGTAAGAAACTCTTT	CATWVQRKKLF	TRGV8	.	TRGJ1	12	-1	-1	20
5	4.2028814955533516E-5	TGTGAGAAACTCTTT	CEKLF	TRGV4	.	TRGJ1	3	-1	-1	4
4	3.3623051964426814E-5	TGTGCCACCTGGGTTTTCACTGGTTGGTTCAAGATATTT	CATWVFTGWFKIF	TRGV8	.	TRGJP1	12	-1	-1	17
4	3.3623051964426814E-5	TGTGCTGCGTGCGCTTTTTATTATAAGAAACTCTTT	CAACAFYYKKLF	TRGV10	.	TRGJ1	10	-1	-1	17
4	3.3623051964426814E-5	TGTGCCACCTGGGGGGGGGGGGGGAAACTCTTT	CATWGGGGKLF	TRGV3	.	TRGJ2	12	-1	-1	23
4	3.3623051964426814E-5	TGTGCCTTGTGGGTTAATAAGAAACTCTTT	CALWVNKKLF	TRGV9	.	TRGJ1	12	-1	-1	16
2	1.6811525982213407E-5	TGTGCCACCTGGGACGGGCCCCTATATTATAAGAAACTCTTT	CATWDGPLYYKKLF	TRGV2	.	TRGJ1	20	-1	-1	24
2	1.6811525982213407E-5	TGTGCTGCGTGGGATTCCAATTATTATAAGAAACTCTTT	CAAWDSNYYKKLF	TRGV10	.	TRGJ1	15	-1	-1	13
1	8.405762991106703E-6	TGTGCCACCTGTCAGAAACTCTTTGGCAGTGGAACAACACTCGGCACTGTCAGAAAGGAATCCGGCATTCCGTCAGGCAAATTTGAGGTGGATAGGATACCTGAAACGTCTACATCCACTCTCACCATTCACAATGTAGAGAAACAGGACATAGCTACCTACTACTGTGCCTTGTGGGAGGTGAGGGAAGAGTTGGGCAAAAAAATCAAGGTATTT	CATCQKLFGSGTTLGTVRKESGIPSGKFEVDRIPETSTSTLTIHNVEKQDIATYYCALWEVREELGKKIKVF	TRGV8	.	TRGJP	10	-1	-1	184
1	8.405762991106703E-6	TGTGCCACCTGGGATGGTCCCAAGAAACTCTTTGGCAGTGGAACAACACTCGGCACTGTCAGAAAGGAATCCGGCATTCCGTCAGGCAAATTTGAGGTGGATAGGATACCTGAAACGTCTACATCCACTCTCACCATTCACAATGTAGAGAAACAGGACATAGCTACCTACTACTGTCCGACCAATGAGGCCCTGAATTATTATAAGAAACTCTTT	CATWDGPKKLFGSGTTLGTVRKESGIPSGKFEVDRIPETSTSTLTIHNVEKQDIATYYCPTNEALNYYKKLF	TRGV4	.	TRGJ1	21	-1	-1	194
1	8.405762991106703E-6	TGTGCTTTGTGGGAGGTGTGGGAAGAGTTGGGCAAAAAAATCAAGATATTT	CALWEVWEELGKKIKIF	TRGV9	.	TRGJP	17	-1	-1	18
1	8.405762991106703E-6	TGTGCTGCGTGGGATTATAAAAGGGCGAGGAGTTATTATAAGAAACTCTTT	CAAWDYKRARSYYKKLF	TRGV10	.	TRGJ1	16	-1	-1	29
1	8.405762991106703E-6	TGTGCCACCTGGGATGGGCGATTTGGGGATTATTATAAGAAACTCTTT	CATWDGRFGDYYKKLF	TRGV4	.	TRGJ1	18	-1	-1	28
1	8.405762991106703E-6	TGTGCTGCGTGTTCCATTGGAAGGCCCCACAGCATCTTT	CAACSIGRPHSIF	TRGV10	.	TRGJ1	10	-1	-1	34
1	8.405762991106703E-6	TGTGCTGCGTGTTCCATTTATTATAAGAAACTCTTT	CAACSIYYKKLF	TRGV10	.	TRGJ1	10	-1	-1	11
1	8.405762991106703E-6	TGTGCTGCGTGGGATAATTATTATAAGAAACTCTTT	CAAWDNYYKKLF	TRGV10	.	TRGJ1	14	-1	-1	15
1	8.405762991106703E-6	TGTGCCACCTGGGATAAGGTTTATAAGAAACTCTTT	CATWDKVYKKLF	TRGV8	.	TRGJ1	15	-1	-1	20
1	8.405762991106703E-6	TGTGCCACCTGGGACAGATGTAAGAAACTCTTT	CATWDRCKKLF	TRGV3	.	TRGJ1	16	-1	-1	20
1	8.405762991106703E-6	TGTGCTGCGTGTTCAAAGAAACTCTTT	CAACSKKLF	TRGV10	.	TRGJ1	10	-1	-1	15
1	8.405762991106703E-6	TGTGCCTTGTGGGACCCAAAACTCTTT	CALWDPKLF	TRGV9	.	TRGJ1	13	-1	-1	18
1	8.405762991106703E-6	TGTGCGGGGGGGAAACTCTTT	CAGGKLF	TRGV10	.	TRGJ1	4	-1	-1	11
