# Supplementary material for: Dissection of the Human T-Cell Receptor γ Gene Repertoire in the Brain and Peripheral Blood Identifies Age- and Alzheimer's Disease-Associated Clonotype Profiles
Source: Front Immunol. 2020 Jan 29;11:12. doi: 10.3389/fimmu.2020.00012 (PMC7025544; doi:10.3389/fimmu.2020.00012)
Supplement: Supplementary file 5 [file Data_Sheet_2.zip › repertoires_corrected_and_decontaminated/981br.txt]

count	freq	cdr3nt	cdr3aa	v	d	j	VEnd	DStart	DEnd	JStart
9522	0.08213364615769453	TGTGCCTTGTGGGAGGACTTCAATTATTATAAGAAACTCTTT	CALWEDFNYYKKLF	TRGV9	.	TRGJ1	15	-1	-1	18
8485	0.07318882457971415	TGTGCCTTGTGGGAGGAGGGTATTTATAAGAAACTCTTT	CALWEEGIYKKLF	TRGV9	.	TRGJ1	15	-1	-1	23
6498	0.056049614863757515	TGTGCCACCTGGGATGCGCCGAATTATTATAAGAAACTCTTT	CATWDAPNYYKKLF	TRGV4	.	TRGJ2	19	-1	-1	19
6456	0.05568733665134172	TGTGCCACCTGGGACGGGCGAGACGGGGAATCATATAAGAAACTCTTT	CATWDGRDGESYKKLF	TRGV2	.	TRGJ2	18	-1	-1	27
5591	0.048226130609921244	TGTGCTGCGTGGGCCCCCAATGGTTGGTTCAAGATATTT	CAAWAPNGWFKIF	TRGV10	.	TRGJP1	12	-1	-1	16
5587	0.048191627923024505	TGTGCTGCGTGGGTCGCCCGAGGAGAGAAACTCTTT	CAAWVARGEKLF	TRGV10	.	TRGJ2	12	-1	-1	25
5181	0.04468960520300518	TGTGCTGCGTCCACTGGTTGGTTCAAGATATTT	CAASTGWFKIF	TRGV10	.	TRGJP1	9	-1	-1	10
4819	0.041567112038850024	TGTGCCTTGTGGAACACATCTTATTATAAGAAACTCTTT	CALWNTSYYKKLF	TRGV9	.	TRGJ1	11	-1	-1	20
3957	0.034131783012602106	TGTGCCACCCGGGGTTATAAGAAACTCTTT	CATRGYKKLF	TRGV4	.	TRGJ2	12	-1	-1	14
3626	0.031276685671896697	TGTGCCACCTGGGATGGGCGGCTTAAGAAACTCTTT	CATWDGRLKKLF	TRGV4	.	TRGJ2	18	-1	-1	23
3606	0.031104172237412988	TGTGCCACCTGGGATATGGGGGAACTCTTT	CATWDMGELF	TRGV8	.	TRGJ2	15	-1	-1	22
3555	0.030664262979479526	TGTGCCACCTATTATAAGAAACTCTTT	CATYYKKLF	TRGV4	.	TRGJ2	9	-1	-1	9
3397	0.029301406847058214	TGTGCCACCTGGGATGAGAAACTCTTT	CATWDEKLF	TRGV5	.	TRGJ2	13	-1	-1	13
3381	0.029163396099471245	TGTGCTGCGTGGGATATGGAGGGAAAACTCTTT	CAAWDMEGKLF	TRGV10	.	TRGJ1	14	-1	-1	24
3231	0.02786954534084342	TGTGCCACCTGGGATAGTGATTGGATCAAGACGTTT	CATWDSDWIKTF	TRGV8	.	TRGJP2	16	-1	-1	14
3220	0.027774662951877378	TGTGCCACCTGGGATAGAATGAATTATAAGAAACTCTTT	CATWDRMNYKKLF	TRGV8	.	TRGJ2	16	-1	-1	22
3185	0.027472764441530885	TGTGCCACCTGGGATAGGTTGGCCCATAAGAAACTCTTT	CATWDRLAHKKLF	TRGV8	.	TRGJ1	17	-1	-1	25
3063	0.02642043249118025	TGTGCTGCGTGGGATTATACCACTGGTTGGTTCAAGATATTT	CAAWDYTTGWFKIF	TRGV10	.	TRGJP1	16	-1	-1	8
2977	0.025678624722900296	TGTGCCACCTGGGCCTCAGGCCAGAATTATTATAAGAAACTCTTT	CATWASGQNYYKKLF	TRGV4	.	TRGJ1	12	-1	-1	23
2716	0.023427324402887875	TGTGCTGCGTGGGAGCACCTAGAGAATTATTATAAGAAACTCTTT	CAAWEHLENYYKKLF	TRGV10	.	TRGJ1	13	-1	-1	23
2687	0.023177179922886496	TGTGCCACCTGGGACCTGAATTATTATAAGAAACTCTTT	CATWDLNYYKKLF	TRGV8	.	TRGJ2	13	-1	-1	17
2395	0.020658483779424322	TGTGCCACCTGGGACAAGAGGAGGTATAAGAAACTCTTT	CATWDKRRYKKLF	TRGV7	.	TRGJ2	15	-1	-1	24
2102	0.018131161964237964	TGTGCCACCTGGGTTTGTAAGAAACTCTTT	CATWVCKKLF	TRGV4	.	TRGJ1	12	-1	-1	14
2042	0.017613621660786834	TGTGCCACCTGGGAGAAACTCTTT	CATWEKLF	TRGV5	.	TRGJ2	13	-1	-1	13
2015	0.017380728524233825	TGTGCCACCTGGGACCCAGGTTCGAAACTCTTT	CATWDPGSKLF	TRGV2	.	TRGJ1	14	-1	-1	23
1847	0.015931615674570656	TGTGCCACCTGGCCCCCTTATTATAAGAAACTCTTT	CATWPPYYKKLF	TRGV8	.	TRGJ2	11	-1	-1	17
1825	0.015741850896638574	TGTGCCACCTGGGACGGGCGAGGGGAGAAACTCTTT	CATWDGRGEKLF	TRGV2	.	TRGJ2	18	-1	-1	25
1547	0.013343914157315001	TGTGCCACCTGGGATGGGCAATATTATAAGAAACTCTTT	CATWDGQYYKKLF	TRGV4	.	TRGJ1	18	-1	-1	21
1474	0.012714240121449458	TGTGCCACCTGGGACAGGCCAAATCGGAATTATAAGAAACTCTTT	CATWDRPNRNYKKLF	TRGV3	.	TRGJ2	19	-1	-1	28
1459	0.012584855045586676	TGTGCCACCTGGGATGTTTATTATAAGAAACTCTTT	CATWDVYYKKLF	TRGV4	.	TRGJ2	15	-1	-1	17
1344	0.01159290279730534	TGTGCCACCTGGGACAGGCAAAAGAAACTCTTT	CATWDRQKKLF	TRGV7	.	TRGJ2	18	-1	-1	21
1170	0.010092035917297059	TGTGCCTGCTGGACTAAAACTTATTATAAGAAACTCTTT	CACWTKTYYKKLF	TRGV11	.	TRGJ1	15	-1	-1	20
685	0.005908585131067082	TGCGCCACCTGGCCCCCTTATTATAAGAAACTCTTT	CATWPPYYKKLF	TRGV8	.	TRGJ1	11	-1	-1	17
677	0.005839579757273597	TGTGCCTGCTGGATTATTCTTCTCTACCCCGAGGCGCCCGCTCTTAGTGATTGGATCAAGACGTTT	CACWIILLYPEAPALSDWIKTF	TRGV11	.	TRGJP2	15	-1	-1	44
267	0.002303054350357534	TGTGCCTGCTGGACCCATGGCACTGGTTGGTTCAAGATATTT	CACWTHGTGWFKIF	TRGV11	.	TRGJP1	12	-1	-1	20
226	0.0019494018096659277	TGTGCCTGCTGGATTAGTACATGGGGTGGTAGTAGTGATTGGATCAAGACGTTT	CACWISTWGGSSDWIKTF	TRGV11	.	TRGJP2	16	-1	-1	29
8	6.900537379348417E-5	TGTGCCACCTGGGACAGACCGAATTATTATAAGAAACTCTTT	CATWDRPNYYKKLF	TRGV7	.	TRGJ1	19	-1	-1	19
5	4.31283586209276E-5	TGTGCCACCTGGGATAGAATGAATTATTATAAGAAACTCTTT	CATWDRMNYYKKLF	TRGV8	.	TRGJ1	16	-1	-1	20
5	4.31283586209276E-5	TGTGCCACCTGGGATGCGCCGAATTATAAGAAACTCTTT	CATWDAPNYKKLF	TRGV4	.	TRGJ1	19	-1	-1	22
5	4.31283586209276E-5	TGTGCCACCTGGGAGGTACCTTATTATAAGAAACTCTTT	CATWEVPYYKKLF	TRGV4	.	TRGJ1	13	-1	-1	20
5	4.31283586209276E-5	TGTGCCACCTGGGACCCCGGGAGGAAACTCTTT	CATWDPGRKLF	TRGV2	.	TRGJ1	14	-1	-1	23
4	3.4502686896742085E-5	TGTGCCACCTGGGACAGGCCAAATCGGAATTATTATAAGAAACTCTTT	CATWDRPNRNYYKKLF	TRGV3	.	TRGJ1	19	-1	-1	26
4	3.4502686896742085E-5	TGTGCCACCTGGGATAGAATGAAACTCTTT	CATWDRMKLF	TRGV8	.	TRGJ1	16	-1	-1	20
4	3.4502686896742085E-5	TGTGCCACCTGGGACGGGGAACTCTTT	CATWDGELF	TRGV2	.	TRGJ1	17	-1	-1	19
3	2.5877015172556563E-5	TGTGCCACCTGGGCCTCAGGCCAGAATTATAAGAAACTCTTT	CATWASGQNYKKLF	TRGV4	.	TRGJ1	12	-1	-1	25
3	2.5877015172556563E-5	TGTGCCACCTGGGACGGTCCTTATTATAAGAAACTCTTT	CATWDGPYYKKLF	TRGV2	.	TRGJ1	19	-1	-1	20
3	2.5877015172556563E-5	TGTGCCACCTGGGACGGGCCGTGGGATAAGAAACTCTTT	CATWDGPWDKKLF	TRGV2	.	TRGJ1	19	-1	-1	25
3	2.5877015172556563E-5	TGTGCCTTGTGGGAGGCCACCTCTGGGAAACTCTTT	CALWEATSGKLF	TRGV9	.	TRGJ1	22	-1	-1	26
3	2.5877015172556563E-5	TGTGCCACCTGGGACCTGAATTATAAGAAACTCTTT	CATWDLNYKKLF	TRGV8	.	TRGJ1	13	-1	-1	19
2	1.7251343448371042E-5	TGTGCCGGCACTGTCAGAAAGGAATCCGGCATTCCGTCAGGCAAATTTGAGGTGGATAGGATACCTGAAACGTCTACATCCACTCTCACCATTCACAATGTAGAGAAACAGGACATAGCTACCTACTACTGTGCCTTGTGGGAGGACTTCAATTATTATAAGAAACTCTTT	CAGTVRKESGIPSGKFEVDRIPETSTSTLTIHNVEKQDIATYYCALWEDFNYYKKLF	TRGV4	.	TRGJ1	5	-1	-1	147
2	1.7251343448371042E-5	TGTGCCACCTGGGATGCGCCGAATTATTATAAGAAACTCTTTGGCAGTGGAACAACACTTAATGATAAGCTTTGTTCCGGCTTCCACTTCCTCTTT	CATWDAPNYYKKLFGSGTTLNDKLCSGFHFLF	TRGV4	.	TRGJ1	19	-1	-1	90
2	1.7251343448371042E-5	TGTGCCACCTGGGACGGAAAAATACCACTGGTTGGGTATTATAAGAAACTCTTT	CATWDGKIPLVGYYKKLF	TRGV3	.	TRGJ1	14	-1	-1	36
2	1.7251343448371042E-5	TGTGCCACCTGGGAAACCTCATTTTTTAGTGATTGGATCAAGACGTTT	CATWETSFFSDWIKTF	TRGV4	.	TRGJP2	13	-1	-1	26
2	1.7251343448371042E-5	TGTGCCACCTGGGACGGGCCGAGTAGTGATTGGATCAAGACGTTT	CATWDGPSSDWIKTF	TRGV2	.	TRGJP2	19	-1	-1	21
2	1.7251343448371042E-5	TGTGCCACCTGGGATGGGCAATATTATTATAAGAAACTCTTT	CATWDGQYYYKKLF	TRGV4	.	TRGJ1	18	-1	-1	22
2	1.7251343448371042E-5	TGTGCCACCTGGGATGGGGGGAGCTGGTTCAAGATATTT	CATWDGGSWFKIF	TRGV4	.	TRGJP1	17	-1	-1	24
2	1.7251343448371042E-5	TGTGCCACCTGGGACAGCCCCGATTGGATCAAGACGTTT	CATWDSPDWIKTF	TRGV3	.	TRGJP2	19	-1	-1	21
2	1.7251343448371042E-5	TGTGCCACCTGGGAGGGCTGCACTTCTAAGAAACTCTTT	CATWEGCTSKKLF	TRGV4	.	TRGJ1	17	-1	-1	23
2	1.7251343448371042E-5	TGTGCCACCTGGGATGGGCATTATAAGAAACTCTTT	CATWDGHYKKLF	TRGV4	.	TRGJ1	18	-1	-1	19
2	1.7251343448371042E-5	TGTGCTGCGTGGGATTATTATAAGAAACTCTTT	CAAWDYYKKLF	TRGV10	.	TRGJ1	16	-1	-1	13
2	1.7251343448371042E-5	TGTGCTGCGTGGGAGCACCTAGAGAAACTCTTT	CAAWEHLEKLF	TRGV10	.	TRGJ1	13	-1	-1	22
2	1.7251343448371042E-5	TGTGCCTTGTGGGATAGTTATAAGAAACTCTTT	CALWDSYKKLF	TRGV9	.	TRGJ1	13	-1	-1	17
2	1.7251343448371042E-5	TGTGCCACCTGGGACGGAAAAATCAAGGTATTT	CATWDGKIKVF	TRGV2	.	TRGJP	16	-1	-1	17
2	1.7251343448371042E-5	TGTGCCACCTGGGTCCGGATATTT	CATWVRIF	TRGV4	.	TRGJP1	12	-1	-1	17
1	8.625671724185521E-6	TGTGCCACCTGGGATATGGGGGAACTCTTTGGCAGTGGAACAACACCCGGCACTGTCAGAAAGGAATCCGGCATTCCGTCAGGCAAATTTGAGGTGGATAGGATACCTGAAACGTCTACATCCACTCTCACCATTCACAATGTAGAGAAACAGGACATAGCTACCTACTACTGTGCCTTGTGGGAGGACTTCAATTATTATAAGAAACTCTTT	CATWDMGELFGSGTTPGTVRKESGIPSGKFEVDRIPETSTSTLTIHNVEKQDIATYYCALWEDFNYYKKLF	TRGV8	.	TRGJ1	15	-1	-1	189
1	8.625671724185521E-6	TGTGCCTTGTGGGAGACAGCGGGGCTTATTATAAGAAACTCTTTGGCTAGCATGGGTAAGACAAGCAACAAAGTGGAGGCAAGAAAGAATTCTCAAACTCTCACTTCAATCCTTACCATCAAGTCCGTAGAGAAAGAAGACATGGCCGTTTACTACTGTGCTGCGTGGGCCCCCAATGGTTGGTTCAAGATATTT	CALWETAGLIIRNSLASMGKTSNKVEARKNSQTLTSILTIKSVEKEDMAVYYCAAWAPNGWFKIF	TRGV9	.	TRGJP1	14	-1	-1	172
1	8.625671724185521E-6	TGTGCCACCTGGGATGGGCATGGAGCAAATCTTTGGCAGTGGAACAACACTAGCATGGGTAAGACAAGCAACAAAGTGGAGGCAAGAAAGAATTCTCAAACTCTCACTTCAATCCTTACCATCAAGTCCGTAGAGAAAGAAGACATGGCCGTTTACTACTGTGCTGCGTGGGTCGCCCGAGGAGAGAAACTCTTT	CATWDGHGANLWQWNNTSMGKTSNKVEARKNSQTLTSILTIKSVEKEDMAVYYCAAWVARGEKLF	TRGV4	.	TRGJ1	18	-1	-1	184
1	8.625671724185521E-6	TGTGCTGCGTGGGACCCAAAGGTTGGTATAAGAAACTCTTTGGCAGTGGAACAACACTCTTCCACTTCCACTTTGAAAATAAAGTTCTTAGAGAAAGAAGATGAGGTGGTGTACCACTGTGCCTGCTGGACTAAAACTTATTATAAGAAACTCTTT	CAAWDPKVGIRNSLAVEQHSSTSTLKIKFLEKEDEVVYHCACWTKTYYKKLF	TRGV10	.	TRGJ1	13	-1	-1	137
1	8.625671724185521E-6	TGTGCCACCTATTATAAGAAACTCTTTGGCAGTGGAACAACACCTTCCACTTCCACTTTGAAAATAAAGTTCTTAGAGAAAGAAGATGAGGTGGTGTACCACTGTGCCTGCTGGACTAAAACTTATTATAAGAAACTCTTT	CATYYKKLFGSGTTPSTSTLKIKFLEKEDEVVYHCACWTKTYYKKLF	TRGV2	.	TRGJ1	9	-1	-1	122
1	8.625671724185521E-6	TGTGCCACCTGGGATAGACTCGGGCGAGACGGGGAATCATATAAGAAACTCTTT	CATWDRLGRDGESYKKLF	TRGV8	.	TRGJ1	16	-1	-1	33
1	8.625671724185521E-6	TGTGCCTTGTGGGAGGCGCTCGAGTTGGGCAAAAAAATCAAGGTATTT	CALWEALELGKKIKVF	TRGV9	.	TRGJP	18	-1	-1	21
1	8.625671724185521E-6	TGTGCCACCTGGGACGGGCTCTGCTGGTTGGCCCATAAGAAACTCTTT	CATWDGLCWLAHKKLF	TRGV2	.	TRGJ1	18	-1	-1	34
1	8.625671724185521E-6	TGTGTCACCTGGGATGGGGAGCTGGATTATTATAAGAAACTCTTT	CVTWDGELDYYKKLF	TRGV4	.	TRGJ1	17	-1	-1	25
1	8.625671724185521E-6	TGTGCTGCGTGGGAGCACCTGGGTAGGCATTATAAGAAACTCTTT	CAAWEHLGRHYKKLF	TRGV10	.	TRGJ1	13	-1	-1	28
1	8.625671724185521E-6	TGTGCCACCTGGGATAAAATCTCTGCTGGTTGGTTCAAGATATTT	CATWDKISAGWFKIF	TRGV4	.	TRGJP1	14	-1	-1	25
1	8.625671724185521E-6	TGTGCTGCGTGGGAGGACTTCAATTATTATAAGAAACTCTTT	CAAWEDFNYYKKLF	TRGV10	.	TRGJ1	13	-1	-1	18
1	8.625671724185521E-6	TGTGCCGCCTGGGACGGCTCTCCCTGGGGTAAGAAACTCTTT	CAAWDGSPWGKKLF	TRGV2	.	TRGJ1	16	-1	-1	29
1	8.625671724185521E-6	TGTGCCACCTGGGCCTCAGGCCAGAATTATTATAAGATATTT	CATWASGQNYYKIF	TRGV4	.	TRGJP1	12	-1	-1	33
1	8.625671724185521E-6	TGTGCCACCTGGGACGGGCCCCCTTATTATAAGAAACTCTTT	CATWDGPPYYKKLF	TRGV2	.	TRGJ1	20	-1	-1	23
1	8.625671724185521E-6	TGTGCCACCCAAAGATGGGGTAGTGATTGGATCAAGACGTTT	CATQRWGSDWIKTF	TRGV5	.	TRGJP2	8	-1	-1	19
1	8.625671724185521E-6	TGTGCTGCGTGGGATTACGATCGAGGAGAGAAACTCTTT	CAAWDYDRGEKLF	TRGV10	.	TRGJ1	18	-1	-1	28
1	8.625671724185521E-6	TGTGCTGCGTGGGATAGGTTGGCCCATAAGAAACTCTTT	CAAWDRLAHKKLF	TRGV10	.	TRGJ1	14	-1	-1	25
1	8.625671724185521E-6	TGTGCCACCTGGCCCCCTTATTATTATAAGAAACTCTTT	CATWPPYYYKKLF	TRGV8	.	TRGJ1	11	-1	-1	19
1	8.625671724185521E-6	TGTGCCACCTGGGATGGGGGGAGCTGGATCAAGACGTCT	CATWDGGSWIKTS	TRGV4	.	TRGJP2	17	-1	-1	24
1	8.625671724185521E-6	TGTGCCACCTGGGACGGGCTGTATTATAAGAAACTCTTT	CATWDGLYYKKLF	TRGV2	.	TRGJ1	18	-1	-1	21
1	8.625671724185521E-6	AGTGCCACCTGGGATGGGCCTGGTTGGTTCAAGATATTT	SATWDGPGWFKIF	TRGV4	.	TRGJP1	19	-1	-1	19
1	8.625671724185521E-6	TGTGCCCTGTGGGAGGCCACCTCTGGGAAACTCTTT	CALWEATSGKLF	TRGV9	.	TRGJ1	22	-1	-1	26
1	8.625671724185521E-6	TGTGCCACCTGGGGCGGGCATTATAAGAAACTCTTT	CATWGGHYKKLF	TRGV2	.	TRGJ1	18	-1	-1	19
1	8.625671724185521E-6	TGTGCCACCTGGGATAGGTTGGCCCATAAGACGTTT	CATWDRLAHKTF	TRGV8	.	TRGJP2	17	-1	-1	27
1	8.625671724185521E-6	TGTGCCACCTGGGACGGGCATTATAAGAAACTCTTT	CATWDGHYKKLF	TRGV2	.	TRGJ1	18	-1	-1	19
1	8.625671724185521E-6	TGTGCCACCTGGGACAAGAGGAGGTATAAGATATTT	CATWDKRRYKIF	TRGV7	.	TRGJP1	15	-1	-1	27
1	8.625671724185521E-6	CGTGCCTTGTGGGCTGTCGTTTGGATCAAGACGTTT	RALWAVVWIKTF	TRGV9	.	TRGJP2	12	-1	-1	20
1	8.625671724185521E-6	TGTGCCACTTGGGGGGATTATAAGAAACTCTTT	CATWGDYKKLF	TRGV4	.	TRGJ1	12	-1	-1	16
1	8.625671724185521E-6	TGTGCCACCTGGGATGGGCGGCTTAAGACGTTT	CATWDGRLKTF	TRGV8	.	TRGJP2	18	-1	-1	24
1	8.625671724185521E-6	TGTACTGCGTGGGATTATTATAAGAAACTCTTT	CTAWDYYKKLF	TRGV10	.	TRGJ1	16	-1	-1	13
1	8.625671724185521E-6	TGTGCCACCTGGGGGGTGGGGAAACTCTTT	CATWGVGKLF	TRGV3	.	TRGJ1	12	-1	-1	20
1	8.625671724185521E-6	TGTGCTGCGTCCACTGGTTGGATATTT	CAASTGWIF	TRGV10	.	TRGJP1	9	-1	-1	20
