# Supplementary material for: Dissection of the Human T-Cell Receptor γ Gene Repertoire in the Brain and Peripheral Blood Identifies Age- and Alzheimer's Disease-Associated Clonotype Profiles
Source: Front Immunol. 2020 Jan 29;11:12. doi: 10.3389/fimmu.2020.00012 (PMC7025544; doi:10.3389/fimmu.2020.00012)
Supplement: Supplementary file 5 [file Data_Sheet_2.zip › repertoires_corrected_and_decontaminated/688br.txt]

count	freq	cdr3nt	cdr3aa	v	d	j	VEnd	DStart	DEnd	JStart
19799	0.10344953706606475	TGTGCCTTGTGGGAGGCGAATTATTATAAGAAACTCTTT	CALWEANYYKKLF	TRGV9	.	TRGJ1	15	-1	-1	16
8526	0.04454824753903066	TGTGCCTTGTGCTATAAGAAACTCTTT	CALCYKKLF	TRGV9	.	TRGJ1	10	-1	-1	12
7281	0.038043137500783746	TGTGCCTTGTGGGACCCCAATAAGAAACTCTTT	CALWDPNKKLF	TRGV9	.	TRGJ1	13	-1	-1	19
6459	0.03374819737914603	TGTGCCTTGTGGGAGGTGCGTCCCGAACTCTTT	CALWEVRPELF	TRGV9	.	TRGJ1	18	-1	-1	25
5657	0.02955775701715886	TGTGCCTTGTGGGAGGCCCGTGATTGGATCAAGACGTTT	CALWEARDWIKTF	TRGV9	.	TRGJP2	15	-1	-1	19
5421	0.02832465985328234	TGTGCCACCTGGGAAAAGAAACTCTTT	CATWEKKLF	TRGV8	.	TRGJ1	13	-1	-1	15
4671	0.024405918866386607	TGTGCCACCTACCTTTATAGTAGTGATTGGATCAAGACGTTT	CATYLYSSDWIKTF	TRGV8	.	TRGJP2	9	-1	-1	8
4588	0.023972244863836815	TGTGCCTTGAAGAAACTCTTT	CALKKLF	TRGV9	.	TRGJ1	8	-1	-1	9
4337	0.022660772880222377	TGTGCCTTGTGGGAACCTTCCAAGAAACTCTTT	CALWEPSKKLF	TRGV9	.	TRGJ1	13	-1	-1	21
4089	0.02136497586055552	TGTGCCTTGTGGCCCCTCTTT	CALWPLF	TRGV9	.	TRGJ1	11	-1	-1	15
3827	0.01999602900913328	TGTGCCTTGTGGGAGGTGTGTTATAAGAAACTCTTT	CALWEVCYKKLF	TRGV9	.	TRGJ2	17	-1	-1	20
3691	0.01928543064350952	TGTGCCTTGTGGGAGGTGCACTATAAGAAACTCTTT	CALWEVHYKKLF	TRGV9	.	TRGJ1	20	-1	-1	21
3677	0.019212280811754134	TGTGCCTTGTGGGAGGAGAATTATTATAAGAAACTCTTT	CALWEENYYKKLF	TRGV9	.	TRGJ1	15	-1	-1	17
3640	0.01901895625640061	TGTGCCTTGTGGGAGCCCCAGGGTTATTATAAGAAACTCTTT	CALWEPQGYYKKLF	TRGV9	.	TRGJ2	14	-1	-1	23
3612	0.018872656592889836	TGTGCCTTGTGGGAGGTGCTGAATAAGAAACTCTTT	CALWEVLNKKLF	TRGV9	.	TRGJ2	18	-1	-1	22
3556	0.01858005726586829	TGTGCCTTGTGGGAGTCTGCTTATTATAAGAAACTCTTT	CALWESAYYKKLF	TRGV9	.	TRGJ1	14	-1	-1	20
3443	0.017989633623842666	TGTGCCTTGTGGGAGCCTCCGAATTATTATAAGAAACTCTTT	CALWEPPNYYKKLF	TRGV9	.	TRGJ1	14	-1	-1	19
3384	0.017681359332873535	TGTGCCTTGTGGGACCCCCAGGGTTATTATAAGAAACTCTTT	CALWDPQGYYKKLF	TRGV9	.	TRGJ2	13	-1	-1	23
3292	0.01720066043848099	TGTGCCTTGTGGGAGGTGCAAGAGTTGGGCAAAAAAATCAAGGTATTT	CALWEVQELGKKIKVF	TRGV9	.	TRGJP	19	-1	-1	17
3279	0.017132735594708133	TGTGCCACCTGGGACGGGCTGGATTATAAGAAACTCTTT	CATWDGLDYKKLF	TRGV2	.	TRGJ2	18	-1	-1	22
3268	0.017075260726900326	TGTGCCTTGTGGGACCACGTTCGAGAGTTGGGCAAAAAAATCAAGGTATTT	CALWDHVRELGKKIKVF	TRGV9	.	TRGJP	13	-1	-1	23
2816	0.014713566158797835	TGTGCCACCTGGGACCGTTGCCCGAAACTCTTT	CATWDRCPKLF	TRGV3	.	TRGJ1	14	-1	-1	23
2749	0.014363491963968482	TGTGCTGCGTGGGATACCCAGAGGGCATATTATAAGAAACTCTTT	CAAWDTQRAYYKKLF	TRGV10	.	TRGJ2	14	-1	-1	27
2564	0.01339686918720087	TGTGCTGCGTGGGAGAGCTATACCACTGGTTGGTTCAAGATATTT	CAAWESYTTGWFKIF	TRGV10	.	TRGJP1	13	-1	-1	18
2428	0.01268627082157711	TGTGCCACCTGGGAAGGCTATTATAAGAAACTCTTT	CATWEGYYKKLF	TRGV8	.	TRGJ2	20	-1	-1	18
2137	0.011165799318661566	TGTGCCTTGTGGGAGGCCCGACCATCGGATAAGAAACTCTTT	CALWEARPSDKKLF	TRGV9	.	TRGJ1	15	-1	-1	28
2107	0.011009049679185737	TGTGCTGCGTTGGGTTATAAGAAACTCTTT	CAALGYKKLF	TRGV10	.	TRGJ2	16	-1	-1	14
2062	0.010773925219971994	TGTGCCACCTGGGACGCTATGAATAAGAAACTCTTT	CATWDAMNKKLF	TRGV2	.	TRGJ1	15	-1	-1	22
2026	0.010585825652601	TTGGGGCACCCCGGACCTAAGAAACTCTTT	LGHPGPKKLF	TRGV9	.	TRGJ2	0	-1	-1	17
1916	0.010011076974522958	TGTGCCACCTGGGACCGCCCCCTTTATTATAAGAAACTCTTT	CATWDRPLYYKKLF	TRGV2	.	TRGJ1	20	-1	-1	23
1916	0.010011076974522958	TGTGCCTTGTGTTTGAGATATAAGAAACTCTTT	CALCLRYKKLF	TRGV9	.	TRGJ2	10	-1	-1	18
1859	0.009713252659518883	TGTGCCACCTGGGGGAAGAAACTCTTT	CATWGKKLF	TRGV8	.	TRGJ1	12	-1	-1	15
1812	0.009467678224340083	TGTGCTGCGTGGGATAAGGTCTTGGGTAAGAAACTCTTT	CAAWDKVLGKKLF	TRGV10	.	TRGJ2	14	-1	-1	26
1800	0.009404978368549753	TGTGCCTTGTGGGAGGTGCAGTATAAGAAACTCTTT	CALWEVQYKKLF	TRGV9	.	TRGJ1	19	-1	-1	21
1761	0.009201203837231175	TGTGCCACCTGGGACAGCCATAAGAAACTCTTT	CATWDSHKKLF	TRGV3	.	TRGJ2	16	-1	-1	19
1718	0.008976529353982486	TGTGCCTTGTGGGAGGTGCAGGGGAATCATTATAAGAAACTCTTT	CALWEVQGNHYKKLF	TRGV9	.	TRGJ1	19	-1	-1	23
1638	0.008558530315380274	TGTGCCTTGTGGGAGGTGCAGAGGGAGTTGGGCAAAAAAATCAAGGTATTT	CALWEVQRELGKKIKVF	TRGV9	.	TRGJP	19	-1	-1	24
1613	0.008427905615817084	TGTGCTGCGGGTTATTATAAGAAACTCTTT	CAAGYYKKLF	TRGV10	.	TRGJ2	8	-1	-1	11
1573	0.008218906096515977	TGTGCTGCGTGGGATTTATTTGATAAGAAACTCTTT	CAAWDLFDKKLF	TRGV10	.	TRGJ1	15	-1	-1	12
1286	0.006719334545530546	TGTGCTGCGTGGGATCTTTATTATAAGAAACTCTTT	CAAWDLYYKKLF	TRGV10	.	TRGJ1	14	-1	-1	17
1285	0.0067141095575480175	TGTGCTGCGGGGCCCCGCGTACTAAATAAGAAACTCTTT	CAAGPRVLNKKLF	TRGV10	.	TRGJ1	11	-1	-1	25
1275	0.006661859677722742	TGTGCCACCTGGGACGGGCTACTCTTT	CATWDGLLF	TRGV2	.	TRGJ1	18	-1	-1	20
1189	0.006212510711225364	TGTGCCACCTGGGACCGGAATTATTATAAGAAACTCTTT	CATWDRNYYKKLF	TRGV2	.	TRGJ2	17	-1	-1	17
1141	0.005961711288064038	TGTGCTGCGTGGGATTATTGGAGGCGCGTATTTCCAAAACTCTTT	CAAWDYWRRVFPKLF	TRGV10	.	TRGJ1	16	-1	-1	36
1014	0.005298137814283027	TGTGCCACCTGGGACGGGCGGGAGAAACTCTTT	CATWDGREKLF	TRGV2	.	TRGJ2	18	-1	-1	22
1004	0.005245887934457751	TGTGCCACCTGGGACGGGCTTAAGTGCCTCTTT	CATWDGLKCLF	TRGV2	.	TRGJ1	18	-1	-1	27
971	0.005073463331034338	TGTGCCACCTGGGACGGGCCGTGCAAGAAACTCTTT	CATWDGPCKKLF	TRGV2	.	TRGJ1	19	-1	-1	24
903	0.004718164148222459	TGTGCCACCTGGGACGATGAGGGGTATAAGAAACTCTTT	CATWDDEGYKKLF	TRGV2	.	TRGJ1	15	-1	-1	24
892	0.004660689280414655	TGTGCTGCGTGGGGAGGTTGGTTCAAGATATTT	CAAWGGWFKIF	TRGV10	.	TRGJP1	12	-1	-1	15
868	0.004535289568833992	TGTGCTGCGTGGGATCGGATATGCGTTAAGAAACTCTTT	CAAWDRICVKKLF	TRGV10	.	TRGJ1	14	-1	-1	26
862	0.004503939640938826	TGTGCCACCTGGGACGGGCCCGATTGGATCAAGACGTTT	CATWDGPDWIKTF	TRGV2	.	TRGJP2	21	-1	-1	21
860	0.00449348966497377	TGTGCCACCTGGGACAGTGATTGGATCAAGACGTTT	CATWDSDWIKTF	TRGV2	.	TRGJP2	14	-1	-1	15
846	0.004420339833218384	TGTGCCACCTGGGACGGGCCCGAGTATCGGTATAAGAAACTCTTT	CATWDGPEYRYKKLF	TRGV2	.	TRGJ1	21	-1	-1	30
828	0.0043262900495328865	TGTGCTGCGTGGGATTGGCGAGCCACTGGTTGGTTCAAGATATTT	CAAWDWRATGWFKIF	TRGV10	.	TRGJP1	15	-1	-1	22
824	0.004305390097602776	TGTGCCACCTGGGACGGGCCGCGGAGTAGTGATTGGATCAAGACGTTT	CATWDGPRSSDWIKTF	TRGV2	.	TRGJP2	19	-1	-1	24
823	0.004300165109620248	TGTGCCACCTGGGACGGGCGGCGTAGTGATTGGATCAAGACGTTT	CATWDGRRSDWIKTF	TRGV2	.	TRGJP2	18	-1	-1	22
821	0.004289715133655192	TGTGCCACCTGGGACGGGCAACGGGGTTATAAGAAACTCTTT	CATWDGQRGYKKLF	TRGV2	.	TRGJ1	18	-1	-1	26
818	0.00427404016970761	TGTGCCACCTGGGACGGTAGTAGTGATTGGATCAAGACGTTT	CATWDGSSDWIKTF	TRGV2	.	TRGJP2	16	-1	-1	17
797	0.004164315422074529	TGTGCCACCTGGGACAGGAGGGAACTCTTT	CATWDRRELF	TRGV7	.	TRGJ1	17	-1	-1	22
772	0.0040336907225113385	TGTGCTGCGTGGGATTATTATAAGAAACTCTTT	CAAWDYYKKLF	TRGV10	.	TRGJ2	16	-1	-1	13
762	0.003981440842686062	TGTGCCACCTGGGACGGGCCTAGTAGTGATTGGATCAAGACGTTT	CATWDGPSSDWIKTF	TRGV2	.	TRGJP2	19	-1	-1	20
756	0.003950090914790896	TGTGCCACCTGGGACGGGGGTGATTGGATCAAGACGTTT	CATWDGGDWIKTF	TRGV2	.	TRGJP2	17	-1	-1	19
729	0.0038090162392626498	TGTGCCACCTGGGACGCTTGGGGATATAAGAAACTCTTT	CATWDAWGYKKLF	TRGV2	.	TRGJ1	15	-1	-1	24
719	0.0037567663594373735	TGTGCCACCTGGGACGGGCTCTCTTGTTATAAGAAACTCTTT	CATWDGLSCYKKLF	TRGV2	.	TRGJ1	18	-1	-1	23
713	0.0037254164315422074	TGTGCTGCGTGGGATTATAAGCCCGGTTGGTTCAAGATATTT	CAAWDYKPGWFKIF	TRGV10	.	TRGJP1	16	-1	-1	24
702	0.0036679415637344034	TGTGCCACCTGCCCAAGGGGCACTGGTTGGTTCAAGATATTT	CATCPRGTGWFKIF	TRGV3	.	TRGJP1	10	-1	-1	20
700	0.003657491587769348	TGTGCCACCTGGGACGGGCCGGGGAATAGGAGTAGTGATTGGATCAAGACGTTT	CATWDGPGNRSSDWIKTF	TRGV2	.	TRGJP2	19	-1	-1	30
698	0.0036470416118042927	TGTGCCACCCCAATTACTGATTGGATCAAGACGTTT	CATPITDWIKTF	TRGV8	.	TRGJP2	8	-1	-1	14
691	0.0036104666959265994	TGTGCCACCTGGTATTTGGAGAAACTCTTT	CATWYLEKLF	TRGV8	.	TRGJ1	14	-1	-1	19
678	0.00354254185215374	TGTGCCACCTGGGACGATTCGAATTATTATAAGAAACTCTTT	CATWDDSNYYKKLF	TRGV2	.	TRGJ1	15	-1	-1	16
671	0.0035059669362760464	TGTGCCACCTGGGACGGGCCAACTTATTATAAGAAACTCTTT	CATWDGPTYYKKLF	TRGV2	.	TRGJ1	19	-1	-1	23
669	0.0034955169603109915	TGTGCCACCTGGGGGTATTATAAGAAACTCTTT	CATWGYYKKLF	TRGV3	.	TRGJ1	12	-1	-1	15
665	0.0034746170083808808	TGTGCCACCTGGGACGGGCCATTTTGTTATAAGAAACTCTTT	CATWDGPFCYKKLF	TRGV2	.	TRGJ2	19	-1	-1	23
664	0.003469392020398353	TGTGCCACCTGGGACAGAACCAATTATAAGAAACTCTTT	CATWDRTNYKKLF	TRGV3	.	TRGJ1	16	-1	-1	22
655	0.0034223671285556045	TGTGCCACCTGGGGCTACTATTATAAGAAACTCTTT	CATWGYYYKKLF	TRGV3	.	TRGJ1	12	-1	-1	18
630	0.0032917424289924135	TGTGCCACCTGGTCAATTGGGGATTGGATCAAGACGTTT	CATWSIGDWIKTF	TRGV8	.	TRGJP2	11	-1	-1	21
627	0.0032760674650448305	TGTGCCACCTGGGGCCCTTCATATAAGAAACTCTTT	CATWGPSYKKLF	TRGV8	.	TRGJ2	12	-1	-1	21
615	0.003213367609254499	TGTGCCACCTGGGACAGGAATTATTATAAGAAACTCTTT	CATWDRNYYKKLF	TRGV3	.	TRGJ1	17	-1	-1	17
600	0.003134992789516584	TGTGCCACCTGGGATAGAAAACTCTTT	CATWDRKLF	TRGV8	.	TRGJ1	16	-1	-1	18
587	0.003067067945743725	TGTGCCACCTGGGATAGTGTGGGTTATTATAAGAAACTCTTT	CATWDSVGYYKKLF	TRGV8	.	TRGJ1	16	-1	-1	23
574	0.0029991431019708655	TGTGCTGCGTGGGATAGCGAGGCTGGTTGGTTCAAGATATTT	CAAWDSEAGWFKIF	TRGV10	.	TRGJP1	14	-1	-1	22
538	0.0028110435345998705	TGTGCCACCTGGGAAACTTATTATAAGAAACTCTTT	CATWETYYKKLF	TRGV8	.	TRGJ1	13	-1	-1	17
496	0.0025915940393337095	TGTGCCACCTGGGATAGATGGGATTATTATAAGAAACTCTTT	CATWDRWDYYKKLF	TRGV8	.	TRGJ2	16	-1	-1	22
483	0.00252366919556085	TGTGCCACCTGGGAAAAAGGTTGGTTCAAGATATTT	CATWEKGWFKIF	TRGV8	.	TRGJP1	13	-1	-1	18
481	0.002513219219595795	TGTGCCACCTGGGACAGGCTTATGTGTTATAAGAAACTCTTT	CATWDRLMCYKKLF	TRGV7	.	TRGJ1	18	-1	-1	26
480	0.002507994231613267	TGTGCCACCTGGGCCCCCTTGAATTATTATAAGAAACTCTTT	CATWAPLNYYKKLF	TRGV8	.	TRGJ1	12	-1	-1	20
478	0.002497544255648212	TGTGCCACCTGGGATAATTGGGATTATTATAAGAAACTCTTT	CATWDNWDYYKKLF	TRGV8	.	TRGJ1	15	-1	-1	13
476	0.002487094279683157	TGTGCCACCTGGGATCTTTATTATAAGAAACTCTTT	CATWDLYYKKLF	TRGV8	.	TRGJ1	14	-1	-1	17
464	0.002424394423892825	TGTGCCACCTGGCAAGGTTATAAGAAACTCTTT	CATWQGYKKLF	TRGV8	.	TRGJ1	11	-1	-1	17
442	0.002309444688277217	TGTGCCACCTGGGACAGGTCGAATTATTATAAGAAACTCTTT	CATWDRSNYYKKLF	TRGV3	.	TRGJ1	17	-1	-1	18
428	0.00223629485652183	TGTGCCACCTGGGACAGGCCTGATAAGAAACTCTTT	CATWDRPDKKLF	TRGV3	.	TRGJ1	21	-1	-1	22
413	0.0021579200367839156	TGTGCCACCTGGGACAGGCCTAGAAATTATAAGAAACTCTTT	CATWDRPRNYKKLF	TRGV7	.	TRGJ1	20	-1	-1	25
411	0.00214747006081886	TGTGCCACTGAGAGTAGTGATTGGATCAAGACGTTT	CATESSDWIKTF	TRGV3	.	TRGJP2	7	-1	-1	12
407	0.0021265701088887495	TGTGCCACCTGGGACGCCCCTTATTATTATAAGAAACTCTTT	CATWDAPYYYKKLF	TRGV2	.	TRGJ1	15	-1	-1	22
397	0.002074320229063473	TGTGCCACCTGGGACAGGGATCATAAGAAACTCTTT	CATWDRDHKKLF	TRGV3	.	TRGJ1	17	-1	-1	19
379	0.0019802704453779755	TGTGCCTTGTGGGAGACCGCGGAGGGAAAATATACCACTGGTTGGTTCAAGATATTT	CALWETAEGKYTTGWFKIF	TRGV9	.	TRGJP1	14	-1	-1	29
348	0.0018182958179196187	TGTGCCACCTGGGACAGGTCCCCGCCTGGTTGGTTCAAGATATTT	CATWDRSPPGWFKIF	TRGV3	.	TRGJP1	17	-1	-1	25
344	0.0017973958659895082	TGTGCTGCGTGGGATCCCTCCAAGAGTGAAGATTATTATTATAAGAAACTCTTT	CAAWDPSKSEDYYYKKLF	TRGV10	.	TRGJ1	14	-1	-1	34
344	0.0017973958659895082	TGTGCCACCTGGGACGTTTATAGTAGTGATTGGATCAAGACGTTT	CATWDVYSSDWIKTF	TRGV8	.	TRGJP2	13	-1	-1	18
330	0.0017242460342341212	TGTGCCACCTGGGATAGTTATAAGAAACTCTTT	CATWDSYKKLF	TRGV8	.	TRGJ2	16	-1	-1	17
311	0.001624971262566096	TGTGCCACCTGGGACAGGCCTCGTTATTATAAGAAACTCTTT	CATWDRPRYYKKLF	TRGV7	.	TRGJ1	20	-1	-1	23
288	0.0015047965389679604	TGTGCCACCTGGGACACCCTAGTCGGTTATAAGAAACTCTTT	CATWDTLVGYKKLF	TRGV2	.	TRGJ1	14	-1	-1	26
274	0.0014316467072125734	TGTGCCACCTGGGACAGGCGATATAAGAAACTCTTT	CATWDRRYKKLF	TRGV7	.	TRGJ1	18	-1	-1	21
273	0.0014264217192300457	TGTGCCACCTGGGATAGCTATTATAAGAAACTCTTT	CATWDSYYKKLF	TRGV8	.	TRGJ1	16	-1	-1	18
272	0.001421196731247518	TGTGCCACCTGGGACTACACTGGTTGGTTCAAGATATTT	CATWDYTGWFKIF	TRGV8	.	TRGJP1	13	-1	-1	17
239	0.001248772127824106	TGTGCCACCTGGGATGGGGACTATTATTATAAGAAACTCTTT	CATWDGDYYYKKLF	TRGV8	.	TRGJ1	17	-1	-1	22
229	0.0011965222479988296	TGTGCTGCGTGGGATTCACGGTTCCGGCTCTTT	CAAWDSRFRLF	TRGV10	.	TRGJ1	19	-1	-1	27
191	9.979727046627793E-4	TGTGCTGCGTGGGAATATTATAAGAAACTCTTT	CAAWEYYKKLF	TRGV10	.	TRGJ1	16	-1	-1	12
160	8.359980772044224E-4	TGTGCCACCTGGGATGGGGGGGGGGGTAGTGATTGGATCAAGACGTTT	CATWDGGGGSDWIKTF	TRGV8	.	TRGJP2	17	-1	-1	25
143	7.471732815014525E-4	TGTGCCACCTGGGACGGTCGGCTTAAGGGGAAACTCTTT	CATWDGRLKGKLF	TRGV2	.	TRGJ1	16	-1	-1	29
79	4.1277405061968355E-4	TGTGCCTGCTGGATAGGATTGAAACTCTTT	CACWIGLKLF	TRGV11	.	TRGJ1	16	-1	-1	20
54	2.8214935105649256E-4	TGTGCCTGCTGGATTAGGCCTATTTATTATAAGAAACTCTTT	CACWIRPIYYKKLF	TRGV11	.	TRGJ1	18	-1	-1	23
52	2.7169937509143727E-4	TGTGCCTTGTGGGAGCTCTTT	CALWELF	TRGV9	.	TRGJ1	14	-1	-1	15
47	2.455744351787991E-4	TGTGCCTGCTGGATTAGGCACGTCGAATCCACTGGTTGGTTCAAGATATTT	CACWIRHVESTGWFKIF	TRGV11	.	TRGJP1	30	-1	-1	28
38	1.9854954333605032E-4	TGTGCCACCTGGGACGGGCCATTTTGTTATAAGAGACTCTTT	CATWDGPFCYKRLF	TRGV2	.	TRGJ1	19	-1	-1	23
38	1.9854954333605032E-4	TGTGCTGCGTGGGATTCACGGTTCCGGGTCTTT	CAAWDSRFRVF	TRGV10	.	TRGJ1	19	-1	-1	28
31	1.6197462745835684E-4	TGTGCCTGCTGGATTAGGCACCTCCGGGATTATTATAAGAAACTCTTT	CACWIRHLRDYYKKLF	TRGV11	.	TRGJ1	20	-1	-1	28
26	1.3584968754571863E-4	TGTGCTGCGTGGGATTATAAGAAACTCTTT	CAAWDYKKLF	TRGV10	.	TRGJ1	16	-1	-1	13
11	5.747486780780404E-5	TGTGCCTTGTGGGAGGCGAATTATAAGAAACTCTTT	CALWEANYKKLF	TRGV9	.	TRGJ1	15	-1	-1	19
7	3.657491587769348E-5	TGTGCCACCTGGGACGGGCTTTGTTATAAGAAACTCTTT	CATWDGLCYKKLF	TRGV2	.	TRGJ1	18	-1	-1	20
7	3.657491587769348E-5	TGTGCCTTGTGGGAGGTGCCGGGGAAACTCTTT	CALWEVPGKLF	TRGV9	.	TRGJ1	18	-1	-1	23
6	3.134992789516584E-5	TGTGCCTTGTGGGAGGTGCAAGAGTTG	CALWEVQEL	TRGV9	.	TRGJP2	19	-1	-1	18
5	2.61249399126382E-5	TGTGCCACCTGGGACGCCCCTTATTATAAGAAACTCTTT	CATWDAPYYKKLF	TRGV2	.	TRGJ1	15	-1	-1	20
5	2.61249399126382E-5	TGTGCCACCTCGGTTGGTTATAAGAAACTCTTT	CATSVGYKKLF	TRGV8	.	TRGJ1	12	-1	-1	17
5	2.61249399126382E-5	TGTGCCAGCTATAAGAAACTCTTT	CASYKKLF	TRGV8	.	TRGJ1	9	-1	-1	9
4	2.089995193011056E-5	TGTGCCACCTGGGACCTCAGGGAGAGTTGGGCAAAAAAGAAACTCTTT	CATWDLRESWAKKKLF	TRGV3	.	TRGJ1	14	-1	-1	36
4	2.089995193011056E-5	TGTGCCTTGTGGGAGGTGAACCCCCATTATTATAAGAAACTCTTT	CALWEVNPHYYKKLF	TRGV9	.	TRGJ1	25	-1	-1	25
4	2.089995193011056E-5	TGTGCCACCTGGGATGGGGGGGGTAGTGATTGGATCAAGACGTTT	CATWDGGGSDWIKTF	TRGV8	.	TRGJP2	17	-1	-1	22
4	2.089995193011056E-5	TGTGCCACCTGGGACGGGCTGGATTATTATAAGAAACTCTTT	CATWDGLDYYKKLF	TRGV2	.	TRGJ1	18	-1	-1	22
4	2.089995193011056E-5	TGTGCCACCTGGGACAGGCCGAAGGATTATAAGAAACTCTTT	CATWDRPKDYKKLF	TRGV3	.	TRGJ1	19	-1	-1	19
4	2.089995193011056E-5	TGTGCCACCTGGGACCCACAGGGTTTTAAGAAACTCTTT	CATWDPQGFKKLF	TRGV3	.	TRGJ1	14	-1	-1	23
4	2.089995193011056E-5	TGTGCCACCTGGGACAGGTCGAATTATAAGAAACTCTTT	CATWDRSNYKKLF	TRGV3	.	TRGJ1	17	-1	-1	22
4	2.089995193011056E-5	TGTGCCACCTGGGACAAGGTGGGAAGGATCAAGACGTTT	CATWDKVGRIKTF	TRGV2	.	TRGJP2	14	-1	-1	25
4	2.089995193011056E-5	TGTGCCACCTGGGATAAATATAAGAAACTCTTT	CATWDKYKKLF	TRGV8	.	TRGJ1	15	-1	-1	18
4	2.089995193011056E-5	TGTGCCACCTGGTATTGGATCAAGACGTTT	CATWYWIKTF	TRGV2	.	TRGJP2	11	-1	-1	13
4	2.089995193011056E-5	TGTGCCACCTGGGATCGGGAGAAACTCTTT	CATWDREKLF	TRGV8	.	TRGJ1	17	-1	-1	19
3	1.567496394758292E-5	TGTGCCACCTGGGATGGGCGGGGGGATGGTTGGATCAAGACGTTT	CATWDGRGDGWIKTF	TRGV8	.	TRGJP2	18	-1	-1	26
3	1.567496394758292E-5	TGTGCCACCTGGGACAGGTCCCCGCCTGGTTGGTTCAAGACGTTT	CATWDRSPPGWFKTF	TRGV3	.	TRGJP2	17	-1	-1	26
3	1.567496394758292E-5	TGTGCCACCTGGGATGGCCCATTTTATTATAAGAAACTCTTT	CATWDGPFYYKKLF	TRGV4	.	TRGJ1	21	-1	-1	23
3	1.567496394758292E-5	TGTGCCACCTGGCCCTGGGGGGATTATAAGAAACTCTTT	CATWPWGDYKKLF	TRGV2	.	TRGJ1	11	-1	-1	22
3	1.567496394758292E-5	TGTGCCACCTGGGACATTAATTATTATAAGAAACTCTTT	CATWDINYYKKLF	TRGV8	.	TRGJ1	13	-1	-1	18
3	1.567496394758292E-5	TGTGCCACTGAGAGTAGTGATTGGAAACTCTTT	CATESSDWKLF	TRGV3	.	TRGJ1	7	-1	-1	23
3	1.567496394758292E-5	TGTGCCACCTGGGATAATTGGATCAAGACGTTT	CATWDNWIKTF	TRGV8	.	TRGJP2	15	-1	-1	16
3	1.567496394758292E-5	TGTGCCACCTGGGACGGAAGGGAGAAACTCTTT	CATWDGREKLF	TRGV2	.	TRGJ1	16	-1	-1	22
3	1.567496394758292E-5	TGTGCTGCGTGGTTGGTTAAGAAACTCTTT	CAAWLVKKLF	TRGV10	.	TRGJ1	11	-1	-1	17
3	1.567496394758292E-5	TGTGCCTTGTGGGACCACGTTCGAGAGTTG	CALWDHVREL	TRGV9	.	TRGJ1	13	-1	-1	27
3	1.567496394758292E-5	TGTGCCACCTGGGATTGGATCAAGACGTTT	CATWDWIKTF	TRGV8	.	TRGJP2	17	-1	-1	12
3	1.567496394758292E-5	TGTGCCACCTGGGATGGGGAGAAACTCTTT	CATWDGEKLF	TRGV8	.	TRGJ1	17	-1	-1	19
3	1.567496394758292E-5	TGTGCCACCTGGGACGGGCCCCCCTTT	CATWDGPPF	TRGV2	.	TRGJ1	20	-1	-1	23
3	1.567496394758292E-5	TGTGCTGCGTGGGATTTATTT	CAAWDLF	TRGV10	.	TRGJP1	15	-1	-1	16
2	1.044997596505528E-5	TGTGCCACCTGGGACGCCCCGGGTATATATATATATAGTAGTGATTGGATCAAGACGTTT	CATWDAPGIYIYSSDWIKTF	TRGV8	.	TRGJP2	13	-1	-1	31
2	1.044997596505528E-5	TGTGCCACCTGTCCTATACCACTGGTTGGTTCAAGATATTATTATAAGAAACTCTTT	CATCPIPLVGSRYYYKKLF	TRGV8	.	TRGJ1	10	-1	-1	37
2	1.044997596505528E-5	TGTGCCACCTGGGACAGGCGGGTGATTAGGAGTAGTGATTGGATCAAGACGTTT	CATWDRRVIRSSDWIKTF	TRGV3	.	TRGJP2	18	-1	-1	30
2	1.044997596505528E-5	TGTGCCACCTACTACTGTGCCTTGTGGGAGGCCCGTGATTGGATCAAGACGTTT	CATYYCALWEARDWIKTF	TRGV8	.	TRGJP2	9	-1	-1	34
2	1.044997596505528E-5	TGTGCTGCGTGGGATCCCTCCAAGAGTGAAGATTATTATAAGAAACTCTTT	CAAWDPSKSEDYYKKLF	TRGV10	.	TRGJ1	14	-1	-1	31
2	1.044997596505528E-5	TGTGCCACCTGGGACCGCCCCCTTTATAGTAGTGATTGGATCAAGACGTTT	CATWDRPLYSSDWIKTF	TRGV2	.	TRGJP2	20	-1	-1	21
2	1.044997596505528E-5	TGTGCTGCGTGGGATCCCTCCAAGAGTGAAGATTATAAGAAACTCTTT	CAAWDPSKSEDYKKLF	TRGV10	.	TRGJ1	14	-1	-1	31
2	1.044997596505528E-5	TGTGCCTTCTGTGCCTTGTGGGAGGCGAATTATTATAAGAAACTCTTT	CAFCALWEANYYKKLF	TRGV9	.	TRGJ1	10	-1	-1	25
2	1.044997596505528E-5	TGTGCCACCTGCCCAAGGGGCACTGGTTGGTATTATAAGAAACTCTTT	CATCPRGTGWYYKKLF	TRGV3	.	TRGJ1	10	-1	-1	30
2	1.044997596505528E-5	TGTGCTGCGTGGGAATATTATACCACTGGTTGGTTCAAGATATTT	CAAWEYYTTGWFKIF	TRGV10	.	TRGJP1	16	-1	-1	18
2	1.044997596505528E-5	TGTGCCACCTGGGATCTTTATAGTAGTGATTGGATCAAGACGTTT	CATWDLYSSDWIKTF	TRGV8	.	TRGJP2	14	-1	-1	15
2	1.044997596505528E-5	TGTGCCACCTGGATTGCTTCGTTGAATTATTATAGGAAACTCTTT	CATWIASLNYYRKLF	TRGV8	.	TRGJ1	11	-1	-1	23
2	1.044997596505528E-5	TGTGCCACCTGGGATTATCCTAGTTATTATAAGAAACTCTTT	CATWDYPSYYKKLF	TRGV4	.	TRGJ1	14	-1	-1	23
2	1.044997596505528E-5	TGTGCCACCTGGGATAATTGGGATGGTTGGATCAAGACGTTT	CATWDNWDGWIKTF	TRGV8	.	TRGJP2	15	-1	-1	23
2	1.044997596505528E-5	TGTGCCACCTGGGACAGGCCTAGTGATTGGATCAAGACGTTT	CATWDRPSDWIKTF	TRGV3	.	TRGJP2	20	-1	-1	20
2	1.044997596505528E-5	TGTGCTGCGTGGGATTTGGTGGTTGGTAAGAAACTCTTT	CAAWDLVVGKKLF	TRGV10	.	TRGJ1	15	-1	-1	26
2	1.044997596505528E-5	TGTGCTGCGTGGGATTACCGGCATTATAAGAAACTCTTT	CAAWDYRHYKKLF	TRGV10	.	TRGJ1	17	-1	-1	22
2	1.044997596505528E-5	TGTGCTGCGTGGGATTACGCGGGTTGGTTCAAGATATTT	CAAWDYAGWFKIF	TRGV10	.	TRGJP1	18	-1	-1	21
2	1.044997596505528E-5	TGTGCTGCGTGGGAGGCGAATTATTATAAGAAACTCTTT	CAAWEANYYKKLF	TRGV10	.	TRGJ1	13	-1	-1	16
2	1.044997596505528E-5	TGTGCTGCGTGGGAGGAGAATTATTATAAGAAACTCTTT	CAAWEENYYKKLF	TRGV10	.	TRGJ1	13	-1	-1	17
2	1.044997596505528E-5	TGTGCCACCTGGTCAATTGAGGATTGGATCAGGACGTTT	CATWSIEDWIRTF	TRGV8	.	TRGJP2	11	-1	-1	21
2	1.044997596505528E-5	TGTGCCACCTGGGTTAGGACGGGGTATAAGAAACTCTTT	CATWVRTGYKKLF	TRGV8	.	TRGJ1	17	-1	-1	24
2	1.044997596505528E-5	TGTGCCACCTGGGATAGATGGGATTGGATCAAGACGTTT	CATWDRWDWIKTF	TRGV8	.	TRGJP2	16	-1	-1	21
2	1.044997596505528E-5	TGTGCCACCTGGGACCTCAGGGATCATAAGAAACTCTTT	CATWDLRDHKKLF	TRGV3	.	TRGJ1	14	-1	-1	22
2	1.044997596505528E-5	TGTGCCACCTGGGACGGGCCATTTTGTTATAAGATATTT	CATWDGPFCYKIF	TRGV2	.	TRGJP1	19	-1	-1	30
2	1.044997596505528E-5	TGTGCCACCTGGGACGGGCCACGGTATAAGAAACTCTTT	CATWDGPRYKKLF	TRGV2	.	TRGJ1	19	-1	-1	24
2	1.044997596505528E-5	TGTGCCACCTGGGACGATTCGAATTATAAGAAACTCTTT	CATWDDSNYKKLF	TRGV2	.	TRGJ1	15	-1	-1	22
2	1.044997596505528E-5	TGTGCTGCGTGGGATGAGGGGTGTGGACCACTGGTT	CAAWDEGCGPLV	TRGV10	.	TRGJ1	14	-1	-1	34
2	1.044997596505528E-5	TGTGCCTTGTGGGGGGGGTTTTATAAGAGACTCTTT	CALWGGFYKRLF	TRGV9	.	TRGJ1	15	-1	-1	20
2	1.044997596505528E-5	TGTGCCTCGTGGGAGGCGAATTATAAGAAACTCTTT	CASWEANYKKLF	TRGV9	.	TRGJ1	15	-1	-1	19
2	1.044997596505528E-5	TGTGCCACCTGGGACGATTCGAATAAGAAACTCTTT	CATWDDSNKKLF	TRGV2	.	TRGJ1	15	-1	-1	22
2	1.044997596505528E-5	TGTGCCACCTGGGACAGGAATTATAAGAAACTCTTT	CATWDRNYKKLF	TRGV3	.	TRGJ1	17	-1	-1	19
2	1.044997596505528E-5	TGTGCTGCGTGGGATTATAGTCCCCTACTGGTT	CAAWDYSPLLV	TRGV10	.	TRGJ1	16	-1	-1	31
2	1.044997596505528E-5	TGTGCTGCGTGGGAGAGCTATAAGAAACTCTTT	CAAWESYKKLF	TRGV10	.	TRGJ1	13	-1	-1	18
2	1.044997596505528E-5	TGTGCCACCTGGGATAGATGGGAGAAACTCTTT	CATWDRWEKLF	TRGV8	.	TRGJ1	16	-1	-1	22
2	1.044997596505528E-5	TGTGCTGCGTGGGATTCTGGGAAACTCTTT	CAAWDSGKLF	TRGV10	.	TRGJ1	15	-1	-1	20
2	1.044997596505528E-5	TGTGCCTTGTGGGAGGTGCAGAGGGAGTTG	CALWEVQREL	TRGV9	.	TRGJ1	19	-1	-1	27
2	1.044997596505528E-5	TGTGCCACCTGGGATAGGGAGAAACTCTTT	CATWDREKLF	TRGV8	.	TRGJ1	17	-1	-1	19
2	1.044997596505528E-5	TGTGCCACCTGGGACAGGCCGACGATATTT	CATWDRPTIF	TRGV3	.	TRGJP1	19	-1	-1	23
2	1.044997596505528E-5	TGTGCCACCTACCTTTATAAGAAACTCTTT	CATYLYKKLF	TRGV8	.	TRGJ1	9	-1	-1	14
2	1.044997596505528E-5	TGTGCGAGGGACTGGGAAAAGAAACTCTTT	CARDWEKKLF	TRGV2	.	TRGJ1	4	-1	-1	18
2	1.044997596505528E-5	TGTGCCACCTGGGATAAACTCTTT	CATWDKLF	TRGV8	.	TRGJ1	15	-1	-1	15
2	1.044997596505528E-5	TGTGCGAGGGACGGGCTACTCTTT	CARDGLLF	TRGV2	.	TRGJ1	15	-1	-1	17
1	5.22498798252764E-6	TGTGCCTTGTGGGCGGTGGACACCAGAGTTATAAGAAACTCTTTGGCAGTGGAACAACACAGCATGGGTAAGACAAGCAACAAAGTGGAGGCAAGAAAGAATTCTCAAACTCTCACTTCAATCCTTACCATCAAGTCCGTAGAGAAAGAAGACATGGCCGTTTACTACTGTGCTGCGTGGGAGAGCTATACCACTGGTTGGTTCAAGATATTT	CALWAVDTRVIRNSLAVEQHSMGKTSNKVEARKNSQTLTSILTIKSVEKEDMAVYYCAAWESYTTGWFKIF	TRGV9	.	TRGJP1	20	-1	-1	186
1	5.22498798252764E-6	TGTGCCACCTGGGAAAAGAAACTCTTTGGCAGTGGAACAACACTCGGCACTGTCAGAAAGGAATCCGGCATTCCGTCAGGCAAATTTGAGGTGGATAGGATACCTGAAACGTCTACATCCACTCTCACCATTCACAATGTAGAGAAACAGGACATAGCTACCTACTACTGTGCCTTGTGGGAGGCCCGTGATTGGATCAAGACGTTT	CATWEKKLFGSGTTLGTVRKESGIPSGKFEVDRIPETSTSTLTIHNVEKQDIATYYCALWEARDWIKTF	TRGV8	.	TRGJP2	13	-1	-1	187
1	5.22498798252764E-6	TGTGCCTTGTGGGACCCCCAGGGTTATTATAAGAAACTCTTTGGCAGTGGAACAACACTGGAGGCCCGTGATTGGATCAAGACGTTT	CALWDPQGYYKKLFGSGTTLEARDWIKTF	TRGV9	.	TRGJP2	13	-1	-1	67
1	5.22498798252764E-6	TGCGCCCTGTTTGGGATTATATCGGTCGGCAGTCGGATATCCATGATTTATTATAAGAAACTCTTT	CALFGIISVGSRISMIYYKKLF	TRGV10	.	TRGJ1	18	-1	-1	44
1	5.22498798252764E-6	TGTGCTGTGTGGGATTATATCGGTCGGCAGTCGGATATCCATGATTATAAGAAACTCTTT	CAVWDYIGRQSDIHDYKKLF	TRGV10	.	TRGJ1	16	-1	-1	40
1	5.22498798252764E-6	TGTGCTGCGTGGGATAAGGTCGGCAGTCGGATATCTATGATTTATTATAAGAAACTCTTT	CAAWDKVGSRISMIYYKKLF	TRGV10	.	TRGJ1	14	-1	-1	38
1	5.22498798252764E-6	TGTGCCACCTGGGATCCTCCACGGAGGGGTAGTGATTGGATCAAGACGTTT	CATWDPPRRGSDWIKTF	TRGV8	.	TRGJP2	14	-1	-1	28
1	5.22498798252764E-6	TGTGCCACCTGGGACGGGCTACTCTTTGGCAGTGGAACAACACTACTCTTT	CATWDGLLFGSGTTLLF	TRGV2	.	TRGJ1	18	-1	-1	44
1	5.22498798252764E-6	TGTGCTGCGGGTTATTATAAGAAACTCTTGCGGTGGTTCAAGATATTT	CAAGYYKKLLRWFKIF	TRGV10	.	TRGJP1	8	-1	-1	33
1	5.22498798252764E-6	TGTGCCCCTACGACTGACCTAAGGGGCACTGGTTGGTTCAAGATATTT	CAPTTDLRGTGWFKIF	TRGV3	.	TRGJP1	8	-1	-1	26
1	5.22498798252764E-6	TGTGCCACCTGGGACCTCAGGGAGAGTAGTGATTGGATCAAGACGTTT	CATWDLRESSDWIKTF	TRGV3	.	TRGJP2	14	-1	-1	24
1	5.22498798252764E-6	TGTGCCACCTGCCGCTCGGGAGAAACTGGTTGGTTCAAGATATTT	CATCRSGETGWFKIF	TRGV8	.	TRGJP1	10	-1	-1	24
1	5.22498798252764E-6	TGTGCCACCTGGGCCCAGGAGCCGAATTATTATAAGAAACTCTTT	CATWAQEPNYYKKLF	TRGV8	.	TRGJ1	12	-1	-1	22
1	5.22498798252764E-6	TGTGCCACCTGGGATAGACCTAGTAGTGATTGGATCAAGACGTTT	CATWDRPSSDWIKTF	TRGV8	.	TRGJP2	21	-1	-1	20
1	5.22498798252764E-6	TGTGCCACCTGGGATAGAGGGGGGGATGGTTGGATCAAGACGTTT	CATWDRGGDGWIKTF	TRGV8	.	TRGJP2	16	-1	-1	26
1	5.22498798252764E-6	TGTGCCACCTGGGACGGGCAGGGTATTTATTATAAGAAACTCTTT	CATWDGQGIYYKKLF	TRGV2	.	TRGJ1	18	-1	-1	26
1	5.22498798252764E-6	TGTGCCACCTGGGACAAGGTGGGACGGTATTATAAGAAACTCTTT	CATWDKVGRYYKKLF	TRGV1	.	TRGJ1	15	-1	-1	27
1	5.22498798252764E-6	TGTGCCACCTGGGAAGGCTATAGTAGTGATTGGATCAAGACGTTT	CATWEGYSSDWIKTF	TRGV8	.	TRGJP2	20	-1	-1	18
1	5.22498798252764E-6	TGTGCCACCAGGGACGTTTACAGTAGTGATTGGATCAAGACGTTT	CATRDVYSSDWIKTF	TRGV8	.	TRGJP2	13	-1	-1	18
1	5.22498798252764E-6	TGCGCCACCTGGGACGCCCCGGGTAGTGATTGGATCAAGACGTTT	CATWDAPGSDWIKTF	TRGV8	.	TRGJP2	13	-1	-1	22
1	5.22498798252764E-6	TGTGCTGCGTGGGGCTCAGGCCTAACGGAGGAGAAACTCTTT	CAAWGSGLTEEKLF	TRGV10	.	TRGJ1	12	-1	-1	31
1	5.22498798252764E-6	TGTGCTGCGTGGGATTGGGGTATAAATTATAAGAAACTCTTT	CAAWDWGINYKKLF	TRGV10	.	TRGJ1	15	-1	-1	25
1	5.22498798252764E-6	TGTGCTGCGTGGGATACCCAGAGGGGTTGGTTCAAGATATTT	CAAWDTQRGWFKIF	TRGV10	.	TRGJP1	14	-1	-1	24
1	5.22498798252764E-6	TGTGCCACCTGCCCAAGGGGCACTGGTTGGTTCAAAACGTTT	CATCPRGTGWFKTF	TRGV3	.	TRGJP2	10	-1	-1	23
1	5.22498798252764E-6	TGTGCCACCTGGGTGGCCGGGGATTATTATAAGAAACTCTTT	CATWVAGDYYKKLF	TRGV8	.	TRGJ1	17	-1	-1	22
1	5.22498798252764E-6	TGTGCCACCTGGGATAGGGTGCAGGAATATAAGAAACTCTTT	CATWDRVQEYKKLF	TRGV8	.	TRGJ1	17	-1	-1	27
1	5.22498798252764E-6	TGTGCCACCTGGGACGGGCTGGGGGGCTATAAGAAACTCTTT	CATWDGLGGYKKLF	TRGV2	.	TRGJ1	18	-1	-1	27
1	5.22498798252764E-6	TGTGCCACCTGGGACGGGCCGCGGAGGGATAAGAAACTCTTT	CATWDGPRRDKKLF	TRGV2	.	TRGJ1	19	-1	-1	28
1	5.22498798252764E-6	TGTGCCACCTGGGACGGGGGGGCTTATTATAAGAAACTCTTT	CATWDGGAYYKKLF	TRGV2	.	TRGJ1	17	-1	-1	23
1	5.22498798252764E-6	TGTGCCACCTGGGACAGGCCTAGAAATTGGATCAAGACGTTT	CATWDRPRNWIKTF	TRGV7	.	TRGJP2	20	-1	-1	25
1	5.22498798252764E-6	TGTGCCACCTGGGACAGAACCAATTATTATAAGAAACTCTTT	CATWDRTNYYKKLF	TRGV3	.	TRGJ1	16	-1	-1	21
1	5.22498798252764E-6	TGTGCCACCTGGGACAAGGTGGGTTATTATAAGAAACTCTTT	CATWDKVGYYKKLF	TRGV2	.	TRGJ1	14	-1	-1	23
1	5.22498798252764E-6	TGTGCTGCGTGGGTTATACCACTGGTTAAGAAACTCTTT	CAAWVIPLVKKLF	TRGV10	.	TRGJ1	15	-1	-1	26
1	5.22498798252764E-6	TGTGCTGCGTGGGATTACCGGGGATATAAGAAACTCTTT	CAAWDYRGYKKLF	TRGV10	.	TRGJ1	17	-1	-1	24
1	5.22498798252764E-6	TGTGCTGCGTGGGAGAGCTATACCACTGGGAAACTCTTT	CAAWESYTTGKLF	TRGV10	.	TRGJ1	13	-1	-1	29
1	5.22498798252764E-6	TGTGCCTTGTGGGACCCCCAGGGTTATAAGAAACTCTTT	CALWDPQGYKKLF	TRGV9	.	TRGJ1	13	-1	-1	23
1	5.22498798252764E-6	TGTGCCTTGTGGGAGCCCCAGGGTTATTATAAGATATTT	CALWEPQGYYKIF	TRGV9	.	TRGJP1	14	-1	-1	30
1	5.22498798252764E-6	TGTGCCTTGCGGGAGGCCCGTGATCGTATCAAGACGTTT	CALREARDRIKTF	TRGV9	.	TRGJP2	15	-1	-1	19
1	5.22498798252764E-6	TGTGCCACTGAGAGTAGTGATAATTATAAGAAACTCTTT	CATESSDNYKKLF	TRGV3	.	TRGJ1	7	-1	-1	19
1	5.22498798252764E-6	TGTGCCACCTGGGCTGAGGGGAATTATAAGAAACTCTTT	CATWAEGNYKKLF	TRGV8	.	TRGJ1	12	-1	-1	22
1	5.22498798252764E-6	TGTGCCACCTGGGGCTACTATTATTATAAGAAACTCTTT	CATWGYYYYKKLF	TRGV3	.	TRGJ1	12	-1	-1	19
1	5.22498798252764E-6	TGTGCCACCTGGGATACCACTGGTTGGTTCAAGATATTT	CATWDTTGWFKIF	TRGV8	.	TRGJP1	15	-1	-1	13
1	5.22498798252764E-6	TGTGCCACCTGGGATAGGCCATCAAGCAAGAAACTCTTT	CATWDRPSSKKLF	TRGV8	.	TRGJ1	22	-1	-1	27
1	5.22498798252764E-6	TGTGCCACCTGGGATAATTGGGGATATAAGAAACTCTTT	CATWDNWGYKKLF	TRGV8	.	TRGJ1	15	-1	-1	24
1	5.22498798252764E-6	TGTGCCACCTGGGACCGCCCCCGGTATAAGAAACTCTTT	CATWDRPRYKKLF	TRGV2	.	TRGJ1	20	-1	-1	24
1	5.22498798252764E-6	TGTGCCACCTGGGACCGCCCAGTGGGCGAGAAACTCTTT	CATWDRPVGEKLF	TRGV2	.	TRGJ1	14	-1	-1	28
1	5.22498798252764E-6	TGCGCCCTGTTTGGACGCCTTTATTATAAGAAACTCTTT	CALFGRLYYKKLF	TRGV10	.	TRGJ1	4	-1	-1	20
1	5.22498798252764E-6	TGTGCTGCGTGGGCCCGAATTATTGAGAAACTCTTT	CAAWARIIEKLF	TRGV10	.	TRGJ1	12	-1	-1	15
1	5.22498798252764E-6	TGTGCCTTCCGCCCCCGTTATTATAAGAAACTCTTT	CAFRPRYYKKLF	TRGV9	.	TRGJ1	7	-1	-1	17
1	5.22498798252764E-6	TGTGCCTTGTGGGAGTCTGCTTATAAGAAACTCTTT	CALWESAYKKLF	TRGV9	.	TRGJ1	14	-1	-1	20
1	5.22498798252764E-6	TGTGCCTTGTGGGAGGCTTATTATAAGAAACTCTTT	CALWEAYYKKLF	TRGV9	.	TRGJ1	15	-1	-1	17
1	5.22498798252764E-6	TGTGCCTTGTGGGAGGCGAATTATTATAAGATATTT	CALWEANYYKIF	TRGV9	.	TRGJP1	15	-1	-1	27
1	5.22498798252764E-6	TGTGCCTTGTGGGAAGGCTATTATAAGAAACTCTTT	CALWEGYYKKLF	TRGV9	.	TRGJ1	13	-1	-1	18
1	5.22498798252764E-6	TGTGCCGAGTCGATTACTTATTATAAGAAACTCTTT	CAESITYYKKLF	TRGV4	.	TRGJ1	5	-1	-1	17
1	5.22498798252764E-6	TGTGCCGAGCGCCCTAGTGATTGGATCAAGACGTTT	CAERPSDWIKTF	TRGV2	.	TRGJP2	5	-1	-1	14
1	5.22498798252764E-6	TGTGCCACCTGGTCAATTGGGGATAAGAAACTCTTT	CATWSIGDKKLF	TRGV8	.	TRGJ1	11	-1	-1	22
1	5.22498798252764E-6	TGTGCCACCTGGCCAATTTATTATAAGAAACTCTTT	CATWPIYYKKLF	TRGV4	.	TRGJ1	11	-1	-1	17
1	5.22498798252764E-6	TGTGCCACCTGGGTCGGCTGTTATAAGAAACTCTTT	CATWVGCYKKLF	TRGV2	.	TRGJ1	16	-1	-1	20
1	5.22498798252764E-6	TGTGCCACCTGGGTCGGCCATTATAAGAAACTCTTT	CATWVGHYKKLF	TRGV2	.	TRGJ1	16	-1	-1	19
1	5.22498798252764E-6	TGTGCCACCTGGGGTCAGGCGGTGTTCAAGACGTTT	CATWGQAVFKTF	TRGV8	.	TRGJP2	19	-1	-1	25
1	5.22498798252764E-6	TGTGCCACCTGGGGGGCTTATTATAAGAAACTCTTT	CATWGAYYKKLF	TRGV8	.	TRGJ1	12	-1	-1	17
1	5.22498798252764E-6	TGTGCCACCTGGGGAGGTATGAATAAGAAACTCTTT	CATWGGMNKKLF	TRGV2	.	TRGJ1	12	-1	-1	22
1	5.22498798252764E-6	TGTGCCACCTGGGATGGGCGAGGTGGGAAACTCTTT	CATWDGRGGKLF	TRGV4	.	TRGJ1	18	-1	-1	26
1	5.22498798252764E-6	TGTGCCACCTGGGACCGGAATTATAAGAAACTCTTT	CATWDRNYKKLF	TRGV2	.	TRGJ1	17	-1	-1	19
1	5.22498798252764E-6	TGTGCCACCTGGGACGGTATTATTATAAGAAACTCT	CATWDGIIIRNS	TRGV2	.	TRGJ1	16	-1	-1	18
1	5.22498798252764E-6	TGTGCCACCTGGGACGGGCCTAGGAGGGCACTGGTT	CATWDGPRRALV	TRGV2	.	TRGJ1	19	-1	-1	34
1	5.22498798252764E-6	TGTGCCACCTGGGACACTGGAGGGATCAAGACGTTT	CATWDTGGIKTF	TRGV2	.	TRGJP2	14	-1	-1	22
1	5.22498798252764E-6	TATGCCACCTGGGATAGCTATGATAAGAAACTCTTT	YATWDSYDKKLF	TRGV8	.	TRGJ1	16	-1	-1	18
1	5.22498798252764E-6	TGTGCTCCCTGGGATTCACGGTTCCGGCTCTTT	CAPWDSRFRLF	TRGV10	.	TRGJ1	19	-1	-1	27
1	5.22498798252764E-6	TGTGCTGCGTTGGGATTTATCGAGAAACTCTTT	CAALGFIEKLF	TRGV10	.	TRGJ1	16	-1	-1	22
1	5.22498798252764E-6	TGTGCTGCGTGGGGCCGGGGACAGAAACTCTTT	CAAWGRGQKLF	TRGV10	.	TRGJ1	12	-1	-1	22
1	5.22498798252764E-6	TGTGCTGCGTGGGGGGTTATTGAGAAACTCTTT	CAAWGVIEKLF	TRGV10	.	TRGJ1	12	-1	-1	22
1	5.22498798252764E-6	TGTGCTGCGTGGGATCATAGTCCCCTACTGGTT	CAAWDHSPLLV	TRGV10	.	TRGJ1	14	-1	-1	31
1	5.22498798252764E-6	TGTGCCTTGTTGGAAACTCGGGAGAAACTCTTT	CALLETREKLF	TRGV9	.	TRGJ1	13	-1	-1	22
1	5.22498798252764E-6	TGTGCCCCCATCAATTATTATAAGAAACTCTTT	CAPINYYKKLF	TRGV3	.	TRGJ1	8	-1	-1	12
1	5.22498798252764E-6	TGTGCCATCTACCTTTATTATAAGAAACTCTTT	CAIYLYYKKLF	TRGV8	.	TRGJ1	9	-1	-1	14
1	5.22498798252764E-6	TGTGCCACCTGGGATACCAATAAGAAACTCTTT	CATWDTNKKLF	TRGV8	.	TRGJ1	15	-1	-1	19
1	5.22498798252764E-6	TGTGCCACCTGGGATAGAGGGGAGAAACTCTTT	CATWDRGEKLF	TRGV8	.	TRGJ1	16	-1	-1	22
1	5.22498798252764E-6	TGTGCCACCTGGGACGCTTGGTTCAAGATATTT	CATWDAWFKIF	TRGV2	.	TRGJP1	15	-1	-1	17
1	5.22498798252764E-6	TGTGCCACCTGGGACGCTATGAATAAGATATTT	CATWDAMNKIF	TRGV2	.	TRGJP1	15	-1	-1	24
1	5.22498798252764E-6	TGTGCCACCTGGGACGCTATGAATAAGACGTTT	CATWDAMNKTF	TRGV2	.	TRGJP2	15	-1	-1	24
1	5.22498798252764E-6	TGTGCCACCTGGGACGGGCCCGAGTATCTCTTT	CATWDGPEYLF	TRGV2	.	TRGJ1	21	-1	-1	27
1	5.22498798252764E-6	TGTGCCACCTGGGACAGGTCCCCGAAACTCTTT	CATWDRSPKLF	TRGV3	.	TRGJ1	17	-1	-1	23
1	5.22498798252764E-6	TGTGCCACCTGGGACAAGGTGGGAAGGATATTT	CATWDKVGRIF	TRGV2	.	TRGJP1	14	-1	-1	26
1	5.22498798252764E-6	TATGCTGCGTGGGGAGGCATTAAGAAACTCTTT	YAAWGGIKKLF	TRGV10	.	TRGJ1	12	-1	-1	20
1	5.22498798252764E-6	TGTGCTGCGGTATTACGCGGGAAACTCTTT	CAAVLRGKLF	TRGV10	.	TRGJ1	16	-1	-1	20
1	5.22498798252764E-6	TGTGCCACCTGGGCCCGGGAGAAACTCTTT	CATWAREKLF	TRGV2	.	TRGJ1	12	-1	-1	19
1	5.22498798252764E-6	TGTGCCACCTGGGATAGGGGGAAACTCTTT	CATWDRGKLF	TRGV2	.	TRGJ1	13	-1	-1	20
1	5.22498798252764E-6	TGTGCCACCTGGGACCTCAGGGAGAGTTGG	CATWDLRESW	TRGV3	.	TRGJP2	14	-1	-1	30
1	5.22498798252764E-6	TGTGCCACCTGGGACCGGGGGAGGATATTT	CATWDRGRIF	TRGV3	.	TRGJP1	17	-1	-1	23
1	5.22498798252764E-6	TGTGCCAACGTCTGGGACGGGCTACTCTTT	CANVWDGLLF	TRGV2	.	TRGJ1	21	-1	-1	23
1	5.22498798252764E-6	TGCGCCACCTGGGATTGGATCAAGACGTTT	CATWDWIKTF	TRGV8	.	TRGJP2	17	-1	-1	12
1	5.22498798252764E-6	TTGGGGCACCCCAATAAGAAACTCTTT	LGHPNKKLF	TRGV9	.	TRGJ1	0	-1	-1	13
1	5.22498798252764E-6	TGTGCTGCGTGGGGGGTAAAACTCTTT	CAAWGVKLF	TRGV10	.	TRGJ1	12	-1	-1	18
1	5.22498798252764E-6	TGTGCTGCGTGGGACGGGCTACTCTTT	CAAWDGLLF	TRGV10	.	TRGJ1	13	-1	-1	20
1	5.22498798252764E-6	TGTGCCACCTGTCCTATACCACTGGTT	CATCPIPLV	TRGV8	.	TRGJ1	10	-1	-1	25
1	5.22498798252764E-6	TGTGCCACCTGCCATAAGAAACTCTTT	CATCHKKLF	TRGV2	.	TRGJ1	10	-1	-1	13
1	5.22498798252764E-6	TGTGCCACCTGGGGCGGGAGACTCTTT	CATWGGRLF	TRGV2	.	TRGJ1	17	-1	-1	17
1	5.22498798252764E-6	TGTGCCACCTGGGACGCCCTAGTGATT	CATWDALVI	TRGV2	.	TRGJ1	15	-1	-1	25
1	5.22498798252764E-6	TGTGCTGCGTGGGATAAGGTCTTG	CAAWDKVL	TRGV10	.	TRGJ1	14	-1	-1	19
1	5.22498798252764E-6	TGTGCCACCTGGGTTAGGACGTTT	CATWVRTF	TRGV8	.	TRGJP2	17	-1	-1	17
1	5.22498798252764E-6	TGTGCCACCTGGGGGAAACTCTTT	CATWGKLF	TRGV8	.	TRGJ1	12	-1	-1	14
1	5.22498798252764E-6	TGTGCCACCTGGGGAATGATATTT	CATWGMIF	TRGV3	.	TRGJP1	12	-1	-1	17
1	5.22498798252764E-6	TGTGCCACCTGGGACGGTCGTTTG	CATWDGRL	TRGV2	.	TRGJP2	16	-1	-1	18
1	5.22498798252764E-6	TGTGCCACCTGGGAAAAGACGTTT	CATWEKTF	TRGV8	.	TRGJP2	13	-1	-1	15
1	5.22498798252764E-6	TGTGCTGCGTGGGATCTGGTT	CAAWDLV	TRGV10	.	TRGJ1	14	-1	-1	19
1	5.22498798252764E-6	TGTGCCACCTGGGACGGT	CATWDG	TRGV3	.	TRGJP2	14	-1	-1	17
1	5.22498798252764E-6	TGTGCCACCTGGGACGGC	CATWDG	TRGV2	.	TRGJP2	16	-1	-1	18
1	5.22498798252764E-6	TGTGCTGCGTGGGGA	CAAWG	TRGV10	.	TRGJ1	12	-1	-1	15
1	5.22498798252764E-6	TGTGCCACCTGG	CATW	TRGV8	.	TRGJP1	11	-1	-1	12
