# Supplementary material for: Dissection of the Human T-Cell Receptor γ Gene Repertoire in the Brain and Peripheral Blood Identifies Age- and Alzheimer's Disease-Associated Clonotype Profiles
Source: Front Immunol. 2020 Jan 29;11:12. doi: 10.3389/fimmu.2020.00012 (PMC7025544; doi:10.3389/fimmu.2020.00012)
Supplement: Supplementary file 5 [file Data_Sheet_2.zip › repertoires_corrected_and_decontaminated/151br.txt]

count	freq	cdr3nt	cdr3aa	v	d	j	VEnd	DStart	DEnd	JStart
20838	0.07191146173038895	TGTGCCACCTGGCCGAGTAGTGATTGGATCAAGACGTTT	CATWPSSDWIKTF	TRGV8	.	TRGJP2	11	-1	-1	15
20314	0.0701031497068395	TGTGCCACCTGGAGAGGGGATTATAAGAAACTCTTT	CATWRGDYKKLF	TRGV3	.	TRGJ2	11	-1	-1	19
17524	0.060474923474581825	TGTGCCACCTGGGCACCGAATTATTATAAGAAACTCTTT	CATWAPNYYKKLF	TRGV4	.	TRGJ2	12	-1	-1	16
16880	0.05825249419373096	TGTGCCACCTGGGATATTTGTAATACCACTGGTTGGTTCAAGATATTT	CATWDICNTTGWFKIF	TRGV4	.	TRGJP1	14	-1	-1	19
16292	0.05622331963295407	TGTGCCTTGTGGGAGGTACCATCTCAAACGAATTATTATAAGAAACTCTTT	CALWEVPSQTNYYKKLF	TRGV9	.	TRGJ1	16	-1	-1	28
14484	0.04998395295627957	TGTGCTGCGTGGGACGGGAAACTCTTT	CAAWDGKLF	TRGV10	.	TRGJ1	13	-1	-1	17
14343	0.04949736517895042	TGTGCCACCTGGGACGGGGAGTTGGGCAAAAAAATCAAGGTATTT	CATWDGELGKKIKVF	TRGV2	.	TRGJP	17	-1	-1	18
13048	0.04502834977723943	TGTGCCACCTGGGACGGGCACAATTATTATAAGAAACTCTTT	CATWDGHNYYKKLF	TRGV2	.	TRGJ2	18	-1	-1	21
12703	0.043837762662497885	TGTGCCACCTGGGACGGGCAGGAACAAAGTCATTATTATAAGAAACTCTTT	CATWDGQEQSHYYKKLF	TRGV2	.	TRGJ2	18	-1	-1	31
11562	0.039900197740990365	TGTGCCACCTGGGATGGTAGCCCGAATTATTATAAGAAACTCTTT	CATWDGSPNYYKKLF	TRGV4	.	TRGJ2	16	-1	-1	22
11112	0.038347258026110095	TGTGCCACCTGGGACGGGAGTAACAAGAAACTCTTT	CATWDGSNKKLF	TRGV2	.	TRGJ2	17	-1	-1	24
10726	0.037015180848457244	TGTGCCACCTGGGGCCCTGGCCTGGATTATAAGAAACTCTTT	CATWGPGLDYKKLF	TRGV5	.	TRGJ1	12	-1	-1	25
10385	0.035838397642292415	TGTGCCACCTGGGACGGGCCGGTTCGGGGTTATAAGAAACTCTTT	CATWDGPVRGYKKLF	TRGV2	.	TRGJ2	22	-1	-1	29
10045	0.034665065413271766	TGTGCCACCTGGGATGGGCGAAGCTATTATAAGAAACTCTTT	CATWDGRSYYKKLF	TRGV4	.	TRGJ2	18	-1	-1	24
9752	0.03365392911002751	TGTGCCACCTGGGACAGGCTAAGGTATAAGAAACTCTTT	CATWDRLRYKKLF	TRGV5	.	TRGJ2	18	-1	-1	24
9731	0.03358145858999976	TGTGCCACCTGGGACCGGGACCCTTATAAGAAACTCTTT	CATWDRDPYKKLF	TRGV5	.	TRGJ2	17	-1	-1	23
9028	0.03115542165764236	TGTGCCACCTGGGACGGGCCGGGGATTTATTATAAGAAACTCTTT	CATWDGPGIYYKKLF	TRGV2	.	TRGJ2	19	-1	-1	23
9025	0.031145068726209826	TGTGCCACCTGGGATAGGGTGAGTTATAAGAAACTCTTT	CATWDRVSYKKLF	TRGV4	.	TRGJ2	18	-1	-1	23
8366	0.028870874788196277	TGTGCCACCTGGGATTTGGGCAAGCTCCTTTTTTATTATAAGAAACTCTTT	CATWDLGKLLFYYKKLF	TRGV8	.	TRGJ2	14	-1	-1	32
8241	0.028439502645173982	TGTGCTGCGTGGGAAGATCAGTTTTTTGGATGGTTCAAGATATTT	CAAWEDQFFGWFKIF	TRGV10	.	TRGJP1	13	-1	-1	26
7898	0.0272558174847208	TGTGCCACCTGGGGCAACAAGGGGGCTCAGAAACTCTTT	CATWGNKGAQKLF	TRGV5P	.	TRGJ2	15	-1	-1	28
6561	0.022641861042954313	TGTGCTGCGTGGGACGGGGGAAATAGTAGTGATTGGATCAAGACGTTT	CAAWDGGNSSDWIKTF	TRGV10	.	TRGJP2	13	-1	-1	22
5741	0.019812059784728046	TGTGCCACCTGGGACGGGCCCCGTAGTGATTGGATCAAGACGTTT	CATWDGPRSDWIKTF	TRGV2	.	TRGJP2	20	-1	-1	22
4938	0.01704092513795281	TGTGCCACCTGGGACAGGCCTGTTTTGTGTTATAAGAAACTCTTT	CATWDRPVLCYKKLF	TRGV5	.	TRGJ2	22	-1	-1	29
4482	0.015467279560207473	TGTGCCCCAAGGGGTTATAAGAAACTCTTT	CAPRGYKKLF	TRGV9	.	TRGJ1	5	-1	-1	14
3870	0.013355281547970308	TGTGCTGCGTGGGACCCCAGGGCCTCCTGGTTCAAGATATTT	CAAWDPRASWFKIF	TRGV10	.	TRGJP1	13	-1	-1	27
1076	0.0037132514071359307	TGTGCCACCTGGGATTTGGGCAAGCTCTTTTTTTATTATAAGAAACTCTTT	CATWDLGKLFFYYKKLF	TRGV8	.	TRGJ2	14	-1	-1	32
756	0.0026089387209988508	TGTGCCACCTGGGACGGGCGGGGGATTTATTATAAGAAACTCTTT	CATWDGRGIYYKKLF	TRGV2	.	TRGJ1	18	-1	-1	23
9	3.105879429760537E-5	TGTGCCACCTGGGATTTGGGCAAGACGTTT	CATWDLGKTF	TRGV8	.	TRGJP2	14	-1	-1	20
2	6.901954288356749E-6	TGTGCCACCTGGGATTTGGGCAAGCTCCTTTTTTATTATAAGAAACTCTTTGGCAGTGGAACAACACTCGGCACTGTCAGAAAGGAATCCGGCATTCCGTCAGGCAAATTTGAGGTGGATAGGATACCTGAAACGTCTACATCCACTCTCACCATTCACAATGTAGAGAAACAGGACATAGCTACCTACTACTGTGCCTTGTGGGAGGTACCATCTCAAACGAATTATTATAAGAAACTCTTT	CATWDLGKLLFYYKKLFGSGTTLGTVRKESGIPSGKFEVDRIPETSTSTLTIHNVEKQDIATYYCALWEVPSQTNYYKKLF	TRGV8	.	TRGJ1	14	-1	-1	220
2	6.901954288356749E-6	TGTGCCACCTGGGACGGGAGTAACAAGAAACTCTTTGGCAGTGGAACAACACTCGGCACTGTCAGAAAGGAATCCGGCATTCCGTCAGGCAAATTTGAGGTGGATAGGATACCTGAAACGTCTACATCCACTCTCACCATTCGCAATGTAGAGAAACAGGACATAGCTACCTACTACTGTGCCTTGTGGGAGGTACCATCTCAAACGAATTATTATAAGAAACTCTTT	CATWDGSNKKLFGSGTTLGTVRKESGIPSGKFEVDRIPETSTSTLTIRNVEKQDIATYYCALWEVPSQTNYYKKLF	TRGV2	.	TRGJ1	17	-1	-1	205
2	6.901954288356749E-6	TGTGCCACCTGGAGAGGGGATTATAAGAAACTCTTTGGCAGTGGAACAACACTCGGCACTGTCAGAAAGGAATCCGGCATTCCGTCAGGCAAATTTGAGGTGGATAGGATACCTGAAACGTCTACATCCACTCTCACCATTCACAATGTAGAGAAACAGGACATAGCTACCTACTACTGTGCCTTGTGGGAGGTACCATCTCAAACGAATTATTATAAGAAACTCTTT	CATWRGDYKKLFGSGTTLGTVRKESGIPSGKFEVDRIPETSTSTLTIHNVEKQDIATYYCALWEVPSQTNYYKKLF	TRGV3	.	TRGJ1	11	-1	-1	205
2	6.901954288356749E-6	TGTGCCACCTGGGCACCGAATTATTATAAGAAACTCTTTGGCAGTGGAACAACACAAAATGACTCTGGAGTCTATTACTGTGCCACCTGGGATGGGCGAAGCTATTATAAGAAACTCTTT	CATWAPNYYKKLFGSGTTQNDSGVYYCATWDGRSYYKKLF	TRGV4	.	TRGJ1	12	-1	-1	102
2	6.901954288356749E-6	TGTGCTGCGTGGGACGGGAAACTCTTTGGCAGTGATTGGATCAAGACGTTT	CAAWDGKLFGSDWIKTF	TRGV10	.	TRGJP2	13	-1	-1	30
2	6.901954288356749E-6	TGTGCCACCTGGGATAGTTATTATAAGAAACTCTTT	CATWDSYYKKLF	TRGV8	.	TRGJ1	16	-1	-1	17
2	6.901954288356749E-6	TGTGCCACCTGGGATAGGGTGAGTTATAAGATATTT	CATWDRVSYKIF	TRGV4	.	TRGJP1	18	-1	-1	27
2	6.901954288356749E-6	TGTGCCACCTGGGACGGGCCATGGATCAAGACGTTT	CATWDGPWIKTF	TRGV2	.	TRGJP2	19	-1	-1	21
2	6.901954288356749E-6	TGTGCCACCTGGGACGGGAGTAACAAGACGTTT	CATWDGSNKTF	TRGV2	.	TRGJP2	17	-1	-1	23
2	6.901954288356749E-6	TGTGCCACCTGGGATTTGGGCAAGCTCTTT	CATWDLGKLF	TRGV8	.	TRGJP2	14	-1	-1	27
1	3.4509771441783743E-6	TGTGCCACCTGGGATGGTAGCCCGAATTATTATAAGAAACTCTTTGGCAGTGGAACAACACTCGGCACTGTCAGAAAGGAATCCGGCATTCCGTCAGGCAAATTTGAGGTGGATAGGATACCTGAAACGTCTACATCCACTCTCACCATTCACAATGTAGAGAAACAGGACATAGCTACCTACTACTGTGCCTTGTGGGAGGTACCATCTCAAACGAATTATTATAAGAAACTCTTT	CATWDGSPNYYKKLFGSGTTLGTVRKESGIPSGKFEVDRIPETSTSTLTIHNVEKQDIATYYCALWEVPSQTNYYKKLF	TRGV4	.	TRGJ1	16	-1	-1	214
1	3.4509771441783743E-6	TGTGCCACCTGGGACGGGCCGGTTCGGGGTTATAAGAAACTCTTTGGCAGTGGAACAACACTCGGCACTGTCAGAAAGGAATCCGGCATTCCGTCAGGCAAATTTGAGGTGGATAGGATACCTGAAACGTCTACATCCACTCTCACCATTCACAATGTAGAGAAACAGGACATAGCTACCTACTACTGTGCCTTGTGGGAGGTACCATCTCAAACGAATTATTATAAGAAACTCTTT	CATWDGPVRGYKKLFGSGTTLGTVRKESGIPSGKFEVDRIPETSTSTLTIHNVEKQDIATYYCALWEVPSQTNYYKKLF	TRGV2	.	TRGJ1	22	-1	-1	214
1	3.4509771441783743E-6	TGTGCCACCTGGGACGGGCCGGGGATTTATTATAAGAAACTCTTTGGCAGTGGAACAACACTCGGCACTGTCAGAAAGGAATCCGGCATTCCGTCAGGCAAATTTGAGGTGGATAGGATACCTGAAACGTCTACATCCACTCTCACCATTCACAATGTAGAGAAACAGGACATAGCTACCTACTACTGTGCCTTGTGGGAGGTACCATCTCAAACGAATTATTATAAGAAACTCTTT	CATWDGPGIYYKKLFGSGTTLGTVRKESGIPSGKFEVDRIPETSTSTLTIHNVEKQDIATYYCALWEVPSQTNYYKKLF	TRGV2	.	TRGJ1	19	-1	-1	214
1	3.4509771441783743E-6	TGTGCCACCCAATTCACGGGAAACTCTTTGGCAGTGGAACACTGTAATGATAAGCTTTGTTCCGGCTTCCACTTCCTCTTT	CATQFTGNSLAVEHCNDKLCSGFHFLF	TRGV4	.	TRGJ1	8	-1	-1	75
1	3.4509771441783743E-6	TGTGCCGCGTGGGACGGGAAACTCTTTGGCAGCTGTAATGATAAGCTTTGTTCCGGCTTCCACTTCCTCTTT	CAAWDGKLFGSCNDKLCSGFHFLF	TRGV10	.	TRGJ1	13	-1	-1	66
1	3.4509771441783743E-6	TGTGCCTTGTGGGAGGTACCATCTCAAACGAATTTTTTTTTAAAGCAAACTCATTTCATT	CALWEVPSQTNFFLKQTHFI	TRGV9	.	TRGJ1	16	-1	-1	55
1	3.4509771441783743E-6	TGTGCCACCTGGCCGAGTAGTGATTGGATCAAGCTCCTTTTTTATTATAAGAAACTCTTT	CATWPSSDWIKLLFYYKKLF	TRGV8	.	TRGJ1	11	-1	-1	41
1	3.4509771441783743E-6	TGTGCCACCTGGGATATTTGTAATACTGCTGGTTGGTTCAAGGTATTT	CATWDICNTAGWFKVF	TRGV4	.	TRGJP1	14	-1	-1	19
1	3.4509771441783743E-6	TGTGCCACCTGGGACAGGCCTTGTTTTTTTTATTATAAGAAACTCTTT	CATWDRPCFFYYKKLF	TRGV3	.	TRGJ1	20	-1	-1	29
1	3.4509771441783743E-6	TGTGCTGCGTGGGAGGATCAGTTTCTTGGATGGCTCAAGATATTT	CAAWEDQFLGWLKIF	TRGV10	.	TRGJP1	13	-1	-1	26
1	3.4509771441783743E-6	TGTGCCACCTGGGACGTGGAGTTGGGCAAAAGAATCAAGGTATCT	CATWDVELGKRIKVS	TRGV2	.	TRGJP	15	-1	-1	18
1	3.4509771441783743E-6	TGTGCCACCTGGGATGGTAGCCCGAATTATTATAAGATATTT	CATWDGSPNYYKIF	TRGV4	.	TRGJP1	16	-1	-1	33
1	3.4509771441783743E-6	TGTGCCACCAGGGACGGGCGAAGCTATTATAAGAAACTCTCT	CATRDGRSYYKKLS	TRGV4	.	TRGJ1	18	-1	-1	24
1	3.4509771441783743E-6	TGTGCCACCTGGGATTGGTACTTTTATAAGAAACTCTTT	CATWDWYFYKKLF	TRGV8	.	TRGJ1	17	-1	-1	23
1	3.4509771441783743E-6	TGTGCCTTGTGGGAGGGCCATTATAAGAAACTCTTT	CALWEGHYKKLF	TRGV9	.	TRGJ1	15	-1	-1	19
1	3.4509771441783743E-6	TGTGCCACCTGGGACGGGGATTATAAGAAACTCTTT	CATWDGDYKKLF	TRGV2	.	TRGJ1	17	-1	-1	19
1	3.4509771441783743E-6	TGTGCCACCTGGGATCACCGAGAGAAACTCTTT	CATWDHREKLF	TRGV4	.	TRGJ1	14	-1	-1	22
1	3.4509771441783743E-6	TGTGCCACCTGGGATATTTGTAAGAAACTCTTT	CATWDICKKLF	TRGV4	.	TRGJ1	14	-1	-1	17
1	3.4509771441783743E-6	TGTGCCACCTGGGACGGGAGTAACAAGAAACTT	CATWDGSNKKL	TRGV2	.	TRGJP1	17	-1	-1	23
1	3.4509771441783743E-6	TGTGCCACCTGGGATTGGATCAAGACGTTT	CATWDWIKTF	TRGV8	.	TRGJP2	17	-1	-1	12
1	3.4509771441783743E-6	TGTGCCACCTGGGATAGGAAGAAACTCTTT	CATWDRKKLF	TRGV8	.	TRGJ1	17	-1	-1	18
1	3.4509771441783743E-6	TGTGCCACCTGGGACGGGGAGTTG	CATWDGEL	TRGV2	.	TRGJ1	17	-1	-1	21
1	3.4509771441783743E-6	TGTGCCACCTGGGATTTG	CATWDL	TRGV8	.	TRGJ1	14	-1	-1	14
