# Supplementary material for: Dissection of the Human T-Cell Receptor γ Gene Repertoire in the Brain and Peripheral Blood Identifies Age- and Alzheimer's Disease-Associated Clonotype Profiles
Source: Front Immunol. 2020 Jan 29;11:12. doi: 10.3389/fimmu.2020.00012 (PMC7025544; doi:10.3389/fimmu.2020.00012)
Supplement: Supplementary file 5 [file Data_Sheet_2.zip › repertoires_corrected_and_decontaminated/623.txt]

count	freq	cdr3nt	cdr3aa	v	d	j	VEnd	DStart	DEnd	JStart
44429	0.27758756419708347	TGTGCTGCGTGGGATTATAAAAGGGCGAGGAGTTATTATAAGAAACTCTTT	CAAWDYKRARSYYKKLF	TRGV10	.	TRGJ2	16	-1	-1	29
11940	0.07459982255988604	TGTGCCACCTGGGACAGCACTGGTTGGTTCAAGATATTT	CATWDSTGWFKIF	TRGV2	.	TRGJP1	14	-1	-1	17
10214	0.06381596211278694	TGTGCTGCGTGGGATTATACCAATTATTATAAGAAACTCTTT	CAAWDYTNYYKKLF	TRGV10	.	TRGJ2	16	-1	-1	21
10093	0.0630599672610494	TGTGCTGCGTGGGGATATTGGGGCACTGGTTGGTTCAAGATATTT	CAAWGYWGTGWFKIF	TRGV10	.	TRGJP1	12	-1	-1	23
10087	0.06302247991302935	TGTGCCTTGTGCAAAGGGCCTAAGAAACTCTTT	CALCKGPKKLF	TRGV9	.	TRGJ2	10	-1	-1	20
9473	0.059186274632311596	TGTGCTGCGTGGGACCAGAGGCTCTATAAGAAACTCTTT	CAAWDQRLYKKLF	TRGV10	.	TRGJ2	13	-1	-1	24
9191	0.05742436927536956	TGTGCTGCGTGGTCTAAGAAACTCTTT	CAAWSKKLF	TRGV10	.	TRGJ2	11	-1	-1	14
8982	0.05611855998600472	TGTGCTGCGTGGGATACCACTGGTTGGTTCAAGATATTT	CAAWDTTGWFKIF	TRGV10	.	TRGJP1	14	-1	-1	13
8451	0.052800929686230895	TGTGCCACCTGGGATACGATCGGTAGTGATTGGATCAAGACGTTT	CATWDTIGSDWIKTF	TRGV8	.	TRGJP2	15	-1	-1	22
7526	0.04702163019980757	TGTGCCACCTGGGGCCGGAATTATTATAAGAAACTCTTT	CATWGRNYYKKLF	TRGV8	.	TRGJ2	12	-1	-1	17
7512	0.04693415972109413	TGTGCCACCTGGGTCTCCGCTACGGCGAAACTCTTT	CATWVSATAKLF	TRGV4	.	TRGJ2	12	-1	-1	26
7440	0.046484311544853614	TGTGCCACCTGGGACGGTAAGAAACTCTTT	CATWDGKKLF	TRGV2	.	TRGJ2	16	-1	-1	17
7286	0.04552213627900584	TGTGCCACCTGGGACAGGCTCTTT	CATWDRLF	TRGV3	.	TRGJ2	18	-1	-1	18
7225	0.04514101490746873	TGTGCCACCTGGGACAGGCCCTCATATTATAAGAAACTCTTT	CATWDRPSYYKKLF	TRGV3	.	TRGJ2	19	-1	-1	24
108	6.747722643607782E-4	TGTGCCTTGTGGGAGGGGATCTTT	CALWEGIF	TRGV9	.	TRGJ1	15	-1	-1	19
31	1.9368463143689004E-4	TGTGCTGCGTGGGATTATAAAAGGGCGAGGAGTTATTATAAGAAAATATTG	CAAWDYKRARSYYKKIL	TRGV10	.	TRGJ1	16	-1	-1	29
7	4.3735239356717105E-5	TGTGCCTTGTGGGAGGGGACCTTT	CALWEGTF	TRGV9	.	TRGJ1	21	-1	-1	20
5	3.123945668336936E-5	TGTGCCACCTGGGTTCCGAATTATTATAAGAAACTCTTT	CATWVPNYYKKLF	TRGV8	.	TRGJ1	12	-1	-1	16
5	3.123945668336936E-5	TGTGCCTTGTGGGAGGGGAAACTCTTT	CALWEGKLF	TRGV9	.	TRGJ1	15	-1	-1	17
5	3.123945668336936E-5	TGTGCCACCTGGGACAGGATATTG	CATWDRIL	TRGV5	.	TRGJ1	17	-1	-1	21
4	2.499156534669549E-5	TGTGCCACCTGGCACTACTGCGGGAAACTCTTT	CATWHYCGKLF	TRGV2	.	TRGJ1	14	-1	-1	23
3	1.8743674010021616E-5	TGTGCCACCTGGGTCTCCGCTACGGCGAAAATATTG	CATWVSATAKIL	TRGV4	.	TRGJ1	12	-1	-1	26
3	1.8743674010021616E-5	TGTGCCTTGTGCAAGAAACTCTTT	CALCKKLF	TRGV9	.	TRGJ1	10	-1	-1	12
2	1.2495782673347744E-5	TGTGCTGCGTGGGATTATCCCGTTATAATTTATTATAAGAAACTCTTT	CAAWDYPVIIYYKKLF	TRGV10	.	TRGJ1	16	-1	-1	29
2	1.2495782673347744E-5	TGTGCTGCGTGGGATTTTGGGTATTATAAGAAACTCTTT	CAAWDFGYYKKLF	TRGV10	.	TRGJ1	15	-1	-1	21
2	1.2495782673347744E-5	TGTGCTGCGTGGGATTATGGAAGTTATAAGAAACTCTTT	CAAWDYGSYKKLF	TRGV10	.	TRGJ1	16	-1	-1	23
2	1.2495782673347744E-5	TGTGCCACCTGGGACAGGCTTTATTATAAGAAACTCTTT	CATWDRLYYKKLF	TRGV3	.	TRGJ1	18	-1	-1	20
1	6.247891336673872E-6	TGTGCCACCTGGGGCCGGAATTATTATAAGAAACTCTTTGGCAGTGGAACAACACTCGGCACTGTCAGAAAGGAATCCGGCATTCCGTCAGGCAAATTTGAGGTGGATAGGATACCTGAAACGTCTACATCCACTCTCACCATTCACAATGTAGAGAAACAGGACATAGCTACCTACTACTGTGCCTTGTGCAAAGGGCCTAAGAAACTCTTT	CATWGRNYYKKLFGSGTTLGTVRKESGIPSGKFEVDRIPETSTSTLTIHNVEKQDIATYYCALCKGPKKLF	TRGV8	.	TRGJ1	12	-1	-1	200
1	6.247891336673872E-6	TGTGCCTTGTGCAAAGGGCCTAAGAAACTCTTTGGCAGTGGAACAACACTCTGTAATGATAAGCTTTGTTCCGGCTTCCACTTCCTCTTT	CALCKGPKKLFGSGTTLCNDKLCSGFHFLF	TRGV9	.	TRGJ1	10	-1	-1	84
1	6.247891336673872E-6	TGTGCCACCTGGGGCCGGAATTATTATAAGAAACTCTGTAATGATAAGCTTTGTTCCGGAACAACACTCTTT	CATWGRNYYKKLCNDKLCSGTTLF	TRGV8	.	TRGJ1	12	-1	-1	65
1	6.247891336673872E-6	TGTGCCACCTGGGGCCGGAATTATTATAAGAAACTCTTTGGCAGTGGTTGGTTCAAGATATTT	CATWGRNYYKKLFGSGWFKIF	TRGV8	.	TRGJP1	12	-1	-1	41
1	6.247891336673872E-6	TGTGCCTTGTGGGAGGTGCATTGTGGGGGGTTCCCAATTTATTATAAGAAACTCTTT	CALWEVHCGGFPIYYKKLF	TRGV9	.	TRGJ1	19	-1	-1	38
1	6.247891336673872E-6	TGTGCTGCGTGGTCTAAGAAACTCTTTGGCAGTGGTTGGTTCAAGATATTT	CAAWSKKLFGSGWFKIF	TRGV10	.	TRGJP1	11	-1	-1	29
1	6.247891336673872E-6	TGTGCCTTGTGGGAGGCACTCCAAGAGTTGGGCAAAAAAATCAAGGTATTT	CALWEALQELGKKIKVF	TRGV9	.	TRGJP	15	-1	-1	21
1	6.247891336673872E-6	TGTGCACCTGACCTAGGGGAACTGGTTGGTAGTGATTGGATCAAGACGTTT	CAPDLGELVGSDWIKTF	TRGV8	.	TRGJP2	9	-1	-1	28
1	6.247891336673872E-6	TGTGCTGCGTGGGATTATAAAAGGGCGAGGAGTTATAAGAAACTCTTT	CAAWDYKRARSYKKLF	TRGV10	.	TRGJ1	16	-1	-1	32
1	6.247891336673872E-6	TGTGCCTTGTTGGTTTATAGCGAGTTGGGCAAAAAAATCAAGGTATTT	CALLVYSELGKKIKVF	TRGV9	.	TRGJP	12	-1	-1	21
1	6.247891336673872E-6	TGCGCCTTGTGGGAGGTGACAGAGTTGGGCAAAAAAATCAAGGTATTT	CALWEVTELGKKIKVF	TRGV9	.	TRGJP	17	-1	-1	20
1	6.247891336673872E-6	TGTGCCACCTCCACGGGCGTGCGGAATTATTATAAGAAACTCTTT	CATSTGVRNYYKKLF	TRGV2	.	TRGJ1	9	-1	-1	23
1	6.247891336673872E-6	TGTGCCACCTGGGACGGGCCCGGGTATTATAAGAAACTCTTT	CATWDGPGYYKKLF	TRGV2	.	TRGJ1	21	-1	-1	24
1	6.247891336673872E-6	TGTGCTGCGTGGGAAGACCCTGGTTGGTTCAAGATATTT	CAAWEDPGWFKIF	TRGV10	.	TRGJP1	13	-1	-1	16
1	6.247891336673872E-6	TGTGCCTTGTGGGAGGGTTATTATTATAAGAAACTCTTT	CALWEGYYYKKLF	TRGV9	.	TRGJ1	15	-1	-1	19
1	6.247891336673872E-6	TGTGCCACCTGGGATGATATTGCCGTGAAGAAACTCTTT	CATWDDIAVKKLF	TRGV4	.	TRGJ1	15	-1	-1	27
1	6.247891336673872E-6	TGTGCCTTGAATTACAATTATTATAAGAAACTCTTT	CALNYNYYKKLF	TRGV9	.	TRGJ1	8	-1	-1	9
1	6.247891336673872E-6	TGTGCGTGGGATACCACTGGTTGGTTCAAGATATTT	CAWDTTGWFKIF	TRGV10	.	TRGJP1	4	-1	-1	10
1	6.247891336673872E-6	TGTGCTGCGTGGGATTATAGTAAGAAACTCTTT	CAAWDYSKKLF	TRGV10	.	TRGJ1	16	-1	-1	13
1	6.247891336673872E-6	TGTGCCACCTGGGACGGGCTAGGGAAACTCTTT	CATWDGLGKLF	TRGV2	.	TRGJ1	18	-1	-1	23
1	6.247891336673872E-6	TGTGCCACCTGGGACGGGCCGGTGAAACTCTTT	CATWDGPVKLF	TRGV2	.	TRGJ1	22	-1	-1	23
1	6.247891336673872E-6	TGTGCTGCGTGGGAAGAGAAACTCTTT	CAAWEEKLF	TRGV10	.	TRGJ1	13	-1	-1	16
1	6.247891336673872E-6	CGTGCCTTGTGGGAGGGGAAACTCTTT	RALWEGKLF	TRGV9	.	TRGJ1	15	-1	-1	17
1	6.247891336673872E-6	TGTGTCGCCCGGGACAGGCTCTTT	CVARDRLF	TRGV3	.	TRGJ1	18	-1	-1	18
1	6.247891336673872E-6	TGTGCCTTGAAACTCTTT	CALKLF	TRGV9	.	TRGJ1	8	-1	-1	8
1	6.247891336673872E-6	TGTGCCAAGATATTT	CAKIF	TRGV2	.	TRGJP1	6	-1	-1	5
