# Supplementary material for: Dissection of the Human T-Cell Receptor γ Gene Repertoire in the Brain and Peripheral Blood Identifies Age- and Alzheimer's Disease-Associated Clonotype Profiles
Source: Front Immunol. 2020 Jan 29;11:12. doi: 10.3389/fimmu.2020.00012 (PMC7025544; doi:10.3389/fimmu.2020.00012)
Supplement: Supplementary file 5 [file Data_Sheet_2.zip › repertoires_corrected_and_decontaminated/1340.txt]

count	freq	cdr3nt	cdr3aa	v	d	j	VEnd	DStart	DEnd	JStart
9481	0.08364284390962586	TGTGCCACCTTCCACTGGTCCACCGCGAGGATAGCCGACCATAAGAAACTCTTT	CATFHWSTARIADHKKLF	TRGV4	.	TRGJ2	9	-1	-1	40
9350	0.0824871417102628	TGTGCTGCGTGGGATTTGGGCGATAAGAAACTCTTT	CAAWDLGDKKLF	TRGV10	.	TRGJ1	15	-1	-1	22
8661	0.07640867747086484	TGTGCTGCGACCTATTATAAGAAACTCTTT	CAATYYKKLF	TRGV10	.	TRGJ1	8	-1	-1	12
6628	0.05847323799525368	TGTGCTGCGTGGGACCACCCCCCCATTTTAAGAGATTATTATAAGAAACTCTTT	CAAWDHPPILRDYYKKLF	TRGV10	.	TRGJ2	13	-1	-1	34
6220	0.0548737990842604	TGTGCCACCTGGGACGGGCTCCGGTATAAGAAACTCTTT	CATWDGLRYKKLF	TRGV2	.	TRGJ2	22	-1	-1	24
5413	0.04775432065001632	TGTGCCACCTGGGATGGGCGGGGTTATAAGAAACTCTTT	CATWDGRGYKKLF	TRGV4	.	TRGJ2	18	-1	-1	23
5213	0.04598988981129412	TGTGCCTTGTGGGAACGGAATTATTATAAGAAACTCTTT	CALWERNYYKKLF	TRGV9	.	TRGJ2	13	-1	-1	17
5043	0.044490123598380255	TGTGCCACCTGGGACAGGCTTATTCCGAGGAAGAAACTCTTT	CATWDRLIPRKKLF	TRGV5	.	TRGJ2	18	-1	-1	30
5039	0.04445483498160581	TGTGCCACCTGGTCTATCCCTGCACTTTATTATAAGAAACTCTTT	CATWSIPALYYKKLF	TRGV8	.	TRGJ2	11	-1	-1	26
4953	0.04369612972095526	TGTGCCTTGTGGGAGGTGCCTACTTTTTATAAGAAACTCTTT	CALWEVPTFYKKLF	TRGV9	.	TRGJ2	18	-1	-1	23
4811	0.0424433838254625	TGTGCCTTGTGGGAGGACCTTTCTAAGAAACTCTTT	CALWEDLSKKLF	TRGV9	.	TRGJ2	15	-1	-1	20
4264	0.03761766548155729	TGTGCCACCTGGGATAGGCGTAAGAAACTCTTT	CATWDRRKKLF	TRGV8	.	TRGJ2	21	-1	-1	20
4197	0.03702658115058535	TGTGCTGCGTGGGACCACTCATATTATTATAAGAAACTCTTT	CAAWDHSYYYKKLF	TRGV10	.	TRGJ2	13	-1	-1	22
3538	0.031212781536995703	TGTGCTGCGTGGGATAAGGGGGGGGAGAAACTCTTT	CAAWDKGGEKLF	TRGV10	.	TRGJ2	14	-1	-1	25
3225	0.028451447274395462	TGTGCCACCTGGGACAGGCTGGGGCATAAGAAACTCTTT	CATWDRLGHKKLF	TRGV5	.	TRGJ2	18	-1	-1	25
3104	0.02738396661696853	TGTGCCACCTGGGATATGTATTATAAGAAACTCTTT	CATWDMYYKKLF	TRGV4	.	TRGJ2	14	-1	-1	18
2922	0.02577833455373133	TGTGCCACCTGGGATGTTACGAATTATTATAAGAAACTCTTT	CATWDVTNYYKKLF	TRGV4	.	TRGJ2	15	-1	-1	19
2914	0.02570775732018244	TGTGCCACCTGGGATAGGGGCTTGTCGAAACTCTTT	CATWDRGLSKLF	TRGV8	.	TRGJ2	17	-1	-1	26
2873	0.025346048998244393	TGTGCTGCGTGGGACCACCCCCCTATTTTAAGAGATTATTATAAGAAACTCTTT	CAAWDHPPILRDYYKKLF	TRGV10	.	TRGJ2	13	-1	-1	34
2844	0.02509020652662967	TGTGCCACCTGGGACCCTTACGAGAATTATTATAAGAAACTCTTT	CATWDPYENYYKKLF	TRGV8	.	TRGJ2	13	-1	-1	23
2835	0.025010807138887172	TGTGCCACCTGGCCCCCCGAGGACGGAGGTTATAAGAAACTCTTT	CATWPPEDGGYKKLF	TRGV4	.	TRGJ2	11	-1	-1	29
2809	0.024781431129853287	TGTGCCACCTGGGACAGGCTTTATTATAAGAAACTCTTT	CATWDRLYYKKLF	TRGV5	.	TRGJ2	18	-1	-1	20
2703	0.023846282785330523	TGTGCCACCTGTTCTGCGAAACTCTTT	CATCSAKLF	TRGV8	.	TRGJ2	10	-1	-1	17
2700	0.02381981632274969	TGTGCCACCTGGGACAGGCCTTGGGATGGAGGTTGTCATTATAAGAAACTCTTT	CATWDRPWDGGCHYKKLF	TRGV3	.	TRGJ2	20	-1	-1	37
1200	0.010586585032333196	TGTGCTGCGTGGGATCTAGGGGGGGGGTTCAAGATATTT	CAAWDLGGGFKIF	TRGV10	.	TRGJP1	14	-1	-1	25
264	0.002329048707113303	TGTGCTGCGTGGGGTAAGGGGGGGGAGAAACTCTTT	CAAWGKGGEKLF	TRGV10	.	TRGJ1	12	-1	-1	25
27	2.3819816322749688E-4	TGTGCTGCGACCTATTATAAGAAACTATTG	CAATYYKKLL	TRGV10	.	TRGJ1	8	-1	-1	12
21	1.852652380658309E-4	TGTGCCTTGTGGGAACGGAATTATTATAAGAAACTATTG	CALWERNYYKKLL	TRGV9	.	TRGJ1	13	-1	-1	17
15	1.3233231290416493E-4	TGTGCCACCTGGGTCCAACGTAAGAAACTCTTT	CATWVQRKKLF	TRGV8	.	TRGJ1	12	-1	-1	20
14	1.2351015871055394E-4	TGTGCTGCGTGGGACCACTCATATTATTATAAGAAACTATTG	CAAWDHSYYYKKLL	TRGV10	.	TRGJ1	13	-1	-1	22
12	1.0586585032333195E-4	TGTGCTGCGTGGGATTTGGGCGATAAGAAAATATTG	CAAWDLGDKKIL	TRGV10	.	TRGJ1	15	-1	-1	22
11	9.704369612972095E-5	TGTGCCACCTTCCACTGGTCCACCGCGAGGATAGCCGACCATAAGAAAATATTG	CATFHWSTARIADHKKIL	TRGV4	.	TRGJ2	9	-1	-1	40
4	3.528861677444398E-5	TGTGCCACCTGGGACGGGCCCCTATATTATAAGAAACTCTTT	CATWDGPLYYKKLF	TRGV2	.	TRGJ1	20	-1	-1	24
4	3.528861677444398E-5	TGTGCCACCTGGGACAAAATTATTCCGAGGAAGAAACTCTTT	CATWDKIIPRKKLF	TRGV3	.	TRGJ1	15	-1	-1	30
3	2.6466462580832987E-5	TGTGCCTTGTGGGAGGTACCCACGAATTATTATAAGAAACTCTTT	CALWEVPTNYYKKLF	TRGV9	.	TRGJ1	16	-1	-1	22
3	2.6466462580832987E-5	TGTGCCACCTGGGATGGGCGGGGTTATAAGAAAATATTG	CATWDGRGYKKIL	TRGV4	.	TRGJ1	18	-1	-1	23
3	2.6466462580832987E-5	TGTGCCACCTGGGATAGGCGTAAGAAAATATTG	CATWDRRKKIL	TRGV8	.	TRGJ1	21	-1	-1	20
2	1.764430838722199E-5	TGTGCCACCTGGGATGGGCCTCCTATTGGTTATAAGAAACTCTTT	CATWDGPPIGYKKLF	TRGV4	.	TRGJ1	19	-1	-1	29
2	1.764430838722199E-5	TGTGCCACCTGGGATGGGCGGGGTTATAAGATATTT	CATWDGRGYKIF	TRGV4	.	TRGJP1	18	-1	-1	27
2	1.764430838722199E-5	TGTGCCACCTGGGATATGTATTATAAGAAAATATTG	CATWDMYYKKIL	TRGV4	.	TRGJ2	14	-1	-1	18
1	8.822154193610996E-6	TGTGCTGCGTGGGACCACCCCCCCATTTTAAGAGATTATAAGAAACTCTTT	CAAWDHPPILRDYKKLF	TRGV10	.	TRGJ1	13	-1	-1	34
1	8.822154193610996E-6	TGTGCCACCTTCCACTGGTCCACCGCGAATTATTATAAGAAACTCTTT	CATFHWSTANYYKKLF	TRGV4	.	TRGJ1	9	-1	-1	25
1	8.822154193610996E-6	TGTGCCACCTGGGATCCCGCGAGGATAGCCGACCATAAGAAACTCTTT	CATWDPARIADHKKLF	TRGV4	.	TRGJ1	14	-1	-1	34
1	8.822154193610996E-6	TGTGCTGCGTGGTCCATTTGTAATGATTATTATAAGAAACTCTTT	CAAWSICNDYYKKLF	TRGV10	.	TRGJ1	11	-1	-1	25
1	8.822154193610996E-6	TGTGCCACCTGGGATAGAAAAACACTAGGAGAGAGATCGCTCTTT	CATWDRKTLGERSLF	TRGV8	.	TRGJ1	16	-1	-1	39
1	8.822154193610996E-6	TGTGCCACCTGGGACGTGAGGAAATTTTATTATAAGAAACTCTTT	CATWDVRKFYYKKLF	TRGV2	.	TRGJ1	15	-1	-1	26
1	8.822154193610996E-6	TGTGCCACCTGGGACGTGAGGAAACTTTATTATAAGAAACTCTTT	CATWDVRKLYYKKLF	TRGV2	.	TRGJ1	15	-1	-1	26
1	8.822154193610996E-6	TGTGCCTTGTGGGAGGCCTCTTTTTATTATAAGAAACTCTTT	CALWEASFYYKKLF	TRGV9	.	TRGJ1	15	-1	-1	23
1	8.822154193610996E-6	TGTGCCACCTTCCACTGGTCCACCGCGAGGAAGAAACTCTTT	CATFHWSTARKKLF	TRGV4	.	TRGJ1	9	-1	-1	30
1	8.822154193610996E-6	TGTGCCACCTGGGATGGGCGGGGTTATTGGATCAAGACGTTT	CATWDGRGYWIKTF	TRGV4	.	TRGJP2	18	-1	-1	22
1	8.822154193610996E-6	TGTGCCACCTGGGACAGCTCGAATTATTATAAGAAACTCTTT	CATWDSSNYYKKLF	TRGV3	.	TRGJ1	16	-1	-1	18
1	8.822154193610996E-6	TGTGCCACCTGGGACAAAATTATTATAAGGAAGAAACTCTTT	CATWDKIIIRKKLF	TRGV5	.	TRGJ1	15	-1	-1	30
1	8.822154193610996E-6	TGTGCCTTGTGGCCCAAGAATTATTATAAGAAACTCTTT	CALWPKNYYKKLF	TRGV9	.	TRGJ1	11	-1	-1	17
1	8.822154193610996E-6	TGTGCCTTGTGGGAGTCGAATTGTTATAAGAAACTCTTT	CALWESNCYKKLF	TRGV9	.	TRGJ1	14	-1	-1	15
1	8.822154193610996E-6	TGTGCCACCTGGGATAATCTTTATTATAAGAAACTCTTT	CATWDNLYYKKLF	TRGV8	.	TRGJ1	15	-1	-1	20
1	8.822154193610996E-6	TGTGCCACCTGGGATAATGTTTATTATAAGAAACTCTTT	CATWDNVYYKKLF	TRGV8	.	TRGJ1	15	-1	-1	20
1	8.822154193610996E-6	CGTGCCACCTGGGACAGGCTTTATTATAAGAAACTATTG	RATWDRLYYKKLL	TRGV5	.	TRGJ1	18	-1	-1	20
1	8.822154193610996E-6	TGTGCTGCGTGCCCCCGGGGGTATAAGAAACTCTTT	CAACPRGYKKLF	TRGV10	.	TRGJ1	10	-1	-1	21
1	8.822154193610996E-6	TGTGCCACCTGGTCTATCCCCAGGGAACTCTTT	CATWSIPRELF	TRGV8	.	TRGJ1	11	-1	-1	25
1	8.822154193610996E-6	TGTGCCACCTGGGGTTATTATAAGAAACTCTTT	CATWGYYKKLF	TRGV4	.	TRGJ1	12	-1	-1	14
1	8.822154193610996E-6	TGTGCTGCGTTTTATTATAAGGAACTCTTT	CAAFYYKELF	TRGV10	.	TRGJ1	9	-1	-1	11
1	8.822154193610996E-6	TGTGCCCCCCTTTGTTATAAGAAACTCTTT	CAPLCYKKLF	TRGV4	.	TRGJ1	8	-1	-1	11
1	8.822154193610996E-6	TGTGCCACCTGGGACCTTGGGGGACTCTTT	CATWDLGGLF	TRGV4	.	TRGJ1	13	-1	-1	23
1	8.822154193610996E-6	TGTGCCACCTGGGAACTCTTT	CATWELF	TRGV8	.	TRGJ1	13	-1	-1	13
