# Supplementary material for: Dissection of the Human T-Cell Receptor γ Gene Repertoire in the Brain and Peripheral Blood Identifies Age- and Alzheimer's Disease-Associated Clonotype Profiles
Source: Front Immunol. 2020 Jan 29;11:12. doi: 10.3389/fimmu.2020.00012 (PMC7025544; doi:10.3389/fimmu.2020.00012)
Supplement: Supplementary file 5 [file Data_Sheet_2.zip › repertoires_corrected_and_decontaminated/1102.txt]

count	freq	cdr3nt	cdr3aa	v	d	j	VEnd	DStart	DEnd	JStart
107853	0.5784150206743429	TGTGCCTTGTGGGAGGTGCAAGAGTTGGGCAAAAAAATCAAGGTATTT	CALWEVQELGKKIKVF	TRGV9	.	TRGJP	19	-1	-1	17
20212	0.10839684012377791	TGTGCTGCGTGGGGTCCTAATTATTATAAGAAACTCTTT	CAAWGPNYYKKLF	TRGV10	.	TRGJ2	12	-1	-1	18
9220	0.04944680714136317	TGTGCCACCTGGGATAGAGGTTATTATAAGAAACTCTTT	CATWDRGYYKKLF	TRGV8	.	TRGJ2	16	-1	-1	20
8472	0.045435287429677736	TGTGCCACCTGGGACGTCCCGAATCTGGGGTGGTATAAGAAACTCTTT	CATWDVPNLGWYKKLF	TRGV2	.	TRGJ2	15	-1	-1	33
8284	0.044427044507489424	TGTGCCACCTGGGACGGGCGCGGTTATAAGAAACTCTTT	CATWDGRGYKKLF	TRGV2	.	TRGJ2	21	-1	-1	23
8025	0.04303802899234701	TGTGCTGCGTGGGATCCCTCGCATCCTACTGGTTGGTTCAAGATATTT	CAAWDPSHPTGWFKIF	TRGV10	.	TRGJP1	14	-1	-1	27
7571	0.04060322959514756	TGTGCCACCTGGGACCCCCCTTATTATAAGAAACTCTTT	CATWDPPYYKKLF	TRGV8	.	TRGJ2	13	-1	-1	20
6899	0.03699929744775103	TGTGCCACCTGGGACGGGCCCACCACTGGTTGGTTCAAGATATTT	CATWDGPTTGWFKIF	TRGV2	.	TRGJP1	20	-1	-1	21
5340	0.028638389385561746	TGTGCCACCTGGGACAGATGTAAGAAACTCTTT	CATWDRCKKLF	TRGV3	.	TRGJ2	16	-1	-1	20
3957	0.02122136831435727	TGTGCTGCGTGGGATCGAGATAAGAAACTCTTT	CAAWDRDKKLF	TRGV10	.	TRGJ2	14	-1	-1	19
537	0.002879927921357052	TGTGTTGCGTGGGATCCCTCGCATCCTACTGGTTGGTTCAAGATATTT	CVAWDPSHPTGWFKIF	TRGV10	.	TRGJP1	14	-1	-1	27
19	1.0189689107222344E-4	TGTGCCACCTGGGTCCAACGTAAGAAACTCTTT	CATWVQRKKLF	TRGV8	.	TRGJ1	12	-1	-1	20
19	1.0189689107222344E-4	TGTGCCACCTGGGACAGATGTAAGAAACTATTG	CATWDRCKKLL	TRGV3	.	TRGJ1	16	-1	-1	20
7	3.75409598687139E-5	TGTGCCACCTGGGACCCCCCTTATTATAAGAAAATATTG	CATWDPPYYKKIL	TRGV8	.	TRGJ1	13	-1	-1	20
5	2.6814971334795645E-5	TGTGCCACCTGGGATTTAAGACTCTTT	CATWDLRLF	TRGV8	.	TRGJ1	14	-1	-1	20
4	2.1451977067836515E-5	TGTGCCACCTGGGAGAAGAAACTCTTT	CATWEKKLF	TRGV2	.	TRGJ1	13	-1	-1	15
3	1.6088982800877385E-5	TGTGCTGCCCAGGGAACTCTTTGGCAGTGGAACAAGATATTT	CAAQGTLWQWNKIF	TRGV10	.	TRGJP1	7	-1	-1	32
3	1.6088982800877385E-5	TGTGCCACCTGGGACAGCTACCCAGGAAATAAGAAACTCTTT	CATWDSYPGNKKLF	TRGV5	.	TRGJ1	16	-1	-1	28
2	1.0725988533918258E-5	TGTGCCACCTGGGATAGGCCGGCTTATTATAAGAAACTCTTT	CATWDRPAYYKKLF	TRGV8	.	TRGJ1	19	-1	-1	23
2	1.0725988533918258E-5	TGTGCCACCTGGGACACTCTTGTCAATTATAAGAAACTCTTT	CATWDTLVNYKKLF	TRGV7	.	TRGJ1	15	-1	-1	25
2	1.0725988533918258E-5	TGTGCTGCGTGGGATTATAATGGTTGGTTCAAGATATTT	CAAWDYNGWFKIF	TRGV10	.	TRGJP1	16	-1	-1	20
2	1.0725988533918258E-5	TGTGCCTTGACCAAAGAGGGCGATTATAAGAAACTCTTT	CALTKEGDYKKLF	TRGV9	.	TRGJ1	8	-1	-1	22
2	1.0725988533918258E-5	TGTGCCTTGTTTATCTTTGGCTATTCCTTTCTCTTT	CALFIFGYSFLF	TRGV9	.	TRGJ1	9	-1	-1	30
2	1.0725988533918258E-5	TGTGCCACCTGCCTATATTATAAGAAACTCTTT	CATCLYYKKLF	TRGV7	.	TRGJ1	10	-1	-1	15
1	5.362994266959129E-6	TGTGCCACCTGGGACGTCCCGAATCTGGGGTGGTATAAGAAACTCTTTGGCAGTGGAACAACACTCGGCACTGTCAGAAAGGAATCCGGCATTCCGTCAGGCAAATTTGAGGTGGATAGGATACCTGAAACGTCTACATCCACTCTCACCATTCACAATGTAGAGAAACAGGACATAGCTACCTACTACTGTGCCTTGTGGGAGGTGCAAGAGTTGGGCAAAAAAATCAAGGTATTT	CATWDVPNLGWYKKLFGSGTTLGTVRKESGIPSGKFEVDRIPETSTSTLTIHNVEKQDIATYYCALWEVQELGKKIKVF	TRGV2	.	TRGJP	15	-1	-1	206
1	5.362994266959129E-6	TGTGCCACCTGGGATAGAGGTTATTATAAGAAACTCTTTGGCAGTGGAACAACACTCGGCACTGTCAGAAAGGAATCCGGCATTCCGTCAGGCAAATTTGAGGTGGATAGGATACCTGAAACGTCTACATCCACTCTCACCATTCACAATGTAGAGAAACAGGACATAGCTACCTACTACTGTGCCTTGTGGGAGGTGCAAGAGTTGGGCAAAAAAATCAAGGTATTT	CATWDRGYYKKLFGSGTTLGTVRKESGIPSGKFEVDRIPETSTSTLTIHNVEKQDIATYYCALWEVQELGKKIKVF	TRGV8	.	TRGJP	16	-1	-1	197
1	5.362994266959129E-6	TGTGCCACCTGGGACGGGCGCGGTTATAAGAAACTCTTTGGCAGTGGAACAACACTCGGCACTGTCAGAAAGGAATCCGGCATTCCGTCAGGCAAATTTGAGGTGGATAGGATACCTGAAACGTCTACATCCACTCTCACCATTCACAATGTAGAGAAACAGGACATAGCTACCTACTACTGTGCCTTGTGGGAGGTGCAAGAGTTGGGCAAAAAAATCAAGGTATTT	CATWDGRGYKKLFGSGTTLGTVRKESGIPSGKFEVDRIPETSTSTLTIHNVEKQDIATYYCALWEVQELGKKIKVF	TRGV2	.	TRGJP	21	-1	-1	197
1	5.362994266959129E-6	TGTGCCACCTGGGACCCCCCTTATTATAAGAAACTCTTTGGCAGTGGAACAACACTAAGCATGGGTAAGACAAGCAACAAAGTGGAGGCAAGAAAGAATTCTCAAACTCTCACTTCAATCCTTACCATCAAGTCCGTAGAGAAAGAAGACATGGCCGTTTACTACTGTGCTGCGTGGGATCCCTCGCACCCTACTGGTTGGTTCAAGATATTT	CATWDPPYYKKLFGSGTTLSMGKTSNKVEARKNSQTLTSILTIKSVEKEDMAVYYCAAWDPSHPTGWFKIF	TRGV8	.	TRGJP1	13	-1	-1	192
1	5.362994266959129E-6	TGTGCTGCGTGGGACTGCAACCTCCCCGTCCGTAGAGAAAGAAGACATGGCCGTTTACTACTGTGCTGCGTGGGGGAGTTTCGATTTACCACTGGTTGGTTCAAGATATTT	CAAWDCNLPVRRERRHGRLLLCCVGEFRFTTGWFKIF	TRGV10	.	TRGJP1	13	-1	-1	83
1	5.362994266959129E-6	TGTGCTGCGTGGGGTCCTAATTATTATAAGAAACTCTTTGGCAGTGGTTGGTTCAAGATATTT	CAAWGPNYYKKLFGSGWFKIF	TRGV10	.	TRGJP1	12	-1	-1	41
1	5.362994266959129E-6	TGTGCTGCGTGGGACTGCAACCTCCCCGGGGCTGATATGAAACTCTTT	CAAWDCNLPGADMKLF	TRGV10	.	TRGJ1	13	-1	-1	34
1	5.362994266959129E-6	TGTGCCTTGTGGGAGGTGCAAGAGTTAGGCAAAAAAATCAAGGAATCT	CALWEVQELGKKIKES	TRGV9	.	TRGJP	19	-1	-1	17
1	5.362994266959129E-6	CGTGCCTTGTGGGAGGCGCAAGAGTTGGGCAAAAAAATCAAGGTTTTT	RALWEAQELGKKIKVF	TRGV9	.	TRGJP	19	-1	-1	17
1	5.362994266959129E-6	TGTGCCACCTGGGACGGGCCCACCACTTGGTTCAAGATATTT	CATWDGPTTWFKIF	TRGV2	.	TRGJP1	20	-1	-1	26
1	5.362994266959129E-6	TGTGCCACCTGGGACACCCCTCCCTTCTCTAAGAAACTCTTT	CATWDTPPFSKKLF	TRGV3	.	TRGJ1	15	-1	-1	29
1	5.362994266959129E-6	TATGCCACCTGGGACGGGAGTAGTGATTGGATCAAGACGTTT	YATWDGSSDWIKTF	TRGV2	.	TRGJP2	17	-1	-1	18
1	5.362994266959129E-6	TGTGCTGCGTGGGATTATAATGGTTGGCTCAAGATATTT	CAAWDYNGWLKIF	TRGV10	.	TRGJP1	16	-1	-1	20
1	5.362994266959129E-6	TGTGCCTTGTGGGAGTCGAATTATTATAAGAAACTCTTT	CALWESNYYKKLF	TRGV9	.	TRGJ1	14	-1	-1	15
1	5.362994266959129E-6	TGTGCCACCTGGGGGGGGGGGAATTATAAGAAACTCTTT	CATWGGGNYKKLF	TRGV5	.	TRGJ1	12	-1	-1	22
1	5.362994266959129E-6	TGTGCTGCCCAGGGAACTCTTTGGTTCAAGATATTT	CAAQGTLWFKIF	TRGV10	.	TRGJP1	7	-1	-1	20
1	5.362994266959129E-6	TGTGCTGCCCAGGGAAATTATTATAAGAAACTCTTT	CAAQGNYYKKLF	TRGV10	.	TRGJ1	7	-1	-1	15
1	5.362994266959129E-6	TGTGCTGCGTGGGTGAATTATTATAAGAAGCTCTTT	CAAWVNYYKKLF	TRGV10	.	TRGJ1	12	-1	-1	14
1	5.362994266959129E-6	TGTGCCACCTGGGACAGGTGGTATAAGAAACTCTTT	CATWDRWYKKLF	TRGV7	.	TRGJ1	17	-1	-1	21
1	5.362994266959129E-6	TGTGCCACCTGGAATTATTATAAGAAACTCTTT	CATWNYYKKLF	TRGV4	.	TRGJ1	14	-1	-1	11
1	5.362994266959129E-6	TGTGCGGGGGGGAAACTCTTT	CAGGKLF	TRGV10	.	TRGJ1	4	-1	-1	11
