# Supplementary material for: Dissection of the Human T-Cell Receptor γ Gene Repertoire in the Brain and Peripheral Blood Identifies Age- and Alzheimer's Disease-Associated Clonotype Profiles
Source: Front Immunol. 2020 Jan 29;11:12. doi: 10.3389/fimmu.2020.00012 (PMC7025544; doi:10.3389/fimmu.2020.00012)
Supplement: Supplementary file 5 [file Data_Sheet_2.zip › repertoires_corrected_and_decontaminated/143br.txt]

count	freq	cdr3nt	cdr3aa	v	d	j	VEnd	DStart	DEnd	JStart
23471	0.12014291637446957	TGTGCTGCGTGCCTCACTGGTTGGTTCAAGATATTT	CAACLTGWFKIF	TRGV10	.	TRGJP1	10	-1	-1	14
22168	0.11347314431380177	TGTGCCACCTGGGACGGGCCGGGTTGGTTCAAGATATTT	CATWDGPGWFKIF	TRGV2	.	TRGJP1	19	-1	-1	21
16557	0.08475166232423384	TGTGCCTTGTGGGAGGTGCACACTGGTTGGTTCAAGATATTT	CALWEVHTGWFKIF	TRGV9	.	TRGJP1	20	-1	-1	20
9261	0.04740503380955062	TGTGCTGCGTGGGAGCAGAATTATTATAAGAAACTCTTT	CAAWEQNYYKKLF	TRGV10	.	TRGJ2	13	-1	-1	17
9189	0.04703648155447151	TGTGCCTTGTGGGAGGGCCATTATAAGAAACTCTTT	CALWEGHYKKLF	TRGV9	.	TRGJ2	15	-1	-1	19
8975	0.04594106235187526	TGTGCCACCTGGGACGGCAGTCCCAATTATTATAAGAAACTCTTT	CATWDGSPNYYKKLF	TRGV2	.	TRGJ2	24	-1	-1	24
8908	0.04559810400339887	TGTGCCTTGTGGGAGGGCCCCGGGTATAAGAAACTCTTT	CALWEGPGYKKLF	TRGV9	.	TRGJ2	15	-1	-1	24
8698	0.0445231599260848	TGTGCCTTGTGGGAGGTGCATTATTATAAGAAACTCTTT	CALWEVHYYKKLF	TRGV9	.	TRGJ1	19	-1	-1	19
8574	0.04388843104233744	TGTGCCACCTGGTCACCGGTGTGGATCAAGACGTTT	CATWSPVWIKTF	TRGV2	.	TRGJP2	11	-1	-1	21
8562	0.04382700566649092	TGTGCCTTGTGGGAGCCAGTAAGGGTCAAGAAACTCTTT	CALWEPVRVKKLF	TRGV9	.	TRGJ1	14	-1	-1	27
7014	0.03590313218229004	TGTGCCACCTGGGCAAATAGTAGTGATTGGATCAAGACGTTT	CATWANSSDWIKTF	TRGV8	.	TRGJP2	12	-1	-1	16
5940	0.030405561044026638	TGTGCCACCTGGGATAGGAGGGGGGGTGATTGGATCAAGACGTTT	CATWDRRGGDWIKTF	TRGV8	.	TRGJP2	17	-1	-1	25
5844	0.02991415803725449	TGTGCTGCGTGGGATTTAGTGGATCTCTTT	CAAWDLVDLF	TRGV10	.	TRGJ2	15	-1	-1	24
5758	0.029473942843687775	TGTGCTGCGTGGGATTTTTGTTATAAGAAACTCTTT	CAAWDFCYKKLF	TRGV10	.	TRGJ1	15	-1	-1	17
5137	0.026295179643630446	TGTGCTGCGTGGGATTATACCACTGGTTGGTTCAAGATATTT	CAAWDYTTGWFKIF	TRGV10	.	TRGJP1	16	-1	-1	8
4771	0.024421705680311632	TGTGCCACCTGGCAGAAACTCTTT	CATWQKLF	TRGV3	.	TRGJ2	11	-1	-1	13
4678	0.023945659017501113	TGTGCTGCGTGGGATTATGTGGAGGGGCGGGAGAAACTCTTT	CAAWDYVEGREKLF	TRGV10	.	TRGJ1	19	-1	-1	31
3941	0.02017311718426077	TGTGCCACCTGGGACAGAGGTTATTATAAGAAACTCTTT	CATWDRGYYKKLF	TRGV2	.	TRGJ2	14	-1	-1	20
3663	0.018750095977149762	TGTGCCACCTGGGACTTCATCAGTTATTATAAGAAACTCTTT	CATWDFISYYKKLF	TRGV2	.	TRGJ1	14	-1	-1	23
3565	0.018248455407736525	TGTGCCACCTGGGAATCGAGTAGTGATTGGATCAAGACGTTT	CATWESSSDWIKTF	TRGV8	.	TRGJP2	13	-1	-1	18
3545	0.018146079781325663	TGTGCTGCGCCTGGTTGGTTCAAGATATTT	CAAPGWFKIF	TRGV10	.	TRGJP1	8	-1	-1	10
3256	0.016666751979688674	TGTGCCACCTGCCCCACCAGGCGCTGTAGTGATTGGATCAAGACGTTT	CATCPTRRCSDWIKTF	TRGV8	.	TRGJP2	10	-1	-1	25
2639	0.013508463904913517	TGTGCCACCTGGGACAGGCCTTGTTTTTTTTATTATAAGAAACTCTTT	CATWDRPCFFYYKKLF	TRGV3	.	TRGJ2	20	-1	-1	29
2522	0.012909566490409963	TGTGCCACCTGGGCTACCCCGATTTATTATAAGAAACTCTTT	CATWATPIYYKKLF	TRGV8	.	TRGJ2	15	-1	-1	19
2214	0.011332981843682656	TGTGCTGCGTGGGTCCCACTGGATCAAGTAATCTATAAGAAACTCTTT	CAAWVPLDQVIYKKLF	TRGV10	.	TRGJ1	12	-1	-1	33
2169	0.011102636684258212	TGTGCCACCTGGGACAGGCAAGTTTATAAGAAACTCTTT	CATWDRQVYKKLF	TRGV7	.	TRGJ2	18	-1	-1	23
2148	0.010995142276526804	TGTGCCACCACCATCGAGAAACTCTTT	CATTIEKLF	TRGV2	.	TRGJ2	8	-1	-1	16
1155	0.005912192425227402	TGTGCCACCTGGGACAGGGGGCGGGGCACTGGTTGGTTCAAGATATTT	CATWDRGRGTGWFKIF	TRGV3	.	TRGJP1	17	-1	-1	26
450	0.0023034515942444425	TGTGCCACCTGGGCTACCCCGATTTATTATAAGGAACTCTTT	CATWATPIYYKELF	TRGV8	.	TRGJ1	15	-1	-1	19
190	9.725684509032089E-4	TGTGCCTTGTCGTCTCTCTTT	CALSSLF	TRGV9	.	TRGJ1	9	-1	-1	15
115	5.886598518624685E-4	TGTGCCTGCTGGATTAGGCACGTTACCACTGGTTGGTTCAAGATATTT	CACWIRHVTTGWFKIF	TRGV11	.	TRGJP1	22	-1	-1	23
91	4.6580910016943164E-4	TGTGCTGCGTGGGTGAATTATTATAAGAAACTCTTT	CAAWVNYYKKLF	TRGV10	.	TRGJ1	12	-1	-1	14
16	8.190050112869128E-5	TGTGCCACCTGGGATAGCGAGATATTT	CATWDSEIF	TRGV8	.	TRGJP1	16	-1	-1	19
14	7.166293848760487E-5	TGTGCTGCGTGGGATAGAGGGGAGGGGAAACTCTTT	CAAWDRGEGKLF	TRGV10	.	TRGJ1	14	-1	-1	26
14	7.166293848760487E-5	TGTGCCTTGTGGTTCGGGAAACTCTTT	CALWFGKLF	TRGV9	.	TRGJ1	11	-1	-1	17
11	5.630659452597526E-5	TGTGCCACCTCGGTTGGTTATAAGAAACTCTTT	CATSVGYKKLF	TRGV8	.	TRGJ1	12	-1	-1	17
10	5.118781320543205E-5	TGTGCCACCTGGGCTACCAGGCGCTGTAGTGATTGGATCAAGACGTTT	CATWATRRCSDWIKTF	TRGV8	.	TRGJP2	15	-1	-1	25
10	5.118781320543205E-5	TGTGCCACCTGGGACGGCAGTCCCAATTATAAGAAACTCTTT	CATWDGSPNYKKLF	TRGV2	.	TRGJ1	24	-1	-1	25
8	4.095025056434564E-5	TGTGCCTTGTGGGAGGTGCATTATTATAAGAAACTCTTTGGCAGTGGAACAACACTCTTT	CALWEVHYYKKLFGSGTTLF	TRGV9	.	TRGJ1	19	-1	-1	53
7	3.5831469243802434E-5	TGTGCCACCTGGGATGATAATTATAAGAAACTCTTT	CATWDDNYKKLF	TRGV8	.	TRGJ1	14	-1	-1	16
5	2.5593906602716026E-5	TGTGCTGCGTGGGATGCCCACTATTATAAGAAACTCTTT	CAAWDAHYYKKLF	TRGV10	.	TRGJ1	14	-1	-1	21
4	2.047512528217282E-5	TGTGCCACCTGGGAC	CATWD	TRGV2	.	TRGJ1	14	-1	-1	15
3	1.5356343961629615E-5	TGTGCCACCTGGTCTATTACTGTGCCACCTGGGATGTGGGGTGGCATAAGTTGGTTCAAGATATTT	CATWSITVPPGMWGGISWFKIF	TRGV8	.	TRGJP1	11	-1	-1	49
3	1.5356343961629615E-5	TGTGCCACCTGGTCTATTACTGTGCCACCTGGTTGGTTCAAGATATTT	CATWSITVPPGWFKIF	TRGV8	.	TRGJP1	11	-1	-1	24
3	1.5356343961629615E-5	TGTGCTGCGTGGGATTACTCAAAGAAGGGAGGTGGGAAACTCTTT	CAAWDYSKKGGGKLF	TRGV10	.	TRGJ1	17	-1	-1	35
3	1.5356343961629615E-5	TGTGCCACCTGGGATGTGGGCGGCATAAGTTGGTTCAAGACATTT	CATWDVGGISWFKTF	TRGV8	.	TRGJP1	14	-1	-1	28
3	1.5356343961629615E-5	TGTGCCACCTGGGACAGGCCCCCCGGTTATAAGAAACTCTTT	CATWDRPPGYKKLF	TRGV3	.	TRGJ1	19	-1	-1	26
3	1.5356343961629615E-5	TGTGCCACCTGGGACGGGCCGGGTTGGATCAAGACGTTT	CATWDGPGWIKTF	TRGV2	.	TRGJP2	19	-1	-1	23
3	1.5356343961629615E-5	TGTGACACCAATGGATTGAATTATTATAAGAAACTCTTT	CDTNGLNYYKKLF	TRGV2	.	TRGJ1	8	-1	-1	14
2	1.023756264108641E-5	TGTGCCTTGTGGGGAAACTCTATTACTGTGCCACCTGGGTGGGGGGATACCACTGGTTGGTTCAAGATATTT	CALWGNSITVPPGWGDTTGWFKIF	TRGV9	.	TRGJP1	12	-1	-1	46
2	1.023756264108641E-5	TGTGCCACCTGGTCTATTACTGTGCCACCTGGGATGAAATCGAGCGACAATTATTATAAGAAACTCTTT	CATWSITVPPGMKSSDNYYKKLF	TRGV8	.	TRGJ1	11	-1	-1	48
2	1.023756264108641E-5	TGTGCCACCTGGGACGGGCGGGGATGTGATTGGATCAAGACGTTT	CATWDGRGCDWIKTF	TRGV2	.	TRGJP2	18	-1	-1	25
2	1.023756264108641E-5	TGTGCCACCTGGGACAGGCGCTGTAGTGATTGGATCAAGACGTTT	CATWDRRCSDWIKTF	TRGV3	.	TRGJP2	23	-1	-1	22
2	1.023756264108641E-5	TGTGCCTTGTGGGATATAAACTGTTATTATAAGAAACTCTTT	CALWDINCYYKKLF	TRGV9	.	TRGJ1	13	-1	-1	23
2	1.023756264108641E-5	TGTGCCACCTGGGACAGGCCGATTTATTATAAGAAACTCTTT	CATWDRPIYYKKLF	TRGV3	.	TRGJ1	19	-1	-1	19
2	1.023756264108641E-5	TGTGCCAGGTGGGGGGATACCACTGGTTGGTTCAAGATATTT	CARWGDTTGWFKIF	TRGV8	.	TRGJP1	12	-1	-1	16
2	1.023756264108641E-5	TGTGCCACCTGGGACGGGCTTTGTTATAAGAAACTCTTT	CATWDGLCYKKLF	TRGV2	.	TRGJ1	18	-1	-1	20
2	1.023756264108641E-5	TATGCCACCTGGGACAGAGGTTGGTTCAAGATATTT	YATWDRGWFKIF	TRGV2	.	TRGJP1	14	-1	-1	18
2	1.023756264108641E-5	TGTGCTGCGTTGTATATAGTGGATCTCTTT	CAALYIVDLF	TRGV10	.	TRGJ1	9	-1	-1	24
2	1.023756264108641E-5	TGTGCTGCGTGGGTCCCACTGGATCTCTTT	CAAWVPLDLF	TRGV10	.	TRGJ1	12	-1	-1	24
2	1.023756264108641E-5	TGTGCTGCGTGGGGATATAAGAAACTCTTT	CAAWGYKKLF	TRGV10	.	TRGJ1	12	-1	-1	15
2	1.023756264108641E-5	TGTGCCACCTGGGACGGGCGGAAACTCTTT	CATWDGRKLF	TRGV2	.	TRGJ1	18	-1	-1	20
2	1.023756264108641E-5	TGTGCCACCTGGGACGGGATCAAGACGTTT	CATWDGIKTF	TRGV2	.	TRGJP2	17	-1	-1	16
2	1.023756264108641E-5	TGTGCCCCAATCAAGACGTTT	CAPIKTF	TRGV8	.	TRGJP2	5	-1	-1	9
2	1.023756264108641E-5	TGTGCCACCTGGGATGACTTT	CATWDDF	TRGV8	.	TRGJ1	14	-1	-1	17
1	5.118781320543205E-6	TGTGCCACCTGGGACGGGGTGGGAGAAACTCTTTGGCAGTGGAACAACACAAGCATGGGTAAGACAAGCAACAAAGTGGAGGCAAGAAAGAATTCTCAAACTCTCACTTCAATCCTTACCATCAAGTCCGTAGAGAAAGAAGACATGGCCGTTTACTACTGTGCTGCGTGCCTCACTGGTTGGTTCAAGATATTT	CATWDGVGETLWQWNNTSMGKTSNKVEARKNSQTLTSILTIKSVEKEDMAVYYCAACLTGWFKIF	TRGV2	.	TRGJP1	17	-1	-1	173
1	5.118781320543205E-6	TGTGCCACCTGGTCTATTACTGTGCCACCTGGGATGATAATGGGTGATTGGATCAAGACGTTT	CATWSITVPPGMIMGDWIKTF	TRGV8	.	TRGJP2	11	-1	-1	43
1	5.118781320543205E-6	TGTCACTTACACTGGGATAGGAGGGGGGGTGATTGGATCAAGACGTTT	CHLHWDRRGGDWIKTF	TRGV8	.	TRGJP2	20	-1	-1	28
1	5.118781320543205E-6	TGTGCCACCTGGGCAAATAGGAGGGGGGGTGATTGGATCAAGACGTTT	CATWANRRGGDWIKTF	TRGV8	.	TRGJP2	12	-1	-1	28
1	5.118781320543205E-6	TGTGCCACCTGGGATAGGGGCGGCATAAGTTGGTTCAAGATATTT	CATWDRGGISWFKIF	TRGV8	.	TRGJP1	17	-1	-1	28
1	5.118781320543205E-6	TGTGTCACCTGGGACGGGCCGGGTTGGTTCAAGAAACTCTTT	CVTWDGPGWFKKLF	TRGV2	.	TRGJ1	19	-1	-1	30
1	5.118781320543205E-6	TGTGCCACCTGGGTTTGCAGCGGCTATTATAAGAAACTCTTT	CATWVCSGYYKKLF	TRGV4	.	TRGJ1	12	-1	-1	24
1	5.118781320543205E-6	TGTGCCACCTGGGCAAATAGTAGTGATTGGTTCAAGATATTT	CATWANSSDWFKIF	TRGV8	.	TRGJP1	12	-1	-1	23
1	5.118781320543205E-6	TGTGCCACCTGGGATGCGCCGAATTATTATAAGAAACTCTTT	CATWDAPNYYKKLF	TRGV4	.	TRGJ1	19	-1	-1	19
1	5.118781320543205E-6	TGTGCCACCTGGGATAGCGAGATATATTATAAGAAACTCTTT	CATWDSEIYYKKLF	TRGV8	.	TRGJ1	16	-1	-1	17
1	5.118781320543205E-6	TGTGCCACCCGGTCTATTACTGTGCCACCTGGGATGATAATT	CATRSITVPPGMII	TRGV8	.	TRGJP1	11	-1	-1	35
1	5.118781320543205E-6	TGTGCCAGGTGGGGAAATAGTAGTGATTGGATCAAGACGTTT	CARWGNSSDWIKTF	TRGV8	.	TRGJP2	12	-1	-1	16
1	5.118781320543205E-6	TGTGCCACCTGGTCTATTACTTATTATAAGAAACTCTTT	CATWSITYYKKLF	TRGV8	.	TRGJ1	11	-1	-1	20
1	5.118781320543205E-6	TGTGCCACCTGGGATGTGGGGTGGCATAAGAAACTCTTT	CATWDVGWHKKLF	TRGV8	.	TRGJ1	14	-1	-1	25
1	5.118781320543205E-6	TGTGCCACCTGGGACAGGCCTTGTTGGTTCAAGATATTT	CATWDRPCWFKIF	TRGV3	.	TRGJP1	20	-1	-1	19
1	5.118781320543205E-6	TGTGCCACCTGGGACAGAGGTTATTGGATCAAGACGTTT	CATWDRGYWIKTF	TRGV2	.	TRGJP2	14	-1	-1	19
1	5.118781320543205E-6	TGTGCCACCTGGATAGAGGGTGATTGGATCAAGACGTTT	CATWIEGDWIKTF	TRGV8	.	TRGJP2	15	-1	-1	19
1	5.118781320543205E-6	TGTGCTTCCCATACCACTGGTTGGTTAAAGATATTT	CASHTTGWLKIF	TRGV10	.	TRGJP1	5	-1	-1	10
1	5.118781320543205E-6	TGTGCTGCGTGGGATTATCCCGCGGGGGATCTCTTT	CAAWDYPAGDLF	TRGV10	.	TRGJ1	16	-1	-1	30
1	5.118781320543205E-6	TGTGCTGCGTGGGATTATGATAGGAGAAAGATATTT	CAAWDYDRRKIF	TRGV10	.	TRGJP1	16	-1	-1	27
1	5.118781320543205E-6	TGTGCTGCGTGGGAGCAGAATTATTATAAGATATTT	CAAWEQNYYKIF	TRGV10	.	TRGJP1	13	-1	-1	27
1	5.118781320543205E-6	TGTGCCTTGTGGGAGCCAGTAAGGGTCAAGATATTT	CALWEPVRVKIF	TRGV9	.	TRGJP1	14	-1	-1	22
1	5.118781320543205E-6	TGTGCCTTGTGGGAGGTGAATTATAAGAAACTCTTT	CALWEVNYKKLF	TRGV9	.	TRGJ1	17	-1	-1	19
1	5.118781320543205E-6	TGTGCCACCTGGGTGGGGGGATATAAGAAACTCTTT	CATWVGGYKKLF	TRGV8	.	TRGJ1	12	-1	-1	21
1	5.118781320543205E-6	TGTGCCACCTGGGATAGTGAGGGGATCAAGACGTTT	CATWDSEGIKTF	TRGV8	.	TRGJP2	16	-1	-1	14
1	5.118781320543205E-6	TGTGCCACCTGGGACAGAGGTTATTATAAGATATTT	CATWDRGYYKIF	TRGV2	.	TRGJP1	14	-1	-1	27
1	5.118781320543205E-6	TGTGCTGCGTGGGTGAATTATTATAAGACGTTT	CAAWVNYYKTF	TRGV10	.	TRGJP2	12	-1	-1	24
1	5.118781320543205E-6	TGTGCCACCTGGGTGGGGAGGCGGAAACTCTTT	CATWVGRRKLF	TRGV8	.	TRGJ1	12	-1	-1	23
1	5.118781320543205E-6	TGTGCCACCTGGGGTGATTGGATCAAGACGTTT	CATWGDWIKTF	TRGV2	.	TRGJP2	12	-1	-1	13
1	5.118781320543205E-6	TGTGCCACCTGGGACAGAATGGAGAAACTCTTT	CATWDRMEKLF	TRGV7	.	TRGJ1	16	-1	-1	22
1	5.118781320543205E-6	TGTGCCAGGTGGGGTGATTGGATCAAGACGTTT	CARWGDWIKTF	TRGV8	.	TRGJP2	12	-1	-1	13
1	5.118781320543205E-6	TGTGCTGCGTGGGATTGGTTCAAGATATTT	CAAWDWFKIF	TRGV10	.	TRGJP1	15	-1	-1	14
1	5.118781320543205E-6	TGTGCTGCGTGGGATTACAAGAAACTCTTT	CAAWDYKKLF	TRGV10	.	TRGJ1	17	-1	-1	13
1	5.118781320543205E-6	TGTGCCACCTGGGATTGGATCAAGACGTTT	CATWDWIKTF	TRGV8	.	TRGJP2	17	-1	-1	12
1	5.118781320543205E-6	TGTGCCACCTGGGATAGAGGGAAACTCTTT	CATWDRGKLF	TRGV8	.	TRGJ1	16	-1	-1	20
1	5.118781320543205E-6	TGTGCCACCTGGGACAGGCGGAAACTCTTT	CATWDRRKLF	TRGV3	.	TRGJ1	18	-1	-1	20
1	5.118781320543205E-6	TGTGCCACCTTTTATAAGAAACTCTTT	CATFYKKLF	TRGV2	.	TRGJ1	9	-1	-1	11
1	5.118781320543205E-6	TGTGCCAGCTATAAGAAACTCTTT	CASYKKLF	TRGV8	.	TRGJ1	9	-1	-1	9
1	5.118781320543205E-6	TGTGCCACCTGGGGC	CATWG	TRGV2	.	TRGJ1	12	-1	-1	15
