# Supplementary material for: Dissection of the Human T-Cell Receptor γ Gene Repertoire in the Brain and Peripheral Blood Identifies Age- and Alzheimer's Disease-Associated Clonotype Profiles
Source: Front Immunol. 2020 Jan 29;11:12. doi: 10.3389/fimmu.2020.00012 (PMC7025544; doi:10.3389/fimmu.2020.00012)
Supplement: Supplementary file 5 [file Data_Sheet_2.zip › repertoires_corrected_and_decontaminated/254br.txt]

count	freq	cdr3nt	cdr3aa	v	d	j	VEnd	DStart	DEnd	JStart
27770	0.12957260171705862	TGTGCCTTGTGGGAGGTGAGAGAGTTGGGCAAAAAAATCAAGGTATTT	CALWEVRELGKKIKVF	TRGV9	.	TRGJP	17	-1	-1	20
20785	0.09698114968271743	TGTGCCTTGTGGGAGGCCGGGGAGTTGGGCAAAAAAATCAAGGTATTT	CALWEAGELGKKIKVF	TRGV9	.	TRGJP	15	-1	-1	21
17798	0.08304404628592758	TGTGCCTTGTGGGAGGTGCAAGAGTTGGGCAAAAAAATCAAGGTATTT	CALWEVQELGKKIKVF	TRGV9	.	TRGJP	19	-1	-1	17
14267	0.06656868234415826	TGTGCCTTGTGGGAGGCCACCTCTGGGAAACTCTTT	CALWEATSGKLF	TRGV9	.	TRGJ2	22	-1	-1	26
9070	0.042319895483389325	TGTGCCTTGTGGGATAGTTATAAGAAACTCTTT	CALWDSYKKLF	TRGV9	.	TRGJ2	13	-1	-1	17
7015	0.0327314296379246	TGTGCCACCTGGGACAGGCTTGGTTTTTATAAGAAACTCTTT	CATWDRLGFYKKLF	TRGV7	.	TRGJ1	21	-1	-1	23
6752	0.03150429264650989	TGTGCTGCGTGGGATTCGCACCTCTTT	CAAWDSHLF	TRGV10	.	TRGJ1	15	-1	-1	21
6303	0.02940929451287794	TGTGCTGCGTGGGACCCAACCAGATCGAAGAAACTCTTT	CAAWDPTRSKKLF	TRGV10	.	TRGJ1	13	-1	-1	27
5737	0.026768383725270625	TGTGCTGCGTGGGTTACTTATTATAAGAAACTCTTT	CAAWVTYYKKLF	TRGV10	.	TRGJ2	19	-1	-1	17
5440	0.0253826054497947	TGTGCCACCTGGGATAGGTATTATAAGAAACTCTTT	CATWDRYYKKLF	TRGV8	.	TRGJ2	17	-1	-1	18
5109	0.02383818589025756	TGTGCCACCTGGCCCAAACCCTATAAGAAACTCTTT	CATWPKPYKKLF	TRGV8	.	TRGJ2	11	-1	-1	21
5051	0.023567562523329602	TGTGCTGCGTGGGATTATTATAAGAAACTCTTT	CAAWDYYKKLF	TRGV10	.	TRGJ2	16	-1	-1	13
3994	0.018635684957073535	TGTGCCTTGTGGGCTGTCGTTTGGATCAAGACGTTT	CALWAVVWIKTF	TRGV9	.	TRGJP2	12	-1	-1	20
3839	0.017912467338559165	TGTGCCACCTGGGACGGGCAGAGTAGTGATTGGATCAAGACGTTT	CATWDGQSSDWIKTF	TRGV2	.	TRGJP2	18	-1	-1	21
3768	0.017581187010078388	TGTGCCACCTGGGACGGTGATTGGATCAAGACGTTT	CATWDGDWIKTF	TRGV2	.	TRGJP2	16	-1	-1	16
3695	0.017240574841358717	TGTGCCACCTGGGCGCCGAATTATTATAAGAAACTCTTT	CATWAPNYYKKLF	TRGV8	.	TRGJ2	12	-1	-1	16
3551	0.01656868234415827	TGTGCCACCTGGGACGGGCCCACAAGTGATTGGATCAAGACGTTT	CATWDGPTSDWIKTF	TRGV2	.	TRGJP2	20	-1	-1	24
3405	0.015887458006718924	TGCGCGGTGGGATTGTGCCAGATGAAACTCTTT	CAVGLCQMKLF	TRGV2	.	TRGJ2	4	-1	-1	23
3378	0.015761478163493842	TGTGCAGAATGGATCAAGACGTTT	CAEWIKTF	TRGV8	.	TRGJP2	4	-1	-1	6
3255	0.015187569988801792	TGTGCCACCTGGGACAGTAGTGATTGGATCAAGACGTTT	CATWDSSDWIKTF	TRGV3	.	TRGJP2	16	-1	-1	15
3199	0.01492627846211273	TGTGCCACCTGGGATCCTTTTAAGAAACTCTTT	CATWDPFKKLF	TRGV4	.	TRGJ1	14	-1	-1	17
3056	0.014259051885031728	TGTGCCACCTGGGACGGGCCGTATTATAAGAAACTCTTT	CATWDGPYYKKLF	TRGV2	.	TRGJ2	19	-1	-1	21
2950	0.013764464352370288	TGTGCCACCTGGGACGGGCTGTATTATAAGAAACTCTTT	CATWDGLYYKKLF	TRGV2	.	TRGJ2	18	-1	-1	21
2895	0.013507838745800672	TGTGCCACCTGGGACGGGTTTAAAGTATGGTATAAGAAACTCTTT	CATWDGFKVWYKKLF	TRGV2	.	TRGJ1	17	-1	-1	30
2622	0.01223404255319149	TGTGCCACCTGGGATGGGCTACACGTTGGGGAGAATTATTATAAGAAACTCTTT	CATWDGLHVGENYYKKLF	TRGV4	.	TRGJ1	18	-1	-1	32
2451	0.011436170212765957	TGTGCTGCGTGGGACCGCCCGAAAGACAAGAAACTCTTT	CAAWDRPKDKKLF	TRGV10	.	TRGJ2	13	-1	-1	27
2395	0.011174878686076894	TGTGCTGCGTGGGATAAGACCACTGGTTGGTTCAAGATATTT	CAAWDKTTGWFKIF	TRGV10	.	TRGJP1	14	-1	-1	8
2395	0.011174878686076894	TGTGCCACCTGGGAGCAGGCTAGGGGTTATAAGAAACTCTTT	CATWEQARGYKKLF	TRGV8	.	TRGJ2	13	-1	-1	26
2340	0.010918253079507279	TGTGCTGCCGTCACTGGTTGGTTCAAGATATTT	CAAVTGWFKIF	TRGV10	.	TRGJP1	7	-1	-1	11
2288	0.010675625233296005	TGTGCCACCTGGGACGGGCGGTCCTCACTTTATTATAAGAAACTCTTT	CATWDGRSSLYYKKLF	TRGV2	.	TRGJ1	18	-1	-1	29
2288	0.010675625233296005	TGTGCCACCTGGGATAGTTATTATAAGAAACTCTTT	CATWDSYYKKLF	TRGV8	.	TRGJ2	16	-1	-1	17
2258	0.01053564762971258	TTTACTGGGTGGTTCAAGATATTT	FTGWFKIF	TRGV10	.	TRGJP1	11	-1	-1	3
2201	0.010269690182904068	TGTGCCACCTGGGCCCTGACCACTGGTTGGTTCAAGATATTT	CATWALTTGWFKIF	TRGV3	.	TRGJP1	12	-1	-1	18
2100	0.009798432250839866	TGTGCCCTGTGGGAGGCCACCTCTGGGAAACTCTTT	CALWEATSGKLF	TRGV9	.	TRGJ2	22	-1	-1	26
2079	0.009700447928331466	TGTGCCACCTGGGACGGACCGAATTATTATAAGAAACTCTTT	CATWDGPNYYKKLF	TRGV2	.	TRGJ2	19	-1	-1	19
2018	0.009415826801045166	TGTGCCACCTGGGATAGGACGGTTAAGAAACTCTTT	CATWDRTVKKLF	TRGV8	.	TRGJ1	17	-1	-1	23
1879	0.008767263904441956	TGTGCCACCTGGGACAGGCTCGGGAAGAAACTCTTT	CATWDRLGKKLF	TRGV7	.	TRGJ1	18	-1	-1	24
1802	0.008407988055244495	TGTGCCACCTGGGACGAGAAAAGTAGTGATTGGATCAAGACGTTT	CATWDEKSSDWIKTF	TRGV2	.	TRGJP2	15	-1	-1	21
1793	0.008365994774169466	TGTGCCACCTGGGACGGGCGTGGTTATAAGAAACTCTTT	CATWDGRGYKKLF	TRGV2	.	TRGJ1	18	-1	-1	23
1477	0.0068915640164240385	TGTGCCACCTGGGACCGTTATTATTATAAGAAACTCTTT	CATWDRYYYKKLF	TRGV7	.	TRGJ1	14	-1	-1	19
1476	0.006886898096304591	TGTGCCACCTGGGATCCCGGGAATTATTATAAGAAACTCTTT	CATWDPGNYYKKLF	TRGV8	.	TRGJ2	14	-1	-1	20
1429	0.006667599850690556	TGTGCCACCTGGGATGGGAATGCGAATTATTATAAGAAACTCTTT	CATWDGNANYYKKLF	TRGV4	.	TRGJ2	17	-1	-1	18
1328	0.006196341918626353	TGTGCCACCTGGGACGGTGGTTGGTTCAAGATATTT	CATWDGGWFKIF	TRGV2	.	TRGJP1	16	-1	-1	17
1085	0.005062523329600597	TGTGCCACCTGGGATACGAATTATTATAAGAAACTCTTT	CATWDTNYYKKLF	TRGV8	.	TRGJ1	15	-1	-1	13
1026	0.0047872340425531915	TGTGCCACCTGGGTAACCCCCCGTTATTATAAGAAACTCTTT	CATWVTPRYYKKLF	TRGV8	.	TRGJ2	12	-1	-1	23
560	0.0026129152668906306	TGTGCTGCGTGGGATTATACCACTGGTTGGTTCAAGATATTT	CAAWDYTTGWFKIF	TRGV10	.	TRGJP1	16	-1	-1	8
442	0.0020623366927958195	TGCGCTGCGTGGGATTCGCACCTCTTT	CAAWDSHLF	TRGV10	.	TRGJ1	15	-1	-1	21
132	6.159014557670773E-4	TGTGCCTGCTGGCAGAAGCCGATTAAGAAACTCTTT	CACWQKPIKKLF	TRGV11	.	TRGJ2	11	-1	-1	23
110	5.13251213139231E-4	TGTGCCACCTGGGACGGACCAAATTATTATAAGAAACTCTTT	CATWDGPNYYKKLF	TRGV2	.	TRGJ1	19	-1	-1	21
12	5.5991041433370664E-5	TGTGCTGCGTGGGACCAGATGTCTATTATAAGACCCACTGGTTGGTTCAAGATATTT	CAAWDQMSIIRPTGWFKIF	TRGV10	.	TRGJP1	13	-1	-1	34
10	4.665920119447555E-5	TGTGCTGCGTGGTTCAAGATATTT	CAAWFKIF	TRGV10	.	TRGJP1	11	-1	-1	9
9	4.1993281075027994E-5	TGTGCCTTGTTGTTAAGAAACTCTTTGGCAGTGGAACAACACTTGTTGTCACAGATTAAGAAACTCTTT	CALLLRNSLAVEQHLLSQIKKLF	TRGV9	.	TRGJ1	9	-1	-1	56
8	3.732736095558044E-5	TGTGCCACCTGGGACAGGAACCTCTTT	CATWDRNLF	TRGV2	.	TRGJ1	17	-1	-1	17
7	3.266144083613289E-5	TGTGCCACCTGGGACGGGCGGTTAGGGAGGGGAAAACTCTTT	CATWDGRLGRGKLF	TRGV2	.	TRGJ1	18	-1	-1	33
7	3.266144083613289E-5	TGTGCCACCTGGGATGGGCTACACGTT	CATWDGLHV	TRGV4	.	TRGJ1	18	-1	-1	25
6	2.7995520716685332E-5	TGTGCTGCGTGGGACGATCTTATTATAAGACCCACTGGTTGGTTCAAGATATTT	CAAWDDLIIRPTGWFKIF	TRGV10	.	TRGJP1	13	-1	-1	31
6	2.7995520716685332E-5	TGTGCCACCTGGGATAGGTATTATAGTAGTGATTGGATCAAGACGTTT	CATWDRYYSSDWIKTF	TRGV8	.	TRGJP2	17	-1	-1	21
6	2.7995520716685332E-5	TGTGCCACCTGGGACGGGCGGTTCAAGATATTT	CATWDGRFKIF	TRGV2	.	TRGJP1	18	-1	-1	19
6	2.7995520716685332E-5	TGTGCTGCGTGGGATTATAAGAAACTCTTT	CAAWDYKKLF	TRGV10	.	TRGJ1	16	-1	-1	13
5	2.3329600597237775E-5	TGTGCCTTGTGGGAGGTGCGGAAGAGACGCATGGACTCTTTGGCAGTGGAACAACACTTGTTGTCACAGATTAAGAAACTCTTT	CALWEVRKRRMDSLAVEQHLLSQIKKLF	TRGV9	.	TRGJ1	18	-1	-1	71
5	2.3329600597237775E-5	TGTGCCACCTGGGACGGGCGGGGGGAGAAACTCTTT	CATWDGRGEKLF	TRGV2	.	TRGJ1	18	-1	-1	25
4	1.866368047779022E-5	TGTGCCACCTGGGACGGGCCAGGTTTGAGTAGTGATTGGATCAAGACGTTT	CATWDGPGLSSDWIKTF	TRGV2	.	TRGJP2	19	-1	-1	27
4	1.866368047779022E-5	TGTGCCACCTGGGAGCAGGCTAGGGGTTATAAGATATTT	CATWEQARGYKIF	TRGV8	.	TRGJP1	13	-1	-1	30
4	1.866368047779022E-5	TGTGCCACCTGGGATCCCGGGATAGAGAAACTCTTT	CATWDPGIEKLF	TRGV8	.	TRGJ1	14	-1	-1	21
4	1.866368047779022E-5	TGTGCCACCTGGGCGCCGAGTAAGAAACTCTTT	CATWAPSKKLF	TRGV8	.	TRGJ1	12	-1	-1	20
4	1.866368047779022E-5	TGTGCCACCTGGGACGAGAAACTCTTT	CATWDEKLF	TRGV2	.	TRGJ1	15	-1	-1	16
3	1.3997760358342666E-5	TGTGCCACCTGGGACCCCCAAATTATTATAAGAAACTCTTTGGCAGTGGAACAACACAGCACTGTCAGAAAGGAATCCGGCATTCCGTCAGGCAAATTTGAGGTGGATAGGATACCTGAAACGTCTACATCCACTCTCACCATTCACAATGTAGAGAAACAGGACATAGCTACCTACTACTGTGCCTTGTGGGAGGTGAGAGAGTTGGGCAAAAAAATCAAGGTATTT	CATWDPQIIIRNSLAVEQHSTVRKESGIPSGKFEVDRIPETSTSTLTIHNVEKQDIATYYCALWEVRELGKKIKVF	TRGV2	.	TRGJP	14	-1	-1	200
3	1.3997760358342666E-5	TGTGCCACCTGGGACGGGCCGTATTATAGTAGTGATTGGATCAAGACGTTT	CATWDGPYYSSDWIKTF	TRGV2	.	TRGJP2	19	-1	-1	24
3	1.3997760358342666E-5	TGTGCCACCTGGGACGGGCCAGGTTTGATTAGTGATTGGATCAAGACGTTT	CATWDGPGLISDWIKTF	TRGV2	.	TRGJP2	19	-1	-1	29
3	1.3997760358342666E-5	TGTGCCACCTGGGAATCTGTGTTTATAGTATGGTATAAGAAACTCTTT	CATWESVFIVWYKKLF	TRGV2	.	TRGJ1	13	-1	-1	33
3	1.3997760358342666E-5	TGTGCCACCTGGGACGGGTTTAAAGTATGGTATAAGACGTTT	CATWDGFKVWYKTF	TRGV2	.	TRGJP2	17	-1	-1	27
3	1.3997760358342666E-5	TGTGCCACCTGGGACGGGCTGTATTATTATAAGAAACTCTTT	CATWDGLYYYKKLF	TRGV2	.	TRGJ1	18	-1	-1	22
3	1.3997760358342666E-5	TGTGCCACCTGGGACAGTAGTGATTATTATAAGAAACTCTTT	CATWDSSDYYKKLF	TRGV3	.	TRGJ1	16	-1	-1	22
3	1.3997760358342666E-5	TGTGCCACCTGGGATGGGAAACTCTTT	CATWDGKLF	TRGV4	.	TRGJ1	17	-1	-1	17
3	1.3997760358342666E-5	TGTGCTGCGTGGGACCAGATATTT	CAAWDQIF	TRGV10	.	TRGJP1	13	-1	-1	16
3	1.3997760358342666E-5	TGTGCCACCTGGAAACTCTTT	CATWKLF	TRGV2	.	TRGJ1	11	-1	-1	11
2	9.33184023889511E-6	TGTGCCACCTGGGACAGGCTTGGTTTTTATAAGAAACTCTTTGGCAGTGGAACAACACTCGGCACTGTCAGAAAGGAATCCGGCATTCCGTCAGGCAAATTTGAGGTGGATAGGATACCTGAAACGTCTACATCCACTCTCACCATTCACAATGTAGAGAAACAGGACATAGCTACCTACTACTGTGCCTTGTGGGAGGCCGGGGAGTTGGGCAAAAAAATCAAGGTATTT	CATWDRLGFYKKLFGSGTTLGTVRKESGIPSGKFEVDRIPETSTSTLTIHNVEKQDIATYYCALWEAGELGKKIKVF	TRGV7	.	TRGJP	21	-1	-1	204
2	9.33184023889511E-6	TGCGCGGTGGGATTGTGCCAGATGAAACTCTTTGGCAGTGGAACAACACTCGGCACTGTCAGAAAGGAATCCGGCATTCCGTCAGGCAAATTTGAGGTGGATAGGATACCTGAAACGTCTACATCCACTCTCACCATTCACAATGTAGAGAAACAGGACATAGCTACCTACTACTGTGCCTTGTGGGAGGTGAGAGAGTTGGGCAAAAAAATCAAGGTATTT	CAVGLCQMKLFGSGTTLGTVRKESGIPSGKFEVDRIPETSTSTLTIHNVEKQDIATYYCALWEVRELGKKIKVF	TRGV2	.	TRGJP	4	-1	-1	194
2	9.33184023889511E-6	TGTGCCTTGTGGGAGGTGGGACGTACTATTATTATAAGAAACTCTTTGGCAGTGGAACAACACTTACCAGGCGAAGTTACTATGAGCTTAGTCCCTTCAGCAAATATCTTGAACCAACCACGCCCACAAAATTATAAGAAACTCTTT	CALWEVGRTIIIRNSLAVEQHLPGEVTMSLVPSANILNQPRPQNYKKLF	TRGV9	.	TRGJ1	17	-1	-1	130
2	9.33184023889511E-6	TGTGCTGCGTGGGACCAGATGTCTATTATAAGAAACTCTTTGGCAGTGGAACAACACTTACCAGGCGAAGTTACTATGAGCTTAGTCCCTTCAGCAAATATCTTGAACCAACCACGCCCACAAAGTTATAAGAAACTCTTT	CAAWDQMSIIRNSLAVEQHLPGEVTMSLVPSANILNQPRPQSYKKLF	TRGV10	.	TRGJ1	13	-1	-1	125
2	9.33184023889511E-6	TGTGCCTTGTTGTTAAGAAACTCTTTGGCAGTGGAACAACACTCTTCCACTTCCACTTTGAAAATAAAGTTCTTAGAGAAAGAAGATGAGGTGGTGTACCACTGTGCCTGCTGGCAGAAGCCGATTAAGAAACTCTTT	CALLLRNSLAVEQHSSTSTLKIKFLEKEDEVVYHCACWQKPIKKLF	TRGV9	.	TRGJ1	9	-1	-1	125
2	9.33184023889511E-6	TGTGCCTTGTTGTTAAGAAACTCTTTGGCAGTGGAACAACACTTACCAGGCGAAGTTACTATGAGCTTAGTCCCTTCAGCAAATATCTTGAACCAACCACGCCCACAAAATTATAAGAAACTCTTT	CALLLRNSLAVEQHLPGEVTMSLVPSANILNQPRPQNYKKLF	TRGV9	.	TRGJ1	9	-1	-1	109
2	9.33184023889511E-6	TGTGCTGCGTGGGCCCCTCGAATTATTATAAGACCCACTGGTTGGTTCAAGATATTT	CAAWAPRIIIRPTGWFKIF	TRGV10	.	TRGJP1	12	-1	-1	34
2	9.33184023889511E-6	TGTGCTGCGTGGGACCTGGCCCGCTCTCAGATTATTAAGAAACTCTTT	CAAWDLARSQIIKKLF	TRGV10	.	TRGJ1	13	-1	-1	30
2	9.33184023889511E-6	TGTGCTGCGTGGGAGGTGCAAGAGTTGGGCAAAAAAATCAAGGTATTT	CAAWEVQELGKKIKVF	TRGV10	.	TRGJP	13	-1	-1	17
2	9.33184023889511E-6	TGTGCCACACGATACTATACGACTCTTTGGCAGTGGAACAACACGTTT	CATRYYTTLWQWNNTF	TRGV8	.	TRGJP2	7	-1	-1	33
2	9.33184023889511E-6	CATGCCTTGTGGGTGGTGAGAGAGTTGGGCAAAAAAATCAAGGTATTT	HALWVVRELGKKIKVF	TRGV9	.	TRGJP	17	-1	-1	20
2	9.33184023889511E-6	TGTGCCACCTGGGACGGGCCCACAAGTGATTATAAGAAACTCTTT	CATWDGPTSDYKKLF	TRGV2	.	TRGJ1	20	-1	-1	28
2	9.33184023889511E-6	TGTGCTGCGTGGGATTATAAGACCCACTGGTTCAAGATATTT	CAAWDYKTHWFKIF	TRGV10	.	TRGJP1	16	-1	-1	27
2	9.33184023889511E-6	TGTGCCACCTGGGATGGGCTACACGTTGGGGAGAAACTCTTT	CATWDGLHVGEKLF	TRGV4	.	TRGJ1	18	-1	-1	31
2	9.33184023889511E-6	TGTGCCACCTGGGATGGGCGGTGCGATACTAAGAAACTCTTT	CATWDGRCDTKKLF	TRGV4	.	TRGJ1	18	-1	-1	29
2	9.33184023889511E-6	TGTGCCACCTGGGAGCAGGCTAGGGGTTGGATCAAGACGTTT	CATWEQARGWIKTF	TRGV8	.	TRGJP2	13	-1	-1	20
2	9.33184023889511E-6	TGTGCTGCGTGGGACCTGGCCAGATCGAAGAAACTCTTT	CAAWDLARSKKLF	TRGV10	.	TRGJ1	13	-1	-1	27
2	9.33184023889511E-6	TGTGCTGCGTGGGACCGTTATTATTATAAGAAACTCTTT	CAAWDRYYYKKLF	TRGV10	.	TRGJ1	13	-1	-1	19
2	9.33184023889511E-6	TGTGCCACCTGGGACGGTGATTGGATCAAGAAACTCTTT	CATWDGDWIKKLF	TRGV2	.	TRGJ1	16	-1	-1	27
2	9.33184023889511E-6	TGTGCTGCGTGTGATAGTTATTATAAGAAACTCTTT	CAACDSYYKKLF	TRGV10	.	TRGJ1	14	-1	-1	17
2	9.33184023889511E-6	TGTGCTGCGTGGGACCTGGATTGGTTCAAGATATTT	CAAWDLDWFKIF	TRGV10	.	TRGJP1	13	-1	-1	15
2	9.33184023889511E-6	TGTGCCACCTGGGATACGAATTATTATAAGATATTT	CATWDTNYYKIF	TRGV8	.	TRGJP1	15	-1	-1	27
2	9.33184023889511E-6	TGTGCCACCTGGGATAGAGGATGGTTCAAGATATTT	CATWDRGWFKIF	TRGV8	.	TRGJP1	16	-1	-1	18
2	9.33184023889511E-6	TGTGCCACCTGGGACAGGCTAATTAAGAAACTCTTT	CATWDRLIKKLF	TRGV3	.	TRGJ1	18	-1	-1	23
2	9.33184023889511E-6	TGTGCCTTGTTGTCACAGATTAAGAAACTCTTT	CALLSQIKKLF	TRGV9	.	TRGJ1	9	-1	-1	20
2	9.33184023889511E-6	TGTGCTGCGTGGGATTATGTCCCACTGGTT	CAAWDYVPLV	TRGV10	.	TRGJ1	19	-1	-1	28
2	9.33184023889511E-6	TGTGCCACCTGGGATACTATACGACTCTTT	CATWDTIRLF	TRGV8	.	TRGJ1	15	-1	-1	23
2	9.33184023889511E-6	TGTGCCACCTGGGACAGGAAACTCTTT	CATWDRKLF	TRGV2	.	TRGJ1	17	-1	-1	17
2	9.33184023889511E-6	TTTTACTGGTGGTTCAAGATATTT	FYWWFKIF	TRGV10	.	TRGJP1	0	-1	-1	4
2	9.33184023889511E-6	TGTGCTGCGTGGGACCAGATGTTT	CAAWDQMF	TRGV10	.	TRGJP1	13	-1	-1	16
2	9.33184023889511E-6	TGTGCCACCTCTAAGAAACTCTTT	CATSKKLF	TRGV8	.	TRGJ1	9	-1	-1	11
2	9.33184023889511E-6	TGTGCCACCTGGGAATCTGTGTTT	CATWESVF	TRGV2	.	TRGJP2	13	-1	-1	20
1	4.665920119447555E-6	TGTGCCACCTGGGCGCCGAATTATTATAAGAAACTCTTTGGCAGTGGAACAACACTCGGCACTGTCAGAAAGGAATCCGGCATTCCGTCAGGCAAATTTGAGGTGGATAGGATACCTGAAACGTCTACATCCACTCTCACCATTCACAATGTAGAGAAACAGGACATAGCTACCTACTACTGTGCCTTGTGGGAGGTGCAAGAGTTGGGCAAAAAAATCAAGGTATTT	CATWAPNYYKKLFGSGTTLGTVRKESGIPSGKFEVDRIPETSTSTLTIHNVEKQDIATYYCALWEVQELGKKIKVF	TRGV8	.	TRGJP	12	-1	-1	197
1	4.665920119447555E-6	TGTGCCACCTGGGACGGGCCGTATTATAAGAAACTCTTTGGCAGTGGAACAACACTCGGCACTGTCAGAAAGGAATCCGGCATTCCGTCAGGCAAATTTGAGGTGGATAGGATACCTGAAACGTCTACATCCACTCTCACCATTCACAATGTAGAGAAACAGGACATAGCTACCTACTACTGTGCCTTGTGGGAGGTGCAAGAGTTGGGCAAAAAAATCAAGGTATTT	CATWDGPYYKKLFGSGTTLGTVRKESGIPSGKFEVDRIPETSTSTLTIHNVEKQDIATYYCALWEVQELGKKIKVF	TRGV2	.	TRGJP	19	-1	-1	197
1	4.665920119447555E-6	TGCGCGGTGGGATTGTGCCAGATGAAACTCTTTGGCAGTGGAACAACACTCGGCACTGTCAGAAAGGAATCCGGCATTCCGTCAGGCAAATTTGAGGTGGATAGGATACCTGAAACGTCTACATCCACTCTCACCATTCACAATGTAGAGAAACAGGACATAGCTACCTACTACTGTGCCTTGTGGGAGGTGCAAGAGTTGGGCAAAAAAATCAAGGTATTT	CAVGLCQMKLFGSGTTLGTVRKESGIPSGKFEVDRIPETSTSTLTIHNVEKQDIATYYCALWEVQELGKKIKVF	TRGV2	.	TRGJP	4	-1	-1	191
1	4.665920119447555E-6	TGTGCCACCTGGGACAGGCTTGGTTTTTATAAGAAACTCTTTGGCAGTGGAACAACACTCGGCACTGTCAGAAAGGAATCCGGCATTCCGTCAGGCAAATTTGAGGTGGATAGGATACCTGAAACGTCTACATCCACTCTCACCATTCACAATGTAGAGAAACAGGACATAGCTACCTACTACTGTGCCTTGTGGGCTGTCGTTTGGATCAAGACGTTT	CATWDRLGFYKKLFGSGTTLGTVRKESGIPSGKFEVDRIPETSTSTLTIHNVEKQDIATYYCALWAVVWIKTF	TRGV7	.	TRGJP2	21	-1	-1	203
1	4.665920119447555E-6	TGTGCCACCTGGGACGGTGATTGGATCAAGACGTTTGCAAAAGGGACTAGGCTCATAGTAACTTCGCCTGGTAATAGCATGGGTAAGACAAGCAACAAAGTGGAGGCAAGAAAGAATTCTCAAACTCTCACTTCAATCCTTACCATCAAGTCCGTAGAGAAAGAAGACATGGCCGCTTACTACTGTGCTGCCGTCACTGGTTGGTTCAAGATATTT	CATWDGDWIKTFAKGTRLIVTSPGNSMGKTSNKVEARKNSQTLTSILTIKSVEKEDMAAYYCAAVTGWFKIF	TRGV2	.	TRGJP1	16	-1	-1	194
1	4.665920119447555E-6	TGTGCCACCTGGCCCAAACCCTATAAGAAACTCTTTGGCAGTGGAACAACACTCGGCACTGTCAGAAAGGAATCCGGCATTCCGTCAGGCAAATTTGAGGTGGATAGGATACCTGAAACGTCTACATCCACTCTCACCATTCACAATGTAGAGAAACAGGACATAGCTACCTACTACTGTGCCTTGTGGGCTGTCGTTTGGATCAAGACGTTT	CATWPKPYKKLFGSGTTLGTVRKESGIPSGKFEVDRIPETSTSTLTIHNVEKQDIATYYCALWAVVWIKTF	TRGV8	.	TRGJP2	11	-1	-1	197
1	4.665920119447555E-6	TGTGCCTTGTTGTTAAGAAACTCTTTGGCAAGCATGGGTAAGACAAGCAACAAAGTGGAGGCAAGAAAGAATTCTCAAACTCTCACTTCAATCCTTACCATCAAGTCCGTAGAGAAAGAAGACATGGCCGTTTACTACTGTGCTGCGTGGGATTCGCACCTCTTT	CALLLRNSLASMGKTSNKVEARKNSQTLTSILTIKSVEKEDMAVYYCAAWDSHLF	TRGV9	.	TRGJ1	9	-1	-1	159
1	4.665920119447555E-6	TGTGCCACCTGGGACGGGTATGGGCGAAACTCTTTGGCAGTGGAACAACACTGGAAGGCCCCACAGCGTCTTTGCATGAAACCGAAAAGTGGACACGTGGCCTGTGAACAGGGCCTGGACTGCCTCTTGGCCCCACCTGCTTTCCCTGCTCCCTGCTTT	CATWDGYGRNSLAVEQHWKAPQRLCMKPKSGHVACEQGLDCLLAPPAFPAPCF	TRGV3	.	TRGJP	17	-1	-1	156
1	4.665920119447555E-6	TGTGCTGCGTGGGCCCCTCGAATTATTATAAGAAACTCTTTGGCAGTGGAACAACACTTACCAGGCGAAGTTACTATGAGCTTAGTCCCTTCAGCAAATATCTTGAACCAACCACGCCCACAAAATTATAAGAAACTCTTT	CAAWAPRIIIRNSLAVEQHLPGEVTMSLVPSANILNQPRPQNYKKLF	TRGV10	.	TRGJ1	12	-1	-1	124
1	4.665920119447555E-6	TGTGCCTTGTGGGAGGTGCGGAAGAGACACATGGACTCTTTGGCAGCTTCCACTTCCACTTTGAAAATAAAGTTCTTAGAGAAAGAAGATGAGGTGGTGTACCACTGTGCCTGCTGGCAGAAGCCGATTAAGAAACTCTTT	CALWEVRKRHMDSLAASTSTLKIKFLEKEDEVVYHCACWQKPIKKLF	TRGV9	.	TRGJ1	18	-1	-1	128
1	4.665920119447555E-6	TGTGCCTTGTGGGAGGGTACTATAAGAAACTCTTTGGCAGTGGAACAACACTTACCAGGCGAAGTTACTATGAGCTTAGTCCCTTCAGCAAATATCTTGAACCAACCACGCCCACAAAATTATAAGAAACTCTTT	CALWEGTIRNSLAVEQHLPGEVTMSLVPSANILNQPRPQNYKKLF	TRGV9	.	TRGJ1	15	-1	-1	118
1	4.665920119447555E-6	TGTGCCACCTGGGACGGTCCCATAAGAAACTCTTTGGCAGTGGAACAACACTTACCAGGCGAAGTTACTATGAGCTTAGTCCCTTCAGCAAATATCTTGAACCAACCACGCCCACAAAATTATAAGAAACTCTTT	CATWDGPIRNSLAVEQHLPGEVTMSLVPSANILNQPRPQNYKKLF	TRGV2	.	TRGJ1	20	-1	-1	118
1	4.665920119447555E-6	TGTGCCTTGTGGGAGGCCACCTCTGGGAAACTCTTTGGCAGTGGAACAACACTCTGTAATGATAAGCTTTGTTCCGGGACCAAATACCTTGATTTTTTTGCCCAACTCGTCGATTATTATAAGAAACTCTTT	CALWEATSGKLFGSGTTLCNDKLCSGTKYLDFFAQLVDYYKKLF	TRGV9	.	TRGJ1	22	-1	-1	109
1	4.665920119447555E-6	TGTGCCTTGTGGGAGGCCACCTCTGGGAAACTCTTTGGCAGTGGAACAACACTCTGTAATGATAAGCTTTGTTCCGGCTTCCACTTCCTCTTT	CALWEATSGKLFGSGTTLCNDKLCSGFHFLF	TRGV9	.	TRGJ1	22	-1	-1	87
1	4.665920119447555E-6	TGTGCCTTGTGGGAGGTGCGGAAGAGACGCATGGACTCTTTGGCAGTGGAACAACACTTGTTGTCACAGATTAAGAGACTCTTT	CALWEVRKRRMDSLAVEQHLLSQIKRLF	TRGV9	.	TRGJ1	18	-1	-1	71
1	4.665920119447555E-6	TGTGCCTTGTGGGAGGGTACTATAAGAAACTCTTTGGCAGTGGAACAACACTTGTTGTCACAGATTAAGAAACTCTTT	CALWEGTIRNSLAVEQHLLSQIKKLF	TRGV9	.	TRGJ1	15	-1	-1	65
1	4.665920119447555E-6	TGTGCCACCTGGGACAGGATTATAAGAAACTCTTTGGCAGTGGAACAACACTTGTTGTCACAGATTAAGAAACTCTTT	CATWDRIIRNSLAVEQHLLSQIKKLF	TRGV2	.	TRGJ1	17	-1	-1	65
1	4.665920119447555E-6	TGTGCCTTGTGGGAGGTGGGACGTACTATTATTATAAGAAACTCTGTGCCACACGATACTATACGACTCTTT	CALWEVGRTIIIRNSVPHDTIRLF	TRGV9	.	TRGJ1	17	-1	-1	65
1	4.665920119447555E-6	TGCGCGGTGGGATTGTGCCAGATGAAACTCTGCGTGGGACCAGATGTCTATTATAAGAAACTCTTT	CAVGLCQMKLCVGPDVYYKKLF	TRGV2	.	TRGJ1	4	-1	-1	48
1	4.665920119447555E-6	TGTGCTGCGTGGGACCAGATGTCTATTATAAGACCCACTGGTTGGTTAAAGATATTT	CAAWDQMSIIRPTGWLKIF	TRGV10	.	TRGJP1	13	-1	-1	34
1	4.665920119447555E-6	TGTGCCACCTGGGATGGGCTACACGGTCTGAGTAGTGATTGGATCAAGACGTTT	CATWDGLHGLSSDWIKTF	TRGV4	.	TRGJP2	18	-1	-1	30
1	4.665920119447555E-6	TGTGCCACCTGGGACGGGCTGTATTATAGTAGTGATTGGATCAAGACGTTT	CATWDGLYYSSDWIKTF	TRGV2	.	TRGJP2	18	-1	-1	24
1	4.665920119447555E-6	TGTGCCACCTGGGACGGGCCAGGTTTGAGTAGCGATTGGGTCAAGACGTTT	CATWDGPGLSSDWVKTF	TRGV2	.	TRGJP2	19	-1	-1	27
1	4.665920119447555E-6	TGTGCTGCGTGGGATAGGGGACCAGATGTCTATTATAAGAAACTCTTT	CAAWDRGPDVYYKKLF	TRGV10	.	TRGJ1	14	-1	-1	30
1	4.665920119447555E-6	TGTGCTGCGTGGGAGGTGCAAGAGTTGGGCATAAAAATCAAGGTATTT	CAAWEVQELGIKIKVF	TRGV10	.	TRGJP	13	-1	-1	17
1	4.665920119447555E-6	TGTGCCACCTGGGAGCAGGCTAGGGGTAGTGATTGGATCAAGACGTTT	CATWEQARGSDWIKTF	TRGV8	.	TRGJP2	13	-1	-1	25
1	4.665920119447555E-6	TGTGCCACCTGGGAATCTGTGTTTAAAGTATGGTATAAGAAACTCTTT	CATWESVFKVWYKKLF	TRGV2	.	TRGJ1	13	-1	-1	33
1	4.665920119447555E-6	TGTGCTGCGTGGGACGGGCCCACAAGTGATTGGATCAAGACGTTT	CAAWDGPTSDWIKTF	TRGV10	.	TRGJP2	13	-1	-1	24
1	4.665920119447555E-6	TGTGCCTTGTGGGAGGTGAGAGTTGGGCAAAAAATCAAGGTATTT	CALWEVRVGQKIKVF	TRGV9	.	TRGJP	17	-1	-1	18
1	4.665920119447555E-6	TGTGCCACCTGGGATCTAAGGTTGGGCAAAAAAATCAAGGTATTT	CATWDLRLGKKIKVF	TRGV8	.	TRGJP	14	-1	-1	17
1	4.665920119447555E-6	TGTGCCACCTGGGACGGTGGTTGGAAAGGGAGGGGAAAACTCTTT	CATWDGGWKGRGKLF	TRGV2	.	TRGJ1	16	-1	-1	36
1	4.665920119447555E-6	TGTGCCACCTGGGACGGGCGTGGTAGTGATTGGATCAAGACGTTT	CATWDGRGSDWIKTF	TRGV2	.	TRGJP2	18	-1	-1	22
1	4.665920119447555E-6	TGTGCCACCTGGGAGCAGGCTAGGGGTTATTATAAGAAACTCTTT	CATWEQARGYYKKLF	TRGV8	.	TRGJ1	13	-1	-1	26
1	4.665920119447555E-6	TGTGCTGCGTGGGTACTGGATGTCTATTATAAGAAACTCTTT	CAAWVLDVYYKKLF	TRGV10	.	TRGJ1	12	-1	-1	24
1	4.665920119447555E-6	TGTGCTGCGTGGAACTACTCGAATTATTATAAGAAACTCTTT	CAAWNYSNYYKKLF	TRGV10	.	TRGJ1	17	-1	-1	18
1	4.665920119447555E-6	TGTGCCTTGTGGGAGGTGCGTTATTATTATAAGAAACTCTTT	CALWEVRYYYKKLF	TRGV9	.	TRGJ1	18	-1	-1	22
1	4.665920119447555E-6	TGTGCCTTGTGGGAGGCCCCTAATTATTATAAGAAACTCTTT	CALWEAPNYYKKLF	TRGV9	.	TRGJ1	15	-1	-1	21
1	4.665920119447555E-6	TGTGCCACCTGGGATGGCCCCATAAGCCGGAAGAAACTCTTT	CATWDGPISRKKLF	TRGV4	.	TRGJ1	22	-1	-1	30
1	4.665920119447555E-6	TGTGCCACCTGGGATGGCCCCAGTCCCTATAAGAAACTCTTT	CATWDGPSPYKKLF	TRGV4	.	TRGJ1	26	-1	-1	27
1	4.665920119447555E-6	TGTGCCACCTGGGATAGGCCGAATTATTATAAGAAACTCTTT	CATWDRPNYYKKLF	TRGV8	.	TRGJ1	19	-1	-1	19
1	4.665920119447555E-6	TGTGCCACCTGGGACGGGTTTAAAGTATGGTATAAGATATTT	CATWDGFKVWYKIF	TRGV2	.	TRGJP1	17	-1	-1	27
1	4.665920119447555E-6	TGTGCCACCTGGGAGCTGGGGAGTGATTGGATCAAGACGTTT	CATWELGSDWIKTF	TRGV7	.	TRGJP2	13	-1	-1	21
1	4.665920119447555E-6	TGCGCGGTGGGACGGGCATGGAAAGGGAGGGGAAAACTCTTT	CAVGRAWKGRGKLF	TRGV2	.	TRGJ1	16	-1	-1	33
1	4.665920119447555E-6	CTTGCTGCGTGGGGTAAGACCACTGGTTGGTTCAAGATATTT	LAAWGKTTGWFKIF	TRGV10	.	TRGJP1	12	-1	-1	12
1	4.665920119447555E-6	TGTGCTCCTCCTGGGATTTTAGATTATAAGAAACTCTTT	CAPPGILDYKKLF	TRGV8	.	TRGJ1	16	-1	-1	22
1	4.665920119447555E-6	TGTGCCGCCTGGGACGGGAAAGGGCAGGGGAAACTCTTT	CAAWDGKGQGKLF	TRGV2	.	TRGJ1	17	-1	-1	29
1	4.665920119447555E-6	TGTGCCACCTCAGACACGAATTATTATAAGAAACTCTTT	CATSDTNYYKKLF	TRGV2	.	TRGJ1	9	-1	-1	16
1	4.665920119447555E-6	TGTGCCACCTGGGATCCCGGGAATTATAAGAAACTCTTT	CATWDPGNYKKLF	TRGV8	.	TRGJ1	14	-1	-1	22
1	4.665920119447555E-6	TGTGCCACCTGGGACGGTGGTTGGTTCAAGAAACTCTTT	CATWDGGWFKKLF	TRGV2	.	TRGJ1	16	-1	-1	27
1	4.665920119447555E-6	TGTGCCACCTGGGACGGGCCAGGTTGGTTCAAGATATTT	CATWDGPGWFKIF	TRGV2	.	TRGJP1	19	-1	-1	21
1	4.665920119447555E-6	TGTGCCACCTGGGACAGGCTTGGTTGGTTCAAGATATTT	CATWDRLGWFKIF	TRGV7	.	TRGJP1	21	-1	-1	20
1	4.665920119447555E-6	TGTGCTGCGTGGGATCAATGTTATAAGAAACTCTTT	CAAWDQCYKKLF	TRGV10	.	TRGJ1	14	-1	-1	20
1	4.665920119447555E-6	TGTGCTGCGTGGGATAGGTATTATAAGAAACTCTTT	CAAWDRYYKKLF	TRGV10	.	TRGJ1	14	-1	-1	18
1	4.665920119447555E-6	TGTGCCTTGTGGGAGGGACGTCATAAGAAACTCTTT	CALWEGRHKKLF	TRGV9	.	TRGJ1	15	-1	-1	22
1	4.665920119447555E-6	TGTGCCACCTCAGGGGATTATTATAAGAAACTCTTT	CATSGDYYKKLF	TRGV7	.	TRGJ1	9	-1	-1	16
1	4.665920119447555E-6	TGTGCCACCTGGGCTTTGTTGGTTAAGAAACTCTTT	CATWALLVKKLF	TRGV8	.	TRGJ1	12	-1	-1	23
1	4.665920119447555E-6	TGTGCCACCTGGGCGCCGAATTATAAGAAACTCTTT	CATWAPNYKKLF	TRGV8	.	TRGJ1	12	-1	-1	19
1	4.665920119447555E-6	TGTGCCACCTGGGATAGGTATTATAAGATATTT	CATWDRYYKIF	TRGV8	.	TRGJP1	17	-1	-1	24
1	4.665920119447555E-6	TGTGCCGTCACTGGTTGGTTCAAGATATTT	CAVTGWFKIF	TRGV10	.	TRGJP1	4	-1	-1	8
1	4.665920119447555E-6	TGTGCCACACGATATTATAAGAAACTCTTT	CATRYYKKLF	TRGV8	.	TRGJ1	7	-1	-1	12
1	4.665920119447555E-6	GGTGCCACCTGGTTGTATGAGAAACTCTTT	GATWLYEKLF	TRGV4	.	TRGJ1	11	-1	-1	15
1	4.665920119447555E-6	TGTGCCTTGTGGGAGGTGAGAGAGTTG	CALWEVREL	TRGV9	.	TRGJ1	17	-1	-1	24
1	4.665920119447555E-6	TGTGCTGCGTGGGACCAGATCTTT	CAAWDQIF	TRGV10	.	TRGJP1	13	-1	-1	16
