# Supplementary material for: Dissection of the Human T-Cell Receptor γ Gene Repertoire in the Brain and Peripheral Blood Identifies Age- and Alzheimer's Disease-Associated Clonotype Profiles
Source: Front Immunol. 2020 Jan 29;11:12. doi: 10.3389/fimmu.2020.00012 (PMC7025544; doi:10.3389/fimmu.2020.00012)
Supplement: Supplementary file 5 [file Data_Sheet_2.zip › repertoires_corrected_and_decontaminated/639br.txt]

count	freq	cdr3nt	cdr3aa	v	d	j	VEnd	DStart	DEnd	JStart
22703	0.1266654020397688	TGTGCCTTGTGGCGTCTGGATTATTATAAGAAACTCTTT	CALWRLDYYKKLF	TRGV9	.	TRGJ1	11	-1	-1	19
19934	0.11121649668593363	TGTGCCTTGTGGGAGGTGAATTATTATAAGAAACTCTTT	CALWEVNYYKKLF	TRGV9	.	TRGJ1	17	-1	-1	17
13951	0.07783592581847397	TGTGCCACCTGGGACAATACCACTGGTTGGTTCAAGATATTT	CATWDNTTGWFKIF	TRGV3	.	TRGJP1	15	-1	-1	16
8343	0.0465475685688143	TGTGCCTTGTGGGAGGTGCTCGAGTTGGGCAAAAAAATCAAGGTATTT	CALWEVLELGKKIKVF	TRGV9	.	TRGJP	18	-1	-1	21
8027	0.04478452989354817	TGTGCCTTGTGGGAGGTAATATATAAGAAACTCTTT	CALWEVIYKKLF	TRGV9	.	TRGJ1	16	-1	-1	21
7645	0.04265326162154924	TGTGCCTTGTGGGAGGTGCTTTATAAGAAACTCTTT	CALWEVLYKKLF	TRGV9	.	TRGJ1	18	-1	-1	20
7520	0.041955857082282576	TGTGCCTTGTGGGAGGTGAGGAAGGATTATTATAAGAAACTCTTT	CALWEVRKDYYKKLF	TRGV9	.	TRGJ1	17	-1	-1	25
7425	0.04142582963243991	TGTGCCTTGTGGGAGGTCATATTTTATAAGAAACTCTTT	CALWEVIFYKKLF	TRGV9	.	TRGJ1	16	-1	-1	20
7389	0.04122497712513111	TGTGCCTTGTGGGAGGTCCCTTATAAGAAACTCTTT	CALWEVPYKKLF	TRGV9	.	TRGJ1	16	-1	-1	20
6911	0.03855810216697538	TGTGCCACCTGGGACAGACCGAATTATTATAAGAAACTCTTT	CATWDRPNYYKKLF	TRGV7	.	TRGJ2	19	-1	-1	19
6301	0.03515476801535406	TGTGCCACCTGGGAGGTACCTTATTATAAGAAACTCTTT	CATWEVPYYKKLF	TRGV4	.	TRGJ2	13	-1	-1	20
6183	0.034496418130286324	TGTGCCACCTGGGACGGTCCTTATTATAAGAAACTCTTT	CATWDGPYYKKLF	TRGV2	.	TRGJ2	19	-1	-1	20
6073	0.03388270213573166	TGTGCCTTGTGGGAGGGACGTCATAAGAAACTCTTT	CALWEGRHKKLF	TRGV9	.	TRGJ2	15	-1	-1	22
6057	0.033793434354705526	TGTGCCACCTGGGACGCAAATTATTATAAGAAACTCTTT	CATWDANYYKKLF	TRGV2	.	TRGJ1	15	-1	-1	18
5861	0.032699904037135394	TGTGCCACCTGGGACAGGCGGGATTATTATAAGAAACTCTTT	CATWDRRDYYKKLF	TRGV3	.	TRGJ2	18	-1	-1	22
5570	0.0310763462697226	TGTGCCACCTGGGACCCCGGGAGGAAACTCTTT	CATWDPGRKLF	TRGV2	.	TRGJ2	14	-1	-1	23
5555	0.0309926577250106	TGTGCCACCTGGGACGGGAAAGGGCAGGGGAAACTCTTT	CATWDGKGQGKLF	TRGV2	.	TRGJ2	17	-1	-1	29
5205	0.029039925015063937	TGTGCCACCTGGGTCCCGACGCCTATGAATACCACTGGTTGGTTCAAGATATTT	CATWVPTPMNTTGWFKIF	TRGV8	.	TRGJP1	12	-1	-1	28
4506	0.025140038831484746	TGTGCTCCGGGTAATACCACTGGTTGGTTCAAGATATTT	CAPGNTTGWFKIF	TRGV10	.	TRGJP1	8	-1	-1	9
3916	0.021848289406146085	TGTGCCACCTGGGACGGGACTGGTTGGTTCAAGATATTT	CATWDGTGWFKIF	TRGV5	.	TRGJP1	21	-1	-1	18
3378	0.01884666026914236	TGTGCCACCTGGGACAGGCGGCACGATTATAAGAAACTCTTT	CATWDRRHDYKKLF	TRGV7	.	TRGJ2	18	-1	-1	25
3068	0.01711709701176103	TGTGCCACCTGGGACGGGGGCGGGTTTAGTAGTGATTGGATCAAGACGTTT	CATWDGGGFSSDWIKTF	TRGV2	.	TRGJP2	17	-1	-1	26
2804	0.015644178624829832	TGTGCCACCTGGGACGTTTATAAGAAACTCTTT	CATWDVYKKLF	TRGV2	.	TRGJ2	15	-1	-1	17
1981	0.011052467138298109	TGTGCCACCTGGGATGGGCCTGGTTGGTTCAAGATATTT	CATWDGPGWFKIF	TRGV4	.	TRGJP1	19	-1	-1	19
911	0.005082684282175456	TGTGCCTGCTGGATTAGGCACGTGAAGTATAAGAAACTCTTT	CACWIRHVKYKKLF	TRGV11	.	TRGJ1	23	-1	-1	27
657	0.003665558258385592	TGTGCCTGCTGGATTAGCCCAACTATAAATTATTATAAGAAACTCTTT	CACWISPTINYYKKLF	TRGV11	.	TRGJ2	16	-1	-1	27
471	0.0026278203039567945	TGTGCCCTGTGGGAGGTCATATTTTATAAGAAACTCTTT	CALWEVIFYKKLF	TRGV9	.	TRGJ1	16	-1	-1	20
406	0.0022651699435381283	TGTGCCTGCTGGATTAGGCCCCATTGGATCAAGACGTTT	CACWIRPHWIKTF	TRGV11	.	TRGJP2	18	-1	-1	22
367	0.002047579727286929	TGTGCCTGCCACGACCCCGCCGACTATTATAAGAAACTCTTT	CACHDPADYYKKLF	TRGV11	.	TRGJ1	8	-1	-1	24
64	3.5707112410453257E-4	TGTGCCACCTTATGTTATAAGAAACTCTTT	CATLCYKKLF	TRGV2	.	TRGJ1	9	-1	-1	14
6	3.347541788479993E-5	TGTGCCACCCTATGTTATAAGAAACTCTTT	CATLCYKKLF	TRGV2	.	TRGJ1	8	-1	-1	14
5	2.789618157066661E-5	TGTGCCACCTGGGATGGCCCCCACCAGAAACTCTTT	CATWDGPHQKLF	TRGV4	.	TRGJ1	20	-1	-1	25
4	2.2316945256533286E-5	TGTGCCTTGTGGGAGGCCACCTCTGGGAAACTCTTT	CALWEATSGKLF	TRGV9	.	TRGJ1	22	-1	-1	26
4	2.2316945256533286E-5	TGTGCCTTGTGGTTCGGGAAACTCTTT	CALWFGKLF	TRGV9	.	TRGJ1	11	-1	-1	17
3	1.6737708942399966E-5	TGTGCCTTGTGGGAGGTACCTTATTATAAGAAACTCTTT	CALWEVPYYKKLF	TRGV9	.	TRGJ1	16	-1	-1	20
3	1.6737708942399966E-5	TGTGCCACCTCGGTTGGTTATAAGAAACTCTTT	CATSVGYKKLF	TRGV8	.	TRGJ1	12	-1	-1	17
2	1.1158472628266643E-5	TGTGCCACCTGGGACGGACCCAGGGAGGTGATTGGATCAAGACGTTTGCAAAAGGGACATAGCTACCTACTACTGTGCCCCCAGAATTATTATAAGAAACTCTTT	CATWDGPREVIGSRRLQKGHSYLLLCPQNYYKKLF	TRGV2	.	TRGJ1	20	-1	-1	83
2	1.1158472628266643E-5	TGTGCCACCTGGGACGGGGGCGGGTTTAGTGATTGGATCAAGACGTTT	CATWDGGGFSDWIKTF	TRGV2	.	TRGJP2	17	-1	-1	26
2	1.1158472628266643E-5	TGTGCCTTGTGGGAGGTGAGGAAGGATTATAAGAAACTCTTT	CALWEVRKDYKKLF	TRGV9	.	TRGJ1	17	-1	-1	25
2	1.1158472628266643E-5	TGTGCCACCTGGGATGCGCCGAATTATTATAAGAAACTCTTT	CATWDAPNYYKKLF	TRGV4	.	TRGJ1	19	-1	-1	19
2	1.1158472628266643E-5	TGTGCCACCTGGGATAGGGTTTTAGAGAAACTCTTT	CATWDRVLEKLF	TRGV8	.	TRGJ1	17	-1	-1	25
2	1.1158472628266643E-5	TGTGCCACCTGGGATGAGAAACTCTTT	CATWDEKLF	TRGV5	.	TRGJ1	13	-1	-1	13
1	5.579236314133321E-6	TGTGCCACCTGGGACGCAAATTATTATAAGAAACTCTTTGGCAGTGGAACAACACTCGGCACTGTCAGAAAGGAATCCGGCATTCCGTCAGGCAAATTTGAGGTGGATAGGATACCTGAAACGTCTACATCCACTCTCACCATTCACAATGTAGAGAAACAGGACATAGCTACCTACTACTGTGCCTTGTGGCGTCTGGATTATTATAAGAAACTCTTT	CATWDANYYKKLFGSGTTLGTVRKESGIPSGKFEVDRIPETSTSTLTIHNVEKQDIATYYCALWRLDYYKKLF	TRGV2	.	TRGJ1	15	-1	-1	199
1	5.579236314133321E-6	TGTGCCACCTGGGAGGTACCTTATTATAAGAAACTCTTTGGCAGTGGAACAACACTCGGCACTGTCAGAAAGGAATCCGGCATTCCGTCAGGCAAATTTGAGGTGGATAGGATACCTGAAACGTCTACATCCACTCTCACCATTCACAATGTAGAGAAACAGGACATAGCTACCTACTACTGTGCCTTGTGGCGTCTGGATTATTATAAGAAACTCTTT	CATWEVPYYKKLFGSGTTLGTVRKESGIPSGKFEVDRIPETSTSTLTIHNVEKQDIATYYCALWRLDYYKKLF	TRGV4	.	TRGJ1	13	-1	-1	199
1	5.579236314133321E-6	TGTGCCACCTGGAAGGTACCTTATTATAAGAAACTCTTTGGCAGTGGAACAACACTCGGCACTGTCAGAAAGGAATCCGGCATTCCGTCAGGCAAATTTGAGGTGGATAGGATACCTGAAACGTCTACATCCACTCTCACCATTCACAATGTAGAGAAACAGGACATAGCTACCTACTACTGTGCCTTGTGGGAGGTCATATTTTATAAGAAACTCTTT	CATWKVPYYKKLFGSGTTLGTVRKESGIPSGKFEVDRIPETSTSTLTIHNVEKQDIATYYCALWEVIFYKKLF	TRGV4	.	TRGJ1	11	-1	-1	200
1	5.579236314133321E-6	TGTGCCTTGTGGGAGGGTACCACCATAAGAAACTCTTTGGCAGTGGAACAACACTCTTCCACTTCCACTTTGAAAATAAAGTTCTTAGAGAAAGAAGATGAGGTGGTGTACCACTGTGCCTGCTGGATTAGGCACGTGAAGTATAAGAAACTCTTT	CALWEGTTIRNSLAVEQHSSTSTLKIKFLEKEDEVVYHCACWIRHVKYKKLF	TRGV9	.	TRGJ1	15	-1	-1	141
1	5.579236314133321E-6	TGTGCCACCTGGGACCCCGGGGGCGGGTTTAGTAGTGATTGGATCAAGACGTTT	CATWDPGGGFSSDWIKTF	TRGV2	.	TRGJP2	14	-1	-1	29
1	5.579236314133321E-6	TGTGCCTTGTGGGGGGTGCTCGAGTCGGGCAAAGAAATCAAGGTATTT	CALWGVLESGKEIKVF	TRGV9	.	TRGJP	18	-1	-1	21
1	5.579236314133321E-6	TGTGCCTTGTGGGAGGTGAGAGAGTTGGGCAAAAAAATCAAGGTATCT	CALWEVRELGKKIKVS	TRGV9	.	TRGJP	17	-1	-1	20
1	5.579236314133321E-6	TGTGCTGCGTGGGTGACCACTGGTTGGTTCAAGATATTT	CAAWVTTGWFKIF	TRGV10	.	TRGJP1	12	-1	-1	15
1	5.579236314133321E-6	TGTGCTGCGTGGGGGGCTGATTTAATCGAGAAACTCTTT	CAAWGADLIEKLF	TRGV10	.	TRGJ1	12	-1	-1	28
1	5.579236314133321E-6	TGTGCCTTGCGGGAGGGTACCATCATAAGAAACTCTTTT	CALREGTIIRNSF	TRGV9	.	TRGJ1	15	-1	-1	21
1	5.579236314133321E-6	TGCGCCTTGTGGGAGGTGAGTCATTATAAGAAACTCTTT	CALWEVSHYKKLF	TRGV9	.	TRGJ1	17	-1	-1	22
1	5.579236314133321E-6	TGTGCCTTGTGGGAGGGTACCTCCAAGAAACTCTTT	CALWEGTSKKLF	TRGV9	.	TRGJ1	23	-1	-1	24
1	5.579236314133321E-6	TGTGCCACCTGGGACGCAAATTATAAGAAACTCTTT	CATWDANYKKLF	TRGV2	.	TRGJ1	15	-1	-1	19
1	5.579236314133321E-6	TGTGCCACCTGGGACGGTCCTTATAAGAAACTCTTT	CATWDGPYKKLF	TRGV2	.	TRGJ1	19	-1	-1	20
1	5.579236314133321E-6	TGTGCCACCTGGGAGGTAATATATAAGAAACTCTTT	CATWEVIYKKLF	TRGV2	.	TRGJ1	13	-1	-1	21
1	5.579236314133321E-6	TGTGCCTTGTGGGAGGTCCCTAAGAAACTCTTT	CALWEVPKKLF	TRGV9	.	TRGJ1	16	-1	-1	20
1	5.579236314133321E-6	TGTGCCACCCGGGGTTATAAGAAACTCTTT	CATRGYKKLF	TRGV4	.	TRGJ1	12	-1	-1	14
