# Supplementary material for: Dissection of the Human T-Cell Receptor γ Gene Repertoire in the Brain and Peripheral Blood Identifies Age- and Alzheimer's Disease-Associated Clonotype Profiles
Source: Front Immunol. 2020 Jan 29;11:12. doi: 10.3389/fimmu.2020.00012 (PMC7025544; doi:10.3389/fimmu.2020.00012)
Supplement: Supplementary file 5 [file Data_Sheet_2.zip › repertoires_corrected_and_decontaminated/PK22.txt]

count	freq	cdr3nt	cdr3aa	v	d	j	VEnd	DStart	DEnd	JStart
12862	0.0840631617474053	TGTGCCTTGTGGGAGGTGCTGAGGGGCGGAGTTGGTGAGAAACTCTTT	CALWEVLRGGVGEKLF	TRGV9	.	TRGJ2	18	-1	-1	37
12839	0.08391283888002928	TGTGCCTTGTGGGAGGCCTTTTATTATAAGAAACTCTTT	CALWEAFYYKKLF	TRGV9	.	TRGJ2	15	-1	-1	20
4649	0.030384826540482603	TGTGCCTTGTGGGAGGGTTATTATAAGAAACTCTTT	CALWEGYYKKLF	TRGV9	.	TRGJ2	15	-1	-1	17
2720	0.017777313011424538	TGTGCCTTGTGGGAACAAGAGTTGGGCAAAAAAATCAAGGTATTT	CALWEQELGKKIKVF	TRGV9	.	TRGJP	13	-1	-1	15
2626	0.0171629499882356	TGTGCCTTGTGGGAGGTGCAGAATTATTATAAGAAACTCTTT	CALWEVQNYYKKLF	TRGV9	.	TRGJ1	19	-1	-1	20
1689	0.011038927086873545	TGTGCTGCGTGGGAGTCTTATTATAAGAAACTCTTT	CAAWESYYKKLF	TRGV10	.	TRGJ2	13	-1	-1	17
1668	0.0109016757731824	TGTGCCACCTGGGACGGGCCAGAGAAACTCTTT	CATWDGPEKLF	TRGV2	.	TRGJ2	19	-1	-1	22
1560	0.010195811874199366	TGTGCTGCGTGGGATTATGGGGGAGGTGGTTGGTTCAAGATATTT	CAAWDYGGGGWFKIF	TRGV10	.	TRGJP1	16	-1	-1	26
1553	0.010150061436302319	TGTGCCACCTGGGACCGCCCATGGCATAAGAAACTCTTT	CATWDRPWHKKLF	TRGV3	.	TRGJ2	14	-1	-1	25
1421	0.009287338893100834	TGTGCCACCTGGGACAGGCTAAGTTATAAGAAACTCTTT	CATWDRLSYKKLF	TRGV7	.	TRGJ1	18	-1	-1	23
1383	0.009038979373088285	TGTGCTGCGTGGGTATATTATAAGAAACTCTTT	CAAWVYYKKLF	TRGV10	.	TRGJ1	12	-1	-1	15
1381	0.009025907819403415	TGTGCTGCGTGGGATTATTATAAGAAACTCTTT	CAAWDYYKKLF	TRGV10	.	TRGJ2	16	-1	-1	13
1324	0.00865336853938459	TGTGCCACCTGGGATATCTCAGGTTATTATAAGAAACTCTTT	CATWDISGYYKKLF	TRGV8	.	TRGJ2	15	-1	-1	23
1178	0.00769914512038901	TGTGCCACCTGGGATTTTGGATATAAGAAACTCTTT	CATWDFGYKKLF	TRGV8	.	TRGJ1	14	-1	-1	21
1126	0.0073592847245823635	TGTGCCTTGTGGGAGGTGCCCCAAGAGTTGGGCAAAAAAATCAAGGTATTT	CALWEVPQELGKKIKVF	TRGV9	.	TRGJP	21	-1	-1	21
896	0.005856056050822201	TGTGCCTTGTGGGAGGTGCAATCCGGTTATAAGAAACTCTTT	CALWEVQSGYKKLF	TRGV9	.	TRGJ2	19	-1	-1	26
871	0.005692661629761313	TGTGCCACCTGGGACAGGCATTCGAATTATTATAAGAAACTCTTT	CATWDRHSNYYKKLF	TRGV3	.	TRGJ2	18	-1	-1	19
844	0.0055161956550155555	TGTGCTGCGTGGGAGGATTATTATAAGAAACTCTTT	CAAWEDYYKKLF	TRGV10	.	TRGJ2	13	-1	-1	16
774	0.005058691276045071	TGTGCCACCTGGGATAATAAGAAACTCTTT	CATWDNKKLF	TRGV4	.	TRGJ1	14	-1	-1	13
655	0.004280933831795247	TGTGCTGCGTGGAATAAGAAACTCTTT	CAAWNKKLF	TRGV10	.	TRGJ2	14	-1	-1	13
654	0.004274398054952812	TGTGCCACCTGGGACAGGCGGCAGATTTATTATAAGAAACTCTTT	CATWDRRQIYYKKLF	TRGV5	.	TRGJ1	18	-1	-1	23
646	0.0042221118402133275	TGTGCCACCTGGGACGGGCCCCCGACCGATTATTATAAGAAACTCTTT	CATWDGPPTDYYKKLF	TRGV2	.	TRGJ2	20	-1	-1	28
631	0.004124075187576796	TGTGCTGCGTGGGAGGATAAGAAACTCTTT	CAAWEDKKLF	TRGV10	.	TRGJ1	13	-1	-1	16
581	0.003797286345455021	TGTGCCACCTGGGGCCCCGGAGATTATTATAAGAAACTCTTT	CATWGPGDYYKKLF	TRGV2	.	TRGJ2	12	-1	-1	22
578	0.0037776790149277144	TGTGCCACCTGGGACAGGCGGATTTATAAGAAACTCTTT	CATWDRRIYKKLF	TRGV7	.	TRGJ1	18	-1	-1	23
576	0.0037646074612428435	TGTGCCACCTGGGACGGGCCAAGTTATAAGAAACTCTTT	CATWDGPSYKKLF	TRGV2	.	TRGJ2	19	-1	-1	23
545	0.003561998379127343	TGTGCTGCGTGGCCTATGGGTTGGTTCAAGATATTT	CAAWPMGWFKIF	TRGV10	.	TRGJP1	11	-1	-1	18
481	0.0031437086612114717	TGTGCTGCGTGGGATTTAGGGAATTATTATAAGAAACTCTTT	CAAWDLGNYYKKLF	TRGV10	.	TRGJ1	15	-1	-1	20
473	0.0030914224464719878	TGTGCTGCGTGGCATACCACTGGTTGGTTCAAGATATTT	CAAWHTTGWFKIF	TRGV10	.	TRGJP1	14	-1	-1	13
470	0.0030718151159446812	TGTGCTGCGTGGGATTGTTGGAGATGCACTGGTTGGTTCAAGATATTT	CAAWDCWRCTGWFKIF	TRGV10	.	TRGJP1	15	-1	-1	26
452	0.0029541711327808425	TGTGCCTTGTGGGACGCGGGAGAGTTGGGCAAAAAAATCAAGGTATTT	CALWDAGELGKKIKVF	TRGV9	.	TRGJP	13	-1	-1	20
413	0.002699275835925858	TGTGCTGCGTGGGACGCGGAACTCTTT	CAAWDAELF	TRGV10	.	TRGJ1	13	-1	-1	19
396	0.0025881676296044547	TGTGCTGCGTGGGAACTGTTTTATTATAAGAAACTCTTT	CAAWELFYYKKLF	TRGV10	.	TRGJ2	13	-1	-1	20
370	0.002418237431701132	TGTGCTGCGTGGGATATAAGACCTGGGATCCTAAGGGGGTATACCACCTCGAATTATTATAAGAAACTCTTT	CAAWDIRPGILRGYTTSNYYKKLF	TRGV10	.	TRGJ1	14	-1	-1	48
351	0.0022940576716948577	TGTGCCACCTGGGATGGAGGGAAACTCTTT	CATWDGGKLF	TRGV4	.	TRGJ2	16	-1	-1	20
339	0.0022156283495856316	TGTGCCTTGTGGGAGGTGCGCGAGTTGGGCAAAAAAATCAAGGTATTT	CALWEVRELGKKIKVF	TRGV9	.	TRGJP	18	-1	-1	21
339	0.0022156283495856316	TGTGCCACCTGGGATAGTAGTGATTGGATCAAGACGTTT	CATWDSSDWIKTF	TRGV8	.	TRGJP2	16	-1	-1	13
334	0.002182949465373454	TGTGCCTTGTGGGAGGTGCATTATAAGAAACTCTTT	CALWEVHYKKLF	TRGV9	.	TRGJ1	19	-1	-1	19
334	0.002182949465373454	TGTGCCACCTGGGACAGGCTCGGGAAACTCTTT	CATWDRLGKLF	TRGV3	.	TRGJ1	18	-1	-1	23
331	0.0021633421348461477	TGTGCTGCGTGGGATAAGAAACTCTTT	CAAWDKKLF	TRGV10	.	TRGJ1	14	-1	-1	13
326	0.0021306632506339703	TGTGCTGCGTGGGAGCCAACTGGTTGGTTCAAGATATTT	CAAWEPTGWFKIF	TRGV10	.	TRGJP1	13	-1	-1	18
325	0.002124127473791535	TGTGCCACCTGGGATAGAATTGGTTATTATAAGAAACTCTTT	CATWDRIGYYKKLF	TRGV8	.	TRGJ1	16	-1	-1	23
324	0.0021175916969490994	TGTGCCTTGTGGGAGGTGCTTTATAAGAAACTCTTT	CALWEVLYKKLF	TRGV9	.	TRGJ2	18	-1	-1	20
322	0.0021045201432642285	TGTGCCACCTGGGATGATGTGGAGGATAAGAAACTCTTT	CATWDDVEDKKLF	TRGV4	.	TRGJ1	15	-1	-1	25
319	0.002084912812736922	TGTGCTGCGTGGGATTCTGGTTGGTTCAAGATATTT	CAAWDSGWFKIF	TRGV10	.	TRGJP1	15	-1	-1	16
306	0.0019999477137852607	TGTGCTGCGTGGGTCTATAAGAAACTCTTT	CAAWVYKKLF	TRGV10	.	TRGJ1	12	-1	-1	15
291	0.001901911061148728	TGTGCTGCGTGGCTCGGGTATAAGAAACTCTTT	CAAWLGYKKLF	TRGV10	.	TRGJ1	11	-1	-1	18
290	0.0018953752843062926	TGTGCCTTGTGGGAGGTGGGGGAGTTGGGCAAAAAAATCAAGGTATTT	CALWEVGELGKKIKVF	TRGV9	.	TRGJP	17	-1	-1	21
287	0.001875767953778986	TGTGCTGCGTGGGATTATAAGAAACTCTTT	CAAWDYKKLF	TRGV10	.	TRGJ2	16	-1	-1	13
284	0.0018561606232516798	TGTGCTGCGTGGGGAAAGGAGAAACTCTTT	CAAWGKEKLF	TRGV10	.	TRGJ1	12	-1	-1	19
278	0.0018169459621970667	TGTGCCTTGTGGGAGGTGCACTCTGATTATAAGAAACTCTTT	CALWEVHSDYKKLF	TRGV9	.	TRGJ1	20	-1	-1	25
274	0.0017908028548273248	TGTGCCTTGTGGGAGGTGCGCCCTAAGAAACTCTTT	CALWEVRPKKLF	TRGV9	.	TRGJ1	21	-1	-1	23
267	0.0017450524169302763	TGTGCCTTGTGGGAGCGGGAGTTGGGTAAAAAAATCAAGGTATTT	CALWERELGKKIKVF	TRGV9	.	TRGJP	14	-1	-1	18
263	0.0017189093095605343	TGTGCCTTGTGGGAGGCGGAAGAGTTGGGCAAAAAAATCAAGGTATTT	CALWEAEELGKKIKVF	TRGV9	.	TRGJP	15	-1	-1	19
254	0.001660087317978615	TGTGCCTTGTGGGAGGTGCTGGAGATTCGGACCACTGGTTGGTTCAAGATATTT	CALWEVLEIRTTGWFKIF	TRGV9	.	TRGJP1	18	-1	-1	30
254	0.001660087317978615	TGTGCCTTGTGGCTCCTTCGAAAACTCTTT	CALWLLRKLF	TRGV9	.	TRGJ1	11	-1	-1	21
235	0.0015359075579723406	TGTGCTGCGGGGAATTATTATAAGAAACTCTTT	CAAGNYYKKLF	TRGV10	.	TRGJ2	16	-1	-1	11
233	0.0015228360042874695	TGTGCCACCTGGGATGGATCAGGCTATAAGAAACTCTTT	CATWDGSGYKKLF	TRGV4	.	TRGJ1	16	-1	-1	24
233	0.0015228360042874695	TGTGCTGCCGTTTATAAGAAACTCTTT	CAAVYKKLF	TRGV10	.	TRGJ2	7	-1	-1	11
224	0.0014640140127055502	TGTGCCACCTGGGACAGGCGGTGCTATTATAAGAAACTCTTT	CATWDRRCYYKKLF	TRGV3	.	TRGJ1	18	-1	-1	24
223	0.0014574782358631147	TGTGCTGCGTGGGATTTGAGGGAATACGATTGGATCAAGACGTTT	CAAWDLREYDWIKTF	TRGV10	.	TRGJP2	15	-1	-1	27
221	0.0014444066821782437	TGTGCTGCGCCGTCCCCGAATTATTATAAGAAACTCTTT	CAAPSPNYYKKLF	TRGV10	.	TRGJ1	8	-1	-1	16
214	0.0013986562442811952	TGTGCCACCTGGGATCCGGGACTCTTT	CATWDPGLF	TRGV3	.	TRGJ1	13	-1	-1	20
212	0.0013855846905963243	TGTGCCACCTGGTCCCGTTGGTTCAAGATATTT	CATWSRWFKIF	TRGV8	.	TRGJP1	11	-1	-1	16
210	0.0013725131369114532	TGTGCTGCGTGGGATTTTTATTATAAGAAACTCTTT	CAAWDFYYKKLF	TRGV10	.	TRGJ2	15	-1	-1	17
209	0.0013659773600690178	TGTGCCTTGTGGGAGGTGGGGTTGGGCAAAAAAATCAAGGTATTT	CALWEVGLGKKIKVF	TRGV9	.	TRGJP	17	-1	-1	20
207	0.001352905806384147	TGTGCCACCTGGGACGGGCGGTTCAAGCCTTATAGTAGTGATTGGATCAAGACGTTT	CATWDGRFKPYSSDWIKTF	TRGV2	.	TRGJP2	18	-1	-1	30
200	0.0013071553684870984	TGTGCCTTGTGGGAGGCGCGCCCGAATTATTATAAGAAACTCTTT	CALWEARPNYYKKLF	TRGV9	.	TRGJ1	21	-1	-1	22
200	0.0013071553684870984	TGTGCTGCGTGGGAAAATTATTATAAGAAACTCTTT	CAAWENYYKKLF	TRGV10	.	TRGJ2	13	-1	-1	15
196	0.0012810122611173565	TGTGCTGCGTGGGATTATACCACTGGTTGGTTCAAGATATTT	CAAWDYTTGWFKIF	TRGV10	.	TRGJP1	16	-1	-1	8
194	0.0012679407074324854	TGTGCCTTGTGGGAGGTGTGGGTTTATTATAAGAAACTCTTT	CALWEVWVYYKKLF	TRGV9	.	TRGJ2	17	-1	-1	23
193	0.00126140493059005	TGTGCCACCTGGGATAGATCAGGGGATAGTCGGGATTATAAGAAACTCTTT	CATWDRSGDSRDYKKLF	TRGV8	.	TRGJ1	16	-1	-1	34
193	0.00126140493059005	TGTGCCACCTTGAATTATAAGAAACTCTTT	CATLNYKKLF	TRGV2	.	TRGJ1	9	-1	-1	13
192	0.0012548691537476145	TGTGCCTTGCTCTTT	CALLF	TRGV9	.	TRGJ1	8	-1	-1	9
187	0.0012221902695354369	TGTGCCTCGGACCCTAAGAAACTCTTT	CASDPKKLF	TRGV9	.	TRGJ1	6	-1	-1	14
185	0.001209118715850566	TGTGCCTTGTGGGAGGCCCAAGAGTTGGGCAAAAAAATCAAGGTATTT	CALWEAQELGKKIKVF	TRGV9	.	TRGJP	15	-1	-1	18
173	0.0011306893937413401	TGTGCTGCGTGGGGGGATACCACTGGTTGGTTCAAGATATTT	CAAWGDTTGWFKIF	TRGV10	.	TRGJP1	12	-1	-1	16
172	0.0011241536168989047	TGTGCCTTGTGGGAGGCCCTTAAGAAACTCTTT	CALWEALKKLF	TRGV9	.	TRGJ2	15	-1	-1	20
166	0.0010849389558442917	TGTGCCTTGTGGGAGGTAGAGTTGGGCAAAAAAATCAAGGTATTT	CALWEVELGKKIKVF	TRGV9	.	TRGJP	16	-1	-1	17
166	0.0010849389558442917	TGTGCCACCTGGGACGGGCCTTATTATAAGAAACTCTTT	CATWDGPYYKKLF	TRGV2	.	TRGJ1	19	-1	-1	20
164	0.0010718674021594206	TGTGCCTTGTGGTCTTCGGGGAAACTCTTT	CALWSSGKLF	TRGV9	.	TRGJ1	11	-1	-1	20
161	0.0010522600716321143	TGTGCCTTGTGGGAGGTGCAGGTGTTGGGCAAAAAAATCAAGGTATTT	CALWEVQVLGKKIKVF	TRGV9	.	TRGJP	19	-1	-1	17
159	0.0010391885179472432	TGTGCCACCGATTATAAGAAACTCTTT	CATDYKKLF	TRGV4	.	TRGJ1	8	-1	-1	10
158	0.0010326527411048077	TGTGCCTCCCTGGAGTGGAAACTCTTT	CASLEWKLF	TRGV9	.	TRGJ1	6	-1	-1	17
157	0.0010261169642623723	TGTGCCTTGTGGGAGTCCCAATATTATAAGAAACTCTTT	CALWESQYYKKLF	TRGV9	.	TRGJ1	14	-1	-1	21
156	0.0010195811874199366	TGTGCCTTGTGGGAGGTGCGGGGGTTTTATTATAAGAAACTCTTT	CALWEVRGFYYKKLF	TRGV9	.	TRGJ1	18	-1	-1	26
156	0.0010195811874199366	TGTGCCTTGTGGGCCCAGAAACTCTTT	CALWAQKLF	TRGV9	.	TRGJ1	12	-1	-1	16
154	0.0010065096337350658	TGCCATTATTATAAGAAACTCTTT	CHYYKKLF	TRGV10	.	TRGJ1	1	-1	-1	4
153	9.999738568926303E-4	TGTGCCTTGTGGGAGGTGCTGGGGAGGTATTATAAGAAACTCTTT	CALWEVLGRYYKKLF	TRGV9	.	TRGJ1	18	-1	-1	27
152	9.934380800501947E-4	TGTGCCTTGTGGGAGGTGCATTTGACGGGAGGGCTCTTT	CALWEVHLTGGLF	TRGV9	.	TRGJ1	19	-1	-1	33
152	9.934380800501947E-4	TGTGCCTTGTGGGAGGTGCAGAAACTCTTT	CALWEVQKLF	TRGV9	.	TRGJ1	19	-1	-1	19
152	9.934380800501947E-4	TGTGCTGCCCGCCATGAGAAACTCTTT	CAARHEKLF	TRGV10	.	TRGJ2	7	-1	-1	13
151	9.869023032077593E-4	TGTGCCACCTGGGGGATTTATTATAAGAAACTCTTT	CATWGIYYKKLF	TRGV3	.	TRGJ1	12	-1	-1	14
151	9.869023032077593E-4	TGTGCTGCGTGGACGCCAAAGAAACTCTTT	CAAWTPKKLF	TRGV10	.	TRGJ1	11	-1	-1	18
150	9.803665263653238E-4	TGTGCCTTGTGGGAGGTCCCCCCGCACCGGCATTCGAAACTCTTT	CALWEVPPHRHSKLF	TRGV9	.	TRGJ1	16	-1	-1	35
149	9.738307495228883E-4	TGTGCCTTGTGGGAACCGCGGAGCTCTGGTTGGTTCAAGATATTT	CALWEPRSSGWFKIF	TRGV9	.	TRGJP1	13	-1	-1	25
149	9.738307495228883E-4	TGTGCCTTGTGGGATAAACTCTTT	CALWDKLF	TRGV9	.	TRGJ1	13	-1	-1	15
147	9.607591958380173E-4	TGTGCCTTGTGGGAGCCCCCACAAGAGTTGGGCAAAAAAATCAAGGTATTT	CALWEPPQELGKKIKVF	TRGV9	.	TRGJP	14	-1	-1	21
146	9.542234189955819E-4	TGTGCCACCTGGGATTATTATAAGAAACTCTTT	CATWDYYKKLF	TRGV8	.	TRGJ1	14	-1	-1	13
144	9.411518653107109E-4	TGTGCTGTGTCTTATTATAAGAAACTCTTT	CAVSYYKKLF	TRGV10	.	TRGJ1	9	-1	-1	11
141	9.215445347834044E-4	TGTGCCTTGTGGGAGGTGAGGGACTTTTATTATAAGAAACTCTTT	CALWEVRDFYYKKLF	TRGV9	.	TRGJ2	17	-1	-1	26
141	9.215445347834044E-4	TGTGCCTTGTGGGAGGCCTATACCACTGGTTGGTTCAAGATATTT	CALWEAYTTGWFKIF	TRGV9	.	TRGJP1	15	-1	-1	18
141	9.215445347834044E-4	TGTGCTGCGTGGGATTTTGATTATAAGAAACTCTTT	CAAWDFDYKKLF	TRGV10	.	TRGJ1	15	-1	-1	19
141	9.215445347834044E-4	TGTGCTGCGTGGGATCATAAGAAACTCTTT	CAAWDHKKLF	TRGV10	.	TRGJ1	14	-1	-1	13
140	9.150087579409689E-4	TGTGCCTTGTGGGAGGCGCAAGAGTTGGGCAAAAAAATCAAGGTATTT	CALWEAQELGKKIKVF	TRGV9	.	TRGJP	19	-1	-1	17
140	9.150087579409689E-4	TGTGCCACTACCATGACGGAAAAGAAACTCTTT	CATTMTEKKLF	TRGV8	.	TRGJ1	7	-1	-1	21
139	9.084729810985334E-4	TGTGCCTTGTGGGAGGTGAGCCGAAGGGAACTCTTT	CALWEVSRRELF	TRGV9	.	TRGJ1	17	-1	-1	28
139	9.084729810985334E-4	TGTGCTGCGTGGTATTATAAGAAACTCTTT	CAAWYYKKLF	TRGV10	.	TRGJ2	16	-1	-1	12
139	9.084729810985334E-4	TGTGCCACCTGGGATAAGAAACTCTTT	CATWDKKLF	TRGV4	.	TRGJ1	14	-1	-1	13
138	9.019372042560978E-4	TGTGCCTTGTGGGAGGTGCATGCCTCGAATTATTATAAGAAACTCTTT	CALWEVHASNYYKKLF	TRGV9	.	TRGJ2	19	-1	-1	24
137	8.954014274136624E-4	TGTGCCTTGTGGGAGGTGGGACTCTTT	CALWEVGLF	TRGV9	.	TRGJ1	17	-1	-1	20
136	8.888656505712268E-4	TGTGCCACCTGGGACGGGCGGGGAGGTATTAGTGATTGGATCAAGACGTTT	CATWDGRGGISDWIKTF	TRGV2	.	TRGJP2	18	-1	-1	26
134	8.757940968863559E-4	TGTGCTGCGTGGGACGCTTATTATAAGAAACTCTTT	CAAWDAYYKKLF	TRGV10	.	TRGJ1	13	-1	-1	17
134	8.757940968863559E-4	TGTGCTGCGTGGGATTTGGGTGGGGGACTCTTT	CAAWDLGGGLF	TRGV10	.	TRGJ1	15	-1	-1	26
133	8.692583200439204E-4	TGTGCCTTGTGGGAGGTGAGTTATTATAAGAAACTCTTT	CALWEVSYYKKLF	TRGV9	.	TRGJ1	17	-1	-1	17
133	8.692583200439204E-4	TGTGCCTTGTGTAGGAAACTCTTT	CALCRKLF	TRGV9	.	TRGJ1	10	-1	-1	11
132	8.627225432014849E-4	TGTGCTGCGTGGGTTATCGATAAGAAACTCTTT	CAAWVIDKKLF	TRGV10	.	TRGJ1	22	-1	-1	19
131	8.561867663590495E-4	TGTGCCTTGTGGGAGGTCAGTAGTGATTGGATCAAGACGTTT	CALWEVSSDWIKTF	TRGV9	.	TRGJP2	16	-1	-1	18
131	8.561867663590495E-4	TGTGCCTTGTGGGAGGGGAGGGGGAAACTCTTT	CALWEGRGKLF	TRGV9	.	TRGJ1	15	-1	-1	23
131	8.561867663590495E-4	TGTGCCTTGTGGGAGGTGCACGGGAAACTCTTT	CALWEVHGKLF	TRGV9	.	TRGJ1	20	-1	-1	23
130	8.496509895166139E-4	TGTGCCTTGTGGGAGGTGCGGAATTATTATAAGAAACTCTTT	CALWEVRNYYKKLF	TRGV9	.	TRGJ2	18	-1	-1	20
129	8.431152126741785E-4	TGTGCCTTGTGGGAGGTGCGGCTGTATTATAAGAAACTCTTT	CALWEVRLYYKKLF	TRGV9	.	TRGJ1	18	-1	-1	24
128	8.365794358317429E-4	TGTGCTGCGTGGTATGGGCTCTTT	CAAWYGLF	TRGV10	.	TRGJ1	14	-1	-1	18
127	8.300436589893075E-4	TGTGCCTTGTGGGATCCTTGGGCAGGCAAGAAACTCTTT	CALWDPWAGKKLF	TRGV9	.	TRGJ1	13	-1	-1	27
127	8.300436589893075E-4	TGTGCCTTGTGGGAGGTGATGTATAAGAAACTCTTT	CALWEVMYKKLF	TRGV9	.	TRGJ1	17	-1	-1	21
125	8.169721053044365E-4	TGTGCCTTGTGGGAGGGCCTGGAGAAACTCTTT	CALWEGLEKLF	TRGV9	.	TRGJ2	15	-1	-1	22
125	8.169721053044365E-4	TGTGGTCCAAAGAAACTCTTT	CGPKKLF	TRGV9	.	TRGJ2	3	-1	-1	9
124	8.10436328462001E-4	TGTGCCTTGTGGGAGGAGAGGGTTAGGAAGGAGAAACTCTTT	CALWEERVRKEKLF	TRGV9	.	TRGJ1	15	-1	-1	31
123	8.039005516195655E-4	TGTGCCTTGTGGGAGGCCCGGGGATTGGTTGGTAAGAAACTCTTT	CALWEARGLVGKKLF	TRGV9	.	TRGJ1	15	-1	-1	32
123	8.039005516195655E-4	TGTGCTGCGTGGGAGTATTATAAGAAACTCTTT	CAAWEYYKKLF	TRGV10	.	TRGJ1	16	-1	-1	15
122	7.9736477477713E-4	TGTGCCTTGTGGGAGGTGCAGAAGAAACTCTTT	CALWEVQKKLF	TRGV9	.	TRGJ1	19	-1	-1	21
122	7.9736477477713E-4	TGTGCCTTGTGGGGGAGGGAGAAACTCTTT	CALWGREKLF	TRGV9	.	TRGJ1	12	-1	-1	19
121	7.908289979346946E-4	TGTGCTGCGTGGAATACCACTGGTTGGTTCAAGATATTT	CAAWNTTGWFKIF	TRGV10	.	TRGJP1	14	-1	-1	8
121	7.908289979346946E-4	TGTGCCTTGTGGGAGGTTAAGAAACTCTTT	CALWEVKKLF	TRGV9	.	TRGJ1	16	-1	-1	17
120	7.84293221092259E-4	TGTGCCACCTGGGCCCCAGTAGATAAGAAACTCTTT	CATWAPVDKKLF	TRGV8	.	TRGJ1	12	-1	-1	22
118	7.71221667407388E-4	TGTGCTGCGTGGGATTTGGATTATTATAAGAAACTCTTT	CAAWDLDYYKKLF	TRGV10	.	TRGJ2	15	-1	-1	13
118	7.71221667407388E-4	TGTGCCTTGTGGGAGGTGCGTTATTATAAGAAACTCTTT	CALWEVRYYKKLF	TRGV9	.	TRGJ1	18	-1	-1	20
118	7.71221667407388E-4	TGTGCTGCGTGCTACGATTATAAGAAACTCTTT	CAACYDYKKLF	TRGV10	.	TRGJ2	10	-1	-1	16
117	7.646858905649526E-4	TGTGCCACCTGGGACAGAGTTAGGCTTTATTATAAGAAACTCTTT	CATWDRVRLYYKKLF	TRGV7	.	TRGJ2	16	-1	-1	26
117	7.646858905649526E-4	TGTGCCTTCATGCGGAAGAAACTCTTT	CAFMRKKLF	TRGV9	.	TRGJ1	7	-1	-1	15
116	7.58150113722517E-4	TGTGCTGCGTGGGAGTTGAGGTGGTTCAAGATATTT	CAAWELRWFKIF	TRGV10	.	TRGJP1	13	-1	-1	21
116	7.58150113722517E-4	TGTGCCTTGTGGGAGGACCGAGGGAAGAAACTCTTT	CALWEDRGKKLF	TRGV9	.	TRGJ1	15	-1	-1	24
116	7.58150113722517E-4	TGTGCCTTGTGGGAGGTGTCTAAGAAACTCTTT	CALWEVSKKLF	TRGV9	.	TRGJ1	17	-1	-1	20
115	7.516143368800816E-4	TGTGCCTTGTGCTTTATACGACCCGATTATTATAAGAAACTCTTT	CALCFIRPDYYKKLF	TRGV9	.	TRGJ1	10	-1	-1	25
115	7.516143368800816E-4	TGTGCCTTGTGGGAGGTGCGCAAGAAACTCTTT	CALWEVRKKLF	TRGV9	.	TRGJ1	18	-1	-1	21
115	7.516143368800816E-4	TGTGCTGCGTGGGACGCTCGGGGACTCTTT	CAAWDARGLF	TRGV10	.	TRGJ1	13	-1	-1	23
114	7.450785600376461E-4	TGTGCCACCTGGGACAGGCAAGATTTGGTTTATTATAAGAAACTCTTT	CATWDRQDLVYYKKLF	TRGV5	.	TRGJ2	18	-1	-1	29
114	7.450785600376461E-4	TGTGCTGCGTGGGACCCGAATTATTATAAGAAACTCTTT	CAAWDPNYYKKLF	TRGV10	.	TRGJ1	13	-1	-1	16
114	7.450785600376461E-4	TGTGCTGCGTGGGATTATGGTTGGTTCAAGATATTT	CAAWDYGWFKIF	TRGV10	.	TRGJP1	16	-1	-1	17
114	7.450785600376461E-4	TGTGCTGCGTGCCCTTATTATAAGAAACTCTTT	CAACPYYKKLF	TRGV10	.	TRGJ1	10	-1	-1	14
114	7.450785600376461E-4	TGTGCCACCTGGGACGGTTATAAGAAACTCTTT	CATWDGYKKLF	TRGV2	.	TRGJ1	16	-1	-1	17
114	7.450785600376461E-4	TGTGCCTTGTGTTGGTATAAGAAACTCTTT	CALCWYKKLF	TRGV9	.	TRGJ1	10	-1	-1	15
113	7.385427831952106E-4	TGTGCTGCGTGGGATTGGGCCGTACGACTCTTT	CAAWDWAVRLF	TRGV10	.	TRGJ2	15	-1	-1	26
113	7.385427831952106E-4	TGTGCCTTGTGCTGTCCCAATAAGAAACTCTTT	CALCCPNKKLF	TRGV9	.	TRGJ1	10	-1	-1	19
113	7.385427831952106E-4	TGTGCCTTGTGGGAGGTGTTTCAGAAACTCTTT	CALWEVFQKLF	TRGV9	.	TRGJ1	17	-1	-1	22
113	7.385427831952106E-4	TGTGCTGCGTTTGAAGTCGGACTCTTT	CAAFEVGLF	TRGV10	.	TRGJ1	9	-1	-1	20
112	7.320070063527751E-4	TGTGCCTTGTGGGAGGGCATGCAAGAGTTGGGCAAAAAAATCAAGGTATTT	CALWEGMQELGKKIKVF	TRGV9	.	TRGJP	18	-1	-1	20
112	7.320070063527751E-4	TGTGCCTTGTGGGAGCCAGATAAGAAACTCTTT	CALWEPDKKLF	TRGV9	.	TRGJ1	14	-1	-1	19
111	7.254712295103395E-4	TGTGCCTTGTGGGAGGGGGACGAAGGGGATTATTATAAGAAACTCTTT	CALWEGDEGDYYKKLF	TRGV9	.	TRGJ1	15	-1	-1	28
110	7.189354526679041E-4	TGTGCCTTGTGGGAGGTGCTGTCTGTCGGGAAACTCTTT	CALWEVLSVGKLF	TRGV9	.	TRGJ1	18	-1	-1	29
110	7.189354526679041E-4	TGTGCTGCGTGGGATCCCGAATATAAGAAACTCTTT	CAAWDPEYKKLF	TRGV10	.	TRGJ1	14	-1	-1	21
110	7.189354526679041E-4	TGTGCTGCGTGGACGTACATAAGGAAGAAACTCTTT	CAAWTYIRKKLF	TRGV10	.	TRGJ1	11	-1	-1	24
110	7.189354526679041E-4	TGTGCCTTGTGGGAGCCGAGGGGTAAGAAACTCTTT	CALWEPRGKKLF	TRGV9	.	TRGJ1	14	-1	-1	23
110	7.189354526679041E-4	TGTGCCTTGTGGGAGTATAAGAAACTCTTT	CALWEYKKLF	TRGV9	.	TRGJ1	14	-1	-1	15
110	7.189354526679041E-4	TGTGCCTTGTGGGAGGTGAAAAAACTCTTT	CALWEVKKLF	TRGV9	.	TRGJ1	17	-1	-1	18
110	7.189354526679041E-4	TGTGCTGCGTGGGAGAATTATTATAAGAAACTCTTT	CAAWENYYKKLF	TRGV10	.	TRGJ1	13	-1	-1	14
109	7.123996758254686E-4	TGTGCCTTGTGGGAGGTACCATCGAATTATTATAAGAAACTCTTT	CALWEVPSNYYKKLF	TRGV9	.	TRGJ1	16	-1	-1	21
109	7.123996758254686E-4	TGTGCTGCGTGGGATTGTAGGGAACTCTTT	CAAWDCRELF	TRGV10	.	TRGJ1	15	-1	-1	13
109	7.123996758254686E-4	TGTGCCTTGTGGCGAAAGAAACTCTTT	CALWRKKLF	TRGV9	.	TRGJ1	11	-1	-1	15
108	7.058638989830331E-4	TGTGCTGCGTCCTGTAAGAAACTCTTT	CAASCKKLF	TRGV10	.	TRGJ1	9	-1	-1	14
108	7.058638989830331E-4	TGTGCCTTGTGGGAGGTGGAGGACAAGAAACTCTTT	CALWEVEDKKLF	TRGV9	.	TRGJ1	17	-1	-1	24
107	6.993281221405976E-4	TGTGCCACCTGGGATAATTATAAGAAACTCTTT	CATWDNYKKLF	TRGV4	.	TRGJ1	14	-1	-1	13
107	6.993281221405976E-4	TGTGCTGCGTGGGATTATGGTCCCCCTCGTTATAAGAAACTCTTT	CAAWDYGPPRYKKLF	TRGV10	.	TRGJ1	16	-1	-1	29
106	6.927923452981622E-4	TGTGCCACCTGGGACAGGCGGGAAAAACTCTTT	CATWDRREKLF	TRGV5	.	TRGJ1	18	-1	-1	24
106	6.927923452981622E-4	TGTGCTGCGTGGCAGGAGAAACTCTTT	CAAWQEKLF	TRGV10	.	TRGJ1	11	-1	-1	16
104	6.797207916132912E-4	TGTGCCACCTGGCTAAAGGTGGAGAAACTCTTT	CATWLKVEKLF	TRGV4	.	TRGJ2	11	-1	-1	22
103	6.731850147708556E-4	TGTGCCTTGTGGGAGGTGCTCATCTGGGGATCTGGGCCCGACGACCCCTTTGGCAAAAAAATCAAGGTATTT	CALWEVLIWGSGPDDPFGKKIKVF	TRGV9	.	TRGJP	18	-1	-1	48
103	6.731850147708556E-4	TGTGCTGCGTGGGACATTTCCACTGGTTGGTTCAAGATATTT	CAAWDISTGWFKIF	TRGV10	.	TRGJP1	13	-1	-1	19
103	6.731850147708556E-4	TGTGCCTGCCCCTGGTTGGGCAAAAAAATCAAGGTATTT	CACPWLGKKIKVF	TRGV9	.	TRGJP	6	-1	-1	14
103	6.731850147708556E-4	TGTGCTGCGTGGGATCATTATAAGAAACTCTTT	CAAWDHYKKLF	TRGV10	.	TRGJ2	14	-1	-1	13
103	6.731850147708556E-4	TGTGCCACCTGGGACGGTGATAAGAAACTCTTT	CATWDGDKKLF	TRGV2	.	TRGJ1	16	-1	-1	19
103	6.731850147708556E-4	TGTGCCACCTGGGATGGGAAGAAACTCTTT	CATWDGKKLF	TRGV4	.	TRGJ1	17	-1	-1	18
102	6.666492379284202E-4	TGTGCCTTGCCCCGGGGGCAAGAGTTGGGCAAAAAAATCAAGGTATTT	CALPRGQELGKKIKVF	TRGV9	.	TRGJP	8	-1	-1	5
102	6.666492379284202E-4	TGTGCCTTGTGGGAGGTGCATCCTAAGAAACTCTTT	CALWEVHPKKLF	TRGV9	.	TRGJ1	23	-1	-1	23
102	6.666492379284202E-4	TGTGCCTTGTCCAGTTATAAGAAACTCTTT	CALSSYKKLF	TRGV9	.	TRGJ1	9	-1	-1	14
102	6.666492379284202E-4	TGTGCTGCGTGGTCCCCCCTCTTT	CAAWSPLF	TRGV10	.	TRGJ1	11	-1	-1	18
101	6.601134610859846E-4	TGTGCTGCGTGGGATGGTGTGGAGAAACTCTTT	CAAWDGVEKLF	TRGV10	.	TRGJ1	14	-1	-1	22
101	6.601134610859846E-4	TGTGCTGCGTGGGAGATACTCTTT	CAAWEILF	TRGV10	.	TRGJ1	13	-1	-1	13
100	6.535776842435492E-4	TGTGCCACCTGGGACGGGCCAGGCCTTTATTATAAGAAACTCTTT	CATWDGPGLYYKKLF	TRGV2	.	TRGJ1	19	-1	-1	26
100	6.535776842435492E-4	TGTGCCACCTGGGATGATTATAAGAAACTCTTT	CATWDDYKKLF	TRGV8	.	TRGJ1	14	-1	-1	13
100	6.535776842435492E-4	TGTGCCTTGTGGCTCCATAAGAAACTCTTT	CALWLHKKLF	TRGV9	.	TRGJ1	11	-1	-1	16
99	6.470419074011137E-4	TGTGCCTTGTGGGAGGTGCGGGGAAAGAAACTCTTT	CALWEVRGKKLF	TRGV9	.	TRGJ1	18	-1	-1	24
99	6.470419074011137E-4	TGTGCCTTGTGGGAGACCTTACCTAAGAAACTCTTT	CALWETLPKKLF	TRGV9	.	TRGJ2	14	-1	-1	23
99	6.470419074011137E-4	TGTGCCTTGTGGGAGGTGCTTAAGAAACTCTTT	CALWEVLKKLF	TRGV9	.	TRGJ1	18	-1	-1	20
99	6.470419074011137E-4	TGTGCTGCGTGGGGTAAGAAACTCTTT	CAAWGKKLF	TRGV10	.	TRGJ2	12	-1	-1	14
98	6.405061305586782E-4	TGTGCCACCTGGGACGGGAATAGTGGTTATTATAAGAAACTCTTT	CATWDGNSGYYKKLF	TRGV2	.	TRGJ2	17	-1	-1	26
98	6.405061305586782E-4	TGTGCCTTGTGGGAGGTGTGGTATTATAAGAAACTCTTT	CALWEVWYYKKLF	TRGV9	.	TRGJ1	17	-1	-1	21
98	6.405061305586782E-4	TGTGCCTTGTGGGAGGTGAATTATAAGAAACTCTTT	CALWEVNYKKLF	TRGV9	.	TRGJ1	17	-1	-1	19
98	6.405061305586782E-4	TGTGCTGCGTGGGATGGACATCGGGGGCTCTTT	CAAWDGHRGLF	TRGV10	.	TRGJ1	14	-1	-1	27
98	6.405061305586782E-4	TGTGCCTTGTGGGTGGAGAATAAGAAACTCTTT	CALWVENKKLF	TRGV9	.	TRGJ1	15	-1	-1	19
97	6.339703537162427E-4	TGTGCCACCTGGGACGGGCTGAGGGGTAAGGCAAAGAAACTCTTT	CATWDGLRGKAKKLF	TRGV2	.	TRGJ2	18	-1	-1	33
96	6.274345768738073E-4	TGTGCCTTGTGGGAGGTGCGCTATAAGAAACTCTTT	CALWEVRYKKLF	TRGV9	.	TRGJ1	18	-1	-1	21
96	6.274345768738073E-4	TGTGCCACCTGGGACGATTATTATAAGAAACTCTTT	CATWDDYYKKLF	TRGV8	.	TRGJ2	13	-1	-1	16
95	6.208988000313717E-4	TGTGCCTTGTGGGAGCCGACTTTTTATAAGAAACTCTTT	CALWEPTFYKKLF	TRGV9	.	TRGJ1	14	-1	-1	16
95	6.208988000313717E-4	TGTGCTGCGTGGGATTTTCCACCAACGAAACTCTTT	CAAWDFPPTKLF	TRGV10	.	TRGJ1	15	-1	-1	26
95	6.208988000313717E-4	TGTGCTGCGTGGGATATCGAAAATGGGAAACTCTTT	CAAWDIENGKLF	TRGV10	.	TRGJ1	14	-1	-1	26
95	6.208988000313717E-4	TGTGCCTTGTGGGAGTTCTATAAGAAACTCTTT	CALWEFYKKLF	TRGV9	.	TRGJ1	14	-1	-1	18
95	6.208988000313717E-4	TGTGCTGCGTGGGATTTTGGGAAACTCTTT	CAAWDFGKLF	TRGV10	.	TRGJ1	15	-1	-1	20
95	6.208988000313717E-4	TGTGCCTTGTGGCCCTATAAGAAACTCTTT	CALWPYKKLF	TRGV9	.	TRGJ1	11	-1	-1	15
94	6.143630231889363E-4	TGTGCCTTGCCTCAAGAGTTGGGCAAAAAAATCAAGGTATTT	CALPQELGKKIKVF	TRGV9	.	TRGJP	8	-1	-1	12
94	6.143630231889363E-4	TGTGCCTTGTGGGAGGTGATCCCCTGTAAGAAACTCTTT	CALWEVIPCKKLF	TRGV9	.	TRGJ1	17	-1	-1	26
94	6.143630231889363E-4	TGTGCTGCGTGGGATTGGCATTATAAGAAACTCTTT	CAAWDWHYKKLF	TRGV10	.	TRGJ2	15	-1	-1	19
94	6.143630231889363E-4	TGTGCCTTGTGGGAGGTGTTTTATAAGAAACTCTTT	CALWEVFYKKLF	TRGV9	.	TRGJ2	17	-1	-1	20
94	6.143630231889363E-4	TGTGCCTTGTGGGAGGGAGGGGCTAAGAAACTCTTT	CALWEGGAKKLF	TRGV9	.	TRGJ1	15	-1	-1	23
94	6.143630231889363E-4	TGTGCTGCGTGGGATTTTAAGAAACTCTTT	CAAWDFKKLF	TRGV10	.	TRGJ1	15	-1	-1	13
94	6.143630231889363E-4	TGTGCTGCGTGGGATTGGAAGAAACTCTTT	CAAWDWKKLF	TRGV10	.	TRGJ1	15	-1	-1	18
94	6.143630231889363E-4	TGTGCTGCGTGGGACAAGAAACTCTTT	CAAWDKKLF	TRGV10	.	TRGJ1	13	-1	-1	15
93	6.078272463465007E-4	TGTGCCTTGTGGGAGGTGCAAACACTAATTTATTATAAGAAACTCTTT	CALWEVQTLIYYKKLF	TRGV9	.	TRGJ1	19	-1	-1	29
93	6.078272463465007E-4	TGTGCTGCGTGGGATTCGAATTATTATAAGAAACTCTTT	CAAWDSNYYKKLF	TRGV10	.	TRGJ1	20	-1	-1	13
93	6.078272463465007E-4	TGTGCCTTGTGGGAGGGGGGTTATAAGAAACTCTTT	CALWEGGYKKLF	TRGV9	.	TRGJ1	15	-1	-1	20
93	6.078272463465007E-4	TGTGCCTTGGAACGGGTTTATAAGAAACTCTTT	CALERVYKKLF	TRGV9	.	TRGJ1	8	-1	-1	17
93	6.078272463465007E-4	TGTGCTGCGTGGGATTGCAAGAAACTCTTT	CAAWDCKKLF	TRGV10	.	TRGJ1	15	-1	-1	18
93	6.078272463465007E-4	TGTGCTGCGTCGTATAAGAAACTCTTT	CAASYKKLF	TRGV10	.	TRGJ2	9	-1	-1	12
92	6.012914695040653E-4	TGTGCCACCTGGGATGGGTTTAGTCCAGAAACGAATTATTATAAGAAACTCTTT	CATWDGFSPETNYYKKLF	TRGV4	.	TRGJ1	17	-1	-1	31
92	6.012914695040653E-4	TGTGCCTTGTGGGCACAGCAAGAGTTGGGCAAAAAAATCAAGGTATTT	CALWAQQELGKKIKVF	TRGV9	.	TRGJP	12	-1	-1	17
92	6.012914695040653E-4	TGTGCCTTGTGGGAGACGTGGGAGTTGGGCAAAAAAATCAAGGTATTT	CALWETWELGKKIKVF	TRGV9	.	TRGJP	14	-1	-1	21
92	6.012914695040653E-4	TGTGCCACCTGGGATGGATGTAGTGATTGGATCAAGACGTTT	CATWDGCSDWIKTF	TRGV4	.	TRGJP2	16	-1	-1	19
92	6.012914695040653E-4	TGTGCCTTGTGGGAGTTGGGCAAAAAAATCAAGGTATTT	CALWELGKKIKVF	TRGV9	.	TRGJP	17	-1	-1	12
91	5.947556926616297E-4	TGTGCCTTACAAGAGTTGGGCAAAAAAATCAAGGTATTT	CALQELGKKIKVF	TRGV9	.	TRGJP	7	-1	-1	9
91	5.947556926616297E-4	TGTGCCTTGTGTTTTTGTTATAAGAAACTCTTT	CALCFCYKKLF	TRGV9	.	TRGJ1	10	-1	-1	14
91	5.947556926616297E-4	TGTGCCTTGTGTTTTTATAAGAAACTCTTT	CALCFYKKLF	TRGV9	.	TRGJ1	10	-1	-1	11
91	5.947556926616297E-4	TGTGCCTTGTGGGTTTATAAGAAACTCTTT	CALWVYKKLF	TRGV9	.	TRGJ1	12	-1	-1	14
90	5.882199158191943E-4	TGTGCCACCTGGGGTCCCTTTTATTATAAGAAACTCTTT	CATWGPFYYKKLF	TRGV4	.	TRGJ1	12	-1	-1	20
90	5.882199158191943E-4	TGTGCTGCGTGGGATCCCGTGGGGAAACTCTTT	CAAWDPVGKLF	TRGV10	.	TRGJ1	14	-1	-1	23
90	5.882199158191943E-4	TGTGCCTTGTGGGAGGTTATAAAGAAACTCTTT	CALWEVIKKLF	TRGV9	.	TRGJ1	16	-1	-1	16
90	5.882199158191943E-4	TGTGCCTTTAAGAAACTCTTT	CAFKKLF	TRGV9	.	TRGJ1	7	-1	-1	8
89	5.816841389767588E-4	TGTGCCTTGTGGGAGGAACCTTATAAGAAACTCTTT	CALWEEPYKKLF	TRGV9	.	TRGJ1	15	-1	-1	20
89	5.816841389767588E-4	TGTGTTGGGGCTGATAAGAAACTCTTT	CVGADKKLF	TRGV10	.	TRGJ1	6	-1	-1	13
89	5.816841389767588E-4	TGTGCTGCGTGGGATGGTAAGAAACTCTTT	CAAWDGKKLF	TRGV10	.	TRGJ2	14	-1	-1	17
88	5.751483621343233E-4	TGTGCTGCGTGGGATTTCCAGGCCTCCTCTTATTATAAGAAACTCTTT	CAAWDFQASSYYKKLF	TRGV10	.	TRGJ1	15	-1	-1	29
88	5.751483621343233E-4	TGTGCTGCGTGGGGGATAAATACCACTGGTTGGTTCAAGATATTT	CAAWGINTTGWFKIF	TRGV10	.	TRGJP1	12	-1	-1	16
88	5.751483621343233E-4	TGTGCTGCGTGGGATAAGGGGACTGGTCATTATAAGAAACTCTTT	CAAWDKGTGHYKKLF	TRGV10	.	TRGJ1	14	-1	-1	28
88	5.751483621343233E-4	TGTGCCTTGTGGGAGGCCCTAAATGACGATAAGAAACTCTTT	CALWEALNDDKKLF	TRGV9	.	TRGJ1	15	-1	-1	28
88	5.751483621343233E-4	TGTGCCACCTGGGACAGGCCCTGCTATAAGAAACTCTTT	CATWDRPCYKKLF	TRGV5	.	TRGJ1	19	-1	-1	24
88	5.751483621343233E-4	TGTGCTGCGTGGTGGGAGGGTAAGAAACTCTTT	CAAWWEGKKLF	TRGV10	.	TRGJ1	11	-1	-1	20
88	5.751483621343233E-4	TGTGCTGCGTGGGTAACCAGAAAGAAACTCTTT	CAAWVTRKKLF	TRGV10	.	TRGJ1	12	-1	-1	21
88	5.751483621343233E-4	TGTGCCTTGTGGACTTATAAGAAACTCTTT	CALWTYKKLF	TRGV9	.	TRGJ1	11	-1	-1	14
88	5.751483621343233E-4	TTGGGTTATAAGAAACTCTTT	LGYKKLF	TRGV9	.	TRGJ1	0	-1	-1	5
87	5.686125852918878E-4	TGTGCCTTGTGGGAGGTAGGATATAAGAAACTCTTT	CALWEVGYKKLF	TRGV9	.	TRGJ1	16	-1	-1	21
87	5.686125852918878E-4	TGTGCCACCCGTACCGAGGATAAGAAACTCTTT	CATRTEDKKLF	TRGV5	.	TRGJ1	8	-1	-1	19
87	5.686125852918878E-4	TGTGCCTTGTGGGAGGTGTATAAGAAACTCTTT	CALWEVYKKLF	TRGV9	.	TRGJ1	17	-1	-1	18
86	5.620768084494524E-4	TGTGCCTTGTGGGAGGTAGAGGAGGATTATAAGAAACTCTTT	CALWEVEEDYKKLF	TRGV9	.	TRGJ2	16	-1	-1	25
86	5.620768084494524E-4	TGTGCTGCGTGGGGAACCACTGGTTGGTTCAAGATATTT	CAAWGTTGWFKIF	TRGV10	.	TRGJP1	12	-1	-1	15
86	5.620768084494524E-4	TGTGCCTTGTGGGAGGTGCGGTCTTATAAGAAACTCTTT	CALWEVRSYKKLF	TRGV9	.	TRGJ1	18	-1	-1	23
86	5.620768084494524E-4	TGTGCTGCGTGGGATTACGATTATAAGAAACTCTTT	CAAWDYDYKKLF	TRGV10	.	TRGJ2	18	-1	-1	19
86	5.620768084494524E-4	TGTGCCCCCCCGAGGAGATATAAGAAACTCTTT	CAPPRRYKKLF	TRGV9	.	TRGJ1	5	-1	-1	18
86	5.620768084494524E-4	TGTGCTGCGTGGGTTAGTAAGAAACTCTTT	CAAWVSKKLF	TRGV10	.	TRGJ1	19	-1	-1	13
85	5.555410316070168E-4	TGTGCCTTGTGGGAGGGAGGTTATAAGAAACTCTTT	CALWEGGYKKLF	TRGV9	.	TRGJ1	15	-1	-1	20
85	5.555410316070168E-4	TGTGCTGCGTGGGGTGGGGATAAGAAACTCTTT	CAAWGGDKKLF	TRGV10	.	TRGJ1	12	-1	-1	19
84	5.490052547645814E-4	TGTGCCTTGTGGGAGCCTTCCCGTCCTTCATATAAGAAACTCTTT	CALWEPSRPSYKKLF	TRGV9	.	TRGJ1	14	-1	-1	30
84	5.490052547645814E-4	TGTGCTGCGTGTCTCTGGAGGAATTATTATAAGAAACTCTTT	CAACLWRNYYKKLF	TRGV10	.	TRGJ1	10	-1	-1	20
84	5.490052547645814E-4	TGTGCTGCGTGGGACCGTTCTAATTATTATAAGAAACTCTTT	CAAWDRSNYYKKLF	TRGV10	.	TRGJ1	13	-1	-1	17
84	5.490052547645814E-4	TGTGCCTTGTGGGAGGTGCATAGGAGAAAGAAACTCTTT	CALWEVHRRKKLF	TRGV9	.	TRGJ1	19	-1	-1	27
84	5.490052547645814E-4	TGTGCCTTGTGGGAGGCGTCCCCTTATAAGAAACTCTTT	CALWEASPYKKLF	TRGV9	.	TRGJ1	15	-1	-1	23
84	5.490052547645814E-4	TGTGCCTTGTGGGAGTACGATTATAAGAAACTCTTT	CALWEYDYKKLF	TRGV9	.	TRGJ1	14	-1	-1	19
84	5.490052547645814E-4	TGTGCCTTGTGGGAGGAGACTGATAAGAAACTCTTT	CALWEETDKKLF	TRGV9	.	TRGJ1	15	-1	-1	22
84	5.490052547645814E-4	TGTGCTGCGTGGGATCCCGATAAGAAACTCTTT	CAAWDPDKKLF	TRGV10	.	TRGJ1	14	-1	-1	19
84	5.490052547645814E-4	TGTGCCACCCACGTAGGTTATAAGAAACTCTTT	CATHVGYKKLF	TRGV7	.	TRGJ1	8	-1	-1	17
84	5.490052547645814E-4	TGTGCTGCGTGGGACCTTAAGAAACTCTTT	CAAWDLKKLF	TRGV10	.	TRGJ2	13	-1	-1	17
83	5.424694779221458E-4	TGTGCCACCTGGGACAGGAATTATTATAAGAAACTCTTT	CATWDRNYYKKLF	TRGV5	.	TRGJ1	17	-1	-1	17
83	5.424694779221458E-4	TGTGCCTTGTGGGAGGTGCCTTATAAGAAACTCTTT	CALWEVPYKKLF	TRGV9	.	TRGJ1	18	-1	-1	20
83	5.424694779221458E-4	TGTGCTGCGTGGGATTTTTTTAATCTCTTT	CAAWDFFNLF	TRGV10	.	TRGJ1	15	-1	-1	21
83	5.424694779221458E-4	TGTGCCACCTGGGGGCCAAAACTCTTT	CATWGPKLF	TRGV3	.	TRGJ1	12	-1	-1	18
82	5.359337010797103E-4	TGTGCCTTGTGGGAGGTACCGCAAGAGTTGGGCAAAAAAATCAAGGTATTT	CALWEVPQELGKKIKVF	TRGV9	.	TRGJP	16	-1	-1	20
82	5.359337010797103E-4	TGTGCTGCGTGGGATTCCCGAACTAGGAAACTCTTT	CAAWDSRTRKLF	TRGV10	.	TRGJ1	15	-1	-1	23
81	5.293979242372748E-4	TGTGCCTTGTGGGAGGTGCAACATTTGAGGTCCCATAAGAAACTCTTT	CALWEVQHLRSHKKLF	TRGV9	.	TRGJ1	19	-1	-1	34
81	5.293979242372748E-4	TGTGCCTTGTGGGAGCCCCTCGGGGGCAAAAAAATCAAGGTATTT	CALWEPLGGKKIKVF	TRGV9	.	TRGJP	14	-1	-1	23
81	5.293979242372748E-4	TGTGCTGCGTGTTATCATAAGAAACTCTTT	CAACYHKKLF	TRGV10	.	TRGJ1	10	-1	-1	11
81	5.293979242372748E-4	TGTGCTGCGTGGGATCCTAAGAAACTCTTT	CAAWDPKKLF	TRGV10	.	TRGJ1	14	-1	-1	17
81	5.293979242372748E-4	TGTGCTGCAGAGAGTAAGAAACTCTTT	CAAESKKLF	TRGV10	.	TRGJ1	7	-1	-1	14
80	5.228621473948393E-4	TGTGCCTTGTGGGAGGATACCACTGGTTGGTTCAAGATATTT	CALWEDTTGWFKIF	TRGV9	.	TRGJP1	15	-1	-1	16
80	5.228621473948393E-4	TGTGCCACCTGGGACAGGCCTAGTGATTGGATCAAGACGTTT	CATWDRPSDWIKTF	TRGV3	.	TRGJP2	20	-1	-1	20
80	5.228621473948393E-4	TGTGCCTTGTGGGAGGTGCGGGGTAATAAGAAACTCTTT	CALWEVRGNKKLF	TRGV9	.	TRGJ1	18	-1	-1	25
80	5.228621473948393E-4	TGTGCCTTGTGGGAGCCCGAACTGAAGAAACTCTTT	CALWEPELKKLF	TRGV9	.	TRGJ1	14	-1	-1	24
79	5.163263705524039E-4	TGTGCCACCTGGGATTGGGTTTTTGGCGGCCCTTTGCGGGATAAGAAACTCTTT	CATWDWVFGGPLRDKKLF	TRGV8	.	TRGJ1	17	-1	-1	40
79	5.163263705524039E-4	TGTGCCTTGTGGGAGGGACAAGAGTTGGGCAAAAAAATCAAGGTATTT	CALWEGQELGKKIKVF	TRGV9	.	TRGJP	15	-1	-1	14
79	5.163263705524039E-4	TGTGCCTTGTGGGAGGTGCAATATAAGAAACTCTTT	CALWEVQYKKLF	TRGV9	.	TRGJ1	19	-1	-1	21
79	5.163263705524039E-4	TGTGCCTTGTGGGAGGTGGGCTATAAGAAACTCTTT	CALWEVGYKKLF	TRGV9	.	TRGJ2	17	-1	-1	21
79	5.163263705524039E-4	TGTGCTGCGTGGGACCTCGATAAGAAACTCTTT	CAAWDLDKKLF	TRGV10	.	TRGJ1	13	-1	-1	19
79	5.163263705524039E-4	TGTGCCTTGTGGAATTATTATAAGAAACTCTTT	CALWNYYKKLF	TRGV9	.	TRGJ1	11	-1	-1	11
78	5.097905937099683E-4	TGTGCCTTGTGGGAGGTGCCGGTTTTCATCAATTATTATAAGAAACTCTTT	CALWEVPVFINYYKKLF	TRGV9	.	TRGJ1	18	-1	-1	30
78	5.097905937099683E-4	TGTGCTGCGTGGCCCCAGTGTAAGAAACTCTTT	CAAWPQCKKLF	TRGV10	.	TRGJ1	11	-1	-1	20
78	5.097905937099683E-4	TGTGCTGCGTGTATTTGTAAGAAACTCTTT	CAACICKKLF	TRGV10	.	TRGJ1	10	-1	-1	14
78	5.097905937099683E-4	TGTGCTGCGTGGTGTAAGAAACTCTTT	CAAWCKKLF	TRGV10	.	TRGJ1	11	-1	-1	14
77	5.032548168675329E-4	TGTGCCTTGTGGGAGGTTAAAGAGTTGGGCAAAAAAATCAAGGTATTT	CALWEVKELGKKIKVF	TRGV9	.	TRGJP	16	-1	-1	19
77	5.032548168675329E-4	TGTGCCACCTGGGACGGGCTTTTGGGATATAAGAAACTCTTT	CATWDGLLGYKKLF	TRGV2	.	TRGJ1	18	-1	-1	27
77	5.032548168675329E-4	TGTGCTGCGGGGGAAAGGGTGGGGAAACTCTTT	CAAGERVGKLF	TRGV10	.	TRGJ1	13	-1	-1	23
77	5.032548168675329E-4	TGTGCTGCGTGGGATTCGAAGAAACTCTTT	CAAWDSKKLF	TRGV10	.	TRGJ1	15	-1	-1	18
76	4.967190400250973E-4	TGTGCCTTGTGGGAGGTGCCTCAAGAGTTGGGCAAAAAAATCAAGGTATTT	CALWEVPQELGKKIKVF	TRGV9	.	TRGJP	18	-1	-1	21
76	4.967190400250973E-4	TGTGCCTTGTGGGAGGTTACAGAGTTGGGCAAAAAAATCAAGGTATTT	CALWEVTELGKKIKVF	TRGV9	.	TRGJP	16	-1	-1	20
76	4.967190400250973E-4	TGTGCCTTGTGGGAGGCCTCGGAGTTGGGCAAAAAAATCAAGGTATTT	CALWEASELGKKIKVF	TRGV9	.	TRGJP	15	-1	-1	21
76	4.967190400250973E-4	TGTGCTGCGTGGGACTATACCACTGGTTGGTTCAAGATATTT	CAAWDYTTGWFKIF	TRGV10	.	TRGJP1	16	-1	-1	8
76	4.967190400250973E-4	TGTGCCTTGTGGGAGGTGCGTTTTGGTTATAAGAAACTCTTT	CALWEVRFGYKKLF	TRGV9	.	TRGJ1	18	-1	-1	26
76	4.967190400250973E-4	TGTGCTGCGTGGGAGCCAGGTTGGTTCAAGATATTT	CAAWEPGWFKIF	TRGV10	.	TRGJP1	13	-1	-1	18
76	4.967190400250973E-4	TGTGCCACCTGGATTTATAAGAAACTCTTT	CATWIYKKLF	TRGV2	.	TRGJ2	11	-1	-1	14
76	4.967190400250973E-4	TGTGCTGTGGGAGTAAAGAAACTCTTT	CAVGVKKLF	TRGV10	.	TRGJ1	14	-1	-1	15
76	4.967190400250973E-4	TGTGCCGAAGGTTGGTTCAAGATATTT	CAEGWFKIF	TRGV10	.	TRGJP1	4	-1	-1	9
76	4.967190400250973E-4	TGTGCTGCGTGGAAGAAACTCTTT	CAAWKKLF	TRGV10	.	TRGJ2	11	-1	-1	12
75	4.901832631826619E-4	TGTGCCTTGTGGGAGGTGCTCCTATTCGGTTATAAGAAACTCTTT	CALWEVLLFGYKKLF	TRGV9	.	TRGJ1	22	-1	-1	29
75	4.901832631826619E-4	TGTGCCTTGTGGGAGGTGCAGGCGGCTGCTTATAAGAAACTCTTT	CALWEVQAAAYKKLF	TRGV9	.	TRGJ1	19	-1	-1	29
75	4.901832631826619E-4	TGTGCCACCTGGGAGGTCCAGAACCTTTATTATAAGAAACTCTTT	CATWEVQNLYYKKLF	TRGV3	.	TRGJ1	13	-1	-1	26
75	4.901832631826619E-4	TGTGCTGCGTGGGGTATCTATTATAAGAAACTCTTT	CAAWGIYYKKLF	TRGV10	.	TRGJ1	12	-1	-1	18
75	4.901832631826619E-4	TGTGCTGCGTGGGATACTTATTATAAGAAACTCTTT	CAAWDTYYKKLF	TRGV10	.	TRGJ1	14	-1	-1	17
75	4.901832631826619E-4	TGTGCCTTGTGGGAGGTGCTATATAAGAAACTCTTT	CALWEVLYKKLF	TRGV9	.	TRGJ1	18	-1	-1	21
75	4.901832631826619E-4	TGTGCCACCTGGGACCGCGTCGGTAAGAAACTCTTT	CATWDRVGKKLF	TRGV3	.	TRGJ1	14	-1	-1	23
75	4.901832631826619E-4	TGTGCTGCGTGGGATCCCCAAGAGAAACTCTTT	CAAWDPQEKLF	TRGV10	.	TRGJ1	14	-1	-1	22
75	4.901832631826619E-4	TGTGCCTTGTGGGAGTTAGCTAAGAAACTCTTT	CALWELAKKLF	TRGV9	.	TRGJ1	14	-1	-1	20
75	4.901832631826619E-4	TGTGCCTTGAATTATAAGAAACTCTTT	CALNYKKLF	TRGV9	.	TRGJ1	8	-1	-1	10
75	4.901832631826619E-4	TGTGCCTTGTGGGATTATTATAAGAAACTCTTT	CALWDYYKKLF	TRGV9	.	TRGJ1	13	-1	-1	13
74	4.836474863402264E-4	TGTGCTGCGTGGGATACCTGGAATTATTATAAGAAACTCTTT	CAAWDTWNYYKKLF	TRGV10	.	TRGJ1	14	-1	-1	20
74	4.836474863402264E-4	TGTGCCTTGTGGGAGGTGGGTGGTGATTGGATCAAGACGTTT	CALWEVGGDWIKTF	TRGV9	.	TRGJP2	17	-1	-1	19
74	4.836474863402264E-4	TGTGCCTTGTGGGAGGCCCCTAGTGATTGGATCAAGACGTTT	CALWEAPSDWIKTF	TRGV9	.	TRGJP2	15	-1	-1	20
74	4.836474863402264E-4	TGTGCTGCGTGGGACAATAAGAAACTCTTT	CAAWDNKKLF	TRGV10	.	TRGJ1	13	-1	-1	16
74	4.836474863402264E-4	TGGGAGGGAATTAAGAAACTCTTT	WEGIKKLF	TRGV10	.	TRGJ1	1	-1	-1	11
73	4.7711170949779093E-4	TGTGCCTTGTGGGAGGTGCCGGGAGAGTTGGGCAAAAAAATCAAGGTATTT	CALWEVPGELGKKIKVF	TRGV9	.	TRGJP	18	-1	-1	23
73	4.7711170949779093E-4	TGTGCCTTGTGGGAGGACTCAGAGTTGGGCAAAAAAATCAAGGTATTT	CALWEDSELGKKIKVF	TRGV9	.	TRGJP	15	-1	-1	20
73	4.7711170949779093E-4	TGTGCCTTGTGGGCGATACTCGGCTATTATAAGAAACTCTTT	CALWAILGYYKKLF	TRGV9	.	TRGJ1	12	-1	-1	24
73	4.7711170949779093E-4	TGTGCCTTGTGGGAGGTGCAATATTATAAGAAACTCTTT	CALWEVQYYKKLF	TRGV9	.	TRGJ1	19	-1	-1	21
73	4.7711170949779093E-4	TCCCACGACCCATATTATTATAAGAAACTCTTT	SHDPYYYKKLF	TRGV9	.	TRGJ1	0	-1	-1	13
72	4.7057593265535544E-4	TGTGCCTTGTGGGAGGTGCAGGGGGGGTTGGGCAAAAAAATCAAGGTATTT	CALWEVQGGLGKKIKVF	TRGV9	.	TRGJP	19	-1	-1	26
72	4.7057593265535544E-4	TGTGCTGCGTGGGATTCCCCCCGTTGCGGTAAGAAACTCTTT	CAAWDSPRCGKKLF	TRGV10	.	TRGJ1	15	-1	-1	29
72	4.7057593265535544E-4	TGTGCTGCGTGGGATACACCCCGGCAATTGAAACTCTTT	CAAWDTPRQLKLF	TRGV10	.	TRGJ1	14	-1	-1	29
72	4.7057593265535544E-4	TGTGCTGCGTGGGATCGTTATAAGAAACTCTTT	CAAWDRYKKLF	TRGV10	.	TRGJ1	14	-1	-1	17
71	4.6404015581291995E-4	TGTGCTGCGTGGGATTACGGCCCAGTTAGCGGTAAGAAACTCTTT	CAAWDYGPVSGKKLF	TRGV10	.	TRGJ2	18	-1	-1	32
71	4.6404015581291995E-4	TGTGCCTTGTGGGAGGTGCACCCAGTAGATTATAAGAAACTCTTT	CALWEVHPVDYKKLF	TRGV9	.	TRGJ1	21	-1	-1	28
71	4.6404015581291995E-4	TGTGCCTTGTGGGAGCCTAGGATTTATAAGAAACTCTTT	CALWEPRIYKKLF	TRGV9	.	TRGJ1	14	-1	-1	23
71	4.6404015581291995E-4	TGTGCCTTGTGGGAGGACTATTATAAGAAACTCTTT	CALWEDYYKKLF	TRGV9	.	TRGJ1	15	-1	-1	18
71	4.6404015581291995E-4	TGTGCCTTGTGGGAGGAGTATTATAAGAAACTCTTT	CALWEEYYKKLF	TRGV9	.	TRGJ1	15	-1	-1	18
71	4.6404015581291995E-4	TGTGCCTTGTGGGATAATTATAAGAAACTCTTT	CALWDNYKKLF	TRGV9	.	TRGJ1	13	-1	-1	13
70	4.5750437897048446E-4	TGTGCCTTGTGGGAGACTAAAGCAGAGTTGGGCAAAAAAATCAAGGTATTT	CALWETKAELGKKIKVF	TRGV9	.	TRGJP	14	-1	-1	23
70	4.5750437897048446E-4	TGTGCCACCTGGGATATTTATGGAGAAAGTTATTATAAGAAACTCTTT	CATWDIYGESYYKKLF	TRGV4	.	TRGJ1	14	-1	-1	29
70	4.5750437897048446E-4	TGTGCTGCCCGTGGGGAATCCGACACTGGTTGGTTCAAGATATTT	CAARGESDTGWFKIF	TRGV10	.	TRGJP1	14	-1	-1	23
70	4.5750437897048446E-4	TGTGCCTTGTGGGAGGTGCATGATTATTATAAGAAACTCTTT	CALWEVHDYYKKLF	TRGV9	.	TRGJ1	19	-1	-1	22
70	4.5750437897048446E-4	TGTGCCTTGTGGGGGGGTGGGCCCCATAAGAAACTCTTT	CALWGGGPHKKLF	TRGV9	.	TRGJ1	15	-1	-1	25
70	4.5750437897048446E-4	TGTGCTGCGTGGTATAAGACCCCAAAGAAACTCTTT	CAAWYKTPKKLF	TRGV10	.	TRGJ1	14	-1	-1	24
70	4.5750437897048446E-4	TGTGCTGCGTGGGATATCAAGGAGAAACTCTTT	CAAWDIKEKLF	TRGV10	.	TRGJ2	14	-1	-1	22
70	4.5750437897048446E-4	TGTGCTGCGTGGGTACTAAAGAAACTCTTT	CAAWVLKKLF	TRGV10	.	TRGJ2	12	-1	-1	18
70	4.5750437897048446E-4	TGTGCTGCGTGGGGAAATAAGAAACTCTTT	CAAWGNKKLF	TRGV10	.	TRGJ1	12	-1	-1	16
70	4.5750437897048446E-4	TGTGCCTCGCATTATTATAAGAAACTCTTT	CASHYYKKLF	TRGV9	.	TRGJ2	6	-1	-1	6
70	4.5750437897048446E-4	TGTGCCTCGTGGTCCCCAGCCCGGAAACTCTTT	CASWSPARKLF	TRGV9	.	TRGJ1	11	-1	-1	23
69	4.509686021280489E-4	TGTGCCTTGTGGGAGCCCCCCTCCCAAGAGTTGGGCAAAAAAATCAAGGTATTT	CALWEPPSQELGKKIKVF	TRGV9	.	TRGJP	25	-1	-1	24
69	4.509686021280489E-4	TGTGCCTTGTGGGAGGTGGTCCTCGGGTTGGGCAAAAAAATCAAGGTATTT	CALWEVVLGLGKKIKVF	TRGV9	.	TRGJP	23	-1	-1	26
69	4.509686021280489E-4	TGTGCTGCGTGGGAATCGCTGAATACCACTGGTTGGTTCAAGATATTT	CAAWESLNTTGWFKIF	TRGV10	.	TRGJP1	28	-1	-1	22
69	4.509686021280489E-4	TGTGCCTTGTGGGAGCCCAGGGAGTTGGGCAAAAAAATCAAGGTATTT	CALWEPRELGKKIKVF	TRGV9	.	TRGJP	14	-1	-1	21
69	4.509686021280489E-4	TGTGCCTTGTGGGAGGTGCTAGAGTTGGGCAAAAAAATCAAGGTATTT	CALWEVLELGKKIKVF	TRGV9	.	TRGJP	18	-1	-1	17
69	4.509686021280489E-4	TGTGCCTTGTGGGAATTACAAGAGTTGGGCAAAAAAATCAAGGTATTT	CALWELQELGKKIKVF	TRGV9	.	TRGJP	13	-1	-1	18
69	4.509686021280489E-4	TGTGCTGCGTGGGATCACCCAGGATCGGGTAAGAAACTCTTT	CAAWDHPGSGKKLF	TRGV10	.	TRGJ2	17	-1	-1	29
69	4.509686021280489E-4	TGTGCCTTGTGGGAGGTGGGGGTGGGTTGGATCAAGACGTTT	CALWEVGVGWIKTF	TRGV9	.	TRGJP2	17	-1	-1	26
69	4.509686021280489E-4	TGTGCCTTGAGTACCGATTGGGGTTATTATAAGAAACTCTTT	CALSTDWGYYKKLF	TRGV9	.	TRGJ1	8	-1	-1	23
69	4.509686021280489E-4	TGTGCTGCGTGGGATTATTGGTGTTATAAGAAACTCTTT	CAAWDYWCYKKLF	TRGV10	.	TRGJ1	16	-1	-1	23
69	4.509686021280489E-4	TGTGCTGCGTGGGATCGGAATTATTATAAGAAACTCTTT	CAAWDRNYYKKLF	TRGV10	.	TRGJ1	14	-1	-1	17
69	4.509686021280489E-4	TGTGCCACCTGGGACGCAAATTATTATAAGAAACTCTTT	CATWDANYYKKLF	TRGV2	.	TRGJ1	15	-1	-1	18
69	4.509686021280489E-4	TGTGCCTTGTGGAAAAAACGGGATAAGAAACTCTTT	CALWKKRDKKLF	TRGV9	.	TRGJ1	11	-1	-1	22
69	4.509686021280489E-4	TGTGCTGCGTGGGATTTTAGAGAGAAACTCTTT	CAAWDFREKLF	TRGV10	.	TRGJ1	15	-1	-1	13
68	4.444328252856134E-4	TGTGCCTTGTGGGAGGTTCAAGAGTTGGGCAAAAAAATCAAGGTATTT	CALWEVQELGKKIKVF	TRGV9	.	TRGJP	19	-1	-1	18
68	4.444328252856134E-4	TGTGCCTTGTGGGAGGTGACAGAGTTGGGCAAAAAAATCAAGGTATTT	CALWEVTELGKKIKVF	TRGV9	.	TRGJP	17	-1	-1	20
68	4.444328252856134E-4	TGTGCCTTGTGGGAGGTGTACGGCACGGGGAAAAAGAAACTCTTT	CALWEVYGTGKKKLF	TRGV9	.	TRGJ1	20	-1	-1	33
68	4.444328252856134E-4	TGTGCCTTGTGGGAGGCGGAAACTTGTAAGAAACTCTTT	CALWEAETCKKLF	TRGV9	.	TRGJ1	15	-1	-1	23
67	4.3789704844317793E-4	TGTGCCTTGTCGACCAGTAGTGATTGGATCAAGACGTTT	CALSTSSDWIKTF	TRGV9	.	TRGJP2	9	-1	-1	15
67	4.3789704844317793E-4	TGTGCCTTGTGGGTTAAGTGTTATTATAAGAAACTCTTT	CALWVKCYYKKLF	TRGV9	.	TRGJ1	12	-1	-1	20
67	4.3789704844317793E-4	TGTGCCTTGTGGGAGGTGCCCTCTTATAAGAAACTCTTT	CALWEVPSYKKLF	TRGV9	.	TRGJ1	22	-1	-1	23
67	4.3789704844317793E-4	TGTGCTGCGTGGGATTCTCGTTGGTTCAAGATATTT	CAAWDSRWFKIF	TRGV10	.	TRGJP1	15	-1	-1	16
67	4.3789704844317793E-4	TGTGCCTTGTGGGAGGGGGACTATAAGAAACTCTTT	CALWEGDYKKLF	TRGV9	.	TRGJ2	15	-1	-1	21
67	4.3789704844317793E-4	TGTGCTGCGTGGGATTACGTTAAGAAACTCTTT	CAAWDYVKKLF	TRGV10	.	TRGJ1	19	-1	-1	20
67	4.3789704844317793E-4	TGTGCTGCGTGGGGGAAAGGGGAGAAACTCTTT	CAAWGKGEKLF	TRGV10	.	TRGJ1	12	-1	-1	22
67	4.3789704844317793E-4	TGTGCCTTGTGGGGTTATTATAAGAAACTCTTT	CALWGYYKKLF	TRGV9	.	TRGJ1	12	-1	-1	14
66	4.3136127160074244E-4	TGTGCCTTGTGGGAGTTTCAAGAGTTGGGCAAAAAAATCAAGGTATTT	CALWEFQELGKKIKVF	TRGV9	.	TRGJP	14	-1	-1	18
66	4.3136127160074244E-4	TGTGCCTTGTGGGAGAGTCAAGAGTTGGGCAAAAAAATCAAGGTATTT	CALWESQELGKKIKVF	TRGV9	.	TRGJP	14	-1	-1	18
66	4.3136127160074244E-4	TGTGCCTTGTGGGAGAGGGTCGTTTATTATAAGAAACTCTTT	CALWERVVYYKKLF	TRGV9	.	TRGJ1	14	-1	-1	23
66	4.3136127160074244E-4	TGTGCTGCGTGGGATGGTTATAAGAAACTCTTT	CAAWDGYKKLF	TRGV10	.	TRGJ1	14	-1	-1	17
66	4.3136127160074244E-4	TGTGCTGCGTGGGACCCTTATAAGAAACTCTTT	CAAWDPYKKLF	TRGV10	.	TRGJ1	13	-1	-1	17
66	4.3136127160074244E-4	TGTGCCACCTGGGCCCCCTGGAAACTCTTT	CATWAPWKLF	TRGV2	.	TRGJ1	12	-1	-1	20
65	4.2482549475830695E-4	TGTGCTGCGTGGGATAGAGGGGTTGGATATACCACTGGTTGGTTCAAGATATTT	CAAWDRGVGYTTGWFKIF	TRGV10	.	TRGJP1	14	-1	-1	23
65	4.2482549475830695E-4	TGTGCTGCGTGGGATTTCCCCCTGGAGGATGAGAAACTCTTT	CAAWDFPLEDEKLF	TRGV10	.	TRGJ1	15	-1	-1	28
65	4.2482549475830695E-4	TGTGCCTTGTGGGAGGTGCTGGGAGATTATAAGAAACTCTTT	CALWEVLGDYKKLF	TRGV9	.	TRGJ1	18	-1	-1	25
65	4.2482549475830695E-4	TGTGCCTTGTGGGAGGTGCGGGATTATAAGAAACTCTTT	CALWEVRDYKKLF	TRGV9	.	TRGJ1	18	-1	-1	22
65	4.2482549475830695E-4	TGTGCTGCGTGGGATAGGGGTTATAAGAAACTCTTT	CAAWDRGYKKLF	TRGV10	.	TRGJ1	14	-1	-1	20
65	4.2482549475830695E-4	TGTGCCTTGTGGGACAGTTATTATAAGAAACTCTTT	CALWDSYYKKLF	TRGV9	.	TRGJ1	13	-1	-1	17
65	4.2482549475830695E-4	TGTGCCTTGTGGAGTAGTGATTGGATCAAGACGTTT	CALWSSDWIKTF	TRGV9	.	TRGJP2	11	-1	-1	12
65	4.2482549475830695E-4	TGTGCCACCTGGGCTTCCTTCAATATGGGACTCTTT	CATWASFNMGLF	TRGV8	.	TRGJ1	12	-1	-1	29
64	4.1828971791587146E-4	TGTGCCTTGTGGGGTTTTAAGTTGGGCAAAAAAATCAAGGTATTT	CALWGFKLGKKIKVF	TRGV9	.	TRGJP	12	-1	-1	19
64	4.1828971791587146E-4	TGTGCCTTGTGGGAGGTGCGACAGAATTATTATAAGAAACTCTTT	CALWEVRQNYYKKLF	TRGV9	.	TRGJ1	18	-1	-1	23
64	4.1828971791587146E-4	TGTGCTGCGTGGGAGTACTTTGGGTATAAGAAACTCTTT	CAAWEYFGYKKLF	TRGV10	.	TRGJ1	17	-1	-1	24
64	4.1828971791587146E-4	TGTGCCTTGTGGGAGGTTCCTTATTATAAGAAACTCTTT	CALWEVPYYKKLF	TRGV9	.	TRGJ1	16	-1	-1	20
64	4.1828971791587146E-4	TGTGCCTTGTGGGAGGCCCCTTCCTATAAGAAACTCTTT	CALWEAPSYKKLF	TRGV9	.	TRGJ1	15	-1	-1	24
64	4.1828971791587146E-4	TGTGCCTTGTGGGAGGCACTTTATTATAAGAAACTCTTT	CALWEALYYKKLF	TRGV9	.	TRGJ1	15	-1	-1	20
63	4.11753941073436E-4	TGTGCCTTGTGGGAGGTGCGCCAAGAGTTGGGCAAAAAAATCAAGGTATTT	CALWEVRQELGKKIKVF	TRGV9	.	TRGJP	21	-1	-1	21
63	4.11753941073436E-4	TGTGCCTTGTGGGCCGACCAGGTTTATTATAAGAAACTCTTT	CALWADQVYYKKLF	TRGV9	.	TRGJ1	12	-1	-1	23
63	4.11753941073436E-4	TGTGCTGCGTGGGATTCCTCCAATTATAAGAAACTCTTT	CAAWDSSNYKKLF	TRGV10	.	TRGJ1	15	-1	-1	22
63	4.11753941073436E-4	TGTGCTGCGTGGGACCCGAGGGTATATAAGAAACTCTTT	CAAWDPRVYKKLF	TRGV10	.	TRGJ1	13	-1	-1	24
63	4.11753941073436E-4	TGTGCCTTGTGGGAGGTGCGAAATTATAAGAAACTCTTT	CALWEVRNYKKLF	TRGV9	.	TRGJ1	18	-1	-1	22
63	4.11753941073436E-4	TGTGCTGCGTGGGATTTGGGATATAAGAAACTCTTT	CAAWDLGYKKLF	TRGV10	.	TRGJ1	15	-1	-1	21
63	4.11753941073436E-4	TGTGCTGCGTGGGATTCTCAGGGTAAGAAACTCTTT	CAAWDSQGKKLF	TRGV10	.	TRGJ1	15	-1	-1	23
63	4.11753941073436E-4	TGTGCTGCGTGGGATGGTCAGAAACTCTTT	CAAWDGQKLF	TRGV10	.	TRGJ1	14	-1	-1	19
63	4.11753941073436E-4	TGTGCTGCGCCACTTTATAAGAAACTCTTT	CAAPLYKKLF	TRGV10	.	TRGJ1	8	-1	-1	14
63	4.11753941073436E-4	TGTGCTGCGTGGGATTATGCTTATAAGAAACTCTTT	CAAWDYAYKKLF	TRGV10	.	TRGJ2	16	-1	-1	20
62	4.052181642310005E-4	TGTGCCTTGTGGGAGCCCCCCCTGCCTGGCCGTCGACTCCCCCAGAAGAATTATTATAAGAAACTCTTT	CALWEPPLPGRRLPQKNYYKKLF	TRGV9	.	TRGJ1	14	-1	-1	47
62	4.052181642310005E-4	TGTGCCTTGTGGGAGGTGTTGAGGGAGTTGGGCAAAAAAATCAAGGTATTT	CALWEVLRELGKKIKVF	TRGV9	.	TRGJP	17	-1	-1	24
62	4.052181642310005E-4	TGTGCCTTGTGGGAGGTGCCCCAATCGTTGGGCAAAAAAATCAAGGTATTT	CALWEVPQSLGKKIKVF	TRGV9	.	TRGJP	21	-1	-1	26
62	4.052181642310005E-4	TGTGCCTTGTGGGAGGTATTTGAGTTGGGCAAAAAAATCAAGGTATTT	CALWEVFELGKKIKVF	TRGV9	.	TRGJP	16	-1	-1	21
62	4.052181642310005E-4	TGTGCCTTGTGGCGGCAAGAGTTGGGCAAAAAAATCAAGGTATTT	CALWRQELGKKIKVF	TRGV9	.	TRGJP	11	-1	-1	13
62	4.052181642310005E-4	TGTGCCTTGTGGGAGGTGCGTGAGATGGATTATAAGAAACTCTTT	CALWEVREMDYKKLF	TRGV9	.	TRGJ1	18	-1	-1	28
62	4.052181642310005E-4	TGTGCTGCGTGGGTCCCTCACACTGGTTGGTTCAAGATATTT	CAAWVPHTGWFKIF	TRGV10	.	TRGJP1	12	-1	-1	20
62	4.052181642310005E-4	TGTGCCTTGTGGGAGGAGAATTATTATAAGAAACTCTTT	CALWEENYYKKLF	TRGV9	.	TRGJ2	15	-1	-1	17
62	4.052181642310005E-4	TGTGCTGCGTGGGAGAGAGATAAGAAACTCTTT	CAAWERDKKLF	TRGV10	.	TRGJ1	13	-1	-1	19
62	4.052181642310005E-4	TGTGCTGCGTATTATAAGAAACTCTTT	CAAYYKKLF	TRGV10	.	TRGJ1	9	-1	-1	9
62	4.052181642310005E-4	TGTGCCACCTGGGGTTATTATAAGAAACTCTTT	CATWGYYKKLF	TRGV5	.	TRGJ1	12	-1	-1	14
62	4.052181642310005E-4	TGTGCCACCTGGGATGGGCACGGGAAACTCTTT	CATWDGHGKLF	TRGV4	.	TRGJ1	18	-1	-1	23
61	3.98682387388565E-4	TGTGCTGCGTGGGATTATGCCATAAGGGTTTATTATAAGAAACTCTTT	CAAWDYAIRVYYKKLF	TRGV10	.	TRGJ1	16	-1	-1	29
61	3.98682387388565E-4	TGTGCTGCGTGGGCCCGACCCCCTTGTTATAAGAAACTCTTT	CAAWARPPCYKKLF	TRGV10	.	TRGJ1	12	-1	-1	23
61	3.98682387388565E-4	TGTGCTGCGTGGGATTCGGGAATTGGTTATAAGAAACTCTTT	CAAWDSGIGYKKLF	TRGV10	.	TRGJ1	15	-1	-1	19
61	3.98682387388565E-4	TGTGCTGCGTGGGATTGGATCACCGATAACAGGAAACTCTTT	CAAWDWITDNRKLF	TRGV10	.	TRGJ1	15	-1	-1	32
61	3.98682387388565E-4	TGTGCCTTGTGGGAGGTCCCCGCTTATTATAAGAAACTCTTT	CALWEVPAYYKKLF	TRGV9	.	TRGJ1	16	-1	-1	23
61	3.98682387388565E-4	TGTGCCTTGTGGGAGGTGCCAGCATATTATAAGAAACTCTTT	CALWEVPAYYKKLF	TRGV9	.	TRGJ1	18	-1	-1	24
61	3.98682387388565E-4	TGTGCTGCGTGGGATTATCCCTCCTATAAGAAACTCTTT	CAAWDYPSYKKLF	TRGV10	.	TRGJ1	16	-1	-1	24
61	3.98682387388565E-4	TGTGCTGCGTGGGATATTTTTTATTATAAGAAACTCTTT	CAAWDIFYYKKLF	TRGV10	.	TRGJ1	14	-1	-1	20
61	3.98682387388565E-4	TGTGCCACCTGGGATAGAGGCTATTATAAGAAACTCTTT	CATWDRGYYKKLF	TRGV8	.	TRGJ1	23	-1	-1	21
61	3.98682387388565E-4	TGTGCTGCGTGGGATTATCCCCCCAAGAAACTCTTT	CAAWDYPPKKLF	TRGV10	.	TRGJ1	16	-1	-1	24
61	3.98682387388565E-4	TGTGCCTTGTGGGGTGGTTATTATAAGAAACTCTTT	CALWGGYYKKLF	TRGV9	.	TRGJ1	12	-1	-1	17
61	3.98682387388565E-4	TGTGCTGCGTGTTATTATAAGAAACTCTTT	CAACYYKKLF	TRGV10	.	TRGJ1	16	-1	-1	11
60	3.921466105461295E-4	TGTGCCTTGTGCCCGGCCCCCAAACAGTTGGGCAAAAAAATCAAGGTATTT	CALCPAPKQLGKKIKVF	TRGV9	.	TRGJP	10	-1	-1	22
60	3.921466105461295E-4	TGTGCCACCTGGGACGGAATTTATAGTAGTGATTGGATCAAGACGTTT	CATWDGIYSSDWIKTF	TRGV2	.	TRGJP2	16	-1	-1	21
60	3.921466105461295E-4	TGTGCTGCGTGGGATTATAAGGACGAGAAACTCTTT	CAAWDYKDEKLF	TRGV10	.	TRGJ1	16	-1	-1	25
59	3.85610833703694E-4	TGTGCCTTTAAAACTTTCGAAGAGTTGGGCAAAAAAATCAAGGTATTT	CAFKTFEELGKKIKVF	TRGV9	.	TRGJP	7	-1	-1	19
59	3.85610833703694E-4	TGTGCCTTGTGGGAGTTCCCCGGTCATTATTATAAGAAACTCTTT	CALWEFPGHYYKKLF	TRGV9	.	TRGJ1	14	-1	-1	25
59	3.85610833703694E-4	TGTGCCACCTGGGACAGGCTTCCCTTTTATTATAAGAAACTCTTT	CATWDRLPFYYKKLF	TRGV3	.	TRGJ1	23	-1	-1	26
59	3.85610833703694E-4	TGTGCCTTGTGGGAGGTGCTGAGTGATTGGATCAAGACGTTT	CALWEVLSDWIKTF	TRGV9	.	TRGJP2	18	-1	-1	21
59	3.85610833703694E-4	TGTGCCTTGTGGGAGACCCATTATTATAAGAAACTCTTT	CALWETHYYKKLF	TRGV9	.	TRGJ1	14	-1	-1	19
59	3.85610833703694E-4	TGTGCTGCGTGGGATGGGAATTATAAGAAACTCTTT	CAAWDGNYKKLF	TRGV10	.	TRGJ2	14	-1	-1	19
58	3.790750568612585E-4	TGTGCCTTGTGGGAGGTGCGATCTTTTTATTATAAGAAACTCTTT	CALWEVRSFYYKKLF	TRGV9	.	TRGJ1	18	-1	-1	26
58	3.790750568612585E-4	TGTGCTGCGTGGGATTCTCCTTTTCGGTATAAGAAACTCTTT	CAAWDSPFRYKKLF	TRGV10	.	TRGJ1	15	-1	-1	27
58	3.790750568612585E-4	TGTGCTGCGTGGGATTATATAGCGGGCTATAAGAAACTCTTT	CAAWDYIAGYKKLF	TRGV10	.	TRGJ1	16	-1	-1	27
58	3.790750568612585E-4	TGTGCTGCGTGGGATTATAGCCCCGCAATTAAGAAACTCTTT	CAAWDYSPAIKKLF	TRGV10	.	TRGJ1	16	-1	-1	29
58	3.790750568612585E-4	TGTGCCTTGTGGGAGGTTAGTCTTAGTTATAAGAAACTCTTT	CALWEVSLSYKKLF	TRGV9	.	TRGJ1	16	-1	-1	22
58	3.790750568612585E-4	TGTGCCACCTGGGATGGGCGGCCTTATTATAAGAAACTCTTT	CATWDGRPYYKKLF	TRGV4	.	TRGJ1	18	-1	-1	23
58	3.790750568612585E-4	TGTGCTGCGTGGGATTTGGTCGGTTATAAGAAACTCTTT	CAAWDLVGYKKLF	TRGV10	.	TRGJ2	15	-1	-1	23
58	3.790750568612585E-4	TGTGCCACCTGGGATGAAGGGGGTTTGGAGAAACTCTTT	CATWDEGGLEKLF	TRGV4	.	TRGJ1	15	-1	-1	28
58	3.790750568612585E-4	TGTGCTGCGTGGGGGAATTATTATAAGAAACTCTTT	CAAWGNYYKKLF	TRGV10	.	TRGJ1	12	-1	-1	14
58	3.790750568612585E-4	TGTGCCACCTCCCGTTATTATAAGAAACTCTTT	CATSRYYKKLF	TRGV2	.	TRGJ1	9	-1	-1	14
58	3.790750568612585E-4	TGTGCTGCGTGGGATTTGAAGAAACTCTTT	CAAWDLKKLF	TRGV10	.	TRGJ1	15	-1	-1	18
58	3.790750568612585E-4	TGTGCTGCGCCTAAGGTGGGAAAACTCTTT	CAAPKVGKLF	TRGV10	.	TRGJ1	8	-1	-1	21
58	3.790750568612585E-4	TGTGCCACCTGGGATTATAAGAAACTCTTT	CATWDYKKLF	TRGV4	.	TRGJ1	14	-1	-1	13
57	3.7253928001882304E-4	TGTGCTGCGTGGGATTATCATCCCTTTTATTATAAGAAACTCTTT	CAAWDYHPFYYKKLF	TRGV10	.	TRGJ1	16	-1	-1	26
57	3.7253928001882304E-4	TGTGCCTTGTGGGACCCACCGCGCAATTATTATAAGAAACTCTTT	CALWDPPRNYYKKLF	TRGV9	.	TRGJ1	13	-1	-1	24
57	3.7253928001882304E-4	TGTGCCTTGTGGGAGGTGCATTGGAACTATTATAAGAAACTCTTT	CALWEVHWNYYKKLF	TRGV9	.	TRGJ2	19	-1	-1	19
57	3.7253928001882304E-4	TGTGCCTTGTGCCCAAGGCGCTATTATAAGAAACTCTTT	CALCPRRYYKKLF	TRGV9	.	TRGJ1	10	-1	-1	21
57	3.7253928001882304E-4	TGTGCCTTGTGGGAGGCGACTGGTTGGTTCAAGATATTT	CALWEATGWFKIF	TRGV9	.	TRGJP1	15	-1	-1	18
57	3.7253928001882304E-4	TGTGCCACCTGGGTAGGGGGCTATTATAAGAAACTCTTT	CATWVGGYYKKLF	TRGV8	.	TRGJ2	16	-1	-1	21
57	3.7253928001882304E-4	TGTGCCACCTGGGACGGGCGGGAGAAACTCTTT	CATWDGREKLF	TRGV2	.	TRGJ1	18	-1	-1	22
56	3.6600350317638755E-4	TGTGCTGCGTGGGATTACGGGCAGAATTATAAGAAACTCTTT	CAAWDYGQNYKKLF	TRGV10	.	TRGJ1	18	-1	-1	25
56	3.6600350317638755E-4	TGTGCCACCTGGGATACCGATAATTATTATAAGAAACTCTTT	CATWDTDNYYKKLF	TRGV8	.	TRGJ1	15	-1	-1	21
56	3.6600350317638755E-4	TGTGCCACCTGGGACATGAGTAGTGATTGGATCAAGACGTTT	CATWDMSSDWIKTF	TRGV2	.	TRGJP2	14	-1	-1	18
56	3.6600350317638755E-4	TGTGCTGCGTGGGTTCTTTGTTATAAGAAACTCTTT	CAAWVLCYKKLF	TRGV10	.	TRGJ1	12	-1	-1	17
56	3.6600350317638755E-4	TGTGCCACCTGGCTATTAGTTTATAAGAAACTCTTT	CATWLLVYKKLF	TRGV4	.	TRGJ2	11	-1	-1	20
56	3.6600350317638755E-4	TGTGCCACCTGGGATAGTGATTGGATCAAGACGTTT	CATWDSDWIKTF	TRGV8	.	TRGJP2	16	-1	-1	14
56	3.6600350317638755E-4	TGTGCTGCGCGGAATTATTATAAGAAACTCTTT	CAARNYYKKLF	TRGV10	.	TRGJ1	16	-1	-1	11
56	3.6600350317638755E-4	TGTGCTGCGTGGGAATATAAGAAACTCTTT	CAAWEYKKLF	TRGV10	.	TRGJ1	16	-1	-1	15
56	3.6600350317638755E-4	TGTGCCACCTGGGACGGAAAGAAACTCTTT	CATWDGKKLF	TRGV2	.	TRGJ1	16	-1	-1	18
55	3.5946772633395206E-4	TGTGCCTTGTGGGAAGGAGGGGAGTTGGGCAAAAAAATCAAGGTATTT	CALWEGGELGKKIKVF	TRGV9	.	TRGJP	13	-1	-1	21
55	3.5946772633395206E-4	TGTGCCTTGTGGGAGCCCCAGGGGGGCAAAAAAATCAAGGTATTT	CALWEPQGGKKIKVF	TRGV9	.	TRGJP	14	-1	-1	23
55	3.5946772633395206E-4	TGTGCTGCGTGGGATGATAATTATTATAAGAAACTCTTT	CAAWDDNYYKKLF	TRGV10	.	TRGJ1	14	-1	-1	18
55	3.5946772633395206E-4	TGTGCCTTGTGGGAGGTACATTATTATAAGAAACTCTTT	CALWEVHYYKKLF	TRGV9	.	TRGJ1	19	-1	-1	19
55	3.5946772633395206E-4	TGTGCCACCTGGGATGGGCCTTATTATAAGAAACTCTTT	CATWDGPYYKKLF	TRGV4	.	TRGJ1	19	-1	-1	20
55	3.5946772633395206E-4	TGTGCTGCGTGGGGGCCCGATCATAAGAAACTCTTT	CAAWGPDHKKLF	TRGV10	.	TRGJ1	12	-1	-1	19
55	3.5946772633395206E-4	TGTGCTGCGTGGGACATAGATAAGAAACTCTTT	CAAWDIDKKLF	TRGV10	.	TRGJ1	13	-1	-1	19
55	3.5946772633395206E-4	TGTGCCACCTGGCCTTTTAAGAAACTCTTT	CATWPFKKLF	TRGV4	.	TRGJ1	11	-1	-1	14
55	3.5946772633395206E-4	TGTGCTGCGTGGGGCACTGGTTGGTTCAAGATATTT	CAAWGTGWFKIF	TRGV10	.	TRGJP1	12	-1	-1	14
55	3.5946772633395206E-4	TGTGCTGCGTGGGATCCTTTCCATAAGAAACTCTTT	CAAWDPFHKKLF	TRGV10	.	TRGJ1	14	-1	-1	22
55	3.5946772633395206E-4	TGTGCCACCTGGGAGAATTATTATAAGAAACTCTTT	CATWENYYKKLF	TRGV8	.	TRGJ1	13	-1	-1	14
55	3.5946772633395206E-4	TGTGCCACCTGGGACAGGCCAAAGAAACTCTTT	CATWDRPKKLF	TRGV5	.	TRGJ1	19	-1	-1	21
54	3.5293194949151657E-4	TGTGCCTTGTGGGACGAGAAAGAAGAGTTGGGCAAAAAAATCAAGGTATTT	CALWDEKEELGKKIKVF	TRGV9	.	TRGJP	13	-1	-1	22
54	3.5293194949151657E-4	TGTGCTGCGTGGGAGCCCCGAAAGGATTATTATAAGAAACTCTTT	CAAWEPRKDYYKKLF	TRGV10	.	TRGJ1	13	-1	-1	25
54	3.5293194949151657E-4	TGTGCCTTGTGGGAGGTGCCCCTCGTTTATTATAAGAAACTCTTT	CALWEVPLVYYKKLF	TRGV9	.	TRGJ1	23	-1	-1	26
54	3.5293194949151657E-4	TGTGCCTTGACCTACGCAGAGTTGGGCAAAAAAATCAAGGTATTT	CALTYAELGKKIKVF	TRGV9	.	TRGJP	8	-1	-1	17
54	3.5293194949151657E-4	TGTGCCACCTGGGATGAAGGACCGAATTATTATAAGAAACTCTTT	CATWDEGPNYYKKLF	TRGV4	.	TRGJ1	15	-1	-1	22
54	3.5293194949151657E-4	TGTGCTGCGTGGCAATATACCACTGGTTGGTTCAAGATATTT	CAAWQYTTGWFKIF	TRGV10	.	TRGJP1	11	-1	-1	14
54	3.5293194949151657E-4	TGTGCTGCGTGGGATTGCCCCGTCCCTTATAAGAAACTCTTT	CAAWDCPVPYKKLF	TRGV10	.	TRGJ1	15	-1	-1	26
54	3.5293194949151657E-4	TGTGCTGCGTGGGATTATGTAAGGTATTATAAGAAACTCTTT	CAAWDYVRYYKKLF	TRGV10	.	TRGJ1	21	-1	-1	24
54	3.5293194949151657E-4	TGTGCTGCGTGGGATAGAATCGGTTATTATAAGAAACTCTTT	CAAWDRIGYYKKLF	TRGV10	.	TRGJ1	14	-1	-1	23
54	3.5293194949151657E-4	TGTGCCTTGTGGGAGGTGCTGGGTTATTATAAGAAACTCTTT	CALWEVLGYYKKLF	TRGV9	.	TRGJ1	18	-1	-1	23
54	3.5293194949151657E-4	TGTGCCTTGTGGGAGGTGCAGGGTTATTATAAGAAACTCTTT	CALWEVQGYYKKLF	TRGV9	.	TRGJ1	19	-1	-1	23
54	3.5293194949151657E-4	TGTGCCTTGTGGGAGGGCCCGAATTATTATAAGAAACTCTTT	CALWEGPNYYKKLF	TRGV9	.	TRGJ1	15	-1	-1	19
54	3.5293194949151657E-4	TGTGCCTTGTGGGAATCCCCGAATTATTATAAGAAACTCTTT	CALWESPNYYKKLF	TRGV9	.	TRGJ1	13	-1	-1	19
54	3.5293194949151657E-4	TGTGCTGCGTGGGGCCGTTATTATAAGAAACTCTTT	CAAWGRYYKKLF	TRGV10	.	TRGJ1	12	-1	-1	17
54	3.5293194949151657E-4	TGTGCTGCGTGGGACGATTATTATAAGAAACTCTTT	CAAWDDYYKKLF	TRGV10	.	TRGJ2	13	-1	-1	16
54	3.5293194949151657E-4	TGTGCTGTCGGCTATTATAAGAAACTCTTT	CAVGYYKKLF	TRGV10	.	TRGJ1	6	-1	-1	12
54	3.5293194949151657E-4	TGTGCTGCGTGGGATTCGGGTTATTATAAGAAACTCTTT	CAAWDSGYYKKLF	TRGV10	.	TRGJ1	15	-1	-1	13
53	3.463961726490811E-4	TGTGCTGCGTGGGATCCCACCGGGAATTGGGATAAGAAACTCTTT	CAAWDPTGNWDKKLF	TRGV10	.	TRGJ1	14	-1	-1	31
53	3.463961726490811E-4	TGTGCCTTGTGGGAGGTGGCGGATTATTATAAGAAACTCTTT	CALWEVADYYKKLF	TRGV9	.	TRGJ1	17	-1	-1	19
53	3.463961726490811E-4	TGTGCCTTGTGGGAGGGAAATGGTTGGTTCAAGATATTT	CALWEGNGWFKIF	TRGV9	.	TRGJP1	15	-1	-1	20
53	3.463961726490811E-4	TGTGCCTTGTGGGAGGAAAATTATTATAAGAAACTCTTT	CALWEENYYKKLF	TRGV9	.	TRGJ1	15	-1	-1	18
53	3.463961726490811E-4	TGTGCCTTGCCTGATGGGTTTTATTATAAGAAACTCTTT	CALPDGFYYKKLF	TRGV9	.	TRGJ1	8	-1	-1	20
53	3.463961726490811E-4	TGTGCCACCTGGGACGGCAGGACTTATAAGAAACTCTTT	CATWDGRTYKKLF	TRGV2	.	TRGJ1	16	-1	-1	23
53	3.463961726490811E-4	TGTGCTGCGTGGACCCTGGATTATAAGAAACTCTTT	CAAWTLDYKKLF	TRGV10	.	TRGJ2	11	-1	-1	19
53	3.463961726490811E-4	TGTGCCTTGTGGGGGGATTATTATAAGAAACTCTTT	CALWGDYYKKLF	TRGV9	.	TRGJ1	15	-1	-1	16
53	3.463961726490811E-4	TGTGCCACCTGGGGGGTTAAGAAACTCTTT	CATWGVKKLF	TRGV2	.	TRGJ1	12	-1	-1	17
53	3.463961726490811E-4	TGTGCTGGATTTAAGAAACTCTTT	CAGFKKLF	TRGV10	.	TRGJ1	6	-1	-1	8
53	3.463961726490811E-4	TGTGCTGCGTGGGATTTGACTAAGAAACTCTTT	CAAWDLTKKLF	TRGV10	.	TRGJ1	15	-1	-1	20
52	3.398603958066456E-4	TGTGCTGCGTGGGATAAAGATAGTATCACCGGGGCTGATAAGAAACTCTTT	CAAWDKDSITGADKKLF	TRGV10	.	TRGJ1	14	-1	-1	37
52	3.398603958066456E-4	TGTGCCTTGTGGGAGGTGCTAGTAGAGTTGGGCAAAAAAATCAAGGTATTT	CALWEVLVELGKKIKVF	TRGV9	.	TRGJP	18	-1	-1	23
52	3.398603958066456E-4	TGTGCCTTGTGGGAGGTGCAAGGAGAGTTGGGCAAAAAAATCAAGGTATTT	CALWEVQGELGKKIKVF	TRGV9	.	TRGJP	19	-1	-1	23
52	3.398603958066456E-4	TGTGCCTTGTGGGAGGGAAATGCCAGGGATTATTATAAGAAACTCTTT	CALWEGNARDYYKKLF	TRGV9	.	TRGJ1	15	-1	-1	28
52	3.398603958066456E-4	TGTGCTGCGTGGGATCCTGTGGTGGGGTTCTATAAGAAACTCTTT	CAAWDPVVGFYKKLF	TRGV10	.	TRGJ1	14	-1	-1	30
52	3.398603958066456E-4	TGTGCCTTGTGGGAGCCCAAGAATTATTATAAGAAACTCTTT	CALWEPKNYYKKLF	TRGV9	.	TRGJ1	14	-1	-1	20
52	3.398603958066456E-4	TGTGCCTTGTGGGAGGTGCTGTATTATTATAAGAAACTCTTT	CALWEVLYYYKKLF	TRGV9	.	TRGJ1	18	-1	-1	22
52	3.398603958066456E-4	TGTGCTGCGTGGGATTATATCCACCATAAGAAACTCTTT	CAAWDYIHHKKLF	TRGV10	.	TRGJ1	16	-1	-1	25
52	3.398603958066456E-4	TGTGCTGCGTACCGTTCTGTTTATTATAAGAAACTCTTT	CAAYRSVYYKKLF	TRGV10	.	TRGJ1	9	-1	-1	20
52	3.398603958066456E-4	TGTGCCACCTGGGACGGGCTATATTATAAGAAACTCTTT	CATWDGLYYKKLF	TRGV2	.	TRGJ1	18	-1	-1	21
52	3.398603958066456E-4	TGTGCTGCGTGGGATCTCTATTATAAGAAACTCTTT	CAAWDLYYKKLF	TRGV10	.	TRGJ1	14	-1	-1	18
52	3.398603958066456E-4	TGTGCTGCGTGGGATATGAAGAAGAAACTCTTT	CAAWDMKKKLF	TRGV10	.	TRGJ1	14	-1	-1	21
52	3.398603958066456E-4	TGTGCTGCGTGGACATATTATAAGAAACTCTTT	CAAWTYYKKLF	TRGV10	.	TRGJ1	11	-1	-1	15
52	3.398603958066456E-4	TGTGCCACCTGGGAGCATAAGAAACTCTTT	CATWEHKKLF	TRGV2	.	TRGJ1	13	-1	-1	16
52	3.398603958066456E-4	TGTGCCACCTGGGATGGGCTCTTT	CATWDGLF	TRGV4	.	TRGJ1	18	-1	-1	18
52	3.398603958066456E-4	TGTGCCACCTGGGATAAAGTAAATTATAAGAAACTCTTT	CATWDKVNYKKLF	TRGV8	.	TRGJ1	15	-1	-1	22
52	3.398603958066456E-4	TGTGCTGCGTGGGCCCCATTCTCTAAGAAACTCTTT	CAAWAPFSKKLF	TRGV10	.	TRGJ1	12	-1	-1	23
52	3.398603958066456E-4	TGTGCTGCGTGGGATTCCCATTATAAGAAACTCTTT	CAAWDSHYKKLF	TRGV10	.	TRGJ1	15	-1	-1	19
52	3.398603958066456E-4	TGTGCTGCGACCAACCGGGGTTATAAGAAACTCTTT	CAATNRGYKKLF	TRGV10	.	TRGJ1	8	-1	-1	20
52	3.398603958066456E-4	TGTGCCTTGTGGGACGGTTGGTTCAAGATATTT	CALWDGWFKIF	TRGV9	.	TRGJP1	17	-1	-1	15
51	3.333246189642101E-4	TGTGCTGCGTGGGATTCACCCCAGAAGGGTAGTGGTTATAAGAAACTCTTT	CAAWDSPQKGSGYKKLF	TRGV10	.	TRGJ1	15	-1	-1	35
51	3.333246189642101E-4	TGTGCCTTGTGGGAGGGGGAGGATACCACTGGTTGGTTCAAGATATTT	CALWEGEDTTGWFKIF	TRGV9	.	TRGJP1	15	-1	-1	22
51	3.333246189642101E-4	TGTGCCTTGTGGGTCTGGATGAATTATTATAAGAAACTCTTT	CALWVWMNYYKKLF	TRGV9	.	TRGJ1	12	-1	-1	20
51	3.333246189642101E-4	TGTGCTGCGTGGGATTACTGTAGCTATAAGAAACTCTTT	CAAWDYCSYKKLF	TRGV10	.	TRGJ1	21	-1	-1	24
51	3.333246189642101E-4	TGTGCTGCGTGGGATAGCTATTATAAGAAACTCTTT	CAAWDSYYKKLF	TRGV10	.	TRGJ1	14	-1	-1	18
51	3.333246189642101E-4	TGTGCTGCGTGGGACGATTATAAGAAACTCTTT	CAAWDDYKKLF	TRGV10	.	TRGJ1	13	-1	-1	16
51	3.333246189642101E-4	TGTGCCTTGTGTCGGTTCAAGATATTT	CALCRFKIF	TRGV9	.	TRGJP1	10	-1	-1	10
51	3.333246189642101E-4	TGTGCTGCGTGGGATTCGGGTTATAAGAAACTCTTT	CAAWDSGYKKLF	TRGV10	.	TRGJ1	15	-1	-1	20
51	3.333246189642101E-4	TGTGCCACCTGGGACAGGCGGTATAAGAAACTCTTT	CATWDRRYKKLF	TRGV3	.	TRGJ1	18	-1	-1	21
50	3.267888421217746E-4	TGTGCCTTGTGGGAGGCGCCTTCCCGCGTCCGGAATTATTATAAGAAACTCTTT	CALWEAPSRVRNYYKKLF	TRGV9	.	TRGJ1	24	-1	-1	32
50	3.267888421217746E-4	TGTGCTGCGTGGGATTTCAATTGGGATTATAAGAAACTCTTT	CAAWDFNWDYKKLF	TRGV10	.	TRGJ1	15	-1	-1	25
50	3.267888421217746E-4	TGTGCTGCGTGGGATTGCCTCAGTTATTATAAGAAACTCTTT	CAAWDCLSYYKKLF	TRGV10	.	TRGJ1	15	-1	-1	23
50	3.267888421217746E-4	TGTGCCTTGTGGGAGGTGAGGGATTATTATAAGAAACTCTTT	CALWEVRDYYKKLF	TRGV9	.	TRGJ1	17	-1	-1	22
50	3.267888421217746E-4	TGTGCCTTGTGGGAGCCAAATTATTATAAGAAACTCTTT	CALWEPNYYKKLF	TRGV9	.	TRGJ1	14	-1	-1	18
50	3.267888421217746E-4	TGTGCCACCTGGGATGGGGGTTATTATAAGAAACTCTTT	CATWDGGYYKKLF	TRGV4	.	TRGJ1	17	-1	-1	20
50	3.267888421217746E-4	TGTGCTGCGTGGGATTTCGATTATAAGAAACTCTTT	CAAWDFDYKKLF	TRGV10	.	TRGJ1	18	-1	-1	19
50	3.267888421217746E-4	TGTGCCACCTGGGAAGATCGTTATAAGAAACTCTTT	CATWEDRYKKLF	TRGV2	.	TRGJ1	13	-1	-1	20
50	3.267888421217746E-4	TGTGCTGCGTGGGAAGACTATAAGAAACTCTTT	CAAWEDYKKLF	TRGV10	.	TRGJ1	13	-1	-1	18
50	3.267888421217746E-4	TGTGCTGGGTATGGTTGGTTCAAGATATTT	CAGYGWFKIF	TRGV10	.	TRGJP1	9	-1	-1	11
50	3.267888421217746E-4	TGTGCCACCTGGTCGATCGAGAAACTCTTT	CATWSIEKLF	TRGV4	.	TRGJ1	11	-1	-1	19
50	3.267888421217746E-4	TGTGCCACCTGGGACGGGCTTTATTATAAGAAACTCTTT	CATWDGLYYKKLF	TRGV2	.	TRGJ1	18	-1	-1	20
49	3.202530652793391E-4	TGTGCTGCGTGGGATTCCCGCCCTTTGGATTATAAGAAACTCTTT	CAAWDSRPLDYKKLF	TRGV10	.	TRGJ1	15	-1	-1	28
49	3.202530652793391E-4	TGTGCTGCGTGGGATTCGGTGGCCACTGGTTGGTTCAAGATATTT	CAAWDSVATGWFKIF	TRGV10	.	TRGJP1	15	-1	-1	22
49	3.202530652793391E-4	TGTGCCTTGTGGGAGGGGTCCCAGAATTATTATAAGAAACTCTTT	CALWEGSQNYYKKLF	TRGV9	.	TRGJ1	15	-1	-1	23
49	3.202530652793391E-4	TGTGCTGCGTCGAATAAGCGAAATTATTATAAGAAACTCTTT	CAASNKRNYYKKLF	TRGV10	.	TRGJ1	9	-1	-1	12
49	3.202530652793391E-4	TGTGCTGCGTGGGCTCACCGAGTACAATTTGAGAAACTCTTT	CAAWAHRVQFEKLF	TRGV10	.	TRGJ1	12	-1	-1	31
49	3.202530652793391E-4	TGTGCCTTGTGGGAGGGAAAACTTTATTATAAGAAACTCTTT	CALWEGKLYYKKLF	TRGV9	.	TRGJ1	15	-1	-1	23
49	3.202530652793391E-4	TGTGCTGCGTGGGATTCAATCCATTATAAGAAACTCTTT	CAAWDSIHYKKLF	TRGV10	.	TRGJ1	15	-1	-1	13
49	3.202530652793391E-4	TGTGCCTTGTGGGAGGTCACCTACTATAAGAAACTCTTT	CALWEVTYYKKLF	TRGV9	.	TRGJ1	21	-1	-1	21
49	3.202530652793391E-4	TGTGCCACCTGGGACGGGAATTATTATAAGAAACTCTTT	CATWDGNYYKKLF	TRGV2	.	TRGJ2	17	-1	-1	17
49	3.202530652793391E-4	TGTGCCACCTGGGACGGGCATTATAAGAAACTCTTT	CATWDGHYKKLF	TRGV2	.	TRGJ2	18	-1	-1	19
49	3.202530652793391E-4	TGTGCCACCTGGGACAGATATTATAAGAAACTCTTT	CATWDRYYKKLF	TRGV3	.	TRGJ1	16	-1	-1	18
49	3.202530652793391E-4	TGTGCCACCTGGGAGGGGGATGATAAGAAACTCTTT	CATWEGDDKKLF	TRGV4	.	TRGJ1	17	-1	-1	19
49	3.202530652793391E-4	TGTGCTGCGTGGGATTCTTGGTTCAAGATATTT	CAAWDSWFKIF	TRGV10	.	TRGJP1	15	-1	-1	17
49	3.202530652793391E-4	TGTGCTGCGTGGGATGGTTGGTTCAAGATATTT	CAAWDGWFKIF	TRGV10	.	TRGJP1	14	-1	-1	14
49	3.202530652793391E-4	TGTGCTGCGGGGGAATATTATAAGAAACTCTTT	CAAGEYYKKLF	TRGV10	.	TRGJ1	16	-1	-1	12
49	3.202530652793391E-4	TGTGCCTTGAAGATTTATTATAAGAAACTCTTT	CALKIYYKKLF	TRGV9	.	TRGJ1	8	-1	-1	11
49	3.202530652793391E-4	TGTGCCACCTGGGACTATTATAAGAAACTCTTT	CATWDYYKKLF	TRGV3	.	TRGJ1	14	-1	-1	15
49	3.202530652793391E-4	TGTGCCACCTGGGATGGGCCCTGTCTCTTT	CATWDGPCLF	TRGV4	.	TRGJ1	20	-1	-1	24
48	3.137172884369036E-4	TGTGCCTTGTGGGAGGTTACAGTGGAGGGGTGGCATTGGATCAAGACGTTT	CALWEVTVEGWHWIKTF	TRGV9	.	TRGJP2	16	-1	-1	34
48	3.137172884369036E-4	TGTGCCACCTGGGGTTACCAGAATTATTATAAGAAACTCTTT	CATWGYQNYYKKLF	TRGV4	.	TRGJ1	12	-1	-1	20
48	3.137172884369036E-4	TGTGCTGCGTGGGCGGCACACTATTATAAGAAACTCTTT	CAAWAAHYYKKLF	TRGV10	.	TRGJ1	12	-1	-1	21
48	3.137172884369036E-4	TGTGCTGCGTGGGGCCACACTGGTTGGTTCAAGATATTT	CAAWGHTGWFKIF	TRGV10	.	TRGJP1	12	-1	-1	17
48	3.137172884369036E-4	TGTGCTGCGTGGGATTCCATAGCTTATAAGAAACTCTTT	CAAWDSIAYKKLF	TRGV10	.	TRGJ1	15	-1	-1	23
48	3.137172884369036E-4	TGTGCTGCGTGGGACCCTAATTATTATAAGAAACTCTTT	CAAWDPNYYKKLF	TRGV10	.	TRGJ1	13	-1	-1	18
48	3.137172884369036E-4	TGTGCTGCGTGGGTGCTTTATTATAAGAAACTCTTT	CAAWVLYYKKLF	TRGV10	.	TRGJ1	12	-1	-1	17
48	3.137172884369036E-4	TGTGCCACCTGGGGAGTTCATAAGAAACTCTTT	CATWGVHKKLF	TRGV8	.	TRGJ2	12	-1	-1	19
48	3.137172884369036E-4	TGTGCCACCTGGGACAGGCCGGGTGGACTCTTT	CATWDRPGGLF	TRGV7	.	TRGJ1	19	-1	-1	26
48	3.137172884369036E-4	TGTGCCACCTGGCTTCCCGATGGTTATAAGAAACTCTTT	CATWLPDGYKKLF	TRGV4	.	TRGJ1	11	-1	-1	23
48	3.137172884369036E-4	TGTGCTGCGTGGGATTCGTATTATAAGAAACTCTTT	CAAWDSYYKKLF	TRGV10	.	TRGJ1	19	-1	-1	18
48	3.137172884369036E-4	TGTGCCACCTGGGACGGGCGTCAGAAGAAACTCTTT	CATWDGRQKKLF	TRGV2	.	TRGJ1	18	-1	-1	24
47	3.0718151159446814E-4	TGTGCCTTGTCGATGAGGCGCAATTCGAATTATTATAAGAAACTCTTT	CALSMRRNSNYYKKLF	TRGV9	.	TRGJ1	9	-1	-1	21
47	3.0718151159446814E-4	TGTGCCTTGTGGGAGGTCCACTACTCAAATTATTATAAGAAACTCTTT	CALWEVHYSNYYKKLF	TRGV9	.	TRGJ1	20	-1	-1	24
47	3.0718151159446814E-4	TGTGCCTTGTGGGAGGCCTACGCTCAGAATTATTATAAGAAACTCTTT	CALWEAYAQNYYKKLF	TRGV9	.	TRGJ1	15	-1	-1	26
47	3.0718151159446814E-4	TGTGCCTATACCACGGGTGGGTCTGTTGTTTATTATAAGAAACTCTTT	CAYTTGGSVVYYKKLF	TRGV8	.	TRGJ1	5	-1	-1	29
47	3.0718151159446814E-4	TGTGCTGCGTGGGATGAAAAGTTTCCGGAGGATAAGAAACTCTTT	CAAWDEKFPEDKKLF	TRGV10	.	TRGJ1	14	-1	-1	31
47	3.0718151159446814E-4	TGTGCCACCTGGGACGGGTCCAGTAGTGATTGGATCAAGACGTTT	CATWDGSSSDWIKTF	TRGV2	.	TRGJP2	20	-1	-1	21
47	3.0718151159446814E-4	TGTGCTGCGTGGGATCTACTGCCCTATTATAAGAAACTCTTT	CAAWDLLPYYKKLF	TRGV10	.	TRGJ1	18	-1	-1	24
47	3.0718151159446814E-4	TGTGCTGCGTGGGACCATACCACTGGTTGGTTCAAGATATTT	CAAWDHTTGWFKIF	TRGV10	.	TRGJP1	13	-1	-1	16
47	3.0718151159446814E-4	TGTGCCACCTGGGATGGGTTGTGTTATAAGAAACTCTTT	CATWDGLCYKKLF	TRGV4	.	TRGJ1	17	-1	-1	23
47	3.0718151159446814E-4	TGTGCTGCGTGGGATCGCGGTTGGTTCAAGATATTT	CAAWDRGWFKIF	TRGV10	.	TRGJP1	14	-1	-1	18
47	3.0718151159446814E-4	TGTGCTGCGTGGGATAATAAGAAACTCTTT	CAAWDNKKLF	TRGV10	.	TRGJ1	14	-1	-1	13
47	3.0718151159446814E-4	TGTGCCTTGTTTTATTATAAGAAACTCTTT	CALFYYKKLF	TRGV9	.	TRGJ1	9	-1	-1	11
47	3.0718151159446814E-4	TGTGCCACCTGGGACGAACGGAGACTCTTT	CATWDERRLF	TRGV2	.	TRGJ1	15	-1	-1	20
47	3.0718151159446814E-4	TGTGCTGCGTGGGATTATTTCGCGAATTATAAGAAACTCTTT	CAAWDYFANYKKLF	TRGV10	.	TRGJ1	16	-1	-1	25
46	3.0064573475203265E-4	TGTGCCACCTGGGACGGGCCTGCTTATAGTAGTGATTGGATCAAGACGTTT	CATWDGPAYSSDWIKTF	TRGV2	.	TRGJP2	19	-1	-1	24
46	3.0064573475203265E-4	TGTGCTGCGTGGGATTATAGGCGGTTAAGATATAAGAAACTCTTT	CAAWDYRRLRYKKLF	TRGV10	.	TRGJ1	16	-1	-1	30
46	3.0064573475203265E-4	TGTGCCTTGTGGGAGGCCCGGAATTATTATAAGAAACTCTTT	CALWEARNYYKKLF	TRGV9	.	TRGJ1	15	-1	-1	20
46	3.0064573475203265E-4	TGTGCCTTGTGGGAGGATTATCATTATAAGAAACTCTTT	CALWEDYHYKKLF	TRGV9	.	TRGJ1	15	-1	-1	19
46	3.0064573475203265E-4	TGTGCTGCGTGGGGCCCGTATTATAAGAAACTCTTT	CAAWGPYYKKLF	TRGV10	.	TRGJ1	12	-1	-1	18
46	3.0064573475203265E-4	TGTGCCACCTGGGGGGTTTATAAGAAACTCTTT	CATWGVYKKLF	TRGV8	.	TRGJ1	12	-1	-1	17
46	3.0064573475203265E-4	TGTGCCACCTGGAAACTCTTT	CATWKLF	TRGV2	.	TRGJ1	11	-1	-1	11
45	2.9410995790959716E-4	TGTGCCTTGTGGGAGGTGGGGGAACAAGAGTTGGGCAAAAAAATCAAGGTATTT	CALWEVGEQELGKKIKVF	TRGV9	.	TRGJP	17	-1	-1	24
45	2.9410995790959716E-4	TGTGCCTTGTGGGAGCCACGACTCAATTATTATAAGAAACTCTTT	CALWEPRLNYYKKLF	TRGV9	.	TRGJ1	14	-1	-1	24
45	2.9410995790959716E-4	TGTGCCACCTGGGACAGGATGTTGGGCAAAAAAATCAAGGTATTT	CATWDRMLGKKIKVF	TRGV7	.	TRGJP	17	-1	-1	2
45	2.9410995790959716E-4	TGTGCCTTGTGGGAGGTCACTGGTTGGTTCAAGATATTT	CALWEVTGWFKIF	TRGV9	.	TRGJP1	19	-1	-1	17
45	2.9410995790959716E-4	TGTGCCACCTGGGTACGGGTTGGGTATAAGAAACTCTTT	CATWVRVGYKKLF	TRGV2	.	TRGJ1	18	-1	-1	24
45	2.9410995790959716E-4	TGTGCCACCTGGGACGGGCCCAATTATAAGAAACTCTTT	CATWDGPNYKKLF	TRGV2	.	TRGJ1	20	-1	-1	22
45	2.9410995790959716E-4	TGTGCCACCTGGTTAGCTGGTAAGAAACTCTTT	CATWLAGKKLF	TRGV2	.	TRGJ1	11	-1	-1	20
45	2.9410995790959716E-4	TGTTCCCCGACTGGTTGGTTCAAGATATTT	CSPTGWFKIF	TRGV10	.	TRGJP1	2	-1	-1	9
45	2.9410995790959716E-4	TGTGCCACCTGGGACGGTAAGAAACTCTTT	CATWDGKKLF	TRGV2	.	TRGJ1	16	-1	-1	17
45	2.9410995790959716E-4	TGTGCCACCTGGGACAGGCTGGCACTCTTT	CATWDRLALF	TRGV5	.	TRGJ1	18	-1	-1	23
45	2.9410995790959716E-4	TGTGCCTTGTGGGAGGTCCCACTGAATTATTATAAGAAACTCTTT	CALWEVPLNYYKKLF	TRGV9	.	TRGJ1	16	-1	-1	23
45	2.9410995790959716E-4	TGTGCTGCGTGGGATCTTGGTTATTATAAGAAACTCTTT	CAAWDLGYYKKLF	TRGV10	.	TRGJ1	14	-1	-1	20
44	2.8757418106716167E-4	TGTGCCACCCCTTTTGTGGGTACCACTGGTTGGTTCAAGATATTT	CATPFVGTTGWFKIF	TRGV2	.	TRGJP1	8	-1	-1	20
44	2.8757418106716167E-4	TGTGCCTTGTGGGAGGCTGGGAATTATTATAAGAAACTCTTT	CALWEAGNYYKKLF	TRGV9	.	TRGJ1	15	-1	-1	20
44	2.8757418106716167E-4	TGTGCCACCTGGGACGGGCATCATCATTATAAGAAACTCTTT	CATWDGHHHYKKLF	TRGV2	.	TRGJ1	18	-1	-1	22
44	2.8757418106716167E-4	TGTGCTGCGTGGGATTTAGGATGGTTCAAGATATTT	CAAWDLGWFKIF	TRGV10	.	TRGJP1	15	-1	-1	18
44	2.8757418106716167E-4	TGTGCCTTGTCCCCCTTTTATTATAAGAAACTCTTT	CALSPFYYKKLF	TRGV9	.	TRGJ1	9	-1	-1	17
44	2.8757418106716167E-4	TGTGCTGCGTGGGATTTGAAGAAGGGGCATTATAAGAAACTCTTT	CAAWDLKKGHYKKLF	TRGV10	.	TRGJ1	15	-1	-1	28
44	2.8757418106716167E-4	TGTGCCTTGTGGGAGGTGCCCAATTATTATAAGAAACTCTTT	CALWEVPNYYKKLF	TRGV9	.	TRGJ1	18	-1	-1	21
44	2.8757418106716167E-4	TGTGCTGCGTGGGTGGATTATAAGAAACTCTTT	CAAWVDYKKLF	TRGV10	.	TRGJ1	12	-1	-1	16
44	2.8757418106716167E-4	CCATATTATAAGAAACTCTTT	PYYKKLF	TRGV9	.	TRGJ2	-1	-1	-1	3
44	2.8757418106716167E-4	TGTGCCACCTGGGACGGGCTCGCTTATAAGAAACTCTTT	CATWDGLAYKKLF	TRGV2	.	TRGJ1	21	-1	-1	23
43	2.810384042247262E-4	TGTGCCTTGTGGGGTCTCCCGCGGGGTCATACCACTGGTTGGTTCAAGATATTT	CALWGLPRGHTTGWFKIF	TRGV9	.	TRGJP1	12	-1	-1	28
43	2.810384042247262E-4	TGTGCTGCGTGGGATCATGACCCCGTATCATATAAGAAACTCTTT	CAAWDHDPVSYKKLF	TRGV10	.	TRGJ1	14	-1	-1	30
43	2.810384042247262E-4	TGTGCTGCGTGGGTTCAGACCACTGGTTGGTTCAAGATATTT	CAAWVQTTGWFKIF	TRGV10	.	TRGJP1	12	-1	-1	18
43	2.810384042247262E-4	TGTGCTGCGTGGGATTCAGTCATGAATTATAAGAAACTCTTT	CAAWDSVMNYKKLF	TRGV10	.	TRGJ1	15	-1	-1	25
43	2.810384042247262E-4	TGTGCTGCGTGGGATTATACCGGTAGGTATAAGAAACTCTTT	CAAWDYTGRYKKLF	TRGV10	.	TRGJ1	16	-1	-1	27
43	2.810384042247262E-4	TGTGCCTTGTGGGATCAAAAAGGTTATTATAAGAAACTCTTT	CALWDQKGYYKKLF	TRGV9	.	TRGJ1	13	-1	-1	23
43	2.810384042247262E-4	TGTGCCACCTGGGATCGGCCTTTTAGTTATAAGAAACTCTTT	CATWDRPFSYKKLF	TRGV8	.	TRGJ2	20	-1	-1	22
43	2.810384042247262E-4	TGTGCTACAAAGTGCAACACTGGTTGGTTCAAGATATTT	CATKCNTGWFKIF	TRGV10	.	TRGJP1	5	-1	-1	17
43	2.810384042247262E-4	TGTGCCACCTGGGACGGGCCTGATACGGGGAAACTCTTT	CATWDGPDTGKLF	TRGV2	.	TRGJ1	19	-1	-1	29
43	2.810384042247262E-4	TGTGCCACCTGGGACGGGATTTATTATAAGAAACTCTTT	CATWDGIYYKKLF	TRGV2	.	TRGJ1	17	-1	-1	17
43	2.810384042247262E-4	TGTGCCACCTGGGACAGGCTTCCTTATAAGAAACTCTTT	CATWDRLPYKKLF	TRGV5	.	TRGJ1	18	-1	-1	23
43	2.810384042247262E-4	TGTGCTGCGTGGTTGTCTTATAAGAAACTCTTT	CAAWLSYKKLF	TRGV10	.	TRGJ1	11	-1	-1	17
43	2.810384042247262E-4	TGTGCTGCGTGGCCCTATTATAAGAAACTCTTT	CAAWPYYKKLF	TRGV10	.	TRGJ2	11	-1	-1	15
43	2.810384042247262E-4	TGTGCCACGCGAAGGAGACTCTTT	CATRRRLF	TRGV5	.	TRGJ1	7	-1	-1	14
43	2.810384042247262E-4	TGTGCCACCTGGGACGGATTTTTGGGTTATTATAAGAAACTCTTT	CATWDGFLGYYKKLF	TRGV2	.	TRGJ1	16	-1	-1	26
43	2.810384042247262E-4	TGTGCCACAAAGAAACTCTTT	CATKKLF	TRGV3	.	TRGJ1	7	-1	-1	9
42	2.745026273822907E-4	TGTGCTGCGTGGGATCAGGGGTCTCAAGGTAGTGATTGGATCAAGACGTTT	CAAWDQGSQGSDWIKTF	TRGV10	.	TRGJP2	14	-1	-1	28
42	2.745026273822907E-4	TGTGCCACCTGGGATCCCAAGCCCGGGGGTTATAAGAAACTCTTT	CATWDPKPGGYKKLF	TRGV4	.	TRGJ1	14	-1	-1	29
42	2.745026273822907E-4	TGTGCTGCGTGGGCTTTTCCGAATTATTATAAGAAACTCTTT	CAAWAFPNYYKKLF	TRGV10	.	TRGJ1	15	-1	-1	19
42	2.745026273822907E-4	TGTGCTGCGTGGGATTATTTAACTGGTTGGTTCAAGATATTT	CAAWDYLTGWFKIF	TRGV10	.	TRGJP1	16	-1	-1	21
42	2.745026273822907E-4	TGTGCCACCTGGGACGGTAGTAGTGATTGGATCAAGACGTTT	CATWDGSSDWIKTF	TRGV2	.	TRGJP2	16	-1	-1	17
42	2.745026273822907E-4	TGTGCCACCTGGGATGGGCAGGGGGATAAGAAACTCTTT	CATWDGQGDKKLF	TRGV4	.	TRGJ1	18	-1	-1	25
42	2.745026273822907E-4	TGTGCTGCGTGGGTCACTTATTATAAGAAACTCTTT	CAAWVTYYKKLF	TRGV10	.	TRGJ1	12	-1	-1	17
42	2.745026273822907E-4	TGTGCCAGCCGGCTCTTT	CASRLF	TRGV4	.	TRGJ1	6	-1	-1	12
42	2.745026273822907E-4	TGTGCTGCGTGGGATTGGGCCGTGCGCGGTTATAAGAAACTCTTT	CAAWDWAVRGYKKLF	TRGV10	.	TRGJ1	15	-1	-1	29
42	2.745026273822907E-4	TGTGCTGCGTGGGATAGGATTTATTATAAGAAACTCTTT	CAAWDRIYYKKLF	TRGV10	.	TRGJ1	14	-1	-1	17
42	2.745026273822907E-4	TGTGCTGCGTGGACCCATTATTATAAGAAACTCTTT	CAAWTHYYKKLF	TRGV10	.	TRGJ1	11	-1	-1	16
42	2.745026273822907E-4	TGTGCCTTGTGGGAGGCCTTT	CALWEAF	TRGV9	.	TRGJ1	15	-1	-1	17
41	2.6796685053985514E-4	TGTGCTGCGTGGGATTATAAGTGGGCAAATGTGTGGTCGATGGCTTATGGTTGGTTCAAGATATTT	CAAWDYKWANVWSMAYGWFKIF	TRGV10	.	TRGJP1	16	-1	-1	47
41	2.6796685053985514E-4	TGTGCTGCGTGGGATTTCTGTTATTATAAGAAACTCTTT	CAAWDFCYYKKLF	TRGV10	.	TRGJ1	15	-1	-1	20
41	2.6796685053985514E-4	TGTGCTGCGTGGGATTATGGTTATTATAAGAAACTCTTT	CAAWDYGYYKKLF	TRGV10	.	TRGJ1	16	-1	-1	20
41	2.6796685053985514E-4	TGTGCCACCTGGGATAAGTATTATAAGAAACTCTTT	CATWDKYYKKLF	TRGV2	.	TRGJ1	13	-1	-1	15
41	2.6796685053985514E-4	TGTGCCACCTGGGACTGCTCTGTGAAGAAACTCTTT	CATWDCSVKKLF	TRGV2	.	TRGJ1	14	-1	-1	24
41	2.6796685053985514E-4	TGTGCCACCTGGGATGGAAATAAGAAACTCTTT	CATWDGNKKLF	TRGV4	.	TRGJ1	16	-1	-1	19
41	2.6796685053985514E-4	TGTGCCACCTGGGACGGGCTGGGGAAACTCTTT	CATWDGLGKLF	TRGV2	.	TRGJ1	18	-1	-1	23
41	2.6796685053985514E-4	TGTGCCACCTGGGACACGGAGAAACTCTTT	CATWDTEKLF	TRGV2	.	TRGJ1	14	-1	-1	19
41	2.6796685053985514E-4	TGTGCTGCGTGGGATTTAGAGATATTT	CAAWDLEIF	TRGV10	.	TRGJP1	15	-1	-1	19
41	2.6796685053985514E-4	TGTGCCACCTGGGACGAGAAACTCTTT	CATWDEKLF	TRGV3	.	TRGJ1	14	-1	-1	16
41	2.6796685053985514E-4	TGTGCCACCTGGGACCCCCTCTTT	CATWDPLF	TRGV7	.	TRGJ2	14	-1	-1	18
41	2.6796685053985514E-4	TGTGCCACCTGGCCGCTCTTT	CATWPLF	TRGV2	.	TRGJ1	11	-1	-1	15
40	2.6143107369741965E-4	TGTGCTGCGTGGGATAAATATACCACTGGTTGGTTCAAGATATTT	CAAWDKYTTGWFKIF	TRGV10	.	TRGJP1	14	-1	-1	17
40	2.6143107369741965E-4	TGTGCCTTGTGGGAGGTGGGGACGAATTATTATAAGAAACTCTTT	CALWEVGTNYYKKLF	TRGV9	.	TRGJ1	17	-1	-1	22
40	2.6143107369741965E-4	TGTGCCACCTGGGACGGGCTGCGTAGTGATTGGATCAAGACGTTT	CATWDGLRSDWIKTF	TRGV2	.	TRGJP2	18	-1	-1	22
40	2.6143107369741965E-4	TGTGCTGCGTGGGTCCTGAGTAGGAATTATAAGAAACTCTTT	CAAWVLSRNYKKLF	TRGV10	.	TRGJ1	12	-1	-1	25
40	2.6143107369741965E-4	TGTGCTGCGTGGGATTTTGTGAATTATTATAAGAAACTCTTT	CAAWDFVNYYKKLF	TRGV10	.	TRGJ1	15	-1	-1	20
40	2.6143107369741965E-4	TGTGCTGCGTGGGATGGGCAGGGGGGGGGAGAGAAACTCTTT	CAAWDGQGGGEKLF	TRGV10	.	TRGJ1	14	-1	-1	31
40	2.6143107369741965E-4	TGTGCCACCTGGGATCGATCAGCTCATTATAAGAAACTCTTT	CATWDRSAHYKKLF	TRGV8	.	TRGJ1	14	-1	-1	25
40	2.6143107369741965E-4	TGTGCTGTGGGTTGGGAGAATTATTATAAGAAACTCTTT	CAVGWENYYKKLF	TRGV10	.	TRGJ1	6	-1	-1	17
40	2.6143107369741965E-4	TGTGCTGCGTGGGCCCCGCCTTATTATAAGAAACTCTTT	CAAWAPPYYKKLF	TRGV10	.	TRGJ1	12	-1	-1	20
40	2.6143107369741965E-4	TGTGCTGCGTGGGATTCCACTGGTTGGTTCAAGATATTT	CAAWDSTGWFKIF	TRGV10	.	TRGJP1	15	-1	-1	8
40	2.6143107369741965E-4	TGTGCCACCTGGGGCGCAAACCACCAAAAGAAACTCTTT	CATWGANHQKKLF	TRGV4	.	TRGJ1	12	-1	-1	27
40	2.6143107369741965E-4	TGTGCCACCTGGGATGGGCAAGATTATAAGAAACTCTTT	CATWDGQDYKKLF	TRGV4	.	TRGJ2	18	-1	-1	22
40	2.6143107369741965E-4	TGTGCTGCGTGGGATTATAGTTATAAGAAACTCTTT	CAAWDYSYKKLF	TRGV10	.	TRGJ1	16	-1	-1	20
40	2.6143107369741965E-4	TGTGCTGCGTGGGACGAATATTATAAGAAACTCTTT	CAAWDEYYKKLF	TRGV10	.	TRGJ1	13	-1	-1	14
40	2.6143107369741965E-4	TGTGCCTTGTGGGAGGCTCTGTTCAAGATATTT	CALWEALFKIF	TRGV9	.	TRGJP1	15	-1	-1	20
39	2.5489529685498416E-4	TGTGCCTTGTGGGAGGTGCATGGGGGGGAAGAGTTGGGCAAAAAAATCAAGGTATTT	CALWEVHGGEELGKKIKVF	TRGV9	.	TRGJP	19	-1	-1	24
39	2.5489529685498416E-4	TGTGCCACCTGGGACGGGTCTCGGAGGGGTAGTGATTGGATCAAGACGTTT	CATWDGSRRGSDWIKTF	TRGV2	.	TRGJP2	17	-1	-1	28
39	2.5489529685498416E-4	TGTGCTGCGTGGGATTGGGGGGATACCACTGGTTGGTTCAAGATATTT	CAAWDWGDTTGWFKIF	TRGV10	.	TRGJP1	15	-1	-1	22
39	2.5489529685498416E-4	TGTGCTGCGTGGGATCAGGCCAATACCACTGGTTGGTTCAAGATATTT	CAAWDQANTTGWFKIF	TRGV10	.	TRGJP1	14	-1	-1	22
39	2.5489529685498416E-4	TGTGCTGCGTGGGAAAGGGGGGGGAGAATTTATTATAAGAAACTCTTT	CAAWERGGRIYYKKLF	TRGV10	.	TRGJ1	13	-1	-1	25
39	2.5489529685498416E-4	TGTGCCTTGTGGGAGGACAAATTAAGAATCTATTATAAGAAACTCTTT	CALWEDKLRIYYKKLF	TRGV9	.	TRGJ1	15	-1	-1	25
39	2.5489529685498416E-4	TGTGCTGCGTGGGCCCCGGACTCTTATTATAAGAAACTCTTT	CAAWAPDSYYKKLF	TRGV10	.	TRGJ1	12	-1	-1	23
39	2.5489529685498416E-4	TGTGCCTTGTGGGGGATAAAAACTTATTATAAGAAACTCTTT	CALWGIKTYYKKLF	TRGV9	.	TRGJ1	12	-1	-1	23
39	2.5489529685498416E-4	TGTGCTGCGTGGGATTCCCCTGGTTGGTTCAAGATATTT	CAAWDSPGWFKIF	TRGV10	.	TRGJP1	15	-1	-1	8
39	2.5489529685498416E-4	TGTGCTGCGTGGGACCATCTTAATTATAAGAAACTCTTT	CAAWDHLNYKKLF	TRGV10	.	TRGJ1	13	-1	-1	22
39	2.5489529685498416E-4	TGTGCCTTGTGGGAGAGCACTGGTTGGTTCAAGATATTT	CALWESTGWFKIF	TRGV9	.	TRGJP1	14	-1	-1	17
39	2.5489529685498416E-4	TGTGCCACCTGGGATATTTCTGGTTGGTTCAAGATATTT	CATWDISGWFKIF	TRGV8	.	TRGJP1	15	-1	-1	19
39	2.5489529685498416E-4	TGTGCTGCCCGGGGGGCCCGTTGGTTCAAGATATTT	CAARGARWFKIF	TRGV10	.	TRGJP1	7	-1	-1	19
39	2.5489529685498416E-4	TGTGCTGCGTCTAATTTTCCCGAGAAGAAACTCTTT	CAASNFPEKKLF	TRGV10	.	TRGJ1	9	-1	-1	24
39	2.5489529685498416E-4	TGTGCTGCGTGTACTACTGGTTGGTTCAAGATATTT	CAACTTGWFKIF	TRGV10	.	TRGJP1	10	-1	-1	11
39	2.5489529685498416E-4	TGTGCCTTGTGGGAGGTGGGTTATAAGAAACTCTTT	CALWEVGYKKLF	TRGV9	.	TRGJ1	17	-1	-1	20
39	2.5489529685498416E-4	TGTGCCACCTGGGACGGTTATTATAAGAAACTCTTT	CATWDGYYKKLF	TRGV2	.	TRGJ1	16	-1	-1	17
39	2.5489529685498416E-4	TGTGCTGCGTGGCATGGTTGGTTCAAGATATTT	CAAWHGWFKIF	TRGV10	.	TRGJP1	14	-1	-1	14
39	2.5489529685498416E-4	TGTGCTGGGCAGGGTCGTTATAAGAAACTCTTT	CAGQGRYKKLF	TRGV10	.	TRGJ1	6	-1	-1	17
39	2.5489529685498416E-4	TGTGCCACCTGGGACGTCCCGAAACTCTTT	CATWDVPKLF	TRGV2	.	TRGJ1	15	-1	-1	20
39	2.5489529685498416E-4	TGTGCCACCGAATGTTGGTTCAAGATATTT	CATECWFKIF	TRGV8	.	TRGJP1	8	-1	-1	13
38	2.4835952001254867E-4	TGTGCTGCGTGGGACACCCGCCTTGCTTATTATAAGAAACTCTTT	CAAWDTRLAYYKKLF	TRGV10	.	TRGJ1	13	-1	-1	26
38	2.4835952001254867E-4	TGTGCCTTGTGGGAGATGGGTGTTAGTTGGTTCAAGATATTT	CALWEMGVSWFKIF	TRGV9	.	TRGJP1	17	-1	-1	25
38	2.4835952001254867E-4	TGTGCTGCGTGGGATTATCCCAATTATAAGAAACTCTTT	CAAWDYPNYKKLF	TRGV10	.	TRGJ1	16	-1	-1	22
38	2.4835952001254867E-4	TGTGCCTTGTGGGATCCTAATTATTATAAGAAACTCTTT	CALWDPNYYKKLF	TRGV9	.	TRGJ1	13	-1	-1	18
38	2.4835952001254867E-4	TGTGCCTTGTGGGACATTAATTATTATAAGAAACTCTTT	CALWDINYYKKLF	TRGV9	.	TRGJ1	13	-1	-1	18
38	2.4835952001254867E-4	TGTGCCTTGTGGGAGAAATTCTATTATAAGAAACTCTTT	CALWEKFYYKKLF	TRGV9	.	TRGJ1	14	-1	-1	21
38	2.4835952001254867E-4	TGTGCCACCTGGGATGGGTGGTATTATAAGAAACTCTTT	CATWDGWYYKKLF	TRGV4	.	TRGJ1	17	-1	-1	21
38	2.4835952001254867E-4	TGTGCCTTGTGGGATTATTATTATAAGAAACTCTTT	CALWDYYYKKLF	TRGV9	.	TRGJ1	13	-1	-1	16
38	2.4835952001254867E-4	TGTGCCTTGTGGGAGAGGGATTATAAGAAACTCTTT	CALWERDYKKLF	TRGV9	.	TRGJ1	14	-1	-1	19
38	2.4835952001254867E-4	TGTGCCACCTGGCGAACTGGTTGGTTCAAGATATTT	CATWRTGWFKIF	TRGV8	.	TRGJP1	11	-1	-1	15
38	2.4835952001254867E-4	TGTGCCACCTGGGACGGGCGGATTGAGAAACTCTTT	CATWDGRIEKLF	TRGV2	.	TRGJ1	18	-1	-1	25
38	2.4835952001254867E-4	TGTGCCACCTGGGACACTTATTATAAGAAACTCTTT	CATWDTYYKKLF	TRGV3	.	TRGJ1	15	-1	-1	17
38	2.4835952001254867E-4	TGTGCTGCGTGGGACCTTTATAAGAAACTCTTT	CAAWDLYKKLF	TRGV10	.	TRGJ1	13	-1	-1	17
38	2.4835952001254867E-4	TGTGCCAATACCACTGGTTGGTTCAAGATATTT	CANTTGWFKIF	TRGV10	.	TRGJP1	4	-1	-1	7
38	2.4835952001254867E-4	TGTGCCACCTGGTCCATCGGGCTCTTT	CATWSIGLF	TRGV4	.	TRGJ1	11	-1	-1	21
38	2.4835952001254867E-4	TGTGCCACCTGGGACGGACTCTTT	CATWDGLF	TRGV2	.	TRGJ1	16	-1	-1	17
37	2.418237431701132E-4	TGTGCCACCTGGGACGGCAACCACACAATTTATTATAAGAAACTCTTT	CATWDGNHTIYYKKLF	TRGV2	.	TRGJ1	16	-1	-1	29
37	2.418237431701132E-4	TGTGCCACCTGGGACGGGCCAACGACCACTGGTTGGTTCAAGATATTT	CATWDGPTTTGWFKIF	TRGV2	.	TRGJP1	19	-1	-1	24
37	2.418237431701132E-4	TGTGCCACCTGGGATCGGGGACTCTCTCCATCTAAGAAACTCTTT	CATWDRGLSPSKKLF	TRGV8	.	TRGJ1	17	-1	-1	32
37	2.418237431701132E-4	TGTGCTGCGTGGGATTATTTCACTGGTTGGTTCAAGATATTT	CAAWDYFTGWFKIF	TRGV10	.	TRGJP1	16	-1	-1	8
37	2.418237431701132E-4	TGTGCTGCGTGGGACCGAACGGGTTATTATAAGAAACTCTTT	CAAWDRTGYYKKLF	TRGV10	.	TRGJ1	13	-1	-1	23
37	2.418237431701132E-4	TGTGCCTTGTGGGAGGTGCCATATTATTATAAGAAACTCTTT	CALWEVPYYYKKLF	TRGV9	.	TRGJ1	18	-1	-1	22
37	2.418237431701132E-4	TGTGCCTTGTGGGAGGTGGTCCTTTATTATAAGAAACTCTTT	CALWEVVLYYKKLF	TRGV9	.	TRGJ1	17	-1	-1	23
37	2.418237431701132E-4	TGTGCCACCTGGGATAGGGCTATCTATTATAAGAAACTCTTT	CATWDRAIYYKKLF	TRGV8	.	TRGJ1	23	-1	-1	24
37	2.418237431701132E-4	TGTGCCACCTGGGACTGGCTGAATTATTATAAGAAACTCTTT	CATWDWLNYYKKLF	TRGV2	.	TRGJ1	18	-1	-1	20
37	2.418237431701132E-4	TGTGCCACCTGGGACGGGCTCTTTCTGGTGGAGAAACTCTTT	CATWDGLFLVEKLF	TRGV2	.	TRGJ1	18	-1	-1	31
37	2.418237431701132E-4	TGTGCTGCGTCCCATTTTACGGTTTGGTTCAAGATATTT	CAASHFTVWFKIF	TRGV10	.	TRGJP1	9	-1	-1	23
37	2.418237431701132E-4	TGTGCTGCGTGGGACCTCCATTATTATAAGAAACTCTTT	CAAWDLHYYKKLF	TRGV10	.	TRGJ1	13	-1	-1	19
37	2.418237431701132E-4	TGTGCTGCGTGGGACCCCAATTATTATAAGAAACTCTTT	CAAWDPNYYKKLF	TRGV10	.	TRGJ1	13	-1	-1	18
37	2.418237431701132E-4	TGTGCCTTGTGGGAGGGGACTTATTATAAGAAACTCTTT	CALWEGTYYKKLF	TRGV9	.	TRGJ1	15	-1	-1	17
37	2.418237431701132E-4	TGTGCCACCTGGGATAGGCGGGGTTATAAGAAACTCTTT	CATWDRRGYKKLF	TRGV8	.	TRGJ1	18	-1	-1	23
37	2.418237431701132E-4	TGTGCCACCTGGGACTCGCAATATTATAAGAAACTCTTT	CATWDSQYYKKLF	TRGV5	.	TRGJ1	14	-1	-1	15
37	2.418237431701132E-4	TGTGCCACCTGGGACGGGCCCCGTGCGTTCAGACTCTTT	CATWDGPRAFRLF	TRGV2	.	TRGJ1	20	-1	-1	32
37	2.418237431701132E-4	TGTGCTGCGTGGGGGAATGGTTGGTTCAAGATATTT	CAAWGNGWFKIF	TRGV10	.	TRGJP1	12	-1	-1	17
37	2.418237431701132E-4	TGTGCTGCGTGGGATTATGTTTATAAGAAACTCTTT	CAAWDYVYKKLF	TRGV10	.	TRGJ1	19	-1	-1	20
37	2.418237431701132E-4	TGTGCTGCGTGGGACACTGGTTGGTTCAAGATATTT	CAAWDTGWFKIF	TRGV10	.	TRGJP1	13	-1	-1	14
37	2.418237431701132E-4	TGTGCCACCTGGGACAGGCCTTATAAGAAACTCTTT	CATWDRPYKKLF	TRGV7	.	TRGJ1	20	-1	-1	20
37	2.418237431701132E-4	TGTGCCACCGAGGTCGATTATTATAAGAAACTCTTT	CATEVDYYKKLF	TRGV2	.	TRGJ1	8	-1	-1	13
37	2.418237431701132E-4	TGTGCCACCTGGGACAGGCAGGGGAAACTCTTT	CATWDRQGKLF	TRGV3	.	TRGJ1	18	-1	-1	23
37	2.418237431701132E-4	TGTGCCACCCCGAATTATTATAAGAAACTCTTT	CATPNYYKKLF	TRGV8	.	TRGJ1	8	-1	-1	10
37	2.418237431701132E-4	TGTGCCACCTGGGGTAGAGATCGGCTCTTT	CATWGRDRLF	TRGV3	.	TRGJ1	12	-1	-1	24
37	2.418237431701132E-4	TGTGCCACCTGGGACGGGAAGAAACTCTTT	CATWDGKKLF	TRGV2	.	TRGJ1	17	-1	-1	18
37	2.418237431701132E-4	TGTGCCACCGGTCATTATAAGAAACTCTTT	CATGHYKKLF	TRGV4	.	TRGJ1	8	-1	-1	13
37	2.418237431701132E-4	TGTGGCCCGAATTATTATAAGAAACTCTTT	CGPNYYKKLF	TRGV10	.	TRGJ1	3	-1	-1	7
37	2.418237431701132E-4	TGTGCGTCGCCTAAGAAACTCTTT	CASPKKLF	TRGV10	.	TRGJ1	4	-1	-1	11
36	2.3528796632767772E-4	TGTGCCTTGTGGGAGGACCAACCCTATACCACTGGTTGGTTCAAGATATTT	CALWEDQPYTTGWFKIF	TRGV9	.	TRGJP1	15	-1	-1	24
36	2.3528796632767772E-4	TGTGCTGCGTGGGACTTAACCCCACCTGGTTATTATAAGAAACTCTTT	CAAWDLTPPGYYKKLF	TRGV10	.	TRGJ1	17	-1	-1	29
36	2.3528796632767772E-4	TGTGCCACCTGGGATAGGCTCCCAATGGTGAATTATAAGAAACTCTTT	CATWDRLPMVNYKKLF	TRGV8	.	TRGJ1	18	-1	-1	31
36	2.3528796632767772E-4	TGTGCTGCGTGGGATCATACGACGAATTATTATAAGAAACTCTTT	CAAWDHTTNYYKKLF	TRGV10	.	TRGJ1	14	-1	-1	22
36	2.3528796632767772E-4	TGTGCTGCGTGGGATATCGGCGAGAATTATTATAAGAAACTCTTT	CAAWDIGENYYKKLF	TRGV10	.	TRGJ1	14	-1	-1	23
36	2.3528796632767772E-4	TGTGCTGCGTGGACTTCGACTACCACTGGTTGGTTCAAGATATTT	CAAWTSTTTGWFKIF	TRGV10	.	TRGJP1	11	-1	-1	20
36	2.3528796632767772E-4	TGTGCCTTGTGGGAGTTCTACACTGGTTGGTTCAAGATATTT	CALWEFYTGWFKIF	TRGV9	.	TRGJP1	14	-1	-1	20
36	2.3528796632767772E-4	TGTGCCTTGTGGGAGAAAGTAGATTATTATAAGAAACTCTTT	CALWEKVDYYKKLF	TRGV9	.	TRGJ1	14	-1	-1	22
36	2.3528796632767772E-4	TGTGCCACCTGGGGCGGAGGGCATTATAAGAAACTCTTT	CATWGGGHYKKLF	TRGV4	.	TRGJ2	12	-1	-1	22
36	2.3528796632767772E-4	TGTGCCACCTGGGACAGGGGCTATTATAAGAAACTCTTT	CATWDRGYYKKLF	TRGV3	.	TRGJ1	17	-1	-1	21
36	2.3528796632767772E-4	TGTGCTGCGTGGGACCCTTATTATAAGAAACTCTTT	CAAWDPYYKKLF	TRGV10	.	TRGJ1	13	-1	-1	17
36	2.3528796632767772E-4	TGTGCCCATACCACTGGTTGGTTCAAGATATTT	CAHTTGWFKIF	TRGV10	.	TRGJP1	4	-1	-1	7
36	2.3528796632767772E-4	TGTGCCACCTGGGACGGGTCCCCCCAACTCTTT	CATWDGSPQLF	TRGV2	.	TRGJ1	21	-1	-1	25
36	2.3528796632767772E-4	TGTGCCACCTGGGACAGGCCCATGCTCTTT	CATWDRPMLF	TRGV3	.	TRGJ1	19	-1	-1	24
36	2.3528796632767772E-4	TGTGCCACCTGGGAGTGGACGGAACTCTTT	CATWEWTELF	TRGV4	.	TRGJ1	17	-1	-1	22
36	2.3528796632767772E-4	TGTGCCACCTGGGAGGTGAAACTCTTT	CATWEVKLF	TRGV2	.	TRGJ1	13	-1	-1	17
35	2.2875218948524223E-4	TGTGCCTTGTGGGAGGTGCCGGCAGGGAGGTGGTATAAGAAACTCTTT	CALWEVPAGRWYKKLF	TRGV9	.	TRGJ1	18	-1	-1	33
35	2.2875218948524223E-4	TGTGCTGCGTGGGATCCTATCCAGCATTATTATAAGAAACTCTTT	CAAWDPIQHYYKKLF	TRGV10	.	TRGJ1	14	-1	-1	25
35	2.2875218948524223E-4	TGTGCCTTGTGGAGGGGAGAGTTGGGCAAAAAAATCAAGGTATTT	CALWRGELGKKIKVF	TRGV9	.	TRGJP	14	-1	-1	17
35	2.2875218948524223E-4	TGTGCTGCGTGGGCTCCCGAGAATTATTATAAGAAACTCTTT	CAAWAPENYYKKLF	TRGV10	.	TRGJ2	12	-1	-1	20
35	2.2875218948524223E-4	TGTGCTGCGTGGGATTATAGGGGTTATTATAAGAAACTCTTT	CAAWDYRGYYKKLF	TRGV10	.	TRGJ1	16	-1	-1	23
35	2.2875218948524223E-4	TGTGCTGCGTGGGATTACCCGAATTATTATAAGAAACTCTTT	CAAWDYPNYYKKLF	TRGV10	.	TRGJ1	17	-1	-1	19
35	2.2875218948524223E-4	TGTGCTGCGTGGGATGGGGGGATTTATTATAAGAAACTCTTT	CAAWDGGIYYKKLF	TRGV10	.	TRGJ1	14	-1	-1	20
35	2.2875218948524223E-4	TGTGCTGCGTGGGCGGACGGTTATTATAAGAAACTCTTT	CAAWADGYYKKLF	TRGV10	.	TRGJ1	12	-1	-1	20
35	2.2875218948524223E-4	TGTGCTGCGTGGGATTATAGTTATTATAAGAAACTCTTT	CAAWDYSYYKKLF	TRGV10	.	TRGJ1	16	-1	-1	20
35	2.2875218948524223E-4	TGTGCCTTGTGGGAGGCGCTGTCTGTCGGGAAACTCTTT	CALWEALSVGKLF	TRGV9	.	TRGJ1	18	-1	-1	29
35	2.2875218948524223E-4	TGTGCCACCTGGGACGGGCCCGGAGATAAGAAACTCTTT	CATWDGPGDKKLF	TRGV2	.	TRGJ1	21	-1	-1	25
35	2.2875218948524223E-4	TGTGCTGCGTGTAGTCCTGGTTGGTTCAAGATATTT	CAACSPGWFKIF	TRGV10	.	TRGJP1	10	-1	-1	16
35	2.2875218948524223E-4	TGTGCTGCGTGGGATTATTATTATAAGAAACTCTTT	CAAWDYYYKKLF	TRGV10	.	TRGJ1	16	-1	-1	16
35	2.2875218948524223E-4	TGTGCTGCGTGGGATGGTTATTATAAGAAACTCTTT	CAAWDGYYKKLF	TRGV10	.	TRGJ1	14	-1	-1	17
35	2.2875218948524223E-4	TGTGCCACTAAGGGTGATTGGATCAAGACGTTT	CATKGDWIKTF	TRGV2	.	TRGJP2	7	-1	-1	13
35	2.2875218948524223E-4	TGTGCCACCTGGGACAGGCTGACGAAACTCTTT	CATWDRLTKLF	TRGV3	.	TRGJ1	18	-1	-1	23
35	2.2875218948524223E-4	TGTGCCACCTGGGACGTTAAGAAACTCTTT	CATWDVKKLF	TRGV2	.	TRGJ1	15	-1	-1	17
35	2.2875218948524223E-4	TGTGCCACCTGGGACGGGCCGACACTCTTT	CATWDGPTLF	TRGV2	.	TRGJ1	19	-1	-1	20
35	2.2875218948524223E-4	TGTGCCACCTGTGCCGCCAGGAAACTCTTT	CATCAARKLF	TRGV2	.	TRGJ1	10	-1	-1	20
34	2.222164126428067E-4	TGTGCTGCGTGGGATACCCGGCGGGGTGATAATTATTATAAGAAACTCTTT	CAAWDTRRGDNYYKKLF	TRGV10	.	TRGJ2	14	-1	-1	30
34	2.222164126428067E-4	TGTGCCTTGTGGGAGGTGCAGCGAGAGTTGGGCAAAAAAATCAAGGTATTT	CALWEVQRELGKKIKVF	TRGV9	.	TRGJP	19	-1	-1	20
34	2.222164126428067E-4	TGTGCTGCGCGCCCTTTCCCCGCTCCGGCTGGTTGGTTCAAGATATTT	CAARPFPAPAGWFKIF	TRGV10	.	TRGJP1	8	-1	-1	28
34	2.222164126428067E-4	TGTGCCTTGTGGGAGGTGCAGGGTGGGCATGATTATAAGAAACTCTTT	CALWEVQGGHDYKKLF	TRGV9	.	TRGJ1	19	-1	-1	28
34	2.222164126428067E-4	TGTGCCACCTGGGACAGGCATCGTTCGCATTATTATAAGAAACTCTTT	CATWDRHRSHYYKKLF	TRGV3	.	TRGJ1	18	-1	-1	23
34	2.222164126428067E-4	TGTGCCTTGTGGGAGGCAGCCTTCTATTATTATAAGAAACTCTTT	CALWEAAFYYYKKLF	TRGV9	.	TRGJ1	15	-1	-1	25
34	2.222164126428067E-4	TGTGCCACCTGGGATGGGAGGGTGAGGGGGTATAAGAAACTCTTT	CATWDGRVRGYKKLF	TRGV4	.	TRGJ1	17	-1	-1	30
34	2.222164126428067E-4	TGTGCCACCTGGGACGGGCCGGGTAGTGATTGGATCAAGACGTTT	CATWDGPGSDWIKTF	TRGV2	.	TRGJP2	19	-1	-1	22
34	2.222164126428067E-4	TGTGCTGCGTGGGATGGGGGGAATTATTATAAGAAACTCTTT	CAAWDGGNYYKKLF	TRGV10	.	TRGJ1	14	-1	-1	20
34	2.222164126428067E-4	TGTGCTGCGTGGGAGGCGGGGTATTATTATAAGAAACTCTTT	CAAWEAGYYYKKLF	TRGV10	.	TRGJ1	13	-1	-1	22
34	2.222164126428067E-4	TGTGCCTTGTGGGAGCTCTTCCCTGGTTGGTTCAAGATATTT	CALWELFPGWFKIF	TRGV9	.	TRGJP1	14	-1	-1	22
34	2.222164126428067E-4	TGTGCCACCTGGGATGGGCGAGGTTATTATAAGAAACTCTTT	CATWDGRGYYKKLF	TRGV4	.	TRGJ1	18	-1	-1	23
34	2.222164126428067E-4	TGTGCCACCTGGGATAGGGGCACTGGTTGGTTCAAGATATTT	CATWDRGTGWFKIF	TRGV8	.	TRGJP1	17	-1	-1	20
34	2.222164126428067E-4	TGTGCTGCGTGGGATTTGAATTATTATAAGAAACTCTTT	CAAWDLNYYKKLF	TRGV10	.	TRGJ1	15	-1	-1	13
34	2.222164126428067E-4	TGTGCTGCGTGGCGGAATTATTATAAGAAACTCTTT	CAAWRNYYKKLF	TRGV10	.	TRGJ1	11	-1	-1	14
34	2.222164126428067E-4	TGTGCTGCGTGGGGGGGGGGGCGTAAGAAACTCTTT	CAAWGGGRKKLF	TRGV10	.	TRGJ2	12	-1	-1	23
34	2.222164126428067E-4	TGTGCTGCGTGGGATGTTTATTATAAGAAACTCTTT	CAAWDVYYKKLF	TRGV10	.	TRGJ1	14	-1	-1	17
34	2.222164126428067E-4	TGTGCTGCGTGGGATAATTATTATAAGAAACTCTTT	CAAWDNYYKKLF	TRGV10	.	TRGJ1	14	-1	-1	15
34	2.222164126428067E-4	TGTGCCACCTGGGTACACTTTTATAAGAAACTCTTT	CATWVHFYKKLF	TRGV8	.	TRGJ1	12	-1	-1	20
34	2.222164126428067E-4	TGTGCCACCTGGGACGTTTATTATAAGAAACTCTTT	CATWDVYYKKLF	TRGV2	.	TRGJ1	15	-1	-1	17
34	2.222164126428067E-4	TGTGCTGCGCCCACTGGTTGGTTCAAGATATTT	CAAPTGWFKIF	TRGV10	.	TRGJP1	8	-1	-1	10
34	2.222164126428067E-4	TGTGCCACCTGGGATGGGCTCGAGAAACTCTTT	CATWDGLEKLF	TRGV4	.	TRGJ1	18	-1	-1	22
34	2.222164126428067E-4	TGTGCCACCTGGGACAGGCCGGTGAAACTCTTT	CATWDRPVKLF	TRGV7	.	TRGJ1	22	-1	-1	23
34	2.222164126428067E-4	TGTGCTGCGTGGGGGGGGTTCAAGATATTT	CAAWGGFKIF	TRGV10	.	TRGJP1	12	-1	-1	16
34	2.222164126428067E-4	TGTGCCACCTGGGACGGGCCAGAACTCTTT	CATWDGPELF	TRGV2	.	TRGJ1	19	-1	-1	22
34	2.222164126428067E-4	TGTGCCACCTGGGACAGTAAACTCTTT	CATWDSKLF	TRGV5	.	TRGJ1	16	-1	-1	18
33	2.1568063580037122E-4	TGTGCTGCGTGGGCAAGACTTTATACCACTGGTTGGTTCAAGATATTT	CAAWARLYTTGWFKIF	TRGV10	.	TRGJP1	12	-1	-1	21
33	2.1568063580037122E-4	TGTGCTGCGTGGGATTCCCCTGGGGGGCATTATTATAAGAAACTCTTT	CAAWDSPGGHYYKKLF	TRGV10	.	TRGJ1	15	-1	-1	28
33	2.1568063580037122E-4	TGTGCTGCGTGGGATTATGGCCCCCCGAATTATTATAAGAAACTCTTT	CAAWDYGPPNYYKKLF	TRGV10	.	TRGJ1	16	-1	-1	25
33	2.1568063580037122E-4	TGTGCTGCGTGGGCCGGGGTGGAGGGTTATTATAAGAAACTCTTT	CAAWAGVEGYYKKLF	TRGV10	.	TRGJ1	12	-1	-1	26
33	2.1568063580037122E-4	TGTGCTGCGTGGGATTCCAATACCACTGGTTGGTTCAAGATATTT	CAAWDSNTTGWFKIF	TRGV10	.	TRGJP1	15	-1	-1	19
33	2.1568063580037122E-4	TGTGCCACCTGGGACGGGCGAACCACTGGTTGGTTCAAGATATTT	CATWDGRTTGWFKIF	TRGV2	.	TRGJP1	18	-1	-1	21
33	2.1568063580037122E-4	TGTGCTGCGTGGGATTATAGGATTTATTATAAGAAACTCTTT	CAAWDYRIYYKKLF	TRGV10	.	TRGJ1	16	-1	-1	20
33	2.1568063580037122E-4	TGTGCTGCGTGGGATCATACCACTGGTTGGTTCAAGATATTT	CAAWDHTTGWFKIF	TRGV10	.	TRGJP1	14	-1	-1	8
33	2.1568063580037122E-4	TGTGCTGCGTGGGATATCACCACTGGTTGGTTCAAGATATTT	CAAWDITTGWFKIF	TRGV10	.	TRGJP1	14	-1	-1	8
33	2.1568063580037122E-4	TGTGCCACCTGGGACGGATCGAATTATTATAAGAAACTCTTT	CATWDGSNYYKKLF	TRGV2	.	TRGJ1	16	-1	-1	18
33	2.1568063580037122E-4	TGTGCTGCGTGGGATTCCAATTATTATAAGAAACTCTTT	CAAWDSNYYKKLF	TRGV10	.	TRGJ1	15	-1	-1	13
33	2.1568063580037122E-4	TGTGCTGCGTGGGATTGTTGTAGGGATAAGAAACTCTTT	CAAWDCCRDKKLF	TRGV10	.	TRGJ1	15	-1	-1	25
33	2.1568063580037122E-4	TGTGCTGCGTGGGATGCTTGCTATTATAAGAAACTCTTT	CAAWDACYYKKLF	TRGV10	.	TRGJ1	14	-1	-1	21
33	2.1568063580037122E-4	TGTGCCACCTGGGACGGGGGGTATTATAAGAAACTCTTT	CATWDGGYYKKLF	TRGV7	.	TRGJ1	17	-1	-1	21
33	2.1568063580037122E-4	TGTGCCACCTGGGACAGGCCGCAACATAAGAAACTCTTT	CATWDRPQHKKLF	TRGV7	.	TRGJ1	19	-1	-1	25
33	2.1568063580037122E-4	TGTGCCACCTGGGACAGGATCGGTTGGTTCAAGATATTT	CATWDRIGWFKIF	TRGV7	.	TRGJP1	17	-1	-1	21
33	2.1568063580037122E-4	TGTGCCACCTGGTCAGATTATTATAAGAAACTCTTT	CATWSDYYKKLF	TRGV4	.	TRGJ1	11	-1	-1	16
33	2.1568063580037122E-4	TGTGCCACCTGGGATGGGCGGTATAAGAAACTCTTT	CATWDGRYKKLF	TRGV4	.	TRGJ1	18	-1	-1	21
33	2.1568063580037122E-4	TGTGCCACCTGGGACAGGCTGTTTGTGAAACTCTTT	CATWDRLFVKLF	TRGV7	.	TRGJ1	21	-1	-1	26
33	2.1568063580037122E-4	TGTGCCACCTGGACCAAGCGGCGGAAGAAACTCTTT	CATWTKRRKKLF	TRGV2	.	TRGJ1	11	-1	-1	24
33	2.1568063580037122E-4	TGTGCTGCGTACCCTTATTATAAGAAACTCTTT	CAAYPYYKKLF	TRGV10	.	TRGJ1	9	-1	-1	14
33	2.1568063580037122E-4	TGTGCCTTGTATTGTGGTTGGTTCAAGATATTT	CALYCGWFKIF	TRGV9	.	TRGJP1	9	-1	-1	14
33	2.1568063580037122E-4	TGTGCCTCCGACAATAGTTGGTTCAAGATATTT	CASDNSWFKIF	TRGV9	.	TRGJP1	6	-1	-1	16
33	2.1568063580037122E-4	TGTGCCACCTGGGACGGGCTGGTGAAACTCTTT	CATWDGLVKLF	TRGV2	.	TRGJ1	18	-1	-1	23
33	2.1568063580037122E-4	TGTGCCACCTGGGACAGGACGGACAAACTCTTT	CATWDRTDKLF	TRGV3	.	TRGJ1	17	-1	-1	24
33	2.1568063580037122E-4	TGTGCCACCATACTCTTT	CATILF	TRGV4	.	TRGJ1	8	-1	-1	11
33	2.1568063580037122E-4	TGTGCCAGACATAAGAAACTCTTT	CARHKKLF	TRGV8	.	TRGJ1	6	-1	-1	10
33	2.1568063580037122E-4	TGTGCCACCTGGGACTTGAAGAAACTCTTT	CATWDLKKLF	TRGV2	.	TRGJ1	14	-1	-1	18
33	2.1568063580037122E-4	TGTGCCACCTGGGACGAGGGGAAACTCTTT	CATWDEGKLF	TRGV3	.	TRGJ1	18	-1	-1	20
33	2.1568063580037122E-4	TGTGCCACCTGGGACAGGCGGAAACTCTTT	CATWDRRKLF	TRGV5	.	TRGJ1	18	-1	-1	20
33	2.1568063580037122E-4	TGTGCCACCTGGGACGACTCTAAGAAACTCTTT	CATWDDSKKLF	TRGV2	.	TRGJ1	15	-1	-1	20
32	2.0914485895793573E-4	TGTGCCACCTGGGACGGGTCCCGGGAAAGGTGGACTACCACTGGTTGGTTCAAGATATTT	CATWDGSRERWTTTGWFKIF	TRGV2	.	TRGJP1	22	-1	-1	35
32	2.0914485895793573E-4	TGTGCTGCGTGGGGGGGATGGGGGGTATTGTATACCACTGGTTGGTTCAAGATATTT	CAAWGGWGVLYTTGWFKIF	TRGV10	.	TRGJP1	12	-1	-1	30
32	2.0914485895793573E-4	TGTGCCTTGTGGGAGGTGCGTTTGGGAGAGTTGGGCAAAAAAATCAAGGTATTT	CALWEVRLGELGKKIKVF	TRGV9	.	TRGJP	18	-1	-1	26
32	2.0914485895793573E-4	TGTGCTGCGTGGGACCCTCCGGTGGGACGTTATTATAAGAAACTCTTT	CAAWDPPVGRYYKKLF	TRGV10	.	TRGJ2	13	-1	-1	29
32	2.0914485895793573E-4	TGTGCTGCGTGGGATTATCCCATGAATTATTATAAGAAACTCTTT	CAAWDYPMNYYKKLF	TRGV10	.	TRGJ1	16	-1	-1	23
32	2.0914485895793573E-4	TGTGCCTTGTGGGACTTCGATCATTATTATTATAAGAAACTCTTT	CALWDFDHYYYKKLF	TRGV9	.	TRGJ1	13	-1	-1	25
32	2.0914485895793573E-4	TGTGCCACCTGGGACAGGATTCTATTTGGTTGGTTCAAGATATTT	CATWDRILFGWFKIF	TRGV7	.	TRGJP1	17	-1	-1	26
32	2.0914485895793573E-4	TGTGCCACCTGGGACCGGGATGGCTCTTTGAAGAAACTCTTT	CATWDRDGSLKKLF	TRGV2	.	TRGJ1	18	-1	-1	30
32	2.0914485895793573E-4	TGTGCTGCGTGGGTATTCTCTTATTATAAGAAACTCTTT	CAAWVFSYYKKLF	TRGV10	.	TRGJ1	16	-1	-1	20
32	2.0914485895793573E-4	TGTGCTGCGTGGGATGGAACTGGTTGGTTCAAGATATTT	CAAWDGTGWFKIF	TRGV10	.	TRGJP1	14	-1	-1	18
32	2.0914485895793573E-4	TGTGCTGCGTGGGATACGAATTATTATAAGAAACTCTTT	CAAWDTNYYKKLF	TRGV10	.	TRGJ1	20	-1	-1	13
32	2.0914485895793573E-4	TGTGCCACCTGGGATCGCGTCTTTTATAAGAAACTCTTT	CATWDRVFYKKLF	TRGV8	.	TRGJ1	14	-1	-1	23
32	2.0914485895793573E-4	TGTGCCACCTGGGATGGGCGGGATTATAAGAAACTCTTT	CATWDGRDYKKLF	TRGV4	.	TRGJ1	18	-1	-1	22
32	2.0914485895793573E-4	TGTGCTGCGTGGGATCCTAATTATAAGAAACTCTTT	CAAWDPNYKKLF	TRGV10	.	TRGJ1	14	-1	-1	19
32	2.0914485895793573E-4	TGTGCCACCTGTGACAATTATTATAAGAAACTCTTT	CATCDNYYKKLF	TRGV2	.	TRGJ2	14	-1	-1	15
32	2.0914485895793573E-4	TGTGCCACCTGGGCGAAATATTATAAGAAACTCTTT	CATWAKYYKKLF	TRGV4	.	TRGJ2	12	-1	-1	13
32	2.0914485895793573E-4	TGTGCCAGTGTTGTTCCTTATTATAAGAAACTCTTT	CASVVPYYKKLF	TRGV9	.	TRGJ1	5	-1	-1	17
32	2.0914485895793573E-4	TGTGCTGCGGGCGGGAGGGGGTTCAAGATATTT	CAAGGRGFKIF	TRGV10	.	TRGJP1	8	-1	-1	19
32	2.0914485895793573E-4	TGTGCCACCTGGGACGGGCAGCAGAAACTCTTT	CATWDGQQKLF	TRGV2	.	TRGJ1	18	-1	-1	22
32	2.0914485895793573E-4	TGTGCTGCGTGGGGTTGGTTCAAGATATTT	CAAWGWFKIF	TRGV10	.	TRGJP1	15	-1	-1	12
32	2.0914485895793573E-4	TGTGAGGGTTGGTTCAAGATATTT	CEGWFKIF	TRGV10	.	TRGJP1	3	-1	-1	6
32	2.0914485895793573E-4	TGTGCCACCTGGTCTTTGGGGAAACTCTTT	CATWSLGKLF	TRGV8	.	TRGJ1	11	-1	-1	20
32	2.0914485895793573E-4	TGTGCCACTGATAAGAAACTCTTT	CATDKKLF	TRGV2	.	TRGJ1	7	-1	-1	10
32	2.0914485895793573E-4	TGTGCCACCTGGGATCCTAAGAAACTCTTT	CATWDPKKLF	TRGV3	.	TRGJ1	13	-1	-1	17
32	2.0914485895793573E-4	TGTGCCACCTGGGACAGGCGGAGGAAACTCTTT	CATWDRRRKLF	TRGV3	.	TRGJ1	18	-1	-1	23
31	2.0260908211550024E-4	TGTGCCTTGTGGGAGGTGCTTTCGCCACAAGAGTTGGGCAAAAAAATCAAGGTATTT	CALWEVLSPQELGKKIKVF	TRGV9	.	TRGJP	30	-1	-1	27
31	2.0260908211550024E-4	TGTGCTGCGTGGGTGGACTTATATTCGAATTATTATAAGAAACTCTTT	CAAWVDLYSNYYKKLF	TRGV10	.	TRGJ1	12	-1	-1	22
31	2.0260908211550024E-4	TGTGCTGCGTGGGATTACCCCGGCGTCTTAGATTATAAGAAACTCTTT	CAAWDYPGVLDYKKLF	TRGV10	.	TRGJ1	17	-1	-1	31
31	2.0260908211550024E-4	TGTGCTGCGTGGGATTTTAGGGATACTGGTTGGTTCAAGATATTT	CAAWDFRDTGWFKIF	TRGV10	.	TRGJP1	15	-1	-1	24
31	2.0260908211550024E-4	TGTGCTGCGTGGGATTATTTCCCGTATTATTATAAGAAACTCTTT	CAAWDYFPYYYKKLF	TRGV10	.	TRGJ1	16	-1	-1	22
31	2.0260908211550024E-4	TGTGCTGCGTGGGATTATCCCAACCTTTATTATAAGAAACTCTTT	CAAWDYPNLYYKKLF	TRGV10	.	TRGJ1	16	-1	-1	26
31	2.0260908211550024E-4	TGTGCCTTGTGGGGGGCCAGAGCTTCTGGTTGGTTCAAGATATTT	CALWGARASGWFKIF	TRGV9	.	TRGJP1	15	-1	-1	25
31	2.0260908211550024E-4	TGTGCTGCGTGCCCGAGGAACACTGGTTGGTTCAAGATATTT	CAACPRNTGWFKIF	TRGV10	.	TRGJP1	10	-1	-1	20
31	2.0260908211550024E-4	TGTGCTGCGTGGGACAAAACCACTGGTTGGTTCAAGATATTT	CAAWDKTTGWFKIF	TRGV10	.	TRGJP1	13	-1	-1	18
31	2.0260908211550024E-4	TGTGCTGCGTGGATTAATACCACTGGTTGGTTCAAGATATTT	CAAWINTTGWFKIF	TRGV10	.	TRGJP1	15	-1	-1	16
31	2.0260908211550024E-4	TGTGCCACCTGGGACGGCGGACGGAGGGTTAGGAAACTCTTT	CATWDGGRRVRKLF	TRGV2	.	TRGJ1	16	-1	-1	29
31	2.0260908211550024E-4	TGTGCCACCTGGGACATACCGAATTATTATAAGAAACTCTTT	CATWDIPNYYKKLF	TRGV3	.	TRGJ1	15	-1	-1	19
31	2.0260908211550024E-4	TGTGCCACCTGGGACAGTCCAAACCCACGATCGGAACTCTTT	CATWDSPNPRSELF	TRGV3	.	TRGJ1	19	-1	-1	34
31	2.0260908211550024E-4	TGTGCTGCGTGGCCGGGCACTGGTTGGTTCAAGATATTT	CAAWPGTGWFKIF	TRGV10	.	TRGJP1	11	-1	-1	17
31	2.0260908211550024E-4	TGTGCCACCTGGGATGGAAATTATTATAAGAAACTCTTT	CATWDGNYYKKLF	TRGV4	.	TRGJ1	16	-1	-1	18
31	2.0260908211550024E-4	TGTGCTGCGTGGGTCACTGGTTGGTTCAAGATATTT	CAAWVTGWFKIF	TRGV10	.	TRGJP1	12	-1	-1	14
31	2.0260908211550024E-4	TGTGCCACCTCTTCGAATTATTATAAGAAACTCTTT	CATSSNYYKKLF	TRGV8	.	TRGJ1	9	-1	-1	11
31	2.0260908211550024E-4	TGTGCCACCTGGGATATGGATTATAAGAAACTCTTT	CATWDMDYKKLF	TRGV2	.	TRGJ1	13	-1	-1	19
31	2.0260908211550024E-4	TGTGCCACCTGGGACGGGCAATATAAGAAACTCTTT	CATWDGQYKKLF	TRGV2	.	TRGJ1	18	-1	-1	21
31	2.0260908211550024E-4	TGTGCTGCGTCAACTGGTTGGTTCAAGATATTT	CAASTGWFKIF	TRGV10	.	TRGJP1	9	-1	-1	12
31	2.0260908211550024E-4	TGTGCTGCGTGGGGGTATTATAAGAAACTCTTT	CAAWGYYKKLF	TRGV10	.	TRGJ1	12	-1	-1	15
31	2.0260908211550024E-4	TGTGCCACCTGGGCCAGATGTAGGAAACTCTTT	CATWARCRKLF	TRGV4	.	TRGJ1	12	-1	-1	20
31	2.0260908211550024E-4	TGTGCCACCTGGGACGGGCCGGTGAAACTCTTT	CATWDGPVKLF	TRGV2	.	TRGJ1	22	-1	-1	23
31	2.0260908211550024E-4	TGTGCCACCGGGGAGAAACTCTTT	CATGEKLF	TRGV5	.	TRGJ1	13	-1	-1	13
31	2.0260908211550024E-4	TGTGCCACCTCAAGGGGTAAGAAACTCTTT	CATSRGKKLF	TRGV2	.	TRGJ1	9	-1	-1	17
31	2.0260908211550024E-4	TGTGCCACCTGGTCTAAGAAACTCTTT	CATWSKKLF	TRGV2	.	TRGJ1	11	-1	-1	14
31	2.0260908211550024E-4	TGTGCCACCTGCGGGAAACTCTTT	CATCGKLF	TRGV8	.	TRGJ1	10	-1	-1	14
31	2.0260908211550024E-4	TGTGCCACCTGGGACGGGCGAAAGAAACTCTTT	CATWDGRKKLF	TRGV2	.	TRGJ1	18	-1	-1	21
30	1.9607330527306475E-4	TGTGCCTTGTGGGAGAGAAAAAACACGTCAACAATACCACTGGTTGGCTTCAAGATATTT	CALWERKNTSTIPLVGFKIF	TRGV9	.	TRGJP1	14	-1	-1	33
30	1.9607330527306475E-4	TGTGCTGCGTGGGTTGGAGGCAAATGGGCCACTGGTTGGTTCAAGATATTT	CAAWVGGKWATGWFKIF	TRGV10	.	TRGJP1	12	-1	-1	28
30	1.9607330527306475E-4	TGTGCTGCGTGGGACGCGACGAGGGTAGTGAGTTATTATAAGAAACTCTTT	CAAWDATRVVSYYKKLF	TRGV10	.	TRGJ1	13	-1	-1	29
30	1.9607330527306475E-4	TGTGCTGCGTGGGACCCTCATCGGGCCACTGGTTGGTTCAAGATATTT	CAAWDPHRATGWFKIF	TRGV10	.	TRGJP1	13	-1	-1	25
30	1.9607330527306475E-4	TGTGCCTTGTGGGAGGTCCCCTCACCCTATTATTATAAGAAACTCTTT	CALWEVPSPYYYKKLF	TRGV9	.	TRGJ1	22	-1	-1	28
30	1.9607330527306475E-4	TGTGCCTTGTGGGAGGTGCTGTTGGCCACTGGTTGGTTCAAGATATTT	CALWEVLLATGWFKIF	TRGV9	.	TRGJP1	18	-1	-1	25
30	1.9607330527306475E-4	TGTGCCTTGTGGGAAGAACCTCATACCACTGGTTGGTTCAAGATATTT	CALWEEPHTTGWFKIF	TRGV9	.	TRGJP1	13	-1	-1	22
30	1.9607330527306475E-4	TGTGCTGCGTGGGATTATGGGTCCCCTTATTATAAGAAACTCTTT	CAAWDYGSPYYKKLF	TRGV10	.	TRGJ1	16	-1	-1	26
30	1.9607330527306475E-4	TGTGCCACCTGGGACGGGCATAGTAGTGATTGGATCAAGACGTTT	CATWDGHSSDWIKTF	TRGV2	.	TRGJP2	18	-1	-1	19
30	1.9607330527306475E-4	TGTGCTGCGTCCAACCCCGAGAATTATTATAAGAAACTCTTT	CAASNPENYYKKLF	TRGV10	.	TRGJ1	9	-1	-1	20
30	1.9607330527306475E-4	TGTGCTGCGTGGGGGGGAGTAGATTATTATAAGAAACTCTTT	CAAWGGVDYYKKLF	TRGV10	.	TRGJ1	12	-1	-1	22
30	1.9607330527306475E-4	TGTGCTGCGTGGGATTTCTACCTTTATTATAAGAAACTCTTT	CAAWDFYLYYKKLF	TRGV10	.	TRGJ1	15	-1	-1	23
30	1.9607330527306475E-4	TGTGCCACCTGGGATGGCCGGAATTATTATAAGAAACTCTTT	CATWDGRNYYKKLF	TRGV4	.	TRGJ1	16	-1	-1	20
30	1.9607330527306475E-4	TGTGCCACCTGGGATGGGCCGTCGGATTATAAGAAACTCTTT	CATWDGPSDYKKLF	TRGV4	.	TRGJ1	19	-1	-1	25
30	1.9607330527306475E-4	TGTGCCACCTGGGACAGGCGTAGCTATTATAAGAAACTCTTT	CATWDRRSYYKKLF	TRGV3	.	TRGJ1	18	-1	-1	24
30	1.9607330527306475E-4	TGTGCCACCTGGGGTACCACTGGTTGGTTCAAGATATTT	CATWGTTGWFKIF	TRGV8	.	TRGJP1	15	-1	-1	14
30	1.9607330527306475E-4	TGTGCCACCTGGGACGGGCCGGGTCGTAAGAAACTCTTT	CATWDGPGRKKLF	TRGV2	.	TRGJ1	19	-1	-1	26
30	1.9607330527306475E-4	TGTGCTGCGTGGGACCTTTATTATAAGAAACTCTTT	CAAWDLYYKKLF	TRGV10	.	TRGJ1	13	-1	-1	17
30	1.9607330527306475E-4	TGTGCCACCTGGGACGGGCCCTGGGCGAAACTCTTT	CATWDGPWAKLF	TRGV2	.	TRGJ1	20	-1	-1	26
30	1.9607330527306475E-4	TGTGCCACCTGGGACGGGCGTTATAAGAAACTCTTT	CATWDGRYKKLF	TRGV2	.	TRGJ1	18	-1	-1	20
30	1.9607330527306475E-4	TGTGCCACCTGGGAGTGGGACTTTAAGAAACTCTTT	CATWEWDFKKLF	TRGV7	.	TRGJ1	13	-1	-1	23
30	1.9607330527306475E-4	TGTGCCACCCATAAGAAACTCTTT	CATHKKLF	TRGV8	.	TRGJ1	8	-1	-1	10
30	1.9607330527306475E-4	TGTGCCACCTGGGACTGTTATAAGAAACTCTTT	CATWDCYKKLF	TRGV5	.	TRGJ1	14	-1	-1	17
30	1.9607330527306475E-4	TGTGCCACCTGGGACGGGGGGAAACTCTTT	CATWDGGKLF	TRGV3	.	TRGJ1	17	-1	-1	20
30	1.9607330527306475E-4	TGTGCCACCTGCGATAAGAAACTCTTT	CATCDKKLF	TRGV2	.	TRGJ1	13	-1	-1	13
30	1.9607330527306475E-4	TGTGCCACCTGGGACTTGTTCGAGAAACTCTTT	CATWDLFEKLF	TRGV5	.	TRGJ1	14	-1	-1	22
30	1.9607330527306475E-4	TGTGCCACCTGGGACCGCGGGATGAAACTCTTT	CATWDRGMKLF	TRGV3	.	TRGJ1	14	-1	-1	23
29	1.8953752843062926E-4	TGTGCCTTGTGGGAGGTGCGGTGGGATACCACTGGTTGGTTCAAGATATTT	CALWEVRWDTTGWFKIF	TRGV9	.	TRGJP1	18	-1	-1	25
29	1.8953752843062926E-4	TGTGCTGCGTGGGATTATATCGGTACCACTGGTTGGTTCAAGATATTT	CAAWDYIGTTGWFKIF	TRGV10	.	TRGJP1	16	-1	-1	23
29	1.8953752843062926E-4	TGTGCTGCGTGGGATCTCCAAGGGACCACTGGTTGGTTCAAGATATTT	CAAWDLQGTTGWFKIF	TRGV10	.	TRGJP1	14	-1	-1	24
29	1.8953752843062926E-4	TGTGCCTTGTGGGACCCACAAGAGTTGGGCAAAAAAATCAAGGTATTT	CALWDPQELGKKIKVF	TRGV9	.	TRGJP	13	-1	-1	18
29	1.8953752843062926E-4	TGTGCCTTGTGGGAGAGTTGGGAGTTGGGCAAAAAAATCAAGGTATTT	CALWESWELGKKIKVF	TRGV9	.	TRGJP	14	-1	-1	21
29	1.8953752843062926E-4	TGTGCCACCTGGGATAGGCCTAGGCCCTTTTATTATAAGAAACTCTTT	CATWDRPRPFYYKKLF	TRGV8	.	TRGJ1	21	-1	-1	29
29	1.8953752843062926E-4	TGTGCCACCTGGGACAGGCTGAAGTTGGGCAAAAAAATCAAGGTATTT	CATWDRLKLGKKIKVF	TRGV7	.	TRGJP	18	-1	-1	22
29	1.8953752843062926E-4	TGTGCCACCTGGGACAGGCTAGAGTTGGGCAAAAAAATCAAGGTATTT	CATWDRLELGKKIKVF	TRGV3	.	TRGJP	18	-1	-1	16
29	1.8953752843062926E-4	TGTGCTGCGTGGGGCTCCCAAACCACCTATTATAAGAAACTCTTT	CAAWGSQTTYYKKLF	TRGV10	.	TRGJ1	12	-1	-1	27
29	1.8953752843062926E-4	TGTGCTGCGTGGGACACTTATACCACTGGTTGGTTCAAGATATTT	CAAWDTYTTGWFKIF	TRGV10	.	TRGJP1	13	-1	-1	18
29	1.8953752843062926E-4	TGTGCCTTGTGGGAGGTGCCCCATAATTATTATAAGAAACTCTTT	CALWEVPHNYYKKLF	TRGV9	.	TRGJ1	21	-1	-1	24
29	1.8953752843062926E-4	TGTGCTGCGTGGGAACCTCTGAATTATTATAAGAAACTCTTT	CAAWEPLNYYKKLF	TRGV10	.	TRGJ1	13	-1	-1	20
29	1.8953752843062926E-4	TGTGCCACCTGGGATAGTCTACCTTATTATAAGAAACTCTTT	CATWDSLPYYKKLF	TRGV8	.	TRGJ1	16	-1	-1	23
29	1.8953752843062926E-4	TGTGCCACCTGGGACGGGCGTTGTGATTGGATCAAGACGTTT	CATWDGRCDWIKTF	TRGV2	.	TRGJP2	18	-1	-1	19
29	1.8953752843062926E-4	TGTGCTGCGTGGCCTCACACTGGTTGGTTCAAGATATTT	CAAWPHTGWFKIF	TRGV10	.	TRGJP1	11	-1	-1	17
29	1.8953752843062926E-4	TGTGCCACCTGGGATAGCTCCAATTATAAGAAACTCTTT	CATWDSSNYKKLF	TRGV8	.	TRGJ1	16	-1	-1	22
29	1.8953752843062926E-4	TGTGCCACCTGGGACCCAAATTATTATAAGAAACTCTTT	CATWDPNYYKKLF	TRGV7	.	TRGJ1	14	-1	-1	18
29	1.8953752843062926E-4	TGTGCCACCTGGGACGGCCGGGGGTATAAGAAACTCTTT	CATWDGRGYKKLF	TRGV2	.	TRGJ1	16	-1	-1	24
29	1.8953752843062926E-4	TGTGCCACCTGGGACGAAGATTATTATAAGAAACTCTTT	CATWDEDYYKKLF	TRGV2	.	TRGJ1	15	-1	-1	19
29	1.8953752843062926E-4	TGTGCCACCTGGGACAGGCCTTGTTATAAGAAACTCTTT	CATWDRPCYKKLF	TRGV3	.	TRGJ1	20	-1	-1	20
29	1.8953752843062926E-4	TGTGCTGCCGTTAGTTCTGGTTGGTTCAAGATATTT	CAAVSSGWFKIF	TRGV10	.	TRGJP1	7	-1	-1	16
29	1.8953752843062926E-4	TGTGCTGCGTGGGATCATTATTATAAGAAACTCTTT	CAAWDHYYKKLF	TRGV10	.	TRGJ1	14	-1	-1	16
29	1.8953752843062926E-4	TGTGCTGCACACTGGGGCTGTTGGTTCAAGATATTT	CAAHWGCWFKIF	TRGV10	.	TRGJP1	7	-1	-1	19
29	1.8953752843062926E-4	TGTGCCACCTGGGATCGCTATTATAAGAAACTCTTT	CATWDRYYKKLF	TRGV4	.	TRGJ1	14	-1	-1	18
29	1.8953752843062926E-4	TGTGCCACCTGGGACGGGGCATGTAAGAAACTCTTT	CATWDGACKKLF	TRGV2	.	TRGJ1	17	-1	-1	23
29	1.8953752843062926E-4	TGTGCCACCTGTGTCTCCCATAAGAAACTCTTT	CATCVSHKKLF	TRGV2	.	TRGJ1	10	-1	-1	19
29	1.8953752843062926E-4	TGTGCTGCGGCTTATTATAAGAAACTCTTT	CAAAYYKKLF	TRGV10	.	TRGJ1	8	-1	-1	11
29	1.8953752843062926E-4	TGTGCCACCTGCTCCCTTCGGAAACTCTTT	CATCSLRKLF	TRGV4	.	TRGJ1	10	-1	-1	20
29	1.8953752843062926E-4	TGTGCCACCTGGGATCGCGAACTCTTT	CATWDRELF	TRGV8	.	TRGJ2	14	-1	-1	19
29	1.8953752843062926E-4	TGTGCCACCTGGGATCGATATAAGAAACTCTTT	CATWDRYKKLF	TRGV4	.	TRGJ1	14	-1	-1	18
29	1.8953752843062926E-4	TGTGCCACCTGGGACGGGCCGGGGAAACTCTTT	CATWDGPGKLF	TRGV2	.	TRGJ1	19	-1	-1	23
29	1.8953752843062926E-4	TGTGCCACCTGGGACGATAAGAAACTCTTT	CATWDDKKLF	TRGV2	.	TRGJ1	15	-1	-1	16
29	1.8953752843062926E-4	TGTGCCACCTGGGTGAAACTCTTT	CATWVKLF	TRGV2	.	TRGJ1	12	-1	-1	14
29	1.8953752843062926E-4	TGTGCCACCTGGGACGGGCTTAAGAAACTCTTT	CATWDGLKKLF	TRGV2	.	TRGJ1	18	-1	-1	20
29	1.8953752843062926E-4	TGCCGGACTATAACTAAGAAACTCTTT	CRTITKKLF	TRGV2	.	TRGJ1	1	-1	-1	14
28	1.8300175158819377E-4	TGTGCTGCGTGGCACATCGATACCGATACCACTGGTTGGTTCAAGATATTT	CAAWHIDTDTTGWFKIF	TRGV10	.	TRGJP1	11	-1	-1	25
28	1.8300175158819377E-4	TGTGCTGCGTGGGATTATGCCCCATATACCACTGGTTGGTTCAAGATATTT	CAAWDYAPYTTGWFKIF	TRGV10	.	TRGJP1	16	-1	-1	23
28	1.8300175158819377E-4	TGTGCTGCGTGGGATTATAGGACGTTTTTAGTTGATTATAAGAAACTCTTT	CAAWDYRTFLVDYKKLF	TRGV10	.	TRGJ1	16	-1	-1	34
28	1.8300175158819377E-4	TGTGCCACCTGGGACGGGCCTTCAGAGGGTAGTGATTGGATCAAGACGTTT	CATWDGPSEGSDWIKTF	TRGV2	.	TRGJP2	19	-1	-1	28
28	1.8300175158819377E-4	TGTGCCACCTGGGATGGGCCGGGGCATAAGACCTATAAGAAACTCTTT	CATWDGPGHKTYKKLF	TRGV4	.	TRGJ1	19	-1	-1	33
28	1.8300175158819377E-4	TGTGCCACCTGGGACACCTCCCTTCCGGATTATTATAAGAAACTCTTT	CATWDTSLPDYYKKLF	TRGV2	.	TRGJ1	14	-1	-1	25
28	1.8300175158819377E-4	TGTGCTGCGTGGGATTTGAGCCCCACTGGTTGGTTCAAGATATTT	CAAWDLSPTGWFKIF	TRGV10	.	TRGJP1	15	-1	-1	22
28	1.8300175158819377E-4	TGTGCTGCGTGGGATTATCCTCTGAATTATTATAAGAAACTCTTT	CAAWDYPLNYYKKLF	TRGV10	.	TRGJ1	16	-1	-1	23
28	1.8300175158819377E-4	TGTGCCACCTGGGACGGGCCGTGGAGTGATTGGATCAAGACGTTT	CATWDGPWSDWIKTF	TRGV2	.	TRGJP2	19	-1	-1	24
28	1.8300175158819377E-4	TGTGCTGCGTGGGCAAATACCACTGGTTGGTTCAAGATATTT	CAAWANTTGWFKIF	TRGV10	.	TRGJP1	12	-1	-1	16
28	1.8300175158819377E-4	TGTGCTGCGTGGGACATGACCACTGGTTGGTTCAAGATATTT	CAAWDMTTGWFKIF	TRGV10	.	TRGJP1	13	-1	-1	8
28	1.8300175158819377E-4	TGTGCTGCGGCCAATCCCTACACTGGTTGGTTCAAGATATTT	CAAANPYTGWFKIF	TRGV10	.	TRGJP1	8	-1	-1	20
28	1.8300175158819377E-4	TGTGCCACCTGGGATGGAACGAATGGTTCGGCGAAACTCTTT	CATWDGTNGSAKLF	TRGV4	.	TRGJ2	16	-1	-1	32
28	1.8300175158819377E-4	TGTGCCACCTGGGACGGGGGTAGTGATTGGATCAAGACGTTT	CATWDGGSDWIKTF	TRGV2	.	TRGJP2	17	-1	-1	19
28	1.8300175158819377E-4	TGTGCCACCTGGGACAGGCGGAGTTATTATAAGAAACTCTTT	CATWDRRSYYKKLF	TRGV3	.	TRGJ1	18	-1	-1	20
28	1.8300175158819377E-4	TGTGCTGCGTGGGTACTGTCTGGTTGGTTCAAGATATTT	CAAWVLSGWFKIF	TRGV10	.	TRGJP1	12	-1	-1	19
28	1.8300175158819377E-4	TGTGCTGCGTGGGATTTCCTACGTTGGTTCAAGATATTT	CAAWDFLRWFKIF	TRGV10	.	TRGJP1	15	-1	-1	22
28	1.8300175158819377E-4	TGTGCTGCGTGGGATTCTCCCCCTTATAAGAAACTCTTT	CAAWDSPPYKKLF	TRGV10	.	TRGJ1	15	-1	-1	23
28	1.8300175158819377E-4	TGTGCCTTGTGGGAGGGTAAATATTATAAGAAACTCTTT	CALWEGKYYKKLF	TRGV9	.	TRGJ1	15	-1	-1	18
28	1.8300175158819377E-4	TGTGCCACCTGGGACGGGCCGGAATATAAGAAACTCTTT	CATWDGPEYKKLF	TRGV2	.	TRGJ1	19	-1	-1	24
28	1.8300175158819377E-4	TGTGCCACCTGGGACAGGCATAATTATAAGAAACTCTTT	CATWDRHNYKKLF	TRGV3	.	TRGJ1	18	-1	-1	19
28	1.8300175158819377E-4	TGTGCTGCGTGGGATCCCGGTTGGTTCAAGATATTT	CAAWDPGWFKIF	TRGV10	.	TRGJP1	14	-1	-1	18
28	1.8300175158819377E-4	TGTGCTGCGTGGGAGGGTGGTTGGTTCAAGATATTT	CAAWEGGWFKIF	TRGV10	.	TRGJP1	13	-1	-1	17
28	1.8300175158819377E-4	TGTGCTGCGACGACCACTGGTTGGTTCAAGATATTT	CAATTTGWFKIF	TRGV10	.	TRGJP1	8	-1	-1	12
28	1.8300175158819377E-4	TGTGCCACCTGGGATGGGAATTATAAGAAACTCTTT	CATWDGNYKKLF	TRGV4	.	TRGJ1	17	-1	-1	19
28	1.8300175158819377E-4	TGTGCCACCTGGGATGGGCGGGAGAAACTCTTT	CATWDGREKLF	TRGV4	.	TRGJ1	18	-1	-1	22
28	1.8300175158819377E-4	TGTGCTGCGTGGGAATTTGGTTGGTTCAAGATATTT	CAAWEFGWFKIF	TRGV10	.	TRGJP1	13	-1	-1	17
28	1.8300175158819377E-4	TGTGCCACCTGGGATGGGCTCGAACCCAAGACGTTT	CATWDGLEPKTF	TRGV8	.	TRGJP2	18	-1	-1	26
28	1.8300175158819377E-4	TGTGCCACCTGGGACAGCTATCCGTGGGAACTCTTT	CATWDSYPWELF	TRGV5	.	TRGJ1	16	-1	-1	28
28	1.8300175158819377E-4	TGTGCCACCTGGGACAGGCCCAATAAGAAACTCTTT	CATWDRPNKKLF	TRGV5	.	TRGJ1	19	-1	-1	22
28	1.8300175158819377E-4	TGTGCCACCTGGGACAGAGAGAAGAAACTCTTT	CATWDREKKLF	TRGV3	.	TRGJ1	16	-1	-1	21
28	1.8300175158819377E-4	TGTGCCACCTGCGGTGTACCGAAACTCTTT	CATCGVPKLF	TRGV8	.	TRGJ1	10	-1	-1	20
28	1.8300175158819377E-4	TGTGCCACCTGGGACGGGCAAACACCGTGGAAACTCTTT	CATWDGQTPWKLF	TRGV2	.	TRGJ1	18	-1	-1	29
27	1.7646597474575828E-4	TGTGCCACCTGGGACGGGCGAGGGGCGGGCAATAGTAGTGATTGGATCAAGACGTTT	CATWDGRGAGNSSDWIKTF	TRGV2	.	TRGJP2	18	-1	-1	31
27	1.7646597474575828E-4	TGTGCTGCGTGGGATTGCCATGATTGGGAATCCACTGGTTGGTTCAAGATATTT	CAAWDCHDWESTGWFKIF	TRGV10	.	TRGJP1	15	-1	-1	31
27	1.7646597474575828E-4	TGTGCCTTGTGGGAGGCCCACGTCTACCCCTATTATTATAAGAAACTCTTT	CALWEAHVYPYYYKKLF	TRGV9	.	TRGJ1	15	-1	-1	31
27	1.7646597474575828E-4	TGTGCTGCGTGGGACCGAACCAACTCGAATTATTATAAGAAACTCTTT	CAAWDRTNSNYYKKLF	TRGV10	.	TRGJ1	13	-1	-1	21
27	1.7646597474575828E-4	TGTGCTGCGTGGTCCTCCATGGAACCTGGTTGGTTCAAGATATTT	CAAWSSMEPGWFKIF	TRGV10	.	TRGJP1	11	-1	-1	25
27	1.7646597474575828E-4	TGTGCTGCGTGGGATTATAAGGGAGATTATTATAAGAAACTCTTT	CAAWDYKGDYYKKLF	TRGV10	.	TRGJ1	16	-1	-1	25
27	1.7646597474575828E-4	TGTGCTGCGTGGGAGAACCCGAATAATTATTATAAGAAACTCTTT	CAAWENPNNYYKKLF	TRGV10	.	TRGJ1	13	-1	-1	24
27	1.7646597474575828E-4	TGTGCTGCGTGGGAACGGGAAACCACTGGTTGGTTCAAGATATTT	CAAWERETTGWFKIF	TRGV10	.	TRGJP1	13	-1	-1	21
27	1.7646597474575828E-4	TGTGCCACCTGGGACGGGCCTAGTAGTGATTGGATCAAGACGTTT	CATWDGPSSDWIKTF	TRGV2	.	TRGJP2	19	-1	-1	20
27	1.7646597474575828E-4	TGTGCCACCTGGGACGGGGAAGTGAGCGGTTATAAGAAACTCTTT	CATWDGEVSGYKKLF	TRGV2	.	TRGJ1	17	-1	-1	29
27	1.7646597474575828E-4	TGTGCTGCGTGGGGTCAATTGGGATATTATAAGAAACTCTTT	CAAWGQLGYYKKLF	TRGV10	.	TRGJ1	12	-1	-1	24
27	1.7646597474575828E-4	TGTGCTGCGTGGGATTATAGTGTCTATTATAAGAAACTCTTT	CAAWDYSVYYKKLF	TRGV10	.	TRGJ1	16	-1	-1	24
27	1.7646597474575828E-4	TGTGCTGCGTGGGATCCTAACACTGGTTGGTTCAAGATATTT	CAAWDPNTGWFKIF	TRGV10	.	TRGJP1	14	-1	-1	17
27	1.7646597474575828E-4	TGTGCTGCGTCCCTAAACCTTTATTATAAGAAACTCTTT	CAASLNLYYKKLF	TRGV10	.	TRGJ1	9	-1	-1	20
27	1.7646597474575828E-4	TGTGCTGCGTGGGCCCCTAATTATTATAAGAAACTCTTT	CAAWAPNYYKKLF	TRGV10	.	TRGJ1	12	-1	-1	18
27	1.7646597474575828E-4	TGTGCCTTGTGGGAGGTGCAGGGGTGGTTCAAGATATTT	CALWEVQGWFKIF	TRGV9	.	TRGJP1	19	-1	-1	21
27	1.7646597474575828E-4	TGTGCCACCTGGGACGGGCCTGGTTGGTTCAAGATATTT	CATWDGPGWFKIF	TRGV2	.	TRGJP1	19	-1	-1	19
27	1.7646597474575828E-4	TGTGCCACCTGGGACGGGCGGGTTTGGATCAAGACGTTT	CATWDGRVWIKTF	TRGV2	.	TRGJP2	18	-1	-1	23
27	1.7646597474575828E-4	TGTGCCACCTGGGACGGGCGAAATTATAAGAAACTCTTT	CATWDGRNYKKLF	TRGV2	.	TRGJ1	18	-1	-1	22
27	1.7646597474575828E-4	TGTGCCACCTGGGACGGGAATGGTTGGTTCAAGATATTT	CATWDGNGWFKIF	TRGV2	.	TRGJP1	17	-1	-1	20
27	1.7646597474575828E-4	TGTGCCACCTGGGACGGAATGAATTATAAGAAACTCTTT	CATWDGMNYKKLF	TRGV7	.	TRGJ1	14	-1	-1	22
27	1.7646597474575828E-4	TGTGCCACCTGGGACACGAATTATTATAAGAAACTCTTT	CATWDTNYYKKLF	TRGV7	.	TRGJ1	15	-1	-1	16
27	1.7646597474575828E-4	TGTGCCACCTGGGACAGTTGCGATTGGATCAAGACGTTT	CATWDSCDWIKTF	TRGV2	.	TRGJP2	14	-1	-1	15
27	1.7646597474575828E-4	TGTGCCACCTGGGACAGCCCCCGGGATAAGAAACTCTTT	CATWDSPRDKKLF	TRGV3	.	TRGJ1	19	-1	-1	25
27	1.7646597474575828E-4	TGTGCCACCTGGGACAGGCCCTCTTATAAGAAACTCTTT	CATWDRPSYKKLF	TRGV7	.	TRGJ1	19	-1	-1	23
27	1.7646597474575828E-4	TGTGCCACCTGGGACAGGGGGTATTATAAGAAACTCTTT	CATWDRGYYKKLF	TRGV3	.	TRGJ1	17	-1	-1	21
27	1.7646597474575828E-4	TGTGCTGCGTGGGATTTATGCCCTGAGAAACTCTTT	CAAWDLCPEKLF	TRGV10	.	TRGJ1	15	-1	-1	25
27	1.7646597474575828E-4	TGTGCCACCTGGGACGGGCGATATAAGAAACTCTTT	CATWDGRYKKLF	TRGV2	.	TRGJ1	18	-1	-1	21
27	1.7646597474575828E-4	TGTGCCACCTGGGACGGCACCGTCGGTACGTTT	CATWDGTVGTF	TRGV2	.	TRGJP2	23	-1	-1	27
27	1.7646597474575828E-4	TGTGCCACCTGGGACACCCTTTGGGAACTCTTT	CATWDTLWELF	TRGV5	.	TRGJ1	15	-1	-1	25
27	1.7646597474575828E-4	TGTGCCACCTGGGAGAATTATAAGAAACTCTTT	CATWENYKKLF	TRGV4	.	TRGJ1	13	-1	-1	16
27	1.7646597474575828E-4	TGTGCCACCTGGGAGGGTAAGAAACTCTTT	CATWEGKKLF	TRGV8	.	TRGJ1	13	-1	-1	17
27	1.7646597474575828E-4	TGTGCCACCTGGGACAGGCAGGAGAAACTCTTT	CATWDRQEKLF	TRGV7	.	TRGJ1	18	-1	-1	22
27	1.7646597474575828E-4	TGTGCTGCGTGGGACCCTAAGAAACTCTTT	CAAWDPKKLF	TRGV10	.	TRGJ1	13	-1	-1	17
27	1.7646597474575828E-4	TGTGCCACCTGGGCCTTGGTGAAACTCTTT	CATWALVKLF	TRGV4	.	TRGJ1	12	-1	-1	20
27	1.7646597474575828E-4	TGTGCCACCTGGTATAGGGGGGGTTATAAGAAACTCTTT	CATWYRGGYKKLF	TRGV2	.	TRGJ1	11	-1	-1	23
27	1.7646597474575828E-4	TGTGCCACCTGGGACGGCGGAGGTTATAAGAAACTCTTT	CATWDGGGYKKLF	TRGV2	.	TRGJ1	16	-1	-1	23
27	1.7646597474575828E-4	TGTGCCACCTGGGACGGGAATTGGATCAAGACGTTT	CATWDGNWIKTF	TRGV2	.	TRGJP2	17	-1	-1	19
27	1.7646597474575828E-4	TGTGCCACCTGGGTCACCCTGGTGGGTAAGAAACTCTTT	CATWVTLVGKKLF	TRGV3	.	TRGJ1	15	-1	-1	26
27	1.7646597474575828E-4	TGTGCCACCTGGGACGGGCCTTGTTGCAAACTCTTT	CATWDGPCCKLF	TRGV2	.	TRGJ1	19	-1	-1	27
27	1.7646597474575828E-4	TGTGCTGCGTGTCAACCCAGGGGCAATTATTATAAGAAACTCTTT	CAACQPRGNYYKKLF	TRGV10	.	TRGJ1	10	-1	-1	24
26	1.699301979033228E-4	TGTGCTGCGTGGGATTATTTCATACGCGAAATTCTAAGGGGTTATAAGAAACTCTTT	CAAWDYFIREILRGYKKLF	TRGV10	.	TRGJ1	16	-1	-1	41
26	1.699301979033228E-4	TGTGCTGCGTGGGGTCCCCACCTTAGCACTGGTTGGTTCAAGATATTT	CAAWGPHLSTGWFKIF	TRGV10	.	TRGJP1	12	-1	-1	23
26	1.699301979033228E-4	TGTGCTGCGTGGGATTCCCTTGATCCCACTGGTTGGTTCAAGATATTT	CAAWDSLDPTGWFKIF	TRGV10	.	TRGJP1	28	-1	-1	22
26	1.699301979033228E-4	TGTGCTGCGTGGGATACACATCCAAAGTATTATTATAAGAAACTCTTT	CAAWDTHPKYYYKKLF	TRGV10	.	TRGJ1	14	-1	-1	28
26	1.699301979033228E-4	TGTGCCACCTGGGACGGGCTACACTGTCTTTATTATAAGAAACTCTTT	CATWDGLHCLYYKKLF	TRGV2	.	TRGJ1	18	-1	-1	29
26	1.699301979033228E-4	TGTGCTGCGTGGGATTCCCCCTTTAATTATTATAAGAAACTCTTT	CAAWDSPFNYYKKLF	TRGV10	.	TRGJ1	15	-1	-1	24
26	1.699301979033228E-4	TGTGCTGCGTGGGATTACGACACCACTGGTTGGTTCAAGATATTT	CAAWDYDTTGWFKIF	TRGV10	.	TRGJP1	18	-1	-1	21
26	1.699301979033228E-4	TGTGCTGCGTGGATTCGTTGGGCCACTGGTTGGTTCAAGATATTT	CAAWIRWATGWFKIF	TRGV10	.	TRGJP1	17	-1	-1	22
26	1.699301979033228E-4	TGTGCCACCTGGGATGGGCGGAGTAGTGATTGGATCAAGACGTTT	CATWDGRSSDWIKTF	TRGV4	.	TRGJP2	18	-1	-1	21
26	1.699301979033228E-4	TGTGCCACCTGGGATGGGGTTCCTGGTTCTATAATGCAACTCTTT	CATWDGVPGSIMQLF	TRGV4	.	TRGJ1	17	-1	-1	29
26	1.699301979033228E-4	TGTGCCACCTGGGACAGGTCCCCGAATTATTATAAGAAACTCTTT	CATWDRSPNYYKKLF	TRGV5	.	TRGJ1	17	-1	-1	22
26	1.699301979033228E-4	TGTGCCACCTGGGACGGGTCTTCGTGTTATAAGAAACTCTTT	CATWDGSSCYKKLF	TRGV2	.	TRGJ1	17	-1	-1	26
26	1.699301979033228E-4	TGTGCCACCTGGGACAGGCCTCGGCATTATAAGAAACTCTTT	CATWDRPRHYKKLF	TRGV5	.	TRGJ1	20	-1	-1	25
26	1.699301979033228E-4	TGTGCCACCTGGGACAGGCCGGCGGGGTGGAAGAAACTCTTT	CATWDRPAGWKKLF	TRGV5	.	TRGJ1	19	-1	-1	30
26	1.699301979033228E-4	TGTGCTGCTCCCCAAAAAAGAGGTTGGTTCAAGATATTT	CAAPQKRGWFKIF	TRGV10	.	TRGJP1	7	-1	-1	21
26	1.699301979033228E-4	TGTGCTGCGTGGGATTTCCATTATTATAAGAAACTCTTT	CAAWDFHYYKKLF	TRGV10	.	TRGJ1	15	-1	-1	19
26	1.699301979033228E-4	TGTGCTGCGTGGGACACCTTTTATTATAAGAAACTCTTT	CAAWDTFYYKKLF	TRGV10	.	TRGJ1	13	-1	-1	20
26	1.699301979033228E-4	TGTGCTGCGCACGATACCACTGGTTGGTTCAAGATATTT	CAAHDTTGWFKIF	TRGV10	.	TRGJP1	8	-1	-1	13
26	1.699301979033228E-4	TGTGCCACCTGGGACGGGCGTCGTAATCAGAAACTCTTT	CATWDGRRNQKLF	TRGV2	.	TRGJ1	18	-1	-1	25
26	1.699301979033228E-4	TGTGCCACCTGGGACGGGACTGATTGGATCAAGACGTTT	CATWDGTDWIKTF	TRGV2	.	TRGJP2	17	-1	-1	20
26	1.699301979033228E-4	TGTGCCACCTGGGACAGGCTGTATTATAAGAAACTCTTT	CATWDRLYYKKLF	TRGV7	.	TRGJ1	21	-1	-1	21
26	1.699301979033228E-4	TGTGCCACCTGGGACAGGCCGGGATATAAGAAACTCTTT	CATWDRPGYKKLF	TRGV3	.	TRGJ2	19	-1	-1	24
26	1.699301979033228E-4	TGTGCCACCTGGGACAGGCGCGTCTTACAGAAACTCTTT	CATWDRRVLQKLF	TRGV3	.	TRGJ1	18	-1	-1	28
26	1.699301979033228E-4	TGTGCCACCTGGGATAGGGTCCGCGAGAAACTCTTT	CATWDRVREKLF	TRGV8	.	TRGJ1	17	-1	-1	25
26	1.699301979033228E-4	TGTGCCACCTGGGGTAAGCATAAGAAACTCTTT	CATWGKHKKLF	TRGV5	.	TRGJ1	12	-1	-1	19
26	1.699301979033228E-4	TGTGCCACCTGGGATGGGCTCCAGAAACTCTTT	CATWDGLQKLF	TRGV4	.	TRGJ1	22	-1	-1	22
26	1.699301979033228E-4	TGTGCCACCTGGGATAGGCTGAGGAAACTCTTT	CATWDRLRKLF	TRGV8	.	TRGJ1	18	-1	-1	23
26	1.699301979033228E-4	TGTGCCACCTGGGACGGGCACGAGAAACTCTTT	CATWDGHEKLF	TRGV2	.	TRGJ1	21	-1	-1	22
26	1.699301979033228E-4	TGTGCCACCTGGGACGGGGATAAGAAACTCTTT	CATWDGDKKLF	TRGV5	.	TRGJ1	17	-1	-1	19
26	1.699301979033228E-4	TGTGCCACCTGGGGCAGGGTGAAACTCTTT	CATWGRVKLF	TRGV5P	.	TRGJ1	17	-1	-1	20
26	1.699301979033228E-4	TGTGCCACCTGGGAACGGAAGAAACTCTTT	CATWERKKLF	TRGV4	.	TRGJ1	13	-1	-1	18
26	1.699301979033228E-4	TGTGCCTTATCCGATAAGAAACTCTTT	CALSDKKLF	TRGV2	.	TRGJ2	5	-1	-1	13
26	1.699301979033228E-4	TGTGCCACCTGGGTGAAGAAACTCTTT	CATWVKKLF	TRGV4	.	TRGJ1	12	-1	-1	15
26	1.699301979033228E-4	TGTGCCACGAGGAGGAAACTCTTT	CATRRKLF	TRGV4	.	TRGJ1	7	-1	-1	14
26	1.699301979033228E-4	TGTGCACATAAGAAACTCTTT	CAHKKLF	TRGV8	.	TRGJ1	4	-1	-1	7
26	1.699301979033228E-4	TGTGCTGCGTGGGTACAAAATTATTATAAGAAACTCTTT	CAAWVQNYYKKLF	TRGV10	.	TRGJ2	12	-1	-1	18
26	1.699301979033228E-4	TGTGCCACCTGGGACAGGCTAGCGTCTAAGAAACTCTTT	CATWDRLASKKLF	TRGV7	.	TRGJ1	18	-1	-1	26
26	1.699301979033228E-4	TGTGCTGCGTGCTTGCTTTATTATAAGAAACTCTTT	CAACLLYYKKLF	TRGV10	.	TRGJ1	10	-1	-1	17
26	1.699301979033228E-4	TGTGCTGCGTATACCACTGGTTGGTTCAAGATATTT	CAAYTTGWFKIF	TRGV10	.	TRGJP1	9	-1	-1	9
26	1.699301979033228E-4	TGTGCTGAATATTTCCGAGATTGGTTCAAGATATTT	CAEYFRDWFKIF	TRGV10	.	TRGJP1	6	-1	-1	20
26	1.699301979033228E-4	TGTGCCACCTGGGATTCGCTCCTTGGCCTCTTT	CATWDSLLGLF	TRGV5	.	TRGJ1	13	-1	-1	27
26	1.699301979033228E-4	TGTGCCACCTGGGACATCCAGAAACTCTTT	CATWDIQKLF	TRGV3	.	TRGJ1	15	-1	-1	19
26	1.699301979033228E-4	TGTGCTGCGCCCCATACCACTGGTTGGTTCAAGATATTT	CAAPHTTGWFKIF	TRGV10	.	TRGJP1	8	-1	-1	13
26	1.699301979033228E-4	TGTGCCACCTGGGACGGGGTGCCGGATAAGAAACTCTTT	CATWDGVPDKKLF	TRGV2	.	TRGJ1	17	-1	-1	25
26	1.699301979033228E-4	TGTGCCGCCATGTCACGGTATAAGAAACTCTTT	CAAMSRYKKLF	TRGV2	.	TRGJ1	8	-1	-1	18
26	1.699301979033228E-4	TGTGCTGCGTGGGATTATTGGAGCGGGTTCAAGATATTT	CAAWDYWSGFKIF	TRGV10	.	TRGJP1	16	-1	-1	25
25	1.633944210608873E-4	TGTGCTGCGTGGGAAAGCCTCAGGTCTTATCAGAATTATTATAAGAAACTCTTT	CAAWESLRSYQNYYKKLF	TRGV10	.	TRGJ1	13	-1	-1	32
25	1.633944210608873E-4	TGTGCTGCGTGGGGACATACCCGGGGCATATATTATAAGAAACTCTTT	CAAWGHTRGIYYKKLF	TRGV10	.	TRGJ1	12	-1	-1	30
25	1.633944210608873E-4	TGTGCTGCGTGGGATTATGAGGATACCACTGGTTGGTTCAAGATATTT	CAAWDYEDTTGWFKIF	TRGV10	.	TRGJP1	16	-1	-1	22
25	1.633944210608873E-4	TGTGCCACCTGGGACGGACAAGAGTTGGGCAAAAAAATCAAGGTATTT	CATWDGQELGKKIKVF	TRGV2	.	TRGJP	16	-1	-1	15
25	1.633944210608873E-4	TGTGCTGCGTGGGCCCCCAATACCACTGGTTGGTTCAAGATATTT	CAAWAPNTTGWFKIF	TRGV10	.	TRGJP1	12	-1	-1	19
25	1.633944210608873E-4	TGTGCTGCGTGGGATTATCAGGACCCTGGTTGGTTCAAGATATTT	CAAWDYQDPGWFKIF	TRGV10	.	TRGJP1	16	-1	-1	22
25	1.633944210608873E-4	TGTGCTGCGTGGGATCGCAACCTGAATTATTATAAGAAACTCTTT	CAAWDRNLNYYKKLF	TRGV10	.	TRGJ1	14	-1	-1	23
25	1.633944210608873E-4	TGTGCTGCGTGGGAGCCACTTCTGAATTATTATAAGAAACTCTTT	CAAWEPLLNYYKKLF	TRGV10	.	TRGJ1	13	-1	-1	19
25	1.633944210608873E-4	TGTGCCACCTGTCTCGCTTCAGTGAATTATTATAAGAAACTCTTT	CATCLASVNYYKKLF	TRGV2	.	TRGJ1	10	-1	-1	23
25	1.633944210608873E-4	TGTGCCACCTGGGGATTGGAGTTGGGCAAAAAAATCAAGGTATTT	CATWGLELGKKIKVF	TRGV2	.	TRGJP	12	-1	-1	18
25	1.633944210608873E-4	TGTGCCACCTGGGACGGGATTAGTAGTGATTGGATCAAGACGTTT	CATWDGISSDWIKTF	TRGV2	.	TRGJP2	17	-1	-1	20
25	1.633944210608873E-4	TGTGCCACCTGGGACAGGCCCCGCGTGAGAAGGAAGAAACTCTTT	CATWDRPRVRRKKLF	TRGV7	.	TRGJ1	19	-1	-1	33
25	1.633944210608873E-4	TGTGCCACCCAACCCCGTAATCCCCTGCGAAATAAGAAACTCTTT	CATQPRNPLRNKKLF	TRGV2	.	TRGJ1	8	-1	-1	31
25	1.633944210608873E-4	TGTGCTGCGTGGGGTAGGGCCACTGGTTGGTTCAAGATATTT	CAAWGRATGWFKIF	TRGV10	.	TRGJP1	12	-1	-1	19
25	1.633944210608873E-4	TGTGCTGCGTGGGATTATCATTATGATTATAAGAAACTCTTT	CAAWDYHYDYKKLF	TRGV10	.	TRGJ1	16	-1	-1	22
25	1.633944210608873E-4	TGTGCTGCGTGGGATCTACCAAATTATTATAAGAAACTCTTT	CAAWDLPNYYKKLF	TRGV10	.	TRGJ1	18	-1	-1	21
25	1.633944210608873E-4	TGTGCTGCGTGGGACAGGGGCCGTTATTATAAGAAACTCTTT	CAAWDRGRYYKKLF	TRGV10	.	TRGJ1	13	-1	-1	23
25	1.633944210608873E-4	TGTGCCACCTGGGACGGCAGTAGTGATTGGATCAAGACGTTT	CATWDGSSDWIKTF	TRGV2	.	TRGJP2	16	-1	-1	18
25	1.633944210608873E-4	TGTGCCACCTGGGACGGGATTGGGGGGTATAAGAAACTCTTT	CATWDGIGGYKKLF	TRGV3	.	TRGJ1	17	-1	-1	27
25	1.633944210608873E-4	TGTGCCACCTGGGACGAGACCACTGGTTGGTTCAAGATATTT	CATWDETTGWFKIF	TRGV2	.	TRGJP1	15	-1	-1	18
25	1.633944210608873E-4	TGTGCTGCGTGGGAGACCACTGGTTGGTTCAAGATATTT	CAAWETTGWFKIF	TRGV10	.	TRGJP1	13	-1	-1	15
25	1.633944210608873E-4	TGTGCCACCTGGGACGGCCACAGGGATAAGAAACTCTTT	CATWDGHRDKKLF	TRGV2	.	TRGJ1	16	-1	-1	25
25	1.633944210608873E-4	TGTGCTGCGCGGACCACTGGTTGGTTCAAGATATTT	CAARTTGWFKIF	TRGV10	.	TRGJP1	11	-1	-1	12
25	1.633944210608873E-4	TGTGCCACCTGGGGCCAGCCCAATAAGAAACTCTTT	CATWGQPNKKLF	TRGV3	.	TRGJ1	12	-1	-1	22
25	1.633944210608873E-4	TGTGCTGCCCCGGTTGGTTGGTTCAAGATATTT	CAAPVGWFKIF	TRGV10	.	TRGJP1	7	-1	-1	14
25	1.633944210608873E-4	TGTGCCACCTGGGACACCCATAAGAAACTCTTT	CATWDTHKKLF	TRGV5	.	TRGJ1	15	-1	-1	19
25	1.633944210608873E-4	TGTGCCACGTTGCGTTATTATAAGAAACTCTTT	CATLRYYKKLF	TRGV3	.	TRGJ1	7	-1	-1	14
25	1.633944210608873E-4	TGTGCCACCTGGGATTCCGAGAAACTCTTT	CATWDSEKLF	TRGV4	.	TRGJ1	14	-1	-1	19
25	1.633944210608873E-4	TGTGCCACCCGTGATAAGAAACTCTTT	CATRDKKLF	TRGV8	.	TRGJ1	15	-1	-1	13
25	1.633944210608873E-4	TGTGCCACCTGGGACGGGCTCCGGTATAAGAAACTCTTT	CATWDGLRYKKLF	TRGV2	.	TRGJ1	22	-1	-1	24
25	1.633944210608873E-4	TGTGCCACCTGGGACAGGCCTGAGTATAAGAAACTCTTT	CATWDRPEYKKLF	TRGV3	.	TRGJ1	21	-1	-1	24
25	1.633944210608873E-4	TGTGCCACCTGGGACGGCAGGAATAAGAAACTCTTT	CATWDGRNKKLF	TRGV2	.	TRGJ1	16	-1	-1	22
25	1.633944210608873E-4	TGTGCCACCTGGGACAGGCGTGGTGAGAAACTCTTT	CATWDRRGEKLF	TRGV5	.	TRGJ1	21	-1	-1	25
25	1.633944210608873E-4	TGTGCCCCCCTAGGGGAAAAGAAACTCTTT	CAPLGEKKLF	TRGV7	.	TRGJ1	8	-1	-1	18
25	1.633944210608873E-4	TGTGCCACCTGGGGTAGTAAGAAACTCTTT	CATWGSKKLF	TRGV4	.	TRGJ1	12	-1	-1	17
25	1.633944210608873E-4	TGTGCCACCTGGGACGGGGCCGGAGTGTTGGGGAAACTCTTT	CATWDGAGVLGKLF	TRGV2	.	TRGJ1	21	-1	-1	32
25	1.633944210608873E-4	TGTGTGGGCCCTCGCCCCACTGGTTGGTTCAAGATATTT	CVGPRPTGWFKIF	TRGV10	.	TRGJP1	3	-1	-1	16
25	1.633944210608873E-4	TGTGCTGCGTGGGTCCTCAATTATTATAAGAAACTCTTT	CAAWVLNYYKKLF	TRGV10	.	TRGJ1	12	-1	-1	18
25	1.633944210608873E-4	TGTGCTGCGTGGGATTCAGCTGGTTGGTTCAAGATATTT	CAAWDSAGWFKIF	TRGV10	.	TRGJP1	15	-1	-1	19
25	1.633944210608873E-4	TGTGCCTTGTGGGAGGTGGGCGATTGGATCAAGACGTTT	CALWEVGDWIKTF	TRGV9	.	TRGJP2	17	-1	-1	21
25	1.633944210608873E-4	TGTGCCACCTGGGACGGCGGGGGGTATAAGAAACTCTTT	CATWDGGGYKKLF	TRGV2	.	TRGJ1	16	-1	-1	24
25	1.633944210608873E-4	TGTGCTGCGTGGGCCACTGGTTGGTTCAAGATATTT	CAAWATGWFKIF	TRGV10	.	TRGJP1	12	-1	-1	13
25	1.633944210608873E-4	TGTGCCACCTGGGACGGGCGCAGGTGGATGCTCTTT	CATWDGRRWMLF	TRGV2	.	TRGJ1	18	-1	-1	30
25	1.633944210608873E-4	TGTGACAACTTGGCGGGGAAACTCTTT	CDNLAGKLF	TRGV8	.	TRGJ1	12	-1	-1	17
25	1.633944210608873E-4	TGTGCTGCGTCGCAGTTAAATTATTATAAGAAACTCTTT	CAASQLNYYKKLF	TRGV10	.	TRGJ1	9	-1	-1	18
25	1.633944210608873E-4	TGTGCCACCTGGGACGGGCTCTATAAGAAACTCTTT	CATWDGLYKKLF	TRGV2	.	TRGJ1	18	-1	-1	21
24	1.568586442184518E-4	TGTGCTGCGTGGGATTATACGCAGCTTTCGTCGCGAAATACCACTGGTTGGTTCAAGATATTT	CAAWDYTQLSSRNTTGWFKIF	TRGV10	.	TRGJP1	16	-1	-1	37
24	1.568586442184518E-4	TGTGCTGCGTGGGATTACAATATCGGTACCACTGGTTGGTTCAAGATATTT	CAAWDYNIGTTGWFKIF	TRGV10	.	TRGJP1	17	-1	-1	26
24	1.568586442184518E-4	TGTGCCACCTGGGACGGGCTGGTAAGTAGTGATTGGATCAAGACGTTT	CATWDGLVSSDWIKTF	TRGV2	.	TRGJP2	18	-1	-1	24
24	1.568586442184518E-4	TGTGCCACCTGGGACGGGCCTCACCCCGCTGATTGGATCAAGACGTTT	CATWDGPHPADWIKTF	TRGV2	.	TRGJP2	19	-1	-1	29
24	1.568586442184518E-4	TGTGCCACCTGGGACGGGCCGGGTACCACTGGTTGGTTCAAGATATTT	CATWDGPGTTGWFKIF	TRGV2	.	TRGJP1	19	-1	-1	23
24	1.568586442184518E-4	TGTGCTGCGTGGGATGCGTGGCGAGAGGGTTGGTTCAAGATATTT	CAAWDAWREGWFKIF	TRGV10	.	TRGJP1	14	-1	-1	27
24	1.568586442184518E-4	TGTGCCACCTGGGATAAGCGTAGTAGTGATTGGATCAAGACGTTT	CATWDKRSSDWIKTF	TRGV8	.	TRGJP2	21	-1	-1	20
24	1.568586442184518E-4	TGTGCCACCTGGGACGGGCTATCGTATGATTGGATCAAGACGTTT	CATWDGLSYDWIKTF	TRGV2	.	TRGJP2	18	-1	-1	19
24	1.568586442184518E-4	TGTGCTGCGTGGGCGCAATCGAATTATTATAAGAAACTCTTT	CAAWAQSNYYKKLF	TRGV10	.	TRGJ1	12	-1	-1	18
24	1.568586442184518E-4	TGTGCTGCGTGGGATATGGTGAAAGTTTGGTTCAAGATATTT	CAAWDMVKVWFKIF	TRGV10	.	TRGJP1	14	-1	-1	26
24	1.568586442184518E-4	TGTGCCACCTGGGACGGGCCGGCATATTATAAGAAACTCTTT	CATWDGPAYYKKLF	TRGV2	.	TRGJ2	19	-1	-1	24
24	1.568586442184518E-4	TGTGCCACCTGGGACAGGCCAGTCCATTATAAGAAACTCTTT	CATWDRPVHYKKLF	TRGV3	.	TRGJ1	24	-1	-1	25
24	1.568586442184518E-4	TGTGCTGCGTGGGATACAGCGAGTTGGTTCAAGATATTT	CAAWDTASWFKIF	TRGV10	.	TRGJP1	14	-1	-1	22
24	1.568586442184518E-4	TGTGCCTTGTGGGAGGGCACTGGTTGGTTCAAGATATTT	CALWEGTGWFKIF	TRGV9	.	TRGJP1	19	-1	-1	17
24	1.568586442184518E-4	TGTGCCACCTGGGCCCCGAATTATTATAAGAAACTCTTT	CATWAPNYYKKLF	TRGV8	.	TRGJ1	12	-1	-1	16
24	1.568586442184518E-4	TGTGCCACCTGGGATAGGCCTTATTATAAGAAACTCTTT	CATWDRPYYKKLF	TRGV8	.	TRGJ1	20	-1	-1	20
24	1.568586442184518E-4	TGTGCCACCTGGGACGGCCATGATTATAAGAAACTCTTT	CATWDGHDYKKLF	TRGV2	.	TRGJ1	16	-1	-1	19
24	1.568586442184518E-4	TGTGCCACCTGGGACAGGCCCTATTATAAGAAACTCTTT	CATWDRPYYKKLF	TRGV7	.	TRGJ1	19	-1	-1	21
24	1.568586442184518E-4	TGTGCCACCTGTTCCTCGTATTATAAGAAACTCTTT	CATCSSYYKKLF	TRGV4	.	TRGJ1	10	-1	-1	18
24	1.568586442184518E-4	TGTGCCACCTGGGAACTCTATTATAAGAAACTCTTT	CATWELYYKKLF	TRGV2	.	TRGJ1	13	-1	-1	18
24	1.568586442184518E-4	TGTGCCACCTGGGGAGCGAGAGAGAAACTCTTT	CATWGAREKLF	TRGV8	.	TRGJ1	12	-1	-1	22
24	1.568586442184518E-4	TGTGCCACCTGGGACAGGCTGGAGAAACTCTTT	CATWDRLEKLF	TRGV7	.	TRGJ1	18	-1	-1	22
24	1.568586442184518E-4	TGTGCTGCGTGGGATGTTACCACTGGTTGGTTCAAGATATTT	CAAWDVTTGWFKIF	TRGV10	.	TRGJP1	14	-1	-1	17
24	1.568586442184518E-4	TGTGCCACCTGGGATGCGGCCAATAGTTATAAGAAACTCTTT	CATWDAANSYKKLF	TRGV4	.	TRGJ1	23	-1	-1	26
24	1.568586442184518E-4	TGTGCCACCTGGGATGGGCTAGGGGAACTGAAGAAACTCTTT	CATWDGLGELKKLF	TRGV4	.	TRGJ1	18	-1	-1	30
24	1.568586442184518E-4	TGTGCCACCTGGGACGGGCCACTAGCCTATAAGAAACTCTTT	CATWDGPLAYKKLF	TRGV2	.	TRGJ1	19	-1	-1	27
24	1.568586442184518E-4	TGTGCTGCGTGGGACCTCGATTATTATAAGAAACTCTTT	CAAWDLDYYKKLF	TRGV10	.	TRGJ1	13	-1	-1	16
24	1.568586442184518E-4	TGTGCCACCTGGGATAGTGAAGATGGGAAGAAACTCTTT	CATWDSEDGKKLF	TRGV5	.	TRGJ1	16	-1	-1	27
24	1.568586442184518E-4	TGTGCCACCTGGGACGCCTATTGGTATAAGAAACTCTTT	CATWDAYWYKKLF	TRGV2	.	TRGJ1	15	-1	-1	24
24	1.568586442184518E-4	TGTGCCACCTGGGACGGGCTTCATTATAAGAAACTCTTT	CATWDGLHYKKLF	TRGV2	.	TRGJ1	18	-1	-1	22
24	1.568586442184518E-4	TGTGCCACCTGGGACGGGCCGGGGTATAAGAAACTCTTT	CATWDGPGYKKLF	TRGV2	.	TRGJ1	19	-1	-1	24
24	1.568586442184518E-4	TGTGCCACCTGGGACGAAATTTATTATAAGAAACTCTTT	CATWDEIYYKKLF	TRGV2	.	TRGJ1	15	-1	-1	20
24	1.568586442184518E-4	TGTGCCACCTGGGACAGGCGTTATTATAAGAAACTCTTT	CATWDRRYYKKLF	TRGV3	.	TRGJ1	18	-1	-1	20
24	1.568586442184518E-4	TGTGCCACCTGGGATAGACCCAATAAGAAACTCTTT	CATWDRPNKKLF	TRGV8	.	TRGJ1	19	-1	-1	22
24	1.568586442184518E-4	TGTGCCACCTGGGGAAGCTATGGGAAACTCTTT	CATWGSYGKLF	TRGV4	.	TRGJ1	12	-1	-1	23
24	1.568586442184518E-4	TGTGCCACCTGGGATGGCTTGAAGAAACTCTTT	CATWDGLKKLF	TRGV4	.	TRGJ1	16	-1	-1	21
24	1.568586442184518E-4	TGTGCCACCTCGGACTTTGTGAAACTCTTT	CATSDFVKLF	TRGV4	.	TRGJ1	13	-1	-1	20
24	1.568586442184518E-4	TGTGCCACCTATTATTATAAGAAACTCTTT	CATYYYKKLF	TRGV3	.	TRGJ1	9	-1	-1	10
24	1.568586442184518E-4	TGTGCTGCGTGGGATCTCGCGATTATGTATTATAAGAAACTCTTT	CAAWDLAIMYYKKLF	TRGV10	.	TRGJ1	14	-1	-1	27
24	1.568586442184518E-4	TGTGCCACCTGGGGTAGAGATCCCTTTACGGTTAAGAAACTCTTT	CATWGRDPFTVKKLF	TRGV4	.	TRGJ1	12	-1	-1	32
24	1.568586442184518E-4	TGTGCCACCTGGGATGGGCTAGAGATAAGGTATAAGAAACTCTTT	CATWDGLEIRYKKLF	TRGV4	.	TRGJ1	18	-1	-1	30
24	1.568586442184518E-4	TGTGCCACCTGGGACCGGGAGTTGGGCAAAAAAATCAAGGTATTT	CATWDRELGKKIKVF	TRGV3	.	TRGJP	17	-1	-1	18
24	1.568586442184518E-4	TGTGCCACCTGGGACGGGCCGGGAAGTGATTGGATCAAGACGTTT	CATWDGPGSDWIKTF	TRGV2	.	TRGJP2	19	-1	-1	24
24	1.568586442184518E-4	TGTGCCACCTGGGACGGGCGGAAAGGTGATTGGATCAAGACGTTT	CATWDGRKGDWIKTF	TRGV2	.	TRGJP2	18	-1	-1	25
24	1.568586442184518E-4	TGTGCCACCTGGGACGGGCGAGCAGGGCCTAAGAAACTCTTT	CATWDGRAGPKKLF	TRGV2	.	TRGJ1	18	-1	-1	29
24	1.568586442184518E-4	TGTGCCACCTGGGACAGGCTCTTAGGGTATAAGAAACTCTTT	CATWDRLLGYKKLF	TRGV3	.	TRGJ1	18	-1	-1	27
24	1.568586442184518E-4	TGTGCCACCTGGGCATCGGGGAATTATAAGAAACTCTTT	CATWASGNYKKLF	TRGV8	.	TRGJ2	12	-1	-1	22
24	1.568586442184518E-4	TGTGCCACCTGGGGGAGTAGTGATTGGATCAAGACGTTT	CATWGSSDWIKTF	TRGV2	.	TRGJP2	12	-1	-1	15
24	1.568586442184518E-4	TGTGCTCACAAGCTCTATTATTATAAGAAACTCTTT	CAHKLYYYKKLF	TRGV10	.	TRGJ1	5	-1	-1	16
24	1.568586442184518E-4	TGTGCCACCTGGGATTGGGTATATGGGAAACTCTTT	CATWDWVYGKLF	TRGV8	.	TRGJ1	17	-1	-1	26
24	1.568586442184518E-4	TGTGCCACGCGATATAGTGATTGGATCAAGACGTTT	CATRYSDWIKTF	TRGV2	.	TRGJP2	7	-1	-1	11
24	1.568586442184518E-4	TGTGCTGCGTGGGTAAGATGGTTCAAGATATTT	CAAWVRWFKIF	TRGV10	.	TRGJP1	12	-1	-1	18
24	1.568586442184518E-4	TGTGCCACCTGGGATTTGGGCAGGAAACTCTTT	CATWDLGRKLF	TRGV4	.	TRGJ1	14	-1	-1	23
24	1.568586442184518E-4	TGTGCCACCTGGGACAGGCGAAAGAAACTCTTT	CATWDRRKKLF	TRGV5	.	TRGJ1	18	-1	-1	21
24	1.568586442184518E-4	TGTGCCACCTGGGAAGCTTATAAGAAACTCTTT	CATWEAYKKLF	TRGV2	.	TRGJ1	13	-1	-1	17
24	1.568586442184518E-4	TGTGCTGCGTGGGGGTGGTTCAAGATATTT	CAAWGWFKIF	TRGV10	.	TRGJP1	12	-1	-1	12
24	1.568586442184518E-4	TGTGCCACCAAGCCGGGTAAGAAACTCTTT	CATKPGKKLF	TRGV4	.	TRGJ1	8	-1	-1	17
24	1.568586442184518E-4	TGTGCCACCTGGGATGGGAAACTCTTT	CATWDGKLF	TRGV8	.	TRGJ1	17	-1	-1	17
24	1.568586442184518E-4	TGTGCCACCTGGGACGGGCGGGGGGTCTATTATAAGAAACTCTTT	CATWDGRGVYYKKLF	TRGV2	.	TRGJ1	18	-1	-1	27
24	1.568586442184518E-4	TGTGCCTTGTGGGAGAAGAATTATTATAAGAAACTCTTT	CALWEKNYYKKLF	TRGV9	.	TRGJ1	14	-1	-1	17
24	1.568586442184518E-4	TGTGCCACCTGGGACGGTCCTTATTATAAGAAACTCTTT	CATWDGPYYKKLF	TRGV2	.	TRGJ1	19	-1	-1	20
24	1.568586442184518E-4	TGTGCCACCTGGGACGGGCCCCGTAAGAAACTCTTT	CATWDGPRKKLF	TRGV2	.	TRGJ2	20	-1	-1	23
23	1.5032286737601632E-4	TGTGCCACCTGGGACAGGCCCATCCCTGTCCCACCCCTGAAACACTCGCCGAAATTGAATTATTATAAGAAACTCTTT	CATWDRPIPVPPLKHSPKLNYYKKLF	TRGV5	.	TRGJ1	25	-1	-1	52
23	1.5032286737601632E-4	TGTGCTGCGTGGTGTGACCGTCTTGGCATAGCCACTGGTTGGTTCAAGATATTT	CAAWCDRLGIATGWFKIF	TRGV10	.	TRGJP1	11	-1	-1	27
23	1.5032286737601632E-4	TGTGCCTTGTGGGAGGTGCAGTTGGGGGATAACACTGGTTGGTTCAAGATATTT	CALWEVQLGDNTGWFKIF	TRGV9	.	TRGJP1	19	-1	-1	28
23	1.5032286737601632E-4	TGTGCCACCTGGGATGGGCCTCGAATTAAGGAGTATTATAAGAAACTCTTT	CATWDGPRIKEYYKKLF	TRGV4	.	TRGJ1	19	-1	-1	33
23	1.5032286737601632E-4	TGTGCTGCGTGGGATTATTTTGATGGCACTGGTTGGTTCAAGATATTT	CAAWDYFDGTGWFKIF	TRGV10	.	TRGJP1	16	-1	-1	26
23	1.5032286737601632E-4	TGTGCTGCGTGGGTCACCCCTCCGAATTATTATAAGAAACTCTTT	CAAWVTPPNYYKKLF	TRGV10	.	TRGJ1	12	-1	-1	22
23	1.5032286737601632E-4	TGTGCTGCGTGGGATTATAAAACCTTTTATTATAAGAAACTCTTT	CAAWDYKTFYYKKLF	TRGV10	.	TRGJ1	16	-1	-1	26
23	1.5032286737601632E-4	TGTGCTGCGTGGGATACAGATTTGAATTATTATAAGAAACTCTTT	CAAWDTDLNYYKKLF	TRGV10	.	TRGJ1	14	-1	-1	19
23	1.5032286737601632E-4	TGTGCCACCTGGGATCTCGGCTCTAGTGATTGGATCAAGACGTTT	CATWDLGSSDWIKTF	TRGV8	.	TRGJP2	14	-1	-1	23
23	1.5032286737601632E-4	TGTGCCACCTGGGATGTCTCCGACGTGATACGTACGAAACTCTTT	CATWDVSDVIRTKLF	TRGV4	.	TRGJ1	15	-1	-1	32
23	1.5032286737601632E-4	TGTGCCACCTGGGACGGGCCCTCTGGTGATTGGATCAAGACGTTT	CATWDGPSGDWIKTF	TRGV2	.	TRGJP2	20	-1	-1	25
23	1.5032286737601632E-4	TGTGCTGCCTACCATCATACCACTGGTTGGTTCAAGATATTT	CAAYHHTTGWFKIF	TRGV10	.	TRGJP1	7	-1	-1	16
23	1.5032286737601632E-4	TGTGCCACCTGGGACGGGCTACGGTATTATAAGAAACTCTTT	CATWDGLRYYKKLF	TRGV2	.	TRGJ1	18	-1	-1	24
23	1.5032286737601632E-4	TGTGCCACCTGGGACAGGTCGCGGGTTTATAAGAAACTCTTT	CATWDRSRVYKKLF	TRGV5	.	TRGJ1	17	-1	-1	26
23	1.5032286737601632E-4	TGTGCCACCTGGGACGGGCCTTGTTATAAGAAACTCTTT	CATWDGPCYKKLF	TRGV2	.	TRGJ1	19	-1	-1	20
23	1.5032286737601632E-4	TGTGCCACCTGGGACGAACATTATTATAAGAAACTCTTT	CATWDEHYYKKLF	TRGV2	.	TRGJ1	15	-1	-1	19
23	1.5032286737601632E-4	TGTGCCACCTGGGACAGGCTTTATTATAAGAAACTCTTT	CATWDRLYYKKLF	TRGV3	.	TRGJ1	18	-1	-1	20
23	1.5032286737601632E-4	TGTGCCACCTGGGACAGGCTGGGTTATAAGAAACTCTTT	CATWDRLGYKKLF	TRGV3	.	TRGJ1	18	-1	-1	23
23	1.5032286737601632E-4	TGTGCCACCTGGGACAGGCATGGATATAAGAAACTCTTT	CATWDRHGYKKLF	TRGV5	.	TRGJ1	21	-1	-1	24
23	1.5032286737601632E-4	TGTGCCACCCCCCCGCTTGATTATTATAAGAAACTCTTT	CATPPLDYYKKLF	TRGV4	.	TRGJ1	8	-1	-1	19
23	1.5032286737601632E-4	TGTGCTGCTGTTCGTTATTATTATAAGAAACTCTTT	CAAVRYYYKKLF	TRGV10	.	TRGJ1	7	-1	-1	16
23	1.5032286737601632E-4	TGTGCCACCTGGGTACTTTGGTATAAGAAACTCTTT	CATWVLWYKKLF	TRGV4	.	TRGJ1	12	-1	-1	21
23	1.5032286737601632E-4	TGTGCCACCTGGGACGTGGGTTATAAGAAACTCTTT	CATWDVGYKKLF	TRGV3	.	TRGJ1	14	-1	-1	20
23	1.5032286737601632E-4	TGTGCCACTCCGAACGGTTGTAAGAAACTCTTT	CATPNGCKKLF	TRGV4	.	TRGJ1	7	-1	-1	17
23	1.5032286737601632E-4	TGTGCCACCTGGGACCATTATAAGAAACTCTTT	CATWDHYKKLF	TRGV2	.	TRGJ1	14	-1	-1	16
23	1.5032286737601632E-4	TGTGCCACCTGGGACGTTTTTAAGAAACTCTTT	CATWDVFKKLF	TRGV5	.	TRGJ1	14	-1	-1	17
23	1.5032286737601632E-4	TGTGCCACCTGGGATCGAGAGAAACTCTTT	CATWDREKLF	TRGV8	.	TRGJ1	14	-1	-1	19
23	1.5032286737601632E-4	TGTGCCACCTGGGATAGCGAGAAACTCTTT	CATWDSEKLF	TRGV8	.	TRGJ1	16	-1	-1	19
23	1.5032286737601632E-4	TGTGCCACCTGGGAGGGAGAGAAACTCTTT	CATWEGEKLF	TRGV5	.	TRGJ1	13	-1	-1	19
23	1.5032286737601632E-4	TGTGCCACCCTTGGAAGAGGGAAACTCTTT	CATLGRGKLF	TRGV8	.	TRGJ1	8	-1	-1	20
23	1.5032286737601632E-4	TGTGCCACCCTTGACTATAAGAAACTCTTT	CATLDYKKLF	TRGV4	.	TRGJ1	8	-1	-1	15
23	1.5032286737601632E-4	TGTGCCACGGGTCACAAGAAACTCTTT	CATGHKKLF	TRGV4	.	TRGJ1	7	-1	-1	15
23	1.5032286737601632E-4	TGTGCTGCGTGGGATTGTTATACCACTGGTTGGTTCAAGATATTT	CAAWDCYTTGWFKIF	TRGV10	.	TRGJP1	15	-1	-1	18
23	1.5032286737601632E-4	TGTGCTGCGTGGGATTATTTAGAAGCGAGGTGGTTCAAGATATTT	CAAWDYLEARWFKIF	TRGV10	.	TRGJP1	16	-1	-1	30
23	1.5032286737601632E-4	TGTGCCTTGTGGAATTTATATACCACTGGTTGGTTCAAGATATTT	CALWNLYTTGWFKIF	TRGV9	.	TRGJP1	11	-1	-1	16
23	1.5032286737601632E-4	TGTGCCACCTGGGACCCACTTCCGAATTATTATAAGAAACTCTTT	CATWDPLPNYYKKLF	TRGV2	.	TRGJ2	14	-1	-1	22
23	1.5032286737601632E-4	TGTGCCACCTGGGACGGGCCGTGTGGTGATTGGATCAAGACGTTT	CATWDGPCGDWIKTF	TRGV2	.	TRGJP2	19	-1	-1	22
23	1.5032286737601632E-4	TGTGCCACCTGGGACGGGCGTGAGAGTGATTGGATCAAGACGTTT	CATWDGRESDWIKTF	TRGV2	.	TRGJP2	18	-1	-1	24
23	1.5032286737601632E-4	TGTGCCACCTGGTTACATAGTAGTGATTGGATCAAGACGTTT	CATWLHSSDWIKTF	TRGV2	.	TRGJP2	11	-1	-1	13
23	1.5032286737601632E-4	TGTGCCACCTGGGACAGGCCGGGTTATTATAAGAAACTCTTT	CATWDRPGYYKKLF	TRGV7	.	TRGJ1	19	-1	-1	23
23	1.5032286737601632E-4	TGTGCTGCGTGGGCCCCGACTGGTTGGTTCAAGATATTT	CAAWAPTGWFKIF	TRGV10	.	TRGJP1	12	-1	-1	18
23	1.5032286737601632E-4	TGTGCTGCGTGGGATGAAAATTATTATAAGAAACTCTTT	CAAWDENYYKKLF	TRGV10	.	TRGJ1	14	-1	-1	18
23	1.5032286737601632E-4	TGTGCCACCTGGGATGGACGGGGTTATAAGAAACTCTTT	CATWDGRGYKKLF	TRGV4	.	TRGJ1	16	-1	-1	23
23	1.5032286737601632E-4	TGTGCCACCTGGGACGGACTCGGGTATAAGAAACTCTTT	CATWDGLGYKKLF	TRGV5	.	TRGJ1	14	-1	-1	24
23	1.5032286737601632E-4	TGTGCCACCTGGGACCCGCCCTCTAAGAAACTCTTT	CATWDPPSKKLF	TRGV2	.	TRGJ1	20	-1	-1	23
23	1.5032286737601632E-4	TGTGCCACCTGGGAGGATAAGAAACTCTTT	CATWEDKKLF	TRGV7	.	TRGJ1	13	-1	-1	16
23	1.5032286737601632E-4	TGTGCCTCCTTTAAGAAACTCTTT	CASFKKLF	TRGV8	.	TRGJ1	9	-1	-1	11
23	1.5032286737601632E-4	TGTGCCACTTTCAAACTCTTT	CATFKLF	TRGV4	.	TRGJ1	7	-1	-1	12
23	1.5032286737601632E-4	TGTGCTGCGTGGAACTCTAATACCACTGGTTGGTTCAAGATATTT	CAAWNSNTTGWFKIF	TRGV10	.	TRGJP1	25	-1	-1	19
23	1.5032286737601632E-4	TGTGCTGCGGTCCCCGGGTCGAATTATTATAAGAAACTCTTT	CAAVPGSNYYKKLF	TRGV10	.	TRGJ1	8	-1	-1	18
23	1.5032286737601632E-4	TGTGCCTTGTGGGAGGTGCCCCTTTATTATAAGAAACTCTTT	CALWEVPLYYKKLF	TRGV9	.	TRGJ1	22	-1	-1	23
23	1.5032286737601632E-4	TGTGCCACCTGGGACGGGCTCAATCTCTGGATCAAGACGTTT	CATWDGLNLWIKTF	TRGV2	.	TRGJP2	18	-1	-1	27
23	1.5032286737601632E-4	TGTGCCACCTGGGATGGGTATTATTATAAGAAACTCTTT	CATWDGYYYKKLF	TRGV4	.	TRGJ1	17	-1	-1	19
23	1.5032286737601632E-4	TGTGCCACCGATAAGAAACTCTTT	CATDKKLF	TRGV5	.	TRGJ1	8	-1	-1	10
23	1.5032286737601632E-4	TGTGCCACCTGGGACGGGCCGCCGGTATTCGGGAAACTCTTT	CATWDGPPVFGKLF	TRGV2	.	TRGJ1	19	-1	-1	32
23	1.5032286737601632E-4	TGTGCCACCTGGGACACTCATAAGAAACTCTTT	CATWDTHKKLF	TRGV5	.	TRGJ1	15	-1	-1	19
22	1.4378709053358083E-4	TGTGCTGCGTGGGACCCAAAAATTTATACCACTGGTTGGTTCAAGATATTT	CAAWDPKIYTTGWFKIF	TRGV10	.	TRGJP1	13	-1	-1	24
22	1.4378709053358083E-4	TGTGCCACCTGGGACGTTGATCTAGAGGGTGATTGGATCAAGACGTTT	CATWDVDLEGDWIKTF	TRGV2	.	TRGJP2	15	-1	-1	28
22	1.4378709053358083E-4	TGTGCCACCTGGGACGGGCCTGGGGGTAGTGATTGGATCAAGACGTTT	CATWDGPGGSDWIKTF	TRGV2	.	TRGJP2	19	-1	-1	25
22	1.4378709053358083E-4	TGTGCCACCTGGGACAGGCCTTTTAGTAGTGATTGGATCAAGACGTTT	CATWDRPFSSDWIKTF	TRGV7	.	TRGJP2	20	-1	-1	23
22	1.4378709053358083E-4	TGTGCCACCTGGGATCTAGGGGAGAATTATTATAAGAAACTCTTT	CATWDLGENYYKKLF	TRGV8	.	TRGJ1	14	-1	-1	23
22	1.4378709053358083E-4	TGTGCCACCTGGGACGGGCTCCATAGTGATTGGATCAAGACGTTT	CATWDGLHSDWIKTF	TRGV2	.	TRGJP2	18	-1	-1	23
22	1.4378709053358083E-4	TGTGCCACCTGGGACGGGCCATTCCATTATTATAAGAAACTCTTT	CATWDGPFHYYKKLF	TRGV2	.	TRGJ1	19	-1	-1	25
22	1.4378709053358083E-4	TGTGCCACCTGGGACGGGCATGCGGTTTATAAGAAACTCTTT	CATWDGHAVYKKLF	TRGV2	.	TRGJ1	18	-1	-1	26
22	1.4378709053358083E-4	TGTGCTGCGTGGGATGAATTATTATATAAGAAACTCTTT	CAAWDELLYKKLF	TRGV10	.	TRGJ1	14	-1	-1	15
22	1.4378709053358083E-4	TGTGCCACCTGGGACGTAGGGTGGTATAAGAAACTCTTT	CATWDVGWYKKLF	TRGV2	.	TRGJ1	15	-1	-1	24
22	1.4378709053358083E-4	TGTGCCACCTGGGACGGGCTATGGGAGAAGAAACTCTTT	CATWDGLWEKKLF	TRGV2	.	TRGJ1	18	-1	-1	27
22	1.4378709053358083E-4	TGTGCCACCTGGGACAGGCTCACTGATAAGAAACTCTTT	CATWDRLTDKKLF	TRGV5	.	TRGJ1	18	-1	-1	25
22	1.4378709053358083E-4	TGTGCTGCGGATACCACTGGTTGGTTCAAGATATTT	CAADTTGWFKIF	TRGV10	.	TRGJP1	8	-1	-1	10
22	1.4378709053358083E-4	TGTGCCACCTGGGATGGGGTTTGTTCGAAACTCTTT	CATWDGVCSKLF	TRGV4	.	TRGJ1	17	-1	-1	26
22	1.4378709053358083E-4	TGTGCCACCTGGGAGATCCGTTGGTTCAAGATATTT	CATWEIRWFKIF	TRGV2	.	TRGJP1	13	-1	-1	19
22	1.4378709053358083E-4	TGTGCCTCCGTGGTGTATTATAAGAAACTCTTT	CASVVYYKKLF	TRGV2	.	TRGJ1	12	-1	-1	15
22	1.4378709053358083E-4	TGTGCCACCTGGGTTGTTTATAAGAAACTCTTT	CATWVVYKKLF	TRGV5	.	TRGJ1	12	-1	-1	17
22	1.4378709053358083E-4	TGTGCCACCTGGGGCTTCCATAAGAAACTCTTT	CATWGFHKKLF	TRGV8	.	TRGJ1	12	-1	-1	19
22	1.4378709053358083E-4	TGTGCCACCTGGTTGGGTAAGAAACTCTTT	CATWLGKKLF	TRGV3	.	TRGJ1	11	-1	-1	17
22	1.4378709053358083E-4	TGTGCCACCTGGGATGGCAAGAAACTCTTT	CATWDGKKLF	TRGV4	.	TRGJ1	16	-1	-1	18
22	1.4378709053358083E-4	TGTGCCACCTTATGTGGGAAACTCTTT	CATLCGKLF	TRGV8	.	TRGJ1	9	-1	-1	17
22	1.4378709053358083E-4	TGTGCCACCCAGAAGAAACTCTTT	CATQKKLF	TRGV4	.	TRGJ1	8	-1	-1	12
22	1.4378709053358083E-4	TGTGCTGCGTGGGATACCCCCCCTTTTTATTATAAGAAACTCTTT	CAAWDTPPFYYKKLF	TRGV10	.	TRGJ1	14	-1	-1	26
22	1.4378709053358083E-4	TGTGCTGCGTGGGATTGTAATTATTATAAGAAACTCTTT	CAAWDCNYYKKLF	TRGV10	.	TRGJ1	20	-1	-1	18
22	1.4378709053358083E-4	TGTGCCACCTGGGTACGTAGTGATTGGATCAAGACGTTT	CATWVRSDWIKTF	TRGV2	.	TRGJP2	16	-1	-1	16
22	1.4378709053358083E-4	TGTGCCACCTGGGATGGGCGGCCTTATAAGAAACTCTTT	CATWDGRPYKKLF	TRGV4	.	TRGJ1	18	-1	-1	23
22	1.4378709053358083E-4	TGTGCCACCTGGGATGGAAGGCTCACTAAGAAACTCTTT	CATWDGRLTKKLF	TRGV4	.	TRGJ1	16	-1	-1	26
22	1.4378709053358083E-4	TGTGCCACCTGGGATATGCTCCTTCCTATGAAACTCTTT	CATWDMLLPMKLF	TRGV4	.	TRGJ1	14	-1	-1	26
22	1.4378709053358083E-4	TGTGCCACCTGGGACGGGCCATCTATGGAGAAACTCTTT	CATWDGPSMEKLF	TRGV2	.	TRGJ2	19	-1	-1	28
22	1.4378709053358083E-4	TGTGCTGCTCCCGTATATTATTATAAGAAACTCTTT	CAAPVYYYKKLF	TRGV10	.	TRGJ1	7	-1	-1	16
22	1.4378709053358083E-4	TGTGCTGGGGGGGATAATTATTATAAGAAACTCTTT	CAGGDNYYKKLF	TRGV10	.	TRGJ1	14	-1	-1	15
22	1.4378709053358083E-4	TGTGCCACCTGGGACAGGCTTTATAAGAAACTCTTT	CATWDRLYKKLF	TRGV3	.	TRGJ1	18	-1	-1	20
22	1.4378709053358083E-4	TGTGCCACCTGGGACAGGGAGTATAAGAAACTCTTT	CATWDREYKKLF	TRGV7	.	TRGJ1	17	-1	-1	21
22	1.4378709053358083E-4	TGTGCCACCTGGGAGAGTTGGTTCAAGATATTT	CATWESWFKIF	TRGV2	.	TRGJP1	13	-1	-1	16
22	1.4378709053358083E-4	TGTGCCCAGAATTATTATAAGAAACTCTTT	CAQNYYKKLF	TRGV2	.	TRGJ1	5	-1	-1	8
22	1.4378709053358083E-4	TGTGCTGCGTGGGACTCCTATACCACTGGTTGGTTCAAGATATTT	CAAWDSYTTGWFKIF	TRGV10	.	TRGJP1	13	-1	-1	18
22	1.4378709053358083E-4	TGTGCCACCTGGGACCCGAACGGTAGTGATTGGATCAAGACGTTT	CATWDPNGSDWIKTF	TRGV2	.	TRGJP2	14	-1	-1	22
22	1.4378709053358083E-4	TGTGCCACCTGGGACGCGCCTCATTATAAGAAACTCTTT	CATWDAPHYKKLF	TRGV2	.	TRGJ1	19	-1	-1	22
22	1.4378709053358083E-4	TGTGCCACCTGGGGCCTTTATGTTAAGAAACTCTTT	CATWGLYVKKLF	TRGV3	.	TRGJ1	12	-1	-1	17
22	1.4378709053358083E-4	TGTGCCACCTGGGACCTTTATTATAAGAAACTCTTT	CATWDLYYKKLF	TRGV8	.	TRGJ1	13	-1	-1	17
22	1.4378709053358083E-4	TGTGCCTCAAACACTGGTTGGTTCAAGATATTT	CASNTGWFKIF	TRGV3	.	TRGJP1	5	-1	-1	11
22	1.4378709053358083E-4	TGTGCCACCTGGGACAGTTATAAGAAACTCTTT	CATWDSYKKLF	TRGV5	.	TRGJ1	16	-1	-1	17
22	1.4378709053358083E-4	TGTGCCACCTGGGCCCCTTCACTCTTT	CATWAPSLF	TRGV8	.	TRGJ1	12	-1	-1	20
21	1.3725131369114534E-4	TGTGCTGCGTGGGATGAGGTTCGAAATGGCCTTTATTATAAGAAACTCTTT	CAAWDEVRNGLYYKKLF	TRGV10	.	TRGJ1	14	-1	-1	32
21	1.3725131369114534E-4	TGTGCCTTGTGGGAGGTGCAAGATTCCACTGGTTGGTTCAAGATATTT	CALWEVQDSTGWFKIF	TRGV9	.	TRGJP1	19	-1	-1	22
21	1.3725131369114534E-4	TGTGCCACCTGGGACGGGCCGCTGGGTAGTGATTGGATCAAGACGTTT	CATWDGPLGSDWIKTF	TRGV2	.	TRGJP2	19	-1	-1	25
21	1.3725131369114534E-4	TGTGCCTTGTGGGAGGTGCCTTTTCTTTATTATAAGAAACTCTTT	CALWEVPFLYYKKLF	TRGV9	.	TRGJ1	18	-1	-1	26
21	1.3725131369114534E-4	TGTGCCACCTGGGACGGGCGAGGAGGAGATTGGATCAAGACGTTT	CATWDGRGGDWIKTF	TRGV2	.	TRGJP2	18	-1	-1	27
21	1.3725131369114534E-4	TGTGCCACCTGGGACGGGCAGCCTCCCGAATATAAGAAACTCTTT	CATWDGQPPEYKKLF	TRGV2	.	TRGJ1	18	-1	-1	30
21	1.3725131369114534E-4	TGTGCCACCTGGGATGGACCTGAGTCGAATAAGAAACTCTTT	CATWDGPESNKKLF	TRGV4	.	TRGJ1	19	-1	-1	28
21	1.3725131369114534E-4	TGTGCCACCTGGGATAGCCTGAATTATTATAAGAAACTCTTT	CATWDSLNYYKKLF	TRGV8	.	TRGJ1	19	-1	-1	20
21	1.3725131369114534E-4	TGTGCCACCTGGGACGGGCCTTTGCGGTATAAGAAACTCTTT	CATWDGPLRYKKLF	TRGV2	.	TRGJ1	19	-1	-1	27
21	1.3725131369114534E-4	TGTGCCACCTGGGACAGGCCCCCTTATTATAAGAAACTCTTT	CATWDRPPYYKKLF	TRGV5	.	TRGJ1	19	-1	-1	23
21	1.3725131369114534E-4	TGTGCCACCTGGGACTTGGAGTATTATAAGAAACTCTTT	CATWDLEYYKKLF	TRGV7	.	TRGJ1	14	-1	-1	21
21	1.3725131369114534E-4	TGTGCCACCTGGGACGGGCGCTATTATAAGAAACTCTTT	CATWDGRYYKKLF	TRGV2	.	TRGJ1	18	-1	-1	21
21	1.3725131369114534E-4	TGTGCCACCTGGGACGGGCGCGGTTATAAGAAACTCTTT	CATWDGRGYKKLF	TRGV2	.	TRGJ1	21	-1	-1	23
21	1.3725131369114534E-4	TGTGCCACCTGGGACGAGGGGTATTATAAGAAACTCTTT	CATWDEGYYKKLF	TRGV3	.	TRGJ1	18	-1	-1	21
21	1.3725131369114534E-4	TGTGCCACCTGGTTTGATTATTATAAGAAACTCTTT	CATWFDYYKKLF	TRGV3	.	TRGJ1	11	-1	-1	16
21	1.3725131369114534E-4	TGTGCCACCTGGGACGTTGATTATAAGAAACTCTTT	CATWDVDYKKLF	TRGV5	.	TRGJ1	14	-1	-1	19
21	1.3725131369114534E-4	TGTGCCACCTGGGACAGGCTAATAAGGAAACTCTTT	CATWDRLIRKLF	TRGV7	.	TRGJ1	18	-1	-1	21
21	1.3725131369114534E-4	TGTGCCACCTGGGGTTGTTGGATCAAGACGTTT	CATWGCWIKTF	TRGV8	.	TRGJP2	12	-1	-1	17
21	1.3725131369114534E-4	TGTGCCACCTGGGACGAAGGCGGGAAACTCTTT	CATWDEGGKLF	TRGV2	.	TRGJ1	15	-1	-1	23
21	1.3725131369114534E-4	TGTGCCACCTGGGACAGGCCCGGGAAACTCTTT	CATWDRPGKLF	TRGV3	.	TRGJ1	19	-1	-1	23
21	1.3725131369114534E-4	TGTGCCACCTGGGACAGAGATAAGAAACTCTTT	CATWDRDKKLF	TRGV5	.	TRGJ1	16	-1	-1	19
21	1.3725131369114534E-4	TGTGCCCCGGTGCATTATAAGAAACTCTTT	CAPVHYKKLF	TRGV4	.	TRGJ1	5	-1	-1	13
21	1.3725131369114534E-4	TGTGCCACTTCATATAAGAAACTCTTT	CATSYKKLF	TRGV8	.	TRGJ1	7	-1	-1	12
21	1.3725131369114534E-4	TGTGCCACCTGGGACCGTCACCCGTTGGATTATTATAAGAAACTCTTT	CATWDRHPLDYYKKLF	TRGV5	.	TRGJ1	14	-1	-1	28
21	1.3725131369114534E-4	TGTGCTGCGTGGGGAGCGGTATACACTGGTTGGTTCAAGATATTT	CAAWGAVYTGWFKIF	TRGV10	.	TRGJP1	12	-1	-1	19
21	1.3725131369114534E-4	TGTGCTGCGTGGGAACCATATACCACTGGTTGGTTCAAGATATTT	CAAWEPYTTGWFKIF	TRGV10	.	TRGJP1	13	-1	-1	17
21	1.3725131369114534E-4	TGTGCCACCTGGGACGGGCTTCCCACTTATTATAAGAAACTCTTT	CATWDGLPTYYKKLF	TRGV2	.	TRGJ1	18	-1	-1	26
21	1.3725131369114534E-4	TGTGCCACCTGGGACGGGCATGGCACTGGTTGGTTCAAGATATTT	CATWDGHGTGWFKIF	TRGV2	.	TRGJP1	18	-1	-1	23
21	1.3725131369114534E-4	TGTGCTGCGTGGGATTATCTTTTTTATTATAAGAAACTCTTT	CAAWDYLFYYKKLF	TRGV10	.	TRGJ1	16	-1	-1	23
21	1.3725131369114534E-4	TGTGCTGCGTGGGATAGGGGCACTGGTTGGTTCAAGATATTT	CAAWDRGTGWFKIF	TRGV10	.	TRGJP1	14	-1	-1	20
21	1.3725131369114534E-4	TGTGCCACCTGGGACCCAGTGGGCTACTACGGGAAACTCTTT	CATWDPVGYYGKLF	TRGV8	.	TRGJ1	13	-1	-1	32
21	1.3725131369114534E-4	TGTGCCACCTGGGACGGGCTGAATTATTATAAGAAACTCTTT	CATWDGLNYYKKLF	TRGV2	.	TRGJ2	18	-1	-1	20
21	1.3725131369114534E-4	TGTGCCACCTGGGACGGGCGAAATTATTATAAGAAACTCTTT	CATWDGRNYYKKLF	TRGV2	.	TRGJ1	18	-1	-1	21
21	1.3725131369114534E-4	TGTGCCACCTGGGACAGGTTTCGTTATTATAAGAAACTCTTT	CATWDRFRYYKKLF	TRGV5	.	TRGJ2	17	-1	-1	23
21	1.3725131369114534E-4	TGTGCCACCTGGGATACTGAAACGTGTAAGAAACTCTTT	CATWDTETCKKLF	TRGV4	.	TRGJ1	14	-1	-1	26
21	1.3725131369114534E-4	TGTGCCACCTGGGACGGGCGGGTTTATAAGAAACTCTTT	CATWDGRVYKKLF	TRGV2	.	TRGJ1	18	-1	-1	23
21	1.3725131369114534E-4	TGTGCCACCTGGGACACCGCGGGTTATAAGAAACTCTTT	CATWDTAGYKKLF	TRGV3	.	TRGJ1	15	-1	-1	23
21	1.3725131369114534E-4	TGTGCCACCTGGGACAGGCCACGGTATAAGAAACTCTTT	CATWDRPRYKKLF	TRGV5	.	TRGJ1	19	-1	-1	24
21	1.3725131369114534E-4	TGTGCCACCTGGGAGCTGTGCGTGTATAAGAAACTCTTT	CATWELCVYKKLF	TRGV4	.	TRGJ1	13	-1	-1	24
21	1.3725131369114534E-4	TGTGCCACCTGGGTTCGGTATTATAAGAAACTCTTT	CATWVRYYKKLF	TRGV8	.	TRGJ1	12	-1	-1	18
21	1.3725131369114534E-4	TGTGCCACCTGGGCTACCAATTGGATCAAGACGTTT	CATWATNWIKTF	TRGV8	.	TRGJP2	15	-1	-1	19
21	1.3725131369114534E-4	TGTGCCACCTGGGATGGGCGATATAAGAAACTCTTT	CATWDGRYKKLF	TRGV4	.	TRGJ1	18	-1	-1	21
21	1.3725131369114534E-4	TGTGCCACCTGGGACGGGACAGATAAGAAACTCTTT	CATWDGTDKKLF	TRGV2	.	TRGJ1	17	-1	-1	22
21	1.3725131369114534E-4	TGTGCTGCGTGGGGTGGTTGGTTCAAGATATTT	CAAWGGWFKIF	TRGV10	.	TRGJP1	12	-1	-1	14
21	1.3725131369114534E-4	TGTGCCACCTGGGATAGACCGAAGAAACTCTTT	CATWDRPKKLF	TRGV8	.	TRGJ1	19	-1	-1	21
21	1.3725131369114534E-4	TGTGCCACCTGGGACAGCGCTAAGAAACTCTTT	CATWDSAKKLF	TRGV3	.	TRGJ1	16	-1	-1	20
21	1.3725131369114534E-4	TGTGCCACCTGGGATGGGCCCCACCTCTTT	CATWDGPHLF	TRGV4	.	TRGJ1	20	-1	-1	24
21	1.3725131369114534E-4	TGTGCCACCTGGGATGAGAAGAAACTCTTT	CATWDEKKLF	TRGV4	.	TRGJ1	15	-1	-1	18
20	1.3071553684870983E-4	TGTGCCACCTGGGACGAGACATCTAATTTCGCTGGTTGGTTCAAGATATTT	CATWDETSNFAGWFKIF	TRGV2	.	TRGJP1	15	-1	-1	31
20	1.3071553684870983E-4	TGTGCTGCGTGGGATTATACAAAAACCACTGGTTGGTTCAAGATATTT	CAAWDYTKTTGWFKIF	TRGV10	.	TRGJP1	16	-1	-1	24
20	1.3071553684870983E-4	TGTGCCACCTGGGACGGGCCATATCGGGGTGATTGGATCAAGACGTTT	CATWDGPYRGDWIKTF	TRGV2	.	TRGJP2	19	-1	-1	28
20	1.3071553684870983E-4	TGTGCTGCGTGGGTCAATGTCGCCACTGGTTGGTTCAAGATATTT	CAAWVNVATGWFKIF	TRGV10	.	TRGJP1	12	-1	-1	22
20	1.3071553684870983E-4	TGTGCTGCGTGGGAATACCCTACCACTGGTTGGTTCAAGATATTT	CAAWEYPTTGWFKIF	TRGV10	.	TRGJP1	17	-1	-1	20
20	1.3071553684870983E-4	TGTGCCACCTGGGATGGGCCCTCCGGACACAATAAGAAACTCTTT	CATWDGPSGHNKKLF	TRGV4	.	TRGJ1	23	-1	-1	31
20	1.3071553684870983E-4	TGTGCCACCTGGGATAGGTCTACAACCCTTTCTTCGAAACTCTTT	CATWDRSTTLSSKLF	TRGV8	.	TRGJ1	21	-1	-1	35
20	1.3071553684870983E-4	TGTGCTGCGTGGGATTCCATCACTGGTTGGTTCAAGATATTT	CAAWDSITGWFKIF	TRGV10	.	TRGJP1	15	-1	-1	20
20	1.3071553684870983E-4	TGTGCTGCGTGGGATAAGAACACTGGTTGGTTCAAGATATTT	CAAWDKNTGWFKIF	TRGV10	.	TRGJP1	14	-1	-1	8
20	1.3071553684870983E-4	TGTGCCACCTGGGATAGTGAGGGGAGTTATAAGAAACTCTTT	CATWDSEGSYKKLF	TRGV8	.	TRGJ1	16	-1	-1	26
20	1.3071553684870983E-4	TGTGCCACCTGGGACGGCCCAGAGGGTTTTAAGAAACTCTTT	CATWDGPEGFKKLF	TRGV2	.	TRGJ1	19	-1	-1	26
20	1.3071553684870983E-4	TGTGCCACCTGGGACGGGCCGGGTTATTATAAGAAACTCTTT	CATWDGPGYYKKLF	TRGV2	.	TRGJ1	19	-1	-1	23
20	1.3071553684870983E-4	TGTGCCACCTGGGACGGGAGTAGTGATTGGATCAAGACGTTT	CATWDGSSDWIKTF	TRGV2	.	TRGJP2	17	-1	-1	18
20	1.3071553684870983E-4	TGTGCCACCTTTACCTGGCCTAATTATAAGAAACTCTTT	CATFTWPNYKKLF	TRGV8	.	TRGJ1	9	-1	-1	22
20	1.3071553684870983E-4	TGTGCCACCTTGTCGGATTATTGGTATAAGAAACTCTTT	CATLSDYWYKKLF	TRGV3	.	TRGJ1	9	-1	-1	24
20	1.3071553684870983E-4	TGTGCCACCTGGTCCACACCCTATTATAAGAAACTCTTT	CATWSTPYYKKLF	TRGV2	.	TRGJ1	11	-1	-1	21
20	1.3071553684870983E-4	TGTGCCACCTGGGATAGGGGGGGGTATAAGAAACTCTTT	CATWDRGGYKKLF	TRGV8	.	TRGJ1	17	-1	-1	24
20	1.3071553684870983E-4	TGTGCCACCTGGGATAGGGGATACTATAAGAAACTCTTT	CATWDRGYYKKLF	TRGV4	.	TRGJ1	18	-1	-1	21
20	1.3071553684870983E-4	TGTGCCACCTGGGATAGAGGGTATTATAAGAAACTCTTT	CATWDRGYYKKLF	TRGV8	.	TRGJ1	16	-1	-1	21
20	1.3071553684870983E-4	TGTGCCACCTGGGACGCGAATTATTATAAGAAACTCTTT	CATWDANYYKKLF	TRGV2	.	TRGJ1	15	-1	-1	16
20	1.3071553684870983E-4	TGTGCCACCTGGGACGGTAGTTATTATAAGAAACTCTTT	CATWDGSYYKKLF	TRGV2	.	TRGJ1	16	-1	-1	20
20	1.3071553684870983E-4	TGTGCCACCTGGGACGAGGCTTATTATAAGAAACTCTTT	CATWDEAYYKKLF	TRGV2	.	TRGJ1	19	-1	-1	20
20	1.3071553684870983E-4	TGTGCCACCTGGGACAGGCATTATTATAAGAAACTCTTT	CATWDRHYYKKLF	TRGV7	.	TRGJ1	18	-1	-1	19
20	1.3071553684870983E-4	TGTGCCACCTGGTATCGGTATTATAAGAAACTCTTT	CATWYRYYKKLF	TRGV4	.	TRGJ1	17	-1	-1	18
20	1.3071553684870983E-4	TGTGCCACCTGGGGGAATTATTATAAGAAACTCTTT	CATWGNYYKKLF	TRGV2	.	TRGJ1	12	-1	-1	14
20	1.3071553684870983E-4	TGTGCCACCTGGGATCCACTGAATAAGAAACTCTTT	CATWDPLNKKLF	TRGV4	.	TRGJ1	14	-1	-1	22
20	1.3071553684870983E-4	TGTGCCACCTGGGATCGGTATTATAAGAAACTCTTT	CATWDRYYKKLF	TRGV4	.	TRGJ1	17	-1	-1	18
20	1.3071553684870983E-4	TGTGCCACCTGGGACGGCGGTTATAAGAAACTCTTT	CATWDGGYKKLF	TRGV2	.	TRGJ1	16	-1	-1	20
20	1.3071553684870983E-4	TGTGCCACCTGGGGACTATATAAGAAACTCTTT	CATWGLYKKLF	TRGV4	.	TRGJ1	12	-1	-1	18
20	1.3071553684870983E-4	TGTGCCACCTGGGAAAGTAAGAAACTCTTT	CATWESKKLF	TRGV2	.	TRGJ1	13	-1	-1	17
20	1.3071553684870983E-4	TGTGCCACCGATGATTATAAGAAACTCTTT	CATDDYKKLF	TRGV3	.	TRGJ1	8	-1	-1	10
20	1.3071553684870983E-4	TGTGCCCCACACGATAAGAAACTCTTT	CAPHDKKLF	TRGV4	.	TRGJ1	5	-1	-1	13
19	1.2417976000627434E-4	TGTGCTGCGTGGGATTATTGGCAGTACGGGAATACCACTGGTTGGTTCAAGATATTT	CAAWDYWQYGNTTGWFKIF	TRGV10	.	TRGJP1	16	-1	-1	31
19	1.2417976000627434E-4	TGTGCTGCGTGGGATCGAAGAAAACACTATACCACTGGTTGGTTCAAGATATTT	CAAWDRRKHYTTGWFKIF	TRGV10	.	TRGJP1	14	-1	-1	27
19	1.2417976000627434E-4	TGTGCTGCGTGGGATTTTATGAGTTGCGGGGGACGTTGGTTCAAGATATTT	CAAWDFMSCGGRWFKIF	TRGV10	.	TRGJP1	15	-1	-1	34
19	1.2417976000627434E-4	TGTGCTGCGTGGGATTTGGCGAGATATACCACTGGTTGGTTCAAGATATTT	CAAWDLARYTTGWFKIF	TRGV10	.	TRGJP1	15	-1	-1	23
19	1.2417976000627434E-4	TGTGCTGCGTGGGATTATTCTAAGGGTACCACTGGTTGGTTCAAGATATTT	CAAWDYSKGTTGWFKIF	TRGV10	.	TRGJP1	16	-1	-1	26
19	1.2417976000627434E-4	TGTGCTGCGTGGATCCGAAAATATACCACTGGTTGGTTCAAGATATTT	CAAWIRKYTTGWFKIF	TRGV10	.	TRGJP1	11	-1	-1	20
19	1.2417976000627434E-4	TGTGCCTTGTGGGAGTCGTTCCCGATTATTATATTTAAGAAACTCTTT	CALWESFPIIIFKKLF	TRGV9	.	TRGJ1	14	-1	-1	27
19	1.2417976000627434E-4	TGTGCCACCTGGGACGGGCCTTCAGGATGGCATTATAAGAAACTCTTT	CATWDGPSGWHYKKLF	TRGV2	.	TRGJ1	19	-1	-1	31
19	1.2417976000627434E-4	TGTGCCACCTGGGACAGGCTCGGGGAGGGTTATTATAAGAAACTCTTT	CATWDRLGEGYYKKLF	TRGV3	.	TRGJ1	18	-1	-1	29
19	1.2417976000627434E-4	TGTGCCACCTGGGACAGGCGGGCGAAGATACAGTCCCAGAAACTCTTT	CATWDRRAKIQSQKLF	TRGV3	.	TRGJ1	18	-1	-1	37
19	1.2417976000627434E-4	TGTGCTGCGTGGGATTTCCTTACCACTGGTTGGTTCAAGATATTT	CAAWDFLTTGWFKIF	TRGV10	.	TRGJP1	15	-1	-1	20
19	1.2417976000627434E-4	TGTGCTGCGTGGGATTGGGTTGTCACTGGTTGGTTCAAGATATTT	CAAWDWVVTGWFKIF	TRGV10	.	TRGJP1	15	-1	-1	23
19	1.2417976000627434E-4	TGTGCTGCGTGGGATCCCCATACCACTGGTTGGTTCAAGATATTT	CAAWDPHTTGWFKIF	TRGV10	.	TRGJP1	14	-1	-1	19
19	1.2417976000627434E-4	TGTGCTGCGTGGGAAAAAATAATCACTGGTTGGTTCAAGATATTT	CAAWEKIITGWFKIF	TRGV10	.	TRGJP1	13	-1	-1	23
19	1.2417976000627434E-4	TGTGCCACCTGGGATGTTTTGGGTTTCTATTATAAGAAACTCTTT	CATWDVLGFYYKKLF	TRGV4	.	TRGJ1	15	-1	-1	27
19	1.2417976000627434E-4	TGTGCCACCTGGGACGGAAGGAGTAGTGATTGGATCAAGACGTTT	CATWDGRSSDWIKTF	TRGV2	.	TRGJP2	16	-1	-1	21
19	1.2417976000627434E-4	TGTGCCACCTGGGACGAGCAGAGTAGTGATTGGATCAAGACGTTT	CATWDEQSSDWIKTF	TRGV2	.	TRGJP2	18	-1	-1	21
19	1.2417976000627434E-4	TGTGCCACCTGGGACAGGCCCCCAGCCCCATATAAGAAACTCTTT	CATWDRPPAPYKKLF	TRGV3	.	TRGJ2	19	-1	-1	30
19	1.2417976000627434E-4	TGTGCCACCTGGGACAGGCCGGCCATTGGGTATAAGAAACTCTTT	CATWDRPAIGYKKLF	TRGV3	.	TRGJ1	19	-1	-1	30
19	1.2417976000627434E-4	TGTGCTGCGTGGGATTCTGGCACTGGTTGGTTCAAGATATTT	CAAWDSGTGWFKIF	TRGV10	.	TRGJP1	15	-1	-1	20
19	1.2417976000627434E-4	TGTGCTGCGTGGGATTACGGCTCTGGTTGGTTCAAGATATTT	CAAWDYGSGWFKIF	TRGV10	.	TRGJP1	18	-1	-1	22
19	1.2417976000627434E-4	TGTGCTGCGTGGGACCTCCCCTATTATTATAAGAAACTCTTT	CAAWDLPYYYKKLF	TRGV10	.	TRGJ1	13	-1	-1	22
19	1.2417976000627434E-4	TGTGCTGCGTGGGAGGTAAGGGGGGGTTGGTTCAAGATATTT	CAAWEVRGGWFKIF	TRGV10	.	TRGJP1	13	-1	-1	24
19	1.2417976000627434E-4	TGTGCCACCTTGGGGGGACCATATGGGTATAAGAAACTCTTT	CATLGGPYGYKKLF	TRGV2	.	TRGJ1	13	-1	-1	27
19	1.2417976000627434E-4	TGTGCCACCTGGGATATTGCCGAGGGGTATAAGAAACTCTTT	CATWDIAEGYKKLF	TRGV8	.	TRGJ1	15	-1	-1	27
19	1.2417976000627434E-4	TGTGCCACCTGGGATAGGTCCGATTATTATAAGAAACTCTTT	CATWDRSDYYKKLF	TRGV8	.	TRGJ1	17	-1	-1	22
19	1.2417976000627434E-4	TGTGCCACCTGGGACTCCGCGAATTATTATAAGAAACTCTTT	CATWDSANYYKKLF	TRGV2	.	TRGJ1	14	-1	-1	19
19	1.2417976000627434E-4	TGTGCCACCTGGGACGGGCCCAATTATTATAAGAAACTCTTT	CATWDGPNYYKKLF	TRGV2	.	TRGJ1	20	-1	-1	21
19	1.2417976000627434E-4	TGTGCCACCTGGGGCAGGGCTGGTTATAAGAAACTCTTT	CATWGRAGYKKLF	TRGV5P	.	TRGJ1	21	-1	-1	23
19	1.2417976000627434E-4	TGTGCCACCTGGGATGGGCCGGGTTATAAGAAACTCTTT	CATWDGPGYKKLF	TRGV4	.	TRGJ1	19	-1	-1	23
19	1.2417976000627434E-4	TGTGCCACCTGGGATGGGCGGAATTATAAGAAACTCTTT	CATWDGRNYKKLF	TRGV4	.	TRGJ1	18	-1	-1	22
19	1.2417976000627434E-4	TGTGCCACCTGGGATACCTTTTTTTATAAGAAACTCTTT	CATWDTFFYKKLF	TRGV8	.	TRGJ1	15	-1	-1	20
19	1.2417976000627434E-4	TGTGCCACCTGGGATAGGCCAGGTTATAAGAAACTCTTT	CATWDRPGYKKLF	TRGV8	.	TRGJ1	19	-1	-1	23
19	1.2417976000627434E-4	TGTGCCACCTGGGATAGAGGAGATTGGATCAAGACGTTT	CATWDRGDWIKTF	TRGV8	.	TRGJP2	16	-1	-1	21
19	1.2417976000627434E-4	TGTGCCACCTGGGACCGACTTTATTATAAGAAACTCTTT	CATWDRLYYKKLF	TRGV2	.	TRGJ1	14	-1	-1	20
19	1.2417976000627434E-4	TGTGCCACCTGGGACAGGCCTGGGTATAAGAAACTCTTT	CATWDRPGYKKLF	TRGV3	.	TRGJ1	21	-1	-1	24
19	1.2417976000627434E-4	TGTGCCACCTGGGAACCATGTTATTATAAGAAACTCTTT	CATWEPCYYKKLF	TRGV4	.	TRGJ1	13	-1	-1	20
19	1.2417976000627434E-4	TGTGCCACCCCATGTCGTTCTTATTATAAGAAACTCTTT	CATPCRSYYKKLF	TRGV4	.	TRGJ1	8	-1	-1	20
19	1.2417976000627434E-4	TGTGCTGCGTGGTCCACTGGTTGGTTCAAGATATTT	CAAWSTGWFKIF	TRGV10	.	TRGJP1	11	-1	-1	13
19	1.2417976000627434E-4	TGTGCTGCGTGGGATCCGGGTACGTTCAAGATATTT	CAAWDPGTFKIF	TRGV10	.	TRGJP1	14	-1	-1	23
19	1.2417976000627434E-4	TGTGCTGCGTGGATGACTGGTTGGTTCAAGATATTT	CAAWMTGWFKIF	TRGV10	.	TRGJP1	11	-1	-1	15
19	1.2417976000627434E-4	TGTGCCACCTGGGTGCGTGGGCCCAGGAAACTCTTT	CATWVRGPRKLF	TRGV8	.	TRGJ1	12	-1	-1	26
19	1.2417976000627434E-4	TGTGCCACCTGGGATGGGCCTGTAAAGAAACTCTTT	CATWDGPVKKLF	TRGV4	.	TRGJ1	19	-1	-1	24
19	1.2417976000627434E-4	TGTGCCACCTGGGATGGAGATTATAAGAAACTCTTT	CATWDGDYKKLF	TRGV4	.	TRGJ1	16	-1	-1	19
19	1.2417976000627434E-4	TGTGCCACCTGGGACGGGGGGGGGGAGAAACTCTTT	CATWDGGGEKLF	TRGV2	.	TRGJ2	17	-1	-1	25
19	1.2417976000627434E-4	TGTGCCACCTGGGACAGGTGTTATAAGAAACTCTTT	CATWDRCYKKLF	TRGV7	.	TRGJ1	17	-1	-1	20
19	1.2417976000627434E-4	TGTGCCACCTGGGACAGGCGTTATAAGAAACTCTTT	CATWDRRYKKLF	TRGV5	.	TRGJ1	18	-1	-1	20
19	1.2417976000627434E-4	TGTGCCACCTGGAGTAGTGATTGGATCAAGACGTTT	CATWSSDWIKTF	TRGV2	.	TRGJP2	11	-1	-1	12
19	1.2417976000627434E-4	TGTGCCACCACGGGAAGGGGTTATAAGAAACTCTTT	CATTGRGYKKLF	TRGV8	.	TRGJ1	17	-1	-1	20
19	1.2417976000627434E-4	TGTGCCACCTGGGATGGGCAGGTGAAACTCTTT	CATWDGQVKLF	TRGV4	.	TRGJ1	18	-1	-1	23
19	1.2417976000627434E-4	TGTGCCACCTGGGACGGGCCTAAGAAACTCTTT	CATWDGPKKLF	TRGV2	.	TRGJ1	19	-1	-1	20
19	1.2417976000627434E-4	TGTGCCACCTGGGACGGGCAGGAGAAACTCTTT	CATWDGQEKLF	TRGV2	.	TRGJ1	18	-1	-1	22
19	1.2417976000627434E-4	TGTGCCACCTGGGACGGGGGAAAGAAACTCTTT	CATWDGGKKLF	TRGV3	.	TRGJ1	17	-1	-1	21
19	1.2417976000627434E-4	TGTGCCACCTGGGACGAATATAAGAAACTCTTT	CATWDEYKKLF	TRGV2	.	TRGJ1	15	-1	-1	18
19	1.2417976000627434E-4	TGTGCCACCTGGGACAGGTTACAGAAACTCTTT	CATWDRLQKLF	TRGV3	.	TRGJ2	17	-1	-1	22
19	1.2417976000627434E-4	TGTGCCACCTGGTCCTTGGAGAAACTCTTT	CATWSLEKLF	TRGV5	.	TRGJ1	11	-1	-1	19
19	1.2417976000627434E-4	TGTGCCACCTGGGATGAAAAGAAACTCTTT	CATWDEKKLF	TRGV4	.	TRGJ1	15	-1	-1	18
19	1.2417976000627434E-4	TGTGCCACCTGGGACTATAAGAAACTCTTT	CATWDYKKLF	TRGV8	.	TRGJ1	13	-1	-1	15
19	1.2417976000627434E-4	TGTGCCACCCTGGTGGAAAAACTCTTT	CATLVEKLF	TRGV2	.	TRGJ1	12	-1	-1	18
19	1.2417976000627434E-4	TGTGCCACCTCTAAGAAACTCTTT	CATSKKLF	TRGV8	.	TRGJ1	9	-1	-1	11
18	1.1764398316383886E-4	TGTGCTGCGTGGGATTATAAGGAGGACCATACCACTGGTTGGTTCAAGATATTT	CAAWDYKEDHTTGWFKIF	TRGV10	.	TRGJP1	16	-1	-1	28
18	1.1764398316383886E-4	TGTGCCACCTGGGATAGAGTGGGGAGGGGGCGGGATTGGATCAAGACGTTT	CATWDRVGRGRDWIKTF	TRGV8	.	TRGJP2	16	-1	-1	33
18	1.1764398316383886E-4	TGTGCCACCTGGGACGGGCCTCAAGAGTTGGGCAAAAAAATCAAGGTATTT	CATWDGPQELGKKIKVF	TRGV2	.	TRGJP	19	-1	-1	21
18	1.1764398316383886E-4	TGTGCCACCTGGGACGGGCCCTTATATAGTAGTGATTGGATCAAGACGTTT	CATWDGPLYSSDWIKTF	TRGV2	.	TRGJP2	20	-1	-1	22
18	1.1764398316383886E-4	TGTGCCACCTGGGACAGCCTTGATGAGTTGGGCAAAAAAATCAAGGTATTT	CATWDSLDELGKKIKVF	TRGV7	.	TRGJP	19	-1	-1	24
18	1.1764398316383886E-4	TGTGCTGCGTGGGATTTCCGTAACCACACTGGTTGGTTCAAGATATTT	CAAWDFRNHTGWFKIF	TRGV10	.	TRGJP1	28	-1	-1	26
18	1.1764398316383886E-4	TGTGCCACCTGGGACGGGGGAATTCTGGGTTATTATAAGAAACTCTTT	CATWDGGILGYYKKLF	TRGV2	.	TRGJ1	17	-1	-1	29
18	1.1764398316383886E-4	TGTGCCACCTGGGACAGGCAGAGTACCACTGGTTGGTTCAAGATATTT	CATWDRQSTTGWFKIF	TRGV3	.	TRGJP1	18	-1	-1	23
18	1.1764398316383886E-4	TGTGCTGCGTGGCCCCCAGATCCCACTGGTTGGTTCAAGATATTT	CAAWPPDPTGWFKIF	TRGV10	.	TRGJP1	11	-1	-1	19
18	1.1764398316383886E-4	TGTGCTGCGTGGGATTCAAGGACCACTGGTTGGTTCAAGATATTT	CAAWDSRTTGWFKIF	TRGV10	.	TRGJP1	15	-1	-1	21
18	1.1764398316383886E-4	TGTGCTGCGTGGGATCAGACCAATGGTTATTATAAGAAACTCTTT	CAAWDQTNGYYKKLF	TRGV10	.	TRGJ1	14	-1	-1	26
18	1.1764398316383886E-4	TGTGCTGCGTGGGACCCTAATACCACTGGTTGGTTCAAGATATTT	CAAWDPNTTGWFKIF	TRGV10	.	TRGJP1	13	-1	-1	19
18	1.1764398316383886E-4	TGTGCCACCTGGGACCCGGGACCGGGAGATTGGATCAAGACGTTT	CATWDPGPGDWIKTF	TRGV2	.	TRGJP2	14	-1	-1	27
18	1.1764398316383886E-4	TGTTCCCGTCGGGGATATACCACTGGTTGGTTCAAGATATTT	CSRRGYTTGWFKIF	TRGV8	.	TRGJP1	5	-1	-1	11
18	1.1764398316383886E-4	TGTGCTGCGTGGGATTCGCGGAATTATTATAAGAAACTCTTT	CAAWDSRNYYKKLF	TRGV10	.	TRGJ1	15	-1	-1	20
18	1.1764398316383886E-4	TGTGCTGCGTGGGAGATGACCACTGGTTGGTTCAAGATATTT	CAAWEMTTGWFKIF	TRGV10	.	TRGJP1	13	-1	-1	8
18	1.1764398316383886E-4	TGTGCTGCGTGGGAACATACCACTGGTTGGTTCAAGATATTT	CAAWEHTTGWFKIF	TRGV10	.	TRGJP1	13	-1	-1	16
18	1.1764398316383886E-4	TGTGCCACCTGGGATGGTAAGAATTATTATAAGAAACTCTTT	CATWDGKNYYKKLF	TRGV4	.	TRGJ1	16	-1	-1	20
18	1.1764398316383886E-4	TGTGCCACCTGGGACGTAAACACTGGTTGGTTCAAGATATTT	CATWDVNTGWFKIF	TRGV2	.	TRGJP1	15	-1	-1	20
18	1.1764398316383886E-4	TGTGCCACCTGGGACGGGCCGGAGGATTATAAGAAACTCTTT	CATWDGPEDYKKLF	TRGV2	.	TRGJ1	19	-1	-1	25
18	1.1764398316383886E-4	TGTGCCACCTGGGACGGGCGCGATTATTATAAGAAACTCTTT	CATWDGRDYYKKLF	TRGV2	.	TRGJ1	21	-1	-1	22
18	1.1764398316383886E-4	TGTGCCACCTGGGACAGGCCCGGGAATTATAAGAAACTCTTT	CATWDRPGNYKKLF	TRGV3	.	TRGJ1	19	-1	-1	25
18	1.1764398316383886E-4	TGTGCCACCTGGGACAGGCCCAGAAGTTTTAAGAAACTCTTT	CATWDRPRSFKKLF	TRGV3	.	TRGJ1	19	-1	-1	26
18	1.1764398316383886E-4	TGTGCTGCTCCCCGTTCGACTGGTTGGTTCAAGATATTT	CAAPRSTGWFKIF	TRGV10	.	TRGJP1	7	-1	-1	18
18	1.1764398316383886E-4	TGTGCTGCGTGGGATCTCACTGGTTGGTTCAAGATATTT	CAAWDLTGWFKIF	TRGV10	.	TRGJP1	14	-1	-1	17
18	1.1764398316383886E-4	TGTGCCACCTGTCGGGCTCGGGGCTATAAGAAACTCTTT	CATCRARGYKKLF	TRGV4	.	TRGJ1	10	-1	-1	24
18	1.1764398316383886E-4	TGTGCCACCTGGGTTAGAAATTATTATAAGAAACTCTTT	CATWVRNYYKKLF	TRGV4	.	TRGJ1	12	-1	-1	18
18	1.1764398316383886E-4	TGTGCCACCTGGGCTAGTAGTGATTGGATCAAGACGTTT	CATWASSDWIKTF	TRGV8	.	TRGJP2	16	-1	-1	14
18	1.1764398316383886E-4	TGTGCCACCTGGGATTCGAATTATTATAAGAAACTCTTT	CATWDSNYYKKLF	TRGV8	.	TRGJ1	14	-1	-1	13
18	1.1764398316383886E-4	TGTGCCACCTGGGATGTTCATTATTATAAGAAACTCTTT	CATWDVHYYKKLF	TRGV4	.	TRGJ1	15	-1	-1	19
18	1.1764398316383886E-4	TGTGCCACCTGGGATGGGCTGTGTTATAAGAAACTCTTT	CATWDGLCYKKLF	TRGV4	.	TRGJ1	18	-1	-1	23
18	1.1764398316383886E-4	TGTGCCACCTGGGATAGGGATTATTATAAGAAACTCTTT	CATWDRDYYKKLF	TRGV8	.	TRGJ1	17	-1	-1	19
18	1.1764398316383886E-4	TGTGCCACCTGGGATAGGGAATATTATAAGAAACTCTTT	CATWDREYYKKLF	TRGV8	.	TRGJ1	17	-1	-1	18
18	1.1764398316383886E-4	TGTGCCACCTGGGACGGCACTGGTTGGTTCAAGATATTT	CATWDGTGWFKIF	TRGV2	.	TRGJP1	16	-1	-1	17
18	1.1764398316383886E-4	TGTGCCACCTGGGACGGGCCAGATTATAAGAAACTCTTT	CATWDGPDYKKLF	TRGV2	.	TRGJ1	19	-1	-1	22
18	1.1764398316383886E-4	TGTGCCACCTGGGACACCCCAGGGTATAAGAAACTCTTT	CATWDTPGYKKLF	TRGV3	.	TRGJ1	15	-1	-1	24
18	1.1764398316383886E-4	TGTGCCACCTGGGACAGGGCAGGGGATAAGAAACTCTTT	CATWDRAGDKKLF	TRGV3	.	TRGJ1	17	-1	-1	25
18	1.1764398316383886E-4	TGTGCTGCGTGGGAAAGACTTTGGTTCAAGATATTT	CAAWERLWFKIF	TRGV10	.	TRGJP1	13	-1	-1	20
18	1.1764398316383886E-4	TGTGCTGGAATCTGTACTGGTTGGTTCAAGATATTT	CAGICTGWFKIF	TRGV10	.	TRGJP1	6	-1	-1	15
18	1.1764398316383886E-4	TGTGCCACCTTTTTTCGTGATTGGATCAAGACGTTT	CATFFRDWIKTF	TRGV4	.	TRGJP2	9	-1	-1	16
18	1.1764398316383886E-4	TGTGCCACCTGCTTTAACACCTATAAGAAACTCTTT	CATCFNTYKKLF	TRGV8	.	TRGJ1	10	-1	-1	21
18	1.1764398316383886E-4	TGTGCCACCTGGGGAGGAGGTTATAAGAAACTCTTT	CATWGGGYKKLF	TRGV4	.	TRGJ1	12	-1	-1	20
18	1.1764398316383886E-4	TGTGCCACCTGGGATCCCCGTTCCCTGAAACTCTTT	CATWDPRSLKLF	TRGV8	.	TRGJ1	14	-1	-1	26
18	1.1764398316383886E-4	TGTGCCACCTGGGATCGAGAATATAAGAAACTCTTT	CATWDREYKKLF	TRGV4	.	TRGJ1	14	-1	-1	21
18	1.1764398316383886E-4	TGTGCCACCTGGGATGGGGAAAATAAGAAACTCTTT	CATWDGENKKLF	TRGV4	.	TRGJ1	17	-1	-1	22
18	1.1764398316383886E-4	TGTGCCACCTGGGACTTATCCCATAAGAAACTCTTT	CATWDLSHKKLF	TRGV3	.	TRGJ1	14	-1	-1	22
18	1.1764398316383886E-4	TGTGCCACCTGGGACTCGGATTATAAGAAACTCTTT	CATWDSDYKKLF	TRGV3	.	TRGJ1	14	-1	-1	19
18	1.1764398316383886E-4	TGTGCCACCTGGGACGTTTGTTATAAGAAACTCTTT	CATWDVCYKKLF	TRGV5	.	TRGJ1	14	-1	-1	17
18	1.1764398316383886E-4	TGTGCCACCTGGGACGGTTTTTATAAGAAACTCTTT	CATWDGFYKKLF	TRGV4	.	TRGJ1	16	-1	-1	17
18	1.1764398316383886E-4	TGTGCCACCTGGGACGGGCCCGATAAGAAACTCTTT	CATWDGPDKKLF	TRGV2	.	TRGJ1	21	-1	-1	22
18	1.1764398316383886E-4	TGTGCCACCTGGGACGGGCGGAATAAGAAACTCTTT	CATWDGRNKKLF	TRGV2	.	TRGJ2	18	-1	-1	22
18	1.1764398316383886E-4	TGTGCCACCTGGGACAAAAAACGGGGGAAACTCTTT	CATWDKKRGKLF	TRGV5	.	TRGJ1	15	-1	-1	26
18	1.1764398316383886E-4	TGTGCCACCTGGGAGGATTATTATAAGAAACTCTTT	CATWEDYYKKLF	TRGV4	.	TRGJ1	13	-1	-1	16
18	1.1764398316383886E-4	TGTGCCACCTGGGAAAGGCAATATAAGAAACTCTTT	CATWERQYKKLF	TRGV4	.	TRGJ1	13	-1	-1	21
18	1.1764398316383886E-4	TGTGCCACCTGCTTCGATTATAAGAAACTCTTT	CATCFDYKKLF	TRGV5	.	TRGJ1	10	-1	-1	16
18	1.1764398316383886E-4	TGTGCCACCTGGGCTTATTATAAGAAACTCTTT	CATWAYYKKLF	TRGV4	.	TRGJ1	12	-1	-1	14
18	1.1764398316383886E-4	TGTGCCACCTGGGGCGGCTATAAGAAACTCTTT	CATWGGYKKLF	TRGV8	.	TRGJ1	12	-1	-1	18
18	1.1764398316383886E-4	TGTGCCACCTGGGATCGAGTAAAGAAACTCTTT	CATWDRVKKLF	TRGV4	.	TRGJ1	14	-1	-1	21
18	1.1764398316383886E-4	TGTGCCACCTGGGATGGGCTACAGAAACTCTTT	CATWDGLQKLF	TRGV4	.	TRGJ1	18	-1	-1	22
18	1.1764398316383886E-4	TGTGCCACCTGGGATGGGCCGGAGAAACTCTTT	CATWDGPEKLF	TRGV4	.	TRGJ1	19	-1	-1	22
18	1.1764398316383886E-4	TGTGCCACCTGGGATGGGCGTAAGAAACTCTTT	CATWDGRKKLF	TRGV4	.	TRGJ1	18	-1	-1	20
18	1.1764398316383886E-4	TGTGCCACCTGGGATATTGATAAGAAACTCTTT	CATWDIDKKLF	TRGV4	.	TRGJ1	14	-1	-1	14
18	1.1764398316383886E-4	TGTGCCACCTGGGACGTTTATAAGAAACTCTTT	CATWDVYKKLF	TRGV3	.	TRGJ1	14	-1	-1	17
18	1.1764398316383886E-4	TGTGCCACCTGGGACGGGCCCGGGAAACTCTTT	CATWDGPGKLF	TRGV2	.	TRGJ1	21	-1	-1	23
18	1.1764398316383886E-4	TGTGCCACCTGGGACAGTGGTAAGAAACTCTTT	CATWDSGKKLF	TRGV7	.	TRGJ1	16	-1	-1	20
18	1.1764398316383886E-4	TGTGCTGCGTGTGGTTGGTTCAAGATATTT	CAACGWFKIF	TRGV10	.	TRGJP1	10	-1	-1	11
18	1.1764398316383886E-4	TGTGCCACCTGGGATGGGTTCAAACTCTTT	CATWDGFKLF	TRGV4	.	TRGJ1	17	-1	-1	21
18	1.1764398316383886E-4	TGTGCCCCTTATTATAAGAAACTCTTT	CAPYYKKLF	TRGV2	.	TRGJ1	8	-1	-1	8
18	1.1764398316383886E-4	TGTGGAGGGGATTATAAGAAACTCTTT	CGGDYKKLF	TRGV4	.	TRGJ1	3	-1	-1	10
18	1.1764398316383886E-4	ATTCGTTGGTTCAAGATATTT	IRWFKIF	TRGV10	.	TRGJP1	-1	-1	-1	4
17	1.1110820632140336E-4	TGTGCTGCGTGGCATTTCAGGTCTTGTATCTCCCATACCACTGGTTGGTTCAAGATATTT	CAAWHFRSCISHTTGWFKIF	TRGV10	.	TRGJP1	15	-1	-1	34
17	1.1110820632140336E-4	TGTGCTGCGTGGGACTCCAATGCATATTTGTATTATTATAAGAAACTCTTT	CAAWDSNAYLYYYKKLF	TRGV10	.	TRGJ1	13	-1	-1	25
17	1.1110820632140336E-4	TGTGCTGCGTGGGACCGGTGGGGGGATACCACTGGTTGGTTCAAGATATTT	CAAWDRWGDTTGWFKIF	TRGV10	.	TRGJP1	13	-1	-1	25
17	1.1110820632140336E-4	TGTGCCACCTGGGACGGGCCCCGATTTAGTAGTGATTGGATCAAGACGTTT	CATWDGPRFSSDWIKTF	TRGV2	.	TRGJP2	20	-1	-1	23
17	1.1110820632140336E-4	TGTGCTGCGTGGGATTACGGAGCGGTATATAATAGGGAGAAACTCTTT	CAAWDYGAVYNREKLF	TRGV10	.	TRGJ1	18	-1	-1	37
17	1.1110820632140336E-4	TGTGCTGCGTGGGATAGTGAGGGGCCCACTGGTTGGTTCAAGATATTT	CAAWDSEGPTGWFKIF	TRGV10	.	TRGJP1	14	-1	-1	25
17	1.1110820632140336E-4	TGTGCCACCTGGGTCCTTAGGAAGACCACTGGTTGGTTCAAGATATTT	CATWVLRKTTGWFKIF	TRGV3	.	TRGJP1	12	-1	-1	24
17	1.1110820632140336E-4	TGTGCTGCGTGGGTAAGGGAGTCCACTGGTTGGTTCAAGATATTT	CAAWVRESTGWFKIF	TRGV10	.	TRGJP1	12	-1	-1	22
17	1.1110820632140336E-4	TGTGCTGCGTGGGATTATAGTCAATTTAATTATAAGAAACTCTTT	CAAWDYSQFNYKKLF	TRGV10	.	TRGJ1	16	-1	-1	28
17	1.1110820632140336E-4	TGTGCCACCTGGGTTCAGCTGGGACCCTATTATAAGAAACTCTTT	CATWVQLGPYYKKLF	TRGV8	.	TRGJ1	12	-1	-1	27
17	1.1110820632140336E-4	TGTGCCACCTGGGCCGATTATAGTAGTGATTGGATCAAGACGTTT	CATWADYSSDWIKTF	TRGV3	.	TRGJP2	12	-1	-1	18
17	1.1110820632140336E-4	TGTGCCACCTGGGATGGTCCATCGAATTATTATAAGAAACTCTTT	CATWDGPSNYYKKLF	TRGV4	.	TRGJ1	22	-1	-1	21
17	1.1110820632140336E-4	TGTGCCACCTGGGATGGGCCCGGATTATATTATAAGAAACTCTTT	CATWDGPGLYYKKLF	TRGV4	.	TRGJ1	20	-1	-1	27
17	1.1110820632140336E-4	TGTGCCACCTGGGATAGGGATAGTAGTGATTGGATCAAGACGTTT	CATWDRDSSDWIKTF	TRGV8	.	TRGJP2	17	-1	-1	19
17	1.1110820632140336E-4	TGTGCCACCTGGGACGGGCTGGGTAGTGATTGGATCAAGACGTTT	CATWDGLGSDWIKTF	TRGV2	.	TRGJP2	18	-1	-1	22
17	1.1110820632140336E-4	TGTGCCACCTGGGACGGGCGCTCTTTGGTTGTTAAGAAACTCTTT	CATWDGRSLVVKKLF	TRGV2	.	TRGJ1	18	-1	-1	32
17	1.1110820632140336E-4	TGTGCCACCTGGGACAGTTGTCGGAATTATTATAAGAAACTCTTT	CATWDSCRNYYKKLF	TRGV3	.	TRGJ1	16	-1	-1	23
17	1.1110820632140336E-4	TGTGCCACCTGGGACAGGCAAGGGTTGACTTATAAGAAACTCTTT	CATWDRQGLTYKKLF	TRGV3	.	TRGJ1	18	-1	-1	29
17	1.1110820632140336E-4	TGTGCCACCTGGGCCCACAGTAGTGATTGGATCAAGACGTTT	CATWAHSSDWIKTF	TRGV8	.	TRGJP2	12	-1	-1	18
17	1.1110820632140336E-4	TGTGCCACCTGGGATGGGCCCCTGGGGTATAAGAAACTCTTT	CATWDGPLGYKKLF	TRGV4	.	TRGJ1	20	-1	-1	27
17	1.1110820632140336E-4	TGTGCCACCTGGGATAGGCTGGGATATTATAAGAAACTCTTT	CATWDRLGYYKKLF	TRGV8	.	TRGJ1	18	-1	-1	24
17	1.1110820632140336E-4	TGTGCCACCTGGGACTCCGTTGGGGATTATAAGAAACTCTTT	CATWDSVGDYKKLF	TRGV5	.	TRGJ1	14	-1	-1	25
17	1.1110820632140336E-4	TGTGCCACCTGGGACGGGCCGAGTGATTGGATCAAGACGTTT	CATWDGPSDWIKTF	TRGV2	.	TRGJP2	19	-1	-1	21
17	1.1110820632140336E-4	TGTGCCACCTGGGACGGGGAGGATGGTTGGTTCAAGATATTT	CATWDGEDGWFKIF	TRGV2	.	TRGJP1	17	-1	-1	23
17	1.1110820632140336E-4	TGTGCCACCTGGGACGGGATCAATCATTATAAGAAACTCTTT	CATWDGINHYKKLF	TRGV2	.	TRGJ1	17	-1	-1	21
17	1.1110820632140336E-4	TGTGCCACCTGGGACACGACCAATTATTATAAGAAACTCTTT	CATWDTTNYYKKLF	TRGV3	.	TRGJ1	15	-1	-1	21
17	1.1110820632140336E-4	TGTGCCACCTGGGACAGGCCGATGGATTATAAGAAACTCTTT	CATWDRPMDYKKLF	TRGV3	.	TRGJ1	19	-1	-1	25
17	1.1110820632140336E-4	TGTGCCACCTGGGACAGGCGGGAATATTATAAGAAACTCTTT	CATWDRREYYKKLF	TRGV5	.	TRGJ1	18	-1	-1	21
17	1.1110820632140336E-4	TGTGCCACCTGGGACAGGCAGAATTATTATAAGAAACTCTTT	CATWDRQNYYKKLF	TRGV3	.	TRGJ1	18	-1	-1	20
17	1.1110820632140336E-4	TGTGCCACCTGGAAACTAGGGAATTATTATAAGAAACTCTTT	CATWKLGNYYKKLF	TRGV8	.	TRGJ1	11	-1	-1	20
17	1.1110820632140336E-4	TGTGCTGCGTCCATTCGGGGTGGTTGGTTCAAGATATTT	CAASIRGGWFKIF	TRGV10	.	TRGJP1	9	-1	-1	20
17	1.1110820632140336E-4	TGTGCTGCGTGCGTATCGGCTGGTTGGTTCAAGATATTT	CAACVSAGWFKIF	TRGV10	.	TRGJP1	10	-1	-1	19
17	1.1110820632140336E-4	TGTGCTGCGTGGGACCCCACTGGTTGGTTCAAGATATTT	CAAWDPTGWFKIF	TRGV10	.	TRGJP1	13	-1	-1	16
17	1.1110820632140336E-4	TGTGCCACCTTCCCCCCGAATGATTGGATCAAGACGTTT	CATFPPNDWIKTF	TRGV2	.	TRGJP2	9	-1	-1	20
17	1.1110820632140336E-4	TGTGCCACCTGGTCTTGGGGGGTTTATAAGAAACTCTTT	CATWSWGVYKKLF	TRGV4	.	TRGJ1	11	-1	-1	23
17	1.1110820632140336E-4	TGTGCCACCTGGCCCAGGGGTTATTATAAGAAACTCTTT	CATWPRGYYKKLF	TRGV5P	.	TRGJ1	17	-1	-1	20
17	1.1110820632140336E-4	TGTGCCACCTGGCCAGAGACCATTTATAAGAAACTCTTT	CATWPETIYKKLF	TRGV4	.	TRGJ1	11	-1	-1	23
17	1.1110820632140336E-4	TGTGCCACCTGGGTTAGTAGTGATTGGATCAAGACGTTT	CATWVSSDWIKTF	TRGV4	.	TRGJP2	12	-1	-1	14
17	1.1110820632140336E-4	TGTGCCACCTGGGTGGGGGATTATTATAAGAAACTCTTT	CATWVGDYYKKLF	TRGV2	.	TRGJ1	12	-1	-1	19
17	1.1110820632140336E-4	TGTGCCACCTGGGGTAGTTCGTTTTGGATCAAGACGTTT	CATWGSSFWIKTF	TRGV3	.	TRGJP2	12	-1	-1	23
17	1.1110820632140336E-4	TGTGCCACCTGGGATGATCCTCATTATAAGAAACTCTTT	CATWDDPHYKKLF	TRGV8	.	TRGJ1	14	-1	-1	22
17	1.1110820632140336E-4	TGTGCCACCTGGGATAGCTGTTATTATAAGAAACTCTTT	CATWDSCYYKKLF	TRGV8	.	TRGJ2	16	-1	-1	20
17	1.1110820632140336E-4	TGTGCCACCTGGGACCCCTCTAAATATAAGAAACTCTTT	CATWDPSKYKKLF	TRGV2	.	TRGJ1	14	-1	-1	24
17	1.1110820632140336E-4	TGTGCCACCTGGGACGCCCATGGGGATAAGAAACTCTTT	CATWDAHGDKKLF	TRGV5	.	TRGJ1	14	-1	-1	25
17	1.1110820632140336E-4	TGTGCCACCTGGGACGGGCTTGATTATAAGAAACTCTTT	CATWDGLDYKKLF	TRGV2	.	TRGJ1	18	-1	-1	22
17	1.1110820632140336E-4	TGTGCCACCTGGGACAGGCTATATTATAAGAAACTCTTT	CATWDRLYYKKLF	TRGV7	.	TRGJ1	18	-1	-1	21
17	1.1110820632140336E-4	TGTGCCACCTGGGACAGGCCGGCTAATAAGAAACTCTTT	CATWDRPANKKLF	TRGV3	.	TRGJ1	19	-1	-1	25
17	1.1110820632140336E-4	TGTGCCACCTGGGACAGGATCACTTATAAGAAACTCTTT	CATWDRITYKKLF	TRGV5	.	TRGJ1	17	-1	-1	23
17	1.1110820632140336E-4	TGTGCCACCTGGGACAGGAACGGAGTGAAGAAACTCTTT	CATWDRNGVKKLF	TRGV3	.	TRGJ1	17	-1	-1	27
17	1.1110820632140336E-4	TGTGCCACCTGGGACAGAGGCTATTATAAGAAACTCTTT	CATWDRGYYKKLF	TRGV7	.	TRGJ1	16	-1	-1	21
17	1.1110820632140336E-4	TGTGCCACCTGGGAGTCTGATTATTATAAGAAACTCTTT	CATWESDYYKKLF	TRGV5	.	TRGJ1	13	-1	-1	19
17	1.1110820632140336E-4	TGTGCCACCTGGGAATTGAATTATTATAAGAAACTCTTT	CATWELNYYKKLF	TRGV4	.	TRGJ1	13	-1	-1	13
17	1.1110820632140336E-4	TGTGCTGCGTGGGATTTGGGGTGGTTCAAGATATTT	CAAWDLGWFKIF	TRGV10	.	TRGJP1	15	-1	-1	18
17	1.1110820632140336E-4	TGTGCCACCTGGGGTACGGGTTATAAGAAACTCTTT	CATWGTGYKKLF	TRGV4	.	TRGJ1	12	-1	-1	20
17	1.1110820632140336E-4	TGTGCCACCTGGGATAGAGCCCGTAAGAAACTCTTT	CATWDRARKKLF	TRGV8	.	TRGJ1	20	-1	-1	23
17	1.1110820632140336E-4	TGTGCCACCTGGGACCAGCATTATAAGAAACTCTTT	CATWDQHYKKLF	TRGV3	.	TRGJ1	14	-1	-1	19
17	1.1110820632140336E-4	TGTGCCACCTGGGACGGATCGAATAAGAAACTCTTT	CATWDGSNKKLF	TRGV2	.	TRGJ1	16	-1	-1	22
17	1.1110820632140336E-4	TGTGCCACCTGGGACAGGCCTCTATGGAAACTCTTT	CATWDRPLWKLF	TRGV5	.	TRGJ1	20	-1	-1	26
17	1.1110820632140336E-4	TGTGCTGGGGCCGGACGCGGGTTCAAGATATTT	CAGAGRGFKIF	TRGV10	.	TRGJP1	6	-1	-1	19
17	1.1110820632140336E-4	TGTGCCTTGTGGGAGGTGCGCAAGAGACTCTTT	CALWEVRKRLF	TRGV9	.	TRGJ1	18	-1	-1	21
17	1.1110820632140336E-4	TGTGCCACCTGGGTGTATTATAAGAAACTCTTT	CATWVYYKKLF	TRGV8	.	TRGJ1	12	-1	-1	15
17	1.1110820632140336E-4	TGTGCCACCTGGGATATGCCCCTTTGTCTCTTT	CATWDMPLCLF	TRGV8	.	TRGJ1	19	-1	-1	27
17	1.1110820632140336E-4	TGTGCCACCCGGTTAGATTGGATCAAGACGTTT	CATRLDWIKTF	TRGV4	.	TRGJP2	11	-1	-1	15
17	1.1110820632140336E-4	TGTGCCACCTGGGATCTTTGGAAACTCTTT	CATWDLWKLF	TRGV8	.	TRGJ1	14	-1	-1	20
17	1.1110820632140336E-4	TGTGCCACCGGTTATTATAAGAAACTCTTT	CATGYYKKLF	TRGV8	.	TRGJ1	8	-1	-1	11
17	1.1110820632140336E-4	TGTGCTGCGTGGGAGAAACTCTTT	CAAWEKLF	TRGV10	.	TRGJ1	13	-1	-1	13
17	1.1110820632140336E-4	TGTGCCTTGTGGGAACAAGAGTTG	CALWEQEL	TRGV9	.	TRGJ1	13	-1	-1	21
16	1.0457242947896787E-4	TGTGCTGCGTGGGAATCCGCCCTATGCGTATTGGGTTGGTTCAAGATATTT	CAAWESALCVLGWFKIF	TRGV10	.	TRGJP1	13	-1	-1	33
16	1.0457242947896787E-4	TGTGCCACCTGGGATTACCGAGGAGATAGTAGTGATTGGATCAAGACGTTT	CATWDYRGDSSDWIKTF	TRGV8	.	TRGJP2	14	-1	-1	25
16	1.0457242947896787E-4	TGTGCCACCTGGGACGGCCCCTGGGGGTTGGGCAAAAAAATCAAGGTATTT	CATWDGPWGLGKKIKVF	TRGV2	.	TRGJP	20	-1	-1	26
16	1.0457242947896787E-4	TGTGCCACCTGGGAAGGCTACCGACCGGGGGGATTGGGGGGGAAACTCTTT	CATWEGYRPGGLGGKLF	TRGV8	.	TRGJ1	17	-1	-1	41
16	1.0457242947896787E-4	TGTGCCACCTGCCACAACGCCTATAGTAGTGATTGGATCAAGACGTTT	CATCHNAYSSDWIKTF	TRGV2	.	TRGJP2	10	-1	-1	21
16	1.0457242947896787E-4	TGTGCCACCTGGGACGGCCTGGATAGTAGTGATTGGATCAAGACGTTT	CATWDGLDSSDWIKTF	TRGV2	.	TRGJP2	16	-1	-1	22
16	1.0457242947896787E-4	TGTGCTGCGTGGGATCACCATACCACTGGTTGGTTCAAGATATTT	CAAWDHHTTGWFKIF	TRGV10	.	TRGJP1	17	-1	-1	19
16	1.0457242947896787E-4	TGTGCTGCGTGGGATGTATATTTGGTAGGTTGGTTCAAGATATTT	CAAWDVYLVGWFKIF	TRGV10	.	TRGJP1	14	-1	-1	27
16	1.0457242947896787E-4	TGTGCTGCGTGGGATATCGATACCACTGGTTGGTTCAAGATATTT	CAAWDIDTTGWFKIF	TRGV10	.	TRGJP1	14	-1	-1	19
16	1.0457242947896787E-4	TGTGCCGCCCACGGCAGGTATAGTAGTGATTGGATCAAGACGTTT	CAAHGRYSSDWIKTF	TRGV8	.	TRGJP2	8	-1	-1	18
16	1.0457242947896787E-4	TGTGCCACCTGGGATCCTACGAACCTATATTATAAGAAACTCTTT	CATWDPTNLYYKKLF	TRGV4	.	TRGJ1	14	-1	-1	27
16	1.0457242947896787E-4	TGTGCCACCTGGGACGGGCCTGGTAGTGATTGGATCAAGACGTTT	CATWDGPGSDWIKTF	TRGV2	.	TRGJP2	19	-1	-1	22
16	1.0457242947896787E-4	TGTGCCACCTGGGACGGGCAAAGGCCTTATTATAAGAAACTCTTT	CATWDGQRPYYKKLF	TRGV2	.	TRGJ1	18	-1	-1	26
16	1.0457242947896787E-4	TGTGCCACCTGGGACGGGGCAACCTCTTATTATAAGAAACTCTTT	CATWDGATSYYKKLF	TRGV2	.	TRGJ1	17	-1	-1	26
16	1.0457242947896787E-4	TGTGCCACCTGGGACAGGCTACCGAATTATTATAAGAAACTCTTT	CATWDRLPNYYKKLF	TRGV3	.	TRGJ1	18	-1	-1	22
16	1.0457242947896787E-4	TGTGCCACCTGGGACAGGGGCCCGAATTATTATAAGAAACTCTTT	CATWDRGPNYYKKLF	TRGV3	.	TRGJ1	17	-1	-1	22
16	1.0457242947896787E-4	TGTGCTGCGTTCCAAACGCTCCGTTGTTGGTTCAAGATATTT	CAAFQTLRCWFKIF	TRGV10	.	TRGJP1	9	-1	-1	25
16	1.0457242947896787E-4	TGTGCCACCTGGCCCGACGGACCTTATTATAAGAAACTCTTT	CATWPDGPYYKKLF	TRGV4	.	TRGJ1	11	-1	-1	23
16	1.0457242947896787E-4	TGTGCCACCTGGGATCCTCCGAATTATTATAAGAAACTCTTT	CATWDPPNYYKKLF	TRGV8	.	TRGJ1	14	-1	-1	19
16	1.0457242947896787E-4	TGTGCCACCTGGGATCGGGGTGGTCGATATAAGAAACTCTTT	CATWDRGGRYKKLF	TRGV8	.	TRGJ1	17	-1	-1	27
16	1.0457242947896787E-4	TGTGCCACCTGGGATGCTCTAGTGTGCTATAAGAAACTCTTT	CATWDALVCYKKLF	TRGV4	.	TRGJ1	15	-1	-1	27
16	1.0457242947896787E-4	TGTGCCACCTGGGATGGCACGAATTATTATAAGAAACTCTTT	CATWDGTNYYKKLF	TRGV4	.	TRGJ1	16	-1	-1	19
16	1.0457242947896787E-4	TGTGCCACCTGGGATGGGCGGGATTATTATAAGAAACTCTTT	CATWDGRDYYKKLF	TRGV4	.	TRGJ1	18	-1	-1	22
16	1.0457242947896787E-4	TGTGCCACCTGGGATACTGAGGATTATTATAAGAAACTCTTT	CATWDTEDYYKKLF	TRGV8	.	TRGJ1	15	-1	-1	22
16	1.0457242947896787E-4	TGTGCCACCTGGGACCCCCGAGGTTGTTATAAGAAACTCTTT	CATWDPRGCYKKLF	TRGV3	.	TRGJ1	14	-1	-1	23
16	1.0457242947896787E-4	TGTGCCACCTGGGACCGAACGAATTATTATAAGAAACTCTTT	CATWDRTNYYKKLF	TRGV3	.	TRGJ1	14	-1	-1	19
16	1.0457242947896787E-4	TGTGCCACCTGGGACGGGCCTGTTGATTGGATCAAGACGTTT	CATWDGPVDWIKTF	TRGV2	.	TRGJP2	22	-1	-1	23
16	1.0457242947896787E-4	TGTGCCACCTGGGACGGGCCCGTGAATTATAAGAAACTCTTT	CATWDGPVNYKKLF	TRGV2	.	TRGJ1	22	-1	-1	25
16	1.0457242947896787E-4	TGTGCCACCTGGGACACGCCCAACGATTATAAGAAACTCTTT	CATWDTPNDYKKLF	TRGV5	.	TRGJ1	19	-1	-1	25
16	1.0457242947896787E-4	TGTGCCACCTGGGACAGTCCGGGATATTATAAGAAACTCTTT	CATWDSPGYYKKLF	TRGV3	.	TRGJ1	19	-1	-1	24
16	1.0457242947896787E-4	TGTGCCACCTGGGACAGGCTGTGTTATTATAAGAAACTCTTT	CATWDRLCYYKKLF	TRGV7	.	TRGJ1	21	-1	-1	23
16	1.0457242947896787E-4	TGTGCCACCTGGGACAGGCCGGGTCGGTATAAGAAACTCTTT	CATWDRPGRYKKLF	TRGV5	.	TRGJ1	19	-1	-1	27
16	1.0457242947896787E-4	TGTGCCACCTGGGACAGGCAGGCGTATTATAAGAAACTCTTT	CATWDRQAYYKKLF	TRGV3	.	TRGJ1	18	-1	-1	24
16	1.0457242947896787E-4	TGTGCCACCTGGGACAAAGGCACTTATTATAAGAAACTCTTT	CATWDKGTYYKKLF	TRGV3	.	TRGJ1	15	-1	-1	23
16	1.0457242947896787E-4	TGTGCCACCTGGGAGCCCCCTGAACATTATAAGAAACTCTTT	CATWEPPEHYKKLF	TRGV3	.	TRGJ1	13	-1	-1	25
16	1.0457242947896787E-4	TGTGCCACCTGGGAAACAGGGAGGTATTATAAGAAACTCTTT	CATWETGRYYKKLF	TRGV2	.	TRGJ1	13	-1	-1	24
16	1.0457242947896787E-4	TGTGCTGCTCGATATACCACTGGTTGGTTCAAGATATTT	CAARYTTGWFKIF	TRGV10	.	TRGJP1	7	-1	-1	11
16	1.0457242947896787E-4	TGTGCCACCTGGTACATGAATTATTATAAGAAACTCTTT	CATWYMNYYKKLF	TRGV4	.	TRGJ1	11	-1	-1	17
16	1.0457242947896787E-4	TGTGCCACCTGGGATTTGGGGTATTATAAGAAACTCTTT	CATWDLGYYKKLF	TRGV4	.	TRGJ1	14	-1	-1	21
16	1.0457242947896787E-4	TGTGCCACCTGGGATGGGCGGTATTATAAGAAACTCTTT	CATWDGRYYKKLF	TRGV4	.	TRGJ1	18	-1	-1	21
16	1.0457242947896787E-4	TGTGCCACCTGGGATGGGCAGGTTTATAAGAAACTCTTT	CATWDGQVYKKLF	TRGV4	.	TRGJ1	18	-1	-1	23
16	1.0457242947896787E-4	TGTGCCACCTGGGATAGACATTATTATAAGAAACTCTTT	CATWDRHYYKKLF	TRGV4	.	TRGJ1	14	-1	-1	19
16	1.0457242947896787E-4	TGTGCCACCTGGGACTGGGATTATTATAAGAAACTCTTT	CATWDWDYYKKLF	TRGV5	.	TRGJ1	17	-1	-1	19
16	1.0457242947896787E-4	TGTGCCACCTGGGACGGTTCTTATTATAAGAAACTCTTT	CATWDGSYYKKLF	TRGV2	.	TRGJ1	16	-1	-1	20
16	1.0457242947896787E-4	TGTGCCACCTGGGACGGGTCTTATTATAAGAAACTCTTT	CATWDGSYYKKLF	TRGV2	.	TRGJ1	17	-1	-1	20
16	1.0457242947896787E-4	TGTGCCACCTGGGACGGGTGTTATTATAAGAAACTCTTT	CATWDGCYYKKLF	TRGV2	.	TRGJ1	17	-1	-1	20
16	1.0457242947896787E-4	TGTGCCACCTGGGACGGGCCGTATTATAAGAAACTCTTT	CATWDGPYYKKLF	TRGV2	.	TRGJ1	19	-1	-1	21
16	1.0457242947896787E-4	TGTGCCACCTGGGACGGGCACGATTATAAGAAACTCTTT	CATWDGHDYKKLF	TRGV2	.	TRGJ1	21	-1	-1	22
16	1.0457242947896787E-4	TGTGCCACCTGGGACGGGCAAGTTTATAAGAAACTCTTT	CATWDGQVYKKLF	TRGV2	.	TRGJ1	18	-1	-1	23
16	1.0457242947896787E-4	TGTGCCACCTGGGACAGGCTCGATTATAAGAAACTCTTT	CATWDRLDYKKLF	TRGV5	.	TRGJ2	18	-1	-1	22
16	1.0457242947896787E-4	TGTGCCACCTGGGACAGGCCGAAAGCCAATAAGACGTTT	CATWDRPKANKTF	TRGV3	.	TRGJP2	19	-1	-1	30
16	1.0457242947896787E-4	TGTGCCACCTGGGACAGGCCAGTTTTACAGAAACTCTTT	CATWDRPVLQKLF	TRGV3	.	TRGJ1	22	-1	-1	28
16	1.0457242947896787E-4	TGTGCCACCTGGGACAGGCGGCGTTATAAGAAACTCTTT	CATWDRRRYKKLF	TRGV5	.	TRGJ1	18	-1	-1	23
16	1.0457242947896787E-4	TGTGCCACCTGGCCTCCATATTATAAGAAACTCTTT	CATWPPYYKKLF	TRGV5	.	TRGJ1	11	-1	-1	18
16	1.0457242947896787E-4	TGTGCCACCTGGGATCTCTATTATAAGAAACTCTTT	CATWDLYYKKLF	TRGV4	.	TRGJ1	14	-1	-1	18
16	1.0457242947896787E-4	TGTGCCACCTGGGATAATTATTATAAGAAACTCTTT	CATWDNYYKKLF	TRGV4	.	TRGJ1	14	-1	-1	15
16	1.0457242947896787E-4	TGTGCCACCTGGGATAAGGGTTATAAGAAACTCTTT	CATWDKGYKKLF	TRGV8	.	TRGJ1	15	-1	-1	20
16	1.0457242947896787E-4	TGTGCCACCTGGGACGGGATTTATAAGAAACTCTTT	CATWDGIYKKLF	TRGV2	.	TRGJ1	17	-1	-1	20
16	1.0457242947896787E-4	TGTGCCACCTGGGACAGGCGAGGGAAGAAACTCTTT	CATWDRRGKKLF	TRGV7	.	TRGJ1	18	-1	-1	24
16	1.0457242947896787E-4	TGTGCCACCTGGGAGGTTTATTATAAGAAACTCTTT	CATWEVYYKKLF	TRGV3	.	TRGJ1	13	-1	-1	17
16	1.0457242947896787E-4	TGTGCCACCTGGGAAAGGTATTATAAGAAACTCTTT	CATWERYYKKLF	TRGV4	.	TRGJ1	13	-1	-1	18
16	1.0457242947896787E-4	TGTGCCACCTGGTTTTGTTATAAGAAACTCTTT	CATWFCYKKLF	TRGV4	.	TRGJ1	11	-1	-1	14
16	1.0457242947896787E-4	TGTGCCACCTGGGCTGATTGGATCAAGACGTTT	CATWADWIKTF	TRGV8	.	TRGJP2	12	-1	-1	14
16	1.0457242947896787E-4	TGTGCCACCTGGGATGAAAGTAAGAAACTCTTT	CATWDESKKLF	TRGV4	.	TRGJ1	15	-1	-1	20
16	1.0457242947896787E-4	TGTGCCACCTGGGAAGATTATAAGAAACTCTTT	CATWEDYKKLF	TRGV4	.	TRGJ1	13	-1	-1	16
16	1.0457242947896787E-4	TGTGCCACCCACCCGAGGTATAAGAAACTCTTT	CATHPRYKKLF	TRGV8	.	TRGJ1	8	-1	-1	18
16	1.0457242947896787E-4	TGTGCCCCCAATTATTATAAGAAACTCTTT	CAPNYYKKLF	TRGV4	.	TRGJ1	8	-1	-1	9
16	1.0457242947896787E-4	TGTGCCACTCTCGGTTATAAGAAACTCTTT	CATLGYKKLF	TRGV5	.	TRGJ1	7	-1	-1	14
16	1.0457242947896787E-4	TGTGCCACCTGGGGCCCTGAGAAACTCTTT	CATWGPEKLF	TRGV5	.	TRGJ1	12	-1	-1	19
16	1.0457242947896787E-4	TGTGCCACCTGGGATACTAGGAAACTCTTT	CATWDTRKLF	TRGV8	.	TRGJ1	15	-1	-1	17
16	1.0457242947896787E-4	TGTGCCACCTGGGAGCGGAAGAAACTCTTT	CATWERKKLF	TRGV4	.	TRGJ1	13	-1	-1	18
16	1.0457242947896787E-4	TGTGCCACCTGGGAAACTTCAGTTCTCTTT	CATWETSVLF	TRGV8	.	TRGJ1	13	-1	-1	24
16	1.0457242947896787E-4	TGTGCCACCTGGAGATGGAAGAAACTCTTT	CATWRWKKLF	TRGV3	.	TRGJ1	11	-1	-1	18
16	1.0457242947896787E-4	TGTGCCACCCGATATTATAAGAAACTCTTT	CATRYYKKLF	TRGV3	.	TRGJ1	8	-1	-1	12
16	1.0457242947896787E-4	TGTGCTGCGTTTTGGTTCAAGATATTT	CAAFWFKIF	TRGV10	.	TRGJP1	9	-1	-1	11
16	1.0457242947896787E-4	TGTGCCACCTGGGACAAGAAACTCTTT	CATWDKKLF	TRGV7	.	TRGJ1	15	-1	-1	15
16	1.0457242947896787E-4	TGTGCCACCTGGGAAAAGAAACTCTTT	CATWEKKLF	TRGV8	.	TRGJ1	13	-1	-1	15
16	1.0457242947896787E-4	TGTGCCTTGTGGGGCCGACTCTTT	CALWGRLF	TRGV9	.	TRGJ1	12	-1	-1	17
16	1.0457242947896787E-4	TGTGAGAATTATAAGAAACTCTTT	CENYKKLF	TRGV8	.	TRGJ1	3	-1	-1	7
15	9.803665263653238E-5	TGTGCCACCTGGGATTGGGTATTAGTTATTTTTCGTAATTATTATAAGAAACTCTTT	CATWDWVLVIFRNYYKKLF	TRGV4	.	TRGJ1	18	-1	-1	31
15	9.803665263653238E-5	TGTGCCACCTGGGACGGGCCTGAACATAGTACCACTGGTTGGTTCAAGATATTT	CATWDGPEHSTTGWFKIF	TRGV2	.	TRGJP1	19	-1	-1	25
15	9.803665263653238E-5	TGTGCTGCGTGGGATAATGGGTGCTATACCACTGGTTGGTTCAAGATATTT	CAAWDNGCYTTGWFKIF	TRGV10	.	TRGJP1	14	-1	-1	24
15	9.803665263653238E-5	TGTGCCACCTGGGATACTCCTTTATATAGTAGTGATTGGATCAAGACGTTT	CATWDTPLYSSDWIKTF	TRGV8	.	TRGJP2	15	-1	-1	22
15	9.803665263653238E-5	TGTGCTGCGTGGGACCCCGGATTCTTCACTGGTTGGTTCAAGATATTT	CAAWDPGFFTGWFKIF	TRGV10	.	TRGJP1	13	-1	-1	26
15	9.803665263653238E-5	TGTGCCACCTGGGGACGAGGTTATAGTAGTGATTGGATCAAGACGTTT	CATWGRGYSSDWIKTF	TRGV8	.	TRGJP2	12	-1	-1	21
15	9.803665263653238E-5	TGTGCCACCTGGGATGGGCTGTCTGGAGCTTATTATAAGAAACTCTTT	CATWDGLSGAYYKKLF	TRGV4	.	TRGJ1	18	-1	-1	29
15	9.803665263653238E-5	TGTGCTGCGTGGGATCCTTACGGAACTGGTTGGTTCAAGATATTT	CAAWDPYGTGWFKIF	TRGV10	.	TRGJP1	14	-1	-1	24
15	9.803665263653238E-5	TGTGCTGCGTGGGACCGGAGTGGCACTGGTTGGTTCAAGATATTT	CAAWDRSGTGWFKIF	TRGV10	.	TRGJP1	13	-1	-1	23
15	9.803665263653238E-5	TGTGCCTTGTGGGAGGCGCGCCCGAATTATTATAAGAAGCTCTTT	CALWEARPNYYKKLF	TRGV9	.	TRGJ1	21	-1	-1	22
15	9.803665263653238E-5	TGTGCCACCTGGGATGGGCCTTTTGCTTATTATAAGAAACTCTTT	CATWDGPFAYYKKLF	TRGV4	.	TRGJ1	19	-1	-1	26
15	9.803665263653238E-5	TGTGCCACCTGGGATGGGCCGGTAAATTATTATAAGAAACTCTTT	CATWDGPVNYYKKLF	TRGV4	.	TRGJ1	19	-1	-1	24
15	9.803665263653238E-5	TGTGCCACCTGGGATAGGTGTTTGAGTGATTGGATCAAGACGTTT	CATWDRCLSDWIKTF	TRGV8	.	TRGJP2	17	-1	-1	24
15	9.803665263653238E-5	TGTGCCACCTGGGACGGGCCAGTAGCTTATTATAAGAAACTCTTT	CATWDGPVAYYKKLF	TRGV2	.	TRGJ1	22	-1	-1	26
15	9.803665263653238E-5	TGTGCCACCTGGGACGGGCAGCTTTCTGGGTATAAGAAACTCTTT	CATWDGQLSGYKKLF	TRGV2	.	TRGJ1	18	-1	-1	30
15	9.803665263653238E-5	TGTGCCACCTGGGACGGGGAGTTGGGCAAAAAAATCAAGGTATTT	CATWDGELGKKIKVF	TRGV3	.	TRGJP	17	-1	-1	18
15	9.803665263653238E-5	TGTGCCACCTGGGACAGGCAGGTGAATTATTATAAGAAACTCTTT	CATWDRQVNYYKKLF	TRGV5	.	TRGJ1	18	-1	-1	23
15	9.803665263653238E-5	TGTGCCACCTGGGAGCGCTTGAATGATTATTATAAGAAACTCTTT	CATWERLNDYYKKLF	TRGV3	.	TRGJ1	13	-1	-1	25
15	9.803665263653238E-5	TGTGCTGCGTGGGATTTATGGGTCGTGGGGTTCAAGATATTT	CAAWDLWVVGFKIF	TRGV10	.	TRGJP1	15	-1	-1	28
15	9.803665263653238E-5	TGTGCCATCCGAGACGCCTGGGGGTATTATAAGAAACTCTTT	CAIRDAWGYYKKLF	TRGV2	.	TRGJ1	15	-1	-1	24
15	9.803665263653238E-5	TGTGCCACCTGGGTCCAGATTGGTTATTATAAGAAACTCTTT	CATWVQIGYYKKLF	TRGV3	.	TRGJ1	12	-1	-1	23
15	9.803665263653238E-5	TGTGCCACCTGGGCCGCAATTAGCTATTATAAGAAACTCTTT	CATWAAISYYKKLF	TRGV3	.	TRGJ1	12	-1	-1	24
15	9.803665263653238E-5	TGTGCCACCTGGGATTTTAGTAGTGATTGGATCAAGACGTTT	CATWDFSSDWIKTF	TRGV8	.	TRGJP2	14	-1	-1	17
15	9.803665263653238E-5	TGTGCCACCTGGGATGGGCCGGGTTATTATAAGAAACTCTTT	CATWDGPGYYKKLF	TRGV4	.	TRGJ1	19	-1	-1	23
15	9.803665263653238E-5	TGTGCCACCTGGGACCGCCCGGGTTATTATAAGAAACTCTTT	CATWDRPGYYKKLF	TRGV5	.	TRGJ1	14	-1	-1	23
15	9.803665263653238E-5	TGTGCCACCTGGGACCATACGAATTATTATAAGAAACTCTTT	CATWDHTNYYKKLF	TRGV3	.	TRGJ1	14	-1	-1	16
15	9.803665263653238E-5	TGTGCCACCTGGGACGGCGCCCATTATTATAAGAAACTCTTT	CATWDGAHYYKKLF	TRGV2	.	TRGJ1	21	-1	-1	22
15	9.803665263653238E-5	TGTGCCACCTGGGACGGGGAGAGGTATTATAAGAAACTCTTT	CATWDGERYYKKLF	TRGV2	.	TRGJ1	17	-1	-1	24
15	9.803665263653238E-5	TGTGCCACCTGGGACAGCCCGAATTATTATAAGAAACTCTTT	CATWDSPNYYKKLF	TRGV5	.	TRGJ1	19	-1	-1	19
15	9.803665263653238E-5	TGTGCCACCTGGGACAGGCGGTATTATTATAAGAAACTCTTT	CATWDRRYYYKKLF	TRGV3	.	TRGJ1	18	-1	-1	22
15	9.803665263653238E-5	TGTGCCACCTGGGAAAGAACCCTTTATTATAAGAAACTCTTT	CATWERTLYYKKLF	TRGV8	.	TRGJ1	16	-1	-1	23
15	9.803665263653238E-5	TGTGCCACCTGGAGAGTAAGTAGTGATTGGATCAAGACGTTT	CATWRVSSDWIKTF	TRGV4	.	TRGJP2	11	-1	-1	18
15	9.803665263653238E-5	TGTGCCACGAGGGGGTATACCACTGGTTGGTTCAAGATATTT	CATRGYTTGWFKIF	TRGV8	.	TRGJP1	7	-1	-1	15
15	9.803665263653238E-5	TGTGCTGCGTGGGCCAACACTGGTTGGTTCAAGATATTT	CAAWANTGWFKIF	TRGV10	.	TRGJP1	12	-1	-1	17
15	9.803665263653238E-5	TGTGCTGCGTGGGAGGCGACTGGTTGGTTCAAGATATTT	CAAWEATGWFKIF	TRGV10	.	TRGJP1	13	-1	-1	18
15	9.803665263653238E-5	TGTGCTGCGTGGGAGGACACTGGTTGGTTCAAGATATTT	CAAWEDTGWFKIF	TRGV10	.	TRGJP1	13	-1	-1	17
15	9.803665263653238E-5	TGTGCTGCGTGGACCTGGGATTATTATAAGAAACTCTTT	CAAWTWDYYKKLF	TRGV10	.	TRGJ1	11	-1	-1	19
15	9.803665263653238E-5	TGTGCCTGCTGGATTAGTTATTATTATAAGAAACTCTTT	CACWISYYYKKLF	TRGV11	.	TRGJ1	16	-1	-1	19
15	9.803665263653238E-5	TGTGCCACCTGCCCCCTAGGGAGTTATAAGAAACTCTTT	CATCPLGSYKKLF	TRGV4	.	TRGJ1	10	-1	-1	23
15	9.803665263653238E-5	TGTGCCACCTGGGATTTCTTATGTTATAAGAAACTCTTT	CATWDFLCYKKLF	TRGV8	.	TRGJ1	14	-1	-1	23
15	9.803665263653238E-5	TGTGCCACCTGGGATTGGGATTATTATAAGAAACTCTTT	CATWDWDYYKKLF	TRGV2	.	TRGJ1	13	-1	-1	13
15	9.803665263653238E-5	TGTGCCACCTGGGATCTTGGGTTGATTAAGAAACTCTTT	CATWDLGLIKKLF	TRGV8	.	TRGJ2	14	-1	-1	26
15	9.803665263653238E-5	TGTGCCACCTGGGATGTGAATTATTATAAGAAACTCTTT	CATWDVNYYKKLF	TRGV4	.	TRGJ1	15	-1	-1	17
15	9.803665263653238E-5	TGTGCCACCTGGGATGGGCGGGGTTATAAGAAACTCTTT	CATWDGRGYKKLF	TRGV4	.	TRGJ1	18	-1	-1	23
15	9.803665263653238E-5	TGTGCCACCTGGGATGGGCGGGATTGGATCAAGACGTTT	CATWDGRDWIKTF	TRGV4	.	TRGJP2	18	-1	-1	21
15	9.803665263653238E-5	TGTGCCACCTGGGATATGAATTATTATAAGAAACTCTTT	CATWDMNYYKKLF	TRGV8	.	TRGJ1	15	-1	-1	17
15	9.803665263653238E-5	TGTGCCACCTGGGATAGCCGGGATTATAAGAAACTCTTT	CATWDSRDYKKLF	TRGV8	.	TRGJ1	16	-1	-1	22
15	9.803665263653238E-5	TGTGCCACCTGGGACGCGGATTATTATAAGAAACTCTTT	CATWDADYYKKLF	TRGV3	.	TRGJ1	14	-1	-1	16
15	9.803665263653238E-5	TGTGCCACCTGGGACGGGTTGGTATGGTTCAAGATATTT	CATWDGLVWFKIF	TRGV2	.	TRGJP1	17	-1	-1	19
15	9.803665263653238E-5	TGTGCCACCTGGGACGGGCCTCGTTATAAGAAACTCTTT	CATWDGPRYKKLF	TRGV2	.	TRGJ1	23	-1	-1	23
15	9.803665263653238E-5	TGTGCCACCTGGGACGGGCGGTATTATAAGAAACTCTTT	CATWDGRYYKKLF	TRGV2	.	TRGJ1	18	-1	-1	21
15	9.803665263653238E-5	TGTGCCACCTGGGAGCGGAATTATTATAAGAAACTCTTT	CATWERNYYKKLF	TRGV8	.	TRGJ1	13	-1	-1	17
15	9.803665263653238E-5	TGTGCCACCTGGGAGGTCTGTTATTATAAGAAACTCTTT	CATWEVCYYKKLF	TRGV4	.	TRGJ1	13	-1	-1	20
15	9.803665263653238E-5	TGTGCCACCCCCCGCGACACTGGTTGGTTCAAGATATTT	CATPRDTGWFKIF	TRGV2	.	TRGJP1	8	-1	-1	17
15	9.803665263653238E-5	TGTGCCACCTGCTCGAAGGAGTATAAGAAACTCTTT	CATCSKEYKKLF	TRGV4	.	TRGJ1	10	-1	-1	12
15	9.803665263653238E-5	TGTGCCACCTGGGTCCGTTATTATAAGAAACTCTTT	CATWVRYYKKLF	TRGV5	.	TRGJ1	12	-1	-1	17
15	9.803665263653238E-5	TGTGCCACCTGGGGCCATTATTATAAGAAACTCTTT	CATWGHYYKKLF	TRGV5	.	TRGJ1	12	-1	-1	16
15	9.803665263653238E-5	TGTGCCACCTGGGATTTTTATTATAAGAAACTCTTT	CATWDFYYKKLF	TRGV4	.	TRGJ1	14	-1	-1	17
15	9.803665263653238E-5	TGTGCCACCTGGGATGGGGGTTATAAGAAACTCTTT	CATWDGGYKKLF	TRGV4	.	TRGJ1	17	-1	-1	20
15	9.803665263653238E-5	TGTGCCACCTGGGATGGATATTATAAGAAACTCTTT	CATWDGYYKKLF	TRGV4	.	TRGJ1	16	-1	-1	18
15	9.803665263653238E-5	TGTGCCACCTGGGATGGAGACAATAAGAAACTCTTT	CATWDGDNKKLF	TRGV4	.	TRGJ1	16	-1	-1	22
15	9.803665263653238E-5	TGTGCCACCTGGGATGGAAATTATAAGAAACTCTTT	CATWDGNYKKLF	TRGV8	.	TRGJ1	14	-1	-1	19
15	9.803665263653238E-5	TGTGCCACCTGGGATATTCCCTATAAGAAACTCTTT	CATWDIPYKKLF	TRGV8	.	TRGJ1	15	-1	-1	21
15	9.803665263653238E-5	TGTGCCACCTGGGACGCTCGGGATAAGAAACTCTTT	CATWDARDKKLF	TRGV2	.	TRGJ1	15	-1	-1	22
15	9.803665263653238E-5	TGTGCCACCTGGGACGCATCCCATAAGAAACTCTTT	CATWDASHKKLF	TRGV8	.	TRGJ1	13	-1	-1	22
15	9.803665263653238E-5	TGTGCCACCTGGGACGGCCGTAATAAGAAACTCTTT	CATWDGRNKKLF	TRGV2	.	TRGJ1	16	-1	-1	22
15	9.803665263653238E-5	TGTGCCACCTGGGACGGGGCTTATAAGAAACTCTTT	CATWDGAYKKLF	TRGV2	.	TRGJ1	17	-1	-1	20
15	9.803665263653238E-5	TGTGCCACCTGGGACAGGCCGAGGTTCAAGATATTT	CATWDRPRFKIF	TRGV7	.	TRGJP1	19	-1	-1	22
15	9.803665263653238E-5	TGTGCCACCTGGGATCATTATAAGAAACTCTTT	CATWDHYKKLF	TRGV4	.	TRGJ1	14	-1	-1	13
15	9.803665263653238E-5	TGTGCCACCTGGGATCACTATAAGAAACTCTTT	CATWDHYKKLF	TRGV8	.	TRGJ1	14	-1	-1	18
15	9.803665263653238E-5	TGTGCCACCTGGGACTTCTATAAGAAACTCTTT	CATWDFYKKLF	TRGV7	.	TRGJ1	14	-1	-1	18
15	9.803665263653238E-5	TGTGCCACCTGGGACAGATATAAGAAACTCTTT	CATWDRYKKLF	TRGV2	.	TRGJ1	14	-1	-1	18
15	9.803665263653238E-5	TGTGCCACCTGGGAATATTATAAGAAACTCTTT	CATWEYYKKLF	TRGV5	.	TRGJ1	13	-1	-1	12
15	9.803665263653238E-5	TGTGCCACCCCTAGGTATTATAAGAAACTCTTT	CATPRYYKKLF	TRGV4	.	TRGJ1	8	-1	-1	15
15	9.803665263653238E-5	TGTGCCACCTGGGATGTTTCGAAACTCTTT	CATWDVSKLF	TRGV4	.	TRGJ1	15	-1	-1	20
15	9.803665263653238E-5	TGTGCCACCTGGGACCATAAGAAACTCTTT	CATWDHKKLF	TRGV8	.	TRGJ1	13	-1	-1	16
15	9.803665263653238E-5	TGTGCCACCTCTGGGTTCAAGATATTT	CATSGFKIF	TRGV2	.	TRGJP1	9	-1	-1	13
15	9.803665263653238E-5	TGTGCCACCTGGGGGGGGAAACTCTTT	CATWGGKLF	TRGV8	.	TRGJ1	12	-1	-1	17
15	9.803665263653238E-5	TGTGCGGTGAATTATAAGAAACTCTTT	CAVNYKKLF	TRGV4	.	TRGJ1	4	-1	-1	10
15	9.803665263653238E-5	TGTGCCACTTATAAGAAACTCTTT	CATYKKLF	TRGV8	.	TRGJ1	7	-1	-1	8
14	9.150087579409689E-5	TGTGCCACCTGGGACGGGCCTTCGCCTTTTCGAATTAGTAGTGATTGGATCAAGACGTTT	CATWDGPSPFRISSDWIKTF	TRGV2	.	TRGJP2	19	-1	-1	35
14	9.150087579409689E-5	TGTGCTGCGTGGGATTATCTCCGTCGATCCTTCACCACTGGTTGGTTCAAGATATTT	CAAWDYLRRSFTTGWFKIF	TRGV10	.	TRGJP1	16	-1	-1	33
14	9.150087579409689E-5	TGTGCCACCTTCCCACTCGGACCCCCAATAAGTAGTGATTGGATCAAGACGTTT	CATFPLGPPISSDWIKTF	TRGV8	.	TRGJP2	9	-1	-1	27
14	9.150087579409689E-5	TGTGCCACCTGGGACGGCCGTCCCGCTGATAGTAGTGATTGGATCAAGACGTTT	CATWDGRPADSSDWIKTF	TRGV2	.	TRGJP2	23	-1	-1	28
14	9.150087579409689E-5	TGTGCCACCTGGGACGGGCTTTTCTCCTCGAATTATTATAAGAAACTCTTT	CATWDGLFSSNYYKKLF	TRGV2	.	TRGJ1	18	-1	-1	27
14	9.150087579409689E-5	TGTGCCACCTGGGACAGGGGGCCCCATAGTAGTGATTGGATCAAGACGTTT	CATWDRGPHSSDWIKTF	TRGV3	.	TRGJP2	17	-1	-1	25
14	9.150087579409689E-5	TGTGCTGCGTGGGATTATCGCCATACCACTGGTTGGTTCAAGATATTT	CAAWDYRHTTGWFKIF	TRGV10	.	TRGJP1	28	-1	-1	22
14	9.150087579409689E-5	TGTGCCACCTGGCCGAAACCCCCCGGAAGTGATTGGATCAAGACGTTT	CATWPKPPGSDWIKTF	TRGV2	.	TRGJP2	11	-1	-1	27
14	9.150087579409689E-5	TGTGCCACCTGGGACGGGCTGGGGAGTAGTGATTGGATCAAGACGTTT	CATWDGLGSSDWIKTF	TRGV2	.	TRGJP2	18	-1	-1	24
14	9.150087579409689E-5	TGTGCCACCTGGGACGGGACCATAGGCCCTGGTTGGTTCAAGATATTT	CATWDGTIGPGWFKIF	TRGV2	.	TRGJP1	20	-1	-1	28
14	9.150087579409689E-5	TGTGCCACCTGGGACAATTTCCAATGGAATTATTATAAGAAACTCTTT	CATWDNFQWNYYKKLF	TRGV3	.	TRGJ1	15	-1	-1	26
14	9.150087579409689E-5	TGTGCTGCGTGGGCCCAACAGGCCACTGGTTGGTTCAAGATATTT	CAAWAQQATGWFKIF	TRGV10	.	TRGJP1	12	-1	-1	22
14	9.150087579409689E-5	TGTGCCACCTGGGGGATCATGGGGGACCGTTGGATCAAGACGTTT	CATWGIMGDRWIKTF	TRGV2	.	TRGJP2	12	-1	-1	29
14	9.150087579409689E-5	TGTGCCACCTGGGATGGGGTTTTGAATTATTATAAGAAACTCTTT	CATWDGVLNYYKKLF	TRGV4	.	TRGJ1	17	-1	-1	20
14	9.150087579409689E-5	TGTGCCACCTGGGACGGGCTTGCCACTGGTTGGTTCAAGATATTT	CATWDGLATGWFKIF	TRGV2	.	TRGJP1	18	-1	-1	22
14	9.150087579409689E-5	TGTGCCACCTGGGACGAAGATACGGATTATTATAAGAAACTCTTT	CATWDEDTDYYKKLF	TRGV7	.	TRGJ1	14	-1	-1	19
14	9.150087579409689E-5	TGTGCCACCTGGGACAGGCCGTTCACTGGTTGGTTCAAGATATTT	CATWDRPFTGWFKIF	TRGV7	.	TRGJP1	19	-1	-1	23
14	9.150087579409689E-5	TGTGCCACCTGGGACAGGCGAAATCTTGATTATAAGAAACTCTTT	CATWDRRNLDYKKLF	TRGV3	.	TRGJ1	18	-1	-1	28
14	9.150087579409689E-5	TGTGCTGCGTGGCAAATAAAAGGGGGTTGGTTCAAGATATTT	CAAWQIKGGWFKIF	TRGV10	.	TRGJP1	11	-1	-1	24
14	9.150087579409689E-5	TGTGCTGCGTGGGTAAAGGGCAGTGATTGGATCAAGACGTTT	CAAWVKGSDWIKTF	TRGV10	.	TRGJP2	12	-1	-1	21
14	9.150087579409689E-5	TGTGCTGCGTGGGATTGTACCACTGGTTGGTTCAAGATATTT	CAAWDCTTGWFKIF	TRGV10	.	TRGJP1	15	-1	-1	17
14	9.150087579409689E-5	TGTGCTGCGGTGGTTTATACCACTGGTTGGTTCAAGATATTT	CAAVVYTTGWFKIF	TRGV10	.	TRGJP1	12	-1	-1	9
14	9.150087579409689E-5	TGTGCCACCTGGCCTATTTTGGGTTATTATAAGAAACTCTTT	CATWPILGYYKKLF	TRGV4	.	TRGJ1	11	-1	-1	23
14	9.150087579409689E-5	TGTGCCACCTGGGATGGGCCTTGTTATTATAAGAAACTCTTT	CATWDGPCYYKKLF	TRGV4	.	TRGJ1	19	-1	-1	23
14	9.150087579409689E-5	TGTGCCACCTGGGATGGGCCTAAATATTATAAGAAACTCTTT	CATWDGPKYYKKLF	TRGV4	.	TRGJ1	19	-1	-1	21
14	9.150087579409689E-5	TGTGCCACCTGGGATAGACGGGCCTATTATAAGAAACTCTTT	CATWDRRAYYKKLF	TRGV4	.	TRGJ1	14	-1	-1	24
14	9.150087579409689E-5	TGTGCCACCTGGGATAATCGGTCGTATTATAAGAAACTCTTT	CATWDNRSYYKKLF	TRGV4	.	TRGJ1	14	-1	-1	24
14	9.150087579409689E-5	TGTGCCACCTGGGATAATGGGCGTTATTATAAGAAACTCTTT	CATWDNGRYYKKLF	TRGV4	.	TRGJ1	14	-1	-1	23
14	9.150087579409689E-5	TGTGCCACCTGGGACCGGTTGGGCAAAAAAATCAAGGTATTT	CATWDRLGKKIKVF	TRGV2	.	TRGJP	17	-1	-1	17
14	9.150087579409689E-5	TGTGCCACCTGGGACGGGCCTACTGGTTGGTTCAAGATATTT	CATWDGPTGWFKIF	TRGV2	.	TRGJP1	19	-1	-1	21
14	9.150087579409689E-5	TGTGCCACCTGGGACGGAACAAATTATTATAAGAAACTCTTT	CATWDGTNYYKKLF	TRGV3	.	TRGJ1	14	-1	-1	21
14	9.150087579409689E-5	TGTGCCACCTGGGACATTCGTAGTGATTGGATCAAGACGTTT	CATWDIRSDWIKTF	TRGV3	.	TRGJP2	15	-1	-1	19
14	9.150087579409689E-5	TGTGCCACCTGGGACAGGCTCGGTTATTATAAGAAACTCTTT	CATWDRLGYYKKLF	TRGV5	.	TRGJ1	18	-1	-1	23
14	9.150087579409689E-5	TGTGCCACCTGGGACAGGCTGGATTATTATAAGAAACTCTTT	CATWDRLDYYKKLF	TRGV5	.	TRGJ1	18	-1	-1	22
14	9.150087579409689E-5	TGTGCCACCTGGGACAGGCCTTCCTTTCCCTTAAAACTCTTT	CATWDRPSFPLKLF	TRGV5	.	TRGJ1	23	-1	-1	33
14	9.150087579409689E-5	TGTGCCACCTGGGACAGGCCTCGATATTATAAGAAACTCTTT	CATWDRPRYYKKLF	TRGV3	.	TRGJ1	20	-1	-1	24
14	9.150087579409689E-5	TGTGCCACCTGGGACAGGCCGTTTTATTATAAGAAACTCTTT	CATWDRPFYYKKLF	TRGV3	.	TRGJ2	19	-1	-1	23
14	9.150087579409689E-5	TGTGCCACCTGGGACAGGCCGGATTATTATAAGAAACTCTTT	CATWDRPDYYKKLF	TRGV7	.	TRGJ1	19	-1	-1	19
14	9.150087579409689E-5	TGTGCCACCTGGGACAGAGCGAATTATTATAAGAAACTCTTT	CATWDRANYYKKLF	TRGV5	.	TRGJ1	16	-1	-1	19
14	9.150087579409689E-5	TGTGCCACGCTTAAGGACAGTAGTGATTGGATCAAGACGTTT	CATLKDSSDWIKTF	TRGV8	.	TRGJP2	7	-1	-1	18
14	9.150087579409689E-5	TGTGCTGCGTGGGATTATTATAGTTGGTTCAAGATATTT	CAAWDYYSWFKIF	TRGV10	.	TRGJP1	16	-1	-1	22
14	9.150087579409689E-5	TGTGCCACCTGTACCAAGAATTATTATAAGAAACTCTTT	CATCTKNYYKKLF	TRGV2	.	TRGJ1	10	-1	-1	17
14	9.150087579409689E-5	TGTGCCACCTGGGATTCGGGGTATTATAAGAAACTCTTT	CATWDSGYYKKLF	TRGV4	.	TRGJ1	14	-1	-1	21
14	9.150087579409689E-5	TGTGCCACCTGGGATTATCCGCCAAATGAGAAACTCTTT	CATWDYPPNEKLF	TRGV4	.	TRGJ1	14	-1	-1	25
14	9.150087579409689E-5	TGTGCCACCTGGGATCCCACTGGTTGGTTCAAGATATTT	CATWDPTGWFKIF	TRGV8	.	TRGJP1	14	-1	-1	13
14	9.150087579409689E-5	TGTGCCACCTGGGATGCTTTCGCTTATAAGAAACTCTTT	CATWDAFAYKKLF	TRGV4	.	TRGJ1	15	-1	-1	23
14	9.150087579409689E-5	TGTGCCACCTGGGATGGGCATTATTATAAGAAACTCTTT	CATWDGHYYKKLF	TRGV4	.	TRGJ1	18	-1	-1	19
14	9.150087579409689E-5	TGTGCCACCTGGGATACTATTTGCTATAAGAAACTCTTT	CATWDTICYKKLF	TRGV4	.	TRGJ1	14	-1	-1	24
14	9.150087579409689E-5	TGTGCCACCTGGGACCTGAATTATTATAAGAAACTCTTT	CATWDLNYYKKLF	TRGV5	.	TRGJ1	14	-1	-1	17
14	9.150087579409689E-5	TGTGCCACCTGGGACGGCGAATATTATAAGAAACTCTTT	CATWDGEYYKKLF	TRGV2	.	TRGJ1	16	-1	-1	17
14	9.150087579409689E-5	TGTGCCACCTGGGACGGGATCTATTATAAGAAACTCTTT	CATWDGIYYKKLF	TRGV2	.	TRGJ1	17	-1	-1	21
14	9.150087579409689E-5	TGTGCCACCTGGGACAGCGGACATTATAAGAAACTCTTT	CATWDSGHYKKLF	TRGV3	.	TRGJ1	16	-1	-1	22
14	9.150087579409689E-5	TGTGCCACCCCGCTACGTAACCATTATAAGAAACTCTTT	CATPLRNHYKKLF	TRGV3	.	TRGJ1	8	-1	-1	22
14	9.150087579409689E-5	TGTGCCACCGGGGGTGTGGATTATTATAAGAAACTCTTT	CATGGVDYYKKLF	TRGV5	.	TRGJ1	12	-1	-1	19
14	9.150087579409689E-5	TGTGCCACCACATCGGGGAATTATTATAAGAAACTCTTT	CATTSGNYYKKLF	TRGV4	.	TRGJ1	8	-1	-1	17
14	9.150087579409689E-5	TGTGCTGCGACCAACCGGGGTCATAAGAAACTCTTT	CAATNRGHKKLF	TRGV10	.	TRGJ1	8	-1	-1	22
14	9.150087579409689E-5	TGTGCCACCTGTATCGATTATTATAAGAAACTCTTT	CATCIDYYKKLF	TRGV8	.	TRGJ1	10	-1	-1	13
14	9.150087579409689E-5	TGTGCCACCTGGTCCTTTTATTATAAGAAACTCTTT	CATWSFYYKKLF	TRGV8	.	TRGJ1	11	-1	-1	17
14	9.150087579409689E-5	TGTGCCACCTGGGTGGGAGATTATAAGAAACTCTTT	CATWVGDYKKLF	TRGV5	.	TRGJ1	12	-1	-1	19
14	9.150087579409689E-5	TGTGCCACCTGGGATTGGTGGTATAAGAAACTCTTT	CATWDWWYKKLF	TRGV8	.	TRGJ1	17	-1	-1	21
14	9.150087579409689E-5	TGTGCCACCTGGGATCGAGGTTATAAGAAACTCTTT	CATWDRGYKKLF	TRGV8	.	TRGJ1	14	-1	-1	20
14	9.150087579409689E-5	TGTGCCACCTGGACCAATTATTATAAGAAACTCTTT	CATWTNYYKKLF	TRGV2	.	TRGJ1	11	-1	-1	15
14	9.150087579409689E-5	TGTGCCACCTGGAGGTGGGTTTATAAGAAACTCTTT	CATWRWVYKKLF	TRGV7	.	TRGJ1	11	-1	-1	20
14	9.150087579409689E-5	TGTGCCACCTGGAAACATTATTATAAGAAACTCTTT	CATWKHYYKKLF	TRGV3	.	TRGJ1	11	-1	-1	16
14	9.150087579409689E-5	TGTGGACTACACCGGCGGGATTATAAGAAACTCTTT	CGLHRRDYKKLF	TRGV4	.	TRGJ1	3	-1	-1	19
14	9.150087579409689E-5	TGTGTAACCTTCGATTATTATAAGAAACTCTTT	CVTFDYYKKLF	TRGV8	.	TRGJ1	9	-1	-1	9
14	9.150087579409689E-5	TGTGCCGGAAACGGCGGTTATAAGAAACTCTTT	CAGNGGYKKLF	TRGV4	.	TRGJ1	5	-1	-1	17
14	9.150087579409689E-5	TGTGCCGAGAATATGGATTATAAGAAACTCTTT	CAENMDYKKLF	TRGV2	.	TRGJ1	5	-1	-1	16
14	9.150087579409689E-5	TGTGCCACCTGGGCTATTTATAAGAAACTCTTT	CATWAIYKKLF	TRGV8	.	TRGJ1	15	-1	-1	17
14	9.150087579409689E-5	TGTGCCACCTGGGATAACTATAAGAAACTCTTT	CATWDNYKKLF	TRGV4	.	TRGJ1	14	-1	-1	18
14	9.150087579409689E-5	TGTGCCACCTGGGACTGGTGGTTCAAGATATTT	CATWDWWFKIF	TRGV3	.	TRGJP1	17	-1	-1	13
14	9.150087579409689E-5	TGTGCCACCTGGGACAGGAATAAGAAACTCTTT	CATWDRNKKLF	TRGV3	.	TRGJ1	17	-1	-1	19
14	9.150087579409689E-5	TGTGCCACCGGAGTATATTATAAGAAACTCTTT	CATGVYYKKLF	TRGV7	.	TRGJ1	8	-1	-1	15
14	9.150087579409689E-5	TGTGCCCCGAGTAATTATAAGAAACTCTTT	CAPSNYKKLF	TRGV8	.	TRGJ1	5	-1	-1	7
14	9.150087579409689E-5	TGTGCCACCTGGTATTATAAGAAACTCTTT	CATWYYKKLF	TRGV4	.	TRGJ1	14	-1	-1	12
14	9.150087579409689E-5	TGTGCCACCTGGGATCCCAAGAAACTCTTT	CATWDPKKLF	TRGV8	.	TRGJ1	14	-1	-1	18
14	9.150087579409689E-5	TGTGCCACCTTATCGTTCAAGATATTT	CATLSFKIF	TRGV8	.	TRGJP1	9	-1	-1	14
14	9.150087579409689E-5	TGTGCCACCTGGGACGTT	CATWDV	TRGV3	.	TRGJP1	14	-1	-1	16
13	8.49650989516614E-5	TGTGCCACCTGGGACAGGGAATTCCCCATAATGCCCGTGAATTATTATAAGAAACTCTTT	CATWDREFPIMPVNYYKKLF	TRGV5	.	TRGJ1	17	-1	-1	38
13	8.49650989516614E-5	TGTGCTGCGTGGGATCGATGGGGACTTGATAATACCACTGGTTGGTTCAAGATATTT	CAAWDRWGLDNTTGWFKIF	TRGV10	.	TRGJP1	14	-1	-1	31
13	8.49650989516614E-5	TGTGCCACCTGGGATAAGGGGATGGCGAACTATAGTAGTGATTGGATCAAGACGTTT	CATWDKGMANYSSDWIKTF	TRGV8	.	TRGJP2	15	-1	-1	30
13	8.49650989516614E-5	TGTGCCACCTGGGACGGGCTTCGGGATTGGATCCCGAATTATTATAAGAAACTCTTT	CATWDGLRDWIPNYYKKLF	TRGV2	.	TRGJ1	18	-1	-1	34
13	8.49650989516614E-5	TGTGCCACCTGGGACTCCCCCTTAAGGTTGTTGGGCAAAAAAATCAAGGTATTT	CATWDSPLRLLGKKIKVF	TRGV2	.	TRGJP	14	-1	-1	29
13	8.49650989516614E-5	TGTGCCACCTGGGACGGACCGATCCCTTATACCACTGGTTGGTTCAAGATATTT	CATWDGPIPYTTGWFKIF	TRGV2	.	TRGJP1	25	-1	-1	27
13	8.49650989516614E-5	TGTGCCACCTGGGACGACGATCTGCGGGCTAGTAGTGATTGGATCAAGACGTTT	CATWDDDLRASSDWIKTF	TRGV2	.	TRGJP2	15	-1	-1	29
13	8.49650989516614E-5	TGTGCCACCAATTGCCCAGAACGTTATAGTAGTGATTGGATCAAGACGTTT	CATNCPERYSSDWIKTF	TRGV8	.	TRGJP2	8	-1	-1	24
13	8.49650989516614E-5	TGTGCTGCGTGGGATACGGGTGGGTCCACTGGTTGGTTCAAGATATTT	CAAWDTGGSTGWFKIF	TRGV10	.	TRGJP1	17	-1	-1	25
13	8.49650989516614E-5	TGTGCCACCTGGGATAGAGGGGGTGGAAGTGATTGGATCAAGACGTTT	CATWDRGGGSDWIKTF	TRGV8	.	TRGJP2	16	-1	-1	27
13	8.49650989516614E-5	TGTGCCACCTGGGACGGGCCCGGGAGTCGTGATTGGATCAAGACGTTT	CATWDGPGSRDWIKTF	TRGV2	.	TRGJP2	21	-1	-1	24
13	8.49650989516614E-5	TGTGCCACCTGGGACGGGCCGGACTTCTCATATTATAAGAAACTCTTT	CATWDGPDFSYYKKLF	TRGV2	.	TRGJ1	19	-1	-1	30
13	8.49650989516614E-5	TGTGCCACCTGGGACAGGCGGGGTAGAGGGGGTTATAAGAAACTCTTT	CATWDRRGRGGYKKLF	TRGV5	.	TRGJ1	18	-1	-1	32
13	8.49650989516614E-5	TGTGCTGCGTGGGACCCCCGGCATATTTATTATAAGAAACTCTTT	CAAWDPRHIYYKKLF	TRGV10	.	TRGJ1	13	-1	-1	26
13	8.49650989516614E-5	TGTGCTGCGTGGGACGACGGAAGGGCTGGTTGGTTCAAGATATTT	CAAWDDGRAGWFKIF	TRGV10	.	TRGJP1	13	-1	-1	25
13	8.49650989516614E-5	TGTGCCACCTGGTTCACCGAGGGCGGTGATTGGATCAAGACGTTT	CATWFTEGGDWIKTF	TRGV8	.	TRGJP2	11	-1	-1	25
13	8.49650989516614E-5	TGTGCCACCTGGGGCCGGAATACCACTGGTTGGTTCAAGATATTT	CATWGRNTTGWFKIF	TRGV8	.	TRGJP1	12	-1	-1	19
13	8.49650989516614E-5	TGTGCCACCTGGGATTCCCCTATTTATTATTATAAGAAACTCTTT	CATWDSPIYYYKKLF	TRGV8	.	TRGJ1	14	-1	-1	25
13	8.49650989516614E-5	TGTGCCACCTGGGATGGGCGTGGGATAAATTATAAGAAACTCTTT	CATWDGRGINYKKLF	TRGV4	.	TRGJ1	18	-1	-1	28
13	8.49650989516614E-5	TGTGCCACCTGGGATGGGCAATATTGTTATTATAAGAAACTCTTT	CATWDGQYCYYKKLF	TRGV4	.	TRGJ1	18	-1	-1	26
13	8.49650989516614E-5	TGTGCCACCTGGGATGGGGGGGTTCGTTATTATAAGAAACTCTTT	CATWDGGVRYYKKLF	TRGV4	.	TRGJ1	17	-1	-1	26
13	8.49650989516614E-5	TGTGCCACCTGGGATGATCTATCGAATTATTATAAGAAACTCTTT	CATWDDLSNYYKKLF	TRGV4	.	TRGJ1	15	-1	-1	21
13	8.49650989516614E-5	TGTGCCACCTGGGACGGTCATAGTAGTGATTGGATCAAGACGTTT	CATWDGHSSDWIKTF	TRGV3	.	TRGJP2	14	-1	-1	19
13	8.49650989516614E-5	TGTGCCACCTGGGACGGGCGGGGATTTTATTATAAGAAACTCTTT	CATWDGRGFYYKKLF	TRGV2	.	TRGJ1	18	-1	-1	26
13	8.49650989516614E-5	TGTGCCACCTGGGACAGGCTTATCGTTTATTATAAGAAACTCTTT	CATWDRLIVYYKKLF	TRGV3	.	TRGJ1	18	-1	-1	26
13	8.49650989516614E-5	TGTGCCACCTGGGACAGGCTACTGAATTATTATAAGAAACTCTTT	CATWDRLLNYYKKLF	TRGV5	.	TRGJ1	18	-1	-1	23
13	8.49650989516614E-5	TGTGCCACCTGGGACAGGCCGTCGGTTTATTATAAGAAACTCTTT	CATWDRPSVYYKKLF	TRGV5	.	TRGJ1	22	-1	-1	26
13	8.49650989516614E-5	TGTGCCACCTGGGACAGAGGCCAGAATTATTATAAGAAACTCTTT	CATWDRGQNYYKKLF	TRGV3	.	TRGJ1	16	-1	-1	23
13	8.49650989516614E-5	TGTGCTGCGTGGGATTCTTCCACTGGTTGGTTCAAGATATTT	CAAWDSSTGWFKIF	TRGV10	.	TRGJP1	15	-1	-1	19
13	8.49650989516614E-5	TGTGCTGCGTGGGATTATGACACTGGTTGGTTCAAGATATTT	CAAWDYDTGWFKIF	TRGV10	.	TRGJP1	16	-1	-1	8
13	8.49650989516614E-5	TGTGCCACCTCTAAATCCTTGAATTATTATAAGAAACTCTTT	CATSKSLNYYKKLF	TRGV5	.	TRGJ1	9	-1	-1	20
13	8.49650989516614E-5	TGTGCCACCTGGGATGGCCCGAATTATTATAAGAAACTCTTT	CATWDGPNYYKKLF	TRGV4	.	TRGJ1	19	-1	-1	19
13	8.49650989516614E-5	TGTGCCACCTGGGATGGAACGGGAGATTATAAGAAACTCTTT	CATWDGTGDYKKLF	TRGV4	.	TRGJ1	16	-1	-1	25
13	8.49650989516614E-5	TGTGCCACCTGGGATGATGGGGGTTACTATAAGAAACTCTTT	CATWDDGGYYKKLF	TRGV4	.	TRGJ1	15	-1	-1	23
13	8.49650989516614E-5	TGTGCCACCTGGGACTCTTCTCATTATTATAAGAAACTCTTT	CATWDSSHYYKKLF	TRGV2	.	TRGJ1	14	-1	-1	22
13	8.49650989516614E-5	TGTGCCACCTGGGACGGTATGAATTATTATAAGAAACTCTTT	CATWDGMNYYKKLF	TRGV2	.	TRGJ1	16	-1	-1	20
13	8.49650989516614E-5	TGTGCCACCTGGGACGGGCAGGCTTATTATAAGAAACTCTTT	CATWDGQAYYKKLF	TRGV2	.	TRGJ1	18	-1	-1	23
13	8.49650989516614E-5	TGTGCCACCTGGGACAGGCCAGGGGATTATAAGAAACTCTTT	CATWDRPGDYKKLF	TRGV3	.	TRGJ1	19	-1	-1	25
13	8.49650989516614E-5	TGTGCCACCTGGGACAGGCGTCATTATTATAAGAAACTCTTT	CATWDRRHYYKKLF	TRGV3	.	TRGJ1	18	-1	-1	22
13	8.49650989516614E-5	TGTGCCACCTGGGACAGGCGGTGGAGGTATAAGAAACTCTTT	CATWDRRWRYKKLF	TRGV5	.	TRGJ1	18	-1	-1	27
13	8.49650989516614E-5	TGTGCCACCTGGGACAGAACAGGTTATTATAAGAAACTCTTT	CATWDRTGYYKKLF	TRGV3	.	TRGJ1	16	-1	-1	23
13	8.49650989516614E-5	TGTGCTGCGTGTCACCGGGGGGATTATAAGAAACTCTTT	CAACHRGDYKKLF	TRGV10	.	TRGJ1	10	-1	-1	22
13	8.49650989516614E-5	TGTGCTGCGTGGGATTCGAGTTATTATAAGAAACTCTTT	CAAWDSSYYKKLF	TRGV10	.	TRGJ1	15	-1	-1	13
13	8.49650989516614E-5	TGTGCCACCTGGGCCACGAATTATTATAAGAAACTCTTT	CATWATNYYKKLF	TRGV3	.	TRGJ1	15	-1	-1	16
13	8.49650989516614E-5	TGTGCCACCTGGGGTCAGAATTATTATAAGAAACTCTTT	CATWGQNYYKKLF	TRGV2	.	TRGJ1	12	-1	-1	17
13	8.49650989516614E-5	TGTGCCACCTGGGATGTCCATTATTATAAGAAACTCTTT	CATWDVHYYKKLF	TRGV4	.	TRGJ1	15	-1	-1	19
13	8.49650989516614E-5	TGTGCCACCTGGGATGTCGGATATTATAAGAAACTCTTT	CATWDVGYYKKLF	TRGV8	.	TRGJ1	14	-1	-1	21
13	8.49650989516614E-5	TGTGCCACCTGGGATGGTCCAAATTATAAGAAACTCTTT	CATWDGPNYKKLF	TRGV4	.	TRGJ1	19	-1	-1	22
13	8.49650989516614E-5	TGTGCCACCTGGGATGGGCTGGGTTATAAGAAACTCTTT	CATWDGLGYKKLF	TRGV4	.	TRGJ1	18	-1	-1	23
13	8.49650989516614E-5	TGTGCCACCTGGGATGAAAGGTATTATAAGAAACTCTTT	CATWDERYYKKLF	TRGV4	.	TRGJ2	15	-1	-1	21
13	8.49650989516614E-5	TGTGCCACCTGGGATATAAGTAGTTGGTTCAAGATATTT	CATWDISSWFKIF	TRGV8	.	TRGJP1	15	-1	-1	22
13	8.49650989516614E-5	TGTGCCACCTGGGACGGGTTTGATTGGATCAAGACGTTT	CATWDGFDWIKTF	TRGV2	.	TRGJP2	17	-1	-1	20
13	8.49650989516614E-5	TGTGCCACCTGGGACGGAGCGGGCGGGTTCAAGATATTT	CATWDGAGGFKIF	TRGV2	.	TRGJP1	16	-1	-1	25
13	8.49650989516614E-5	TGTGCCACCTGGGACAGGCCGGATTATAAGAAACTCTTT	CATWDRPDYKKLF	TRGV3	.	TRGJ1	19	-1	-1	22
13	8.49650989516614E-5	TGTGCCACCTGGGACAGAACTGGTTGGTTCAAGATATTT	CATWDRTGWFKIF	TRGV8	.	TRGJP1	16	-1	-1	18
13	8.49650989516614E-5	TGTGCCACCTGGGAAGTTGGTTATTATAAGAAACTCTTT	CATWEVGYYKKLF	TRGV5	.	TRGJ1	13	-1	-1	20
13	8.49650989516614E-5	TGTGCCACCCTCGAAATCAATTATTATAAGAAACTCTTT	CATLEINYYKKLF	TRGV8	.	TRGJ1	8	-1	-1	18
13	8.49650989516614E-5	TGTGCTGCGGAGGTCACTGGTTGGTTCAAGATATTT	CAAEVTGWFKIF	TRGV10	.	TRGJP1	8	-1	-1	14
13	8.49650989516614E-5	TGTGCCACCTGTTCTAGTGATTGGATCAAGACGTTT	CATCSSDWIKTF	TRGV2	.	TRGJP2	10	-1	-1	14
13	8.49650989516614E-5	TGTGCCACCTGGCCTCGTGATTGGATCAAGACGTTT	CATWPRDWIKTF	TRGV8	.	TRGJP2	11	-1	-1	16
13	8.49650989516614E-5	TGTGCCACCTGGGGATTCAATTGGATCAAGACGTTT	CATWGFNWIKTF	TRGV8	.	TRGJP2	12	-1	-1	19
13	8.49650989516614E-5	TGTGCCACCTGGGATCATTATTATAAGAAACTCTTT	CATWDHYYKKLF	TRGV4	.	TRGJ2	14	-1	-1	16
13	8.49650989516614E-5	TGTGCCACCTGGGATGCTTATTATAAGAAACTCTTT	CATWDAYYKKLF	TRGV4	.	TRGJ1	15	-1	-1	17
13	8.49650989516614E-5	TGTGCCACCTGGGATGGTCATTATAAGAAACTCTTT	CATWDGHYKKLF	TRGV4	.	TRGJ1	16	-1	-1	19
13	8.49650989516614E-5	TGTGCCACCTGGGATAGTGGATATAAGAAACTCTTT	CATWDSGYKKLF	TRGV8	.	TRGJ1	16	-1	-1	21
13	8.49650989516614E-5	TGTGCCACCTGGGACTACAATTATAAGAAACTCTTT	CATWDYNYKKLF	TRGV3	.	TRGJ1	14	-1	-1	19
13	8.49650989516614E-5	TGTGCCACCTGGGACGGGCCCAGGTTCAAGATATTT	CATWDGPRFKIF	TRGV2	.	TRGJP1	20	-1	-1	22
13	8.49650989516614E-5	TGTGCCACCTGGGAGAGATATTATAAGAAACTCTTT	CATWERYYKKLF	TRGV4	.	TRGJ1	13	-1	-1	18
13	8.49650989516614E-5	TGTGCCAGGGGTACCACTGGTTGGTTCAAGATATTT	CARGTTGWFKIF	TRGV2	.	TRGJP1	6	-1	-1	11
13	8.49650989516614E-5	TGTGCCACCTGTAGTGATTGGATCAAGACGTTT	CATCSDWIKTF	TRGV8	.	TRGJP2	10	-1	-1	10
13	8.49650989516614E-5	TGTGCCACCTGGTACTATTATAAGAAACTCTTT	CATWYYYKKLF	TRGV8	.	TRGJ1	11	-1	-1	15
13	8.49650989516614E-5	TGTGCCACCTGGGATAGCTATAAGAAACTCTTT	CATWDSYKKLF	TRGV8	.	TRGJ1	16	-1	-1	18
13	8.49650989516614E-5	TGTGCCACCTGGGAGCCCCGCTCCCTCTTT	CATWEPRSLF	TRGV4	.	TRGJ1	13	-1	-1	24
13	8.49650989516614E-5	TGTGCCACCCGCGATTGGATCAAGACGTTT	CATRDWIKTF	TRGV8	.	TRGJP2	17	-1	-1	12
13	8.49650989516614E-5	TGTGCCAAAGGGTATTATAAGAAACTCTTT	CAKGYYKKLF	TRGV3	.	TRGJ1	6	-1	-1	12
13	8.49650989516614E-5	TGTGCTCTTTATTATAAGAAACTCTTT	CALYYKKLF	TRGV5	.	TRGJ1	4	-1	-1	8
13	8.49650989516614E-5	TGTGCCACCTTTTTTAAGAAACTCTTT	CATFFKKLF	TRGV4	.	TRGJ1	9	-1	-1	11
13	8.49650989516614E-5	TGTGCCACCTTGAATAAGAAACTCTTT	CATLNKKLF	TRGV2	.	TRGJ1	9	-1	-1	13
13	8.49650989516614E-5	TGTGCCACATATTATAAGAAACTCTTT	CATYYKKLF	TRGV8	.	TRGJ1	7	-1	-1	9
13	8.49650989516614E-5	TGTGCTGCGTGGGATTCGGGGATT	CAAWDSGI	TRGV10	.	TRGJP1	15	-1	-1	22
13	8.49650989516614E-5	TGTGCCACCTGGGCCAAGACGTTT	CATWAKTF	TRGV8	.	TRGJP2	12	-1	-1	14
12	7.84293221092259E-5	TGTGCCACCTGGGATATGATTCCCCCGAAGGTCCGGAGGTATGGTCGGTGGCGGATCAAGACGTTT	CATWDMIPPKVRRYGRWRIKTF	TRGV8	.	TRGJP2	15	-1	-1	52
12	7.84293221092259E-5	TGTGCTGCGTGGGGGTTTGAAGATCGTGGATTTGAATTTTATTATAAGAAACTCTTT	CAAWGFEDRGFEFYYKKLF	TRGV10	.	TRGJ1	12	-1	-1	38
12	7.84293221092259E-5	TGTGCTGCGTGGGATTTCCACACCCCCCCTCGTCATTATTATAAGAAACTCTTT	CAAWDFHTPPRHYYKKLF	TRGV10	.	TRGJ1	15	-1	-1	34
12	7.84293221092259E-5	TGTGCCACCTGGGACTCTTTGGGCATTTATAGTAGTGATTGGATCAAGACGTTT	CATWDSLGIYSSDWIKTF	TRGV3	.	TRGJP2	14	-1	-1	27
12	7.84293221092259E-5	TGTGCCACCTGGGACGCGGGCCACAGTGGCTCGAATTATTATAAGAAACTCTTT	CATWDAGHSGSNYYKKLF	TRGV2	.	TRGJ1	15	-1	-1	30
12	7.84293221092259E-5	TGTGCCACCTGGGACATCCCTGTCGACGGGGGGAATTATTATAAGAAACTCTTT	CATWDIPVDGGNYYKKLF	TRGV3	.	TRGJ1	23	-1	-1	32
12	7.84293221092259E-5	TGTGCCTTGTGGGGGGAAGTCCACTGGTTGGGCAAAAAAATCAAGGTATTT	CALWGEVHWLGKKIKVF	TRGV9	.	TRGJP	15	-1	-1	26
12	7.84293221092259E-5	TGTGCCACCTGGGATAGAGGGCATTATAGTAGTGATTGGATCAAGACGTTT	CATWDRGHYSSDWIKTF	TRGV8	.	TRGJP2	16	-1	-1	24
12	7.84293221092259E-5	TGTGCCACCTGGGACGGGCCCCCTTATACCACTGGTTGGTTCAAGATATTT	CATWDGPPYTTGWFKIF	TRGV2	.	TRGJP1	20	-1	-1	24
12	7.84293221092259E-5	TGTGCCACCTGGGACGGGCAATCGGTGGGTAGTGATTGGATCAAGACGTTT	CATWDGQSVGSDWIKTF	TRGV2	.	TRGJP2	18	-1	-1	28
12	7.84293221092259E-5	TGTGCTGCGCGAAATCCCACCGTAACGAATTATTATAAGAAACTCTTT	CAARNPTVTNYYKKLF	TRGV10	.	TRGJ1	8	-1	-1	25
12	7.84293221092259E-5	TGTGCCACCTGGGTCTACCAAAGTTGGGTTTATTATAAGAAACTCTTT	CATWVYQSWVYYKKLF	TRGV4	.	TRGJ1	12	-1	-1	29
12	7.84293221092259E-5	TGTGCCACCTGGGTCGGGTTCTTAACCACTGGTTGGTTCAAGATATTT	CATWVGFLTTGWFKIF	TRGV2	.	TRGJP1	17	-1	-1	24
12	7.84293221092259E-5	TGTGCCACCTGGGATTGGGAATATACCACTGGTTGGTTCAAGATATTT	CATWDWEYTTGWFKIF	TRGV8	.	TRGJP1	17	-1	-1	17
12	7.84293221092259E-5	TGTGCCACCTGGGATCTGGTTGTTTCTATTTATTATAAGAAACTCTTT	CATWDLVVSIYYKKLF	TRGV4	.	TRGJ1	14	-1	-1	23
12	7.84293221092259E-5	TGTGCCACCTGGGATATTGCGGAGCTGGGCAAAAAAATCAAGGTATTT	CATWDIAELGKKIKVF	TRGV8	.	TRGJP	15	-1	-1	21
12	7.84293221092259E-5	TGTGCCACCTGGGACAGGCAATACAGTAGTGATTGGATCAAGACGTTT	CATWDRQYSSDWIKTF	TRGV3	.	TRGJP2	18	-1	-1	20
12	7.84293221092259E-5	TGTGCTGCGTGGGACGTCTATACCACTGGTTGGTTCAAGATATTT	CAAWDVYTTGWFKIF	TRGV10	.	TRGJP1	13	-1	-1	15
12	7.84293221092259E-5	TGTGCCACCTGGGTCCGTCATCAGATTTATTATAAGAAACTCTTT	CATWVRHQIYYKKLF	TRGV2	.	TRGJ1	12	-1	-1	23
12	7.84293221092259E-5	TGTGCCACCTGGGGTAGTATGGTGTCTGATTATAAGAAACTCTTT	CATWGSMVSDYKKLF	TRGV4	.	TRGJ1	12	-1	-1	28
12	7.84293221092259E-5	TGTGCCACCTGGGGCCCACCCTCCAGTGATTGGATCAAGACGTTT	CATWGPPSSDWIKTF	TRGV4	.	TRGJP2	12	-1	-1	24
12	7.84293221092259E-5	TGTGCCACCTGGGATAGCCCGAGTAGTGATTGGATCAAGACGTTT	CATWDSPSSDWIKTF	TRGV8	.	TRGJP2	19	-1	-1	21
12	7.84293221092259E-5	TGTGCCACCTGGGATAGGCCGAGCTCTTATTATAAGAAACTCTTT	CATWDRPSSYYKKLF	TRGV8	.	TRGJ1	19	-1	-1	26
12	7.84293221092259E-5	TGTGCCACCTGGGACGGATTGGGTAGTGATTGGATCAAGACGTTT	CATWDGLGSDWIKTF	TRGV8	.	TRGJP2	13	-1	-1	22
12	7.84293221092259E-5	TGTGCCACCTGGGACAGCCCGAAACCTTATTATAAGAAACTCTTT	CATWDSPKPYYKKLF	TRGV5	.	TRGJ1	19	-1	-1	26
12	7.84293221092259E-5	TGTGCCACCTGGGACAGGCTAGAGGATTATTATAAGAAACTCTTT	CATWDRLEDYYKKLF	TRGV7	.	TRGJ1	18	-1	-1	25
12	7.84293221092259E-5	TGTGCCACCTGGGACAGGCCCCCCCTTTATTATAAGAAACTCTTT	CATWDRPPLYYKKLF	TRGV3	.	TRGJ1	19	-1	-1	26
12	7.84293221092259E-5	TGTGCCACCTGGGACAGGCGTGTGATGGGGTATAAGAAACTCTTT	CATWDRRVMGYKKLF	TRGV7	.	TRGJ1	22	-1	-1	30
12	7.84293221092259E-5	TGTGCCACCTGGGACAGGCGGCCCTATTATTATAAGAAACTCTTT	CATWDRRPYYYKKLF	TRGV3	.	TRGJ1	18	-1	-1	25
12	7.84293221092259E-5	TGTGCCACCTGGGACAGGCGGGGCACTGGTTGGTTCAAGATATTT	CATWDRRGTGWFKIF	TRGV3	.	TRGJP1	18	-1	-1	23
12	7.84293221092259E-5	TGTGCCACCTGGGACAGGCGACGGAATTATTATAAGAAACTCTTT	CATWDRRRNYYKKLF	TRGV7	.	TRGJ1	18	-1	-1	23
12	7.84293221092259E-5	TGTGCCACCTGGGACAGAGGATCGAATTATTATAAGAAACTCTTT	CATWDRGSNYYKKLF	TRGV3	.	TRGJ1	16	-1	-1	21
12	7.84293221092259E-5	TGTGCCACCTGGGACAATTATACCACTGGTTGGTTCAAGATATTT	CATWDNYTTGWFKIF	TRGV2	.	TRGJP1	14	-1	-1	18
12	7.84293221092259E-5	TGTGCCACCCTGTACTCGTATACCACTGGTTGGTTCAAGATATTT	CATLYSYTTGWFKIF	TRGV2	.	TRGJP1	8	-1	-1	18
12	7.84293221092259E-5	TGTGCTGCGTGGGATTATAAGACTGGTTGGTTCAAGATATTT	CAAWDYKTGWFKIF	TRGV10	.	TRGJP1	16	-1	-1	8
12	7.84293221092259E-5	TGTGCCACCTGGGTTTCACAAAGTGATTGGATCAAGACGTTT	CATWVSQSDWIKTF	TRGV8	.	TRGJP2	12	-1	-1	21
12	7.84293221092259E-5	TGTGCCACCTGGGTCTCTCGCGGGGATTATAAGAAACTCTTT	CATWVSRGDYKKLF	TRGV2	.	TRGJ1	12	-1	-1	25
12	7.84293221092259E-5	TGTGCCACCTGGGATGTGCGAGGGGATTATAAGAAACTCTTT	CATWDVRGDYKKLF	TRGV4	.	TRGJ1	18	-1	-1	25
12	7.84293221092259E-5	TGTGCCACCTGGGATGTAACGTATTATTATAAGAAACTCTTT	CATWDVTYYYKKLF	TRGV4	.	TRGJ1	15	-1	-1	19
12	7.84293221092259E-5	TGTGCCACCTGGGACCGTGGGGCTGGTTGGTTCAAGATATTT	CATWDRGAGWFKIF	TRGV2	.	TRGJP1	14	-1	-1	22
12	7.84293221092259E-5	TGTGCCACCTGGGACCGAGCCCCGCCCATTAAGAAACTCTTT	CATWDRAPPIKKLF	TRGV2	.	TRGJ1	27	-1	-1	29
12	7.84293221092259E-5	TGTGCCACCTGGGACGCCACGAATTATTATAAGAAACTCTTT	CATWDATNYYKKLF	TRGV2	.	TRGJ1	15	-1	-1	19
12	7.84293221092259E-5	TGTGCCACCTGGGACGGCCTGAATTATTATAAGAAACTCTTT	CATWDGLNYYKKLF	TRGV2	.	TRGJ1	16	-1	-1	20
12	7.84293221092259E-5	TGTGCCACCTGGGACGGGCCTGATTATTATAAGAAACTCTTT	CATWDGPDYYKKLF	TRGV2	.	TRGJ1	19	-1	-1	22
12	7.84293221092259E-5	TGTGCCACCTGGGACGGGCCCGGTTATTATAAGAAACTCTTT	CATWDGPGYYKKLF	TRGV2	.	TRGJ1	21	-1	-1	23
12	7.84293221092259E-5	TGTGCCACCTGGGACGGGCCGGGTGGTTGGTTCAAGATATTT	CATWDGPGGWFKIF	TRGV2	.	TRGJP1	19	-1	-1	23
12	7.84293221092259E-5	TGTGCCACCTGGGACGGGCCAGTATATTATAAGAAACTCTTT	CATWDGPVYYKKLF	TRGV2	.	TRGJ1	22	-1	-1	24
12	7.84293221092259E-5	TGTGCCACCTGGGACAGGCTGGGCTATTATAAGAAACTCTTT	CATWDRLGYYKKLF	TRGV5	.	TRGJ1	18	-1	-1	24
12	7.84293221092259E-5	TGTGCCACCTGGGACAGGCCTCGGTATTATAAGAAACTCTTT	CATWDRPRYYKKLF	TRGV7	.	TRGJ1	20	-1	-1	24
12	7.84293221092259E-5	TGTGCCACCTGGGACAGGCCCGGTTATTATAAGAAACTCTTT	CATWDRPGYYKKLF	TRGV7	.	TRGJ1	19	-1	-1	23
12	7.84293221092259E-5	TGTGCCACCTGGGACAGGCGCCGATATTATAAGAAACTCTTT	CATWDRRRYYKKLF	TRGV3	.	TRGJ1	18	-1	-1	24
12	7.84293221092259E-5	TGTGCCACCTGGGACAGGGCAGGTTATTATAAGAAACTCTTT	CATWDRAGYYKKLF	TRGV7	.	TRGJ1	17	-1	-1	23
12	7.84293221092259E-5	TGTGCCACCTGGGACAGGATGAATTATTATAAGAAACTCTTT	CATWDRMNYYKKLF	TRGV7	.	TRGJ1	17	-1	-1	20
12	7.84293221092259E-5	TGTGCCACCTGGGAAGATCTGAATTATTATAAGAAACTCTTT	CATWEDLNYYKKLF	TRGV4	.	TRGJ1	13	-1	-1	20
12	7.84293221092259E-5	TGTGCCACCTGGGAAATTAGTAGTGATTGGATCAAGACGTTT	CATWEISSDWIKTF	TRGV8	.	TRGJP2	13	-1	-1	17
12	7.84293221092259E-5	TGTGCCACCTGGACCCTTAGTAGTGATTGGATCAAGACGTTT	CATWTLSSDWIKTF	TRGV8	.	TRGJP2	11	-1	-1	17
12	7.84293221092259E-5	TGTGCCTTGTGGGAAGCAAGAGTTGGTGAGAAACTCTTT	CALWEARVGEKLF	TRGV9	.	TRGJ1	13	-1	-1	28
12	7.84293221092259E-5	TGTGCCACCTGGGGGGGGATTTATTATAAGAAACTCTTT	CATWGGIYYKKLF	TRGV4	.	TRGJ1	12	-1	-1	17
12	7.84293221092259E-5	TGTGCCACCTGGGATGTTAGGTATTATAAGAAACTCTTT	CATWDVRYYKKLF	TRGV4	.	TRGJ1	15	-1	-1	21
12	7.84293221092259E-5	TGTGCCACCTGGGATGCGAATTATTATAAGAAACTCTTT	CATWDANYYKKLF	TRGV4	.	TRGJ1	15	-1	-1	13
12	7.84293221092259E-5	TGTGCCACCTGGGATGGTTGTTATTATAAGAAACTCTTT	CATWDGCYYKKLF	TRGV4	.	TRGJ1	16	-1	-1	20
12	7.84293221092259E-5	TGTGCCACCTGGGATGGGCTCTATTATAAGAAACTCTTT	CATWDGLYYKKLF	TRGV4	.	TRGJ1	18	-1	-1	21
12	7.84293221092259E-5	TGTGCCACCTGGGATGGGGAGGGATATAAGAAACTCTTT	CATWDGEGYKKLF	TRGV4	.	TRGJ1	17	-1	-1	24
12	7.84293221092259E-5	TGTGCCACCTGGGATGGATTTTATTATAAGAAACTCTTT	CATWDGFYYKKLF	TRGV4	.	TRGJ1	16	-1	-1	20
12	7.84293221092259E-5	TGTGCCACCTGGGATACAGATTATTATAAGAAACTCTTT	CATWDTDYYKKLF	TRGV8	.	TRGJ1	15	-1	-1	19
12	7.84293221092259E-5	TGTGCCACCTGGGATAGTGGTTATTATAAGAAACTCTTT	CATWDSGYYKKLF	TRGV8	.	TRGJ1	16	-1	-1	20
12	7.84293221092259E-5	TGTGCCACCTGGGACGGTACTTATTATAAGAAACTCTTT	CATWDGTYYKKLF	TRGV2	.	TRGJ1	16	-1	-1	20
12	7.84293221092259E-5	TGTGCCACCTGGGACGGGCGTTATTATAAGAAACTCTTT	CATWDGRYYKKLF	TRGV2	.	TRGJ1	18	-1	-1	20
12	7.84293221092259E-5	TGTGCCACCTGGGACAGTCGTTATTATAAGAAACTCTTT	CATWDSRYYKKLF	TRGV5	.	TRGJ1	16	-1	-1	20
12	7.84293221092259E-5	TGTGCCACCTGGGACAGCCAGGGTTGGTTCAAGATATTT	CATWDSQGWFKIF	TRGV3	.	TRGJP1	16	-1	-1	21
12	7.84293221092259E-5	TGTGCCACCTGGGACAGGCCCGCCTATAAGAAACTCTTT	CATWDRPAYKKLF	TRGV5	.	TRGJ2	19	-1	-1	24
12	7.84293221092259E-5	TGTGCCACCTGGGACAGGGCTTATTATAAGAAACTCTTT	CATWDRAYYKKLF	TRGV5	.	TRGJ1	20	-1	-1	20
12	7.84293221092259E-5	TGTGCCACCTGGGAGGACTTTTATTATAAGAAACTCTTT	CATWEDFYYKKLF	TRGV4	.	TRGJ1	13	-1	-1	20
12	7.84293221092259E-5	TGTGCCACCCCCGAAATGAATTATTATAAGAAACTCTTT	CATPEMNYYKKLF	TRGV5	.	TRGJ1	8	-1	-1	17
12	7.84293221092259E-5	TGTGCTGCGTGGGCCGTAGGTTGGTTCAAGATATTT	CAAWAVGWFKIF	TRGV10	.	TRGJP1	12	-1	-1	18
12	7.84293221092259E-5	TGTGCCACCTGGGCGCAATATTATAAGAAACTCTTT	CATWAQYYKKLF	TRGV2	.	TRGJ1	12	-1	-1	18
12	7.84293221092259E-5	TGTGCCACCTGGGGGGTCTATTATAAGAAACTCTTT	CATWGVYYKKLF	TRGV8	.	TRGJ1	12	-1	-1	18
12	7.84293221092259E-5	TGTGCCACCTGGGGACTTTATTATAAGAAACTCTTT	CATWGLYYKKLF	TRGV8	.	TRGJ1	12	-1	-1	17
12	7.84293221092259E-5	TGTGCCACCTGGGATAGGGGTTATAAGAAACTCTTT	CATWDRGYKKLF	TRGV8	.	TRGJ1	17	-1	-1	20
12	7.84293221092259E-5	TGTGCCACCTGGGACGGTGGTTGGTTCAAGATATTT	CATWDGGWFKIF	TRGV2	.	TRGJP1	16	-1	-1	17
12	7.84293221092259E-5	TGTGCTGCGTGGGATTTGTGGTTCAAGATATTT	CAAWDLWFKIF	TRGV10	.	TRGJP1	15	-1	-1	18
12	7.84293221092259E-5	TGTGCTGCGCCCGGTGGTTGGTTCAAGATATTT	CAAPGGWFKIF	TRGV10	.	TRGJP1	8	-1	-1	14
12	7.84293221092259E-5	TGTGCCACCTGGTTTTATTATAAGAAACTCTTT	CATWFYYKKLF	TRGV4	.	TRGJ1	11	-1	-1	14
12	7.84293221092259E-5	TGTGCCACCTGGTTAGAGGATAAGAAACTCTTT	CATWLEDKKLF	TRGV8	.	TRGJ1	11	-1	-1	19
12	7.84293221092259E-5	TGTGCCACCTGGCCTGGTTGGTTCAAGATATTT	CATWPGWFKIF	TRGV8	.	TRGJP1	11	-1	-1	13
12	7.84293221092259E-5	TGTGCCACCTGGGTACTACTAAAGAAACTCTTT	CATWVLLKKLF	TRGV8	.	TRGJ1	12	-1	-1	21
12	7.84293221092259E-5	TGTGCCACCTGGGTAAATTATAAGAAACTCTTT	CATWVNYKKLF	TRGV5	.	TRGJ1	12	-1	-1	16
12	7.84293221092259E-5	TGTGCCACCTGGGATACTTATAAGAAACTCTTT	CATWDTYKKLF	TRGV4	.	TRGJ1	14	-1	-1	17
12	7.84293221092259E-5	TGTGCCACCTGGACTTCTATTAAGAAACTCTTT	CATWTSIKKLF	TRGV8	.	TRGJ1	11	-1	-1	20
12	7.84293221092259E-5	TGTGCCGTCTCATATTATAAGAAACTCTTT	CAVSYYKKLF	TRGV8	.	TRGJ1	5	-1	-1	12
12	7.84293221092259E-5	TGTGCCGCTATTTATTATAAGAAACTCTTT	CAAIYYKKLF	TRGV2	.	TRGJ1	5	-1	-1	11
11	7.189354526679042E-5	TGTGCCACCTGGGACAGCCCTCGGGACCTAGGAATCGGTAATACCACTGGTTGGTTCAAGATATTT	CATWDSPRDLGIGNTTGWFKIF	TRGV3	.	TRGJP1	20	-1	-1	36
11	7.189354526679042E-5	TGTGCCACCTGGCCCGTCTGGAGGAGAATGAGATATACCACTGGTTGGTTCAAGATATTT	CATWPVWRRMRYTTGWFKIF	TRGV2	.	TRGJP1	11	-1	-1	32
11	7.189354526679042E-5	TGTGCCACCTGGGACAGCAACGTTCACCGAAATAGTAGTGATTGGATCAAGACGTTT	CATWDSNVHRNSSDWIKTF	TRGV3	.	TRGJP2	16	-1	-1	31
11	7.189354526679042E-5	TGTGCCACCCCCGCCGGACTGTATCGTCCCCGACCCAATTATTATAAGAAACTCTTT	CATPAGLYRPRPNYYKKLF	TRGV4	.	TRGJ1	8	-1	-1	36
11	7.189354526679042E-5	TGTGCCACCTGGGACGGGCCCCGCAAAGAGTTGGGCAAAAAAATCAAGGTATTT	CATWDGPRKELGKKIKVF	TRGV2	.	TRGJP	20	-1	-1	25
11	7.189354526679042E-5	TGTGCTGCGTGGGATTACGGGCTCTCAACCACTGGTTGGTTCAAGATATTT	CAAWDYGLSTTGWFKIF	TRGV10	.	TRGJP1	18	-1	-1	27
11	7.189354526679042E-5	TGTGCCACCTGGGATAGGCGTCATGAGTTGGGCAAAAAAATCAAGGTATTT	CATWDRRHELGKKIKVF	TRGV8	.	TRGJP	18	-1	-1	21
11	7.189354526679042E-5	TGTGCCACCTGGGACGGTATCCAAGAGTTGGGCAAAAAAATCAAGGTATTT	CATWDGIQELGKKIKVF	TRGV2	.	TRGJP	16	-1	-1	21
11	7.189354526679042E-5	TGTGCCACCTGGGACGGGCCGGATGGGTTGGGCAAAAAAATCAAGGTATTT	CATWDGPDGLGKKIKVF	TRGV2	.	TRGJP	19	-1	-1	26
11	7.189354526679042E-5	TGTGCCACCTGGGACGGGCCAGATTTTACGTATTATTATAAGAAACTCTTT	CATWDGPDFTYYYKKLF	TRGV2	.	TRGJ1	19	-1	-1	28
11	7.189354526679042E-5	TGTGCCACCTGGGACAGGCCCAGCCATCCGAATTATTATAAGAAACTCTTT	CATWDRPSHPNYYKKLF	TRGV7	.	TRGJ1	19	-1	-1	25
11	7.189354526679042E-5	TGTGCCACCTGGGACAGGAGGAGGAAGACCACTGGTTGGTTCAAGATATTT	CATWDRRRKTTGWFKIF	TRGV3	.	TRGJP1	17	-1	-1	27
11	7.189354526679042E-5	TGTGCTGCGTGGGACTCTGATCGGGTCTCTGGTTGGTTCAAGATATTT	CAAWDSDRVSGWFKIF	TRGV10	.	TRGJP1	13	-1	-1	28
11	7.189354526679042E-5	TGTGCTGCGTGGAACCTGAGGGGGACCACTGGTTGGTTCAAGATATTT	CAAWNLRGTTGWFKIF	TRGV10	.	TRGJP1	11	-1	-1	24
11	7.189354526679042E-5	TGTGCCACCTGGGATGGGTGGGGTGCCACTGGTTGGTTCAAGATATTT	CATWDGWGATGWFKIF	TRGV8	.	TRGJP1	17	-1	-1	25
11	7.189354526679042E-5	TGTGCCACCTGGGATAGGCAAGAGTTGGGCAAAAAAATCAAGGTATTT	CATWDRQELGKKIKVF	TRGV8	.	TRGJP	18	-1	-1	13
11	7.189354526679042E-5	TGTGCCACCTGGGACCAACTGGGCAACAACTATTATAAGAAACTCTTT	CATWDQLGNNYYKKLF	TRGV2	.	TRGJ2	14	-1	-1	27
11	7.189354526679042E-5	TGTGCCACCTGGGACAGGCCTCTAAGGATTTATTATAAGAAACTCTTT	CATWDRPLRIYYKKLF	TRGV3	.	TRGJ1	20	-1	-1	26
11	7.189354526679042E-5	TGTGCCACCTGGGACAGGCCGTGGACCACTGGTTGGTTCAAGATATTT	CATWDRPWTTGWFKIF	TRGV3	.	TRGJP1	19	-1	-1	24
11	7.189354526679042E-5	TGTGCTGCGTGGTTGTCGGAGTTTAATTATTATAAGAAACTCTTT	CAAWLSEFNYYKKLF	TRGV10	.	TRGJ1	11	-1	-1	24
11	7.189354526679042E-5	TGTGCTGCGTGGGATTATATAGAGAATTATTATAAGAAACTCTTT	CAAWDYIENYYKKLF	TRGV10	.	TRGJ1	16	-1	-1	23
11	7.189354526679042E-5	TGTGCTGCGTGGGATTACGATGCCACTGGTTGGTTCAAGATATTT	CAAWDYDATGWFKIF	TRGV10	.	TRGJP1	18	-1	-1	19
11	7.189354526679042E-5	TGTGCTGCGTGGGATCCCTATACCACTGGTTGGTTCAAGATATTT	CAAWDPYTTGWFKIF	TRGV10	.	TRGJP1	14	-1	-1	18
11	7.189354526679042E-5	TGTGCCACCTGGGATCCGTCCCCATTGCGGTTAAAGAAACTCTTT	CATWDPSPLRLKKLF	TRGV4	.	TRGJ1	14	-1	-1	30
11	7.189354526679042E-5	TGTGCCACCTGGGATGGGCCCTTTCCCCCCTATAAGAAACTCTTT	CATWDGPFPPYKKLF	TRGV4	.	TRGJ1	20	-1	-1	30
11	7.189354526679042E-5	TGTGCCACCTGGGATAGCTCTTCGAATTATTATAAGAAACTCTTT	CATWDSSSNYYKKLF	TRGV8	.	TRGJ1	16	-1	-1	20
11	7.189354526679042E-5	TGTGCCACCTGGGATAGGCCCGCGAATTATTATAAGAAACTCTTT	CATWDRPANYYKKLF	TRGV8	.	TRGJ1	19	-1	-1	22
11	7.189354526679042E-5	TGTGCCACCTGGGATAGGGTATCGGTCGATTATAAGAAACTCTTT	CATWDRVSVDYKKLF	TRGV8	.	TRGJ1	17	-1	-1	28
11	7.189354526679042E-5	TGTGCCACCTGGGACTTACCCCACCCCTATTATAAGAAACTCTTT	CATWDLPHPYYKKLF	TRGV2	.	TRGJ1	14	-1	-1	27
11	7.189354526679042E-5	TGTGCCACCTGGGACTGTCCATTTTATTATTATAAGAAACTCTTT	CATWDCPFYYYKKLF	TRGV2	.	TRGJ1	14	-1	-1	25
11	7.189354526679042E-5	TGTGCCACCTGGGACCCAAAGGCTACTGGTTGGTTCAAGATATTT	CATWDPKATGWFKIF	TRGV8	.	TRGJP1	13	-1	-1	24
11	7.189354526679042E-5	TGTGCCACCTGGGACGGGCTAATTAGTGATTGGATCAAGACGTTT	CATWDGLISDWIKTF	TRGV2	.	TRGJP2	18	-1	-1	23
11	7.189354526679042E-5	TGTGCCACCTGGGACGGGGTCATGGAGGATTATAAGAAACTCTTT	CATWDGVMEDYKKLF	TRGV3	.	TRGJ1	17	-1	-1	28
11	7.189354526679042E-5	TGTGCCACCTGGGACAGGCCTCCGGATTATTATAAGAAACTCTTT	CATWDRPPDYYKKLF	TRGV3	.	TRGJ1	20	-1	-1	22
11	7.189354526679042E-5	TGTGCCACCTGGGACAGGCCCCAACATTATTATAAGAAACTCTTT	CATWDRPQHYYKKLF	TRGV5	.	TRGJ1	19	-1	-1	25
11	7.189354526679042E-5	TGTGCCACCTGGGACAGGACCCCAGATTATTATAAGAAACTCTTT	CATWDRTPDYYKKLF	TRGV7	.	TRGJ1	17	-1	-1	25
[truncated: 2,616 more rows]
