# Supplementary material for: Dissection of the Human T-Cell Receptor γ Gene Repertoire in the Brain and Peripheral Blood Identifies Age- and Alzheimer's Disease-Associated Clonotype Profiles
Source: Front Immunol. 2020 Jan 29;11:12. doi: 10.3389/fimmu.2020.00012 (PMC7025544; doi:10.3389/fimmu.2020.00012)
Supplement: Supplementary file 5 [file Data_Sheet_2.zip › repertoires_corrected_and_decontaminated/PK31.txt]

count	freq	cdr3nt	cdr3aa	v	d	j	VEnd	DStart	DEnd	JStart
3055	0.022597323825937734	TGTGCCACCTGGGACGGGCTATGTCATAAGAAACTCTTT	CATWDGLCHKKLF	TRGV2	.	TRGJ2	18	-1	-1	25
2151	0.015910587086609515	TGTGCCTTGTGGGAGGCTCAAGAGTTGGGCAAAAAAATCAAGGTATTT	CALWEAQELGKKIKVF	TRGV9	.	TRGJP	15	-1	-1	18
2082	0.0154002056319484	TGTGCCACCTGGGACGATTTCTGTTATAAGAAACTCTTT	CATWDDFCYKKLF	TRGV3	.	TRGJ2	14	-1	-1	23
1996	0.014764078021791069	TGTGCCTTGTGGGAGGTGCAAGAGTTGGGCAAAAAAATCAAGGTATTT	CALWEVQELGKKIKVF	TRGV9	.	TRGJP	19	-1	-1	17
1340	0.009911755786172361	TGTGCCTTGTGGGAGGTGAATTATTATAAGAAACTCTTT	CALWEVNYYKKLF	TRGV9	.	TRGJ2	17	-1	-1	17
849	0.006279910942134578	TGTGCCTTGTGGGAGGCAGAAGAGTTGGGCAAAAAAATCAAGGTATTT	CALWEAEELGKKIKVF	TRGV9	.	TRGJP	15	-1	-1	19
812	0.006006228133113401	TGTGCTGCGTGGGATAAGAATTATTATAAGAAACTCTTT	CAAWDKNYYKKLF	TRGV10	.	TRGJ2	14	-1	-1	17
790	0.005843497814235944	TGTGCCTTGTGGGAGGTGCAAGGAGAGTTGGGCAAAAAAATCAAGGTATTT	CALWEVQGELGKKIKVF	TRGV9	.	TRGJP	19	-1	-1	23
768	0.0056807674953584875	TGTGCTGCGTGGGATTATTATAAGAAACTCTTT	CAAWDYYKKLF	TRGV10	.	TRGJ2	16	-1	-1	13
647	0.004785750741532476	TGTGCCACCTGGGACGGTTTTAGTAGTGATTGGATCAAGACGTTT	CATWDGFSSDWIKTF	TRGV2	.	TRGJP2	16	-1	-1	20
631	0.004667401418712507	TGTGCCACCTGGGACGCCCATTATTATAAGAAACTCTTT	CATWDAHYYKKLF	TRGV2	.	TRGJ1	15	-1	-1	19
537	0.0039720991471451925	TGTGCCTTGTGGGAATCGGGTCCGTCATATAAGAAACTCTTT	CALWESGPSYKKLF	TRGV9	.	TRGJ1	13	-1	-1	27
535	0.003957305481792696	TGTGCCTTGTGGGAGGTTTCCCAAGAGTTGGGCAAAAAAATCAAGGTATTT	CALWEVSQELGKKIKVF	TRGV9	.	TRGJP	16	-1	-1	21
534	0.003949908649116448	TGTGCCACCTGGGACGGGCTACGTTATAAGAAACTCTTT	CATWDGLRYKKLF	TRGV2	.	TRGJ2	18	-1	-1	23
501	0.0037058131708002633	TGTGCCACCTGGGATAAGAAACTCTTT	CATWDKKLF	TRGV8	.	TRGJ2	15	-1	-1	13
482	0.0035652733499515507	TGTGCCTTGTGGGAGGTGCAGTGTTGGTTCAAGATATTT	CALWEVQCWFKIF	TRGV9	.	TRGJP1	19	-1	-1	22
480	0.0035504796845990546	TGTGCCACCTGGGATTATTATAAGAAACTCTTT	CATWDYYKKLF	TRGV8	.	TRGJ1	14	-1	-1	13
437	0.0032324158795203894	TGTGCCTTGTGGGAGGTGCGGGGGTATGTGGAGTTGGGCAAAAAAATCAAGGTATTT	CALWEVRGYVELGKKIKVF	TRGV9	.	TRGJP	18	-1	-1	30
427	0.003158447552757909	TGTGCCACGGGACTCTTT	CATGLF	TRGV2	.	TRGJ1	12	-1	-1	11
408	0.0030179077319091967	TGTGCCACCTGGGACGGCTATACCACTGGTTGGTTCAAGATATTT	CATWDGYTTGWFKIF	TRGV2	.	TRGJP1	16	-1	-1	18
385	0.002847780580355492	TGTGCCTTGTGGGAGGTTTATTATAAGAAACTCTTT	CALWEVYYKKLF	TRGV9	.	TRGJ2	16	-1	-1	17
368	0.0027220344248592753	TGTGCCACCTGGGATAGGGTTTATAAGAAACTCTTT	CATWDRVYKKLF	TRGV8	.	TRGJ1	17	-1	-1	20
362	0.002677653428801787	TGTGCTGCGTGGGATACCACTGGTTGGTTCAAGATATTT	CAAWDTTGWFKIF	TRGV10	.	TRGJP1	14	-1	-1	13
357	0.002640669265420547	TGTGCTGCGTGGGATTATAAGAAACTCTTT	CAAWDYKKLF	TRGV10	.	TRGJ1	16	-1	-1	13
356	0.002633272432744299	TGTGCCTTGTGGGAGGTGCGTACGCCACATCACCCTCCGAGTCCCCGTAGTGATTGGATCAAGACGTTT	CALWEVRTPHHPPSPRSDWIKTF	TRGV9	.	TRGJP2	18	-1	-1	46
346	0.0025593041059818185	TGTGCCTTGTGGGAGGTGGTGGAAGAGTTGGGCAAAAAAATCAAGGTATTT	CALWEVVEELGKKIKVF	TRGV9	.	TRGJP	17	-1	-1	22
327	0.002418764285133106	TGTGCCTTGTGGGACCGACAACTTGAGTTGGGCAAAAAAATCAAGGTATTT	CALWDRQLELGKKIKVF	TRGV9	.	TRGJP	13	-1	-1	24
314	0.0023226054603418815	TGTGCCTTGTGGGAGGTGCTTTATAAGAAACTCTTT	CALWEVLYKKLF	TRGV9	.	TRGJ1	18	-1	-1	20
311	0.0023004149623131374	TGTGCCTTGTGGGAAAGAGAGTTGGGCAAAAAAATCAAGGTATTT	CALWERELGKKIKVF	TRGV9	.	TRGJP	13	-1	-1	17
310	0.0022930181296368893	TGTGCCTTGTGGGAGGTGCGGTATAAGAAACTCTTT	CALWEVRYKKLF	TRGV9	.	TRGJ1	18	-1	-1	21
289	0.002137684643435681	TGTGCCTTGTGGGAGGTGCAGTTTGGGTATAAGAAACTCTTT	CALWEVQFGYKKLF	TRGV9	.	TRGJ1	19	-1	-1	27
286	0.002115494145406937	TGTGCCTTGTGGGATTATAAGAAACTCTTT	CALWDYKKLF	TRGV9	.	TRGJ1	13	-1	-1	13
281	0.0020785099820256965	TGTGCCTTGTGGGAGGTAGAAGAGTTGGGCAAAAAAATCAAGGTATTT	CALWEVEELGKKIKVF	TRGV9	.	TRGJP	16	-1	-1	19
274	0.0020267321532919606	TGTGCTGCGTGGGGGACCACTGGTTGGTTCAAGATATTT	CAAWGTTGWFKIF	TRGV10	.	TRGJP1	12	-1	-1	15
265	0.001960160659205728	TGTGCCACCTGGGACAGGCCAACTTATTTTTCTTATTATAAGAAACTCTTT	CATWDRPTYFSYYKKLF	TRGV3	.	TRGJ1	19	-1	-1	32
263	0.001945366993853232	TGTGCCACCTGGGACAGACCAGGGAATTATTATAAGAAACTCTTT	CATWDRPGNYYKKLF	TRGV7	.	TRGJ1	19	-1	-1	23
261	0.001930573328500736	TGTGCCTTGTGGGACGCGTTTATGGGTAAGAAACTCTTT	CALWDAFMGKKLF	TRGV9	.	TRGJ1	13	-1	-1	26
259	0.00191577966314824	TGTGCCTTGTGGGACGTGCCGGGGAAACTCTTT	CALWDVPGKLF	TRGV9	.	TRGJ1	18	-1	-1	23
251	0.0018566050017382557	TGTGCCTTGTGGGAGGGACTCTTT	CALWEGLF	TRGV9	.	TRGJ1	15	-1	-1	17
247	0.0018270176710332635	TGTGCCTTGTGGGAGGTGCTGTTAACGATGTGGGAGAAACTCTTT	CALWEVLLTMWEKLF	TRGV9	.	TRGJ1	18	-1	-1	34
245	0.0018122240056807676	TGTGCCTTGTGGGAGGTGCTTTATTATAAGAAACTCTTT	CALWEVLYYKKLF	TRGV9	.	TRGJ2	18	-1	-1	20
244	0.0018048271730045195	TGTGCCTTGTGGGAGGTGTCGTACTATTATAAGAAACTCTTT	CALWEVSYYYKKLF	TRGV9	.	TRGJ1	17	-1	-1	18
236	0.0017456525115945353	TGTGCTGCGTGGGTTGGGGATTATAAGAAACTCTTT	CAAWVGDYKKLF	TRGV10	.	TRGJ1	12	-1	-1	19
228	0.001686477850184551	TGTGCCACCTGGCAAGCGTGGGATTGGATCAAGACGTTT	CATWQAWDWIKTF	TRGV8	.	TRGJP2	11	-1	-1	21
227	0.001679081017508303	TGTGCCTTGTGGGAGGTTCAAGAGTTGGGCAAAAAAATCAAGGTATTT	CALWEVQELGKKIKVF	TRGV9	.	TRGJP	19	-1	-1	18
223	0.0016494936868033108	TGTGCCTTGTGGGAGGTGCGTTATTATAAGAAACTCTTT	CALWEVRYYKKLF	TRGV9	.	TRGJ1	18	-1	-1	20
220	0.0016273031887745668	TGTCGACTTCGTAAGAAACTCTTT	CRLRKKLF	TRGV9	.	TRGJ1	2	-1	-1	11
216	0.0015977158580695746	TGTGCCTTGTGGGAGGTGCATTATAAGAAACTCTTT	CALWEVHYKKLF	TRGV9	.	TRGJ2	19	-1	-1	19
216	0.0015977158580695746	TGTGCCTTGTTCCATAAGAAACTCTTT	CALFHKKLF	TRGV9	.	TRGJ1	9	-1	-1	13
215	0.0015903190253933265	TGTGCCTTGTGGGAGGTGCGCTATAAGAAACTCTTT	CALWEVRYKKLF	TRGV9	.	TRGJ1	18	-1	-1	21
214	0.0015829221927170785	TGTGCCTTGTGGTGGAATTATTATAAGAAACTCTTT	CALWWNYYKKLF	TRGV9	.	TRGJ1	11	-1	-1	14
208	0.0015385411966595903	TGTGCCTTGTGGGAGGTGCACGATTATTATAAGAAACTCTTT	CALWEVHDYYKKLF	TRGV9	.	TRGJ1	20	-1	-1	22
207	0.0015311443639833423	TGTGCCTTGTGGGAGGTGCAGGGTGTTTTTGAGAGTTATTATAAGAAACTCTTT	CALWEVQGVFESYYKKLF	TRGV9	.	TRGJ1	19	-1	-1	32
206	0.0015237475313070942	TGTGCCACCTGGGACGGGAATTATTATAAGAAACTCTTT	CATWDGNYYKKLF	TRGV2	.	TRGJ1	17	-1	-1	17
205	0.0015163506986308462	TGTGCCTTGTGGGACGGTTATAAGAAACTCTTT	CALWDGYKKLF	TRGV9	.	TRGJ2	17	-1	-1	17
203	0.0015015570332783503	TGTGCCTTGTGGGAGGTGGGTTATAAGAAACTCTTT	CALWEVGYKKLF	TRGV9	.	TRGJ2	17	-1	-1	20
198	0.00146457286989711	TGTGCCTTGTGGGAGGACGAGTTGGGCAAAAAAATCAAGGTATTT	CALWEDELGKKIKVF	TRGV9	.	TRGJP	15	-1	-1	18
196	0.001449779204544614	TGTGCCACCTGGGAAAAGAGTTATAAGAAACTCTTT	CATWEKSYKKLF	TRGV8	.	TRGJ1	13	-1	-1	20
193	0.00142758870651587	TGTGCCTTGTGGGAGGTGCATTATTATAAGAAACTCTTT	CALWEVHYYKKLF	TRGV9	.	TRGJ1	19	-1	-1	19
192	0.0014201918738396219	TGTGCCTTGTGGGAGGTGGATTATAAGAAACTCTTT	CALWEVDYKKLF	TRGV9	.	TRGJ1	17	-1	-1	19
191	0.0014127950411633738	TGTGCCTTGTGGAGATCAGAGTTGGGCAAAAAAATCAAGGTATTT	CALWRSELGKKIKVF	TRGV9	.	TRGJP	11	-1	-1	17
191	0.0014127950411633738	TGTGCCTTGTGGGAGGTGCCTTATAAGAAACTCTTT	CALWEVPYKKLF	TRGV9	.	TRGJ1	18	-1	-1	20
189	0.0013980013758108777	TGTGCTGCGTGGGATTGTTGGTTCAAGATATTT	CAAWDCWFKIF	TRGV10	.	TRGJP1	15	-1	-1	16
187	0.0013832077104583818	TGTGCCTTGTGGGAGGGGCGATCCCCGCTCTTT	CALWEGRSPLF	TRGV9	.	TRGJ1	18	-1	-1	27
182	0.0013462235470771415	TGTGCCACCTGGGATAGGCATTATAAGAAACTCTTT	CATWDRHYKKLF	TRGV8	.	TRGJ1	18	-1	-1	19
181	0.0013388267144008935	TGTGCCTTGTGGGAGGTGCCCCAAGAGTTGGGCAAAAAAATCAAGGTATTT	CALWEVPQELGKKIKVF	TRGV9	.	TRGJP	21	-1	-1	21
181	0.0013388267144008935	TGTGCTGCGTGGGATAAGAAACTCTTT	CAAWDKKLF	TRGV10	.	TRGJ1	14	-1	-1	13
179	0.0013240330490483976	TGTGCCACCTGGGACAGGCGAGGATATAAGAAACTCTTT	CATWDRRGYKKLF	TRGV7	.	TRGJ1	18	-1	-1	24
179	0.0013240330490483976	TGTGCCTTGTGGGAGGATTATTATAAGAAACTCTTT	CALWEDYYKKLF	TRGV9	.	TRGJ1	15	-1	-1	16
178	0.0013166362163721495	TGTGCCACCTGGTATAAGAAACTCTTT	CATWYKKLF	TRGV2	.	TRGJ1	11	-1	-1	12
175	0.0012944457183434053	TGTGCCTTGTGGGAGGTGTATTATAAGAAACTCTTT	CALWEVYYKKLF	TRGV9	.	TRGJ1	17	-1	-1	18
172	0.0012722552203146612	TGTGCTGCGTGGGATTGCGGGAAACTCTTT	CAAWDCGKLF	TRGV10	.	TRGJ1	18	-1	-1	20
172	0.0012722552203146612	TGTGCCTTGTGGGAGGTGCGGTATTATAAGAAACTCTTT	CALWEVRYYKKLF	TRGV9	.	TRGJ1	18	-1	-1	21
170	0.0012574615549621653	TGTGCCTTGTGGGAGGTGCGGGGAGAGTTGGGCAAAAAAATCAAGGTATTT	CALWEVRGELGKKIKVF	TRGV9	.	TRGJP	18	-1	-1	23
164	0.001213080558904677	TGTGCCTTGTGGGAGGTGGAGAAACTCTTT	CALWEVEKLF	TRGV9	.	TRGJ1	17	-1	-1	19
162	0.001198286893552181	TGTGCCCCTCCCCATAGTAGTGATTGGATCAAGACGTTT	CAPPHSSDWIKTF	TRGV9	.	TRGJP2	5	-1	-1	13
160	0.001183493228199685	TGTGCTGCGTGGGATTTTGAGAAACTCTTT	CAAWDFEKLF	TRGV10	.	TRGJ1	15	-1	-1	13
157	0.0011613027301709408	TGTGCCTTGTGGGGAGGGGCGGTTAGGCTCTTT	CALWGGAVRLF	TRGV9	.	TRGJ1	19	-1	-1	27
156	0.0011539058974946927	TGTGCCTTGTGGGAGGTGCAGAATTATAAGAAACTCTTT	CALWEVQNYKKLF	TRGV9	.	TRGJ1	19	-1	-1	22
156	0.0011539058974946927	TGTGCCACCTGGGACGGTTATTATAAGAAACTCTTT	CATWDGYYKKLF	TRGV2	.	TRGJ1	16	-1	-1	17
156	0.0011539058974946927	TGTGCCTTGTGGGAGCAGAAACTCTTT	CALWEQKLF	TRGV9	.	TRGJ1	14	-1	-1	16
156	0.0011539058974946927	TGTGCCTTGTGGGAACTCTTT	CALWELF	TRGV9	.	TRGJ1	13	-1	-1	13
155	0.0011465090648184446	TGTGCCCTCTTT	CALF	TRGV9	.	TRGJ1	5	-1	-1	6
153	0.0011317153994659488	TGTGCCTTGTGGGAGCCTCAAAGTTATTATAAGAAACTCTTT	CALWEPQSYYKKLF	TRGV9	.	TRGJ1	14	-1	-1	23
152	0.0011243185667897007	TGTGCCTTGTGGGAGGTGCACTCTTATAAGAAACTCTTT	CALWEVHSYKKLF	TRGV9	.	TRGJ1	20	-1	-1	23
152	0.0011243185667897007	TGTGCCTTGTGGGAGTCGCAGGTGGTGAGCCTCTTT	CALWESQVVSLF	TRGV9	.	TRGJ1	14	-1	-1	30
152	0.0011243185667897007	TGTGCCTTGTGGGAGCTTTATTATAAGAAACTCTTT	CALWELYYKKLF	TRGV9	.	TRGJ1	14	-1	-1	17
152	0.0011243185667897007	TGTGCCTCGAAACTCTTT	CASKLF	TRGV9	.	TRGJ1	6	-1	-1	8
149	0.0011021280687609565	TGTGCCTTGTGGGAGGTGTGGTTGGGCGGGAAACTCTTT	CALWEVWLGGKLF	TRGV9	.	TRGJ1	17	-1	-1	29
149	0.0011021280687609565	TGTGCCTTGTGGGAGGTGCTTGAACTCTTT	CALWEVLELF	TRGV9	.	TRGJ1	18	-1	-1	22
147	0.0010873344034084604	TGTGCCTTGTGGGAGGTGACCTTATTCCCCCTCGGCCTTGGGCTCTTT	CALWEVTLFPLGLGLF	TRGV9	.	TRGJ1	21	-1	-1	42
146	0.0010799375707322126	TGTGCCTTGTGGGAGGTGACGAAACTCTTT	CALWEVTKLF	TRGV9	.	TRGJ2	17	-1	-1	20
145	0.0010725407380559645	TGTGCCTTGTGGGAGGTGCTTTTCGTGCTCTTT	CALWEVLFVLF	TRGV9	.	TRGJ1	18	-1	-1	27
145	0.0010725407380559645	TGTGCCTTGTGGGAGGCGGTAGGGAAACTCTTT	CALWEAVGKLF	TRGV9	.	TRGJ1	15	-1	-1	23
144	0.0010651439053797165	TGTGCCTTGTGGGAGGTCTGCGGGAAACTCTTT	CALWEVCGKLF	TRGV9	.	TRGJ1	16	-1	-1	23
144	0.0010651439053797165	TGTGCCTGGGAGGAGGGACTCTTT	CAWEEGLF	TRGV9	.	TRGJ1	15	-1	-1	17
140	0.0010355565746747242	TGTGCCACCTGGGATAGTCACATAAATCATACCACTGGTTGGTTCAAGATATTT	CATWDSHINHTTGWFKIF	TRGV8	.	TRGJP1	16	-1	-1	28
140	0.0010355565746747242	TGTGCCTTGTGGGAGGTGCAGGTAGAGTTGGGCAAAAAAATCAAGGTATTT	CALWEVQVELGKKIKVF	TRGV9	.	TRGJP	19	-1	-1	23
140	0.0010355565746747242	TGTGCTGCGTGGAATGCCTGGGGACTCTTT	CAAWNAWGLF	TRGV10	.	TRGJ1	14	-1	-1	23
139	0.0010281597419984762	TGTGCCTTGTGGGAATCGGGGCCATCTGGGGTTCGGAAACTCTTT	CALWESGPSGVRKLF	TRGV9	.	TRGJ1	13	-1	-1	35
137	0.0010133660766459803	TGTGCCTTGTGGGAGGTGCAGGGGAAACTCTTT	CALWEVQGKLF	TRGV9	.	TRGJ1	19	-1	-1	23
137	0.0010133660766459803	TGTGCCTTGTGGACTAAGAAACTCTTT	CALWTKKLF	TRGV9	.	TRGJ1	11	-1	-1	14
137	0.0010133660766459803	TGTGCCTTGCGGGATACGAAACTCTTT	CALRDTKLF	TRGV9	.	TRGJ1	13	-1	-1	13
137	0.0010133660766459803	TGTGCCCCCGCGTTGGGGAAACTCTTT	CAPALGKLF	TRGV9	.	TRGJ1	5	-1	-1	17
136	0.0010059692439697322	TGTGCCTTGTGGCCTCACGGGGAGAAACTCTTT	CALWPHGEKLF	TRGV9	.	TRGJ1	11	-1	-1	22
135	9.985724112934842E-4	TGTGCCTTGTGGGAGGTGACCCTTTTCGGGAAACTCTTT	CALWEVTLFGKLF	TRGV9	.	TRGJ1	20	-1	-1	29
135	9.985724112934842E-4	TGTGCCTTGTGGCATCGTCCGAAGAAACTCTTT	CALWHRPKKLF	TRGV9	.	TRGJ1	11	-1	-1	21
135	9.985724112934842E-4	CCTTCTCTAGGGGGGAAACTCTTT	PSLGGKLF	TRGV9	.	TRGJ1	-1	-1	-1	14
134	9.911755786172361E-4	TGTGCCACCTGGGATACCACTGGTTGGTTCAAGATATTT	CATWDTTGWFKIF	TRGV8	.	TRGJP1	15	-1	-1	13
134	9.911755786172361E-4	TGTGCCTTGTGGGAGGTGCTAAACCCTGAACTCTTT	CALWEVLNPELF	TRGV9	.	TRGJ1	18	-1	-1	28
134	9.911755786172361E-4	TGTGAGGTAAGGAAACTCTTT	CEVRKLF	TRGV9	.	TRGJ1	3	-1	-1	7
133	9.83778745940988E-4	TGTGCCTTGTGGGAGGTGCCGACGAAACTCTTT	CALWEVPTKLF	TRGV9	.	TRGJ1	18	-1	-1	23
133	9.83778745940988E-4	TGTGCCTTGTGGGCCTATAAGAAACTCTTT	CALWAYKKLF	TRGV9	.	TRGJ1	12	-1	-1	15
133	9.83778745940988E-4	TGTGCCTTGTGGCTTAAGAAACTCTTT	CALWLKKLF	TRGV9	.	TRGJ1	11	-1	-1	14
133	9.83778745940988E-4	TGTGCCTTGTTAGATATGTTCGGTAAGAAACTCTTT	CALLDMFGKKLF	TRGV9	.	TRGJ1	9	-1	-1	23
132	9.7638191326474E-4	TGTGCCTTGTGGGAGGTGCGTTTTGAGAAACTCTTT	CALWEVRFEKLF	TRGV9	.	TRGJ1	18	-1	-1	25
132	9.7638191326474E-4	TGTGCCTTGTACCCTCGGGAGAAACTCTTT	CALYPREKLF	TRGV9	.	TRGJ1	9	-1	-1	19
132	9.7638191326474E-4	TGTGCCTTGTGGGACGAGAAACTCTTT	CALWDEKLF	TRGV9	.	TRGJ1	13	-1	-1	16
131	9.68985080588492E-4	TGTGCCTTGTGGGAGGTGCAAAGGTTGGAGAAACTCTTT	CALWEVQRLEKLF	TRGV9	.	TRGJ1	19	-1	-1	28
129	9.541914152359959E-4	TGTGCCACCTGGGACGGGCAGAGTTATTATAAGAAACTCTTT	CATWDGQSYYKKLF	TRGV2	.	TRGJ1	18	-1	-1	20
129	9.541914152359959E-4	TGTGCCTTGTGGCCCTACTCTAAGAAACTCTTT	CALWPYSKKLF	TRGV9	.	TRGJ1	11	-1	-1	20
129	9.541914152359959E-4	TGTGCCTTGTGGGGGGGCAAGAAACTCTTT	CALWGGKKLF	TRGV9	.	TRGJ1	18	-1	-1	18
129	9.541914152359959E-4	TGTGCTGCGTGGGAACTCTTT	CAAWELF	TRGV10	.	TRGJ1	13	-1	-1	13
128	9.467945825597479E-4	TGTGCCTTGTATAAGAAACTCTTT	CALYKKLF	TRGV9	.	TRGJ1	9	-1	-1	9
128	9.467945825597479E-4	TGTGCCTTGCCAAGGAAACTCTTT	CALPRKLF	TRGV9	.	TRGJ1	8	-1	-1	14
127	9.393977498834999E-4	TGTGCCTTGTGGGAGGTGCGGGATTATTATAAGAAACTCTTT	CALWEVRDYYKKLF	TRGV9	.	TRGJ1	18	-1	-1	22
127	9.393977498834999E-4	TGTGCCTTGTGGGAGGTGCCGCCGGGTGAGAAACTCTTT	CALWEVPPGEKLF	TRGV9	.	TRGJ1	18	-1	-1	28
127	9.393977498834999E-4	TGTGCCTTGTGGGAGGTGCGGGAGAAACTCTTT	CALWEVREKLF	TRGV9	.	TRGJ1	18	-1	-1	22
127	9.393977498834999E-4	TGTGCCTTGTGTCGAGGTTATAAGAAACTCTTT	CALCRGYKKLF	TRGV9	.	TRGJ1	17	-1	-1	17
126	9.320009172072519E-4	TGTGCCTTGTGGGATGGGAAACTCTTT	CALWDGKLF	TRGV9	.	TRGJ1	13	-1	-1	17
125	9.246040845310038E-4	TGTGCCTTGTGGGAGGTGAGAAAAGTAGAGTTGGGCAAAAAAATCAAGGTATTT	CALWEVRKVELGKKIKVF	TRGV9	.	TRGJP	17	-1	-1	26
125	9.246040845310038E-4	TGTGCTGCGTGGGGCCAGGGACTCTTT	CAAWGQGLF	TRGV10	.	TRGJ1	12	-1	-1	20
124	9.172072518547558E-4	TGTGCCTTGTGGGAGGTCTCCGCGGATAAGAAACTCTTT	CALWEVSADKKLF	TRGV9	.	TRGJ2	16	-1	-1	25
124	9.172072518547558E-4	TGTGCCTTGTGGGAGGTGTGGAAGAAACTCTTT	CALWEVWKKLF	TRGV9	.	TRGJ2	17	-1	-1	21
123	9.098104191785078E-4	TGTGCCTTGTGGGAGGTGCAACCCCAGAAACTCTTT	CALWEVQPQKLF	TRGV9	.	TRGJ1	28	-1	-1	25
122	9.024135865022598E-4	TGTGCCTTGTGGGAGGTGTATGGGAAACTCTTT	CALWEVYGKLF	TRGV9	.	TRGJ1	17	-1	-1	23
122	9.024135865022598E-4	TGTGCCTTGTGGGGTAAGAAACTCTTT	CALWGKKLF	TRGV9	.	TRGJ1	12	-1	-1	14
121	8.950167538260117E-4	TGTGCCTTGTGTGGAGCAGGAACCCATTATTATAAGAAACTCTTT	CALCGAGTHYYKKLF	TRGV9	.	TRGJ1	15	-1	-1	25
121	8.950167538260117E-4	TGTGCCGCCCCGGCCCGTTATAAGAAACTCTTT	CAAPARYKKLF	TRGV9	.	TRGJ1	5	-1	-1	17
121	8.950167538260117E-4	TGTGCCTTGTGGGGTTATAAGAAACTCTTT	CALWGYKKLF	TRGV9	.	TRGJ1	12	-1	-1	14
121	8.950167538260117E-4	TGTGCCTTGTGGGTCGGGAAACTCTTT	CALWVGKLF	TRGV9	.	TRGJ1	12	-1	-1	17
120	8.876199211497636E-4	TGTGCCTTGTGGGAGGTGCAATATTATAAGAAACTCTTT	CALWEVQYYKKLF	TRGV9	.	TRGJ1	19	-1	-1	21
120	8.876199211497636E-4	TGTGCTGCGTGGGGGGAGTATTATAAGAAACTCTTT	CAAWGEYYKKLF	TRGV10	.	TRGJ1	12	-1	-1	18
120	8.876199211497636E-4	TGTGCCTTGTGGGAGGTTGGTCAGAAACTCTTT	CALWEVGQKLF	TRGV9	.	TRGJ2	16	-1	-1	22
120	8.876199211497636E-4	TGTGCCTTGTGGGAGGTGCCCGGGAAACTCTTT	CALWEVPGKLF	TRGV9	.	TRGJ1	18	-1	-1	23
120	8.876199211497636E-4	TGTGCCTTGTGGGAAGAGGGCAAGAAACTCTTT	CALWEEGKKLF	TRGV9	.	TRGJ1	13	-1	-1	21
120	8.876199211497636E-4	TGTGCCTTGTGGGTTAGACAGAAACTCTTT	CALWVRQKLF	TRGV9	.	TRGJ1	12	-1	-1	19
120	8.876199211497636E-4	TGTGCCTTGTGGGGGTATAAGAAACTCTTT	CALWGYKKLF	TRGV9	.	TRGJ1	15	-1	-1	15
119	8.802230884735156E-4	TGTGCCTTGTGGGAGGTCGTGTATAAGAAACTCTTT	CALWEVVYKKLF	TRGV9	.	TRGJ1	16	-1	-1	21
119	8.802230884735156E-4	TGTGCTGCGTGGGATCAGTGCACGAAACTCTTT	CAAWDQCTKLF	TRGV10	.	TRGJ1	14	-1	-1	23
119	8.802230884735156E-4	TGTGCCTTGTGGGACCAGCGGGAGAAACTCTTT	CALWDQREKLF	TRGV9	.	TRGJ1	13	-1	-1	22
119	8.802230884735156E-4	TGTGCCTTGTGGGAGGTGCCAGGGGAGAAACTCTTT	CALWEVPGEKLF	TRGV9	.	TRGJ1	18	-1	-1	25
118	8.728262557972676E-4	TGTGCCTTGTGGGAGGTGCTTCCCCTATCCTCCGATAAGAAACTCTTT	CALWEVLPLSSDKKLF	TRGV9	.	TRGJ1	18	-1	-1	34
118	8.728262557972676E-4	TGTGCCTTGTGGGAGGTGCACTATTATAAGAAACTCTTT	CALWEVHYYKKLF	TRGV9	.	TRGJ2	20	-1	-1	21
118	8.728262557972676E-4	TGTGCCTTGTGGGAGATACTTAAGAAACTCTTT	CALWEILKKLF	TRGV9	.	TRGJ1	14	-1	-1	20
117	8.654294231210196E-4	TGTGCCTTGTGGGAGGTTAATTATTATAAGAAACTCTTT	CALWEVNYYKKLF	TRGV9	.	TRGJ2	16	-1	-1	18
117	8.654294231210196E-4	TGTGCCTTGTGGGAGGTTCACGGGGAGAAACTCTTT	CALWEVHGEKLF	TRGV9	.	TRGJ1	20	-1	-1	25
117	8.654294231210196E-4	TGTGCCTTGTGGGACGTCTACAAGAAACTCTTT	CALWDVYKKLF	TRGV9	.	TRGJ2	16	-1	-1	18
117	8.654294231210196E-4	TGTGCCTTGTGGGAGGATAAACTCTTT	CALWEDKLF	TRGV9	.	TRGJ1	15	-1	-1	18
116	8.580325904447715E-4	TGTGCCTTGTGGGAGTCGCAAGAGTTGGGCAAAAAAATCAAGGTATTT	CALWESQELGKKIKVF	TRGV9	.	TRGJP	14	-1	-1	17
116	8.580325904447715E-4	TGTGCCTTGTGGGAGGTGCATCACTTGGAGAAACTCTTT	CALWEVHHLEKLF	TRGV9	.	TRGJ1	19	-1	-1	28
116	8.580325904447715E-4	TGTGCTGCGTGGGATTATCGGCGTGGGAAACTCTTT	CAAWDYRRGKLF	TRGV10	.	TRGJ2	16	-1	-1	26
116	8.580325904447715E-4	TGTGCCTTGTGGGAGGTAAGGGGGAAGAAACTCTTT	CALWEVRGKKLF	TRGV9	.	TRGJ1	16	-1	-1	24
116	8.580325904447715E-4	TGTGCTGCGTGGGATGATCCCAAGGGGCTCTTT	CAAWDDPKGLF	TRGV10	.	TRGJ1	14	-1	-1	27
116	8.580325904447715E-4	TGTGCCTTGCATGGGAGTAAGAAACTCTTT	CALHGSKKLF	TRGV9	.	TRGJ1	16	-1	-1	17
116	8.580325904447715E-4	TGTGCTGCGTGGGTCCTCTTT	CAAWVLF	TRGV10	.	TRGJ1	12	-1	-1	15
115	8.506357577685235E-4	TGTGCTGCGTGGGATTCAACTCTCTTTAAGGGACCCTCGAACTGGAATTATTATAAGAAACTCTTT	CAAWDSTLFKGPSNWNYYKKLF	TRGV10	.	TRGJ1	15	-1	-1	44
115	8.506357577685235E-4	TGTGCCTTGTGGGAGGTGGGTTCGAAGAAACTCTTT	CALWEVGSKKLF	TRGV9	.	TRGJ1	17	-1	-1	24
115	8.506357577685235E-4	TGTGCCTTGTGGGAGGAAAAGAAACTCTTT	CALWEEKKLF	TRGV9	.	TRGJ1	15	-1	-1	18
115	8.506357577685235E-4	TGTGCCTCCCAGAAACTCTTT	CASQKLF	TRGV9	.	TRGJ1	6	-1	-1	10
114	8.432389250922755E-4	TGTGCCTTGTGGGAGGTTTGGAAAATCCAACTCTTT	CALWEVWKIQLF	TRGV9	.	TRGJ1	16	-1	-1	28
114	8.432389250922755E-4	TGTGCCTTGTGGGAGTTACTTAAGAAACTCTTT	CALWELLKKLF	TRGV9	.	TRGJ2	14	-1	-1	20
114	8.432389250922755E-4	TGTGCCTTGTGGGAGGTGGGCAAGAAACTCTTT	CALWEVGKKLF	TRGV9	.	TRGJ1	17	-1	-1	21
114	8.432389250922755E-4	TGTGCCTTGTGGGAGGTGAACAAGAAACTCTTT	CALWEVNKKLF	TRGV9	.	TRGJ1	20	-1	-1	21
114	8.432389250922755E-4	TGTGCTGCGTGGGATGTTGAACTCTTT	CAAWDVELF	TRGV10	.	TRGJ1	14	-1	-1	19
114	8.432389250922755E-4	TGTGCCTTGGAGAAGAAACTCTTT	CALEKKLF	TRGV9	.	TRGJ1	8	-1	-1	12
113	8.358420924160275E-4	TGTGCTGCGTGGGCTAGCCGTTATTATAAGAAACTCTTT	CAAWASRYYKKLF	TRGV10	.	TRGJ2	12	-1	-1	20
112	8.284452597397794E-4	TGTGCTGCGTGGGACCCGCGGTATAAGAAACTCTTT	CAAWDPRYKKLF	TRGV10	.	TRGJ1	13	-1	-1	21
112	8.284452597397794E-4	TGTGCTGCGTGGGGATATTATAAGAAACTCTTT	CAAWGYYKKLF	TRGV10	.	TRGJ1	12	-1	-1	15
112	8.284452597397794E-4	TGTGCCTTGTGTGAAGGGAATAAGAAACTCTTT	CALCEGNKKLF	TRGV9	.	TRGJ1	13	-1	-1	19
112	8.284452597397794E-4	TGTGCCTTGTGGTCCTTAGGGGAGAAACTCTTT	CALWSLGEKLF	TRGV9	.	TRGJ2	11	-1	-1	22
112	8.284452597397794E-4	TGTGCCTTGAATAAGAAACTCTTT	CALNKKLF	TRGV9	.	TRGJ1	8	-1	-1	10
110	8.136515943872834E-4	TGTGCCTTGTGGGAGCCCCTCTGGTATTATAAGAAACTCTTT	CALWEPLWYYKKLF	TRGV9	.	TRGJ1	14	-1	-1	24
110	8.136515943872834E-4	TGTGCCTTGTGGGAGGTCCTCGAGGGTAAGAAACTCTTT	CALWEVLEGKKLF	TRGV9	.	TRGJ1	16	-1	-1	26
110	8.136515943872834E-4	TGTGCCTTGTGGGAGGTGCTTCAGAAACTCTTT	CALWEVLQKLF	TRGV9	.	TRGJ1	18	-1	-1	22
110	8.136515943872834E-4	TGTGCCTCGAAGGTAGATTATAAGAAACTCTTT	CASKVDYKKLF	TRGV9	.	TRGJ1	6	-1	-1	16
110	8.136515943872834E-4	TGTGCTGCGTGGGACCCGAGGAAACTCTTT	CAAWDPRKLF	TRGV10	.	TRGJ1	13	-1	-1	20
109	8.062547617110353E-4	TGTGCCTTGTGGGAGGTGCCAGGGTTGGGCAAAAAAATCAAGGTATTT	CALWEVPGLGKKIKVF	TRGV9	.	TRGJP	18	-1	-1	17
109	8.062547617110353E-4	TGTGCTGCGTGGGGCTTACGCGCGAAACTCTTT	CAAWGLRAKLF	TRGV10	.	TRGJ2	19	-1	-1	23
109	8.062547617110353E-4	TGTGCTGCGTGGACTAGGAAACTCTTT	CAAWTRKLF	TRGV10	.	TRGJ1	11	-1	-1	14
108	7.988579290347873E-4	TGTGCCTTGTGGGAGGTGCAAGGGGAGGTATTCGGGCGGTATGGGAAACTCTTT	CALWEVQGEVFGRYGKLF	TRGV9	.	TRGJ1	19	-1	-1	44
108	7.988579290347873E-4	TGTGCCTTGTGGGAGGGGGAAGATAAGAAACTCTTT	CALWEGEDKKLF	TRGV9	.	TRGJ2	15	-1	-1	22
108	7.988579290347873E-4	TGTGCTGCGTGGGTTTATTATAAGAAACTCTTT	CAAWVYYKKLF	TRGV10	.	TRGJ1	16	-1	-1	14
107	7.914610963585392E-4	TGTGCCTTGTGGGAGGGCTTCCGTCTGGGTTATAAGAAACTCTTT	CALWEGFRLGYKKLF	TRGV9	.	TRGJ1	15	-1	-1	29
107	7.914610963585392E-4	TGTGCCTTGTGGGAGGTGCACCCAGTAAAACTCTTT	CALWEVHPVKLF	TRGV9	.	TRGJ1	21	-1	-1	27
107	7.914610963585392E-4	TGTGCTGCGTGGGATTATGGGAAACTCTTT	CAAWDYGKLF	TRGV10	.	TRGJ2	16	-1	-1	13
107	7.914610963585392E-4	TGTGCCTTGTCCAATTATAAGAAACTCTTT	CALSNYKKLF	TRGV9	.	TRGJ1	9	-1	-1	13
107	7.914610963585392E-4	TGTGCCTGGAGGAGCGGTTATAAGAAACTCTTT	CAWRSGYKKLF	TRGV9	.	TRGJ1	6	-1	-1	17
106	7.840642636822913E-4	TGTGCCTGCTGGATTAGGTCCCATTGGGGTTATAAGAAACTCTTT	CACWIRSHWGYKKLF	TRGV11	.	TRGJ2	17	-1	-1	29
106	7.840642636822913E-4	TGTGCCTTGTGTGAATGTTATAAGAAACTCTTT	CALCECYKKLF	TRGV9	.	TRGJ1	13	-1	-1	17
106	7.840642636822913E-4	TGTGCCTTGTGGGAGTTGGAGGAGAAACTCTTT	CALWELEEKLF	TRGV9	.	TRGJ1	17	-1	-1	22
106	7.840642636822913E-4	TGTGCCTTGCCGTATAAGAAACTCTTT	CALPYKKLF	TRGV9	.	TRGJ2	8	-1	-1	12
105	7.766674310060432E-4	TGTGCCTTGTGGGAGGCGGGGTATAAGAAACTCTTT	CALWEAGYKKLF	TRGV9	.	TRGJ1	15	-1	-1	21
105	7.766674310060432E-4	TGTGCCTTGTGGGAGGTGCATGAGAAACTCTTT	CALWEVHEKLF	TRGV9	.	TRGJ1	19	-1	-1	19
105	7.766674310060432E-4	TGTGCTGCGCCACAGAAACTCTTT	CAAPQKLF	TRGV10	.	TRGJ1	8	-1	-1	13
105	7.766674310060432E-4	TGTGCCTTGTGGAAGAAACTCTTT	CALWKKLF	TRGV9	.	TRGJ1	14	-1	-1	12
105	7.766674310060432E-4	TGTGCCTTGTGGGAGGTTGGATATAAGAAACTCTTT	CALWEVGYKKLF	TRGV9	.	TRGJ1	16	-1	-1	21
104	7.692705983297952E-4	TGTGCCTTGTGGGAGGTGCAGGGCAGTTATAAGAAACTCTTT	CALWEVQGSYKKLF	TRGV9	.	TRGJ1	19	-1	-1	26
104	7.692705983297952E-4	TGTGCTGCGTGGGATGTTGGGGGAGGTAAGAAACTCTTT	CAAWDVGGGKKLF	TRGV10	.	TRGJ1	14	-1	-1	26
104	7.692705983297952E-4	TGTGCCTTGTGGGAGGTGCGCGAGAAACTCTTT	CALWEVREKLF	TRGV9	.	TRGJ2	18	-1	-1	22
104	7.692705983297952E-4	TGTGCCTTGTGGGAGGCTATCAAGAAACTCTTT	CALWEAIKKLF	TRGV9	.	TRGJ1	15	-1	-1	17
104	7.692705983297952E-4	TGTGCCTTCGCGGCCCGTAAGAAACTCTTT	CAFAARKKLF	TRGV9	.	TRGJ1	7	-1	-1	17
103	7.618737656535471E-4	TGTGCCTTGTGGGATTATGATAAGAAACTCTTT	CALWDYDKKLF	TRGV9	.	TRGJ1	13	-1	-1	13
103	7.618737656535471E-4	TGTGCCTTGTGGGAGTGGTATAAGAAACTCTTT	CALWEWYKKLF	TRGV9	.	TRGJ1	14	-1	-1	18
103	7.618737656535471E-4	TGTGCCTTGTGGGAGAGGCCCAAGAAACTCTTT	CALWERPKKLF	TRGV9	.	TRGJ1	14	-1	-1	21
103	7.618737656535471E-4	TGTGCTGCCCGAACAAGGAAACTCTTT	CAARTRKLF	TRGV10	.	TRGJ2	7	-1	-1	17
103	7.618737656535471E-4	TGTGCCTTGTTGGAGAAACTCTTT	CALLEKLF	TRGV9	.	TRGJ1	14	-1	-1	13
102	7.544769329772992E-4	TGTGCCTTGTGTCCCTTTTGCCAGTTGGGCAAAAAAATCAAGGTATTT	CALCPFCQLGKKIKVF	TRGV9	.	TRGJP	10	-1	-1	22
102	7.544769329772992E-4	TGTGCCTTGTGGGGCCCCCTTGATAAGAAACTCTTT	CALWGPLDKKLF	TRGV9	.	TRGJ1	12	-1	-1	22
102	7.544769329772992E-4	TGTGCCTTGTGGGAGGTGCAGGGTAAGAAACTCTTT	CALWEVQGKKLF	TRGV9	.	TRGJ1	19	-1	-1	23
102	7.544769329772992E-4	TGTGCCTTGTGGGAGGCTAAGAAACTCTTT	CALWEAKKLF	TRGV9	.	TRGJ1	15	-1	-1	17
102	7.544769329772992E-4	TGTGCTGCGTGGGATAGGGGGAAACTCTTT	CAAWDRGKLF	TRGV10	.	TRGJ1	14	-1	-1	20
101	7.470801003010511E-4	TGTGCTGCGTGGGATTACGGAGGTAGGAAACTCTTT	CAAWDYGGRKLF	TRGV10	.	TRGJ1	18	-1	-1	23
100	7.396832676248031E-4	TGTGCCTTGTGGGAGGTGCTTAGGGGTTATAAGAAACTCTTT	CALWEVLRGYKKLF	TRGV9	.	TRGJ1	18	-1	-1	26
100	7.396832676248031E-4	TGTGCTGGAAAAGATAGTAGTGATTGGATCAAGACGTTT	CAGKDSSDWIKTF	TRGV10	.	TRGJP2	6	-1	-1	13
100	7.396832676248031E-4	TGTGCCTTGTGGGAGGTGGCTTATAAGAAACTCTTT	CALWEVAYKKLF	TRGV9	.	TRGJ1	17	-1	-1	20
100	7.396832676248031E-4	TGTGCCTTGTGGGAGGTGACTACTAAGAAACTCTTT	CALWEVTTKKLF	TRGV9	.	TRGJ1	17	-1	-1	23
100	7.396832676248031E-4	TGTGCCTTGTGGGAGGTATGTTATAAGAAACTCTTT	CALWEVCYKKLF	TRGV9	.	TRGJ1	16	-1	-1	20
100	7.396832676248031E-4	TGTGCCTTGTGGGAGTCGATTAAGAAACTCTTT	CALWESIKKLF	TRGV9	.	TRGJ1	14	-1	-1	20
100	7.396832676248031E-4	TGTGCCTTGTGGGAGGATTATAAGAAACTCTTT	CALWEDYKKLF	TRGV9	.	TRGJ1	15	-1	-1	16
100	7.396832676248031E-4	TGTGCTGCGTGCGGGAAACTCTTT	CAACGKLF	TRGV10	.	TRGJ1	10	-1	-1	14
99	7.32286434948555E-4	TGTGCTGCGTGGATTCCCCGAATAATCGTCGCCCATAATGCGAAACTCTTT	CAAWIPRIIVAHNAKLF	TRGV10	.	TRGJ1	14	-1	-1	41
99	7.32286434948555E-4	TGTGCCTTGTGGGAGGTGCACTATAAGAAACTCTTT	CALWEVHYKKLF	TRGV9	.	TRGJ1	20	-1	-1	21
99	7.32286434948555E-4	TGTGCCTTGTGGGAGGTGGACTCAAAGAAACTCTTT	CALWEVDSKKLF	TRGV9	.	TRGJ1	20	-1	-1	24
99	7.32286434948555E-4	TGTGCTGCGTGGACCACATGGGGGAAACTCTTT	CAAWTTWGKLF	TRGV10	.	TRGJ1	11	-1	-1	23
99	7.32286434948555E-4	TGTGCCTTGTGGGAGGGAAATAAGAAACTCTTT	CALWEGNKKLF	TRGV9	.	TRGJ2	15	-1	-1	19
98	7.24889602272307E-4	TGTGCCTTGTGGGAGGGGAGAGAGTTGGGCAAAAAAATCAAGGTATTT	CALWEGRELGKKIKVF	TRGV9	.	TRGJP	15	-1	-1	20
98	7.24889602272307E-4	TGTGCCTTGTGGGAGGCCGGGGCGACCACTTATAAGAAACTCTTT	CALWEAGATTYKKLF	TRGV9	.	TRGJ1	15	-1	-1	29
98	7.24889602272307E-4	TGTGCCTTGTGGGAGGTGCCGAGGTATAAGAAACTCTTT	CALWEVPRYKKLF	TRGV9	.	TRGJ1	18	-1	-1	24
98	7.24889602272307E-4	TGTGCCTTGTACTGTTATTATAAGAAACTCTTT	CALYCYYKKLF	TRGV9	.	TRGJ1	9	-1	-1	14
98	7.24889602272307E-4	TGTGCTGCGTGGGATGTAACGCTCTTT	CAAWDVTLF	TRGV10	.	TRGJ1	14	-1	-1	21
98	7.24889602272307E-4	TGTGCTGCGTGGGATGAACTCTTT	CAAWDELF	TRGV10	.	TRGJ1	14	-1	-1	16
97	7.17492769596059E-4	TGTGCCTTGTGGGAGGTGCCCTGGGGAGTTAAGAAACTCTTT	CALWEVPWGVKKLF	TRGV9	.	TRGJ1	21	-1	-1	29
97	7.17492769596059E-4	TGTGCCTTGTGTGTACCCAAGGGGTATAAGAAACTCTTT	CALCVPKGYKKLF	TRGV9	.	TRGJ1	10	-1	-1	24
97	7.17492769596059E-4	TGTGCCTTGTGGGAGGTCGAGGACTATAAGAAACTCTTT	CALWEVEDYKKLF	TRGV9	.	TRGJ1	16	-1	-1	24
97	7.17492769596059E-4	TGTGCCTTGTGGGAGGTGCACGGGTATAAGAAACTCTTT	CALWEVHGYKKLF	TRGV9	.	TRGJ1	20	-1	-1	24
97	7.17492769596059E-4	TGTGCTGCGCCCCTAAGGAAGAAACTCTTT	CAAPLRKKLF	TRGV10	.	TRGJ1	8	-1	-1	18
97	7.17492769596059E-4	TGTGCTGCGTGGGCGCCGAAACTCTTT	CAAWAPKLF	TRGV10	.	TRGJ1	12	-1	-1	17
96	7.100959369198109E-4	TGTGCCTTGTGGGAGGTCAGGCAAGAGTTGGGCAAAAAAATCAAGGTATTT	CALWEVRQELGKKIKVF	TRGV9	.	TRGJP	16	-1	-1	19
96	7.100959369198109E-4	TGTGCTGCGTGGGATAACCGTTACCCCCAGAAACTCTTT	CAAWDNRYPQKLF	TRGV10	.	TRGJ1	17	-1	-1	28
96	7.100959369198109E-4	TGTGCCTTGTGGGAGCCCCTAAATAAGAAACTCTTT	CALWEPLNKKLF	TRGV9	.	TRGJ1	14	-1	-1	22
96	7.100959369198109E-4	TGTGCCTTGTGGGAGGGGAATAGTAAGAAACTCTTT	CALWEGNSKKLF	TRGV9	.	TRGJ1	15	-1	-1	23
96	7.100959369198109E-4	TGTGCTGCGTGGGATTATGCCCGACTCTTT	CAAWDYARLF	TRGV10	.	TRGJ1	16	-1	-1	23
96	7.100959369198109E-4	TGTGCTGCGTGGGATAATCGACTCTTT	CAAWDNRLF	TRGV10	.	TRGJ1	14	-1	-1	20
96	7.100959369198109E-4	TGTGCGAGGTGGATCAAGACGTTT	CARWIKTF	TRGV9	.	TRGJP2	4	-1	-1	9
95	7.026991042435629E-4	TGTGCCTTGTGGGAGGTGCACCTAGTCGGTTATAAGAAACTCTTT	CALWEVHLVGYKKLF	TRGV9	.	TRGJ1	22	-1	-1	29
94	6.953022715673148E-4	TGTGCCTTGTGGGCCACCTCGAATTATAAGAAACTCTTT	CALWATSNYKKLF	TRGV9	.	TRGJ1	12	-1	-1	22
94	6.953022715673148E-4	TGTGCCTTGTGGGAGGGGAATTATTATAAGAAACTCTTT	CALWEGNYYKKLF	TRGV9	.	TRGJ1	15	-1	-1	17
94	6.953022715673148E-4	TGTGCCACCTGGGACCGAGGTTATTATAAGAAACTCTTT	CATWDRGYYKKLF	TRGV8	.	TRGJ1	13	-1	-1	20
94	6.953022715673148E-4	TGTGCCTTGTGGGAGGAATATAAGAAACTCTTT	CALWEEYKKLF	TRGV9	.	TRGJ1	15	-1	-1	18
94	6.953022715673148E-4	TGTGCCTTGTTCCCAGATAAGAAACTCTTT	CALFPDKKLF	TRGV9	.	TRGJ2	9	-1	-1	16
94	6.953022715673148E-4	TGTGCCACCTGGGACGGTAAGAAACTCTTT	CATWDGKKLF	TRGV2	.	TRGJ1	16	-1	-1	17
93	6.879054388910669E-4	TGTGCCTTGTGGGAGGTCTTAAGAGAGTTGGGCAAAAAAATCAAGGTATTT	CALWEVLRELGKKIKVF	TRGV9	.	TRGJP	16	-1	-1	23
93	6.879054388910669E-4	TGTGCCTTGTGGGAGGTGAGGGGTTATAAGAAACTCTTT	CALWEVRGYKKLF	TRGV9	.	TRGJ1	17	-1	-1	23
93	6.879054388910669E-4	TGTGCTGCGTGGGACTCCCGGTGGGAGAAACTCTTT	CAAWDSRWEKLF	TRGV10	.	TRGJ1	13	-1	-1	25
93	6.879054388910669E-4	TGTGCCTTGTGGGAGGTGCAGTACAAGAAACTCTTT	CALWEVQYKKLF	TRGV9	.	TRGJ1	19	-1	-1	21
93	6.879054388910669E-4	TGTGCCTTGTGGTTGTATTATAAGAAACTCTTT	CALWLYYKKLF	TRGV9	.	TRGJ2	11	-1	-1	15
92	6.805086062148188E-4	TGTGCTGCGTGGGATTTGAAGGTCACTCGGCCCGGGAGTTATTATAAGAAACTCTTT	CAAWDLKVTRPGSYYKKLF	TRGV10	.	TRGJ1	15	-1	-1	35
92	6.805086062148188E-4	TGTGCCTTGTGGGAGGCCTGGCAAGAGTTGGGCAAAAAAATCAAGGTATTT	CALWEAWQELGKKIKVF	TRGV9	.	TRGJP	15	-1	-1	19
92	6.805086062148188E-4	TGTGCCTTGTGGGAGGTCCTTTATTATAAGAAACTCTTT	CALWEVLYYKKLF	TRGV9	.	TRGJ1	16	-1	-1	20
92	6.805086062148188E-4	TGTGCCTTGTGGGAGATTAGCTTTAAGAAACTCTTT	CALWEISFKKLF	TRGV9	.	TRGJ1	14	-1	-1	23
92	6.805086062148188E-4	TGTGCTGCGTGGGATTTCAGCGAGAAACTCTTT	CAAWDFSEKLF	TRGV10	.	TRGJ1	15	-1	-1	22
92	6.805086062148188E-4	TGTGCTGCGTGGGATGGCCATAGGAAACTCTTT	CAAWDGHRKLF	TRGV10	.	TRGJ1	14	-1	-1	19
92	6.805086062148188E-4	TGTGCCACCTGGAGTATGGATAAGAAACTCTTT	CATWSMDKKLF	TRGV8	.	TRGJ1	11	-1	-1	19
91	6.731117735385708E-4	TGTGCCTTGTGGGAGACGCAAGAGTTGGGCAAAAAAATCAAGGTATTT	CALWETQELGKKIKVF	TRGV9	.	TRGJP	14	-1	-1	17
91	6.731117735385708E-4	TGTGCCTTGTGGGAGGTGCCTTTAGGGTATAAGAAACTCTTT	CALWEVPLGYKKLF	TRGV9	.	TRGJ1	18	-1	-1	27
91	6.731117735385708E-4	TGTGCCACCTGGGATAGTAGTGATTGGATCAAGACGTTT	CATWDSSDWIKTF	TRGV8	.	TRGJP2	16	-1	-1	13
90	6.657149408623227E-4	TGTGCCTTGTGGGAGGCCCCGGGGGGAAATTATTATAAGAAACTCTTT	CALWEAPGGNYYKKLF	TRGV9	.	TRGJ1	15	-1	-1	27
90	6.657149408623227E-4	TGTGCCTTGTGGGAGGTGCATCCCAAACCTGAGAAACTCTTT	CALWEVHPKPEKLF	TRGV9	.	TRGJ1	24	-1	-1	31
90	6.657149408623227E-4	TGTGCTGCGTGGGATTGGCCCGCCCATAAGAAACTCTTT	CAAWDWPAHKKLF	TRGV10	.	TRGJ1	15	-1	-1	25
90	6.657149408623227E-4	TGTGCCTTGTGGGAGGGACAATTCGTCAAGAAACTCTTT	CALWEGQFVKKLF	TRGV9	.	TRGJ1	15	-1	-1	27
90	6.657149408623227E-4	TGTGCCTTGTGGGAGGGTTATTATAAGAAACTCTTT	CALWEGYYKKLF	TRGV9	.	TRGJ1	15	-1	-1	17
90	6.657149408623227E-4	TGTGCTGCGTGGCTCTCCCATGAGAAACTCTTT	CAAWLSHEKLF	TRGV10	.	TRGJ1	11	-1	-1	19
90	6.657149408623227E-4	TGTGCTGCGTGGTCGGGCGGGAAACTCTTT	CAAWSGGKLF	TRGV10	.	TRGJ1	11	-1	-1	20
90	6.657149408623227E-4	TGTGCCTTGACCCATAAGAAACTCTTT	CALTHKKLF	TRGV9	.	TRGJ1	8	-1	-1	13
89	6.583181081860748E-4	TGTGCTGCGTGGGACCGGGATTATTATAAGAAACTCTTT	CAAWDRDYYKKLF	TRGV10	.	TRGJ1	13	-1	-1	19
89	6.583181081860748E-4	TGTGCCTTGTGGGAGGCCCGATGTAAGAAACTCTTT	CALWEARCKKLF	TRGV9	.	TRGJ1	15	-1	-1	23
89	6.583181081860748E-4	TGTGCCTTGTGGGAGGTGCGATCTCGGCTCTTT	CALWEVRSRLF	TRGV9	.	TRGJ1	18	-1	-1	27
89	6.583181081860748E-4	TGTGCCTTGTGGGGACATTATAAGAAACTCTTT	CALWGHYKKLF	TRGV9	.	TRGJ1	12	-1	-1	16
88	6.509212755098267E-4	TGTGCCTTGTGGGAGAATATGCAAGAGTTGGGCAAAAAAATCAAGGTATTT	CALWENMQELGKKIKVF	TRGV9	.	TRGJP	14	-1	-1	20
88	6.509212755098267E-4	TGTGCCTTGTGGGAGGCTGGACTCCCTGGTTATTATAAGAAACTCTTT	CALWEAGLPGYYKKLF	TRGV9	.	TRGJ1	25	-1	-1	29
88	6.509212755098267E-4	TGTGCCTTGTGGGAGGTGCCAGGGGGCAAAAAAATCAAGGTATTT	CALWEVPGGKKIKVF	TRGV9	.	TRGJP	18	-1	-1	23
88	6.509212755098267E-4	TGTGCCTTGCGCTTCCCATCGAATTATTATAAGAAACTCTTT	CALRFPSNYYKKLF	TRGV9	.	TRGJ1	8	-1	-1	18
88	6.509212755098267E-4	TGTGCCTTGTGGGAGGTGCCTTCGGATAAGAAACTCTTT	CALWEVPSDKKLF	TRGV9	.	TRGJ1	18	-1	-1	25
88	6.509212755098267E-4	TGTGCCTTGTGGGAGGTGAGTCCTTATAAGAAACTCTTT	CALWEVSPYKKLF	TRGV9	.	TRGJ1	17	-1	-1	23
88	6.509212755098267E-4	TGTGCTGCGTGGGTTTTTAAGAAACTCTTT	CAAWVFKKLF	TRGV10	.	TRGJ1	15	-1	-1	14
88	6.509212755098267E-4	TGTGCTGCGTGGGATTGTCAGAAACTCTTT	CAAWDCQKLF	TRGV10	.	TRGJ1	15	-1	-1	13
88	6.509212755098267E-4	TGTGCTGCGTGGGAACCGAAGAAACTCTTT	CAAWEPKKLF	TRGV10	.	TRGJ1	13	-1	-1	18
88	6.509212755098267E-4	TGTGCTGCGTGGGAAGATGGGGAACTCTTT	CAAWEDGELF	TRGV10	.	TRGJ1	13	-1	-1	22
88	6.509212755098267E-4	TGTGCCTTGTCCCATAAGAAACTCTTT	CALSHKKLF	TRGV9	.	TRGJ1	9	-1	-1	13
87	6.435244428335786E-4	TGTGCCTTGTGGGAGGTGCAGTTGAGAAGTGATTGGATCAAGACGTTT	CALWEVQLRSDWIKTF	TRGV9	.	TRGJP2	19	-1	-1	24
87	6.435244428335786E-4	TGTGCCTTGTGGGAGGCGTTATCGAATTATTATAAGAAACTCTTT	CALWEALSNYYKKLF	TRGV9	.	TRGJ2	15	-1	-1	21
87	6.435244428335786E-4	TGTGCTGCGTGGGAGGGGGCTTATTATAAGAAACTCTTT	CAAWEGAYYKKLF	TRGV10	.	TRGJ1	13	-1	-1	20
87	6.435244428335786E-4	TGTGCTGCGTGGGACCCGGCGAATAGGAAACTCTTT	CAAWDPANRKLF	TRGV10	.	TRGJ1	13	-1	-1	22
87	6.435244428335786E-4	TGTGCCTTGTGGGAGGGGGATTATAAGAAACTCTTT	CALWEGDYKKLF	TRGV9	.	TRGJ2	15	-1	-1	19
87	6.435244428335786E-4	TGTGCCTTGTGGGAACAGACCTATAAGAAACTCTTT	CALWEQTYKKLF	TRGV9	.	TRGJ1	13	-1	-1	21
87	6.435244428335786E-4	TGTGCCTTGGATGATTATTATAAGAAACTCTTT	CALDDYYKKLF	TRGV9	.	TRGJ1	8	-1	-1	13
87	6.435244428335786E-4	TGTGCTGCGTGGGATTCGGGGGGGCTCTTT	CAAWDSGGLF	TRGV10	.	TRGJ1	15	-1	-1	24
87	6.435244428335786E-4	TGTGCTGCGTGGGATTTTTATTATAAGAAACTCTTT	CAAWDFYYKKLF	TRGV10	.	TRGJ1	15	-1	-1	17
86	6.361276101573306E-4	TGTGCCTTGTGGGAGGTGGGAGGGCGTTATAAGAAACTCTTT	CALWEVGGRYKKLF	TRGV9	.	TRGJ1	17	-1	-1	26
86	6.361276101573306E-4	TGTGCCTTGTGGGAGGTGATAGAGCTGAAGAAACTCTTT	CALWEVIELKKLF	TRGV9	.	TRGJ1	17	-1	-1	27
86	6.361276101573306E-4	TGTGCCTTCAAGCCATTTAAGAAACTCTTT	CAFKPFKKLF	TRGV9	.	TRGJ1	7	-1	-1	14
86	6.361276101573306E-4	TGTGCCTTGTTGTTTTATAAGAAACTCTTT	CALLFYKKLF	TRGV9	.	TRGJ1	9	-1	-1	14
85	6.287307774810826E-4	TGTGCCTTGTGGGAGGCATCGATCGAAGAGTTGGGCAAAAAAATCAAGGTATTT	CALWEASIEELGKKIKVF	TRGV9	.	TRGJP	15	-1	-1	25
85	6.287307774810826E-4	TGTGCCTTGTGGGAGGTGCGGCAAGAGTTGGGCAAAAAAATCAAGGTATTT	CALWEVRQELGKKIKVF	TRGV9	.	TRGJP	18	-1	-1	19
85	6.287307774810826E-4	TGTGCCTTGTGGGAGGATTCGGAGTTGGGCAAAAAAATCAAGGTATTT	CALWEDSELGKKIKVF	TRGV9	.	TRGJP	15	-1	-1	21
85	6.287307774810826E-4	TGTGCCTTGTGGGAGGTGCGCCATTATTATAAGAAACTCTTT	CALWEVRHYYKKLF	TRGV9	.	TRGJ1	21	-1	-1	22
85	6.287307774810826E-4	TGTGCCACCTGGGACGGGCTTTGTGATTGGATCAAGACGTTT	CATWDGLCDWIKTF	TRGV2	.	TRGJP2	18	-1	-1	22
85	6.287307774810826E-4	TGTGCCTTGTGGGAGCTGCCCTATTATAAGAAACTCTTT	CALWELPYYKKLF	TRGV9	.	TRGJ1	21	-1	-1	21
85	6.287307774810826E-4	TGTGCCTTGTGGGAGCTGGCTTATTATAAGAAACTCTTT	CALWELAYYKKLF	TRGV9	.	TRGJ1	17	-1	-1	20
85	6.287307774810826E-4	TGTGCTGCGTGGGATTGCAAGGAGAAACTCTTT	CAAWDCKEKLF	TRGV10	.	TRGJ1	15	-1	-1	22
85	6.287307774810826E-4	TGTGCTGCGTGGGATTACCCCCAGAAACTCTTT	CAAWDYPQKLF	TRGV10	.	TRGJ1	17	-1	-1	22
85	6.287307774810826E-4	TGTGCTGCGTTGGGATATAAGAAACTCTTT	CAALGYKKLF	TRGV10	.	TRGJ1	15	-1	-1	15
85	6.287307774810826E-4	TGTGCTGCGTGGGGTGATAAGAAACTCTTT	CAAWGDKKLF	TRGV10	.	TRGJ1	12	-1	-1	16
85	6.287307774810826E-4	TGTGCTGCGTGGGATTTCCAGAAACTCTTT	CAAWDFQKLF	TRGV10	.	TRGJ1	15	-1	-1	19
85	6.287307774810826E-4	TGTGCTGCGTTGGGCGGGAAACTCTTT	CAALGGKLF	TRGV10	.	TRGJ1	13	-1	-1	17
84	6.213339448048346E-4	TGTGCCTTGTGGGAGGTGCACGTACATTATAAGAAACTCTTT	CALWEVHVHYKKLF	TRGV9	.	TRGJ1	20	-1	-1	25
84	6.213339448048346E-4	TGTGCCTTGTGGGAGGTGTTGTCTTATAAGAAACTCTTT	CALWEVLSYKKLF	TRGV9	.	TRGJ1	17	-1	-1	23
84	6.213339448048346E-4	TGTGCCTTGTGGGAGGTTTACAATAAGAAACTCTTT	CALWEVYNKKLF	TRGV9	.	TRGJ1	16	-1	-1	22
84	6.213339448048346E-4	TGTGCCTTGTGGGAGGTCTCTTATAAGAAACTCTTT	CALWEVSYKKLF	TRGV9	.	TRGJ1	16	-1	-1	20
84	6.213339448048346E-4	TGTGCCTTGTGGGAGGTATATAAGAAACTCTTT	CALWEVYKKLF	TRGV9	.	TRGJ1	16	-1	-1	18
84	6.213339448048346E-4	TGTGCTGCGTGGGATTATACCACTGGTTGGTTCAAGATATTT	CAAWDYTTGWFKIF	TRGV10	.	TRGJP1	16	-1	-1	8
83	6.139371121285865E-4	TGTGCCTTGTGGGAGGTCACCTCCCCTTCGCTAAAGAAACTCTTT	CALWEVTSPSLKKLF	TRGV9	.	TRGJ1	24	-1	-1	33
83	6.139371121285865E-4	TGTGCCTTGTGGGACGAAAGTAGTGATTGGATCAAGACGTTT	CALWDESSDWIKTF	TRGV9	.	TRGJP2	13	-1	-1	18
83	6.139371121285865E-4	TGTGCCTTGTGGGAGGTGCCAGAAAATTCTGAGAAACTCTTT	CALWEVPENSEKLF	TRGV9	.	TRGJ1	18	-1	-1	25
83	6.139371121285865E-4	TGTGCCACCTGGGATTATAAGAAACTCTTT	CATWDYKKLF	TRGV8	.	TRGJ1	14	-1	-1	13
82	6.065402794523385E-4	TGTGCCTTGTGGGAGGTGCAGGAGGATTATTATAAGAAACTCTTT	CALWEVQEDYYKKLF	TRGV9	.	TRGJ1	19	-1	-1	25
82	6.065402794523385E-4	TGTGCCTTGTGGGAGGTGCTCGAGGTATATAAGAAACTCTTT	CALWEVLEVYKKLF	TRGV9	.	TRGJ1	18	-1	-1	27
82	6.065402794523385E-4	TGTGCCTTGTGGGAGTCGAATTATTATAAGAAACTCTTT	CALWESNYYKKLF	TRGV9	.	TRGJ1	14	-1	-1	15
82	6.065402794523385E-4	TGTGCCTTGTGGGAGGTGCGAGGTTATAAGAAACTCTTT	CALWEVRGYKKLF	TRGV9	.	TRGJ1	18	-1	-1	23
82	6.065402794523385E-4	TGTGCCTTGTGGGAGATCGATTATTATAAGAAACTCTTT	CALWEIDYYKKLF	TRGV9	.	TRGJ1	14	-1	-1	16
82	6.065402794523385E-4	TGTGCTGCGTGGGACCGCAAAAAGAAACTCTTT	CAAWDRKKKLF	TRGV10	.	TRGJ2	13	-1	-1	21
82	6.065402794523385E-4	TGTGCCTTGTCTAGTGATTGGATCAAGACGTTT	CALSSDWIKTF	TRGV9	.	TRGJP2	9	-1	-1	11
81	5.991434467760905E-4	TGTGCCTTGTGGGAGGTGCGAAGGTATTATAAGAAACTCTTT	CALWEVRRYYKKLF	TRGV9	.	TRGJ1	18	-1	-1	24
81	5.991434467760905E-4	TGTGCCTTGTGGTTGTCGAATTATTATAAGAAACTCTTT	CALWLSNYYKKLF	TRGV9	.	TRGJ1	11	-1	-1	15
81	5.991434467760905E-4	TGTGCCTTGTGGGACGACAATTATTATAAGAAACTCTTT	CALWDDNYYKKLF	TRGV9	.	TRGJ1	13	-1	-1	18
81	5.991434467760905E-4	TGTGCCTCCAGAAATTATAAGAAACTCTTT	CASRNYKKLF	TRGV9	.	TRGJ1	6	-1	-1	13
81	5.991434467760905E-4	TGTGCCACCTGGGAAGACTATAAACTCTTT	CATWEDYKLF	TRGV2	.	TRGJ1	13	-1	-1	21
81	5.991434467760905E-4	TGTGCCTATAAGAAACTCTTT	CAYKKLF	TRGV10	.	TRGJ1	4	-1	-1	6
80	5.917466140998425E-4	TGTGCCTTGTGGGAGGTCGCTAAGAATTATAAGAAACTCTTT	CALWEVAKNYKKLF	TRGV9	.	TRGJ1	16	-1	-1	25
80	5.917466140998425E-4	TGTGCCTTGTGGGAGGTCAGTAGTGATTGGATCAAGACGTTT	CALWEVSSDWIKTF	TRGV9	.	TRGJP2	16	-1	-1	18
80	5.917466140998425E-4	TGTGCCTTGTGGGAGGTGCTGGATTATTATAAGAAACTCTTT	CALWEVLDYYKKLF	TRGV9	.	TRGJ1	18	-1	-1	22
80	5.917466140998425E-4	TGTGCCTTGTGGGAGGAGGGATATTATAAGAAACTCTTT	CALWEEGYYKKLF	TRGV9	.	TRGJ1	15	-1	-1	21
80	5.917466140998425E-4	TGTGCCACCTGGGACCAGAATTATTATAAGAAACTCTTT	CATWDQNYYKKLF	TRGV8	.	TRGJ1	13	-1	-1	17
80	5.917466140998425E-4	TGTGCCTTGTCCGAAGATTATTATAAGAAACTCTTT	CALSEDYYKKLF	TRGV9	.	TRGJ1	9	-1	-1	16
80	5.917466140998425E-4	TGTGCTGCGTGGGATCCCCCTAAGAAACTCTTT	CAAWDPPKKLF	TRGV10	.	TRGJ1	14	-1	-1	20
80	5.917466140998425E-4	TGTGCTGCGTGGGATTTTAAAAGGCTCTTT	CAAWDFKRLF	TRGV10	.	TRGJ1	15	-1	-1	24
80	5.917466140998425E-4	TGTGCCTTGTGGGAGGAACTCTTT	CALWEELF	TRGV9	.	TRGJ1	15	-1	-1	13
80	5.917466140998425E-4	TGTGCGCTACAGAAACTCTTT	CALQKLF	TRGV9	.	TRGJ1	4	-1	-1	10
80	5.917466140998425E-4	TGTGCCTTGTGGGAACTATATAAGAAACTCTTT	CALWELYKKLF	TRGV9	.	TRGJ1	13	-1	-1	12
79	5.843497814235944E-4	TGTGCCTTGTGGGAGGTGCAGGGGCATTATTATAAGAAACTCTTT	CALWEVQGHYYKKLF	TRGV9	.	TRGJ1	19	-1	-1	25
79	5.843497814235944E-4	TGTGCCTTGTGGGAGGTAACCTTTGCATATTATAAGAAACTCTTT	CALWEVTFAYYKKLF	TRGV9	.	TRGJ2	16	-1	-1	27
79	5.843497814235944E-4	TGTGCCTTGTGGGAGGTGCGAGGTTATTATAAGAAACTCTTT	CALWEVRGYYKKLF	TRGV9	.	TRGJ1	18	-1	-1	23
79	5.843497814235944E-4	TGTGCCTTGTGGGAGTCCGATTATTATAAGAAACTCTTT	CALWESDYYKKLF	TRGV9	.	TRGJ1	14	-1	-1	19
79	5.843497814235944E-4	TGTGCCTTGTGGGAGGTCCATTATTATAAGAAACTCTTT	CALWEVHYYKKLF	TRGV9	.	TRGJ1	19	-1	-1	19
79	5.843497814235944E-4	TGTGCCTTGTGGGAGGTGCTCGATTCTAAGAAACTCTTT	CALWEVLDSKKLF	TRGV9	.	TRGJ1	18	-1	-1	22
79	5.843497814235944E-4	TGTGCCTTGTGGGACCCTAATTATAAGAAACTCTTT	CALWDPNYKKLF	TRGV9	.	TRGJ1	13	-1	-1	19
79	5.843497814235944E-4	TGTGCCTTGTGGGAGGTAAAGTATAAGAAACTCTTT	CALWEVKYKKLF	TRGV9	.	TRGJ1	16	-1	-1	21
79	5.843497814235944E-4	TGTGCTGCGTGGGATTATTGTGGGAAACTCTTT	CAAWDYCGKLF	TRGV10	.	TRGJ1	16	-1	-1	13
79	5.843497814235944E-4	TGTGCTGCGTGTAGTTATAAGAAACTCTTT	CAACSYKKLF	TRGV10	.	TRGJ2	10	-1	-1	14
79	5.843497814235944E-4	TGTGCTGCGTGGGAATCTAAGAAACTCTTT	CAAWESKKLF	TRGV10	.	TRGJ1	13	-1	-1	17
78	5.769529487473464E-4	TGTGCCTTGTGGGAGGGAAATTATAAGAAACTCTTT	CALWEGNYKKLF	TRGV9	.	TRGJ1	15	-1	-1	19
78	5.769529487473464E-4	TGTGCTGCGTGGGAAACTAAGAAACTCTTT	CAAWETKKLF	TRGV10	.	TRGJ1	13	-1	-1	17
78	5.769529487473464E-4	TGTGCCTTGTGGGAGGGCAATTATTATAAGAAACTCTTT	CALWEGNYYKKLF	TRGV9	.	TRGJ2	18	-1	-1	18
77	5.695561160710984E-4	TGTGCCTTGTGGGAGGTGCATTCGTCAGAGTTGGGCAAAAAAATCAAGGTATTT	CALWEVHSSELGKKIKVF	TRGV9	.	TRGJP	19	-1	-1	26
77	5.695561160710984E-4	TGTGCCTTGTGGGAGGTGCTTTATTCTCTTTGTTATAAGAAACTCTTT	CALWEVLYSLCYKKLF	TRGV9	.	TRGJ1	18	-1	-1	29
77	5.695561160710984E-4	TGTGCCTTGTGGGAGGTGCAAGGGTATTATAAGAAACTCTTT	CALWEVQGYYKKLF	TRGV9	.	TRGJ1	19	-1	-1	24
77	5.695561160710984E-4	TGTGCCTTGTGGGAGGCGAAACCCGATTATAAGAAACTCTTT	CALWEAKPDYKKLF	TRGV9	.	TRGJ1	15	-1	-1	25
77	5.695561160710984E-4	TGTGCTGCGTGGGATCAGAGGATGAAACTCTTT	CAAWDQRMKLF	TRGV10	.	TRGJ1	14	-1	-1	23
77	5.695561160710984E-4	TGTGCTGCGTGGGATTTAAAGAAACTCTTT	CAAWDLKKLF	TRGV10	.	TRGJ2	15	-1	-1	15
77	5.695561160710984E-4	TGTGCTGCGGGTAATAAGAAACTCTTT	CAAGNKKLF	TRGV10	.	TRGJ2	8	-1	-1	13
76	5.621592833948503E-4	TGTGCCTTGTGGGAGGTGCAGGGGGGATTTGGTTATAAGAAACTCTTT	CALWEVQGGFGYKKLF	TRGV9	.	TRGJ1	19	-1	-1	32
76	5.621592833948503E-4	TGTGCCTTGTGGGAGGTGCGGGGGAATTATTATAAGAAACTCTTT	CALWEVRGNYYKKLF	TRGV9	.	TRGJ1	18	-1	-1	23
76	5.621592833948503E-4	TGTGCCACCTGGGACATACGTTCGAATTATTATAAGAAACTCTTT	CATWDIRSNYYKKLF	TRGV3	.	TRGJ1	15	-1	-1	20
76	5.621592833948503E-4	TGTGCCTTGTGGGAGGTGCAGAGTGATTGGATCAAGACGTTT	CALWEVQSDWIKTF	TRGV9	.	TRGJP2	19	-1	-1	21
76	5.621592833948503E-4	TGTGCTGCGTGGTCACCTGCTGGGTATAAGAAACTCTTT	CAAWSPAGYKKLF	TRGV10	.	TRGJ1	11	-1	-1	24
76	5.621592833948503E-4	TGTGCTGGATCCATCCTTTCGGGAGATAAGAAACTCTTT	CAGSILSGDKKLF	TRGV10	.	TRGJ1	6	-1	-1	25
76	5.621592833948503E-4	TGTGCCTTGTGGGAGGTTGCCTATTATAAGAAACTCTTT	CALWEVAYYKKLF	TRGV9	.	TRGJ1	16	-1	-1	21
76	5.621592833948503E-4	TGTGCTGCGTGGGGACCAACCGCTAAGAAACTCTTT	CAAWGPTAKKLF	TRGV10	.	TRGJ1	12	-1	-1	23
76	5.621592833948503E-4	TGTGCCTTGTGGGAGCCATATTATAAGAAACTCTTT	CALWEPYYKKLF	TRGV9	.	TRGJ1	14	-1	-1	18
76	5.621592833948503E-4	TGTGCCACCTGGGATAGCCATTGGATCAAGACGTTT	CATWDSHWIKTF	TRGV8	.	TRGJP2	16	-1	-1	19
76	5.621592833948503E-4	TGTGCTGCGTGGGATGGGGAGAAACTCTTT	CAAWDGEKLF	TRGV10	.	TRGJ1	14	-1	-1	19
75	5.547624507186023E-4	TGTGCCTTGTGGGAGGTGCACCGCCATTATTATAAGAAACTCTTT	CALWEVHRHYYKKLF	TRGV9	.	TRGJ2	24	-1	-1	25
75	5.547624507186023E-4	TGTGCCTTGTGGGACCAGACCAATTATTATAAGAAACTCTTT	CALWDQTNYYKKLF	TRGV9	.	TRGJ1	13	-1	-1	21
75	5.547624507186023E-4	TGTGCCTTGTGGATTGGTTGGGTTTATTATAAGAAACTCTTT	CALWIGWVYYKKLF	TRGV9	.	TRGJ1	11	-1	-1	23
75	5.547624507186023E-4	TGTGCCTTGTGGGGCCGGGGGGATTATAAGAAACTCTTT	CALWGRGDYKKLF	TRGV9	.	TRGJ1	12	-1	-1	22
75	5.547624507186023E-4	TGTGCCTTGTGGGAGGTGCCTTATTATAAGAAACTCTTT	CALWEVPYYKKLF	TRGV9	.	TRGJ1	18	-1	-1	20
75	5.547624507186023E-4	TGTGCTGCGTGGGAGACTTATTATAAGAAACTCTTT	CAAWETYYKKLF	TRGV10	.	TRGJ1	13	-1	-1	14
75	5.547624507186023E-4	TGTGCCACCTGGGACGGGCGTTATAAGAAACTCTTT	CATWDGRYKKLF	TRGV2	.	TRGJ1	18	-1	-1	20
75	5.547624507186023E-4	TGTGCCTTGTGGGAGGGTGAGTATTATAAGAAACTCTTT	CALWEGEYYKKLF	TRGV9	.	TRGJ1	15	-1	-1	21
75	5.547624507186023E-4	TGTGCCTTGTGGGAGGGAGATTATTATAAGAAACTCTTT	CALWEGDYYKKLF	TRGV9	.	TRGJ1	15	-1	-1	19
74	5.473656180423542E-4	TGTGCCTTGTGGGAGGTGCATCGTTCTCAGGGGTATCAAGAGTTGGGCAAAAAAATCAAGGTATTT	CALWEVHRSQGYQELGKKIKVF	TRGV9	.	TRGJP	19	-1	-1	36
74	5.473656180423542E-4	TGTGCCTTGTGGGACGCTAAATCGGAGTTGGGCAAAAAAATCAAGGTATTT	CALWDAKSELGKKIKVF	TRGV9	.	TRGJP	13	-1	-1	24
74	5.473656180423542E-4	TGTGCCTTGTGGGAGGTGTTCCCGAATTATTATAAGAAACTCTTT	CALWEVFPNYYKKLF	TRGV9	.	TRGJ1	17	-1	-1	22
74	5.473656180423542E-4	TGTGCCTTGTGGGAGGTGAAAATAAGGGTCCGAGGGAAACTCTTT	CALWEVKIRVRGKLF	TRGV9	.	TRGJ1	17	-1	-1	35
74	5.473656180423542E-4	TGTGCCTTGTGGGAGGTCGATCTTTATTATAAGAAACTCTTT	CALWEVDLYYKKLF	TRGV9	.	TRGJ1	16	-1	-1	23
74	5.473656180423542E-4	TGTGCCTTGTGTACTGGGGGTTATTATAAGAAACTCTTT	CALCTGGYYKKLF	TRGV9	.	TRGJ1	10	-1	-1	20
74	5.473656180423542E-4	TGTGCCTTGTGGGAGGTATCCAATTATAAGAAACTCTTT	CALWEVSNYKKLF	TRGV9	.	TRGJ1	16	-1	-1	22
74	5.473656180423542E-4	TGTGCTGCGTGGGAGACCCCGAATAAGAAACTCTTT	CAAWETPNKKLF	TRGV10	.	TRGJ1	13	-1	-1	22
74	5.473656180423542E-4	TGTGCCTTGTGGGTTCATTATTATAAGAAACTCTTT	CALWVHYYKKLF	TRGV9	.	TRGJ1	12	-1	-1	16
74	5.473656180423542E-4	TGTGCCTTAGGGGGAGGTTATTATAAGAAACTCTTT	CALGGGYYKKLF	TRGV9	.	TRGJ1	17	-1	-1	17
74	5.473656180423542E-4	TGTGTTGTCCTTTTTTATTATAAGAAACTCTTT	CVVLFYYKKLF	TRGV9	.	TRGJ1	3	-1	-1	14
74	5.473656180423542E-4	TGTGCGGTAACAGTTAAGAAACTCTTT	CAVTVKKLF	TRGV10	.	TRGJ2	4	-1	-1	14
74	5.473656180423542E-4	TGTGCTGCGTGGGACGGTCTCTTT	CAAWDGLF	TRGV10	.	TRGJ2	13	-1	-1	18
73	5.399687853661063E-4	TGTGCCTTGTGGGAGGTTCAGGCCTTCTGGTATTATAAGAAACTCTTT	CALWEVQAFWYYKKLF	TRGV9	.	TRGJ1	19	-1	-1	30
73	5.399687853661063E-4	TGTGCTGCGTGGGATTATATCCTCCAGATTGGGAAGAAACTCTTT	CAAWDYILQIGKKLF	TRGV10	.	TRGJ1	16	-1	-1	33
73	5.399687853661063E-4	TGTGCCTTGTGGGAGGGTAAACATTATTATAAGAAACTCTTT	CALWEGKHYYKKLF	TRGV9	.	TRGJ1	15	-1	-1	22
73	5.399687853661063E-4	TGTGCCTTGTGGGAGGGCCCTTATTATAAGAAACTCTTT	CALWEGPYYKKLF	TRGV9	.	TRGJ1	20	-1	-1	20
73	5.399687853661063E-4	TGTGCTGCGTGGGATCCTGCTGAGGAGAAACTCTTT	CAAWDPAEEKLF	TRGV10	.	TRGJ1	14	-1	-1	25
73	5.399687853661063E-4	TGTGCCTTGTGGGTCCATTATTATAAGAAACTCTTT	CALWVHYYKKLF	TRGV9	.	TRGJ1	12	-1	-1	16
73	5.399687853661063E-4	TGTGCCTTGTGGGAGGTTCGGGATAAGAAACTCTTT	CALWEVRDKKLF	TRGV9	.	TRGJ1	16	-1	-1	22
73	5.399687853661063E-4	TGTGCCTTGTGGGAGACCGCTCCTTATTATAAGAAACTCTTT	CALWETAPYYKKLF	TRGV9	.	TRGJ1	14	-1	-1	23
73	5.399687853661063E-4	TGTGCCACCTGGGACGGGCAATATAAGAAACTCTTT	CATWDGQYKKLF	TRGV2	.	TRGJ1	18	-1	-1	21
72	5.325719526898582E-4	TGTGCCTTGTGGGAGGTGCACAGGGTGGCTGCTATAAGTGATTGGATCAAGACGTTT	CALWEVHRVAAISDWIKTF	TRGV9	.	TRGJP2	20	-1	-1	36
72	5.325719526898582E-4	TGTGCCTTGTGGGAGAGCCGGCAAGAGTTGGGCAAAAAAATCAAGGTATTT	CALWESRQELGKKIKVF	TRGV9	.	TRGJP	14	-1	-1	19
72	5.325719526898582E-4	TGTGCCTTGTGGGAGGTTCGGACTTCCTATTATAAGAAACTCTTT	CALWEVRTSYYKKLF	TRGV9	.	TRGJ1	16	-1	-1	27
72	5.325719526898582E-4	TGTGCCTTGTGGGGGACTGGTCGTGATTGGATCAAGACGTTT	CALWGTGRDWIKTF	TRGV9	.	TRGJP2	12	-1	-1	19
72	5.325719526898582E-4	TGTGCCTTGTGGGACCCTACAGAGTATTATAAGAAACTCTTT	CALWDPTEYYKKLF	TRGV9	.	TRGJ1	13	-1	-1	24
72	5.325719526898582E-4	TGTGCCTTGTGGGAGGTGCTGTGTTATTATAAGAAACTCTTT	CALWEVLCYYKKLF	TRGV9	.	TRGJ1	18	-1	-1	23
72	5.325719526898582E-4	TGTGCTGCGTGGGATTACGGTGGAAAGAAACTCTTT	CAAWDYGGKKLF	TRGV10	.	TRGJ1	18	-1	-1	24
72	5.325719526898582E-4	TGTGCCTTGTGGCCGAATTATTATAAGAAACTCTTT	CALWPNYYKKLF	TRGV9	.	TRGJ1	11	-1	-1	13
72	5.325719526898582E-4	TGTGCCACCTGGGACGGGCCTACCGAGAAACTCTTT	CATWDGPTEKLF	TRGV2	.	TRGJ1	19	-1	-1	25
72	5.325719526898582E-4	TGTGCTGCGTGGGATGGTAATAAGAAACTCTTT	CAAWDGNKKLF	TRGV10	.	TRGJ1	14	-1	-1	19
72	5.325719526898582E-4	TGTGCCTTGTGTGTGAATAAGAAACTCTTT	CALCVNKKLF	TRGV9	.	TRGJ1	10	-1	-1	16
72	5.325719526898582E-4	TGTGCCTTGTGGTATGGGGGGAAACTCTTT	CALWYGGKLF	TRGV9	.	TRGJ1	11	-1	-1	20
72	5.325719526898582E-4	TGTGCCTGGTATTATTATAAGAAACTCTTT	CAWYYYKKLF	TRGV9	.	TRGJ1	9	-1	-1	10
72	5.325719526898582E-4	AGACCTTATAAGAAACTCTTT	RPYKKLF	TRGV10	.	TRGJ1	-1	-1	-1	5
72	5.325719526898582E-4	TGTGCCGCCAGAAAAGGTTGTTATAAGAAACTCTTT	CAARKGCYKKLF	TRGV10	.	TRGJ1	7	-1	-1	17
71	5.251751200136102E-4	TGTGCCTTGTGGGTACCGATCTTTTATTATAAGAAACTCTTT	CALWVPIFYYKKLF	TRGV9	.	TRGJ1	12	-1	-1	23
71	5.251751200136102E-4	TGTGCCTTGTGGGAGGTGCGTGCCACTTATAAGAAACTCTTT	CALWEVRATYKKLF	TRGV9	.	TRGJ1	18	-1	-1	26
71	5.251751200136102E-4	TGTGCCTTGTGGGAGGACAAGAATTATTATAAGAAACTCTTT	CALWEDKNYYKKLF	TRGV9	.	TRGJ1	15	-1	-1	20
71	5.251751200136102E-4	TGTGCCACCTGGGACGGGCGGGGTTATAAGAAACTCTTT	CATWDGRGYKKLF	TRGV2	.	TRGJ2	18	-1	-1	23
71	5.251751200136102E-4	TGTGCCTTGTGGGAGCCCTATTATAAGAAACTCTTT	CALWEPYYKKLF	TRGV9	.	TRGJ2	14	-1	-1	18
71	5.251751200136102E-4	TGTGCCTTGTGGGAGTATTATAAGAAACTCTTT	CALWEYYKKLF	TRGV9	.	TRGJ1	14	-1	-1	15
70	5.177782873373621E-4	TGTGCTGCGTGCATAAGGACTGGGCGAGATTTGGGGGAGAAACTCTTT	CAACIRTGRDLGEKLF	TRGV10	.	TRGJ1	10	-1	-1	37
70	5.177782873373621E-4	TGTGCCTTGTGGGAGGTGCTGAATTATTATAAGAAACTCTTT	CALWEVLNYYKKLF	TRGV9	.	TRGJ1	18	-1	-1	20
70	5.177782873373621E-4	TGTGCCTTGTGGGAGGTACCTCCTTATTATAAGAAACTCTTT	CALWEVPPYYKKLF	TRGV9	.	TRGJ1	22	-1	-1	23
70	5.177782873373621E-4	TGTGCCTCGGCCCGGAGAGGGAGATATTATAAGAAACTCTTT	CASARRGRYYKKLF	TRGV9	.	TRGJ1	6	-1	-1	24
70	5.177782873373621E-4	TGTGCTGCGTGGGATTTCCTGGGTCATAAGAAACTCTTT	CAAWDFLGHKKLF	TRGV10	.	TRGJ1	15	-1	-1	25
70	5.177782873373621E-4	TGTGCCTTGTGGGAGCCACCATATTATAAGAAACTCTTT	CALWEPPYYKKLF	TRGV9	.	TRGJ1	14	-1	-1	21
70	5.177782873373621E-4	TGTGCCTTGTGGGAGGGAACTTATTATAAGAAACTCTTT	CALWEGTYYKKLF	TRGV9	.	TRGJ1	15	-1	-1	16
70	5.177782873373621E-4	TGTGCTGCGCGCCCCTGGGTTTATAAGAAACTCTTT	CAARPWVYKKLF	TRGV10	.	TRGJ2	8	-1	-1	20
70	5.177782873373621E-4	TGTGCCTTGTGGGAAGATTATTATAAGAAACTCTTT	CALWEDYYKKLF	TRGV9	.	TRGJ1	13	-1	-1	16
70	5.177782873373621E-4	TGTGCTGCGTGGGATTTTTATAAGAAACTCTTT	CAAWDFYKKLF	TRGV10	.	TRGJ1	15	-1	-1	13
70	5.177782873373621E-4	TGTGCCACCTGGGACGGTTATAAGAAACTCTTT	CATWDGYKKLF	TRGV2	.	TRGJ1	16	-1	-1	17
70	5.177782873373621E-4	TGTGCTGCGCGCTATAAGAAACTCTTT	CAARYKKLF	TRGV10	.	TRGJ1	8	-1	-1	12
69	5.103814546611141E-4	TGTGCCTTGTGGGAGGTCCTGAATTATTATAAGAAACTCTTT	CALWEVLNYYKKLF	TRGV9	.	TRGJ1	16	-1	-1	20
69	5.103814546611141E-4	TGTGCCTTGTGGGAGGTGCAAGATCATTATAAGAAACTCTTT	CALWEVQDHYKKLF	TRGV9	.	TRGJ1	19	-1	-1	22
69	5.103814546611141E-4	TGTGCCTTGTGGGAGGCCCCGAATTATTATAAGAAACTCTTT	CALWEAPNYYKKLF	TRGV9	.	TRGJ1	15	-1	-1	19
69	5.103814546611141E-4	TGTGCTGCGTGGGCCCAGAATTATTATAAGAAACTCTTT	CAAWAQNYYKKLF	TRGV10	.	TRGJ1	12	-1	-1	17
69	5.103814546611141E-4	TGTGCCTTGTGGGAGGTTCTTTATTATAAGAAACTCTTT	CALWEVLYYKKLF	TRGV9	.	TRGJ1	16	-1	-1	20
69	5.103814546611141E-4	TGTGCCTTGTGGGAGGTGCCCTATTATAAGAAACTCTTT	CALWEVPYYKKLF	TRGV9	.	TRGJ2	21	-1	-1	21
69	5.103814546611141E-4	TGTGCCTTGTGGGAGGTGAACTATTATAAGAAACTCTTT	CALWEVNYYKKLF	TRGV9	.	TRGJ1	20	-1	-1	17
69	5.103814546611141E-4	TGTGCTGCGTGGCCATTTACGGGTAAGAAACTCTTT	CAAWPFTGKKLF	TRGV10	.	TRGJ1	11	-1	-1	23
69	5.103814546611141E-4	TGTGCCCCACAGGGATCTTATTATAAGAAACTCTTT	CAPQGSYYKKLF	TRGV9	.	TRGJ1	5	-1	-1	17
69	5.103814546611141E-4	TGTGCCACCTGGGACAGGCATTATAAGAAACTCTTT	CATWDRHYKKLF	TRGV7	.	TRGJ1	18	-1	-1	19
69	5.103814546611141E-4	TGTGCTGCGTGGGAGGAGTATAAGAAACTCTTT	CAAWEEYKKLF	TRGV10	.	TRGJ1	13	-1	-1	18
69	5.103814546611141E-4	TGTGCTGCGTGGAGCTGGAATAAGAAACTCTTT	CAAWSWNKKLF	TRGV10	.	TRGJ1	11	-1	-1	19
69	5.103814546611141E-4	TGTGCCTTGTATTATTATAAGAAACTCTTT	CALYYYKKLF	TRGV9	.	TRGJ1	9	-1	-1	10
69	5.103814546611141E-4	TGTGCCATGGCCAAGAAACTCTTT	CAMAKKLF	TRGV9	.	TRGJ1	8	-1	-1	12
69	5.103814546611141E-4	TGTGCCACCTGGGACAGGCACTATAAGAAACTCTTT	CATWDRHYKKLF	TRGV7	.	TRGJ1	18	-1	-1	21
68	5.029846219848661E-4	TGTGCTGCGTGGGATTATTGTTTAACCAGAATTATTCGGAAGAAACTCTTT	CAAWDYCLTRIIRKKLF	TRGV10	.	TRGJ1	16	-1	-1	28
68	5.029846219848661E-4	TGTGCCTTGTGGGCGCCTTATTCGGTGAATTATTATAAGAAACTCTTT	CALWAPYSVNYYKKLF	TRGV9	.	TRGJ1	12	-1	-1	26
68	5.029846219848661E-4	TGTGCCTTGTGGGAGGTGCAATGTTTCCGATGGATCAAGACGTTT	CALWEVQCFRWIKTF	TRGV9	.	TRGJP2	19	-1	-1	30
68	5.029846219848661E-4	TGTGCCTTGTGGGAGGTGGGGGCCCATTATTATAAGAAACTCTTT	CALWEVGAHYYKKLF	TRGV9	.	TRGJ1	17	-1	-1	25
68	5.029846219848661E-4	TGTGCCACCTGGGACGGGCGGGGTAGTGATTGGATCAAGACGTTT	CATWDGRGSDWIKTF	TRGV2	.	TRGJP2	18	-1	-1	22
68	5.029846219848661E-4	TGTGCCTTGTGGGAGGCCCGTTATTATAAGAAACTCTTT	CALWEARYYKKLF	TRGV9	.	TRGJ1	15	-1	-1	20
68	5.029846219848661E-4	TGTGCCACCTGGGACGGCCCTTATTATAAGAAACTCTTT	CATWDGPYYKKLF	TRGV2	.	TRGJ2	19	-1	-1	20
68	5.029846219848661E-4	TGTGCCTTGTGGGTAAATTATTATAAGAAACTCTTT	CALWVNYYKKLF	TRGV9	.	TRGJ1	12	-1	-1	15
67	4.955877893086181E-4	TGTGCCTTGTGGGAGACTAAGGAGCCCAAGGAGAATTATTATAAGAAACTCTTT	CALWETKEPKENYYKKLF	TRGV9	.	TRGJ1	14	-1	-1	32
67	4.955877893086181E-4	TGTGCCTTGTGGGAGGTGCTTCCCAGTAGTGATTGGATCAAGACGTTT	CALWEVLPSSDWIKTF	TRGV9	.	TRGJP2	18	-1	-1	24
67	4.955877893086181E-4	TGTGCTGCGTGGGATTATGGGAATTATAAGAAACTCTTT	CAAWDYGNYKKLF	TRGV10	.	TRGJ1	16	-1	-1	22
67	4.955877893086181E-4	TGTGCCTTGTGGGAGGTGCGCTATTATAAGAAACTCTTT	CALWEVRYYKKLF	TRGV9	.	TRGJ1	18	-1	-1	21
67	4.955877893086181E-4	TGTGCCTTGTGGGAGGACCCCTATTATAAGAAACTCTTT	CALWEDPYYKKLF	TRGV9	.	TRGJ1	15	-1	-1	21
67	4.955877893086181E-4	TGTGCTGCGTGGGATTATTATTATAAGAAACTCTTT	CAAWDYYYKKLF	TRGV10	.	TRGJ1	16	-1	-1	16
67	4.955877893086181E-4	TGTGCTGAATTTAAGAAACTCTTT	CAEFKKLF	TRGV10	.	TRGJ1	6	-1	-1	8
67	4.955877893086181E-4	TGTGCCTTGCGGTTCAAGATATTT	CALRFKIF	TRGV9	.	TRGJP1	11	-1	-1	10
67	4.955877893086181E-4	TGTGCCTTGTGGCTGCCCCCTTATTATAAGAAACTCTTT	CALWLPPYYKKLF	TRGV9	.	TRGJ1	11	-1	-1	20
67	4.955877893086181E-4	TGTGCCTTGTGGGAGGTGGATGATTATAAGAAACTCTTT	CALWEVDDYKKLF	TRGV9	.	TRGJ1	17	-1	-1	19
66	4.8819095663237E-4	TGTGCCTTGTGGGAGGTGCATAGTCGTGATTGGATCAAGACGTTT	CALWEVHSRDWIKTF	TRGV9	.	TRGJP2	19	-1	-1	19
66	4.8819095663237E-4	TGTGCCTTGTGGGGCTTAAAGGATTATTATAAGAAACTCTTT	CALWGLKDYYKKLF	TRGV9	.	TRGJ1	12	-1	-1	22
66	4.8819095663237E-4	TGTGCCTTGTGGGAGGTTAGGTATTATAAGAAACTCTTT	CALWEVRYYKKLF	TRGV9	.	TRGJ1	16	-1	-1	21
66	4.8819095663237E-4	TGTGCCTTGTGGTCGAATTATTATAAGAAACTCTTT	CALWSNYYKKLF	TRGV9	.	TRGJ1	11	-1	-1	12
66	4.8819095663237E-4	TGTGCTGCGTGGGATTGGAATAAGAAACTCTTT	CAAWDWNKKLF	TRGV10	.	TRGJ1	15	-1	-1	19
66	4.8819095663237E-4	TGTGCTGCGTGGGGCAATAAGAAACTCTTT	CAAWGNKKLF	TRGV10	.	TRGJ1	12	-1	-1	16
66	4.8819095663237E-4	TGTGCCTTGTGGGAGGATGATTATTATAAGAAACTCTTT	CALWEDDYYKKLF	TRGV9	.	TRGJ1	15	-1	-1	19
66	4.8819095663237E-4	TGTGCCACCTGGGTCCAGGGGCATAGTAGTGATTGGATCAAGACGTTT	CATWVQGHSSDWIKTF	TRGV8	.	TRGJP2	12	-1	-1	22
65	4.80794123956122E-4	TGTGCCTTGTGGGAGAAGAACAATTTAAAACTTTCAAAGAAACTCTTT	CALWEKNNLKLSKKLF	TRGV9	.	TRGJ1	14	-1	-1	36
65	4.80794123956122E-4	TGTGCCTTGTGGGAACCCCCCGGAGGTTATTATAAGAAACTCTTT	CALWEPPGGYYKKLF	TRGV9	.	TRGJ1	13	-1	-1	26
65	4.80794123956122E-4	TGTGCCACCTGGGACGGGCCGGGGAGTGATTGGATCAAGACGTTT	CATWDGPGSDWIKTF	TRGV2	.	TRGJP2	19	-1	-1	24
65	4.80794123956122E-4	TGTGCCTTGTGGGAGACCGAACTTTATTATAAGAAACTCTTT	CALWETELYYKKLF	TRGV9	.	TRGJ1	14	-1	-1	23
65	4.80794123956122E-4	TGTGCTGCGTGGGATTATTGGATGTACGAGAAACTCTTT	CAAWDYWMYEKLF	TRGV10	.	TRGJ2	16	-1	-1	28
65	4.80794123956122E-4	TGTGCTGCGTGGGATCGGGGGGCATATAAGAAACTCTTT	CAAWDRGAYKKLF	TRGV10	.	TRGJ1	14	-1	-1	24
65	4.80794123956122E-4	TGTGCTGCGTGGGATAAGGCGGCTTATAAGAAACTCTTT	CAAWDKAAYKKLF	TRGV10	.	TRGJ2	14	-1	-1	23
65	4.80794123956122E-4	TGTGCCTTGTGGGAGCCCCTTTTTTATAAGAAACTCTTT	CALWEPLFYKKLF	TRGV9	.	TRGJ1	14	-1	-1	20
65	4.80794123956122E-4	TGTGCCTTGTGGGAGGCAAATTATTATAAGAAACTCTTT	CALWEANYYKKLF	TRGV9	.	TRGJ1	15	-1	-1	18
65	4.80794123956122E-4	TGTGCCTTGTGGGGGTTTTATTATAAGAAACTCTTT	CALWGFYYKKLF	TRGV9	.	TRGJ1	15	-1	-1	17
65	4.80794123956122E-4	TGTGCCTTGTGGGAGGTGAAATATAAGAAACTCTTT	CALWEVKYKKLF	TRGV9	.	TRGJ1	17	-1	-1	21
65	4.80794123956122E-4	TGTGCTGCGTGGGTATGGAACAAGAAACTCTTT	CAAWVWNKKLF	TRGV10	.	TRGJ1	12	-1	-1	21
65	4.80794123956122E-4	TGTGCTGCGTGGGATTGTTATAAGAAACTCTTT	CAAWDCYKKLF	TRGV10	.	TRGJ1	15	-1	-1	13
65	4.80794123956122E-4	TGTGCTGCGTGGGATGCGGCTAGGAAACTCTTT	CAAWDAARKLF	TRGV10	.	TRGJ1	14	-1	-1	20
65	4.80794123956122E-4	TGTGCCTTGGCCCGTGATTATAAGAAACTCTTT	CALARDYKKLF	TRGV9	.	TRGJ1	8	-1	-1	16
65	4.80794123956122E-4	TGTGCTGCGTGGGATTATGAGAAACTCTTT	CAAWDYEKLF	TRGV10	.	TRGJ1	16	-1	-1	13
65	4.80794123956122E-4	TGTGCTGCGCGGTATTATAAGAAACTCTTT	CAARYYKKLF	TRGV10	.	TRGJ1	16	-1	-1	12
64	4.7339729127987394E-4	TGTGCCTTGTGGGAGGTGCAGGGTACCTATTATAAGAAACTCTTT	CALWEVQGTYYKKLF	TRGV9	.	TRGJ1	19	-1	-1	27
64	4.7339729127987394E-4	TGTGCTGCGTGGGATTCCGGGGGGGGGAAGAAACTCTTT	CAAWDSGGGKKLF	TRGV10	.	TRGJ1	18	-1	-1	27
64	4.7339729127987394E-4	TGTGCCTTGTGGGAGGTTCGTTATTATAAGAAACTCTTT	CALWEVRYYKKLF	TRGV9	.	TRGJ1	16	-1	-1	20
64	4.7339729127987394E-4	TGTGCCTTGTGGGAGGTCCAATATTATAAGAAACTCTTT	CALWEVQYYKKLF	TRGV9	.	TRGJ1	19	-1	-1	21
64	4.7339729127987394E-4	TGTGCCTTGTGGGAGGGGGACGAGTCTCGGAAACTCTTT	CALWEGDESRKLF	TRGV9	.	TRGJ1	15	-1	-1	29
64	4.7339729127987394E-4	TGTGCCTTGTGGGAAATCGATTATTATAAGAAACTCTTT	CALWEIDYYKKLF	TRGV9	.	TRGJ1	13	-1	-1	13
64	4.7339729127987394E-4	TGTGCCACCTGGGACGGGCCCGGTTATAAGAAACTCTTT	CATWDGPGYKKLF	TRGV2	.	TRGJ1	21	-1	-1	23
64	4.7339729127987394E-4	TGTGCTGCGTGGGATTATAGGGGTAAGAAACTCTTT	CAAWDYRGKKLF	TRGV10	.	TRGJ1	16	-1	-1	23
64	4.7339729127987394E-4	TGTGCCACCTGGGACGGTGATTGGATCAAGACGTTT	CATWDGDWIKTF	TRGV2	.	TRGJP2	16	-1	-1	16
64	4.7339729127987394E-4	TGTGCTGCGTGGGATTGGTTCAAGAAACTCTTT	CAAWDWFKKLF	TRGV10	.	TRGJ1	15	-1	-1	21
64	4.7339729127987394E-4	TGTGCTGCGTGGGATATCACTAAGAAACTCTTT	CAAWDITKKLF	TRGV10	.	TRGJ1	14	-1	-1	20
64	4.7339729127987394E-4	TGTGCCACCTGTTATAAGAAACTCTTT	CATCYKKLF	TRGV8	.	TRGJ2	10	-1	-1	11
64	4.7339729127987394E-4	TGTGCTGCGTGGGGGGATTATAAGAAACTCTTT	CAAWGDYKKLF	TRGV10	.	TRGJ1	12	-1	-1	16
63	4.6600045860362594E-4	TGTGCTGCGTGGGATTATAGCTCCCTTTATTATAAGAAACTCTTT	CAAWDYSSLYYKKLF	TRGV10	.	TRGJ1	16	-1	-1	26
63	4.6600045860362594E-4	TGTGCCTTGTGGGTCGTGCGCAATTATTATAAGAAACTCTTT	CALWVVRNYYKKLF	TRGV9	.	TRGJ1	18	-1	-1	21
63	4.6600045860362594E-4	TGTGCCTTGTGGGAGATTGCGAATTATTATAAGAAACTCTTT	CALWEIANYYKKLF	TRGV9	.	TRGJ1	14	-1	-1	15
63	4.6600045860362594E-4	TGTGCCTTGTGGGAGGTGTGTTATTATAAGAAACTCTTT	CALWEVCYYKKLF	TRGV9	.	TRGJ1	17	-1	-1	20
63	4.6600045860362594E-4	TGTGCCTTGTGGGAGGCTTATTATAAGAAACTCTTT	CALWEAYYKKLF	TRGV9	.	TRGJ1	15	-1	-1	17
63	4.6600045860362594E-4	TGTGCTGCGTGGGCTAGCCTTAAGAAACTCTTT	CAAWASLKKLF	TRGV10	.	TRGJ1	12	-1	-1	20
62	4.586036259273779E-4	TGTGCCTTGTGGGAGGGTCCTCATTCGAATTATTATAAGAAACTCTTT	CALWEGPHSNYYKKLF	TRGV9	.	TRGJ1	15	-1	-1	22
62	4.586036259273779E-4	TGTGCCTTGTATGAGGATAGCAAAAAAATCAAGGTATTT	CALYEDSKKIKVF	TRGV9	.	TRGJP	15	-1	-1	19
62	4.586036259273779E-4	TGTGCCTTGTGGGAGGTGTGGTATAAGAAACTCTTT	CALWEVWYKKLF	TRGV9	.	TRGJ1	17	-1	-1	21
62	4.586036259273779E-4	CCCAATACCACTGGTTGGTTCAAGATATTT	PNTTGWFKIF	TRGV9	.	TRGJP1	-1	-1	-1	4
62	4.586036259273779E-4	TGTGCCACCTGGGACGGGCCACTCTTT	CATWDGPLF	TRGV2	.	TRGJ1	19	-1	-1	20
61	4.512067932511299E-4	TGTGCCTTGTGGGAGGCGGGCGAGTTGGGCAAAAAAATCAAGGTATTT	CALWEAGELGKKIKVF	TRGV9	.	TRGJP	15	-1	-1	21
61	4.512067932511299E-4	TGTGCCTTGTGGGAGGTGCATTTTTGTTATTATAAGAAACTCTTT	CALWEVHFCYYKKLF	TRGV9	.	TRGJ1	19	-1	-1	26
61	4.512067932511299E-4	TGTGCCTTGTGGGAGGTGTGGCTTTATTATAAGAAACTCTTT	CALWEVWLYYKKLF	TRGV9	.	TRGJ1	17	-1	-1	23
61	4.512067932511299E-4	TGTGCCTTGTGGGAAGCTTCGAATTATTATAAGAAACTCTTT	CALWEASNYYKKLF	TRGV9	.	TRGJ1	13	-1	-1	17
61	4.512067932511299E-4	TGTGCCACCTGGGACGGGCCGAATTATTATAAGAAACTCTTT	CATWDGPNYYKKLF	TRGV2	.	TRGJ1	19	-1	-1	19
61	4.512067932511299E-4	TGTGCCTTGTGGGAGCCGAATTATTATAAGAAACTCTTT	CALWEPNYYKKLF	TRGV9	.	TRGJ1	14	-1	-1	16
61	4.512067932511299E-4	TGTGCTGCGTGGGATGTCAATACCAAGAAACTCTTT	CAAWDVNTKKLF	TRGV10	.	TRGJ1	14	-1	-1	24
61	4.512067932511299E-4	TGTGCTGCGTGGGATAGTCATTATAAGAAACTCTTT	CAAWDSHYKKLF	TRGV10	.	TRGJ1	14	-1	-1	19
61	4.512067932511299E-4	TGTGCCGATGGGTGTGATTGGATCAAGACGTTT	CADGCDWIKTF	TRGV9	.	TRGJP2	5	-1	-1	13
61	4.512067932511299E-4	TGTGCTGCCTCACTTTATAAGAAACTCTTT	CAASLYKKLF	TRGV10	.	TRGJ1	7	-1	-1	14
61	4.512067932511299E-4	TGTGCTGCGTGGGATCCTGGACTCTTT	CAAWDPGLF	TRGV10	.	TRGJ1	14	-1	-1	20
60	4.438099605748818E-4	TGTGCTGCGTGGGATTATAGCAACATCGGATTGGCTTATAAGAAACTCTTT	CAAWDYSNIGLAYKKLF	TRGV10	.	TRGJ1	16	-1	-1	35
60	4.438099605748818E-4	TGTGCCTTGTGGGAGGTGCAGTCTAAAGGGCCTTATTATAAGAAACTCTTT	CALWEVQSKGPYYKKLF	TRGV9	.	TRGJ1	19	-1	-1	32
60	4.438099605748818E-4	TGTGCCTTGTGGGATCAAACGAAATCGAATTATTATAAGAAACTCTTT	CALWDQTKSNYYKKLF	TRGV9	.	TRGJ1	13	-1	-1	21
60	4.438099605748818E-4	TGTGCCTTGTGGGAGCCCCGCTCCCAATATTATAAGAAACTCTTT	CALWEPRSQYYKKLF	TRGV9	.	TRGJ1	14	-1	-1	27
60	4.438099605748818E-4	TGTGCTGCGTGGGATCCCTTGGAGTGGTATAAGAAACTCTTT	CAAWDPLEWYKKLF	TRGV10	.	TRGJ1	14	-1	-1	27
60	4.438099605748818E-4	TGTGCCTTGTGGGAGCCGCGTCCTTATTATAAGAAACTCTTT	CALWEPRPYYKKLF	TRGV9	.	TRGJ1	14	-1	-1	23
60	4.438099605748818E-4	TGTGCCTTGTGGGAGGTGCTAGACTATTATAAGAAACTCTTT	CALWEVLDYYKKLF	TRGV9	.	TRGJ1	18	-1	-1	24
60	4.438099605748818E-4	TGTGCCAACCAAGATTATTATAAGAAACTCTTT	CANQDYYKKLF	TRGV8	.	TRGJ2	6	-1	-1	13
60	4.438099605748818E-4	TGTGCCACCCGAGAGAAACTCTTT	CATREKLF	TRGV7	.	TRGJ1	8	-1	-1	13
59	4.364131278986338E-4	TGTGCTGCGTTTACCCCTAGCGGGGATAAGAAACCTGCTGCCCTCTTT	CAAFTPSGDKKPAALF	TRGV10	.	TRGJ1	9	-1	-1	42
59	4.364131278986338E-4	TGTGCCTTGTGGGAGGTGCACACTACGAATTATTATAAGAAACTCTTT	CALWEVHTTNYYKKLF	TRGV9	.	TRGJ1	20	-1	-1	25
59	4.364131278986338E-4	TGTGCCTTGTGGGAGGTGCGGTTCAATTATTATAAGAAACTCTTT	CALWEVRFNYYKKLF	TRGV9	.	TRGJ1	18	-1	-1	21
59	4.364131278986338E-4	TGTGCTGCGTGGGATTCTTATTATAAGAAACTCTTT	CAAWDSYYKKLF	TRGV10	.	TRGJ1	15	-1	-1	17
59	4.364131278986338E-4	TGTGCTGCGTGGGATGCAGGAAAGAAACTCTTT	CAAWDAGKKLF	TRGV10	.	TRGJ1	14	-1	-1	21
58	4.2901629522238576E-4	TGTGCTGCGTGGGATTATCGGATTGCACCGAAAACTGTGAAACTCTTT	CAAWDYRIAPKTVKLF	TRGV10	.	TRGJ1	16	-1	-1	38
58	4.2901629522238576E-4	TGTGCTGCGTGGGATCCTACTTTAAATTGGGGTAAGAAACTCTTT	CAAWDPTLNWGKKLF	TRGV10	.	TRGJ1	14	-1	-1	32
58	4.2901629522238576E-4	TGTGCCTTGTGGGAGGCTACAACGAATTATTATAAGAAACTCTTT	CALWEATTNYYKKLF	TRGV9	.	TRGJ2	15	-1	-1	22
58	4.2901629522238576E-4	TGTGCCTTGTGGGAGGTGGAGGACTATTATAAGAAACTCTTT	CALWEVEDYYKKLF	TRGV9	.	TRGJ1	17	-1	-1	24
58	4.2901629522238576E-4	TGTGCCACCTGGGACGGGCTTCATGGTTATAAGAAACTCTTT	CATWDGLHGYKKLF	TRGV2	.	TRGJ1	18	-1	-1	26
58	4.2901629522238576E-4	TGTGCTGCGTGGGATTGGTATTATAAGAAACTCTTT	CAAWDWYYKKLF	TRGV10	.	TRGJ1	15	-1	-1	18
58	4.2901629522238576E-4	TGTGCCTTGTGGGAGGAGGGATATAAGAAACTCTTT	CALWEEGYKKLF	TRGV9	.	TRGJ2	15	-1	-1	21
58	4.2901629522238576E-4	TGTGCTGCGTGGGATTTGGAGAAACTCTTT	CAAWDLEKLF	TRGV10	.	TRGJ1	15	-1	-1	19
58	4.2901629522238576E-4	TGTGCTGCTCTCGTGAAGAAACTCTTT	CAALVKKLF	TRGV10	.	TRGJ1	7	-1	-1	15
58	4.2901629522238576E-4	TGTGCTGCGTGGGATTTTTGGAAACTCTTT	CAAWDFWKLF	TRGV10	.	TRGJ1	15	-1	-1	20
57	4.2161946254613776E-4	TGTGCCTTGTGGGAGGTTACCTTACAGAATTATTATAAGAAACTCTTT	CALWEVTLQNYYKKLF	TRGV9	.	TRGJ1	16	-1	-1	26
57	4.2161946254613776E-4	TGTGCCTTGTGGGAGGTGTTGTTTCCGAATTATTATAAGAAACTCTTT	CALWEVLFPNYYKKLF	TRGV9	.	TRGJ1	17	-1	-1	25
57	4.2161946254613776E-4	TGTGCCTTGTGGGAGGTGCAAAGGGGTTATTATAAGAAACTCTTT	CALWEVQRGYYKKLF	TRGV9	.	TRGJ1	19	-1	-1	26
57	4.2161946254613776E-4	TGTGCTGCGTGGGATAGGGTGGGGAATAAGAAACTCTTT	CAAWDRVGNKKLF	TRGV10	.	TRGJ2	14	-1	-1	25
57	4.2161946254613776E-4	TGTGCCTTGTGGGAGGTTATTTATTATAAGAAACTCTTT	CALWEVIYYKKLF	TRGV9	.	TRGJ1	16	-1	-1	20
57	4.2161946254613776E-4	TGTGCCTTGTGGGAGGTGCGAGGTGATAAGAAACTCTTT	CALWEVRGDKKLF	TRGV9	.	TRGJ1	18	-1	-1	25
57	4.2161946254613776E-4	TGTGCCACCTGGGACCCGAATTATTATAAGAAACTCTTT	CATWDPNYYKKLF	TRGV8	.	TRGJ1	13	-1	-1	16
57	4.2161946254613776E-4	TGTGCTGCGTGGGATTCTCATTATAAGAAACTCTTT	CAAWDSHYKKLF	TRGV10	.	TRGJ1	15	-1	-1	19
57	4.2161946254613776E-4	TGTGCCTTGTGGGAGGGTGGTTGGTTCAAGATATTT	CALWEGGWFKIF	TRGV9	.	TRGJP1	15	-1	-1	17
57	4.2161946254613776E-4	TGTGCCACCTGGGATAGAGAGTATAAGAAACTCTTT	CATWDREYKKLF	TRGV8	.	TRGJ1	16	-1	-1	21
57	4.2161946254613776E-4	TGTGCCTTGTGGGAGGTCCTTAAGAAACTCTTT	CALWEVLKKLF	TRGV9	.	TRGJ1	16	-1	-1	20
57	4.2161946254613776E-4	TGTGCCACCTGGGACATCGTCCTCTTT	CATWDIVLF	TRGV7	.	TRGJ1	15	-1	-1	21
57	4.2161946254613776E-4	TGTGCTGCGTGGGCAGGAGGGAAGAAACTCTTT	CAAWAGGKKLF	TRGV10	.	TRGJ1	12	-1	-1	21
56	4.142226298698897E-4	TGTGCCTTGTGGGAGGAAGTGAGAGGGCGAGGATACAAATATAGTAGTGATTGGATCAAGACGTTT	CALWEEVRGRGYKYSSDWIKTF	TRGV9	.	TRGJP2	15	-1	-1	38
56	4.142226298698897E-4	TGTGCCTTGTGGGAGGTGCCCAAGGGCTCGAATTATTATAAGAAACTCTTT	CALWEVPKGSNYYKKLF	TRGV9	.	TRGJ1	18	-1	-1	27
56	4.142226298698897E-4	TGTGCCTTGTGGGAGGGTGATACCACTGGTTGGTTCAAGATATTT	CALWEGDTTGWFKIF	TRGV9	.	TRGJP1	15	-1	-1	19
56	4.142226298698897E-4	TGTGCCTTGTGGGAGGATCAGAGTTATTATTATAAGAAACTCTTT	CALWEDQSYYYKKLF	TRGV9	.	TRGJ1	15	-1	-1	25
56	4.142226298698897E-4	TGTGCCTTGTGGGAGTCCTGGAATTATTATAAGAAACTCTTT	CALWESWNYYKKLF	TRGV9	.	TRGJ1	14	-1	-1	20
56	4.142226298698897E-4	TGTGCCTTGTGGGAGGTCTTCTATTATAAGAAACTCTTT	CALWEVFYYKKLF	TRGV9	.	TRGJ1	16	-1	-1	21
56	4.142226298698897E-4	TGTGCCACCTGGGCACTCAATTATTATAAGAAACTCTTT	CATWALNYYKKLF	TRGV8	.	TRGJ1	12	-1	-1	18
56	4.142226298698897E-4	TGTGCTGCGGGGAGAGGGTATTATAAGAAACTCTTT	CAAGRGYYKKLF	TRGV10	.	TRGJ2	12	-1	-1	18
56	4.142226298698897E-4	TGTGCCTTGTGGTCCCTTTGGAAACTCTTT	CALWSLWKLF	TRGV9	.	TRGJ2	11	-1	-1	20
56	4.142226298698897E-4	TGTGCTGCGTGGGATCCGTATTATAAGAAACTCTTT	CAAWDPYYKKLF	TRGV10	.	TRGJ1	14	-1	-1	18
56	4.142226298698897E-4	TGTGCCTTGTGGGAGGCGGGAGAGAAACTCTTT	CALWEAGEKLF	TRGV9	.	TRGJ1	15	-1	-1	22
55	4.068257971936417E-4	TGTGCCTTGTGGGAGGTAACCACACGACCTTATTATAAGAAACTCTTT	CALWEVTTRPYYKKLF	TRGV9	.	TRGJ1	16	-1	-1	29
55	4.068257971936417E-4	TGTGCCTTGTGGGAGGTGCGGTTTATTACTTATAAGAAACTCTTT	CALWEVRFITYKKLF	TRGV9	.	TRGJ1	18	-1	-1	24
55	4.068257971936417E-4	TGTGCTGCGTTGGGAGGGACGAGTTATTATAAGAAACTCTTT	CAALGGTSYYKKLF	TRGV10	.	TRGJ1	14	-1	-1	19
55	4.068257971936417E-4	TGTGCTGCGTGGGATTACGTTCCATATTATAAGAAACTCTTT	CAAWDYVPYYKKLF	TRGV10	.	TRGJ1	19	-1	-1	24
55	4.068257971936417E-4	TGTGCCTTGTGGGAGGTGTTGGGGTATTATAAGAAACTCTTT	CALWEVLGYYKKLF	TRGV9	.	TRGJ1	17	-1	-1	24
55	4.068257971936417E-4	TGTGCCTTGTGGGAGGTGCTGGAATATTATAAGAAACTCTTT	CALWEVLEYYKKLF	TRGV9	.	TRGJ1	18	-1	-1	21
55	4.068257971936417E-4	TGTGCTGCGTGGGACGCAGGAGATTATAAGAAACTCTTT	CAAWDAGDYKKLF	TRGV10	.	TRGJ1	13	-1	-1	22
55	4.068257971936417E-4	TGTGCTGCGTGGGATTATAGCTATAAGAAACTCTTT	CAAWDYSYKKLF	TRGV10	.	TRGJ1	16	-1	-1	21
55	4.068257971936417E-4	TGTGCCTTGTGGGGTTATTATTATAAGAAACTCTTT	CALWGYYYKKLF	TRGV9	.	TRGJ1	12	-1	-1	16
55	4.068257971936417E-4	TGTGCTGCCGTTTATTATAAGAAACTCTTT	CAAVYYKKLF	TRGV10	.	TRGJ1	7	-1	-1	11
55	4.068257971936417E-4	TGTGCCACCTGGGACAGGAAGAAACTCTTT	CATWDRKKLF	TRGV3	.	TRGJ1	17	-1	-1	18
55	4.068257971936417E-4	TGTGCTGCGTGGGATTATGTTTATAAGAAACTCTTT	CAAWDYVYKKLF	TRGV10	.	TRGJ1	19	-1	-1	20
54	3.9942896451739365E-4	TGTGCCTTGTGGGAGGTCGATCCCAATTATTATAAGAAACTCTTT	CALWEVDPNYYKKLF	TRGV9	.	TRGJ1	16	-1	-1	24
54	3.9942896451739365E-4	TGTGCCTTGTGGGAGGTCCAAACTTATTATAAGAAACTCTTT	CALWEVQTYYKKLF	TRGV9	.	TRGJ1	19	-1	-1	23
54	3.9942896451739365E-4	TGTGCCTTGTGGGAGGTGCGAGTGGAGCTTAAGAAACTCTTT	CALWEVRVELKKLF	TRGV9	.	TRGJ1	18	-1	-1	29
54	3.9942896451739365E-4	TGTGCCTTGTGGGAACACGGATATTATTATAAGAAACTCTTT	CALWEHGYYYKKLF	TRGV9	.	TRGJ1	13	-1	-1	22
54	3.9942896451739365E-4	TGTGCCTTGTGGATGAATACCACTGGTTGGTTCAAGATATTT	CALWMNTTGWFKIF	TRGV9	.	TRGJP1	11	-1	-1	16
54	3.9942896451739365E-4	TGTGCTGCGTGGGATCGCTTCTATTATAAGAAACTCTTT	CAAWDRFYYKKLF	TRGV10	.	TRGJ1	14	-1	-1	21
54	3.9942896451739365E-4	TGTGCTGCGTGGGACACCCGTCTTTATAAGAAACTCTTT	CAAWDTRLYKKLF	TRGV10	.	TRGJ1	13	-1	-1	23
54	3.9942896451739365E-4	TGTGCCTTGTGGGAGGTGCAAGGCTATAAGAAACTCTTT	CALWEVQGYKKLF	TRGV9	.	TRGJ1	19	-1	-1	24
54	3.9942896451739365E-4	TGTGCCTTGTGGGAGGCCTTAAATTATAAGAAACTCTTT	CALWEALNYKKLF	TRGV9	.	TRGJ1	15	-1	-1	22
54	3.9942896451739365E-4	TGTGCCACCTGGGACGGTAATTATTATAAGAAACTCTTT	CATWDGNYYKKLF	TRGV2	.	TRGJ1	16	-1	-1	18
54	3.9942896451739365E-4	TGTGCTGCGTGGGAGACATATTATAAGAAACTCTTT	CAAWETYYKKLF	TRGV10	.	TRGJ1	13	-1	-1	18
54	3.9942896451739365E-4	TGTGCCACCTGGGATAGTTATTATAAGAAACTCTTT	CATWDSYYKKLF	TRGV8	.	TRGJ1	16	-1	-1	17
54	3.9942896451739365E-4	TGTGCTGCGTGGTATTATTATAAGAAACTCTTT	CAAWYYYKKLF	TRGV10	.	TRGJ2	16	-1	-1	13
54	3.9942896451739365E-4	TGTGCCTTGAACCGTTATTATAAGAAACTCTTT	CALNRYYKKLF	TRGV9	.	TRGJ1	8	-1	-1	14
54	3.9942896451739365E-4	TGTGCCACCTGGGACGGAAAGAAACTCTTT	CATWDGKKLF	TRGV2	.	TRGJ2	16	-1	-1	18
54	3.9942896451739365E-4	TGTGCCACCTGGGACGGGCGGCATTATAAGAAACTCTTT	CATWDGRHYKKLF	TRGV2	.	TRGJ1	18	-1	-1	22
53	3.9203213184114564E-4	TGTGCCTTGTGGGAGGTGGGAGTTGTTTGTTATTATAAGAAACTCTTT	CALWEVGVVCYYKKLF	TRGV9	.	TRGJ1	17	-1	-1	29
53	3.9203213184114564E-4	TGTGCCTTGTGGGAAGTGGCTTCGAATTATTATAAGAAACTCTTT	CALWEVASNYYKKLF	TRGV9	.	TRGJ1	17	-1	-1	20
53	3.9203213184114564E-4	TGTGCCTTGTGGGAGGTGCCGGGTTATTATAAGAAACTCTTT	CALWEVPGYYKKLF	TRGV9	.	TRGJ1	18	-1	-1	23
53	3.9203213184114564E-4	TGTGCTGCTCTCCTGGCGAGTGATTGGATCAAGACGTTT	CAALLASDWIKTF	TRGV10	.	TRGJP2	7	-1	-1	18
53	3.9203213184114564E-4	TGTGCTGCGTGGCCGGGGCGAGATTATAAGAAACTCTTT	CAAWPGRDYKKLF	TRGV10	.	TRGJ1	11	-1	-1	22
53	3.9203213184114564E-4	TGTGCTGCGTGGGATTTTAGTCTTTATAAGAAACTCTTT	CAAWDFSLYKKLF	TRGV10	.	TRGJ1	15	-1	-1	23
53	3.9203213184114564E-4	TGTGCTGCGTGGGATCCCGGCTGTTATAAGAAACTCTTT	CAAWDPGCYKKLF	TRGV10	.	TRGJ1	14	-1	-1	23
53	3.9203213184114564E-4	TGTGCCACCTGGGACAGGCCTCATTATAAGAAACTCTTT	CATWDRPHYKKLF	TRGV7	.	TRGJ1	20	-1	-1	22
53	3.9203213184114564E-4	TGTGCCTTGTTAGCGAATTATTATAAGAAACTCTTT	CALLANYYKKLF	TRGV9	.	TRGJ1	9	-1	-1	13
53	3.9203213184114564E-4	TGTGCTGCGTGGGGTCTACAGGGGAAACTCTTT	CAAWGLQGKLF	TRGV10	.	TRGJ1	12	-1	-1	23
53	3.9203213184114564E-4	TGTGCCACCTGGGGAGATAAGAAACTCTTT	CATWGDKKLF	TRGV2	.	TRGJ1	12	-1	-1	16
53	3.9203213184114564E-4	TGTGCCTTGTGGACCCATCATTATTATAAGAAACTCTTT	CALWTHHYYKKLF	TRGV9	.	TRGJ1	11	-1	-1	19
53	3.9203213184114564E-4	TGTGCTGCGTGGGATTTTGTAAAGAAACTCTTT	CAAWDFVKKLF	TRGV10	.	TRGJ1	21	-1	-1	21
53	3.9203213184114564E-4	TGTGCCACCTGGGACGGGCCGAATTATAAGAAACTCTTT	CATWDGPNYKKLF	TRGV2	.	TRGJ1	19	-1	-1	22
53	3.9203213184114564E-4	TGTGCTGCGTGGGTTGATTATTATAAGAAACTCTTT	CAAWVDYYKKLF	TRGV10	.	TRGJ1	12	-1	-1	16
52	3.846352991648976E-4	TGTGCTGCGTGGGATTATTCTAACGTAGGACGTGGGTATAAGAAACTCTTT	CAAWDYSNVGRGYKKLF	TRGV10	.	TRGJ1	16	-1	-1	36
52	3.846352991648976E-4	TGTGCCTTGTGGGAGGTGTTAAAGAATTATTATAAGAAACTCTTT	CALWEVLKNYYKKLF	TRGV9	.	TRGJ1	17	-1	-1	23
52	3.846352991648976E-4	TGTGCCTTGTGGGAGGTCAAATATTATTATAAGAAACTCTTT	CALWEVKYYYKKLF	TRGV9	.	TRGJ1	16	-1	-1	22
52	3.846352991648976E-4	TGTGCCTTGTGGGAGGCGGGGCCTAGGCGACAGAAACTCTTT	CALWEAGPRRQKLF	TRGV9	.	TRGJ1	15	-1	-1	31
52	3.846352991648976E-4	TGTGCTGCGTGGGCGTCTTCCGATTATAAGAAACTCTTT	CAAWASSDYKKLF	TRGV10	.	TRGJ1	12	-1	-1	22
52	3.846352991648976E-4	TGTGCCTTGTGGGAGGACCCTTATTATAAGAAACTCTTT	CALWEDPYYKKLF	TRGV9	.	TRGJ1	15	-1	-1	20
52	3.846352991648976E-4	TGTGCCACCTGGGACGGGCGATCTTATAAGAAACTCTTT	CATWDGRSYKKLF	TRGV2	.	TRGJ1	18	-1	-1	23
52	3.846352991648976E-4	TGTGCCACCTGGGACAGGCGTTGGGGTGTGAAACTCTTT	CATWDRRWGVKLF	TRGV7	.	TRGJ2	18	-1	-1	29
52	3.846352991648976E-4	TGTGCTGCGTGGGATTCCAGGTGGATCAAGACGTTT	CAAWDSRWIKTF	TRGV10	.	TRGJP2	15	-1	-1	21
52	3.846352991648976E-4	TGTGCTGCGTGGGAAAGTTATTATAAGAAACTCTTT	CAAWESYYKKLF	TRGV10	.	TRGJ1	13	-1	-1	17
52	3.846352991648976E-4	TGTGCCTTGTGGGAGTTTTATTATAAGAAACTCTTT	CALWEFYYKKLF	TRGV9	.	TRGJ1	14	-1	-1	17
52	3.846352991648976E-4	TGTGCCACCTGGGACGGGCTTTATAAGAAACTCTTT	CATWDGLYKKLF	TRGV2	.	TRGJ1	18	-1	-1	20
52	3.846352991648976E-4	TGTGCCACCTGGGCTTATTATAAGAAACTCTTT	CATWAYYKKLF	TRGV8	.	TRGJ1	12	-1	-1	14
52	3.846352991648976E-4	TGTGCTGCGTGGGATTCAGGTTATTATAAGAAACTCTTT	CAAWDSGYYKKLF	TRGV10	.	TRGJ1	15	-1	-1	20
52	3.846352991648976E-4	TGTGCCTTGTGGGAAGTATCTAAGAAACTCTTT	CALWEVSKKLF	TRGV9	.	TRGJ1	16	-1	-1	20
51	3.772384664886496E-4	TGTGCCTTGTGGGAGGTGCGTGAGGTTTTAAGTAGTGATTGGATCAAGACGTTT	CALWEVREVLSSDWIKTF	TRGV9	.	TRGJP2	18	-1	-1	30
51	3.772384664886496E-4	TGTGCTGCGTCCCCATTGTCCCTAGCTTATTATAAGAAACTCTTT	CAASPLSLAYYKKLF	TRGV10	.	TRGJ1	9	-1	-1	26
51	3.772384664886496E-4	TGTGCCTTGTGGGGATGTTATACCACTGGTTGGTTCAAGATATTT	CALWGCYTTGWFKIF	TRGV9	.	TRGJP1	12	-1	-1	18
51	3.772384664886496E-4	TGTGCCTTGTGGGAGGAGAGGGGAAATTATTATAAGAAACTCTTT	CALWEERGNYYKKLF	TRGV9	.	TRGJ1	15	-1	-1	24
51	3.772384664886496E-4	TGTGCTGCGCCGATCCGGAGTAGTGATTGGATCAAGACGTTT	CAAPIRSSDWIKTF	TRGV10	.	TRGJP2	8	-1	-1	18
51	3.772384664886496E-4	TGTGCCTTGTGGGAGGTGCCCATTTATTATAAGAAACTCTTT	CALWEVPIYYKKLF	TRGV9	.	TRGJ1	18	-1	-1	23
51	3.772384664886496E-4	TGTGCCTTGTGGGAGGTGCAATTTTATTATAAGAAACTCTTT	CALWEVQFYYKKLF	TRGV9	.	TRGJ1	19	-1	-1	23
51	3.772384664886496E-4	TGTGCCTTGTGGGAGGGCCCGCTTTATTATAAGAAACTCTTT	CALWEGPLYYKKLF	TRGV9	.	TRGJ1	15	-1	-1	23
51	3.772384664886496E-4	TGTGCTGCGTGGGATCGTGTTTATTATAAGAAACTCTTT	CAAWDRVYYKKLF	TRGV10	.	TRGJ1	14	-1	-1	20
51	3.772384664886496E-4	TGTGCCACCTGGGGCAGTAGTGATTGGATCAAGACGTTT	CATWGSSDWIKTF	TRGV2	.	TRGJP2	12	-1	-1	15
51	3.772384664886496E-4	TGTGCTGCGTGGGATTCTTTTTATAAGAAACTCTTT	CAAWDSFYKKLF	TRGV10	.	TRGJ1	15	-1	-1	17
51	3.772384664886496E-4	TGTGCTGCGTGCCGTGGTTGGTTCAAGATATTT	CAACRGWFKIF	TRGV10	.	TRGJP1	10	-1	-1	14
51	3.772384664886496E-4	TGTGCTGCGTGGAGAACTTATAAGAAACTCTTT	CAAWRTYKKLF	TRGV10	.	TRGJ1	11	-1	-1	17
51	3.772384664886496E-4	TGTGCTGAGAAACTCTTT	CAEKLF	TRGV10	.	TRGJ1	6	-1	-1	7
51	3.772384664886496E-4	TGTGCTGCGTGGGATTCCCATTATTATAAGAAACTCTTT	CAAWDSHYYKKLF	TRGV10	.	TRGJ1	15	-1	-1	13
50	3.6984163381240153E-4	TGTGCTGCGTGGGATTATTTGGCCTTTTATAAGAAACTCTTT	CAAWDYLAFYKKLF	TRGV10	.	TRGJ1	16	-1	-1	26
50	3.6984163381240153E-4	TGTGCTGCGTGGGATTCGGGTTATTATAAGAAACTCTTT	CAAWDSGYYKKLF	TRGV10	.	TRGJ1	15	-1	-1	13
50	3.6984163381240153E-4	TGTGCCTTGTGGGAGGTGCGTGGTGATAAGAAACTCTTT	CALWEVRGDKKLF	TRGV9	.	TRGJ1	18	-1	-1	25
50	3.6984163381240153E-4	TGTGCCACCTGGGACTTTAGTGATTGGATCAAGACGTTT	CATWDFSDWIKTF	TRGV2	.	TRGJP2	14	-1	-1	17
50	3.6984163381240153E-4	TGTGCTGCGTGGGATCACTATTATAAGAAACTCTTT	CAAWDHYYKKLF	TRGV10	.	TRGJ1	17	-1	-1	18
50	3.6984163381240153E-4	TGTGCTGCGTGGGATAGATATTATAAGAAACTCTTT	CAAWDRYYKKLF	TRGV10	.	TRGJ1	14	-1	-1	18
50	3.6984163381240153E-4	TGTGCTGCGTGGAACAATTATAAGAAACTCTTT	CAAWNNYKKLF	TRGV10	.	TRGJ1	11	-1	-1	16
50	3.6984163381240153E-4	TGTGCCTTGTGGGAGGTGGGGTCTGGTCTCTTT	CALWEVGSGLF	TRGV9	.	TRGJ1	17	-1	-1	27
50	3.6984163381240153E-4	TGTGCCATACTCTTT	CAILF	TRGV2	.	TRGJ1	6	-1	-1	8
50	3.6984163381240153E-4	TGTGCCACCTGGGACCGCCATCTGAAACTCTTT	CATWDRHLKLF	TRGV3	.	TRGJ1	14	-1	-1	23
49	3.624448011361535E-4	TGTGCCACCTGGGACGGGAACCAATATAGTAGTGATTGGATCAAGACGTTT	CATWDGNQYSSDWIKTF	TRGV2	.	TRGJP2	17	-1	-1	23
49	3.624448011361535E-4	TGTGCCTTGTGGGAGGCCCAATACCAGAATTATTATAAGAAACTCTTT	CALWEAQYQNYYKKLF	TRGV9	.	TRGJ1	15	-1	-1	26
49	3.624448011361535E-4	TGTGCCTTGTGGGAGGCCCCCAGCAAGCGTCATAAGAAACTCTTT	CALWEAPSKRHKKLF	TRGV9	.	TRGJ1	15	-1	-1	31
49	3.624448011361535E-4	TGTGCCTTGTGGGAGGACAATACGAATTATTATAAGAAACTCTTT	CALWEDNTNYYKKLF	TRGV9	.	TRGJ1	15	-1	-1	18
49	3.624448011361535E-4	TGTGCCTTGTGGGAGCGGGATAGTGGGTATAAGAAACTCTTT	CALWERDSGYKKLF	TRGV9	.	TRGJ1	14	-1	-1	27
49	3.624448011361535E-4	TGTGCCTTGTGGGAGGGGGGGGGTTATTATAAGAAACTCTTT	CALWEGGGYYKKLF	TRGV9	.	TRGJ2	15	-1	-1	23
49	3.624448011361535E-4	TGTGCTGCGTGGGATTCCGTTTATTATAAGAAACTCTTT	CAAWDSVYYKKLF	TRGV10	.	TRGJ1	19	-1	-1	20
49	3.624448011361535E-4	TGTGCTGCGTGGGATTCAGAGTATTATAAGAAACTCTTT	CAAWDSEYYKKLF	TRGV10	.	TRGJ1	15	-1	-1	21
49	3.624448011361535E-4	TGTGCTGCGTGGGATTGCCGTTATTATAAGAAACTCTTT	CAAWDCRYYKKLF	TRGV10	.	TRGJ1	15	-1	-1	20
49	3.624448011361535E-4	TGTGCTGCGTGGGATCAAAGAGCCTATAAGAAACTCTTT	CAAWDQRAYKKLF	TRGV10	.	TRGJ1	14	-1	-1	24
49	3.624448011361535E-4	TGTGCCTTGTGGTGGAGGGATTATTATAAGAAACTCTTT	CALWWRDYYKKLF	TRGV9	.	TRGJ1	11	-1	-1	19
49	3.624448011361535E-4	TGTGCCTTGTGGGAGGTGGGAGGTATAGAGAAACTCTTT	CALWEVGGIEKLF	TRGV9	.	TRGJ1	17	-1	-1	23
49	3.624448011361535E-4	TGTGCTGCGTGTGGGAATTATTATAAGAAACTCTTT	CAACGNYYKKLF	TRGV10	.	TRGJ1	10	-1	-1	14
49	3.624448011361535E-4	TGTGCTGCGTGCGAATCTTATTATAAGAAACTCTTT	CAACESYYKKLF	TRGV10	.	TRGJ1	13	-1	-1	17
49	3.624448011361535E-4	TGTGCTGCCTGGGATTATTATAAGAAACTCTTT	CAAWDYYKKLF	TRGV10	.	TRGJ1	16	-1	-1	13
49	3.624448011361535E-4	TGTGCCACCTGGGCCCTTTCAGGGGGACTCTTT	CATWALSGGLF	TRGV8	.	TRGJ1	12	-1	-1	26
49	3.624448011361535E-4	TGTGCTGCGTGGGATTTCGGGAAACTCTTT	CAAWDFGKLF	TRGV10	.	TRGJ1	18	-1	-1	20
49	3.624448011361535E-4	TGTGCTGCGACTTATTATAAGAAACTCTTT	CAATYYKKLF	TRGV10	.	TRGJ1	8	-1	-1	7
49	3.624448011361535E-4	TGTGCCTTGTGGGAGGTCGTGAAACTCTTT	CALWEVVKLF	TRGV9	.	TRGJ1	16	-1	-1	20
49	3.624448011361535E-4	TGTGCTGCGTGGGAGCCTTATTATAAGAAACTCTTT	CAAWEPYYKKLF	TRGV10	.	TRGJ2	13	-1	-1	17
48	3.5504796845990547E-4	TGTGCTGCGTGGGATCGTCCGGTGGATTATTATAAGAAACTCTTT	CAAWDRPVDYYKKLF	TRGV10	.	TRGJ1	14	-1	-1	25
48	3.5504796845990547E-4	TGTGCCTTGTGGGAGCCCCCAAGTTATTATTATAAGAAACTCTTT	CALWEPPSYYYKKLF	TRGV9	.	TRGJ1	14	-1	-1	25
48	3.5504796845990547E-4	TGTGCTGCGTGGGATTATTTTTGGCTCCTGACCCGGGTGAAT	CAAWDYFWLLTRVN	TRGV10	.	TRGJP1	16	-1	-1	41
48	3.5504796845990547E-4	TGTGCCTTGTGGGAGGGCCGGAATTATTATAAGAAACTCTTT	CALWEGRNYYKKLF	TRGV9	.	TRGJ1	15	-1	-1	20
48	3.5504796845990547E-4	TGTGCTGCGTGGGACTTGGATTATTATAAGAAACTCTTT	CAAWDLDYYKKLF	TRGV10	.	TRGJ1	13	-1	-1	19
48	3.5504796845990547E-4	TGTGCCACCTGGGGCAGGCCCGGAAAGAAACTCTTT	CATWGRPGKKLF	TRGV5P	.	TRGJ1	19	-1	-1	24
48	3.5504796845990547E-4	TGTGCCACCTGGGACGGGCCGGATAAGAAACTCTTT	CATWDGPDKKLF	TRGV2	.	TRGJ1	19	-1	-1	22
48	3.5504796845990547E-4	TGTGCTGAACATTATTATAAGAAACTCTTT	CAEHYYKKLF	TRGV10	.	TRGJ1	6	-1	-1	10
48	3.5504796845990547E-4	TGTGCCTTGTGGGAGGTGCTAAAAGATTATAAGAAACTCTTT	CALWEVLKDYKKLF	TRGV9	.	TRGJ1	18	-1	-1	25
47	3.476511357836574E-4	TGTGCCTTGTGTCTACAGCCTCAAAATACCACTGGTTGGTTCAAGATATTT	CALCLQPQNTTGWFKIF	TRGV9	.	TRGJP1	10	-1	-1	25
47	3.476511357836574E-4	TGTGCTGCGTGGGATTACCCCGGGGATTATTATAAGAAACTCTTT	CAAWDYPGDYYKKLF	TRGV10	.	TRGJ1	17	-1	-1	25
47	3.476511357836574E-4	TGTGCTGCGTGGGATATAAGTGGCGGAGGTTATAAGAAACTCTTT	CAAWDISGGGYKKLF	TRGV10	.	TRGJ1	14	-1	-1	29
47	3.476511357836574E-4	TGTGCCTTGTGGGAGGTGCCGTATTATTATAAGAAACTCTTT	CALWEVPYYYKKLF	TRGV9	.	TRGJ1	18	-1	-1	19
47	3.476511357836574E-4	TGTGCCTTGTGGGAGGTGCATTATTATTATAAGAAACTCTTT	CALWEVHYYYKKLF	TRGV9	.	TRGJ1	19	-1	-1	22
47	3.476511357836574E-4	TGTGCCTTACTCCCCACAGCTGGTTGGTTCAAGATATTT	CALLPTAGWFKIF	TRGV9	.	TRGJP1	7	-1	-1	19
47	3.476511357836574E-4	TGTGCCACCTGGGACGGGCCTTATTATAAGAAACTCTTT	CATWDGPYYKKLF	TRGV2	.	TRGJ1	19	-1	-1	20
47	3.476511357836574E-4	TGTGCCACCTGGGACGGGCCCTATTATAAGAAACTCTTT	CATWDGPYYKKLF	TRGV2	.	TRGJ1	20	-1	-1	21
47	3.476511357836574E-4	TGTGCTGCGTGGGGCAATTATTATAAGAAACTCTTT	CAAWGNYYKKLF	TRGV10	.	TRGJ1	12	-1	-1	15
47	3.476511357836574E-4	TGTGCCACCTGGGACGGGCAGAGAAAGAAACTCTTT	CATWDGQRKKLF	TRGV2	.	TRGJ1	18	-1	-1	24
47	3.476511357836574E-4	TGTGCCACCTGGGACGGGCGGGAGAAACTCTTT	CATWDGREKLF	TRGV2	.	TRGJ1	18	-1	-1	22
47	3.476511357836574E-4	TGTGCTGCGTGGGAACATAAGAAACTCTTT	CAAWEHKKLF	TRGV10	.	TRGJ1	13	-1	-1	16
47	3.476511357836574E-4	TGTGCTGCGTGGGAAGATAAGAAACTCTTT	CAAWEDKKLF	TRGV10	.	TRGJ1	13	-1	-1	16
47	3.476511357836574E-4	TGTGCCACCTGGGACGGGCTAAAGAAACTCTTT	CATWDGLKKLF	TRGV2	.	TRGJ1	18	-1	-1	21
46	3.402543031074094E-4	TGTGCTGCGTGGGATTCGAGGAGTTCGACCCGTTATTATAAGAAACTCTTT	CAAWDSRSSTRYYKKLF	TRGV10	.	TRGJ1	15	-1	-1	32
46	3.402543031074094E-4	TGTGCCTTGTGGGAGTTGCCCCAAAATTATTATAAGAAACTCTTT	CALWELPQNYYKKLF	TRGV9	.	TRGJ1	21	-1	-1	24
46	3.402543031074094E-4	TGTGCCTTGTGGGAGTCTACTCTTTATTATAAGAAACTCTTT	CALWESTLYYKKLF	TRGV9	.	TRGJ1	14	-1	-1	23
46	3.402543031074094E-4	TGTGCCTTGTGGGAGGTCCCTCGTTATTATAAGAAACTCTTT	CALWEVPRYYKKLF	TRGV9	.	TRGJ1	21	-1	-1	23
46	3.402543031074094E-4	TGTGCCACCTGGGACGGGCCTGGGTATAAGAAACTCTTT	CATWDGPGYKKLF	TRGV2	.	TRGJ1	19	-1	-1	24
46	3.402543031074094E-4	TGTGCTGCGTGGGACCGTTATTATAAGAAACTCTTT	CAAWDRYYKKLF	TRGV10	.	TRGJ1	13	-1	-1	17
46	3.402543031074094E-4	TGTGCCTTGTGGGAGGTCGAATATAAGAAACTCTTT	CALWEVEYKKLF	TRGV9	.	TRGJ1	16	-1	-1	21
46	3.402543031074094E-4	TGTGCTGCGTGGAACTATTATAAGAAACTCTTT	CAAWNYYKKLF	TRGV10	.	TRGJ1	11	-1	-1	11
46	3.402543031074094E-4	TGTGCCACCTGGGGCCGAAGGAAACTCTTT	CATWGRRKLF	TRGV2	.	TRGJ1	12	-1	-1	20
46	3.402543031074094E-4	TGTGCTGCGTGGGCCCAGAGGGGTGATTGGATCAAGACGTTT	CAAWAQRGDWIKTF	TRGV10	.	TRGJP2	12	-1	-1	22
46	3.402543031074094E-4	TGTGCTGCGTGGGATCCCACTGGTTGGTTCAAGATATTT	CAAWDPTGWFKIF	TRGV10	.	TRGJP1	14	-1	-1	13
46	3.402543031074094E-4	TGTGCCTTGTGGGAGAGGTATTATAAGAAACTCTTT	CALWERYYKKLF	TRGV9	.	TRGJ1	14	-1	-1	18
45	3.3285747043116135E-4	TGTGCTGCGTGGGATCGAATTATGGCATGCTATTATAAGAAACTCTTT	CAAWDRIMACYYKKLF	TRGV10	.	TRGJ1	14	-1	-1	30
45	3.3285747043116135E-4	TGTGCTGCGTGGGATCCTCATTCGAATTATTATAAGAAACTCTTT	CAAWDPHSNYYKKLF	TRGV10	.	TRGJ1	14	-1	-1	19
45	3.3285747043116135E-4	TGTGCTGCGTGGCCTTCATCGAATTATTATAAGAAACTCTTT	CAAWPSSNYYKKLF	TRGV10	.	TRGJ1	11	-1	-1	18
45	3.3285747043116135E-4	TGTGCTGCGTGGGATTTGATCCATTATTATAAGAAACTCTTT	CAAWDLIHYYKKLF	TRGV10	.	TRGJ1	15	-1	-1	22
45	3.3285747043116135E-4	TGTGCCACCTGGGACAGGCCTAATTATTATAAGAAACTCTTT	CATWDRPNYYKKLF	TRGV7	.	TRGJ1	20	-1	-1	21
45	3.3285747043116135E-4	TGTGCTGCGTGGCAAAGGAGTGATTGGATCAAGACGTTT	CAAWQRSDWIKTF	TRGV10	.	TRGJP2	11	-1	-1	15
45	3.3285747043116135E-4	TGTGCTGCGTGGGATTCTGGATATTATAAGAAACTCTTT	CAAWDSGYYKKLF	TRGV10	.	TRGJ1	15	-1	-1	21
45	3.3285747043116135E-4	TGTGCTGCGTGGGAGGTCACTGGTTGGTTCAAGATATTT	CAAWEVTGWFKIF	TRGV10	.	TRGJP1	13	-1	-1	17
45	3.3285747043116135E-4	TGTGCCACCTGGGACGGGTGTTATTATAAGAAACTCTTT	CATWDGCYYKKLF	TRGV2	.	TRGJ1	17	-1	-1	20
45	3.3285747043116135E-4	TGTGCCACCTGGGACAGATTTTATTATAAGAAACTCTTT	CATWDRFYYKKLF	TRGV2	.	TRGJ1	14	-1	-1	20
45	3.3285747043116135E-4	TGTGCCACCTGGGACGGGCCTTATAAGAAACTCTTT	CATWDGPYKKLF	TRGV2	.	TRGJ1	19	-1	-1	20
45	3.3285747043116135E-4	TGTGCCACCTGGCTCTTT	CATWLF	TRGV7	.	TRGJ1	11	-1	-1	12
45	3.3285747043116135E-4	TGTGCCACCTGGGACGGGGAGGGGAATTATAAGAAACTCTTT	CATWDGEGNYKKLF	TRGV2	.	TRGJ1	17	-1	-1	25
44	3.2546063775491335E-4	TGTGCTGCGTGGGATTACCGCCCTTTTTATAAGAAACTCTTT	CAAWDYRPFYKKLF	TRGV10	.	TRGJ1	17	-1	-1	23
44	3.2546063775491335E-4	TGTGCCTTGTGGGAGGGGGACAATTATTATAAGAAACTCTTT	CALWEGDNYYKKLF	TRGV9	.	TRGJ1	15	-1	-1	21
44	3.2546063775491335E-4	TGTGCTGCGTGGGATTATGATTATTATAAGAAACTCTTT	CAAWDYDYYKKLF	TRGV10	.	TRGJ1	16	-1	-1	19
44	3.2546063775491335E-4	TGTGCTGCGTGGGTACCATATTATAAGAAACTCTTT	CAAWVPYYKKLF	TRGV10	.	TRGJ1	12	-1	-1	18
44	3.2546063775491335E-4	TGTGCTGCGTGGGATAAAAGTTATAAGAAACTCTTT	CAAWDKSYKKLF	TRGV10	.	TRGJ1	14	-1	-1	20
44	3.2546063775491335E-4	TGTGCTGCGTGGTTTTATTATAAGAAACTCTTT	CAAWFYYKKLF	TRGV10	.	TRGJ1	11	-1	-1	14
44	3.2546063775491335E-4	TGTGCTGCGTGGTTAACTTGGTTCAAGATATTT	CAAWLTWFKIF	TRGV10	.	TRGJP1	11	-1	-1	17
44	3.2546063775491335E-4	TGTGCTGCGTGGGATTACTATAAGAAACTCTTT	CAAWDYYKKLF	TRGV10	.	TRGJ2	17	-1	-1	13
44	3.2546063775491335E-4	TGTGCCACCTGGGACGGGCTTTGGAAACTCTTT	CATWDGLWKLF	TRGV2	.	TRGJ1	18	-1	-1	23
44	3.2546063775491335E-4	TGTGCCCCCTCCGGATGGTTCAAGATATTT	CAPSGWFKIF	TRGV9	.	TRGJP1	5	-1	-1	12
44	3.2546063775491335E-4	TGTGCCACCTGGGACGGGCCCCTGGGTAATAAGAAACTCTTT	CATWDGPLGNKKLF	TRGV2	.	TRGJ1	20	-1	-1	28
44	3.2546063775491335E-4	TGTGCTGCGTGGGGGATTTATTATAAGAAACTCTTT	CAAWGIYYKKLF	TRGV10	.	TRGJ1	12	-1	-1	14
44	3.2546063775491335E-4	TGTGCTGCGTGGGATTCGCCCTTGGGGAAACTCTTT	CAAWDSPLGKLF	TRGV10	.	TRGJ1	15	-1	-1	26
44	3.2546063775491335E-4	TGTGCCACCTGGGGTTATTATAAGAAACTCTTT	CATWGYYKKLF	TRGV8	.	TRGJ1	12	-1	-1	14
44	3.2546063775491335E-4	TGTGCCACCTGGGACAGGCGACTCTTT	CATWDRRLF	TRGV3	.	TRGJ1	18	-1	-1	20
44	3.2546063775491335E-4	TGTGCTGCGTGGGACCCGAATTATTATAAGAAACTCTTT	CAAWDPNYYKKLF	TRGV10	.	TRGJ1	13	-1	-1	16
43	3.180638050786653E-4	TGTGCCTTGTGGGAGGTGCAAGTATCCCCGAATTATTATAAGAAACTCTTT	CALWEVQVSPNYYKKLF	TRGV9	.	TRGJ1	19	-1	-1	28
43	3.180638050786653E-4	TGTGCTGCGTGGGACCCTTCCCCCCGTCGGTATTATAAGAAACTCTTT	CAAWDPSPRRYYKKLF	TRGV10	.	TRGJ1	13	-1	-1	30
43	3.180638050786653E-4	TGTGCCTTGTGGGAGGTGCCTCCTCTTTATTATTATAAGAAACTCTTT	CALWEVPPLYYYKKLF	TRGV9	.	TRGJ2	18	-1	-1	28
43	3.180638050786653E-4	TGTGCTGCGTGGGATTTGTTTACCTTTTATTATAAGAAACTCTTT	CAAWDLFTFYYKKLF	TRGV10	.	TRGJ1	15	-1	-1	26
43	3.180638050786653E-4	TGTGCTGCGTGGGAGACCACCGGGGGTTATTATAAGAAACTCTTT	CAAWETTGGYYKKLF	TRGV10	.	TRGJ1	13	-1	-1	26
43	3.180638050786653E-4	TGTGCCTTGTGGACCTACCCAAGCACTGGTTGGTTCAAGATATTT	CALWTYPSTGWFKIF	TRGV9	.	TRGJP1	11	-1	-1	23
43	3.180638050786653E-4	TGTGCTGCGTACCCCCCACTGTCGAAATGGTTCAAGATATTT	CAAYPPLSKWFKIF	TRGV10	.	TRGJP1	9	-1	-1	27
43	3.180638050786653E-4	TGTGCTGCGTGGGATTTGGATTATTATAAGAAACTCTTT	CAAWDLDYYKKLF	TRGV10	.	TRGJ2	15	-1	-1	13
43	3.180638050786653E-4	TGTGCTGCGTGGTGGGCCTATTATAAGAAACTCTTT	CAAWWAYYKKLF	TRGV10	.	TRGJ1	11	-1	-1	18
43	3.180638050786653E-4	TGTGCTGCGTGGGATTCGGATTATAAGAAACTCTTT	CAAWDSDYKKLF	TRGV10	.	TRGJ1	15	-1	-1	19
43	3.180638050786653E-4	TGTGCTGCGTGGGACACCTATTATAAGAAACTCTTT	CAAWDTYYKKLF	TRGV10	.	TRGJ1	13	-1	-1	18
43	3.180638050786653E-4	TGTGCTGCGTGGGAGCATTATTATAAGAAACTCTTT	CAAWEHYYKKLF	TRGV10	.	TRGJ1	13	-1	-1	16
43	3.180638050786653E-4	TGTGCTGCGTGGAACATTTATTATAAGAAACTCTTT	CAAWNIYYKKLF	TRGV10	.	TRGJ1	11	-1	-1	17
43	3.180638050786653E-4	TGTGCCACCCCGAATTATTATAAGAAACTCTTT	CATPNYYKKLF	TRGV3	.	TRGJ1	8	-1	-1	10
43	3.180638050786653E-4	TGTGCCACCTGGGTTTATAAGAAACTCTTT	CATWVYKKLF	TRGV8	.	TRGJ1	12	-1	-1	14
43	3.180638050786653E-4	TGTGCTGCGTGGGATCCCCTTCATGGATTTCATTATAAGAAACTCTTT	CAAWDPLHGFHYKKLF	TRGV10	.	TRGJ1	14	-1	-1	31
43	3.180638050786653E-4	TGTGCTGCGTGGGAGTTGGGGTATTATAAGAAACTCTTT	CAAWELGYYKKLF	TRGV10	.	TRGJ1	13	-1	-1	21
42	3.106669724024173E-4	TGTGCTGCGTGGGATAAGGGTACCACTGGTTGGTTCAAGATATTT	CAAWDKGTTGWFKIF	TRGV10	.	TRGJP1	14	-1	-1	20
42	3.106669724024173E-4	TGTGCTGCGTGGGAGATTGGTCTGGTGGGATATAAGAAACTCTTT	CAAWEIGLVGYKKLF	TRGV10	.	TRGJ1	13	-1	-1	30
42	3.106669724024173E-4	TGTGCCACCTGGGACGGGCCCAGTAGTGATTGGATCAAGACGTTT	CATWDGPSSDWIKTF	TRGV2	.	TRGJP2	20	-1	-1	21
42	3.106669724024173E-4	TGTGCTGCGTGGGTCCTTCCGCCTTATTATAAGAAACTCTTT	CAAWVLPPYYKKLF	TRGV10	.	TRGJ1	12	-1	-1	23
42	3.106669724024173E-4	TGTGCTGCGTGGGATTATAAGGGTTATTATAAGAAACTCTTT	CAAWDYKGYYKKLF	TRGV10	.	TRGJ1	16	-1	-1	23
42	3.106669724024173E-4	TGTGCCACCTGGGACGGACGTAGTGATTGGATCAAGACGTTT	CATWDGRSDWIKTF	TRGV2	.	TRGJP2	16	-1	-1	19
42	3.106669724024173E-4	TGTGCTGCGTGGGATTATAGTGATTGGATCAAGACGTTT	CAAWDYSDWIKTF	TRGV10	.	TRGJP2	16	-1	-1	17
42	3.106669724024173E-4	TGTGCTGCGTGGGATCGGAATTATTATAAGAAACTCTTT	CAAWDRNYYKKLF	TRGV10	.	TRGJ1	14	-1	-1	17
42	3.106669724024173E-4	TGTGCCACCTGGGACAGGCATTATTATAAGAAACTCTTT	CATWDRHYYKKLF	TRGV3	.	TRGJ1	18	-1	-1	19
42	3.106669724024173E-4	TGTGCCACGTACCTTGGGAGTGATTGGATCAAGACGTTT	CATYLGSDWIKTF	TRGV2	.	TRGJP2	7	-1	-1	18
42	3.106669724024173E-4	TGTGCCACCTGGGACGGGCTAGGTAAGAAACTCTTT	CATWDGLGKKLF	TRGV2	.	TRGJ1	18	-1	-1	23
42	3.106669724024173E-4	TGTGCCACCTGGGACAATTATAAGAAACTCTTT	CATWDNYKKLF	TRGV2	.	TRGJ1	14	-1	-1	16
42	3.106669724024173E-4	TGTGCCACCTGGGGGGGGCTCTTT	CATWGGLF	TRGV3	.	TRGJ1	12	-1	-1	18
42	3.106669724024173E-4	TGTGCCACCTGGGACAGGCTCTTT	CATWDRLF	TRGV7	.	TRGJ1	18	-1	-1	18
42	3.106669724024173E-4	TGTGCCACCTGGGACGGGCTGGGGTATTATAAGAAACTCTTT	CATWDGLGYYKKLF	TRGV2	.	TRGJ1	18	-1	-1	24
42	3.106669724024173E-4	TGTGCTGCGTGGGAACGTAGTGATTGGATCAAGACGTTT	CAAWERSDWIKTF	TRGV10	.	TRGJP2	18	-1	-1	16
41	3.0327013972616924E-4	TGTGCCTTGTGGGAGGCCCCTGTGACCACTGGTTGGTTCAAGATATTT	CALWEAPVTTGWFKIF	TRGV9	.	TRGJP1	15	-1	-1	24
41	3.0327013972616924E-4	TGTGCTGCGTGGCCAAAGGGCTGTATTTATTATAAGAAACTCTTT	CAAWPKGCIYYKKLF	TRGV10	.	TRGJ1	11	-1	-1	26
41	3.0327013972616924E-4	TGTGCTGCGTGGGATCCCTCGAATTATTATAAGAAACTCTTT	CAAWDPSNYYKKLF	TRGV10	.	TRGJ1	14	-1	-1	18
41	3.0327013972616924E-4	TGTGCCTTGTGGGACGGCCCCCAGTATTATAAGAAACTCTTT	CALWDGPQYYKKLF	TRGV9	.	TRGJ1	13	-1	-1	24
41	3.0327013972616924E-4	TGTGCCACCTGGGACGGCGATAGTGATTGGATCAAGACGTTT	CATWDGDSDWIKTF	TRGV2	.	TRGJP2	16	-1	-1	20
41	3.0327013972616924E-4	TGTGCTGCGTGGGATTTGTATTATTATAAGAAACTCTTT	CAAWDLYYYKKLF	TRGV10	.	TRGJ1	15	-1	-1	13
41	3.0327013972616924E-4	TGTGCCACCTGGGGTAGTAGTGATTGGATCAAGACGTTT	CATWGSSDWIKTF	TRGV2	.	TRGJP2	12	-1	-1	14
41	3.0327013972616924E-4	TGTGCCACCTGGGACGGTGATTATTATAAGAAACTCTTT	CATWDGDYYKKLF	TRGV2	.	TRGJ1	16	-1	-1	19
41	3.0327013972616924E-4	TGTGCCACCTGGGACGGTAGTGATTGGATCAAGACGTTT	CATWDGSDWIKTF	TRGV2	.	TRGJP2	16	-1	-1	16
41	3.0327013972616924E-4	TGTGCCACCTGGGACGGGCCGGGGTATAAGAAACTCTTT	CATWDGPGYKKLF	TRGV2	.	TRGJ1	19	-1	-1	24
41	3.0327013972616924E-4	TGTGCTGCGTGGGATTATGATTATAAGAAACTCTTT	CAAWDYDYKKLF	TRGV10	.	TRGJ1	16	-1	-1	16
41	3.0327013972616924E-4	TGTGCCTTGATCATAGGTTATTATAAGAAACTCTTT	CALIIGYYKKLF	TRGV9	.	TRGJ1	8	-1	-1	17
41	3.0327013972616924E-4	TGTGCCACCTGGGACAGGCCGCCCAAGAAACTCTTT	CATWDRPPKKLF	TRGV7	.	TRGJ1	24	-1	-1	24
41	3.0327013972616924E-4	TGTGCCACCTGGGACGGAAATAAGAAACTCTTT	CATWDGNKKLF	TRGV2	.	TRGJ1	16	-1	-1	19
41	3.0327013972616924E-4	TGTGCTGCGTGGGATTTTTGGGAACTCTTT	CAAWDFWELF	TRGV10	.	TRGJ1	15	-1	-1	22
41	3.0327013972616924E-4	TGTGCCACCTGGGGTTATAAGAAACTCTTT	CATWGYKKLF	TRGV8	.	TRGJ1	12	-1	-1	14
41	3.0327013972616924E-4	TGTGCCACCTGGGATAACAAGAAACTCTTT	CATWDNKKLF	TRGV8	.	TRGJ1	15	-1	-1	18
41	3.0327013972616924E-4	TGTGCCACCAGAAAACTCTTT	CATRKLF	TRGV7	.	TRGJ1	8	-1	-1	12
41	3.0327013972616924E-4	TGTGCCACCCGTAAACTCTTT	CATRKLF	TRGV2	.	TRGJ1	8	-1	-1	12
40	2.9587330704992123E-4	TGTGCCTTGTGGGAGGTGCCGGCAAACCAATCGAATTATTATAAGAAACTCTTT	CALWEVPANQSNYYKKLF	TRGV9	.	TRGJ1	18	-1	-1	30
40	2.9587330704992123E-4	TGTGCTGCGTGGGATGGGAGATTGTGTCGGGATTATTATAAGAAACTCTTT	CAAWDGRLCRDYYKKLF	TRGV10	.	TRGJ1	14	-1	-1	31
40	2.9587330704992123E-4	TGTGCTGCGTGGGATACCCCCGAGTGGTCCACTGGTTGGTTCAAGATATTT	CAAWDTPEWSTGWFKIF	TRGV10	.	TRGJP1	14	-1	-1	28
40	2.9587330704992123E-4	TGTGCTGCGTGGGATTATTCTCCCGGGTCTTGTTATAAGAAACTCTTT	CAAWDYSPGSCYKKLF	TRGV10	.	TRGJ1	16	-1	-1	29
40	2.9587330704992123E-4	TGTGCCTTGTGGGAGGTCCCTCCTAATTATTATAAGAAACTCTTT	CALWEVPPNYYKKLF	TRGV9	.	TRGJ1	22	-1	-1	24
40	2.9587330704992123E-4	TGTGCTGCGTGGGGGAACACTGGTTGGTTCAAGATATTT	CAAWGNTGWFKIF	TRGV10	.	TRGJP1	12	-1	-1	17
40	2.9587330704992123E-4	TGTGCTGCGTGGGATTTCGGATATTATAAGAAACTCTTT	CAAWDFGYYKKLF	TRGV10	.	TRGJ1	18	-1	-1	15
40	2.9587330704992123E-4	TGTGCTGCGTGGGATTATTGTAGCTTGGGAAAGATATTT	CAAWDYCSLGKIF	TRGV10	.	TRGJP1	16	-1	-1	30
40	2.9587330704992123E-4	TGTGCTGCGTGGTCCTATTATTATAAGAAACTCTTT	CAAWSYYYKKLF	TRGV10	.	TRGJ1	11	-1	-1	16
40	2.9587330704992123E-4	TGTGCCACCTGGGACTCTCATTATAAGAAACTCTTT	CATWDSHYKKLF	TRGV2	.	TRGJ1	14	-1	-1	19
40	2.9587330704992123E-4	TGTGCCACCTGGGTTTATTATAAGAAACTCTTT	CATWVYYKKLF	TRGV8	.	TRGJ1	12	-1	-1	14
40	2.9587330704992123E-4	TGTGCCACCTGGGATTCCGGTGTGGAACTCTTT	CATWDSGVELF	TRGV8	.	TRGJ1	14	-1	-1	25
40	2.9587330704992123E-4	TGTGCCACCTGGGACGGGCTGGGGCTCTTT	CATWDGLGLF	TRGV2	.	TRGJ1	18	-1	-1	24
40	2.9587330704992123E-4	TGTGCCGCATATTATAAGAAACTCTTT	CAAYYKKLF	TRGV9	.	TRGJ1	5	-1	-1	9
40	2.9587330704992123E-4	TGTGCCAGGCCGAAGAAACTCTTT	CARPKKLF	TRGV2	.	TRGJ1	6	-1	-1	12
39	2.884764743736732E-4	TGTGCCTTGTGGGAGGTTTCGTCTGCCCTGGCGAATTATTATAAGAAACTCTTT	CALWEVSSALANYYKKLF	TRGV9	.	TRGJ1	16	-1	-1	31
39	2.884764743736732E-4	TGTGCTGCGTGGGATTACCCACGTTTTTTAGTTTATAAGAAACTCTTT	CAAWDYPRFLVYKKLF	TRGV10	.	TRGJ1	17	-1	-1	32
39	2.884764743736732E-4	TGTGCTGCGTGGGGCGAATATACCACTGGTTGGTTCAAGATATTT	CAAWGEYTTGWFKIF	TRGV10	.	TRGJP1	12	-1	-1	17
39	2.884764743736732E-4	TGTGCTGCGTGGGATTGGGCGAATTATTATAAGAAACTCTTT	CAAWDWANYYKKLF	TRGV10	.	TRGJ1	15	-1	-1	19
39	2.884764743736732E-4	TGTGCTGGGGGGTTTCCACCCCATTATTATAAGAAACTCTTT	CAGGFPPHYYKKLF	TRGV10	.	TRGJ1	6	-1	-1	22
39	2.884764743736732E-4	TGTGCCTTGTGGGAGATCCTTAATTATTATAAGAAACTCTTT	CALWEILNYYKKLF	TRGV9	.	TRGJ1	14	-1	-1	21
39	2.884764743736732E-4	TGTGCTGCGTGGGATTGGATTTATTATAAGAAACTCTTT	CAAWDWIYYKKLF	TRGV10	.	TRGJ1	15	-1	-1	13
39	2.884764743736732E-4	TGTGCCTCTCCTCAGAGATATTATTATAAGAAACTCTTT	CASPQRYYYKKLF	TRGV9	.	TRGJ1	6	-1	-1	19
39	2.884764743736732E-4	TGTGCCACCTGGGACGGTCCTTATTATAAGAAACTCTTT	CATWDGPYYKKLF	TRGV2	.	TRGJ1	19	-1	-1	20
39	2.884764743736732E-4	TGTGCCACCTGGGACGGGCGCCCATTTGCCAAACTCTTT	CATWDGRPFAKLF	TRGV2	.	TRGJ1	18	-1	-1	30
39	2.884764743736732E-4	TGTGTTGTATGGGGCCATTATTATAAGAAACTCTTT	CVVWGHYYKKLF	TRGV9	.	TRGJ1	3	-1	-1	16
39	2.884764743736732E-4	TGTGCTGCGTGGGTTGTCTATTGGATCAAGACGTTT	CAAWVVYWIKTF	TRGV10	.	TRGJP2	12	-1	-1	19
39	2.884764743736732E-4	TGTGCTGCGTGGGATTATGCTTATAAGAAACTCTTT	CAAWDYAYKKLF	TRGV10	.	TRGJ1	16	-1	-1	20
39	2.884764743736732E-4	TGTGCTGCGTGGGAGTATTATTATAAGAAACTCTTT	CAAWEYYYKKLF	TRGV10	.	TRGJ1	16	-1	-1	16
39	2.884764743736732E-4	TGTGCTGCGTGGGAGAGTTATTATAAGAAACTCTTT	CAAWESYYKKLF	TRGV10	.	TRGJ1	13	-1	-1	14
39	2.884764743736732E-4	TGTGCCACCTGGGATTGGATCAAGACGTTT	CATWDWIKTF	TRGV2	.	TRGJP2	13	-1	-1	12
39	2.884764743736732E-4	TGTGCCACCGCGGTTGGTCTCTTT	CATAVGLF	TRGV8	.	TRGJ1	8	-1	-1	18
38	2.810796416974252E-4	TGTGCCTTGTGGGAGGTGCTTTTGACGGGGGTGCATTATAAGAAACTCTTT	CALWEVLLTGVHYKKLF	TRGV9	.	TRGJ1	18	-1	-1	34
38	2.810796416974252E-4	TGTGCTGCGTGGGATTTCATAGATTATCCGGATTATAAGAAACTCTTT	CAAWDFIDYPDYKKLF	TRGV10	.	TRGJ1	15	-1	-1	31
38	2.810796416974252E-4	TGTGCTGCGTGGGATTATAGTGGGGCGGGGTATTATAAGAAACTCTTT	CAAWDYSGAGYYKKLF	TRGV10	.	TRGJ1	16	-1	-1	30
38	2.810796416974252E-4	TGTGCCTTGTGGGAGGTGCGGTCTTGGTGGGGTTATAAGAAACTCTTT	CALWEVRSWWGYKKLF	TRGV9	.	TRGJ1	18	-1	-1	32
38	2.810796416974252E-4	TGTGCTGCGTGGGATTATATGGTCCCTTATTATAAGAAACTCTTT	CAAWDYMVPYYKKLF	TRGV10	.	TRGJ1	16	-1	-1	26
38	2.810796416974252E-4	TGTGCTGCGTGGGACCCTACAGTCACTGGTTGGTTCAAGATATTT	CAAWDPTVTGWFKIF	TRGV10	.	TRGJP1	13	-1	-1	23
38	2.810796416974252E-4	TGTGCCACCTGGGACGGGCATAGTAGTGATTGGATCAAGACGTTT	CATWDGHSSDWIKTF	TRGV2	.	TRGJP2	18	-1	-1	19
38	2.810796416974252E-4	TGTGCTGCGTGGGCCTACGGTCCTTATTATAAGAAACTCTTT	CAAWAYGPYYKKLF	TRGV10	.	TRGJ1	18	-1	-1	23
38	2.810796416974252E-4	TGTGCTGCGTGGGATTTGGCCACTGGTTGGTTCAAGATATTT	CAAWDLATGWFKIF	TRGV10	.	TRGJP1	15	-1	-1	19
38	2.810796416974252E-4	TGTGCTGCGTGGGACTCGTCGAATTATTATAAGAAACTCTTT	CAAWDSSNYYKKLF	TRGV10	.	TRGJ1	13	-1	-1	18
38	2.810796416974252E-4	TGTGCCTTGTGGGAGGTTTCTACTTATTATAAGAAACTCTTT	CALWEVSTYYKKLF	TRGV9	.	TRGJ1	16	-1	-1	17
38	2.810796416974252E-4	TGTGCCTTGTGGGAGGTGCAAGGATCTTATAAGAAACTCTTT	CALWEVQGSYKKLF	TRGV9	.	TRGJ1	19	-1	-1	26
38	2.810796416974252E-4	TGTGCCTTGTGGGAGGCGCTAAGTTATTATAAGAAACTCTTT	CALWEALSYYKKLF	TRGV9	.	TRGJ1	18	-1	-1	23
38	2.810796416974252E-4	TGTGCCACCTGGGACCCATCGAATTATTATAAGAAACTCTTT	CATWDPSNYYKKLF	TRGV3	.	TRGJ1	14	-1	-1	18
38	2.810796416974252E-4	TGTGCCACCTGGGACGGGCCCATTTATTATAAGAAACTCTTT	CATWDGPIYYKKLF	TRGV2	.	TRGJ1	20	-1	-1	23
38	2.810796416974252E-4	TGTGCTGCGTGTCCTGGGGCTTATTATAAGAAACTCTTT	CAACPGAYYKKLF	TRGV10	.	TRGJ1	10	-1	-1	20
38	2.810796416974252E-4	TGTGCTGCGTGGGTTTCCCATTATTATAAGAAACTCTTT	CAAWVSHYYKKLF	TRGV10	.	TRGJ1	15	-1	-1	19
38	2.810796416974252E-4	TGTGCTGCGTGGGACAAAGATTATTATAAGAAACTCTTT	CAAWDKDYYKKLF	TRGV10	.	TRGJ1	13	-1	-1	19
38	2.810796416974252E-4	TGTGCCTTGTGGGAGGTGCAAAATTATAAGAAACTCTTT	CALWEVQNYKKLF	TRGV9	.	TRGJ1	19	-1	-1	22
38	2.810796416974252E-4	TGTGCCACCTGGGACAGGCCGTGGTCCAAGAAACTCTTT	CATWDRPWSKKLF	TRGV3	.	TRGJ1	29	-1	-1	27
38	2.810796416974252E-4	TGTGCCACCTGGGACAGGCCGAATTATAAGAAACTCTTT	CATWDRPNYKKLF	TRGV7	.	TRGJ1	19	-1	-1	22
38	2.810796416974252E-4	TGTGCCACCTGGGACAGAAATTATTATAAGAAACTCTTT	CATWDRNYYKKLF	TRGV3	.	TRGJ1	16	-1	-1	18
38	2.810796416974252E-4	TGTGCTGCGTGGGCATCTGGTTGGTTCAAGATATTT	CAAWASGWFKIF	TRGV10	.	TRGJP1	12	-1	-1	16
38	2.810796416974252E-4	TGTGCTGCGTGGGGGCTATATTATAAGAAACTCTTT	CAAWGLYYKKLF	TRGV10	.	TRGJ1	12	-1	-1	18
38	2.810796416974252E-4	TGTGCCTTGTGTAAGAATTATTATAAGAAACTCTTT	CALCKNYYKKLF	TRGV9	.	TRGJ1	10	-1	-1	14
38	2.810796416974252E-4	TGTGCCTTGTGGGAGGTGATTGAGAAGAAACTCTTT	CALWEVIEKKLF	TRGV9	.	TRGJ2	17	-1	-1	24
38	2.810796416974252E-4	TGTGCCTTGTGGGAAATTTATTATAAGAAACTCTTT	CALWEIYYKKLF	TRGV9	.	TRGJ1	13	-1	-1	17
38	2.810796416974252E-4	TGTGCCACCTGGGACGGGTATTATAAGAAACTCTTT	CATWDGYYKKLF	TRGV2	.	TRGJ1	17	-1	-1	18
38	2.810796416974252E-4	TGTGCCTTGTGGGAAAGGAAACTCTTT	CALWERKLF	TRGV9	.	TRGJ1	13	-1	-1	17
38	2.810796416974252E-4	TGTGTGGGGAAACTCTTT	CVGKLF	TRGV8	.	TRGJ1	3	-1	-1	8
38	2.810796416974252E-4	TGTGCCACCTGTTTTTGGAAACTCTTT	CATCFWKLF	TRGV7	.	TRGJ1	10	-1	-1	17
38	2.810796416974252E-4	TGTGCCACCTGGGCCCCGCTCTTT	CATWAPLF	TRGV2	.	TRGJ1	12	-1	-1	18
37	2.736828090211771E-4	TGTGCTGCGTGGGATTATAGCCGAGCTAGGGCCATGGCAACCTCGAATTATTATAAGAAACTCTTT	CAAWDYSRARAMATSNYYKKLF	TRGV10	.	TRGJ1	16	-1	-1	42
37	2.736828090211771E-4	TGTGCCTTGTGGGAGGTGCTTTCCGAGTTGGGCAAAAAAATCAAGGTATTT	CALWEVLSELGKKIKVF	TRGV9	.	TRGJP	18	-1	-1	24
37	2.736828090211771E-4	TGTGCTGCGTGGGATTTCACGGAATCTTATTATAAGAAACTCTTT	CAAWDFTESYYKKLF	TRGV10	.	TRGJ1	25	-1	-1	26
37	2.736828090211771E-4	TGTGCTGCGTGGGATTATCACCCCCCTTATTATAAGAAACTCTTT	CAAWDYHPPYYKKLF	TRGV10	.	TRGJ1	16	-1	-1	26
37	2.736828090211771E-4	TGTGCTGCGTGGGATTCCGGCACTGGTTGGTTCAAGATATTT	CAAWDSGTGWFKIF	TRGV10	.	TRGJP1	18	-1	-1	20
37	2.736828090211771E-4	TGTGCCTTGTGGGAGATGGGCTTTTATTATAAGAAACTCTTT	CALWEMGFYYKKLF	TRGV9	.	TRGJ1	17	-1	-1	23
37	2.736828090211771E-4	TGTGCCACCTGGGACAGGCCCTATTATTATAAGAAACTCTTT	CATWDRPYYYKKLF	TRGV7	.	TRGJ1	19	-1	-1	22
37	2.736828090211771E-4	TGTGCTGCGTGGGGCCCTATCGATTGGATCAAGACGTTT	CAAWGPIDWIKTF	TRGV10	.	TRGJP2	12	-1	-1	21
37	2.736828090211771E-4	TGTGCTGCGTGGGATTATCGTAGGTGGTTCAAGATATTT	CAAWDYRRWFKIF	TRGV10	.	TRGJP1	21	-1	-1	24
37	2.736828090211771E-4	TGTGCTGCGTGGGATGCGTATTATTATAAGAAACTCTTT	CAAWDAYYYKKLF	TRGV10	.	TRGJ1	14	-1	-1	13
37	2.736828090211771E-4	TGTGCCACCTGGGACAGTAGTGATTGGATCAAGACGTTT	CATWDSSDWIKTF	TRGV2	.	TRGJP2	14	-1	-1	15
37	2.736828090211771E-4	TGTGCTGCGTGTCATACTGGTTGGTTCAAGATATTT	CAACHTGWFKIF	TRGV10	.	TRGJP1	10	-1	-1	15
37	2.736828090211771E-4	TGTGCTGGGATTCCGAATTATTATAAGAAACTCTTT	CAGIPNYYKKLF	TRGV10	.	TRGJ1	6	-1	-1	9
37	2.736828090211771E-4	TGTGCTGCGTGGATAGATTGGTTCAAGATATTT	CAAWIDWFKIF	TRGV10	.	TRGJP1	11	-1	-1	17
37	2.736828090211771E-4	TGTGCCACCTGGGATGACTATAAGAAACTCTTT	CATWDDYKKLF	TRGV8	.	TRGJ1	14	-1	-1	18
37	2.736828090211771E-4	TGTGCCACCTGGGATAGGCAGGAGAAACTCTTT	CATWDRQEKLF	TRGV8	.	TRGJ1	18	-1	-1	22
37	2.736828090211771E-4	TGTGCCACCTGGGACAGGCCGGGGCTCTTT	CATWDRPGLF	TRGV7	.	TRGJ1	19	-1	-1	24
37	2.736828090211771E-4	TGTGCTGCGCTTTGGTTCAAGATATTT	CAALWFKIF	TRGV10	.	TRGJP1	8	-1	-1	11
37	2.736828090211771E-4	TGTGCCACGTTAGGGGGGAAACTCTTT	CATLGGKLF	TRGV2	.	TRGJ1	7	-1	-1	17
36	2.662859763449291E-4	TGTGCTGCGTGGGATTATATCGGGAATTATTATAAGAAACTCTTT	CAAWDYIGNYYKKLF	TRGV10	.	TRGJ1	16	-1	-1	23
36	2.662859763449291E-4	TGTGCCACCTGGGACGGGCTTGGGAGTGATTGGATCAAGACGTTT	CATWDGLGSDWIKTF	TRGV2	.	TRGJP2	18	-1	-1	24
36	2.662859763449291E-4	TGTGCTGCGTGGGATTCCACCACTGGTTGGTTCAAGATATTT	CAAWDSTTGWFKIF	TRGV10	.	TRGJP1	15	-1	-1	18
36	2.662859763449291E-4	TGTGCTGCGTGGGATTGGGGGAGTGGTTGGTTCAAGATATTT	CAAWDWGSGWFKIF	TRGV10	.	TRGJP1	15	-1	-1	23
36	2.662859763449291E-4	TGTGCTGCGTGGGATTATTGGGATTATTATAAGAAACTCTTT	CAAWDYWDYYKKLF	TRGV10	.	TRGJ1	16	-1	-1	13
36	2.662859763449291E-4	TGTGCTGCGTGGGATTATCCAATTTGTTATAAGAAACTCTTT	CAAWDYPICYKKLF	TRGV10	.	TRGJ1	16	-1	-1	23
36	2.662859763449291E-4	TGTGCCACCTGGGACGGGCCGGCATTGTTCACAAAACTCTTT	CATWDGPALFTKLF	TRGV2	.	TRGJ1	19	-1	-1	33
36	2.662859763449291E-4	TGTGCCTTGTGGGAGGTAGGTGATTGGATCAAGACGTTT	CALWEVGDWIKTF	TRGV9	.	TRGJP2	16	-1	-1	15
36	2.662859763449291E-4	TGTGCCACCTGGGATAGGGATTATTATAAGAAACTCTTT	CATWDRDYYKKLF	TRGV8	.	TRGJ1	17	-1	-1	19
36	2.662859763449291E-4	TGTGCCACCTGGGACGCTCTTTATTATAAGAAACTCTTT	CATWDALYYKKLF	TRGV2	.	TRGJ1	15	-1	-1	20
36	2.662859763449291E-4	TGTGCTGCGTGGGATAGTTGTTGGTTCAAGATATTT	CAAWDSCWFKIF	TRGV10	.	TRGJP1	14	-1	-1	19
36	2.662859763449291E-4	TGTGCTGCGTGGGACGATTATTATAAGAAACTCTTT	CAAWDDYYKKLF	TRGV10	.	TRGJ1	13	-1	-1	16
36	2.662859763449291E-4	TGTGCTGCGCTGGTCACTGGTTGGTTCAAGATATTT	CAALVTGWFKIF	TRGV10	.	TRGJP1	12	-1	-1	14
36	2.662859763449291E-4	TGTGCCCGTGGGACGCTTGGCGATAAGAAACTCTTT	CARGTLGDKKLF	TRGV2	.	TRGJ1	14	-1	-1	22
36	2.662859763449291E-4	TGTGCCACCTGGGACGAGCATTGTCAGAAACTCTTT	CATWDEHCQKLF	TRGV2	.	TRGJ1	18	-1	-1	19
36	2.662859763449291E-4	TGTGCTGCGTGGGATAGATATAAGAAACTCTTT	CAAWDRYKKLF	TRGV10	.	TRGJ1	14	-1	-1	18
36	2.662859763449291E-4	TGTGCCACCTGGTCCCCACCTAAGAAACTCTTT	CATWSPPKKLF	TRGV3	.	TRGJ1	11	-1	-1	20
36	2.662859763449291E-4	TGTGCCACCTGGGACGGGCCCGGGAAACTCTTT	CATWDGPGKLF	TRGV2	.	TRGJ1	21	-1	-1	23
36	2.662859763449291E-4	TGTGCCACCTGGGAGGATTATAAGAAACTCTTT	CATWEDYKKLF	TRGV3	.	TRGJ1	13	-1	-1	16
36	2.662859763449291E-4	TGTGCCACCTGGGAACAACTCTTT	CATWEQLF	TRGV3	.	TRGJ1	13	-1	-1	16
35	2.5888914366868106E-4	TGTGCTGCGTGGGATTATATCCAGTCCCGTGATTGGATCAAGACGTTT	CAAWDYIQSRDWIKTF	TRGV10	.	TRGJP2	16	-1	-1	28
35	2.5888914366868106E-4	TGTGCTGCGTGGGATTATAAAGGGGATTTAGATTATAAGAAACTCTTT	CAAWDYKGDLDYKKLF	TRGV10	.	TRGJ1	16	-1	-1	31
35	2.5888914366868106E-4	TGTGCTGCGTGGGATCAAGAAACCCTCCCTTATTATAAGAAACTCTTT	CAAWDQETLPYYKKLF	TRGV10	.	TRGJ1	14	-1	-1	29
35	2.5888914366868106E-4	TGTGCTGCGTGGGATTGTTTGAGAAATTATTATAAGAAACTCTTT	CAAWDCLRNYYKKLF	TRGV10	.	TRGJ1	15	-1	-1	24
35	2.5888914366868106E-4	TGTGCTGCGTGGGATTGGGGTAGGAGTTATTATAAGAAACTCTTT	CAAWDWGRSYYKKLF	TRGV10	.	TRGJ1	15	-1	-1	23
35	2.5888914366868106E-4	TGTGCCACCTGGGACGGGCCGGGTAGTGATTGGATCAAGACGTTT	CATWDGPGSDWIKTF	TRGV2	.	TRGJP2	19	-1	-1	22
35	2.5888914366868106E-4	TGTGCTGCGTGGGCCCTGGCCACTGGTTGGTTCAAGATATTT	CAAWALATGWFKIF	TRGV10	.	TRGJP1	12	-1	-1	19
35	2.5888914366868106E-4	TGTGCCACCTGGGACGGGCGGGTATATTATAAGAAACTCTTT	CATWDGRVYYKKLF	TRGV2	.	TRGJ1	18	-1	-1	24
35	2.5888914366868106E-4	TGTGCCACCTGGGACGGGGCCCGGGGCGGTAAGAAACTCTTT	CATWDGARGGKKLF	TRGV2	.	TRGJ1	22	-1	-1	29
35	2.5888914366868106E-4	TGTGCTGCGTGGGATTATAAAATGCATAAGAAACTCTTT	CAAWDYKMHKKLF	TRGV10	.	TRGJ1	16	-1	-1	25
35	2.5888914366868106E-4	TGTGCCTTGTGGGAGGTGCTGGGTTGGTTCAAGATATTT	CALWEVLGWFKIF	TRGV9	.	TRGJP1	18	-1	-1	21
35	2.5888914366868106E-4	TGTGCCACCTGGGACGGGCGGGACTGTAAGAAACTCTTT	CATWDGRDCKKLF	TRGV2	.	TRGJ1	18	-1	-1	26
35	2.5888914366868106E-4	TGTGCCACCTGGGACGGGCAGGATTATAAGAAACTCTTT	CATWDGQDYKKLF	TRGV2	.	TRGJ1	18	-1	-1	22
35	2.5888914366868106E-4	TGTGCTGCGTGGGTATGTGATTGGATCAAGACGTTT	CAAWVCDWIKTF	TRGV10	.	TRGJP2	12	-1	-1	12
35	2.5888914366868106E-4	TGTGCTGCGTGGGCCACATATTATAAGAAACTCTTT	CAAWATYYKKLF	TRGV10	.	TRGJ1	12	-1	-1	18
35	2.5888914366868106E-4	TGTGCTGCGTGGGATTCTGGTTGGTTCAAGATATTT	CAAWDSGWFKIF	TRGV10	.	TRGJP1	15	-1	-1	16
35	2.5888914366868106E-4	TGTGCTGCGTGGGATTCAATCCTTGGGAAACTCTTT	CAAWDSILGKLF	TRGV10	.	TRGJ2	15	-1	-1	26
35	2.5888914366868106E-4	TGTGCTGCGTGGGAACTTTATTATAAGAAACTCTTT	CAAWELYYKKLF	TRGV10	.	TRGJ1	13	-1	-1	17
35	2.5888914366868106E-4	TGTGCCACCTGGGATAGGTATTATAAGAAACTCTTT	CATWDRYYKKLF	TRGV8	.	TRGJ1	17	-1	-1	18
35	2.5888914366868106E-4	TGTGCCACCTGGGATAGAGGTTATAAGAAACTCTTT	CATWDRGYKKLF	TRGV8	.	TRGJ1	16	-1	-1	20
35	2.5888914366868106E-4	TGTGCCACCTGGGATAATTATTATAAGAAACTCTTT	CATWDNYYKKLF	TRGV8	.	TRGJ1	15	-1	-1	15
35	2.5888914366868106E-4	TGTGCCACCTGGGACAATCCGACGGAGAAACTCTTT	CATWDNPTEKLF	TRGV7	.	TRGJ1	15	-1	-1	25
35	2.5888914366868106E-4	TGTGCCACCGGTGTAATTGGAGATGTGAAACTCTTT	CATGVIGDVKLF	TRGV2	.	TRGJ1	8	-1	-1	26
35	2.5888914366868106E-4	TGTGCTGCGTGGCCTGGTTGGTTCAAGATATTT	CAAWPGWFKIF	TRGV10	.	TRGJP1	11	-1	-1	13
35	2.5888914366868106E-4	TGTGCTGCGTGGGCCGGGCGGTTCAAGATATTT	CAAWAGRFKIF	TRGV10	.	TRGJP1	12	-1	-1	19
35	2.5888914366868106E-4	TGTGCTGCGTGGGGGTATTATAAGAAACTCTTT	CAAWGYYKKLF	TRGV10	.	TRGJ1	12	-1	-1	15
35	2.5888914366868106E-4	TGTGCTGCGTGGAAATATTATAAGAAACTCTTT	CAAWKYYKKLF	TRGV10	.	TRGJ1	11	-1	-1	11
35	2.5888914366868106E-4	TGTGCCACCTGGGACGGGCCTGGGAAACTCTTT	CATWDGPGKLF	TRGV2	.	TRGJ1	19	-1	-1	23
35	2.5888914366868106E-4	TGTGCTGCGTGGGATTATAACAAACTCTTT	CAAWDYNKLF	TRGV10	.	TRGJ1	16	-1	-1	13
35	2.5888914366868106E-4	TGTGCCACCCGTTATTATAAGAAACTCTTT	CATRYYKKLF	TRGV8	.	TRGJ1	8	-1	-1	11
35	2.5888914366868106E-4	TGTGCCACCCGCACTAGCAAGAAACTCTTT	CATRTSKKLF	TRGV2	.	TRGJ1	8	-1	-1	18
35	2.5888914366868106E-4	TGTGCCACCTGGGGCCATAAGAAACTCTTT	CATWGHKKLF	TRGV2	.	TRGJ1	12	-1	-1	16
34	2.5149231099243306E-4	TGTGCCTTGTGGGAGGTGCAAGTGGTGTATTATAAGAAACTCTTT	CALWEVQVVYYKKLF	TRGV9	.	TRGJ1	19	-1	-1	27
34	2.5149231099243306E-4	TGTGCCACCTGGGACGGGCCTGTCTTCTATTATAAGAAACTCTTT	CATWDGPVFYYKKLF	TRGV2	.	TRGJ1	23	-1	-1	27
34	2.5149231099243306E-4	TGTGCTGCGTGGGATTATGCCCCTTATTATAAGAAACTCTTT	CAAWDYAPYYKKLF	TRGV10	.	TRGJ1	16	-1	-1	23
34	2.5149231099243306E-4	TGTGCTGCGGTTCCCTATACCACTGGTTGGTTCAAGATATTT	CAAVPYTTGWFKIF	TRGV10	.	TRGJP1	8	-1	-1	15
34	2.5149231099243306E-4	TGTGCTGCGGGGGGGGATACCACTGGTTGGTTCAAGATATTT	CAAGGDTTGWFKIF	TRGV10	.	TRGJP1	12	-1	-1	16
34	2.5149231099243306E-4	TGTGCCTTGTGGGATGATGACTTTTATTATAAGAAACTCTTT	CALWDDDFYYKKLF	TRGV9	.	TRGJ1	13	-1	-1	23
34	2.5149231099243306E-4	TGTGCCTTGTGGGAGGCTCCTACTTATTATAAGAAACTCTTT	CALWEAPTYYKKLF	TRGV9	.	TRGJ1	15	-1	-1	23
34	2.5149231099243306E-4	TGTGCCACCTGGGACGGCCTGAATTATTATAAGAAACTCTTT	CATWDGLNYYKKLF	TRGV2	.	TRGJ1	16	-1	-1	20
34	2.5149231099243306E-4	TGTGCCACCTGGGACGGCCAGGGTGATTGGATCAAGACGTTT	CATWDGQGDWIKTF	TRGV2	.	TRGJP2	16	-1	-1	22
34	2.5149231099243306E-4	TGTGCTGCGTGGGATACAACTGGTTGGTTCAAGATATTT	CAAWDTTGWFKIF	TRGV10	.	TRGJP1	14	-1	-1	13
34	2.5149231099243306E-4	TGTGCCACCTGGGTTTCGAATTATTATAAGAAACTCTTT	CATWVSNYYKKLF	TRGV8	.	TRGJ1	12	-1	-1	14
34	2.5149231099243306E-4	TGTGCCACCTGGGACAGGTGTCGGTTTGGGAAACTCTTT	CATWDRCRFGKLF	TRGV7	.	TRGJ1	17	-1	-1	29
34	2.5149231099243306E-4	TGTGCTGCGTGGGATTATAATAGGAAACTCTTT	CAAWDYNRKLF	TRGV10	.	TRGJ1	16	-1	-1	13
34	2.5149231099243306E-4	TGTGCTGCGTGGGATAGTTGGTTCAAGATATTT	CAAWDSWFKIF	TRGV10	.	TRGJP1	14	-1	-1	16
34	2.5149231099243306E-4	TGTGCCACCTGGTTATATTATAAGAAACTCTTT	CATWLYYKKLF	TRGV7	.	TRGJ1	11	-1	-1	15
34	2.5149231099243306E-4	TGTGCCACCTGGGATGCTCCGGAGAAACTCTTT	CATWDAPEKLF	TRGV8	.	TRGJ1	14	-1	-1	22
34	2.5149231099243306E-4	TGTGCCACCTGGGACGGCGGGGGGAAACTCTTT	CATWDGGGKLF	TRGV2	.	TRGJ2	16	-1	-1	23
34	2.5149231099243306E-4	TGTGCCACCTGGGACGGGCCGTCGAAACTCTTT	CATWDGPSKLF	TRGV2	.	TRGJ1	22	-1	-1	23
34	2.5149231099243306E-4	TGTGCCACCTGGGACTCGGCGAGACTCTTT	CATWDSARLF	TRGV2	.	TRGJ1	14	-1	-1	20
34	2.5149231099243306E-4	TGTGCCACCTGGGACTGGGGGAAACTCTTT	CATWDWGKLF	TRGV2	.	TRGJ1	18	-1	-1	20
34	2.5149231099243306E-4	TGTGCCACCTGGGACGCTAAACTCTTT	CATWDAKLF	TRGV2	.	TRGJ1	15	-1	-1	18
34	2.5149231099243306E-4	TGTGCCACCTGGGCGAAACTCTTT	CATWAKLF	TRGV2	.	TRGJ1	12	-1	-1	14
34	2.5149231099243306E-4	TGTGCCACCTGGGACCATGGGAAACTCTTT	CATWDHGKLF	TRGV3	.	TRGJ1	14	-1	-1	20
34	2.5149231099243306E-4	TGTGCCACACACAGCCATAAGAAACTCTTT	CATHSHKKLF	TRGV3	.	TRGJ1	7	-1	-1	16
34	2.5149231099243306E-4	TGTGCCACCTGCCGCGGGGAACTCTTT	CATCRGELF	TRGV2	.	TRGJ1	10	-1	-1	19
34	2.5149231099243306E-4	TGTGCCACCTGGCCGGAGTCACTCTTT	CATWPESLF	TRGV2	.	TRGJ1	11	-1	-1	20
33	2.44095478316185E-4	TGTGCTGCGTGGCCTTGGGACCTTATGGTGCTTTATTATAAGAAACTCTTT	CAAWPWDLMVLYYKKLF	TRGV10	.	TRGJ1	11	-1	-1	32
33	2.44095478316185E-4	TGTGCTGCGTGGGATTATAGGCTCTGGGGGGATTATTATAAGAAACTCTTT	CAAWDYRLWGDYYKKLF	TRGV10	.	TRGJ1	16	-1	-1	31
33	2.44095478316185E-4	TGTGCCACCTGGGACGGGCACCGGGGTGGTGATTGGATCAAGACGTTT	CATWDGHRGGDWIKTF	TRGV2	.	TRGJP2	22	-1	-1	25
33	2.44095478316185E-4	TGTGCTGCGTGGGATTCGGGTAGTAGTGATTGGATCAAGACGTTT	CAAWDSGSSDWIKTF	TRGV10	.	TRGJP2	15	-1	-1	20
33	2.44095478316185E-4	TGTGCTGCGTGGGATCGGAGGGCCACTGGTTGGTTCAAGATATTT	CAAWDRRATGWFKIF	TRGV10	.	TRGJP1	14	-1	-1	22
33	2.44095478316185E-4	TGTGCCACCTGGGACGGGCCCATTTTTGGGTATAAGAAACTCTTT	CATWDGPIFGYKKLF	TRGV2	.	TRGJ1	20	-1	-1	30
33	2.44095478316185E-4	TGTGCTGCGTGGGTGGGGGGGGGTTATTATAAGAAACTCTTT	CAAWVGGGYYKKLF	TRGV10	.	TRGJ1	12	-1	-1	23
33	2.44095478316185E-4	TGTGCTGCGTGGGATCACTGGAATTATTATAAGAAACTCTTT	CAAWDHWNYYKKLF	TRGV10	.	TRGJ1	17	-1	-1	20
33	2.44095478316185E-4	TGTGCCTTGTCTCAAGAGTTGGGCAAAAAAATCAAGGTATTT	CALSQELGKKIKVF	TRGV9	.	TRGJP	9	-1	-1	12
33	2.44095478316185E-4	TGTGCCACCTGGGACGGGTCGGGGTATTATAAGAAACTCTTT	CATWDGSGYYKKLF	TRGV2	.	TRGJ2	17	-1	-1	24
33	2.44095478316185E-4	TGTGCCACCTGGGACAGGACTAGTGATTGGATCAAGACGTTT	CATWDRTSDWIKTF	TRGV2	.	TRGJP2	17	-1	-1	20
33	2.44095478316185E-4	TGTGCTGCGTGGGTCCCCAAAACTTATAAGAAACTCTTT	CAAWVPKTYKKLF	TRGV10	.	TRGJ1	12	-1	-1	23
33	2.44095478316185E-4	TGTGCTGCGTGGGATTGTAATTATTATAAGAAACTCTTT	CAAWDCNYYKKLF	TRGV10	.	TRGJ1	20	-1	-1	18
33	2.44095478316185E-4	TGTGCTGCGTGGGAACCCACTGGTTGGTTCAAGATATTT	CAAWEPTGWFKIF	TRGV10	.	TRGJP1	13	-1	-1	16
33	2.44095478316185E-4	TGTGCCACCTGGGATTCGAATTATTATAAGAAACTCTTT	CATWDSNYYKKLF	TRGV8	.	TRGJ1	14	-1	-1	13
33	2.44095478316185E-4	TGTGCCACCTGGGACGGGCCTTGTTATAAGAAACTCTTT	CATWDGPCYKKLF	TRGV2	.	TRGJ1	19	-1	-1	20
33	2.44095478316185E-4	TGTGCTGCGTGGGGTCCTTATTATAAGAAACTCTTT	CAAWGPYYKKLF	TRGV10	.	TRGJ2	12	-1	-1	17
33	2.44095478316185E-4	TGTGCTGCGTGGGATTGCCGTTGGTTCAAGATATTT	CAAWDCRWFKIF	TRGV10	.	TRGJP1	15	-1	-1	19
33	2.44095478316185E-4	TGTGCCTTGTGGGCGTGGGGTTGGTTCAAGATATTT	CALWAWGWFKIF	TRGV9	.	TRGJP1	12	-1	-1	18
33	2.44095478316185E-4	TGTGCCACCTGTTGCCAGAGTTATAAGAAACTCTTT	CATCCQSYKKLF	TRGV2	.	TRGJ1	10	-1	-1	20
33	2.44095478316185E-4	TGTGCCACCTGGGGGCATTATTATAAGAAACTCTTT	CATWGHYYKKLF	TRGV8	.	TRGJ1	12	-1	-1	16
33	2.44095478316185E-4	TGTGCCACCTGGGACTGGACCAATAAGAAACTCTTT	CATWDWTNKKLF	TRGV2	.	TRGJ1	20	-1	-1	22
33	2.44095478316185E-4	TGTGCCACCTGGGACAGCCTCCTTAAGAAACTCTTT	CATWDSLLKKLF	TRGV7	.	TRGJ1	19	-1	-1	23
33	2.44095478316185E-4	TGTGCCTTGTGGGAGTACTATAAGAAACTCTTT	CALWEYYKKLF	TRGV9	.	TRGJ1	14	-1	-1	15
33	2.44095478316185E-4	TGTGCCACCTGGGACGGCCAGAAGAAACTCTTT	CATWDGQKKLF	TRGV2	.	TRGJ1	16	-1	-1	21
33	2.44095478316185E-4	TGTGCCACCTGGGACGGGCATGGGAAACTCTTT	CATWDGHGKLF	TRGV2	.	TRGJ1	18	-1	-1	23
33	2.44095478316185E-4	TGTGCCACCTGGGACGGGCAACAGAAACTCTTT	CATWDGQQKLF	TRGV2	.	TRGJ2	18	-1	-1	22
33	2.44095478316185E-4	TGTGCCACCTGGGACGGGGGTGGGAAACTCTTT	CATWDGGGKLF	TRGV2	.	TRGJ1	17	-1	-1	23
33	2.44095478316185E-4	TGTGCCACCTGGGACCGACTCAATCTCTTT	CATWDRLNLF	TRGV3	.	TRGJ1	14	-1	-1	21
33	2.44095478316185E-4	TGTGCCACCCTTCGGGTAGAGAAACTCTTT	CATLRVEKLF	TRGV3	.	TRGJ1	8	-1	-1	19
33	2.44095478316185E-4	TGTGCTGCGTATAAGAAACTCTTT	CAAYKKLF	TRGV10	.	TRGJ1	9	-1	-1	9
33	2.44095478316185E-4	TGTGCCACCTGGGCCCCCGCGAAACTCTTT	CATWAPAKLF	TRGV3	.	TRGJ1	12	-1	-1	20
32	2.3669864563993697E-4	TGTGCTGCGTGGGATTACAACGGGTCAGATCGGGAATATTATAAGAAACTCTTT	CAAWDYNGSDREYYKKLF	TRGV10	.	TRGJ1	17	-1	-1	33
32	2.3669864563993697E-4	TGTGCCACCTGGGATAAAGACTCGGCTGATTATTATAAGAAACTCTTT	CATWDKDSADYYKKLF	TRGV8	.	TRGJ1	15	-1	-1	28
32	2.3669864563993697E-4	TGTGCTGCGTGGGAGCAAGGGGGGCATTATTATAAGAAACTCTTT	CAAWEQGGHYYKKLF	TRGV10	.	TRGJ1	13	-1	-1	25
32	2.3669864563993697E-4	TGTGCCACCTTTGAAAATTCCAAGAATTATTATAAGAAACTCTTT	CATFENSKNYYKKLF	TRGV2	.	TRGJ1	9	-1	-1	23
32	2.3669864563993697E-4	TGTGCTGCGTGGGTCGGGCTTCTTTATTATAAGAAACTCTTT	CAAWVGLLYYKKLF	TRGV10	.	TRGJ1	12	-1	-1	23
32	2.3669864563993697E-4	TGTGCTGCGTGGGATGGGGGAGCGGGGTATAAGAAACTCTTT	CAAWDGGAGYKKLF	TRGV10	.	TRGJ1	14	-1	-1	27
32	2.3669864563993697E-4	TGTGCTGCGTGGGATAATACCACTGGTTGGTTCAAGATATTT	CAAWDNTTGWFKIF	TRGV10	.	TRGJP1	14	-1	-1	8
32	2.3669864563993697E-4	TGTGCCACCTGGGAACATCCGGGGGATTATAAGAAACTCTTT	CATWEHPGDYKKLF	TRGV8	.	TRGJ1	13	-1	-1	25
32	2.3669864563993697E-4	TGTGCTGCGTGGGCTAGGAATTATTATAAGAAACTCTTT	CAAWARNYYKKLF	TRGV10	.	TRGJ1	12	-1	-1	17
32	2.3669864563993697E-4	TGTGCTGCGTGGGATTTGGGGGATTGGTTCAAGATATTT	CAAWDLGDWFKIF	TRGV10	.	TRGJP1	15	-1	-1	23
32	2.3669864563993697E-4	TGTGCCACCTGGGATCGGGGCCGGGCGGGGAAACTCTTT	CATWDRGRAGKLF	TRGV2	.	TRGJ1	22	-1	-1	29
32	2.3669864563993697E-4	TGTGCCACCTGGGACGGGCCGGGAGATAAGAAACTCTTT	CATWDGPGDKKLF	TRGV2	.	TRGJ1	19	-1	-1	25
32	2.3669864563993697E-4	TGTGCTGCGGGGGGGGGTTATTATAAGAAACTCTTT	CAAGGGYYKKLF	TRGV10	.	TRGJ1	12	-1	-1	17
32	2.3669864563993697E-4	TGTGCCACCTGGGGGGGTTATTATAAGAAACTCTTT	CATWGGYYKKLF	TRGV8	.	TRGJ1	12	-1	-1	17
32	2.3669864563993697E-4	TGTGCCACCTGGGACATCCTCCGTAAGAAACTCTTT	CATWDILRKKLF	TRGV2	.	TRGJ1	14	-1	-1	23
32	2.3669864563993697E-4	TGTGCCACCTGGGACGGGCTTGGGAAACTCTTT	CATWDGLGKLF	TRGV2	.	TRGJ1	18	-1	-1	23
32	2.3669864563993697E-4	TGTGCCACCTGGGAATATTATAAGAAACTCTTT	CATWEYYKKLF	TRGV2	.	TRGJ1	13	-1	-1	12
32	2.3669864563993697E-4	TGTGCCACCTGGAAATATTATAAGAAACTCTTT	CATWKYYKKLF	TRGV2	.	TRGJ1	11	-1	-1	11
32	2.3669864563993697E-4	TGTGCCACCTTCTGGATTAAGAAACTCTTT	CATFWIKKLF	TRGV7	.	TRGJ1	9	-1	-1	17
32	2.3669864563993697E-4	TGTGCCACCCGTGGGAAACTCTTT	CATRGKLF	TRGV2	.	TRGJ1	15	-1	-1	14
32	2.3669864563993697E-4	TGTGCCACCTCCCCCAAGAAACTCTTT	CATSPKKLF	TRGV2	.	TRGJ1	9	-1	-1	15
32	2.3669864563993697E-4	TGTGCCACCTGGGATTCTGGACTCTTT	CATWDSGLF	TRGV7	.	TRGJ1	13	-1	-1	20
32	2.3669864563993697E-4	TGTGCCACCTGGGCCGGTAAGAAACTCTTT	CATWAGKKLF	TRGV3	.	TRGJ1	12	-1	-1	17
31	2.2930181296368894E-4	TGTGCTGCGTGGGATTCGTCCTGCTGTGGGGTTTTGTATTATAAGAAACTCTTT	CAAWDSSCCGVLYYKKLF	TRGV10	.	TRGJ1	18	-1	-1	36
31	2.2930181296368894E-4	TGTGCTGCGTGGGATTATATCCCCCCCAAGAATTATTATAAGAAACTCTTT	CAAWDYIPPKNYYKKLF	TRGV10	.	TRGJ1	16	-1	-1	29
31	2.2930181296368894E-4	TGTGCTGCGTGGGATATATTCCCTGGGACTTATTATAAGAAACTCTTT	CAAWDIFPGTYYKKLF	TRGV10	.	TRGJ1	14	-1	-1	26
31	2.2930181296368894E-4	TGTGCCACCTGGGACAGTCTCGTCAGTAGTGATTGGATCAAGACGTTT	CATWDSLVSSDWIKTF	TRGV7	.	TRGJP2	16	-1	-1	24
31	2.2930181296368894E-4	TGTGCTGCGTGGGGAATCCGCCCAAATTATTATAAGAAACTCTTT	CAAWGIRPNYYKKLF	TRGV10	.	TRGJ1	12	-1	-1	24
31	2.2930181296368894E-4	TGTGCTGCGTGGGATTGGATTTCGAATTATTATAAGAAACTCTTT	CAAWDWISNYYKKLF	TRGV10	.	TRGJ1	15	-1	-1	20
31	2.2930181296368894E-4	TGTGCTGCGTGGGATGGGGCTACCACTGGTTGGTTCAAGATATTT	CAAWDGATTGWFKIF	TRGV10	.	TRGJP1	14	-1	-1	20
31	2.2930181296368894E-4	TGTGCCTTGTGGGATATTGAGGCGAATTATTATAAGAAACTCTTT	CALWDIEANYYKKLF	TRGV9	.	TRGJ1	13	-1	-1	22
31	2.2930181296368894E-4	TGTGCCACCTGGGATGAGGGCCGGAATTATTATAAGAAACTCTTT	CATWDEGRNYYKKLF	TRGV2	.	TRGJ1	13	-1	-1	23
31	2.2930181296368894E-4	TGTGCCACCTGGGAGGTTGGGAGTAGTGATTGGATCAAGACGTTT	CATWEVGSSDWIKTF	TRGV2	.	TRGJP2	13	-1	-1	21
31	2.2930181296368894E-4	TGTGCTGCGTGGGACCGCCCGAATTATTATAAGAAACTCTTT	CAAWDRPNYYKKLF	TRGV10	.	TRGJ1	13	-1	-1	19
31	2.2930181296368894E-4	TGTGCTGCGTGGGAGTATACCACTGGTTGGTTCAAGATATTT	CAAWEYTTGWFKIF	TRGV10	.	TRGJP1	16	-1	-1	8
31	2.2930181296368894E-4	TGTGCCTTGTGGGACCCCAAGAGTGGTTATAAGAAACTCTTT	CALWDPKSGYKKLF	TRGV9	.	TRGJ1	13	-1	-1	26
31	2.2930181296368894E-4	TGTGCCTTGTGGGAGGTGCTCTTATTAGATAAGAAACTCTTT	CALWEVLLLDKKLF	TRGV9	.	TRGJ1	18	-1	-1	21
31	2.2930181296368894E-4	TGTGCCTTGTGGGAGGACGAAAATTATTATAAGAAACTCTTT	CALWEDENYYKKLF	TRGV9	.	TRGJ1	15	-1	-1	21
31	2.2930181296368894E-4	TGTGCTGCGTGGGCCTCCACTGGTTGGTTCAAGATATTT	CAAWASTGWFKIF	TRGV10	.	TRGJP1	12	-1	-1	16
31	2.2930181296368894E-4	TGTGCCACCTGGGACGGGCATGGTTATAAGAAACTCTTT	CATWDGHGYKKLF	TRGV2	.	TRGJ1	18	-1	-1	23
31	2.2930181296368894E-4	TGTGCTGCGTGGGATTTGGATTATAAGAAACTCTTT	CAAWDLDYKKLF	TRGV10	.	TRGJ1	15	-1	-1	19
31	2.2930181296368894E-4	TGTGCTGCGTGGGATATATATTATAAGAAACTCTTT	CAAWDIYYKKLF	TRGV10	.	TRGJ1	14	-1	-1	18
31	2.2930181296368894E-4	TGTGCTGCGTGGGACACTGGTTGGTTCAAGATATTT	CAAWDTGWFKIF	TRGV10	.	TRGJP1	13	-1	-1	14
31	2.2930181296368894E-4	TGTGCCTTGTGGGAGGTGGAGGGGCCAGAACTCTTT	CALWEVEGPELF	TRGV9	.	TRGJ1	17	-1	-1	28
31	2.2930181296368894E-4	TGTGCCACCTGGGACGGGCCCGTGGAGAAACTCTTT	CATWDGPVEKLF	TRGV2	.	TRGJ1	22	-1	-1	25
31	2.2930181296368894E-4	TGTGCCACCTGGGACGGGCCAGACATCCCACTCTTT	CATWDGPDIPLF	TRGV2	.	TRGJ1	19	-1	-1	29
31	2.2930181296368894E-4	TGTGCCACCTGGGACAGCTATTATAAGAAACTCTTT	CATWDSYYKKLF	TRGV3	.	TRGJ1	16	-1	-1	18
31	2.2930181296368894E-4	TGTGCCACCTGGGACAGGCCTGTTAAGAAACTCTTT	CATWDRPVKKLF	TRGV3	.	TRGJ1	22	-1	-1	23
31	2.2930181296368894E-4	TGTGCCACCTGGGACAGGCCATTTAAGAAACTCTTT	CATWDRPFKKLF	TRGV7	.	TRGJ1	19	-1	-1	20
31	2.2930181296368894E-4	TGTGCCACCTGGCATACGCAGGAGAAACTCTTT	CATWHTQEKLF	TRGV2	.	TRGJ1	11	-1	-1	22
31	2.2930181296368894E-4	TGTGCCACCTGGGGTCGTCCAGGGAAACTCTTT	CATWGRPGKLF	TRGV8	.	TRGJ1	12	-1	-1	23
31	2.2930181296368894E-4	TGTGCCACCTGGGACAGTAAGGAGAAACTCTTT	CATWDSKEKLF	TRGV7	.	TRGJ1	16	-1	-1	22
31	2.2930181296368894E-4	TGTGCCACGTGCGGGGGGAAACTCTTT	CATCGGKLF	TRGV7	.	TRGJ1	10	-1	-1	17
31	2.2930181296368894E-4	TGTGCCCCGATCCTCTTT	CAPILF	TRGV8	.	TRGJ1	5	-1	-1	12
31	2.2930181296368894E-4	TGTGCTGCGTGGGCATATTATAAGAAACTCTTT	CAAWAYYKKLF	TRGV10	.	TRGJ1	12	-1	-1	15
31	2.2930181296368894E-4	TGTGCCACCTGGGACAGGCTCAGGAAACTCTTT	CATWDRLRKLF	TRGV3	.	TRGJ1	18	-1	-1	23
30	2.219049802874409E-4	TGTGCTGCGTGGACACCTAAGGGGACATTCACGAATTATTATAAGAAACTCTTT	CAAWTPKGTFTNYYKKLF	TRGV10	.	TRGJ1	11	-1	-1	31
30	2.219049802874409E-4	TGTGCTGCGTGGGATTATAAGGCCAGGCCTGGTTGGTTCAAGATATTT	CAAWDYKARPGWFKIF	TRGV10	.	TRGJP1	16	-1	-1	28
30	2.219049802874409E-4	TGTGCCACCTGGGACGGGCACCTTTGTAGTGATTGGATCAAGACGTTT	CATWDGHLCSDWIKTF	TRGV2	.	TRGJP2	18	-1	-1	25
30	2.219049802874409E-4	TGTGCTGCGTGGGATTTCGGAGCCACTGGTTGGTTCAAGATATTT	CAAWDFGATGWFKIF	TRGV10	.	TRGJP1	18	-1	-1	22
30	2.219049802874409E-4	TGTGCTGCGTGGGATTATAAAATGGATTATTATAAGAAACTCTTT	CAAWDYKMDYYKKLF	TRGV10	.	TRGJ1	16	-1	-1	14
30	2.219049802874409E-4	TGTGCTGCGTGGGACCGCACCCGTCCTTATTATAAGAAACTCTTT	CAAWDRTRPYYKKLF	TRGV10	.	TRGJ1	13	-1	-1	26
30	2.219049802874409E-4	TGTGCTGCGTGGGATTATGCCCTTGGTTGGTTCAAGATATTT	CAAWDYALGWFKIF	TRGV10	.	TRGJP1	16	-1	-1	8
30	2.219049802874409E-4	TGTGCTGCGTGGGACTTTTCCTCTTATTATAAGAAACTCTTT	CAAWDFSSYYKKLF	TRGV10	.	TRGJ1	13	-1	-1	23
30	2.219049802874409E-4	TGTGCCTTGTGGGAGGTGCATCCTTATTATAAGAAACTCTTT	CALWEVHPYYKKLF	TRGV9	.	TRGJ1	23	-1	-1	23
30	2.219049802874409E-4	TGTGCCTTGTGGGAGGAGGCGAATTATTATAAGAAACTCTTT	CALWEEANYYKKLF	TRGV9	.	TRGJ1	15	-1	-1	19
30	2.219049802874409E-4	TGTGCCACCTGGGTCCAGGATCCTTTAAATAAGAAACTCTTT	CATWVQDPLNKKLF	TRGV3	.	TRGJ1	12	-1	-1	28
30	2.219049802874409E-4	TGTGCCACCTGGGACGAGCAGGTCTTCTGGGGGAAACTCTTT	CATWDEQVFWGKLF	TRGV2	.	TRGJ1	18	-1	-1	32
30	2.219049802874409E-4	TGTGCCACCTGGGAACTCGGGGCCCTTTATAAGAAACTCTTT	CATWELGALYKKLF	TRGV2	.	TRGJ1	13	-1	-1	26
30	2.219049802874409E-4	TGTGCTGCGTGGGATTGTCGAGATTATAAGAAACTCTTT	CAAWDCRDYKKLF	TRGV10	.	TRGJ1	15	-1	-1	22
30	2.219049802874409E-4	TGTGCTGCGTGGACTCTAAATTATTATAAGAAACTCTTT	CAAWTLNYYKKLF	TRGV10	.	TRGJ1	11	-1	-1	18
30	2.219049802874409E-4	TGTGCCACCTGGGATAGGCGGGCGGGCCAGAAACTCTTT	CATWDRRAGQKLF	TRGV8	.	TRGJ1	18	-1	-1	28
30	2.219049802874409E-4	TGTGCTGCGTGGGTCGTTTATTATAAGAAACTCTTT	CAAWVVYYKKLF	TRGV10	.	TRGJ1	12	-1	-1	17
30	2.219049802874409E-4	TGTGCCTTGTGGGGGTCTTATTATAAGAAACTCTTT	CALWGSYYKKLF	TRGV9	.	TRGJ1	15	-1	-1	17
30	2.219049802874409E-4	TGTGCCTTGTGGGAGGTGGCCTATAAGAAACTCTTT	CALWEVAYKKLF	TRGV9	.	TRGJ1	17	-1	-1	21
30	2.219049802874409E-4	TGTGCCACCTGGGGTAATTATTATAAGAAACTCTTT	CATWGNYYKKLF	TRGV8	.	TRGJ1	15	-1	-1	15
30	2.219049802874409E-4	TGTGCCACCTGGGACGGTCGATCCCCCCCCCTCTTT	CATWDGRSPPLF	TRGV2	.	TRGJ1	16	-1	-1	30
30	2.219049802874409E-4	TGTGCCACCTGGGACGGGCCTTGGGAGAAACTCTTT	CATWDGPWEKLF	TRGV2	.	TRGJ1	19	-1	-1	25
30	2.219049802874409E-4	TGTGCCACCTGGGACGGGGATTGGATCAAGACGTTT	CATWDGDWIKTF	TRGV2	.	TRGJP2	17	-1	-1	18
30	2.219049802874409E-4	TGTGCCACCTGGGAACGTGATTATAAGAAACTCTTT	CATWERDYKKLF	TRGV2	.	TRGJ1	13	-1	-1	19
30	2.219049802874409E-4	TGTGCCACCTGGGACATTGGCGGGAAACTCTTT	CATWDIGGKLF	TRGV3	.	TRGJ1	15	-1	-1	23
30	2.219049802874409E-4	TGTGCCACCTGGAATGCCTTTAAGAAACTCTTT	CATWNAFKKLF	TRGV2	.	TRGJ1	11	-1	-1	20
30	2.219049802874409E-4	TGTGCCACCTCAGAAGGGGTGAAACTCTTT	CATSEGVKLF	TRGV2	.	TRGJ1	9	-1	-1	20
30	2.219049802874409E-4	TGTGCCACCTGGGACAAATGGAAACTCTTT	CATWDKWKLF	TRGV2	.	TRGJ1	14	-1	-1	20
30	2.219049802874409E-4	TGTGCCAAACTCTTT	CAKLF	TRGV8	.	TRGJ1	6	-1	-1	6
30	2.219049802874409E-4	TGTGCCACCTGGGACGGGCTCGGGAAACTCTTT	CATWDGLGKLF	TRGV2	.	TRGJ1	21	-1	-1	23
30	2.219049802874409E-4	TGTGCCACCTGGGACACCTATAAGAAACTCTTT	CATWDTYKKLF	TRGV3	.	TRGJ1	15	-1	-1	18
30	2.219049802874409E-4	TGTGCCACACCCGCACGGTATAAGAAACTCTTT	CATPARYKKLF	TRGV7	.	TRGJ1	7	-1	-1	18
30	2.219049802874409E-4	TGTGCCACCTGGGACTATAAGAAACTCTTT	CATWDYKKLF	TRGV2	.	TRGJ1	14	-1	-1	15
30	2.219049802874409E-4	TGTGCCACCTGGGACGGGCCGGGGAAACTCTTT	CATWDGPGKLF	TRGV2	.	TRGJ1	19	-1	-1	23
30	2.219049802874409E-4	TGTGCTGATTTTAGGTTCAAGATATTT	CADFRFKIF	TRGV10	.	TRGJP1	6	-1	-1	13
30	2.219049802874409E-4	TGTGCCACCTGGGACGGGCTCGAGAAACTCTTT	CATWDGLEKLF	TRGV2	.	TRGJ1	21	-1	-1	22
29	2.1450814761119288E-4	TGTGCTGCGTGGGATTCCATCCGTCATACCACTGGTTGGTTCAAGATATTT	CAAWDSIRHTTGWFKIF	TRGV10	.	TRGJP1	15	-1	-1	25
29	2.1450814761119288E-4	TGTGCTGCGTGGGTCCCCCTGGATTATTATTATAAGAAACTCTTT	CAAWVPLDYYYKKLF	TRGV10	.	TRGJ1	12	-1	-1	25
29	2.1450814761119288E-4	TGTGCCTTGTGGGAGGTGACGGTCTCGGTTTGGTTCAAGATATTT	CALWEVTVSVWFKIF	TRGV9	.	TRGJP1	17	-1	-1	29
29	2.1450814761119288E-4	TGTGCCACCTGGGACGGTACCAGTAGTGATTGGATCAAGACGTTT	CATWDGTSSDWIKTF	TRGV2	.	TRGJP2	16	-1	-1	21
29	2.1450814761119288E-4	TGTGCCACCTGGGACGGACAGAAACTTTATTATAAGAAACTCTTT	CATWDGQKLYYKKLF	TRGV2	.	TRGJ1	16	-1	-1	26
29	2.1450814761119288E-4	TGTGCTGCGTGGGCCCCGTACGACGTTTGGTTCAAGATATTT	CAAWAPYDVWFKIF	TRGV10	.	TRGJP1	12	-1	-1	26
29	2.1450814761119288E-4	TGTGCTGCGTGGGATTACCCTTATTATTATAAGAAACTCTTT	CAAWDYPYYYKKLF	TRGV10	.	TRGJ1	17	-1	-1	22
29	2.1450814761119288E-4	TGTGCTGCGTGGGAATCTACCACTGGTTGGTTCAAGATATTT	CAAWESTTGWFKIF	TRGV10	.	TRGJP1	13	-1	-1	11
29	2.1450814761119288E-4	TGTGCCACCTGGGACGGCCAACACATTTTAGAGAAACTCTTT	CATWDGQHILEKLF	TRGV2	.	TRGJ1	16	-1	-1	24
29	2.1450814761119288E-4	TGTGCCACCTGGGACGGGCCCACGCGGGGTAAGAAACTCTTT	CATWDGPTRGKKLF	TRGV2	.	TRGJ1	20	-1	-1	29
29	2.1450814761119288E-4	TGTGCTGCGTGCCTCTTAGATTATTATAAGAAACTCTTT	CAACLLDYYKKLF	TRGV10	.	TRGJ1	10	-1	-1	19
29	2.1450814761119288E-4	TGTGCTGCGTGGGATTTTCTTGGTTGGTTCAAGATATTT	CAAWDFLGWFKIF	TRGV10	.	TRGJP1	15	-1	-1	20
29	2.1450814761119288E-4	TGTGCCACCTGGGATACGAATTATTATAAGAAACTCTTT	CATWDTNYYKKLF	TRGV8	.	TRGJ1	15	-1	-1	13
29	2.1450814761119288E-4	TGTGCCACCTGGGATAGGCCGAGTTATAAGAAACTCTTT	CATWDRPSYKKLF	TRGV8	.	TRGJ1	19	-1	-1	23
29	2.1450814761119288E-4	TGTGCCACCTGGGACCCAAATTATTATAAGAAACTCTTT	CATWDPNYYKKLF	TRGV8	.	TRGJ1	13	-1	-1	18
29	2.1450814761119288E-4	TGTGCCACCTGGGACGGGCTTAATTATAAGAAACTCTTT	CATWDGLNYKKLF	TRGV2	.	TRGJ1	18	-1	-1	22
29	2.1450814761119288E-4	TGTGCTGCGTGGGGTAATTATTATAAGAAACTCTTT	CAAWGNYYKKLF	TRGV10	.	TRGJ1	12	-1	-1	15
29	2.1450814761119288E-4	TGTGCTGCGTGGAGTGGGGGTTGGTTCAAGATATTT	CAAWSGGWFKIF	TRGV10	.	TRGJP1	11	-1	-1	18
29	2.1450814761119288E-4	TGTGCCACCTGGGACGTTCGTTTGATCAAGACGTTT	CATWDVRLIKTF	TRGV2	.	TRGJP2	15	-1	-1	20
29	2.1450814761119288E-4	TGTGCCACCTGGGACGGGCCCTATAAGAAACTCTTT	CATWDGPYKKLF	TRGV2	.	TRGJ1	20	-1	-1	21
29	2.1450814761119288E-4	TGTGCCACCTGGGACAGGCCCGAGGAGAAACTCTTT	CATWDRPEEKLF	TRGV3	.	TRGJ1	19	-1	-1	25
29	2.1450814761119288E-4	TGTGCCACCTGGGATAGCCCGCGGAAACTCTTT	CATWDSPRKLF	TRGV8	.	TRGJ1	19	-1	-1	23
29	2.1450814761119288E-4	TGTGCTTCAATTTGGTTCAAGATATTT	CASIWFKIF	TRGV10	.	TRGJP1	5	-1	-1	11
29	2.1450814761119288E-4	TGTGCCACAACATATAAGAAACTCTTT	CATTYKKLF	TRGV8	.	TRGJ1	7	-1	-1	12
29	2.1450814761119288E-4	TGTGCCACCGCCGAGAAACTCTTT	CATAEKLF	TRGV2	.	TRGJ1	8	-1	-1	13
29	2.1450814761119288E-4	TACCCCAAGAAACTCTTT	YPKKLF	TRGV2	.	TRGJ1	0	-1	-1	6
29	2.1450814761119288E-4	TGTGCCACCTGGGACCACCCCAAACTCTTT	CATWDHPKLF	TRGV7	.	TRGJ1	14	-1	-1	21
29	2.1450814761119288E-4	TGTGCCACCTGGGATGGGAAACTCTTT	CATWDGKLF	TRGV8	.	TRGJ1	17	-1	-1	17
29	2.1450814761119288E-4	TGTGCTGCGTGGGGAAATTATTATAAGAAACTCTTT	CAAWGNYYKKLF	TRGV10	.	TRGJ1	12	-1	-1	15
29	2.1450814761119288E-4	TGTGCCACCTGGGACAGGCAACCTGAACTCTTT	CATWDRQPELF	TRGV7	.	TRGJ1	18	-1	-1	25
28	2.0711131493494485E-4	TGTGCTGCGTGGACAATAACCTGGGTCAGGAATTATTATAAGAAACTCTTT	CAAWTITWVRNYYKKLF	TRGV10	.	TRGJ1	11	-1	-1	29
28	2.0711131493494485E-4	TGTGCTGCGTGGGATTACCCTCTCCGGAATTATTATAAGAAACTCTTT	CAAWDYPLRNYYKKLF	TRGV10	.	TRGJ1	17	-1	-1	26
28	2.0711131493494485E-4	TGTGCCTTGTGGGACTACCCCGAATTTTATTATAAGAAACTCTTT	CALWDYPEFYYKKLF	TRGV9	.	TRGJ1	13	-1	-1	26
28	2.0711131493494485E-4	TGTGCCACCTGGGACAGGCTTTTTCGCTATTATAAGAAACTCTTT	CATWDRLFRYYKKLF	TRGV7	.	TRGJ1	18	-1	-1	27
28	2.0711131493494485E-4	TGTGCCACCTGGGACGGGCTGAGTGTGGTCAAGAAACTCTTT	CATWDGLSVVKKLF	TRGV2	.	TRGJ1	18	-1	-1	30
28	2.0711131493494485E-4	TGTGCCACCTGGGACGGGCTAAATTATTATAAGAAACTCTTT	CATWDGLNYYKKLF	TRGV2	.	TRGJ1	18	-1	-1	21
28	2.0711131493494485E-4	TGTGCCACCTGGGACGGGCAGCGTGGTTATAAGAAACTCTTT	CATWDGQRGYKKLF	TRGV2	.	TRGJ1	18	-1	-1	26
28	2.0711131493494485E-4	TGTGCCACCTGGGACGAGAGTAGTGATTGGATCAAGACGTTT	CATWDESSDWIKTF	TRGV2	.	TRGJP2	15	-1	-1	18
28	2.0711131493494485E-4	TGTGCCACCTGGGACAGGCCGGCGGGTTATAAGAAACTCTTT	CATWDRPAGYKKLF	TRGV3	.	TRGJ1	19	-1	-1	26
28	2.0711131493494485E-4	TGTGCCACCTGGGAGATACGTAGTGATTGGATCAAGACGTTT	CATWEIRSDWIKTF	TRGV2	.	TRGJP2	13	-1	-1	15
28	2.0711131493494485E-4	TGTGCTGCGTGGGATTCCCTTTATTATAAGAAACTCTTT	CAAWDSLYYKKLF	TRGV10	.	TRGJ1	15	-1	-1	20
28	2.0711131493494485E-4	TGTGCTGCGTGGGATTCCACTGGTTGGTTCAAGATATTT	CAAWDSTGWFKIF	TRGV10	.	TRGJP1	15	-1	-1	8
28	2.0711131493494485E-4	TGTGCCTTGTGGGAGGGCTTTTATTATAAGAAACTCTTT	CALWEGFYYKKLF	TRGV9	.	TRGJ1	15	-1	-1	20
28	2.0711131493494485E-4	TGTGCCACCTGGGATCGCCTTGCCGATAAGAAACTCTTT	CATWDRLADKKLF	TRGV8	.	TRGJ1	14	-1	-1	25
28	2.0711131493494485E-4	TGTGCCACCTGGGACGGGCGGGATTATAAGAAACTCTTT	CATWDGRDYKKLF	TRGV2	.	TRGJ1	18	-1	-1	22
28	2.0711131493494485E-4	TGTGCCACCTGGGACGGGCGAGGATATAAGAAACTCTTT	CATWDGRGYKKLF	TRGV2	.	TRGJ1	18	-1	-1	24
28	2.0711131493494485E-4	TGTGCCACCTGGGACGGGCACGATTGGATCAAGACGTTT	CATWDGHDWIKTF	TRGV2	.	TRGJP2	21	-1	-1	21
28	2.0711131493494485E-4	TGTTCCCCCCCCATTCCCCTAAATAAGAAACTCTTT	CSPPIPLNKKLF	TRGV10	.	TRGJ1	2	-1	-1	22
28	2.0711131493494485E-4	TGTGCTGCGTCTCTCTTTTATTATAAGAAACTCTTT	CAASLFYYKKLF	TRGV10	.	TRGJ1	9	-1	-1	17
28	2.0711131493494485E-4	TGTGCCACCTGGGATATCTTCCCAAAGAAACTCTTT	CATWDIFPKKLF	TRGV8	.	TRGJ1	15	-1	-1	24
28	2.0711131493494485E-4	TGTGCCACCTGGGACGGTGGTTATAAGAAACTCTTT	CATWDGGYKKLF	TRGV2	.	TRGJ1	16	-1	-1	20
28	2.0711131493494485E-4	TGTGCCACCTGGGACGGCCAGGGGAAGAAACTCTTT	CATWDGQGKKLF	TRGV2	.	TRGJ1	16	-1	-1	24
28	2.0711131493494485E-4	TGTGCCACCTGGGACGGGCTGGGGAAGAAACTCTTT	CATWDGLGKKLF	TRGV2	.	TRGJ1	18	-1	-1	24
28	2.0711131493494485E-4	TGTGCCACCTGGGACGGGCCGGGTAAGAAACTCTTT	CATWDGPGKKLF	TRGV2	.	TRGJ1	19	-1	-1	23
28	2.0711131493494485E-4	TGTGCCACCTGGGACGGGCCATTTAAGAAACTCTTT	CATWDGPFKKLF	TRGV2	.	TRGJ1	19	-1	-1	20
28	2.0711131493494485E-4	TGTGCCACCTGGGGCTGGGGGGAGAAACTCTTT	CATWGWGEKLF	TRGV3	.	TRGJ1	12	-1	-1	22
28	2.0711131493494485E-4	TGTGCCACCTGGGACATTAGGGAGAAACTCTTT	CATWDIREKLF	TRGV7	.	TRGJ1	15	-1	-1	22
28	2.0711131493494485E-4	TGTGCCACCTGGGATAATGGGAAACTCTTT	CATWDNGKLF	TRGV8	.	TRGJ1	15	-1	-1	20
28	2.0711131493494485E-4	TGTGCCACCTGGGACCCGAACTCACTCTTT	CATWDPNSLF	TRGV7	.	TRGJ1	14	-1	-1	23
28	2.0711131493494485E-4	TGTGCCACCCTTCGAGGTAAGAAACTCTTT	CATLRGKKLF	TRGV2	.	TRGJ1	8	-1	-1	17
28	2.0711131493494485E-4	TGTGCCACCTGGGAAGGGAAACTCTTT	CATWEGKLF	TRGV2	.	TRGJ1	17	-1	-1	17
28	2.0711131493494485E-4	TGTGCCACCTCTAAGAAACTCTTT	CATSKKLF	TRGV2	.	TRGJ1	9	-1	-1	11
28	2.0711131493494485E-4	TGTGCCACCTGGGAGAAACTCTTT	CATWEKLF	TRGV3	.	TRGJ1	13	-1	-1	13
28	2.0711131493494485E-4	TGTGCTGCGTGGGGCACTGGTTGGTTCAAGATATTT	CAAWGTGWFKIF	TRGV10	.	TRGJP1	12	-1	-1	14
28	2.0711131493494485E-4	TGTGCCACCTGGGTCTGTGCTTATAAGAAACTCTTT	CATWVCAYKKLF	TRGV8	.	TRGJ1	12	-1	-1	20
28	2.0711131493494485E-4	TGTGCCACCTGGGACGGGAAAGGGGAGAAACTCTTT	CATWDGKGEKLF	TRGV2	.	TRGJ1	17	-1	-1	25
28	2.0711131493494485E-4	TGTGCCACCTGGATACAGAATGGGAAGAAACTCTTT	CATWIQNGKKLF	TRGV8	.	TRGJ1	14	-1	-1	24
28	2.0711131493494485E-4	TGTGCCACCTGGGATAAAGAGGAGAAACTCTTT	CATWDKEEKLF	TRGV8	.	TRGJ1	15	-1	-1	22
28	2.0711131493494485E-4	TGTGCCACCTGGGACGGTAATAAGAAACTCTTT	CATWDGNKKLF	TRGV2	.	TRGJ2	16	-1	-1	19
28	2.0711131493494485E-4	TGTGCCACCTGGGACATTGATGAGAAACTCTTT	CATWDIDEKLF	TRGV7	.	TRGJ1	15	-1	-1	15
28	2.0711131493494485E-4	TGTGCCACCTGGGACCTGTCCGATAAGAAACTCTTT	CATWDLSDKKLF	TRGV2	.	TRGJ1	14	-1	-1	22
28	2.0711131493494485E-4	TGTGCCACCTGGGACAGGCCTGGTAAGAAACTCTTT	CATWDRPGKKLF	TRGV3	.	TRGJ1	21	-1	-1	23
28	2.0711131493494485E-4	TGTGCCACCTGGGACACAGCAGAGAAACTCTTT	CATWDTAEKLF	TRGV7	.	TRGJ1	15	-1	-1	22
28	2.0711131493494485E-4	TGTGCCACCTGGGACCGCCGAGAATATAAGAAACTCTTT	CATWDRREYKKLF	TRGV7	.	TRGJ1	14	-1	-1	24
27	1.9971448225869682E-4	TGTGCCGTATTCGGTCGGGTCGTGGGATTAATGAGGCCCCTAAATTATTATAAGAAACTCTTT	CAVFGRVVGLMRPLNYYKKLF	TRGV10	.	TRGJ1	4	-1	-1	42
27	1.9971448225869682E-4	TGTGCCACCTGGGACGGGCCTTTGGGTAGTAGTGATTGGATCAAGACGTTT	CATWDGPLGSSDWIKTF	TRGV2	.	TRGJP2	19	-1	-1	26
27	1.9971448225869682E-4	TGTGCTGCGTGGGATTCTCACCGGGAGAAGAATTGGTTCAAGATATTT	CAAWDSHREKNWFKIF	TRGV10	.	TRGJP1	15	-1	-1	32
27	1.9971448225869682E-4	TGTGCTGCGTGGGAAACTCCGAATAGTGATTGGATCAAGACGTTT	CAAWETPNSDWIKTF	TRGV10	.	TRGJP2	13	-1	-1	23
27	1.9971448225869682E-4	TGTGCCTTGTGGGAGGTCGCACAGGCTGGTTGGTTCAAGATATTT	CALWEVAQAGWFKIF	TRGV9	.	TRGJP1	21	-1	-1	25
27	1.9971448225869682E-4	TGTGCCACCTGGGACGCCGATAGTAGTGATTGGATCAAGACGTTT	CATWDADSSDWIKTF	TRGV2	.	TRGJP2	15	-1	-1	19
27	1.9971448225869682E-4	TGTGCCACCTGGGACGGCCCTTCAACGTCGTATAAGAAACTCTTT	CATWDGPSTSYKKLF	TRGV2	.	TRGJ1	22	-1	-1	30
27	1.9971448225869682E-4	TGTGCCACCTGGGACGGCCGGAATAGTGATTGGATCAAGACGTTT	CATWDGRNSDWIKTF	TRGV2	.	TRGJP2	16	-1	-1	23
27	1.9971448225869682E-4	TGTGCCACCTGGGACGGGCCGAGTAGTGATTGGATCAAGACGTTT	CATWDGPSSDWIKTF	TRGV2	.	TRGJP2	19	-1	-1	21
27	1.9971448225869682E-4	TGTGCCACCTGGGACAGGCCGGGTAGTGATTGGATCAAGACGTTT	CATWDRPGSDWIKTF	TRGV3	.	TRGJP2	19	-1	-1	22
27	1.9971448225869682E-4	TGTGCCACCTGGGACGCCCGTAGTGATTGGATCAAGACGTTT	CATWDARSDWIKTF	TRGV2	.	TRGJP2	20	-1	-1	19
27	1.9971448225869682E-4	TGTGCCACCTGGGACGGGCCAGGTGATTGGATCAAGACGTTT	CATWDGPGDWIKTF	TRGV2	.	TRGJP2	19	-1	-1	22
27	1.9971448225869682E-4	TGTGCCACCTGGGGCAGGACCGCCATAGTGAAACTCTTT	CATWGRTAIVKLF	TRGV5P	.	TRGJ1	23	-1	-1	29
27	1.9971448225869682E-4	TGTGCCACCTGGGACGGCCCGACGTATAAGAAACTCTTT	CATWDGPTYKKLF	TRGV2	.	TRGJ1	20	-1	-1	24
27	1.9971448225869682E-4	TGTGCCACCTGGGACGGGCTTATTGGGGAGAAACTCTTT	CATWDGLIGEKLF	TRGV2	.	TRGJ1	18	-1	-1	28
27	1.9971448225869682E-4	TGTGCCACCTGGGACGGGCCGGATTATAAGAAACTCTTT	CATWDGPDYKKLF	TRGV2	.	TRGJ1	19	-1	-1	22
27	1.9971448225869682E-4	TGTGCCACCTGGGACGGGCCGAGGTATAAGAAACTCTTT	CATWDGPRYKKLF	TRGV2	.	TRGJ1	19	-1	-1	24
27	1.9971448225869682E-4	TGTGCCACCTGGGACGGGCAGGGCAGTAAGAAACTCTTT	CATWDGQGSKKLF	TRGV2	.	TRGJ1	18	-1	-1	26
27	1.9971448225869682E-4	TGTGCCACCTGGGACAGGCCGCATTATAAGAAACTCTTT	CATWDRPHYKKLF	TRGV3	.	TRGJ1	19	-1	-1	22
27	1.9971448225869682E-4	TGTGCCACCTGGGAGGGGGGGGATTGGATCAAGACGTTT	CATWEGGDWIKTF	TRGV2	.	TRGJP2	17	-1	-1	21
27	1.9971448225869682E-4	TGTGCTGCGTGGACTCCTTATTATAAGAAACTCTTT	CAAWTPYYKKLF	TRGV10	.	TRGJ1	11	-1	-1	17
27	1.9971448225869682E-4	TGTGCCACCTGGCTGGGTCGGTATAAGAAACTCTTT	CATWLGRYKKLF	TRGV2	.	TRGJ1	11	-1	-1	21
27	1.9971448225869682E-4	TGTGCCACCTGGGACGGCCCGGGTAAGAAACTCTTT	CATWDGPGKKLF	TRGV2	.	TRGJ1	20	-1	-1	23
27	1.9971448225869682E-4	TGTGCCACCTGGGACTATTATAAGAAACTCTTT	CATWDYYKKLF	TRGV2	.	TRGJ1	14	-1	-1	15
27	1.9971448225869682E-4	TGTGCCACCTGGGACGGGCCGGAGAAACTCTTT	CATWDGPEKLF	TRGV2	.	TRGJ1	19	-1	-1	22
27	1.9971448225869682E-4	TGTGCCACCTGTGATCCCCGGAAACTCTTT	CATCDPRKLF	TRGV8	.	TRGJ1	14	-1	-1	20
27	1.9971448225869682E-4	TGTGCCACCTGGGACGTTACGAAACTCTTT	CATWDVTKLF	TRGV2	.	TRGJ1	15	-1	-1	17
27	1.9971448225869682E-4	TGTGCCACCTGGGACGAGAAACTCTTT	CATWDEKLF	TRGV7	.	TRGJ1	14	-1	-1	16
27	1.9971448225869682E-4	TGTGCCCCTAATAAGAAACTCTTT	CAPNKKLF	TRGV8	.	TRGJ1	8	-1	-1	10
27	1.9971448225869682E-4	TGTGCCACTCCCGGGCTCTTT	CATPGLF	TRGV8	.	TRGJ1	7	-1	-1	15
27	1.9971448225869682E-4	TGTGCCACCTGGCACTCTAATTATAAGAAACTCTTT	CATWHSNYKKLF	TRGV2	.	TRGJ1	14	-1	-1	19
27	1.9971448225869682E-4	TGTGCCACCTGGGTCATGAGGTATAAGAAACTCTTT	CATWVMRYKKLF	TRGV7	.	TRGJ1	15	-1	-1	21
27	1.9971448225869682E-4	TGTGCCACCTGGGGCCTTTATTATAAGAAACTCTTT	CATWGLYYKKLF	TRGV2	.	TRGJ1	12	-1	-1	17
27	1.9971448225869682E-4	TGTGCCACCTGGGGCTCGGAGAAACTCTTT	CATWGSEKLF	TRGV2	.	TRGJ1	12	-1	-1	19
27	1.9971448225869682E-4	TGTGCCACCTCTTATAAGAAACTCTTT	CATSYKKLF	TRGV7	.	TRGJ1	9	-1	-1	11
27	1.9971448225869682E-4	TGTGCCACCTGGGACGGGCTTGAGAAGAAACTCTTT	CATWDGLEKKLF	TRGV2	.	TRGJ1	18	-1	-1	24
27	1.9971448225869682E-4	TGTGCCACCTGGGACAACGGTTATAAGAAACTCTTT	CATWDNGYKKLF	TRGV2	.	TRGJ1	14	-1	-1	20
27	1.9971448225869682E-4	TGTGCCACCTGGAGCCTTAAGAAACTCTTT	CATWSLKKLF	TRGV3	.	TRGJ1	11	-1	-1	17
27	1.9971448225869682E-4	TGTGCCACCGCGGGTGATTGGATCAAGACGTTT	CATAGDWIKTF	TRGV2	.	TRGJP2	8	-1	-1	13
27	1.9971448225869682E-4	TGTGCCGGCGAGGAGAAACTCTTT	CAGEEKLF	TRGV8	.	TRGJ1	5	-1	-1	13
26	1.923176495824488E-4	TGTGCTGCGTGGGACCGGAAACTCGCGGCGGGACCTCGAGGGAATTATTATAAGAAACTCTTT	CAAWDRKLAAGPRGNYYKKLF	TRGV10	.	TRGJ1	13	-1	-1	41
26	1.923176495824488E-4	TGTGCCACCTGGGACTCAGGAGGCGATAGTAGTGATTGGATCAAGACGTTT	CATWDSGGDSSDWIKTF	TRGV2	.	TRGJP2	14	-1	-1	25
26	1.923176495824488E-4	TGTGCTGCGTGGGATCCCTACGGAACCACTGGTTGGTTCAAGATATTT	CAAWDPYGTTGWFKIF	TRGV10	.	TRGJP1	14	-1	-1	24
26	1.923176495824488E-4	TGTGCCACCTGGGATAAGCGTACGAATTATTATAAGAAACTCTTT	CATWDKRTNYYKKLF	TRGV8	.	TRGJ1	21	-1	-1	22
26	1.923176495824488E-4	TGTGCCACCTGGGACGGGCTCATAGGTGATTATAAGAAACTCTTT	CATWDGLIGDYKKLF	TRGV2	.	TRGJ1	18	-1	-1	28
26	1.923176495824488E-4	TGTGCCACCTGGATTTGGGGGAGTAGTGATTGGATCAAGACGTTT	CATWIWGSSDWIKTF	TRGV2	.	TRGJP2	11	-1	-1	21
26	1.923176495824488E-4	TGTGCTGCGTGGTGGGATGGCACTGGTTGGTTCAAGATATTT	CAAWWDGTGWFKIF	TRGV10	.	TRGJP1	11	-1	-1	20
26	1.923176495824488E-4	TGTGCTGCGTGGGACCCTACTACTGGTTGGTTCAAGATATTT	CAAWDPTTGWFKIF	TRGV10	.	TRGJP1	13	-1	-1	17
26	1.923176495824488E-4	TGTGCCTTGTGGGAGTCCGAGCTTGAATATAAGAAACTCTTT	CALWESELEYKKLF	TRGV9	.	TRGJ1	14	-1	-1	27
26	1.923176495824488E-4	TGTGCCTTGTGGGAGATCGCCACTGGTTGGTTCAAGATATTT	CALWEIATGWFKIF	TRGV9	.	TRGJP1	14	-1	-1	19
26	1.923176495824488E-4	TGTGCCACCTGGGACCATAGTAGTGATTGGATCAAGACGTTT	CATWDHSSDWIKTF	TRGV2	.	TRGJP2	14	-1	-1	16
26	1.923176495824488E-4	TGTGCCACCTGGGACGGGCCGGGTTATTATAAGAAACTCTTT	CATWDGPGYYKKLF	TRGV2	.	TRGJ1	19	-1	-1	23
26	1.923176495824488E-4	TGTGCCACCTGGGACGGGCCGAGTGATTGGATCAAGACGTTT	CATWDGPSDWIKTF	TRGV2	.	TRGJP2	19	-1	-1	21
26	1.923176495824488E-4	TGTGCCACCTGGGACGGGAGTAGTGATTGGATCAAGACGTTT	CATWDGSSDWIKTF	TRGV2	.	TRGJP2	17	-1	-1	18
26	1.923176495824488E-4	TGTGCCACCTGGGGGAGTAGTGATTGGATCAAGACGTTT	CATWGSSDWIKTF	TRGV2	.	TRGJP2	12	-1	-1	15
26	1.923176495824488E-4	TGTGCCACCTGGGACGGGCTGTCCTTTAAGAAACTCTTT	CATWDGLSFKKLF	TRGV2	.	TRGJ1	18	-1	-1	26
26	1.923176495824488E-4	TGTGCCACCTGGGACGGGCCTTGGTATAAGAAACTCTTT	CATWDGPWYKKLF	TRGV2	.	TRGJ1	19	-1	-1	24
26	1.923176495824488E-4	TGTGCCACCTGGGACGGGCCTGATTATAAGAAACTCTTT	CATWDGPDYKKLF	TRGV2	.	TRGJ1	19	-1	-1	22
26	1.923176495824488E-4	TGTGCCACCTGGGACGGGCCCGGGTATAAGAAACTCTTT	CATWDGPGYKKLF	TRGV2	.	TRGJ1	21	-1	-1	24
26	1.923176495824488E-4	TGTGCCACCTGGGACAGGCAGGGTTATAAGAAACTCTTT	CATWDRQGYKKLF	TRGV3	.	TRGJ1	18	-1	-1	23
26	1.923176495824488E-4	TGTGCTGCTTGGCCCTATTATTATAAGAAACTCTTT	CAAWPYYYKKLF	TRGV10	.	TRGJ1	11	-1	-1	16
26	1.923176495824488E-4	TGTGCCACCTGGGATACTTATTATAAGAAACTCTTT	CATWDTYYKKLF	TRGV8	.	TRGJ1	15	-1	-1	17
26	1.923176495824488E-4	TGTGCCACTCCTCGACGTTATAAGAAACTCTTT	CATPRRYKKLF	TRGV2	.	TRGJ1	7	-1	-1	17
26	1.923176495824488E-4	TGTGCCACCTGGGATAGGTATAAGAAACTCTTT	CATWDRYKKLF	TRGV8	.	TRGJ1	17	-1	-1	18
26	1.923176495824488E-4	TGTGCCACCTGGGATAGGGGGCAGAAACTCTTT	CATWDRGQKLF	TRGV8	.	TRGJ1	17	-1	-1	22
26	1.923176495824488E-4	TGTGCCACCCGTAGTGATTGGATCAAGACGTTT	CATRSDWIKTF	TRGV2	.	TRGJP2	8	-1	-1	10
26	1.923176495824488E-4	TGTGCCACCTGGGATACCAGGAAACTCTTT	CATWDTRKLF	TRGV8	.	TRGJ1	15	-1	-1	20
26	1.923176495824488E-4	TGTGCCACCTGGGACAGGCCACGACTCTTT	CATWDRPRLF	TRGV3	.	TRGJ1	19	-1	-1	23
26	1.923176495824488E-4	TGTGCCACCTGGACCAATAAGAAACTCTTT	CATWTNKKLF	TRGV8	.	TRGJ1	11	-1	-1	16
26	1.923176495824488E-4	TGTGCCACCTGCCCTCCCGTACTCTTT	CATCPPVLF	TRGV8	.	TRGJ1	10	-1	-1	20
26	1.923176495824488E-4	TGTGCCACTCTGATACTCTTT	CATLILF	TRGV8	.	TRGJ1	11	-1	-1	11
26	1.923176495824488E-4	TGTGCCACCTGGCACCCGGTGAGGTATAAGAAACTCTTT	CATWHPVRYKKLF	TRGV8	.	TRGJ1	11	-1	-1	24
26	1.923176495824488E-4	TGTGCCACCTGGGTCAGTAGTGATTGGATCAAGACGTTT	CATWVSSDWIKTF	TRGV2	.	TRGJP2	12	-1	-1	15
26	1.923176495824488E-4	TGTGCCACCTGGGACAGGCCCGGAAAAGGGAAACTCTTT	CATWDRPGKGKLF	TRGV7	.	TRGJ1	19	-1	-1	29
26	1.923176495824488E-4	TGTGCCACCTGGACCCCTCTTTATTATAAGAAACTCTTT	CATWTPLYYKKLF	TRGV3	.	TRGJ1	11	-1	-1	20
26	1.923176495824488E-4	TGTGCTGCGACCCCAAGTGGGTGGTTCAAGATATTT	CAATPSGWFKIF	TRGV10	.	TRGJP1	8	-1	-1	17
26	1.923176495824488E-4	TGTGCCACCTGGGACGGGCCGTTTAAGAAACTCTTT	CATWDGPFKKLF	TRGV2	.	TRGJ1	19	-1	-1	23
26	1.923176495824488E-4	TGTGCCACCTGGGACGGGTTTCAGAAACTCTTT	CATWDGFQKLF	TRGV2	.	TRGJ2	17	-1	-1	22
26	1.923176495824488E-4	TGTGCCACCTGGGACAGGGATAAGAAACTCTTT	CATWDRDKKLF	TRGV7	.	TRGJ1	17	-1	-1	19
26	1.923176495824488E-4	TGTGCTGCGTGGGGTTGGTTCAAGATATTT	CAAWGWFKIF	TRGV10	.	TRGJP1	15	-1	-1	12
26	1.923176495824488E-4	TGTGCCACCTGGGATATCAAGAAACTCTTT	CATWDIKKLF	TRGV2	.	TRGJ1	13	-1	-1	14
26	1.923176495824488E-4	TGTGCCACCTGGGACTGGGGGACACTCTTT	CATWDWGTLF	TRGV2	.	TRGJ1	18	-1	-1	20
26	1.923176495824488E-4	TGTGCCACCTGGGACGGGCCGAAACTCTTT	CATWDGPKLF	TRGV2	.	TRGJ1	19	-1	-1	20
26	1.923176495824488E-4	TGTGCCACCTGGGACGAACTCTTT	CATWDELF	TRGV2	.	TRGJ1	15	-1	-1	16
26	1.923176495824488E-4	TGTGCCACCCTCAAACTCTTT	CATLKLF	TRGV5P	.	TRGJ1	8	-1	-1	12
26	1.923176495824488E-4	TGTGCTGCGTGGGACCAGAATTATTATAAGAAACTCTTT	CAAWDQNYYKKLF	TRGV10	.	TRGJ1	13	-1	-1	17
26	1.923176495824488E-4	TGTGCTGCGTGGGCAAATTATTATAAGAAACTCTTT	CAAWANYYKKLF	TRGV10	.	TRGJ1	12	-1	-1	15
26	1.923176495824488E-4	TGTGCTGCGTGGGATAATAATTATAAGAAACTCTTT	CAAWDNNYKKLF	TRGV10	.	TRGJ1	14	-1	-1	15
26	1.923176495824488E-4	TGTGCTGCGTGGTTTTGGTTCAAGATATTT	CAAWFWFKIF	TRGV10	.	TRGJP1	11	-1	-1	14
25	1.8492081690620076E-4	TGTGCTGCGTGGGATCCCGATGGTCTGCTGACGACTGGTTGGTTCAAGATATTT	CAAWDPDGLLTTGWFKIF	TRGV10	.	TRGJP1	14	-1	-1	30
25	1.8492081690620076E-4	TGTGCTGCGTGGGATAGGGCCAAGGGCACTGGTTGGTTCAAGATATTT	CAAWDRAKGTGWFKIF	TRGV10	.	TRGJP1	14	-1	-1	26
25	1.8492081690620076E-4	TGTGCCACCTGGGACGGGCCTCATAGTAGTGATTGGATCAAGACGTTT	CATWDGPHSSDWIKTF	TRGV2	.	TRGJP2	19	-1	-1	22
25	1.8492081690620076E-4	TGTGCCACCTGGGACGGGCCGAACCGTAGTGATTGGATCAAGACGTTT	CATWDGPNRSDWIKTF	TRGV2	.	TRGJP2	19	-1	-1	25
25	1.8492081690620076E-4	TGTGCTGCGTGGGATTATAAGTGGAGTGATTGGATCAAGACGTTT	CAAWDYKWSDWIKTF	TRGV10	.	TRGJP2	16	-1	-1	24
25	1.8492081690620076E-4	TGTGCCACCTGGGACGGGCTCACGGGTGGGGTTAAGAAACTCTTT	CATWDGLTGGVKKLF	TRGV2	.	TRGJ1	18	-1	-1	32
25	1.8492081690620076E-4	TGTGCCACCTGGGACGGGCGAGGGGATGATTGGATCAAGACGTTT	CATWDGRGDDWIKTF	TRGV2	.	TRGJP2	18	-1	-1	26
25	1.8492081690620076E-4	TGTGCCACCTGGGAATCCGAGAGTTGTGATTGGATCAAGACGTTT	CATWESESCDWIKTF	TRGV2	.	TRGJP2	13	-1	-1	21
25	1.8492081690620076E-4	TGTGCTGCGTGGTTTAATACCACTGGTTGGTTCAAGATATTT	CAAWFNTTGWFKIF	TRGV10	.	TRGJP1	11	-1	-1	8
25	1.8492081690620076E-4	TGTGCTGCGTGGGATTCACCCACTGGTTGGTTCAAGATATTT	CAAWDSPTGWFKIF	TRGV10	.	TRGJP1	15	-1	-1	19
25	1.8492081690620076E-4	TGTGCTGCGTGGGATCGCCTTCATTATTATAAGAAACTCTTT	CAAWDRLHYYKKLF	TRGV10	.	TRGJ1	14	-1	-1	22
25	1.8492081690620076E-4	TGTGCTGCGTGGGACGATTACAATTATTATAAGAAACTCTTT	CAAWDDYNYYKKLF	TRGV10	.	TRGJ1	13	-1	-1	21
25	1.8492081690620076E-4	TGTGCCACCTGGGACGGGCCTCTGACCAATAAGAAACTCTTT	CATWDGPLTNKKLF	TRGV2	.	TRGJ1	19	-1	-1	28
25	1.8492081690620076E-4	TGTGCCACCTGGGACGGGCCGGATTATTATAAGAAACTCTTT	CATWDGPDYYKKLF	TRGV2	.	TRGJ1	19	-1	-1	19
25	1.8492081690620076E-4	TGTGCCACCTGGGACGGGCGTTTCGGTTATAAGAAACTCTTT	CATWDGRFGYKKLF	TRGV2	.	TRGJ1	18	-1	-1	26
25	1.8492081690620076E-4	TGTGCCACCTGGGACGGATCGAATTATTATAAGAAACTCTTT	CATWDGSNYYKKLF	TRGV2	.	TRGJ1	16	-1	-1	18
25	1.8492081690620076E-4	TCCCCCGCGGTATGGGGCACTGGTTGGTTCAAGATATTT	SPAVWGTGWFKIF	TRGV10	.	TRGJP1	0	-1	-1	17
25	1.8492081690620076E-4	TGTGCCACCTGGGCCCCGAATTATTATAAGAAACTCTTT	CATWAPNYYKKLF	TRGV2	.	TRGJ1	12	-1	-1	16
25	1.8492081690620076E-4	TGTGCCACCTGGGACGGGCGTGATTATAAGAAACTCTTT	CATWDGRDYKKLF	TRGV2	.	TRGJ1	18	-1	-1	22
25	1.8492081690620076E-4	TGTGCCACCTGGGACGAGAAAGGTTATAAGAAACTCTTT	CATWDEKGYKKLF	TRGV2	.	TRGJ1	15	-1	-1	23
25	1.8492081690620076E-4	TGTGCCACCTGGGACAGGAATTATTATAAGAAACTCTTT	CATWDRNYYKKLF	TRGV2	.	TRGJ1	17	-1	-1	17
25	1.8492081690620076E-4	TGTGCCACCTGGGCTCCTGACTATAAGAAACTCTTT	CATWAPDYKKLF	TRGV8	.	TRGJ1	12	-1	-1	21
25	1.8492081690620076E-4	TGTGCCACCTGGGCAGCTTATTATAAGAAACTCTTT	CATWAAYYKKLF	TRGV3	.	TRGJ1	15	-1	-1	17
25	1.8492081690620076E-4	TGTGCCACCTGGGGAGATTATTATAAGAAACTCTTT	CATWGDYYKKLF	TRGV2	.	TRGJ1	12	-1	-1	16
25	1.8492081690620076E-4	TGTGCCACCTGGGACGCATATTATAAGAAACTCTTT	CATWDAYYKKLF	TRGV2	.	TRGJ1	15	-1	-1	18
25	1.8492081690620076E-4	TGTGCTGCGTGGGACCTAGGCAGGAAACTCTTT	CAAWDLGRKLF	TRGV10	.	TRGJ1	13	-1	-1	23
25	1.8492081690620076E-4	TGTGCCACCTGGGATAGGCTTAAGAAACTCTTT	CATWDRLKKLF	TRGV8	.	TRGJ1	21	-1	-1	20
25	1.8492081690620076E-4	TGTGCCACCTGGGACGGGCACGAGAAACTCTTT	CATWDGHEKLF	TRGV2	.	TRGJ1	21	-1	-1	22
25	1.8492081690620076E-4	TGTGCCACCTGGGACAGTCGTAAGAAACTCTTT	CATWDSRKKLF	TRGV3	.	TRGJ1	16	-1	-1	20
25	1.8492081690620076E-4	TGTGCCACCTGGGACAGGCCCGAGAAACTCTTT	CATWDRPEKLF	TRGV7	.	TRGJ1	19	-1	-1	22
25	1.8492081690620076E-4	TGTGCCACCAGGGGGGATTATAAGAAACTCTTT	CATRGDYKKLF	TRGV3	.	TRGJ2	12	-1	-1	16
25	1.8492081690620076E-4	TGTGCCACCTGGGACGCTAAGAAACTCTTT	CATWDAKKLF	TRGV2	.	TRGJ1	15	-1	-1	17
25	1.8492081690620076E-4	TGTGCCACCTGGGACGGCAAGAAACTCTTT	CATWDGKKLF	TRGV7	.	TRGJ1	17	-1	-1	18
25	1.8492081690620076E-4	TGTGCCACCGTATTCTATAAGAAACTCTTT	CATVFYKKLF	TRGV7	.	TRGJ1	8	-1	-1	15
25	1.8492081690620076E-4	TGTGCTGCGTGGGTCTCCACTGGTTGGTTCAAGATATTT	CAAWVSTGWFKIF	TRGV10	.	TRGJP1	12	-1	-1	16
25	1.8492081690620076E-4	TGTGCCACCTGGGACGCTCAGGGTTATAAGAAACTCTTT	CATWDAQGYKKLF	TRGV2	.	TRGJ1	15	-1	-1	23
25	1.8492081690620076E-4	TGTGCCACCTGGGACGGCGGGAGTTATAAGAAACTCTTT	CATWDGGSYKKLF	TRGV7	.	TRGJ1	17	-1	-1	23
25	1.8492081690620076E-4	TGTGCCACCTGGGCCCATGGAGATAAGAAACTCTTT	CATWAHGDKKLF	TRGV2	.	TRGJ1	12	-1	-1	22
25	1.8492081690620076E-4	TGTGCCACCTGGGGTAGTGATTGGATCAAGACGTTT	CATWGSDWIKTF	TRGV2	.	TRGJP2	12	-1	-1	13
25	1.8492081690620076E-4	TGTGCCACCTGGGATGGGTATTATAAGAAACTCTTT	CATWDGYYKKLF	TRGV2	.	TRGJ1	17	-1	-1	18
25	1.8492081690620076E-4	TGTGCCACCTGGGACGAGGTTTATAAGAAACTCTTT	CATWDEVYKKLF	TRGV2	.	TRGJ1	15	-1	-1	20
25	1.8492081690620076E-4	TGTGCCACCTGGGACAGGAGGACGGAGAAACTCTTT	CATWDRRTEKLF	TRGV7	.	TRGJ1	17	-1	-1	25
25	1.8492081690620076E-4	TGTGCCACCTGGGAATTCGAGGAGAAGAAACTCTTT	CATWEFEEKKLF	TRGV2	.	TRGJ1	13	-1	-1	24
25	1.8492081690620076E-4	TGTGCCACCTGGGATAAGGGGAAACTCTTT	CATWDKGKLF	TRGV8	.	TRGJ1	15	-1	-1	20
25	1.8492081690620076E-4	AGACGCCGCTGTTATTATAAGAAACTCTTT	RRRCYYKKLF	TRGV3	.	TRGJ1	-1	-1	-1	11
25	1.8492081690620076E-4	TGTGCCTTGGGGGATACCACTGGTTGGTTCAAGATATTT	CALGDTTGWFKIF	TRGV9	.	TRGJP1	13	-1	-1	13
25	1.8492081690620076E-4	TGTGCCACCTGGGACGGGCAGGGATATAAGAAACTCTTT	CATWDGQGYKKLF	TRGV2	.	TRGJ1	18	-1	-1	24
25	1.8492081690620076E-4	TGTGCCACCTGGGACATTGGTGATTGGATCAAGACGTTT	CATWDIGDWIKTF	TRGV2	.	TRGJP2	14	-1	-1	19
25	1.8492081690620076E-4	TGTGCCACCTGGGACAGTCCCCGGGTTAGGGAACTCTTT	CATWDSPRVRELF	TRGV3	.	TRGJ1	19	-1	-1	31
25	1.8492081690620076E-4	TGTGCCACCTGGACACGAATCTGTTATAAGAAACTCTTT	CATWTRICYKKLF	TRGV2	.	TRGJ1	11	-1	-1	15
25	1.8492081690620076E-4	TGTGCTGCGTGGGAGAATTATTATAAGAAACTCTTT	CAAWENYYKKLF	TRGV10	.	TRGJ1	13	-1	-1	14
25	1.8492081690620076E-4	TGTGCCACCTGGGACGGGCATTGGATCAAGACGTTT	CATWDGHWIKTF	TRGV2	.	TRGJP2	18	-1	-1	19
25	1.8492081690620076E-4	TGTGCCACCTGGGACGGGCGGGGGAAACTCTTT	CATWDGRGKLF	TRGV2	.	TRGJ1	18	-1	-1	23
24	1.7752398422995273E-4	TGTGCTGCGTGGGATAGGGCCCTGTATACCACTGGTTGGTTCAAGATATTT	CAAWDRALYTTGWFKIF	TRGV10	.	TRGJP1	14	-1	-1	24
24	1.7752398422995273E-4	TGTGCCACCTGGGACGGTCCTATCCCGCCTATATGGGGACAGAAACTCTTT	CATWDGPIPPIWGQKLF	TRGV2	.	TRGJ2	25	-1	-1	40
24	1.7752398422995273E-4	TGTGCCACCTGGGACGGGGGGAAAACGAGTAGTGATTGGATCAAGACGTTT	CATWDGGKTSSDWIKTF	TRGV2	.	TRGJP2	17	-1	-1	27
24	1.7752398422995273E-4	TGTGCTGCGTGGGATTATATGGGGGCCCTTTATTATAAGAAACTCTTT	CAAWDYMGALYYKKLF	TRGV10	.	TRGJ1	16	-1	-1	29
24	1.7752398422995273E-4	TGTGCTGCGTGGGATTCAAATACCACTGGTTGGTTCAAGATATTT	CAAWDSNTTGWFKIF	TRGV10	.	TRGJP1	15	-1	-1	19
24	1.7752398422995273E-4	TGTGCTGCGTGGGATTGCTATACCACTGGTTGGTTCAAGATATTT	CAAWDCYTTGWFKIF	TRGV10	.	TRGJP1	15	-1	-1	18
24	1.7752398422995273E-4	TGTGCTGCGTGGGATTATTCTCTCTCCGGTTGGTTCAAGATATTT	CAAWDYSLSGWFKIF	TRGV10	.	TRGJP1	16	-1	-1	27
24	1.7752398422995273E-4	TGTGCCACCTGGGACGGTTACAGTAGTGATTGGATCAAGACGTTT	CATWDGYSSDWIKTF	TRGV2	.	TRGJP2	16	-1	-1	18
24	1.7752398422995273E-4	TGTGCCACCTGGGACGGGCCCCATAGTGATTGGATCAAGACGTTT	CATWDGPHSDWIKTF	TRGV2	.	TRGJP2	20	-1	-1	23
24	1.7752398422995273E-4	TGTGCCACCTGGGACGGACCGTGTGGTTATTATAAGAAACTCTTT	CATWDGPCGYYKKLF	TRGV2	.	TRGJ1	19	-1	-1	26
24	1.7752398422995273E-4	TGTGCTGCGTGGGTATATACCACTGGTTGGTTCAAGATATTT	CAAWVYTTGWFKIF	TRGV10	.	TRGJP1	19	-1	-1	11
24	1.7752398422995273E-4	TGTGCTGCGTGGGACCGCTTGAGAAGTTGGTTCAAGATATTT	CAAWDRLRSWFKIF	TRGV10	.	TRGJP1	13	-1	-1	25
24	1.7752398422995273E-4	TGTGCCACCTGGGACTGTAGGGCGGATTATAAGAAACTCTTT	CATWDCRADYKKLF	TRGV2	.	TRGJ1	14	-1	-1	25
24	1.7752398422995273E-4	TGTGCCACCTGGGACGGGCTTAGCTGGGGGATCAAGACGTTT	CATWDGLSWGIKTF	TRGV2	.	TRGJP2	18	-1	-1	28
24	1.7752398422995273E-4	TGTGCCACCTGGGACGGGCTAGGGGATTGGATCAAGACGTTT	CATWDGLGDWIKTF	TRGV2	.	TRGJP2	18	-1	-1	24
24	1.7752398422995273E-4	TGTGCCACCTGGGACGGGCCTAATTATTATAAGAAACTCTTT	CATWDGPNYYKKLF	TRGV2	.	TRGJ2	19	-1	-1	21
24	1.7752398422995273E-4	TGTGCCACCTGGGACGGGCGTACTTATTATAAGAAACTCTTT	CATWDGRTYYKKLF	TRGV2	.	TRGJ1	18	-1	-1	23
24	1.7752398422995273E-4	TGTGCCACCTGGGACGGGCAATGGTCTGGTCAGAAACTCTTT	CATWDGQWSGQKLF	TRGV2	.	TRGJ1	18	-1	-1	31
24	1.7752398422995273E-4	TGTGCCACCTGGGACGGGGAGAGTGATTGGATCAAGACGTTT	CATWDGESDWIKTF	TRGV2	.	TRGJP2	17	-1	-1	21
24	1.7752398422995273E-4	TGTGCCACCTGGGACATGAGTAGTGATTGGATCAAGACGTTT	CATWDMSSDWIKTF	TRGV2	.	TRGJP2	14	-1	-1	18
24	1.7752398422995273E-4	TGTGCCACCTGGGACAGGCCGAATTATTATAAGAAACTCTTT	CATWDRPNYYKKLF	TRGV7	.	TRGJ1	19	-1	-1	19
24	1.7752398422995273E-4	TGTGCCACCTGGGACAGGGGTCTAGGATATAAGAAACTCTTT	CATWDRGLGYKKLF	TRGV3	.	TRGJ1	17	-1	-1	27
24	1.7752398422995273E-4	TGTGCTGCGTGGGTAAAGAATTATTATAAGAAACTCTTT	CAAWVKNYYKKLF	TRGV10	.	TRGJ1	12	-1	-1	17
24	1.7752398422995273E-4	TGTGCTGCGTGGGATTTAGTCTATTATAAGAAACTCTTT	CAAWDLVYYKKLF	TRGV10	.	TRGJ1	15	-1	-1	21
24	1.7752398422995273E-4	TGTGCCACCTGGGCTAGTAGTGATTGGATCAAGACGTTT	CATWASSDWIKTF	TRGV2	.	TRGJP2	12	-1	-1	14
24	1.7752398422995273E-4	TGTGCCACCTGGGACGGGCCTGGTTGGTTCAAGATATTT	CATWDGPGWFKIF	TRGV2	.	TRGJP1	19	-1	-1	19
24	1.7752398422995273E-4	TGTGCCACCTGGGACGGGCCATATTATAAGAAACTCTTT	CATWDGPYYKKLF	TRGV2	.	TRGJ1	19	-1	-1	21
24	1.7752398422995273E-4	TGTGCCACCTGGGACGGGGATGAAATCGGGAAACTCTTT	CATWDGDEIGKLF	TRGV8	.	TRGJ1	13	-1	-1	29
24	1.7752398422995273E-4	TGTGCCACCTGGGACGCGTTGAATAAGAAACTCTTT	CATWDALNKKLF	TRGV7	.	TRGJ1	14	-1	-1	22
24	1.7752398422995273E-4	TGTGCCACCTGGGACGGCCTCGGTAAGAAACTCTTT	CATWDGLGKKLF	TRGV2	.	TRGJ1	16	-1	-1	23
24	1.7752398422995273E-4	TGTGCCACCTGGGACGGAACCCTTAAGAAACTCTTT	CATWDGTLKKLF	TRGV2	.	TRGJ1	16	-1	-1	23
24	1.7752398422995273E-4	TGTGCCACCTGGGAACGTGATTGGATCAAGACGTTT	CATWERDWIKTF	TRGV2	.	TRGJP2	13	-1	-1	16
24	1.7752398422995273E-4	TGTGCTAAATTCACTGGTTGGTTCAAGATATTT	CAKFTGWFKIF	TRGV10	.	TRGJP1	5	-1	-1	11
24	1.7752398422995273E-4	TGTGCCACCTGGCACTATTATAAGAAACTCTTT	CATWHYYKKLF	TRGV2	.	TRGJ1	14	-1	-1	15
24	1.7752398422995273E-4	TGTGCCACCTGGGATAGCGTCAAGAAACTCTTT	CATWDSVKKLF	TRGV8	.	TRGJ1	16	-1	-1	21
24	1.7752398422995273E-4	TGTGCCACCTGGGACGGGGGGATCAAGACGTTT	CATWDGGIKTF	TRGV2	.	TRGJP2	17	-1	-1	19
24	1.7752398422995273E-4	TGTGCCACCTGGGACGATTATAAGAAACTCTTT	CATWDDYKKLF	TRGV7	.	TRGJ1	14	-1	-1	16
24	1.7752398422995273E-4	TGTGCCACCTGGGACAGTTACAAGAAACTCTTT	CATWDSYKKLF	TRGV7	.	TRGJ1	16	-1	-1	17
24	1.7752398422995273E-4	TGTGCCACCTGGGAAGATTATAAGAAACTCTTT	CATWEDYKKLF	TRGV3	.	TRGJ1	13	-1	-1	16
24	1.7752398422995273E-4	TGTGCCACCTGGAAGATGGGTGAGAAACTCTTT	CATWKMGEKLF	TRGV2	.	TRGJ1	11	-1	-1	22
24	1.7752398422995273E-4	TGTGCCACCTGGGACGGTGAGAAACTCTTT	CATWDGEKLF	TRGV3	.	TRGJ1	14	-1	-1	19
24	1.7752398422995273E-4	TGTGCCACCAAATCGAATAAGAAACTCTTT	CATKSNKKLF	TRGV2	.	TRGJ1	8	-1	-1	16
24	1.7752398422995273E-4	TGTGCCACCTGGGATCTTAAACTCTTT	CATWDLKLF	TRGV8	.	TRGJ1	14	-1	-1	18
24	1.7752398422995273E-4	TGTGCCACCTGGGATCATGGAGTTAGGGATAAGAAACTCTTT	CATWDHGVRDKKLF	TRGV8	.	TRGJ1	14	-1	-1	28
24	1.7752398422995273E-4	TGTGCCACCTGGGACCTGCCGGAATTAATGGGGAAACTCTTT	CATWDLPELMGKLF	TRGV2	.	TRGJ1	14	-1	-1	32
24	1.7752398422995273E-4	TGTGCTGCGTGGGCCTCGAATTATTATAAGAAACTCTTT	CAAWASNYYKKLF	TRGV10	.	TRGJ1	12	-1	-1	15
24	1.7752398422995273E-4	TGTGCCACCTGGGGACGGGGGTATTATAAGAAACTCTTT	CATWGRGYYKKLF	TRGV2	.	TRGJ1	18	-1	-1	21
24	1.7752398422995273E-4	TGTGCCACCTGGGACGGTCAAACCGTTAAGAAACTCTTT	CATWDGQTVKKLF	TRGV2	.	TRGJ1	16	-1	-1	26
24	1.7752398422995273E-4	TGTGCCACCTGGGACGGGCCCAGTTATAAGAAACTCTTT	CATWDGPSYKKLF	TRGV2	.	TRGJ1	20	-1	-1	23
24	1.7752398422995273E-4	TGTGCTGCGTGGGATAAAGTCTATAAGAAACTCTTT	CAAWDKVYKKLF	TRGV10	.	TRGJ1	14	-1	-1	21
24	1.7752398422995273E-4	TGTGCCACCTGGGACGTCGAATATAAGAAACTCTTT	CATWDVEYKKLF	TRGV2	.	TRGJ1	15	-1	-1	21
24	1.7752398422995273E-4	TGTGCCACCTCGGACGAGTATAAGAAACTCTTT	CATSDEYKKLF	TRGV2	.	TRGJ1	15	-1	-1	18
24	1.7752398422995273E-4	TGTGCCACCTGGGCCCGTAGGAGGAAACTCTTT	CATWARRRKLF	TRGV8	.	TRGJ1	12	-1	-1	23
24	1.7752398422995273E-4	TGTGCCACCTGGGACGGAAAGGAGAAACTCTTT	CATWDGKEKLF	TRGV2	.	TRGJ1	16	-1	-1	22
24	1.7752398422995273E-4	TGTGCCACCTGGGACAGGCGCGGGAAACTCTTT	CATWDRRGKLF	TRGV7	.	TRGJ1	18	-1	-1	23
24	1.7752398422995273E-4	TGTGCCACCTGGAAAGATTATAAGAAACTCTTT	CATWKDYKKLF	TRGV8	.	TRGJ1	11	-1	-1	16
24	1.7752398422995273E-4	ACGATTAGGGGCACTGGTTGGTTCAAGATATTT	TIRGTGWFKIF	TRGV10	.	TRGJP1	-1	-1	-1	11
24	1.7752398422995273E-4	TGTGCCACCTGGGACGGTGGGAGTAGTGATTGGATCAAGACGTTT	CATWDGGSSDWIKTF	TRGV2	.	TRGJP2	16	-1	-1	21
24	1.7752398422995273E-4	TGTGCCACCTGGGACGGGCGTAGTCGTGATTGGATCAAGACGTTT	CATWDGRSRDWIKTF	TRGV2	.	TRGJP2	18	-1	-1	20
24	1.7752398422995273E-4	TGTGCCACCTGGGATATAATGAATTATTATAAGAAACTCTTT	CATWDIMNYYKKLF	TRGV8	.	TRGJ1	15	-1	-1	15
24	1.7752398422995273E-4	TGTGCCACCTGGGACGGGCACAGTGATTGGATCAAGACGTTT	CATWDGHSDWIKTF	TRGV2	.	TRGJP2	18	-1	-1	21
24	1.7752398422995273E-4	TGTGCCACCTGGGACGGCACTCTCGAGAAACTCTTT	CATWDGTLEKLF	TRGV2	.	TRGJ1	16	-1	-1	25
24	1.7752398422995273E-4	TGTGCCACCTATCTCGGTGATTGGATCAAGACGTTT	CATYLGDWIKTF	TRGV2	.	TRGJP2	9	-1	-1	16
24	1.7752398422995273E-4	TGTGCCACCTGGGACGGCCATAAGAAACTCTTT	CATWDGHKKLF	TRGV2	.	TRGJ1	16	-1	-1	19
24	1.7752398422995273E-4	TGTGCCACATGGGACGTTGAGGAGAAACTCTTT	CATWDVEEKLF	TRGV2	.	TRGJ1	15	-1	-1	22
24	1.7752398422995273E-4	TGTGCCACCTGGATTTATAAGAAACTCTTT	CATWIYKKLF	TRGV7	.	TRGJ1	11	-1	-1	14
24	1.7752398422995273E-4	TGTGCTGCGTGGGAAATAAAAGGTTGGTTCAAGATATTT	CAAWEIKGWFKIF	TRGV10	.	TRGJP1	13	-1	-1	21
23	1.701271515537047E-4	TGTGCTGCGTGGGATTGGTCTTTTTCGCCAAATTATTATAAGAAACTCTTT	CAAWDWSFSPNYYKKLF	TRGV10	.	TRGJ1	15	-1	-1	30
23	1.701271515537047E-4	TGTGCCACCTGGGACGGGCTCGGGTATAGTAGTGATTGGATCAAGACGTTT	CATWDGLGYSSDWIKTF	TRGV2	.	TRGJP2	21	-1	-1	24
23	1.701271515537047E-4	TGTGCCACCTGGGACGGGCCTTGTCATGGTAGTGATTGGATCAAGACGTTT	CATWDGPCHGSDWIKTF	TRGV2	.	TRGJP2	19	-1	-1	25
23	1.701271515537047E-4	TGTGCCACCTGGGACGGTTCATATAGTAGTGATTGGATCAAGACGTTT	CATWDGSYSSDWIKTF	TRGV2	.	TRGJP2	16	-1	-1	20
23	1.701271515537047E-4	TGTGCTGCGTGGGACAACCGCAATAATTATTATAAGAAACTCTTT	CAAWDNRNNYYKKLF	TRGV10	.	TRGJ1	13	-1	-1	24
23	1.701271515537047E-4	TGTGCTGCGTGGGAAAATCCCCCTAGTTATTATAAGAAACTCTTT	CAAWENPPSYYKKLF	TRGV10	.	TRGJ1	13	-1	-1	26
23	1.701271515537047E-4	TGTGCCACCTGGGACCCCGTTAAAAACTATTATAAGAAACTCTTT	CATWDPVKNYYKKLF	TRGV2	.	TRGJ1	14	-1	-1	24
23	1.701271515537047E-4	TGTGCCACCTGGGACGGGCCTCGGGAGGATTGGATCAAGACGTTT	CATWDGPREDWIKTF	TRGV2	.	TRGJP2	19	-1	-1	27
23	1.701271515537047E-4	TGTGCCACCTGGGACGGAACCCCGGGGGGTTATAAGAAACTCTTT	CATWDGTPGGYKKLF	TRGV2	.	TRGJ1	16	-1	-1	29
23	1.701271515537047E-4	TGTGCCACCTGGGACAGCTTGGTGGATTATTATAAGAAACTCTTT	CATWDSLVDYYKKLF	TRGV7	.	TRGJ1	16	-1	-1	25
23	1.701271515537047E-4	TGTGCCACCTGGGAAAAAACCAGTAGTGATTGGATCAAGACGTTT	CATWEKTSSDWIKTF	TRGV2	.	TRGJP2	13	-1	-1	21
23	1.701271515537047E-4	TGTGCCACCTGGAGCGTATATAGTAGTGATTGGATCAAGACGTTT	CATWSVYSSDWIKTF	TRGV2	.	TRGJP2	11	-1	-1	16
23	1.701271515537047E-4	TGTGCCACCTGGGGTCAGACGAATTATTATAAGAAACTCTTT	CATWGQTNYYKKLF	TRGV8	.	TRGJ2	12	-1	-1	19
23	1.701271515537047E-4	TGTGCCACCTGGGGGAATAGTAGTGATTGGATCAAGACGTTT	CATWGNSSDWIKTF	TRGV2	.	TRGJP2	12	-1	-1	16
23	1.701271515537047E-4	TGTGCCACCTGGGACGGTAAGAATTATTATAAGAAACTCTTT	CATWDGKNYYKKLF	TRGV2	.	TRGJ1	16	-1	-1	20
23	1.701271515537047E-4	TGTGCCACCTGGGACGGGCCGGTAAGTTATAAGAAACTCTTT	CATWDGPVSYKKLF	TRGV2	.	TRGJ1	22	-1	-1	26
23	1.701271515537047E-4	TGTGCCACCTGGGACTCCGATTATTATAAGAAACTCTTT	CATWDSDYYKKLF	TRGV2	.	TRGJ1	14	-1	-1	19
23	1.701271515537047E-4	TGTGCCACCTGGGACGGGCCCTTGAATAAGAAACTCTTT	CATWDGPLNKKLF	TRGV2	.	TRGJ1	20	-1	-1	25
23	1.701271515537047E-4	TGTGCCACCTGGGACGGGATCTATTATAAGAAACTCTTT	CATWDGIYYKKLF	TRGV2	.	TRGJ1	17	-1	-1	21
23	1.701271515537047E-4	TGTGCCACCTGGGACGGGACTTATTATAAGAAACTCTTT	CATWDGTYYKKLF	TRGV2	.	TRGJ1	17	-1	-1	17
23	1.701271515537047E-4	TGTGCGCCGGTTGATAGTAGTGATTGGATCAAGACGTTT	CAPVDSSDWIKTF	TRGV2	.	TRGJP2	4	-1	-1	13
23	1.701271515537047E-4	TGTGCCACCTGGGCATTTGCAGATAAGAAACTCTTT	CATWAFADKKLF	TRGV3	.	TRGJ1	12	-1	-1	22
23	1.701271515537047E-4	TGTGCCACCTGGGATGGTTATTATAAGAAACTCTTT	CATWDGYYKKLF	TRGV2	.	TRGJ1	16	-1	-1	17
23	1.701271515537047E-4	TGTGCCACCTGGGACTGGGGTTATAAGAAACTCTTT	CATWDWGYKKLF	TRGV3	.	TRGJ1	17	-1	-1	20
23	1.701271515537047E-4	TGTGCCACCTGGGACGGGCGGTATAAGAAACTCTTT	CATWDGRYKKLF	TRGV2	.	TRGJ1	18	-1	-1	21
23	1.701271515537047E-4	TGTGCCACCTGGGACATGCCTTATAAGAAACTCTTT	CATWDMPYKKLF	TRGV3	.	TRGJ1	20	-1	-1	20
23	1.701271515537047E-4	TGTGCCACCTGGGACAGGCGGGAAGGGAAACTCTTT	CATWDRREGKLF	TRGV3	.	TRGJ1	18	-1	-1	26
23	1.701271515537047E-4	TGTGCTGCGTGGGATGGGTATAAGAAACTCTTT	CAAWDGYKKLF	TRGV10	.	TRGJ1	14	-1	-1	18
23	1.701271515537047E-4	TGTGCCACCTGGGATGGACATAAGAAACTCTTT	CATWDGHKKLF	TRGV8	.	TRGJ1	14	-1	-1	19
23	1.701271515537047E-4	TGTGCCACCTGGGATAGATATAAGAAACTCTTT	CATWDRYKKLF	TRGV8	.	TRGJ1	16	-1	-1	18
23	1.701271515537047E-4	TGTGCCACCTGGGACAGTTATAAGAAACTCTTT	CATWDSYKKLF	TRGV7	.	TRGJ2	16	-1	-1	17
23	1.701271515537047E-4	TGTGCCACCTGGGACAGCGCTAAGAAACTCTTT	CATWDSAKKLF	TRGV3	.	TRGJ1	16	-1	-1	20
23	1.701271515537047E-4	TGTGCCACCTGGGACAGGCGGGTGAAACTCTTT	CATWDRRVKLF	TRGV3	.	TRGJ1	18	-1	-1	23
23	1.701271515537047E-4	TGTGCCACCTGGGGGTATAAGGTACTCTTT	CATWGYKVLF	TRGV3	.	TRGJ1	12	-1	-1	15
23	1.701271515537047E-4	TGTGCCACCTGGGACGGGAAAGAACTCTTT	CATWDGKELF	TRGV2	.	TRGJ1	17	-1	-1	19
23	1.701271515537047E-4	TGTGCCACCTGGGACAGTAGCGGACTCTTT	CATWDSSGLF	TRGV7	.	TRGJ1	16	-1	-1	23
23	1.701271515537047E-4	TGTGCCCCGAACCGGAGGAAACTCTTT	CAPNRRKLF	TRGV7	.	TRGJ1	5	-1	-1	17
23	1.701271515537047E-4	TGTGCCACCTGGGAGGGGAAACTCTTT	CATWEGKLF	TRGV3	.	TRGJ1	13	-1	-1	17
23	1.701271515537047E-4	TGTGCCACCTGGAAGAAACTCTTT	CATWKKLF	TRGV8	.	TRGJ1	11	-1	-1	12
23	1.701271515537047E-4	TTGGCCTATAAGAAACTCTTT	LAYKKLF	TRGV8	.	TRGJ1	0	-1	-1	6
23	1.701271515537047E-4	TGTGCTGCGTGGCACAAATATACCACTGGTTGGTTCAAGATATTT	CAAWHKYTTGWFKIF	TRGV10	.	TRGJP1	11	-1	-1	17
23	1.701271515537047E-4	TGTGCCACCTGGGACGGGCGCCGTAGTGATTGGATCAAGACGTTT	CATWDGRRSDWIKTF	TRGV2	.	TRGJP2	23	-1	-1	22
23	1.701271515537047E-4	TGTGCCACCTGGGATACTGCCGGTGGTTATAAGAAACTCTTT	CATWDTAGGYKKLF	TRGV8	.	TRGJ1	15	-1	-1	26
23	1.701271515537047E-4	TGTGCCACCTGGGACGGTCGGATTTATTATAAGAAACTCTTT	CATWDGRIYYKKLF	TRGV2	.	TRGJ1	16	-1	-1	20
23	1.701271515537047E-4	TGTGCCACCTGGGACGGGCCTAAATCCACTGCGAAACTCTTT	CATWDGPKSTAKLF	TRGV2	.	TRGJ1	19	-1	-1	32
23	1.701271515537047E-4	TGTGCCACCTGGGACACCCGCGCTCGGCATAAGAAACTCTTT	CATWDTRARHKKLF	TRGV7	.	TRGJ1	15	-1	-1	28
23	1.701271515537047E-4	TGTGCCACCTGGGATAGGCGAGGATATAAGAAACTCTTT	CATWDRRGYKKLF	TRGV8	.	TRGJ1	18	-1	-1	24
23	1.701271515537047E-4	TGTGCCACCTGGGACGGCAGGGGGTATAAGAAACTCTTT	CATWDGRGYKKLF	TRGV2	.	TRGJ1	16	-1	-1	24
23	1.701271515537047E-4	TGTGCCACCTGGGACGGGCTTTGGTATAAGAAACTCTTT	CATWDGLWYKKLF	TRGV2	.	TRGJ1	18	-1	-1	24
23	1.701271515537047E-4	TGTGCCACCTGGAAAAATAGTGATTGGATCAAGACGTTT	CATWKNSDWIKTF	TRGV2	.	TRGJP2	11	-1	-1	17
23	1.701271515537047E-4	TGTGCCACCTGGGATCCTTCCTATAAGAAACTCTTT	CATWDPSYKKLF	TRGV2	.	TRGJ1	13	-1	-1	21
23	1.701271515537047E-4	TGTGCCACCTGGGACGGGGGGCGCGGGAAACTCTTT	CATWDGGRGKLF	TRGV2	.	TRGJ1	17	-1	-1	26
23	1.701271515537047E-4	TGTGCCACCTGGGACACTTATTATAAGAAACTCTTT	CATWDTYYKKLF	TRGV7	.	TRGJ1	15	-1	-1	17
23	1.701271515537047E-4	TGTGCCACCCGAAGCAAAGGGGGGATCAAGACGTTT	CATRSKGGIKTF	TRGV2	.	TRGJP2	8	-1	-1	22
23	1.701271515537047E-4	TGTGCTGCGTGGGTACTCTATAAGAAACTCTTT	CAAWVLYKKLF	TRGV10	.	TRGJ1	12	-1	-1	18
23	1.701271515537047E-4	TGTGCCGCTTCCGATGGTTATAAGAAACTCTTT	CAASDGYKKLF	TRGV2	.	TRGJ1	5	-1	-1	17
23	1.701271515537047E-4	TGTGCCACCTGGGGCCACCTTAAGAAACTCTTT	CATWGHLKKLF	TRGV8	.	TRGJ1	12	-1	-1	20
23	1.701271515537047E-4	TGTGCCACCTGGGATAAGTATAGGAAACTCTTT	CATWDKYRKLF	TRGV8	.	TRGJ1	15	-1	-1	18
23	1.701271515537047E-4	TGTGCCACCTGGGGCAGACCCACACTCTTT	CATWGRPTLF	TRGV8	.	TRGJ1	12	-1	-1	23
23	1.701271515537047E-4	TGTGCCACCTGGGACGGGCAGAAACTCTTT	CATWDGQKLF	TRGV2	.	TRGJ1	18	-1	-1	19
23	1.701271515537047E-4	TGTGCCACCCGGCATAAGAAACTCTTT	CATRHKKLF	TRGV8	.	TRGJ1	15	-1	-1	13
23	1.701271515537047E-4	TGTGCCACCTGGTTTAAACTCTTT	CATWFKLF	TRGV8	.	TRGJ1	11	-1	-1	15
23	1.701271515537047E-4	TGTGCCACCTGGGACGGGCCGTTTAGTGATTGGATCAAGACGTTT	CATWDGPFSDWIKTF	TRGV2	.	TRGJP2	19	-1	-1	23
23	1.701271515537047E-4	TGTGCCACCTGCCCCGGGCCTAGTGATTGGATCAAGACGTTT	CATCPGPSDWIKTF	TRGV2	.	TRGJP2	19	-1	-1	20
23	1.701271515537047E-4	TGTGCCACCTGGGATAACCCCCCTTATAAGAAACTCTTT	CATWDNPPYKKLF	TRGV8	.	TRGJ1	15	-1	-1	23
23	1.701271515537047E-4	TGTGCCACCTGGGGCCGTTATTATAAGAAACTCTTT	CATWGRYYKKLF	TRGV2	.	TRGJ1	12	-1	-1	17
23	1.701271515537047E-4	TGTGCCACCTGGGATATAGGGGGCAAGAAACTCTTT	CATWDIGGKKLF	TRGV8	.	TRGJ1	15	-1	-1	24
23	1.701271515537047E-4	TGTGCCACCTGGGACCCCCGGTGCCAGAAACTCTTT	CATWDPRCQKLF	TRGV2	.	TRGJ1	14	-1	-1	25
23	1.701271515537047E-4	TGTGCCACCTGGGACACTCTAATTAAGAAACTCTTT	CATWDTLIKKLF	TRGV3	.	TRGJ1	15	-1	-1	23
23	1.701271515537047E-4	TGTGCCACCTGGGACGGGCCTCAGAAACTCTTT	CATWDGPQKLF	TRGV2	.	TRGJ1	19	-1	-1	22
23	1.701271515537047E-4	TGTGCCACCTGGGACAGGCAGGAACTCTTT	CATWDRQELF	TRGV7	.	TRGJ1	18	-1	-1	19
23	1.701271515537047E-4	TGTGCCGCCCTATATAAGAAACTCTTT	CAALYKKLF	TRGV8	.	TRGJ1	8	-1	-1	12
23	1.701271515537047E-4	TGTGACCCTTGGTTCAAGATATTT	CDPWFKIF	TRGV10	.	TRGJP1	3	-1	-1	8
23	1.701271515537047E-4	TGTGCCACCTGGCACGTTTTTTGGAAACTCTTT	CATWHVFWKLF	TRGV8	.	TRGJ1	11	-1	-1	23
22	1.6273031887745668E-4	TGTGCCACCTGGGACGGGGAAAGGCGAGATAGTAGTGATTGGATCAAGACGTTT	CATWDGERRDSSDWIKTF	TRGV2	.	TRGJP2	17	-1	-1	28
22	1.6273031887745668E-4	TGTGCCACCTGGGACGGGCCTGTTAGTAGTAGTGATTGGATCAAGACGTTT	CATWDGPVSSSDWIKTF	TRGV2	.	TRGJP2	22	-1	-1	26
22	1.6273031887745668E-4	TGTGCCACCTGGGACGGGCCGCAGGGAATTGCCGATTGGATCAAGACGTTT	CATWDGPQGIADWIKTF	TRGV2	.	TRGJP2	19	-1	-1	33
22	1.6273031887745668E-4	TGTGCCACCTGGGACGGGCCGGAGCGTAGTAGTGATTGGATCAAGACGTTT	CATWDGPERSSDWIKTF	TRGV2	.	TRGJP2	19	-1	-1	26
22	1.6273031887745668E-4	TGTGCCACCTGGGACGGGCGAGGGTGGAGTAGTGATTGGATCAAGACGTTT	CATWDGRGWSSDWIKTF	TRGV2	.	TRGJP2	18	-1	-1	27
22	1.6273031887745668E-4	TGTGCCACCTGGGACGGGCAAGTGATCGGTAGTGATTGGATCAAGACGTTT	CATWDGQVIGSDWIKTF	TRGV2	.	TRGJP2	18	-1	-1	28
22	1.6273031887745668E-4	TGTGCCACCTGGGACGGTTGGTTATGGAGTGATTGGATCAAGACGTTT	CATWDGWLWSDWIKTF	TRGV2	.	TRGJP2	16	-1	-1	27
22	1.6273031887745668E-4	TGTGCCACCTGGGACGGCTCATATAGTAGTGATTGGATCAAGACGTTT	CATWDGSYSSDWIKTF	TRGV2	.	TRGJP2	16	-1	-1	20
22	1.6273031887745668E-4	TGTGCCACCTGGGACGGGCTGTTGGGTAGTGATTGGATCAAGACGTTT	CATWDGLLGSDWIKTF	TRGV2	.	TRGJP2	18	-1	-1	25
22	1.6273031887745668E-4	TGTGCCACCTGGGACGGGCTGAATAGTAGTGATTGGATCAAGACGTTT	CATWDGLNSSDWIKTF	TRGV2	.	TRGJP2	18	-1	-1	22
22	1.6273031887745668E-4	TGTGCCACCTGGGACGGGCCTGCTCAACACCCGCATAAGAAACTCTTT	CATWDGPAQHPHKKLF	TRGV2	.	TRGJ1	19	-1	-1	34
22	1.6273031887745668E-4	TGTGCCACCTGGGACGGGCATGATAGTAGTGATTGGATCAAGACGTTT	CATWDGHDSSDWIKTF	TRGV2	.	TRGJP2	18	-1	-1	22
22	1.6273031887745668E-4	TGTGCCACCTGGGACGGGGGAGGTAGTAGTGATTGGATCAAGACGTTT	CATWDGGGSSDWIKTF	TRGV3	.	TRGJP2	17	-1	-1	23
22	1.6273031887745668E-4	TGTGCCACCTGGGACGGAAGATATAGTAGTGATTGGATCAAGACGTTT	CATWDGRYSSDWIKTF	TRGV2	.	TRGJP2	16	-1	-1	20
22	1.6273031887745668E-4	TGTGCTGCGTGGGATTATGGCCTCGGCTATTATAAGAAACTCTTT	CAAWDYGLGYYKKLF	TRGV10	.	TRGJ1	16	-1	-1	27
22	1.6273031887745668E-4	TGTGCTGCGTGGGATTACGGGAGGGGTTATTATAAGAAACTCTTT	CAAWDYGRGYYKKLF	TRGV10	.	TRGJ1	18	-1	-1	26
22	1.6273031887745668E-4	TGTGCCACCTGGGACGGCCGAAATAGTGATTGGATCAAGACGTTT	CATWDGRNSDWIKTF	TRGV2	.	TRGJP2	16	-1	-1	23
22	1.6273031887745668E-4	TGTGCCACCTGGGACGGGGATAGTAGTGATTGGATCAAGACGTTT	CATWDGDSSDWIKTF	TRGV2	.	TRGJP2	17	-1	-1	19
22	1.6273031887745668E-4	TGTGCCACCTGGGACAGGCCTGGAAGAAACTTCGAAGGGCTCTTT	CATWDRPGRNFEGLF	TRGV7	.	TRGJ1	21	-1	-1	39
22	1.6273031887745668E-4	TGTGCTGCGTGGGACGATACCACTGGTTGGTTCAAGATATTT	CAAWDDTTGWFKIF	TRGV10	.	TRGJP1	13	-1	-1	16
22	1.6273031887745668E-4	TGTGCCACCTGGGATGTTGCCCCTGACTATAAGAAACTCTTT	CATWDVAPDYKKLF	TRGV8	.	TRGJ1	14	-1	-1	27
22	1.6273031887745668E-4	TGTGCCACCTGGGACGGTCTGGGGGGGATTAAGAAACTCTTT	CATWDGLGGIKKLF	TRGV2	.	TRGJ1	16	-1	-1	29
22	1.6273031887745668E-4	TGTGCCACCTGGGACGGTCGCACCACCTATAAGAAACTCTTT	CATWDGRTTYKKLF	TRGV2	.	TRGJ1	16	-1	-1	27
22	1.6273031887745668E-4	TGTGCCACCTGGGACGGTACCGGGGATTGGATCAAGACGTTT	CATWDGTGDWIKTF	TRGV2	.	TRGJP2	16	-1	-1	24
22	1.6273031887745668E-4	TGTGCCACCTGGGACGGGCCTGGTTATTATAAGAAACTCTTT	CATWDGPGYYKKLF	TRGV2	.	TRGJ1	19	-1	-1	23
22	1.6273031887745668E-4	TGTGCCACCTGGGACGGGACGAATTATTATAAGAAACTCTTT	CATWDGTNYYKKLF	TRGV2	.	TRGJ1	17	-1	-1	19
22	1.6273031887745668E-4	TGTGCCACCTGGGACGATAGTAGTGATTGGATCAAGACGTTT	CATWDDSSDWIKTF	TRGV2	.	TRGJP2	15	-1	-1	16
22	1.6273031887745668E-4	TGTGCCACCTGGGACAGATTTAGTGATTGGATCAAGACGTTT	CATWDRFSDWIKTF	TRGV2	.	TRGJP2	14	-1	-1	20
22	1.6273031887745668E-4	TGTGCCACCCACCTTGAGCCCCGTTATTATAAGAAACTCTTT	CATHLEPRYYKKLF	TRGV2	.	TRGJ1	8	-1	-1	23
22	1.6273031887745668E-4	TGTGCCACCTGGGGCATGAATTATTATAAGAAACTCTTT	CATWGMNYYKKLF	TRGV2	.	TRGJ1	12	-1	-1	17
22	1.6273031887745668E-4	TGTGCCACCTGGGGGGGGAGAGGTTATAAGAAACTCTTT	CATWGGRGYKKLF	TRGV2	.	TRGJ1	12	-1	-1	23
22	1.6273031887745668E-4	TGTGCCACCTGGGGAAGGTTTTATTATAAGAAACTCTTT	CATWGRFYYKKLF	TRGV3	.	TRGJ1	12	-1	-1	20
22	1.6273031887745668E-4	TGTGCCACCTGGGACGCTGGGGGGGTAGGGAAACTCTTT	CATWDAGGVGKLF	TRGV2	.	TRGJ1	15	-1	-1	29
22	1.6273031887745668E-4	TGTGCCACCTGGGACGGCGGTTATTATAAGAAACTCTTT	CATWDGGYYKKLF	TRGV3	.	TRGJ1	17	-1	-1	20
22	1.6273031887745668E-4	TGTGCCACCTGGGACGGGCTATTTTATAAGAAACTCTTT	CATWDGLFYKKLF	TRGV2	.	TRGJ1	18	-1	-1	20
22	1.6273031887745668E-4	TGTGCCACCTGGGACATCATTTATTATAAGAAACTCTTT	CATWDIIYYKKLF	TRGV3	.	TRGJ1	15	-1	-1	20
22	1.6273031887745668E-4	TGTGCCACCTGGGACAGCCGTTATTATAAGAAACTCTTT	CATWDSRYYKKLF	TRGV3	.	TRGJ1	16	-1	-1	20
22	1.6273031887745668E-4	TGTGCCACCTGGGTAGAGGATTATAAGAAACTCTTT	CATWVEDYKKLF	TRGV2	.	TRGJ1	12	-1	-1	19
22	1.6273031887745668E-4	TGTGCCACCTGGGGGAATTATTATAAGAAACTCTTT	CATWGNYYKKLF	TRGV8	.	TRGJ1	12	-1	-1	14
22	1.6273031887745668E-4	TGTGCCACCTGGGACGGGCGAGATAAGAAACTCTTT	CATWDGRDKKLF	TRGV2	.	TRGJ1	18	-1	-1	22
22	1.6273031887745668E-4	TGTGCCACCTGGGACGGGAGGGATAAGAAACTCTTT	CATWDGRDKKLF	TRGV2	.	TRGJ2	17	-1	-1	22
22	1.6273031887745668E-4	TGTGCCACCTGGGACGAGGATTATAAGAAACTCTTT	CATWDEDYKKLF	TRGV2	.	TRGJ1	15	-1	-1	19
22	1.6273031887745668E-4	TGTGCCACCTGGGACAGGCAATATAAGAAACTCTTT	CATWDRQYKKLF	TRGV3	.	TRGJ1	18	-1	-1	21
22	1.6273031887745668E-4	TGTGCCACCTGGGACAGGGTCTTTACCCAACTCTTT	CATWDRVFTQLF	TRGV7	.	TRGJ1	17	-1	-1	28
22	1.6273031887745668E-4	TGTGCCACCTGGAGTAGTTATTATAAGAAACTCTTT	CATWSSYYKKLF	TRGV2	.	TRGJ1	11	-1	-1	17
22	1.6273031887745668E-4	TGTGCCACCCTTACAAGTTGTTATAAGAAACTCTTT	CATLTSCYKKLF	TRGV2	.	TRGJ1	8	-1	-1	17
22	1.6273031887745668E-4	TGTGCCACCTGGGATCTGGTGTGGGAACTCTTT	CATWDLVWELF	TRGV8	.	TRGJ1	14	-1	-1	25
22	1.6273031887745668E-4	TGTGCCACCTGGGATAGGGAGAAGAAACTCTTT	CATWDREKKLF	TRGV8	.	TRGJ1	17	-1	-1	21
22	1.6273031887745668E-4	TGTGCCACCTGGGACGGGGATAAGAAACTCTTT	CATWDGDKKLF	TRGV2	.	TRGJ1	17	-1	-1	19
22	1.6273031887745668E-4	TGTGCCACCTGGGACGGGGAGGGGAAACTCTTT	CATWDGEGKLF	TRGV2	.	TRGJ1	17	-1	-1	23
22	1.6273031887745668E-4	TGTGCCACCTGGGACAGGCTTAAGAAACTCTTT	CATWDRLKKLF	TRGV3	.	TRGJ1	18	-1	-1	20
22	1.6273031887745668E-4	TGTGCCACCTGGGATAGGGTTCGACTCTTT	CATWDRVRLF	TRGV8	.	TRGJ1	17	-1	-1	23
22	1.6273031887745668E-4	TGTGCCACCTGGGATAGACAGAAACTCTTT	CATWDRQKLF	TRGV8	.	TRGJ1	16	-1	-1	19
22	1.6273031887745668E-4	TGTGCCACCCATTATTATAAGAAACTCTTT	CATHYYKKLF	TRGV3	.	TRGJ1	8	-1	-1	10
22	1.6273031887745668E-4	TGTGCCTTGTGGGAGGTGCAAGAGTTG	CALWEVQEL	TRGV9	.	TRGJP2	19	-1	-1	18
22	1.6273031887745668E-4	TGTGCCACCTGGGGTCCCCTCTTT	CATWGPLF	TRGV3	.	TRGJ1	12	-1	-1	18
22	1.6273031887745668E-4	TGTGCTGCGTGGGGTCTAGCCCTCCCTTATTATAAGAAACTCTTT	CAAWGLALPYYKKLF	TRGV10	.	TRGJ1	12	-1	-1	26
22	1.6273031887745668E-4	TGTGCCACCTGGGACGGGCCGTTCCGGGATTATAAGAAACTCTTT	CATWDGPFRDYKKLF	TRGV2	.	TRGJ1	19	-1	-1	28
22	1.6273031887745668E-4	TGTGCCACCTGGGACGGGCGGGCGGTGGGTTATAAGAAACTCTTT	CATWDGRAVGYKKLF	TRGV2	.	TRGJ1	18	-1	-1	29
22	1.6273031887745668E-4	TGTGCCACCTGGGACGGGCGATGGGGGTATTATAAGAAACTCTTT	CATWDGRWGYYKKLF	TRGV2	.	TRGJ1	18	-1	-1	27
22	1.6273031887745668E-4	TGTGCTGCGTGGGATTATATAGGTTATTATAAGAAACTCTTT	CAAWDYIGYYKKLF	TRGV10	.	TRGJ1	16	-1	-1	23
22	1.6273031887745668E-4	TGTGCCACCTGGGACGCCCTGAGTTATTATAAGAAACTCTTT	CATWDALSYYKKLF	TRGV2	.	TRGJ1	15	-1	-1	20
22	1.6273031887745668E-4	TGTGCCACCTGGGACGGGTTGAATTATTATAAGAAACTCTTT	CATWDGLNYYKKLF	TRGV2	.	TRGJ1	17	-1	-1	20
22	1.6273031887745668E-4	TGTGCCACCTGGGACGGGCCGAGGGTCCGTAAGAAACTCTTT	CATWDGPRVRKKLF	TRGV2	.	TRGJ1	19	-1	-1	29
22	1.6273031887745668E-4	TGTGCCACCTGGGACGGGGGTAGTGATTGGATCAAGACGTTT	CATWDGGSDWIKTF	TRGV2	.	TRGJP2	17	-1	-1	19
22	1.6273031887745668E-4	TGTGCCACCTGGGACGAGCATAGTGATTGGATCAAGACGTTT	CATWDEHSDWIKTF	TRGV2	.	TRGJP2	18	-1	-1	20
22	1.6273031887745668E-4	TGTGCCACCTGGGACAGGCTAAGGGACTATAAGAAACTCTTT	CATWDRLRDYKKLF	TRGV3	.	TRGJ1	18	-1	-1	27
22	1.6273031887745668E-4	TGTGCCACCTGGGACGGGCGAAATTATAAGAAACTCTTT	CATWDGRNYKKLF	TRGV2	.	TRGJ1	18	-1	-1	22
22	1.6273031887745668E-4	TGTGCCACCTGGGACGGGAGGGGTTATAAGAAACTCTTT	CATWDGRGYKKLF	TRGV2	.	TRGJ1	17	-1	-1	23
22	1.6273031887745668E-4	TGTGCCACCTGGGACGAACCTTATTATAAGAAACTCTTT	CATWDEPYYKKLF	TRGV2	.	TRGJ1	15	-1	-1	20
22	1.6273031887745668E-4	TGTGCCACCTGGGACAGGATTTATTATAAGAAACTCTTT	CATWDRIYYKKLF	TRGV7	.	TRGJ1	17	-1	-1	17
22	1.6273031887745668E-4	TGTGCCACCTGGTCAAGCCCGATGGAGAAACTCTTT	CATWSSPMEKLF	TRGV7	.	TRGJ1	11	-1	-1	25
22	1.6273031887745668E-4	TGTGCCACCTGGGACCTGCATTATAAGAAACTCTTT	CATWDLHYKKLF	TRGV2	.	TRGJ1	14	-1	-1	19
22	1.6273031887745668E-4	TGTGCCACCTGGGACAGGCTTTATAAGAAACTCTTT	CATWDRLYKKLF	TRGV7	.	TRGJ1	18	-1	-1	20
22	1.6273031887745668E-4	TGTGCCACCTTTAGTTATTATAAGAAACTCTTT	CATFSYYKKLF	TRGV2	.	TRGJ1	9	-1	-1	14
22	1.6273031887745668E-4	TGTGCCACCTGGGGTGATTGGATCAAGACGTTT	CATWGDWIKTF	TRGV2	.	TRGJP2	12	-1	-1	13
22	1.6273031887745668E-4	TGTGCCACCTGGGATCGTTATAAGAAACTCTTT	CATWDRYKKLF	TRGV8	.	TRGJ1	14	-1	-1	17
22	1.6273031887745668E-4	TGTGCCACCTGGGACGATTGGATCAAGACGTTT	CATWDDWIKTF	TRGV2	.	TRGJP2	15	-1	-1	15
22	1.6273031887745668E-4	TGTGCCACCTCCGTCAATAAGAAACTCTTT	CATSVNKKLF	TRGV8	.	TRGJ1	9	-1	-1	16
22	1.6273031887745668E-4	TGTGCCACCTGGGGATGTAAGAAACTCTTT	CATWGCKKLF	TRGV8	.	TRGJ1	12	-1	-1	17
22	1.6273031887745668E-4	TGTGCCACCTGGGATAGGAAGAAACTCTTT	CATWDRKKLF	TRGV8	.	TRGJ1	17	-1	-1	18
22	1.6273031887745668E-4	TGTGCTGCCTATTTAATTTATACCACTGGTTGGTTCAAGATATTT	CAAYLIYTTGWFKIF	TRGV10	.	TRGJP1	7	-1	-1	18
22	1.6273031887745668E-4	TGTGCCACCTGGGACGGGCTAATTCACCATTATAAGAAACTCTTT	CATWDGLIHHYKKLF	TRGV2	.	TRGJ1	18	-1	-1	28
22	1.6273031887745668E-4	TGTGCCACCTGGGACGGGCAAGGGGGTGATTGGATCAAGACGTTT	CATWDGQGGDWIKTF	TRGV2	.	TRGJP2	18	-1	-1	25
22	1.6273031887745668E-4	TGTGCTGCGTGGGATCCTAAGAATTATTATAAGAAACTCTTT	CAAWDPKNYYKKLF	TRGV10	.	TRGJ1	14	-1	-1	20
22	1.6273031887745668E-4	TGTGCTGCGTGGGACGGAGGCCCCTCGCGGTTCAAGATATTT	CAAWDGGPSRFKIF	TRGV10	.	TRGJP1	13	-1	-1	28
22	1.6273031887745668E-4	TGTGCCTTGTGGGAGGTCCAGAATTATTATAAGAAACTCTTT	CALWEVQNYYKKLF	TRGV9	.	TRGJ1	19	-1	-1	20
22	1.6273031887745668E-4	TGTGCCACCTGGGACGGGCCAAGTGATTGGATCAAGACGTTT	CATWDGPSDWIKTF	TRGV2	.	TRGJP2	19	-1	-1	21
22	1.6273031887745668E-4	TGTGCCACCTGGGACAGGCCGCCCACTTATAAGAAACTCTTT	CATWDRPPTYKKLF	TRGV3	.	TRGJ1	24	-1	-1	26
22	1.6273031887745668E-4	TGTGCCACCTGGGACGGCCCCCAACGGATCAAGACGTTT	CATWDGPQRIKTF	TRGV2	.	TRGJP2	20	-1	-1	25
22	1.6273031887745668E-4	TGTGCCACCTGGGACAGGCCTTATAAGAAACTCTTT	CATWDRPYKKLF	TRGV7	.	TRGJ1	20	-1	-1	20
22	1.6273031887745668E-4	TGTGCCCCCGTCGGGAAACTCTTT	CAPVGKLF	TRGV3	.	TRGJ1	15	-1	-1	14
21	1.5533348620120865E-4	TGTGCTGCGTGGGAACCACGCGAACATACCACTGGTTGGTTCAAGATATTT	CAAWEPREHTTGWFKIF	TRGV10	.	TRGJP1	13	-1	-1	25
21	1.5533348620120865E-4	TGTGCCTTGTGGGAGCTTCGGGTGCAGTCGAATTATTATAAGAAACTCTTT	CALWELRVQSNYYKKLF	TRGV9	.	TRGJ1	14	-1	-1	27
21	1.5533348620120865E-4	TGTGCCTTGTGGGAGGGTATTGGGGAGTTGGGCAAAAAAATCAAGGTATTT	CALWEGIGELGKKIKVF	TRGV9	.	TRGJP	15	-1	-1	24
21	1.5533348620120865E-4	TGTGCTGCGTGGGATTATTGGGATACCACTGGTTGGTTCAAGATATTT	CAAWDYWDTTGWFKIF	TRGV10	.	TRGJP1	16	-1	-1	22
21	1.5533348620120865E-4	TGTGCCACCTGGGACGGCCCCCGTAGGAGTGATTGGATCAAGACGTTT	CATWDGPRRSDWIKTF	TRGV2	.	TRGJP2	20	-1	-1	23
21	1.5533348620120865E-4	TGTGCCACCTGGGACGGGCTTTCTTGTAGTGATTGGATCAAGACGTTT	CATWDGLSCSDWIKTF	TRGV2	.	TRGJP2	18	-1	-1	25
21	1.5533348620120865E-4	TGTGCCACCTGGGACGGGCCAGATCGTAGTGATTGGATCAAGACGTTT	CATWDGPDRSDWIKTF	TRGV2	.	TRGJP2	19	-1	-1	22
21	1.5533348620120865E-4	TGTGCCACCTGGGACGAGAAGTCGAGTAGTGATTGGATCAAGACGTTT	CATWDEKSSSDWIKTF	TRGV2	.	TRGJP2	15	-1	-1	24
21	1.5533348620120865E-4	TGTGCCACCTGGGACAGGCTGGTACGCCCCCTTTCGAGGAAACTCTTT	CATWDRLVRPLSRKLF	TRGV3	.	TRGJ1	18	-1	-1	38
21	1.5533348620120865E-4	TGTGCTGCGTGGGATTGTCATACCACTGGTTGGTTCAAGATATTT	CAAWDCHTTGWFKIF	TRGV10	.	TRGJP1	15	-1	-1	19
21	1.5533348620120865E-4	TGTGCTGCGTACCACCGGGCCCTGAATTATTATAAGAAACTCTTT	CAAYHRALNYYKKLF	TRGV10	.	TRGJ1	9	-1	-1	23
21	1.5533348620120865E-4	TGTGCCACCTGGGACGGGCTGGAGCGTGGTTATAAGAAACTCTTT	CATWDGLERGYKKLF	TRGV2	.	TRGJ1	18	-1	-1	29
21	1.5533348620120865E-4	TGTGCCACCTGGGACGGGGCCCCCACGTATTATAAGAAACTCTTT	CATWDGAPTYYKKLF	TRGV2	.	TRGJ1	21	-1	-1	27
21	1.5533348620120865E-4	TGTGCCACCTGGGACGGGGGGGGTAGTGATTGGATCAAGACGTTT	CATWDGGGSDWIKTF	TRGV2	.	TRGJP2	17	-1	-1	22
21	1.5533348620120865E-4	TGTGCTGCGTGGGATTACCTAAATTATTATAAGAAACTCTTT	CAAWDYLNYYKKLF	TRGV10	.	TRGJ1	21	-1	-1	21
21	1.5533348620120865E-4	TGTGCCACCTGGGATAGGGGGAATTATTATAAGAAACTCTTT	CATWDRGNYYKKLF	TRGV8	.	TRGJ1	17	-1	-1	20
21	1.5533348620120865E-4	TGTGCCACCTGGGACGTCGCGCCCCGTTATAAGAAACTCTTT	CATWDVAPRYKKLF	TRGV2	.	TRGJ1	15	-1	-1	26
21	1.5533348620120865E-4	TGTGCCACCTGGGACGTAGCGAATTATTATAAGAAACTCTTT	CATWDVANYYKKLF	TRGV2	.	TRGJ1	15	-1	-1	19
21	1.5533348620120865E-4	TGTGCCACCTGGGACGGTCCAAATTATTATAAGAAACTCTTT	CATWDGPNYYKKLF	TRGV2	.	TRGJ1	19	-1	-1	21
21	1.5533348620120865E-4	TGTGCCACCTGGGACAGGCTGAATTATTATAAGAAACTCTTT	CATWDRLNYYKKLF	TRGV3	.	TRGJ1	18	-1	-1	20
21	1.5533348620120865E-4	TGTGCCACCTGGGACAGGCCGGGTGATTGGATCAAGACGTTT	CATWDRPGDWIKTF	TRGV3	.	TRGJP2	19	-1	-1	22
21	1.5533348620120865E-4	TGTGCCACCTGGGACAGGCGGAATTATTATAAGAAACTCTTT	CATWDRRNYYKKLF	TRGV7	.	TRGJ1	18	-1	-1	20
21	1.5533348620120865E-4	TGTGCTGCGTGGGATTTAAATTATTATAAGAAACTCTTT	CAAWDLNYYKKLF	TRGV10	.	TRGJ1	15	-1	-1	18
21	1.5533348620120865E-4	TGTGCTGCGTGGGATTATACTGGTTGGTTCAAGATATTT	CAAWDYTGWFKIF	TRGV10	.	TRGJP1	16	-1	-1	18
21	1.5533348620120865E-4	TGTGCCACCTGTCAAATATGTGATTGGATCAAGACGTTT	CATCQICDWIKTF	TRGV8	.	TRGJP2	10	-1	-1	19
21	1.5533348620120865E-4	TGTGCCACCTGGGATCCTCGAGGTTATAAGAAACTCTTT	CATWDPRGYKKLF	TRGV8	.	TRGJ1	14	-1	-1	23
21	1.5533348620120865E-4	TGTGCCACCTGGGACGGCCACGATTGGATCAAGACGTTT	CATWDGHDWIKTF	TRGV2	.	TRGJP2	16	-1	-1	21
21	1.5533348620120865E-4	TGTGCCACCTGGGACGGGCCTGTTTATAAGAAACTCTTT	CATWDGPVYKKLF	TRGV2	.	TRGJ1	22	-1	-1	23
21	1.5533348620120865E-4	TGTGCCACCTGGGACGGGCGCTTTTATAAGAAACTCTTT	CATWDGRFYKKLF	TRGV2	.	TRGJ1	18	-1	-1	23
21	1.5533348620120865E-4	TGTGCCACCTGGGACGGGCAGGGTTATAAGAAACTCTTT	CATWDGQGYKKLF	TRGV2	.	TRGJ1	18	-1	-1	23
21	1.5533348620120865E-4	TGTGCCACCTGGGACGAAAGTTATTATAAGAAACTCTTT	CATWDESYYKKLF	TRGV2	.	TRGJ1	15	-1	-1	20
21	1.5533348620120865E-4	TGTGCTGCGTGGGACTACGGTTGGTTCAAGATATTT	CAAWDYGWFKIF	TRGV10	.	TRGJP1	18	-1	-1	18
21	1.5533348620120865E-4	TGTGCCACCTGGCTTCTGGATTATAAGAAACTCTTT	CATWLLDYKKLF	TRGV2	.	TRGJ1	11	-1	-1	19
21	1.5533348620120865E-4	TGTGCCACCTGGGACAGGCCGAGCGAGAAACTCTTT	CATWDRPSEKLF	TRGV3	.	TRGJ1	19	-1	-1	25
21	1.5533348620120865E-4	TGTGCCACCTGGGACAGGCGTTATAAGAAACTCTTT	CATWDRRYKKLF	TRGV3	.	TRGJ1	18	-1	-1	20
21	1.5533348620120865E-4	TGTGCCACCTGGGCCCGCTATAAGAAACTCTTT	CATWARYKKLF	TRGV8	.	TRGJ1	12	-1	-1	18
21	1.5533348620120865E-4	TGTGCCACCTGGGGTACTTATAAGAAACTCTTT	CATWGTYKKLF	TRGV8	.	TRGJ1	15	-1	-1	17
21	1.5533348620120865E-4	TGTGCCACCTGGGATAGGTCTAGGAAACTCTTT	CATWDRSRKLF	TRGV8	.	TRGJ1	21	-1	-1	20
21	1.5533348620120865E-4	TGTGCCACCTGGGATAAGTGTAAGAAACTCTTT	CATWDKCKKLF	TRGV8	.	TRGJ1	15	-1	-1	20
21	1.5533348620120865E-4	TGTGCCACCTGGGACCAAATTAAGAAACTCTTT	CATWDQIKKLF	TRGV7	.	TRGJ2	14	-1	-1	20
21	1.5533348620120865E-4	TGTGCCACCTGGGACAGGCCTAAGAAACTCTTT	CATWDRPKKLF	TRGV3	.	TRGJ1	20	-1	-1	20
21	1.5533348620120865E-4	TGTGCCACCTGGGACGGGCCTTCCAGTAGTGATTGGATCAAGACGTTT	CATWDGPSSSDWIKTF	TRGV2	.	TRGJP2	19	-1	-1	24
21	1.5533348620120865E-4	TGTGCCACCTGGGACGGGGCCCTGCCATCTTATAAGTCGAAACTCTTT	CATWDGALPSYKSKLF	TRGV2	.	TRGJ1	21	-1	-1	38
21	1.5533348620120865E-4	TGTGCTGCGTGGGACTCGCGCTCGAATTATTATAAGAAACTCTTT	CAAWDSRSNYYKKLF	TRGV10	.	TRGJ1	13	-1	-1	21
21	1.5533348620120865E-4	TGTGCTGCGTGGGACCCCTTTTCCACTGGTTGGTTCAAGATATTT	CAAWDPFSTGWFKIF	TRGV10	.	TRGJP1	13	-1	-1	22
21	1.5533348620120865E-4	TGTGCCACCTGGGACGGGCTGCAATACCTTTATAAGAAACTCTTT	CATWDGLQYLYKKLF	TRGV2	.	TRGJ1	18	-1	-1	29
21	1.5533348620120865E-4	TGTGCCACCTGGGACAGGCCGGGGAGTGATTGGATCAAGACGTTT	CATWDRPGSDWIKTF	TRGV7	.	TRGJP2	19	-1	-1	24
21	1.5533348620120865E-4	TGTGCTGCGTGGGGGTTAAGTAGTGATTGGATCAAGACGTTT	CAAWGLSSDWIKTF	TRGV10	.	TRGJP2	12	-1	-1	18
21	1.5533348620120865E-4	TGTGCCACCTGGGACTCTAGTAGTGATTGGATCAAGACGTTT	CATWDSSSDWIKTF	TRGV2	.	TRGJP2	14	-1	-1	17
21	1.5533348620120865E-4	TGTGCCACCTGGGACGGGCCGGACGGGTATAAGAAACTCTTT	CATWDGPDGYKKLF	TRGV2	.	TRGJ1	19	-1	-1	27
21	1.5533348620120865E-4	TGTGCCACCTGGGACGGGCCGAGTTATTATAAGAAACTCTTT	CATWDGPSYYKKLF	TRGV2	.	TRGJ1	19	-1	-1	19
21	1.5533348620120865E-4	TGTGCCACCTGGGACAGGAATCATTCGCGCAAGAAACTCTTT	CATWDRNHSRKKLF	TRGV7	.	TRGJ1	17	-1	-1	30
21	1.5533348620120865E-4	TGTGCCCCTTCTAGTAGTAGTGATTGGATCAAGACGTTT	CAPSSSSDWIKTF	TRGV3	.	TRGJP2	8	-1	-1	14
21	1.5533348620120865E-4	TGTGCCACCTGGTCCGCGAATTATTATAAGAAACTCTTT	CATWSANYYKKLF	TRGV8	.	TRGJ1	11	-1	-1	16
21	1.5533348620120865E-4	TGTGCCACCTGGGATATGGTGGACTATAAGAAACTCTTT	CATWDMVDYKKLF	TRGV8	.	TRGJ1	15	-1	-1	24
21	1.5533348620120865E-4	TGTGCCACCTGGGATAGGAGTGATTGGATCAAGACGTTT	CATWDRSDWIKTF	TRGV8	.	TRGJP2	17	-1	-1	13
21	1.5533348620120865E-4	TGTGCCACCTGGGACAGGCGATATTATAAGAAACTCTTT	CATWDRRYYKKLF	TRGV7	.	TRGJ1	18	-1	-1	21
21	1.5533348620120865E-4	TGTGCCACCTGGGACGGGATTTATAAGAAACTCTTT	CATWDGIYKKLF	TRGV2	.	TRGJ1	17	-1	-1	20
21	1.5533348620120865E-4	TGTGCCACCTGGGAAGGGCATTATAAGAAACTCTTT	CATWEGHYKKLF	TRGV8	.	TRGJ1	16	-1	-1	19
21	1.5533348620120865E-4	TGTGCTGCGTGGGGCCCAGCTAAGAAACTCTTT	CAAWGPAKKLF	TRGV10	.	TRGJ1	12	-1	-1	20
21	1.5533348620120865E-4	TGTGCCTTGTGTGCGAATAAGAAACTCTTT	CALCANKKLF	TRGV9	.	TRGJ1	10	-1	-1	16
21	1.5533348620120865E-4	TGTGCCACCTGGGATGAAGAGAAACTCTTT	CATWDEEKLF	TRGV8	.	TRGJ2	14	-1	-1	19
21	1.5533348620120865E-4	TGTGCCACCTGGGATAAAGGGAAACTCTTT	CATWDKGKLF	TRGV8	.	TRGJ1	15	-1	-1	20
21	1.5533348620120865E-4	TGTGCCACCACGGGTTATAAGAAACTCTTT	CATTGYKKLF	TRGV2	.	TRGJ1	8	-1	-1	14
21	1.5533348620120865E-4	TGTGCCACCTATAAGAAACTCTTT	CATYKKLF	TRGV3	.	TRGJ1	9	-1	-1	9
20	1.4793665352496062E-4	TGTGCCACCTGGGACGGGCCTTTTCGAACGATGGAAGGGTATTATAAGAAACTCTTT	CATWDGPFRTMEGYYKKLF	TRGV2	.	TRGJ1	19	-1	-1	39
20	1.4793665352496062E-4	TGTGCCACCTGGGACCCCTCGGAGGGCCTTAGTGATTGGATCAAGACGTTT	CATWDPSEGLSDWIKTF	TRGV2	.	TRGJP2	14	-1	-1	29
20	1.4793665352496062E-4	TGTGCCACCTGGGACGGCCGAATTCATAGTAGTGATTGGATCAAGACGTTT	CATWDGRIHSSDWIKTF	TRGV2	.	TRGJP2	16	-1	-1	25
20	1.4793665352496062E-4	TGTGCCACCTGGGACGGGCCGGGGGTTCGAAGTGATTGGATCAAGACGTTT	CATWDGPGVRSDWIKTF	TRGV2	.	TRGJP2	19	-1	-1	30
20	1.4793665352496062E-4	TGTGCCACCTGGGACGGGCGAGAGTTGGGCAAAAAAATCAAGGTATTT	CATWDGRELGKKIKVF	TRGV2	.	TRGJP	18	-1	-1	15
20	1.4793665352496062E-4	TGTGCCACCTGGGACGTCCTTAGTAGTGATTGGATCAAGACGTTT	CATWDVLSSDWIKTF	TRGV2	.	TRGJP2	15	-1	-1	20
20	1.4793665352496062E-4	TGTGCCACCTGGGACGGGCGCGGTAGTGATTGGATCAAGACGTTT	CATWDGRGSDWIKTF	TRGV2	.	TRGJP2	21	-1	-1	22
20	1.4793665352496062E-4	TGTGCCACCTGGGACGGGCGGAGTAGTGATTGGATCAAGACGTTT	CATWDGRSSDWIKTF	TRGV2	.	TRGJP2	18	-1	-1	21
20	1.4793665352496062E-4	TGTGCTGCGTGGGATAAAGGCACTGGTTGGTTCAAGATATTT	CAAWDKGTGWFKIF	TRGV10	.	TRGJP1	14	-1	-1	8
20	1.4793665352496062E-4	TGTGCCTTGTGGGAGGTACCCACTGGTTGGTTCAAGATATTT	CALWEVPTGWFKIF	TRGV9	.	TRGJP1	16	-1	-1	19
20	1.4793665352496062E-4	TGTGCCACCTGGGATGCGGGTAGTGATTGGATCAAGACGTTT	CATWDAGSDWIKTF	TRGV8	.	TRGJP2	14	-1	-1	19
20	1.4793665352496062E-4	TGTGCCACCTGGGACCGACGAACTTATTATAAGAAACTCTTT	CATWDRRTYYKKLF	TRGV2	.	TRGJ1	14	-1	-1	18
20	1.4793665352496062E-4	TGTGCCACCTGGGACGGGTCTGTAGATTATAAGAAACTCTTT	CATWDGSVDYKKLF	TRGV2	.	TRGJ1	17	-1	-1	25
20	1.4793665352496062E-4	TGTGCCACCTGGGACGGGTATGGGCGGTATAAGAAACTCTTT	CATWDGYGRYKKLF	TRGV2	.	TRGJ1	17	-1	-1	27
20	1.4793665352496062E-4	TGTGCCACCTGGGACGGGCCTTGTTATTATAAGAAACTCTTT	CATWDGPCYYKKLF	TRGV2	.	TRGJ1	19	-1	-1	23
20	1.4793665352496062E-4	TGTGCCACCTGGGATAGGCAGGGTTATAAGAAACTCTTT	CATWDRQGYKKLF	TRGV8	.	TRGJ1	18	-1	-1	23
20	1.4793665352496062E-4	TGTGCCACCTGGGACGTCGCTTATTATAAGAAACTCTTT	CATWDVAYYKKLF	TRGV2	.	TRGJ1	15	-1	-1	20
20	1.4793665352496062E-4	TGTGCCACCTGGGACGGCCTAGATTATAAGAAACTCTTT	CATWDGLDYKKLF	TRGV2	.	TRGJ1	16	-1	-1	22
20	1.4793665352496062E-4	TGTGCCACCTGGGACGGGCTCAGTTATAAGAAACTCTTT	CATWDGLSYKKLF	TRGV2	.	TRGJ1	18	-1	-1	23
20	1.4793665352496062E-4	TGTGCCACCTGGGACGGCCATTGGATCAAGACGTTT	CATWDGHWIKTF	TRGV2	.	TRGJP2	16	-1	-1	19
20	1.4793665352496062E-4	TGTGCCACCTGGGACGGGAATTATAAGAAACTCTTT	CATWDGNYKKLF	TRGV7	.	TRGJ1	17	-1	-1	19
20	1.4793665352496062E-4	TGTGCCACCTGGGCTAGGTTTGAGAAACTCTTT	CATWARFEKLF	TRGV3	.	TRGJ1	12	-1	-1	22
20	1.4793665352496062E-4	TGTGCCACCTGGGACTTGAGGATCAAGACGTTT	CATWDLRIKTF	TRGV2	.	TRGJP2	14	-1	-1	19
20	1.4793665352496062E-4	TGTGCCACCTGGGACACGACTAAGAAACTCTTT	CATWDTTKKLF	TRGV7	.	TRGJ1	15	-1	-1	20
20	1.4793665352496062E-4	TGTGCCACCTGGGACAACCCTAAGAAACTCTTT	CATWDNPKKLF	TRGV2	.	TRGJ1	14	-1	-1	20
20	1.4793665352496062E-4	TGTGCCACCTGGGATCGGGAGAAACTCTTT	CATWDREKLF	TRGV2	.	TRGJ1	18	-1	-1	19
19	1.405398208487126E-4	TGTGCTGCGTGGGATCCCCAGCTATCCATAACTGGTTGGTTCAAGATATTT	CAAWDPQLSITGWFKIF	TRGV10	.	TRGJP1	14	-1	-1	30
19	1.405398208487126E-4	TGTGCCACCTGGGACGGATTGCAAGAGTTGGGCAAAAAAATCAAGGTATTT	CATWDGLQELGKKIKVF	TRGV2	.	TRGJP	16	-1	-1	20
19	1.405398208487126E-4	TGTGCCACCTGGGACGCGAAACTAAGTAGTGATTGGATCAAGACGTTT	CATWDAKLSSDWIKTF	TRGV2	.	TRGJP2	15	-1	-1	24
19	1.405398208487126E-4	TGTGCCACCTGGGACGGCCTCTGCAGGAGGCATTATAAGAAACTCTTT	CATWDGLCRRHYKKLF	TRGV2	.	TRGJ1	16	-1	-1	31
19	1.405398208487126E-4	TGTGCCACCTGGGACGGGCTAGAAGGTAGTGATTGGATCAAGACGTTT	CATWDGLEGSDWIKTF	TRGV2	.	TRGJP2	18	-1	-1	25
19	1.405398208487126E-4	TGTGCCACCTGGGACGGGCCTTTAAGTAGTGATTGGATCAAGACGTTT	CATWDGPLSSDWIKTF	TRGV2	.	TRGJP2	19	-1	-1	24
19	1.405398208487126E-4	TGTGCCACCTGGGACGGGCCCGGAGGCACTGGTTGGTTCAAGATATTT	CATWDGPGGTGWFKIF	TRGV2	.	TRGJP1	21	-1	-1	26
19	1.405398208487126E-4	TGTGCCACCTGGGACGGGCCGGGTAAGGGTGATTGGATCAAGACGTTT	CATWDGPGKGDWIKTF	TRGV2	.	TRGJP2	19	-1	-1	28
19	1.405398208487126E-4	TGTGCTGCGTGGGTGGGTTCTACCACTGGTTGGTTCAAGATATTT	CAAWVGSTTGWFKIF	TRGV10	.	TRGJP1	12	-1	-1	20
19	1.405398208487126E-4	TGTGCTGCGTGGGGACTTGGTTTTTGTCATTGGTTCAAGATATTT	CAAWGLGFCHWFKIF	TRGV10	.	TRGJP1	12	-1	-1	29
19	1.405398208487126E-4	TGTGCCACCTGGGACGGCCTATTTAGTGATTGGATCAAGACGTTT	CATWDGLFSDWIKTF	TRGV2	.	TRGJP2	16	-1	-1	23
19	1.405398208487126E-4	TGTGCCACCTGGGACGGGCTGTCGGATTATTATAAGAAACTCTTT	CATWDGLSDYYKKLF	TRGV2	.	TRGJ1	18	-1	-1	21
19	1.405398208487126E-4	TGTGCCACCTGGGACGGGCCTTGGAGTGATTGGATCAAGACGTTT	CATWDGPWSDWIKTF	TRGV2	.	TRGJP2	19	-1	-1	24
19	1.405398208487126E-4	TGTGCCACCTGGGACGGGCCTAGTAGTGATTGGATCAAGACGTTT	CATWDGPSSDWIKTF	TRGV2	.	TRGJP2	19	-1	-1	20
19	1.405398208487126E-4	TGTGCCACCTGGGACGGGCCCGTGAGTGATTGGATCAAGACGTTT	CATWDGPVSDWIKTF	TRGV2	.	TRGJP2	22	-1	-1	24
19	1.405398208487126E-4	TGTGCCACCTGGGACGGGCCGGTTTATTATAGGGAGAAACTCTTT	CATWDGPVYYREKLF	TRGV2	.	TRGJ1	22	-1	-1	23
19	1.405398208487126E-4	TGTGCCACCTGGGACGGGCCGGTCGGTGATTGGATCAAGACGTTT	CATWDGPVGDWIKTF	TRGV2	.	TRGJP2	23	-1	-1	25
19	1.405398208487126E-4	TGTGCCACCTGGGACGGGCACCCGAATTATTATAAGAAACTCTTT	CATWDGHPNYYKKLF	TRGV2	.	TRGJ1	18	-1	-1	22
19	1.405398208487126E-4	TGTGCCACCTGGGACGGGGAGGGACTTAAGATAGTTATACTCTTT	CATWDGEGLKIVILF	TRGV2	.	TRGJ1	17	-1	-1	38
19	1.405398208487126E-4	TGTGCCACCTGGGACGGGACTAGTAGTGATTGGATCAAGACGTTT	CATWDGTSSDWIKTF	TRGV2	.	TRGJP2	17	-1	-1	20
19	1.405398208487126E-4	TGTGCCACCTGGGACGACCCCTGGGGTTATTATAAGAAACTCTTT	CATWDDPWGYYKKLF	TRGV2	.	TRGJ1	15	-1	-1	26
19	1.405398208487126E-4	TGTGCCACCTGGGACGGTAACACTGGTTGGTTCAAGATATTT	CATWDGNTGWFKIF	TRGV2	.	TRGJP1	16	-1	-1	17
19	1.405398208487126E-4	TGTGCCACCTGGGACGGCCGAGCCCCCAATAAGAAACTCTTT	CATWDGRAPNKKLF	TRGV2	.	TRGJ1	16	-1	-1	28
19	1.405398208487126E-4	TGTGCCACCTGGGACGGCGACGGTTATTATAAGAAACTCTTT	CATWDGDGYYKKLF	TRGV2	.	TRGJ1	16	-1	-1	23
19	1.405398208487126E-4	TGTGCCACCTGGGACGGGCTCATGGGCTATAAGAAACTCTTT	CATWDGLMGYKKLF	TRGV2	.	TRGJ1	18	-1	-1	27
19	1.405398208487126E-4	TGTGCCACCTGGGACGGGCCCCCTTATTATAAGAAACTCTTT	CATWDGPPYYKKLF	TRGV2	.	TRGJ1	20	-1	-1	23
19	1.405398208487126E-4	TGTGCCACCTGGGACGGGCCCGAACATTATAAGAAACTCTTT	CATWDGPEHYKKLF	TRGV2	.	TRGJ1	21	-1	-1	25
19	1.405398208487126E-4	TGTGCCACCTGGGACGGGCCGTATAATTATAAGAAACTCTTT	CATWDGPYNYKKLF	TRGV2	.	TRGJ1	19	-1	-1	19
19	1.405398208487126E-4	TGTGCCACCTGGGACGGGCCGGATGATTATAAGAAACTCTTT	CATWDGPDDYKKLF	TRGV2	.	TRGJ1	19	-1	-1	19
19	1.405398208487126E-4	TGTGCCACCTGGGACGGATATCTTTATTATAAGAAACTCTTT	CATWDGYLYYKKLF	TRGV2	.	TRGJ1	16	-1	-1	23
19	1.405398208487126E-4	TGTGCCACCTGGGACGGACGACTTTATTATAAGAAACTCTTT	CATWDGRLYYKKLF	TRGV2	.	TRGJ1	16	-1	-1	23
19	1.405398208487126E-4	TGTGCCACCTGGGACGGAAGTAGTGATTGGATCAAGACGTTT	CATWDGSSDWIKTF	TRGV3	.	TRGJP2	14	-1	-1	18
19	1.405398208487126E-4	TGTGCCACCTGGGACGACCACTCTTATTATAAGAAACTCTTT	CATWDDHSYYKKLF	TRGV2	.	TRGJ1	15	-1	-1	23
19	1.405398208487126E-4	TGTGCCACCTGGGACAGGCTCCCTTCGAATAAGAAACTCTTT	CATWDRLPSNKKLF	TRGV3	.	TRGJ1	18	-1	-1	28
19	1.405398208487126E-4	TGTGCCACCTGGGACAGGCCGGCTGGGCATAAGAAACTCTTT	CATWDRPAGHKKLF	TRGV7	.	TRGJ1	19	-1	-1	28
19	1.405398208487126E-4	TGTGCCACCTGGGACAGGCCAGGATATTATAAGAAACTCTTT	CATWDRPGYYKKLF	TRGV3	.	TRGJ1	19	-1	-1	24
19	1.405398208487126E-4	TGTGCTGCGTGGGCTCCCCCTTATTATAAGAAACTCTTT	CAAWAPPYYKKLF	TRGV10	.	TRGJ1	12	-1	-1	20
19	1.405398208487126E-4	TGTGCTGCGTGGGATTTCGATTATTATAAGAAACTCTTT	CAAWDFDYYKKLF	TRGV10	.	TRGJ1	18	-1	-1	15
19	1.405398208487126E-4	TGTGCTGCGTGGGATTATACGTATTATAAGAAACTCTTT	CAAWDYTYYKKLF	TRGV10	.	TRGJ1	16	-1	-1	21
19	1.405398208487126E-4	TGTGCTGCGTGGGATTATAACTATTATAAGAAACTCTTT	CAAWDYNYYKKLF	TRGV10	.	TRGJ1	16	-1	-1	18
19	1.405398208487126E-4	TGTGCTGCGCCACAGCCTTATTATTATAAGAAACTCTTT	CAAPQPYYYKKLF	TRGV10	.	TRGJ1	8	-1	-1	19
19	1.405398208487126E-4	TGTGCTGCGGAAAATACCACTGGTTGGTTCAAGATATTT	CAAENTTGWFKIF	TRGV10	.	TRGJP1	8	-1	-1	13
19	1.405398208487126E-4	TGTGCCACCTGGCTCACCCAAGAACTGGAGAAACTCTTT	CATWLTQELEKLF	TRGV8	.	TRGJ1	11	-1	-1	28
19	1.405398208487126E-4	TGTGCCACCTGGGCTGGTAGTGATTGGATCAAGACGTTT	CATWAGSDWIKTF	TRGV8	.	TRGJP2	12	-1	-1	16
19	1.405398208487126E-4	TGTGCCACCTGGGGCAGGCTGGGACGGAAGAAACTCTTT	CATWGRLGRKKLF	TRGV5P	.	TRGJ1	18	-1	-1	27
19	1.405398208487126E-4	TGTGCCACCTGGGGAGTTAGTGATTGGATCAAGACGTTT	CATWGVSDWIKTF	TRGV8	.	TRGJP2	12	-1	-1	17
19	1.405398208487126E-4	TGTGCCACCTGGGATGCGGTGTATTATAAGAAACTCTTT	CATWDAVYYKKLF	TRGV8	.	TRGJ1	14	-1	-1	21
19	1.405398208487126E-4	TGTGCCACCTGGGATGGGAGTGATTGGATCAAGACGTTT	CATWDGSDWIKTF	TRGV8	.	TRGJP2	17	-1	-1	18
19	1.405398208487126E-4	TGTGCCACCTGGGATACGCGTGATTGGATCAAGACGTTT	CATWDTRDWIKTF	TRGV8	.	TRGJP2	18	-1	-1	19
19	1.405398208487126E-4	TGTGCCACCTGGGATAGTATGGGTTATAAGAAACTCTTT	CATWDSMGYKKLF	TRGV8	.	TRGJ1	16	-1	-1	23
19	1.405398208487126E-4	TGTGCCACCTGGGACGTTTGGGATTATAAGAAACTCTTT	CATWDVWDYKKLF	TRGV2	.	TRGJ1	15	-1	-1	22
19	1.405398208487126E-4	TGTGCCACCTGGGACGCGCTATGGGATAAGAAACTCTTT	CATWDALWDKKLF	TRGV2	.	TRGJ1	18	-1	-1	25
19	1.405398208487126E-4	TGTGCCACCTGGGACGGCGGGTATTATAAGAAACTCTTT	CATWDGGYYKKLF	TRGV2	.	TRGJ1	16	-1	-1	21
19	1.405398208487126E-4	TGTGCCACCTGGGACGGCATTTATTATAAGAAACTCTTT	CATWDGIYYKKLF	TRGV2	.	TRGJ1	16	-1	-1	20
19	1.405398208487126E-4	TGTGCCACCTGGGACGGGTTTGGATATAAGAAACTCTTT	CATWDGFGYKKLF	TRGV2	.	TRGJ1	17	-1	-1	24
19	1.405398208487126E-4	TGTGCCACCTGGGACGGGCTGGGTTATAAGAAACTCTTT	CATWDGLGYKKLF	TRGV2	.	TRGJ1	18	-1	-1	23
19	1.405398208487126E-4	TGTGCCACCTGGGACGGGCCTGGTTATAAGAAACTCTTT	CATWDGPGYKKLF	TRGV2	.	TRGJ1	19	-1	-1	23
19	1.405398208487126E-4	TGTGCCACCTGGGACGGGCCACTTTATAAGAAACTCTTT	CATWDGPLYKKLF	TRGV2	.	TRGJ1	19	-1	-1	23
19	1.405398208487126E-4	TGTGCCACCTGGGACGGGCGGGGCTATAAGAAACTCTTT	CATWDGRGYKKLF	TRGV2	.	TRGJ1	18	-1	-1	24
19	1.405398208487126E-4	TGTGCCACCTGGGACGGGCATTTCCATAAGAAACTCTTT	CATWDGHFHKKLF	TRGV2	.	TRGJ1	18	-1	-1	25
19	1.405398208487126E-4	TGTGCCACCTGGGACGGGCACTATTATAAGAAACTCTTT	CATWDGHYYKKLF	TRGV2	.	TRGJ1	18	-1	-1	21
19	1.405398208487126E-4	TGTGCCACCTGGGACGGGATGGGTTATAAGAAACTCTTT	CATWDGMGYKKLF	TRGV2	.	TRGJ1	17	-1	-1	23
19	1.405398208487126E-4	TGTGCCACCTGGGACGGGAAAAATTATAAGAAACTCTTT	CATWDGKNYKKLF	TRGV2	.	TRGJ2	17	-1	-1	22
19	1.405398208487126E-4	TGTGCCACCTGGGACGGAACCTATTATAAGAAACTCTTT	CATWDGTYYKKLF	TRGV2	.	TRGJ1	16	-1	-1	21
19	1.405398208487126E-4	TGTGCCACCTGGGACAGGCTCGACTATAAGAAACTCTTT	CATWDRLDYKKLF	TRGV7	.	TRGJ1	18	-1	-1	24
19	1.405398208487126E-4	TGTGCCACATCGGGGAGTAGTGATTGGATCAAGACGTTT	CATSGSSDWIKTF	TRGV8	.	TRGJP2	7	-1	-1	15
19	1.405398208487126E-4	TGTGCTGCCCCGATCACTGGTTGGTTCAAGATATTT	CAAPITGWFKIF	TRGV10	.	TRGJP1	7	-1	-1	14
19	1.405398208487126E-4	TGTGCTGCGTGGCAAACTGGTTGGTTCAAGATATTT	CAAWQTGWFKIF	TRGV10	.	TRGJP1	11	-1	-1	15
19	1.405398208487126E-4	TGTGCTGCGTGGGCTACCAGTTGGTTCAAGATATTT	CAAWATSWFKIF	TRGV10	.	TRGJP1	12	-1	-1	19
19	1.405398208487126E-4	TGTGCTGCGTGGGATTTGTATTATAAGAAACTCTTT	CAAWDLYYKKLF	TRGV10	.	TRGJ1	15	-1	-1	18
19	1.405398208487126E-4	TGTGCCACCTGGGATTCCGTCTATAAGAAACTCTTT	CATWDSVYKKLF	TRGV8	.	TRGJ1	14	-1	-1	21
19	1.405398208487126E-4	TGTGCCACCTGGGATATGGGATATAAGAAACTCTTT	CATWDMGYKKLF	TRGV8	.	TRGJ1	15	-1	-1	21
19	1.405398208487126E-4	TGTGCCACCTGGGATAGGAGCTATAAGAAACTCTTT	CATWDRSYKKLF	TRGV8	.	TRGJ1	17	-1	-1	21
19	1.405398208487126E-4	TGTGCCACCTGGGACCTCCCATATAAGAAACTCTTT	CATWDLPYKKLF	TRGV7	.	TRGJ1	14	-1	-1	21
19	1.405398208487126E-4	TGTGCCACCTGGGACGGCGATTGGATCAAGACGTTT	CATWDGDWIKTF	TRGV2	.	TRGJP2	16	-1	-1	18
19	1.405398208487126E-4	TGTGCCACCTGGGACGGGCAAGGCGGGAAACTCTTT	CATWDGQGGKLF	TRGV2	.	TRGJ1	18	-1	-1	26
19	1.405398208487126E-4	TGTGCCACCTGGGACGGGGCTTTGAAGAAACTCTTT	CATWDGALKKLF	TRGV3	.	TRGJ1	20	-1	-1	24
19	1.405398208487126E-4	TGTGCCACCTGGGACGGATATTATAAGAAACTCTTT	CATWDGYYKKLF	TRGV2	.	TRGJ1	16	-1	-1	18
19	1.405398208487126E-4	TGTGCCACCTGGGACAGTGATTGGATCAAGACGTTT	CATWDSDWIKTF	TRGV3	.	TRGJP2	16	-1	-1	15
19	1.405398208487126E-4	TGTGCCACCTGGGACAGCTTTTATAAGAAACTCTTT	CATWDSFYKKLF	TRGV7	.	TRGJ1	16	-1	-1	20
19	1.405398208487126E-4	TGTGCCACCTGGGAGAGGTTCTATAAGAAACTCTTT	CATWERFYKKLF	TRGV2	.	TRGJ1	13	-1	-1	21
19	1.405398208487126E-4	TGTGCCACCTGGGAATGGGATGTTAAGAAACTCTTT	CATWEWDVKKLF	TRGV2	.	TRGJ2	13	-1	-1	23
19	1.405398208487126E-4	TGTGCATTCACTATCAATTATTATAAGAAACTCTTT	CAFTINYYKKLF	TRGV10	.	TRGJ1	4	-1	-1	15
19	1.405398208487126E-4	TGTGCTGCGTGGGATTTTTGGTTCAAGATATTT	CAAWDFWFKIF	TRGV10	.	TRGJP1	15	-1	-1	17
19	1.405398208487126E-4	TGTGCTGCAAACACTGGTTGGTTCAAGATATTT	CAANTGWFKIF	TRGV10	.	TRGJP1	7	-1	-1	11
19	1.405398208487126E-4	TGTGCCCCCGCCAGGGGAGGTAAGAAACTCTTT	CAPARGGKKLF	TRGV8	.	TRGJ1	8	-1	-1	20
19	1.405398208487126E-4	TGTGCCACCTGGGCCACCGGGGAGAAACTCTTT	CATWATGEKLF	TRGV8	.	TRGJ1	12	-1	-1	22
19	1.405398208487126E-4	TGTGCCACCTGGGATGAGCAGCTGAAACTCTTT	CATWDEQLKLF	TRGV8	.	TRGJ1	14	-1	-1	23
19	1.405398208487126E-4	TGTGCCACCTGGGACGGGCGTGGGAAACTCTTT	CATWDGRGKLF	TRGV2	.	TRGJ1	18	-1	-1	23
19	1.405398208487126E-4	TGTGCCACCTGGGACGGGGGGAAGAAACTCTTT	CATWDGGKKLF	TRGV2	.	TRGJ1	17	-1	-1	21
19	1.405398208487126E-4	TGTGCCACCTGGGACGGGAGGCTCAACCTCTTT	CATWDGRLNLF	TRGV2	.	TRGJ1	17	-1	-1	24
19	1.405398208487126E-4	TGTGCCACCTGGGACACAACAGTGAAACTCTTT	CATWDTTVKLF	TRGV2	.	TRGJ1	14	-1	-1	23
19	1.405398208487126E-4	TGTGCCACCTGGGACAGGCAAAAGAAACTCTTT	CATWDRQKKLF	TRGV7	.	TRGJ1	18	-1	-1	21
19	1.405398208487126E-4	TGTGCCACCTGGTATTATAAGAAACTCTTT	CATWYYKKLF	TRGV8	.	TRGJ1	14	-1	-1	12
19	1.405398208487126E-4	TGTGCCACCTGGGCTCATAAGAAACTCTTT	CATWAHKKLF	TRGV8	.	TRGJ1	12	-1	-1	16
19	1.405398208487126E-4	TGTGCCACCTGGGATAGAGGGAAACTCTTT	CATWDRGKLF	TRGV8	.	TRGJ1	16	-1	-1	20
19	1.405398208487126E-4	TGTGCCACCTGGGACGTCAAGAAACTCTTT	CATWDVKKLF	TRGV3	.	TRGJ1	14	-1	-1	18
19	1.405398208487126E-4	TGTGCCACCCGTGGTTATAAGAAACTCTTT	CATRGYKKLF	TRGV8	.	TRGJ2	8	-1	-1	14
19	1.405398208487126E-4	TGTGCCACCAATTATTATAAGAAACTCTTT	CATNYYKKLF	TRGV2	.	TRGJ1	8	-1	-1	9
19	1.405398208487126E-4	TGTGCTGCGTGGGATCCGTTGCTCTTT	CAAWDPLLF	TRGV10	.	TRGJ1	14	-1	-1	21
19	1.405398208487126E-4	TGTGCCGTGCCGGGAAAGAAACTCTTT	CAVPGKKLF	TRGV7	.	TRGJ1	5	-1	-1	15
18	1.3314298817246456E-4	TGTGCCACCTGGGACGGTCCGCTCGTGATGAGGCGGGGGATTGGTAGTAGTGATTGGATCAAGACGTTT	CATWDGPLVMRRGIGSSDWIKTF	TRGV2	.	TRGJP2	19	-1	-1	44
18	1.3314298817246456E-4	TGTGCCACCTGGGAGGGTTACTATCCTCCAAGAGGGGGTAGTGATTGGATCAAGACGTTT	CATWEGYYPPRGGSDWIKTF	TRGV2	.	TRGJP2	16	-1	-1	37
18	1.3314298817246456E-4	TGTGCTGCGTGGGATTCTCCCCTCCTAGCCAATACCACTGGTTGGTTCAAGATATTT	CAAWDSPLLANTTGWFKIF	TRGV10	.	TRGJP1	15	-1	-1	31
18	1.3314298817246456E-4	TGTGCCACCTGGGACGGGCCAGACCCGCATAGTAGTGATTGGATCAAGACGTTT	CATWDGPDPHSSDWIKTF	TRGV2	.	TRGJP2	25	-1	-1	28
18	1.3314298817246456E-4	TGTGCCACCTGGGACGGGCGGGATATTTCAGAAGGTTATTATAAGAAACTCTTT	CATWDGRDISEGYYKKLF	TRGV2	.	TRGJ1	18	-1	-1	35
18	1.3314298817246456E-4	TGTGCTGCGTGGGATTATGAGGCACCCACTGGTTGGTTCAAGATATTT	CAAWDYEAPTGWFKIF	TRGV10	.	TRGJP1	16	-1	-1	25
18	1.3314298817246456E-4	TGTGCTGCGTGGGATCTCGTTATCTCCACTGGTTGGTTCAAGATATTT	CAAWDLVISTGWFKIF	TRGV10	.	TRGJP1	28	-1	-1	25
18	1.3314298817246456E-4	TGTGCCACCTGGGACGGGTTACTTAGTAGTGATTGGATCAAGACGTTT	CATWDGLLSSDWIKTF	TRGV2	.	TRGJP2	17	-1	-1	23
18	1.3314298817246456E-4	TGTGCCACCTGGGACGGGCCTTTCAGTAGTGATTGGATCAAGACGTTT	CATWDGPFSSDWIKTF	TRGV2	.	TRGJP2	19	-1	-1	24
18	1.3314298817246456E-4	TGTGCCACCTGGGACGGGCCAAATAGTAGTGATTGGATCAAGACGTTT	CATWDGPNSSDWIKTF	TRGV2	.	TRGJP2	19	-1	-1	22
18	1.3314298817246456E-4	TGTGCCACCTGGGACGGGTGGAGTAGTGATTGGATCAAGACGTTT	CATWDGWSSDWIKTF	TRGV2	.	TRGJP2	17	-1	-1	21
18	1.3314298817246456E-4	TGTGCCACCTGGGACGGGATCTCGGATTATTATAAGAAACTCTTT	CATWDGISDYYKKLF	TRGV2	.	TRGJ1	17	-1	-1	21
18	1.3314298817246456E-4	TGTGCCACCTGGGACAGGCCTCGGGATTATTATAAGAAACTCTTT	CATWDRPRDYYKKLF	TRGV3	.	TRGJ1	20	-1	-1	25
18	1.3314298817246456E-4	TGTGCCACCTGGGACAGGAATGGTCCTTATTATAAGAAACTCTTT	CATWDRNGPYYKKLF	TRGV3	.	TRGJ1	17	-1	-1	26
18	1.3314298817246456E-4	TGTGCTGCGTGGGGGGCTGACACTGGTTGGTTCAAGATATTT	CAAWGADTGWFKIF	TRGV10	.	TRGJP1	12	-1	-1	20
18	1.3314298817246456E-4	TGTGCTGCGTGGGATGGAATGCCTTATTATAAGAAACTCTTT	CAAWDGMPYYKKLF	TRGV10	.	TRGJ1	14	-1	-1	23
18	1.3314298817246456E-4	TGTGCCTTGTGGGAGGGGGACAATTACTATAAGAAACTCTTT	CALWEGDNYYKKLF	TRGV9	.	TRGJ1	15	-1	-1	21
18	1.3314298817246456E-4	TGTGCCACCTGGGATATGAGGCCTTATTATAAGAAACTCTTT	CATWDMRPYYKKLF	TRGV8	.	TRGJ1	15	-1	-1	23
18	1.3314298817246456E-4	TGTGCCACCTGGGATAGTCCGAATTATTATAAGAAACTCTTT	CATWDSPNYYKKLF	TRGV8	.	TRGJ1	19	-1	-1	13
18	1.3314298817246456E-4	TGTGCCACCTGGGATAGGCTAGTTTATTATAAGAAACTCTTT	CATWDRLVYYKKLF	TRGV8	.	TRGJ1	18	-1	-1	23
18	1.3314298817246456E-4	TGTGCCACCTGGGATAGACCCAGTTCCTGGATCAAGACGTTT	CATWDRPSSWIKTF	TRGV8	.	TRGJP2	19	-1	-1	27
18	1.3314298817246456E-4	TGTGCCACCTGGGATAAAGGGGCTTATTATAAGAAACTCTTT	CATWDKGAYYKKLF	TRGV8	.	TRGJ1	15	-1	-1	23
18	1.3314298817246456E-4	TGTGCCACCTGGGACGTTAAGGATTATTATAAGAAACTCTTT	CATWDVKDYYKKLF	TRGV2	.	TRGJ1	15	-1	-1	22
18	1.3314298817246456E-4	TGTGCCACCTGGGACGGCCGTAGTGATTGGATCAAGACGTTT	CATWDGRSDWIKTF	TRGV2	.	TRGJP2	16	-1	-1	19
18	1.3314298817246456E-4	TGTGCCACCTGGGACGGGCCCCAGTATAAGAAGAAACTCTTT	CATWDGPQYKKKLF	TRGV2	.	TRGJ1	20	-1	-1	24
18	1.3314298817246456E-4	TGTGCCACCTGGGACGGGCCGCATAATTATAAGAAACTCTTT	CATWDGPHNYKKLF	TRGV2	.	TRGJ1	19	-1	-1	19
18	1.3314298817246456E-4	TGTGCCACCTGGGACGGGCGGACGTATTATAAGAAACTCTTT	CATWDGRTYYKKLF	TRGV2	.	TRGJ1	18	-1	-1	24
18	1.3314298817246456E-4	TGTGCCACCTGGGACGGGACCAAAACTGTTAAGAAACTCTTT	CATWDGTKTVKKLF	TRGV2	.	TRGJ1	20	-1	-1	29
18	1.3314298817246456E-4	TGTGCCACCTGGGACGACAGTAGTGATTGGATCAAGACGTTT	CATWDDSSDWIKTF	TRGV3	.	TRGJP2	14	-1	-1	18
18	1.3314298817246456E-4	TGTGCCACCTGGGACGAGAACCGAGGGCAAAAGAAACTCTTT	CATWDENRGQKKLF	TRGV2	.	TRGJ1	15	-1	-1	30
18	1.3314298817246456E-4	TGTGCCACCTGGGACAGGCTGGGTGATTGGATCAAGACGTTT	CATWDRLGDWIKTF	TRGV3	.	TRGJP2	18	-1	-1	22
18	1.3314298817246456E-4	TGTGCCACCTGGGACAGGCCTTCTTATTATAAGAAACTCTTT	CATWDRPSYYKKLF	TRGV7	.	TRGJ1	20	-1	-1	23
18	1.3314298817246456E-4	TGTGCCACCTGGGACAATAGTAGTGATTGGATCAAGACGTTT	CATWDNSSDWIKTF	TRGV2	.	TRGJP2	14	-1	-1	16
18	1.3314298817246456E-4	TGTGCCACCTGGGAGCAAGGTAGTGATTGGATCAAGACGTTT	CATWEQGSDWIKTF	TRGV2	.	TRGJP2	13	-1	-1	19
18	1.3314298817246456E-4	TGTGCTGCGTGGGATCTCCCTAGTGGGTTCAAGATATTT	CAAWDLPSGFKIF	TRGV10	.	TRGJP1	14	-1	-1	8
18	1.3314298817246456E-4	TGTGCTGCGTGGGAAAACACTGGTTGGTTCAAGATATTT	CAAWENTGWFKIF	TRGV10	.	TRGJP1	13	-1	-1	17
18	1.3314298817246456E-4	TGTGCCACTAGCACTCAGGCGGATTATAAGAAACTCTTT	CATSTQADYKKLF	TRGV3	.	TRGJ1	7	-1	-1	22
18	1.3314298817246456E-4	TGTGCCACCTGGGGGTTAGGAGAGGCTAAGAAACTCTTT	CATWGLGEAKKLF	TRGV8	.	TRGJ1	12	-1	-1	26
18	1.3314298817246456E-4	TGTGCCACCTGGGGGGGGTTCTATTATAAGAAACTCTTT	CATWGGFYYKKLF	TRGV2	.	TRGJ1	12	-1	-1	21
18	1.3314298817246456E-4	TGTGCCACCTGGGGAAGTAGTGATTGGATCAAGACGTTT	CATWGSSDWIKTF	TRGV7	.	TRGJP2	12	-1	-1	15
18	1.3314298817246456E-4	TGTGCCACCTGGGATAGGCTCGGATTGGAGAAACTCTTT	CATWDRLGLEKLF	TRGV8	.	TRGJ1	18	-1	-1	28
18	1.3314298817246456E-4	TGTGCCACCTGGGATAGGCCCGATTATAAGAAACTCTTT	CATWDRPDYKKLF	TRGV8	.	TRGJ1	19	-1	-1	22
18	1.3314298817246456E-4	TGTGCCACCTGGGACCCCCTTGATTGGATCAAGACGTTT	CATWDPLDWIKTF	TRGV2	.	TRGJP2	14	-1	-1	20
18	1.3314298817246456E-4	TGTGCCACCTGGGACCCGCGGGATTATAAGAAACTCTTT	CATWDPRDYKKLF	TRGV2	.	TRGJ1	14	-1	-1	22
18	1.3314298817246456E-4	TGTGCCACCTGGGACGCGAATTATTATAAGAAACTCTTT	CATWDANYYKKLF	TRGV2	.	TRGJ1	15	-1	-1	16
18	1.3314298817246456E-4	TGTGCCACCTGGGACGGTCTTTGTTGGATCAAGACGTTT	CATWDGLCWIKTF	TRGV2	.	TRGJP2	16	-1	-1	23
18	1.3314298817246456E-4	TGTGCCACCTGGGACGGTGCCGATTGGATCAAGACGTTT	CATWDGADWIKTF	TRGV2	.	TRGJP2	20	-1	-1	21
18	1.3314298817246456E-4	TGTGCCACCTGGGACGGGCTAAGATATAAGAAACTCTTT	CATWDGLRYKKLF	TRGV2	.	TRGJ1	18	-1	-1	24
18	1.3314298817246456E-4	TGTGCCACCTGGGACGGGCCAGGATATAAGAAACTCTTT	CATWDGPGYKKLF	TRGV2	.	TRGJ1	19	-1	-1	24
18	1.3314298817246456E-4	TGTGCCACCTGGGACGGAGGTTATTATAAGAAACTCTTT	CATWDGGYYKKLF	TRGV7	.	TRGJ1	14	-1	-1	20
18	1.3314298817246456E-4	TGTGCCACCTGGGACGGAATTTATTATAAGAAACTCTTT	CATWDGIYYKKLF	TRGV7	.	TRGJ1	14	-1	-1	16
18	1.3314298817246456E-4	TGTGCCACCTGGGACGGAATGTATTATAAGAAACTCTTT	CATWDGMYYKKLF	TRGV2	.	TRGJ1	16	-1	-1	16
18	1.3314298817246456E-4	TGTGCCACCTGGGACGGAACTTATTATAAGAAACTCTTT	CATWDGTYYKKLF	TRGV2	.	TRGJ1	16	-1	-1	16
18	1.3314298817246456E-4	TGTGCCACCTGGGACAGCTGTTATTATAAGAAACTCTTT	CATWDSCYYKKLF	TRGV3	.	TRGJ2	16	-1	-1	20
18	1.3314298817246456E-4	TGTGCCACCTGGGACAGGCTCCATTATAAGAAACTCTTT	CATWDRLHYKKLF	TRGV7	.	TRGJ1	18	-1	-1	22
18	1.3314298817246456E-4	TGTGCCACCTGGGACAGGCCGGAATATAAGAAACTCTTT	CATWDRPEYKKLF	TRGV3	.	TRGJ1	19	-1	-1	24
18	1.3314298817246456E-4	TGTGCCACCTGGGACAGGCCATATTATAAGAAACTCTTT	CATWDRPYYKKLF	TRGV7	.	TRGJ1	19	-1	-1	21
18	1.3314298817246456E-4	TGTGCCACCTGGGACAGGCGGGAGTATAAGAAACTCTTT	CATWDRREYKKLF	TRGV3	.	TRGJ1	18	-1	-1	24
18	1.3314298817246456E-4	TGTGCCACCTGGGAGACCCTTTATTATAAGAAACTCTTT	CATWETLYYKKLF	TRGV7	.	TRGJ1	13	-1	-1	20
18	1.3314298817246456E-4	TGTGCCACCCCCGGACGTAGTGATTGGATCAAGACGTTT	CATPGRSDWIKTF	TRGV2	.	TRGJP2	8	-1	-1	16
18	1.3314298817246456E-4	TGTGCTGCGTGCCCCTCCAAGTGGTTCAAGATATTT	CAACPSKWFKIF	TRGV10	.	TRGJP1	10	-1	-1	21
18	1.3314298817246456E-4	TGTGCCACCTGGCCAGATTATTATAAGAAACTCTTT	CATWPDYYKKLF	TRGV2	.	TRGJ1	11	-1	-1	16
18	1.3314298817246456E-4	TGTGCCACCTGGGCCCTCTATTATAAGAAACTCTTT	CATWALYYKKLF	TRGV3	.	TRGJ1	12	-1	-1	18
18	1.3314298817246456E-4	TGTGCCACCTGGGACGGGCTAGATAAGAAACTCTTT	CATWDGLDKKLF	TRGV2	.	TRGJ1	18	-1	-1	22
18	1.3314298817246456E-4	TGTGCCACCTGGGACATCTGTTATAAGAAACTCTTT	CATWDICYKKLF	TRGV2	.	TRGJ1	14	-1	-1	20
18	1.3314298817246456E-4	TGTGCCACCTGGGAGAATTATTATAAGAAACTCTTT	CATWENYYKKLF	TRGV8	.	TRGJ1	13	-1	-1	14
18	1.3314298817246456E-4	TGTGCCACCTGGGAATTGTGTTATAAGAAACTCTTT	CATWELCYKKLF	TRGV7	.	TRGJ1	13	-1	-1	20
18	1.3314298817246456E-4	TGTGCCAGCACCGGAGATTATTATAAGAAACTCTTT	CASTGDYYKKLF	TRGV2	.	TRGJ1	6	-1	-1	16
18	1.3314298817246456E-4	TGTGCTGCGTGGGCTGGTTGGTTCAAGATATTT	CAAWAGWFKIF	TRGV10	.	TRGJP1	12	-1	-1	13
18	1.3314298817246456E-4	TGTGCTGCGTGGGATGGGGGTAAGAAACTCTTT	CAAWDGGKKLF	TRGV10	.	TRGJ1	14	-1	-1	20
18	1.3314298817246456E-4	TGTGCCACCTGGGCCTATTATAAGAAACTCTTT	CATWAYYKKLF	TRGV2	.	TRGJ1	12	-1	-1	15
18	1.3314298817246456E-4	TGTGCCACCTGGGGATATTATAAGAAACTCTTT	CATWGYYKKLF	TRGV8	.	TRGJ1	16	-1	-1	15
18	1.3314298817246456E-4	TGTGCCACCTGGGATCGAAGGAAGAAACTCTTT	CATWDRRKKLF	TRGV8	.	TRGJ1	14	-1	-1	21
18	1.3314298817246456E-4	TGTGCCACCTGGGATAGTGTTGGGAAACTCTTT	CATWDSVGKLF	TRGV8	.	TRGJ1	16	-1	-1	23
18	1.3314298817246456E-4	TGTGCCACCTGGGATAGTAGGGGGAAACTCTTT	CATWDSRGKLF	TRGV8	.	TRGJ1	16	-1	-1	23
18	1.3314298817246456E-4	TGTGCCACCTGGGATAAGGTTAGGAAACTCTTT	CATWDKVRKLF	TRGV8	.	TRGJ1	15	-1	-1	20
18	1.3314298817246456E-4	TGTGCCACCTGGGACGGGCAGAAGAAACTCTTT	CATWDGQKKLF	TRGV2	.	TRGJ1	18	-1	-1	21
18	1.3314298817246456E-4	TGTGCCACCTGGGACATACCGCGGAAACTCTTT	CATWDIPRKLF	TRGV3	.	TRGJ1	15	-1	-1	23
18	1.3314298817246456E-4	TGTGCCACCTGGGACAGTCATAAGAAACTCTTT	CATWDSHKKLF	TRGV7	.	TRGJ1	16	-1	-1	19
18	1.3314298817246456E-4	TGTGCCACCTGGGAACGATATAAGAAACTCTTT	CATWERYKKLF	TRGV8	.	TRGJ1	13	-1	-1	18
18	1.3314298817246456E-4	TGTGCCACCTACAACGGGCGCGGGAAACTCTTT	CATYNGRGKLF	TRGV8	.	TRGJ1	9	-1	-1	23
18	1.3314298817246456E-4	TGTGCCACCGCCTTTGGTTATAAGAAACTCTTT	CATAFGYKKLF	TRGV2	.	TRGJ1	8	-1	-1	17
18	1.3314298817246456E-4	TGTGCCACCTGCGATTGGATCAAGACGTTT	CATCDWIKTF	TRGV3	.	TRGJP2	13	-1	-1	12
18	1.3314298817246456E-4	TGTGCCACCTGGGATTCTAAGAAACTCTTT	CATWDSKKLF	TRGV8	.	TRGJ1	14	-1	-1	13
18	1.3314298817246456E-4	TGTGCCACCTGGGACTGCCTGAAACTCTTT	CATWDCLKLF	TRGV3	.	TRGJ1	20	-1	-1	20
18	1.3314298817246456E-4	TGTGCCACCTGGGACACAAAGAAACTCTTT	CATWDTKKLF	TRGV3	.	TRGJ1	15	-1	-1	18
18	1.3314298817246456E-4	TGCGCCTTGTGGTCCCTTTGGAAACTCTTT	CALWSLWKLF	TRGV9	.	TRGJ1	11	-1	-1	20
18	1.3314298817246456E-4	TGTGCCCCATGGGGTAAGAAACTCTTT	CAPWGKKLF	TRGV3	.	TRGJ1	12	-1	-1	14
18	1.3314298817246456E-4	TGTGCCACCCCCCGTAAGAAACTCTTT	CATPRKKLF	TRGV8	.	TRGJ1	8	-1	-1	14
18	1.3314298817246456E-4	TGTGCCACCTGGATCAAGACGTTT	CATWIKTF	TRGV8	.	TRGJP2	11	-1	-1	9
18	1.3314298817246456E-4	TTTAAACTCTTT	FKLF	TRGV3	.	TRGJ1	0	-1	-1	3
17	1.2574615549621653E-4	TGTGCCACCTGGGACGGGCGGGAGGATTATAGTAGTGATTGGATCAAGACGTTT	CATWDGREDYSSDWIKTF	TRGV2	.	TRGJP2	18	-1	-1	27
17	1.2574615549621653E-4	TGTGCTGCGTGGGATTATCGAGTTTGGACCACTGGTTGGTTCAAGATATTT	CAAWDYRVWTTGWFKIF	TRGV10	.	TRGJP1	16	-1	-1	27
17	1.2574615549621653E-4	TGTGCCACCTGGGATAGAAAAGAAATCTCTCCAGATTGGATCAAGACGTTT	CATWDRKEISPDWIKTF	TRGV2	.	TRGJP2	13	-1	-1	33
17	1.2574615549621653E-4	TGTGCCACCTGGGACGGGTTTCCATATAGTAGTGATTGGATCAAGACGTTT	CATWDGFPYSSDWIKTF	TRGV2	.	TRGJP2	17	-1	-1	23
17	1.2574615549621653E-4	TGTGCCACCTGGGACGGGCCGGGTTATAGTAGTGATTGGATCAAGACGTTT	CATWDGPGYSSDWIKTF	TRGV2	.	TRGJP2	19	-1	-1	24
17	1.2574615549621653E-4	TGTGCCACCTGGGACGGGCGGAGGCCAGGGAGTGATTGGATCAAGACGTTT	CATWDGRRPGSDWIKTF	TRGV2	.	TRGJP2	18	-1	-1	30
17	1.2574615549621653E-4	TGTGCTGCGTGGGATCAACCCGGGGGGGATTATTATAAGAAACTCTTT	CAAWDQPGGDYYKKLF	TRGV10	.	TRGJ1	14	-1	-1	28
17	1.2574615549621653E-4	TGTGCCACCTGGGACCTAACGGAAAGTAGTGATTGGATCAAGACGTTT	CATWDLTESSDWIKTF	TRGV2	.	TRGJP2	14	-1	-1	24
17	1.2574615549621653E-4	TGTGCCACCTGGGACGGCCCTTCTTGGAGGTATTATAAGAAACTCTTT	CATWDGPSWRYYKKLF	TRGV2	.	TRGJ1	22	-1	-1	30
17	1.2574615549621653E-4	TGTGCCACCTGGGACGGGCCGGGGTGTGTTTATTATAAGAAACTCTTT	CATWDGPGCVYYKKLF	TRGV2	.	TRGJ1	19	-1	-1	29
17	1.2574615549621653E-4	TGTGCCACCTGGGACGGGCCGGAGCAACCGGTTGGTCTCAAGACGTTT	CATWDGPEQPVGLKTF	TRGV2	.	TRGJP2	19	-1	-1	37
17	1.2574615549621653E-4	TGTGCCACCTGGGACGGGCGGGGGAAATTTTATTATAAGAAACTCTTT	CATWDGRGKFYYKKLF	TRGV2	.	TRGJ1	18	-1	-1	29
17	1.2574615549621653E-4	TGTGCCACCTGGGACGGGCATTTTCTCTTGGATTATAAGAAACTCTTT	CATWDGHFLLDYKKLF	TRGV2	.	TRGJ1	18	-1	-1	31
17	1.2574615549621653E-4	TGTGCCACCTGGGACGGGGAGGGCTTTAGAGATTATAAGAAACTCTTT	CATWDGEGFRDYKKLF	TRGV2	.	TRGJ1	17	-1	-1	31
17	1.2574615549621653E-4	TGTGCCACCTGGGACGAGGGGGATAGTAGTGATTGGATCAAGACGTTT	CATWDEGDSSDWIKTF	TRGV3	.	TRGJP2	18	-1	-1	22
17	1.2574615549621653E-4	TGTGCCACCTGGGATAGGCCTAGTAGTGATTGGATCAAGACGTTT	CATWDRPSSDWIKTF	TRGV8	.	TRGJP2	21	-1	-1	20
17	1.2574615549621653E-4	TGTGCCACCTGGGATAGGCGGGGTAGTGATTGGATCAAGACGTTT	CATWDRRGSDWIKTF	TRGV8	.	TRGJP2	18	-1	-1	22
17	1.2574615549621653E-4	TGTGCCACCTGGGACCTATCTGTGGGCAAAAAAATCAAGGTATTT	CATWDLSVGKKIKVF	TRGV2	.	TRGJP	14	-1	-1	22
17	1.2574615549621653E-4	TGTGCCACCTGGGACGCCCGGGGTAGTGATTGGATCAAGACGTTT	CATWDARGSDWIKTF	TRGV2	.	TRGJP2	15	-1	-1	22
17	1.2574615549621653E-4	TGTGCCACCTGGGACGGCCCAAATAGTGATTGGATCAAGACGTTT	CATWDGPNSDWIKTF	TRGV2	.	TRGJP2	19	-1	-1	23
17	1.2574615549621653E-4	TGTGCCACCTGGGACGGCCGGAGTGGTGATTGGATCAAGACGTTT	CATWDGRSGDWIKTF	TRGV3	.	TRGJP2	18	-1	-1	21
17	1.2574615549621653E-4	TGTGCCACCTGGGACGGGTTGGCAGCATATTATAAGAAACTCTTT	CATWDGLAAYYKKLF	TRGV2	.	TRGJ1	17	-1	-1	27
17	1.2574615549621653E-4	TGTGCCACCTGGGACGGGCGGATTGGTGATTGGATCAAGACGTTT	CATWDGRIGDWIKTF	TRGV2	.	TRGJP2	18	-1	-1	25
17	1.2574615549621653E-4	TGTGCCACCTGGGACGGGACTTTTTACGGTTGGTTCAAGATATTT	CATWDGTFYGWFKIF	TRGV2	.	TRGJP1	17	-1	-1	27
17	1.2574615549621653E-4	TGTGCCACCTGGGACAGTTTGGTGGTGTATTATAAGAAACTCTTT	CATWDSLVVYYKKLF	TRGV7	.	TRGJ1	16	-1	-1	27
17	1.2574615549621653E-4	TGTGCCACCTGGGACAGGCTTAGTAGTGATTGGATCAAGACGTTT	CATWDRLSSDWIKTF	TRGV7	.	TRGJP2	18	-1	-1	20
17	1.2574615549621653E-4	TGTGCTGCGTGGGATTGTACCACTGGTTGGTTCAAGATATTT	CAAWDCTTGWFKIF	TRGV10	.	TRGJP1	15	-1	-1	17
17	1.2574615549621653E-4	TGTGCTGCGTGGGAGGTAAGTGTTTATTATAAGAAACTCTTT	CAAWEVSVYYKKLF	TRGV10	.	TRGJ1	13	-1	-1	23
17	1.2574615549621653E-4	TGTGCTGCGTACCCGGTGGGCACTGGTTGGTTCAAGATATTT	CAAYPVGTGWFKIF	TRGV10	.	TRGJP1	9	-1	-1	20
17	1.2574615549621653E-4	TGTGCCACCTCTATCGGAGGTAGTGATTGGATCAAGACGTTT	CATSIGGSDWIKTF	TRGV8	.	TRGJP2	9	-1	-1	19
17	1.2574615549621653E-4	TGTGCCACCTGGGATAGGCCGACGGGGTATAAGAAACTCTTT	CATWDRPTGYKKLF	TRGV8	.	TRGJ1	19	-1	-1	27
17	1.2574615549621653E-4	TGTGCCACCTGGGACTTCCCCTTGTATTATAAGAAACTCTTT	CATWDFPLYYKKLF	TRGV8	.	TRGJ1	13	-1	-1	24
17	1.2574615549621653E-4	TGTGCCACCTGGGACTTGGAGAGTGATTGGATCAAGACGTTT	CATWDLESDWIKTF	TRGV2	.	TRGJP2	14	-1	-1	21
17	1.2574615549621653E-4	TGTGCCACCTGGGACCCGACGAATTATTATAAGAAACTCTTT	CATWDPTNYYKKLF	TRGV7	.	TRGJ1	14	-1	-1	19
17	1.2574615549621653E-4	TGTGCCACCTGGGACGGTCCCCATTATTATAAGAAACTCTTT	CATWDGPHYYKKLF	TRGV2	.	TRGJ1	20	-1	-1	22
17	1.2574615549621653E-4	TGTGCCACCTGGGACGGGTTTGGATATTATAAGAAACTCTTT	CATWDGFGYYKKLF	TRGV2	.	TRGJ1	17	-1	-1	24
17	1.2574615549621653E-4	TGTGCCACCTGGGACGGGTTTAGCTCAGATAAGAAACTCTTT	CATWDGFSSDKKLF	TRGV2	.	TRGJ1	17	-1	-1	28
17	1.2574615549621653E-4	TGTGCCACCTGGGACGGGCTGGGTTATTATAAGAAACTCTTT	CATWDGLGYYKKLF	TRGV2	.	TRGJ1	18	-1	-1	23
17	1.2574615549621653E-4	TGTGCCACCTGGGACGGGCATCGGGATTATAAGAAACTCTTT	CATWDGHRDYKKLF	TRGV2	.	TRGJ1	18	-1	-1	25
17	1.2574615549621653E-4	TGTGCCACCTGGGACGGGGCCCATGGTTATAAGAAACTCTTT	CATWDGAHGYKKLF	TRGV2	.	TRGJ1	21	-1	-1	26
17	1.2574615549621653E-4	TGTGCCACCTGGGACGGGGGGGGGTATTATAAGAAACTCTTT	CATWDGGGYYKKLF	TRGV2	.	TRGJ1	17	-1	-1	24
17	1.2574615549621653E-4	TGTGCCACCTGGGACGACCCGAATTATTATAAGAAACTCTTT	CATWDDPNYYKKLF	TRGV3	.	TRGJ1	14	-1	-1	19
17	1.2574615549621653E-4	TGTGCCACCTGGGACGAGCCCCATTATTATAAGAAACTCTTT	CATWDEPHYYKKLF	TRGV2	.	TRGJ1	20	-1	-1	22
17	1.2574615549621653E-4	TGTGCCACCTGGGACGAATCGAATTATTATAAGAAACTCTTT	CATWDESNYYKKLF	TRGV2	.	TRGJ1	15	-1	-1	18
17	1.2574615549621653E-4	TGTGCCACCTGGGACAGGCCGTGGTATTATAAGAAACTCTTT	CATWDRPWYYKKLF	TRGV3	.	TRGJ1	19	-1	-1	24
17	1.2574615549621653E-4	TGTGCCACCTGGGACAGGCATATTACCCCTAAGAAACTCTTT	CATWDRHITPKKLF	TRGV3	.	TRGJ1	18	-1	-1	29
17	1.2574615549621653E-4	TGTGCCACCTGGGAACGGAGAGGAAGTTATAAGAAACTCTTT	CATWERRGSYKKLF	TRGV2	.	TRGJ1	17	-1	-1	26
17	1.2574615549621653E-4	TGTGCTGCGGGATATACCACTGGTTGGTTCAAGATATTT	CAAGYTTGWFKIF	TRGV10	.	TRGJP1	8	-1	-1	8
17	1.2574615549621653E-4	TGTGCCCCGGATTATAGTAGTGATTGGATCAAGACGTTT	CAPDYSSDWIKTF	TRGV2	.	TRGJP2	5	-1	-1	12
17	1.2574615549621653E-4	TGTGCCACCTGGTCCCGCCCTGGGTGGATCAAGACGTTT	CATWSRPGWIKTF	TRGV3	.	TRGJP2	11	-1	-1	24
17	1.2574615549621653E-4	TGTGCCACCTGGGCCGGGGAGGGTTATAAGAAACTCTTT	CATWAGEGYKKLF	TRGV8	.	TRGJ1	12	-1	-1	23
17	1.2574615549621653E-4	TGTGCCACCTGGGATTCGGATTATTATAAGAAACTCTTT	CATWDSDYYKKLF	TRGV8	.	TRGJ1	14	-1	-1	13
17	1.2574615549621653E-4	TGTGCCACCTGGGATAGCCGCTATTATAAGAAACTCTTT	CATWDSRYYKKLF	TRGV8	.	TRGJ1	23	-1	-1	21
17	1.2574615549621653E-4	TGTGCCACCTGGGATAGGCGATGGTATAAGAAACTCTTT	CATWDRRWYKKLF	TRGV8	.	TRGJ1	18	-1	-1	24
17	1.2574615549621653E-4	TGTGCCACCTGGGATAGGGCTTTGGAAAAGAAACTCTTT	CATWDRALEKKLF	TRGV8	.	TRGJ1	20	-1	-1	27
17	1.2574615549621653E-4	TGTGCCACCTGGGATAGAGGCGATTGGATCAAGACGTTT	CATWDRGDWIKTF	TRGV8	.	TRGJP2	16	-1	-1	21
17	1.2574615549621653E-4	TGTGCCACCTGGGACTATGCTTATTATAAGAAACTCTTT	CATWDYAYYKKLF	TRGV3	.	TRGJ1	14	-1	-1	20
17	1.2574615549621653E-4	TGTGCCACCTGGGACGGTACTGATTGGATCAAGACGTTT	CATWDGTDWIKTF	TRGV2	.	TRGJP2	16	-1	-1	16
17	1.2574615549621653E-4	TGTGCCACCTGGGACGGCACTGGTTGGTTCAAGATATTT	CATWDGTGWFKIF	TRGV2	.	TRGJP1	16	-1	-1	17
17	1.2574615549621653E-4	TGTGCCACCTGGGACGGGCTTTATTATAAGAAACTCTTT	CATWDGLYYKKLF	TRGV2	.	TRGJ2	18	-1	-1	20
17	1.2574615549621653E-4	TGTGCCACCTGGGACGGGCCTGATTGGATCAAGACGTTT	CATWDGPDWIKTF	TRGV2	.	TRGJP2	19	-1	-1	20
17	1.2574615549621653E-4	TGTGCCACCTGGGACGGGCGTAATTATAAGAAACTCTTT	CATWDGRNYKKLF	TRGV2	.	TRGJ1	18	-1	-1	22
17	1.2574615549621653E-4	TGTGCCACCTGGGACGGGCACGATTATAAGAAACTCTTT	CATWDGHDYKKLF	TRGV2	.	TRGJ1	21	-1	-1	22
17	1.2574615549621653E-4	TGTGCCACCTGGGACGATAGTGATTGGATCAAGACGTTT	CATWDDSDWIKTF	TRGV2	.	TRGJP2	15	-1	-1	17
17	1.2574615549621653E-4	TGTGCCACCTGGGACGAGAATTATTATAAGAAACTCTTT	CATWDENYYKKLF	TRGV2	.	TRGJ1	15	-1	-1	17
17	1.2574615549621653E-4	TGTGCCACCTGGGACAGGCTAGGATATAAGAAACTCTTT	CATWDRLGYKKLF	TRGV3	.	TRGJ1	18	-1	-1	24
17	1.2574615549621653E-4	TGTGCCACCTGGGACAGGCGTTCTTATAAGAAACTCTTT	CATWDRRSYKKLF	TRGV7	.	TRGJ1	18	-1	-1	20
17	1.2574615549621653E-4	TGTGCCACCTGGGACAGGCGGAGGTATAAGAAACTCTTT	CATWDRRRYKKLF	TRGV1	.	TRGJ1	18	-1	-1	24
17	1.2574615549621653E-4	TGTGCCACCTGGGACAGGCAACATTATAAGAAACTCTTT	CATWDRQHYKKLF	TRGV7	.	TRGJ1	18	-1	-1	22
17	1.2574615549621653E-4	TGTGCCACCTGGGAGTCGGGGAGATATAAGAAACTCTTT	CATWESGRYKKLF	TRGV2	.	TRGJ1	13	-1	-1	24
17	1.2574615549621653E-4	TGTGCTGCGTGGCCCTCTGGTTGGTTCAAGATATTT	CAAWPSGWFKIF	TRGV10	.	TRGJP1	11	-1	-1	13
17	1.2574615549621653E-4	TGTGCCACCTCCCATCGCGGTTATAAGAAACTCTTT	CATSHRGYKKLF	TRGV8	.	TRGJ1	9	-1	-1	20
17	1.2574615549621653E-4	TGTGCCACCTGGGGCAGGGCCCATAAGAAACTCTTT	CATWGRAHKKLF	TRGV5P	.	TRGJ1	17	-1	-1	22
17	1.2574615549621653E-4	TGTGCCACCTGGGGACCTTATTATAAGAAACTCTTT	CATWGPYYKKLF	TRGV2	.	TRGJ1	12	-1	-1	17
17	1.2574615549621653E-4	TGTGCCACCTGGGATCGGGCCCGTAAGAAACTCTTT	CATWDRARKKLF	TRGV8	.	TRGJ1	17	-1	-1	23
17	1.2574615549621653E-4	TGTGCCACCTGGGATCAGCAACACGCGAAACTCTTT	CATWDQQHAKLF	TRGV8	.	TRGJ1	14	-1	-1	26
17	1.2574615549621653E-4	TGTGCCACCTGGGATGCATATTATAAGAAACTCTTT	CATWDAYYKKLF	TRGV8	.	TRGJ1	14	-1	-1	18
17	1.2574615549621653E-4	TGTGCCACCTGGGATAGGTGCCATAAGAAACTCTTT	CATWDRCHKKLF	TRGV8	.	TRGJ1	17	-1	-1	22
17	1.2574615549621653E-4	TGTGCCACCTGGGATAAGTATTATAAGAAACTCTTT	CATWDKYYKKLF	TRGV8	.	TRGJ1	15	-1	-1	15
17	1.2574615549621653E-4	TGTGCCACCTGGGACGGGTGTTATAAGAAACTCTTT	CATWDGCYKKLF	TRGV7	.	TRGJ1	17	-1	-1	20
17	1.2574615549621653E-4	TGTGCCACCTGGGACGGGCTGCCGGAGAAACTCTTT	CATWDGLPEKLF	TRGV2	.	TRGJ1	18	-1	-1	25
17	1.2574615549621653E-4	TGTGCCACCTGGGACGGGCAGGATAAGAAACTCTTT	CATWDGQDKKLF	TRGV2	.	TRGJ1	18	-1	-1	22
17	1.2574615549621653E-4	TGTGCCACCTGGGACAGGCCAAGTAAGAAACTCTTT	CATWDRPSKKLF	TRGV7	.	TRGJ1	19	-1	-1	23
17	1.2574615549621653E-4	TGTGCCACCTGGAGCACTGGTTGGTTCAAGATATTT	CATWSTGWFKIF	TRGV2	.	TRGJP1	11	-1	-1	14
17	1.2574615549621653E-4	TGTGCTGCGTCCTATTATTATAAGAAACTCTTT	CAASYYYKKLF	TRGV10	.	TRGJ1	9	-1	-1	13
17	1.2574615549621653E-4	TGTGCCACTTCCAATTATTATAAGAAACTCTTT	CATSNYYKKLF	TRGV8	.	TRGJ1	7	-1	-1	8
17	1.2574615549621653E-4	TGTGCCACCTGGTCTTATTATAAGAAACTCTTT	CATWSYYKKLF	TRGV2	.	TRGJ1	11	-1	-1	14
17	1.2574615549621653E-4	TGTGCCACCTGGGGAGAAAGGGAGAAACTCTTT	CATWGEREKLF	TRGV8	.	TRGJ2	12	-1	-1	22
17	1.2574615549621653E-4	TGTGCCACCTGGGACGCCCCAAAGAAACTCTTT	CATWDAPKKLF	TRGV3	.	TRGJ1	14	-1	-1	21
17	1.2574615549621653E-4	TGTGCCACCTGGGACGAATTTAAGAAACTCTTT	CATWDEFKKLF	TRGV2	.	TRGJ1	15	-1	-1	17
17	1.2574615549621653E-4	TGTGCCACCTGTTATTATAAGAAACTCTTT	CATCYYKKLF	TRGV2	.	TRGJ1	10	-1	-1	11
17	1.2574615549621653E-4	TGTGCCACCTGGCGTTATAAGAAACTCTTT	CATWRYKKLF	TRGV8	.	TRGJ1	11	-1	-1	14
17	1.2574615549621653E-4	TGTGCCACCTGGGATTGTGTGAAACTCTTT	CATWDCVKLF	TRGV8	.	TRGJ2	14	-1	-1	20
17	1.2574615549621653E-4	TGTGCCACCTGGGATTGGAAGAAACTCTTT	CATWDWKKLF	TRGV8	.	TRGJ1	17	-1	-1	18
17	1.2574615549621653E-4	TGTGCCACCTGGGATATCATGAAACTCTTT	CATWDIMKLF	TRGV8	.	TRGJ1	15	-1	-1	20
17	1.2574615549621653E-4	TGTGCCACCTGGGATACTAAGAAACTCTTT	CATWDTKKLF	TRGV8	.	TRGJ1	15	-1	-1	17
17	1.2574615549621653E-4	TGTGCCACCTGGGACAGTACGAAACTCTTT	CATWDSTKLF	TRGV3	.	TRGJ1	16	-1	-1	17
17	1.2574615549621653E-4	TGTGCCACCCTTGCTTATAAGAAACTCTTT	CATLAYKKLF	TRGV8	.	TRGJ1	8	-1	-1	14
17	1.2574615549621653E-4	TGTGCCACCGTGTATTATAAGAAACTCTTT	CATVYYKKLF	TRGV8	.	TRGJ1	8	-1	-1	12
17	1.2574615549621653E-4	TGTGCCACCACTTATTATAAGAAACTCTTT	CATTYYKKLF	TRGV3	.	TRGJ1	8	-1	-1	11
17	1.2574615549621653E-4	TGTGCCACGCCCGATTATAAGAAACTCTTT	CATPDYKKLF	TRGV8	.	TRGJ1	7	-1	-1	13
17	1.2574615549621653E-4	TGTGCCACAGGGGGTTATAAGAAACTCTTT	CATGGYKKLF	TRGV8	.	TRGJ1	7	-1	-1	14
17	1.2574615549621653E-4	TGTGCCCATTATTATAAGAAACTCTTT	CAHYYKKLF	TRGV8	.	TRGJ1	5	-1	-1	7
17	1.2574615549621653E-4	TCGATTTATTATAAGAAACTCTTT	SIYYKKLF	TRGV2	.	TRGJ1	0	-1	-1	0
16	1.1834932281996849E-4	TGTGCTGCGTGGGATTCTTCCGAGGAGAATCCGAATTATTATAAGAAACTCTTT	CAAWDSSEENPNYYKKLF	TRGV10	.	TRGJ1	15	-1	-1	27
16	1.1834932281996849E-4	TGTGCTGCGTGGGATTGGAGGGGAGGAAATACCACTGGTTGGTTCAAGATATTT	CAAWDWRGGNTTGWFKIF	TRGV10	.	TRGJP1	15	-1	-1	28
16	1.1834932281996849E-4	TGTGCCACCTGGGACGGGTTGAGGGGCTGGGGTAGTGATTGGATCAAGACGTTT	CATWDGLRGWGSDWIKTF	TRGV2	.	TRGJP2	17	-1	-1	31
16	1.1834932281996849E-4	TGTGCTGCGTGGGATTATCTAAGCGGGACCACTGGTTGGTTCAAGATATTT	CAAWDYLSGTTGWFKIF	TRGV10	.	TRGJP1	16	-1	-1	27
16	1.1834932281996849E-4	TGTGCTGCGTGGGATCTCCGCGGGGGAGGCACTGGTTGGTTCAAGATATTT	CAAWDLRGGGTGWFKIF	TRGV10	.	TRGJP1	14	-1	-1	29
16	1.1834932281996849E-4	TGTGCCACCTGGGTACCACCTACAGTGGGGCTTTATTATAAGAAACTCTTT	CATWVPPTVGLYYKKLF	TRGV3	.	TRGJ1	12	-1	-1	32
16	1.1834932281996849E-4	TGTGCCACCTGGGATCCTACCACTAGGATGAATTATTATAAGAAACTCTTT	CATWDPTTRMNYYKKLF	TRGV8	.	TRGJ1	14	-1	-1	29
16	1.1834932281996849E-4	TGTGCCACCTGGGATAGGCCTCGAGAGTTGGGCAAAAAAATCAAGGTATTT	CATWDRPRELGKKIKVF	TRGV8	.	TRGJP	20	-1	-1	23
16	1.1834932281996849E-4	TGTGCCACCTGGGACGGACGGTATAATACCACTGGTTGGTTCAAGATATTT	CATWDGRYNTTGWFKIF	TRGV2	.	TRGJP1	16	-1	-1	19
16	1.1834932281996849E-4	TGTGCCACCTGGGACAGGCTTGTTCTTAGTAGTGATTGGATCAAGACGTTT	CATWDRLVLSSDWIKTF	TRGV3	.	TRGJP2	22	-1	-1	26
16	1.1834932281996849E-4	TGTGCTGCGTGGGATTATGGGGTTCTATTTGGTTGGTTCAAGATATTT	CAAWDYGVLFGWFKIF	TRGV10	.	TRGJP1	16	-1	-1	29
16	1.1834932281996849E-4	TGTGCCTTGTGGGAGGTGCGGTGTACCACTGGTTGGTTCAAGATATTT	CALWEVRCTTGWFKIF	TRGV9	.	TRGJP1	18	-1	-1	23
16	1.1834932281996849E-4	TGTGCCACCTGGGATAAGTCCTCTCATGGTGATTGGATCAAGACGTTT	CATWDKSSHGDWIKTF	TRGV8	.	TRGJP2	15	-1	-1	28
16	1.1834932281996849E-4	TGTGCCACCTGGGACGGTTTTTATAGTAGTGATTGGATCAAGACGTTT	CATWDGFYSSDWIKTF	TRGV2	.	TRGJP2	16	-1	-1	21
16	1.1834932281996849E-4	TGTGCCACCTGGGACGGTCCCAGGGCGAATTATTATAAGAAACTCTTT	CATWDGPRANYYKKLF	TRGV2	.	TRGJ1	20	-1	-1	25
16	1.1834932281996849E-4	TGTGCCACCTGGGACGGCGCCGATAGTAGTGATTGGATCAAGACGTTT	CATWDGADSSDWIKTF	TRGV2	.	TRGJP2	20	-1	-1	22
16	1.1834932281996849E-4	TGTGCCACCTGGGACGGGCCCTATAGTAGTGATTGGATCAAGACGTTT	CATWDGPYSSDWIKTF	TRGV2	.	TRGJP2	20	-1	-1	21
16	1.1834932281996849E-4	TGTGCCACCTGGGACGGGAAATATAGTAGTGATTGGATCAAGACGTTT	CATWDGKYSSDWIKTF	TRGV2	.	TRGJP2	17	-1	-1	20
16	1.1834932281996849E-4	TGTGCCACCTGGAATCAACGTTTGTATAGTGATTGGATCAAGACGTTT	CATWNQRLYSDWIKTF	TRGV2	.	TRGJP2	11	-1	-1	26
16	1.1834932281996849E-4	TGCGCCTTGTGGGAGGTAGAAGAGTTGGGCAAAAAAATCAAGGTATTT	CALWEVEELGKKIKVF	TRGV9	.	TRGJP	16	-1	-1	19
16	1.1834932281996849E-4	TGTGCCACCTGGGTTCGGTCGCGGGTTGATTATAAGAAACTCTTT	CATWVRSRVDYKKLF	TRGV8	.	TRGJ1	12	-1	-1	28
16	1.1834932281996849E-4	TGTGCCACCTGGGGCAGGTTCCGGAATTATTATAAGAAACTCTTT	CATWGRFRNYYKKLF	TRGV5P	.	TRGJ1	17	-1	-1	23
16	1.1834932281996849E-4	TGTGCCACCTGGGATCCTACTAGTAGTGATTGGATCAAGACGTTT	CATWDPTSSDWIKTF	TRGV8	.	TRGJP2	14	-1	-1	20
16	1.1834932281996849E-4	TGTGCCACCTGGGATAGGCTTTGGGGTTATTATAAGAAACTCTTT	CATWDRLWGYYKKLF	TRGV8	.	TRGJ1	18	-1	-1	26
16	1.1834932281996849E-4	TGTGCCACCTGGGACCGGTGGAGTAGTGATTGGATCAAGACGTTT	CATWDRWSSDWIKTF	TRGV2	.	TRGJP2	17	-1	-1	21
16	1.1834932281996849E-4	TGTGCCACCTGGGACGGTCCCAAATCATATTATAAGAAACTCTTT	CATWDGPKSYYKKLF	TRGV2	.	TRGJ1	20	-1	-1	27
16	1.1834932281996849E-4	TGTGCCACCTGGGACGGTGGGGGTAGTGATTGGATCAAGACGTTT	CATWDGGGSDWIKTF	TRGV2	.	TRGJP2	16	-1	-1	22
16	1.1834932281996849E-4	TGTGCCACCTGGGACGGCCCGACTCCATATTATAAGAAACTCTTT	CATWDGPTPYYKKLF	TRGV2	.	TRGJ1	20	-1	-1	27
16	1.1834932281996849E-4	TGTGCCACCTGGGACGGCCAATCGAATTATTATAAGAAACTCTTT	CATWDGQSNYYKKLF	TRGV2	.	TRGJ1	16	-1	-1	21
16	1.1834932281996849E-4	TGTGCCACCTGGGACGGGCTAAAGAATTATTATAAGAAACTCTTT	CATWDGLKNYYKKLF	TRGV2	.	TRGJ1	18	-1	-1	23
16	1.1834932281996849E-4	TGTGCCACCTGGGACGGGCCTAATTGTTTTTATAAGAAACTCTTT	CATWDGPNCFYKKLF	TRGV2	.	TRGJ1	19	-1	-1	26
16	1.1834932281996849E-4	TGTGCCACCTGGGACGGGCCCCCGAATTATTATAAGAAACTCTTT	CATWDGPPNYYKKLF	TRGV2	.	TRGJ1	20	-1	-1	22
16	1.1834932281996849E-4	TGTGCCACCTGGGACGGGCCCCGTAGTGATTGGATCAAGACGTTT	CATWDGPRSDWIKTF	TRGV2	.	TRGJP2	20	-1	-1	22
16	1.1834932281996849E-4	TGTGCCACCTGGGACGGGCCGGCCACTGGTTGGTTCAAGATATTT	CATWDGPATGWFKIF	TRGV2	.	TRGJP1	19	-1	-1	22
16	1.1834932281996849E-4	TGTGCCACCTGGGACGGGCCGGGCACTGGTTGGTTCAAGATATTT	CATWDGPGTGWFKIF	TRGV2	.	TRGJP1	19	-1	-1	23
16	1.1834932281996849E-4	TGTGCCACCTGGGACGGGCCGGATTATTATTATAAGAAACTCTTT	CATWDGPDYYYKKLF	TRGV2	.	TRGJ1	19	-1	-1	25
16	1.1834932281996849E-4	TGTGCCACCTGGGACGGGCATACCACTGGTTGGTTCAAGATATTT	CATWDGHTTGWFKIF	TRGV2	.	TRGJP1	18	-1	-1	19
16	1.1834932281996849E-4	TGTGCCACCTGGGACAGCACTACGAATTATTATAAGAAACTCTTT	CATWDSTTNYYKKLF	TRGV2	.	TRGJ1	14	-1	-1	22
16	1.1834932281996849E-4	TGTGCCACCTGGGACAGGCCGGGTCAAGGCTATAAGAAACTCTTT	CATWDRPGQGYKKLF	TRGV3	.	TRGJ1	19	-1	-1	30
16	1.1834932281996849E-4	TGTGCCACCTGGGACAAGCGACCGAATTATTATAAGAAACTCTTT	CATWDKRPNYYKKLF	TRGV7	.	TRGJ1	18	-1	-1	22
16	1.1834932281996849E-4	TGTGCCACCTGGGAACGAACGGGGAATTATTATAAGAAACTCTTT	CATWERTGNYYKKLF	TRGV2	.	TRGJ1	13	-1	-1	23
16	1.1834932281996849E-4	TGTGCCACCTGGACTAGCACCCTGAATTATTATAAGAAACTCTTT	CATWTSTLNYYKKLF	TRGV2	.	TRGJ1	11	-1	-1	23
16	1.1834932281996849E-4	TGTGCCACCTGGACCGACAATCCGCCTGATTGGATCAAGACGTTT	CATWTDNPPDWIKTF	TRGV8	.	TRGJP2	11	-1	-1	26
16	1.1834932281996849E-4	TGTGCTGCGTGGGATTTGGAGGCGGCTCGGATCAAGACGTTT	CAAWDLEAARIKTF	TRGV10	.	TRGJP2	15	-1	-1	28
16	1.1834932281996849E-4	TGTGCTGCGTGGGATTATATAGGTTATTGTAAGAAACTCTTT	CAAWDYIGYCKKLF	TRGV10	.	TRGJ1	16	-1	-1	23
16	1.1834932281996849E-4	TGTGCCCCCCGCCCTAATAGTAGTGATTGGATCAAGACGTTT	CAPRPNSSDWIKTF	TRGV8	.	TRGJP2	8	-1	-1	13
16	1.1834932281996849E-4	TGTGCCGTGGGCGGGAAACGTAGTGATTGGATCAAGACGTTT	CAVGGKRSDWIKTF	TRGV8	.	TRGJP2	5	-1	-1	19
16	1.1834932281996849E-4	TGTGCCACCTGGGATAGTACCACTGGTTGGTTCAAGATATTT	CATWDSTTGWFKIF	TRGV2	.	TRGJP1	13	-1	-1	9
16	1.1834932281996849E-4	TGTGCCACCTGGGATAAGGGTAATGATTGGATCAAGACGTTT	CATWDKGNDWIKTF	TRGV8	.	TRGJP2	15	-1	-1	19
16	1.1834932281996849E-4	TGTGCCACCTGGGATAAATTAGGTGATTGGATCAAGACGTTT	CATWDKLGDWIKTF	TRGV8	.	TRGJP2	15	-1	-1	22
16	1.1834932281996849E-4	TGTGCCACCTGGGACCTTCCCGAGGATTATAAGAAACTCTTT	CATWDLPEDYKKLF	TRGV2	.	TRGJ1	14	-1	-1	25
16	1.1834932281996849E-4	TGTGCCACCTGGGACCTTAGGTGTAATTATAAGAAACTCTTT	CATWDLRCNYKKLF	TRGV3	.	TRGJ1	14	-1	-1	25
16	1.1834932281996849E-4	TGTGCCACCTGGGACCCGCGGTTTGGGCATAAGAAACTCTTT	CATWDPRFGHKKLF	TRGV2	.	TRGJ1	14	-1	-1	28
16	1.1834932281996849E-4	TGTGCCACCTGGGACGGCCGGGTTTATTATAAGAAACTCTTT	CATWDGRVYYKKLF	TRGV2	.	TRGJ1	16	-1	-1	23
16	1.1834932281996849E-4	TGTGCCACCTGGGACGGCAAGACCTATTATAAGAAACTCTTT	CATWDGKTYYKKLF	TRGV2	.	TRGJ1	16	-1	-1	24
16	1.1834932281996849E-4	TGTGCCACCTGGGACGGGCCCTGGACTTATAAGAAACTCTTT	CATWDGPWTYKKLF	TRGV2	.	TRGJ1	20	-1	-1	26
16	1.1834932281996849E-4	TGTGCCACCTGGGACGGGCGGGCTTATTATAAGAAACTCTTT	CATWDGRAYYKKLF	TRGV2	.	TRGJ1	18	-1	-1	23
16	1.1834932281996849E-4	TGTGCCACCTGGGACGGGGTAAGTGATTGGATCAAGACGTTT	CATWDGVSDWIKTF	TRGV3	.	TRGJP2	17	-1	-1	21
16	1.1834932281996849E-4	TGTGCCACCTGGGACGGGGGGTCGAATTATAAGAAACTCTTT	CATWDGGSNYKKLF	TRGV2	.	TRGJ1	17	-1	-1	25
16	1.1834932281996849E-4	TGTGCCACCTGGGACAGGGGGGGTTATTATAAGAAACTCTTT	CATWDRGGYYKKLF	TRGV3	.	TRGJ1	17	-1	-1	23
16	1.1834932281996849E-4	TGTGCCACCTGGGAACTTCGGAGTGATTGGATCAAGACGTTT	CATWELRSDWIKTF	TRGV2	.	TRGJP2	13	-1	-1	21
16	1.1834932281996849E-4	TGTGCTGCGTGGGATTATAGCGGTTGGTTCAAGATATTT	CAAWDYSGWFKIF	TRGV10	.	TRGJP1	16	-1	-1	21
[truncated: 3,304 more rows]
