# Supplementary material for: Dissection of the Human T-Cell Receptor γ Gene Repertoire in the Brain and Peripheral Blood Identifies Age- and Alzheimer's Disease-Associated Clonotype Profiles
Source: Front Immunol. 2020 Jan 29;11:12. doi: 10.3389/fimmu.2020.00012 (PMC7025544; doi:10.3389/fimmu.2020.00012)
Supplement: Supplementary file 5 [file Data_Sheet_2.zip › repertoires_corrected_and_decontaminated/PK9.txt]

count	freq	cdr3nt	cdr3aa	v	d	j	VEnd	DStart	DEnd	JStart
1460	0.019555055517606248	TGTGCCTTGTGGGAGGCTTCAAATTATTATAAGAAACTCTTT	CALWEASNYYKKLF	TRGV9	.	TRGJ1	15	-1	-1	17
1293	0.017318278619359504	TGTGCCTTGTGGGAGGCCACGCGGGAGTTGGGCAAAAAAATCAAGGTATTT	CALWEATRELGKKIKVF	TRGV9	.	TRGJP	15	-1	-1	24
1228	0.01644767683261676	TGTGCCTTGTGGGAACTTACAGGGGAGTTGGGCAAAAAAATCAAGGTATTT	CALWELTGELGKKIKVF	TRGV9	.	TRGJP	13	-1	-1	24
1076	0.01441180803900296	TGTGCCTTGTGGGATGTGGAGGAGTTGGGCAAAAAAATCAAGGTATTT	CALWDVEELGKKIKVF	TRGV9	.	TRGJP	17	-1	-1	21
1042	0.013956416335168293	TGTGCCTTGTGGGAAGATCAAGAGTTGGGCAAAAAAATCAAGGTATTT	CALWEDQELGKKIKVF	TRGV9	.	TRGJP	13	-1	-1	18
843	0.011291035480371279	TGTGCCTTGTGGGAGGATAAAGAGTTGGGCAAAAAAATCAAGGTATTT	CALWEDKELGKKIKVF	TRGV9	.	TRGJP	15	-1	-1	19
819	0.010969582512958573	TGTGCCTTGTGGGATCAAGAGTTGGGCAAAAAAATCAAGGTATTT	CALWDQELGKKIKVF	TRGV9	.	TRGJP	13	-1	-1	15
728	0.009750740011518731	TGTGCCACCTGGGACGGGCCGTATTATAAGAAACTCTTT	CATWDGPYYKKLF	TRGV2	.	TRGJ2	19	-1	-1	21
693	0.009281954434041869	TGTGCCTTGTGGGAGGTGCGGGAGTTGGGCAAAAAAATCAAGGTATTT	CALWEVRELGKKIKVF	TRGV9	.	TRGJP	18	-1	-1	21
681	0.009121227950335516	TGTGCCTTGTGGGAGCCCCACAGACCGCAAGAGTTGGGCAAAAAAATCAAGGTATTT	CALWEPHRPQELGKKIKVF	TRGV9	.	TRGJP	14	-1	-1	26
607	0.008130081300813009	TGTGCCTTGTGGGAGGTACGGGGAGAGTTGGGCAAAAAAATCAAGGTATTT	CALWEVRGELGKKIKVF	TRGV9	.	TRGJP	16	-1	-1	23
593	0.007942567069822264	TGTGCCTTGTGGGAGGAAAACCAAGAGTTGGGCAAAAAAATCAAGGTATTT	CALWEENQELGKKIKVF	TRGV9	.	TRGJP	15	-1	-1	21
529	0.007085359156721716	TGTGCCTTGTGGGAGGTGGAGAAACTCTTT	CALWEVEKLF	TRGV9	.	TRGJ1	17	-1	-1	19
518	0.0069380265466575585	TGTGCCACCTGGGATGGGAAACTCTTT	CATWDGKLF	TRGV4	.	TRGJ1	17	-1	-1	17
483	0.006469240969180697	TGTGCCTTGTGGGAGGTGCAAGAGTTGGGCAAAAAAATCAAGGTATTT	CALWEVQELGKKIKVF	TRGV9	.	TRGJP	19	-1	-1	17
483	0.006469240969180697	TGTGCCTTGTGGGAGGCACTAGAGTTGGGCAAAAAAATCAAGGTATTT	CALWEALELGKKIKVF	TRGV9	.	TRGJP	15	-1	-1	20
456	0.006107606380841403	TGTGCCTTGTGGGAGGTGAAAGAGTTGGGCAAAAAAATCAAGGTATTT	CALWEVKELGKKIKVF	TRGV9	.	TRGJP	17	-1	-1	19
452	0.006054030886272619	TGTGCCTTGTGGGAGGTGAATTATTATAAGAAACTCTTT	CALWEVNYYKKLF	TRGV9	.	TRGJ2	17	-1	-1	17
432	0.005786153413428698	TGTGCTGCGTGGGCTAACCCCAATTATTATAAGAAACTCTTT	CAAWANPNYYKKLF	TRGV10	.	TRGJ1	12	-1	-1	21
410	0.0054914881933003845	TGTGCCTTGTGGGAGTGGCAAGAGTTGGGCAAAAAAATCAAGGTATTT	CALWEWQELGKKIKVF	TRGV9	.	TRGJP	14	-1	-1	16
368	0.00492894550032815	TGTGCCTTGTGGGAGGTGCCCCAGTTGGGCAAAAAAATCAAGGTATTT	CALWEVPQLGKKIKVF	TRGV9	.	TRGJP	21	-1	-1	22
360	0.004821794511190581	TGTGCCTTGTGGGAGGTGCGGCGACTGGTAACACTCTTT	CALWEVRRLVTLF	TRGV9	.	TRGJ2	18	-1	-1	32
351	0.004701249648410817	TGTGCCTTGTGGGAGGTGCAGGAGTTGGGCAAAAAAATCAAGGTATTT	CALWEVQELGKKIKVF	TRGV9	.	TRGJP	19	-1	-1	17
331	0.004433372175566896	TGTGCCTTGTGGGAGGTCTACCAAGAGTTGGGCAAAAAAATCAAGGTATTT	CALWEVYQELGKKIKVF	TRGV9	.	TRGJP	16	-1	-1	21
285	0.003817253988025877	TGTGCCTTGTGGGAGGTGCACGAGTTGGGCAAAAAAATCAAGGTATTT	CALWEVHELGKKIKVF	TRGV9	.	TRGJP	20	-1	-1	17
284	0.003803860114383681	TGTGCCTGGAAAGAGTTGGGCAAAAAAATCAAGGTATTT	CAWKELGKKIKVF	TRGV9	.	TRGJP	6	-1	-1	7
283	0.003790466240741485	TGTGCCTTGTGGGAGGTGCATGGAGAGTTGGGCAAAAAAATCAAGGTATTT	CALWEVHGELGKKIKVF	TRGV9	.	TRGJP	19	-1	-1	23
260	0.0034824071469709756	TGTGCCACCTGGGATGGTTGGTATAAGAAACTCTTT	CATWDGWYKKLF	TRGV4	.	TRGJ1	16	-1	-1	21
251	0.003361862284191211	TGTGCCACCCTGATTTGCGGGAAACTCTTT	CATLICGKLF	TRGV4	.	TRGJ2	8	-1	-1	20
247	0.0033082867896224266	TGTGCCTTGTGGGAGGTGCGGGTGTTGGGCAAAAAAATCAAGGTATTT	CALWEVRVLGKKIKVF	TRGV9	.	TRGJP	18	-1	-1	23
236	0.00316095417955827	TGTGCCTTGTGGGATAGCCTTCAAGAGTTGGGCAAAAAAATCAAGGTATTT	CALWDSLQELGKKIKVF	TRGV9	.	TRGJP	13	-1	-1	21
225	0.0030136215694941135	TGTGCCTTGTGGGAGGTGCGGGGTTATAAGAAACTCTTT	CALWEVRGYKKLF	TRGV9	.	TRGJ1	18	-1	-1	23
218	0.002919864453998741	TGTGCCTTGTGGGAGTTTAAGAAACTCTTT	CALWEFKKLF	TRGV9	.	TRGJ1	14	-1	-1	17
217	0.002906470580356545	TGTGCCTTGTGGGAGGTGCGGTATAAGAAACTCTTT	CALWEVRYKKLF	TRGV9	.	TRGJ1	18	-1	-1	21
214	0.0028662889594299567	TGTGCCTTGTGGGAGGCTACCCCACAAGAGTTGGGCAAAAAAATCAAGGTATTT	CALWEATPQELGKKIKVF	TRGV9	.	TRGJP	15	-1	-1	24
209	0.0027993195912189763	TGTGCCTTGTGGGAGGTGCGTAGGGATAAAGAGTTGGGCAAAAAAATCAAGGTATTT	CALWEVRRDKELGKKIKVF	TRGV9	.	TRGJP	18	-1	-1	28
201	0.002692168602081408	TGTGCCTTGTGGGAGGTGTCGTTGGGCAAAAAAATCAAGGTATTT	CALWEVSLGKKIKVF	TRGV9	.	TRGJP	17	-1	-1	20
199	0.002665380854797016	TGTGCCCCCCCTACTGGGTTGGGCAAAAAAATCAAGGTATTT	CAPPTGLGKKIKVF	TRGV9	.	TRGJP	5	-1	-1	17
192	0.0025716237393016432	TGTGCCTTGTGGGAGGTCCTTCAAGAGTTGGGCAAAAAAATCAAGGTATTT	CALWEVLQELGKKIKVF	TRGV9	.	TRGJP	16	-1	-1	21
192	0.0025716237393016432	TGTGCCTTGTGGGAGCAAGAGTTGGGCAAAAAAATCAAGGTATTT	CALWEQELGKKIKVF	TRGV9	.	TRGJP	14	-1	-1	14
191	0.0025582298656594473	TGTGCCTTGTGGGAGGCTCTGTGGAGTCTCTTT	CALWEALWSLF	TRGV9	.	TRGJ1	15	-1	-1	27
189	0.002531442118375055	TGTGCCTTGTGGGAGCCATTGCAAGAGTTGGGCAAAAAAATCAAGGTATTT	CALWEPLQELGKKIKVF	TRGV9	.	TRGJP	14	-1	-1	20
187	0.0025046543710906632	TGTGCCTTGTGGGAGTTCAAAGAGTTGGGCAAAAAAATCAAGGTATTT	CALWEFKELGKKIKVF	TRGV9	.	TRGJP	14	-1	-1	19
186	0.002491260497448467	TGTGCCTTGTGGGAGGTGGCGGTAGGGTTGGGCAAAAAAATCAAGGTATTT	CALWEVAVGLGKKIKVF	TRGV9	.	TRGJP	17	-1	-1	23
182	0.002437685002879683	TGTGCCTTGTGGGACGAACAAGAGTTGGGCAAAAAAATCAAGGTATTT	CALWDEQELGKKIKVF	TRGV9	.	TRGJP	13	-1	-1	18
179	0.0023975033819530946	TGTGCCACCTGGGGCTATAAGAAACTCTTT	CATWGYKKLF	TRGV8	.	TRGJ1	12	-1	-1	15
178	0.0023841095083108987	TGTGCCTTGTGGGAGGTGATACCCCCATTTGGGTATAAGAAACTCTTT	CALWEVIPPFGYKKLF	TRGV9	.	TRGJ1	26	-1	-1	33
178	0.0023841095083108987	TGTGCCTTGTGGGAGGGGGAGAAACTCTTT	CALWEGEKLF	TRGV9	.	TRGJ2	15	-1	-1	19
177	0.0023707156346687024	TGTGCCTTGTGGCCGCGTGGCCGGTTGGGCAAAAAAATCAAGGTATTT	CALWPRGRLGKKIKVF	TRGV9	.	TRGJP	11	-1	-1	23
177	0.0023707156346687024	TGTGCCTTGTGCGCCGAGGGTGTGGGTAAGAAACTCTTT	CALCAEGVGKKLF	TRGV9	.	TRGJ1	10	-1	-1	26
175	0.0023439278873843106	TGTGCCTTGTGTAGTAAGAAACTCTTT	CALCSKKLF	TRGV9	.	TRGJ1	10	-1	-1	14
174	0.002330534013742114	TGTGCCTTGTGGGATAAAGAGTTGGGCAAAAAAATCAAGGTATTT	CALWDKELGKKIKVF	TRGV9	.	TRGJP	13	-1	-1	16
173	0.0023171401400999183	TGTGCCTTGTATCCCAGCCTTAAGAAACTCTTT	CALYPSLKKLF	TRGV9	.	TRGJ1	9	-1	-1	20
172	0.0023037462664577224	TGTGCCTTGTGGGAGCTAAGCCAAGAGTTGGGCAAAAAAATCAAGGTATTT	CALWELSQELGKKIKVF	TRGV9	.	TRGJP	14	-1	-1	21
172	0.0023037462664577224	TGTGCCTTTGGGTCCGAGAAACTCTTT	CAFGSEKLF	TRGV9	.	TRGJ1	11	-1	-1	16
169	0.002263564645531134	TGTGCCTGGCATAAGAAACTCTTT	CAWHKKLF	TRGV9	.	TRGJ1	6	-1	-1	10
168	0.002250170771888938	TGTGCCTTGTGGGAGGGTCAAGAGTTGGGCAAAAAAATCAAGGTATTT	CALWEGQELGKKIKVF	TRGV9	.	TRGJP	15	-1	-1	14
168	0.002250170771888938	TGTGCCTTGTGGGAGGATCAAGAGTTGGGCAAAAAAATCAAGGTATTT	CALWEDQELGKKIKVF	TRGV9	.	TRGJP	15	-1	-1	18
168	0.002250170771888938	TGTGCCTTGTGGGAGGTGCTGTATGTGGAGAAACTCTTT	CALWEVLYVEKLF	TRGV9	.	TRGJ1	18	-1	-1	28
167	0.002236776898246742	TGTGCCTTGTGGGAGGTGCGGCCGCAAGAGTTGGGCAAAAAAATCAAGGTATTT	CALWEVRPQELGKKIKVF	TRGV9	.	TRGJP	18	-1	-1	23
162	0.0021698075300357615	TGTGCCTTGTGGGAGGTGCGTGGTTTTGGGGAGAAACTCTTT	CALWEVRGFGEKLF	TRGV9	.	TRGJ1	18	-1	-1	31
162	0.0021698075300357615	TGTGCCTTGTGGGAGGTTTGTCGGCGGGAGAAACTCTTT	CALWEVCRREKLF	TRGV9	.	TRGJ1	16	-1	-1	28
160	0.0021430197827513697	TGTGCCTTGTGGGAGGTCCGGGGGCTCTTT	CALWEVRGLF	TRGV9	.	TRGJ1	16	-1	-1	24
159	0.0021296259091091734	TGTGCCTTGTGGGAGGTGAAACTCTTT	CALWEVKLF	TRGV9	.	TRGJ2	23	-1	-1	17
157	0.0021028381618247815	TGTGCCTTGCCCTCGGAGGTCGTCAAGAAACTCTTT	CALPSEVVKKLF	TRGV9	.	TRGJ2	8	-1	-1	24
156	0.002089444288182585	TGTGCCTTGTGGGATATACAGAAACTCTTT	CALWDIQKLF	TRGV9	.	TRGJ1	13	-1	-1	14
156	0.002089444288182585	TGTGCCTTGTGGGAGGTCAAGAAACTCTTT	CALWEVKKLF	TRGV9	.	TRGJ1	16	-1	-1	18
155	0.0020760504145403893	TGTGCCTTGTGCCCCAAGAAACTCTTT	CALCPKKLF	TRGV9	.	TRGJ1	10	-1	-1	15
155	0.0020760504145403893	TGTGCCTTGTGGGTGGAGAAACTCTTT	CALWVEKLF	TRGV9	.	TRGJ2	15	-1	-1	16
152	0.002035868793613801	TGTGCCTTGTGGGAGGTGACGAATTATTATAAGAAACTCTTT	CALWEVTNYYKKLF	TRGV9	.	TRGJ1	17	-1	-1	19
152	0.002035868793613801	TGTGCCTTGTGGGAAACAAATAAGAAACTCTTT	CALWETNKKLF	TRGV9	.	TRGJ2	13	-1	-1	19
151	0.0020224749199716048	TGTGCCTTGTGGGAGGGTGGAAAGTTGGGCAAAAAAATCAAGGTATTT	CALWEGGKLGKKIKVF	TRGV9	.	TRGJP	15	-1	-1	22
147	0.0019688994254028207	TGTGCTGCGTGGGATTATTATAAGAAACTCTTT	CAAWDYYKKLF	TRGV10	.	TRGJ2	16	-1	-1	13
147	0.0019688994254028207	TGTGCTGCGTGGGATTATAAGAAACTCTTT	CAAWDYKKLF	TRGV10	.	TRGJ1	16	-1	-1	13
147	0.0019688994254028207	TGTGCCTTGTGGGAGGCTAAGAAACTCTTT	CALWEAKKLF	TRGV9	.	TRGJ1	15	-1	-1	17
146	0.0019555055517606248	TGTGCCTTGTGGGAACCTTATAAGAAACTCTTT	CALWEPYKKLF	TRGV9	.	TRGJ1	13	-1	-1	17
146	0.0019555055517606248	TGTGCCTTGTGGGGGACTAAGAAACTCTTT	CALWGTKKLF	TRGV9	.	TRGJ1	12	-1	-1	17
145	0.0019421116781184287	TGTGCCACCTGGGACAGCCGTAAGAAACTCTTT	CATWDSRKKLF	TRGV5	.	TRGJ2	16	-1	-1	20
144	0.0019287178044762325	TGTGCCTTGTGGGAGGTGCAGGAACACAGGGCGTTTAAGAAACTCTTT	CALWEVQEHRAFKKLF	TRGV9	.	TRGJ2	19	-1	-1	35
143	0.0019153239308340366	TGTGCCTTGTGGGAGGTTTGTAATAATTGGAAACTCTTT	CALWEVCNNWKLF	TRGV9	.	TRGJ1	16	-1	-1	29
143	0.0019153239308340366	TGTGCCTTGTGGGAGGCGGTTAAGAAACTCTTT	CALWEAVKKLF	TRGV9	.	TRGJ1	15	-1	-1	20
142	0.0019019300571918405	TGTGCTGCGTGGGATAAGAAACTCTTT	CAAWDKKLF	TRGV10	.	TRGJ1	14	-1	-1	13
141	0.0018885361835496444	TGTGCCTTGTGGGAGCAGGTGTATCGATATAAGAAACTCTTT	CALWEQVYRYKKLF	TRGV9	.	TRGJ1	14	-1	-1	27
141	0.0018885361835496444	TGTGCCTTGTGGGAGGTGGGGGTCTATAAGAAACTCTTT	CALWEVGVYKKLF	TRGV9	.	TRGJ1	17	-1	-1	24
141	0.0018885361835496444	TGTGCCTTGGTATATAGTGATTGGATCAAGACGTTT	CALVYSDWIKTF	TRGV9	.	TRGJP2	8	-1	-1	10
140	0.0018751423099074482	TGTGCCTTGTGGGAGGTGCAATATAAGAAACTCTTT	CALWEVQYKKLF	TRGV9	.	TRGJ1	19	-1	-1	21
138	0.0018483545626230562	TGTGCCTTGTGGGAGGTGCTTTTCTATAAGAAACTCTTT	CALWEVLFYKKLF	TRGV9	.	TRGJ2	18	-1	-1	24
136	0.0018215668153386641	TGTGCCTTGTGGGAGGTGCACGAGGTGGGGGGGAAACTCTTT	CALWEVHEVGGKLF	TRGV9	.	TRGJ1	20	-1	-1	32
136	0.0018215668153386641	TGTGCCTTGTGGGAGGGGATATTCGAATATAAGAAACTCTTT	CALWEGIFEYKKLF	TRGV9	.	TRGJ1	15	-1	-1	27
136	0.0018215668153386641	TGTGCCTTGTGGGAGGTTATTCATAAGAAACTCTTT	CALWEVIHKKLF	TRGV9	.	TRGJ1	16	-1	-1	16
136	0.0018215668153386641	TGTGCCTTGTGGGAGGTGCATCATAAGAAACTCTTT	CALWEVHHKKLF	TRGV9	.	TRGJ1	19	-1	-1	19
136	0.0018215668153386641	TGTGCCACCTGGGATCGGAAGAAACTCTTT	CATWDRKKLF	TRGV4	.	TRGJ1	17	-1	-1	18
135	0.001808172941696468	TGTGCCTTGTGGGAGGTGCAGGGGTTTGGTTATAAGAAACTCTTT	CALWEVQGFGYKKLF	TRGV9	.	TRGJ1	19	-1	-1	29
135	0.001808172941696468	TGTGCCTTGTGGGAGGGGCTTCGATATAAGAAACTCTTT	CALWEGLRYKKLF	TRGV9	.	TRGJ1	18	-1	-1	24
135	0.001808172941696468	TGTGCCTTGTGGGAGGTGAGTTATTATAAGAAACTCTTT	CALWEVSYYKKLF	TRGV9	.	TRGJ1	17	-1	-1	17
133	0.001781385194412076	TGTGCCACCTGGGACAGGCTGTATAAGAAACTCTTT	CATWDRLYKKLF	TRGV5	.	TRGJ2	21	-1	-1	21
132	0.0017679913207698798	TGTGCCTTGTGGGAAGCCGGAGGGTATTATAAGAAACTCTTT	CALWEAGGYYKKLF	TRGV9	.	TRGJ1	13	-1	-1	24
132	0.0017679913207698798	TGTGCTGCGTGGGATTATGAGGATTATAAGAAACTCTTT	CAAWDYEDYKKLF	TRGV10	.	TRGJ1	16	-1	-1	22
128	0.0017144158262010956	TGTGCCTTGTGGGAGGTGCAGGATTATTATAAGAAACTCTTT	CALWEVQDYYKKLF	TRGV9	.	TRGJ1	19	-1	-1	22
128	0.0017144158262010956	TGTGCCTTGCTTTATTATAAGAAACTCTTT	CALLYYKKLF	TRGV9	.	TRGJ1	8	-1	-1	11
127	0.0017010219525588996	TGTGCTGCGTGGGATACCACTGGTTGGTTCAAGATATTT	CAAWDTTGWFKIF	TRGV10	.	TRGJP1	14	-1	-1	13
126	0.0016876280789167035	TGTGCCTTGTGGGAGGTTTCAGATTATAAGAAACTCTTT	CALWEVSDYKKLF	TRGV9	.	TRGJ1	16	-1	-1	22
125	0.0016742342052745074	TGTGCCTTGTGGACTAAACCCGGTTATTATAAGAAACTCTTT	CALWTKPGYYKKLF	TRGV9	.	TRGJ1	11	-1	-1	23
125	0.0016742342052745074	TGTGCCACCTGGGACAGGCCCAAGAAACTCTTT	CATWDRPKKLF	TRGV3	.	TRGJ2	19	-1	-1	21
121	0.0016206587107057233	TGTGCCTTGTGGGAGGAGAATTATTATAAGAAACTCTTT	CALWEENYYKKLF	TRGV9	.	TRGJ1	15	-1	-1	17
121	0.0016206587107057233	TGTGCCTTGTGGGAGGTGCTATTTAGACTCTTT	CALWEVLFRLF	TRGV9	.	TRGJ1	18	-1	-1	26
121	0.0016206587107057233	TGTGCCTCGGATTATTATAAGAAACTCTTT	CASDYYKKLF	TRGV9	.	TRGJ1	6	-1	-1	6
120	0.0016072648370635272	TGTGCCTTGTGGGAGGTTACGTATTATAAGAAACTCTTT	CALWEVTYYKKLF	TRGV9	.	TRGJ1	16	-1	-1	21
120	0.0016072648370635272	TGTGCCTTGTGGGTTTTCTATTATAAGAAACTCTTT	CALWVFYYKKLF	TRGV9	.	TRGJ1	12	-1	-1	18
120	0.0016072648370635272	TGTGCCTTGTGGGAGGTGGGGTTTTGCAGTCTCTTT	CALWEVGFCSLF	TRGV9	.	TRGJ1	17	-1	-1	30
117	0.001567083216136939	TGTGCCTTGTGGGAGATGCAAGAGTTGGGCAAAAAAATCAAGGTATTT	CALWEMQELGKKIKVF	TRGV9	.	TRGJP	19	-1	-1	17
117	0.001567083216136939	TGTGCCTTGTGGGACCCCTCCCATTATTATAAGAAACTCTTT	CALWDPSHYYKKLF	TRGV9	.	TRGJ1	13	-1	-1	22
117	0.001567083216136939	TGTGCCTTGTGGGAGATTGATTATAAGAAACTCTTT	CALWEIDYKKLF	TRGV9	.	TRGJ1	14	-1	-1	15
114	0.0015269015952103508	TGTGCCTTGTGGGATATAGGTTATTATAAGAAACTCTTT	CALWDIGYYKKLF	TRGV9	.	TRGJ1	13	-1	-1	20
113	0.0015135077215681547	TGTGCCTTGTGGGAGGTGGCTTATTATAAGAAACTCTTT	CALWEVAYYKKLF	TRGV9	.	TRGJ1	17	-1	-1	20
113	0.0015135077215681547	TGTATCCGATATAAGAAACTCTTT	CIRYKKLF	TRGV9	.	TRGJ1	2	-1	-1	9
112	0.0015001138479259586	TGTGCCTTGTGGGAGGTGCGTCCGGGGGGTCATCAACAAGAGTTGGGCAAAAAAATCAAGGTATTT	CALWEVRPGGHQQELGKKIKVF	TRGV9	.	TRGJP	18	-1	-1	36
112	0.0015001138479259586	TGTGCCTTGTGGGAGCCGCGGGGGAAGTTGGGCAAAAAAATCAAGGTATTT	CALWEPRGKLGKKIKVF	TRGV9	.	TRGJP	14	-1	-1	25
110	0.0014733261006415665	TGTGCCTTATGGGGGCTACGGAATTATTATAAGAAACTCTTT	CALWGLRNYYKKLF	TRGV9	.	TRGJ1	12	-1	-1	20
109	0.0014599322269993704	TGTGCCTTGTGGGAGTCGAATTATTATAAGAAACTCTTT	CALWESNYYKKLF	TRGV9	.	TRGJ1	14	-1	-1	15
109	0.0014599322269993704	TGTGCCTTGTGGGAGGTGCACCCACTACTCTTT	CALWEVHPLLF	TRGV9	.	TRGJ1	21	-1	-1	26
108	0.0014465383533571745	TGTGCCTTGTGGGAGGTACAAGAGTTGGGCAAAAAAATCAAGGTATTT	CALWEVQELGKKIKVF	TRGV9	.	TRGJP	19	-1	-1	18
108	0.0014465383533571745	TGTGCCTTGTGGGAGGCCGAGAATTATTATAAGAAACTCTTT	CALWEAENYYKKLF	TRGV9	.	TRGJ1	15	-1	-1	20
108	0.0014465383533571745	TGTGCCTTGTGGGAGAGACCCAAGAAACTCTTT	CALWERPKKLF	TRGV9	.	TRGJ1	14	-1	-1	21
108	0.0014465383533571745	TGTGCACAGCGACTCTTT	CAQRLF	TRGV10	.	TRGJ1	4	-1	-1	11
107	0.0014331444797149784	TGTGCCTTGTGGGAGGCCTCGAATTATTATAAGAAACTCTTT	CALWEASNYYKKLF	TRGV9	.	TRGJ2	15	-1	-1	18
107	0.0014331444797149784	TGTGCTGCGTGGGATGGGCGTTATAAGAAACTCTTT	CAAWDGRYKKLF	TRGV10	.	TRGJ2	14	-1	-1	20
106	0.0014197506060727822	TGTGCCTTGTGGGAGGTGCGATCTTGTTATAAGAAACTCTTT	CALWEVRSCYKKLF	TRGV9	.	TRGJ1	18	-1	-1	23
106	0.0014197506060727822	TGTGCCTTGTGGGAGGCCCCTCCTTATTATAAGAAACTCTTT	CALWEAPPYYKKLF	TRGV9	.	TRGJ1	15	-1	-1	23
106	0.0014197506060727822	TGTGCCTTGTGGGAGGTGCGTGGGAAACTCTTT	CALWEVRGKLF	TRGV9	.	TRGJ1	18	-1	-1	23
105	0.0014063567324305863	TGTGCCTTGTGGGACCTCGTGTGGAATTATTATAAGAAACTCTTT	CALWDLVWNYYKKLF	TRGV9	.	TRGJ2	13	-1	-1	23
105	0.0014063567324305863	TGTGCCTTGTGGGAGGGGGATTATTATAAGAAACTCTTT	CALWEGDYYKKLF	TRGV9	.	TRGJ1	15	-1	-1	19
104	0.0013929628587883902	TGTGCCTTGTGGGAGGTGCCCCCGGGGTATAAGAAACTCTTT	CALWEVPPGYKKLF	TRGV9	.	TRGJ2	21	-1	-1	27
103	0.001379568985146194	TGTGCTGCGTGGGATCAGAGGTGGCATCTCTTT	CAAWDQRWHLF	TRGV10	.	TRGJ1	14	-1	-1	27
103	0.001379568985146194	TGTGCCTTATGGAATTATTATAAGAAACTCTTT	CALWNYYKKLF	TRGV9	.	TRGJ1	11	-1	-1	11
102	0.0013661751115039982	TGTGCCTTGTGGGAGGTGTCTTCAGAGTTGGGCAAAAAAATCAAGGTATTT	CALWEVSSELGKKIKVF	TRGV9	.	TRGJP	17	-1	-1	23
102	0.0013661751115039982	TGTGCCTTGTGGGAGGTGAAGGCGAATTATTATAAGAAACTCTTT	CALWEVKANYYKKLF	TRGV9	.	TRGJ1	17	-1	-1	22
102	0.0013661751115039982	TGTGCCTTGTGTCCCGGACGGAAACTCTTT	CALCPGRKLF	TRGV9	.	TRGJ1	10	-1	-1	20
102	0.0013661751115039982	TGTGCCACCTGGATGAATTATTATAAGAAACTCTTT	CATWMNYYKKLF	TRGV2	.	TRGJ1	11	-1	-1	14
101	0.001352781237861802	TGTGCCTTGTGGGAGAGAGCCGCCGATACTTATTATAAGAAACTCTTT	CALWERAADTYYKKLF	TRGV9	.	TRGJ1	14	-1	-1	29
101	0.001352781237861802	TGTGCCTTGTGGGAGGTGCATAATTATTATAAGAAACTCTTT	CALWEVHNYYKKLF	TRGV9	.	TRGJ1	19	-1	-1	21
101	0.001352781237861802	TGTGCCTTGTGGGAGGATACCACTGGTTGGTTCAAGATATTT	CALWEDTTGWFKIF	TRGV9	.	TRGJP1	15	-1	-1	16
100	0.001339387364219606	TGTGCCACCTGGGACAACCCTTTATCGCCACTCTTT	CATWDNPLSPLF	TRGV3	.	TRGJ2	15	-1	-1	29
100	0.001339387364219606	TGTGCTGCGTGGGATCGGTCTGGGCTCTTT	CAAWDRSGLF	TRGV10	.	TRGJ1	14	-1	-1	24
99	0.00132599349057741	TGTGCCTTGTGGGAGGTGCTCCGGTTGGGCAAAAAAATCAAGGTATTT	CALWEVLRLGKKIKVF	TRGV9	.	TRGJP	21	-1	-1	23
99	0.00132599349057741	TGTGCCACCTGGGATACATATTATAAGAAACTCTTT	CATWDTYYKKLF	TRGV8	.	TRGJ1	15	-1	-1	18
98	0.0013125996169352139	TGTGCCTTGTGGGAGGGCGATTCGAATTATTATAAGAAACTCTTT	CALWEGDSNYYKKLF	TRGV9	.	TRGJ1	15	-1	-1	19
98	0.0013125996169352139	TGTGCCTTGTGGGAGGTGCCGGGGAAACTCTTT	CALWEVPGKLF	TRGV9	.	TRGJ2	18	-1	-1	23
98	0.0013125996169352139	TGTGCCACCTGGGATTATAAGAAACTCTTT	CATWDYKKLF	TRGV4	.	TRGJ2	14	-1	-1	13
97	0.0012992057432930177	TGTGCCTTGTGGGAAGGACAAGAGTTGGGCAAAAAAATCAAGGTATTT	CALWEGQELGKKIKVF	TRGV9	.	TRGJP	13	-1	-1	15
96	0.0012858118696508216	TGTGCCTTGTGGGAGGTGCACATAGAGGATTATTATAAGAAACTCTTT	CALWEVHIEDYYKKLF	TRGV9	.	TRGJ1	20	-1	-1	28
95	0.0012724179960086257	TGTGCCTTGTGGGAGGTCTCTCGGCTAAGTTATAAGAAACTCTTT	CALWEVSRLSYKKLF	TRGV9	.	TRGJ1	16	-1	-1	29
95	0.0012724179960086257	TGTGCCTTAAATGGGAAACTCTTT	CALNGKLF	TRGV9	.	TRGJ1	7	-1	-1	14
94	0.0012590241223664296	TGTGCCTTGTGGGTGGGATCGTTGAATTATTATAAGAAACTCTTT	CALWVGSLNYYKKLF	TRGV9	.	TRGJ1	15	-1	-1	23
94	0.0012590241223664296	TGTGCCTTGTGGGAGGTGCCTGCGAATTATTATAAGAAACTCTTT	CALWEVPANYYKKLF	TRGV9	.	TRGJ1	18	-1	-1	22
93	0.0012456302487242334	TGTGCCTTGTGGGACCAAGGATTGGGCAAAAAAATCAAGGTATTT	CALWDQGLGKKIKVF	TRGV9	.	TRGJP	13	-1	-1	15
93	0.0012456302487242334	TGTGCTGCGTGGGTGGGGGGTTATAAGAAACTCTTT	CAAWVGGYKKLF	TRGV10	.	TRGJ1	12	-1	-1	20
93	0.0012456302487242334	TGTGCCTTGTGGGAGTTACCGCTCTTT	CALWELPLF	TRGV9	.	TRGJ1	14	-1	-1	21
93	0.0012456302487242334	TGTGCTGCGGGATGGGGGATGAAACTCTTT	CAAGWGMKLF	TRGV10	.	TRGJ1	8	-1	-1	20
91	0.0012188425014398414	TGTGCCTTGTGGGAGACCTATTATTATAAGAAACTCTTT	CALWETYYYKKLF	TRGV9	.	TRGJ1	14	-1	-1	19
91	0.0012188425014398414	TGTGCCTTGTGGGAGGTGCGGGGACTCTTT	CALWEVRGLF	TRGV9	.	TRGJ1	18	-1	-1	23
90	0.0012054486277976453	TGTGCCTTGTGGGAGGAAAACCGTAGCAATAAGAAACTCTTT	CALWEENRSNKKLF	TRGV9	.	TRGJ1	15	-1	-1	28
90	0.0012054486277976453	TGTGCCTTGTGGGAGGTGCAAGGTTGGAAACTCTTT	CALWEVQGWKLF	TRGV9	.	TRGJ1	19	-1	-1	26
89	0.0011920547541554494	TGTGCCTTGTGGGAGGTCAGTAATTATTATAAGAAACTCTTT	CALWEVSNYYKKLF	TRGV9	.	TRGJ2	16	-1	-1	21
88	0.0011786608805132532	TGTGCCTTGTGGGAGGTGCACGGGTTGGGCAAAAAAATCAAGGTATTT	CALWEVHGLGKKIKVF	TRGV9	.	TRGJP	20	-1	-1	17
88	0.0011786608805132532	TGTGCTGCGTCGGACCTAGTTTATGGGAAACTCTTT	CAASDLVYGKLF	TRGV10	.	TRGJ1	13	-1	-1	20
88	0.0011786608805132532	TGTGCCTTGTACCCCCATGATGGGAAACTCTTT	CALYPHDGKLF	TRGV9	.	TRGJ1	9	-1	-1	23
88	0.0011786608805132532	TGTGCCACCTGGGCCCCGGGGAAACTCTTT	CATWAPGKLF	TRGV5	.	TRGJ1	12	-1	-1	20
87	0.001165267006871057	TGTGCCTTGTGGGAGGTGAGAAGGGGGTTACTCTTT	CALWEVRRGLLF	TRGV9	.	TRGJ1	17	-1	-1	29
86	0.0011518731332288612	TGTGCTGCGTGGGACGTAATCCCGGAACTCTTT	CAAWDVIPELF	TRGV10	.	TRGJ1	22	-1	-1	25
86	0.0011518731332288612	TGTGCCTTGAAGTGTTATAAGAAACTCTTT	CALKCYKKLF	TRGV9	.	TRGJ1	8	-1	-1	8
85	0.001138479259586665	TGTGCCTTGTGGGAGACCCCTTATTATAAGAAACTCTTT	CALWETPYYKKLF	TRGV9	.	TRGJ1	14	-1	-1	20
83	0.001111691512302273	TGTGCTGCGTGGATCAAAGGGGTTTATAAGAAACTCTTT	CAAWIKGVYKKLF	TRGV10	.	TRGJ1	11	-1	-1	23
83	0.001111691512302273	TGTGCCTTGTGGGAGGGCGTTGGTAAGAAACTCTTT	CALWEGVGKKLF	TRGV9	.	TRGJ1	15	-1	-1	23
81	0.0010849037650178808	TGTGCTGCGACTTCTCCCCGGGCTTATAAGAAACTCTTT	CAATSPRAYKKLF	TRGV10	.	TRGJ1	8	-1	-1	23
81	0.0010849037650178808	TGTGCTGCGTGGGCTCATTATTATAAGAAACTCTTT	CAAWAHYYKKLF	TRGV10	.	TRGJ1	12	-1	-1	16
81	0.0010849037650178808	TGTGCCTTGTCGTGGTTGAGGAAACTCTTT	CALSWLRKLF	TRGV9	.	TRGJ1	9	-1	-1	20
79	0.0010581160177334887	TGTGCTGCGTGGGATTTGGCGCGGTTCTGTGAGAAACTCTTT	CAAWDLARFCEKLF	TRGV10	.	TRGJ1	15	-1	-1	31
79	0.0010581160177334887	TGTGCTGCGTGGGATGGTAAGAAACTCTTT	CAAWDGKKLF	TRGV10	.	TRGJ1	14	-1	-1	17
79	0.0010581160177334887	TGTGGTAGGAAACTCTTT	CGRKLF	TRGV10	.	TRGJ2	3	-1	-1	5
78	0.0010447221440912926	TGTGCTGCGTGGGATTTGGCCACTGGTTGGTTCAAGATATTT	CAAWDLATGWFKIF	TRGV10	.	TRGJP1	15	-1	-1	19
78	0.0010447221440912926	TGTGCTGCAGTGAAACTCTTT	CAAVKLF	TRGV10	.	TRGJ2	11	-1	-1	11
77	0.0010313282704490967	TGTGCCTTGTGGGAGGCCCGGGGGTATAAGAAACTCTTT	CALWEARGYKKLF	TRGV9	.	TRGJ1	15	-1	-1	24
77	0.0010313282704490967	TGTGCCTTGTGGGAGGTGCGGGAGAAACTCTTT	CALWEVREKLF	TRGV9	.	TRGJ1	18	-1	-1	22
77	0.0010313282704490967	TGTGCCTTGTGGACGGTCTATAAGAAACTCTTT	CALWTVYKKLF	TRGV9	.	TRGJ1	11	-1	-1	18
76	0.0010179343968069006	TGTGCTGCGTGGGATCTAAGCCCGGCTAAGAAACTCTTT	CAAWDLSPAKKLF	TRGV10	.	TRGJ2	14	-1	-1	26
76	0.0010179343968069006	TGTGCCTTGTGGGAGGTGCAACCTAAGAAACTCTTT	CALWEVQPKKLF	TRGV9	.	TRGJ1	23	-1	-1	23
76	0.0010179343968069006	TGTGCCTTGTGGGAGGGTAAGAAACTCTTT	CALWEGKKLF	TRGV9	.	TRGJ1	15	-1	-1	17
76	0.0010179343968069006	TGTGCCTTGCAGAAACTCTTT	CALQKLF	TRGV9	.	TRGJ1	8	-1	-1	10
76	0.0010179343968069006	TGTGCTGCGTGGGTGGGGAAACTCTTT	CAAWVGKLF	TRGV10	.	TRGJ1	12	-1	-1	17
75	0.0010045405231647044	TGTGCCTTGTGGGAGGTGCCTTTATATTATAAGAAACTCTTT	CALWEVPLYYKKLF	TRGV9	.	TRGJ1	18	-1	-1	24
75	0.0010045405231647044	TGTGCCTTGTGGGAGGGGGGGTATAAGAAACTCTTT	CALWEGGYKKLF	TRGV9	.	TRGJ1	15	-1	-1	21
75	0.0010045405231647044	TGTGCCTTGTGGGAGGTGCAGGCGAGGGAGAAACTCTTT	CALWEVQAREKLF	TRGV9	.	TRGJ1	19	-1	-1	28
74	9.911466495225083E-4	TGTGCCTTGTGGGAAGGGAATAAGAAACTCTTT	CALWEGNKKLF	TRGV9	.	TRGJ2	13	-1	-1	19
73	9.777527758803124E-4	TGTGCCTTGTGGGAGGCGGCTGATTATTATAAGAAACTCTTT	CALWEAADYYKKLF	TRGV9	.	TRGJ1	15	-1	-1	22
72	9.643589022381163E-4	TGTGCCTTGTGGGAGGTGTTCGGATTCAGAGGTTATAAGAAACTCTTT	CALWEVFGFRGYKKLF	TRGV9	.	TRGJ1	17	-1	-1	32
72	9.643589022381163E-4	TGTGCTGCGTGGGTGTGGAGGGGTAAGAAACTCTTT	CAAWVWRGKKLF	TRGV10	.	TRGJ2	12	-1	-1	23
72	9.643589022381163E-4	TGTGCTGCGCCTCCCTCCGATTATAAGAAACTCTTT	CAAPPSDYKKLF	TRGV10	.	TRGJ1	8	-1	-1	19
72	9.643589022381163E-4	TGTGCTGCGTGGGATTATACCGGGAAACTCTTT	CAAWDYTGKLF	TRGV10	.	TRGJ1	16	-1	-1	23
71	9.509650285959202E-4	TGTGCCTTGTGGGAGGCGGGGAATTATTATAAGAAACTCTTT	CALWEAGNYYKKLF	TRGV9	.	TRGJ1	15	-1	-1	20
71	9.509650285959202E-4	TGTGCTGCGTGGGGTAGGTATAAGTTGTGGAAACTCTTT	CAAWGRYKLWKLF	TRGV10	.	TRGJ2	12	-1	-1	29
71	9.509650285959202E-4	TGTGCCTTGTGGGAGGCGGGTTATTATAAGAAACTCTTT	CALWEAGYYKKLF	TRGV9	.	TRGJ1	15	-1	-1	20
69	9.241772813115281E-4	TGTGCCTTGTGGGAGGCCCATAAGAAACTCTTT	CALWEAHKKLF	TRGV9	.	TRGJ1	15	-1	-1	19
67	8.973895340271359E-4	TGTGCCTTGTGGGAGGTGCCCCATTATAAGAAACTCTTT	CALWEVPHYKKLF	TRGV9	.	TRGJ1	21	-1	-1	22
67	8.973895340271359E-4	TGTGCCTTGTGGGAGGTAGATAAGAAACTCTTT	CALWEVDKKLF	TRGV9	.	TRGJ1	16	-1	-1	19
66	8.839956603849399E-4	TGTGCCTTGTGGGAGGTGCGGTATTATAAGAAACTCTTT	CALWEVRYYKKLF	TRGV9	.	TRGJ1	18	-1	-1	21
66	8.839956603849399E-4	TGTGCCTTGTGCGATGAGGCGAATAAGAAACTCTTT	CALCDEANKKLF	TRGV9	.	TRGJ1	13	-1	-1	22
66	8.839956603849399E-4	TGTGCTGCGTGGGACCTGATAAGAAAACTCTTT	CAAWDLIRKLF	TRGV10	.	TRGJ1	13	-1	-1	18
66	8.839956603849399E-4	TGTGCCTTGGGGGTTATTAAGAAACTCTTT	CALGVIKKLF	TRGV9	.	TRGJ1	12	-1	-1	13
66	8.839956603849399E-4	TGTGCTGCGTGGTACAAGAAACTCTTT	CAAWYKKLF	TRGV10	.	TRGJ1	11	-1	-1	12
66	8.839956603849399E-4	TGTGCTGCGTGGGTAGGGGAACTCTTT	CAAWVGELF	TRGV10	.	TRGJ1	12	-1	-1	19
65	8.706017867427439E-4	TGTGCTGCGTGGGAGTGGGTGAGCTATAAGAAACTCTTT	CAAWEWVSYKKLF	TRGV10	.	TRGJ1	13	-1	-1	24
65	8.706017867427439E-4	TGTGCTGCGTGGGATTCTAGGGAGAAACTCTTT	CAAWDSREKLF	TRGV10	.	TRGJ1	15	-1	-1	22
64	8.572079131005478E-4	TGTGCCTTGTGGGAGGTGGGAGAGTTGGGCAAAAAAATCAAGGTATTT	CALWEVGELGKKIKVF	TRGV9	.	TRGJP	17	-1	-1	20
64	8.572079131005478E-4	TGTGCCTTGTGGGGGGTCCCCAACCCCAAACTTAAGAAACTCTTT	CALWGVPNPKLKKLF	TRGV9	.	TRGJ1	16	-1	-1	32
64	8.572079131005478E-4	TGTGCCTTGTGGGAGGTGCAAAAGGCGAATTATAAGAAACTCTTT	CALWEVQKANYKKLF	TRGV9	.	TRGJ1	19	-1	-1	28
64	8.572079131005478E-4	TGTGCCTTGTGGGAGGTCGGTTATAAGAAACTCTTT	CALWEVGYKKLF	TRGV9	.	TRGJ1	16	-1	-1	20
64	8.572079131005478E-4	TGTGCCTTGTGGGAGGCGAATATTAAGAAACTCTTT	CALWEANIKKLF	TRGV9	.	TRGJ1	15	-1	-1	23
64	8.572079131005478E-4	TGTGCTGCGTGGGACAAGAAACTCTTT	CAAWDKKLF	TRGV10	.	TRGJ1	13	-1	-1	15
64	8.572079131005478E-4	TGTGCTGCGGAAATCAGGAAGAAACTCTTT	CAAEIRKKLF	TRGV10	.	TRGJ1	8	-1	-1	18
63	8.438140394583518E-4	TGTGCCTTGTGGGAGACCCAAGAGTTGGGCAAAAAAATCAAGGTATTT	CALWETQELGKKIKVF	TRGV9	.	TRGJP	14	-1	-1	18
63	8.438140394583518E-4	TGTGCTGCGTGGGATAACTCGGGGGATAAGAAACTCTTT	CAAWDNSGDKKLF	TRGV10	.	TRGJ1	17	-1	-1	25
63	8.438140394583518E-4	TGTGCCTTGTGGGAGGTGCCTTATAAGAAACTCTTT	CALWEVPYKKLF	TRGV9	.	TRGJ1	18	-1	-1	20
63	8.438140394583518E-4	TGTGCTGCGTGGGTAGATAAGAAGGAACTCTTT	CAAWVDKKELF	TRGV10	.	TRGJ1	12	-1	-1	21
63	8.438140394583518E-4	TGTGCCTCGTCCTTTAAGAAACTCTTT	CASSFKKLF	TRGV9	.	TRGJ2	9	-1	-1	14
63	8.438140394583518E-4	TGTGCTGCGTGGGATCCCAAACTCTTT	CAAWDPKLF	TRGV10	.	TRGJ1	14	-1	-1	18
62	8.304201658161557E-4	TGTGCCTTGTGGGAGGTGCACCATCTTTGGCGAAATTATTATAAGAAACTCTTT	CALWEVHHLWRNYYKKLF	TRGV9	.	TRGJ1	21	-1	-1	33
62	8.304201658161557E-4	TGTGCCTTGTGGCCCGAGTCCACCCGCAAGAAACTCTTT	CALWPESTRKKLF	TRGV9	.	TRGJ1	11	-1	-1	27
62	8.304201658161557E-4	TGTGCTGCGTGGGTCCCAGCGACCAAGAAACTCTTT	CAAWVPATKKLF	TRGV10	.	TRGJ1	12	-1	-1	24
62	8.304201658161557E-4	TGTGCCTTGTGGGCGGTAAATAAGAAACTCTTT	CALWAVNKKLF	TRGV9	.	TRGJ1	16	-1	-1	19
62	8.304201658161557E-4	TGTGCCGGGTATTATAAGAAACTCTTT	CAGYYKKLF	TRGV9	.	TRGJ1	5	-1	-1	9
61	8.170262921739596E-4	TGTGCCTTGTGGGAAGAAACGTATTGGGATAAGAAACTCTTT	CALWEETYWDKKLF	TRGV9	.	TRGJ1	13	-1	-1	28
61	8.170262921739596E-4	TGTGCTGCGTGGGGGTGGGGATCCAAGAAACTCTTT	CAAWGWGSKKLF	TRGV10	.	TRGJ1	12	-1	-1	24
60	8.036324185317636E-4	TGTGCCTTGTGGGAGGTTATACTCAACATCCGTAAGAAACTCTTT	CALWEVILNIRKKLF	TRGV9	.	TRGJ1	16	-1	-1	32
60	8.036324185317636E-4	TGTGCTGCGTGGGATTCTGGAAAGAAACTCTTT	CAAWDSGKKLF	TRGV10	.	TRGJ1	15	-1	-1	21
60	8.036324185317636E-4	TGTGCCTTGGTGAATTATTATAAGAAACTCTTT	CALVNYYKKLF	TRGV9	.	TRGJ1	8	-1	-1	11
59	7.902385448895675E-4	TGTGCCTTGTGGGATTCGCAAGAGTTGGGCAAAAAAATCAAGGTATTT	CALWDSQELGKKIKVF	TRGV9	.	TRGJP	13	-1	-1	17
59	7.902385448895675E-4	TGTGCCTTGTGGGAGGTCCTCGAGTTGGGCAAAAAAATCAAGGTATTT	CALWEVLELGKKIKVF	TRGV9	.	TRGJP	16	-1	-1	21
59	7.902385448895675E-4	TGTGCCTTGTGGGAGGTGCCAGAGTTGGGCAAAAAAATCAAGGTATTT	CALWEVPELGKKIKVF	TRGV9	.	TRGJP	18	-1	-1	17
59	7.902385448895675E-4	TGTGCCTTGTGGGAGATTCAAGAGTTGGGCAAAAAAATCAAGGTATTT	CALWEIQELGKKIKVF	TRGV9	.	TRGJP	14	-1	-1	18
59	7.902385448895675E-4	TGTGCCTTGTGGTTACCCGAGTTGGGCAAAAAAATCAAGGTATTT	CALWLPELGKKIKVF	TRGV9	.	TRGJP	11	-1	-1	18
59	7.902385448895675E-4	TGTGCCACCTGGGACGGGCCGAGGGAGAAACTCTTT	CATWDGPREKLF	TRGV2	.	TRGJ2	19	-1	-1	25
59	7.902385448895675E-4	TGTGCTGCGTGGGAGTCCTATAAGAAACTCTTT	CAAWESYKKLF	TRGV10	.	TRGJ1	13	-1	-1	18
59	7.902385448895675E-4	TGTGCCTTGTGGGTCGAACTCTTT	CALWVELF	TRGV9	.	TRGJ1	12	-1	-1	16
58	7.768446712473714E-4	TGTGCCTTGTGGGAGGTTGGGGAGTTGGGCAAAAAAATCAAGGTATTT	CALWEVGELGKKIKVF	TRGV9	.	TRGJP	16	-1	-1	21
58	7.768446712473714E-4	TGTGCCTTGTGGGAGGTGGTTATTCTAATTTATTATAAGAAACTCTTT	CALWEVVILIYYKKLF	TRGV9	.	TRGJ1	17	-1	-1	21
58	7.768446712473714E-4	TGTGCCTTGTGGGAGGTGCACATGAACGGAAGCAAGAAACTCTTT	CALWEVHMNGSKKLF	TRGV9	.	TRGJ1	20	-1	-1	33
58	7.768446712473714E-4	TGTGCCTTGTGGGAGGTGACGGATTATAAGAAACTCTTT	CALWEVTDYKKLF	TRGV9	.	TRGJ1	17	-1	-1	22
58	7.768446712473714E-4	TGTGCTGCGTGGGATTTGGGCTATAAGAAACTCTTT	CAAWDLGYKKLF	TRGV10	.	TRGJ1	15	-1	-1	21
58	7.768446712473714E-4	TGTGCTGCGTGGGACCATTATTATAAGAAACTCTTT	CAAWDHYYKKLF	TRGV10	.	TRGJ1	13	-1	-1	16
57	7.634507976051754E-4	TGTGCCTTGTGGGAGCCCCTGCAAGAGTTGGGCAAAAAAATCAAGGTATTT	CALWEPLQELGKKIKVF	TRGV9	.	TRGJP	14	-1	-1	20
57	7.634507976051754E-4	TGTGCCTTGTGGGAGGTGTGGTCACGGAAAAAAATCAAGGTATTT	CALWEVWSRKKIKVF	TRGV9	.	TRGJP	17	-1	-1	27
57	7.634507976051754E-4	TGTGCTGCGTGGGATTATCTCTTGTTCTCAGAGAAACTCTTT	CAAWDYLLFSEKLF	TRGV10	.	TRGJ1	16	-1	-1	31
57	7.634507976051754E-4	TGTGCTGCGTGGGATTCGGATTATAAGAAACTCTTT	CAAWDSDYKKLF	TRGV10	.	TRGJ1	15	-1	-1	19
57	7.634507976051754E-4	TGTGCCTTGTGGGTGAATTATTATAAGAAACTCTTT	CALWVNYYKKLF	TRGV9	.	TRGJ1	12	-1	-1	14
57	7.634507976051754E-4	TGTGCCTTGTGGGAGGTCCTTAATAAGAAACTCTTT	CALWEVLNKKLF	TRGV9	.	TRGJ1	16	-1	-1	22
57	7.634507976051754E-4	TGTGCCAAAAAGAAACTCTTT	CAKKKLF	TRGV9	.	TRGJ1	5	-1	-1	9
56	7.500569239629793E-4	TGTGCCTTGTGGGAGGTTACCCTCTTCTACCATTATTATAAGAAACTCTTT	CALWEVTLFYHYYKKLF	TRGV9	.	TRGJ1	16	-1	-1	31
56	7.500569239629793E-4	TGTGCCTTGTGGGAGGTGATGCAAGAGTTGGGCAAAAAAATCAAGGTATTT	CALWEVMQELGKKIKVF	TRGV9	.	TRGJP	17	-1	-1	20
56	7.500569239629793E-4	TGTGCTGCGTGGGACGGGGAGAAACTCTTT	CAAWDGEKLF	TRGV10	.	TRGJ1	13	-1	-1	19
56	7.500569239629793E-4	TGTGCTGCGTGGCATAAGAAACTCTTT	CAAWHKKLF	TRGV10	.	TRGJ1	14	-1	-1	13
56	7.500569239629793E-4	TGTGCCACCTGGGATAAGAAACTCTTT	CATWDKKLF	TRGV4	.	TRGJ1	14	-1	-1	13
55	7.366630503207833E-4	TGTGCCTTGTGGGAGGTGTTGGAGTTGGGCAAAAAAATCAAGGTATTT	CALWEVLELGKKIKVF	TRGV9	.	TRGJP	17	-1	-1	21
55	7.366630503207833E-4	TGTGCCTTGTGGGAGGTGTTAGAGTTGGGCAAAAAAATCAAGGTATTT	CALWEVLELGKKIKVF	TRGV9	.	TRGJP	17	-1	-1	20
55	7.366630503207833E-4	TGTGCCTTGTGGGAGGTGAAAGTCGGTTATAAGAAACTCTTT	CALWEVKVGYKKLF	TRGV9	.	TRGJ1	17	-1	-1	26
54	7.232691766785873E-4	TGTGCCTTGTACCTTCCCAGTAATTATTATAAGAAACTCTTT	CALYLPSNYYKKLF	TRGV9	.	TRGJ1	9	-1	-1	21
54	7.232691766785873E-4	TGTGCCTTGTGGGAGGTGAGATATTATAAGAAACTCTTT	CALWEVRYYKKLF	TRGV9	.	TRGJ1	17	-1	-1	21
54	7.232691766785873E-4	TGTGCTGCGTGGGCCCGTCATTATAAGAAACTCTTT	CAAWARHYKKLF	TRGV10	.	TRGJ1	12	-1	-1	19
53	7.098753030363911E-4	TGTGCCTTGTGGGAGGTGCTCAAAGAGTTGGGCAAAAAAATCAAGGTATTT	CALWEVLKELGKKIKVF	TRGV9	.	TRGJP	18	-1	-1	22
53	7.098753030363911E-4	TGTGCCTTGTGGGAGGCCCCGGTGGAGTTGGGCAAAAAAATCAAGGTATTT	CALWEAPVELGKKIKVF	TRGV9	.	TRGJP	15	-1	-1	24
53	7.098753030363911E-4	TGTGCCTTGTGGGAGGACCTAACGAGTTCGGGCAAAAAAATCAAGGTATTT	CALWEDLTSSGKKIKVF	TRGV9	.	TRGJP	15	-1	-1	23
53	7.098753030363911E-4	TGTGCCTTGTGGGAGGCCGCCATGTCATATTATAAGAAACTCTTT	CALWEAAMSYYKKLF	TRGV9	.	TRGJ1	15	-1	-1	27
53	7.098753030363911E-4	TGTGCCTTGTGGGAGGTGGTTGGGGGTTATAAGAAACTCTTT	CALWEVVGGYKKLF	TRGV9	.	TRGJ1	17	-1	-1	26
53	7.098753030363911E-4	TGTGCTGCGTGGGATTTTCGGGATAAGAAACTCTTT	CAAWDFRDKKLF	TRGV10	.	TRGJ1	15	-1	-1	22
53	7.098753030363911E-4	TGTGCTGCGTGGAATTATTATAAGAAACTCTTT	CAAWNYYKKLF	TRGV10	.	TRGJ1	16	-1	-1	11
53	7.098753030363911E-4	TGTGCCACCTGGGATTATTATAAGAAACTCTTT	CATWDYYKKLF	TRGV8	.	TRGJ1	14	-1	-1	13
52	6.964814293941951E-4	TGTGCCTTGTGGGAGGTGCGCTGGGAGTTGGGCAAAAAAATCAAGGTATTT	CALWEVRWELGKKIKVF	TRGV9	.	TRGJP	18	-1	-1	24
52	6.964814293941951E-4	TGTGCTGCGTGGGGATCCCTTCGGTATAAGAAACTCTTT	CAAWGSLRYKKLF	TRGV10	.	TRGJ1	12	-1	-1	24
52	6.964814293941951E-4	TGTGCTGCGTGGGATCCTTCCGGGGGAGTGTTGCTCTTT	CAAWDPSGGVLLF	TRGV10	.	TRGJ1	14	-1	-1	33
52	6.964814293941951E-4	TGTGCCTTGTGGGACCCAGCTTGGTATAAGAAACTCTTT	CALWDPAWYKKLF	TRGV9	.	TRGJ1	13	-1	-1	24
52	6.964814293941951E-4	TGTGCCTTGTGGGAGGTCAGGCATTATAAGAAACTCTTT	CALWEVRHYKKLF	TRGV9	.	TRGJ1	16	-1	-1	22
52	6.964814293941951E-4	TGTGCTGCGTGGGATTATTTGCCTAAGAAACTCTTT	CAAWDYLPKKLF	TRGV10	.	TRGJ1	16	-1	-1	23
52	6.964814293941951E-4	TGTGCTGCGTGGGAGGCGGGATATAAGAAACTCTTT	CAAWEAGYKKLF	TRGV10	.	TRGJ1	13	-1	-1	21
52	6.964814293941951E-4	TGTGCCTTGTGGGAGGATTATAAGAAACTCTTT	CALWEDYKKLF	TRGV9	.	TRGJ1	15	-1	-1	16
52	6.964814293941951E-4	TGTGCCACCTGGGTCGGATGGGAGAAACTCTTT	CATWVGWEKLF	TRGV5	.	TRGJ1	12	-1	-1	22
52	6.964814293941951E-4	TGTGCCTCTCAATATTATAAGAAACTCTTT	CASQYYKKLF	TRGV9	.	TRGJ1	6	-1	-1	12
51	6.830875557519991E-4	TGTGCCTTGTGGGAGTTCCAGGGCCCAGTCGGTTATAAGAAACTCTTT	CALWEFQGPVGYKKLF	TRGV9	.	TRGJ2	14	-1	-1	32
51	6.830875557519991E-4	TGTGCCTTGTGGGAGGACGATTATTATAAGAAACTCTTT	CALWEDDYYKKLF	TRGV9	.	TRGJ1	15	-1	-1	19
51	6.830875557519991E-4	TGTGCCACCTGGGCCCAGGGGAAACTCTTT	CATWAQGKLF	TRGV3	.	TRGJ2	12	-1	-1	20
51	6.830875557519991E-4	TGTGCTGCGCCGGATTCATATTATAAGAAACTCTTT	CAAPDSYYKKLF	TRGV10	.	TRGJ1	15	-1	-1	18
50	6.69693682109803E-4	TGTGCCTTGTGGGAGGAAAGGGGTGGGCATTATTATAAGAAACTCTTT	CALWEERGGHYYKKLF	TRGV9	.	TRGJ1	15	-1	-1	28
50	6.69693682109803E-4	TGTGCCACCTGGGATGGGGGAGGTAGTGATTGGATCAAGACGTTT	CATWDGGGSDWIKTF	TRGV4	.	TRGJP2	17	-1	-1	22
50	6.69693682109803E-4	TGTGCCTTGTGGGAGTGCGATTATAAGAAACTCTTT	CALWECDYKKLF	TRGV9	.	TRGJ1	17	-1	-1	19
50	6.69693682109803E-4	TGTGCTCCAAAGAGGCTCTTT	CAPKRLF	TRGV10	.	TRGJ1	5	-1	-1	9
49	6.562998084676069E-4	TGTGCCTTGTGGGAGGTGCATGGCTATTATAAGAAACTCTTT	CALWEVHGYYKKLF	TRGV9	.	TRGJ1	19	-1	-1	24
49	6.562998084676069E-4	TGTGCCTTGTGGGAGGTGCTGTCACAAGAGAAACTCTTT	CALWEVLSQEKLF	TRGV9	.	TRGJ1	18	-1	-1	28
49	6.562998084676069E-4	TGTGCCTTGTGGGAGGTGCGCGGTTATAAGAAACTCTTT	CALWEVRGYKKLF	TRGV9	.	TRGJ1	18	-1	-1	23
49	6.562998084676069E-4	TGTGCCTTGTGGGAGGTAGGGTGTTATAAGAAACTCTTT	CALWEVGCYKKLF	TRGV9	.	TRGJ1	16	-1	-1	23
49	6.562998084676069E-4	TGTGCTGCGAAGAAACTCTTT	CAAKKLF	TRGV10	.	TRGJ1	8	-1	-1	9
49	6.562998084676069E-4	TGTGCTGCGTGGGATAAACTCTTT	CAAWDKLF	TRGV10	.	TRGJ1	14	-1	-1	15
48	6.429059348254108E-4	TGTGCCTTGTGGGAGGTGGGGGGGTTGGGCAAAAAAATCAAGGTATTT	CALWEVGGLGKKIKVF	TRGV9	.	TRGJP	17	-1	-1	23
48	6.429059348254108E-4	TGTGCCTTGTGGGAGGTGCCCCAGGGAGACGGTAAGAAACTCTTT	CALWEVPQGDGKKLF	TRGV9	.	TRGJ1	21	-1	-1	32
48	6.429059348254108E-4	TGTGCCTTGTTATCTTATAAGAAACTCTTT	CALLSYKKLF	TRGV9	.	TRGJ1	9	-1	-1	14
48	6.429059348254108E-4	TGTGCCTTGTGGGAGGACTTGAATTATTATAAGAAACTCTTT	CALWEDLNYYKKLF	TRGV9	.	TRGJ1	15	-1	-1	20
48	6.429059348254108E-4	TGTGCCACCTGGGACGGGCGTTATTATAAGAAACTCTTT	CATWDGRYYKKLF	TRGV2	.	TRGJ1	18	-1	-1	20
48	6.429059348254108E-4	TGTGCTGCGTGGGACCCTTATTATAAGAAACTCTTT	CAAWDPYYKKLF	TRGV10	.	TRGJ1	13	-1	-1	17
47	6.295120611832148E-4	TGTGCCTTGTGGGAGGTGCAAGGTCGGTGGTATTATAAGAAACTCTTT	CALWEVQGRWYYKKLF	TRGV9	.	TRGJ1	19	-1	-1	30
47	6.295120611832148E-4	TGTGCCTTGTGGGAGGCAAGGTGTGAGGCTTATAAGAAACTCTTT	CALWEARCEAYKKLF	TRGV9	.	TRGJ1	15	-1	-1	29
47	6.295120611832148E-4	TGTGCCACCTGGGACAGGGGGGTTTATTATAAGAAACTCTTT	CATWDRGVYYKKLF	TRGV3	.	TRGJ1	17	-1	-1	23
47	6.295120611832148E-4	TGTGCTGCGTGGCCCCCCTGGGATTATAAGAAACTCTTT	CAAWPPWDYKKLF	TRGV10	.	TRGJ1	11	-1	-1	22
47	6.295120611832148E-4	TGTGCTGCGTGGGGCAGTAGTGATTGGATCAAGACGTTT	CAAWGSSDWIKTF	TRGV10	.	TRGJP2	12	-1	-1	15
47	6.295120611832148E-4	TGTGCCTTGTGGGAGGTACCTTATAAGAAACTCTTT	CALWEVPYKKLF	TRGV9	.	TRGJ1	16	-1	-1	20
46	6.161181875410188E-4	TGTGCCTTGTGGGAGGTGCGTATTCTCGGTTATTATAAGAAACTCTTT	CALWEVRILGYYKKLF	TRGV9	.	TRGJ2	18	-1	-1	29
46	6.161181875410188E-4	TGTGCTGCGTGGGATGTAGCGAGTTGGTTCAAGATATTT	CAAWDVASWFKIF	TRGV10	.	TRGJP1	14	-1	-1	22
46	6.161181875410188E-4	TGTGCCTTGTGGGAGGGTCCTTATTATAAGAAACTCTTT	CALWEGPYYKKLF	TRGV9	.	TRGJ1	15	-1	-1	20
46	6.161181875410188E-4	TGTGCTGCGTGGGGGAGCTATTATAAGAAACTCTTT	CAAWGSYYKKLF	TRGV10	.	TRGJ1	12	-1	-1	18
46	6.161181875410188E-4	TGTGCCTTGTTCTTTGGGACTGATAAGAAACTCTTT	CALFFGTDKKLF	TRGV9	.	TRGJ1	9	-1	-1	22
46	6.161181875410188E-4	TGTGCCTTGTGGGAGGAAGCTTATAAGAAACTCTTT	CALWEEAYKKLF	TRGV9	.	TRGJ1	15	-1	-1	20
45	6.027243138988226E-4	TGTGCCTTGTGGGAGGTGCTAGATTATAAGAAACTCTTT	CALWEVLDYKKLF	TRGV9	.	TRGJ1	18	-1	-1	22
45	6.027243138988226E-4	TGTGCCTTGTGGGAGGTGCAATCGGTGAAACTCTTT	CALWEVQSVKLF	TRGV9	.	TRGJ2	19	-1	-1	26
45	6.027243138988226E-4	TGTGCCTTGTGGGGTTATTATAAGAAACTCTTT	CALWGYYKKLF	TRGV9	.	TRGJ1	12	-1	-1	14
44	5.893304402566266E-4	TGTGCCACCTGGGACAGGCTGGGGGTCAGTAGTAGTGATTGGATCAAGACGTTT	CATWDRLGVSSSDWIKTF	TRGV3	.	TRGJP2	18	-1	-1	29
44	5.893304402566266E-4	TGTGCCTTGTGGGAGGCCCCAGGGTTGGGCAAAAAAATCAAGGTATTT	CALWEAPGLGKKIKVF	TRGV9	.	TRGJP	15	-1	-1	20
44	5.893304402566266E-4	TGTGCCTTGTGGGAGGTCGCGAATTATTATAAGAAACTCTTT	CALWEVANYYKKLF	TRGV9	.	TRGJ1	16	-1	-1	19
44	5.893304402566266E-4	TGTGCCTTGTGGGAGGTGCTGGATTATTATAAGAAACTCTTT	CALWEVLDYYKKLF	TRGV9	.	TRGJ1	18	-1	-1	22
44	5.893304402566266E-4	TGTGCTGCGTGGGATTACCCTTATTATAAGAAACTCTTT	CAAWDYPYYKKLF	TRGV10	.	TRGJ1	17	-1	-1	20
44	5.893304402566266E-4	TGTGCCTTGTGGGAGGTGCACTATTATAAGAAACTCTTT	CALWEVHYYKKLF	TRGV9	.	TRGJ1	20	-1	-1	21
44	5.893304402566266E-4	TGTGCCTTGTGGGAGGGGGTTTATTATAAGAAACTCTTT	CALWEGVYYKKLF	TRGV9	.	TRGJ2	15	-1	-1	20
44	5.893304402566266E-4	TGTGCCTTGTGGGAGATCTTTTATTATAAGAAACTCTTT	CALWEIFYYKKLF	TRGV9	.	TRGJ1	14	-1	-1	20
44	5.893304402566266E-4	TGTGCTGCGTGGGATTTATATGATAAGAAACTCTTT	CAAWDLYDKKLF	TRGV10	.	TRGJ1	15	-1	-1	18
44	5.893304402566266E-4	TGTGCTGCGTGGGAACACCGTTGGTTCAAGATATTT	CAAWEHRWFKIF	TRGV10	.	TRGJP1	13	-1	-1	19
44	5.893304402566266E-4	TGTGCTGCGTGGGACTATTATAAGAAACTCTTT	CAAWDYYKKLF	TRGV10	.	TRGJ2	16	-1	-1	15
44	5.893304402566266E-4	TGTGCCACCTGGGACAGGCCTAAGAAACTCTTT	CATWDRPKKLF	TRGV3	.	TRGJ1	20	-1	-1	20
44	5.893304402566266E-4	TGTGCTGCGTGGCTTTATGGGAAACTCTTT	CAAWLYGKLF	TRGV10	.	TRGJ1	11	-1	-1	14
44	5.893304402566266E-4	TGTGCCTTGTGGGAAAAGGAACGGGGGAGAGAACTCTTT	CALWEKERGRELF	TRGV9	.	TRGJ1	13	-1	-1	27
44	5.893304402566266E-4	TATGCCGCCGGATGGTTCAAGATATTT	YAAGWFKIF	TRGV9	.	TRGJP1	5	-1	-1	0
43	5.759365666144306E-4	TGTGCTGCGTGGGATCGATCGCCATCTGGTTGGTTCAAGATATTT	CAAWDRSPSGWFKIF	TRGV10	.	TRGJP1	14	-1	-1	21
43	5.759365666144306E-4	TGTGCCTTGTGGGAGGTGCAGAATTATAAGAAACTCTTT	CALWEVQNYKKLF	TRGV9	.	TRGJ1	19	-1	-1	22
43	5.759365666144306E-4	TGTGCCACCTGGGACGGGCTCCCTGGGGATTATTATAAGAAACTCTTT	CATWDGLPGDYYKKLF	TRGV2	.	TRGJ2	18	-1	-1	28
43	5.759365666144306E-4	TGTGCCACCTGGGACGGGCCGGGGAAACTCTTT	CATWDGPGKLF	TRGV2	.	TRGJ1	19	-1	-1	23
42	5.625426929722345E-4	TGTGCCTTGTGGGACCGCTACCTGCCAAACCTTATCCATTATTATAAGAAACTCTTT	CALWDRYLPNLIHYYKKLF	TRGV9	.	TRGJ1	13	-1	-1	37
42	5.625426929722345E-4	TGTGCCACCTGGGACGGGCCAGGAGGGGATAGTAGTGATTGGATCAAGACGTTT	CATWDGPGGDSSDWIKTF	TRGV2	.	TRGJP2	19	-1	-1	28
42	5.625426929722345E-4	TGTGCCTTGTGGGCGGTCCCTCGCTATTATTATAAGAAACTCTTT	CALWAVPRYYYKKLF	TRGV9	.	TRGJ1	21	-1	-1	25
42	5.625426929722345E-4	TGTGCTGCGTGGGATTATTATCGTTATAAGAAACTCTTT	CAAWDYYRYKKLF	TRGV10	.	TRGJ1	16	-1	-1	23
42	5.625426929722345E-4	TGTGCCACCTGGGACAGGCCGGATTATAAGAAACTCTTT	CATWDRPDYKKLF	TRGV7	.	TRGJ1	19	-1	-1	22
42	5.625426929722345E-4	TGTGCCTTGTGGGAGAAGCAAGAGTTGGGCAAAAAAATCAAGGTATTT	CALWEKQELGKKIKVF	TRGV9	.	TRGJP	14	-1	-1	17
42	5.625426929722345E-4	TGTGCTGCGTGGGATTATTCCGATTATAAGAAACTCTTT	CAAWDYSDYKKLF	TRGV10	.	TRGJ1	16	-1	-1	22
41	5.491488193300384E-4	TGTGCTGCGTGGGGCTCTGTCACCACTGGTTGGTTCAAGATATTT	CAAWGSVTTGWFKIF	TRGV10	.	TRGJP1	12	-1	-1	21
41	5.491488193300384E-4	TGTGCTGCGTGGGACTACATCCTATCAGGGAATAAGAAACTCTTT	CAAWDYILSGNKKLF	TRGV10	.	TRGJ1	17	-1	-1	31
41	5.491488193300384E-4	TGTGCCTTGTGGGAGCCTTTTTATTATAAGAAACTCTTT	CALWEPFYYKKLF	TRGV9	.	TRGJ1	14	-1	-1	20
41	5.491488193300384E-4	TGTGCCTTGTGGGAGGTGCAGTATTATAAGAAACTCTTT	CALWEVQYYKKLF	TRGV9	.	TRGJ1	19	-1	-1	21
41	5.491488193300384E-4	TGTGCCACCTGGGACGGGCCGGGGTATAAGAAACTCTTT	CATWDGPGYKKLF	TRGV2	.	TRGJ1	19	-1	-1	24
41	5.491488193300384E-4	TGTGCCTTGTGGGAATCCCCTAAGAAACTCTTT	CALWESPKKLF	TRGV9	.	TRGJ1	13	-1	-1	20
41	5.491488193300384E-4	TGTGCTGCGTGGGATTCTCAGAAACTCTTT	CAAWDSQKLF	TRGV10	.	TRGJ1	15	-1	-1	13
41	5.491488193300384E-4	TGTGCTGCGTGGTCTAAGAAACTCTTT	CAAWSKKLF	TRGV10	.	TRGJ1	11	-1	-1	14
41	5.491488193300384E-4	TGTGCCACCTGGAAGAAACTCTTT	CATWKKLF	TRGV4	.	TRGJ1	11	-1	-1	12
40	5.357549456878424E-4	TGTGCCTTGTGGGAGGGCCAAGAGTTGGGCAAAAAAATCAAGGTATTT	CALWEGQELGKKIKVF	TRGV9	.	TRGJP	15	-1	-1	14
40	5.357549456878424E-4	TGTGCTGCGTGGGATTTAGGGTATTATAAGAAACTCTTT	CAAWDLGYYKKLF	TRGV10	.	TRGJ1	15	-1	-1	21
40	5.357549456878424E-4	TGTGCCTTGTGGGACCTGTTTTATTATAAGAAACTCTTT	CALWDLFYYKKLF	TRGV9	.	TRGJ1	13	-1	-1	20
40	5.357549456878424E-4	TGTGCCACCTGGGACCTTAATTATTATAAGAAACTCTTT	CATWDLNYYKKLF	TRGV4	.	TRGJ1	13	-1	-1	18
40	5.357549456878424E-4	TGTGCCTTGTGGGAGGTCAAACTCTTT	CALWEVKLF	TRGV9	.	TRGJ1	16	-1	-1	18
39	5.223610720456463E-4	TGTGCCTTGTGGGAGGTTTTGGAGTTGGGCAAAAAAATCAAGGTATTT	CALWEVLELGKKIKVF	TRGV9	.	TRGJP	16	-1	-1	21
39	5.223610720456463E-4	TGTGCCTTGTGGGAGGTGCAATGGGGGAATTATTATAAGAAACTCTTT	CALWEVQWGNYYKKLF	TRGV9	.	TRGJ1	19	-1	-1	26
39	5.223610720456463E-4	TGTGCTGCGTGGGATTCGGGGCCTCGATATTATAAGAAACTCTTT	CAAWDSGPRYYKKLF	TRGV10	.	TRGJ1	15	-1	-1	27
39	5.223610720456463E-4	TGTGCTGCGTGGGATTATTCCCCGGATTATTATAAGAAACTCTTT	CAAWDYSPDYYKKLF	TRGV10	.	TRGJ1	16	-1	-1	22
39	5.223610720456463E-4	TGTGCCTTGTGGGAGGTATGGCCCACTGGTTGGTTCAAGATATTT	CALWEVWPTGWFKIF	TRGV9	.	TRGJP1	16	-1	-1	22
39	5.223610720456463E-4	TGTGCTGCGAGCCGCGCTTATTATAAGAAACTCTTT	CAASRAYYKKLF	TRGV10	.	TRGJ1	8	-1	-1	17
39	5.223610720456463E-4	TGTGCCACCTGGGACAGGCTCTGGAAGAAACTCTTT	CATWDRLWKKLF	TRGV3	.	TRGJ2	22	-1	-1	24
39	5.223610720456463E-4	TGTGCTGCGTGGGGCCCAAAGAAACTCTTT	CAAWGPKKLF	TRGV10	.	TRGJ1	12	-1	-1	18
39	5.223610720456463E-4	TGGCGGCTAAGGTGGTTCAAGATATTT	WRLRWFKIF	TRGV10	.	TRGJP1	1	-1	-1	12
38	5.089671984034503E-4	TGTGCCTTGTGGGAGGAGAAAACCACGAACCAAAAGAAGAAACTCTTT	CALWEEKTTNQKKKLF	TRGV9	.	TRGJ1	15	-1	-1	36
38	5.089671984034503E-4	TGTGCCTTGTGGGAGGCGCTCCGGAATTATTATAAGAAACTCTTT	CALWEALRNYYKKLF	TRGV9	.	TRGJ1	21	-1	-1	23
38	5.089671984034503E-4	TGTGCCACCTGGGACGGTGATAGTAGTGATTGGATCAAGACGTTT	CATWDGDSSDWIKTF	TRGV2	.	TRGJP2	16	-1	-1	19
38	5.089671984034503E-4	TGTGCCACCTGGGACGCTCGGATTTATTATAAGAAACTCTTT	CATWDARIYYKKLF	TRGV2	.	TRGJ1	15	-1	-1	20
38	5.089671984034503E-4	TGTGCCACCTGGGACGGGCTGAATTATTATAAGAAACTCTTT	CATWDGLNYYKKLF	TRGV2	.	TRGJ1	18	-1	-1	20
38	5.089671984034503E-4	TGTGCCTTTTCCAGCGGGGAGTTTTGGTTCAAGATATTT	CAFSSGEFWFKIF	TRGV9	.	TRGJP1	7	-1	-1	23
38	5.089671984034503E-4	TGTGCCACCTGGGATGGTTCTTATTATAAGAAACTCTTT	CATWDGSYYKKLF	TRGV4	.	TRGJ1	16	-1	-1	20
38	5.089671984034503E-4	TGTGCTGCGTGGGATTTCGATTATAAGAAACTCTTT	CAAWDFDYKKLF	TRGV10	.	TRGJ1	18	-1	-1	19
38	5.089671984034503E-4	TGTGCCACCTGGGGTAGTGATTGGATCAAGACGTTT	CATWGSDWIKTF	TRGV2	.	TRGJP2	12	-1	-1	13
38	5.089671984034503E-4	TGTGCCACCTGGGGGAATTATTATAAGAAACTCTTT	CATWGNYYKKLF	TRGV2	.	TRGJ1	12	-1	-1	14
38	5.089671984034503E-4	TGTGCTGCGTGGGATTGTTGGTTCAAGATATTT	CAAWDCWFKIF	TRGV10	.	TRGJP1	15	-1	-1	16
38	5.089671984034503E-4	TGTGCTGCGTGGGAAGGTAAGAAACTCTTT	CAAWEGKKLF	TRGV10	.	TRGJ1	13	-1	-1	17
37	4.955733247612542E-4	TGTGCCTTGTGGGAGGTGACTAAGAAATTCTACCGGAATTATTATAAGAAACTCTTT	CALWEVTKKFYRNYYKKLF	TRGV9	.	TRGJ1	17	-1	-1	35
37	4.955733247612542E-4	TGTGCCTTGTGGGAGGTGCGGCAGGGTTATTATAAGAAACTCTTT	CALWEVRQGYYKKLF	TRGV9	.	TRGJ1	18	-1	-1	26
37	4.955733247612542E-4	TGTGCTGCGTGGGATTCTCCGAATTATTATAAGAAACTCTTT	CAAWDSPNYYKKLF	TRGV10	.	TRGJ1	15	-1	-1	19
37	4.955733247612542E-4	TGTGCCTTGTGGGAGCTGCCCCCTTATTATAAGAAACTCTTT	CALWELPPYYKKLF	TRGV9	.	TRGJ1	21	-1	-1	23
37	4.955733247612542E-4	TGTGCCTTGTGGGAGGTTAGGCATTATTATAAGAAACTCTTT	CALWEVRHYYKKLF	TRGV9	.	TRGJ1	16	-1	-1	22
37	4.955733247612542E-4	TGTGCTGCGTGGGATCCGAATTATTATAAGAAACTCTTT	CAAWDPNYYKKLF	TRGV10	.	TRGJ1	14	-1	-1	13
37	4.955733247612542E-4	TGTGCCTTCGACTGCCGGAATTATTATAAGAAACTCTTT	CAFDCRNYYKKLF	TRGV9	.	TRGJ1	7	-1	-1	17
37	4.955733247612542E-4	TGTGCCACCTGGGACGGGAATTATTATAAGAAACTCTTT	CATWDGNYYKKLF	TRGV2	.	TRGJ1	17	-1	-1	17
37	4.955733247612542E-4	TGTGCTGCGTGGGATTATGGTTATAAGAAACTCTTT	CAAWDYGYKKLF	TRGV10	.	TRGJ1	16	-1	-1	20
37	4.955733247612542E-4	TGTGCTGCTAGTCAGGGGAAACTCTTT	CAASQGKLF	TRGV10	.	TRGJ1	7	-1	-1	17
37	4.955733247612542E-4	TGTGCTGCGTGCAAGAAACTCTTT	CAACKKLF	TRGV10	.	TRGJ1	10	-1	-1	12
37	4.955733247612542E-4	TGTGCCGGACTCCCCCGGAAACTCTTT	CAGLPRKLF	TRGV8	.	TRGJ1	5	-1	-1	17
36	4.8217945111905813E-4	TGTGCTGCGTGGGATTTACGTGGGATTTATAAGAAACTCTTT	CAAWDLRGIYKKLF	TRGV10	.	TRGJ1	20	-1	-1	26
36	4.8217945111905813E-4	TGTGCTGCGTGGGATCCCAATTTGTATTATAAGAAACTCTTT	CAAWDPNLYYKKLF	TRGV10	.	TRGJ1	14	-1	-1	24
36	4.8217945111905813E-4	TGTGCTGCGTGGGATGGGACCACTGGTTGGTTCAAGATATTT	CAAWDGTTGWFKIF	TRGV10	.	TRGJP1	14	-1	-1	18
36	4.8217945111905813E-4	TGTGCTGCGTGGGACCTCCCCCCGTCGGAAGAGAAACTCTTT	CAAWDLPPSEEKLF	TRGV10	.	TRGJ1	13	-1	-1	31
36	4.8217945111905813E-4	TGTGCTGCGTGGGGGCCTTCTTATTATAAGAAACTCTTT	CAAWGPSYYKKLF	TRGV10	.	TRGJ1	12	-1	-1	20
36	4.8217945111905813E-4	TGTGCTGCGTGGGATTCGGGGAACTATAAGAAACTCTTT	CAAWDSGNYKKLF	TRGV10	.	TRGJ1	15	-1	-1	24
36	4.8217945111905813E-4	TGTGCTGCGTGGGATTATAACGATTATAAGAAACTCTTT	CAAWDYNDYKKLF	TRGV10	.	TRGJ1	16	-1	-1	22
36	4.8217945111905813E-4	TGTGCCTTGTGGGGGGGTATGTATTATAAGAAACTCTTT	CALWGGMYYKKLF	TRGV9	.	TRGJ2	15	-1	-1	21
36	4.8217945111905813E-4	TGTGCTGCGTGGGGCCTTTATTATAAGAAACTCTTT	CAAWGLYYKKLF	TRGV10	.	TRGJ1	12	-1	-1	17
36	4.8217945111905813E-4	TGTGCTGCGTGGGATTGTACGTTCAAGATATTT	CAAWDCTFKIF	TRGV10	.	TRGJP1	15	-1	-1	20
36	4.8217945111905813E-4	TGTGCCACCTGGGACAGGCTAGGGAAACTCTTT	CATWDRLGKLF	TRGV5	.	TRGJ1	18	-1	-1	23
36	4.8217945111905813E-4	TGTGCCACCTGGGAGTGTTATAAGAAACTCTTT	CATWECYKKLF	TRGV7	.	TRGJ1	13	-1	-1	17
35	4.6878557747686206E-4	TGTGCTGCGTGGGATTACGCCGTCGGACATAAGAAACTCTTT	CAAWDYAVGHKKLF	TRGV10	.	TRGJ1	18	-1	-1	28
35	4.6878557747686206E-4	TGTGCCTTGTGGGAGGGGTTGACCCATAAGAAACTCTTT	CALWEGLTHKKLF	TRGV9	.	TRGJ1	15	-1	-1	25
35	4.6878557747686206E-4	TGTGCCTTGTGGGAGGGGAATTATTATAAGAAACTCTTT	CALWEGNYYKKLF	TRGV9	.	TRGJ1	15	-1	-1	17
35	4.6878557747686206E-4	TGTGCTGCGTGGGGGCCCCGATATAAGAAACTCTTT	CAAWGPRYKKLF	TRGV10	.	TRGJ1	12	-1	-1	21
35	4.6878557747686206E-4	TGTGCTGCGTGGAGGATTTATTATAAGAAACTCTTT	CAAWRIYYKKLF	TRGV10	.	TRGJ1	11	-1	-1	14
35	4.6878557747686206E-4	TGTGCCTTGTGGGAGGTATATTATAAGAAACTCTTT	CALWEVYYKKLF	TRGV9	.	TRGJ1	16	-1	-1	18
35	4.6878557747686206E-4	TGTGCTGCCCCCCGTAAGAAACTCTTT	CAAPRKKLF	TRGV10	.	TRGJ2	7	-1	-1	14
34	4.5539170383466604E-4	TGTGCTGCGTGGCGCTGCAAGACTTTGGGCGTTTGGAGAAGGGGCTATAAGAAACTCTTT	CAAWRCKTLGVWRRGYKKLF	TRGV10	.	TRGJ1	11	-1	-1	45
34	4.5539170383466604E-4	TGTGCTGCGTGGGATTCGGTCGGCACCTATTATAAGAAACTCTTT	CAAWDSVGTYYKKLF	TRGV10	.	TRGJ2	15	-1	-1	27
34	4.5539170383466604E-4	TGTGCTGCGTGGGACACCAATACCACTGGTTGGTTCAAGATATTT	CAAWDTNTTGWFKIF	TRGV10	.	TRGJP1	13	-1	-1	19
34	4.5539170383466604E-4	TGTGCTGCGTGGGATTATGTACGGGGGGTAAAGAAACTCTTT	CAAWDYVRGVKKLF	TRGV10	.	TRGJ1	20	-1	-1	30
34	4.5539170383466604E-4	TGTGCCTTGTGGGAGAGTACCACTGGTTGGTTCAAGATATTT	CALWESTTGWFKIF	TRGV9	.	TRGJP1	14	-1	-1	17
34	4.5539170383466604E-4	TGTGCTGCGTGGGTAACCCATTATTATAAGAAACTCTTT	CAAWVTHYYKKLF	TRGV10	.	TRGJ1	12	-1	-1	19
34	4.5539170383466604E-4	TGTGCTGCGTGGGATTGGGGATATTATAAGAAACTCTTT	CAAWDWGYYKKLF	TRGV10	.	TRGJ1	15	-1	-1	21
34	4.5539170383466604E-4	TGTGCTGCGTGGGATCGAGACCTTTATAAGAAACTCTTT	CAAWDRDLYKKLF	TRGV10	.	TRGJ1	14	-1	-1	23
34	4.5539170383466604E-4	TGTGCCTTGTGGGAGGTGCTTCGCTATAAGAAACTCTTT	CALWEVLRYKKLF	TRGV9	.	TRGJ1	18	-1	-1	24
34	4.5539170383466604E-4	TGTGCCTTGTGGAGACTCTATTATAAGAAACTCTTT	CALWRLYYKKLF	TRGV9	.	TRGJ1	11	-1	-1	18
34	4.5539170383466604E-4	TGTGCTGCGTACAAATATTATAAGAAACTCTTT	CAAYKYYKKLF	TRGV10	.	TRGJ1	9	-1	-1	12
34	4.5539170383466604E-4	TGTGCCACCTGGGTTAAGAAACTCTTT	CATWVKKLF	TRGV4	.	TRGJ1	12	-1	-1	14
34	4.5539170383466604E-4	TGTGCCACCTGGGGCCGCAAACTCTTT	CATWGRKLF	TRGV3	.	TRGJ1	12	-1	-1	18
34	4.5539170383466604E-4	TGTGCCTTGTGGCTCTTT	CALWLF	TRGV9	.	TRGJ1	11	-1	-1	12
33	4.4199783019246996E-4	TGTGCCTTGTGGGGGACCGACGGACGCCCAGGGTGTAGGAATTATTATAAGAAACTCTTT	CALWGTDGRPGCRNYYKKLF	TRGV9	.	TRGJ1	12	-1	-1	38
33	4.4199783019246996E-4	TGTGCTGCGTGGGACAAAGGAGATACCACTGGTTGGTTCAAGATATTT	CAAWDKGDTTGWFKIF	TRGV10	.	TRGJP1	13	-1	-1	22
33	4.4199783019246996E-4	TGTGCCTTGTGGGAGGTGCCGATGAATTATTATAAGAAACTCTTT	CALWEVPMNYYKKLF	TRGV9	.	TRGJ1	18	-1	-1	23
33	4.4199783019246996E-4	TGTGCTGCGTGGGCTGCGAATTATTATAAGAAACTCTTT	CAAWAANYYKKLF	TRGV10	.	TRGJ1	12	-1	-1	16
33	4.4199783019246996E-4	TGTGCTGCGTGGGATTCCCAAGTTAGTAAGAAACTCTTT	CAAWDSQVSKKLF	TRGV10	.	TRGJ1	15	-1	-1	22
33	4.4199783019246996E-4	TGTGCCTTGTCAGGGCGCGGGTATTATAAGAAACTCTTT	CALSGRGYYKKLF	TRGV9	.	TRGJ1	9	-1	-1	21
33	4.4199783019246996E-4	TGTGCTGCGTGGATTCTTTATTATAAGAAACTCTTT	CAAWILYYKKLF	TRGV10	.	TRGJ1	14	-1	-1	17
33	4.4199783019246996E-4	TGTGCCTTGTGGGCCTTTAATTATAAGAAACTCTTT	CALWAFNYKKLF	TRGV9	.	TRGJ1	12	-1	-1	19
33	4.4199783019246996E-4	TGTGCCACCTGGGCGAATTATTATAAGAAACTCTTT	CATWANYYKKLF	TRGV4	.	TRGJ1	12	-1	-1	13
33	4.4199783019246996E-4	TGTGCCACCTGGGAGAATTATTATAAGAAACTCTTT	CATWENYYKKLF	TRGV8	.	TRGJ1	13	-1	-1	14
33	4.4199783019246996E-4	TGTGCCACCTGGGATGGAATCGCAGAACTCTTT	CATWDGIAELF	TRGV4	.	TRGJ1	16	-1	-1	25
33	4.4199783019246996E-4	TGTGCCACTCTAAATAAGAAACTCTTT	CATLNKKLF	TRGV4	.	TRGJ1	7	-1	-1	13
33	4.4199783019246996E-4	TGTGCCACCTGGGAAAGACTCTTT	CATWERLF	TRGV2	.	TRGJ1	13	-1	-1	17
32	4.286039565502739E-4	TGTGCCTTGTGGGAGGTTCCTCGGGGAGAATCGAATTATTATAAGAAACTCTTT	CALWEVPRGESNYYKKLF	TRGV9	.	TRGJ2	16	-1	-1	30
32	4.286039565502739E-4	TGTGCCTTGTGGGAGGTGCTTCTTTATTATAAGAAACTCTTT	CALWEVLLYYKKLF	TRGV9	.	TRGJ1	18	-1	-1	23
32	4.286039565502739E-4	TGTGCCTTGTGGGAGGTGCGAAATTATTATAAGAAACTCTTT	CALWEVRNYYKKLF	TRGV9	.	TRGJ1	18	-1	-1	21
32	4.286039565502739E-4	TGTGCTGCGTGGGATCGGAATTATTATAAGAAACTCTTT	CAAWDRNYYKKLF	TRGV10	.	TRGJ1	14	-1	-1	17
32	4.286039565502739E-4	TGTGCCTTGTGGGAGGATGATTATTATAAGAAACTCTTT	CALWEDDYYKKLF	TRGV9	.	TRGJ1	15	-1	-1	19
32	4.286039565502739E-4	TGTGCTGCGTTTGGGAATTTTGGTAAGAAACTCTTT	CAAFGNFGKKLF	TRGV10	.	TRGJ1	9	-1	-1	14
32	4.286039565502739E-4	TGTGCTGCGTGGGATTATTATTATAAGAAACTCTTT	CAAWDYYYKKLF	TRGV10	.	TRGJ1	16	-1	-1	16
32	4.286039565502739E-4	TGTGCTGCGGATACCACTGGTTGGTTCAAGATATTT	CAADTTGWFKIF	TRGV10	.	TRGJP1	8	-1	-1	10
32	4.286039565502739E-4	TGTGCCACCTGGGACGCGTCCTACTATCAACTCTTT	CATWDASYYQLF	TRGV2	.	TRGJ1	15	-1	-1	28
32	4.286039565502739E-4	TGTGCTGCGTGGGAATCTTGTAAGAAACTCTTT	CAAWESCKKLF	TRGV10	.	TRGJ1	13	-1	-1	17
32	4.286039565502739E-4	TGTGCTGCGAGCAATAAGAAACTCTTT	CAASNKKLF	TRGV10	.	TRGJ1	8	-1	-1	13
32	4.286039565502739E-4	TGTGCCACCTGGGATGGGGAACTCTTT	CATWDGELF	TRGV4	.	TRGJ1	17	-1	-1	19
32	4.286039565502739E-4	TGTGCTGCGGATAAGAAACTCTTT	CAADKKLF	TRGV10	.	TRGJ1	8	-1	-1	10
32	4.286039565502739E-4	TGTGCCCTCTTT	CALF	TRGV2	.	TRGJ1	5	-1	-1	6
32	4.286039565502739E-4	TGTGCTGCGTGGGATCGAAAGAAACTCTTT	CAAWDRKKLF	TRGV10	.	TRGJ1	14	-1	-1	18
31	4.1521008290807787E-4	TGTGCTGCGTGGGATAGGTATGGTGGCACTGGTTGGTTCAAGATATTT	CAAWDRYGGTGWFKIF	TRGV10	.	TRGJP1	14	-1	-1	26
31	4.1521008290807787E-4	TGTGCCTTGTGGGAGGGGGTATCTTATTATAAGAAACTCTTT	CALWEGVSYYKKLF	TRGV9	.	TRGJ1	15	-1	-1	23
31	4.1521008290807787E-4	TGTGCCTTGTGGGAGCTCTCCTATTATAAGAAACTCTTT	CALWELSYYKKLF	TRGV9	.	TRGJ1	14	-1	-1	21
31	4.1521008290807787E-4	TGTGCTGCGTGGTCCCCCCTGGCGGAGAAACTCTTT	CAAWSPLAEKLF	TRGV10	.	TRGJ1	11	-1	-1	25
31	4.1521008290807787E-4	TGTGCTGCGTGGGATTATATTTCCGAGAAACTCTTT	CAAWDYISEKLF	TRGV10	.	TRGJ1	16	-1	-1	25
31	4.1521008290807787E-4	TGTGCTGCGTGGGATCGAAGTTGGTTCAAGATATTT	CAAWDRSWFKIF	TRGV10	.	TRGJP1	14	-1	-1	19
31	4.1521008290807787E-4	TGTGCCTTGTCGCACCCTTATTATAAGAAACTCTTT	CALSHPYYKKLF	TRGV9	.	TRGJ1	9	-1	-1	17
31	4.1521008290807787E-4	TGTGCCTTGTGGGCTTATTATTATAAGAAACTCTTT	CALWAYYYKKLF	TRGV9	.	TRGJ1	12	-1	-1	16
31	4.1521008290807787E-4	TGTGCCTTGTGGGGGGAGGATTTTAAGAAACTCTTT	CALWGEDFKKLF	TRGV9	.	TRGJ1	15	-1	-1	19
31	4.1521008290807787E-4	TGTGCCACCTGGGATGGGGGTTATAAGAAACTCTTT	CATWDGGYKKLF	TRGV4	.	TRGJ1	17	-1	-1	20
31	4.1521008290807787E-4	TGTGCCACCTGGGACGGGCTTTATAAGAAACTCTTT	CATWDGLYKKLF	TRGV2	.	TRGJ1	18	-1	-1	20
31	4.1521008290807787E-4	TGTGCCACCTGGGACAGGCCGGATAAGAAACTCTTT	CATWDRPDKKLF	TRGV7	.	TRGJ1	19	-1	-1	22
31	4.1521008290807787E-4	TGTGCCTTGTGGGAGGTGCCTAAGAAACTCTTT	CALWEVPKKLF	TRGV9	.	TRGJ1	18	-1	-1	20
31	4.1521008290807787E-4	TGTGCTGCGTGGGAAACTAAGAAACTCTTT	CAAWETKKLF	TRGV10	.	TRGJ1	13	-1	-1	17
31	4.1521008290807787E-4	TGTGCTGCGTGGGATCACTATAAGAAACTCTTT	CAAWDHYKKLF	TRGV10	.	TRGJ1	17	-1	-1	18
31	4.1521008290807787E-4	TGTGCCTTGTGGGAAATTAAGAAACTCTTT	CALWEIKKLF	TRGV9	.	TRGJ1	13	-1	-1	17
31	4.1521008290807787E-4	TGTGCCACCTGGGACCAGAAACTCTTT	CATWDQKLF	TRGV7	.	TRGJ1	14	-1	-1	16
31	4.1521008290807787E-4	TGTGCCCCTCGGGAACTCTTT	CAPRELF	TRGV4	.	TRGJ2	13	-1	-1	13
31	4.1521008290807787E-4	TGTGCCACCTGGGACAGGAAGGGGAAACTCTTT	CATWDRKGKLF	TRGV7	.	TRGJ1	17	-1	-1	23
31	4.1521008290807787E-4	TGTGCCACCTTTCGACTCTTT	CATFRLF	TRGV2	.	TRGJ1	9	-1	-1	14
31	4.1521008290807787E-4	TGTGCCACCTGGGACAGAAAGAAACTCTTT	CATWDRKKLF	TRGV3	.	TRGJ1	16	-1	-1	18
30	4.018162092658818E-4	TGTGCTGCGTGGGTCACAAGGTGGGCTTATTATAAGAAACTCTTT	CAAWVTRWAYYKKLF	TRGV10	.	TRGJ2	12	-1	-1	26
30	4.018162092658818E-4	TGTGCTGCGTGGGCCCTTTATACCACTGGTTGGTTCAAGATATTT	CAAWALYTTGWFKIF	TRGV10	.	TRGJP1	12	-1	-1	18
30	4.018162092658818E-4	TGTGCTGCGTGGGATTATGGGCGGGAGTATAAGAAACTCTTT	CAAWDYGREYKKLF	TRGV10	.	TRGJ1	16	-1	-1	27
30	4.018162092658818E-4	TGTGCTGCGTGGGATTTTGGGTATAAGAAACTCTTT	CAAWDFGYKKLF	TRGV10	.	TRGJ1	15	-1	-1	21
30	4.018162092658818E-4	TGTGCTGCGTGGGATTATAAAGTAGAGAAACTCTTT	CAAWDYKVEKLF	TRGV10	.	TRGJ1	16	-1	-1	25
30	4.018162092658818E-4	TGTGCCACCTGGGATGGGCGTTATAAGAAACTCTTT	CATWDGRYKKLF	TRGV4	.	TRGJ1	18	-1	-1	20
30	4.018162092658818E-4	TGTGCCACCTGGGACGGGCACTATAAGAAACTCTTT	CATWDGHYKKLF	TRGV2	.	TRGJ1	18	-1	-1	21
30	4.018162092658818E-4	TGTGCCACCTGGCCCCAACTCTTT	CATWPQLF	TRGV4	.	TRGJ1	11	-1	-1	16
30	4.018162092658818E-4	TGTGCCACCTGGGATGCTTATAAGAAACTCTTT	CATWDAYKKLF	TRGV4	.	TRGJ1	15	-1	-1	17
30	4.018162092658818E-4	TGTGCCACCTGGGAGATGGGTAAGAAACTCTTT	CATWEMGKKLF	TRGV7	.	TRGJ1	13	-1	-1	20
30	4.018162092658818E-4	TGTGCCTTTTATTATAAGAAACTCTTT	CAFYYKKLF	TRGV9	.	TRGJ1	7	-1	-1	8
30	4.018162092658818E-4	TGTGCTAAAGATCAAACTAAGAAACTCTTT	CAKDQTKKLF	TRGV10	.	TRGJ1	5	-1	-1	17
30	4.018162092658818E-4	TGTGCCACCTGGGATGGTGGGAAACTCTTT	CATWDGGKLF	TRGV4	.	TRGJ1	16	-1	-1	20
29	3.884223356236857E-4	TGTGCCACCTGGGACAGGCCCAAAGCTCGACGGGCGTTAAGACTCTTT	CATWDRPKARRALRLF	TRGV3	.	TRGJ1	19	-1	-1	41
29	3.884223356236857E-4	TGTGCCTTGTGGGATTTGGTTGAAAATTATTATAAGAAACTCTTT	CALWDLVENYYKKLF	TRGV9	.	TRGJ1	13	-1	-1	24
29	3.884223356236857E-4	TGTGCTGCGTGGGATTTTCTCTCTTGGGATAAGAAACTCTTT	CAAWDFLSWDKKLF	TRGV10	.	TRGJ1	15	-1	-1	28
29	3.884223356236857E-4	TGTGCTGCGTGGGATCCCGGTGATTATTATAAGAAACTCTTT	CAAWDPGDYYKKLF	TRGV10	.	TRGJ1	14	-1	-1	22
29	3.884223356236857E-4	TGTGCCTTGTGGGAGGGGGAGAATTATTATAAGAAACTCTTT	CALWEGENYYKKLF	TRGV9	.	TRGJ1	15	-1	-1	20
29	3.884223356236857E-4	TGTGCCTTGTGGGAGGCGGCTTATTATAAGAAACTCTTT	CALWEAAYYKKLF	TRGV9	.	TRGJ1	15	-1	-1	20
29	3.884223356236857E-4	TGTGCCTTGTGGGAGAAGAATTATTATAAGAAACTCTTT	CALWEKNYYKKLF	TRGV9	.	TRGJ2	14	-1	-1	17
29	3.884223356236857E-4	TGTGCCACCTGGGACGGGCGGCATTATAAGAAACTCTTT	CATWDGRHYKKLF	TRGV2	.	TRGJ1	18	-1	-1	22
29	3.884223356236857E-4	TGTGCTGCGTGGGATGTCCCCTATAAGAAACTCTTT	CAAWDVPYKKLF	TRGV10	.	TRGJ1	14	-1	-1	21
29	3.884223356236857E-4	TGTGCCACCTGGGGCAGGGGCATGGCCAAACTCTTT	CATWGRGMAKLF	TRGV5P	.	TRGJ1	17	-1	-1	27
29	3.884223356236857E-4	TGTGCCACCTGGGATTATTATTATAAGAAACTCTTT	CATWDYYYKKLF	TRGV4	.	TRGJ1	14	-1	-1	16
29	3.884223356236857E-4	TGTGCTGCGCCCACTGGTTGGTTCAAGATATTT	CAAPTGWFKIF	TRGV10	.	TRGJP1	8	-1	-1	10
29	3.884223356236857E-4	TGTGCCTTGTGGGAGGTATATAAGAAACTCTTT	CALWEVYKKLF	TRGV9	.	TRGJ1	16	-1	-1	18
29	3.884223356236857E-4	TGTGCTGCGTGTCGTTGGTTCAAGATATTT	CAACRWFKIF	TRGV10	.	TRGJP1	10	-1	-1	13
29	3.884223356236857E-4	TGTGCTGCGTGGGAGATTAAGAAACTCTTT	CAAWEIKKLF	TRGV10	.	TRGJ1	13	-1	-1	17
29	3.884223356236857E-4	TGTGCCACCCGCGAGTGGGGGAAACTCTTT	CATREWGKLF	TRGV4	.	TRGJ1	18	-1	-1	20
29	3.884223356236857E-4	TGTGCTGCGTGGGCTCAGAAACTCTTT	CAAWAQKLF	TRGV10	.	TRGJ1	12	-1	-1	16
29	3.884223356236857E-4	TGTGCTGCGTGGGTTCCGGTGGGGAAGAAACTCTTT	CAAWVPVGKKLF	TRGV10	.	TRGJ1	12	-1	-1	24
29	3.884223356236857E-4	TGTGCCACCTGGGGGGCTTATAAGAAACTCTTT	CATWGAYKKLF	TRGV4	.	TRGJ1	12	-1	-1	17
29	3.884223356236857E-4	TGTGCCACCTGTTATTATAAGAAACTCTTT	CATCYYKKLF	TRGV4	.	TRGJ1	10	-1	-1	11
29	3.884223356236857E-4	TGTGCCACCTGGGATGGGCCTTATTATAAGAAACTCTTT	CATWDGPYYKKLF	TRGV4	.	TRGJ1	19	-1	-1	20
29	3.884223356236857E-4	TGTGCCACCTGGGACCTCTTT	CATWDLF	TRGV2	.	TRGJ1	14	-1	-1	15
28	3.7502846198148965E-4	TGTGCTGCGTGGGATTATAGTACCCATTATAAGAAACTCTTT	CAAWDYSTHYKKLF	TRGV10	.	TRGJ1	16	-1	-1	25
28	3.7502846198148965E-4	TGTGCTGCGTGGGATTATAGGGGTAGTTATAAGAAACTCTTT	CAAWDYRGSYKKLF	TRGV10	.	TRGJ1	16	-1	-1	26
28	3.7502846198148965E-4	TGTGCCTTGTGGGAGGGAATTGTCCGAATTAAGAAACTCTTT	CALWEGIVRIKKLF	TRGV9	.	TRGJ1	15	-1	-1	29
28	3.7502846198148965E-4	TGTGCCACCTGGGATGGGCCCGACTACAGGGGGAAACTCTTT	CATWDGPDYRGKLF	TRGV4	.	TRGJ1	20	-1	-1	32
28	3.7502846198148965E-4	TGTGCCACCTGGGACGGGCCCGATTATAAGAAACTCTTT	CATWDGPDYKKLF	TRGV2	.	TRGJ1	21	-1	-1	22
28	3.7502846198148965E-4	TGTGCCACCTGGGACAGGCTTACTGTGGGGAAACTCTTT	CATWDRLTVGKLF	TRGV3	.	TRGJ1	18	-1	-1	29
28	3.7502846198148965E-4	TGTGCCACCGGGAGCAGATCTTATTATAAGAAACTCTTT	CATGSRSYYKKLF	TRGV7	.	TRGJ1	16	-1	-1	20
28	3.7502846198148965E-4	TGTGCTGCGTGGGAGGAATATAAGAAACTCTTT	CAAWEEYKKLF	TRGV10	.	TRGJ1	13	-1	-1	18
28	3.7502846198148965E-4	TGTGCCTTGTGGTTTTATAAGAAACTCTTT	CALWFYKKLF	TRGV9	.	TRGJ1	11	-1	-1	14
28	3.7502846198148965E-4	TGTGCCACGGATTTCTGGAAACTCTTT	CATDFWKLF	TRGV2	.	TRGJ1	7	-1	-1	17
28	3.7502846198148965E-4	TGTGCCACCTGGGACGTACTCTTT	CATWDVLF	TRGV3	.	TRGJ1	14	-1	-1	17
28	3.7502846198148965E-4	TGTGCCACCTGGGGACTCTTT	CATWGLF	TRGV8	.	TRGJ1	12	-1	-1	14
28	3.7502846198148965E-4	TGTGCTGCGTGGGCCGAGGCCGATAAGAAACTCTTT	CAAWAEADKKLF	TRGV10	.	TRGJ2	12	-1	-1	22
28	3.7502846198148965E-4	TGTGCTGCGTGGGATAAAAATTATAAGAAACTCTTT	CAAWDKNYKKLF	TRGV10	.	TRGJ1	14	-1	-1	19
28	3.7502846198148965E-4	TGCTCCCGAAAGGGTGGGCGTTGGTTCAAGATATTT	CSRKGGRWFKIF	TRGV10	.	TRGJP1	1	-1	-1	19
28	3.7502846198148965E-4	TGTGCTGCGTGGGATTGGAAGAAACTCTTT	CAAWDWKKLF	TRGV10	.	TRGJ1	15	-1	-1	18
28	3.7502846198148965E-4	TGTGCCACCTGGAGCCTTAAGAAACTCTTT	CATWSLKKLF	TRGV4	.	TRGJ1	11	-1	-1	17
28	3.7502846198148965E-4	TGTGCTGCGTGGGGTAATTATAAGAAACTCTTT	CAAWGNYKKLF	TRGV10	.	TRGJ1	12	-1	-1	16
28	3.7502846198148965E-4	TGTGCCACCTGGGATTATTGGAAACTCTTT	CATWDYWKLF	TRGV4	.	TRGJ1	14	-1	-1	13
28	3.7502846198148965E-4	TGTGCCACCTGGGACGGGGAGAAACTCTTT	CATWDGEKLF	TRGV2	.	TRGJ1	17	-1	-1	19
28	3.7502846198148965E-4	TGTGCTGACCGGGAGGGTTATAAGAAACTCTTT	CADREGYKKLF	TRGV10	.	TRGJ1	6	-1	-1	17
28	3.7502846198148965E-4	TGTGCCACCTCAAGGGGGGCGGAGCTCTTT	CATSRGAELF	TRGV3	.	TRGJ1	9	-1	-1	24
27	3.616345883392936E-4	TGTGCCTTGTGGGAGGCCCCGCAAGAGTTGGGCAAAAAAATCAAGGTATTT	CALWEAPQELGKKIKVF	TRGV9	.	TRGJP	15	-1	-1	20
27	3.616345883392936E-4	TGTGCCACCTGGGACTGGGCTAAGAGTAGTGATTGGATCAAGACGTTT	CATWDWAKSSDWIKTF	TRGV4	.	TRGJP2	19	-1	-1	24
27	3.616345883392936E-4	TGTGCTGCGTGGGATTGCCGCCGGGGTTATAAGAAACTCTTT	CAAWDCRRGYKKLF	TRGV10	.	TRGJ1	15	-1	-1	26
27	3.616345883392936E-4	TGTGCCTTGTGGGCTTCCTGCCTTTATTATAAGAAACTCTTT	CALWASCLYYKKLF	TRGV9	.	TRGJ1	12	-1	-1	23
27	3.616345883392936E-4	TGTGCTGCGTGGGTACTTAAGTATTATAAGAAACTCTTT	CAAWVLKYYKKLF	TRGV10	.	TRGJ1	22	-1	-1	18
27	3.616345883392936E-4	TGTGCTGCGTGGGATTTAAACGAGGATAAGAAACTCTTT	CAAWDLNEDKKLF	TRGV10	.	TRGJ1	15	-1	-1	25
27	3.616345883392936E-4	TGTGCTGCGTGGGATTGGGCTGGTTGGTTCAAGATATTT	CAAWDWAGWFKIF	TRGV10	.	TRGJP1	15	-1	-1	19
27	3.616345883392936E-4	TGTGCTGCGTGGGATCGGTATTATAAGAAACTCTTT	CAAWDRYYKKLF	TRGV10	.	TRGJ1	14	-1	-1	18
27	3.616345883392936E-4	TGTGCCACCTGGGACGGATTGGGTAAGAAACTCTTT	CATWDGLGKKLF	TRGV2	.	TRGJ1	16	-1	-1	23
27	3.616345883392936E-4	TGTGCCTTGATCTATTATAAGAAACTCTTT	CALIYYKKLF	TRGV9	.	TRGJ1	8	-1	-1	12
27	3.616345883392936E-4	TGTGCCACCTGGGATGAGGCACTCTTT	CATWDEALF	TRGV8	.	TRGJ1	19	-1	-1	20
27	3.616345883392936E-4	TGTGCTGCGCTTTTTGGCTTTGCCTTTTTGATATTT	CAALFGFAFLIF	TRGV10	.	TRGJP1	8	-1	-1	29
27	3.616345883392936E-4	TGTGCCACCTGGGACAGTCCCTATAAGAAACTCTTT	CATWDSPYKKLF	TRGV7	.	TRGJ1	19	-1	-1	21
27	3.616345883392936E-4	TGTGCTGCGTGGGGTGACAATAAGAAACTCTTT	CAAWGDNKKLF	TRGV10	.	TRGJ1	12	-1	-1	19
27	3.616345883392936E-4	TGTGCCACCTGGGCTAACTTGGAGAAACTCTTT	CATWANLEKLF	TRGV4	.	TRGJ1	12	-1	-1	22
27	3.616345883392936E-4	TGCCTTTTCAAGCTCTTT	CLFKLF	TRGV5	.	TRGJ1	1	-1	-1	9
27	3.616345883392936E-4	TGTGCCTTGTGGGACCCCAAAGGCTCTAAGAAACTCTTT	CALWDPKGSKKLF	TRGV9	.	TRGJ1	13	-1	-1	26
27	3.616345883392936E-4	TGTGCCACCTGGGTAAATAAGAAACTCTTT	CATWVNKKLF	TRGV8	.	TRGJ1	12	-1	-1	16
27	3.616345883392936E-4	TGTGCCACCTGGGATAAACAGAAACTCTTT	CATWDKQKLF	TRGV8	.	TRGJ1	15	-1	-1	19
26	3.4824071469709755E-4	TGTGCCTTGTGGGAGGTGCAGCTCCGGCAAGAGTTGGGCAAAAAAATCAAGGTATTT	CALWEVQLRQELGKKIKVF	TRGV9	.	TRGJP	30	-1	-1	25
26	3.4824071469709755E-4	TGTGCCTTGTGGGAAGGTGCCCCATCGCGGACCACTGGTTGGTTCAAGATATTT	CALWEGAPSRTTGWFKIF	TRGV9	.	TRGJP1	22	-1	-1	30
26	3.4824071469709755E-4	TGTGCTGCGTGGGTTATATATACCACTGGTTGGTTCAAGATATTT	CAAWVIYTTGWFKIF	TRGV10	.	TRGJP1	15	-1	-1	16
26	3.4824071469709755E-4	TGTGCTGCGTGGGATATAACAGGCCGTGATTATAAGAAACTCTTT	CAAWDITGRDYKKLF	TRGV10	.	TRGJ1	14	-1	-1	28
26	3.4824071469709755E-4	TGTGCTGCGTGGGACGCCTTAAGCACTGGTTGGTTCAAGATATTT	CAAWDALSTGWFKIF	TRGV10	.	TRGJP1	13	-1	-1	23
26	3.4824071469709755E-4	TGTGCCTTGTGGGAGGTGCTCCTCGGCGGTAAAAAGAAACTCTTT	CALWEVLLGGKKKLF	TRGV9	.	TRGJ1	23	-1	-1	33
26	3.4824071469709755E-4	TGTGCTGCGTGGTCGGAGGCGAATTATTATAAGAAACTCTTT	CAAWSEANYYKKLF	TRGV10	.	TRGJ1	11	-1	-1	19
26	3.4824071469709755E-4	TGTGCTGCGTGGGCGTGGACCACTGGTTGGTTCAAGATATTT	CAAWAWTTGWFKIF	TRGV10	.	TRGJP1	12	-1	-1	18
26	3.4824071469709755E-4	TGTGCTGCGTGGGATTTTCCCACTGGTTGGTTCAAGATATTT	CAAWDFPTGWFKIF	TRGV10	.	TRGJP1	15	-1	-1	19
26	3.4824071469709755E-4	TGTGCTGCGTGGGATTTCCCGTGTTATTATAAGAAACTCTTT	CAAWDFPCYYKKLF	TRGV10	.	TRGJ1	15	-1	-1	23
26	3.4824071469709755E-4	TGTGCTGCGTGGGATTATACCCCCTATTATAAGAAACTCTTT	CAAWDYTPYYKKLF	TRGV10	.	TRGJ1	16	-1	-1	24
26	3.4824071469709755E-4	TGTGCCTTGTGGGAGGTGCCGATTTATTATAAGAAACTCTTT	CALWEVPIYYKKLF	TRGV9	.	TRGJ1	18	-1	-1	19
26	3.4824071469709755E-4	TGTGCCACCTGGGACGGCCTGAATTATTATAAGAAACTCTTT	CATWDGLNYYKKLF	TRGV7	.	TRGJ1	20	-1	-1	20
26	3.4824071469709755E-4	TGTGCTGCGTGGGATAGGGATTATTATAAGAAACTCTTT	CAAWDRDYYKKLF	TRGV10	.	TRGJ1	14	-1	-1	19
26	3.4824071469709755E-4	TGTGCCACCGCCGAAGGGATATTT	CATAEGIF	TRGV3	.	TRGJP1	8	-1	-1	17
26	3.4824071469709755E-4	TGTGCCGAATCCCTACTCTTT	CAESLLF	TRGV4	.	TRGJ2	5	-1	-1	14
26	3.4824071469709755E-4	TGTGCTGCGTGGGGTTACACTGGTTGGTTCAAGATATTT	CAAWGYTGWFKIF	TRGV10	.	TRGJP1	17	-1	-1	17
26	3.4824071469709755E-4	TGTGCCTTGTGGGAGGTGCATTATTATAAGAAACTCTTT	CALWEVHYYKKLF	TRGV9	.	TRGJ1	19	-1	-1	19
26	3.4824071469709755E-4	TGTGCTGCGTGGGCCTTCTATAAGAAACTCTTT	CAAWAFYKKLF	TRGV10	.	TRGJ1	12	-1	-1	18
26	3.4824071469709755E-4	TGTGCCACCTGGGATTTAGGTAAGCTCTTT	CATWDLGKLF	TRGV4	.	TRGJ1	14	-1	-1	21
26	3.4824071469709755E-4	TGTGCCACCTGGGACGGTAAGAAACTCTTT	CATWDGKKLF	TRGV2	.	TRGJ1	16	-1	-1	17
26	3.4824071469709755E-4	TGTGCCACCTGGGACAGGCACTATTATAAGAAACTCTTT	CATWDRHYYKKLF	TRGV7	.	TRGJ1	18	-1	-1	21
26	3.4824071469709755E-4	TGTGCCACCTGGGATGGAGGTAAGAAACTCTTT	CATWDGGKKLF	TRGV4	.	TRGJ1	16	-1	-1	20
26	3.4824071469709755E-4	TGTGCTGCGTGGGATTCCCCAGTCCCTTGGTTCAAGATATTT	CAAWDSPVPWFKIF	TRGV10	.	TRGJP1	15	-1	-1	26
26	3.4824071469709755E-4	TGTGCTGCGTGGGATTCGCATTATAAGAAACTCTTT	CAAWDSHYKKLF	TRGV10	.	TRGJ1	15	-1	-1	19
26	3.4824071469709755E-4	TGTGCTGCGTCCTCCCTTAAGAAACTCTTT	CAASSLKKLF	TRGV10	.	TRGJ1	9	-1	-1	17
26	3.4824071469709755E-4	TGTGCCACCTGGGGCCGTCAGAAACTCTTT	CATWGRQKLF	TRGV3	.	TRGJ1	12	-1	-1	19
26	3.4824071469709755E-4	TGTGCCACCTGGGACAAGAAACTCTTT	CATWDKKLF	TRGV8	.	TRGJ1	13	-1	-1	15
25	3.348468410549015E-4	TGTGCTGCGTGGGATTATATGGTCAATTATTATAAGAAACTCTTT	CAAWDYMVNYYKKLF	TRGV10	.	TRGJ1	16	-1	-1	24
25	3.348468410549015E-4	TGTGCCACCTGGCCAATCGGGAGGACGAATAGAGAGAAACTCTTT	CATWPIGRTNREKLF	TRGV4	.	TRGJ1	11	-1	-1	34
25	3.348468410549015E-4	TGTGCCACCTGGGACGGATTAATTAGTGATTGGATCAAGACGTTT	CATWDGLISDWIKTF	TRGV2	.	TRGJP2	16	-1	-1	23
25	3.348468410549015E-4	TGTGCCACCTGGGACAGGCTCCCCTATTGGTATAAGAAACTCTTT	CATWDRLPYWYKKLF	TRGV7	.	TRGJ1	18	-1	-1	30
25	3.348468410549015E-4	TGTGCCACCTGGGACGGGCTAGGGGATTGGATCAAGACGTTT	CATWDGLGDWIKTF	TRGV2	.	TRGJP2	18	-1	-1	24
25	3.348468410549015E-4	TGTGCCACCTGGGATGGGAATTATTATAAGAAACTCTTT	CATWDGNYYKKLF	TRGV4	.	TRGJ1	17	-1	-1	17
25	3.348468410549015E-4	TGTGCCACCTGGGACGCCCGAGGGAAGAAACTCTTT	CATWDARGKKLF	TRGV2	.	TRGJ1	15	-1	-1	24
25	3.348468410549015E-4	TGTGCCACCTGGGACGGGCCTCGGGAACTCTTT	CATWDGPRELF	TRGV2	.	TRGJ1	19	-1	-1	25
25	3.348468410549015E-4	TGTGCCACCTGGGAAGGTCTCTTT	CATWEGLF	TRGV8	.	TRGJ1	19	-1	-1	18
25	3.348468410549015E-4	TGTGCCTTGTGGGAGGGATTATGGTATAAGAAACTCTTT	CALWEGLWYKKLF	TRGV9	.	TRGJ1	15	-1	-1	17
25	3.348468410549015E-4	TGTGCTGCGTGGGATGGATTTCCTAAGAAACTCTTT	CAAWDGFPKKLF	TRGV10	.	TRGJ1	14	-1	-1	23
25	3.348468410549015E-4	TGTGCCACCTGGGACAGGCTCAGACTCTTT	CATWDRLRLF	TRGV3	.	TRGJ1	18	-1	-1	23
25	3.348468410549015E-4	TGTGCCACCTGGGACAGGCGAAAACTCTTT	CATWDRRKLF	TRGV3	.	TRGJ1	18	-1	-1	21
25	3.348468410549015E-4	TGTGCTGCGTGGGATTATAAAAGGACATCGAGGAAACTCTTT	CAAWDYKRTSRKLF	TRGV10	.	TRGJ1	16	-1	-1	32
25	3.348468410549015E-4	TGTGCTGCGTGGGTTTCAGGCGGTTATAAGAAACTCTTT	CAAWVSGGYKKLF	TRGV10	.	TRGJ1	15	-1	-1	23
25	3.348468410549015E-4	TGTGCTGCGTGGGACCGAAATTATTATAAGAAACTCTTT	CAAWDRNYYKKLF	TRGV10	.	TRGJ1	13	-1	-1	18
25	3.348468410549015E-4	TGTGCCACCTGGGACAGGCTTTATAAGAAACTCTTT	CATWDRLYKKLF	TRGV5	.	TRGJ1	18	-1	-1	20
25	3.348468410549015E-4	TGTGCCACCTGGGACGGGCGGGAACTCTTT	CATWDGRELF	TRGV2	.	TRGJ1	18	-1	-1	22
25	3.348468410549015E-4	TGTGCTGCGTGCCAGAAACTCTTT	CAACQKLF	TRGV10	.	TRGJ1	10	-1	-1	13
25	3.348468410549015E-4	TGTGCCACCTGGGATGTGTATTATAAGAAACTCTTT	CATWDVYYKKLF	TRGV4	.	TRGJ1	15	-1	-1	18
25	3.348468410549015E-4	TGTGCCACCTGGGAATATAAGAAACTCTTT	CATWEYKKLF	TRGV8	.	TRGJ1	13	-1	-1	15
24	3.214529674127054E-4	TGTGCTGCGTGGGACCCCAGGGAGGACCGCCGATATTATAAGAAACTCTTT	CAAWDPREDRRYYKKLF	TRGV10	.	TRGJ1	13	-1	-1	33
24	3.214529674127054E-4	TGTGCTGCGTGGGATTCCCAAGGTCAGGGTTATTATAAGAAACTCTTT	CAAWDSQGQGYYKKLF	TRGV10	.	TRGJ1	15	-1	-1	29
24	3.214529674127054E-4	TGTGCTGCGTGGGATTATTTTGAAACCACTGGTTGGTTCAAGATATTT	CAAWDYFETTGWFKIF	TRGV10	.	TRGJP1	16	-1	-1	24
24	3.214529674127054E-4	TGTGCTGCGTGGGATTACCCCTTACTTTATTATAAGAAACTCTTT	CAAWDYPLLYYKKLF	TRGV10	.	TRGJ1	17	-1	-1	26
24	3.214529674127054E-4	TGTGCTGCGTGGGATCTGCCCCTCATGTGGTATAAGAAACTCTTT	CAAWDLPLMWYKKLF	TRGV10	.	TRGJ1	14	-1	-1	30
24	3.214529674127054E-4	TGTGCTGCGTGGGACTCCCTTTCGGATGGTTGGTTCAAGATATTT	CAAWDSLSDGWFKIF	TRGV10	.	TRGJP1	13	-1	-1	26
24	3.214529674127054E-4	TGTGCCTTGTGGGAGGTGCAAGAAAATTATTATAAGAAACTCTTT	CALWEVQENYYKKLF	TRGV9	.	TRGJ1	19	-1	-1	24
24	3.214529674127054E-4	TGTGCTGCGTGGGCCCTTACCACTGGTTGGTTCAAGATATTT	CAAWALTTGWFKIF	TRGV10	.	TRGJP1	12	-1	-1	17
24	3.214529674127054E-4	TGTGCCTTGTGGGAGGGCGCGAATTATTATAAGAAACTCTTT	CALWEGANYYKKLF	TRGV9	.	TRGJ1	15	-1	-1	19
24	3.214529674127054E-4	TGTGCCACCTGGGACGGGCTAGCCAGGTTCAGGAAACTCTTT	CATWDGLARFRKLF	TRGV2	.	TRGJ2	18	-1	-1	32
24	3.214529674127054E-4	TGTGCCACCTGGGACGGGCCCAGTTGGATCAAGACGTTT	CATWDGPSWIKTF	TRGV2	.	TRGJP2	20	-1	-1	23
24	3.214529674127054E-4	TGTGCCACCTGGGATGTTTACGGGAAGAAACTCTTT	CATWDVYGKKLF	TRGV4	.	TRGJ1	15	-1	-1	24
24	3.214529674127054E-4	TGTGCCACCTGGTACTGTTATAAGAAACTCTTT	CATWYCYKKLF	TRGV3	.	TRGJ1	14	-1	-1	17
24	3.214529674127054E-4	TGTGCCACCTGGGACGGGCTGGTGAAACTCTTT	CATWDGLVKLF	TRGV2	.	TRGJ1	18	-1	-1	23
24	3.214529674127054E-4	TGTGCCACCTGGGTGTATAAGAAACTCTTT	CATWVYKKLF	TRGV4	.	TRGJ1	12	-1	-1	15
24	3.214529674127054E-4	TGTGCCACCTGGGATGCCGGGAAACTCTTT	CATWDAGKLF	TRGV4	.	TRGJ1	15	-1	-1	20
24	3.214529674127054E-4	TGTGCTGCGTGGGATTCAACTGATTCCCATAAGAAACTCTTT	CAAWDSTDSHKKLF	TRGV10	.	TRGJ1	15	-1	-1	28
24	3.214529674127054E-4	TGTGCCTTGTGGGAGGCACCCGGAAAATCTAAGAAACTCTTT	CALWEAPGKSKKLF	TRGV9	.	TRGJ1	15	-1	-1	29
24	3.214529674127054E-4	TGTGCTGCGTGGGTTCTAAATTATTATAAGAAACTCTTT	CAAWVLNYYKKLF	TRGV10	.	TRGJ1	12	-1	-1	18
24	3.214529674127054E-4	TGTGCCACCTGGGACGGTCTTTATTATAAGAAACTCTTT	CATWDGLYYKKLF	TRGV2	.	TRGJ1	16	-1	-1	20
24	3.214529674127054E-4	TGTGCCACCTGGGACGGGCCGGGATATAAGAAACTCTTT	CATWDGPGYKKLF	TRGV2	.	TRGJ1	19	-1	-1	24
24	3.214529674127054E-4	TGTGCCTTTTGGGGCAATTATTATAAGAAACTCTTT	CAFWGNYYKKLF	TRGV9	.	TRGJ1	12	-1	-1	15
24	3.214529674127054E-4	TGTGCTGCGTGGGATAATTATAAGAAACTCTTT	CAAWDNYKKLF	TRGV10	.	TRGJ1	14	-1	-1	13
24	3.214529674127054E-4	TGTGCCACCTGGGATACCGGGAAACTCTTT	CATWDTGKLF	TRGV8	.	TRGJ1	15	-1	-1	20
24	3.214529674127054E-4	TGTGCTGCGTGGGATGTACTCTTT	CAAWDVLF	TRGV10	.	TRGJ1	18	-1	-1	17
24	3.214529674127054E-4	TGTGCTGCGTGGGATTTGGGTACCACTGGTTGGTTCAAGATATTT	CAAWDLGTTGWFKIF	TRGV10	.	TRGJP1	15	-1	-1	20
24	3.214529674127054E-4	TGTGCTGCGTGGGACCCCCGATATTATAAGAAACTCTTT	CAAWDPRYYKKLF	TRGV10	.	TRGJ1	13	-1	-1	21
24	3.214529674127054E-4	TGTGCCACCTGGGACGGTAATTATTATAAGAAACTCTTT	CATWDGNYYKKLF	TRGV2	.	TRGJ1	16	-1	-1	18
24	3.214529674127054E-4	TGTGCTGCGTGGGATCGGGAGAAGAAGAAACTCTTT	CAAWDREKKKLF	TRGV10	.	TRGJ1	14	-1	-1	24
24	3.214529674127054E-4	TGTGCCACCACCCTGGGGGATTGGATCAAGACGTTT	CATTLGDWIKTF	TRGV2	.	TRGJP2	8	-1	-1	18
24	3.214529674127054E-4	TGTGCCACCTGCCACGTGGTGGAGAAACTCTTT	CATCHVVEKLF	TRGV4	.	TRGJ1	10	-1	-1	22
24	3.214529674127054E-4	TGTGCCACCTGGGACGGGCTAGAGAAACTCTTT	CATWDGLEKLF	TRGV2	.	TRGJ1	18	-1	-1	22
24	3.214529674127054E-4	TGTGCCACCTGGGATGGGAGGAAACTCTTT	CATWDGRKLF	TRGV8	.	TRGJ1	17	-1	-1	20
24	3.214529674127054E-4	TGTCGCAAGAAACTCTTT	CRKKLF	TRGV4	.	TRGJ1	2	-1	-1	6
24	3.214529674127054E-4	TGTGCCACCTGGGACGGGGGGGATACCTCTTTGAAACTCTTT	CATWDGGDTSLKLF	TRGV2	.	TRGJ1	17	-1	-1	32
23	3.080590937705094E-4	TGTGCCACCTGGGACGGGCTTTTTGGTCGTTATAAGAAACTCTTT	CATWDGLFGRYKKLF	TRGV2	.	TRGJ1	18	-1	-1	29
23	3.080590937705094E-4	TGTGCCTTGTGGGAGGTCGTGAATTATTATAAGAAACTCTTT	CALWEVVNYYKKLF	TRGV9	.	TRGJ1	16	-1	-1	20
23	3.080590937705094E-4	TGTGCTGCGTGGTCTACCACTGGTTGGTTCAAGATATTT	CAAWSTTGWFKIF	TRGV10	.	TRGJP1	11	-1	-1	14
23	3.080590937705094E-4	TGTGCCTTGTGGGAGGGTGGTGGTTGGTTCAAGATATTT	CALWEGGGWFKIF	TRGV9	.	TRGJP1	15	-1	-1	20
23	3.080590937705094E-4	TGTGCCACCTGGGGCCCTTATTATAAGAAACTCTTT	CATWGPYYKKLF	TRGV2	.	TRGJ2	12	-1	-1	17
23	3.080590937705094E-4	TGTGCTGCGGTGGTTAAGAAACTCTTT	CAAVVKKLF	TRGV10	.	TRGJ1	12	-1	-1	14
23	3.080590937705094E-4	TGTGCCACCTGCGATAAGAAACTCTTT	CATCDKKLF	TRGV4	.	TRGJ1	14	-1	-1	13
23	3.080590937705094E-4	TGTGCCAACGCGAAGAAACTCTTT	CANAKKLF	TRGV5	.	TRGJ1	6	-1	-1	12
23	3.080590937705094E-4	TGTGCTGCGTGGGATTCAGGCACTGGTTGGTTCAAGATATTT	CAAWDSGTGWFKIF	TRGV10	.	TRGJP1	15	-1	-1	20
23	3.080590937705094E-4	TGTGCCTTGTGGGAGGTCATGAATTATTATAAGAAACTCTTT	CALWEVMNYYKKLF	TRGV9	.	TRGJ1	16	-1	-1	20
23	3.080590937705094E-4	TGTGCTGCGTGGGGGCCTAGTTATTATAAGAAACTCTTT	CAAWGPSYYKKLF	TRGV10	.	TRGJ1	12	-1	-1	20
23	3.080590937705094E-4	TGTGCCACCTGGGACGGGCCGGGTTATAAGAAACTCTTT	CATWDGPGYKKLF	TRGV2	.	TRGJ1	19	-1	-1	23
23	3.080590937705094E-4	TGTGCCACCTGGGACGGGCCTAAGAAGAAACTCTTT	CATWDGPKKKLF	TRGV2	.	TRGJ1	19	-1	-1	24
23	3.080590937705094E-4	TGTGCTGCGTGGGAATGTTATAAGAAACTCTTT	CAAWECYKKLF	TRGV10	.	TRGJ1	13	-1	-1	17
23	3.080590937705094E-4	TGTGCCACCTGGGAACATAAGAAACTCTTT	CATWEHKKLF	TRGV4	.	TRGJ2	13	-1	-1	16
23	3.080590937705094E-4	TGTGCCACCTGGGACAGACCCGTGAATTATTATAAGAAACTCTTT	CATWDRPVNYYKKLF	TRGV7	.	TRGJ1	22	-1	-1	23
23	3.080590937705094E-4	TGTGCCTTGTGGGAGGTTGGGAATTATTATAAGAAACTCTTT	CALWEVGNYYKKLF	TRGV9	.	TRGJ1	16	-1	-1	20
23	3.080590937705094E-4	TGTGCCACCTGGGACGGGCCGGGTGATTGGATCAAGACGTTT	CATWDGPGDWIKTF	TRGV2	.	TRGJP2	19	-1	-1	22
23	3.080590937705094E-4	TGTGCCACCTGGGACGGGCCGAATTATTATAAGAAACTCTTT	CATWDGPNYYKKLF	TRGV2	.	TRGJ1	19	-1	-1	19
23	3.080590937705094E-4	TGTGCCACCTGGGAGGGCCCCGATTGGATCAAGACGTTT	CATWEGPDWIKTF	TRGV2	.	TRGJP2	19	-1	-1	21
23	3.080590937705094E-4	TGTGCTGCGTGGGATTTCTATTATAAGAAACTCTTT	CAAWDFYYKKLF	TRGV10	.	TRGJ1	15	-1	-1	18
23	3.080590937705094E-4	TGTGCTGCGTGGGATTTACTTTATAAGAAACTCTTT	CAAWDLLYKKLF	TRGV10	.	TRGJ1	15	-1	-1	20
23	3.080590937705094E-4	TGTGCCACCTGGGACTATAAGAAACTCTTT	CATWDYKKLF	TRGV5	.	TRGJ1	14	-1	-1	15
23	3.080590937705094E-4	TGTGCCACCTGGGACGGCCAGGGTAGTGATTGGATCAAGACGTTT	CATWDGQGSDWIKTF	TRGV2	.	TRGJP2	16	-1	-1	22
23	3.080590937705094E-4	TGTGCCACCTGGGACGGCCTGGGGAAACTCTTT	CATWDGLGKLF	TRGV2	.	TRGJ1	16	-1	-1	23
23	3.080590937705094E-4	TGTGCCACCTGGGACACGAAACTCTTT	CATWDTKLF	TRGV5	.	TRGJ1	15	-1	-1	17
22	2.946652201283133E-4	TGTGCTGCGTGGGATGAGGAATTTTGGAATTATTATAAGAAACTCTTT	CAAWDEEFWNYYKKLF	TRGV10	.	TRGJ1	14	-1	-1	23
22	2.946652201283133E-4	TGTGCCTTGTGGGAGGTATACGAGTTGGGCAAAAAAATCAAGGTATTT	CALWEVYELGKKIKVF	TRGV9	.	TRGJP	16	-1	-1	21
22	2.946652201283133E-4	TGTGCCACCTGGGACAGGTGGGGGGGTAGTGATTGGATCAAGACGTTT	CATWDRWGGSDWIKTF	TRGV5	.	TRGJP2	17	-1	-1	25
22	2.946652201283133E-4	TGTGCCACCTGGGACGGAGGTGATTGGATCAAGACGTTT	CATWDGGDWIKTF	TRGV2	.	TRGJP2	16	-1	-1	19
22	2.946652201283133E-4	TGTGCCACCTGGGACAGGGCTTATTATAAGAAACTCTTT	CATWDRAYYKKLF	TRGV3	.	TRGJ1	20	-1	-1	20
22	2.946652201283133E-4	TGTGCTGCGTGGGCCATTTATTATAAGAAACTCTTT	CAAWAIYYKKLF	TRGV10	.	TRGJ1	12	-1	-1	17
22	2.946652201283133E-4	TGTGCCACCTGGGATGATCGCTATAAGAAACTCTTT	CATWDDRYKKLF	TRGV4	.	TRGJ1	15	-1	-1	21
22	2.946652201283133E-4	TGTGCCACCTGGGACGGGCCGCGGAAGAAACTCTTT	CATWDGPRKKLF	TRGV2	.	TRGJ1	19	-1	-1	24
22	2.946652201283133E-4	TGTGCTGCGTGGGATTACGGTAAGAAACTCTTT	CAAWDYGKKLF	TRGV10	.	TRGJ1	22	-1	-1	20
22	2.946652201283133E-4	TGTGCCACCTGGGATGGGCCAAAGGGACTCTTT	CATWDGPKGLF	TRGV4	.	TRGJ1	19	-1	-1	26
22	2.946652201283133E-4	TGTGCCACCTGGAGGGGTTATAAGAAACTCTTT	CATWRGYKKLF	TRGV2	.	TRGJ1	11	-1	-1	17
22	2.946652201283133E-4	TGTGCTACCTCGAAACTCTTT	CATSKLF	TRGV10	.	TRGJ1	5	-1	-1	11
22	2.946652201283133E-4	TGTGCTGCGTGGGATTATAGCACCACTGGTTGGTTCAAGATATTT	CAAWDYSTTGWFKIF	TRGV10	.	TRGJP1	16	-1	-1	21
22	2.946652201283133E-4	TGTGCCACCTGGGATGCCCCGAGGTATAAGAAACTCTTT	CATWDAPRYKKLF	TRGV4	.	TRGJ1	15	-1	-1	24
22	2.946652201283133E-4	TGTGCCACCTGGGACGGGGGTTATTATAAGAAACTCTTT	CATWDGGYYKKLF	TRGV2	.	TRGJ1	17	-1	-1	20
22	2.946652201283133E-4	TGTGCCACCTGGGATGGGCCATCTGGGAAACTCTTT	CATWDGPSGKLF	TRGV4	.	TRGJ1	22	-1	-1	26
22	2.946652201283133E-4	TGTGCCACCTGGGACGGGCCCGGGGGGAAACTCTTT	CATWDGPGGKLF	TRGV2	.	TRGJ1	21	-1	-1	26
22	2.946652201283133E-4	TGTGCCACCTGGGACACTACGGGGAAACTCTTT	CATWDTTGKLF	TRGV2	.	TRGJ1	14	-1	-1	23
22	2.946652201283133E-4	TGTGCTGCGTCTTATTATAAGAAACTCTTT	CAASYYKKLF	TRGV10	.	TRGJ1	9	-1	-1	11
22	2.946652201283133E-4	TTTACCGTTTCGAAACTCTTT	FTVSKLF	TRGV2	.	TRGJ1	0	-1	-1	11
22	2.946652201283133E-4	TGTGCTGCGTGGGACTCCCCATCCTTTTATAAGAAACTCTTT	CAAWDSPSFYKKLF	TRGV10	.	TRGJ1	13	-1	-1	26
22	2.946652201283133E-4	TGTGCCACCTGGGACGCGCGCGGTGATAAGAAACTCTTT	CATWDARGDKKLF	TRGV2	.	TRGJ1	21	-1	-1	25
22	2.946652201283133E-4	TGTGCCACCTGGGACAGGCTCCGTTATAAGAAACTCTTT	CATWDRLRYKKLF	TRGV3	.	TRGJ1	18	-1	-1	23
22	2.946652201283133E-4	TGTGCTGCGTGGGTTATGTATTATAAGAAACTCTTT	CAAWVMYYKKLF	TRGV10	.	TRGJ1	19	-1	-1	18
22	2.946652201283133E-4	TGTGCTGCGTGGGCCCAACATTATAAGAAACTCTTT	CAAWAQHYKKLF	TRGV10	.	TRGJ1	12	-1	-1	19
22	2.946652201283133E-4	TGTGCTGCGTGGGAGAGCTATAAGAAACTCTTT	CAAWESYKKLF	TRGV10	.	TRGJ1	13	-1	-1	18
22	2.946652201283133E-4	TGTGCCACCTGGGATCAAAAGAAACTCTTT	CATWDQKKLF	TRGV4	.	TRGJ1	14	-1	-1	18
22	2.946652201283133E-4	TGTGCCACCCGGAGGCTCTTT	CATRRLF	TRGV4	.	TRGJ1	11	-1	-1	15
21	2.8127134648611723E-4	TGTGCTGCGCCTGAGAATCAAGCGGGGGGCCATTATTATAAGAAACTCTTT	CAAPENQAGGHYYKKLF	TRGV10	.	TRGJ1	8	-1	-1	31
21	2.8127134648611723E-4	TGTGCTGCGTGGGATTCGTTCAATTATAAGAAACTCTTT	CAAWDSFNYKKLF	TRGV10	.	TRGJ1	18	-1	-1	22
21	2.8127134648611723E-4	TGTGCCTTGTGGGAGGTGCCTAATTATAAGAAACTCTTT	CALWEVPNYKKLF	TRGV9	.	TRGJ1	18	-1	-1	22
21	2.8127134648611723E-4	TGTGCCACCTGGGACGGAAGGTATAAGAAACTCTTT	CATWDGRYKKLF	TRGV2	.	TRGJ1	16	-1	-1	21
21	2.8127134648611723E-4	TGTGCCACCTGGGACAAGTGGGGGAAACTCTTT	CATWDKWGKLF	TRGV4	.	TRGJ1	13	-1	-1	23
21	2.8127134648611723E-4	TGTGCCGCCCCTTATTATAAGAAACTCTTT	CAAPYYKKLF	TRGV4	.	TRGJ1	8	-1	-1	11
21	2.8127134648611723E-4	TGTGCCACCTGGGATTTTCACCTCTTT	CATWDFHLF	TRGV4	.	TRGJ1	14	-1	-1	21
21	2.8127134648611723E-4	TGTGCCACCTGGGACGGGCTGGGGTATTATAAGAAACTCTTT	CATWDGLGYYKKLF	TRGV2	.	TRGJ1	18	-1	-1	24
21	2.8127134648611723E-4	TGTGCCACCTGGGACAGGCCGAATTATTATAAGAAACTCTTT	CATWDRPNYYKKLF	TRGV3	.	TRGJ1	19	-1	-1	19
21	2.8127134648611723E-4	TGTGCCACCTGGGACGGGCTGGATTATAAGAAACTCTTT	CATWDGLDYKKLF	TRGV2	.	TRGJ1	18	-1	-1	22
21	2.8127134648611723E-4	TGTGCCACCTGGGACGGGCATAGTTGGGGGAAACTCTTT	CATWDGHSWGKLF	TRGV2	.	TRGJ1	18	-1	-1	29
21	2.8127134648611723E-4	TGTGCCACCTGGGACAGGCCTGGGTCCAAGAAACTCTTT	CATWDRPGSKKLF	TRGV3	.	TRGJ1	21	-1	-1	27
21	2.8127134648611723E-4	TGTGCCACCTGGGTTAGTGATTGGATCAAGACGTTT	CATWVSDWIKTF	TRGV8	.	TRGJP2	16	-1	-1	14
21	2.8127134648611723E-4	TGTGCCACCTGGGACGGTAATTGGATCAAGACGTTT	CATWDGNWIKTF	TRGV2	.	TRGJP2	16	-1	-1	16
21	2.8127134648611723E-4	TGTGCCACCTGGGCCAACTATAAGAAACTCTTT	CATWANYKKLF	TRGV8	.	TRGJ1	12	-1	-1	18
21	2.8127134648611723E-4	TGTGCCACCTGGGGGTATAAGAAACTCTTT	CATWGYKKLF	TRGV2	.	TRGJ1	12	-1	-1	15
20	2.678774728439212E-4	TGTGCTGCGTGGGATTATAACCTCAGGGGGGGTCGTCAACCGAATTATTATAAGAAACTCTTT	CAAWDYNLRGGRQPNYYKKLF	TRGV10	.	TRGJ1	16	-1	-1	40
20	2.678774728439212E-4	TGTGCCACCTGGGACGGGCGTGCGCTTTATAGTAGTGATTGGATCAAGACGTTT	CATWDGRALYSSDWIKTF	TRGV2	.	TRGJP2	18	-1	-1	24
20	2.678774728439212E-4	TGTGCCACCTGGGACAGGCAACAAGAGTTGGGCAAAAAAATCAAGGTATTT	CATWDRQQELGKKIKVF	TRGV3	.	TRGJP	18	-1	-1	21
20	2.678774728439212E-4	TGTGCCACCTGGGACAGGCCTTACGACGATTGGATCAAGACGTTT	CATWDRPYDDWIKTF	TRGV3	.	TRGJP2	20	-1	-1	27
20	2.678774728439212E-4	TGTGCCACCTGGGCCAAGAATTATTATAAGAAACTCTTT	CATWAKNYYKKLF	TRGV2	.	TRGJ1	12	-1	-1	17
20	2.678774728439212E-4	TGTGCTGCGTGGACAACAACTGGGTTCAAGATATTT	CAAWTTTGFKIF	TRGV10	.	TRGJP1	11	-1	-1	22
20	2.678774728439212E-4	TGTGCCACCTGGGATGGCAGTCATAAGAAACTCTTT	CATWDGSHKKLF	TRGV4	.	TRGJ1	16	-1	-1	22
20	2.678774728439212E-4	TGTGCTGCGTGGGATTCGTATAAGAAACTCTTT	CAAWDSYKKLF	TRGV10	.	TRGJ1	19	-1	-1	18
20	2.678774728439212E-4	TGTGCCACCTGGGATGCGGGGAGGAAACTCTTT	CATWDAGRKLF	TRGV4	.	TRGJ1	15	-1	-1	23
20	2.678774728439212E-4	TGTGCCACCTGGGATACTTATAAGAAACTCTTT	CATWDTYKKLF	TRGV8	.	TRGJ1	15	-1	-1	17
20	2.678774728439212E-4	TGTGCCACCTGGGACAGGCAGAGGAAACTCTTT	CATWDRQRKLF	TRGV7	.	TRGJ1	18	-1	-1	23
20	2.678774728439212E-4	TGTGCCACCTGGGGGGGGAAGAAACTCTTT	CATWGGKKLF	TRGV2	.	TRGJ1	12	-1	-1	18
20	2.678774728439212E-4	TGTGCCACCTGGGACGGAAAGAAACTCTTT	CATWDGKKLF	TRGV2	.	TRGJ1	16	-1	-1	18
20	2.678774728439212E-4	CGTGCCTTGTGGGAGTTTAAGAAACTCTTT	RALWEFKKLF	TRGV9	.	TRGJ1	14	-1	-1	17
20	2.678774728439212E-4	TGTGCGGGTTGGTTCAAGATATTT	CAGWFKIF	TRGV2	.	TRGJP1	4	-1	-1	6
19	2.5448359920172514E-4	TGTGCCTTGTGGGAGGTGCGTAGGGATAAAGAGTTGGGCGAAAAAATCAAGGTATTT	CALWEVRRDKELGEKIKVF	TRGV9	.	TRGJP	18	-1	-1	28
19	2.5448359920172514E-4	TGTGCTGCGTGGGATTGGGATACTCCGTATTATTATAAGAAACTCTTT	CAAWDWDTPYYYKKLF	TRGV10	.	TRGJ1	15	-1	-1	19
19	2.5448359920172514E-4	TGTGCTGCGTGGGATTATTGTACCACTGGTTGGTTCAAGATATTT	CAAWDYCTTGWFKIF	TRGV10	.	TRGJP1	16	-1	-1	20
19	2.5448359920172514E-4	TGTGCTGCGTGGGATTATACACGAAATTATTATAAGAAACTCTTT	CAAWDYTRNYYKKLF	TRGV10	.	TRGJ1	16	-1	-1	24
19	2.5448359920172514E-4	TGTGCTGCGTGGGATCCCATTACCACTGGTTGGTTCAAGATATTT	CAAWDPITTGWFKIF	TRGV10	.	TRGJP1	14	-1	-1	20
19	2.5448359920172514E-4	TGTGCTGCGTGGCCAAACCTCGCGAATTATAAGAAACTCTTT	CAAWPNLANYKKLF	TRGV10	.	TRGJ1	11	-1	-1	25
19	2.5448359920172514E-4	TGTGCTGCGTGGGATTGGGCGGTAGGGTATAAGAAACTCTTT	CAAWDWAVGYKKLF	TRGV10	.	TRGJ1	15	-1	-1	27
19	2.5448359920172514E-4	TGTGCTGCGTGGGATCATACCACTGGTTGGTTCAAGATATTT	CAAWDHTTGWFKIF	TRGV10	.	TRGJP1	14	-1	-1	8
19	2.5448359920172514E-4	TGTGCCTTGTGGCCCACGATGGGTTATTATAAGAAACTCTTT	CALWPTMGYYKKLF	TRGV9	.	TRGJ1	11	-1	-1	23
19	2.5448359920172514E-4	TGTGCCACCTGGGTCTATACCACTGGTTGGTTCAAGATATTT	CATWVYTTGWFKIF	TRGV8	.	TRGJP1	12	-1	-1	11
19	2.5448359920172514E-4	TGTGCTGCGTTAATACCGAATTATTATAAGAAACTCTTT	CAALIPNYYKKLF	TRGV10	.	TRGJ1	9	-1	-1	16
19	2.5448359920172514E-4	TGTGCTGCGTGGGATTGGAATTATTATAAGAAACTCTTT	CAAWDWNYYKKLF	TRGV10	.	TRGJ1	15	-1	-1	13
19	2.5448359920172514E-4	TGTGCCTTGTGGGAGAGGGATTATTATAAGAAACTCTTT	CALWERDYYKKLF	TRGV9	.	TRGJ1	14	-1	-1	19
19	2.5448359920172514E-4	TGTGCCACCTGGGACGGGGTAGGATATAAGAAACTCTTT	CATWDGVGYKKLF	TRGV2	.	TRGJ1	17	-1	-1	24
19	2.5448359920172514E-4	TGTGCCACCTGGGACAGGCGGTATTATAAGAAACTCTTT	CATWDRRYYKKLF	TRGV3	.	TRGJ1	18	-1	-1	21
19	2.5448359920172514E-4	TGTGCTGCGTGGGTTGGACCTTCGAAGAAACTCTTT	CAAWVGPSKKLF	TRGV10	.	TRGJ1	12	-1	-1	24
19	2.5448359920172514E-4	TGTGCTGCGTGGGATTTTAGTTATAAGAAACTCTTT	CAAWDFSYKKLF	TRGV10	.	TRGJ1	15	-1	-1	16
19	2.5448359920172514E-4	TGTGCTGCGTGGGACGCTTATTATAAGAAACTCTTT	CAAWDAYYKKLF	TRGV10	.	TRGJ1	13	-1	-1	17
19	2.5448359920172514E-4	TGTGCTGCGTGGGACGATTATTATAAGAAACTCTTT	CAAWDDYYKKLF	TRGV10	.	TRGJ1	13	-1	-1	16
19	2.5448359920172514E-4	TGTGCTGCGTGGGAAAGGTGGTGGTTCAAGATATTT	CAAWERWWFKIF	TRGV10	.	TRGJP1	13	-1	-1	18
19	2.5448359920172514E-4	TGTGCCACCTGGCTCGGGGATTATAAGAAACTCTTT	CATWLGDYKKLF	TRGV8	.	TRGJ1	11	-1	-1	19
19	2.5448359920172514E-4	TGTGCCACCTGGGATTTTTATTATAAGAAACTCTTT	CATWDFYYKKLF	TRGV4	.	TRGJ1	14	-1	-1	17
19	2.5448359920172514E-4	TGTGCCACCTGGGACCCTTATTATAAGAAACTCTTT	CATWDPYYKKLF	TRGV7	.	TRGJ1	14	-1	-1	17
19	2.5448359920172514E-4	TGTGCCACCTGGGACGGGCTGCCCAAGAAACTCTTT	CATWDGLPKKLF	TRGV2	.	TRGJ1	18	-1	-1	24
19	2.5448359920172514E-4	TGTGCCTTGTGGGAGGTGCGAAGGAAACTCTTT	CALWEVRRKLF	TRGV9	.	TRGJ1	18	-1	-1	23
19	2.5448359920172514E-4	TGTGCCATAACTTATTTAAGGGAGAAACTCTTT	CAITYLREKLF	TRGV8	.	TRGJ1	6	-1	-1	22
19	2.5448359920172514E-4	TGTGCCACCTGGGGTTATTATAAGAAACTCTTT	CATWGYYKKLF	TRGV4	.	TRGJ1	12	-1	-1	14
19	2.5448359920172514E-4	TGTGCCACCTGGGATTGGGAGAAGAAACTCTTT	CATWDWEKKLF	TRGV4	.	TRGJ1	18	-1	-1	21
19	2.5448359920172514E-4	TGTGCCACCTGGGATCGCCTTAAGAAACTCTTT	CATWDRLKKLF	TRGV8	.	TRGJ1	14	-1	-1	20
19	2.5448359920172514E-4	TGTGCCACCTGGGATGGATTAAAGAAACTCTTT	CATWDGLKKLF	TRGV4	.	TRGJ1	16	-1	-1	17
19	2.5448359920172514E-4	TGTGCCACCTGGGACGGGCCGTTGAACCTCTTT	CATWDGPLNLF	TRGV2	.	TRGJ1	19	-1	-1	23
19	2.5448359920172514E-4	TGTGCCACCTGGGACAGGGGTAAGAAACTCTTT	CATWDRGKKLF	TRGV7	.	TRGJ1	17	-1	-1	20
19	2.5448359920172514E-4	TGTGCCACCTGGGAGGGGGATAAGAAACTCTTT	CATWEGDKKLF	TRGV4	.	TRGJ1	17	-1	-1	19
19	2.5448359920172514E-4	TGTGCCACCTGGGAATGTCGGGAGAAACTCTTT	CATWECREKLF	TRGV4	.	TRGJ1	13	-1	-1	22
19	2.5448359920172514E-4	TGTGCCACCTGGGATTTTAAGAAACTCTTT	CATWDFKKLF	TRGV5	.	TRGJ1	13	-1	-1	13
19	2.5448359920172514E-4	TGTGCCACCTGGGATTGGAAGAAACTCTTT	CATWDWKKLF	TRGV8	.	TRGJ1	17	-1	-1	18
19	2.5448359920172514E-4	TGTGCCACCTGGGATGGATACGGACTCTTT	CATWDGYGLF	TRGV4	.	TRGJ1	16	-1	-1	23
19	2.5448359920172514E-4	TGTGCCACCTGGGTCAAGAAACTCTTT	CATWVKKLF	TRGV8	.	TRGJ1	12	-1	-1	15
19	2.5448359920172514E-4	TGTGCCACCTGGGATAAAGAACTCTTT	CATWDKELF	TRGV4	.	TRGJ1	14	-1	-1	16
19	2.5448359920172514E-4	TGTGCCACCTGGGAATTAAAACTCTTT	CATWELKLF	TRGV2	.	TRGJ1	13	-1	-1	18
19	2.5448359920172514E-4	TGTGCCACCCCCTCCGAGAAACTCTTT	CATPSEKLF	TRGV4	.	TRGJ1	8	-1	-1	16
19	2.5448359920172514E-4	TGTGCCACCGTCGATAAGAAACTCTTT	CATVDKKLF	TRGV4	.	TRGJ1	8	-1	-1	13
19	2.5448359920172514E-4	TGTGCCACGGCGGGGAAACTCTTT	CATAGKLF	TRGV4	.	TRGJ1	7	-1	-1	14
19	2.5448359920172514E-4	TGTTATCATAAGAAACTCTTT	CYHKKLF	TRGV8	.	TRGJ1	2	-1	-1	2
19	2.5448359920172514E-4	TGTGCCACCTGGTACCTCTTT	CATWYLF	TRGV4	.	TRGJ1	11	-1	-1	15
18	2.4108972555952907E-4	TGTGCCACCTGGGACGGGCCAAACAACGATAGTAGTGATTGGATCAAGACGTTT	CATWDGPNNDSSDWIKTF	TRGV2	.	TRGJP2	19	-1	-1	28
18	2.4108972555952907E-4	TGTGCTGCGTGGGACTCCCGGCGGATTGATTATTATAAGAAACTCTTT	CAAWDSRRIDYYKKLF	TRGV10	.	TRGJ1	13	-1	-1	28
18	2.4108972555952907E-4	TGTGCTGCGTGGGACCTACCTCAATATCATTATTATAAGAAACTCTTT	CAAWDLPQYHYYKKLF	TRGV10	.	TRGJ1	13	-1	-1	28
18	2.4108972555952907E-4	TGTGCCACCTGGGACGGTCTTGATAGTAGTGATTGGATCAAGACGTTT	CATWDGLDSSDWIKTF	TRGV2	.	TRGJP2	16	-1	-1	22
18	2.4108972555952907E-4	TGTGCCACCTGGGACAGGCTCCGGAATTTTCATTATAAGAAACTCTTT	CATWDRLRNFHYKKLF	TRGV5	.	TRGJ1	18	-1	-1	31
18	2.4108972555952907E-4	TGTGCCACCTGGGATGGGCGTAGGTCCAAACGGCAGAAACTCTTT	CATWDGRRSKRQKLF	TRGV4	.	TRGJ1	18	-1	-1	34
18	2.4108972555952907E-4	TGTGCCACCTGGGACGGGCATGATGATGATTGGATCAAGACGTTT	CATWDGHDDDWIKTF	TRGV2	.	TRGJP2	18	-1	-1	26
18	2.4108972555952907E-4	TGTGCCACCTGGGACAGGCTGGGAAATTATTATAAGAAACTCTTT	CATWDRLGNYYKKLF	TRGV7	.	TRGJ1	18	-1	-1	24
18	2.4108972555952907E-4	TGTGCTGCGTGGGTGGATGTAAATTATTATAAGAAACTCTTT	CAAWVDVNYYKKLF	TRGV10	.	TRGJ1	12	-1	-1	21
18	2.4108972555952907E-4	TGTGCCTTGTGGGAGGTGAGTGGGAATTATAAGAAACTCTTT	CALWEVSGNYKKLF	TRGV9	.	TRGJ1	17	-1	-1	25
18	2.4108972555952907E-4	TGTGCCACCTGGGATGGGCCGTATTATTATAAGAAACTCTTT	CATWDGPYYYKKLF	TRGV4	.	TRGJ1	19	-1	-1	19
18	2.4108972555952907E-4	TGTGCCACCTGGGACGGGCCCCGTGATTGGATCAAGACGTTT	CATWDGPRDWIKTF	TRGV2	.	TRGJP2	20	-1	-1	22
18	2.4108972555952907E-4	TGTGCCTTGTGGGAGGTGCTTAATTATAAGAAACTCTTT	CALWEVLNYKKLF	TRGV9	.	TRGJ1	18	-1	-1	22
18	2.4108972555952907E-4	TGTGCCCCCTTACCGAGTAGTGATTGGATCAAGACGTTT	CAPLPSSDWIKTF	TRGV2	.	TRGJP2	9	-1	-1	15
18	2.4108972555952907E-4	TGTGCCACCTGGGATGGGCCTAACTATAAGAAACTCTTT	CATWDGPNYKKLF	TRGV4	.	TRGJ1	19	-1	-1	24
18	2.4108972555952907E-4	TGTGCCACCTGGGACGGGCCGCGGGATAAGAAACTCTTT	CATWDGPRDKKLF	TRGV2	.	TRGJ1	19	-1	-1	25
18	2.4108972555952907E-4	TGTGCCACCTGGGACAGGCCTGACTATAAGAAACTCTTT	CATWDRPDYKKLF	TRGV3	.	TRGJ1	21	-1	-1	24
18	2.4108972555952907E-4	TGTGCCACCTGGGACAGGCCGAATTATAAGAAACTCTTT	CATWDRPNYKKLF	TRGV7	.	TRGJ1	19	-1	-1	22
18	2.4108972555952907E-4	TGTGCCACCTGGGACAGACCTTATTATAAGAAACTCTTT	CATWDRPYYKKLF	TRGV3	.	TRGJ1	20	-1	-1	20
18	2.4108972555952907E-4	TGTGCTGCGTGCGACTCTTATTATAAGAAACTCTTT	CAACDSYYKKLF	TRGV10	.	TRGJ1	13	-1	-1	17
18	2.4108972555952907E-4	TGTGCTGCGTGGGATTTTTTTTATAAGAAACTCTTT	CAAWDFFYKKLF	TRGV10	.	TRGJ1	15	-1	-1	17
18	2.4108972555952907E-4	TGTGCTGCGTGGGATTTAAATTATAAGAAACTCTTT	CAAWDLNYKKLF	TRGV10	.	TRGJ1	15	-1	-1	19
18	2.4108972555952907E-4	TGTGCCTTGTGGGAGGATTATTATAAGAAACTCTTT	CALWEDYYKKLF	TRGV9	.	TRGJ1	15	-1	-1	16
18	2.4108972555952907E-4	TGTGCCACCTGGGCATATTATTATAAGAAACTCTTT	CATWAYYYKKLF	TRGV4	.	TRGJ1	12	-1	-1	16
18	2.4108972555952907E-4	TGTGCCACCTGGGATTATGATTATAAGAAACTCTTT	CATWDYDYKKLF	TRGV8	.	TRGJ1	14	-1	-1	16
18	2.4108972555952907E-4	TGTGCCACCTGGGATGCGCGGTATAAGAAACTCTTT	CATWDARYKKLF	TRGV4	.	TRGJ1	18	-1	-1	21
18	2.4108972555952907E-4	TGTGCCACCTGGGATGGGTATTATAAGAAACTCTTT	CATWDGYYKKLF	TRGV4	.	TRGJ1	17	-1	-1	18
18	2.4108972555952907E-4	TGTGCCACCTGGGATGGATTTTATAAGAAACTCTTT	CATWDGFYKKLF	TRGV4	.	TRGJ1	16	-1	-1	17
18	2.4108972555952907E-4	TGTGCCACCTGGGATAGGTCATATAAGAAACTCTTT	CATWDRSYKKLF	TRGV8	.	TRGJ1	17	-1	-1	21
18	2.4108972555952907E-4	TGTGCCACCTGGGATAGGGAATATAAGAAACTCTTT	CATWDREYKKLF	TRGV8	.	TRGJ1	17	-1	-1	21
18	2.4108972555952907E-4	TGTGCCACCTGGGACGGCTCGCATAAGAAACTCTTT	CATWDGSHKKLF	TRGV2	.	TRGJ1	16	-1	-1	22
18	2.4108972555952907E-4	TGTGCCACCTGGGACAGGCCTCGTCTTGGGCTCTTT	CATWDRPRLGLF	TRGV3	.	TRGJ1	24	-1	-1	30
18	2.4108972555952907E-4	TGTGCCACCTGGGACAGGGGTTATAAGAAACTCTTT	CATWDRGYKKLF	TRGV5	.	TRGJ1	17	-1	-1	20
18	2.4108972555952907E-4	TGTGCTGCGTGGGAGGGTTATAAGAAACTCTTT	CAAWEGYKKLF	TRGV10	.	TRGJ1	13	-1	-1	17
18	2.4108972555952907E-4	TGTGCCACCTGGGACGGGCTCGTGAAACTCTTT	CATWDGLVKLF	TRGV2	.	TRGJ1	22	-1	-1	23
18	2.4108972555952907E-4	TGTGCCACCTGGGACGGGCGGGGGAAACTCTTT	CATWDGRGKLF	TRGV2	.	TRGJ1	18	-1	-1	23
18	2.4108972555952907E-4	TGTGCCACCTGGGACAGTGAGAAACTCTTT	CATWDSEKLF	TRGV7	.	TRGJ1	16	-1	-1	19
18	2.4108972555952907E-4	TGTGCCACCTTCTTGATGGGACTCTTT	CATFLMGLF	TRGV4	.	TRGJ1	9	-1	-1	20
18	2.4108972555952907E-4	TGTGCCACCTGGGGGAAACTCTTT	CATWGKLF	TRGV4	.	TRGJ1	12	-1	-1	14
18	2.4108972555952907E-4	TGTGCCACCGATAAGAAACTCTTT	CATDKKLF	TRGV8	.	TRGJ1	8	-1	-1	10
17	2.2769585191733302E-4	TGTGCTGCGTGGGATGGGCGCACAGATAGCGCTTACTATAAGAAACTCTTT	CAAWDGRTDSAYYKKLF	TRGV10	.	TRGJ2	14	-1	-1	32
17	2.2769585191733302E-4	TGTGCCACCTGGGAAGGGGCGGGGGAGTTGGGCAAAAAAATCAAGGTATTT	CATWEGAGELGKKIKVF	TRGV2	.	TRGJP	17	-1	-1	24
17	2.2769585191733302E-4	TGTGCTGCGTGGGATTCCCCAAGGATTTATTATGATAAGAAACTCTTT	CAAWDSPRIYYDKKLF	TRGV10	.	TRGJ1	15	-1	-1	28
17	2.2769585191733302E-4	TGTGCTGCGTGGGAGACTAAAAATACCACTGGTTGGTTCAAGATATTT	CAAWETKNTTGWFKIF	TRGV10	.	TRGJP1	13	-1	-1	22
17	2.2769585191733302E-4	TGTGCTGCGTGGGATTTTATTGGCACTGGTTGGTTCAAGATATTT	CAAWDFIGTGWFKIF	TRGV10	.	TRGJP1	15	-1	-1	23
17	2.2769585191733302E-4	TGTGCTGCGTGGGAGAGGTCGCAGGTTGTTCGGTTCAAGATATTT	CAAWERSQVVRFKIF	TRGV10	.	TRGJP1	13	-1	-1	27
17	2.2769585191733302E-4	TGTGCTGCGTGGGATAGCACCACTGGTTGGTTCAAGATATTT	CAAWDSTTGWFKIF	TRGV10	.	TRGJP1	14	-1	-1	8
17	2.2769585191733302E-4	TGTGCTGCGTGGAACTATTTAGATTATTATAAGAAACTCTTT	CAAWNYLDYYKKLF	TRGV10	.	TRGJ1	11	-1	-1	22
17	2.2769585191733302E-4	TGTGCCTTGTGGGAGGAACACCTTTATTATAAGAAACTCTTT	CALWEEHLYYKKLF	TRGV9	.	TRGJ1	22	-1	-1	23
17	2.2769585191733302E-4	TGTGCCACCTGGGCTAAACCTAGTGATTGGATCAAGACGTTT	CATWAKPSDWIKTF	TRGV2	.	TRGJP2	12	-1	-1	20
17	2.2769585191733302E-4	TGTGCCACCTGGGATAGGCGATGGGTGTATAAGAAACTCTTT	CATWDRRWVYKKLF	TRGV8	.	TRGJ1	18	-1	-1	27
17	2.2769585191733302E-4	TGTGCCACCTGGGACGGGTATAGTGATTGGATCAAGACGTTT	CATWDGYSDWIKTF	TRGV2	.	TRGJP2	17	-1	-1	20
17	2.2769585191733302E-4	TGTGCCACCTGGGACGGGCCCGGCCATTATAAGAAACTCTTT	CATWDGPGHYKKLF	TRGV2	.	TRGJ1	24	-1	-1	25
17	2.2769585191733302E-4	TGTGCCACCTGGGACAGGCGGGGACGATATAAGAAACTCTTT	CATWDRRGRYKKLF	TRGV5	.	TRGJ1	18	-1	-1	27
17	2.2769585191733302E-4	TGTGCCACCTGGAAACCAGCTTTGGGGTATAAGAAACTCTTT	CATWKPALGYKKLF	TRGV2	.	TRGJ1	11	-1	-1	27
17	2.2769585191733302E-4	TGTGCTGCGTGGGGATGGAATTATTATAAGAAACTCTTT	CAAWGWNYYKKLF	TRGV10	.	TRGJ1	12	-1	-1	17
17	2.2769585191733302E-4	TGTGCCACCTGGCCTATAGGGGGGTATAAGAAACTCTTT	CATWPIGGYKKLF	TRGV4	.	TRGJ1	11	-1	-1	24
17	2.2769585191733302E-4	TGTGCCACCTGGGCTTCGAATTATTATAAGAAACTCTTT	CATWASNYYKKLF	TRGV8	.	TRGJ1	12	-1	-1	14
17	2.2769585191733302E-4	TGTGCCACCTGGGATGGGCCGGGGTATAAGAAACTCTTT	CATWDGPGYKKLF	TRGV4	.	TRGJ1	19	-1	-1	24
17	2.2769585191733302E-4	TGTGCCACCTGGGATAGCCTGTACTATAAGAAACTCTTT	CATWDSLYYKKLF	TRGV8	.	TRGJ1	19	-1	-1	21
17	2.2769585191733302E-4	TGTGCCACCTGGGACGGGCCAGATTATAAGAAACTCTTT	CATWDGPDYKKLF	TRGV2	.	TRGJ2	19	-1	-1	22
17	2.2769585191733302E-4	TGTGCCACCTGGGACGGGCGGGGCTATAAGAAACTCTTT	CATWDGRGYKKLF	TRGV2	.	TRGJ1	18	-1	-1	24
17	2.2769585191733302E-4	TGTGCCACCTGGGACGGGCGGGATTATAAGAAACTCTTT	CATWDGRDYKKLF	TRGV2	.	TRGJ1	18	-1	-1	22
17	2.2769585191733302E-4	TGTGCCACCTGGGACAGGCGGGGATATAAGAAACTCTTT	CATWDRRGYKKLF	TRGV3	.	TRGJ1	18	-1	-1	24
17	2.2769585191733302E-4	TGTGCCACCTGGGACAGAGGTGATTGGATCAAGACGTTT	CATWDRGDWIKTF	TRGV2	.	TRGJP2	14	-1	-1	19
17	2.2769585191733302E-4	TGTGCTGCGTGGGATTATTTGTGCAAGAAACTCTTT	CAAWDYLCKKLF	TRGV10	.	TRGJ1	16	-1	-1	24
17	2.2769585191733302E-4	TGTGCTGCGTGGGATGTTTATTATAAGAAACTCTTT	CAAWDVYYKKLF	TRGV10	.	TRGJ1	14	-1	-1	17
17	2.2769585191733302E-4	TGTGCTGAGTGGAATATCCTTTATAAGAAACTCTTT	CAEWNILYKKLF	TRGV10	.	TRGJ1	14	-1	-1	20
17	2.2769585191733302E-4	TGTGCCACCTGGTGGAATTATTATAAGAAACTCTTT	CATWWNYYKKLF	TRGV5	.	TRGJ1	11	-1	-1	14
17	2.2769585191733302E-4	TGTGCCACCTGGCCCTTGCGTAATAAGAAACTCTTT	CATWPLRNKKLF	TRGV4	.	TRGJ1	11	-1	-1	22
17	2.2769585191733302E-4	TGTGCCACCTGGGATGGGGATTATAAGAAACTCTTT	CATWDGDYKKLF	TRGV4	.	TRGJ1	17	-1	-1	19
17	2.2769585191733302E-4	TGTGCCACCTGGGACGCATATTATAAGAAACTCTTT	CATWDAYYKKLF	TRGV2	.	TRGJ1	15	-1	-1	18
17	2.2769585191733302E-4	TGTGCTGCCCAGAATTATTATAAGAAACTCTTT	CAAQNYYKKLF	TRGV10	.	TRGJ1	7	-1	-1	11
17	2.2769585191733302E-4	TGTGCTGCGTGGGATTCTTATAAGAAACTCTTT	CAAWDSYKKLF	TRGV10	.	TRGJ1	15	-1	-1	13
17	2.2769585191733302E-4	TGTGCTGCGTGGGATGGTTGGTTCAAGATATTT	CAAWDGWFKIF	TRGV10	.	TRGJP1	14	-1	-1	14
17	2.2769585191733302E-4	TGTGCCACCTTGCCGTTTATAAAGAAACTCTTT	CATLPFIKKLF	TRGV2	.	TRGJ1	9	-1	-1	16
17	2.2769585191733302E-4	TGTGCCACCTGGGCCCTAGGAGTCAAGACGTTT	CATWALGVKTF	TRGV8	.	TRGJP2	12	-1	-1	18
17	2.2769585191733302E-4	TGTGCCACCTGGGACGGCCATAAGAAACTCTTT	CATWDGHKKLF	TRGV2	.	TRGJ1	16	-1	-1	19
17	2.2769585191733302E-4	TGTGCCACCTGGGACAAGAAAAAGAAACTCTTT	CATWDKKKKLF	TRGV3	.	TRGJ1	15	-1	-1	21
17	2.2769585191733302E-4	TGTGCCATAGGGGGGTATAAGAAACTCTTT	CAIGGYKKLF	TRGV2	.	TRGJ1	6	-1	-1	15
17	2.2769585191733302E-4	TGTGCCACCTGGGATCGGCGGAAACTCTTT	CATWDRRKLF	TRGV8	.	TRGJ1	18	-1	-1	20
17	2.2769585191733302E-4	TGTGCCACCTGGGATGATAAGAAACTCTTT	CATWDDKKLF	TRGV4	.	TRGJ1	15	-1	-1	13
17	2.2769585191733302E-4	TGTGCCACTTCTTATAAGAAACTCTTT	CATSYKKLF	TRGV8	.	TRGJ1	7	-1	-1	8
17	2.2769585191733302E-4	TGTGAACTCTTT	CELF	TRGV2	.	TRGJ1	3	-1	-1	4
16	2.1430197827513694E-4	TGTGCTGCGTGGGATTTATCGAACGTCCCTCATCACACTGGTTGGTTCAAGATATTT	CAAWDLSNVPHHTGWFKIF	TRGV10	.	TRGJP1	15	-1	-1	35
16	2.1430197827513694E-4	TGTGCTGCGTGGGATCCCGATACATCCCGCGTAGGTTATTATAAGAAACTCTTT	CAAWDPDTSRVGYYKKLF	TRGV10	.	TRGJ1	33	-1	-1	35
16	2.1430197827513694E-4	TGTGCCACCTGGGACGGGCCTTCGCCCTTTAGTGATTGGATCAAGACGTTT	CATWDGPSPFSDWIKTF	TRGV2	.	TRGJP2	19	-1	-1	29
16	2.1430197827513694E-4	TGTGCCACCTGGGACAGGTCTTACCAGAATTATTATAAGAAACTCTTT	CATWDRSYQNYYKKLF	TRGV5	.	TRGJ1	26	-1	-1	26
16	2.1430197827513694E-4	TGTGCTGCGTGGGGACCCCCGAGGATTGGTTATAAGAAACTCTTT	CAAWGPPRIGYKKLF	TRGV10	.	TRGJ1	12	-1	-1	29
16	2.1430197827513694E-4	TGTGCTGCGTGGGATTATCTCGCTAATTATTATAAGAAACTCTTT	CAAWDYLANYYKKLF	TRGV10	.	TRGJ1	16	-1	-1	24
16	2.1430197827513694E-4	TGTGCTGCGTGGGATTATCAGGAGTATTATTATAAGAAACTCTTT	CAAWDYQEYYYKKLF	TRGV10	.	TRGJ1	16	-1	-1	25
16	2.1430197827513694E-4	TGTGCTGCGTGGGATCGCTACTCGGCTGGTTGGTTCAAGATATTT	CAAWDRYSAGWFKIF	TRGV10	.	TRGJP1	14	-1	-1	25
16	2.1430197827513694E-4	TGTGCCACCTGGGGCGCGCCCGTCCTTTGGTATAAGAAACTCTTT	CATWGAPVLWYKKLF	TRGV3	.	TRGJ2	24	-1	-1	30
16	2.1430197827513694E-4	TGTGCCACCTGGGACCAGAATACCACTGGTTGGTTCAAGATATTT	CATWDQNTTGWFKIF	TRGV7	.	TRGJP1	14	-1	-1	19
16	2.1430197827513694E-4	TGTGCCACCTGGGACAGGCCTGAGCGTTATTATAAGAAACTCTTT	CATWDRPERYYKKLF	TRGV5	.	TRGJ1	21	-1	-1	26
16	2.1430197827513694E-4	TGTGCTGCGTGGGAAGAAAGGGTATATTATAAGAAACTCTTT	CAAWEERVYYKKLF	TRGV10	.	TRGJ1	13	-1	-1	24
16	2.1430197827513694E-4	TGTGCCACCTGGGATGGGGGAGGGGATTATAAGAAACTCTTT	CATWDGGGDYKKLF	TRGV4	.	TRGJ1	17	-1	-1	25
16	2.1430197827513694E-4	TGTGCCACCTGGGATGGAGGGTTTAGGGTTAAGAAACTCTTT	CATWDGGFRVKKLF	TRGV4	.	TRGJ1	16	-1	-1	29
16	2.1430197827513694E-4	TGTGCCACCTGGGACGGGCCCCCTTGTTATAAGAAACTCTTT	CATWDGPPCYKKLF	TRGV2	.	TRGJ1	20	-1	-1	23
16	2.1430197827513694E-4	TGTGCCACCTGGGACGGGCCGGGGTATTATAAGAAACTCTTT	CATWDGPGYYKKLF	TRGV2	.	TRGJ2	19	-1	-1	24
16	2.1430197827513694E-4	TGTGCCACCTGGGACATCCCCGGGCATTATAAGAAACTCTTT	CATWDIPGHYKKLF	TRGV4	.	TRGJ1	13	-1	-1	25
16	2.1430197827513694E-4	TGTGCCACCTGGGACAGGCGTGGGTGTTATAAGAAACTCTTT	CATWDRRGCYKKLF	TRGV3	.	TRGJ1	21	-1	-1	26
16	2.1430197827513694E-4	TGTGCCTTGTGGGAGACCAATTATTATAAGAAACTCTTT	CALWETNYYKKLF	TRGV9	.	TRGJ1	14	-1	-1	18
16	2.1430197827513694E-4	TGTGCCACCTGGGATTTGGCGGGTGCGAAGAAACTCTTT	CATWDLAGAKKLF	TRGV4	.	TRGJ1	14	-1	-1	27
16	2.1430197827513694E-4	TGTGCCACCTGGGATCCCCCTTATTATAAGAAACTCTTT	CATWDPPYYKKLF	TRGV4	.	TRGJ1	14	-1	-1	20
16	2.1430197827513694E-4	TGTGCCACCTGGGATGGGCCTAGGTATAAGAAACTCTTT	CATWDGPRYKKLF	TRGV4	.	TRGJ2	19	-1	-1	24
16	2.1430197827513694E-4	TGTGCCACCTGGGATAGTTGGTATTATAAGAAACTCTTT	CATWDSWYYKKLF	TRGV8	.	TRGJ1	16	-1	-1	21
16	2.1430197827513694E-4	TGTGCCACCTGGGACGGGCTGAGTAATGAGAAACTCTTT	CATWDGLSNEKLF	TRGV2	.	TRGJ1	18	-1	-1	25
16	2.1430197827513694E-4	TGTGCCACCTGGGACGGGCCGAACTATAAGAAACTCTTT	CATWDGPNYKKLF	TRGV2	.	TRGJ1	19	-1	-1	24
16	2.1430197827513694E-4	TGTGCCACCTGGGACGGGGGGAATTATAAGAAACTCTTT	CATWDGGNYKKLF	TRGV2	.	TRGJ1	17	-1	-1	22
16	2.1430197827513694E-4	TGTGCCACCTGGGACAGGTGTGAGTATAAGAAACTCTTT	CATWDRCEYKKLF	TRGV5	.	TRGJ1	17	-1	-1	24
16	2.1430197827513694E-4	TGTGCTGCGTCCAGGATTTATTATAAGAAACTCTTT	CAASRIYYKKLF	TRGV10	.	TRGJ1	9	-1	-1	14
16	2.1430197827513694E-4	TGTGCTGCGTGGGGCTCTTATTATAAGAAACTCTTT	CAAWGSYYKKLF	TRGV10	.	TRGJ1	12	-1	-1	17
16	2.1430197827513694E-4	TGTGCTGCGTGGATTCATTATTATAAGAAACTCTTT	CAAWIHYYKKLF	TRGV10	.	TRGJ2	14	-1	-1	16
16	2.1430197827513694E-4	TGTGCCACCTGCCTGAATTATTATAAGAAACTCTTT	CATCLNYYKKLF	TRGV3	.	TRGJ1	10	-1	-1	14
16	2.1430197827513694E-4	TGTGCCACCTGGGGCTTTTATTATAAGAAACTCTTT	CATWGFYYKKLF	TRGV8	.	TRGJ1	12	-1	-1	17
16	2.1430197827513694E-4	TGTGCCACCTGGGATGGAGATTATAAGAAACTCTTT	CATWDGDYKKLF	TRGV4	.	TRGJ1	16	-1	-1	19
16	2.1430197827513694E-4	TGTGCCACCTGGGATAGTTATTATAAGAAACTCTTT	CATWDSYYKKLF	TRGV8	.	TRGJ1	16	-1	-1	17
16	2.1430197827513694E-4	TGTGCCACCTGGGACAGGCCGGGTAAGAAACTCTTT	CATWDRPGKKLF	TRGV3	.	TRGJ1	19	-1	-1	23
16	2.1430197827513694E-4	TGTGCCACCTGGGACAATTATTATAAGAAACTCTTT	CATWDNYYKKLF	TRGV5	.	TRGJ1	15	-1	-1	15
16	2.1430197827513694E-4	TGTGCCACTCTAGAATATTATAAGAAACTCTTT	CATLEYYKKLF	TRGV8	.	TRGJ1	7	-1	-1	12
16	2.1430197827513694E-4	TGTGCCACCTTGACGGGGTATAAGAAACTCTTT	CATLTGYKKLF	TRGV4	.	TRGJ1	9	-1	-1	18
16	2.1430197827513694E-4	TGTGCCACCTGGGCTTATTATAAGAAACTCTTT	CATWAYYKKLF	TRGV8	.	TRGJ2	12	-1	-1	14
16	2.1430197827513694E-4	TGTGCCACCTGGGATAGAAGGGAGAAACTCTTT	CATWDRREKLF	TRGV4	.	TRGJ1	14	-1	-1	22
16	2.1430197827513694E-4	TGTGCCACCTGGGACGGGCAAAGGAAACTCTTT	CATWDGQRKLF	TRGV2	.	TRGJ1	18	-1	-1	23
16	2.1430197827513694E-4	TGTGCCACCTGGGACAGGCTGGGGAAACTCTTT	CATWDRLGKLF	TRGV3	.	TRGJ1	18	-1	-1	23
16	2.1430197827513694E-4	TGTGCCACCTGGGACAGGCTAAAGAAACTCTTT	CATWDRLKKLF	TRGV3	.	TRGJ1	18	-1	-1	21
16	2.1430197827513694E-4	TGTGCCACCTGGGAGCCCCCAGAGAAACTCTTT	CATWEPPEKLF	TRGV2	.	TRGJ1	13	-1	-1	22
16	2.1430197827513694E-4	TGTGCCACCTGGTATTGGAAGAAACTCTTT	CATWYWKKLF	TRGV8	.	TRGJ1	17	-1	-1	12
16	2.1430197827513694E-4	TGTGCCACCTGGGATGAGAAGAAACTCTTT	CATWDEKKLF	TRGV8	.	TRGJ1	14	-1	-1	18
16	2.1430197827513694E-4	CCGACTGCCCCCCCTTATAAGAAACTCTTT	PTAPPYKKLF	TRGV8	.	TRGJ1	-1	-1	-1	14
16	2.1430197827513694E-4	TGTGCCACCTGGGCGGGGAAACTCTTT	CATWAGKLF	TRGV4	.	TRGJ1	12	-1	-1	17
16	2.1430197827513694E-4	TGTGCCACCTGGGACACCAAACTCTTT	CATWDTKLF	TRGV7	.	TRGJ1	15	-1	-1	18
16	2.1430197827513694E-4	TGTGCCACCTGGGAGAAGAAACTCTTT	CATWEKKLF	TRGV2	.	TRGJ1	13	-1	-1	15
16	2.1430197827513694E-4	TGTGCCACCCATAAGAAACTCTTT	CATHKKLF	TRGV8	.	TRGJ1	8	-1	-1	10
16	2.1430197827513694E-4	TGTGCCACCTGGGACTGT	CATWDC	TRGV8	.	TRGJP1	13	-1	-1	17
15	2.009081046329409E-4	TGTGCCACCTGGGACGGCGACGATGATTCGAGTAGTGATTGGATCAAGACGTTT	CATWDGDDDSSSDWIKTF	TRGV2	.	TRGJP2	16	-1	-1	30
15	2.009081046329409E-4	TGTGCCACCTGGGACGGGCCCAAGGTGTTGGGCAAAAAAATCAAGGTATTT	CATWDGPKVLGKKIKVF	TRGV2	.	TRGJP	20	-1	-1	26
15	2.009081046329409E-4	TGTGCCTTGTGGGAGCCCGCCCATACCACTGGTTGGTTCAAGATATTT	CALWEPAHTTGWFKIF	TRGV9	.	TRGJP1	14	-1	-1	22
15	2.009081046329409E-4	TGTGCCACCTGGGACGGTCAAATTAGTAGTGATTGGATCAAGACGTTT	CATWDGQISSDWIKTF	TRGV2	.	TRGJP2	16	-1	-1	23
15	2.009081046329409E-4	TGTGCCACCTGGGACAGACACGAACTAAATTATTATAAGAAACTCTTT	CATWDRHELNYYKKLF	TRGV7	.	TRGJ1	16	-1	-1	27
15	2.009081046329409E-4	TGTGCTGCGTGGGATTTTGTTCGGAATTATTATAAGAAACTCTTT	CAAWDFVRNYYKKLF	TRGV10	.	TRGJ1	15	-1	-1	19
15	2.009081046329409E-4	TGTGCTGCGTGGGAGATTCGGGGGATTTATTATAAGAAACTCTTT	CAAWEIRGIYYKKLF	TRGV10	.	TRGJ1	13	-1	-1	23
15	2.009081046329409E-4	TGTGCTGCGTGGGAGAGGGTGACCACTGGTTGGTTCAAGATATTT	CAAWERVTTGWFKIF	TRGV10	.	TRGJP1	13	-1	-1	21
15	2.009081046329409E-4	TGTGCCACCTGGGACGGTCACATGTTTTATTATAAGAAACTCTTT	CATWDGHMFYYKKLF	TRGV2	.	TRGJ1	16	-1	-1	26
15	2.009081046329409E-4	TGTGCCACCTGGGACGGGTCAGGGGGTTATTATAAGAAACTCTTT	CATWDGSGGYYKKLF	TRGV2	.	TRGJ1	17	-1	-1	26
15	2.009081046329409E-4	TGTGCCACCTGGGACGGGCGGAGGTATTATTATAAGAAACTCTTT	CATWDGRRYYYKKLF	TRGV2	.	TRGJ1	18	-1	-1	25
15	2.009081046329409E-4	TGTGCCACCTGGGACGAAGAGTTGGGCAAAAAAATCAAGGTATTT	CATWDEELGKKIKVF	TRGV3	.	TRGJP	14	-1	-1	2
15	2.009081046329409E-4	TGTGCCACCTGGGACAGCCTATCGAATTATTATAAGAAACTCTTT	CATWDSLSNYYKKLF	TRGV7	.	TRGJ2	22	-1	-1	21
15	2.009081046329409E-4	TGTGCTGCGTGGGACATTTACACTGGTTGGTTCAAGATATTT	CAAWDIYTGWFKIF	TRGV10	.	TRGJP1	13	-1	-1	20
15	2.009081046329409E-4	TGTGCTGCGTGGACCCATCCGAGGTGCTATAAGAAACTCTTT	CAAWTHPRCYKKLF	TRGV10	.	TRGJ1	11	-1	-1	27
15	2.009081046329409E-4	TGTGCCACCTGGGATGGTGGGTGCTGCTATAAGAAACTCTTT	CATWDGGCCYKKLF	TRGV4	.	TRGJ1	16	-1	-1	27
15	2.009081046329409E-4	TGTGCCACCTGGGATGGCCCCGGATATTATAAGAAACTCTTT	CATWDGPGYYKKLF	TRGV4	.	TRGJ1	20	-1	-1	24
15	2.009081046329409E-4	TGTGCCACCTGGGATGGGCCATTCGGTGTTAAGAAACTCTTT	CATWDGPFGVKKLF	TRGV4	.	TRGJ1	19	-1	-1	29
15	2.009081046329409E-4	TGTGCCACCTGGGACCCCGGGGATTATTATAAGAAACTCTTT	CATWDPGDYYKKLF	TRGV5	.	TRGJ1	14	-1	-1	22
15	2.009081046329409E-4	TGTGCCACCTGGGACCGGAGATGTTATTATAAGAAACTCTTT	CATWDRRCYYKKLF	TRGV2	.	TRGJ1	17	-1	-1	23
15	2.009081046329409E-4	TGTGCCACCTGGGACGGGCTTCCGGACTATAAGAAACTCTTT	CATWDGLPDYKKLF	TRGV2	.	TRGJ1	18	-1	-1	27
15	2.009081046329409E-4	TGTGCCACCTGGGACGGGCTGAGTGATTGGATCAAGACGTTT	CATWDGLSDWIKTF	TRGV2	.	TRGJP2	18	-1	-1	21
15	2.009081046329409E-4	TGTGCCACCTGGGACGGGCCCCTGGGTTATAAGAAACTCTTT	CATWDGPLGYKKLF	TRGV2	.	TRGJ1	20	-1	-1	26
15	2.009081046329409E-4	TGTGCCACCTGGGACGGGCCGGGTGGTTGGTTCAAGATATTT	CATWDGPGGWFKIF	TRGV2	.	TRGJP1	19	-1	-1	23
15	2.009081046329409E-4	TGTGCCACCTGGGACGGGCCGGATTATTATAAGAAACTCTTT	CATWDGPDYYKKLF	TRGV2	.	TRGJ1	19	-1	-1	19
15	2.009081046329409E-4	TGTGCCACCTGGGACGGGCCAACCACCCGTCAGAAACTCTTT	CATWDGPTTRQKLF	TRGV2	.	TRGJ1	19	-1	-1	31
15	2.009081046329409E-4	TGTGCCACCTGGGACGGAAGTAGTGATTGGATCAAGACGTTT	CATWDGSSDWIKTF	TRGV2	.	TRGJP2	16	-1	-1	18
15	2.009081046329409E-4	TGTGCCACCTGGGACAGCCCGCGATATTATAAGAAACTCTTT	CATWDSPRYYKKLF	TRGV7	.	TRGJ1	19	-1	-1	24
15	2.009081046329409E-4	TGTGCCACCTGGGACAGGCCAGGCATTTATAAGAAACTCTTT	CATWDRPGIYKKLF	TRGV5	.	TRGJ1	19	-1	-1	26
15	2.009081046329409E-4	TGTGCCACCTGGGACAGGCGGAATTATTATAAGAAACTCTTT	CATWDRRNYYKKLF	TRGV5	.	TRGJ1	18	-1	-1	20
15	2.009081046329409E-4	TGTGCCACCTGGGACAGATCGAATTATTATAAGAAACTCTTT	CATWDRSNYYKKLF	TRGV5	.	TRGJ1	16	-1	-1	18
15	2.009081046329409E-4	TGTGCCACCTGGGACAAGCCGAATTATTATAAGAAACTCTTT	CATWDKPNYYKKLF	TRGV3	.	TRGJ1	19	-1	-1	19
15	2.009081046329409E-4	TGTGCTGCGCTTGGGGGGAGTGATTGGATCAAGACGTTT	CAALGGSDWIKTF	TRGV10	.	TRGJP2	8	-1	-1	18
15	2.009081046329409E-4	TGTGCCACCTGGGGCCATTCGGGATATAAGAAACTCTTT	CATWGHSGYKKLF	TRGV5P	.	TRGJ1	14	-1	-1	24
15	2.009081046329409E-4	TGTGCCACCTGGGATAGGATTGGTTATAAGAAACTCTTT	CATWDRIGYKKLF	TRGV8	.	TRGJ1	17	-1	-1	23
15	2.009081046329409E-4	TGTGCCACCTGGGACGGCACAGATTATAAGAAACTCTTT	CATWDGTDYKKLF	TRGV5	.	TRGJ1	17	-1	-1	22
15	2.009081046329409E-4	TGTGCCACCTGGGACGGGCTTTATTATAAGAAACTCTTT	CATWDGLYYKKLF	TRGV2	.	TRGJ1	18	-1	-1	20
15	2.009081046329409E-4	TGTGCCACCTGGGACGGGCGGGGTTATAAGAAACTCTTT	CATWDGRGYKKLF	TRGV2	.	TRGJ1	18	-1	-1	23
15	2.009081046329409E-4	TGTGCCACCTGGGACGGAGGGGGTTATAAGAAACTCTTT	CATWDGGGYKKLF	TRGV2	.	TRGJ1	16	-1	-1	23
15	2.009081046329409E-4	TGTGCCACCTGGGACGACCCCGATTGGATCAAGACGTTT	CATWDDPDWIKTF	TRGV2	.	TRGJP2	21	-1	-1	21
15	2.009081046329409E-4	TGTGCCACCTGGGACAGGCCTGATTATAAGAAACTCTTT	CATWDRPDYKKLF	TRGV7	.	TRGJ1	21	-1	-1	22
15	2.009081046329409E-4	TGTGCTGCGTGGGTTAATTATTATAAGAAACTCTTT	CAAWVNYYKKLF	TRGV10	.	TRGJ1	15	-1	-1	15
15	2.009081046329409E-4	TGTGCTGCGTGGGTGAATTATTATAAGAAACTCTTT	CAAWVNYYKKLF	TRGV10	.	TRGJ1	12	-1	-1	14
15	2.009081046329409E-4	TGTGCTGCGTGGGCCCGCTATTATAAGAAACTCTTT	CAAWARYYKKLF	TRGV10	.	TRGJ1	12	-1	-1	18
15	2.009081046329409E-4	TGTGCTGCGTGGGATCCGCATGGGTTCAAGATATTT	CAAWDPHGFKIF	TRGV10	.	TRGJP1	14	-1	-1	22
15	2.009081046329409E-4	TGTGCCACCTGGGTCCGCTTAGGTAAGAAACTCTTT	CATWVRLGKKLF	TRGV4	.	TRGJ1	12	-1	-1	23
15	2.009081046329409E-4	TGTGCCACCTGGGACTTGCGTTATAAGAAACTCTTT	CATWDLRYKKLF	TRGV2	.	TRGJ1	14	-1	-1	20
15	2.009081046329409E-4	TGTGCCACCTGGGACCCCTTGGATAAGAAACTCTTT	CATWDPLDKKLF	TRGV5	.	TRGJ1	14	-1	-1	22
15	2.009081046329409E-4	TGTGCCACCTGGGACGGGCGATATAAGAAACTCTTT	CATWDGRYKKLF	TRGV2	.	TRGJ1	18	-1	-1	21
15	2.009081046329409E-4	TGTGCCACCCTCCTTCAGCTCTTTAGGGAACTCTTT	CATLLQLFRELF	TRGV4	.	TRGJ2	8	-1	-1	28
15	2.009081046329409E-4	TGTGCTGCGTGGGACCCACCGAAGAAACTCTTT	CAAWDPPKKLF	TRGV10	.	TRGJ1	13	-1	-1	21
15	2.009081046329409E-4	TGTGCCACCTGGGATGAACTCAAGAAACTCTTT	CATWDELKKLF	TRGV4	.	TRGJ1	15	-1	-1	21
15	2.009081046329409E-4	TGTGCCACCTGGGACAGGCTTGGTCGACTCTTT	CATWDRLGRLF	TRGV3	.	TRGJ1	21	-1	-1	26
15	2.009081046329409E-4	TGTGCCACCTGGGAGTATTATAAGAAACTCTTT	CATWEYYKKLF	TRGV3	.	TRGJ1	13	-1	-1	15
15	2.009081046329409E-4	TGTGCCACCTGGGAAATATATAAGAAACTCTTT	CATWEIYKKLF	TRGV8	.	TRGJ1	13	-1	-1	12
15	2.009081046329409E-4	TGTGCCACCACGGACGTATTGGGGAAACTCTTT	CATTDVLGKLF	TRGV8	.	TRGJ1	8	-1	-1	23
15	2.009081046329409E-4	TGTGCTGCGACCGGTTGGTTCAAGATATTT	CAATGWFKIF	TRGV10	.	TRGJP1	8	-1	-1	9
15	2.009081046329409E-4	TGTGCCCCTTACTATCATAAGAAACTCTTT	CAPYYHKKLF	TRGV4	.	TRGJ1	8	-1	-1	12
15	2.009081046329409E-4	TGTGCCACCTGGGATTCCGGGAAACTCTTT	CATWDSGKLF	TRGV4	.	TRGJ1	14	-1	-1	20
15	2.009081046329409E-4	TGTGCCACCTGGGATGAGGGGAAACTCTTT	CATWDEGKLF	TRGV4	.	TRGJ1	15	-1	-1	20
15	2.009081046329409E-4	TGTGCCACCGAAAGTAATAAGAAACTCTTT	CATESNKKLF	TRGV3	.	TRGJ1	8	-1	-1	16
15	2.009081046329409E-4	TGTGCCACCTTGTTTAAGAAACTCTTT	CATLFKKLF	TRGV8	.	TRGJ1	9	-1	-1	14
15	2.009081046329409E-4	TGTGCCACCGGGAAGAAACTCTTT	CATGKKLF	TRGV8	.	TRGJ1	12	-1	-1	12
15	2.009081046329409E-4	TTTGATTGGATCAAGACGTTT	FDWIKTF	TRGV2	.	TRGJP2	3	-1	-1	2
15	2.009081046329409E-4	TGTGGACAGAAACTCTTT	CGQKLF	TRGV2	.	TRGJ1	3	-1	-1	7
14	1.8751423099074482E-4	TGTGCCACCTGGGGGATACGAGATTCCCCTTTTAATTATAAGAAACTCTTT	CATWGIRDSPFNYKKLF	TRGV5	.	TRGJ1	12	-1	-1	34
14	1.8751423099074482E-4	TGTGCCACCTGGGATGGGCCCGGGGTTAGCCTTGGCCATAAGAAACTCTTT	CATWDGPGVSLGHKKLF	TRGV4	.	TRGJ1	20	-1	-1	37
14	1.8751423099074482E-4	TGTGCTGCGTGGGATTATGGGGGGGAATTCTATTATAAGAAACTCTTT	CAAWDYGGEFYYKKLF	TRGV10	.	TRGJ1	16	-1	-1	30
14	1.8751423099074482E-4	TGTGCCACCTGGGATGGTGTTGGGGGGATTATGGGGCCGAAACTCTTT	CATWDGVGGIMGPKLF	TRGV4	.	TRGJ1	16	-1	-1	38
14	1.8751423099074482E-4	TGTGCCACCTGGGATGGGCGACTGGTGAATTATTATAAGAAACTCTTT	CATWDGRLVNYYKKLF	TRGV4	.	TRGJ1	18	-1	-1	26
14	1.8751423099074482E-4	TGTGCCACCTGGGACGGCGCGTATAGTAGTGATTGGATCAAGACGTTT	CATWDGAYSSDWIKTF	TRGV2	.	TRGJP2	16	-1	-1	21
14	1.8751423099074482E-4	TGTGCCACCTGGGACGGGCGAGGGAGTAGTGATTGGATCAAGACGTTT	CATWDGRGSSDWIKTF	TRGV2	.	TRGJP2	18	-1	-1	24
14	1.8751423099074482E-4	TGTGCCACCTGGGACGGGACGTGGGGTGCTGATTGGATCAAGACGTTT	CATWDGTWGADWIKTF	TRGV2	.	TRGJP2	17	-1	-1	29
14	1.8751423099074482E-4	TGTGCCACCTGGGACGGACCATATAGTAGTGATTGGATCAAGACGTTT	CATWDGPYSSDWIKTF	TRGV2	.	TRGJP2	19	-1	-1	17
14	1.8751423099074482E-4	TGTGCTGCGTGGGATTCTAGTACCACTGGTTGGTTCAAGATATTT	CAAWDSSTTGWFKIF	TRGV10	.	TRGJP1	15	-1	-1	20
14	1.8751423099074482E-4	TGTGCTGCGTGGGATTATAACACCACTGGTTGGTTCAAGATATTT	CAAWDYNTTGWFKIF	TRGV10	.	TRGJP1	16	-1	-1	21
14	1.8751423099074482E-4	TGTGCCACCTGGGACGGGTGGGGGGGTGATTGGATCAAGACGTTT	CATWDGWGGDWIKTF	TRGV2	.	TRGJP2	17	-1	-1	25
14	1.8751423099074482E-4	TGTGCCACCTGGGAAAAATATGGGGGATTTTATAAGAAACTCTTT	CATWEKYGGFYKKLF	TRGV4	.	TRGJ1	13	-1	-1	26
14	1.8751423099074482E-4	TGTGCCACCAGATGCAAAGAGTTGGGCAAAAAAATCAAGGTATTT	CATRCKELGKKIKVF	TRGV2	.	TRGJP	8	-1	-1	16
14	1.8751423099074482E-4	TGTGCCACCTGGGTGCCTCCTAGTGATTGGATCAAGACGTTT	CATWVPPSDWIKTF	TRGV8	.	TRGJP2	12	-1	-1	20
14	1.8751423099074482E-4	TGTGCCACCTGGGCTCCAGGCACGTATTATAAGAAACTCTTT	CATWAPGTYYKKLF	TRGV8	.	TRGJ1	12	-1	-1	24
14	1.8751423099074482E-4	TGTGCCACCTGGGATGGATCGAATTATTATAAGAAACTCTTT	CATWDGSNYYKKLF	TRGV4	.	TRGJ1	16	-1	-1	18
14	1.8751423099074482E-4	TGTGCCACCTGGGATATCACGCCCCATTATAAGAAACTCTTT	CATWDITPHYKKLF	TRGV4	.	TRGJ1	14	-1	-1	25
14	1.8751423099074482E-4	TGTGCCACCTGGGACGCCTTGAATTATTATAAGAAACTCTTT	CATWDALNYYKKLF	TRGV2	.	TRGJ1	15	-1	-1	20
14	1.8751423099074482E-4	TGTGCCACCTGGGACGGGCTAGAAGGTTATAAGAAACTCTTT	CATWDGLEGYKKLF	TRGV2	.	TRGJ1	18	-1	-1	26
14	1.8751423099074482E-4	TGTGCCACCTGGGACGGGAGTAGTGATTGGATCAAGACGTTT	CATWDGSSDWIKTF	TRGV2	.	TRGJP2	17	-1	-1	18
14	1.8751423099074482E-4	TGTGCCACCTGGGACGGACCCTCTTATTATAAGAAACTCTTT	CATWDGPSYYKKLF	TRGV4	.	TRGJ1	20	-1	-1	23
14	1.8751423099074482E-4	TGTGCCACCTGGGACGGAAACACGGATTATAAGAAACTCTTT	CATWDGNTDYKKLF	TRGV2	.	TRGJ1	16	-1	-1	25
14	1.8751423099074482E-4	TGTGCCACCTGGGACAGGCCAGGAGGTTATAAGAAACTCTTT	CATWDRPGGYKKLF	TRGV5	.	TRGJ1	19	-1	-1	26
14	1.8751423099074482E-4	TGTGCCACCTGGGACAGGAGGATTACGGGTAAGAAACTCTTT	CATWDRRITGKKLF	TRGV5	.	TRGJ1	17	-1	-1	29
14	1.8751423099074482E-4	TGTGCTGCGTGGCAAGTAGATTATTATAAGAAACTCTTT	CAAWQVDYYKKLF	TRGV10	.	TRGJ1	11	-1	-1	19
14	1.8751423099074482E-4	TGTGCCACCTGGGATCCGAGTGGTTATAAGAAACTCTTT	CATWDPSGYKKLF	TRGV8	.	TRGJ1	14	-1	-1	23
14	1.8751423099074482E-4	TGTGCCACCTGGGATCCGAACGGCTCCCAGAAACTCTTT	CATWDPNGSQKLF	TRGV3	.	TRGJ1	13	-1	-1	28
14	1.8751423099074482E-4	TGTGCCACCTGGGATGTAGGTTATTATAAGAAACTCTTT	CATWDVGYYKKLF	TRGV4	.	TRGJ1	15	-1	-1	20
14	1.8751423099074482E-4	TGTGCCACCTGGGATGGGCTCGGTTATAAGAAACTCTTT	CATWDGLGYKKLF	TRGV4	.	TRGJ1	18	-1	-1	23
14	1.8751423099074482E-4	TGTGCCACCTGGGATGGGCCCACTTATAAGAAACTCTTT	CATWDGPTYKKLF	TRGV4	.	TRGJ1	21	-1	-1	23
14	1.8751423099074482E-4	TGTGCCACCTGGGATGGGCCAGGGTATAAGAAACTCTTT	CATWDGPGYKKLF	TRGV4	.	TRGJ1	19	-1	-1	24
14	1.8751423099074482E-4	TGTGCCACCTGGGATGAATTGGAGTATAAGAAACTCTTT	CATWDELEYKKLF	TRGV8	.	TRGJ1	14	-1	-1	24
14	1.8751423099074482E-4	TGTGCCACCTGGGACCCCCGGAATTATAAGAAACTCTTT	CATWDPRNYKKLF	TRGV2	.	TRGJ1	14	-1	-1	22
14	1.8751423099074482E-4	TGTGCCACCTGGGACGGCCATTATTATAAGAAACTCTTT	CATWDGHYYKKLF	TRGV2	.	TRGJ1	16	-1	-1	19
14	1.8751423099074482E-4	TGTGCCACCTGGGACGGGCGTGGATGGATCAAGACGTTT	CATWDGRGWIKTF	TRGV2	.	TRGJP2	18	-1	-1	24
14	1.8751423099074482E-4	TGTGCCACCTGGGACGGACCTTATTATAAGAAACTCTTT	CATWDGPYYKKLF	TRGV2	.	TRGJ1	19	-1	-1	20
14	1.8751423099074482E-4	TGTGCCACCTGGGACGGAAATTATTATAAGAAACTCTTT	CATWDGNYYKKLF	TRGV2	.	TRGJ1	16	-1	-1	18
14	1.8751423099074482E-4	TGTGCCACCTGGGACATAACTTATTATAAGAAACTCTTT	CATWDITYYKKLF	TRGV3	.	TRGJ1	15	-1	-1	20
14	1.8751423099074482E-4	TGTGCCACCTGGGACAGTCAGGATTATAAGAAACTCTTT	CATWDSQDYKKLF	TRGV3	.	TRGJ1	16	-1	-1	22
14	1.8751423099074482E-4	TGTGCCACCTGGGACAGGCCTGGTTATAAGAAACTCTTT	CATWDRPGYKKLF	TRGV7	.	TRGJ1	21	-1	-1	23
14	1.8751423099074482E-4	TGTGCCACGATCGACGGGGAGGGTTATAAGAAACTCTTT	CATIDGEGYKKLF	TRGV2	.	TRGJ1	7	-1	-1	23
14	1.8751423099074482E-4	TGTGCTTCGGATACCACTGGTTGGTTCAAGATATTT	CASDTTGWFKIF	TRGV10	.	TRGJP1	8	-1	-1	10
14	1.8751423099074482E-4	TGTGCTGCGTCCACCTATTATTATAAGAAACTCTTT	CAASTYYYKKLF	TRGV10	.	TRGJ1	9	-1	-1	16
14	1.8751423099074482E-4	TGTGCTGCGTGGGCACTTTATTATAAGAAACTCTTT	CAAWALYYKKLF	TRGV10	.	TRGJ1	12	-1	-1	17
14	1.8751423099074482E-4	TGTGCCACCTCGCTAAGGGATTATAAGAAACTCTTT	CATSLRDYKKLF	TRGV2	.	TRGJ1	9	-1	-1	19
14	1.8751423099074482E-4	TGTGCCACCTGCTCGAATTATTATAAGAAACTCTTT	CATCSNYYKKLF	TRGV5	.	TRGJ1	10	-1	-1	12
14	1.8751423099074482E-4	TGTGCCACCTGCCTCGGCGTTTATAAGAAACTCTTT	CATCLGVYKKLF	TRGV4	.	TRGJ1	10	-1	-1	20
14	1.8751423099074482E-4	TGTGCCACCTGGTACAATTATTATAAGAAACTCTTT	CATWYNYYKKLF	TRGV4	.	TRGJ1	11	-1	-1	15
14	1.8751423099074482E-4	TGTGCCACCTGGGCCCCGGACAATAAGAAACTCTTT	CATWAPDNKKLF	TRGV5	.	TRGJ1	12	-1	-1	22
14	1.8751423099074482E-4	TGTGCCACCTGGGATCCAGTATTAGGGGAACTCTTT	CATWDPVLGELF	TRGV8	.	TRGJ1	14	-1	-1	28
14	1.8751423099074482E-4	TGTGCCACCTGGGATCGGTATTATAAGAAACTCTTT	CATWDRYYKKLF	TRGV4	.	TRGJ1	17	-1	-1	18
14	1.8751423099074482E-4	TGTGCCACCTGGGATGGCCTCTATAAGAAACTCTTT	CATWDGLYKKLF	TRGV4	.	TRGJ1	16	-1	-1	21
14	1.8751423099074482E-4	TGTGCCACCTGGGACGCGTCACGTAAGAAACTCTTT	CATWDASRKKLF	TRGV2	.	TRGJ1	15	-1	-1	23
14	1.8751423099074482E-4	TGTGCCACCTGGGACGGGCCTTATAAGAAACTCTTT	CATWDGPYKKLF	TRGV2	.	TRGJ1	19	-1	-1	20
14	1.8751423099074482E-4	TGTGCCACCTGGGACGGGCGTTGGGGGAAACTCTTT	CATWDGRWGKLF	TRGV2	.	TRGJ1	18	-1	-1	26
14	1.8751423099074482E-4	TGTGCCACCTGGGACAGGCCGGTTAAGAAACTCTTT	CATWDRPVKKLF	TRGV5	.	TRGJ1	22	-1	-1	23
14	1.8751423099074482E-4	TGTGCTGCGTGGGATCTGTATAAGAAACTCTTT	CAAWDLYKKLF	TRGV10	.	TRGJ1	14	-1	-1	18
14	1.8751423099074482E-4	TGTGCCACTTTGAAGGTGGGTAAGAAACTCTTT	CATLKVGKKLF	TRGV3	.	TRGJ1	7	-1	-1	20
14	1.8751423099074482E-4	TGTGCCACCTTTCCCTATTATAAGAAACTCTTT	CATFPYYKKLF	TRGV4	.	TRGJ1	9	-1	-1	15
14	1.8751423099074482E-4	TGTGCCACCTCCCGCTATTATAAGAAACTCTTT	CATSRYYKKLF	TRGV4	.	TRGJ1	9	-1	-1	15
14	1.8751423099074482E-4	TGTGCCACCTGGGGCACGAATAAGAAACTCTTT	CATWGTNKKLF	TRGV4	.	TRGJ1	12	-1	-1	19
14	1.8751423099074482E-4	TGTGCCACCTGGGACGGGCGGAAGAAACTCTTT	CATWDGRKKLF	TRGV2	.	TRGJ1	18	-1	-1	21
14	1.8751423099074482E-4	TGTGCCACCTGGGACGGGGCGGAGAAACTCTTT	CATWDGAEKLF	TRGV2	.	TRGJ2	17	-1	-1	22
14	1.8751423099074482E-4	TGTGCCTATGCGTATTATAAGAAACTCTTT	CAYAYYKKLF	TRGV8	.	TRGJ1	5	-1	-1	12
14	1.8751423099074482E-4	TGTGCCACCTGGGATTCAAAGAAACTCTTT	CATWDSKKLF	TRGV8	.	TRGJ1	14	-1	-1	18
14	1.8751423099074482E-4	TGTGCCACCTGGGAACATGCCAATCTCTTT	CATWEHANLF	TRGV4	.	TRGJ1	13	-1	-1	21
14	1.8751423099074482E-4	TGTGCCACCTGGAAAAATAAGAAACTCTTT	CATWKNKKLF	TRGV8	.	TRGJ1	11	-1	-1	16
14	1.8751423099074482E-4	TGTGCCACCGGGGGGAATAAGAAACTCTTT	CATGGNKKLF	TRGV8	.	TRGJ1	12	-1	-1	16
14	1.8751423099074482E-4	TGTGCCACCTGGGTGCGGAAACTCTTT	CATWVRKLF	TRGV8	.	TRGJ1	12	-1	-1	17
14	1.8751423099074482E-4	TGTGCCACCTGGGACAGGGAACTCTTT	CATWDRELF	TRGV3	.	TRGJ1	17	-1	-1	19
14	1.8751423099074482E-4	TGTGCCAGCACTAATAAGAAACTCTTT	CASTNKKLF	TRGV3	.	TRGJ1	6	-1	-1	13
14	1.8751423099074482E-4	TGTGCCCGGCGGAAACTCTTT	CARRKLF	TRGV2	.	TRGJ1	5	-1	-1	11
13	1.7412035734854878E-4	TGTGCCACCTGGGACGGCCCGGGGGTTGAGAGTAGTGATTGGATCAAGACGTTT	CATWDGPGVESSDWIKTF	TRGV2	.	TRGJP2	20	-1	-1	30
13	1.7412035734854878E-4	TGTGCCACCTGGGATATGGATGGGTTCACCACTGGTTGGTTCAAGATATTT	CATWDMDGFTTGWFKIF	TRGV8	.	TRGJP1	15	-1	-1	27
13	1.7412035734854878E-4	TGTGCCACCTGGGACGGGTCGCGAGATACCACTGGTTGGTTCAAGATATTT	CATWDGSRDTTGWFKIF	TRGV2	.	TRGJP1	17	-1	-1	25
13	1.7412035734854878E-4	TGTGCTGCGTGGGATTATAGCCCCCCCAGTTATTATAAGAAACTCTTT	CAAWDYSPPSYYKKLF	TRGV10	.	TRGJ1	16	-1	-1	29
13	1.7412035734854878E-4	TGTGCTGCGTGGACCAATACACAATCGAATTATTATAAGAAACTCTTT	CAAWTNTQSNYYKKLF	TRGV10	.	TRGJ1	11	-1	-1	24
13	1.7412035734854878E-4	TGTGCCACCTGGGACGGGCTAGGGAATAGTGATTGGATCAAGACGTTT	CATWDGLGNSDWIKTF	TRGV2	.	TRGJP2	18	-1	-1	26
13	1.7412035734854878E-4	TGTGCTGCGTGGGATTATAGGGCGGTTTATTATAAGAAACTCTTT	CAAWDYRAVYYKKLF	TRGV10	.	TRGJ1	16	-1	-1	26
13	1.7412035734854878E-4	TGTGCTGCGTGGGATAAACGGGACGATTATTATAAGAAACTCTTT	CAAWDKRDDYYKKLF	TRGV10	.	TRGJ1	14	-1	-1	25
13	1.7412035734854878E-4	TGTGCCACCTGGGATGGGCTCGACGGGTGGTATAAGAAACTCTTT	CATWDGLDGWYKKLF	TRGV4	.	TRGJ1	18	-1	-1	30
13	1.7412035734854878E-4	TGTGCCACCTGGGACTTCTGGCCAAATTATTATAAGAAACTCTTT	CATWDFWPNYYKKLF	TRGV2	.	TRGJ1	14	-1	-1	24
13	1.7412035734854878E-4	TGTGCCACCTGGGACGGGCTGAGGCGTGATTGGATCAAGACGTTT	CATWDGLRRDWIKTF	TRGV2	.	TRGJP2	18	-1	-1	25
13	1.7412035734854878E-4	TGTGCCACCTGGGACAGGCCGGATGAGTATTATAAGAAACTCTTT	CATWDRPDEYYKKLF	TRGV3	.	TRGJ1	19	-1	-1	27
13	1.7412035734854878E-4	TGTGCCACCTGGGACAGGCATATTTCGTTCTATAAGAAACTCTTT	CATWDRHISFYKKLF	TRGV7	.	TRGJ1	18	-1	-1	30
13	1.7412035734854878E-4	TGTGCCACCTGGGACAGGGGCCGATTAGGGGGTAAGAAACTCTTT	CATWDRGRLGGKKLF	TRGV7	.	TRGJ1	17	-1	-1	32
13	1.7412035734854878E-4	TGTGCCTTGTGGGAGGTGCGATCTCGTTATAAGAAACTCTTT	CALWEVRSRYKKLF	TRGV9	.	TRGJ1	18	-1	-1	26
13	1.7412035734854878E-4	TGTGCCACCTGGGATGGGTGGGGGTATTATAAGAAACTCTTT	CATWDGWGYYKKLF	TRGV4	.	TRGJ1	17	-1	-1	24
13	1.7412035734854878E-4	TGTGCCACCTGGGATGGGCCCCATTATTATAAGAAACTCTTT	CATWDGPHYYKKLF	TRGV4	.	TRGJ1	20	-1	-1	22
13	1.7412035734854878E-4	TGTGCCACCTGGGATGGGCGGATGGATTATAAGAAACTCTTT	CATWDGRMDYKKLF	TRGV4	.	TRGJ1	18	-1	-1	25
13	1.7412035734854878E-4	TGTGCCACCTGGGACCGCCGTAGTGATTGGATCAAGACGTTT	CATWDRRSDWIKTF	TRGV3	.	TRGJP2	14	-1	-1	19
13	1.7412035734854878E-4	TGTGCCACCTGGGACGGGCCGCGGTATTATAAGAAACTCTTT	CATWDGPRYYKKLF	TRGV2	.	TRGJ1	19	-1	-1	24
13	1.7412035734854878E-4	TGTGCCACCTGGGACGGGCCAGATGATTGGATCAAGACGTTT	CATWDGPDDWIKTF	TRGV2	.	TRGJP2	19	-1	-1	23
13	1.7412035734854878E-4	TGTGCCACCTGGGACGGGCGGGTGTATTATAAGAAACTCTTT	CATWDGRVYYKKLF	TRGV3	.	TRGJ1	18	-1	-1	24
13	1.7412035734854878E-4	TGTGCCACCTGGGACGGAGGTAATTATTATAAGAAACTCTTT	CATWDGGNYYKKLF	TRGV2	.	TRGJ1	16	-1	-1	21
13	1.7412035734854878E-4	TGTGCCACCTGGGACAGGCCTGGTTATTATAAGAAACTCTTT	CATWDRPGYYKKLF	TRGV7	.	TRGJ1	21	-1	-1	23
13	1.7412035734854878E-4	TGTGCCACCTGGGACAGGCCGTTTGGGTATAAGAAACTCTTT	CATWDRPFGYKKLF	TRGV5	.	TRGJ1	19	-1	-1	27
13	1.7412035734854878E-4	TGTGCCACCTGGGACAGGCGGGTTTATTATAAGAAACTCTTT	CATWDRRVYYKKLF	TRGV5	.	TRGJ1	18	-1	-1	23
13	1.7412035734854878E-4	TGTGCCACCTGGGACAGGGGGGCGCATTATAAGAAACTCTTT	CATWDRGAHYKKLF	TRGV3	.	TRGJ1	17	-1	-1	25
13	1.7412035734854878E-4	TGTGCCACCGGGATCTACAGGGCTTATTATAAGAAACTCTTT	CATGIYRAYYKKLF	TRGV2	.	TRGJ1	12	-1	-1	23
13	1.7412035734854878E-4	TGTGCTGCGTGGGGTTCCACTGGTTGGTTCAAGATATTT	CAAWGSTGWFKIF	TRGV10	.	TRGJP1	15	-1	-1	16
13	1.7412035734854878E-4	TGTGCTGCGTGGGGTTACCTTTATTATAAGAAACTCTTT	CAAWGYLYYKKLF	TRGV10	.	TRGJ1	17	-1	-1	20
13	1.7412035734854878E-4	TGTGCTGCGTGGGATTCAAGTTATTATAAGAAACTCTTT	CAAWDSSYYKKLF	TRGV10	.	TRGJ1	15	-1	-1	13
13	1.7412035734854878E-4	TGTGCCACCTGGGCCCAGGCGTCTGATAAGAAACTCTTT	CATWAQASDKKLF	TRGV8	.	TRGJ1	12	-1	-1	25
13	1.7412035734854878E-4	TGTGCCACCTGGGGACCGAATTATTATAAGAAACTCTTT	CATWGPNYYKKLF	TRGV4	.	TRGJ1	12	-1	-1	16
13	1.7412035734854878E-4	TGTGCCACCTGGGATCCGAATCTTGCGAAGAAACTCTTT	CATWDPNLAKKLF	TRGV3	.	TRGJ2	13	-1	-1	27
13	1.7412035734854878E-4	TGTGCCACCTGGGATCGAGATTATTATAAGAAACTCTTT	CATWDRDYYKKLF	TRGV8	.	TRGJ1	14	-1	-1	14
13	1.7412035734854878E-4	TGTGCCACCTGGGATGGAGGGTATTATAAGAAACTCTTT	CATWDGGYYKKLF	TRGV4	.	TRGJ1	16	-1	-1	21
13	1.7412035734854878E-4	TGTGCCACCTGGGATACGAATTATTATAAGAAACTCTTT	CATWDTNYYKKLF	TRGV4	.	TRGJ1	14	-1	-1	13
13	1.7412035734854878E-4	TGTGCCACCTGGGATAGGCGTTATTATAAGAAACTCTTT	CATWDRRYYKKLF	TRGV8	.	TRGJ1	18	-1	-1	20
13	1.7412035734854878E-4	TGTGCCACCTGGGATAGGAACCATTATAAGAAACTCTTT	CATWDRNHYKKLF	TRGV8	.	TRGJ1	17	-1	-1	22
13	1.7412035734854878E-4	TGTGCCACCTGGGATAGACCGCCTTATAAGAAACTCTTT	CATWDRPPYKKLF	TRGV3	.	TRGJ1	19	-1	-1	23
13	1.7412035734854878E-4	TGTGCCACCTGGGACGGGCCGGCTTATAAGAAACTCTTT	CATWDGPAYKKLF	TRGV2	.	TRGJ1	19	-1	-1	23
13	1.7412035734854878E-4	TGTGCCACCTGGGACGGGCCGGATTGGATCAAGACGTTT	CATWDGPDWIKTF	TRGV2	.	TRGJP2	19	-1	-1	21
13	1.7412035734854878E-4	TGTGCCACCTGGGACGGGCGGGATTGGATCAAGACGTTT	CATWDGRDWIKTF	TRGV2	.	TRGJP2	18	-1	-1	21
13	1.7412035734854878E-4	TGTGCCACCTGGGACAGTCTCTATTATAAGAAACTCTTT	CATWDSLYYKKLF	TRGV3	.	TRGJ1	16	-1	-1	21
13	1.7412035734854878E-4	TGTGCCACCTGGGACAGGCTCTATGTTAAGAAACTCTTT	CATWDRLYVKKLF	TRGV3	.	TRGJ1	18	-1	-1	26
13	1.7412035734854878E-4	TGTGCCACCTGGGACAAACAATCTAGAAAGAAACTCTTT	CATWDKQSRKKLF	TRGV2	.	TRGJ1	14	-1	-1	27
13	1.7412035734854878E-4	TGTGCCACCTGGAGCTACTTTTATTATAAGAAACTCTTT	CATWSYFYYKKLF	TRGV4	.	TRGJ1	11	-1	-1	20
13	1.7412035734854878E-4	TGTGCTGCGTGGGCTCCTTATTATAAGAAACTCTTT	CAAWAPYYKKLF	TRGV10	.	TRGJ1	12	-1	-1	17
13	1.7412035734854878E-4	TGTGCTGCGTGGGCCGATTATTATAAGAAACTCTTT	CAAWADYYKKLF	TRGV10	.	TRGJ1	12	-1	-1	16
13	1.7412035734854878E-4	TGTGCCACCTCAAGGGGAAACGATAAGAAACTCTTT	CATSRGNDKKLF	TRGV4	.	TRGJ1	9	-1	-1	22
13	1.7412035734854878E-4	TGTGCCACCTGGGATGGGCTGTGCAAGAAACTCTTT	CATWDGLCKKLF	TRGV4	.	TRGJ1	18	-1	-1	24
13	1.7412035734854878E-4	TGTGCCACCTGGGATGGGACCCGTAAGAAACTCTTT	CATWDGTRKKLF	TRGV4	.	TRGJ1	21	-1	-1	23
13	1.7412035734854878E-4	TGTGCCACCTGGGATGACCATAATAAGAAACTCTTT	CATWDDHNKKLF	TRGV4	.	TRGJ1	15	-1	-1	19
13	1.7412035734854878E-4	TGTGCCACCTGGGATGAGTGGGGTAAGAAACTCTTT	CATWDEWGKKLF	TRGV4	.	TRGJ1	15	-1	-1	23
13	1.7412035734854878E-4	TGTGCCACCTGGGATAGCTATTATAAGAAACTCTTT	CATWDSYYKKLF	TRGV8	.	TRGJ1	16	-1	-1	18
13	1.7412035734854878E-4	TGTGCCACCTGGGATAGGCGGTGGAAGAAACTCTTT	CATWDRRWKKLF	TRGV8	.	TRGJ1	18	-1	-1	24
13	1.7412035734854878E-4	TGTGCCACCTGGGACTCGGGTTTTAAGAAACTCTTT	CATWDSGFKKLF	TRGV2	.	TRGJ1	14	-1	-1	20
13	1.7412035734854878E-4	TGTGCCACCTGGGACGGGCCCGAGGGGTGTCTCTTT	CATWDGPEGCLF	TRGV2	.	TRGJ1	21	-1	-1	30
13	1.7412035734854878E-4	TGTGCCACCTGGGACGGGCGTTATAAGAAACTCTTT	CATWDGRYKKLF	TRGV2	.	TRGJ1	18	-1	-1	20
13	1.7412035734854878E-4	TGTGCCACCTGGGACGGGCGGGGAAGGAAACTCTTT	CATWDGRGRKLF	TRGV2	.	TRGJ2	18	-1	-1	26
13	1.7412035734854878E-4	TGTGCCACCTGGGAGGGGGGTTGGAAGAAACTCTTT	CATWEGGWKKLF	TRGV4	.	TRGJ1	17	-1	-1	24
13	1.7412035734854878E-4	TGTGCCACCTGGGAAAGGGGTTATAAGAAACTCTTT	CATWERGYKKLF	TRGV7	.	TRGJ1	17	-1	-1	20
13	1.7412035734854878E-4	TGTGCCACCTGGGAAAATTATTATAAGAAACTCTTT	CATWENYYKKLF	TRGV4	.	TRGJ1	13	-1	-1	15
13	1.7412035734854878E-4	TGTGCCACCCCCGGCGCCTATTATAAGAAACTCTTT	CATPGAYYKKLF	TRGV4	.	TRGJ1	8	-1	-1	18
13	1.7412035734854878E-4	TGTGCCACCCCGAGTAGTGATTGGATCAAGACGTTT	CATPSSDWIKTF	TRGV4	.	TRGJP2	8	-1	-1	12
13	1.7412035734854878E-4	CGAAAACATTGCAGTAGTGATTGGATCAAGACGTTT	RKHCSSDWIKTF	TRGV10	.	TRGJP2	-1	-1	-1	12
13	1.7412035734854878E-4	TGTGCCACCTGGGATGGGAACAAGAAACTCTTT	CATWDGNKKLF	TRGV7	.	TRGJ1	13	-1	-1	21
13	1.7412035734854878E-4	TGTGCCACCTGGGACTTTTATAAGAAACTCTTT	CATWDFYKKLF	TRGV8	.	TRGJ1	13	-1	-1	17
13	1.7412035734854878E-4	TGTGCCACCTGGGACTATTATAAGAAACTCTTT	CATWDYYKKLF	TRGV4	.	TRGJ1	13	-1	-1	15
13	1.7412035734854878E-4	TGTGCCACCTGGGACCGCTTTGGGAAACTCTTT	CATWDRFGKLF	TRGV4	.	TRGJ1	13	-1	-1	23
13	1.7412035734854878E-4	TGTGCCACCTGGGACGGTTATAAGAAACTCTTT	CATWDGYKKLF	TRGV2	.	TRGJ1	16	-1	-1	17
13	1.7412035734854878E-4	TGTGCCACCTGGGACGAGGCGGTCAAGACGTTT	CATWDEAVKTF	TRGV2	.	TRGJP2	19	-1	-1	22
13	1.7412035734854878E-4	TGTGCCACCTGGGAATATTATAAGAAACTCTTT	CATWEYYKKLF	TRGV4	.	TRGJ1	13	-1	-1	12
13	1.7412035734854878E-4	TGTGCCACCTGGGAAAGGGGTAAGAAACTCTTT	CATWERGKKLF	TRGV4	.	TRGJ1	13	-1	-1	20
13	1.7412035734854878E-4	TGTGCCACCCGGGGTCTATATAAGAAACTCTTT	CATRGLYKKLF	TRGV5	.	TRGJ1	12	-1	-1	18
13	1.7412035734854878E-4	TGTGCCTCCCGTTATTATAAGAAACTCTTT	CASRYYKKLF	TRGV8	.	TRGJ1	8	-1	-1	11
13	1.7412035734854878E-4	TGTGCCACTACTTATTATAAGAAACTCTTT	CATTYYKKLF	TRGV2	.	TRGJ1	7	-1	-1	11
13	1.7412035734854878E-4	TGTGCCACCTCACGACCGAAGAAACTCTTT	CATSRPKKLF	TRGV3	.	TRGJ1	9	-1	-1	18
13	1.7412035734854878E-4	TGTGCCACCTGTGTTGATAAGAAACTCTTT	CATCVDKKLF	TRGV5	.	TRGJ1	10	-1	-1	16
13	1.7412035734854878E-4	TGTGCCACCTGGGATCAGGAGAAACTCTTT	CATWDQEKLF	TRGV8	.	TRGJ1	18	-1	-1	19
13	1.7412035734854878E-4	TGTGCCACCTGGGATCAGAAGAAACTCTTT	CATWDQKKLF	TRGV8	.	TRGJ1	14	-1	-1	18
13	1.7412035734854878E-4	TGTGCCACCTGGGATCAAAGGAAACTCTTT	CATWDQRKLF	TRGV4	.	TRGJ1	14	-1	-1	20
13	1.7412035734854878E-4	TGTGCCACCTGGGATGGCGGGAAACTCTTT	CATWDGGKLF	TRGV4	.	TRGJ1	16	-1	-1	20
13	1.7412035734854878E-4	TGTGCCACCTGGGACAGGAAGAAACTCTTT	CATWDRKKLF	TRGV7	.	TRGJ1	17	-1	-1	18
13	1.7412035734854878E-4	CGTGACCCGAATTATTATAAGAAACTCTTT	RDPNYYKKLF	TRGV10	.	TRGJ1	3	-1	-1	7
13	1.7412035734854878E-4	TGTGCCACCTGTTATAAGAAACTCTTT	CATCYKKLF	TRGV4	.	TRGJ1	10	-1	-1	11
13	1.7412035734854878E-4	TGTGCCACCTGTAGCCTCTTT	CATCSLF	TRGV5	.	TRGJ1	10	-1	-1	15
13	1.7412035734854878E-4	TGTGCGAAGAAACTCTTT	CAKKLF	TRGV4	.	TRGJ1	4	-1	-1	6
13	1.7412035734854878E-4	GGGGGGAAACTCTTT	GGKLF	TRGV2	.	TRGJ1	-1	-1	-1	5
12	1.607264837063527E-4	TGTGCCACCTGGGATGGGCCCTGTCTTTCGGTTCGTGATTGGATCAAGACGTTT	CATWDGPCLSVRDWIKTF	TRGV4	.	TRGJP2	20	-1	-1	34
12	1.607264837063527E-4	TGTGCCACCTGGGATGGGCGGGGAGAGTTGGGCAAAAAAATCAAGGTATTT	CATWDGRGELGKKIKVF	TRGV4	.	TRGJP	18	-1	-1	23
12	1.607264837063527E-4	TGTGCCACCTGGGACGGCCCAATCTATAGTAGTGATTGGATCAAGACGTTT	CATWDGPIYSSDWIKTF	TRGV7	.	TRGJP2	18	-1	-1	24
12	1.607264837063527E-4	TGTGCCACCTGGGACGGGCTATTCGGTGATCTCAGTTGGTTCAAGATATTT	CATWDGLFGDLSWFKIF	TRGV2	.	TRGJP1	18	-1	-1	34
12	1.607264837063527E-4	TGTGCCACCTGGGACAGTAAAGGGATTTCGAATTATTATAAGAAACTCTTT	CATWDSKGISNYYKKLF	TRGV3	.	TRGJ1	16	-1	-1	26
12	1.607264837063527E-4	TGTGCCACCTGGGATGGCAGAGGACTTAGTGATTGGATCAAGACGTTT	CATWDGRGLSDWIKTF	TRGV4	.	TRGJP2	16	-1	-1	26
12	1.607264837063527E-4	TGTGCCACCTGGGACTTTCTCCGACTGGATTATTATAAGAAACTCTTT	CATWDFLRLDYYKKLF	TRGV2	.	TRGJ1	14	-1	-1	28
12	1.607264837063527E-4	TGTGCCACCTGGGACGGGCTGACAAGTAGTGATTGGATCAAGACGTTT	CATWDGLTSSDWIKTF	TRGV2	.	TRGJP2	18	-1	-1	24
12	1.607264837063527E-4	TGTGCCACCTGGGACGGGCCCGGACAGGATTATTATAAGAAACTCTTT	CATWDGPGQDYYKKLF	TRGV2	.	TRGJ1	21	-1	-1	28
12	1.607264837063527E-4	TGTGCCACCTGGGACGGGCAATGGTGGATTTATTATAAGAAACTCTTT	CATWDGQWWIYYKKLF	TRGV2	.	TRGJ1	18	-1	-1	26
12	1.607264837063527E-4	TGTGCTGCGTGGGATTCTCCCCTCACTGGTTGGTTCAAGATATTT	CAAWDSPLTGWFKIF	TRGV10	.	TRGJP1	15	-1	-1	23
12	1.607264837063527E-4	TGTGCTGCGTGGGATTCCCGAAGGGGGTATTATAAGAAACTCTTT	CAAWDSRRGYYKKLF	TRGV10	.	TRGJ1	15	-1	-1	27
12	1.607264837063527E-4	TGTGCTGCGTGGGATTCAGGGAAAAATTATTATAAGAAACTCTTT	CAAWDSGKNYYKKLF	TRGV10	.	TRGJ1	15	-1	-1	24
12	1.607264837063527E-4	TGTGCTGCGTGGGACGCAAGGGGGGATTATTATAAGAAACTCTTT	CAAWDARGDYYKKLF	TRGV10	.	TRGJ1	13	-1	-1	25
12	1.607264837063527E-4	TGTGCCACCTGGTTGCGGGGCCGCATGGATTATAAGAAACTCTTT	CATWLRGRMDYKKLF	TRGV2	.	TRGJ1	11	-1	-1	28
12	1.607264837063527E-4	TGTGCCACCTGGGACCGACACCTGAGTGATTGGATCAAGACGTTT	CATWDRHLSDWIKTF	TRGV2	.	TRGJP2	14	-1	-1	24
12	1.607264837063527E-4	TGTGCCACCTGGGACAGGCCCGGGAATTATTATAAGAAACTCTTT	CATWDRPGNYYKKLF	TRGV7	.	TRGJ1	19	-1	-1	23
12	1.607264837063527E-4	TGTGCCACCTGGGAGAGTTCTTCGAATTATTATAAGAAACTCTTT	CATWESSSNYYKKLF	TRGV4	.	TRGJ1	13	-1	-1	20
12	1.607264837063527E-4	TATGCCTTGTGGGAGGGCGATTCGAATTATTATAAGAAACTCTTT	YALWEGDSNYYKKLF	TRGV9	.	TRGJ1	15	-1	-1	19
12	1.607264837063527E-4	TGTGCTGCGTGGGATTATACCCTTAATTATAAGAAACTCTTT	CAAWDYTLNYKKLF	TRGV10	.	TRGJ1	16	-1	-1	25
12	1.607264837063527E-4	TGTGCTGCGCTATTGTACGGACCTTATTATAAGAAACTCTTT	CAALLYGPYYKKLF	TRGV10	.	TRGJ1	8	-1	-1	23
12	1.607264837063527E-4	TGTGCCACCTGGGTCCGGGGGGGCCATTATAAGAAACTCTTT	CATWVRGGHYKKLF	TRGV2	.	TRGJ1	12	-1	-1	25
12	1.607264837063527E-4	TGTGCCACCTGGGCCGCTAGATTATTTTATAAGAAACTCTTT	CATWAARLFYKKLF	TRGV4	.	TRGJ1	12	-1	-1	23
12	1.607264837063527E-4	TGTGCCACCTGGGGCCCGTCCATTTATTATAAGAAACTCTTT	CATWGPSIYYKKLF	TRGV8	.	TRGJ2	12	-1	-1	23
12	1.607264837063527E-4	TGTGCCACCTGGGATGGGCAAAATTATTATAAGAAACTCTTT	CATWDGQNYYKKLF	TRGV4	.	TRGJ1	18	-1	-1	21
12	1.607264837063527E-4	TGTGCCACCTGGGATGAGGGGAGTGATTGGATCAAGACGTTT	CATWDEGSDWIKTF	TRGV4	.	TRGJP2	15	-1	-1	21
12	1.607264837063527E-4	TGTGCCACCTGGGATGAAAACCCGTATTATAAGAAACTCTTT	CATWDENPYYKKLF	TRGV4	.	TRGJ1	15	-1	-1	24
12	1.607264837063527E-4	TGTGCCACCTGGGACGTGGATAGTGATTGGATCAAGACGTTT	CATWDVDSDWIKTF	TRGV2	.	TRGJP2	15	-1	-1	20
12	1.607264837063527E-4	TGTGCCACCTGGGACGGGTCAAATTATTATAAGAAACTCTTT	CATWDGSNYYKKLF	TRGV7	.	TRGJ1	17	-1	-1	18
12	1.607264837063527E-4	TGTGCCACCTGGGACGGGCCCGAGAGAGGTAAGAAACTCTTT	CATWDGPERGKKLF	TRGV2	.	TRGJ1	21	-1	-1	29
12	1.607264837063527E-4	TGTGCCACCTGGGACGGGGGGAATTATTATAAGAAACTCTTT	CATWDGGNYYKKLF	TRGV2	.	TRGJ1	17	-1	-1	20
12	1.607264837063527E-4	TGTGCCACCTGGGACAGGCCCACCGCCTATAAGAAACTCTTT	CATWDRPTAYKKLF	TRGV5	.	TRGJ1	19	-1	-1	27
12	1.607264837063527E-4	TGTGCCACCTGGGACAGGCCCAATTATTATAAGAAACTCTTT	CATWDRPNYYKKLF	TRGV7	.	TRGJ1	19	-1	-1	21
12	1.607264837063527E-4	TGTGCCACCTGGGACAGGCGGGGTTATTATAAGAAACTCTTT	CATWDRRGYYKKLF	TRGV3	.	TRGJ1	18	-1	-1	23
12	1.607264837063527E-4	TGTGCCACCTGGGACAGACGACATTATTATAAGAAACTCTTT	CATWDRRHYYKKLF	TRGV3	.	TRGJ1	16	-1	-1	18
12	1.607264837063527E-4	TGTGCCACCTGGGAGAGGGGGGTTTATTATAAGAAACTCTTT	CATWERGVYYKKLF	TRGV4	.	TRGJ1	13	-1	-1	23
12	1.607264837063527E-4	TGTGCTGCGTGGGATCCCAGGGGTTGGTTCAAGATATTT	CAAWDPRGWFKIF	TRGV10	.	TRGJP1	14	-1	-1	21
12	1.607264837063527E-4	TGTGCTGCGTGGGATAGGGAATATTATAAGAAACTCTTT	CAAWDREYYKKLF	TRGV10	.	TRGJ1	14	-1	-1	18
12	1.607264837063527E-4	TGTGCTGCGTGGGATAGATATTATTATAAGAAACTCTTT	CAAWDRYYYKKLF	TRGV10	.	TRGJ1	14	-1	-1	19
12	1.607264837063527E-4	TGTGCCACCTGGGTAGAGAATTATTATAAGAAACTCTTT	CATWVENYYKKLF	TRGV5	.	TRGJ1	12	-1	-1	17
12	1.607264837063527E-4	TGTGCCACCTGGGCTTCGTATTATTATAAGAAACTCTTT	CATWASYYYKKLF	TRGV3	.	TRGJ1	12	-1	-1	14
12	1.607264837063527E-4	TGTGCCACCTGGGATCTCCGGGATTATAAGAAACTCTTT	CATWDLRDYKKLF	TRGV8	.	TRGJ1	14	-1	-1	22
12	1.607264837063527E-4	TGTGCCACCTGGGATGGGATCTATTATAAGAAACTCTTT	CATWDGIYYKKLF	TRGV4	.	TRGJ1	17	-1	-1	21
12	1.607264837063527E-4	TGTGCCACCTGGGATAAAAATTATTATAAGAAACTCTTT	CATWDKNYYKKLF	TRGV8	.	TRGJ1	15	-1	-1	18
12	1.607264837063527E-4	TGTGCCACCTGGGACCCGAATTATTATAAGAAACTCTTT	CATWDPNYYKKLF	TRGV7	.	TRGJ1	14	-1	-1	16
12	1.607264837063527E-4	TGTGCCACCTGGGACGGGCCCTGGTATAAGAAACTCTTT	CATWDGPWYKKLF	TRGV2	.	TRGJ1	20	-1	-1	24
12	1.607264837063527E-4	TGTGCCACCTGGGACGGGCGCTCTTATAAGAAACTCTTT	CATWDGRSYKKLF	TRGV2	.	TRGJ1	18	-1	-1	23
12	1.607264837063527E-4	TGTGCCACCTGGGACGAACTTTATTATAAGAAACTCTTT	CATWDELYYKKLF	TRGV3	.	TRGJ1	14	-1	-1	20
12	1.607264837063527E-4	TGTGCCACCTGGGACACGAATTATTATAAGAAACTCTTT	CATWDTNYYKKLF	TRGV2	.	TRGJ1	14	-1	-1	16
12	1.607264837063527E-4	TGTGCCACCTGGGACAGGCGGAGTTATAAGAAACTCTTT	CATWDRRSYKKLF	TRGV5	.	TRGJ1	18	-1	-1	23
12	1.607264837063527E-4	TGTGCCACCGCATGCTCCCCTGGTTGGTTCAAGATATTT	CATACSPGWFKIF	TRGV7	.	TRGJP1	8	-1	-1	16
12	1.607264837063527E-4	TGTGCTGCGTGGGCGGGGCGTTGGTTCAAGATATTT	CAAWAGRWFKIF	TRGV10	.	TRGJP1	12	-1	-1	19
12	1.607264837063527E-4	TGTGCTGCGTGGGATTATATTGGAAAGAAACTCTTT	CAAWDYIGKKLF	TRGV10	.	TRGJ1	16	-1	-1	24
12	1.607264837063527E-4	TGTGCTGCGTGGGAGATTTATTATAAGAAACTCTTT	CAAWEIYYKKLF	TRGV10	.	TRGJ1	13	-1	-1	14
12	1.607264837063527E-4	TGTGCTGCGTGGATTGGGGGGTATAAGAAACTCTTT	CAAWIGGYKKLF	TRGV10	.	TRGJ1	14	-1	-1	21
12	1.607264837063527E-4	TGTGCTGCGGGTGCCTATTATTATAAGAAACTCTTT	CAAGAYYYKKLF	TRGV10	.	TRGJ1	8	-1	-1	16
12	1.607264837063527E-4	TGTGCCATCCTCGACACTGGTTGGTTCAAGATATTT	CAILDTGWFKIF	TRGV10	.	TRGJP1	4	-1	-1	14
12	1.607264837063527E-4	TGTGCCACCTGGGGTGCGTATTATAAGAAACTCTTT	CATWGAYYKKLF	TRGV5P	.	TRGJ1	13	-1	-1	18
12	1.607264837063527E-4	TGTGCCACCTGGGGCAAATATTATAAGAAACTCTTT	CATWGKYYKKLF	TRGV4	.	TRGJ1	12	-1	-1	15
12	1.607264837063527E-4	TGTGCCACCTGGGGGCTCCCCTATAAGAAACTCTTT	CATWGLPYKKLF	TRGV8	.	TRGJ1	12	-1	-1	21
12	1.607264837063527E-4	TGTGCCACCTGGGGACCTGAGGCGAAGAAACTCTTT	CATWGPEAKKLF	TRGV7	.	TRGJ1	12	-1	-1	24
12	1.607264837063527E-4	TGTGCCACCTGGGATGGTTATTATAAGAAACTCTTT	CATWDGYYKKLF	TRGV4	.	TRGJ1	16	-1	-1	17
12	1.607264837063527E-4	TGTGCCACCTGGGATGGGCCGTCGCAGAAACTCTTT	CATWDGPSQKLF	TRGV4	.	TRGJ1	19	-1	-1	25
12	1.607264837063527E-4	TGTGCCACCTGGGATGGGACTTATAAGAAACTCTTT	CATWDGTYKKLF	TRGV4	.	TRGJ1	17	-1	-1	20
12	1.607264837063527E-4	TGTGCCACCTGGGATACTGTCGGGAAGAAACTCTTT	CATWDTVGKKLF	TRGV8	.	TRGJ1	15	-1	-1	24
12	1.607264837063527E-4	TGTGCCACCTGGGACGGGGATTATAAGAAACTCTTT	CATWDGDYKKLF	TRGV2	.	TRGJ1	17	-1	-1	19
12	1.607264837063527E-4	TGTGCCACCTGGGACAGGCGTTATAAGAAACTCTTT	CATWDRRYKKLF	TRGV7	.	TRGJ1	18	-1	-1	20
12	1.607264837063527E-4	TGTGCCACCGATGGGAAATATTATAAGAAACTCTTT	CATDGKYYKKLF	TRGV4	.	TRGJ1	15	-1	-1	14
12	1.607264837063527E-4	TGTGCCACCTTCCTCATCTATAAGAAACTCTTT	CATFLIYKKLF	TRGV3	.	TRGJ1	9	-1	-1	18
12	1.607264837063527E-4	TGTGCCACCTGCCCCTATTATAAGAAACTCTTT	CATCPYYKKLF	TRGV2	.	TRGJ1	10	-1	-1	15
12	1.607264837063527E-4	TGTGCCACCTGGCCTTATTATAAGAAACTCTTT	CATWPYYKKLF	TRGV8	.	TRGJ1	11	-1	-1	14
12	1.607264837063527E-4	TGTGCCACCTGGGATCGCCGTAAGAAACTCTTT	CATWDRRKKLF	TRGV8	.	TRGJ1	14	-1	-1	20
12	1.607264837063527E-4	TGTGCCACCTGGGATGGTACACTTAAACTCTTT	CATWDGTLKLF	TRGV4	.	TRGJ1	16	-1	-1	24
12	1.607264837063527E-4	TGTGCCACCTGGGATGGGCAAGGGAAACTCTTT	CATWDGQGKLF	TRGV4	.	TRGJ1	18	-1	-1	23
12	1.607264837063527E-4	TGTGCCACCTGGGATGAAATTAAGAAACTCTTT	CATWDEIKKLF	TRGV8	.	TRGJ1	14	-1	-1	20
12	1.607264837063527E-4	TGTGCCACCTGGGATAGGCTAAGGAAACTCTTT	CATWDRLRKLF	TRGV8	.	TRGJ1	18	-1	-1	19
12	1.607264837063527E-4	TGTGCCACCTGGGATAGAACCGGGAAACTCTTT	CATWDRTGKLF	TRGV8	.	TRGJ1	16	-1	-1	23
12	1.607264837063527E-4	TGTGCCACCTGGGACTCTTATAAGAAACTCTTT	CATWDSYKKLF	TRGV2	.	TRGJ1	14	-1	-1	17
12	1.607264837063527E-4	TGTGCCACCTGGGACGGGCCCGGGAAACTCTTT	CATWDGPGKLF	TRGV2	.	TRGJ1	21	-1	-1	23
12	1.607264837063527E-4	TGTGCCACCTGGGACAGTGGTAAGAAACTCTTT	CATWDSGKKLF	TRGV3	.	TRGJ1	16	-1	-1	20
12	1.607264837063527E-4	TGTGCCACCTGGGACAGGCCGGAGAAACTCTTT	CATWDRPEKLF	TRGV3	.	TRGJ1	19	-1	-1	22
12	1.607264837063527E-4	TGTGCCACCTGGGACAGGCCGAGGAAACTCTTT	CATWDRPRKLF	TRGV7	.	TRGJ1	19	-1	-1	23
12	1.607264837063527E-4	TGTGCCACCTGGGACAGGAATAAGAAACTCTTT	CATWDRNKKLF	TRGV5	.	TRGJ1	17	-1	-1	19
12	1.607264837063527E-4	TGTGCCACCTGGACTCATTATAAGAAACTCTTT	CATWTHYKKLF	TRGV5	.	TRGJ1	11	-1	-1	16
12	1.607264837063527E-4	TGTGCCACCCGGGGAGGTTGGTTCAAGATATTT	CATRGGWFKIF	TRGV4	.	TRGJP1	12	-1	-1	15
12	1.607264837063527E-4	TGTGCCACGGGCCGGGGTTATAAGAAACTCTTT	CATGRGYKKLF	TRGV8	.	TRGJ1	7	-1	-1	17
12	1.607264837063527E-4	TGTGCCACCTCCGAGCATAAGAAACTCTTT	CATSEHKKLF	TRGV4	.	TRGJ1	9	-1	-1	16
12	1.607264837063527E-4	TGTGCCACCTGGGCCTTAAAGAAACTCTTT	CATWALKKLF	TRGV4	.	TRGJ1	12	-1	-1	15
12	1.607264837063527E-4	TGTGCCACCTGGGATGGGCTTAAACTCTTT	CATWDGLKLF	TRGV4	.	TRGJ1	18	-1	-1	21
12	1.607264837063527E-4	TGTGCCACCTGGGATAGTAAGAAACTCTTT	CATWDSKKLF	TRGV4	.	TRGJ1	14	-1	-1	17
12	1.607264837063527E-4	TGTGCCACCTGGATTGGGAAGAAACTCTTT	CATWIGKKLF	TRGV8	.	TRGJ1	11	-1	-1	18
12	1.607264837063527E-4	TGTGCCACCCAAGATTATAAGAAACTCTTT	CATQDYKKLF	TRGV3	.	TRGJ1	8	-1	-1	13
12	1.607264837063527E-4	TGTGCGGGTAGTGATTGGATCAAGACGTTT	CAGSDWIKTF	TRGV2	.	TRGJP2	4	-1	-1	7
12	1.607264837063527E-4	TGTGCCACCTGGGTAGAGAAACTCTTT	CATWVEKLF	TRGV8	.	TRGJ1	15	-1	-1	16
12	1.607264837063527E-4	TGTGCCACCTGGGGGTATAAACTCTTT	CATWGYKLF	TRGV3	.	TRGJ1	12	-1	-1	18
12	1.607264837063527E-4	TGTGCCACCTGGGGGAAGAAACTCTTT	CATWGKKLF	TRGV4	.	TRGJ1	12	-1	-1	15
12	1.607264837063527E-4	TGTGCCACCTGGGACAGTCGCCTCTTT	CATWDSRLF	TRGV4	.	TRGJ1	13	-1	-1	21
12	1.607264837063527E-4	TGTGCCACCGGTGCTGGGAAACTCTTT	CATGAGKLF	TRGV5	.	TRGJ1	8	-1	-1	17
12	1.607264837063527E-4	TGTGCCACTCCAGTCGGACTCTTT	CATPVGLF	TRGV8	.	TRGJ1	7	-1	-1	17
12	1.607264837063527E-4	TGTGCCACCGCACCGAAACTCTTT	CATAPKLF	TRGV4	.	TRGJ1	8	-1	-1	14
12	1.607264837063527E-4	TGCTTCAAAAAATTTAAACTCTTT	CFKKFKLF	TRGV4	.	TRGJ1	1	-1	-1	15
11	1.4733261006415665E-4	TGTGCCACCTGGGACGGGCCGGGGTGGGTTCATAGTAGTGATTGGATCAAGACGTTT	CATWDGPGWVHSSDWIKTF	TRGV2	.	TRGJP2	19	-1	-1	31
11	1.4733261006415665E-4	TGTGCTGCGTGGGATTATAGAGGTGGTATACCGTGGTCTGAGGGAAAACTCTTT	CAAWDYRGGIPWSEGKLF	TRGV10	.	TRGJ1	16	-1	-1	45
11	1.4733261006415665E-4	TGTGCTGCGTGGGATTATAACCCCCCAGAGGGCACTGGTTGGTTCAAGATATTT	CAAWDYNPPEGTGWFKIF	TRGV10	.	TRGJP1	16	-1	-1	32
11	1.4733261006415665E-4	TGTGCCTTGTGGGAGGGTCCTAGAAATGTCCTTTATTATAAGAAACTCTTT	CALWEGPRNVLYYKKLF	TRGV9	.	TRGJ1	15	-1	-1	32
11	1.4733261006415665E-4	TGTGCCACCTGGGATGACCACGACGGCTCTTATTGTTATAAGAAACTCTTT	CATWDDHDGSYCYKKLF	TRGV4	.	TRGJ1	15	-1	-1	31
11	1.4733261006415665E-4	TGTGCCACCTGGGACAGGCCGCAGATCTCGAATTATTATAAGAAACTCTTT	CATWDRPQISNYYKKLF	TRGV3	.	TRGJ1	19	-1	-1	27
11	1.4733261006415665E-4	TGTGCCACCTGGGATGGGTGGACCGTAGGATTCTATAAGAAACTCTTT	CATWDGWTVGFYKKLF	TRGV4	.	TRGJ1	17	-1	-1	33
11	1.4733261006415665E-4	TGTGCCACCTGGGACGGGCTCTACCACCGTTATTATAAGAAACTCTTT	CATWDGLYHRYYKKLF	TRGV2	.	TRGJ1	18	-1	-1	29
11	1.4733261006415665E-4	TGTGCCACCTGGGACGGGCGTCGGAGTAGTGATTGGATCAAGACGTTT	CATWDGRRSSDWIKTF	TRGV2	.	TRGJP2	18	-1	-1	24
11	1.4733261006415665E-4	TGTGCCACCTGGGACGGAGAGGAGTTGGGCAAAAAAATCAAGGTATTT	CATWDGEELGKKIKVF	TRGV2	.	TRGJP	16	-1	-1	21
11	1.4733261006415665E-4	TGTGCCACCTGGGACAGGCCTATAAACCTTTTAGAGAAGAAACTCTTT	CATWDRPINLLEKKLF	TRGV7	.	TRGJ1	20	-1	-1	36
11	1.4733261006415665E-4	TGTGCCACCTGGACGGAATCAAAGGAGAATTATTATAAGAAACTCTTT	CATWTESKENYYKKLF	TRGV8	.	TRGJ1	11	-1	-1	26
11	1.4733261006415665E-4	TGTGCTGCGTGGCCCCAAATCTCTAATTATTATAAGAAACTCTTT	CAAWPQISNYYKKLF	TRGV10	.	TRGJ1	11	-1	-1	17
11	1.4733261006415665E-4	TGTGCTGCGTGGGATTCACCATCCGAGTTTTATAAGAAACTCTTT	CAAWDSPSEFYKKLF	TRGV10	.	TRGJ2	15	-1	-1	20
11	1.4733261006415665E-4	TGTGCTGCGTGGGATCTCCGACCGAATTATTATAAGAAACTCTTT	CAAWDLRPNYYKKLF	TRGV10	.	TRGJ1	14	-1	-1	22
11	1.4733261006415665E-4	TGTGCCACCTGGGATCCCGAGCTCAGTTATTATAAGAAACTCTTT	CATWDPELSYYKKLF	TRGV4	.	TRGJ1	14	-1	-1	26
11	1.4733261006415665E-4	TGTGCCACCTGGGATGGGCTTGGGGTTTATTATAAGAAACTCTTT	CATWDGLGVYYKKLF	TRGV4	.	TRGJ1	18	-1	-1	26
11	1.4733261006415665E-4	TGTGCCACCTGGGATGGGCCGGAGGGGGATTGGATCAAGACGTTT	CATWDGPEGDWIKTF	TRGV4	.	TRGJP2	19	-1	-1	27
11	1.4733261006415665E-4	TGTGCCACCTGGGACCTCCAATTTCTGCATTATAAGAAACTCTTT	CATWDLQFLHYKKLF	TRGV2	.	TRGJ1	14	-1	-1	28
11	1.4733261006415665E-4	TGTGCCACCTGGGACAGGGTCGGTTATTATTATAAGAAACTCTTT	CATWDRVGYYYKKLF	TRGV5	.	TRGJ1	17	-1	-1	25
11	1.4733261006415665E-4	TGTGCTGCGTGGGTCCGTACCACTGGTTGGTTCAAGATATTT	CAAWVRTTGWFKIF	TRGV10	.	TRGJP1	12	-1	-1	17
11	1.4733261006415665E-4	TGTGCTGCGTGGGATTGCCCCACTGGTTGGTTCAAGATATTT	CAAWDCPTGWFKIF	TRGV10	.	TRGJP1	15	-1	-1	19
11	1.4733261006415665E-4	TGTGCTGCGTGGGATAAGTATGATTATTATAAGAAACTCTTT	CAAWDKYDYYKKLF	TRGV10	.	TRGJ1	14	-1	-1	22
11	1.4733261006415665E-4	TGTGCCACCTGGCGAAGCCACCTTTATTATAAGAAACTCTTT	CATWRSHLYYKKLF	TRGV2	.	TRGJ1	11	-1	-1	23
11	1.4733261006415665E-4	TGTGCCACCTGGGGGGAGGAGGATTATTATAAGAAACTCTTT	CATWGEEDYYKKLF	TRGV4	.	TRGJ1	12	-1	-1	22
11	1.4733261006415665E-4	TGTGCCACCTGGGATGCGAATAGTGATTGGATCAAGACGTTT	CATWDANSDWIKTF	TRGV4	.	TRGJP2	15	-1	-1	20
11	1.4733261006415665E-4	TGTGCCACCTGGGATGGGCCGAGTTATTATAAGAAACTCTTT	CATWDGPSYYKKLF	TRGV4	.	TRGJ1	19	-1	-1	19
11	1.4733261006415665E-4	TGTGCCACCTGGGATGGGGGGTCTTATTATAAGAAACTCTTT	CATWDGGSYYKKLF	TRGV4	.	TRGJ1	17	-1	-1	23
11	1.4733261006415665E-4	TGTGCCACCTGGGATAGGCTTCATTATTATAAGAAACTCTTT	CATWDRLHYYKKLF	TRGV8	.	TRGJ1	18	-1	-1	22
11	1.4733261006415665E-4	TGTGCCACCTGGGATAGGGGGAATTATTATAAGAAACTCTTT	CATWDRGNYYKKLF	TRGV8	.	TRGJ1	17	-1	-1	20
11	1.4733261006415665E-4	TGTGCCACCTGGGACTGTACGACTTATTATAAGAAACTCTTT	CATWDCTTYYKKLF	TRGV2	.	TRGJ1	14	-1	-1	19
11	1.4733261006415665E-4	TGTGCCACCTGGGACGGGCTGGAGAATTATAAGAAACTCTTT	CATWDGLENYKKLF	TRGV2	.	TRGJ1	18	-1	-1	25
11	1.4733261006415665E-4	TGTGCCACCTGGGACGGGCCGGGTTGGTGGATCAAGACGTTT	CATWDGPGWWIKTF	TRGV2	.	TRGJP2	19	-1	-1	27
11	1.4733261006415665E-4	TGTGCCACCTGGGACGGACTTAGTGATTGGATCAAGACGTTT	CATWDGLSDWIKTF	TRGV2	.	TRGJP2	16	-1	-1	20
11	1.4733261006415665E-4	TGTGCCACCTGGGACAGGCCAGACGGGTATAAGAAACTCTTT	CATWDRPDGYKKLF	TRGV3	.	TRGJ1	19	-1	-1	27
11	1.4733261006415665E-4	TGTGCCACCTGGGACAGGCGGATTGATTATAAGAAACTCTTT	CATWDRRIDYKKLF	TRGV7	.	TRGJ1	18	-1	-1	18
11	1.4733261006415665E-4	TGTGCCACCTGGGACAGGGTGAATTATTATAAGAAACTCTTT	CATWDRVNYYKKLF	TRGV3	.	TRGJ1	17	-1	-1	20
11	1.4733261006415665E-4	TGTGCTGCGTGGGGAGGGGACTATTATAAGAAACTCTTT	CAAWGGDYYKKLF	TRGV10	.	TRGJ1	12	-1	-1	21
11	1.4733261006415665E-4	TGTGCTGCGTGGGACGCGAATTATTATAAGAAACTCTTT	CAAWDANYYKKLF	TRGV10	.	TRGJ1	13	-1	-1	16
11	1.4733261006415665E-4	TGTGCCACCTGGGCAACCCAAGAGTATAAGAAACTCTTT	CATWATQEYKKLF	TRGV4	.	TRGJ1	12	-1	-1	24
11	1.4733261006415665E-4	TGTGCCACCTGGGATGCCGATGGTTATAAGAAACTCTTT	CATWDADGYKKLF	TRGV4	.	TRGJ2	15	-1	-1	23
11	1.4733261006415665E-4	TGTGCCACCTGGGATGGGCTTTGTTATAAGAAACTCTTT	CATWDGLCYKKLF	TRGV4	.	TRGJ1	18	-1	-1	20
11	1.4733261006415665E-4	TGTGCCACCTGGGATGGGCTTGGGTATAAGAAACTCTTT	CATWDGLGYKKLF	TRGV4	.	TRGJ1	18	-1	-1	24
11	1.4733261006415665E-4	TGTGCCACCTGGGATGGGCCGGGCTATAAGAAACTCTTT	CATWDGPGYKKLF	TRGV4	.	TRGJ1	19	-1	-1	24
11	1.4733261006415665E-4	TGTGCCACCTGGGATGGGCGGGGTTATAAGAAACTCTTT	CATWDGRGYKKLF	TRGV4	.	TRGJ1	18	-1	-1	23
11	1.4733261006415665E-4	TGTGCCACCTGGGATGGGGTCTGGTATAAGAAACTCTTT	CATWDGVWYKKLF	TRGV4	.	TRGJ1	17	-1	-1	24
11	1.4733261006415665E-4	TGTGCCACCTGGGACGGCCAAGGTTATAAGAAACTCTTT	CATWDGQGYKKLF	TRGV2	.	TRGJ1	16	-1	-1	23
11	1.4733261006415665E-4	TGTGCCACCTGGGACGGGGACGTTGAGGAGAAACTCTTT	CATWDGDVEEKLF	TRGV2	.	TRGJ1	17	-1	-1	28
11	1.4733261006415665E-4	TGTGCCACCTGGGACGGGACGGGTTATAAGAAACTCTTT	CATWDGTGYKKLF	TRGV2	.	TRGJ1	17	-1	-1	23
11	1.4733261006415665E-4	TGTGCCACCTGGGACACCACTTATTATAAGAAACTCTTT	CATWDTTYYKKLF	TRGV7	.	TRGJ1	15	-1	-1	20
11	1.4733261006415665E-4	TGTGCCACCTGGGACAGCCCTTATTATAAGAAACTCTTT	CATWDSPYYKKLF	TRGV5	.	TRGJ1	20	-1	-1	20
11	1.4733261006415665E-4	TGTGCCACCTGGGACAGGACCGTCAGTAAGAAACTCTTT	CATWDRTVSKKLF	TRGV7	.	TRGJ1	23	-1	-1	26
11	1.4733261006415665E-4	TGTGCTGCGTGGGATAAGGTGTGGTTCAAGATATTT	CAAWDKVWFKIF	TRGV10	.	TRGJP1	14	-1	-1	17
11	1.4733261006415665E-4	TGTGCCACCTGGTTCTTTTATTATAAGAAACTCTTT	CATWFFYYKKLF	TRGV2	.	TRGJ1	11	-1	-1	17
11	1.4733261006415665E-4	TGTGCCACCTGGGTTGACGATTATAAGAAACTCTTT	CATWVDDYKKLF	TRGV5	.	TRGJ1	12	-1	-1	19
11	1.4733261006415665E-4	TGTGCCACCTGGGCTGGTTATTATAAGAAACTCTTT	CATWAGYYKKLF	TRGV8	.	TRGJ2	12	-1	-1	17
11	1.4733261006415665E-4	TGTGCCACCTGGGGCTGTTATTATAAGAAACTCTTT	CATWGCYYKKLF	TRGV4	.	TRGJ1	12	-1	-1	17
11	1.4733261006415665E-4	TGTGCCACCTGGGATCAAGGTTATAAGAAACTCTTT	CATWDQGYKKLF	TRGV2	.	TRGJ1	13	-1	-1	20
11	1.4733261006415665E-4	TGTGCCACCTGGGATGGGCCTTATAAGAAACTCTTT	CATWDGPYKKLF	TRGV4	.	TRGJ1	19	-1	-1	20
11	1.4733261006415665E-4	TGTGCCACCTGGGATGGGCCATATAAGAAACTCTTT	CATWDGPYKKLF	TRGV4	.	TRGJ1	19	-1	-1	21
11	1.4733261006415665E-4	TGTGCCACCTGGGATGGGCGGGGTAAGAAACTCTTT	CATWDGRGKKLF	TRGV4	.	TRGJ1	18	-1	-1	23
11	1.4733261006415665E-4	TGTGCCACCTGGGACGCTTATTATAAGAAACTCTTT	CATWDAYYKKLF	TRGV4	.	TRGJ1	13	-1	-1	17
11	1.4733261006415665E-4	TGTGCCACCTGGGACGGGCTGAGAGGGAAACTCTTT	CATWDGLRGKLF	TRGV2	.	TRGJ1	18	-1	-1	26
11	1.4733261006415665E-4	TGTGCCACCTGGGACAGGCCGGGAAAGAAACTCTTT	CATWDRPGKKLF	TRGV5	.	TRGJ1	19	-1	-1	24
11	1.4733261006415665E-4	TGTGCCACCTGGGACAACTTTATGGTGGAACTCTTT	CATWDNFMVELF	TRGV5	.	TRGJ1	15	-1	-1	28
11	1.4733261006415665E-4	TGTGCCACCTGGGAAGGTTATTATAAGAAACTCTTT	CATWEGYYKKLF	TRGV4	.	TRGJ1	16	-1	-1	17
11	1.4733261006415665E-4	TGTGCTGCGTCCACTGGTTGGTTCAAGATATTT	CAASTGWFKIF	TRGV10	.	TRGJP1	9	-1	-1	10
11	1.4733261006415665E-4	TGTGCTGCGTGGGAAGATTATAAGAAACTCTTT	CAAWEDYKKLF	TRGV10	.	TRGJ1	13	-1	-1	16
11	1.4733261006415665E-4	TGTGCCACCTGGGATAGCTCCAAGAAACTCTTT	CATWDSSKKLF	TRGV8	.	TRGJ1	16	-1	-1	21
11	1.4733261006415665E-4	TGTGCCACCTGGGACAGAGATAAGAAACTCTTT	CATWDRDKKLF	TRGV7	.	TRGJ1	16	-1	-1	19
11	1.4733261006415665E-4	TGTGCCACCTGGGAAAGGAGTAAGAAACTCTTT	CATWERSKKLF	TRGV4	.	TRGJ1	13	-1	-1	20
11	1.4733261006415665E-4	TGTGCCCGGGCCCTTTATAAGAAACTCTTT	CARALYKKLF	TRGV4	.	TRGJ1	5	-1	-1	14
11	1.4733261006415665E-4	TGTGCCACCTGGGACAGGGTGCAACTCTTT	CATWDRVQLF	TRGV7	.	TRGJ1	17	-1	-1	22
11	1.4733261006415665E-4	TGTTCGAATTATTATAAGAAACTCTTT	CSNYYKKLF	TRGV10	.	TRGJ1	2	-1	-1	2
11	1.4733261006415665E-4	TGTGCCGCCCATTATAAGAAACTCTTT	CAAHYKKLF	TRGV4	.	TRGJ2	8	-1	-1	10
11	1.4733261006415665E-4	TGTGCCACCTGGTATAAGAAACTCTTT	CATWYKKLF	TRGV3	.	TRGJ1	11	-1	-1	12
11	1.4733261006415665E-4	TGTGCCACCCCCTTGGGGAAACTCTTT	CATPLGKLF	TRGV4	.	TRGJ1	8	-1	-1	17
11	1.4733261006415665E-4	TGTGCCACCCCCTATAAGAAACTCTTT	CATPYKKLF	TRGV4	.	TRGJ1	8	-1	-1	12
11	1.4733261006415665E-4	TGCGGTGCGCGTTATAAGAAACTCTTT	CGARYKKLF	TRGV4	.	TRGJ1	1	-1	-1	11
11	1.4733261006415665E-4	CCCCCCAAGAAACTCTTT	PPKKLF	TRGV4	.	TRGJ1	-1	-1	-1	6
10	1.339387364219606E-4	TGTGCCACCTGGGATAGTGTTAACCAGCCCCGAAGCATTATTCCCTACGAGTCGCGTTATTATAAGAAACTCTTT	CATWDSVNQPRSIIPYESRYYKKLF	TRGV8	.	TRGJ1	16	-1	-1	56
10	1.339387364219606E-4	TGTGCCACCTGGGACAGGTGTGTAAGGCGTGGGTGTGCCAGTCGAGATTATTATAAGAAACTCTTT	CATWDRCVRRGCASRDYYKKLF	TRGV5	.	TRGJ1	17	-1	-1	41
10	1.339387364219606E-4	TGTGCCACCTGGGACAGGCCCCTTACACGACATTATTTCGTCCATTATTATAAGAAACTCTTT	CATWDRPLTRHYFVHYYKKLF	TRGV7	.	TRGJ1	19	-1	-1	43
10	1.339387364219606E-4	TGTGCCACCTGGGATGGCAGGGCAGCGGGCGCGGCCAGGAATTATTATAAGAAACTCTTT	CATWDGRAAGAARNYYKKLF	TRGV4	.	TRGJ1	16	-1	-1	38
10	1.339387364219606E-4	TGTGCCACCTGGGACAGGCCCGTAATCCCACTAGGACCTTATTATAAGAAACTCTTT	CATWDRPVIPLGPYYKKLF	TRGV7	.	TRGJ1	22	-1	-1	38
10	1.339387364219606E-4	TGTGCCTTGTGGGAGGTGGTCCCCTCTTATACCACTGGTTGGTTCAAGATATTT	CALWEVVPSYTTGWFKIF	TRGV9	.	TRGJP1	17	-1	-1	27
10	1.339387364219606E-4	TGTGCTGCGTGGGCTTTCGACGGGTTTACCACTGGTTGGTTCAAGATATTT	CAAWAFDGFTTGWFKIF	TRGV10	.	TRGJP1	18	-1	-1	26
10	1.339387364219606E-4	TGTGCCACCTGGGATAGAGTTCCCTTAGTGGGGTATTATAAGAAACTCTTT	CATWDRVPLVGYYKKLF	TRGV8	.	TRGJ1	16	-1	-1	33
10	1.339387364219606E-4	TGTGCCACCTGGGACAGGCGGGGGGGTAGTGATTGGATCAAGACGTTT	CATWDRRGGSDWIKTF	TRGV3	.	TRGJP2	18	-1	-1	25
10	1.339387364219606E-4	TGTGCTGCGTGGGATCCCAATACCACTGGTTGGTTCAAGATATTT	CAAWDPNTTGWFKIF	TRGV10	.	TRGJP1	14	-1	-1	19
10	1.339387364219606E-4	TGTGCTGCGTGGGATGAAAATACCACTGGTTGGTTCAAGATATTT	CAAWDENTTGWFKIF	TRGV10	.	TRGJP1	14	-1	-1	19
10	1.339387364219606E-4	TGTGCTGCGTGGGACGGTTATACCACTGGTTGGTTCAAGATATTT	CAAWDGYTTGWFKIF	TRGV10	.	TRGJP1	13	-1	-1	15
10	1.339387364219606E-4	TGTGCCACCTGGGATGGGCCGGGGATTTATTATAAGAAACTCTTT	CATWDGPGIYYKKLF	TRGV4	.	TRGJ1	19	-1	-1	23
10	1.339387364219606E-4	TGTGCCACCTGGGATGGGCCGGAGTGGTATTATAAGAAACTCTTT	CATWDGPEWYYKKLF	TRGV4	.	TRGJ1	19	-1	-1	27
10	1.339387364219606E-4	TGTGCCACCTGGGATAGGTTGGAGAGTGATTGGATCAAGACGTTT	CATWDRLESDWIKTF	TRGV8	.	TRGJP2	17	-1	-1	24
10	1.339387364219606E-4	TGTGCCACCTGGGACCTTGGCTTGAATTATTATAAGAAACTCTTT	CATWDLGLNYYKKLF	TRGV2	.	TRGJ1	14	-1	-1	23
10	1.339387364219606E-4	TGTGCCACCTGGGACGGGCCTGGTAGTGATTGGATCAAGACGTTT	CATWDGPGSDWIKTF	TRGV2	.	TRGJP2	19	-1	-1	22
10	1.339387364219606E-4	TGTGCCACCTGGGACGGGCCGGGGGGTGGTTGGTTCAAGATATTT	CATWDGPGGGWFKIF	TRGV2	.	TRGJP1	19	-1	-1	26
10	1.339387364219606E-4	TGTGCCACCTGGACCATACCAGGCAATTATTATAAGAAACTCTTT	CATWTIPGNYYKKLF	TRGV4	.	TRGJ1	11	-1	-1	24
10	1.339387364219606E-4	TGTGCTGCGTGGGCCATCCCAAATTATTATAAGAAACTCTTT	CAAWAIPNYYKKLF	TRGV10	.	TRGJ1	12	-1	-1	21
10	1.339387364219606E-4	TGTGCTGCGTGGGATAGGAAAAATTATTATAAGAAACTCTTT	CAAWDRKNYYKKLF	TRGV10	.	TRGJ1	14	-1	-1	21
10	1.339387364219606E-4	TGTGCCTCGCCGATGGGGTTTAGGTATTATAAGAAACTCTTT	CASPMGFRYYKKLF	TRGV8	.	TRGJ1	5	-1	-1	24
10	1.339387364219606E-4	TGTGCCACCTGGGATGCGTCCGGGAATTATAAGAAACTCTTT	CATWDASGNYKKLF	TRGV4	.	TRGJ1	15	-1	-1	25
10	1.339387364219606E-4	TGTGCCACCTGGGATGGGCCACATTATTATAAGAAACTCTTT	CATWDGPHYYKKLF	TRGV4	.	TRGJ1	23	-1	-1	22
10	1.339387364219606E-4	TGTGCCACCTGGGACGTTTTCATTTATTATAAGAAACTCTTT	CATWDVFIYYKKLF	TRGV2	.	TRGJ1	15	-1	-1	23
10	1.339387364219606E-4	TGTGCCACCTGGGACGGTCTGAATTATTATAAGAAACTCTTT	CATWDGLNYYKKLF	TRGV2	.	TRGJ1	16	-1	-1	20
10	1.339387364219606E-4	TGTGCCACCTGGGACGGTCAGAATTATTATAAGAAACTCTTT	CATWDGQNYYKKLF	TRGV2	.	TRGJ1	16	-1	-1	20
10	1.339387364219606E-4	TGTGCCACCTGGGACGGGCCCTACGATTATAAGAAACTCTTT	CATWDGPYDYKKLF	TRGV2	.	TRGJ1	20	-1	-1	25
10	1.339387364219606E-4	TGTGCCACCTGGGACGGGCCCGTAGGTTATAAGAAACTCTTT	CATWDGPVGYKKLF	TRGV2	.	TRGJ1	22	-1	-1	26
10	1.339387364219606E-4	TGTGCCACCTGGGACGGGCAGGAAGGTTATAAGAAACTCTTT	CATWDGQEGYKKLF	TRGV2	.	TRGJ1	18	-1	-1	26
10	1.339387364219606E-4	TGTGCCACCTGGGACGGAGTGAATTATTATAAGAAACTCTTT	CATWDGVNYYKKLF	TRGV2	.	TRGJ1	16	-1	-1	20
10	1.339387364219606E-4	TGTGCCACCTGGGACGGAGACACTGGTTGGTTCAAGATATTT	CATWDGDTGWFKIF	TRGV2	.	TRGJP1	16	-1	-1	20
10	1.339387364219606E-4	TGTGCCACCTGGGACAGGCCCCGTGATTATAAGAAACTCTTT	CATWDRPRDYKKLF	TRGV3	.	TRGJ1	19	-1	-1	25
10	1.339387364219606E-4	TGTGCCACCTGGGAACCAAGCGGGTATTATAAGAAACTCTTT	CATWEPSGYYKKLF	TRGV4	.	TRGJ1	13	-1	-1	24
10	1.339387364219606E-4	TGTGCCACCTGGGGGAGACTATATTATAAGAAACTCTTT	CATWGRLYYKKLF	TRGV3	.	TRGJ1	12	-1	-1	21
10	1.339387364219606E-4	TGTGCCACCTGGGATGGCTCCCCCTGTAAGAAACTCTTT	CATWDGSPCKKLF	TRGV8	.	TRGJ1	17	-1	-1	26
10	1.339387364219606E-4	TGTGCCACCTGGGATGGGCTAGGGTATAAGAAACTCTTT	CATWDGLGYKKLF	TRGV4	.	TRGJ1	18	-1	-1	24
10	1.339387364219606E-4	TGTGCCACCTGGGATGGGCCTGGATATAAGAAACTCTTT	CATWDGPGYKKLF	TRGV4	.	TRGJ1	19	-1	-1	24
10	1.339387364219606E-4	TGTGCCACCTGGGATGGGCCGGATTATAAGAAACTCTTT	CATWDGPDYKKLF	TRGV4	.	TRGJ1	19	-1	-1	22
10	1.339387364219606E-4	TGTGCCACCTGGGATGGGCGTCGTTATAAGAAACTCTTT	CATWDGRRYKKLF	TRGV4	.	TRGJ1	18	-1	-1	23
10	1.339387364219606E-4	TGTGCCACCTGGGATGGGGGGGATTATAAGAAACTCTTT	CATWDGGDYKKLF	TRGV4	.	TRGJ1	17	-1	-1	22
10	1.339387364219606E-4	TGTGCCACCTGGGATGGAAGGTATTATAAGAAACTCTTT	CATWDGRYYKKLF	TRGV4	.	TRGJ1	16	-1	-1	21
10	1.339387364219606E-4	TGTGCCACCTGGGATAGACATTATTATAAGAAACTCTTT	CATWDRHYYKKLF	TRGV4	.	TRGJ1	14	-1	-1	19
10	1.339387364219606E-4	TGTGCCACCTGGGACTATAGTTATTATAAGAAACTCTTT	CATWDYSYYKKLF	TRGV5	.	TRGJ1	14	-1	-1	20
10	1.339387364219606E-4	TGTGCCACCTGGGACGGTCAAGGGGATAAGAAACTCTTT	CATWDGQGDKKLF	TRGV2	.	TRGJ1	16	-1	-1	25
10	1.339387364219606E-4	TGTGCCACCTGGGACGGGTATTATTATAAGAAACTCTTT	CATWDGYYYKKLF	TRGV2	.	TRGJ1	17	-1	-1	19
10	1.339387364219606E-4	TGTGCCACCTGGGACGGGCTGGATTGGATCAAGACGTTT	CATWDGLDWIKTF	TRGV2	.	TRGJP2	18	-1	-1	21
10	1.339387364219606E-4	TGTGCCACCTGGGACGGGCAAGGTTATAAGAAACTCTTT	CATWDGQGYKKLF	TRGV2	.	TRGJ1	18	-1	-1	23
10	1.339387364219606E-4	TGTGCCACCTGGGACGGGGGCTATTATAAGAAACTCTTT	CATWDGGYYKKLF	TRGV2	.	TRGJ1	17	-1	-1	21
10	1.339387364219606E-4	TGTGCCACCTGGGACGACTATCGGTATAAGAAACTCTTT	CATWDDYRYKKLF	TRGV4	.	TRGJ1	13	-1	-1	24
10	1.339387364219606E-4	TGTGCCACCTGGGACAGCCATTATTATAAGAAACTCTTT	CATWDSHYYKKLF	TRGV3	.	TRGJ1	16	-1	-1	19
10	1.339387364219606E-4	TGTGCCACCTGGGACAGGCTTTATTATAAGAAACTCTTT	CATWDRLYYKKLF	TRGV3	.	TRGJ1	18	-1	-1	20
10	1.339387364219606E-4	TGTGCCACCTGGGAATGGAGGGATTGGATCAAGACGTTT	CATWEWRDWIKTF	TRGV8	.	TRGJP2	13	-1	-1	18
10	1.339387364219606E-4	TGTGCCACCGTGGGAGGTAGTGATTGGATCAAGACGTTT	CATVGGSDWIKTF	TRGV8	.	TRGJP2	14	-1	-1	16
10	1.339387364219606E-4	TGTGCTGCGTGGGTCCTATATTATAAGAAACTCTTT	CAAWVLYYKKLF	TRGV10	.	TRGJ1	12	-1	-1	18
10	1.339387364219606E-4	TGTGCCTTGTGGGAGGCCTATTATAAGAAACTCTTT	CALWEAYYKKLF	TRGV9	.	TRGJ1	15	-1	-1	18
10	1.339387364219606E-4	TGTGCCACCTGTCCCAATTATTATAAGAAACTCTTT	CATCPNYYKKLF	TRGV4	.	TRGJ1	10	-1	-1	15
10	1.339387364219606E-4	TGTGCCACCTGGCCGCAAGGGTGGTTCAAGATATTT	CATWPQGWFKIF	TRGV2	.	TRGJP1	11	-1	-1	18
10	1.339387364219606E-4	TGTGCCACCTGGGATCATTATTATAAGAAACTCTTT	CATWDHYYKKLF	TRGV8	.	TRGJ1	14	-1	-1	16
10	1.339387364219606E-4	TGTGCCACCTGGGATGCCGGTTATAAGAAACTCTTT	CATWDAGYKKLF	TRGV4	.	TRGJ1	15	-1	-1	20
10	1.339387364219606E-4	TGTGCCACCTGGGATGGCGGTACTAAGAAACTCTTT	CATWDGGTKKLF	TRGV8	.	TRGJ1	17	-1	-1	23
10	1.339387364219606E-4	TGTGCCACCTGGGACTTAAACTATAAGAAACTCTTT	CATWDLNYKKLF	TRGV2	.	TRGJ1	14	-1	-1	21
10	1.339387364219606E-4	TGTGCCACCTGGGACGGGCTGTATAAGAAACTCTTT	CATWDGLYKKLF	TRGV5	.	TRGJ1	21	-1	-1	21
10	1.339387364219606E-4	TGTGCCACCTGGGACGGGCCGGGTAAGAAACTCTTT	CATWDGPGKKLF	TRGV2	.	TRGJ1	19	-1	-1	23
10	1.339387364219606E-4	TGTGCCACCTGGGACGGATCCAAATGGAAACTCTTT	CATWDGSKWKLF	TRGV2	.	TRGJ1	16	-1	-1	26
10	1.339387364219606E-4	TGTGCCACCTGGGACAGTTATTATAAGAAACTCTTT	CATWDSYYKKLF	TRGV3	.	TRGJ1	16	-1	-1	17
10	1.339387364219606E-4	TGTGCCACCTGGGACAGGCCAGCATCCTCCCTCTTT	CATWDRPASSLF	TRGV3	.	TRGJ1	19	-1	-1	30
10	1.339387364219606E-4	TGTGCCACCTGGAATAGAAGTTATAAGAAACTCTTT	CATWNRSYKKLF	TRGV8	.	TRGJ1	16	-1	-1	20
10	1.339387364219606E-4	TGTGCTGCGTGGATTGGTTGGTTCAAGATATTT	CAAWIGWFKIF	TRGV10	.	TRGJP1	14	-1	-1	14
10	1.339387364219606E-4	TGTGCCTCCCACAACTGGTATAAGAAACTCTTT	CASHNWYKKLF	TRGV4	.	TRGJ1	8	-1	-1	18
10	1.339387364219606E-4	TGTGCCACCTTAACTTATTATAAGAAACTCTTT	CATLTYYKKLF	TRGV2	.	TRGJ1	9	-1	-1	14
10	1.339387364219606E-4	TGTGCCACCTGGTTTTGTTATAAGAAACTCTTT	CATWFCYKKLF	TRGV2	.	TRGJ1	11	-1	-1	14
10	1.339387364219606E-4	TGTGCCACCTGGCCGCACAATAAGAAACTCTTT	CATWPHNKKLF	TRGV3	.	TRGJ1	11	-1	-1	19
10	1.339387364219606E-4	TGTGCCACCTGGGATAGTTATAAGAAACTCTTT	CATWDSYKKLF	TRGV8	.	TRGJ1	16	-1	-1	17
10	1.339387364219606E-4	TGTGCCACCTGGGATAGGGGTGGGAAACTCTTT	CATWDRGGKLF	TRGV8	.	TRGJ1	17	-1	-1	23
10	1.339387364219606E-4	TGTGCCACCTGGGATAATCCCGAGAAACTCTTT	CATWDNPEKLF	TRGV8	.	TRGJ1	15	-1	-1	22
10	1.339387364219606E-4	TGTGCCACCTGGGACCGGCGGGAGAAACTCTTT	CATWDRREKLF	TRGV4	.	TRGJ1	13	-1	-1	22
10	1.339387364219606E-4	TGTGCCACCTGGGACGGGCGCGGGAAACTCTTT	CATWDGRGKLF	TRGV2	.	TRGJ1	21	-1	-1	23
10	1.339387364219606E-4	TGTGCCACCCCACTCTATTATAAGAAACTCTTT	CATPLYYKKLF	TRGV8	.	TRGJ1	8	-1	-1	15
10	1.339387364219606E-4	TGTGCCACCCACAGAGGTTATAAGAAACTCTTT	CATHRGYKKLF	TRGV2	.	TRGJ1	8	-1	-1	17
10	1.339387364219606E-4	TGTGCCACCCAGCGGCATTATAAGAAACTCTTT	CATQRHYKKLF	TRGV8	.	TRGJ1	8	-1	-1	16
10	1.339387364219606E-4	TGTGCCACCAGTAGTGATTGGATCAAGACGTTT	CATSSDWIKTF	TRGV8	.	TRGJP2	8	-1	-1	9
10	1.339387364219606E-4	TGTGCTGCGTGGGTACGGTTCAAGATATTT	CAAWVRFKIF	TRGV10	.	TRGJP1	12	-1	-1	16
10	1.339387364219606E-4	TGTGCCCCCCCTTATTATAAGAAACTCTTT	CAPPYYKKLF	TRGV4	.	TRGJ1	8	-1	-1	11
10	1.339387364219606E-4	TGTGCCCCCGGGTATTATAAGAAACTCTTT	CAPGYYKKLF	TRGV4	.	TRGJ1	11	-1	-1	12
10	1.339387364219606E-4	TGTGCCACTATTCCTGTGGAGAAACTCTTT	CATIPVEKLF	TRGV2	.	TRGJ1	7	-1	-1	19
10	1.339387364219606E-4	TGTGCCACCTGGGATTGGGGGAAACTCTTT	CATWDWGKLF	TRGV8	.	TRGJ1	17	-1	-1	20
10	1.339387364219606E-4	TGTGCCACCTGGGATGCTAAGAAACTCTTT	CATWDAKKLF	TRGV4	.	TRGJ1	15	-1	-1	17
10	1.339387364219606E-4	TGTGCCACCTGGGATGGGCAGAAACTCTTT	CATWDGQKLF	TRGV4	.	TRGJ1	18	-1	-1	19
10	1.339387364219606E-4	TGTGCCACCTGGGACGGGCCGGGGCTCTTT	CATWDGPGLF	TRGV2	.	TRGJ1	19	-1	-1	24
10	1.339387364219606E-4	TGTGCCACCCCATATTATAAGAAACTCTTT	CATPYYKKLF	TRGV2	.	TRGJ1	8	-1	-1	12
10	1.339387364219606E-4	TGTGCCACCTGGGTAAAGAAACTCTTT	CATWVKKLF	TRGV3	.	TRGJ1	12	-1	-1	15
10	1.339387364219606E-4	TGTGCCACCTGGGCGGAGAAACTCTTT	CATWAEKLF	TRGV3	.	TRGJ1	12	-1	-1	16
10	1.339387364219606E-4	TGCTTATTGGGTTATAAGAAACTCTTT	CLLGYKKLF	TRGV8	.	TRGJ1	1	-1	-1	11
10	1.339387364219606E-4	GACTTCGCTTATTATAAGAAACTCTTT	DFAYYKKLF	TRGV2	.	TRGJ1	-1	-1	-1	8
10	1.339387364219606E-4	TGTGCCACCTGGGATGAACTCTTT	CATWDELF	TRGV4	.	TRGJ1	15	-1	-1	16
10	1.339387364219606E-4	TGTGCCACGCCTGGGAAACTCTTT	CATPGKLF	TRGV5	.	TRGJ1	15	-1	-1	14
10	1.339387364219606E-4	TTGTGCCGCCAGAAACTCTTT	LCRQKLF	TRGV10	.	TRGJ1	8	-1	-1	10
9	1.2054486277976453E-4	TGTGCCACCTGGGACGGGCCGAGATTTTTACGGAATTATTATAAGAAACTCTTT	CATWDGPRFLRNYYKKLF	TRGV2	.	TRGJ1	19	-1	-1	32
9	1.2054486277976453E-4	TGTGCCACCTGGGACGGGCGGAGGGGTGTAGGTAGTGATTGGATCAAGACGTTT	CATWDGRRGVGSDWIKTF	TRGV2	.	TRGJP2	18	-1	-1	31
9	1.2054486277976453E-4	TGTGCCACCTGGGACAGGCTGATGGAGGTGGGAGATTATTATAAGAAACTCTTT	CATWDRLMEVGDYYKKLF	TRGV7	.	TRGJ1	18	-1	-1	34
9	1.2054486277976453E-4	TGTGCCACCTGGGACAGACTGGGAGATGATACCACTGGTTGGTTCAAGATATTT	CATWDRLGDDTTGWFKIF	TRGV7	.	TRGJP1	16	-1	-1	28
9	1.2054486277976453E-4	TGTGCTGCGTGGGATTATATAGGGGATACCACTGGTTGGTTCAAGATATTT	CAAWDYIGDTTGWFKIF	TRGV10	.	TRGJP1	16	-1	-1	25
9	1.2054486277976453E-4	TGTGCTGCGTGGGATCCCCCAAACTTGGCCACTGGTTGGTTCAAGATATTT	CAAWDPPNLATGWFKIF	TRGV10	.	TRGJP1	14	-1	-1	28
9	1.2054486277976453E-4	TGTGCCACCTGGGGCAGGCGGCGAGGGAATTATTATAAGAAACTCTTT	CATWGRRRGNYYKKLF	TRGV5P	.	TRGJ1	18	-1	-1	26
9	1.2054486277976453E-4	TGTGCCACCTGGGATACCACATCTACCTATTATTATAAGAAACTCTTT	CATWDTTSTYYYKKLF	TRGV8	.	TRGJ1	15	-1	-1	28
9	1.2054486277976453E-4	TGTGCCACCTGGGATAGTCCCAACCCGAATTATTATAAGAAACTCTTT	CATWDSPNPNYYKKLF	TRGV8	.	TRGJ1	25	-1	-1	25
9	1.2054486277976453E-4	TGTGCCACCTGGGATAGGAGTAACGTGCATTATTATAAGAAACTCTTT	CATWDRSNVHYYKKLF	TRGV8	.	TRGJ1	17	-1	-1	28
9	1.2054486277976453E-4	TGTGCCACCTGGGACGTTGAAGAGTGTAGTGATTGGATCAAGACGTTT	CATWDVEECSDWIKTF	TRGV3	.	TRGJP2	14	-1	-1	25
9	1.2054486277976453E-4	TGTGCCACCTGGGACGGGCCCCCCCCGCATTATTATAAGAAACTCTTT	CATWDGPPPHYYKKLF	TRGV2	.	TRGJ1	20	-1	-1	25
9	1.2054486277976453E-4	TGTGCCACCTGGGACAAGGGGGTAGATCGGGACCCTAAGAAACTCTTT	CATWDKGVDRDPKKLF	TRGV5	.	TRGJ1	15	-1	-1	35
9	1.2054486277976453E-4	TGTGCTGCGTGGGCCCCCCGCCCCAATTATTATAAGAAACTCTTT	CAAWAPRPNYYKKLF	TRGV10	.	TRGJ1	12	-1	-1	24
9	1.2054486277976453E-4	TGTGCTGCGTGGGATTATAGGAGGAAATATTATAAGAAACTCTTT	CAAWDYRRKYYKKLF	TRGV10	.	TRGJ1	16	-1	-1	23
9	1.2054486277976453E-4	TGTGCTGCGTGGGATGAAAGAACCACTGGTTGGTTCAAGATATTT	CAAWDERTTGWFKIF	TRGV10	.	TRGJP1	14	-1	-1	21
9	1.2054486277976453E-4	TGTGCCACCTGGGATCGATATACCACTGGTTGGTTCAAGATATTT	CATWDRYTTGWFKIF	TRGV4	.	TRGJP1	14	-1	-1	17
9	1.2054486277976453E-4	TGTGCCACCTGGGATGGCCCACCGAATTATTATAAGAAACTCTTT	CATWDGPPNYYKKLF	TRGV4	.	TRGJ1	20	-1	-1	22
9	1.2054486277976453E-4	TGTGCCACCTGGGATGGGTGGTCGAATTATTATAAGAAACTCTTT	CATWDGWSNYYKKLF	TRGV4	.	TRGJ1	17	-1	-1	21
9	1.2054486277976453E-4	TGTGCCACCTGGGATAAGTTGAGGAATTATTATAAGAAACTCTTT	CATWDKLRNYYKKLF	TRGV2	.	TRGJ1	13	-1	-1	23
9	1.2054486277976453E-4	TGTGCCACCTGGGACGGTTGGAGTAGTGATTGGATCAAGACGTTT	CATWDGWSSDWIKTF	TRGV2	.	TRGJP2	16	-1	-1	21
9	1.2054486277976453E-4	TGTGCCACCTGGGACAGGCTCCTTTATTATTATAAGAAACTCTTT	CATWDRLLYYYKKLF	TRGV7	.	TRGJ1	18	-1	-1	25
9	1.2054486277976453E-4	TGTGCCACCTGGGACAGGCCCCGATCGCCTGTTAAGAAACTCTTT	CATWDRPRSPVKKLF	TRGV3	.	TRGJ1	19	-1	-1	32
9	1.2054486277976453E-4	TGTGCTGCGTGGGTCAATACCACTGGTTGGTTCAAGATATTT	CAAWVNTTGWFKIF	TRGV10	.	TRGJP1	12	-1	-1	16
9	1.2054486277976453E-4	TGTGCTGCGTGGGGGGGGATAACTGGTTGGTTCAAGATATTT	CAAWGGITGWFKIF	TRGV10	.	TRGJP1	12	-1	-1	21
9	1.2054486277976453E-4	TGTGCTGCGTGGGATTACCACTCTTATTATAAGAAACTCTTT	CAAWDYHSYYKKLF	TRGV10	.	TRGJ1	17	-1	-1	23
9	1.2054486277976453E-4	TGTGCTGCGTGGGATGAAGGTAGTGATTGGATCAAGACGTTT	CAAWDEGSDWIKTF	TRGV10	.	TRGJP2	14	-1	-1	19
9	1.2054486277976453E-4	TGTGCCACCTGGGCCCTGGAGGATTATTATAAGAAACTCTTT	CATWALEDYYKKLF	TRGV8	.	TRGJ1	12	-1	-1	22
9	1.2054486277976453E-4	TGTGCCACCTGGGATCGCCTCAGTTATTATAAGAAACTCTTT	CATWDRLSYYKKLF	TRGV4	.	TRGJ1	14	-1	-1	23
9	1.2054486277976453E-4	TGTGCCACCTGGGATGCCCACCGTTATTATAAGAAACTCTTT	CATWDAHRYYKKLF	TRGV4	.	TRGJ1	15	-1	-1	23
9	1.2054486277976453E-4	TGTGCCACCTGGGATGGCCGGCGTTATTATAAGAAACTCTTT	CATWDGRRYYKKLF	TRGV4	.	TRGJ1	16	-1	-1	23
9	1.2054486277976453E-4	TGTGCCACCTGGGATGGGCACGGTGGGTTAAAGAAACTCTTT	CATWDGHGGLKKLF	TRGV4	.	TRGJ1	18	-1	-1	27
9	1.2054486277976453E-4	TGTGCCACCTGGGATAGGTACCATTATTATAAGAAACTCTTT	CATWDRYHYYKKLF	TRGV8	.	TRGJ1	17	-1	-1	22
9	1.2054486277976453E-4	TGTGCCACCTGGGACGTCCCTAGTGATTGGATCAAGACGTTT	CATWDVPSDWIKTF	TRGV2	.	TRGJP2	15	-1	-1	20
9	1.2054486277976453E-4	TGTGCCACCTGGGACGGGCTAGGTCGGTATAAGAAACTCTTT	CATWDGLGRYKKLF	TRGV2	.	TRGJ1	18	-1	-1	27
9	1.2054486277976453E-4	TGTGCCACCTGGGACGGGCCTCTGGGATATAAGAAACTCTTT	CATWDGPLGYKKLF	TRGV2	.	TRGJ1	19	-1	-1	27
9	1.2054486277976453E-4	TGTGCCACCTGGGACGGGCCCATACTATATAAGAAACTCTTT	CATWDGPILYKKLF	TRGV2	.	TRGJ1	20	-1	-1	27
9	1.2054486277976453E-4	TGTGCCACCTGGGACAGCGCGAATTATTATAAGAAACTCTTT	CATWDSANYYKKLF	TRGV7	.	TRGJ1	16	-1	-1	19
9	1.2054486277976453E-4	TGTGCCACCTGGGACAGGCCCTTTTATTATAAGAAACTCTTT	CATWDRPFYYKKLF	TRGV5	.	TRGJ1	19	-1	-1	23
9	1.2054486277976453E-4	TGTGCCACCTGGGACAGGCCCTTGTGGGCGGTGAAACTCTTT	CATWDRPLWAVKLF	TRGV5	.	TRGJ1	19	-1	-1	32
9	1.2054486277976453E-4	TGTGCCACCTGGGACAGGCGGGGAAATTATAAGAAACTCTTT	CATWDRRGNYKKLF	TRGV5	.	TRGJ1	18	-1	-1	25
9	1.2054486277976453E-4	TGTGCCACCTGGGACAGACCGAATTATTATAAGAAACTCTTT	CATWDRPNYYKKLF	TRGV3	.	TRGJ1	19	-1	-1	19
9	1.2054486277976453E-4	TGTGCCACCTGGGAGGGACCGAATTATTATAAGAAACTCTTT	CATWEGPNYYKKLF	TRGV4	.	TRGJ1	19	-1	-1	19
9	1.2054486277976453E-4	TGTGCCTTGTGGGTGAGTTCAGGTTGGTTCAAGATATTT	CALWVSSGWFKIF	TRGV9	.	TRGJP1	12	-1	-1	21
9	1.2054486277976453E-4	TGTGCCTCGTGGGAGTCGAATTATTATAAGAAACTCTTT	CASWESNYYKKLF	TRGV9	.	TRGJ1	14	-1	-1	15
9	1.2054486277976453E-4	TGTGCCACCTGGGTTAGGCATTATTATAAGAAACTCTTT	CATWVRHYYKKLF	TRGV4	.	TRGJ1	18	-1	-1	19
9	1.2054486277976453E-4	TGTGCCACCTGGGATTTAGATTATTATAAGAAACTCTTT	CATWDLDYYKKLF	TRGV4	.	TRGJ1	14	-1	-1	19
9	1.2054486277976453E-4	TGTGCCACCTGGGATTGGGCCCATTATAAGAAACTCTTT	CATWDWAHYKKLF	TRGV8	.	TRGJ1	17	-1	-1	22
9	1.2054486277976453E-4	TGTGCCACCTGGGATGGTTCCAATTATAAGAAACTCTTT	CATWDGSNYKKLF	TRGV4	.	TRGJ1	16	-1	-1	22
9	1.2054486277976453E-4	TGTGCCACCTGGGATGGGCCTGGGTATAAGAAACTCTTT	CATWDGPGYKKLF	TRGV4	.	TRGJ1	19	-1	-1	24
9	1.2054486277976453E-4	TGTGCCACCTGGGATGGGCCCTATTATAAGAAACTCTTT	CATWDGPYYKKLF	TRGV4	.	TRGJ1	20	-1	-1	21
9	1.2054486277976453E-4	TGTGCCACCTGGGACTGGGCTTACTATAAGAAACTCTTT	CATWDWAYYKKLF	TRGV5	.	TRGJ1	20	-1	-1	20
9	1.2054486277976453E-4	TGTGCCACCTGGGACCTCAATTATTATAAGAAACTCTTT	CATWDLNYYKKLF	TRGV4	.	TRGJ1	13	-1	-1	18
9	1.2054486277976453E-4	TGTGCCACCTGGGACGCCCTCCTTGATAAGAAACTCTTT	CATWDALLDKKLF	TRGV7	.	TRGJ1	14	-1	-1	25
9	1.2054486277976453E-4	TGTGCCACCTGGGACGGGTGCGATTGGATCAAGACGTTT	CATWDGCDWIKTF	TRGV2	.	TRGJP2	17	-1	-1	21
9	1.2054486277976453E-4	TGTGCCACCTGGGACGGGCAAGGATATAAGAAACTCTTT	CATWDGQGYKKLF	TRGV2	.	TRGJ1	18	-1	-1	24
9	1.2054486277976453E-4	TGTGCCACCTGGGACGGGGTTTATTATAAGAAACTCTTT	CATWDGVYYKKLF	TRGV7	.	TRGJ1	17	-1	-1	20
9	1.2054486277976453E-4	TGTGCCACCTGGGACGGAACTTATTATAAGAAACTCTTT	CATWDGTYYKKLF	TRGV5	.	TRGJ1	14	-1	-1	16
9	1.2054486277976453E-4	TGTGCCACCTGGGACGAGGGTGATTGGATCAAGACGTTT	CATWDEGDWIKTF	TRGV2	.	TRGJP2	15	-1	-1	19
9	1.2054486277976453E-4	TGTGCCACCTGGGACACGCATTATTATAAGAAACTCTTT	CATWDTHYYKKLF	TRGV3	.	TRGJ1	18	-1	-1	16
9	1.2054486277976453E-4	TGTGCCACCTGGGACAGTTTTTATTATAAGAAACTCTTT	CATWDSFYYKKLF	TRGV5	.	TRGJ1	16	-1	-1	20
9	1.2054486277976453E-4	TGTGCCACCTGGGACAGCCCCCCGAGGGAGAAACTCTTT	CATWDSPPREKLF	TRGV7	.	TRGJ1	19	-1	-1	28
9	1.2054486277976453E-4	TGTGCCACCTGGGACAGGGGGAATTATAAGAAACTCTTT	CATWDRGNYKKLF	TRGV3	.	TRGJ1	17	-1	-1	22
9	1.2054486277976453E-4	TGTGCCACCTGGGACAGGAATTATTATAAGAAACTCTTT	CATWDRNYYKKLF	TRGV3	.	TRGJ1	17	-1	-1	17
9	1.2054486277976453E-4	TGTGCCACCTGGGAAAGTTGGGAGACAAAGAAACTCTTT	CATWESWETKKLF	TRGV5	.	TRGJ1	16	-1	-1	27
9	1.2054486277976453E-4	TGTGCCACAAAGAGGGGGAATTATTATAAGAAACTCTTT	CATKRGNYYKKLF	TRGV8	.	TRGJ1	7	-1	-1	17
9	1.2054486277976453E-4	TGTGCTGCCCCGATCACTGGTTGGTTCAAGATATTT	CAAPITGWFKIF	TRGV10	.	TRGJP1	7	-1	-1	14
9	1.2054486277976453E-4	TGTGCCACTCCCCAGGATTATTATAAGAAACTCTTT	CATPQDYYKKLF	TRGV4	.	TRGJ1	7	-1	-1	16
9	1.2054486277976453E-4	TGTGCCACCTTTCCATTTTATTATAAGAAACTCTTT	CATFPFYYKKLF	TRGV8	.	TRGJ1	9	-1	-1	17
9	1.2054486277976453E-4	TGTGCCACCTTCCCCCTTTATTATAAGAAACTCTTT	CATFPLYYKKLF	TRGV5	.	TRGJ1	9	-1	-1	17
9	1.2054486277976453E-4	TGTGCCACCTGGGTACTTTATTATAAGAAACTCTTT	CATWVLYYKKLF	TRGV8	.	TRGJ1	12	-1	-1	17
9	1.2054486277976453E-4	TGTGCCACCTGGGTAAGTGATTGGATCAAGACGTTT	CATWVSDWIKTF	TRGV2	.	TRGJP2	12	-1	-1	15
9	1.2054486277976453E-4	TGTGCCACCTGGGGCAGGCCGCATAAGAAACTCTTT	CATWGRPHKKLF	TRGV5P	.	TRGJ1	19	-1	-1	22
9	1.2054486277976453E-4	TGTGCCACCTGGGATTTTACATGGGGGAAACTCTTT	CATWDFTWGKLF	TRGV8	.	TRGJ1	14	-1	-1	26
9	1.2054486277976453E-4	TGTGCCACCTGGGATGTACGGTATAAGAAACTCTTT	CATWDVRYKKLF	TRGV4	.	TRGJ1	15	-1	-1	21
9	1.2054486277976453E-4	TGTGCCACCTGGGATATCTCTATAAAGAAACTCTTT	CATWDISIKKLF	TRGV4	.	TRGJ1	14	-1	-1	20
9	1.2054486277976453E-4	TGTGCCACCTGGGATAGGCCAGAGAAGAAACTCTTT	CATWDRPEKKLF	TRGV8	.	TRGJ1	19	-1	-1	24
9	1.2054486277976453E-4	TGTGCCACCTGGGATAACTATTATAAGAAACTCTTT	CATWDNYYKKLF	TRGV8	.	TRGJ1	15	-1	-1	15
9	1.2054486277976453E-4	TGTGCCACCTGGGACCCCTTGCCTAAGAAACTCTTT	CATWDPLPKKLF	TRGV5	.	TRGJ1	14	-1	-1	23
9	1.2054486277976453E-4	TGTGCCACCTGGGACGGTGACTATAAGAAACTCTTT	CATWDGDYKKLF	TRGV2	.	TRGJ1	16	-1	-1	21
9	1.2054486277976453E-4	TGTGCCACCTGGGACGGGCTCTATAAGAAACTCTTT	CATWDGLYKKLF	TRGV2	.	TRGJ1	18	-1	-1	21
9	1.2054486277976453E-4	TGTGCCACCTGGGACGGGCCTTGGGAGAAACTCTTT	CATWDGPWEKLF	TRGV2	.	TRGJ1	19	-1	-1	25
9	1.2054486277976453E-4	TGTGCCACCTGGGACGGGCCACACTACACCCTCTTT	CATWDGPHYTLF	TRGV2	.	TRGJ1	19	-1	-1	30
9	1.2054486277976453E-4	TGTGCCACCTGGGACACTAGGTATAAGAAACTCTTT	CATWDTRYKKLF	TRGV7	.	TRGJ1	15	-1	-1	21
9	1.2054486277976453E-4	TGTGCCACCTGGGACAGCTATTATAAGAAACTCTTT	CATWDSYYKKLF	TRGV5	.	TRGJ1	16	-1	-1	18
9	1.2054486277976453E-4	TGTGCCACCTGGGACAGGCTTTTTAAGAAACTCTTT	CATWDRLFKKLF	TRGV3	.	TRGJ1	18	-1	-1	20
9	1.2054486277976453E-4	TGTGCCACCTGGGACAGGCGTGTAAGAAAACTCTTT	CATWDRRVRKLF	TRGV3	.	TRGJ1	22	-1	-1	22
9	1.2054486277976453E-4	TGTGCCACCTGGGACAGATATTATAAGAAACTCTTT	CATWDRYYKKLF	TRGV5	.	TRGJ1	16	-1	-1	18
9	1.2054486277976453E-4	TGTGCCACCTGGACTCACTCTAGGAAGAAACTCTTT	CATWTHSRKKLF	TRGV2	.	TRGJ1	11	-1	-1	24
9	1.2054486277976453E-4	TGTGCCACCGGGGGAGTTGGGTATAAGAAACTCTTT	CATGGVGYKKLF	TRGV4	.	TRGJ1	12	-1	-1	21
9	1.2054486277976453E-4	TGTGCCCCCATCCGTTATTATAAGAAACTCTTT	CAPIRYYKKLF	TRGV8	.	TRGJ1	8	-1	-1	14
9	1.2054486277976453E-4	TGTGCCACCTGGGTCTGTATTTTGGAACTCTTT	CATWVCILELF	TRGV5	.	TRGJ2	12	-1	-1	25
9	1.2054486277976453E-4	TGTGCCACCTGGGATGGCCCAAAGAAACTCTTT	CATWDGPKKLF	TRGV4	.	TRGJ1	20	-1	-1	21
9	1.2054486277976453E-4	TGTGCCACCTGGGATGGGCAGGAGAAACTCTTT	CATWDGQEKLF	TRGV4	.	TRGJ1	18	-1	-1	22
9	1.2054486277976453E-4	TGTGCCACCTGGGACCGATATAAGAAACTCTTT	CATWDRYKKLF	TRGV2	.	TRGJ1	14	-1	-1	18
9	1.2054486277976453E-4	TGTGCCACCTGGGACGGGCTTTCTGAGACGTTT	CATWDGLSETF	TRGV2	.	TRGJP2	18	-1	-1	25
9	1.2054486277976453E-4	TGTGCCACCTGGGACGGGGGGATCAAGACGTTT	CATWDGGIKTF	TRGV2	.	TRGJP2	17	-1	-1	19
9	1.2054486277976453E-4	TGTGCCACCTGGGACAGCTTTAAGAAACTCTTT	CATWDSFKKLF	TRGV3	.	TRGJ1	16	-1	-1	20
9	1.2054486277976453E-4	TGTGCCACCTGGGACAGGTTTAAGAAACTCTTT	CATWDRFKKLF	TRGV7	.	TRGJ1	17	-1	-1	20
9	1.2054486277976453E-4	TGTGCCACCTGGGACAGGCCTAGGAAACTCTTT	CATWDRPRKLF	TRGV7	.	TRGJ1	20	-1	-1	20
9	1.2054486277976453E-4	TGTGCCACCTGGGACAGGCGAGGGAAACTCTTT	CATWDRRGKLF	TRGV7	.	TRGJ1	18	-1	-1	23
9	1.2054486277976453E-4	TGTGCCACCTGGGAGGGGAATAAGAAACTCTTT	CATWEGNKKLF	TRGV4	.	TRGJ1	17	-1	-1	19
9	1.2054486277976453E-4	TGTGCCACCTGGACTTATTATAAGAAACTCTTT	CATWTYYKKLF	TRGV4	.	TRGJ1	11	-1	-1	11
9	1.2054486277976453E-4	TGTGCCACCTGGAAGGGTTATAAGAAACTCTTT	CATWKGYKKLF	TRGV5	.	TRGJ1	11	-1	-1	17
9	1.2054486277976453E-4	TGTGCCACCCTAATGGATTATAAGAAACTCTTT	CATLMDYKKLF	TRGV3	.	TRGJ1	8	-1	-1	16
9	1.2054486277976453E-4	TGTGCCACCCCAAATTATTATAAGAAACTCTTT	CATPNYYKKLF	TRGV5	.	TRGJ1	8	-1	-1	12
9	1.2054486277976453E-4	TGTGTTACGAATTATTATAAGAAACTCTTT	CVTNYYKKLF	TRGV7	.	TRGJ1	3	-1	-1	7
9	1.2054486277976453E-4	TGTGCCACCTGTTCTTATAAGAAACTCTTT	CATCSYKKLF	TRGV2	.	TRGJ1	10	-1	-1	11
9	1.2054486277976453E-4	TGTGCCACCTGGGATGACCAGAAACTCTTT	CATWDDQKLF	TRGV4	.	TRGJ1	15	-1	-1	19
9	1.2054486277976453E-4	TGTGCCACCTGGGAACGTAAGAAACTCTTT	CATWERKKLF	TRGV4	.	TRGJ1	13	-1	-1	17
9	1.2054486277976453E-4	TGTGCCACCTGGAATTATAAGAAACTCTTT	CATWNYKKLF	TRGV2	.	TRGJ1	11	-1	-1	13
9	1.2054486277976453E-4	TGTGCCACCGGGTATTATAAGAAACTCTTT	CATGYYKKLF	TRGV5	.	TRGJ1	11	-1	-1	12
9	1.2054486277976453E-4	TGGGATCCAGATTATTATAAGAAACTCTTT	WDPDYYKKLF	TRGV4	.	TRGJ1	1	-1	-1	10
9	1.2054486277976453E-4	TGTGCCACTAATGGAAAGAAACTCTTT	CATNGKKLF	TRGV8	.	TRGJ1	7	-1	-1	15
9	1.2054486277976453E-4	TGTGCCACCCCGGATAAGAAACTCTTT	CATPDKKLF	TRGV2	.	TRGJ1	8	-1	-1	13
9	1.2054486277976453E-4	TGTGCCACCTTAAAGAAACTCTTT	CATLKKLF	TRGV5	.	TRGJ1	9	-1	-1	9
9	1.2054486277976453E-4	TGTGCCACCTGGGTGATCCCCTTT	CATWVIPF	TRGV8	.	TRGJ1	12	-1	-1	20
9	1.2054486277976453E-4	TGTGAATATTATAAGAAACTCTTT	CEYYKKLF	TRGV10	.	TRGJ1	3	-1	-1	3
8	1.0715098913756847E-4	TGTGCCACCTGGGACGGGCCGGCCCCCCCCCGAGCCTCGAATTATTATAAGAAACTCTTT	CATWDGPAPPRASNYYKKLF	TRGV2	.	TRGJ1	25	-1	-1	36
8	1.0715098913756847E-4	TGTGCCACCTGGGACAGGCGGGGCGACTATACCACTGGTTGGTTCAAGATATTT	CATWDRRGDYTTGWFKIF	TRGV5	.	TRGJP1	18	-1	-1	27
8	1.0715098913756847E-4	TGTGCCACCTGGGACGCGCCAGGTGAGGGTAGTGATTGGATCAAGACGTTT	CATWDAPGEGSDWIKTF	TRGV2	.	TRGJP2	19	-1	-1	28
8	1.0715098913756847E-4	TGTGCCACCTGGGACGGGCCATTCCATAGTAGTGATTGGATCAAGACGTTT	CATWDGPFHSSDWIKTF	TRGV2	.	TRGJP2	19	-1	-1	25
8	1.0715098913756847E-4	TGTGCCACCTGGGACGGGCCAGCTTCGGGCGGTTTTTATAAGAAACTCTTT	CATWDGPASGGFYKKLF	TRGV2	.	TRGJ1	19	-1	-1	32
8	1.0715098913756847E-4	TGTGCCACCTGGGACAGGGAATTTGGGGTGAATTATTATAAGAAACTCTTT	CATWDREFGVNYYKKLF	TRGV5	.	TRGJ1	17	-1	-1	29
8	1.0715098913756847E-4	TGTGCCACCTGGGGCGAGGTCCTTTGGAATTATTATAAGAAACTCTTT	CATWGEVLWNYYKKLF	TRGV5P	.	TRGJ1	22	-1	-1	23
8	1.0715098913756847E-4	TGTGCCACCTGGGATGTGTCAGACGGTTCTGATTATAAGAAACTCTTT	CATWDVSDGSDYKKLF	TRGV4	.	TRGJ1	15	-1	-1	31
8	1.0715098913756847E-4	TGTGCCACCTGGGACGGGCTCACGATATCTGGTTGGTTCAAGATATTT	CATWDGLTISGWFKIF	TRGV2	.	TRGJP1	18	-1	-1	28
8	1.0715098913756847E-4	TGTGCCACCTGGGACGGGCCGTTGAGTAGTGATTGGATCAAGACGTTT	CATWDGPLSSDWIKTF	TRGV2	.	TRGJP2	19	-1	-1	24
8	1.0715098913756847E-4	TGTGCCACCTGGGACAGGCCTGGAACCACTGGTTGGTTCAAGATATTT	CATWDRPGTTGWFKIF	TRGV5	.	TRGJP1	21	-1	-1	24
8	1.0715098913756847E-4	TGTGCTGCGTGGGATTTCTCATCAAATTATTATAAGAAACTCTTT	CAAWDFSSNYYKKLF	TRGV10	.	TRGJ1	15	-1	-1	21
8	1.0715098913756847E-4	TGTGCTGCGTGGGATTGGAAAACCACTGGTTGGTTCAAGATATTT	CAAWDWKTTGWFKIF	TRGV10	.	TRGJP1	15	-1	-1	21
8	1.0715098913756847E-4	TGTGCTGCGTGGGAGTTATATACCACTGGTTGGTTCAAGATATTT	CAAWELYTTGWFKIF	TRGV10	.	TRGJP1	17	-1	-1	16
8	1.0715098913756847E-4	TGTGCCTTGACAAACCGTTCCCTGGAGAATTATAAGAAACTCTTT	CALTNRSLENYKKLF	TRGV9	.	TRGJ1	8	-1	-1	28
8	1.0715098913756847E-4	TGTGCCCCAAAACGGGCGATCCACCATGATTGGTGGAAACTCTTT	CAPKRAIHHDWWKLF	TRGV5	.	TRGJ1	5	-1	-1	35
8	1.0715098913756847E-4	TGTGCCACCTGGGACCCTTCAGTGAATTATTATAAGAAACTCTTT	CATWDPSVNYYKKLF	TRGV3	.	TRGJ1	14	-1	-1	23
8	1.0715098913756847E-4	TGTGCCACCTGGGACGGCCCGGGATGGGATTATAAGAAACTCTTT	CATWDGPGWDYKKLF	TRGV2	.	TRGJ1	20	-1	-1	28
8	1.0715098913756847E-4	TGTGCCACCTGGGACGGGCTAAGGGATTATTATAAGAAACTCTTT	CATWDGLRDYYKKLF	TRGV3	.	TRGJ1	18	-1	-1	25
8	1.0715098913756847E-4	TGTGCCACCTGGGACGGGCCTAGGGATTATTATAAGAAACTCTTT	CATWDGPRDYYKKLF	TRGV2	.	TRGJ1	19	-1	-1	25
8	1.0715098913756847E-4	TGTGCCACCTGGGACGGGCCAGAGAATTATTATAAGAAACTCTTT	CATWDGPENYYKKLF	TRGV2	.	TRGJ1	19	-1	-1	23
8	1.0715098913756847E-4	TGTGCCACCTGGGACGGATATACCACTGGTTGGTTCAAGATATTT	CATWDGYTTGWFKIF	TRGV2	.	TRGJP1	16	-1	-1	17
8	1.0715098913756847E-4	TGTGCCACCTGGGACACCTCGATGAATTATTATAAGAAACTCTTT	CATWDTSMNYYKKLF	TRGV8	.	TRGJ1	13	-1	-1	23
8	1.0715098913756847E-4	TGTGCCACCTGGGACAGGCCAGAGAATTATTATAAGAAACTCTTT	CATWDRPENYYKKLF	TRGV5	.	TRGJ1	19	-1	-1	23
8	1.0715098913756847E-4	TGTGCCACCTGGGACAGAGGGGATTTCTGTTATAAGAAACTCTTT	CATWDRGDFCYKKLF	TRGV5	.	TRGJ1	16	-1	-1	29
8	1.0715098913756847E-4	TGTGCTGCGTGGGATTCCATACGTCAGTATAAGAAACTCTTT	CAAWDSIRQYKKLF	TRGV10	.	TRGJ1	15	-1	-1	27
8	1.0715098913756847E-4	TGTGCTGCGTGGGATAAGGAGGATTATTATAAGAAACTCTTT	CAAWDKEDYYKKLF	TRGV10	.	TRGJ1	14	-1	-1	22
8	1.0715098913756847E-4	TGTGCCTTGTGGGAGGTGCAAGCTGGTTGGTTCAAGATATTT	CALWEVQAGWFKIF	TRGV9	.	TRGJP1	19	-1	-1	22
8	1.0715098913756847E-4	TGTGCCACCTGGCCCCCCTTCGGCAATTATAAGAAACTCTTT	CATWPPFGNYKKLF	TRGV8	.	TRGJ1	11	-1	-1	25
8	1.0715098913756847E-4	TGTGCCACCTGGGCCAATAGTAGTGATTGGATCAAGACGTTT	CATWANSSDWIKTF	TRGV2	.	TRGJP2	12	-1	-1	16
8	1.0715098913756847E-4	TGTGCCACCTGGGATGTAGCCGGGTATTATAAGAAACTCTTT	CATWDVAGYYKKLF	TRGV4	.	TRGJ1	15	-1	-1	24
8	1.0715098913756847E-4	TGTGCCACCTGGGATGGCGCCCTGTCTAATAAGAAACTCTTT	CATWDGALSNKKLF	TRGV4	.	TRGJ1	21	-1	-1	28
8	1.0715098913756847E-4	TGTGCCACCTGGGATGGGCGGAATTATTATAAGAAACTCTTT	CATWDGRNYYKKLF	TRGV8	.	TRGJ1	18	-1	-1	20
8	1.0715098913756847E-4	TGTGCCACCTGGGATGGGATAACGCATTATAAGAAACTCTTT	CATWDGITHYKKLF	TRGV8	.	TRGJ2	17	-1	-1	25
8	1.0715098913756847E-4	TGTGCCACCTGGGATATCTCGAATTATTATAAGAAACTCTTT	CATWDISNYYKKLF	TRGV4	.	TRGJ1	14	-1	-1	18
8	1.0715098913756847E-4	TGTGCCACCTGGGATATCCCGGGTATCCTAAAGAAACTCTTT	CATWDIPGILKKLF	TRGV8	.	TRGJ1	15	-1	-1	30
8	1.0715098913756847E-4	TGTGCCACCTGGGATAGCGGGAATTATTATAAGAAACTCTTT	CATWDSGNYYKKLF	TRGV8	.	TRGJ1	16	-1	-1	20
8	1.0715098913756847E-4	TGTGCCACCTGGGATAGGTTGAATTATTATAAGAAACTCTTT	CATWDRLNYYKKLF	TRGV8	.	TRGJ1	17	-1	-1	20
8	1.0715098913756847E-4	TGTGCCACCTGGGACCGGGGCCATTATTATAAGAAACTCTTT	CATWDRGHYYKKLF	TRGV2	.	TRGJ1	21	-1	-1	22
8	1.0715098913756847E-4	TGTGCCACCTGGGACGCGCCAAGGAAGAATAAGAAACTCTTT	CATWDAPRKNKKLF	TRGV2	.	TRGJ1	19	-1	-1	28
8	1.0715098913756847E-4	TGTGCCACCTGGGACGGTCGGGTTTATTATAAGAAACTCTTT	CATWDGRVYYKKLF	TRGV2	.	TRGJ1	16	-1	-1	23
8	1.0715098913756847E-4	TGTGCCACCTGGGACGGCCATAATTATTATAAGAAACTCTTT	CATWDGHNYYKKLF	TRGV2	.	TRGJ1	16	-1	-1	21
8	1.0715098913756847E-4	TGTGCCACCTGGGACGGGCCCCTTGATTATAAGAAACTCTTT	CATWDGPLDYKKLF	TRGV2	.	TRGJ1	20	-1	-1	25
8	1.0715098913756847E-4	TGTGCCACCTGGGACGGGCCAAGTGATTGGATCAAGACGTTT	CATWDGPSDWIKTF	TRGV2	.	TRGJP2	19	-1	-1	21
8	1.0715098913756847E-4	TGTGCCACCTGGGACGGACATAGTGATTGGATCAAGACGTTT	CATWDGHSDWIKTF	TRGV2	.	TRGJP2	16	-1	-1	20
8	1.0715098913756847E-4	TGTGCCACCTGGGACGAGATGAGTTATTATAAGAAACTCTTT	CATWDEMSYYKKLF	TRGV2	.	TRGJ1	15	-1	-1	20
8	1.0715098913756847E-4	TGTGCCACCTGGGACAGGCTAGCCCCCCATAAGAAACTCTTT	CATWDRLAPHKKLF	TRGV3	.	TRGJ1	18	-1	-1	28
8	1.0715098913756847E-4	TGTGCCACCTGGGACAGGCCCCGGTATTATAAGAAACTCTTT	CATWDRPRYYKKLF	TRGV5	.	TRGJ1	19	-1	-1	24
8	1.0715098913756847E-4	TGTGCCACCTGGGACAGGCCCATTGGTTATAAGAAACTCTTT	CATWDRPIGYKKLF	TRGV3	.	TRGJ1	19	-1	-1	26
8	1.0715098913756847E-4	TGTGCCACCTGGGACAGGCCGCCGGATTATAAGAAACTCTTT	CATWDRPPDYKKLF	TRGV5	.	TRGJ1	19	-1	-1	25
8	1.0715098913756847E-4	TGTGCCACCTGGGACAGGCCGGGGTATTATAAGAAACTCTTT	CATWDRPGYYKKLF	TRGV7	.	TRGJ1	19	-1	-1	24
8	1.0715098913756847E-4	TGTGCCACCGGGGGCTTTGAAGGATATTATAAGAAACTCTTT	CATGGFEGYYKKLF	TRGV4	.	TRGJ1	12	-1	-1	24
8	1.0715098913756847E-4	TGTGCCACACGAAAATGGGGGGGTTATTATAAGAAACTCTTT	CATRKWGGYYKKLF	TRGV2	.	TRGJ1	7	-1	-1	23
8	1.0715098913756847E-4	TGTGCTGCGTGCGACCCTTATTATTATAAGAAACTCTTT	CAACDPYYYKKLF	TRGV10	.	TRGJ1	13	-1	-1	19
8	1.0715098913756847E-4	TGTGCCCTGTGGGAGACCCCTTATTATAAGAAACTCTTT	CALWETPYYKKLF	TRGV9	.	TRGJ1	14	-1	-1	20
8	1.0715098913756847E-4	TGTGCCACCTGGGGCCCTCCAAATTGGATCAAGACGTTT	CATWGPPNWIKTF	TRGV2	.	TRGJP2	12	-1	-1	22
8	1.0715098913756847E-4	TGTGCCACCTGGGATTGCGGTTATTATAAGAAACTCTTT	CATWDCGYYKKLF	TRGV8	.	TRGJ1	14	-1	-1	20
8	1.0715098913756847E-4	TGTGCCACCTGGGATGTATTAGGTTATAAGAAACTCTTT	CATWDVLGYKKLF	TRGV4	.	TRGJ1	15	-1	-1	23
8	1.0715098913756847E-4	TGTGCCACCTGGGATGGGCCTAGATGGAAGAAACTCTTT	CATWDGPRWKKLF	TRGV4	.	TRGJ1	19	-1	-1	27
8	1.0715098913756847E-4	TGTGCCACCTGGGATGGGCCGTGGGAGAAGAAACTCTTT	CATWDGPWEKKLF	TRGV4	.	TRGJ1	19	-1	-1	27
8	1.0715098913756847E-4	TGTGCCACCTGGGATGGGCGTCATTATAAGAAACTCTTT	CATWDGRHYKKLF	TRGV4	.	TRGJ1	18	-1	-1	22
8	1.0715098913756847E-4	TGTGCCACCTGGGATGGGGATTATTATAAGAAACTCTTT	CATWDGDYYKKLF	TRGV4	.	TRGJ1	17	-1	-1	19
8	1.0715098913756847E-4	TGTGCCACCTGGGATAGACGTTATTATAAGAAACTCTTT	CATWDRRYYKKLF	TRGV8	.	TRGJ1	16	-1	-1	20
8	1.0715098913756847E-4	TGTGCCACCTGGGATAAGCGTGGCTATAAGAAACTCTTT	CATWDKRGYKKLF	TRGV8	.	TRGJ1	18	-1	-1	24
8	1.0715098913756847E-4	TGTGCCACCTGGGATAAGAATAATTATAAGAAACTCTTT	CATWDKNNYKKLF	TRGV8	.	TRGJ1	15	-1	-1	17
8	1.0715098913756847E-4	TGTGCCACCTGGGACTCCGCGTCCTATAAGAAACTCTTT	CATWDSASYKKLF	TRGV5	.	TRGJ1	14	-1	-1	24
8	1.0715098913756847E-4	TGTGCCACCTGGGACTGGGCAGGCTATAAGAAACTCTTT	CATWDWAGYKKLF	TRGV2	.	TRGJ1	19	-1	-1	24
8	1.0715098913756847E-4	TGTGCCACCTGGGACTACCGTTATTATAAGAAACTCTTT	CATWDYRYYKKLF	TRGV3	.	TRGJ1	14	-1	-1	20
8	1.0715098913756847E-4	TGTGCCACCTGGGACCGGGTTGGATATAAGAAACTCTTT	CATWDRVGYKKLF	TRGV3	.	TRGJ1	17	-1	-1	24
8	1.0715098913756847E-4	TGTGCCACCTGGGACCAAAGGGATTATAAGAAACTCTTT	CATWDQRDYKKLF	TRGV2	.	TRGJ1	14	-1	-1	22
8	1.0715098913756847E-4	TGTGCCACCTGGGACGGCCGACATTATAAGAAACTCTTT	CATWDGRHYKKLF	TRGV2	.	TRGJ1	16	-1	-1	22
8	1.0715098913756847E-4	TGTGCCACCTGGGACGGCGCACTTTATAAGAAACTCTTT	CATWDGALYKKLF	TRGV2	.	TRGJ1	16	-1	-1	23
8	1.0715098913756847E-4	TGTGCCACCTGGGACGGCAATTATTATAAGAAACTCTTT	CATWDGNYYKKLF	TRGV2	.	TRGJ1	16	-1	-1	18
8	1.0715098913756847E-4	TGTGCCACCTGGGACGGGCCCCCTTTTGCGAAACTCTTT	CATWDGPPFAKLF	TRGV2	.	TRGJ1	20	-1	-1	29
8	1.0715098913756847E-4	TGTGCCACCTGGGACGGGCGACATTATAAGAAACTCTTT	CATWDGRHYKKLF	TRGV2	.	TRGJ1	18	-1	-1	22
8	1.0715098913756847E-4	TGTGCCACCTGGGACGGGCGAAGTTATAAGAAACTCTTT	CATWDGRSYKKLF	TRGV2	.	TRGJ1	18	-1	-1	23
8	1.0715098913756847E-4	TGTGCCACCTGGGACGAGAATTATTATAAGAAACTCTTT	CATWDENYYKKLF	TRGV2	.	TRGJ1	15	-1	-1	17
8	1.0715098913756847E-4	TGTGCCACCTGGGACACTCGGAGGTATAAGAAACTCTTT	CATWDTRRYKKLF	TRGV5	.	TRGJ1	15	-1	-1	24
8	1.0715098913756847E-4	TGTGCCACCTGGGACAGGCTGAGTTATAAGAAACTCTTT	CATWDRLSYKKLF	TRGV5	.	TRGJ1	18	-1	-1	23
8	1.0715098913756847E-4	TGTGCCACCTGGGACAGGCTAAATTATAAGAAACTCTTT	CATWDRLNYKKLF	TRGV7	.	TRGJ1	18	-1	-1	22
8	1.0715098913756847E-4	TGTGCCACCTGGGACAGGCCTAGGTATAAGAAACTCTTT	CATWDRPRYKKLF	TRGV5	.	TRGJ1	20	-1	-1	24
8	1.0715098913756847E-4	TGTGCCACCTGGGACAGGCCAAATTATAAGAAACTCTTT	CATWDRPNYKKLF	TRGV5	.	TRGJ1	19	-1	-1	22
8	1.0715098913756847E-4	TGTGCCACCTGGGACAGGCGCCGGTATAAGAAACTCTTT	CATWDRRRYKKLF	TRGV3	.	TRGJ1	18	-1	-1	24
8	1.0715098913756847E-4	TGTGCCACCTGGGACAGGCGAGCAAGTAAGAAACTCTTT	CATWDRRASKKLF	TRGV3	.	TRGJ1	18	-1	-1	26
8	1.0715098913756847E-4	TGTGCCACCTGGGAAGAAAGTGATTGGATCAAGACGTTT	CATWEESDWIKTF	TRGV3	.	TRGJP2	13	-1	-1	18
8	1.0715098913756847E-4	TGTGCCACGGGAGATACCACTGGTTGGTTCAAGATATTT	CATGDTTGWFKIF	TRGV2	.	TRGJP1	7	-1	-1	13
8	1.0715098913756847E-4	TGTGCTGCGTGGGTGAGTTATTATAAGAAACTCTTT	CAAWVSYYKKLF	TRGV10	.	TRGJ1	12	-1	-1	14
8	1.0715098913756847E-4	TGTGCTGCGTGGGACTACCCCAACCCCAAGATATTT	CAAWDYPNPKIF	TRGV10	.	TRGJP1	17	-1	-1	26
8	1.0715098913756847E-4	TGTGCCTTGTGTCTCTCTGGTTGGTTCAAGATATTT	CALCLSGWFKIF	TRGV9	.	TRGJP1	10	-1	-1	16
8	1.0715098913756847E-4	TGTGCCACCTGGGTATGGTGTTATAAGAAACTCTTT	CATWVWCYKKLF	TRGV4	.	TRGJ1	17	-1	-1	20
8	1.0715098913756847E-4	TGTGCCACCTGGGCTAATTATTATAAGAAACTCTTT	CATWANYYKKLF	TRGV4	.	TRGJ1	12	-1	-1	15
8	1.0715098913756847E-4	TGTGCCACCTGGGGTCCTTATTATAAGAAACTCTTT	CATWGPYYKKLF	TRGV3	.	TRGJ1	12	-1	-1	17
8	1.0715098913756847E-4	TGTGCCACCTGGGATTTCCGGGATAAGAAACTCTTT	CATWDFRDKKLF	TRGV8	.	TRGJ1	14	-1	-1	22
8	1.0715098913756847E-4	TGTGCCACCTGGGATTTCGATTATAAGAAACTCTTT	CATWDFDYKKLF	TRGV4	.	TRGJ1	14	-1	-1	19
8	1.0715098913756847E-4	TGTGCCACCTGGGATCGTTATTATAAGAAACTCTTT	CATWDRYYKKLF	TRGV4	.	TRGJ1	14	-1	-1	17
8	1.0715098913756847E-4	TGTGCCACCTGGGATACTCGATTAGAGAAACTCTTT	CATWDTRLEKLF	TRGV4	.	TRGJ1	14	-1	-1	25
8	1.0715098913756847E-4	TGTGCCACCTGGGACTCCGTAAAGAAGAAACTCTTT	CATWDSVKKKLF	TRGV2	.	TRGJ1	14	-1	-1	24
8	1.0715098913756847E-4	TGTGCCACCTGGGACGCCAGAGCAAAGAAACTCTTT	CATWDARAKKLF	TRGV2	.	TRGJ1	15	-1	-1	24
8	1.0715098913756847E-4	TGTGCCACCTGGGACGGCCGGGCTAGGAAACTCTTT	CATWDGRARKLF	TRGV2	.	TRGJ1	16	-1	-1	23
8	1.0715098913756847E-4	TGTGCCACCTGGGACGGGCATTATAAGAAACTCTTT	CATWDGHYKKLF	TRGV2	.	TRGJ1	18	-1	-1	19
8	1.0715098913756847E-4	TGTGCCACCTGGGACAGGCCCGATAAGAAACTCTTT	CATWDRPDKKLF	TRGV5	.	TRGJ1	19	-1	-1	22
8	1.0715098913756847E-4	TGTGCCACCTGGGAACAGTATTATAAGAAACTCTTT	CATWEQYYKKLF	TRGV7	.	TRGJ1	17	-1	-1	18
8	1.0715098913756847E-4	TGTGCCACCTGGACGAATTATTATAAGAAACTCTTT	CATWTNYYKKLF	TRGV4	.	TRGJ1	11	-1	-1	13
8	1.0715098913756847E-4	TGTGCCACCGATTCTAGGGGGTATAAGAAACTCTTT	CATDSRGYKKLF	TRGV4	.	TRGJ1	8	-1	-1	21
8	1.0715098913756847E-4	TGTGCCTTATGGAATTATTATAAGGAACTCTTT	CALWNYYKELF	TRGV9	.	TRGJ1	11	-1	-1	11
8	1.0715098913756847E-4	TGTGCCCCGGGTAGTGATTGGATCAAGACGTTT	CAPGSDWIKTF	TRGV2	.	TRGJP2	10	-1	-1	10
8	1.0715098913756847E-4	TGTGCCACCTGGTTTTATTATAAGAAACTCTTT	CATWFYYKKLF	TRGV2	.	TRGJ1	11	-1	-1	14
8	1.0715098913756847E-4	TGTGCCACCTGGCCCCCATATAAGAAACTCTTT	CATWPPYKKLF	TRGV4	.	TRGJ1	11	-1	-1	18
8	1.0715098913756847E-4	TGTGCCACCTGGGTTTATTATAAGAAACTCTTT	CATWVYYKKLF	TRGV3	.	TRGJ1	12	-1	-1	14
8	1.0715098913756847E-4	TGTGCCACCTGGGTGGGTTATAAGAAACTCTTT	CATWVGYKKLF	TRGV4	.	TRGJ1	16	-1	-1	17
8	1.0715098913756847E-4	TGTGCCACCTGGGCCCCTTATAAGAAACTCTTT	CATWAPYKKLF	TRGV8	.	TRGJ1	12	-1	-1	17
8	1.0715098913756847E-4	TGTGCCACCTGGGCCCGTGGTGAGAAACTCTTT	CATWARGEKLF	TRGV7	.	TRGJ1	12	-1	-1	22
8	1.0715098913756847E-4	TGTGCCACCTGGGATGATTATAAGAAACTCTTT	CATWDDYKKLF	TRGV4	.	TRGJ1	15	-1	-1	13
8	1.0715098913756847E-4	TGTGCCACCTGGGACGGGCCACAGAAACTCTTT	CATWDGPQKLF	TRGV2	.	TRGJ1	19	-1	-1	22
8	1.0715098913756847E-4	TGTGCCACCTGGGACATGGATAAGAAACTCTTT	CATWDMDKKLF	TRGV3	.	TRGJ1	15	-1	-1	19
8	1.0715098913756847E-4	TGTGCCACCTGGATTAATTATAAGAAACTCTTT	CATWINYKKLF	TRGV4	.	TRGJ1	11	-1	-1	12
8	1.0715098913756847E-4	TGTGCCACCACGAATTATTATAAGAAACTCTTT	CATTNYYKKLF	TRGV3	.	TRGJ1	8	-1	-1	10
8	1.0715098913756847E-4	TGTGCCATCTGGTGGTATAAGAAACTCTTT	CAIWWYKKLF	TRGV2	.	TRGJ1	11	-1	-1	15
8	1.0715098913756847E-4	TGTGCCACCTGGGTTTGGTTCAAGATATTT	CATWVWFKIF	TRGV4	.	TRGJP1	12	-1	-1	14
8	1.0715098913756847E-4	TGTGCCACCTGGGTCCTTAAGAAACTCTTT	CATWVLKKLF	TRGV4	.	TRGJ1	12	-1	-1	17
8	1.0715098913756847E-4	TGTGCCACCTGGGGCAAAAAGAAACTCTTT	CATWGKKKLF	TRGV3	.	TRGJ1	15	-1	-1	18
8	1.0715098913756847E-4	TGTGCCACCTGGGGGGAGTGGAAACTCTTT	CATWGEWKLF	TRGV2	.	TRGJ1	12	-1	-1	20
8	1.0715098913756847E-4	TGTGCCACCTGGGATTTCAGGAAACTCTTT	CATWDFRKLF	TRGV4	.	TRGJ1	14	-1	-1	20
8	1.0715098913756847E-4	TGTGCCACCTGGGATTCGGCGAAACTCTTT	CATWDSAKLF	TRGV3	.	TRGJ1	13	-1	-1	20
8	1.0715098913756847E-4	TGTGCCACCTGGGATGGTCCAGGTCTCTTT	CATWDGPGLF	TRGV4	.	TRGJ1	19	-1	-1	24
8	1.0715098913756847E-4	TGTGCCACCTGGGACGAAAAGAAACTCTTT	CATWDEKKLF	TRGV2	.	TRGJ1	15	-1	-1	18
8	1.0715098913756847E-4	TGTGCCACCTGGAATACTAAGAAACTCTTT	CATWNTKKLF	TRGV5	.	TRGJ1	11	-1	-1	17
8	1.0715098913756847E-4	TGTGCCACCCGACAAACTGGGAAACTCTTT	CATRQTGKLF	TRGV4	.	TRGJ1	8	-1	-1	20
8	1.0715098913756847E-4	TGTGCCACCCACGATTATAAGAAACTCTTT	CATHDYKKLF	TRGV8	.	TRGJ1	8	-1	-1	13
8	1.0715098913756847E-4	TGTGCCACCAGGTACTATAAGAAACTCTTT	CATRYYKKLF	TRGV4	.	TRGJ1	11	-1	-1	12
8	1.0715098913756847E-4	TGTGCCACACATTATTATAAGAAACTCTTT	CATHYYKKLF	TRGV4	.	TRGJ1	7	-1	-1	10
8	1.0715098913756847E-4	AGAGTGGGGGCTGGTTGGTTCAAGATATTT	RVGAGWFKIF	TRGV10	.	TRGJP1	-1	-1	-1	10
8	1.0715098913756847E-4	TGTGCCTTGTGGGAAGATCAAGAGTTG	CALWEDQEL	TRGV9	.	TRGJ1	13	-1	-1	24
8	1.0715098913756847E-4	TGTGCCACCTTGTATAAGAAACTCTTT	CATLYKKLF	TRGV8	.	TRGJ1	15	-1	-1	12
8	1.0715098913756847E-4	TGTGCCACCTCTAGTAAGAAACTCTTT	CATSSKKLF	TRGV7	.	TRGJ1	9	-1	-1	14
8	1.0715098913756847E-4	TGTGCCACCTGGGACAAGGGACTCTTT	CATWDKGLF	TRGV8	.	TRGJ1	13	-1	-1	20
8	1.0715098913756847E-4	TATTTACGTCCCCATAAGAAACTCTTT	YLRPHKKLF	TRGV8	.	TRGJ1	0	-1	-1	13
8	1.0715098913756847E-4	TGTGCCACCAAGAAACTCTTT	CATKKLF	TRGV8	.	TRGJ1	8	-1	-1	9
7	9.375711549537241E-5	TGTGCTGCGTGGGATTATAAATCCCCTCATCGGGATTATTATAAGAAACTCTTT	CAAWDYKSPHRDYYKKLF	TRGV10	.	TRGJ1	16	-1	-1	34
7	9.375711549537241E-5	TGTGCCACCTGGGATGTTCGCCGCGCAGCAACTAACTCTTATAAGAAACTCTTT	CATWDVRRAATNSYKKLF	TRGV4	.	TRGJ1	15	-1	-1	38
7	9.375711549537241E-5	TGTGCCACCTGGGCTCCCCGCGGTTTCGGGAGTGATTGGATCAAGACGTTT	CATWAPRGFGSDWIKTF	TRGV8	.	TRGJP2	12	-1	-1	30
7	9.375711549537241E-5	TGTGCCACCTGGGGCAGGCGGGTGAGGGCCAGTTATTATAAGAAACTCTTT	CATWGRRVRASYYKKLF	TRGV5P	.	TRGJ1	18	-1	-1	32
7	9.375711549537241E-5	TGTGCCACCTGGGATGGGCAACAAGGGGGGGGGATTTATAAGAAACTCTTT	CATWDGQQGGGIYKKLF	TRGV4	.	TRGJ1	18	-1	-1	35
7	9.375711549537241E-5	TGTGCCACCTGGGACGGGCCGGAGTCCGGTGTTTATTATAAGAAACTCTTT	CATWDGPESGVYYKKLF	TRGV2	.	TRGJ1	19	-1	-1	32
7	9.375711549537241E-5	TGTGCCACCTGGGACGGGCGCCTGTATAGTAGTGATTGGATCAAGACGTTT	CATWDGRLYSSDWIKTF	TRGV2	.	TRGJP2	18	-1	-1	21
7	9.375711549537241E-5	TGTGCCACCTGGGACGGACTCTGGGAGTTGGGCAAAAAAATCAAGGTATTT	CATWDGLWELGKKIKVF	TRGV2	.	TRGJP	16	-1	-1	24
7	9.375711549537241E-5	TGTGCCACCTGGGACAGTGCGCCTCGGGGTCCCTATTATAAGAAACTCTTT	CATWDSAPRGPYYKKLF	TRGV3	.	TRGJ1	16	-1	-1	33
7	9.375711549537241E-5	TGTGCTGCCACTGTCGGAAAGTATACCACTGGTTGGTTCAAGATATTT	CAATVGKYTTGWFKIF	TRGV10	.	TRGJP1	7	-1	-1	21
7	9.375711549537241E-5	TGTGCCACCTGGGATGGCACAGACGAGAATTATTATAAGAAACTCTTT	CATWDGTDENYYKKLF	TRGV4	.	TRGJ1	16	-1	-1	26
7	9.375711549537241E-5	TGTGCCACCTGGGACCGGGGTTTTCGGGCCCGATTTAAGAAACTCTTT	CATWDRGFRARFKKLF	TRGV2	.	TRGJ1	18	-1	-1	32
7	9.375711549537241E-5	TGTGCCACCTGGGACGGGCCCCTTTCAAAAGATTGGATCAAGACGTTT	CATWDGPLSKDWIKTF	TRGV2	.	TRGJP2	20	-1	-1	30
7	9.375711549537241E-5	TGTGCCACCTGGGACGGGCAAACCAACACTGGTTGGTTCAAGATATTT	CATWDGQTNTGWFKIF	TRGV2	.	TRGJP1	18	-1	-1	26
7	9.375711549537241E-5	TGTGCCACCTGGGACAGGCAGGGAAGCAGTGATTGGATCAAGACGTTT	CATWDRQGSSDWIKTF	TRGV3	.	TRGJP2	18	-1	-1	24
7	9.375711549537241E-5	TGTGCTGCGTGCGGAACCATATCGAATTATTATAAGAAACTCTTT	CAACGTISNYYKKLF	TRGV10	.	TRGJ1	14	-1	-1	21
7	9.375711549537241E-5	TGTGCCACCTGGGATTCATATAGTAGTGATTGGATCAAGACGTTT	CATWDSYSSDWIKTF	TRGV8	.	TRGJP2	14	-1	-1	17
7	9.375711549537241E-5	TGTGCCACCTGGGATGGGCCCCATTTTTATTATAAGAAACTCTTT	CATWDGPHFYYKKLF	TRGV4	.	TRGJ1	20	-1	-1	26
7	9.375711549537241E-5	TGTGCCACCTGGGATGAGTTAACGAATTATTATAAGAAACTCTTT	CATWDELTNYYKKLF	TRGV8	.	TRGJ1	14	-1	-1	22
7	9.375711549537241E-5	TGTGCCACCTGGGATATCCCGTTTTTGGATTATAAGAAACTCTTT	CATWDIPFLDYKKLF	TRGV8	.	TRGJ1	15	-1	-1	28
7	9.375711549537241E-5	TGTGCCACCTGGGACCGAAATCCACATTATTATAAGAAACTCTTT	CATWDRNPHYYKKLF	TRGV5	.	TRGJ1	14	-1	-1	25
7	9.375711549537241E-5	TGTGCCACCTGGGACGGGGGAAAAAACTATTATAAGAAACTCTTT	CATWDGGKNYYKKLF	TRGV2	.	TRGJ1	17	-1	-1	24
7	9.375711549537241E-5	TGTGCCACCTGGGACAGTCCCAGGGTTATTAGTAAGAAACTCTTT	CATWDSPRVISKKLF	TRGV7	.	TRGJ1	19	-1	-1	25
7	9.375711549537241E-5	TGTGCCACCTGGGACAGGCCCCCGAATTATTATAAGAAACTCTTT	CATWDRPPNYYKKLF	TRGV5	.	TRGJ1	19	-1	-1	22
7	9.375711549537241E-5	TGTGCCACCTGGGAATTATATACCACTGGTTGGTTCAAGATATTT	CATWELYTTGWFKIF	TRGV3	.	TRGJP1	13	-1	-1	16
7	9.375711549537241E-5	TGTGCTGCGTGGGATGAGGCCACTGGTTGGTTCAAGATATTT	CAAWDEATGWFKIF	TRGV10	.	TRGJP1	14	-1	-1	19
7	9.375711549537241E-5	TGTGCTGCGTGGGACCTCTCGAATTATTATAAGAAACTCTTT	CAAWDLSNYYKKLF	TRGV10	.	TRGJ1	13	-1	-1	18
7	9.375711549537241E-5	TGTGCTGCGTGGGAATATACCACTGGTTGGTTCAAGATATTT	CAAWEYTTGWFKIF	TRGV10	.	TRGJP1	16	-1	-1	11
7	9.375711549537241E-5	TGTGCCTTGTGGGAGGTAAACCGTAGCAATAAGAAACTCTTT	CALWEVNRSNKKLF	TRGV9	.	TRGJ1	16	-1	-1	28
7	9.375711549537241E-5	TGTGCCACCTGGTCCTTTGGCGCCTGGAGGGAGAAACTCTTT	CATWSFGAWREKLF	TRGV7	.	TRGJ1	11	-1	-1	31
7	9.375711549537241E-5	TGTGCCACCTGGGGCAGGCCTAGCCCGTGCAAGAAACTCTTT	CATWGRPSPCKKLF	TRGV5P	.	TRGJ1	25	-1	-1	30
7	9.375711549537241E-5	TGTGCCACCTGGGATCGATATAATTATTATAAGAAACTCTTT	CATWDRYNYYKKLF	TRGV4	.	TRGJ1	14	-1	-1	21
7	9.375711549537241E-5	TGTGCCACCTGGGATGGTCCTAATTATTATAAGAAACTCTTT	CATWDGPNYYKKLF	TRGV4	.	TRGJ1	19	-1	-1	21
7	9.375711549537241E-5	TGTGCCACCTGGGATGGGTTCACTGGTTGGTTCAAGATATTT	CATWDGFTGWFKIF	TRGV4	.	TRGJP1	17	-1	-1	20
7	9.375711549537241E-5	TGTGCCACCTGGGATGGGCCTCATTATTATAAGAAACTCTTT	CATWDGPHYYKKLF	TRGV4	.	TRGJ1	23	-1	-1	22
7	9.375711549537241E-5	TGTGCCACCTGGGATGGGCAGGGGTATTATAAGAAACTCTTT	CATWDGQGYYKKLF	TRGV4	.	TRGJ1	18	-1	-1	24
7	9.375711549537241E-5	TGTGCCACCTGGGATATCGGCACTGGTTGGTTCAAGATATTT	CATWDIGTGWFKIF	TRGV8	.	TRGJP1	15	-1	-1	20
7	9.375711549537241E-5	TGTGCCACCTGGGATATATGGAGTGATTGGATCAAGACGTTT	CATWDIWSDWIKTF	TRGV4	.	TRGJP2	14	-1	-1	13
7	9.375711549537241E-5	TGTGCCACCTGGGATAGGGCGGATTATTATAAGAAACTCTTT	CATWDRADYYKKLF	TRGV8	.	TRGJ1	17	-1	-1	19
7	9.375711549537241E-5	TGTGCCACCTGGGATAGGACCACTGGTTGGTTCAAGATATTT	CATWDRTTGWFKIF	TRGV8	.	TRGJP1	17	-1	-1	18
7	9.375711549537241E-5	TGTGCCACCTGGGACGGGCTGGACTATTATAAGAAACTCTTT	CATWDGLDYYKKLF	TRGV2	.	TRGJ1	18	-1	-1	24
7	9.375711549537241E-5	TGTGCCACCTGGGACGGGCCGGGATATTATAAGAAACTCTTT	CATWDGPGYYKKLF	TRGV2	.	TRGJ1	19	-1	-1	24
7	9.375711549537241E-5	TGTGCCACCTGGGACGGGCCAAGGTATTATAAGAAACTCTTT	CATWDGPRYYKKLF	TRGV2	.	TRGJ1	19	-1	-1	24
7	9.375711549537241E-5	TGTGCCACCTGGGACGGGCGTAATTATTATAAGAAACTCTTT	CATWDGRNYYKKLF	TRGV2	.	TRGJ1	18	-1	-1	21
7	9.375711549537241E-5	TGTGCCACCTGGGACAGTACGAATTATTATAAGAAACTCTTT	CATWDSTNYYKKLF	TRGV7	.	TRGJ1	16	-1	-1	19
7	9.375711549537241E-5	TGTGCCACCTGGGACAGCCGGTTTAGGAAGAAGAAACTCTTT	CATWDSRFRKKKLF	TRGV7	.	TRGJ1	16	-1	-1	30
7	9.375711549537241E-5	TGTGCCACCTGGGACAGGCTCAGCGGGTTTAAGAAACTCTTT	CATWDRLSGFKKLF	TRGV5	.	TRGJ1	18	-1	-1	29
7	9.375711549537241E-5	TGTGCCACCTGGGACAGGCCGCGCTATTATAAGAAACTCTTT	CATWDRPRYYKKLF	TRGV3	.	TRGJ1	19	-1	-1	24
7	9.375711549537241E-5	TGTGCCACCTGGGACAGGCAGGATTATTATAAGAAACTCTTT	CATWDRQDYYKKLF	TRGV3	.	TRGJ1	18	-1	-1	22
7	9.375711549537241E-5	TGTGCCACCTGGGACAGGAGGGTCCCGTATAAGAAACTCTTT	CATWDRRVPYKKLF	TRGV5	.	TRGJ1	17	-1	-1	27
7	9.375711549537241E-5	TGTGCCACCCAACTTTATAGTAGTGATTGGATCAAGACGTTT	CATQLYSSDWIKTF	TRGV8	.	TRGJP2	8	-1	-1	11
7	9.375711549537241E-5	TGTGCCACCTGGTCCCCGGGACGGTATAAGAAACTCTTT	CATWSPGRYKKLF	TRGV5	.	TRGJ1	11	-1	-1	24
7	9.375711549537241E-5	TGTGCCACCTGGGTTTTGAATTATTATAAGAAACTCTTT	CATWVLNYYKKLF	TRGV4	.	TRGJ1	12	-1	-1	14
7	9.375711549537241E-5	TGTGCCACCTGGGCCTCGGGGAATTATAAGAAACTCTTT	CATWASGNYKKLF	TRGV8	.	TRGJ1	12	-1	-1	22
7	9.375711549537241E-5	TGTGCCACCTGGGCCAGTAATTATTATAAGAAACTCTTT	CATWASNYYKKLF	TRGV2	.	TRGJ1	12	-1	-1	18
7	9.375711549537241E-5	TGTGCCACCTGGGGCCCGAATTATTATAAGAAACTCTTT	CATWGPNYYKKLF	TRGV4	.	TRGJ1	12	-1	-1	16
7	9.375711549537241E-5	TGTGCCACCTGGGATCTCGATTATTATAAGAAACTCTTT	CATWDLDYYKKLF	TRGV5	.	TRGJ1	13	-1	-1	16
7	9.375711549537241E-5	TGTGCCACCTGGGATCGTGGGTATTATAAGAAACTCTTT	CATWDRGYYKKLF	TRGV4	.	TRGJ1	14	-1	-1	21
7	9.375711549537241E-5	TGTGCCACCTGGGATGGTTCAGTTTATAAGAAACTCTTT	CATWDGSVYKKLF	TRGV4	.	TRGJ1	16	-1	-1	23
7	9.375711549537241E-5	TGTGCCACCTGGGATGGTAGGGATTATAAGAAACTCTTT	CATWDGRDYKKLF	TRGV4	.	TRGJ1	16	-1	-1	22
7	9.375711549537241E-5	TGTGCCACCTGGGATGGTAAGGATTATAAGAAACTCTTT	CATWDGKDYKKLF	TRGV4	.	TRGJ1	16	-1	-1	22
7	9.375711549537241E-5	TGTGCCACCTGGGATGGGCTTTCTTATAAGAAACTCTTT	CATWDGLSYKKLF	TRGV4	.	TRGJ1	18	-1	-1	20
7	9.375711549537241E-5	TGTGCCACCTGGGATGGGCTGGATTATAAGAAACTCTTT	CATWDGLDYKKLF	TRGV4	.	TRGJ1	18	-1	-1	22
7	9.375711549537241E-5	TGTGCCACCTGGGATGGGCAAAAGGATAAGAAACTCTTT	CATWDGQKDKKLF	TRGV4	.	TRGJ1	18	-1	-1	25
7	9.375711549537241E-5	TGTGCCACCTGGGATGGGGTCTATTATAAGAAACTCTTT	CATWDGVYYKKLF	TRGV4	.	TRGJ1	17	-1	-1	21
7	9.375711549537241E-5	TGTGCCACCTGGGATACCTCTTATTATAAGAAACTCTTT	CATWDTSYYKKLF	TRGV8	.	TRGJ1	15	-1	-1	20
7	9.375711549537241E-5	TGTGCCACCTGGGATAGTCTGCATTATAAGAAACTCTTT	CATWDSLHYKKLF	TRGV8	.	TRGJ1	16	-1	-1	22
7	9.375711549537241E-5	TGTGCCACCTGGGACTGGGGTGATTGGATCAAGACGTTT	CATWDWGDWIKTF	TRGV2	.	TRGJP2	18	-1	-1	19
7	9.375711549537241E-5	TGTGCCACCTGGGACCCCCCCACTTATAAGAAACTCTTT	CATWDPPTYKKLF	TRGV5	.	TRGJ1	14	-1	-1	23
7	9.375711549537241E-5	TGTGCCACCTGGGACCGGTCGGATTATAAGAAACTCTTT	CATWDRSDYKKLF	TRGV3	.	TRGJ1	17	-1	-1	22
7	9.375711549537241E-5	TGTGCCACCTGGGACCAGACCCATTATAAGAAACTCTTT	CATWDQTHYKKLF	TRGV8	.	TRGJ1	13	-1	-1	22
7	9.375711549537241E-5	TGTGCCACCTGGGACCAAGCGTATTATAAGAAACTCTTT	CATWDQAYYKKLF	TRGV5	.	TRGJ1	14	-1	-1	21
7	9.375711549537241E-5	TGTGCCACCTGGGACGTCGATTATTATAAGAAACTCTTT	CATWDVDYYKKLF	TRGV2	.	TRGJ1	15	-1	-1	16
7	9.375711549537241E-5	TGTGCCACCTGGGACGCCCGCTATTATAAGAAACTCTTT	CATWDARYYKKLF	TRGV2	.	TRGJ1	15	-1	-1	21
7	9.375711549537241E-5	TGTGCCACCTGGGACGGGCTCTGGTATAAGAAACTCTTT	CATWDGLWYKKLF	TRGV2	.	TRGJ1	18	-1	-1	24
7	9.375711549537241E-5	TGTGCCACCTGGGACGGGCTCAATTATAAGAAACTCTTT	CATWDGLNYKKLF	TRGV2	.	TRGJ1	18	-1	-1	22
7	9.375711549537241E-5	TGTGCCACCTGGGACGGGCTATATTATAAGAAACTCTTT	CATWDGLYYKKLF	TRGV2	.	TRGJ1	18	-1	-1	21
7	9.375711549537241E-5	TGTGCCACCTGGGACGGGCTAGGTTATAAGAAACTCTTT	CATWDGLGYKKLF	TRGV2	.	TRGJ1	18	-1	-1	23
7	9.375711549537241E-5	TGTGCCACCTGGGACGGGCCTGGTTATAAGAAACTCTTT	CATWDGPGYKKLF	TRGV2	.	TRGJ1	19	-1	-1	23
7	9.375711549537241E-5	TGTGCCACCTGGGACGGGCCCTCAGTTGGGAAACTCTTT	CATWDGPSVGKLF	TRGV2	.	TRGJ1	20	-1	-1	29
7	9.375711549537241E-5	TGTGCCACCTGGGACGGGCCCAGTTGGTTCAAGATATTT	CATWDGPSWFKIF	TRGV2	.	TRGJP1	20	-1	-1	22
7	9.375711549537241E-5	TGTGCCACCTGGGACGGGCGATCTTATAAGAAACTCTTT	CATWDGRSYKKLF	TRGV2	.	TRGJ1	18	-1	-1	23
7	9.375711549537241E-5	TGTGCCACCTGGGACGGGCAGGCTTATAAGAAACTCTTT	CATWDGQAYKKLF	TRGV2	.	TRGJ1	18	-1	-1	23
7	9.375711549537241E-5	TGTGCCACCTGGGACGAAGGTGGTTGGATCAAGACGTTT	CATWDEGGWIKTF	TRGV2	.	TRGJP2	15	-1	-1	19
7	9.375711549537241E-5	TGTGCCACCTGGGACAGGCCATATGGGTTCAAGATATTT	CATWDRPYGFKIF	TRGV3	.	TRGJP1	19	-1	-1	25
7	9.375711549537241E-5	TGTGCCACCTGGGACAGGCCAGGCTATAAGAAACTCTTT	CATWDRPGYKKLF	TRGV3	.	TRGJ1	19	-1	-1	24
7	9.375711549537241E-5	TGTGCCACCTGGGACAGGCGGAATTATAAGAAACTCTTT	CATWDRRNYKKLF	TRGV3	.	TRGJ1	18	-1	-1	22
7	9.375711549537241E-5	TGTGCCACCTGGGACAGGCAGGCCGAAAAGAAACTCTTT	CATWDRQAEKKLF	TRGV5	.	TRGJ1	18	-1	-1	27
7	9.375711549537241E-5	TGTGCCACCTGGGACAGGCAAGCGGGAAAGAAACTCTTT	CATWDRQAGKKLF	TRGV7	.	TRGJ1	18	-1	-1	27
7	9.375711549537241E-5	TGTGCCACCTGGGACAGGATGAGTTATAAGAAACTCTTT	CATWDRMSYKKLF	TRGV3	.	TRGJ1	17	-1	-1	23
7	9.375711549537241E-5	TGTGCCACCTGGGACAGAGTAGATTATAAGAAACTCTTT	CATWDRVDYKKLF	TRGV7	.	TRGJ1	16	-1	-1	22
7	9.375711549537241E-5	TGTGCCACCTGGACGACGAATTATTATAAGAAACTCTTT	CATWTTNYYKKLF	TRGV4	.	TRGJ1	11	-1	-1	16
7	9.375711549537241E-5	TGTGCTGCGTGGGATTTAAATAGTAAGAAACTCTTT	CAAWDLNSKKLF	TRGV10	.	TRGJ1	15	-1	-1	23
7	9.375711549537241E-5	TGTGCTGCGCGAGCAACTGGTTGGTTCAAGATATTT	CAARATGWFKIF	TRGV10	.	TRGJP1	8	-1	-1	15
7	9.375711549537241E-5	TGTGCCGCCACCGAACGCTATTATAAGAAACTCTTT	CAATERYYKKLF	TRGV4	.	TRGJ1	8	-1	-1	18
7	9.375711549537241E-5	TGTGCCACCTTCCCGAATTATTATAAGAAACTCTTT	CATFPNYYKKLF	TRGV4	.	TRGJ1	9	-1	-1	13
7	9.375711549537241E-5	TGTGCCACCTGGTTACCCTATTATAAGAAACTCTTT	CATWLPYYKKLF	TRGV5	.	TRGJ1	11	-1	-1	18
7	9.375711549537241E-5	TGTGCCACCTGGTGTGACGGTTGGTTCAAGATATTT	CATWCDGWFKIF	TRGV4	.	TRGJP1	11	-1	-1	18
7	9.375711549537241E-5	TGTGCCACCTGGGGCCAATTTAAGATCAAGACGTTT	CATWGQFKIKTF	TRGV2	.	TRGJP2	12	-1	-1	23
7	9.375711549537241E-5	TGTGCCACCTGGGGGGGGAATTATAAGAAACTCTTT	CATWGGNYKKLF	TRGV2	.	TRGJ1	12	-1	-1	19
7	9.375711549537241E-5	TGTGCCACCTGGGATTGTTGTTATAAGAAACTCTTT	CATWDCCYKKLF	TRGV2	.	TRGJ1	13	-1	-1	17
7	9.375711549537241E-5	TGTGCCACCTGGGATTGGGTCCTTAAGAAACTCTTT	CATWDWVLKKLF	TRGV8	.	TRGJ1	17	-1	-1	23
7	9.375711549537241E-5	TGTGCCACCTGGGATCGGTCCCCAAAGAAACTCTTT	CATWDRSPKKLF	TRGV8	.	TRGJ1	17	-1	-1	24
7	9.375711549537241E-5	TGTGCCACCTGGGATGTTCTATATAAGAAACTCTTT	CATWDVLYKKLF	TRGV4	.	TRGJ1	15	-1	-1	21
7	9.375711549537241E-5	TGTGCCACCTGGGATGGATGGCGCGAGAAACTCTTT	CATWDGWREKLF	TRGV4	.	TRGJ1	16	-1	-1	25
7	9.375711549537241E-5	TGTGCCACCTGGGATATGGGTTGGTTCAAGATATTT	CATWDMGWFKIF	TRGV8	.	TRGJP1	15	-1	-1	18
7	9.375711549537241E-5	TGTGCCACCTGGGACCGGGACTATAAGAAACTCTTT	CATWDRDYKKLF	TRGV3	.	TRGJ1	17	-1	-1	21
7	9.375711549537241E-5	TGTGCCACCTGGGACGTGGGGTATAAGAAACTCTTT	CATWDVGYKKLF	TRGV2	.	TRGJ1	15	-1	-1	21
7	9.375711549537241E-5	TGTGCCACCTGGGACGCCTATTATAAGAAACTCTTT	CATWDAYYKKLF	TRGV2	.	TRGJ1	15	-1	-1	18
7	9.375711549537241E-5	TGTGCCACCTGGGACGGTTATTATAAGAAACTCTTT	CATWDGYYKKLF	TRGV2	.	TRGJ1	16	-1	-1	17
7	9.375711549537241E-5	TGTGCCACCTGGGACGGGAATTATAAGAAACTCTTT	CATWDGNYKKLF	TRGV3	.	TRGJ1	17	-1	-1	19
7	9.375711549537241E-5	TGTGCCACCTGGGACAGGCCTTGGGGGAAACTCTTT	CATWDRPWGKLF	TRGV7	.	TRGJ1	20	-1	-1	26
7	9.375711549537241E-5	TGTGCCACCTGGGACAGGCGTTATTGGGAACTCTTT	CATWDRRYWELF	TRGV3	.	TRGJ1	18	-1	-1	28
7	9.375711549537241E-5	TGTGCCACCTGGAATTATTATTATAAGAAACTCTTT	CATWNYYYKKLF	TRGV4	.	TRGJ1	14	-1	-1	16
7	9.375711549537241E-5	TGTGCCACCCTGCTAGTTACCTCTAAGAAACTCTTT	CATLLVTSKKLF	TRGV3	.	TRGJ1	8	-1	-1	23
7	9.375711549537241E-5	TGTGCCACCCCCATCTTTTATTATAAGAAACTCTTT	CATPIFYYKKLF	TRGV4	.	TRGJ1	8	-1	-1	17
7	9.375711549537241E-5	TGTGCTGCGGTCACTGGTTGGTTCAAGATATTT	CAAVTGWFKIF	TRGV10	.	TRGJP1	8	-1	-1	11
7	9.375711549537241E-5	TGTGCCACTGGCATTTATTATAAGAAACTCTTT	CATGIYYKKLF	TRGV8	.	TRGJ1	13	-1	-1	14
7	9.375711549537241E-5	TGTGCCACCTGGCAAAAACCCGCGAAACTCTTT	CATWQKPAKLF	TRGV8	.	TRGJ1	11	-1	-1	23
7	9.375711549537241E-5	TGTGCCACCTGGGATGGGGATAAGAAACTCTTT	CATWDGDKKLF	TRGV8	.	TRGJ1	17	-1	-1	19
7	9.375711549537241E-5	TGTGCCACCTGGGATGGGAATAAGAAACTCTTT	CATWDGNKKLF	TRGV4	.	TRGJ1	17	-1	-1	19
7	9.375711549537241E-5	TGTGCCACCTGGGACCGTTATAAGAAACTCTTT	CATWDRYKKLF	TRGV2	.	TRGJ1	14	-1	-1	17
7	9.375711549537241E-5	TGTGCCACCTGGGACGGGCCTGGGAAACTCTTT	CATWDGPGKLF	TRGV2	.	TRGJ1	19	-1	-1	23
7	9.375711549537241E-5	TGTGCCACCTGGGACACGTATAAGAAACTCTTT	CATWDTYKKLF	TRGV3	.	TRGJ1	15	-1	-1	18
7	9.375711549537241E-5	TGTGCCACCTGGGACACATATAAGAAACTCTTT	CATWDTYKKLF	TRGV7	.	TRGJ1	15	-1	-1	18
7	9.375711549537241E-5	TGTGCCACCTGGGAGAGGTTTTCGGTGCTCTTT	CATWERFSVLF	TRGV8	.	TRGJ1	17	-1	-1	27
7	9.375711549537241E-5	TGTGCCACCCGGCCCTATTATAAGAAACTCTTT	CATRPYYKKLF	TRGV4	.	TRGJ1	11	-1	-1	15
7	9.375711549537241E-5	TGTGCCACCGGCGGCGGTTATAAGAAACTCTTT	CATGGGYKKLF	TRGV8	.	TRGJ1	8	-1	-1	17
7	9.375711549537241E-5	TGTGCCACCTGGGATGTTCCGAAACTCTTT	CATWDVPKLF	TRGV4	.	TRGJ1	15	-1	-1	20
7	9.375711549537241E-5	TGTGCCACCTGGGACGATAAGAAACTCTTT	CATWDDKKLF	TRGV3	.	TRGJ1	14	-1	-1	16
7	9.375711549537241E-5	TGTGCCACGCCTACCCGGAAGAAACTCTTT	CATPTRKKLF	TRGV4	.	TRGJ1	7	-1	-1	18
7	9.375711549537241E-5	TGTGCCACCCTCTATAAGAAACTCTTT	CATLYKKLF	TRGV4	.	TRGJ1	8	-1	-1	12
7	9.375711549537241E-5	TGTGCCACCCCCCTAGAGAAACTCTTT	CATPLEKLF	TRGV8	.	TRGJ1	8	-1	-1	16
7	9.375711549537241E-5	TGTGCCACCGGTTATAAGAAACTCTTT	CATGYKKLF	TRGV4	.	TRGJ1	8	-1	-1	11
7	9.375711549537241E-5	TGTGCCACCAATTATAAGAAACTCTTT	CATNYKKLF	TRGV4	.	TRGJ1	8	-1	-1	10
7	9.375711549537241E-5	TGTGCCGCATATAAGAAACTCTTT	CAAYKKLF	TRGV7	.	TRGJ1	5	-1	-1	9
7	9.375711549537241E-5	TGTGCCACCTTTAAGAAACTCTTT	CATFKKLF	TRGV5P	.	TRGJ1	9	-1	-1	11
7	9.375711549537241E-5	TGTGCCACCCCAGGGAAACTCTTT	CATPGKLF	TRGV4	.	TRGJ1	8	-1	-1	14
7	9.375711549537241E-5	CGCCCTTTGAAACTCTTT	RPLKLF	TRGV4	.	TRGJ1	-1	-1	-1	8
6	8.036324185317635E-5	TGTGCCACCTGGGCGATGGCCCCCCCAGCGGGGAATTATTATAAGAAACTCTTT	CATWAMAPPAGNYYKKLF	TRGV4	.	TRGJ1	27	-1	-1	32
6	8.036324185317635E-5	TGTGCCACCTGGGACGGGCCGGGCACATATAGTAGTGATTGGATCAAGACGTTT	CATWDGPGTYSSDWIKTF	TRGV2	.	TRGJP2	19	-1	-1	26
6	8.036324185317635E-5	TGTGCCACCTGGGACGATTTGAGGGGTTGTTTGGGTGATTGGATCAAGACGTTT	CATWDDLRGCLGDWIKTF	TRGV2	.	TRGJP2	15	-1	-1	34
6	8.036324185317635E-5	TGTGCTGCGTGGTCCGTACTTGGGTGGGCCACTGGTTGGTTCAAGATATTT	CAAWSVLGWATGWFKIF	TRGV10	.	TRGJP1	11	-1	-1	28
6	8.036324185317635E-5	TGTGCTGCGTGGGATACGGGGGGGAAGGATTATTATAAGAAACTCTTT	CAAWDTGGKDYYKKLF	TRGV10	.	TRGJ1	17	-1	-1	28
6	8.036324185317635E-5	TGTGCCACCTGGGATGGTCGGGGTATTTTCTATTATAAGAAACTCTTT	CATWDGRGIFYYKKLF	TRGV4	.	TRGJ1	16	-1	-1	30
6	8.036324185317635E-5	TGTGCCACCTGGGATGGCCCAGATCCGAATTATTATAAGAAACTCTTT	CATWDGPDPNYYKKLF	TRGV4	.	TRGJ2	20	-1	-1	22
6	8.036324185317635E-5	TGTGCCACCTGGGATGGGCCCCCTCGAGATTATTATAAGAAACTCTTT	CATWDGPPRDYYKKLF	TRGV4	.	TRGJ1	20	-1	-1	23
6	8.036324185317635E-5	TGTGCCACCTGGGATGGGAGGGGCAACTCCTATTATAAGAAACTCTTT	CATWDGRGNSYYKKLF	TRGV4	.	TRGJ1	17	-1	-1	30
6	8.036324185317635E-5	TGTGCCACCTGGGACGGGCCGTGGGTTCGTTCTTATAAGAAACTCTTT	CATWDGPWVRSYKKLF	TRGV2	.	TRGJ1	19	-1	-1	29
6	8.036324185317635E-5	TGTGCCACCTGGGACGGGCGTTATTGTAGTGATTGGATCAAGACGTTT	CATWDGRYCSDWIKTF	TRGV2	.	TRGJP2	18	-1	-1	21
6	8.036324185317635E-5	TGTGCCACCTGGGACGGGCGTGATTGGGGGTATTATAAGAAACTCTTT	CATWDGRDWGYYKKLF	TRGV2	.	TRGJ1	18	-1	-1	30
6	8.036324185317635E-5	TGTGCCACCTGGGACGGAGAACCTTCGAATTATTATAAGAAACTCTTT	CATWDGEPSNYYKKLF	TRGV2	.	TRGJ1	16	-1	-1	23
6	8.036324185317635E-5	TGTGCCACCTGGGACAGGCCCCATGTCCCATATTATAAGAAACTCTTT	CATWDRPHVPYYKKLF	TRGV3	.	TRGJ1	19	-1	-1	30
6	8.036324185317635E-5	TGTGCCACCTGGGACAGGCCGGGGGGTAGTGATTGGATCAAGACGTTT	CATWDRPGGSDWIKTF	TRGV3	.	TRGJP2	19	-1	-1	25
6	8.036324185317635E-5	TGTGCCACCTGGGACAGGCGGAGGACCACTGGTTGGTTCAAGATATTT	CATWDRRRTTGWFKIF	TRGV7	.	TRGJP1	18	-1	-1	24
6	8.036324185317635E-5	TGTGCCACCTGGGACAGGCAAAATAGTAGTGATTGGATCAAGACGTTT	CATWDRQNSSDWIKTF	TRGV3	.	TRGJP2	18	-1	-1	22
6	8.036324185317635E-5	TGTGCCACCCTGGAGGGGCCCTATACCACTGGTTGGTTCAAGATATTT	CATLEGPYTTGWFKIF	TRGV8	.	TRGJP1	27	-1	-1	21
6	8.036324185317635E-5	TGTGCTGCGTGGCTAAGGGGTCCCCGACGTTGGTTCAAGATATTT	CAAWLRGPRRWFKIF	TRGV10	.	TRGJP1	11	-1	-1	28
6	8.036324185317635E-5	TGTGCTGCGTGGGGTTCAGGGAAAAATTATTATAAGAAACTCTTT	CAAWGSGKNYYKKLF	TRGV10	.	TRGJ1	15	-1	-1	24
6	8.036324185317635E-5	TGTGCTGCGTGGGATTCGAATACCACTGGTTGGTTCAAGATATTT	CAAWDSNTTGWFKIF	TRGV10	.	TRGJP1	25	-1	-1	19
6	8.036324185317635E-5	TGTGCCACCTGGGATGGCCTTAGAAATTATTATAAGAAACTCTTT	CATWDGLRNYYKKLF	TRGV4	.	TRGJ1	16	-1	-1	24
6	8.036324185317635E-5	TGTGCCACCTGGGATGGCAGAGGGTATTATTATAAGAAACTCTTT	CATWDGRGYYYKKLF	TRGV4	.	TRGJ1	16	-1	-1	25
6	8.036324185317635E-5	TGTGCCACCTGGGATGGGCCTACCAATTATTATAAGAAACTCTTT	CATWDGPTNYYKKLF	TRGV4	.	TRGJ1	19	-1	-1	24
6	8.036324185317635E-5	TGTGCCACCTGGGATGGGCCCCATCGTTATTATAAGAAACTCTTT	CATWDGPHRYYKKLF	TRGV4	.	TRGJ1	24	-1	-1	26
6	8.036324185317635E-5	TGTGCCACCTGGGATGGGCCAGTCCCCCATTATAAGAAACTCTTT	CATWDGPVPHYKKLF	TRGV4	.	TRGJ1	25	-1	-1	28
6	8.036324185317635E-5	TGTGCCACCTGGGATAGCCCCGAGGGTTATTATAAGAAACTCTTT	CATWDSPEGYYKKLF	TRGV8	.	TRGJ1	19	-1	-1	26
6	8.036324185317635E-5	TGTGCCACCTGGGATAGGCAGGAGGATTATTATAAGAAACTCTTT	CATWDRQEDYYKKLF	TRGV8	.	TRGJ1	18	-1	-1	25
6	8.036324185317635E-5	TGTGCCACCTGGGATAGATTTGGTAGTGATTGGATCAAGACGTTT	CATWDRFGSDWIKTF	TRGV8	.	TRGJP2	16	-1	-1	22
6	8.036324185317635E-5	TGTGCCACCTGGGACGGTTATAGTAGTGATTGGATCAAGACGTTT	CATWDGYSSDWIKTF	TRGV2	.	TRGJP2	16	-1	-1	18
6	8.036324185317635E-5	TGTGCCACCTGGGACGGGTTGCCCCCTCCCTATAAGAAACTCTTT	CATWDGLPPPYKKLF	TRGV2	.	TRGJ1	17	-1	-1	30
6	8.036324185317635E-5	TGTGCCACCTGGGACGGGCTTGGGAGTGATTGGATCAAGACGTTT	CATWDGLGSDWIKTF	TRGV2	.	TRGJP2	18	-1	-1	24
6	8.036324185317635E-5	TGTGCCACCTGGGACGGGCCTAGTAGTGATTGGATCAAGACGTTT	CATWDGPSSDWIKTF	TRGV2	.	TRGJP2	19	-1	-1	20
6	8.036324185317635E-5	TGTGCCACCTGGGACGGGCCCCCGAATTATTATAAGAAACTCTTT	CATWDGPPNYYKKLF	TRGV2	.	TRGJ1	20	-1	-1	22
6	8.036324185317635E-5	TGTGCCACCTGGGACGGGCCGGAGGGGGATTATAAGAAACTCTTT	CATWDGPEGDYKKLF	TRGV2	.	TRGJ1	19	-1	-1	28
6	8.036324185317635E-5	TGTGCCACCTGGGACGGGCCGAAGAATTATTATAAGAAACTCTTT	CATWDGPKNYYKKLF	TRGV2	.	TRGJ1	19	-1	-1	23
6	8.036324185317635E-5	TGTGCCACCTGGGACGGGCGTCGAAGTGATTGGATCAAGACGTTT	CATWDGRRSDWIKTF	TRGV2	.	TRGJP2	18	-1	-1	24
6	8.036324185317635E-5	TGTGCCACCTGGGACGGGCGCGGTAGTGATTGGATCAAGACGTTT	CATWDGRGSDWIKTF	TRGV2	.	TRGJP2	21	-1	-1	22
6	8.036324185317635E-5	TGTGCCACCTGGGACGGGGGGAGTAGTGATTGGATCAAGACGTTT	CATWDGGSSDWIKTF	TRGV2	.	TRGJP2	17	-1	-1	21
6	8.036324185317635E-5	TGTGCCACCTGGGACGAACCTCCGAATTATTATAAGAAACTCTTT	CATWDEPPNYYKKLF	TRGV3	.	TRGJ1	14	-1	-1	22
6	8.036324185317635E-5	TGTGCCACCTGGGACACCCCGGGGGACCCCCCTAAGAAACTCTTT	CATWDTPGDPPKKLF	TRGV3	.	TRGJ1	15	-1	-1	32
6	8.036324185317635E-5	TGTGCCACCTGGGACAGGCCCCATTATTATTATAAGAAACTCTTT	CATWDRPHYYYKKLF	TRGV7	.	TRGJ1	19	-1	-1	25
6	8.036324185317635E-5	TGTGCCACCTGGGACAGGCCGGGTAGTGATTGGATCAAGACGTTT	CATWDRPGSDWIKTF	TRGV7	.	TRGJP2	19	-1	-1	22
6	8.036324185317635E-5	TGTGCCACCTGGGACAGGCCAGGGAATTATTATAAGAAACTCTTT	CATWDRPGNYYKKLF	TRGV7	.	TRGJ1	19	-1	-1	23
6	8.036324185317635E-5	TGTGCCACCTGGGACAGGCACAACAATTATTATAAGAAACTCTTT	CATWDRHNNYYKKLF	TRGV7	.	TRGJ1	18	-1	-1	24
6	8.036324185317635E-5	TGTGCTGCGTGGGATTTTCCTGATTATTATAAGAAACTCTTT	CAAWDFPDYYKKLF	TRGV10	.	TRGJ1	15	-1	-1	22
6	8.036324185317635E-5	TGTGCTGCGTGGGATTGCCGGAATTATTATAAGAAACTCTTT	CAAWDCRNYYKKLF	TRGV10	.	TRGJ1	15	-1	-1	20
6	8.036324185317635E-5	TGTGCTGCGTGGGATCCTTACACTGGTTGGTTCAAGATATTT	CAAWDPYTGWFKIF	TRGV10	.	TRGJP1	14	-1	-1	20
6	8.036324185317635E-5	TGTGCTGCGTGGGATAATTCCCTCTATTATAAGAAACTCTTT	CAAWDNSLYYKKLF	TRGV10	.	TRGJ1	14	-1	-1	24
6	8.036324185317635E-5	TGTGCTGCGTGGGACCTCACCACTGGTTGGTTCAAGATATTT	CAAWDLTTGWFKIF	TRGV10	.	TRGJP1	13	-1	-1	18
6	8.036324185317635E-5	TGTGCCACCTGGGTCCGGTCGAATTATTATAAGAAACTCTTT	CATWVRSNYYKKLF	TRGV8	.	TRGJ1	12	-1	-1	18
6	8.036324185317635E-5	TGTGCCACCTGGGCCGAGTCACATTATTATAAGAAACTCTTT	CATWAESHYYKKLF	TRGV8	.	TRGJ1	12	-1	-1	22
6	8.036324185317635E-5	TGTGCCACCTGGGATCCCGACTATTATTATAAGAAACTCTTT	CATWDPDYYYKKLF	TRGV4	.	TRGJ1	14	-1	-1	22
6	8.036324185317635E-5	TGTGCCACCTGGGATCCCACCTCCGATTATAAGAAACTCTTT	CATWDPTSDYKKLF	TRGV8	.	TRGJ1	14	-1	-1	25
6	8.036324185317635E-5	TGTGCCACCTGGGATCGGATGAGTTATTATAAGAAACTCTTT	CATWDRMSYYKKLF	TRGV8	.	TRGJ1	17	-1	-1	20
6	8.036324185317635E-5	TGTGCCACCTGGGATGGCCTTGGGGGATATAAGAAACTCTTT	CATWDGLGGYKKLF	TRGV4	.	TRGJ1	16	-1	-1	27
6	8.036324185317635E-5	TGTGCCACCTGGGATGGGCCTACGTATTATAAGAAACTCTTT	CATWDGPTYYKKLF	TRGV4	.	TRGJ1	19	-1	-1	24
6	8.036324185317635E-5	TGTGCCACCTGGGATGGGCCCTATTATTATAAGAAACTCTTT	CATWDGPYYYKKLF	TRGV4	.	TRGJ1	20	-1	-1	22
6	8.036324185317635E-5	TGTGCCACCTGGGATGGGCGACGGGATTATAAGAAACTCTTT	CATWDGRRDYKKLF	TRGV4	.	TRGJ1	18	-1	-1	25
6	8.036324185317635E-5	TGTGCCACCTGGGATATAACGGAATATTATAAGAAACTCTTT	CATWDITEYYKKLF	TRGV8	.	TRGJ1	15	-1	-1	21
6	8.036324185317635E-5	TGTGCCACCTGGGATACGTCCGGCGGGTATAAGAAACTCTTT	CATWDTSGGYKKLF	TRGV8	.	TRGJ1	15	-1	-1	27
6	8.036324185317635E-5	TGTGCCACCTGGGATAGGGCGCATTATTATAAGAAACTCTTT	CATWDRAHYYKKLF	TRGV8	.	TRGJ1	17	-1	-1	19
6	8.036324185317635E-5	TGTGCCACCTGGGATAAATCCCGGGGATATAAGAAACTCTTT	CATWDKSRGYKKLF	TRGV8	.	TRGJ1	15	-1	-1	27
6	8.036324185317635E-5	TGTGCCACCTGGGACCTGGGGTTTTATTATAAGAAACTCTTT	CATWDLGFYYKKLF	TRGV4	.	TRGJ1	13	-1	-1	23
6	8.036324185317635E-5	TGTGCCACCTGGGACCTAACCCATTATTATAAGAAACTCTTT	CATWDLTHYYKKLF	TRGV5	.	TRGJ1	14	-1	-1	22
6	8.036324185317635E-5	TGTGCCACCTGGGACGCCCTCCTTTATTATAAGAAACTCTTT	CATWDALLYYKKLF	TRGV4	.	TRGJ1	13	-1	-1	23
6	8.036324185317635E-5	TGTGCCACCTGGGACGGGATAAATTATTATAAGAAACTCTTT	CATWDGINYYKKLF	TRGV2	.	TRGJ1	17	-1	-1	21
6	8.036324185317635E-5	TGTGCCACCTGGGACGGAGATCATTATTATAAGAAACTCTTT	CATWDGDHYYKKLF	TRGV2	.	TRGJ1	16	-1	-1	22
6	8.036324185317635E-5	TGTGCCACCTGGGACATAGCCACTGGTTGGTTCAAGATATTT	CATWDIATGWFKIF	TRGV3	.	TRGJP1	15	-1	-1	9
6	8.036324185317635E-5	TGTGCCACCTGGGACAGGCTTTTCCAAAATAAGAAACTCTTT	CATWDRLFQNKKLF	TRGV5	.	TRGJ1	24	-1	-1	28
6	8.036324185317635E-5	TGTGCCACCTGGGACAGGCCCACTGGTTGGTTCAAGATATTT	CATWDRPTGWFKIF	TRGV7	.	TRGJP1	19	-1	-1	19
6	8.036324185317635E-5	TGTGCCACCTGGGACAGGCGGGTCAGACTTAAGAAACTCTTT	CATWDRRVRLKKLF	TRGV5	.	TRGJ1	18	-1	-1	29
6	8.036324185317635E-5	TGTGCCACCTGGGACAGGCGGGATTATTATAAGAAACTCTTT	CATWDRRDYYKKLF	TRGV5	.	TRGJ1	18	-1	-1	22
6	8.036324185317635E-5	TGTGCCACCTGGGAAAATCCGACGGGAAGTAAGAAACTCTTT	CATWENPTGSKKLF	TRGV4	.	TRGJ1	13	-1	-1	29
6	8.036324185317635E-5	TGTGCCACCTGGAAGGAGGGTAGTGATTGGATCAAGACGTTT	CATWKEGSDWIKTF	TRGV4	.	TRGJP2	11	-1	-1	19
6	8.036324185317635E-5	TGTGCCTTGTGGCCCGGGTCCACCCGCAAGAAACTCTTT	CALWPGSTRKKLF	TRGV9	.	TRGJ1	11	-1	-1	27
6	8.036324185317635E-5	TGTGCCACTTTTCGAGGGAATTATTATAAGAAACTCTTT	CATFRGNYYKKLF	TRGV4	.	TRGJ1	7	-1	-1	17
6	8.036324185317635E-5	TGTGCCACCTGGGTACCGAATTATTATAAGAAACTCTTT	CATWVPNYYKKLF	TRGV2	.	TRGJ1	12	-1	-1	16
6	8.036324185317635E-5	TGTGCCACCTGGGGCCGGAATTATTATAAGAAACTCTTT	CATWGRNYYKKLF	TRGV4	.	TRGJ1	12	-1	-1	17
6	8.036324185317635E-5	TGTGCCACCTGGGGGGGCACTGGTTGGTTCAAGATATTT	CATWGGTGWFKIF	TRGV8	.	TRGJP1	12	-1	-1	17
6	8.036324185317635E-5	TGTGCCACCTGGGATTTGCATTATTATAAGAAACTCTTT	CATWDLHYYKKLF	TRGV4	.	TRGJ1	14	-1	-1	13
6	8.036324185317635E-5	TGTGCCACCTGGGATTCGAATTATTATAAGAAACTCTTT	CATWDSNYYKKLF	TRGV8	.	TRGJ1	14	-1	-1	13
6	8.036324185317635E-5	TGTGCCACCTGGGATCGCAATTATTATAAGAAACTCTTT	CATWDRNYYKKLF	TRGV4	.	TRGJ1	14	-1	-1	14
6	8.036324185317635E-5	TGTGCCACCTGGGATGCATGGTATTATAAGAAACTCTTT	CATWDAWYYKKLF	TRGV4	.	TRGJ1	15	-1	-1	21
6	8.036324185317635E-5	TGTGCCACCTGGGATGGGCGGTATTATAAGAAACTCTTT	CATWDGRYYKKLF	TRGV4	.	TRGJ1	18	-1	-1	21
6	8.036324185317635E-5	TGTGCCACCTGGGATGGATATTATTATAAGAAACTCTTT	CATWDGYYYKKLF	TRGV4	.	TRGJ1	16	-1	-1	19
6	8.036324185317635E-5	TGTGCCACCTGGGATAGCGAGTATTATAAGAAACTCTTT	CATWDSEYYKKLF	TRGV8	.	TRGJ1	16	-1	-1	21
6	8.036324185317635E-5	TGTGCCACCTGGGACCTTCACTGTTGGTTCAAGATATTT	CATWDLHCWFKIF	TRGV2	.	TRGJP1	14	-1	-1	18
6	8.036324185317635E-5	TGTGCCACCTGGGACGGGCTGAATTATAAGAAACTCTTT	CATWDGLNYKKLF	TRGV2	.	TRGJ1	18	-1	-1	22
6	8.036324185317635E-5	TGTGCCACCTGGGACGGGCCGAAGTATAAGAAACTCTTT	CATWDGPKYKKLF	TRGV2	.	TRGJ1	19	-1	-1	24
6	8.036324185317635E-5	TGTGCCACCTGGGACGGGCGTGATTATAAGAAACTCTTT	CATWDGRDYKKLF	TRGV2	.	TRGJ1	18	-1	-1	22
6	8.036324185317635E-5	TGTGCCACCTGGGACGGGCATTATTATAAGAAACTCTTT	CATWDGHYYKKLF	TRGV2	.	TRGJ1	18	-1	-1	19
6	8.036324185317635E-5	TGTGCCACCTGGGACGAGCCTTATTATAAGAAACTCTTT	CATWDEPYYKKLF	TRGV2	.	TRGJ1	19	-1	-1	20
6	8.036324185317635E-5	TGTGCCACCTGGGAAGCTGATTATTATAAGAAACTCTTT	CATWEADYYKKLF	TRGV3	.	TRGJ1	13	-1	-1	19
6	8.036324185317635E-5	TGTGCCACCTGGACACGAAATTATTATAAGAAACTCTTT	CATWTRNYYKKLF	TRGV3	.	TRGJ1	14	-1	-1	18
6	8.036324185317635E-5	TGTGCCACCCATGAACGTAGGTATTATAAGAAACTCTTT	CATHERRYYKKLF	TRGV5	.	TRGJ1	8	-1	-1	21
6	8.036324185317635E-5	TGTGCCACCGGATCCCTGAATTATTATAAGAAACTCTTT	CATGSLNYYKKLF	TRGV4	.	TRGJ1	8	-1	-1	17
6	8.036324185317635E-5	TGTGCCACCACTATCGGGTATTATTATAAGAAACTCTTT	CATTIGYYYKKLF	TRGV8	.	TRGJ1	8	-1	-1	19
6	8.036324185317635E-5	TGTGCCACCTGGGCCCGTTATTATAAGAAACTCTTT	CATWARYYKKLF	TRGV2	.	TRGJ1	12	-1	-1	17
6	8.036324185317635E-5	TGTGCCACCTGGGCACCTTATTATAAGAAACTCTTT	CATWAPYYKKLF	TRGV2	.	TRGJ1	12	-1	-1	17
6	8.036324185317635E-5	TGTGCCACCTGGGATGAGAATTATAAGAAACTCTTT	CATWDENYKKLF	TRGV4	.	TRGJ1	15	-1	-1	19
6	8.036324185317635E-5	TGTGCCACCTGGGATAGTTACTATAAGAAACTCTTT	CATWDSYYKKLF	TRGV8	.	TRGJ1	16	-1	-1	17
6	8.036324185317635E-5	TGTGCCACCTGGGATAGTGGAATAAAGAAACTCTTT	CATWDSGIKKLF	TRGV8	.	TRGJ1	16	-1	-1	24
6	8.036324185317635E-5	TGTGCCACCTGGGATAGCCCGTCCAAGAAACTCTTT	CATWDSPSKKLF	TRGV8	.	TRGJ1	19	-1	-1	24
6	8.036324185317635E-5	TGTGCCACCTGGGATAGGCAGAATAGGAAACTCTTT	CATWDRQNRKLF	TRGV8	.	TRGJ1	18	-1	-1	22
6	8.036324185317635E-5	TGTGCCACCTGGGATAGGGGATATAAGAAACTCTTT	CATWDRGYKKLF	TRGV8	.	TRGJ1	17	-1	-1	21
6	8.036324185317635E-5	TGTGCCACCTGGGACTCTTATTATAAGAAACTCTTT	CATWDSYYKKLF	TRGV8	.	TRGJ1	13	-1	-1	17
6	8.036324185317635E-5	TGTGCCACCTGGGACCCCCCCGATAAGAAACTCTTT	CATWDPPDKKLF	TRGV7	.	TRGJ1	14	-1	-1	22
6	8.036324185317635E-5	TGTGCCACCTGGGACGGCTATTATAAGAAACTCTTT	CATWDGYYKKLF	TRGV2	.	TRGJ1	16	-1	-1	18
6	8.036324185317635E-5	TGTGCCACCTGGGACACGCCCGGTGAGAAACTCTTT	CATWDTPGEKLF	TRGV5	.	TRGJ1	19	-1	-1	25
6	8.036324185317635E-5	TGTGCCACCTGGGACAAACTCTATAAGAAACTCTTT	CATWDKLYKKLF	TRGV7	.	TRGJ1	15	-1	-1	21
6	8.036324185317635E-5	TGTGCCACGAACCTCAATTATTATAAGAAACTCTTT	CATNLNYYKKLF	TRGV4	.	TRGJ1	7	-1	-1	15
6	8.036324185317635E-5	TGTGCCACCTGGGATTTTTATAAGAAACTCTTT	CATWDFYKKLF	TRGV4	.	TRGJ1	14	-1	-1	13
6	8.036324185317635E-5	TGTGCCACCTGGGATTTAAAGAGGAAACTCTTT	CATWDLKRKLF	TRGV4	.	TRGJ1	14	-1	-1	23
6	8.036324185317635E-5	TGTGCCACCTGGGATGGGGCTAAGAAACTCTTT	CATWDGAKKLF	TRGV4	.	TRGJ1	17	-1	-1	20
6	8.036324185317635E-5	TGTGCCACCTGGGACAGATATAAGAAACTCTTT	CATWDRYKKLF	TRGV7	.	TRGJ1	16	-1	-1	18
6	8.036324185317635E-5	TGTGCCACCTGGGAGGCTTATAAGAAACTCTTT	CATWEAYKKLF	TRGV4	.	TRGJ1	13	-1	-1	17
6	8.036324185317635E-5	TGTGCCACCTGGATTTTCAAAGGGAAACTCTTT	CATWIFKGKLF	TRGV8	.	TRGJ1	11	-1	-1	23
6	8.036324185317635E-5	TGTGCCACCTGGATAGGGGGTAAGAAACTCTTT	CATWIGGKKLF	TRGV8	.	TRGJ1	16	-1	-1	20
6	8.036324185317635E-5	TGTGCCCTGACCGTTTATAAGAAACTCTTT	CALTVYKKLF	TRGV4	.	TRGJ1	5	-1	-1	14
6	8.036324185317635E-5	TGTGCCACCTGGCTTGTGGGTATACTCTTT	CATWLVGILF	TRGV8	.	TRGJ1	11	-1	-1	23
6	8.036324185317635E-5	TGTGCCACCTGGGATGTAAAGAAACTCTTT	CATWDVKKLF	TRGV5	.	TRGJ1	13	-1	-1	18
6	8.036324185317635E-5	TGTGCCACCTGGGATGGTAAGAAACTCTTT	CATWDGKKLF	TRGV4	.	TRGJ1	16	-1	-1	17
6	8.036324185317635E-5	TGTGCCACCTACAATTATAAGAAACTCTTT	CATYNYKKLF	TRGV3	.	TRGJ1	9	-1	-1	13
6	8.036324185317635E-5	TGTGCCACCCGTTATTATAAGAAACTCTTT	CATRYYKKLF	TRGV4	.	TRGJ1	8	-1	-1	11
6	8.036324185317635E-5	TGTGCCACGATTTATTATAAGAAACTCTTT	CATIYYKKLF	TRGV4	.	TRGJ1	7	-1	-1	7
6	8.036324185317635E-5	TGTGCCACCTGGGGTAAGAAACTCTTT	CATWGKKLF	TRGV8	.	TRGJ1	15	-1	-1	14
6	8.036324185317635E-5	TGTGCCACCGAGAAGAAACTCTTT	CATEKKLF	TRGV4	.	TRGJ1	8	-1	-1	12
6	8.036324185317635E-5	TGTGCCACCTGGGAT	CATWD	TRGV4	.	TRGJ1	14	-1	-1	14
5	6.69693682109803E-5	TGTGCCACCTGGGACGGACTACCGGGTGGGCCATATATTTGTAGTGATTGGATCAAGACGTTT	CATWDGLPGGPYICSDWIKTF	TRGV2	.	TRGJP2	16	-1	-1	33
5	6.69693682109803E-5	TGTGCCACCTGGGATGGGCCCGGGAAAAATCGTGGTAGTGATTGGATCAAGACGTTT	CATWDGPGKNRGSDWIKTF	TRGV4	.	TRGJP2	20	-1	-1	34
5	6.69693682109803E-5	TGTGCCACCTGGGACGGGCCAGACAACAATAGTAGTGATTGGATCAAGACGTTT	CATWDGPDNNSSDWIKTF	TRGV2	.	TRGJP2	19	-1	-1	28
5	6.69693682109803E-5	TGTGCCACCTGGGACAGGCCTAAACCCTCGTCTCATTATAAGAAACTCTTT	CATWDRPKPSSHYKKLF	TRGV5	.	TRGJ1	20	-1	-1	34
5	6.69693682109803E-5	TGTGCCACCTGGGACAGGCCCGAGGGGCTCCTCCCGAATAAGAAACTCTTT	CATWDRPEGLLPNKKLF	TRGV7	.	TRGJ1	19	-1	-1	37
5	6.69693682109803E-5	TGTGCCTGCTGGATTAGGCACGAGTTGGAGGATTATAAGAAACTCTTT	CACWIRHELEDYKKLF	TRGV11	.	TRGJ1	21	-1	-1	31
5	6.69693682109803E-5	TGTGCCACCTGGGCCAGAAGATCTGAAACGTATTATAAGAAACTCTTT	CATWARRSETYYKKLF	TRGV4	.	TRGJ1	12	-1	-1	30
5	6.69693682109803E-5	TGTGCCACCTGGGATAGCCAGTCTAATAGTGATTGGATCAAGACGTTT	CATWDSQSNSDWIKTF	TRGV8	.	TRGJP2	16	-1	-1	23
5	6.69693682109803E-5	TGTGCCACCTGGGATAGAGGGTATACCACTGGTTGGTTCAAGATATTT	CATWDRGYTTGWFKIF	TRGV8	.	TRGJP1	16	-1	-1	21
5	6.69693682109803E-5	TGTGCCACCTGGGACGGCCGGGGGTTGGGCAAAAAAATCAAGGTATTT	CATWDGRGLGKKIKVF	TRGV2	.	TRGJP	16	-1	-1	23
5	6.69693682109803E-5	TGTGCCACCTGGGACACTCAGGAGTTGGGCAAAAAAATCAAGGTATTT	CATWDTQELGKKIKVF	TRGV2	.	TRGJP	14	-1	-1	18
5	6.69693682109803E-5	TGTGCCACCTGGGACAGGCTGGCCTTATCTTATTATAAGAAACTCTTT	CATWDRLALSYYKKLF	TRGV3	.	TRGJ1	18	-1	-1	29
5	6.69693682109803E-5	TGTGCCACCTGGGACAGGCATCTGAAGAATTATTATAAGAAACTCTTT	CATWDRHLKNYYKKLF	TRGV5	.	TRGJ1	18	-1	-1	26
5	6.69693682109803E-5	TGTGCCACCTGGGACAGGGACCCTATGAATTATTATAAGAAACTCTTT	CATWDRDPMNYYKKLF	TRGV5	.	TRGJ1	17	-1	-1	26
5	6.69693682109803E-5	TGTGCTGCGTGGGACCTACTCCTTAATTATTATAAGAAACTCTTT	CAAWDLLLNYYKKLF	TRGV10	.	TRGJ1	13	-1	-1	24
5	6.69693682109803E-5	TGTGCCACCTGGGCCCACCCCGGGGATTATTATAAGAAACTCTTT	CATWAHPGDYYKKLF	TRGV3	.	TRGJ1	12	-1	-1	25
5	6.69693682109803E-5	TGTGCCACCTGGGATTATCCTACCACTGGTTGGTTCAAGATATTT	CATWDYPTTGWFKIF	TRGV4	.	TRGJP1	14	-1	-1	20
5	6.69693682109803E-5	TGTGCCACCTGGGATGCGCATCCGAATTATTATAAGAAACTCTTT	CATWDAHPNYYKKLF	TRGV4	.	TRGJ1	18	-1	-1	19
5	6.69693682109803E-5	TGTGCCACCTGGGATGGAGTGGAACGGTATTATAAGAAACTCTTT	CATWDGVERYYKKLF	TRGV4	.	TRGJ1	16	-1	-1	27
5	6.69693682109803E-5	TGTGCCACCTGGGATGACCCTGTAGATTATTATAAGAAACTCTTT	CATWDDPVDYYKKLF	TRGV4	.	TRGJ1	15	-1	-1	25
5	6.69693682109803E-5	TGTGCCACCTGGGATGAGGTCTCGAATTATTATAAGAAACTCTTT	CATWDEVSNYYKKLF	TRGV4	.	TRGJ1	15	-1	-1	21
5	6.69693682109803E-5	TGTGCCACCTGGGATAGGGCTTGTAGTGATTGGATCAAGACGTTT	CATWDRACSDWIKTF	TRGV8	.	TRGJP2	20	-1	-1	22
5	6.69693682109803E-5	TGTGCCACCTGGGACTCACCCTTGAATTATTATAAGAAACTCTTT	CATWDSPLNYYKKLF	TRGV8	.	TRGJ1	13	-1	-1	23
5	6.69693682109803E-5	TGTGCCACCTGGGACCGAGGTAGTAGTGATTGGATCAAGACGTTT	CATWDRGSSDWIKTF	TRGV2	.	TRGJP2	14	-1	-1	20
5	6.69693682109803E-5	TGTGCCACCTGGGACGTCCCGATCTTTTATTATAAGAAACTCTTT	CATWDVPIFYYKKLF	TRGV3	.	TRGJ1	14	-1	-1	26
5	6.69693682109803E-5	TGTGCCACCTGGGACGGGGGTGGCCATTATTATAAGAAACTCTTT	CATWDGGGHYYKKLF	TRGV2	.	TRGJ1	17	-1	-1	25
5	6.69693682109803E-5	TGTGCCACCTGGGACGGGAGGGGAAAGTATTATAAGAAACTCTTT	CATWDGRGKYYKKLF	TRGV2	.	TRGJ1	17	-1	-1	24
5	6.69693682109803E-5	TGTGCCACCTGGGACAGGCCTCCGAATTATTATAAGAAACTCTTT	CATWDRPPNYYKKLF	TRGV3	.	TRGJ1	20	-1	-1	22
5	6.69693682109803E-5	TGTGCCACCTGGGACAGGCCCCCCCCATATTATAAGAAACTCTTT	CATWDRPPPYYKKLF	TRGV5	.	TRGJ1	19	-1	-1	27
5	6.69693682109803E-5	TGTGCCACCTGGGACAGGCACCTTAATTATTATAAGAAACTCTTT	CATWDRHLNYYKKLF	TRGV3	.	TRGJ1	18	-1	-1	24
5	6.69693682109803E-5	TGTGCCACCTGGGACAGGGAAACGGAATTTTATAAGAAACTCTTT	CATWDRETEFYKKLF	TRGV7	.	TRGJ1	17	-1	-1	24
5	6.69693682109803E-5	TGTGCCACCTGGGACAAAATCTTACCCCGTTATAAGAAACTCTTT	CATWDKILPRYKKLF	TRGV8	.	TRGJ1	13	-1	-1	29
5	6.69693682109803E-5	TGTGCCACCTGGGAAGTAGTCTCTTTATATTATAAGAAACTCTTT	CATWEVVSLYYKKLF	TRGV4	.	TRGJ1	13	-1	-1	27
5	6.69693682109803E-5	TGTGCCACCGCCACCCAAACATATTGGGGGGATAAAGAACTCTTT	CATATQTYWGDKELF	TRGV4	.	TRGJ1	8	-1	-1	34
5	6.69693682109803E-5	TGTGCCACCTGGGCCCCACACGCCTTTTATAAGAAACTCTTT	CATWAPHAFYKKLF	TRGV8	.	TRGJ1	12	-1	-1	26
5	6.69693682109803E-5	TGTGCCACCTGGGGCCTACTCAATTATTATAAGAAACTCTTT	CATWGLLNYYKKLF	TRGV8	.	TRGJ1	12	-1	-1	21
5	6.69693682109803E-5	TGTGCCACCTGGGATGGTTACTTTTATTATAAGAAACTCTTT	CATWDGYFYYKKLF	TRGV4	.	TRGJ1	16	-1	-1	23
5	6.69693682109803E-5	TGTGCCACCTGGGATGGTACGAATTATTATAAGAAACTCTTT	CATWDGTNYYKKLF	TRGV4	.	TRGJ1	16	-1	-1	19
5	6.69693682109803E-5	TGTGCCACCTGGGATGGCCGGAATTATTATAAGAAACTCTTT	CATWDGRNYYKKLF	TRGV4	.	TRGJ1	16	-1	-1	20
5	6.69693682109803E-5	TGTGCCACCTGGGATGGGTCGAATTATTATAAGAAACTCTTT	CATWDGSNYYKKLF	TRGV4	.	TRGJ1	17	-1	-1	18
5	6.69693682109803E-5	TGTGCCACCTGGGATGGGGAGAATTTGTATAAGAAACTCTTT	CATWDGENLYKKLF	TRGV4	.	TRGJ1	17	-1	-1	20
5	6.69693682109803E-5	TGTGCCACCTGGGATGGAACCACTGGTTGGTTCAAGATATTT	CATWDGTTGWFKIF	TRGV4	.	TRGJP1	16	-1	-1	18
5	6.69693682109803E-5	TGTGCCACCTGGGATGACCTGAATTATTATAAGAAACTCTTT	CATWDDLNYYKKLF	TRGV4	.	TRGJ1	15	-1	-1	20
5	6.69693682109803E-5	TGTGCCACCTGGGATACGAACCATTATTATAAGAAACTCTTT	CATWDTNHYYKKLF	TRGV8	.	TRGJ1	15	-1	-1	22
5	6.69693682109803E-5	TGTGCCACCTGGGATAGGCGCAGTGATTGGATCAAGACGTTT	CATWDRRSDWIKTF	TRGV8	.	TRGJP2	18	-1	-1	21
5	6.69693682109803E-5	TGTGCCACCTGGGACCGGTGGGGTTATTATAAGAAACTCTTT	CATWDRWGYYKKLF	TRGV3	.	TRGJ1	17	-1	-1	23
5	6.69693682109803E-5	TGTGCCACCTGGGACGCTGGCCTTTATTATAAGAAACTCTTT	CATWDAGLYYKKLF	TRGV2	.	TRGJ1	15	-1	-1	23
5	6.69693682109803E-5	TGTGCCACCTGGGACGGGTTCAGTGATTGGATCAAGACGTTT	CATWDGFSDWIKTF	TRGV2	.	TRGJP2	17	-1	-1	21
5	6.69693682109803E-5	TGTGCCACCTGGGACGGGTACACTGGTTGGTTCAAGATATTT	CATWDGYTGWFKIF	TRGV2	.	TRGJP1	17	-1	-1	20
5	6.69693682109803E-5	TGTGCCACCTGGGACGGGCTTAGGTATTATAAGAAACTCTTT	CATWDGLRYYKKLF	TRGV2	.	TRGJ1	18	-1	-1	24
5	6.69693682109803E-5	TGTGCCACCTGGGACGGGCCTCGGCGGTATAAGAAACTCTTT	CATWDGPRRYKKLF	TRGV2	.	TRGJ1	19	-1	-1	27
5	6.69693682109803E-5	TGTGCCACCTGGGACGGGCCTGGTTATTATAAGAAACTCTTT	CATWDGPGYYKKLF	TRGV2	.	TRGJ1	19	-1	-1	23
5	6.69693682109803E-5	TGTGCCACCTGGGACGGGCCCAAGAAGTATAAGAAACTCTTT	CATWDGPKKYKKLF	TRGV2	.	TRGJ1	20	-1	-1	27
5	6.69693682109803E-5	TGTGCCACCTGGGACGGGCGGGCTTATTATAAGAAACTCTTT	CATWDGRAYYKKLF	TRGV2	.	TRGJ1	18	-1	-1	23
5	6.69693682109803E-5	TGTGCCACCTGGGACGGGCGACGGGATTGGATCAAGACGTTT	CATWDGRRDWIKTF	TRGV2	.	TRGJP2	18	-1	-1	24
5	6.69693682109803E-5	TGTGCCACCTGGGACACCGGGCGGGGTTATAAGAAACTCTTT	CATWDTGRGYKKLF	TRGV3	.	TRGJ1	15	-1	-1	26
5	6.69693682109803E-5	TGTGCCACCTGGGACACCACTGGTTATTATAAGAAACTCTTT	CATWDTTGYYKKLF	TRGV4	.	TRGJ1	13	-1	-1	23
5	6.69693682109803E-5	TGTGCCACCTGGGACAGTGGGGTTTATTATAAGAAACTCTTT	CATWDSGVYYKKLF	TRGV3	.	TRGJ1	16	-1	-1	23
5	6.69693682109803E-5	TGTGCCACCTGGGACAGGCCCCCTTATTATAAGAAACTCTTT	CATWDRPPYYKKLF	TRGV3	.	TRGJ1	19	-1	-1	23
5	6.69693682109803E-5	TGTGCCACCTGGGACAGGCCAGCCACGTTCGGGAAACTCTTT	CATWDRPATFGKLF	TRGV3	.	TRGJ1	19	-1	-1	32
5	6.69693682109803E-5	TGTGCCACCTGGGACAGGCGGGTGAATTATAAGAAACTCTTT	CATWDRRVNYKKLF	TRGV7	.	TRGJ1	18	-1	-1	25
5	6.69693682109803E-5	TGTGCCACCTGGGACAGGCGGGGATATTATAAGAAACTCTTT	CATWDRRGYYKKLF	TRGV7	.	TRGJ1	18	-1	-1	24
5	6.69693682109803E-5	TGTGCCACCTGGGACAGGAGGAATTATTATAAGAAACTCTTT	CATWDRRNYYKKLF	TRGV5	.	TRGJ1	17	-1	-1	20
5	6.69693682109803E-5	TGTGCCACCTGGGACAGATCCTATTATTATAAGAAACTCTTT	CATWDRSYYYKKLF	TRGV3	.	TRGJ1	16	-1	-1	22
5	6.69693682109803E-5	TGTGCCACCTGGGACAGACAAAATTATTATAAGAAACTCTTT	CATWDRQNYYKKLF	TRGV3	.	TRGJ1	16	-1	-1	21
5	6.69693682109803E-5	TGTGCCACCTGGGACAGAACGAATTATTATAAGAAACTCTTT	CATWDRTNYYKKLF	TRGV7	.	TRGJ1	16	-1	-1	19
5	6.69693682109803E-5	TGTGCTGCGTGGGGCCCCACTGGTTGGTTCAAGATATTT	CAAWGPTGWFKIF	TRGV10	.	TRGJP1	12	-1	-1	16
[truncated: 2,329 more rows]
