# Supplementary material for: Dissection of the Human T-Cell Receptor γ Gene Repertoire in the Brain and Peripheral Blood Identifies Age- and Alzheimer's Disease-Associated Clonotype Profiles
Source: Front Immunol. 2020 Jan 29;11:12. doi: 10.3389/fimmu.2020.00012 (PMC7025544; doi:10.3389/fimmu.2020.00012)
Supplement: Supplementary file 5 [file Data_Sheet_2.zip › repertoires_corrected_and_decontaminated/PK13.txt]

count	freq	cdr3nt	cdr3aa	v	d	j	VEnd	DStart	DEnd	JStart
9866	0.07866870793863426	TGTGCCTTGTGGGATGGAGAGTTGGGCAAAAAAATCAAGGTATTT	CALWDGELGKKIKVF	TRGV9	.	TRGJP	13	-1	-1	17
4278	0.03411156827097885	TGTGCCTTGTGGGAAGTCATACGAGAGTTGGGCAAAAAAATCAAGGTATTT	CALWEVIRELGKKIKVF	TRGV9	.	TRGJP	16	-1	-1	23
3475	0.027708672216374828	TGTGCCTTGTGGTCGGGCGAGTTGGGCAAAAAAATCAAGGTATTT	CALWSGELGKKIKVF	TRGV9	.	TRGJP	11	-1	-1	18
3290	0.026233534271042643	TGTGCCTTGTGGGAGGTCCAAGAGTTGGGCAAAAAAATCAAGGTATTT	CALWEVQELGKKIKVF	TRGV9	.	TRGJP	19	-1	-1	18
3161	0.025204924568621823	TGTGCCTTGTGGGAGGTGCAAGAGTTGGGCAAAAAAATCAAGGTATTT	CALWEVQELGKKIKVF	TRGV9	.	TRGJP	19	-1	-1	17
3002	0.023937103307498486	TGTGCCACCTGGGACGGGCAAGAGGGAGCCACTGGTTGGTTCAAGATATTT	CATWDGQEGATGWFKIF	TRGV2	.	TRGJP1	18	-1	-1	28
2132	0.016999968105125506	TGTGCCTTGTGGGAGCTACGCCAAGAGTTGGGCAAAAAAATCAAGGTATTT	CALWELRQELGKKIKVF	TRGV9	.	TRGJP	14	-1	-1	21
1725	0.0137546646253947	TGTGCTGCGTGGTATAGTGATTGGATCAAGACGTTT	CAAWYSDWIKTF	TRGV10	.	TRGJP2	14	-1	-1	14
1654	0.013188530603132076	TGTGCCACCTGGGACAGGTGCCCCGGCCGAGTTAAGAAACTCTTT	CATWDRCPGRVKKLF	TRGV7	.	TRGJ2	17	-1	-1	32
1542	0.012295474117309349	TGTGCCTTGTGGGAATTTCAAGAGTTGGGCAAAAAAATCAAGGTATTT	CALWEFQELGKKIKVF	TRGV9	.	TRGJP	13	-1	-1	18
1406	0.011211048384524606	TGTGCCTTGTGGGGGCAACAAGAGTTGGGCAAAAAAATCAAGGTATTT	CALWGQQELGKKIKVF	TRGV9	.	TRGJP	12	-1	-1	18
1293	0.010310018180078461	TGTGCCTTGTGGGAGAAAGAGTTGGGCAAAAAAATCAAGGTATTT	CALWEKELGKKIKVF	TRGV9	.	TRGJP	14	-1	-1	16
1271	0.010134596370363283	TGTGCCTTGTGGGAGCCCTCAGAGTTGGGCAAAAAAATCAAGGTATTT	CALWEPSELGKKIKVF	TRGV9	.	TRGJP	14	-1	-1	20
1183	0.009432909131502567	TGTGCCTTGTGGGAAGTAGGGTTGGGCAAAAAAATCAAGGTATTT	CALWEVGLGKKIKVF	TRGV9	.	TRGJP	16	-1	-1	17
964	0.007686664752974197	TGTGCCTTGTGGGAGGTGCAGGGTGAGTTGGGCAAAAAAATCAAGGTATTT	CALWEVQGELGKKIKVF	TRGV9	.	TRGJP	19	-1	-1	24
607	0.00484004720441425	TGTGCCTTGTGGGAGAGGCAAGAGTTGGGCAAAAAAATCAAGGTATTT	CALWERQELGKKIKVF	TRGV9	.	TRGJP	14	-1	-1	16
563	0.004489203584983893	TGTGCTGCGTGGGATTATTATAAGAAACTCTTT	CAAWDYYKKLF	TRGV10	.	TRGJ2	16	-1	-1	13
555	0.004425413835996555	TGTGCCTTGTGGGAGGATCAAGAGTTGGGCAAAAAAATCAAGGTATTT	CALWEDQELGKKIKVF	TRGV9	.	TRGJP	15	-1	-1	18
551	0.004393518961502887	TGTGCCTTGTGGGAGGTGCAGCAGTTGGGCAAAAAAATCAAGGTATTT	CALWEVQQLGKKIKVF	TRGV9	.	TRGJP	19	-1	-1	22
538	0.004289860619398463	TGTGCCTTGTGGGAGGCGGATCAAGAGTTGGGCAAAAAAATCAAGGTATTT	CALWEADQELGKKIKVF	TRGV9	.	TRGJP	15	-1	-1	21
488	0.003891174688227602	TGTGCCTTGTGGGAGGCTTATTATAAGAAACTCTTT	CALWEAYYKKLF	TRGV9	.	TRGJ2	15	-1	-1	17
421	0.0033569355404586484	TGTGCCTTGTGGGATATTGAAGAGTTGGGCAAAAAAATCAAGGTATTT	CALWDIEELGKKIKVF	TRGV9	.	TRGJP	13	-1	-1	19
338	0.002695116894715019	TGTGCTGCGTGGGATTATAAGAAACTCTTT	CAAWDYKKLF	TRGV10	.	TRGJ1	16	-1	-1	13
317	0.0025276688036232576	TGTGCCTTGTGGGAGGAAGAGTTGGGCAAAAAAATCAAGGTATTT	CALWEEELGKKIKVF	TRGV9	.	TRGJP	15	-1	-1	16
311	0.0024798264918827542	TGTGCCACCTGGGGGCCTCCTCGGGGGATTTATTATAAGAAACTCTTT	CATWGPPRGIYYKKLF	TRGV2	.	TRGJ2	12	-1	-1	26
286	0.002280483526297324	TGTGCCTTGTGGGAGGGCTTGCAAGAGTTGGGCAAAAAAATCAAGGTATTT	CALWEGLQELGKKIKVF	TRGV9	.	TRGJP	15	-1	-1	20
280	0.0022326412145568207	TGTGCCTTGTGGGAGGTGGGGGAGTTGGGCAAAAAAATCAAGGTATTT	CALWEVGELGKKIKVF	TRGV9	.	TRGJP	17	-1	-1	21
268	0.002136956591075814	TGTGCCTTGTGGGAGGTGCGGGAGTTGGGCAAAAAAATCAAGGTATTT	CALWEVRELGKKIKVF	TRGV9	.	TRGJP	18	-1	-1	21
261	0.0020811405607118936	TGTGCCTTGTGGGAGGCGCAGATGGGGTTGGGCAAAAAAATCAAGGTATTT	CALWEAQMGLGKKIKVF	TRGV9	.	TRGJP	19	-1	-1	26
240	0.001913692469620132	TGTGCTGCGTGGGATTTAGGGAAACTCTTT	CAAWDLGKLF	TRGV10	.	TRGJ2	15	-1	-1	20
236	0.0018817975951264632	TGTGCTGCGTGGGATAGTTATTATAAGAAACTCTTT	CAAWDSYYKKLF	TRGV10	.	TRGJ1	14	-1	-1	17
221	0.001762191815775205	TGTGCCTTGTGGGAGGTGCCAGAGTTGGGCAAAAAAATCAAGGTATTT	CALWEVPELGKKIKVF	TRGV9	.	TRGJP	18	-1	-1	17
221	0.001762191815775205	TGTGCCACCTGGGATAGAGGCTTGGGTGATTGGATCAAGACGTTT	CATWDRGLGDWIKTF	TRGV8	.	TRGJP2	16	-1	-1	25
208	0.0016585334736707812	TGTGCTGCGTGGGAGAATAAGAAACTCTTT	CAAWENKKLF	TRGV10	.	TRGJ1	13	-1	-1	16
202	0.0016106911619302778	TGTGCCTTGTGGGATACTAACCAAGAGTTGGGCAAAAAAATCAAGGTATTT	CALWDTNQELGKKIKVF	TRGV9	.	TRGJP	13	-1	-1	21
202	0.0016106911619302778	TGTGCCTTGTGGGAGGTTCTTGAGTTGGGCAAAAAAATCAAGGTATTT	CALWEVLELGKKIKVF	TRGV9	.	TRGJP	16	-1	-1	21
186	0.0014831116639556024	TGTGCCACCTGGGGTAGTAGTGATTGGATCAAGACGTTT	CATWGSSDWIKTF	TRGV2	.	TRGJP2	12	-1	-1	14
186	0.0014831116639556024	TGTGCCTTGTCGGCCCTTGATTATAAGAAACTCTTT	CALSALDYKKLF	TRGV9	.	TRGJ1	12	-1	-1	19
185	0.0014751379453321852	TGTGCCTTGTGGGAGGTGCGAGAGTTGGGCAAAAAAATCAAGGTATTT	CALWEVRELGKKIKVF	TRGV9	.	TRGJP	18	-1	-1	17
183	0.0014591905080853507	TGTGCCTTGTGGGAGGTTAAAGAGTTGGGCAAAAAAATCAAGGTATTT	CALWEVKELGKKIKVF	TRGV9	.	TRGJP	16	-1	-1	19
183	0.0014591905080853507	TGTGCCTTGTGGGAATACTGGAAGTATTATAAGAAACTCTTT	CALWEYWKYYKKLF	TRGV9	.	TRGJ1	13	-1	-1	20
172	0.0013714796032277612	TGTGCCTTGTGGGAGCTCCAAGAGTTGGGCAAAAAAATCAAGGTATTT	CALWELQELGKKIKVF	TRGV9	.	TRGJP	14	-1	-1	18
171	0.001363505884604344	TGTGCCTTGTGGGAGGTACAAGAGTTGGGCAAAAAAATCAAGGTATTT	CALWEVQELGKKIKVF	TRGV9	.	TRGJP	19	-1	-1	18
170	0.001355532165980927	TGTGCCTTGTGGGAGGTGAAGAAACTCTTT	CALWEVKKLF	TRGV9	.	TRGJ1	17	-1	-1	18
169	0.0013475584473575095	TGTGCCTTGTGGGAGGCGCAAGAGTTGGGCAAAAAAATCAAGGTATTT	CALWEAQELGKKIKVF	TRGV9	.	TRGJP	19	-1	-1	17
166	0.001323637291487258	TGTGCCACCTGGGACGGATCAAATTATTATAAGAAACTCTTT	CATWDGSNYYKKLF	TRGV2	.	TRGJ1	16	-1	-1	18
161	0.0012837686983701718	TGTGCCTTGTGGGAGGTGCTAGGACTCTTT	CALWEVLGLF	TRGV9	.	TRGJ2	18	-1	-1	23
159	0.0012678212611233375	TGTGCCTTGTGGGAGGTGCAGACGCAAGAGTTGGGCAAAAAAATCAAGGTATTT	CALWEVQTQELGKKIKVF	TRGV9	.	TRGJP	19	-1	-1	23
156	0.0012439001052530858	TGTGCCTTGTGGGAGGTGCCGGAGTTGGGCAAAAAAATCAAGGTATTT	CALWEVPELGKKIKVF	TRGV9	.	TRGJP	18	-1	-1	21
151	0.0012040315121359998	TGTGCTGCGTGGGATTTCGGGGGACTCTTT	CAAWDFGGLF	TRGV10	.	TRGJ2	18	-1	-1	23
137	0.0010923994514081587	TGTGCCTTGTGGGAGGTGCCTTATTATAAGAAACTCTTT	CALWEVPYYKKLF	TRGV9	.	TRGJ2	18	-1	-1	20
136	0.0010844257327847415	TGTGCCACCTGGGACGGGCCCCGGAAACTCTTT	CATWDGPRKLF	TRGV2	.	TRGJ1	20	-1	-1	23
135	0.0010764520141613243	TGTGCCTTGTGGGAGGTGCATTATTATAAGAAACTCTTT	CALWEVHYYKKLF	TRGV9	.	TRGJ2	19	-1	-1	19
132	0.0010525308582910726	TGTGCCTTGTGGGAGGTGGAACCCAGCTCGAATTATTATAAGAAACTCTTT	CALWEVEPSSNYYKKLF	TRGV9	.	TRGJ1	17	-1	-1	27
129	0.001028609702420821	TGTGCCACCTGGGACGGGAATTATTATAAGAAACTCTTT	CATWDGNYYKKLF	TRGV2	.	TRGJ1	17	-1	-1	17
126	0.0010046885465505692	TGTGCCACCCCTTATTATAAGAAACTCTTT	CATPYYKKLF	TRGV5	.	TRGJ1	8	-1	-1	11
123	9.807673906803178E-4	TGTGCCTTGTGGGAGGCGAAAGAGTTGGGCAAAAAAATCAAGGTATTT	CALWEAKELGKKIKVF	TRGV9	.	TRGJP	15	-1	-1	19
123	9.807673906803178E-4	TGTGCCTTGTGGGAACGGAGAGAGTTGGGCAAAAAAATCAAGGTATTT	CALWERRELGKKIKVF	TRGV9	.	TRGJP	13	-1	-1	20
121	9.648199534334832E-4	TGTGCCTTGTGGGGCTATAAGTTGGGCAAAAAAATCAAGGTATTT	CALWGYKLGKKIKVF	TRGV9	.	TRGJP	12	-1	-1	19
121	9.648199534334832E-4	TGTGCCACCTGGGACGGGCCTGGGGATAAGAAACTCTTT	CATWDGPGDKKLF	TRGV2	.	TRGJ2	19	-1	-1	25
120	9.56846234810066E-4	TGTGCCACCTGGGATTATTATAAGAAACTCTTT	CATWDYYKKLF	TRGV8	.	TRGJ1	14	-1	-1	13
119	9.488725161866488E-4	TGTGCCTTGTGGGAGGTGCCCGGTTATAAGAAACTCTTT	CALWEVPGYKKLF	TRGV9	.	TRGJ1	18	-1	-1	23
116	9.249513603163972E-4	TGTGCCTTGTGTGTTAGCCCATCGGGTAAGAAACTCTTT	CALCVSPSGKKLF	TRGV9	.	TRGJ2	10	-1	-1	26
111	8.850827671993111E-4	TGTGCCTTGTGGGATCTTCAAGAGTTGGGCAAAAAAATCAAGGTATTT	CALWDLQELGKKIKVF	TRGV9	.	TRGJP	13	-1	-1	18
111	8.850827671993111E-4	TGTGCCACCTGGGATTATAAGAAACTCTTT	CATWDYKKLF	TRGV8	.	TRGJ1	14	-1	-1	13
110	8.771090485758939E-4	TGTGCCTTGTGGGAGGTACCCCAAGAGTTGGGCAAAAAAATCAAGGTATTT	CALWEVPQELGKKIKVF	TRGV9	.	TRGJP	16	-1	-1	21
110	8.771090485758939E-4	TGTGCTGCGTGGGGGAAACTCTTT	CAAWGKLF	TRGV10	.	TRGJ1	12	-1	-1	14
106	8.45214174082225E-4	TGTGCCTTGTGGGAGGTGCGGGGTTATAAGAAACTCTTT	CALWEVRGYKKLF	TRGV9	.	TRGJ1	18	-1	-1	23
105	8.372404554588078E-4	TGTGCCTTGTGGGAGGTGCAGAGGGAGTTGGGCAAAAAAATCAAGGTATTT	CALWEVQRELGKKIKVF	TRGV9	.	TRGJP	19	-1	-1	24
104	8.292667368353906E-4	TGTGCCTTGTGGGAGGATAAGAAACTCTTT	CALWEDKKLF	TRGV9	.	TRGJ2	15	-1	-1	16
103	8.212930182119733E-4	TGTGCCTTGGGACGGCTCTTT	CALGRLF	TRGV9	.	TRGJ1	8	-1	-1	15
101	8.053455809651389E-4	TGTGCTGCGTGGGATTATGCAGAGAAACTCTTT	CAAWDYAEKLF	TRGV10	.	TRGJ1	16	-1	-1	22
97	7.7345070647147E-4	TGTGCCTTGTGGGAGGTGCAAGAGGCTAAGCAGATGGCCGGGATGGGCAAAAAAATCAAGGTATTT	CALWEVQEAKQMAGMGKKIKVF	TRGV9	.	TRGJP	19	-1	-1	43
96	7.654769878480528E-4	TGTGCCTTGTGGGAGGTAGAGTTGGGCAAAAAAATCAAGGTATTT	CALWEVELGKKIKVF	TRGV9	.	TRGJP	16	-1	-1	17
94	7.495295506012183E-4	TGTGCTGCGTGGGATAAGAAACTCTTT	CAAWDKKLF	TRGV10	.	TRGJ2	14	-1	-1	13
93	7.415558319778012E-4	TGTGCCTTGTGGGAGGCCCAAAAGTTGGGCAAAAAAATCAAGGTATTT	CALWEAQKLGKKIKVF	TRGV9	.	TRGJP	15	-1	-1	18
93	7.415558319778012E-4	TGTGCCTTGTGGGAGGTGCGTAAGAAACTCTTT	CALWEVRKKLF	TRGV9	.	TRGJ1	18	-1	-1	20
93	7.415558319778012E-4	TGTGCCTTGTGGGAGGTGCATTATAAGAAACTCTTT	CALWEVHYKKLF	TRGV9	.	TRGJ1	19	-1	-1	19
92	7.335821133543839E-4	TGTGCCTTGTGGGAGGGACAAGAGTTGGGCAAAAAAATCAAGGTATTT	CALWEGQELGKKIKVF	TRGV9	.	TRGJP	15	-1	-1	14
91	7.256083947309668E-4	TGTGCCTTGTGGGAGGTGGTTCAAGAGTTGGGCAAAAAAATCAAGGTATTT	CALWEVVQELGKKIKVF	TRGV9	.	TRGJP	17	-1	-1	21
91	7.256083947309668E-4	TGTGCCTTGTGGGGGCAAGAGTTGGGCAAAAAAATCAAGGTATTT	CALWGQELGKKIKVF	TRGV9	.	TRGJP	12	-1	-1	12
90	7.176346761075495E-4	TGTGCCACCTGGGACAGGCTAGGGGACGGTGAAGGGGCGAAACTCTTT	CATWDRLGDGEGAKLF	TRGV7	.	TRGJ1	18	-1	-1	38
89	7.096609574841323E-4	TGTGCCTTGTGGGAGGACGTGCAAGAGTTGGGCAAAAAAATCAAGGTATTT	CALWEDVQELGKKIKVF	TRGV9	.	TRGJP	15	-1	-1	20
89	7.096609574841323E-4	TGTGCCTTGTGGGAGGTGGGAAAGTTGGGCAAAAAAATCAAGGTATTT	CALWEVGKLGKKIKVF	TRGV9	.	TRGJP	17	-1	-1	16
89	7.096609574841323E-4	TGTGCTGCGTGGGATTTGAGGATTGTCCGTAAGAAACTCTTT	CAAWDLRIVRKKLF	TRGV10	.	TRGJ1	15	-1	-1	29
88	7.01687238860715E-4	TGTGCCTTGTGGGAGTTTCAAGAGTTGGGCAAAAAAATCAAGGTATTT	CALWEFQELGKKIKVF	TRGV9	.	TRGJP	14	-1	-1	18
88	7.01687238860715E-4	TGTGCTGCGTTACTCTTT	CAALLF	TRGV10	.	TRGJ1	9	-1	-1	11
88	7.01687238860715E-4	TGTGCTGCGTGGGGGATTAAGAAACTCTTT	CAAWGIKKLF	TRGV10	.	TRGJ2	12	-1	-1	17
87	6.937135202372979E-4	TGTGCCTTGTGGGAGGTGAGAGAGTTGGGCAAAAAAATCAAGGTATTT	CALWEVRELGKKIKVF	TRGV9	.	TRGJP	17	-1	-1	20
86	6.857398016138806E-4	TGTGCCTTGTGGGAGGCGCTCCAAGAGTTGGGCAAAAAAATCAAGGTATTT	CALWEALQELGKKIKVF	TRGV9	.	TRGJP	21	-1	-1	21
84	6.697923643670462E-4	TGTGCCTTGTGGGAGGCGGGACCTCAAGAGTTGGGCAAAAAAATCAAGGTATTT	CALWEAGPQELGKKIKVF	TRGV9	.	TRGJP	15	-1	-1	24
84	6.697923643670462E-4	TGTGCCTTGTGGGAGGGTAGTGATTGGATCAAGACGTTT	CALWEGSDWIKTF	TRGV9	.	TRGJP2	15	-1	-1	16
84	6.697923643670462E-4	TGTGCTGCGTGGGTTTATTATAAGAAACTCTTT	CAAWVYYKKLF	TRGV10	.	TRGJ1	16	-1	-1	14
84	6.697923643670462E-4	TGTGCTGCGTGGGATTGTGAGAAACTCTTT	CAAWDCEKLF	TRGV10	.	TRGJ1	15	-1	-1	13
84	6.697923643670462E-4	TGTGCCTTGTGGGAGGTTATGAAACTCTTT	CALWEVMKLF	TRGV9	.	TRGJ1	16	-1	-1	17
83	6.61818645743629E-4	TGTGCCTTGTGGGAGGGTATTGAGTTGGGCAAAAAAATCAAGGTATTT	CALWEGIELGKKIKVF	TRGV9	.	TRGJP	15	-1	-1	21
83	6.61818645743629E-4	TGTGCCACCTGGGACGGGCTAGGGATAGATTGGATCAAGACGTTT	CATWDGLGIDWIKTF	TRGV2	.	TRGJP2	18	-1	-1	27
83	6.61818645743629E-4	TGTGCCTTGTGGGAGGTGCGATATAAGAAACTCTTT	CALWEVRYKKLF	TRGV9	.	TRGJ1	18	-1	-1	21
82	6.538449271202118E-4	TGTGCCTTGAAGTATTATAAGAAACTCTTT	CALKYYKKLF	TRGV9	.	TRGJ1	8	-1	-1	8
81	6.458712084967946E-4	TGTGCCTTGTGGGAGTCGGGTAAGGAACTCTTT	CALWESGKELF	TRGV9	.	TRGJ1	14	-1	-1	20
81	6.458712084967946E-4	TGTGCCTTGTGTTTGTCGAAACTCTTT	CALCLSKLF	TRGV9	.	TRGJ1	10	-1	-1	17
80	6.378974898733773E-4	TGTGCCTTGTGGGAGGTGAATTATTATAAGAAACTCTTT	CALWEVNYYKKLF	TRGV9	.	TRGJ1	17	-1	-1	17
80	6.378974898733773E-4	TGTGCCTTGTGGGAGGTTAAGAAACTCTTT	CALWEVKKLF	TRGV9	.	TRGJ1	16	-1	-1	17
80	6.378974898733773E-4	TGTGCCTTGTGGGAGTTCCTCTTT	CALWEFLF	TRGV9	.	TRGJ1	14	-1	-1	18
80	6.378974898733773E-4	TGTGCCTTGTGGGAGGGACTCTTT	CALWEGLF	TRGV9	.	TRGJ1	15	-1	-1	17
79	6.299237712499602E-4	TGTGCCTTGTGGCAACAAGAGTTGGGCAAAAAAATCAAGGTATTT	CALWQQELGKKIKVF	TRGV9	.	TRGJP	11	-1	-1	15
78	6.219500526265429E-4	TGTGCCTTGTGGGGGGAGCAAGAGTTGGGCAAAAAAATCAAGGTATTT	CALWGEQELGKKIKVF	TRGV9	.	TRGJP	19	-1	-1	17
78	6.219500526265429E-4	TGTGCCTTGTGGGAGGTGCACGGGTTGGGCAAAAAAATCAAGGTATTT	CALWEVHGLGKKIKVF	TRGV9	.	TRGJP	20	-1	-1	17
78	6.219500526265429E-4	TGTGGAAGACTCTTT	CGRLF	TRGV10	.	TRGJ1	3	-1	-1	4
78	6.219500526265429E-4	TGTGCCTTGTATGGGCGGAAACTCTTT	CALYGRKLF	TRGV9	.	TRGJ1	9	-1	-1	17
77	6.139763340031257E-4	TGTGCCTTGTGGGAGGTGCGTTATAAGAAACTCTTT	CALWEVRYKKLF	TRGV9	.	TRGJ1	18	-1	-1	20
77	6.139763340031257E-4	TGTGCCTTGTGGGAGGCCCTAGGGCTCTTT	CALWEALGLF	TRGV9	.	TRGJ1	15	-1	-1	24
77	6.139763340031257E-4	TGTGCCTTGAATTATTATAAGAAACTCTTT	CALNYYKKLF	TRGV9	.	TRGJ2	8	-1	-1	8
76	6.060026153797085E-4	TGTGCCTTGTGGGGTCTGGGGGAGTTGGGCAAAAAAATCAAGGTATTT	CALWGLGELGKKIKVF	TRGV9	.	TRGJP	12	-1	-1	21
76	6.060026153797085E-4	TGTGCCTTGTGGGAGGACTATAAGAAACTCTTT	CALWEDYKKLF	TRGV9	.	TRGJ1	15	-1	-1	18
76	6.060026153797085E-4	TGTGCCTTGCCGGGGAAACTCTTT	CALPGKLF	TRGV9	.	TRGJ1	8	-1	-1	14
74	5.90055178132874E-4	TGTGCCACCTGGGACAGCGAATATAGTAGTGATTGGATCAAGACGTTT	CATWDSEYSSDWIKTF	TRGV7	.	TRGJP2	16	-1	-1	20
74	5.90055178132874E-4	TGTGCTGCGTGGGATCTCAATTCCCTAGGTTGGGAGAAACTCTTT	CAAWDLNSLGWEKLF	TRGV10	.	TRGJ1	14	-1	-1	34
74	5.90055178132874E-4	TGTGCTGCGTGGGATTGTTATAAGAAACTCTTT	CAAWDCYKKLF	TRGV10	.	TRGJ2	15	-1	-1	13
74	5.90055178132874E-4	TGTGCCTTGTGGGAGAGGTATAAGAAACTCTTT	CALWERYKKLF	TRGV9	.	TRGJ1	14	-1	-1	18
74	5.90055178132874E-4	TGTGCCTTGTGTTTGGCGAAACTCTTT	CALCLAKLF	TRGV9	.	TRGJ1	10	-1	-1	17
74	5.90055178132874E-4	TGTGCTGCGTGGGATTGGAAACTCTTT	CAAWDWKLF	TRGV10	.	TRGJ1	15	-1	-1	17
73	5.820814595094569E-4	TGTGCCTTGTGTTTATCAGGGGGGAAACTCTTT	CALCLSGGKLF	TRGV9	.	TRGJ1	10	-1	-1	23
73	5.820814595094569E-4	TGTGCCTTGTTCGGAGGGAAACTCTTT	CALFGGKLF	TRGV9	.	TRGJ1	16	-1	-1	17
73	5.820814595094569E-4	TGTGCCTTGTGGGAGCCTAAACTCTTT	CALWEPKLF	TRGV9	.	TRGJ1	14	-1	-1	18
73	5.820814595094569E-4	TGTGCCTTGTGGGAGGTGGATGCGAAACTCTTT	CALWEVDAKLF	TRGV9	.	TRGJ1	17	-1	-1	23
72	5.741077408860396E-4	TGTGCTGCGTGCGGTTGTGAGAAACTCTTT	CAACGCEKLF	TRGV10	.	TRGJ1	10	-1	-1	19
72	5.741077408860396E-4	TGTGCCTTGTGGGAGGTGCTCCTCTTT	CALWEVLLF	TRGV9	.	TRGJ1	23	-1	-1	21
71	5.661340222626224E-4	TGTGCCTTGTGGGAGGTCTTAGTCGAAGAGTTGGGCAAAAAAATCAAGGTATTT	CALWEVLVEELGKKIKVF	TRGV9	.	TRGJP	16	-1	-1	25
71	5.661340222626224E-4	TGTGCTGCGTGGGATTGGTCGGAACTCTTT	CAAWDWSELF	TRGV10	.	TRGJ1	15	-1	-1	22
71	5.661340222626224E-4	TGTGCCTTGGATTATTATAAGAAACTCTTT	CALDYYKKLF	TRGV9	.	TRGJ2	8	-1	-1	10
71	5.661340222626224E-4	TGTGCCTGGAAACTCTTT	CAWKLF	TRGV9	.	TRGJ1	6	-1	-1	8
71	5.661340222626224E-4	TGTGCTGCGTGGGTTGGGAAACTCTTT	CAAWVGKLF	TRGV10	.	TRGJ1	12	-1	-1	17
71	5.661340222626224E-4	TGCTCGATAACAGGGGGGAAACTCTTT	CSITGGKLF	TRGV9	.	TRGJ1	1	-1	-1	17
70	5.581603036392052E-4	TGTGCTGCGTGGGATTACCGGACCACTGGTTGGTTCAAGATATTT	CAAWDYRTTGWFKIF	TRGV10	.	TRGJP1	17	-1	-1	21
70	5.581603036392052E-4	TGTGCCTTGTGGGAGGTGGAGTTGGGCAAAAAAATCAAGGTATTT	CALWEVELGKKIKVF	TRGV9	.	TRGJP	17	-1	-1	18
70	5.581603036392052E-4	TGTGCCTTGTGGGGTATTTATAAGAAACTCTTT	CALWGIYKKLF	TRGV9	.	TRGJ1	12	-1	-1	17
70	5.581603036392052E-4	TGTGCCTTGTGGGAGGTGCTCAGGAAACTCTTT	CALWEVLRKLF	TRGV9	.	TRGJ1	18	-1	-1	23
70	5.581603036392052E-4	TGTGCCTTGTCGGGGAAACTCTTT	CALSGKLF	TRGV9	.	TRGJ2	13	-1	-1	14
69	5.501865850157879E-4	TGTGCCTTGTGGGAGGTGCGTGCGGAGTTGGGCAAAAAAATCAAGGTATTT	CALWEVRAELGKKIKVF	TRGV9	.	TRGJP	18	-1	-1	24
69	5.501865850157879E-4	TGTGCTGCGTGGGATATCTGCGGACTCTTT	CAAWDICGLF	TRGV10	.	TRGJ1	14	-1	-1	23
69	5.501865850157879E-4	TGTGCCTTGTGGGAGGAGCTCTTT	CALWEELF	TRGV9	.	TRGJ1	18	-1	-1	18
69	5.501865850157879E-4	TGTGCCTTGTGGAGGCTCTTT	CALWRLF	TRGV9	.	TRGJ1	14	-1	-1	15
68	5.422128663923707E-4	TGTGCCTTGTGGGAGACGCAAGAGTTGGGCAAAAAAATCAAGGTATTT	CALWETQELGKKIKVF	TRGV9	.	TRGJP	14	-1	-1	17
68	5.422128663923707E-4	TGTGCTGCGTGGGATTATTCTCGTGAGGGGAAACTCTTT	CAAWDYSREGKLF	TRGV10	.	TRGJ1	16	-1	-1	29
68	5.422128663923707E-4	TGTGCCTTGTGGGAGGTGCAATCATCCGGGAAACTCTTT	CALWEVQSSGKLF	TRGV9	.	TRGJ1	19	-1	-1	29
68	5.422128663923707E-4	TGTGCCTTGTGGGAGGCGACTTATCTGGGGAAACTCTTT	CALWEATYLGKLF	TRGV9	.	TRGJ1	15	-1	-1	29
68	5.422128663923707E-4	TGTGCCACCTGGGACGGGCGTTATAAGAAACTCTTT	CATWDGRYKKLF	TRGV2	.	TRGJ1	18	-1	-1	20
68	5.422128663923707E-4	TGTGCCTTCCGAAGCGGTCAGAAACTCTTT	CAFRSGQKLF	TRGV9	.	TRGJ1	7	-1	-1	19
68	5.422128663923707E-4	TGTGCCTTGTGGGAGGTGTGTGAGAAACTCTTT	CALWEVCEKLF	TRGV9	.	TRGJ1	17	-1	-1	22
68	5.422128663923707E-4	TGTGCCACCTGGGATAAGAAACTCTTT	CATWDKKLF	TRGV8	.	TRGJ1	15	-1	-1	13
67	5.342391477689535E-4	TGTGCCTTGTGGGAGGTGCAAAAAGGGGTGGGACTCTTT	CALWEVQKGVGLF	TRGV9	.	TRGJ1	19	-1	-1	32
67	5.342391477689535E-4	TGTGCCTTGTGGGAGGTGACCTTTAAACTCTTT	CALWEVTFKLF	TRGV9	.	TRGJ1	21	-1	-1	24
67	5.342391477689535E-4	TGTGCCTCCGGTATCGCTAAGAAACTCTTT	CASGIAKKLF	TRGV9	.	TRGJ1	6	-1	-1	17
67	5.342391477689535E-4	TGTGCTGCGTGGGTAAAGGAACTCTTT	CAAWVKELF	TRGV10	.	TRGJ1	12	-1	-1	15
67	5.342391477689535E-4	TGTGCCTTGTGGGTTTGTAAGAAACTCTTT	CALWVCKKLF	TRGV9	.	TRGJ1	12	-1	-1	14
67	5.342391477689535E-4	TGTGCCTTGTGGGAAAAACTCTTT	CALWEKLF	TRGV9	.	TRGJ1	13	-1	-1	15
66	5.262654291455363E-4	TGTGCTGCGTGGGATAGGACCACTGGTTGGTTCAAGATATTT	CAAWDRTTGWFKIF	TRGV10	.	TRGJP1	14	-1	-1	8
66	5.262654291455363E-4	TGTGCTATAAAAGGGGGTGGGAAACTCTTT	CAIKGGGKLF	TRGV9	.	TRGJ1	4	-1	-1	20
66	5.262654291455363E-4	TGTGCCCTGATTGCGAAGAAACTCTTT	CALIAKKLF	TRGV9	.	TRGJ1	8	-1	-1	15
66	5.262654291455363E-4	TGTGCCTTCTATTATAAGAAACTCTTT	CAFYYKKLF	TRGV9	.	TRGJ1	7	-1	-1	9
66	5.262654291455363E-4	TGTGCCTTGTGGGAGAGGCTCTTT	CALWERLF	TRGV9	.	TRGJ1	14	-1	-1	18
66	5.262654291455363E-4	TGTGCCTTGTGGGAGGTGCAATGGTATAAGAAACTCTTT	CALWEVQWYKKLF	TRGV9	.	TRGJ2	19	-1	-1	24
65	5.18291710522119E-4	TGTGCCACCTGGGACGGAAAACGGGACCCTTTGAAACTCTTT	CATWDGKRDPLKLF	TRGV2	.	TRGJ1	16	-1	-1	32
65	5.18291710522119E-4	TGTGCTGCGTATACGTTCGGGCCTCAGAAACTCTTT	CAAYTFGPQKLF	TRGV10	.	TRGJ1	9	-1	-1	25
65	5.18291710522119E-4	TGTGCCTTGTGGGAGGTATCGGGACTCTTT	CALWEVSGLF	TRGV9	.	TRGJ1	16	-1	-1	23
65	5.18291710522119E-4	TGTGCCTTGTCACTCTTT	CALSLF	TRGV9	.	TRGJ1	9	-1	-1	11
65	5.18291710522119E-4	TGTGCCTTGTGGGAGTCTGTTAAGAAACTCTTT	CALWESVKKLF	TRGV9	.	TRGJ1	14	-1	-1	20
64	5.103179918987019E-4	TGTGCTGCGTGGGGTCGTCCCGTTAAGAAACTCTTT	CAAWGRPVKKLF	TRGV10	.	TRGJ1	12	-1	-1	23
64	5.103179918987019E-4	TGTGCCTTGTGGGAGGTGCAGAGGAGGAAACTCTTT	CALWEVQRRKLF	TRGV9	.	TRGJ1	19	-1	-1	26
64	5.103179918987019E-4	TGTGCCTTGTGGGTCGTGAAACTCTTT	CALWVVKLF	TRGV9	.	TRGJ1	12	-1	-1	17
64	5.103179918987019E-4	TGTGCCTTGTTGTCCAACGGCCGGATAAAACTCTTT	CALLSNGRIKLF	TRGV9	.	TRGJ1	9	-1	-1	27
63	5.023442732752846E-4	TGTGCCTTGTGGGAGGTGCATAAAGGTCGGTTGGGCAAAAAAATCAAGGTATTT	CALWEVHKGRLGKKIKVF	TRGV9	.	TRGJP	19	-1	-1	29
63	5.023442732752846E-4	TGTGCCTTCCTTAAGAAACTCTTT	CAFLKKLF	TRGV9	.	TRGJ1	7	-1	-1	11
63	5.023442732752846E-4	TGTGCCTGCAAGAAACTCTTT	CACKKLF	TRGV9	.	TRGJ2	6	-1	-1	9
62	4.943705546518675E-4	TGTGCTGCGTGGGATGGCCCTCAGATGAAGAAACTCTTT	CAAWDGPQMKKLF	TRGV10	.	TRGJ1	14	-1	-1	27
62	4.943705546518675E-4	TGTGCCTTGTGGGAGGTGCAGGGTGGGAAACTCTTT	CALWEVQGGKLF	TRGV9	.	TRGJ1	19	-1	-1	26
62	4.943705546518675E-4	TGTGCCACCTGGGACAGGCTAGAGAAACTCTTT	CATWDRLEKLF	TRGV3	.	TRGJ2	18	-1	-1	22
61	4.8639683602845024E-4	TGTGCTGCGTGGGACCCCCCTGTCTTCGGGAAACTCTTT	CAAWDPPVFGKLF	TRGV10	.	TRGJ1	13	-1	-1	29
61	4.8639683602845024E-4	TGTGCCTTGTGGGAGGTGCCTTATAAGAAACTCTTT	CALWEVPYKKLF	TRGV9	.	TRGJ1	18	-1	-1	20
61	4.8639683602845024E-4	TGTGCCTTGTGGGAGGTGGTGAAGAAACTCTTT	CALWEVVKKLF	TRGV9	.	TRGJ1	17	-1	-1	21
61	4.8639683602845024E-4	TGTGCCTTGTGGGAGGAGACATGGAAACTCTTT	CALWEETWKLF	TRGV9	.	TRGJ2	15	-1	-1	23
61	4.8639683602845024E-4	TGTGCCTTGATGAATTATTATAAGAAACTCTTT	CALMNYYKKLF	TRGV9	.	TRGJ1	8	-1	-1	11
60	4.78423117405033E-4	TGTGCCTTGTGGGATTTTACCTCACAAGAGTTGGGCAAAAAAATCAAGGTATTT	CALWDFTSQELGKKIKVF	TRGV9	.	TRGJP	13	-1	-1	24
60	4.78423117405033E-4	TGTGCCTTGTGGGAGGTGAGGCCTCGTAGTGATTGGATCAAGACGTTT	CALWEVRPRSDWIKTF	TRGV9	.	TRGJP2	17	-1	-1	25
60	4.78423117405033E-4	TGTGCCTTGTGGGAGGCTGAGTTGGGCAAAAAAATCAAGGTATTT	CALWEAELGKKIKVF	TRGV9	.	TRGJP	15	-1	-1	18
60	4.78423117405033E-4	TGTGCCTTGTGGGAGGTGCTTATTTGTCGCGCGAAACTCTTT	CALWEVLICRAKLF	TRGV9	.	TRGJ1	18	-1	-1	32
60	4.78423117405033E-4	TGTGCCTTGTGGGAGGTGCAAAGTCCCTCACCCAAACTCTTT	CALWEVQSPSPKLF	TRGV9	.	TRGJ1	19	-1	-1	33
60	4.78423117405033E-4	TGTGCCTTGTGGGAGGTGCTGGCTAAGAAACTCTTT	CALWEVLAKKLF	TRGV9	.	TRGJ1	18	-1	-1	23
60	4.78423117405033E-4	TGTGCCTTGTGGGAGGCCTTAGGGTGGAAACTCTTT	CALWEALGWKLF	TRGV9	.	TRGJ1	15	-1	-1	26
60	4.78423117405033E-4	TGTGCCACCTGGAGGTATTATTATAAGAAACTCTTT	CATWRYYYKKLF	TRGV2	.	TRGJ1	11	-1	-1	16
60	4.78423117405033E-4	TGTGCCTTTAGGCGCAAGAAACTCTTT	CAFRRKKLF	TRGV9	.	TRGJ2	7	-1	-1	15
60	4.78423117405033E-4	TGTGCCTTGTGGGCAAAGAAACTCTTT	CALWAKKLF	TRGV9	.	TRGJ1	12	-1	-1	15
60	4.78423117405033E-4	TGTGCCCGATTGAGACTCTTT	CARLRLF	TRGV9	.	TRGJ1	5	-1	-1	11
60	4.78423117405033E-4	TGTGCCTTGTGGGAGGTGCACGAACTCTTT	CALWEVHELF	TRGV9	.	TRGJ1	20	-1	-1	22
59	4.704493987816158E-4	TGTGCCTTGTGGGAGGTGGTAGAGTTGGGCAAAAAAATCAAGGTATTT	CALWEVVELGKKIKVF	TRGV9	.	TRGJP	17	-1	-1	20
59	4.704493987816158E-4	TGTGCTGCGTGGGATTATTCCACGAAACTCTTT	CAAWDYSTKLF	TRGV10	.	TRGJ1	16	-1	-1	13
59	4.704493987816158E-4	TGTGCCTTGTGGGGGGAACTCTTT	CALWGELF	TRGV9	.	TRGJ1	15	-1	-1	16
59	4.704493987816158E-4	TGTGCCTCCTATCAGAAACTCTTT	CASYQKLF	TRGV9	.	TRGJ1	6	-1	-1	9
59	4.704493987816158E-4	TGTGCCTTGTGGGAGGTGAGGAAGAAACTCTTT	CALWEVRKKLF	TRGV9	.	TRGJ1	17	-1	-1	21
59	4.704493987816158E-4	TGTGCCACCTGGGACGGGCGGGAGAAACTCTTT	CATWDGREKLF	TRGV2	.	TRGJ1	18	-1	-1	22
58	4.624756801581986E-4	TGTGCCTTGTGGGAGGTGATCTATTATAAGAAACTCTTT	CALWEVIYYKKLF	TRGV9	.	TRGJ1	17	-1	-1	21
58	4.624756801581986E-4	TGTGCTGCGTGTTATTATAAGAAACTCTTT	CAACYYKKLF	TRGV10	.	TRGJ1	16	-1	-1	11
58	4.624756801581986E-4	TGTGCCTTGTGGGAGGTGGTGTGTGGTCTCTTT	CALWEVVCGLF	TRGV9	.	TRGJ1	17	-1	-1	27
57	4.545019615347814E-4	TGTGCCTTGTGGGAGGTGCGGGATTATTATAAGAAACTCTTT	CALWEVRDYYKKLF	TRGV9	.	TRGJ2	18	-1	-1	22
57	4.545019615347814E-4	TGTGCTGCGTGGGATCGTCTCCGGTCGTGGAAACTCTTT	CAAWDRLRSWKLF	TRGV10	.	TRGJ2	14	-1	-1	29
57	4.545019615347814E-4	TGTGCCTTGTGCTTTACCTTACCTCCGGGGAAACTCTTT	CALCFTLPPGKLF	TRGV9	.	TRGJ1	10	-1	-1	29
57	4.545019615347814E-4	TGTGCCTTGTGGGAGGTGCAGGGCTATAAGAAACTCTTT	CALWEVQGYKKLF	TRGV9	.	TRGJ1	19	-1	-1	24
57	4.545019615347814E-4	TGTGCCACCTGGGACGGGAGTGATTGGATCAAGACGTTT	CATWDGSDWIKTF	TRGV2	.	TRGJP2	17	-1	-1	18
57	4.545019615347814E-4	TGTGCTGCGTGGGATTCTCCCAAGAAACTCTTT	CAAWDSPKKLF	TRGV10	.	TRGJ1	15	-1	-1	21
57	4.545019615347814E-4	TGTGCCTTGTGGGAGGTCGGGGAGAAACTCTTT	CALWEVGEKLF	TRGV9	.	TRGJ2	16	-1	-1	22
57	4.545019615347814E-4	TGTGCCTTGTGGGAGGTGCCGAAGAAACTCTTT	CALWEVPKKLF	TRGV9	.	TRGJ1	18	-1	-1	21
57	4.545019615347814E-4	TGTGCCACCTGGGAACATGAGAAACTCTTT	CATWEHEKLF	TRGV2	.	TRGJ1	13	-1	-1	16
56	4.4652824291136416E-4	TGTGCTGCGTGGGATTATATGTGCTTCAAGCTTAGGAATTATTATAAGAAACTCTTT	CAAWDYMCFKLRNYYKKLF	TRGV10	.	TRGJ1	16	-1	-1	35
56	4.4652824291136416E-4	TGTGCCTTCTTTCCTCGAGGCCTTAAGAAACTCTTT	CAFFPRGLKKLF	TRGV9	.	TRGJ2	7	-1	-1	23
56	4.4652824291136416E-4	TGTGCCTTGTGGGAGGTGCGGACAGAGGTACTCTTT	CALWEVRTEVLF	TRGV9	.	TRGJ1	18	-1	-1	29
56	4.4652824291136416E-4	TGTGCCTTGTGGGAGGTGTTGAAACTCTTT	CALWEVLKLF	TRGV9	.	TRGJ1	17	-1	-1	20
56	4.4652824291136416E-4	TGTGCTGCGTGGCGCAAACTCTTT	CAAWRKLF	TRGV10	.	TRGJ1	11	-1	-1	15
56	4.4652824291136416E-4	TGTGCCTTGTGGGACCGACCCAAGAAACTCTTT	CALWDRPKKLF	TRGV9	.	TRGJ1	13	-1	-1	21
56	4.4652824291136416E-4	TGTGCCTTGTGGGAGCCACAACCGAAACTCTTT	CALWEPQPKLF	TRGV9	.	TRGJ1	14	-1	-1	23
56	4.4652824291136416E-4	TGTGCTGGAGGGGTCAAGAAACTCTTT	CAGGVKKLF	TRGV10	.	TRGJ2	6	-1	-1	15
55	4.3855452428794695E-4	TGTGCCTTGTGGGAGGTGAAAGGAAGCGTTTCGGAGAAACTCTTT	CALWEVKGSVSEKLF	TRGV9	.	TRGJ1	17	-1	-1	34
55	4.3855452428794695E-4	TGTGCTGCGTGGGATAACTCGAATTATTATAAGAAACTCTTT	CAAWDNSNYYKKLF	TRGV10	.	TRGJ1	17	-1	-1	13
55	4.3855452428794695E-4	TGTGCCTTGTGGGAGGTGCATGGGTATAAGAAACTCTTT	CALWEVHGYKKLF	TRGV9	.	TRGJ1	19	-1	-1	24
55	4.3855452428794695E-4	TGTGCCACCTGGGACGGTAGTGATTGGATCAAGACGTTT	CATWDGSDWIKTF	TRGV2	.	TRGJP2	16	-1	-1	16
55	4.3855452428794695E-4	TGTGCCTTGTGGGAGGTGATTGCAGGGAAACTCTTT	CALWEVIAGKLF	TRGV9	.	TRGJ1	17	-1	-1	26
55	4.3855452428794695E-4	TGTGCTGCGTGGGAAGCCCTTAAGAAACTCTTT	CAAWEALKKLF	TRGV10	.	TRGJ1	13	-1	-1	20
55	4.3855452428794695E-4	TGTGCCTTGTGGGAGGTGGGAGGGAAACTCTTT	CALWEVGGKLF	TRGV9	.	TRGJ1	17	-1	-1	23
55	4.3855452428794695E-4	TGTGCCTTGTGGGAGAACCCCCAGAAACTCTTT	CALWENPQKLF	TRGV9	.	TRGJ1	14	-1	-1	22
55	4.3855452428794695E-4	TGTGCTGCGTGGGACCATAAGAAACTCTTT	CAAWDHKKLF	TRGV10	.	TRGJ2	13	-1	-1	16
55	4.3855452428794695E-4	TGTGCCTTGTGGGAGGTGGGGAAACTCTTT	CALWEVGKLF	TRGV9	.	TRGJ1	17	-1	-1	20
55	4.3855452428794695E-4	TGTGCCCCCTACGGTTATAAGAAACTCTTT	CAPYGYKKLF	TRGV9	.	TRGJ1	5	-1	-1	14
55	4.3855452428794695E-4	TGTGCTGCGGGCCTCGTGAAACTCTTT	CAAGLVKLF	TRGV10	.	TRGJ1	8	-1	-1	17
55	4.3855452428794695E-4	TGTGCTGCGTATAAGAAACTCTTT	CAAYKKLF	TRGV10	.	TRGJ1	9	-1	-1	9
55	4.3855452428794695E-4	TGTGCCTTGTCGGGCCCAAGTTATAAGAAACTCTTT	CALSGPSYKKLF	TRGV9	.	TRGJ1	13	-1	-1	20
55	4.3855452428794695E-4	TGTGCCTTGTGGGGTAAGAAACTCTTT	CALWGKKLF	TRGV9	.	TRGJ1	12	-1	-1	14
55	4.3855452428794695E-4	TGTGCCTTGTGGGAGGTGAAACTCTTT	CALWEVKLF	TRGV9	.	TRGJ1	23	-1	-1	17
54	4.3058080566452973E-4	TGTGCCTTGTGGGAGGGGAATTATTATAAGAAACTCTTT	CALWEGNYYKKLF	TRGV9	.	TRGJ1	15	-1	-1	17
54	4.3058080566452973E-4	TGTGCTGCGTGGGATCCGGACTATAAGAAACTCTTT	CAAWDPDYKKLF	TRGV10	.	TRGJ2	14	-1	-1	21
54	4.3058080566452973E-4	TGTGCCTTGTGGCCTATTCCCAAGAAACTCTTT	CALWPIPKKLF	TRGV9	.	TRGJ1	11	-1	-1	21
54	4.3058080566452973E-4	TGTGCCTTGTGGGAGGTGCTAGTGGAACTCTTT	CALWEVLVELF	TRGV9	.	TRGJ1	18	-1	-1	25
54	4.3058080566452973E-4	TGTGCCTTGTCGCAGGAGGAGAAACTCTTT	CALSQEEKLF	TRGV9	.	TRGJ1	15	-1	-1	19
54	4.3058080566452973E-4	TGTGCCACCTGGGATTCCGGGAAACTCTTT	CATWDSGKLF	TRGV4	.	TRGJ1	14	-1	-1	20
54	4.3058080566452973E-4	TGTGCTGCTAAGAAACTCTTT	CAAKKLF	TRGV10	.	TRGJ1	7	-1	-1	8
54	4.3058080566452973E-4	TGTGCCTTGTGGAGCTACTTCAAGAAACTCTTT	CALWSYFKKLF	TRGV9	.	TRGJ1	11	-1	-1	21
54	4.3058080566452973E-4	TGTGTGAAGAAACTCTTT	CVKKLF	TRGV10	.	TRGJ1	3	-1	-1	6
53	4.226070870411125E-4	TGTGCCTTGTGGGCCCTCGCGGGGTATAAGAAACTCTTT	CALWALAGYKKLF	TRGV9	.	TRGJ1	12	-1	-1	24
53	4.226070870411125E-4	TGTGCCTTGTGGGAGGTGCTCGAAAAGAAACTCTTT	CALWEVLEKKLF	TRGV9	.	TRGJ1	18	-1	-1	24
53	4.226070870411125E-4	TGTGCCACCTGGTATTATAAGAAACTCTTT	CATWYYKKLF	TRGV8	.	TRGJ2	14	-1	-1	12
53	4.226070870411125E-4	TGTGCTGCGTGGGCCAGGAAACTCTTT	CAAWARKLF	TRGV10	.	TRGJ1	12	-1	-1	17
53	4.226070870411125E-4	TGTGCCTTGGAGGGCTTCTCGCGGAAACTCTTT	CALEGFSRKLF	TRGV9	.	TRGJ1	8	-1	-1	23
53	4.226070870411125E-4	TGTGCCTTGTGTAAGAAACTCTTT	CALCKKLF	TRGV9	.	TRGJ1	10	-1	-1	11
52	4.146333684176953E-4	TGTGCCTTGGGCGACGATTTGAGAAGTGAGGAAGAGCAGAAACTCTTT	CALGDDLRSEEEQKLF	TRGV9	.	TRGJ1	8	-1	-1	37
52	4.146333684176953E-4	TGTGCTGCGTGGGATGAAGTCTATTATAAGAAACTCTTT	CAAWDEVYYKKLF	TRGV10	.	TRGJ1	14	-1	-1	21
52	4.146333684176953E-4	TGTGCCTTGTGGGAGGTACATCCCGCTAAGAAACTCTTT	CALWEVHPAKKLF	TRGV9	.	TRGJ1	19	-1	-1	26
52	4.146333684176953E-4	TGTGCCTTGTGGGAGTCCGATTTCTCCAAACTCTTT	CALWESDFSKLF	TRGV9	.	TRGJ1	14	-1	-1	27
52	4.146333684176953E-4	TGTGCCTTGTGGGAGCCGTCAATAAGGAAACTCTTT	CALWEPSIRKLF	TRGV9	.	TRGJ1	14	-1	-1	21
52	4.146333684176953E-4	TGTGCCTTGTGGGAGGTGCAGGGGAAGAAACTCTTT	CALWEVQGKKLF	TRGV9	.	TRGJ1	19	-1	-1	24
52	4.146333684176953E-4	TGTGCCTTGTGGGAGGTGGATCCCGACGAACTCTTT	CALWEVDPDELF	TRGV9	.	TRGJ1	17	-1	-1	28
52	4.146333684176953E-4	TGTGCTGCGTGGGATCGCGGGGAGAAACTCTTT	CAAWDRGEKLF	TRGV10	.	TRGJ1	14	-1	-1	22
52	4.146333684176953E-4	TGTGCTGCGTGGGAGTTGGCGAAGAAACTCTTT	CAAWELAKKLF	TRGV10	.	TRGJ1	13	-1	-1	21
52	4.146333684176953E-4	TGTGCCTTGTGTCCCAATAAGAAACTCTTT	CALCPNKKLF	TRGV9	.	TRGJ1	10	-1	-1	16
52	4.146333684176953E-4	TGTGCTTGCTATTATGGGAAACTCTTT	CACYYGKLF	TRGV10	.	TRGJ1	5	-1	-1	9
52	4.146333684176953E-4	TGTGCTGCGGATAAGAAACTCTTT	CAADKKLF	TRGV10	.	TRGJ2	8	-1	-1	10
52	4.146333684176953E-4	TGTGCCTTGTGGGAGGTAAAACTCTTT	CALWEVKLF	TRGV9	.	TRGJ1	16	-1	-1	18
52	4.146333684176953E-4	TGTGCTGCCGGGAAGAAACTCTTT	CAAGKKLF	TRGV10	.	TRGJ1	7	-1	-1	12
51	4.0665964979427803E-4	TGTGCCTTGTGGGAGGTCCGTGATAGTCCGGGCAAAAAAATCAAGGTATTT	CALWEVRDSPGKKIKVF	TRGV9	.	TRGJP	16	-1	-1	29
51	4.0665964979427803E-4	TGTGCCTTGTGGGAGGTGATGGAGTTGGGCAAAAAAATCAAGGTATTT	CALWEVMELGKKIKVF	TRGV9	.	TRGJP	17	-1	-1	21
51	4.0665964979427803E-4	TGTGCCTTGTGGGAGGGGCAAGAAAGACGCGGATGTAAGAAACTCTTT	CALWEGQERRGCKKLF	TRGV9	.	TRGJ1	19	-1	-1	35
51	4.0665964979427803E-4	TGTGCTGCGTGGGATTATCGGTCCAATTATTATAAGAAACTCTTT	CAAWDYRSNYYKKLF	TRGV10	.	TRGJ1	16	-1	-1	21
51	4.0665964979427803E-4	TGTGCCTTGTGGGAGGTGATTAGCCAGAAACTCTTT	CALWEVISQKLF	TRGV9	.	TRGJ1	17	-1	-1	25
51	4.0665964979427803E-4	TGTGCTGCGTGGGATTTACACAAGAAACTCTTT	CAAWDLHKKLF	TRGV10	.	TRGJ1	15	-1	-1	21
51	4.0665964979427803E-4	TGTGCTGCGTGGGATTCGGAGAAACTCTTT	CAAWDSEKLF	TRGV10	.	TRGJ1	15	-1	-1	19
51	4.0665964979427803E-4	TGTGCTGCGTGGGATGCGCAGAAACTCTTT	CAAWDAQKLF	TRGV10	.	TRGJ2	14	-1	-1	19
51	4.0665964979427803E-4	TGTGCCTTGTGGGAGGTCAGGGAACTCTTT	CALWEVRELF	TRGV9	.	TRGJ2	16	-1	-1	22
51	4.0665964979427803E-4	TGTGCCTTGTGGGGAAAGAAACTCTTT	CALWGKKLF	TRGV9	.	TRGJ1	12	-1	-1	15
50	3.986859311708608E-4	TGTGCCTTGTGGGAGGTGCGCGTAAGCGGGATCAAGAAACTCTTT	CALWEVRVSGIKKLF	TRGV9	.	TRGJ1	18	-1	-1	33
50	3.986859311708608E-4	TGTGCCTTGTGGGAGGTGCCCGAAGGGCCAACAAAACTCTTT	CALWEVPEGPTKLF	TRGV9	.	TRGJ1	18	-1	-1	33
50	3.986859311708608E-4	TGTGCCTTGTGGGAGGTGGGGCGAGCGGTGGAGAAACTCTTT	CALWEVGRAVEKLF	TRGV9	.	TRGJ1	17	-1	-1	31
50	3.986859311708608E-4	TGTGCCTTGTGGGAGCGCCCCCTTTTTAAGAAACTCTTT	CALWERPLFKKLF	TRGV9	.	TRGJ1	14	-1	-1	23
50	3.986859311708608E-4	TGTGCCTTGTGGGAGGGGGTCCATTATAAGAAACTCTTT	CALWEGVHYKKLF	TRGV9	.	TRGJ1	15	-1	-1	22
50	3.986859311708608E-4	TGTGCCTTGAGTAAGTTGGGCAAAAAAATCAAGGTATTT	CALSKLGKKIKVF	TRGV9	.	TRGJP	8	-1	-1	13
50	3.986859311708608E-4	TGTGCTGCGTGGTTTCCCCTGGCCAAGAAACTCTTT	CAAWFPLAKKLF	TRGV10	.	TRGJ1	11	-1	-1	24
50	3.986859311708608E-4	TGTGCCTTGTGGGAGGTGCATAGCGGGAAACTCTTT	CALWEVHSGKLF	TRGV9	.	TRGJ1	19	-1	-1	26
50	3.986859311708608E-4	TGTGCTGCGTGGGAGGACGCCAAGAAACTCTTT	CAAWEDAKKLF	TRGV10	.	TRGJ1	13	-1	-1	21
50	3.986859311708608E-4	TGTGCTGCGTGGAATTATTATAAGAAACTCTTT	CAAWNYYKKLF	TRGV10	.	TRGJ1	16	-1	-1	11
50	3.986859311708608E-4	TGTGCCTTGTGGGAGCAAAAAGAACTCTTT	CALWEQKELF	TRGV9	.	TRGJ1	14	-1	-1	19
50	3.986859311708608E-4	TGTGCCTTGTGGGAGCCCGATTATAAGAAACTCTTT	CALWEPDYKKLF	TRGV9	.	TRGJ1	14	-1	-1	19
50	3.986859311708608E-4	TGTGCCTTGTGGGAGGTTCTCGGTAAGAAACTCTTT	CALWEVLGKKLF	TRGV9	.	TRGJ1	16	-1	-1	23
50	3.986859311708608E-4	TGTGCCTTGTGGGAGGTGCCCCCTAAGAAACTCTTT	CALWEVPPKKLF	TRGV9	.	TRGJ1	21	-1	-1	23
50	3.986859311708608E-4	TGTGCCTTGTGGGAGGTGCGCTATAAGAAACTCTTT	CALWEVRYKKLF	TRGV9	.	TRGJ1	18	-1	-1	21
50	3.986859311708608E-4	TGTGCCACCTGGGACAGGCCGAAGAAACTCTTT	CATWDRPKKLF	TRGV7	.	TRGJ1	19	-1	-1	21
50	3.986859311708608E-4	TGTGCCTTGTGGAGACTACTGAAACTCTTT	CALWRLLKLF	TRGV9	.	TRGJ1	11	-1	-1	20
49	3.907122125474436E-4	TGTGCCTTGTGGGAGCCGCAAGAGTTGGGCAAAAAAATCAAGGTATTT	CALWEPQELGKKIKVF	TRGV9	.	TRGJP	14	-1	-1	17
49	3.907122125474436E-4	TGTGCCTTGTGGGAGGTGTGGAAGTTGGGCAAAAAAATCAAGGTATTT	CALWEVWKLGKKIKVF	TRGV9	.	TRGJP	17	-1	-1	22
49	3.907122125474436E-4	TGTGCTGCGTGGGATTTCGGTAGCCGTTATTATAAGAAACTCTTT	CAAWDFGSRYYKKLF	TRGV10	.	TRGJ2	18	-1	-1	26
49	3.907122125474436E-4	TGTGCCTTGTGGGGGTGGTGTTGCTATAAGAAACTCTTT	CALWGWCCYKKLF	TRGV9	.	TRGJ1	16	-1	-1	24
49	3.907122125474436E-4	TGTGCCTTGTGGGGAGGGGTTGGTTATAAGAAACTCTTT	CALWGGVGYKKLF	TRGV9	.	TRGJ1	16	-1	-1	23
49	3.907122125474436E-4	TGTGCCTTGTGGGAGGTGCGATTTTATAAGAAACTCTTT	CALWEVRFYKKLF	TRGV9	.	TRGJ1	18	-1	-1	20
49	3.907122125474436E-4	TGTGCTGCGTGGGTACCAGGGATTAAGAAACTCTTT	CAAWVPGIKKLF	TRGV10	.	TRGJ1	12	-1	-1	23
49	3.907122125474436E-4	TGTGCTGCGTGGGAATCCGGAGAGAAACTCTTT	CAAWESGEKLF	TRGV10	.	TRGJ1	13	-1	-1	22
49	3.907122125474436E-4	TGTGCTGCGTGGGTTCATAAGAAACTCTTT	CAAWVHKKLF	TRGV10	.	TRGJ1	12	-1	-1	16
49	3.907122125474436E-4	TGTGCTGCGTGGGATTATGAGAAACTCTTT	CAAWDYEKLF	TRGV10	.	TRGJ2	16	-1	-1	13
49	3.907122125474436E-4	TGTGCCTTGTGGGATTTTCAGAAACTCTTT	CALWDFQKLF	TRGV9	.	TRGJ1	13	-1	-1	13
49	3.907122125474436E-4	TGTGCCTTGTGGGAGATCTCTTATGTGAAGAAACTCTTT	CALWEISYVKKLF	TRGV9	.	TRGJ1	14	-1	-1	27
48	3.827384939240264E-4	TGTGCCTCGTCCCGTCGCGTTTATTATAAGAAACTCTTT	CASSRRVYYKKLF	TRGV9	.	TRGJ1	9	-1	-1	20
48	3.827384939240264E-4	TGTGCCACCTGGGACGGGCGCTATAAGAAACTCTTT	CATWDGRYKKLF	TRGV2	.	TRGJ1	18	-1	-1	21
48	3.827384939240264E-4	TGTGCTGCGTGGGATTGTGATAAGAAACTCTTT	CAAWDCDKKLF	TRGV10	.	TRGJ1	15	-1	-1	13
48	3.827384939240264E-4	TGTGCTGCGTGGGATTGGTATAAGAAACTCTTT	CAAWDWYKKLF	TRGV10	.	TRGJ1	15	-1	-1	18
48	3.827384939240264E-4	TGTGCCTTGTGGGAGGGTCCCAAGAAACTCTTT	CALWEGPKKLF	TRGV9	.	TRGJ1	15	-1	-1	21
48	3.827384939240264E-4	TGTGCTGCGTGGGCCGACGGAAGTCTCTTT	CAAWADGSLF	TRGV10	.	TRGJ1	12	-1	-1	24
48	3.827384939240264E-4	TGTGCTGCGTGGGATTTCCCCAAACTCTTT	CAAWDFPKLF	TRGV10	.	TRGJ1	15	-1	-1	21
48	3.827384939240264E-4	TGTGCCTTGTGGGGGGATAAGAAACTCTTT	CALWGDKKLF	TRGV9	.	TRGJ1	15	-1	-1	16
48	3.827384939240264E-4	TGTGCCTTGTGGGGTTATTATAAGAAACTCTTT	CALWGYYKKLF	TRGV9	.	TRGJ1	12	-1	-1	14
48	3.827384939240264E-4	TGTGCCGATAAGAAACTCTTT	CADKKLF	TRGV10	.	TRGJ1	4	-1	-1	7
48	3.827384939240264E-4	TGTGCCTTGTGGGAGGTGCGGTTTGTTGATAAGAAACTCTTT	CALWEVRFVDKKLF	TRGV9	.	TRGJ1	18	-1	-1	28
47	3.7476477530060917E-4	TGTGCCTTGTGGGAGGCCCCCGGGAGGAGTAGTGATTGGATCAAGACGTTT	CALWEAPGRSSDWIKTF	TRGV9	.	TRGJP2	15	-1	-1	27
47	3.7476477530060917E-4	TGTGCCTTGTGGGAGGTGTCAAAGTTGGGCAAAAAAATCAAGGTATTT	CALWEVSKLGKKIKVF	TRGV9	.	TRGJP	17	-1	-1	19
47	3.7476477530060917E-4	TGTGCCTTGTGGGAAGCAAAAGAGTTGGGCAAAAAAATCAAGGTATTT	CALWEAKELGKKIKVF	TRGV9	.	TRGJP	13	-1	-1	19
47	3.7476477530060917E-4	TGTGCTGCGTGGGATTATAATACCCATTATTATAAGAAACTCTTT	CAAWDYNTHYYKKLF	TRGV10	.	TRGJ1	25	-1	-1	13
47	3.7476477530060917E-4	TGTGCCTTGTGGGAGCGGGAGTTGGGCAAAAAAATCAAGGTATTT	CALWERELGKKIKVF	TRGV9	.	TRGJP	14	-1	-1	18
47	3.7476477530060917E-4	TGTGCCTTGTGGGAGGTGCAATCCGGTGATTGGATCAAGACGTTT	CALWEVQSGDWIKTF	TRGV9	.	TRGJP2	19	-1	-1	25
47	3.7476477530060917E-4	TGTGCCTTGTGGGAGGGCCTACGATCATCGAATAAGAAACTCTTT	CALWEGLRSSNKKLF	TRGV9	.	TRGJ1	15	-1	-1	31
47	3.7476477530060917E-4	TGTGCCTTGTGGGAAGTTAAGTTGGGCAAAAAAATCAAGGTATTT	CALWEVKLGKKIKVF	TRGV9	.	TRGJP	16	-1	-1	19
47	3.7476477530060917E-4	TGTGCCACCTGGGACGTGAAACCGAATTATTATAAGAAACTCTTT	CATWDVKPNYYKKLF	TRGV2	.	TRGJ1	15	-1	-1	22
47	3.7476477530060917E-4	TGTGCTGCGTGGGATTATTGCCCTTATTATAAGAAACTCTTT	CAAWDYCPYYKKLF	TRGV10	.	TRGJ1	16	-1	-1	23
47	3.7476477530060917E-4	TGTGCCTTGTGGGAGGTGCCAAGTGATTGGATCAAGACGTTT	CALWEVPSDWIKTF	TRGV9	.	TRGJP2	18	-1	-1	21
47	3.7476477530060917E-4	TGTGCCACCTGGGATATCCGACCCTATTATAAGAAGCTCTTT	CATWDIRPYYKKLF	TRGV8	.	TRGJ1	15	-1	-1	24
47	3.7476477530060917E-4	TGTGCCTTGTGGGAGGTCCGATATTATAAGAAACTCTTT	CALWEVRYYKKLF	TRGV9	.	TRGJ1	16	-1	-1	21
47	3.7476477530060917E-4	TGTGCCTTGTGGGAGGTGCTTAGGAAGAAACTCTTT	CALWEVLRKKLF	TRGV9	.	TRGJ1	18	-1	-1	24
47	3.7476477530060917E-4	TGTGCCTTGTGGGAGTTATTTAAGAAACTCTTT	CALWELFKKLF	TRGV9	.	TRGJ1	14	-1	-1	12
47	3.7476477530060917E-4	TGTGCCACCTGGGACAGTTTTCAGAAACTCTTT	CATWDSFQKLF	TRGV2	.	TRGJ1	14	-1	-1	22
47	3.7476477530060917E-4	TGTGCCTTGTTGAATAAGAAACTCTTT	CALLNKKLF	TRGV9	.	TRGJ1	9	-1	-1	13
47	3.7476477530060917E-4	TGTGCCTTGTGGGAATTGTCGGTGGGCAAAAAAATCAAGGTATTT	CALWELSVGKKIKVF	TRGV9	.	TRGJP	13	-1	-1	22
47	3.7476477530060917E-4	TGTGCCTTGTGGGAGTTACTGGGCTATAAGAAACTCTTT	CALWELLGYKKLF	TRGV9	.	TRGJ1	14	-1	-1	24
46	3.6679105667719196E-4	TGTGCCTTGTGGGAGGAAATTATCCCGGGATTGGAGTTGGGCAAAAAAATCAAGGTATTT	CALWEEIIPGLELGKKIKVF	TRGV9	.	TRGJP	15	-1	-1	33
46	3.6679105667719196E-4	TGTGCCTTGTGGGAGGTTTGGGAGTTGGGCAAAAAAATCAAGGTATTT	CALWEVWELGKKIKVF	TRGV9	.	TRGJP	16	-1	-1	21
46	3.6679105667719196E-4	TGTGCCTTCCTACTCTCGCATTATAAGAAACTCTTT	CAFLLSHYKKLF	TRGV9	.	TRGJ1	7	-1	-1	19
46	3.6679105667719196E-4	TGTGCCTTGTGGGAGGTGGGTTATAAGAAACTCTTT	CALWEVGYKKLF	TRGV9	.	TRGJ2	17	-1	-1	20
46	3.6679105667719196E-4	TGTGCCTTGTGGGAGGCCGAGTCTAAGAAACTCTTT	CALWEAESKKLF	TRGV9	.	TRGJ1	15	-1	-1	23
46	3.6679105667719196E-4	TGTGCCTTGTGGGAGGGGCTTTGTAAGAAACTCTTT	CALWEGLCKKLF	TRGV9	.	TRGJ1	18	-1	-1	20
46	3.6679105667719196E-4	TGTGCTGCGTCCATTAAAAGGGGGAAACTCTTT	CAASIKRGKLF	TRGV10	.	TRGJ1	9	-1	-1	23
46	3.6679105667719196E-4	TGTGCCTTGTGGGAGGGGTATAAGAAACTCTTT	CALWEGYKKLF	TRGV9	.	TRGJ1	15	-1	-1	18
46	3.6679105667719196E-4	TGTGCTGCGTGGATGAACAAGAAACTCTTT	CAAWMNKKLF	TRGV10	.	TRGJ1	11	-1	-1	18
46	3.6679105667719196E-4	TGTGCCTTGTGTAAGGGGAAACTCTTT	CALCKGKLF	TRGV9	.	TRGJ1	10	-1	-1	17
46	3.6679105667719196E-4	TGTGCCCCCCTTAAGAAACTCTTT	CAPLKKLF	TRGV7	.	TRGJ1	8	-1	-1	11
46	3.6679105667719196E-4	TGTGCCTTGGTTCCTTATAAGAAACTCTTT	CALVPYKKLF	TRGV9	.	TRGJ1	8	-1	-1	14
45	3.5881733805377474E-4	TGTGCCTTGTGGGAGGTGCAGAAGTTGGGCAAAAAAATCAAGGTATTT	CALWEVQKLGKKIKVF	TRGV9	.	TRGJP	19	-1	-1	22
45	3.5881733805377474E-4	TGTGCCTTGTGGGAGGTGCAGGGAAGACCCGATAAGAAACTCTTT	CALWEVQGRPDKKLF	TRGV9	.	TRGJ1	19	-1	-1	31
45	3.5881733805377474E-4	TGTGCCTTGTGGGAGGCTACCCTTTGGGATAAGAAACTCTTT	CALWEATLWDKKLF	TRGV9	.	TRGJ2	15	-1	-1	28
45	3.5881733805377474E-4	TGTGCCACCTGGGACGGTAATTATTATAAGAAACTCTTT	CATWDGNYYKKLF	TRGV2	.	TRGJ2	16	-1	-1	18
45	3.5881733805377474E-4	TGTGCCTTGTGGGAGGTTCTGAACAAGAAACTCTTT	CALWEVLNKKLF	TRGV9	.	TRGJ2	16	-1	-1	24
45	3.5881733805377474E-4	TGTGCCTTGTGGGAGGTGGATTATAAGAAACTCTTT	CALWEVDYKKLF	TRGV9	.	TRGJ1	17	-1	-1	19
45	3.5881733805377474E-4	TGTGCCTTGTGGGAGGCCCTCCTTCAGAAACTCTTT	CALWEALLQKLF	TRGV9	.	TRGJ1	15	-1	-1	25
45	3.5881733805377474E-4	TGTGCCTTGTGGGAACTACCCCCCAAGAAACTCTTT	CALWELPPKKLF	TRGV9	.	TRGJ1	13	-1	-1	24
45	3.5881733805377474E-4	TGTGCTGCGTGGGTGGGATATAAGAAACTCTTT	CAAWVGYKKLF	TRGV10	.	TRGJ1	12	-1	-1	18
45	3.5881733805377474E-4	TGTGCTGCGTGGGCCCCCCGGAAGAAACTCTTT	CAAWAPRKKLF	TRGV10	.	TRGJ1	12	-1	-1	21
45	3.5881733805377474E-4	TGTGCTGCGTGGGAACGCTTAAGAAAACTCTTT	CAAWERLRKLF	TRGV10	.	TRGJ1	13	-1	-1	19
45	3.5881733805377474E-4	TGTGCCTTGTGGGAGTTTTATTATAAGAAACTCTTT	CALWEFYYKKLF	TRGV9	.	TRGJ1	14	-1	-1	17
45	3.5881733805377474E-4	TGTGCTGCGTGGGATTTGATTAAGAGGCTCTTT	CAAWDLIKRLF	TRGV10	.	TRGJ1	15	-1	-1	20
45	3.5881733805377474E-4	TGTGCTGCGTACCGGGGTTATAAGAAACTCTTT	CAAYRGYKKLF	TRGV10	.	TRGJ1	9	-1	-1	17
45	3.5881733805377474E-4	TGTGCCTTGGTGGGGGAGAAACTCTTT	CALVGEKLF	TRGV9	.	TRGJ1	13	-1	-1	16
45	3.5881733805377474E-4	TGTGCTGCGTGGCTTAAGAAACTCTTT	CAAWLKKLF	TRGV10	.	TRGJ1	11	-1	-1	14
44	3.508436194303575E-4	TGTGCCTTGTGGGAGGTAGGGCGGTATAGTAGTGATTGGATCAAGACGTTT	CALWEVGRYSSDWIKTF	TRGV9	.	TRGJP2	16	-1	-1	24
44	3.508436194303575E-4	TGTGCCTTGTGGGCGGATCAAGAGTTGGGCAAAAAAATCAAGGTATTT	CALWADQELGKKIKVF	TRGV9	.	TRGJP	15	-1	-1	18
44	3.508436194303575E-4	TGTGCCTTGTGGGAGGCGCAAAGGGGAGATTATTATAAGAAACTCTTT	CALWEAQRGDYYKKLF	TRGV9	.	TRGJ1	19	-1	-1	28
44	3.508436194303575E-4	TGTGCCTTGTGGGAAGGGAGAGAGTTGGGCAAAAAAATCAAGGTATTT	CALWEGRELGKKIKVF	TRGV9	.	TRGJP	13	-1	-1	20
44	3.508436194303575E-4	TGTGCCTTGTGGGAGGTGCTTAGTAGTGATTGGATCAAGACGTTT	CALWEVLSSDWIKTF	TRGV9	.	TRGJP2	18	-1	-1	20
44	3.508436194303575E-4	TGTGCCTTGTGGGAGGTGCGAAAGGGATATAAGAAACTCTTT	CALWEVRKGYKKLF	TRGV9	.	TRGJ1	18	-1	-1	27
44	3.508436194303575E-4	TGTGCCTTGTGGGAGCAGAATTATTATAAGAAACTCTTT	CALWEQNYYKKLF	TRGV9	.	TRGJ1	14	-1	-1	17
44	3.508436194303575E-4	TGTGCCTTGTGGGAGGTGCACCATTATAAGAAACTCTTT	CALWEVHHYKKLF	TRGV9	.	TRGJ1	21	-1	-1	22
44	3.508436194303575E-4	TGTGCCACCTGGGATAGGCGGTATTATAAGAAACTCTTT	CATWDRRYYKKLF	TRGV8	.	TRGJ1	18	-1	-1	21
44	3.508436194303575E-4	TGTGCTGCGTGGGATTGTTATTATAAGAAACTCTTT	CAAWDCYYKKLF	TRGV10	.	TRGJ1	15	-1	-1	17
44	3.508436194303575E-4	TGTGCTGCGTGGGACCATTATTATAAGAAACTCTTT	CAAWDHYYKKLF	TRGV10	.	TRGJ1	13	-1	-1	16
44	3.508436194303575E-4	TGTGCCTTGTGGGGTGGGGGAGGGAGGAAACTCTTT	CALWGGGGRKLF	TRGV9	.	TRGJ1	12	-1	-1	26
44	3.508436194303575E-4	TGTGCTGCGTGGGACGAGGCGAAGAAACTCTTT	CAAWDEAKKLF	TRGV10	.	TRGJ2	13	-1	-1	21
44	3.508436194303575E-4	TGTGCCTTGTGGGAGGTGCAGGAGAAACTCTTT	CALWEVQEKLF	TRGV9	.	TRGJ1	19	-1	-1	22
44	3.508436194303575E-4	TGTGCTGCGTGGGTCCTTAAGAAACTCTTT	CAAWVLKKLF	TRGV10	.	TRGJ1	12	-1	-1	17
44	3.508436194303575E-4	TGTGCTGCGTGGGATTCCAAGAAACTCTTT	CAAWDSKKLF	TRGV10	.	TRGJ1	15	-1	-1	18
44	3.508436194303575E-4	TGTGCTGCGTGGGACGCTAAGAAACTCTTT	CAAWDAKKLF	TRGV10	.	TRGJ1	13	-1	-1	17
44	3.508436194303575E-4	TGTGCTGCGGAAGGTTGGTTCAAGATATTT	CAAEGWFKIF	TRGV10	.	TRGJP1	8	-1	-1	12
44	3.508436194303575E-4	TGTGCCTTCAATTATTATAAGAAACTCTTT	CAFNYYKKLF	TRGV9	.	TRGJ1	7	-1	-1	6
44	3.508436194303575E-4	TGTGCTGCGTGGAGTAAGAAACTCTTT	CAAWSKKLF	TRGV10	.	TRGJ1	11	-1	-1	14
44	3.508436194303575E-4	TGTGCCACCTGGGACGGGGATTATTATAAGAAACTCTTT	CATWDGDYYKKLF	TRGV2	.	TRGJ1	17	-1	-1	19
44	3.508436194303575E-4	TGTGCCTTGTGGGTTGATAAGAAACTCTTT	CALWVDKKLF	TRGV9	.	TRGJ1	12	-1	-1	16
43	3.428699008069403E-4	TGTGCCTTGTGGGAGGATCTGCAAGAGTTGGGCAAAAAAATCAAGGTATTT	CALWEDLQELGKKIKVF	TRGV9	.	TRGJP	15	-1	-1	20
43	3.428699008069403E-4	TGTGCTGCGTGGGATTATATAGGTCTCGCCCAAAGTAGGAAACTCTTT	CAAWDYIGLAQSRKLF	TRGV10	.	TRGJ1	16	-1	-1	35
43	3.428699008069403E-4	TGTGCCTTGTGGGAGCATCAAGAGTTGGGCAAAAAAATCAAGGTATTT	CALWEHQELGKKIKVF	TRGV9	.	TRGJP	14	-1	-1	18
43	3.428699008069403E-4	TGTGCCTTGTGGGAGGTCTGGTCACTGGGCAAAAAAATCAAGGTATTT	CALWEVWSLGKKIKVF	TRGV9	.	TRGJP	16	-1	-1	25
43	3.428699008069403E-4	TGTGCCTTGTGGGAGGTGCTGATGGGCAAAAAAATCAAGGTATTT	CALWEVLMGKKIKVF	TRGV9	.	TRGJP	18	-1	-1	22
43	3.428699008069403E-4	TGTGCCTTGTGGGAGAGGCGGTTGGGCAAAAAAATCAAGGTATTT	CALWERRLGKKIKVF	TRGV9	.	TRGJP	14	-1	-1	20
43	3.428699008069403E-4	TGTGCCACCTGGGACGGGACCCATAAGAGTAAGAAACTCTTT	CATWDGTHKSKKLF	TRGV2	.	TRGJ1	21	-1	-1	29
43	3.428699008069403E-4	TGTGCCTTGTGGGAGGTGCGTTATTATAAGAAACTCTTT	CALWEVRYYKKLF	TRGV9	.	TRGJ2	18	-1	-1	20
43	3.428699008069403E-4	TGTGCCTTGTGGGAGGTGCGGTTAGGCAAGAAACTCTTT	CALWEVRLGKKLF	TRGV9	.	TRGJ2	18	-1	-1	27
43	3.428699008069403E-4	TGTGCTGCGTGGGATTATAGCTATAAGAAACTCTTT	CAAWDYSYKKLF	TRGV10	.	TRGJ1	16	-1	-1	21
43	3.428699008069403E-4	TGTGCCTTGTGGGAGGTGCGGTATAAGAAACTCTTT	CALWEVRYKKLF	TRGV9	.	TRGJ1	18	-1	-1	21
43	3.428699008069403E-4	TGTGCCTTGTGGGAGGTGCGAGGGAAGAAACTCTTT	CALWEVRGKKLF	TRGV9	.	TRGJ1	18	-1	-1	24
43	3.428699008069403E-4	TGTGCCTTGTGGGAGGGCCTTTATAAGAAACTCTTT	CALWEGLYKKLF	TRGV9	.	TRGJ1	15	-1	-1	20
43	3.428699008069403E-4	TGTGCTGCGTGGGATTCCCCTCAGAAACTCTTT	CAAWDSPQKLF	TRGV10	.	TRGJ1	15	-1	-1	22
43	3.428699008069403E-4	TGTGCTGCGTGGGGACCTAAGAAACTCTTT	CAAWGPKKLF	TRGV10	.	TRGJ1	12	-1	-1	17
43	3.428699008069403E-4	TGTGCTGCGTGGGGAGATAAGAAACTCTTT	CAAWGDKKLF	TRGV10	.	TRGJ1	12	-1	-1	16
43	3.428699008069403E-4	TGTGCCTTGTTGGAGTATAAGAAACTCTTT	CALLEYKKLF	TRGV9	.	TRGJ1	14	-1	-1	15
43	3.428699008069403E-4	TGTGCTGCGTGTTATAAGAAACTCTTT	CAACYKKLF	TRGV10	.	TRGJ1	10	-1	-1	11
43	3.428699008069403E-4	TGTGCCTTGTGGGAGGAGCAAATGTTGGGCAAAAAAATCAAGGTATTT	CALWEEQMLGKKIKVF	TRGV9	.	TRGJP	19	-1	-1	17
43	3.428699008069403E-4	TGTGCCTTGTGGGAGGTCCTTAGGGTACTCGTTGAGAAACTCTTT	CALWEVLRVLVEKLF	TRGV9	.	TRGJ1	16	-1	-1	34
43	3.428699008069403E-4	TGTGCCTTGTGGGAGGTGCCGAATAAGAAACTCTTT	CALWEVPNKKLF	TRGV9	.	TRGJ1	18	-1	-1	22
43	3.428699008069403E-4	TGTGCCTTGTGGGAGGGATATTATAAGAAACTCTTT	CALWEGYYKKLF	TRGV9	.	TRGJ1	15	-1	-1	18
43	3.428699008069403E-4	TGTGCTGCGTGGGATTATCATAAGAAACTCTTT	CAAWDYHKKLF	TRGV10	.	TRGJ1	16	-1	-1	13
43	3.428699008069403E-4	TGTGCCTTGTGGGAGGTCCTTAAGAAACTCTTT	CALWEVLKKLF	TRGV9	.	TRGJ2	16	-1	-1	20
43	3.428699008069403E-4	TGTGCCACCTGGGCTCTGTTTAAGAAACTCTTT	CATWALFKKLF	TRGV2	.	TRGJ1	12	-1	-1	20
43	3.428699008069403E-4	TGTGCTGCGTGGGGCAATAAGAAACTCTTT	CAAWGNKKLF	TRGV10	.	TRGJ1	12	-1	-1	16
43	3.428699008069403E-4	TGTGCCTCATATAAGAAACTCTTT	CASYKKLF	TRGV9	.	TRGJ1	6	-1	-1	9
42	3.348961821835231E-4	TGTGCCTTGTGGGACGTAGAGTTGGGCAAAAAAATCAAGGTATTT	CALWDVELGKKIKVF	TRGV9	.	TRGJP	16	-1	-1	17
42	3.348961821835231E-4	TGTGCCTTGTGGGAGGTGCTAGGGGTTTATTATAAGAAACTCTTT	CALWEVLGVYYKKLF	TRGV9	.	TRGJ1	18	-1	-1	26
42	3.348961821835231E-4	TGTGCTGCGTGGGATTATATTTCCCGATCCGGGAAACTCTTT	CAAWDYISRSGKLF	TRGV10	.	TRGJ2	16	-1	-1	32
42	3.348961821835231E-4	TGTGCTGCGTGGGATGATACCACTGGTTGGTTCAAGATATTT	CAAWDDTTGWFKIF	TRGV10	.	TRGJP1	14	-1	-1	8
42	3.348961821835231E-4	TGTGCCTTGTGGGAGGTTCAGGGAAGGAAGAAACTCTTT	CALWEVQGRKKLF	TRGV9	.	TRGJ2	19	-1	-1	27
42	3.348961821835231E-4	TGTGCCTTGTGGGAGGTCCCCCCGGATAAGAAACTCTTT	CALWEVPPDKKLF	TRGV9	.	TRGJ1	16	-1	-1	25
42	3.348961821835231E-4	TGTGCCTTGTGGGAGGTGCATGTGGTAAAGAAACTCTTT	CALWEVHVVKKLF	TRGV9	.	TRGJ1	19	-1	-1	27
42	3.348961821835231E-4	TGTGCCACCTGGGATAGTAGTGATTGGATCAAGACGTTT	CATWDSSDWIKTF	TRGV2	.	TRGJP2	13	-1	-1	13
42	3.348961821835231E-4	TGTGCTGCGTGGGATGGAATGAGCGAGAAACTCTTT	CAAWDGMSEKLF	TRGV10	.	TRGJ1	14	-1	-1	25
42	3.348961821835231E-4	TGTGCCTTGTGGGAGGCCTATTATAAGAAACTCTTT	CALWEAYYKKLF	TRGV9	.	TRGJ1	15	-1	-1	18
42	3.348961821835231E-4	TGTGCTGCGTGGGATTGGGATAAGAAACTCTTT	CAAWDWDKKLF	TRGV10	.	TRGJ1	15	-1	-1	19
42	3.348961821835231E-4	TGTGCCACCTGGGTTTATTATAAGAAACTCTTT	CATWVYYKKLF	TRGV3	.	TRGJ1	12	-1	-1	14
42	3.348961821835231E-4	TGTGCCACCTGGGACGGGTATAAGAAACTCTTT	CATWDGYKKLF	TRGV2	.	TRGJ2	17	-1	-1	18
42	3.348961821835231E-4	TGTGCTGCGTGGGATGAGGATACCACTGGTTGGTTCAAGATATTT	CAAWDEDTTGWFKIF	TRGV10	.	TRGJP1	14	-1	-1	19
42	3.348961821835231E-4	TGTGCCTTGTGGGAGGTCCCTTTTATTGTTTGGAAACTCTTT	CALWEVPFIVWKLF	TRGV9	.	TRGJ1	16	-1	-1	32
42	3.348961821835231E-4	TGTGCCTTGTGGGAGGGTCTTAGGTGGTATAAGAAACTCTTT	CALWEGLRWYKKLF	TRGV9	.	TRGJ1	15	-1	-1	27
42	3.348961821835231E-4	TGTGCCTTAAGGGGCATCTCTAATAAGAAACTCTTT	CALRGISNKKLF	TRGV9	.	TRGJ1	7	-1	-1	22
42	3.348961821835231E-4	TGTGCTGCGTGGGATTATGATAAGAAACTCTTT	CAAWDYDKKLF	TRGV10	.	TRGJ1	16	-1	-1	13
41	3.269224635601059E-4	TGTGCCTTGTGGGAGGTGGTGCCGCAAGAGTTGGGCAAAAAAATCAAGGTATTT	CALWEVVPQELGKKIKVF	TRGV9	.	TRGJP	17	-1	-1	23
41	3.269224635601059E-4	TGTGCCTTGTGGGAGGATCGGCAAGAGTTGGGCAAAAAAATCAAGGTATTT	CALWEDRQELGKKIKVF	TRGV9	.	TRGJP	15	-1	-1	16
41	3.269224635601059E-4	TGTGCTGCGTGGGATACCACTGGTTGGTTCAAGATATTT	CAAWDTTGWFKIF	TRGV10	.	TRGJP1	14	-1	-1	13
41	3.269224635601059E-4	TGTGCCTTGTGGGAGGTGCGCCCCCTAAAGAAACTCTTT	CALWEVRPLKKLF	TRGV9	.	TRGJ2	24	-1	-1	27
41	3.269224635601059E-4	TGTGCCACCTGGGACGGGCTGCGAGATAAGAAACTCTTT	CATWDGLRDKKLF	TRGV2	.	TRGJ1	18	-1	-1	25
41	3.269224635601059E-4	TGTGCTGCGTGGGATTATATGCTCAAGAAACTCTTT	CAAWDYMLKKLF	TRGV10	.	TRGJ1	16	-1	-1	24
41	3.269224635601059E-4	TGTGCTGCGTGGGATTACGAAATTGGTGAACTCTTT	CAAWDYEIGELF	TRGV10	.	TRGJ1	22	-1	-1	28
41	3.269224635601059E-4	TGTGCCTTGTGCCCCTATATCTATAAGAAACTCTTT	CALCPYIYKKLF	TRGV9	.	TRGJ1	10	-1	-1	17
41	3.269224635601059E-4	TGTGCCTTGTGGTTTCCCTTTTATAAGAAACTCTTT	CALWFPFYKKLF	TRGV9	.	TRGJ1	11	-1	-1	20
41	3.269224635601059E-4	TGTGCCTTGTGGGAGGTTTGTTATAAGAAACTCTTT	CALWEVCYKKLF	TRGV9	.	TRGJ1	16	-1	-1	17
41	3.269224635601059E-4	TGTGCCTTGTGGGAGGTGCAATATAAGAAACTCTTT	CALWEVQYKKLF	TRGV9	.	TRGJ1	19	-1	-1	21
41	3.269224635601059E-4	TGTGCTGCGTGGGTATCGGAACTCTTT	CAAWVSELF	TRGV10	.	TRGJ1	12	-1	-1	19
40	3.1894874493668867E-4	TGTGCCTTGTGGGAGGTGTGGGAGTTGGGCAAAAAAATCAAGGTATTT	CALWEVWELGKKIKVF	TRGV9	.	TRGJP	17	-1	-1	21
40	3.1894874493668867E-4	TGTGCCTTGTGGGAGGCCAAAGAGTTGGGCAAAAAAATCAAGGTATTT	CALWEAKELGKKIKVF	TRGV9	.	TRGJP	15	-1	-1	19
40	3.1894874493668867E-4	TGTGCCTTGTGGGAATTAGGGGAGTTGGGCAAAAAAATCAAGGTATTT	CALWELGELGKKIKVF	TRGV9	.	TRGJP	13	-1	-1	21
40	3.1894874493668867E-4	TGTGCCTTGTGGGAGACGGAGTTGGGCAAAAAAATCAAGGTATTT	CALWETELGKKIKVF	TRGV9	.	TRGJP	14	-1	-1	18
40	3.1894874493668867E-4	TGTGCTGCGTGGGTGCCTCCCTTCGTCGGTAAGAAACTCTTT	CAAWVPPFVGKKLF	TRGV10	.	TRGJ1	12	-1	-1	29
40	3.1894874493668867E-4	TGTGCCACCTGGGACGGGCCGGGGTATTATAAGAAACTCTTT	CATWDGPGYYKKLF	TRGV2	.	TRGJ1	19	-1	-1	24
40	3.1894874493668867E-4	TGTGCTGCGTGGATAGGGGATTATTATAAGAAACTCTTT	CAAWIGDYYKKLF	TRGV10	.	TRGJ1	11	-1	-1	19
40	3.1894874493668867E-4	TGTGCCTTGTGGGAGGTGGGTGATTGGATCAAGACGTTT	CALWEVGDWIKTF	TRGV9	.	TRGJP2	17	-1	-1	19
40	3.1894874493668867E-4	TGTGCCTTGTGCCACCGCGAAATTAAGAAACTCTTT	CALCHREIKKLF	TRGV9	.	TRGJ1	10	-1	-1	23
40	3.1894874493668867E-4	TGTGCCTTGTGGGAGGTCAGGGATAAGAAACTCTTT	CALWEVRDKKLF	TRGV9	.	TRGJ1	16	-1	-1	22
40	3.1894874493668867E-4	TGTGCTGCGTGCGGAGGGTATAAGAAACTCTTT	CAACGGYKKLF	TRGV10	.	TRGJ1	14	-1	-1	18
40	3.1894874493668867E-4	TGTGCTGCGTGGGATTTGGGGATAAAACTCTTT	CAAWDLGIKLF	TRGV10	.	TRGJ1	15	-1	-1	24
40	3.1894874493668867E-4	TGTGCCCAATCCCCTTATTATAAGAAACTCTTT	CAQSPYYKKLF	TRGV10	.	TRGJ1	4	-1	-1	14
40	3.1894874493668867E-4	TGTGCTGCGTGGGATTTCAAGAAACTCTTT	CAAWDFKKLF	TRGV10	.	TRGJ1	15	-1	-1	18
39	3.1097502631327145E-4	TGTGCCTTGTGGGAGGTGCACGGAGAGTTGGGCAAAAAAATCAAGGTATTT	CALWEVHGELGKKIKVF	TRGV9	.	TRGJP	20	-1	-1	23
39	3.1097502631327145E-4	TGTGCCTTGTGGGAGGTGCAACTGGAGTTGGGCAAAAAAATCAAGGTATTT	CALWEVQLELGKKIKVF	TRGV9	.	TRGJP	22	-1	-1	24
39	3.1097502631327145E-4	TGTGCTGCGTGGGATTATACTGAGCGAGGTGGGGACAAGAAACTCTTT	CAAWDYTERGGDKKLF	TRGV10	.	TRGJ1	16	-1	-1	36
39	3.1097502631327145E-4	TGTGCCTTGTGGGAACAGCAAGAGTTGGGCAAAAAAATCAAGGTATTT	CALWEQQELGKKIKVF	TRGV9	.	TRGJP	13	-1	-1	17
39	3.1097502631327145E-4	TGTGCTGCGTGGGTTAGTAAAACGGAGAATGATAAGAAACTCTTT	CAAWVSKTENDKKLF	TRGV10	.	TRGJ1	19	-1	-1	28
39	3.1097502631327145E-4	TGTGCCTTGTGGGAGGTTGAGTTGGGCAAAAAAATCAAGGTATTT	CALWEVELGKKIKVF	TRGV9	.	TRGJP	16	-1	-1	18
39	3.1097502631327145E-4	TGTGCCTTGTGGGAGGTGCAACGGAATTATTATAAGAAACTCTTT	CALWEVQRNYYKKLF	TRGV9	.	TRGJ1	19	-1	-1	23
39	3.1097502631327145E-4	TGTGCCTTGTGGGAGGCCTCGTCCGTCTATTATAAGAAACTCTTT	CALWEASSVYYKKLF	TRGV9	.	TRGJ1	15	-1	-1	27
39	3.1097502631327145E-4	TGTGCTGCGTGGGATTGGCCCACTGGTTGGTTCAAGATATTT	CAAWDWPTGWFKIF	TRGV10	.	TRGJP1	15	-1	-1	19
39	3.1097502631327145E-4	TGTGCCTTGTGGGAGTCGGCCAGTTATTATAAGAAACTCTTT	CALWESASYYKKLF	TRGV9	.	TRGJ1	14	-1	-1	23
39	3.1097502631327145E-4	TGTGCCACCTGGGACGGGATACATTATTATAAGAAACTCTTT	CATWDGIHYYKKLF	TRGV2	.	TRGJ1	17	-1	-1	22
39	3.1097502631327145E-4	TGTGCTGCGTGGGAAACGACGTCGTGTAAGAAACTCTTT	CAAWETTSCKKLF	TRGV10	.	TRGJ1	13	-1	-1	26
39	3.1097502631327145E-4	TGTGCCTTGTGGTCTCGGGGGGGGTATAAGAAACTCTTT	CALWSRGGYKKLF	TRGV9	.	TRGJ2	11	-1	-1	24
39	3.1097502631327145E-4	TGTGCCTTGTGGGAGGTGATCGTTTATAAGAAACTCTTT	CALWEVIVYKKLF	TRGV9	.	TRGJ2	17	-1	-1	23
39	3.1097502631327145E-4	TGTGCCTTGTGGACCGAGTTGTATTATAAGAAACTCTTT	CALWTELYYKKLF	TRGV9	.	TRGJ1	11	-1	-1	21
39	3.1097502631327145E-4	TGTGCCTTGTGGGATGCCAATTATAAGAAACTCTTT	CALWDANYKKLF	TRGV9	.	TRGJ1	13	-1	-1	19
39	3.1097502631327145E-4	TGTGCCTTGTGGGAGGTCTATTATAAGAAACTCTTT	CALWEVYYKKLF	TRGV9	.	TRGJ2	16	-1	-1	18
39	3.1097502631327145E-4	TGTGCCTTGTGGGAGGTAGGTTATAAGAAACTCTTT	CALWEVGYKKLF	TRGV9	.	TRGJ1	16	-1	-1	20
39	3.1097502631327145E-4	TGTGCCTTGTGGGAACGGGAGTATAAGAAACTCTTT	CALWEREYKKLF	TRGV9	.	TRGJ1	13	-1	-1	21
39	3.1097502631327145E-4	TGTGCCTTGTGGGAAGGGTATTATAAGAAACTCTTT	CALWEGYYKKLF	TRGV9	.	TRGJ1	13	-1	-1	18
39	3.1097502631327145E-4	TGTGCTGCGTGGGGTGGTTGGTTCAAGATATTT	CAAWGGWFKIF	TRGV10	.	TRGJP1	12	-1	-1	14
39	3.1097502631327145E-4	TGTGCTGCGTGGGATTCTAAGAAACTCTTT	CAAWDSKKLF	TRGV10	.	TRGJ1	15	-1	-1	13
39	3.1097502631327145E-4	TGTGCCTTGTGGGAGGAAAAGAAACTCTTT	CALWEEKKLF	TRGV9	.	TRGJ1	15	-1	-1	18
39	3.1097502631327145E-4	TGTGCCACCTGGGATCGGTCGGAACTCTTT	CATWDRSELF	TRGV4	.	TRGJ1	17	-1	-1	22
39	3.1097502631327145E-4	TGTGCTGCGTGGGATGAGAAACTCTTT	CAAWDEKLF	TRGV10	.	TRGJ1	14	-1	-1	13
38	3.0300130768985424E-4	TGTGCCTTGTGGGAGGTGCTGACTGTGGAGTTGGGCAAAAAAATCAAGGTATTT	CALWEVLTVELGKKIKVF	TRGV9	.	TRGJP	18	-1	-1	27
38	3.0300130768985424E-4	TGTGCTGCGTGGCTCCGTGGAGAGGTTAGGGATGGGTATAAGAAACTCTTT	CAAWLRGEVRDGYKKLF	TRGV10	.	TRGJ1	11	-1	-1	36
38	3.0300130768985424E-4	TGTGCCTTGTGGGAGGTCCGCCAAGAGTTGGGCAAAAAAATCAAGGTATTT	CALWEVRQELGKKIKVF	TRGV9	.	TRGJP	16	-1	-1	21
38	3.0300130768985424E-4	TGTGCCTTGTGGGAGGTGCAAAATGGTGTGGATTATTATAAGAAACTCTTT	CALWEVQNGVDYYKKLF	TRGV9	.	TRGJ1	19	-1	-1	31
38	3.0300130768985424E-4	TGTGCCTTGTGGGAGGTATCAGGAGAGTTGGGCAAAAAAATCAAGGTATTT	CALWEVSGELGKKIKVF	TRGV9	.	TRGJP	16	-1	-1	23
38	3.0300130768985424E-4	TGTGCCTTGTGGGAGCGACAAGAGTTGGGCAAAAAAATCAAGGTATTT	CALWERQELGKKIKVF	TRGV9	.	TRGJP	14	-1	-1	18
38	3.0300130768985424E-4	TGTGCCTTGTGGGAGGTGGTCGAGTTGGGCAAAAAAATCAAGGTATTT	CALWEVVELGKKIKVF	TRGV9	.	TRGJP	17	-1	-1	21
38	3.0300130768985424E-4	TGTGCCTTGTGGGAGATGCCCCAGGTGGGCAAAAAAATCAAGGTATTT	CALWEMPQVGKKIKVF	TRGV9	.	TRGJP	21	-1	-1	22
38	3.0300130768985424E-4	TGTGCCTTGTGGGAGGTGCTAGCGAATTATTATAAGAAACTCTTT	CALWEVLANYYKKLF	TRGV9	.	TRGJ1	18	-1	-1	22
38	3.0300130768985424E-4	TGTGCCTTGTGGGAGGTGCAAGGGGGCTATACCAAGAAACTCTTT	CALWEVQGGYTKKLF	TRGV9	.	TRGJ1	19	-1	-1	33
38	3.0300130768985424E-4	TGTGCCTTGTGGGAGACCCAGCTCCGGGGTTATAAGAAACTCTTT	CALWETQLRGYKKLF	TRGV9	.	TRGJ1	14	-1	-1	29
38	3.0300130768985424E-4	TGTGCTGCGTGGGATTATACCACTGGTTGGTTCAAGATATTT	CAAWDYTTGWFKIF	TRGV10	.	TRGJP1	16	-1	-1	8
38	3.0300130768985424E-4	TGTGCCTTGTGGGAGTTTCCAAAACATTATAAGAAACTCTTT	CALWEFPKHYKKLF	TRGV9	.	TRGJ1	14	-1	-1	25
38	3.0300130768985424E-4	TGTGCCTTGTGGGAAGATAGTAGTGATTGGATCAAGACGTTT	CALWEDSSDWIKTF	TRGV9	.	TRGJP2	13	-1	-1	16
38	3.0300130768985424E-4	TGTGCCTTGTGGGGGCCGTCCGGCTATAAGAAACTCTTT	CALWGPSGYKKLF	TRGV9	.	TRGJ1	12	-1	-1	24
38	3.0300130768985424E-4	TGTGCCACCTGGGATGGGAATTATTATAAGAAACTCTTT	CATWDGNYYKKLF	TRGV4	.	TRGJ1	17	-1	-1	17
38	3.0300130768985424E-4	TGTGCTGCGTGGGATCCTTATTATAAGAAACTCTTT	CAAWDPYYKKLF	TRGV10	.	TRGJ2	14	-1	-1	17
38	3.0300130768985424E-4	TGTGCTGCGTGGGACCCCTCTCCGAAGAAACTCTTT	CAAWDPSPKKLF	TRGV10	.	TRGJ1	13	-1	-1	24
38	3.0300130768985424E-4	TGTGCTGCGTGGACCAAAAGAAGAAAGGGTCTCTTT	CAAWTKRRKGLF	TRGV10	.	TRGJ1	11	-1	-1	30
38	3.0300130768985424E-4	TGTGCCTTGTGGGAGGCGTATTATAAGAAACTCTTT	CALWEAYYKKLF	TRGV9	.	TRGJ1	15	-1	-1	18
38	3.0300130768985424E-4	TGTGCTGCGTGGGATAAGTATAAGAAACTCTTT	CAAWDKYKKLF	TRGV10	.	TRGJ1	14	-1	-1	18
38	3.0300130768985424E-4	TGTGCTGACGGGCGATATAAGAAACTCTTT	CADGRYKKLF	TRGV10	.	TRGJ1	6	-1	-1	15
38	3.0300130768985424E-4	TGTGCCTTGACCTATTATAAGAAACTCTTT	CALTYYKKLF	TRGV9	.	TRGJ1	8	-1	-1	12
38	3.0300130768985424E-4	TTCTCCCGCAATTATAAGAAACTCTTT	FSRNYKKLF	TRGV10	.	TRGJ1	0	-1	-1	10
38	3.0300130768985424E-4	TGTGCCTTGTGGGAGAAGAAACTCTTT	CALWEKKLF	TRGV9	.	TRGJ1	14	-1	-1	15
38	3.0300130768985424E-4	TGTGCTGCAAAGAAGAAACTCTTT	CAAKKKLF	TRGV10	.	TRGJ1	7	-1	-1	12
38	3.0300130768985424E-4	TGTGCTGCAAGTAATAAGAAACTCTTT	CAASNKKLF	TRGV10	.	TRGJ1	7	-1	-1	13
37	2.95027589066437E-4	TGTGCCTTGTGGGAGGTGAAGCAACAAGAGTTGGGCAAAAAAATCAAGGTATTT	CALWEVKQQELGKKIKVF	TRGV9	.	TRGJP	17	-1	-1	24
37	2.95027589066437E-4	TGTGCCTTGTGGGAGGTAAAAGAGTTGGGCAAAAAAATCAAGGTATTT	CALWEVKELGKKIKVF	TRGV9	.	TRGJP	16	-1	-1	19
37	2.95027589066437E-4	TGTGCCTTGTGGGAGGTGCTTTTGGGCAAAAAAATCAAGGTATTT	CALWEVLLGKKIKVF	TRGV9	.	TRGJP	18	-1	-1	21
37	2.95027589066437E-4	TGTGCCTTGTGGGAGAGCCCCTTGGGCAAAAAAATCAAGGTATTT	CALWESPLGKKIKVF	TRGV9	.	TRGJP	14	-1	-1	21
37	2.95027589066437E-4	TGTGCCTTGTGGGACGCGAGGAATTATTATAAGAAACTCTTT	CALWDARNYYKKLF	TRGV9	.	TRGJ1	13	-1	-1	20
37	2.95027589066437E-4	TGTGCCTTGTGGGAGTTTTGTAGTGATTGGATCAAGACGTTT	CALWEFCSDWIKTF	TRGV9	.	TRGJP2	14	-1	-1	19
37	2.95027589066437E-4	TGTGCCTTGTGGGAGGTGCTTGATTATTATAAGAAACTCTTT	CALWEVLDYYKKLF	TRGV9	.	TRGJ1	18	-1	-1	22
37	2.95027589066437E-4	TGTGCCTTGTGGGAGGTGCAGTGGTATTATAAGAAACTCTTT	CALWEVQWYYKKLF	TRGV9	.	TRGJ1	19	-1	-1	24
37	2.95027589066437E-4	TGTGCCTTGTGGGAGGTGCAGCATCTGTATAAGAAACTCTTT	CALWEVQHLYKKLF	TRGV9	.	TRGJ1	19	-1	-1	27
37	2.95027589066437E-4	TGTGCCTTGTGGGAGGTGACCGATTATTATAAGAAACTCTTT	CALWEVTDYYKKLF	TRGV9	.	TRGJ1	20	-1	-1	22
37	2.95027589066437E-4	TGTGCTGCGTGGGATTGGCCCCCTTCTAAGAAACTCTTT	CAAWDWPPSKKLF	TRGV10	.	TRGJ1	15	-1	-1	23
37	2.95027589066437E-4	TGTGCCTTGTGGGAGGTTTACTATTATAAGAAACTCTTT	CALWEVYYYKKLF	TRGV9	.	TRGJ2	16	-1	-1	21
37	2.95027589066437E-4	TGTGCCTTGTGGGAGGTGTACTGGTATAAGAAACTCTTT	CALWEVYWYKKLF	TRGV9	.	TRGJ1	20	-1	-1	24
37	2.95027589066437E-4	TGTGCCTTGTGGGAGGTGCAGATCCCTAGGAAACTCTTT	CALWEVQIPRKLF	TRGV9	.	TRGJ1	25	-1	-1	26
37	2.95027589066437E-4	TGTGCCTTGTGGGAGGCTCGGGGTTATAAGAAACTCTTT	CALWEARGYKKLF	TRGV9	.	TRGJ1	15	-1	-1	23
37	2.95027589066437E-4	TGTGCTGCGTGGGATCATTTAAGTAAGAAACTCTTT	CAAWDHLSKKLF	TRGV10	.	TRGJ1	14	-1	-1	23
37	2.95027589066437E-4	TGTGCCTTGTGGGAGCTTTATTATAAGAAACTCTTT	CALWELYYKKLF	TRGV9	.	TRGJ1	14	-1	-1	17
37	2.95027589066437E-4	TGTGCCTTGTGGGAGGTCCATTATAAGAAACTCTTT	CALWEVHYKKLF	TRGV9	.	TRGJ1	19	-1	-1	19
37	2.95027589066437E-4	TGTGCCTTGTGGGAGGTAGATTATAAGAAACTCTTT	CALWEVDYKKLF	TRGV9	.	TRGJ1	16	-1	-1	19
37	2.95027589066437E-4	TGTGCTGCGTGGGTGTATTATAAGAAACTCTTT	CAAWVYYKKLF	TRGV10	.	TRGJ1	12	-1	-1	15
37	2.95027589066437E-4	TGTGCTGCGTGGGATTATATGGGGAAACTCTTT	CAAWDYMGKLF	TRGV10	.	TRGJ1	16	-1	-1	23
37	2.95027589066437E-4	TGTGCTGCGATTGGGGGGAATAAGAAACTCTTT	CAAIGGNKKLF	TRGV10	.	TRGJ1	8	-1	-1	19
37	2.95027589066437E-4	TGTGCCTTTGGTAGTGATTGGATCAAGACGTTT	CAFGSDWIKTF	TRGV9	.	TRGJP2	13	-1	-1	10
37	2.95027589066437E-4	TGTGCCTTGTGGGACAATTATAAGAAACTCTTT	CALWDNYKKLF	TRGV9	.	TRGJ1	13	-1	-1	16
37	2.95027589066437E-4	TGTGCCTTGTGGGAGGCCCATAAGAAACTCTTT	CALWEAHKKLF	TRGV9	.	TRGJ1	15	-1	-1	19
37	2.95027589066437E-4	TGTGCCTTGTGGGAGGAGTATAAGAAACTCTTT	CALWEEYKKLF	TRGV9	.	TRGJ1	15	-1	-1	18
37	2.95027589066437E-4	TGTGCCACCTGGGACGGGCGAAAGAAACTCTTT	CATWDGRKKLF	TRGV2	.	TRGJ1	18	-1	-1	21
37	2.95027589066437E-4	TGTGCTGCGTGGGATGAACGGAAACTCTTT	CAAWDERKLF	TRGV10	.	TRGJ1	14	-1	-1	20
37	2.95027589066437E-4	TGTGCCGCTCCTAAGAAACTCTTT	CAAPKKLF	TRGV4	.	TRGJ1	5	-1	-1	11
36	2.870538704430198E-4	TGTGCTGCGTGGGATTGTGCGGATGATTATTATAAGAAACTCTTT	CAAWDCADDYYKKLF	TRGV10	.	TRGJ2	15	-1	-1	25
36	2.870538704430198E-4	TGTGCTGCGTGGGACGGGGGGGGACCGGTTTATAAGAAACTCTTT	CAAWDGGGPVYKKLF	TRGV10	.	TRGJ1	13	-1	-1	29
36	2.870538704430198E-4	TGTGCCTTGTGGGAGGTGCAGAAAGTAGGGTATAAGAAACTCTTT	CALWEVQKVGYKKLF	TRGV9	.	TRGJ1	19	-1	-1	30
36	2.870538704430198E-4	TGTGCTGCGTGGGATAGGGACCGAGGGTATAAGAAACTCTTT	CAAWDRDRGYKKLF	TRGV10	.	TRGJ1	14	-1	-1	27
36	2.870538704430198E-4	TGTGCCTTGTGGGAGGTGCATCGTCATTATAAGAAACTCTTT	CALWEVHRHYKKLF	TRGV9	.	TRGJ1	19	-1	-1	25
36	2.870538704430198E-4	TGTGCCTTGTGGGAGGTGGTCCCGTATTATAAGAAACTCTTT	CALWEVVPYYKKLF	TRGV9	.	TRGJ1	17	-1	-1	24
36	2.870538704430198E-4	TGTGCCTTGTGGGAGGCTAGCGATTATTATAAGAAACTCTTT	CALWEASDYYKKLF	TRGV9	.	TRGJ1	15	-1	-1	22
36	2.870538704430198E-4	TGTGCCTTGTGGGAGGCCCCACCAGGGTATAAGAAACTCTTT	CALWEAPPGYKKLF	TRGV9	.	TRGJ1	15	-1	-1	27
36	2.870538704430198E-4	TGTGCCTTGTGGGAGATTGGGAATTATTATAAGAAACTCTTT	CALWEIGNYYKKLF	TRGV9	.	TRGJ1	14	-1	-1	20
36	2.870538704430198E-4	TGTGCCTTGTGGGAACCGAGCAATTATTATAAGAAACTCTTT	CALWEPSNYYKKLF	TRGV9	.	TRGJ1	13	-1	-1	21
36	2.870538704430198E-4	TGTGCTGCGTGGGATTCGTACGATTATAAGAAACTCTTT	CAAWDSYDYKKLF	TRGV10	.	TRGJ1	19	-1	-1	13
36	2.870538704430198E-4	TGTGCCTTGTGGGAGGTGCTCCATTATAAGAAACTCTTT	CALWEVLHYKKLF	TRGV9	.	TRGJ1	21	-1	-1	22
36	2.870538704430198E-4	TGTGCCTTGTGGGAGGTGGTGTATTATAAGAAACTCTTT	CALWEVVYYKKLF	TRGV9	.	TRGJ1	17	-1	-1	21
36	2.870538704430198E-4	TGTGCTGCGTGGCCCGAGCGTGGTAAGAAACTCTTT	CAAWPERGKKLF	TRGV10	.	TRGJ1	11	-1	-1	23
36	2.870538704430198E-4	TGTGCTGCGTGGGATAAACGTTCAGAGAAACTCTTT	CAAWDKRSEKLF	TRGV10	.	TRGJ1	14	-1	-1	25
36	2.870538704430198E-4	TGTGCCACCTGGGACGGGCGGTATAAGAAACTCTTT	CATWDGRYKKLF	TRGV2	.	TRGJ1	18	-1	-1	21
36	2.870538704430198E-4	TGTGCTGCGTGGGCCCCTTTCAAGAAACTCTTT	CAAWAPFKKLF	TRGV10	.	TRGJ1	12	-1	-1	21
36	2.870538704430198E-4	TGTGCCTTGTGGGGGTTTTATAAGAAACTCTTT	CALWGFYKKLF	TRGV9	.	TRGJ2	15	-1	-1	17
36	2.870538704430198E-4	TGTGCCTTGTGGGGGATGCTTAAGAAACTCTTT	CALWGMLKKLF	TRGV9	.	TRGJ1	18	-1	-1	20
36	2.870538704430198E-4	TGTGCCTTGTGGGAGCCCTATAAGAAACTCTTT	CALWEPYKKLF	TRGV9	.	TRGJ1	14	-1	-1	18
36	2.870538704430198E-4	TGTGCTGCGTGGGATTATCAGAAACTCTTT	CAAWDYQKLF	TRGV10	.	TRGJ1	16	-1	-1	13
36	2.870538704430198E-4	TGTGCCACCCCGCCTCCCAAGAAACTCTTT	CATPPPKKLF	TRGV8	.	TRGJ2	8	-1	-1	18
35	2.790801518196026E-4	TGTGCTGCGTGGGATTGGCATTATACCACTGGTTGGTTCAAGATATTT	CAAWDWHYTTGWFKIF	TRGV10	.	TRGJP1	15	-1	-1	21
35	2.790801518196026E-4	TGTGCCTTGTGGGAGGTGCATGTATTGACCTATTATAAGAAACTCTTT	CALWEVHVLTYYKKLF	TRGV9	.	TRGJ1	19	-1	-1	30
35	2.790801518196026E-4	TGTGCCTTGTGGGAGGGTAAAAAGTTGGGCAAAAAAATCAAGGTATTT	CALWEGKKLGKKIKVF	TRGV9	.	TRGJP	15	-1	-1	19
35	2.790801518196026E-4	TGTGCCTTGTGGGAGAAAAAAGAGTTGGGCAAAAAAATCAAGGTATTT	CALWEKKELGKKIKVF	TRGV9	.	TRGJP	14	-1	-1	19
35	2.790801518196026E-4	TGTGCCTTGGGAGGTTCTTTGGATAGTAGTGATTGGATCAAGACGTTT	CALGGSLDSSDWIKTF	TRGV9	.	TRGJP2	14	-1	-1	22
35	2.790801518196026E-4	TGTGCTGCGTGGGATTACCCTAGTAGTGATTGGATCAAGACGTTT	CAAWDYPSSDWIKTF	TRGV10	.	TRGJP2	17	-1	-1	20
35	2.790801518196026E-4	TGTGCCTTGTGGGAGGTGCAAGCAGCTGGTTGGTTCAAGATATTT	CALWEVQAAGWFKIF	TRGV9	.	TRGJP1	19	-1	-1	25
35	2.790801518196026E-4	TGTGCCTTGTGGGAGGGGGTATCATCTTATTATAAGAAACTCTTT	CALWEGVSSYYKKLF	TRGV9	.	TRGJ1	15	-1	-1	26
35	2.790801518196026E-4	TGTGCCTTGTGGGAGGTGGACGGATATTATAAGAAACTCTTT	CALWEVDGYYKKLF	TRGV9	.	TRGJ1	20	-1	-1	24
35	2.790801518196026E-4	TGTGCCTTGTGGGAGGTGATGGATTATTATAAGAAACTCTTT	CALWEVMDYYKKLF	TRGV9	.	TRGJ1	17	-1	-1	22
35	2.790801518196026E-4	TGTGCCTTGTGGGAGGTCTACGGTTATAAGAAACTCTTT	CALWEVYGYKKLF	TRGV9	.	TRGJ1	16	-1	-1	23
35	2.790801518196026E-4	TGTGCCTTGTGGGAGGTGCTACCTTATAAGAAACTCTTT	CALWEVLPYKKLF	TRGV9	.	TRGJ1	23	-1	-1	23
35	2.790801518196026E-4	TGTGCCTTGTGGGAGGTGCAAGTTTATAAGAAACTCTTT	CALWEVQVYKKLF	TRGV9	.	TRGJ1	19	-1	-1	23
35	2.790801518196026E-4	TGTGCCTTGTGGGAGGCGGATTATTATAAGAAACTCTTT	CALWEADYYKKLF	TRGV9	.	TRGJ1	15	-1	-1	16
35	2.790801518196026E-4	TGTGCTGCGTGGGATTATACGGTTAAGAAACTCTTT	CAAWDYTVKKLF	TRGV10	.	TRGJ1	16	-1	-1	23
35	2.790801518196026E-4	TGTGCCACCTGGGACGGGCTTTATAAGAAACTCTTT	CATWDGLYKKLF	TRGV2	.	TRGJ1	18	-1	-1	20
35	2.790801518196026E-4	TGTGCTGCGTGGGATTTTTATAAGAAACTCTTT	CAAWDFYKKLF	TRGV10	.	TRGJ1	15	-1	-1	13
35	2.790801518196026E-4	TGTGCTGCGCCCTATGGTTGGTTCAAGATATTT	CAAPYGWFKIF	TRGV10	.	TRGJP1	8	-1	-1	14
35	2.790801518196026E-4	TGTGCCTTGTGGGAGGTGCAGAAGAAACTCTTT	CALWEVQKKLF	TRGV9	.	TRGJ1	19	-1	-1	21
35	2.790801518196026E-4	TGTGCCTTGACAGCTTATTATAAGAAACTCTTT	CALTAYYKKLF	TRGV9	.	TRGJ1	8	-1	-1	14
35	2.790801518196026E-4	TGTGCTGCGTGGGCTACTAAGAAACTCTTT	CAAWATKKLF	TRGV10	.	TRGJ1	12	-1	-1	17
35	2.790801518196026E-4	TGTGCCTTGTGGGAGGGAAAGAAACTCTTT	CALWEGKKLF	TRGV9	.	TRGJ2	15	-1	-1	18
34	2.711064331961854E-4	TGTGCCTTGTGGGAGGTACATCCAAGACCCCAAGAGTTGGGCAAAAAAATCAAGGTATTT	CALWEVHPRPQELGKKIKVF	TRGV9	.	TRGJP	19	-1	-1	30
34	2.711064331961854E-4	TGTGCCTTGTGGGAGGACACACACTGGCAAGAGTTGGGCAAAAAAATCAAGGTATTT	CALWEDTHWQELGKKIKVF	TRGV9	.	TRGJP	15	-1	-1	25
34	2.711064331961854E-4	TGTGCCTTGCCCCATCCACTTCGGAACTCGAATTATTATAAGAAACTCTTT	CALPHPLRNSNYYKKLF	TRGV9	.	TRGJ1	8	-1	-1	24
34	2.711064331961854E-4	TGTGCCTTGTGGGAGCTGGCGGAGTTGGGCAAAAAAATCAAGGTATTT	CALWELAELGKKIKVF	TRGV9	.	TRGJP	17	-1	-1	21
34	2.711064331961854E-4	TGTGCCTTGTGGGAGGTGCGTGGAAATTATTATAAGAAACTCTTT	CALWEVRGNYYKKLF	TRGV9	.	TRGJ1	18	-1	-1	24
34	2.711064331961854E-4	TGTGCCTTGTGGGAGGTGCAAAGGGCGAGGCGGGAGAAACTCTTT	CALWEVQRARREKLF	TRGV9	.	TRGJ1	19	-1	-1	34
34	2.711064331961854E-4	TGTGCCTTGTGGGAGGTGACTATGCTTTATTATAAGAAACTCTTT	CALWEVTMLYYKKLF	TRGV9	.	TRGJ1	17	-1	-1	26
34	2.711064331961854E-4	TGTGCTGCGTGGGATTTTGTTCCCCGTATAGAGAAACTCTTT	CAAWDFVPRIEKLF	TRGV10	.	TRGJ1	15	-1	-1	26
34	2.711064331961854E-4	TGTGCTGCGTGGGATCCCCCGAGGACTTGGATCAAGACGTTT	CAAWDPPRTWIKTF	TRGV10	.	TRGJP2	14	-1	-1	26
34	2.711064331961854E-4	TGTGCTGCGTGGGAGCCCGTAGTCCTTCCAAAGAAACTCTTT	CAAWEPVVLPKKLF	TRGV10	.	TRGJ1	13	-1	-1	30
34	2.711064331961854E-4	TGTGCCTTGTGGGAGGTGACGAATTATTATAAGAAACTCTTT	CALWEVTNYYKKLF	TRGV9	.	TRGJ1	17	-1	-1	19
34	2.711064331961854E-4	TGTGCCTTGTGGGAGGTAGGGGATCGTTATAAGAAACTCTTT	CALWEVGDRYKKLF	TRGV9	.	TRGJ1	16	-1	-1	26
34	2.711064331961854E-4	TGTGCTGCGTGGCCCCTAAGGGATTATAAGAAACTCTTT	CAAWPLRDYKKLF	TRGV10	.	TRGJ1	11	-1	-1	22
34	2.711064331961854E-4	TGTGCTGCGTGGGATTTTTGGTATTATAAGAAACTCTTT	CAAWDFWYYKKLF	TRGV10	.	TRGJ1	15	-1	-1	21
34	2.711064331961854E-4	TGTGCTGCGTGGGATTCTGGTTATTATAAGAAACTCTTT	CAAWDSGYYKKLF	TRGV10	.	TRGJ1	15	-1	-1	20
34	2.711064331961854E-4	TGTGCCTTGTGGGAGGTGTCGGATTATAAGAAACTCTTT	CALWEVSDYKKLF	TRGV9	.	TRGJ1	17	-1	-1	22
34	2.711064331961854E-4	TGTGCCTTGTGGGAGGTGATAAAGTATAAGAAACTCTTT	CALWEVIKYKKLF	TRGV9	.	TRGJ1	17	-1	-1	24
34	2.711064331961854E-4	TGTGCCTTGTGGGAGGACACATATTATAAGAAACTCTTT	CALWEDTYYKKLF	TRGV9	.	TRGJ1	15	-1	-1	21
34	2.711064331961854E-4	TGTGCTGCGTGGGATTTTCGTTATAAGAAACTCTTT	CAAWDFRYKKLF	TRGV10	.	TRGJ1	15	-1	-1	20
34	2.711064331961854E-4	TGTGCCTTGTCCCCGAATTATTATAAGAAACTCTTT	CALSPNYYKKLF	TRGV9	.	TRGJ1	9	-1	-1	13
34	2.711064331961854E-4	TGTGCCTTGTGGGAGGTGCTATATAAGAAACTCTTT	CALWEVLYKKLF	TRGV9	.	TRGJ1	18	-1	-1	21
34	2.711064331961854E-4	TGTGCCTTGTGGGAGGTGCTAAAGAAACTCTTT	CALWEVLKKLF	TRGV9	.	TRGJ2	18	-1	-1	21
34	2.711064331961854E-4	TGTGCCTTGTGGGAGATTAATAAGAAACTCTTT	CALWEINKKLF	TRGV9	.	TRGJ1	14	-1	-1	15
34	2.711064331961854E-4	TGTGCCACCTGGGACGATTATAAGAAACTCTTT	CATWDDYKKLF	TRGV2	.	TRGJ1	15	-1	-1	16
34	2.711064331961854E-4	TGTGCTGCGTGGGTTAGAAAGAAACTCTTT	CAAWVRKKLF	TRGV10	.	TRGJ1	15	-1	-1	18
34	2.711064331961854E-4	TGTGCTGCGTGGGATTTTAAGAAACTCTTT	CAAWDFKKLF	TRGV10	.	TRGJ1	15	-1	-1	13
34	2.711064331961854E-4	TGTGCTGCGTGGGATCATAAGAAACTCTTT	CAAWDHKKLF	TRGV10	.	TRGJ1	14	-1	-1	13
34	2.711064331961854E-4	TGTGCCACCTGGGACAGGCTCGCACTCTTT	CATWDRLALF	TRGV3	.	TRGJ1	18	-1	-1	23
34	2.711064331961854E-4	TGTGCCTTGACTTATAAGAAACTCTTT	CALTYKKLF	TRGV9	.	TRGJ1	8	-1	-1	11
34	2.711064331961854E-4	TGTGCTGCGTGGGATTTTGAGAAACTCTTT	CAAWDFEKLF	TRGV10	.	TRGJ1	15	-1	-1	13
34	2.711064331961854E-4	TGTGCTGCGTGGGATATGAAGAAACTCTTT	CAAWDMKKLF	TRGV10	.	TRGJ1	14	-1	-1	14
33	2.6313271457276816E-4	TGTGCCTTGTGGGAGGTGGGGTCCGAAGAGTTGGGCAAAAAAATCAAGGTATTT	CALWEVGSEELGKKIKVF	TRGV9	.	TRGJP	17	-1	-1	25
33	2.6313271457276816E-4	TGTGCCTTGTGGGAGGTGCGGGCAGAGTTGGGCAAAAAAATCAAGGTATTT	CALWEVRAELGKKIKVF	TRGV9	.	TRGJP	18	-1	-1	19
33	2.6313271457276816E-4	TGTGCCACCTGGGACAGGCCTACCGGGACACATTATTATAAGAAACTCTTT	CATWDRPTGTHYYKKLF	TRGV3	.	TRGJ1	20	-1	-1	31
33	2.6313271457276816E-4	TGTGCCTTGTGGGACGAGCAAGAGTTGGGCAAAAAAATCAAGGTATTT	CALWDEQELGKKIKVF	TRGV9	.	TRGJP	19	-1	-1	17
33	2.6313271457276816E-4	TGTGCCTTGTGGGACAGAAGAGAGTTGGGCAAAAAAATCAAGGTATTT	CALWDRRELGKKIKVF	TRGV9	.	TRGJP	13	-1	-1	20
33	2.6313271457276816E-4	TGTGCCTTGTGGGAGGTGCATGCGTTGGGCAAAAAAATCAAGGTATTT	CALWEVHALGKKIKVF	TRGV9	.	TRGJP	19	-1	-1	17
33	2.6313271457276816E-4	TGTGCCTTGTGGGAGGTAAGAGAGTTGGGCAAAAAAATCAAGGTATTT	CALWEVRELGKKIKVF	TRGV9	.	TRGJP	16	-1	-1	20
33	2.6313271457276816E-4	TGTGCCTTGTGGGAGGGGGAAAAGTTGGGCAAAAAAATCAAGGTATTT	CALWEGEKLGKKIKVF	TRGV9	.	TRGJP	15	-1	-1	15
33	2.6313271457276816E-4	TGTGCTGCGTGGGATACCACCACCGGGGGTTATAAGAAACTCTTT	CAAWDTTTGGYKKLF	TRGV10	.	TRGJ1	14	-1	-1	29
33	2.6313271457276816E-4	TGTGCCTTGTGGGAGCCCCAGAGTAGTGATTGGATCAAGACGTTT	CALWEPQSSDWIKTF	TRGV9	.	TRGJP2	14	-1	-1	21
33	2.6313271457276816E-4	TGTGCCTTGTGGGAGGTGCTCGCCACTGGTTGGTTCAAGATATTT	CALWEVLATGWFKIF	TRGV9	.	TRGJP1	18	-1	-1	22
33	2.6313271457276816E-4	TGTGCCTTGTGGGAGGTGCGAGTTAGTGATTGGATCAAGACGTTT	CALWEVRVSDWIKTF	TRGV9	.	TRGJP2	18	-1	-1	23
33	2.6313271457276816E-4	TGTGCCTTGTGGGAGGTGGTTCCTGCCGGGCATAAGAAACTCTTT	CALWEVVPAGHKKLF	TRGV9	.	TRGJ1	17	-1	-1	31
33	2.6313271457276816E-4	TGTGCCTTGTGGGAGGATCCGTTGGGCAAAAAAATCAAGGTATTT	CALWEDPLGKKIKVF	TRGV9	.	TRGJP	15	-1	-1	20
33	2.6313271457276816E-4	TGTGCCTTGTGGGAGGAAAGAAAAACTGGTTGGTTCAAGATATTT	CALWEERKTGWFKIF	TRGV9	.	TRGJP1	15	-1	-1	24
33	2.6313271457276816E-4	TGTGCCTTGTGGGAGACGTTGTTGGGCAAAAAAATCAAGGTATTT	CALWETLLGKKIKVF	TRGV9	.	TRGJP	14	-1	-1	20
33	2.6313271457276816E-4	TGTGCTGCGTGGGACCGCAAAGGGGATTATAAGAAACTCTTT	CAAWDRKGDYKKLF	TRGV10	.	TRGJ1	13	-1	-1	25
33	2.6313271457276816E-4	TGTGCCTTGTGGGAGGTTAGTCGGAATTATAAGAAACTCTTT	CALWEVSRNYKKLF	TRGV9	.	TRGJ1	16	-1	-1	25
33	2.6313271457276816E-4	TGTGCTGCGTGGGATTATCCGGGGTATAGGAAACTCTTT	CAAWDYPGYRKLF	TRGV10	.	TRGJ1	16	-1	-1	24
33	2.6313271457276816E-4	TGTGCTGCGTGGGATTATAATGGCTATAAGAAACTCTTT	CAAWDYNGYKKLF	TRGV10	.	TRGJ1	16	-1	-1	24
33	2.6313271457276816E-4	TGTGCTGCGTGGGATCGTAGTGATTGGATCAAGACGTTT	CAAWDRSDWIKTF	TRGV10	.	TRGJP2	14	-1	-1	13
33	2.6313271457276816E-4	TGTGCCTTGTGGGAGGTGACTCATTATAAGAAACTCTTT	CALWEVTHYKKLF	TRGV9	.	TRGJ1	17	-1	-1	22
33	2.6313271457276816E-4	TGTGCCTTGTGGGAGGCCGCGTATTATAAGAAACTCTTT	CALWEAAYYKKLF	TRGV9	.	TRGJ1	15	-1	-1	21
33	2.6313271457276816E-4	TGTGCCTTGTGGGAGGGGCGCTATTATAAGAAACTCTTT	CALWEGRYYKKLF	TRGV9	.	TRGJ1	18	-1	-1	21
33	2.6313271457276816E-4	TGTGCTGCGTGGGATTACCCAGATAAGAAACTCTTT	CAAWDYPDKKLF	TRGV10	.	TRGJ1	17	-1	-1	22
33	2.6313271457276816E-4	TGTGCTGCGTGGGATGGACCATATAAGAAACTCTTT	CAAWDGPYKKLF	TRGV10	.	TRGJ1	14	-1	-1	21
33	2.6313271457276816E-4	TGTGCCTTGTGGGATACCCATTATAAGAAACTCTTT	CALWDTHYKKLF	TRGV9	.	TRGJ1	13	-1	-1	19
33	2.6313271457276816E-4	TGTGCCTTGTGGGAGCTGTATTATAAGAAACTCTTT	CALWELYYKKLF	TRGV9	.	TRGJ2	17	-1	-1	18
33	2.6313271457276816E-4	TGTGCCTTGTGGGAGGTATCCTATAAGAAACTCTTT	CALWEVSYKKLF	TRGV9	.	TRGJ1	16	-1	-1	21
33	2.6313271457276816E-4	TGTGCCTTGGTACGATCCTATTATAAGAAACTCTTT	CALVRSYYKKLF	TRGV9	.	TRGJ1	8	-1	-1	18
33	2.6313271457276816E-4	TGTGCTGCGTGGGGTTATTATAAGAAACTCTTT	CAAWGYYKKLF	TRGV10	.	TRGJ2	16	-1	-1	14
33	2.6313271457276816E-4	TGTGCCACCTGGGACAGGCGGGGGAAACTCTTT	CATWDRRGKLF	TRGV3	.	TRGJ1	18	-1	-1	23
33	2.6313271457276816E-4	TGTGCCTTGACTTATTATAAGAAACTCTTT	CALTYYKKLF	TRGV9	.	TRGJ1	8	-1	-1	8
33	2.6313271457276816E-4	TGTGCTGCGTGGGCTCATAAGAAACTCTTT	CAAWAHKKLF	TRGV10	.	TRGJ1	12	-1	-1	16
32	2.5515899594935094E-4	TGTGCTGCGTGGGATTGTTTTCGATTGGGACATACGAATAAGAAACTCTTT	CAAWDCFRLGHTNKKLF	TRGV10	.	TRGJ1	15	-1	-1	37
32	2.5515899594935094E-4	TGTGCTGCGTGCCCGCGTTCCCCCCTCAATTATTATAAGAAACTCTTT	CAACPRSPLNYYKKLF	TRGV10	.	TRGJ1	10	-1	-1	27
32	2.5515899594935094E-4	TGTGCCTTGTGGGAGGGGGTGTTTGGTTTTTGGTATAAGAAACTCTTT	CALWEGVFGFWYKKLF	TRGV9	.	TRGJ1	15	-1	-1	33
32	2.5515899594935094E-4	TGTGCTGCGTGGGACTCCTTTCCTAACATCTATAAGAAACTCTTT	CAAWDSFPNIYKKLF	TRGV10	.	TRGJ1	13	-1	-1	30
32	2.5515899594935094E-4	TGTGCCTTGTGGGAGGTTGACTGGGGTTATTATAAGAAACTCTTT	CALWEVDWGYYKKLF	TRGV9	.	TRGJ1	16	-1	-1	26
32	2.5515899594935094E-4	TGTGCCTTGTGGGAGGTGCTAAAGGACTATTATAAGAAACTCTTT	CALWEVLKDYYKKLF	TRGV9	.	TRGJ1	18	-1	-1	27
32	2.5515899594935094E-4	TGTGCCTTGTGGGAGGCCTCTCCGGACTATTATAAGAAACTCTTT	CALWEASPDYYKKLF	TRGV9	.	TRGJ1	15	-1	-1	27
32	2.5515899594935094E-4	TGTGCCTTGTGGGAGGGAAGGTTGGGCAAAAAAATCAAGGTATTT	CALWEGRLGKKIKVF	TRGV9	.	TRGJP	15	-1	-1	14
32	2.5515899594935094E-4	TGTGCTGCGTGGGATTATAAGCGGGGAACTAAGAAACTCTTT	CAAWDYKRGTKKLF	TRGV10	.	TRGJ1	16	-1	-1	29
32	2.5515899594935094E-4	TGTGCCTTGTGGGAGTCGATGGCTTATTATAAGAAACTCTTT	CALWESMAYYKKLF	TRGV9	.	TRGJ1	14	-1	-1	23
32	2.5515899594935094E-4	TGTGCCTTGTGGGAGGTGCCAGGATATTATAAGAAACTCTTT	CALWEVPGYYKKLF	TRGV9	.	TRGJ1	18	-1	-1	24
32	2.5515899594935094E-4	TGTGCCTTGTGGGAGATGACCTTCTTTTATAAGAAACTCTTT	CALWEMTFFYKKLF	TRGV9	.	TRGJ1	21	-1	-1	26
32	2.5515899594935094E-4	TGTGCCTTGTGGAGGTGCCCAAGGCATTATAAGAAACTCTTT	CALWRCPRHYKKLF	TRGV9	.	TRGJ1	17	-1	-1	25
32	2.5515899594935094E-4	TGTGCCACCTGGGACGGGCGTAGTGATTGGATCAAGACGTTT	CATWDGRSDWIKTF	TRGV2	.	TRGJP2	18	-1	-1	19
32	2.5515899594935094E-4	TGTGCCTTGTGGGAGTTCAATTATTATAAGAAACTCTTT	CALWEFNYYKKLF	TRGV9	.	TRGJ1	14	-1	-1	15
32	2.5515899594935094E-4	TGTGCCTTGTGGGAGTCTGATTATTATAAGAAACTCTTT	CALWESDYYKKLF	TRGV9	.	TRGJ1	14	-1	-1	19
32	2.5515899594935094E-4	TGTGCCTTGTGGGAGGCCTGTTATTATAAGAAACTCTTT	CALWEACYYKKLF	TRGV9	.	TRGJ1	15	-1	-1	20
32	2.5515899594935094E-4	TGTGCCTTGTGGGAGGCCCCTTATTATAAGAAACTCTTT	CALWEAPYYKKLF	TRGV9	.	TRGJ1	15	-1	-1	20
32	2.5515899594935094E-4	TGTGCCTTGTGGGAGGATATTTATTATAAGAAACTCTTT	CALWEDIYYKKLF	TRGV9	.	TRGJ1	15	-1	-1	20
32	2.5515899594935094E-4	TGTGCCTTGTGGGAGGACCATTATTATAAGAAACTCTTT	CALWEDHYYKKLF	TRGV9	.	TRGJ1	15	-1	-1	19
32	2.5515899594935094E-4	TGTGCTGCGTGGGTTCCGAGTTGGTTCAAGATATTT	CAAWVPSWFKIF	TRGV10	.	TRGJP1	12	-1	-1	19
32	2.5515899594935094E-4	TGTGCTGCGTGGGCCTTATTTTCGGGGAAACTCTTT	CAAWALFSGKLF	TRGV10	.	TRGJ1	12	-1	-1	26
32	2.5515899594935094E-4	TGTGCTGCGTGGGATTGGTATTATAAGAAACTCTTT	CAAWDWYYKKLF	TRGV10	.	TRGJ1	15	-1	-1	18
32	2.5515899594935094E-4	TGTGCCTTGTGGTGTGATTATTATAAGAAACTCTTT	CALWCDYYKKLF	TRGV9	.	TRGJ1	11	-1	-1	16
32	2.5515899594935094E-4	TGTGCCTTGTGGGAGGTGCTTTATAAGAAACTCTTT	CALWEVLYKKLF	TRGV9	.	TRGJ1	18	-1	-1	20
32	2.5515899594935094E-4	TGTGCCTTGTGGGAGGTGCAATACGGGAAACTCTTT	CALWEVQYGKLF	TRGV9	.	TRGJ1	19	-1	-1	26
32	2.5515899594935094E-4	TGTGCCTTGTGGGAGGGTTATTATAAGAAACTCTTT	CALWEGYYKKLF	TRGV9	.	TRGJ1	15	-1	-1	17
32	2.5515899594935094E-4	TGTGCCTTGTGGGAGGGTAATTATAAGAAACTCTTT	CALWEGNYKKLF	TRGV9	.	TRGJ1	15	-1	-1	19
32	2.5515899594935094E-4	TGTGCCTTGGATAGGCCGGTTTATAAGAAACTCTTT	CALDRPVYKKLF	TRGV9	.	TRGJ1	8	-1	-1	20
32	2.5515899594935094E-4	TGTGCCACCTGGGACAGGCCTTATAAGAAACTCTTT	CATWDRPYKKLF	TRGV5	.	TRGJ1	20	-1	-1	20
32	2.5515899594935094E-4	TGTGCTGCGTGGGCTAAAGATAAGAAACTCTTT	CAAWAKDKKLF	TRGV10	.	TRGJ1	12	-1	-1	19
32	2.5515899594935094E-4	TGTGCCTTGTGTGGGAGTTGGTTCAAGATATTT	CALCGSWFKIF	TRGV9	.	TRGJP1	10	-1	-1	16
32	2.5515899594935094E-4	TGTGCCTTGTGGGATCATTATAAGAAACTCTTT	CALWDHYKKLF	TRGV9	.	TRGJ1	13	-1	-1	13
32	2.5515899594935094E-4	TGTGCCTTGTGGGAGAACAATAAGAAACTCTTT	CALWENNKKLF	TRGV9	.	TRGJ1	14	-1	-1	19
32	2.5515899594935094E-4	TGTGCCACCTGGGATAGGCCGGAGAAACTCTTT	CATWDRPEKLF	TRGV8	.	TRGJ1	19	-1	-1	22
32	2.5515899594935094E-4	TGTGCCACCTGGGACTTCCTTGGACTCTTT	CATWDFLGLF	TRGV3	.	TRGJ1	14	-1	-1	23
32	2.5515899594935094E-4	TGTGCCTTGTACTATTATAAGAAACTCTTT	CALYYYKKLF	TRGV9	.	TRGJ1	9	-1	-1	12
32	2.5515899594935094E-4	TGTGCCACCCCGATGTGGGAACTCTTT	CATPMWELF	TRGV8	.	TRGJ1	8	-1	-1	19
31	2.4718527732593373E-4	TGTGCCTTGTGGGAGGTGACTAGGAGAGAAGAGTTGGGCAAAAAAATCAAGGTATTT	CALWEVTRREELGKKIKVF	TRGV9	.	TRGJP	17	-1	-1	28
31	2.4718527732593373E-4	TGTGCCTTGTGGGAGCCCCACCAAGAGTTGGGCAAAAAAATCAAGGTATTT	CALWEPHQELGKKIKVF	TRGV9	.	TRGJP	14	-1	-1	21
31	2.4718527732593373E-4	TGTGCCTTGTGGGAGGTTTTAGAGTTGGGCAAAAAAATCAAGGTATTT	CALWEVLELGKKIKVF	TRGV9	.	TRGJP	16	-1	-1	20
31	2.4718527732593373E-4	TGTGCCTTGTGGGAGGTGAGGGGGCCTCATTATAAGAAACTCTTT	CALWEVRGPHYKKLF	TRGV9	.	TRGJ1	17	-1	-1	28
31	2.4718527732593373E-4	TGTGCCTTGTGGGAGGTGAATACCACTGGTTGGTTCAAGATATTT	CALWEVNTTGWFKIF	TRGV9	.	TRGJP1	17	-1	-1	19
31	2.4718527732593373E-4	TGTGCTGCGTGGGAGAGGCCGCTTTATTATAAGGAACTCTTT	CAAWERPLYYKELF	TRGV10	.	TRGJ1	13	-1	-1	23
31	2.4718527732593373E-4	TGTGCCTTGTGGGAGTCCTGGAGTTATTATAAGAAACTCTTT	CALWESWSYYKKLF	TRGV9	.	TRGJ1	14	-1	-1	20
31	2.4718527732593373E-4	TGTGCCTTGTGGGAGGTGCGAGAGTATTATAAGAAACTCTTT	CALWEVREYYKKLF	TRGV9	.	TRGJ1	18	-1	-1	24
31	2.4718527732593373E-4	TGTGCCTTGTGGGAGATAGGCCTTGATTATAAGAAACTCTTT	CALWEIGLDYKKLF	TRGV9	.	TRGJ1	14	-1	-1	25
31	2.4718527732593373E-4	TGTGCCACCTGGGACGGAAGTAGTGATTGGATCAAGACGTTT	CATWDGSSDWIKTF	TRGV2	.	TRGJP2	16	-1	-1	18
31	2.4718527732593373E-4	TGTGCTGCGTGGTCCTGTCGGAGGTATAAGAAACTCTTT	CAAWSCRRYKKLF	TRGV10	.	TRGJ1	11	-1	-1	24
31	2.4718527732593373E-4	TGTGCTGCGTGGGATTCACCCCATTATAAGAAACTCTTT	CAAWDSPHYKKLF	TRGV10	.	TRGJ1	15	-1	-1	22
31	2.4718527732593373E-4	TGTGCTGCGTGGGATTATATCGATTATAAGAAACTCTTT	CAAWDYIDYKKLF	TRGV10	.	TRGJ1	16	-1	-1	22
31	2.4718527732593373E-4	TGTGCCTTGTGGGAGGTCTTTTATTATAAGAAACTCTTT	CALWEVFYYKKLF	TRGV9	.	TRGJ2	16	-1	-1	20
31	2.4718527732593373E-4	TGTGCCTTGTGGGAGGTCCTCTATTATAAGAAACTCTTT	CALWEVLYYKKLF	TRGV9	.	TRGJ2	16	-1	-1	21
31	2.4718527732593373E-4	TGTGCCTTGTGGGAGGTGTTCTGGTGGTTCAAGATATTT	CALWEVFWWFKIF	TRGV9	.	TRGJP1	17	-1	-1	20
31	2.4718527732593373E-4	TGTGCCTTGTGGGAGGTGGCTTATTATAAGAAACTCTTT	CALWEVAYYKKLF	TRGV9	.	TRGJ1	17	-1	-1	20
31	2.4718527732593373E-4	TGTGCCTTGTGGGAGGACAATTATTATAAGAAACTCTTT	CALWEDNYYKKLF	TRGV9	.	TRGJ1	15	-1	-1	18
31	2.4718527732593373E-4	TGTGCCTTGTGGGAGGAGAATTATTATAAGAAACTCTTT	CALWEENYYKKLF	TRGV9	.	TRGJ1	15	-1	-1	17
31	2.4718527732593373E-4	TGTGCCTTGTGGGAAGGCAATTATTATAAGAAACTCTTT	CALWEGNYYKKLF	TRGV9	.	TRGJ1	13	-1	-1	18
31	2.4718527732593373E-4	TGTGCTGCGCCCGCGGGCCCCTATAAGAAACTCTTT	CAAPAGPYKKLF	TRGV10	.	TRGJ1	8	-1	-1	21
31	2.4718527732593373E-4	TGTGCCTTGTGGGAGCTGGCTTATAAGAAACTCTTT	CALWELAYKKLF	TRGV9	.	TRGJ1	17	-1	-1	20
31	2.4718527732593373E-4	TGTGCCTTGTGGGACCGTTATAAGAAACTCTTT	CALWDRYKKLF	TRGV9	.	TRGJ1	13	-1	-1	17
31	2.4718527732593373E-4	TGTGCTGCTGATTATTATAAGAAACTCTTT	CAADYYKKLF	TRGV10	.	TRGJ2	7	-1	-1	10
31	2.4718527732593373E-4	TGTGCTGCGTGGGACACTTATAAGAAACTCTTT	CAAWDTYKKLF	TRGV10	.	TRGJ1	13	-1	-1	17
30	2.392115587025165E-4	TGTGCCTTGTGGGAGGTGCGGGCCTCCTGGGATTATTATAAGAAACTCTTT	CALWEVRASWDYYKKLF	TRGV9	.	TRGJ1	18	-1	-1	31
30	2.392115587025165E-4	TGTGCCTTGTGGGAGGTGCAAATCCATCCGAATTATTATAAGAAACTCTTT	CALWEVQIHPNYYKKLF	TRGV9	.	TRGJ1	19	-1	-1	25
30	2.392115587025165E-4	TGTGCCTTGTGGGAGATTATACAAGAGTTGGGCAAAAAAATCAAGGTATTT	CALWEIIQELGKKIKVF	TRGV9	.	TRGJP	14	-1	-1	21
30	2.392115587025165E-4	TGTGCTGCGTGGGTCATTAGCCCGGATTATTATAAGAAACTCTTT	CAAWVISPDYYKKLF	TRGV10	.	TRGJ1	12	-1	-1	22
30	2.392115587025165E-4	TGTGCTGCGTGGGAGATAAGGAGTGATTGGATCAAGACGTTT	CAAWEIRSDWIKTF	TRGV10	.	TRGJP2	13	-1	-1	15
30	2.392115587025165E-4	TGTGCCTTGTGGGAGGTGCTAAGATGTTATAAGAAACTCTTT	CALWEVLRCYKKLF	TRGV9	.	TRGJ1	18	-1	-1	26
30	2.392115587025165E-4	TGTGCCTTGTGGGAGGTGCCGTGTATTTATAAGAAACTCTTT	CALWEVPCIYKKLF	TRGV9	.	TRGJ1	18	-1	-1	26
30	2.392115587025165E-4	TGTGCCACCTGGGACGCAAGTAGTGATTGGATCAAGACGTTT	CATWDASSDWIKTF	TRGV2	.	TRGJP2	15	-1	-1	18
30	2.392115587025165E-4	TGTGCCACCTGGGACGGGGGTAGTGATTGGATCAAGACGTTT	CATWDGGSDWIKTF	TRGV2	.	TRGJP2	17	-1	-1	19
30	2.392115587025165E-4	TGTGCTGCGTGGGATCCGCTAAAGCATAAGAAACTCTTT	CAAWDPLKHKKLF	TRGV10	.	TRGJ1	14	-1	-1	25
30	2.392115587025165E-4	TGTGCCTTGTGGGAGGTGTGTTATTATAAGAAACTCTTT	CALWEVCYYKKLF	TRGV9	.	TRGJ2	17	-1	-1	20
30	2.392115587025165E-4	TGTGCCTTGTGGGAGAAGAATTATTATAAGAAACTCTTT	CALWEKNYYKKLF	TRGV9	.	TRGJ1	14	-1	-1	17
30	2.392115587025165E-4	TGTGCCACCTGGGACGGTAGTTATTATAAGAAACTCTTT	CATWDGSYYKKLF	TRGV2	.	TRGJ1	16	-1	-1	20
30	2.392115587025165E-4	TGTGCTGCGTGGGATTTAGAATATAAGAAACTCTTT	CAAWDLEYKKLF	TRGV10	.	TRGJ1	15	-1	-1	21
30	2.392115587025165E-4	TGTGCTGCGTGGGATTCGTATTGGTTCAAGATATTT	CAAWDSYWFKIF	TRGV10	.	TRGJP1	19	-1	-1	20
30	2.392115587025165E-4	TGTGCCTTCACTACCGTTAATTATAAGAAACTCTTT	CAFTTVNYKKLF	TRGV9	.	TRGJ1	7	-1	-1	19
30	2.392115587025165E-4	TGTGCCTTGTGGGAGGTGCACTATAAGAAACTCTTT	CALWEVHYKKLF	TRGV9	.	TRGJ1	20	-1	-1	21
30	2.392115587025165E-4	TGTGCCTTGTGGGAGGGGTATTATAAGAAACTCTTT	CALWEGYYKKLF	TRGV9	.	TRGJ1	15	-1	-1	18
30	2.392115587025165E-4	TGTGCCTTGTGGGAACTGGATTATAAGAAACTCTTT	CALWELDYKKLF	TRGV9	.	TRGJ1	13	-1	-1	19
30	2.392115587025165E-4	TGTGCGACTGCCGGCTATTATAAGAAACTCTTT	CATAGYYKKLF	TRGV10	.	TRGJ2	4	-1	-1	15
30	2.392115587025165E-4	TGTGCTGCGTTTTATAAGAAACTCTTT	CAAFYKKLF	TRGV10	.	TRGJ1	9	-1	-1	11
30	2.392115587025165E-4	TGTGCCTTGTGGGAGGGATATAAGAAACTCTTT	CALWEGYKKLF	TRGV9	.	TRGJ1	15	-1	-1	18
30	2.392115587025165E-4	TGTGCCTTTTATTATAAGAAACTCTTT	CAFYYKKLF	TRGV9	.	TRGJ1	7	-1	-1	8
30	2.392115587025165E-4	TGTGCTGCGTGGGACCATTATAAGAAACTCTTT	CAAWDHYKKLF	TRGV10	.	TRGJ1	13	-1	-1	16
30	2.392115587025165E-4	TGTGCCTTGTGGGAGGTGCAGTCCCCCCTCTTT	CALWEVQSPLF	TRGV9	.	TRGJ1	19	-1	-1	27
30	2.392115587025165E-4	TGTGAGCTCTTT	CELF	TRGV10	.	TRGJ1	3	-1	-1	6
29	2.312378400790993E-4	TGTGCCTTGTGGGAGGTGCAAGTCTTTCGGGGACTATTCAAAACTGTCGCCATACCCTCCAAGAAACTCTTT	CALWEVQVFRGLFKTVAIPSKKLF	TRGV9	.	TRGJ1	19	-1	-1	60
29	2.312378400790993E-4	TGTGCCTTGTGGGAGGTGCACCGGCGCACTACCCAAGAGTTGGGCAAAAAAATCAAGGTATTT	CALWEVHRRTTQELGKKIKVF	TRGV9	.	TRGJP	21	-1	-1	33
29	2.312378400790993E-4	TGTGCCTTGTGGGAGGCTGACCTACACCCGAATTATTATAAGAAACTCTTT	CALWEADLHPNYYKKLF	TRGV9	.	TRGJ1	22	-1	-1	28
29	2.312378400790993E-4	TGTGCCTTGTGGGAGGCCGTTCAAACCCCCGGTTATTATAAGAAACTCTTT	CALWEAVQTPGYYKKLF	TRGV9	.	TRGJ1	15	-1	-1	32
29	2.312378400790993E-4	TGTGCCTTGTGGGAGGGCTTATCTGGTCAATATTATAAGAAACTCTTT	CALWEGLSGQYYKKLF	TRGV9	.	TRGJ1	15	-1	-1	30
29	2.312378400790993E-4	TGTGCCACCTGGGACGGCCGATATAGTAGTGATTGGATCAAGACGTTT	CATWDGRYSSDWIKTF	TRGV2	.	TRGJP2	16	-1	-1	20
29	2.312378400790993E-4	TGTGCCTTGTGGGAGGTGTCTTTCCATTATTATAAGAAACTCTTT	CALWEVSFHYYKKLF	TRGV9	.	TRGJ2	17	-1	-1	25
29	2.312378400790993E-4	TGTGCCTTGTGGGAGGTGTCGAGAGGTGATTGGATCAAGACGTTT	CALWEVSRGDWIKTF	TRGV9	.	TRGJP2	17	-1	-1	25
29	2.312378400790993E-4	TGTGCTGCGTGGGATTATGTTGTCTCTTATAAGAAACTCTTT	CAAWDYVVSYKKLF	TRGV10	.	TRGJ1	19	-1	-1	26
29	2.312378400790993E-4	TGTGCCTTGTGGGAGCAAGCTGTTTATTATAAGAAACTCTTT	CALWEQAVYYKKLF	TRGV9	.	TRGJ1	14	-1	-1	23
29	2.312378400790993E-4	TGTGCCTTGTGGGAGGTGCACCTCGATTATAAGAAACTCTTT	CALWEVHLDYKKLF	TRGV9	.	TRGJ1	23	-1	-1	25
29	2.312378400790993E-4	TGTGCCTTGTGGGAGGATTCGAATTATTATAAGAAACTCTTT	CALWEDSNYYKKLF	TRGV9	.	TRGJ1	15	-1	-1	16
29	2.312378400790993E-4	TGTGCCTTGTGGGAACTCCCCGATTATTATAAGAAACTCTTT	CALWELPDYYKKLF	TRGV9	.	TRGJ1	13	-1	-1	22
29	2.312378400790993E-4	TGTGCTGCGTGGGGCCCTCCCTATTATAAGAAACTCTTT	CAAWGPPYYKKLF	TRGV10	.	TRGJ1	12	-1	-1	21
29	2.312378400790993E-4	TGTGCTGCGTGGGATTCACTAGGTTATAAGAAACTCTTT	CAAWDSLGYKKLF	TRGV10	.	TRGJ1	15	-1	-1	23
29	2.312378400790993E-4	TGTGCTGCGTGGGATCCCTGGTCTTGGTTCAAGATATTT	CAAWDPWSWFKIF	TRGV10	.	TRGJP1	14	-1	-1	23
29	2.312378400790993E-4	TGTGCTGCGTGGGATGGGGGAGAGGGATTCAAGATATTT	CAAWDGGEGFKIF	TRGV10	.	TRGJP1	14	-1	-1	27
29	2.312378400790993E-4	TGTGCTGCGTGGGATAGGGGGGGTTATAAGAAACTCTTT	CAAWDRGGYKKLF	TRGV10	.	TRGJ1	14	-1	-1	23
29	2.312378400790993E-4	TGTGCCTTGTGGGAGGTCATCTATTATAAGAAACTCTTT	CALWEVIYYKKLF	TRGV9	.	TRGJ1	16	-1	-1	21
29	2.312378400790993E-4	TGTGCCTTGTGGGAGGACCCTTATTATAAGAAACTCTTT	CALWEDPYYKKLF	TRGV9	.	TRGJ1	15	-1	-1	20
29	2.312378400790993E-4	TGTGCCTTGTGGGAGGAACTTTATTATAAGAAACTCTTT	CALWEELYYKKLF	TRGV9	.	TRGJ1	15	-1	-1	20
29	2.312378400790993E-4	TGTGCCTTGTGGGAGATCACTAATTATAAGAAACTCTTT	CALWEITNYKKLF	TRGV9	.	TRGJ1	14	-1	-1	22
29	2.312378400790993E-4	TGTGCCTTGTGGGAGAGAAATTATTATAAGAAACTCTTT	CALWERNYYKKLF	TRGV9	.	TRGJ1	14	-1	-1	18
29	2.312378400790993E-4	TGTGCTGCTCCCTCGAATTATTATAAGAAACTCTTT	CAAPSNYYKKLF	TRGV10	.	TRGJ2	7	-1	-1	12
29	2.312378400790993E-4	TGTGCTGCGTGGGATTCCGACACTAAGAAACTCTTT	CAAWDSDTKKLF	TRGV10	.	TRGJ2	18	-1	-1	23
29	2.312378400790993E-4	TGTGCTGCGTGGGATAGGGATTATAAGAAACTCTTT	CAAWDRDYKKLF	TRGV10	.	TRGJ1	14	-1	-1	19
29	2.312378400790993E-4	TGTGCTGCGTGGGACGATTATTATAAGAAACTCTTT	CAAWDDYYKKLF	TRGV10	.	TRGJ2	13	-1	-1	16
29	2.312378400790993E-4	TGTGCCTTGTGGGAGGTGCAGTATAAGAAACTCTTT	CALWEVQYKKLF	TRGV9	.	TRGJ1	19	-1	-1	21
29	2.312378400790993E-4	TGTGCCTCCCATACCACTGGTTGGTTCAAGATATTT	CASHTTGWFKIF	TRGV9	.	TRGJP1	6	-1	-1	10
29	2.312378400790993E-4	TGTGCCTTGTGGACTGATTATAAGAAACTCTTT	CALWTDYKKLF	TRGV9	.	TRGJ1	11	-1	-1	16
29	2.312378400790993E-4	TGTGCTGCGTGGGACGGGCGCCTCTTT	CAAWDGRLF	TRGV10	.	TRGJ1	13	-1	-1	21
29	2.312378400790993E-4	TGTGCCACCTGGGACGCGCGTGAGAAACTCTTT	CATWDAREKLF	TRGV2	.	TRGJ1	18	-1	-1	22
29	2.312378400790993E-4	TGTGCTGCGTGGAATTTAGGAGGAGAGAAACTCTTT	CAAWNLGGEKLF	TRGV10	.	TRGJ1	15	-1	-1	25
29	2.312378400790993E-4	TGTGCTGCGTGGGACTATTATAAGAAACTCTTT	CAAWDYYKKLF	TRGV10	.	TRGJ1	16	-1	-1	15
29	2.312378400790993E-4	TGTGCCTTGTGGGAAAATTATAAGAAACTCTTT	CALWENYKKLF	TRGV9	.	TRGJ1	13	-1	-1	16
29	2.312378400790993E-4	TGTGGGGTGGGCTATAAGAAACTCTTT	CGVGYKKLF	TRGV10	.	TRGJ1	3	-1	-1	12
28	2.2326412145568208E-4	TGTGCCTTGTGGGAGGTGCTGGCCTCAAAGAATTATTATAAGAAACTCTTT	CALWEVLASKNYYKKLF	TRGV9	.	TRGJ1	18	-1	-1	29
28	2.2326412145568208E-4	TGTGCTGCGTGGACCGGGCCTTATACCACTGGTTGGTTCAAGATATTT	CAAWTGPYTTGWFKIF	TRGV10	.	TRGJP1	11	-1	-1	21
28	2.2326412145568208E-4	TGTGCCTTGTGGCTCAAGGGACCGAATTATTATAAGAAACTCTTT	CALWLKGPNYYKKLF	TRGV9	.	TRGJ1	11	-1	-1	22
28	2.2326412145568208E-4	TGTGCCTTGTGGGAGCCCGTATCTGGTTATTATAAGAAACTCTTT	CALWEPVSGYYKKLF	TRGV9	.	TRGJ1	14	-1	-1	26
28	2.2326412145568208E-4	TGTGCCTTGTGGGAGGTGCATAGTAGTGATTGGATCAAGACGTTT	CALWEVHSSDWIKTF	TRGV9	.	TRGJP2	19	-1	-1	19
28	2.2326412145568208E-4	TGTGCCTTGTGGGAGGGGACCTCGAATTATTATAAGAAACTCTTT	CALWEGTSNYYKKLF	TRGV9	.	TRGJ1	22	-1	-1	21
28	2.2326412145568208E-4	TGTGCCTTGGTCCTTTCAACTGCGAATTATTATAAGAAACTCTTT	CALVLSTANYYKKLF	TRGV9	.	TRGJ1	8	-1	-1	22
28	2.2326412145568208E-4	TGTGCTGCGTGGGATTGGAGAGATTATTATAAGAAACTCTTT	CAAWDWRDYYKKLF	TRGV10	.	TRGJ1	15	-1	-1	22
28	2.2326412145568208E-4	TGTGCTGCGTGGGATTATGCCACTGGTTGGTTCAAGATATTT	CAAWDYATGWFKIF	TRGV10	.	TRGJP1	16	-1	-1	8
28	2.2326412145568208E-4	TGTGCTGCGTGGGACGCGGGGGGTTATTATAAGAAACTCTTT	CAAWDAGGYYKKLF	TRGV10	.	TRGJ1	13	-1	-1	23
28	2.2326412145568208E-4	TGTGCTGCGTGGGACAATCCAGGGGGTTATAAGAAACTCTTT	CAAWDNPGGYKKLF	TRGV10	.	TRGJ2	13	-1	-1	26
28	2.2326412145568208E-4	TGTGCCTTGTGGGAGGTTCCATGTTATTATAAGAAACTCTTT	CALWEVPCYYKKLF	TRGV9	.	TRGJ1	16	-1	-1	23
28	2.2326412145568208E-4	TGTGCCTTGTGGGAGGTGAAATGGGGTTATAAGAAACTCTTT	CALWEVKWGYKKLF	TRGV9	.	TRGJ1	17	-1	-1	26
28	2.2326412145568208E-4	TGTGCCTTGTGGGAGGGGTACAATTATTATAAGAAACTCTTT	CALWEGYNYYKKLF	TRGV9	.	TRGJ1	15	-1	-1	21
28	2.2326412145568208E-4	TGTGCCTTGTGGGAGGGGGGGGATTATTATAAGAAACTCTTT	CALWEGGDYYKKLF	TRGV9	.	TRGJ1	15	-1	-1	22
28	2.2326412145568208E-4	TGTGCCTTGTGGGAGGGGGACACTAATTATAAGAAACTCTTT	CALWEGDTNYKKLF	TRGV9	.	TRGJ1	15	-1	-1	25
28	2.2326412145568208E-4	TGTGCCACCTGGGACGGGAGGGATTATTATAAGAAACTCTTT	CATWDGRDYYKKLF	TRGV2	.	TRGJ1	17	-1	-1	22
28	2.2326412145568208E-4	TGTGCTGCGTGGGTAGCCGGTGGGGGGTTCAAGATATTT	CAAWVAGGGFKIF	TRGV10	.	TRGJP1	12	-1	-1	25
28	2.2326412145568208E-4	TGTGCTGCGTGGGATTTGCGTTATTATAAGAAACTCTTT	CAAWDLRYYKKLF	TRGV10	.	TRGJ1	15	-1	-1	20
28	2.2326412145568208E-4	TGTGCTGCGTGGGACACGAATTATTATAAGAAACTCTTT	CAAWDTNYYKKLF	TRGV10	.	TRGJ1	13	-1	-1	16
28	2.2326412145568208E-4	TGTGCCTTGTGGGAGCCAACTTATTATAAGAAACTCTTT	CALWEPTYYKKLF	TRGV9	.	TRGJ1	14	-1	-1	20
28	2.2326412145568208E-4	TGTGCCTTGTGGGAGGTGTATTATTATAAGAAACTCTTT	CALWEVYYYKKLF	TRGV9	.	TRGJ1	17	-1	-1	19
28	2.2326412145568208E-4	TGTGCCTTGTGGGAGGGCCGTTATTATAAGAAACTCTTT	CALWEGRYYKKLF	TRGV9	.	TRGJ1	15	-1	-1	20
28	2.2326412145568208E-4	TGTGCCTTGTGGGAGACCCTTTATTATAAGAAACTCTTT	CALWETLYYKKLF	TRGV9	.	TRGJ1	14	-1	-1	20
28	2.2326412145568208E-4	TGTGCTGCGTGGGATTCTTATTATAAGAAACTCTTT	CAAWDSYYKKLF	TRGV10	.	TRGJ1	15	-1	-1	17
28	2.2326412145568208E-4	TGTGCTGCGTGGGATCCCCCTAAGAAGAAACTCTTT	CAAWDPPKKKLF	TRGV10	.	TRGJ2	14	-1	-1	24
28	2.2326412145568208E-4	TGTGCTGCGTGGGATCGGCATTATAAGAAACTCTTT	CAAWDRHYKKLF	TRGV10	.	TRGJ1	14	-1	-1	19
28	2.2326412145568208E-4	TGTGCCTTGTGGGGAAATTATTATAAGAAACTCTTT	CALWGNYYKKLF	TRGV9	.	TRGJ1	12	-1	-1	15
28	2.2326412145568208E-4	TGTGCCTTGTGGGAGGACGATTATAAGAAACTCTTT	CALWEDDYKKLF	TRGV9	.	TRGJ1	15	-1	-1	19
28	2.2326412145568208E-4	TGTGCCACCTGGGACAGTCATTATAAGAAACTCTTT	CATWDSHYKKLF	TRGV5	.	TRGJ2	16	-1	-1	19
28	2.2326412145568208E-4	TGTGCCACCTGGGACGGTAAGAAACTCTTT	CATWDGKKLF	TRGV7	.	TRGJ1	14	-1	-1	17
28	2.2326412145568208E-4	TGTGCTGCGTGGGATTCAGATTATAAGAAACTCTTT	CAAWDSDYKKLF	TRGV10	.	TRGJ1	15	-1	-1	19
28	2.2326412145568208E-4	TGTGCCTTGTGGGAGGTTTATTATAAGAAACTCTTT	CALWEVYYKKLF	TRGV9	.	TRGJ1	16	-1	-1	17
28	2.2326412145568208E-4	TGTGCTGCGTGGGATGAAGGTAAGAAACTCTTT	CAAWDEGKKLF	TRGV10	.	TRGJ1	14	-1	-1	20
28	2.2326412145568208E-4	TGTGCTGCGTGGGTTAATTATTATAAGAAACTCTTT	CAAWVNYYKKLF	TRGV10	.	TRGJ1	15	-1	-1	15
28	2.2326412145568208E-4	TGTGCTGCGTGGGATTTTAATTATAAGAAACTCTTT	CAAWDFNYKKLF	TRGV10	.	TRGJ1	15	-1	-1	19
28	2.2326412145568208E-4	TGTGCTGCGTGGGATTATAATAAGAAACTCTTT	CAAWDYNKKLF	TRGV10	.	TRGJ1	16	-1	-1	13
28	2.2326412145568208E-4	TGTGCCTTGTGGGAGGCTAATTATTATAAGAAACTCTTT	CALWEANYYKKLF	TRGV9	.	TRGJ1	15	-1	-1	18
28	2.2326412145568208E-4	TGTGCTGCGTGGGATTTGTATTATAAGAAACTCTTT	CAAWDLYYKKLF	TRGV10	.	TRGJ1	15	-1	-1	18
28	2.2326412145568208E-4	TGTGCTGCGTGGGATTGTAGTTATTATAAGAAACTCTTT	CAAWDCSYYKKLF	TRGV10	.	TRGJ1	15	-1	-1	20
28	2.2326412145568208E-4	TGTGCCACCTGGGACGGGCGGGGGAAACTCTTT	CATWDGRGKLF	TRGV2	.	TRGJ1	18	-1	-1	23
27	2.1529040283226487E-4	TGTGCCTTGTGGGAGGTGTTCTCAGGGCCCAATTCGAATTATTATAAGAAACTCTTT	CALWEVFSGPNSNYYKKLF	TRGV9	.	TRGJ1	17	-1	-1	30
27	2.1529040283226487E-4	TGTGCCTTGTGGGAGGTGAAGGGCCGAAACGAGTTGGGCAAAAAAATCAAGGTATTT	CALWEVKGRNELGKKIKVF	TRGV9	.	TRGJP	17	-1	-1	30
27	2.1529040283226487E-4	TGTGCCTTGTGGGAGGCCCTGCAAGAGTTGGGCAAAAAAATCAAGGTATTT	CALWEALQELGKKIKVF	TRGV9	.	TRGJP	15	-1	-1	20
27	2.1529040283226487E-4	TGTGCCTTGTGGGAGTCGCAAGAGTTGGGCAAAAAAATCAAGGTATTT	CALWESQELGKKIKVF	TRGV9	.	TRGJP	14	-1	-1	17
27	2.1529040283226487E-4	TGTGCCTTGTGGGAGGTGGTCGGTAATTATTATAAGAAACTCTTT	CALWEVVGNYYKKLF	TRGV9	.	TRGJ1	17	-1	-1	24
27	2.1529040283226487E-4	TGTGCCTTGTGGGAGGTGAAGGGCAATTATTATAAGAAACTCTTT	CALWEVKGNYYKKLF	TRGV9	.	TRGJ1	17	-1	-1	24
27	2.1529040283226487E-4	TGTGCTGCGTGGGATTTTGAGGATTATTATAAGAAACTCTTT	CAAWDFEDYYKKLF	TRGV10	.	TRGJ1	15	-1	-1	22
27	2.1529040283226487E-4	TGTGCTGCGTGGGAGAGTAGTCGTGATTGGATCAAGACGTTT	CAAWESSRDWIKTF	TRGV10	.	TRGJP2	13	-1	-1	17
27	2.1529040283226487E-4	TGTGCTGCGTGGGAAACCCCCGATTATTATAAGAAACTCTTT	CAAWETPDYYKKLF	TRGV10	.	TRGJ1	13	-1	-1	22
27	2.1529040283226487E-4	TGTGCCTTGTGGGAGGTGCCCCATTATTATAAGAAACTCTTT	CALWEVPHYYKKLF	TRGV9	.	TRGJ1	21	-1	-1	22
27	2.1529040283226487E-4	TGTGCCTTGTGGGAGGTGCAAGGAAGTTATAAGAAACTCTTT	CALWEVQGSYKKLF	TRGV9	.	TRGJ1	19	-1	-1	26
27	2.1529040283226487E-4	TGTGCCTTGTGGGAGGCCTTGAATTATTATAAGAAACTCTTT	CALWEALNYYKKLF	TRGV9	.	TRGJ1	15	-1	-1	20
27	2.1529040283226487E-4	TGTGCCTTGTGGGAGGCCCGGAACTATTATAAGAAACTCTTT	CALWEARNYYKKLF	TRGV9	.	TRGJ1	15	-1	-1	20
27	2.1529040283226487E-4	TGTGCCTTGTGGGAGGCGAATGCTTATTATAAGAAACTCTTT	CALWEANAYYKKLF	TRGV9	.	TRGJ1	15	-1	-1	23
27	2.1529040283226487E-4	TGTGCCTTGTGGGAGGCATCGAATTATTATAAGAAACTCTTT	CALWEASNYYKKLF	TRGV9	.	TRGJ1	15	-1	-1	18
27	2.1529040283226487E-4	TGTGCCTTGTGGGAGGAAGCGAATTATTATAAGAAACTCTTT	CALWEEANYYKKLF	TRGV9	.	TRGJ1	15	-1	-1	19
27	2.1529040283226487E-4	TGTGCCTTGTGGGAAGATTCGAATTATTATAAGAAACTCTTT	CALWEDSNYYKKLF	TRGV9	.	TRGJ1	13	-1	-1	16
27	2.1529040283226487E-4	TGTGCCACCTGTACACTCAGTAGTGATTGGATCAAGACGTTT	CATCTLSSDWIKTF	TRGV2	.	TRGJP2	10	-1	-1	18
27	2.1529040283226487E-4	TGTGCTGCGTGGGGGCCCCAGGATTATAAGAAACTCTTT	CAAWGPQDYKKLF	TRGV10	.	TRGJ1	12	-1	-1	22
27	2.1529040283226487E-4	TGTGCTGCGTGGGATTCAAAAGATTATAAGAAACTCTTT	CAAWDSKDYKKLF	TRGV10	.	TRGJ1	15	-1	-1	13
27	2.1529040283226487E-4	TGTGCTGCGTGGGATTATGAGGATTATAAGAAACTCTTT	CAAWDYEDYKKLF	TRGV10	.	TRGJ1	16	-1	-1	22
27	2.1529040283226487E-4	TGTGCCTTGTGGGAGCTCCTTGATTATAAGAAACTCTTT	CALWELLDYKKLF	TRGV9	.	TRGJ1	14	-1	-1	22
27	2.1529040283226487E-4	TGTGCCTTGTGGGAGGTTTCTTATTATAAGAAACTCTTT	CALWEVSYYKKLF	TRGV9	.	TRGJ1	16	-1	-1	20
27	2.1529040283226487E-4	TGTGCCTTGTGGGAGGTGCGCTATTATAAGAAACTCTTT	CALWEVRYYKKLF	TRGV9	.	TRGJ1	18	-1	-1	21
27	2.1529040283226487E-4	TGTGCCTTGTGGGAGGTATTCTATTATAAGAAACTCTTT	CALWEVFYYKKLF	TRGV9	.	TRGJ1	16	-1	-1	21
27	2.1529040283226487E-4	TGTGCCTTGTGGGAGGCAAATTATTATAAGAAACTCTTT	CALWEANYYKKLF	TRGV9	.	TRGJ1	15	-1	-1	18
27	2.1529040283226487E-4	TGTGCCACCTGGGATGGTTGGGATTATAAGAAACTCTTT	CATWDGWDYKKLF	TRGV8	.	TRGJ1	14	-1	-1	22
27	2.1529040283226487E-4	TGTGCCACCTGGGACGGGCGAGGTTATAAGAAACTCTTT	CATWDGRGYKKLF	TRGV2	.	TRGJ1	18	-1	-1	23
27	2.1529040283226487E-4	TGTGCTGCGTGGGATTATTACTGGTTCAAGATATTT	CAAWDYYWFKIF	TRGV10	.	TRGJP1	16	-1	-1	21
27	2.1529040283226487E-4	TGTGCCTTGTGCACGAATTATTATAAGAAACTCTTT	CALCTNYYKKLF	TRGV9	.	TRGJ1	10	-1	-1	13
27	2.1529040283226487E-4	TGTGCCTTGTGTCTGTATTATAAGAAACTCTTT	CALCLYYKKLF	TRGV9	.	TRGJ1	10	-1	-1	15
27	2.1529040283226487E-4	TGTGCTGCGTGGGAAAAGGAGAAACTCTTT	CAAWEKEKLF	TRGV10	.	TRGJ1	13	-1	-1	19
27	2.1529040283226487E-4	TGTGCCTTGTGGGAGAATTATTATAAGAAACTCTTT	CALWENYYKKLF	TRGV9	.	TRGJ1	14	-1	-1	14
27	2.1529040283226487E-4	TGTGCCACCTGGGACAGTTATTATAAGAAACTCTTT	CATWDSYYKKLF	TRGV3	.	TRGJ2	16	-1	-1	17
27	2.1529040283226487E-4	TGTGCCACCCTGAGAGTTTATTATAAGAAACTCTTT	CATLRVYYKKLF	TRGV8	.	TRGJ1	8	-1	-1	17
27	2.1529040283226487E-4	TGTGCTTCCTCCGGCGGTTGGTTCAAGATATTT	CASSGGWFKIF	TRGV10	.	TRGJP1	5	-1	-1	15
27	2.1529040283226487E-4	TGTGCTGCGTGGGTTCCGAATTATTATAAGAAACTCTTT	CAAWVPNYYKKLF	TRGV10	.	TRGJ1	20	-1	-1	16
27	2.1529040283226487E-4	TGTGCTGCGTGGGATTGTAGTGATTGGATCAAGACGTTT	CAAWDCSDWIKTF	TRGV10	.	TRGJP2	15	-1	-1	13
27	2.1529040283226487E-4	TGTGCCTTGTGGGAGGTGAGTTATTATAAGAAACTCTTT	CALWEVSYYKKLF	TRGV9	.	TRGJ1	17	-1	-1	17
27	2.1529040283226487E-4	TGTGCCTTGTGGGAGGCCACTGGTTGGTTCAAGATATTT	CALWEATGWFKIF	TRGV9	.	TRGJP1	15	-1	-1	16
27	2.1529040283226487E-4	TGTGCCTTGTGGGAGACGAGGGATTATAAGAAACTCTTT	CALWETRDYKKLF	TRGV9	.	TRGJ1	14	-1	-1	22
27	2.1529040283226487E-4	TGTGCCACCTGGGACAGGGGGTATTATAAGAAACTCTTT	CATWDRGYYKKLF	TRGV7	.	TRGJ1	17	-1	-1	21
27	2.1529040283226487E-4	TGTGCTGCGTGGGGGAATTATTATAAGAAACTCTTT	CAAWGNYYKKLF	TRGV10	.	TRGJ1	12	-1	-1	14
27	2.1529040283226487E-4	TGTGCTGCGTGGGATGGTTATAAGAAACTCTTT	CAAWDGYKKLF	TRGV10	.	TRGJ1	14	-1	-1	17
27	2.1529040283226487E-4	TGTGCTGCGTGGGAAACGACTTATTATAAGAAACTCTTT	CAAWETTYYKKLF	TRGV10	.	TRGJ1	13	-1	-1	16
27	2.1529040283226487E-4	TGTGCTGCGCGGAATTATTATAAGAAACTCTTT	CAARNYYKKLF	TRGV10	.	TRGJ1	16	-1	-1	11
27	2.1529040283226487E-4	TGTGCTGCGTGGGATCAAGGCACTGGTTGGTTCAAGATATTT	CAAWDQGTGWFKIF	TRGV10	.	TRGJP1	14	-1	-1	20
26	2.0731668420884765E-4	TGTGCCTTGTGGGAGGTTAAACAAGAGTTGGGCAAAAAAATCAAGGTATTT	CALWEVKQELGKKIKVF	TRGV9	.	TRGJP	16	-1	-1	21
26	2.0731668420884765E-4	TGTGCCTTGTGGGAGGTCCCCCTTTATAGTAGTGATTGGATCAAGACGTTT	CALWEVPLYSSDWIKTF	TRGV9	.	TRGJP2	22	-1	-1	21
26	2.0731668420884765E-4	TGTGCCTTGTGGGAGGTGCGGGTCGCGTCTTATTATAAGAAACTCTTT	CALWEVRVASYYKKLF	TRGV9	.	TRGJ1	18	-1	-1	29
26	2.0731668420884765E-4	TGTGCCTTGTGGAATGGGTATACAGCCTCTCCTTATAAGAAACTCTTT	CALWNGYTASPYKKLF	TRGV9	.	TRGJ1	11	-1	-1	32
26	2.0731668420884765E-4	TGTGCCACCTGGGACAGGCCCCTGATCCCTTATTATAAGAAACTCTTT	CATWDRPLIPYYKKLF	TRGV3	.	TRGJ1	19	-1	-1	29
26	2.0731668420884765E-4	TGTGCTGCGTGGGATTTTTTCGGGAATTATTATAAGAAACTCTTT	CAAWDFFGNYYKKLF	TRGV10	.	TRGJ1	15	-1	-1	23
26	2.0731668420884765E-4	TGTGCTGCGTGGGATTATGGGAGGCATTATTATAAGAAACTCTTT	CAAWDYGRHYYKKLF	TRGV10	.	TRGJ1	16	-1	-1	25
26	2.0731668420884765E-4	TGTGCCTTGTGGCGTAAAGAGTTGGGCAAAAAAATCAAGGTATTT	CALWRKELGKKIKVF	TRGV9	.	TRGJP	11	-1	-1	16
26	2.0731668420884765E-4	TGTGCCTTGTGGGACTCTCCGCAGATTTATTATAAGAAACTCTTT	CALWDSPQIYYKKLF	TRGV9	.	TRGJ1	13	-1	-1	23
26	2.0731668420884765E-4	TGTGCCTTGTGGGAGCCCCCTATACTCTATTATAAGAAACTCTTT	CALWEPPILYYKKLF	TRGV9	.	TRGJ1	14	-1	-1	27
26	2.0731668420884765E-4	TGTGCCTTGTGGGAGGTGCACCGATATTATTATAAGAAACTCTTT	CALWEVHRYYYKKLF	TRGV9	.	TRGJ1	21	-1	-1	21
26	2.0731668420884765E-4	TGTGCTGCGTGGGATTCTGGCCCTATCTATGAGAAACTCTTT	CAAWDSGPIYEKLF	TRGV10	.	TRGJ1	15	-1	-1	23
26	2.0731668420884765E-4	TGTGCTGCGTGGGATTATCGGTTTGATTATAAGAAACTCTTT	CAAWDYRFDYKKLF	TRGV10	.	TRGJ1	16	-1	-1	25
26	2.0731668420884765E-4	TGTGCCTTGTGGGAGTTAAAACCTTATTATAAGAAACTCTTT	CALWELKPYYKKLF	TRGV9	.	TRGJ1	14	-1	-1	23
26	2.0731668420884765E-4	TGTGCCTTGTGGGAGGTGCTTGTATATTATAAGAAACTCTTT	CALWEVLVYYKKLF	TRGV9	.	TRGJ1	18	-1	-1	24
26	2.0731668420884765E-4	TGTGCCTTGTGGGAGGTGGGAGATGGTTATAAGAAACTCTTT	CALWEVGDGYKKLF	TRGV9	.	TRGJ1	17	-1	-1	26
26	2.0731668420884765E-4	TGTGCCACCTGGGACGTAGTAGTTAGCCTAAAGAAACTCTTT	CATWDVVVSLKKLF	TRGV2	.	TRGJ1	15	-1	-1	30
26	2.0731668420884765E-4	TGTGCCACCTGGGACGGGCCGGGGGATTGGATCAAGACGTTT	CATWDGPGDWIKTF	TRGV2	.	TRGJP2	19	-1	-1	24
26	2.0731668420884765E-4	TGTGCCACCTGGGACAGGCCGAATTATTATAAGAAACTCTTT	CATWDRPNYYKKLF	TRGV3	.	TRGJ1	19	-1	-1	19
26	2.0731668420884765E-4	TGTGCCACCTGGAACTATAGTAGTGATTGGATCAAGACGTTT	CATWNYSSDWIKTF	TRGV8	.	TRGJP2	11	-1	-1	15
26	2.0731668420884765E-4	TGTGCTGCGTGGGATTTAGGTTATTATAAGAAACTCTTT	CAAWDLGYYKKLF	TRGV10	.	TRGJ1	15	-1	-1	20
26	2.0731668420884765E-4	TGTGCCTTGTGGGAGTTCCTTTATTATAAGAAACTCTTT	CALWEFLYYKKLF	TRGV9	.	TRGJ1	14	-1	-1	20
26	2.0731668420884765E-4	TGTGCCTTGTGGGAGCCAGAATATTATAAGAAACTCTTT	CALWEPEYYKKLF	TRGV9	.	TRGJ1	14	-1	-1	18
26	2.0731668420884765E-4	TGTGCCACCTGGGATAGTCCTTATTATAAGAAACTCTTT	CATWDSPYYKKLF	TRGV8	.	TRGJ2	20	-1	-1	20
26	2.0731668420884765E-4	TGTGCTGCGTGGGTGAATTATTATAAGAAACTCTTT	CAAWVNYYKKLF	TRGV10	.	TRGJ1	12	-1	-1	14
26	2.0731668420884765E-4	TGTGCCACCTGGGACGGGCTCTATAAGAAACTCTTT	CATWDGLYKKLF	TRGV2	.	TRGJ1	18	-1	-1	21
26	2.0731668420884765E-4	TGTGCCTTGCCGAATTATTATAAGAAACTCTTT	CALPNYYKKLF	TRGV9	.	TRGJ1	8	-1	-1	10
26	2.0731668420884765E-4	TGTGCTGCGTGGGCCTTTAAGAAACTCTTT	CAAWAFKKLF	TRGV10	.	TRGJ1	12	-1	-1	17
26	2.0731668420884765E-4	TGTGCTGCGTGGGATGGGGAGAAACTCTTT	CAAWDGEKLF	TRGV10	.	TRGJ1	14	-1	-1	19
26	2.0731668420884765E-4	TGTGCTGCGTGGGATAGTCTCTTT	CAAWDSLF	TRGV10	.	TRGJ1	14	-1	-1	18
26	2.0731668420884765E-4	TGTGCTGCGTGGGATTTCACTCATTATAAGAAACTCTTT	CAAWDFTHYKKLF	TRGV10	.	TRGJ1	15	-1	-1	22
26	2.0731668420884765E-4	TGTGCTGCCCAGGGTGATTATTATAAGAAACTCTTT	CAAQGDYYKKLF	TRGV10	.	TRGJ1	7	-1	-1	16
26	2.0731668420884765E-4	TGTGCTGCGTGGGCCACTGGTTGGTTCAAGATATTT	CAAWATGWFKIF	TRGV10	.	TRGJP1	12	-1	-1	13
26	2.0731668420884765E-4	TGTGCTGCGTGTATACGTTGGTTCAAGATATTT	CAACIRWFKIF	TRGV10	.	TRGJP1	10	-1	-1	16
26	2.0731668420884765E-4	TGTGCTGCGTGGGATTATGTTTCAATGAGGAAACTCTTT	CAAWDYVSMRKLF	TRGV10	.	TRGJ1	19	-1	-1	29
26	2.0731668420884765E-4	TGTGCCTTGTGGGAGGTGCTTCGTTATAAGAAACTCTTT	CALWEVLRYKKLF	TRGV9	.	TRGJ1	18	-1	-1	23
26	2.0731668420884765E-4	TGTGCCTTGTGGGAGGCAATTTATTATAAGAAACTCTTT	CALWEAIYYKKLF	TRGV9	.	TRGJ1	15	-1	-1	20
26	2.0731668420884765E-4	TGTGCTGCGTGGGTCGTTGTTTATAAGAAACTCTTT	CAAWVVVYKKLF	TRGV10	.	TRGJ1	12	-1	-1	20
26	2.0731668420884765E-4	TGTGCTGCCCCCGGATATTATAAGAAACTCTTT	CAAPGYYKKLF	TRGV10	.	TRGJ1	7	-1	-1	15
26	2.0731668420884765E-4	TGTGCTGCGTGGGATTATCCCACTGGTTGGTTCAAGATATTT	CAAWDYPTGWFKIF	TRGV10	.	TRGJP1	16	-1	-1	8
26	2.0731668420884765E-4	TGTGCCTTGTGGGAGGTGCGAAATTATTATAAGAAACTCTTT	CALWEVRNYYKKLF	TRGV9	.	TRGJ1	18	-1	-1	21
26	2.0731668420884765E-4	TGTGCTGCGTGGGTTAGGAATTATTATAAGAAACTCTTT	CAAWVRNYYKKLF	TRGV10	.	TRGJ1	15	-1	-1	17
26	2.0731668420884765E-4	TGTGCCACCTGGGACAAACGCCTGGGTAAGAAACTCTTT	CATWDKRLGKKLF	TRGV3	.	TRGJ1	15	-1	-1	26
26	2.0731668420884765E-4	TGTGCCACCTGGGACGACGGTGGGCTCTTT	CATWDDGGLF	TRGV2	.	TRGJ1	15	-1	-1	24
25	1.993429655854304E-4	TGTGCTGCGTGGGATTTGAATAATGCGGATTATTATAAGAAACTCTTT	CAAWDLNNADYYKKLF	TRGV10	.	TRGJ1	15	-1	-1	18
25	1.993429655854304E-4	TGTGCTGCGTGGGATCGCCAAGGGCTTGATTATAAGAAACTCTTT	CAAWDRQGLDYKKLF	TRGV10	.	TRGJ1	14	-1	-1	28
25	1.993429655854304E-4	TGTGCTGCGTGGGAAGCGACCTATAGTGATTGGATCAAGACGTTT	CAAWEATYSDWIKTF	TRGV10	.	TRGJP2	13	-1	-1	23
25	1.993429655854304E-4	TGTGCCTTGTGGGAGGTGCGTCGGAATTATTATAAGAAACTCTTT	CALWEVRRNYYKKLF	TRGV9	.	TRGJ1	18	-1	-1	23
25	1.993429655854304E-4	TGTGCCTTGTGGGAGGTGCATATGAAAATTGATAAGAAACTCTTT	CALWEVHMKIDKKLF	TRGV9	.	TRGJ1	19	-1	-1	27
25	1.993429655854304E-4	TGTGCTGCGTGGGATTTACAGGATTATTATAAGAAACTCTTT	CAAWDLQDYYKKLF	TRGV10	.	TRGJ1	15	-1	-1	22
25	1.993429655854304E-4	TGTGCTGCGTGGGAAGGACACACTGGTTGGTTCAAGATATTT	CAAWEGHTGWFKIF	TRGV10	.	TRGJP1	13	-1	-1	20
25	1.993429655854304E-4	TGTGCTGCGTGGGAAACCAAAGGAGGTTGGTTCAAGATATTT	CAAWETKGGWFKIF	TRGV10	.	TRGJP1	13	-1	-1	24
25	1.993429655854304E-4	TGTGCCTTGTGGGAGCCCCCGCATTATTATAAGAAACTCTTT	CALWEPPHYYKKLF	TRGV9	.	TRGJ1	14	-1	-1	19
25	1.993429655854304E-4	TGTGCCTTGTGGGAGGTTCTGAATTATTATAAGAAACTCTTT	CALWEVLNYYKKLF	TRGV9	.	TRGJ1	16	-1	-1	16
25	1.993429655854304E-4	TGTGCCTTGTGGGAGGGGACGAATTATTATAAGAAACTCTTT	CALWEGTNYYKKLF	TRGV9	.	TRGJ2	15	-1	-1	19
25	1.993429655854304E-4	TGTGCCTTGTGGGAAACCCTGATATATTATAAGAAACTCTTT	CALWETLIYYKKLF	TRGV9	.	TRGJ1	13	-1	-1	24
25	1.993429655854304E-4	TGTGCCACCTGGGACAGGGCTGCGGACTATAAGAAACTCTTT	CATWDRAADYKKLF	TRGV5	.	TRGJ2	21	-1	-1	27
25	1.993429655854304E-4	TGTGCCTTGTGGGAGGTAAATTATTATAAGAAACTCTTT	CALWEVNYYKKLF	TRGV9	.	TRGJ1	16	-1	-1	18
25	1.993429655854304E-4	TGTGCCTTGTGGGAGGCGAATTATTATAAGAAACTCTTT	CALWEANYYKKLF	TRGV9	.	TRGJ1	15	-1	-1	16
25	1.993429655854304E-4	TGTGCCTTGCGGAAAATTACCTATTATAAGAAACTCTTT	CALRKITYYKKLF	TRGV9	.	TRGJ1	11	-1	-1	21
25	1.993429655854304E-4	TGTGCTGGGTCGGGCAATTATTATAAGAAACTCTTT	CAGSGNYYKKLF	TRGV10	.	TRGJ1	13	-1	-1	15
25	1.993429655854304E-4	TGTGCTGCTCCTGTCCCCATATTTAGAAAGAAACTCTTT	CAAPVPIFRKKLF	TRGV10	.	TRGJ1	7	-1	-1	27
25	1.993429655854304E-4	TGTGCTGCGTGGGATTCGAATTATTATAAGAAACTCTTT	CAAWDSNYYKKLF	TRGV10	.	TRGJ1	20	-1	-1	13
25	1.993429655854304E-4	TGTGCTGCGTGGAAACCCTGTTATTATAAGAAACTCTTT	CAAWKPCYYKKLF	TRGV10	.	TRGJ1	11	-1	-1	20
25	1.993429655854304E-4	TGTGCCACCTGGGACGGGCGGTATTATAAGAAACTCTTT	CATWDGRYYKKLF	TRGV2	.	TRGJ1	18	-1	-1	21
25	1.993429655854304E-4	TGTGCCACCTGGGACGCGAATCCCAAGAAACTCTTT	CATWDANPKKLF	TRGV2	.	TRGJ1	15	-1	-1	24
25	1.993429655854304E-4	TGTGCTGCCTCTTATTATAAGAAACTCTTT	CAASYYKKLF	TRGV10	.	TRGJ1	7	-1	-1	11
25	1.993429655854304E-4	TGTGCTGCGTGGGATTATGTTGATTATTATAAGAAACTCTTT	CAAWDYVDYYKKLF	TRGV10	.	TRGJ1	19	-1	-1	22
25	1.993429655854304E-4	TGTGCCTTGTGGGAGGCCCAGAATTATTATAAGAAACTCTTT	CALWEAQNYYKKLF	TRGV9	.	TRGJ1	15	-1	-1	20
25	1.993429655854304E-4	TGTGCCTTGTGGGAGGTCCTTTATTATAAGAAACTCTTT	CALWEVLYYKKLF	TRGV9	.	TRGJ1	16	-1	-1	20
25	1.993429655854304E-4	TGTGCCACCTGGGGTAAGAAACTCTTT	CATWGKKLF	TRGV8	.	TRGJ1	15	-1	-1	14
25	1.993429655854304E-4	TGTGCTGCGTGGGAGAGACAGAATTATTATAAGAAACTCTTT	CAAWERQNYYKKLF	TRGV10	.	TRGJ1	13	-1	-1	20
25	1.993429655854304E-4	TGTGCTGCGTGGGACCCCGCGGGTTATAAGAAACTCTTT	CAAWDPAGYKKLF	TRGV10	.	TRGJ1	13	-1	-1	23
25	1.993429655854304E-4	TGTGCCACCTGGGACAGGCAGGGGAGGAAACTCTTT	CATWDRQGRKLF	TRGV5	.	TRGJ1	18	-1	-1	26
25	1.993429655854304E-4	TGTGCCTTGTGGAGATGGAACTATTATAAGAAACTCTTT	CALWRWNYYKKLF	TRGV9	.	TRGJ1	11	-1	-1	17
24	1.913692469620132E-4	TGTGCCTTGTGGGAGGCCCAAGGGTCGAAGATGAGGTATAAGAAACTCTTT	CALWEAQGSKMRYKKLF	TRGV9	.	TRGJ1	15	-1	-1	36
24	1.913692469620132E-4	TGTGCCTTGTGGGAGGGGAAGAGAGAGTTGGGCAAAAAAATCAAGGTATTT	CALWEGKRELGKKIKVF	TRGV9	.	TRGJP	15	-1	-1	23
24	1.913692469620132E-4	TGTGCTGCGTGGGATTATACCCATACCACTGGTTGGTTCAAGATATTT	CAAWDYTHTTGWFKIF	TRGV10	.	TRGJP1	16	-1	-1	22
24	1.913692469620132E-4	TGTGCCTTGTGGGAGGTGCCCGTCCTCACTGGTTGGTTCAAGATATTT	CALWEVPVLTGWFKIF	TRGV9	.	TRGJP1	28	-1	-1	26
24	1.913692469620132E-4	TGTGCCTTGTGGGAGGTGCAGGCGAAGAATTATTATAAGAAACTCTTT	CALWEVQAKNYYKKLF	TRGV9	.	TRGJ1	19	-1	-1	26
24	1.913692469620132E-4	TGTGCTGCGTGCGGAGGCGGGCGAAATTATTATAAGAAACTCTTT	CAACGGGRNYYKKLF	TRGV10	.	TRGJ1	14	-1	-1	24
24	1.913692469620132E-4	TGTGCCTTGTGGGAGGTCCTCCCTGATTATTATAAGAAACTCTTT	CALWEVLPDYYKKLF	TRGV9	.	TRGJ1	16	-1	-1	25
24	1.913692469620132E-4	TGTGCCTTGTGGGAGGTCCCCCTGAATTATTATAAGAAACTCTTT	CALWEVPLNYYKKLF	TRGV9	.	TRGJ1	22	-1	-1	23
24	1.913692469620132E-4	TGTGCCTTGTGGGAGGTGCCCCCCTACCTTTATAAGAAACTCTTT	CALWEVPPYLYKKLF	TRGV9	.	TRGJ1	21	-1	-1	29
24	1.913692469620132E-4	TGTGCCTTGTGGGAGGTGAGTATGAATTATTATAAGAAACTCTTT	CALWEVSMNYYKKLF	TRGV9	.	TRGJ1	17	-1	-1	23
24	1.913692469620132E-4	TGTGCCACCTGGGACGCCCTCGAGGGTTATTATAAGAAACTCTTT	CATWDALEGYYKKLF	TRGV2	.	TRGJ1	15	-1	-1	26
24	1.913692469620132E-4	TGTGCTGCGTGGGATTTAAACACTGGTTGGTTCAAGATATTT	CAAWDLNTGWFKIF	TRGV10	.	TRGJP1	15	-1	-1	8
24	1.913692469620132E-4	TGTGCTGCGTGGGATTCGGGAGAGTATTATAAGAAACTCTTT	CAAWDSGEYYKKLF	TRGV10	.	TRGJ1	15	-1	-1	24
24	1.913692469620132E-4	TGTGCTGCGTGGGATTATATCGACTATTATAAGAAACTCTTT	CAAWDYIDYYKKLF	TRGV10	.	TRGJ1	16	-1	-1	24
24	1.913692469620132E-4	TGTGCTGCGTGGGATTATAGTAGTGATTGGATCAAGACGTTT	CAAWDYSSDWIKTF	TRGV10	.	TRGJP2	16	-1	-1	15
24	1.913692469620132E-4	TGTGCTGCGTGGGATGCGGGAGGCCATTATAAGAAACTCTTT	CAAWDAGGHYKKLF	TRGV10	.	TRGJ1	14	-1	-1	25
24	1.913692469620132E-4	TGTGCCTTGTGGGACGAAGTCCCGCATTATAAGAAACTCTTT	CALWDEVPHYKKLF	TRGV9	.	TRGJ1	13	-1	-1	25
24	1.913692469620132E-4	TGTGCCTTGTGGGAGGTCATAAATTATTATAAGAAACTCTTT	CALWEVINYYKKLF	TRGV9	.	TRGJ1	16	-1	-1	21
24	1.913692469620132E-4	TGTGCCTTGTGGGAGAAAACCGTTGGTTGGTTCAAGATATTT	CALWEKTVGWFKIF	TRGV9	.	TRGJP1	14	-1	-1	23
24	1.913692469620132E-4	TGTGCCACCTGGGACAGCACCCGGGTAAATAAGAAACTCTTT	CATWDSTRVNKKLF	TRGV5	.	TRGJ1	16	-1	-1	28
24	1.913692469620132E-4	TGTGCTGCGTGGGATTTAGCCCGTTGGTTCAAGATATTT	CAAWDLARWFKIF	TRGV10	.	TRGJP1	15	-1	-1	22
24	1.913692469620132E-4	TGTGCTGCGTGGGATCAGAGTTATTATAAGAAACTCTTT	CAAWDQSYYKKLF	TRGV10	.	TRGJ1	14	-1	-1	17
24	1.913692469620132E-4	TGTGCTGCGTGGACGCTCGTTGGTTGGTTCAAGATATTT	CAAWTLVGWFKIF	TRGV10	.	TRGJP1	11	-1	-1	20
24	1.913692469620132E-4	TGTGCCTTGTGGGAGTCCAACTATTATAAGAAACTCTTT	CALWESNYYKKLF	TRGV9	.	TRGJ1	14	-1	-1	15
24	1.913692469620132E-4	TGTGCCACCTGGGATAGTTATAAGAAACTCTTT	CATWDSYKKLF	TRGV8	.	TRGJ1	16	-1	-1	17
24	1.913692469620132E-4	TGTGCTGCGTGGGACCCAAAACGGGATTATAAGAAACTCTTT	CAAWDPKRDYKKLF	TRGV10	.	TRGJ1	13	-1	-1	25
24	1.913692469620132E-4	TGTGCCTTCGTACGCCTCGCAAATTATTATAAGAAACTCTTT	CAFVRLANYYKKLF	TRGV9	.	TRGJ1	7	-1	-1	21
24	1.913692469620132E-4	TGTGCCTTGTGGGAGGTGAGTTTTTATTATAAGAAACTCTTT	CALWEVSFYYKKLF	TRGV9	.	TRGJ1	17	-1	-1	23
24	1.913692469620132E-4	TGTGCTGCGTGGGATGTGAATTATTATAAGAAACTCTTT	CAAWDVNYYKKLF	TRGV10	.	TRGJ2	14	-1	-1	17
24	1.913692469620132E-4	TGTGCCTTGTGGGAGGGCGATTATTATAAGAAACTCTTT	CALWEGDYYKKLF	TRGV9	.	TRGJ1	15	-1	-1	19
24	1.913692469620132E-4	TGTGCTGCGTGGGAGTTATATTATAAGAAACTCTTT	CAAWELYYKKLF	TRGV10	.	TRGJ1	17	-1	-1	18
24	1.913692469620132E-4	TGTGCCTTGTGGGAGGTGCTATGGATCAAGACGTTT	CALWEVLWIKTF	TRGV9	.	TRGJP2	18	-1	-1	21
24	1.913692469620132E-4	TGTGCCACCTGGGACAGGGAAAAGAAACTCTTT	CATWDREKKLF	TRGV3	.	TRGJ1	17	-1	-1	21
24	1.913692469620132E-4	TGTGCTGCGTATTATTATAAGAAACTCTTT	CAAYYYKKLF	TRGV10	.	TRGJ1	9	-1	-1	7
24	1.913692469620132E-4	TGTGCCACCTGGGACAAGAAACTCTTT	CATWDKKLF	TRGV3	.	TRGJ1	15	-1	-1	15
24	1.913692469620132E-4	TGTGCCTTGTGGGAGGAAGATACCACTGGTTGGTTCAAGATATTT	CALWEEDTTGWFKIF	TRGV9	.	TRGJP1	15	-1	-1	19
24	1.913692469620132E-4	TGTGCTGCGTGGGGGTCCCCGAATTATTATAAGAAACTCTTT	CAAWGSPNYYKKLF	TRGV10	.	TRGJ1	12	-1	-1	19
24	1.913692469620132E-4	TGTGCTGCGTGGGATTACATACCTTATTATAAGAAACTCTTT	CAAWDYIPYYKKLF	TRGV10	.	TRGJ1	20	-1	-1	23
24	1.913692469620132E-4	TGTGCCTTGTGGGAGGTGCGGATTTATTATAAGAAACTCTTT	CALWEVRIYYKKLF	TRGV9	.	TRGJ1	18	-1	-1	20
24	1.913692469620132E-4	TGTGCTGCGTGGGATTATATTTCTTATAAGAAACTCTTT	CAAWDYISYKKLF	TRGV10	.	TRGJ2	16	-1	-1	20
24	1.913692469620132E-4	TGTGCTGCGTGGGATTATAAGTGCGATAAGAAACTCTTT	CAAWDYKCDKKLF	TRGV10	.	TRGJ1	16	-1	-1	25
24	1.913692469620132E-4	TGTGCTGCGTGGGACCTCTATTATAAGAAACTCTTT	CAAWDLYYKKLF	TRGV10	.	TRGJ1	13	-1	-1	18
24	1.913692469620132E-4	TGTGCTGCGTGGGAATTCTATTATAAGAAACTCTTT	CAAWEFYYKKLF	TRGV10	.	TRGJ1	13	-1	-1	18
24	1.913692469620132E-4	TGTGCCACCTGGGACGAGTATTATAAGAAACTCTTT	CATWDEYYKKLF	TRGV2	.	TRGJ1	15	-1	-1	18
24	1.913692469620132E-4	TGTGCTGCGTCGACTTATTATAAGAAACTCTTT	CAASTYYKKLF	TRGV10	.	TRGJ1	9	-1	-1	9
24	1.913692469620132E-4	TGTGCTGCGGCTCATTATTATAAGAAACTCTTT	CAAAHYYKKLF	TRGV10	.	TRGJ1	8	-1	-1	13
24	1.913692469620132E-4	TGTGCCTTGTGGGAGGTGGCAATGAATTATTATAAGAAACTCTTT	CALWEVAMNYYKKLF	TRGV9	.	TRGJ1	17	-1	-1	23
24	1.913692469620132E-4	TGTGCCACCTGGGATGGGGAGAATTATTATAAGAAACTCTTT	CATWDGENYYKKLF	TRGV4	.	TRGJ1	17	-1	-1	20
24	1.913692469620132E-4	TGTGCCACCTGGGACGGGCCGGATTATTATAAGAAACTCTTT	CATWDGPDYYKKLF	TRGV2	.	TRGJ1	19	-1	-1	19
24	1.913692469620132E-4	TGTGCTGCGTGGGATTATAGAAGGGTCAAGATATTT	CAAWDYRRVKIF	TRGV10	.	TRGJP1	16	-1	-1	22
24	1.913692469620132E-4	TGTGCTGCGTGGGATCAGTATTATAAGAAACTCTTT	CAAWDQYYKKLF	TRGV10	.	TRGJ1	14	-1	-1	18
24	1.913692469620132E-4	TGTGCTGCGTGGGACCTTTATTATAAGAAACTCTTT	CAAWDLYYKKLF	TRGV10	.	TRGJ1	13	-1	-1	17
24	1.913692469620132E-4	TGTGCCACCTGGGACGAATATAAGAAACTCTTT	CATWDEYKKLF	TRGV7	.	TRGJ1	14	-1	-1	18
24	1.913692469620132E-4	TGTGCCACCTGGGACGGGCTACTCTTT	CATWDGLLF	TRGV2	.	TRGJ1	18	-1	-1	20
24	1.913692469620132E-4	TGTGCTGCGTGGGATTATGTTTATTATAAGAAACTCTTT	CAAWDYVYYKKLF	TRGV10	.	TRGJ1	19	-1	-1	20
23	1.8339552833859598E-4	TGTGCCTTGTGGGAGGCTTATCCTTTTGGTTGGGCTAAAGGTGATTATTATAAGAAACTCTTT	CALWEAYPFGWAKGDYYKKLF	TRGV9	.	TRGJ1	15	-1	-1	43
23	1.8339552833859598E-4	TGTGCCTTGTGGGAGGGGGTGTCCAGACCCCAAGAGTTGGGCAAAAAAATCAAGGTATTT	CALWEGVSRPQELGKKIKVF	TRGV9	.	TRGJP	15	-1	-1	30
23	1.8339552833859598E-4	TGTGCCTTGTGGGAGGTGCGGGACGCGATGTGTTTTTATAAGAAACTCTTT	CALWEVRDAMCFYKKLF	TRGV9	.	TRGJ1	18	-1	-1	32
23	1.8339552833859598E-4	TGTGCTGCGTGGGATTATAAGGGGCGGGATTATTATAAGAAACTCTTT	CAAWDYKGRDYYKKLF	TRGV10	.	TRGJ1	16	-1	-1	28
23	1.8339552833859598E-4	TGTGCTGCGTGGTCACTAAGAGGGGGGGATTATAAGAAACTCTTT	CAAWSLRGGDYKKLF	TRGV10	.	TRGJ1	11	-1	-1	28
23	1.8339552833859598E-4	TGTGCTGCGTGGGGTTGGGGTTCGAATTATTATAAGAAACTCTTT	CAAWGWGSNYYKKLF	TRGV10	.	TRGJ1	15	-1	-1	20
23	1.8339552833859598E-4	TGTGCTGCGTGGGATTCCCCAAAAACTGGTTGGTTCAAGATATTT	CAAWDSPKTGWFKIF	TRGV10	.	TRGJP1	15	-1	-1	24
23	1.8339552833859598E-4	TGTGCTGCGTGGGATTGGGGGATCACTGGTTGGTTCAAGATATTT	CAAWDWGITGWFKIF	TRGV10	.	TRGJP1	15	-1	-1	23
23	1.8339552833859598E-4	TGTGCTGCGTGGGATCTTGCTCCCCCTTATTATAAGAAACTCTTT	CAAWDLAPPYYKKLF	TRGV10	.	TRGJ1	14	-1	-1	26
23	1.8339552833859598E-4	TGTGCCTTGTGGGAGGTGCATAGGGATTATTATAAGAAACTCTTT	CALWEVHRDYYKKLF	TRGV9	.	TRGJ1	19	-1	-1	25
23	1.8339552833859598E-4	TGTGCCTTGTGGGAGGTGACCCAGAATTATTATAAGAAACTCTTT	CALWEVTQNYYKKLF	TRGV9	.	TRGJ1	20	-1	-1	23
23	1.8339552833859598E-4	TGTGCCACCTGGGCCAGGGGGAGTAGTGATTGGATCAAGACGTTT	CATWARGSSDWIKTF	TRGV2	.	TRGJP2	12	-1	-1	21
23	1.8339552833859598E-4	TGTGCTGCGTGGGATTATTCCGCCATTTATAAGAAACTCTTT	CAAWDYSAIYKKLF	TRGV10	.	TRGJ1	16	-1	-1	26
23	1.8339552833859598E-4	TGTGCTGCGTGGGACCCCCCCCTTTATTATAAGAAACTCTTT	CAAWDPPLYYKKLF	TRGV10	.	TRGJ1	13	-1	-1	23
23	1.8339552833859598E-4	TGTGCCTTGTGGGAGGCCCGTAATTATTATAAGAAACTCTTT	CALWEARNYYKKLF	TRGV9	.	TRGJ1	15	-1	-1	21
23	1.8339552833859598E-4	TGTGCCACCTGGAATAGTAGTGATTGGATCAAGACGTTT	CATWNSSDWIKTF	TRGV2	.	TRGJP2	11	-1	-1	13
23	1.8339552833859598E-4	TGTGCTGCGTGGGATACATATTATAAGAAACTCTTT	CAAWDTYYKKLF	TRGV10	.	TRGJ1	14	-1	-1	18
23	1.8339552833859598E-4	TGTGCCACCTGGGACGGTAGTTATAAGAAACTCTTT	CATWDGSYKKLF	TRGV2	.	TRGJ1	16	-1	-1	20
23	1.8339552833859598E-4	TGTGCCTTGTGTAATTATTATAAGAAACTCTTT	CALCNYYKKLF	TRGV9	.	TRGJ1	10	-1	-1	12
23	1.8339552833859598E-4	TGTGCCACCTGGGACGGATATAAGAAACTCTTT	CATWDGYKKLF	TRGV3	.	TRGJ1	14	-1	-1	18
23	1.8339552833859598E-4	TGTGCCACCTGGGACGGAGATAAGAAACTCTTT	CATWDGDKKLF	TRGV3	.	TRGJ1	14	-1	-1	19
23	1.8339552833859598E-4	TGTGCCACCTGGGATAAACTCTTT	CATWDKLF	TRGV8	.	TRGJ1	15	-1	-1	15
23	1.8339552833859598E-4	TGTGCTGCGTGGGATTCCCCCAGTAGTGATTGGATCAAGACGTTT	CAAWDSPSSDWIKTF	TRGV10	.	TRGJP2	15	-1	-1	21
23	1.8339552833859598E-4	TGTGCCACCTGGGACCAATTTTTAGTAGATTGGATCAAGACGTTT	CATWDQFLVDWIKTF	TRGV2	.	TRGJP2	14	-1	-1	22
23	1.8339552833859598E-4	TGTGCCACCTGGGACGGGTATAGTAGTGATTGGATCAAGACGTTT	CATWDGYSSDWIKTF	TRGV2	.	TRGJP2	17	-1	-1	18
23	1.8339552833859598E-4	TGTGCTGCGTGGGGCTATACCACTGGTTGGTTCAAGATATTT	CAAWGYTTGWFKIF	TRGV10	.	TRGJP1	12	-1	-1	15
23	1.8339552833859598E-4	TGTGCCTTGTGGGAGGTCCATTTTTATTATAAGAAACTCTTT	CALWEVHFYYKKLF	TRGV9	.	TRGJ1	19	-1	-1	23
23	1.8339552833859598E-4	TGTGCCACCTGGGACGGGCGGAGTGATTGGATCAAGACGTTT	CATWDGRSDWIKTF	TRGV2	.	TRGJP2	18	-1	-1	21
23	1.8339552833859598E-4	TGTGCTGCGTGGGGCCCGCATTATTATAAGAAACTCTTT	CAAWGPHYYKKLF	TRGV10	.	TRGJ1	12	-1	-1	16
23	1.8339552833859598E-4	TGTGCTGCGTGGGATTTCGGTTATTATAAGAAACTCTTT	CAAWDFGYYKKLF	TRGV10	.	TRGJ1	18	-1	-1	20
23	1.8339552833859598E-4	TGTGCCTTGTGGTCGACGAATTATTATAAGAAACTCTTT	CALWSTNYYKKLF	TRGV9	.	TRGJ1	11	-1	-1	16
23	1.8339552833859598E-4	TGTGCCACCTGGGACGGCCCCCCTCATGGGTCACTCTTT	CATWDGPPHGSLF	TRGV2	.	TRGJ1	20	-1	-1	32
23	1.8339552833859598E-4	TGTGCCACCTGGGACGGGCCTTGTTATAAGAAACTCTTT	CATWDGPCYKKLF	TRGV2	.	TRGJ1	19	-1	-1	20
23	1.8339552833859598E-4	TGTGCCACCTGGGACGATTATTATAAGAAACTCTTT	CATWDDYYKKLF	TRGV2	.	TRGJ1	15	-1	-1	16
23	1.8339552833859598E-4	TGTGCCACCTGGGACAGGCCGGAGAAACTCTTT	CATWDRPEKLF	TRGV7	.	TRGJ1	19	-1	-1	22
23	1.8339552833859598E-4	TGTGCTGCGTGGGGAAAGTTCAAGATATTT	CAAWGKFKIF	TRGV10	.	TRGJP1	12	-1	-1	17
23	1.8339552833859598E-4	TGTGCTACCCTTTATTATAAGAAACTCTTT	CATLYYKKLF	TRGV10	.	TRGJ1	5	-1	-1	11
23	1.8339552833859598E-4	TGTGCCACCTGGGATATGACGGGACTCTTT	CATWDMTGLF	TRGV4	.	TRGJ1	14	-1	-1	23
23	1.8339552833859598E-4	TGTGCCTTGTGGGAGGTGCCTGGAGGCTATTATAAGAAACTCTTT	CALWEVPGGYYKKLF	TRGV9	.	TRGJ1	18	-1	-1	27
23	1.8339552833859598E-4	TGTGCCTTGTGGGAGGTGCGAACCACTGGTTGGTTCAAGATATTT	CALWEVRTTGWFKIF	TRGV9	.	TRGJP1	18	-1	-1	21
23	1.8339552833859598E-4	TGTGCTGCGTGGGATTCCTGGGGTTATTATAAGAAACTCTTT	CAAWDSWGYYKKLF	TRGV10	.	TRGJ1	15	-1	-1	23
23	1.8339552833859598E-4	TGTGCTGCGTGGGATTATATTGGGTATTATAAGAAACTCTTT	CAAWDYIGYYKKLF	TRGV10	.	TRGJ1	16	-1	-1	24
23	1.8339552833859598E-4	TGTGCCACCTCAATGGTTCCTCATTATTATAAGAAACTCTTT	CATSMVPHYYKKLF	TRGV4	.	TRGJ1	9	-1	-1	22
23	1.8339552833859598E-4	TGTGCTGCGTGGGCCAAGAATTATTATAAGAAACTCTTT	CAAWAKNYYKKLF	TRGV10	.	TRGJ1	12	-1	-1	17
23	1.8339552833859598E-4	TGTGCTGCGTGGGATAAAGATTATTATAAGAAACTCTTT	CAAWDKDYYKKLF	TRGV10	.	TRGJ1	14	-1	-1	19
23	1.8339552833859598E-4	TGTGCTGCGTGGGAGCCCCCTTATTATAAGAAACTCTTT	CAAWEPPYYKKLF	TRGV10	.	TRGJ1	13	-1	-1	20
23	1.8339552833859598E-4	TGTGCCTTGTGGGAGATTTATTATAAGAAACTCTTT	CALWEIYYKKLF	TRGV9	.	TRGJ1	14	-1	-1	14
23	1.8339552833859598E-4	TGTGCCACCTGGGACGGAGATTGGATCAAGACGTTT	CATWDGDWIKTF	TRGV2	.	TRGJP2	16	-1	-1	18
23	1.8339552833859598E-4	TGTGCCACCTGGGATTGTTCGGCGAAACTCTTT	CATWDCSAKLF	TRGV8	.	TRGJ1	14	-1	-1	23
23	1.8339552833859598E-4	TGTGCCACCTGGGATGGCCACCGAGGACTCTTT	CATWDGHRGLF	TRGV4	.	TRGJ1	16	-1	-1	26
23	1.8339552833859598E-4	TGTGCCACCTGGGACGGGCTCAAGAAACTCTTT	CATWDGLKKLF	TRGV2	.	TRGJ1	18	-1	-1	21
23	1.8339552833859598E-4	TGTGCCACCTGGAATTATTATAAGAAACTCTTT	CATWNYYKKLF	TRGV4	.	TRGJ1	14	-1	-1	11
23	1.8339552833859598E-4	TGTGCTGCGTGGGATTTGGATACCACTGGTTGGTTCAAGATATTT	CAAWDLDTTGWFKIF	TRGV10	.	TRGJP1	15	-1	-1	19
23	1.8339552833859598E-4	TGTGCTGCGTGGGATTTCTCGAATTATTATAAGAAACTCTTT	CAAWDFSNYYKKLF	TRGV10	.	TRGJ1	15	-1	-1	18
23	1.8339552833859598E-4	TGTGCTGCGTGGGAGCTCGACCATTATTATAAGAAACTCTTT	CAAWELDHYYKKLF	TRGV10	.	TRGJ1	13	-1	-1	22
23	1.8339552833859598E-4	TGTGCTGCGTGGGCTCAGAATTATTATAAGAAACTCTTT	CAAWAQNYYKKLF	TRGV10	.	TRGJ1	12	-1	-1	17
23	1.8339552833859598E-4	TGTGCCTTGTGGGAGGCGTCATATTATAAGAAACTCTTT	CALWEASYYKKLF	TRGV9	.	TRGJ1	15	-1	-1	21
22	1.7542180971517876E-4	TGTGCCTTGTGGGAGGGGCCGCGAGGAGAACAAGAGTTGGGCAAAAAAATCAAGGTATTT	CALWEGPRGEQELGKKIKVF	TRGV9	.	TRGJP	18	-1	-1	30
22	1.7542180971517876E-4	TGTGCTGCGTGGGTCACTCAACTGAAGCCCACTAATTATTATAAGAAACTCTTT	CAAWVTQLKPTNYYKKLF	TRGV10	.	TRGJ1	12	-1	-1	33
22	1.7542180971517876E-4	TGTGCTGCGTGGGATTATCCACTTCCCCCAAGGTTTGAGGATAAGAAACTCTTT	CAAWDYPLPPRFEDKKLF	TRGV10	.	TRGJ1	16	-1	-1	40
22	1.7542180971517876E-4	TGTGCTGCGTGGGATTATTCGGTCTACCTGGATTATTATAAGAAACTCTTT	CAAWDYSVYLDYYKKLF	TRGV10	.	TRGJ1	16	-1	-1	31
22	1.7542180971517876E-4	TGTGCCTTGTGGGAGGTTATAACTCCTACCAATTATTATAAGAAACTCTTT	CALWEVITPTNYYKKLF	TRGV9	.	TRGJ1	16	-1	-1	30
22	1.7542180971517876E-4	TGTGCTGCGTGGGATTTCAGGGGGGTGAGGTATTATAAGAAACTCTTT	CAAWDFRGVRYYKKLF	TRGV10	.	TRGJ1	15	-1	-1	30
22	1.7542180971517876E-4	TGTGCTGCGTGGGAATACAATCTACCACCTTATTATAAGAAACTCTTT	CAAWEYNLPPYYKKLF	TRGV10	.	TRGJ1	17	-1	-1	29
22	1.7542180971517876E-4	TGTGCTGCGGGCAACATAGGGGAAACCACTGGTTGGTTCAAGATATTT	CAAGNIGETTGWFKIF	TRGV10	.	TRGJP1	8	-1	-1	24
22	1.7542180971517876E-4	TGTGCCTTGTGGGAGGTGCAAATTGGGAGTTATTATAAGAAACTCTTT	CALWEVQIGSYYKKLF	TRGV9	.	TRGJ1	19	-1	-1	26
22	1.7542180971517876E-4	TGTGCCTTGGAACAAAGAAGAGTGAATTATTATAAGAAACTCTTT	CALEQRRVNYYKKLF	TRGV9	.	TRGJ1	8	-1	-1	23
22	1.7542180971517876E-4	TGTGCTGCGTGGGATATCTCATTTGATTATAAGAAACTCTTT	CAAWDISFDYKKLF	TRGV10	.	TRGJ1	14	-1	-1	25
22	1.7542180971517876E-4	TGTGCCACCTGGGACAGGCCTGATTATTATAAGAAACTCTTT	CATWDRPDYYKKLF	TRGV3	.	TRGJ1	21	-1	-1	22
22	1.7542180971517876E-4	TGTGCTGCGTGGGATTGTGTTACTTATAAGAAACTCTTT	CAAWDCVTYKKLF	TRGV10	.	TRGJ1	15	-1	-1	19
22	1.7542180971517876E-4	TGTGCCACCTGGGATAGTCGAGCTTGGTTCAAGATATTT	CATWDSRAWFKIF	TRGV8	.	TRGJP1	16	-1	-1	23
22	1.7542180971517876E-4	TGTGCCACCTGGGACGGGAGGTATAAGAAACTCTTT	CATWDGRYKKLF	TRGV2	.	TRGJ1	17	-1	-1	21
22	1.7542180971517876E-4	TGTGCTGCGTGGGATGGCTGGTTCAAGATATTT	CAAWDGWFKIF	TRGV10	.	TRGJP1	14	-1	-1	14
22	1.7542180971517876E-4	TGTGCCACCTGGGACGGTTGGTTCAAGATATTT	CATWDGWFKIF	TRGV2	.	TRGJP1	16	-1	-1	15
22	1.7542180971517876E-4	TGTGCTGCGTGGGATTTTTGGCCCACTGGTTGGTTCAAGATATTT	CAAWDFWPTGWFKIF	TRGV10	.	TRGJP1	15	-1	-1	22
22	1.7542180971517876E-4	TGTGCTGCGTGGGATGCGGGGGGGACTTATTATAAGAAACTCTTT	CAAWDAGGTYYKKLF	TRGV10	.	TRGJ1	14	-1	-1	23
22	1.7542180971517876E-4	TGTGCCTTGTGGGAGGTGATCCACGTTTATTATAAGAAACTCTTT	CALWEVIHVYYKKLF	TRGV9	.	TRGJ1	17	-1	-1	26
22	1.7542180971517876E-4	TGTGCTGCGTGGGATTCGAGAAGGGATTATAAGAAACTCTTT	CAAWDSRRDYKKLF	TRGV10	.	TRGJ1	15	-1	-1	25
22	1.7542180971517876E-4	TGTGCTGCGTGGGATGCCGGGGGTTATTATAAGAAACTCTTT	CAAWDAGGYYKKLF	TRGV10	.	TRGJ1	14	-1	-1	23
22	1.7542180971517876E-4	TGTGCCTTGTGGGAGGCCGCGAATTATTATAAGAAACTCTTT	CALWEAANYYKKLF	TRGV9	.	TRGJ1	15	-1	-1	19
22	1.7542180971517876E-4	TGTGCCTTGTGGGCAGAAAATTATTATAAGAAACTCTTT	CALWAENYYKKLF	TRGV9	.	TRGJ1	12	-1	-1	18
22	1.7542180971517876E-4	TGTGCCACCTGGGACGGAGATTATTATAAGAAACTCTTT	CATWDGDYYKKLF	TRGV2	.	TRGJ1	16	-1	-1	19
22	1.7542180971517876E-4	TGTGCTGCGTGGCGGAATTATTATAAGAAACTCTTT	CAAWRNYYKKLF	TRGV10	.	TRGJ1	11	-1	-1	14
22	1.7542180971517876E-4	TGTGCTGCGTGGGTGGGTTATTATAAGAAACTCTTT	CAAWVGYYKKLF	TRGV10	.	TRGJ1	12	-1	-1	17
22	1.7542180971517876E-4	TGTGCTGCGTGGGATTATACGTATAAGAAACTCTTT	CAAWDYTYKKLF	TRGV10	.	TRGJ1	16	-1	-1	21
22	1.7542180971517876E-4	TGTGCCTTGTGGCCCCCAGATTATAAGAAACTCTTT	CALWPPDYKKLF	TRGV9	.	TRGJ1	11	-1	-1	19
22	1.7542180971517876E-4	TGTGCCACCTGGGGCCCTTATTATAAGAAACTCTTT	CATWGPYYKKLF	TRGV8	.	TRGJ1	12	-1	-1	17
22	1.7542180971517876E-4	TGTGCCACCTGGGACGGGGTTAAGAAACTCTTT	CATWDGVKKLF	TRGV2	.	TRGJ1	17	-1	-1	20
22	1.7542180971517876E-4	TGTGCCGCCTCTGAGGAACTCTTT	CAASEELF	TRGV2	.	TRGJ1	9	-1	-1	13
22	1.7542180971517876E-4	TGTGCCTTGTGGGAGGTGCTGGGGAATTATTATAAGAAACTCTTT	CALWEVLGNYYKKLF	TRGV9	.	TRGJ1	18	-1	-1	23
22	1.7542180971517876E-4	TGTGCCACCTGGGATAGGAGGGAGAGGTATTATAAGAAACTCTTT	CATWDRRERYYKKLF	TRGV8	.	TRGJ1	17	-1	-1	27
22	1.7542180971517876E-4	TGTGCTGCGTGGGTAGAAACCGATTATTATAAGAAACTCTTT	CAAWVETDYYKKLF	TRGV10	.	TRGJ1	12	-1	-1	22
22	1.7542180971517876E-4	TGTGCCTTGTGGGAGGTTGGGAATTATTATAAGAAACTCTTT	CALWEVGNYYKKLF	TRGV9	.	TRGJ1	16	-1	-1	20
22	1.7542180971517876E-4	TGTGCCACCTGGGCAGGGGGGGTTTATTATAAGAAACTCTTT	CATWAGGVYYKKLF	TRGV4	.	TRGJ1	12	-1	-1	23
22	1.7542180971517876E-4	TGTGCTGCGTGGGATTCCGATTATTATAAGAAACTCTTT	CAAWDSDYYKKLF	TRGV10	.	TRGJ1	18	-1	-1	13
22	1.7542180971517876E-4	TGTGCTGCGTGGGATTGTAGGTATTATAAGAAACTCTTT	CAAWDCRYYKKLF	TRGV10	.	TRGJ1	15	-1	-1	21
22	1.7542180971517876E-4	TGTGCTGCGTGGGATTGCCATTATTATAAGAAACTCTTT	CAAWDCHYYKKLF	TRGV10	.	TRGJ1	15	-1	-1	19
22	1.7542180971517876E-4	TGTGCTGCGTGGGATTATCAGCGCTATAAGAAACTCTTT	CAAWDYQRYKKLF	TRGV10	.	TRGJ2	16	-1	-1	24
22	1.7542180971517876E-4	TGTGCTGCGTGGGATTATAAGTATTATAAGAAACTCTTT	CAAWDYKYYKKLF	TRGV10	.	TRGJ1	16	-1	-1	18
22	1.7542180971517876E-4	TGTGCTGCGTGGGATGGCGGGGGTTGGTTCAAGATATTT	CAAWDGGGWFKIF	TRGV10	.	TRGJP1	14	-1	-1	21
22	1.7542180971517876E-4	TGTGCCACCTGGGACAGGCCTCATTATAAGAAACTCTTT	CATWDRPHYKKLF	TRGV7	.	TRGJ1	20	-1	-1	22
22	1.7542180971517876E-4	TGTGCTGCGTGGGACCGGCCAGATAAGAAACTCTTT	CAAWDRPDKKLF	TRGV10	.	TRGJ1	13	-1	-1	22
21	1.6744809109176155E-4	TGTGCCTTGTGGGAGGTGTGTTTTTTGTTTCGTCGAGAGAATAAGAAACTCTTT	CALWEVCFLFRRENKKLF	TRGV9	.	TRGJ1	17	-1	-1	40
21	1.6744809109176155E-4	TGTGCCTTGTGGGAGGTGCGTTTCCCTAGAAGGAATTATTATAAGAAACTCTTT	CALWEVRFPRRNYYKKLF	TRGV9	.	TRGJ1	18	-1	-1	32
21	1.6744809109176155E-4	TGTGCTGCGTGGGGGGTCCTACGCCCAATGGATTATTATAAGAAACTCTTT	CAAWGVLRPMDYYKKLF	TRGV10	.	TRGJ1	12	-1	-1	31
21	1.6744809109176155E-4	TGTGCTGCGTGGGATTCATCGTTTCCATACACTGGTTGGTTCAAGATATTT	CAAWDSSFPYTGWFKIF	TRGV10	.	TRGJP1	15	-1	-1	26
21	1.6744809109176155E-4	TGTGCTGCGTGGGATTCACAGAATTGGAATTATTATAAGAAACTCTTT	CAAWDSQNWNYYKKLF	TRGV10	.	TRGJ1	15	-1	-1	21
21	1.6744809109176155E-4	TGTGCCTTGTGGGATGCAGCTAAGTTGGGCAAAAAAATCAAGGTATTT	CALWDAAKLGKKIKVF	TRGV9	.	TRGJP	13	-1	-1	22
21	1.6744809109176155E-4	TGTGCTGCGTGGAGGGCCCCGATGAATTATTATAAGAAACTCTTT	CAAWRAPMNYYKKLF	TRGV10	.	TRGJ2	11	-1	-1	23
21	1.6744809109176155E-4	TGTGCCACCTGGGACGGACCCAATATACGCGGGTCGGGGCTCTTT	CATWDGPNIRGSGLF	TRGV5	.	TRGJ1	14	-1	-1	39
21	1.6744809109176155E-4	TGTGCCTTGTGGGAGGCCGGATATTATTATAAGAAACTCTTT	CALWEAGYYYKKLF	TRGV9	.	TRGJ1	15	-1	-1	22
21	1.6744809109176155E-4	TGTGCCACCTGGGACGAGAATTATTATAAGAAACTCTTT	CATWDENYYKKLF	TRGV2	.	TRGJ1	15	-1	-1	17
21	1.6744809109176155E-4	TGTGCTGCGTGGGATTTCTATTATAAGAAACTCTTT	CAAWDFYYKKLF	TRGV10	.	TRGJ1	15	-1	-1	18
21	1.6744809109176155E-4	TGTGCCTTGTGGGAGGTGGATTCGAAGAAACTCTTT	CALWEVDSKKLF	TRGV9	.	TRGJ1	17	-1	-1	24
21	1.6744809109176155E-4	TGTGCCACCTGGGACGGCGCTCCAGGGGCACTCTTT	CATWDGAPGALF	TRGV3	.	TRGJ1	30	-1	-1	29
21	1.6744809109176155E-4	TGTGCTGCGTGGGATTCTCATAAGAAACTCTTT	CAAWDSHKKLF	TRGV10	.	TRGJ1	15	-1	-1	13
21	1.6744809109176155E-4	TGTGCCACCTGGGCTGAGGGGAAACTCTTT	CATWAEGKLF	TRGV2	.	TRGJ1	12	-1	-1	20
21	1.6744809109176155E-4	TGTGCTGCGTGGGATCCGAAATATACCACTGGTTGGTTCAAGATATTT	CAAWDPKYTTGWFKIF	TRGV10	.	TRGJP1	14	-1	-1	20
21	1.6744809109176155E-4	TGTGCCTTGTGGGAAAACCCCCCCTTTTATTATTATAAGAAACTCTTT	CALWENPPFYYYKKLF	TRGV9	.	TRGJ1	13	-1	-1	28
21	1.6744809109176155E-4	TGTGCTGCGTGGGATTTTTATACCACTGGTTGGTTCAAGATATTT	CAAWDFYTTGWFKIF	TRGV10	.	TRGJP1	15	-1	-1	18
21	1.6744809109176155E-4	TGTGCTGCGTGGGATTTATGTGGTTATTATAAGAAACTCTTT	CAAWDLCGYYKKLF	TRGV10	.	TRGJ1	15	-1	-1	23
21	1.6744809109176155E-4	TGTGCCTTGTGGGAGTCAATGAATTATTATAAGAAACTCTTT	CALWESMNYYKKLF	TRGV9	.	TRGJ1	14	-1	-1	20
21	1.6744809109176155E-4	TGTGCCTTGTGGGAGTACATGCTATATTATAAGAAACTCTTT	CALWEYMLYYKKLF	TRGV9	.	TRGJ1	14	-1	-1	24
21	1.6744809109176155E-4	TGTGCCTTGTGGGAGGACTCCAATTATTATAAGAAACTCTTT	CALWEDSNYYKKLF	TRGV9	.	TRGJ1	15	-1	-1	18
21	1.6744809109176155E-4	TGTGCTGCGTGGGATATGGGGGGGTGGTTCAAGATATTT	CAAWDMGGWFKIF	TRGV10	.	TRGJP1	14	-1	-1	21
21	1.6744809109176155E-4	TGTGCCTTGTGGGAGGCTATTTATTATAAGAAACTCTTT	CALWEAIYYKKLF	TRGV9	.	TRGJ1	15	-1	-1	20
21	1.6744809109176155E-4	TGTGCCTTGTGGGAGGAATCTTATTATAAGAAACTCTTT	CALWEESYYKKLF	TRGV9	.	TRGJ1	15	-1	-1	20
21	1.6744809109176155E-4	TGTGCTGCGTGGGATCTTTATTATAAGAAACTCTTT	CAAWDLYYKKLF	TRGV10	.	TRGJ1	14	-1	-1	17
21	1.6744809109176155E-4	TGTGCCACCTGGGACGGTGATTGGATCAAGACGTTT	CATWDGDWIKTF	TRGV2	.	TRGJP2	16	-1	-1	16
21	1.6744809109176155E-4	TGTGCCACCTGGGACACCTCTCTAGGGGGACTCTTT	CATWDTSLGGLF	TRGV3	.	TRGJ1	15	-1	-1	29
21	1.6744809109176155E-4	TGTGCTGCGTGGATTTATTATAAGAAACTCTTT	CAAWIYYKKLF	TRGV10	.	TRGJ1	14	-1	-1	11
21	1.6744809109176155E-4	TGTGCTGCCTATTATAAGAAACTCTTT	CAAYYKKLF	TRGV10	.	TRGJ1	7	-1	-1	9
21	1.6744809109176155E-4	TGTGCGTTTTCGGGGCTCTTT	CAFSGLF	TRGV3	.	TRGJ1	4	-1	-1	15
20	1.5947437246834433E-4	TGTGCCTTGTATATCCAGCCAACTCTTAGAGACGTACAGAATTATTATAAGAAACTCTTT	CALYIQPTLRDVQNYYKKLF	TRGV9	.	TRGJ1	9	-1	-1	38
20	1.5947437246834433E-4	TGTGCCACCTGGGACGGGCAAGGCCCGCCACTAAAAAGAAGGAGACGGAAGAAACTCTTT	CATWDGQGPPLKRRRRKKLF	TRGV2	.	TRGJ2	18	-1	-1	48
20	1.5947437246834433E-4	TGTGCCTTGTGGGAGGTGCTAGGTTCCGATACCACTGGTTGGTTCAAGATATTT	CALWEVLGSDTTGWFKIF	TRGV9	.	TRGJP1	18	-1	-1	28
20	1.5947437246834433E-4	TGTGCCTTGTGGGAGGCCGACCAGCAAGAGTTGGGCAAAAAAATCAAGGTATTT	CALWEADQQELGKKIKVF	TRGV9	.	TRGJP	15	-1	-1	23
20	1.5947437246834433E-4	TGTGCCTTGTGGGAGGTGGGGCTCGCCCCAAATTATTATAAGAAACTCTTT	CALWEVGLAPNYYKKLF	TRGV9	.	TRGJ1	17	-1	-1	30
20	1.5947437246834433E-4	TGTGCCTTGTGGGAGGTGGTAATTCTGAATTATTATAAGAAACTCTTT	CALWEVVILNYYKKLF	TRGV9	.	TRGJ1	17	-1	-1	19
20	1.5947437246834433E-4	TGTGCTGCGTGGGATTTGTATAGTAGTGATTGGATCAAGACGTTT	CAAWDLYSSDWIKTF	TRGV10	.	TRGJP2	15	-1	-1	18
20	1.5947437246834433E-4	TGTGCCTTGTGGGAGGCTACCGTTTATTATTATAAGAAACTCTTT	CALWEATVYYYKKLF	TRGV9	.	TRGJ1	15	-1	-1	25
20	1.5947437246834433E-4	TGTGCCACCTGGGACGGGCGGAGTAGTGATTGGATCAAGACGTTT	CATWDGRSSDWIKTF	TRGV2	.	TRGJP2	18	-1	-1	21
20	1.5947437246834433E-4	TGTGCTGCGTGGGATGAGGCGTATTATTATAAGAAACTCTTT	CAAWDEAYYYKKLF	TRGV10	.	TRGJ1	14	-1	-1	19
20	1.5947437246834433E-4	TGTGCTGCGCAGAGGGGAACCACTGGTTGGTTCAAGATATTT	CAAQRGTTGWFKIF	TRGV10	.	TRGJP1	8	-1	-1	18
20	1.5947437246834433E-4	TGTGCCTTGTGGGAGGTTATAATTATTATCAAGAAACTCTTT	CALWEVIIIIKKLF	TRGV9	.	TRGJ1	16	-1	-1	20
20	1.5947437246834433E-4	TGTGCCTTGTGGGAGGGTATCACTGGTTGGTTCAAGATATTT	CALWEGITGWFKIF	TRGV9	.	TRGJP1	15	-1	-1	17
20	1.5947437246834433E-4	TGTGCCACCTGGGATTTGGAGGTAGATTGGTTCAAGATATTT	CATWDLEVDWFKIF	TRGV4	.	TRGJP1	14	-1	-1	26
20	1.5947437246834433E-4	TGTGCCACCTGGGACGGGCTAAGTGATTGGATCAAGACGTTT	CATWDGLSDWIKTF	TRGV2	.	TRGJP2	18	-1	-1	21
20	1.5947437246834433E-4	TGTGCTGCGTGGGATTCTTCTTATTATAAGAAACTCTTT	CAAWDSSYYKKLF	TRGV10	.	TRGJ1	15	-1	-1	20
20	1.5947437246834433E-4	TGTGCTGCGTGGGAGCCGAATTATTATAAGAAACTCTTT	CAAWEPNYYKKLF	TRGV10	.	TRGJ1	13	-1	-1	16
20	1.5947437246834433E-4	TGTGCCTTGTGGGAGGTTATTTATTATAAGAAACTCTTT	CALWEVIYYKKLF	TRGV9	.	TRGJ1	16	-1	-1	20
20	1.5947437246834433E-4	TGTGCCACCTGGGATGGGCCGATTCGGGAGAAACTCTTT	CATWDGPIREKLF	TRGV4	.	TRGJ1	22	-1	-1	28
20	1.5947437246834433E-4	TGTGCTGCGTGGGCGGTCTATTATAAGAAACTCTTT	CAAWAVYYKKLF	TRGV10	.	TRGJ1	12	-1	-1	18
20	1.5947437246834433E-4	TGTGCCTTGTGGGAAAAGTATTATAAGAAACTCTTT	CALWEKYYKKLF	TRGV9	.	TRGJ1	13	-1	-1	15
20	1.5947437246834433E-4	TGTGCCACCTGGCCCTATTATAAGAAACTCTTT	CATWPYYKKLF	TRGV4	.	TRGJ1	11	-1	-1	15
20	1.5947437246834433E-4	TGTGCCACCTTGACGAAACTCTTT	CATLTKLF	TRGV7	.	TRGJ1	9	-1	-1	14
20	1.5947437246834433E-4	TGTGCCACCGACGTT	CATDV	TRGV4	.	TRGJP2	8	-1	-1	9
19	1.5150065384492712E-4	TGTGCCACCTGGGACGGGCCAAGTAAGCACGCTAATAGTAGTGATTGGATCAAGACGTTT	CATWDGPSKHANSSDWIKTF	TRGV2	.	TRGJP2	19	-1	-1	31
19	1.5150065384492712E-4	TGTGCCTTGTGGGAGGGTACCAACCCCCCTATACCGAATTATTATAAGAAACTCTTT	CALWEGTNPPIPNYYKKLF	TRGV9	.	TRGJ1	15	-1	-1	34
19	1.5150065384492712E-4	TGTGCTGCGTGGGATTCTTGTAATCCTTCGAATTATTATAAGAAACTCTTT	CAAWDSCNPSNYYKKLF	TRGV10	.	TRGJ1	25	-1	-1	14
19	1.5150065384492712E-4	TGTGCCACCTGGGATAGGCCTCAAGGTCCAATTTATTATAAGAAACTCTTT	CATWDRPQGPIYYKKLF	TRGV8	.	TRGJ1	20	-1	-1	32
19	1.5150065384492712E-4	TGTGCTGCGTTCCTAGGGGGAGTGTCCACTGGTTGGTTCAAGATATTT	CAAFLGGVSTGWFKIF	TRGV10	.	TRGJP1	9	-1	-1	25
19	1.5150065384492712E-4	TGTGCTGCGTGGGATTCGGAGAAAGGGATTTATTATAAGAAACTCTTT	CAAWDSEKGIYYKKLF	TRGV10	.	TRGJ1	15	-1	-1	26
19	1.5150065384492712E-4	TGTGCCTTGTGGGAGGTCCACAAAAAGAATTATTATAAGAAACTCTTT	CALWEVHKKNYYKKLF	TRGV9	.	TRGJ1	20	-1	-1	26
19	1.5150065384492712E-4	TGTGCCTTGTGGGAGGTGCAAGGAAGCGATTATAAGAAACTCTTT	CALWEVQGSDYKKLF	TRGV9	.	TRGJ1	19	-1	-1	28
19	1.5150065384492712E-4	TGTGCTGCGTGGGGGGACGTGGGTTATTATAAGAAACTCTTT	CAAWGDVGYYKKLF	TRGV10	.	TRGJ1	12	-1	-1	23
19	1.5150065384492712E-4	TGTGCTGCGTGGGATTTTGCGGCTTATTATAAGAAACTCTTT	CAAWDFAAYYKKLF	TRGV10	.	TRGJ1	15	-1	-1	23
19	1.5150065384492712E-4	TGTGCTGCGTGGGATCCCCTCTCTTATTATAAGAAACTCTTT	CAAWDPLSYYKKLF	TRGV10	.	TRGJ1	14	-1	-1	23
19	1.5150065384492712E-4	TGTGCTGCGTGGGATGAGGTGTTGTATTATAAGAAACTCTTT	CAAWDEVLYYKKLF	TRGV10	.	TRGJ1	14	-1	-1	24
19	1.5150065384492712E-4	TGTGCTGCGTGGGAACGGTCCACTGGTTGGTTCAAGATATTT	CAAWERSTGWFKIF	TRGV10	.	TRGJP1	13	-1	-1	19
19	1.5150065384492712E-4	TGTGCCACCTGGGATGGGCCGATCGGTTATAAGAAACTCTTT	CATWDGPIGYKKLF	TRGV4	.	TRGJ1	23	-1	-1	26
19	1.5150065384492712E-4	TGTGCCACCTGGGACGGGCAGAGTGATTGGATCAAGACGTTT	CATWDGQSDWIKTF	TRGV2	.	TRGJP2	18	-1	-1	21
19	1.5150065384492712E-4	TGTGCCACCTGGGACAGGCCTAGTTATTATAAGAAACTCTTT	CATWDRPSYYKKLF	TRGV7	.	TRGJ1	20	-1	-1	23
19	1.5150065384492712E-4	TGTGCTGCGTGGGCAGTTGTGGGTTATAAGAAACTCTTT	CAAWAVVGYKKLF	TRGV10	.	TRGJ1	12	-1	-1	23
19	1.5150065384492712E-4	TGTGCTGCGTGGGGCCTTGGATATTATAAGAAACTCTTT	CAAWGLGYYKKLF	TRGV10	.	TRGJ1	12	-1	-1	21
19	1.5150065384492712E-4	TGTGCTGCGTGGGATTTACTTTATTATAAGAAACTCTTT	CAAWDLLYYKKLF	TRGV10	.	TRGJ1	15	-1	-1	20
19	1.5150065384492712E-4	TGTGCTGCGTGGGATTATTTGTATTATAAGAAACTCTTT	CAAWDYLYYKKLF	TRGV10	.	TRGJ1	16	-1	-1	21
19	1.5150065384492712E-4	TGTGCTGCGTGGGATCTCTTTTGTTATAAGAAACTCTTT	CAAWDLFCYKKLF	TRGV10	.	TRGJ2	14	-1	-1	20
19	1.5150065384492712E-4	TGTGCTGCGTGGGATGTCGGATATTATAAGAAACTCTTT	CAAWDVGYYKKLF	TRGV10	.	TRGJ1	14	-1	-1	21
19	1.5150065384492712E-4	TGTGCTGCGTGGGATAGGAGTTATTATAAGAAACTCTTT	CAAWDRSYYKKLF	TRGV10	.	TRGJ2	14	-1	-1	17
19	1.5150065384492712E-4	TGTGCTGCGTGGGAAAATAAGGGGTGGTTCAAGATATTT	CAAWENKGWFKIF	TRGV10	.	TRGJP1	13	-1	-1	21
19	1.5150065384492712E-4	TGTGCTGCGTGGATGGAGAATTATTATAAGAAACTCTTT	CAAWMENYYKKLF	TRGV10	.	TRGJ1	11	-1	-1	17
19	1.5150065384492712E-4	TGTGCTGCGGTCCCTAGGTTGTATTATAAGAAACTCTTT	CAAVPRLYYKKLF	TRGV10	.	TRGJ1	8	-1	-1	21
19	1.5150065384492712E-4	TGTGCTGCGTGGGATTTTTATTATAAGAAACTCTTT	CAAWDFYYKKLF	TRGV10	.	TRGJ1	15	-1	-1	17
19	1.5150065384492712E-4	TGTGCTGCGTGGGATTCGCGTTGGTTCAAGATATTT	CAAWDSRWFKIF	TRGV10	.	TRGJP1	15	-1	-1	19
19	1.5150065384492712E-4	TGTGCTGCGTGGGATTATTATTATAAGAAACTCTTT	CAAWDYYYKKLF	TRGV10	.	TRGJ1	16	-1	-1	16
19	1.5150065384492712E-4	TGTGCTGCGTGGGATTATAGGGAGGAGAAACTCTTT	CAAWDYREEKLF	TRGV10	.	TRGJ1	16	-1	-1	25
19	1.5150065384492712E-4	TGTGCTGCGTGGGATCGTTATTATAAGAAACTCTTT	CAAWDRYYKKLF	TRGV10	.	TRGJ1	14	-1	-1	17
19	1.5150065384492712E-4	TGTGCTGCGTGGGATATGATTTATAAGAAACTCTTT	CAAWDMIYKKLF	TRGV10	.	TRGJ1	14	-1	-1	20
19	1.5150065384492712E-4	TGTGCCACCTGGGACTATTATTATAAGAAACTCTTT	CATWDYYYKKLF	TRGV4	.	TRGJ1	13	-1	-1	16
19	1.5150065384492712E-4	TGTGCCACCTGGGACGGGCATCGGGGGAAACTCTTT	CATWDGHRGKLF	TRGV2	.	TRGJ1	18	-1	-1	26
19	1.5150065384492712E-4	TGTGCCACCTGGGACGGACCGCATAAGAAACTCTTT	CATWDGPHKKLF	TRGV3	.	TRGJ2	14	-1	-1	22
19	1.5150065384492712E-4	TGTGCCACCTGGGACAGGCGTTATAAGAAACTCTTT	CATWDRRYKKLF	TRGV3	.	TRGJ1	18	-1	-1	20
19	1.5150065384492712E-4	TGTGCCACCTGGGATGGCCATGCCTTACTCTTT	CATWDGHALLF	TRGV4	.	TRGJ1	16	-1	-1	26
19	1.5150065384492712E-4	TGTGCCACCTGGATTTATTATAAGAAACTCTTT	CATWIYYKKLF	TRGV4	.	TRGJ1	11	-1	-1	11
19	1.5150065384492712E-4	TGTGCTGCGTGGGCCGATAAGAAACTCTTT	CAAWADKKLF	TRGV10	.	TRGJ1	12	-1	-1	16
19	1.5150065384492712E-4	TGTGCCACCTGGGCCTATAAGAAACTCTTT	CATWAYKKLF	TRGV2	.	TRGJ1	12	-1	-1	15
19	1.5150065384492712E-4	TGTGCCACCTGGGCGTTTAAGAAACTCTTT	CATWAFKKLF	TRGV4	.	TRGJ1	12	-1	-1	17
19	1.5150065384492712E-4	TGTGCCACCCCCTATTATAAGAAACTCTTT	CATPYYKKLF	TRGV8	.	TRGJ1	8	-1	-1	12
19	1.5150065384492712E-4	TGTGCCACCGAAGATAAGAAACTCTTT	CATEDKKLF	TRGV4	.	TRGJ1	8	-1	-1	13
19	1.5150065384492712E-4	TGTGCCACCTGGGAAGCTCTCTTT	CATWEALF	TRGV4	.	TRGJ1	13	-1	-1	18
18	1.435269352215099E-4	TGTGCTGCGTGGGATTATAAGTCCAAGGGCGTTAAGAATAAGAAACTCTTT	CAAWDYKSKGVKNKKLF	TRGV10	.	TRGJ1	16	-1	-1	37
18	1.435269352215099E-4	TGTGCTGCGTGGGATAGAAACCGACCACCTACTTATTATAAGAAACTCTTT	CAAWDRNRPPTYYKKLF	TRGV10	.	TRGJ1	14	-1	-1	32
18	1.435269352215099E-4	TGTGCTGCGTGGGAATTAACAGAGAATTTGAGGTCTTATAAGAAACTCTTT	CAAWELTENLRSYKKLF	TRGV10	.	TRGJ1	17	-1	-1	35
18	1.435269352215099E-4	TGTGCCTTGTGGGAGGTGCTCTTAGAGTTGGGCAAAAAAATCAAGGTATTT	CALWEVLLELGKKIKVF	TRGV9	.	TRGJP	18	-1	-1	23
18	1.435269352215099E-4	TGTGCCACCTGGGATGTTCCACCCCTCACCTTTTATTATAAGAAACTCTTT	CATWDVPPLTFYYKKLF	TRGV4	.	TRGJ1	15	-1	-1	32
18	1.435269352215099E-4	TGTGCTGCGTGGGCCACTTGTACCCGGAATTATTATAAGAAACTCTTT	CAAWATCTRNYYKKLF	TRGV10	.	TRGJ1	12	-1	-1	26
18	1.435269352215099E-4	TGTGCTGCGTGGGATCCAATAGTAGCCACTGGTTGGTTCAAGATATTT	CAAWDPIVATGWFKIF	TRGV10	.	TRGJP1	14	-1	-1	18
18	1.435269352215099E-4	TGTGCCACCTGGGATATGCTTCGACAGAATTATTATAAGAAACTCTTT	CATWDMLRQNYYKKLF	TRGV8	.	TRGJ1	18	-1	-1	26
18	1.435269352215099E-4	TGTGCCACCTGGGACGGGGTTGTCAGTAGTGATTGGATCAAGACGTTT	CATWDGVVSSDWIKTF	TRGV2	.	TRGJP2	17	-1	-1	24
18	1.435269352215099E-4	TGTGCCACCTGGGACGGATGGGGTGCCACTGGTTGGTTCAAGATATTT	CATWDGWGATGWFKIF	TRGV2	.	TRGJP1	16	-1	-1	25
18	1.435269352215099E-4	TGTGCCACCTGGGACAGGCAGAGACCCCCTTACGTGTGGAAACTCTTT	CATWDRQRPPYVWKLF	TRGV3	.	TRGJ1	18	-1	-1	38
18	1.435269352215099E-4	TGTGCTGCGTGGGATTTCTGGGTCACTGGTTGGTTCAAGATATTT	CAAWDFWVTGWFKIF	TRGV10	.	TRGJP1	15	-1	-1	23
18	1.435269352215099E-4	TGTGCTGCGTGGGATTTAGGTTCGGATTATTATAAGAAACTCTTT	CAAWDLGSDYYKKLF	TRGV10	.	TRGJ1	15	-1	-1	20
18	1.435269352215099E-4	TGTGCTGCGTGGGATTCCGAAGGCCGATATTATAAGAAACTCTTT	CAAWDSEGRYYKKLF	TRGV10	.	TRGJ1	18	-1	-1	27
18	1.435269352215099E-4	TGTGCTGCGTGGGATGACCGATCCACTGGTTGGTTCAAGATATTT	CAAWDDRSTGWFKIF	TRGV10	.	TRGJP1	17	-1	-1	22
18	1.435269352215099E-4	TGTGCTGCGTGGGACCGGATCCTGAATTATTATAAGAAACTCTTT	CAAWDRILNYYKKLF	TRGV10	.	TRGJ1	13	-1	-1	23
18	1.435269352215099E-4	TGTGCTGCGTGGGAATGTGCCTGCAATTATTATAAGAAACTCTTT	CAAWECACNYYKKLF	TRGV10	.	TRGJ1	13	-1	-1	24
18	1.435269352215099E-4	TGTGCCTTGTGGGAGGTGCATTTTCATTATTATAAGAAACTCTTT	CALWEVHFHYYKKLF	TRGV9	.	TRGJ1	19	-1	-1	25
18	1.435269352215099E-4	TGTGCCACCTGGGACGGGCGTAGTAGTGATTGGATCAAGACGTTT	CATWDGRSSDWIKTF	TRGV2	.	TRGJP2	18	-1	-1	20
18	1.435269352215099E-4	TGTGCCACCTGGGACGGGAATAGTAGTGATTGGATCAAGACGTTT	CATWDGNSSDWIKTF	TRGV2	.	TRGJP2	17	-1	-1	19
18	1.435269352215099E-4	TGTGCTGCGTGGGATTTCCGAAATTATTATAAGAAACTCTTT	CAAWDFRNYYKKLF	TRGV10	.	TRGJ1	15	-1	-1	21
18	1.435269352215099E-4	TGTGCCTTGTGGGATCCGAACCCTTATTATAAGAAACTCTTT	CALWDPNPYYKKLF	TRGV9	.	TRGJ1	13	-1	-1	23
18	1.435269352215099E-4	TGTGCCTTGTGGGAGGTCCCGAATTATTATAAGAAACTCTTT	CALWEVPNYYKKLF	TRGV9	.	TRGJ1	16	-1	-1	19
18	1.435269352215099E-4	TGTGCCTTGTGGGAGGTGCAACATTATTATAAGAAACTCTTT	CALWEVQHYYKKLF	TRGV9	.	TRGJ1	19	-1	-1	22
18	1.435269352215099E-4	TGTGCCTTGTGGGAGGATACCCCTTATTATAAGAAACTCTTT	CALWEDTPYYKKLF	TRGV9	.	TRGJ1	15	-1	-1	23
18	1.435269352215099E-4	TGTGCCACCTGGGGTCGGGGGGGGTATTATAAGAAACTCTTT	CATWGRGGYYKKLF	TRGV2	.	TRGJ1	12	-1	-1	24
18	1.435269352215099E-4	TGTGCCACCTGGGACGGGCTGGGATGTTATAAGAAACTCTTT	CATWDGLGCYKKLF	TRGV2	.	TRGJ1	18	-1	-1	26
18	1.435269352215099E-4	TGTGCCACCTGGGACAGGCGAAGGGATTATAAGAAACTCTTT	CATWDRRRDYKKLF	TRGV3	.	TRGJ1	18	-1	-1	25
18	1.435269352215099E-4	TGTGCTGCGTGGGATTCATTTTATTATAAGAAACTCTTT	CAAWDSFYYKKLF	TRGV10	.	TRGJ1	15	-1	-1	20
18	1.435269352215099E-4	TGTGCTGCGTGGGATTATATTGCTTATAAGAAACTCTTT	CAAWDYIAYKKLF	TRGV10	.	TRGJ1	16	-1	-1	23
18	1.435269352215099E-4	TGTGCTGCGTGGGATCCCACTGGTTGGTTCAAGATATTT	CAAWDPTGWFKIF	TRGV10	.	TRGJP1	14	-1	-1	13
18	1.435269352215099E-4	TGTGCTGCGTGGGATCCAGGCGGTTGGTTCAAGATATTT	CAAWDPGGWFKIF	TRGV10	.	TRGJP1	14	-1	-1	21
18	1.435269352215099E-4	TGTGCTGCGTGGGACAAATTTTATTATAAGAAACTCTTT	CAAWDKFYYKKLF	TRGV10	.	TRGJ1	13	-1	-1	20
18	1.435269352215099E-4	TGTGCCACCTGCACCATTAGTGATTGGATCAAGACGTTT	CATCTISDWIKTF	TRGV2	.	TRGJP2	10	-1	-1	17
18	1.435269352215099E-4	TGTGCCACCTGGGATGGTGGGGGTCGGGGGAAACTCTTT	CATWDGGGRGKLF	TRGV4	.	TRGJ1	16	-1	-1	29
18	1.435269352215099E-4	TGTGCCACCTGGGACGGGCCGAATTGGATCAAGACGTTT	CATWDGPNWIKTF	TRGV2	.	TRGJP2	19	-1	-1	22
18	1.435269352215099E-4	TGTGCCACCTGGGACGGGCAGTATTATAAGAAACTCTTT	CATWDGQYYKKLF	TRGV2	.	TRGJ1	18	-1	-1	21
18	1.435269352215099E-4	TGTGCCACCTGGGACGGGGGCTATTATAAGAAACTCTTT	CATWDGGYYKKLF	TRGV2	.	TRGJ1	17	-1	-1	21
18	1.435269352215099E-4	TGTGCCACCTGGGACAGCGGGGGATATAAGAAACTCTTT	CATWDSGGYKKLF	TRGV3	.	TRGJ1	16	-1	-1	24
18	1.435269352215099E-4	TGTGCCACCTGGGACAGGCGGGGGTATAAGAAACTCTTT	CATWDRRGYKKLF	TRGV5	.	TRGJ1	18	-1	-1	24
18	1.435269352215099E-4	TGTGCCACCTGGGACAGGGATTATTATAAGAAACTCTTT	CATWDRDYYKKLF	TRGV3	.	TRGJ1	17	-1	-1	19
18	1.435269352215099E-4	TGTGCCACCTGGGAGGGTAGTGATTGGATCAAGACGTTT	CATWEGSDWIKTF	TRGV8	.	TRGJP2	13	-1	-1	16
18	1.435269352215099E-4	TGTGCGGCGAACAATACCACTGGTTGGTTCAAGATATTT	CAANNTTGWFKIF	TRGV10	.	TRGJP1	8	-1	-1	13
18	1.435269352215099E-4	TGTGCTGCGTGGGCTGATTATTATAAGAAACTCTTT	CAAWADYYKKLF	TRGV10	.	TRGJ1	12	-1	-1	16
18	1.435269352215099E-4	TGTGCTGCGTGGAATCATTATTATAAGAAACTCTTT	CAAWNHYYKKLF	TRGV10	.	TRGJ1	14	-1	-1	16
18	1.435269352215099E-4	TGTGCTGCGGAGTTCAGGATTTATAAGAAACTCTTT	CAAEFRIYKKLF	TRGV10	.	TRGJ1	8	-1	-1	20
18	1.435269352215099E-4	TGTGCCACCTGGCCCCATTATTATAAGAAACTCTTT	CATWPHYYKKLF	TRGV5	.	TRGJ2	11	-1	-1	16
18	1.435269352215099E-4	TGTGCCACCTGGGACGGGCGTAGTAAGAAACTCTTT	CATWDGRSKKLF	TRGV2	.	TRGJ1	18	-1	-1	23
18	1.435269352215099E-4	TGTGCCACCTGGGATTCTTATAAGAAACTCTTT	CATWDSYKKLF	TRGV4	.	TRGJ1	14	-1	-1	13
18	1.435269352215099E-4	TGTGCCACCTGGGACCGGCCGAGGAAACTCTTT	CATWDRPRKLF	TRGV2	.	TRGJ1	19	-1	-1	23
18	1.435269352215099E-4	TGTGCCACCTGGGACGGGGCGAAGAAACTCTTT	CATWDGAKKLF	TRGV2	.	TRGJ1	17	-1	-1	21
18	1.435269352215099E-4	TGTGCCACCTGGGACCTTAAGAAACTCTTT	CATWDLKKLF	TRGV2	.	TRGJ1	14	-1	-1	17
18	1.435269352215099E-4	TGTGCCACCTGGGACGGCCTCGAACTCTTT	CATWDGLELF	TRGV2	.	TRGJ1	16	-1	-1	22
18	1.435269352215099E-4	TGTGCCACCTGGGACGGGCTTAGTACGTTT	CATWDGLSTF	TRGV2	.	TRGJP2	18	-1	-1	24
18	1.435269352215099E-4	TGTGCTGGATATTGGTTCAAGATATTT	CAGYWFKIF	TRGV10	.	TRGJP1	6	-1	-1	11
18	1.435269352215099E-4	TGTGCCACCGGGTTGGAACTCTTT	CATGLELF	TRGV4	.	TRGJ1	15	-1	-1	16
18	1.435269352215099E-4	TGTGCCACCTGTGTTCTCTTT	CATCVLF	TRGV4	.	TRGJ1	10	-1	-1	15
18	1.435269352215099E-4	TGTGCCGGACTCTTT	CAGLF	TRGV8	.	TRGJ1	5	-1	-1	8
18	1.435269352215099E-4	TGCCCCCAACTCTTT	CPQLF	TRGV8	.	TRGJ1	1	-1	-1	7
17	1.355532165980927E-4	TGTGCCTTGTGGGAGGTGCGCCGCCCGGTCCCCCGGCCCCACAGGAATTATTATAAGAAACTCTTT	CALWEVRRPVPRPHRNYYKKLF	TRGV9	.	TRGJ1	25	-1	-1	44
17	1.355532165980927E-4	TGTGCCTTGTGGGAGGTGCCCCCGCAAGAGTTGGGCAAAAAAATCAAGGTATTT	CALWEVPPQELGKKIKVF	TRGV9	.	TRGJP	21	-1	-1	23
17	1.355532165980927E-4	TGTGCCACCTGGGACGGGCCCGGTCAAACGGGCGATTGTGGTAAGAAACTCTTT	CATWDGPGQTGDCGKKLF	TRGV2	.	TRGJ1	21	-1	-1	41
17	1.355532165980927E-4	TGTGCTGCGTGGCCCTGGGGTCGTTATACCACTGGTTGGTTCAAGATATTT	CAAWPWGRYTTGWFKIF	TRGV10	.	TRGJP1	11	-1	-1	24
17	1.355532165980927E-4	TGTGCTGCGTGGGATTATATCTTAGATACCACTGGTTGGTTCAAGATATTT	CAAWDYILDTTGWFKIF	TRGV10	.	TRGJP1	16	-1	-1	22
17	1.355532165980927E-4	TGTGCCACCTGGGACCCCACGGGCCCAGGTAGTGATTGGATCAAGACGTTT	CATWDPTGPGSDWIKTF	TRGV2	.	TRGJP2	14	-1	-1	28
17	1.355532165980927E-4	TGTGCTGCGTGGGATTCTCGCGGGACCACTGGTTGGTTCAAGATATTT	CAAWDSRGTTGWFKIF	TRGV10	.	TRGJP1	15	-1	-1	24
17	1.355532165980927E-4	TGTGCTGCGTGGGATGGAAGAAATACCACTGGTTGGTTCAAGATATTT	CAAWDGRNTTGWFKIF	TRGV10	.	TRGJP1	14	-1	-1	22
17	1.355532165980927E-4	TGTGCCTTGTGGGAGGTGCATTGGGACTTTTATTATAAGAAACTCTTT	CALWEVHWDFYYKKLF	TRGV9	.	TRGJ1	19	-1	-1	29
17	1.355532165980927E-4	TGTGCCACCTGGGACAGGCGAGCGCCTAGTGATTGGATCAAGACGTTT	CATWDRRAPSDWIKTF	TRGV3	.	TRGJP2	18	-1	-1	26
17	1.355532165980927E-4	TGTGCTGCGTGGGATTATGGCCGCGGGTATTATAAGAAACTCTTT	CAAWDYGRGYYKKLF	TRGV10	.	TRGJ1	16	-1	-1	27
17	1.355532165980927E-4	TGTGCTGCGTGGGATTACCCCCTCCATTATTATAAGAAACTCTTT	CAAWDYPLHYYKKLF	TRGV10	.	TRGJ1	17	-1	-1	25
17	1.355532165980927E-4	TGTGCTGCGTGGGATTACCCCGATCGGGGGTATAAGAAACTCTTT	CAAWDYPDRGYKKLF	TRGV10	.	TRGJ1	17	-1	-1	30
17	1.355532165980927E-4	TGTGCTGCGTGGGATTACCAGTCGAATTATTATAAGAAACTCTTT	CAAWDYQSNYYKKLF	TRGV10	.	TRGJ1	17	-1	-1	21
17	1.355532165980927E-4	TGTGCCTTGTGGGAACTGTTTCTTTATTATTATAAGAAACTCTTT	CALWELFLYYYKKLF	TRGV9	.	TRGJ1	13	-1	-1	25
17	1.355532165980927E-4	TGTGCCTTGTGGAGGTGTGATAGTAGTGATTGGATCAAGACGTTT	CALWRCDSSDWIKTF	TRGV9	.	TRGJP2	16	-1	-1	19
17	1.355532165980927E-4	TGTGCCTTGCGTATCCCCCGAGCTTATTATTATAAGAAACTCTTT	CALRIPRAYYYKKLF	TRGV9	.	TRGJ1	8	-1	-1	25
17	1.355532165980927E-4	TGTGCCACCTGGGACCCTTATAGTAGTGATTGGATCAAGACGTTT	CATWDPYSSDWIKTF	TRGV8	.	TRGJP2	13	-1	-1	18
17	1.355532165980927E-4	TGTGCCACCTGGGACGGGCCGGGGGGTGATTGGATCAAGACGTTT	CATWDGPGGDWIKTF	TRGV2	.	TRGJP2	19	-1	-1	25
17	1.355532165980927E-4	TGTGCCACCTGGGACGGGCCGATGGGGCATTATAAGAAACTCTTT	CATWDGPMGHYKKLF	TRGV2	.	TRGJ1	19	-1	-1	28
17	1.355532165980927E-4	TGTGCCACCTGGGACAGGCCCCCATGTTATTATAAGAAACTCTTT	CATWDRPPCYYKKLF	TRGV7	.	TRGJ1	19	-1	-1	26
17	1.355532165980927E-4	TGTGCTGCGTGGGATTATGGGGGTGATTATAAGAAACTCTTT	CAAWDYGGDYKKLF	TRGV10	.	TRGJ1	16	-1	-1	25
17	1.355532165980927E-4	TGTGCTGCGTGGGATTATATTGCTTATTATAAGAAACTCTTT	CAAWDYIAYYKKLF	TRGV10	.	TRGJ1	16	-1	-1	23
17	1.355532165980927E-4	TGTGCCACCTGGGGCGGTCAGAATTATTATAAGAAACTCTTT	CATWGGQNYYKKLF	TRGV5P	.	TRGJ1	14	-1	-1	20
17	1.355532165980927E-4	TGTGCCACCTGGGACGGGCCTATTTTTAGTCAGAAACTCTTT	CATWDGPIFSQKLF	TRGV2	.	TRGJ1	19	-1	-1	21
17	1.355532165980927E-4	TGTGCCACCTGGGACGGGCCAGGATATCCTGGGAAACTCTTT	CATWDGPGYPGKLF	TRGV2	.	TRGJ1	19	-1	-1	32
17	1.355532165980927E-4	TGTGCCACCTGGGACGGGCGTAAGGATTATAAGAAACTCTTT	CATWDGRKDYKKLF	TRGV2	.	TRGJ1	18	-1	-1	25
17	1.355532165980927E-4	TGTGCTGCGTGGGCACAGACTGGTTGGTTCAAGATATTT	CAAWAQTGWFKIF	TRGV10	.	TRGJP1	12	-1	-1	18
17	1.355532165980927E-4	TGTGCTGCGTGGGGCCCGCTTTATTATAAGAAACTCTTT	CAAWGPLYYKKLF	TRGV10	.	TRGJ1	12	-1	-1	20
17	1.355532165980927E-4	TGTGCTGCGTGGGATTTCGTCTATTATAAGAAACTCTTT	CAAWDFVYYKKLF	TRGV10	.	TRGJ1	19	-1	-1	21
17	1.355532165980927E-4	TGTGCTGCGTGGGATTATACCTATTATAAGAAACTCTTT	CAAWDYTYYKKLF	TRGV10	.	TRGJ1	16	-1	-1	21
17	1.355532165980927E-4	TGTGCCTTGTGGGAGGTTTTTTATTATAAGAAACTCTTT	CALWEVFYYKKLF	TRGV9	.	TRGJ1	16	-1	-1	20
17	1.355532165980927E-4	TGTGCCTTGTGGGAGGTGCCTGGTTGGTTCAAGATATTT	CALWEVPGWFKIF	TRGV9	.	TRGJP1	18	-1	-1	19
17	1.355532165980927E-4	TGTGCCTTGTGGGAGGTGCATTGTTATAAGAAACTCTTT	CALWEVHCYKKLF	TRGV9	.	TRGJ1	19	-1	-1	19
17	1.355532165980927E-4	ACAAGTCCCAGACATACCACTGGTTGGTTCAAGATATTT	TSPRHTTGWFKIF	TRGV9	.	TRGJP1	-1	-1	-1	13
17	1.355532165980927E-4	TGTGCTGCGTGCCTGAATTATTATAAGAAACTCTTT	CAACLNYYKKLF	TRGV10	.	TRGJ1	10	-1	-1	14
17	1.355532165980927E-4	TGTGCTGCGTGGGGGCCTTATTATAAGAAACTCTTT	CAAWGPYYKKLF	TRGV10	.	TRGJ1	12	-1	-1	17
17	1.355532165980927E-4	TGTGCTGCGTGGAGGAATTATTATAAGAAACTCTTT	CAAWRNYYKKLF	TRGV10	.	TRGJ1	11	-1	-1	14
17	1.355532165980927E-4	TGTGCCACCTGGGCCATGAATTGGATCAAGACGTTT	CATWAMNWIKTF	TRGV2	.	TRGJP2	12	-1	-1	19
17	1.355532165980927E-4	TGTGCCACCTGGGATCCCTCGGAGGGGAAACTCTTT	CATWDPSEGKLF	TRGV3	.	TRGJ1	13	-1	-1	26
17	1.355532165980927E-4	TGTGCCACCTGGGACGGGCCTTATAAGAAACTCTTT	CATWDGPYKKLF	TRGV2	.	TRGJ1	19	-1	-1	20
17	1.355532165980927E-4	TGTGCCACCTGGGACGGGCACGTGGTGAAACTCTTT	CATWDGHVVKLF	TRGV2	.	TRGJ1	22	-1	-1	26
17	1.355532165980927E-4	TGTGCCACCTGGGACAGGCGGGATAAGAAACTCTTT	CATWDRRDKKLF	TRGV3	.	TRGJ1	18	-1	-1	22
17	1.355532165980927E-4	TGTGCCACCTGGGACAGGCGATATAAGAAACTCTTT	CATWDRRYKKLF	TRGV7	.	TRGJ1	18	-1	-1	21
17	1.355532165980927E-4	TGTGCCACCTGGGACAGGCATTATAAGAAACTCTTT	CATWDRHYKKLF	TRGV7	.	TRGJ1	18	-1	-1	19
17	1.355532165980927E-4	TGTGATGGATGTAGTAGTGATTGGATCAAGACGTTT	CDGCSSDWIKTF	TRGV2	.	TRGJP2	3	-1	-1	8
17	1.355532165980927E-4	TGTGCTGGTTTCACTGGTTGGTTCAAGATATTT	CAGFTGWFKIF	TRGV10	.	TRGJP1	6	-1	-1	11
17	1.355532165980927E-4	TGTGCCACCTGGGCGGGTTATAAGAAACTCTTT	CATWAGYKKLF	TRGV3	.	TRGJ1	12	-1	-1	17
17	1.355532165980927E-4	TGTGCCACCTGGGACGGTCCCAAGAAACTCTTT	CATWDGPKKLF	TRGV2	.	TRGJ1	20	-1	-1	21
17	1.355532165980927E-4	TGTGCCACCTGGGACGGGCTGTCGGAACTCTTT	CATWDGLSELF	TRGV2	.	TRGJ1	18	-1	-1	25
17	1.355532165980927E-4	TGTGCCACCTGGGACACCCGGGGGAAACTCTTT	CATWDTRGKLF	TRGV7	.	TRGJ1	15	-1	-1	23
17	1.355532165980927E-4	TGTGCCACCGTTATCGGGTATAAGAAACTCTTT	CATVIGYKKLF	TRGV3	.	TRGJ1	8	-1	-1	18
17	1.355532165980927E-4	TGTGCGGGCGGGGGGGGTTGGTTCAAGATATTT	CAGGGGWFKIF	TRGV10	.	TRGJP1	4	-1	-1	15
17	1.355532165980927E-4	TGTGCTGCGTGGGGTTATAAGAAACTCTTT	CAAWGYKKLF	TRGV10	.	TRGJ1	16	-1	-1	14
17	1.355532165980927E-4	TGTGCCTTGTGCAATTATAAGAAACTCTTT	CALCNYKKLF	TRGV9	.	TRGJ2	10	-1	-1	13
17	1.355532165980927E-4	TGTGCCTTAAATTATTATAAGAAACTCTTT	CALNYYKKLF	TRGV9	.	TRGJ1	7	-1	-1	9
17	1.355532165980927E-4	TGTGCCCCTCGCAATTGGATCAAGACGTTT	CAPRNWIKTF	TRGV2	.	TRGJP2	8	-1	-1	13
17	1.355532165980927E-4	TGTGCCACCTGGCATTATAAGAAACTCTTT	CATWHYKKLF	TRGV2	.	TRGJ1	11	-1	-1	13
17	1.355532165980927E-4	TGTGCCACCTGGGATGGGGGGAAACTCTTT	CATWDGGKLF	TRGV4	.	TRGJ1	17	-1	-1	20
17	1.355532165980927E-4	TGTGCCACCTGGGACAGGCATCGGCTCTTT	CATWDRHRLF	TRGV3	.	TRGJ1	18	-1	-1	24
17	1.355532165980927E-4	TGTGCCACCTGGGTCCTGAGACTCTTT	CATWVLRLF	TRGV4	.	TRGJ1	12	-1	-1	17
17	1.355532165980927E-4	TGTGCCACCTGGGCCCCTGGACTCTTT	CATWAPGLF	TRGV8	.	TRGJ1	12	-1	-1	20
17	1.355532165980927E-4	TGTGCCACCTGGGACACGAAACTCTTT	CATWDTKLF	TRGV2	.	TRGJ1	14	-1	-1	17
17	1.355532165980927E-4	TGTGCCACCTGGGAGAAGAAACTCTTT	CATWEKKLF	TRGV4	.	TRGJ1	13	-1	-1	15
17	1.355532165980927E-4	TGTGCCACCGCTTATAAGAAACTCTTT	CATAYKKLF	TRGV8	.	TRGJ1	8	-1	-1	11
17	1.355532165980927E-4	TGTGCCTTGTGGGATGGAGAGTTG	CALWDGEL	TRGV9	.	TRGJ1	13	-1	-1	21
17	1.355532165980927E-4	TGTGCCACCCCTAGGAGACTCTTT	CATPRRLF	TRGV4	.	TRGJ1	8	-1	-1	11
17	1.355532165980927E-4	TGTGCCACCGGTTTGGGACTCTTT	CATGLGLF	TRGV4	.	TRGJ1	8	-1	-1	17
16	1.2757949797467547E-4	TGTGCCACCTGGGACGGGCGCGATTGGGGCCCCGGATATAGTAGTGATTGGATCAAGACGTTT	CATWDGRDWGPGYSSDWIKTF	TRGV2	.	TRGJP2	21	-1	-1	35
16	1.2757949797467547E-4	TGTGCCTTGTGGGAGGTGAACATGCAGACACCCTCCATTTATTATAAGAAACTCTTT	CALWEVNMQTPSIYYKKLF	TRGV9	.	TRGJ1	20	-1	-1	38
16	1.2757949797467547E-4	TGTGCCACCTGGGACGGGCCATACGGGAGTCGGAGTAGTGATTGGATCAAGACGTTT	CATWDGPYGSRSSDWIKTF	TRGV2	.	TRGJP2	19	-1	-1	33
16	1.2757949797467547E-4	TGTGCTGCGTGGGATTATAGGGGCTCTATATCTAGTTATTATAAGAAACTCTTT	CAAWDYRGSISSYYKKLF	TRGV10	.	TRGJ1	16	-1	-1	35
16	1.2757949797467547E-4	TGTGCCTTGTGGGAGGCTGCGAGAAGAAGCTTACATTATTATAAGAAACTCTTT	CALWEAARRSLHYYKKLF	TRGV9	.	TRGJ1	19	-1	-1	34
16	1.2757949797467547E-4	TGTGCCACCTGGCTTGCTTTTAATAGGACCCGTAGTGATTGGATCAAGACGTTT	CATWLAFNRTRSDWIKTF	TRGV3	.	TRGJP2	11	-1	-1	31
16	1.2757949797467547E-4	TGTGCCTTGTGGGAGGTGCAGTTCGTCAAGAATTATTATAAGAAACTCTTT	CALWEVQFVKNYYKKLF	TRGV9	.	TRGJ1	19	-1	-1	29
16	1.2757949797467547E-4	TGTGCCACCTGGGACAGGCCTGGGAGGCGTAGTGATTGGATCAAGACGTTT	CATWDRPGRRSDWIKTF	TRGV3	.	TRGJP2	21	-1	-1	28
16	1.2757949797467547E-4	TGTGCTGCGTGGGATTCCATGGGTAGGTACTATTATAAGAAACTCTTT	CAAWDSMGRYYYKKLF	TRGV10	.	TRGJ1	15	-1	-1	30
16	1.2757949797467547E-4	TGTGCTGCGTGGGATTATACCCCTCCGAATTATTATAAGAAACTCTTT	CAAWDYTPPNYYKKLF	TRGV10	.	TRGJ1	16	-1	-1	25
16	1.2757949797467547E-4	TGTGCCTTGTGGGAGGATGTCTGGAGCACTGGTTGGTTCAAGATATTT	CALWEDVWSTGWFKIF	TRGV9	.	TRGJP1	15	-1	-1	26
16	1.2757949797467547E-4	TGTGCTGCGTGCTGGTGGGATACCACTGGTTGGTTCAAGATATTT	CAACWWDTTGWFKIF	TRGV10	.	TRGJP1	10	-1	-1	19
16	1.2757949797467547E-4	TGTGCTGCGTGGGATTGGGGGGTGAATTATTATAAGAAACTCTTT	CAAWDWGVNYYKKLF	TRGV10	.	TRGJ1	15	-1	-1	23
16	1.2757949797467547E-4	TGTGCTGCGTGGGATTACTATACCACTGGTTGGTTCAAGATATTT	CAAWDYYTTGWFKIF	TRGV10	.	TRGJP1	25	-1	-1	18
16	1.2757949797467547E-4	TGTGCTGCGTGGGACCGGGCGCATGATTATTATAAGAAACTCTTT	CAAWDRAHDYYKKLF	TRGV10	.	TRGJ1	13	-1	-1	25
16	1.2757949797467547E-4	TGTGCCTTGTGGGGTTTCCGCCATTATTATTATAAGAAACTCTTT	CALWGFRHYYYKKLF	TRGV9	.	TRGJ1	12	-1	-1	25
16	1.2757949797467547E-4	TGTGCCTTGTGGGAGGTGCCCCGTAATTATTATAAGAAACTCTTT	CALWEVPRNYYKKLF	TRGV9	.	TRGJ1	21	-1	-1	24
16	1.2757949797467547E-4	TGTGCCTTGTGGGAGGTGAGGGTGGGCTATTATAAGAAACTCTTT	CALWEVRVGYYKKLF	TRGV9	.	TRGJ1	17	-1	-1	27
16	1.2757949797467547E-4	TGTGCCACTAGTACAAGGGGACGTGAGTATTATAAGAAACTCTTT	CATSTRGREYYKKLF	TRGV4	.	TRGJ1	7	-1	-1	27
16	1.2757949797467547E-4	TGTGCCACCTGGGATAGCCTAACCGGGGGTTATAAGAAACTCTTT	CATWDSLTGGYKKLF	TRGV8	.	TRGJ2	23	-1	-1	29
16	1.2757949797467547E-4	TGTGCCACCTGGGACGCGATGAGTAGTGATTGGATCAAGACGTTT	CATWDAMSSDWIKTF	TRGV2	.	TRGJP2	15	-1	-1	21
16	1.2757949797467547E-4	TGTGCCACCTGGGACGGGCTATGGGGTGATTGGATCAAGACGTTT	CATWDGLWGDWIKTF	TRGV2	.	TRGJP2	18	-1	-1	25
16	1.2757949797467547E-4	TGTGCCACCTGGGACGGGCGAAGTAGTGATTGGATCAAGACGTTT	CATWDGRSSDWIKTF	TRGV2	.	TRGJP2	18	-1	-1	21
16	1.2757949797467547E-4	TGTGCCACCTGGGACAGTGGTATGAAGGGTTATAAGAAACTCTTT	CATWDSGMKGYKKLF	TRGV7	.	TRGJ1	16	-1	-1	29
16	1.2757949797467547E-4	TGTGCCACCTGGGACAGGCGAGGTTGTGATTGGATCAAGACGTTT	CATWDRRGCDWIKTF	TRGV3	.	TRGJP2	18	-1	-1	22
16	1.2757949797467547E-4	TGTGCCACCTGGGACAGGGGTGGTAGTGATTGGATCAAGACGTTT	CATWDRGGSDWIKTF	TRGV3	.	TRGJP2	17	-1	-1	22
16	1.2757949797467547E-4	TGTGCTGCGTGGGACCTACAATATTATTATAAGAAACTCTTT	CAAWDLQYYYKKLF	TRGV10	.	TRGJ1	13	-1	-1	22
16	1.2757949797467547E-4	TGTGCTGCGTGGGAAATATCGAATTATTATAAGAAACTCTTT	CAAWEISNYYKKLF	TRGV10	.	TRGJ1	13	-1	-1	14
16	1.2757949797467547E-4	TGTGCCACCTGGGATGCCCGGGGTTATTATAAGAAACTCTTT	CATWDARGYYKKLF	TRGV4	.	TRGJ1	15	-1	-1	23
16	1.2757949797467547E-4	TGTGCCACCTGGGACGCCAGTAGTGATTGGATCAAGACGTTT	CATWDASSDWIKTF	TRGV2	.	TRGJP2	15	-1	-1	18
16	1.2757949797467547E-4	TGTGCCACCTGGGACGGTCCGAATTATTATAAGAAACTCTTT	CATWDGPNYYKKLF	TRGV2	.	TRGJ1	19	-1	-1	19
16	1.2757949797467547E-4	TGTGCCACCTGGGACGGCCCAACTTATTATAAGAAACTCTTT	CATWDGPTYYKKLF	TRGV2	.	TRGJ2	19	-1	-1	23
16	1.2757949797467547E-4	TGTGCCACCTGGGACGGCGACGATGATTGGATCAAGACGTTT	CATWDGDDDWIKTF	TRGV2	.	TRGJP2	16	-1	-1	23
16	1.2757949797467547E-4	TGTGCCACCTGGGACAGGAGTAGTGATTGGATCAAGACGTTT	CATWDRSSDWIKTF	TRGV2	.	TRGJP2	17	-1	-1	18
16	1.2757949797467547E-4	TGTGCCACCTGGGAACCACAGGGGGATTATAAGAAACTCTTT	CATWEPQGDYKKLF	TRGV8	.	TRGJ1	13	-1	-1	25
16	1.2757949797467547E-4	TGTGCTGCGTGGGCCTTCACTGGTTGGTTCAAGATATTT	CAAWAFTGWFKIF	TRGV10	.	TRGJP1	12	-1	-1	17
16	1.2757949797467547E-4	TGTGCTGCGTGGGATTATAAAGATTATAAGAAACTCTTT	CAAWDYKDYKKLF	TRGV10	.	TRGJ1	16	-1	-1	22
16	1.2757949797467547E-4	TGTGCTGCGTGGGATAGAGATTATTATAAGAAACTCTTT	CAAWDRDYYKKLF	TRGV10	.	TRGJ1	14	-1	-1	19
16	1.2757949797467547E-4	TGTGCCACCTGTCATAGTAGTGATTGGATCAAGACGTTT	CATCHSSDWIKTF	TRGV3	.	TRGJP2	10	-1	-1	13
16	1.2757949797467547E-4	TGTGCCACCTGCCCGTGTAGTGATTGGATCAAGACGTTT	CATCPCSDWIKTF	TRGV2	.	TRGJP2	10	-1	-1	16
16	1.2757949797467547E-4	TGTGCCACCTGGGATGGGCCCGGGGATAGGAAACTCTTT	CATWDGPGDRKLF	TRGV4	.	TRGJ1	20	-1	-1	25
16	1.2757949797467547E-4	TGTGCCACCTGGGACGGGTCGCGGTATAAGAAACTCTTT	CATWDGSRYKKLF	TRGV2	.	TRGJ1	17	-1	-1	24
16	1.2757949797467547E-4	TGTGCCACCTGGGACGGGCTGGGGTGGATCAAGACGTTT	CATWDGLGWIKTF	TRGV2	.	TRGJP2	18	-1	-1	24
16	1.2757949797467547E-4	TGTGCCACCTGGGACGGGCCAGGTACCAAGAAACTCTTT	CATWDGPGTKKLF	TRGV2	.	TRGJ1	19	-1	-1	27
16	1.2757949797467547E-4	TGTGCCACCTGGGACGGGCAAGGTTATAAGAAACTCTTT	CATWDGQGYKKLF	TRGV2	.	TRGJ1	18	-1	-1	23
16	1.2757949797467547E-4	TGTGCCACCTGGGACAGGTCTTATTATAAGAAACTCTTT	CATWDRSYYKKLF	TRGV3	.	TRGJ1	20	-1	-1	20
16	1.2757949797467547E-4	TGTGCCACCTGGGACAGGAATTATTATAAGAAACTCTTT	CATWDRNYYKKLF	TRGV3	.	TRGJ1	17	-1	-1	17
16	1.2757949797467547E-4	TGTGCTGCGTGGGATTTGGGCTATAAGAAACTCTTT	CAAWDLGYKKLF	TRGV10	.	TRGJ1	15	-1	-1	21
16	1.2757949797467547E-4	TGTGCTGCGTGGGATTCTAATTATAAGAAACTCTTT	CAAWDSNYKKLF	TRGV10	.	TRGJ1	20	-1	-1	19
16	1.2757949797467547E-4	TGTGCTGCGTGGGATTATGGTTGGTTCAAGATATTT	CAAWDYGWFKIF	TRGV10	.	TRGJP1	16	-1	-1	17
16	1.2757949797467547E-4	TGTGCCACCTGGGACCGGTCACGTCAGAAACTCTTT	CATWDRSRQKLF	TRGV7	.	TRGJ2	17	-1	-1	25
16	1.2757949797467547E-4	TGTGCCACCTGGGACGGCTATTATAAGAAACTCTTT	CATWDGYYKKLF	TRGV3	.	TRGJ1	17	-1	-1	18
16	1.2757949797467547E-4	TGTGCCACCTGGGACGGGCGCTGGATCAAGACGTTT	CATWDGRWIKTF	TRGV2	.	TRGJP2	18	-1	-1	21
16	1.2757949797467547E-4	TGTGCCACCTGGGACAGGCCATATAAGAAACTCTTT	CATWDRPYKKLF	TRGV3	.	TRGJ2	19	-1	-1	21
16	1.2757949797467547E-4	TGTGCCATCGTCTGGGGGTATAGGAAACTCTTT	CAIVWGYRKLF	TRGV4	.	TRGJ1	6	-1	-1	18
16	1.2757949797467547E-4	TGTGCCACCTGGGATCTAGGGGGGAAACTCTTT	CATWDLGGKLF	TRGV4	.	TRGJ1	14	-1	-1	23
16	1.2757949797467547E-4	TGTGCCACCTGGGACGGTTATAAGAAACTCTTT	CATWDGYKKLF	TRGV5	.	TRGJ1	14	-1	-1	17
16	1.2757949797467547E-4	TGTGCCACCTGGGACAGAAAAAAGAAACTCTTT	CATWDRKKKLF	TRGV7	.	TRGJ1	16	-1	-1	21
16	1.2757949797467547E-4	TGTGCCACCGGGAATTATTATAAGAAACTCTTT	CATGNYYKKLF	TRGV2	.	TRGJ1	12	-1	-1	11
16	1.2757949797467547E-4	TGTGCCACCTGGGATTGTAAGAAACTCTTT	CATWDCKKLF	TRGV2	.	TRGJ1	13	-1	-1	13
16	1.2757949797467547E-4	TGTGCCACCTGGGATGGGCTGAGTCTCTTT	CATWDGLSLF	TRGV4	.	TRGJ1	18	-1	-1	24
16	1.2757949797467547E-4	TGTGCCACCTGGGACCTTTTTCCACTCTTT	CATWDLFPLF	TRGV2	.	TRGJ1	14	-1	-1	23
16	1.2757949797467547E-4	TGTGCCACCTGGGACGTCGGGAAACTCTTT	CATWDVGKLF	TRGV3	.	TRGJ1	14	-1	-1	20
16	1.2757949797467547E-4	TGTGCCACCTGGGACGGGGTGGGACTCTTT	CATWDGVGLF	TRGV2	.	TRGJ1	17	-1	-1	23
16	1.2757949797467547E-4	TGTGCCACCTGGGACGGAAAGAAACTCTTT	CATWDGKKLF	TRGV2	.	TRGJ1	16	-1	-1	18
16	1.2757949797467547E-4	TGTGCCACCCTAAGAGGTAAGAAACTCTTT	CATLRGKKLF	TRGV4	.	TRGJ1	8	-1	-1	17
16	1.2757949797467547E-4	TGTGCCACCCGAAAGACTAAGAAACTCTTT	CATRKTKKLF	TRGV3	.	TRGJ2	8	-1	-1	17
16	1.2757949797467547E-4	TGTGCCACCTGGGATTTGTGTCTCTTT	CATWDLCLF	TRGV4	.	TRGJ1	14	-1	-1	21
16	1.2757949797467547E-4	TGTGCTGCGTGGGATTTTTTCTTT	CAAWDFFF	TRGV10	.	TRGJ1	15	-1	-1	19
16	1.2757949797467547E-4	TGTGCCTTGACCGGGAAACTCTTT	CALTGKLF	TRGV9	.	TRGJ1	8	-1	-1	14
16	1.2757949797467547E-4	TGTGCCACCTGGGACACACTCTTT	CATWDTLF	TRGV3	.	TRGJ1	15	-1	-1	17
16	1.2757949797467547E-4	TGTGCCACGTTCAAACTCTTT	CATFKLF	TRGV2	.	TRGJ1	7	-1	-1	12
16	1.2757949797467547E-4	TGTGCGGGTATACTCTTT	CAGILF	TRGV3	.	TRGJ1	4	-1	-1	11
15	1.1960577935125826E-4	TGTGCCTTGTGGGAGGTGTCCAAAGTCCCCTGGGTGTTGACATCCACCCAGAATTATTATAAGAAACTCTTT	CALWEVSKVPWVLTSTQNYYKKLF	TRGV9	.	TRGJ1	17	-1	-1	50
15	1.1960577935125826E-4	TGTGCTGCGTGGGATTATTCCGCCCACCAGAATACCACTGGTTGGTTCAAGATATTT	CAAWDYSAHQNTTGWFKIF	TRGV10	.	TRGJP1	16	-1	-1	31
15	1.1960577935125826E-4	TGTGCCTTGTGGGAGGTGCCGGGACAAGAGTTGGGCAAAAAAATCAAGGTATTT	CALWEVPGQELGKKIKVF	TRGV9	.	TRGJP	18	-1	-1	20
15	1.1960577935125826E-4	TGTGCTGCGTGGGATAGGAGGCCAACTTCGAATTATTATAAGAAACTCTTT	CAAWDRRPTSNYYKKLF	TRGV10	.	TRGJ1	14	-1	-1	26
15	1.1960577935125826E-4	TGTGCCTTGTGGGAGCCCTCTAGATTTATGGAATATTATAAGAAACTCTTT	CALWEPSRFMEYYKKLF	TRGV9	.	TRGJ1	14	-1	-1	30
15	1.1960577935125826E-4	TGTGCTGCGTGGGACTACCTCTCCATTAATTATTATAAGAAACTCTTT	CAAWDYLSINYYKKLF	TRGV10	.	TRGJ1	17	-1	-1	27
15	1.1960577935125826E-4	TGTGCCTTGTGGGAGACTCTACCCATTTATTATTATAAGAAACTCTTT	CALWETLPIYYYKKLF	TRGV9	.	TRGJ1	14	-1	-1	28
15	1.1960577935125826E-4	TGTGCCACCTGGGATAGTCTGAATAGTAGTGATTGGATCAAGACGTTT	CATWDSLNSSDWIKTF	TRGV8	.	TRGJP2	16	-1	-1	22
15	1.1960577935125826E-4	TGTGCCACCTGGGATAGGGAATTAAGTAGTGATTGGATCAAGACGTTT	CATWDRELSSDWIKTF	TRGV8	.	TRGJP2	17	-1	-1	24
15	1.1960577935125826E-4	TGTGCCACCTGGGACGGGCAAGGGAGTAGTGATTGGATCAAGACGTTT	CATWDGQGSSDWIKTF	TRGV2	.	TRGJP2	18	-1	-1	24
15	1.1960577935125826E-4	TGTGCCACCTGGGACAGGCCGCAGAGGAGGTATTATAAGAAACTCTTT	CATWDRPQRRYYKKLF	TRGV7	.	TRGJ1	19	-1	-1	30
15	1.1960577935125826E-4	TGTGCTGCGTGGGATTCTCCGCCTAATTATTATAAGAAACTCTTT	CAAWDSPPNYYKKLF	TRGV10	.	TRGJ1	15	-1	-1	24
15	1.1960577935125826E-4	TGTGCTGCGTGGGATATAGACTACCTCTATTATAAGAAACTCTTT	CAAWDIDYLYYKKLF	TRGV10	.	TRGJ1	14	-1	-1	27
15	1.1960577935125826E-4	TGTGCTGCGTGGGAGACTGATACCACTGGTTGGTTCAAGATATTT	CAAWETDTTGWFKIF	TRGV10	.	TRGJP1	13	-1	-1	19
15	1.1960577935125826E-4	TGTGCCTTGTGGGAGGTGCGGCGGGATTATTATAAGAAACTCTTT	CALWEVRRDYYKKLF	TRGV9	.	TRGJ1	18	-1	-1	25
15	1.1960577935125826E-4	TGTGCCTTGTGGGAGGTGAAGGACACTGGTTGGTTCAAGATATTT	CALWEVKDTGWFKIF	TRGV9	.	TRGJP1	17	-1	-1	23
15	1.1960577935125826E-4	TGTGCCACCTGGGACGGGCCGGGGTATTATTATAAGAAACTCTTT	CATWDGPGYYYKKLF	TRGV2	.	TRGJ2	19	-1	-1	25
15	1.1960577935125826E-4	TGTGCCACCTGGGACGGGCACAGTAGTGATTGGATCAAGACGTTT	CATWDGHSSDWIKTF	TRGV2	.	TRGJP2	18	-1	-1	21
15	1.1960577935125826E-4	TGTGCTGCGTGGGATTGGGAGGAGGGGTATAAGAAACTCTTT	CAAWDWEEGYKKLF	TRGV10	.	TRGJ1	15	-1	-1	27
15	1.1960577935125826E-4	TGTGCTGCGTGGGATTATCCCTATTATTATAAGAAACTCTTT	CAAWDYPYYYKKLF	TRGV10	.	TRGJ1	16	-1	-1	22
15	1.1960577935125826E-4	TGTGCTGCGTGGGATAGGGCCACTGGTTGGTTCAAGATATTT	CAAWDRATGWFKIF	TRGV10	.	TRGJP1	14	-1	-1	19
15	1.1960577935125826E-4	TGTGCTGCGTGGGACTATACCACTGGTTGGTTCAAGATATTT	CAAWDYTTGWFKIF	TRGV10	.	TRGJP1	16	-1	-1	8
15	1.1960577935125826E-4	TGTGCCTTGTGGGAGCGAAGCGCTTATTATAAGAAACTCTTT	CALWERSAYYKKLF	TRGV9	.	TRGJ1	14	-1	-1	23
15	1.1960577935125826E-4	TGTGCCTTGTGGGAGGGAACATCTTATTATAAGAAACTCTTT	CALWEGTSYYKKLF	TRGV9	.	TRGJ1	15	-1	-1	23
15	1.1960577935125826E-4	TGTGCCACCTGGGACGTGAGGGGTGATTGGATCAAGACGTTT	CATWDVRGDWIKTF	TRGV2	.	TRGJP2	15	-1	-1	22
15	1.1960577935125826E-4	TGTGCCACCTGGGACGGGTTGAGTGATTGGATCAAGACGTTT	CATWDGLSDWIKTF	TRGV2	.	TRGJP2	17	-1	-1	21
15	1.1960577935125826E-4	TGTGCCACCTGGGACGGGCTGGGTTATTATAAGAAACTCTTT	CATWDGLGYYKKLF	TRGV2	.	TRGJ1	18	-1	-1	23
15	1.1960577935125826E-4	TGTGCCACCTGGGACGGGCCCTACTTTTATAAGAAACTCTTT	CATWDGPYFYKKLF	TRGV2	.	TRGJ1	20	-1	-1	26
15	1.1960577935125826E-4	TGTGCCACCTGGGACGGGCCCCTTCGGTATAAGAAACTCTTT	CATWDGPLRYKKLF	TRGV2	.	TRGJ1	20	-1	-1	27
15	1.1960577935125826E-4	TGTGCCACCTGGGACGGGCGGAATTATTATAAGAAACTCTTT	CATWDGRNYYKKLF	TRGV2	.	TRGJ1	18	-1	-1	20
15	1.1960577935125826E-4	TGTGCCACCTGGGACACGCCGAATTATTATAAGAAACTCTTT	CATWDTPNYYKKLF	TRGV3	.	TRGJ1	19	-1	-1	19
15	1.1960577935125826E-4	TGTGCTTCCCCGACCATCCTTTATTATAAGAAACTCTTT	CASPTILYYKKLF	TRGV10	.	TRGJ1	5	-1	-1	20
15	1.1960577935125826E-4	TGTGCTGCGTGGGTTCAGCTTTATTATAAGAAACTCTTT	CAAWVQLYYKKLF	TRGV10	.	TRGJ1	12	-1	-1	20
15	1.1960577935125826E-4	TGTGCTGCGTGGGTCGTTAATTATTATAAGAAACTCTTT	CAAWVVNYYKKLF	TRGV10	.	TRGJ1	12	-1	-1	18
15	1.1960577935125826E-4	TGTGCTGCGTGGGATTTAAATTATTATAAGAAACTCTTT	CAAWDLNYYKKLF	TRGV10	.	TRGJ1	15	-1	-1	18
15	1.1960577935125826E-4	TGTGCTGCGTGGGATTCACATTATTATAAGAAACTCTTT	CAAWDSHYYKKLF	TRGV10	.	TRGJ1	15	-1	-1	13
15	1.1960577935125826E-4	TGTGCCTTGTGGGAGGTGCGAGGCTGGTTCAAGATATTT	CALWEVRGWFKIF	TRGV9	.	TRGJP1	18	-1	-1	21
15	1.1960577935125826E-4	TGTGCCACCTGGGATTCGGTTGCCGGTAAGAAACTCTTT	CATWDSVAGKKLF	TRGV8	.	TRGJ1	14	-1	-1	26
15	1.1960577935125826E-4	TGTGCCACCTGGGATGGCATATATTATAAGAAACTCTTT	CATWDGIYYKKLF	TRGV4	.	TRGJ1	16	-1	-1	21
15	1.1960577935125826E-4	TGTGCCACCTGGGATAGGAATTATTATAAGAAACTCTTT	CATWDRNYYKKLF	TRGV8	.	TRGJ1	17	-1	-1	17
15	1.1960577935125826E-4	TGTGCCACCTGGGACGCTAGTGATTGGATCAAGACGTTT	CATWDASDWIKTF	TRGV2	.	TRGJP2	15	-1	-1	17
15	1.1960577935125826E-4	TGTGCCACCTGGGACGGCCCGCCTTATAAGAAACTCTTT	CATWDGPPYKKLF	TRGV2	.	TRGJ1	20	-1	-1	23
15	1.1960577935125826E-4	TGTGCCACCTGGGACGGGCTGTATTATAAGAAACTCTTT	CATWDGLYYKKLF	TRGV2	.	TRGJ1	18	-1	-1	21
15	1.1960577935125826E-4	TGTGCCACCTGGGACGGGCTGCACTATAAGAAACTCTTT	CATWDGLHYKKLF	TRGV2	.	TRGJ1	18	-1	-1	24
15	1.1960577935125826E-4	TGTGCCACCTGGGACGGGCCTATAGGTAGGAAACTCTTT	CATWDGPIGRKLF	TRGV2	.	TRGJ1	19	-1	-1	26
15	1.1960577935125826E-4	TGTGCCACCTGGGACGGGCCCTGCTATAAGAAACTCTTT	CATWDGPCYKKLF	TRGV2	.	TRGJ1	20	-1	-1	24
15	1.1960577935125826E-4	TGTGCCACCTGGGACGGGCCGGATTATAAGAAACTCTTT	CATWDGPDYKKLF	TRGV2	.	TRGJ1	19	-1	-1	22
15	1.1960577935125826E-4	TGTGCCACCTGGGACGGGCAGGGAGGTTGGAAACTCTTT	CATWDGQGGWKLF	TRGV2	.	TRGJ2	18	-1	-1	29
15	1.1960577935125826E-4	TGTGCCACCTGGGACGGGGGTGATTGGATCAAGACGTTT	CATWDGGDWIKTF	TRGV2	.	TRGJP2	17	-1	-1	19
15	1.1960577935125826E-4	TGTGCCACCTGGGACGATCCGGAGCGGATCAAGACGTTT	CATWDDPERIKTF	TRGV2	.	TRGJP2	15	-1	-1	25
15	1.1960577935125826E-4	TGTGCCACCTGGGACAGGCTTCGGTGGGGGAAACTCTTT	CATWDRLRWGKLF	TRGV7	.	TRGJ1	18	-1	-1	29
15	1.1960577935125826E-4	TGTGCCACCTGGGACAGGCCATGGGGTAAGAAACTCTTT	CATWDRPWGKKLF	TRGV7	.	TRGJ1	19	-1	-1	26
15	1.1960577935125826E-4	TGTGCCACCTGGGACAGGCCAGGGTATAAGAAACTCTTT	CATWDRPGYKKLF	TRGV3	.	TRGJ1	19	-1	-1	24
15	1.1960577935125826E-4	TGTGCCACCTGGGACAGGCGTTATTATAAGAAACTCTTT	CATWDRRYYKKLF	TRGV3	.	TRGJ1	18	-1	-1	20
15	1.1960577935125826E-4	TGTGCCACCTGGATAATTTATGATTGGATCAAGACGTTT	CATWIIYDWIKTF	TRGV2	.	TRGJP2	11	-1	-1	20
15	1.1960577935125826E-4	TGTGCTGCGTGGGATGGCGATTATAAGAAACTCTTT	CAAWDGDYKKLF	TRGV10	.	TRGJ1	14	-1	-1	19
15	1.1960577935125826E-4	TGTGCTGCGGGTGGGGCTTATTATAAGAAACTCTTT	CAAGGAYYKKLF	TRGV10	.	TRGJ1	8	-1	-1	17
15	1.1960577935125826E-4	TGTGCCACCTGGGCAAATTATTATAAGAAACTCTTT	CATWANYYKKLF	TRGV8	.	TRGJ1	12	-1	-1	15
15	1.1960577935125826E-4	TGTGCCACCTGGGATGTGGATTATAAGAAACTCTTT	CATWDVDYKKLF	TRGV4	.	TRGJ1	15	-1	-1	19
15	1.1960577935125826E-4	TGTGCCACCTGGGATAAGTATTATAAGAAACTCTTT	CATWDKYYKKLF	TRGV8	.	TRGJ1	15	-1	-1	15
15	1.1960577935125826E-4	TGTGCCACCTGGGACTTGTCGGTCGGGAAACTCTTT	CATWDLSVGKLF	TRGV2	.	TRGJ1	14	-1	-1	26
15	1.1960577935125826E-4	TGTGCCACCTGGGACGCTTATTATAAGAAACTCTTT	CATWDAYYKKLF	TRGV2	.	TRGJ1	15	-1	-1	17
15	1.1960577935125826E-4	TGTGCCACCTGGGACGGGCCTGATAAGAAACTCTTT	CATWDGPDKKLF	TRGV2	.	TRGJ1	19	-1	-1	22
15	1.1960577935125826E-4	TGTGCCACCTGGGACAGGCAGTATAAGAAACTCTTT	CATWDRQYKKLF	TRGV3	.	TRGJ1	18	-1	-1	21
15	1.1960577935125826E-4	TGTGCCTTGTGGTTATATTATAAGAAACTCTTT	CALWLYYKKLF	TRGV9	.	TRGJ1	11	-1	-1	15
15	1.1960577935125826E-4	TGTGCCACCTCACACCCAGATAAGAAACTCTTT	CATSHPDKKLF	TRGV8	.	TRGJ1	9	-1	-1	19
15	1.1960577935125826E-4	TGTGCCACCTGGGATCGGCGGGGGAAACTCTTT	CATWDRRGKLF	TRGV4	.	TRGJ1	18	-1	-1	23
15	1.1960577935125826E-4	TGTGCCACCTGGGACGCCTTGGAGAAACTCTTT	CATWDALEKLF	TRGV7	.	TRGJ1	14	-1	-1	22
15	1.1960577935125826E-4	TGTGCCACCTGGGACGGGCGCCAGAAACTCTTT	CATWDGRQKLF	TRGV2	.	TRGJ1	18	-1	-1	22
15	1.1960577935125826E-4	TGTGCCACCTGGGACGGGCGAGAGAAACTCTTT	CATWDGREKLF	TRGV2	.	TRGJ1	18	-1	-1	22
15	1.1960577935125826E-4	TGTGCCACCTGGGACGGGCAAAAGAAACTCTTT	CATWDGQKKLF	TRGV2	.	TRGJ1	18	-1	-1	21
15	1.1960577935125826E-4	TGTGCCACCTGGGACAGTGGGAGGAAACTCTTT	CATWDSGRKLF	TRGV2	.	TRGJ1	14	-1	-1	23
15	1.1960577935125826E-4	TGTGCCACCTGGGACAGTAATAAGAAACTCTTT	CATWDSNKKLF	TRGV3	.	TRGJ1	16	-1	-1	19
15	1.1960577935125826E-4	TGTGCCACCTGGGAGGAGTATAAGAAACTCTTT	CATWEEYKKLF	TRGV2	.	TRGJ1	13	-1	-1	18
15	1.1960577935125826E-4	TGTGCCACCCGTAGTGATTGGATCAAGACGTTT	CATRSDWIKTF	TRGV2	.	TRGJP2	8	-1	-1	10
15	1.1960577935125826E-4	TGTGCCACGGGTGGTGATTGGATCAAGACGTTT	CATGGDWIKTF	TRGV8	.	TRGJP2	7	-1	-1	10
15	1.1960577935125826E-4	TGTGCCACCTGGCACCGTAAGAAACTCTTT	CATWHRKKLF	TRGV7	.	TRGJ1	14	-1	-1	17
15	1.1960577935125826E-4	TGTGCCACCTGGGGTTGCAGGAAACTCTTT	CATWGCRKLF	TRGV8	.	TRGJ1	12	-1	-1	20
15	1.1960577935125826E-4	TGTGCCACCTGGGATAGTAAGAAACTCTTT	CATWDSKKLF	TRGV8	.	TRGJ2	16	-1	-1	17
15	1.1960577935125826E-4	TGTGCCACCTGGGACCGGGAGAAACTCTTT	CATWDREKLF	TRGV2	.	TRGJ1	18	-1	-1	19
15	1.1960577935125826E-4	TGTGCCACCTGGGACAATAAGAAACTCTTT	CATWDNKKLF	TRGV2	.	TRGJ1	14	-1	-1	16
15	1.1960577935125826E-4	TGTGCCACCTGGGAAGGTAAGAAACTCTTT	CATWEGKKLF	TRGV5	.	TRGJ1	16	-1	-1	17
15	1.1960577935125826E-4	TGTGCCTCCTCCCCTAAGAAACTCTTT	CASSPKKLF	TRGV8	.	TRGJ1	9	-1	-1	14
15	1.1960577935125826E-4	TGTGCCACCTTCCCTAAGAAACTCTTT	CATFPKKLF	TRGV4	.	TRGJ1	9	-1	-1	14
15	1.1960577935125826E-4	TGTGCCACCTGGGTAATCAAGACGTTT	CATWVIKTF	TRGV2	.	TRGJP2	12	-1	-1	15
15	1.1960577935125826E-4	TGTGCCACCTGGGCCCGGAAACTCTTT	CATWARKLF	TRGV8	.	TRGJ1	12	-1	-1	17
15	1.1960577935125826E-4	TGTGCCACCTGGGGGGGGGAACTCTTT	CATWGGELF	TRGV3	.	TRGJ1	12	-1	-1	19
15	1.1960577935125826E-4	TGTGCCACCTGGGACAGGCAACTCTTT	CATWDRQLF	TRGV3	.	TRGJ1	18	-1	-1	19
15	1.1960577935125826E-4	TGTGCCACCTGGGAAAAGAAACTCTTT	CATWEKKLF	TRGV4	.	TRGJ1	13	-1	-1	15
15	1.1960577935125826E-4	TGTGCCACCCTCCTGACGAAACTCTTT	CATLLTKLF	TRGV4	.	TRGJ1	8	-1	-1	17
15	1.1960577935125826E-4	TGTGCCCCCTATCTGAAACTCTTT	CAPYLKLF	TRGV2	.	TRGJ1	9	-1	-1	14
15	1.1960577935125826E-4	TGTGCCGGCAGTGAGAAACTCTTT	CAGSEKLF	TRGV4	.	TRGJ1	5	-1	-1	13
15	1.1960577935125826E-4	TGTGCCACTTGGAAACTCTTT	CATWKLF	TRGV8	.	TRGJ1	11	-1	-1	11
15	1.1960577935125826E-4	TGTGCCAAACTCTTT	CAKLF	TRGV4	.	TRGJ2	6	-1	-1	6
14	1.1163206072784104E-4	TGTGCCTTGTGGGAGGTGAGGCCCTTCGGGGGCCTCTATTATAAGAAACTCTTT	CALWEVRPFGGLYYKKLF	TRGV9	.	TRGJ1	17	-1	-1	36
14	1.1163206072784104E-4	TGTGCTGCGTGGTCCCTCCGGGGCGGGTCGAATTATTATAAGAAACTCTTT	CAAWSLRGGSNYYKKLF	TRGV10	.	TRGJ1	11	-1	-1	27
14	1.1163206072784104E-4	TGTGCCTTGTGGGAGGTGCATAGGGCGGACCCTTATTATAAGAAACTCTTT	CALWEVHRADPYYKKLF	TRGV9	.	TRGJ2	19	-1	-1	32
14	1.1163206072784104E-4	TGTGCCTTGTGGGAGGTGGGGCCCCAATTCTTTTATTATAAGAAACTCTTT	CALWEVGPQFFYYKKLF	TRGV9	.	TRGJ1	17	-1	-1	32
14	1.1163206072784104E-4	TGTGCCTTGTGGGAGGGGTTTGACTCCCACACTTATTATAAGAAACTCTTT	CALWEGFDSHTYYKKLF	TRGV9	.	TRGJ1	15	-1	-1	32
14	1.1163206072784104E-4	TGTGCCACCTGGGACGAACCCTTAGAAATACATTATTATAAGAAACTCTTT	CATWDEPLEIHYYKKLF	TRGV2	.	TRGJ1	15	-1	-1	31
14	1.1163206072784104E-4	TGTGCTGCGTGGGATTTGTGGTTCCCGAATTATTATAAGAAACTCTTT	CAAWDLWFPNYYKKLF	TRGV10	.	TRGJ1	15	-1	-1	25
14	1.1163206072784104E-4	TGTGCTGCGTGGGATTATAGACCCCCGAATTATTATAAGAAACTCTTT	CAAWDYRPPNYYKKLF	TRGV10	.	TRGJ1	16	-1	-1	25
14	1.1163206072784104E-4	TGTGCTGCGTGGGATGGGGCACTCTCACATTATTATAAGAAACTCTTT	CAAWDGALSHYYKKLF	TRGV10	.	TRGJ1	14	-1	-1	28
14	1.1163206072784104E-4	TGTGCCACCTGGGACGGTAGTAGTAGTAGTGATTGGATCAAGACGTTT	CATWDGSSSSDWIKTF	TRGV2	.	TRGJP2	16	-1	-1	23
14	1.1163206072784104E-4	TGTGCCACCTGGGACGGGCTTCACGGTAGTGATTGGATCAAGACGTTT	CATWDGLHGSDWIKTF	TRGV2	.	TRGJP2	18	-1	-1	25
14	1.1163206072784104E-4	TGTGCCACCTGGGACGGGAGAGGGAGTAGTGATTGGATCAAGACGTTT	CATWDGRGSSDWIKTF	TRGV2	.	TRGJP2	17	-1	-1	24
14	1.1163206072784104E-4	TGTGCCACCTGGGACAGGCGATTTTGGAGTGATTGGATCAAGACGTTT	CATWDRRFWSDWIKTF	TRGV3	.	TRGJP2	18	-1	-1	27
14	1.1163206072784104E-4	TGTGCCTTGTGGGAGACCCCGGAGAATTATTATAAGAAACTCTTT	CALWETPENYYKKLF	TRGV9	.	TRGJ1	14	-1	-1	23
14	1.1163206072784104E-4	TGTGCCACCTGGGATGGGGGCCGTAGTGATTGGATCAAGACGTTT	CATWDGGRSDWIKTF	TRGV8	.	TRGJP2	17	-1	-1	22
14	1.1163206072784104E-4	TGTGCCACCTGGGATGAGCGACGAGAGTATTATAAGAAACTCTTT	CATWDERREYYKKLF	TRGV2	.	TRGJ1	13	-1	-1	27
14	1.1163206072784104E-4	TGTGCCACCTGGGACGCGCTGGGCATGAGTTATAAGAAACTCTTT	CATWDALGMSYKKLF	TRGV2	.	TRGJ1	18	-1	-1	29
14	1.1163206072784104E-4	TGTGCCACCTGGGACGGGCCTAGTAGTGATTGGATCAAGACGTTT	CATWDGPSSDWIKTF	TRGV2	.	TRGJP2	19	-1	-1	20
14	1.1163206072784104E-4	TGTGCCACCTGGGACGGGCCTAGGGATTATTATAAGAAACTCTTT	CATWDGPRDYYKKLF	TRGV2	.	TRGJ1	19	-1	-1	25
14	1.1163206072784104E-4	TGTGCCACCTGGGACGGGCCGAGTAGTGATTGGATCAAGACGTTT	CATWDGPSSDWIKTF	TRGV2	.	TRGJP2	19	-1	-1	21
14	1.1163206072784104E-4	TGTGCCACCTGGGACGGAAATAGTAGTGATTGGATCAAGACGTTT	CATWDGNSSDWIKTF	TRGV2	.	TRGJP2	16	-1	-1	19
14	1.1163206072784104E-4	TGTGCCACCTGGGACAGGTATAGTAGTGATTGGATCAAGACGTTT	CATWDRYSSDWIKTF	TRGV3	.	TRGJP2	17	-1	-1	18
14	1.1163206072784104E-4	TGTGCTGCGTGGTCTTATTCACCTGGTTGGTTCAAGATATTT	CAAWSYSPGWFKIF	TRGV10	.	TRGJP1	11	-1	-1	22
14	1.1163206072784104E-4	TGTGCTGCGTGGGATTTGAGGGGGAATGAAAAGAAACTCTTT	CAAWDLRGNEKKLF	TRGV10	.	TRGJ1	15	-1	-1	30
14	1.1163206072784104E-4	TGTGCCACCTGGGACTGGAGTAGTGATTGGATCAAGACGTTT	CATWDWSSDWIKTF	TRGV2	.	TRGJP2	17	-1	-1	18
14	1.1163206072784104E-4	TGTGCCACCTGGGACGCCTTCAATTATTATAAGAAACTCTTT	CATWDAFNYYKKLF	TRGV2	.	TRGJ1	15	-1	-1	18
14	1.1163206072784104E-4	TGTGCCACCTGGGACGGGCTCGTGAGTTGGTTCAAGATATTT	CATWDGLVSWFKIF	TRGV2	.	TRGJP1	22	-1	-1	25
14	1.1163206072784104E-4	TGTGCCACCTGGGACGGGCCGGAGGATTGGATCAAGACGTTT	CATWDGPEDWIKTF	TRGV2	.	TRGJP2	19	-1	-1	24
14	1.1163206072784104E-4	TGTGCCACCTGGGACGGGCGCGACTTAATTAAGAAACTCTTT	CATWDGRDLIKKLF	TRGV2	.	TRGJ1	21	-1	-1	20
14	1.1163206072784104E-4	TGTGCCACCTGGGACGGGCAGAATTATTATAAGAAACTCTTT	CATWDGQNYYKKLF	TRGV2	.	TRGJ1	18	-1	-1	20
14	1.1163206072784104E-4	TGTGCCACCTGGGACGAGCAACCCGATTGGATCAAGACGTTT	CATWDEQPDWIKTF	TRGV2	.	TRGJP2	18	-1	-1	24
14	1.1163206072784104E-4	TGTGCCACCTGGGACACAAGTAGTGATTGGATCAAGACGTTT	CATWDTSSDWIKTF	TRGV3	.	TRGJP2	15	-1	-1	18
14	1.1163206072784104E-4	TGTGCCACCTGGGACAGGCGGGTGGGTTATAAGAAACTCTTT	CATWDRRVGYKKLF	TRGV3	.	TRGJ1	18	-1	-1	26
14	1.1163206072784104E-4	TGTGCCACCTGGGACAAAAGTAGTGATTGGATCAAGACGTTT	CATWDKSSDWIKTF	TRGV2	.	TRGJP2	14	-1	-1	18
14	1.1163206072784104E-4	TGTGCTGCGTGGTATACCACTGGTTGGTTCAAGATATTT	CAAWYTTGWFKIF	TRGV10	.	TRGJP1	14	-1	-1	12
14	1.1163206072784104E-4	TGTGCTGCGTGGGTTCCTCTTGGTTGGTTCAAGATATTT	CAAWVPLGWFKIF	TRGV10	.	TRGJP1	12	-1	-1	20
14	1.1163206072784104E-4	TGTGCTGCGTGGGCCGAGAATTATTATAAGAAACTCTTT	CAAWAENYYKKLF	TRGV10	.	TRGJ1	12	-1	-1	17
14	1.1163206072784104E-4	TGTGCTGCGTGGGATAGGAATTATTATAAGAAACTCTTT	CAAWDRNYYKKLF	TRGV10	.	TRGJ1	14	-1	-1	17
14	1.1163206072784104E-4	TGTGCCACCTGGGATGTTCCATATTATAAGAAACTCTTT	CATWDVPYYKKLF	TRGV4	.	TRGJ1	15	-1	-1	21
14	1.1163206072784104E-4	TGTGCCACCTGGGACGCCTTTTATTATAAGAAACTCTTT	CATWDAFYYKKLF	TRGV2	.	TRGJ1	15	-1	-1	20
14	1.1163206072784104E-4	TGTGCCACCTGGGACGGGTTAGCTTATAAGAAACTCTTT	CATWDGLAYKKLF	TRGV2	.	TRGJ1	17	-1	-1	23
14	1.1163206072784104E-4	TGTGCCACCTGGGACGGGCTAGGCTTGCAGAAACTCTTT	CATWDGLGLQKLF	TRGV2	.	TRGJ1	18	-1	-1	28
14	1.1163206072784104E-4	TGTGCCACCTGGGACAGGCCCTATTATAAGAAACTCTTT	CATWDRPYYKKLF	TRGV3	.	TRGJ1	19	-1	-1	21
14	1.1163206072784104E-4	TGTGCCACCTGGGACAGGCCGAATTATAAGAAACTCTTT	CATWDRPNYKKLF	TRGV7	.	TRGJ1	19	-1	-1	22
14	1.1163206072784104E-4	TGTGCCACCGTTCTAAGTAGTGATTGGATCAAGACGTTT	CATVLSSDWIKTF	TRGV2	.	TRGJP2	8	-1	-1	15
14	1.1163206072784104E-4	TGTGCCACCAACCGGGGGGTTGATTGGATCAAGACGTTT	CATNRGVDWIKTF	TRGV2	.	TRGJP2	8	-1	-1	20
14	1.1163206072784104E-4	TGTGCTGCGTGGGGCCCTTATTATAAGAAACTCTTT	CAAWGPYYKKLF	TRGV10	.	TRGJ1	12	-1	-1	17
14	1.1163206072784104E-4	TGTGCCTTGTGGGAGTATTATTATAAGAAACTCTTT	CALWEYYYKKLF	TRGV9	.	TRGJ1	14	-1	-1	16
14	1.1163206072784104E-4	TGTGCCCCCGGCGTGGTTAGATATAAGAAACTCTTT	CAPGVVRYKKLF	TRGV2	.	TRGJ1	8	-1	-1	21
14	1.1163206072784104E-4	TGTGCCACCTTCGAGGATTATTATAAGAAACTCTTT	CATFEDYYKKLF	TRGV7	.	TRGJ1	9	-1	-1	9
14	1.1163206072784104E-4	TGTGCCACCTGGTTGAATTATTATAAGAAACTCTTT	CATWLNYYKKLF	TRGV8	.	TRGJ1	11	-1	-1	14
14	1.1163206072784104E-4	TGTGCCACCTGGTTACCCCCCACGGGGAAACTCTTT	CATWLPPTGKLF	TRGV2	.	TRGJ1	11	-1	-1	26
14	1.1163206072784104E-4	TGTGCCACCTGGGTTAATTATTATAAGAAACTCTTT	CATWVNYYKKLF	TRGV4	.	TRGJ1	12	-1	-1	15
14	1.1163206072784104E-4	TGTGCCACCTGGGTGGGGAATTATAAGAAACTCTTT	CATWVGNYKKLF	TRGV8	.	TRGJ1	12	-1	-1	19
14	1.1163206072784104E-4	TGTGCCACCTGGGGTAATTATTATAAGAAACTCTTT	CATWGNYYKKLF	TRGV8	.	TRGJ1	15	-1	-1	15
14	1.1163206072784104E-4	TGTGCCACCTGGGGCGCGTATTATAAGAAACTCTTT	CATWGAYYKKLF	TRGV3	.	TRGJ1	12	-1	-1	18
14	1.1163206072784104E-4	TGTGCCACCTGGGATGGGACCCTGAGGAAACTCTTT	CATWDGTLRKLF	TRGV4	.	TRGJ1	21	-1	-1	26
14	1.1163206072784104E-4	TGTGCCACCTGGGATACTCACTATAAGAAACTCTTT	CATWDTHYKKLF	TRGV8	.	TRGJ1	15	-1	-1	21
14	1.1163206072784104E-4	TGTGCCACCTGGGACGGGCTCCCCAAGAAACTCTTT	CATWDGLPKKLF	TRGV2	.	TRGJ1	18	-1	-1	24
14	1.1163206072784104E-4	TGTGCCACCTGGGACGGACGCGGCAAGAAACTCTTT	CATWDGRGKKLF	TRGV2	.	TRGJ1	16	-1	-1	24
14	1.1163206072784104E-4	TGTGCCACCTGGGACGAGGATTGGATCAAGACGTTT	CATWDEDWIKTF	TRGV2	.	TRGJP2	15	-1	-1	18
14	1.1163206072784104E-4	TGTGCCACCTGGGACAGGCAGGGCAAGAAACTCTTT	CATWDRQGKKLF	TRGV7	.	TRGJ1	18	-1	-1	24
14	1.1163206072784104E-4	TGTGCCACCCGTAGTAGTGATTGGATCAAGACGTTT	CATRSSDWIKTF	TRGV2	.	TRGJP2	8	-1	-1	11
14	1.1163206072784104E-4	TGTGCCACCTTTTCCGGGCATAAGAAACTCTTT	CATFSGHKKLF	TRGV3	.	TRGJ1	9	-1	-1	19
14	1.1163206072784104E-4	TGTGCCACCTGCAATTATTATAAGAAACTCTTT	CATCNYYKKLF	TRGV7	.	TRGJ1	10	-1	-1	12
14	1.1163206072784104E-4	TGTGCCACCTGGGATCGGTTCGGGAAACTCTTT	CATWDRFGKLF	TRGV8	.	TRGJ1	17	-1	-1	23
14	1.1163206072784104E-4	TGTGCCACCTGGGATGGGTATAAGAAACTCTTT	CATWDGYKKLF	TRGV2	.	TRGJ2	17	-1	-1	18
14	1.1163206072784104E-4	TGTGCCACCTGGGATGGGCCGAACAAGACGTTT	CATWDGPNKTF	TRGV4	.	TRGJP2	19	-1	-1	20
14	1.1163206072784104E-4	TGTGCCACCTGGGACTATTATAAGAAACTCTTT	CATWDYYKKLF	TRGV3	.	TRGJ1	14	-1	-1	15
14	1.1163206072784104E-4	TGTGCCACCTGGGACGTGGGTTGGAAACTCTTT	CATWDVGWKLF	TRGV2	.	TRGJ1	15	-1	-1	23
14	1.1163206072784104E-4	TGTGCCACCTGGGACGGGCTCGAGAAACTCTTT	CATWDGLEKLF	TRGV2	.	TRGJ1	21	-1	-1	22
14	1.1163206072784104E-4	TGTGCCACCTGGGACGGGCTGAAGAAACTCTTT	CATWDGLKKLF	TRGV2	.	TRGJ1	18	-1	-1	21
14	1.1163206072784104E-4	TGTGCCACCTGGGACAGGCCATCCGACCTCTTT	CATWDRPSDLF	TRGV3	.	TRGJ2	19	-1	-1	27
14	1.1163206072784104E-4	TGTGCCACCTGGGACAGGCGAGGGAAACTCTTT	CATWDRRGKLF	TRGV3	.	TRGJ1	18	-1	-1	23
14	1.1163206072784104E-4	TGTGCCACCGGAGTTTCCTATAAGAAACTCTTT	CATGVSYKKLF	TRGV2	.	TRGJ1	8	-1	-1	18
14	1.1163206072784104E-4	TGTGCCACAAGTAGTGATTGGATCAAGACGTTT	CATSSDWIKTF	TRGV4	.	TRGJP2	7	-1	-1	9
14	1.1163206072784104E-4	TGTGCCACCTGGGATTACAAGAAACTCTTT	CATWDYKKLF	TRGV2	.	TRGJ1	13	-1	-1	13
14	1.1163206072784104E-4	TGTGCCACCTGGGACCGGGGGAAACTCTTT	CATWDRGKLF	TRGV2	.	TRGJ1	18	-1	-1	20
14	1.1163206072784104E-4	TGTGCTAAGAAGCACAAGAAACTCTTT	CAKKHKKLF	TRGV4	.	TRGJ1	4	-1	-1	15
14	1.1163206072784104E-4	TGTGCCACCTGGGAAAACGGACTCTTT	CATWENGLF	TRGV8	.	TRGJ1	13	-1	-1	20
14	1.1163206072784104E-4	TGTGCCACCGTTCATCAGAAACTCTTT	CATVHQKLF	TRGV4	.	TRGJ1	8	-1	-1	13
14	1.1163206072784104E-4	TGTGCCAGTGGAAAGAAACTCTTT	CASGKKLF	TRGV3	.	TRGJ1	6	-1	-1	12
14	1.1163206072784104E-4	TGTGCCAATTGGATCAAGACGTTT	CANWIKTF	TRGV2	.	TRGJP2	6	-1	-1	7
14	1.1163206072784104E-4	TGTGCGGTATGGATCAAGACGTTT	CAVWIKTF	TRGV2	.	TRGJP2	4	-1	-1	9
14	1.1163206072784104E-4	TGTAGTGATTGGATCAAGACGTTT	CSDWIKTF	TRGV2	.	TRGJP2	2	-1	-1	1
14	1.1163206072784104E-4	TGTGCCAGTAAGAAACTCTTT	CASKKLF	TRGV3	.	TRGJ1	6	-1	-1	8
14	1.1163206072784104E-4	TGTGAGCGAGAAAAACTCTTT	CEREKLF	TRGV3	.	TRGJ1	3	-1	-1	12
14	1.1163206072784104E-4	TGCATGTCGAAGAAACTCTTT	CMSKKLF	TRGV5	.	TRGJ1	1	-1	-1	9
13	1.0365834210442383E-4	TGTGCCACCTGGGACAGGCAAATTGTTAAGTCGTCGGGGGTGTATTATAAGAAACTCTTT	CATWDRQIVKSSGVYYKKLF	TRGV3	.	TRGJ1	18	-1	-1	42
13	1.0365834210442383E-4	TGTGCTGCGTGGGGTATCAACCTCCCTTTTACCACTGGTTGGTTCAAGATATTT	CAAWGINLPFTTGWFKIF	TRGV10	.	TRGJP1	12	-1	-1	29
13	1.0365834210442383E-4	TGTGCCTTGTGGGAGGTGCAAGGGGATGAGTTGGGCAAAAAAATCAAGGTATTT	CALWEVQGDELGKKIKVF	TRGV9	.	TRGJP	19	-1	-1	18
13	1.0365834210442383E-4	TGTGCCACCTGGGACAGGCAAGGGGGGAATACCACTGGTTGGTTCAAGATATTT	CATWDRQGGNTTGWFKIF	TRGV3	.	TRGJP1	18	-1	-1	28
13	1.0365834210442383E-4	TGTGCTGCGTGGGCATGGATCCAATCAGTCAATTATTATAAGAAACTCTTT	CAAWAWIQSVNYYKKLF	TRGV10	.	TRGJ1	12	-1	-1	30
13	1.0365834210442383E-4	TGTGCCACCTGGGACTCACTCGCTGGGGATAGTGATTGGATCAAGACGTTT	CATWDSLAGDSDWIKTF	TRGV2	.	TRGJP2	14	-1	-1	29
13	1.0365834210442383E-4	TGTGCCACCTGGGACGGGCATGTTTGCGGTAGTGATTGGATCAAGACGTTT	CATWDGHVCGSDWIKTF	TRGV2	.	TRGJP2	18	-1	-1	28
13	1.0365834210442383E-4	TGTGCTCCGATTGGGGGGGACCATACCACTGGTTGGTTCAAGATATTT	CAPIGGDHTTGWFKIF	TRGV10	.	TRGJP1	8	-1	-1	22
13	1.0365834210442383E-4	TGTGCTGCGTGGGGAATGGGGTATCGGGGTGGTTGGTTCAAGATATTT	CAAWGMGYRGGWFKIF	TRGV10	.	TRGJP1	12	-1	-1	29
13	1.0365834210442383E-4	TGTGCCTTGTGGGAGCCCTTTTGGGGCACTGGTTGGTTCAAGATATTT	CALWEPFWGTGWFKIF	TRGV9	.	TRGJP1	14	-1	-1	26
13	1.0365834210442383E-4	TGTGCCTTGTGGGAGGCTAGGGGTCAATATTATTATAAGAAACTCTTT	CALWEARGQYYYKKLF	TRGV9	.	TRGJ1	15	-1	-1	28
13	1.0365834210442383E-4	TGTGCCACCTGGGATAGGCTACCCCGAATCGGACATATGAAACTCTTT	CATWDRLPRIGHMKLF	TRGV8	.	TRGJ1	24	-1	-1	34
13	1.0365834210442383E-4	TGTGCCACCTGGGACGGGCCTGAGAGTAGTGATTGGATCAAGACGTTT	CATWDGPESSDWIKTF	TRGV2	.	TRGJP2	19	-1	-1	24
13	1.0365834210442383E-4	TGTGCCACCTGGGACGGGCCCGGGAGTAGTGATTGGATCAAGACGTTT	CATWDGPGSSDWIKTF	TRGV2	.	TRGJP2	21	-1	-1	24
13	1.0365834210442383E-4	TGTGCCACCTGGGACGGGGAATATAGTAGTGATTGGATCAAGACGTTT	CATWDGEYSSDWIKTF	TRGV2	.	TRGJP2	17	-1	-1	20
13	1.0365834210442383E-4	TGTGCTGCGTGGGTCCTTTTACTCGATTATTATAAGAAACTCTTT	CAAWVLLLDYYKKLF	TRGV10	.	TRGJ2	12	-1	-1	22
13	1.0365834210442383E-4	TGTGCTGCGTGGGATTCGGTCCCAAATTATTATAAGAAACTCTTT	CAAWDSVPNYYKKLF	TRGV10	.	TRGJ1	15	-1	-1	24
13	1.0365834210442383E-4	TGTGCTGCGTGGGATCCCGAAATCTTTAATTATAAGAAACTCTTT	CAAWDPEIFNYKKLF	TRGV10	.	TRGJ1	23	-1	-1	28
13	1.0365834210442383E-4	TGTGCCTTGTGGGAGGTGTGGACCACTGGTTGGTTCAAGATATTT	CALWEVWTTGWFKIF	TRGV9	.	TRGJP1	17	-1	-1	21
13	1.0365834210442383E-4	TGTGCCTTGTGGGAGGACCACAATTACTATTATAAGAAACTCTTT	CALWEDHNYYYKKLF	TRGV9	.	TRGJ1	15	-1	-1	27
13	1.0365834210442383E-4	TGTGCCACCTGCCCCCGGGGTAGTAGTGATTGGATCAAGACGTTT	CATCPRGSSDWIKTF	TRGV2	.	TRGJP2	10	-1	-1	20
13	1.0365834210442383E-4	TGTGCCACCTGGGATAGGCCCGGTAGTGATTGGATCAAGACGTTT	CATWDRPGSDWIKTF	TRGV8	.	TRGJP2	19	-1	-1	22
13	1.0365834210442383E-4	TGTGCCACCTGGGATAGGGATCGAGGTGATTGGATCAAGACGTTT	CATWDRDRGDWIKTF	TRGV8	.	TRGJP2	17	-1	-1	25
13	1.0365834210442383E-4	TGTGCCACCTGGGACGGGCTCGGAGTTTATTCCAAGAAACTCTTT	CATWDGLGVYSKKLF	TRGV2	.	TRGJ1	21	-1	-1	26
13	1.0365834210442383E-4	TGTGCCACCTGGGACGGGCCGGTTAGTGATTGGATCAAGACGTTT	CATWDGPVSDWIKTF	TRGV2	.	TRGJP2	22	-1	-1	23
13	1.0365834210442383E-4	TGTGCCACCTGGGACGGGCCATGGGGTGATTGGATCAAGACGTTT	CATWDGPWGDWIKTF	TRGV2	.	TRGJP2	19	-1	-1	25
13	1.0365834210442383E-4	TGTGCCACCTGGGACGGGGGGGGTAGTGATTGGATCAAGACGTTT	CATWDGGGSDWIKTF	TRGV2	.	TRGJP2	17	-1	-1	22
13	1.0365834210442383E-4	TGTGCCACCTGGGACAGGCTCCCACCCCCTAGCAAGAAACTCTTT	CATWDRLPPPSKKLF	TRGV5	.	TRGJ1	18	-1	-1	33
13	1.0365834210442383E-4	TGTGCTGCGTTCCCCCACGCGGATTATTATAAGAAACTCTTT	CAAFPHADYYKKLF	TRGV10	.	TRGJ1	9	-1	-1	19
13	1.0365834210442383E-4	TGTGCTGCGTGGGATTTATCGAATTATTATAAGAAACTCTTT	CAAWDLSNYYKKLF	TRGV10	.	TRGJ1	15	-1	-1	18
13	1.0365834210442383E-4	TGTGCTGCGTGGGATTGGACCACTGGTTGGTTCAAGATATTT	CAAWDWTTGWFKIF	TRGV10	.	TRGJP1	15	-1	-1	18
13	1.0365834210442383E-4	TGTGCTGCGTGGGATTATGTCTATTATTATAAGAAACTCTTT	CAAWDYVYYYKKLF	TRGV10	.	TRGJ1	19	-1	-1	22
13	1.0365834210442383E-4	TGTGCTGCGTGGGATTATAGACCTTATTATAAGAAACTCTTT	CAAWDYRPYYKKLF	TRGV10	.	TRGJ1	16	-1	-1	23
13	1.0365834210442383E-4	TGTGCTGCGTGGGACCAACCACCTTATTATAAGAAACTCTTT	CAAWDQPPYYKKLF	TRGV10	.	TRGJ1	13	-1	-1	23
13	1.0365834210442383E-4	TGTGCTGCGTGGGAAATGTCGAATTATTATAAGAAACTCTTT	CAAWEMSNYYKKLF	TRGV10	.	TRGJ1	13	-1	-1	14
13	1.0365834210442383E-4	TGTGCCACCTGGGATTTTAGTAGTGATTGGATCAAGACGTTT	CATWDFSSDWIKTF	TRGV8	.	TRGJP2	14	-1	-1	17
13	1.0365834210442383E-4	TGTGCCACCTGGGATGGGCTTGCGTTGTGGGTTCACCTCTTT	CATWDGLALWVHLF	TRGV4	.	TRGJ1	18	-1	-1	36
13	1.0365834210442383E-4	TGTGCCACCTGGGACGCTGGTAGTGATTGGATCAAGACGTTT	CATWDAGSDWIKTF	TRGV3	.	TRGJP2	14	-1	-1	19
13	1.0365834210442383E-4	TGTGCCACCTGGGACGGCCCGAATTATTATAAGAAACTCTTT	CATWDGPNYYKKLF	TRGV2	.	TRGJ1	20	-1	-1	19
13	1.0365834210442383E-4	TGTGCCACCTGGGACGGCCGTACTGATTGGATCAAGACGTTT	CATWDGRTDWIKTF	TRGV2	.	TRGJP2	16	-1	-1	19
13	1.0365834210442383E-4	TGTGCCACCTGGGACGGGCTGAATTATTATAAGAAACTCTTT	CATWDGLNYYKKLF	TRGV2	.	TRGJ1	18	-1	-1	20
13	1.0365834210442383E-4	TGTGCCACCTGGGACGATAGTAGTGATTGGATCAAGACGTTT	CATWDDSSDWIKTF	TRGV2	.	TRGJP2	15	-1	-1	16
13	1.0365834210442383E-4	TGTGCCACCTGGGACAGGCTTGGGGATTATAAGAAACTCTTT	CATWDRLGDYKKLF	TRGV3	.	TRGJ1	21	-1	-1	25
13	1.0365834210442383E-4	TGTGCCACCTGGGACAGGCTGAATTATTATAAGAAACTCTTT	CATWDRLNYYKKLF	TRGV7	.	TRGJ1	18	-1	-1	20
13	1.0365834210442383E-4	TGTGCTGCGTGGGATTATAGTTATTATAAGAAACTCTTT	CAAWDYSYYKKLF	TRGV10	.	TRGJ1	16	-1	-1	20
13	1.0365834210442383E-4	TGTGCCACCTGGTCATCTTTTTATTATAAGAAACTCTTT	CATWSSFYYKKLF	TRGV8	.	TRGJ1	11	-1	-1	20
13	1.0365834210442383E-4	TGTGCCACCTGGGGCAGTAGTGATTGGATCAAGACGTTT	CATWGSSDWIKTF	TRGV8	.	TRGJP2	12	-1	-1	15
13	1.0365834210442383E-4	TGTGCCACCTGGGGACTAACTGATTGGATCAAGACGTTT	CATWGLTDWIKTF	TRGV8	.	TRGJP2	12	-1	-1	20
13	1.0365834210442383E-4	TGTGCCACCTGGGATGGGCCGAGACATGAGAAACTCTTT	CATWDGPRHEKLF	TRGV4	.	TRGJ1	19	-1	-1	25
13	1.0365834210442383E-4	TGTGCCACCTGGGATGGGAGGGGTTGGATCAAGACGTTT	CATWDGRGWIKTF	TRGV8	.	TRGJP2	17	-1	-1	23
13	1.0365834210442383E-4	TGTGCCACCTGGGATGAGGGGGATTGGATCAAGACGTTT	CATWDEGDWIKTF	TRGV2	.	TRGJP2	13	-1	-1	21
13	1.0365834210442383E-4	TGTGCCACCTGGGACGGGCTGGCTTATAAGAAACTCTTT	CATWDGLAYKKLF	TRGV2	.	TRGJ1	18	-1	-1	23
13	1.0365834210442383E-4	TGTGCCACCTGGGACGGGCTAAATTATAAGAAACTCTTT	CATWDGLNYKKLF	TRGV2	.	TRGJ1	18	-1	-1	22
13	1.0365834210442383E-4	TGTGCCACCTGGGACGGGCCTTATCATAAGAAACTCTTT	CATWDGPYHKKLF	TRGV2	.	TRGJ1	19	-1	-1	20
13	1.0365834210442383E-4	TGTGCCACCTGGGACGGGCCGTGGTATAAGAAACTCTTT	CATWDGPWYKKLF	TRGV2	.	TRGJ1	19	-1	-1	24
13	1.0365834210442383E-4	TGTGCCACCTGGGACGGGCCGGGATGGATCAAGACGTTT	CATWDGPGWIKTF	TRGV2	.	TRGJP2	19	-1	-1	24
13	1.0365834210442383E-4	TGTGCCACCTGGGACGGGCGTTATTATAAGAAACTCTTT	CATWDGRYYKKLF	TRGV2	.	TRGJ1	18	-1	-1	20
13	1.0365834210442383E-4	TGTGCCACCTGGGACGGGCACTATTATAAGAAACTCTTT	CATWDGHYYKKLF	TRGV2	.	TRGJ1	18	-1	-1	21
13	1.0365834210442383E-4	TGTGCCACCTGGGACAGGCTTTGTTATAAGAAACTCTTT	CATWDRLCYKKLF	TRGV7	.	TRGJ1	18	-1	-1	20
13	1.0365834210442383E-4	TGTGCCACCCAAAGGGGGGAGTATTATAAGAAACTCTTT	CATQRGEYYKKLF	TRGV4	.	TRGJ1	8	-1	-1	21
13	1.0365834210442383E-4	TGTGCTGCGTGGGCCCATTATTATAAGAAACTCTTT	CAAWAHYYKKLF	TRGV10	.	TRGJ1	12	-1	-1	16
13	1.0365834210442383E-4	TGTGCTGCGTGGGACTGCTGTTGGTTCAAGATATTT	CAAWDCCWFKIF	TRGV10	.	TRGJP1	13	-1	-1	19
13	1.0365834210442383E-4	TGTGCTGCGTGGGAAAATTATTATAAGAAACTCTTT	CAAWENYYKKLF	TRGV10	.	TRGJ1	13	-1	-1	15
13	1.0365834210442383E-4	TGTGCTGCGAGGATAACTGGTTGGTTCAAGATATTT	CAARITGWFKIF	TRGV10	.	TRGJP1	11	-1	-1	15
13	1.0365834210442383E-4	TGTGCCTTGTGCCCCCCTTATTATAAGAAACTCTTT	CALCPPYYKKLF	TRGV9	.	TRGJ1	10	-1	-1	17
13	1.0365834210442383E-4	TGTGCCTTGTGGGAAGTAGGGTATAAGAAACTCTTT	CALWEVGYKKLF	TRGV9	.	TRGJ1	16	-1	-1	21
13	1.0365834210442383E-4	TGTGCCACCTTGGCGAAAGGATCCCAGAAACTCTTT	CATLAKGSQKLF	TRGV2	.	TRGJ1	12	-1	-1	25
13	1.0365834210442383E-4	TGTGCCACCTGGGATGATTATTATAAGAAACTCTTT	CATWDDYYKKLF	TRGV2	.	TRGJ1	13	-1	-1	16
13	1.0365834210442383E-4	TGTGCCACCTGGGATGAGGTGAGGGAGAAACTCTTT	CATWDEVREKLF	TRGV4	.	TRGJ1	15	-1	-1	25
13	1.0365834210442383E-4	TGTGCCACCTGGGATAGGCGGTATAAGAAACTCTTT	CATWDRRYKKLF	TRGV8	.	TRGJ2	18	-1	-1	21
13	1.0365834210442383E-4	TGTGCCACCTGGGACTGTCCCCATAAGAAACTCTTT	CATWDCPHKKLF	TRGV2	.	TRGJ1	20	-1	-1	22
13	1.0365834210442383E-4	TGTGCCACCTGGGACCTTGAGGCGAAGAAACTCTTT	CATWDLEAKKLF	TRGV2	.	TRGJ1	14	-1	-1	24
13	1.0365834210442383E-4	TGTGCCACCTGGGACGGGCTGAGGAAGAAACTCTTT	CATWDGLRKKLF	TRGV2	.	TRGJ1	18	-1	-1	24
13	1.0365834210442383E-4	TGTGCCACCTGGGACGGGCCTCATAAGAAACTCTTT	CATWDGPHKKLF	TRGV2	.	TRGJ2	19	-1	-1	22
13	1.0365834210442383E-4	TGTGCCACCTGGGACGGGCCGGGTAAGAAACTCTTT	CATWDGPGKKLF	TRGV2	.	TRGJ1	19	-1	-1	23
13	1.0365834210442383E-4	TGTGCCACCTGGGACGGGCGTAGGGAGAAACTCTTT	CATWDGRREKLF	TRGV2	.	TRGJ1	18	-1	-1	25
13	1.0365834210442383E-4	TGTGCCACCTGGGACGAGCCCACTAAGAAACTCTTT	CATWDEPTKKLF	TRGV2	.	TRGJ1	20	-1	-1	23
13	1.0365834210442383E-4	TGTGCCACCTGGGACACTTATTATAAGAAACTCTTT	CATWDTYYKKLF	TRGV5	.	TRGJ1	15	-1	-1	17
13	1.0365834210442383E-4	TGTGCCACCTGGGACAGGCACCAGGAGAAACTCTTT	CATWDRHQEKLF	TRGV7	.	TRGJ2	18	-1	-1	25
13	1.0365834210442383E-4	TGTGCTGCGTGGGGGAGTTGGTTCAAGATATTT	CAAWGSWFKIF	TRGV10	.	TRGJP1	12	-1	-1	16
13	1.0365834210442383E-4	TGTGCCTTGCCTAATTATTATAAGAAACTCTTT	CALPNYYKKLF	TRGV9	.	TRGJ1	8	-1	-1	12
13	1.0365834210442383E-4	TGTGCCACCTGGGCCGGGTATAAGAAACTCTTT	CATWAGYKKLF	TRGV2	.	TRGJ1	17	-1	-1	18
13	1.0365834210442383E-4	TGTGCCACCTGGGATTGGAATAAGAAACTCTTT	CATWDWNKKLF	TRGV4	.	TRGJ1	17	-1	-1	19
13	1.0365834210442383E-4	TGTGCCACCTGGGATGGCCATAAGAAACTCTTT	CATWDGHKKLF	TRGV4	.	TRGJ1	16	-1	-1	19
13	1.0365834210442383E-4	TGTGCCACCTGGGATATTTATAAGAAACTCTTT	CATWDIYKKLF	TRGV8	.	TRGJ1	15	-1	-1	17
13	1.0365834210442383E-4	TGTGCCACCTGGGACCTTTATAAGAAACTCTTT	CATWDLYKKLF	TRGV4	.	TRGJ1	13	-1	-1	17
13	1.0365834210442383E-4	TGTGCCACCTGGGACCCTGGTGAGAAACTCTTT	CATWDPGEKLF	TRGV2	.	TRGJ1	14	-1	-1	22
13	1.0365834210442383E-4	TGTGCCACCTGGGACGGCTATAAGAAACTCTTT	CATWDGYKKLF	TRGV2	.	TRGJ1	16	-1	-1	18
13	1.0365834210442383E-4	TGTGCCACCTGGGACGGGCGTAAGAAACTCTTT	CATWDGRKKLF	TRGV2	.	TRGJ1	18	-1	-1	20
13	1.0365834210442383E-4	TGTGCCACCTGGGACGGGGGTAAGAAACTCTTT	CATWDGGKKLF	TRGV3	.	TRGJ1	17	-1	-1	20
13	1.0365834210442383E-4	TGTGCCACCTGGGACGGATTCAAGAAACTCTTT	CATWDGFKKLF	TRGV2	.	TRGJ1	16	-1	-1	21
13	1.0365834210442383E-4	TGTGCCACCTGGGACGAGGGAAAGAAACTCTTT	CATWDEGKKLF	TRGV2	.	TRGJ1	15	-1	-1	21
13	1.0365834210442383E-4	TGTGCCACCTGGGACAGGCGTGGGAAACTCTTT	CATWDRRGKLF	TRGV3	.	TRGJ1	21	-1	-1	23
13	1.0365834210442383E-4	TGTGCCACCTGGGACAGGCGAAAGAAACTCTTT	CATWDRRKKLF	TRGV5	.	TRGJ2	18	-1	-1	21
13	1.0365834210442383E-4	TGTGCCACCTGGGACAGGCAGGGGAAACTCTTT	CATWDRQGKLF	TRGV3	.	TRGJ1	18	-1	-1	23
13	1.0365834210442383E-4	TGTGCCACCTGGAAACCTAATAAGAAACTCTTT	CATWKPNKKLF	TRGV3	.	TRGJ1	11	-1	-1	19
13	1.0365834210442383E-4	TGTGCCACCCGGCGCAGGGGTAAGAAACTCTTT	CATRRRGKKLF	TRGV2	.	TRGJ1	11	-1	-1	20
13	1.0365834210442383E-4	TGTGCCACCCGGGATTATTATAAGAAACTCTTT	CATRDYYKKLF	TRGV8	.	TRGJ1	14	-1	-1	13
13	1.0365834210442383E-4	TGTGCCACGAAGGTCGATTGGATCAAGACGTTT	CATKVDWIKTF	TRGV2	.	TRGJP2	7	-1	-1	15
13	1.0365834210442383E-4	TGTGCTGCGTCGGGTTGGTTCAAGATATTT	CAASGWFKIF	TRGV10	.	TRGJP1	13	-1	-1	12
13	1.0365834210442383E-4	TGTGCCACCTGGTTTTGGTGGAAACTCTTT	CATWFWWKLF	TRGV8	.	TRGJ1	11	-1	-1	20
13	1.0365834210442383E-4	TGTGCCACCTGGGACCGTAAGAAACTCTTT	CATWDRKKLF	TRGV2	.	TRGJ1	14	-1	-1	17
13	1.0365834210442383E-4	TGTGCCACCTGGGACGGTGGGAAACTCTTT	CATWDGGKLF	TRGV3	.	TRGJ1	14	-1	-1	20
13	1.0365834210442383E-4	TGTGCCACCTGGGACGGTACCCGACTCTTT	CATWDGTRLF	TRGV2	.	TRGJ1	16	-1	-1	23
13	1.0365834210442383E-4	TGTGCCACCTGGGACGGGAAGAAACTCTTT	CATWDGKKLF	TRGV2	.	TRGJ1	17	-1	-1	18
13	1.0365834210442383E-4	TGTGCCACCTGGGACAGGCCTCTACTCTTT	CATWDRPLLF	TRGV7	.	TRGJ1	20	-1	-1	23
13	1.0365834210442383E-4	TGTGCCACCTGGAGCTATAAGAAACTCTTT	CATWSYKKLF	TRGV2	.	TRGJ1	11	-1	-1	15
13	1.0365834210442383E-4	TGTGCCACCCCCCACAAAGGGAAACTCTTT	CATPHKGKLF	TRGV2	.	TRGJ1	8	-1	-1	20
13	1.0365834210442383E-4	TGTGCCAGGTCTTATTATAAGAAACTCTTT	CARSYYKKLF	TRGV7	.	TRGJ1	6	-1	-1	11
13	1.0365834210442383E-4	TGTGCCCCGACCTATAAGAAACTCTTT	CAPTYKKLF	TRGV4	.	TRGJ1	5	-1	-1	12
13	1.0365834210442383E-4	TGTGCCACCTGGTCGGTGAAACTCTTT	CATWSVKLF	TRGV8	.	TRGJ1	11	-1	-1	17
13	1.0365834210442383E-4	TGTGCCACCTGGGGGAGGAAACTCTTT	CATWGRKLF	TRGV3	.	TRGJ1	12	-1	-1	17
13	1.0365834210442383E-4	TGTGCCACCTGGGATCGCCCCCTCTTT	CATWDRPLF	TRGV8	.	TRGJ1	14	-1	-1	21
13	1.0365834210442383E-4	TGTGCCACCTGGGATGGGAAACTCTTT	CATWDGKLF	TRGV8	.	TRGJ1	17	-1	-1	17
13	1.0365834210442383E-4	TGTGCCACCGCGGACGGGAAACTCTTT	CATADGKLF	TRGV7	.	TRGJ1	17	-1	-1	17
13	1.0365834210442383E-4	TGTGCCAACACCCCGAAGAAACTCTTT	CANTPKKLF	TRGV2	.	TRGJ1	6	-1	-1	15
13	1.0365834210442383E-4	TGTGCCACCTTTTTGAAACTCTTT	CATFLKLF	TRGV8	.	TRGJ1	9	-1	-1	14
13	1.0365834210442383E-4	TGTGCCACCTGGCAGAAACTCTTT	CATWQKLF	TRGV3	.	TRGJ1	11	-1	-1	13
13	1.0365834210442383E-4	TGTGCCACCTACCAGAAACTCTTT	CATYQKLF	TRGV8	.	TRGJ1	9	-1	-1	13
13	1.0365834210442383E-4	TGTGCCACTAAGAAACTCTTT	CATKKLF	TRGV8	.	TRGJ1	7	-1	-1	8
13	1.0365834210442383E-4	TGTGCCACCCGGGAGCTCTTT	CATRELF	TRGV8	.	TRGJ1	13	-1	-1	15
13	1.0365834210442383E-4	TGTCGGATCAAGACGTTT	CRIKTF	TRGV2	.	TRGJP2	2	-1	-1	4
13	1.0365834210442383E-4	ATGAAACTCTTT	MKLF	TRGV4	.	TRGJ1	-1	-1	-1	2
12	9.56846234810066E-5	TGTGCCACCTGGGATAAATACCAAACGCCTCATAGTAGTGATTGGATCAAGACGTTT	CATWDKYQTPHSSDWIKTF	TRGV4	.	TRGJP2	14	-1	-1	31
12	9.56846234810066E-5	TGTGCTGCGTGGGATTATATATGGCGCGGGGCAAATTATTATAAGAAACTCTTT	CAAWDYIWRGANYYKKLF	TRGV10	.	TRGJ1	16	-1	-1	33
12	9.56846234810066E-5	TGTGCCACCTGGGACGCTTCCCGCGGGACGAATTATTATAAGAAACTCTTT	CATWDASRGTNYYKKLF	TRGV2	.	TRGJ1	15	-1	-1	28
12	9.56846234810066E-5	TGTGCCACCTGGGACGGGCCGGGTATGAGTAGTGATTGGATCAAGACGTTT	CATWDGPGMSSDWIKTF	TRGV2	.	TRGJP2	19	-1	-1	23
12	9.56846234810066E-5	TGTGCCACCTGGGACAGGCTTAGAGGGGACGCGTATTATAAGAAACTCTTT	CATWDRLRGDAYYKKLF	TRGV7	.	TRGJ1	18	-1	-1	33
12	9.56846234810066E-5	TGTGCTGCGTGGCCTATCAAGATTAATTGGCATCGGTTCAAGATATTT	CAAWPIKINWHRFKIF	TRGV10	.	TRGJP1	11	-1	-1	34
12	9.56846234810066E-5	TGTGCTGCGTGGGATTATACTCCCCTAACTGGTTGGTTCAAGATATTT	CAAWDYTPLTGWFKIF	TRGV10	.	TRGJP1	16	-1	-1	27
12	9.56846234810066E-5	TGTGCCACCTGGGCAATCACCCCTCGGAACGTCGGAGGGCGACTCTTT	CATWAITPRNVGGRLF	TRGV4	.	TRGJ2	12	-1	-1	41
12	9.56846234810066E-5	TGTGCCACCTGGGATGTAACACCCCAAAATTATTATAAGAAACTCTTT	CATWDVTPQNYYKKLF	TRGV8	.	TRGJ1	14	-1	-1	27
12	9.56846234810066E-5	TGTGCCACCTGGGACTGGACCTGTGGGGTGGGTTATAAGAAACTCTTT	CATWDWTCGVGYKKLF	TRGV4	.	TRGJ1	20	-1	-1	32
12	9.56846234810066E-5	TGTGCCACCTGGGACGTTCGTTATAGTAGTGATTGGATCAAGACGTTT	CATWDVRYSSDWIKTF	TRGV2	.	TRGJP2	15	-1	-1	21
12	9.56846234810066E-5	TGTGCCACCTGGGACGGTCGATATAGTAGTGATTGGATCAAGACGTTT	CATWDGRYSSDWIKTF	TRGV2	.	TRGJP2	16	-1	-1	20
12	9.56846234810066E-5	TGTGCCACCTGGGACGGCCGACATAGTAGTGATTGGATCAAGACGTTT	CATWDGRHSSDWIKTF	TRGV2	.	TRGJP2	16	-1	-1	22
12	9.56846234810066E-5	TGTGCCACCTGGGACGGGCTGGCTAGTAGTGATTGGATCAAGACGTTT	CATWDGLASSDWIKTF	TRGV2	.	TRGJP2	18	-1	-1	23
12	9.56846234810066E-5	TGTGCCACCTGGGACGGGCTAAATAGTAGTGATTGGATCAAGACGTTT	CATWDGLNSSDWIKTF	TRGV2	.	TRGJP2	18	-1	-1	18
12	9.56846234810066E-5	TGTGCCACCTGGGACGGGCCCGATAGTAGTGATTGGATCAAGACGTTT	CATWDGPDSSDWIKTF	TRGV2	.	TRGJP2	21	-1	-1	22
12	9.56846234810066E-5	TGTGCCACCTGGGACGGGCCAGGTGTTCGTGGTTATAAGAAACTCTTT	CATWDGPGVRGYKKLF	TRGV2	.	TRGJ1	19	-1	-1	32
12	9.56846234810066E-5	TGTGCCACCTGGGACGGGCCAAAGGATCATGGTTGGTTCAAGATATTT	CATWDGPKDHGWFKIF	TRGV2	.	TRGJP1	19	-1	-1	29
12	9.56846234810066E-5	TGTGCCACCTGGGACGGGCAGGTTTTGGGTGATTGGATCAAGACGTTT	CATWDGQVLGDWIKTF	TRGV2	.	TRGJP2	18	-1	-1	28
12	9.56846234810066E-5	TGTGCTGCGTGGGGGTGCTCGGTGAATTATTATAAGAAACTCTTT	CAAWGCSVNYYKKLF	TRGV10	.	TRGJ1	12	-1	-1	23
12	9.56846234810066E-5	TGTGCTGCGTGGGATTATGGGAGAGTTTATTATAAGAAACTCTTT	CAAWDYGRVYYKKLF	TRGV10	.	TRGJ1	16	-1	-1	26
12	9.56846234810066E-5	TGTGCTGCGTGGGATTATAGTGACGATTATTATAAGAAACTCTTT	CAAWDYSDDYYKKLF	TRGV10	.	TRGJ1	16	-1	-1	25
12	9.56846234810066E-5	TGTGCTGCGTGGGATAACCGCTCGAATTATTATAAGAAACTCTTT	CAAWDNRSNYYKKLF	TRGV10	.	TRGJ1	17	-1	-1	21
12	9.56846234810066E-5	TGTGCTGCGTGGGACCCCGGCGAGTATTATTATAAGAAACTCTTT	CAAWDPGEYYYKKLF	TRGV10	.	TRGJ1	13	-1	-1	25
12	9.56846234810066E-5	TGTGCCTTGTGGGAGGTGGAATTGGGCAAAAAAATCAAGGTATTT	CALWEVELGKKIKVF	TRGV9	.	TRGJP	17	-1	-1	18
12	9.56846234810066E-5	TGTGCCACCTGGGGCAGGACGACTAGTGATTGGATCAAGACGTTT	CATWGRTTSDWIKTF	TRGV5P	.	TRGJP2	17	-1	-1	23
12	9.56846234810066E-5	TGTGCCACCTGGGATGCTCCTCGGGATTATTATAAGAAACTCTTT	CATWDAPRDYYKKLF	TRGV4	.	TRGJ1	15	-1	-1	25
12	9.56846234810066E-5	TGTGCCACCTGGGATAGTCACTACCTATTCATGTCGGGCCTCTTT	CATWDSHYLFMSGLF	TRGV4	.	TRGJ1	14	-1	-1	39
12	9.56846234810066E-5	TGTGCCACCTGGGACGTAATCGAGAGTGATTGGATCAAGACGTTT	CATWDVIESDWIKTF	TRGV2	.	TRGJP2	15	-1	-1	24
12	9.56846234810066E-5	TGTGCCACCTGGGACGGCACAAAACCCCGGTATAAGAAACTCTTT	CATWDGTKPRYKKLF	TRGV2	.	TRGJ1	16	-1	-1	30
12	9.56846234810066E-5	TGTGCCACCTGGGACGGGCTTACCACTGGTTGGTTCAAGATATTT	CATWDGLTTGWFKIF	TRGV2	.	TRGJP1	18	-1	-1	20
12	9.56846234810066E-5	TGTGCCACCTGGGACGGGCCTGTAAGTGATTGGATCAAGACGTTT	CATWDGPVSDWIKTF	TRGV2	.	TRGJP2	22	-1	-1	24
12	9.56846234810066E-5	TGTGCCACCTGGGACGGGGAGGTCGGGTATTATAAGAAACTCTTT	CATWDGEVGYYKKLF	TRGV2	.	TRGJ1	17	-1	-1	27
12	9.56846234810066E-5	TGTGCCACCTGGGACGGGAATACCACTGGTTGGTTCAAGATATTT	CATWDGNTTGWFKIF	TRGV2	.	TRGJP1	17	-1	-1	19
12	9.56846234810066E-5	TGTGCCACCTGGGACGGACGGGGGAGTTGCGCTAAGAAACTCTTT	CATWDGRGSCAKKLF	TRGV2	.	TRGJ1	16	-1	-1	32
12	9.56846234810066E-5	TGTGCCACCTGGGACGACCCACCGGGGGGATATAAGAAACTCTTT	CATWDDPPGGYKKLF	TRGV2	.	TRGJ1	15	-1	-1	30
12	9.56846234810066E-5	TGTGCCACCTGGGACAGGCCCCGAAATTATTATAAGAAACTCTTT	CATWDRPRNYYKKLF	TRGV7	.	TRGJ1	19	-1	-1	24
12	9.56846234810066E-5	TGTGCCACCTGGGACAGGCGGGGGAGTGATTGGATCAAGACGTTT	CATWDRRGSDWIKTF	TRGV3	.	TRGJP2	18	-1	-1	24
12	9.56846234810066E-5	TGTGCTGCGTGGGATTTTAGGGGATATTATAAGAAACTCTTT	CAAWDFRGYYKKLF	TRGV10	.	TRGJ1	15	-1	-1	24
12	9.56846234810066E-5	TGTGCCTTGTGGGAGGTTCCCTTTTATTATAAGAAACTCTTT	CALWEVPFYYKKLF	TRGV9	.	TRGJ1	16	-1	-1	23
12	9.56846234810066E-5	TGTGCCACCTGCGCGAAGGGTAGTGATTGGATCAAGACGTTT	CATCAKGSDWIKTF	TRGV2	.	TRGJP2	10	-1	-1	19
12	9.56846234810066E-5	TGTGCCACCTGGTCCTCGGGTAGTGATTGGATCAAGACGTTT	CATWSSGSDWIKTF	TRGV2	.	TRGJP2	11	-1	-1	19
12	9.56846234810066E-5	TGTGCCACCTGGTCCAATAGTAGTGATTGGATCAAGACGTTT	CATWSNSSDWIKTF	TRGV2	.	TRGJP2	11	-1	-1	16
12	9.56846234810066E-5	TGTGCCACCTGGGGTGAGAGGGGTGATTGGATCAAGACGTTT	CATWGERGDWIKTF	TRGV2	.	TRGJP2	12	-1	-1	22
12	9.56846234810066E-5	TGTGCCACCTGGGATAATGGCCTTGGGGGAAAGAAACTCTTT	CATWDNGLGGKKLF	TRGV8	.	TRGJ1	22	-1	-1	30
12	9.56846234810066E-5	TGTGCCACCTGGGACTCGGACACATATTATAAGAAACTCTTT	CATWDSDTYYKKLF	TRGV2	.	TRGJ1	14	-1	-1	24
12	9.56846234810066E-5	TGTGCCACCTGGGACCCCCGGGATTATTATAAGAAACTCTTT	CATWDPRDYYKKLF	TRGV2	.	TRGJ1	14	-1	-1	22
12	9.56846234810066E-5	TGTGCCACCTGGGACGTTAGTAGTGATTGGATCAAGACGTTT	CATWDVSSDWIKTF	TRGV2	.	TRGJP2	15	-1	-1	17
12	9.56846234810066E-5	TGTGCCACCTGGGACGTCCACCTCCCACGGGGGAAACTCTTT	CATWDVHLPRGKLF	TRGV2	.	TRGJ1	15	-1	-1	32
12	9.56846234810066E-5	TGTGCCACCTGGGACGCGCCAGGTGATTGGATCAAGACGTTT	CATWDAPGDWIKTF	TRGV2	.	TRGJP2	19	-1	-1	22
12	9.56846234810066E-5	TGTGCCACCTGGGACGGGCTCACTGGTTGGTTCAAGATATTT	CATWDGLTGWFKIF	TRGV2	.	TRGJP1	18	-1	-1	20
12	9.56846234810066E-5	TGTGCCACCTGGGACGGGCCCGAGCCTACTAAGGAACTCTTT	CATWDGPEPTKELF	TRGV2	.	TRGJ1	21	-1	-1	29
12	9.56846234810066E-5	TGTGCCACCTGGGACGGGCCGGACTATTATAAGAAACTCTTT	CATWDGPDYYKKLF	TRGV2	.	TRGJ1	19	-1	-1	24
12	9.56846234810066E-5	TGTGCCACCTGGGACGGGCGAACGAATTATAAGAAACTCTTT	CATWDGRTNYKKLF	TRGV2	.	TRGJ1	18	-1	-1	25
12	9.56846234810066E-5	TGTGCCACCTGGGACGGGCGAAATTATTATAAGAAACTCTTT	CATWDGRNYYKKLF	TRGV2	.	TRGJ1	18	-1	-1	21
12	9.56846234810066E-5	TGTGCCACCTGGGACGGGGGAAGTGATTGGATCAAGACGTTT	CATWDGGSDWIKTF	TRGV2	.	TRGJP2	17	-1	-1	21
12	9.56846234810066E-5	TGTGCCACCTGGGACAGGCCTGTTTATTATAAGAAACTCTTT	CATWDRPVYYKKLF	TRGV7	.	TRGJ1	22	-1	-1	23
12	9.56846234810066E-5	TGTGCCACCTGGGACAGGCCCGACTATTATAAGAAACTCTTT	CATWDRPDYYKKLF	TRGV3	.	TRGJ1	19	-1	-1	24
12	9.56846234810066E-5	TGTGCCACCTGGGACAGGCCCAAGAGGTATAAGAAACTCTTT	CATWDRPKRYKKLF	TRGV3	.	TRGJ1	19	-1	-1	27
12	9.56846234810066E-5	TGTGCCACCTGGGACAGGCGGGGTGATTGGATCAAGACGTTT	CATWDRRGDWIKTF	TRGV3	.	TRGJP2	18	-1	-1	22
12	9.56846234810066E-5	TGTGCCACCTGGGACAGGCATAGTGATTGGATCAAGACGTTT	CATWDRHSDWIKTF	TRGV7	.	TRGJP2	18	-1	-1	20
12	9.56846234810066E-5	TGTGCCACCTGGGACAGGATGAATTATTATAAGAAACTCTTT	CATWDRMNYYKKLF	TRGV7	.	TRGJ1	17	-1	-1	20
12	9.56846234810066E-5	TGTGCCACCGATGTCCACCCGGGTTATTATAAGAAACTCTTT	CATDVHPGYYKKLF	TRGV4	.	TRGJ1	8	-1	-1	23
12	9.56846234810066E-5	TGTGCTGCGTGGGTGGGGAATTATTATAAGAAACTCTTT	CAAWVGNYYKKLF	TRGV10	.	TRGJ1	12	-1	-1	17
12	9.56846234810066E-5	TGTGCTGCGTGGGGAACCACTGGTTGGTTCAAGATATTT	CAAWGTTGWFKIF	TRGV10	.	TRGJP1	12	-1	-1	15
12	9.56846234810066E-5	TGTGCTGCGTGGGAGAGAGAATATTATAAGAAACTCTTT	CAAWEREYYKKLF	TRGV10	.	TRGJ1	13	-1	-1	18
12	9.56846234810066E-5	TGTGCTGCGGCCGTGGCCACTGGTTGGTTCAAGATATTT	CAAAVATGWFKIF	TRGV10	.	TRGJP1	8	-1	-1	16
12	9.56846234810066E-5	TGTGCCTTGTGGGAGGTGCACTTAGTCAAGAAACTCTTT	CALWEVHLVKKLF	TRGV9	.	TRGJ1	20	-1	-1	27
12	9.56846234810066E-5	TGTGCCACCTGGTGCTCTCCAGGATATAAGAAACTCTTT	CATWCSPGYKKLF	TRGV2	.	TRGJ1	11	-1	-1	24
12	9.56846234810066E-5	TGTGCCACCTGGGATGTGGATTATTATAAGAAACTCTTT	CATWDVDYYKKLF	TRGV3	.	TRGJ1	13	-1	-1	19
12	9.56846234810066E-5	TGTGCCACCTGGGATGGGCCTTATTATAAGAAACTCTTT	CATWDGPYYKKLF	TRGV4	.	TRGJ1	19	-1	-1	20
12	9.56846234810066E-5	TGTGCCACCTGGGATAGCGGTGATTGGATCAAGACGTTT	CATWDSGDWIKTF	TRGV8	.	TRGJP2	16	-1	-1	13
12	9.56846234810066E-5	TGTGCCACCTGGGATAGGGCCCCGTTGGAGAAACTCTTT	CATWDRAPLEKLF	TRGV8	.	TRGJ1	17	-1	-1	28
12	9.56846234810066E-5	TGTGCCACCTGGGACGGGTCGGGTTATAAGAAACTCTTT	CATWDGSGYKKLF	TRGV2	.	TRGJ1	17	-1	-1	23
12	9.56846234810066E-5	TGTGCCACCTGGGACGGGCCTAGTTATAAGAAACTCTTT	CATWDGPSYKKLF	TRGV2	.	TRGJ1	19	-1	-1	23
12	9.56846234810066E-5	TGTGCCACCTGGGACGGGCCCTCTTATAAGAAACTCTTT	CATWDGPSYKKLF	TRGV2	.	TRGJ1	20	-1	-1	23
12	9.56846234810066E-5	TGTGCCACCTGGGACGGGCGTCGGTATAAGAAACTCTTT	CATWDGRRYKKLF	TRGV2	.	TRGJ1	18	-1	-1	24
12	9.56846234810066E-5	TGTGCCACCTGGGACGGGCGGGGCTATAAGAAACTCTTT	CATWDGRGYKKLF	TRGV2	.	TRGJ1	18	-1	-1	24
12	9.56846234810066E-5	TGTGCCACCTGGGACGGGCGATATTATAAGAAACTCTTT	CATWDGRYYKKLF	TRGV2	.	TRGJ1	18	-1	-1	21
12	9.56846234810066E-5	TGTGCCACCTGGGACGGGCACGGATATAAGAAACTCTTT	CATWDGHGYKKLF	TRGV2	.	TRGJ1	21	-1	-1	24
12	9.56846234810066E-5	TGTGCCACCTGGGACGGGGCTTATTATAAGAAACTCTTT	CATWDGAYYKKLF	TRGV2	.	TRGJ1	17	-1	-1	20
12	9.56846234810066E-5	TGTGCCACCTGGGACGGGATTTATTATAAGAAACTCTTT	CATWDGIYYKKLF	TRGV2	.	TRGJ1	17	-1	-1	17
12	9.56846234810066E-5	TGTGCCACCTGGGACGGACATAGGGATAAGAAACTCTTT	CATWDGHRDKKLF	TRGV2	.	TRGJ1	16	-1	-1	25
12	9.56846234810066E-5	TGTGCCACCTGGGACAGGCCTGGGTATAAGAAACTCTTT	CATWDRPGYKKLF	TRGV3	.	TRGJ1	21	-1	-1	24
12	9.56846234810066E-5	TGTGCCACCTGGGACAGGCCTAATTATAAGAAACTCTTT	CATWDRPNYKKLF	TRGV3	.	TRGJ1	20	-1	-1	22
12	9.56846234810066E-5	TGTGCCACCTGGGACAGGCCCGATTATAAGAAACTCTTT	CATWDRPDYKKLF	TRGV3	.	TRGJ1	19	-1	-1	22
12	9.56846234810066E-5	TGTGCCACCTGGGACAGGCGGAATTGGATCAAGACGTTT	CATWDRRNWIKTF	TRGV3	.	TRGJP2	18	-1	-1	22
12	9.56846234810066E-5	TGTGCCACCTGGGAGGGGGCCGGGGATAAGAAACTCTTT	CATWEGAGDKKLF	TRGV4	.	TRGJ1	20	-1	-1	25
12	9.56846234810066E-5	TGTGCCACCTGGGAGAAGGGGTATTATAAGAAACTCTTT	CATWEKGYYKKLF	TRGV7	.	TRGJ1	13	-1	-1	21
12	9.56846234810066E-5	TGTGCTGCCCCTACCACTGGTTGGTTCAAGATATTT	CAAPTTGWFKIF	TRGV10	.	TRGJP1	7	-1	-1	11
12	9.56846234810066E-5	TGTGCTGCGTGGGCTATTTATTATAAGAAACTCTTT	CAAWAIYYKKLF	TRGV10	.	TRGJ1	12	-1	-1	17
12	9.56846234810066E-5	TGTGCTGCGTGGGCAAATTATTATAAGAAACTCTTT	CAAWANYYKKLF	TRGV10	.	TRGJ1	12	-1	-1	15
12	9.56846234810066E-5	TGTGCCCCTTATAGTAGTGATTGGATCAAGACGTTT	CAPYSSDWIKTF	TRGV2	.	TRGJP2	8	-1	-1	9
12	9.56846234810066E-5	TGTGCCACCTTTAGTAGTGATTGGATCAAGACGTTT	CATFSSDWIKTF	TRGV2	.	TRGJP2	9	-1	-1	11
12	9.56846234810066E-5	TGTGCCACCTCGGGCCTGGAATGCTGTGAACTCTTT	CATSGLECCELF	TRGV2	.	TRGJ1	13	-1	-1	28
12	9.56846234810066E-5	TGTGCCACCTCACTAAATTATTATAAGAAACTCTTT	CATSLNYYKKLF	TRGV8	.	TRGJ1	9	-1	-1	15
12	9.56846234810066E-5	TGTGCCACCTGGGGCCACGGGGGATGGAAACTCTTT	CATWGHGGWKLF	TRGV3	.	TRGJ1	12	-1	-1	26
12	9.56846234810066E-5	TGTGCCACCTGGGGCGGACACAATAAGAAACTCTTT	CATWGGHNKKLF	TRGV8	.	TRGJ1	12	-1	-1	22
12	9.56846234810066E-5	TGTGCCACCTGGGGCGACAATTATAAGAAACTCTTT	CATWGDNYKKLF	TRGV2	.	TRGJ1	15	-1	-1	19
12	9.56846234810066E-5	TGTGCCACCTGGGATTCTTATTATAAGAAACTCTTT	CATWDSYYKKLF	TRGV8	.	TRGJ1	14	-1	-1	17
12	9.56846234810066E-5	TGTGCCACCTGGGATCTTTGGTATAAGAAACTCTTT	CATWDLWYKKLF	TRGV4	.	TRGJ1	14	-1	-1	21
12	9.56846234810066E-5	TGTGCCACCTGGGATCAGGGTTGGATCAAGACGTTT	CATWDQGWIKTF	TRGV8	.	TRGJP2	18	-1	-1	20
12	9.56846234810066E-5	TGTGCCACCTGGGATGGGCTTCGTAAGAAACTCTTT	CATWDGLRKKLF	TRGV4	.	TRGJ1	18	-1	-1	23
12	9.56846234810066E-5	TGTGCCACCTGGGATGGGCAGCGGATCAAGACGTTT	CATWDGQRIKTF	TRGV4	.	TRGJP2	18	-1	-1	22
12	9.56846234810066E-5	TGTGCCACCTGGGATGGGAATTGGATCAAGACGTTT	CATWDGNWIKTF	TRGV8	.	TRGJP2	17	-1	-1	19
12	9.56846234810066E-5	TGTGCCACCTGGGATAGTTATTATAAGAAACTCTTT	CATWDSYYKKLF	TRGV8	.	TRGJ1	16	-1	-1	17
12	9.56846234810066E-5	TGTGCCACCTGGGATAGGCTCTATGAGAAACTCTTT	CATWDRLYEKLF	TRGV8	.	TRGJ1	23	-1	-1	21
12	9.56846234810066E-5	TGTGCCACCTGGGATAGATATTATAAGAAACTCTTT	CATWDRYYKKLF	TRGV8	.	TRGJ1	16	-1	-1	18
12	9.56846234810066E-5	TGTGCCACCTGGGATAATTCCCCAAAGAAACTCTTT	CATWDNSPKKLF	TRGV8	.	TRGJ1	15	-1	-1	24
12	9.56846234810066E-5	TGTGCCACCTGGGACTGGTATTATAAGAAACTCTTT	CATWDWYYKKLF	TRGV5	.	TRGJ1	17	-1	-1	18
12	9.56846234810066E-5	TGTGCCACCTGGGACCCGTATTATAAGAAACTCTTT	CATWDPYYKKLF	TRGV3	.	TRGJ1	14	-1	-1	18
12	9.56846234810066E-5	TGTGCCACCTGGGACGGGCTCAAGAAGAAACTCTTT	CATWDGLKKKLF	TRGV2	.	TRGJ1	18	-1	-1	24
12	9.56846234810066E-5	TGTGCCACCTGGGACGGGCCTTTGTTGAAACTCTTT	CATWDGPLLKLF	TRGV2	.	TRGJ2	19	-1	-1	26
12	9.56846234810066E-5	TGTGCCACCTGGGACGGGCCCTATAAGAAACTCTTT	CATWDGPYKKLF	TRGV2	.	TRGJ1	20	-1	-1	21
12	9.56846234810066E-5	TGTGCCACCTGGGACGGGCGGGGGTTGGAACTCTTT	CATWDGRGLELF	TRGV2	.	TRGJ1	18	-1	-1	28
12	9.56846234810066E-5	TGTGCCACCTGGGACGGGCGACGGGAGAAACTCTTT	CATWDGRREKLF	TRGV2	.	TRGJ1	18	-1	-1	25
12	9.56846234810066E-5	TGTGCCACCTGGGACGGGGCTAGGATCAAGACGTTT	CATWDGARIKTF	TRGV2	.	TRGJP2	17	-1	-1	22
12	9.56846234810066E-5	TGTGCCACCTGGGACAGGTTCGATGGGAAACTCTTT	CATWDRFDGKLF	TRGV3	.	TRGJ1	17	-1	-1	26
12	9.56846234810066E-5	TGTGCCACCTGGGACAGGCGGTCGAGGAAACTCTTT	CATWDRRSRKLF	TRGV3	.	TRGJ1	18	-1	-1	26
12	9.56846234810066E-5	TGTGCCACCTGGGACAGGGATTATAAGAAACTCTTT	CATWDRDYKKLF	TRGV7	.	TRGJ1	17	-1	-1	19
12	9.56846234810066E-5	TGTGCCACCTGGGACAAAGGTTATAAGAAACTCTTT	CATWDKGYKKLF	TRGV3	.	TRGJ1	15	-1	-1	20
12	9.56846234810066E-5	TGTGCCACCTGGGAGGATTATTATAAGAAACTCTTT	CATWEDYYKKLF	TRGV5	.	TRGJ1	13	-1	-1	16
12	9.56846234810066E-5	TGTGCCACCTGGACGAATTATTATAAGAAACTCTTT	CATWTNYYKKLF	TRGV5	.	TRGJ2	11	-1	-1	13
12	9.56846234810066E-5	TGTGCCACCGTTAGTAGTGATTGGATCAAGACGTTT	CATVSSDWIKTF	TRGV3	.	TRGJP2	8	-1	-1	11
12	9.56846234810066E-5	TGTGCCACCGAGACTAATTATTATAAGAAACTCTTT	CATETNYYKKLF	TRGV8	.	TRGJ1	8	-1	-1	15
12	9.56846234810066E-5	TGTGCCTCGGGGGGTGATTGGATCAAGACGTTT	CASGGDWIKTF	TRGV2	.	TRGJP2	5	-1	-1	13
12	9.56846234810066E-5	TGTGCCACCTGTAGTGATTGGATCAAGACGTTT	CATCSDWIKTF	TRGV8	.	TRGJP2	10	-1	-1	10
12	9.56846234810066E-5	TGTGCCACCTGCCCAAGAGGTGGGAAACTCTTT	CATCPRGGKLF	TRGV8	.	TRGJ1	10	-1	-1	23
12	9.56846234810066E-5	TGTGCCACCTGGGCCGGGCGGAAGAAACTCTTT	CATWAGRKKLF	TRGV4	.	TRGJ1	18	-1	-1	21
12	9.56846234810066E-5	TGTGCCACCTGGGGTCGAGGTAAGAAACTCTTT	CATWGRGKKLF	TRGV4	.	TRGJ1	12	-1	-1	20
12	9.56846234810066E-5	TGTGCCACCTGGGGGAATTATAAGAAACTCTTT	CATWGNYKKLF	TRGV4	.	TRGJ1	12	-1	-1	16
12	9.56846234810066E-5	TGTGCCACCTGGGATGCGTATAAGAAACTCTTT	CATWDAYKKLF	TRGV4	.	TRGJ1	15	-1	-1	18
12	9.56846234810066E-5	TGTGCCACCTGGGACGGGCTGGAGAAACTCTTT	CATWDGLEKLF	TRGV2	.	TRGJ1	18	-1	-1	22
12	9.56846234810066E-5	TGTGCCACCTGGGACGGGCCGGGGAAACTCTTT	CATWDGPGKLF	TRGV2	.	TRGJ1	19	-1	-1	23
12	9.56846234810066E-5	TGTGCCACCTGGGACGGGCGGCCGAAACTCTTT	CATWDGRPKLF	TRGV2	.	TRGJ1	18	-1	-1	23
12	9.56846234810066E-5	TGTGCCACCTGGGACGGGGGAGAGGGACTCTTT	CATWDGGEGLF	TRGV2	.	TRGJ1	17	-1	-1	26
12	9.56846234810066E-5	TGTGCCACCTGGGACAGGCTAGAGGAACTCTTT	CATWDRLEELF	TRGV3	.	TRGJ1	18	-1	-1	22
12	9.56846234810066E-5	TGTGCCACCTGGGACAGGCCGGGGAAACTCTTT	CATWDRPGKLF	TRGV7	.	TRGJ1	19	-1	-1	23
12	9.56846234810066E-5	TGTGCCACCTGGGACAGGGGGGGGAAACTCTTT	CATWDRGGKLF	TRGV3	.	TRGJ1	17	-1	-1	23
12	9.56846234810066E-5	TGTGCCACCTGGGAGTTGGGGAAGAAACTCTTT	CATWELGKKLF	TRGV2	.	TRGJ1	13	-1	-1	21
12	9.56846234810066E-5	TGTGCCACCTGGGAGCCGTGGGGGAAACTCTTT	CATWEPWGKLF	TRGV5	.	TRGJ1	13	-1	-1	23
12	9.56846234810066E-5	TGTGCCACCTGGAGCGATTGGATCAAGACGTTT	CATWSDWIKTF	TRGV3	.	TRGJP2	11	-1	-1	12
12	9.56846234810066E-5	TGTGCCACCCCGATCGGGTATAAGAAACTCTTT	CATPIGYKKLF	TRGV4	.	TRGJ1	8	-1	-1	18
12	9.56846234810066E-5	TGTGCCCACAGTTATTATAAGAAACTCTTT	CAHSYYKKLF	TRGV8	.	TRGJ1	5	-1	-1	11
12	9.56846234810066E-5	TGTGCCACCTGTTATTATAAGAAACTCTTT	CATCYYKKLF	TRGV4	.	TRGJ1	10	-1	-1	11
12	9.56846234810066E-5	TGTGCCACCTGGGATTTATGGAAACTCTTT	CATWDLWKLF	TRGV8	.	TRGJ1	14	-1	-1	20
12	9.56846234810066E-5	TGTGCCACCTGGGATAGGCGTAGACTCTTT	CATWDRRRLF	TRGV8	.	TRGJ1	21	-1	-1	23
12	9.56846234810066E-5	TGTGCCACCTGGGATAGGGAGAAACTCTTT	CATWDREKLF	TRGV4	.	TRGJ1	18	-1	-1	19
12	9.56846234810066E-5	TGTGCCACCTGGGACGGGTGGAAACTCTTT	CATWDGWKLF	TRGV2	.	TRGJ1	17	-1	-1	20
12	9.56846234810066E-5	TGTGCCACCTGGGACGGGCAGATACTCTTT	CATWDGQILF	TRGV2	.	TRGJ1	18	-1	-1	19
12	9.56846234810066E-5	TGTGCCACCTGGGACGATAAGAAACTCTTT	CATWDDKKLF	TRGV2	.	TRGJ1	15	-1	-1	16
12	9.56846234810066E-5	TGTGGGGTCATCGGGAGGAAGAAACTCTTT	CGVIGRKKLF	TRGV3	.	TRGJ1	3	-1	-1	18
12	9.56846234810066E-5	TGTGCCTTGTGGGAGGTCCAAGAGTTG	CALWEVQEL	TRGV9	.	TRGJ1	19	-1	-1	24
12	9.56846234810066E-5	TGTGCCACCTGGGTGATCAAGACGTTT	CATWVIKTF	TRGV8	.	TRGJP2	12	-1	-1	14
12	9.56846234810066E-5	TGTGCCACCTGGGACGGGAAACTCTTT	CATWDGKLF	TRGV2	.	TRGJ1	17	-1	-1	17
12	9.56846234810066E-5	TGTGCCACCTGGGAATCTAAACTCTTT	CATWESKLF	TRGV4	.	TRGJ1	13	-1	-1	18
12	9.56846234810066E-5	TGTGCCACCTGCCCCTGCCTCTTT	CATCPCLF	TRGV8	.	TRGJ1	10	-1	-1	18
12	9.56846234810066E-5	TGTGCCACCTGGGAGAAACTCTTT	CATWEKLF	TRGV3	.	TRGJ1	13	-1	-1	13
12	9.56846234810066E-5	TGTGCCACCTTTTCACTCTTT	CATFSLF	TRGV4	.	TRGJ1	9	-1	-1	14
12	9.56846234810066E-5	TGTGCCACCTGCCCCCTCTTT	CATCPLF	TRGV3	.	TRGJ1	10	-1	-1	15
12	9.56846234810066E-5	TGTGCCACCTGGGTACTCTTT	CATWVLF	TRGV8	.	TRGJ1	12	-1	-1	14
11	8.771090485758938E-5	TGTGCCACCTGGGACGGTCATAAGAAACTCTTTGGCAGTGGAGGGGGTCTTTCCCCGATCAAGAAACTCTTT	CATWDGHKKLFGSGGGLSPIKKLF	TRGV3	.	TRGJ1	14	-1	-1	60
11	8.771090485758938E-5	TGTGCCACCTGGGACGGCCGGGAGGTCCTGGGGGAATCGGATATTAAGAAACTCTTT	CATWDGREVLGESDIKKLF	TRGV2	.	TRGJ1	16	-1	-1	44
11	8.771090485758938E-5	TGTGCTGCGTGGGATTCCGGCCCCCGAACCTCAAATTATTATAAGAAACTCTTT	CAAWDSGPRTSNYYKKLF	TRGV10	.	TRGJ2	18	-1	-1	30
11	8.771090485758938E-5	TGTGCCACCTGGGACGGGCCTCCGCTTAATAGTAGTGATTGGATCAAGACGTTT	CATWDGPPLNSSDWIKTF	TRGV2	.	TRGJP2	19	-1	-1	28
11	8.771090485758938E-5	TGTGCCACCTGGGACGGGCGATGGGGTCATAGTAGTGATTGGATCAAGACGTTT	CATWDGRWGHSSDWIKTF	TRGV2	.	TRGJP2	18	-1	-1	28
11	8.771090485758938E-5	TGTGCCACCTGGGACGGACCAGAGGGGGATAGTAGTGATTGGATCAAGACGTTT	CATWDGPEGDSSDWIKTF	TRGV2	.	TRGJP2	19	-1	-1	28
11	8.771090485758938E-5	TGTGCTGCGTGGGATCCACCAGGGGTTAGGAATTATTATAAGAAACTCTTT	CAAWDPPGVRNYYKKLF	TRGV10	.	TRGJ1	14	-1	-1	29
11	8.771090485758938E-5	TGTGCCACCTGGGATAGGCCCGGGGCGAGGGCCGATTGGATCAAGACGTTT	CATWDRPGARADWIKTF	TRGV8	.	TRGJP2	19	-1	-1	33
11	8.771090485758938E-5	TGTGCCACCTGGGACGGGCGGGGAGGGGTGGGTGATTGGATCAAGACGTTT	CATWDGRGGVGDWIKTF	TRGV2	.	TRGJP2	18	-1	-1	31
11	8.771090485758938E-5	TGTGCCACCTGGGACGGGCATTTGAATTCGAGTTATTATAAGAAACTCTTT	CATWDGHLNSSYYKKLF	TRGV2	.	TRGJ1	18	-1	-1	24
11	8.771090485758938E-5	TGTGCCACCTGGGACGAGGGGGACTATAGTAGTGATTGGATCAAGACGTTT	CATWDEGDYSSDWIKTF	TRGV2	.	TRGJP2	15	-1	-1	24
11	8.771090485758938E-5	TGTGCCACCTGGGACAGGCCAAAGGGTTATCGTGATTGGATCAAGACGTTT	CATWDRPKGYRDWIKTF	TRGV3	.	TRGJP2	19	-1	-1	31
11	8.771090485758938E-5	TGTGCTGCGTGGGATTATCGGCATAGGAATTATTATAAGAAACTCTTT	CAAWDYRHRNYYKKLF	TRGV10	.	TRGJ1	16	-1	-1	26
11	8.771090485758938E-5	TGTGCTGCGTGGGATCGGAGGGGGGCGAATTATTATAAGAAACTCTTT	CAAWDRRGANYYKKLF	TRGV10	.	TRGJ1	14	-1	-1	25
11	8.771090485758938E-5	TGTGCTGCGTGGGAAGGATCATCGGCCACTGGTTGGTTCAAGATATTT	CAAWEGSSATGWFKIF	TRGV10	.	TRGJP1	13	-1	-1	25
11	8.771090485758938E-5	TGTGCCACCTGGGGTGTTAGATATAGTAGTGATTGGATCAAGACGTTT	CATWGVRYSSDWIKTF	TRGV2	.	TRGJP2	12	-1	-1	20
11	8.771090485758938E-5	TGTGCCACCTGGGATATCAGGGCTCCGGATTATTATAAGAAACTCTTT	CATWDIRAPDYYKKLF	TRGV8	.	TRGJ1	15	-1	-1	25
11	8.771090485758938E-5	TGTGCCACCTGGGATAGGCGGGCGGACAGTGATTGGATCAAGACGTTT	CATWDRRADSDWIKTF	TRGV8	.	TRGJP2	18	-1	-1	27
11	8.771090485758938E-5	TGTGCCACCTGGGACGGGCCTTGGGTTAGTGATTGGATCAAGACGTTT	CATWDGPWVSDWIKTF	TRGV2	.	TRGJP2	19	-1	-1	26
11	8.771090485758938E-5	TGTGCCACCTGGGACGGGCCGGAAAGTAGTGATTGGATCAAGACGTTT	CATWDGPESSDWIKTF	TRGV2	.	TRGJP2	19	-1	-1	24
11	8.771090485758938E-5	TGTGCCACCTGGGACGGGCGTTATAGTAGTGATTGGATCAAGACGTTT	CATWDGRYSSDWIKTF	TRGV2	.	TRGJP2	18	-1	-1	21
11	8.771090485758938E-5	TGTGCCACCTGGGACGGGCGAAGGTGGAGTGATTGGATCAAGACGTTT	CATWDGRRWSDWIKTF	TRGV2	.	TRGJP2	18	-1	-1	27
11	8.771090485758938E-5	TGTGCCACCTGGGACGGGCACGGGAAACGTGATTGGATCAAGACGTTT	CATWDGHGKRDWIKTF	TRGV2	.	TRGJP2	21	-1	-1	28
11	8.771090485758938E-5	TGTGCCACCTGGGACACAACGTACTGTTGTGATTGGATCAAGACGTTT	CATWDTTYCCDWIKTF	TRGV3	.	TRGJP2	15	-1	-1	25
11	8.771090485758938E-5	TGTGCCACCTGGGACAGGCTTGTGGGGAATTATTATAAGAAACTCTTT	CATWDRLVGNYYKKLF	TRGV3	.	TRGJ1	22	-1	-1	26
11	8.771090485758938E-5	TGTGCCACCTGGGACAGGCGACGTGGTAGTGATTGGATCAAGACGTTT	CATWDRRRGSDWIKTF	TRGV3	.	TRGJP2	18	-1	-1	25
11	8.771090485758938E-5	TGTGCTGCGTGGGATTCTGGGCCGAATTATTATAAGAAACTCTTT	CAAWDSGPNYYKKLF	TRGV10	.	TRGJ1	15	-1	-1	22
11	8.771090485758938E-5	TGTGCTGCGTGGGATTACAAGCGTTTGCGTTGGTTCAAGATATTT	CAAWDYKRLRWFKIF	TRGV10	.	TRGJP1	17	-1	-1	28
11	8.771090485758938E-5	TGTGCCACCTGGGATTGTTGCCGGGGGGTGGCGGAGAAACTCTTT	CATWDCCRGVAEKLF	TRGV4	.	TRGJ1	14	-1	-1	34
11	8.771090485758938E-5	TGTGCCACCTGGGATGGGTCTGTGAATTATTATAAGAAACTCTTT	CATWDGSVNYYKKLF	TRGV4	.	TRGJ1	17	-1	-1	23
11	8.771090485758938E-5	TGTGCCACCTGGGATAGCTCCCAGAATTATTATAAGAAACTCTTT	CATWDSSQNYYKKLF	TRGV8	.	TRGJ1	16	-1	-1	23
11	8.771090485758938E-5	TGTGCCACCTGGGACGGCCCAAAGACCGATTGGATCAAGACGTTT	CATWDGPKTDWIKTF	TRGV2	.	TRGJP2	19	-1	-1	27
11	8.771090485758938E-5	TGTGCCACCTGGGACGGGCCTGAACGAGTTGTTAAGAAACTCTTT	CATWDGPERVVKKLF	TRGV2	.	TRGJ1	19	-1	-1	32
11	8.771090485758938E-5	TGTGCCACCTGGGACGGGCCCCCTAATTATTATAAGAAACTCTTT	CATWDGPPNYYKKLF	TRGV2	.	TRGJ1	20	-1	-1	24
11	8.771090485758938E-5	TGTGCCACCTGGGACGGGCCCAGGAGTGATTGGATCAAGACGTTT	CATWDGPRSDWIKTF	TRGV2	.	TRGJP2	20	-1	-1	21
11	8.771090485758938E-5	TGTGCCACCTGGGACGGGCCGGTATGGGATTGGATCAAGACGTTT	CATWDGPVWDWIKTF	TRGV2	.	TRGJP2	22	-1	-1	27
11	8.771090485758938E-5	TGTGCCACCTGGGACGGGCAAATTTGGGATTGGATCAAGACGTTT	CATWDGQIWDWIKTF	TRGV2	.	TRGJP2	18	-1	-1	27
11	8.771090485758938E-5	TGTGCCACCTGGGACGGATCTCCTAGTGATTGGATCAAGACGTTT	CATWDGSPSDWIKTF	TRGV2	.	TRGJP2	16	-1	-1	23
11	8.771090485758938E-5	TGTGCCACCTGGGACAGGCTCCTGAATTATTATAAGAAACTCTTT	CATWDRLLNYYKKLF	TRGV3	.	TRGJ1	18	-1	-1	23
11	8.771090485758938E-5	TGTGCCACCTGGGAACAAGAGTTGGGCAAAAAAATCAAGGTATTT	CATWEQELGKKIKVF	TRGV2	.	TRGJP	13	-1	-1	15
11	8.771090485758938E-5	TGTGCCACCTGGGAAAGACTGGGGGGTGATTGGATCAAGACGTTT	CATWERLGGDWIKTF	TRGV2	.	TRGJP2	13	-1	-1	25
11	8.771090485758938E-5	TGTGCTGCGTGGGATTGTGAGGTTGATTATAAGAAACTCTTT	CAAWDCEVDYKKLF	TRGV10	.	TRGJ1	15	-1	-1	25
11	8.771090485758938E-5	TGTGCCACCTGGTTTCAGAAGAGTGATTGGATCAAGACGTTT	CATWFQKSDWIKTF	TRGV4	.	TRGJP2	11	-1	-1	21
11	8.771090485758938E-5	TGTGCCACCTGGTATATCAGTAGTGATTGGATCAAGACGTTT	CATWYISSDWIKTF	TRGV2	.	TRGJP2	11	-1	-1	12
11	8.771090485758938E-5	TGTGCCACCTGGGTCGCGCTCACTTATTATAAGAAACTCTTT	CATWVALTYYKKLF	TRGV2	.	TRGJ1	18	-1	-1	23
11	8.771090485758938E-5	TGTGCCACCTGGGCGTATAGTAGTGATTGGATCAAGACGTTT	CATWAYSSDWIKTF	TRGV7	.	TRGJP2	12	-1	-1	15
11	8.771090485758938E-5	TGTGCCACCTGGGGCTTGGGGAGTGATTGGATCAAGACGTTT	CATWGLGSDWIKTF	TRGV3	.	TRGJP2	12	-1	-1	21
11	8.771090485758938E-5	TGTGCCACCTGGGATCACAAAAATTATTATAAGAAACTCTTT	CATWDHKNYYKKLF	TRGV8	.	TRGJ1	14	-1	-1	21
11	8.771090485758938E-5	TGTGCCACCTGGGATGGGCCTTGTCAATATAAGAAACTCTTT	CATWDGPCQYKKLF	TRGV4	.	TRGJ1	19	-1	-1	27
11	8.771090485758938E-5	TGTGCCACCTGGGACGTAGAGGGTGATTGGATCAAGACGTTT	CATWDVEGDWIKTF	TRGV2	.	TRGJP2	15	-1	-1	22
11	8.771090485758938E-5	TGTGCCACCTGGGACGGTAGTAGTGATTGGATCAAGACGTTT	CATWDGSSDWIKTF	TRGV2	.	TRGJP2	16	-1	-1	17
11	8.771090485758938E-5	TGTGCCACCTGGGACGGGCCCGTTTCTTATAAGAAACTCTTT	CATWDGPVSYKKLF	TRGV2	.	TRGJ1	22	-1	-1	23
11	8.771090485758938E-5	TGTGCCACCTGGGACGGGCCGGGTTATTATAAGAAACTCTTT	CATWDGPGYYKKLF	TRGV2	.	TRGJ1	19	-1	-1	23
11	8.771090485758938E-5	TGTGCCACCTGGGACGGGCGGGGTTATTATAAGAAACTCTTT	CATWDGRGYYKKLF	TRGV2	.	TRGJ1	18	-1	-1	23
11	8.771090485758938E-5	TGTGCCACCTGGGACGGACGTAGTGATTGGATCAAGACGTTT	CATWDGRSDWIKTF	TRGV2	.	TRGJP2	16	-1	-1	19
11	8.771090485758938E-5	TGTGCCACCTGGGACGGAGTGAATTATTATAAGAAACTCTTT	CATWDGVNYYKKLF	TRGV2	.	TRGJ2	16	-1	-1	20
11	8.771090485758938E-5	TGTGCCACCTGGGACGACTTCCCTTATTATAAGAAACTCTTT	CATWDDFPYYKKLF	TRGV4	.	TRGJ1	13	-1	-1	23
11	8.771090485758938E-5	TGTGCCACCTGGGACGAAAGAAGTGATTGGATCAAGACGTTT	CATWDERSDWIKTF	TRGV2	.	TRGJP2	15	-1	-1	18
11	8.771090485758938E-5	TGTGCCACCTGGGACAGGCCGAACCCGTTAAAGAAACTCTTT	CATWDRPNPLKKLF	TRGV3	.	TRGJ1	19	-1	-1	27
11	8.771090485758938E-5	TGTGCCACCTGGGACAGGCCAGTCGAGAGGAAGAAACTCTTT	CATWDRPVERKKLF	TRGV5	.	TRGJ1	23	-1	-1	30
11	8.771090485758938E-5	TGTGCCACCTGGGACAGGCGAAAGTATTATAAGAAACTCTTT	CATWDRRKYYKKLF	TRGV3	.	TRGJ1	18	-1	-1	21
11	8.771090485758938E-5	TGTGCCACCTGGGACAGGGCCACGGGGTATAAGAAACTCTTT	CATWDRATGYKKLF	TRGV5	.	TRGJ1	17	-1	-1	27
11	8.771090485758938E-5	TGTGCCACCTGGGAGAATAGTAGTGATTGGATCAAGACGTTT	CATWENSSDWIKTF	TRGV2	.	TRGJP2	13	-1	-1	16
11	8.771090485758938E-5	TGTGCCACCTGGGAAGCTAGTAGTGATTGGATCAAGACGTTT	CATWEASSDWIKTF	TRGV2	.	TRGJP2	13	-1	-1	17
11	8.771090485758938E-5	TGGCACCCTGGGATTTCCCCATTTCATTATAAGAAACTCTTT	WHPGISPFHYKKLF	TRGV8	.	TRGJ1	13	-1	-1	25
11	8.771090485758938E-5	TGTGCTGCGTGGGCTGAGGGGTATTATAAGAAACTCTTT	CAAWAEGYYKKLF	TRGV10	.	TRGJ1	12	-1	-1	21
11	8.771090485758938E-5	TGTGCTGCGTGGGATTTTAGATATTATAAGAAACTCTTT	CAAWDFRYYKKLF	TRGV10	.	TRGJ1	15	-1	-1	21
11	8.771090485758938E-5	TGTGCTGCGTGGGAACCTAATTATTATAAGAAACTCTTT	CAAWEPNYYKKLF	TRGV10	.	TRGJ1	13	-1	-1	18
11	8.771090485758938E-5	TGTGCCACCTGCCCCGCCCGGAGGTATAAGAAACTCTTT	CATCPARRYKKLF	TRGV8	.	TRGJ1	10	-1	-1	24
11	8.771090485758938E-5	TGTGCCACCTGGGTCTTCCCCGGGGGTAAGAAACTCTTT	CATWVFPGGKKLF	TRGV3	.	TRGJ1	12	-1	-1	26
11	8.771090485758938E-5	TGTGCCACCTGGGTCCCTAGTGATTGGATCAAGACGTTT	CATWVPSDWIKTF	TRGV3	.	TRGJP2	12	-1	-1	17
11	8.771090485758938E-5	TGTGCCACCTGGGTCGCGAATTATTATAAGAAACTCTTT	CATWVANYYKKLF	TRGV3	.	TRGJ1	12	-1	-1	16
11	8.771090485758938E-5	TGTGCCACCTGGGGCCCACTTACCCAGGTGAAACTCTTT	CATWGPLTQVKLF	TRGV4	.	TRGJ1	12	-1	-1	29
11	8.771090485758938E-5	TGTGCCACCTGGGATCCGAATTATTATAAGAAACTCTTT	CATWDPNYYKKLF	TRGV4	.	TRGJ1	14	-1	-1	13
11	8.771090485758938E-5	TGTGCCACCTGGGATCGGAATTATTATAAGAAACTCTTT	CATWDRNYYKKLF	TRGV8	.	TRGJ1	17	-1	-1	17
11	8.771090485758938E-5	TGTGCCACCTGGGATGGGCGGTTTTACGGGAAACTCTTT	CATWDGRFYGKLF	TRGV4	.	TRGJ1	18	-1	-1	29
11	8.771090485758938E-5	TGTGCCACCTGGGATAGGTGGGATTATAAGAAACTCTTT	CATWDRWDYKKLF	TRGV8	.	TRGJ1	17	-1	-1	22
11	8.771090485758938E-5	TGTGCCACCTGGGATAGGGGGGGTTATAAGAAACTCTTT	CATWDRGGYKKLF	TRGV8	.	TRGJ1	17	-1	-1	23
11	8.771090485758938E-5	TGTGCCACCTGGGATAGGGAGGAGAGAAAGAAACTCTTT	CATWDREERKKLF	TRGV8	.	TRGJ1	17	-1	-1	27
11	8.771090485758938E-5	TGTGCCACCTGGGACTGTAGTGATTGGATCAAGACGTTT	CATWDCSDWIKTF	TRGV2	.	TRGJP2	14	-1	-1	16
11	8.771090485758938E-5	TGTGCCACCTGGGACTATTTAGGTTATAAGAAACTCTTT	CATWDYLGYKKLF	TRGV2	.	TRGJ1	14	-1	-1	23
11	8.771090485758938E-5	TGTGCCACCTGGGACGCCAACGATTATAAGAAACTCTTT	CATWDANDYKKLF	TRGV2	.	TRGJ1	15	-1	-1	22
11	8.771090485758938E-5	TGTGCCACCTGGGACGCGAATTATTATAAGAAACTCTTT	CATWDANYYKKLF	TRGV2	.	TRGJ1	15	-1	-1	16
11	8.771090485758938E-5	TGTGCCACCTGGGACGGGCCTGGTTATAAGAAACTCTTT	CATWDGPGYKKLF	TRGV2	.	TRGJ1	19	-1	-1	23
11	8.771090485758938E-5	TGTGCCACCTGGGACGGGCCTAATTATAAGAAACTCTTT	CATWDGPNYKKLF	TRGV2	.	TRGJ1	19	-1	-1	22
11	8.771090485758938E-5	TGTGCCACCTGGGACGGGCCCCAGTATAAGAAACTCTTT	CATWDGPQYKKLF	TRGV2	.	TRGJ2	20	-1	-1	24
11	8.771090485758938E-5	TGTGCCACCTGGGACGGGCCGCGTTATAAGAAACTCTTT	CATWDGPRYKKLF	TRGV2	.	TRGJ1	23	-1	-1	23
11	8.771090485758938E-5	TGTGCCACCTGGGACGGGCGTCGTTATAAGAAACTCTTT	CATWDGRRYKKLF	TRGV2	.	TRGJ1	18	-1	-1	23
11	8.771090485758938E-5	TGTGCCACCTGGGACGGGCGTGGCTATAAGAAACTCTTT	CATWDGRGYKKLF	TRGV2	.	TRGJ1	18	-1	-1	24
11	8.771090485758938E-5	TGTGCCACCTGGGACGGGCGTGGGTATAAGAAACTCTTT	CATWDGRGYKKLF	TRGV2	.	TRGJ1	18	-1	-1	24
11	8.771090485758938E-5	TGTGCCACCTGGGACGGGCGGGGTTATAAGAAACTCTTT	CATWDGRGYKKLF	TRGV2	.	TRGJ1	18	-1	-1	23
11	8.771090485758938E-5	TGTGCCACCTGGGACGGGATTTACTATAAGAAACTCTTT	CATWDGIYYKKLF	TRGV2	.	TRGJ1	17	-1	-1	17
11	8.771090485758938E-5	TGTGCCACCTGGGACAGTGTTCCCGTTAAGAAACTCTTT	CATWDSVPVKKLF	TRGV3	.	TRGJ1	16	-1	-1	26
11	8.771090485758938E-5	TGTGCCACCTGGGACAGCTTAACTTATAAGAAACTCTTT	CATWDSLTYKKLF	TRGV7	.	TRGJ1	16	-1	-1	23
11	8.771090485758938E-5	TGTGCCACCTGGGACAGCCGTGGGGGGAAGAAACTCTTT	CATWDSRGGKKLF	TRGV3	.	TRGJ1	16	-1	-1	27
11	8.771090485758938E-5	TGTGCCACCTGGGACAGGCTTTATTATAAGAAACTCTTT	CATWDRLYYKKLF	TRGV7	.	TRGJ1	18	-1	-1	20
11	8.771090485758938E-5	TGTGCCACCTGGGACAGGCTCGATTATAAGAAACTCTTT	CATWDRLDYKKLF	TRGV5	.	TRGJ1	18	-1	-1	22
11	8.771090485758938E-5	TGTGCCACCTGGGACAGGCCCTTGTTCCAGAAACTCTTT	CATWDRPLFQKLF	TRGV7	.	TRGJ1	29	-1	-1	28
11	8.771090485758938E-5	TGTGCCACCTGGGACAGGCCCGGAAGAAGGAAACTCTTT	CATWDRPGRRKLF	TRGV3	.	TRGJ1	19	-1	-1	29
11	8.771090485758938E-5	TGTGCCACCTGGGACAGGCCAAATTATAAGAAACTCTTT	CATWDRPNYKKLF	TRGV5	.	TRGJ1	19	-1	-1	22
11	8.771090485758938E-5	TGTGCCACCTGGGACAGGCGCCCTTATAAGAAACTCTTT	CATWDRRPYKKLF	TRGV3	.	TRGJ1	18	-1	-1	23
11	8.771090485758938E-5	TGTGCCACCTGGGACAGGCGGTATTATAAGAAACTCTTT	CATWDRRYYKKLF	TRGV3	.	TRGJ1	18	-1	-1	21
11	8.771090485758938E-5	TGTGCCACCTGGGACAGGGGTGATTGGATCAAGACGTTT	CATWDRGDWIKTF	TRGV3	.	TRGJP2	17	-1	-1	19
11	8.771090485758938E-5	TGTGCCACCTGGGACAGATCTTATTATAAGAAACTCTTT	CATWDRSYYKKLF	TRGV2	.	TRGJ1	14	-1	-1	20
11	8.771090485758938E-5	TGTGCCACCTGGGACAATAGGTATTATAAGAAACTCTTT	CATWDNRYYKKLF	TRGV5	.	TRGJ1	15	-1	-1	21
11	8.771090485758938E-5	TGTGCCACCTGGAAAAGCCGAGGATATAAGAAACTCTTT	CATWKSRGYKKLF	TRGV2	.	TRGJ1	11	-1	-1	24
11	8.771090485758938E-5	TGTGCCACCCAACTCACGGGAGTCTATAAGAAACTCTTT	CATQLTGVYKKLF	TRGV7	.	TRGJ1	8	-1	-1	24
11	8.771090485758938E-5	TGTGCTGCGATCTGGGATTATTATAAGAAACTCTTT	CAAIWDYYKKLF	TRGV10	.	TRGJ1	19	-1	-1	16
11	8.771090485758938E-5	TGTGCCACCTGGTGTAGTGATTGGATCAAGACGTTT	CATWCSDWIKTF	TRGV2	.	TRGJP2	11	-1	-1	13
11	8.771090485758938E-5	TGTGCCACCTGGGCCCGTTATTATAAGAAACTCTTT	CATWARYYKKLF	TRGV3	.	TRGJ1	12	-1	-1	17
11	8.771090485758938E-5	TGTGCCACCTGGGCCAGGGGGTATAAGAAACTCTTT	CATWARGYKKLF	TRGV8	.	TRGJ1	12	-1	-1	21
11	8.771090485758938E-5	TGTGCCACCTGGGGGATTTATTATAAGAAACTCTTT	CATWGIYYKKLF	TRGV4	.	TRGJ2	12	-1	-1	14
11	8.771090485758938E-5	TGTGCCACCTGGGGAAATTATTATAAGAAACTCTTT	CATWGNYYKKLF	TRGV2	.	TRGJ1	12	-1	-1	15
11	8.771090485758938E-5	TGTGCCACCTGGGATCGGGTGTATAAGAAACTCTTT	CATWDRVYKKLF	TRGV4	.	TRGJ1	18	-1	-1	21
11	8.771090485758938E-5	TGTGCCACCTGGGATGGTTATTATAAGAAACTCTTT	CATWDGYYKKLF	TRGV8	.	TRGJ1	14	-1	-1	17
11	8.771090485758938E-5	TGTGCCACCTGGGATGGGTACTCGGAGAAACTCTTT	CATWDGYSEKLF	TRGV4	.	TRGJ1	17	-1	-1	25
11	8.771090485758938E-5	TGTGCCACCTGGGATGGGGGGTATAAGAAACTCTTT	CATWDGGYKKLF	TRGV8	.	TRGJ1	17	-1	-1	21
11	8.771090485758938E-5	TGTGCCACCTGGGATGGAGTCTCGGGGAAACTCTTT	CATWDGVSGKLF	TRGV4	.	TRGJ1	16	-1	-1	26
11	8.771090485758938E-5	TGTGCCACCTGGGATGACCCAAGGGAGAAACTCTTT	CATWDDPREKLF	TRGV4	.	TRGJ1	15	-1	-1	25
11	8.771090485758938E-5	TGTGCCACCTGGGATATAGGGGGTAAGAAACTCTTT	CATWDIGGKKLF	TRGV4	.	TRGJ1	14	-1	-1	23
11	8.771090485758938E-5	TGTGCCACCTGGGATAGGCCTTATAAGAAACTCTTT	CATWDRPYKKLF	TRGV8	.	TRGJ1	20	-1	-1	20
11	8.771090485758938E-5	TGTGCCACCTGGGATAGGGGTTATAAGAAACTCTTT	CATWDRGYKKLF	TRGV8	.	TRGJ1	17	-1	-1	20
11	8.771090485758938E-5	TGTGCCACCTGGGACGTGGGATATAAGAAACTCTTT	CATWDVGYKKLF	TRGV2	.	TRGJ1	15	-1	-1	21
11	8.771090485758938E-5	TGTGCCACCTGGGACGGGCCGAACTTGAAACTCTTT	CATWDGPNLKLF	TRGV2	.	TRGJ1	19	-1	-1	26
11	8.771090485758938E-5	TGTGCCACCTGGGACGGGCGATATAAGAAACTCTTT	CATWDGRYKKLF	TRGV2	.	TRGJ1	18	-1	-1	21
11	8.771090485758938E-5	TGTGCCACCTGGGACGGGCAGGAAAAGAAACTCTTT	CATWDGQEKKLF	TRGV2	.	TRGJ1	18	-1	-1	24
11	8.771090485758938E-5	TGTGCCACCTGGGACGGGCAATATAAGAAACTCTTT	CATWDGQYKKLF	TRGV2	.	TRGJ1	18	-1	-1	21
11	8.771090485758938E-5	TGTGCCACCTGGGACGGGCAAATTGAGAAACTCTTT	CATWDGQIEKLF	TRGV2	.	TRGJ1	18	-1	-1	25
11	8.771090485758938E-5	TGTGCCACCTGGGACGGGGGTTATAAGAAACTCTTT	CATWDGGYKKLF	TRGV3	.	TRGJ1	17	-1	-1	20
11	8.771090485758938E-5	TGTGCCACCTGGGACGGGGATGATAAGAAACTCTTT	CATWDGDDKKLF	TRGV2	.	TRGJ1	17	-1	-1	19
11	8.771090485758938E-5	TGTGCCACCTGGGACAGCCGTTATAAGAAACTCTTT	CATWDSRYKKLF	TRGV7	.	TRGJ1	16	-1	-1	20
11	8.771090485758938E-5	TGTGCCACCTGGGACAGGCATGATGGGAAACTCTTT	CATWDRHDGKLF	TRGV3	.	TRGJ1	21	-1	-1	26
11	8.771090485758938E-5	TGTGCCACCTGGGACAGACCGCTAAAGAAACTCTTT	CATWDRPLKKLF	TRGV3	.	TRGJ1	19	-1	-1	24
11	8.771090485758938E-5	TGTGCCACCTGGACTATGGATTATAAGAAACTCTTT	CATWTMDYKKLF	TRGV2	.	TRGJ1	11	-1	-1	19
11	8.771090485758938E-5	TGTGCCACCTGGAACCCCTATTATAAGAAACTCTTT	CATWNPYYKKLF	TRGV8	.	TRGJ1	11	-1	-1	18
11	8.771090485758938E-5	TGTGCCACCTGGAACGATTATTATAAGAAACTCTTT	CATWNDYYKKLF	TRGV8	.	TRGJ1	11	-1	-1	16
11	8.771090485758938E-5	TGTGCCACCCCGACCCATTATTATAAGAAACTCTTT	CATPTHYYKKLF	TRGV3	.	TRGJ1	8	-1	-1	16
11	8.771090485758938E-5	TGTGCTGCGTGGGGGGATTGGTTCAAGATATTT	CAAWGDWFKIF	TRGV10	.	TRGJP1	12	-1	-1	17
11	8.771090485758938E-5	TGTGCTGCGTGGGATTTAAGTCAGAAACTCTTT	CAAWDLSQKLF	TRGV10	.	TRGJ1	15	-1	-1	22
11	8.771090485758938E-5	TGTGCTGCGTGGGATGTATATAAGAAACTCTTT	CAAWDVYKKLF	TRGV10	.	TRGJ1	14	-1	-1	18
11	8.771090485758938E-5	TGTGCCACCTGGGGTCTTTATAAGAAACTCTTT	CATWGLYKKLF	TRGV2	.	TRGJ1	12	-1	-1	17
11	8.771090485758938E-5	TGTGCCACCTGGGGATATTATAAGAAACTCTTT	CATWGYYKKLF	TRGV8	.	TRGJ1	16	-1	-1	15
11	8.771090485758938E-5	TGTGCCACCTGGGATATAGTAGTGAAGATCTTT	CATWDIVVKIF	TRGV8	.	TRGJ1	15	-1	-1	28
[truncated: 5,700 more rows]
