# Supplementary material for: Dissection of the Human T-Cell Receptor γ Gene Repertoire in the Brain and Peripheral Blood Identifies Age- and Alzheimer's Disease-Associated Clonotype Profiles
Source: Front Immunol. 2020 Jan 29;11:12. doi: 10.3389/fimmu.2020.00012 (PMC7025544; doi:10.3389/fimmu.2020.00012)
Supplement: Supplementary file 5 [file Data_Sheet_2.zip › repertoires_corrected_and_decontaminated/PK26.txt]

count	freq	cdr3nt	cdr3aa	v	d	j	VEnd	DStart	DEnd	JStart
8404	0.05275779376498801	TGTGCCTTGTGGGAGGTGCAAGAGTTGGGCAAAAAAATCAAGGTATTT	CALWEVQELGKKIKVF	TRGV9	.	TRGJP	19	-1	-1	17
2615	0.016416186422589678	TGTGCCTTGTGGGAGGATAAGAAACTCTTT	CALWEDKKLF	TRGV9	.	TRGJ2	15	-1	-1	16
2367	0.0148593167350936	TGTGCCTTGTGGGAGTGTTATTATAAGAAACTCTTT	CALWECYYKKLF	TRGV9	.	TRGJ2	14	-1	-1	17
2217	0.013917661682172587	TGTGCCTTGTGGGAGGTGTTGGAGTTGGGCAAAAAAATCAAGGTATTT	CALWEVLELGKKIKVF	TRGV9	.	TRGJP	17	-1	-1	21
2213	0.01389255088076136	TGTGCCTATTATAAGAAACTCTTT	CAYYKKLF	TRGV9	.	TRGJ1	6	-1	-1	6
1445	0.009071277009805768	TGTGCCACCTGGGCTCCGAATTATTATAAGAAACTCTTT	CATWAPNYYKKLF	TRGV4	.	TRGJ1	12	-1	-1	16
1438	0.009027333107336121	TGTGCCACCTGGGACAGCGGTTTGGGTGATTGGATCAAGACGTTT	CATWDSGLGDWIKTF	TRGV3	.	TRGJP2	16	-1	-1	25
1388	0.008713448089695782	TGTGCCTTGTGGGAGGTACCACCAGAGTTGGGCAAAAAAATCAAGGTATTT	CALWEVPPELGKKIKVF	TRGV9	.	TRGJP	16	-1	-1	23
1339	0.008405840772408251	TGTGCCTTGTGGGAGATTCCCGGTCAGAATTATTATAAGAAACTCTTT	CALWEIPGQNYYKKLF	TRGV9	.	TRGJ1	14	-1	-1	26
976	0.006127035544339398	TGTGCCTTGTGGGAGGATTATTATAAGAAACTCTTT	CALWEDYYKKLF	TRGV9	.	TRGJ2	15	-1	-1	16
752	0.004720830665310684	TGTGCCTTGTGGGAGGTGGAGAAACTCTTT	CALWEVEKLF	TRGV9	.	TRGJ1	17	-1	-1	19
552	0.0034652905947493316	TGTGCTGCGTGGGATTATTATAAGAAACTCTTT	CAAWDYYKKLF	TRGV10	.	TRGJ1	16	-1	-1	13
533	0.003346014288046003	TGTGCCACCTGGGACGGGTTTTATTATAAGAAACTCTTT	CATWDGFYYKKLF	TRGV2	.	TRGJ1	17	-1	-1	20
512	0.003214182580637061	TGTGCCTTGTGGGAGGTGCGGCAAGAGTTGGGCAAAAAAATCAAGGTATTT	CALWEVRQELGKKIKVF	TRGV9	.	TRGJP	18	-1	-1	19
509	0.003195349479578641	TGTGCCTTGTGGGACCAGCTGTATAAGAAACTCTTT	CALWDQLYKKLF	TRGV9	.	TRGJ1	13	-1	-1	21
500	0.00313885017640338	TGTGCCTTGTGGGATTTGGAGGGGGAGTTGGGCAAAAAAATCAAGGTATTT	CALWDLEGELGKKIKVF	TRGV9	.	TRGJP	13	-1	-1	24
498	0.0031262947756977664	TGTGCCACCTGGGATTATTATAAGAAACTCTTT	CATWDYYKKLF	TRGV8	.	TRGJ2	14	-1	-1	13
496	0.0031137393749921527	TGTGCCTTGTGGGAGGTGCTCTTT	CALWEVLF	TRGV9	.	TRGJ2	18	-1	-1	18
484	0.003038406970758472	TGTGCCTTGTGGGAGTCCCCGAATTATTATAAGAAACTCTTT	CALWESPNYYKKLF	TRGV9	.	TRGJ2	14	-1	-1	19
469	0.0029442414654663705	TGTGCCTTGTGGGAGGTTTATTATAAGAAACTCTTT	CALWEVYYKKLF	TRGV9	.	TRGJ1	16	-1	-1	17
442	0.002774743555940588	TGTGCCACCTGGGACGGGAGTCGGCGTTATAAGAAACTCTTT	CATWDGSRRYKKLF	TRGV7	.	TRGJ1	17	-1	-1	26
414	0.0025989679460619985	TGTGCCACCTGGGATGGTAGCCTGAATTATTATAAGAAACTCTTT	CATWDGSLNYYKKLF	TRGV4	.	TRGJ1	16	-1	-1	23
404	0.002536190942533931	TGTGCCTTGTGGGAGGTGCACTATAAGAAACTCTTT	CALWEVHYKKLF	TRGV9	.	TRGJ1	20	-1	-1	21
376	0.002360415332655342	TGTGCCTTGTGGGATAAGAAACTCTTT	CALWDKKLF	TRGV9	.	TRGJ1	13	-1	-1	13
371	0.0023290268308913077	TGTGCCACCTGGGACGAGAAACTCTTT	CATWDEKLF	TRGV3	.	TRGJ1	14	-1	-1	16
357	0.002241139025952013	TGTGCCTTGTGGGAGGGACGGAGGAAACTCTTT	CALWEGRRKLF	TRGV9	.	TRGJ1	15	-1	-1	23
318	0.0019963087121925497	TGTGCCTTGTGGGAGGTGATGGAGTTGGGCAAAAAAATCAAGGTATTT	CALWEVMELGKKIKVF	TRGV9	.	TRGJP	17	-1	-1	21
317	0.001990031011839743	TGTGCTGCGTGGGATTATAAGAAACTCTTT	CAAWDYKKLF	TRGV10	.	TRGJ1	16	-1	-1	13
308	0.001933531708664482	TGTGCCACCTGGGATGGGCCGCATTATAAGAAACTCTTT	CATWDGPHYKKLF	TRGV4	.	TRGJ1	23	-1	-1	22
290	0.0018205331023139603	TGTGCCTTGTGGGAGGTGTATTATAAGAAACTCTTT	CALWEVYYKKLF	TRGV9	.	TRGJ1	17	-1	-1	18
288	0.0018079777016083468	TGTGCTGCGTGGGATTATACCACTGGTTGGTTCAAGATATTT	CAAWDYTTGWFKIF	TRGV10	.	TRGJP1	16	-1	-1	8
274	0.0017200898966690521	TGTGCCTTGTGGGAGGTGCATTATAAGAAACTCTTT	CALWEVHYKKLF	TRGV9	.	TRGJ1	19	-1	-1	19
265	0.0016635905934937914	TGTGCCTTGTGGGAGGTGCGGGGCCTTGATTGGATCAAGACGTTT	CALWEVRGLDWIKTF	TRGV9	.	TRGJP2	18	-1	-1	26
242	0.001519203485379236	TGTGCCTTGTGGGAGGCCCGGACCCATTATACCACTGGTTGGTTCAAGATATTT	CALWEARTHYTTGWFKIF	TRGV9	.	TRGJP1	15	-1	-1	27
238	0.0014940926839680088	TGTGCCTTGTGGGAGGTGCATTATTATAAGAAACTCTTT	CALWEVHYYKKLF	TRGV9	.	TRGJ1	19	-1	-1	19
218	0.0013685386769118736	TGTGCTGCGTGGGATACCACTGGTTGGTTCAAGATATTT	CAAWDTTGWFKIF	TRGV10	.	TRGJP1	14	-1	-1	13
212	0.001330872474795033	TGTGCCTTGTGGGAGACGAAGCAAGAGTTGGGCAAAAAAATCAAGGTATTT	CALWETKQELGKKIKVF	TRGV9	.	TRGJP	14	-1	-1	20
204	0.001280650871972579	TGTGCTGCGTGGGATAAGAAACTCTTT	CAAWDKKLF	TRGV10	.	TRGJ2	14	-1	-1	13
203	0.0012743731716197723	TGTGCCTCGCAGCTCTTT	CASQLF	TRGV9	.	TRGJ1	6	-1	-1	12
202	0.0012680954712669655	TGTGCCTTGTGGGAGCCTCATAAGAAACTCTTT	CALWEPHKKLF	TRGV9	.	TRGJ1	14	-1	-1	19
199	0.0012492623702085451	TGTGGGGGTTATTATAAGAAACTCTTT	CGGYYKKLF	TRGV9	.	TRGJ1	3	-1	-1	8
197	0.0012367069695029317	TGTGCCTTGTGGGAGGTGTTTTGTAGTTATAAGAAACTCTTT	CALWEVFCSYKKLF	TRGV9	.	TRGJ1	17	-1	-1	26
191	0.001199040767386091	TGTGCCTTGCGGAAACTCTTT	CALRKLF	TRGV9	.	TRGJ2	11	-1	-1	11
190	0.0011927630670332844	TGTGCCTTGTGGGAGGTAGGAGAGTTGGGCAAAAAAATCAAGGTATTT	CALWEVGELGKKIKVF	TRGV9	.	TRGJP	16	-1	-1	20
188	0.001180207666327671	TGTGCCCCCCGGGGTCTCTTT	CAPRGLF	TRGV9	.	TRGJ2	5	-1	-1	15
186	0.0011676522656220573	TGTGCCTTGTGGGAGCACTGGGGGCTCTTT	CALWEHWGLF	TRGV9	.	TRGJ2	14	-1	-1	24
185	0.0011613745652692506	TGTGCCTTGTGGGAGGCTTATTATAAGAAACTCTTT	CALWEAYYKKLF	TRGV9	.	TRGJ2	15	-1	-1	17
185	0.0011613745652692506	TGTGGGTTTCGAAAGCTCTTT	CGFRKLF	TRGV9	.	TRGJ1	3	-1	-1	10
184	0.0011550968649164438	TGTGCCACCCGGCGGTATTATAAGAAACTCTTT	CATRRYYKKLF	TRGV3	.	TRGJ1	11	-1	-1	15
181	0.0011362637638580235	TGTGCCTTGTGGGAGGTGCCATGTTTTAAGAAACTCTTT	CALWEVPCFKKLF	TRGV9	.	TRGJ1	18	-1	-1	23
176	0.0011048752620939897	TGTGCCACCTGGGACCCTTCCTGGACTATGGATAAGAAACTCTTT	CATWDPSWTMDKKLF	TRGV3	.	TRGJ1	14	-1	-1	31
176	0.0011048752620939897	TGTGCCTTGTGGGAGGTGGATTATAAGAAACTCTTT	CALWEVDYKKLF	TRGV9	.	TRGJ2	17	-1	-1	19
173	0.0010860421610355694	TGTGCCTTGTGGGAGCCGAATTATTATAAGAAACTCTTT	CALWEPNYYKKLF	TRGV9	.	TRGJ1	14	-1	-1	16
173	0.0010860421610355694	TGTGCCTTGTGGGAGGTGCGTGAGGAACTCTTT	CALWEVREELF	TRGV9	.	TRGJ1	18	-1	-1	22
173	0.0010860421610355694	TGTGCCTTGCCCCATTATAAGAAACTCTTT	CALPHYKKLF	TRGV9	.	TRGJ1	8	-1	-1	13
172	0.0010797644606827628	TGTGCCTTGTGGGAGGTGTGTTATAAGAAACTCTTT	CALWEVCYKKLF	TRGV9	.	TRGJ1	17	-1	-1	20
169	0.0010609313596243424	TGTGCTGCGTGGCAGAATTATTATAAGAAACTCTTT	CAAWQNYYKKLF	TRGV10	.	TRGJ1	11	-1	-1	14
169	0.0010609313596243424	TGTGCCCCCGATGGGAAACTCTTT	CAPDGKLF	TRGV9	.	TRGJ1	5	-1	-1	14
166	0.0010420982585659221	TGTGCCTTGTGGGAGTCAACGAAAGAGTTGGGCAAAAAAATCAAGGTATTT	CALWESTKELGKKIKVF	TRGV9	.	TRGJP	14	-1	-1	22
166	0.0010420982585659221	TGTGCCTTGTTCGGGGGCGTCAGGAAACTCTTT	CALFGGVRKLF	TRGV9	.	TRGJ1	9	-1	-1	23
166	0.0010420982585659221	TGTGCCTTGGGTCACCTCTTT	CALGHLF	TRGV9	.	TRGJ1	8	-1	-1	15
165	0.0010358205582131153	TGTGCCGCTGATTGGATCAAGACGTTT	CAADWIKTF	TRGV9	.	TRGJP2	5	-1	-1	8
164	0.0010295428578603087	TGTGCCACCTGGGACGGGCCCACCAGGAATTATTATAAGAAACTCTTT	CATWDGPTRNYYKKLF	TRGV2	.	TRGJ1	20	-1	-1	26
163	0.0010232651575075018	TGTGCCTCCAAACTCTTT	CASKLF	TRGV9	.	TRGJ1	6	-1	-1	9
163	0.0010232651575075018	TGTGCTGTGGATAAGAAACTCTTT	CAVDKKLF	TRGV10	.	TRGJ1	6	-1	-1	10
160	0.0010044320564490815	TGTGCTGCGTGGGAGGTAGATAGGAAACTCTTT	CAAWEVDRKLF	TRGV10	.	TRGJ1	13	-1	-1	19
160	0.0010044320564490815	TGTGCCTTGACCTCGGGGAAACTCTTT	CALTSGKLF	TRGV9	.	TRGJ1	8	-1	-1	17
159	9.981543560962749E-4	TGTGCCACCTGGGACGCCCCAACTGGTTGGTTCAAGATATTT	CATWDAPTGWFKIF	TRGV2	.	TRGJP1	15	-1	-1	21
159	9.981543560962749E-4	TGTAGACTCTTT	CRLF	TRGV9	.	TRGJ2	2	-1	-1	5
158	9.91876655743468E-4	TGTGCCTTGTGGGAGGGGTATTATAAGAAACTCTTT	CALWEGYYKKLF	TRGV9	.	TRGJ2	15	-1	-1	18
157	9.855989553906612E-4	TGTGCTGCGTGGGATTATTATTATAAGAAACTCTTT	CAAWDYYYKKLF	TRGV10	.	TRGJ1	16	-1	-1	16
157	9.855989553906612E-4	TGTGCCTTGTGGGAGGTGCATGCGAAACTCTTT	CALWEVHAKLF	TRGV9	.	TRGJ1	19	-1	-1	23
157	9.855989553906612E-4	TGTGCCTTGTGGGAGGTCCGGAAACTCTTT	CALWEVRKLF	TRGV9	.	TRGJ1	16	-1	-1	20
155	9.730435546850478E-4	TGTGCCTTGTGGGAGGTGCCGGGGAAACTCTTT	CALWEVPGKLF	TRGV9	.	TRGJ1	18	-1	-1	23
155	9.730435546850478E-4	TGTGCCTTGTGGGAGGGGGGTCTCTTT	CALWEGGLF	TRGV9	.	TRGJ1	15	-1	-1	21
154	9.66765854332241E-4	TGTGCCTTGTGGGAGGGGAATTATTATAAGAAACTCTTT	CALWEGNYYKKLF	TRGV9	.	TRGJ2	15	-1	-1	17
154	9.66765854332241E-4	TGTGCCTTGTGGGAGGGTTATTATAAGAAACTCTTT	CALWEGYYKKLF	TRGV9	.	TRGJ1	15	-1	-1	17
154	9.66765854332241E-4	TGTGCCTTGTGGGAGCCCCTCGGGAAACTCTTT	CALWEPLGKLF	TRGV9	.	TRGJ1	14	-1	-1	23
154	9.66765854332241E-4	TGTGCCTTGTGGACTTATTATAAGAAACTCTTT	CALWTYYKKLF	TRGV9	.	TRGJ1	11	-1	-1	11
153	9.604881539794342E-4	TGTGCCTTGTGGGCCAAGAAACTCTTT	CALWAKKLF	TRGV9	.	TRGJ1	12	-1	-1	15
153	9.604881539794342E-4	TGTGCCTTGAACCTATGTGGACTCTTT	CALNLCGLF	TRGV9	.	TRGJ1	8	-1	-1	20
152	9.542104536266275E-4	TGTGCCTTGTGGGAGGTGCGTTATAAGAAACTCTTT	CALWEVRYKKLF	TRGV9	.	TRGJ1	18	-1	-1	20
151	9.479327532738208E-4	TGTGCCTTGTGGGAGGGGAAACTCTTT	CALWEGKLF	TRGV9	.	TRGJ2	15	-1	-1	17
150	9.416550529210139E-4	TGTGCCTTGTGGGACCAGACTAAGGGAGGGTATAAGAAACTCTTT	CALWDQTKGGYKKLF	TRGV9	.	TRGJ1	13	-1	-1	30
150	9.416550529210139E-4	TGTGCCTTGTGGGAGAGGCTCTTT	CALWERLF	TRGV9	.	TRGJ1	14	-1	-1	18
146	9.165442515097869E-4	TGTGCCTTGTGGGAGGTGCGGGCCGGGAAACTCTTT	CALWEVRAGKLF	TRGV9	.	TRGJ1	18	-1	-1	26
143	8.977111504513667E-4	TGTGCCTTGTGGGAGGTGCGAATCTGGATCGCTATACTCTTT	CALWEVRIWIAILF	TRGV9	.	TRGJ1	18	-1	-1	35
143	8.977111504513667E-4	TGTGCCACCTGGGACAGCCGGAATTATTATAAGAAACTCTTT	CATWDSRNYYKKLF	TRGV3	.	TRGJ1	16	-1	-1	20
143	8.977111504513667E-4	TGTGCCTTGTGGGAGGTGTCTTATTATAAGAAACTCTTT	CALWEVSYYKKLF	TRGV9	.	TRGJ2	17	-1	-1	20
142	8.9143345009856E-4	TGTGCCACGGTCGGTTGGGAGAAACTCTTT	CATVGWEKLF	TRGV2	.	TRGJ1	7	-1	-1	19
142	8.9143345009856E-4	TGTGCTGCCCGCTCGACACCCCTCTTT	CAARSTPLF	TRGV10	.	TRGJ1	7	-1	-1	21
141	8.851557497457531E-4	TGTGCCTTGTGGGAGCCTTATAAGAAACTCTTT	CALWEPYKKLF	TRGV9	.	TRGJ2	14	-1	-1	17
140	8.788780493929464E-4	TGTGCCGTCACGGGGGCGAAGAAACTCTTT	CAVTGAKKLF	TRGV9	.	TRGJ1	5	-1	-1	18
139	8.726003490401396E-4	TGTGCCTCGCCATCTTCACCTCATAAGAAACTCTTT	CASPSSPHKKLF	TRGV9	.	TRGJ2	6	-1	-1	22
138	8.663226486873329E-4	TGTGCTGCGTGGGATTACGGGTATAAGAAACTCTTT	CAAWDYGYKKLF	TRGV10	.	TRGJ1	18	-1	-1	21
138	8.663226486873329E-4	TGTGCCTTGTGGGAGGCCCGGTTTCTCTTT	CALWEARFLF	TRGV9	.	TRGJ2	15	-1	-1	24
137	8.600449483345261E-4	TGTGCCTTGGGGTCGAAACTCTTT	CALGSKLF	TRGV9	.	TRGJ1	11	-1	-1	14
136	8.537672479817193E-4	TGTGCCTTGTGGGAGGTGCTTCAGGGCTGGAAACTCTTT	CALWEVLQGWKLF	TRGV9	.	TRGJ1	18	-1	-1	29
136	8.537672479817193E-4	TGTGCCTTGTGGGATTGGGGGAAACTCTTT	CALWDWGKLF	TRGV9	.	TRGJ1	13	-1	-1	20
136	8.537672479817193E-4	TGTGCCTTGTGGGAGGTGCGGAAACTCTTT	CALWEVRKLF	TRGV9	.	TRGJ1	18	-1	-1	20
136	8.537672479817193E-4	TGTGCCTTACTAGGGAAACTCTTT	CALLGKLF	TRGV9	.	TRGJ2	7	-1	-1	14
136	8.537672479817193E-4	TGTGCCCGGGGGGGTACGGAGAAACTCTTT	CARGGTEKLF	TRGV9	.	TRGJ2	5	-1	-1	19
135	8.474895476289126E-4	TGTGCCTTGTGGGAGCCGACTCAGAAACTCTTT	CALWEPTQKLF	TRGV9	.	TRGJ1	14	-1	-1	22
133	8.34934146923299E-4	TGTGCCTTGTGGGAGCCCCCTTATTATAAGAAACTCTTT	CALWEPPYYKKLF	TRGV9	.	TRGJ1	14	-1	-1	20
133	8.34934146923299E-4	TGTGCCTTGTGGGAGGTGCTCTATTATAAGAAACTCTTT	CALWEVLYYKKLF	TRGV9	.	TRGJ1	18	-1	-1	21
132	8.286564465704923E-4	TGTGCCACCTGGGATAGTAGTGATTGGATCAAGACGTTT	CATWDSSDWIKTF	TRGV2	.	TRGJP2	13	-1	-1	13
132	8.286564465704923E-4	TGTGCCTTGTGGGAGGTGTTATATAAGAAACTCTTT	CALWEVLYKKLF	TRGV9	.	TRGJ1	17	-1	-1	18
131	8.223787462176855E-4	TGTGCCTTGTGGGAGGCCCTTACTTATTATAAGAAACTCTTT	CALWEALTYYKKLF	TRGV9	.	TRGJ1	15	-1	-1	23
131	8.223787462176855E-4	TGTGCCTTGTGGGAGGTTTCTTATTATAAGAAACTCTTT	CALWEVSYYKKLF	TRGV9	.	TRGJ1	16	-1	-1	20
131	8.223787462176855E-4	TGTGCCTCGTCGGGCTATAAGAAACTCTTT	CASSGYKKLF	TRGV9	.	TRGJ1	13	-1	-1	15
130	8.161010458648788E-4	TGTGCCTTGTGGGAGCCCACTACGGAGTATTATAAGAAACTCTTT	CALWEPTTEYYKKLF	TRGV9	.	TRGJ1	14	-1	-1	27
130	8.161010458648788E-4	TGTGCCTTGTGGGAGCCGCACCCGACCCGTTATAAGAAACTCTTT	CALWEPHPTRYKKLF	TRGV9	.	TRGJ1	21	-1	-1	29
130	8.161010458648788E-4	TGTGCCTTGTGGGGTCGGGGCCAGGGGAAACTCTTT	CALWGRGQGKLF	TRGV9	.	TRGJ1	12	-1	-1	26
130	8.161010458648788E-4	TGTGCCTCATCGGTGAATTATTATAAGAAACTCTTT	CASSVNYYKKLF	TRGV9	.	TRGJ1	6	-1	-1	14
129	8.098233455120721E-4	TGTGCTGCGTGGGATTCAACTGGTTGGTTCAAGATATTT	CAAWDSTGWFKIF	TRGV10	.	TRGJP1	15	-1	-1	18
129	8.098233455120721E-4	TGTGCCTTGTGCACTAAGAAACTCTTT	CALCTKKLF	TRGV9	.	TRGJ1	10	-1	-1	14
128	8.035456451592652E-4	TGTGCCTTGTGGGAGGTGGTTCCGAAACTCTTT	CALWEVVPKLF	TRGV9	.	TRGJ1	17	-1	-1	23
127	7.972679448064585E-4	TGTGCCTTGTGGGAGGTGCGCTGGCCTAAGAAACTCTTT	CALWEVRWPKKLF	TRGV9	.	TRGJ1	18	-1	-1	26
127	7.972679448064585E-4	TGTGCCTTGTGGGAGGTGCCTAAGAAACTCTTT	CALWEVPKKLF	TRGV9	.	TRGJ1	18	-1	-1	20
126	7.909902444536518E-4	TGTGCCTTGTGGGAGGTGCTACATAGTGATTGGATCAAGACGTTT	CALWEVLHSDWIKTF	TRGV9	.	TRGJP2	18	-1	-1	23
126	7.909902444536518E-4	TGTGCCTTGTGGGAGGTGCTACGGAGGAAACTCTTT	CALWEVLRRKLF	TRGV9	.	TRGJ2	18	-1	-1	26
126	7.909902444536518E-4	TGTGCCTTGTGGGAGGTTGGTAAGAAACTCTTT	CALWEVGKKLF	TRGV9	.	TRGJ2	16	-1	-1	20
126	7.909902444536518E-4	TGTGCCTTATGTAAGAAACTCTTT	CALCKKLF	TRGV9	.	TRGJ1	10	-1	-1	11
125	7.84712544100845E-4	TGTGCCTTGTGGGAGGCCCTGCTCTTCGGGAAACTCTTT	CALWEALLFGKLF	TRGV9	.	TRGJ2	15	-1	-1	29
125	7.84712544100845E-4	TGTGCCTTGTTGAAAAGAGACGCGCGGAAACTCTTT	CALLKRDARKLF	TRGV9	.	TRGJ2	9	-1	-1	26
125	7.84712544100845E-4	TGTGCCTTGTGGGAGATCAAGAAACTCTTT	CALWEIKKLF	TRGV9	.	TRGJ1	14	-1	-1	18
124	7.784348437480382E-4	TGTGCCACCTGGGACATAAAAGAGTTGGGCAAAAAAATCAAGGTATTT	CATWDIKELGKKIKVF	TRGV3	.	TRGJP	15	-1	-1	19
124	7.784348437480382E-4	TGTGCCACCTGGGAACGAACCACGGGCTATTATAAGAAACTCTTT	CATWERTTGYYKKLF	TRGV2	.	TRGJ1	13	-1	-1	27
124	7.784348437480382E-4	TGTGCCTTGTGGGAGGTCTCGAAACTCTTT	CALWEVSKLF	TRGV9	.	TRGJ1	16	-1	-1	20
124	7.784348437480382E-4	TGTGCCCCACTTAAGAAACTCTTT	CAPLKKLF	TRGV9	.	TRGJ1	5	-1	-1	11
124	7.784348437480382E-4	TGTGCCTTGTGGGAACTCTTT	CALWELF	TRGV9	.	TRGJ1	13	-1	-1	13
123	7.721571433952314E-4	TGTGCCTTGGGACATTTGGGGTATAAGAAACTCTTT	CALGHLGYKKLF	TRGV9	.	TRGJ1	8	-1	-1	21
123	7.721571433952314E-4	TGTGCCTTGTTCAGGCGTTATAAGAAACTCTTT	CALFRRYKKLF	TRGV9	.	TRGJ2	9	-1	-1	17
123	7.721571433952314E-4	TGTGCCTTTTTCGTTCGGGGGAAACTCTTT	CAFFVRGKLF	TRGV9	.	TRGJ1	7	-1	-1	20
122	7.658794430424247E-4	TGTGCCTTGTGGGAGAGACAAGAGTTGGGCAAAAAAATCAAGGTATTT	CALWERQELGKKIKVF	TRGV9	.	TRGJP	14	-1	-1	18
122	7.658794430424247E-4	TGTGCCTTGTGGGAGGTGTGGGGGACGAAACTCTTT	CALWEVWGTKLF	TRGV9	.	TRGJ1	17	-1	-1	26
122	7.658794430424247E-4	TGTGCCTTGAGCCCCCACAAGAAACTCTTT	CALSPHKKLF	TRGV9	.	TRGJ1	8	-1	-1	18
122	7.658794430424247E-4	TGTGCCTTGACGAAGAAACTCTTT	CALTKKLF	TRGV9	.	TRGJ1	8	-1	-1	12
121	7.59601742689618E-4	TGTGCTGCGTGGGGTTATTATAAGAAACTCTTT	CAAWGYYKKLF	TRGV10	.	TRGJ1	16	-1	-1	14
121	7.59601742689618E-4	TGTGCCTTGTGGGAGGGGGGGAAACTCTTT	CALWEGGKLF	TRGV9	.	TRGJ1	15	-1	-1	20
121	7.59601742689618E-4	TGTGCCTTGTGCTATAAGAAACTCTTT	CALCYKKLF	TRGV9	.	TRGJ1	10	-1	-1	12
120	7.533240423368111E-4	TGTGCCTTGTGGGAGGTGTCTTGTGAGAAACTCTTT	CALWEVSCEKLF	TRGV9	.	TRGJ2	17	-1	-1	25
120	7.533240423368111E-4	TGTGCTGCGTGGGATGACTATAAGAAACTCTTT	CAAWDDYKKLF	TRGV10	.	TRGJ1	17	-1	-1	18
120	7.533240423368111E-4	TGTGCCTTGTGGCGGTTATTTAGGAAACTCTTT	CALWRLFRKLF	TRGV9	.	TRGJ1	11	-1	-1	15
119	7.470463419840044E-4	TGTGCCTTGTGGGATCTCACGCCACTCTTT	CALWDLTPLF	TRGV9	.	TRGJ2	13	-1	-1	23
119	7.470463419840044E-4	TGTGCCTTGTGGGAGGTCCCGAAACTCTTT	CALWEVPKLF	TRGV9	.	TRGJ1	16	-1	-1	20
119	7.470463419840044E-4	TGTGCCACCTGGGACAGGAATTATTATAAGAAACTCTTT	CATWDRNYYKKLF	TRGV3	.	TRGJ1	17	-1	-1	17
117	7.344909412783909E-4	TGTGCCTTGTGGGAGCCCCCCAATGGGAAACTCTTT	CALWEPPNGKLF	TRGV9	.	TRGJ1	14	-1	-1	26
117	7.344909412783909E-4	TGTGCCTTGTGGGAGGGTTATAAGAAACTCTTT	CALWEGYKKLF	TRGV9	.	TRGJ1	15	-1	-1	17
117	7.344909412783909E-4	TGTGCTGCGTCGATGGGTAAGAAACTCTTT	CAASMGKKLF	TRGV10	.	TRGJ1	9	-1	-1	17
116	7.282132409255842E-4	TGTGCCTTGTGGGAGGCCCCCAACCCCTCGTCCTATTTCCGGAAACTCTTT	CALWEAPNPSSYFRKLF	TRGV9	.	TRGJ1	15	-1	-1	41
116	7.282132409255842E-4	TGTGCCTTGTGGGAGGTGCGGCATAAGAAACTCTTT	CALWEVRHKKLF	TRGV9	.	TRGJ1	18	-1	-1	22
116	7.282132409255842E-4	TGTGCCTTGTGGCTGCGTAAGAAACTCTTT	CALWLRKKLF	TRGV9	.	TRGJ1	11	-1	-1	17
116	7.282132409255842E-4	TGTGCCTTGTGGGAGTTTAAGAAACTCTTT	CALWEFKKLF	TRGV9	.	TRGJ1	14	-1	-1	17
115	7.219355405727773E-4	TGTGCCTTGTGGGAGGTGCGTAGAAGTAGTGATTGGATCAAGACGTTT	CALWEVRRSSDWIKTF	TRGV9	.	TRGJP2	18	-1	-1	24
115	7.219355405727773E-4	TGTGCCGGGGGGGATAGAAGGAAACTCTTT	CAGGDRRKLF	TRGV9	.	TRGJ1	5	-1	-1	20
114	7.156578402199706E-4	TGTGCCTTGTGGGGTAGTAGTGATTGGATCAAGACGTTT	CALWGSSDWIKTF	TRGV9	.	TRGJP2	12	-1	-1	14
114	7.156578402199706E-4	TGTGCCTTGTGGGAGGTGCTAAAGGGGAAGAAACTCTTT	CALWEVLKGKKLF	TRGV9	.	TRGJ1	18	-1	-1	27
113	7.093801398671639E-4	TGTGCCTTGTGGGAGGGTTTGAATTATTATAAGAAACTCTTT	CALWEGLNYYKKLF	TRGV9	.	TRGJ2	15	-1	-1	17
113	7.093801398671639E-4	TGTGCTGCGTGGGGCACTGGTTGGTTCAAGATATTT	CAAWGTGWFKIF	TRGV10	.	TRGJP1	12	-1	-1	14
113	7.093801398671639E-4	TGTGCCTTGTGGGTGAGTCTTAAGAAACTCTTT	CALWVSLKKLF	TRGV9	.	TRGJ1	12	-1	-1	20
113	7.093801398671639E-4	TGTGCCTTGCGAAAGAAACTCTTT	CALRKKLF	TRGV9	.	TRGJ2	8	-1	-1	12
113	7.093801398671639E-4	TGTGCTGCGTGGGGTTATAAGAAACTCTTT	CAAWGYKKLF	TRGV10	.	TRGJ1	16	-1	-1	14
112	7.031024395143571E-4	TGTGCCTTGTGGGAGGTGCGGTGCTATTATAAGAAACTCTTT	CALWEVRCYYKKLF	TRGV9	.	TRGJ1	18	-1	-1	24
112	7.031024395143571E-4	TGTGCCTTGTGGGAGGTGCGGGAGAAACTCTTT	CALWEVREKLF	TRGV9	.	TRGJ1	18	-1	-1	22
112	7.031024395143571E-4	TGTGCCTTGTGGGAGACTAAGAAACTCTTT	CALWETKKLF	TRGV9	.	TRGJ1	14	-1	-1	17
111	6.968247391615503E-4	TGTGCCTTGTGGGAGGCAGAGTTGGGCAAAAAAATCAAGGTATTT	CALWEAELGKKIKVF	TRGV9	.	TRGJP	15	-1	-1	14
110	6.905470388087436E-4	TGTGCCTTGTGGGAGCTTCACAAGAAACTCTTT	CALWELHKKLF	TRGV9	.	TRGJ1	20	-1	-1	21
110	6.905470388087436E-4	TGTGCCTTGTGTTATTATAAGAAACTCTTT	CALCYYKKLF	TRGV9	.	TRGJ1	10	-1	-1	11
110	6.905470388087436E-4	TGTGCCTTGTGGGAGGTGCAGAAACTCTTT	CALWEVQKLF	TRGV9	.	TRGJ1	19	-1	-1	19
110	6.905470388087436E-4	TGTGCCTTGTGGGGGAAGAAACTCTTT	CALWGKKLF	TRGV9	.	TRGJ1	12	-1	-1	15
109	6.842693384559368E-4	TGTGCCTTGTGGGAGGTGCCCCAAGAGTTGGGCAAAAAAATCAAGGTATTT	CALWEVPQELGKKIKVF	TRGV9	.	TRGJP	21	-1	-1	21
109	6.842693384559368E-4	TGTGCCTTGTGGGAGGTCGAAGAGTTGGGCAAAAAAATCAAGGTATTT	CALWEVEELGKKIKVF	TRGV9	.	TRGJP	16	-1	-1	19
109	6.842693384559368E-4	TGTGCCTTGTGGGAGAGGGTGGGGAAGAAACTCTTT	CALWERVGKKLF	TRGV9	.	TRGJ1	14	-1	-1	24
109	6.842693384559368E-4	TGTGCCTTGGATCAGGAAGGGCAGAAACTCTTT	CALDQEGQKLF	TRGV9	.	TRGJ1	8	-1	-1	22
109	6.842693384559368E-4	TGTGCCTTGGGGGTCAAGAAACTCTTT	CALGVKKLF	TRGV9	.	TRGJ1	12	-1	-1	15
108	6.779916381031301E-4	TGTGCCTTGTGGGAGCCGAGACCCCATAAGAAACTCTTT	CALWEPRPHKKLF	TRGV9	.	TRGJ1	14	-1	-1	25
108	6.779916381031301E-4	TGTGCCTTGTGGGAGGCGGATAAGAAACTCTTT	CALWEADKKLF	TRGV9	.	TRGJ1	15	-1	-1	19
107	6.717139377503234E-4	TGTGCCTTGTTATGGAGCCGGGGGTTGAAGAAACTCTTT	CALLWSRGLKKLF	TRGV9	.	TRGJ1	9	-1	-1	27
107	6.717139377503234E-4	TGTGCCTTGTGGTGTTATAAGAAACTCTTT	CALWCYKKLF	TRGV9	.	TRGJ1	11	-1	-1	14
107	6.717139377503234E-4	TGTGCCTTGTGGGAGGTGCCATGGAGGATGAGGGGGAAGAAACTCTTT	CALWEVPWRMRGKKLF	TRGV9	.	TRGJ1	18	-1	-1	36
106	6.654362373975165E-4	TGTGCCTTGTGGGAGGCCCCCCGGGGAGATTATAAGAAACTCTTT	CALWEAPRGDYKKLF	TRGV9	.	TRGJ1	15	-1	-1	28
106	6.654362373975165E-4	TGTGCCTTCCGTCAAGAGTTGGGCAAAAAAATCAAGGTATTT	CAFRQELGKKIKVF	TRGV9	.	TRGJP	7	-1	-1	12
105	6.591585370447098E-4	TGTGCTGCGTGGGCCCACACGAATTATTATAAGAAACTCTTT	CAAWAHTNYYKKLF	TRGV10	.	TRGJ1	12	-1	-1	19
105	6.591585370447098E-4	TGTGCCTTGTGGGAGGTCAGATTCAAGATATTT	CALWEVRFKIF	TRGV9	.	TRGJP1	16	-1	-1	21
105	6.591585370447098E-4	TGTGCCTGGGGGGGGGAGAAACTCTTT	CAWGGEKLF	TRGV9	.	TRGJ2	15	-1	-1	16
105	6.591585370447098E-4	TGTGCCCCTAATAAGAAACTCTTT	CAPNKKLF	TRGV9	.	TRGJ1	5	-1	-1	10
104	6.52880836691903E-4	TGTGCCTTGTGGGAGGCGAATTGGTTCAAGATATTT	CALWEANWFKIF	TRGV9	.	TRGJP1	15	-1	-1	20
104	6.52880836691903E-4	TGTGCCTTGTGGGAGCCCAGTAAGAAACTCTTT	CALWEPSKKLF	TRGV9	.	TRGJ1	14	-1	-1	20
104	6.52880836691903E-4	TGTGCCACCTGGGATGGTTATAAGAAACTCTTT	CATWDGYKKLF	TRGV4	.	TRGJ2	16	-1	-1	17
103	6.466031363390963E-4	TGTGCCTTGTGGGAGGTGCTTGATGAGCAAGAGTTGGGCAAAAAAATCAAGGTATTT	CALWEVLDEQELGKKIKVF	TRGV9	.	TRGJP	18	-1	-1	22
103	6.466031363390963E-4	TGTGCTGCGTGGACTAATACCACTGGTTGGTTCAAGATATTT	CAAWTNTTGWFKIF	TRGV10	.	TRGJP1	11	-1	-1	16
103	6.466031363390963E-4	TGTGCCTTGTGGGATCCTGGGGGTTATAAGAAACTCTTT	CALWDPGGYKKLF	TRGV9	.	TRGJ1	13	-1	-1	23
103	6.466031363390963E-4	TGTGCCTTGTGGGAGTTGAATTATTATAAGAAACTCTTT	CALWELNYYKKLF	TRGV9	.	TRGJ1	17	-1	-1	17
103	6.466031363390963E-4	TGTGCTGCCCACGGAGGGAAACTCTTT	CAAHGGKLF	TRGV10	.	TRGJ1	7	-1	-1	17
103	6.466031363390963E-4	TGTGCTGCGTGGCGACTCTTT	CAAWRLF	TRGV10	.	TRGJ1	11	-1	-1	14
103	6.466031363390963E-4	TGTGCCTTGTGGGAGGTGCGATATAAGAAACTCTTT	CALWEVRYKKLF	TRGV9	.	TRGJ1	18	-1	-1	21
102	6.403254359862895E-4	TGTGCCTTGTGGGAGGTGACGCAGGAGTTGGGCAAAAAAATCAAGGTATTT	CALWEVTQELGKKIKVF	TRGV9	.	TRGJP	17	-1	-1	20
102	6.403254359862895E-4	TGTGCCTTGTGGGAGACGCAAGAGTTGGGCAAAAAAATCAAGGTATTT	CALWETQELGKKIKVF	TRGV9	.	TRGJP	14	-1	-1	17
102	6.403254359862895E-4	TGTGCCTTGTGGGAGGTGCGTCCCTATAAGAAACTCTTT	CALWEVRPYKKLF	TRGV9	.	TRGJ2	18	-1	-1	24
102	6.403254359862895E-4	TGTGCCTTGTGGGAGGGGGTCAGCTATAAGAAACTCTTT	CALWEGVSYKKLF	TRGV9	.	TRGJ1	15	-1	-1	24
102	6.403254359862895E-4	TGTGCCTTGTGGGAGGCTCCTAAAGAGAAACTCTTT	CALWEAPKEKLF	TRGV9	.	TRGJ1	15	-1	-1	25
102	6.403254359862895E-4	TGTGCTGCGTGGATACCCCTTAGGGAACTCTTT	CAAWIPLRELF	TRGV10	.	TRGJ1	11	-1	-1	25
102	6.403254359862895E-4	TGTGCTGCGGGATCCGGCCTTCTTAAACTCTTT	CAAGSGLLKLF	TRGV10	.	TRGJ1	8	-1	-1	24
102	6.403254359862895E-4	TGTGCCTTGTGGGAACCGCAAAAGAAACTCTTT	CALWEPQKKLF	TRGV9	.	TRGJ1	13	-1	-1	21
102	6.403254359862895E-4	TGTGCCCAAAATAAGAAACTCTTT	CAQNKKLF	TRGV9	.	TRGJ2	5	-1	-1	10
102	6.403254359862895E-4	TGTGAGGGACTCTTT	CEGLF	TRGV10	.	TRGJ1	3	-1	-1	8
101	6.340477356334827E-4	TGTGCCTTGTGGGAGGTGCGCGAGTTGGGCAAAAAAATCAAGGTATTT	CALWEVRELGKKIKVF	TRGV9	.	TRGJP	18	-1	-1	21
101	6.340477356334827E-4	TGTGCTGCGTGGGCACCGCGAGGGGATTATAAGAAACTCTTT	CAAWAPRGDYKKLF	TRGV10	.	TRGJ1	12	-1	-1	25
101	6.340477356334827E-4	TGTGCCCGTCATTATTATAAGAAACTCTTT	CARHYYKKLF	TRGV9	.	TRGJ2	5	-1	-1	10
100	6.27770035280676E-4	TGTGCCTTGTGGGAGGACTATTATAAGAAACTCTTT	CALWEDYYKKLF	TRGV9	.	TRGJ1	15	-1	-1	18
100	6.27770035280676E-4	TGTGCCCCTCCCGGTGGGTATTATAAGAAACTCTTT	CAPPGGYYKKLF	TRGV9	.	TRGJ1	5	-1	-1	18
100	6.27770035280676E-4	TGTGCCTTGTGGGAGTCGTCTAAGAAACTCTTT	CALWESSKKLF	TRGV9	.	TRGJ1	14	-1	-1	20
100	6.27770035280676E-4	TGTGCCTTGTGGGAGGACTATAAGAAACTCTTT	CALWEDYKKLF	TRGV9	.	TRGJ1	15	-1	-1	18
99	6.214923349278693E-4	TGTGCTGCGTGGGACTCCGTGGACAGTAGTGATTGGATCAAGACGTTT	CAAWDSVDSSDWIKTF	TRGV10	.	TRGJP2	19	-1	-1	24
99	6.214923349278693E-4	TGTGCTGCGTGGGACGGCATCGTCTATTATAAGAAACTCTTT	CAAWDGIVYYKKLF	TRGV10	.	TRGJ1	13	-1	-1	24
99	6.214923349278693E-4	TGTGCCTTGTGGGAGGTGAAAAGGGAGAAACTCTTT	CALWEVKREKLF	TRGV9	.	TRGJ1	17	-1	-1	25
99	6.214923349278693E-4	TGTGCTGCGTGGGATCCGGGAGGTAAACTCTTT	CAAWDPGGKLF	TRGV10	.	TRGJ1	14	-1	-1	24
99	6.214923349278693E-4	TGTGCCTTGTTCGCGCTCTTT	CALFALF	TRGV9	.	TRGJ1	9	-1	-1	15
98	6.152146345750624E-4	TGTGCCTTGTGGGAGGTAACAAAATCCCCCGATAAGAAACTCTTT	CALWEVTKSPDKKLF	TRGV9	.	TRGJ2	16	-1	-1	31
98	6.152146345750624E-4	TGTGCCTTGTGGGAGACGGGTTATTATAAGAAACTCTTT	CALWETGYYKKLF	TRGV9	.	TRGJ1	14	-1	-1	20
98	6.152146345750624E-4	TGTGCCTTACATTATTATTATAAGAAACTCTTT	CALHYYYKKLF	TRGV8	.	TRGJ1	5	-1	-1	13
98	6.152146345750624E-4	TGTGCTGCTTACTCGGGCCAGAAACTCTTT	CAAYSGQKLF	TRGV10	.	TRGJ2	7	-1	-1	19
97	6.089369342222557E-4	TGTGCCTTCCTAACCTCGATGACCGTTTTTTATTATAAGAAACTCTTT	CAFLTSMTVFYYKKLF	TRGV9	.	TRGJ1	7	-1	-1	29
97	6.089369342222557E-4	TGTGCCTTGTGGGAGGTGGGCAATAGTGAGAAACTCTTT	CALWEVGNSEKLF	TRGV9	.	TRGJ1	17	-1	-1	28
96	6.026592338694489E-4	TGTGCCTTGTGGGGGAATCAGGGAGAGTTGGGCAAAAAAATCAAGGTATTT	CALWGNQGELGKKIKVF	TRGV9	.	TRGJP	12	-1	-1	23
96	6.026592338694489E-4	TGTGCCTTGTGGAAGAAGTTGGGCAAAAAAATCAAGGTATTT	CALWKKLGKKIKVF	TRGV9	.	TRGJP	14	-1	-1	12
96	6.026592338694489E-4	TGTGCCTTGTGGGAGGTGCAGAGACAGAAGAAACTCTTT	CALWEVQRQKKLF	TRGV9	.	TRGJ1	19	-1	-1	27
96	6.026592338694489E-4	TGTGCCTTGTGGGAGGTGAACTCTCTCCGGAAACTCTTT	CALWEVNSLRKLF	TRGV9	.	TRGJ2	24	-1	-1	29
96	6.026592338694489E-4	TGTGCCTTGTGGGAGTCCTCCTATAAGAAACTCTTT	CALWESSYKKLF	TRGV9	.	TRGJ1	14	-1	-1	21
96	6.026592338694489E-4	TGTGCCTTGTGGGAGGTGGGGGATAAGAAACTCTTT	CALWEVGDKKLF	TRGV9	.	TRGJ1	17	-1	-1	22
96	6.026592338694489E-4	TGTGCCTTGTGGGAGGTGTATAAGAAACTCTTT	CALWEVYKKLF	TRGV9	.	TRGJ2	17	-1	-1	18
96	6.026592338694489E-4	TGTGCGTATAAGAAACTCTTT	CAYKKLF	TRGV10	.	TRGJ1	4	-1	-1	6
96	6.026592338694489E-4	TGTGCCTTGTTTCTCACTAAGAAACTCTTT	CALFLTKKLF	TRGV9	.	TRGJ1	9	-1	-1	17
95	5.963815335166422E-4	TGTGCCTTGTGGGAGGTGCAGGGAGAGTTGGGCAAAAAAATCAAGGTATTT	CALWEVQGELGKKIKVF	TRGV9	.	TRGJP	19	-1	-1	23
95	5.963815335166422E-4	TGTGCCTTGTGGGAGGTGCGGGTGGGTTATAAGAAACTCTTT	CALWEVRVGYKKLF	TRGV9	.	TRGJ1	18	-1	-1	26
95	5.963815335166422E-4	TGTGCCTTGTGGGGCTTGTGGTGTTGGTTCAAGATATTT	CALWGLWCWFKIF	TRGV9	.	TRGJP1	12	-1	-1	22
95	5.963815335166422E-4	TGTGCCTTGTGGGGGTGGGGGTATTATAAGAAACTCTTT	CALWGWGYYKKLF	TRGV9	.	TRGJ1	16	-1	-1	21
95	5.963815335166422E-4	TGTGCCTTGTCTCTACACTATAAGAAACTCTTT	CALSLHYKKLF	TRGV9	.	TRGJ1	9	-1	-1	18
95	5.963815335166422E-4	TGTGCCTTGTGGGAGAACCCTAAGAAACTCTTT	CALWENPKKLF	TRGV9	.	TRGJ1	14	-1	-1	20
95	5.963815335166422E-4	TGTGCCTTGCCTTATTATAAGAAACTCTTT	CALPYYKKLF	TRGV9	.	TRGJ1	8	-1	-1	11
95	5.963815335166422E-4	TGTGCCTTGTGGGCGGGACTCTTT	CALWAGLF	TRGV9	.	TRGJ1	15	-1	-1	17
94	5.901038331638355E-4	TGTGCCTTGTGGGAGCCACAAGGGCAGTTGGGCAAAAAAATCAAGGTATTT	CALWEPQGQLGKKIKVF	TRGV9	.	TRGJP	14	-1	-1	25
94	5.901038331638355E-4	TGTGCCTTGTGGCCCGCCCAAGAGTTGGGCAAAAAAATCAAGGTATTT	CALWPAQELGKKIKVF	TRGV9	.	TRGJP	11	-1	-1	18
94	5.901038331638355E-4	TGTGCCTTGTGTCAAACCCGAGCTTATTATAAGAAACTCTTT	CALCQTRAYYKKLF	TRGV9	.	TRGJ2	10	-1	-1	23
94	5.901038331638355E-4	TGTGCCACCTGGGACGGTAGTAGTGATTGGATCAAGACGTTT	CATWDGSSDWIKTF	TRGV2	.	TRGJP2	16	-1	-1	17
94	5.901038331638355E-4	TGTGCCTTGTGGGAGGTACTGGGGTATAAGAAACTCTTT	CALWEVLGYKKLF	TRGV9	.	TRGJ1	16	-1	-1	24
94	5.901038331638355E-4	TGTGCCTTGTGGGAGCATTATAAGAAACTCTTT	CALWEHYKKLF	TRGV9	.	TRGJ2	14	-1	-1	16
93	5.838261328110286E-4	TGTGCCTTGTGGGAGGTGCCGACCACCGGGCCTTCCCAAGAGTTGGGCAAAAAAATCAAGGTATTT	CALWEVPTTGPSQELGKKIKVF	TRGV9	.	TRGJP	18	-1	-1	36
93	5.838261328110286E-4	TGTGCCTTGTGGGAGGTGCAAAGGTCTTATAAGAAACTCTTT	CALWEVQRSYKKLF	TRGV9	.	TRGJ1	19	-1	-1	26
93	5.838261328110286E-4	TGTGCCTTGTGGGAGGTGCCACGTTATAAGAAACTCTTT	CALWEVPRYKKLF	TRGV9	.	TRGJ1	18	-1	-1	23
93	5.838261328110286E-4	TGTGCCTTGTGGGAGGTGCGCCATTATAAGAAACTCTTT	CALWEVRHYKKLF	TRGV9	.	TRGJ1	21	-1	-1	22
93	5.838261328110286E-4	TGTGCCTTGTGGGAGGTGTCTTATAAGAAACTCTTT	CALWEVSYKKLF	TRGV9	.	TRGJ1	17	-1	-1	20
93	5.838261328110286E-4	TGTGCCTTGTGGGAGGCCCCCTCTAAGAAACTCTTT	CALWEAPSKKLF	TRGV9	.	TRGJ1	15	-1	-1	23
93	5.838261328110286E-4	TGTGCCTTGTGGGAGGGATATAAGAAACTCTTT	CALWEGYKKLF	TRGV9	.	TRGJ1	15	-1	-1	18
92	5.775484324582219E-4	TGTGCCTTGTGGGAGGTGCTTGGTTATAAGAAACTCTTT	CALWEVLGYKKLF	TRGV9	.	TRGJ2	18	-1	-1	23
92	5.775484324582219E-4	TGTGCCTTGTGGGAGGATAGCATAAGAAGGGAACTCTTT	CALWEDSIRRELF	TRGV9	.	TRGJ1	15	-1	-1	31
92	5.775484324582219E-4	TGTGCCTTGTGGGAGGCCAATAAGAAACTCTTT	CALWEANKKLF	TRGV9	.	TRGJ1	15	-1	-1	19
92	5.775484324582219E-4	TGTGCCTTGTGGCCTAATAAGAAACTCTTT	CALWPNKKLF	TRGV9	.	TRGJ1	11	-1	-1	16
92	5.775484324582219E-4	TGTGCCACCCGGGGGTTCGGTAGTGATTGGATCAAGACGTTT	CATRGFGSDWIKTF	TRGV2	.	TRGJP2	12	-1	-1	19
92	5.775484324582219E-4	TGTGCCACCTGGGACGGGAATTATTATAAGAAACTCTTT	CATWDGNYYKKLF	TRGV2	.	TRGJ1	17	-1	-1	17
91	5.712707321054152E-4	TGTGCCTTGTGGGAGAACCACCAAGAGTTGGGCAAAAAAATCAAGGTATTT	CALWENHQELGKKIKVF	TRGV9	.	TRGJP	14	-1	-1	21
91	5.712707321054152E-4	TGTGCCTTGTGGGAGGTGCCCCCTTATAAGAAACTCTTT	CALWEVPPYKKLF	TRGV9	.	TRGJ2	21	-1	-1	23
91	5.712707321054152E-4	TGTGCCTTGTGGGAGACGAGAGGTTATAAGAAACTCTTT	CALWETRGYKKLF	TRGV9	.	TRGJ1	14	-1	-1	23
91	5.712707321054152E-4	TGTGCTGCGGCTAGGAGTTATTATAAGAAACTCTTT	CAAARSYYKKLF	TRGV10	.	TRGJ1	8	-1	-1	14
91	5.712707321054152E-4	TGTGCCTTGTGGGAGGACAGGTATAAGAAACTCTTT	CALWEDRYKKLF	TRGV9	.	TRGJ1	15	-1	-1	21
91	5.712707321054152E-4	TGTGCCTTGTGGGAGGTGCGACACTTTAAGAAACTCTTT	CALWEVRHFKKLF	TRGV9	.	TRGJ1	18	-1	-1	26
90	5.649930317526084E-4	TGTGCCTTGTGGGAGGTGCAAGGTCATTATAAGAAACTCTTT	CALWEVQGHYKKLF	TRGV9	.	TRGJ1	19	-1	-1	25
90	5.649930317526084E-4	TGTGCCTTGTGGGACCGTTATTATAAGAAACTCTTT	CALWDRYYKKLF	TRGV9	.	TRGJ1	13	-1	-1	17
90	5.649930317526084E-4	TGTGCCTTGTGGGAGGTGCCGGGGAAGAAACTCTTT	CALWEVPGKKLF	TRGV9	.	TRGJ2	18	-1	-1	24
90	5.649930317526084E-4	TGTGCCTTGTGGGAGGTAGATTATAAGAAACTCTTT	CALWEVDYKKLF	TRGV9	.	TRGJ1	16	-1	-1	19
90	5.649930317526084E-4	TGTGCTGCGTGGGACTCATATAAGAAACTCTTT	CAAWDSYKKLF	TRGV10	.	TRGJ1	13	-1	-1	18
90	5.649930317526084E-4	TGTGCCTTGTGGGCAGATTATAAGAAACTCTTT	CALWADYKKLF	TRGV9	.	TRGJ1	12	-1	-1	16
90	5.649930317526084E-4	TGTGCCTTGTGGGAGGTATCTAAGAAACTCTTT	CALWEVSKKLF	TRGV9	.	TRGJ1	16	-1	-1	20
89	5.587153313998016E-4	TGTGCCTTGTGGGAGGGCCAAAAAGAGTTGGGCAAAAAAATCAAGGTATTT	CALWEGQKELGKKIKVF	TRGV9	.	TRGJP	15	-1	-1	22
89	5.587153313998016E-4	TGTGCCTTGTGGGAGCCCCCAGTTGATTATAAGAAACTCTTT	CALWEPPVDYKKLF	TRGV9	.	TRGJ2	14	-1	-1	25
89	5.587153313998016E-4	TGTGCCTTGTGGGAGGTGCAATGCTATTATAAGAAACTCTTT	CALWEVQCYYKKLF	TRGV9	.	TRGJ2	19	-1	-1	24
89	5.587153313998016E-4	TGTGCCTTGTGGGAGGGTCGAAAGGATTATAAGAAACTCTTT	CALWEGRKDYKKLF	TRGV9	.	TRGJ1	15	-1	-1	25
89	5.587153313998016E-4	TGTGCCTTGTGGGAGGTGAATGTTGGGAAACTCTTT	CALWEVNVGKLF	TRGV9	.	TRGJ1	17	-1	-1	26
89	5.587153313998016E-4	TGTGCCTTGTGGGAGACCTATTATAAGAAACTCTTT	CALWETYYKKLF	TRGV9	.	TRGJ1	14	-1	-1	18
89	5.587153313998016E-4	TGTGCTGCGTGGGATTCTATCGGGAAACTCTTT	CAAWDSIGKLF	TRGV10	.	TRGJ1	15	-1	-1	23
89	5.587153313998016E-4	TGTGCCTTGTGGGAGGTGTGTAAGAAACTCTTT	CALWEVCKKLF	TRGV9	.	TRGJ1	17	-1	-1	20
88	5.524376310469948E-4	TGTGCCTTGTGGGAGGGCTTCCAGCAAGAGTTGGGCAAAAAAATCAAGGTATTT	CALWEGFQQELGKKIKVF	TRGV9	.	TRGJP	15	-1	-1	23
88	5.524376310469948E-4	TGTGCCTTGTGGGAGGTGCCGGCTGACCGTAGTATGAGCAAGAAACTCTTT	CALWEVPADRSMSKKLF	TRGV9	.	TRGJ1	18	-1	-1	39
88	5.524376310469948E-4	TGTGCCTTGTGGGAGTTGCCCCCCAAGGATTATAAGAAACTCTTT	CALWELPPKDYKKLF	TRGV9	.	TRGJ1	24	-1	-1	28
88	5.524376310469948E-4	TGTGCCTTGTGGGACGTTCTCTATAAGAAACTCTTT	CALWDVLYKKLF	TRGV9	.	TRGJ1	16	-1	-1	21
88	5.524376310469948E-4	TGTGCCTTGTGGGAGGTGCTTTATAAGAAACTCTTT	CALWEVLYKKLF	TRGV9	.	TRGJ1	18	-1	-1	20
88	5.524376310469948E-4	TGTGCCTTGTGGGTACCTAATAAGAAACTCTTT	CALWVPNKKLF	TRGV9	.	TRGJ1	12	-1	-1	19
88	5.524376310469948E-4	TGTGCCTTGTGGGATCCATATAAGAAACTCTTT	CALWDPYKKLF	TRGV9	.	TRGJ1	13	-1	-1	18
87	5.461599306941881E-4	TGTGCCTTGTGGGAATTTTCCTTGCCCCTCCCTTATAAGAAACTCTTT	CALWEFSLPLPYKKLF	TRGV9	.	TRGJ1	13	-1	-1	32
87	5.461599306941881E-4	TGTGCCTTGTGGGAACCCAAACGGTTTTATTATAAGAAACTCTTT	CALWEPKRFYYKKLF	TRGV9	.	TRGJ1	13	-1	-1	26
87	5.461599306941881E-4	TGTGCCTTGTGGGAGGTGAATTTGGGTTATAAGAAACTCTTT	CALWEVNLGYKKLF	TRGV9	.	TRGJ1	17	-1	-1	26
87	5.461599306941881E-4	TGTGCTGCGTGGGCCCTCACTGGTTGGTTCAAGATATTT	CAAWALTGWFKIF	TRGV10	.	TRGJP1	12	-1	-1	17
87	5.461599306941881E-4	TGTGCCTTGTGGGAGGTGCAAGATTATAAGAAACTCTTT	CALWEVQDYKKLF	TRGV9	.	TRGJ1	19	-1	-1	22
87	5.461599306941881E-4	TGTGCCTTGTGGGAGGTGGAGTATAAGAAACTCTTT	CALWEVEYKKLF	TRGV9	.	TRGJ1	17	-1	-1	21
87	5.461599306941881E-4	TGTGCCTTGTATTATAAGAAACTCTTT	CALYYKKLF	TRGV9	.	TRGJ1	9	-1	-1	9
87	5.461599306941881E-4	TGTGCCTTGTGGGAGGTGCCCTATTATAAGAAACTCTTT	CALWEVPYYKKLF	TRGV9	.	TRGJ1	21	-1	-1	21
86	5.398822303413814E-4	TGTGCCTTGTGGGAGCCCCAAGAGTTGGGCAAAAAAATCAAGGTATTT	CALWEPQELGKKIKVF	TRGV9	.	TRGJP	14	-1	-1	18
86	5.398822303413814E-4	TGTGCCTTGTGGGAGGTGCACTATAGGTATAAGAAACTCTTT	CALWEVHYRYKKLF	TRGV9	.	TRGJ1	20	-1	-1	27
86	5.398822303413814E-4	TGTGCCTGGGTCCCGGGCTATTATAAGAAACTCTTT	CAWVPGYYKKLF	TRGV9	.	TRGJ1	6	-1	-1	18
86	5.398822303413814E-4	TGTGCCTTGTGGGATTATTATAAGAAACTCTTT	CALWDYYKKLF	TRGV9	.	TRGJ2	13	-1	-1	13
86	5.398822303413814E-4	TGTGCCTTGTGGGAGGTATATAAGAAACTCTTT	CALWEVYKKLF	TRGV9	.	TRGJ1	16	-1	-1	18
86	5.398822303413814E-4	TGTGCTGCGTGGGGCCTGTTCCAATTT	CAAWGLFQF	TRGV10	.	TRGJP1	12	-1	-1	23
86	5.398822303413814E-4	TGTGCCTTGTGGAAAGCGGAACTCTTT	CALWKAELF	TRGV9	.	TRGJ1	11	-1	-1	19
85	5.336045299885745E-4	TGTGCCTTGTGGGAGGTGCCAGTTTCGATTTATAAGAAACTCTTT	CALWEVPVSIYKKLF	TRGV9	.	TRGJ1	18	-1	-1	29
85	5.336045299885745E-4	TGTGCCTTGTGGGAGGCTCGGTTGGGCAAAAAAATCAAGGTATTT	CALWEARLGKKIKVF	TRGV9	.	TRGJP	15	-1	-1	20
85	5.336045299885745E-4	TGTGCCTTGTGGGAGAGACAGTATAAGAAGTGTGAGAAACTCTTT	CALWERQYKKCEKLF	TRGV9	.	TRGJ1	14	-1	-1	34
85	5.336045299885745E-4	TGTGCCTTGTGGGAGGTGCCAGGGGTATATAAGAAACTCTTT	CALWEVPGVYKKLF	TRGV9	.	TRGJ2	18	-1	-1	27
85	5.336045299885745E-4	TGTGCCTTGTGGGAGGTGTCAAATTATAAGAAACTCTTT	CALWEVSNYKKLF	TRGV9	.	TRGJ1	17	-1	-1	22
85	5.336045299885745E-4	TGTGCCTTGTGGGAGGTGCAACGGTATAAGAAACTCTTT	CALWEVQRYKKLF	TRGV9	.	TRGJ1	19	-1	-1	24
85	5.336045299885745E-4	TGTGCCTTGTGGGAGGTGGGGTATTATAAGAAACTCTTT	CALWEVGYYKKLF	TRGV9	.	TRGJ1	17	-1	-1	21
85	5.336045299885745E-4	TGTGCCTTGTGGGAAGATTATTATAAGAAACTCTTT	CALWEDYYKKLF	TRGV9	.	TRGJ1	13	-1	-1	16
85	5.336045299885745E-4	TGTGCTGCGTGGGATTCGGAGAAACTCTTT	CAAWDSEKLF	TRGV10	.	TRGJ1	15	-1	-1	19
85	5.336045299885745E-4	TGTGCTGCGTGGGAACGGAAGAAACTCTTT	CAAWERKKLF	TRGV10	.	TRGJ1	13	-1	-1	18
85	5.336045299885745E-4	TGTGCCTTGTGGTATTATAAGAAACTCTTT	CALWYYKKLF	TRGV9	.	TRGJ1	11	-1	-1	12
84	5.273268296357678E-4	TGTGCTGCGTGGGATTTCACCACTGGTTGGTTCAAGATATTT	CAAWDFTTGWFKIF	TRGV10	.	TRGJP1	15	-1	-1	8
84	5.273268296357678E-4	TGTGCTGCGTGGGATTTGGTTTATTATAAGAAACTCTTT	CAAWDLVYYKKLF	TRGV10	.	TRGJ2	15	-1	-1	20
84	5.273268296357678E-4	TGTGCCTTGTGGGAACATTATTATAAGAAACTCTTT	CALWEHYYKKLF	TRGV9	.	TRGJ1	13	-1	-1	16
84	5.273268296357678E-4	TGTGCCTTGGTGGGGTTTTATAAGAAACTCTTT	CALVGFYKKLF	TRGV9	.	TRGJ2	13	-1	-1	17
84	5.273268296357678E-4	TGTGCCACCTGGGATTATAAGAAACTCTTT	CATWDYKKLF	TRGV8	.	TRGJ1	14	-1	-1	13
84	5.273268296357678E-4	TGTGCCTTGTGGGAGGTGACGGTTCGGTGTGTTTATAAGAAACTCTTT	CALWEVTVRCVYKKLF	TRGV9	.	TRGJ1	17	-1	-1	32
83	5.210491292829611E-4	TGTGCCTTGTGGGAGGTGCAACTAATGTGGTATTATAAGAAACTCTTT	CALWEVQLMWYYKKLF	TRGV9	.	TRGJ1	22	-1	-1	30
83	5.210491292829611E-4	TGTGCCTTGTGGGAGGTCCCGTTTGGGTATAAGAAACTCTTT	CALWEVPFGYKKLF	TRGV9	.	TRGJ1	16	-1	-1	27
83	5.210491292829611E-4	TGTGCCTTGTGGGAGGTGTCTCGGGGTTATAAGAAACTCTTT	CALWEVSRGYKKLF	TRGV9	.	TRGJ1	17	-1	-1	26
83	5.210491292829611E-4	TGTGCCTTGTGGGAGTTGCTTATGGGTAAGAAACTCTTT	CALWELLMGKKLF	TRGV9	.	TRGJ1	18	-1	-1	26
83	5.210491292829611E-4	TGTGCCTTGTGTCACGTACATTATAAGAAACTCTTT	CALCHVHYKKLF	TRGV9	.	TRGJ1	10	-1	-1	19
83	5.210491292829611E-4	TGTGCCTTGTGGGAGGTTTTTAGCGAGAAACTCTTT	CALWEVFSEKLF	TRGV9	.	TRGJ2	16	-1	-1	25
83	5.210491292829611E-4	TGTGCCTTGTGGGAGGCACATTATAAGAAACTCTTT	CALWEAHYKKLF	TRGV9	.	TRGJ1	15	-1	-1	19
83	5.210491292829611E-4	TGTGCCTACCCCCCTGACTATAAGAAACTCTTT	CAYPPDYKKLF	TRGV9	.	TRGJ1	6	-1	-1	18
83	5.210491292829611E-4	TGTGCCACCTGGGACAGGCAAGAAGGACTCTTT	CATWDRQEGLF	TRGV3	.	TRGJ1	18	-1	-1	19
83	5.210491292829611E-4	TGTGCTGCGTGGGATTGCCGGAAACTCTTT	CAAWDCRKLF	TRGV10	.	TRGJ1	15	-1	-1	20
82	5.147714289301543E-4	TGTGCCTTGTGGCAATTCGACCAAAATACCACTGGTTGGTTCAAGATATTT	CALWQFDQNTTGWFKIF	TRGV9	.	TRGJP1	11	-1	-1	25
82	5.147714289301543E-4	TGTGCCTTGTGGGAGGTGTATACCACTGGTTGGTTCAAGATATTT	CALWEVYTTGWFKIF	TRGV9	.	TRGJP1	17	-1	-1	14
82	5.147714289301543E-4	TGTGCCTTGTGGGAGGTGCCGTGGGGTTATTATAAGAAACTCTTT	CALWEVPWGYYKKLF	TRGV9	.	TRGJ1	18	-1	-1	26
82	5.147714289301543E-4	TGTGCCTTGTGGGAGGTGCAGGGTTGTTATAAGAAACTCTTT	CALWEVQGCYKKLF	TRGV9	.	TRGJ1	19	-1	-1	23
82	5.147714289301543E-4	TGTGCCTTGTGGGAGGTGCGAGATTATAAGAAACTCTTT	CALWEVRDYKKLF	TRGV9	.	TRGJ1	18	-1	-1	22
82	5.147714289301543E-4	TGTGCTGCGTACGCCCGTAAGAAACTCTTT	CAAYARKKLF	TRGV10	.	TRGJ2	9	-1	-1	17
82	5.147714289301543E-4	TGTGCCTTGGGATATTATAAGAAACTCTTT	CALGYYKKLF	TRGV9	.	TRGJ1	8	-1	-1	12
82	5.147714289301543E-4	TGTGCTGCGAACATCAAGACGTTT	CAANIKTF	TRGV10	.	TRGJP2	8	-1	-1	12
81	5.084937285773476E-4	TGTGCCTTGTGGGAGGTGCAGTTGGGGCAAAAGTTGGGCAAAAAAATCAAGGTATTT	CALWEVQLGQKLGKKIKVF	TRGV9	.	TRGJP	19	-1	-1	24
81	5.084937285773476E-4	TGTGCCTTGTGGGAGGTGCGCGTTTATTATAAGAAACTCTTT	CALWEVRVYYKKLF	TRGV9	.	TRGJ1	18	-1	-1	23
81	5.084937285773476E-4	TGTGCCTTGTGGGAGGTGCACGGGAATTATAAGAAACTCTTT	CALWEVHGNYKKLF	TRGV9	.	TRGJ1	20	-1	-1	25
81	5.084937285773476E-4	TGTGCTGCGTGGGGGTTTTATTATAAGAAACTCTTT	CAAWGFYYKKLF	TRGV10	.	TRGJ1	12	-1	-1	17
81	5.084937285773476E-4	TGTGCTTTCCCTTATTATAAGAAACTCTTT	CAFPYYKKLF	TRGV9	.	TRGJ1	7	-1	-1	11
81	5.084937285773476E-4	TGTGCTGCGTGGGCTTGGCAGGATCTCTTT	CAAWAWQDLF	TRGV10	.	TRGJ1	15	-1	-1	24
81	5.084937285773476E-4	TGTGCCTTGTGGCCCTATAAGAAACTCTTT	CALWPYKKLF	TRGV9	.	TRGJ1	11	-1	-1	15
81	5.084937285773476E-4	TGTGCTGCGTGGGATTCCGGTTGGATCAAGACGTTT	CAAWDSGWIKTF	TRGV10	.	TRGJP2	18	-1	-1	20
81	5.084937285773476E-4	TGTGCCTTGTGGAGGTATAAGAAACTCTTT	CALWRYKKLF	TRGV9	.	TRGJ2	15	-1	-1	15
81	5.084937285773476E-4	TGTGCTGCGTTATGCGAGAAACTCTTT	CAALCEKLF	TRGV10	.	TRGJ1	9	-1	-1	16
80	5.022160282245408E-4	TGTGCCTTGTGGGAGACTCTTTATACCACTGGTTGGTTCAAGATATTT	CALWETLYTTGWFKIF	TRGV9	.	TRGJP1	14	-1	-1	21
80	5.022160282245408E-4	TGTGCCTTGTGGGAACCAAGGGGTTATTATAAGAAACTCTTT	CALWEPRGYYKKLF	TRGV9	.	TRGJ1	13	-1	-1	23
80	5.022160282245408E-4	TGTGCCTTGTGGGAGGTGCATAATTATAAGAAACTCTTT	CALWEVHNYKKLF	TRGV9	.	TRGJ1	19	-1	-1	19
80	5.022160282245408E-4	TGTGCCTTGTGGAGAGGACGTTATTATAAGAAACTCTTT	CALWRGRYYKKLF	TRGV9	.	TRGJ1	16	-1	-1	20
80	5.022160282245408E-4	TGTGCCACCTGGGACGGGTCCCGCCGCGGCCTCTTT	CATWDGSRRGLF	TRGV2	.	TRGJ2	22	-1	-1	30
80	5.022160282245408E-4	TGTGCTGCGTGGGATCGCCCCAAGAAACTCTTT	CAAWDRPKKLF	TRGV10	.	TRGJ1	14	-1	-1	21
80	5.022160282245408E-4	TGTGCCTCCGCGGGGTATTATAAGAAACTCTTT	CASAGYYKKLF	TRGV9	.	TRGJ1	6	-1	-1	15
80	5.022160282245408E-4	TGTGCTGCGTGGGACCCGAAACTCTTT	CAAWDPKLF	TRGV10	.	TRGJ1	13	-1	-1	17
79	4.95938327871734E-4	TGTGCCTTGTGGGAGGTCCCAAGCAAAGAGTTGGGCAAAAAAATCAAGGTATTT	CALWEVPSKELGKKIKVF	TRGV9	.	TRGJP	16	-1	-1	25
79	4.95938327871734E-4	TGTGCCTTGTGGGAGCCCCCCCAAGAGTTGGGCAAAAAAATCAAGGTATTT	CALWEPPQELGKKIKVF	TRGV9	.	TRGJP	14	-1	-1	21
79	4.95938327871734E-4	TGTGCCTTGTGGGAGGTGCTGGACCAGGGATATAAGAAACTCTTT	CALWEVLDQGYKKLF	TRGV9	.	TRGJ1	18	-1	-1	30
79	4.95938327871734E-4	TGTGCCTTGTGGGAGCAGAATTATTATAAGAAACTCTTT	CALWEQNYYKKLF	TRGV9	.	TRGJ1	14	-1	-1	17
79	4.95938327871734E-4	TGTGCCTTGTGGGAGGTGCCGGATTATAAGAAACTCTTT	CALWEVPDYKKLF	TRGV9	.	TRGJ1	18	-1	-1	22
79	4.95938327871734E-4	TGTGCTGCGTGGCTTAAGAAACTCTTT	CAAWLKKLF	TRGV10	.	TRGJ1	11	-1	-1	14
79	4.95938327871734E-4	TGTGCTGCGTGGGATGAGAAACTCTTT	CAAWDEKLF	TRGV10	.	TRGJ1	14	-1	-1	13
78	4.896606275189273E-4	TGTGCCTTGTGGGAGGTGCAGCGGAATTATTATAAGAAACTCTTT	CALWEVQRNYYKKLF	TRGV9	.	TRGJ2	19	-1	-1	23
78	4.896606275189273E-4	TGTGCTGCGTGGGATTATAGAAAAGATTATAAGAAACTCTTT	CAAWDYRKDYKKLF	TRGV10	.	TRGJ1	16	-1	-1	25
78	4.896606275189273E-4	TGTGCCTTGTGGGAGGCAGCTCCGTATTATAAGAAACTCTTT	CALWEAAPYYKKLF	TRGV9	.	TRGJ1	15	-1	-1	24
78	4.896606275189273E-4	TGTGCTCCACTCATGGATAGTTATTATAAGAAACTCTTT	CAPLMDSYYKKLF	TRGV9	.	TRGJ1	4	-1	-1	20
78	4.896606275189273E-4	TGTGCCTTGTGGGAGCAAAGGGCTTATAAGAAACTCTTT	CALWEQRAYKKLF	TRGV9	.	TRGJ1	14	-1	-1	23
78	4.896606275189273E-4	TGTGCCTTGTGGGAGGTTTGGTATTATAAGAAACTCTTT	CALWEVWYYKKLF	TRGV9	.	TRGJ1	16	-1	-1	21
78	4.896606275189273E-4	TGTGCCTTGTTGAATTATTATAAGAAACTCTTT	CALLNYYKKLF	TRGV9	.	TRGJ1	9	-1	-1	11
78	4.896606275189273E-4	TGTGCCTTGTGTTCTAATTATAAGAAACTCTTT	CALCSNYKKLF	TRGV9	.	TRGJ1	10	-1	-1	16
78	4.896606275189273E-4	TGTGCCTTGTGGAGTTATTATAAGAAACTCTTT	CALWSYYKKLF	TRGV9	.	TRGJ1	11	-1	-1	11
78	4.896606275189273E-4	TGTGCTGCGTGGGTAAAGAAACTCTTT	CAAWVKKLF	TRGV10	.	TRGJ1	12	-1	-1	15
77	4.833829271661205E-4	TGTGCCTTGTGGGAGACGAAAAGGAGTTATTATAAGAAACTCTTT	CALWETKRSYYKKLF	TRGV9	.	TRGJ1	14	-1	-1	23
77	4.833829271661205E-4	TGTGCCTTGTGGGAGGTGCAAGTTTATAAGAAACTCTTT	CALWEVQVYKKLF	TRGV9	.	TRGJ1	19	-1	-1	23
77	4.833829271661205E-4	TGTGCCTTGTGGGAGGCCCACTATTATAAGAAACTCTTT	CALWEAHYYKKLF	TRGV9	.	TRGJ1	15	-1	-1	21
77	4.833829271661205E-4	TGTGCCACCTGGGACAAGCCCCCTCGTGGGAAACTCTTT	CATWDKPPRGKLF	TRGV5	.	TRGJ2	19	-1	-1	29
77	4.833829271661205E-4	TGTGCCTTGTGGGAGAACGATTATAAGAAACTCTTT	CALWENDYKKLF	TRGV9	.	TRGJ1	14	-1	-1	19
77	4.833829271661205E-4	TGTGCCACCTGGGACAGGCGGTTTTGGAAACTCTTT	CATWDRRFWKLF	TRGV3	.	TRGJ1	18	-1	-1	26
77	4.833829271661205E-4	TGTGCTGCGTGGGATTTTAGGAAACTCTTT	CAAWDFRKLF	TRGV10	.	TRGJ1	15	-1	-1	13
77	4.833829271661205E-4	TGTGCCTTGCACAATTATAAGAAACTCTTT	CALHNYKKLF	TRGV9	.	TRGJ1	8	-1	-1	13
77	4.833829271661205E-4	TGTGCTGCTGGTTGGTTCAAGATATTT	CAAGWFKIF	TRGV10	.	TRGJP1	10	-1	-1	7
77	4.833829271661205E-4	TGTGCCTTGTGGGAGGGAGGTTGGTTCAAGATATTT	CALWEGGWFKIF	TRGV9	.	TRGJP1	15	-1	-1	18
76	4.7710522681331376E-4	TGTGCCTTGTGGGAGGGCAGGGGCAGGGAGTGTTATTATAAGAAACTCTTT	CALWEGRGRECYYKKLF	TRGV9	.	TRGJ1	18	-1	-1	32
76	4.7710522681331376E-4	TGTGCCTTGTGGGACCCGATATATAGGAGTGAGAAACTCTTT	CALWDPIYRSEKLF	TRGV9	.	TRGJ1	13	-1	-1	31
76	4.7710522681331376E-4	TGTGCCTTGTGGGAGGTCCCGAATTATTATAAGAAACTCTTT	CALWEVPNYYKKLF	TRGV9	.	TRGJ1	16	-1	-1	19
76	4.7710522681331376E-4	TGTGCCTTGTGGGAGGTGGAGAAGTATAAGAAACTCTTT	CALWEVEKYKKLF	TRGV9	.	TRGJ1	17	-1	-1	24
76	4.7710522681331376E-4	TGTGCTGCGTGGGACGGCCAACAAAGGCTCTTT	CAAWDGQQRLF	TRGV10	.	TRGJ1	13	-1	-1	27
76	4.7710522681331376E-4	TGTGCCTTGTGGGAGGTGGGGGGACTCTTT	CALWEVGGLF	TRGV9	.	TRGJ1	17	-1	-1	23
76	4.7710522681331376E-4	TGTGCGGCTGGTTGGTTCAAGATATTT	CAAGWFKIF	TRGV10	.	TRGJP1	10	-1	-1	7
75	4.7082752646050697E-4	TGTGCCTTGTGGGAGGTGCTTCCGCGCGATGACGATTATTATAAGAAACTCTTT	CALWEVLPRDDDYYKKLF	TRGV9	.	TRGJ1	18	-1	-1	34
75	4.7082752646050697E-4	TGTGCCTTGTGGGAGGTTCGGAATTATTATAAGAAACTCTTT	CALWEVRNYYKKLF	TRGV9	.	TRGJ1	16	-1	-1	16
75	4.7082752646050697E-4	TGTGCCTGGTCGGGTACCCGGGATTATTATAAGAAACTCTTT	CAWSGTRDYYKKLF	TRGV9	.	TRGJ1	13	-1	-1	22
75	4.7082752646050697E-4	TGTGCTGCGTGGGATAGGTTCCGTTGCAAGAAACTCTTT	CAAWDRFRCKKLF	TRGV10	.	TRGJ1	14	-1	-1	27
75	4.7082752646050697E-4	TGTGCCTTGTGGGAGGTGAATTATAAGAAACTCTTT	CALWEVNYKKLF	TRGV9	.	TRGJ1	17	-1	-1	19
74	4.6454982610770023E-4	TGTGCCTTGTGGGAGGTGCGGAAGAATTATTATAAGAAACTCTTT	CALWEVRKNYYKKLF	TRGV9	.	TRGJ1	18	-1	-1	23
74	4.6454982610770023E-4	TGTGCTGCGTGGGATTTCGGTAGTGATTGGATCAAGACGTTT	CAAWDFGSDWIKTF	TRGV10	.	TRGJP2	18	-1	-1	19
74	4.6454982610770023E-4	TGTGCTGCGTGGGATTACTGTTATTATAAGAAACTCTTT	CAAWDYCYYKKLF	TRGV10	.	TRGJ1	17	-1	-1	20
74	4.6454982610770023E-4	TGTGCCTTGTGGGAGTCCCCTTATTATAAGAAACTCTTT	CALWESPYYKKLF	TRGV9	.	TRGJ1	14	-1	-1	20
74	4.6454982610770023E-4	TGTGCCTTGTGGGAGGTGCAAGGTTATAAGAAACTCTTT	CALWEVQGYKKLF	TRGV9	.	TRGJ1	19	-1	-1	23
74	4.6454982610770023E-4	TGTGCCTTGTGGGAGACAACTTATTATAAGAAACTCTTT	CALWETTYYKKLF	TRGV9	.	TRGJ1	14	-1	-1	20
74	4.6454982610770023E-4	TGTGCCACCTGGGACGGGCCTATACCAAAGAAACTCTTT	CATWDGPIPKKLF	TRGV2	.	TRGJ1	19	-1	-1	27
74	4.6454982610770023E-4	TGTGCTGCGCAATGTGGAAGGGCTAAGAAACTCTTT	CAAQCGRAKKLF	TRGV10	.	TRGJ1	8	-1	-1	23
74	4.6454982610770023E-4	TGTGCCTTGTGGGAGCATTATTATAAGAAACTCTTT	CALWEHYYKKLF	TRGV9	.	TRGJ1	14	-1	-1	16
74	4.6454982610770023E-4	TGTGCCTTGTGGGAGGCATATTATAAGAAACTCTTT	CALWEAYYKKLF	TRGV9	.	TRGJ1	15	-1	-1	18
74	4.6454982610770023E-4	TGTGCCTTGTGGGAGGGAAATAAGAAACTCTTT	CALWEGNKKLF	TRGV9	.	TRGJ1	15	-1	-1	19
74	4.6454982610770023E-4	TGTGCCTTACGCGAGCCGAATAATAAGAAACTCTTT	CALREPNNKKLF	TRGV9	.	TRGJ1	7	-1	-1	19
73	4.5827212575489344E-4	TGTGCCTTGTGGGAGTTTCTCCTGGGCCCATATTATAAGAAACTCTTT	CALWEFLLGPYYKKLF	TRGV9	.	TRGJ1	14	-1	-1	30
73	4.5827212575489344E-4	TGTGCCTTGTGGGATACCCCAAGGAATTATAAGAAACTCTTT	CALWDTPRNYKKLF	TRGV9	.	TRGJ1	13	-1	-1	25
73	4.5827212575489344E-4	TGTGCCTTGTGGGAGGTGCGGGTTTATTATAAGAAACTCTTT	CALWEVRVYYKKLF	TRGV9	.	TRGJ1	18	-1	-1	23
73	4.5827212575489344E-4	TGTGCCTTGTGGGAGACTTATTATAAGAAACTCTTT	CALWETYYKKLF	TRGV9	.	TRGJ1	14	-1	-1	14
73	4.5827212575489344E-4	TGTGCCTTGGTGCCCAATTATTATAAGAAACTCTTT	CALVPNYYKKLF	TRGV9	.	TRGJ1	8	-1	-1	15
73	4.5827212575489344E-4	TGTGCTGCGTGGGATCACGGGAGGAAACTCTTT	CAAWDHGRKLF	TRGV10	.	TRGJ1	18	-1	-1	23
73	4.5827212575489344E-4	TGTGCCTTGTGGTTTTATTATAAGAAACTCTTT	CALWFYYKKLF	TRGV9	.	TRGJ1	11	-1	-1	14
73	4.5827212575489344E-4	TGTGCTGCGTTTTCGATATTT	CAAFSIF	TRGV10	.	TRGJP1	9	-1	-1	14
73	4.5827212575489344E-4	TGTGCCTTGCTTTATAAGAAACTCTTT	CALLYKKLF	TRGV9	.	TRGJ1	8	-1	-1	11
73	4.5827212575489344E-4	TGTGCCTTGTGGGAGGTGATAGATTATTATAAGAAACTCTTT	CALWEVIDYYKKLF	TRGV9	.	TRGJ1	17	-1	-1	22
73	4.5827212575489344E-4	TGTGCCACCTGGGATGTATGGGAGAAACTCTTT	CATWDVWEKLF	TRGV4	.	TRGJ1	15	-1	-1	22
73	4.5827212575489344E-4	TGTGCTGCGTGGCCACATAAGAAACTCTTT	CAAWPHKKLF	TRGV10	.	TRGJ1	11	-1	-1	16
72	4.519944254020867E-4	TGTGCCTTGTGGGAGGTGCATAGCGATTTTTATAAGAAACTCTTT	CALWEVHSDFYKKLF	TRGV9	.	TRGJ1	19	-1	-1	25
72	4.519944254020867E-4	TGTGCCTTGTGGGAGGAGTCTTTTTATTATAAGAAACTCTTT	CALWEESFYYKKLF	TRGV9	.	TRGJ1	15	-1	-1	23
72	4.519944254020867E-4	TGTGCCTTGTGGGAGGAAATCCCGGGTTATAAGAAACTCTTT	CALWEEIPGYKKLF	TRGV9	.	TRGJ1	15	-1	-1	26
72	4.519944254020867E-4	TGTGCCTTGTGGAGGACCCCAAAGGGTTATAAGAAACTCTTT	CALWRTPKGYKKLF	TRGV9	.	TRGJ2	14	-1	-1	26
72	4.519944254020867E-4	TGTGCTGCGTGGGATTGGAATTATTATAAGAAACTCTTT	CAAWDWNYYKKLF	TRGV10	.	TRGJ1	15	-1	-1	13
72	4.519944254020867E-4	TGTGCTGCGCTACATACCACTGGTTGGTTCAAGATATTT	CAALHTTGWFKIF	TRGV10	.	TRGJP1	8	-1	-1	10
72	4.519944254020867E-4	TGTGCCTTGCGTAATTATTATAAGAAACTCTTT	CALRNYYKKLF	TRGV9	.	TRGJ1	8	-1	-1	12
72	4.519944254020867E-4	TGTGCTGCGTGGGATTGGGAGAAACTCTTT	CAAWDWEKLF	TRGV10	.	TRGJ1	15	-1	-1	19
72	4.519944254020867E-4	TGTGCTGCGTGGCTTCGTTGGTTCAAGATATTT	CAAWLRWFKIF	TRGV10	.	TRGJP1	11	-1	-1	16
71	4.4571672504928E-4	TGTGCCTTGTGGGAGGTGCATACCCCGAATTATTATAAGAAACTCTTT	CALWEVHTPNYYKKLF	TRGV9	.	TRGJ1	19	-1	-1	25
71	4.4571672504928E-4	TGTGCCACCTGGGACGGGCCCGGTAGTGATTGGATCAAGACGTTT	CATWDGPGSDWIKTF	TRGV2	.	TRGJP2	21	-1	-1	22
71	4.4571672504928E-4	TGTGCCTTGTGGGAGGTGTTGGGTTATTATAAGAAACTCTTT	CALWEVLGYYKKLF	TRGV9	.	TRGJ1	17	-1	-1	23
71	4.4571672504928E-4	TGTGCCTTGTGGGAGGCCCTGCCATATTATAAGAAACTCTTT	CALWEALPYYKKLF	TRGV9	.	TRGJ1	15	-1	-1	24
71	4.4571672504928E-4	TGTGCCTTGTGGGAGGGGACGAATTATTATAAGAAACTCTTT	CALWEGTNYYKKLF	TRGV9	.	TRGJ1	15	-1	-1	19
71	4.4571672504928E-4	TGTGCCTTGTGGGAGTTCACTTATTATAAGAAACTCTTT	CALWEFTYYKKLF	TRGV9	.	TRGJ1	14	-1	-1	20
71	4.4571672504928E-4	TGTGCTGCGTGGGGTGGTTATAAGAAACTCTTT	CAAWGGYKKLF	TRGV10	.	TRGJ1	12	-1	-1	17
71	4.4571672504928E-4	TGTGCTGCGTGGGATTCGGGGAAGAAACTCTTT	CAAWDSGKKLF	TRGV10	.	TRGJ1	15	-1	-1	21
71	4.4571672504928E-4	TGTGCTGCGTGGGATATTGCCGAGAAACTCTTT	CAAWDIAEKLF	TRGV10	.	TRGJ1	14	-1	-1	22
71	4.4571672504928E-4	TGTGCTGCGTGGGAGCCTAACCCGAAACTCTTT	CAAWEPNPKLF	TRGV10	.	TRGJ1	13	-1	-1	23
71	4.4571672504928E-4	TGTGCTGCGTGGTCAGGGGAACTCTTT	CAAWSGELF	TRGV10	.	TRGJ1	11	-1	-1	19
71	4.4571672504928E-4	TGTGCTGCGTGTCAAGAACTCTTT	CAACQELF	TRGV10	.	TRGJ1	10	-1	-1	13
70	4.394390246964732E-4	TGTGCCTTGTGGGAGGTGCTGGGAGAATGCTATAAGAAACTCTTT	CALWEVLGECYKKLF	TRGV9	.	TRGJ1	18	-1	-1	30
70	4.394390246964732E-4	TGTGCTGCGTGGCACTGTAGTGATTGGATCAAGACGTTT	CAAWHCSDWIKTF	TRGV10	.	TRGJP2	11	-1	-1	16
70	4.394390246964732E-4	TGTGCCTTGTGGGAAGGGCGGTATTATAAGAAACTCTTT	CALWEGRYYKKLF	TRGV9	.	TRGJ2	13	-1	-1	21
70	4.394390246964732E-4	TGTGCCTTGTGGGATTGGGATTATAAGAAACTCTTT	CALWDWDYKKLF	TRGV9	.	TRGJ1	13	-1	-1	19
70	4.394390246964732E-4	TGTGCTGCGTGCCATTATTATAAGAAACTCTTT	CAACHYYKKLF	TRGV10	.	TRGJ1	16	-1	-1	13
70	4.394390246964732E-4	TGTGCCTTGTGGTCTAACCCCGGGAAACTCTTT	CALWSNPGKLF	TRGV9	.	TRGJ1	11	-1	-1	23
70	4.394390246964732E-4	TGTGCCTTGTGGGAGGTACTTTATTATAAGAAACTCTTT	CALWEVLYYKKLF	TRGV9	.	TRGJ1	16	-1	-1	20
69	4.3316132434366645E-4	TGTGCCTTGTGGGGGGAGGGGGAATTTCCCCTCAATTATTATAAGAAACTCTTT	CALWGEGEFPLNYYKKLF	TRGV9	.	TRGJ1	15	-1	-1	33
69	4.3316132434366645E-4	TGTGCCTTGTGGGACCCCGAAAAGGGGGGATATAAGAAACTCTTT	CALWDPEKGGYKKLF	TRGV9	.	TRGJ2	13	-1	-1	30
69	4.3316132434366645E-4	TGTGCCTTGTGGGAGGTGCCTCCAAATTATTATAAGAAACTCTTT	CALWEVPPNYYKKLF	TRGV9	.	TRGJ1	18	-1	-1	24
69	4.3316132434366645E-4	TGTGCCTTGTGGGGCTTGCGGAATTATTATAAGAAACTCTTT	CALWGLRNYYKKLF	TRGV9	.	TRGJ1	12	-1	-1	20
69	4.3316132434366645E-4	TGTGCCTTGTGGGAGGTTAGGGGTTATTATAAGAAACTCTTT	CALWEVRGYYKKLF	TRGV9	.	TRGJ2	16	-1	-1	23
69	4.3316132434366645E-4	TGTGCCTTGTGGGAGGTTCGTTATTATAAGAAACTCTTT	CALWEVRYYKKLF	TRGV9	.	TRGJ1	16	-1	-1	20
69	4.3316132434366645E-4	TGTGCCTTGTGGGAGGAAGTTTATTATAAGAAACTCTTT	CALWEEVYYKKLF	TRGV9	.	TRGJ1	15	-1	-1	20
69	4.3316132434366645E-4	TGTGCCTTGTGGGACGCCTATTATAAGAAACTCTTT	CALWDAYYKKLF	TRGV9	.	TRGJ1	13	-1	-1	18
69	4.3316132434366645E-4	TGTGCCTTGTATCCTCTTTATTATAAGAAACTCTTT	CALYPLYYKKLF	TRGV9	.	TRGJ2	9	-1	-1	17
69	4.3316132434366645E-4	TGTGCCTTACCAAGGTCTGGTTGGTTCAAGATATTT	CALPRSGWFKIF	TRGV9	.	TRGJP1	7	-1	-1	16
69	4.3316132434366645E-4	TGTGCCACCTGGGAGAATTATTATAAGAAACTCTTT	CATWENYYKKLF	TRGV4	.	TRGJ1	13	-1	-1	14
69	4.3316132434366645E-4	TGTGCTGCGTGGGACGCGGATAAGAAACTCTTT	CAAWDADKKLF	TRGV10	.	TRGJ1	13	-1	-1	19
68	4.2688362399085966E-4	TGTGCTGCGTGGGATTTCCCGGGGGGGTATAAGAAACTCTTT	CAAWDFPGGYKKLF	TRGV10	.	TRGJ1	15	-1	-1	27
68	4.2688362399085966E-4	TGTGCTGCGTGGGACCAAGGTGATTGGATCAAGACGTTT	CAAWDQGDWIKTF	TRGV10	.	TRGJP2	13	-1	-1	19
68	4.2688362399085966E-4	TGTGCCTTGTGGGAGGATGATTATTATAAGAAACTCTTT	CALWEDDYYKKLF	TRGV9	.	TRGJ1	15	-1	-1	19
68	4.2688362399085966E-4	TGTGCCTTGTGGGAAGCTCCGTATTATAAGAAACTCTTT	CALWEAPYYKKLF	TRGV9	.	TRGJ1	13	-1	-1	21
68	4.2688362399085966E-4	TGTGCCACCTGGGATGGGAATTATTATAAGAAACTCTTT	CATWDGNYYKKLF	TRGV4	.	TRGJ1	17	-1	-1	17
68	4.2688362399085966E-4	TGTGCCTTAAATACCACTGGTTGGTTCAAGATATTT	CALNTTGWFKIF	TRGV9	.	TRGJP1	7	-1	-1	7
68	4.2688362399085966E-4	TGTGCTGCGTGGGTTCATAAGAAACTCTTT	CAAWVHKKLF	TRGV10	.	TRGJ1	12	-1	-1	16
68	4.2688362399085966E-4	TGTGCTGCGTGGACCTATAAGAAACTCTTT	CAAWTYKKLF	TRGV10	.	TRGJ1	11	-1	-1	15
68	4.2688362399085966E-4	TGTGCCACCTGGGATTGGATCAAGACGTTT	CATWDWIKTF	TRGV8	.	TRGJP2	17	-1	-1	12
68	4.2688362399085966E-4	TGTGCCACCTATGACTTTAAGAAACTCTTT	CATYDFKKLF	TRGV5	.	TRGJ1	9	-1	-1	17
68	4.2688362399085966E-4	TGTGCTGCCCCTAATAAGAAACTCTTT	CAAPNKKLF	TRGV10	.	TRGJ1	7	-1	-1	13
68	4.2688362399085966E-4	TGTGCTGCGTGGGATAAGAAGAAACTCTTT	CAAWDKKKLF	TRGV10	.	TRGJ1	14	-1	-1	18
67	4.206059236380529E-4	TGTGCCTTGTGGGACCCACTAATCCCTTATTATAAGAAACTCTTT	CALWDPLIPYYKKLF	TRGV9	.	TRGJ1	13	-1	-1	26
67	4.206059236380529E-4	TGTGCCACCTGGGACGGGCGGGGTAGTGATTGGATCAAGACGTTT	CATWDGRGSDWIKTF	TRGV2	.	TRGJP2	18	-1	-1	22
67	4.206059236380529E-4	TGTGCCTTGTGGGAGGTGGATTATTATAAGAAACTCTTT	CALWEVDYYKKLF	TRGV9	.	TRGJ1	17	-1	-1	19
67	4.206059236380529E-4	TGTGCTGCGTTCCCGGAGGGATGGTTCAAGATATTT	CAAFPEGWFKIF	TRGV10	.	TRGJP1	9	-1	-1	18
67	4.206059236380529E-4	TGTGCTGCGTGGGGCCCAGGCCATAAGAAACTCTTT	CAAWGPGHKKLF	TRGV10	.	TRGJ1	12	-1	-1	22
67	4.206059236380529E-4	TGTGCCTTGTGGGAGATTTATTATAAGAAACTCTTT	CALWEIYYKKLF	TRGV9	.	TRGJ1	14	-1	-1	14
67	4.206059236380529E-4	TGTGCTGCGTGGGATTATGGAAGGAAACTCTTT	CAAWDYGRKLF	TRGV10	.	TRGJ1	16	-1	-1	23
67	4.206059236380529E-4	TGTGCCTTGCTCCGCCCTTATAAGAAACTCTTT	CALLRPYKKLF	TRGV9	.	TRGJ1	8	-1	-1	17
67	4.206059236380529E-4	TGTGCCACCTGGAACATTAAGAAACTCTTT	CATWNIKKLF	TRGV3	.	TRGJ1	15	-1	-1	17
66	4.1432822328524614E-4	TGTGCTGCGTGGGATTGGGCGCCCTACGGCACTGGTTGGTTCAAGATATTT	CAAWDWAPYGTGWFKIF	TRGV10	.	TRGJP1	15	-1	-1	29
66	4.1432822328524614E-4	TGTGCCACCTGGGACAGGCCTGGGTTTAGTGATTGGATCAAGACGTTT	CATWDRPGFSDWIKTF	TRGV3	.	TRGJP2	21	-1	-1	26
66	4.1432822328524614E-4	TGTGCCTTGTGGGAGGTGCCCAATGATTATTATAAGAAACTCTTT	CALWEVPNDYYKKLF	TRGV9	.	TRGJ1	18	-1	-1	25
66	4.1432822328524614E-4	TGTGCCTTGTGGGAGGCCCCCTTAGGTTATTATAAGAAACTCTTT	CALWEAPLGYYKKLF	TRGV9	.	TRGJ1	15	-1	-1	26
66	4.1432822328524614E-4	TGTGCCTTGTGGGTTGGGAATTATTATAAGAAACTCTTT	CALWVGNYYKKLF	TRGV9	.	TRGJ1	12	-1	-1	17
66	4.1432822328524614E-4	TGTGCCTTGTGGGAGCCCCATTATTATAAGAAACTCTTT	CALWEPHYYKKLF	TRGV9	.	TRGJ2	14	-1	-1	19
66	4.1432822328524614E-4	TGTGCCTTGTGGGAGGTTAATTATTATAAGAAACTCTTT	CALWEVNYYKKLF	TRGV9	.	TRGJ1	16	-1	-1	18
66	4.1432822328524614E-4	TGTGCCTTGTGGGAGGGCAATTATTATAAGAAACTCTTT	CALWEGNYYKKLF	TRGV9	.	TRGJ1	18	-1	-1	18
66	4.1432822328524614E-4	TGTGCTGCGTGTGTACGCCGGATCAAGACGTTT	CAACVRRIKTF	TRGV10	.	TRGJP2	10	-1	-1	19
66	4.1432822328524614E-4	TGTGCTGCGTGGGATTTACAGAAACTCTTT	CAAWDLQKLF	TRGV10	.	TRGJ1	15	-1	-1	13
66	4.1432822328524614E-4	TGTGCTGCGTGGGAGAAGAAACTCTTT	CAAWEKKLF	TRGV10	.	TRGJ1	13	-1	-1	15
65	4.080505229324394E-4	TGTGCCTTGTGGGAGGTTACAAGTAGTGATTGGATCAAGACGTTT	CALWEVTSSDWIKTF	TRGV9	.	TRGJP2	16	-1	-1	21
65	4.080505229324394E-4	TGTGCTGCGTGGGATTATGGATGGGGTTGGTTCAAGATATTT	CAAWDYGWGWFKIF	TRGV10	.	TRGJP1	16	-1	-1	24
65	4.080505229324394E-4	TGTGCTGCGTGGGACTTTACCACTGGTTGGTTCAAGATATTT	CAAWDFTTGWFKIF	TRGV10	.	TRGJP1	13	-1	-1	17
65	4.080505229324394E-4	TGTGCCTTGTGGGAGGCCCATCCTTTATATAAGAAACTCTTT	CALWEAHPLYKKLF	TRGV9	.	TRGJ1	15	-1	-1	24
65	4.080505229324394E-4	TGTGCCTTGTGGGAGGGGATGAATTATTATAAGAAACTCTTT	CALWEGMNYYKKLF	TRGV9	.	TRGJ1	15	-1	-1	20
65	4.080505229324394E-4	TGTGCCTTGTGGGAGACCTTTTATTATAAGAAACTCTTT	CALWETFYYKKLF	TRGV9	.	TRGJ1	14	-1	-1	20
65	4.080505229324394E-4	TGTGCTGAATCGGCCACTGGTTGGTTCAAGATATTT	CAESATGWFKIF	TRGV10	.	TRGJP1	6	-1	-1	13
65	4.080505229324394E-4	TGTGCTGCGTGTGGACTCTTT	CAACGLF	TRGV10	.	TRGJ1	14	-1	-1	14
64	4.017728225796326E-4	TGTGCCTTGTGGGAGGTGCTAGCCCCGAATTATTATAAGAAACTCTTT	CALWEVLAPNYYKKLF	TRGV9	.	TRGJ1	18	-1	-1	25
64	4.017728225796326E-4	TGTGCCTTGTGGGAGGTGCCCTTACCTTATTATAAGAAACTCTTT	CALWEVPLPYYKKLF	TRGV9	.	TRGJ1	21	-1	-1	26
64	4.017728225796326E-4	TGTGCCTTGTGGGAGGCCGATACCTTTTATTATAAGAAACTCTTT	CALWEADTFYYKKLF	TRGV9	.	TRGJ1	15	-1	-1	26
64	4.017728225796326E-4	TGTGCTGCGTGGGATTGGAGTTTTGGGTATAAGAAACTCTTT	CAAWDWSFGYKKLF	TRGV10	.	TRGJ2	15	-1	-1	27
64	4.017728225796326E-4	TGTGCCACCTGGGCTTATAGTAGTGATTGGATCAAGACGTTT	CATWAYSSDWIKTF	TRGV2	.	TRGJP2	12	-1	-1	15
64	4.017728225796326E-4	TGTGCCTTGTGGGAGGCAAAATATTATAAGAAACTCTTT	CALWEAKYYKKLF	TRGV9	.	TRGJ1	15	-1	-1	18
64	4.017728225796326E-4	TGTGCCTTGTGGGAGGGGGTTTATTATAAGAAACTCTTT	CALWEGVYYKKLF	TRGV9	.	TRGJ1	15	-1	-1	20
64	4.017728225796326E-4	TGTGCCTTGTGGGAGACCCATTATTATAAGAAACTCTTT	CALWETHYYKKLF	TRGV9	.	TRGJ1	14	-1	-1	19
64	4.017728225796326E-4	TGTGCCACTTTCATCAGTAGTGATTGGATCAAGACGTTT	CATFISSDWIKTF	TRGV2	.	TRGJP2	7	-1	-1	15
64	4.017728225796326E-4	TGTGCTGCGTGGGGGAATTATTATAAGAAACTCTTT	CAAWGNYYKKLF	TRGV10	.	TRGJ1	12	-1	-1	14
64	4.017728225796326E-4	TGTGCTGCGTGGGATTATTGTTATAAGAAACTCTTT	CAAWDYCYKKLF	TRGV10	.	TRGJ1	16	-1	-1	16
64	4.017728225796326E-4	TGTGCCTTGTGGGATTTCTATTATAAGAAACTCTTT	CALWDFYYKKLF	TRGV9	.	TRGJ1	13	-1	-1	18
64	4.017728225796326E-4	TGTGCCTTGTGGGAGCCTTATTATAAGAAACTCTTT	CALWEPYYKKLF	TRGV9	.	TRGJ1	14	-1	-1	17
64	4.017728225796326E-4	TGTGCTGCGTGGGATAAACGAAGGAAACTCTTT	CAAWDKRRKLF	TRGV10	.	TRGJ1	14	-1	-1	23
64	4.017728225796326E-4	TGTGCCACCTGGGGTTATTATAAGAAACTCTTT	CATWGYYKKLF	TRGV8	.	TRGJ1	12	-1	-1	14
64	4.017728225796326E-4	TGTGCTGCGCCACGTTATAAGAAACTCTTT	CAAPRYKKLF	TRGV10	.	TRGJ1	8	-1	-1	14
64	4.017728225796326E-4	TGTGCTGCGTTCCATAAGAAACTCTTT	CAAFHKKLF	TRGV10	.	TRGJ1	9	-1	-1	13
64	4.017728225796326E-4	TGTGCTGCGTGGGATTGGAAGAAACTCTTT	CAAWDWKKLF	TRGV10	.	TRGJ1	15	-1	-1	18
64	4.017728225796326E-4	TGTGCTGCGTGGGATGGAAAGAAACTCTTT	CAAWDGKKLF	TRGV10	.	TRGJ1	14	-1	-1	18
64	4.017728225796326E-4	TGTGCTGCGTGGGATGGTTGGGGGTATAAGAAACTCTTT	CAAWDGWGYKKLF	TRGV10	.	TRGJ1	14	-1	-1	24
63	3.954951222268259E-4	TGTGCCTTGTGGGAGGTGCCAAATGAGAATTATTATAAGAAACTCTTT	CALWEVPNENYYKKLF	TRGV9	.	TRGJ1	18	-1	-1	26
63	3.954951222268259E-4	TGTGCCTTGTGGGAGGCCGATTCGAATTATTATAAGAAACTCTTT	CALWEADSNYYKKLF	TRGV9	.	TRGJ1	15	-1	-1	19
63	3.954951222268259E-4	TGTGCCTTGTGGGAGGTGCCGGGTTATTATAAGAAACTCTTT	CALWEVPGYYKKLF	TRGV9	.	TRGJ1	18	-1	-1	23
63	3.954951222268259E-4	TGTGCCTTGTGGGAGGCCAATTATTATAAGAAACTCTTT	CALWEANYYKKLF	TRGV9	.	TRGJ1	15	-1	-1	18
63	3.954951222268259E-4	TGTGCTGCGTGGCCCCGGCATTATAAGAAACTCTTT	CAAWPRHYKKLF	TRGV10	.	TRGJ1	11	-1	-1	19
63	3.954951222268259E-4	TGTGCTGCGTGGGATTATGGGTATAAGAAACTCTTT	CAAWDYGYKKLF	TRGV10	.	TRGJ1	16	-1	-1	21
63	3.954951222268259E-4	TGTGCTGCGTGGGATAAGGCCCCTGAGAAACTCTTT	CAAWDKAPEKLF	TRGV10	.	TRGJ1	14	-1	-1	25
63	3.954951222268259E-4	TGTGCCTTGTGGGTCAATTATTATAAGAAACTCTTT	CALWVNYYKKLF	TRGV9	.	TRGJ1	12	-1	-1	15
63	3.954951222268259E-4	TGTGCTGCGTGGGAAAGGTATAAGAAACTCTTT	CAAWERYKKLF	TRGV10	.	TRGJ1	13	-1	-1	18
63	3.954951222268259E-4	TGTGCTGCGTGGGATTTGAAGAAACTCTTT	CAAWDLKKLF	TRGV10	.	TRGJ1	15	-1	-1	18
63	3.954951222268259E-4	TGTGCTGGAGATAAGAAACTCTTT	CAGDKKLF	TRGV10	.	TRGJ1	6	-1	-1	10
63	3.954951222268259E-4	TGTGCTTCTAAGAAACTCTTT	CASKKLF	TRGV10	.	TRGJ1	5	-1	-1	5
63	3.954951222268259E-4	TGTGCCTTGTGGGGCTGCGAGAATTATTATAAGAAACTCTTT	CALWGCENYYKKLF	TRGV9	.	TRGJ1	12	-1	-1	20
62	3.892174218740191E-4	TGTGCCTTGTGGGAGGTGCAGCTTCCCTCGATTTATTATAAGAAACTCTTT	CALWEVQLPSIYYKKLF	TRGV9	.	TRGJ1	26	-1	-1	27
62	3.892174218740191E-4	TGTGCCTTGTGGGAGGTGGCACAGGGTATATATAAGAAACTCTTT	CALWEVAQGIYKKLF	TRGV9	.	TRGJ1	21	-1	-1	26
62	3.892174218740191E-4	TGTGCCTTGTGGGAGGCGGCTTCGATTTATTATAAGAAACTCTTT	CALWEAASIYYKKLF	TRGV9	.	TRGJ1	15	-1	-1	20
62	3.892174218740191E-4	TGTGCTGCGTGTTCGAATACCACTGGTTGGTTCAAGATATTT	CAACSNTTGWFKIF	TRGV10	.	TRGJP1	10	-1	-1	16
62	3.892174218740191E-4	TGTGCCTTGTGGGAGGTCCTATATTATTATAAGAAACTCTTT	CALWEVLYYYKKLF	TRGV9	.	TRGJ1	16	-1	-1	22
62	3.892174218740191E-4	TGTGCCTTGTGGGAGGTGCAACATTATTATAAGAAACTCTTT	CALWEVQHYYKKLF	TRGV9	.	TRGJ1	19	-1	-1	22
62	3.892174218740191E-4	TGTGCCTTGTGGGAGGTGGGGCTTTATTATAAGAAACTCTTT	CALWEVGLYYKKLF	TRGV9	.	TRGJ1	17	-1	-1	23
62	3.892174218740191E-4	TGTGCTGCGTGGGGGATAACTGGTTGGTTCAAGATATTT	CAAWGITGWFKIF	TRGV10	.	TRGJP1	12	-1	-1	18
62	3.892174218740191E-4	TGTGCTGCGTGGGGAAACCAGGGTTATAAGAAACTCTTT	CAAWGNQGYKKLF	TRGV10	.	TRGJ1	12	-1	-1	23
62	3.892174218740191E-4	TGTGCCTTGTGGGATTCGAATTATTATAAGAAACTCTTT	CALWDSNYYKKLF	TRGV9	.	TRGJ1	13	-1	-1	13
62	3.892174218740191E-4	TGTGCCTTGTGGGAGGTAAATTATTATAAGAAACTCTTT	CALWEVNYYKKLF	TRGV9	.	TRGJ1	16	-1	-1	18
62	3.892174218740191E-4	TGTGCCACCTGGGATAACAGGATGTATAAGAAACTCTTT	CATWDNRMYKKLF	TRGV4	.	TRGJ1	14	-1	-1	24
62	3.892174218740191E-4	TGTGCTGCGTGGGTCGTCCCCGCCAAGAAACTCTTT	CAAWVVPAKKLF	TRGV10	.	TRGJ2	12	-1	-1	24
62	3.892174218740191E-4	TGTGCTGCGTGGGATTATGGTTATAAGAAACTCTTT	CAAWDYGYKKLF	TRGV10	.	TRGJ1	16	-1	-1	20
62	3.892174218740191E-4	TGTGCCACCTGGGACGGTTATTATAAGAAACTCTTT	CATWDGYYKKLF	TRGV2	.	TRGJ1	16	-1	-1	17
62	3.892174218740191E-4	TGTGCTGCGTGGGATTACTATAAGAAACTCTTT	CAAWDYYKKLF	TRGV10	.	TRGJ1	17	-1	-1	13
62	3.892174218740191E-4	TGTGCTGCGTGGGAGGGAAAGAAACTCTTT	CAAWEGKKLF	TRGV10	.	TRGJ1	13	-1	-1	18
62	3.892174218740191E-4	TGTGCTGCGTGGGATAGGGAGAAACTCTTT	CAAWDREKLF	TRGV10	.	TRGJ2	14	-1	-1	19
61	3.8293972152121235E-4	TGTGCCTTGTGGGAGGTGCAAGACCAAGCTTATTATAAGAAACTCTTT	CALWEVQDQAYYKKLF	TRGV9	.	TRGJ1	19	-1	-1	29
61	3.8293972152121235E-4	TGTGCTGCGTGGGATTCCTCCCTTGGGTATAAGAAACTCTTT	CAAWDSSLGYKKLF	TRGV10	.	TRGJ2	15	-1	-1	27
61	3.8293972152121235E-4	TGTGCTGCGTGGGATCACCCTACTACCCCTAAGAAACTCTTT	CAAWDHPTTPKKLF	TRGV10	.	TRGJ1	17	-1	-1	29
61	3.8293972152121235E-4	TGTGCTGCGTGGGATATTGCCACTGGTTGGTTCAAGATATTT	CAAWDIATGWFKIF	TRGV10	.	TRGJP1	14	-1	-1	8
61	3.8293972152121235E-4	TGTGCCTTGTGGGAGGTCTTTCCCTATTATAAGAAACTCTTT	CALWEVFPYYKKLF	TRGV9	.	TRGJ1	16	-1	-1	24
61	3.8293972152121235E-4	TGTGCTGCGTGGGATATGGTGCGGTATAAGAAACTCTTT	CAAWDMVRYKKLF	TRGV10	.	TRGJ1	14	-1	-1	24
61	3.8293972152121235E-4	TGTGCTGCGTGGGACACCCCGCCCATAGGGAAACTCTTT	CAAWDTPPIGKLF	TRGV10	.	TRGJ1	13	-1	-1	29
61	3.8293972152121235E-4	TGTGCCTTGTGGGAGGGTCGTTATTATAAGAAACTCTTT	CALWEGRYYKKLF	TRGV9	.	TRGJ1	15	-1	-1	20
61	3.8293972152121235E-4	TGTGCTGCGTGGGATTACCCCATTGAGAAACTCTTT	CAAWDYPIEKLF	TRGV10	.	TRGJ1	17	-1	-1	25
61	3.8293972152121235E-4	TGTGCTGCGTGGGATCCCCATTATAAGAAACTCTTT	CAAWDPHYKKLF	TRGV10	.	TRGJ1	14	-1	-1	19
61	3.8293972152121235E-4	TGTGCTGCGCGATGGCGTTATAAGAAACTCTTT	CAARWRYKKLF	TRGV10	.	TRGJ1	8	-1	-1	17
61	3.8293972152121235E-4	TGTGCCCTGATCGCTGGTTGGTTCAAGATATTT	CALIAGWFKIF	TRGV9	.	TRGJP1	8	-1	-1	13
61	3.8293972152121235E-4	TGTGCCACCTGGGATGATTATAAGAAACTCTTT	CATWDDYKKLF	TRGV4	.	TRGJ1	15	-1	-1	13
61	3.8293972152121235E-4	TGTGCCTTGAAACTCTTT	CALKLF	TRGV9	.	TRGJ1	8	-1	-1	8
61	3.8293972152121235E-4	TGTGCTGCGTGGGATTACAAGAAACTCTTT	CAAWDYKKLF	TRGV10	.	TRGJ1	17	-1	-1	13
61	3.8293972152121235E-4	TGTGCTGCGTGGACCCTTAAGAAACTCTTT	CAAWTLKKLF	TRGV10	.	TRGJ1	11	-1	-1	17
60	3.7666202116840556E-4	TGTGCCTTGTGGGAGGTGCTGTTACCTTGGAATTATTATAAGAAACTCTTT	CALWEVLLPWNYYKKLF	TRGV9	.	TRGJ1	18	-1	-1	26
60	3.7666202116840556E-4	TGTGCCTTGTGGGAGGTGCAGAGTTATTATAAGAAACTCTTT	CALWEVQSYYKKLF	TRGV9	.	TRGJ1	19	-1	-1	20
60	3.7666202116840556E-4	TGTGCCTTGTGGGAGACCTGTAGGCATTATAAGAAACTCTTT	CALWETCRHYKKLF	TRGV9	.	TRGJ1	14	-1	-1	25
60	3.7666202116840556E-4	TGTGCCACCTGGGACTATAGTAGTGATTGGATCAAGACGTTT	CATWDYSSDWIKTF	TRGV2	.	TRGJP2	14	-1	-1	15
60	3.7666202116840556E-4	TGTGCCACCTGGGACAGGCGTTTTTATTATAAGAAACTCTTT	CATWDRRFYYKKLF	TRGV7	.	TRGJ1	18	-1	-1	23
60	3.7666202116840556E-4	TGTGCTGCGTGGGATGTCAAGGGAGAGAAGAAACTCTTT	CAAWDVKGEKKLF	TRGV10	.	TRGJ1	14	-1	-1	27
60	3.7666202116840556E-4	TGTGCCTTGTGGGAGTTGCCTTATTATAAGAAACTCTTT	CALWELPYYKKLF	TRGV9	.	TRGJ1	18	-1	-1	20
60	3.7666202116840556E-4	TGTGCCACCTGGGACGGGCCCTATTATAAGAAACTCTTT	CATWDGPYYKKLF	TRGV2	.	TRGJ1	20	-1	-1	21
60	3.7666202116840556E-4	TGTGCCTTGTGGGAGGTATATTATAAGAAACTCTTT	CALWEVYYKKLF	TRGV9	.	TRGJ2	16	-1	-1	18
60	3.7666202116840556E-4	TGTGCCACCTGTCGGCTCTTT	CATCRLF	TRGV7	.	TRGJ1	10	-1	-1	15
60	3.7666202116840556E-4	TGTGCTGCGTGGTATTATAAGAAACTCTTT	CAAWYYKKLF	TRGV10	.	TRGJ1	16	-1	-1	12
59	3.7038432081559883E-4	TGTGCCTTGTGGGAGGTAGCCGGGAAAATTTATTATAAGAAACTCTTT	CALWEVAGKIYYKKLF	TRGV9	.	TRGJ1	16	-1	-1	29
59	3.7038432081559883E-4	TGTGCTGCGTGGGATTATTTCTATTATAAGAAACTCTTT	CAAWDYFYYKKLF	TRGV10	.	TRGJ1	16	-1	-1	21
59	3.7038432081559883E-4	TGTGCCTTGTTGTTGGGGGGTTATTATAAGAAACTCTTT	CALLLGGYYKKLF	TRGV9	.	TRGJ1	9	-1	-1	20
59	3.7038432081559883E-4	TGTGCCTTGTGGGACCCGAATTATTATAAGAAACTCTTT	CALWDPNYYKKLF	TRGV9	.	TRGJ1	13	-1	-1	16
59	3.7038432081559883E-4	TGTGCCTTGTGGGAGGTGCGTTATTATAAGAAACTCTTT	CALWEVRYYKKLF	TRGV9	.	TRGJ1	18	-1	-1	20
59	3.7038432081559883E-4	TGTGCTGCGTGGGATCCCTGTTGGTTCAAGATATTT	CAAWDPCWFKIF	TRGV10	.	TRGJP1	14	-1	-1	19
59	3.7038432081559883E-4	TGTGCCTTGTGGGAGAATTATTATAAGAAACTCTTT	CALWENYYKKLF	TRGV9	.	TRGJ1	14	-1	-1	14
59	3.7038432081559883E-4	TGTGCCTTGTGGAGATATTATTATAAGAAACTCTTT	CALWRYYYKKLF	TRGV9	.	TRGJ1	11	-1	-1	16
58	3.641066204627921E-4	TGTGCCTTGTGGGAGGTGCATACCACCTGGAATTATTATAAGAAACTCTTT	CALWEVHTTWNYYKKLF	TRGV9	.	TRGJ2	19	-1	-1	29
58	3.641066204627921E-4	TGTGCCTTGTGCCAGCGCCCCTCGCCTATTTATTATAAGAAACTCTTT	CALCQRPSPIYYKKLF	TRGV9	.	TRGJ1	10	-1	-1	29
58	3.641066204627921E-4	TGTGCCTTGTGGGAGGTGCAAACTATCTATTATAAGAAACTCTTT	CALWEVQTIYYKKLF	TRGV9	.	TRGJ2	19	-1	-1	27
58	3.641066204627921E-4	TGTGCCTTCCCCTTGGATGTGGATTATTATAAGAAACTCTTT	CAFPLDVDYYKKLF	TRGV9	.	TRGJ1	7	-1	-1	22
58	3.641066204627921E-4	TGTGCCTTGTGGGACTCGTCCCATTATTATAAGAAACTCTTT	CALWDSSHYYKKLF	TRGV9	.	TRGJ1	13	-1	-1	22
58	3.641066204627921E-4	TGTGCCTTGTGGGAGTCCCTGAATTATTATAAGAAACTCTTT	CALWESLNYYKKLF	TRGV9	.	TRGJ1	14	-1	-1	20
58	3.641066204627921E-4	TGTGCCTTGTGGGAGGTGCATCACTATTATAAGAAACTCTTT	CALWEVHHYYKKLF	TRGV9	.	TRGJ1	19	-1	-1	24
58	3.641066204627921E-4	TGTGCCTTGTGGGAGGCCAAGAATTATTATAAGAAACTCTTT	CALWEAKNYYKKLF	TRGV9	.	TRGJ1	15	-1	-1	20
58	3.641066204627921E-4	TGTGCTGCGTGGGATATGGGGAGGCTGAAGAAACTCTTT	CAAWDMGRLKKLF	TRGV10	.	TRGJ1	14	-1	-1	27
58	3.641066204627921E-4	TGTGCCTTGTGGGAGGTCGTTTATTATAAGAAACTCTTT	CALWEVVYYKKLF	TRGV9	.	TRGJ1	16	-1	-1	20
58	3.641066204627921E-4	TGTGCCTTGTGGGAGGTGAATTATTATAAGAAACTCTTT	CALWEVNYYKKLF	TRGV9	.	TRGJ1	17	-1	-1	17
58	3.641066204627921E-4	TGTGCTGCGTGGCTCCGGTGTCTAAAGAAACTCTTT	CAAWLRCLKKLF	TRGV10	.	TRGJ1	11	-1	-1	24
58	3.641066204627921E-4	TGTGCCACCTGGGATGGGCCGACCAAGACGTTT	CATWDGPTKTF	TRGV4	.	TRGJP2	19	-1	-1	20
58	3.641066204627921E-4	TGTGCCACCTGGGATAAAGGGAAGAAACTCTTT	CATWDKGKKLF	TRGV8	.	TRGJ1	15	-1	-1	21
58	3.641066204627921E-4	TGTGCTGCGTGGAATTATAAGAAACTCTTT	CAAWNYKKLF	TRGV10	.	TRGJ1	16	-1	-1	13
58	3.641066204627921E-4	TGTGCCACCTGGGATAAGAAACTCTTT	CATWDKKLF	TRGV4	.	TRGJ1	14	-1	-1	13
58	3.641066204627921E-4	TGTGCTGCGTGGGATAATAAGAAACTCTTT	CAAWDNKKLF	TRGV10	.	TRGJ1	14	-1	-1	13
57	3.578289201099853E-4	TGTGCCTTGTGGGAGCCCCCTAGCCTTCTTTCGAATTATTATAAGAAACTCTTT	CALWEPPSLLSNYYKKLF	TRGV9	.	TRGJ1	14	-1	-1	29
57	3.578289201099853E-4	TGTGCCTTGTGGGAGGGGCTTGGCCCCCCTTATTATAAGAAACTCTTT	CALWEGLGPPYYKKLF	TRGV9	.	TRGJ1	18	-1	-1	29
57	3.578289201099853E-4	TGTGCCTTGTGGGAGGTGCGCCTGCATTATTATAAGAAACTCTTT	CALWEVRLHYYKKLF	TRGV9	.	TRGJ1	22	-1	-1	25
57	3.578289201099853E-4	TGTGCCTTGTGGGAGCCAGAAAATTATTATAAGAAACTCTTT	CALWEPENYYKKLF	TRGV9	.	TRGJ1	14	-1	-1	21
57	3.578289201099853E-4	TGTGCCTTGTGGGAGGTCCCGCTCGCGTATAAGAAACTCTTT	CALWEVPLAYKKLF	TRGV9	.	TRGJ2	16	-1	-1	27
57	3.578289201099853E-4	TGTGCCTTGTGGGAGGGGGGGAATTATTATAAGAAACTCTTT	CALWEGGNYYKKLF	TRGV9	.	TRGJ1	15	-1	-1	20
57	3.578289201099853E-4	TGTGCCTTGTGGGAGAATTCGAATTATTATAAGAAACTCTTT	CALWENSNYYKKLF	TRGV9	.	TRGJ1	14	-1	-1	15
57	3.578289201099853E-4	TGTGCCTTGTGGGAGGCCCTTTATTATAAGAAACTCTTT	CALWEALYYKKLF	TRGV9	.	TRGJ2	15	-1	-1	20
57	3.578289201099853E-4	TGTGCCTTGTGGGAGGATACTTATTATAAGAAACTCTTT	CALWEDTYYKKLF	TRGV9	.	TRGJ1	15	-1	-1	20
57	3.578289201099853E-4	TGTGCCTTGTGGGAAACCTATTATTATAAGAAACTCTTT	CALWETYYYKKLF	TRGV9	.	TRGJ1	13	-1	-1	19
57	3.578289201099853E-4	TGTGCTGCGTGGGATTTTAGATGGTTCAAGATATTT	CAAWDFRWFKIF	TRGV10	.	TRGJP1	15	-1	-1	21
57	3.578289201099853E-4	TGTGCTTCGGGGTGGGATTATAAGAAACTCTTT	CASGWDYKKLF	TRGV10	.	TRGJ1	19	-1	-1	16
57	3.578289201099853E-4	TGTGCTGCGTGGGATTATTTCTGGAAACTCTTT	CAAWDYFWKLF	TRGV10	.	TRGJ1	16	-1	-1	23
57	3.578289201099853E-4	TGTGCTGCGTGGGATAGTAAGAAACTCTTT	CAAWDSKKLF	TRGV10	.	TRGJ1	19	-1	-1	17
57	3.578289201099853E-4	TGTGCCACCTGGGACGGGAAACTCTTT	CATWDGKLF	TRGV2	.	TRGJ1	17	-1	-1	17
56	3.5155121975717857E-4	TGTGCCTTGTGGGAGGTGCAAGGGCGGACATCTTGCCCCCTTTATTATAAGAAACTCTTT	CALWEVQGRTSCPLYYKKLF	TRGV9	.	TRGJ1	19	-1	-1	41
56	3.5155121975717857E-4	TGTGCCTTGTGGGAGGTGCGGTCTTCCTACCATTATAAGAAACTCTTT	CALWEVRSSYHYKKLF	TRGV9	.	TRGJ1	18	-1	-1	31
56	3.5155121975717857E-4	TGTGCCTTGTGGGAGGTGCCGCCGAATTATTATAAGAAACTCTTT	CALWEVPPNYYKKLF	TRGV9	.	TRGJ1	18	-1	-1	22
56	3.5155121975717857E-4	TGTGCTGCGTGGGACCCTCCGCCCGATTATAAGAAACTCTTT	CAAWDPPPDYKKLF	TRGV10	.	TRGJ1	13	-1	-1	25
56	3.5155121975717857E-4	TGTGCCTTGTGGGAGGTAGGGATATATTATAAGAAACTCTTT	CALWEVGIYYKKLF	TRGV9	.	TRGJ1	16	-1	-1	24
56	3.5155121975717857E-4	TGTGCCTTGTGGGAGGGCTCGAATTATTATAAGAAACTCTTT	CALWEGSNYYKKLF	TRGV9	.	TRGJ1	15	-1	-1	18
56	3.5155121975717857E-4	TGTGCCTTGTGGGAGGATTTTTATTATAAGAAACTCTTT	CALWEDFYYKKLF	TRGV9	.	TRGJ1	15	-1	-1	20
56	3.5155121975717857E-4	TGTGCTGCGTGGGATATACCCTTTAAGAAACTCTTT	CAAWDIPFKKLF	TRGV10	.	TRGJ1	18	-1	-1	23
56	3.5155121975717857E-4	TGTGCTGCGTGGGACTTTTATTATAAGAAACTCTTT	CAAWDFYYKKLF	TRGV10	.	TRGJ1	13	-1	-1	17
56	3.5155121975717857E-4	TGTGCCACCTGGGATGGTTATTATAAGAAACTCTTT	CATWDGYYKKLF	TRGV8	.	TRGJ1	14	-1	-1	17
56	3.5155121975717857E-4	TGTGCCCCACCGATATATTATAAGAAACTCTTT	CAPPIYYKKLF	TRGV9	.	TRGJ1	5	-1	-1	15
55	3.452735194043718E-4	TGTGCCTTGTGGGAGGTCTGGGTTCCCTTCCCCCCCACTGGTTGGTTCAAGATATTT	CALWEVWVPFPPTGWFKIF	TRGV9	.	TRGJP1	16	-1	-1	34
55	3.452735194043718E-4	TGTGCTGGGACCTTTCCGTTCCGGGGGCCCGATTATAAGAAACTCTTT	CAGTFPFRGPDYKKLF	TRGV10	.	TRGJ1	6	-1	-1	31
55	3.452735194043718E-4	TGTGCTGCGTGGGATTCCCTCACTGGTTGGTTCAAGATATTT	CAAWDSLTGWFKIF	TRGV10	.	TRGJP1	15	-1	-1	20
55	3.452735194043718E-4	TGTGCTGCGTGGGCACGCACTGGTTGGTTCAAGATATTT	CAAWARTGWFKIF	TRGV10	.	TRGJP1	12	-1	-1	17
55	3.452735194043718E-4	TGTGCCTTGTGGGAGTTAAATTATTATAAGAAACTCTTT	CALWELNYYKKLF	TRGV9	.	TRGJ1	14	-1	-1	18
55	3.452735194043718E-4	TGTGCTGCGGGCGATTATAAGAAACTCTTT	CAAGDYKKLF	TRGV10	.	TRGJ1	16	-1	-1	13
55	3.452735194043718E-4	TGTGCCTTTAATTATTATAAGAAACTCTTT	CAFNYYKKLF	TRGV9	.	TRGJ1	7	-1	-1	9
55	3.452735194043718E-4	TGTGATATTAGGGTAAAGAAACTCTTT	CDIRVKKLF	TRGV10	.	TRGJ1	3	-1	-1	15
55	3.452735194043718E-4	TGTGCTGCGTGGGATTATATCGGGAAACTCTTT	CAAWDYIGKLF	TRGV10	.	TRGJ1	16	-1	-1	23
54	3.3899581905156504E-4	TGTGCCACCTGGGATAGCAGCGCACGTTATTATTATAAGAAACTCTTT	CATWDSSARYYYKKLF	TRGV8	.	TRGJ1	16	-1	-1	28
54	3.3899581905156504E-4	TGTGCTGCGTGGGACCCTCCCCCGAGCGGTTATAAGAAACTCTTT	CAAWDPPPSGYKKLF	TRGV10	.	TRGJ1	13	-1	-1	29
54	3.3899581905156504E-4	TGTGCTTTCCGCACCTATACCACTGGTTGGTTCAAGATATTT	CAFRTYTTGWFKIF	TRGV10	.	TRGJP1	5	-1	-1	15
54	3.3899581905156504E-4	TGTGCTGCGTGGGATCCCCCCCTTTATTATAAGAAACTCTTT	CAAWDPPLYYKKLF	TRGV10	.	TRGJ1	14	-1	-1	23
54	3.3899581905156504E-4	TGTGCTGCGTGGGATAGGCTCACTGGTTGGTTCAAGATATTT	CAAWDRLTGWFKIF	TRGV10	.	TRGJP1	14	-1	-1	8
54	3.3899581905156504E-4	TGTGCCTTGTGGGAGGCTCCCTATTATTATAAGAAACTCTTT	CALWEAPYYYKKLF	TRGV9	.	TRGJ1	15	-1	-1	22
54	3.3899581905156504E-4	TGTGCCTTGTGGGAGGCGGAGATTTATTATAAGAAACTCTTT	CALWEAEIYYKKLF	TRGV9	.	TRGJ1	15	-1	-1	20
54	3.3899581905156504E-4	TGTGCCTTGTGGGAGATCCTGAATTATTATAAGAAACTCTTT	CALWEILNYYKKLF	TRGV9	.	TRGJ1	14	-1	-1	20
54	3.3899581905156504E-4	TGTGCTGCGTGGGATTTGAAACTAGTAGCGAAACTCTTT	CAAWDLKLVAKLF	TRGV10	.	TRGJ1	15	-1	-1	29
54	3.3899581905156504E-4	TGTGCTGCGTGGGATGTGGAAGATTATAAGAAACTCTTT	CAAWDVEDYKKLF	TRGV10	.	TRGJ1	14	-1	-1	22
54	3.3899581905156504E-4	TGTGCCTTGTGGGAGGCTGGTTATTATAAGAAACTCTTT	CALWEAGYYKKLF	TRGV9	.	TRGJ1	15	-1	-1	20
54	3.3899581905156504E-4	TGTGCCTTGTGGGAGGAGAATTATTATAAGAAACTCTTT	CALWEENYYKKLF	TRGV9	.	TRGJ1	15	-1	-1	17
54	3.3899581905156504E-4	TGTGCCACCTGGGACAGGCTTTATTATAAGAAACTCTTT	CATWDRLYYKKLF	TRGV3	.	TRGJ1	18	-1	-1	20
54	3.3899581905156504E-4	TGTGCTGCGTGGGCCCCAGGGCCTAAGAAACTCTTT	CAAWAPGPKKLF	TRGV10	.	TRGJ1	12	-1	-1	23
54	3.3899581905156504E-4	TGTGCTGCGTGGGCCCAAAGTTGGTTCAAGATATTT	CAAWAQSWFKIF	TRGV10	.	TRGJP1	12	-1	-1	19
54	3.3899581905156504E-4	TGTGCCTTGGAAAAAAGATATTATAAGAAACTCTTT	CALEKRYYKKLF	TRGV9	.	TRGJ1	8	-1	-1	18
54	3.3899581905156504E-4	TGTGCCCCCTGGGGACTCTTT	CAPWGLF	TRGV7	.	TRGJ2	12	-1	-1	14
53	3.3271811869875826E-4	TGTGCTGCGTGGGATTTGAGCACCACTGGTTGGTTCAAGATATTT	CAAWDLSTTGWFKIF	TRGV10	.	TRGJP1	15	-1	-1	21
53	3.3271811869875826E-4	TGTGCTGCGTGGGATGGGGATGGGACTGGTTGGTTCAAGATATTT	CAAWDGDGTGWFKIF	TRGV10	.	TRGJP1	14	-1	-1	24
53	3.3271811869875826E-4	TGTGCCTTGTGGGAGGTCCTCCATTTTTATTATAAGAAACTCTTT	CALWEVLHFYYKKLF	TRGV9	.	TRGJ1	16	-1	-1	26
53	3.3271811869875826E-4	TGTGCCTTGTGGGAGGTGCCCCTGAATTATTATAAGAAACTCTTT	CALWEVPLNYYKKLF	TRGV9	.	TRGJ1	22	-1	-1	23
53	3.3271811869875826E-4	TGTGCCCAACGAACCACTCCCAGGGGGTATAAGAAACTCTTT	CAQRTTPRGYKKLF	TRGV9	.	TRGJ1	5	-1	-1	27
53	3.3271811869875826E-4	TGTGCCTTGTGGGAGGGCCAATATTATAAGAAACTCTTT	CALWEGQYYKKLF	TRGV9	.	TRGJ1	15	-1	-1	21
53	3.3271811869875826E-4	TGTGCCACCTGGGACGGTTCGGATTGGATCAAGACGTTT	CATWDGSDWIKTF	TRGV2	.	TRGJP2	16	-1	-1	21
53	3.3271811869875826E-4	TGTGCTGCGTGGGACCCTAATAAGAAACTCTTT	CAAWDPNKKLF	TRGV10	.	TRGJ1	13	-1	-1	19
53	3.3271811869875826E-4	TGTGCCTTGTGGGAGGTGCTTAAGAAACTCTTT	CALWEVLKKLF	TRGV9	.	TRGJ2	18	-1	-1	20
53	3.3271811869875826E-4	TGTGCCACCTGGAATTATTATAAGAAACTCTTT	CATWNYYKKLF	TRGV4	.	TRGJ1	14	-1	-1	11
53	3.3271811869875826E-4	TGTGCCACCTGGGAGTATTATAAGAAACTCTTT	CATWEYYKKLF	TRGV4	.	TRGJ1	13	-1	-1	15
52	3.264404183459515E-4	TGTGCCTTGTGGGAGGTGCTTTCGTATGATTATTATAAGAAACTCTTT	CALWEVLSYDYYKKLF	TRGV9	.	TRGJ1	18	-1	-1	28
52	3.264404183459515E-4	TGTGCCTTGTGGGAGGTGCAAGGGGAGAATTATTATAAGAAACTCTTT	CALWEVQGENYYKKLF	TRGV9	.	TRGJ1	19	-1	-1	26
52	3.264404183459515E-4	TGTGCCTTGTGGGAGACCATGAAGGCCATTTATTATAAGAAACTCTTT	CALWETMKAIYYKKLF	TRGV9	.	TRGJ2	14	-1	-1	29
52	3.264404183459515E-4	TGTGCCTTGTGGGAGGTGCTATTGGATTATTATAAGAAACTCTTT	CALWEVLLDYYKKLF	TRGV9	.	TRGJ1	18	-1	-1	25
52	3.264404183459515E-4	TGTGCTGCGTGGCCACCCCACGTCCATTATAAGAAACTCTTT	CAAWPPHVHYKKLF	TRGV10	.	TRGJ1	11	-1	-1	25
52	3.264404183459515E-4	TGTGCTGCGTGGGGACCTGAAGGGAGGTATAAGAAACTCTTT	CAAWGPEGRYKKLF	TRGV10	.	TRGJ1	12	-1	-1	27
52	3.264404183459515E-4	TGTGCCTTGTGGGAGGTTACGAATTATTATAAGAAACTCTTT	CALWEVTNYYKKLF	TRGV9	.	TRGJ2	16	-1	-1	19
52	3.264404183459515E-4	TGTGCCTTGTGGGAGGTGCGGTATTATTATAAGAAACTCTTT	CALWEVRYYYKKLF	TRGV9	.	TRGJ1	18	-1	-1	22
52	3.264404183459515E-4	TGTGCCTTGTGGGAATACCGGAATTATTATAAGAAACTCTTT	CALWEYRNYYKKLF	TRGV9	.	TRGJ1	13	-1	-1	20
52	3.264404183459515E-4	TGTGCTGCGTGGCCTTTCCCGAATTATAAGAAACTCTTT	CAAWPFPNYKKLF	TRGV10	.	TRGJ1	11	-1	-1	22
52	3.264404183459515E-4	TGTGCTGCGTGGGATTATATCACCGATAAGAAACTCTTT	CAAWDYITDKKLF	TRGV10	.	TRGJ1	16	-1	-1	25
52	3.264404183459515E-4	TGTGCCACCTGGGACGGGCTTTATTATAAGAAACTCTTT	CATWDGLYYKKLF	TRGV2	.	TRGJ1	18	-1	-1	20
52	3.264404183459515E-4	TGTGCTGCGTGGGATTGGGGGAATAAGAAACTCTTT	CAAWDWGNKKLF	TRGV10	.	TRGJ1	15	-1	-1	22
52	3.264404183459515E-4	TGTGCTGCGTGGGATCCGGATTATAAGAAACTCTTT	CAAWDPDYKKLF	TRGV10	.	TRGJ1	14	-1	-1	19
52	3.264404183459515E-4	TGTGCTGCGTGGGACTGGACCTGGTTCAAGATATTT	CAAWDWTWFKIF	TRGV10	.	TRGJP1	13	-1	-1	21
52	3.264404183459515E-4	TGTGCTGCGTGGGGCGATTGGATCAAGACGTTT	CAAWGDWIKTF	TRGV10	.	TRGJP2	12	-1	-1	15
52	3.264404183459515E-4	TGTGCCACCTGGGACGCGGGGAAACTCTTT	CATWDAGKLF	TRGV2	.	TRGJ1	15	-1	-1	20
52	3.264404183459515E-4	TGTGCTGCGTGGGGTATACTCTTT	CAAWGILF	TRGV10	.	TRGJ2	12	-1	-1	17
52	3.264404183459515E-4	TGTGCCTTGTGGGAGGTGCCCCCCTATAAGAAACTCTTT	CALWEVPPYKKLF	TRGV9	.	TRGJ1	21	-1	-1	24
52	3.264404183459515E-4	TGTGCCACCTGGTCTTATAAGAAACTCTTT	CATWSYKKLF	TRGV8	.	TRGJ1	11	-1	-1	14
51	3.2016271799314473E-4	TGTGCTGCGTGGGATTATACCTTACCCATGTCCCCTGTTAGTGATTGGATCAAGACGTTT	CAAWDYTLPMSPVSDWIKTF	TRGV10	.	TRGJP2	16	-1	-1	38
51	3.2016271799314473E-4	TGTGCTGCGTGGCACCCCAATACCACTGGTTGGTTCAAGATATTT	CAAWHPNTTGWFKIF	TRGV10	.	TRGJP1	11	-1	-1	19
51	3.2016271799314473E-4	TGTGCTGCGTGGGATTACGATACCACTGGTTGGTTCAAGATATTT	CAAWDYDTTGWFKIF	TRGV10	.	TRGJP1	18	-1	-1	19
51	3.2016271799314473E-4	TGTGCTGCGTGGGACCTATATACCACTGGTTGGTTCAAGATATTT	CAAWDLYTTGWFKIF	TRGV10	.	TRGJP1	13	-1	-1	16
51	3.2016271799314473E-4	TGTGCCACCTGGGATGGAGGCACTGGTTGGTTCAAGATATTT	CATWDGGTGWFKIF	TRGV4	.	TRGJP1	16	-1	-1	20
51	3.2016271799314473E-4	TGTGCCACCTGGGACGGGAGTAGTGATTGGATCAAGACGTTT	CATWDGSSDWIKTF	TRGV2	.	TRGJP2	17	-1	-1	18
51	3.2016271799314473E-4	TGTGCTGCGTGGGTCCAGGGGTATTATAAGAAACTCTTT	CAAWVQGYYKKLF	TRGV10	.	TRGJ1	12	-1	-1	21
51	3.2016271799314473E-4	TGTGCTGCGTGGGATTCGAATTATTATAAGAAACTCTTT	CAAWDSNYYKKLF	TRGV10	.	TRGJ1	20	-1	-1	13
51	3.2016271799314473E-4	TGTGCTGCGTGCCCTGGGGGGTATAAGAAACTCTTT	CAACPGGYKKLF	TRGV10	.	TRGJ1	10	-1	-1	21
51	3.2016271799314473E-4	TGTGCTGCGTGGGGAGATTATAAGAAACTCTTT	CAAWGDYKKLF	TRGV10	.	TRGJ1	12	-1	-1	16
51	3.2016271799314473E-4	TGTGCCACCTGGGGCTATAAGAAACTCTTT	CATWGYKKLF	TRGV2	.	TRGJ1	12	-1	-1	15
51	3.2016271799314473E-4	TGTGCTGCATTGGGTCATGGGGGTTATAAGAAACTCTTT	CAALGHGGYKKLF	TRGV10	.	TRGJ1	7	-1	-1	23
50	3.13885017640338E-4	TGTGCTGCGTGGGATTCCCTCTTTCCCTATACCACTGGTTGGTTCAAGATATTT	CAAWDSLFPYTTGWFKIF	TRGV10	.	TRGJP1	15	-1	-1	27
50	3.13885017640338E-4	TGTGCTGCGTGGGATTATACCGATACCACTGGTTGGTTCAAGATATTT	CAAWDYTDTTGWFKIF	TRGV10	.	TRGJP1	16	-1	-1	22
50	3.13885017640338E-4	TGTGCCTTGTGGGAGGTGCAAAGCAGGAATTATTATAAGAAACTCTTT	CALWEVQSRNYYKKLF	TRGV9	.	TRGJ1	19	-1	-1	26
50	3.13885017640338E-4	TGTGCCTTGTGGGAGGCGAAAATCCTGAATTATTATAAGAAACTCTTT	CALWEAKILNYYKKLF	TRGV9	.	TRGJ1	15	-1	-1	26
50	3.13885017640338E-4	TGTGCTGCGTGGGAGACTGATACCACTGGTTGGTTCAAGATATTT	CAAWETDTTGWFKIF	TRGV10	.	TRGJP1	13	-1	-1	19
50	3.13885017640338E-4	TGTGCCACCTGGGACGGAAATAGTAGTGATTGGATCAAGACGTTT	CATWDGNSSDWIKTF	TRGV2	.	TRGJP2	16	-1	-1	19
50	3.13885017640338E-4	TGTGCTGCGTGGGATTATAAGGGGCGGTATAAGAAACTCTTT	CAAWDYKGRYKKLF	TRGV10	.	TRGJ1	16	-1	-1	27
50	3.13885017640338E-4	TGTGCCTTCAATTCCGAGACAAATTATTATAAGAAACTCTTT	CAFNSETNYYKKLF	TRGV9	.	TRGJ1	7	-1	-1	21
50	3.13885017640338E-4	TGTGCCTTGTGGGAGGTGAAGCCCTATTATAAGAAACTCTTT	CALWEVKPYYKKLF	TRGV9	.	TRGJ1	17	-1	-1	24
50	3.13885017640338E-4	TGTGCTGCGTGTGATACCACTGGTTGGTTCAAGATATTT	CAACDTTGWFKIF	TRGV10	.	TRGJP1	14	-1	-1	13
50	3.13885017640338E-4	TGTGCTGCGTGGGATTTTCGGGATTATAAGAAACTCTTT	CAAWDFRDYKKLF	TRGV10	.	TRGJ1	15	-1	-1	22
50	3.13885017640338E-4	TGTGCCACCTGGGATGGGCCTTATTATAAGAAACTCTTT	CATWDGPYYKKLF	TRGV4	.	TRGJ1	19	-1	-1	20
50	3.13885017640338E-4	TGTGCCTTGTGGGCATATTATTATAAGAAACTCTTT	CALWAYYYKKLF	TRGV9	.	TRGJ1	12	-1	-1	16
50	3.13885017640338E-4	TGTGCCTTGTGGGACTATCCCTATAAGAAACTCTTT	CALWDYPYKKLF	TRGV9	.	TRGJ2	13	-1	-1	21
50	3.13885017640338E-4	TGTGCTGCGTGGGAAGGGCATAAGAAACTCTTT	CAAWEGHKKLF	TRGV10	.	TRGJ1	13	-1	-1	19
50	3.13885017640338E-4	TGTGCTGCGGGTTATTATAAGAAACTCTTT	CAAGYYKKLF	TRGV10	.	TRGJ2	8	-1	-1	11
50	3.13885017640338E-4	TGTGCTGCGAGACGTTATAAGAAACTCTTT	CAARRYKKLF	TRGV10	.	TRGJ1	8	-1	-1	14
50	3.13885017640338E-4	TGTGCTGCGTGGGATCGGCGGGGGGGGGAGAAACTCTTT	CAAWDRRGGEKLF	TRGV10	.	TRGJ1	14	-1	-1	28
50	3.13885017640338E-4	TGTGCTGCGTGGGATCTAAATTGGTTCAAGATATTT	CAAWDLNWFKIF	TRGV10	.	TRGJP1	14	-1	-1	20
49	3.076073172875312E-4	TGTGCCTTGTGGGAGGCCTTTTGTAACGTAGGGAATTATTATAAGAAACTCTTT	CALWEAFCNVGNYYKKLF	TRGV9	.	TRGJ1	15	-1	-1	32
49	3.076073172875312E-4	TGTGCCACCTGGGACAGTTTATGGGGGGGTTATTATAAGAAACTCTTT	CATWDSLWGGYYKKLF	TRGV3	.	TRGJ1	16	-1	-1	29
49	3.076073172875312E-4	TGTGCTGCGTGGGATTATACTGGCGGGTATTATAAGAAACTCTTT	CAAWDYTGGYYKKLF	TRGV10	.	TRGJ1	16	-1	-1	27
49	3.076073172875312E-4	TGTGCCTTGTGGGAGGTCGCCCCACTTTATTATAAGAAACTCTTT	CALWEVAPLYYKKLF	TRGV9	.	TRGJ1	16	-1	-1	26
49	3.076073172875312E-4	TGTGCCTTGTGGGAGGTCAACCGTAATTATTATAAGAAACTCTTT	CALWEVNRNYYKKLF	TRGV9	.	TRGJ1	16	-1	-1	24
49	3.076073172875312E-4	TGTGCCTTGTGGGAGGTGCTACGCGGTTATTATAAGAAACTCTTT	CALWEVLRGYYKKLF	TRGV9	.	TRGJ1	18	-1	-1	26
49	3.076073172875312E-4	TGTGCCTTGTGGGAGGTGAATGGCACTGGTTGGTTCAAGATATTT	CALWEVNGTGWFKIF	TRGV9	.	TRGJP1	17	-1	-1	23
49	3.076073172875312E-4	TGTGCTGCGTCTCGGGCGTTGAATTATTATAAGAAACTCTTT	CAASRALNYYKKLF	TRGV10	.	TRGJ1	9	-1	-1	20
49	3.076073172875312E-4	TGTGCTGCGTGGGGGAATACCACTGGTTGGTTCAAGATATTT	CAAWGNTTGWFKIF	TRGV10	.	TRGJP1	12	-1	-1	16
49	3.076073172875312E-4	TGTGCTGCGTGGGATTCCCTCGCCGGTTATAAGAAACTCTTT	CAAWDSLAGYKKLF	TRGV10	.	TRGJ1	15	-1	-1	26
49	3.076073172875312E-4	TGTGCTGCGTGGGATTACGGTTCCCTCTATAAGAAACTCTTT	CAAWDYGSLYKKLF	TRGV10	.	TRGJ1	18	-1	-1	27
49	3.076073172875312E-4	TGTGCCTTGTGGGATAAGGTTAATTATTATAAGAAACTCTTT	CALWDKVNYYKKLF	TRGV9	.	TRGJ1	13	-1	-1	21
49	3.076073172875312E-4	TGTGCTGCGTGGGAGATTCGGAATTATAAGAAACTCTTT	CAAWEIRNYKKLF	TRGV10	.	TRGJ1	13	-1	-1	22
49	3.076073172875312E-4	TGTGCCACCTGGGGGCCGAATTATTATAAGAAACTCTTT	CATWGPNYYKKLF	TRGV2	.	TRGJ1	12	-1	-1	16
49	3.076073172875312E-4	TGTGCTGCGTGGGATTGCTGTTATAAGAAACTCTTT	CAAWDCCYKKLF	TRGV10	.	TRGJ1	15	-1	-1	20
49	3.076073172875312E-4	TGTGCTGCGTGGGACCCTGGTTGGTTCAAGATATTT	CAAWDPGWFKIF	TRGV10	.	TRGJP1	13	-1	-1	13
49	3.076073172875312E-4	TGTGCCACCTGGGACAGTTATTATAAGAAACTCTTT	CATWDSYYKKLF	TRGV3	.	TRGJ1	16	-1	-1	17
49	3.076073172875312E-4	TGTGCCACCTGGGATGGCGAGAAACTCTTT	CATWDGEKLF	TRGV4	.	TRGJ1	16	-1	-1	19
49	3.076073172875312E-4	TGTGCTGCGTGGGATTCCCCTGGGGATTATAAGAAACTCTTT	CAAWDSPGDYKKLF	TRGV10	.	TRGJ1	15	-1	-1	25
49	3.076073172875312E-4	TGTGCCACCTGGGACAGGCCCGGTGATTGGATCAAGACGTTT	CATWDRPGDWIKTF	TRGV3	.	TRGJP2	19	-1	-1	22
49	3.076073172875312E-4	TGTGCTGCGTGGGATCGCGGCCATTATAAGAAACTCTTT	CAAWDRGHYKKLF	TRGV10	.	TRGJ1	14	-1	-1	22
48	3.0132961693472447E-4	TGTGCTGCGTGGGACCTTCCAGTCTGTTATACCACTGGTTGGTTCAAGATATTT	CAAWDLPVCYTTGWFKIF	TRGV10	.	TRGJP1	13	-1	-1	18
48	3.0132961693472447E-4	TGTGCTGCGTGGGGGCCATATAGTAGTGATTGGATCAAGACGTTT	CAAWGPYSSDWIKTF	TRGV10	.	TRGJP2	12	-1	-1	17
48	3.0132961693472447E-4	TGTGCCTTGTGGGAGGTGCCCTCTAATTATTATAAGAAACTCTTT	CALWEVPSNYYKKLF	TRGV9	.	TRGJ1	22	-1	-1	21
48	3.0132961693472447E-4	TGTGCTGCGTGTAGAGCCCTGTGGTATTATAAGAAACTCTTT	CAACRALWYYKKLF	TRGV10	.	TRGJ1	10	-1	-1	24
48	3.0132961693472447E-4	TGTGCTGCGTGGGAGGGTCAGGGGAAAAAGAAACTCTTT	CAAWEGQGKKKLF	TRGV10	.	TRGJ1	13	-1	-1	27
48	3.0132961693472447E-4	TGTGCCTTGTGGGAGGTGAAAAATTATAAGAAACTCTTT	CALWEVKNYKKLF	TRGV9	.	TRGJ1	17	-1	-1	22
48	3.0132961693472447E-4	TGTGCCACCTGGGACAGGCCTTATTATAAGAAACTCTTT	CATWDRPYYKKLF	TRGV3	.	TRGJ1	20	-1	-1	20
48	3.0132961693472447E-4	TGTGCCACCTGGGACAGGCGGGGTTATAAGAAACTCTTT	CATWDRRGYKKLF	TRGV3	.	TRGJ1	18	-1	-1	23
48	3.0132961693472447E-4	TGTGCTGCGTGGGGTCGGGCCTGTAAGAAACTCTTT	CAAWGRACKKLF	TRGV10	.	TRGJ1	12	-1	-1	23
48	3.0132961693472447E-4	TGTGCTGCGTGGGAGGCTGCCGCTAAGAAACTCTTT	CAAWEAAAKKLF	TRGV10	.	TRGJ1	13	-1	-1	23
48	3.0132961693472447E-4	TGTGCTGCGGATAGTCTACGAAAGAAACTCTTT	CAADSLRKKLF	TRGV10	.	TRGJ1	8	-1	-1	21
48	3.0132961693472447E-4	TGTGCCACCTGGGATGGGGATAAGAAACTCTTT	CATWDGDKKLF	TRGV4	.	TRGJ1	17	-1	-1	19
48	3.0132961693472447E-4	TGTGCCACCCTTAGTCGGTATAAGAAACTCTTT	CATLSRYKKLF	TRGV4	.	TRGJ2	8	-1	-1	18
48	3.0132961693472447E-4	TGTGCTGCGTGGATGAATAAGAAACTCTTT	CAAWMNKKLF	TRGV10	.	TRGJ1	11	-1	-1	16
48	3.0132961693472447E-4	TGTGCCTTGTGGGAGCCTCAGAATTATTATAAGAAACTCTTT	CALWEPQNYYKKLF	TRGV9	.	TRGJ1	14	-1	-1	20
48	3.0132961693472447E-4	TGTGCCACCTGGGACGAGTATAAGAAACTCTTT	CATWDEYKKLF	TRGV2	.	TRGJ1	15	-1	-1	18
47	2.9505191658191774E-4	TGTGCTGCGTGGGTGGTACTTAGTAGTGATTGGATCAAGACGTTT	CAAWVVLSSDWIKTF	TRGV10	.	TRGJP2	12	-1	-1	20
47	2.9505191658191774E-4	TGTGCTGCGTGGGATCGCCGGGTCACGTATTATAAGAAACTCTTT	CAAWDRRVTYYKKLF	TRGV10	.	TRGJ1	14	-1	-1	27
47	2.9505191658191774E-4	TGTGCCTTGTGGGAGCCTTACTCTTATTATAAGAAACTCTTT	CALWEPYSYYKKLF	TRGV9	.	TRGJ1	14	-1	-1	23
47	2.9505191658191774E-4	TGTGCCTTGTGGGAGGTGACGAATTATTATAAGAAACTCTTT	CALWEVTNYYKKLF	TRGV9	.	TRGJ1	17	-1	-1	19
47	2.9505191658191774E-4	TGTGCTGCGTGGGATGATGGGCCATATAAGAAACTCTTT	CAAWDDGPYKKLF	TRGV10	.	TRGJ1	14	-1	-1	24
47	2.9505191658191774E-4	TGTGCTGCGTGGGACTGGGCGGGTTATAAGAAACTCTTT	CAAWDWAGYKKLF	TRGV10	.	TRGJ1	13	-1	-1	23
47	2.9505191658191774E-4	TGTGCTGCGTGGGATTTGGAATATAAGAAACTCTTT	CAAWDLEYKKLF	TRGV10	.	TRGJ1	15	-1	-1	21
47	2.9505191658191774E-4	TGTGCTGCGTGGGATTATTGGTATAAGAAACTCTTT	CAAWDYWYKKLF	TRGV10	.	TRGJ1	16	-1	-1	21
47	2.9505191658191774E-4	TGTGCTGCGTGGGATTTGTATAAGAAACTCTTT	CAAWDLYKKLF	TRGV10	.	TRGJ1	15	-1	-1	18
47	2.9505191658191774E-4	TGTGCCACCTGGGACAGGCCCAGGGGACTCTTT	CATWDRPRGLF	TRGV3	.	TRGJ1	19	-1	-1	26
47	2.9505191658191774E-4	TGTGCCACCCGGCGGGGGAAACTCTTT	CATRRGKLF	TRGV5	.	TRGJ1	11	-1	-1	17
47	2.9505191658191774E-4	TGTGCTGCGTGTAAGATATTT	CAACKIF	TRGV10	.	TRGJP1	10	-1	-1	12
46	2.8877421622911095E-4	TGTGCTGCGTGGCCCGATATCCCCCCACGGTATTATAAGAAACTCTTT	CAAWPDIPPRYYKKLF	TRGV10	.	TRGJ1	11	-1	-1	30
46	2.8877421622911095E-4	TGTGCTGCGTGGGATTCAACCACTGGTTGGTTCAAGATATTT	CAAWDSTTGWFKIF	TRGV10	.	TRGJP1	15	-1	-1	18
46	2.8877421622911095E-4	TGTGCCTTGTGGGAGGCCTCTTATTATTATAAGAAACTCTTT	CALWEASYYYKKLF	TRGV9	.	TRGJ1	15	-1	-1	22
46	2.8877421622911095E-4	TGTGCTGCGTGGGATTTCGGAGGGTATAAGAAACTCTTT	CAAWDFGGYKKLF	TRGV10	.	TRGJ1	18	-1	-1	24
46	2.8877421622911095E-4	TGTGCTGCGTGGGATCGTGAGGAGTGTAAGAAACTCTTT	CAAWDREECKKLF	TRGV10	.	TRGJ1	14	-1	-1	26
46	2.8877421622911095E-4	TGTGCTGCGTGGAGGGACACTGGTTGGTTCAAGATATTT	CAAWRDTGWFKIF	TRGV10	.	TRGJP1	11	-1	-1	17
46	2.8877421622911095E-4	TGTGCCTTGTGGGAGTTTTCTTATTATAAGAAACTCTTT	CALWEFSYYKKLF	TRGV9	.	TRGJ1	14	-1	-1	20
46	2.8877421622911095E-4	TGTGCTGCGTGGGACACTGGTTGGTTCAAGATATTT	CAAWDTGWFKIF	TRGV10	.	TRGJP1	13	-1	-1	14
46	2.8877421622911095E-4	TGTGCTGTACCCCGGGTTTATAAGAAACTCTTT	CAVPRVYKKLF	TRGV10	.	TRGJ1	6	-1	-1	17
46	2.8877421622911095E-4	TGTGCCACTTACCAGGGGGATAAGAAACTCTTT	CATYQGDKKLF	TRGV2	.	TRGJ1	7	-1	-1	19
46	2.8877421622911095E-4	TGTGCTGCCGCGGAAGAGTTCAAGATATTT	CAAAEEFKIF	TRGV10	.	TRGJP1	7	-1	-1	17
46	2.8877421622911095E-4	TGTGCCACCTGGGGGCTTGGAAGGCTCTTT	CATWGLGRLF	TRGV2	.	TRGJ1	12	-1	-1	24
46	2.8877421622911095E-4	TGTGCCTTGTGGGAGTCCCCATTGAATTATTATAAGAAACTCTTT	CALWESPLNYYKKLF	TRGV9	.	TRGJ1	14	-1	-1	20
46	2.8877421622911095E-4	TGTGCTGCGTGGGATGCCCCACGGGGTTGGTTCAAGATATTT	CAAWDAPRGWFKIF	TRGV10	.	TRGJP1	14	-1	-1	24
45	2.824965158763042E-4	TGTGCCTTGTGGGAGGCCTTATCCGACGCGACGTTTTTGGAACTTTTAGGGTTCGATGGGGTGGGCGGGAAACTCTTT	CALWEALSDATFLELLGFDGVGGKLF	TRGV9	.	TRGJ1	15	-1	-1	68
45	2.824965158763042E-4	TGTGCCTTGTGGGAGGTCCCCCCAGGATCCCGACCGTCCTTCCATTTAATCTATTATAAGAAACTCTTT	CALWEVPPGSRPSFHLIYYKKLF	TRGV9	.	TRGJ1	16	-1	-1	47
45	2.824965158763042E-4	TGTGCTGCGTGCCCATCAAGATTCGCCCCCCAAACTAAGAAACTCTTT	CAACPSRFAPQTKKLF	TRGV10	.	TRGJ1	10	-1	-1	35
45	2.824965158763042E-4	TGTGCTGCGTGGGATTATAACACCACTGGTTGGTTCAAGATATTT	CAAWDYNTTGWFKIF	TRGV10	.	TRGJP1	16	-1	-1	21
45	2.824965158763042E-4	TGTGCCACCTGGGACGGGCGAGGTAGTGATTGGATCAAGACGTTT	CATWDGRGSDWIKTF	TRGV2	.	TRGJP2	18	-1	-1	22
45	2.824965158763042E-4	TGTGCTGCGTGGGATTACGGCTATTATAAGAAACTCTTT	CAAWDYGYYKKLF	TRGV10	.	TRGJ1	18	-1	-1	21
45	2.824965158763042E-4	TGTGCCACCTGGGACGGGCGTTATTATAAGAAACTCTTT	CATWDGRYYKKLF	TRGV2	.	TRGJ1	18	-1	-1	20
45	2.824965158763042E-4	TGTGCTGCGTGGGATATAGGGGGTTTCAAGATATTT	CAAWDIGGFKIF	TRGV10	.	TRGJP1	14	-1	-1	24
45	2.824965158763042E-4	TGTGCCTTGTGGGAGACGGCTTGGTTCAAGATATTT	CALWETAWFKIF	TRGV9	.	TRGJP1	14	-1	-1	20
45	2.824965158763042E-4	TGTGCTGCCGGGGCGGGGTGGTTCAAGATATTT	CAAGAGWFKIF	TRGV10	.	TRGJP1	7	-1	-1	15
45	2.824965158763042E-4	TGTGCTGCGTGGCGACATTATAAGAAACTCTTT	CAAWRHYKKLF	TRGV10	.	TRGJ1	11	-1	-1	16
45	2.824965158763042E-4	TGTGCTGCGTGGGGTACGGTAAAGAAACTCTTT	CAAWGTVKKLF	TRGV10	.	TRGJ1	21	-1	-1	21
45	2.824965158763042E-4	TGTGCTGCGTGGGATTATAAGGAGAAACTCTTT	CAAWDYKEKLF	TRGV10	.	TRGJ1	16	-1	-1	13
45	2.824965158763042E-4	TGTGCTGCGAGCCGTTATTATAAGAAACTCTTT	CAASRYYKKLF	TRGV10	.	TRGJ1	8	-1	-1	14
45	2.824965158763042E-4	TGTGCCTTGTGGGAGGTGCAAGAGTTG	CALWEVQEL	TRGV9	.	TRGJ1	19	-1	-1	24
45	2.824965158763042E-4	TGTGCTGCGTGGGACCAATTAAAGGCGGGTTATAAGAAACTCTTT	CAAWDQLKAGYKKLF	TRGV10	.	TRGJ1	13	-1	-1	29
45	2.824965158763042E-4	TGTGCCACCTGGGATGATTATTATAAGAAACTCTTT	CATWDDYYKKLF	TRGV8	.	TRGJ1	14	-1	-1	16
45	2.824965158763042E-4	TGTGCTGCGTGGGGAAAGAATAAGAAACTCTTT	CAAWGKNKKLF	TRGV10	.	TRGJ1	12	-1	-1	19
45	2.824965158763042E-4	TGTGCTGCGTGGGATTACCGTAAGAAACTCTTT	CAAWDYRKKLF	TRGV10	.	TRGJ1	22	-1	-1	20
45	2.824965158763042E-4	TGTGCTGCGTGGGTGCTGCATACCACTGGTTGGTTCAAGATATTT	CAAWVLHTTGWFKIF	TRGV10	.	TRGJP1	12	-1	-1	19
44	2.762188155234974E-4	TGTGCCTTGTGGGAGGCCGAGAATTATTATAAGAAACTCTTT	CALWEAENYYKKLF	TRGV9	.	TRGJ1	15	-1	-1	20
44	2.762188155234974E-4	TGTGCCACCTGGGATGGGAAGCTAGGGTATAAGAAACTCTTT	CATWDGKLGYKKLF	TRGV4	.	TRGJ1	17	-1	-1	27
44	2.762188155234974E-4	TGTGCTGCGTGGGATTATTTGGTATGGTTCAAGATATTT	CAAWDYLVWFKIF	TRGV10	.	TRGJP1	16	-1	-1	19
44	2.762188155234974E-4	TGTGCTGCGTGGGATTATAAAGAGATATTGGGACTCTTT	CAAWDYKEILGLF	TRGV10	.	TRGJ1	16	-1	-1	32
44	2.762188155234974E-4	TGTGCTGCGTGGGATCTGGATTATTATAAGAAACTCTTT	CAAWDLDYYKKLF	TRGV10	.	TRGJ1	14	-1	-1	19
44	2.762188155234974E-4	TGTGCCACCTGGGACGGGCGTGATTGGATCAAGACGTTT	CATWDGRDWIKTF	TRGV2	.	TRGJP2	18	-1	-1	19
44	2.762188155234974E-4	TGTGCCACCTGGGACGGGCGGGGTTATAAGAAACTCTTT	CATWDGRGYKKLF	TRGV2	.	TRGJ1	18	-1	-1	23
44	2.762188155234974E-4	TGTGCTGCGTGGCATTTGTCGTATAAGAAACTCTTT	CAAWHLSYKKLF	TRGV10	.	TRGJ1	15	-1	-1	21
44	2.762188155234974E-4	TGTGCTGCGTTGAACTATTATAAGAAACTCTTT	CAALNYYKKLF	TRGV10	.	TRGJ1	9	-1	-1	11
44	2.762188155234974E-4	TGTGCTGCGTGGGTTTATTATAAGAAACTCTTT	CAAWVYYKKLF	TRGV10	.	TRGJ1	16	-1	-1	14
44	2.762188155234974E-4	TGTGCTGCGTGGGGCTATTATAAGAAACTCTTT	CAAWGYYKKLF	TRGV10	.	TRGJ1	12	-1	-1	15
44	2.762188155234974E-4	TGTGCCTTGAATTATTATAAGAAACTCTTT	CALNYYKKLF	TRGV9	.	TRGJ1	8	-1	-1	8
44	2.762188155234974E-4	TGTGCTGCGTGGGATCGCCGGAATTATAAGAAACTCTTT	CAAWDRRNYKKLF	TRGV10	.	TRGJ1	14	-1	-1	22
44	2.762188155234974E-4	TGTGCCGCCTCACATTGGATCAAGACGTTT	CAASHWIKTF	TRGV4	.	TRGJP2	9	-1	-1	13
44	2.762188155234974E-4	TGTGCTGCGTGGGACTGTTTCGGGTGGTTCAAGATATTT	CAAWDCFGWFKIF	TRGV10	.	TRGJP1	13	-1	-1	21
43	2.699411151706907E-4	TGTGCTGCGTGGGCCTACTATACCACTGGTTGGTTCAAGATATTT	CAAWAYYTTGWFKIF	TRGV10	.	TRGJP1	12	-1	-1	18
43	2.699411151706907E-4	TGTGCCACCTGGGACGGGCCGAGTGATTGGATCAAGACGTTT	CATWDGPSDWIKTF	TRGV2	.	TRGJP2	19	-1	-1	21
43	2.699411151706907E-4	TGTGCTGCGTGGGTCAACACTGGTTGGTTCAAGATATTT	CAAWVNTGWFKIF	TRGV10	.	TRGJP1	12	-1	-1	17
43	2.699411151706907E-4	TGTGCTGCGTGGGATTATATTCTCTATAAGAAACTCTTT	CAAWDYILYKKLF	TRGV10	.	TRGJ1	16	-1	-1	24
43	2.699411151706907E-4	TGTGCTGCGTGGGACTTGAATTATTATAAGAAACTCTTT	CAAWDLNYYKKLF	TRGV10	.	TRGJ1	13	-1	-1	17
43	2.699411151706907E-4	TGTGCTGCGTGGGAACAGGGCGATTATAAGAAACTCTTT	CAAWEQGDYKKLF	TRGV10	.	TRGJ1	13	-1	-1	22
43	2.699411151706907E-4	TGTGCTGCGTGGGATAGGTATTATAAGAAACTCTTT	CAAWDRYYKKLF	TRGV10	.	TRGJ1	14	-1	-1	18
43	2.699411151706907E-4	TGTGCTGCGTGGGAAACTGGTTGGTTCAAGATATTT	CAAWETGWFKIF	TRGV10	.	TRGJP1	13	-1	-1	15
43	2.699411151706907E-4	TGTGCCACCTGGGACGGGCGTTATAAGAAACTCTTT	CATWDGRYKKLF	TRGV2	.	TRGJ1	18	-1	-1	20
43	2.699411151706907E-4	TGTGCTGCGTGGACCTATTATAAGAAACTCTTT	CAAWTYYKKLF	TRGV10	.	TRGJ1	11	-1	-1	15
43	2.699411151706907E-4	TGTGCCACCTGGGACGGTTGGATCAAGACGTTT	CATWDGWIKTF	TRGV2	.	TRGJP2	16	-1	-1	17
43	2.699411151706907E-4	TGTGCTGCGTGGGGTGGAGATTATAAGAAACTCTTT	CAAWGGDYKKLF	TRGV10	.	TRGJ1	12	-1	-1	19
43	2.699411151706907E-4	TGTGCTGCGTGGGATTTTCGGTATAAGAAACTCTTT	CAAWDFRYKKLF	TRGV10	.	TRGJ1	15	-1	-1	21
43	2.699411151706907E-4	TGTGCTGCGTGGGATTGCGTTTATAAGAAACTCTTT	CAAWDCVYKKLF	TRGV10	.	TRGJ1	19	-1	-1	20
43	2.699411151706907E-4	TGTGCCACCTGGGTTGGTTATTATAAGAAACTCTTT	CATWVGYYKKLF	TRGV4	.	TRGJ1	16	-1	-1	17
43	2.699411151706907E-4	TGTGCCACCTGGGACAAAAAACTCTTT	CATWDKKLF	TRGV4	.	TRGJ2	13	-1	-1	15
43	2.699411151706907E-4	TGTGCCACCTGGGGGAAACTCTTT	CATWGKLF	TRGV3	.	TRGJ2	12	-1	-1	14
42	2.636634148178839E-4	TGTGCCTTGTGGGAGGTGCGAGGATTCGGGGACCTCCAGCCTTATTATAAGAAACTCTTT	CALWEVRGFGDLQPYYKKLF	TRGV9	.	TRGJ1	18	-1	-1	41
42	2.636634148178839E-4	TGTGCCTTGTGGGAGTACGAAGAATTCCGGTGGAATTATTATAAGAAACTCTTT	CALWEYEEFRWNYYKKLF	TRGV9	.	TRGJ1	14	-1	-1	32
42	2.636634148178839E-4	TGTGCTGCGTGGGATTTGGGGGATACCACTGGTTGGTTCAAGATATTT	CAAWDLGDTTGWFKIF	TRGV10	.	TRGJP1	15	-1	-1	22
42	2.636634148178839E-4	TGTGAGGTTAACCGGCTAAGGACTCCATCAGGTTGGTTCAAGATATTT	CEVNRLRTPSGWFKIF	TRGV10	.	TRGJP1	3	-1	-1	30
42	2.636634148178839E-4	TGTGCTGCGTGGGGGCTCAAACGGGGTTATTATAAGAAACTCTTT	CAAWGLKRGYYKKLF	TRGV10	.	TRGJ1	12	-1	-1	26
42	2.636634148178839E-4	TGTGCCTTGTGGGAGGCCCGTCCCCCTTATTATAAGAAACTCTTT	CALWEARPPYYKKLF	TRGV9	.	TRGJ1	15	-1	-1	26
42	2.636634148178839E-4	TGTGCTGCGTGGGCCCTTACCACTGGTTGGTTCAAGATATTT	CAAWALTTGWFKIF	TRGV10	.	TRGJP1	12	-1	-1	17
42	2.636634148178839E-4	TGTGCTGCGTGGGATTCCCAGCGTGTTTATAAGAAACTCTTT	CAAWDSQRVYKKLF	TRGV10	.	TRGJ1	15	-1	-1	26
42	2.636634148178839E-4	TGTGCTGCGTGGGATTGGGATCGGTATTATAAGAAACTCTTT	CAAWDWDRYYKKLF	TRGV10	.	TRGJ1	15	-1	-1	24
42	2.636634148178839E-4	TGTGCTGCGTGGGATTATAAGTCCCGTTGGTTCAAGATATTT	CAAWDYKSRWFKIF	TRGV10	.	TRGJP1	16	-1	-1	25
42	2.636634148178839E-4	TGTGCCTTGTGGGTAAGACAAAATTATTATAAGAAACTCTTT	CALWVRQNYYKKLF	TRGV9	.	TRGJ1	12	-1	-1	21
42	2.636634148178839E-4	TGTGCCACCTGGGACGGGCCGGGTTATTATAAGAAACTCTTT	CATWDGPGYYKKLF	TRGV2	.	TRGJ1	19	-1	-1	23
42	2.636634148178839E-4	TGTGCTGCGTGGGACCCCCCGGGTTGGTTCAAGATATTT	CAAWDPPGWFKIF	TRGV10	.	TRGJP1	13	-1	-1	21
42	2.636634148178839E-4	TGTGCCACCTGGGACGGGCCGGATTATAAGAAACTCTTT	CATWDGPDYKKLF	TRGV2	.	TRGJ2	19	-1	-1	22
42	2.636634148178839E-4	TGTGCCACCTGGGACGGGGATAGGTATAAGAAACTCTTT	CATWDGDRYKKLF	TRGV2	.	TRGJ1	17	-1	-1	24
42	2.636634148178839E-4	TGTGCTGCGTGGGCCCTCTATATGCTCAAGATATTT	CAAWALYMLKIF	TRGV10	.	TRGJP1	12	-1	-1	25
42	2.636634148178839E-4	TGTGCTGCGTGGGATGAAGTTTATAAGAAACTCTTT	CAAWDEVYKKLF	TRGV10	.	TRGJ1	14	-1	-1	20
42	2.636634148178839E-4	TGTGCTGCGTGGGAGTATTATTATAAGAAACTCTTT	CAAWEYYYKKLF	TRGV10	.	TRGJ1	16	-1	-1	16
42	2.636634148178839E-4	TGTGCCACCTGGGACGCCTATTGGATCAAGACGTTT	CATWDAYWIKTF	TRGV2	.	TRGJP2	15	-1	-1	19
42	2.636634148178839E-4	TGTGCCACCTGGGACGGTTATAAGAAACTCTTT	CATWDGYKKLF	TRGV7	.	TRGJ1	14	-1	-1	17
42	2.636634148178839E-4	TGTGCTGCGTGGGATTATGACTATTATAAGAAACTCTTT	CAAWDYDYYKKLF	TRGV10	.	TRGJ1	16	-1	-1	21
41	2.5738571446507716E-4	TGTGCCACCTGGGACAGTGATGAGTGTGACTATACCACTGGTTGGTTCAAGATATTT	CATWDSDECDYTTGWFKIF	TRGV3	.	TRGJP1	16	-1	-1	30
41	2.5738571446507716E-4	TGTGCCTTGTGGGAGGTGCCGGCTACGAAATATTATTATAAGAAACTCTTT	CALWEVPATKYYYKKLF	TRGV9	.	TRGJ1	18	-1	-1	31
41	2.5738571446507716E-4	TGTGCTGCGTGGGTCCTTAGGGGATGTTATTATAAGAAACTCTTT	CAAWVLRGCYYKKLF	TRGV10	.	TRGJ1	12	-1	-1	26
41	2.5738571446507716E-4	TGTGCTGCGTGGGATTATAGGGATTATTATAAGAAACTCTTT	CAAWDYRDYYKKLF	TRGV10	.	TRGJ1	16	-1	-1	22
41	2.5738571446507716E-4	TGTGCTGCGTGGGCCTACACTGGTTGGTTCAAGATATTT	CAAWAYTGWFKIF	TRGV10	.	TRGJP1	12	-1	-1	17
41	2.5738571446507716E-4	TGTGCTGCGTGGGACCCGTGGAATTATAAGAAACTCTTT	CAAWDPWNYKKLF	TRGV10	.	TRGJ1	13	-1	-1	22
41	2.5738571446507716E-4	TGTGCTGCGTGGGACCAGAATTATTATAAGAAACTCTTT	CAAWDQNYYKKLF	TRGV10	.	TRGJ1	13	-1	-1	17
41	2.5738571446507716E-4	TGTGCTGCGTGGGATTATAAACCTAAGAAACTCTTT	CAAWDYKPKKLF	TRGV10	.	TRGJ1	16	-1	-1	23
41	2.5738571446507716E-4	TGTGCTGCGTGGGATAGTTATTATAAGAAACTCTTT	CAAWDSYYKKLF	TRGV10	.	TRGJ1	14	-1	-1	17
41	2.5738571446507716E-4	TGTGCTGCGTGGGCCTATTATAAGAAACTCTTT	CAAWAYYKKLF	TRGV10	.	TRGJ1	12	-1	-1	15
41	2.5738571446507716E-4	TGTGCTGCGTGGAATTATTATAAGAAACTCTTT	CAAWNYYKKLF	TRGV10	.	TRGJ1	16	-1	-1	11
41	2.5738571446507716E-4	TGTGCCACCCGGGCGGGATATAAGAAACTCTTT	CATRAGYKKLF	TRGV5	.	TRGJ1	12	-1	-1	18
41	2.5738571446507716E-4	TGTGCCACCTGGGATGGTAAGAAACTCTTT	CATWDGKKLF	TRGV4	.	TRGJ1	16	-1	-1	17
41	2.5738571446507716E-4	TGTGCCACCTGGGACGTGCAGAAACTCTTT	CATWDVQKLF	TRGV5	.	TRGJ1	14	-1	-1	19
41	2.5738571446507716E-4	TGTGCTGCGTGTTGTAAGAAACTCTTT	CAACCKKLF	TRGV10	.	TRGJ1	10	-1	-1	11
40	2.511080141122704E-4	TGTGCTGCGTGGGATGACGAAAAGCCGTATACCACTGGTTGGTTCAAGATATTT	CAAWDDEKPYTTGWFKIF	TRGV10	.	TRGJP1	21	-1	-1	27
40	2.511080141122704E-4	TGTGCCACCTGGGACGGGCCCTTCGGTGATTGGATCAAGACGTTT	CATWDGPFGDWIKTF	TRGV2	.	TRGJP2	23	-1	-1	25
40	2.511080141122704E-4	TGTGCTGCGTGGTCTTATCGTCGGTATTATAAGAAACTCTTT	CAAWSYRRYYKKLF	TRGV10	.	TRGJ1	11	-1	-1	24
40	2.511080141122704E-4	TGTGCTGCGTGGGCTGGGGCGAGTTATTATAAGAAACTCTTT	CAAWAGASYYKKLF	TRGV10	.	TRGJ1	12	-1	-1	19
40	2.511080141122704E-4	TGTGCTGCGTGGGATTATCGGATGTGCTGTAAGAAACTCTTT	CAAWDYRMCCKKLF	TRGV10	.	TRGJ1	16	-1	-1	29
40	2.511080141122704E-4	TGTGCTGCGTGGGATGAGAGGAGGTATTATAAGAAACTCTTT	CAAWDERRYYKKLF	TRGV10	.	TRGJ1	14	-1	-1	24
40	2.511080141122704E-4	TGTGCTGCGTGGGATAATAAATCTGGGGATAAGAAACTCTTT	CAAWDNKSGDKKLF	TRGV10	.	TRGJ1	14	-1	-1	28
40	2.511080141122704E-4	TGTGCCACCTGGGACGGGCCTAGTGATTGGATCAAGACGTTT	CATWDGPSDWIKTF	TRGV2	.	TRGJP2	19	-1	-1	20
40	2.511080141122704E-4	TGTGCTGCGTGGGGAAGGGCCGGTTGGTTCAAGATATTT	CAAWGRAGWFKIF	TRGV10	.	TRGJP1	12	-1	-1	21
40	2.511080141122704E-4	TGTGCTGCGTGGGATTTGAATTATTATAAGAAACTCTTT	CAAWDLNYYKKLF	TRGV10	.	TRGJ1	15	-1	-1	13
40	2.511080141122704E-4	TGTGCTGCGTGGGATTATGGGATAAATAAGAAACTCTTT	CAAWDYGINKKLF	TRGV10	.	TRGJ1	16	-1	-1	25
40	2.511080141122704E-4	TGTGCTGCGTGGGATTATAGGGGTTATAAGAAACTCTTT	CAAWDYRGYKKLF	TRGV10	.	TRGJ1	16	-1	-1	23
40	2.511080141122704E-4	TGTGCTGCGTGGGACGCCAATTATTATAAGAAACTCTTT	CAAWDANYYKKLF	TRGV10	.	TRGJ1	13	-1	-1	18
40	2.511080141122704E-4	TGTGCTGCGTGGGATTATAACTATAAGAAACTCTTT	CAAWDYNYKKLF	TRGV10	.	TRGJ1	16	-1	-1	21
40	2.511080141122704E-4	TGTGCTGCGTGGGATAGAGGAGGTAAGAAACTCTTT	CAAWDRGGKKLF	TRGV10	.	TRGJ1	14	-1	-1	23
40	2.511080141122704E-4	TGTGCTGCGTGGGACCGTGGTTGGTTCAAGATATTT	CAAWDRGWFKIF	TRGV10	.	TRGJP1	13	-1	-1	17
40	2.511080141122704E-4	TGTGCTGCGTGGGAGAATTATTATAAGAAACTCTTT	CAAWENYYKKLF	TRGV10	.	TRGJ1	13	-1	-1	14
40	2.511080141122704E-4	TGTGCTGCGTGGATCACTGGTTGGTTCAAGATATTT	CAAWITGWFKIF	TRGV10	.	TRGJP1	11	-1	-1	14
40	2.511080141122704E-4	TGTGCCACCTGGGATAGGTATTATAAGAAACTCTTT	CATWDRYYKKLF	TRGV8	.	TRGJ1	17	-1	-1	18
40	2.511080141122704E-4	TGTGCCACCTGGGATAATTATTATAAGAAACTCTTT	CATWDNYYKKLF	TRGV8	.	TRGJ1	15	-1	-1	15
40	2.511080141122704E-4	TGTGCTGCGTGGGAAAAGGCACTCTTT	CAAWEKALF	TRGV10	.	TRGJ1	13	-1	-1	20
40	2.511080141122704E-4	TGTGCCACCTGGGATAAACTCTTT	CATWDKLF	TRGV8	.	TRGJ1	15	-1	-1	15
39	2.4483031375946364E-4	TGTGCCTTGTGGGAGGTTAATCAGTCGAATTATTATAAGAAACTCTTT	CALWEVNQSNYYKKLF	TRGV9	.	TRGJ1	16	-1	-1	17
39	2.4483031375946364E-4	TGTGCCTTGTGGGAGGTGAATATCATTAGTTGGTTCAAGATATTT	CALWEVNIISWFKIF	TRGV9	.	TRGJP1	17	-1	-1	19
39	2.4483031375946364E-4	TGTGCTGCGTGGGGGGATACCACTGGTTGGTTCAAGATATTT	CAAWGDTTGWFKIF	TRGV10	.	TRGJP1	12	-1	-1	16
39	2.4483031375946364E-4	TGTGCTGCGTGGGATCGACCCGGTTATTATAAGAAACTCTTT	CAAWDRPGYYKKLF	TRGV10	.	TRGJ1	14	-1	-1	23
39	2.4483031375946364E-4	TGTGCTGCGTGGGATGGCCCAACTTTTTATAAGAAACTCTTT	CAAWDGPTFYKKLF	TRGV10	.	TRGJ1	14	-1	-1	23
39	2.4483031375946364E-4	TGTGCTGCGTGGGATTATTTCTACTATAAGAAACTCTTT	CAAWDYFYYKKLF	TRGV10	.	TRGJ1	16	-1	-1	21
39	2.4483031375946364E-4	TGTGCTGCGTGGAAAACGTGTGACTATAAGAAACTCTTT	CAAWKTCDYKKLF	TRGV10	.	TRGJ1	11	-1	-1	24
39	2.4483031375946364E-4	TGTGCTGCGTGGGATGGCCGTTGGTTCAAGATATTT	CAAWDGRWFKIF	TRGV10	.	TRGJP1	14	-1	-1	19
39	2.4483031375946364E-4	TGTGCTGCGTGGGATAGGGATTATAAGAAACTCTTT	CAAWDRDYKKLF	TRGV10	.	TRGJ1	14	-1	-1	19
39	2.4483031375946364E-4	TGTGCTGCGTGGGACACCTATTATAAGAAACTCTTT	CAAWDTYYKKLF	TRGV10	.	TRGJ1	13	-1	-1	18
39	2.4483031375946364E-4	TGTGCTGCGTGGGATTCTTATAAGAAACTCTTT	CAAWDSYKKLF	TRGV10	.	TRGJ1	15	-1	-1	13
39	2.4483031375946364E-4	TGTGCTGCGTGGAATGGTTGGTTCAAGATATTT	CAAWNGWFKIF	TRGV10	.	TRGJP1	14	-1	-1	14
39	2.4483031375946364E-4	TGTGCTCCCATAGATTATAAGAAACTCTTT	CAPIDYKKLF	TRGV10	.	TRGJ1	5	-1	-1	13
39	2.4483031375946364E-4	TGTGCTGCGTGGGATTCTGGGAAACTCTTT	CAAWDSGKLF	TRGV10	.	TRGJ1	15	-1	-1	20
39	2.4483031375946364E-4	TGTGCCACCTGGGGTTATAAGAAACTCTTT	CATWGYKKLF	TRGV4	.	TRGJ1	12	-1	-1	14
39	2.4483031375946364E-4	TGTGCCACTTATTATAAGAAACTCTTT	CATYYKKLF	TRGV8	.	TRGJ1	7	-1	-1	8
38	2.3855261340665688E-4	TGTGCCTTGTGGGAGGCGCCTTGCTTTGGTCCCACTACCACTGGTTGGTTCAAGATATTT	CALWEAPCFGPTTTGWFKIF	TRGV9	.	TRGJP1	18	-1	-1	35
38	2.3855261340665688E-4	TGTGCTGCGTTGGAAACTCTTTGGCAGTGGAACAACAGGAAACTCTTT	CAALETLWQWNNRKLF	TRGV10	.	TRGJ1	13	-1	-1	38
38	2.3855261340665688E-4	TGTGCTGCGTGGGATTTGACAAGGTCCCAAGTAGATAAGAAACTCTTT	CAAWDLTRSQVDKKLF	TRGV10	.	TRGJ1	15	-1	-1	34
38	2.3855261340665688E-4	TGTGCTGCGTGGGATTATACCCCGGATTATTATAAGAAACTCTTT	CAAWDYTPDYYKKLF	TRGV10	.	TRGJ1	16	-1	-1	22
38	2.3855261340665688E-4	TGTGCTGCGTGGGACTCTCGCCGCTTAGGTTATAAGAAACTCTTT	CAAWDSRRLGYKKLF	TRGV10	.	TRGJ1	13	-1	-1	29
38	2.3855261340665688E-4	TGTGCTGCGTGGGAAAGGGCCGGTCGGTCTTATAAGAAACTCTTT	CAAWERAGRSYKKLF	TRGV10	.	TRGJ1	13	-1	-1	29
38	2.3855261340665688E-4	TGTGCCTTGTGGCAAACAGAGTTGGGCAAAAAAATCAAGGTATTT	CALWQTELGKKIKVF	TRGV9	.	TRGJP	11	-1	-1	17
38	2.3855261340665688E-4	TGTGCTGCGTGGGCGATTCCCTTATTATTACGGGGACTCTTT	CAAWAIPLLLRGLF	TRGV10	.	TRGJ1	12	-1	-1	35
38	2.3855261340665688E-4	TGTGCTGCGTGGGTGATCCCTGGTTGGTTCAAGATATTT	CAAWVIPGWFKIF	TRGV10	.	TRGJP1	12	-1	-1	19
38	2.3855261340665688E-4	TGTGCTGCGTGGGCTTCGGTTTATTATAAGAAACTCTTT	CAAWASVYYKKLF	TRGV10	.	TRGJ1	15	-1	-1	14
38	2.3855261340665688E-4	TGTGCTGCGTGGGACTCGAATTATTATAAGAAACTCTTT	CAAWDSNYYKKLF	TRGV10	.	TRGJ1	13	-1	-1	15
38	2.3855261340665688E-4	TGTGCTGCGTGGGACCCTATGCGGCATAAGAAACTCTTT	CAAWDPMRHKKLF	TRGV10	.	TRGJ1	13	-1	-1	25
38	2.3855261340665688E-4	TGTGCCTTGTGGGAGGTTCATTATTATAAGAAACTCTTT	CALWEVHYYKKLF	TRGV9	.	TRGJ1	19	-1	-1	19
38	2.3855261340665688E-4	TGTGCCACCTGGGATAGTAAGTATTATAAGAAACTCTTT	CATWDSKYYKKLF	TRGV8	.	TRGJ1	16	-1	-1	18
38	2.3855261340665688E-4	TGTGCCACCTGGGACGTTTATTATAAGAAACTCTTT	CATWDVYYKKLF	TRGV2	.	TRGJ1	15	-1	-1	17
38	2.3855261340665688E-4	TGTGCCACCTGGGACGGGCCTTATAAGAAACTCTTT	CATWDGPYKKLF	TRGV2	.	TRGJ1	19	-1	-1	20
38	2.3855261340665688E-4	TGTGCCACCTGGGACGGGAATTATAAGAAACTCTTT	CATWDGNYKKLF	TRGV2	.	TRGJ1	17	-1	-1	19
38	2.3855261340665688E-4	TGTGCCACCTGGGACAGGCCCTATAAGAAACTCTTT	CATWDRPYKKLF	TRGV7	.	TRGJ1	19	-1	-1	21
38	2.3855261340665688E-4	TGTGCTGCGTGTCTATATAAGAAACTCTTT	CAACLYKKLF	TRGV10	.	TRGJ1	10	-1	-1	15
38	2.3855261340665688E-4	TGTGCTGCGCTGAATTTTAAGAAACTCTTT	CAALNFKKLF	TRGV10	.	TRGJ1	8	-1	-1	13
38	2.3855261340665688E-4	TGTGCCACCTTGATCAAGACGTTT	CATLIKTF	TRGV2	.	TRGJP2	9	-1	-1	11
38	2.3855261340665688E-4	TGTGCCACCTGCCCTAAGAAACTCTTT	CATCPKKLF	TRGV4	.	TRGJ1	10	-1	-1	14
37	2.3227491305385012E-4	TGTGCTGCGTGGGATCTTAAACGAGGGGCCACTGGTTGGTTCAAGATATTT	CAAWDLKRGATGWFKIF	TRGV10	.	TRGJP1	14	-1	-1	28
37	2.3227491305385012E-4	TGTGCTGCGTGGGATCCATATACCACTGGTTGGTTCAAGATATTT	CAAWDPYTTGWFKIF	TRGV10	.	TRGJP1	14	-1	-1	17
37	2.3227491305385012E-4	TGTGCTGCGTGGGACCCCCGTACCACTGGTTGGTTCAAGATATTT	CAAWDPRTTGWFKIF	TRGV10	.	TRGJP1	13	-1	-1	20
37	2.3227491305385012E-4	TGTGCTGCGTGGAAATATACCACTGGTTGGTTCAAGATATTT	CAAWKYTTGWFKIF	TRGV10	.	TRGJP1	11	-1	-1	14
37	2.3227491305385012E-4	TGTGCCACCTGGGACGGGCCCCCATCGGGTAAGAAACTCTTT	CATWDGPPSGKKLF	TRGV2	.	TRGJ1	20	-1	-1	29
37	2.3227491305385012E-4	TGTGCTGCGTCCCCCCTCGGTTATTATAAGAAACTCTTT	CAASPLGYYKKLF	TRGV10	.	TRGJ1	9	-1	-1	20
37	2.3227491305385012E-4	TGTGCTGCGTGGGTTCGGCTTTATTATAAGAAACTCTTT	CAAWVRLYYKKLF	TRGV10	.	TRGJ1	12	-1	-1	20
37	2.3227491305385012E-4	TGTGCTGCGTGGGCCCGGAATTATTATAAGAAACTCTTT	CAAWARNYYKKLF	TRGV10	.	TRGJ1	12	-1	-1	17
37	2.3227491305385012E-4	TGTGCTGCGTGGGATTTTTTGGGTTGGTTCAAGATATTT	CAAWDFLGWFKIF	TRGV10	.	TRGJP1	15	-1	-1	21
37	2.3227491305385012E-4	TGTGCTGCGTGGGATTATTACGATTGGTTCAAGATATTT	CAAWDYYDWFKIF	TRGV10	.	TRGJP1	16	-1	-1	23
37	2.3227491305385012E-4	TGTGCTGCGTGGGATTATAACTGTTATAAGAAACTCTTT	CAAWDYNCYKKLF	TRGV10	.	TRGJ1	16	-1	-1	23
37	2.3227491305385012E-4	TGTGCCACCTGGGACGGGCCTTATTATAAGAAACTCTTT	CATWDGPYYKKLF	TRGV2	.	TRGJ1	19	-1	-1	20
37	2.3227491305385012E-4	TGTGCTGCGTGGGATTATTTCTATAAGAAACTCTTT	CAAWDYFYKKLF	TRGV10	.	TRGJ1	16	-1	-1	21
37	2.3227491305385012E-4	TGTGCCTTGTGGGAGGCCCATTATAAGAAACTCTTT	CALWEAHYKKLF	TRGV9	.	TRGJ1	15	-1	-1	19
37	2.3227491305385012E-4	TGTGCCACCTGGGATGGGCGGTATAAGAAACTCTTT	CATWDGRYKKLF	TRGV4	.	TRGJ1	18	-1	-1	21
37	2.3227491305385012E-4	TGTGCCACCTGGGCTCCCGGAAGGAAACTCTTT	CATWAPGRKLF	TRGV2	.	TRGJ1	12	-1	-1	23
37	2.3227491305385012E-4	TGTGCCACCTGGGACGGGCTGGGGAAACTCTTT	CATWDGLGKLF	TRGV2	.	TRGJ1	18	-1	-1	23
36	2.2599721270104335E-4	TGTGCTGCGTGGGATTATAATGAGGCCACTGGTTGGTTCAAGATATTT	CAAWDYNEATGWFKIF	TRGV10	.	TRGJP1	16	-1	-1	25
36	2.2599721270104335E-4	TGTGCCACCTGGGACGCCGAAGTGGGTAGTGATTGGATCAAGACGTTT	CATWDAEVGSDWIKTF	TRGV2	.	TRGJP2	15	-1	-1	25
36	2.2599721270104335E-4	TGTGCCACCTGGGACAGGCCAGCGTACGGTGATTGGATCAAGACGTTT	CATWDRPAYGDWIKTF	TRGV3	.	TRGJP2	19	-1	-1	28
36	2.2599721270104335E-4	TGTGCTGCGTGGGATCCCTATACCACTGGTTGGTTCAAGATATTT	CAAWDPYTTGWFKIF	TRGV10	.	TRGJP1	14	-1	-1	18
36	2.2599721270104335E-4	TGTGCTGCGTGGGACGGGGCAGGGAATTATTATAAGAAACTCTTT	CAAWDGAGNYYKKLF	TRGV10	.	TRGJ1	13	-1	-1	23
36	2.2599721270104335E-4	TGTGCTGCGTGGGATTTTGCCACTGGTTGGTTCAAGATATTT	CAAWDFATGWFKIF	TRGV10	.	TRGJP1	15	-1	-1	19
36	2.2599721270104335E-4	TGTGCTGCGTGGGATCAACCTTTCCCTTATAAGAAACTCTTT	CAAWDQPFPYKKLF	TRGV10	.	TRGJ1	14	-1	-1	26
36	2.2599721270104335E-4	TGTGCCTTGTGTTGCCGGTGTTATTATTATAAGAAACTCTTT	CALCCRCYYYKKLF	TRGV9	.	TRGJ1	10	-1	-1	22
36	2.2599721270104335E-4	TGTGCTGCGTGGGGCCCGATTTATTATAAGAAACTCTTT	CAAWGPIYYKKLF	TRGV10	.	TRGJ1	12	-1	-1	16
36	2.2599721270104335E-4	TGTGCTGCGTGGGATTTGTGGGGTTGGTTCAAGATATTT	CAAWDLWGWFKIF	TRGV10	.	TRGJP1	15	-1	-1	21
36	2.2599721270104335E-4	TGTGCTGCGTGGGAGGCGAGGTATTATAAGAAACTCTTT	CAAWEARYYKKLF	TRGV10	.	TRGJ1	13	-1	-1	21
36	2.2599721270104335E-4	TGTGCCACCTGGGACGGCCCAGATTGGATCAAGACGTTT	CATWDGPDWIKTF	TRGV2	.	TRGJP2	19	-1	-1	21
36	2.2599721270104335E-4	TGTGCCACCTGGGACAGGCCGGGATATAAGAAACTCTTT	CATWDRPGYKKLF	TRGV3	.	TRGJ1	19	-1	-1	24
36	2.2599721270104335E-4	TGTGCTGCGTGGCTCCATTATTATAAGAAACTCTTT	CAAWLHYYKKLF	TRGV10	.	TRGJ1	11	-1	-1	16
36	2.2599721270104335E-4	TGTGCTGCGTGGGCTACTGGTTGGTTCAAGATATTT	CAAWATGWFKIF	TRGV10	.	TRGJP1	12	-1	-1	15
36	2.2599721270104335E-4	TGTGCTGCGTGGGATGATTCCCATAAGAAACTCTTT	CAAWDDSHKKLF	TRGV10	.	TRGJ1	14	-1	-1	22
36	2.2599721270104335E-4	TGTGCTGCGGCCCGGAATTATTATAAGAAACTCTTT	CAAARNYYKKLF	TRGV10	.	TRGJ1	8	-1	-1	14
36	2.2599721270104335E-4	TGTGCCTTGTGGGAGGTGAGGTGGTTCAAGATATTT	CALWEVRWFKIF	TRGV9	.	TRGJP1	17	-1	-1	21
36	2.2599721270104335E-4	TGTGCCACCTTGGGGTATTATAAGAAACTCTTT	CATLGYYKKLF	TRGV4	.	TRGJ1	13	-1	-1	15
36	2.2599721270104335E-4	TGTGCCACCTGGGATGGGTATAAGAAACTCTTT	CATWDGYKKLF	TRGV2	.	TRGJ1	17	-1	-1	18
36	2.2599721270104335E-4	TGTGCCACCTGGGACGGGCTGAGGAAACTCTTT	CATWDGLRKLF	TRGV2	.	TRGJ1	18	-1	-1	23
36	2.2599721270104335E-4	TGTGCCACCTGGGACAGGCCCGGGAAACTCTTT	CATWDRPGKLF	TRGV7	.	TRGJ1	19	-1	-1	23
36	2.2599721270104335E-4	TGTGCCACCTGGGATAGCAAGAAACTCTTT	CATWDSKKLF	TRGV8	.	TRGJ1	16	-1	-1	18
36	2.2599721270104335E-4	TGTGCCACCTGGGACGGGCGGCTCTTT	CATWDGRLF	TRGV2	.	TRGJ1	18	-1	-1	21
35	2.197195123482366E-4	TGTGCTGCGTGGGAACTTAACTCAAAAGATTTTACTGGTTGGTTCAAGATATTT	CAAWELNSKDFTGWFKIF	TRGV10	.	TRGJP1	13	-1	-1	33
35	2.197195123482366E-4	TGTGCCTTGTGGGAGGTCTCAAAACCAACCAATTATTATAAGAAACTCTTT	CALWEVSKPTNYYKKLF	TRGV9	.	TRGJ1	16	-1	-1	30
35	2.197195123482366E-4	TGTGCCTTGTGGGGGACCCTCTTTCTATATTATTATAAGAAACTCTTT	CALWGTLFLYYYKKLF	TRGV9	.	TRGJ1	12	-1	-1	28
35	2.197195123482366E-4	TGTGCCTTGTGGGAGGTGGACATTTATTATTATAAGAAACTCTTT	CALWEVDIYYYKKLF	TRGV9	.	TRGJ1	20	-1	-1	25
35	2.197195123482366E-4	TGTGCTGCGTGGGCCCCCACTGGTTGGTTCAAGATATTT	CAAWAPTGWFKIF	TRGV10	.	TRGJP1	12	-1	-1	16
35	2.197195123482366E-4	TGTGCCACCTGGGATGGAAATTATTATAAGAAACTCTTT	CATWDGNYYKKLF	TRGV4	.	TRGJ1	16	-1	-1	18
35	2.197195123482366E-4	TGTGCCACCTGGGACAGGCGGAGTTATAAGAAACTCTTT	CATWDRRSYKKLF	TRGV3	.	TRGJ1	18	-1	-1	23
35	2.197195123482366E-4	TGTGCTGCGTGGGATTATTCTTATAAGAAACTCTTT	CAAWDYSYKKLF	TRGV10	.	TRGJ1	16	-1	-1	16
35	2.197195123482366E-4	TGTGCTGCGTGGGACCTTTATTATAAGAAACTCTTT	CAAWDLYYKKLF	TRGV10	.	TRGJ1	13	-1	-1	17
35	2.197195123482366E-4	TGTGCTGCGTGGGACCGTTATTATAAGAAACTCTTT	CAAWDRYYKKLF	TRGV10	.	TRGJ1	13	-1	-1	17
35	2.197195123482366E-4	TGTGCTGCGTGGGAAAGGGTAAGAAAGAAACTCTTT	CAAWERVRKKLF	TRGV10	.	TRGJ1	13	-1	-1	24
35	2.197195123482366E-4	TGTGCCTTGTGGGAGGTTGGTTATAAGAAACTCTTT	CALWEVGYKKLF	TRGV9	.	TRGJ1	16	-1	-1	20
35	2.197195123482366E-4	TGTGCCACCTGGGATGGGCGTTATAAGAAACTCTTT	CATWDGRYKKLF	TRGV4	.	TRGJ1	18	-1	-1	20
35	2.197195123482366E-4	TGTGCCACCTGGGACGGGCTCTGGGGGAAACTCTTT	CATWDGLWGKLF	TRGV2	.	TRGJ1	18	-1	-1	26
35	2.197195123482366E-4	TGTGCCACCTGGGACAGGCAGTATAAGAAACTCTTT	CATWDRQYKKLF	TRGV3	.	TRGJ2	18	-1	-1	21
35	2.197195123482366E-4	TGTGCTGCGGGGGATTATTATAAGAAACTCTTT	CAAGDYYKKLF	TRGV10	.	TRGJ1	16	-1	-1	13
35	2.197195123482366E-4	TGTGCCACCTGGGATGTTTATAAGAAACTCTTT	CATWDVYKKLF	TRGV4	.	TRGJ1	15	-1	-1	17
35	2.197195123482366E-4	TGTGCCACCTGGGACGGGCATAAGAAACTCTTT	CATWDGHKKLF	TRGV2	.	TRGJ1	18	-1	-1	19
35	2.197195123482366E-4	TGTGCCGGGAATTATTATAAGAAACTCTTT	CAGNYYKKLF	TRGV10	.	TRGJ1	4	-1	-1	8
35	2.197195123482366E-4	TGTGCCACCTGGGACAGTAAGAAACTCTTT	CATWDSKKLF	TRGV3	.	TRGJ1	16	-1	-1	17
35	2.197195123482366E-4	TGTGCCACCTGGGATGAGAAACTCTTT	CATWDEKLF	TRGV2	.	TRGJ1	13	-1	-1	13
34	2.1344181199542983E-4	TGTGCTGCGTGGGCCCCCCAGGACTATAGTAGTGATTGGATCAAGACGTTT	CAAWAPQDYSSDWIKTF	TRGV10	.	TRGJP2	12	-1	-1	24
34	2.1344181199542983E-4	TGTGCTGCGTGGGCTTCGGTGAATTATTATAAGAAACTCTTT	CAAWASVNYYKKLF	TRGV10	.	TRGJ1	15	-1	-1	20
34	2.1344181199542983E-4	TGTGCTGCGTGGGATTCCCCGAATTATTATAAGAAACTCTTT	CAAWDSPNYYKKLF	TRGV10	.	TRGJ1	15	-1	-1	19
34	2.1344181199542983E-4	TGTGCTGCGTGGGATTATGGCCTTTATTATAAGAAACTCTTT	CAAWDYGLYYKKLF	TRGV10	.	TRGJ1	16	-1	-1	23
34	2.1344181199542983E-4	TGTGCTGCGTGGGATCCCACCACTGGTTGGTTCAAGATATTT	CAAWDPTTGWFKIF	TRGV10	.	TRGJP1	14	-1	-1	18
34	2.1344181199542983E-4	TGTGCTGCGTGGGATCCAACGAATTATTATAAGAAACTCTTT	CAAWDPTNYYKKLF	TRGV10	.	TRGJ1	14	-1	-1	19
34	2.1344181199542983E-4	TGTGCTGCGTGGGATCATACCACTGGTTGGTTCAAGATATTT	CAAWDHTTGWFKIF	TRGV10	.	TRGJP1	14	-1	-1	8
34	2.1344181199542983E-4	TGTGCTGCGTGGGCTCTGAATTATTATAAGAAACTCTTT	CAAWALNYYKKLF	TRGV10	.	TRGJ1	12	-1	-1	17
34	2.1344181199542983E-4	TGTGCTGCGTGGGGCCTGGATTATTATAAGAAACTCTTT	CAAWGLDYYKKLF	TRGV10	.	TRGJ1	12	-1	-1	19
34	2.1344181199542983E-4	TGTGCTGCGTGGGGGCCCCATGCTTATAAGAAACTCTTT	CAAWGPHAYKKLF	TRGV10	.	TRGJ1	12	-1	-1	23
34	2.1344181199542983E-4	TGTGCTGCGTGGACTATCACTGGTTGGTTCAAGATATTT	CAAWTITGWFKIF	TRGV10	.	TRGJP1	11	-1	-1	14
34	2.1344181199542983E-4	TGTGCCTTGTGGGAGGTGGCGTATTATAAGAAACTCTTT	CALWEVAYYKKLF	TRGV9	.	TRGJ1	17	-1	-1	21
34	2.1344181199542983E-4	TGTGCCACCTGGGACGGGCCGGGTTATAAGAAACTCTTT	CATWDGPGYKKLF	TRGV2	.	TRGJ1	19	-1	-1	23
34	2.1344181199542983E-4	TGTGCTGCGTGGTCCAATTATTATAAGAAACTCTTT	CAAWSNYYKKLF	TRGV10	.	TRGJ1	11	-1	-1	12
34	2.1344181199542983E-4	TGTGCTGCGTGGTCGCCCCCAGCTAAGAAACTCTTT	CAAWSPPAKKLF	TRGV10	.	TRGJ1	11	-1	-1	23
34	2.1344181199542983E-4	TGTGCTGCGTGGGATTCTTATTATAAGAAACTCTTT	CAAWDSYYKKLF	TRGV10	.	TRGJ1	15	-1	-1	17
34	2.1344181199542983E-4	TGTGCTGCGTGGGATTATGATTATAAGAAACTCTTT	CAAWDYDYKKLF	TRGV10	.	TRGJ1	16	-1	-1	16
34	2.1344181199542983E-4	TGTGCCACCTGGGGGAATTATTATAAGAAACTCTTT	CATWGNYYKKLF	TRGV4	.	TRGJ1	12	-1	-1	14
34	2.1344181199542983E-4	TGTGCCACCTGGGATAGAGGGGTTTGGGAACTCTTT	CATWDRGVWELF	TRGV8	.	TRGJ1	16	-1	-1	28
34	2.1344181199542983E-4	TGTGCCACCTGGGACAGTGATTGGATCAAGACGTTT	CATWDSDWIKTF	TRGV2	.	TRGJP2	14	-1	-1	15
34	2.1344181199542983E-4	TGTGCCACCTGGGTTTATTATAAGAAACTCTTT	CATWVYYKKLF	TRGV2	.	TRGJ1	12	-1	-1	14
34	2.1344181199542983E-4	TGTGCCACCTGGGATGAGGACAAGAAACTCTTT	CATWDEDKKLF	TRGV4	.	TRGJ1	15	-1	-1	21
34	2.1344181199542983E-4	TGTGCCACCTGGGAGTGGTTCAAGATATTT	CATWEWFKIF	TRGV4	.	TRGJP1	17	-1	-1	15
34	2.1344181199542983E-4	TGTGCCACCTGGGACGCTTCGGAACTCTTT	CATWDASELF	TRGV2	.	TRGJ1	15	-1	-1	22
34	2.1344181199542983E-4	TGTGCCACCTGGGACGGGCCTCTGCTCTTT	CATWDGPLLF	TRGV2	.	TRGJ1	19	-1	-1	24
34	2.1344181199542983E-4	TGTGCCACCTGGATAAGGTCCCTCTTT	CATWIRSLF	TRGV8	.	TRGJ1	14	-1	-1	21
33	2.0716411164262307E-4	TGTGCTGCGTGGGGAAGGCCTACCACTGGTTGGTTCAAGATATTT	CAAWGRPTTGWFKIF	TRGV10	.	TRGJP1	12	-1	-1	20
33	2.0716411164262307E-4	TGTGCTGCGTACCCCGAGCCGAATTATTATAAGAAACTCTTT	CAAYPEPNYYKKLF	TRGV10	.	TRGJ1	9	-1	-1	19
33	2.0716411164262307E-4	TGTGCTGCGTACCCAAACCCCCCAAATTATAAGAAACTCTTT	CAAYPNPPNYKKLF	TRGV10	.	TRGJ1	9	-1	-1	25
33	2.0716411164262307E-4	TGTGCCACCTGGGACGTCCGTAGTGATTGGATCAAGACGTTT	CATWDVRSDWIKTF	TRGV2	.	TRGJP2	15	-1	-1	19
33	2.0716411164262307E-4	TGTGCTGCGTGGGCCAACATTTATTATAAGAAACTCTTT	CAAWANIYYKKLF	TRGV10	.	TRGJ1	12	-1	-1	20
33	2.0716411164262307E-4	TGTGCTGCGTGGGATTCTGCTTATTATAAGAAACTCTTT	CAAWDSAYYKKLF	TRGV10	.	TRGJ1	15	-1	-1	20
33	2.0716411164262307E-4	TGTGCTGCGTGGGATTCCCTCTATTATAAGAAACTCTTT	CAAWDSLYYKKLF	TRGV10	.	TRGJ2	15	-1	-1	21
33	2.0716411164262307E-4	TGTGCTGCGTGGGATCGGTTGGATTATAAGAAACTCTTT	CAAWDRLDYKKLF	TRGV10	.	TRGJ1	14	-1	-1	22
33	2.0716411164262307E-4	TGTGCTGCGTGGGACGGTAATTATTATAAGAAACTCTTT	CAAWDGNYYKKLF	TRGV10	.	TRGJ1	13	-1	-1	18
33	2.0716411164262307E-4	TGTGCCACCTGGGTTTCGAATTATTATAAGAAACTCTTT	CATWVSNYYKKLF	TRGV4	.	TRGJ1	12	-1	-1	14
33	2.0716411164262307E-4	TGTGCTGCGTGGGATCATTATTATAAGAAACTCTTT	CAAWDHYYKKLF	TRGV10	.	TRGJ1	14	-1	-1	16
33	2.0716411164262307E-4	TGTGCTGCGTGGGATACTGGTTGGTTCAAGATATTT	CAAWDTGWFKIF	TRGV10	.	TRGJP1	14	-1	-1	15
33	2.0716411164262307E-4	TGTGCTGCGTGGGAGAGGGATTGGATCAAGACGTTT	CAAWERDWIKTF	TRGV10	.	TRGJP2	13	-1	-1	15
33	2.0716411164262307E-4	TGTGCCACCTGGGATGGCTGTTATAAGAAACTCTTT	CATWDGCYKKLF	TRGV4	.	TRGJ1	16	-1	-1	20
33	2.0716411164262307E-4	TGTGCCACCTGGGACTATTATAAGAAACTCTTT	CATWDYYKKLF	TRGV2	.	TRGJ1	14	-1	-1	15
33	2.0716411164262307E-4	TGTGCCACCTGGGACGGGCCCAAAAGTCTCTTT	CATWDGPKSLF	TRGV2	.	TRGJ1	20	-1	-1	27
33	2.0716411164262307E-4	TGTGCCACCTGGGACGGGGATAAGAAACTCTTT	CATWDGDKKLF	TRGV2	.	TRGJ2	17	-1	-1	19
33	2.0716411164262307E-4	TGTGCTGCGTGGGATGTTAAGAAACTCTTT	CAAWDVKKLF	TRGV10	.	TRGJ1	14	-1	-1	17
33	2.0716411164262307E-4	TGTGCTGAGGGTTATTATAAGAAACTCTTT	CAEGYYKKLF	TRGV10	.	TRGJ1	6	-1	-1	11
32	2.008864112898163E-4	TGTGCTGCGTGGGGCCTTCATGAGTATACCACTGGTTGGTTCAAGATATTT	CAAWGLHEYTTGWFKIF	TRGV10	.	TRGJP1	12	-1	-1	24
32	2.008864112898163E-4	TGTGCCACCTGGGACGGGCGAGATACCACTGGTTGGTTCAAGATATTT	CATWDGRDTTGWFKIF	TRGV2	.	TRGJP1	18	-1	-1	22
32	2.008864112898163E-4	TGTGCTGCGTGGGATTTAAGGGGCACTGGTTGGTTCAAGATATTT	CAAWDLRGTGWFKIF	TRGV10	.	TRGJP1	15	-1	-1	23
32	2.008864112898163E-4	TGTGCCACCTGGGACGCCCATAGTAGTGATTGGATCAAGACGTTT	CATWDAHSSDWIKTF	TRGV8	.	TRGJP2	13	-1	-1	19
32	2.008864112898163E-4	TGTGCTGCGTGGGCCCATACCACTGGTTGGTTCAAGATATTT	CAAWAHTTGWFKIF	TRGV10	.	TRGJP1	12	-1	-1	16
32	2.008864112898163E-4	TGTGCTGCGTGGGAGAAAAGGGGTTATTATAAGAAACTCTTT	CAAWEKRGYYKKLF	TRGV10	.	TRGJ1	13	-1	-1	23
32	2.008864112898163E-4	TGTGCCACCTGGGATGGGCGGGGTGATTGGATCAAGACGTTT	CATWDGRGDWIKTF	TRGV4	.	TRGJP2	18	-1	-1	22
32	2.008864112898163E-4	TGTGCCACCTGGGACTGGATGAATTATTATAAGAAACTCTTT	CATWDWMNYYKKLF	TRGV2	.	TRGJ1	17	-1	-1	20
32	2.008864112898163E-4	TGTGCCACCTGGGACAGGCCGAATTATTATAAGAAACTCTTT	CATWDRPNYYKKLF	TRGV5	.	TRGJ1	19	-1	-1	19
32	2.008864112898163E-4	TGTGCTGCGTGGGTTAGGAATTATTATAAGAAACTCTTT	CAAWVRNYYKKLF	TRGV10	.	TRGJ1	15	-1	-1	17
32	2.008864112898163E-4	TGTGCTGCGTGGGATTTACGGTATTATAAGAAACTCTTT	CAAWDLRYYKKLF	TRGV10	.	TRGJ1	19	-1	-1	21
32	2.008864112898163E-4	TGTGCTGCGTGGGATTGGGTGGGTTGGTTCAAGATATTT	CAAWDWVGWFKIF	TRGV10	.	TRGJP1	15	-1	-1	21
32	2.008864112898163E-4	TGTGCTGCGTGGGATTGGGGTTATTATAAGAAACTCTTT	CAAWDWGYYKKLF	TRGV10	.	TRGJ1	15	-1	-1	20
32	2.008864112898163E-4	TGTGCTGCGTGGGATCCACATTATTATAAGAAACTCTTT	CAAWDPHYYKKLF	TRGV10	.	TRGJ1	14	-1	-1	19
32	2.008864112898163E-4	TGTGCCTTGTGGGAGGTGCACTATTATAAGAAACTCTTT	CALWEVHYYKKLF	TRGV9	.	TRGJ1	20	-1	-1	21
32	2.008864112898163E-4	TGTGCTGCGTCAGAAACTGGTTGGTTCAAGATATTT	CAASETGWFKIF	TRGV10	.	TRGJP1	9	-1	-1	15
32	2.008864112898163E-4	TGTGCTGCGTGGGCGAATTATTATAAGAAACTCTTT	CAAWANYYKKLF	TRGV10	.	TRGJ1	12	-1	-1	13
32	2.008864112898163E-4	TGTGCTGCGTGGGACAATTATTATAAGAAACTCTTT	CAAWDNYYKKLF	TRGV10	.	TRGJ1	13	-1	-1	15
32	2.008864112898163E-4	TGTGCTGCGTGGAACACTGGTTGGTTCAAGATATTT	CAAWNTGWFKIF	TRGV10	.	TRGJP1	11	-1	-1	14
32	2.008864112898163E-4	TGTGCCTTGTGGGAGGGGAATTATAAGAAACTCTTT	CALWEGNYKKLF	TRGV9	.	TRGJ2	15	-1	-1	19
32	2.008864112898163E-4	TGTGCCACCTGGGATGAAGCTTGGATCAAGACGTTT	CATWDEAWIKTF	TRGV8	.	TRGJP2	14	-1	-1	20
32	2.008864112898163E-4	TGTGCTGCGTGGGATAAGATACAGAAACTCTTT	CAAWDKIQKLF	TRGV10	.	TRGJ1	14	-1	-1	18
32	2.008864112898163E-4	TGTGCTGCGTGGACTAATTATAAGAAACTCTTT	CAAWTNYKKLF	TRGV10	.	TRGJ1	11	-1	-1	16
32	2.008864112898163E-4	TGTGCCACCTGGGACAGGCCCAAGAAACTCTTT	CATWDRPKKLF	TRGV5	.	TRGJ1	19	-1	-1	21
32	2.008864112898163E-4	TGTGCCACCTGGGACTCTATTCCCCTCTTT	CATWDSIPLF	TRGV3	.	TRGJ1	14	-1	-1	24
31	1.9460871093700954E-4	TGTGCTGCGTGGGATCCCAGTTCAAAGGGTGGTTGGTTCAAGATATTT	CAAWDPSSKGGWFKIF	TRGV10	.	TRGJP1	14	-1	-1	29
31	1.9460871093700954E-4	TGTGCTGCGTGGGATTCTGGGATCACTGGTTGGTTCAAGATATTT	CAAWDSGITGWFKIF	TRGV10	.	TRGJP1	15	-1	-1	23
31	1.9460871093700954E-4	TGTGCTGCGTGGGATTATACGGGCACTGGTTGGTTCAAGATATTT	CAAWDYTGTGWFKIF	TRGV10	.	TRGJP1	16	-1	-1	23
31	1.9460871093700954E-4	TGTGCTGCGTGGGATAGCCCAACCCATTATTATAAGAAACTCTTT	CAAWDSPTHYYKKLF	TRGV10	.	TRGJ1	14	-1	-1	25
31	1.9460871093700954E-4	TGTGCTGCGTGGGACCCGCCCGGTAGTTATTATAAGAAACTCTTT	CAAWDPPGSYYKKLF	TRGV10	.	TRGJ1	13	-1	-1	26
31	1.9460871093700954E-4	TGTGCCTTGTGGGAGGTTAGAGCGTCTTATTATAAGAAACTCTTT	CALWEVRASYYKKLF	TRGV9	.	TRGJ2	16	-1	-1	26
31	1.9460871093700954E-4	TGTGCTGCGTGGGATTGGGGCACTGGTTGGTTCAAGATATTT	CAAWDWGTGWFKIF	TRGV10	.	TRGJP1	15	-1	-1	20
31	1.9460871093700954E-4	TGTGCTGCGTGGGATGAAACCCTGGATTATAAGAAACTCTTT	CAAWDETLDYKKLF	TRGV10	.	TRGJ1	14	-1	-1	25
31	1.9460871093700954E-4	TGTGCTGCGTGGGATACCCGGAATTATTATAAGAAACTCTTT	CAAWDTRNYYKKLF	TRGV10	.	TRGJ1	14	-1	-1	20
31	1.9460871093700954E-4	TGTGCCTTGTGGGAGGCGACGAATTATTATAAGAAACTCTTT	CALWEATNYYKKLF	TRGV9	.	TRGJ1	15	-1	-1	19
31	1.9460871093700954E-4	TGTGCCACCTGGGACGGGCATGGTGATTGGATCAAGACGTTT	CATWDGHGDWIKTF	TRGV2	.	TRGJP2	18	-1	-1	22
31	1.9460871093700954E-4	TGTGCCACCTGGGACAGGCTTGGAGCCCATGGGAAACTCTTT	CATWDRLGAHGKLF	TRGV5	.	TRGJ1	21	-1	-1	32
31	1.9460871093700954E-4	TGTGCTGCGTGGGATTTCCGGGGGTGGTTCAAGATATTT	CAAWDFRGWFKIF	TRGV10	.	TRGJP1	15	-1	-1	21
31	1.9460871093700954E-4	TGTGCTGCGATACTTATTTCTGGTTGGTTCAAGATATTT	CAAILISGWFKIF	TRGV10	.	TRGJP1	8	-1	-1	19
31	1.9460871093700954E-4	TGTGCCACCTGGGATGGGCCGTATTATAAGAAACTCTTT	CATWDGPYYKKLF	TRGV4	.	TRGJ1	19	-1	-1	21
31	1.9460871093700954E-4	TGTGCCACCTGGGACGGAAATTATTATAAGAAACTCTTT	CATWDGNYYKKLF	TRGV2	.	TRGJ1	16	-1	-1	18
31	1.9460871093700954E-4	TGTGCCACCTGGGACAGCCCTTGGGAGCAACGACTCTTT	CATWDSPWEQRLF	TRGV3	.	TRGJ1	20	-1	-1	32
31	1.9460871093700954E-4	TGTGCCACCTGGGAAACCACTGGTTGGTTCAAGATATTT	CATWETTGWFKIF	TRGV4	.	TRGJP1	13	-1	-1	15
31	1.9460871093700954E-4	TGTGCTGCGTGGCAATATTATTATAAGAAACTCTTT	CAAWQYYYKKLF	TRGV10	.	TRGJ1	11	-1	-1	16
31	1.9460871093700954E-4	TGTGCTGCGTGGGATTTCCATTATAAGAAACTCTTT	CAAWDFHYKKLF	TRGV10	.	TRGJ1	15	-1	-1	19
31	1.9460871093700954E-4	TGTGCTGCGTGGGATAGAACTTATAAGAAACTCTTT	CAAWDRTYKKLF	TRGV10	.	TRGJ1	14	-1	-1	20
31	1.9460871093700954E-4	TGTGCTGCGGTCCGAAGATATTATAAGAAACTCTTT	CAAVRRYYKKLF	TRGV10	.	TRGJ1	8	-1	-1	18
31	1.9460871093700954E-4	TGTGCCACCTGGGATGGGCTCTATAAGAAACTCTTT	CATWDGLYKKLF	TRGV4	.	TRGJ1	18	-1	-1	21
31	1.9460871093700954E-4	TGTGCCACCTGGGATGGGGATTATAAGAAACTCTTT	CATWDGDYKKLF	TRGV4	.	TRGJ1	17	-1	-1	19
31	1.9460871093700954E-4	TGTGCTGCGTGGGTAACTTGGTTCAAGATATTT	CAAWVTWFKIF	TRGV10	.	TRGJP1	12	-1	-1	17
31	1.9460871093700954E-4	TGTGCCACCTGGGATCATTATAAGAAACTCTTT	CATWDHYKKLF	TRGV4	.	TRGJ1	14	-1	-1	13
31	1.9460871093700954E-4	TGTGCCACCTGGGACAGGCTCCGGAAACTCTTT	CATWDRLRKLF	TRGV7	.	TRGJ1	18	-1	-1	23
31	1.9460871093700954E-4	TGTGCCACCTGGATTTATTATAAGAAACTCTTT	CATWIYYKKLF	TRGV8	.	TRGJ1	11	-1	-1	11
31	1.9460871093700954E-4	TGCGCCTTGGATCAGGAAGGGCAGAAACTCTTT	CALDQEGQKLF	TRGV9	.	TRGJ1	8	-1	-1	22
31	1.9460871093700954E-4	TGTGCCACCTGGGTTAAGAAACTCTTT	CATWVKKLF	TRGV4	.	TRGJ1	12	-1	-1	14
31	1.9460871093700954E-4	TGTGCCACCCCCTATAAGAAACTCTTT	CATPYKKLF	TRGV8	.	TRGJ1	8	-1	-1	12
31	1.9460871093700954E-4	TGTGCCACCTATAAGAAACTCTTT	CATYKKLF	TRGV4	.	TRGJ1	9	-1	-1	9
31	1.9460871093700954E-4	TGTGCCACCTGGGCTTATTATAAGAAACTCTTT	CATWAYYKKLF	TRGV3	.	TRGJ1	12	-1	-1	14
31	1.9460871093700954E-4	TGCAAGGAACTCTTT	CKELF	TRGV2	.	TRGJ1	1	-1	-1	3
31	1.9460871093700954E-4	TGTGCTGCGTGGGATCCTTATAAGAAACTCTTT	CAAWDPYKKLF	TRGV10	.	TRGJ1	14	-1	-1	17
31	1.9460871093700954E-4	TGTGCCACCTGGGATGAATCCAAGAAACTCTTT	CATWDESKKLF	TRGV4	.	TRGJ1	15	-1	-1	21
30	1.8833101058420278E-4	TGTGCTGCGTGGGATTATAAACCCCCTTCTACTGGTTGGTTCAAGATATTT	CAAWDYKPPSTGWFKIF	TRGV10	.	TRGJP1	16	-1	-1	30
30	1.8833101058420278E-4	TGTGCTGCGTGGGAAAAAAGGAGAGGAACCACTGGTTGGTTCAAGATATTT	CAAWEKRRGTTGWFKIF	TRGV10	.	TRGJP1	13	-1	-1	27
30	1.8833101058420278E-4	TGTGCTGCCCGTACGGGTGGGAGGGCCACTGGTTGGTTCAAGATATTT	CAARTGGRATGWFKIF	TRGV10	.	TRGJP1	7	-1	-1	25
30	1.8833101058420278E-4	TGTGCTGCGTGGGATCTTGAACGCCTGAATTATTATAAGAAACTCTTT	CAAWDLERLNYYKKLF	TRGV10	.	TRGJ1	14	-1	-1	26
30	1.8833101058420278E-4	TGTGCTGCGTGGGGCCCCTATACCACTGGTTGGTTCAAGATATTT	CAAWGPYTTGWFKIF	TRGV10	.	TRGJP1	12	-1	-1	18
30	1.8833101058420278E-4	TGTGCCACCTGGTCCCGACCCAGTAGTGATTGGATCAAGACGTTT	CATWSRPSSDWIKTF	TRGV4	.	TRGJP2	11	-1	-1	21
30	1.8833101058420278E-4	TGTGCCACCTGGGACGGGCCTGGTAGTGATTGGATCAAGACGTTT	CATWDGPGSDWIKTF	TRGV2	.	TRGJP2	19	-1	-1	22
30	1.8833101058420278E-4	TGTGCCACCTGGGACGGGCACGGTAGTGATTGGATCAAGACGTTT	CATWDGHGSDWIKTF	TRGV2	.	TRGJP2	21	-1	-1	22
30	1.8833101058420278E-4	TGTGCCACCTGGGACAGGCCGAGTAGTGATTGGATCAAGACGTTT	CATWDRPSSDWIKTF	TRGV3	.	TRGJP2	19	-1	-1	21
30	1.8833101058420278E-4	TGTGCTGCGTGGGCCAATACCACTGGTTGGTTCAAGATATTT	CAAWANTTGWFKIF	TRGV10	.	TRGJP1	12	-1	-1	16
30	1.8833101058420278E-4	TGTGCTGCGTGGGATTATGGGCCTTATTATAAGAAACTCTTT	CAAWDYGPYYKKLF	TRGV10	.	TRGJ1	16	-1	-1	23
30	1.8833101058420278E-4	TGTGCTGCGTGGGAGCTATTAGGCTATTATAAGAAACTCTTT	CAAWELLGYYKKLF	TRGV10	.	TRGJ1	13	-1	-1	24
30	1.8833101058420278E-4	TGTGCCACCTGGGATCTTAGTAGTGATTGGATCAAGACGTTT	CATWDLSSDWIKTF	TRGV2	.	TRGJP2	13	-1	-1	17
30	1.8833101058420278E-4	TGTGCCACCTGGGACCAAAGTAGTGATTGGATCAAGACGTTT	CATWDQSSDWIKTF	TRGV8	.	TRGJP2	13	-1	-1	18
30	1.8833101058420278E-4	TGTGCTGCGTGGGATTATGTATATTATAAGAAACTCTTT	CAAWDYVYYKKLF	TRGV10	.	TRGJ1	20	-1	-1	21
30	1.8833101058420278E-4	TGTGCTGCGTGGGATTATATTCCCTATAAGAAACTCTTT	CAAWDYIPYKKLF	TRGV10	.	TRGJ1	16	-1	-1	24
30	1.8833101058420278E-4	TGTGCTGCGTGGGATCCCCCTTATTATAAGAAACTCTTT	CAAWDPPYYKKLF	TRGV10	.	TRGJ1	14	-1	-1	20
30	1.8833101058420278E-4	TGTGCTGCGTGGGATGAGGGGGGGCGGTTCAAGATATTT	CAAWDEGGRFKIF	TRGV10	.	TRGJP1	14	-1	-1	25
30	1.8833101058420278E-4	TGTGCTGCGTGGAAATCGAATTATTATAAGAAACTCTTT	CAAWKSNYYKKLF	TRGV10	.	TRGJ1	11	-1	-1	12
30	1.8833101058420278E-4	TGTGCCTTGTGGGAGGTGAGTTATTATAAGAAACTCTTT	CALWEVSYYKKLF	TRGV9	.	TRGJ1	17	-1	-1	17
30	1.8833101058420278E-4	TGTGCCACCTGGGATAGGAATTATTATAAGAAACTCTTT	CATWDRNYYKKLF	TRGV8	.	TRGJ1	17	-1	-1	17
30	1.8833101058420278E-4	TGTGCCACCTGGGACGGCACTGGTTGGTTCAAGATATTT	CATWDGTGWFKIF	TRGV2	.	TRGJP1	16	-1	-1	17
30	1.8833101058420278E-4	TGTGCCACCTGGGACGGGCACTATTATAAGAAACTCTTT	CATWDGHYYKKLF	TRGV2	.	TRGJ1	18	-1	-1	21
30	1.8833101058420278E-4	TGTGCCACCTGGGACATCCGGGATTATAAGAAACTCTTT	CATWDIRDYKKLF	TRGV5	.	TRGJ2	15	-1	-1	22
30	1.8833101058420278E-4	TGTGCTGCGTGGGATTATAATTATAAGAAACTCTTT	CAAWDYNYKKLF	TRGV10	.	TRGJ2	16	-1	-1	16
30	1.8833101058420278E-4	TGTGCTGCGTGGAGATCTTATTATAAGAAACTCTTT	CAAWRSYYKKLF	TRGV10	.	TRGJ1	15	-1	-1	17
30	1.8833101058420278E-4	TGTGCCACCTGGCTCTTT	CATWLF	TRGV4	.	TRGJ1	11	-1	-1	12
30	1.8833101058420278E-4	TGTGCCACCCTTTATTATAAGAAACTCTTT	CATLYYKKLF	TRGV4	.	TRGJ1	8	-1	-1	11
30	1.8833101058420278E-4	TGTGCCACCTGGGACAGGCATGAGAAACTCTTT	CATWDRHEKLF	TRGV3	.	TRGJ1	21	-1	-1	19
30	1.8833101058420278E-4	TGTGCTGCGTTTTATTATAAGAAACTCTTT	CAAFYYKKLF	TRGV10	.	TRGJ1	9	-1	-1	11
30	1.8833101058420278E-4	TGTGCCACCTGGAGGAAACTCTTT	CATWRKLF	TRGV8	.	TRGJ1	11	-1	-1	14
30	1.8833101058420278E-4	TGTGCCACCGGCGGCGTGAAACTCTTT	CATGGVKLF	TRGV5	.	TRGJ1	8	-1	-1	17
29	1.8205331023139605E-4	TGTGCTGCGTGGGATTGTTTCGTATTCGTTTACCACCGACTCTATTATAAGAAACTCTTT	CAAWDCFVFVYHRLYYKKLF	TRGV10	.	TRGJ1	15	-1	-1	42
29	1.8205331023139605E-4	TGTGCCACCTGGGACGGGGGGATGGGGAATAGTAGTGATTGGATCAAGACGTTT	CATWDGGMGNSSDWIKTF	TRGV5	.	TRGJP2	17	-1	-1	28
29	1.8205331023139605E-4	TGTGCTGCGTGGGATTTGGGCCGGGCCAATTATTATAAGAAACTCTTT	CAAWDLGRANYYKKLF	TRGV10	.	TRGJ1	15	-1	-1	27
29	1.8205331023139605E-4	TGTGCTGCGTGGGACTCCCACTATACCACTGGTTGGTTCAAGATATTT	CAAWDSHYTTGWFKIF	TRGV10	.	TRGJP1	13	-1	-1	21
29	1.8205331023139605E-4	TGTGCTGCGTGGGAAAAGCCCCCTGAGACTGGTTGGTTCAAGATATTT	CAAWEKPPETGWFKIF	TRGV10	.	TRGJP1	13	-1	-1	27
29	1.8205331023139605E-4	TGTGCTGCGTGGGTTCTCTTCGGGCTGTATTATAAGAAACTCTTT	CAAWVLFGLYYKKLF	TRGV10	.	TRGJ1	12	-1	-1	27
29	1.8205331023139605E-4	TGTGCTGCGTGGGGGGGGAATGTTAGTTATTATAAGAAACTCTTT	CAAWGGNVSYYKKLF	TRGV10	.	TRGJ1	12	-1	-1	26
29	1.8205331023139605E-4	TGTGCTGCGTGGGAATCAGGTCGGGTTTATTATAAGAAACTCTTT	CAAWESGRVYYKKLF	TRGV10	.	TRGJ1	13	-1	-1	26
29	1.8205331023139605E-4	TGTGCCACCTGGGACGGACGAAGTAGTGATTGGATCAAGACGTTT	CATWDGRSSDWIKTF	TRGV2	.	TRGJP2	16	-1	-1	21
29	1.8205331023139605E-4	TGTGCTGCGTGGGTTGTAAACACTGGTTGGTTCAAGATATTT	CAAWVVNTGWFKIF	TRGV10	.	TRGJP1	12	-1	-1	20
29	1.8205331023139605E-4	TGTGCTGCGTGGGATTTAGCGAATTATTATAAGAAACTCTTT	CAAWDLANYYKKLF	TRGV10	.	TRGJ1	15	-1	-1	19
29	1.8205331023139605E-4	TGTGCCACCTGGTTCCGAGGTTTGTATTATAAGAAACTCTTT	CATWFRGLYYKKLF	TRGV5	.	TRGJ1	11	-1	-1	24
29	1.8205331023139605E-4	TGTGCCACCTGGGACGTGGCTAGTGATTGGATCAAGACGTTT	CATWDVASDWIKTF	TRGV2	.	TRGJP2	19	-1	-1	20
29	1.8205331023139605E-4	TGTGCTGCGTGGTCCCTGGGGTATTATAAGAAACTCTTT	CAAWSLGYYKKLF	TRGV10	.	TRGJ1	11	-1	-1	21
29	1.8205331023139605E-4	TGTGCTGCGTGGCCCGAGAATTATTATAAGAAACTCTTT	CAAWPENYYKKLF	TRGV10	.	TRGJ1	11	-1	-1	17
29	1.8205331023139605E-4	TGTGCTGCGTGGGCCCCGAATTATTATAAGAAACTCTTT	CAAWAPNYYKKLF	TRGV10	.	TRGJ1	12	-1	-1	16
29	1.8205331023139605E-4	TGTGCTGCGTGGGATTTTAGGTATTATAAGAAACTCTTT	CAAWDFRYYKKLF	TRGV10	.	TRGJ1	15	-1	-1	21
29	1.8205331023139605E-4	TGTGCTGCGTGGGATCCTAATTATTATAAGAAACTCTTT	CAAWDPNYYKKLF	TRGV10	.	TRGJ1	14	-1	-1	18
29	1.8205331023139605E-4	TGTGCTGCGTGGGATGTGAATTATTATAAGAAACTCTTT	CAAWDVNYYKKLF	TRGV10	.	TRGJ1	14	-1	-1	17
29	1.8205331023139605E-4	TGTGCTGCGTGGGATGCCACTGGTTGGTTCAAGATATTT	CAAWDATGWFKIF	TRGV10	.	TRGJP1	14	-1	-1	13
29	1.8205331023139605E-4	TGTGCTGCGTGGGAAAAAGTGGATTGGTTCAAGATATTT	CAAWEKVDWFKIF	TRGV10	.	TRGJP1	13	-1	-1	19
29	1.8205331023139605E-4	TGTGCCACCTGGGACAGTGACGGGTATAAGAAACTCTTT	CATWDSDGYKKLF	TRGV7	.	TRGJ1	16	-1	-1	24
29	1.8205331023139605E-4	TGTGCCACCTGGGACAGGCGGTATTATAAGAAACTCTTT	CATWDRRYYKKLF	TRGV5	.	TRGJ1	18	-1	-1	21
29	1.8205331023139605E-4	TGTGCTGCGTTCAGTTATTATTATAAGAAACTCTTT	CAAFSYYYKKLF	TRGV10	.	TRGJ1	9	-1	-1	16
29	1.8205331023139605E-4	TGTGCTGCGTGGGATTCATATTATAAGAAACTCTTT	CAAWDSYYKKLF	TRGV10	.	TRGJ1	15	-1	-1	18
29	1.8205331023139605E-4	TGTGCCACCTGGGATGGGGTTTATAAGAAACTCTTT	CATWDGVYKKLF	TRGV4	.	TRGJ1	17	-1	-1	20
29	1.8205331023139605E-4	TGTGCCACCTGGGATAGGCCGGGCGAGAAACTCTTT	CATWDRPGEKLF	TRGV8	.	TRGJ1	19	-1	-1	25
29	1.8205331023139605E-4	TGTGCCACCTGGGACGGGCTTCCCGCCAAGACGTTT	CATWDGLPAKTF	TRGV2	.	TRGJP2	18	-1	-1	26
29	1.8205331023139605E-4	TGTGCCACCTGGGACCCTTATAAGAAACTCTTT	CATWDPYKKLF	TRGV8	.	TRGJ1	13	-1	-1	17
29	1.8205331023139605E-4	TGTGCCACCTGGGGTCTCAAGAAACTCTTT	CATWGLKKLF	TRGV5	.	TRGJ1	12	-1	-1	18
29	1.8205331023139605E-4	TGTGCCACCTGGGATTGGGGGAAACTCTTT	CATWDWGKLF	TRGV8	.	TRGJ1	17	-1	-1	20
29	1.8205331023139605E-4	TGTGCCACCTGGGACAGCCCAAGGCTCTTT	CATWDSPRLF	TRGV7	.	TRGJ1	19	-1	-1	24
29	1.8205331023139605E-4	TGTGCCACCTGGGGGATCAAGACGTTT	CATWGIKTF	TRGV2	.	TRGJP2	12	-1	-1	13
29	1.8205331023139605E-4	TGTGCCACCTGGGACGGGCCGTCGAAACTCTTT	CATWDGPSKLF	TRGV2	.	TRGJ1	22	-1	-1	23
29	1.8205331023139605E-4	TGTGCCACCTGGGACGGGCATGCGAAACTCTTT	CATWDGHAKLF	TRGV2	.	TRGJ1	18	-1	-1	23
29	1.8205331023139605E-4	TGTGCCACCGCCAGGGATTATAAGAAACTCTTT	CATARDYKKLF	TRGV5	.	TRGJ1	8	-1	-1	16
29	1.8205331023139605E-4	TGTGCCACGGTCCCCAATAAGAAACTCTTT	CATVPNKKLF	TRGV2	.	TRGJ1	7	-1	-1	16
29	1.8205331023139605E-4	TGTGCCCCTCATAAGAAACTCTTT	CAPHKKLF	TRGV8	.	TRGJ1	8	-1	-1	10
29	1.8205331023139605E-4	TGTGCCACCTGTAAGAAACTCTTT	CATCKKLF	TRGV2	.	TRGJ1	10	-1	-1	11
29	1.8205331023139605E-4	TGTGCCACCTGGGATGATAAGAAACTCTTT	CATWDDKKLF	TRGV7	.	TRGJ1	13	-1	-1	13
29	1.8205331023139605E-4	TGTGCCACCTGGGACTATAAGAAACTCTTT	CATWDYKKLF	TRGV8	.	TRGJ1	13	-1	-1	15
29	1.8205331023139605E-4	TGTGCCACCTGGGACGGGCCGGGCCTCTTT	CATWDGPGLF	TRGV2	.	TRGJ1	19	-1	-1	24
29	1.8205331023139605E-4	TGTGCCACCTGGGATGGGCGGGGGAAACTCTTT	CATWDGRGKLF	TRGV4	.	TRGJ1	18	-1	-1	23
28	1.7577560987858928E-4	TGTGCCACCTGGGACAGGCTCTTTAGGCGGGGGTCTTATAAGAAACTCTTT	CATWDRLFRRGSYKKLF	TRGV3	.	TRGJ1	18	-1	-1	35
28	1.7577560987858928E-4	TGTGCTGCGTGGGATTATTTTGGATCGAATTATTATAAGAAACTCTTT	CAAWDYFGSNYYKKLF	TRGV10	.	TRGJ1	16	-1	-1	24
28	1.7577560987858928E-4	TGTGCTGCGTTAAACGTGGATACCACTGGTTGGTTCAAGATATTT	CAALNVDTTGWFKIF	TRGV10	.	TRGJP1	9	-1	-1	19
28	1.7577560987858928E-4	TGTGCTGCGTGGGATTTCCTTACCACTGGTTGGTTCAAGATATTT	CAAWDFLTTGWFKIF	TRGV10	.	TRGJP1	15	-1	-1	20
28	1.7577560987858928E-4	TGTGCTGCGTGGGATTCGAAGCAGAATTATTATAAGAAACTCTTT	CAAWDSKQNYYKKLF	TRGV10	.	TRGJ1	15	-1	-1	23
28	1.7577560987858928E-4	TGTGCTGCGTGGGATTACCCGAATTATTATAAGAAACTCTTT	CAAWDYPNYYKKLF	TRGV10	.	TRGJ1	17	-1	-1	19
28	1.7577560987858928E-4	TGTGCTGCGTGGGATCCCCCCAATTATTATAAGAAACTCTTT	CAAWDPPNYYKKLF	TRGV10	.	TRGJ1	14	-1	-1	21
28	1.7577560987858928E-4	TGTGCCTTGTGGGAGGTCCCAGGGAATTATAAGAAACTCTTT	CALWEVPGNYKKLF	TRGV9	.	TRGJ1	16	-1	-1	25
28	1.7577560987858928E-4	TGTGCCTTGTGGGAGGATACCACTGGTTGGTTCAAGATATTT	CALWEDTTGWFKIF	TRGV9	.	TRGJP1	15	-1	-1	16
28	1.7577560987858928E-4	TGTGCCACCTGGGACGGGCTTAGTGATTGGATCAAGACGTTT	CATWDGLSDWIKTF	TRGV2	.	TRGJP2	18	-1	-1	20
28	1.7577560987858928E-4	TGTGCTGCGTGGGCCGGTGGTTATTATAAGAAACTCTTT	CAAWAGGYYKKLF	TRGV10	.	TRGJ1	12	-1	-1	20
28	1.7577560987858928E-4	TGTGCTGCGTGGGATTTTAGTTATTATAAGAAACTCTTT	CAAWDFSYYKKLF	TRGV10	.	TRGJ1	15	-1	-1	20
28	1.7577560987858928E-4	TGTGCTGCGTGGGATTGGGATTATTATAAGAAACTCTTT	CAAWDWDYYKKLF	TRGV10	.	TRGJ1	15	-1	-1	13
28	1.7577560987858928E-4	TGTGCTGCGTGGGATCTGTCAGCGGGGTTCAAGATATTT	CAAWDLSAGFKIF	TRGV10	.	TRGJP1	14	-1	-1	25
28	1.7577560987858928E-4	TGTGCTGCGTGGGAAAGAATTTATTATAAGAAACTCTTT	CAAWERIYYKKLF	TRGV10	.	TRGJ2	13	-1	-1	16
28	1.7577560987858928E-4	TGTGCCACCTGGGACTCCCCTGTGGGGAAGAAACTCTTT	CATWDSPVGKKLF	TRGV2	.	TRGJ1	14	-1	-1	27
28	1.7577560987858928E-4	TGTGCCACCTGGGACTCACGGGGTCATAAGAAACTCTTT	CATWDSRGHKKLF	TRGV3	.	TRGJ1	14	-1	-1	25
28	1.7577560987858928E-4	TGTGCCACCTGGGACGGGCCCACGGGAAAGAAACTCTTT	CATWDGPTGKKLF	TRGV2	.	TRGJ1	20	-1	-1	27
28	1.7577560987858928E-4	TGTGCTGCCAATGCTAAGTCTTGGTTCAAGATATTT	CAANAKSWFKIF	TRGV10	.	TRGJP1	7	-1	-1	20
28	1.7577560987858928E-4	TGTGCTGCGTGGCGGGTCGGTTGGTTCAAGATATTT	CAAWRVGWFKIF	TRGV10	.	TRGJP1	11	-1	-1	18
28	1.7577560987858928E-4	TGTGCTGCGTGGGTGTCTGGTTGGTTCAAGATATTT	CAAWVSGWFKIF	TRGV10	.	TRGJP1	12	-1	-1	16
28	1.7577560987858928E-4	TGTGCTGCGTGGGATTGTAATTATAAGAAACTCTTT	CAAWDCNYKKLF	TRGV10	.	TRGJ1	20	-1	-1	19
28	1.7577560987858928E-4	TGTGCTGCGTGGGATAAAAATTATAAGAAACTCTTT	CAAWDKNYKKLF	TRGV10	.	TRGJ1	14	-1	-1	19
28	1.7577560987858928E-4	TGTGCCACCTGGGATCGTTATTATAAGAAACTCTTT	CATWDRYYKKLF	TRGV8	.	TRGJ1	14	-1	-1	17
28	1.7577560987858928E-4	TGTGCCACCTGGGACAGGCGCTATAAGAAACTCTTT	CATWDRRYKKLF	TRGV3	.	TRGJ1	18	-1	-1	21
28	1.7577560987858928E-4	TGTGCCACCTGGGACAATTATTATAAGAAACTCTTT	CATWDNYYKKLF	TRGV3	.	TRGJ1	15	-1	-1	15
28	1.7577560987858928E-4	TGTGCCACCTGTGAATCGGATAAGAAACTCTTT	CATCESDKKLF	TRGV8	.	TRGJ1	13	-1	-1	19
28	1.7577560987858928E-4	TGTGCCACCTGGGAGGATTATAAGAAACTCTTT	CATWEDYKKLF	TRGV4	.	TRGJ1	13	-1	-1	16
28	1.7577560987858928E-4	TGTGCCACCTGGGAATATAAGAAACTCTTT	CATWEYKKLF	TRGV3	.	TRGJ1	13	-1	-1	15
28	1.7577560987858928E-4	TGTGCCACCTGGGGGGCCAAGACGTTT	CATWGAKTF	TRGV2	.	TRGJP2	17	-1	-1	17
28	1.7577560987858928E-4	TGTGCCACCTGTAGGCTCTTT	CATCRLF	TRGV4	.	TRGJ1	10	-1	-1	15
28	1.7577560987858928E-4	TGTGCTGCGTGGGATTCGTGTTATAAGAAACTCTTT	CAAWDSCYKKLF	TRGV10	.	TRGJ1	18	-1	-1	20
28	1.7577560987858928E-4	TGTGCTGCGTGGGATCTTGGTTGGTTCAAGATATTT	CAAWDLGWFKIF	TRGV10	.	TRGJP1	14	-1	-1	17
28	1.7577560987858928E-4	GGAGACTATACCACTGGTTGGTTCAAGATATTT	GDYTTGWFKIF	TRGV10	.	TRGJP1	-1	-1	-1	6
28	1.7577560987858928E-4	TGTGCCACCTGGTATTATAAGAAACTCTTT	CATWYYKKLF	TRGV5	.	TRGJ1	11	-1	-1	12
28	1.7577560987858928E-4	TGTGCCACCTGGGATGCGGGGAAACTCTTT	CATWDAGKLF	TRGV4	.	TRGJ1	15	-1	-1	20
28	1.7577560987858928E-4	TGTGCCACCTGGGCCCTCTTT	CATWALF	TRGV7	.	TRGJ1	12	-1	-1	15
28	1.7577560987858928E-4	TGTGCCACCTGGGACAGGCGGGGGAAACTCTTT	CATWDRRGKLF	TRGV3	.	TRGJ1	18	-1	-1	23
28	1.7577560987858928E-4	TGTGCCACCTGGGACAAGGGGGGACTCTTT	CATWDKGGLF	TRGV2	.	TRGJ1	14	-1	-1	23
28	1.7577560987858928E-4	TGTGCCACCCTGTACAAGAAACTCTTT	CATLYKKLF	TRGV2	.	TRGJ1	8	-1	-1	12
27	1.6949790952578252E-4	TGTGCTGCGTGGGTTCGCCACCTGAATTCGAATTATTATAAGAAACTCTTT	CAAWVRHLNSNYYKKLF	TRGV10	.	TRGJ2	12	-1	-1	24
27	1.6949790952578252E-4	TGTGCTGCGTGGGACATCATAGGCACCACTGGTTGGTTCAAGATATTT	CAAWDIIGTTGWFKIF	TRGV10	.	TRGJP1	13	-1	-1	24
27	1.6949790952578252E-4	TGTGCCACCTGGGATAAGGGATATAGTAGTGATTGGATCAAGACGTTT	CATWDKGYSSDWIKTF	TRGV8	.	TRGJP2	15	-1	-1	20
27	1.6949790952578252E-4	TGTGCCACCTGGGACGAGCAGGGGAGTAGTGATTGGATCAAGACGTTT	CATWDEQGSSDWIKTF	TRGV2	.	TRGJP2	18	-1	-1	24
27	1.6949790952578252E-4	TGTGCTGCGTGGGCTACGGGCCCCACTGGTTGGTTCAAGATATTT	CAAWATGPTGWFKIF	TRGV10	.	TRGJP1	12	-1	-1	22
27	1.6949790952578252E-4	TGTGCTGCGTGGGATTATTTTAAAGCTGGTTGGTTCAAGATATTT	CAAWDYFKAGWFKIF	TRGV10	.	TRGJP1	16	-1	-1	25
27	1.6949790952578252E-4	TGTGCTGCGTGGGATTACGGCAGGAGGGGTTGGTTCAAGATATTT	CAAWDYGRRGWFKIF	TRGV10	.	TRGJP1	18	-1	-1	27
27	1.6949790952578252E-4	TGTGCTGCGTGGGATCCTCCTACCACTGGTTGGTTCAAGATATTT	CAAWDPPTTGWFKIF	TRGV10	.	TRGJP1	14	-1	-1	20
27	1.6949790952578252E-4	TGTGCCTTGTGGGAGGTGCACGTGAATTATTATAAGAAACTCTTT	CALWEVHVNYYKKLF	TRGV9	.	TRGJ1	20	-1	-1	23
27	1.6949790952578252E-4	TGTGCCACCTGGGACGGGCGGGGGGGTGATTGGATCAAGACGTTT	CATWDGRGGDWIKTF	TRGV2	.	TRGJP2	18	-1	-1	25
27	1.6949790952578252E-4	TGTGCCACCTGGGACGGGCGAAGTAGTGATTGGATCAAGACGTTT	CATWDGRSSDWIKTF	TRGV2	.	TRGJP2	18	-1	-1	21
27	1.6949790952578252E-4	TGTGCTGCGTGGGATCCAGTGAATTATTATAAGAAACTCTTT	CAAWDPVNYYKKLF	TRGV10	.	TRGJ1	14	-1	-1	20
27	1.6949790952578252E-4	TGTGCCACCTGGGACGGTGAGTCTTATTATAAGAAACTCTTT	CATWDGESYYKKLF	TRGV2	.	TRGJ1	16	-1	-1	23
27	1.6949790952578252E-4	TGTGCCACCTGGGACGGGTGTAGTGATTGGATCAAGACGTTT	CATWDGCSDWIKTF	TRGV2	.	TRGJP2	17	-1	-1	19
27	1.6949790952578252E-4	TGTGCCACCTGGGACGGGCCCAATTATTATAAGAAACTCTTT	CATWDGPNYYKKLF	TRGV2	.	TRGJ1	20	-1	-1	21
27	1.6949790952578252E-4	TGTGCCACCTGGGACGGGCCGGTTGATTGGATCAAGACGTTT	CATWDGPVDWIKTF	TRGV2	.	TRGJP2	22	-1	-1	23
27	1.6949790952578252E-4	TGTGCCACCTGGGACACGGGTAGTGATTGGATCAAGACGTTT	CATWDTGSDWIKTF	TRGV2	.	TRGJP2	14	-1	-1	19
27	1.6949790952578252E-4	TGTGCTGCGTGGTACCCTTTTTATTATAAGAAACTCTTT	CAAWYPFYYKKLF	TRGV10	.	TRGJ1	11	-1	-1	20
27	1.6949790952578252E-4	TGTGCTGCGTGGGACACCGCCCGTTGGTTCAAGATATTT	CAAWDTARWFKIF	TRGV10	.	TRGJP1	13	-1	-1	22
27	1.6949790952578252E-4	TGTGCTGCGTGGGACAGGAATTATTATAAGAAACTCTTT	CAAWDRNYYKKLF	TRGV10	.	TRGJ1	13	-1	-1	17
27	1.6949790952578252E-4	TGTGCCTTCTTGCCGCAGAATTATTATAAGAAACTCTTT	CAFLPQNYYKKLF	TRGV9	.	TRGJ1	7	-1	-1	17
27	1.6949790952578252E-4	TGTGCCACCTGGGCGGGGGGGGGTTATAAGAAACTCTTT	CATWAGGGYKKLF	TRGV2	.	TRGJ1	16	-1	-1	23
27	1.6949790952578252E-4	TGTGCCACCTGGGATTACCACCCCCCTAGGAAACTCTTT	CATWDYHPPRKLF	TRGV4	.	TRGJ1	14	-1	-1	26
27	1.6949790952578252E-4	TGTGCCACCTGGGACGGGCTACGTTATAAGAAACTCTTT	CATWDGLRYKKLF	TRGV2	.	TRGJ1	18	-1	-1	23
27	1.6949790952578252E-4	TGTGCCACCTGGGACGGAAGAGATTGGATCAAGACGTTT	CATWDGRDWIKTF	TRGV2	.	TRGJP2	16	-1	-1	18
27	1.6949790952578252E-4	TGTGCTGCGTGGGCCGTTTATTATAAGAAACTCTTT	CAAWAVYYKKLF	TRGV10	.	TRGJ1	12	-1	-1	17
27	1.6949790952578252E-4	TGTGCCACCTGGGGGGTTGATTGGATCAAGACGTTT	CATWGVDWIKTF	TRGV2	.	TRGJP2	12	-1	-1	17
27	1.6949790952578252E-4	TGTGCCACCTGGGATAGTTATTATAAGAAACTCTTT	CATWDSYYKKLF	TRGV8	.	TRGJ1	16	-1	-1	17
27	1.6949790952578252E-4	TGTGCCACCTGCCTTCTTTGGATCAAGACGTTT	CATCLLWIKTF	TRGV2	.	TRGJP2	10	-1	-1	17
27	1.6949790952578252E-4	TGTGCCACCTGGGGGTATTATAAGAAACTCTTT	CATWGYYKKLF	TRGV8	.	TRGJ1	12	-1	-1	15
27	1.6949790952578252E-4	TGTGCCACCCCGAATTATTATAAGAAACTCTTT	CATPNYYKKLF	TRGV4	.	TRGJ1	8	-1	-1	10
27	1.6949790952578252E-4	TGTGCCACCTCGCTCTTT	CATSLF	TRGV4	.	TRGJ1	9	-1	-1	12
27	1.6949790952578252E-4	TGTGAACTCTTT	CELF	TRGV2	.	TRGJ1	3	-1	-1	4
27	1.6949790952578252E-4	TGTGCCACCTGGGGGGATTATTATAAGAAACTCTTT	CATWGDYYKKLF	TRGV4	.	TRGJ1	12	-1	-1	16
27	1.6949790952578252E-4	TGTGCCACCTGGGATGGGCCTGAGAGGAAACTCTTT	CATWDGPERKLF	TRGV4	.	TRGJ1	19	-1	-1	26
27	1.6949790952578252E-4	TGTGCCACCTGGGACAGGCTTCCGACGAAACTCTTT	CATWDRLPTKLF	TRGV3	.	TRGJ1	18	-1	-1	26
27	1.6949790952578252E-4	TGTGCCACCTGGGAGAGTGATTGGATCAAGACGTTT	CATWESDWIKTF	TRGV2	.	TRGJP2	13	-1	-1	15
27	1.6949790952578252E-4	TGTGCCACCTGGGACAGGCAGAAGAAACTCTTT	CATWDRQKKLF	TRGV7	.	TRGJ1	18	-1	-1	21
27	1.6949790952578252E-4	TGTGCCACCTGGTCCTGGAAACTCTTT	CATWSWKLF	TRGV3	.	TRGJ1	11	-1	-1	17
27	1.6949790952578252E-4	TGTGCCACCTGGGCGGAGAAACTCTTT	CATWAEKLF	TRGV5	.	TRGJ1	12	-1	-1	16
27	1.6949790952578252E-4	TGTGCTGCGTGGGATGCCCCCTATTATAAGAAACTCTTT	CAAWDAPYYKKLF	TRGV10	.	TRGJ1	14	-1	-1	21
27	1.6949790952578252E-4	TGTGCTGCGTGGGATACAACTGGTTGGTTCAAGATATTT	CAAWDTTGWFKIF	TRGV10	.	TRGJP1	14	-1	-1	13
27	1.6949790952578252E-4	TGTGCTGCGTGGGTTAATTATTATAAGAAACTCTTT	CAAWVNYYKKLF	TRGV10	.	TRGJ1	15	-1	-1	15
27	1.6949790952578252E-4	TGTGCCACCTGGGACGGAGGCTGGATCAAGACGTTT	CATWDGGWIKTF	TRGV2	.	TRGJP2	16	-1	-1	21
27	1.6949790952578252E-4	TGTGCCACCTGGGATCCCAAGAAACTCTTT	CATWDPKKLF	TRGV4	.	TRGJ1	14	-1	-1	18
27	1.6949790952578252E-4	TGTGCCCCCCTGAAACTCTTT	CAPLKLF	TRGV2	.	TRGJ1	8	-1	-1	11
26	1.6322020917297576E-4	TGTGCTGCGTGGTCTCTCCCGAGCGTCCCCTCCACCACTGGTTGGTTCAAGATATTT	CAAWSLPSVPSTTGWFKIF	TRGV10	.	TRGJP1	11	-1	-1	33
26	1.6322020917297576E-4	TGTGCTGCGTGGCCAAAGGAGGGGAATACCACTGGTTGGTTCAAGATATTT	CAAWPKEGNTTGWFKIF	TRGV10	.	TRGJP1	11	-1	-1	25
26	1.6322020917297576E-4	TGTGCCACCTGGGACGGGCGGGGTCTTGGTAGTGATTGGATCAAGACGTTT	CATWDGRGLGSDWIKTF	TRGV2	.	TRGJP2	18	-1	-1	28
26	1.6322020917297576E-4	TGTGCCACCTGGGACGGGCCAACCGCTTGTGATTGGATCAAGACGTTT	CATWDGPTACDWIKTF	TRGV2	.	TRGJP2	19	-1	-1	28
26	1.6322020917297576E-4	TGTGCTGCGTGGGATTATAGGGGCACTGGTTGGTTCAAGATATTT	CAAWDYRGTGWFKIF	TRGV10	.	TRGJP1	16	-1	-1	23
26	1.6322020917297576E-4	TGTGCTGCGTGGGATCTCCAACCTACTGGTTGGTTCAAGATATTT	CAAWDLQPTGWFKIF	TRGV10	.	TRGJP1	14	-1	-1	20
26	1.6322020917297576E-4	TGTGCTGCGTGGGAACACCACCTCAATTATTATAAGAAACTCTTT	CAAWEHHLNYYKKLF	TRGV10	.	TRGJ1	13	-1	-1	24
26	1.6322020917297576E-4	TGTGCCACCTGGGACGGGCCGGGTATTTCGTTCTGTAAGACGTTT	CATWDGPGISFCKTF	TRGV2	.	TRGJP2	19	-1	-1	36
26	1.6322020917297576E-4	TGTGCCACCTGGGACGGATCACGTAGTGATTGGATCAAGACGTTT	CATWDGSRSDWIKTF	TRGV2	.	TRGJP2	16	-1	-1	22
26	1.6322020917297576E-4	TGTGCTGCGTGGGATTATTGGGGGTCCTATAAGAAACTCTTT	CAAWDYWGSYKKLF	TRGV10	.	TRGJ1	16	-1	-1	27
26	1.6322020917297576E-4	TGTGCTGCGTGGGATCCCCGTCATTATTATAAGAAACTCTTT	CAAWDPRHYYKKLF	TRGV10	.	TRGJ1	14	-1	-1	22
26	1.6322020917297576E-4	TGTGCTGCGTGGGATGGGGGCTGTTATTATAAGAAACTCTTT	CAAWDGGCYYKKLF	TRGV10	.	TRGJ1	14	-1	-1	23
26	1.6322020917297576E-4	TGTGCTGCGTGGGATAGTGGCACTGGTTGGTTCAAGATATTT	CAAWDSGTGWFKIF	TRGV10	.	TRGJP1	14	-1	-1	8
26	1.6322020917297576E-4	TGTGCCTTGTGGGAGGTGGGGGGTTATTATAAGAAACTCTTT	CALWEVGGYYKKLF	TRGV9	.	TRGJ1	17	-1	-1	23
26	1.6322020917297576E-4	TGTGCCACCTGGGACGGGCATTCGAGCCGGATCAAGACGTTT	CATWDGHSSRIKTF	TRGV2	.	TRGJP2	18	-1	-1	28
26	1.6322020917297576E-4	TGTGCTGCGTGGGGGGCCACTGGTTGGTTCAAGATATTT	CAAWGATGWFKIF	TRGV10	.	TRGJP1	12	-1	-1	16
26	1.6322020917297576E-4	TGTGCTGCGTGGGGGGAGAATTATTATAAGAAACTCTTT	CAAWGENYYKKLF	TRGV10	.	TRGJ1	12	-1	-1	17
26	1.6322020917297576E-4	TGTGCTGCGTGGGATTTTCATTATTATAAGAAACTCTTT	CAAWDFHYYKKLF	TRGV10	.	TRGJ1	15	-1	-1	19
26	1.6322020917297576E-4	TGTGCTGCGTGGGATTCTTTTTATTATAAGAAACTCTTT	CAAWDSFYYKKLF	TRGV10	.	TRGJ1	15	-1	-1	20
26	1.6322020917297576E-4	TGTGCTGCGTGGGATGGAGGGGGTTGGTTCAAGATATTT	CAAWDGGGWFKIF	TRGV10	.	TRGJP1	14	-1	-1	21
26	1.6322020917297576E-4	TGTGCCTTGTGGGGGGAAAATTATTATAAGAAACTCTTT	CALWGENYYKKLF	TRGV9	.	TRGJ1	15	-1	-1	18
26	1.6322020917297576E-4	TGTGCCACCTGGGATGGCTCGGATTGGATCAAGACGTTT	CATWDGSDWIKTF	TRGV4	.	TRGJP2	16	-1	-1	21
26	1.6322020917297576E-4	TGTGCCACCTGGGACCGGCGGCGGTGGATCAAGACGTTT	CATWDRRRWIKTF	TRGV2	.	TRGJP2	18	-1	-1	24
26	1.6322020917297576E-4	TGTGCCACCTGGGACGGGCTCTATTATAAGAAACTCTTT	CATWDGLYYKKLF	TRGV2	.	TRGJ1	18	-1	-1	21
26	1.6322020917297576E-4	TGTGCCACCTGGGACGGGCCGAATTGGATCAAGACGTTT	CATWDGPNWIKTF	TRGV2	.	TRGJP2	19	-1	-1	22
26	1.6322020917297576E-4	TGTGCCACCTGGGAGAGGAATTATTATAAGAAACTCTTT	CATWERNYYKKLF	TRGV3	.	TRGJ1	17	-1	-1	17
26	1.6322020917297576E-4	TGTGCCACCTGGGCCTATTATTATAAGAAACTCTTT	CATWAYYYKKLF	TRGV4	.	TRGJ1	12	-1	-1	16
26	1.6322020917297576E-4	TGTGCCACCTGGGATTTTTATTATAAGAAACTCTTT	CATWDFYYKKLF	TRGV4	.	TRGJ1	14	-1	-1	17
26	1.6322020917297576E-4	TGTGCCACCTGGGACCGGGATTATAAGAAACTCTTT	CATWDRDYKKLF	TRGV7	.	TRGJ1	17	-1	-1	19
26	1.6322020917297576E-4	TGTGCCACCTGGGACTATTCTAAGAAACTCTTT	CATWDYSKKLF	TRGV4	.	TRGJ1	13	-1	-1	15
26	1.6322020917297576E-4	TGTGCCACCTGGGACGGGCCGTCCTGGCTCTTT	CATWDGPSWLF	TRGV2	.	TRGJ1	23	-1	-1	27
26	1.6322020917297576E-4	TGTGCCACCTGGGTCCATAAGAAACTCTTT	CATWVHKKLF	TRGV4	.	TRGJ1	12	-1	-1	16
26	1.6322020917297576E-4	TGTGCCACCTGGGATGAGGAGAAACTCTTT	CATWDEEKLF	TRGV4	.	TRGJ1	15	-1	-1	19
26	1.6322020917297576E-4	TGTGCCACCTGGGACGGGCCTCTCTTT	CATWDGPLF	TRGV2	.	TRGJ1	19	-1	-1	21
26	1.6322020917297576E-4	TGTGCCACCTGGGACAGAACCCTCTTT	CATWDRTLF	TRGV3	.	TRGJ1	16	-1	-1	21
26	1.6322020917297576E-4	TGTGGGTTATTGGTGAAGAAACTCTTT	CGLLVKKLF	TRGV2	.	TRGJ1	3	-1	-1	15
26	1.6322020917297576E-4	TCCTCTTATTATAAGAAACTCTTT	SSYYKKLF	TRGV4	.	TRGJ1	0	-1	-1	5
26	1.6322020917297576E-4	TGTGCCACCTGGAAGAAACTCTTT	CATWKKLF	TRGV8	.	TRGJ1	11	-1	-1	12
26	1.6322020917297576E-4	TGGGTGTGGATCAAGACGTTT	WVWIKTF	TRGV8	.	TRGJP2	1	-1	-1	6
26	1.6322020917297576E-4	TGTGCTGCGTGGGAAGTCTATTATTATAAGAAACTCTTT	CAAWEVYYYKKLF	TRGV10	.	TRGJ1	13	-1	-1	19
26	1.6322020917297576E-4	TGTGCCACCTGGGATAAGAATTATTATAAGAAACTCTTT	CATWDKNYYKKLF	TRGV4	.	TRGJ1	14	-1	-1	17
26	1.6322020917297576E-4	TGTGCCACCTGGGACGGGTGCTGTGTGAAACTCTTT	CATWDGCCVKLF	TRGV2	.	TRGJ1	17	-1	-1	26
26	1.6322020917297576E-4	TGTGCCACCTGGGACAGGCGCTCAGGGAGACTCTTT	CATWDRRSGRLF	TRGV3	.	TRGJ1	18	-1	-1	26
26	1.6322020917297576E-4	TGTGCCACCTGGGAAAGAGTTTGGATCAAGACGTTT	CATWERVWIKTF	TRGV4	.	TRGJP2	13	-1	-1	20
26	1.6322020917297576E-4	TGTGCCACCTGGCGATATAAGAAACTCTTT	CATWRYKKLF	TRGV4	.	TRGJ1	15	-1	-1	15
26	1.6322020917297576E-4	TGTGCCACCTGGGAGTATAAGAAACTCTTT	CATWEYKKLF	TRGV4	.	TRGJ1	13	-1	-1	15
26	1.6322020917297576E-4	TGTGCCACCTGGGACAGGCCGGTTTGGATCAAGACGTTT	CATWDRPVWIKTF	TRGV3	.	TRGJP2	22	-1	-1	23
26	1.6322020917297576E-4	TGTGCCACCTGGGACGGGGATTATAAGAAACTCTTT	CATWDGDYKKLF	TRGV5	.	TRGJ1	17	-1	-1	19
26	1.6322020917297576E-4	TGTGCCACCTGTCGGTGGATCAAGACGTTT	CATCRWIKTF	TRGV2	.	TRGJP2	10	-1	-1	15
26	1.6322020917297576E-4	TGTGCCACCTGGGTTTATAAGAAACTCTTT	CATWVYKKLF	TRGV2	.	TRGJ1	12	-1	-1	14
26	1.6322020917297576E-4	TGTGCCACCTGGGACGAAGTAAGTGATTGGATCAAGACGTTT	CATWDEVSDWIKTF	TRGV2	.	TRGJP2	15	-1	-1	17
26	1.6322020917297576E-4	TGTGCCACCTGGGACGAAAGGAGTGATTGGATCAAGACGTTT	CATWDERSDWIKTF	TRGV2	.	TRGJP2	15	-1	-1	18
25	1.56942508820169E-4	TGTGCCACCTGGGACGGGCTCCACCCCCAGGGGAGTGATTGGATCAAGACGTTT	CATWDGLHPQGSDWIKTF	TRGV2	.	TRGJP2	18	-1	-1	33
25	1.56942508820169E-4	TGTGCTGCGTGCGTGCAACTTACCGGGGCCACTGGTTGGTTCAAGATATTT	CAACVQLTGATGWFKIF	TRGV10	.	TRGJP1	10	-1	-1	28
25	1.56942508820169E-4	TGTGCTGCGTGGGACGCACGTCCCTCCCCAAATTATTATAAGAAACTCTTT	CAAWDARPSPNYYKKLF	TRGV10	.	TRGJ1	13	-1	-1	30
25	1.56942508820169E-4	TGTGCCACCCAACCCTGCTTGCTATATAGTAGTGATTGGATCAAGACGTTT	CATQPCLLYSSDWIKTF	TRGV2	.	TRGJP2	8	-1	-1	21
25	1.56942508820169E-4	TGTGCCACCTGGGACGGTGTTGAGAGTAGTGATTGGATCAAGACGTTT	CATWDGVESSDWIKTF	TRGV2	.	TRGJP2	16	-1	-1	24
25	1.56942508820169E-4	TGTGCCACCTGGGACAGCCCGCCCAGTAGTGATTGGATCAAGACGTTT	CATWDSPPSSDWIKTF	TRGV3	.	TRGJP2	25	-1	-1	24
25	1.56942508820169E-4	TGTGCTGCGTGGGATTTCCTGTTCCCCGGTTGGTTCAAGATATTT	CAAWDFLFPGWFKIF	TRGV10	.	TRGJP1	15	-1	-1	27
25	1.56942508820169E-4	TGTGCCTTGTGGGAGGTGCCAGGTAATTATTATAAGAAACTCTTT	CALWEVPGNYYKKLF	TRGV9	.	TRGJ1	18	-1	-1	24
25	1.56942508820169E-4	TGTGCCACCTGGGATTGGGATAGTAGTGATTGGATCAAGACGTTT	CATWDWDSSDWIKTF	TRGV4	.	TRGJP2	18	-1	-1	19
25	1.56942508820169E-4	TGTGCCACCTGGGACGGGGCGGCTACTGATTGGATCAAGACGTTT	CATWDGAATDWIKTF	TRGV2	.	TRGJP2	17	-1	-1	23
25	1.56942508820169E-4	TGTGCCACCTGGGACGAACCCAGTAGTGATTGGATCAAGACGTTT	CATWDEPSSDWIKTF	TRGV2	.	TRGJP2	15	-1	-1	21
25	1.56942508820169E-4	TGTGCCACCTGGGACGAAAAGTGTAGTGATTGGATCAAGACGTTT	CATWDEKCSDWIKTF	TRGV2	.	TRGJP2	15	-1	-1	22
25	1.56942508820169E-4	TGTGCCACCTGGGACAGGCTGGGTAGTGATTGGATCAAGACGTTT	CATWDRLGSDWIKTF	TRGV3	.	TRGJP2	18	-1	-1	22
25	1.56942508820169E-4	TGTGCCACCTGGGACAGGCCGGGTAGTGATTGGATCAAGACGTTT	CATWDRPGSDWIKTF	TRGV3	.	TRGJP2	19	-1	-1	22
25	1.56942508820169E-4	TGTGCTGCGTGGGATAAGCCCCCTTATTATAAGAAACTCTTT	CAAWDKPPYYKKLF	TRGV10	.	TRGJ1	14	-1	-1	23
25	1.56942508820169E-4	TGTGCTGCGTGGAACCGAGGATATTATTATAAGAAACTCTTT	CAAWNRGYYYKKLF	TRGV10	.	TRGJ1	11	-1	-1	22
25	1.56942508820169E-4	TGTGCTGCGAGTACTAAAGTCACTGGTTGGTTCAAGATATTT	CAASTKVTGWFKIF	TRGV10	.	TRGJP1	8	-1	-1	20
25	1.56942508820169E-4	TGTGCCACCTGGGACGGCAGTAGTGATTGGATCAAGACGTTT	CATWDGSSDWIKTF	TRGV2	.	TRGJP2	16	-1	-1	18
25	1.56942508820169E-4	TGTGCCACCTGGGAGCTGCCTATTGATTGGATCAAGACGTTT	CATWELPIDWIKTF	TRGV8	.	TRGJP2	22	-1	-1	20
25	1.56942508820169E-4	TGTGCCACCTGGGTCCCGAATTATTATAAGAAACTCTTT	CATWVPNYYKKLF	TRGV4	.	TRGJ1	12	-1	-1	16
25	1.56942508820169E-4	TGTGCCACCTGGGATGGGCCCTATTATAAGAAACTCTTT	CATWDGPYYKKLF	TRGV4	.	TRGJ1	20	-1	-1	21
25	1.56942508820169E-4	TGTGCCACCTGGGATGGATCTGATTATAAGAAACTCTTT	CATWDGSDYKKLF	TRGV4	.	TRGJ1	16	-1	-1	22
25	1.56942508820169E-4	TGTGCTGCGTCCGATTATTATTATAAGAAACTCTTT	CAASDYYYKKLF	TRGV10	.	TRGJ1	16	-1	-1	16
25	1.56942508820169E-4	TGTGCTGCGTGGGATAATTATTATAAGAAACTCTTT	CAAWDNYYKKLF	TRGV10	.	TRGJ1	14	-1	-1	15
25	1.56942508820169E-4	TGTGCCACCTGGGACGGGCGGGCCAAACTCTTT	CATWDGRAKLF	TRGV2	.	TRGJ1	18	-1	-1	24
25	1.56942508820169E-4	TGTGCCACCTGGGACGGGCGAGGGAAACTCTTT	CATWDGRGKLF	TRGV2	.	TRGJ1	18	-1	-1	23
25	1.56942508820169E-4	TGTGCCACGTTTTATTATAAGAAACTCTTT	CATFYYKKLF	TRGV2	.	TRGJ1	7	-1	-1	11
25	1.56942508820169E-4	TGTGCTGCCCTTCGGCCGAAACTCTTT	CAALRPKLF	TRGV4	.	TRGJ1	4	-1	-1	17
25	1.56942508820169E-4	TGTGCCACCTGGTTAAAGAAACTCTTT	CATWLKKLF	TRGV4	.	TRGJ1	11	-1	-1	12
25	1.56942508820169E-4	TGTGCCACCTGGGGGCTCGAACTCTTT	CATWGLELF	TRGV4	.	TRGJ1	12	-1	-1	19
25	1.56942508820169E-4	TGTGTTTCGAAACTCTTT	CVSKLF	TRGV2	.	TRGJ1	3	-1	-1	8
25	1.56942508820169E-4	TGTGCTGCGTGGGATCCTCTTTATTATAAGAAACTCTTT	CAAWDPLYYKKLF	TRGV10	.	TRGJ1	14	-1	-1	20
25	1.56942508820169E-4	TGTGCTGCGTGGGATCCCCATTATTATAAGAAACTCTTT	CAAWDPHYYKKLF	TRGV10	.	TRGJ1	14	-1	-1	19
25	1.56942508820169E-4	TGTGCCACCTGGGGAAATTATTATAAGAAACTCTTT	CATWGNYYKKLF	TRGV5	.	TRGJ1	12	-1	-1	15
25	1.56942508820169E-4	TGTGCCACCTGGGACGGGCGATGGGGGAAACTCTTT	CATWDGRWGKLF	TRGV2	.	TRGJ1	18	-1	-1	26
25	1.56942508820169E-4	TGTGCCACCTGGGACGGGCAATATAAGAAACTCTTT	CATWDGQYKKLF	TRGV2	.	TRGJ1	18	-1	-1	21
25	1.56942508820169E-4	TGTGCCACCTGGGACGGGCGGTGGAAACTCTTT	CATWDGRWKLF	TRGV2	.	TRGJ1	18	-1	-1	23
25	1.56942508820169E-4	TGTGCCACCTGGGACGGGAGGATGAAACTCTTT	CATWDGRMKLF	TRGV2	.	TRGJ1	17	-1	-1	23
25	1.56942508820169E-4	TGTGCCACCTGGGCTGAGGAACTCTTT	CATWAEELF	TRGV4	.	TRGJ1	15	-1	-1	16
25	1.56942508820169E-4	TGTGCCACCTGGGAACCTTGCTGGTGTTGGATCAAGACGTTT	CATWEPCWCWIKTF	TRGV2	.	TRGJP2	13	-1	-1	23
25	1.56942508820169E-4	TGTGCTGCGTGGGATTACGATTATTATAAGAAACTCTTT	CAAWDYDYYKKLF	TRGV10	.	TRGJ1	18	-1	-1	13
25	1.56942508820169E-4	TGTGCTGCGTGGGATTCTCTGGGGTATTATTATAAGAAACTCTTT	CAAWDSLGYYYKKLF	TRGV10	.	TRGJ1	15	-1	-1	25
25	1.56942508820169E-4	TGTGCCACCTGGGACGGGCCGAGTAGTGATTGGATCAAGACGTTT	CATWDGPSSDWIKTF	TRGV2	.	TRGJP2	19	-1	-1	21
25	1.56942508820169E-4	TGTGCTGCGTGGGACCAATATTATAAGAAACTCTTT	CAAWDQYYKKLF	TRGV10	.	TRGJ1	13	-1	-1	18
25	1.56942508820169E-4	TGTGCCACCTGGGACGGGCTGGGTAGTGATTGGATCAAGACGTTT	CATWDGLGSDWIKTF	TRGV2	.	TRGJP2	18	-1	-1	22
24	1.5066480846736224E-4	TGTGCTGCGTGGGATTGGTGTGCGGACGCGGGGTGGACCCTTTATTATAAGAAACTCTTT	CAAWDWCADAGWTLYYKKLF	TRGV10	.	TRGJ1	15	-1	-1	41
24	1.5066480846736224E-4	TGTGCTGCGTGGGATTGGGCTGCCCATACCACTGGTTGGTTCAAGATATTT	CAAWDWAAHTTGWFKIF	TRGV10	.	TRGJP1	15	-1	-1	25
24	1.5066480846736224E-4	TGTGCCTTGTGGGAGGGTTCTTTATATACCACTGGTTGGTTCAAGATATTT	CALWEGSLYTTGWFKIF	TRGV9	.	TRGJP1	15	-1	-1	22
24	1.5066480846736224E-4	TGTGCCACCTGGGACGGGTCCTCATATAGTAGTGATTGGATCAAGACGTTT	CATWDGSSYSSDWIKTF	TRGV2	.	TRGJP2	20	-1	-1	23
24	1.5066480846736224E-4	TGTGCTGCGTGGGATCGGGCGGATACCACTGGTTGGTTCAAGATATTT	CAAWDRADTTGWFKIF	TRGV10	.	TRGJP1	14	-1	-1	22
24	1.5066480846736224E-4	TGTGCTGCGTGGGATAAGGCAAAGATGAATTATTATAAGAAACTCTTT	CAAWDKAKMNYYKKLF	TRGV10	.	TRGJ1	14	-1	-1	26
24	1.5066480846736224E-4	TGTGCCTTGTGGGAGGCTGGTTATTATTATTATTATAAGAAACTCTTT	CALWEAGYYYYYKKLF	TRGV9	.	TRGJ1	15	-1	-1	28
24	1.5066480846736224E-4	TGTGCCACCTGGGACGGGCCCCCTCCAAATTATTATAAGAAACTCTTT	CATWDGPPPNYYKKLF	TRGV2	.	TRGJ1	20	-1	-1	27
24	1.5066480846736224E-4	TGTGCCACCTGGGACGGGCGGACGGGTAGTGATTGGATCAAGACGTTT	CATWDGRTGSDWIKTF	TRGV2	.	TRGJP2	18	-1	-1	25
24	1.5066480846736224E-4	TGTGCCACCTGGGACAGATCAAGTAGTAGTGATTGGATCAAGACGTTT	CATWDRSSSSDWIKTF	TRGV2	.	TRGJP2	14	-1	-1	23
24	1.5066480846736224E-4	TGTGCTGCGTGGGCCCTACCCCAATCTTATTATAAGAAACTCTTT	CAAWALPQSYYKKLF	TRGV10	.	TRGJ1	12	-1	-1	26
24	1.5066480846736224E-4	TGTGCCACCTGGGATGGCCTCGGGAATTATTATAAGAAACTCTTT	CATWDGLGNYYKKLF	TRGV4	.	TRGJ1	16	-1	-1	23
24	1.5066480846736224E-4	TGTGCCACCTGGGACGGGCCCCTTAGTGATTGGATCAAGACGTTT	CATWDGPLSDWIKTF	TRGV2	.	TRGJP2	20	-1	-1	23
24	1.5066480846736224E-4	TGTGCCACCTGGGACGGGCGGAGGAGTGATTGGATCAAGACGTTT	CATWDGRRSDWIKTF	TRGV2	.	TRGJP2	18	-1	-1	21
24	1.5066480846736224E-4	TGTGCCACCTGGGACGGGCAACGTAGTGATTGGATCAAGACGTTT	CATWDGQRSDWIKTF	TRGV2	.	TRGJP2	18	-1	-1	22
24	1.5066480846736224E-4	TGTGCCACCTGGGACAGGCCGTGGAGTGATTGGATCAAGACGTTT	CATWDRPWSDWIKTF	TRGV3	.	TRGJP2	19	-1	-1	24
24	1.5066480846736224E-4	TGTGCCACCTGGGACAGGCGACCGGATTATTATAAGAAACTCTTT	CATWDRRPDYYKKLF	TRGV7	.	TRGJ1	18	-1	-1	22
24	1.5066480846736224E-4	TGTGCTGCGTGGGTTAATACCACTGGTTGGTTCAAGATATTT	CAAWVNTTGWFKIF	TRGV10	.	TRGJP1	15	-1	-1	16
24	1.5066480846736224E-4	TGTGCTGCGTGGGATTCCGTCAATTATTATAAGAAACTCTTT	CAAWDSVNYYKKLF	TRGV10	.	TRGJ1	23	-1	-1	21
24	1.5066480846736224E-4	TGTGCTGCGTGGGATTCAAGTGTAGATTATAAGAAACTCTTT	CAAWDSSVDYKKLF	TRGV10	.	TRGJ1	15	-1	-1	25
24	1.5066480846736224E-4	TGTGCTGCGTGGGACTCAAGGAATTATTATAAGAAACTCTTT	CAAWDSRNYYKKLF	TRGV10	.	TRGJ1	13	-1	-1	20
24	1.5066480846736224E-4	TGTGCCACCTGGGATGGCTCGAATTATTATAAGAAACTCTTT	CATWDGSNYYKKLF	TRGV4	.	TRGJ1	16	-1	-1	18
24	1.5066480846736224E-4	TGTGCCACCTGGGATGGGCCGGGGGATTGGATCAAGACGTTT	CATWDGPGDWIKTF	TRGV4	.	TRGJP2	19	-1	-1	24
24	1.5066480846736224E-4	TGTGCCACCTGGGACGGAAGTAGTGATTGGATCAAGACGTTT	CATWDGSSDWIKTF	TRGV2	.	TRGJP2	16	-1	-1	18
24	1.5066480846736224E-4	TGTGCCACCTGGGATTGCGGCTATTATAAGAAACTCTTT	CATWDCGYYKKLF	TRGV4	.	TRGJ1	14	-1	-1	21
24	1.5066480846736224E-4	TGTGCCACCTGGGACGGCCGCGGGGATAAGAAACTCTTT	CATWDGRGDKKLF	TRGV2	.	TRGJ1	16	-1	-1	25
24	1.5066480846736224E-4	TGTGCTGCGTGGGGCTTTTATTATAAGAAACTCTTT	CAAWGFYYKKLF	TRGV10	.	TRGJ1	12	-1	-1	17
24	1.5066480846736224E-4	TGTGCCACCTGGGACAGGGATTATAAGAAACTCTTT	CATWDRDYKKLF	TRGV3	.	TRGJ1	17	-1	-1	19
24	1.5066480846736224E-4	TGTGCCACCTGGGACGGCTTGGGGGAGCTCTTT	CATWDGLGELF	TRGV2	.	TRGJ1	16	-1	-1	27
24	1.5066480846736224E-4	TGTGCCACCTGGGACGGGCTGTGGAAACTCTTT	CATWDGLWKLF	TRGV2	.	TRGJ1	18	-1	-1	23
24	1.5066480846736224E-4	TGTGCCACCTGGGACGGGCCCAGGAAACTCTTT	CATWDGPRKLF	TRGV2	.	TRGJ1	20	-1	-1	23
24	1.5066480846736224E-4	TGTGCCACCTGGGACAGTCTTAAGAAACTCTTT	CATWDSLKKLF	TRGV7	.	TRGJ1	16	-1	-1	20
24	1.5066480846736224E-4	TGTGCCACCTGGGATGGACCACCTGGGGGGAAACTCTTT	CATWDGPPGGKLF	TRGV4	.	TRGJ1	19	-1	-1	29
24	1.5066480846736224E-4	TGTGCCACCTGGGACGGGCCCCCCGGGTTCAAGACGTTT	CATWDGPPGFKTF	TRGV2	.	TRGJP2	20	-1	-1	25
24	1.5066480846736224E-4	TGTGCTGCGTGGGCTTTTAGTTGGTTCAAGATATTT	CAAWAFSWFKIF	TRGV10	.	TRGJP1	15	-1	-1	19
24	1.5066480846736224E-4	TGTGCCACCTGGGTTGATTATTATAAGAAACTCTTT	CATWVDYYKKLF	TRGV4	.	TRGJ1	15	-1	-1	16
24	1.5066480846736224E-4	TGTGCCACCTGGGTCCGATATTATAAGAAACTCTTT	CATWVRYYKKLF	TRGV4	.	TRGJ1	12	-1	-1	18
24	1.5066480846736224E-4	TGTGCCCCCTCTACAAGCGTACGGAAACTCTTT	CAPSTSVRKLF	TRGV4	.	TRGJ1	9	-1	-1	23
24	1.5066480846736224E-4	TGTGCCACCTGGGATGGGCCCTTGAAACTCTTT	CATWDGPLKLF	TRGV4	.	TRGJ1	20	-1	-1	23
24	1.5066480846736224E-4	TGTGCCACCTGGGACGCCTGTAAGAAACTCTTT	CATWDACKKLF	TRGV3	.	TRGJ1	20	-1	-1	20
24	1.5066480846736224E-4	TGTGCCACCTGGGACAGGCGGGCACTCTTT	CATWDRRALF	TRGV3	.	TRGJ1	18	-1	-1	23
24	1.5066480846736224E-4	TGTGCCACCCTGAGGGAGAAACTCTTT	CATLREKLF	TRGV5	.	TRGJ1	8	-1	-1	16
24	1.5066480846736224E-4	TGTGCCCCCTGGCTCTTT	CAPWLF	TRGV3	.	TRGJ1	11	-1	-1	12
24	1.5066480846736224E-4	TGTGCTGCGTGGGATAAGACTCAGAATTATTATAAGAAACTCTTT	CAAWDKTQNYYKKLF	TRGV10	.	TRGJ1	14	-1	-1	23
24	1.5066480846736224E-4	TGTGCCACCTGGGACAGGGATTCTAGTGATTGGATCAAGACGTTT	CATWDRDSSDWIKTF	TRGV5	.	TRGJP2	17	-1	-1	23
24	1.5066480846736224E-4	TGTGCCACCTGGGATGGGTCGAATTATTATAAGAAACTCTTT	CATWDGSNYYKKLF	TRGV4	.	TRGJ1	17	-1	-1	18
24	1.5066480846736224E-4	TGTGCCACCTGGGACGTCAGTAGTGATTGGATCAAGACGTTT	CATWDVSSDWIKTF	TRGV2	.	TRGJP2	15	-1	-1	18
24	1.5066480846736224E-4	TGTGCCACCTGGGGTAGGCGTTGGTTCAAGATATTT	CATWGRRWFKIF	TRGV4	.	TRGJP1	18	-1	-1	19
24	1.5066480846736224E-4	TGTGCCACCTGGGATAGGTCCCGTAAGAAACTCTTT	CATWDRSRKKLF	TRGV8	.	TRGJ1	17	-1	-1	23
24	1.5066480846736224E-4	TGTGCTCCCCCCACTGGTTGGTTCAAGATATTT	CAPPTGWFKIF	TRGV10	.	TRGJP1	5	-1	-1	10
24	1.5066480846736224E-4	TGTGCCACCTCTAGTGATTGGATCAAGACGTTT	CATSSDWIKTF	TRGV4	.	TRGJP2	9	-1	-1	11
24	1.5066480846736224E-4	TGTGCCACTTATAAGAAACTCTTT	CATYKKLF	TRGV4	.	TRGJ1	7	-1	-1	8
24	1.5066480846736224E-4	TGTGCTGCGTGGGATTGGGGGAATTATTATAAGAAACTCTTT	CAAWDWGNYYKKLF	TRGV10	.	TRGJ1	15	-1	-1	20
24	1.5066480846736224E-4	TGTGCCACCTGGGACGGGGGGGGTGATTGGATCAAGACGTTT	CATWDGGGDWIKTF	TRGV2	.	TRGJP2	17	-1	-1	22
24	1.5066480846736224E-4	TGTGCCACCTGGGACAGAAGAGCTTATTATAAGAAACTCTTT	CATWDRRAYYKKLF	TRGV7	.	TRGJ1	16	-1	-1	23
24	1.5066480846736224E-4	TGTGCTGCGTGGAAGATGAATTATTATAAGAAACTCTTT	CAAWKMNYYKKLF	TRGV10	.	TRGJ1	11	-1	-1	17
24	1.5066480846736224E-4	TGTGCCACCTGGGACGGGCAGAAACTCTTT	CATWDGQKLF	TRGV2	.	TRGJ1	18	-1	-1	19
24	1.5066480846736224E-4	TGTGCTGCGTGGGATGAAAGTGGAAAGAATTATTATAAGAAACTCTTT	CAAWDESGKNYYKKLF	TRGV10	.	TRGJ2	14	-1	-1	26
24	1.5066480846736224E-4	TGTGCTGCGTGGGATTATAGTGCTCATTATTATAAGAAACTCTTT	CAAWDYSAHYYKKLF	TRGV10	.	TRGJ1	16	-1	-1	25
24	1.5066480846736224E-4	TGTGCTGCGTGGGAGAAGGATACCACTGGTTGGTTCAAGATATTT	CAAWEKDTTGWFKIF	TRGV10	.	TRGJP1	13	-1	-1	19
23	1.4438710811455547E-4	TGTGCTGCGTGGGATTGGCCCTCAAACAAGATTTATTATAAGAAACTCTTT	CAAWDWPSNKIYYKKLF	TRGV10	.	TRGJ1	15	-1	-1	29
23	1.4438710811455547E-4	TGTGCCACCTGGGATGGTCGTCAATATAGTAGTGATTGGATCAAGACGTTT	CATWDGRQYSSDWIKTF	TRGV4	.	TRGJP2	16	-1	-1	23
23	1.4438710811455547E-4	TGTGCCACCTGGGACGCATTACGGAGGAGTAGTGATTGGATCAAGACGTTT	CATWDALRRSSDWIKTF	TRGV2	.	TRGJP2	15	-1	-1	27
23	1.4438710811455547E-4	TGTGCCACCTGGGACGGCTTGGCTTATAGTAGTGATTGGATCAAGACGTTT	CATWDGLAYSSDWIKTF	TRGV2	.	TRGJP2	16	-1	-1	24
23	1.4438710811455547E-4	TGTGCCACCTGGGACGGGCTGTTGTTGAGTAGTGATTGGATCAAGACGTTT	CATWDGLLLSSDWIKTF	TRGV2	.	TRGJP2	18	-1	-1	27
23	1.4438710811455547E-4	TGTGCCACCTGGGACGCCGGATATAGTAGTGATTGGATCAAGACGTTT	CATWDAGYSSDWIKTF	TRGV2	.	TRGJP2	15	-1	-1	20
23	1.4438710811455547E-4	TGTGCCACCTGGGACGGTCCTTTAGTAGGTGATTGGATCAAGACGTTT	CATWDGPLVGDWIKTF	TRGV2	.	TRGJP2	19	-1	-1	22
23	1.4438710811455547E-4	TGTGCCACCTGGGACGGGCCTGTTTGTGGTGATTGGATCAAGACGTTT	CATWDGPVCGDWIKTF	TRGV2	.	TRGJP2	22	-1	-1	25
23	1.4438710811455547E-4	TGTGCCACCTGGGACGGGCGAGATAGTAGTGATTGGATCAAGACGTTT	CATWDGRDSSDWIKTF	TRGV2	.	TRGJP2	18	-1	-1	22
23	1.4438710811455547E-4	TGTGCCACCTGGGACGGGAAGGAAGGCAGTGATTGGATCAAGACGTTT	CATWDGKEGSDWIKTF	TRGV2	.	TRGJP2	17	-1	-1	27
23	1.4438710811455547E-4	TGTGCTGCGTGGGATCCCCGCTTATCTTATTATAAGAAACTCTTT	CAAWDPRLSYYKKLF	TRGV10	.	TRGJ1	14	-1	-1	26
23	1.4438710811455547E-4	TGTGCCACCTGGGACGGCCTGAGTAGTGATTGGATCAAGACGTTT	CATWDGLSSDWIKTF	TRGV2	.	TRGJP2	16	-1	-1	21
23	1.4438710811455547E-4	TGTGCCACCTGGGACGGCCCGGGGGGTGATTGGATCAAGACGTTT	CATWDGPGGDWIKTF	TRGV2	.	TRGJP2	20	-1	-1	25
23	1.4438710811455547E-4	TGTGCCACCTGGGACGGGTGTAGTAGTGATTGGATCAAGACGTTT	CATWDGCSSDWIKTF	TRGV2	.	TRGJP2	17	-1	-1	20
23	1.4438710811455547E-4	TGTGCCACCTGGGACGGGCCCCGTAGTGATTGGATCAAGACGTTT	CATWDGPRSDWIKTF	TRGV2	.	TRGJP2	20	-1	-1	22
23	1.4438710811455547E-4	TGTGCCACCTGGGACGAGTCGAGTAGTGATTGGATCAAGACGTTT	CATWDESSSDWIKTF	TRGV2	.	TRGJP2	15	-1	-1	21
23	1.4438710811455547E-4	TGTGCTGCGTGGCCCACAGAGAATTATTATAAGAAACTCTTT	CAAWPTENYYKKLF	TRGV10	.	TRGJ1	11	-1	-1	20
23	1.4438710811455547E-4	TGTGCCACCTGGGATGGGCTTTCGTATTATAAGAAACTCTTT	CATWDGLSYYKKLF	TRGV4	.	TRGJ1	18	-1	-1	24
23	1.4438710811455547E-4	TGTGCCACCTGGGATAACACTCCCTATTGGATCAAGACGTTT	CATWDNTPYWIKTF	TRGV8	.	TRGJP2	15	-1	-1	25
23	1.4438710811455547E-4	TGTGCCACCTGGGACGGTCGGGGTGATTGGATCAAGACGTTT	CATWDGRGDWIKTF	TRGV2	.	TRGJP2	16	-1	-1	22
23	1.4438710811455547E-4	TGTGCCACCTGGGACGGGCCAAGTGATTGGATCAAGACGTTT	CATWDGPSDWIKTF	TRGV2	.	TRGJP2	19	-1	-1	21
23	1.4438710811455547E-4	TGTGCCACCTGGGACGGGGAGGGTGATTGGATCAAGACGTTT	CATWDGEGDWIKTF	TRGV2	.	TRGJP2	17	-1	-1	22
23	1.4438710811455547E-4	TGTGCCACCTGGGACGGACTGAATTATTATAAGAAACTCTTT	CATWDGLNYYKKLF	TRGV3	.	TRGJ1	20	-1	-1	20
23	1.4438710811455547E-4	TGTGCCACCTGGCCCAAGGCCCCCCACAAGAAACTCTTT	CATWPKAPHKKLF	TRGV8	.	TRGJ1	11	-1	-1	27
23	1.4438710811455547E-4	TGTGCCACCTGGGATGGGCCCCATAAGAAACTCTTT	CATWDGPHKKLF	TRGV4	.	TRGJ1	20	-1	-1	22
23	1.4438710811455547E-4	TGTGCCACCTGGGACTTGGGGTATAAGAAACTCTTT	CATWDLGYKKLF	TRGV5	.	TRGJ1	14	-1	-1	21
23	1.4438710811455547E-4	TGTGCCACCTGGGACACCCCCTCGGGGAAACTCTTT	CATWDTPSGKLF	TRGV7	.	TRGJ1	15	-1	-1	26
23	1.4438710811455547E-4	TGTGCCACCTCGAATTATTATAAGAAACTCTTT	CATSNYYKKLF	TRGV4	.	TRGJ1	9	-1	-1	9
23	1.4438710811455547E-4	TGTGCCACCTGGGGTTTGGGGGAGAAACTCTTT	CATWGLGEKLF	TRGV3	.	TRGJ1	12	-1	-1	22
23	1.4438710811455547E-4	TGTGCCACCTGGGGGGATTATAAGAAACTCTTT	CATWGDYKKLF	TRGV5	.	TRGJ1	12	-1	-1	16
23	1.4438710811455547E-4	TGTGCCACCTGGGATCCGCTCCGAAAACTCTTT	CATWDPLRKLF	TRGV4	.	TRGJ1	14	-1	-1	24
23	1.4438710811455547E-4	TGTGCCACCTGGGATACTTATAAGAAACTCTTT	CATWDTYKKLF	TRGV4	.	TRGJ1	14	-1	-1	17
23	1.4438710811455547E-4	TGTGCCACCTGGGACAGGCTTGAGAAACTCTTT	CATWDRLEKLF	TRGV7	.	TRGJ1	21	-1	-1	22
23	1.4438710811455547E-4	TGTGCCACCTGGGACAGGGTTAAGAAACTCTTT	CATWDRVKKLF	TRGV5	.	TRGJ1	17	-1	-1	20
23	1.4438710811455547E-4	TGTGCCCTGGGAACCGGAGGGAAACTCTTT	CALGTGGKLF	TRGV2	.	TRGJ1	11	-1	-1	20
23	1.4438710811455547E-4	TGTGCCACCTGGCCCAGCTCGCTCTTT	CATWPSSLF	TRGV3	.	TRGJ1	11	-1	-1	21
23	1.4438710811455547E-4	TGTGCCACCTGGGACGCCGTGCTCTTT	CATWDAVLF	TRGV2	.	TRGJ1	15	-1	-1	21
23	1.4438710811455547E-4	TGTGCCACCTGGTCAGGGCTCTTT	CATWSGLF	TRGV8	.	TRGJ1	11	-1	-1	18
23	1.4438710811455547E-4	TGCGAGAAACTCTTT	CEKLF	TRGV7	.	TRGJ1	1	-1	-1	4
23	1.4438710811455547E-4	TGTGCCACCTGGGATTCCTATACCACTGGTTGGTTCAAGATATTT	CATWDSYTTGWFKIF	TRGV8	.	TRGJP1	14	-1	-1	18
23	1.4438710811455547E-4	TGTGCCACCTGGGATAGGCCCAGTAGTGATTGGATCAAGACGTTT	CATWDRPSSDWIKTF	TRGV8	.	TRGJP2	19	-1	-1	21
23	1.4438710811455547E-4	TGTGCCACCTGGGACCGCCGGGGATTCACGGATAAGAAACTCTTT	CATWDRRGFTDKKLF	TRGV3	.	TRGJ1	14	-1	-1	31
23	1.4438710811455547E-4	TGTGCCACCTGGGACGGGCCTAGGAGTGATTGGATCAAGACGTTT	CATWDGPRSDWIKTF	TRGV2	.	TRGJP2	19	-1	-1	20
23	1.4438710811455547E-4	TGTGCCACCTGGGACGGGCCCCTGTCTTATTATAAGAAACTCTTT	CATWDGPLSYYKKLF	TRGV2	.	TRGJ1	20	-1	-1	26
23	1.4438710811455547E-4	TGTGCTGCGTGGGACGAGACGAATTATTATAAGAAACTCTTT	CAAWDETNYYKKLF	TRGV10	.	TRGJ1	13	-1	-1	19
23	1.4438710811455547E-4	TGTGCCACCTGGGTTTATAGTAGTGATTGGATCAAGACGTTT	CATWVYSSDWIKTF	TRGV2	.	TRGJP2	12	-1	-1	15
23	1.4438710811455547E-4	TGTGCCACCTGGGACAGGCCCTATTATTATAAGAAACTCTTT	CATWDRPYYYKKLF	TRGV3	.	TRGJ1	19	-1	-1	22
23	1.4438710811455547E-4	TGTGCCACCTGGGACAGATGTAGTGATTGGATCAAGACGTTT	CATWDRCSDWIKTF	TRGV3	.	TRGJP2	16	-1	-1	19
23	1.4438710811455547E-4	TGTGCTGCGTGGGAGGCTAATTATTATAAGAAACTCTTT	CAAWEANYYKKLF	TRGV10	.	TRGJ1	13	-1	-1	18
23	1.4438710811455547E-4	TGTGCCACCTGGGACGGGCCATTAGATAAGAAACTCTTT	CATWDGPLDKKLF	TRGV2	.	TRGJ1	19	-1	-1	25
23	1.4438710811455547E-4	TGTGCCACCTGGGACGGACGGGATTGGATCAAGACGTTT	CATWDGRDWIKTF	TRGV2	.	TRGJP2	16	-1	-1	21
23	1.4438710811455547E-4	TGTGCCACCTGGGTGAATTATTATAAGAAACTCTTT	CATWVNYYKKLF	TRGV4	.	TRGJ1	12	-1	-1	14
23	1.4438710811455547E-4	TGTGCCACCTGGGACTATTATTATAAGAAACTCTTT	CATWDYYYKKLF	TRGV4	.	TRGJ1	13	-1	-1	16
23	1.4438710811455547E-4	TGTGCCACCTGGGACGGGCTATGTGGGAAACTCTTT	CATWDGLCGKLF	TRGV2	.	TRGJ1	18	-1	-1	26
23	1.4438710811455547E-4	CGTGCCTTGTGGGAGGTGCTACGGAGGAAACTCTTT	RALWEVLRRKLF	TRGV9	.	TRGJ1	18	-1	-1	26
23	1.4438710811455547E-4	TGTGCCACCTGGGATAGTAAGGAGAAACTCTTT	CATWDSKEKLF	TRGV8	.	TRGJ1	16	-1	-1	22
23	1.4438710811455547E-4	TGTGCCACCTGGGACCGTTGGAAACTCTTT	CATWDRWKLF	TRGV2	.	TRGJ1	14	-1	-1	20
23	1.4438710811455547E-4	TGTGCTGCGTGGGTGTTCAAGATATTT	CAAWVFKIF	TRGV10	.	TRGJP1	12	-1	-1	14
23	1.4438710811455547E-4	TGTGCCACCTGTTGGTTCAAGATATTT	CATCWFKIF	TRGV4	.	TRGJP1	10	-1	-1	4
23	1.4438710811455547E-4	TGTGCCACCTGGGATGGGAAACTCTTT	CATWDGKLF	TRGV4	.	TRGJ1	17	-1	-1	17
23	1.4438710811455547E-4	TGTGCCACCGGGCCACTCTTT	CATGPLF	TRGV4	.	TRGJ1	11	-1	-1	14
23	1.4438710811455547E-4	TGTGAGGATAAGAAACTCTTT	CEDKKLF	TRGV2	.	TRGJ1	3	-1	-1	7
23	1.4438710811455547E-4	TGTGCCACCTGGGACGGGGTTAGTAGTGATTGGATCAAGACGTTT	CATWDGVSSDWIKTF	TRGV2	.	TRGJP2	17	-1	-1	20
23	1.4438710811455547E-4	TGTGCCACCTGGGACTGTTATTATAAGAAACTCTTT	CATWDCYYKKLF	TRGV4	.	TRGJ1	13	-1	-1	17
23	1.4438710811455547E-4	TGTGCCACCTGGGACGGGCTCTTCAAGAAACTCTTT	CATWDGLFKKLF	TRGV2	.	TRGJ1	18	-1	-1	24
23	1.4438710811455547E-4	TGTGCCACCTGGGACGGGCGGCAGAAACTCTTT	CATWDGRQKLF	TRGV2	.	TRGJ1	18	-1	-1	22
23	1.4438710811455547E-4	TGTGCCACCTGGGACAACTATAAGAAACTCTTT	CATWDNYKKLF	TRGV3	.	TRGJ1	15	-1	-1	18
23	1.4438710811455547E-4	TGTGCCATCAGGGGGAAGAAACTCTTT	CAIRGKKLF	TRGV2	.	TRGJ1	12	-1	-1	15
23	1.4438710811455547E-4	TGTGCTGCGTGGGATTATATTGAAAGTAGTGATTGGATCAAGACGTTT	CAAWDYIESSDWIKTF	TRGV10	.	TRGJP2	16	-1	-1	24
23	1.4438710811455547E-4	TGTGCCACGGCCGGTGATTGGATCAAGACGTTT	CATAGDWIKTF	TRGV2	.	TRGJP2	7	-1	-1	13
22	1.381094077617487E-4	TGTGCTGCGTGGGATAGCATAGGGGAACGATTAAGAAGCCCTTATTATAAGAAACTCTTT	CAAWDSIGERLRSPYYKKLF	TRGV10	.	TRGJ1	14	-1	-1	41
22	1.381094077617487E-4	TGTGCTGCGTGGGATGTCTCTTTCCACGTGGAGATTTATTATAAGAAACTCTTT	CAAWDVSFHVEIYYKKLF	TRGV10	.	TRGJ1	14	-1	-1	32
22	1.381094077617487E-4	TGTGCCACCTGGGACGGCGGCTCCCTGGTAGGTAGTGATTGGATCAAGACGTTT	CATWDGGSLVGSDWIKTF	TRGV2	.	TRGJP2	16	-1	-1	31
22	1.381094077617487E-4	TGTGCCACCTGGGACAGGCCGAGGGTGGGTAGTGATTGGATCAAGACGTTT	CATWDRPRVGSDWIKTF	TRGV3	.	TRGJP2	19	-1	-1	28
22	1.381094077617487E-4	TGTGCCACCTGGGACGGGTTCCTAAGTAGTGATTGGATCAAGACGTTT	CATWDGFLSSDWIKTF	TRGV2	.	TRGJP2	17	-1	-1	24
22	1.381094077617487E-4	TGTGCCACCTGGGACGGGCCGTTTGGTAGTGATTGGATCAAGACGTTT	CATWDGPFGSDWIKTF	TRGV2	.	TRGJP2	19	-1	-1	25
22	1.381094077617487E-4	TGTGCCACCTGGGACGGGCGTAGGAGTAGTGATTGGATCAAGACGTTT	CATWDGRRSSDWIKTF	TRGV2	.	TRGJP2	18	-1	-1	24
22	1.381094077617487E-4	TGTGCCACCTGGGAACATGCTAAGATGGGCAAAAAAATCAAGGTATTT	CATWEHAKMGKKIKVF	TRGV2	.	TRGJP	13	-1	-1	22
22	1.381094077617487E-4	TGTGCCACCTGGGACGCACCAGCCATTTATTATAAGAAACTCTTT	CATWDAPAIYYKKLF	TRGV2	.	TRGJ1	15	-1	-1	26
22	1.381094077617487E-4	TGTGCCACCTGGGACGGGCTTTATAGTGATTGGATCAAGACGTTT	CATWDGLYSDWIKTF	TRGV2	.	TRGJP2	18	-1	-1	23
22	1.381094077617487E-4	TGTGCCACCTGGGATGTCAGCAAGCATTATAAGAAACTCTTT	CATWDVSKHYKKLF	TRGV4	.	TRGJ1	15	-1	-1	25
22	1.381094077617487E-4	TGTGCCACCTGGGATGCCGGTAGTGATTGGATCAAGACGTTT	CATWDAGSDWIKTF	TRGV4	.	TRGJP2	15	-1	-1	19
22	1.381094077617487E-4	TGTGCCACCTGGGACGAAAGTAGTGATTGGATCAAGACGTTT	CATWDESSDWIKTF	TRGV2	.	TRGJP2	15	-1	-1	18
22	1.381094077617487E-4	TGTGCTGCGTGGACTCGGGGGTATTATAAGAAACTCTTT	CAAWTRGYYKKLF	TRGV10	.	TRGJ1	11	-1	-1	21
22	1.381094077617487E-4	TGTGCCACCTGGGACGGGCAATGTTATAAGAAACTCTTT	CATWDGQCYKKLF	TRGV2	.	TRGJ1	18	-1	-1	23
22	1.381094077617487E-4	TGTGCCACCTGGGACAGGCCGAATTATAAGAAACTCTTT	CATWDRPNYKKLF	TRGV3	.	TRGJ1	19	-1	-1	22
22	1.381094077617487E-4	TGTGCCACCTGGGACAGGCGTGATTATAAGAAACTCTTT	CATWDRRDYKKLF	TRGV3	.	TRGJ1	21	-1	-1	22
22	1.381094077617487E-4	TGTGCCACCTGGGACAGGCGGGGGCCTGAGAAACTCTTT	CATWDRRGPEKLF	TRGV3	.	TRGJ1	18	-1	-1	28
22	1.381094077617487E-4	TGTGCCACCTGGAATACCACTGGTTGGTTCAAGATATTT	CATWNTTGWFKIF	TRGV8	.	TRGJP1	15	-1	-1	13
22	1.381094077617487E-4	TGTGCCACCTGGGATGGGCCGATTAAGAAACTCTTT	CATWDGPIKKLF	TRGV4	.	TRGJ1	22	-1	-1	23
22	1.381094077617487E-4	TGTGCCACCTGGGACCTGGGATGGATCAAGACGTTT	CATWDLGWIKTF	TRGV8	.	TRGJP2	13	-1	-1	21
22	1.381094077617487E-4	TGTGCCACCTGGGACGGGTATAAGAAACTCTTT	CATWDGYKKLF	TRGV2	.	TRGJ1	17	-1	-1	18
22	1.381094077617487E-4	TGTGCCACCTGGGACAGGCCCGAGAAACTCTTT	CATWDRPEKLF	TRGV3	.	TRGJ1	19	-1	-1	22
22	1.381094077617487E-4	TGTGCCACCTGGAGCCGGGCTAAGAAACTCTTT	CATWSRAKKLF	TRGV4	.	TRGJ1	11	-1	-1	20
22	1.381094077617487E-4	TGTGCCACCCGACCCGGGGGAAAGAAACTCTTT	CATRPGGKKLF	TRGV4	.	TRGJ1	8	-1	-1	21
22	1.381094077617487E-4	TGTGCCACCTGTCCCGTCTCGAGTCTCTTT	CATCPVSSLF	TRGV8	.	TRGJ1	10	-1	-1	24
22	1.381094077617487E-4	TGTGCCACCTGGGATGCCAAAAAACTCTTT	CATWDAKKLF	TRGV4	.	TRGJ1	15	-1	-1	18
22	1.381094077617487E-4	TGTGCCACCTGGGGTCAGAAACTCTTT	CATWGQKLF	TRGV7	.	TRGJ1	12	-1	-1	16
22	1.381094077617487E-4	TGTGCTGCGTGGGAATTATGGGGTAATTATTATAAGAAACTCTTT	CAAWELWGNYYKKLF	TRGV10	.	TRGJ1	17	-1	-1	24
22	1.381094077617487E-4	TGTGCTGCGTGGGGCCTAGGCCATTATTATAAGAAACTCTTT	CAAWGLGHYYKKLF	TRGV10	.	TRGJ1	12	-1	-1	22
22	1.381094077617487E-4	TGTGCCACCTGGGACGCTAGTAGTGATTGGATCAAGACGTTT	CATWDASSDWIKTF	TRGV5	.	TRGJP2	14	-1	-1	17
22	1.381094077617487E-4	TGTGCCACCTGGGACGGGCGAGGTGATTGGATCAAGACGTTT	CATWDGRGDWIKTF	TRGV2	.	TRGJP2	18	-1	-1	22
22	1.381094077617487E-4	TGTGCTGCGTGGGATCAAAATTATTATAAGAAACTCTTT	CAAWDQNYYKKLF	TRGV10	.	TRGJ1	14	-1	-1	18
22	1.381094077617487E-4	TGTGCCACCTGGGATTCGGGGTATTATAAGAAACTCTTT	CATWDSGYYKKLF	TRGV3	.	TRGJ1	13	-1	-1	21
22	1.381094077617487E-4	TGTGCCACCTGGGATGTATGTGATTGGATCAAGACGTTT	CATWDVCDWIKTF	TRGV4	.	TRGJP2	15	-1	-1	15
22	1.381094077617487E-4	TGTGCCACCTGGGACGGTAGTGATTGGATCAAGACGTTT	CATWDGSDWIKTF	TRGV2	.	TRGJP2	16	-1	-1	16
22	1.381094077617487E-4	TGTGCCACCTGGGACGGGCCTTTTTATAAGAAACTCTTT	CATWDGPFYKKLF	TRGV2	.	TRGJ1	19	-1	-1	20
22	1.381094077617487E-4	TGTGCCACCTGGGACAGGCCGTATTATAAGAAACTCTTT	CATWDRPYYKKLF	TRGV3	.	TRGJ1	19	-1	-1	21
22	1.381094077617487E-4	TGTGCTGCGCGTGCCACTGGTTGGTTCAAGATATTT	CAARATGWFKIF	TRGV10	.	TRGJP1	8	-1	-1	13
22	1.381094077617487E-4	TGTGCCACCTGGGACGGCCATTATAAGAAACTCTTT	CATWDGHYKKLF	TRGV2	.	TRGJ1	16	-1	-1	19
22	1.381094077617487E-4	TGTGCCACCTGGGACAGGCCGGATAAGAAACTCTTT	CATWDRPDKKLF	TRGV3	.	TRGJ1	19	-1	-1	22
22	1.381094077617487E-4	TGTGCCACCTGGGACAGGCGATATAAGAAACTCTTT	CATWDRRYKKLF	TRGV3	.	TRGJ1	18	-1	-1	21
22	1.381094077617487E-4	TGTGCCACCTGGGATGGGGTCCGGAAACTCTTT	CATWDGVRKLF	TRGV4	.	TRGJ1	17	-1	-1	23
22	1.381094077617487E-4	TGTGCCACCTGGGATAGCCGGAGTGGGCTCTTT	CATWDSRSGLF	TRGV8	.	TRGJ1	16	-1	-1	27
22	1.381094077617487E-4	TGTGCCACCTGGGATAGGGTATGGAAACTCTTT	CATWDRVWKLF	TRGV8	.	TRGJ1	17	-1	-1	23
22	1.381094077617487E-4	TGTGCCACCTGGGACAGGGGGAAGAAACTCTTT	CATWDRGKKLF	TRGV5	.	TRGJ1	17	-1	-1	21
22	1.381094077617487E-4	TGTGCCACCTGGGACTGGAAGAAACTCTTT	CATWDWKKLF	TRGV2	.	TRGJ1	17	-1	-1	18
22	1.381094077617487E-4	TGTGCCACCTGGGACGCGACGGAACTCTTT	CATWDATELF	TRGV4	.	TRGJ1	13	-1	-1	22
22	1.381094077617487E-4	TGTGCCACCTGGGACGACGGGAAACTCTTT	CATWDDGKLF	TRGV2	.	TRGJ1	15	-1	-1	20
22	1.381094077617487E-4	TGTGCCACCTGGGATGGACTCTTT	CATWDGLF	TRGV4	.	TRGJ1	16	-1	-1	17
22	1.381094077617487E-4	TGTGCCACCGTCAGGAAACTCTTT	CATVRKLF	TRGV2	.	TRGJ1	8	-1	-1	14
22	1.381094077617487E-4	TGTGCCAGCGAGACGTTT	CASETF	TRGV3	.	TRGJP2	6	-1	-1	10
22	1.381094077617487E-4	TGTGCTGCGTGGGATCTTCCTCTAACTGGTTGGTTCAAGATATTT	CAAWDLPLTGWFKIF	TRGV10	.	TRGJP1	14	-1	-1	24
22	1.381094077617487E-4	TGTGCTGCGTGGGATTTCGCCCTTTATTATAAGAAACTCTTT	CAAWDFALYYKKLF	TRGV10	.	TRGJ1	18	-1	-1	23
22	1.381094077617487E-4	TGTGCCACCTGGGATCATAGTAGTGATTGGATCAAGACGTTT	CATWDHSSDWIKTF	TRGV2	.	TRGJP2	13	-1	-1	16
22	1.381094077617487E-4	TGTGCCACCTGGGACGGGGGTAGTGATTGGATCAAGACGTTT	CATWDGGSDWIKTF	TRGV2	.	TRGJP2	17	-1	-1	19
22	1.381094077617487E-4	TGTGCCACCTGCGAACTTGGCTATTATAAGAAACTCTTT	CATCELGYYKKLF	TRGV4	.	TRGJ1	13	-1	-1	21
22	1.381094077617487E-4	TGTGCCACCTGGGACGGGCCTGGTTGGTTCAAGATATTT	CATWDGPGWFKIF	TRGV2	.	TRGJP1	19	-1	-1	19
22	1.381094077617487E-4	TGTGCCACCTGGGATGACTATTATAAGAAACTCTTT	CATWDDYYKKLF	TRGV4	.	TRGJ1	15	-1	-1	18
22	1.381094077617487E-4	TGTGCCTCAAATTGGACCGATAAGAAACTCTTT	CASNWTDKKLF	TRGV8	.	TRGJ1	5	-1	-1	19
22	1.381094077617487E-4	TGTGCCACCTGGCCACCTCAGATCAAGACGTTT	CATWPPQIKTF	TRGV8	.	TRGJP2	11	-1	-1	20
22	1.381094077617487E-4	TGTGCCACCTGGGATAGTTATAAGAAACTCTTT	CATWDSYKKLF	TRGV8	.	TRGJ1	16	-1	-1	17
22	1.381094077617487E-4	TGTGCCACCCTTTCGTACGAGAAACTCTTT	CATLSYEKLF	TRGV4	.	TRGJ1	8	-1	-1	19
22	1.381094077617487E-4	TGTGCCACCCCGAAACTCTTT	CATPKLF	TRGV8	.	TRGJ1	8	-1	-1	11
21	1.3183170740894195E-4	TGTGCCACCTGGGACGGGCCCCCCAATAGTAGTGATTGGATCAAGACGTTT	CATWDGPPNSSDWIKTF	TRGV2	.	TRGJP2	20	-1	-1	25
21	1.3183170740894195E-4	TGTGCCACCTGGGACGGGGGCCCCGATAGTAGTGATTGGATCAAGACGTTT	CATWDGGPDSSDWIKTF	TRGV2	.	TRGJP2	17	-1	-1	25
21	1.3183170740894195E-4	TGTGCTGCGTGGGATTATTTCCCTTCGAATTATTATAAGAAACTCTTT	CAAWDYFPSNYYKKLF	TRGV10	.	TRGJ1	16	-1	-1	23
21	1.3183170740894195E-4	TGTGCTGCGTGGGATTATGGCGAGGGCACTGGTTGGTTCAAGATATTT	CAAWDYGEGTGWFKIF	TRGV10	.	TRGJP1	16	-1	-1	26
21	1.3183170740894195E-4	TGTGCCACCTGGGATCCCCACGGGGGTAGTGATTGGATCAAGACGTTT	CATWDPHGGSDWIKTF	TRGV8	.	TRGJP2	14	-1	-1	25
21	1.3183170740894195E-4	TGTGCCACCTGGGATGGACAACCGCGTAGTGATTGGATCAAGACGTTT	CATWDGQPRSDWIKTF	TRGV4	.	TRGJP2	16	-1	-1	25
21	1.3183170740894195E-4	TGTGCCACCTGGGACCCCCAAGGGAGTAGTGATTGGATCAAGACGTTT	CATWDPQGSSDWIKTF	TRGV2	.	TRGJP2	14	-1	-1	24
21	1.3183170740894195E-4	TGTGCCACCTGGGACGGCGTAAATGGTGACCTTCGTAAGAAACTCTTT	CATWDGVNGDLRKKLF	TRGV2	.	TRGJ1	16	-1	-1	35
21	1.3183170740894195E-4	TGTGCCACCTGGGACGGGCCCCAGAGTAGTGATTGGATCAAGACGTTT	CATWDGPQSSDWIKTF	TRGV2	.	TRGJP2	20	-1	-1	24
21	1.3183170740894195E-4	TGTGCCACCTGGGACGGGCCGGGGGGTAGTGATTGGATCAAGACGTTT	CATWDGPGGSDWIKTF	TRGV2	.	TRGJP2	19	-1	-1	25
21	1.3183170740894195E-4	TGTGCCACCTGGGACGGGCCAGATTCGAGTGATTGGATCAAGACGTTT	CATWDGPDSSDWIKTF	TRGV2	.	TRGJP2	19	-1	-1	27
21	1.3183170740894195E-4	TGTGCCACCTGGGACGGGCGTGGGGCTGCGGCGTATAAGAAACTCTTT	CATWDGRGAAAYKKLF	TRGV2	.	TRGJ1	18	-1	-1	33
21	1.3183170740894195E-4	TGTGCCACCTGGGATAGGCCCAAGGGTGATTGGATCAAGACGTTT	CATWDRPKGDWIKTF	TRGV8	.	TRGJP2	19	-1	-1	25
21	1.3183170740894195E-4	TGTGCCACCTGGGACTTAAATAGTAGTGATTGGATCAAGACGTTT	CATWDLNSSDWIKTF	TRGV2	.	TRGJP2	14	-1	-1	16
21	1.3183170740894195E-4	TGTGCCACCTGGGACCGACCGAGTAGTGATTGGATCAAGACGTTT	CATWDRPSSDWIKTF	TRGV2	.	TRGJP2	14	-1	-1	21
21	1.3183170740894195E-4	TGTGCCACCTGGGACGGGCCAAAGAGTGATTGGATCAAGACGTTT	CATWDGPKSDWIKTF	TRGV2	.	TRGJP2	19	-1	-1	24
21	1.3183170740894195E-4	TGTGCTGCGTGGGATCGGGGATATTATTATAAGAAACTCTTT	CAAWDRGYYYKKLF	TRGV10	.	TRGJ1	14	-1	-1	22
21	1.3183170740894195E-4	TGTGCTGCATGGGATATTGGGATTAATTATAAGAAACTCTTT	CAAWDIGINYKKLF	TRGV10	.	TRGJ1	14	-1	-1	15
21	1.3183170740894195E-4	TGTGCCACCTGGGATGGGCCGAATTATTATAAGAAACTCTTT	CATWDGPNYYKKLF	TRGV4	.	TRGJ1	19	-1	-1	19
21	1.3183170740894195E-4	TGTGCCACCTGGGATGAGGGGGCGAGATATAAGAAACTCTTT	CATWDEGARYKKLF	TRGV4	.	TRGJ1	15	-1	-1	27
21	1.3183170740894195E-4	TGTGCCACCTGGGACCGGGGGAGTGATTGGATCAAGACGTTT	CATWDRGSDWIKTF	TRGV8	.	TRGJP2	13	-1	-1	21
21	1.3183170740894195E-4	TGTGCCACCTGGGACGGTAGGACTTATTATAAGAAACTCTTT	CATWDGRTYYKKLF	TRGV2	.	TRGJ1	16	-1	-1	20
21	1.3183170740894195E-4	TGTGCCACCTGGGACGGGTCTGGCGATTGGATCAAGACGTTT	CATWDGSGDWIKTF	TRGV2	.	TRGJP2	17	-1	-1	24
21	1.3183170740894195E-4	TGTGCCACCTGGGACGGGCCCAGTGATTGGATCAAGACGTTT	CATWDGPSDWIKTF	TRGV2	.	TRGJP2	20	-1	-1	21
21	1.3183170740894195E-4	TGTGCCACCTGGGACAGGCGGCGTGATTGGATCAAGACGTTT	CATWDRRRDWIKTF	TRGV3	.	TRGJP2	18	-1	-1	22
21	1.3183170740894195E-4	TGTGCCACCTGGGACAGGACCACTGGTTGGTTCAAGATATTT	CATWDRTTGWFKIF	TRGV7	.	TRGJP1	17	-1	-1	18
21	1.3183170740894195E-4	TGTGCCACCTGGGTCGCGAATTATTATAAGAAACTCTTT	CATWVANYYKKLF	TRGV4	.	TRGJ1	12	-1	-1	16
21	1.3183170740894195E-4	TGTGCCACCTGGGATTCGAATTATTATAAGAAACTCTTT	CATWDSNYYKKLF	TRGV8	.	TRGJ1	14	-1	-1	13
21	1.3183170740894195E-4	TGTGCCACCTGGGATCTGAATTATTATAAGAAACTCTTT	CATWDLNYYKKLF	TRGV8	.	TRGJ1	14	-1	-1	17
21	1.3183170740894195E-4	TGTGCCACCTGGGATGTGGCTGATTGGATCAAGACGTTT	CATWDVADWIKTF	TRGV4	.	TRGJP2	19	-1	-1	20
21	1.3183170740894195E-4	TGTGCCACCTGGGACGGGCTTCGTTGGATCAAGACGTTT	CATWDGLRWIKTF	TRGV2	.	TRGJP2	18	-1	-1	23
21	1.3183170740894195E-4	TGTGCCACCTGGGACGGGGCAAAGTATAAGAAACTCTTT	CATWDGAKYKKLF	TRGV2	.	TRGJ1	17	-1	-1	24
21	1.3183170740894195E-4	TGTGCCACCTGGGACAGTTATTATTATAAGAAACTCTTT	CATWDSYYYKKLF	TRGV3	.	TRGJ1	16	-1	-1	19
21	1.3183170740894195E-4	TGTGCCACCTGGGACAGGCGCGGTTATAAGAAACTCTTT	CATWDRRGYKKLF	TRGV3	.	TRGJ1	18	-1	-1	23
21	1.3183170740894195E-4	TGTGCCACCTGGGATTCTTATTATAAGAAACTCTTT	CATWDSYYKKLF	TRGV4	.	TRGJ1	14	-1	-1	17
21	1.3183170740894195E-4	TGTGCCACCTGGGATAGGTTTTGGATCAAGACGTTT	CATWDRFWIKTF	TRGV8	.	TRGJP2	17	-1	-1	20
21	1.3183170740894195E-4	TGTGCCACCTGGGACGGGCTCCCTAAGAAACTCTTT	CATWDGLPKKLF	TRGV2	.	TRGJ1	18	-1	-1	23
21	1.3183170740894195E-4	TGTGCCACCTGGGACGGGCCGGTGATGAAACTCTTT	CATWDGPVMKLF	TRGV2	.	TRGJ1	22	-1	-1	26
21	1.3183170740894195E-4	TGTGCCACCTGGGACAGGCACCGTAAGAAACTCTTT	CATWDRHRKKLF	TRGV7	.	TRGJ1	18	-1	-1	23
21	1.3183170740894195E-4	TGTGCTCCACTTTGTCTCGGTGCGAAACTCTTT	CAPLCLGAKLF	TRGV4	.	TRGJ1	4	-1	-1	23
21	1.3183170740894195E-4	TGTGCCACCTGGGATGTCAATAAGAAACTCTTT	CATWDVNKKLF	TRGV4	.	TRGJ1	15	-1	-1	19
21	1.3183170740894195E-4	TGTGCCACCTGGGATGGGCCTATGAAACTCTTT	CATWDGPMKLF	TRGV4	.	TRGJ1	22	-1	-1	20
21	1.3183170740894195E-4	TGTGCCACCTGGGATAGAGTTAAGAAACTCTTT	CATWDRVKKLF	TRGV8	.	TRGJ1	16	-1	-1	20
21	1.3183170740894195E-4	TGTGCCACCTGGGACAGGCCTCAGAAACTCTTT	CATWDRPQKLF	TRGV7	.	TRGJ1	20	-1	-1	22
21	1.3183170740894195E-4	TGTGCCCTGTGGGAGGGGGGGAAACTCTTT	CALWEGGKLF	TRGV9	.	TRGJ1	15	-1	-1	20
21	1.3183170740894195E-4	TGTGCCACCTGGGATTGTAAGAAACTCTTT	CATWDCKKLF	TRGV8	.	TRGJ1	14	-1	-1	13
21	1.3183170740894195E-4	TGTGCCACCTGGGAAGGGGTGAAACTCTTT	CATWEGVKLF	TRGV4	.	TRGJ1	17	-1	-1	20
21	1.3183170740894195E-4	TGTGCCACCTGGGATAGTTTGCTCTTT	CATWDSLLF	TRGV4	.	TRGJ1	14	-1	-1	21
21	1.3183170740894195E-4	TGTGCCACCCCCCTCTTAAGGACGTTT	CATPLLRTF	TRGV8	.	TRGJP2	8	-1	-1	20
21	1.3183170740894195E-4	TGTGCTGCCACTAAGAAACTCTTT	CAATKKLF	TRGV4	.	TRGJ1	4	-1	-1	11
21	1.3183170740894195E-4	TGTGCCACCTGCTTCGGACTCTTT	CATCFGLF	TRGV4	.	TRGJ1	10	-1	-1	17
21	1.3183170740894195E-4	TGTGCCACCTGGGCGAAACTCTTT	CATWAKLF	TRGV4	.	TRGJ1	12	-1	-1	14
21	1.3183170740894195E-4	TGTGCCACCTGGGCCAGATATAGTAGTGATTGGATCAAGACGTTT	CATWARYSSDWIKTF	TRGV2	.	TRGJP2	12	-1	-1	17
21	1.3183170740894195E-4	TGTGCCACCTGGGACGGGCCTCGTAGTGATTGGATCAAGACGTTT	CATWDGPRSDWIKTF	TRGV2	.	TRGJP2	23	-1	-1	22
21	1.3183170740894195E-4	TGTGCCACCTGGGACGGAAGCGGTAGTGATTGGATCAAGACGTTT	CATWDGSGSDWIKTF	TRGV2	.	TRGJP2	16	-1	-1	22
21	1.3183170740894195E-4	TGTGCTGCGTGGGCTCCCCGCACTGGTTGGTTCAAGATATTT	CAAWAPRTGWFKIF	TRGV10	.	TRGJP1	12	-1	-1	20
21	1.3183170740894195E-4	TGTGCCACCTGGGATGGGCCGGGTTATTATAAGAAACTCTTT	CATWDGPGYYKKLF	TRGV4	.	TRGJ1	19	-1	-1	23
21	1.3183170740894195E-4	TGTGCCACCTGGGATGGGGCGAATTATTATAAGAAACTCTTT	CATWDGANYYKKLF	TRGV4	.	TRGJ1	17	-1	-1	19
21	1.3183170740894195E-4	TGTGCCACCTGGGATAGGCTCGTCAGGATTAAGAAACTCTTT	CATWDRLVRIKKLF	TRGV4	.	TRGJ1	18	-1	-1	29
21	1.3183170740894195E-4	TGTGCCACCTGGGACAGTAGTAGTGATTGGATCAAGACGTTT	CATWDSSSDWIKTF	TRGV2	.	TRGJP2	14	-1	-1	17
21	1.3183170740894195E-4	TGTGCCACCTGGGACAGGCCAGGGAATTATAAGAAACTCTTT	CATWDRPGNYKKLF	TRGV5	.	TRGJ1	19	-1	-1	25
21	1.3183170740894195E-4	TGTGCTGCGTGGGATTTGTATTATTATAAGAAACTCTTT	CAAWDLYYYKKLF	TRGV10	.	TRGJ1	15	-1	-1	13
21	1.3183170740894195E-4	TGTGCCACCTGGGCCGAGAATTATTATAAGAAACTCTTT	CATWAENYYKKLF	TRGV5	.	TRGJ1	12	-1	-1	17
21	1.3183170740894195E-4	TGTGCCACCTGGGATGGGCTTGCTTATAAGAAACTCTTT	CATWDGLAYKKLF	TRGV4	.	TRGJ1	18	-1	-1	23
21	1.3183170740894195E-4	TGTGCCACCTGGGACGGGGATTATTATAAGAAACTCTTT	CATWDGDYYKKLF	TRGV5	.	TRGJ1	17	-1	-1	19
21	1.3183170740894195E-4	TGTGCCACCTGGGACAGACCTTATTATAAGAAACTCTTT	CATWDRPYYKKLF	TRGV3	.	TRGJ1	20	-1	-1	20
21	1.3183170740894195E-4	TGTGCCACCTGGATACCCGACCCCCGCAAGAAACTCTTT	CATWIPDPRKKLF	TRGV4	.	TRGJ1	11	-1	-1	27
21	1.3183170740894195E-4	TGTGCTGCGTGGGAAGAGGCTTGGTTCAAGATATTT	CAAWEEAWFKIF	TRGV10	.	TRGJP1	13	-1	-1	20
21	1.3183170740894195E-4	TGTGCCACCTGGGGGGGTGATTGGATCAAGACGTTT	CATWGGDWIKTF	TRGV4	.	TRGJP2	12	-1	-1	16
21	1.3183170740894195E-4	TGTGCCACCTGGGACGTTAAAGGTGAGAAACTCTTT	CATWDVKGEKLF	TRGV8	.	TRGJ1	13	-1	-1	25
21	1.3183170740894195E-4	TGTGCCACCTGGGACAGGCCCTTTGCGAAACTCTTT	CATWDRPFAKLF	TRGV7	.	TRGJ1	19	-1	-1	26
21	1.3183170740894195E-4	TGTGCCACCTGGGACGGGCCGGTGAAACTCTTT	CATWDGPVKLF	TRGV2	.	TRGJ1	22	-1	-1	23
21	1.3183170740894195E-4	TGTGCCACCTGGGTGTATAAGAAACTCTTT	CATWVYKKLF	TRGV3	.	TRGJ1	12	-1	-1	15
21	1.3183170740894195E-4	TGTGCCACCTGGGATGGGAAGAAACTCTTT	CATWDGKKLF	TRGV4	.	TRGJ1	17	-1	-1	18
21	1.3183170740894195E-4	TGTGCCACCTGGGATAGGCCGGGGCTCTTT	CATWDRPGLF	TRGV8	.	TRGJ1	19	-1	-1	24
21	1.3183170740894195E-4	TGTGCCACCTGGCCTCTGAAACTCTTT	CATWPLKLF	TRGV8	.	TRGJ1	11	-1	-1	17
21	1.3183170740894195E-4	TGTGCCACCTGGGATGTGAAACTCTTT	CATWDVKLF	TRGV4	.	TRGJ1	15	-1	-1	17
21	1.3183170740894195E-4	TGTGCCACCTGGGACGAAAAACTCTTT	CATWDEKLF	TRGV2	.	TRGJ1	15	-1	-1	18
21	1.3183170740894195E-4	TGTGCCCCTCGGGTACGACTCTTT	CAPRVRLF	TRGV8	.	TRGJ1	12	-1	-1	17
21	1.3183170740894195E-4	TGGGGGTGTAATAAGAAACTCTTT	WGCNKKLF	TRGV3	.	TRGJ1	1	-1	-1	10
20	1.255540070561352E-4	TGTGCTGCGTGGGATCCTTATCTTGGGCGAATGGGGAATTATTATAAGAAACTCTTT	CAAWDPYLGRMGNYYKKLF	TRGV10	.	TRGJ1	14	-1	-1	35
20	1.255540070561352E-4	TGTGCTGCGTGGGATTATGGGGATACCACTGGTTGGTTCAAGATATTT	CAAWDYGDTTGWFKIF	TRGV10	.	TRGJP1	16	-1	-1	22
20	1.255540070561352E-4	TGTGCCACCTGGGACGGGCAGACCCATGGACGTAAGAAACTCTTT	CATWDGQTHGRKKLF	TRGV2	.	TRGJ1	18	-1	-1	32
20	1.255540070561352E-4	TGTGCCACCTGGGACGGGGCAAGTAGTGATTGGATCAAGACGTTT	CATWDGASSDWIKTF	TRGV2	.	TRGJP2	17	-1	-1	21
20	1.255540070561352E-4	TGTGCCACCTGGGACGGGCCGGATGGTTGGTTCAAGATATTT	CATWDGPDGWFKIF	TRGV2	.	TRGJP1	19	-1	-1	23
20	1.255540070561352E-4	TGTGCCACCTGGGACGGGCCGAATTATTATAAGAAACTCTTT	CATWDGPNYYKKLF	TRGV2	.	TRGJ1	19	-1	-1	19
20	1.255540070561352E-4	TGTGCCACCTGGGACGGGCGGGAGAATTGGATCAAGACGTTT	CATWDGRENWIKTF	TRGV2	.	TRGJP2	18	-1	-1	25
20	1.255540070561352E-4	TGTGCCACCTGGGACAATAGTAGTGATTGGATCAAGACGTTT	CATWDNSSDWIKTF	TRGV8	.	TRGJP2	13	-1	-1	16
20	1.255540070561352E-4	TGTGCCACCTGGGAAGATACCACTGGTTGGTTCAAGATATTT	CATWEDTTGWFKIF	TRGV2	.	TRGJP1	13	-1	-1	16
20	1.255540070561352E-4	TGTGCTGCGTGGGATCAACATTATTATAAGAAACTCTTT	CAAWDQHYYKKLF	TRGV10	.	TRGJ1	14	-1	-1	19
20	1.255540070561352E-4	TGTGCTGCGTGGGACCCGAATTATTATAAGAAACTCTTT	CAAWDPNYYKKLF	TRGV10	.	TRGJ1	13	-1	-1	16
20	1.255540070561352E-4	TGTGCCACCTGGGATAGGCCTTTGGGGAAGAAACTCTTT	CATWDRPLGKKLF	TRGV8	.	TRGJ1	20	-1	-1	27
20	1.255540070561352E-4	TGTGCCACCTGGGACGGGCCAGATTGGATCAAGACGTTT	CATWDGPDWIKTF	TRGV2	.	TRGJP2	19	-1	-1	21
20	1.255540070561352E-4	TGTGCCACCTGGGACGGGAGGGGTTATAAGAAACTCTTT	CATWDGRGYKKLF	TRGV2	.	TRGJ1	17	-1	-1	23
20	1.255540070561352E-4	TGTGCCACCTGGGACAGGCTCAATTATAAGAAACTCTTT	CATWDRLNYKKLF	TRGV5	.	TRGJ1	18	-1	-1	22
20	1.255540070561352E-4	TGTGCCACCTGGGCCCTTTATTATAAGAAACTCTTT	CATWALYYKKLF	TRGV3	.	TRGJ1	12	-1	-1	17
20	1.255540070561352E-4	TGTGCCACCTGGGGCCGGCAACATAAGAAACTCTTT	CATWGRQHKKLF	TRGV5P	.	TRGJ1	18	-1	-1	22
20	1.255540070561352E-4	TGTGCCACCTGGGGGCTTGGCTATAAGAAACTCTTT	CATWGLGYKKLF	TRGV2	.	TRGJ1	12	-1	-1	21
20	1.255540070561352E-4	TGTGCCACCTGGGATGTCGCCCATAAGAAACTCTTT	CATWDVAHKKLF	TRGV8	.	TRGJ1	14	-1	-1	22
20	1.255540070561352E-4	TGTGCCACCTGGGATATTTATTATAAGAAACTCTTT	CATWDIYYKKLF	TRGV8	.	TRGJ1	15	-1	-1	17
20	1.255540070561352E-4	TGTGCCACCTGGGATAGTTGGTATAAGAAACTCTTT	CATWDSWYKKLF	TRGV8	.	TRGJ1	16	-1	-1	21
20	1.255540070561352E-4	TGTGCCACCTGGGACGGAAATTATAAGAAACTCTTT	CATWDGNYKKLF	TRGV2	.	TRGJ1	16	-1	-1	19
20	1.255540070561352E-4	TGTGCCACCTGGGACGAGGGGTATAAGAAACTCTTT	CATWDEGYKKLF	TRGV2	.	TRGJ1	15	-1	-1	21
20	1.255540070561352E-4	TGTGCCCCCGTAAGCGGTTATAAGAAACTCTTT	CAPVSGYKKLF	TRGV4	.	TRGJ1	8	-1	-1	17
20	1.255540070561352E-4	TGTGCCACCTGGGATGGGTCTAAGAAACTCTTT	CATWDGSKKLF	TRGV8	.	TRGJ1	21	-1	-1	20
20	1.255540070561352E-4	TGTGCCACCTGGGACGGCCCGGAGAAACTCTTT	CATWDGPEKLF	TRGV2	.	TRGJ1	20	-1	-1	22
20	1.255540070561352E-4	TGTGCCACCTGGGACAGGCCGGGGAAACTCTTT	CATWDRPGKLF	TRGV7	.	TRGJ1	19	-1	-1	23
20	1.255540070561352E-4	TGTGCCACCTGGCTTAACCCGAAACTCTTT	CATWLNPKLF	TRGV4	.	TRGJ1	11	-1	-1	20
20	1.255540070561352E-4	TGTGCCACCTGGGACGGGTCGGAACTCTTT	CATWDGSELF	TRGV2	.	TRGJ1	17	-1	-1	22
20	1.255540070561352E-4	TGTGCCACCTGGGACAATAAGAAACTCTTT	CATWDNKKLF	TRGV3	.	TRGJ2	15	-1	-1	16
20	1.255540070561352E-4	TGTGCCACCTGGGCGCTGGTGACGTTT	CATWALVTF	TRGV8	.	TRGJP2	12	-1	-1	20
20	1.255540070561352E-4	TGTGCCACCACCCAACGGAAACTCTTT	CATTQRKLF	TRGV3	.	TRGJ1	8	-1	-1	17
20	1.255540070561352E-4	TGTGCCACCTTACCGAAACTCTTT	CATLPKLF	TRGV8	.	TRGJ1	9	-1	-1	14
20	1.255540070561352E-4	TGTGCCACCTGGGACACACTCTTT	CATWDTLF	TRGV5	.	TRGJ1	15	-1	-1	17
20	1.255540070561352E-4	TGTGCCACGAGACTCTTT	CATRLF	TRGV4	.	TRGJ1	7	-1	-1	8
19	1.1927630670332844E-4	TGTGCCACCTGGGACCCCCCAACGGGCCTAAGGGGGGGTGATTGGATCAAGACGTTT	CATWDPPTGLRGGDWIKTF	TRGV2	.	TRGJP2	14	-1	-1	37
19	1.1927630670332844E-4	TGTGCTGCGTGGGATTATTCAGAAAATAGGGGCACTGGTTGGTTCAAGATATTT	CAAWDYSENRGTGWFKIF	TRGV10	.	TRGJP1	16	-1	-1	32
19	1.1927630670332844E-4	TGTGCCACCTGGGACGGGCGGGGGACCGATAGTAGTGATTGGATCAAGACGTTT	CATWDGRGTDSSDWIKTF	TRGV2	.	TRGJP2	18	-1	-1	28
19	1.1927630670332844E-4	TGTGCCACCTGGGACTCCTCTCCCGATACCACTGGTTGGTTCAAGATATTT	CATWDSSPDTTGWFKIF	TRGV5	.	TRGJP1	14	-1	-1	25
19	1.1927630670332844E-4	TGTGCTGCGTGGGATTGGGAAGCTGGGAGTTATTATAAGAAACTCTTT	CAAWDWEAGSYYKKLF	TRGV10	.	TRGJ1	15	-1	-1	26
19	1.1927630670332844E-4	TGTGCCACCTGGGATGGCCTCTATACCACTGGTTGGTTCAAGATATTT	CATWDGLYTTGWFKIF	TRGV4	.	TRGJP1	16	-1	-1	21
19	1.1927630670332844E-4	TGTGCCACCTGGGACGGGCAAGAAGGTAGTGATTGGATCAAGACGTTT	CATWDGQEGSDWIKTF	TRGV2	.	TRGJP2	18	-1	-1	25
19	1.1927630670332844E-4	TGTGCCACCTGGGACAGCCCCAGGGGTAGTGATTGGATCAAGACGTTT	CATWDSPRGSDWIKTF	TRGV5	.	TRGJP2	19	-1	-1	25
19	1.1927630670332844E-4	TGTGCCACCTGGGATAGGCGAATGTTGGATTGGATCAAGACGTTT	CATWDRRMLDWIKTF	TRGV8	.	TRGJP2	18	-1	-1	27
19	1.1927630670332844E-4	TGTGCCACCTGGGACGGGCGGGCCTATGATTGGATCAAGACGTTT	CATWDGRAYDWIKTF	TRGV2	.	TRGJP2	18	-1	-1	26
19	1.1927630670332844E-4	TGTGCCACCTGGGACGGGATTTGTAGTGATTGGATCAAGACGTTT	CATWDGICSDWIKTF	TRGV2	.	TRGJP2	17	-1	-1	22
19	1.1927630670332844E-4	TGTGCCACCTGGGACGACTATAGTAGTGATTGGATCAAGACGTTT	CATWDDYSSDWIKTF	TRGV2	.	TRGJP2	15	-1	-1	18
19	1.1927630670332844E-4	TGTGCCACCTGGGACAAGCTCTCGAATTATTATAAGAAACTCTTT	CATWDKLSNYYKKLF	TRGV3	.	TRGJ1	18	-1	-1	21
19	1.1927630670332844E-4	TGTGCCACCTGGGCGGGACGTAATTATTATAAGAAACTCTTT	CATWAGRNYYKKLF	TRGV4	.	TRGJ1	12	-1	-1	21
19	1.1927630670332844E-4	TGTGCCACCTGGGATCAATCTAGTGATTGGATCAAGACGTTT	CATWDQSSDWIKTF	TRGV8	.	TRGJP2	14	-1	-1	20
19	1.1927630670332844E-4	TGTGCCACCTGGGATGTCCCGAATTATTATAAGAAACTCTTT	CATWDVPNYYKKLF	TRGV4	.	TRGJ2	15	-1	-1	19
19	1.1927630670332844E-4	TGTGCCACCTGGGATAATGGTCCTCCCCAGGGGAAACTCTTT	CATWDNGPPQGKLF	TRGV4	.	TRGJ1	14	-1	-1	32
19	1.1927630670332844E-4	TGTGCCACCTGGGACGGGCTAAGTGATTGGATCAAGACGTTT	CATWDGLSDWIKTF	TRGV2	.	TRGJP2	18	-1	-1	21
19	1.1927630670332844E-4	TGTGCCACCTGGGACGGGCCCCGTTATTATAAGAAACTCTTT	CATWDGPRYYKKLF	TRGV2	.	TRGJ1	20	-1	-1	23
19	1.1927630670332844E-4	TGTGCCACCTGGGACAGGCTGTGTTATTATAAGAAACTCTTT	CATWDRLCYYKKLF	TRGV3	.	TRGJ1	21	-1	-1	23
19	1.1927630670332844E-4	TGTGCCACCTGGGACAGGCTGGATTATTATAAGAAACTCTTT	CATWDRLDYYKKLF	TRGV3	.	TRGJ1	18	-1	-1	22
19	1.1927630670332844E-4	TGTGCCACCTGGGACAGGCTACCTGGTTGGTTCAAGATATTT	CATWDRLPGWFKIF	TRGV5	.	TRGJP1	18	-1	-1	22
19	1.1927630670332844E-4	TGTGCCACCTGGGACAGGCCTCGGGGGTATAAGAAACTCTTT	CATWDRPRGYKKLF	TRGV5	.	TRGJ1	20	-1	-1	27
19	1.1927630670332844E-4	TGTGCCACCTGGGACAGGCCCCCCTATTATAAGAAACTCTTT	CATWDRPPYYKKLF	TRGV3	.	TRGJ1	19	-1	-1	24
19	1.1927630670332844E-4	TGTGCCACCTGGGACAGGCCGATCTATTATAAGAAACTCTTT	CATWDRPIYYKKLF	TRGV5	.	TRGJ1	19	-1	-1	24
19	1.1927630670332844E-4	TGTGCCACCTGGGACAGGAAGGGTTATTATAAGAAACTCTTT	CATWDRKGYYKKLF	TRGV5	.	TRGJ1	17	-1	-1	23
19	1.1927630670332844E-4	TGTGCCACCTGGGACAATACCACTGGTTGGTTCAAGATATTT	CATWDNTTGWFKIF	TRGV8	.	TRGJP1	13	-1	-1	16
19	1.1927630670332844E-4	TGTGCCACCTGGGACAAATCGAATTATTATAAGAAACTCTTT	CATWDKSNYYKKLF	TRGV3	.	TRGJ1	15	-1	-1	15
19	1.1927630670332844E-4	TGTGCCCCGGGGGGGAGTAGTGATTGGATCAAGACGTTT	CAPGGSSDWIKTF	TRGV2	.	TRGJP2	11	-1	-1	15
19	1.1927630670332844E-4	TGTGCCACCTGGGGACGTAGTGATTGGATCAAGACGTTT	CATWGRSDWIKTF	TRGV2	.	TRGJP2	16	-1	-1	16
19	1.1927630670332844E-4	TGTGCCACCTGGGGACAAGTCCGGGGGGAGAAACTCTTT	CATWGQVRGEKLF	TRGV2	.	TRGJ1	12	-1	-1	28
19	1.1927630670332844E-4	TGTGCCACCTGGGATATTGAGTTATGCGGGAAACTCTTT	CATWDIELCGKLF	TRGV8	.	TRGJ1	15	-1	-1	29
19	1.1927630670332844E-4	TGTGCCACCTGGGACGCCCGCCCCCCTAAGAAACTCTTT	CATWDARPPKKLF	TRGV2	.	TRGJ1	23	-1	-1	26
19	1.1927630670332844E-4	TGTGCCACCTGGGACGGCCCTTATTATAAGAAACTCTTT	CATWDGPYYKKLF	TRGV2	.	TRGJ1	19	-1	-1	20
19	1.1927630670332844E-4	TGTGCCACCTGGGACGGGCTGAATTATAAGAAACTCTTT	CATWDGLNYKKLF	TRGV2	.	TRGJ1	18	-1	-1	22
19	1.1927630670332844E-4	TGTGCCACCTGGGACGGGCCGTATTATAAGAAACTCTTT	CATWDGPYYKKLF	TRGV2	.	TRGJ1	19	-1	-1	21
19	1.1927630670332844E-4	TGTGCCACCTGGGACGGGCCGGCGAGGAAGAAACTCTTT	CATWDGPARKKLF	TRGV2	.	TRGJ1	19	-1	-1	27
19	1.1927630670332844E-4	TGTGCCACCTGGGACGGGCGAAGCTATAAGAAACTCTTT	CATWDGRSYKKLF	TRGV2	.	TRGJ1	18	-1	-1	24
19	1.1927630670332844E-4	TGTGCCACCTGGGACGGGGAGGGAGAAAAGAAACTCTTT	CATWDGEGEKKLF	TRGV2	.	TRGJ1	17	-1	-1	27
19	1.1927630670332844E-4	TGTGCCACCTGGGACAGTTTTTATTATAAGAAACTCTTT	CATWDSFYYKKLF	TRGV5	.	TRGJ1	16	-1	-1	20
19	1.1927630670332844E-4	TGTGCCACCTGGGACAGGCCTCTGGGTAAGAAACTCTTT	CATWDRPLGKKLF	TRGV3	.	TRGJ1	20	-1	-1	26
19	1.1927630670332844E-4	TGTGCCACCTGGGACAGGCAGCCGAAGGAGAGACTCTTT	CATWDRQPKERLF	TRGV7	.	TRGJ1	18	-1	-1	28
19	1.1927630670332844E-4	TGTGCCACCTGGGAGTCGAATTATTATAAGAAACTCTTT	CATWESNYYKKLF	TRGV8	.	TRGJ1	13	-1	-1	15
19	1.1927630670332844E-4	TGTGCCACCTGGGAGGAATTAGGTTATAAGAAACTCTTT	CATWEELGYKKLF	TRGV4	.	TRGJ1	13	-1	-1	15
19	1.1927630670332844E-4	TGTGCTGCGTGGGAACTGAATTATAAGAAACTCTTT	CAAWELNYKKLF	TRGV10	.	TRGJ1	13	-1	-1	19
19	1.1927630670332844E-4	TGTGCCACCTGGTTCATAGATTGGATCAAGACGTTT	CATWFIDWIKTF	TRGV8	.	TRGJP2	11	-1	-1	18
19	1.1927630670332844E-4	TGTGCCACCTGGGATCGGGGCAATAAGAAACTCTTT	CATWDRGNKKLF	TRGV8	.	TRGJ1	17	-1	-1	22
19	1.1927630670332844E-4	TGTGCCACCTGGGATGGGCCATATAAGAAACTCTTT	CATWDGPYKKLF	TRGV4	.	TRGJ1	19	-1	-1	21
19	1.1927630670332844E-4	TGTGCCACCTGGGATAGTGCGTATAAGAAACTCTTT	CATWDSAYKKLF	TRGV8	.	TRGJ2	23	-1	-1	21
19	1.1927630670332844E-4	TGTGCCACCTGGGATAATGATTATAAGAAACTCTTT	CATWDNDYKKLF	TRGV4	.	TRGJ1	14	-1	-1	15
19	1.1927630670332844E-4	TGTGCCACCTGGGACGGGTATTATAAGAAACTCTTT	CATWDGYYKKLF	TRGV2	.	TRGJ1	17	-1	-1	18
19	1.1927630670332844E-4	TGTGCCACCTGGGACGGGCCGTGGGAGAAACTCTTT	CATWDGPWEKLF	TRGV2	.	TRGJ1	19	-1	-1	25
19	1.1927630670332844E-4	TGTGCCACCTGGGACGGGGCGATTGAGAAACTCTTT	CATWDGAIEKLF	TRGV2	.	TRGJ1	17	-1	-1	25
19	1.1927630670332844E-4	TGTGCCACCTGGGACAGGCCGTTGGAGAAACTCTTT	CATWDRPLEKLF	TRGV5	.	TRGJ1	19	-1	-1	25
19	1.1927630670332844E-4	TGTGCCACCTGGGACAGGCGGGATAAGAAACTCTTT	CATWDRRDKKLF	TRGV5	.	TRGJ1	18	-1	-1	22
19	1.1927630670332844E-4	TGTGCCACCTGGGAGGCGGCTTATAAGAAACTCTTT	CATWEAAYKKLF	TRGV7	.	TRGJ1	13	-1	-1	20
19	1.1927630670332844E-4	TGTGCCACCTGGGAAGGGAGGTCGGAGAAACTCTTT	CATWEGRSEKLF	TRGV2	.	TRGJ1	17	-1	-1	25
19	1.1927630670332844E-4	TGTGCCACCTGGGAAAGTGATTGGATCAAGACGTTT	CATWESDWIKTF	TRGV3	.	TRGJP2	16	-1	-1	15
19	1.1927630670332844E-4	TGTGCCACCGGGAGTAGTGATTGGATCAAGACGTTT	CATGSSDWIKTF	TRGV2	.	TRGJP2	12	-1	-1	12
19	1.1927630670332844E-4	TTCAAACCCCTGAGGGATTGGATCAAGACGTTT	FKPLRDWIKTF	TRGV2	.	TRGJP2	0	-1	-1	12
19	1.1927630670332844E-4	TGTGCCACCTGGGTTGGTTATAAGAAACTCTTT	CATWVGYKKLF	TRGV4	.	TRGJ1	16	-1	-1	17
19	1.1927630670332844E-4	TGTGCCACCTGGGATGGGCGGGAGAAACTCTTT	CATWDGREKLF	TRGV4	.	TRGJ1	18	-1	-1	22
19	1.1927630670332844E-4	TGTGCCACCTGGGATGAAAGTAAGAAACTCTTT	CATWDESKKLF	TRGV4	.	TRGJ1	15	-1	-1	20
19	1.1927630670332844E-4	TGTGCCACCTGGGACTGGGGGGAGAAACTCTTT	CATWDWGEKLF	TRGV4	.	TRGJ1	18	-1	-1	22
19	1.1927630670332844E-4	TGTGCCACCTGGGACGGGCGGCAAAAACTCTTT	CATWDGRQKLF	TRGV2	.	TRGJ1	18	-1	-1	24
19	1.1927630670332844E-4	TGTGCCACCTGGGACACGTCTAAGAAACTCTTT	CATWDTSKKLF	TRGV3	.	TRGJ1	15	-1	-1	20
19	1.1927630670332844E-4	TGTGCCACCTGGGACACGGAGGGGAAACTCTTT	CATWDTEGKLF	TRGV7	.	TRGJ1	15	-1	-1	23
19	1.1927630670332844E-4	TGTGCCACCTGGGACAGGCGGGAGAAACTCTTT	CATWDRREKLF	TRGV5	.	TRGJ1	18	-1	-1	22
19	1.1927630670332844E-4	TGTGCCACCTGGAGGGAGCTTTTGAAACTCTTT	CATWRELLKLF	TRGV4	.	TRGJ1	11	-1	-1	23
19	1.1927630670332844E-4	TGTGCCACCCGTAGTGATTGGATCAAGACGTTT	CATRSDWIKTF	TRGV4	.	TRGJP2	8	-1	-1	10
19	1.1927630670332844E-4	TGTGCCACCATGAATTATTATAAGAAACTCTTT	CATMNYYKKLF	TRGV4	.	TRGJ1	8	-1	-1	11
19	1.1927630670332844E-4	TGTGCCCCCACTGGTTGGTTCAAGATATTT	CAPTGWFKIF	TRGV8	.	TRGJP1	8	-1	-1	7
19	1.1927630670332844E-4	TGTGCCATCTCGAATTATAAGAAACTCTTT	CAISNYKKLF	TRGV2	.	TRGJ1	9	-1	-1	13
19	1.1927630670332844E-4	TGTGCCACCTGGTATCGGGAGAAACTCTTT	CATWYREKLF	TRGV4	.	TRGJ1	18	-1	-1	19
19	1.1927630670332844E-4	TGTGCCACCTGGGATTCAAAGAAACTCTTT	CATWDSKKLF	TRGV4	.	TRGJ1	14	-1	-1	18
19	1.1927630670332844E-4	TGTGCCACCTGGGATCTCGGGAAACTCTTT	CATWDLGKLF	TRGV2	.	TRGJ1	13	-1	-1	20
19	1.1927630670332844E-4	TGTGCCACCTGGGATCATAAGAAACTCTTT	CATWDHKKLF	TRGV3	.	TRGJ1	13	-1	-1	13
19	1.1927630670332844E-4	TGTGCCACCTGGGATGAAGGGAAACTCTTT	CATWDEGKLF	TRGV4	.	TRGJ1	15	-1	-1	20
19	1.1927630670332844E-4	TGTGCCACCTGGGACAGACATCGGCTCTTT	CATWDRHRLF	TRGV3	.	TRGJ1	16	-1	-1	24
19	1.1927630670332844E-4	TGTGCCACCCAGGGATATAAGAAACTCTTT	CATQGYKKLF	TRGV5	.	TRGJ1	8	-1	-1	15
19	1.1927630670332844E-4	TGTGCCATGGGGGATAAGAAACTCTTT	CAMGDKKLF	TRGV8	.	TRGJ1	15	-1	-1	13
19	1.1927630670332844E-4	TGTGCCACCTCTCCTAAGAAACTCTTT	CATSPKKLF	TRGV2	.	TRGJ1	9	-1	-1	14
19	1.1927630670332844E-4	TGTGCCACCTGGTTGGAGAAACTCTTT	CATWLEKLF	TRGV5	.	TRGJ2	11	-1	-1	16
19	1.1927630670332844E-4	TGTGCCACCTGGGGGGAGAAACTCTTT	CATWGEKLF	TRGV3	.	TRGJ1	12	-1	-1	16
19	1.1927630670332844E-4	TGTGCCACCTGGGATTCCAAACTCTTT	CATWDSKLF	TRGV8	.	TRGJ1	14	-1	-1	18
19	1.1927630670332844E-4	TGTGCCACCTGGGACCTGAAACTCTTT	CATWDLKLF	TRGV2	.	TRGJ1	14	-1	-1	17
19	1.1927630670332844E-4	TGTGCCACCCGCACCGGGAAACTCTTT	CATRTGKLF	TRGV2	.	TRGJ1	8	-1	-1	17
19	1.1927630670332844E-4	TGTGCCACCGGGGTAGCGAAACTCTTT	CATGVAKLF	TRGV4	.	TRGJ1	12	-1	-1	17
19	1.1927630670332844E-4	TGTGCCACCCGGGAGGAACTCTTT	CATREELF	TRGV8	.	TRGJ1	13	-1	-1	13
19	1.1927630670332844E-4	TGTGGTGTTAAGAAACTCTTT	CGVKKLF	TRGV4	.	TRGJ1	3	-1	-1	8
19	1.1927630670332844E-4	TGTCCGGGGAAACTCTTT	CPGKLF	TRGV8	.	TRGJ1	2	-1	-1	8
19	1.1927630670332844E-4	CCCTCTAAGAAACTCTTT	PSKKLF	TRGV4	.	TRGJ1	-1	-1	-1	5
18	1.1299860635052168E-4	TGTGCCTTGTGGGAAAATTCCAACGCATTTATTATAAGAAACTCTTTGGCAGTGGAACAAAGGAGCTATAAGAAACTCTTT	CALWENSNAFIIRNSLAVEQRSYKKLF	TRGV9	.	TRGJ1	13	-1	-1	66
18	1.1299860635052168E-4	TGTGCTGCGTGGGAGCTGTTATTTACCCCGCTTCGCGGTGGTTGGTTCAAGATATTT	CAAWELLFTPLRGGWFKIF	TRGV10	.	TRGJP1	13	-1	-1	38
18	1.1299860635052168E-4	TGTGCCACCTGGGACGGGCCGTGGTGGGGTACCACTGGTTGGTTCAAGATATTT	CATWDGPWWGTTGWFKIF	TRGV2	.	TRGJP1	19	-1	-1	29
18	1.1299860635052168E-4	TGTGCCACCTGGGACGGCCCCTGGGGTAGTAGTGATTGGATCAAGACGTTT	CATWDGPWGSSDWIKTF	TRGV2	.	TRGJP2	20	-1	-1	26
18	1.1299860635052168E-4	TGTGCCACCTGGGACGGGCCAAAGGGTAGTAGTGATTGGATCAAGACGTTT	CATWDGPKGSSDWIKTF	TRGV2	.	TRGJP2	19	-1	-1	26
18	1.1299860635052168E-4	TGTGCCACCTGGGACGGGCAGGGTGTGGGTAGTGATTGGATCAAGACGTTT	CATWDGQGVGSDWIKTF	TRGV2	.	TRGJP2	18	-1	-1	28
18	1.1299860635052168E-4	TGTGCCACCTGGGACAGGTCACGTCTTGGTTTTTATTATAAGAAACTCTTT	CATWDRSRLGFYYKKLF	TRGV5	.	TRGJ1	17	-1	-1	32
18	1.1299860635052168E-4	TGTGCTGCGTGGGATCACCACCCAAGGAATTATTATAAGAAACTCTTT	CAAWDHHPRNYYKKLF	TRGV10	.	TRGJ1	17	-1	-1	26
18	1.1299860635052168E-4	TGTGCTGCGTGGGATCAAACTTACCGATATTATTATAAGAAACTCTTT	CAAWDQTYRYYYKKLF	TRGV10	.	TRGJ1	14	-1	-1	24
18	1.1299860635052168E-4	TGTGCCTTGTGGGAGGCGTCGAGAGTTGGGCAAAAAATCAAGGTATTT	CALWEASRVGQKIKVF	TRGV9	.	TRGJP	15	-1	-1	21
18	1.1299860635052168E-4	TGTGCCACCTGGGACGGTCCGCTTAGTAGTGATTGGATCAAGACGTTT	CATWDGPLSSDWIKTF	TRGV2	.	TRGJP2	19	-1	-1	23
18	1.1299860635052168E-4	TGTGCCACCTGGGACGGGTTCGATAGTAGTGATTGGATCAAGACGTTT	CATWDGFDSSDWIKTF	TRGV2	.	TRGJP2	17	-1	-1	22
18	1.1299860635052168E-4	TGTGCCACCTGGGACGGGCCGCGGACCACTGGTTGGTTCAAGATATTT	CATWDGPRTTGWFKIF	TRGV2	.	TRGJP1	19	-1	-1	24
18	1.1299860635052168E-4	TGTGCCACCTGGGACGACCTAATTAGTAGTGATTGGATCAAGACGTTT	CATWDDLISSDWIKTF	TRGV2	.	TRGJP2	15	-1	-1	23
18	1.1299860635052168E-4	TGTGCCACCTGGGACGAGCTGCCGCGAAATTATTATAAGAAACTCTTT	CATWDELPRNYYKKLF	TRGV2	.	TRGJ1	18	-1	-1	27
18	1.1299860635052168E-4	TGTGCCACCTGGGGGCAGGATAGTAGTGATTGGATCAAGACGTTT	CATWGQDSSDWIKTF	TRGV4	.	TRGJP2	12	-1	-1	19
18	1.1299860635052168E-4	TGTGCCACCTGGGATGCCCCGCCCCAATATTATAAGAAACTCTTT	CATWDAPPQYYKKLF	TRGV2	.	TRGJ1	25	-1	-1	27
18	1.1299860635052168E-4	TGTGCCACCTGGGATGGGCAATCGAATTATTATAAGAAACTCTTT	CATWDGQSNYYKKLF	TRGV4	.	TRGJ1	18	-1	-1	21
18	1.1299860635052168E-4	TGTGCCACCTGGGATGGATATACCACTGGTTGGTTCAAGATATTT	CATWDGYTTGWFKIF	TRGV8	.	TRGJP1	14	-1	-1	14
18	1.1299860635052168E-4	TGTGCCACCTGGGATAGTCCCTTATCAGGGCCCATCAAGACGTTT	CATWDSPLSGPIKTF	TRGV8	.	TRGJP2	19	-1	-1	33
18	1.1299860635052168E-4	TGTGCCACCTGGGACTGGGGGAGTAGTGATTGGATCAAGACGTTT	CATWDWGSSDWIKTF	TRGV3	.	TRGJP2	17	-1	-1	21
18	1.1299860635052168E-4	TGTGCCACCTGGGACGGGCCCGAGGGTTATTATAAGAAACTCTTT	CATWDGPEGYYKKLF	TRGV2	.	TRGJ1	21	-1	-1	26
18	1.1299860635052168E-4	TGTGCCACCTGGGACGGGCCGGGGTTTGATTATAAGAAACTCTTT	CATWDGPGFDYKKLF	TRGV2	.	TRGJ1	19	-1	-1	28
18	1.1299860635052168E-4	TGTGCCACCTGGGACGAGTATACCACTGGTTGGTTCAAGATATTT	CATWDEYTTGWFKIF	TRGV2	.	TRGJP1	15	-1	-1	18
18	1.1299860635052168E-4	TGTGCCACCTGGGACAGGCGGCCGGGTGATTGGATCAAGACGTTT	CATWDRRPGDWIKTF	TRGV3	.	TRGJP2	18	-1	-1	25
18	1.1299860635052168E-4	TGTGCCACCTGGGACAAGATGGGGAGTGATTGGATCAAGACGTTT	CATWDKMGSDWIKTF	TRGV3	.	TRGJP2	15	-1	-1	24
18	1.1299860635052168E-4	TGTGCCACCTGGGAATTACATAGTAGTGATTGGATCAAGACGTTT	CATWELHSSDWIKTF	TRGV2	.	TRGJP2	13	-1	-1	16
18	1.1299860635052168E-4	TGTGCTGCGTGGGAGTTTCCGGGTGGTTGGTTCAAGATATTT	CAAWEFPGGWFKIF	TRGV10	.	TRGJP1	13	-1	-1	23
18	1.1299860635052168E-4	TGTGCCACCTGCCCCGGGGGTAGTGATTGGATCAAGACGTTT	CATCPGGSDWIKTF	TRGV3	.	TRGJP2	10	-1	-1	19
18	1.1299860635052168E-4	TGTGCCACCTGGTCCACCAGTAGTGATTGGATCAAGACGTTT	CATWSTSSDWIKTF	TRGV4	.	TRGJP2	11	-1	-1	18
18	1.1299860635052168E-4	TGTGCCACCTGGGATCAGGGTAGTGATTGGATCAAGACGTTT	CATWDQGSDWIKTF	TRGV4	.	TRGJP2	14	-1	-1	19
18	1.1299860635052168E-4	TGTGCCACCTGGGATGGTAGTAGTGATTGGATCAAGACGTTT	CATWDGSSDWIKTF	TRGV8	.	TRGJP2	14	-1	-1	17
18	1.1299860635052168E-4	TGTGCCACCTGGGATGGGCCGGATTATTATAAGAAACTCTTT	CATWDGPDYYKKLF	TRGV4	.	TRGJ1	19	-1	-1	19
18	1.1299860635052168E-4	TGTGCCACCTGGGATAGGCCCCAAGGGGGTAAGAAACTCTTT	CATWDRPQGGKKLF	TRGV4	.	TRGJ1	20	-1	-1	29
18	1.1299860635052168E-4	TGTGCCACCTGGGATAGGGGTAGTGATTGGATCAAGACGTTT	CATWDRGSDWIKTF	TRGV8	.	TRGJP2	17	-1	-1	19
18	1.1299860635052168E-4	TGTGCCACCTGGGACGGGCTGAATTATTATAAGAAACTCTTT	CATWDGLNYYKKLF	TRGV2	.	TRGJ1	18	-1	-1	20
18	1.1299860635052168E-4	TGTGCCACCTGGGACGGGCCGGACTATTATAAGAAACTCTTT	CATWDGPDYYKKLF	TRGV2	.	TRGJ1	19	-1	-1	24
18	1.1299860635052168E-4	TGTGCCACCTGGGACGGGCACGATTTTTATAAGAAACTCTTT	CATWDGHDFYKKLF	TRGV2	.	TRGJ1	21	-1	-1	22
18	1.1299860635052168E-4	TGTGCCACCTGGGACGGGAAAAGTGATTGGATCAAGACGTTT	CATWDGKSDWIKTF	TRGV2	.	TRGJP2	17	-1	-1	21
18	1.1299860635052168E-4	TGTGCCACCTGGGACAGGCCCCGTCATTGGATCAAGACGTTT	CATWDRPRHWIKTF	TRGV3	.	TRGJP2	19	-1	-1	22
18	1.1299860635052168E-4	TGTGCCACCTGGGACAGGCCGTGGGATTGGATCAAGACGTTT	CATWDRPWDWIKTF	TRGV5	.	TRGJP2	19	-1	-1	24
18	1.1299860635052168E-4	TGTGCCACCTGGGACAGGCGTAGTGATTGGATCAAGACGTTT	CATWDRRSDWIKTF	TRGV3	.	TRGJP2	18	-1	-1	19
18	1.1299860635052168E-4	TGTGCCACCTGGGACAACCGGTCGAATCTGGGGAAACTCTTT	CATWDNRSNLGKLF	TRGV2	.	TRGJ1	14	-1	-1	32
18	1.1299860635052168E-4	TGTGCCACCTGGGACAAAGGAAGTGATTGGATCAAGACGTTT	CATWDKGSDWIKTF	TRGV5	.	TRGJP2	15	-1	-1	21
18	1.1299860635052168E-4	TGTGCCACCTGGTACCCCACTGGTTGGTTCAAGATATTT	CATWYPTGWFKIF	TRGV8	.	TRGJP1	11	-1	-1	16
18	1.1299860635052168E-4	TGTGCCACCTGGCAAGCCCGTGGTTATAAGAAACTCTTT	CATWQARGYKKLF	TRGV4	.	TRGJ1	11	-1	-1	23
18	1.1299860635052168E-4	TGTGCCACCTGGGTCAAGAATTATTATAAGAAACTCTTT	CATWVKNYYKKLF	TRGV5	.	TRGJ1	15	-1	-1	17
18	1.1299860635052168E-4	TGTGCCACCTGGGATGTGAATTATTATAAGAAACTCTTT	CATWDVNYYKKLF	TRGV4	.	TRGJ1	15	-1	-1	17
18	1.1299860635052168E-4	TGTGCCACCTGGGATGGGCGTTATTATAAGAAACTCTTT	CATWDGRYYKKLF	TRGV4	.	TRGJ1	18	-1	-1	20
18	1.1299860635052168E-4	TGTGCCACCTGGGATAGGCGGGATTGGATCAAGACGTTT	CATWDRRDWIKTF	TRGV8	.	TRGJP2	18	-1	-1	21
18	1.1299860635052168E-4	TGTGCCACCTGGGATAGGAGGAATTATAAGAAACTCTTT	CATWDRRNYKKLF	TRGV8	.	TRGJ1	17	-1	-1	22
18	1.1299860635052168E-4	TGTGCCACCTGGGACTACGCAGGGTATAAGAAACTCTTT	CATWDYAGYKKLF	TRGV2	.	TRGJ1	14	-1	-1	24
18	1.1299860635052168E-4	TGTGCCACCTGGGACCCAACTAGGGATAAGAAACTCTTT	CATWDPTRDKKLF	TRGV2	.	TRGJ1	14	-1	-1	25
18	1.1299860635052168E-4	TGTGCCACCTGGGACGGGCCCCATTATAAGAAACTCTTT	CATWDGPHYKKLF	TRGV2	.	TRGJ1	20	-1	-1	22
18	1.1299860635052168E-4	TGTGCCACCTGGGACACCACTGGTTGGTTCAAGATATTT	CATWDTTGWFKIF	TRGV8	.	TRGJP1	13	-1	-1	15
18	1.1299860635052168E-4	TGTGCCACCTGGGACAGGCAGTATTATAAGAAACTCTTT	CATWDRQYYKKLF	TRGV5	.	TRGJ1	18	-1	-1	21
18	1.1299860635052168E-4	TGTGCCACCTGGGACAGAGACAGGTATAAGAAACTCTTT	CATWDRDRYKKLF	TRGV3	.	TRGJ2	16	-1	-1	24
18	1.1299860635052168E-4	TGTGCCACCTGGGAGATCAGTGATTGGATCAAGACGTTT	CATWEISDWIKTF	TRGV8	.	TRGJP2	13	-1	-1	18
18	1.1299860635052168E-4	TGTGCCACCTGGGAGAGTAGTGATTGGATCAAGACGTTT	CATWESSDWIKTF	TRGV4	.	TRGJP2	13	-1	-1	15
18	1.1299860635052168E-4	TGTGCCACCGCGGGGGAGAGTGATTGGATCAAGACGTTT	CATAGESDWIKTF	TRGV4	.	TRGJP2	8	-1	-1	18
18	1.1299860635052168E-4	TGTGCCCCCGGAACGACGGGTTGGTTCAAGATATTT	CAPGTTGWFKIF	TRGV2	.	TRGJP1	14	-1	-1	12
18	1.1299860635052168E-4	TGTGCCACCTCCCGACACCATTATAAGAAACTCTTT	CATSRHHYKKLF	TRGV4	.	TRGJ1	9	-1	-1	19
18	1.1299860635052168E-4	TGTGCCACCTGGGCCTTTGGTTGGTTCAAGATATTT	CATWAFGWFKIF	TRGV4	.	TRGJP1	12	-1	-1	17
18	1.1299860635052168E-4	TGTGCCACCTGGGATGGGCTGGGGAAGAAACTCTTT	CATWDGLGKKLF	TRGV4	.	TRGJ1	18	-1	-1	24
18	1.1299860635052168E-4	TGTGCCACCTGGGATAGGCGTTATAAGAAACTCTTT	CATWDRRYKKLF	TRGV8	.	TRGJ1	18	-1	-1	20
18	1.1299860635052168E-4	TGTGCCACCTGGGATAGATATTATAAGAAACTCTTT	CATWDRYYKKLF	TRGV8	.	TRGJ1	16	-1	-1	18
18	1.1299860635052168E-4	TGTGCCACCTGGGATAAAGGCTGGGGGAAACTCTTT	CATWDKGWGKLF	TRGV4	.	TRGJ1	14	-1	-1	26
18	1.1299860635052168E-4	TGTGCCACCTGGGACGTACCTCCTAAGAAACTCTTT	CATWDVPPKKLF	TRGV3	.	TRGJ1	14	-1	-1	23
18	1.1299860635052168E-4	TGTGCCACCTGGGACGCCCGGTATAAGAAACTCTTT	CATWDARYKKLF	TRGV2	.	TRGJ1	15	-1	-1	21
18	1.1299860635052168E-4	TGTGCCACCTGGGACATGCGTTATAAGAAACTCTTT	CATWDMRYKKLF	TRGV5	.	TRGJ1	18	-1	-1	20
18	1.1299860635052168E-4	TGTGCCACCTGGGACAGGTATTATAAGAAACTCTTT	CATWDRYYKKLF	TRGV3	.	TRGJ1	17	-1	-1	18
18	1.1299860635052168E-4	TGTGCCACCTGGGACAGGCTTAATAAGAAACTCTTT	CATWDRLNKKLF	TRGV5	.	TRGJ1	18	-1	-1	22
18	1.1299860635052168E-4	TGTGCCACCTGGGACAGGCGATTTGGGAAACTCTTT	CATWDRRFGKLF	TRGV3	.	TRGJ1	18	-1	-1	26
18	1.1299860635052168E-4	TGTGCCACCTGGGACAGGGGGGTCGAGAAACTCTTT	CATWDRGVEKLF	TRGV3	.	TRGJ1	17	-1	-1	25
18	1.1299860635052168E-4	TGTGCTGCGTGCCCCTATTATAAGAAACTCTTT	CAACPYYKKLF	TRGV10	.	TRGJ1	10	-1	-1	15
18	1.1299860635052168E-4	TGTGCTGCGTGGGATCTCTATAAGAAACTCTTT	CAAWDLYKKLF	TRGV10	.	TRGJ1	14	-1	-1	18
18	1.1299860635052168E-4	TGTGCCACCTGGTCCCCCTATAAGAAACTCTTT	CATWSPYKKLF	TRGV4	.	TRGJ1	11	-1	-1	18
18	1.1299860635052168E-4	TGTGCCACCTGGGCCATCCCTCCCGAACTCTTT	CATWAIPPELF	TRGV8	.	TRGJ1	12	-1	-1	25
18	1.1299860635052168E-4	TGTGCCACCTGGGATGGGCTCAAGAAACTCTTT	CATWDGLKKLF	TRGV4	.	TRGJ1	21	-1	-1	21
18	1.1299860635052168E-4	TGTGCCACCTGGGATAGGTATAAGAAACTCTTT	CATWDRYKKLF	TRGV8	.	TRGJ1	17	-1	-1	18
18	1.1299860635052168E-4	TGTGCCACCTGGGATAGGCGTGAGAAACTCTTT	CATWDRREKLF	TRGV8	.	TRGJ1	18	-1	-1	22
18	1.1299860635052168E-4	TGTGCCACCTGGGACCCGGTTCAAGAACTCTTT	CATWDPVQELF	TRGV5	.	TRGJ1	14	-1	-1	22
18	1.1299860635052168E-4	TGTGCCACCTGGGACGGTCCCAAGAAACTCTTT	CATWDGPKKLF	TRGV2	.	TRGJ1	20	-1	-1	21
18	1.1299860635052168E-4	TGTGCCACCTGGGACGGGCTGGAAAAACTCTTT	CATWDGLEKLF	TRGV2	.	TRGJ1	18	-1	-1	24
18	1.1299860635052168E-4	TGTGCCACCTGGGACGGGCACAAGAAACTCTTT	CATWDGHKKLF	TRGV2	.	TRGJ1	18	-1	-1	21
18	1.1299860635052168E-4	TGTGCCACCTGGGACAGGCTGGAGAAACTCTTT	CATWDRLEKLF	TRGV7	.	TRGJ1	18	-1	-1	22
18	1.1299860635052168E-4	TGTGCCACCTGGGACAGGCGGAGGAAACTCTTT	CATWDRRRKLF	TRGV3	.	TRGJ1	18	-1	-1	23
18	1.1299860635052168E-4	TGTGCCACCTTCTGGAGTAAGAAACTCTTT	CATFWSKKLF	TRGV4	.	TRGJ1	9	-1	-1	17
18	1.1299860635052168E-4	TGTGCCACCTGCTCCCCTAAGAAACTCTTT	CATCSPKKLF	TRGV2	.	TRGJ1	10	-1	-1	17
18	1.1299860635052168E-4	TGTGCCACCTGGGCCTATAAGAAACTCTTT	CATWAYKKLF	TRGV5	.	TRGJ1	12	-1	-1	15
18	1.1299860635052168E-4	TGTGCCACCTGGGACTACAAGAAACTCTTT	CATWDYKKLF	TRGV4	.	TRGJ1	13	-1	-1	15
18	1.1299860635052168E-4	TGTGCCACCTGGGACAGGCTTTCACTCTTT	CATWDRLSLF	TRGV7	.	TRGJ1	18	-1	-1	23
18	1.1299860635052168E-4	TGTGCCACCTGCAACGAGAAACTCTTT	CATCNEKLF	TRGV4	.	TRGJ1	10	-1	-1	16
18	1.1299860635052168E-4	TGTGCCACCTGGGATCTGGAACTCTTT	CATWDLELF	TRGV4	.	TRGJ1	14	-1	-1	19
18	1.1299860635052168E-4	TGTGCCACCTGGATGGAGAAACTCTTT	CATWMEKLF	TRGV5	.	TRGJ1	11	-1	-1	16
18	1.1299860635052168E-4	TGTGCCACCCACTATAAGAAACTCTTT	CATHYKKLF	TRGV2	.	TRGJ1	8	-1	-1	12
18	1.1299860635052168E-4	TGTGCCACACTTACAAAGAAACTCTTT	CATLTKKLF	TRGV4	.	TRGJ1	7	-1	-1	15
18	1.1299860635052168E-4	TGTGCCACAGGGAATAAGAAACTCTTT	CATGNKKLF	TRGV4	.	TRGJ1	7	-1	-1	13
18	1.1299860635052168E-4	TGTGCCAACGGCGATAAGAAACTCTTT	CANGDKKLF	TRGV4	.	TRGJ1	6	-1	-1	13
18	1.1299860635052168E-4	TGTGCCACTAGCATCAAGACGTTT	CATSIKTF	TRGV3	.	TRGJP2	7	-1	-1	12
18	1.1299860635052168E-4	TGTGCCACCTTTAAGAAACTCTTT	CATFKKLF	TRGV8	.	TRGJ1	9	-1	-1	11
18	1.1299860635052168E-4	TGTGCCACCTGGGACGGACTCTTT	CATWDGLF	TRGV5	.	TRGJ1	14	-1	-1	17
18	1.1299860635052168E-4	TGTGCCACCTGGGAAAAACTCTTT	CATWEKLF	TRGV4	.	TRGJ1	13	-1	-1	15
18	1.1299860635052168E-4	TGTGCCGATAAGAAACTCTTT	CADKKLF	TRGV2	.	TRGJ1	5	-1	-1	7
18	1.1299860635052168E-4	TGTGCCACCTCGGCACTCTTT	CATSALF	TRGV8	.	TRGJ1	12	-1	-1	14
17	1.0672090599771491E-4	TGTGCCACCTGGGATAGGCCCCGGGTTCGATGGGAATCTTTCGGGAGTGATTGGATCAAGACGTTT	CATWDRPRVRWESFGSDWIKTF	TRGV8	.	TRGJP2	19	-1	-1	45
17	1.0672090599771491E-4	TGTGCCACCTGGGACGGGCCTGCTTATAGTAGTGATTGGATCAAGACGTTT	CATWDGPAYSSDWIKTF	TRGV2	.	TRGJP2	19	-1	-1	24
17	1.0672090599771491E-4	TGTGCCACCTGGGACGGGCCGGGGGATACCACTGGTTGGTTCAAGATATTT	CATWDGPGDTTGWFKIF	TRGV2	.	TRGJP1	19	-1	-1	25
17	1.0672090599771491E-4	TGTGCCACCTGGGACGGGCGGTTGGGGGATAGTGATTGGATCAAGACGTTT	CATWDGRLGDSDWIKTF	TRGV2	.	TRGJP2	18	-1	-1	29
17	1.0672090599771491E-4	TGTGCCACCTGGGACAGGCGATACCGAACATTTTATTATAAGAAACTCTTT	CATWDRRYRTFYYKKLF	TRGV3	.	TRGJ1	18	-1	-1	32
17	1.0672090599771491E-4	TGTGCCACCTGGGGCCTCGCACCCCCGAATTATTATAAGAAACTCTTT	CATWGLAPPNYYKKLF	TRGV3	.	TRGJ1	12	-1	-1	25
17	1.0672090599771491E-4	TGTGCCACCTGGGATGGGCCGAATAGTAGTGATTGGATCAAGACGTTT	CATWDGPNSSDWIKTF	TRGV4	.	TRGJP2	19	-1	-1	22
17	1.0672090599771491E-4	TGTGCCACCTGGGATAAGGGCTCGGGGAGTGATTGGATCAAGACGTTT	CATWDKGSGSDWIKTF	TRGV8	.	TRGJP2	15	-1	-1	27
17	1.0672090599771491E-4	TGTGCCACCTGGGACCGATACCTTTTGGTTGGTTATAAGAAACTCTTT	CATWDRYLLVGYKKLF	TRGV7	.	TRGJ1	14	-1	-1	32
17	1.0672090599771491E-4	TGTGCCACCTGGGACGTTAAATATAGTAGTGATTGGATCAAGACGTTT	CATWDVKYSSDWIKTF	TRGV2	.	TRGJP2	15	-1	-1	20
17	1.0672090599771491E-4	TGTGCCACCTGGGACGGGCCTCTCGGTAGTGATTGGATCAAGACGTTT	CATWDGPLGSDWIKTF	TRGV2	.	TRGJP2	19	-1	-1	25
17	1.0672090599771491E-4	TGTGCCACCTGGGACGGGCGCCCCATAGAGCGTTATAAGAAACTCTTT	CATWDGRPIERYKKLF	TRGV2	.	TRGJ1	18	-1	-1	32
17	1.0672090599771491E-4	TGTGCCACCTGGGACGGACCAAGATCGGGAGATTGGATCAAGACGTTT	CATWDGPRSGDWIKTF	TRGV5	.	TRGJP2	14	-1	-1	30
17	1.0672090599771491E-4	TGTGCCACCTGGGACAGGCCGGGGGGTAGTGATTGGATCAAGACGTTT	CATWDRPGGSDWIKTF	TRGV3	.	TRGJP2	19	-1	-1	25
17	1.0672090599771491E-4	TGTGCCACCTGGGAGAACGGGGGTGGGAGTGATTGGATCAAGACGTTT	CATWENGGGSDWIKTF	TRGV4	.	TRGJP2	13	-1	-1	27
17	1.0672090599771491E-4	TGTGCCACCTGGGATGGCCCCCTGAATTATTATAAGAAACTCTTT	CATWDGPLNYYKKLF	TRGV4	.	TRGJ1	20	-1	-1	23
17	1.0672090599771491E-4	TGTGCCACCTGGGATGGGCCGGGGGTACCTACGAAGAAACTCTTT	CATWDGPGVPTKKLF	TRGV4	.	TRGJ1	19	-1	-1	33
17	1.0672090599771491E-4	TGTGCCACCTGGGATGGGCCAAGGACGCGGAGGCAGAAACTCTTT	CATWDGPRTRRQKLF	TRGV4	.	TRGJ1	19	-1	-1	34
17	1.0672090599771491E-4	TGTGCCACCTGGGACGTTCCTACCACTGGTTGGTTCAAGATATTT	CATWDVPTTGWFKIF	TRGV2	.	TRGJP1	15	-1	-1	20
17	1.0672090599771491E-4	TGTGCCACCTGGGACGGGCTGGCTAGTGATTGGATCAAGACGTTT	CATWDGLASDWIKTF	TRGV2	.	TRGJP2	18	-1	-1	23
17	1.0672090599771491E-4	TGTGCCACCTGGGACGGGCGGAGTAGTGATTGGATCAAGACGTTT	CATWDGRSSDWIKTF	TRGV2	.	TRGJP2	18	-1	-1	21
17	1.0672090599771491E-4	TGTGCCACCTGGGACGACATGCCCACCTATTATAAGAAACTCTTT	CATWDDMPTYYKKLF	TRGV2	.	TRGJ1	15	-1	-1	27
17	1.0672090599771491E-4	TGTGCTGCGTGGGATCCAACGTATTATTATAAGAAACTCTTT	CAAWDPTYYYKKLF	TRGV10	.	TRGJ1	14	-1	-1	19
17	1.0672090599771491E-4	TGTGCCACCTGGGCCACACCTAGTGATTGGATCAAGACGTTT	CATWATPSDWIKTF	TRGV8	.	TRGJP2	12	-1	-1	20
17	1.0672090599771491E-4	TGTGCCACCTGGGATAGGCCTTCCGGGTATAAGAAACTCTTT	CATWDRPSGYKKLF	TRGV8	.	TRGJ1	23	-1	-1	27
17	1.0672090599771491E-4	TGTGCCACCTGGGACGCGCGTAGTGATTGGATCAAGACGTTT	CATWDARSDWIKTF	TRGV2	.	TRGJP2	18	-1	-1	19
17	1.0672090599771491E-4	TGTGCCACCTGGGACGGTACCACTGGTTGGTTCAAGATATTT	CATWDGTTGWFKIF	TRGV2	.	TRGJP1	16	-1	-1	17
17	1.0672090599771491E-4	TGTGCCACCTGGGACGGGCCGTCTTATTATAAGAAACTCTTT	CATWDGPSYYKKLF	TRGV2	.	TRGJ1	22	-1	-1	23
17	1.0672090599771491E-4	TGTGCCACCTGGGACGGGCGAGAGGGGGGTAAGAAACTCTTT	CATWDGREGGKKLF	TRGV2	.	TRGJ1	18	-1	-1	29
17	1.0672090599771491E-4	TGTGCCACCTGGGACGGGCAGAGTGGTTATAAGAAACTCTTT	CATWDGQSGYKKLF	TRGV2	.	TRGJ1	18	-1	-1	26
17	1.0672090599771491E-4	TGTGCCACCTGGGACGGACCTGCTTATTATAAGAAACTCTTT	CATWDGPAYYKKLF	TRGV2	.	TRGJ1	19	-1	-1	23
17	1.0672090599771491E-4	TGTGCCACCTGGGACAGGCTATGGTATTATAAGAAACTCTTT	CATWDRLWYYKKLF	TRGV5	.	TRGJ1	18	-1	-1	24
17	1.0672090599771491E-4	TGTGCCACCTGGGACAGGCCCCAGTTAGGTAAGAAACTCTTT	CATWDRPQLGKKLF	TRGV3	.	TRGJ1	19	-1	-1	29
17	1.0672090599771491E-4	TGTGCCACCTGGGACAGGCGGGGGTATTATAAGAAACTCTTT	CATWDRRGYYKKLF	TRGV5	.	TRGJ1	18	-1	-1	24
17	1.0672090599771491E-4	TGTGCCACCTGGGACAGGGGGGGTTATTATAAGAAACTCTTT	CATWDRGGYYKKLF	TRGV5	.	TRGJ1	17	-1	-1	23
17	1.0672090599771491E-4	TGTGCTGCGTGGGATCCCAATTATTATAAGAAACTCTTT	CAAWDPNYYKKLF	TRGV10	.	TRGJ1	14	-1	-1	18
17	1.0672090599771491E-4	TGTGCTGCGTGGGAAGGGGGTTATTATAAGAAACTCTTT	CAAWEGGYYKKLF	TRGV10	.	TRGJ1	13	-1	-1	20
17	1.0672090599771491E-4	TGTGCCACCTGGGCTCGTAGTGATTGGATCAAGACGTTT	CATWARSDWIKTF	TRGV3	.	TRGJP2	12	-1	-1	16
17	1.0672090599771491E-4	TGTGCCACCTGGGATTTTAGTGATTGGATCAAGACGTTT	CATWDFSDWIKTF	TRGV8	.	TRGJP2	14	-1	-1	17
17	1.0672090599771491E-4	TGTGCCACCTGGGATCCCACTGGTTGGTTCAAGATATTT	CATWDPTGWFKIF	TRGV8	.	TRGJP1	14	-1	-1	13
17	1.0672090599771491E-4	TGTGCCACCTGGGATGCCGCCCAGCCGAGGAAACTCTTT	CATWDAAQPRKLF	TRGV4	.	TRGJ1	29	-1	-1	29
17	1.0672090599771491E-4	TGTGCCACCTGGGATGGGCTTCGGTATAAGAAACTCTTT	CATWDGLRYKKLF	TRGV4	.	TRGJ1	18	-1	-1	24
17	1.0672090599771491E-4	TGTGCCACCTGGGATGGGCCTTGTTATAAGAAACTCTTT	CATWDGPCYKKLF	TRGV4	.	TRGJ1	19	-1	-1	20
17	1.0672090599771491E-4	TGTGCCACCTGGGATGGGCCGGCGGTCGTAAAACTCTTT	CATWDGPAVVKLF	TRGV4	.	TRGJ1	19	-1	-1	30
17	1.0672090599771491E-4	TGTGCCACCTGGGATGAGGGTGATTGGATCAAGACGTTT	CATWDEGDWIKTF	TRGV8	.	TRGJP2	18	-1	-1	19
17	1.0672090599771491E-4	TGTGCCACCTGGGATACGAATTATTATAAGAAACTCTTT	CATWDTNYYKKLF	TRGV4	.	TRGJ1	14	-1	-1	13
17	1.0672090599771491E-4	TGTGCCACCTGGGATAAAGATGATTGGATCAAGACGTTT	CATWDKDDWIKTF	TRGV8	.	TRGJP2	15	-1	-1	20
17	1.0672090599771491E-4	TGTGCCACCTGGGACTGTCCTCGGTATAAGAAACTCTTT	CATWDCPRYKKLF	TRGV5	.	TRGJ1	20	-1	-1	24
17	1.0672090599771491E-4	TGTGCCACCTGGGACGGTCTGGATTGGATCAAGACGTTT	CATWDGLDWIKTF	TRGV5	.	TRGJP2	20	-1	-1	21
17	1.0672090599771491E-4	TGTGCCACCTGGGACGGGCCTTTTCCAAAGAAACTCTTT	CATWDGPFPKKLF	TRGV2	.	TRGJ1	19	-1	-1	27
17	1.0672090599771491E-4	TGTGCCACCTGGGACGGGCCCTGGTATAAGAAACTCTTT	CATWDGPWYKKLF	TRGV2	.	TRGJ1	20	-1	-1	24
17	1.0672090599771491E-4	TGTGCCACCTGGGACGGGCCGACGGACCTACAACTCTTT	CATWDGPTDLQLF	TRGV2	.	TRGJ1	19	-1	-1	31
17	1.0672090599771491E-4	TGTGCCACCTGGGACAGCCGTAAGGTTCGGGTACTCTTT	CATWDSRKVRVLF	TRGV5	.	TRGJ1	16	-1	-1	32
17	1.0672090599771491E-4	TGTGCCACCTGGGACAGCCATTATTATAAGAAACTCTTT	CATWDSHYYKKLF	TRGV5	.	TRGJ1	16	-1	-1	19
17	1.0672090599771491E-4	TGTGCCACCTGGGACAGGCCCATTTATAAGAAACTCTTT	CATWDRPIYKKLF	TRGV7	.	TRGJ1	19	-1	-1	23
17	1.0672090599771491E-4	TGTGCCACCTGGGACAGGCCATATTATAAGAAACTCTTT	CATWDRPYYKKLF	TRGV5	.	TRGJ1	19	-1	-1	21
17	1.0672090599771491E-4	TGTGCCACCTGGGACAGGCCACAGGTCAAGAAACTCTTT	CATWDRPQVKKLF	TRGV3	.	TRGJ1	19	-1	-1	27
17	1.0672090599771491E-4	TGTGCCACCTGGGACAGGCCAGATTATAAGAAACTCTTT	CATWDRPDYKKLF	TRGV3	.	TRGJ1	19	-1	-1	22
17	1.0672090599771491E-4	TGTGCCACCTGGGACAGGCGGGACTATAAGAAACTCTTT	CATWDRRDYKKLF	TRGV3	.	TRGJ1	18	-1	-1	24
17	1.0672090599771491E-4	TGTGCCACCTGGGACAGGCGGAATCTGGGGAAACTCTTT	CATWDRRNLGKLF	TRGV3	.	TRGJ1	18	-1	-1	29
17	1.0672090599771491E-4	TGTGCCACCTGGGACAGGCATCAACATAAGAAACTCTTT	CATWDRHQHKKLF	TRGV5	.	TRGJ1	18	-1	-1	25
17	1.0672090599771491E-4	TGTGCCACCTGGGACAGAAACTCCACGAAGAAACTCTTT	CATWDRNSTKKLF	TRGV3	.	TRGJ1	16	-1	-1	27
17	1.0672090599771491E-4	TGTGCCACCTGGGACAATTTAGACCTGCAGAAACTCTTT	CATWDNLDLQKLF	TRGV3	.	TRGJ1	15	-1	-1	28
17	1.0672090599771491E-4	TGTGCCACCTGGGATGGGCCTCTGGGGAAACTCTTT	CATWDGPLGKLF	TRGV4	.	TRGJ1	19	-1	-1	26
17	1.0672090599771491E-4	TGTGCCACCTGGGATGGGCCTAGGCAGAAACTCTTT	CATWDGPRQKLF	TRGV4	.	TRGJ1	19	-1	-1	25
17	1.0672090599771491E-4	TGTGCCACCTGGGATGGGCGCGGTAAGAAACTCTTT	CATWDGRGKKLF	TRGV4	.	TRGJ2	18	-1	-1	23
17	1.0672090599771491E-4	TGTGCCACCTGGGACCGCCGGAGTAAGAAACTCTTT	CATWDRRSKKLF	TRGV4	.	TRGJ1	13	-1	-1	23
17	1.0672090599771491E-4	TGTGCCACCTGGGACGTGAAGTTTAGGAAACTCTTT	CATWDVKFRKLF	TRGV5	.	TRGJ1	14	-1	-1	23
17	1.0672090599771491E-4	TGTGCCACCTGGGACGGGCTCTGTAAGAAACTCTTT	CATWDGLCKKLF	TRGV2	.	TRGJ1	18	-1	-1	23
17	1.0672090599771491E-4	TGTGCCACCTGGGACGGGCTATATAAGAAACTCTTT	CATWDGLYKKLF	TRGV2	.	TRGJ1	18	-1	-1	21
17	1.0672090599771491E-4	TGTGCCACCTGGGACAGGCTCTATAAGAAACTCTTT	CATWDRLYKKLF	TRGV5	.	TRGJ1	18	-1	-1	21
17	1.0672090599771491E-4	TGTGCCACCTGGGACAGGCTGTATAAGAAACTCTTT	CATWDRLYKKLF	TRGV7	.	TRGJ1	21	-1	-1	21
17	1.0672090599771491E-4	TGTGCCACCTGGGAGGTTGATTGGATCAAGACGTTT	CATWEVDWIKTF	TRGV4	.	TRGJP2	13	-1	-1	17
17	1.0672090599771491E-4	TGTGCCACCTGGGAAAGGGGATATAAGAAACTCTTT	CATWERGYKKLF	TRGV3	.	TRGJ1	17	-1	-1	21
17	1.0672090599771491E-4	TGTGCCACCTGGAGCAATTATTATAAGAAACTCTTT	CATWSNYYKKLF	TRGV8	.	TRGJ1	11	-1	-1	15
17	1.0672090599771491E-4	TGTGCCACCGCAGGTAGGGGGTATAAGAAACTCTTT	CATAGRGYKKLF	TRGV3	.	TRGJ1	8	-1	-1	21
17	1.0672090599771491E-4	TGTGCCACCAGATTCAGGAAAAAGGGGAAACTCTTT	CATRFRKKGKLF	TRGV2	.	TRGJ1	8	-1	-1	26
17	1.0672090599771491E-4	TGTGCCACCTCCCAGGGCCGGGGGAAACTCTTT	CATSQGRGKLF	TRGV2	.	TRGJ1	9	-1	-1	23
17	1.0672090599771491E-4	TGTGCCACCTGGGGGCCCCCTGGGAAACTCTTT	CATWGPPGKLF	TRGV4	.	TRGJ1	12	-1	-1	23
17	1.0672090599771491E-4	TGTGCCACCTGGGATCGTTATAAGAAACTCTTT	CATWDRYKKLF	TRGV2	.	TRGJ1	13	-1	-1	17
17	1.0672090599771491E-4	TGTGCCACCTGGGATAGTGCGGGGAAACTCTTT	CATWDSAGKLF	TRGV8	.	TRGJ1	16	-1	-1	23
17	1.0672090599771491E-4	TGTGCCACCTGGGACCATTATAAGAAACTCTTT	CATWDHYKKLF	TRGV5	.	TRGJ1	14	-1	-1	16
17	1.0672090599771491E-4	TGTGCCACCTGGGACGGGCCTGGGAAACTCTTT	CATWDGPGKLF	TRGV2	.	TRGJ1	19	-1	-1	23
17	1.0672090599771491E-4	TGTGCCACCTGGGACGAGTTAAAGAAACTCTTT	CATWDELKKLF	TRGV2	.	TRGJ1	15	-1	-1	18
17	1.0672090599771491E-4	TGTGCCACCTGGGACATGAGCGCGAAACTCTTT	CATWDMSAKLF	TRGV5	.	TRGJ1	15	-1	-1	23
17	1.0672090599771491E-4	TGTGCCACCTGGGACACGGAGAGGAAACTCTTT	CATWDTERKLF	TRGV3	.	TRGJ1	15	-1	-1	23
17	1.0672090599771491E-4	TGTGCCACCTGGGACAGCTTCCGGAAACTCTTT	CATWDSFRKLF	TRGV3	.	TRGJ1	16	-1	-1	23
17	1.0672090599771491E-4	TGTGCCACCTGGGACAGCTATAAGAAACTCTTT	CATWDSYKKLF	TRGV7	.	TRGJ1	16	-1	-1	18
17	1.0672090599771491E-4	TGTGCCACCTGGGACAGCGGGAAGAAACTCTTT	CATWDSGKKLF	TRGV3	.	TRGJ1	16	-1	-1	21
17	1.0672090599771491E-4	TGTGCCACCTGGGACAGGGGTCGGAAACTCTTT	CATWDRGRKLF	TRGV3	.	TRGJ1	17	-1	-1	23
17	1.0672090599771491E-4	TGTGCCACCTGGGAGGACCCCCCAGAACTCTTT	CATWEDPPELF	TRGV4	.	TRGJ1	24	-1	-1	25
17	1.0672090599771491E-4	TGTGCCACCGGTGGGAATTATAAGAAACTCTTT	CATGGNYKKLF	TRGV4	.	TRGJ1	15	-1	-1	16
17	1.0672090599771491E-4	TGTGCCACCGGCCGTGATTGGATCAAGACGTTT	CATGRDWIKTF	TRGV8	.	TRGJP2	8	-1	-1	13
17	1.0672090599771491E-4	TGTGCCACCTGTCACGAGGAGAAACTCTTT	CATCHEEKLF	TRGV5	.	TRGJ1	10	-1	-1	19
17	1.0672090599771491E-4	TGTGCCACCTGGGTCAACAAGAAACTCTTT	CATWVNKKLF	TRGV2	.	TRGJ1	12	-1	-1	18
17	1.0672090599771491E-4	TGTGCCACCTGGGCCGATAAGAAACTCTTT	CATWADKKLF	TRGV4	.	TRGJ1	12	-1	-1	16
17	1.0672090599771491E-4	TGTGCCACCTGGGATCTCAGGAAACTCTTT	CATWDLRKLF	TRGV4	.	TRGJ1	14	-1	-1	20
17	1.0672090599771491E-4	TGTGCCACCTGGGATGTGGAGAAACTCTTT	CATWDVEKLF	TRGV4	.	TRGJ1	15	-1	-1	19
17	1.0672090599771491E-4	TGTGCCACCTGGGATGCTAAGAAACTCTTT	CATWDAKKLF	TRGV4	.	TRGJ2	15	-1	-1	17
17	1.0672090599771491E-4	TGTGCCACCTGGGATGGGCCCCAACTCTTT	CATWDGPQLF	TRGV4	.	TRGJ1	20	-1	-1	22
17	1.0672090599771491E-4	TGTGCCACCTGGGATGGGCCATTACTCTTT	CATWDGPLLF	TRGV4	.	TRGJ1	19	-1	-1	23
17	1.0672090599771491E-4	TGTGCCACCTGGGATACTAGGAAACTCTTT	CATWDTRKLF	TRGV8	.	TRGJ1	15	-1	-1	17
17	1.0672090599771491E-4	TGTGCCACCTGGGATAAAAGGGAACTCTTT	CATWDKRELF	TRGV8	.	TRGJ1	15	-1	-1	22
17	1.0672090599771491E-4	TGTGCCACCTCTCTGAAGAAACTCTTT	CATSLKKLF	TRGV4	.	TRGJ1	9	-1	-1	15
17	1.0672090599771491E-4	TGTGCCACCTGGGTCAAGAAACTCTTT	CATWVKKLF	TRGV2	.	TRGJ1	12	-1	-1	15
17	1.0672090599771491E-4	TGTGCCACCTGGGATAACGGACTCTTT	CATWDNGLF	TRGV8	.	TRGJ1	15	-1	-1	20
17	1.0672090599771491E-4	TGTGCCACCTGGGAACAGAAACTCTTT	CATWEQKLF	TRGV4	.	TRGJ1	13	-1	-1	16
17	1.0672090599771491E-4	TGTGCCACCTGGGAAAGGAAACTCTTT	CATWERKLF	TRGV2	.	TRGJ1	13	-1	-1	17
17	1.0672090599771491E-4	TGTGCCACCACCGAGAAGAAACTCTTT	CATTEKKLF	TRGV2	.	TRGJ1	8	-1	-1	15
17	1.0672090599771491E-4	TGTGCCACAATGGGAAAGAAACTCTTT	CATMGKKLF	TRGV4	.	TRGJ1	14	-1	-1	15
17	1.0672090599771491E-4	TGTGCCAGTGCCGGGGTCAAGACGTTT	CASAGVKTF	TRGV7	.	TRGJP2	6	-1	-1	13
17	1.0672090599771491E-4	TGTGCCACCTTTGAGAAACTCTTT	CATFEKLF	TRGV8	.	TRGJ1	9	-1	-1	13
17	1.0672090599771491E-4	TGTGCCACCCCCACTAAGACGTTT	CATPTKTF	TRGV8	.	TRGJP2	8	-1	-1	15
17	1.0672090599771491E-4	TGTGCTTATAAGAAACTCTTT	CAYKKLF	TRGV8	.	TRGJ1	4	-1	-1	5
17	1.0672090599771491E-4	TGTGCCACCCTGAGAACGTTT	CATLRTF	TRGV8	.	TRGJP2	8	-1	-1	15
17	1.0672090599771491E-4	TGTGGGAAACTCTTT	CGKLF	TRGV8	.	TRGJ1	3	-1	-1	5
16	1.0044320564490815E-4	TGTGCTGCGTGGGATTATAAAATTACAGCAGCAATTGGCAAATTTTATTATAAGAAACTCTTT	CAAWDYKITAAIGKFYYKKLF	TRGV10	.	TRGJ1	16	-1	-1	44
16	1.0044320564490815E-4	TGTGCCACCTGGGACTTCCTGACTAGGGTTGGGGCCACTGGTTGGTTCAAGATATTT	CATWDFLTRVGATGWFKIF	TRGV2	.	TRGJP1	14	-1	-1	34
16	1.0044320564490815E-4	TGTGCCACCTGGGACCAACCTGGGGATTATAGTAGTGATTGGATCAAGACGTTT	CATWDQPGDYSSDWIKTF	TRGV2	.	TRGJP2	14	-1	-1	27
16	1.0044320564490815E-4	TGTGCCACCTGGGGAAAGGGAAGGGATAGTAGTGATTGGATCAAGACGTTT	CATWGKGRDSSDWIKTF	TRGV8	.	TRGJP2	12	-1	-1	25
16	1.0044320564490815E-4	TGTGCCACCTGGGACGGGCAGGACTTAAACGGTGATTGGATCAAGACGTTT	CATWDGQDLNGDWIKTF	TRGV2	.	TRGJP2	18	-1	-1	31
16	1.0044320564490815E-4	TGTGCTGCGTGGGATTTGATAGTTAGTAGTGATTGGATCAAGACGTTT	CAAWDLIVSSDWIKTF	TRGV10	.	TRGJP2	15	-1	-1	23
16	1.0044320564490815E-4	TGTGCCACCTGGGTTGGAGGGCATAGTAGTGATTGGATCAAGACGTTT	CATWVGGHSSDWIKTF	TRGV4	.	TRGJP2	16	-1	-1	22
16	1.0044320564490815E-4	TGTGCCACCTGGGATGTTTTAAGTGGGGGTCATTATAAGAAACTCTTT	CATWDVLSGGHYKKLF	TRGV4	.	TRGJ1	15	-1	-1	31
16	1.0044320564490815E-4	TGTGCCACCTGGGATGCCGGGGTGCGTAGTGATTGGATCAAGACGTTT	CATWDAGVRSDWIKTF	TRGV4	.	TRGJP2	15	-1	-1	25
16	1.0044320564490815E-4	TGTGCCACCTGGGATGGGCTTCGGAGTAGTGATTGGATCAAGACGTTT	CATWDGLRSSDWIKTF	TRGV4	.	TRGJP2	18	-1	-1	24
16	1.0044320564490815E-4	TGTGCCACCTGGGATGGGGCCCTATGGTTTTATTATAAGAAACTCTTT	CATWDGALWFYYKKLF	TRGV4	.	TRGJ1	21	-1	-1	29
16	1.0044320564490815E-4	TGTGCCACCTGGGATAGCCCCGGCGGGAATTATTATAAGAAACTCTTT	CATWDSPGGNYYKKLF	TRGV8	.	TRGJ1	19	-1	-1	26
16	1.0044320564490815E-4	TGTGCCACCTGGGACGCGAAATGTGGTAGTGATTGGATCAAGACGTTT	CATWDAKCGSDWIKTF	TRGV2	.	TRGJP2	15	-1	-1	25
16	1.0044320564490815E-4	TGTGCCACCTGGGACGGGCCCGGTAGTAGTGATTGGATCAAGACGTTT	CATWDGPGSSDWIKTF	TRGV2	.	TRGJP2	21	-1	-1	23
16	1.0044320564490815E-4	TGTGCCACCTGGGACGGGCAGGGGTTTTGTGATTGGATCAAGACGTTT	CATWDGQGFCDWIKTF	TRGV2	.	TRGJP2	18	-1	-1	28
16	1.0044320564490815E-4	TGTGCCACCTGGGAGCTTCTATATAGTAGTGATTGGATCAAGACGTTT	CATWELLYSSDWIKTF	TRGV2	.	TRGJP2	13	-1	-1	15
16	1.0044320564490815E-4	TGTGCCACCCCCCGCTCCAAAAATACCACTGGTTGGTTCAAGATATTT	CATPRSKNTTGWFKIF	TRGV8	.	TRGJP1	8	-1	-1	22
16	1.0044320564490815E-4	TGTGCTGCGTGGGATTATACCTCTAATTATTATAAGAAACTCTTT	CAAWDYTSNYYKKLF	TRGV10	.	TRGJ1	16	-1	-1	21
16	1.0044320564490815E-4	TGTGCCACCTGGGCCCAAACCCGTAGTGATTGGATCAAGACGTTT	CATWAQTRSDWIKTF	TRGV8	.	TRGJP2	12	-1	-1	22
16	1.0044320564490815E-4	TGTGCCACCTGGGGCCGTTTGGGGGTTTATTATAAGAAACTCTTT	CATWGRLGVYYKKLF	TRGV4	.	TRGJ1	12	-1	-1	26
16	1.0044320564490815E-4	TGTGCCACCTGGGGGTGGGAGGCGGTACATTATAAGAAACTCTTT	CATWGWEAVHYKKLF	TRGV3	.	TRGJ1	12	-1	-1	28
16	1.0044320564490815E-4	TGTGCCACCTGGGATAGGCCGGGCTTTTATTATAAGAAACTCTTT	CATWDRPGFYYKKLF	TRGV8	.	TRGJ1	19	-1	-1	26
16	1.0044320564490815E-4	TGTGCCACCTGGGATAGGGGGGCGAATTATTATAAGAAACTCTTT	CATWDRGANYYKKLF	TRGV8	.	TRGJ1	17	-1	-1	22
[truncated: 5,734 more rows]
