# Supplementary material for: Dissection of the Human T-Cell Receptor γ Gene Repertoire in the Brain and Peripheral Blood Identifies Age- and Alzheimer's Disease-Associated Clonotype Profiles
Source: Front Immunol. 2020 Jan 29;11:12. doi: 10.3389/fimmu.2020.00012 (PMC7025544; doi:10.3389/fimmu.2020.00012)
Supplement: Supplementary file 5 [file Data_Sheet_2.zip › repertoires_corrected_and_decontaminated/PK6.txt]

count	freq	cdr3nt	cdr3aa	v	d	j	VEnd	DStart	DEnd	JStart
16426	0.0832239792066717	TGTGCCTTGTGGGAGGTACTGCCCCAAGAGTTGGGCAAAAAAATCAAGGTATTT	CALWEVLPQELGKKIKVF	TRGV9	.	TRGJP	16	-1	-1	24
6489	0.03287717040497338	TGTGCCTTGTGGGAGGTGCAAGAGTTGGGCAAAAAAATCAAGGTATTT	CALWEVQELGKKIKVF	TRGV9	.	TRGJP	19	-1	-1	17
1818	0.00921107964189268	TGTGCCTTGTGGGAGGTGCAAGGGGAGTTGGGCAAAAAAATCAAGGTATTT	CALWEVQGELGKKIKVF	TRGV9	.	TRGJP	19	-1	-1	24
1666	0.008440956371503413	TGTGCCTTGTGGGAGGTACGGGAGTTGGGCAAAAAAATCAAGGTATTT	CALWEVRELGKKIKVF	TRGV9	.	TRGJP	16	-1	-1	21
1343	0.00680444442192622	TGTGCTTCCGAAGGGGGGAAACTCTTT	CASEGGKLF	TRGV9	.	TRGJ2	4	-1	-1	17
1319	0.006682846010812126	TGTGCCCACTATTATAAGAAACTCTTT	CAHYYKKLF	TRGV9	.	TRGJ2	5	-1	-1	9
996	0.005046334061234933	TGTGCCTTGTGGGAGGCCCGTAAGAAACTCTTT	CALWEARKKLF	TRGV9	.	TRGJ1	15	-1	-1	20
900	0.004559940416778554	TGTGCCTTGTGGGAGACCCAAGAGTTGGGCAAAAAAATCAAGGTATTT	CALWETQELGKKIKVF	TRGV9	.	TRGJP	14	-1	-1	18
893	0.004524474213536943	TGTGCTGCGTGGGATTATTATAAGAAACTCTTT	CAAWDYYKKLF	TRGV10	.	TRGJ2	16	-1	-1	13
870	0.004407942402885935	TGTGCCTTGTGGGAAAACGTGGAGTTGGGCAAAAAAATCAAGGTATTT	CALWENVELGKKIKVF	TRGV9	.	TRGJP	13	-1	-1	21
857	0.004342076596865801	TGTGCTGCGTGGGATTATCGGCTCTTT	CAAWDYRLF	TRGV10	.	TRGJ1	16	-1	-1	21
829	0.0042002117838993575	TGTGCCTTGTGGGATTTACGAGCTGGTTGGTTCAAGATATTT	CALWDLRAGWFKIF	TRGV9	.	TRGJP1	13	-1	-1	8
740	0.003749284342684589	TGTGCCTTGTGGGAGGTACATTATTATAAGAAACTCTTT	CALWEVHYYKKLF	TRGV9	.	TRGJ2	19	-1	-1	19
717	0.0036327525320335816	TGTGCCTTGTGGGAGGTGCATCATTATAAGAAACTCTTT	CALWEVHHYKKLF	TRGV9	.	TRGJ2	19	-1	-1	19
667	0.0033794225088792174	TGTGCCACCCTTCCTGGGGCGAATTATTATAAGAAACTCTTT	CATLPGANYYKKLF	TRGV4	.	TRGJ2	8	-1	-1	19
660	0.0033439563056376063	TGTGCTGCAAATAAGAAACTCTTT	CAANKKLF	TRGV10	.	TRGJ2	7	-1	-1	10
628	0.0031818250908188135	TGTGCCTTGTGGGAGGTGCGTTATAAGAAACTCTTT	CALWEVRYKKLF	TRGV9	.	TRGJ2	18	-1	-1	20
602	0.003050093478778544	TGTGCCTTGTGGGAGCTTCAAGAGTTGGGCAAAAAAATCAAGGTATTT	CALWELQELGKKIKVF	TRGV9	.	TRGJP	14	-1	-1	18
584	0.002958894670442973	TGTGCCTTGTGGGAGGACCAAGAGTTGGGCAAAAAAATCAAGGTATTT	CALWEDQELGKKIKVF	TRGV9	.	TRGJP	15	-1	-1	18
547	0.0027714304533087435	TGTGCCTTGTGGGAGGTGCAGAAGAAACTCTTT	CALWEVQKKLF	TRGV9	.	TRGJ1	19	-1	-1	21
542	0.0027460974509933072	TGTGCCTTGTGGGAGCCGTCCCTGGATTATTATAAGAAACTCTTT	CALWEPSLDYYKKLF	TRGV9	.	TRGJ2	14	-1	-1	25
511	0.0025890328366376014	TGTGCCACCTGGGATTATTATAAGAAACTCTTT	CATWDYYKKLF	TRGV5	.	TRGJ2	13	-1	-1	13
492	0.002492767427838943	TGTGCCTTGTGGGAGGTGCATTATAAGAAACTCTTT	CALWEVHYKKLF	TRGV9	.	TRGJ1	19	-1	-1	19
489	0.002477567626449681	TGTGCCTCGTATAAGAAACTCTTT	CASYKKLF	TRGV9	.	TRGJ2	9	-1	-1	9
486	0.0024623678250604193	TGTGCCTTGTGGGAGGTGCCTTATAAGAAACTCTTT	CALWEVPYKKLF	TRGV9	.	TRGJ1	18	-1	-1	20
475	0.002406635219966459	TGTGCTGCGTGGGAGGCTTATAAGAAACTCTTT	CAAWEAYKKLF	TRGV10	.	TRGJ2	13	-1	-1	17
460	0.0023306362130201498	TGTGCCTTGTGGGAGGGGAAACTCTTT	CALWEGKLF	TRGV9	.	TRGJ1	15	-1	-1	17
420	0.0021279721944966585	TGTGCCTTGTGGGAGGGGAATTATTATAAGAAACTCTTT	CALWEGNYYKKLF	TRGV9	.	TRGJ2	15	-1	-1	17
411	0.002082372790328873	TGTGCTGCGTGGGACCTCTTT	CAAWDLF	TRGV10	.	TRGJ2	13	-1	-1	15
410	0.0020773061898657855	TGTGCCACCTGGGATAAGAAACTCTTT	CATWDKKLF	TRGV8	.	TRGJ2	15	-1	-1	13
397	0.002011440383845651	TGTGCCTTGTGGGAGGTGGAAGGGGTGCAACTCTTT	CALWEVEGVQLF	TRGV9	.	TRGJ2	17	-1	-1	28
394	0.0019962405824563894	TGTGCCTTGTGGGAGGTAAGAGAAAGGCAAGAGTTGGGCAAAAAAATCAAGGTATTT	CALWEVRERQELGKKIKVF	TRGV9	.	TRGJP	16	-1	-1	25
370	0.0018746421713422945	TGTGCCTTGTGGGAGGTGCAGGGTTATAAGAAACTCTTT	CALWEVQGYKKLF	TRGV9	.	TRGJ1	19	-1	-1	23
368	0.0018645089704161198	TGTGCTGCGTGGGGTACGAATTATTATAAGAAACTCTTT	CAAWGTNYYKKLF	TRGV10	.	TRGJ2	20	-1	-1	16
347	0.001758110360691287	TGTGCTCCCCGGCTGAAACTCTTT	CAPRLKLF	TRGV9	.	TRGJ2	4	-1	-1	14
344	0.0017429105593020251	TGTGCCTTGTGGGAGGTGCAGTATAAGAAACTCTTT	CALWEVQYKKLF	TRGV9	.	TRGJ1	19	-1	-1	21
340	0.001722644157449676	TGTGCCTTGATGGATTATTATAAGAAACTCTTT	CALMDYYKKLF	TRGV9	.	TRGJ2	12	-1	-1	13
338	0.0017125109565235015	TGTGCCTTGTGGGAACTCCCCCCACTCTTT	CALWELPPLF	TRGV9	.	TRGJ2	13	-1	-1	23
337	0.0017074443560604142	TGTGCCTTGATGCTCTTT	CALMLF	TRGV9	.	TRGJ2	8	-1	-1	12
336	0.0017023777555973268	TGTGCCACCTGGGATTATAAGAAACTCTTT	CATWDYKKLF	TRGV4	.	TRGJ1	14	-1	-1	13
335	0.0016973111551342396	TGTGCTGCGTGGGATTTGGAAGGCCACAAGAAACTCTTT	CAAWDLEGHKKLF	TRGV10	.	TRGJ1	15	-1	-1	27
317	0.0016061123467986686	TGTGCCTTGTGGGAGCTCAATTATTATAAGAAACTCTTT	CALWELNYYKKLF	TRGV9	.	TRGJ2	14	-1	-1	18
302	0.0015301133398523592	TGTGCCTTGTGGGAGGTAACGCGGCAAGAGTTGGGCAAAAAAATCAAGGTATTT	CALWEVTRQELGKKIKVF	TRGV9	.	TRGJP	16	-1	-1	22
301	0.001525046739389272	TGTGCCTTGTGGGAGGTGCGGGAGTTGGGCAAAAAAATCAAGGTATTT	CALWEVRELGKKIKVF	TRGV9	.	TRGJP	18	-1	-1	21
300	0.0015199801389261848	TGTGCTGCTGCGCTTTATTATAAGAAACTCTTT	CAAALYYKKLF	TRGV10	.	TRGJ2	7	-1	-1	14
297	0.001504780337536923	TGTGCCCCAGCTTCGGGCGACGGGAAACTCTTT	CAPASGDGKLF	TRGV9	.	TRGJ2	5	-1	-1	23
296	0.0014997137370738355	TGTGCCTTGTGGGAGGTGAATTATTATAAGAAACTCTTT	CALWEVNYYKKLF	TRGV9	.	TRGJ1	17	-1	-1	17
291	0.001474380734758399	TGTGCTGCGTGGGGTACGTGGGTACGAGAACCCACTGGTTGGTTCAAGATATTT	CAAWGTWVREPTGWFKIF	TRGV10	.	TRGJP1	18	-1	-1	31
291	0.001474380734758399	TGTGCCTTGTGGCCTCGGGGGAAACTCTTT	CALWPRGKLF	TRGV9	.	TRGJ2	11	-1	-1	20
290	0.0014693141342953118	TGTGCCTTGTGGGATCCGAGGAATTATAAGAAACTCTTT	CALWDPRNYKKLF	TRGV9	.	TRGJ1	13	-1	-1	22
290	0.0014693141342953118	TGTGCCTTGTGGGAGGTGCCCCTCTTT	CALWEVPLF	TRGV9	.	TRGJ2	23	-1	-1	21
287	0.00145411433290605	TGTGCTGCGTGGGACCCCATTTATTATAAGAAACTCTTT	CAAWDPIYYKKLF	TRGV10	.	TRGJ2	13	-1	-1	20
280	0.0014186481296644391	TGTGCCTTGTGGGAGGTGCAGGGAGAACTCTTT	CALWEVQGELF	TRGV9	.	TRGJ1	19	-1	-1	25
279	0.0014135815292013517	TGTGCCTTGTGGGAGGTGCCTGGTGAACTCTTT	CALWEVPGELF	TRGV9	.	TRGJ2	18	-1	-1	25
276	0.0013983817278120899	TGTGCCTTGTGGGAGGTTTATTATAAGAAACTCTTT	CALWEVYYKKLF	TRGV9	.	TRGJ2	16	-1	-1	17
274	0.0013882485268859155	TGTGCCTTGTGGGAGGTGCCTTATTATAAGAAACTCTTT	CALWEVPYYKKLF	TRGV9	.	TRGJ2	18	-1	-1	20
273	0.001383181926422828	TGTGCCTTTACCATAGGGAAACTCTTT	CAFTIGKLF	TRGV9	.	TRGJ2	7	-1	-1	17
272	0.0013781153259597408	TGTGCCTTGTGGGAGGTGCGTTATTATAAGAAACTCTTT	CALWEVRYYKKLF	TRGV9	.	TRGJ1	18	-1	-1	20
271	0.0013730487254966536	TGTGCCACCTGGATTTATTATAAGAAACTCTTT	CATWIYYKKLF	TRGV4	.	TRGJ2	11	-1	-1	11
269	0.001362915524570479	TGTGCCTTGGGGTTATCGAAACTCTTT	CALGLSKLF	TRGV9	.	TRGJ2	11	-1	-1	17
264	0.0013375825222550425	TGTGCTGCGTGGGATAAGAAACTCTTT	CAAWDKKLF	TRGV10	.	TRGJ2	14	-1	-1	13
260	0.0013173161204026935	TGTGCCTTGTGGGAGGCGAATTATTATAAGAAACTCTTT	CALWEANYYKKLF	TRGV9	.	TRGJ1	15	-1	-1	16
260	0.0013173161204026935	TGTGCCTTGTGGGCGAGGAAACTCTTT	CALWARKLF	TRGV9	.	TRGJ2	12	-1	-1	17
257	0.0013021163190134316	TGTGCCTTGTGGGTATGGAAACTCTTT	CALWVWKLF	TRGV9	.	TRGJ1	12	-1	-1	17
254	0.0012869165176241698	TGTGCCTTGTGGGGGAGGGAACTCTTT	CALWGRELF	TRGV9	.	TRGJ2	12	-1	-1	19
253	0.0012818499171610824	TGTGCCACCTGGGACGGGGTTACGGGGGGTAGTAGTGATTGGATCAAGACGTTT	CATWDGVTGGSSDWIKTF	TRGV2	.	TRGJP2	17	-1	-1	29
251	0.001271716716234908	TGTGCCTTGTGGGACCCGAAACTCTTT	CALWDPKLF	TRGV9	.	TRGJ1	13	-1	-1	17
251	0.001271716716234908	TGTGCCTTGAAACTCTTT	CALKLF	TRGV9	.	TRGJ2	8	-1	-1	8
249	0.0012615835153087333	TGTGCCTTGTGGACACCGAAGAAACTCTTT	CALWTPKKLF	TRGV9	.	TRGJ1	11	-1	-1	18
248	0.001256516914845646	TGTGCCTTGCAAATCCGGCGGAAACTCTTT	CALQIRRKLF	TRGV9	.	TRGJ1	8	-1	-1	20
246	0.0012463837139194715	TGTGCCTTGTGGACCCGGCATGAAGAACTCTTT	CALWTRHEELF	TRGV9	.	TRGJ2	11	-1	-1	22
245	0.001241317113456384	TGTGCCTTGTGGGAGGTGCTCATTAAGGGACTCTTT	CALWEVLIKGLF	TRGV9	.	TRGJ2	18	-1	-1	23
244	0.0012362505129932969	TGTGCTGCGTGGGATCCCTCCTGTAATAAGAAACTCTTT	CAAWDPSCNKKLF	TRGV10	.	TRGJ2	14	-1	-1	25
244	0.0012362505129932969	TGTGCTGCGTGGGATGATAAGAAACTCTTT	CAAWDDKKLF	TRGV10	.	TRGJ1	14	-1	-1	13
243	0.0012311839125302097	TGTGCCTTGTGGGAGGTGGGGTATTATAAGAAACTCTTT	CALWEVGYYKKLF	TRGV9	.	TRGJ1	17	-1	-1	21
243	0.0012311839125302097	TGTGCCTTGTGGGAGGTGCACGACAGGAAACTCTTT	CALWEVHDRKLF	TRGV9	.	TRGJ2	20	-1	-1	26
241	0.001221050711604035	TGTGCTGCGTGGGGTCATAAGAAACTCTTT	CAAWGHKKLF	TRGV10	.	TRGJ1	12	-1	-1	16
241	0.001221050711604035	TGTGCCTTCCCACCCCAGAAACTCTTT	CAFPPQKLF	TRGV9	.	TRGJ1	7	-1	-1	16
239	0.0012109175106778604	TGTGCCTTGTGGGAATCGCTCTTT	CALWESLF	TRGV9	.	TRGJ1	13	-1	-1	18
235	0.0011906511088255114	TGTGCTGCGTGGGGTACTCATAAGAAACTCTTT	CAAWGTHKKLF	TRGV10	.	TRGJ1	12	-1	-1	19
234	0.0011855845083624241	TGTGCCTTGTGGGTGGAGAAACTCTTT	CALWVEKLF	TRGV9	.	TRGJ2	15	-1	-1	16
233	0.0011805179078993367	TGTGCCTTGTGGGAGGTGCACCCCTCACAGGTGTGGAAACTCTTT	CALWEVHPSQVWKLF	TRGV9	.	TRGJ1	28	-1	-1	35
232	0.0011754513074362495	TGTGCTGCGTGGAGAGATAAGAAACTCTTT	CAAWRDKKLF	TRGV10	.	TRGJ2	11	-1	-1	16
229	0.0011602515060469877	TGTGCCTTGTGGGAGCCCTTTCAAGAGTTGGGCAAAAAAATCAAGGTATTT	CALWEPFQELGKKIKVF	TRGV9	.	TRGJP	14	-1	-1	21
228	0.0011551849055839005	TGTGCTGCGTGGGAGGCAGTTTATTATAAGAAACTCTTT	CAAWEAVYYKKLF	TRGV10	.	TRGJ1	13	-1	-1	20
228	0.0011551849055839005	TGTGCCTTGTGGGTCTCTATACGGAAACTCTTT	CALWVSIRKLF	TRGV9	.	TRGJ1	12	-1	-1	23
227	0.001150118305120813	TGTGCCTTGTGGGAGGTGCAAAGGGTCGAGAAACTCTTT	CALWEVQRVEKLF	TRGV9	.	TRGJ1	19	-1	-1	28
227	0.001150118305120813	TGTGCTGCGTGGGGTAGTGATTGGATCAAGACGTTT	CAAWGSDWIKTF	TRGV10	.	TRGJP2	12	-1	-1	13
222	0.0011247853028053766	TGTGCCTTGTGGGAGACCTATTATTATAAGAAACTCTTT	CALWETYYYKKLF	TRGV9	.	TRGJ2	14	-1	-1	19
222	0.0011247853028053766	TGTGCCTTGTGGGGGGGCTCTGAGAAACTCTTT	CALWGGSEKLF	TRGV9	.	TRGJ1	15	-1	-1	22
222	0.0011247853028053766	TGTGCCTTGTGGGAGGTGCAGAAACTCTTT	CALWEVQKLF	TRGV9	.	TRGJ1	19	-1	-1	19
222	0.0011247853028053766	TGTGCCTTACGGGGTAAGAAACTCTTT	CALRGKKLF	TRGV9	.	TRGJ1	7	-1	-1	14
221	0.0011197187023422894	TGTGCTGCGTGGGATTATGCCGCTGAACGCGATTATTATAAGAAACTCTTT	CAAWDYAAERDYYKKLF	TRGV10	.	TRGJ1	16	-1	-1	31
220	0.0011146521018792022	TGTGCCTTGTGGGAGCCCCGGAATTATTATAAGAAACTCTTT	CALWEPRNYYKKLF	TRGV9	.	TRGJ2	14	-1	-1	20
220	0.0011146521018792022	TGTGCCTTGTGGGAGGGGACTAAGAAACTCTTT	CALWEGTKKLF	TRGV9	.	TRGJ1	15	-1	-1	20
219	0.0011095855014161147	TGTGCCTTGTGGGGCAGGGACGAGAAGAAACTCTTT	CALWGRDEKKLF	TRGV9	.	TRGJ2	12	-1	-1	24
216	0.001094385700026853	TGTGCCTTGTGGGAGGTGCGGGGGGAGAAACTCTTT	CALWEVRGEKLF	TRGV9	.	TRGJ1	18	-1	-1	25
215	0.0010893190995637657	TGTGCCTTGTGGGAGGTGACGGATAAGAAACTCTTT	CALWEVTDKKLF	TRGV9	.	TRGJ1	17	-1	-1	22
215	0.0010893190995637657	TGTGCCTTGTGGGAGGTGAATAAGAAACTCTTT	CALWEVNKKLF	TRGV9	.	TRGJ1	17	-1	-1	19
215	0.0010893190995637657	TCGAAGAAACTCTTT	SKKLF	TRGV9	.	TRGJ2	0	-1	-1	3
214	0.0010842524991006785	TGTGCCTTGTGGGAGCTTCCGAATTATTATAAGAAACTCTTT	CALWELPNYYKKLF	TRGV9	.	TRGJ2	14	-1	-1	19
213	0.001079185898637591	TGTGCCCCCTATAAGAAACTCTTT	CAPYKKLF	TRGV9	.	TRGJ1	5	-1	-1	9
212	0.0010741192981745039	TGTGCCTTGTGGGAGGTCGATAAGAAACTCTTT	CALWEVDKKLF	TRGV9	.	TRGJ1	16	-1	-1	19
209	0.001058919496785242	TGTGCCTTGTGGGGGGAACATGGGAAACTCTTT	CALWGEHGKLF	TRGV9	.	TRGJ1	15	-1	-1	23
208	0.0010538528963221548	TGTGCCTTGTTGCCTAGTGATTGGATCAAGACGTTT	CALLPSDWIKTF	TRGV9	.	TRGJP2	9	-1	-1	14
208	0.0010538528963221548	TGTGCCTTGTGGGAGGTGCAAATGAAACTCTTT	CALWEVQMKLF	TRGV9	.	TRGJ1	19	-1	-1	23
207	0.0010487862958590674	TGTGCCTTGTGGGAGGCCGCCTTGAGGAAGAAACTCTTT	CALWEAALRKKLF	TRGV9	.	TRGJ2	15	-1	-1	27
206	0.0010437196953959802	TGTGCCTTGGGGAGGTATAAGAAACTCTTT	CALGRYKKLF	TRGV9	.	TRGJ1	15	-1	-1	15
205	0.0010386530949328928	TGTGCCTTGTGGGAGGTGCCGCTTAAGAAACTCTTT	CALWEVPLKKLF	TRGV9	.	TRGJ1	18	-1	-1	23
205	0.0010386530949328928	TGTGCCTTGTGGGAGAGGAAGAAACTCTTT	CALWERKKLF	TRGV9	.	TRGJ1	14	-1	-1	18
205	0.0010386530949328928	TGTGCCCCCTTTAAGAAACTCTTT	CAPFKKLF	TRGV9	.	TRGJ1	5	-1	-1	11
204	0.0010335864944698056	TGTGCCTTGTGGGAGGTGCGGTATAAGAAACTCTTT	CALWEVRYKKLF	TRGV9	.	TRGJ1	18	-1	-1	21
202	0.001023453293543631	TGTGCCACCTGGGACGGGGGGTATTATAAGAAACTCTTT	CATWDGGYYKKLF	TRGV2	.	TRGJ1	17	-1	-1	21
201	0.0010183866930805437	TGTGCTGCGTGGGATTATGGATATAAGAAACTCTTT	CAAWDYGYKKLF	TRGV10	.	TRGJ2	16	-1	-1	21
201	0.0010183866930805437	TGTGCCTTGTGGGAGAGGGATAAGAAACTCTTT	CALWERDKKLF	TRGV9	.	TRGJ2	14	-1	-1	19
199	0.001008253492154369	TGTGCCTTGTGGGAGGGGGATAAGAAACTCTTT	CALWEGDKKLF	TRGV9	.	TRGJ1	15	-1	-1	19
199	0.001008253492154369	TGTGCTGCGTGGGGAAATAAGAAACTCTTT	CAAWGNKKLF	TRGV10	.	TRGJ1	12	-1	-1	16
198	0.0010031868916912819	TGTGCCTTTCAAACTAGGGAGAAACTCTTT	CAFQTREKLF	TRGV9	.	TRGJ1	7	-1	-1	19
198	0.0010031868916912819	TGTGCCTTGTGGGAGGTGAAAGAACTCTTT	CALWEVKELF	TRGV9	.	TRGJ1	17	-1	-1	19
197	9.981202912281947E-4	TGTGCCTTGTGGGAGGTGCCTCAGAAACTCTTT	CALWEVPQKLF	TRGV9	.	TRGJ2	18	-1	-1	22
195	9.8798709030202E-4	TGTGCCTTGTGGGAGGTGATGTCTTATAAGAAACTCTTT	CALWEVMSYKKLF	TRGV9	.	TRGJ1	17	-1	-1	23
195	9.8798709030202E-4	TGTGCCTTGTGGGAGCCGAATAAGAAACTCTTT	CALWEPNKKLF	TRGV9	.	TRGJ1	14	-1	-1	19
195	9.8798709030202E-4	TGTGCCTTGTGGGAGAGGCAGAAACTCTTT	CALWERQKLF	TRGV9	.	TRGJ1	14	-1	-1	19
194	9.829204898389328E-4	TGTGCCTTGTGGGAGGTGCATAGTCGGAAGCCAAAACTCTTT	CALWEVHSRKPKLF	TRGV9	.	TRGJ1	19	-1	-1	33
193	9.778538893758454E-4	TGTGCCTTGTGGGAGGTGCATCGGGATAAGAAACTCTTT	CALWEVHRDKKLF	TRGV9	.	TRGJ1	19	-1	-1	25
193	9.778538893758454E-4	TGTGCCTTGTGGGAGGGGGGGGATAAGAAACTCTTT	CALWEGGDKKLF	TRGV9	.	TRGJ1	15	-1	-1	22
191	9.677206884496709E-4	TGTGCCTTGTGGGAGGTGAGGTATAAGAAACTCTTT	CALWEVRYKKLF	TRGV9	.	TRGJ1	17	-1	-1	21
191	9.677206884496709E-4	TGTGCCTTCCGCCCACATTATAAGAAACTCTTT	CAFRPHYKKLF	TRGV9	.	TRGJ1	7	-1	-1	16
190	9.626540879865837E-4	TGTGCCACCTGGGACGGGCCAGAGAAGGGTAGTGATTGGATCAAGACGTTT	CATWDGPEKGSDWIKTF	TRGV2	.	TRGJP2	19	-1	-1	28
189	9.575874875234964E-4	TGTGCTGCGTGGGACATCTCGAATTATTATAAGAAACTCTTT	CAAWDISNYYKKLF	TRGV10	.	TRGJ1	13	-1	-1	18
188	9.525208870604091E-4	TGTGCCTTGTGGGAGGTGAAGAAACTCTTT	CALWEVKKLF	TRGV9	.	TRGJ2	17	-1	-1	18
186	9.423876861342345E-4	TGTGCCTTGTGGGAGGCCCAGGTTGGGTATAAGAAACTCTTT	CALWEAQVGYKKLF	TRGV9	.	TRGJ1	15	-1	-1	27
186	9.423876861342345E-4	TGTGCCTTGTGGGAGACGGGTGATTGGATCAAGACGTTT	CALWETGDWIKTF	TRGV9	.	TRGJP2	14	-1	-1	19
186	9.423876861342345E-4	TGTGCCTTGTGGGAGGTGGCTTATAAGAAACTCTTT	CALWEVAYKKLF	TRGV9	.	TRGJ1	17	-1	-1	20
183	9.271878847449727E-4	TGTGCCTTGTGGGAGGTGCAACAATGGGGCATCAACGGTAAGAAACTCTTT	CALWEVQQWGINGKKLF	TRGV9	.	TRGJ1	19	-1	-1	38
183	9.271878847449727E-4	TGTGCCTTGTGGGATTATAAGAAACTCTTT	CALWDYKKLF	TRGV9	.	TRGJ1	13	-1	-1	13
182	9.221212842818854E-4	TGTGCTGCGTGGGATTTTCGGGGCCGTAAGAAACTCTTT	CAAWDFRGRKKLF	TRGV10	.	TRGJ1	15	-1	-1	26
181	9.170546838187981E-4	TGTGCCTTGTGGGAGGTGCACTATTATAAGAAACTCTTT	CALWEVHYYKKLF	TRGV9	.	TRGJ1	20	-1	-1	21
181	9.170546838187981E-4	TGTGCTGCGTGGGATAGGGGATGTGGGAAACTCTTT	CAAWDRGCGKLF	TRGV10	.	TRGJ1	14	-1	-1	26
180	9.119880833557109E-4	TGTGCCTTGTGGGAAAGCTATAAGAAACTCTTT	CALWESYKKLF	TRGV9	.	TRGJ2	13	-1	-1	18
178	9.018548824295362E-4	TGTGCCTTCCACCATGAAGGGGATTATAAGAAACTCTTT	CAFHHEGDYKKLF	TRGV9	.	TRGJ2	7	-1	-1	22
177	8.967882819664489E-4	TGTGCCTTGTGGGAGTATTATAAGAAACTCTTT	CALWEYYKKLF	TRGV9	.	TRGJ1	14	-1	-1	15
176	8.917216815033617E-4	TGTGCTGCGTGGGATTGTCTCTTT	CAAWDCLF	TRGV10	.	TRGJ1	15	-1	-1	18
175	8.866550810402744E-4	TGTGCTGCGTGGGGGTTGAATTATTATAAGAAACTCTTT	CAAWGLNYYKKLF	TRGV10	.	TRGJ2	12	-1	-1	17
175	8.866550810402744E-4	TGTGCCTTGTGGGAGGTTACTTATAAGAAACTCTTT	CALWEVTYKKLF	TRGV9	.	TRGJ1	16	-1	-1	16
175	8.866550810402744E-4	TGTGCCTTGTGGGAGGTGCACTATAAGAAACTCTTT	CALWEVHYKKLF	TRGV9	.	TRGJ2	20	-1	-1	21
175	8.866550810402744E-4	TGTGCTGCGTGGGATTATATCGTTGGCCTCTTT	CAAWDYIVGLF	TRGV10	.	TRGJ1	16	-1	-1	27
174	8.815884805771871E-4	TGTGCCTTGTGGGAGGTGCACGATTATAAGAAACTCTTT	CALWEVHDYKKLF	TRGV9	.	TRGJ1	20	-1	-1	22
174	8.815884805771871E-4	TGTGCCTTGTGGGAGGTACATAAGAAACTCTTT	CALWEVHKKLF	TRGV9	.	TRGJ2	19	-1	-1	19
173	8.765218801140999E-4	TGTGCCTTGTGGGAGGTGGGCGATTATAAGAAACTCTTT	CALWEVGDYKKLF	TRGV9	.	TRGJ2	17	-1	-1	22
173	8.765218801140999E-4	TGTGCCTTGTGGGAGGTAAATTGTAAGAAACTCTTT	CALWEVNCKKLF	TRGV9	.	TRGJ1	16	-1	-1	19
173	8.765218801140999E-4	TGTGCCTTGTTGCGAGAGAAACTCTTT	CALLREKLF	TRGV9	.	TRGJ1	9	-1	-1	16
173	8.765218801140999E-4	TGTGCTGCCCCGAGGCAACTCTTT	CAAPRQLF	TRGV10	.	TRGJ1	7	-1	-1	16
172	8.714552796510126E-4	TGTGCCTTGTGGGAGGTGCGTGGGTATTATAAGAAACTCTTT	CALWEVRGYYKKLF	TRGV9	.	TRGJ2	18	-1	-1	24
172	8.714552796510126E-4	TGTGCCTTGTGGGAGGTGCGATGCTATAAGAAACTCTTT	CALWEVRCYKKLF	TRGV9	.	TRGJ1	18	-1	-1	24
172	8.714552796510126E-4	TGTGCTGCGTGGGCCTATTATTATAAGAAACTCTTT	CAAWAYYYKKLF	TRGV10	.	TRGJ1	12	-1	-1	16
172	8.714552796510126E-4	TGTGCCTTGTGGGATAGCGTTTATAAGAAACTCTTT	CALWDSVYKKLF	TRGV9	.	TRGJ1	13	-1	-1	20
171	8.663886791879252E-4	TGTGCTGCGTGGGCCACGGGGAAACTCTTT	CAAWATGKLF	TRGV10	.	TRGJ2	12	-1	-1	20
170	8.61322078724838E-4	TGTGCCACCTGGGACAGGCGGCCCAATTATTATAAGAAACTCTTT	CATWDRRPNYYKKLF	TRGV5	.	TRGJ2	18	-1	-1	24
169	8.562554782617507E-4	TGTGCTGCGTGGGTGGATTATAAGAAACTCTTT	CAAWVDYKKLF	TRGV10	.	TRGJ1	12	-1	-1	16
168	8.511888777986634E-4	TGTGCCTTTGGTATTCCATTTTGGAATAAGAAACTCTTT	CAFGIPFWNKKLF	TRGV9	.	TRGJ1	10	-1	-1	25
168	8.511888777986634E-4	TGTGCCTTGTGGGAGGGGGATTATAAGAAACTCTTT	CALWEGDYKKLF	TRGV9	.	TRGJ2	15	-1	-1	19
168	8.511888777986634E-4	TGTGCCACCTGGGACGGGCTCTGGATCAAGACGTTT	CATWDGLWIKTF	TRGV2	.	TRGJP2	18	-1	-1	21
168	8.511888777986634E-4	TGTGCTCGTCCGAGTAGGAAACTCTTT	CARPSRKLF	TRGV10	.	TRGJ1	8	-1	-1	14
168	8.511888777986634E-4	TGTGCTGCGTGGGATTGCCCTAGGGTGAAACTCTTT	CAAWDCPRVKLF	TRGV10	.	TRGJ1	15	-1	-1	26
167	8.461222773355761E-4	TGTGCCACCTGGGACGGGCCGGTTTATAGTAGTGATTGGATCAAGACGTTT	CATWDGPVYSSDWIKTF	TRGV2	.	TRGJP2	22	-1	-1	24
167	8.461222773355761E-4	TGTGCCTTGTGGGAGGTGCATTGTTATAAGAAACTCTTT	CALWEVHCYKKLF	TRGV9	.	TRGJ2	19	-1	-1	19
167	8.461222773355761E-4	TGTGCTGCGTCGAAACTCTTT	CAASKLF	TRGV10	.	TRGJ1	9	-1	-1	11
166	8.410556768724889E-4	TGTGCCTTGTGGGAGGTGCATCGACCACATAAGAAACTCTTT	CALWEVHRPHKKLF	TRGV9	.	TRGJ1	28	-1	-1	28
166	8.410556768724889E-4	TGTGCCTTGTGGGAGGGAGGGGATTATAAGAAACTCTTT	CALWEGGDYKKLF	TRGV9	.	TRGJ2	15	-1	-1	22
166	8.410556768724889E-4	TGTGCTGCGTGGGATTTTTATTATAAGAAACTCTTT	CAAWDFYYKKLF	TRGV10	.	TRGJ1	15	-1	-1	17
166	8.410556768724889E-4	TGTGCCTTGTGGGAGGTGCCGGGGGAGAAACTCTTT	CALWEVPGEKLF	TRGV9	.	TRGJ1	18	-1	-1	25
166	8.410556768724889E-4	TGTGCTGCGTCCCCCCCCCTTGCCTCCCTCTTT	CAASPPLASLF	TRGV10	.	TRGJ1	9	-1	-1	27
166	8.410556768724889E-4	TGTGCTGCGTGGGATTGGGAACTCTTT	CAAWDWELF	TRGV10	.	TRGJ1	15	-1	-1	19
166	8.410556768724889E-4	TGTGCTGCGTGGGAGGTGAAACTCTTT	CAAWEVKLF	TRGV10	.	TRGJ2	13	-1	-1	17
165	8.359890764094016E-4	TGTGCCACCTGGGAGAATTATTATAAGAAACTCTTT	CATWENYYKKLF	TRGV8	.	TRGJ1	13	-1	-1	14
164	8.309224759463143E-4	TGTGCCTTGTGGGAGGGAGAGGTTTATAAGAAACTCTTT	CALWEGEVYKKLF	TRGV9	.	TRGJ2	15	-1	-1	23
164	8.309224759463143E-4	TGTGCCTTGCCTAGATATAAGAAACTCTTT	CALPRYKKLF	TRGV9	.	TRGJ1	8	-1	-1	15
163	8.25855875483227E-4	TGTGCCTTGTGGGAGTCAAATTATAAGAAACTCTTT	CALWESNYKKLF	TRGV9	.	TRGJ1	14	-1	-1	19
163	8.25855875483227E-4	TGTGCCTTGTGGGAGGCTTTTAAGAAACTCTTT	CALWEAFKKLF	TRGV9	.	TRGJ1	15	-1	-1	17
162	8.207892750201397E-4	TGTGCCTTGTGGGAGGTCTCCCAAGAGTTGGGCAAAAAAATCAAGGTATTT	CALWEVSQELGKKIKVF	TRGV9	.	TRGJP	16	-1	-1	21
162	8.207892750201397E-4	TGTGCCTTGTGGGAGGTGCACTTTTATAAGAAACTCTTT	CALWEVHFYKKLF	TRGV9	.	TRGJ1	20	-1	-1	23
161	8.157226745570524E-4	TGTGCCTTGTGGGAGGTGCAAAGTTATAAGAAACTCTTT	CALWEVQSYKKLF	TRGV9	.	TRGJ2	19	-1	-1	23
161	8.157226745570524E-4	TGTGCCTTGTGGGAGGTGCGTAAGAAACTCTTT	CALWEVRKKLF	TRGV9	.	TRGJ1	18	-1	-1	20
160	8.106560740939652E-4	TGTGCCACCTGGGACGGGAATTATTATAAGAAACTCTTT	CATWDGNYYKKLF	TRGV2	.	TRGJ2	17	-1	-1	17
160	8.106560740939652E-4	TGTGCCTTGTGGGAGGATTATTATAAGAAACTCTTT	CALWEDYYKKLF	TRGV9	.	TRGJ1	15	-1	-1	16
159	8.055894736308779E-4	TGTGCCACCTGGGATAGATCTGTTTATGATTGGATCAAGACGTTT	CATWDRSVYDWIKTF	TRGV8	.	TRGJP2	16	-1	-1	26
158	8.005228731677906E-4	TGTGCCTTGTGGATATCCGCCTACGGATTTTATAAGAAACTCTTT	CALWISAYGFYKKLF	TRGV9	.	TRGJ1	11	-1	-1	23
158	8.005228731677906E-4	TGTGCCACCTGGGACGGTTATAAGAAACTCTTT	CATWDGYKKLF	TRGV3	.	TRGJ1	14	-1	-1	17
157	7.954562727047034E-4	TGTGCCTTGTGGGAGTATGAGTTGACGGGTTATTATAAGAAACTCTTT	CALWEYELTGYYKKLF	TRGV9	.	TRGJ2	14	-1	-1	29
157	7.954562727047034E-4	TGTGCCTTGTGGGAGGAAAGTTATTATAAGAAACTCTTT	CALWEESYYKKLF	TRGV9	.	TRGJ2	15	-1	-1	20
157	7.954562727047034E-4	TCTTACCCTCCGGATTATTATAAGAAACTCTTT	SYPPDYYKKLF	TRGV9	.	TRGJ2	0	-1	-1	10
157	7.954562727047034E-4	TGTGCTGCGTGGGATTACGGGAGGAAACTCTTT	CAAWDYGRKLF	TRGV10	.	TRGJ2	18	-1	-1	23
156	7.903896722416161E-4	TGTGCTTCGACAAACAATCATAAGAGCAGGAATAGGAAACTCTTT	CASTNNHKSRNRKLF	TRGV9	.	TRGJ2	4	-1	-1	31
156	7.903896722416161E-4	TGTGCTGCGTGGGATTGGGGTGGGAAACTCTTT	CAAWDWGGKLF	TRGV10	.	TRGJ2	15	-1	-1	23
155	7.853230717785287E-4	TGTGCCTTGTGGGAGGTGCTCGATTGGTATTATAAGAAACTCTTT	CALWEVLDWYYKKLF	TRGV9	.	TRGJ1	18	-1	-1	27
155	7.853230717785287E-4	TGTGCCACCTGGGACGGGCGTTATTATAAGAAACTCTTT	CATWDGRYYKKLF	TRGV2	.	TRGJ1	18	-1	-1	20
155	7.853230717785287E-4	TGTGCCACCTGGACGAATTATTATAAGAAACTCTTT	CATWTNYYKKLF	TRGV4	.	TRGJ2	11	-1	-1	13
155	7.853230717785287E-4	TGTGCTGCGTGGGATTCCCTCGTGAAACTCTTT	CAAWDSLVKLF	TRGV10	.	TRGJ1	15	-1	-1	23
153	7.751898708523542E-4	TGTGCCTTGTGGGAGGTCAGTTATAAGAAACTCTTT	CALWEVSYKKLF	TRGV9	.	TRGJ1	16	-1	-1	20
153	7.751898708523542E-4	TGTGCCCCCTGGTGGGGATATAAGAAACTCTTT	CAPWWGYKKLF	TRGV9	.	TRGJ1	5	-1	-1	18
153	7.751898708523542E-4	TGTGCCTTGGTTTATAAGAAACTCTTT	CALVYKKLF	TRGV9	.	TRGJ2	8	-1	-1	11
152	7.701232703892669E-4	TGTGCCTTGTGGGAGGTCGGGACGGTGGCCTTAGATAAGAAACTCTTT	CALWEVGTVALDKKLF	TRGV9	.	TRGJ1	16	-1	-1	34
152	7.701232703892669E-4	TGTGCCTTGTGGGAGTGGGGTTATAAGAAACTCTTT	CALWEWGYKKLF	TRGV9	.	TRGJ2	14	-1	-1	20
152	7.701232703892669E-4	TGTGCCCCTCCTTATTATAAGAAACTCTTT	CAPPYYKKLF	TRGV9	.	TRGJ1	5	-1	-1	11
151	7.650566699261796E-4	TGTGCTGCGTGGCATCGAAAGAAACTCTTT	CAAWHRKKLF	TRGV10	.	TRGJ1	14	-1	-1	18
150	7.599900694630924E-4	TGTGCCTTGTGGGAGGTGCCCCATTATAAGAAACTCTTT	CALWEVPHYKKLF	TRGV9	.	TRGJ1	21	-1	-1	22
150	7.599900694630924E-4	TGTGCCTTGGGGGGCTATTATAAGAAACTCTTT	CALGGYYKKLF	TRGV9	.	TRGJ2	12	-1	-1	15
150	7.599900694630924E-4	TGTGCTGCGTGGGGCCCCAAGAAACTCTTT	CAAWGPKKLF	TRGV10	.	TRGJ1	12	-1	-1	18
149	7.549234690000051E-4	TGTGCCTTGTGGGAGGTGAGGGAGTTGGGCAAAAAAATCAAGGTATTT	CALWEVRELGKKIKVF	TRGV9	.	TRGJP	17	-1	-1	21
149	7.549234690000051E-4	TGTGCCTTGTGGGAGGTGCGGTATTATAAGAAACTCTTT	CALWEVRYYKKLF	TRGV9	.	TRGJ1	18	-1	-1	21
149	7.549234690000051E-4	TGTGCCTTGTGGGAGGTGCATCCCGATAAGAAACTCTTT	CALWEVHPDKKLF	TRGV9	.	TRGJ1	19	-1	-1	25
149	7.549234690000051E-4	TGTGCCTTGTGGGAGGAACATTATTATAAGAAACTCTTT	CALWEEHYYKKLF	TRGV9	.	TRGJ2	15	-1	-1	19
149	7.549234690000051E-4	TGTGCTGCGTGGGTCGAGAAACTCTTT	CAAWVEKLF	TRGV10	.	TRGJ1	12	-1	-1	16
148	7.498568685369178E-4	TGTGCCTTGTGGGAGGTTGGTTATTATAAGAAACTCTTT	CALWEVGYYKKLF	TRGV9	.	TRGJ1	16	-1	-1	20
148	7.498568685369178E-4	TGTGCTGCGTGGGACGTCGGGAAACTCTTT	CAAWDVGKLF	TRGV10	.	TRGJ1	13	-1	-1	20
147	7.447902680738306E-4	TGTGCCTTGTGGGAGGTGCGGGGGGATTGGATCAAGACGTTT	CALWEVRGDWIKTF	TRGV9	.	TRGJP2	18	-1	-1	24
147	7.447902680738306E-4	TGTGCTGCGTGGGATGGGACGAAACTCTTT	CAAWDGTKLF	TRGV10	.	TRGJ2	14	-1	-1	20
146	7.397236676107432E-4	TGTGCCACCTGGGATGGGCCGGATTATAAGAAACTCTTT	CATWDGPDYKKLF	TRGV4	.	TRGJ1	19	-1	-1	22
146	7.397236676107432E-4	TGTGCCTTGTGGGAGGTGCAATATAAGAAACTCTTT	CALWEVQYKKLF	TRGV9	.	TRGJ1	19	-1	-1	21
146	7.397236676107432E-4	TGTGCTGCGTGGGATAACATGGGAAAACTCTTT	CAAWDNMGKLF	TRGV10	.	TRGJ1	17	-1	-1	24
145	7.346570671476559E-4	TGTGCCTTGTGGGCGGAATTATTATACAAGAAACTCTTT	CALWAELLYKKLF	TRGV9	.	TRGJ2	15	-1	-1	15
145	7.346570671476559E-4	TGTGCTGCGCAGAAACTCTTT	CAAQKLF	TRGV10	.	TRGJ2	8	-1	-1	10
143	7.245238662214814E-4	TGTGCCTTGTGGGAGGTTTATGCGTTGGGCAAAAAAATCAAGGTATTT	CALWEVYALGKKIKVF	TRGV9	.	TRGJP	16	-1	-1	23
143	7.245238662214814E-4	TGTGCCTTGTGGGAATATTATAAGAAACTCTTT	CALWEYYKKLF	TRGV9	.	TRGJ2	13	-1	-1	12
143	7.245238662214814E-4	TGTGCCTTGCCTTATTATAAGAAACTCTTT	CALPYYKKLF	TRGV9	.	TRGJ1	8	-1	-1	11
143	7.245238662214814E-4	TGTGCCGTGAATTATTATAAGAAACTCTTT	CAVNYYKKLF	TRGV9	.	TRGJ1	8	-1	-1	8
142	7.194572657583941E-4	TGTGCCTTGTGGGAGGTGCAATATTATAAGAAACTCTTT	CALWEVQYYKKLF	TRGV9	.	TRGJ1	19	-1	-1	21
142	7.194572657583941E-4	TGTGCTGCGTGGGAACGTAAGAAACTCTTT	CAAWERKKLF	TRGV10	.	TRGJ1	19	-1	-1	17
142	7.194572657583941E-4	TGTGCCCCTTCCCTTAGGTTCAAGATATTT	CAPSLRFKIF	TRGV9	.	TRGJP1	5	-1	-1	16
141	7.143906652953068E-4	TGTGCTGCGTGGGATTATAAGAAACTCTTT	CAAWDYKKLF	TRGV10	.	TRGJ1	16	-1	-1	13
140	7.093240648322196E-4	TGTGCCACCTGGGACGGGCCTGGTGATTGGATCAAGACGTTT	CATWDGPGDWIKTF	TRGV2	.	TRGJP2	19	-1	-1	22
140	7.093240648322196E-4	TGTGCCTTGTGGCCCCCGAATTATTATAAGAAACTCTTT	CALWPPNYYKKLF	TRGV9	.	TRGJ1	11	-1	-1	16
140	7.093240648322196E-4	TGTCCCGCCCACATAATATACTCTAAGAAACTCTTT	CPAHIIYSKKLF	TRGV9	.	TRGJ2	5	-1	-1	23
140	7.093240648322196E-4	TGTGCCTTGTGGGTTTATTATAAGAAACTCTTT	CALWVYYKKLF	TRGV9	.	TRGJ1	12	-1	-1	14
139	7.042574643691322E-4	TGTGCCTTGTGGGAGGTGTTGAACCATCAAAGGAAGAAACTCTTT	CALWEVLNHQRKKLF	TRGV9	.	TRGJ1	17	-1	-1	33
139	7.042574643691322E-4	TGTGCCTTGTGGGAGGCTTATAGTAGTGATTGGATCAAGACGTTT	CALWEAYSSDWIKTF	TRGV9	.	TRGJP2	15	-1	-1	18
139	7.042574643691322E-4	TGTGCTGCGTGGGATTATCCCGGGGCTGAGAAGAAACTCTTT	CAAWDYPGAEKKLF	TRGV10	.	TRGJ1	16	-1	-1	30
139	7.042574643691322E-4	TGTGCCTTGTGGGAACTGAATTATTATAAGAAACTCTTT	CALWELNYYKKLF	TRGV9	.	TRGJ1	13	-1	-1	17
139	7.042574643691322E-4	TGTGCCTTGTGGATTGTTTATTATAAGAAACTCTTT	CALWIVYYKKLF	TRGV9	.	TRGJ2	11	-1	-1	17
139	7.042574643691322E-4	TGTGCTGCGTGGGAGGTGTGGAAACTCTTT	CAAWEVWKLF	TRGV10	.	TRGJ1	13	-1	-1	20
138	6.991908639060449E-4	TGTGCCTTGTGGGGGTTGGGGTTGGGCAAAAAAATCAAGGTATTT	CALWGLGLGKKIKVF	TRGV9	.	TRGJP	15	-1	-1	20
138	6.991908639060449E-4	TGTGCTGCGTGGGATCGAGGGAAACTCTTT	CAAWDRGKLF	TRGV10	.	TRGJ2	14	-1	-1	20
138	6.991908639060449E-4	TGTGCCCGAAAGAAACTCTTT	CARKKLF	TRGV10	.	TRGJ1	4	-1	-1	9
137	6.941242634429577E-4	TGTGCCTTGTGGGAGGTGAATAGGAAGTTGGGCAAAAAAATCAAGGTATTT	CALWEVNRKLGKKIKVF	TRGV9	.	TRGJP	17	-1	-1	25
137	6.941242634429577E-4	TGTGCTGCGTGGGATTATTGTGAAGTTTGGGGGAAACTCTTT	CAAWDYCEVWGKLF	TRGV10	.	TRGJ1	16	-1	-1	32
137	6.941242634429577E-4	TGTGCCTTGTGGGAGGTGCACGGTTATTATAAGAAACTCTTT	CALWEVHGYYKKLF	TRGV9	.	TRGJ1	20	-1	-1	23
137	6.941242634429577E-4	TGTGCCTTGTGGTTGACGGTTTATTATAAGAAACTCTTT	CALWLTVYYKKLF	TRGV9	.	TRGJ1	11	-1	-1	20
137	6.941242634429577E-4	TGTGCCTTGTGGGAGGTACCTTATTATAAGAAACTCTTT	CALWEVPYYKKLF	TRGV9	.	TRGJ1	16	-1	-1	20
136	6.890576629798704E-4	TGTGCTGCGTGGGAATCGAAACTCTTT	CAAWESKLF	TRGV10	.	TRGJ1	13	-1	-1	17
135	6.839910625167831E-4	TGTGCCTTGTGGGAGGTTAGCCTTTATTATAAGAAACTCTTT	CALWEVSLYYKKLF	TRGV9	.	TRGJ1	16	-1	-1	23
135	6.839910625167831E-4	TGTGCCACCTGGGATGGGCGGGATTATTATAAGAAACTCTTT	CATWDGRDYYKKLF	TRGV4	.	TRGJ2	18	-1	-1	22
135	6.839910625167831E-4	TGTGCCTTGTGGGGCGCGAATTATTATAAGAAACTCTTT	CALWGANYYKKLF	TRGV9	.	TRGJ1	12	-1	-1	16
135	6.839910625167831E-4	TGTGCCTTGTGGGACCCCTCACAAGGAAAGAAACTCTTT	CALWDPSQGKKLF	TRGV9	.	TRGJ1	13	-1	-1	27
135	6.839910625167831E-4	TGTGCCTTGTGGGACGATGATTATTATAAGAAACTCTTT	CALWDDDYYKKLF	TRGV9	.	TRGJ2	13	-1	-1	19
135	6.839910625167831E-4	TGTGCCTTGTGGGAGGTGCGGGGTTATAAGAAACTCTTT	CALWEVRGYKKLF	TRGV9	.	TRGJ1	18	-1	-1	23
135	6.839910625167831E-4	TGTGCCTTGTGGGAGGCCGATTATTATAAGAAACTCTTT	CALWEADYYKKLF	TRGV9	.	TRGJ1	15	-1	-1	19
135	6.839910625167831E-4	TGTGCTGCGTGGGATTTGGTGCTGAAGAAACTCTTT	CAAWDLVLKKLF	TRGV10	.	TRGJ1	15	-1	-1	24
134	6.789244620536958E-4	TGTGCTGCGTGGGATCCCCGACGTGGGGGGAAACTCTTT	CAAWDPRRGGKLF	TRGV10	.	TRGJ2	14	-1	-1	29
134	6.789244620536958E-4	TGTGCTGCGTGGGATACCACTGGTTGGTTCAAGATATTT	CAAWDTTGWFKIF	TRGV10	.	TRGJP1	14	-1	-1	13
134	6.789244620536958E-4	TGTGCCACCTGGGATGGGGCTTATTATAAGAAACTCTTT	CATWDGAYYKKLF	TRGV4	.	TRGJ1	17	-1	-1	20
134	6.789244620536958E-4	TGTGCCACCTGGGACAGATATAAGAAACTCTTT	CATWDRYKKLF	TRGV3	.	TRGJ1	16	-1	-1	18
133	6.738578615906086E-4	TGTGCCTTGTGGGAGGCCACCCAGTATTATAAGAAACTCTTT	CALWEATQYYKKLF	TRGV9	.	TRGJ1	15	-1	-1	24
133	6.738578615906086E-4	TGTGCCTTGTGGGAGGGGGACCCGAATTATAAGAAACTCTTT	CALWEGDPNYKKLF	TRGV9	.	TRGJ1	21	-1	-1	25
133	6.738578615906086E-4	TGTGCCACCTGGGACAGGAATTATTATAAGAAACTCTTT	CATWDRNYYKKLF	TRGV3	.	TRGJ1	17	-1	-1	17
133	6.738578615906086E-4	TGTGCTGCGTGGGATTTTGAGAGACTCTTT	CAAWDFERLF	TRGV10	.	TRGJ1	15	-1	-1	13
133	6.738578615906086E-4	TGTGCTGCGTGGGGTAAGAAACTCTTT	CAAWGKKLF	TRGV10	.	TRGJ2	12	-1	-1	14
133	6.738578615906086E-4	CGGACCGGTAATAAGAAACTCTTT	RTGNKKLF	TRGV9	.	TRGJ1	-1	-1	-1	10
132	6.687912611275213E-4	TGTGCCTTGTGGGAGGTGCATTGGGGTTATTATAAGAAACTCTTT	CALWEVHWGYYKKLF	TRGV9	.	TRGJ1	19	-1	-1	26
132	6.687912611275213E-4	TGTGCTGCGTGGGATTATGGCTTGAAACTCTTT	CAAWDYGLKLF	TRGV10	.	TRGJ1	16	-1	-1	23
132	6.687912611275213E-4	TGTGCTGCGTGGGATTTTGGGAAACTCTTT	CAAWDFGKLF	TRGV10	.	TRGJ1	15	-1	-1	20
131	6.637246606644339E-4	TGTGCCTTGTGGGAGTGGGCATCATATTATAAGAAACTCTTT	CALWEWASYYKKLF	TRGV9	.	TRGJ1	14	-1	-1	24
131	6.637246606644339E-4	TGTGCCTTGTGGGAGATACGGAAGATGGGCGGGAAACTCTTT	CALWEIRKMGGKLF	TRGV9	.	TRGJ1	14	-1	-1	32
131	6.637246606644339E-4	TGTGCTGCGTGGACACCTAAGAAACTCTTT	CAAWTPKKLF	TRGV10	.	TRGJ1	11	-1	-1	17
130	6.586580602013467E-4	TGTGCCTTGTGGGATTATTATAAGAAACTCTTT	CALWDYYKKLF	TRGV9	.	TRGJ2	13	-1	-1	13
130	6.586580602013467E-4	TGTGCTGCGTGGTCTAAGAAACTCTTT	CAAWSKKLF	TRGV10	.	TRGJ1	11	-1	-1	14
129	6.535914597382594E-4	TGTGCTGCGTGGGATTATAATTGGTTTGCCCCCAAGAAACTCTTT	CAAWDYNWFAPKKLF	TRGV10	.	TRGJ1	16	-1	-1	33
129	6.535914597382594E-4	TGTGCCTTGTGGGAGGTGCCCTGCGTTTATTATAAGAAACTCTTT	CALWEVPCVYYKKLF	TRGV9	.	TRGJ1	21	-1	-1	26
129	6.535914597382594E-4	TGTGCTGCGTGGGATTCCCATTATAAGAAACTCTTT	CAAWDSHYKKLF	TRGV10	.	TRGJ1	15	-1	-1	19
129	6.535914597382594E-4	TGTGCCTTGTGGGAGAACTATTATAAGAAACTCTTT	CALWENYYKKLF	TRGV9	.	TRGJ2	14	-1	-1	14
129	6.535914597382594E-4	TGTGCCACCTGGGATGCGCCTAAGAAACTCTTT	CATWDAPKKLF	TRGV4	.	TRGJ2	19	-1	-1	20
128	6.485248592751721E-4	TGTGCCTTGTGGGAGGCACCCACGCCAGGTCATTATAAGAAACTCTTT	CALWEAPTPGHYKKLF	TRGV9	.	TRGJ1	15	-1	-1	31
128	6.485248592751721E-4	TGTGCCTTGTGGGAGGTGTCGAATTATTATAAGAAACTCTTT	CALWEVSNYYKKLF	TRGV9	.	TRGJ1	17	-1	-1	18
127	6.434582588120849E-4	TGTGCCTTGTGGGATGGGAAAACGAATTATTATAAGAAACTCTTT	CALWDGKTNYYKKLF	TRGV9	.	TRGJ1	13	-1	-1	22
127	6.434582588120849E-4	TGTGCCTTGTGGGAGGTGCAGGATTATTATAAGAAACTCTTT	CALWEVQDYYKKLF	TRGV9	.	TRGJ1	19	-1	-1	22
127	6.434582588120849E-4	TGTGCCTTGTGGGAGGTAGGTTATTATAAGAAACTCTTT	CALWEVGYYKKLF	TRGV9	.	TRGJ1	16	-1	-1	20
126	6.383916583489976E-4	TGTGCCTTGTGGGAGCCGAATTATTATAAGAAACTCTTT	CALWEPNYYKKLF	TRGV9	.	TRGJ1	14	-1	-1	16
125	6.333250578859103E-4	TGTGCCTTGTGGGAGGTGCATCGGGCTGTGCTAGAGTTGGGCAAAAAAATCAAGGTATTT	CALWEVHRAVLELGKKIKVF	TRGV9	.	TRGJP	19	-1	-1	26
125	6.333250578859103E-4	TGTGCCTTGTGGGAGGTGCGATATTATAAGAAACTCTTT	CALWEVRYYKKLF	TRGV9	.	TRGJ1	18	-1	-1	21
125	6.333250578859103E-4	TGTGCCTTGTGGGAGATGAATTATTATAAGAAACTCTTT	CALWEMNYYKKLF	TRGV9	.	TRGJ2	17	-1	-1	17
125	6.333250578859103E-4	TGTGCTGCGTGCGGTTATTATAAGAAACTCTTT	CAACGYYKKLF	TRGV10	.	TRGJ1	16	-1	-1	14
125	6.333250578859103E-4	TGTGCCTTGTATTATATGAGGAGAGAACTCTTT	CALYYMRRELF	TRGV9	.	TRGJ1	9	-1	-1	21
125	6.333250578859103E-4	TGTGCTGCGTGGGGGAAGAAACTCTTT	CAAWGKKLF	TRGV10	.	TRGJ1	12	-1	-1	15
124	6.28258457422823E-4	TGTGCTGCGTGGGATTATTTTCCGGATTATTATAAGAAACTCTTT	CAAWDYFPDYYKKLF	TRGV10	.	TRGJ2	16	-1	-1	22
124	6.28258457422823E-4	TGTGCCTTGTGGGAGGTGTCTACCCGTTATTATAAGAAACTCTTT	CALWEVSTRYYKKLF	TRGV9	.	TRGJ1	17	-1	-1	26
124	6.28258457422823E-4	TGTGCCTTGTGGGAGTGCGCGAATTATTATAAGAAACTCTTT	CALWECANYYKKLF	TRGV9	.	TRGJ2	17	-1	-1	19
124	6.28258457422823E-4	TGTGCCTTGTGGGAGGTGGTGGATTATTATAAGAAACTCTTT	CALWEVVDYYKKLF	TRGV9	.	TRGJ1	17	-1	-1	22
124	6.28258457422823E-4	TGTGCCTTGTGGGAGGTGAGGAGGAATTATAAGAAACTCTTT	CALWEVRRNYKKLF	TRGV9	.	TRGJ1	17	-1	-1	25
124	6.28258457422823E-4	TGTGCTGCGTGGGATCAGCTGGATTATAAGAAACTCTTT	CAAWDQLDYKKLF	TRGV10	.	TRGJ1	14	-1	-1	22
124	6.28258457422823E-4	TGTGCCTTGTGGGAGCCCGATTATTATAAGAAACTCTTT	CALWEPDYYKKLF	TRGV9	.	TRGJ1	14	-1	-1	19
124	6.28258457422823E-4	TGTGCTGCGTGGGAATATAAGAAACTCTTT	CAAWEYKKLF	TRGV10	.	TRGJ1	16	-1	-1	15
124	6.28258457422823E-4	TGTGCTGCGTGGGATAAGGGTCTCTTT	CAAWDKGLF	TRGV10	.	TRGJ1	14	-1	-1	21
123	6.231918569597357E-4	TGTGCCTTGTGGGGAGGGGATTATTATAAGAAACTCTTT	CALWGGDYYKKLF	TRGV9	.	TRGJ1	16	-1	-1	19
123	6.231918569597357E-4	TGTGCTGCGTGGGTCGATTATAAGAAACTCTTT	CAAWVDYKKLF	TRGV10	.	TRGJ2	12	-1	-1	16
122	6.181252564966484E-4	TGTGCCTTGTGGGAGGCTCTATTGGAATGGGGTAAGAAACTCTTT	CALWEALLEWGKKLF	TRGV9	.	TRGJ1	15	-1	-1	32
122	6.181252564966484E-4	TGTGCCTTGTGGGGGACCGATTATTATAAGAAACTCTTT	CALWGTDYYKKLF	TRGV9	.	TRGJ2	12	-1	-1	19
122	6.181252564966484E-4	TGTGCCTTGTGGGAGGAGAATTATTATAAGAAACTCTTT	CALWEENYYKKLF	TRGV9	.	TRGJ1	15	-1	-1	17
121	6.130586560335611E-4	TGTGCCTTGTGGGACCACTGGGATTATTATAAGAAACTCTTT	CALWDHWDYYKKLF	TRGV9	.	TRGJ1	13	-1	-1	22
121	6.130586560335611E-4	TGTGCCTTGTGGGAATTTTATTATAAGAAACTCTTT	CALWEFYYKKLF	TRGV9	.	TRGJ1	13	-1	-1	17
121	6.130586560335611E-4	TGTGCTGCGTGGGATTATCCTAAGAAACTCTTT	CAAWDYPKKLF	TRGV10	.	TRGJ2	16	-1	-1	13
121	6.130586560335611E-4	TGTGCTGCGTGGGATTATCGCAAGAAACTCTTT	CAAWDYRKKLF	TRGV10	.	TRGJ1	16	-1	-1	21
121	6.130586560335611E-4	TGTGCCTTGTGGGAGGTAAGTAGGTATTATAAGAAACTCTTT	CALWEVSRYYKKLF	TRGV9	.	TRGJ1	16	-1	-1	24
120	6.079920555704739E-4	TGTGCCTTGTGGGAGGGGGTGAATTATTATAAGAAACTCTTT	CALWEGVNYYKKLF	TRGV9	.	TRGJ1	15	-1	-1	20
120	6.079920555704739E-4	TGTGCCTTGTGGGAGGGGGGGAATTATTATAAGAAACTCTTT	CALWEGGNYYKKLF	TRGV9	.	TRGJ1	15	-1	-1	20
120	6.079920555704739E-4	TGTGCCTTGAGATCTCTTCCTTATTATAAGAAACTCTTT	CALRSLPYYKKLF	TRGV9	.	TRGJ1	8	-1	-1	20
119	6.029254551073866E-4	TGTGCTGCGTCCCCACGGCAGGGTAAGAAACTCTTT	CAASPRQGKKLF	TRGV10	.	TRGJ2	9	-1	-1	23
119	6.029254551073866E-4	TGTGCTGCGTGGGATTCCTGCCCTAAGAAACTCTTT	CAAWDSCPKKLF	TRGV10	.	TRGJ1	15	-1	-1	23
119	6.029254551073866E-4	TGTGCTGCGTGGGATTCAAGAGACAAACTCTTT	CAAWDSRDKLF	TRGV10	.	TRGJ1	15	-1	-1	24
119	6.029254551073866E-4	TGTGCCACCTGGGACGGGCCGGGGAAACTCTTT	CATWDGPGKLF	TRGV2	.	TRGJ1	19	-1	-1	23
118	5.978588546442993E-4	TGTGCCTTGTGGGAGGTCAAAACGTATTATAAGAAACTCTTT	CALWEVKTYYKKLF	TRGV9	.	TRGJ1	16	-1	-1	24
118	5.978588546442993E-4	TGTGCCTTGTGGGAGGCAACGAATTATTATAAGAAACTCTTT	CALWEATNYYKKLF	TRGV9	.	TRGJ1	15	-1	-1	19
118	5.978588546442993E-4	TGTGCCTTGTGGGAGGCCCCCCTTAAGAAACTCTTT	CALWEAPLKKLF	TRGV9	.	TRGJ1	15	-1	-1	23
117	5.927922541812121E-4	TGTGCCTTGTGGGAGGTGCAGACTTATTATAAGAAACTCTTT	CALWEVQTYYKKLF	TRGV9	.	TRGJ1	19	-1	-1	20
117	5.927922541812121E-4	TGTGCTGCGTGGGATTATGAGAAACTCTTT	CAAWDYEKLF	TRGV10	.	TRGJ2	16	-1	-1	13
116	5.877256537181248E-4	TGTGCTGCGTGGGATTATAGCGAGAAACTCTTT	CAAWDYSEKLF	TRGV10	.	TRGJ1	16	-1	-1	22
114	5.775924527919502E-4	TGTGCTGCGTGGGATTATAGGTCCCATTATAAGAAACTCTTT	CAAWDYRSHYKKLF	TRGV10	.	TRGJ1	16	-1	-1	25
114	5.775924527919502E-4	TGTGCTGCGTGGGTCCCCCGAAGGGACAAGAAACTCTTT	CAAWVPRRDKKLF	TRGV10	.	TRGJ2	12	-1	-1	27
114	5.775924527919502E-4	TGTGCTGCTTCTCGCGATTATAAGAAACTCTTT	CAASRDYKKLF	TRGV10	.	TRGJ1	7	-1	-1	16
114	5.775924527919502E-4	TGTGCCACCTGGGCTGATTGGATCAAGACGTTT	CATWADWIKTF	TRGV2	.	TRGJP2	12	-1	-1	14
114	5.775924527919502E-4	TGTGCCACCTGGGAAAGAGAAAAGAAACTCTTT	CATWEREKKLF	TRGV2	.	TRGJ2	13	-1	-1	21
114	5.775924527919502E-4	TGTGCCACCTGGAATTATTATAAGAAACTCTTT	CATWNYYKKLF	TRGV5	.	TRGJ1	11	-1	-1	11
114	5.775924527919502E-4	TGTGCTGCGTGGGATTTTAGGAAACTCTTT	CAAWDFRKLF	TRGV10	.	TRGJ2	15	-1	-1	13
113	5.725258523288629E-4	TGTGCCACCTGGGACAGGAAAGCTCGCGAGAAACTCTTT	CATWDRKAREKLF	TRGV7	.	TRGJ2	17	-1	-1	28
113	5.725258523288629E-4	TGTGCCACCTGGGACAGGCATAAGCAGAAACTCTTT	CATWDRHKQKLF	TRGV5	.	TRGJ1	18	-1	-1	25
113	5.725258523288629E-4	TGTGCCTGGGGTGCTGGTTGGTTCAAGATATTT	CAWGAGWFKIF	TRGV9	.	TRGJP1	6	-1	-1	13
113	5.725258523288629E-4	TGTGCCACCTGGGTTCGATATAAGAAACTCTTT	CATWVRYKKLF	TRGV8	.	TRGJ1	12	-1	-1	18
113	5.725258523288629E-4	TGTGCCACCTGGGACAGGCTAGGGAAACTCTTT	CATWDRLGKLF	TRGV3	.	TRGJ1	18	-1	-1	23
113	5.725258523288629E-4	TGTGCTGCGTGGGATTCTGAGAAACTCTTT	CAAWDSEKLF	TRGV10	.	TRGJ1	15	-1	-1	13
113	5.725258523288629E-4	TGTGCCACCTGGGATTGGATCAAGACGTTT	CATWDWIKTF	TRGV2	.	TRGJP2	13	-1	-1	12
113	5.725258523288629E-4	TGCTGTTATAAGAAACTCTTT	CCYKKLF	TRGV10	.	TRGJ1	1	-1	-1	5
112	5.674592518657756E-4	TGTGCCTTGTGGGAGGTACCCAAAGGATATTATAAGAAACTCTTT	CALWEVPKGYYKKLF	TRGV9	.	TRGJ1	16	-1	-1	27
112	5.674592518657756E-4	TGTGCCTTGTGGGACGCACTGAATTATTATAAGAAACTCTTT	CALWDALNYYKKLF	TRGV9	.	TRGJ1	13	-1	-1	20
112	5.674592518657756E-4	TGTGCCTTGTGGGAGCCCCTTGGTCTTTATAAGAAACTCTTT	CALWEPLGLYKKLF	TRGV9	.	TRGJ1	14	-1	-1	26
112	5.674592518657756E-4	TGTGCTGCGTGGGATTATGTGGGGTATAAGAAACTCTTT	CAAWDYVGYKKLF	TRGV10	.	TRGJ1	19	-1	-1	24
112	5.674592518657756E-4	TGTGCCTTGTGGGAGGTGTATTATTATAAGAAACTCTTT	CALWEVYYYKKLF	TRGV9	.	TRGJ1	17	-1	-1	19
112	5.674592518657756E-4	TGTGCCTTGTGGGAGGCCCTTTATTATAAGAAACTCTTT	CALWEALYYKKLF	TRGV9	.	TRGJ2	15	-1	-1	20
112	5.674592518657756E-4	TGTGCCACCTGGGATGATTATAAGAAACTCTTT	CATWDDYKKLF	TRGV4	.	TRGJ1	15	-1	-1	13
111	5.623926514026883E-4	TGTGCCTTGTGGGAGGGCCCGAATTATTATAAGAAACTCTTT	CALWEGPNYYKKLF	TRGV9	.	TRGJ1	15	-1	-1	19
111	5.623926514026883E-4	TGTGCTGCGTGTAAAGGGAATTATTATAAGAAACTCTTT	CAACKGNYYKKLF	TRGV10	.	TRGJ2	10	-1	-1	17
110	5.573260509396011E-4	TGTGCCTTGTGGGAGCCCACCGGGTTGGGCAAAAAAATCAAGGTATTT	CALWEPTGLGKKIKVF	TRGV9	.	TRGJP	14	-1	-1	23
110	5.573260509396011E-4	TGTGCCTTGTGGGAGATAGACCCTTATTATAAGAAACTCTTT	CALWEIDPYYKKLF	TRGV9	.	TRGJ2	14	-1	-1	23
110	5.573260509396011E-4	TGTGCCACCTGGGACGGTAGTGATTGGATCAAGACGTTT	CATWDGSDWIKTF	TRGV2	.	TRGJP2	16	-1	-1	16
110	5.573260509396011E-4	TGTGCTGCGTGGGACGGAAGGCACAAGAAACTCTTT	CAAWDGRHKKLF	TRGV10	.	TRGJ2	13	-1	-1	24
109	5.522594504765138E-4	TGTGCCTTGTGGGAGGTGCAGTTGTTTTATAAGAAACTCTTT	CALWEVQLFYKKLF	TRGV9	.	TRGJ1	19	-1	-1	26
109	5.522594504765138E-4	TGTGCCTTGTGGGAGGTCCCTTATTATAAGAAACTCTTT	CALWEVPYYKKLF	TRGV9	.	TRGJ2	16	-1	-1	20
109	5.522594504765138E-4	TGTGCCACCTGGGATGGGCGGTATAAGAAACTCTTT	CATWDGRYKKLF	TRGV4	.	TRGJ1	18	-1	-1	21
109	5.522594504765138E-4	TGTGCTGCGTGGTTTGATTATAAGAAACTCTTT	CAAWFDYKKLF	TRGV10	.	TRGJ2	11	-1	-1	16
109	5.522594504765138E-4	TGTGCTGCGACGACCTCCTATAAGAAACTCTTT	CAATTSYKKLF	TRGV10	.	TRGJ1	8	-1	-1	18
109	5.522594504765138E-4	TGTGCTGCGTGGGGCGGAAAACTCTTT	CAAWGGKLF	TRGV10	.	TRGJ1	12	-1	-1	18
108	5.471928500134265E-4	TGTGCCTTGTGGGCCCACCCGTATTATTATAAGAAACTCTTT	CALWAHPYYYKKLF	TRGV9	.	TRGJ1	12	-1	-1	19
108	5.471928500134265E-4	TGTGCCTTGTGGGGGACTAATTATTATAAGAAACTCTTT	CALWGTNYYKKLF	TRGV9	.	TRGJ1	12	-1	-1	18
108	5.471928500134265E-4	TGTGCCACCTGGGATGGGCCGTACAAGAAGAAACTCTTT	CATWDGPYKKKLF	TRGV4	.	TRGJ1	19	-1	-1	27
108	5.471928500134265E-4	TGTGCTGCGTTTAAGGGGAAACTCTTT	CAAFKGKLF	TRGV10	.	TRGJ1	9	-1	-1	17
107	5.421262495503392E-4	TGTGCCACCTGGGACAGGCCGGACTATTATAAGAAACTCTTT	CATWDRPDYYKKLF	TRGV3	.	TRGJ1	19	-1	-1	24
107	5.421262495503392E-4	TGTGCCTTGTGGGATATAAGTTATTATAAGAAACTCTTT	CALWDISYYKKLF	TRGV9	.	TRGJ1	13	-1	-1	20
107	5.421262495503392E-4	TGTGCTGCGTGGTTCCCCAGGGAGAAACTCTTT	CAAWFPREKLF	TRGV10	.	TRGJ2	11	-1	-1	22
107	5.421262495503392E-4	TGTGCTGCGCGTCGTTATTATAAGAAACTCTTT	CAARRYYKKLF	TRGV10	.	TRGJ2	8	-1	-1	14
107	5.421262495503392E-4	TGTGCTGCGTGGGCCTATAAGAAACTCTTT	CAAWAYKKLF	TRGV10	.	TRGJ1	12	-1	-1	15
106	5.370596490872519E-4	TGTGCTGCGTGGGATTCCAATTATTATAAGAAACTCTTT	CAAWDSNYYKKLF	TRGV10	.	TRGJ2	15	-1	-1	13
106	5.370596490872519E-4	TGTGCCTTGTGTATAGGTTATAAGAAACTCTTT	CALCIGYKKLF	TRGV9	.	TRGJ1	10	-1	-1	17
105	5.319930486241646E-4	TGTGCCTTGTGGGAGGTGCGAGGCACCACTGGTTGGTTCAAGATATTT	CALWEVRGTTGWFKIF	TRGV9	.	TRGJP1	18	-1	-1	24
105	5.319930486241646E-4	TGTGCCTTGTGGGAGGTAATGAATTATTATAAGAAACTCTTT	CALWEVMNYYKKLF	TRGV9	.	TRGJ1	16	-1	-1	20
104	5.269264481610774E-4	TGTGCCTTGTGGGAGGTGTCTGGTTATTATAAGAAACTCTTT	CALWEVSGYYKKLF	TRGV9	.	TRGJ1	17	-1	-1	23
104	5.269264481610774E-4	TGTGCCTTGTGGGAGCCAAGATATTATAAGAAACTCTTT	CALWEPRYYKKLF	TRGV9	.	TRGJ1	14	-1	-1	21
104	5.269264481610774E-4	TGTGCCTTGTGGGAGGACATTTATTATAAGAAACTCTTT	CALWEDIYYKKLF	TRGV9	.	TRGJ1	15	-1	-1	20
104	5.269264481610774E-4	TGTGCCACCTGGGATGGTTATTATAAGAAACTCTTT	CATWDGYYKKLF	TRGV4	.	TRGJ1	16	-1	-1	17
104	5.269264481610774E-4	TGTGCTGCGTGGGATAAAGAGAAACTCTTT	CAAWDKEKLF	TRGV10	.	TRGJ1	14	-1	-1	19
104	5.269264481610774E-4	TGTGCTGCGTGGGTTGGTTATTATAAGAAACTCTTT	CAAWVGYYKKLF	TRGV10	.	TRGJ2	12	-1	-1	17
104	5.269264481610774E-4	TGTGCTGCGTGGGATTACAGTTATAAGAAACTCTTT	CAAWDYSYKKLF	TRGV10	.	TRGJ1	17	-1	-1	20
103	5.218598476979901E-4	TGTGCCTTGTGGGAGGTGCAAATTGAGGGGATTTATTATAAGAAACTCTTT	CALWEVQIEGIYYKKLF	TRGV9	.	TRGJ1	19	-1	-1	29
103	5.218598476979901E-4	TGTGCTGCGTGGGATTGCCCTCGCAGTAGTGATTGGATCAAGACGTTT	CAAWDCPRSSDWIKTF	TRGV10	.	TRGJP2	15	-1	-1	24
103	5.218598476979901E-4	TGTGCCTTGTGGGAGGAGACCCGCTTCCCTTATTATAAGAAACTCTTT	CALWEETRFPYYKKLF	TRGV9	.	TRGJ2	15	-1	-1	29
103	5.218598476979901E-4	TGTGCCTTGTGGGAGGTGCAGACCAATTATTATAAGAAACTCTTT	CALWEVQTNYYKKLF	TRGV9	.	TRGJ1	19	-1	-1	24
103	5.218598476979901E-4	TGTGCCTTGTGGGAGTTTAATTATTATAAGAAACTCTTT	CALWEFNYYKKLF	TRGV9	.	TRGJ1	14	-1	-1	18
103	5.218598476979901E-4	TGTGCTGCGTGGGTGATTAAGAAACTCTTT	CAAWVIKKLF	TRGV10	.	TRGJ1	12	-1	-1	17
102	5.167932472349028E-4	TGTGCCTTGTGGGAGGCACAGATCGTAAATTATTATAAGAAACTCTTT	CALWEAQIVNYYKKLF	TRGV9	.	TRGJ1	15	-1	-1	27
102	5.167932472349028E-4	TGTGCCACCCGACCCTCGGGGAAACTCTTT	CATRPSGKLF	TRGV8	.	TRGJ1	8	-1	-1	20
102	5.167932472349028E-4	TGTGCCACCTGGGCTAAGAAACTCTTT	CATWAKKLF	TRGV3	.	TRGJ1	12	-1	-1	14
101	5.117266467718155E-4	TGTGCCTTGTGGGAGGTGCATCCTGGTTATTATAAGAAACTCTTT	CALWEVHPGYYKKLF	TRGV9	.	TRGJ2	23	-1	-1	26
101	5.117266467718155E-4	TGTGCCTTGTGGGAGTTATCGAATTATTATAAGAAACTCTTT	CALWELSNYYKKLF	TRGV9	.	TRGJ2	14	-1	-1	18
101	5.117266467718155E-4	TGTGCCACCTGGGACAGTAAAAGGTATAAGAAACTCTTT	CATWDSKRYKKLF	TRGV3	.	TRGJ1	16	-1	-1	24
101	5.117266467718155E-4	TGTGCCACCTGGGACGGGCGGCGGAAACTCTTT	CATWDGRRKLF	TRGV2	.	TRGJ1	18	-1	-1	23
100	5.066600463087283E-4	TGTGCCTTGACCCGAGGTAATTATTATAAGAAACTCTTT	CALTRGNYYKKLF	TRGV9	.	TRGJ1	8	-1	-1	18
100	5.066600463087283E-4	TGTGCCCCTGCTCTACTCTTT	CAPALLF	TRGV4	.	TRGJ1	9	-1	-1	14
99	5.015934458456409E-4	TGTGCCTTGTGGGAGGTGTTCCTGCCCCCCCATTATTATAAGAAACTCTTT	CALWEVFLPPHYYKKLF	TRGV9	.	TRGJ1	17	-1	-1	31
99	5.015934458456409E-4	TGTGCTGCGTGGGATTGCGGCACTGGTTGGTTCAAGATATTT	CAAWDCGTGWFKIF	TRGV10	.	TRGJP1	18	-1	-1	20
99	5.015934458456409E-4	TGTGCCTTGTGGGAGCCGGCCTGTTATTATAAGAAACTCTTT	CALWEPACYYKKLF	TRGV9	.	TRGJ1	14	-1	-1	23
99	5.015934458456409E-4	TGTGCCTTGTGGGAGGCTCCCTATTATTATAAGAAACTCTTT	CALWEAPYYYKKLF	TRGV9	.	TRGJ1	15	-1	-1	22
99	5.015934458456409E-4	TGTGCCACCTGGGGCAGGCGGCTTGGGTATAAGAAACTCTTT	CATWGRRLGYKKLF	TRGV5P	.	TRGJ1	18	-1	-1	27
99	5.015934458456409E-4	TGTGCTGCGTGGCATAGAGTTTATAAGAAACTCTTT	CAAWHRVYKKLF	TRGV10	.	TRGJ1	14	-1	-1	20
99	5.015934458456409E-4	TGTGCCTTGTGGGAGGCTTATTATAAGAAACTCTTT	CALWEAYYKKLF	TRGV9	.	TRGJ1	15	-1	-1	17
99	5.015934458456409E-4	TGTGCTGCGTGGGATTTTGTTAAGAAACTCTTT	CAAWDFVKKLF	TRGV10	.	TRGJ1	15	-1	-1	20
99	5.015934458456409E-4	TGTGCTGCGTGCAATTATAAGAAACTCTTT	CAACNYKKLF	TRGV10	.	TRGJ1	16	-1	-1	13
99	5.015934458456409E-4	TGTGCCACCTGGGACGAGAAACTCTTT	CATWDEKLF	TRGV2	.	TRGJ1	15	-1	-1	16
98	4.965268453825536E-4	TGTGCCTTGTGGGAGGTGCGGATCTATCATTATTATAAGAAACTCTTT	CALWEVRIYHYYKKLF	TRGV9	.	TRGJ1	18	-1	-1	28
98	4.965268453825536E-4	TGTGCCACCTGGGACGGGGTTTATTATAAGAAACTCTTT	CATWDGVYYKKLF	TRGV2	.	TRGJ2	17	-1	-1	20
98	4.965268453825536E-4	TGTGCCACCTGGGATGCCTATGGGAGGAAACTCTTT	CATWDAYGRKLF	TRGV4	.	TRGJ1	15	-1	-1	26
98	4.965268453825536E-4	TGTGCCACCTGGGACGGGCGGGTGAAACTCTTT	CATWDGRVKLF	TRGV2	.	TRGJ1	18	-1	-1	23
98	4.965268453825536E-4	TGTGCTGCTTGGTATTATAAGAAACTCTTT	CAAWYYKKLF	TRGV10	.	TRGJ1	16	-1	-1	12
98	4.965268453825536E-4	TGTGCTGCGTCGGATTATAAGAAACTCTTT	CAASDYKKLF	TRGV10	.	TRGJ1	16	-1	-1	13
97	4.914602449194664E-4	TGTGCCTTGTGGGAGGCCCGTCGGCTGAATTATTATAAGAAACTCTTT	CALWEARRLNYYKKLF	TRGV9	.	TRGJ1	15	-1	-1	26
97	4.914602449194664E-4	TGTGCCTTGTGGGAGGTCGTTACCAATTATTATAAGAAACTCTTT	CALWEVVTNYYKKLF	TRGV9	.	TRGJ1	16	-1	-1	24
97	4.914602449194664E-4	TGTGCCTTGTGGGAGGTGCAGGAGAATTATTATAAGAAACTCTTT	CALWEVQENYYKKLF	TRGV9	.	TRGJ1	19	-1	-1	23
97	4.914602449194664E-4	TGTGCCACCTGGGACAGGCCCCCTTATAAGAAACTCTTT	CATWDRPPYKKLF	TRGV7	.	TRGJ1	19	-1	-1	23
97	4.914602449194664E-4	TGTGCTGCGTGGGTCCCCCATTATAAGAAACTCTTT	CAAWVPHYKKLF	TRGV10	.	TRGJ1	12	-1	-1	19
97	4.914602449194664E-4	TGTGCTGCGTGGGATGCCCTCTATAAGAAACTCTTT	CAAWDALYKKLF	TRGV10	.	TRGJ1	14	-1	-1	21
96	4.863936444563791E-4	TGTGCTGCGTGGGAAGAGACCACTGGTTGGTTCAAGATATTT	CAAWEETTGWFKIF	TRGV10	.	TRGJP1	13	-1	-1	18
96	4.863936444563791E-4	TGTGCCTTGTGGGAGGGCAAGAATTATTATAAGAAACTCTTT	CALWEGKNYYKKLF	TRGV9	.	TRGJ1	18	-1	-1	20
96	4.863936444563791E-4	TGTGCCCAAATAATCCCCTATTATAAGAAACTCTTT	CAQIIPYYKKLF	TRGV9	.	TRGJ2	5	-1	-1	18
95	4.8132704399329185E-4	TGTGCCTTGTTAAGCTTCCTGGACCCCCCCCGTTATTATAAGAAACTCTTT	CALLSFLDPPRYYKKLF	TRGV9	.	TRGJ1	9	-1	-1	32
95	4.8132704399329185E-4	TGTGCCTTGTGGGAGGTGCACGAGGGGGGGAATTATTATAAGAAACTCTTT	CALWEVHEGGNYYKKLF	TRGV9	.	TRGJ1	20	-1	-1	29
95	4.8132704399329185E-4	TGTGCTGCGTGGGATTATCCCCCCCTTCGGTATAAGAAACTCTTT	CAAWDYPPLRYKKLF	TRGV10	.	TRGJ1	16	-1	-1	30
95	4.8132704399329185E-4	TGTGCTGCGTGGGATTATACCCCCCCGGGGTATAAGAAACTCTTT	CAAWDYTPPGYKKLF	TRGV10	.	TRGJ1	16	-1	-1	30
95	4.8132704399329185E-4	TGTGCCACCTGGGATACAGAGCTCTTT	CATWDTELF	TRGV8	.	TRGJ1	15	-1	-1	21
95	4.8132704399329185E-4	TGTGCTGCGTGGGATTGTTATTATAAGAAACTCTTT	CAAWDCYYKKLF	TRGV10	.	TRGJ2	15	-1	-1	17
95	4.8132704399329185E-4	TGTGCTGCGTGGGATTATTGTTATAAGAAACTCTTT	CAAWDYCYKKLF	TRGV10	.	TRGJ1	16	-1	-1	16
94	4.7626044353020453E-4	TGTGCCTTGTGGGAGGTTTCCAATTATTATAAGAAACTCTTT	CALWEVSNYYKKLF	TRGV9	.	TRGJ2	16	-1	-1	17
94	4.7626044353020453E-4	TGTGCTGCGTGGGATTTAGAATGGATCAAGACGTTT	CAAWDLEWIKTF	TRGV10	.	TRGJP2	15	-1	-1	18
94	4.7626044353020453E-4	TGTGCTGCGTGGGAGTATTATAAGAAACTCTTT	CAAWEYYKKLF	TRGV10	.	TRGJ1	16	-1	-1	15
94	4.7626044353020453E-4	TGTGCCACCTGGGATTGTTATAAGAAACTCTTT	CATWDCYKKLF	TRGV4	.	TRGJ1	14	-1	-1	13
94	4.7626044353020453E-4	TGTGCCCCCTTTTATTATAAGAAACTCTTT	CAPFYYKKLF	TRGV9	.	TRGJ1	5	-1	-1	11
94	4.7626044353020453E-4	TGTGCTGCGGCTGAGAAACTCTTT	CAAAEKLF	TRGV10	.	TRGJ1	8	-1	-1	13
93	4.7119384306711727E-4	TGTGCTGCGTGGGATTTTGGTGCCACTGGTTGGTTCAAGATATTT	CAAWDFGATGWFKIF	TRGV10	.	TRGJP1	15	-1	-1	22
93	4.7119384306711727E-4	TGTGCTGCGTGGGATTCCAAGGGTTATAAGAAACTCTTT	CAAWDSKGYKKLF	TRGV10	.	TRGJ1	15	-1	-1	23
92	4.6612724260402996E-4	TGTGCTGCGTGGGACTTCAGGCCCATCGACAAGAAACTCTTT	CAAWDFRPIDKKLF	TRGV10	.	TRGJ2	13	-1	-1	30
92	4.6612724260402996E-4	TGTGCTGCGTGGGACCACGGGGGGCATAAGAAACTCTTT	CAAWDHGGHKKLF	TRGV10	.	TRGJ1	13	-1	-1	25
92	4.6612724260402996E-4	TGTGCCACCTGGGACGGGCGTTATAAGAAACTCTTT	CATWDGRYKKLF	TRGV2	.	TRGJ1	18	-1	-1	20
92	4.6612724260402996E-4	TGTGCTGCGTGGGGTTCTAAGAAACTCTTT	CAAWGSKKLF	TRGV10	.	TRGJ2	15	-1	-1	14
92	4.6612724260402996E-4	TGTGCCACCTGGGACGGGAAACTCTTT	CATWDGKLF	TRGV2	.	TRGJ1	17	-1	-1	17
91	4.610606421409427E-4	TGTGCTGCGTGGGTCCCTAACGATTGGATCAAGACGTTT	CAAWVPNDWIKTF	TRGV10	.	TRGJP2	12	-1	-1	21
91	4.610606421409427E-4	TGTGCTGCCCCCTCGAGTTATTATAAGAAACTCTTT	CAAPSSYYKKLF	TRGV10	.	TRGJ2	7	-1	-1	12
91	4.610606421409427E-4	TGTGCCACCAAGAAACTCTTT	CATKKLF	TRGV2	.	TRGJ1	8	-1	-1	9
90	4.5599404167785543E-4	TGTGCCTTGTGGGAGGTTACATCGAATTATTATAAGAAACTCTTT	CALWEVTSNYYKKLF	TRGV9	.	TRGJ1	16	-1	-1	21
90	4.5599404167785543E-4	TGTGCTGCGTGGGCACAATCCAATAAGAAACTCTTT	CAAWAQSNKKLF	TRGV10	.	TRGJ1	12	-1	-1	22
90	4.5599404167785543E-4	TGTGCTGCGTGGGGCGGTTATTATAAGAAACTCTTT	CAAWGGYYKKLF	TRGV10	.	TRGJ2	12	-1	-1	17
90	4.5599404167785543E-4	TGTGCTGCGTGGGATTATCAGTGGATCAAGACGTTT	CAAWDYQWIKTF	TRGV10	.	TRGJP2	16	-1	-1	21
89	4.509274412147681E-4	TGTGCCTTGTGGGAGGTACTACCTTATTATAAGAAACTCTTT	CALWEVLPYYKKLF	TRGV9	.	TRGJ1	23	-1	-1	23
89	4.509274412147681E-4	TGTGCTGCGTGGGCCCCAGGTTATAAGAAACTCTTT	CAAWAPGYKKLF	TRGV10	.	TRGJ1	12	-1	-1	20
89	4.509274412147681E-4	TGTGCCACCTGGGACAGGCCGGTTTGGAAACTCTTT	CATWDRPVWKLF	TRGV5	.	TRGJ1	22	-1	-1	26
89	4.509274412147681E-4	TGTGCTGCGTGGGACCCCTATAAGAAACTCTTT	CAAWDPYKKLF	TRGV10	.	TRGJ1	13	-1	-1	18
88	4.4586084075168086E-4	TGTGCTGCGTGGGAACACCGTTGGTTCAAGATATTT	CAAWEHRWFKIF	TRGV10	.	TRGJP1	13	-1	-1	19
88	4.4586084075168086E-4	TGTGCCTTGCCAAAATGGAAACTCTTT	CALPKWKLF	TRGV9	.	TRGJ1	8	-1	-1	17
88	4.4586084075168086E-4	TGTGCCTTGTGGGAGTCCGCCGAAGATTATTATAAGAAACTCTTT	CALWESAEDYYKKLF	TRGV9	.	TRGJ1	14	-1	-1	25
87	4.4079424028859354E-4	TGTGCCTTGTGGGAGGTGCAGGGGTCTTCCTGTCGAATAGCGAATTATTATAAGAAACTCTTT	CALWEVQGSSCRIANYYKKLF	TRGV9	.	TRGJ1	19	-1	-1	40
87	4.4079424028859354E-4	TGTGCCTTGTGGGAGGAAGAGCAAGAGTTGGGCAAAAAAATCAAGGTATTT	CALWEEEQELGKKIKVF	TRGV9	.	TRGJP	15	-1	-1	20
87	4.4079424028859354E-4	TGTGCCTTGTGGGAGGTTCGGGCCCATAATTATTATAAGAAACTCTTT	CALWEVRAHNYYKKLF	TRGV9	.	TRGJ1	16	-1	-1	27
87	4.4079424028859354E-4	TGTGCCTTGTGGGAGGTGCACCCACCGAATTATTATAAGAAACTCTTT	CALWEVHPPNYYKKLF	TRGV9	.	TRGJ2	21	-1	-1	25
87	4.4079424028859354E-4	TGTGCCTTGTGGGAGCTAATTTATTATAAGAAACTCTTT	CALWELIYYKKLF	TRGV9	.	TRGJ1	14	-1	-1	20
87	4.4079424028859354E-4	TGTGCTGCGTGGGATTACAATTATAAGAAACTCTTT	CAAWDYNYKKLF	TRGV10	.	TRGJ1	17	-1	-1	19
87	4.4079424028859354E-4	TGTGCTGCGTGGGATTGTCCCGCACTTTATTATAAGAAACTCTTT	CAAWDCPALYYKKLF	TRGV10	.	TRGJ1	15	-1	-1	26
86	4.357276398255063E-4	TGTGCCTTGTGGGAGGTGGGGACCCTTAGTTATTATAAGAAACTCTTT	CALWEVGTLSYYKKLF	TRGV9	.	TRGJ1	17	-1	-1	29
86	4.357276398255063E-4	TGTGCCTTGTGGGAGCCCTATACCACTGGTTGGTTCAAGATATTT	CALWEPYTTGWFKIF	TRGV9	.	TRGJP1	14	-1	-1	18
86	4.357276398255063E-4	TGTGCCACCTGGGACGGGCCGGGTAGTGATTGGATCAAGACGTTT	CATWDGPGSDWIKTF	TRGV2	.	TRGJP2	19	-1	-1	22
86	4.357276398255063E-4	TGTGCCTTGTCAGGTTGTAGTCATTATAAGAAACTCTTT	CALSGCSHYKKLF	TRGV9	.	TRGJ2	9	-1	-1	22
86	4.357276398255063E-4	TGTGCCACCTGGGATAGTTATTATAAGAAACTCTTT	CATWDSYYKKLF	TRGV8	.	TRGJ1	16	-1	-1	17
86	4.357276398255063E-4	TGTGCCTGGCCTTATTATAAGAAACTCTTT	CAWPYYKKLF	TRGV9	.	TRGJ1	6	-1	-1	11
85	4.30661039362419E-4	TGTGCTGCGTGGGATAAAGGCCCTCTGGGTTATAAGAAACTCTTT	CAAWDKGPLGYKKLF	TRGV10	.	TRGJ1	14	-1	-1	29
85	4.30661039362419E-4	TGTGCTGCGTGGGACCTGAGTAGTGATTGGATCAAGACGTTT	CAAWDLSSDWIKTF	TRGV10	.	TRGJP2	13	-1	-1	18
85	4.30661039362419E-4	TGTGCCTTGTGGGAGGTGCCCCTTTATTATAAGAAACTCTTT	CALWEVPLYYKKLF	TRGV9	.	TRGJ2	22	-1	-1	23
85	4.30661039362419E-4	TGTGCCTTGTGGGAGGTGCGCCAATATTATAAGAAACTCTTT	CALWEVRQYYKKLF	TRGV9	.	TRGJ1	21	-1	-1	24
85	4.30661039362419E-4	TGTGCCTTGTGGGAGGCCCCCCATTATTATAAGAAACTCTTT	CALWEAPHYYKKLF	TRGV9	.	TRGJ1	15	-1	-1	22
85	4.30661039362419E-4	TGTGCTGCGTGGGCGATGGATTATAAGAAACTCTTT	CAAWAMDYKKLF	TRGV10	.	TRGJ2	12	-1	-1	19
85	4.30661039362419E-4	TGTGCTGCGTTAGATTATAAGAAACTCTTT	CAALDYKKLF	TRGV10	.	TRGJ1	16	-1	-1	13
85	4.30661039362419E-4	TGTGCTGCGTGGCGCTATAAGAAACTCTTT	CAAWRYKKLF	TRGV10	.	TRGJ1	11	-1	-1	15
85	4.30661039362419E-4	TGTGCCACCTGGGGTAATAAGAAACTCTTT	CATWGNKKLF	TRGV4	.	TRGJ2	12	-1	-1	16
84	4.255944388993317E-4	TGTGCCACCTGGGACGGCCATAGTAGTGATTGGATCAAGACGTTT	CATWDGHSSDWIKTF	TRGV2	.	TRGJP2	16	-1	-1	19
84	4.255944388993317E-4	TGTGCTGCGTGGGATTCTATAGGTTATAAGAAACTCTTT	CAAWDSIGYKKLF	TRGV10	.	TRGJ2	15	-1	-1	23
84	4.255944388993317E-4	TGTGCCACCCGAGTGGGTAGTGATTGGATCAAGACGTTT	CATRVGSDWIKTF	TRGV2	.	TRGJP2	8	-1	-1	16
84	4.255944388993317E-4	TGTGCTGCGTGGGATACTACCCCCGGGGAACTCTTT	CAAWDTTPGELF	TRGV10	.	TRGJ1	14	-1	-1	28
84	4.255944388993317E-4	TGTGCTGCGTGGGAACGTTATTATAAGAAACTCTTT	CAAWERYYKKLF	TRGV10	.	TRGJ1	13	-1	-1	17
84	4.255944388993317E-4	TGTGCCTTGTGGACGAATTATTATAAGAAACTCTTT	CALWTNYYKKLF	TRGV9	.	TRGJ1	11	-1	-1	13
84	4.255944388993317E-4	TGTGCCACCCACCCCCCGCTGAAACTCTTT	CATHPPLKLF	TRGV8	.	TRGJ1	8	-1	-1	20
84	4.255944388993317E-4	TGTGCTGCGTCGGACCATTATAAGAAACTCTTT	CAASDHYKKLF	TRGV10	.	TRGJ1	13	-1	-1	16
84	4.255944388993317E-4	TGTGCCACCCATTATAAGAAACTCTTT	CATHYKKLF	TRGV8	.	TRGJ2	8	-1	-1	10
83	4.2052783843624444E-4	TGTGCCTTGTGGGAGTTACTTTACTTCGACCTCCTTTATTATAAGAAACTCTTT	CALWELLYFDLLYYKKLF	TRGV9	.	TRGJ1	14	-1	-1	35
83	4.2052783843624444E-4	TGTGCCTTGTGGGAGGTGGATATCTCCTATTATAAGAAACTCTTT	CALWEVDISYYKKLF	TRGV9	.	TRGJ1	17	-1	-1	27
83	4.2052783843624444E-4	TGTGCTGCGTGGGTTAAGAATTATAAGAAACTCTTT	CAAWVKNYKKLF	TRGV10	.	TRGJ1	15	-1	-1	19
82	4.1546123797315713E-4	TGTGCCTTGTGGGAGGTGCCTGGCCTTACGCCTCCGGGCTATAAGAAACTCTTT	CALWEVPGLTPPGYKKLF	TRGV9	.	TRGJ1	18	-1	-1	39
81	4.1039463751006987E-4	TGTGCTGCGTGGGATTATAGCCTAGGCGTGGTTTATAAGAAACTCTTT	CAAWDYSLGVVYKKLF	TRGV10	.	TRGJ1	16	-1	-1	32
81	4.1039463751006987E-4	TGTGCCACCTGGGATGGCCTGAACGCTCATTATTATAAGAAACTCTTT	CATWDGLNAHYYKKLF	TRGV4	.	TRGJ1	16	-1	-1	28
81	4.1039463751006987E-4	TGTGCTGCGTGGGCTGACACGGGCAGTTTTTATAAGAAACTCTTT	CAAWADTGSFYKKLF	TRGV10	.	TRGJ1	12	-1	-1	26
81	4.1039463751006987E-4	TGTGCTGCGTGGGATTGGTGGGTTTATTATAAGAAACTCTTT	CAAWDWWVYYKKLF	TRGV10	.	TRGJ1	15	-1	-1	23
81	4.1039463751006987E-4	TGTGCCTTGTGGGAGGTCCTTTATTATTATAAGAAACTCTTT	CALWEVLYYYKKLF	TRGV9	.	TRGJ1	16	-1	-1	22
81	4.1039463751006987E-4	TGTGCCTTGTGGGAGGCTATGAATTATTATAAGAAACTCTTT	CALWEAMNYYKKLF	TRGV9	.	TRGJ2	15	-1	-1	20
81	4.1039463751006987E-4	TGTGCTGCGTGGGTTTGTTATTATAAGAAACTCTTT	CAAWVCYYKKLF	TRGV10	.	TRGJ2	15	-1	-1	17
81	4.1039463751006987E-4	TGTGCTGCGTGGGATCCGTCCTATAAGAAACTCTTT	CAAWDPSYKKLF	TRGV10	.	TRGJ2	14	-1	-1	21
81	4.1039463751006987E-4	TGTGCCACCTGGGACAGGCCGGGAAAGAAACTCTTT	CATWDRPGKKLF	TRGV7	.	TRGJ1	19	-1	-1	24
81	4.1039463751006987E-4	TGTGCTGCTTGGGGCTATTATAAGAAACTCTTT	CAAWGYYKKLF	TRGV10	.	TRGJ2	12	-1	-1	15
81	4.1039463751006987E-4	TGTGCTGCGTGGGTGTATTATAAGAAACTCTTT	CAAWVYYKKLF	TRGV10	.	TRGJ1	12	-1	-1	15
80	4.053280370469826E-4	TGTGCTGCGTGGGATTATAGGGCCGGTGGTTGGTTCAAGATATTT	CAAWDYRAGGWFKIF	TRGV10	.	TRGJP1	16	-1	-1	26
80	4.053280370469826E-4	TGTGCCTTGTGGGAGGTGCGTACCACTGGTTGGTTCAAGATATTT	CALWEVRTTGWFKIF	TRGV9	.	TRGJP1	18	-1	-1	20
80	4.053280370469826E-4	TGTGCCACCTGGGACGTAAGTAGTGATTGGATCAAGACGTTT	CATWDVSSDWIKTF	TRGV2	.	TRGJP2	15	-1	-1	18
79	4.002614365838953E-4	TGTGCCTTGTGGGTAATAGGGTCTTTGAATTATTATAAGAAACTCTTT	CALWVIGSLNYYKKLF	TRGV9	.	TRGJ1	12	-1	-1	23
79	4.002614365838953E-4	TGTGCCACCTGGGACACGCCCTATTATTATAAGAAACTCTTT	CATWDTPYYYKKLF	TRGV5	.	TRGJ2	19	-1	-1	22
79	4.002614365838953E-4	TGTGCTGCGTGGGATATGGGGAATTATAAGAAACTCTTT	CAAWDMGNYKKLF	TRGV10	.	TRGJ1	14	-1	-1	22
79	4.002614365838953E-4	TGTGCTGCGTGGGATAGTTATAAGAAACTCTTT	CAAWDSYKKLF	TRGV10	.	TRGJ1	14	-1	-1	17
79	4.002614365838953E-4	TGTGCCACCTGGGATGTTGGGAAACTCTTT	CATWDVGKLF	TRGV4	.	TRGJ1	15	-1	-1	20
78	3.9519483612080803E-4	TGTGCTGCGTGGGATCCCGTCACCTATAAGAAACTCTTT	CAAWDPVTYKKLF	TRGV10	.	TRGJ1	14	-1	-1	24
78	3.9519483612080803E-4	TGTGCTGCGCGGAATTATTATAAGAAACTCTTT	CAARNYYKKLF	TRGV10	.	TRGJ1	16	-1	-1	11
78	3.9519483612080803E-4	TGTGCCTTGTGGGAGGTTAATTATTATAAGAAACTCTTT	CALWEVNYYKKLF	TRGV9	.	TRGJ1	16	-1	-1	18
77	3.901282356577207E-4	TGTGCCTTGTGGGAGGTGCTCCGAGGAACTGGTTGGTTCAAGATATTT	CALWEVLRGTGWFKIF	TRGV9	.	TRGJP1	21	-1	-1	27
77	3.901282356577207E-4	TGTGCCTTGTGGGAGGGCTCGACCTATTATTATAAGAAACTCTTT	CALWEGSTYYYKKLF	TRGV9	.	TRGJ1	15	-1	-1	25
77	3.901282356577207E-4	TGTGCTGCGTGGGATTATAGGTATTATAAGAAACTCTTT	CAAWDYRYYKKLF	TRGV10	.	TRGJ2	16	-1	-1	21
77	3.901282356577207E-4	TGTGCTGCGTGGATTCGGGGTTATTATAAGAAACTCTTT	CAAWIRGYYKKLF	TRGV10	.	TRGJ1	14	-1	-1	20
77	3.901282356577207E-4	TGTGCCACCTGGGACGGGCTTTATTATAAGAAACTCTTT	CATWDGLYYKKLF	TRGV2	.	TRGJ1	18	-1	-1	20
77	3.901282356577207E-4	TGTGCCACCTACCGGACGGATTATAAGAAACTCTTT	CATYRTDYKKLF	TRGV8	.	TRGJ1	9	-1	-1	19
77	3.901282356577207E-4	TGTGCCACCTGGGATAGGTATAAGAAACTCTTT	CATWDRYKKLF	TRGV8	.	TRGJ1	17	-1	-1	18
76	3.8506163519463346E-4	TGTGCTGCGTGGGGCCCGTGGCTAGCAGGGGGCTATAAGAAACTCTTT	CAAWGPWLAGGYKKLF	TRGV10	.	TRGJ2	12	-1	-1	33
76	3.8506163519463346E-4	TGTGCCTTTCGAAAGTTAGTAAGAATTTATTATAAGAAACTCTTT	CAFRKLVRIYYKKLF	TRGV9	.	TRGJ1	7	-1	-1	22
76	3.8506163519463346E-4	TGTGCCTTGTGGGAGGTGACTTGTATTTATTATAAGAAACTCTTT	CALWEVTCIYYKKLF	TRGV9	.	TRGJ1	17	-1	-1	26
76	3.8506163519463346E-4	TGTGCCACCTGGGACGGGCACAGTAGTGATTGGATCAAGACGTTT	CATWDGHSSDWIKTF	TRGV2	.	TRGJP2	18	-1	-1	21
76	3.8506163519463346E-4	TGTGCTGCGTGGGATAGGGGGTATTATAAGAAACTCTTT	CAAWDRGYYKKLF	TRGV10	.	TRGJ2	14	-1	-1	21
76	3.8506163519463346E-4	TGTGCTGCGTGGGACCCTAGTTATTATAAGAAACTCTTT	CAAWDPSYYKKLF	TRGV10	.	TRGJ1	13	-1	-1	20
76	3.8506163519463346E-4	TGTGCCACCTGGACAAGTAGTGATTGGATCAAGACGTTT	CATWTSSDWIKTF	TRGV2	.	TRGJP2	11	-1	-1	15
76	3.8506163519463346E-4	TGTGCTGCGTGGGATTTTTATAAGAAACTCTTT	CAAWDFYKKLF	TRGV10	.	TRGJ1	15	-1	-1	13
76	3.8506163519463346E-4	TGTGCTGCGTGGGAAGGGTATAAGAAACTCTTT	CAAWEGYKKLF	TRGV10	.	TRGJ1	13	-1	-1	18
76	3.8506163519463346E-4	TGTGCCACCTGGGACAGGCGAAGGAAACTCTTT	CATWDRRRKLF	TRGV7	.	TRGJ1	18	-1	-1	23
76	3.8506163519463346E-4	TGTGCCACCTGGGGACTCTTT	CATWGLF	TRGV4	.	TRGJ2	12	-1	-1	14
75	3.799950347315462E-4	TGTGCCACCTGGGACGGGCCGAGTAGTGATTGGATCAAGACGTTT	CATWDGPSSDWIKTF	TRGV2	.	TRGJP2	19	-1	-1	21
75	3.799950347315462E-4	TGTGCTGCGTGGGATTATAACCCGTATTATAAGAAACTCTTT	CAAWDYNPYYKKLF	TRGV10	.	TRGJ1	16	-1	-1	24
75	3.799950347315462E-4	TGTGCTGCGTGGGGCCTATATTTTGGTAAGAAACTCTTT	CAAWGLYFGKKLF	TRGV10	.	TRGJ1	12	-1	-1	26
75	3.799950347315462E-4	TGTGCTGCGTGGGACCCCTTTGAATATAAGAAACTCTTT	CAAWDPFEYKKLF	TRGV10	.	TRGJ2	13	-1	-1	24
75	3.799950347315462E-4	TGTGCCACCTGGGACGATAGTGATTGGATCAAGACGTTT	CATWDDSDWIKTF	TRGV2	.	TRGJP2	15	-1	-1	17
75	3.799950347315462E-4	TGTGCCACCTGGGATAATTATTATAAGAAACTCTTT	CATWDNYYKKLF	TRGV8	.	TRGJ1	15	-1	-1	15
75	3.799950347315462E-4	TGTGCTGCGTGCGAAAGGAGGGGGAAACTCTTT	CAACERRGKLF	TRGV10	.	TRGJ1	13	-1	-1	23
75	3.799950347315462E-4	TGTGCTGCGTGGGCCTCTTATAAGAAACTCTTT	CAAWASYKKLF	TRGV10	.	TRGJ1	12	-1	-1	17
75	3.799950347315462E-4	TGTGCCACCTGGGACTATAAGAAACTCTTT	CATWDYKKLF	TRGV4	.	TRGJ1	13	-1	-1	15
75	3.799950347315462E-4	TGTGCCACCTGGGATGAGAAACTCTTT	CATWDEKLF	TRGV4	.	TRGJ1	15	-1	-1	13
74	3.749284342684589E-4	TGTGCCACCTGGGACGGCGAACATAGTAGTGATTGGATCAAGACGTTT	CATWDGEHSSDWIKTF	TRGV2	.	TRGJP2	16	-1	-1	22
74	3.749284342684589E-4	TGTGCCACCTGGGATAAGGATGAGGGCGATGAGAAACTCTTT	CATWDKDEGDEKLF	TRGV4	.	TRGJ1	14	-1	-1	28
74	3.749284342684589E-4	TGTGCCACCTGGGACGGGCTTGATTATTATAAGAAACTCTTT	CATWDGLDYYKKLF	TRGV2	.	TRGJ1	18	-1	-1	22
74	3.749284342684589E-4	TGTGCTGCGTGGGATTATCGTCATTATAAGAAACTCTTT	CAAWDYRHYKKLF	TRGV10	.	TRGJ1	23	-1	-1	22
74	3.749284342684589E-4	TGTGCTGCGTGGGTTTCTTATTATAAGAAACTCTTT	CAAWVSYYKKLF	TRGV10	.	TRGJ1	15	-1	-1	17
74	3.749284342684589E-4	TGTGCTGCGTGGGGAGATTATTATAAGAAACTCTTT	CAAWGDYYKKLF	TRGV10	.	TRGJ1	12	-1	-1	16
74	3.749284342684589E-4	TGTGCTGCGTGGGATTTTGGTTATAAGAAACTCTTT	CAAWDFGYKKLF	TRGV10	.	TRGJ1	15	-1	-1	20
74	3.749284342684589E-4	TGTGCCACCTGGGCGAATTATTATAAGAAACTCTTT	CATWANYYKKLF	TRGV8	.	TRGJ1	12	-1	-1	13
74	3.749284342684589E-4	TGTGCTGCGTGGGATCGATGGTTCAAGATATTT	CAAWDRWFKIF	TRGV10	.	TRGJP1	14	-1	-1	18
74	3.749284342684589E-4	TGTGCCACCTGGGACTCTAGTAGTGATTGGATCAAGACGTTT	CATWDSSSDWIKTF	TRGV2	.	TRGJP2	14	-1	-1	17
74	3.749284342684589E-4	TGTGCTGCGTGGGATCATGGTTGGTTCAAGATATTT	CAAWDHGWFKIF	TRGV10	.	TRGJP1	14	-1	-1	17
73	3.698618338053716E-4	TGTGCTGCGTGGGATCATACCACTGGTTGGTTCAAGATATTT	CAAWDHTTGWFKIF	TRGV10	.	TRGJP1	14	-1	-1	8
73	3.698618338053716E-4	TGTGCCACCTGGGACAGGCCAAATTATTATAAGAAACTCTTT	CATWDRPNYYKKLF	TRGV3	.	TRGJ1	19	-1	-1	21
73	3.698618338053716E-4	TGTGCCACCTGGGACAGGCTGAAACTCTTT	CATWDRLKLF	TRGV3	.	TRGJ1	18	-1	-1	20
73	3.698618338053716E-4	TGTGCCACCTGGGACAGGGGTGAACTCTTT	CATWDRGELF	TRGV5	.	TRGJ1	17	-1	-1	22
72	3.647952333422843E-4	TGTGCTGCGTGGGATGAGGGATGCGAGGACGTGCTTTATAAGAAACTCTTT	CAAWDEGCEDVLYKKLF	TRGV10	.	TRGJ2	14	-1	-1	35
72	3.647952333422843E-4	TGTGCTGCGTGGGATTATAGGGGGGGTAGTGATTGGATCAAGACGTTT	CAAWDYRGGSDWIKTF	TRGV10	.	TRGJP2	16	-1	-1	25
72	3.647952333422843E-4	TGTGCCTTGTGGGAGGTGATCCCTTGGAATTATTATAAGAAACTCTTT	CALWEVIPWNYYKKLF	TRGV9	.	TRGJ1	17	-1	-1	23
72	3.647952333422843E-4	TGTGCCTTGTGGGAGGTGAAGTTTAATTATAAGAAACTCTTT	CALWEVKFNYKKLF	TRGV9	.	TRGJ1	17	-1	-1	25
72	3.647952333422843E-4	TGTGCCTTGTGGGAGGCGGGTTATTATTATAAGAAACTCTTT	CALWEAGYYYKKLF	TRGV9	.	TRGJ1	15	-1	-1	22
72	3.647952333422843E-4	TGTGCTGCGTGGGGTTCCTATTATAAGAAACTCTTT	CAAWGSYYKKLF	TRGV10	.	TRGJ1	15	-1	-1	18
71	3.5972863287919704E-4	TGTGCTGCGTGGGATTATACCCATTACCGTACGACCTACTTATCACGCTATAAGAAACTCTTT	CAAWDYTHYRTTYLSRYKKLF	TRGV10	.	TRGJ1	16	-1	-1	48
71	3.5972863287919704E-4	TGTGCCACCTGGGACGGTTCGAATTATTATAAGAAACTCTTT	CATWDGSNYYKKLF	TRGV2	.	TRGJ1	16	-1	-1	17
71	3.5972863287919704E-4	TGTGCTGCGTGGGATTATAACTATAAGAAACTCTTT	CAAWDYNYKKLF	TRGV10	.	TRGJ1	16	-1	-1	21
71	3.5972863287919704E-4	TGTGCCACCTGGGGTTATAAGAAACTCTTT	CATWGYKKLF	TRGV8	.	TRGJ1	12	-1	-1	14
70	3.546620324161098E-4	TGTGCCACCTGGGACAGGGGGGAAGGAGGAGAGTGTAAGAAACTCTTT	CATWDRGEGGECKKLF	TRGV7	.	TRGJ1	17	-1	-1	35
70	3.546620324161098E-4	TGTGCTGCGTGGGATTGTCAAGTTTATTATAAGAAACTCTTT	CAAWDCQVYYKKLF	TRGV10	.	TRGJ1	15	-1	-1	23
70	3.546620324161098E-4	TGTGCCTTGTGGGAAGAAAACGTTTATTATAAGAAACTCTTT	CALWEENVYYKKLF	TRGV9	.	TRGJ1	13	-1	-1	23
70	3.546620324161098E-4	TGTGCTGCGTGGGCCCGGAGTTATTATAAGAAACTCTTT	CAAWARSYYKKLF	TRGV10	.	TRGJ1	12	-1	-1	17
70	3.546620324161098E-4	TGTGCTGCGTGGGATTACATTTATAAGAAACTCTTT	CAAWDYIYKKLF	TRGV10	.	TRGJ1	17	-1	-1	20
70	3.546620324161098E-4	TGTGCTGCGTGGGATGGGTATTATAAGAAACTCTTT	CAAWDGYYKKLF	TRGV10	.	TRGJ1	14	-1	-1	18
70	3.546620324161098E-4	TGTGCTGCGTGGGATGATTATTATAAGAAACTCTTT	CAAWDDYYKKLF	TRGV10	.	TRGJ2	14	-1	-1	16
70	3.546620324161098E-4	TGTGCCACCTGGGATTACGGGAAACTCTTT	CATWDYGKLF	TRGV2	.	TRGJ1	13	-1	-1	20
70	3.546620324161098E-4	TGTGCTGCGTGGGCACGCCACCAGTATTATAAGAAACTCTTT	CAAWARHQYYKKLF	TRGV10	.	TRGJ2	12	-1	-1	24
70	3.546620324161098E-4	TGTGCCACCTGGGACGGGCGGGAGAAACTCTTT	CATWDGREKLF	TRGV2	.	TRGJ1	18	-1	-1	22
70	3.546620324161098E-4	TGTGCCACCTGGGACAGGCGAAAGAAACTCTTT	CATWDRRKKLF	TRGV3	.	TRGJ1	18	-1	-1	21
69	3.4959543195302247E-4	TGTGCCTTGTGGGAGGGGGGGCTTTTTATTTATTATAAGAAACTCTTT	CALWEGGLFIYYKKLF	TRGV9	.	TRGJ1	15	-1	-1	29
69	3.4959543195302247E-4	TGTGCCTTGTGGGACCGGGAGGGTATTTATTATAAGAAACTCTTT	CALWDREGIYYKKLF	TRGV9	.	TRGJ1	13	-1	-1	26
69	3.4959543195302247E-4	TGTGCTGCGTGGGCCCCTCATCCCCTTAATAAGAAACTCTTT	CAAWAPHPLNKKLF	TRGV10	.	TRGJ1	12	-1	-1	28
69	3.4959543195302247E-4	TGTGCTGCGTGGGTTAAATTCGGTTATAAGAAACTCTTT	CAAWVKFGYKKLF	TRGV10	.	TRGJ1	15	-1	-1	23
69	3.4959543195302247E-4	TGTGCTGCGTGGCAGAATTATTATAAGAAACTCTTT	CAAWQNYYKKLF	TRGV10	.	TRGJ1	11	-1	-1	14
69	3.4959543195302247E-4	TGTGCTGCGTGGGATTATTATTATAAGAAACTCTTT	CAAWDYYYKKLF	TRGV10	.	TRGJ2	16	-1	-1	16
69	3.4959543195302247E-4	TGTGCTGCGTGGAGGAATTATTATAAGAAACTCTTT	CAAWRNYYKKLF	TRGV10	.	TRGJ1	11	-1	-1	14
69	3.4959543195302247E-4	TGTGCTGCGGGAGATAAAGATAAAGGAAAACTCTTT	CAAGDKDKGKLF	TRGV10	.	TRGJ2	14	-1	-1	27
69	3.4959543195302247E-4	TGTGCCACCTGGGCGTCTTATTATAAGAAACTCTTT	CATWASYYKKLF	TRGV4	.	TRGJ1	12	-1	-1	17
69	3.4959543195302247E-4	TGTGCCACCTGGGACAGGCGGGGGAAACTCTTT	CATWDRRGKLF	TRGV7	.	TRGJ1	18	-1	-1	23
69	3.4959543195302247E-4	TGTGCCACCCCGTGGTTTCCGAAACTCTTT	CATPWFPKLF	TRGV5	.	TRGJ1	8	-1	-1	20
69	3.4959543195302247E-4	TGTGCCACCTGGGACGGGCTTAGGGAGAAACTCTTT	CATWDGLREKLF	TRGV2	.	TRGJ1	18	-1	-1	25
68	3.445288314899352E-4	TGTGCTGCGTGGGATTCGAAACATACCACTGGTTGGTTCAAGATATTT	CAAWDSKHTTGWFKIF	TRGV10	.	TRGJP1	15	-1	-1	22
68	3.445288314899352E-4	TGTGCTGCGTGGGACCTCTCGGGTACTGGTTGGTTCAAGATATTT	CAAWDLSGTGWFKIF	TRGV10	.	TRGJP1	13	-1	-1	24
68	3.445288314899352E-4	TGTGCTGCGTGGGACCCCTATACCACTGGTTGGTTCAAGATATTT	CAAWDPYTTGWFKIF	TRGV10	.	TRGJP1	13	-1	-1	18
68	3.445288314899352E-4	TGTGCTGCGTGTAGAGATAGTAGTGATTGGATCAAGACGTTT	CAACRDSSDWIKTF	TRGV10	.	TRGJP2	10	-1	-1	16
68	3.445288314899352E-4	TGTGCTGCGTGGGATTCACCGAAATTCTATAAGAAACTCTTT	CAAWDSPKFYKKLF	TRGV10	.	TRGJ1	15	-1	-1	27
68	3.445288314899352E-4	TGTGCTGCGTGGGATCCGAATTATTATAAGAAACTCTTT	CAAWDPNYYKKLF	TRGV10	.	TRGJ1	14	-1	-1	13
68	3.445288314899352E-4	TGTGCTGCGTGGGATGCATATTATAAGAAACTCTTT	CAAWDAYYKKLF	TRGV10	.	TRGJ1	14	-1	-1	18
68	3.445288314899352E-4	TGTGCTGCGTGGGAGTACTATTATAAGAAACTCTTT	CAAWEYYYKKLF	TRGV10	.	TRGJ1	17	-1	-1	18
67	3.394622310268479E-4	TGTGCTGCGTGGGATTCGGGGCCGGATTATTATAAGAAACTCTTT	CAAWDSGPDYYKKLF	TRGV10	.	TRGJ1	15	-1	-1	22
67	3.394622310268479E-4	TGTGCTGCGTGGGGAACGAAGAATTATTATAAGAAACTCTTT	CAAWGTKNYYKKLF	TRGV10	.	TRGJ1	12	-1	-1	20
67	3.394622310268479E-4	TGTGCTGCGTGGGAATCGAATTATTATAAGAAACTCTTT	CAAWESNYYKKLF	TRGV10	.	TRGJ2	13	-1	-1	15
67	3.394622310268479E-4	TGTGCCTTGTTGTTCCCTCCTTATTATAAGAAACTCTTT	CALLFPPYYKKLF	TRGV9	.	TRGJ2	9	-1	-1	20
67	3.394622310268479E-4	TGTGCTGCGTGGACGAATTATTATAAGAAACTCTTT	CAAWTNYYKKLF	TRGV10	.	TRGJ1	11	-1	-1	13
67	3.394622310268479E-4	TGTGCTGCGTGGGTTTATTATAAGAAACTCTTT	CAAWVYYKKLF	TRGV10	.	TRGJ1	16	-1	-1	14
66	3.3439563056376063E-4	TGTGCTGCGTGGGATGAAGGTTCCTCTTATTATAAGAAACTCTTT	CAAWDEGSSYYKKLF	TRGV10	.	TRGJ1	14	-1	-1	26
66	3.3439563056376063E-4	TGTGCTGCGTGCCAGCCGGGCGATTATTATAAGAAACTCTTT	CAACQPGDYYKKLF	TRGV10	.	TRGJ1	10	-1	-1	22
66	3.3439563056376063E-4	TGTGCTGCGTGGGATTGGGGTGATTATAAGAAACTCTTT	CAAWDWGDYKKLF	TRGV10	.	TRGJ1	15	-1	-1	22
66	3.3439563056376063E-4	TGTGCTGCGTGGGATGTGAATTATTATAAGAAACTCTTT	CAAWDVNYYKKLF	TRGV10	.	TRGJ1	14	-1	-1	17
66	3.3439563056376063E-4	TGTGCTGCGTGGGAAACCATTTATTATAAGAAACTCTTT	CAAWETIYYKKLF	TRGV10	.	TRGJ1	13	-1	-1	20
66	3.3439563056376063E-4	TGTGCCTTGTGGGAGGGAAAGAATTATAAGAAACTCTTT	CALWEGKNYKKLF	TRGV9	.	TRGJ1	15	-1	-1	22
66	3.3439563056376063E-4	TGTGCTGCGTGGATGCATTATTATAAGAAACTCTTT	CAAWMHYYKKLF	TRGV10	.	TRGJ1	11	-1	-1	16
66	3.3439563056376063E-4	TGTGCCACCTGGGATGTAAGGAAACTCTTT	CATWDVRKLF	TRGV4	.	TRGJ1	15	-1	-1	16
66	3.3439563056376063E-4	TGTGCTGCGTGGGATCATTATAAGAAACTCTTT	CAAWDHYKKLF	TRGV10	.	TRGJ1	14	-1	-1	13
66	3.3439563056376063E-4	TGTGCTGCGTGGGATTCCCCAAATCGGGGTTATTATAAGAAACTCTTT	CAAWDSPNRGYYKKLF	TRGV10	.	TRGJ1	15	-1	-1	29
65	3.2932903010067337E-4	TGTGCTGCGTGGGCCCCGGGTAGTGATTGGATCAAGACGTTT	CAAWAPGSDWIKTF	TRGV10	.	TRGJP2	12	-1	-1	19
65	3.2932903010067337E-4	TGTGCCACCTGGGACGGGCTGGGTTATAAGAAACTCTTT	CATWDGLGYKKLF	TRGV2	.	TRGJ2	18	-1	-1	23
65	3.2932903010067337E-4	TGTGCCACCCAGAAACTCTTT	CATQKLF	TRGV4	.	TRGJ2	8	-1	-1	10
65	3.2932903010067337E-4	TGTGCCACCTTCGTAAAACTCTTT	CATFVKLF	TRGV4	.	TRGJ1	9	-1	-1	15
64	3.2426242963758605E-4	TGTGCTGCGTGGGTCCCCCATTCGAATTATTATAAGAAACTCTTT	CAAWVPHSNYYKKLF	TRGV10	.	TRGJ1	12	-1	-1	19
64	3.2426242963758605E-4	TGTGCCTTGTGGGAGTCCCCCCCCCATTATTATAAGAAACTCTTT	CALWESPPHYYKKLF	TRGV9	.	TRGJ1	25	-1	-1	25
64	3.2426242963758605E-4	CGCAGGCCTTGTGGGAGCTGGGGTTATTATAAGAAACTCTTT	RRPCGSWGYYKKLF	TRGV9	.	TRGJ1	19	-1	-1	23
64	3.2426242963758605E-4	TGTGCCTTGTGGGAGGTCATTTATTATAAGAAACTCTTT	CALWEVIYYKKLF	TRGV9	.	TRGJ1	16	-1	-1	20
64	3.2426242963758605E-4	TGTGCCTTGTGGGAGGTGCCCTTACATAAGAAACTCTTT	CALWEVPLHKKLF	TRGV9	.	TRGJ1	21	-1	-1	25
64	3.2426242963758605E-4	TGTGCCTTGTGGGGGGTGGAAGGGGTGCAACTCTTT	CALWGVEGVQLF	TRGV9	.	TRGJ1	17	-1	-1	28
64	3.2426242963758605E-4	TGTGCCACCTGGGACAGGCTTTATAAGAAACTCTTT	CATWDRLYKKLF	TRGV3	.	TRGJ1	18	-1	-1	20
64	3.2426242963758605E-4	TGTGCCACCTGGGACAGGCTAGGGGAGAAACTCTTT	CATWDRLGEKLF	TRGV3	.	TRGJ1	18	-1	-1	25
64	3.2426242963758605E-4	TGTGCTGCGTGGTGGGATTGGTTCAAGATATTT	CAAWWDWFKIF	TRGV10	.	TRGJP1	11	-1	-1	17
64	3.2426242963758605E-4	TGTGCCACCTGGGACAGTAAGAAACTCTTT	CATWDSKKLF	TRGV3	.	TRGJ1	16	-1	-1	17
64	3.2426242963758605E-4	TGTGCTGCGTGGGGTTATAAGAAACTCTTT	CAAWGYKKLF	TRGV10	.	TRGJ1	16	-1	-1	14
64	3.2426242963758605E-4	TGTGCTGCGTGGGATTCCGGGGGTTATTATAAGAAACTCTTT	CAAWDSGGYYKKLF	TRGV10	.	TRGJ1	18	-1	-1	23
64	3.2426242963758605E-4	TGTGCCTTGTGGGAGGCCTCAATTAATTATAAGAAACTCTTT	CALWEASINYKKLF	TRGV9	.	TRGJ1	15	-1	-1	20
63	3.191958291744988E-4	TGTGCCTTGTGGGAGATTACGAATTATTATAAGAAACTCTTT	CALWEITNYYKKLF	TRGV9	.	TRGJ1	14	-1	-1	15
63	3.191958291744988E-4	TGTGCCACCTGGGACGATAGTAGTGATTGGATCAAGACGTTT	CATWDDSSDWIKTF	TRGV2	.	TRGJP2	15	-1	-1	16
63	3.191958291744988E-4	TGTGCCACCTGGGACGGGCCGGGGTATAAGAAACTCTTT	CATWDGPGYKKLF	TRGV2	.	TRGJ1	19	-1	-1	24
63	3.191958291744988E-4	TGTGCTGCGTGGCCCAATTATTATAAGAAACTCTTT	CAAWPNYYKKLF	TRGV10	.	TRGJ1	11	-1	-1	15
63	3.191958291744988E-4	TGTGCTGCGTGGGTCCTTTATTATAAGAAACTCTTT	CAAWVLYYKKLF	TRGV10	.	TRGJ1	12	-1	-1	17
63	3.191958291744988E-4	TGTGCCACCTGGGACGGGCCCATATTGAAACTCTTT	CATWDGPILKLF	TRGV2	.	TRGJ1	20	-1	-1	26
63	3.191958291744988E-4	TGTGCCACCTGGGACGGGCCCAAGAAACTCTTT	CATWDGPKKLF	TRGV2	.	TRGJ1	20	-1	-1	21
63	3.191958291744988E-4	TGTGCCACCTGGCCTCCAGGGAAACTCTTT	CATWPPGKLF	TRGV2	.	TRGJ1	11	-1	-1	20
62	3.141292287114115E-4	TGTGCCTTTATACTCGATACTCTTAATTATTATAAGAAACTCTTT	CAFILDTLNYYKKLF	TRGV9	.	TRGJ1	7	-1	-1	24
62	3.141292287114115E-4	TGTGCTGCGTGGGATCCACCTCATTATTATAAGAAACTCTTT	CAAWDPPHYYKKLF	TRGV10	.	TRGJ1	14	-1	-1	22
62	3.141292287114115E-4	TGTGCTGCGTGGGATAGGGTTTATTATAAGAAACTCTTT	CAAWDRVYYKKLF	TRGV10	.	TRGJ1	14	-1	-1	20
62	3.141292287114115E-4	TGTGCCACCTGGGATCCGAATTATTATAAGAAACTCTTT	CATWDPNYYKKLF	TRGV4	.	TRGJ1	14	-1	-1	13
62	3.141292287114115E-4	TGTGCTGCGTGGGGAAATTATTATAAGAAACTCTTT	CAAWGNYYKKLF	TRGV10	.	TRGJ1	12	-1	-1	15
62	3.141292287114115E-4	TGTGCCACCTGGGACAGGCATTATAAGAAACTCTTT	CATWDRHYKKLF	TRGV5	.	TRGJ1	18	-1	-1	19
62	3.141292287114115E-4	TGTGCCTTGTGGGAGGTACTGCCCCAAGAGTTG	CALWEVLPQEL	TRGV9	.	TRGJ1	16	-1	-1	30
62	3.141292287114115E-4	TGTGCCGGTATGATGGGTTGGATCAAGACGTTT	CAGMMGWIKTF	TRGV2	.	TRGJP2	5	-1	-1	17
61	3.090626282483242E-4	TGTGCTGCGTGGGATAAGGGGACAAGGACGGATTGGAATATGGGGCTTAGGAATTATTATAAGAAACTCTTT	CAAWDKGTRTDWNMGLRNYYKKLF	TRGV10	.	TRGJ1	14	-1	-1	50
61	3.090626282483242E-4	TGTGCTGCGTGGGATTACCCCCCTATGGATTATTATAAGAAACTCTTT	CAAWDYPPMDYYKKLF	TRGV10	.	TRGJ2	17	-1	-1	28
61	3.090626282483242E-4	TGTGCCACCTGGGACGGGTATAGTAGTGATTGGATCAAGACGTTT	CATWDGYSSDWIKTF	TRGV2	.	TRGJP2	17	-1	-1	18
61	3.090626282483242E-4	TGTGCTGCGTGGACCTTTGTAATTCATTATAAGAAACTCTTT	CAAWTFVIHYKKLF	TRGV10	.	TRGJ1	11	-1	-1	20
61	3.090626282483242E-4	TGTGCTGCGTGGATTAAGAGTTATTATAAGAAACTCTTT	CAAWIKSYYKKLF	TRGV10	.	TRGJ1	15	-1	-1	17
61	3.090626282483242E-4	TGTGCCACCTGGGACGGGCGCCTTTATAAGAAACTCTTT	CATWDGRLYKKLF	TRGV2	.	TRGJ1	18	-1	-1	23
61	3.090626282483242E-4	TGTGCTGCGTGTCCCGATTATTATAAGAAACTCTTT	CAACPDYYKKLF	TRGV10	.	TRGJ1	10	-1	-1	16
61	3.090626282483242E-4	TGTGCCACCTGGGACAGGCCCAGGAAGAAACTCTTT	CATWDRPRKKLF	TRGV5	.	TRGJ1	19	-1	-1	24
61	3.090626282483242E-4	TGTGCCACACATAAGAAACTCTTT	CATHKKLF	TRGV4	.	TRGJ1	7	-1	-1	10
61	3.090626282483242E-4	TGTGCACCCCTCTTT	CAPLF	TRGV2	.	TRGJ1	7	-1	-1	9
61	3.090626282483242E-4	TGTGCCACCTGGGATAAGGGTAAGAAACTCTTT	CATWDKGKKLF	TRGV8	.	TRGJ1	15	-1	-1	20
60	3.0399602778523696E-4	TGTGCTGCGTGGGATCAGTATACCACTGGTTGGTTCAAGATATTT	CAAWDQYTTGWFKIF	TRGV10	.	TRGJP1	25	-1	-1	18
60	3.0399602778523696E-4	TGTGCTGCGTGGGATTTTAGATTCAGTCATAAGAAACTCTTT	CAAWDFRFSHKKLF	TRGV10	.	TRGJ2	15	-1	-1	28
60	3.0399602778523696E-4	TGTGCTGCGTGGGATTCTTCCCGTTATTATAAGAAACTCTTT	CAAWDSSRYYKKLF	TRGV10	.	TRGJ1	15	-1	-1	23
60	3.0399602778523696E-4	TGTGCTGCGTGGGATTATGGGAGTTATTATAAGAAACTCTTT	CAAWDYGSYYKKLF	TRGV10	.	TRGJ2	16	-1	-1	20
60	3.0399602778523696E-4	TGTGCTGCGTGGGATCTCCCCCATTATTATAAGAAACTCTTT	CAAWDLPHYYKKLF	TRGV10	.	TRGJ2	14	-1	-1	22
60	3.0399602778523696E-4	TGTGCTGCGTGGGATTATACAGATTATAAGAAACTCTTT	CAAWDYTDYKKLF	TRGV10	.	TRGJ2	16	-1	-1	22
60	3.0399602778523696E-4	TGTGCCACCTGGGATCCCGCTGCGAATAAGAAACTCTTT	CATWDPAANKKLF	TRGV4	.	TRGJ1	14	-1	-1	25
60	3.0399602778523696E-4	TGTGCCACCTGGGACGGTGATTATTATAAGAAACTCTTT	CATWDGDYYKKLF	TRGV2	.	TRGJ2	16	-1	-1	19
60	3.0399602778523696E-4	TGTGCCACCCAATATAGTAGTGATTGGATCAAGACGTTT	CATQYSSDWIKTF	TRGV3	.	TRGJP2	8	-1	-1	11
60	3.0399602778523696E-4	TGTGCTGCGTACCCTCATGGTTATAAGAAACTCTTT	CAAYPHGYKKLF	TRGV10	.	TRGJ2	9	-1	-1	20
60	3.0399602778523696E-4	TGTGCCACCTGGGATGAGATAGGGAAGAAACTCTTT	CATWDEIGKKLF	TRGV4	.	TRGJ1	15	-1	-1	24
60	3.0399602778523696E-4	TGTGCCACCCAGTCGAATTATTATAAGAAACTCTTT	CATQSNYYKKLF	TRGV5	.	TRGJ1	8	-1	-1	12
60	3.0399602778523696E-4	TGTGCCACCTGGGTTTATTATAAGAAACTCTTT	CATWVYYKKLF	TRGV3	.	TRGJ1	12	-1	-1	14
60	3.0399602778523696E-4	TGTGCCACCTGGGTGGCGAAACTCTTT	CATWVAKLF	TRGV4	.	TRGJ1	15	-1	-1	17
60	3.0399602778523696E-4	TGTGCCACCTGGGATGACGGACTCTTT	CATWDDGLF	TRGV8	.	TRGJ1	14	-1	-1	20
60	3.0399602778523696E-4	TGTGCCACCTGGGACGGGCCCGGGAAACTCTTT	CATWDGPGKLF	TRGV2	.	TRGJ1	21	-1	-1	23
59	2.9892942732214964E-4	TGTGCCACCTGGGACGGGCCTTCAAGGGGTAGTGATTGGATCAAGACGTTT	CATWDGPSRGSDWIKTF	TRGV2	.	TRGJP2	19	-1	-1	28
59	2.9892942732214964E-4	TGTGCTGCGTGGGACTTTAAAGGTCCTTATTATAAGAAACTCTTT	CAAWDFKGPYYKKLF	TRGV10	.	TRGJ1	13	-1	-1	26
59	2.9892942732214964E-4	TGTGCTGCGTGGGGTCCGACGAATTATTATAAGAAACTCTTT	CAAWGPTNYYKKLF	TRGV10	.	TRGJ1	12	-1	-1	19
59	2.9892942732214964E-4	TGTGCCACCTGGGATGGCCGGAATTATTATAAGAAACTCTTT	CATWDGRNYYKKLF	TRGV4	.	TRGJ1	16	-1	-1	20
59	2.9892942732214964E-4	TGTGCTGCGTGGGATTCCACTGGTTGGTTCAAGATATTT	CAAWDSTGWFKIF	TRGV10	.	TRGJP1	15	-1	-1	8
59	2.9892942732214964E-4	TGTGCTGCGTGGGATTATCAGTATTATAAGAAACTCTTT	CAAWDYQYYKKLF	TRGV10	.	TRGJ1	16	-1	-1	21
59	2.9892942732214964E-4	TGTGCCACCTGGGACAGTAGTGATTGGATCAAGACGTTT	CATWDSSDWIKTF	TRGV2	.	TRGJP2	14	-1	-1	15
59	2.9892942732214964E-4	TGTGCTGCGTGGTTGAATTATTATAAGAAACTCTTT	CAAWLNYYKKLF	TRGV10	.	TRGJ2	11	-1	-1	14
59	2.9892942732214964E-4	TGTGCTGCGTGGGCTCCTTATTATAAGAAACTCTTT	CAAWAPYYKKLF	TRGV10	.	TRGJ2	12	-1	-1	17
59	2.9892942732214964E-4	TGTGCTGCGTGGGGAGAATTTTATAAGAAACTCTTT	CAAWGEFYKKLF	TRGV10	.	TRGJ1	12	-1	-1	15
59	2.9892942732214964E-4	TGTGCCACCTGGGATGATTATTATAAGAAACTCTTT	CATWDDYYKKLF	TRGV4	.	TRGJ1	15	-1	-1	16
59	2.9892942732214964E-4	TGTGCCACCTGGGACAGTCATTATAAGAAACTCTTT	CATWDSHYKKLF	TRGV3	.	TRGJ1	16	-1	-1	19
59	2.9892942732214964E-4	TGTGCCACCTGGGACCCGTCGGGGAAACTCTTT	CATWDPSGKLF	TRGV8	.	TRGJ1	13	-1	-1	23
59	2.9892942732214964E-4	TGTGCCACCCTTTATTATAAGAAACTCTTT	CATLYYKKLF	TRGV4	.	TRGJ1	8	-1	-1	11
58	2.938628268590624E-4	TGTGCTGCGTGGGACCTACAGAATTATTATAAGAAACTCTTT	CAAWDLQNYYKKLF	TRGV10	.	TRGJ1	13	-1	-1	20
58	2.938628268590624E-4	TGTGCTGCGTGGGCCGAGAATTATTATAAGAAACTCTTT	CAAWAENYYKKLF	TRGV10	.	TRGJ1	12	-1	-1	17
58	2.938628268590624E-4	TGTGCTGCGTGGGATTATATGGCCTATAAGAAACTCTTT	CAAWDYMAYKKLF	TRGV10	.	TRGJ1	16	-1	-1	24
58	2.938628268590624E-4	TGTGCTGCGTGGGATAATCCTGGTTGGTTCAAGATATTT	CAAWDNPGWFKIF	TRGV10	.	TRGJP1	14	-1	-1	8
58	2.938628268590624E-4	TGTGCCACCTGGGACGGTTATTATAAGAAACTCTTT	CATWDGYYKKLF	TRGV2	.	TRGJ1	16	-1	-1	17
58	2.938628268590624E-4	TGTGCCACCTGGGATGGGCCCGGGAAACTCTTT	CATWDGPGKLF	TRGV4	.	TRGJ1	20	-1	-1	23
58	2.938628268590624E-4	TGTGCCACCTGGGAAGGGAAACTCTTT	CATWEGKLF	TRGV4	.	TRGJ1	17	-1	-1	17
57	2.887962263959751E-4	TGTGCTGCGTGGGTTAATACTTATTATAAGAAACTCTTT	CAAWVNTYYKKLF	TRGV10	.	TRGJ1	15	-1	-1	20
57	2.887962263959751E-4	TGTGCCTTGTGGGGGATCAGTTATTATAAGAAACTCTTT	CALWGISYYKKLF	TRGV9	.	TRGJ1	12	-1	-1	20
57	2.887962263959751E-4	TGTGCCACCTGGGACGGGCCCGGTTATAAGAAACTCTTT	CATWDGPGYKKLF	TRGV2	.	TRGJ1	21	-1	-1	23
57	2.887962263959751E-4	TGTGCCACCTGGGACAGGCGACGATATAAGAAACTCTTT	CATWDRRRYKKLF	TRGV7	.	TRGJ1	18	-1	-1	24
57	2.887962263959751E-4	GGGGGCACTGGTTGGTTCAAGATATTT	GGTGWFKIF	TRGV10	.	TRGJP1	-1	-1	-1	5
57	2.887962263959751E-4	TGTGCCACCTGGGACAGGCGCTATAAGAAACTCTTT	CATWDRRYKKLF	TRGV7	.	TRGJ1	18	-1	-1	21
56	2.837296259328878E-4	TGTGCTGCGTGGGGGATCGGAGGGCCGAATTATTATAAGAAACTCTTT	CAAWGIGGPNYYKKLF	TRGV10	.	TRGJ1	12	-1	-1	25
56	2.837296259328878E-4	TGTGCTGCGTGGATCAAGGAAGATTATTATAAGAAACTCTTT	CAAWIKEDYYKKLF	TRGV10	.	TRGJ1	11	-1	-1	22
56	2.837296259328878E-4	TGTGCTGCGTTATATCGAGTTTATTATAAGAAACTCTTT	CAALYRVYYKKLF	TRGV10	.	TRGJ1	9	-1	-1	20
56	2.837296259328878E-4	TGTGCTGCGTGGGATAGCCCTTATTATAAGAAACTCTTT	CAAWDSPYYKKLF	TRGV10	.	TRGJ1	14	-1	-1	20
56	2.837296259328878E-4	TGTGCCACCTGGGACAGGCTCCGGTATAAGAAACTCTTT	CATWDRLRYKKLF	TRGV7	.	TRGJ1	18	-1	-1	24
56	2.837296259328878E-4	TGTGCTGCGTGGCCTATTTATTATAAGAAACTCTTT	CAAWPIYYKKLF	TRGV10	.	TRGJ1	11	-1	-1	17
56	2.837296259328878E-4	TGTGCCACCTGGGATGGGGGTCGTAAGAAACTCTTT	CATWDGGRKKLF	TRGV4	.	TRGJ1	17	-1	-1	23
56	2.837296259328878E-4	TGTGCCACCTGGGATATTTATTATAAGAAACTCTTT	CATWDIYYKKLF	TRGV8	.	TRGJ1	15	-1	-1	17
56	2.837296259328878E-4	TGTGCCACCTGGGACGGCTATTATAAGAAACTCTTT	CATWDGYYKKLF	TRGV2	.	TRGJ1	16	-1	-1	18
56	2.837296259328878E-4	TGTGCCACCTGGGACGGGGTCGAGAAACTCTTT	CATWDGVEKLF	TRGV7	.	TRGJ2	17	-1	-1	22
56	2.837296259328878E-4	TGTGCCACCTGGGATAAAGAGAAACTCTTT	CATWDKEKLF	TRGV8	.	TRGJ1	15	-1	-1	19
55	2.7866302546980054E-4	TGTGCTGCGTGGGATTATCCAGGCCGCACTACCACTGGTTGGTTCAAGATATTT	CAAWDYPGRTTTGWFKIF	TRGV10	.	TRGJP1	16	-1	-1	29
55	2.7866302546980054E-4	TGTGCTGCGTGGGATTGGGGAACCACTGGTTGGTTCAAGATATTT	CAAWDWGTTGWFKIF	TRGV10	.	TRGJP1	15	-1	-1	21
55	2.7866302546980054E-4	TGTGCCACCTGGGACGCCCAAAGTAATTATTATAAGAAACTCTTT	CATWDAQSNYYKKLF	TRGV2	.	TRGJ1	15	-1	-1	24
55	2.7866302546980054E-4	TGTGCTGCGTGGCCTCATCGGAATTATTATAAGAAACTCTTT	CAAWPHRNYYKKLF	TRGV10	.	TRGJ1	11	-1	-1	20
55	2.7866302546980054E-4	TGTGCTGCGTGGGGCACGCGAAATTATTATAAGAAACTCTTT	CAAWGTRNYYKKLF	TRGV10	.	TRGJ2	12	-1	-1	21
55	2.7866302546980054E-4	TGTGCCACCTGGGACGGGCTTGAGGGTTATAAGAAACTCTTT	CATWDGLEGYKKLF	TRGV2	.	TRGJ1	18	-1	-1	26
55	2.7866302546980054E-4	TGTGCCACCTGGGACGGGCCTCATATACGGAAGAAACTCTTT	CATWDGPHIRKKLF	TRGV2	.	TRGJ1	19	-1	-1	30
55	2.7866302546980054E-4	TGTGCTGCGTGGGATTCGAATTATTATAAGAAACTCTTT	CAAWDSNYYKKLF	TRGV10	.	TRGJ1	20	-1	-1	13
55	2.7866302546980054E-4	TGTGCTGCGTGGGATGGCACTGGTTGGTTCAAGATATTT	CAAWDGTGWFKIF	TRGV10	.	TRGJP1	14	-1	-1	17
55	2.7866302546980054E-4	TGTGCCACCTGGGACGGTAATTATTATAAGAAACTCTTT	CATWDGNYYKKLF	TRGV2	.	TRGJ1	16	-1	-1	18
55	2.7866302546980054E-4	TGTGCCACCTGGGACAGGCCGGGTTATAAGAAACTCTTT	CATWDRPGYKKLF	TRGV3	.	TRGJ1	19	-1	-1	23
55	2.7866302546980054E-4	TGTGCTGCGTGGGTCCCGGGTTATAAGAAACTCTTT	CAAWVPGYKKLF	TRGV10	.	TRGJ1	12	-1	-1	20
55	2.7866302546980054E-4	TGTGCCACCTGGGATGTTTATTATAAGAAACTCTTT	CATWDVYYKKLF	TRGV8	.	TRGJ2	14	-1	-1	17
55	2.7866302546980054E-4	TGTGCCTTGTCTTATTATAAGAAACTCTTT	CALSYYKKLF	TRGV9	.	TRGJ1	9	-1	-1	11
55	2.7866302546980054E-4	TGTGCCACCTGGGAGAAACTCTTT	CATWEKLF	TRGV4	.	TRGJ1	13	-1	-1	13
54	2.7359642500671323E-4	TGTGCCACCTGGGACGGGCGTGAGAATTATTATAAGAAACTCTTT	CATWDGRENYYKKLF	TRGV2	.	TRGJ1	18	-1	-1	23
54	2.7359642500671323E-4	TGTGCTGCGTGGGGACAGTATTATTATAAGAAACTCTTT	CAAWGQYYYKKLF	TRGV10	.	TRGJ1	12	-1	-1	19
54	2.7359642500671323E-4	TGTGCCACCTGGGATGGGACGTATTATAAGAAACTCTTT	CATWDGTYYKKLF	TRGV4	.	TRGJ2	17	-1	-1	21
54	2.7359642500671323E-4	TGTGCTGCGTGGGAGTATTATTATAAGAAACTCTTT	CAAWEYYYKKLF	TRGV10	.	TRGJ1	16	-1	-1	16
54	2.7359642500671323E-4	TGTGCCACCTGGGACGGGGATTATAAGAAACTCTTT	CATWDGDYKKLF	TRGV2	.	TRGJ1	17	-1	-1	19
54	2.7359642500671323E-4	TGTGCCACCTGGAATTATAAGAAACTCTTT	CATWNYKKLF	TRGV4	.	TRGJ2	14	-1	-1	13
54	2.7359642500671323E-4	TGTGCCACCTGGGACGGGCACTTTCTCTTT	CATWDGHFLF	TRGV2	.	TRGJ2	18	-1	-1	24
53	2.6852982454362597E-4	TGTGCTGCGTGGGATTCCTCTCCACTTTATTATAAGAAACTCTTT	CAAWDSSPLYYKKLF	TRGV10	.	TRGJ1	15	-1	-1	26
53	2.6852982454362597E-4	TGTGCTGCGTGGGATTATTATCTCGATTATTATAAGAAACTCTTT	CAAWDYYLDYYKKLF	TRGV10	.	TRGJ1	16	-1	-1	22
53	2.6852982454362597E-4	TGTGCTGCGTGGGATTTGTATTATTATAAGAAACTCTTT	CAAWDLYYYKKLF	TRGV10	.	TRGJ1	15	-1	-1	13
53	2.6852982454362597E-4	TGTGCTGCGTGGGAGACGAATTATTATAAGAAACTCTTT	CAAWETNYYKKLF	TRGV10	.	TRGJ1	13	-1	-1	16
53	2.6852982454362597E-4	TGTGCCACCTGGGACGGGCAATGTTATAAGAAACTCTTT	CATWDGQCYKKLF	TRGV2	.	TRGJ1	18	-1	-1	23
53	2.6852982454362597E-4	TGTGCCACCTGGGACGTATTGCGGAGGAAACTCTTT	CATWDVLRRKLF	TRGV2	.	TRGJ1	15	-1	-1	26
53	2.6852982454362597E-4	TGTGCCACCTGGGACGGGGATTGGATCAAGACGTTT	CATWDGDWIKTF	TRGV2	.	TRGJP2	17	-1	-1	18
53	2.6852982454362597E-4	TGTGCCACCTGGGACGGGCTCTTT	CATWDGLF	TRGV2	.	TRGJ1	18	-1	-1	18
53	2.6852982454362597E-4	TGTGCCACCTGGGATGGGCGGTATTATAAGAAACTCTTT	CATWDGRYYKKLF	TRGV4	.	TRGJ1	18	-1	-1	21
53	2.6852982454362597E-4	TGTGCCACCTGGGACCTTTATTATAAGAAACTCTTT	CATWDLYYKKLF	TRGV2	.	TRGJ1	14	-1	-1	17
53	2.6852982454362597E-4	TGTGCCACCTGGGATGGCCCTAAGAAACTCTTT	CATWDGPKKLF	TRGV4	.	TRGJ1	19	-1	-1	20
52	2.634632240805387E-4	TGTGCTGCGTGGGATTATTGGGCTCCGAATTATTATAAGAAACTCTTT	CAAWDYWAPNYYKKLF	TRGV10	.	TRGJ1	16	-1	-1	25
52	2.634632240805387E-4	TGTGCTGCGTGGGACCCTGGTCCTTATTATAAGAAACTCTTT	CAAWDPGPYYKKLF	TRGV10	.	TRGJ1	13	-1	-1	23
52	2.634632240805387E-4	TGTGCCACCTGGGACCCGCTCCATTATAAGAAACTCTTT	CATWDPLHYKKLF	TRGV4	.	TRGJ2	13	-1	-1	22
52	2.634632240805387E-4	TGTGCCACCTGGGATAATTATAAGAAACTCTTT	CATWDNYKKLF	TRGV8	.	TRGJ1	15	-1	-1	13
52	2.634632240805387E-4	TGTGCCACCTGGCCAGATCGGCTCTTT	CATWPDRLF	TRGV7	.	TRGJ1	11	-1	-1	21
52	2.634632240805387E-4	TGTGCCACCTGGGATGGACTCTTT	CATWDGLF	TRGV4	.	TRGJ1	16	-1	-1	17
52	2.634632240805387E-4	TGTGCCACCTGGGATGGGCAATATTATAAGAAACTCTTT	CATWDGQYYKKLF	TRGV4	.	TRGJ1	18	-1	-1	21
52	2.634632240805387E-4	TGTGCCACCTGGGACAGGCCCTATAAGAAACTCTTT	CATWDRPYKKLF	TRGV3	.	TRGJ1	19	-1	-1	21
52	2.634632240805387E-4	TGTGCCACCTGGCCTTATTATAAGAAACTCTTT	CATWPYYKKLF	TRGV4	.	TRGJ1	11	-1	-1	14
52	2.634632240805387E-4	TGTGCCACCTGGGACGAGTATAAGAAACTCTTT	CATWDEYKKLF	TRGV2	.	TRGJ2	15	-1	-1	18
52	2.634632240805387E-4	TGTGCCACCCCTTATAAGAAACTCTTT	CATPYKKLF	TRGV4	.	TRGJ1	8	-1	-1	11
52	2.634632240805387E-4	TGTGCCACCTGGGTCGAATTCTATAAGAAACTCTTT	CATWVEFYKKLF	TRGV2	.	TRGJ1	15	-1	-1	13
51	2.583966236174514E-4	TGTGCTGCGTGGGATTCAGCTCGCCGCGCGACGAATTATTATAAGAAACTCTTT	CAAWDSARRATNYYKKLF	TRGV10	.	TRGJ1	15	-1	-1	31
51	2.583966236174514E-4	TGTGCTGCGTGGGATTATTCTCCCCTTGTAGATTATAAGAAACTCTTT	CAAWDYSPLVDYKKLF	TRGV10	.	TRGJ1	16	-1	-1	31
51	2.583966236174514E-4	TGTGCTGCGTGGGATTATAACGGCGTGAATTATTATAAGAAACTCTTT	CAAWDYNGVNYYKKLF	TRGV10	.	TRGJ1	16	-1	-1	26
51	2.583966236174514E-4	TGTGCTGCGTGGGGATTAGGGGGGAATTATTATAAGAAACTCTTT	CAAWGLGGNYYKKLF	TRGV10	.	TRGJ1	17	-1	-1	23
51	2.583966236174514E-4	TGTGCTGCGTGGGATTTGACGCTGAATTATTATAAGAAACTCTTT	CAAWDLTLNYYKKLF	TRGV10	.	TRGJ2	15	-1	-1	23
51	2.583966236174514E-4	TGTGCTGCGTGGGATCCTACTTCCGTTTATTATAAGAAACTCTTT	CAAWDPTSVYYKKLF	TRGV10	.	TRGJ1	14	-1	-1	26
51	2.583966236174514E-4	TGTGCCACCTGGGATGGTCCGAATTATTATAAGAAACTCTTT	CATWDGPNYYKKLF	TRGV4	.	TRGJ2	19	-1	-1	19
51	2.583966236174514E-4	TGTGCCACCTGGGACGGGCCGGTTTATTATAAGAAACTCTTT	CATWDGPVYYKKLF	TRGV2	.	TRGJ2	22	-1	-1	23
51	2.583966236174514E-4	TGTGCCACCTGGGACAGGCCGGGCCATTATAAGAAACTCTTT	CATWDRPGHYKKLF	TRGV5	.	TRGJ1	19	-1	-1	25
51	2.583966236174514E-4	TGTGCCACCTGGGACAGGGGAAAACATTATAAGAAACTCTTT	CATWDRGKHYKKLF	TRGV3	.	TRGJ1	17	-1	-1	25
51	2.583966236174514E-4	TGTGCTGCGTGGGTTTCAAATTATTATAAGAAACTCTTT	CAAWVSNYYKKLF	TRGV10	.	TRGJ1	15	-1	-1	14
51	2.583966236174514E-4	TGTGCTGCGTGGGATTGCCTTTATTATAAGAAACTCTTT	CAAWDCLYYKKLF	TRGV10	.	TRGJ1	15	-1	-1	20
51	2.583966236174514E-4	TGTGCCACCTGGGACAGGCCGAGGTATAAGAAACTCTTT	CATWDRPRYKKLF	TRGV5	.	TRGJ1	19	-1	-1	24
51	2.583966236174514E-4	TGTGCCACCTATACAGGGTGGATCAAGACGTTT	CATYTGWIKTF	TRGV2	.	TRGJP2	9	-1	-1	18
51	2.583966236174514E-4	TGTGCCACCTGGGATAGTAAGAAACTCTTT	CATWDSKKLF	TRGV4	.	TRGJ1	14	-1	-1	17
51	2.583966236174514E-4	TGTGCAACCGGAACGAAACTCTTT	CATGTKLF	TRGV2	.	TRGJ1	14	-1	-1	14
51	2.583966236174514E-4	TGTGCCACCTGGGACAGGCTGCGCTATAAGAAACTCTTT	CATWDRLRYKKLF	TRGV7	.	TRGJ1	18	-1	-1	24
51	2.583966236174514E-4	TGTGCCACCTGGGGTAGTGATTGGATCAAGACGTTT	CATWGSDWIKTF	TRGV2	.	TRGJP2	12	-1	-1	13
51	2.583966236174514E-4	TGTGCCACCTGGGACCTCTTT	CATWDLF	TRGV7	.	TRGJ1	14	-1	-1	15
50	2.5333002315436413E-4	TGTGCTGCGTGGGATTGTGGCACTGGTTGGTTCAAGATATTT	CAAWDCGTGWFKIF	TRGV10	.	TRGJP1	15	-1	-1	20
50	2.5333002315436413E-4	TGTGCTGCGTGGGAGCCAAATTATTATAAGAAACTCTTT	CAAWEPNYYKKLF	TRGV10	.	TRGJ1	13	-1	-1	18
50	2.5333002315436413E-4	TGTGCTGCGTGGGAGACAACCCCTTATAAGAAACTCTTT	CAAWETTPYKKLF	TRGV10	.	TRGJ1	13	-1	-1	23
50	2.5333002315436413E-4	TGTGCCACCTGGGACGGGCGTGCTCACCGTGGTCTCTTT	CATWDGRAHRGLF	TRGV2	.	TRGJ1	18	-1	-1	33
50	2.5333002315436413E-4	TGTGCTGCGTGGGATAATTATTATAAGAAACTCTTT	CAAWDNYYKKLF	TRGV10	.	TRGJ1	14	-1	-1	15
50	2.5333002315436413E-4	TGTGCCACCTGGGATGGGCCGGGGAAGAAACTCTTT	CATWDGPGKKLF	TRGV4	.	TRGJ1	19	-1	-1	24
50	2.5333002315436413E-4	TGTGCCACCTGGGATAGGTATTATAAGAAACTCTTT	CATWDRYYKKLF	TRGV8	.	TRGJ1	17	-1	-1	18
50	2.5333002315436413E-4	TGTGCCACCTGGGACGGACATTATAAGAAACTCTTT	CATWDGHYKKLF	TRGV2	.	TRGJ2	16	-1	-1	19
50	2.5333002315436413E-4	TGTGCCACCTGGATTGTTCGATATAAGAAACTCTTT	CATWIVRYKKLF	TRGV5	.	TRGJ1	11	-1	-1	21
50	2.5333002315436413E-4	TGTGCCACCTGGGTTTATAAGAAACTCTTT	CATWVYKKLF	TRGV3	.	TRGJ1	12	-1	-1	14
50	2.5333002315436413E-4	TGTGCCGTGGATAAGAAACTCTTT	CAVDKKLF	TRGV2	.	TRGJ1	5	-1	-1	10
50	2.5333002315436413E-4	TGTGCCACCTGGGACGGCAATTATTATAAGAAACTCTTT	CATWDGNYYKKLF	TRGV2	.	TRGJ1	16	-1	-1	18
50	2.5333002315436413E-4	TGTGCTGCGTGGGGTAATTATTATAAGAAACTCTTT	CAAWGNYYKKLF	TRGV10	.	TRGJ1	12	-1	-1	15
50	2.5333002315436413E-4	TGTGCCACCTGGGATGGGCGTTATAAGAAACTCTTT	CATWDGRYKKLF	TRGV4	.	TRGJ1	18	-1	-1	20
50	2.5333002315436413E-4	TGTGCCACCTGGGACGGGAAGTATAAGAAACTCTTT	CATWDGKYKKLF	TRGV2	.	TRGJ1	17	-1	-1	21
50	2.5333002315436413E-4	TGTGCCACCTGGGATTTTAAGAAACTCTTT	CATWDFKKLF	TRGV8	.	TRGJ2	14	-1	-1	13
50	2.5333002315436413E-4	TGTGGGGATTGGATCAAGACGTTT	CGDWIKTF	TRGV2	.	TRGJP2	3	-1	-1	6
49	2.482634226912768E-4	TGTGCTGCGTGGGATTCACAGTATTATAAGAAACTCTTT	CAAWDSQYYKKLF	TRGV10	.	TRGJ1	22	-1	-1	21
49	2.482634226912768E-4	TGTGCTGCGTGGGACTACACTGGTTGGTTCAAGATATTT	CAAWDYTGWFKIF	TRGV10	.	TRGJP1	17	-1	-1	17
49	2.482634226912768E-4	TGTGCTGCGGTTTGCCTCACTGGTTGGTTCAAGATATTT	CAAVCLTGWFKIF	TRGV10	.	TRGJP1	8	-1	-1	17
49	2.482634226912768E-4	TGTGCCACCTGGGATGGGCCCGTCGTGGCTCGACTCTTT	CATWDGPVVARLF	TRGV4	.	TRGJ1	23	-1	-1	32
49	2.482634226912768E-4	TGTGCCACCTGGGACGAAAGTGATTGGATCAAGACGTTT	CATWDESDWIKTF	TRGV2	.	TRGJP2	15	-1	-1	18
49	2.482634226912768E-4	TGTGCCACCTGGGACAGGGATTATTATAAGAAACTCTTT	CATWDRDYYKKLF	TRGV3	.	TRGJ1	17	-1	-1	19
49	2.482634226912768E-4	TGTGCTGCGTGGGCCAATTATTATAAGAAACTCTTT	CAAWANYYKKLF	TRGV10	.	TRGJ1	12	-1	-1	15
49	2.482634226912768E-4	TGTGCTGCGTGGGCGAATTATTATAAGAAACTCTTT	CAAWANYYKKLF	TRGV10	.	TRGJ1	12	-1	-1	13
49	2.482634226912768E-4	TGTGCCACCTGGGACGGATATTATAAGAAACTCTTT	CATWDGYYKKLF	TRGV2	.	TRGJ1	16	-1	-1	18
49	2.482634226912768E-4	TGTGCCACCTGGGACGGCCCCATACTCTTT	CATWDGPILF	TRGV2	.	TRGJ1	20	-1	-1	23
49	2.482634226912768E-4	TGTGCCACCTGGACTTGGGAGAAACTCTTT	CATWTWEKLF	TRGV3	.	TRGJ2	11	-1	-1	19
49	2.482634226912768E-4	TGTGCCACTGATTGGATCAAGACGTTT	CATDWIKTF	TRGV2	.	TRGJP2	7	-1	-1	8
49	2.482634226912768E-4	TGTGCCACCTGGGATCGCGGACTCTTT	CATWDRGLF	TRGV4	.	TRGJ1	14	-1	-1	20
49	2.482634226912768E-4	TGTGCCACCTGGGACAAGAAACTCTTT	CATWDKKLF	TRGV7	.	TRGJ1	15	-1	-1	15
49	2.482634226912768E-4	TGTGCCACCCGACAGGAGAGTTATAAGAAACTCTTT	CATRQESYKKLF	TRGV2	.	TRGJ1	8	-1	-1	20
48	2.4319682222818955E-4	TGTGCTGCGTGGGATTCTCCCTGTAATTATTATAAGAAACTCTTT	CAAWDSPCNYYKKLF	TRGV10	.	TRGJ1	15	-1	-1	24
48	2.4319682222818955E-4	TGTGCTGCGTGGGACCCCCCCCACACTGGTTGGTTCAAGATATTT	CAAWDPPHTGWFKIF	TRGV10	.	TRGJP1	13	-1	-1	23
48	2.4319682222818955E-4	TGTGCCACCTGGGACGTCCGGATGCGTGATTGGATCAAGACGTTT	CATWDVRMRDWIKTF	TRGV2	.	TRGJP2	15	-1	-1	25
48	2.4319682222818955E-4	TGTGCCACCTGGGACGGCCGGGATGATTGGATCAAGACGTTT	CATWDGRDDWIKTF	TRGV2	.	TRGJP2	16	-1	-1	23
48	2.4319682222818955E-4	TGTGCTGCGTGGGATTACTCTGGTTGGTTCAAGATATTT	CAAWDYSGWFKIF	TRGV10	.	TRGJP1	17	-1	-1	8
48	2.4319682222818955E-4	TGTGCTGCGTGGGACCGTTATTATTATAAGAAACTCTTT	CAAWDRYYYKKLF	TRGV10	.	TRGJ1	13	-1	-1	19
48	2.4319682222818955E-4	TGTGCCACCTGGGATGAGAATTATTATAAGAAACTCTTT	CATWDENYYKKLF	TRGV4	.	TRGJ1	15	-1	-1	17
48	2.4319682222818955E-4	TGTGCCACCTGGGACGGGCCCTATTATAAGAAACTCTTT	CATWDGPYYKKLF	TRGV2	.	TRGJ1	20	-1	-1	21
48	2.4319682222818955E-4	TGTGCCACCTGGGACGGGCCCGGCCCATGGAAACTCTTT	CATWDGPGPWKLF	TRGV2	.	TRGJ1	26	-1	-1	29
48	2.4319682222818955E-4	TGTGCCACCTGGGACGGGCAGGGGAGGGGGAAACTCTTT	CATWDGQGRGKLF	TRGV2	.	TRGJ1	18	-1	-1	29
48	2.4319682222818955E-4	TGTGCCACCCCGGAGGGTTATAAGAAACTCTTT	CATPEGYKKLF	TRGV4	.	TRGJ1	8	-1	-1	17
48	2.4319682222818955E-4	TGTGCCACCTGGCCCGGCGAAAAACTCTTT	CATWPGEKLF	TRGV4	.	TRGJ1	11	-1	-1	21
48	2.4319682222818955E-4	TGTGCCACCTGGGATGGGCTCCTCTTT	CATWDGLLF	TRGV4	.	TRGJ1	18	-1	-1	21
48	2.4319682222818955E-4	TGTGCCACCTCAAAGAAACTCTTT	CATSKKLF	TRGV3	.	TRGJ1	9	-1	-1	12
48	2.4319682222818955E-4	TGTGCCACCTGGGACAGGTGGTGTTATAAGAAACTCTTT	CATWDRWCYKKLF	TRGV3	.	TRGJ1	17	-1	-1	23
47	2.3813022176510227E-4	TGTGCCACCTGGGACGGGCTCTCACCGTACTACCGATATAGTAGTGATTGGATCAAGACGTTT	CATWDGLSPYYRYSSDWIKTF	TRGV2	.	TRGJP2	18	-1	-1	28
47	2.3813022176510227E-4	TGTGCTGCGTGGGATTATCCTCACTCGCCCCATTATTATAAGAAACTCTTT	CAAWDYPHSPHYYKKLF	TRGV10	.	TRGJ1	16	-1	-1	31
47	2.3813022176510227E-4	TGTGCCACCTGGGACGGGCCTCGGGGTAGTGATTGGATCAAGACGTTT	CATWDGPRGSDWIKTF	TRGV2	.	TRGJP2	19	-1	-1	25
47	2.3813022176510227E-4	TGTGCCACCTGGGCGGGGGTTAGTAGTGATTGGATCAAGACGTTT	CATWAGVSSDWIKTF	TRGV2	.	TRGJP2	16	-1	-1	20
47	2.3813022176510227E-4	TGTGCCACCTGGGATAGATATAGTAGTGATTGGATCAAGACGTTT	CATWDRYSSDWIKTF	TRGV4	.	TRGJP2	14	-1	-1	17
47	2.3813022176510227E-4	TGTGCCACCTGGGACGTTTCCGGGCGTTATAAGAAACTCTTT	CATWDVSGRYKKLF	TRGV3	.	TRGJ1	14	-1	-1	26
47	2.3813022176510227E-4	TGTGCCACCTGGGAATGGGGTAGTGATTGGATCAAGACGTTT	CATWEWGSDWIKTF	TRGV2	.	TRGJP2	13	-1	-1	19
47	2.3813022176510227E-4	TGTGCTGCGTGGGGCCGCTTCCGGTATAAGAAACTCTTT	CAAWGRFRYKKLF	TRGV10	.	TRGJ1	12	-1	-1	24
47	2.3813022176510227E-4	TGTGCCACCTGGGATGGGCATTATTATAAGAAACTCTTT	CATWDGHYYKKLF	TRGV4	.	TRGJ1	18	-1	-1	19
47	2.3813022176510227E-4	TGTGCCACCTGGGACGGGCCTTTGGTCACACGGACGTTT	CATWDGPLVTRTF	TRGV2	.	TRGJP2	19	-1	-1	32
47	2.3813022176510227E-4	TGTGCCACCTGCACTAATTATTATAAGAAACTCTTT	CATCTNYYKKLF	TRGV8	.	TRGJ1	10	-1	-1	15
47	2.3813022176510227E-4	TGTGCCACCTGGCTCGATTATTATAAGAAACTCTTT	CATWLDYYKKLF	TRGV4	.	TRGJ1	11	-1	-1	13
47	2.3813022176510227E-4	TGTGCCACCTGGGATGGGCCTCTGGGGAAACTCTTT	CATWDGPLGKLF	TRGV4	.	TRGJ1	19	-1	-1	26
47	2.3813022176510227E-4	TGTGCCACCTGGGACGGGCTCTTGATCAAGACGTTT	CATWDGLLIKTF	TRGV2	.	TRGJP2	18	-1	-1	23
47	2.3813022176510227E-4	TGTGCCACCTGGGACAGGCCAAAGAAACTCTTT	CATWDRPKKLF	TRGV3	.	TRGJ1	19	-1	-1	21
47	2.3813022176510227E-4	TGTGGGGGGAAACTCTTT	CGGKLF	TRGV4	.	TRGJ1	3	-1	-1	8
47	2.3813022176510227E-4	TGTGCCACCTGGGACGAATTGGAGGGTTATAAGAAACTCTTT	CATWDELEGYKKLF	TRGV2	.	TRGJ1	15	-1	-1	26
47	2.3813022176510227E-4	TGTGCTGCGTGGGACCACGTCCATTATAAGAAACTCTTT	CAAWDHVHYKKLF	TRGV10	.	TRGJ1	19	-1	-1	22
47	2.3813022176510227E-4	TGTGCCACCTGGGACAGCCCCTATGAGAAGAAACTCTTT	CATWDSPYEKKLF	TRGV3	.	TRGJ1	19	-1	-1	21
47	2.3813022176510227E-4	TGTGCCACCTTATGCCTTATTAAGAAACTCTTT	CATLCLIKKLF	TRGV4	.	TRGJ1	9	-1	-1	16
47	2.3813022176510227E-4	TGTGCCACCTGCGTTTATTATAAGAAACTCTTT	CATCVYYKKLF	TRGV8	.	TRGJ1	10	-1	-1	14
46	2.3306362130201498E-4	TGTGCCACCTGGGACGGGCCGTCCTATAGTAGTGATTGGATCAAGACGTTT	CATWDGPSYSSDWIKTF	TRGV2	.	TRGJP2	23	-1	-1	24
46	2.3306362130201498E-4	TGTGCTGCGTGGGATCCCCCGACTGGTTGGTTCAAGATATTT	CAAWDPPTGWFKIF	TRGV10	.	TRGJP1	14	-1	-1	21
46	2.3306362130201498E-4	TGTGCTGCGTGGGATCCCGCGAATTATTATAAGAAACTCTTT	CAAWDPANYYKKLF	TRGV10	.	TRGJ1	14	-1	-1	19
46	2.3306362130201498E-4	TGTGCTGCGTGGGATAATCCGAATTATTATAAGAAACTCTTT	CAAWDNPNYYKKLF	TRGV10	.	TRGJ1	14	-1	-1	13
46	2.3306362130201498E-4	TGTGCCACCTGGGACAGGCCGAGTAGTTATAAGAAACTCTTT	CATWDRPSSYKKLF	TRGV5	.	TRGJ1	19	-1	-1	26
46	2.3306362130201498E-4	TGTGCTGCGTGGGATATGAATTATTATAAGAAACTCTTT	CAAWDMNYYKKLF	TRGV10	.	TRGJ1	14	-1	-1	17
46	2.3306362130201498E-4	TGTGCCACCTGGGATAGGCGGGGTTATAAGAAACTCTTT	CATWDRRGYKKLF	TRGV8	.	TRGJ1	18	-1	-1	23
46	2.3306362130201498E-4	TGTGCCACCTGGGAGCAGAATTATTATAAGAAACTCTTT	CATWEQNYYKKLF	TRGV7	.	TRGJ1	17	-1	-1	17
46	2.3306362130201498E-4	TGTGCCACCTGGGCCCCCGGGATCAAGACGTTT	CATWAPGIKTF	TRGV2	.	TRGJP2	12	-1	-1	19
46	2.3306362130201498E-4	TGTGCCACCTGGGATGGGCGGGGGAAACTCTTT	CATWDGRGKLF	TRGV4	.	TRGJ2	18	-1	-1	23
46	2.3306362130201498E-4	TGTGCCACCTGGGATGGTAAGAAACTCTTT	CATWDGKKLF	TRGV5	.	TRGJ1	13	-1	-1	17
46	2.3306362130201498E-4	TGTGCCACCTGGGATGATAAGAAACTCTTT	CATWDDKKLF	TRGV4	.	TRGJ1	15	-1	-1	13
46	2.3306362130201498E-4	TGTGCCACCTGGGACAGGTTTGTGCTCTTT	CATWDRFVLF	TRGV7	.	TRGJ2	17	-1	-1	24
46	2.3306362130201498E-4	TGTGCCACCTGGATATATAAGAAACTCTTT	CATWIYKKLF	TRGV4	.	TRGJ1	11	-1	-1	15
46	2.3306362130201498E-4	TGTGCCACCTTTTATAAGAAACTCTTT	CATFYKKLF	TRGV7	.	TRGJ1	9	-1	-1	11
46	2.3306362130201498E-4	TGTGCGGAGGAGTGTAAGAAACTCTTT	CAEECKKLF	TRGV2	.	TRGJ1	4	-1	-1	14
46	2.3306362130201498E-4	TGTGCCACCTGGGGCAGGCTACCTCTACATATGGAGAAACTCTTT	CATWGRLPLHMEKLF	TRGV5P	.	TRGJ1	18	-1	-1	34
46	2.3306362130201498E-4	TGTGCTGCGTGGGATTACCTACTTTATTATAAGAAACTCTTT	CAAWDYLLYYKKLF	TRGV10	.	TRGJ1	20	-1	-1	23
46	2.3306362130201498E-4	TGTGCTGCGTGGGGTTATTATTATAAGAAACTCTTT	CAAWGYYYKKLF	TRGV10	.	TRGJ1	16	-1	-1	16
46	2.3306362130201498E-4	TGTGCCACCTGGGACGCGACGCTCTTT	CATWDATLF	TRGV3	.	TRGJ1	14	-1	-1	21
46	2.3306362130201498E-4	TGTGCCCCCACAACTGGTTGGTTCAAGATATTT	CAPTTGWFKIF	TRGV10	.	TRGJP1	4	-1	-1	9
45	2.2799702083892772E-4	TGTGCTGCGTGGGATTATAAGGGACCCCTTCATTATTATAAGAAACTCTTT	CAAWDYKGPLHYYKKLF	TRGV10	.	TRGJ2	16	-1	-1	31
45	2.2799702083892772E-4	TGTGCCACCTGGGACGGGCGGGTTGTGGGTGATTGGATCAAGACGTTT	CATWDGRVVGDWIKTF	TRGV2	.	TRGJP2	18	-1	-1	28
45	2.2799702083892772E-4	TGTGCCTTGTGGGAGGTCCTTACCACTGGTTGGTTCAAGATATTT	CALWEVLTTGWFKIF	TRGV9	.	TRGJP1	16	-1	-1	20
45	2.2799702083892772E-4	TGTGCCACCTGGGACGTCCCCGCGAATTATTATAAGAAACTCTTT	CATWDVPANYYKKLF	TRGV2	.	TRGJ2	21	-1	-1	22
45	2.2799702083892772E-4	TGTGCTGCGTGGGATTTCGTGAATTATTATAAGAAACTCTTT	CAAWDFVNYYKKLF	TRGV10	.	TRGJ1	23	-1	-1	20
45	2.2799702083892772E-4	TGTGCCACCTGGGACGGGCTGCATTATTATAAGAAACTCTTT	CATWDGLHYYKKLF	TRGV2	.	TRGJ1	18	-1	-1	22
45	2.2799702083892772E-4	TGTGCCACCTGGGACGGGCCGCGTTATTATAAGAAACTCTTT	CATWDGPRYYKKLF	TRGV2	.	TRGJ1	23	-1	-1	23
45	2.2799702083892772E-4	TGTGCCACCTGGGGGGCGAATTATTATAAGAAACTCTTT	CATWGANYYKKLF	TRGV4	.	TRGJ2	12	-1	-1	16
45	2.2799702083892772E-4	TGTGCCACCTGGGATGGGACTTATTATAAGAAACTCTTT	CATWDGTYYKKLF	TRGV4	.	TRGJ1	17	-1	-1	17
45	2.2799702083892772E-4	TGTGCCACCTGGGACGGGCTATATTATAAGAAACTCTTT	CATWDGLYYKKLF	TRGV2	.	TRGJ1	18	-1	-1	21
45	2.2799702083892772E-4	TGTGCTGCGTGGAAGGTTTATTATAAGAAACTCTTT	CAAWKVYYKKLF	TRGV10	.	TRGJ1	11	-1	-1	17
45	2.2799702083892772E-4	TGTGCCACCTGGGACAGTGATTGGATCAAGACGTTT	CATWDSDWIKTF	TRGV2	.	TRGJP2	14	-1	-1	15
45	2.2799702083892772E-4	TGTGCCACCCGTACGAATTATTATAAGAAACTCTTT	CATRTNYYKKLF	TRGV4	.	TRGJ1	8	-1	-1	13
45	2.2799702083892772E-4	TGTGCTGCGTGGGATTACTTCGGGAAACTCTTT	CAAWDYFGKLF	TRGV10	.	TRGJ1	17	-1	-1	23
45	2.2799702083892772E-4	TGTGCTGCGGGGAATTATTATAAGAAACTCTTT	CAAGNYYKKLF	TRGV10	.	TRGJ1	16	-1	-1	11
45	2.2799702083892772E-4	TGTGCCACCTGGGACGGGCTTAGGAAACTCTTT	CATWDGLRKLF	TRGV2	.	TRGJ1	18	-1	-1	20
45	2.2799702083892772E-4	TGTGCCACCTGGGACGATTATAAGAAACTCTTT	CATWDDYKKLF	TRGV2	.	TRGJ1	15	-1	-1	16
45	2.2799702083892772E-4	TGTGCCAAGGGGCCATGTAAGAAACTCTTT	CAKGPCKKLF	TRGV4	.	TRGJ1	6	-1	-1	17
45	2.2799702083892772E-4	TGTGCCACCTGGGCGAAGAAACTCTTT	CATWAKKLF	TRGV2	.	TRGJ1	12	-1	-1	15
45	2.2799702083892772E-4	TGTGCCACCCGAGGCGGGAAACTCTTT	CATRGGKLF	TRGV4	.	TRGJ1	8	-1	-1	17
45	2.2799702083892772E-4	TGTGCCACCTGGGACGGGCGTGTGAGTGATTGGATCAAGACGTTT	CATWDGRVSDWIKTF	TRGV2	.	TRGJP2	18	-1	-1	24
45	2.2799702083892772E-4	TGTGCCACCTGGGATCATCCATCCGATAAGAAACTCTTT	CATWDHPSDKKLF	TRGV4	.	TRGJ1	14	-1	-1	25
45	2.2799702083892772E-4	TGTGCCACCTGGGATGGGCCGACGGGGAAACTCTTT	CATWDGPTGKLF	TRGV4	.	TRGJ1	19	-1	-1	26
45	2.2799702083892772E-4	TGTGCCACCTGGGACAAGCCTCAGAAACTCTTT	CATWDKPQKLF	TRGV3	.	TRGJ1	20	-1	-1	22
45	2.2799702083892772E-4	TGTGCCACCTGGGACGGGAGTTCAGATTGGATCAAGACGTTT	CATWDGSSDWIKTF	TRGV2	.	TRGJP2	17	-1	-1	24
44	2.2293042037584043E-4	TGTGCTGCGTGGGACCCACCCAACCGGCGGAATTATTATAAGAAACTCTTT	CAAWDPPNRRNYYKKLF	TRGV10	.	TRGJ1	13	-1	-1	29
44	2.2293042037584043E-4	TGTGCCACCTGGGACGGGCTTTGGGGTAGTAGTGATTGGATCAAGACGTTT	CATWDGLWGSSDWIKTF	TRGV2	.	TRGJP2	18	-1	-1	26
44	2.2293042037584043E-4	TGTGCCACCTGGGACGGGCCTGGAAAAAGTAGTGATTGGATCAAGACGTTT	CATWDGPGKSSDWIKTF	TRGV2	.	TRGJP2	19	-1	-1	27
44	2.2293042037584043E-4	TGTGCCACCTGGGACGGGACAAGGAGGTATTATAAGAAACTCTTT	CATWDGTRRYYKKLF	TRGV2	.	TRGJ1	17	-1	-1	27
44	2.2293042037584043E-4	TGTGCTGCGTGGGGTTATACCACTGGTTGGTTCAAGATATTT	CAAWGYTTGWFKIF	TRGV10	.	TRGJP1	16	-1	-1	12
44	2.2293042037584043E-4	TGTGCTGCGTGGGATTGTGGCTGTTATTATAAGAAACTCTTT	CAAWDCGCYYKKLF	TRGV10	.	TRGJ1	15	-1	-1	23
44	2.2293042037584043E-4	TGTGCCACCTGGGATGGGCCGTGTTATTATAAGAAACTCTTT	CATWDGPCYYKKLF	TRGV4	.	TRGJ2	19	-1	-1	23
44	2.2293042037584043E-4	TGTGCCACCTGGGACGGGCTTCGTGATTGGATCAAGACGTTT	CATWDGLRDWIKTF	TRGV2	.	TRGJP2	18	-1	-1	22
44	2.2293042037584043E-4	TGTGCCACCTGGAACTATAGTAGTGATTGGATCAAGACGTTT	CATWNYSSDWIKTF	TRGV2	.	TRGJP2	14	-1	-1	15
44	2.2293042037584043E-4	TGTGCCACCTGGGACGAGAATTATTATAAGAAACTCTTT	CATWDENYYKKLF	TRGV2	.	TRGJ2	15	-1	-1	17
44	2.2293042037584043E-4	TGTGCTGCGTGGGATTTACGATGGTTCAAGATATTT	CAAWDLRWFKIF	TRGV10	.	TRGJP1	19	-1	-1	21
44	2.2293042037584043E-4	TGTGCCACCTGGGATGGGTATTATAAGAAACTCTTT	CATWDGYYKKLF	TRGV4	.	TRGJ1	17	-1	-1	18
44	2.2293042037584043E-4	TGTGCCACCTGGGAAAATTATTATAAGAAACTCTTT	CATWENYYKKLF	TRGV3	.	TRGJ1	13	-1	-1	15
44	2.2293042037584043E-4	TGTGCCACCTGGGACAGGCGTAGGAAACTCTTT	CATWDRRRKLF	TRGV5	.	TRGJ1	18	-1	-1	20
44	2.2293042037584043E-4	TGTGCCTCAAAACTTGGGGGGAAACTCTTT	CASKLGGKLF	TRGV2	.	TRGJ1	5	-1	-1	20
44	2.2293042037584043E-4	TGTGCCACCTGGGACGGCGCTAAACTCTTT	CATWDGAKLF	TRGV2	.	TRGJ1	16	-1	-1	21
44	2.2293042037584043E-4	TGTGCCACCTGTTATAAGAAACTCTTT	CATCYKKLF	TRGV8	.	TRGJ1	10	-1	-1	11
44	2.2293042037584043E-4	TGTGCCACCTGGGATCTGGGGCTCTTT	CATWDLGLF	TRGV4	.	TRGJ1	14	-1	-1	21
44	2.2293042037584043E-4	TGTGCTGCGTGCGTCTATTATTATAAGAAACTCTTT	CAACVYYYKKLF	TRGV10	.	TRGJ1	10	-1	-1	16
44	2.2293042037584043E-4	TGTGCCTTGTGGGAGGTGCAAGAGTTG	CALWEVQEL	TRGV9	.	TRGJ1	19	-1	-1	24
43	2.1786381991275314E-4	TGTGCCTTGTGGGACCTCCAAAAATTGGTATATTATTATAAGAAACTCTTT	CALWDLQKLVYYYKKLF	TRGV9	.	TRGJ1	13	-1	-1	31
43	2.1786381991275314E-4	TGTGCTGCGTGGGGCGAGGTTATCAATTATTATAAGAAACTCTTT	CAAWGEVINYYKKLF	TRGV10	.	TRGJ1	12	-1	-1	24
43	2.1786381991275314E-4	TGTGCCACCTGGGACGGGCTTTTGGGTGATTGGATCAAGACGTTT	CATWDGLLGDWIKTF	TRGV2	.	TRGJP2	18	-1	-1	25
43	2.1786381991275314E-4	TGTGCCACCTGGGACGGTCAGGATTATTATAAGAAACTCTTT	CATWDGQDYYKKLF	TRGV2	.	TRGJ1	16	-1	-1	22
43	2.1786381991275314E-4	TGTGCCACCTGGGATCGTGATTATTATAAGAAACTCTTT	CATWDRDYYKKLF	TRGV5	.	TRGJ1	13	-1	-1	19
43	2.1786381991275314E-4	TGTGCCACCTGGGATGGTGCTTATTATAAGAAACTCTTT	CATWDGAYYKKLF	TRGV4	.	TRGJ1	16	-1	-1	20
43	2.1786381991275314E-4	TGTGCCACCTGGGACGGGCTCTGGTGGATCAAGACGTTT	CATWDGLWWIKTF	TRGV2	.	TRGJP2	18	-1	-1	24
43	2.1786381991275314E-4	TGTGCCACCTGGGAAAGGCGTGATTGGATCAAGACGTTT	CATWERRDWIKTF	TRGV2	.	TRGJP2	13	-1	-1	19
43	2.1786381991275314E-4	TGTGCTGCGTGGGCCCCTTATTATAAGAAACTCTTT	CAAWAPYYKKLF	TRGV10	.	TRGJ1	12	-1	-1	17
43	2.1786381991275314E-4	TGTGCCACCTGGGACGCTTATTATAAGAAACTCTTT	CATWDAYYKKLF	TRGV2	.	TRGJ1	15	-1	-1	17
43	2.1786381991275314E-4	TGTGCCACCTGGGAGGGTTATTATAAGAAACTCTTT	CATWEGYYKKLF	TRGV2	.	TRGJ1	16	-1	-1	17
43	2.1786381991275314E-4	TGTGCTCACCATGATTGGTGGTTCAAGATATTT	CAHHDWWFKIF	TRGV10	.	TRGJP1	5	-1	-1	15
43	2.1786381991275314E-4	TGTGCCACCTGGGACGTGGCTGAGAAACTCTTT	CATWDVAEKLF	TRGV3	.	TRGJ1	14	-1	-1	22
43	2.1786381991275314E-4	TGTGCCACCTGGGACGGGCGTGGGAAACTCTTT	CATWDGRGKLF	TRGV2	.	TRGJ1	18	-1	-1	23
43	2.1786381991275314E-4	TGTGCCACCTGGGATGGGAAGAAACTCTTT	CATWDGKKLF	TRGV4	.	TRGJ1	17	-1	-1	18
43	2.1786381991275314E-4	TGTGCCACCTGGGACGGAACAGGACTCTTT	CATWDGTGLF	TRGV3	.	TRGJ1	14	-1	-1	23
43	2.1786381991275314E-4	TGTGCCACCTGGGACAGAAAGAAACTCTTT	CATWDRKKLF	TRGV5	.	TRGJ1	16	-1	-1	18
43	2.1786381991275314E-4	TGTGCTGCGTTTAAGGGGAGACTCTTT	CAAFKGRLF	TRGV10	.	TRGJ2	9	-1	-1	17
43	2.1786381991275314E-4	TGTGCCACCTGGGACTTCGAACTCTTT	CATWDFELF	TRGV3	.	TRGJ1	14	-1	-1	19
43	2.1786381991275314E-4	TGTGCCACCTGGCAGAAACTCTTT	CATWQKLF	TRGV4	.	TRGJ1	11	-1	-1	13
43	2.1786381991275314E-4	TGTGCCACCTGGGACGGGCCGAGTGATTGGATCAAGACGTTT	CATWDGPSDWIKTF	TRGV2	.	TRGJP2	19	-1	-1	21
43	2.1786381991275314E-4	TGTGCCACCTGGGACGGGCCGAATTATTATAAGAAACTCTTT	CATWDGPNYYKKLF	TRGV2	.	TRGJ1	19	-1	-1	19
43	2.1786381991275314E-4	TGTGCCACCTGGGACGGGCGTAGTGATTGGATCAAGACGTTT	CATWDGRSDWIKTF	TRGV2	.	TRGJP2	18	-1	-1	19
43	2.1786381991275314E-4	TGTGCCACCTGGGACGGGCCAGATTATAAGAAACTCTTT	CATWDGPDYKKLF	TRGV2	.	TRGJ1	19	-1	-1	22
43	2.1786381991275314E-4	TGTGCCACCTGGGGAGAACTCTTT	CATWGELF	TRGV8	.	TRGJ1	12	-1	-1	16
43	2.1786381991275314E-4	TGTGCCACCTGGGAGGATCTCTTT	CATWEDLF	TRGV4	.	TRGJ1	13	-1	-1	18
43	2.1786381991275314E-4	TGCGCCCCGACCAAGAAACTCTTT	CAPTKKLF	TRGV4	.	TRGJ1	5	-1	-1	12
42	2.1279721944966585E-4	TGTGCCACCTGGGACGGGCGGGGTAGTGATTGGATCAAGACGTTT	CATWDGRGSDWIKTF	TRGV2	.	TRGJP2	18	-1	-1	22
42	2.1279721944966585E-4	TGTGCTGCGTGGGATTATAACCCTTATTATAAGAAACTCTTT	CAAWDYNPYYKKLF	TRGV10	.	TRGJ1	16	-1	-1	23
42	2.1279721944966585E-4	TGTGCTGCGTGGGACCCGGGCACTGGTTGGTTCAAGATATTT	CAAWDPGTGWFKIF	TRGV10	.	TRGJP1	13	-1	-1	20
42	2.1279721944966585E-4	TGTGCCACCTGGGACGACCGTAGTGATTGGATCAAGACGTTT	CATWDDRSDWIKTF	TRGV2	.	TRGJP2	15	-1	-1	19
42	2.1279721944966585E-4	TGTGCCACCTGGGAGAGGGGTTTTTATTATAAGAAACTCTTT	CATWERGFYYKKLF	TRGV2	.	TRGJ1	13	-1	-1	23
42	2.1279721944966585E-4	TGTGCCACCTCGTGCCCAATGGGAGGGGGGGAACTCTTT	CATSCPMGGGELF	TRGV3	.	TRGJ1	9	-1	-1	31
42	2.1279721944966585E-4	TGTGCCACCTGGGGGTACTTGGTTTATAAGAAACTCTTT	CATWGYLVYKKLF	TRGV4	.	TRGJ2	12	-1	-1	23
42	2.1279721944966585E-4	TGTGCCACCTGGGACGGGAGTTATTATAAGAAACTCTTT	CATWDGSYYKKLF	TRGV2	.	TRGJ1	17	-1	-1	17
42	2.1279721944966585E-4	TGTGCCACCTGGGAGTGTGGGATTTGGATCAAGACGTTT	CATWECGIWIKTF	TRGV2	.	TRGJP2	13	-1	-1	23
42	2.1279721944966585E-4	TGTGCCACCTGGGAAACGGGGGATTGGATCAAGACGTTT	CATWETGDWIKTF	TRGV2	.	TRGJP2	13	-1	-1	21
42	2.1279721944966585E-4	TGTGCCACCTGGGACGGTGATTATAAGAAACTCTTT	CATWDGDYKKLF	TRGV2	.	TRGJ1	16	-1	-1	19
42	2.1279721944966585E-4	TGTGCCACTCAGAATTATTATAAGAAACTCTTT	CATQNYYKKLF	TRGV8	.	TRGJ1	7	-1	-1	11
42	2.1279721944966585E-4	TGTGCCACCTGGGTTGGATGGATCAAGACGTTT	CATWVGWIKTF	TRGV3	.	TRGJP2	12	-1	-1	18
42	2.1279721944966585E-4	TGTGCCACCTGGGACGGGCCTCGGAAACTCTTT	CATWDGPRKLF	TRGV2	.	TRGJ1	19	-1	-1	23
42	2.1279721944966585E-4	TGTGCCACCCCCCACAAACTCTTT	CATPHKLF	TRGV3	.	TRGJ1	8	-1	-1	15
42	2.1279721944966585E-4	TGTGCCACCTTCGGTGGTCGTCCCTCTTTGCGGAAACTCTTT	CATFGGRPSLRKLF	TRGV2	.	TRGJ1	9	-1	-1	32
42	2.1279721944966585E-4	TGTGCCACCTGGGACGGGCATTATTATAAGAAACTCTTT	CATWDGHYYKKLF	TRGV2	.	TRGJ1	18	-1	-1	19
41	2.0773061898657856E-4	TGTGCCACCTGGGACGGGCTAGATAGTGATTGGATCAAGACGTTT	CATWDGLDSDWIKTF	TRGV2	.	TRGJP2	18	-1	-1	19
41	2.0773061898657856E-4	TGTGCCACCTGGGACGGGCGTAATAGTGATTGGATCAAGACGTTT	CATWDGRNSDWIKTF	TRGV2	.	TRGJP2	18	-1	-1	20
41	2.0773061898657856E-4	TGTGCTGCGCAAAAAGGTGAGAATTATTATAAGAAACTCTTT	CAAQKGENYYKKLF	TRGV10	.	TRGJ1	8	-1	-1	20
41	2.0773061898657856E-4	TGTGCCACCTGGGACGGCCGGAGTGATTGGATCAAGACGTTT	CATWDGRSDWIKTF	TRGV2	.	TRGJP2	16	-1	-1	21
41	2.0773061898657856E-4	TGTGCCACCTGGGACGGGCGGGATTATTATAAGAAACTCTTT	CATWDGRDYYKKLF	TRGV2	.	TRGJ1	18	-1	-1	22
41	2.0773061898657856E-4	TGTGCTCCTTCACCAGTCCAATATTATAAGAAACTCTTT	CAPSPVQYYKKLF	TRGV10	.	TRGJ1	5	-1	-1	21
41	2.0773061898657856E-4	TGTGCTGCGTGGGGCGGGGCTGGTTGGTTCAAGATATTT	CAAWGGAGWFKIF	TRGV10	.	TRGJP1	12	-1	-1	19
41	2.0773061898657856E-4	TGTGCCACCTGGGATGGAATTGATTATAAGAAACTCTTT	CATWDGIDYKKLF	TRGV4	.	TRGJ1	16	-1	-1	16
41	2.0773061898657856E-4	TGTGCCACCTGGATAGGGGTTTATTATAAGAAACTCTTT	CATWIGVYYKKLF	TRGV8	.	TRGJ2	16	-1	-1	20
41	2.0773061898657856E-4	TGTGCCACCTGCCCCAATCCTAATAAGAAACTCTTT	CATCPNPNKKLF	TRGV2	.	TRGJ1	10	-1	-1	22
41	2.0773061898657856E-4	TGTGCCACCTGGGCCCTTTATTATAAGAAACTCTTT	CATWALYYKKLF	TRGV5	.	TRGJ1	12	-1	-1	17
41	2.0773061898657856E-4	TGTGCCACCTGGGACGGGCTAGAGGGGGCACTCTTT	CATWDGLEGALF	TRGV2	.	TRGJ1	18	-1	-1	29
41	2.0773061898657856E-4	TGTGCCACCTGGGACGAGGATTATAAGAAACTCTTT	CATWDEDYKKLF	TRGV5	.	TRGJ2	18	-1	-1	19
41	2.0773061898657856E-4	TGTGCCACCTGGGACGGCCCAAAGAAACTCTTT	CATWDGPKKLF	TRGV2	.	TRGJ1	19	-1	-1	21
41	2.0773061898657856E-4	TGTGCCACCTGGGACGGGCTACGGAAACTCTTT	CATWDGLRKLF	TRGV2	.	TRGJ1	18	-1	-1	23
41	2.0773061898657856E-4	TGTGCCACCTGGGTCCCTAAGAAACTCTTT	CATWVPKKLF	TRGV4	.	TRGJ1	12	-1	-1	17
41	2.0773061898657856E-4	TGTGCCACCTGGGACGGGCGGAAACTCTTT	CATWDGRKLF	TRGV2	.	TRGJ1	18	-1	-1	20
41	2.0773061898657856E-4	TGTGCCACCTGGGACGGAAAGAAACTCTTT	CATWDGKKLF	TRGV2	.	TRGJ1	16	-1	-1	18
41	2.0773061898657856E-4	TGTGCCACCTGGGAGGGGCAGAAACTCTTT	CATWEGQKLF	TRGV4	.	TRGJ1	18	-1	-1	19
41	2.0773061898657856E-4	TGTGCCCTTGCGAAACTCTTT	CALAKLF	TRGV4	.	TRGJ1	5	-1	-1	11
41	2.0773061898657856E-4	TGTGCCCCCCCGGGGCTCTTT	CAPPGLF	TRGV4	.	TRGJ1	8	-1	-1	15
40	2.026640185234913E-4	TGTGCCACCTGGGACGGCCAACTAAGTAGTGATTGGATCAAGACGTTT	CATWDGQLSSDWIKTF	TRGV2	.	TRGJP2	16	-1	-1	24
40	2.026640185234913E-4	TGTGCCACCTGGGACAGGCCAACGGGTAATTATTATAAGAAACTCTTT	CATWDRPTGNYYKKLF	TRGV7	.	TRGJ1	19	-1	-1	27
40	2.026640185234913E-4	TGTGCTGCGTGGGATTATTTCGAACCCTATTATAAGAAACTCTTT	CAAWDYFEPYYKKLF	TRGV10	.	TRGJ1	16	-1	-1	27
40	2.026640185234913E-4	TGTGCCACCTGGGACGAAATCGGTGGTGATTGGATCAAGACGTTT	CATWDEIGGDWIKTF	TRGV2	.	TRGJP2	15	-1	-1	22
40	2.026640185234913E-4	TGTGCTGCGTGGGGGACGAATTATTATAAGAAACTCTTT	CAAWGTNYYKKLF	TRGV10	.	TRGJ1	12	-1	-1	16
40	2.026640185234913E-4	TGTGCCACCTGGGATGGGCCTGGTGGCAAGACGTTT	CATWDGPGGKTF	TRGV4	.	TRGJP2	19	-1	-1	26
40	2.026640185234913E-4	TGTGCCACCTGGGACGGCCCGGGGGGGAAACTCTTT	CATWDGPGGKLF	TRGV2	.	TRGJ1	20	-1	-1	26
40	2.026640185234913E-4	TGTGCCACCTGGGACGGGTACCATAAGAAACTCTTT	CATWDGYHKKLF	TRGV2	.	TRGJ1	17	-1	-1	22
40	2.026640185234913E-4	TGTGCCACCTGGGACGGGCTCCCTAGGAAACTCTTT	CATWDGLPRKLF	TRGV2	.	TRGJ1	18	-1	-1	23
40	2.026640185234913E-4	TGTGCCACCTGGGACAGGCCCCACGGGAAACTCTTT	CATWDRPHGKLF	TRGV7	.	TRGJ1	19	-1	-1	26
40	2.026640185234913E-4	TGTGCCACCTGGGAAGGTGATTGGATCAAGACGTTT	CATWEGDWIKTF	TRGV2	.	TRGJP2	16	-1	-1	16
40	2.026640185234913E-4	TGTGCCACCTGGAGTAGTGATTGGATCAAGACGTTT	CATWSSDWIKTF	TRGV2	.	TRGJP2	11	-1	-1	12
40	2.026640185234913E-4	TGTGCTGCGTGGGATCGGTGGTTCAAGATATTT	CAAWDRWFKIF	TRGV10	.	TRGJP1	14	-1	-1	18
40	2.026640185234913E-4	TGTGCTGCGTGGATTTATTATAAGAAACTCTTT	CAAWIYYKKLF	TRGV10	.	TRGJ1	14	-1	-1	11
40	2.026640185234913E-4	TGTGCCACCTGGGATGGTCTCGCGAAACTCTTT	CATWDGLAKLF	TRGV4	.	TRGJ1	16	-1	-1	23
40	2.026640185234913E-4	TGTGCCACCTGGGACAGGCCGGCGAAACTCTTT	CATWDRPAKLF	TRGV3	.	TRGJ1	19	-1	-1	23
40	2.026640185234913E-4	TGTGCCACCGGGAGTGATTGGATCAAGACGTTT	CATGSDWIKTF	TRGV2	.	TRGJP2	12	-1	-1	12
40	2.026640185234913E-4	TGCGCCTTGTATTATATGAGGAGAGAACTCTTT	CALYYMRRELF	TRGV9	.	TRGJ1	9	-1	-1	21
40	2.026640185234913E-4	TGTGCCACCTGGGATCGGGAGAAACTCTTT	CATWDREKLF	TRGV4	.	TRGJ1	18	-1	-1	19
40	2.026640185234913E-4	TGTGCCACCTGGGATGTTTCGAAACTCTTT	CATWDVSKLF	TRGV4	.	TRGJ1	15	-1	-1	20
40	2.026640185234913E-4	TGTGCCACCCAGGGTAGGAAACTCTTT	CATQGRKLF	TRGV4	.	TRGJ2	8	-1	-1	14
40	2.026640185234913E-4	TGTGCCACATCTTCGGGGGAACTCTTT	CATSSGELF	TRGV8	.	TRGJ1	7	-1	-1	19
40	2.026640185234913E-4	CAGCCACACCGAAGCGGGAAACTCTTT	QPHRSGKLF	TRGV3	.	TRGJ1	-1	-1	-1	17
40	2.026640185234913E-4	TGGGGTAGGAAACTCTTT	WGRKLF	TRGV4	.	TRGJ1	1	-1	-1	5
40	2.026640185234913E-4	TGTGCCACCAACAAGAAACTCTTT	CATNKKLF	TRGV2	.	TRGJ1	8	-1	-1	12
39	1.9759741806040402E-4	TGTGCCACCTGGGACGGGCCGGGATACCGGGATTGGATCAAGACGTTT	CATWDGPGYRDWIKTF	TRGV2	.	TRGJP2	19	-1	-1	30
39	1.9759741806040402E-4	TGTGCCACCTGGGACGGCCCGATTAGTGATTGGATCAAGACGTTT	CATWDGPISDWIKTF	TRGV2	.	TRGJP2	20	-1	-1	23
39	1.9759741806040402E-4	TGTGCCACCTGGGACGGGCCCGGGAGTGATTGGATCAAGACGTTT	CATWDGPGSDWIKTF	TRGV2	.	TRGJP2	21	-1	-1	24
39	1.9759741806040402E-4	TGTGCCACCTGGGACCCTTCGAATTATTATAAGAAACTCTTT	CATWDPSNYYKKLF	TRGV4	.	TRGJ1	13	-1	-1	17
39	1.9759741806040402E-4	TGTGCCACCTGGGACGGGCGTCGTGATTGGATCAAGACGTTT	CATWDGRRDWIKTF	TRGV2	.	TRGJP2	18	-1	-1	19
39	1.9759741806040402E-4	TGTGCCACCTGGGACGGGCGGACAGAATGGATCAAGACGTTT	CATWDGRTEWIKTF	TRGV2	.	TRGJP2	18	-1	-1	24
39	1.9759741806040402E-4	TGTGCCACCTGGGGGGGGGGTTATTATAAGAAACTCTTT	CATWGGGYYKKLF	TRGV7	.	TRGJ1	12	-1	-1	20
39	1.9759741806040402E-4	TGTGCCACCTGGGACGGGCGTGATTGGATCAAGACGTTT	CATWDGRDWIKTF	TRGV2	.	TRGJP2	18	-1	-1	19
39	1.9759741806040402E-4	TGTGCTGCGTGGGATTATGATTATAAGAAACTCTTT	CAAWDYDYKKLF	TRGV10	.	TRGJ1	16	-1	-1	16
39	1.9759741806040402E-4	TGTGCCACCTGGGTCTTTTATTATAAGAAACTCTTT	CATWVFYYKKLF	TRGV4	.	TRGJ1	12	-1	-1	17
39	1.9759741806040402E-4	TGTGCCACCTGGGACGCGTGGTATAAGAAACTCTTT	CATWDAWYKKLF	TRGV2	.	TRGJ1	15	-1	-1	21
39	1.9759741806040402E-4	TGTGCCACCTGGGACGGCCACAGAAGGAAACTCTTT	CATWDGHRRKLF	TRGV2	.	TRGJ1	16	-1	-1	26
39	1.9759741806040402E-4	TGTGCCACCTGGGACGGGGGATATAAGAAACTCTTT	CATWDGGYKKLF	TRGV2	.	TRGJ1	17	-1	-1	21
39	1.9759741806040402E-4	TGTGCCACCCCTAGTTGTGATTGGATCAAGACGTTT	CATPSCDWIKTF	TRGV2	.	TRGJP2	8	-1	-1	11
39	1.9759741806040402E-4	TGTGCCACCTGGCTCCAGGGGGAGAAACTCTTT	CATWLQGEKLF	TRGV5	.	TRGJ1	11	-1	-1	22
39	1.9759741806040402E-4	TGTGCCACCTGGGGCTATTATAAGAAACTCTTT	CATWGYYKKLF	TRGV8	.	TRGJ1	12	-1	-1	15
39	1.9759741806040402E-4	TGTGCCACCTGGGACGGGCGCGCGAAACTCTTT	CATWDGRAKLF	TRGV2	.	TRGJ1	21	-1	-1	23
39	1.9759741806040402E-4	TGTGCCACCTGGGACATCCAATGGGTGCTCTTT	CATWDIQWVLF	TRGV5	.	TRGJ1	15	-1	-1	27
39	1.9759741806040402E-4	TGTGCCACCTGGGACAGGCCAGAGAAACTCTTT	CATWDRPEKLF	TRGV3	.	TRGJ1	19	-1	-1	22
39	1.9759741806040402E-4	TGTGCCACCTGGGATATCTGGGTGCTCTTT	CATWDIWVLF	TRGV4	.	TRGJ1	14	-1	-1	24
39	1.9759741806040402E-4	TGTGCCACCTGGGACGGGCCGGGGCTCTTT	CATWDGPGLF	TRGV2	.	TRGJ1	19	-1	-1	24
39	1.9759741806040402E-4	TGTGCCACCTGGGTTTCTAAACTCTTT	CATWVSKLF	TRGV4	.	TRGJ1	12	-1	-1	18
39	1.9759741806040402E-4	TGTGCCACCTGGGCTTTTAGGCTCTTT	CATWAFRLF	TRGV4	.	TRGJ1	12	-1	-1	21
39	1.9759741806040402E-4	TGTGCCACCTGGGACGGGTACCTCTTT	CATWDGYLF	TRGV3	.	TRGJ1	17	-1	-1	21
39	1.9759741806040402E-4	TGTGCCACCTGGGAGAAGAAACTCTTT	CATWEKKLF	TRGV7	.	TRGJ1	13	-1	-1	15
39	1.9759741806040402E-4	TGTGCCACCTGGGAATGGAAACTCTTT	CATWEWKLF	TRGV2	.	TRGJ1	13	-1	-1	17
39	1.9759741806040402E-4	TGTGCCACCTGGGAGCTCTTT	CATWELF	TRGV4	.	TRGJ1	13	-1	-1	15
39	1.9759741806040402E-4	TTGACAAAACTCTTT	LTKLF	TRGV4	.	TRGJ2	0	-1	-1	6
38	1.9253081759731673E-4	TGTGCCACCTGGGATGATGTGGGCAGTAGTGATTGGATCAAGACGTTT	CATWDDVGSSDWIKTF	TRGV2	.	TRGJP2	13	-1	-1	24
38	1.9253081759731673E-4	TGTGCCACCTGGGATGGCCCCGGGGATTATTATAAGAAACTCTTT	CATWDGPGDYYKKLF	TRGV4	.	TRGJ1	20	-1	-1	25
38	1.9253081759731673E-4	TGTGCCACCTGGGACGTAACACCTAGTGATTGGATCAAGACGTTT	CATWDVTPSDWIKTF	TRGV2	.	TRGJP2	15	-1	-1	23
38	1.9253081759731673E-4	TGTGCCACCTGGGACGGGCTGAGTAGTGATTGGATCAAGACGTTT	CATWDGLSSDWIKTF	TRGV2	.	TRGJP2	18	-1	-1	21
38	1.9253081759731673E-4	TGTGCCACCTGGGACGGGCCGGGGCACGACCGAAGGAAACTCTTT	CATWDGPGHDRRKLF	TRGV2	.	TRGJ1	19	-1	-1	35
38	1.9253081759731673E-4	TGTGCCACCTGGGATAGCCGGGATTATTATAAGAAACTCTTT	CATWDSRDYYKKLF	TRGV8	.	TRGJ1	16	-1	-1	22
38	1.9253081759731673E-4	TGTGCCACCTGGGACGGGCCGGGTGATTGGATCAAGACGTTT	CATWDGPGDWIKTF	TRGV2	.	TRGJP2	19	-1	-1	22
38	1.9253081759731673E-4	TGTGCCACCTGGGACAGGCCGAATTATTATAAGAAACTCTTT	CATWDRPNYYKKLF	TRGV3	.	TRGJ1	19	-1	-1	19
38	1.9253081759731673E-4	TGTGCCACCTGGGCCCCTCATTATTATAAGAAACTCTTT	CATWAPHYYKKLF	TRGV8	.	TRGJ1	12	-1	-1	19
38	1.9253081759731673E-4	TGTGCCACCTGGGGAAGTAGTGATTGGATCAAGACGTTT	CATWGSSDWIKTF	TRGV2	.	TRGJP2	12	-1	-1	15
38	1.9253081759731673E-4	TGTGCCACCTGGGACGGTGGATATTATAAGAAACTCTTT	CATWDGGYYKKLF	TRGV2	.	TRGJ1	16	-1	-1	21
38	1.9253081759731673E-4	TGTGCCACCTGGGACGGGCAGGGTTATAAGAAACTCTTT	CATWDGQGYKKLF	TRGV2	.	TRGJ1	18	-1	-1	23
38	1.9253081759731673E-4	TGTGCCACCTGGGACAGGCCGACCAATAAGAAACTCTTT	CATWDRPTNKKLF	TRGV3	.	TRGJ1	19	-1	-1	25
38	1.9253081759731673E-4	TGTGCTGCGTGGGATCCTTATTATAAGAAACTCTTT	CAAWDPYYKKLF	TRGV10	.	TRGJ1	14	-1	-1	17
38	1.9253081759731673E-4	TGTGCCACCTGGGATCGGGGCAATAAGAAACTCTTT	CATWDRGNKKLF	TRGV4	.	TRGJ1	18	-1	-1	22
38	1.9253081759731673E-4	TGTGCCACCTGGGATGGGCATAGAGGGAAACTCTTT	CATWDGHRGKLF	TRGV4	.	TRGJ1	18	-1	-1	26
38	1.9253081759731673E-4	TGTGCCACCTGGGACGGCGATTGGATCAAGACGTTT	CATWDGDWIKTF	TRGV2	.	TRGJP2	16	-1	-1	18
38	1.9253081759731673E-4	TGTGCCACCTGGGACGGGCGATATGAGAAACTCTTT	CATWDGRYEKLF	TRGV2	.	TRGJ1	18	-1	-1	21
38	1.9253081759731673E-4	TGTGCCACCTGGGACATTTATTATAAGAAACTCTTT	CATWDIYYKKLF	TRGV4	.	TRGJ2	13	-1	-1	17
38	1.9253081759731673E-4	TGTGCCACCTGGGACACCCAGACTTTGGAACTCTTT	CATWDTQTLELF	TRGV5	.	TRGJ1	15	-1	-1	28
38	1.9253081759731673E-4	TGTGCCACCTGGGACAGCCCCTGGGTGAAACTCTTT	CATWDSPWVKLF	TRGV5	.	TRGJ1	19	-1	-1	26
38	1.9253081759731673E-4	TGTGCCACCTGGGACAGGCAATATAAGAAACTCTTT	CATWDRQYKKLF	TRGV5	.	TRGJ2	18	-1	-1	21
38	1.9253081759731673E-4	TGTGCCACCTCGGGTCGTTATAAGAAACTCTTT	CATSGRYKKLF	TRGV7	.	TRGJ1	13	-1	-1	17
38	1.9253081759731673E-4	TGTGCCACCTGGGGGCTTATTAGGAAACTCTTT	CATWGLIRKLF	TRGV2	.	TRGJ2	12	-1	-1	16
38	1.9253081759731673E-4	TGTGCCACCTGGGATGCTAATAAGAAACTCTTT	CATWDANKKLF	TRGV4	.	TRGJ1	15	-1	-1	19
38	1.9253081759731673E-4	TGTGCCACCTGGGATGGTCGTGGGAAACTCTTT	CATWDGRGKLF	TRGV4	.	TRGJ1	16	-1	-1	23
38	1.9253081759731673E-4	TGTGCCACCTGGGATGGGCCTAAGAAACTCTTT	CATWDGPKKLF	TRGV4	.	TRGJ1	19	-1	-1	20
38	1.9253081759731673E-4	TGTGCCACCTGGGACCAGAGGAAGAAACTCTTT	CATWDQRKKLF	TRGV2	.	TRGJ1	14	-1	-1	21
38	1.9253081759731673E-4	TGTGCCACCTGGGACGGGCAGCCGAAACTCTTT	CATWDGQPKLF	TRGV2	.	TRGJ1	18	-1	-1	23
38	1.9253081759731673E-4	TGTGCCACCTGGGACAGACATAAGAAACTCTTT	CATWDRHKKLF	TRGV7	.	TRGJ1	16	-1	-1	19
38	1.9253081759731673E-4	TGTGCCACCTGGGAGCCCGCTGGTCGACTCTTT	CATWEPAGRLF	TRGV8	.	TRGJ1	13	-1	-1	26
38	1.9253081759731673E-4	TGTGCCACCTGGATCACGGATAAGAAACTCTTT	CATWITDKKLF	TRGV2	.	TRGJ1	11	-1	-1	19
38	1.9253081759731673E-4	TGTGCCACCTGGGACTCTGAGAAACTCTTT	CATWDSEKLF	TRGV2	.	TRGJ1	14	-1	-1	19
38	1.9253081759731673E-4	TGTGCCACCTGGGACAGGCGGAAACTCTTT	CATWDRRKLF	TRGV5	.	TRGJ1	18	-1	-1	20
38	1.9253081759731673E-4	TGTGCCACCTGGGAGGGGGAGAAACTCTTT	CATWEGEKLF	TRGV4	.	TRGJ1	17	-1	-1	19
38	1.9253081759731673E-4	TGTGCCACCTGCAATGGGGGACTCTTT	CATCNGGLF	TRGV4	.	TRGJ1	17	-1	-1	20
38	1.9253081759731673E-4	TGTGCCACCTGGGATTGGAAACTCTTT	CATWDWKLF	TRGV4	.	TRGJ1	17	-1	-1	17
38	1.9253081759731673E-4	TGTGCCACCCGGAGCTTGGAACTCTTT	CATRSLELF	TRGV5	.	TRGJ1	11	-1	-1	19
38	1.9253081759731673E-4	TGTGCCACCTGGGAGGGACTCTTT	CATWEGLF	TRGV3	.	TRGJ1	13	-1	-1	17
38	1.9253081759731673E-4	TCCGTGTATAAGAAACTCTTT	SVYKKLF	TRGV2	.	TRGJ1	0	-1	-1	6
38	1.9253081759731673E-4	TGTGCCACCTCCGTCGAGAAACTCTTT	CATSVEKLF	TRGV2	.	TRGJ1	9	-1	-1	16
38	1.9253081759731673E-4	TGTGCCACCTGGAAGAAACTCTTT	CATWKKLF	TRGV2	.	TRGJ1	11	-1	-1	12
38	1.9253081759731673E-4	TGTGCCACCAACGGGAAACTCTTT	CATNGKLF	TRGV4	.	TRGJ1	8	-1	-1	14
38	1.9253081759731673E-4	TGTGCCACCTGCGGGCTCTTT	CATCGLF	TRGV2	.	TRGJ1	10	-1	-1	15
37	1.8746421713422944E-4	TGTGCTGCGTGGGATCCCACTTATACCACTGGTTGGTTCAAGATATTT	CAAWDPTYTTGWFKIF	TRGV10	.	TRGJP1	14	-1	-1	21
37	1.8746421713422944E-4	TGTGCCACCTGGGACGGACAGGGAAGTAGTGATTGGATCAAGACGTTT	CATWDGQGSSDWIKTF	TRGV2	.	TRGJP2	16	-1	-1	24
37	1.8746421713422944E-4	TGTGCTGCGTGGGCCGTCTTACTAAGTTATTATAAGAAACTCTTT	CAAWAVLLSYYKKLF	TRGV10	.	TRGJ1	12	-1	-1	26
37	1.8746421713422944E-4	TGTGCCACCTGGGACGGCTATAGTAGTGATTGGATCAAGACGTTT	CATWDGYSSDWIKTF	TRGV2	.	TRGJP2	16	-1	-1	18
37	1.8746421713422944E-4	TGTGCCACCTGGGACGGGGATAGTAGTGATTGGATCAAGACGTTT	CATWDGDSSDWIKTF	TRGV2	.	TRGJP2	17	-1	-1	19
37	1.8746421713422944E-4	TGTGCCACCTGGGACACCTTAAATCGTGATTGGATCAAGACGTTT	CATWDTLNRDWIKTF	TRGV2	.	TRGJP2	14	-1	-1	25
37	1.8746421713422944E-4	TGTGCCACCTGGGACAGGCCGTTTGGTTATTATAAGAAACTCTTT	CATWDRPFGYYKKLF	TRGV5	.	TRGJ1	19	-1	-1	26
37	1.8746421713422944E-4	TGTGCCACCTGGGAGAACTATAGTAGTGATTGGATCAAGACGTTT	CATWENYSSDWIKTF	TRGV2	.	TRGJP2	13	-1	-1	18
37	1.8746421713422944E-4	TGTGCCACCTGGGATGGGAGTAGTGATTGGATCAAGACGTTT	CATWDGSSDWIKTF	TRGV4	.	TRGJP2	17	-1	-1	18
37	1.8746421713422944E-4	TGTGCCACCTGGGACGGGCCATGGTATTATAAGAAACTCTTT	CATWDGPWYYKKLF	TRGV2	.	TRGJ1	19	-1	-1	24
37	1.8746421713422944E-4	TGTGCCACCTGGGACGGGCCAGGGCATTATAAGAAACTCTTT	CATWDGPGHYKKLF	TRGV2	.	TRGJ1	19	-1	-1	25
37	1.8746421713422944E-4	TGTGCCACCTGGGACGGGCAGCGTTATTATAAGAAACTCTTT	CATWDGQRYYKKLF	TRGV2	.	TRGJ1	18	-1	-1	23
37	1.8746421713422944E-4	TGTGCCACCTGGGACGGGGGCTGGAATTATAAGAAACTCTTT	CATWDGGWNYKKLF	TRGV2	.	TRGJ2	17	-1	-1	25
37	1.8746421713422944E-4	TGTGCCACCTGGGACAGCCTGAATTATTATAAGAAACTCTTT	CATWDSLNYYKKLF	TRGV7	.	TRGJ1	20	-1	-1	20
37	1.8746421713422944E-4	TGTGCCACCTGGGACGCCACTGGTTGGTTCAAGATATTT	CATWDATGWFKIF	TRGV2	.	TRGJP1	15	-1	-1	16
37	1.8746421713422944E-4	TGTGCCACCTGGGACAGGCCTTGTAATAAGAAACTCTTT	CATWDRPCNKKLF	TRGV5	.	TRGJ1	20	-1	-1	25
37	1.8746421713422944E-4	TGTGCCACCTGGGACAGGCGTCGCTATAAGAAACTCTTT	CATWDRRRYKKLF	TRGV7	.	TRGJ1	18	-1	-1	24
37	1.8746421713422944E-4	TGTGCCACCTGGGACAGGGGTTATTATAAGAAACTCTTT	CATWDRGYYKKLF	TRGV5	.	TRGJ1	17	-1	-1	20
37	1.8746421713422944E-4	TGTGCCACCTGCCTGAATTATTATAAGAAACTCTTT	CATCLNYYKKLF	TRGV4	.	TRGJ1	10	-1	-1	14
37	1.8746421713422944E-4	TGTGCCACCTGGGATGGGCTTGGGGAGAAACTCTTT	CATWDGLGEKLF	TRGV4	.	TRGJ1	18	-1	-1	25
37	1.8746421713422944E-4	TGTGCCACCTGGGACGGGCCGAGGAAGAAACTCTTT	CATWDGPRKKLF	TRGV2	.	TRGJ1	19	-1	-1	24
37	1.8746421713422944E-4	TGTGCCACCTGGCTCAGGGGTAAGAAACTCTTT	CATWLRGKKLF	TRGV3	.	TRGJ1	17	-1	-1	20
37	1.8746421713422944E-4	TGTGCCACCTGGGTTGCCCTGGAGAAACTCTTT	CATWVALEKLF	TRGV4	.	TRGJ1	15	-1	-1	22
37	1.8746421713422944E-4	TGTGCCACCTGGGATGGGATACAGAAACTCTTT	CATWDGIQKLF	TRGV4	.	TRGJ1	17	-1	-1	18
37	1.8746421713422944E-4	TGTGCCACCTGGGACGGGCCATGGAAACTCTTT	CATWDGPWKLF	TRGV2	.	TRGJ1	19	-1	-1	23
37	1.8746421713422944E-4	TGTGCCACCTGGGACGGGCATAACAAGACGTTT	CATWDGHNKTF	TRGV2	.	TRGJP2	18	-1	-1	23
37	1.8746421713422944E-4	TGTGCCACCTGGGACGGGGGGAAGAAACTCTTT	CATWDGGKKLF	TRGV2	.	TRGJ1	17	-1	-1	21
37	1.8746421713422944E-4	TGTGCCACCTGGGACCTTAAGAAACTCTTT	CATWDLKKLF	TRGV4	.	TRGJ1	13	-1	-1	17
37	1.8746421713422944E-4	TGTGCCACCTGGGACATGGAGAAACTCTTT	CATWDMEKLF	TRGV5	.	TRGJ1	15	-1	-1	19
37	1.8746421713422944E-4	TGTGCCACCTGGGAAAATAAGAAACTCTTT	CATWENKKLF	TRGV8	.	TRGJ1	13	-1	-1	16
37	1.8746421713422944E-4	TGTGCCACCAATATGGATAAGAAACTCTTT	CATNMDKKLF	TRGV2	.	TRGJ1	8	-1	-1	16
37	1.8746421713422944E-4	TGTGCCACCTGGCCTAAGAAACTCTTT	CATWPKKLF	TRGV8	.	TRGJ2	11	-1	-1	14
37	1.8746421713422944E-4	TGTGCCACCTTTAAGAAACTCTTT	CATFKKLF	TRGV4	.	TRGJ1	9	-1	-1	11
37	1.8746421713422944E-4	TGTGCCACCTGGGGTGCGAAACTCTTT	CATWGAKLF	TRGV4	.	TRGJ1	15	-1	-1	17
36	1.8239761667114215E-4	TGTGCCACCTGGGACGCCACCACGGGTCTAATCAAGGGCGGTTGGATCAAGACGTTT	CATWDATTGLIKGGWIKTF	TRGV2	.	TRGJP2	15	-1	-1	41
36	1.8239761667114215E-4	TGTGCTGCGTGGGATCCCAAAACAAATACCACTGGTTGGTTCAAGATATTT	CAAWDPKTNTTGWFKIF	TRGV10	.	TRGJP1	14	-1	-1	25
36	1.8239761667114215E-4	TGTGCCACCTGGGATCGAACCTCCGTCCGTGATTGGATCAAGACGTTT	CATWDRTSVRDWIKTF	TRGV2	.	TRGJP2	13	-1	-1	28
36	1.8239761667114215E-4	TGTGCTGCGTGGGCACCAGGTTATAATTATTATAAGAAACTCTTT	CAAWAPGYNYYKKLF	TRGV10	.	TRGJ1	12	-1	-1	24
36	1.8239761667114215E-4	TGTGCTGCGTGGGATTATAACCCTAATTTTTATAAGAAACTCTTT	CAAWDYNPNFYKKLF	TRGV10	.	TRGJ1	16	-1	-1	24
36	1.8239761667114215E-4	TGTGCCACCTGGGATTCAAGGGGTTTTTATTATAAGAAACTCTTT	CATWDSRGFYYKKLF	TRGV4	.	TRGJ1	14	-1	-1	26
36	1.8239761667114215E-4	TGTGCCACCTGGGACGGGCCCGGTAGTGATTGGATCAAGACGTTT	CATWDGPGSDWIKTF	TRGV2	.	TRGJP2	21	-1	-1	22
36	1.8239761667114215E-4	TGTGCCACCTGGGACGGGCCGGGGGGTGATTGGATCAAGACGTTT	CATWDGPGGDWIKTF	TRGV2	.	TRGJP2	19	-1	-1	25
36	1.8239761667114215E-4	TGTGCCACCTGGGACGGGCGGGAACGTGATTGGATCAAGACGTTT	CATWDGRERDWIKTF	TRGV2	.	TRGJP2	18	-1	-1	25
36	1.8239761667114215E-4	TGTGCCACCTGGGACGTTGGTAGTGATTGGATCAAGACGTTT	CATWDVGSDWIKTF	TRGV2	.	TRGJP2	15	-1	-1	19
36	1.8239761667114215E-4	TGTGCCACCTGGGACAGGCCGTGTTATTATAAGAAACTCTTT	CATWDRPCYYKKLF	TRGV7	.	TRGJ1	23	-1	-1	23
36	1.8239761667114215E-4	TGTGCCACCTGGGACAGGCCGGAATATTATAAGAAACTCTTT	CATWDRPEYYKKLF	TRGV5	.	TRGJ1	19	-1	-1	21
36	1.8239761667114215E-4	TGTGCTGCGTGGGTTTTAAATTATTATAAGAAACTCTTT	CAAWVLNYYKKLF	TRGV10	.	TRGJ1	15	-1	-1	18
36	1.8239761667114215E-4	TGTGCTGCGCATAAGGCCACTGGTTGGTTCAAGATATTT	CAAHKATGWFKIF	TRGV10	.	TRGJP1	8	-1	-1	16
36	1.8239761667114215E-4	TGTGCCACCTGGCTTGGGGATTATTATAAGAAACTCTTT	CATWLGDYYKKLF	TRGV8	.	TRGJ1	11	-1	-1	19
36	1.8239761667114215E-4	TGTGCCACCTGGGGGCGGGCGAAGGGTAAGAAACTCTTT	CATWGRAKGKKLF	TRGV4	.	TRGJ1	12	-1	-1	26
36	1.8239761667114215E-4	TGTGCCACCTGGGATGGGCGTGATTGGATCAAGACGTTT	CATWDGRDWIKTF	TRGV4	.	TRGJP2	18	-1	-1	19
36	1.8239761667114215E-4	TGTGCCACCTGGGACTTGGGCGATTGGATCAAGACGTTT	CATWDLGDWIKTF	TRGV2	.	TRGJP2	14	-1	-1	21
36	1.8239761667114215E-4	TGTGCCACCTGGGACGGGCTTCGGGGGAGGAAACTCTTT	CATWDGLRGRKLF	TRGV2	.	TRGJ1	18	-1	-1	29
36	1.8239761667114215E-4	TGTGCCACCTGGGACGGGCTTGGCTATAAGAAACTCTTT	CATWDGLGYKKLF	TRGV2	.	TRGJ1	18	-1	-1	24
36	1.8239761667114215E-4	TGTGCCACCTGGGACGGGCCTGGTTATAAGAAACTCTTT	CATWDGPGYKKLF	TRGV2	.	TRGJ1	19	-1	-1	23
36	1.8239761667114215E-4	TGTGCCACCTGGGACGGGCGCTCTAAGAGGAAACTCTTT	CATWDGRSKRKLF	TRGV2	.	TRGJ2	18	-1	-1	29
36	1.8239761667114215E-4	TGTGCCACCTGGGACGGATTCAGGTATAAGAAACTCTTT	CATWDGFRYKKLF	TRGV2	.	TRGJ1	16	-1	-1	24
36	1.8239761667114215E-4	TGTGCCACCTGGGACGACCCTGGTTATAAGAAACTCTTT	CATWDDPGYKKLF	TRGV2	.	TRGJ1	15	-1	-1	23
36	1.8239761667114215E-4	TGTGCCACCTGGGACACCACTTATTATAAGAAACTCTTT	CATWDTTYYKKLF	TRGV5	.	TRGJ1	15	-1	-1	20
36	1.8239761667114215E-4	TGTGCCACCTGGGAAACTGGAAGCTATAAGAAACTCTTT	CATWETGSYKKLF	TRGV3	.	TRGJ1	13	-1	-1	24
36	1.8239761667114215E-4	TGTGCCACCTGGACTCTGGGTGATTGGATCAAGACGTTT	CATWTLGDWIKTF	TRGV4	.	TRGJP2	11	-1	-1	19
36	1.8239761667114215E-4	TGTGCTGCGTGGGACTATGGTTGGTTCAAGATATTT	CAAWDYGWFKIF	TRGV10	.	TRGJP1	16	-1	-1	17
36	1.8239761667114215E-4	TGTGCCACCTGGGATCCTAAATCACGGAAACTCTTT	CATWDPKSRKLF	TRGV3	.	TRGJ1	13	-1	-1	26
36	1.8239761667114215E-4	TGTGCCACCTGGGATGCCCCTACTGGGAAACTCTTT	CATWDAPTGKLF	TRGV4	.	TRGJ1	15	-1	-1	26
36	1.8239761667114215E-4	TGTGCCACCTGGGACCCTTATTATAAGAAACTCTTT	CATWDPYYKKLF	TRGV3	.	TRGJ1	14	-1	-1	17
36	1.8239761667114215E-4	TGTGCCACCTGGGACGCCGGGGGTAAGAAACTCTTT	CATWDAGGKKLF	TRGV2	.	TRGJ1	15	-1	-1	23
36	1.8239761667114215E-4	TGTGCCACCTGGGACGGCCTTAACCAGAAACTCTTT	CATWDGLNQKLF	TRGV2	.	TRGJ1	16	-1	-1	25
36	1.8239761667114215E-4	TGTGCCACCTGGGACGGGCCGGGGATCAAGACGTTT	CATWDGPGIKTF	TRGV2	.	TRGJP2	19	-1	-1	22
36	1.8239761667114215E-4	TGTGCTCTCATTTCATATTATAAGAAACTCTTT	CALISYYKKLF	TRGV10	.	TRGJ1	5	-1	-1	15
36	1.8239761667114215E-4	TGTGCCACCTGGGATGGGCGGCAGAAACTCTTT	CATWDGRQKLF	TRGV4	.	TRGJ1	18	-1	-1	22
36	1.8239761667114215E-4	TGTGCCACCTGGGATGAGGGCCCTAAACTCTTT	CATWDEGPKLF	TRGV4	.	TRGJ1	22	-1	-1	24
36	1.8239761667114215E-4	TGTGCCACCTGGGACGTCCATAAGAAACTCTTT	CATWDVHKKLF	TRGV7	.	TRGJ1	14	-1	-1	19
36	1.8239761667114215E-4	TGTGCCACCTGGGACGGGCGGAAGAAACTCTTT	CATWDGRKKLF	TRGV2	.	TRGJ1	18	-1	-1	21
36	1.8239761667114215E-4	TGTGCCACCTGGGACGGGCATTGGAAACTCTTT	CATWDGHWKLF	TRGV2	.	TRGJ1	18	-1	-1	23
36	1.8239761667114215E-4	TGTGCCACCTGGGACGGATACTGGAAACTCTTT	CATWDGYWKLF	TRGV3	.	TRGJ1	14	-1	-1	23
36	1.8239761667114215E-4	TGTGCCACCTGGGACAGGCCCGAGGAACTCTTT	CATWDRPEELF	TRGV3	.	TRGJ1	19	-1	-1	22
36	1.8239761667114215E-4	TGTGCCACTAATCTAGAGTGTAAACTCTTT	CATNLECKLF	TRGV2	.	TRGJ1	7	-1	-1	21
36	1.8239761667114215E-4	TGTGCCACCTGGGATGACCTGAAACTCTTT	CATWDDLKLF	TRGV4	.	TRGJ1	15	-1	-1	20
36	1.8239761667114215E-4	TGTGCCACCTGGGATAAGGAGAAACTCTTT	CATWDKEKLF	TRGV4	.	TRGJ1	14	-1	-1	19
36	1.8239761667114215E-4	TGTGCCACCTGGGACGCTAAGAAACTCTTT	CATWDAKKLF	TRGV2	.	TRGJ1	15	-1	-1	17
36	1.8239761667114215E-4	TGTGCCACCTGGGACGAGGGGAAACTCTTT	CATWDEGKLF	TRGV2	.	TRGJ1	15	-1	-1	20
36	1.8239761667114215E-4	TGTGCCACCTGGATGTTCGAGAAACTCTTT	CATWMFEKLF	TRGV2	.	TRGJ1	11	-1	-1	19
36	1.8239761667114215E-4	TGTGCCACCCTGGAAAGGGTGAAACTCTTT	CATLERVKLF	TRGV4	.	TRGJ1	18	-1	-1	20
36	1.8239761667114215E-4	TGTGCCACTCAAACGAGGAAGCTCTTT	CATQTRKLF	TRGV4	.	TRGJ1	7	-1	-1	17
36	1.8239761667114215E-4	TGTGCCACCTGGGTTTGGAAACTCTTT	CATWVWKLF	TRGV4	.	TRGJ1	12	-1	-1	17
36	1.8239761667114215E-4	TGTGCCACAAAGGTCGGGAAACTCTTT	CATKVGKLF	TRGV4	.	TRGJ1	7	-1	-1	17
36	1.8239761667114215E-4	TGTGCTGCGCATAAGAAACTCTTT	CAAHKKLF	TRGV10	.	TRGJ2	8	-1	-1	10
36	1.8239761667114215E-4	TGTGCCACCGGGGAACTCTTT	CATGELF	TRGV8	.	TRGJ1	13	-1	-1	13
36	1.8239761667114215E-4	TGTGCCACCAGGTATAAGAAACTCTTT	CATRYKKLF	TRGV2	.	TRGJ1	11	-1	-1	12
35	1.773310162080549E-4	TGTGCCACCTGGGACAGGCGAAACGGCTATTATAAGAAACTCTTT	CATWDRRNGYYKKLF	TRGV3	.	TRGJ1	18	-1	-1	27
35	1.773310162080549E-4	TGTGCCACCCGAGAGAGGAGGGGTAGTGATTGGATCAAGACGTTT	CATRERRGSDWIKTF	TRGV2	.	TRGJP2	8	-1	-1	22
35	1.773310162080549E-4	TGTGCCTTGTGGGAAGAAAACGTTTATTATGAGAAACTCTTT	CALWEENVYYEKLF	TRGV9	.	TRGJ1	13	-1	-1	23
35	1.773310162080549E-4	TGTGCCACCTGGGATGGGCGGAATTATTATAAGAAACTCTTT	CATWDGRNYYKKLF	TRGV4	.	TRGJ1	18	-1	-1	20
35	1.773310162080549E-4	TGTGCCACCTGGAGCCTTAGTAGTGATTGGATCAAGACGTTT	CATWSLSSDWIKTF	TRGV2	.	TRGJP2	11	-1	-1	17
35	1.773310162080549E-4	TGTGCTGCGTGGGAGTTCATTTATTATAAGAAACTCTTT	CAAWEFIYYKKLF	TRGV10	.	TRGJ1	13	-1	-1	20
35	1.773310162080549E-4	TGTGCCACCTGGGCCCTGAATTATTATAAGAAACTCTTT	CATWALNYYKKLF	TRGV8	.	TRGJ1	12	-1	-1	17
35	1.773310162080549E-4	TGTGCCACCTGGGATGCTATTTATTATAAGAAACTCTTT	CATWDAIYYKKLF	TRGV4	.	TRGJ1	15	-1	-1	20
35	1.773310162080549E-4	TGTGCCACCTGGGATAGGCGTTATTATAAGAAACTCTTT	CATWDRRYYKKLF	TRGV8	.	TRGJ1	18	-1	-1	20
35	1.773310162080549E-4	TGTGCCACCTGGGACGGGCCTTTACTTAGGAAACTCTTT	CATWDGPLLRKLF	TRGV2	.	TRGJ1	19	-1	-1	26
35	1.773310162080549E-4	TGTGCCACCTGGGACGGATATTGGGGAGGGAAACTCTTT	CATWDGYWGGKLF	TRGV2	.	TRGJ1	16	-1	-1	29
35	1.773310162080549E-4	TGTGCCCCCGGGGAGAGTGATTGGATCAAGACGTTT	CAPGESDWIKTF	TRGV2	.	TRGJP2	13	-1	-1	15
35	1.773310162080549E-4	TGTGCCACCTGGGCTGGGTATTATAAGAAACTCTTT	CATWAGYYKKLF	TRGV4	.	TRGJ1	17	-1	-1	18
35	1.773310162080549E-4	TGTGCCACCTGGGATTGTGATTGGATCAAGACGTTT	CATWDCDWIKTF	TRGV2	.	TRGJP2	13	-1	-1	16
35	1.773310162080549E-4	TGTGCCACCTGGGACCTAAAGTATAAGAAACTCTTT	CATWDLKYKKLF	TRGV5	.	TRGJ2	14	-1	-1	21
35	1.773310162080549E-4	TGTGCCACCTGGGACGGTTGTCATAAGAAACTCTTT	CATWDGCHKKLF	TRGV8	.	TRGJ1	13	-1	-1	22
35	1.773310162080549E-4	TGTGCCACCTGGGACGGTGATTGGATCAAGACGTTT	CATWDGDWIKTF	TRGV3	.	TRGJP2	14	-1	-1	16
35	1.773310162080549E-4	TGTGCCACCTGGGACGGGCTAAATGGGAAACTCTTT	CATWDGLNGKLF	TRGV2	.	TRGJ1	18	-1	-1	26
35	1.773310162080549E-4	TGTGCCACCTGGGACGGGCCTTTTCGGAAACTCTTT	CATWDGPFRKLF	TRGV2	.	TRGJ1	19	-1	-1	26
35	1.773310162080549E-4	TGTGCCACCTGGGACGGGCGTTGGTTCAAGATATTT	CATWDGRWFKIF	TRGV2	.	TRGJP1	18	-1	-1	19
35	1.773310162080549E-4	TGTGCCACCTGGGACGGGGGCGGTGGGAAACTCTTT	CATWDGGGGKLF	TRGV3	.	TRGJ1	17	-1	-1	26
35	1.773310162080549E-4	TGTGCCACCTGGGACAGGCTCTTCCAGAAACTCTTT	CATWDRLFQKLF	TRGV3	.	TRGJ1	24	-1	-1	25
35	1.773310162080549E-4	TGTGCCACCTGGGACAACGGGGGGAAGAAACTCTTT	CATWDNGGKKLF	TRGV5	.	TRGJ1	15	-1	-1	24
35	1.773310162080549E-4	TGTGCCACCAATCGTAGTGATTGGATCAAGACGTTT	CATNRSDWIKTF	TRGV4	.	TRGJP2	8	-1	-1	10
35	1.773310162080549E-4	TGTGCTGCGTGGGATTGGTGGTTCAAGATATTT	CAAWDWWFKIF	TRGV10	.	TRGJP1	15	-1	-1	15
35	1.773310162080549E-4	TGTGCTGCGTGGGATTGGGGTAAGAAACTCTTT	CAAWDWGKKLF	TRGV10	.	TRGJ1	15	-1	-1	20
35	1.773310162080549E-4	TGTGCCACCTGGCTGCCCTATAAGAAACTCTTT	CATWLPYKKLF	TRGV2	.	TRGJ1	11	-1	-1	18
35	1.773310162080549E-4	TGTGCCACCTGGGGCCCCAGTAGGGAACTCTTT	CATWGPSRELF	TRGV5P	.	TRGJ1	14	-1	-1	25
35	1.773310162080549E-4	TGTGCCACCTGGGACCGCGGGAGGAAACTCTTT	CATWDRGRKLF	TRGV7	.	TRGJ1	14	-1	-1	23
35	1.773310162080549E-4	TGTGCCACCTGGGACGGGGAGGGGAAACTCTTT	CATWDGEGKLF	TRGV2	.	TRGJ1	17	-1	-1	23
35	1.773310162080549E-4	TGTGCCACCTGGGACAGGCGGCAGAAACTCTTT	CATWDRRQKLF	TRGV3	.	TRGJ1	18	-1	-1	22
35	1.773310162080549E-4	TGTGCCACCTGGGACAAGAGGAAGAAACTCTTT	CATWDKRKKLF	TRGV2	.	TRGJ1	14	-1	-1	21
35	1.773310162080549E-4	TGTGCCACCTGCAAACGAGGGAAACTCTTT	CATCKRGKLF	TRGV5	.	TRGJ1	10	-1	-1	20
35	1.773310162080549E-4	TGTGCCACCTGGGCGGATAAGAAACTCTTT	CATWADKKLF	TRGV4	.	TRGJ1	12	-1	-1	16
35	1.773310162080549E-4	TGTGCCACCTGGGATGAGAGGAAACTCTTT	CATWDERKLF	TRGV4	.	TRGJ1	15	-1	-1	20
35	1.773310162080549E-4	TGTGCCACCCACCCCTATAAGAAACTCTTT	CATHPYKKLF	TRGV4	.	TRGJ1	8	-1	-1	15
35	1.773310162080549E-4	TGTGCCACCTGGGACAGGCTCTTT	CATWDRLF	TRGV7	.	TRGJ1	18	-1	-1	18
35	1.773310162080549E-4	TGTGCCACCTCATGTGGGAAACTCTTT	CATSCGKLF	TRGV4	.	TRGJ1	9	-1	-1	17
35	1.773310162080549E-4	TGTGCCACCTGCAGGAAACTCTTT	CATCRKLF	TRGV8	.	TRGJ1	10	-1	-1	14
35	1.773310162080549E-4	TGTGCCACCTGGGAAAAACTCTTT	CATWEKLF	TRGV2	.	TRGJ1	13	-1	-1	15
35	1.773310162080549E-4	TGTGCCACCATCGGGAAACTCTTT	CATIGKLF	TRGV4	.	TRGJ1	15	-1	-1	14
35	1.773310162080549E-4	TGTGCCAGACTCTTT	CARLF	TRGV3	.	TRGJ1	6	-1	-1	8
35	1.773310162080549E-4	TGTGCCACCTGGGCTCTTAAGAAACTCTTT	CATWALKKLF	TRGV4	.	TRGJ1	12	-1	-1	17
35	1.773310162080549E-4	TGTGCCACCTGGAGGGCTAAGAAACTCTTT	CATWRAKKLF	TRGV2	.	TRGJ1	16	-1	-1	17
35	1.773310162080549E-4	TGTGCCACCTGTGATCTCTTT	CATCDLF	TRGV3	.	TRGJ1	13	-1	-1	15
35	1.773310162080549E-4	TGTGCCACCCTCTTT	CATLF	TRGV4	.	TRGJ1	8	-1	-1	9
34	1.722644157449676E-4	TGTGCCACCTGGGACGGGCGCGTTCGGGTAAGTAGTGATTGGATCAAGACGTTT	CATWDGRVRVSSDWIKTF	TRGV2	.	TRGJP2	22	-1	-1	30
34	1.722644157449676E-4	TGTGCTGCGTGGGCAAAGTCCTTGGGTACCACTGGTTGGTTCAAGATATTT	CAAWAKSLGTTGWFKIF	TRGV10	.	TRGJP1	12	-1	-1	26
34	1.722644157449676E-4	TGTGCCACCTGGGACGGGCGGGGGATAGCCACTGGTTGGTTCAAGATATTT	CATWDGRGIATGWFKIF	TRGV2	.	TRGJP1	18	-1	-1	24
34	1.722644157449676E-4	TGTGCCACCTGGGACGGGCCGGGAAGTAGTGATTGGATCAAGACGTTT	CATWDGPGSSDWIKTF	TRGV2	.	TRGJP2	19	-1	-1	24
34	1.722644157449676E-4	TGTGCCACCTCCCCAAGGTGTGTCTTCGGTTGGATCAAGACGTTT	CATSPRCVFGWIKTF	TRGV2	.	TRGJP2	9	-1	-1	29
34	1.722644157449676E-4	TGTGCCACCTGGGACACCGAGTGGGGTTATTATAAGAAACTCTTT	CATWDTEWGYYKKLF	TRGV3	.	TRGJ1	15	-1	-1	26
34	1.722644157449676E-4	TGTGCCACCTGGGATGGGCGTGGAGATTATAAGAAACTCTTT	CATWDGRGDYKKLF	TRGV4	.	TRGJ1	18	-1	-1	25
34	1.722644157449676E-4	TGTGCCACCTGGGACGGGCCCAGTGATTGGATCAAGACGTTT	CATWDGPSDWIKTF	TRGV2	.	TRGJP2	20	-1	-1	21
34	1.722644157449676E-4	TGTGCCACCTGGGACGGGCCGGGGGATTGGATCAAGACGTTT	CATWDGPGDWIKTF	TRGV2	.	TRGJP2	19	-1	-1	24
34	1.722644157449676E-4	TGTGCCACCTGGGACGGGGGGAGTGATTGGATCAAGACGTTT	CATWDGGSDWIKTF	TRGV2	.	TRGJP2	17	-1	-1	21
34	1.722644157449676E-4	TGTGCCACCTGGGACAGGCGGGATTATTATAAGAAACTCTTT	CATWDRRDYYKKLF	TRGV7	.	TRGJ1	18	-1	-1	22
34	1.722644157449676E-4	TGTGCCACCTGGGACAGGACGAATTATTATAAGAAACTCTTT	CATWDRTNYYKKLF	TRGV3	.	TRGJ2	17	-1	-1	19
34	1.722644157449676E-4	TGTGCTGCGTGGGATTATTCTGGTTGGTTCAAGATATTT	CAAWDYSGWFKIF	TRGV10	.	TRGJP1	16	-1	-1	19
34	1.722644157449676E-4	TGTGCCACCTGGGTCCTGAATTATTATAAGAAACTCTTT	CATWVLNYYKKLF	TRGV4	.	TRGJ1	12	-1	-1	17
34	1.722644157449676E-4	TGTGCCACCTGGGATAAGGATTATTATAAGAAACTCTTT	CATWDKDYYKKLF	TRGV8	.	TRGJ1	15	-1	-1	19
34	1.722644157449676E-4	TGTGCCACCTGGGACCTGAATTATTATAAGAAACTCTTT	CATWDLNYYKKLF	TRGV4	.	TRGJ1	13	-1	-1	17
34	1.722644157449676E-4	TGTGCCACCTGGGACGCTAGTGATTGGATCAAGACGTTT	CATWDASDWIKTF	TRGV2	.	TRGJP2	15	-1	-1	17
34	1.722644157449676E-4	TGTGCCACCTGGGACAGGTCTAAGCTCCGGGAACTCTTT	CATWDRSKLRELF	TRGV7	.	TRGJ1	20	-1	-1	31
34	1.722644157449676E-4	TGTGCCACCTGGGACAGGCTCTATTATAAGAAACTCTTT	CATWDRLYYKKLF	TRGV5	.	TRGJ1	18	-1	-1	21
34	1.722644157449676E-4	TGTGCCACCTGGGACAGGCCATCCTATAAGAAACTCTTT	CATWDRPSYKKLF	TRGV3	.	TRGJ1	19	-1	-1	24
34	1.722644157449676E-4	TGTGCTGCGTGGGATCATTATTATAAGAAACTCTTT	CAAWDHYYKKLF	TRGV10	.	TRGJ1	14	-1	-1	16
34	1.722644157449676E-4	TGTGCCACCTGGGATCCCTATTATAAGAAACTCTTT	CATWDPYYKKLF	TRGV8	.	TRGJ1	14	-1	-1	18
34	1.722644157449676E-4	TGTGCCACCTGGGATCGTAGTAGGGCGAAACTCTTT	CATWDRSRAKLF	TRGV3	.	TRGJ2	13	-1	-1	26
34	1.722644157449676E-4	TGTGCCACCTGGGACGGGCCTGACAAGAAACTCTTT	CATWDGPDKKLF	TRGV2	.	TRGJ1	19	-1	-1	24
34	1.722644157449676E-4	TGTGCCACCTGGGACGGGCGAAATAAGAAACTCTTT	CATWDGRNKKLF	TRGV2	.	TRGJ1	18	-1	-1	22
34	1.722644157449676E-4	TGTGCCACCTGGGACGGGGGGCGTAAGAAACTCTTT	CATWDGGRKKLF	TRGV2	.	TRGJ1	17	-1	-1	23
34	1.722644157449676E-4	TGTGCCACCTGTCTGGTTTATAAGAAACTCTTT	CATCLVYKKLF	TRGV5	.	TRGJ1	10	-1	-1	17
34	1.722644157449676E-4	TGTGCCACCTGTAGTGATTGGATCAAGACGTTT	CATCSDWIKTF	TRGV8	.	TRGJP2	10	-1	-1	10
34	1.722644157449676E-4	TGTGCCACCTGGTCCGCCTTTGAGAAACTCTTT	CATWSAFEKLF	TRGV5	.	TRGJ1	11	-1	-1	22
34	1.722644157449676E-4	TGTGCCACCTGGGACGGGCTGGAGAAACTCTTT	CATWDGLEKLF	TRGV2	.	TRGJ1	18	-1	-1	22
34	1.722644157449676E-4	TGTGCCACCTGGGACGGGCCTAAGAAACTCTTT	CATWDGPKKLF	TRGV2	.	TRGJ1	19	-1	-1	20
34	1.722644157449676E-4	TGTGCCTCCCGAGCTTCTAAGAAACTCTTT	CASRASKKLF	TRGV8	.	TRGJ1	8	-1	-1	14
34	1.722644157449676E-4	TGTGCCTACCTGGGGTGCAAGAAACTCTTT	CAYLGCKKLF	TRGV4	.	TRGJ1	16	-1	-1	18
34	1.722644157449676E-4	TGTGCCACCTGGGATGGGCGGAAACTCTTT	CATWDGRKLF	TRGV4	.	TRGJ1	18	-1	-1	20
34	1.722644157449676E-4	TGTGCCACCTGGATCCTTAAGAAACTCTTT	CATWILKKLF	TRGV4	.	TRGJ1	11	-1	-1	17
34	1.722644157449676E-4	TGTGCCACCTATAAGTATAAGAAACTCTTT	CATYKYKKLF	TRGV3	.	TRGJ1	9	-1	-1	15
34	1.722644157449676E-4	TGTGCCACCCGGGATTATAAGAAACTCTTT	CATRDYKKLF	TRGV2	.	TRGJ1	13	-1	-1	13
34	1.722644157449676E-4	TGTGCCACCGAGGGGAGTCGGAAACTCTTT	CATEGSRKLF	TRGV5	.	TRGJ2	8	-1	-1	20
34	1.722644157449676E-4	TATCTTCAGGAGGGTTATAAGAAACTCTTT	YLQEGYKKLF	TRGV4	.	TRGJ1	0	-1	-1	14
34	1.722644157449676E-4	TGTGCCACCTGGGATTCTTGGCTCTTT	CATWDSWLF	TRGV4	.	TRGJ1	14	-1	-1	21
34	1.722644157449676E-4	TGTGCCACTGTATATTATAAGAAACTCTTT	CATVYYKKLF	TRGV4	.	TRGJ1	7	-1	-1	12
34	1.722644157449676E-4	TGTGCCACCTGGGATGGGGAGAAACTCTTT	CATWDGEKLF	TRGV4	.	TRGJ1	17	-1	-1	19
34	1.722644157449676E-4	TGTGCCACCTGGGACGGGGGGAAACTCTTT	CATWDGGKLF	TRGV3	.	TRGJ1	17	-1	-1	20
34	1.722644157449676E-4	TGTGCCACCTGGGAGGTGGGGAAACTCTTT	CATWEVGKLF	TRGV8	.	TRGJ1	13	-1	-1	20
34	1.722644157449676E-4	TGTGCCACCTGGGAAATCAAGAAACTCTTT	CATWEIKKLF	TRGV5	.	TRGJ1	13	-1	-1	18
34	1.722644157449676E-4	TGTGCCACCTGGGAAAGACCACTCTTT	CATWERPLF	TRGV8	.	TRGJ1	19	-1	-1	20
34	1.722644157449676E-4	TGTGCCACCATTAAGAAACTCTTT	CATIKKLF	TRGV3	.	TRGJ1	8	-1	-1	11
33	1.6719781528188031E-4	TGTGCCACCTGGGACTCTCGAGGCGTATATAGTAGTGATTGGATCAAGACGTTT	CATWDSRGVYSSDWIKTF	TRGV2	.	TRGJP2	14	-1	-1	25
33	1.6719781528188031E-4	TGTGCTGCGTGGGATTACGGGCGGCTGAACACTGGTTGGTTCAAGATATTT	CAAWDYGRLNTGWFKIF	TRGV10	.	TRGJP1	18	-1	-1	29
33	1.6719781528188031E-4	TGTGCCACCTGGGACCCTACCTATTATAGTAGTGATTGGATCAAGACGTTT	CATWDPTYYSSDWIKTF	TRGV2	.	TRGJP2	14	-1	-1	16
33	1.6719781528188031E-4	TGTGCCACCTGGGATGGGCCTGGGAATTTGAAGTGTGAGAAACTCTTT	CATWDGPGNLKCEKLF	TRGV4	.	TRGJ1	19	-1	-1	37
33	1.6719781528188031E-4	TGTGCCACCTGGGACGCGTACCTAAGTAGTGATTGGATCAAGACGTTT	CATWDAYLSSDWIKTF	TRGV2	.	TRGJP2	15	-1	-1	24
33	1.6719781528188031E-4	TGTGCCACCTGGGACGGCCAAAATAGTAGTGATTGGATCAAGACGTTT	CATWDGQNSSDWIKTF	TRGV2	.	TRGJP2	16	-1	-1	22
33	1.6719781528188031E-4	TGTGCCACCTGGGACGGGCTCTATAGTAGTGATTGGATCAAGACGTTT	CATWDGLYSSDWIKTF	TRGV2	.	TRGJP2	18	-1	-1	18
33	1.6719781528188031E-4	TGTGCTGCGTGGGATCCATTCGCCACTGGTTGGTTCAAGATATTT	CAAWDPFATGWFKIF	TRGV10	.	TRGJP1	14	-1	-1	22
33	1.6719781528188031E-4	TGTGCCACCTGGGATGGGCTTCCCCATTATTATAAGAAACTCTTT	CATWDGLPHYYKKLF	TRGV4	.	TRGJ1	18	-1	-1	25
33	1.6719781528188031E-4	TGTGCCACCTGGGATAGATGGAGTAGTGATTGGATCAAGACGTTT	CATWDRWSSDWIKTF	TRGV8	.	TRGJP2	16	-1	-1	21
33	1.6719781528188031E-4	TGTGCCACCTGGGACGGTTATAGTAGTGATTGGATCAAGACGTTT	CATWDGYSSDWIKTF	TRGV2	.	TRGJP2	16	-1	-1	18
33	1.6719781528188031E-4	TGTGCCACCTGGGACAGTCGTTTGGGTGATTGGATCAAGACGTTT	CATWDSRLGDWIKTF	TRGV1	.	TRGJP2	16	-1	-1	25
33	1.6719781528188031E-4	TGTGCCACCTGGGACAGGCGCGTCAATTATTATAAGAAACTCTTT	CATWDRRVNYYKKLF	TRGV5	.	TRGJ1	18	-1	-1	24
33	1.6719781528188031E-4	TGTGCTGCGTGGGATTTAAGGGTCTTTTATAAGAAACTCTTT	CAAWDLRVFYKKLF	TRGV10	.	TRGJ2	15	-1	-1	26
33	1.6719781528188031E-4	TGTGCCACCTGGGGTAGTAGTAGTGATTGGATCAAGACGTTT	CATWGSSSDWIKTF	TRGV2	.	TRGJP2	12	-1	-1	17
33	1.6719781528188031E-4	TGTGCCACCTGGGACCGGGGGTATGATTGGATCAAGACGTTT	CATWDRGYDWIKTF	TRGV2	.	TRGJP2	18	-1	-1	20
33	1.6719781528188031E-4	TGTGCCACCTGGGACGGCCGTAGTGATTGGATCAAGACGTTT	CATWDGRSDWIKTF	TRGV2	.	TRGJP2	16	-1	-1	19
33	1.6719781528188031E-4	TGTGCCACCTGGGACGGGCTTATAGGTTGGATCAAGACGTTT	CATWDGLIGWIKTF	TRGV2	.	TRGJP2	18	-1	-1	26
33	1.6719781528188031E-4	TGTGCCACCTGGGACGGGCGTGGTGATTGGATCAAGACGTTT	CATWDGRGDWIKTF	TRGV2	.	TRGJP2	18	-1	-1	19
33	1.6719781528188031E-4	TGTGCCACCTGGGACAGGGGGGGCAGGGGTAAGAAACTCTTT	CATWDRGGRGKKLF	TRGV3	.	TRGJ1	17	-1	-1	29
33	1.6719781528188031E-4	TGTGCCACCTGGGGCCCGAATTATTATAAGAAACTCTTT	CATWGPNYYKKLF	TRGV4	.	TRGJ1	12	-1	-1	16
33	1.6719781528188031E-4	TGTGCCACCTGGGATAGGAATTATTATAAGAAACTCTTT	CATWDRNYYKKLF	TRGV8	.	TRGJ2	17	-1	-1	17
33	1.6719781528188031E-4	TGTGCCACCTGGGACGGGCACGGCTGTAAGAAACTCTTT	CATWDGHGCKKLF	TRGV2	.	TRGJ1	21	-1	-1	26
33	1.6719781528188031E-4	TGTGCCACCTGGGACGGGCAGGGGTGGATCAAGACGTTT	CATWDGQGWIKTF	TRGV2	.	TRGJP2	18	-1	-1	24
33	1.6719781528188031E-4	TGTGCCACCTGGGACGGACCTCATTATAAGAAACTCTTT	CATWDGPHYKKLF	TRGV2	.	TRGJ1	19	-1	-1	22
33	1.6719781528188031E-4	TGTGCCACCTGGGACAGGCTAAGGTATAAGAAACTCTTT	CATWDRLRYKKLF	TRGV3	.	TRGJ1	18	-1	-1	24
33	1.6719781528188031E-4	TGTGCCACCTGGGATGGGCCATCCCCCAAACTCTTT	CATWDGPSPKLF	TRGV4	.	TRGJ2	24	-1	-1	27
33	1.6719781528188031E-4	TGTGCCACCTGGGACGGTCGGGGTAAGAAACTCTTT	CATWDGRGKKLF	TRGV2	.	TRGJ1	16	-1	-1	23
33	1.6719781528188031E-4	TGTGCCACCTGGGACGGGTGTCTAGAGAAACTCTTT	CATWDGCLEKLF	TRGV2	.	TRGJ1	17	-1	-1	25
33	1.6719781528188031E-4	TGTGCCACCTGGGACGGGCCTGTTGAGAAACTCTTT	CATWDGPVEKLF	TRGV2	.	TRGJ1	22	-1	-1	25
33	1.6719781528188031E-4	TGTGCCACCTGGGACGGGCCCCTTAAGAAACTCTTT	CATWDGPLKKLF	TRGV2	.	TRGJ1	20	-1	-1	23
33	1.6719781528188031E-4	TGTGCCACCTGGGACGGGCCCCATAAGAAACTCTTT	CATWDGPHKKLF	TRGV2	.	TRGJ1	20	-1	-1	22
33	1.6719781528188031E-4	TGTGCCACCTGGGACACCCATAATGAGAAACTCTTT	CATWDTHNEKLF	TRGV3	.	TRGJ1	15	-1	-1	19
33	1.6719781528188031E-4	TGTGCCACCTCCCTACCCAATAAGAAACTCTTT	CATSLPNKKLF	TRGV5	.	TRGJ1	9	-1	-1	19
33	1.6719781528188031E-4	TGTGCCACCTGGGGCCATTATAAGAAACTCTTT	CATWGHYKKLF	TRGV7	.	TRGJ1	12	-1	-1	16
33	1.6719781528188031E-4	TGTGCCACCTGGGATGCTTATAAGAAACTCTTT	CATWDAYKKLF	TRGV4	.	TRGJ1	15	-1	-1	17
33	1.6719781528188031E-4	TGTGCCACCTGGGACCCAGCGGAGAAACTCTTT	CATWDPAEKLF	TRGV3	.	TRGJ1	14	-1	-1	22
33	1.6719781528188031E-4	TGTGCCACCTGGGACGGGCAAGAGAAACTCTTT	CATWDGQEKLF	TRGV2	.	TRGJ1	18	-1	-1	22
33	1.6719781528188031E-4	TGTGCCACCTGGGACAGGTATAAGAAACTCTTT	CATWDRYKKLF	TRGV5	.	TRGJ1	17	-1	-1	18
33	1.6719781528188031E-4	TGTGCCACCTGGGACAGGCATGGGAAACTCTTT	CATWDRHGKLF	TRGV3	.	TRGJ1	21	-1	-1	23
33	1.6719781528188031E-4	TGTGCCACCTGGAGCCCGGGTAAGAAACTCTTT	CATWSPGKKLF	TRGV8	.	TRGJ1	11	-1	-1	20
33	1.6719781528188031E-4	TGTGCCACCTGGGATCGAAGGAAACTCTTT	CATWDRRKLF	TRGV4	.	TRGJ1	14	-1	-1	20
33	1.6719781528188031E-4	TGTGCCACCTGGGATGGGGCGAAACTCTTT	CATWDGAKLF	TRGV4	.	TRGJ1	17	-1	-1	20
33	1.6719781528188031E-4	TGTGCCACCTGGGATATGGGGAAACTCTTT	CATWDMGKLF	TRGV8	.	TRGJ1	15	-1	-1	20
33	1.6719781528188031E-4	TGTGCCACCTGGGACGAGGGCCTCTTT	CATWDEGLF	TRGV2	.	TRGJ1	15	-1	-1	21
33	1.6719781528188031E-4	TGTGCCACCGGGAAGAAACTCTTT	CATGKKLF	TRGV2	.	TRGJ1	12	-1	-1	12
32	1.6213121481879303E-4	TGTGCCACCTGGGATCCCCGTCCTAATACCACTGGTTGGTTCAAGATATTT	CATWDPRPNTTGWFKIF	TRGV8	.	TRGJP1	14	-1	-1	25
32	1.6213121481879303E-4	TGTGCCACCTGGGACGCCCAATCGGCCCCTTATTATAAGAAACTCTTT	CATWDAQSAPYYKKLF	TRGV2	.	TRGJ2	15	-1	-1	29
32	1.6213121481879303E-4	TGTGCCACCTGGGACGGCCCTTTCAGTAGTGATTGGATCAAGACGTTT	CATWDGPFSSDWIKTF	TRGV2	.	TRGJP2	19	-1	-1	24
32	1.6213121481879303E-4	TGTGCCACCTGGGACCTTCCCCGTAGTGATTGGATCAAGACGTTT	CATWDLPRSDWIKTF	TRGV2	.	TRGJP2	14	-1	-1	22
32	1.6213121481879303E-4	TGTGCCACCTGGGACGGCCTTAGTAGTGATTGGATCAAGACGTTT	CATWDGLSSDWIKTF	TRGV2	.	TRGJP2	16	-1	-1	20
32	1.6213121481879303E-4	TGTGCCACCTGGGACAGGCTTATACCGTCTTATAAGAAACTCTTT	CATWDRLIPSYKKLF	TRGV3	.	TRGJ1	18	-1	-1	29
32	1.6213121481879303E-4	TGTGCTGCGTGCCCCCCCCCCAATTATTATAAGAAACTCTTT	CAACPPPNYYKKLF	TRGV10	.	TRGJ1	10	-1	-1	21
32	1.6213121481879303E-4	TGTGCCACCTGGGGGATCTGCGGTTGTTATAAGAAACTCTTT	CATWGICGCYKKLF	TRGV8	.	TRGJ1	12	-1	-1	23
32	1.6213121481879303E-4	TGTGCCACCTGGGATGGTCCCGTCCATTATAAGAAACTCTTT	CATWDGPVHYKKLF	TRGV4	.	TRGJ1	24	-1	-1	25
32	1.6213121481879303E-4	TGTGCCACCTGGGACGGGCCGTGGTATTATAAGAAACTCTTT	CATWDGPWYYKKLF	TRGV2	.	TRGJ1	19	-1	-1	24
32	1.6213121481879303E-4	TGTGCCACCTGGGACGGGCAAGGCTATTATAAGAAACTCTTT	CATWDGQGYYKKLF	TRGV2	.	TRGJ1	18	-1	-1	24
32	1.6213121481879303E-4	TGTGCCACCGGGGAGGAGGGGAATTATTATAAGAAACTCTTT	CATGEEGNYYKKLF	TRGV4	.	TRGJ1	13	-1	-1	20
32	1.6213121481879303E-4	TGTGCCACCTGGGTTAGTAGTGATTGGATCAAGACGTTT	CATWVSSDWIKTF	TRGV3	.	TRGJP2	12	-1	-1	14
32	1.6213121481879303E-4	TGTGCCACCTGGGATGGGCGGGGTTGGATCAAGACGTTT	CATWDGRGWIKTF	TRGV4	.	TRGJP2	18	-1	-1	23
32	1.6213121481879303E-4	TGTGCCACCTGGGATAGCCGTTATTATAAGAAACTCTTT	CATWDSRYYKKLF	TRGV8	.	TRGJ1	16	-1	-1	20
32	1.6213121481879303E-4	TGTGCCACCTGGGATAGGCCGTCTTATAAGAAACTCTTT	CATWDRPSYKKLF	TRGV8	.	TRGJ1	19	-1	-1	23
32	1.6213121481879303E-4	TGTGCCACCTGGGATAAAGGGTGGGATAAGAAACTCTTT	CATWDKGWDKKLF	TRGV8	.	TRGJ1	15	-1	-1	25
32	1.6213121481879303E-4	TGTGCCACCTGGGACGGGCCTTTTTATAAGAAACTCTTT	CATWDGPFYKKLF	TRGV2	.	TRGJ1	19	-1	-1	20
32	1.6213121481879303E-4	TGTGCCACCTGGGACGGGCAACGGTATAAGAAACTCTTT	CATWDGQRYKKLF	TRGV2	.	TRGJ1	18	-1	-1	24
32	1.6213121481879303E-4	TGTGCCACCTGGGACAGGCCGGGGTATAAGAAACTCTTT	CATWDRPGYKKLF	TRGV5	.	TRGJ1	19	-1	-1	24
32	1.6213121481879303E-4	TGTGCTGCGTGGGATTTGGGTTATAAGAAACTCTTT	CAAWDLGYKKLF	TRGV10	.	TRGJ1	15	-1	-1	20
32	1.6213121481879303E-4	TGTGCCACCTGGGATGTGGAGTATAAGAAACTCTTT	CATWDVEYKKLF	TRGV4	.	TRGJ1	15	-1	-1	21
32	1.6213121481879303E-4	TGTGCCACCTGGGATGTATATTATAAGAAACTCTTT	CATWDVYYKKLF	TRGV4	.	TRGJ1	15	-1	-1	18
32	1.6213121481879303E-4	TGTGCCACCTGGGATGGGGGATATAAGAAACTCTTT	CATWDGGYKKLF	TRGV4	.	TRGJ1	17	-1	-1	21
32	1.6213121481879303E-4	TGTGCCACCTGGGACGGTTCCTATAAGAAACTCTTT	CATWDGSYKKLF	TRGV2	.	TRGJ1	16	-1	-1	21
32	1.6213121481879303E-4	TGTGCCACCTGGGACGGGTGCTATAAGAAACTCTTT	CATWDGCYKKLF	TRGV2	.	TRGJ1	17	-1	-1	21
32	1.6213121481879303E-4	TGTGCCACCTGGGACGAGCAAGATAAGAAACTCTTT	CATWDEQDKKLF	TRGV2	.	TRGJ1	18	-1	-1	22
32	1.6213121481879303E-4	TGTGCCACCTGGGACGAAGTGGATAAGAAACTCTTT	CATWDEVDKKLF	TRGV2	.	TRGJ1	15	-1	-1	22
32	1.6213121481879303E-4	TGTGCCACCTGGGACAAAGTTGACGGGAAACTCTTT	CATWDKVDGKLF	TRGV5	.	TRGJ1	15	-1	-1	26
32	1.6213121481879303E-4	TGTGCCACCTGGAGTGGGGACTATAAGAAACTCTTT	CATWSGDYKKLF	TRGV8	.	TRGJ1	11	-1	-1	21
32	1.6213121481879303E-4	TGTGCCACCTGGGGAACCTATAAGAAACTCTTT	CATWGTYKKLF	TRGV5P	.	TRGJ1	13	-1	-1	18
32	1.6213121481879303E-4	TGTGCCACCTGGGATTTTGGCAAGAAACTCTTT	CATWDFGKKLF	TRGV4	.	TRGJ1	14	-1	-1	21
32	1.6213121481879303E-4	TGTGCCACCTGGGATCCCCTATATCGGCTCTTT	CATWDPLYRLF	TRGV4	.	TRGJ1	14	-1	-1	27
32	1.6213121481879303E-4	TGTGCCACCTGGGACGGCCGTAAGAAACTCTTT	CATWDGRKKLF	TRGV5	.	TRGJ1	18	-1	-1	20
32	1.6213121481879303E-4	TGTGCCACCTGGGACAGGCCTAAGAAACTCTTT	CATWDRPKKLF	TRGV3	.	TRGJ1	20	-1	-1	20
32	1.6213121481879303E-4	TGTGCCACCTGGGAGTCGGGCAAGAAACTCTTT	CATWESGKKLF	TRGV3	.	TRGJ2	13	-1	-1	21
32	1.6213121481879303E-4	TGTGCCACCTGGGAGACTACTAAGAAACTCTTT	CATWETTKKLF	TRGV8	.	TRGJ1	13	-1	-1	20
32	1.6213121481879303E-4	TGTGCCACGGCTCGCTATTATAAGAAACTCTTT	CATARYYKKLF	TRGV4	.	TRGJ1	7	-1	-1	15
32	1.6213121481879303E-4	TGTGCCACGAGGAATTATTATAAGAAACTCTTT	CATRNYYKKLF	TRGV3	.	TRGJ1	7	-1	-1	11
32	1.6213121481879303E-4	TGTGCCACCTGGGCCGATAAGAAACTCTTT	CATWADKKLF	TRGV3	.	TRGJ1	12	-1	-1	16
32	1.6213121481879303E-4	TGTGCCACCTGGGATAGACAGAAACTCTTT	CATWDRQKLF	TRGV8	.	TRGJ1	16	-1	-1	19
32	1.6213121481879303E-4	TGTGCCACCTGGGACTGTAAGAAACTCTTT	CATWDCKKLF	TRGV2	.	TRGJ1	14	-1	-1	17
32	1.6213121481879303E-4	TGTGCCACCTGGGAGGATAAGAAACTCTTT	CATWEDKKLF	TRGV8	.	TRGJ1	13	-1	-1	16
32	1.6213121481879303E-4	TGCGGGCGCGTGGGTTGGTTCAAGATATTT	CGRVGWFKIF	TRGV10	.	TRGJP1	13	-1	-1	12
32	1.6213121481879303E-4	TGTGCCACTCGTACTAAGAAACTCTTT	CATRTKKLF	TRGV5	.	TRGJ2	7	-1	-1	14
32	1.6213121481879303E-4	TGTGCCACCACCAATAAGAAACTCTTT	CATTNKKLF	TRGV3	.	TRGJ1	8	-1	-1	13
32	1.6213121481879303E-4	TGTGCCACCAATACGGGGAAACTCTTT	CATNTGKLF	TRGV5	.	TRGJ1	8	-1	-1	17
32	1.6213121481879303E-4	TGTGCCACCTTTACACTCTTT	CATFTLF	TRGV4	.	TRGJ2	9	-1	-1	14
32	1.6213121481879303E-4	TGTGCCACCTGGTCCCATAAGAAACTCTTT	CATWSHKKLF	TRGV5	.	TRGJ1	11	-1	-1	16
32	1.6213121481879303E-4	TGTGCCCCGATTTATAAGAAACTCTTT	CAPIYKKLF	TRGV2	.	TRGJ1	5	-1	-1	11
32	1.6213121481879303E-4	TGTGCCGATTATAAGAAACTCTTT	CADYKKLF	TRGV4	.	TRGJ1	5	-1	-1	7
32	1.6213121481879303E-4	TGTGCCAGGGAGAAGAAACTCTTT	CAREKKLF	TRGV2	.	TRGJ1	6	-1	-1	12
32	1.6213121481879303E-4	TGTGCCACCTGCCCTAGGGTTGAGAAACTCTTT	CATCPRVEKLF	TRGV2	.	TRGJ1	10	-1	-1	22
32	1.6213121481879303E-4	TGTGCCACCTGGGACTGTTATAAGAAACTCTTT	CATWDCYKKLF	TRGV3	.	TRGJ1	14	-1	-1	17
32	1.6213121481879303E-4	TGTGCCACCTGGGACAGGCGGACGAAACTCTTT	CATWDRRTKLF	TRGV5	.	TRGJ1	18	-1	-1	23
32	1.6213121481879303E-4	TGTGCCACCCCGAATTATTATAAGAAACTCTTT	CATPNYYKKLF	TRGV2	.	TRGJ1	8	-1	-1	10
32	1.6213121481879303E-4	TGTGCCACGGATCACAAGGGTGAGAAACTCTTT	CATDHKGEKLF	TRGV5	.	TRGJ1	7	-1	-1	22
32	1.6213121481879303E-4	TGTGCCACTATAGAGTCAAAGAAACTCTTT	CATIESKKLF	TRGV4	.	TRGJ1	7	-1	-1	18
32	1.6213121481879303E-4	TGTGCCACCTGGGACAGGCGAAGACTCTTT	CATWDRRRLF	TRGV5	.	TRGJ1	18	-1	-1	19
32	1.6213121481879303E-4	TGTGCCCGTGCCCATTATAAGAAACTCTTT	CARAHYKKLF	TRGV4	.	TRGJ1	5	-1	-1	13
31	1.5706461435570574E-4	TGTGCCACCTGGGACGGGCCCCGAGTTCCAATGTGTAGTGATTGGATCAAGACGTTT	CATWDGPRVPMCSDWIKTF	TRGV2	.	TRGJP2	20	-1	-1	34
31	1.5706461435570574E-4	TGTGCTGCGTGGGATTATTGCCGGAGTCTTAATTATTATAAGAAACTCTTT	CAAWDYCRSLNYYKKLF	TRGV10	.	TRGJ1	16	-1	-1	30
31	1.5706461435570574E-4	TGTGCCACCTGGGACGCTGGGGAGAGTAGTGATTGGATCAAGACGTTT	CATWDAGESSDWIKTF	TRGV2	.	TRGJP2	15	-1	-1	24
31	1.5706461435570574E-4	TGTGCCACCTGGGACGCACCTCTTAACCTTTATTATAAGAAACTCTTT	CATWDAPLNLYYKKLF	TRGV2	.	TRGJ1	15	-1	-1	29
31	1.5706461435570574E-4	TGTGCTGCGTGGAAAGGCCCCCTCACTGGTTGGTTCAAGATATTT	CAAWKGPLTGWFKIF	TRGV10	.	TRGJP1	11	-1	-1	23
31	1.5706461435570574E-4	TGTGCCACCTGGGATGGGCCCCCCCATTATTATAAGAAACTCTTT	CATWDGPPHYYKKLF	TRGV4	.	TRGJ1	20	-1	-1	25
31	1.5706461435570574E-4	TGTGCCACCTGGGACGGGCCCCCGGTGGGTTGGATCAAGACGTTT	CATWDGPPVGWIKTF	TRGV2	.	TRGJP2	20	-1	-1	29
31	1.5706461435570574E-4	TGTGCCACCTGGGACGGGCCGAGTGGTGATTGGATCAAGACGTTT	CATWDGPSGDWIKTF	TRGV2	.	TRGJP2	19	-1	-1	21
31	1.5706461435570574E-4	TGTGCCACCTGGGACAGCCTTTGTAGTGATTGGATCAAGACGTTT	CATWDSLCSDWIKTF	TRGV3	.	TRGJP2	19	-1	-1	22
31	1.5706461435570574E-4	TGTGCCACCTGGGACAGCCTAAGTAGTGATTGGATCAAGACGTTT	CATWDSLSSDWIKTF	TRGV5	.	TRGJP2	19	-1	-1	21
31	1.5706461435570574E-4	TGTGCCACCTGGGAGGTCCTTCCCTTCGGTTGTAAGAAACTCTTT	CATWEVLPFGCKKLF	TRGV4	.	TRGJ1	13	-1	-1	29
31	1.5706461435570574E-4	TGTGCTGCGTGGGATTATTTGGTTGATTATAAGAAACTCTTT	CAAWDYLVDYKKLF	TRGV10	.	TRGJ1	16	-1	-1	25
31	1.5706461435570574E-4	TGTGCCACCTGGGACGAGGGTAGTGATTGGATCAAGACGTTT	CATWDEGSDWIKTF	TRGV2	.	TRGJP2	15	-1	-1	19
31	1.5706461435570574E-4	TGTGCCACCTGGGACAGCAGTAGTGATTGGATCAAGACGTTT	CATWDSSSDWIKTF	TRGV3	.	TRGJP2	16	-1	-1	18
31	1.5706461435570574E-4	TGTGCCACCTGGGACAGGCCTAATTATTATAAGAAACTCTTT	CATWDRPNYYKKLF	TRGV3	.	TRGJ1	20	-1	-1	21
31	1.5706461435570574E-4	TGTGCCACCTGGAGGTCTAGGCGTTATTATAAGAAACTCTTT	CATWRSRRYYKKLF	TRGV4	.	TRGJ1	11	-1	-1	23
31	1.5706461435570574E-4	TGTGCTGCGCCGTATACCACTGGTTGGTTCAAGATATTT	CAAPYTTGWFKIF	TRGV10	.	TRGJP1	8	-1	-1	12
31	1.5706461435570574E-4	TGTGCCACCTGGGATGGTGGTTATTATAAGAAACTCTTT	CATWDGGYYKKLF	TRGV4	.	TRGJ1	16	-1	-1	20
31	1.5706461435570574E-4	TGTGCCACCTGGGATGGCCTTTATTATAAGAAACTCTTT	CATWDGLYYKKLF	TRGV4	.	TRGJ1	16	-1	-1	20
31	1.5706461435570574E-4	TGTGCCACCTGGGATACCCCTGGGTATAAGAAACTCTTT	CATWDTPGYKKLF	TRGV4	.	TRGJ1	14	-1	-1	24
31	1.5706461435570574E-4	TGTGCCACCTGGGACGCGCATGTTTATAAGAAACTCTTT	CATWDAHVYKKLF	TRGV2	.	TRGJ1	18	-1	-1	23
31	1.5706461435570574E-4	TGTGCCACCTGGGACGGGCCTCGGTTGGAGAAACTCTTT	CATWDGPRLEKLF	TRGV2	.	TRGJ1	19	-1	-1	28
31	1.5706461435570574E-4	TGTGCCACCTGGGACGGGCCCTGGTATAAGAAACTCTTT	CATWDGPWYKKLF	TRGV2	.	TRGJ1	20	-1	-1	24
31	1.5706461435570574E-4	TGTGCCACCTGGGACGGGCAGGTTCGGAAGAAACTCTTT	CATWDGQVRKKLF	TRGV2	.	TRGJ1	18	-1	-1	27
31	1.5706461435570574E-4	TGTGCCACCTGGGACAGGCGCAGTCAGCAGAAACTCTTT	CATWDRRSQQKLF	TRGV5	.	TRGJ1	18	-1	-1	28
31	1.5706461435570574E-4	TGTGCCACCTGGAGTTATAGTGATTGGATCAAGACGTTT	CATWSYSDWIKTF	TRGV2	.	TRGJP2	11	-1	-1	17
31	1.5706461435570574E-4	TGTGCCTTGTGGGGGGGGTGCCCGAAGAAACTCTTT	CALWGGCPKKLF	TRGV9	.	TRGJ1	15	-1	-1	24
31	1.5706461435570574E-4	TGTGCCACCTGGCCGTGGGGTTATAAGAAACTCTTT	CATWPWGYKKLF	TRGV4	.	TRGJ1	11	-1	-1	20
31	1.5706461435570574E-4	TGTGCCACCTGGGATGGGGATTATAAGAAACTCTTT	CATWDGDYKKLF	TRGV4	.	TRGJ1	17	-1	-1	19
31	1.5706461435570574E-4	TGTGCCACCTGGGATACGTGTGTTACGAAACTCTTT	CATWDTCVTKLF	TRGV8	.	TRGJ1	15	-1	-1	23
31	1.5706461435570574E-4	TGTGCCACCTGGGACGGGCTTTTATTGGGTCTCTTT	CATWDGLLLGLF	TRGV2	.	TRGJ1	18	-1	-1	30
31	1.5706461435570574E-4	TGTGCCACCTGGGACGGGCGGTGGAAGAAACTCTTT	CATWDGRWKKLF	TRGV2	.	TRGJ1	18	-1	-1	24
31	1.5706461435570574E-4	TGTGCCACCTGGGACGAGAATTATAAGAAACTCTTT	CATWDENYKKLF	TRGV3	.	TRGJ1	14	-1	-1	19
31	1.5706461435570574E-4	TGTGCCACCTGGGACAGGCTTTGGAAGAAACTCTTT	CATWDRLWKKLF	TRGV5	.	TRGJ1	18	-1	-1	24
31	1.5706461435570574E-4	TGTGCCACCTGGGACAGGGGGGATCCGAAACTCTTT	CATWDRGDPKLF	TRGV7	.	TRGJ1	17	-1	-1	26
31	1.5706461435570574E-4	TGTGCCACCTGGGACAGGATGGGGGGGAAACTCTTT	CATWDRMGGKLF	TRGV5	.	TRGJ1	17	-1	-1	26
31	1.5706461435570574E-4	TGTGCCACTGGGGGGGATTATAAGAAACTCTTT	CATGGDYKKLF	TRGV4	.	TRGJ1	11	-1	-1	16
31	1.5706461435570574E-4	TGTGCCACCTGGGCCCCAAACAAGAAACTCTTT	CATWAPNKKLF	TRGV8	.	TRGJ1	12	-1	-1	21
31	1.5706461435570574E-4	TGTGCCACCTGGGCAAATTATAAGAAACTCTTT	CATWANYKKLF	TRGV4	.	TRGJ1	12	-1	-1	16
31	1.5706461435570574E-4	TGTGCCACCTGGGATCTCCGGAAGAAACTCTTT	CATWDLRKKLF	TRGV4	.	TRGJ1	14	-1	-1	21
31	1.5706461435570574E-4	TGTGCCACCTGGGATGGCTCAGGGAAACTCTTT	CATWDGSGKLF	TRGV4	.	TRGJ1	16	-1	-1	23
31	1.5706461435570574E-4	TGTGCCACCTGGGACGGGCCCTGCAAACTCTTT	CATWDGPCKLF	TRGV2	.	TRGJ1	20	-1	-1	24
31	1.5706461435570574E-4	TGTGCCACCTGGGAGGGCTATAAGAAACTCTTT	CATWEGYKKLF	TRGV4	.	TRGJ1	17	-1	-1	18
31	1.5706461435570574E-4	TGTGCCACCGGGGGTTGTTATAAGAAACTCTTT	CATGGCYKKLF	TRGV8	.	TRGJ1	12	-1	-1	14
31	1.5706461435570574E-4	TGTGCCACCTGGGCTGGGAAGAAACTCTTT	CATWAGKKLF	TRGV4	.	TRGJ1	17	-1	-1	18
31	1.5706461435570574E-4	TGTGCCACCCCCGAGGCTGAGAAACTCTTT	CATPEAEKLF	TRGV8	.	TRGJ1	8	-1	-1	19
31	1.5706461435570574E-4	TGTGCCACCTGGGACTCGAAACTCTTT	CATWDSKLF	TRGV5	.	TRGJ1	14	-1	-1	17
31	1.5706461435570574E-4	TGTGCCACCTGGGATTGGCTCTTT	CATWDWLF	TRGV8	.	TRGJ1	18	-1	-1	18
31	1.5706461435570574E-4	TGTGCCACCTGCCCTTATTATAAGAAACTCTTT	CATCPYYKKLF	TRGV8	.	TRGJ1	10	-1	-1	14
31	1.5706461435570574E-4	TGTGCCACCTGGGACAGGGTGGGGAAACTCTTT	CATWDRVGKLF	TRGV3	.	TRGJ1	17	-1	-1	23
31	1.5706461435570574E-4	TGTGCCACCTGGGAACGTTGGAAGAAACTCTTT	CATWERWKKLF	TRGV2	.	TRGJ1	13	-1	-1	21
31	1.5706461435570574E-4	TGTGCCACCTGGGTGACACAGAAACTCTTT	CATWVTQKLF	TRGV2	.	TRGJ1	12	-1	-1	19
31	1.5706461435570574E-4	TGTGCCACCTGGGACAGGGAGAAACTCTTT	CATWDREKLF	TRGV3	.	TRGJ1	17	-1	-1	19
31	1.5706461435570574E-4	TGTCCGATATTT	CPIF	TRGV2	.	TRGJP1	2	-1	-1	5
31	1.5706461435570574E-4	TGTGCCACCTGGGACTGGAATAAGAAACTCTTT	CATWDWNKKLF	TRGV5	.	TRGJ2	17	-1	-1	19
31	1.5706461435570574E-4	TGTGCCACCTGGGACCGGGTTTATCTCTTT	CATWDRVYLF	TRGV5	.	TRGJ1	17	-1	-1	24
31	1.5706461435570574E-4	TGTGCCACCTGGGCCGGAGGGAGGAAACTCTTT	CATWAGGRKLF	TRGV8	.	TRGJ1	12	-1	-1	23
31	1.5706461435570574E-4	TGTGCCACCTGGGACGAAGGGGAGAAACTCTTT	CATWDEGEKLF	TRGV5	.	TRGJ1	14	-1	-1	22
30	1.5199801389261848E-4	TGTGCCACCTGGGTCCGTCAATCTGGTAGTGATTGGATCAAGACGTTT	CATWVRQSGSDWIKTF	TRGV2	.	TRGJP2	12	-1	-1	25
30	1.5199801389261848E-4	TGTGCCACCTGGGACTGGGATCCCTCCGGGGATTATAAGAAACTCTTT	CATWDWDPSGDYKKLF	TRGV2	.	TRGJ1	18	-1	-1	31
30	1.5199801389261848E-4	TGTGCCACCTGGGACCGGGCCAATAGTAGTGATTGGATCAAGACGTTT	CATWDRANSSDWIKTF	TRGV2	.	TRGJP2	20	-1	-1	22
30	1.5199801389261848E-4	TGTGCCACCTGGGACGGGCCCCTACGTAGTGATTGGATCAAGACGTTT	CATWDGPLRSDWIKTF	TRGV2	.	TRGJP2	20	-1	-1	25
30	1.5199801389261848E-4	TGTGCCACCTGGGACGGGCCCCCGAGTAGTGATTGGATCAAGACGTTT	CATWDGPPSSDWIKTF	TRGV2	.	TRGJP2	20	-1	-1	24
30	1.5199801389261848E-4	TGTGCCACCTGGGACGGGCCGGGTACGCGTGATTGGATCAAGACGTTT	CATWDGPGTRDWIKTF	TRGV2	.	TRGJP2	19	-1	-1	28
30	1.5199801389261848E-4	TGTGCCACCTGGGACAGCCGGGGGGGTAGTGATTGGATCAAGACGTTT	CATWDSRGGSDWIKTF	TRGV2	.	TRGJP2	14	-1	-1	25
30	1.5199801389261848E-4	TGTGCTGCGTGGGAGAATAATACCACTGGTTGGTTCAAGATATTT	CAAWENNTTGWFKIF	TRGV10	.	TRGJP1	13	-1	-1	19
30	1.5199801389261848E-4	TGTGCCACCTGGGATGGGGGTCGGACCTATTATAAGAAACTCTTT	CATWDGGRTYYKKLF	TRGV4	.	TRGJ1	17	-1	-1	27
30	1.5199801389261848E-4	TGTGCCACCTGGGATAGGCTAAAGATTGGGTATAAGAAACTCTTT	CATWDRLKIGYKKLF	TRGV8	.	TRGJ1	18	-1	-1	30
30	1.5199801389261848E-4	TGTGCCACCTGGGACCCTCCTAGTAGTGATTGGATCAAGACGTTT	CATWDPPSSDWIKTF	TRGV4	.	TRGJP2	13	-1	-1	20
30	1.5199801389261848E-4	TGTGCCACCTGGGACGGGCGCCAAAGGGGGTGGATCAAGACGTTT	CATWDGRQRGWIKTF	TRGV2	.	TRGJP2	18	-1	-1	30
30	1.5199801389261848E-4	TGTGCCACCTGGGACGGGGATGGAATTGGTTGGATCAAGACGTTT	CATWDGDGIGWIKTF	TRGV2	.	TRGJP2	17	-1	-1	26
30	1.5199801389261848E-4	TGTGCCACCTGGGACAGGCCTTGGAGTGATTGGATCAAGACGTTT	CATWDRPWSDWIKTF	TRGV3	.	TRGJP2	20	-1	-1	24
30	1.5199801389261848E-4	TGTGCCACCTGGGACGTTGCTGGTTATTATAAGAAACTCTTT	CATWDVAGYYKKLF	TRGV2	.	TRGJ2	15	-1	-1	23
30	1.5199801389261848E-4	TGTGCCACCTGGGACGGGCGTACTGGTTGGTTCAAGATATTT	CATWDGRTGWFKIF	TRGV2	.	TRGJP1	18	-1	-1	21
30	1.5199801389261848E-4	TGTGCCACCTGGGACGGGCGCGGTTATTATAAGAAACTCTTT	CATWDGRGYYKKLF	TRGV2	.	TRGJ1	21	-1	-1	23
30	1.5199801389261848E-4	TGTGCTGCGTGGGGCCTGAATTATTATAAGAAACTCTTT	CAAWGLNYYKKLF	TRGV10	.	TRGJ1	12	-1	-1	17
30	1.5199801389261848E-4	TGTGCTGCGTGGGATTGGCATTATTATAAGAAACTCTTT	CAAWDWHYYKKLF	TRGV10	.	TRGJ1	15	-1	-1	13
30	1.5199801389261848E-4	TGTGCCACCTCGAGAGCCGGCAATTATAAGAAACTCTTT	CATSRAGNYKKLF	TRGV2	.	TRGJ1	9	-1	-1	22
30	1.5199801389261848E-4	TGTGCCACCTGGGTGAAGAATTATTATAAGAAACTCTTT	CATWVKNYYKKLF	TRGV8	.	TRGJ1	12	-1	-1	17
30	1.5199801389261848E-4	TGTGCCACCTGGGGGGAGGGTTATTATAAGAAACTCTTT	CATWGEGYYKKLF	TRGV2	.	TRGJ1	12	-1	-1	20
30	1.5199801389261848E-4	TGTGCCACCTGGGATAGGGATTATTATAAGAAACTCTTT	CATWDRDYYKKLF	TRGV8	.	TRGJ1	17	-1	-1	19
30	1.5199801389261848E-4	TGTGCCACCTGGGACCGACCGTATTATAAGAAACTCTTT	CATWDRPYYKKLF	TRGV7	.	TRGJ1	14	-1	-1	21
30	1.5199801389261848E-4	TGTGCCACCTGGGACGCCATAACCTTTAAGAAACTCTTT	CATWDAITFKKLF	TRGV2	.	TRGJ1	15	-1	-1	26
30	1.5199801389261848E-4	TGTGCCACCTGGGACGGGCCCGGGTATAAGAAACTCTTT	CATWDGPGYKKLF	TRGV2	.	TRGJ1	21	-1	-1	24
30	1.5199801389261848E-4	TGTGCCACCTGGGACGGGCCAGAATATAAGAAACTCTTT	CATWDGPEYKKLF	TRGV2	.	TRGJ1	19	-1	-1	24
30	1.5199801389261848E-4	TGTGCCACCTGGGACGGGCAAGTGTATAAGAAACTCTTT	CATWDGQVYKKLF	TRGV2	.	TRGJ1	18	-1	-1	24
30	1.5199801389261848E-4	TGTGCCACCTGGGACAGTCTTTTGTATAAGAAACTCTTT	CATWDSLLYKKLF	TRGV3	.	TRGJ1	16	-1	-1	24
30	1.5199801389261848E-4	TGTGCCACCTGGGACAGAATTTATTATAAGAAACTCTTT	CATWDRIYYKKLF	TRGV3	.	TRGJ1	16	-1	-1	16
30	1.5199801389261848E-4	TGTGCCACGCAATATAGTAGTGATTGGATCAAGACGTTT	CATQYSSDWIKTF	TRGV2	.	TRGJP2	7	-1	-1	11
30	1.5199801389261848E-4	TGTGCCGCCCACCTAAGGACCGACAAGAAACTCTTT	CAAHLRTDKKLF	TRGV5	.	TRGJ1	8	-1	-1	24
30	1.5199801389261848E-4	TGTGCCACCTGGTCCCACTCATTATCTAGGCTCTTT	CATWSHSLSRLF	TRGV8	.	TRGJ2	11	-1	-1	30
30	1.5199801389261848E-4	TGTGCCACCTGGGGGGATTATTATAAGAAACTCTTT	CATWGDYYKKLF	TRGV7	.	TRGJ1	12	-1	-1	16
30	1.5199801389261848E-4	TGTGCCACCTGGGATGCGGGAAAGGAGAAACTCTTT	CATWDAGKEKLF	TRGV4	.	TRGJ1	15	-1	-1	25
30	1.5199801389261848E-4	TGTGCCACCTGGGATGGGCCCAGAAAGAAACTCTTT	CATWDGPRKKLF	TRGV4	.	TRGJ1	21	-1	-1	24
30	1.5199801389261848E-4	TGTGCCACCTGGGACCGGAACCCGGCCGAACTCTTT	CATWDRNPAELF	TRGV3	.	TRGJ1	17	-1	-1	28
30	1.5199801389261848E-4	TGTGCCACCTGGGACAGGTCGGAAAAGAAACTCTTT	CATWDRSEKKLF	TRGV7	.	TRGJ1	17	-1	-1	24
30	1.5199801389261848E-4	TGTGCCACCTGGGACAGGCCGGAGAAGAAACTCTTT	CATWDRPEKKLF	TRGV7	.	TRGJ2	19	-1	-1	24
30	1.5199801389261848E-4	TGTGCCACCTGGGACAGGCGTGGCAAGAAACTCTTT	CATWDRRGKKLF	TRGV3	.	TRGJ1	21	-1	-1	24
30	1.5199801389261848E-4	TGTGCCACCTGGGACAGAGCCAGGGGGAAACTCTTT	CATWDRARGKLF	TRGV4	.	TRGJ1	13	-1	-1	26
30	1.5199801389261848E-4	TGTGCCACCTGGGATTTGCTTAAGAAACTCTTT	CATWDLLKKLF	TRGV4	.	TRGJ2	14	-1	-1	20
30	1.5199801389261848E-4	TGTGCCACCTGGGACCGTTATAAGAAACTCTTT	CATWDRYKKLF	TRGV3	.	TRGJ1	14	-1	-1	17
30	1.5199801389261848E-4	TGTGCCACCTGGGACAGGCATAAGAAACTCTTT	CATWDRHKKLF	TRGV7	.	TRGJ1	18	-1	-1	19
30	1.5199801389261848E-4	TGTGCCACCTGGGATGGGCGAAGGCTCTTT	CATWDGRRLF	TRGV4	.	TRGJ2	18	-1	-1	24
30	1.5199801389261848E-4	TGTGCCACCTGGAAGACTAAGAAACTCTTT	CATWKTKKLF	TRGV4	.	TRGJ1	11	-1	-1	17
30	1.5199801389261848E-4	TGTGCCACCCCTCCCCCGAAGAAACTCTTT	CATPPPKKLF	TRGV8	.	TRGJ1	8	-1	-1	18
30	1.5199801389261848E-4	TGTGCCACCCCTAAGAAACTCTTT	CATPKKLF	TRGV2	.	TRGJ1	8	-1	-1	11
30	1.5199801389261848E-4	TGTGCCACCTGGGATGGGCGGAAGAAACTCTTT	CATWDGRKKLF	TRGV4	.	TRGJ1	18	-1	-1	21
30	1.5199801389261848E-4	TGTGCCACCTGGGATATGCCGAAGAAACTCTTT	CATWDMPKKLF	TRGV8	.	TRGJ1	19	-1	-1	21
30	1.5199801389261848E-4	TGTGCCACCTGGGACGGGCTTAAGAAACTCTTT	CATWDGLKKLF	TRGV2	.	TRGJ1	18	-1	-1	20
30	1.5199801389261848E-4	TGTGCCACCTGGGACGACCCTAGCAAACTCTTT	CATWDDPSKLF	TRGV2	.	TRGJ1	15	-1	-1	24
30	1.5199801389261848E-4	TGTGCCACCTGGGACAGGCAACAGAAACTCTTT	CATWDRQQKLF	TRGV5	.	TRGJ2	18	-1	-1	22
30	1.5199801389261848E-4	TGTGCCACCATCCTAGGGTATAAGAAACTCTTT	CATILGYKKLF	TRGV5	.	TRGJ1	8	-1	-1	18
30	1.5199801389261848E-4	TGTGCCACCTGGGATGGGCCTAAACTCTTT	CATWDGPKLF	TRGV4	.	TRGJ1	19	-1	-1	21
30	1.5199801389261848E-4	TGTGCCAACCCCGTATATAAGAAACTCTTT	CANPVYKKLF	TRGV8	.	TRGJ1	6	-1	-1	15
30	1.5199801389261848E-4	TGTGCTGCGTGGGATTGTAACAAGAAACTCTTT	CAAWDCNKKLF	TRGV10	.	TRGJ1	15	-1	-1	21
30	1.5199801389261848E-4	TGTGCCACCTGGGATTTAGAGAAACTCTTT	CATWDLEKLF	TRGV4	.	TRGJ2	14	-1	-1	13
30	1.5199801389261848E-4	TGTGCCACCTGGGATATTGGGAAACTCTTT	CATWDIGKLF	TRGV8	.	TRGJ1	15	-1	-1	20
29	1.469314134295312E-4	TGTGCCACCTGGGCTCTACGTCATAGTAGTGATTGGATCAAGACGTTT	CATWALRHSSDWIKTF	TRGV2	.	TRGJP2	12	-1	-1	22
29	1.469314134295312E-4	TGTGCCACCTGGGACGGGCGGGGGGGTAGTGATTGGATCAAGACGTTT	CATWDGRGGSDWIKTF	TRGV2	.	TRGJP2	18	-1	-1	25
29	1.469314134295312E-4	TGTGCTGCGTGGGCCGGGGGGGTTAATTATTATAAGAAACTCTTT	CAAWAGGVNYYKKLF	TRGV10	.	TRGJ1	12	-1	-1	24
29	1.469314134295312E-4	TGTGCCACCTGGCTATTAAAGTCCCCTTACCTCTCCGGACTCTTT	CATWLLKSPYLSGLF	TRGV8	.	TRGJ1	11	-1	-1	38
29	1.469314134295312E-4	TGTGCCACCTGGGATAGGAGGTTGGGCAAAAAAATCAAGGTATTT	CATWDRRLGKKIKVF	TRGV8	.	TRGJP	17	-1	-1	20
29	1.469314134295312E-4	TGTGCCACCTGGGACAGGCGCAGTTCCCATTATAAGAAACTCTTT	CATWDRRSSHYKKLF	TRGV3	.	TRGJ1	28	-1	-1	28
29	1.469314134295312E-4	TGTGCTGCGTGGGGACCCCCGAATTATTATAAGAAACTCTTT	CAAWGPPNYYKKLF	TRGV10	.	TRGJ1	12	-1	-1	19
29	1.469314134295312E-4	TGTGCCACCTGGGGTCACCCGGATTATTATAAGAAACTCTTT	CATWGHPDYYKKLF	TRGV5	.	TRGJ1	12	-1	-1	19
29	1.469314134295312E-4	TGTGCCACCTGGGATGGGCGCCTAAAATTGGAGAAACTCTTT	CATWDGRLKLEKLF	TRGV4	.	TRGJ1	18	-1	-1	31
29	1.469314134295312E-4	TGTGCCACCTGGGATAGCCAGGGTGGGGGTAAGAAACTCTTT	CATWDSQGGGKKLF	TRGV8	.	TRGJ2	16	-1	-1	29
29	1.469314134295312E-4	TGTGCCACCTGGGATAGGCCTTGCTATTATAAGAAACTCTTT	CATWDRPCYYKKLF	TRGV8	.	TRGJ1	20	-1	-1	24
29	1.469314134295312E-4	TGTGCCACCTGGGATAAGCCTCGGGTGTTTCGGAAACTCTTT	CATWDKPRVFRKLF	TRGV8	.	TRGJ1	20	-1	-1	32
29	1.469314134295312E-4	TGTGCCACCTGGGACGGGCATTGTGAATATAAGAAACTCTTT	CATWDGHCEYKKLF	TRGV2	.	TRGJ1	18	-1	-1	27
29	1.469314134295312E-4	TGTGCCACCTGGGACAAACCCTGGATAGTGAAGAAACTCTTT	CATWDKPWIVKKLF	TRGV3	.	TRGJ1	15	-1	-1	30
29	1.469314134295312E-4	TGTGCTGCGTGGGGGGATATTTATTATAAGAAACTCTTT	CAAWGDIYYKKLF	TRGV10	.	TRGJ1	12	-1	-1	20
29	1.469314134295312E-4	TGTGCCACCTGGGTTAGGAATTATTATAAGAAACTCTTT	CATWVRNYYKKLF	TRGV4	.	TRGJ1	12	-1	-1	17
29	1.469314134295312E-4	TGTGCCACCTGGGGAGGGGCGGATTATAAGAAACTCTTT	CATWGGADYKKLF	TRGV4	.	TRGJ2	19	-1	-1	22
29	1.469314134295312E-4	TGTGCCACCTGGGATGGGCGGGTTTATAAGAAACTCTTT	CATWDGRVYKKLF	TRGV4	.	TRGJ1	18	-1	-1	23
29	1.469314134295312E-4	TGTGCCACCTGGGACCGAACCCGTTATAAGAAACTCTTT	CATWDRTRYKKLF	TRGV7	.	TRGJ1	14	-1	-1	23
29	1.469314134295312E-4	TGTGCCACCTGGGACGCGAATTATTATAAGAAACTCTTT	CATWDANYYKKLF	TRGV4	.	TRGJ1	13	-1	-1	16
29	1.469314134295312E-4	TGTGCCACCTGGGACGGGCCGGGACGCAAGAAACTCTTT	CATWDGPGRKKLF	TRGV2	.	TRGJ1	19	-1	-1	27
29	1.469314134295312E-4	TGTGCCACCTGGGACGGGCCAGGATATAAGAAACTCTTT	CATWDGPGYKKLF	TRGV2	.	TRGJ1	19	-1	-1	24
29	1.469314134295312E-4	TGTGCCACCTGGGACGGGCCAGAGTATAAGAAACTCTTT	CATWDGPEYKKLF	TRGV2	.	TRGJ1	19	-1	-1	24
29	1.469314134295312E-4	TGTGCCACCTGGGACGGGCGTCGTTATAAGAAACTCTTT	CATWDGRRYKKLF	TRGV2	.	TRGJ1	18	-1	-1	23
29	1.469314134295312E-4	TGTGCCACCTGGGACAGGCCTGGTTATAAGAAACTCTTT	CATWDRPGYKKLF	TRGV3	.	TRGJ1	21	-1	-1	23
29	1.469314134295312E-4	TGTGCCACCTGGGACAGGGGCTATTATAAGAAACTCTTT	CATWDRGYYKKLF	TRGV5	.	TRGJ1	17	-1	-1	21
29	1.469314134295312E-4	TGTGCCACCTGGGACAGAACCGATTATAAGAAACTCTTT	CATWDRTDYKKLF	TRGV5	.	TRGJ1	16	-1	-1	22
29	1.469314134295312E-4	TGTGCCACCTGGGAGTTGGGGTATGGTAAGAAACTCTTT	CATWELGYGKKLF	TRGV4	.	TRGJ1	13	-1	-1	26
29	1.469314134295312E-4	TGTGCCACCTGGGTCCTCGGTTATAAGAAACTCTTT	CATWVLGYKKLF	TRGV7	.	TRGJ1	12	-1	-1	20
29	1.469314134295312E-4	TGTGCCACCTGGGATAGTAATTATAAGAAACTCTTT	CATWDSNYKKLF	TRGV8	.	TRGJ1	16	-1	-1	19
29	1.469314134295312E-4	TGTGCCACCTGGGACGGGCCAAATGTGAAACTCTTT	CATWDGPNVKLF	TRGV2	.	TRGJ1	19	-1	-1	26
29	1.469314134295312E-4	TGTGCCACCTGGGACGGGCATATGAGGAAACTCTTT	CATWDGHMRKLF	TRGV2	.	TRGJ1	18	-1	-1	26
29	1.469314134295312E-4	TGTGCCACCTGGGACAGGCCGTGGAAGAAACTCTTT	CATWDRPWKKLF	TRGV3	.	TRGJ1	19	-1	-1	24
29	1.469314134295312E-4	TGTGCCACCTGGGACAGGCAATCTGAGAAACTCTTT	CATWDRQSEKLF	TRGV3	.	TRGJ1	18	-1	-1	25
29	1.469314134295312E-4	TGTGCCACCCCCAGAGGGGACTATAAGAAACTCTTT	CATPRGDYKKLF	TRGV4	.	TRGJ1	8	-1	-1	21
29	1.469314134295312E-4	TGTGCCACCTGCTCTATGTACGAGAAACTCTTT	CATCSMYEKLF	TRGV4	.	TRGJ1	10	-1	-1	22
29	1.469314134295312E-4	TGTGCCACCTGGCTTAGGTATAAGAAACTCTTT	CATWLRYKKLF	TRGV8	.	TRGJ1	17	-1	-1	18
29	1.469314134295312E-4	TGTGCCACCTGGGGCTGGTATAAGAAACTCTTT	CATWGWYKKLF	TRGV4	.	TRGJ1	12	-1	-1	18
29	1.469314134295312E-4	TGTGCCACCTGGGATGGAAATAAGAAACTCTTT	CATWDGNKKLF	TRGV4	.	TRGJ1	16	-1	-1	19
29	1.469314134295312E-4	TGTGCCACCTGGGATAGAAGGAAGAAACTCTTT	CATWDRRKKLF	TRGV8	.	TRGJ1	16	-1	-1	21
29	1.469314134295312E-4	TGTGCCACCTGGGATAATTACGAGAAACTCTTT	CATWDNYEKLF	TRGV8	.	TRGJ1	15	-1	-1	13
29	1.469314134295312E-4	TGTGCCACCTGGATGTATTATAAGAAACTCTTT	CATWMYYKKLF	TRGV3	.	TRGJ1	11	-1	-1	15
29	1.469314134295312E-4	TGTGCCAACCCGCATTATAAGAAACTCTTT	CANPHYKKLF	TRGV2	.	TRGJ1	6	-1	-1	13
29	1.469314134295312E-4	TGTGCTGCGTGGGGATATTATAAGAAACTCTTT	CAAWGYYKKLF	TRGV10	.	TRGJ2	12	-1	-1	15
29	1.469314134295312E-4	TGTGCCACCTGGTCAAAGGGGGAGAAACTCTTT	CATWSKGEKLF	TRGV4	.	TRGJ1	11	-1	-1	22
29	1.469314134295312E-4	TGTGCCACCTGGGACTGGTATAAGAAACTCTTT	CATWDWYKKLF	TRGV2	.	TRGJ1	17	-1	-1	18
29	1.469314134295312E-4	TGTGCCACCTGGGTGCCTAAGAAACTCTTT	CATWVPKKLF	TRGV2	.	TRGJ1	12	-1	-1	17
29	1.469314134295312E-4	TGTGCCACCGACGGCTATAAGAAACTCTTT	CATDGYKKLF	TRGV4	.	TRGJ1	8	-1	-1	15
29	1.469314134295312E-4	TGTGCCACCTTTCGATCCAAGACGTTT	CATFRSKTF	TRGV4	.	TRGJP2	9	-1	-1	10
29	1.469314134295312E-4	TGTGCCACCTGGGATCTCTTT	CATWDLF	TRGV4	.	TRGJ1	14	-1	-1	15
29	1.469314134295312E-4	TTTTCTAAGAAACTCTTT	FSKKLF	TRGV4	.	TRGJ1	0	-1	-1	2
29	1.469314134295312E-4	TGTGCCACCTGGGATGGGCGCATCAAGAAACTCTTT	CATWDGRIKKLF	TRGV4	.	TRGJ1	23	-1	-1	24
29	1.469314134295312E-4	TGTGCCACCTGGGAGGTTTATTATAAGAAACTCTTT	CATWEVYYKKLF	TRGV4	.	TRGJ1	13	-1	-1	17
29	1.469314134295312E-4	TGTGCCACCTGGGAATGTCGTTATAAGAAACTCTTT	CATWECRYKKLF	TRGV4	.	TRGJ1	13	-1	-1	20
29	1.469314134295312E-4	TGTGCCACCTGGGATGGGCCTTTGGAACTCTTT	CATWDGPLELF	TRGV4	.	TRGJ1	19	-1	-1	25
29	1.469314134295312E-4	TGTGCCACCTGGGATGGATGCAAGAAACTCTTT	CATWDGCKKLF	TRGV4	.	TRGJ2	16	-1	-1	21
29	1.469314134295312E-4	TGTGCCACCTGGGATGAGGGCGAGAAACTCTTT	CATWDEGEKLF	TRGV4	.	TRGJ1	15	-1	-1	22
29	1.469314134295312E-4	TGTGCCACCTGGGACGATTGGATCAAGACGTTT	CATWDDWIKTF	TRGV3	.	TRGJP2	14	-1	-1	15
29	1.469314134295312E-4	TGTGCCACCTGGGATGATGAGAAACTCTTT	CATWDDEKLF	TRGV8	.	TRGJ1	14	-1	-1	13
29	1.469314134295312E-4	TGTGCCACCTGGGACGGTAAGAAACTCTTT	CATWDGKKLF	TRGV2	.	TRGJ1	16	-1	-1	17
28	1.418648129664439E-4	TGTGCCACCTGGGACGAGCCGAAATCATATAGTAGTGATTGGATCAAGACGTTT	CATWDEPKSYSSDWIKTF	TRGV2	.	TRGJP2	19	-1	-1	26
28	1.418648129664439E-4	TGTGCCACCTGGGACGGGCCTCGAAGTAGTAGTGATTGGATCAAGACGTTT	CATWDGPRSSSDWIKTF	TRGV2	.	TRGJP2	19	-1	-1	26
28	1.418648129664439E-4	TGTGCCACCTGGGACAGATACCGTGTTCCCTTTGGGTATAAGAAACTCTTT	CATWDRYRVPFGYKKLF	TRGV7	.	TRGJ1	16	-1	-1	36
28	1.418648129664439E-4	TGTGCTGCGTGGGATTATGGGGGGACTAATTATTATAAGAAACTCTTT	CAAWDYGGTNYYKKLF	TRGV10	.	TRGJ1	16	-1	-1	27
28	1.418648129664439E-4	TGTGCCACCTGGGATGGGTTTAATTATTATAAGAAACTCTTT	CATWDGFNYYKKLF	TRGV4	.	TRGJ2	17	-1	-1	21
28	1.418648129664439E-4	TGTGCCACCTGGGACCGCCCCTTCCGGTATAAGAAACTCTTT	CATWDRPFRYKKLF	TRGV2	.	TRGJ1	24	-1	-1	27
28	1.418648129664439E-4	TGTGCCACCTGGGACGCCACACGGAGGGGTAAGAAACTCTTT	CATWDATRRGKKLF	TRGV3	.	TRGJ1	14	-1	-1	29
28	1.418648129664439E-4	TGTGCCACCTGGGACGGCCCGAGGGTTTATAAGAAACTCTTT	CATWDGPRVYKKLF	TRGV2	.	TRGJ1	20	-1	-1	26
28	1.418648129664439E-4	TGTGCCACCTGGGACGGGCCGGGGGATTATAAGAAACTCTTT	CATWDGPGDYKKLF	TRGV2	.	TRGJ1	19	-1	-1	25
28	1.418648129664439E-4	TGTGCCACCTGGGACGGGCGTCTTAATTATAAGAAACTCTTT	CATWDGRLNYKKLF	TRGV2	.	TRGJ1	18	-1	-1	25
28	1.418648129664439E-4	TGTGCCACCTGGGACGGGCGTACAGGTTATAAGAAACTCTTT	CATWDGRTGYKKLF	TRGV2	.	TRGJ1	18	-1	-1	26
28	1.418648129664439E-4	TGTGCCACCTGGGACAGGCCGATCGGGGATAAGAAACTCTTT	CATWDRPIGDKKLF	TRGV5	.	TRGJ1	19	-1	-1	28
28	1.418648129664439E-4	TGTGCCACCTGGGACAGGGAGAATTATTATAAGAAACTCTTT	CATWDRENYYKKLF	TRGV3	.	TRGJ1	17	-1	-1	20
28	1.418648129664439E-4	TGTGCCACCCCCGGGTCGTGTAGTGATTGGATCAAGACGTTT	CATPGSCSDWIKTF	TRGV2	.	TRGJP2	8	-1	-1	19
28	1.418648129664439E-4	TGTGCTGCGTGGGATTGGGATTATTATAAGAAACTCTTT	CAAWDWDYYKKLF	TRGV10	.	TRGJ1	15	-1	-1	13
28	1.418648129664439E-4	TGTGCTGCGTGGGATTGGACTGGTTGGTTCAAGATATTT	CAAWDWTGWFKIF	TRGV10	.	TRGJP1	15	-1	-1	18
28	1.418648129664439E-4	TGTGCCACCTGGGCCCCCCCTTATTATAAGAAACTCTTT	CATWAPPYYKKLF	TRGV5	.	TRGJ1	12	-1	-1	20
28	1.418648129664439E-4	TGTGCCACCTGGGCGGGAGGTTATTATAAGAAACTCTTT	CATWAGGYYKKLF	TRGV4	.	TRGJ1	12	-1	-1	20
28	1.418648129664439E-4	TGTGCCACCTGGGATGGGCCAAATTATAAGAAACTCTTT	CATWDGPNYKKLF	TRGV4	.	TRGJ1	19	-1	-1	22
28	1.418648129664439E-4	TGTGCCACCTGGGATGGGCGGGAGTATAAGAAACTCTTT	CATWDGREYKKLF	TRGV4	.	TRGJ1	18	-1	-1	24
28	1.418648129664439E-4	TGTGCCACCTGGGATGAAAGTGATTGGATCAAGACGTTT	CATWDESDWIKTF	TRGV4	.	TRGJP2	15	-1	-1	18
28	1.418648129664439E-4	TGTGCCACCTGGGACCCAGCCATCCTTAAGAAACTCTTT	CATWDPAILKKLF	TRGV5	.	TRGJ2	14	-1	-1	26
28	1.418648129664439E-4	TGTGCCACCTGGGACGGGCTCTATTATAAGAAACTCTTT	CATWDGLYYKKLF	TRGV2	.	TRGJ1	18	-1	-1	21
28	1.418648129664439E-4	TGTGCCACCTGGGACGGGCTGACGTATAAGAAACTCTTT	CATWDGLTYKKLF	TRGV2	.	TRGJ1	18	-1	-1	24
28	1.418648129664439E-4	TGTGCCACCTGGGACGGGCCGAATTATAAGAAACTCTTT	CATWDGPNYKKLF	TRGV2	.	TRGJ1	19	-1	-1	22
28	1.418648129664439E-4	TGTGCCACCTGGGACGGGCGGGGATATAAGAAACTCTTT	CATWDGRGYKKLF	TRGV2	.	TRGJ1	18	-1	-1	24
28	1.418648129664439E-4	TGTGCCACCTGGGACGGGCGGAGAGATAAGAAACTCTTT	CATWDGRRDKKLF	TRGV2	.	TRGJ1	18	-1	-1	25
28	1.418648129664439E-4	TGTGCCACCTGGGACGGGAGAGATTATAAGAAACTCTTT	CATWDGRDYKKLF	TRGV2	.	TRGJ1	17	-1	-1	22
28	1.418648129664439E-4	TGTGCCACCTGGGACACGCTTTATTATAAGAAACTCTTT	CATWDTLYYKKLF	TRGV4	.	TRGJ1	13	-1	-1	20
28	1.418648129664439E-4	TGTGCCACCTGGGACAGGTTTTATTATAAGAAACTCTTT	CATWDRFYYKKLF	TRGV3	.	TRGJ1	17	-1	-1	20
28	1.418648129664439E-4	TGTGCCACCTGGGACAGGCTGCGTTATAAGAAACTCTTT	CATWDRLRYKKLF	TRGV5	.	TRGJ1	18	-1	-1	23
28	1.418648129664439E-4	TGTGCCACCTGGGACAGGCAGGAATATAAGAAACTCTTT	CATWDRQEYKKLF	TRGV7	.	TRGJ1	18	-1	-1	24
28	1.418648129664439E-4	TGTGCCACCTGGGTCGGGGATTATAAGAAACTCTTT	CATWVGDYKKLF	TRGV8	.	TRGJ1	12	-1	-1	19
28	1.418648129664439E-4	TGTGCCACCTGGGGACTAGCTTATAAGAAACTCTTT	CATWGLAYKKLF	TRGV7	.	TRGJ1	12	-1	-1	20
28	1.418648129664439E-4	TGTGCCACCTGGGATGTGAGGCATAAGAAACTCTTT	CATWDVRHKKLF	TRGV4	.	TRGJ1	15	-1	-1	22
28	1.418648129664439E-4	TGTGCCACCTGGGATGATTTTTATAAGAAACTCTTT	CATWDDFYKKLF	TRGV4	.	TRGJ1	15	-1	-1	16
28	1.418648129664439E-4	TGTGCCACCTGGGACTCTAGAGTTAAGAAACTCTTT	CATWDSRVKKLF	TRGV3	.	TRGJ1	14	-1	-1	23
28	1.418648129664439E-4	TGTGCCACCTGGGACTGGGATTATAAGAAACTCTTT	CATWDWDYKKLF	TRGV5	.	TRGJ1	17	-1	-1	19
28	1.418648129664439E-4	TGTGCCACCTGGGACCCAGGGTATAAGAAACTCTTT	CATWDPGYKKLF	TRGV3	.	TRGJ1	14	-1	-1	21
28	1.418648129664439E-4	TGTGCCACCTGGGACGAACGGTATAAGAAACTCTTT	CATWDERYKKLF	TRGV2	.	TRGJ1	15	-1	-1	21
28	1.418648129664439E-4	TGTGCCACCTGGGAAAGGGATTATAAGAAACTCTTT	CATWERDYKKLF	TRGV4	.	TRGJ1	13	-1	-1	19
28	1.418648129664439E-4	TGTGCCACCCACGTCTGGGGGTATAAGAAACTCTTT	CATHVWGYKKLF	TRGV4	.	TRGJ1	8	-1	-1	21
28	1.418648129664439E-4	TGTGCCACCTGGGATGGGCTCGAGAAACTCTTT	CATWDGLEKLF	TRGV4	.	TRGJ1	18	-1	-1	22
28	1.418648129664439E-4	TGTGCCACCTGGGACTATTATAAGAAACTCTTT	CATWDYYKKLF	TRGV4	.	TRGJ1	13	-1	-1	15
28	1.418648129664439E-4	TGTGCCACCTGGGACCCTTATAAGAAACTCTTT	CATWDPYKKLF	TRGV2	.	TRGJ1	14	-1	-1	17
28	1.418648129664439E-4	TGTGCCACCTGGGACGGAGAACCAAAACTCTTT	CATWDGEPKLF	TRGV2	.	TRGJ1	16	-1	-1	24
28	1.418648129664439E-4	TGTGCCACCCAGAATTATTATAAGAAACTCTTT	CATQNYYKKLF	TRGV8	.	TRGJ1	8	-1	-1	11
28	1.418648129664439E-4	TGTGCCACCTGGGTATTAAAGAAACTCTTT	CATWVLKKLF	TRGV3	.	TRGJ2	12	-1	-1	13
28	1.418648129664439E-4	TGTGCCACCTGGGATGGAACGAAACTCTTT	CATWDGTKLF	TRGV4	.	TRGJ1	16	-1	-1	20
28	1.418648129664439E-4	TGTGCCACCTGGGAAGGGGGGAAACTCTTT	CATWEGGKLF	TRGV4	.	TRGJ1	17	-1	-1	20
28	1.418648129664439E-4	TGTGCCACCCCATGGTATAAGAAACTCTTT	CATPWYKKLF	TRGV3	.	TRGJ2	8	-1	-1	15
28	1.418648129664439E-4	TGTGCCACCTCTACTAAGAAACTCTTT	CATSTKKLF	TRGV5	.	TRGJ1	9	-1	-1	14
28	1.418648129664439E-4	TGTGCGGTTTATTATAAGAAACTCTTT	CAVYYKKLF	TRGV2	.	TRGJ1	4	-1	-1	8
28	1.418648129664439E-4	TGTGCCCCGGAAAAGAAACTCTTT	CAPEKKLF	TRGV4	.	TRGJ1	5	-1	-1	12
28	1.418648129664439E-4	TGTGCCACCTTTGAGAAACTCTTT	CATFEKLF	TRGV4	.	TRGJ1	9	-1	-1	13
28	1.418648129664439E-4	TGTGCCACCTGGGATCCTTATTATAAGAAACTCTTT	CATWDPYYKKLF	TRGV8	.	TRGJ1	14	-1	-1	17
28	1.418648129664439E-4	TGTGCCACCTGGGATGTTTTGGATAAGAAACTCTTT	CATWDVLDKKLF	TRGV4	.	TRGJ1	15	-1	-1	22
28	1.418648129664439E-4	TGTGCCACCTGGGATGGGCTTTATAAGAAACTCTTT	CATWDGLYKKLF	TRGV4	.	TRGJ1	18	-1	-1	20
28	1.418648129664439E-4	TGTGCCACCTGGGACGGGCGGGGTAAGAAACTCTTT	CATWDGRGKKLF	TRGV2	.	TRGJ1	18	-1	-1	23
28	1.418648129664439E-4	TGTGCCACCTGGGACAGGGGTTATAAGAAACTCTTT	CATWDRGYKKLF	TRGV5	.	TRGJ1	17	-1	-1	20
28	1.418648129664439E-4	TGTGCCACCTGGGATGGGCTGAAGAAACTCTTT	CATWDGLKKLF	TRGV4	.	TRGJ2	18	-1	-1	21
28	1.418648129664439E-4	TGTGCCACCTGGGAAAAGTATAAGAAACTCTTT	CATWEKYKKLF	TRGV8	.	TRGJ2	13	-1	-1	18
28	1.418648129664439E-4	TGTGCCACCCCGGGTTATTATAAGAAACTCTTT	CATPGYYKKLF	TRGV4	.	TRGJ1	8	-1	-1	14
28	1.418648129664439E-4	TGTGCCACCTGGGATCCGGAGAAACTCTTT	CATWDPEKLF	TRGV4	.	TRGJ1	14	-1	-1	19
28	1.418648129664439E-4	TGTGCCACCTGGGACATCGAGAAACTCTTT	CATWDIEKLF	TRGV3	.	TRGJ1	15	-1	-1	19
28	1.418648129664439E-4	TGTGCCAGCCGTTATTATAAGAAACTCTTT	CASRYYKKLF	TRGV4	.	TRGJ1	6	-1	-1	11
28	1.418648129664439E-4	TGGTATAAGAAACTCTTT	WYKKLF	TRGV8	.	TRGJ1	1	-1	-1	3
28	1.418648129664439E-4	TGTGCCACCTGGCCGGGGGAGTATAAGAAACTCTTT	CATWPGEYKKLF	TRGV4	.	TRGJ1	11	-1	-1	21
28	1.418648129664439E-4	TGTGCCACCTGGGATTCTTGTTATAAGAAACTCTTT	CATWDSCYKKLF	TRGV4	.	TRGJ1	14	-1	-1	17
28	1.418648129664439E-4	TGTGCCACCTGGGATGGCAGATGTAAGAAACTCTTT	CATWDGRCKKLF	TRGV4	.	TRGJ1	16	-1	-1	23
28	1.418648129664439E-4	TGTGCCACCTGGGACAGGCCTTATAAGAAACTCTTT	CATWDRPYKKLF	TRGV5	.	TRGJ2	20	-1	-1	20
28	1.418648129664439E-4	TGTGCCACCTGGGACGGCGATAAGAAACTCTTT	CATWDGDKKLF	TRGV2	.	TRGJ1	16	-1	-1	19
28	1.418648129664439E-4	TGTGCCACCCCATGGGATTGGATCAAGACGTTT	CATPWDWIKTF	TRGV2	.	TRGJP2	8	-1	-1	15
28	1.418648129664439E-4	TGTGCCACCTGGGACGAGCCCATTCATAAGAAACTCTTT	CATWDEPIHKKLF	TRGV2	.	TRGJ1	20	-1	-1	21
27	1.3679821250335661E-4	TGTGCCACCTGGGATGGGCCTATGGAGGTTTATTATAAGAAACTCTTT	CATWDGPMEVYYKKLF	TRGV4	.	TRGJ1	22	-1	-1	29
27	1.3679821250335661E-4	TGTGCCACCTGGGACGGAATCGTAGGACTTTATTATAAGAAACTCTTT	CATWDGIVGLYYKKLF	TRGV2	.	TRGJ1	16	-1	-1	29
27	1.3679821250335661E-4	TGTGCCACCTGGGATGTGGATGGTAGTGATTGGATCAAGACGTTT	CATWDVDGSDWIKTF	TRGV4	.	TRGJP2	15	-1	-1	19
27	1.3679821250335661E-4	TGTGCCACCTGGGACGGGCCCTCCAATGATTATAAGAAACTCTTT	CATWDGPSNDYKKLF	TRGV2	.	TRGJ1	23	-1	-1	21
27	1.3679821250335661E-4	TGTGCCACCTGGGACGAACCACCCGAAGTCCATAAGAAACTCTTT	CATWDEPPEVHKKLF	TRGV2	.	TRGJ1	15	-1	-1	31
27	1.3679821250335661E-4	TGTGCCACCTGGGACAAGCCCCGGCGGGGTGGTAAGAAACTCTTT	CATWDKPRRGGKKLF	TRGV5	.	TRGJ1	19	-1	-1	32
27	1.3679821250335661E-4	TGTGCCACCTGGCCCTCAAGTAGTGATTGGATCAAGACGTTT	CATWPSSSDWIKTF	TRGV3	.	TRGJP2	11	-1	-1	18
27	1.3679821250335661E-4	TGTGCCACCTGGGTCCCTCGGGGGTATTATAAGAAACTCTTT	CATWVPRGYYKKLF	TRGV8	.	TRGJ1	12	-1	-1	24
27	1.3679821250335661E-4	TGTGCCACCTGGGGACTAAGTAGTGATTGGATCAAGACGTTT	CATWGLSSDWIKTF	TRGV8	.	TRGJP2	12	-1	-1	18
27	1.3679821250335661E-4	TGTGCCACCTGGGATGGGCCGGGATATTATAAGAAACTCTTT	CATWDGPGYYKKLF	TRGV4	.	TRGJ1	19	-1	-1	24
27	1.3679821250335661E-4	TGTGCCACCTGGGACGGCCAGGCGGATTATAAGAAACTCTTT	CATWDGQADYKKLF	TRGV2	.	TRGJ1	16	-1	-1	25
27	1.3679821250335661E-4	TGTGCCACCTGGGACGGGCGCCAGGGGTATAAGAAACTCTTT	CATWDGRQGYKKLF	TRGV2	.	TRGJ1	18	-1	-1	27
27	1.3679821250335661E-4	TGTGCCACCTGGGACAGGCTTGTAGGATATAAGAAACTCTTT	CATWDRLVGYKKLF	TRGV3	.	TRGJ1	22	-1	-1	27
27	1.3679821250335661E-4	TGTGCCACCTGGGAGGGTCGGGGTGATTGGATCAAGACGTTT	CATWEGRGDWIKTF	TRGV8	.	TRGJP2	13	-1	-1	22
27	1.3679821250335661E-4	TGTGCCACCTGGGAGGGGCCGCCTTTGTATAAGAAACTCTTT	CATWEGPPLYKKLF	TRGV4	.	TRGJ1	19	-1	-1	27
27	1.3679821250335661E-4	TGTGCCACCTGGGGTTCGAATTATTATAAGAAACTCTTT	CATWGSNYYKKLF	TRGV4	.	TRGJ1	12	-1	-1	14
27	1.3679821250335661E-4	TGTGCCACCTGGGGTAGTAGTGATTGGATCAAGACGTTT	CATWGSSDWIKTF	TRGV8	.	TRGJP2	16	-1	-1	14
27	1.3679821250335661E-4	TGTGCCACCTGGGATTTCCTGGATTATAAGAAACTCTTT	CATWDFLDYKKLF	TRGV4	.	TRGJ1	14	-1	-1	22
27	1.3679821250335661E-4	TGTGCCACCTGGGATGTAACCTATTATAAGAAACTCTTT	CATWDVTYYKKLF	TRGV4	.	TRGJ1	15	-1	-1	21
27	1.3679821250335661E-4	TGTGCCACCTGGGATGGGCTCGGTTATAAGAAACTCTTT	CATWDGLGYKKLF	TRGV4	.	TRGJ1	18	-1	-1	23
27	1.3679821250335661E-4	TGTGCCACCTGGGATGAAAGGAGGAGCAAGAAACTCTTT	CATWDERRSKKLF	TRGV4	.	TRGJ1	15	-1	-1	27
27	1.3679821250335661E-4	TGTGCCACCTGGGATAGTAGTGATTGGATCAAGACGTTT	CATWDSSDWIKTF	TRGV8	.	TRGJP2	16	-1	-1	13
27	1.3679821250335661E-4	TGTGCCACCTGGGACCGTGGGGGGGTCGGGAAACTCTTT	CATWDRGGVGKLF	TRGV3	.	TRGJ1	14	-1	-1	29
27	1.3679821250335661E-4	TGTGCCACCTGGGACGGTCCTTATTATAAGAAACTCTTT	CATWDGPYYKKLF	TRGV2	.	TRGJ1	19	-1	-1	20
27	1.3679821250335661E-4	TGTGCCACCTGGGACGGTCGTTATTATAAGAAACTCTTT	CATWDGRYYKKLF	TRGV2	.	TRGJ2	16	-1	-1	20
27	1.3679821250335661E-4	TGTGCCACCTGGGACGGTCAAGGATATAAGAAACTCTTT	CATWDGQGYKKLF	TRGV2	.	TRGJ1	16	-1	-1	24
27	1.3679821250335661E-4	TGTGCCACCTGGGACGGGCGCCATTATAAGAAACTCTTT	CATWDGRHYKKLF	TRGV2	.	TRGJ1	18	-1	-1	22
27	1.3679821250335661E-4	TGTGCCACCTGGGACGGGAAGGGATATAAGAAACTCTTT	CATWDGKGYKKLF	TRGV2	.	TRGJ1	17	-1	-1	24
27	1.3679821250335661E-4	TGTGCCACCTGGGACAGGCCACGGTATAAGAAACTCTTT	CATWDRPRYKKLF	TRGV3	.	TRGJ1	19	-1	-1	24
27	1.3679821250335661E-4	TGTGCCACCTGGGTGCACGATTATAAGAAACTCTTT	CATWVHDYKKLF	TRGV4	.	TRGJ1	12	-1	-1	19
27	1.3679821250335661E-4	TGTGCCACCTGGAGAGCCGCCTCGAAGAAACTCTTT	CATWRAASKKLF	TRGV8	.	TRGJ1	11	-1	-1	24
27	1.3679821250335661E-4	TGTGCCACAGTGCAGATTCGTTATAAGAAACTCTTT	CATVQIRYKKLF	TRGV7	.	TRGJ1	7	-1	-1	20
27	1.3679821250335661E-4	TGTGCCACCTCGAAGTATTATAAGAAACTCTTT	CATSKYYKKLF	TRGV2	.	TRGJ1	9	-1	-1	9
27	1.3679821250335661E-4	TGTGCCACCTGGGATTTTCTGAAACTCTTT	CATWDFLKLF	TRGV8	.	TRGJ1	14	-1	-1	20
27	1.3679821250335661E-4	TGTGCCACCTGGGAAGTGGGGAAACTCTTT	CATWEVGKLF	TRGV8	.	TRGJ1	13	-1	-1	20
27	1.3679821250335661E-4	TGTGCCACCTGGGAAAAGAAACTCTTT	CATWEKKLF	TRGV3	.	TRGJ1	13	-1	-1	15
27	1.3679821250335661E-4	TGTGCCACCGAGAAGAAACTCTTT	CATEKKLF	TRGV8	.	TRGJ1	8	-1	-1	12
27	1.3679821250335661E-4	TGTGCCACCTGGGTTCCTTATAAGAAACTCTTT	CATWVPYKKLF	TRGV4	.	TRGJ1	12	-1	-1	17
27	1.3679821250335661E-4	TGTGCCACCTGGGCACCCAATAAGAAACTCTTT	CATWAPNKKLF	TRGV5	.	TRGJ1	12	-1	-1	19
27	1.3679821250335661E-4	TGTGCCACCTGGGATAGATATAAGAAACTCTTT	CATWDRYKKLF	TRGV8	.	TRGJ1	16	-1	-1	18
27	1.3679821250335661E-4	TGTGCCACCTGGGACGTAGATAAGAAACTCTTT	CATWDVDKKLF	TRGV3	.	TRGJ1	14	-1	-1	19
27	1.3679821250335661E-4	TGTGCCACCTGGGACAGGCTAGAGAAACTCTTT	CATWDRLEKLF	TRGV7	.	TRGJ1	18	-1	-1	22
27	1.3679821250335661E-4	TGTGCCACCGGCATGAAGAAGAAACTCTTT	CATGMKKKLF	TRGV4	.	TRGJ1	14	-1	-1	18
27	1.3679821250335661E-4	TGTGCCACTTCTTATAAGAAACTCTTT	CATSYKKLF	TRGV4	.	TRGJ1	7	-1	-1	8
27	1.3679821250335661E-4	TGTGCCACCTGGGATGGGCAGGGTTATAAGAAACTCTTT	CATWDGQGYKKLF	TRGV4	.	TRGJ1	18	-1	-1	23
27	1.3679821250335661E-4	TGTGCCACCTGGGATAAGCGATATTATAAGAAACTCTTT	CATWDKRYYKKLF	TRGV8	.	TRGJ1	18	-1	-1	21
27	1.3679821250335661E-4	TGTGCCACCTGGGATCACAGGCGGAAGAAACTCTTT	CATWDHRRKKLF	TRGV4	.	TRGJ1	14	-1	-1	24
27	1.3679821250335661E-4	TGTGCCACCTGGGACAGGGTTAAGAAACTCTTT	CATWDRVKKLF	TRGV5	.	TRGJ1	17	-1	-1	20
27	1.3679821250335661E-4	TGTGCCACCTGGATGGGTTATAAGAAACTCTTT	CATWMGYKKLF	TRGV4	.	TRGJ1	16	-1	-1	17
27	1.3679821250335661E-4	TGTGCCACCTGGGATGGGGCGGCTTATAAGAAACTCTTT	CATWDGAAYKKLF	TRGV4	.	TRGJ1	17	-1	-1	23
27	1.3679821250335661E-4	TGTGCCACCTGGGACGCAGTTTATTATAAGAAACTCTTT	CATWDAVYYKKLF	TRGV2	.	TRGJ1	15	-1	-1	20
27	1.3679821250335661E-4	TGTGCTGCGTGGGATTATGGTTGGTTCAAGATATTT	CAAWDYGWFKIF	TRGV10	.	TRGJP1	16	-1	-1	17
27	1.3679821250335661E-4	TGTGCCACCTGGGATAATCATTATAAGAAACTCTTT	CATWDNHYKKLF	TRGV8	.	TRGJ1	15	-1	-1	15
27	1.3679821250335661E-4	TGTGCCACCTGGATGGGGGATTATAAGAAACTCTTT	CATWMGDYKKLF	TRGV4	.	TRGJ1	16	-1	-1	19
27	1.3679821250335661E-4	TGTGCCACCCCTGGGGATAAGAAACTCTTT	CATPGDKKLF	TRGV3	.	TRGJ1	8	-1	-1	16
27	1.3679821250335661E-4	TGTGCCACCTGGGACAGATCGGGATATAAGAAACTCTTT	CATWDRSGYKKLF	TRGV5	.	TRGJ1	16	-1	-1	24
26	1.3173161204026935E-4	TGTGCCACCTGGGACGGGCTCCTTGTGGGGGCCCATTATTATAAGAAACTCTTT	CATWDGLLVGAHYYKKLF	TRGV2	.	TRGJ1	18	-1	-1	34
26	1.3173161204026935E-4	TGTGCCACCTGGGACGGGCTTGGTTTGGGTAGTGATTGGATCAAGACGTTT	CATWDGLGLGSDWIKTF	TRGV2	.	TRGJP2	18	-1	-1	28
26	1.3173161204026935E-4	TGTGCCACCTGGGAGTGGATCGAGAGCAATTATTATAAGAAACTCTTT	CATWEWIESNYYKKLF	TRGV2	.	TRGJ1	13	-1	-1	27
26	1.3173161204026935E-4	TGTGCCACCTGGGATGTAGGGGTTGGTGATTGGATCAAGACGTTT	CATWDVGVGDWIKTF	TRGV4	.	TRGJP2	15	-1	-1	25
26	1.3173161204026935E-4	TGTGCCACCTGGGACGGGCTGGGATTTAGTTATAAGAAACTCTTT	CATWDGLGFSYKKLF	TRGV2	.	TRGJ1	18	-1	-1	22
26	1.3173161204026935E-4	TGTGCCACCTGGGACGGGCCTAGGGGTTATTATAAGAAACTCTTT	CATWDGPRGYYKKLF	TRGV2	.	TRGJ1	19	-1	-1	26
26	1.3173161204026935E-4	TGTGCCACCTGGGACGGGCCGGCAGTATATTATAAGAAACTCTTT	CATWDGPAVYYKKLF	TRGV2	.	TRGJ1	19	-1	-1	27
26	1.3173161204026935E-4	TGTGCCACCTGGGACAGGTTGTCACCCTATTATAAGAAACTCTTT	CATWDRLSPYYKKLF	TRGV5	.	TRGJ1	17	-1	-1	27
26	1.3173161204026935E-4	TGTGCCACCTGGGACAACCCTATGGGTTATTATAAGAAACTCTTT	CATWDNPMGYYKKLF	TRGV3	.	TRGJ1	15	-1	-1	26
26	1.3173161204026935E-4	TGTGCTGCGTGGGATTACTCCACTGGTTGGTTCAAGATATTT	CAAWDYSTGWFKIF	TRGV10	.	TRGJP1	17	-1	-1	19
26	1.3173161204026935E-4	TGTGCCACCTGGGATTCCACCAGTGGCAATAAGAAACTCTTT	CATWDSTSGNKKLF	TRGV4	.	TRGJ1	14	-1	-1	28
26	1.3173161204026935E-4	TGTGCCACCTGGGATGGGGGGGGTGATTGGATCAAGACGTTT	CATWDGGGDWIKTF	TRGV4	.	TRGJP2	17	-1	-1	22
26	1.3173161204026935E-4	TGTGCCACCTGGGATGGAGGTAGTGATTGGATCAAGACGTTT	CATWDGGSDWIKTF	TRGV8	.	TRGJP2	14	-1	-1	19
26	1.3173161204026935E-4	TGTGCCACCTGGGATGACCCTTTGGATTATAAGAAACTCTTT	CATWDDPLDYKKLF	TRGV4	.	TRGJ1	15	-1	-1	25
26	1.3173161204026935E-4	TGTGCCACCTGGGATAGTAGCAAGGATTATAAGAAACTCTTT	CATWDSSKDYKKLF	TRGV8	.	TRGJ1	16	-1	-1	25
26	1.3173161204026935E-4	TGTGCCACCTGGGACCGCCCCCACTATTATAAGAAACTCTTT	CATWDRPHYYKKLF	TRGV2	.	TRGJ1	20	-1	-1	24
26	1.3173161204026935E-4	TGTGCCACCTGGGACGGCTGTCAGAATTATAAGAAACTCTTT	CATWDGCQNYKKLF	TRGV2	.	TRGJ1	16	-1	-1	25
26	1.3173161204026935E-4	TGTGCCACCTGGGACGGGCCTCAGTATTATAAGAAACTCTTT	CATWDGPQYYKKLF	TRGV2	.	TRGJ1	19	-1	-1	24
26	1.3173161204026935E-4	TGTGCCACCTGGGACGGGCCCTGGCGGTATAAGAAACTCTTT	CATWDGPWRYKKLF	TRGV2	.	TRGJ1	20	-1	-1	27
26	1.3173161204026935E-4	TGTGCCACCTGGGACGGGCCCGGTTATTATAAGAAACTCTTT	CATWDGPGYYKKLF	TRGV2	.	TRGJ1	21	-1	-1	23
26	1.3173161204026935E-4	TGTGCCACCTGGGACGGGCCGATCCCGATTAAGAAACTCTTT	CATWDGPIPIKKLF	TRGV2	.	TRGJ1	25	-1	-1	29
26	1.3173161204026935E-4	TGTGCCACCTGGGACGGGCCACAAAAAACGGCGAAACTCTTT	CATWDGPQKTAKLF	TRGV2	.	TRGJ1	19	-1	-1	32
26	1.3173161204026935E-4	TGTGCCACCTGGGACGGGCGAAGGGGTTGGTTCAAGATATTT	CATWDGRRGWFKIF	TRGV2	.	TRGJP1	18	-1	-1	24
26	1.3173161204026935E-4	TGTGCCACCTGGGACGGGCAAGAAGATTATAAGAAACTCTTT	CATWDGQEDYKKLF	TRGV2	.	TRGJ1	18	-1	-1	25
26	1.3173161204026935E-4	TGTGCCACCTGGGACGACGGGAGAAGTAGTAAGAAACTCTTT	CATWDDGRSSKKLF	TRGV2	.	TRGJ1	15	-1	-1	29
26	1.3173161204026935E-4	TGTGCCACCTGGGACAGGCAGGAGAGGGGAAAGAAACTCTTT	CATWDRQERGKKLF	TRGV3	.	TRGJ1	18	-1	-1	30
26	1.3173161204026935E-4	TGTGCCACCTGGAACACCATTATGGATTATAAGAAACTCTTT	CATWNTIMDYKKLF	TRGV5	.	TRGJ1	15	-1	-1	25
26	1.3173161204026935E-4	TGTGCTGCGTGGATCAGCACTGGTTGGTTCAAGATATTT	CAAWISTGWFKIF	TRGV10	.	TRGJP1	11	-1	-1	17
26	1.3173161204026935E-4	TGTGCTGCGTACCCACGGAATTATTATAAGAAACTCTTT	CAAYPRNYYKKLF	TRGV10	.	TRGJ1	9	-1	-1	17
26	1.3173161204026935E-4	TGTGCCTTGTGGGATAAGCTTTATTATAAGAAACTCTTT	CALWDKLYYKKLF	TRGV9	.	TRGJ1	13	-1	-1	20
26	1.3173161204026935E-4	TGTGCCACCTGGGCTTCGGCTTATTATAAGAAACTCTTT	CATWASAYYKKLF	TRGV7	.	TRGJ1	12	-1	-1	14
26	1.3173161204026935E-4	TGTGCCACCTGGGATGGGCTTTTTTATAAGAAACTCTTT	CATWDGLFYKKLF	TRGV4	.	TRGJ1	18	-1	-1	20
26	1.3173161204026935E-4	TGTGCCACCTGGGATGGGCTATGGTATAAGAAACTCTTT	CATWDGLWYKKLF	TRGV4	.	TRGJ1	18	-1	-1	24
26	1.3173161204026935E-4	TGTGCCACCTGGGATGGGCGATGTTATAAGAAACTCTTT	CATWDGRCYKKLF	TRGV4	.	TRGJ1	18	-1	-1	23
26	1.3173161204026935E-4	TGTGCCACCTGGGATAGGCGGTCTTATAAGAAACTCTTT	CATWDRRSYKKLF	TRGV8	.	TRGJ1	18	-1	-1	23
26	1.3173161204026935E-4	TGTGCCACCTGGGATAGGATCAATTATAAGAAACTCTTT	CATWDRINYKKLF	TRGV8	.	TRGJ1	17	-1	-1	22
26	1.3173161204026935E-4	TGTGCCACCTGGGACGGGCTTCATTATAAGAAACTCTTT	CATWDGLHYKKLF	TRGV2	.	TRGJ1	18	-1	-1	22
26	1.3173161204026935E-4	TGTGCCACCTGGGACGGGCCTAAGAATAAGAAACTCTTT	CATWDGPKNKKLF	TRGV2	.	TRGJ1	19	-1	-1	25
26	1.3173161204026935E-4	TGTGCCACCTGGGACGGGCCAGGTTATAAGAAACTCTTT	CATWDGPGYKKLF	TRGV2	.	TRGJ1	19	-1	-1	23
26	1.3173161204026935E-4	TGTGCCACCTGGGACGGGCGGTATTATAAGAAACTCTTT	CATWDGRYYKKLF	TRGV2	.	TRGJ1	18	-1	-1	21
26	1.3173161204026935E-4	TGTGCCACCTGGGACGGGCAGTATTATAAGAAACTCTTT	CATWDGQYYKKLF	TRGV2	.	TRGJ1	18	-1	-1	21
26	1.3173161204026935E-4	TGTGCCACCTGGGACGAACAGGGTTATAAGAAACTCTTT	CATWDEQGYKKLF	TRGV5	.	TRGJ1	14	-1	-1	23
26	1.3173161204026935E-4	TGTGCCACCTGGGACAGGCTTTCCTATAAGAAACTCTTT	CATWDRLSYKKLF	TRGV3	.	TRGJ1	18	-1	-1	24
26	1.3173161204026935E-4	TGTGCCACCTGGGACAGGCTAGGCTATAAGAAACTCTTT	CATWDRLGYKKLF	TRGV3	.	TRGJ1	18	-1	-1	24
26	1.3173161204026935E-4	TGTGCCACCTGGGACAGGCCTTCTTATAAGAAACTCTTT	CATWDRPSYKKLF	TRGV5	.	TRGJ1	20	-1	-1	20
26	1.3173161204026935E-4	TGTGCCACCTGGGACAGAGATTATTATAAGAAACTCTTT	CATWDRDYYKKLF	TRGV5	.	TRGJ1	16	-1	-1	19
26	1.3173161204026935E-4	TGTGCCACCTGGGATGGTGGGTATAAGAAACTCTTT	CATWDGGYKKLF	TRGV2	.	TRGJ1	16	-1	-1	21
26	1.3173161204026935E-4	TGTGCCACCTGGGACGGCCATTATAAGAAACTCTTT	CATWDGHYKKLF	TRGV3	.	TRGJ2	18	-1	-1	19
26	1.3173161204026935E-4	TGTGCCACCTGGGACGGGTATTATAAGAAACTCTTT	CATWDGYYKKLF	TRGV2	.	TRGJ1	17	-1	-1	18
26	1.3173161204026935E-4	TGTGCCACCTGGGACGGGCCTTATAAGAAACTCTTT	CATWDGPYKKLF	TRGV2	.	TRGJ1	19	-1	-1	20
26	1.3173161204026935E-4	TGTGCCACCTGGGTCTATTATAAGAAACTCTTT	CATWVYYKKLF	TRGV4	.	TRGJ1	12	-1	-1	15
26	1.3173161204026935E-4	TGTGCCACCTGGGATGGGCCCTGGAAACTCTTT	CATWDGPWKLF	TRGV4	.	TRGJ1	20	-1	-1	23
26	1.3173161204026935E-4	TGTGCCACCTGGGACGGAGTTAAGAAACTCTTT	CATWDGVKKLF	TRGV2	.	TRGJ1	16	-1	-1	20
26	1.3173161204026935E-4	TGTGCCACCGACTTGGGGTTAAAGAAACTCTTT	CATDLGLKKLF	TRGV4	.	TRGJ1	8	-1	-1	18
26	1.3173161204026935E-4	TGTGCCACCAACCATTATTATAAGAAACTCTTT	CATNHYYKKLF	TRGV8	.	TRGJ1	8	-1	-1	13
26	1.3173161204026935E-4	TGTGCCACCTGGGGGCATAAGAAACTCTTT	CATWGHKKLF	TRGV8	.	TRGJ1	12	-1	-1	16
26	1.3173161204026935E-4	TGTGCCACCTGGGAGTATAAGAAACTCTTT	CATWEYKKLF	TRGV4	.	TRGJ1	13	-1	-1	15
26	1.3173161204026935E-4	TGTGCCACCCCTGGATATAAGAAACTCTTT	CATPGYKKLF	TRGV5P	.	TRGJ1	8	-1	-1	15
26	1.3173161204026935E-4	TGTGCCACCTGTTTTAAGAAACTCTTT	CATCFKKLF	TRGV4	.	TRGJ1	10	-1	-1	11
26	1.3173161204026935E-4	TGTGCCACCTGGGCAAAGAAACTCTTT	CATWAKKLF	TRGV8	.	TRGJ1	12	-1	-1	15
26	1.3173161204026935E-4	TGTGCCACCTGGGATAATGAACTCTTT	CATWDNELF	TRGV8	.	TRGJ1	15	-1	-1	13
26	1.3173161204026935E-4	TGTGCCACCTGGGACGGGCGACTCTTT	CATWDGRLF	TRGV2	.	TRGJ1	18	-1	-1	20
26	1.3173161204026935E-4	TGTGCCACCTCGCTCGGGTTTACGGGCACAAAACTCTTT	CATSLGFTGTKLF	TRGV3	.	TRGJ1	9	-1	-1	30
26	1.3173161204026935E-4	TGTGCCACCTGGGATGGGTCACGATATAAGAAACTCTTT	CATWDGSRYKKLF	TRGV4	.	TRGJ1	17	-1	-1	24
26	1.3173161204026935E-4	TGTGCCACCTGGGATGGACTGTGGCGTAAGAAACTCTTT	CATWDGLWRKKLF	TRGV4	.	TRGJ1	16	-1	-1	26
26	1.3173161204026935E-4	TGTGCCACCTGGGACAGGCTGCATTATAAGAAACTCTTT	CATWDRLHYKKLF	TRGV7	.	TRGJ1	18	-1	-1	22
26	1.3173161204026935E-4	TGTGCTGCGTGGGATCTTTATTATAAGAAACTCTTT	CAAWDLYYKKLF	TRGV10	.	TRGJ1	14	-1	-1	17
26	1.3173161204026935E-4	TGTGCCACCTGGCCCCGTTATTATAAGAAACTCTTT	CATWPRYYKKLF	TRGV2	.	TRGJ1	11	-1	-1	17
26	1.3173161204026935E-4	TGTGCCACCTGGGATGGGCGATATAAGAAACTCTTT	CATWDGRYKKLF	TRGV4	.	TRGJ1	18	-1	-1	21
26	1.3173161204026935E-4	TGTGCCACCTGGGATGATTGTTATAAGAAACTCTTT	CATWDDCYKKLF	TRGV4	.	TRGJ2	15	-1	-1	16
26	1.3173161204026935E-4	TGTGCCACCTGGGATAGGATAGAGAAACTCTTT	CATWDRIEKLF	TRGV8	.	TRGJ1	17	-1	-1	18
26	1.3173161204026935E-4	TGTGCCACCTGGGACGGGAGGGGTGGACTCTTT	CATWDGRGGLF	TRGV2	.	TRGJ1	17	-1	-1	26
26	1.3173161204026935E-4	TGTGCCACCGCGAATTATTATAAGAAACTCTTT	CATANYYKKLF	TRGV2	.	TRGJ1	8	-1	-1	10
26	1.3173161204026935E-4	TGTGCCACCTCGAAGGATAAGAAACTCTTT	CATSKDKKLF	TRGV8	.	TRGJ2	9	-1	-1	16
26	1.3173161204026935E-4	TGTAAAACATCGCGGTATAAGAAACTCTTT	CKTSRYKKLF	TRGV4	.	TRGJ1	2	-1	-1	15
26	1.3173161204026935E-4	TGTGCCACGAGTTATAAGAAACTCTTT	CATSYKKLF	TRGV3	.	TRGJ1	7	-1	-1	11
26	1.3173161204026935E-4	TGTGCCACCTGGGATGGGTGGGGGTATAAGAAACTCTTT	CATWDGWGYKKLF	TRGV4	.	TRGJ1	17	-1	-1	24
26	1.3173161204026935E-4	TGTGCCACCTGGGATGGGCCATTCTCGGGGAAACTCTTT	CATWDGPFSGKLF	TRGV4	.	TRGJ1	19	-1	-1	29
26	1.3173161204026935E-4	TGTGCCACCTGGGACCTAGCAGGGTATAAGAAACTCTTT	CATWDLAGYKKLF	TRGV2	.	TRGJ1	14	-1	-1	24
26	1.3173161204026935E-4	TGTGCCACCTGGGACGTAAGTTATAAGAAACTCTTT	CATWDVSYKKLF	TRGV2	.	TRGJ1	15	-1	-1	20
26	1.3173161204026935E-4	TGTGCCTCGAATTATTATAAGAAACTCTTT	CASNYYKKLF	TRGV4	.	TRGJ2	5	-1	-1	6
26	1.3173161204026935E-4	TGTGCCACCTGGGACCGAAAAGAACTCTTT	CATWDRKELF	TRGV4	.	TRGJ1	13	-1	-1	19
26	1.3173161204026935E-4	TGTGCCACCTGGGATGGGCCCTCTTATTATAAGAAACTCTTT	CATWDGPSYYKKLF	TRGV4	.	TRGJ1	20	-1	-1	23
26	1.3173161204026935E-4	TGTGCCACCTGGGACAGGCGAACGGGGTATAAGAAACTCTTT	CATWDRRTGYKKLF	TRGV3	.	TRGJ1	18	-1	-1	27
26	1.3173161204026935E-4	TGTGCCACCTGGGATGGGCCGAAGTATAAGAAACTCTTT	CATWDGPKYKKLF	TRGV4	.	TRGJ1	19	-1	-1	24
26	1.3173161204026935E-4	TGTGCCACCTGGGACAGCCCGGGTTATAAGAAACTCTTT	CATWDSPGYKKLF	TRGV3	.	TRGJ1	19	-1	-1	23
26	1.3173161204026935E-4	TGTGCCACCTGGGATGGAGCCTATAAGAAACTCTTT	CATWDGAYKKLF	TRGV4	.	TRGJ1	23	-1	-1	21
26	1.3173161204026935E-4	TGTGCCACCTGGGACACGTCCTATAAGAAACTCTTT	CATWDTSYKKLF	TRGV3	.	TRGJ1	15	-1	-1	21
26	1.3173161204026935E-4	TGTGCCACCTGGGACAGGCGGGATATCGGTAAGAAACTCTTT	CATWDRRDIGKKLF	TRGV3	.	TRGJ1	18	-1	-1	29
26	1.3173161204026935E-4	TGTGCCACCTGGGACAGGCCACGAAAGAAACTCTTT	CATWDRPRKKLF	TRGV3	.	TRGJ2	19	-1	-1	24
25	1.2666501157718206E-4	TGTGCCACCTGGGACGGGCTACGGGGAACTTATAGTAGTGATTGGATCAAGACGTTT	CATWDGLRGTYSSDWIKTF	TRGV2	.	TRGJP2	18	-1	-1	27
25	1.2666501157718206E-4	TGTGCCACCTGGGATAGTCGGGCGTTGGAGTATTATAAGAAACTCTTT	CATWDSRALEYYKKLF	TRGV8	.	TRGJ1	16	-1	-1	30
25	1.2666501157718206E-4	TGTGCCACCTGGGATAGGCTTGCGGTATGTGATTGGATCAAGACGTTT	CATWDRLAVCDWIKTF	TRGV8	.	TRGJP2	18	-1	-1	24
25	1.2666501157718206E-4	TGTGCCACCTGGGACGGGGGAGGGAGTAGTGATTGGATCAAGACGTTT	CATWDGGGSSDWIKTF	TRGV2	.	TRGJP2	17	-1	-1	24
25	1.2666501157718206E-4	TGTGCCACCTGGGACAGGCGAATCTCGAATTATTATAAGAAACTCTTT	CATWDRRISNYYKKLF	TRGV7	.	TRGJ1	18	-1	-1	20
25	1.2666501157718206E-4	TGTGCCACCTGGGACAGAGCCCCCAAAGAGCGGTATAAGAAACTCTTT	CATWDRAPKERYKKLF	TRGV7	.	TRGJ1	20	-1	-1	33
25	1.2666501157718206E-4	TGTGCTGCGTGGGATTCATTACATAATTATTATAAGAAACTCTTT	CAAWDSLHNYYKKLF	TRGV10	.	TRGJ1	15	-1	-1	24
25	1.2666501157718206E-4	TGTGCCACCTGGGATGGTGGCGCCTCCTATTATAAGAAACTCTTT	CATWDGGASYYKKLF	TRGV4	.	TRGJ1	16	-1	-1	27
25	1.2666501157718206E-4	TGTGCCACCTGGGATGGGGAGGGTAGTGATTGGATCAAGACGTTT	CATWDGEGSDWIKTF	TRGV4	.	TRGJP2	17	-1	-1	22
25	1.2666501157718206E-4	TGTGCCACCTGGGATGGGACCCTCCAATTAGGGAAGAAACTCTTT	CATWDGTLQLGKKLF	TRGV4	.	TRGJ1	24	-1	-1	33
25	1.2666501157718206E-4	TGTGCCACCTGGGATGGATATAGTAGTGATTGGATCAAGACGTTT	CATWDGYSSDWIKTF	TRGV4	.	TRGJP2	16	-1	-1	17
25	1.2666501157718206E-4	TGTGCCACCTGGGACGGGCAGGACTTTGCGTATAAGAAACTCTTT	CATWDGQDFAYKKLF	TRGV2	.	TRGJ1	18	-1	-1	30
25	1.2666501157718206E-4	TGTGCCACCTGGGACGACCAACCGAATTATTATAAGAAACTCTTT	CATWDDQPNYYKKLF	TRGV2	.	TRGJ2	15	-1	-1	22
25	1.2666501157718206E-4	TGTGCCACCTGGAAGCCCCCGACTTCTTATTATAAGAAACTCTTT	CATWKPPTSYYKKLF	TRGV8	.	TRGJ1	11	-1	-1	26
25	1.2666501157718206E-4	TGTGCTGCGTGGGATCATCCCGGGGCTGAGAAGAAACTCTTT	CAAWDHPGAEKKLF	TRGV10	.	TRGJ1	14	-1	-1	30
25	1.2666501157718206E-4	TGTGCCACCTGGGATGGGCCTGCCTATTATAAGAAACTCTTT	CATWDGPAYYKKLF	TRGV4	.	TRGJ1	19	-1	-1	24
25	1.2666501157718206E-4	TGTGCCACCTGGGATGGGCCAAGGTATTATAAGAAACTCTTT	CATWDGPRYYKKLF	TRGV4	.	TRGJ1	19	-1	-1	24
25	1.2666501157718206E-4	TGTGCCACCTGGGATACAGCGTCGGCCAATAAGAAACTCTTT	CATWDTASANKKLF	TRGV8	.	TRGJ1	15	-1	-1	28
25	1.2666501157718206E-4	TGTGCCACCTGGGACGGGCCATCCAATTATAAGAAACTCTTT	CATWDGPSNYKKLF	TRGV2	.	TRGJ1	19	-1	-1	25
25	1.2666501157718206E-4	TGTGCCACCTGGGACGGGCCAGTTGGTTGGTTCAAGATATTT	CATWDGPVGWFKIF	TRGV2	.	TRGJP1	22	-1	-1	23
25	1.2666501157718206E-4	TGTGCCACCTGGGACGGGGAGATCGGTTGGTTCAAGATATTT	CATWDGEIGWFKIF	TRGV2	.	TRGJP1	17	-1	-1	24
25	1.2666501157718206E-4	TGTGCCACCTGGGACGGAACCATGATGAACGAGAAACTCTTT	CATWDGTMMNEKLF	TRGV2	.	TRGJ1	16	-1	-1	31
25	1.2666501157718206E-4	TGTGCCACCTGGGACGACTGTCCTTATTATAAGAAACTCTTT	CATWDDCPYYKKLF	TRGV2	.	TRGJ1	15	-1	-1	23
25	1.2666501157718206E-4	TGTGCCACCTGGGACAGGCTAAGTAGTTATAAGAAACTCTTT	CATWDRLSSYKKLF	TRGV3	.	TRGJ1	18	-1	-1	26
25	1.2666501157718206E-4	TGTGCCACCTGGGACAGGCCTCCCCATTATAAGAAACTCTTT	CATWDRPPHYKKLF	TRGV5	.	TRGJ1	20	-1	-1	25
25	1.2666501157718206E-4	TGTGCCACCTGGGACAGGCCAGGGTATTATAAGAAACTCTTT	CATWDRPGYYKKLF	TRGV3	.	TRGJ1	19	-1	-1	24
25	1.2666501157718206E-4	TGTGCCACCTGGGACAGAGGCATCGATTGGATCAAGACGTTT	CATWDRGIDWIKTF	TRGV3	.	TRGJP2	16	-1	-1	24
25	1.2666501157718206E-4	TGTGCCACCTTTTCCAGATATTATTATAAGAAACTCTTT	CATFSRYYYKKLF	TRGV3	.	TRGJ1	9	-1	-1	19
25	1.2666501157718206E-4	TGTGCCACCTGGGATGAACCTAATTATAAGAAACTCTTT	CATWDEPNYKKLF	TRGV4	.	TRGJ1	15	-1	-1	22
25	1.2666501157718206E-4	TGTGCCACCTGGGACGGTCCCGATTATAAGAAACTCTTT	CATWDGPDYKKLF	TRGV3	.	TRGJ1	14	-1	-1	22
25	1.2666501157718206E-4	TGTGCCACCTGGGACGGGCTCGATTATAAGAAACTCTTT	CATWDGLDYKKLF	TRGV2	.	TRGJ1	21	-1	-1	22
25	1.2666501157718206E-4	TGTGCCACCTGGGACGGGCTGAATTATAAGAAACTCTTT	CATWDGLNYKKLF	TRGV2	.	TRGJ1	18	-1	-1	22
25	1.2666501157718206E-4	TGTGCCACCTGGGACGGGCCGAACTATAAGAAACTCTTT	CATWDGPNYKKLF	TRGV2	.	TRGJ1	19	-1	-1	24
25	1.2666501157718206E-4	TGTGCCACCTGGGACAGGGGTCAGGGTAAGAAACTCTTT	CATWDRGQGKKLF	TRGV5	.	TRGJ1	17	-1	-1	26
25	1.2666501157718206E-4	TGTGCTGCGTGGGTTTTTTTTTGGTTCAAGATATTT	CAAWVFFWFKIF	TRGV10	.	TRGJP1	15	-1	-1	20
25	1.2666501157718206E-4	TGTGCCACCTGGGATCTTTTTTATAAGAAACTCTTT	CATWDLFYKKLF	TRGV4	.	TRGJ1	14	-1	-1	17
25	1.2666501157718206E-4	TGTGCCACCTGGGATGGTGGTTATAAGAAACTCTTT	CATWDGGYKKLF	TRGV4	.	TRGJ1	16	-1	-1	20
25	1.2666501157718206E-4	TGTGCCACCTGGGATGGGCGAGACAAGAAACTCTTT	CATWDGRDKKLF	TRGV4	.	TRGJ1	18	-1	-1	24
25	1.2666501157718206E-4	TGTGCCACCTGGGACTTAAATTCGAAGAAACTCTTT	CATWDLNSKKLF	TRGV8	.	TRGJ1	13	-1	-1	24
25	1.2666501157718206E-4	TGTGCCACCTGGGACGAAGGTTATAAGAAACTCTTT	CATWDEGYKKLF	TRGV2	.	TRGJ1	15	-1	-1	20
25	1.2666501157718206E-4	TGTGCCACCTGGGAATTGGACACTAAGAAACTCTTT	CATWELDTKKLF	TRGV3	.	TRGJ2	13	-1	-1	23
25	1.2666501157718206E-4	TGTGCCACCTTGCGGTATTATAAGAAACTCTTT	CATLRYYKKLF	TRGV8	.	TRGJ1	9	-1	-1	15
25	1.2666501157718206E-4	TGTGCCACCTGGGATCAATATAAGAAACTCTTT	CATWDQYKKLF	TRGV4	.	TRGJ1	14	-1	-1	18
25	1.2666501157718206E-4	TGTGCCACCTGGGATATGGAGAAGAAACTCTTT	CATWDMEKKLF	TRGV4	.	TRGJ1	14	-1	-1	21
25	1.2666501157718206E-4	TGTGCCACCTTACGTCATAAGAAACTCTTT	CATLRHKKLF	TRGV4	.	TRGJ1	9	-1	-1	16
25	1.2666501157718206E-4	TGTGCCACCTGGGATGAGAAGAAACTCTTT	CATWDEKKLF	TRGV4	.	TRGJ1	15	-1	-1	18
25	1.2666501157718206E-4	TGTGCCACCTGGACTTATAAGAAACTCTTT	CATWTYKKLF	TRGV8	.	TRGJ1	11	-1	-1	14
25	1.2666501157718206E-4	TGTGCCACTTATTATAAGAAACTCTTT	CATYYKKLF	TRGV8	.	TRGJ1	7	-1	-1	8
25	1.2666501157718206E-4	TGTGCCACCTGCAATAAGAAACTCTTT	CATCNKKLF	TRGV8	.	TRGJ1	10	-1	-1	13
25	1.2666501157718206E-4	TGTGCCACCCGTTGGTTCAAGATATTT	CATRWFKIF	TRGV4	.	TRGJP1	8	-1	-1	4
25	1.2666501157718206E-4	TGTGCCACCGGAGTTAAGAAACTCTTT	CATGVKKLF	TRGV8	.	TRGJ2	8	-1	-1	14
25	1.2666501157718206E-4	TGTGCCACTAAGAAACTCTTT	CATKKLF	TRGV4	.	TRGJ1	7	-1	-1	8
25	1.2666501157718206E-4	TGTGCCACCACCAAACTCTTT	CATTKLF	TRGV4	.	TRGJ1	8	-1	-1	12
25	1.2666501157718206E-4	TGTGCCACCTGGGATGGGCCGTATTATAAGAAACTCTTT	CATWDGPYYKKLF	TRGV4	.	TRGJ1	19	-1	-1	21
25	1.2666501157718206E-4	TGTGCCACCTGGGACGGCCTTGAGTATAAGAAACTCTTT	CATWDGLEYKKLF	TRGV2	.	TRGJ1	16	-1	-1	24
25	1.2666501157718206E-4	TGTGCCACCTGGGACGACCCCTGCGTTAAGAAACTCTTT	CATWDDPCVKKLF	TRGV2	.	TRGJ1	15	-1	-1	26
25	1.2666501157718206E-4	TGTGCCACCTGGGACAGTCGGTCTTATAAGAAACTCTTT	CATWDSRSYKKLF	TRGV7	.	TRGJ1	16	-1	-1	23
25	1.2666501157718206E-4	TGTGCCACCTGGGCCCTGTGGCTTAAGAAACTCTTT	CATWALWLKKLF	TRGV8	.	TRGJ2	12	-1	-1	23
25	1.2666501157718206E-4	TGTGCCACCTGGGATGGGCGAGGTAAGAAACTCTTT	CATWDGRGKKLF	TRGV4	.	TRGJ1	18	-1	-1	23
25	1.2666501157718206E-4	TGTGCCACCTGGGATGGAGGTTATAAGAAACTCTTT	CATWDGGYKKLF	TRGV4	.	TRGJ1	16	-1	-1	20
25	1.2666501157718206E-4	TGTGCCACCTGGGATAAGGTGCGGAAGAAACTCTTT	CATWDKVRKKLF	TRGV8	.	TRGJ1	15	-1	-1	24
25	1.2666501157718206E-4	TGTGCCACCTGGGACGGTCTTATGGGGAAACTCTTT	CATWDGLMGKLF	TRGV3	.	TRGJ1	14	-1	-1	26
25	1.2666501157718206E-4	TGTGCCACCTGGGACGGGCGATATAAGAAACTCTTT	CATWDGRYKKLF	TRGV2	.	TRGJ1	18	-1	-1	21
25	1.2666501157718206E-4	TGTGCCACCTGGGACAGATATTATAAGAAACTCTTT	CATWDRYYKKLF	TRGV7	.	TRGJ2	16	-1	-1	18
25	1.2666501157718206E-4	TGTGCCACCTGGGACAGACGTTATAAGAAACTCTTT	CATWDRRYKKLF	TRGV5	.	TRGJ1	16	-1	-1	20
25	1.2666501157718206E-4	TGTGCCACCTGGGACAAGGATTATAAGAAACTCTTT	CATWDKDYKKLF	TRGV2	.	TRGJ1	14	-1	-1	19
25	1.2666501157718206E-4	TGTGCCCCCACGAATTATTATAAGAAACTCTTT	CAPTNYYKKLF	TRGV4	.	TRGJ1	8	-1	-1	10
25	1.2666501157718206E-4	TGTGCCACCTTGGGATATTATAAGAAACTCTTT	CATLGYYKKLF	TRGV3	.	TRGJ1	14	-1	-1	15
25	1.2666501157718206E-4	TGTGCCACCTGGGACAGGCCCGGGAAACTCTTT	CATWDRPGKLF	TRGV3	.	TRGJ1	19	-1	-1	23
25	1.2666501157718206E-4	TGTGCCACCTGGAACACGGGTCGGCTCTTT	CATWNTGRLF	TRGV8	.	TRGJ1	11	-1	-1	24
25	1.2666501157718206E-4	TGTGCCACCTGGGACGGGCCGTTGTATTATAAGAAACTCTTT	CATWDGPLYYKKLF	TRGV2	.	TRGJ1	19	-1	-1	24
25	1.2666501157718206E-4	TGTGCCACCTGGGACGGGCGAAGACGCTATAAGAAACTCTTT	CATWDGRRRYKKLF	TRGV2	.	TRGJ1	18	-1	-1	27
25	1.2666501157718206E-4	TGTGCCACCTGGGACAGGCTAACGGATTATAAGAAACTCTTT	CATWDRLTDYKKLF	TRGV3	.	TRGJ1	18	-1	-1	25
25	1.2666501157718206E-4	TGTGCCACCTGGGATGGGCGAGGTTATAAGAAACTCTTT	CATWDGRGYKKLF	TRGV4	.	TRGJ1	18	-1	-1	23
25	1.2666501157718206E-4	TGTGCCACCTGGGACGGGTACTATTATAAGAAACTCTTT	CATWDGYYYKKLF	TRGV2	.	TRGJ1	17	-1	-1	21
25	1.2666501157718206E-4	TGTGCCACCTGTCGTTCTCATTATAAGAAACTCTTT	CATCRSHYKKLF	TRGV5	.	TRGJ1	10	-1	-1	19
25	1.2666501157718206E-4	TGTGCCACCTGGGACAGGTATTATAAGAAACTCTTT	CATWDRYYKKLF	TRGV3	.	TRGJ1	17	-1	-1	18
25	1.2666501157718206E-4	TGTGCCACCTGGAAACTGCGGCTTAAGAAACTCTTT	CATWKLRLKKLF	TRGV8	.	TRGJ1	11	-1	-1	23
25	1.2666501157718206E-4	TGTGCCACCTGGGACATGAATAAGAAACTCTTT	CATWDMNKKLF	TRGV8	.	TRGJ1	13	-1	-1	19
25	1.2666501157718206E-4	TGTGCCTGTAGAAAGAAACTCTTT	CACRKKLF	TRGV5	.	TRGJ1	5	-1	-1	12
25	1.2666501157718206E-4	TGTGCCACCTGGGACGGGCCTGGAAATTATAAGAAACTCTTT	CATWDGPGNYKKLF	TRGV2	.	TRGJ1	19	-1	-1	25
25	1.2666501157718206E-4	TGTGCCACCTGGGACGCAGCTTATTATAAGAAACTCTTT	CATWDAAYYKKLF	TRGV2	.	TRGJ1	15	-1	-1	20
25	1.2666501157718206E-4	TGTGCCACCTGGGACGGGCGGTCTTATAAGAAACTCTTT	CATWDGRSYKKLF	TRGV2	.	TRGJ1	18	-1	-1	23
25	1.2666501157718206E-4	TGTGCCACCTGGGACAGGCCAAGATTTGATTATAAGAAACTCTTT	CATWDRPRFDYKKLF	TRGV3	.	TRGJ1	19	-1	-1	28
24	1.2159841111409478E-4	TGTGCTGCGTGGGATTATAGAACCCATCGCGCTGGTTGGTTCAAGATATTT	CAAWDYRTHRAGWFKIF	TRGV10	.	TRGJP1	16	-1	-1	31
24	1.2159841111409478E-4	TGTGCCACCTGGGACGGGTTTTGGTGGAGTAGTGATTGGATCAAGACGTTT	CATWDGFWWSSDWIKTF	TRGV2	.	TRGJP2	17	-1	-1	27
24	1.2159841111409478E-4	TGTGCCACCTGGGACGGGCTCGGTGAGTTGGGCAAAAAAATCAAGGTATTT	CATWDGLGELGKKIKVF	TRGV2	.	TRGJP	21	-1	-1	24
24	1.2159841111409478E-4	TGTGCCACCTGGGACAGGCCTATGCCATCGGTCTCTCGTAAGAAACTCTTT	CATWDRPMPSVSRKKLF	TRGV3	.	TRGJ1	26	-1	-1	38
24	1.2159841111409478E-4	TGTGCTGCGTGGGCTTCCCGAGATACCACTGGTTGGTTCAAGATATTT	CAAWASRDTTGWFKIF	TRGV10	.	TRGJP1	15	-1	-1	22
24	1.2159841111409478E-4	TGTGCCACCTGGGACGGGCCCCTTTCCTGGGGTTATAAGAAACTCTTT	CATWDGPLSWGYKKLF	TRGV5	.	TRGJ1	19	-1	-1	32
24	1.2159841111409478E-4	TGTGCCACCTGGGAGAGAGGGGGATGTAGTGATTGGATCAAGACGTTT	CATWERGGCSDWIKTF	TRGV2	.	TRGJP2	13	-1	-1	25
24	1.2159841111409478E-4	TGTGCCACCTGGGATGGGACTTCGAATTATTATAAGAAACTCTTT	CATWDGTSNYYKKLF	TRGV4	.	TRGJ1	17	-1	-1	20
24	1.2159841111409478E-4	TGTGCCACCTGGGATAGGGGCAGTAGTGATTGGATCAAGACGTTT	CATWDRGSSDWIKTF	TRGV8	.	TRGJP2	17	-1	-1	21
24	1.2159841111409478E-4	TGTGCCACCTGGGACGGGCTGGATGTTTATTATAAGAAACTCTTT	CATWDGLDVYYKKLF	TRGV2	.	TRGJ1	18	-1	-1	26
24	1.2159841111409478E-4	TGTGCCACCTGGGACAGGCCTGGTAGTGATTGGATCAAGACGTTT	CATWDRPGSDWIKTF	TRGV3	.	TRGJP2	21	-1	-1	22
24	1.2159841111409478E-4	TGTGCCACCTGGGATGCTCCGAATTATTATAAGAAACTCTTT	CATWDAPNYYKKLF	TRGV4	.	TRGJ1	15	-1	-1	19
24	1.2159841111409478E-4	TGTGCCACCTGGGATGGGCCTATGGATTATAAGAAACTCTTT	CATWDGPMDYKKLF	TRGV4	.	TRGJ1	22	-1	-1	25
24	1.2159841111409478E-4	TGTGCCACCTGGGATGGGCGTGGCTATTATAAGAAACTCTTT	CATWDGRGYYKKLF	TRGV4	.	TRGJ1	18	-1	-1	24
24	1.2159841111409478E-4	TGTGCCACCTGGGATAGGGTGAATTATTATAAGAAACTCTTT	CATWDRVNYYKKLF	TRGV8	.	TRGJ1	17	-1	-1	20
24	1.2159841111409478E-4	TGTGCCACCTGGGACCTATCGAATTATTATAAGAAACTCTTT	CATWDLSNYYKKLF	TRGV2	.	TRGJ1	14	-1	-1	18
24	1.2159841111409478E-4	TGTGCCACCTGGGACCGCTGGCATTATTATAAGAAACTCTTT	CATWDRWHYYKKLF	TRGV5	.	TRGJ1	14	-1	-1	22
24	1.2159841111409478E-4	TGTGCCACCTGGGACGGGCTCATCTATTATAAGAAACTCTTT	CATWDGLIYYKKLF	TRGV2	.	TRGJ1	18	-1	-1	24
24	1.2159841111409478E-4	TGTGCCACCTGGGACGGGCCGCGGTATTATAAGAAACTCTTT	CATWDGPRYYKKLF	TRGV2	.	TRGJ1	19	-1	-1	24
24	1.2159841111409478E-4	TGTGCCACCTGGGACGGACCGCCCTATTATAAGAAACTCTTT	CATWDGPPYYKKLF	TRGV2	.	TRGJ1	19	-1	-1	24
24	1.2159841111409478E-4	TGTGCCACCTGGGACAGGCCGATAGGATATAAGAAACTCTTT	CATWDRPIGYKKLF	TRGV7	.	TRGJ1	19	-1	-1	27
24	1.2159841111409478E-4	TGTGCCACCTGGGACAGGCCGAGTGATTGGATCAAGACGTTT	CATWDRPSDWIKTF	TRGV3	.	TRGJP2	19	-1	-1	21
24	1.2159841111409478E-4	TGTGCCACCCTCACGCGAGGAAAAGGTTGGTTCAAGATATTT	CATLTRGKGWFKIF	TRGV2	.	TRGJP1	8	-1	-1	24
24	1.2159841111409478E-4	TGTGCCACCAAGTATCTCGGTAATTATTATAAGAAACTCTTT	CATKYLGNYYKKLF	TRGV2	.	TRGJ1	8	-1	-1	21
24	1.2159841111409478E-4	TGTGCCACCTGGGATCGCGTCCATTATAAGAAACTCTTT	CATWDRVHYKKLF	TRGV8	.	TRGJ1	14	-1	-1	22
24	1.2159841111409478E-4	TGTGCCACCTGGGATCGGAATTATTATAAGAAACTCTTT	CATWDRNYYKKLF	TRGV4	.	TRGJ1	17	-1	-1	17
24	1.2159841111409478E-4	TGTGCCACCTGGGATGGGCGATATTATAAGAAACTCTTT	CATWDGRYYKKLF	TRGV4	.	TRGJ1	18	-1	-1	21
24	1.2159841111409478E-4	TGTGCCACCTGGGATATATCTCTTCGGAAGAAACTCTTT	CATWDISLRKKLF	TRGV4	.	TRGJ1	14	-1	-1	27
24	1.2159841111409478E-4	TGTGCCACCTGGGACCGCCCTTATTATAAGAAACTCTTT	CATWDRPYYKKLF	TRGV5	.	TRGJ1	20	-1	-1	20
24	1.2159841111409478E-4	TGTGCCACCTGGGACGGGCTAGATTATAAGAAACTCTTT	CATWDGLDYKKLF	TRGV2	.	TRGJ1	18	-1	-1	22
24	1.2159841111409478E-4	TGTGCCACCTGGGACGGGCCCGATTATAAGAAACTCTTT	CATWDGPDYKKLF	TRGV2	.	TRGJ1	21	-1	-1	22
24	1.2159841111409478E-4	TGTGCCACCTGGGACGGGCCGTGGTATAAGAAACTCTTT	CATWDGPWYKKLF	TRGV2	.	TRGJ1	19	-1	-1	24
24	1.2159841111409478E-4	TGTGCCACCTGGGACAGCCACCAAATACCGAAACTCTTT	CATWDSHQIPKLF	TRGV5	.	TRGJ1	16	-1	-1	29
24	1.2159841111409478E-4	TGTGCCACCTGGGACAGGCGCTATTATAAGAAACTCTTT	CATWDRRYYKKLF	TRGV5	.	TRGJ1	18	-1	-1	21
24	1.2159841111409478E-4	TGTGCCACCTGGGACAGGCGGGTTTATAAGAAACTCTTT	CATWDRRVYKKLF	TRGV5	.	TRGJ1	18	-1	-1	23
24	1.2159841111409478E-4	TGTGCCACCTGGGACAGGCAAGGTTATAAGAAACTCTTT	CATWDRQGYKKLF	TRGV3	.	TRGJ1	18	-1	-1	23
24	1.2159841111409478E-4	TGTGCCACCTGGGTTTATTATTATAAGAAACTCTTT	CATWVYYYKKLF	TRGV8	.	TRGJ1	12	-1	-1	16
24	1.2159841111409478E-4	TGTGCCACCTGGGCAGCGCTTTATAAGAAACTCTTT	CATWAALYKKLF	TRGV8	.	TRGJ1	12	-1	-1	20
24	1.2159841111409478E-4	TGTGCCACCTGGGGCGAACCCAAAAATGGACTCTTT	CATWGEPKNGLF	TRGV8	.	TRGJ1	12	-1	-1	29
24	1.2159841111409478E-4	TGTGCCACCTGGGATGGCCTTTATAAGAAACTCTTT	CATWDGLYKKLF	TRGV4	.	TRGJ1	16	-1	-1	20
24	1.2159841111409478E-4	TGTGCCACCTGGGATACTAAGTATAAGAAACTCTTT	CATWDTKYKKLF	TRGV8	.	TRGJ1	15	-1	-1	21
24	1.2159841111409478E-4	TGTGCCACCTGGGATAAAGATTATAAGAAACTCTTT	CATWDKDYKKLF	TRGV4	.	TRGJ2	14	-1	-1	19
24	1.2159841111409478E-4	TGTGCCACCTGGGACTTTAATTATAAGAAACTCTTT	CATWDFNYKKLF	TRGV3	.	TRGJ1	14	-1	-1	19
24	1.2159841111409478E-4	TGTGCCACCTGGGACGGCCTTTATAAGAAACTCTTT	CATWDGLYKKLF	TRGV2	.	TRGJ1	16	-1	-1	20
24	1.2159841111409478E-4	TGTGCCACCTGGGACGATTATTATAAGAAACTCTTT	CATWDDYYKKLF	TRGV3	.	TRGJ1	14	-1	-1	16
24	1.2159841111409478E-4	TGTGCCACCTGGGATCGGTATAAGAAACTCTTT	CATWDRYKKLF	TRGV4	.	TRGJ1	17	-1	-1	18
24	1.2159841111409478E-4	TGTGCCACCTGGGATGACTATAAGAAACTCTTT	CATWDDYKKLF	TRGV4	.	TRGJ1	15	-1	-1	18
24	1.2159841111409478E-4	TGTGCCACCTGGGACCCGTATAAGAAACTCTTT	CATWDPYKKLF	TRGV2	.	TRGJ1	14	-1	-1	18
24	1.2159841111409478E-4	TGTGCCACCGATACTACTTATAAGAAACTCTTT	CATDTTYKKLF	TRGV4	.	TRGJ1	8	-1	-1	17
24	1.2159841111409478E-4	TGTGCCTCCGTAAGGTATAAGAAACTCTTT	CASVRYKKLF	TRGV8	.	TRGJ1	8	-1	-1	15
24	1.2159841111409478E-4	TGTGCCACGCATGATAAGAAACTCTTT	CATHDKKLF	TRGV8	.	TRGJ1	7	-1	-1	10
24	1.2159841111409478E-4	TGTGCCACCTTACTCCTCTTT	CATLLLF	TRGV5	.	TRGJ1	9	-1	-1	15
24	1.2159841111409478E-4	TGTGCCACCTGGGATGCCGTCTATTATTATAAGAAACTCTTT	CATWDAVYYYKKLF	TRGV4	.	TRGJ1	15	-1	-1	22
24	1.2159841111409478E-4	TGTGCCACCTGGGACGGCAAGTTGTATTATAAGAAACTCTTT	CATWDGKLYYKKLF	TRGV2	.	TRGJ1	16	-1	-1	24
24	1.2159841111409478E-4	TGTGCCACCTGGGACGGGCCAGGGGATTATAAGAAACTCTTT	CATWDGPGDYKKLF	TRGV2	.	TRGJ2	19	-1	-1	25
24	1.2159841111409478E-4	TGTGCCACCTGGGACAGGCCACATTATTATAAGAAACTCTTT	CATWDRPHYYKKLF	TRGV5	.	TRGJ1	19	-1	-1	22
24	1.2159841111409478E-4	TGTGCCACCTGGGATGGGCCTGGGGGTAAGAAACTCTTT	CATWDGPGGKKLF	TRGV4	.	TRGJ1	19	-1	-1	26
24	1.2159841111409478E-4	TGTGCCACCTGGGATGGGCATGGTTATAAGAAACTCTTT	CATWDGHGYKKLF	TRGV4	.	TRGJ1	18	-1	-1	23
24	1.2159841111409478E-4	TGTGCCACCTGGGATGGGGATTATTATAAGAAACTCTTT	CATWDGDYYKKLF	TRGV4	.	TRGJ1	17	-1	-1	19
24	1.2159841111409478E-4	TGTGCCACCTGGGATGATAGTGTGAATAAGAAACTCTTT	CATWDDSVNKKLF	TRGV4	.	TRGJ1	15	-1	-1	25
24	1.2159841111409478E-4	TGTGCCACCTGGGATAGGCCGAATTATAAGAAACTCTTT	CATWDRPNYKKLF	TRGV8	.	TRGJ1	19	-1	-1	22
24	1.2159841111409478E-4	TGTGCCACCTGGGATAGGCAGGGTTATAAGAAACTCTTT	CATWDRQGYKKLF	TRGV8	.	TRGJ1	18	-1	-1	23
24	1.2159841111409478E-4	TGTGCCACCTGGGACCGGTATTATTATAAGAAACTCTTT	CATWDRYYYKKLF	TRGV3	.	TRGJ1	17	-1	-1	19
24	1.2159841111409478E-4	TGTGCCACCTGGGACGGGCCTCATTATAAGAAACTCTTT	CATWDGPHYKKLF	TRGV2	.	TRGJ1	19	-1	-1	22
24	1.2159841111409478E-4	TGTGCCACCTGGGACGGGCCGTTATATAAGAAACTCTTT	CATWDGPLYKKLF	TRGV2	.	TRGJ1	19	-1	-1	21
24	1.2159841111409478E-4	TGTGCCACCTGGGACAGGCGTGATTATAAGAAACTCTTT	CATWDRRDYKKLF	TRGV3	.	TRGJ1	21	-1	-1	22
24	1.2159841111409478E-4	TGTGCCACCTGGGTCGAGGGATCTAAGAAACTCTTT	CATWVEGSKKLF	TRGV5	.	TRGJ1	12	-1	-1	23
24	1.2159841111409478E-4	TGTGCCACCTGGGTGCTCTCCCTCAAGAAACTCTTT	CATWVLSLKKLF	TRGV4	.	TRGJ1	12	-1	-1	24
24	1.2159841111409478E-4	TGTGCCACCTGGGATGGGCTGGATAAGAAACTCTTT	CATWDGLDKKLF	TRGV4	.	TRGJ1	18	-1	-1	22
24	1.2159841111409478E-4	TGTGCCACCTGGGATACGGGGAGGAAGAAACTCTTT	CATWDTGRKKLF	TRGV8	.	TRGJ1	15	-1	-1	24
24	1.2159841111409478E-4	TGTGCCACCTGGGACGGGCAAGATAAGAAACTCTTT	CATWDGQDKKLF	TRGV2	.	TRGJ1	18	-1	-1	22
24	1.2159841111409478E-4	TGTGCCACCTGGGACAGGCCCAAAAAGAAACTCTTT	CATWDRPKKKLF	TRGV5	.	TRGJ1	19	-1	-1	24
24	1.2159841111409478E-4	TGTGCCACCTGGAACCTTTATTATAAGAAACTCTTT	CATWNLYYKKLF	TRGV2	.	TRGJ1	14	-1	-1	17
24	1.2159841111409478E-4	TGTGCCACCTGGGATGTCCTAGAGAAACTCTTT	CATWDVLEKLF	TRGV8	.	TRGJ1	20	-1	-1	22
24	1.2159841111409478E-4	TGTGCCACCTGGGATAGAAGTAAGAAACTCTTT	CATWDRSKKLF	TRGV8	.	TRGJ2	16	-1	-1	20
24	1.2159841111409478E-4	TGTGCCACCTGGGACGGTTTGAAGAAACTCTTT	CATWDGLKKLF	TRGV3	.	TRGJ1	14	-1	-1	21
24	1.2159841111409478E-4	TGTGCCACCTGGGACGGTCATAAGAAACTCTTT	CATWDGHKKLF	TRGV2	.	TRGJ1	16	-1	-1	19
24	1.2159841111409478E-4	TGTGCCACCCTGTATTATAAGAAACTCTTT	CATLYYKKLF	TRGV4	.	TRGJ1	8	-1	-1	12
24	1.2159841111409478E-4	TGTGCCACCAGGGCCCCACTCAAACTCTTT	CATRAPLKLF	TRGV2	.	TRGJ1	12	-1	-1	21
24	1.2159841111409478E-4	TGTGCCAACCCAACGAATAAGAAACTCTTT	CANPTNKKLF	TRGV8	.	TRGJ1	6	-1	-1	16
24	1.2159841111409478E-4	TGTGCCACCTGGGGTAAGAAACTCTTT	CATWGKKLF	TRGV8	.	TRGJ1	15	-1	-1	14
24	1.2159841111409478E-4	TGTGCCACAGTCCGGAAGAAACTCTTT	CATVRKKLF	TRGV8	.	TRGJ1	7	-1	-1	15
24	1.2159841111409478E-4	TGTGCCTTGTGGGAGAAACTCTTT	CALWEKLF	TRGV9	.	TRGJ1	14	-1	-1	13
24	1.2159841111409478E-4	TGTGCCACCTTGAAGAAACTCTTT	CATLKKLF	TRGV2	.	TRGJ1	9	-1	-1	12
24	1.2159841111409478E-4	TGTGCCACCTGGATCCTCTTT	CATWILF	TRGV4	.	TRGJ1	11	-1	-1	15
24	1.2159841111409478E-4	TGTGCCACCTGGGACGGCATGAGTAGTGATTGGATCAAGACGTTT	CATWDGMSSDWIKTF	TRGV2	.	TRGJP2	16	-1	-1	21
24	1.2159841111409478E-4	TGTGCCACCTGGGACAGGCTTGAGAATTATTATAAGAAACTCTTT	CATWDRLENYYKKLF	TRGV3	.	TRGJ1	21	-1	-1	23
24	1.2159841111409478E-4	TGTGCCACCTGGGACAGGCCTTTTTTTGGGTATAAGAAACTCTTT	CATWDRPFFGYKKLF	TRGV3	.	TRGJ1	20	-1	-1	30
24	1.2159841111409478E-4	TGTGCCACCTGGGATGGGCCCGATTATTATAAGAAACTCTTT	CATWDGPDYYKKLF	TRGV4	.	TRGJ1	20	-1	-1	22
24	1.2159841111409478E-4	TGTGCCACCTGGGACGAGCCATTTTTTTATAAGAAACTCTTT	CATWDEPFFYKKLF	TRGV2	.	TRGJ1	19	-1	-1	23
24	1.2159841111409478E-4	TGTGCCACCTGGGTCCGTAGTGATTGGATCAAGACGTTT	CATWVRSDWIKTF	TRGV8	.	TRGJP2	12	-1	-1	16
24	1.2159841111409478E-4	TGTGCCACCTGGGATGGGCTTTATTATAAGAAACTCTTT	CATWDGLYYKKLF	TRGV4	.	TRGJ1	18	-1	-1	20
24	1.2159841111409478E-4	TGTGCCACCTGGGACGGGCCTCGGTATAAGAAACTCTTT	CATWDGPRYKKLF	TRGV2	.	TRGJ1	19	-1	-1	24
24	1.2159841111409478E-4	TGTGCCACCTGGGACGGGGCTTATTATAAGAAACTCTTT	CATWDGAYYKKLF	TRGV3	.	TRGJ1	20	-1	-1	20
24	1.2159841111409478E-4	TGTGCCACCTGGGACGAACAATATTATAAGAAACTCTTT	CATWDEQYYKKLF	TRGV2	.	TRGJ1	15	-1	-1	21
24	1.2159841111409478E-4	TGTGCCACCTGGGAAACGCTAAGGGAGAAACTCTTT	CATWETLREKLF	TRGV8	.	TRGJ1	13	-1	-1	25
24	1.2159841111409478E-4	TGTGCCACCTGGGGTAAAGTCGGGAAACTCTTT	CATWGKVGKLF	TRGV4	.	TRGJ2	12	-1	-1	23
24	1.2159841111409478E-4	TGTGCCACCTGGGAGTTGTATAAGAAACTCTTT	CATWELYKKLF	TRGV2	.	TRGJ1	13	-1	-1	18
24	1.2159841111409478E-4	TGTGTACGAGGAGAGAAACTCTTT	CVRGEKLF	TRGV8	.	TRGJ1	3	-1	-1	13
24	1.2159841111409478E-4	TGTGCCACCTGGGATAGGGAGAATTATTATAAGAAACTCTTT	CATWDRENYYKKLF	TRGV8	.	TRGJ2	17	-1	-1	20
24	1.2159841111409478E-4	TGTGCCACCTGGGACAGGCTGCCGAATTATAAGAAACTCTTT	CATWDRLPNYKKLF	TRGV5	.	TRGJ1	18	-1	-1	25
24	1.2159841111409478E-4	TGTGCCACCTGTGCCGGGCCCCCTTATAAGAAACTCTTT	CATCAGPPYKKLF	TRGV4	.	TRGJ1	20	-1	-1	23
24	1.2159841111409478E-4	TGTGCCACCTGGGACAGCCCCACCCATAAGAAACTCTTT	CATWDSPTHKKLF	TRGV5	.	TRGJ1	19	-1	-1	25
24	1.2159841111409478E-4	TGTGCCACCTGGGAGAGGGGGAGTAGTGATTGGATCAAGACGTTT	CATWERGSSDWIKTF	TRGV2	.	TRGJP2	13	-1	-1	21
23	1.1653181065100749E-4	TGTGCTGCGTGGGATTATGCGGGGGGGCCATATACCACTGGTTGGTTCAAGATATTT	CAAWDYAGGPYTTGWFKIF	TRGV10	.	TRGJP1	16	-1	-1	29
23	1.1653181065100749E-4	TGTGCCACCTGGGATGGGCCCCCCTGGGGGTGGAGTAGTGATTGGATCAAGACGTTT	CATWDGPPWGWSSDWIKTF	TRGV4	.	TRGJP2	20	-1	-1	33
23	1.1653181065100749E-4	TGTGCCACCTGGGATGTTCTGGGAGGCCTCCCTGCCCATTTTAAGAAACTCTTT	CATWDVLGGLPAHFKKLF	TRGV4	.	TRGJ1	15	-1	-1	37
23	1.1653181065100749E-4	TGTGCTGCGTGGGATGGGGGCGGAGGGGCCACTGGTTGGTTCAAGATATTT	CAAWDGGGGATGWFKIF	TRGV10	.	TRGJP1	14	-1	-1	28
23	1.1653181065100749E-4	TGTGCCACCTGGGACAGGCCCCAGGAGAAACTTTATTATAAGAAACTCTTT	CATWDRPQEKLYYKKLF	TRGV3	.	TRGJ1	19	-1	-1	32
23	1.1653181065100749E-4	TGTGCTGCGTGGGATTTAATGGGGGGAAGCACTTGGTTCAAGATATTT	CAAWDLMGGSTWFKIF	TRGV10	.	TRGJP1	15	-1	-1	32
23	1.1653181065100749E-4	TGTGCCACCTGGTCAACACCATTCCATATGGATAAGAAACTCTTT	CATWSTPFHMDKKLF	TRGV7	.	TRGJ1	11	-1	-1	31
23	1.1653181065100749E-4	TGTGCCACCTGGGCCCCGAAGACCCGTCATTATAAGAAACTCTTT	CATWAPKTRHYKKLF	TRGV4	.	TRGJ1	12	-1	-1	28
23	1.1653181065100749E-4	TGTGCCACCTGGGATACCCCGAGGGCCTGTTATAAGAAACTCTTT	CATWDTPRACYKKLF	TRGV8	.	TRGJ1	15	-1	-1	29
23	1.1653181065100749E-4	TGTGCCACCTGGGACCGAGACCCTATGAGTTATAAGAAACTCTTT	CATWDRDPMSYKKLF	TRGV2	.	TRGJ1	14	-1	-1	29
23	1.1653181065100749E-4	TGTGCCACCTGGGACGGGCTTGGAGGTTATTATAAGAAACTCTTT	CATWDGLGGYYKKLF	TRGV2	.	TRGJ1	18	-1	-1	26
23	1.1653181065100749E-4	TGTGCCACCTGGGACGGGCAAGGGAATTATTATAAGAAACTCTTT	CATWDGQGNYYKKLF	TRGV2	.	TRGJ1	18	-1	-1	23
23	1.1653181065100749E-4	TGTGCCACCTGGGACGGATTACTTAGTGATTGGATCAAGACGTTT	CATWDGLLSDWIKTF	TRGV3	.	TRGJP2	14	-1	-1	23
23	1.1653181065100749E-4	TGTGCCACCTGGGACAGGCTCTCTTCGCCGGCGGAGAAACTCTTT	CATWDRLSSPAEKLF	TRGV3	.	TRGJ1	18	-1	-1	34
23	1.1653181065100749E-4	TGTGCCACCTGGGACAGGCCGTGTAGTGATTGGATCAAGACGTTT	CATWDRPCSDWIKTF	TRGV5	.	TRGJP2	23	-1	-1	22
23	1.1653181065100749E-4	TGTGCCACCTGGGACAGGCACAAATGCATTTATAAGAAACTCTTT	CATWDRHKCIYKKLF	TRGV3	.	TRGJ1	18	-1	-1	29
23	1.1653181065100749E-4	TGTGCCACCTGGGAAGCTCAAGTGGCCTATAGAGGAGGACTCTTT	CATWEAQVAYRGGLF	TRGV5	.	TRGJ1	13	-1	-1	38
23	1.1653181065100749E-4	TGTGCCACCTGGGGGGGTCCGGGTGGTTTGATCAAGACGTTT	CATWGGPGGLIKTF	TRGV8	.	TRGJP2	12	-1	-1	22
23	1.1653181065100749E-4	TGTGCCACCTGGGACTCCTTGAATTATTATAAGAAACTCTTT	CATWDSLNYYKKLF	TRGV5	.	TRGJ1	14	-1	-1	20
23	1.1653181065100749E-4	TGTGCCACCTGGGACGGGCCACGTTATTATAAGAAACTCTTT	CATWDGPRYYKKLF	TRGV2	.	TRGJ1	23	-1	-1	23
23	1.1653181065100749E-4	TGTGCCACCTGGGACAGGCCCTGGTATTATAAGAAACTCTTT	CATWDRPWYYKKLF	TRGV3	.	TRGJ1	19	-1	-1	24
23	1.1653181065100749E-4	TGTGCCACCTGGGACAGATCCACTGGTTGGTTCAAGATATTT	CATWDRSTGWFKIF	TRGV5	.	TRGJP1	16	-1	-1	19
23	1.1653181065100749E-4	TGTGCCACCTGGGACAGAACGATAAGTTGGATCAAGACGTTT	CATWDRTISWIKTF	TRGV3	.	TRGJP2	16	-1	-1	26
23	1.1653181065100749E-4	TGTGCCACCTGGGAGCCCATTCCTTATTATAAGAAACTCTTT	CATWEPIPYYKKLF	TRGV2	.	TRGJ1	13	-1	-1	23
23	1.1653181065100749E-4	TGTGCCACCTCAAGCATCTTTTATTATAAGAAACTCTTT	CATSSIFYYKKLF	TRGV4	.	TRGJ1	9	-1	-1	20
23	1.1653181065100749E-4	TGTGCCACCTGGGATGGGCGGGGGTATAAGAAACTCTTT	CATWDGRGYKKLF	TRGV4	.	TRGJ1	18	-1	-1	24
23	1.1653181065100749E-4	TGTGCCACCTGGGATAGACCTTATTATAAGAAACTCTTT	CATWDRPYYKKLF	TRGV8	.	TRGJ1	20	-1	-1	20
23	1.1653181065100749E-4	TGTGCCACCTGGGACGGGCCGGGTTATAAGAAACTCTTT	CATWDGPGYKKLF	TRGV2	.	TRGJ1	19	-1	-1	23
23	1.1653181065100749E-4	TGTGCCACCTGGGACAGTTTAGGGTATAAGAAACTCTTT	CATWDSLGYKKLF	TRGV7	.	TRGJ1	16	-1	-1	24
23	1.1653181065100749E-4	TGTGCCACCTGGGACAGTGATTATTATAAGAAACTCTTT	CATWDSDYYKKLF	TRGV5	.	TRGJ1	16	-1	-1	19
23	1.1653181065100749E-4	TGTGCCACCTGGGACAGGTCGATTTATAAGAAACTCTTT	CATWDRSIYKKLF	TRGV7	.	TRGJ1	17	-1	-1	23
23	1.1653181065100749E-4	TGTGCCACCTGGGACAGGCCGCATTATAAGAAACTCTTT	CATWDRPHYKKLF	TRGV3	.	TRGJ1	19	-1	-1	22
23	1.1653181065100749E-4	TGTGCCACCTGGGACAGGCGTACTTATAAGAAACTCTTT	CATWDRRTYKKLF	TRGV5	.	TRGJ1	18	-1	-1	23
23	1.1653181065100749E-4	TGTGCCACCTGGGACAGGGGATATTATAAGAAACTCTTT	CATWDRGYYKKLF	TRGV3	.	TRGJ1	17	-1	-1	21
23	1.1653181065100749E-4	TGTGCCACCTATAATACCACTGGTTGGTTCAAGATATTT	CATYNTTGWFKIF	TRGV2	.	TRGJP1	9	-1	-1	9
23	1.1653181065100749E-4	TGTGCCACCTGGGGGGCGTGTTATAAGAAACTCTTT	CATWGACYKKLF	TRGV4	.	TRGJ1	12	-1	-1	20
23	1.1653181065100749E-4	TGTGCCACCTGGGATTGTTCAGGTGAGAAACTCTTT	CATWDCSGEKLF	TRGV4	.	TRGJ1	14	-1	-1	25
23	1.1653181065100749E-4	TGTGCCACCTGGGACGGTATTTATAAGAAACTCTTT	CATWDGIYKKLF	TRGV2	.	TRGJ1	16	-1	-1	20
23	1.1653181065100749E-4	TGTGCCACCTGGGACAAAAATTACAAGAAACTCTTT	CATWDKNYKKLF	TRGV3	.	TRGJ1	15	-1	-1	19
23	1.1653181065100749E-4	TGTGCCATTTACCCCGAGCATAAGAAACTCTTT	CAIYPEHKKLF	TRGV8	.	TRGJ1	6	-1	-1	19
23	1.1653181065100749E-4	TGTGCCACCTTCTACTATTATAAGAAACTCTTT	CATFYYYKKLF	TRGV4	.	TRGJ1	9	-1	-1	15
23	1.1653181065100749E-4	TGTGCCACCTGCCGAGATTATAAGAAACTCTTT	CATCRDYKKLF	TRGV4	.	TRGJ2	10	-1	-1	16
23	1.1653181065100749E-4	TGTGCCACCTGGGTCCTTTATAAGAAACTCTTT	CATWVLYKKLF	TRGV3	.	TRGJ1	12	-1	-1	17
23	1.1653181065100749E-4	TGTGCCACCTGGGACAGGCGGAAGAAACTCTTT	CATWDRRKKLF	TRGV5	.	TRGJ1	18	-1	-1	21
23	1.1653181065100749E-4	TGTGCCACCTGGGAGCTTTATAAGAAACTCTTT	CATWELYKKLF	TRGV7	.	TRGJ1	13	-1	-1	17
23	1.1653181065100749E-4	TGTGCCACCTGGGAGGGTTATAAGAAACTCTTT	CATWEGYKKLF	TRGV8	.	TRGJ1	13	-1	-1	17
23	1.1653181065100749E-4	TGTGCCACCTGGGAGGGGAATAAGAAACTCTTT	CATWEGNKKLF	TRGV4	.	TRGJ1	17	-1	-1	19
23	1.1653181065100749E-4	TGTGCCAGCGGGGATTATTATAAGAAACTCTTT	CASGDYYKKLF	TRGV3	.	TRGJ1	13	-1	-1	13
23	1.1653181065100749E-4	TGTGCCGTCCCATATTATAAGAAACTCTTT	CAVPYYKKLF	TRGV4	.	TRGJ1	5	-1	-1	12
23	1.1653181065100749E-4	TGTGCCACCTTAAGATATAAGAAACTCTTT	CATLRYKKLF	TRGV3	.	TRGJ1	9	-1	-1	15
23	1.1653181065100749E-4	TGTGCCACCTCCGGTTATAAGAAACTCTTT	CATSGYKKLF	TRGV5	.	TRGJ1	9	-1	-1	14
23	1.1653181065100749E-4	TGTGCCACCTGGGACGGGGGGGAACTCTTT	CATWDGGELF	TRGV8	.	TRGJ1	13	-1	-1	22
23	1.1653181065100749E-4	TGTGCCACCTGGGATCTAGGGACGTTT	CATWDLGTF	TRGV8	.	TRGJP2	14	-1	-1	20
23	1.1653181065100749E-4	TGTGCCCCGGCGAAGAAACTCTTT	CAPAKKLF	TRGV4	.	TRGJ1	5	-1	-1	12
23	1.1653181065100749E-4	TGTGCCACCTATCCGAAACTCTTT	CATYPKLF	TRGV4	.	TRGJ1	9	-1	-1	14
23	1.1653181065100749E-4	TGTGCCACCTGGGACGGGCCTGGACATCCTTATAAGAAACTCTTT	CATWDGPGHPYKKLF	TRGV2	.	TRGJ1	19	-1	-1	29
23	1.1653181065100749E-4	TGTGCCACCTGGGACGGGCATCGGCGTTATTATAAGAAACTCTTT	CATWDGHRRYYKKLF	TRGV2	.	TRGJ1	18	-1	-1	26
23	1.1653181065100749E-4	TGTGCCACCTGGGATGGGCCCGTACGGTATAAGAAACTCTTT	CATWDGPVRYKKLF	TRGV4	.	TRGJ1	20	-1	-1	27
[truncated: 3,830 more rows]
