# Supplementary material for: Dissection of the Human T-Cell Receptor γ Gene Repertoire in the Brain and Peripheral Blood Identifies Age- and Alzheimer's Disease-Associated Clonotype Profiles
Source: Front Immunol. 2020 Jan 29;11:12. doi: 10.3389/fimmu.2020.00012 (PMC7025544; doi:10.3389/fimmu.2020.00012)
Supplement: Supplementary file 5 [file Data_Sheet_2.zip › repertoires_corrected_and_decontaminated/PK5.txt]

count	freq	cdr3nt	cdr3aa	v	d	j	VEnd	DStart	DEnd	JStart
3316	0.031258248180687	TGTGCCTTGTGGGAGGTGGGCCAAGAGTTGGGCAAAAAAATCAAGGTATTT	CALWEVGQELGKKIKVF	TRGV9	.	TRGJP	17	-1	-1	16
1592	0.015006975604238151	TGTGCTGCGTGGCAAAGGAGAACTGGTTGGTTCAAGATATTT	CAAWQRRTGWFKIF	TRGV10	.	TRGJP1	11	-1	-1	21
1502	0.014158591305003581	TGTGCCACCTGGGATCTCTACATTGGGTATAAGAAACTCTTT	CATWDLYIGYKKLF	TRGV4	.	TRGJ1	14	-1	-1	27
1232	0.011613438407299876	TGTGCCTCCGGATGTAGTGATTGGATCAAGACGTTT	CASGCSDWIKTF	TRGV9	.	TRGJP2	6	-1	-1	13
1102	0.01038799441951661	TGTGCCACCTGGGATTTATATAAGAAACTCTTT	CATWDLYKKLF	TRGV4	.	TRGJ1	14	-1	-1	12
977	0.00920968289280193	TGTGCCACCTGGGACGGGGGGGCCCTAAAGAAACTCTTT	CATWDGGALKKLF	TRGV2	.	TRGJ1	17	-1	-1	27
881	0.008304739640285058	TGTGCCACCTGGGATGCAAATTATTATAAGAAACTCTTT	CATWDANYYKKLF	TRGV4	.	TRGJ2	15	-1	-1	18
869	0.008191621733720449	TGTGCCTTGTGGGAGGTGCGATATAAGAAACTCTTT	CALWEVRYKKLF	TRGV9	.	TRGJ2	18	-1	-1	21
766	0.007220693035707553	TGTGCCACCTGGGACAGGCGGAAAAGGAATTATTATAAGAAACTCTTT	CATWDRRKRNYYKKLF	TRGV7	.	TRGJ2	18	-1	-1	26
734	0.006919045284868594	TGTGCCTTGTGGGAGTCACAAGAGTTGGGCAAAAAAATCAAGGTATTT	CALWESQELGKKIKVF	TRGV9	.	TRGJP	14	-1	-1	18
672	0.006334602767618114	TGTGCCTTGTGGGCCTGGGGGGGTGCCACTGGTTGGTTCAAGATATTT	CALWAWGGATGWFKIF	TRGV9	.	TRGJP1	12	-1	-1	25
657	0.006193205384412353	TGTGCTGCGTGGGATACCGGTTGGTTCAAGATATTT	CAAWDTGWFKIF	TRGV10	.	TRGJP1	14	-1	-1	15
605	0.005703027789299046	TGTGCTGCGCTCCGGCCCCTTTTATGTTATAAGAAACTCTTT	CAALRPLLCYKKLF	TRGV10	.	TRGJ2	8	-1	-1	26
604	0.005693601297085329	TGTGCTGCGTGGGATTATTATAAGAAACTCTTT	CAAWDYYKKLF	TRGV10	.	TRGJ2	16	-1	-1	13
598	0.005637042343803024	TGTGCTGCGTGGGATAGTGATAAGAAACTCTTT	CAAWDSDKKLF	TRGV10	.	TRGJ2	14	-1	-1	19
561	0.005288262131895479	TGTGCCACCTGGGACGGGCTCCGACACCGAAGTAGTGATTGGATCAAGACGTTT	CATWDGLRHRSSDWIKTF	TRGV2	.	TRGJP2	22	-1	-1	30
528	0.004977187888842804	TGTGCCTTGTGGGAAGAGCAAGAGTTGGGCAAAAAAATCAAGGTATTT	CALWEEQELGKKIKVF	TRGV9	.	TRGJP	19	-1	-1	17
484	0.004562422231439237	TGTGCCTTGTGGGAGGTGCTGGGGGGGAAACTCTTT	CALWEVLGGKLF	TRGV9	.	TRGJ1	18	-1	-1	26
448	0.004223068511745409	TGTGCCACCTGGGGCACATTCCACCTTAAGAAACTCTTT	CATWGTFHLKKLF	TRGV2	.	TRGJ2	12	-1	-1	26
436	0.0041099506051808	TGTGCCACCTGGGACAGGCCTGGTTGGTTCAAGATATTT	CATWDRPGWFKIF	TRGV7	.	TRGJP1	21	-1	-1	19
424	0.003996832698616191	TGTGCCACCTGGACGCCCCTCGGTTATAAGAAACTCTTT	CATWTPLGYKKLF	TRGV2	.	TRGJ1	14	-1	-1	23
386	0.0036386259944949286	TGTGCTGCGTGGGATTATACCACTGGTTGGTTCAAGATATTT	CAAWDYTTGWFKIF	TRGV10	.	TRGJP1	16	-1	-1	8
355	0.003346404735869688	TGTGCCACCTGGGATAGAAGGGGTTATAAGAAACTCTTT	CATWDRRGYKKLF	TRGV8	.	TRGJ2	16	-1	-1	23
337	0.0031767278760227746	TGTGCCACCTGGGACGGGCGGGGGGATTATAAGAAACTCTTT	CATWDGRGDYKKLF	TRGV2	.	TRGJ1	18	-1	-1	25
283	0.002667697296482033	TGTGCTGCGTGGGATTATGACACCTATTATAAGAAACTCTTT	CAAWDYDTYYKKLF	TRGV10	.	TRGJ1	16	-1	-1	24
280	0.0026394178198408808	TGTGCCTTGTGGGAGGTGCAGGGCCGGCAAGAGTTGGGCAAAAAAATCAAGGTATTT	CALWEVQGRQELGKKIKVF	TRGV9	.	TRGJP	19	-1	-1	25
246	0.0023189170845744882	TGTGCCTTGTGGGAGGTGTTGGGCAAAAAAATCAAGGTATTT	CALWEVLGKKIKVF	TRGV9	.	TRGJP	17	-1	-1	17
241	0.0022717846235059008	TGTGCCACCTGGGACGGTTATTATAAGAAACTCTTT	CATWDGYYKKLF	TRGV2	.	TRGJ1	16	-1	-1	17
234	0.002205799178009879	TGTGCTGCGTGGGATTATAAGAAACTCTTT	CAAWDYKKLF	TRGV10	.	TRGJ2	16	-1	-1	13
224	0.0021115342558727045	TGTGCCTTGTGGGAGGTCGAAGAGTTGGGCAAAAAAATCAAGGTATTT	CALWEVEELGKKIKVF	TRGV9	.	TRGJP	16	-1	-1	19
224	0.0021115342558727045	TGTGCCACCTGGGACAGGCGGGGGAAACTCTTT	CATWDRRGKLF	TRGV3	.	TRGJ1	18	-1	-1	23
219	0.0020644017948041175	TGTGCTGCGTGGGATAAGAAACTCTTT	CAAWDKKLF	TRGV10	.	TRGJ2	14	-1	-1	13
217	0.0020455488103766828	TGTGCCTTGTGGGAGGTAGGAGAGTTGGGCAAAAAAATCAAGGTATTT	CALWEVGELGKKIKVF	TRGV9	.	TRGJP	16	-1	-1	20
192	0.001809886505033747	TGTGCCTTGTGGGAGGTGCCAGAGTTGGGCAAAAAAATCAAGGTATTT	CALWEVPELGKKIKVF	TRGV9	.	TRGJP	18	-1	-1	17
190	0.001791033520606312	TGTGCCTTGTGGGAGGTGCGCATTAGGGGGGGGTTCAAGATATTT	CALWEVRIRGGFKIF	TRGV9	.	TRGJP1	18	-1	-1	31
188	0.001772180536178877	TGTGCTGCGTGGGATTATACCTATATCCATTATTATAAGAAACTCTTT	CAAWDYTYIHYYKKLF	TRGV10	.	TRGJ1	16	-1	-1	28
185	0.0017439010595377248	TGTGCTGCGTGGGATACCACTGGTTGGTTCAAGATATTT	CAAWDTTGWFKIF	TRGV10	.	TRGJP1	14	-1	-1	13
182	0.0017156215828965724	TGTGCCTTGTGGGAGGTCCCGGATAAGAAACTCTTT	CALWEVPDKKLF	TRGV9	.	TRGJ1	16	-1	-1	22
180	0.0016967685984691377	TGTGCTGCTGATACCACTGGTTGGTTCAAGATATTT	CAADTTGWFKIF	TRGV10	.	TRGJP1	7	-1	-1	10
172	0.0016213566607593982	TGTGCCTTGTGGGAGCCAGCAAGGTTATTGGGCAAAAAAATCAAGGTATTT	CALWEPARLLGKKIKVF	TRGV9	.	TRGJP	14	-1	-1	27
171	0.0016119301685456808	TGTGCCTTGTGGGAAGAGTTGGGCAAAAAAATCAAGGTATTT	CALWEELGKKIKVF	TRGV9	.	TRGJP	13	-1	-1	9
171	0.0016119301685456808	TGTGCCACCTGGGACGGCAGGGGGAAACTCTTT	CATWDGRGKLF	TRGV2	.	TRGJ1	16	-1	-1	23
167	0.0015742241996908111	TGTGCCTTGTGGGAGGTGCAGGAGTTGGGCAAAAAAATCAAGGTATTT	CALWEVQELGKKIKVF	TRGV9	.	TRGJP	19	-1	-1	17
165	0.0015553712152633762	TGTGCCACCTGGGACAGTCCCTTTAAACTCTTT	CATWDSPFKLF	TRGV3	.	TRGJ1	19	-1	-1	24
158	0.0014893857697673542	TGTGCTGCGTGGGACATACCAATTTATACTGGTTGGTTCAAGATATTT	CAAWDIPIYTGWFKIF	TRGV10	.	TRGJP1	13	-1	-1	27
157	0.0014799592775536366	TGTGCCTTGTGGGAGGTGAATTATTATAAGAAACTCTTT	CALWEVNYYKKLF	TRGV9	.	TRGJ1	17	-1	-1	17
156	0.0014705327853399193	TGTGCCTTGTGTGGCACTGGTTGGTTCAAGATATTT	CALCGTGWFKIF	TRGV9	.	TRGJP1	10	-1	-1	14
150	0.0014139738320576147	TGTGCCTTGTGGGATTTCCCCCCGAAACTCTTT	CALWDFPPKLF	TRGV9	.	TRGJ1	13	-1	-1	23
148	0.00139512084763018	TGTGCCTTGTGGGAGGTGCACTCGATGGGCAAAAAAATCAAGGTATTT	CALWEVHSMGKKIKVF	TRGV9	.	TRGJP	20	-1	-1	25
148	0.00139512084763018	TGTGCCTTGTGGGAGGAACAAGAGTTGGGCAAAAAAATCAAGGTATTT	CALWEEQELGKKIKVF	TRGV9	.	TRGJP	15	-1	-1	18
148	0.00139512084763018	TGTGCCACCTGGGACAGGCAGAGGGTTTATTATAAGAAACTCTTT	CATWDRQRVYYKKLF	TRGV3	.	TRGJ2	18	-1	-1	26
147	0.0013856943554164624	TGTGCCACCTGGGACAGGCCAGATCCGAAACTCTTT	CATWDRPDPKLF	TRGV7	.	TRGJ1	19	-1	-1	26
145	0.0013668413709890276	TGTGCCTTGTGGGAGGATCAAGAGTTGGGCAAAAAAATCAAGGTATTT	CALWEDQELGKKIKVF	TRGV9	.	TRGJP	15	-1	-1	18
144	0.00135741487877531	TGTGCCTTGTGGGAGGCGGGGAAGAAACTCTTT	CALWEAGKKLF	TRGV9	.	TRGJ1	15	-1	-1	21
144	0.00135741487877531	TGTGCTGCGTGGGATTTTCTCAAACTCTTT	CAAWDFLKLF	TRGV10	.	TRGJ1	15	-1	-1	21
144	0.00135741487877531	TGTGCCACCCTCAAGAAACTCTTT	CATLKKLF	TRGV4	.	TRGJ1	8	-1	-1	12
141	0.0013291354021341577	TGTGCCTTGTGGGAGGTTTATTATAAGAAACTCTTT	CALWEVYYKKLF	TRGV9	.	TRGJ1	16	-1	-1	17
141	0.0013291354021341577	TGTGCCTCGATCTTGAGGCTCTTT	CASILRLF	TRGV9	.	TRGJ2	6	-1	-1	18
137	0.001291429433279288	TGTGCCTTGTGGGAGGTGCACTATAAGAAACTCTTT	CALWEVHYKKLF	TRGV9	.	TRGJ1	20	-1	-1	21
137	0.001291429433279288	TGTGCCACCTGGGATAAGAAACTCTTT	CATWDKKLF	TRGV4	.	TRGJ1	14	-1	-1	13
128	0.0012065910033558312	TGTGCTGCGAATAAGAAACTCTTT	CAANKKLF	TRGV10	.	TRGJ1	8	-1	-1	10
123	0.0011594585422872441	TGTGCCTTGTGGGAGGTGCTTAAGAAACTCTTT	CALWEVLKKLF	TRGV9	.	TRGJ1	18	-1	-1	20
122	0.0011500320500735265	TGTGCCTTGTGGGAGGTGCAGGGGCTCTTT	CALWEVQGLF	TRGV9	.	TRGJ1	19	-1	-1	24
122	0.0011500320500735265	TGTGCCTTGTGGGAGGTGGGTAGTCTCTTT	CALWEVGSLF	TRGV9	.	TRGJ1	17	-1	-1	24
121	0.0011406055578598092	TGTGCCTTGTGGGAGGTGCTCCTGGGCCGCTCTTATAAGAAACTCTTT	CALWEVLLGRSYKKLF	TRGV9	.	TRGJ1	22	-1	-1	32
120	0.0011311790656460918	TGTGCCTTGTGGGAGCCTGCCGAGGCACTCTTT	CALWEPAEALF	TRGV9	.	TRGJ1	14	-1	-1	26
119	0.0011217525734323744	TGTGCTGCGGAGGGGATTACCACTGGTTGGTTCAAGATATTT	CAAEGITTGWFKIF	TRGV10	.	TRGJP1	19	-1	-1	17
117	0.0011028995890049395	TGTGCTGCGTGGGATTTTGGTGGTTGGTTCAAGATATTT	CAAWDFGGWFKIF	TRGV10	.	TRGJP1	15	-1	-1	20
117	0.0011028995890049395	TGTGCCTTGTGGGTCGGGCGAGGGAAACTCTTT	CALWVGRGKLF	TRGV9	.	TRGJ1	12	-1	-1	23
116	0.0010934730967912221	TGTGCCTTGTGGGAGAAACTCTTT	CALWEKLF	TRGV9	.	TRGJ1	14	-1	-1	13
115	0.0010840466045775046	TGTGCCTTGCGTAGGGGGGGACTCTTT	CALRRGGLF	TRGV9	.	TRGJ1	8	-1	-1	20
114	0.0010746201123637872	TGTGCCTTGTGGGAGGTGCGGTATTATAAGAAACTCTTT	CALWEVRYYKKLF	TRGV9	.	TRGJ1	18	-1	-1	21
114	0.0010746201123637872	TGTGCCTTGTGGGAGGTGCATTATAAGAAACTCTTT	CALWEVHYKKLF	TRGV9	.	TRGJ2	19	-1	-1	19
112	0.0010557671279363523	TGTGCCTTGTGGTGCGTAGCGAAACTCTTT	CALWCVAKLF	TRGV9	.	TRGJ1	11	-1	-1	20
110	0.0010369141435089175	TGTGCCTTGTGGCCGGGGAGGAAACTCTTT	CALWPGRKLF	TRGV9	.	TRGJ1	11	-1	-1	20
109	0.0010274876512952	TGTGCCTTGTGGGATGTTTATAAGAAACTCTTT	CALWDVYKKLF	TRGV9	.	TRGJ1	16	-1	-1	17
108	0.0010180611590814826	TGTGCCTTGTGGGAGGTGGCGAGGAAACTCTTT	CALWEVARKLF	TRGV9	.	TRGJ1	17	-1	-1	23
107	0.0010086346668677652	TGTGCCTTGCGCATTCATTTTGAGTGGCTCTTT	CALRIHFEWLF	TRGV9	.	TRGJ1	8	-1	-1	27
105	9.897816824403303E-4	TGTGCCTTGTGGGAGGTGCGGGGGAAACTCTTT	CALWEVRGKLF	TRGV9	.	TRGJ1	18	-1	-1	23
104	9.80355190226613E-4	TGTGCCTTGTGGGAGGGATACCTCTTT	CALWEGYLF	TRGV9	.	TRGJ1	15	-1	-1	21
103	9.709286980128954E-4	TGTGCCTTGTGGGAGGTAGTCGAGTTGGGCAAAAAAATCAAGGTATTT	CALWEVVELGKKIKVF	TRGV9	.	TRGJP	16	-1	-1	21
103	9.709286980128954E-4	TGTGCCTTGTGGGAGGTGCATCTTGGGAAACTCTTT	CALWEVHLGKLF	TRGV9	.	TRGJ1	22	-1	-1	26
103	9.709286980128954E-4	TGTGCCTTGTGGGAGGTGCGAGTTAAACTCTTT	CALWEVRVKLF	TRGV9	.	TRGJ1	18	-1	-1	24
100	9.426492213717431E-4	TGTGCCTTGTGGGAGGGTGAGGAGTTGGGCAAAAAAATCAAGGTATTT	CALWEGEELGKKIKVF	TRGV9	.	TRGJP	15	-1	-1	21
99	9.332227291580257E-4	TGTGCCTTGTGGGAGGTGCGGGATTATTATAAGAAACTCTTT	CALWEVRDYYKKLF	TRGV9	.	TRGJ1	18	-1	-1	22
99	9.332227291580257E-4	TGTGCCTTTAAGAAACTCTTT	CAFKKLF	TRGV9	.	TRGJ2	7	-1	-1	8
98	9.237962369443083E-4	TGTGCCTTGTGGGATATTCGGGGGGGACTCTTT	CALWDIRGGLF	TRGV9	.	TRGJ1	13	-1	-1	26
98	9.237962369443083E-4	TGTGCCTTGTGGGAGGTGCCTCATAAACTCTTT	CALWEVPHKLF	TRGV9	.	TRGJ1	18	-1	-1	24
98	9.237962369443083E-4	TGTGCCTTGTGGGAGGTCTGGAAACTCTTT	CALWEVWKLF	TRGV9	.	TRGJ1	16	-1	-1	20
98	9.237962369443083E-4	TGTGCCTTGTGGGAGGTGAAGAAACTCTTT	CALWEVKKLF	TRGV9	.	TRGJ1	17	-1	-1	18
98	9.237962369443083E-4	TGTGCCTTGTGTAAGAAACTCTTT	CALCKKLF	TRGV9	.	TRGJ1	10	-1	-1	11
97	9.143697447305908E-4	TGTGCCCGATGTAAGAAACTCTTT	CARCKKLF	TRGV9	.	TRGJ1	5	-1	-1	11
96	9.049432525168735E-4	TGTGCCTTGTGGGAGGTGCATTATTATAAGAAACTCTTT	CALWEVHYYKKLF	TRGV9	.	TRGJ1	19	-1	-1	19
96	9.049432525168735E-4	TGTGCCTTGTGGGAGGTGTGGGGGAAACTCTTT	CALWEVWGKLF	TRGV9	.	TRGJ1	17	-1	-1	23
95	8.95516760303156E-4	TGTGCCTTGTGGAGGGAGTTGGGCAAAAAAATCAAGGTATTT	CALWRELGKKIKVF	TRGV9	.	TRGJP	14	-1	-1	15
95	8.95516760303156E-4	TGTGCCACCTGGGATTATAAGAAACTCTTT	CATWDYKKLF	TRGV4	.	TRGJ1	14	-1	-1	13
94	8.860902680894385E-4	TGTGCCTTGTGGGAGGTGCACGGGGAAGAGTTGGGCAAAAAAATCAAGGTATTT	CALWEVHGEELGKKIKVF	TRGV9	.	TRGJP	20	-1	-1	18
94	8.860902680894385E-4	TGTGCCTTGTGGTCGGGGAAACTCTTT	CALWSGKLF	TRGV9	.	TRGJ1	11	-1	-1	17
94	8.860902680894385E-4	TGTGCCTCATGGACCCGAAAACTCTTT	CASWTRKLF	TRGV9	.	TRGJ1	6	-1	-1	18
94	8.860902680894385E-4	TGTGCCTTTGTGCGGAAACTCTTT	CAFVRKLF	TRGV9	.	TRGJ1	15	-1	-1	14
93	8.766637758757212E-4	TGTGCCTTGTGGGAGCTCCCCTGGAAACTCTTT	CALWELPWKLF	TRGV9	.	TRGJ1	14	-1	-1	23
92	8.672372836620037E-4	TGTGCCTTGTGGGTTGTGAAACTCTTT	CALWVVKLF	TRGV9	.	TRGJ2	12	-1	-1	17
91	8.578107914482862E-4	TGTGCCACCTGGGATGGGTGTAGTGATTGGATCAAGACGTTT	CATWDGCSDWIKTF	TRGV4	.	TRGJP2	17	-1	-1	19
91	8.578107914482862E-4	TGTGCCTTGTGGCAGAAGAAACTCTTT	CALWQKKLF	TRGV9	.	TRGJ1	14	-1	-1	15
89	8.389578070208514E-4	TGTGCCGTCTGGGGGTTGGGCAAAAAAATCAAGGTATTT	CAVWGLGKKIKVF	TRGV9	.	TRGJP	15	-1	-1	14
89	8.389578070208514E-4	TGTGCCTTGTGGGAGGTGCGTCGGGGGAAACTCTTT	CALWEVRRGKLF	TRGV9	.	TRGJ1	18	-1	-1	26
89	8.389578070208514E-4	TGTGCCTCAAAGGTATTT	CASKVF	TRGV9	.	TRGJP	6	-1	-1	9
88	8.295313148071339E-4	TGTGCCTTGTGGGAGGCCCCTGGGGGGCAAGAGTTGGGCAAAAAAATCAAGGTATTT	CALWEAPGGQELGKKIKVF	TRGV9	.	TRGJP	15	-1	-1	24
88	8.295313148071339E-4	TGTGCCACCTGGGACAGGCCTCTCCGAGCGGGTGATTGGATCAAGACGTTT	CATWDRPLRAGDWIKTF	TRGV3	.	TRGJP2	27	-1	-1	31
88	8.295313148071339E-4	TGTGCCTTGTGCTCCCCCCCACTTGGGGAACTCTTT	CALCSPPLGELF	TRGV9	.	TRGJ1	10	-1	-1	28
87	8.201048225934166E-4	TGTGCCTTGTGGGAGGTGTTTGATTATAAGAAACTCTTT	CALWEVFDYKKLF	TRGV9	.	TRGJ1	17	-1	-1	22
87	8.201048225934166E-4	TGTGCCTTGTGGGAGGTGATGGTAGGGAAACTCTTT	CALWEVMVGKLF	TRGV9	.	TRGJ2	17	-1	-1	26
87	8.201048225934166E-4	TGTGCCTTGTGGTTCGTTCGTGAGAAACTCTTT	CALWFVREKLF	TRGV9	.	TRGJ2	11	-1	-1	22
86	8.106783303796991E-4	TGTGCCTTGTGGGAGGTTAAAGGTTTGGGCAAAAAAATCAAGGTATTT	CALWEVKGLGKKIKVF	TRGV9	.	TRGJP	16	-1	-1	24
86	8.106783303796991E-4	TGTGCCTTGTGCCTCGGGTATAAGAAACTCTTT	CALCLGYKKLF	TRGV9	.	TRGJ1	10	-1	-1	18
85	8.012518381659817E-4	TGTGCCTTGTGGGAGGTGTCGGAGAAACTCTTT	CALWEVSEKLF	TRGV9	.	TRGJ1	17	-1	-1	22
85	8.012518381659817E-4	TGTGTCTATAAGAAACTCTTT	CVYKKLF	TRGV10	.	TRGJ1	3	-1	-1	6
85	8.012518381659817E-4	TGTGCTGCGTGGAAACTCTTT	CAAWKLF	TRGV10	.	TRGJ2	11	-1	-1	11
85	8.012518381659817E-4	TGTGCCTTGTGGGAGGGGGAGGGACTCTTT	CALWEGEGLF	TRGV9	.	TRGJ2	15	-1	-1	23
84	7.918253459522642E-4	TGTGCCTTGTGGGAGTATAAGAAACTCTTT	CALWEYKKLF	TRGV9	.	TRGJ1	14	-1	-1	15
84	7.918253459522642E-4	TGTGCCTTGCCTGCCCATAAGAAACTCTTT	CALPAHKKLF	TRGV9	.	TRGJ2	8	-1	-1	16
84	7.918253459522642E-4	TGTGCCTTGTCCCCTAAGAAACTCTTT	CALSPKKLF	TRGV9	.	TRGJ1	9	-1	-1	14
83	7.823988537385468E-4	TGTGCCTTGTGGGAGGCAAGTCTCCTCTTT	CALWEASLLF	TRGV9	.	TRGJ1	15	-1	-1	24
83	7.823988537385468E-4	TGTGCCTTGTGGGAATCTAGGAAACTCTTT	CALWESRKLF	TRGV9	.	TRGJ1	13	-1	-1	17
82	7.729723615248294E-4	TGTGCCTTGTGGGAGGAGGAAGAGTTGGGCAAAAAAATCAAGGTATTT	CALWEEEELGKKIKVF	TRGV9	.	TRGJP	15	-1	-1	19
82	7.729723615248294E-4	TGTGCCTTGTGGGAGAATTCGAGACTCTTT	CALWENSRLF	TRGV9	.	TRGJ1	14	-1	-1	20
81	7.635458693111119E-4	TGTGCCACCTGGGATGGGCATAATTATAAGAAACTCTTT	CATWDGHNYKKLF	TRGV4	.	TRGJ1	18	-1	-1	19
80	7.541193770973945E-4	TGTGCCTTGTGGGGCGAGAAGAAACTCTTT	CALWGEKKLF	TRGV9	.	TRGJ1	12	-1	-1	18
80	7.541193770973945E-4	TGTGCCTTGTGGGAGTTGAAACTCTTT	CALWELKLF	TRGV9	.	TRGJ1	23	-1	-1	17
79	7.446928848836771E-4	TGTGCCTTGTGGGAGACCCAAGAGTTGGGCAAAAAAATCAAGGTATTT	CALWETQELGKKIKVF	TRGV9	.	TRGJP	14	-1	-1	18
79	7.446928848836771E-4	TGTGCCTTGTGGGAACGACAAGAGTTGGGCAAAAAAATCAAGGTATTT	CALWERQELGKKIKVF	TRGV9	.	TRGJP	13	-1	-1	18
79	7.446928848836771E-4	TGTGCCTTGTGGGAGGTGCGGGGGGAGAAACTCTTT	CALWEVRGEKLF	TRGV9	.	TRGJ1	18	-1	-1	25
78	7.352663926699596E-4	TGTGCCTTGTGGGAGGTGCTCCTGAAGAAACTCTTT	CALWEVLLKKLF	TRGV9	.	TRGJ1	22	-1	-1	24
78	7.352663926699596E-4	TGTGCCTTGTGGGGGCATTATAAGAAACTCTTT	CALWGHYKKLF	TRGV9	.	TRGJ1	12	-1	-1	16
78	7.352663926699596E-4	TGTGCCTCCTTCCCTTTCGATAAGAAACTCTTT	CASFPFDKKLF	TRGV9	.	TRGJ2	6	-1	-1	19
78	7.352663926699596E-4	TGTGCTGCGTGGGAGTCTAAGAAACTCTTT	CAAWESKKLF	TRGV10	.	TRGJ1	13	-1	-1	17
78	7.352663926699596E-4	TGTGCCTTGTGGGGTCTTAAGAAACTCTTT	CALWGLKKLF	TRGV9	.	TRGJ1	12	-1	-1	17
77	7.258399004562423E-4	TGTGCCTTGTGGGAGGTGCCGAAGGAGTTGGGCAAAAAAATCAAGGTATTT	CALWEVPKELGKKIKVF	TRGV9	.	TRGJP	18	-1	-1	24
77	7.258399004562423E-4	TGTGCCTTGTGGGAGGTGCTTGGTAAGAAACTCTTT	CALWEVLGKKLF	TRGV9	.	TRGJ1	18	-1	-1	23
77	7.258399004562423E-4	TGTGCCACCTGGGATTATTATAAGAAACTCTTT	CATWDYYKKLF	TRGV8	.	TRGJ1	14	-1	-1	13
77	7.258399004562423E-4	TGTGCCTTGTGGATTTGGGAGAGACTCTTT	CALWIWERLF	TRGV9	.	TRGJ1	11	-1	-1	19
76	7.164134082425248E-4	TGTGCCTTGTGGGAGGTGCACCCAGGGGAGAAACTCTTT	CALWEVHPGEKLF	TRGV9	.	TRGJ1	21	-1	-1	28
76	7.164134082425248E-4	TGTGCCTTGTGGGAGCCGCTTAAGAAACTCTTT	CALWEPLKKLF	TRGV9	.	TRGJ2	14	-1	-1	20
75	7.069869160288073E-4	TGTGCCTTGTGGGGGGCGGCTTATTATAAGAAACTCTTT	CALWGAAYYKKLF	TRGV9	.	TRGJ1	15	-1	-1	20
75	7.069869160288073E-4	TGTGCCACCTGGGATAGTAGTGATTGGATCAAGACGTTT	CATWDSSDWIKTF	TRGV8	.	TRGJP2	16	-1	-1	13
75	7.069869160288073E-4	TGTGCTGCGTGGGATTGCGGTTGGTTCAAGATATTT	CAAWDCGWFKIF	TRGV10	.	TRGJP1	18	-1	-1	18
75	7.069869160288073E-4	TGTGCCTTGTGGGAGGTGCAGCGGAAGAAACTCTTT	CALWEVQRKKLF	TRGV9	.	TRGJ1	19	-1	-1	24
75	7.069869160288073E-4	TGTGCTGCGTGGGATTCTGACGTGAGGCTCTTT	CAAWDSDVRLF	TRGV10	.	TRGJ1	15	-1	-1	27
75	7.069869160288073E-4	TGTGCTGCGTGGGATGGTACACTCTTT	CAAWDGTLF	TRGV10	.	TRGJ1	14	-1	-1	20
74	6.9756042381509E-4	TGTGCCTTGTGGGAGGTGCCCCGGGTTAGGAAACTCTTT	CALWEVPRVRKLF	TRGV9	.	TRGJ1	21	-1	-1	26
74	6.9756042381509E-4	TGTGCTGCGTGGGGTGGCAAGGCGCTCTTT	CAAWGGKALF	TRGV10	.	TRGJ1	12	-1	-1	24
74	6.9756042381509E-4	TGTGCCTTCTCTATCGGGAAACTCTTT	CAFSIGKLF	TRGV9	.	TRGJ1	7	-1	-1	17
74	6.9756042381509E-4	TGTGCTGCGTGGGTTATTAGTAGTGATTGGATCAAGACGTTT	CAAWVISSDWIKTF	TRGV10	.	TRGJP2	15	-1	-1	14
74	6.9756042381509E-4	TGTGCCTTGTGGGAGGTGTATAAGAAACTCTTT	CALWEVYKKLF	TRGV9	.	TRGJ1	17	-1	-1	18
73	6.881339316013725E-4	TGTGCCTTGTGGGAGGATAAGAAACTCTTT	CALWEDKKLF	TRGV9	.	TRGJ1	15	-1	-1	16
72	6.78707439387655E-4	TGTGCCTTGTGGGAGGTTCCCGAGTTGGGCAAAAAAATCAAGGTATTT	CALWEVPELGKKIKVF	TRGV9	.	TRGJP	16	-1	-1	21
72	6.78707439387655E-4	TGTGCCTTGTGGGAGGTGCGAAAGAAACTCTTT	CALWEVRKKLF	TRGV9	.	TRGJ1	18	-1	-1	21
72	6.78707439387655E-4	TGTGCCTTGTTGTGGGATAAGAAACTCTTT	CALLWDKKLF	TRGV9	.	TRGJ1	9	-1	-1	16
72	6.78707439387655E-4	TGTGCCTTGTGGGAGGTGACTAAGAAACTCTTT	CALWEVTKKLF	TRGV9	.	TRGJ1	17	-1	-1	20
72	6.78707439387655E-4	TGTGCCTTGTGGGAGGTGAATGAGAAACTCTTT	CALWEVNEKLF	TRGV9	.	TRGJ1	17	-1	-1	19
71	6.692809471739377E-4	TGTGCTGCGTGGGACCCTTATTATAAGAAACTCTTT	CAAWDPYYKKLF	TRGV10	.	TRGJ2	13	-1	-1	17
71	6.692809471739377E-4	TGTGCCTTGTGGGAAGACATGAAGAAACTCTTT	CALWEDMKKLF	TRGV9	.	TRGJ1	13	-1	-1	21
71	6.692809471739377E-4	TGTGCCTTGTGGATATCCGGGAAGAAACTCTTT	CALWISGKKLF	TRGV9	.	TRGJ1	11	-1	-1	21
71	6.692809471739377E-4	TGTGCCACCTGGGACAGAAGTAAGAAACTCTTT	CATWDRSKKLF	TRGV7	.	TRGJ1	16	-1	-1	20
71	6.692809471739377E-4	TGTGCCTTGTGGGATCGCAAGAAACTCTTT	CALWDRKKLF	TRGV9	.	TRGJ1	13	-1	-1	18
71	6.692809471739377E-4	TGGGGGGGTTATAAGAAACTCTTT	WGGYKKLF	TRGV9	.	TRGJ1	1	-1	-1	8
70	6.598544549602202E-4	TGTGCCTTGTGGGAGGTGCAGCGTAAGAAACTCTTT	CALWEVQRKKLF	TRGV9	.	TRGJ1	19	-1	-1	23
70	6.598544549602202E-4	TGTGCCTTGTGGGGAGATAATAAGAAACTCTTT	CALWGDNKKLF	TRGV9	.	TRGJ1	12	-1	-1	16
69	6.504279627465028E-4	TGTGCCTTGTGGGAGGTGCAAGCTGGTTGGTTCAAGATATTT	CALWEVQAGWFKIF	TRGV9	.	TRGJP1	19	-1	-1	22
69	6.504279627465028E-4	TGTGCCACCTGGGACAGGCCCACTGGTTGGTTCAAGATATTT	CATWDRPTGWFKIF	TRGV7	.	TRGJP1	19	-1	-1	19
69	6.504279627465028E-4	TGTGCCTTGTGTTTCCTAGAGAAACTCTTT	CALCFLEKLF	TRGV9	.	TRGJ1	10	-1	-1	19
69	6.504279627465028E-4	TGTGCCTTGTGGGAGGTTCCCAAACTCTTT	CALWEVPKLF	TRGV9	.	TRGJ1	16	-1	-1	21
69	6.504279627465028E-4	TGTGCCTGGACAGGATATAAGAAACTCTTT	CAWTGYKKLF	TRGV9	.	TRGJ1	6	-1	-1	15
69	6.504279627465028E-4	TGTGCTGCGCCAAAGAAACTCTTT	CAAPKKLF	TRGV10	.	TRGJ1	8	-1	-1	12
69	6.504279627465028E-4	TGTGCCCCTGGGTCGAAACTCTTT	CAPGSKLF	TRGV10	.	TRGJ1	4	-1	-1	14
69	6.504279627465028E-4	TGTGCTGCGTGGGATTGGGCACTCTTT	CAAWDWALF	TRGV10	.	TRGJ1	15	-1	-1	20
69	6.504279627465028E-4	TGTGCCTTGTGGGCGGGAAAGAAACTCTTT	CALWAGKKLF	TRGV9	.	TRGJ1	15	-1	-1	18
68	6.410014705327854E-4	TGTGCCTTGTGGGAGGTGCTCTATTGGATCAAGACGTTT	CALWEVLYWIKTF	TRGV9	.	TRGJP2	18	-1	-1	22
68	6.410014705327854E-4	TGTGCCTTGTGGGAGGTGCGTGATAAGAAACTCTTT	CALWEVRDKKLF	TRGV9	.	TRGJ1	18	-1	-1	22
68	6.410014705327854E-4	TGTGCTGCGTCTCACCCGAAGAAACTCTTT	CAASHPKKLF	TRGV10	.	TRGJ1	9	-1	-1	18
68	6.410014705327854E-4	TGGCTGCCAGTGTATTCTAGGGAACTCTTT	WLPVYSRELF	TRGV10	.	TRGJ2	6	-1	-1	12
68	6.410014705327854E-4	TGTGCCTCAGATAAGAAACTCTTT	CASDKKLF	TRGV9	.	TRGJ1	6	-1	-1	10
67	6.315749783190679E-4	TGTGCCTTGTGGGAGGGCCGCAACCTTCAAGAGTTGGGCAAAAAAATCAAGGTATTT	CALWEGRNLQELGKKIKVF	TRGV9	.	TRGJP	15	-1	-1	27
67	6.315749783190679E-4	TGTGCCTTGTGGGAGCCCAATCTGGGCAAAAAAATCAAGGTATTT	CALWEPNLGKKIKVF	TRGV9	.	TRGJP	14	-1	-1	22
67	6.315749783190679E-4	TGTGCCTTGTGGGAGGTGCCGCCAAAGGTCAAGAAACTCTTT	CALWEVPPKVKKLF	TRGV9	.	TRGJ1	18	-1	-1	30
67	6.315749783190679E-4	TGTGCCTTGTGGGAGGTGGGGGGGAAACTCTTT	CALWEVGGKLF	TRGV9	.	TRGJ1	17	-1	-1	23
66	6.221484861053505E-4	TGTGCCTTGTGGGAGGTCTTTTATTATAAGAAACTCTTT	CALWEVFYYKKLF	TRGV9	.	TRGJ2	16	-1	-1	20
66	6.221484861053505E-4	TGTGCCTTGTGGGAGGTCACTGGTTGGTTCAAGATATTT	CALWEVTGWFKIF	TRGV9	.	TRGJP1	19	-1	-1	17
66	6.221484861053505E-4	TGTGCCTTGTGGGGGGCGGATAAGAAACTCTTT	CALWGADKKLF	TRGV9	.	TRGJ1	15	-1	-1	19
66	6.221484861053505E-4	TGTGCTGCGTGGGATTATGCACTCTTT	CAAWDYALF	TRGV10	.	TRGJ1	16	-1	-1	20
66	6.221484861053505E-4	TGTGCAGGCCTTGATAAGAAACTCTTT	CAGLDKKLF	TRGV9	.	TRGJ2	4	-1	-1	13
66	6.221484861053505E-4	TGTGCCTCCGTTAAGAAACTCTTT	CASVKKLF	TRGV9	.	TRGJ2	6	-1	-1	11
65	6.12721993891633E-4	TGTGCCTTGTGGGAGGTGCGGGTTTATAAGAAACTCTTT	CALWEVRVYKKLF	TRGV9	.	TRGJ1	18	-1	-1	23
65	6.12721993891633E-4	TGTGCCTTGTGGGACTCGTGTTATAAGAAACTCTTT	CALWDSCYKKLF	TRGV9	.	TRGJ1	13	-1	-1	20
65	6.12721993891633E-4	TGTGCCTTGTGGGAGGATTACAAGAAACTCTTT	CALWEDYKKLF	TRGV9	.	TRGJ1	15	-1	-1	16
64	6.032955016779156E-4	TGTGCCTTGTGGGAGGTGCTAGAGTTGGGCAAAAAAATCAAGGTATTT	CALWEVLELGKKIKVF	TRGV9	.	TRGJP	18	-1	-1	17
64	6.032955016779156E-4	TGTGCCTTGTGGAATTCGGAGGAGTTGGGCAAAAAAATCAAGGTATTT	CALWNSEELGKKIKVF	TRGV9	.	TRGJP	11	-1	-1	21
64	6.032955016779156E-4	TGTGCCTTGTGGGACAATGGGTGCTATAAGAAACTCTTT	CALWDNGCYKKLF	TRGV9	.	TRGJ1	13	-1	-1	24
64	6.032955016779156E-4	TGTGCCACCTGGGATACTAAGAAACTCTTT	CATWDTKKLF	TRGV8	.	TRGJ1	15	-1	-1	17
64	6.032955016779156E-4	TGTGCCTTGTGGGGTAAGAAACTCTTT	CALWGKKLF	TRGV9	.	TRGJ2	12	-1	-1	14
63	5.938690094641982E-4	TGTGCCTTTCCCGGTGGGCGTCGATATAAGAAACTCTTT	CAFPGGRRYKKLF	TRGV9	.	TRGJ1	7	-1	-1	24
63	5.938690094641982E-4	TGTGCCTTGTGGGAGGTGTATCCATCTAAGAAACTCTTT	CALWEVYPSKKLF	TRGV9	.	TRGJ1	17	-1	-1	26
63	5.938690094641982E-4	TGTGCCTTGTGGGAGGGGCACCGGTCTAAGAAACTCTTT	CALWEGHRSKKLF	TRGV9	.	TRGJ1	21	-1	-1	26
63	5.938690094641982E-4	TGTGCCTTGTGGGAGAAGGGACGGAATAAGAAACTCTTT	CALWEKGRNKKLF	TRGV9	.	TRGJ1	14	-1	-1	25
63	5.938690094641982E-4	TGTGCCACCTGGGACGGGAATTATTATAAGAAACTCTTT	CATWDGNYYKKLF	TRGV2	.	TRGJ1	17	-1	-1	17
63	5.938690094641982E-4	TGTGCTGCGTGGGATACTAGCGGGAAACTCTTT	CAAWDTSGKLF	TRGV10	.	TRGJ1	14	-1	-1	23
63	5.938690094641982E-4	TGTGCCTTGTGGGTGGCATGGAAGAAACTCTTT	CALWVAWKKLF	TRGV9	.	TRGJ1	15	-1	-1	21
63	5.938690094641982E-4	TGTGCCTTGTGGGACCGTCATAAGAAACTCTTT	CALWDRHKKLF	TRGV9	.	TRGJ1	13	-1	-1	19
63	5.938690094641982E-4	TGTGCCTTGTGGGACGGGGAGAAGAAACTCTTT	CALWDGEKKLF	TRGV9	.	TRGJ2	13	-1	-1	21
63	5.938690094641982E-4	TGTGCTGCGTGGGATCTAAGGAAACTCTTT	CAAWDLRKLF	TRGV10	.	TRGJ1	14	-1	-1	16
63	5.938690094641982E-4	TGTGCCTTGTGGGAGCATAAGAAACTCTTT	CALWEHKKLF	TRGV9	.	TRGJ1	14	-1	-1	16
63	5.938690094641982E-4	TGTGCTGCCAAACTCTTT	CAAKLF	TRGV10	.	TRGJ1	7	-1	-1	9
62	5.844425172504807E-4	TGTGCCTTGTGGGAGGCGCAAAGAAGCAAACCCCTAGACTTAAGCGAACTCTTT	CALWEAQRSKPLDLSELF	TRGV9	.	TRGJ1	19	-1	-1	46
62	5.844425172504807E-4	TGTGCCTTGTGGGAGGTGCTTCAGCGGCGTTATAAGAAACTCTTT	CALWEVLQRRYKKLF	TRGV9	.	TRGJ1	18	-1	-1	29
62	5.844425172504807E-4	TGTGCCTTGTGGGAGGTGGATCTGGGTTATAAGAAACTCTTT	CALWEVDLGYKKLF	TRGV9	.	TRGJ1	17	-1	-1	26
62	5.844425172504807E-4	TGTGCCTTGTGGGAGTCCGTTTATTATAAGAAACTCTTT	CALWESVYYKKLF	TRGV9	.	TRGJ1	14	-1	-1	20
62	5.844425172504807E-4	TGTGCCACCTGTGATAGTAGTGATTGGATCAAGACGTTT	CATCDSSDWIKTF	TRGV2	.	TRGJP2	13	-1	-1	13
62	5.844425172504807E-4	TGTGCCTTGTGGGAGGTGCTCTATAAGAAACTCTTT	CALWEVLYKKLF	TRGV9	.	TRGJ1	18	-1	-1	21
62	5.844425172504807E-4	TGTGCCTTGTGGGAGGTGCAAAAGAAGAAACTCTTT	CALWEVQKKKLF	TRGV9	.	TRGJ1	19	-1	-1	24
62	5.844425172504807E-4	TGTGCTGCGTGGGAAACTTGGCTCTTT	CAAWETWLF	TRGV10	.	TRGJ1	13	-1	-1	21
62	5.844425172504807E-4	TGTGCTGCGTGGATTAAGAAACTCTTT	CAAWIKKLF	TRGV10	.	TRGJ1	15	-1	-1	14
62	5.844425172504807E-4	TGTGCTGCGTCTAAACTCTTT	CAASKLF	TRGV10	.	TRGJ1	9	-1	-1	12
61	5.750160250367633E-4	TGTGCCTTGTGGGAGATAAAGTCCACTGGTTGGTTCAAGATATTT	CALWEIKSTGWFKIF	TRGV9	.	TRGJP1	14	-1	-1	22
61	5.750160250367633E-4	TGTGCCTTGTGGGAGGTGCCGGTTCCTCGTAAGAAACTCTTT	CALWEVPVPRKKLF	TRGV9	.	TRGJ1	18	-1	-1	29
61	5.750160250367633E-4	TGTGCCTTGTGGGAGGGTCCTTTGGGGTTGAAACTCTTT	CALWEGPLGLKLF	TRGV9	.	TRGJ1	15	-1	-1	29
61	5.750160250367633E-4	TGTGCTGCGTGGGATTCTGGTTGGTTCAAGATATTT	CAAWDSGWFKIF	TRGV10	.	TRGJP1	15	-1	-1	16
61	5.750160250367633E-4	TGTGCCTTGTGGGATGGCGGTTATAAGAAACTCTTT	CALWDGGYKKLF	TRGV9	.	TRGJ1	13	-1	-1	20
61	5.750160250367633E-4	TGTGCCTTGTGGGAACCGGCGAGGAAGAAACTCTTT	CALWEPARKKLF	TRGV9	.	TRGJ1	13	-1	-1	24
61	5.750160250367633E-4	TGTGCCTTGTGGGAGGTTTATAAGAAACTCTTT	CALWEVYKKLF	TRGV9	.	TRGJ1	16	-1	-1	17
61	5.750160250367633E-4	TGTGCTGCGTGGGATTCAGCGAAACTCTTT	CAAWDSAKLF	TRGV10	.	TRGJ1	15	-1	-1	20
61	5.750160250367633E-4	TGTGCCTCCCCCCCCTATAAGAAACTCTTT	CASPPYKKLF	TRGV9	.	TRGJ1	6	-1	-1	15
61	5.750160250367633E-4	TGTGCCTTCTATTATAAGAAACTCTTT	CAFYYKKLF	TRGV9	.	TRGJ1	7	-1	-1	9
60	5.655895328230459E-4	TGTGCCTTGTGGGAGGTGCAGAGAGAGTTGGGCAAAAAAATCAAGGTATTT	CALWEVQRELGKKIKVF	TRGV9	.	TRGJP	19	-1	-1	23
60	5.655895328230459E-4	TGTGCCTTGTGGGAGGATACGAGGACCACTGGTTGGTTCAAGATATTT	CALWEDTRTTGWFKIF	TRGV9	.	TRGJP1	15	-1	-1	24
60	5.655895328230459E-4	TGTGCCTTGTGGGAGGTGCAGCGTGATTGGATCAAGACGTTT	CALWEVQRDWIKTF	TRGV9	.	TRGJP2	19	-1	-1	22
60	5.655895328230459E-4	TGTGCCTTGTGGGAGTGGACTGATAAGAAACTCTTT	CALWEWTDKKLF	TRGV9	.	TRGJ1	14	-1	-1	22
60	5.655895328230459E-4	TGTGCTGCGTGGGATTTCAGGGCGAAACTCTTT	CAAWDFRAKLF	TRGV10	.	TRGJ1	15	-1	-1	23
60	5.655895328230459E-4	TGTGCTGCGTGGGATCTGCGGGAGAAACTCTTT	CAAWDLREKLF	TRGV10	.	TRGJ2	14	-1	-1	22
60	5.655895328230459E-4	TGTGCCTTGTGGGAAGATAAGAAACTCTTT	CALWEDKKLF	TRGV9	.	TRGJ1	13	-1	-1	16
59	5.561630406093284E-4	TGTGCCTTGTGGGAGCCATTCTATAGTAGTGATTGGATCAAGACGTTT	CALWEPFYSSDWIKTF	TRGV9	.	TRGJP2	14	-1	-1	21
59	5.561630406093284E-4	TGTGCTGCGTGGGAGAATACCACTGGTTGGTTCAAGATATTT	CAAWENTTGWFKIF	TRGV10	.	TRGJP1	13	-1	-1	16
59	5.561630406093284E-4	TGTGCCTTGTGGGAGCCCCCCATTGATAAGAAACTCTTT	CALWEPPIDKKLF	TRGV9	.	TRGJ1	14	-1	-1	21
59	5.561630406093284E-4	TGTGCCTTGTGGGAGGTCTATTATAAGAAACTCTTT	CALWEVYYKKLF	TRGV9	.	TRGJ1	16	-1	-1	18
59	5.561630406093284E-4	TGTGCCTTGTGGGAGGTGCGGTATAAGAAACTCTTT	CALWEVRYKKLF	TRGV9	.	TRGJ1	18	-1	-1	21
59	5.561630406093284E-4	TGTGCCACCTGGGACGGGTATTATAAGAAACTCTTT	CATWDGYYKKLF	TRGV2	.	TRGJ1	17	-1	-1	18
59	5.561630406093284E-4	TGTGCTGCGGTTGCGAAACTCTTT	CAAVAKLF	TRGV10	.	TRGJ1	8	-1	-1	14
59	5.561630406093284E-4	TGTGCTGCCCTACTCTTT	CAALLF	TRGV10	.	TRGJ1	7	-1	-1	11
58	5.467365483956111E-4	TGTGCTGCGTGGGCGACAATCTTTCTCCTCCTGAAACTCTTT	CAAWATIFLLLKLF	TRGV10	.	TRGJ1	12	-1	-1	32
58	5.467365483956111E-4	TGTGCTGCGTGGGATTGTTGGAGACTCGTAGTACTCTTT	CAAWDCWRLVVLF	TRGV10	.	TRGJ1	15	-1	-1	32
58	5.467365483956111E-4	TGTGCCTTGTGGGAGGTTTCTTATTATAAGAAACTCTTT	CALWEVSYYKKLF	TRGV9	.	TRGJ1	16	-1	-1	20
58	5.467365483956111E-4	TGTGCCTTGTGGGAGGTGCCCCCTGGGAAGAAACTCTTT	CALWEVPPGKKLF	TRGV9	.	TRGJ1	21	-1	-1	27
58	5.467365483956111E-4	TGTGAACCTCCCGCACCTGGTAAGAAACTCTTT	CEPPAPGKKLF	TRGV10	.	TRGJ1	3	-1	-1	20
58	5.467365483956111E-4	TGTGCCTTGTTTCGTTGGTTCAAGATATTT	CALFRWFKIF	TRGV9	.	TRGJP1	9	-1	-1	13
58	5.467365483956111E-4	TGTGCCTTGACTAATAAGAAACTCTTT	CALTNKKLF	TRGV9	.	TRGJ1	8	-1	-1	13
57	5.373100561818936E-4	TGTGCCTTGTGGGACGAACAAGAGTTGGGCAAAAAAATCAAGGTATTT	CALWDEQELGKKIKVF	TRGV9	.	TRGJP	13	-1	-1	18
57	5.373100561818936E-4	TGTGCCTTGTGGGAGGTGCTAGGGAATTATAAGAAACTCTTT	CALWEVLGNYKKLF	TRGV9	.	TRGJ1	18	-1	-1	25
57	5.373100561818936E-4	TGTGCCTTGTGGGAGGCGCCCGGGGGGGATAAGAAACTCTTT	CALWEAPGGDKKLF	TRGV9	.	TRGJ1	18	-1	-1	28
57	5.373100561818936E-4	TGTGCCTTGTGGGAGCCCCTAACATATAAGAAACTCTTT	CALWEPLTYKKLF	TRGV9	.	TRGJ1	14	-1	-1	24
57	5.373100561818936E-4	TGTGCCACCTGGGACGGGCCTTATAAGAAACTCTTT	CATWDGPYKKLF	TRGV2	.	TRGJ1	19	-1	-1	20
56	5.278835639681761E-4	TGTGCCTTGTGGGAGCCCGCGGAGGATTATAAGAAACTCTTT	CALWEPAEDYKKLF	TRGV9	.	TRGJ1	14	-1	-1	25
56	5.278835639681761E-4	TGTGCCTTGTGGGAGGTGCATGTGGAAACAAAGAAACTCTTT	CALWEVHVETKKLF	TRGV9	.	TRGJ1	19	-1	-1	30
56	5.278835639681761E-4	TGTGCCTTGTGGGAGGGACTAGAGTGGCATAAGAAACTCTTT	CALWEGLEWHKKLF	TRGV9	.	TRGJ1	15	-1	-1	28
56	5.278835639681761E-4	TGTGCCTTGTGGGAGGTTGTGTATTATAAGAAACTCTTT	CALWEVVYYKKLF	TRGV9	.	TRGJ1	16	-1	-1	21
56	5.278835639681761E-4	TGTGCCTTGTGGGAGGTGCATCCTTATAAGAAACTCTTT	CALWEVHPYKKLF	TRGV9	.	TRGJ1	23	-1	-1	23
56	5.278835639681761E-4	TGTGCCTTGTGGGAGGAAAGGCATTATAAGAAACTCTTT	CALWEERHYKKLF	TRGV9	.	TRGJ1	15	-1	-1	22
56	5.278835639681761E-4	TGTGCCTTGTGGGAGGTGCAGTTTAGGAAACTCTTT	CALWEVQFRKLF	TRGV9	.	TRGJ2	19	-1	-1	23
56	5.278835639681761E-4	TGTGCCTTGTGGGAGGGGGATAAGAAACTCTTT	CALWEGDKKLF	TRGV9	.	TRGJ1	15	-1	-1	19
56	5.278835639681761E-4	TGTGCTGCGTGGGTACTCGAGAAACTCTTT	CAAWVLEKLF	TRGV10	.	TRGJ1	12	-1	-1	19
56	5.278835639681761E-4	TGTGCCTTGTGGGCCAATAAGAAACTCTTT	CALWANKKLF	TRGV9	.	TRGJ1	12	-1	-1	16
55	5.184570717544588E-4	TGTGCCTTGTGGGAGGTCGGGGAGTTGGGCAAAAAAATCAAGGTATTT	CALWEVGELGKKIKVF	TRGV9	.	TRGJP	16	-1	-1	21
55	5.184570717544588E-4	TGTGCCTTGTGGGAGTCGAGTCGAGGGTTGGAAAAGAAACTCTTT	CALWESSRGLEKKLF	TRGV9	.	TRGJ1	14	-1	-1	33
55	5.184570717544588E-4	TGTGCCTTGTGGGAGGTCCCCTGGGGTCTGGAGAAACTCTTT	CALWEVPWGLEKLF	TRGV9	.	TRGJ1	16	-1	-1	31
55	5.184570717544588E-4	TGTGCCTTGTGGGAGGTGTTATGGTATAAGAAACTCTTT	CALWEVLWYKKLF	TRGV9	.	TRGJ1	17	-1	-1	24
55	5.184570717544588E-4	TGTGCCTTGTGGGAGGTGGGTTATTATAAGAAACTCTTT	CALWEVGYYKKLF	TRGV9	.	TRGJ1	17	-1	-1	20
55	5.184570717544588E-4	TGTGCCTTGTGGGAGGGGGACCCACCCAAGAAACTCTTT	CALWEGDPPKKLF	TRGV9	.	TRGJ1	21	-1	-1	27
55	5.184570717544588E-4	TGTGCTGCGTGGGTCATCTCCCGGGGGAAACTCTTT	CAAWVISRGKLF	TRGV10	.	TRGJ1	12	-1	-1	26
55	5.184570717544588E-4	TGTGCCTTGTGGGAGGTGCTGAATAAGAAACTCTTT	CALWEVLNKKLF	TRGV9	.	TRGJ1	18	-1	-1	22
55	5.184570717544588E-4	TGTGCTGCGTGGGATTATGGCAAGAAACTCTTT	CAAWDYGKKLF	TRGV10	.	TRGJ1	16	-1	-1	21
55	5.184570717544588E-4	TGTGCCACCTGGGATGGGAAGAAACTCTTT	CATWDGKKLF	TRGV4	.	TRGJ1	17	-1	-1	18
55	5.184570717544588E-4	TGTAAGAAACTCTTT	CKKLF	TRGV10	.	TRGJ1	2	-1	-1	2
54	5.090305795407413E-4	TGTGCCTTGTGGGAGGTGCAGCTCTTCGATCGGTTAAAGAAACTCTTT	CALWEVQLFDRLKKLF	TRGV9	.	TRGJ1	23	-1	-1	33
54	5.090305795407413E-4	TGTGCCTTGTGGGAGGGGGGAGAGTTGGGCAAAAAAATCAAGGTATTT	CALWEGGELGKKIKVF	TRGV9	.	TRGJP	15	-1	-1	20
54	5.090305795407413E-4	TGTGCCTTGTGGGAGACCTTTGGGGGCACTGGTTGGTTCAAGATATTT	CALWETFGGTGWFKIF	TRGV9	.	TRGJP1	14	-1	-1	26
54	5.090305795407413E-4	TGTGCCTTGTGGGGGAAAGAGTTGGGCAAAAAAATCAAGGTATTT	CALWGKELGKKIKVF	TRGV9	.	TRGJP	12	-1	-1	12
54	5.090305795407413E-4	TGTGCCTTGTGGGAGGTGCGGGTAAGTTGGGGTAAGAAACTCTTT	CALWEVRVSWGKKLF	TRGV9	.	TRGJ1	18	-1	-1	32
54	5.090305795407413E-4	TGTGCCTTGTGGGAGGTGGAGGGGAATTATAAGAAACTCTTT	CALWEVEGNYKKLF	TRGV9	.	TRGJ1	17	-1	-1	25
54	5.090305795407413E-4	TGTGCCTTGTGGGAGGTCCGTTATTATAAGAAACTCTTT	CALWEVRYYKKLF	TRGV9	.	TRGJ1	16	-1	-1	20
54	5.090305795407413E-4	TGTGCCTTGTGGGAGGTGGGCTATTATAAGAAACTCTTT	CALWEVGYYKKLF	TRGV9	.	TRGJ1	17	-1	-1	21
54	5.090305795407413E-4	TGTGCCTTGTGGGAGGTGTGGTATAAGAAACTCTTT	CALWEVWYKKLF	TRGV9	.	TRGJ1	17	-1	-1	21
54	5.090305795407413E-4	TGTGCCTTGTGGGAAGACGGTTATAAGAAACTCTTT	CALWEDGYKKLF	TRGV9	.	TRGJ1	13	-1	-1	20
54	5.090305795407413E-4	TGTGCTGCGTGGGACGGAGGTGGGAAACTCTTT	CAAWDGGGKLF	TRGV10	.	TRGJ1	13	-1	-1	23
54	5.090305795407413E-4	TGTGCCTTGTGGGAGTATTATAAGAAACTCTTT	CALWEYYKKLF	TRGV9	.	TRGJ2	14	-1	-1	15
54	5.090305795407413E-4	TGTGCCTTGGGGGGCCATAAGAAACTCTTT	CALGGHKKLF	TRGV9	.	TRGJ1	12	-1	-1	16
54	5.090305795407413E-4	TGTGCTGCGTGGGATGAGAAACTCTTT	CAAWDEKLF	TRGV10	.	TRGJ1	14	-1	-1	13
53	4.996040873270238E-4	TGTGCCTTGTGGGAGGTGCACAGAGAGTTGGGCAAAAAAATCAAGGTATTT	CALWEVHRELGKKIKVF	TRGV9	.	TRGJP	20	-1	-1	23
53	4.996040873270238E-4	TGTGCCTTGTGGGAACCCGGACAAGAGTTGGGCAAAAAAATCAAGGTATTT	CALWEPGQELGKKIKVF	TRGV9	.	TRGJP	13	-1	-1	18
53	4.996040873270238E-4	TGTGCCTTGTGGGAGGTCCCCTATACCACTGGTTGGTTCAAGATATTT	CALWEVPYTTGWFKIF	TRGV9	.	TRGJP1	16	-1	-1	21
53	4.996040873270238E-4	TGTGCCTTGTGGGAGTCCCTGATGACACATTATAAGAAACTCTTT	CALWESLMTHYKKLF	TRGV9	.	TRGJ1	14	-1	-1	28
53	4.996040873270238E-4	TGTGCCTTGTGGGAGCCAGCCGGTTATAAGAAACTCTTT	CALWEPAGYKKLF	TRGV9	.	TRGJ1	14	-1	-1	23
53	4.996040873270238E-4	TGTGCCTTGTGGGAGGTGCTCTTTGGAAAGAAACTCTTT	CALWEVLFGKKLF	TRGV9	.	TRGJ1	18	-1	-1	27
53	4.996040873270238E-4	TGTGCCACCTGGGACGGTTATAAGAAACTCTTT	CATWDGYKKLF	TRGV2	.	TRGJ1	16	-1	-1	17
52	4.901775951133065E-4	TGTGCCTTGTGGGAGGACCTCAAGATCCCAGAGTTGGGCAAAAAAATCAAGGTATTT	CALWEDLKIPELGKKIKVF	TRGV9	.	TRGJP	15	-1	-1	29
52	4.901775951133065E-4	TGTGCCTTGTGGGAGGTGCAAGGGGGTATCGCAGGTCAAATAGGGAAACTCTTT	CALWEVQGGIAGQIGKLF	TRGV9	.	TRGJ1	19	-1	-1	44
52	4.901775951133065E-4	TGTGCCTTGTGGGAGGTCCAAATTCCCCAATTGGGGTATAAGAAACTCTTT	CALWEVQIPQLGYKKLF	TRGV9	.	TRGJ1	19	-1	-1	36
52	4.901775951133065E-4	TGTGCCTTGTGGGAGGTGCGGGGGGAGTTGGGCAAAAAAATCAAGGTATTT	CALWEVRGELGKKIKVF	TRGV9	.	TRGJP	18	-1	-1	24
52	4.901775951133065E-4	TGTGCCTTGTGGAGGCGAGAGTTGGGCAAAAAAATCAAGGTATTT	CALWRRELGKKIKVF	TRGV9	.	TRGJP	14	-1	-1	13
52	4.901775951133065E-4	TGTGCCTTGTGGGAGAGGCGGCATTATAAGAAACTCTTT	CALWERRHYKKLF	TRGV9	.	TRGJ1	14	-1	-1	22
52	4.901775951133065E-4	TGTCACACACATACCACTGGTTGGTTCAAGATATTT	CHTHTTGWFKIF	TRGV9	.	TRGJP1	2	-1	-1	10
52	4.901775951133065E-4	TGTGCCTTGTGGGACGGTTATAAGAAACTCTTT	CALWDGYKKLF	TRGV9	.	TRGJ1	17	-1	-1	17
52	4.901775951133065E-4	TGTGCCTTGCCCTCTTGTTATAAGAAACTCTTT	CALPSCYKKLF	TRGV9	.	TRGJ1	8	-1	-1	14
52	4.901775951133065E-4	TGTGCTGCGTGGGATTCGAGGGATTGGATCAAGACGTTT	CAAWDSRDWIKTF	TRGV10	.	TRGJP2	15	-1	-1	18
52	4.901775951133065E-4	TGTGCCACCTGGGGCAGGCGGTATTATAAGAAACTCTTT	CATWGRRYYKKLF	TRGV5P	.	TRGJ1	18	-1	-1	21
52	4.901775951133065E-4	TGTGCCTTGCGGTATAAGAAACTCTTT	CALRYKKLF	TRGV9	.	TRGJ2	11	-1	-1	12
51	4.80751102899589E-4	TGTGCCTTGTGGGAGGTGCCACAAGAGTTGGGCAAAAAAATCAAGGTATTT	CALWEVPQELGKKIKVF	TRGV9	.	TRGJP	18	-1	-1	21
51	4.80751102899589E-4	TGTGCCTTGTGGGAGAGTCGTGAGTTGGGCAAAAAAATCAAGGTATTT	CALWESRELGKKIKVF	TRGV9	.	TRGJP	14	-1	-1	21
51	4.80751102899589E-4	TGTGCCACCTGGGACGTCCCGAAAAGTAGTGATTGGATCAAGACGTTT	CATWDVPKSSDWIKTF	TRGV2	.	TRGJP2	15	-1	-1	24
51	4.80751102899589E-4	TGTGCCTTGTGGGATGGCGAGTTGGGCAAAAAAATCAAGGTATTT	CALWDGELGKKIKVF	TRGV9	.	TRGJP	13	-1	-1	18
51	4.80751102899589E-4	TGTGCCTTGTGGGATGAAGAGTTGGGCAAAAAAATCAAGGTATTT	CALWDEELGKKIKVF	TRGV9	.	TRGJP	13	-1	-1	16
51	4.80751102899589E-4	TGTGCTGCGTGGGATTTTACCACTGGTTGGTTCAAGATATTT	CAAWDFTTGWFKIF	TRGV10	.	TRGJP1	15	-1	-1	17
51	4.80751102899589E-4	TGTGCTGCGTGGGATTTCTCGGGTTGGTTCAAGATATTT	CAAWDFSGWFKIF	TRGV10	.	TRGJP1	15	-1	-1	21
51	4.80751102899589E-4	TGTGCCTTGTGGGATACCACTGGTTGGTTCAAGATATTT	CALWDTTGWFKIF	TRGV9	.	TRGJP1	13	-1	-1	13
51	4.80751102899589E-4	TGTGCCTTGTGGGAGGTGCTGGGTTATAAGAAACTCTTT	CALWEVLGYKKLF	TRGV9	.	TRGJ1	18	-1	-1	23
51	4.80751102899589E-4	TGTGCCTTGTGGTCCACTGGTTGGTTCAAGATATTT	CALWSTGWFKIF	TRGV9	.	TRGJP1	11	-1	-1	13
51	4.80751102899589E-4	TGTGCTGCGTGGAATAAGAAACTCTTT	CAAWNKKLF	TRGV10	.	TRGJ2	14	-1	-1	13
51	4.80751102899589E-4	TGTGCCCCGAAGTGGTTCAAGATATTT	CAPKWFKIF	TRGV9	.	TRGJP1	5	-1	-1	12
51	4.80751102899589E-4	TGTGCTGCGTGGGATTCCACTGGTTGGTTCAAGATATTT	CAAWDSTGWFKIF	TRGV10	.	TRGJP1	15	-1	-1	8
50	4.7132461068587157E-4	TGTGCCTTGTGGGAGGTGCGAAAGTTGGGCAAAAAAATCAAGGTATTT	CALWEVRKLGKKIKVF	TRGV9	.	TRGJP	18	-1	-1	22
50	4.7132461068587157E-4	TGTGCCCACGTTTTTGGGGTACCTTATAAGAAACTCTTT	CAHVFGVPYKKLF	TRGV9	.	TRGJ1	5	-1	-1	23
50	4.7132461068587157E-4	TGTGCTGCGTGGATCCCGAACCAGAAACTCTTT	CAAWIPNQKLF	TRGV10	.	TRGJ1	11	-1	-1	22
50	4.7132461068587157E-4	TGTGCTGCGGTGTTATTGGGAAAGAAACTCTTT	CAAVLLGKKLF	TRGV10	.	TRGJ1	8	-1	-1	21
50	4.7132461068587157E-4	TGTGCTGCGTGGGATTGGATCAAGACGTTT	CAAWDWIKTF	TRGV10	.	TRGJP2	15	-1	-1	12
50	4.7132461068587157E-4	TGTGCTGCGTGGGATTTTAAACTCTTT	CAAWDFKLF	TRGV10	.	TRGJ1	15	-1	-1	18
50	4.7132461068587157E-4	TGTGCTGCTTACAAGAAACTCTTT	CAAYKKLF	TRGV10	.	TRGJ2	7	-1	-1	8
50	4.7132461068587157E-4	TGTGCCTTGTGGGAGACCGGGGATTATAAGAAACTCTTT	CALWETGDYKKLF	TRGV9	.	TRGJ1	14	-1	-1	22
50	4.7132461068587157E-4	TGTGCCACCTGGGACAGGCGGTACTATAAGAAACTCTTT	CATWDRRYYKKLF	TRGV3	.	TRGJ1	18	-1	-1	21
50	4.7132461068587157E-4	TGTGCCTTGTGGGAGTCCCCTAATAAGAAACTCTTT	CALWESPNKKLF	TRGV9	.	TRGJ1	14	-1	-1	22
50	4.7132461068587157E-4	TGTGCCTTGTGGGAGGTGAGATGGTTCAAGATATTT	CALWEVRWFKIF	TRGV9	.	TRGJP1	17	-1	-1	21
50	4.7132461068587157E-4	TGTGCCACCTGGGATGGATCCAAGAAACTCTTT	CATWDGSKKLF	TRGV4	.	TRGJ1	16	-1	-1	21
49	4.6189811847215415E-4	TGTGCCTTGTGGGAGGTGCAGGGCAAAGAGTTGGGCAAAAAAATCAAGGTATTT	CALWEVQGKELGKKIKVF	TRGV9	.	TRGJP	19	-1	-1	20
49	4.6189811847215415E-4	TGTGCCTTGTGGGAGGTGCTACGGGAGTTGGGCAAAAAAATCAAGGTATTT	CALWEVLRELGKKIKVF	TRGV9	.	TRGJP	18	-1	-1	24
49	4.6189811847215415E-4	TGTGCCTTGTGGGATCCGGGAGAGTTGGGCAAAAAAATCAAGGTATTT	CALWDPGELGKKIKVF	TRGV9	.	TRGJP	13	-1	-1	20
49	4.6189811847215415E-4	TGTGCCTTGTGGGAGGTGGTTTTATCTGGTTGGTTCAAGATATTT	CALWEVVLSGWFKIF	TRGV9	.	TRGJP1	17	-1	-1	25
49	4.6189811847215415E-4	TGTGCCACCTGGGACGGAAGTAGTGATTGGATCAAGACGTTT	CATWDGSSDWIKTF	TRGV2	.	TRGJP2	16	-1	-1	18
49	4.6189811847215415E-4	TGTGCTGCGTGGGATCGCTACAGATGGTTCAAGATATTT	CAAWDRYRWFKIF	TRGV10	.	TRGJP1	14	-1	-1	24
49	4.6189811847215415E-4	TGTGCCTTGTGGGAGGTGCTGAATTATAAGAAACTCTTT	CALWEVLNYKKLF	TRGV9	.	TRGJ1	18	-1	-1	22
49	4.6189811847215415E-4	TGTGCCTTGTGGGAGAACACTGGTTGGTTCAAGATATTT	CALWENTGWFKIF	TRGV9	.	TRGJP1	14	-1	-1	17
49	4.6189811847215415E-4	TGTGCCTCCTCCTCGTTGGGCAAAAAAATCAAGGTATTT	CASSSLGKKIKVF	TRGV9	.	TRGJP	6	-1	-1	14
49	4.6189811847215415E-4	TGTGCCTTGTGGGAGGTGCTTTATAAGAAACTCTTT	CALWEVLYKKLF	TRGV9	.	TRGJ1	18	-1	-1	20
49	4.6189811847215415E-4	TGTGCCTTGTGGGAGGTGAAAGGAAAGAAACTCTTT	CALWEVKGKKLF	TRGV9	.	TRGJ1	17	-1	-1	24
49	4.6189811847215415E-4	TGTGCTGCGTGGGATTCCTTCAAGAAACTCTTT	CAAWDSFKKLF	TRGV10	.	TRGJ1	15	-1	-1	21
49	4.6189811847215415E-4	TGTGCCTTGTGCTTTTATAAGAAACTCTTT	CALCFYKKLF	TRGV9	.	TRGJ2	10	-1	-1	14
49	4.6189811847215415E-4	TGTGCTGCGTGGGCCAAGAAACTCTTT	CAAWAKKLF	TRGV10	.	TRGJ1	12	-1	-1	15
49	4.6189811847215415E-4	TGTGCCTTGTGGGTCGAGACCACTGGTTGGTTCAAGATATTT	CALWVETTGWFKIF	TRGV9	.	TRGJP1	12	-1	-1	18
49	4.6189811847215415E-4	TGTGCTGCGTATAATTTCCGAGACAGGGGGCTCTTT	CAAYNFRDRGLF	TRGV10	.	TRGJ1	9	-1	-1	30
49	4.6189811847215415E-4	TGTGCTGCGTGGGTTGGGAAGAAACTCTTT	CAAWVGKKLF	TRGV10	.	TRGJ1	12	-1	-1	18
48	4.5247162625843674E-4	TGTGCCTTGTGGGAGGTGCTCCGAGAGTTGGGCAAAAAAATCAAGGTATTT	CALWEVLRELGKKIKVF	TRGV9	.	TRGJP	21	-1	-1	23
48	4.5247162625843674E-4	TGTGCCTTGTGGGAGGTGGAAGAGTTGGGCAAAAAAATCAAGGTATTT	CALWEVEELGKKIKVF	TRGV9	.	TRGJP	17	-1	-1	19
48	4.5247162625843674E-4	TGTGCTGCGTGGGAGTGGGGAAGTAGTGATTGGATCAAGACGTTT	CAAWEWGSSDWIKTF	TRGV10	.	TRGJP2	13	-1	-1	21
48	4.5247162625843674E-4	TGTGCCTTGTGGGACACCCTTACCACTGGTTGGTTCAAGATATTT	CALWDTLTTGWFKIF	TRGV9	.	TRGJP1	13	-1	-1	20
48	4.5247162625843674E-4	TGTGCCTTGTGGGAGGTGAAGGTAGCAAACGTGAAGAAACTCTTT	CALWEVKVANVKKLF	TRGV9	.	TRGJ1	17	-1	-1	33
48	4.5247162625843674E-4	TGTGCTGCGTGGTGGTACAGTGATTGGATCAAGACGTTT	CAAWWYSDWIKTF	TRGV10	.	TRGJP2	11	-1	-1	18
48	4.5247162625843674E-4	TGTGCTGCGTGTGCACAGGCCGAGAAACTCTTT	CAACAQAEKLF	TRGV10	.	TRGJ1	10	-1	-1	22
48	4.5247162625843674E-4	TGTGCTACCGCGGAGTATTATAAGAAACTCTTT	CATAEYYKKLF	TRGV9	.	TRGJ1	4	-1	-1	15
48	4.5247162625843674E-4	TGTGCTGCGTGGGATGACGGGAAACTCTTT	CAAWDDGKLF	TRGV10	.	TRGJ1	18	-1	-1	20
48	4.5247162625843674E-4	TGTGCCTTGTGGGTCTATAAGAAACTCTTT	CALWVYKKLF	TRGV9	.	TRGJ1	12	-1	-1	15
48	4.5247162625843674E-4	TGTGCTCGGAAGAAACTCTTT	CARKKLF	TRGV10	.	TRGJ1	5	-1	-1	9
48	4.5247162625843674E-4	TGTGCCTTGTGGGAGAAGTTGGGCAAAAAAATCAAGGTATTT	CALWEKLGKKIKVF	TRGV9	.	TRGJP	14	-1	-1	16
48	4.5247162625843674E-4	TGTGCCTTGTGGGAGGTGCAAGGGTATAAGAAACTCTTT	CALWEVQGYKKLF	TRGV9	.	TRGJ1	19	-1	-1	24
47	4.4304513404471926E-4	TGTGCCTTGTGGGAGACGATACACCAGGGGCCGTCGGGCAAAAAAATCAAGGTATTT	CALWETIHQGPSGKKIKVF	TRGV9	.	TRGJP	14	-1	-1	32
47	4.4304513404471926E-4	TGTGCCTTGTGGGAGGCGTCGCAAGAGTTGGGCAAAAAAATCAAGGTATTT	CALWEASQELGKKIKVF	TRGV9	.	TRGJP	15	-1	-1	20
47	4.4304513404471926E-4	TGTGCCTTGTGGGAGGTGGCGTTGGGCAAAAAAATCAAGGTATTT	CALWEVALGKKIKVF	TRGV9	.	TRGJP	17	-1	-1	20
47	4.4304513404471926E-4	TGTGCTGCGTGGGATAGTACCACTGGTTGGTTCAAGATATTT	CAAWDSTTGWFKIF	TRGV10	.	TRGJP1	14	-1	-1	8
47	4.4304513404471926E-4	TGTGCCTTGTGGGAGGTTAACTGGGGTTATAAGAAACTCTTT	CALWEVNWGYKKLF	TRGV9	.	TRGJ1	16	-1	-1	26
47	4.4304513404471926E-4	TGTGCTGCGTGGGGCGTTCCTGTTTTTGGGAAACTCTTT	CAAWGVPVFGKLF	TRGV10	.	TRGJ1	12	-1	-1	29
47	4.4304513404471926E-4	TGTGCCTTGTGGGTTGAATCTGGTTGGTTCAAGATATTT	CALWVESGWFKIF	TRGV9	.	TRGJP1	12	-1	-1	19
47	4.4304513404471926E-4	TGTGCCTTGTGGGAGGTTAAGGCATATAAGAAACTCTTT	CALWEVKAYKKLF	TRGV9	.	TRGJ1	16	-1	-1	24
47	4.4304513404471926E-4	TGTGCCTTGTGGGAGGTGCCCCCCTATAAGAAACTCTTT	CALWEVPPYKKLF	TRGV9	.	TRGJ1	21	-1	-1	24
47	4.4304513404471926E-4	TGTGCCTTGTGGGAGGTGCCCGGCGGGGAGAAACTCTTT	CALWEVPGGEKLF	TRGV9	.	TRGJ2	18	-1	-1	28
47	4.4304513404471926E-4	TGTGCTGCGTGGGGCAATTATTATAAGAAACTCTTT	CAAWGNYYKKLF	TRGV10	.	TRGJ1	12	-1	-1	15
47	4.4304513404471926E-4	TGTGCTGCGTGGCATAGGGATAAGAAACTCTTT	CAAWHRDKKLF	TRGV10	.	TRGJ1	14	-1	-1	19
47	4.4304513404471926E-4	TGTGCTGCGTGGGATTATTCCCAGAAACTCTTT	CAAWDYSQKLF	TRGV10	.	TRGJ2	16	-1	-1	13
47	4.4304513404471926E-4	TGTGCTGCGTGGGATTGTGGGAAACTCTTT	CAAWDCGKLF	TRGV10	.	TRGJ1	15	-1	-1	20
47	4.4304513404471926E-4	TGTGCCTTGTGTTGGTTCAAGATATTT	CALCWFKIF	TRGV9	.	TRGJP1	10	-1	-1	10
47	4.4304513404471926E-4	TGTGCCTTGTTTGTCCTTATACCTCATAAGAAACTCTTT	CALFVLIPHKKLF	TRGV9	.	TRGJ1	9	-1	-1	25
47	4.4304513404471926E-4	TGTGCTGCGTGGGATTTTAAGAAACTCTTT	CAAWDFKKLF	TRGV10	.	TRGJ1	15	-1	-1	13
46	4.3361864183100185E-4	TGTGCCTTGTGGGAGGTGCAAGGGGCCGATTATTATAAGAAACTCTTT	CALWEVQGADYYKKLF	TRGV9	.	TRGJ1	19	-1	-1	28
46	4.3361864183100185E-4	TGTGCTGCGTGGGATTACGTTGCCACTGGTTGGTTCAAGATATTT	CAAWDYVATGWFKIF	TRGV10	.	TRGJP1	19	-1	-1	22
46	4.3361864183100185E-4	TGTGCCACCTGGGATAGGCCAACCACTGGTTGGTTCAAGATATTT	CATWDRPTTGWFKIF	TRGV8	.	TRGJP1	19	-1	-1	21
46	4.3361864183100185E-4	TGTGCCTTGTGGGAGGTGCCATGGAATTATAAGAAACTCTTT	CALWEVPWNYKKLF	TRGV9	.	TRGJ1	18	-1	-1	25
46	4.3361864183100185E-4	TGTGCCTTGTGGGAGTGGGGCTATTATAAGAAACTCTTT	CALWEWGYYKKLF	TRGV9	.	TRGJ1	14	-1	-1	21
46	4.3361864183100185E-4	TGTGCCACCTGGGACGGGCATGGTTGGTTCAAGATATTT	CATWDGHGWFKIF	TRGV2	.	TRGJP1	18	-1	-1	20
46	4.3361864183100185E-4	TGTGCCTTGTGGGAGGTGCCCTTTAAGAAACTCTTT	CALWEVPFKKLF	TRGV9	.	TRGJ1	21	-1	-1	23
46	4.3361864183100185E-4	TGTGCTGCGTGGGAGTGTCGTAAGAAACTCTTT	CAAWECRKKLF	TRGV10	.	TRGJ1	13	-1	-1	20
46	4.3361864183100185E-4	TGTGCCTTGTGGGAAGATTATAAGAAACTCTTT	CALWEDYKKLF	TRGV9	.	TRGJ1	13	-1	-1	16
46	4.3361864183100185E-4	TGTGCTGCGTGGGGGCCTAAGAAACTCTTT	CAAWGPKKLF	TRGV10	.	TRGJ1	12	-1	-1	17
46	4.3361864183100185E-4	TGTGCTGCGTGGGACCAGAAGAAACTCTTT	CAAWDQKKLF	TRGV10	.	TRGJ1	13	-1	-1	18
46	4.3361864183100185E-4	TGTGCCTTGTGTATTTATAAGAAACTCTTT	CALCIYKKLF	TRGV9	.	TRGJ1	10	-1	-1	14
46	4.3361864183100185E-4	TGTGCCCCCTCGGGTTGGTTCAAGATATTT	CAPSGWFKIF	TRGV9	.	TRGJP1	5	-1	-1	12
46	4.3361864183100185E-4	TGTGCCTTGTGGGAGGTGCACGGATATAAGAAACTCTTT	CALWEVHGYKKLF	TRGV9	.	TRGJ1	20	-1	-1	24
46	4.3361864183100185E-4	TGTGCCTTGTGGGAGGCGGACAGAAGGTTCAAGATATTT	CALWEADRRFKIF	TRGV9	.	TRGJP1	15	-1	-1	25
45	4.2419214961728443E-4	TGTGCCTTGTGGGAGGTGACGGTAGGTGAGTTGGGCAAAAAAATCAAGGTATTT	CALWEVTVGELGKKIKVF	TRGV9	.	TRGJP	17	-1	-1	27
45	4.2419214961728443E-4	TGTGCCTTGTGGGCCTACGGGGAGTTGGGCAAAAAAATCAAGGTATTT	CALWAYGELGKKIKVF	TRGV9	.	TRGJP	12	-1	-1	21
45	4.2419214961728443E-4	TGTGCCTTGTGGGGGGTGGTTGAGTTGGGCAAAAAAATCAAGGTATTT	CALWGVVELGKKIKVF	TRGV9	.	TRGJP	17	-1	-1	21
45	4.2419214961728443E-4	TGTGCCTTGTGGGAGGGCCAAGAGTTGGGCAAAAAAATCAAGGTATTT	CALWEGQELGKKIKVF	TRGV9	.	TRGJP	15	-1	-1	14
45	4.2419214961728443E-4	TGTGCTGCGTGGGAAAATTCTTCGAATTATTATAAGAAACTCTTT	CAAWENSSNYYKKLF	TRGV10	.	TRGJ1	13	-1	-1	20
45	4.2419214961728443E-4	TGTGCCTTGTGGGTCTCTGAGTTGGGCAAAAAAATCAAGGTATTT	CALWVSELGKKIKVF	TRGV9	.	TRGJP	12	-1	-1	18
45	4.2419214961728443E-4	TGTGCTGCGTGGTATGCCCAGATGAGGAAACTCTTT	CAAWYAQMRKLF	TRGV10	.	TRGJ2	14	-1	-1	26
45	4.2419214961728443E-4	TGTGCTGCGTGGGATTCGTGTTATAAGAAACTCTTT	CAAWDSCYKKLF	TRGV10	.	TRGJ1	18	-1	-1	20
45	4.2419214961728443E-4	TGTGCCTTGTACACCACTGGTTGGTTCAAGATATTT	CALYTTGWFKIF	TRGV9	.	TRGJP1	9	-1	-1	9
45	4.2419214961728443E-4	TGTGCTGCGTGGGCCGATTATAAGAAACTCTTT	CAAWADYKKLF	TRGV10	.	TRGJ1	12	-1	-1	16
45	4.2419214961728443E-4	TGTGCTGCGTGGGATAGGGTATGGAAACTCTTT	CAAWDRVWKLF	TRGV10	.	TRGJ1	14	-1	-1	23
45	4.2419214961728443E-4	TGTGCCCCCGGACGGGGGTTCAAGATATTT	CAPGRGFKIF	TRGV9	.	TRGJP1	5	-1	-1	16
45	4.2419214961728443E-4	TGTGCCTTGTGGGAGGTGCTAGTCGATTATAAGAAACTCTTT	CALWEVLVDYKKLF	TRGV9	.	TRGJ1	18	-1	-1	25
44	4.1476565740356696E-4	TGTGCCTTGTGGGAGTCTTCACAAGAGTTGGGCAAAAAAATCAAGGTATTT	CALWESSQELGKKIKVF	TRGV9	.	TRGJP	14	-1	-1	21
44	4.1476565740356696E-4	TGTGCCTTGTGGGAGGTAATCGAAGAGTTGGGCAAAAAAATCAAGGTATTT	CALWEVIEELGKKIKVF	TRGV9	.	TRGJP	16	-1	-1	22
44	4.1476565740356696E-4	TGTGCCTTGTGGGAGGTAGAAGAGTTGGGCAAAAAAATCAAGGTATTT	CALWEVEELGKKIKVF	TRGV9	.	TRGJP	16	-1	-1	19
44	4.1476565740356696E-4	TGTGCCTTGTGGGAGATTGAAGAGTTGGGCAAAAAAATCAAGGTATTT	CALWEIEELGKKIKVF	TRGV9	.	TRGJP	14	-1	-1	19
44	4.1476565740356696E-4	TGTGCCTTGTGGGAGGTCCATACCACTGGTTGGTTCAAGATATTT	CALWEVHTTGWFKIF	TRGV9	.	TRGJP1	19	-1	-1	19
44	4.1476565740356696E-4	TGTGCCTTGTGGCCTCGGTTGGGCAAAAAAATCAAGGTATTT	CALWPRLGKKIKVF	TRGV9	.	TRGJP	11	-1	-1	17
44	4.1476565740356696E-4	TGTGCCTTGTGGGAGGTGCACCTACATTATAAGAAACTCTTT	CALWEVHLHYKKLF	TRGV9	.	TRGJ1	22	-1	-1	25
44	4.1476565740356696E-4	TGTGCCTTGTGGGAGGGACCTAAGGGTTATAAGAAACTCTTT	CALWEGPKGYKKLF	TRGV9	.	TRGJ2	20	-1	-1	26
44	4.1476565740356696E-4	TGTGCCTTGTGGGTGATCACTGGTTGGTTCAAGATATTT	CALWVITGWFKIF	TRGV9	.	TRGJP1	12	-1	-1	17
44	4.1476565740356696E-4	TGTGCCTTGTGGGAGGTGAGGTATTATAAGAAACTCTTT	CALWEVRYYKKLF	TRGV9	.	TRGJ1	17	-1	-1	21
44	4.1476565740356696E-4	TGTGCTGCGTGGCCTCTGGGTCCTAAGAAACTCTTT	CAAWPLGPKKLF	TRGV10	.	TRGJ1	11	-1	-1	23
44	4.1476565740356696E-4	TGTGCTGCGTGGGCCGCTTATTATAAGAAACTCTTT	CAAWAAYYKKLF	TRGV10	.	TRGJ1	12	-1	-1	17
44	4.1476565740356696E-4	TGTGCCTTGTGGGAACGGGGTTGGTTCAAGATATTT	CALWERGWFKIF	TRGV9	.	TRGJP1	13	-1	-1	18
44	4.1476565740356696E-4	TGTGCCTTGCATACCACTGGTTGGTTCAAGATATTT	CALHTTGWFKIF	TRGV9	.	TRGJP1	8	-1	-1	10
44	4.1476565740356696E-4	TGTGCCTTGCCCCTTTATTATAAGAAACTCTTT	CALPLYYKKLF	TRGV9	.	TRGJ1	8	-1	-1	14
44	4.1476565740356696E-4	TGTGCCACCTGGGACGGGCCCGGGAAACTCTTT	CATWDGPGKLF	TRGV2	.	TRGJ1	21	-1	-1	23
44	4.1476565740356696E-4	TGTGCTGCGTGGGAGCATAAGAAACTCTTT	CAAWEHKKLF	TRGV10	.	TRGJ1	13	-1	-1	16
43	4.0533916518984954E-4	TGTGCCTTGTGGGAGATTCAAGAGTTGGGCAAAAAAATCAAGGTATTT	CALWEIQELGKKIKVF	TRGV9	.	TRGJP	14	-1	-1	18
43	4.0533916518984954E-4	TGTGCCTTGTGGGGAGGTAGGCTAAATTGGTATAAGAAACTCTTT	CALWGGRLNWYKKLF	TRGV9	.	TRGJ1	17	-1	-1	24
43	4.0533916518984954E-4	TGTGCCTTGTGGGAGTTAGAGTTGGGCAAAAAAATCAAGGTATTT	CALWELELGKKIKVF	TRGV9	.	TRGJP	14	-1	-1	17
43	4.0533916518984954E-4	TGTGCCTTGTGGGAGACCAAGCCCCTTAGGGGGAAGAAACTCTTT	CALWETKPLRGKKLF	TRGV9	.	TRGJ1	14	-1	-1	33
43	4.0533916518984954E-4	TGTGCCTTGTGGGAGGTGCTGGGCTATTATAAGAAACTCTTT	CALWEVLGYYKKLF	TRGV9	.	TRGJ1	18	-1	-1	24
43	4.0533916518984954E-4	TGTGCCTTGTGGGAGGTGCAGGGCTATTATAAGAAACTCTTT	CALWEVQGYYKKLF	TRGV9	.	TRGJ1	19	-1	-1	24
43	4.0533916518984954E-4	TGTGCCACCTGGGACGGGCTTTATTATAAGAAACTCTTT	CATWDGLYYKKLF	TRGV2	.	TRGJ1	18	-1	-1	20
43	4.0533916518984954E-4	TGTGCTGCGTGGGTGGGTATTGGGAAACTCTTT	CAAWVGIGKLF	TRGV10	.	TRGJ1	12	-1	-1	23
43	4.0533916518984954E-4	TGTGCCTTGTGTATCAATTATAAGAAACTCTTT	CALCINYKKLF	TRGV9	.	TRGJ1	10	-1	-1	16
43	4.0533916518984954E-4	TGTGCTGCGTGGGGTTATAAGAAACTCTTT	CAAWGYKKLF	TRGV10	.	TRGJ1	16	-1	-1	14
43	4.0533916518984954E-4	TGTGCTGCGTGGGATTCCAAGAAACTCTTT	CAAWDSKKLF	TRGV10	.	TRGJ1	15	-1	-1	18
43	4.0533916518984954E-4	TGTGCTGCGTGGGATCCTAAGAAACTCTTT	CAAWDPKKLF	TRGV10	.	TRGJ1	14	-1	-1	17
43	4.0533916518984954E-4	TGTGCTGCGTGGGATCAAAAGAAACTCTTT	CAAWDQKKLF	TRGV10	.	TRGJ1	14	-1	-1	18
43	4.0533916518984954E-4	TGTGCTGCGTGGGATGGGGAGAAACTCTTT	CAAWDGEKLF	TRGV10	.	TRGJ1	14	-1	-1	19
43	4.0533916518984954E-4	TGTGCTGCGTGGGACCTTAAACTCTTT	CAAWDLKLF	TRGV10	.	TRGJ1	13	-1	-1	18
43	4.0533916518984954E-4	TGTGCTGCGTGGGTGGATTATAAGAAACTCTTT	CAAWVDYKKLF	TRGV10	.	TRGJ1	12	-1	-1	16
42	3.959126729761321E-4	TGTGCCTTGTGGGAGGTGCAACTAGAGTTGGGCAAAAAAATCAAGGTATTT	CALWEVQLELGKKIKVF	TRGV9	.	TRGJP	22	-1	-1	23
42	3.959126729761321E-4	TGTGCCTTGTGGGAGCCTGATACCACTGGTTGGTTCAAGATATTT	CALWEPDTTGWFKIF	TRGV9	.	TRGJP1	14	-1	-1	19
42	3.959126729761321E-4	TGTGCCTTGTGGGAGGTGCACACCACTGGTTGGTTCAAGATATTT	CALWEVHTTGWFKIF	TRGV9	.	TRGJP1	20	-1	-1	21
42	3.959126729761321E-4	TGTGCCTTGTGGGAGGTCCTTTCTATTAGTAAGAAACTCTTT	CALWEVLSISKKLF	TRGV9	.	TRGJ1	16	-1	-1	23
42	3.959126729761321E-4	TGTGCTGCGTGGGATTATGCTGGTTGGTTCAAGATATTT	CAAWDYAGWFKIF	TRGV10	.	TRGJP1	16	-1	-1	19
42	3.959126729761321E-4	TGTGCCTTGTGGGTATGGGCTGGTTGGTTCAAGATATTT	CALWVWAGWFKIF	TRGV9	.	TRGJP1	12	-1	-1	19
42	3.959126729761321E-4	TGTGCCTTGTGGGAGCCTTATTATAAGAAACTCTTT	CALWEPYYKKLF	TRGV9	.	TRGJ1	14	-1	-1	17
42	3.959126729761321E-4	TGTGCTGCCCTTGGTTGGTTCAAGATATTT	CAALGWFKIF	TRGV10	.	TRGJP1	7	-1	-1	11
42	3.959126729761321E-4	TGTGCTGCGTGGGACCCAACAAAACTCTTT	CAAWDPTKLF	TRGV10	.	TRGJ1	13	-1	-1	21
42	3.959126729761321E-4	TGTGCTGCGTGGATGGATAAGAAACTCTTT	CAAWMDKKLF	TRGV10	.	TRGJ1	11	-1	-1	16
42	3.959126729761321E-4	TGTGCTGCGCCCCCCCTTAAGAAACTCTTT	CAAPPLKKLF	TRGV10	.	TRGJ1	8	-1	-1	17
42	3.959126729761321E-4	TGTGCTAGTTATAAGAAACTCTTT	CASYKKLF	TRGV10	.	TRGJ1	5	-1	-1	8
42	3.959126729761321E-4	TCAGGTTGGTTCAAGATATTT	SGWFKIF	TRGV10	.	TRGJP1	0	-1	-1	3
42	3.959126729761321E-4	TGTGCCTTGTGGGAGGTGCGGGGGGATTATTATAAGAAACTCTTT	CALWEVRGDYYKKLF	TRGV9	.	TRGJ2	18	-1	-1	25
42	3.959126729761321E-4	TGTGCCTTGTGGGAGGTGCAAAGCCCTTATTATAAGAAACTCTTT	CALWEVQSPYYKKLF	TRGV9	.	TRGJ1	19	-1	-1	26
42	3.959126729761321E-4	TGTGCCACCTGGGAAAATGGTGATTGGATCAAGACGTTT	CATWENGDWIKTF	TRGV4	.	TRGJP2	13	-1	-1	19
42	3.959126729761321E-4	TGTGCTGCGTGGGATTCGGGGAAGAAACTCTTT	CAAWDSGKKLF	TRGV10	.	TRGJ1	15	-1	-1	21
42	3.959126729761321E-4	TGTGCCACCTGGGATGGGCCAGCGAAACTCTTT	CATWDGPAKLF	TRGV4	.	TRGJ1	19	-1	-1	23
42	3.959126729761321E-4	TGTGCTGCGTGGGAGGGGAAACTCTTT	CAAWEGKLF	TRGV10	.	TRGJ1	13	-1	-1	17
41	3.864861807624147E-4	TGTGCCTTGTGGGAGGCGACGTCTCAAGAGTTGGGCAAAAAAATCAAGGTATTT	CALWEATSQELGKKIKVF	TRGV9	.	TRGJP	15	-1	-1	24
41	3.864861807624147E-4	TGTGCCTTGTGGGATGTGAAAGAGTTGGGCAAAAAAATCAAGGTATTT	CALWDVKELGKKIKVF	TRGV9	.	TRGJP	17	-1	-1	13
41	3.864861807624147E-4	TGTGCCTTGTGGGAGTGCCGGGAGTTGGGCAAAAAAATCAAGGTATTT	CALWECRELGKKIKVF	TRGV9	.	TRGJP	17	-1	-1	21
41	3.864861807624147E-4	TGTGCCTTGTGGGAGGTCGCCTCTCTGTATTATAAGAAACTCTTT	CALWEVASLYYKKLF	TRGV9	.	TRGJ1	22	-1	-1	27
41	3.864861807624147E-4	TGTGCCTTGTGGGAGGTGCACCACCCTGGTTGGTTCAAGATATTT	CALWEVHHPGWFKIF	TRGV9	.	TRGJP1	25	-1	-1	22
41	3.864861807624147E-4	TGTGCTGCGTGGGATGGGAGGAGTGATTGGATCAAGACGTTT	CAAWDGRSDWIKTF	TRGV10	.	TRGJP2	14	-1	-1	18
41	3.864861807624147E-4	TGTGCCTTGTGGGAGGTGCCTAAGGATTATAAGAAACTCTTT	CALWEVPKDYKKLF	TRGV9	.	TRGJ1	18	-1	-1	25
41	3.864861807624147E-4	TGTGCCCCCGTTCGACCTCGAAGAACTTATAAGAAACTCTTT	CAPVRPRRTYKKLF	TRGV9	.	TRGJ1	5	-1	-1	26
41	3.864861807624147E-4	TGTGCCTTGTGGGAGGTTCTGTATTATAAGAAACTCTTT	CALWEVLYYKKLF	TRGV9	.	TRGJ1	16	-1	-1	21
41	3.864861807624147E-4	TGTGCCTTGTGGGAGGTGTCTTATTATAAGAAACTCTTT	CALWEVSYYKKLF	TRGV9	.	TRGJ1	17	-1	-1	20
41	3.864861807624147E-4	TGTGCCTTGTGGGAGGTGCCTTATTATAAGAAACTCTTT	CALWEVPYYKKLF	TRGV9	.	TRGJ2	18	-1	-1	20
41	3.864861807624147E-4	TGTGCTGCGTGGGATTATAGGGCTAAGAAACTCTTT	CAAWDYRAKKLF	TRGV10	.	TRGJ1	16	-1	-1	23
41	3.864861807624147E-4	TGTGCCTTGTGGTGGGGGGATAAGAAACTCTTT	CALWWGDKKLF	TRGV9	.	TRGJ1	11	-1	-1	19
41	3.864861807624147E-4	TGTGCCGCGGTCACTGGTTGGTTCAAGATATTT	CAAVTGWFKIF	TRGV10	.	TRGJP1	8	-1	-1	11
40	3.7705968854869723E-4	TGTGCCTTGTGGGAGCCCCAGCCCCCGGCGTTGGGCAAAAAAATCAAGGTATTT	CALWEPQPPALGKKIKVF	TRGV9	.	TRGJP	14	-1	-1	29
40	3.7705968854869723E-4	TGTGCCTTGTGGGAGGCCGCGTTTCAAGAGTTGGGCAAAAAAATCAAGGTATTT	CALWEAAFQELGKKIKVF	TRGV9	.	TRGJP	15	-1	-1	24
40	3.7705968854869723E-4	TGTGCTGCGTGGGATTATTATCGTACCACTGGTTGGTTCAAGATATTT	CAAWDYYRTTGWFKIF	TRGV10	.	TRGJP1	16	-1	-1	23
40	3.7705968854869723E-4	TGTGCCTTGTGGGAGACGCAAGAGTTGGGCAAAAAAATCAAGGTATTT	CALWETQELGKKIKVF	TRGV9	.	TRGJP	14	-1	-1	17
40	3.7705968854869723E-4	TGTGCCTTGTGGGAGGCGCCGAATTATTATAAGAAACTCTTT	CALWEAPNYYKKLF	TRGV9	.	TRGJ1	18	-1	-1	19
40	3.7705968854869723E-4	TGTGCCTTGTGGGAGCCTCTTTATTATAAGAAACTCTTT	CALWEPLYYKKLF	TRGV9	.	TRGJ2	14	-1	-1	20
40	3.7705968854869723E-4	TGTGCCTTGTGGGAGGCGTCTTATTATAAGAAACTCTTT	CALWEASYYKKLF	TRGV9	.	TRGJ1	15	-1	-1	20
40	3.7705968854869723E-4	TGTGCTGCGTGGGATTATACGGGGGGGAAACTCTTT	CAAWDYTGGKLF	TRGV10	.	TRGJ1	16	-1	-1	26
40	3.7705968854869723E-4	TGTGCTGCGTGGGATACCCGGTATAAGAAACTCTTT	CAAWDTRYKKLF	TRGV10	.	TRGJ1	14	-1	-1	21
40	3.7705968854869723E-4	TGTGCTGCGTGGGATTATACCAAGAAACTCTTT	CAAWDYTKKLF	TRGV10	.	TRGJ1	16	-1	-1	21
40	3.7705968854869723E-4	TGTGCTGCGTGGGATCAGAAGAAACTCTTT	CAAWDQKKLF	TRGV10	.	TRGJ1	14	-1	-1	18
40	3.7705968854869723E-4	TGTGCCAGTAATTATTATAAGAAACTCTTT	CASNYYKKLF	TRGV9	.	TRGJ1	5	-1	-1	9
39	3.676331963349798E-4	TGTGCTGCGTGGGATCCAACGGCCATCACTGGTTGGTTCAAGATATTT	CAAWDPTAITGWFKIF	TRGV10	.	TRGJP1	14	-1	-1	26
39	3.676331963349798E-4	TGTGCCTTGTGGGAGGTGTCGGGGTTGGGCAAAAAAATCAAGGTATTT	CALWEVSGLGKKIKVF	TRGV9	.	TRGJP	17	-1	-1	23
39	3.676331963349798E-4	TGTGCCTTGTGGGAGGTGCAAGGCGGGAATTATTATAAGAAACTCTTT	CALWEVQGGNYYKKLF	TRGV9	.	TRGJ1	19	-1	-1	26
39	3.676331963349798E-4	TGTGCCTTGTGGGAGGTGGGCGGGACGAATTATTATAAGAAACTCTTT	CALWEVGGTNYYKKLF	TRGV9	.	TRGJ1	17	-1	-1	25
39	3.676331963349798E-4	TGTGCTGCGTGGGCCCCAAGGCGTAGTGATTGGATCAAGACGTTT	CAAWAPRRSDWIKTF	TRGV10	.	TRGJP2	12	-1	-1	22
39	3.676331963349798E-4	TGTGCCTTGTCCCCCGGGGAGTTGGGCAAAAAAATCAAGGTATTT	CALSPGELGKKIKVF	TRGV9	.	TRGJP	9	-1	-1	18
39	3.676331963349798E-4	TGTGCCTTGTGGGCGAGAATAGCTAGGCGTTATAAGAAACTCTTT	CALWARIARRYKKLF	TRGV9	.	TRGJ1	12	-1	-1	29
39	3.676331963349798E-4	TGTGCCTTGTGGGAGGTGCTAAAGGAGTATTATAAGAAACTCTTT	CALWEVLKEYYKKLF	TRGV9	.	TRGJ1	18	-1	-1	27
39	3.676331963349798E-4	TGTGCCACCTGGGATTCCTACGGTAGTGATTGGATCAAGACGTTT	CATWDSYGSDWIKTF	TRGV8	.	TRGJP2	14	-1	-1	22
39	3.676331963349798E-4	TGTGCTGCGTGGGTATATACCACTGGTTGGTTCAAGATATTT	CAAWVYTTGWFKIF	TRGV10	.	TRGJP1	19	-1	-1	11
39	3.676331963349798E-4	TGTGCCTTGTGGGAGGTGGTAGGCAAAAAAATCAAGGTATTT	CALWEVVGKKIKVF	TRGV9	.	TRGJP	17	-1	-1	21
39	3.676331963349798E-4	TGTGCTGCGTGGGATATTGGGGGGGTGAGGAAACTCTTT	CAAWDIGGVRKLF	TRGV10	.	TRGJ1	14	-1	-1	29
39	3.676331963349798E-4	TGTGCTGCGTGGGATACGCCGTTCTCCCAGAAACTCTTT	CAAWDTPFSQKLF	TRGV10	.	TRGJ1	17	-1	-1	28
39	3.676331963349798E-4	TGTGCCTTGTGGGAGGTGCAAGATTATAAGAAACTCTTT	CALWEVQDYKKLF	TRGV9	.	TRGJ1	19	-1	-1	22
39	3.676331963349798E-4	TGTGCCTTGCTTAATACCACTGGTTGGTTCAAGATATTT	CALLNTTGWFKIF	TRGV9	.	TRGJP1	8	-1	-1	13
39	3.676331963349798E-4	TGTGCTGCGTGGTTCACGGGATATAAGAAACTCTTT	CAAWFTGYKKLF	TRGV10	.	TRGJ1	11	-1	-1	21
39	3.676331963349798E-4	TGTGCTGCGTGGGCAACATCTTATAAGAAACTCTTT	CAAWATSYKKLF	TRGV10	.	TRGJ1	12	-1	-1	20
39	3.676331963349798E-4	TGTGCTGCGTGGGGCGGTTTCAATAAGAAACTCTTT	CAAWGGFNKKLF	TRGV10	.	TRGJ1	12	-1	-1	22
39	3.676331963349798E-4	TGTGCCTTGTGGGAGTGCTCTTTTAAGAAACTCTTT	CALWECSFKKLF	TRGV9	.	TRGJ1	17	-1	-1	20
39	3.676331963349798E-4	TGTGCTGCGTGCGTCTATTATAAGAAACTCTTT	CAACVYYKKLF	TRGV10	.	TRGJ1	10	-1	-1	15
39	3.676331963349798E-4	TGTGCTGCGTGGGATTTACCTAAGAAACTCTTT	CAAWDLPKKLF	TRGV10	.	TRGJ1	22	-1	-1	20
39	3.676331963349798E-4	TGTGCTGCGTGGGATTCGGGGGGGAAACTCTTT	CAAWDSGGKLF	TRGV10	.	TRGJ1	15	-1	-1	23
39	3.676331963349798E-4	TGTGCCTTGTTCGCAGTTTATAAGAAACTCTTT	CALFAVYKKLF	TRGV9	.	TRGJ1	9	-1	-1	17
39	3.676331963349798E-4	TGTGCTGCGTGGGATTCAAAGAAACTCTTT	CAAWDSKKLF	TRGV10	.	TRGJ1	15	-1	-1	18
39	3.676331963349798E-4	TGTGCTGCGTGGGATTGGGGGAAACTCTTT	CAAWDWGKLF	TRGV10	.	TRGJ1	15	-1	-1	20
39	3.676331963349798E-4	TGTGCCACCTGGGATTGGATCAAGACGTTT	CATWDWIKTF	TRGV2	.	TRGJP2	13	-1	-1	12
38	3.582067041212624E-4	TGTGCTGCGTCCGGGCGCGGTGTAAGTGATTGGATCAAGACGTTT	CAASGRGVSDWIKTF	TRGV10	.	TRGJP2	9	-1	-1	24
38	3.582067041212624E-4	TGTGCTGCGTGGGATAAGTATAGTAGTGATTGGATCAAGACGTTT	CAAWDKYSSDWIKTF	TRGV10	.	TRGJP2	14	-1	-1	18
38	3.582067041212624E-4	TGTGCCTTGTGGGAGTCATACACTTTGGGTTGGTTCAAGATATTT	CALWESYTLGWFKIF	TRGV9	.	TRGJP1	14	-1	-1	27
38	3.582067041212624E-4	TGTGCCTTGTGGGAGGTTATGGAGGATTATTATAAGAAACTCTTT	CALWEVMEDYYKKLF	TRGV9	.	TRGJ1	16	-1	-1	25
38	3.582067041212624E-4	TGTGCCACCTGGGACGGGTCTGTACAGGGGTGGATCAAGACGTTT	CATWDGSVQGWIKTF	TRGV2	.	TRGJP2	17	-1	-1	30
38	3.582067041212624E-4	TGTGCTGCCCCCGCCCATACCACTGGTTGGTTCAAGATATTT	CAAPAHTTGWFKIF	TRGV10	.	TRGJP1	7	-1	-1	16
38	3.582067041212624E-4	TGTGCCTTGTGGGAGTCAATGAATTATTATAAGAAACTCTTT	CALWESMNYYKKLF	TRGV9	.	TRGJ1	14	-1	-1	20
38	3.582067041212624E-4	TGTGCCACCTGGGATTTGGGGGGAAGGTTCAAGATATTT	CATWDLGGRFKIF	TRGV4	.	TRGJP1	14	-1	-1	25
38	3.582067041212624E-4	TGTGCTGCGCCCATGTGGGGTTGGTTCAAGATATTT	CAAPMWGWFKIF	TRGV10	.	TRGJP1	8	-1	-1	18
38	3.582067041212624E-4	TGTGCCTTGTGGGCACCTTATTATAAGAAACTCTTT	CALWAPYYKKLF	TRGV9	.	TRGJ1	12	-1	-1	17
38	3.582067041212624E-4	TGTGCTGCGTGGGATTGTTGGTTCAAGATATTT	CAAWDCWFKIF	TRGV10	.	TRGJP1	15	-1	-1	16
38	3.582067041212624E-4	TGTGCTGCGTGGGAGGGGTATAAGAAACTCTTT	CAAWEGYKKLF	TRGV10	.	TRGJ1	13	-1	-1	18
38	3.582067041212624E-4	TGTGCCACCTGGGACGGGCCCGAGAAACTCTTT	CATWDGPEKLF	TRGV2	.	TRGJ1	21	-1	-1	22
38	3.582067041212624E-4	TGTGCTGCGTGGGAGGAGAAGAAACTCTTT	CAAWEEKKLF	TRGV10	.	TRGJ1	13	-1	-1	18
38	3.582067041212624E-4	TGTGCCTTGTGGGGGGGGGAGAAACTCTTT	CALWGGEKLF	TRGV9	.	TRGJ1	15	-1	-1	19
38	3.582067041212624E-4	TGTGCCTTGTATTATTATAAGAAACTCTTT	CALYYYKKLF	TRGV9	.	TRGJ2	9	-1	-1	10
38	3.582067041212624E-4	TGTGCCACCTGGGATTTGGGGAAACTCTTT	CATWDLGKLF	TRGV8	.	TRGJ1	14	-1	-1	20
38	3.582067041212624E-4	TGTGCCACCTGGGACAGCCGGAAACTCTTT	CATWDSRKLF	TRGV7	.	TRGJ1	16	-1	-1	20
38	3.582067041212624E-4	TGTGCCACCTATTATTATAAGAAACTCTTT	CATYYYKKLF	TRGV4	.	TRGJ1	9	-1	-1	10
38	3.582067041212624E-4	CGTGGCCAAAGTGATTATAAGAAACTCTTT	RGQSDYKKLF	TRGV10	.	TRGJ1	3	-1	-1	13
38	3.582067041212624E-4	TGTGCCGGTTATTATAAGAAACTCTTT	CAGYYKKLF	TRGV9	.	TRGJ1	5	-1	-1	8
38	3.582067041212624E-4	TGTGCCACCTGGCATAAGAAACTCTTT	CATWHKKLF	TRGV7	.	TRGJ1	11	-1	-1	13
38	3.582067041212624E-4	TGTGCTGCGTGCGGCACGAAACTCTTT	CAACGTKLF	TRGV10	.	TRGJ1	10	-1	-1	17
37	3.48780211907545E-4	TGTGCCACCTGGGACAGACCCCTATCAGAGGGGGGATATAAGAAACTCTTT	CATWDRPLSEGGYKKLF	TRGV7	.	TRGJ2	19	-1	-1	36
37	3.48780211907545E-4	TGTGCCTTGTTCGCACGGGCTAGGTTGGGCAAAAAAATCAAGGTATTT	CALFARARLGKKIKVF	TRGV9	.	TRGJP	9	-1	-1	13
37	3.48780211907545E-4	TGTGCCTTGTGGGAGCCGTCGGGAGTTTGTTATTATAAGAAACTCTTT	CALWEPSGVCYYKKLF	TRGV9	.	TRGJ1	14	-1	-1	29
37	3.48780211907545E-4	TGTGCCTTGTGGGAGGTGAGGGTTTCGATTTATTATAAGAAACTCTTT	CALWEVRVSIYYKKLF	TRGV9	.	TRGJ1	17	-1	-1	23
37	3.48780211907545E-4	TGTGCTGCGTGTGGGCAGGAGGGGGTTTATTATAAGAAACTCTTT	CAACGQEGVYYKKLF	TRGV10	.	TRGJ1	10	-1	-1	26
37	3.48780211907545E-4	TGTGCTACTTCTTGGGGGCATACCACTGGTTGGTTCAAGATATTT	CATSWGHTTGWFKIF	TRGV10	.	TRGJP1	5	-1	-1	19
37	3.48780211907545E-4	TGTGCCTTGTGGGAGGTGCAGAGGGCTTATTATAAGAAACTCTTT	CALWEVQRAYYKKLF	TRGV9	.	TRGJ1	19	-1	-1	26
37	3.48780211907545E-4	TGTGCCTTGTGGGAGGTGGGATTAGGAGATTATAAGAAACTCTTT	CALWEVGLGDYKKLF	TRGV9	.	TRGJ1	17	-1	-1	28
37	3.48780211907545E-4	TGTGCCTTGTGGGAGGGCGCCCCGGATTATTATAAGAAACTCTTT	CALWEGAPDYYKKLF	TRGV9	.	TRGJ1	15	-1	-1	22
37	3.48780211907545E-4	TGTGCCTTGTGGGAGGTCCTGACGGGATATAAGAAACTCTTT	CALWEVLTGYKKLF	TRGV9	.	TRGJ1	16	-1	-1	27
37	3.48780211907545E-4	TGTGCCTTGTGGGAGGTGCCGGATTATTATAAGAAACTCTTT	CALWEVPDYYKKLF	TRGV9	.	TRGJ1	18	-1	-1	19
37	3.48780211907545E-4	TGTGCCTTGTGGGAGGATACCACTGGTTGGTTCAAGATATTT	CALWEDTTGWFKIF	TRGV9	.	TRGJP1	15	-1	-1	16
37	3.48780211907545E-4	TGTGCTGCGTGGGACACAGGGGATTATAAGAAACTCTTT	CAAWDTGDYKKLF	TRGV10	.	TRGJ1	13	-1	-1	22
37	3.48780211907545E-4	TGTGCTGCGTGGGAACCCACTGGTTGGTTCAAGATATTT	CAAWEPTGWFKIF	TRGV10	.	TRGJP1	13	-1	-1	16
37	3.48780211907545E-4	TGTGCCACCTGGGGTTCGGGGGATTGGATCAAGACGTTT	CATWGSGDWIKTF	TRGV2	.	TRGJP2	12	-1	-1	21
37	3.48780211907545E-4	TGTGCTGCGTGGTTTAGGAGTGATAAGAAACTCTTT	CAAWFRSDKKLF	TRGV10	.	TRGJ1	11	-1	-1	22
37	3.48780211907545E-4	TGTGCTGCGTGGCCCCTTCACTATAAGAAACTCTTT	CAAWPLHYKKLF	TRGV10	.	TRGJ2	11	-1	-1	21
37	3.48780211907545E-4	TGTGCTGCGTGGGAGGTGGGATATAGGGGACTCTTT	CAAWEVGYRGLF	TRGV10	.	TRGJ1	13	-1	-1	29
37	3.48780211907545E-4	TGTGCCTTGTGCCCTAGTTATTATAAGAAACTCTTT	CALCPSYYKKLF	TRGV9	.	TRGJ1	10	-1	-1	17
37	3.48780211907545E-4	TGTGCCTTGTGGTTCCTTTATTATAAGAAACTCTTT	CALWFLYYKKLF	TRGV9	.	TRGJ1	11	-1	-1	17
37	3.48780211907545E-4	TGTGCCTTGTGGGTAGAATATTATAAGAAACTCTTT	CALWVEYYKKLF	TRGV9	.	TRGJ1	12	-1	-1	15
37	3.48780211907545E-4	TGTGCTGCGTGGCTCTCTTATAAGAAACTCTTT	CAAWLSYKKLF	TRGV10	.	TRGJ1	11	-1	-1	17
37	3.48780211907545E-4	TGTGCCTTATGGAATTATTATAAGAAACTCTTT	CALWNYYKKLF	TRGV9	.	TRGJ1	11	-1	-1	11
37	3.48780211907545E-4	TGTGCTGCGTGGGACATTTCTAAACTCTTT	CAAWDISKLF	TRGV10	.	TRGJ1	13	-1	-1	21
37	3.48780211907545E-4	TGTGCCACCTGGGACTCGCCACTCTTT	CATWDSPLF	TRGV5	.	TRGJ1	14	-1	-1	20
37	3.48780211907545E-4	TGTGCTTCCCGTTGGTTCAAGATATTT	CASRWFKIF	TRGV10	.	TRGJP1	5	-1	-1	10
36	3.393537196938275E-4	TGTGCCTTGTGGGAGCCTCTTGTGACCCGTTCCTATACCACTGGTTGGTTCAAGATATTT	CALWEPLVTRSYTTGWFKIF	TRGV9	.	TRGJP1	14	-1	-1	33
36	3.393537196938275E-4	TGTGCCTTGTGGGAGGTCCAAACCCCATGGTTGGGCAAAAAAATCAAGGTATTT	CALWEVQTPWLGKKIKVF	TRGV9	.	TRGJP	19	-1	-1	29
36	3.393537196938275E-4	TGTGCCTTGTGGGAGGTGCAAGGGGGGGGGTTGGGCAAAAAAATCAAGGTATTT	CALWEVQGGGLGKKIKVF	TRGV9	.	TRGJP	19	-1	-1	29
36	3.393537196938275E-4	TGTGCCTTGTGTCCCCCATCGGGTTCGGCCACTGGTTGGTTCAAGATATTT	CALCPPSGSATGWFKIF	TRGV9	.	TRGJP1	10	-1	-1	28
36	3.393537196938275E-4	TGTGCCTTGTGGGAGGTAGGGGAGTTGGGCAAAAAAATCAAGGTATTT	CALWEVGELGKKIKVF	TRGV9	.	TRGJP	16	-1	-1	21
36	3.393537196938275E-4	TGTGCCTTGTGGGAGAGACAAGAGTTGGGCAAAAAAATCAAGGTATTT	CALWERQELGKKIKVF	TRGV9	.	TRGJP	14	-1	-1	18
36	3.393537196938275E-4	TGTGCTGCGTGGATTCTCCAGCTGTCTGGTTGGTTCAAGATATTT	CAAWILQLSGWFKIF	TRGV10	.	TRGJP1	14	-1	-1	25
36	3.393537196938275E-4	TGTGCTGCGTGGGACTATACCACTGGTTGGTTCAAGATATTT	CAAWDYTTGWFKIF	TRGV10	.	TRGJP1	16	-1	-1	8
36	3.393537196938275E-4	TGTGCTGCGTGGGAACTTACCACTGGTTGGTTCAAGATATTT	CAAWELTTGWFKIF	TRGV10	.	TRGJP1	13	-1	-1	17
36	3.393537196938275E-4	TGTGCCTTGTGGGAGGCCGTGAATTATTATAAGAAACTCTTT	CALWEAVNYYKKLF	TRGV9	.	TRGJ1	15	-1	-1	20
36	3.393537196938275E-4	TGTGCCTTGTGGGAGGACGTGGATTATTATAAGAAACTCTTT	CALWEDVDYYKKLF	TRGV9	.	TRGJ1	15	-1	-1	22
36	3.393537196938275E-4	TGTGCCTTGCCCCTTAGCTCGAATTATTATAAGAAACTCTTT	CALPLSSNYYKKLF	TRGV9	.	TRGJ1	8	-1	-1	18
36	3.393537196938275E-4	TGTGCTGCGTGGGATTCGAATTATTATAAGAAACTCTTT	CAAWDSNYYKKLF	TRGV10	.	TRGJ1	20	-1	-1	13
36	3.393537196938275E-4	TGTGCTGCGTGGGATTATCCTGGTTGGTTCAAGATATTT	CAAWDYPGWFKIF	TRGV10	.	TRGJP1	16	-1	-1	8
36	3.393537196938275E-4	TGTGCTGCGTGGGACCCCACTGGTTGGTTCAAGATATTT	CAAWDPTGWFKIF	TRGV10	.	TRGJP1	13	-1	-1	16
36	3.393537196938275E-4	TGTGCCTTGTCTCCCTGGTATTATTATAAGAAACTCTTT	CALSPWYYYKKLF	TRGV9	.	TRGJ1	9	-1	-1	19
36	3.393537196938275E-4	TGTGCCTTGTGGGAGGTGCTAGGTTGGTTCAAGATATTT	CALWEVLGWFKIF	TRGV9	.	TRGJP1	18	-1	-1	21
36	3.393537196938275E-4	TGTGCCACCTGGGACAGGCTACATTATAAGAAACTCTTT	CATWDRLHYKKLF	TRGV3	.	TRGJ1	18	-1	-1	22
36	3.393537196938275E-4	TGTGCTGCGTGGGATTATGGTTATAAGAAACTCTTT	CAAWDYGYKKLF	TRGV10	.	TRGJ1	16	-1	-1	20
36	3.393537196938275E-4	TGTGCTGCGTGGGACACTGGTTGGTTCAAGATATTT	CAAWDTGWFKIF	TRGV10	.	TRGJP1	13	-1	-1	14
36	3.393537196938275E-4	TGTGCCACCTGGGATGAGGGTTATAAGAAACTCTTT	CATWDEGYKKLF	TRGV4	.	TRGJ1	15	-1	-1	20
36	3.393537196938275E-4	TGTGCTGCGTGGGTACGGTATAAGAAACTCTTT	CAAWVRYKKLF	TRGV10	.	TRGJ1	12	-1	-1	18
36	3.393537196938275E-4	TGTGCTGCGTGGGGGTTTTATAAGAAACTCTTT	CAAWGFYKKLF	TRGV10	.	TRGJ1	12	-1	-1	17
36	3.393537196938275E-4	TGTGCTGCGTGGGGATCTTATAAGAAACTCTTT	CAAWGSYKKLF	TRGV10	.	TRGJ1	12	-1	-1	17
36	3.393537196938275E-4	TGTGCCCCCTCGAATTATTATAAGAAACTCTTT	CAPSNYYKKLF	TRGV10	.	TRGJ1	4	-1	-1	9
36	3.393537196938275E-4	TGTGCCACCTGGGACTATTATAAGAAACTCTTT	CATWDYYKKLF	TRGV3	.	TRGJ1	14	-1	-1	15
36	3.393537196938275E-4	TGTGCCACCTGGGACAGGCATGGGAAACTCTTT	CATWDRHGKLF	TRGV7	.	TRGJ2	21	-1	-1	23
36	3.393537196938275E-4	TGTGCTGCGTGGGATTCCTCGGGGATATTT	CAAWDSSGIF	TRGV10	.	TRGJP1	15	-1	-1	23
36	3.393537196938275E-4	TGTGCTGCGTGGACCTATAAGAAACTCTTT	CAAWTYKKLF	TRGV10	.	TRGJ1	11	-1	-1	15
36	3.393537196938275E-4	TGTGCCCCTTATTATAAGAAACTCTTT	CAPYYKKLF	TRGV9	.	TRGJ1	5	-1	-1	8
36	3.393537196938275E-4	TGTGCTGCGTGGGATAGGATATTT	CAAWDRIF	TRGV10	.	TRGJP1	14	-1	-1	17
36	3.393537196938275E-4	TGTGCCACCTGGGACAAGAAACTCTTT	CATWDKKLF	TRGV2	.	TRGJ1	14	-1	-1	15
35	3.299272274801101E-4	TGTGCCTTGTGGGAGGTGTCTCAAAAGTTGGGCAAAAAAATCAAGGTATTT	CALWEVSQKLGKKIKVF	TRGV9	.	TRGJP	17	-1	-1	21
35	3.299272274801101E-4	TGTGCCTTGTGGGAGGTAACGTTAAGGAATTATTATAAGAAACTCTTT	CALWEVTLRNYYKKLF	TRGV9	.	TRGJ1	16	-1	-1	26
35	3.299272274801101E-4	TGTGCTGCGTGGGATGATACCACTGGTTGGTTCAAGATATTT	CAAWDDTTGWFKIF	TRGV10	.	TRGJP1	14	-1	-1	8
35	3.299272274801101E-4	TGTGCCTTGTGGGAGCCCATCCCCTATTATAAGAAACTCTTT	CALWEPIPYYKKLF	TRGV9	.	TRGJ1	14	-1	-1	24
35	3.299272274801101E-4	TGTGCCTTGTGGGAGGTCTCGAATTATTATAAGAAACTCTTT	CALWEVSNYYKKLF	TRGV9	.	TRGJ1	16	-1	-1	18
35	3.299272274801101E-4	TGTGCCTTGTGGGAGGACCCCCTCTATTATAAGAAACTCTTT	CALWEDPLYYKKLF	TRGV9	.	TRGJ1	15	-1	-1	24
35	3.299272274801101E-4	TGTGCTGCGTGGGTTAGTTTGGGACATAAGAAACTCTTT	CAAWVSLGHKKLF	TRGV10	.	TRGJ1	15	-1	-1	25
35	3.299272274801101E-4	TGTGCTGCGTGGGATCCCCGCCCTTATAAGAAACTCTTT	CAAWDPRPYKKLF	TRGV10	.	TRGJ2	14	-1	-1	23
35	3.299272274801101E-4	TGTGCTGCGTGGGATAGTTCCCTCTATAAGAAACTCTTT	CAAWDSSLYKKLF	TRGV10	.	TRGJ1	14	-1	-1	24
35	3.299272274801101E-4	TGTGCTGCGTGGGAATTCACTGGTTGGTTCAAGATATTT	CAAWEFTGWFKIF	TRGV10	.	TRGJP1	13	-1	-1	17
35	3.299272274801101E-4	TGTGCCTTGTGGGACGTTAATTATTATAAGAAACTCTTT	CALWDVNYYKKLF	TRGV9	.	TRGJ1	16	-1	-1	18
35	3.299272274801101E-4	TGTGCCTTGTGGGAGGTCGCTAATTATAAGAAACTCTTT	CALWEVANYKKLF	TRGV9	.	TRGJ1	16	-1	-1	22
35	3.299272274801101E-4	TGTGCCTTGTGGGAGGTAGCTTATTATAAGAAACTCTTT	CALWEVAYYKKLF	TRGV9	.	TRGJ1	16	-1	-1	20
35	3.299272274801101E-4	TGTGCCTTGTGGGAGGGCCTTTATTATAAGAAACTCTTT	CALWEGLYYKKLF	TRGV9	.	TRGJ1	15	-1	-1	20
35	3.299272274801101E-4	TGTGCCACCTGGGATACCCCTTGGTATAAGAAACTCTTT	CATWDTPWYKKLF	TRGV4	.	TRGJ1	14	-1	-1	24
35	3.299272274801101E-4	TGTGCTGCGTGGGTTCTTCATAAGAAACTCTTT	CAAWVLHKKLF	TRGV10	.	TRGJ1	12	-1	-1	19
35	3.299272274801101E-4	TGTGCTGCGTGGGGACCTAATAGGAAACTCTTT	CAAWGPNRKLF	TRGV10	.	TRGJ1	12	-1	-1	19
35	3.299272274801101E-4	TGTGCTGCGTGGGATGTTAAGAAACTCTTT	CAAWDVKKLF	TRGV10	.	TRGJ1	14	-1	-1	17
35	3.299272274801101E-4	TGTGCTGCGTGGGAAGATAAGAAACTCTTT	CAAWEDKKLF	TRGV10	.	TRGJ1	13	-1	-1	16
35	3.299272274801101E-4	TGTGCCACCCCCTCGACGGGGAAACTCTTT	CATPSTGKLF	TRGV4	.	TRGJ1	8	-1	-1	20
35	3.299272274801101E-4	TGTGCTGCGCTCCGGTTCAAGATATTT	CAALRFKIF	TRGV10	.	TRGJP1	8	-1	-1	13
34	3.205007352663927E-4	TGTGCCTTGTGGGAGGTCTATCCGGGGACCACTGGTTGGTTCAAGATATTT	CALWEVYPGTTGWFKIF	TRGV9	.	TRGJP1	16	-1	-1	27
34	3.205007352663927E-4	TGTGCCTTGTGGGAGGCTTGGGGAGATACCACTGGTTGGTTCAAGATATTT	CALWEAWGDTTGWFKIF	TRGV9	.	TRGJP1	15	-1	-1	25
34	3.205007352663927E-4	TGTGCTGCGTGGGATTATTCGGCCACTGGTTGGTTCAAGATATTT	CAAWDYSATGWFKIF	TRGV10	.	TRGJP1	16	-1	-1	22
34	3.205007352663927E-4	TGTGCTGCGTGGGATCTCTATACCACTGGTTGGTTCAAGATATTT	CAAWDLYTTGWFKIF	TRGV10	.	TRGJP1	14	-1	-1	18
34	3.205007352663927E-4	TGTGCCTTGTGGGAGTCCACCCAAGGTTATTATAAGAAACTCTTT	CALWESTQGYYKKLF	TRGV9	.	TRGJ2	20	-1	-1	26
34	3.205007352663927E-4	TGTGCCTTGTGGGAGGTGCTGGTATTTTATTATAAGAAACTCTTT	CALWEVLVFYYKKLF	TRGV9	.	TRGJ1	18	-1	-1	26
34	3.205007352663927E-4	TGTGCCTTGTGGGAGGCACCATTACTTTATTATAAGAAACTCTTT	CALWEAPLLYYKKLF	TRGV9	.	TRGJ1	15	-1	-1	26
34	3.205007352663927E-4	TGTGCTGCGTGGGATTCACTCCCCCCTTATAAGAAACTCTTT	CAAWDSLPPYKKLF	TRGV10	.	TRGJ1	15	-1	-1	26
34	3.205007352663927E-4	TGTGCTGCGTGGGATCCCCCTCAAGCCTCAATTAAACTCTTT	CAAWDPPQASIKLF	TRGV10	.	TRGJ1	14	-1	-1	33
34	3.205007352663927E-4	TGTGCTGCGTGGGACCTTAGTAGTGATTGGATCAAGACGTTT	CAAWDLSSDWIKTF	TRGV10	.	TRGJP2	13	-1	-1	17
34	3.205007352663927E-4	TGTGCCTTGTGGGAGCTCCGGAATTATTATAAGAAACTCTTT	CALWELRNYYKKLF	TRGV9	.	TRGJ1	14	-1	-1	20
34	3.205007352663927E-4	TGTGCCTTGTGGGAGCCGCCAATGTATTATAAGAAACTCTTT	CALWEPPMYYKKLF	TRGV9	.	TRGJ1	14	-1	-1	20
34	3.205007352663927E-4	TGTGCTGCGTGGGATTATCCTCCGAATAAGAAACTCTTT	CAAWDYPPNKKLF	TRGV10	.	TRGJ1	16	-1	-1	25
34	3.205007352663927E-4	TGTGCTGCGTGGGATCTCCGGGGGTATAAGAAACTCTTT	CAAWDLRGYKKLF	TRGV10	.	TRGJ1	14	-1	-1	24
34	3.205007352663927E-4	TGTGCTGCGTGGGATCCTTCCCTTGATAAGAAACTCTTT	CAAWDPSLDKKLF	TRGV10	.	TRGJ1	14	-1	-1	25
34	3.205007352663927E-4	TGTGCCTTGTTATTCCGGAATTATTATAAGAAACTCTTT	CALLFRNYYKKLF	TRGV9	.	TRGJ1	9	-1	-1	17
34	3.205007352663927E-4	TGTGCCTTGTGGGGAAAAACTGGTTGGTTCAAGATATTT	CALWGKTGWFKIF	TRGV9	.	TRGJP1	12	-1	-1	18
34	3.205007352663927E-4	TGTGCCTTGTGGGAGCCCCTCTATTATAAGAAACTCTTT	CALWEPLYYKKLF	TRGV9	.	TRGJ1	14	-1	-1	21
34	3.205007352663927E-4	TGTGCCTTGTGGGAGGTGCACTATTATAAGAAACTCTTT	CALWEVHYYKKLF	TRGV9	.	TRGJ1	20	-1	-1	21
34	3.205007352663927E-4	TGTGCCTTGTGGGAGATATTGTATTATAAGAAACTCTTT	CALWEILYYKKLF	TRGV9	.	TRGJ2	14	-1	-1	21
34	3.205007352663927E-4	TGTGCTGCGTTCCCTCCTTATTATAAGAAACTCTTT	CAAFPPYYKKLF	TRGV10	.	TRGJ1	9	-1	-1	17
34	3.205007352663927E-4	TGTGCTGCGTGGGATGCTGGTTGGTTCAAGATATTT	CAAWDAGWFKIF	TRGV10	.	TRGJP1	14	-1	-1	16
34	3.205007352663927E-4	TGTGCTGCGTGGAGCCGTTATTATAAGAAACTCTTT	CAAWSRYYKKLF	TRGV10	.	TRGJ2	11	-1	-1	17
34	3.205007352663927E-4	TGTGCTGCGTGGGACTTATATAAGAAACTCTTT	CAAWDLYKKLF	TRGV10	.	TRGJ1	17	-1	-1	12
34	3.205007352663927E-4	TGTGCTGGCACTGGTTGGTTCAAGATATTT	CAGTGWFKIF	TRGV10	.	TRGJP1	6	-1	-1	8
34	3.205007352663927E-4	TGTGCTGACACTGGTTGGTTCAAGATATTT	CADTGWFKIF	TRGV10	.	TRGJP1	6	-1	-1	8
34	3.205007352663927E-4	TGTGCCTTGGATTATTATAAGAAACTCTTT	CALDYYKKLF	TRGV9	.	TRGJ1	8	-1	-1	10
34	3.205007352663927E-4	TGTGCTTGCACTGGTTGGTTCAAGATATTT	CACTGWFKIF	TRGV10	.	TRGJP1	5	-1	-1	8
34	3.205007352663927E-4	TGTGCCACCTGGGATGGGCTCTTT	CATWDGLF	TRGV4	.	TRGJ1	18	-1	-1	18
33	3.1107424305267526E-4	TGTGCCTTGTGGGAGGTGAGAGGTGGGGTAAAAGAGTTGGGCAAAAAAATCAAGGTATTT	CALWEVRGGVKELGKKIKVF	TRGV9	.	TRGJP	17	-1	-1	31
33	3.1107424305267526E-4	TGTGCCTTGTGGGAGTACCTCGTCGACGGGTTGGGCAAAAAAATCAAGGTATTT	CALWEYLVDGLGKKIKVF	TRGV9	.	TRGJP	14	-1	-1	29
33	3.1107424305267526E-4	TGTGCTGCGTGGGATTATCCTCGTTCCACTGGTTGGTTCAAGATATTT	CAAWDYPRSTGWFKIF	TRGV10	.	TRGJP1	16	-1	-1	25
33	3.1107424305267526E-4	TGTGCCTTGTGGGCCCCCGGTGGTCTGAATTATTATAAGAAACTCTTT	CALWAPGGLNYYKKLF	TRGV9	.	TRGJ1	12	-1	-1	26
33	3.1107424305267526E-4	TGTGCCTTGTGGGAGAAACAAGAGTTGGGCAAAAAAATCAAGGTATTT	CALWEKQELGKKIKVF	TRGV9	.	TRGJP	14	-1	-1	18
33	3.1107424305267526E-4	TGTGCTGCGTGGCCCGATACCACTGGTTGGTTCAAGATATTT	CAAWPDTTGWFKIF	TRGV10	.	TRGJP1	11	-1	-1	16
33	3.1107424305267526E-4	TGTGCTGCGTGGGATTTTGCCCAGACGGGTGAGAAACTCTTT	CAAWDFAQTGEKLF	TRGV10	.	TRGJ1	15	-1	-1	31
33	3.1107424305267526E-4	TGTGCTGCGTGGGATACCTCGGGGACTTTTAAGAAACTCTTT	CAAWDTSGTFKKLF	TRGV10	.	TRGJ1	14	-1	-1	26
33	3.1107424305267526E-4	TGTGCCTTGTGGGAGGTGCGGTGTGGTTGGTTCAAGATATTT	CALWEVRCGWFKIF	TRGV9	.	TRGJP1	18	-1	-1	23
33	3.1107424305267526E-4	TGTGCCTTGTGGGAGGTGCAAAATTATTATAAGAAACTCTTT	CALWEVQNYYKKLF	TRGV9	.	TRGJ1	19	-1	-1	21
33	3.1107424305267526E-4	TGTGCTGCGTGGGATTCTCGTTATTATAAGAAACTCTTT	CAAWDSRYYKKLF	TRGV10	.	TRGJ1	15	-1	-1	20
33	3.1107424305267526E-4	TGTGCTGCGTGGGAAAAGTATTATTATAAGAAACTCTTT	CAAWEKYYYKKLF	TRGV10	.	TRGJ1	13	-1	-1	19
33	3.1107424305267526E-4	TGTGCCTTGTGGGGTAGGAATTATTATAAGAAACTCTTT	CALWGRNYYKKLF	TRGV9	.	TRGJ2	12	-1	-1	17
33	3.1107424305267526E-4	TGTGCCTTGTGGGAGGTGTTTTATTATAAGAAACTCTTT	CALWEVFYYKKLF	TRGV9	.	TRGJ1	17	-1	-1	20
33	3.1107424305267526E-4	TGTGCCGACATCTATACCACTGGTTGGTTCAAGATATTT	CADIYTTGWFKIF	TRGV10	.	TRGJP1	4	-1	-1	12
33	3.1107424305267526E-4	TGTGCTGCGTGGGATTCAGGGTATAAGAAACTCTTT	CAAWDSGYKKLF	TRGV10	.	TRGJ1	15	-1	-1	21
33	3.1107424305267526E-4	TGTGCTGCGTGGGAAATCGTTTGGTTCAAGATATTT	CAAWEIVWFKIF	TRGV10	.	TRGJP1	13	-1	-1	20
33	3.1107424305267526E-4	TGTGCCTTGTGGGATCCGCTGTTCGGGAAGATATTT	CALWDPLFGKIF	TRGV9	.	TRGJP1	13	-1	-1	27
33	3.1107424305267526E-4	TGTGCCTTGTGGGAGAGCCAATATAAGAAACTCTTT	CALWESQYKKLF	TRGV9	.	TRGJ1	14	-1	-1	21
33	3.1107424305267526E-4	TGTGCCTTGCCCGTAACTGGTTGGTTCAAGATATTT	CALPVTGWFKIF	TRGV9	.	TRGJP1	8	-1	-1	15
33	3.1107424305267526E-4	TGTGCCACCTGGTCGAATTATTATAAGAAACTCTTT	CATWSNYYKKLF	TRGV4	.	TRGJ1	11	-1	-1	12
33	3.1107424305267526E-4	TGTGCTGCGTGGGACCCAAACAAGAAACTCTTT	CAAWDPNKKLF	TRGV10	.	TRGJ1	13	-1	-1	21
33	3.1107424305267526E-4	TGTGCGGGGAGGGTTGATTATAAGAAACTCTTT	CAGRVDYKKLF	TRGV10	.	TRGJ1	4	-1	-1	16
33	3.1107424305267526E-4	TGTGCACCGAGGGATAATAAAAGGAAACTCTTT	CAPRDNKRKLF	TRGV10	.	TRGJ1	14	-1	-1	23
33	3.1107424305267526E-4	TGTGCTGCGTGGGAGTATAAGAAACTCTTT	CAAWEYKKLF	TRGV10	.	TRGJ1	16	-1	-1	15
33	3.1107424305267526E-4	TGTGCCCCGACTGGTTGGTTCAAGATATTT	CAPTGWFKIF	TRGV10	.	TRGJP1	4	-1	-1	9
33	3.1107424305267526E-4	TGTGCCACCTGGGAGCGTCCTGGGCTCTTT	CATWERPGLF	TRGV2	.	TRGJ1	13	-1	-1	24
33	3.1107424305267526E-4	TGTGCCTTTTATTATAAGAAACTCTTT	CAFYYKKLF	TRGV9	.	TRGJ1	7	-1	-1	8
33	3.1107424305267526E-4	TGTGCCACCCGGAGGCTCTTT	CATRRLF	TRGV4	.	TRGJ1	11	-1	-1	15
32	3.016477508389578E-4	TGTGCTGCGTGGGATTTCCCGACTGGGGGCACTGGTTGGTTCAAGATATTT	CAAWDFPTGGTGWFKIF	TRGV10	.	TRGJP1	15	-1	-1	29
32	3.016477508389578E-4	TGTGCTGCGTGGGATTTGGCCACTGGTTGGTTCAAGATATTT	CAAWDLATGWFKIF	TRGV10	.	TRGJP1	15	-1	-1	19
32	3.016477508389578E-4	TGTGCTGCGTGGGATTATCCTGGTTATTATAAGAAACTCTTT	CAAWDYPGYYKKLF	TRGV10	.	TRGJ1	16	-1	-1	23
32	3.016477508389578E-4	TGTGCTGCGTGGGATTATATAGAGCCCAATAAGAAACTCTTT	CAAWDYIEPNKKLF	TRGV10	.	TRGJ2	16	-1	-1	28
32	3.016477508389578E-4	TGTGCCTTGTGGGAGGTGCGGTATTATTATAAGAAACTCTTT	CALWEVRYYYKKLF	TRGV9	.	TRGJ1	18	-1	-1	22
32	3.016477508389578E-4	TGTGCCTTGTGGGAGGTAGGGTCTTTGGATAAGAAACTCTTT	CALWEVGSLDKKLF	TRGV9	.	TRGJ1	16	-1	-1	28
32	3.016477508389578E-4	TGTGCTGCGTGTCTGGTCGGGGGGGATAAGAAACTCTTT	CAACLVGGDKKLF	TRGV10	.	TRGJ1	10	-1	-1	25
32	3.016477508389578E-4	TGTGCTGCGTGGGATTATAAAAGCGCTAAGAAACTCTTT	CAAWDYKSAKKLF	TRGV10	.	TRGJ1	16	-1	-1	26
32	3.016477508389578E-4	TGTGCTGCGTGGGATTACCTAGGGTATAAGAAACTCTTT	CAAWDYLGYKKLF	TRGV10	.	TRGJ1	20	-1	-1	24
32	3.016477508389578E-4	TGTGCCTTGTGGGACCCGAATTATTATAAGAAACTCTTT	CALWDPNYYKKLF	TRGV9	.	TRGJ1	13	-1	-1	16
32	3.016477508389578E-4	TGTGCCTTGTGGGAGGTGCGATATTATAAGAAACTCTTT	CALWEVRYYKKLF	TRGV9	.	TRGJ1	18	-1	-1	21
32	3.016477508389578E-4	TGTGCCTTGTGGGAGGTGATATATTATAAGAAACTCTTT	CALWEVIYYKKLF	TRGV9	.	TRGJ1	17	-1	-1	21
32	3.016477508389578E-4	TGTGCCTTGTGGGAGACGACTTATTATAAGAAACTCTTT	CALWETTYYKKLF	TRGV9	.	TRGJ1	14	-1	-1	16
32	3.016477508389578E-4	TGTGCCTTGTGGGAAGCGAATTATTATAAGAAACTCTTT	CALWEANYYKKLF	TRGV9	.	TRGJ1	13	-1	-1	16
32	3.016477508389578E-4	TGTGCTGCGTGGGATCCACCCCCTAAGAAACTCTTT	CAAWDPPPKKLF	TRGV10	.	TRGJ1	14	-1	-1	23
32	3.016477508389578E-4	TGTGCTGCGTGGGAAAATTATTATAAGAAACTCTTT	CAAWENYYKKLF	TRGV10	.	TRGJ2	13	-1	-1	15
32	3.016477508389578E-4	TGTGCCTTGTCGGGAATTTATTATAAGAAACTCTTT	CALSGIYYKKLF	TRGV9	.	TRGJ1	14	-1	-1	13
32	3.016477508389578E-4	TGTGCCTTGTGGGAGAATTATTATAAGAAACTCTTT	CALWENYYKKLF	TRGV9	.	TRGJ1	14	-1	-1	14
32	3.016477508389578E-4	TGTGCCACCTGGGATGGGCATTATAAGAAACTCTTT	CATWDGHYKKLF	TRGV4	.	TRGJ1	18	-1	-1	19
32	3.016477508389578E-4	TGTGCCACCTGGGACAGGTGGGACCGGGGGCTCTTT	CATWDRWDRGLF	TRGV3	.	TRGJ1	17	-1	-1	30
32	3.016477508389578E-4	TGTGCCACCTGGGAGAATTATTATAAGAAACTCTTT	CATWENYYKKLF	TRGV4	.	TRGJ1	13	-1	-1	14
32	3.016477508389578E-4	TGTGCTGCGTGGGCGGGTTATAAGAAACTCTTT	CAAWAGYKKLF	TRGV10	.	TRGJ1	12	-1	-1	17
32	3.016477508389578E-4	TGTGCTGCGTGGGATGGCGGATTCAAGATATTT	CAAWDGGFKIF	TRGV10	.	TRGJP1	14	-1	-1	21
32	3.016477508389578E-4	TGTGCCACCTGGGATGGGCCGGTGAAACTCTTT	CATWDGPVKLF	TRGV4	.	TRGJ1	19	-1	-1	23
32	3.016477508389578E-4	TGTGCTGCGTTCACTGGTTGGTTCAAGATATTT	CAAFTGWFKIF	TRGV10	.	TRGJP1	9	-1	-1	11
32	3.016477508389578E-4	TGTGCCACCTGCAAGAAACTCTTT	CATCKKLF	TRGV2	.	TRGJ1	10	-1	-1	12
32	3.016477508389578E-4	TGTGCCACCTGGGACGGGCTGAAACTCTTT	CATWDGLKLF	TRGV2	.	TRGJ1	18	-1	-1	20
31	2.9222125862524037E-4	TGTGCTGCGTGGGACCCGCTCTTAAAGGGCACTGGTTGGTTCAAGATATTT	CAAWDPLLKGTGWFKIF	TRGV10	.	TRGJP1	13	-1	-1	29
31	2.9222125862524037E-4	TGTGCCTTGTGGGAGGTGCAAACAATCCTGGGTTATTATAAGAAACTCTTT	CALWEVQTILGYYKKLF	TRGV9	.	TRGJ1	19	-1	-1	32
31	2.9222125862524037E-4	TGTGCCTTGTGGGAGGCTCATCAAGAGTTGGGCAAAAAAATCAAGGTATTT	CALWEAHQELGKKIKVF	TRGV9	.	TRGJP	15	-1	-1	21
31	2.9222125862524037E-4	TGTGCTGCGTGGGATTATAATTATCCCACTGGTTGGTTCAAGATATTT	CAAWDYNYPTGWFKIF	TRGV10	.	TRGJP1	28	-1	-1	21
31	2.9222125862524037E-4	TGTGCCTTGTGGGAGGTGCAACTGGATTATTATAAGAAACTCTTT	CALWEVQLDYYKKLF	TRGV9	.	TRGJ2	22	-1	-1	25
31	2.9222125862524037E-4	TGTGCTGCGTGGGATTATAAATGGGCCATAAAGAAACTCTTT	CAAWDYKWAIKKLF	TRGV10	.	TRGJ1	16	-1	-1	30
31	2.9222125862524037E-4	TGTGCTGCGTGGGATTACCCTTACGGTTGGTTCAAGATATTT	CAAWDYPYGWFKIF	TRGV10	.	TRGJP1	17	-1	-1	24
31	2.9222125862524037E-4	TGTGCTGCGTGGGAACATACCACTGGTTGGTTCAAGATATTT	CAAWEHTTGWFKIF	TRGV10	.	TRGJP1	13	-1	-1	16
31	2.9222125862524037E-4	TGTGCTGCGTGGAGTTATACCACTGGTTGGTTCAAGATATTT	CAAWSYTTGWFKIF	TRGV10	.	TRGJP1	11	-1	-1	15
31	2.9222125862524037E-4	TGTGCTGCGCTGTCCTATACCACTGGTTGGTTCAAGATATTT	CAALSYTTGWFKIF	TRGV10	.	TRGJP1	8	-1	-1	15
31	2.9222125862524037E-4	TGTGCCTTGTGCCACCCCCCACATTATTATAAGAAACTCTTT	CALCHPPHYYKKLF	TRGV9	.	TRGJ1	10	-1	-1	22
31	2.9222125862524037E-4	TGTGCCTTGTGGTCCCCGGGAAGTTATTATAAGAAACTCTTT	CALWSPGSYYKKLF	TRGV9	.	TRGJ1	11	-1	-1	19
31	2.9222125862524037E-4	TGTGCCTTGTGGGAGGTGCTCCGTAGAAATAAGAAACTCTTT	CALWEVLRRNKKLF	TRGV9	.	TRGJ1	21	-1	-1	28
31	2.9222125862524037E-4	TGTGCCTTGTGGGAGGTGACGAATTATTATAAGAAACTCTTT	CALWEVTNYYKKLF	TRGV9	.	TRGJ1	17	-1	-1	19
31	2.9222125862524037E-4	TGTGCCACCTGGGACGGGCCAAGTGATTGGATCAAGACGTTT	CATWDGPSDWIKTF	TRGV2	.	TRGJP2	19	-1	-1	21
31	2.9222125862524037E-4	TGCGCCCATTCCCTTTATACCACTGGTTGGTTCAAGATATTT	CAHSLYTTGWFKIF	TRGV10	.	TRGJP1	4	-1	-1	15
31	2.9222125862524037E-4	TGTGCCTTGCCTAAGGAGAATTATTATAAGAAACTCTTT	CALPKENYYKKLF	TRGV9	.	TRGJ1	8	-1	-1	17
31	2.9222125862524037E-4	TGTGCCACCTGGGACGGGCATTATTATAAGAAACTCTTT	CATWDGHYYKKLF	TRGV2	.	TRGJ2	18	-1	-1	19
31	2.9222125862524037E-4	TGTGCCACCTGGGACAGGCGGGGTTATAAGAAACTCTTT	CATWDRRGYKKLF	TRGV5	.	TRGJ1	18	-1	-1	23
31	2.9222125862524037E-4	TGTGCTGCGTGGGATCCTAAGGCAAAGAAACTCTTT	CAAWDPKAKKLF	TRGV10	.	TRGJ1	14	-1	-1	24
31	2.9222125862524037E-4	TGTGCTGCGTGGGACGGAGGTTGGTTCAAGATATTT	CAAWDGGWFKIF	TRGV10	.	TRGJP1	13	-1	-1	18
31	2.9222125862524037E-4	TGTGCCTTGTGGGAGGTGCAGGGGTTCAAGATATTT	CALWEVQGFKIF	TRGV9	.	TRGJP1	19	-1	-1	22
31	2.9222125862524037E-4	TGTGCCTTGTGGGAGGTGCAATTCAAGAAACTCTTT	CALWEVQFKKLF	TRGV9	.	TRGJ1	19	-1	-1	24
31	2.9222125862524037E-4	TGTGCCACCTGGGGGACTTATTATAAGAAACTCTTT	CATWGTYYKKLF	TRGV4	.	TRGJ1	12	-1	-1	14
31	2.9222125862524037E-4	TGTGCCACCTGGGACGGGCGTTATAAGAAACTCTTT	CATWDGRYKKLF	TRGV2	.	TRGJ1	18	-1	-1	20
31	2.9222125862524037E-4	TGTGCTGCGTGGGATTATCCGAAGAAACTCTTT	CAAWDYPKKLF	TRGV10	.	TRGJ1	16	-1	-1	21
31	2.9222125862524037E-4	TGTGCCACCTGGGATGGGGAGGGTGGACTCTTT	CATWDGEGGLF	TRGV4	.	TRGJ1	17	-1	-1	26
31	2.9222125862524037E-4	TGTGCTGCCTTCTTTTATAAGAAACTCTTT	CAAFFYKKLF	TRGV10	.	TRGJ1	7	-1	-1	14
31	2.9222125862524037E-4	TGTGCTGCGTCCGGTTGGTTCAAGATATTT	CAASGWFKIF	TRGV10	.	TRGJP1	9	-1	-1	12
31	2.9222125862524037E-4	TGTGCTGCGTGGGCTAATAAGAAACTCTTT	CAAWANKKLF	TRGV10	.	TRGJ1	12	-1	-1	16
31	2.9222125862524037E-4	TGTGCTGCGTCACCCTGGAGAGAGAAACTCTTT	CAASPWREKLF	TRGV10	.	TRGJ1	9	-1	-1	22
31	2.9222125862524037E-4	TGTGCTGCGATGAATTATTATAAGAAACTCTTT	CAAMNYYKKLF	TRGV10	.	TRGJ1	8	-1	-1	11
31	2.9222125862524037E-4	TGTGCTGCGTGGTCCTATTATAAGAAACTCTTT	CAAWSYYKKLF	TRGV10	.	TRGJ1	11	-1	-1	15
31	2.9222125862524037E-4	TGTGCTGCGTGGGGTTATTATAAGAAACTCTTT	CAAWGYYKKLF	TRGV10	.	TRGJ1	16	-1	-1	14
31	2.9222125862524037E-4	TGTGCCACCTGGGATAGTGGGAAACTCTTT	CATWDSGKLF	TRGV8	.	TRGJ1	16	-1	-1	20
30	2.8279476641152295E-4	TGTGCCTGCTGGATTAGGCACCATCCCCCGACAACCCGAGCGGGGTTCGCGGGCAATTGGTTGGGCAAAAAAATCAAGGTATTT	CACWIRHHPPTTRAGFAGNWLGKKIKVF	TRGV11	.	TRGJP	20	-1	-1	59
30	2.8279476641152295E-4	TGTGCCTTGTGGGAGGTGTCACTTCAGGGCAAGTTGGGCAAAAAAATCAAGGTATTT	CALWEVSLQGKLGKKIKVF	TRGV9	.	TRGJP	24	-1	-1	26
30	2.8279476641152295E-4	TGTGCTGCGTGGGTCCCCCCCCGCCGACGGCCTCTTTATTATAAGAAACTCTTT	CAAWVPPRRRPLYYKKLF	TRGV10	.	TRGJ1	12	-1	-1	35
30	2.8279476641152295E-4	TGTGCCTTGTGGGAGGAGTGCGGCTACTTGAATTATTATAAGAAACTCTTT	CALWEECGYLNYYKKLF	TRGV9	.	TRGJ1	15	-1	-1	29
30	2.8279476641152295E-4	TGTGCTGCGTGGGCGCAAATGGGGGGGCGGGATAAGAAACTCTTT	CAAWAQMGGRDKKLF	TRGV10	.	TRGJ1	12	-1	-1	31
30	2.8279476641152295E-4	TGTGCTGCGTGGGATCCCTCGGGAATTTGCTATAAGAAACTCTTT	CAAWDPSGICYKKLF	TRGV10	.	TRGJ1	14	-1	-1	30
30	2.8279476641152295E-4	TGTGCTGCGTGGGATCGCAATACCACTGGTTGGTTCAAGATATTT	CAAWDRNTTGWFKIF	TRGV10	.	TRGJP1	25	-1	-1	19
30	2.8279476641152295E-4	TGTGCTGCGTGGGAAACAGTTACCACTGGTTGGTTCAAGATATTT	CAAWETVTTGWFKIF	TRGV10	.	TRGJP1	13	-1	-1	20
30	2.8279476641152295E-4	TGTGCCTTGTGGGTCTTCCAAGGATCTTATTATAAGAAACTCTTT	CALWVFQGSYYKKLF	TRGV9	.	TRGJ1	12	-1	-1	26
30	2.8279476641152295E-4	TGTGCTGCGTGGCAAGGAGGCACTGGTTGGTTCAAGATATTT	CAAWQGGTGWFKIF	TRGV10	.	TRGJP1	11	-1	-1	20
30	2.8279476641152295E-4	TGTGCCTTGTGGGAGCCCCCAGATTATTATAAGAAACTCTTT	CALWEPPDYYKKLF	TRGV9	.	TRGJ1	14	-1	-1	22
30	2.8279476641152295E-4	TGTGCCTTGTGGGAGGGCCAGAATTATTATAAGAAACTCTTT	CALWEGQNYYKKLF	TRGV9	.	TRGJ1	15	-1	-1	20
30	2.8279476641152295E-4	TGTGCCTTGTGGGAGACCCGACTTTATTATAAGAAACTCTTT	CALWETRLYYKKLF	TRGV9	.	TRGJ1	14	-1	-1	23
30	2.8279476641152295E-4	TGTGCTGCGTGGGATTCGATGAGTTATAAGAAACTCTTT	CAAWDSMSYKKLF	TRGV10	.	TRGJ2	15	-1	-1	13
30	2.8279476641152295E-4	TGTGCCTTGTGGGAGGTTTATTATTATAAGAAACTCTTT	CALWEVYYYKKLF	TRGV9	.	TRGJ1	16	-1	-1	19
30	2.8279476641152295E-4	TGTGCCTTGTGGGAGGCCCAATATTATAAGAAACTCTTT	CALWEAQYYKKLF	TRGV9	.	TRGJ1	15	-1	-1	21
30	2.8279476641152295E-4	TGTGCTGCGTGGGATTGGGATTATAAGAAACTCTTT	CAAWDWDYKKLF	TRGV10	.	TRGJ1	15	-1	-1	19
30	2.8279476641152295E-4	TGTGCTGCGTGGGATGATCGTTATAAGAAACTCTTT	CAAWDDRYKKLF	TRGV10	.	TRGJ1	14	-1	-1	20
30	2.8279476641152295E-4	TGTGCTGCGTGGGATAAGTATTATAAGAAACTCTTT	CAAWDKYYKKLF	TRGV10	.	TRGJ1	14	-1	-1	15
30	2.8279476641152295E-4	TGTGCTGCGTGGGATAAAGTTTGGTTCAAGATATTT	CAAWDKVWFKIF	TRGV10	.	TRGJP1	14	-1	-1	20
30	2.8279476641152295E-4	TGTGCCTTGTGGGAGTATTATTATAAGAAACTCTTT	CALWEYYYKKLF	TRGV9	.	TRGJ1	14	-1	-1	16
30	2.8279476641152295E-4	TGTGCTGCGTGGGAGAATAAGAAACTCTTT	CAAWENKKLF	TRGV10	.	TRGJ1	13	-1	-1	16
30	2.8279476641152295E-4	TGTGCTGCGTGTAATAAGAAACTCTTT	CAACNKKLF	TRGV10	.	TRGJ2	10	-1	-1	13
30	2.8279476641152295E-4	TGTGCCACCTGGGACTACAAACTCTTT	CATWDYKLF	TRGV7	.	TRGJ1	14	-1	-1	18
30	2.8279476641152295E-4	TGTGCCACCTGGGATCGGCTCTTT	CATWDRLF	TRGV4	.	TRGJ1	18	-1	-1	18
30	2.8279476641152295E-4	TGTGCTGCGGATAAGGGGTTCAAGATATTT	CAADKGFKIF	TRGV10	.	TRGJP1	8	-1	-1	16
30	2.8279476641152295E-4	TGTGCTGCGGGGGATAAGAAACTCTTT	CAAGDKKLF	TRGV10	.	TRGJ1	14	-1	-1	13
29	2.7336827419780554E-4	TGTGCCTTGTGGGAGGGAATAAAAGAGTTGGGCAAAAAAATCAAGGTATTT	CALWEGIKELGKKIKVF	TRGV9	.	TRGJP	15	-1	-1	22
29	2.7336827419780554E-4	TGTGCTGCGTGGGATTATGATCCCCACGCTGGTTGGTTCAAGATATTT	CAAWDYDPHAGWFKIF	TRGV10	.	TRGJP1	28	-1	-1	28
29	2.7336827419780554E-4	TGTGCCTTGTGGGAGGTCTTAGATTCGAATTATTATAAGAAACTCTTT	CALWEVLDSNYYKKLF	TRGV9	.	TRGJ1	16	-1	-1	22
29	2.7336827419780554E-4	TGTGCCTTGTGGGAGGTGAACCGTACCACTGGTTGGTTCAAGATATTT	CALWEVNRTTGWFKIF	TRGV9	.	TRGJP1	28	-1	-1	23
29	2.7336827419780554E-4	TGTGCTGCGTGGGATTATATTAGGCCTGATTATAAGAAACTCTTT	CAAWDYIRPDYKKLF	TRGV10	.	TRGJ1	16	-1	-1	28
29	2.7336827419780554E-4	TGTGCTGCGTGGGATACCCATACCACTGGTTGGTTCAAGATATTT	CAAWDTHTTGWFKIF	TRGV10	.	TRGJP1	14	-1	-1	19
29	2.7336827419780554E-4	TGTGCTGCGTGGGTCAATACCACTGGTTGGTTCAAGATATTT	CAAWVNTTGWFKIF	TRGV10	.	TRGJP1	12	-1	-1	16
29	2.7336827419780554E-4	TGTGCTGCGTGGGAATATGCCACTGGTTGGTTCAAGATATTT	CAAWEYATGWFKIF	TRGV10	.	TRGJP1	16	-1	-1	11
29	2.7336827419780554E-4	TGTGCTGCGTGGAGGCTGCCGAATTATTATAAGAAACTCTTT	CAAWRLPNYYKKLF	TRGV10	.	TRGJ1	11	-1	-1	19
29	2.7336827419780554E-4	TGTGCTGCGGGGCTAGGGACCACTGGTTGGTTCAAGATATTT	CAAGLGTTGWFKIF	TRGV10	.	TRGJP1	11	-1	-1	18
29	2.7336827419780554E-4	TGTGCCTTGTGGGAGGTCAAGAATTATTATAAGAAACTCTTT	CALWEVKNYYKKLF	TRGV9	.	TRGJ1	16	-1	-1	20
29	2.7336827419780554E-4	TGTGCCTTGTGGGAGGTGCTGAATTATTATAAGAAACTCTTT	CALWEVLNYYKKLF	TRGV9	.	TRGJ1	18	-1	-1	20
29	2.7336827419780554E-4	TGTGCCTTGTGGGAGGGACTACCTTATTATAAGAAACTCTTT	CALWEGLPYYKKLF	TRGV9	.	TRGJ1	15	-1	-1	23
29	2.7336827419780554E-4	TGTGCCTTGTGGGAGATGCCTTACTATTATAAGAAACTCTTT	CALWEMPYYYKKLF	TRGV9	.	TRGJ1	18	-1	-1	24
29	2.7336827419780554E-4	TGTGCCACCTGGGACGGGCGGGGTGATTGGATCAAGACGTTT	CATWDGRGDWIKTF	TRGV2	.	TRGJP2	18	-1	-1	22
29	2.7336827419780554E-4	TGTGCTCAGGCCGGTACCACTGGTTGGTTCAAGATATTT	CAQAGTTGWFKIF	TRGV9	.	TRGJP1	4	-1	-1	14
29	2.7336827419780554E-4	TGTGCTGCGTTCCTCGGAGGTGATTATAAGAAACTCTTT	CAAFLGGDYKKLF	TRGV10	.	TRGJ1	9	-1	-1	22
29	2.7336827419780554E-4	TGTGCTGCGTGGGATTATTGGGGTTATAAGAAACTCTTT	CAAWDYWGYKKLF	TRGV10	.	TRGJ1	16	-1	-1	23
29	2.7336827419780554E-4	TGTGCCTTGTGGGTTCGTAATTATTATAAGAAACTCTTT	CALWVRNYYKKLF	TRGV9	.	TRGJ1	12	-1	-1	13
29	2.7336827419780554E-4	TGTGCCTTGTGGGAGGTCCTATATTATAAGAAACTCTTT	CALWEVLYYKKLF	TRGV9	.	TRGJ1	16	-1	-1	21
29	2.7336827419780554E-4	TGTGCCACCTGGGATGGGCGGTATTATAAGAAACTCTTT	CATWDGRYYKKLF	TRGV4	.	TRGJ1	18	-1	-1	21
29	2.7336827419780554E-4	TGTGCCACCTGGGACAGGCCGGGGTATAAGAAACTCTTT	CATWDRPGYKKLF	TRGV7	.	TRGJ1	19	-1	-1	24
29	2.7336827419780554E-4	TGTGCCACCCGGGGGGGTAGTGATTGGATCAAGACGTTT	CATRGGSDWIKTF	TRGV2	.	TRGJP2	12	-1	-1	16
29	2.7336827419780554E-4	TGTGCTGCGTGGGTCCGTTATTATAAGAAACTCTTT	CAAWVRYYKKLF	TRGV10	.	TRGJ2	12	-1	-1	17
29	2.7336827419780554E-4	TGTGCTGCGTGGGATACCGATTATAAGAAACTCTTT	CAAWDTDYKKLF	TRGV10	.	TRGJ1	14	-1	-1	19
29	2.7336827419780554E-4	TGTGCCTTGTGGGAGTCTTATTATAAGAAACTCTTT	CALWESYYKKLF	TRGV9	.	TRGJ1	14	-1	-1	17
29	2.7336827419780554E-4	TGTGCTGCGTGGATTTATTATAAGAAACTCTTT	CAAWIYYKKLF	TRGV10	.	TRGJ1	14	-1	-1	11
29	2.7336827419780554E-4	TGTGCTGAGGCCACTGGTTGGTTCAAGATATTT	CAEATGWFKIF	TRGV10	.	TRGJP1	6	-1	-1	10
29	2.7336827419780554E-4	TGTGCCACCTGGCCCCCCCTACGGAAACTCTTT	CATWPPLRKLF	TRGV3	.	TRGJ1	11	-1	-1	23
29	2.7336827419780554E-4	TGTGCCACCTGGGATGGGTATCAGAAACTCTTT	CATWDGYQKLF	TRGV4	.	TRGJ1	17	-1	-1	18
29	2.7336827419780554E-4	TGTGCCTTACATTATTATAAGAAACTCTTT	CALHYYKKLF	TRGV9	.	TRGJ2	7	-1	-1	10
29	2.7336827419780554E-4	TGTGCCACCTGGGATGGCCCGAAACTCTTT	CATWDGPKLF	TRGV4	.	TRGJ2	19	-1	-1	20
29	2.7336827419780554E-4	TGTGCCACCCCACTCTTT	CATPLF	TRGV7	.	TRGJ1	8	-1	-1	11
29	2.7336827419780554E-4	TGTGCTGCGTGGGGCGGTTGGTTCAAGATATTT	CAAWGGWFKIF	TRGV10	.	TRGJP1	12	-1	-1	15
29	2.7336827419780554E-4	TGTGCCACCTGGGACAGGCGCAGGAAACTCTTT	CATWDRRRKLF	TRGV3	.	TRGJ1	18	-1	-1	23
29	2.7336827419780554E-4	TGTGCTGTCACTGGTTGGTTCAAGATATTT	CAVTGWFKIF	TRGV10	.	TRGJP1	6	-1	-1	8
29	2.7336827419780554E-4	TGTGCTGCGTGGGGTTGGTTCAAGATATTT	CAAWGWFKIF	TRGV10	.	TRGJP1	15	-1	-1	12
29	2.7336827419780554E-4	TGTGCTGCGTGGGGACTTAAGAAACTCTTT	CAAWGLKKLF	TRGV10	.	TRGJ1	12	-1	-1	17
29	2.7336827419780554E-4	TGTGCTGCGTGGGATTATCGATATAAGAAACTCTTT	CAAWDYRYKKLF	TRGV10	.	TRGJ2	16	-1	-1	21
29	2.7336827419780554E-4	TGTGCTGCGTGGGAAGGAGATATTAAGAAACTCTTT	CAAWEGDIKKLF	TRGV10	.	TRGJ1	13	-1	-1	23
29	2.7336827419780554E-4	TGTGCCACCTGGGATGGGCGGAAACTCTTT	CATWDGRKLF	TRGV4	.	TRGJ1	18	-1	-1	20
29	2.7336827419780554E-4	TGTGCTGCTGGTTGGTTCAAGATATTT	CAAGWFKIF	TRGV10	.	TRGJP1	10	-1	-1	7
29	2.7336827419780554E-4	TGTGCTGCGTGGGATAAGGATTATAAGAAACTCTTT	CAAWDKDYKKLF	TRGV10	.	TRGJ1	14	-1	-1	19
29	2.7336827419780554E-4	TGTGCTGCGTGGGATGCCACGGGTTGGTTCAAGATATTT	CAAWDATGWFKIF	TRGV10	.	TRGJP1	14	-1	-1	13
28	2.6394178198408806E-4	TGTGCCTTGTGGTTCCGAACCGTCCAGAATTATTATAAGAAACTCTTT	CALWFRTVQNYYKKLF	TRGV9	.	TRGJ1	11	-1	-1	26
28	2.6394178198408806E-4	TGTGCTGCGTGGGATTATCCAAAAACTGGTTGGTTCAAGATATTT	CAAWDYPKTGWFKIF	TRGV10	.	TRGJP1	16	-1	-1	24
28	2.6394178198408806E-4	TGTGCTGCGTGGGACCGTTATACCACTGGTTGGTTCAAGATATTT	CAAWDRYTTGWFKIF	TRGV10	.	TRGJP1	13	-1	-1	18
28	2.6394178198408806E-4	TGTGCTGCGTGGGAACGGTTGCTTCTTGGTTGGTTCAAGATATTT	CAAWERLLLGWFKIF	TRGV10	.	TRGJP1	13	-1	-1	26
28	2.6394178198408806E-4	TGTGCCTTGTGGGAGGTACCCCCCAAGAATTATAAGAAACTCTTT	CALWEVPPKNYKKLF	TRGV9	.	TRGJ1	24	-1	-1	28
28	2.6394178198408806E-4	TGTGCTGCGTGGGATTATAAGAGTCATTGGGAGAAACTCTTT	CAAWDYKSHWEKLF	TRGV10	.	TRGJ1	16	-1	-1	31
28	2.6394178198408806E-4	TGTGCTGCGTGGGACCACCCCACTGGTTGGTTCAAGATATTT	CAAWDHPTGWFKIF	TRGV10	.	TRGJP1	13	-1	-1	19
28	2.6394178198408806E-4	TGTGCCTTGTGGGAGGTTATCACTGGTTGGTTCAAGATATTT	CALWEVITGWFKIF	TRGV9	.	TRGJP1	16	-1	-1	17
28	2.6394178198408806E-4	TGTGCCTTGTGGGAGGACCAGAATTATTATAAGAAACTCTTT	CALWEDQNYYKKLF	TRGV9	.	TRGJ1	15	-1	-1	20
28	2.6394178198408806E-4	TGTGCCACCTGGGACGGGTCCACTGGTTGGTTCAAGATATTT	CATWDGSTGWFKIF	TRGV2	.	TRGJP1	20	-1	-1	19
28	2.6394178198408806E-4	TGTGCTGCGTGGGATTATAGGGGTTGGTTCAAGATATTT	CAAWDYRGWFKIF	TRGV10	.	TRGJP1	16	-1	-1	21
28	2.6394178198408806E-4	TGTGCTGCGTGGGATTATAAGCGTTATAAGAAACTCTTT	CAAWDYKRYKKLF	TRGV10	.	TRGJ1	16	-1	-1	23
28	2.6394178198408806E-4	TGTGCTGCGTGGAGTACCACTGGTTGGTTCAAGATATTT	CAAWSTTGWFKIF	TRGV10	.	TRGJP1	11	-1	-1	14
28	2.6394178198408806E-4	TGTGCTGCGTGGAATACCACTGGTTGGTTCAAGATATTT	CAAWNTTGWFKIF	TRGV10	.	TRGJP1	14	-1	-1	8
28	2.6394178198408806E-4	TGTGCCTTGTGGGAGCCCTTTTATTATAAGAAACTCTTT	CALWEPFYYKKLF	TRGV9	.	TRGJ1	14	-1	-1	20
28	2.6394178198408806E-4	TGTGCCTTGTGGGAGGGGAATTATTATAAGAAACTCTTT	CALWEGNYYKKLF	TRGV9	.	TRGJ1	15	-1	-1	17
28	2.6394178198408806E-4	TGTGCCACCTGGGATAGGGGGGATTGGATCAAGACGTTT	CATWDRGDWIKTF	TRGV8	.	TRGJP2	17	-1	-1	21
28	2.6394178198408806E-4	TGTGCTGCGTGGGATTACTTACCCAAGAAACTCTTT	CAAWDYLPKKLF	TRGV10	.	TRGJ1	20	-1	-1	24
28	2.6394178198408806E-4	TGTGCCACCTGGGACAGGCCCTATAAGAAACTCTTT	CATWDRPYKKLF	TRGV3	.	TRGJ1	19	-1	-1	21
28	2.6394178198408806E-4	TGTGCTGCGTGGGATATTTGGTTCAAGATATTT	CAAWDIWFKIF	TRGV10	.	TRGJP1	14	-1	-1	17
28	2.6394178198408806E-4	TGTGCCACCTGGGGGTATTATAAGAAACTCTTT	CATWGYYKKLF	TRGV4	.	TRGJ1	12	-1	-1	15
28	2.6394178198408806E-4	TGTGCCACCTGGGGAAGAGGGGAGAAACTCTTT	CATWGRGEKLF	TRGV4	.	TRGJ1	12	-1	-1	22
28	2.6394178198408806E-4	TGTGCCACCTGGGACGGGCGTGGGAAACTCTTT	CATWDGRGKLF	TRGV2	.	TRGJ1	18	-1	-1	23
28	2.6394178198408806E-4	TGTGCTGCGTGTGGGAATTGGGATAAGAAACTCTTT	CAACGNWDKKLF	TRGV10	.	TRGJ1	10	-1	-1	22
28	2.6394178198408806E-4	TGTGCTGCGTGGAGCACTGGTTGGTTCAAGATATTT	CAAWSTGWFKIF	TRGV10	.	TRGJP1	11	-1	-1	14
28	2.6394178198408806E-4	TGTGCCACCTGGGCCTATTATAAGAAACTCTTT	CATWAYYKKLF	TRGV4	.	TRGJ1	12	-1	-1	15
28	2.6394178198408806E-4	TGTGCCACCTGGGACGGCGGGGGGAAACTCTTT	CATWDGGGKLF	TRGV2	.	TRGJ1	16	-1	-1	23
28	2.6394178198408806E-4	TGTGCTGCGTGGGAACATAAGAAACTCTTT	CAAWEHKKLF	TRGV10	.	TRGJ1	13	-1	-1	16
28	2.6394178198408806E-4	TGTGCCACCTGGGCGGAGAAACTCTTT	CATWAEKLF	TRGV2	.	TRGJ1	15	-1	-1	16
28	2.6394178198408806E-4	TGTGCTGCGTGTCCCAAGTCAAATCAACTCTTT	CAACPKSNQLF	TRGV10	.	TRGJ2	10	-1	-1	25
28	2.6394178198408806E-4	TGTGCTGCGCCTCAGATACATAAGAAACTCTTT	CAAPQIHKKLF	TRGV10	.	TRGJ1	8	-1	-1	19
28	2.6394178198408806E-4	TGTGCCACCTGGGACTCACTCTTT	CATWDSLF	TRGV3	.	TRGJ1	14	-1	-1	17
28	2.6394178198408806E-4	TGTGCCACCTTCAAACTCTTT	CATFKLF	TRGV4	.	TRGJ1	9	-1	-1	12
28	2.6394178198408806E-4	TGTGCTGCGTGGGTCAGCCGTTATTATAAGAAACTCTTT	CAAWVSRYYKKLF	TRGV10	.	TRGJ1	12	-1	-1	20
28	2.6394178198408806E-4	TGTGCTGCGTGGGACAGCACTGGTTGGTTCAAGATATTT	CAAWDSTGWFKIF	TRGV10	.	TRGJP1	13	-1	-1	17
28	2.6394178198408806E-4	TGTGCCACCTGGGATAGGTATAAGAAACTCTTT	CATWDRYKKLF	TRGV4	.	TRGJ1	17	-1	-1	18
28	2.6394178198408806E-4	TGTGCTGCGTGCCGTGTGAAAAGTAAGAAACTCTTT	CAACRVKSKKLF	TRGV10	.	TRGJ1	10	-1	-1	23
27	2.5451528977037065E-4	TGTGCCTTGTGGGAGGTGGGGACTTCACCCTTGCAAGAGTTGGGCAAAAAAATCAAGGTATTT	CALWEVGTSPLQELGKKIKVF	TRGV9	.	TRGJP	17	-1	-1	32
27	2.5451528977037065E-4	TGTGCTGCGTGGGATTATAGGCCATGCGGTTGGTTCAAGATATTT	CAAWDYRPCGWFKIF	TRGV10	.	TRGJP1	16	-1	-1	27
27	2.5451528977037065E-4	TGTGCCACCTGGGATGGATATAGTAGTGATTGGATCAAGACGTTT	CATWDGYSSDWIKTF	TRGV4	.	TRGJP2	16	-1	-1	17
27	2.5451528977037065E-4	TGTGCTGCGTGGGATTATAGGGGGGGTTGGTTCAAGATATTT	CAAWDYRGGWFKIF	TRGV10	.	TRGJP1	16	-1	-1	24
27	2.5451528977037065E-4	TGTGCCTTGTGGGAGGTCCTGAATTATTATAAGAAACTCTTT	CALWEVLNYYKKLF	TRGV9	.	TRGJ1	16	-1	-1	20
27	2.5451528977037065E-4	TGTGCCACCTGGGACGGGCGGGATTATTATAAGAAACTCTTT	CATWDGRDYYKKLF	TRGV2	.	TRGJ1	18	-1	-1	22
27	2.5451528977037065E-4	TGTGCCACCTGGGACAGGCCCATCAGTTATAAGAAACTCTTT	CATWDRPISYKKLF	TRGV3	.	TRGJ1	19	-1	-1	26
27	2.5451528977037065E-4	TGTGCTGCGTGGGTTAGGCTTGCTTGGTTCAAGATATTT	CAAWVRLAWFKIF	TRGV10	.	TRGJP1	15	-1	-1	20
27	2.5451528977037065E-4	TGTGCTGCGTGGGATTATCGGCATTATAAGAAACTCTTT	CAAWDYRHYKKLF	TRGV10	.	TRGJ1	16	-1	-1	22
27	2.5451528977037065E-4	TGTGCTGCGTGGGATTATACTGGTTGGTTCAAGATATTT	CAAWDYTGWFKIF	TRGV10	.	TRGJP1	16	-1	-1	18
27	2.5451528977037065E-4	TGTGCTGCGTGGGACGGGGCACAAATGAAGAAACTCTTT	CAAWDGAQMKKLF	TRGV10	.	TRGJ2	13	-1	-1	27
27	2.5451528977037065E-4	TGTGCCACCTGGGACAGGAATTATTATAAGAAACTCTTT	CATWDRNYYKKLF	TRGV5	.	TRGJ1	17	-1	-1	17
27	2.5451528977037065E-4	TGTGCCACCTGGGACGGGGATTATAAGAAACTCTTT	CATWDGDYKKLF	TRGV2	.	TRGJ2	17	-1	-1	19
27	2.5451528977037065E-4	TGTGCCACCTGGGACAGGCGTTATAAGAAACTCTTT	CATWDRRYKKLF	TRGV7	.	TRGJ1	18	-1	-1	20
27	2.5451528977037065E-4	TGTGCCACCTGGGAGGGTTATTATAAGAAACTCTTT	CATWEGYYKKLF	TRGV2	.	TRGJ1	16	-1	-1	17
27	2.5451528977037065E-4	TGTGCTGCGTCGGTTTATTATAAGAAACTCTTT	CAASVYYKKLF	TRGV10	.	TRGJ1	16	-1	-1	14
27	2.5451528977037065E-4	TGTGCTGCGTGGGATTCCTATAAGAAACTCTTT	CAAWDSYKKLF	TRGV10	.	TRGJ1	15	-1	-1	18
27	2.5451528977037065E-4	TGTGCCACCTGGGACGGGTTGGGGAAACTCTTT	CATWDGLGKLF	TRGV2	.	TRGJ1	17	-1	-1	23
27	2.5451528977037065E-4	TGTGCCACCTGGGTTGCCGGGCCACTCTTT	CATWVAGPLF	TRGV7	.	TRGJ1	12	-1	-1	23
27	2.5451528977037065E-4	TGTGCCACCTGGGACACCCTAGCCCTCTTT	CATWDTLALF	TRGV3	.	TRGJ1	15	-1	-1	24
27	2.5451528977037065E-4	TGTGCCACCCGGTTCAGGAAGAAACTCTTT	CATRFRKKLF	TRGV2	.	TRGJ1	11	-1	-1	18
27	2.5451528977037065E-4	TGTGCCACCCCGAATCGGAAACTCTTT	CATPNRKLF	TRGV3	.	TRGJ1	8	-1	-1	17
27	2.5451528977037065E-4	TGTGCCACCTGTAAACTCTTT	CATCKLF	TRGV4	.	TRGJ2	10	-1	-1	12
27	2.5451528977037065E-4	TGTGCTGCGTGGGATTATTATTATAAGAAACTCTTT	CAAWDYYYKKLF	TRGV10	.	TRGJ1	16	-1	-1	16
27	2.5451528977037065E-4	TGTGCTGCGTGGGACCACACCTATAAGAAACTCTTT	CAAWDHTYKKLF	TRGV10	.	TRGJ1	13	-1	-1	21
27	2.5451528977037065E-4	TGTGCTGCGTGGGAAGAACGTTGGTTCAAGATATTT	CAAWEERWFKIF	TRGV10	.	TRGJP1	13	-1	-1	19
27	2.5451528977037065E-4	TGTGCCTTGGATACGAATTATTATAAGAAACTCTTT	CALDTNYYKKLF	TRGV9	.	TRGJ1	8	-1	-1	10
27	2.5451528977037065E-4	TGTGCTGCCCGGGGGGGGTATAAGAAACTCTTT	CAARGGYKKLF	TRGV10	.	TRGJ1	7	-1	-1	18
27	2.5451528977037065E-4	TGTGCTGCGTGGCCTGGTTGGTTCAAGATATTT	CAAWPGWFKIF	TRGV10	.	TRGJP1	11	-1	-1	13
27	2.5451528977037065E-4	TGTGCTGCGTGGGACTATTATAAGAAACTCTTT	CAAWDYYKKLF	TRGV10	.	TRGJ1	16	-1	-1	15
27	2.5451528977037065E-4	TGTGCCACCTGGGACGGGCGAGGGAAACTCTTT	CATWDGRGKLF	TRGV2	.	TRGJ1	18	-1	-1	23
27	2.5451528977037065E-4	TGTGCTGCGTGGGATAGAAAGAAACTCTTT	CAAWDRKKLF	TRGV10	.	TRGJ1	14	-1	-1	18
27	2.5451528977037065E-4	TGTGCCACCTGGGCTAATAAGAAACTCTTT	CATWANKKLF	TRGV8	.	TRGJ1	15	-1	-1	16
27	2.5451528977037065E-4	TGTGCCACCTGGGATTTGCTCTTT	CATWDLLF	TRGV4	.	TRGJ1	14	-1	-1	18
27	2.5451528977037065E-4	TGTGCTGCGTGGGATCATACCCCTAAGAAACTCTTT	CAAWDHTPKKLF	TRGV10	.	TRGJ1	14	-1	-1	23
27	2.5451528977037065E-4	TGTGCGCTCACGAGTTGGTTCAAGATATTT	CALTSWFKIF	TRGV10	.	TRGJP1	4	-1	-1	13
27	2.5451528977037065E-4	TGTGCTGCGTGGGACCAGAATTATTATAAGAAACTCTTT	CAAWDQNYYKKLF	TRGV10	.	TRGJ1	13	-1	-1	17
27	2.5451528977037065E-4	TGTGCTGCGTGGGAAGAACATACCACTGGTTGGTTCAAGATATTT	CAAWEEHTTGWFKIF	TRGV10	.	TRGJP1	13	-1	-1	19
26	2.4508879755665323E-4	TGTGCCTTGTGGGAGGTGCAAATGGAGAGGGGACTAACTGGTTGGTTCAAGATATTT	CALWEVQMERGLTGWFKIF	TRGV9	.	TRGJP1	19	-1	-1	36
26	2.4508879755665323E-4	TGTGCCTTGTGGGAGCCTACTACTTGGGGGGTTTATTATAAGAAACTCTTT	CALWEPTTWGVYYKKLF	TRGV9	.	TRGJ1	14	-1	-1	32
26	2.4508879755665323E-4	TGTGCCTTGTGGGAGATGACCCTAGGGTTGGGCAAAAAAATCAAGGTATTT	CALWEMTLGLGKKIKVF	TRGV9	.	TRGJP	20	-1	-1	23
26	2.4508879755665323E-4	TGTGCTGCGTGGGATTTTTGCCCCCCCACTGGTTGGTTCAAGATATTT	CAAWDFCPPTGWFKIF	TRGV10	.	TRGJP1	15	-1	-1	25
26	2.4508879755665323E-4	TGTGCTGCGTGGGATTTGGATGAGGCCACTGGTTGGTTCAAGATATTT	CAAWDLDEATGWFKIF	TRGV10	.	TRGJP1	15	-1	-1	25
26	2.4508879755665323E-4	TGTGCTGCGTGGGATTATAAATGGGCTGGTTATAAGAAACTCTTT	CAAWDYKWAGYKKLF	TRGV10	.	TRGJ1	16	-1	-1	29
26	2.4508879755665323E-4	TGTGCCTTGTGGGAGGTTCTGGCATTTTATTATAAGAAACTCTTT	CALWEVLAFYYKKLF	TRGV9	.	TRGJ1	16	-1	-1	26
26	2.4508879755665323E-4	TGTGCCTTGTGGGAGGTGACAGGGAATTATTATAAGAAACTCTTT	CALWEVTGNYYKKLF	TRGV9	.	TRGJ1	17	-1	-1	23
26	2.4508879755665323E-4	TGTGCCACCTGGGACGGGCCGGGTAGTGATTGGATCAAGACGTTT	CATWDGPGSDWIKTF	TRGV2	.	TRGJP2	19	-1	-1	22
26	2.4508879755665323E-4	TGTGCTGCGTGGGATCTTACCACTGGTTGGTTCAAGATATTT	CAAWDLTTGWFKIF	TRGV10	.	TRGJP1	14	-1	-1	17
26	2.4508879755665323E-4	TGTGCTGCGTGGGATGGTCCGGTTTATTATAAGAAACTCTTT	CAAWDGPVYYKKLF	TRGV10	.	TRGJ1	14	-1	-1	23
26	2.4508879755665323E-4	TGTGCTGCGTGGGATGGTACCACTGGTTGGTTCAAGATATTT	CAAWDGTTGWFKIF	TRGV10	.	TRGJP1	14	-1	-1	17
26	2.4508879755665323E-4	TGTGCTGCCCGACCCCTTACTGGTTGGTTCAAGATATTT	CAARPLTGWFKIF	TRGV10	.	TRGJP1	7	-1	-1	18
26	2.4508879755665323E-4	TGTGCTGCGTGCCCTACAACTTATTATAAGAAACTCTTT	CAACPTTYYKKLF	TRGV10	.	TRGJ1	10	-1	-1	20
26	2.4508879755665323E-4	TGTGCTGCGTGGGCAATCACTGGTTGGTTCAAGATATTT	CAAWAITGWFKIF	TRGV10	.	TRGJP1	12	-1	-1	17
26	2.4508879755665323E-4	TGTGCTGCGTGGGATTTTTCTGGTTGGTTCAAGATATTT	CAAWDFSGWFKIF	TRGV10	.	TRGJP1	15	-1	-1	19
26	2.4508879755665323E-4	TGTGCTGCGTGGGATTCGTTTGGTTATAAGAAACTCTTT	CAAWDSFGYKKLF	TRGV10	.	TRGJ1	18	-1	-1	23
26	2.4508879755665323E-4	TGTGCTGCGTGGGATTCGGATTGTTATAAGAAACTCTTT	CAAWDSDCYKKLF	TRGV10	.	TRGJ2	15	-1	-1	13
26	2.4508879755665323E-4	TGTGCTGCGTGGGATTGGGATTATTATAAGAAACTCTTT	CAAWDWDYYKKLF	TRGV10	.	TRGJ2	15	-1	-1	13
26	2.4508879755665323E-4	TGTGCTGCGTGGGATTATGCTTATTATAAGAAACTCTTT	CAAWDYAYYKKLF	TRGV10	.	TRGJ1	16	-1	-1	20
26	2.4508879755665323E-4	TGTGCCTTGTGGGAGCTTTATTATTATAAGAAACTCTTT	CALWELYYYKKLF	TRGV9	.	TRGJ1	14	-1	-1	19
26	2.4508879755665323E-4	TGTGCCTTGTGGGAGGTTGCTTATTATAAGAAACTCTTT	CALWEVAYYKKLF	TRGV9	.	TRGJ1	16	-1	-1	20
26	2.4508879755665323E-4	TGTGCCACCTGGGACGGGCCAAATTATAAGAAACTCTTT	CATWDGPNYKKLF	TRGV2	.	TRGJ1	19	-1	-1	22
26	2.4508879755665323E-4	TGTGCCACCTGGGATAGTGATTGGATCAAGACGTTT	CATWDSDWIKTF	TRGV8	.	TRGJP2	16	-1	-1	14
26	2.4508879755665323E-4	TGTGCTGCCTATCTCCTTTATAAGAAACTCTTT	CAAYLLYKKLF	TRGV10	.	TRGJ1	7	-1	-1	17
26	2.4508879755665323E-4	TGTGCTGCGTGGGGGGGTTGGTTCAAGATATTT	CAAWGGWFKIF	TRGV10	.	TRGJP1	12	-1	-1	15
26	2.4508879755665323E-4	TGTGCTGCGTGGGATTTAGAGAAGAAACTCTTT	CAAWDLEKKLF	TRGV10	.	TRGJ1	15	-1	-1	21
26	2.4508879755665323E-4	TGTGCCACCTGTCGGTGTTATAAGAAACTCTTT	CATCRCYKKLF	TRGV4	.	TRGJ1	10	-1	-1	17
26	2.4508879755665323E-4	TGTGCCACCTGGGATGGTGGGGGGAAACTCTTT	CATWDGGGKLF	TRGV4	.	TRGJ1	16	-1	-1	23
26	2.4508879755665323E-4	TGTGCCACCTGGGACAGGCGGAGTGAACTCTTT	CATWDRRSELF	TRGV3	.	TRGJ1	18	-1	-1	25
26	2.4508879755665323E-4	TGTGCTGCGTGGGATGTGCCCTGTTGGTTCAAGATATTT	CAAWDVPCWFKIF	TRGV10	.	TRGJP1	14	-1	-1	8
26	2.4508879755665323E-4	TGTGCTGCGTGGGACACCAACCCTAATAAGAAACTCTTT	CAAWDTNPNKKLF	TRGV10	.	TRGJ1	13	-1	-1	25
26	2.4508879755665323E-4	TGTGCCACCTGGGATGGGCCTTATTATAAGAAACTCTTT	CATWDGPYYKKLF	TRGV4	.	TRGJ1	19	-1	-1	20
26	2.4508879755665323E-4	TGTGCCACCTGGGACGGACCTTATTATAAGAAACTCTTT	CATWDGPYYKKLF	TRGV7	.	TRGJ1	20	-1	-1	20
26	2.4508879755665323E-4	TGTGCTGCGTGCAATTGCTCTTGGTTCAAGATATTT	CAACNCSWFKIF	TRGV10	.	TRGJP1	10	-1	-1	20
26	2.4508879755665323E-4	TGTGCTGCGTGGGCCCCGGGTTGGTTCAAGATATTT	CAAWAPGWFKIF	TRGV10	.	TRGJP1	12	-1	-1	18
26	2.4508879755665323E-4	TGTGCTGCGTGGGCTAATTATAAGAAACTCTTT	CAAWANYKKLF	TRGV10	.	TRGJ1	12	-1	-1	16
26	2.4508879755665323E-4	TGTGCCACCTGGGACGGGTATAAGAAACTCTTT	CATWDGYKKLF	TRGV5	.	TRGJ1	17	-1	-1	18
26	2.4508879755665323E-4	TGTGCCACCTGGGACGGGCCGGGGAAACTCTTT	CATWDGPGKLF	TRGV2	.	TRGJ1	19	-1	-1	23
26	2.4508879755665323E-4	TGTGCTGCGTGGGTCGGGTTCAAGATATTT	CAAWVGFKIF	TRGV10	.	TRGJP1	12	-1	-1	16
26	2.4508879755665323E-4	TGTGCCACCTGGGATGCTGGGAAACTCTTT	CATWDAGKLF	TRGV4	.	TRGJ1	15	-1	-1	20
26	2.4508879755665323E-4	TGTGCCACCTGGTATAAGAAACTCTTT	CATWYKKLF	TRGV4	.	TRGJ1	14	-1	-1	12
26	2.4508879755665323E-4	TGTGCCAATAAGAAACTCTTT	CANKKLF	TRGV4	.	TRGJ1	6	-1	-1	7
26	2.4508879755665323E-4	TGTGCTGCGTGGGAAGACACTGGTTGGTTCAAGATATTT	CAAWEDTGWFKIF	TRGV10	.	TRGJP1	13	-1	-1	17
26	2.4508879755665323E-4	TGTGCCACCTGGGACGGGCCCTATTATAAGAAACTCTTT	CATWDGPYYKKLF	TRGV2	.	TRGJ1	20	-1	-1	21
26	2.4508879755665323E-4	TGTGCTGCGTGGGATTGCTATTATAAGAAACTCTTT	CAAWDCYYKKLF	TRGV10	.	TRGJ1	15	-1	-1	18
26	2.4508879755665323E-4	TGTGCTGCGTGGGACCGAAGTTATAAGAAACTCTTT	CAAWDRSYKKLF	TRGV10	.	TRGJ1	13	-1	-1	20
26	2.4508879755665323E-4	TGTGCTGCGTGGGAGAGTTATTATAAGAAACTCTTT	CAAWESYYKKLF	TRGV10	.	TRGJ1	13	-1	-1	14
26	2.4508879755665323E-4	TGTGCCACCTGGGACGGGCCGGAGAAACTCTTT	CATWDGPEKLF	TRGV2	.	TRGJ1	19	-1	-1	22
26	2.4508879755665323E-4	TGTGCTGCGGGTTGGTTCAAGATATTT	CAAGWFKIF	TRGV10	.	TRGJP1	8	-1	-1	9
26	2.4508879755665323E-4	CTACCTTGGATCAAGACGTTT	LPWIKTF	TRGV2	.	TRGJP2	-1	-1	-1	5
26	2.4508879755665323E-4	TGTGCCTTGTGGGAGCATTCTTATTATAAGAAACTCTTT	CALWEHSYYKKLF	TRGV9	.	TRGJ1	14	-1	-1	20
25	2.3566230534293579E-4	TGTGCTGCGTGGCGATTCGGGAATACCACTGGTTGGTTCAAGATATTT	CAAWRFGNTTGWFKIF	TRGV10	.	TRGJP1	28	-1	-1	22
25	2.3566230534293579E-4	TGTGCTGCGTGGGATTTCAAGTATACCACTGGTTGGTTCAAGATATTT	CAAWDFKYTTGWFKIF	TRGV10	.	TRGJP1	15	-1	-1	21
25	2.3566230534293579E-4	TGTGCTGCGTGGGATTATATCTCCTCCAGGAGGTATAAGAAACTCTTT	CAAWDYISSRRYKKLF	TRGV10	.	TRGJ1	16	-1	-1	33
25	2.3566230534293579E-4	TGTGCTGCGTGGGATGAGGGGGGTACCACTGGTTGGTTCAAGATATTT	CAAWDEGGTTGWFKIF	TRGV10	.	TRGJP1	14	-1	-1	23
25	2.3566230534293579E-4	TGTGCCTTGTGGGAGGTACCGGGAAAATTCTATTATAAGAAACTCTTT	CALWEVPGKFYYKKLF	TRGV9	.	TRGJ1	16	-1	-1	30
25	2.3566230534293579E-4	TGTGCCACCTGGGACGGGCATAATCCCAATTATTATAAGAAACTCTTT	CATWDGHNPNYYKKLF	TRGV2	.	TRGJ1	18	-1	-1	19
25	2.3566230534293579E-4	TGTGCTGCGTGTCGAAACAAGGGGCCTTATTATAAGAAACTCTTT	CAACRNKGPYYKKLF	TRGV10	.	TRGJ1	10	-1	-1	26
25	2.3566230534293579E-4	TGTGCTGCGTGGGTTCCTTTCGTCGGGGTTTATAAGAAACTCTTT	CAAWVPFVGVYKKLF	TRGV10	.	TRGJ1	12	-1	-1	29
25	2.3566230534293579E-4	TGTGCTGCGTGGGGCCTATATACCACTGGTTGGTTCAAGATATTT	CAAWGLYTTGWFKIF	TRGV10	.	TRGJP1	12	-1	-1	16
25	2.3566230534293579E-4	TGTGCTGCGTGGGATTCTCCTACCACTGGTTGGTTCAAGATATTT	CAAWDSPTTGWFKIF	TRGV10	.	TRGJP1	15	-1	-1	20
25	2.3566230534293579E-4	TGTGCCTTGTGGGAGGTCAATTCCCTTTATTATAAGAAACTCTTT	CALWEVNSLYYKKLF	TRGV9	.	TRGJ1	16	-1	-1	26
25	2.3566230534293579E-4	TGTGCTGCGTGGGATCGTATCGCTGGTTGGTTCAAGATATTT	CAAWDRIAGWFKIF	TRGV10	.	TRGJP1	14	-1	-1	22
25	2.3566230534293579E-4	TGTGCTGCGTGGGATCGAGACACTGGTTGGTTCAAGATATTT	CAAWDRDTGWFKIF	TRGV10	.	TRGJP1	14	-1	-1	20
25	2.3566230534293579E-4	TGTGCTGCGTGGGATATCAGCACTGGTTGGTTCAAGATATTT	CAAWDISTGWFKIF	TRGV10	.	TRGJP1	14	-1	-1	8
25	2.3566230534293579E-4	TGTGCTGCGTGGGAAGCCGGTTTTTGTTATAAGAAACTCTTT	CAAWEAGFCYKKLF	TRGV10	.	TRGJ1	13	-1	-1	23
25	2.3566230534293579E-4	TGTGCCTTGTGGGAGGATCTTAATTATTATAAGAAACTCTTT	CALWEDLNYYKKLF	TRGV9	.	TRGJ1	15	-1	-1	21
25	2.3566230534293579E-4	TGTGCCTTGTGGGAGGAGCCTGATTATTATAAGAAACTCTTT	CALWEEPDYYKKLF	TRGV9	.	TRGJ1	18	-1	-1	22
25	2.3566230534293579E-4	TGTGCCTTGTGGAATCCTCCCAATTATTATAAGAAACTCTTT	CALWNPPNYYKKLF	TRGV9	.	TRGJ2	11	-1	-1	21
25	2.3566230534293579E-4	TGTGCCACCTGGGACGCGACGCTGGGAGAAGGGAAACTCTTT	CATWDATLGEGKLF	TRGV2	.	TRGJ1	15	-1	-1	32
25	2.3566230534293579E-4	TGTGCTGTCGTTATTATGGAGGGTTATAAGAAACTCTTT	CAVVIMEGYKKLF	TRGV10	.	TRGJ1	10	-1	-1	23
25	2.3566230534293579E-4	TGTGCTGCGTGGGATTCCCACACTAGGTTCAAGATATTT	CAAWDSHTRFKIF	TRGV10	.	TRGJP1	15	-1	-1	25
25	2.3566230534293579E-4	TGTGCTGCGTGGGATTCACAAGATTATAAGAAACTCTTT	CAAWDSQDYKKLF	TRGV10	.	TRGJ1	15	-1	-1	22
25	2.3566230534293579E-4	TGTGCTGCGTGGGATTGGCCGGGTTGGTTCAAGATATTT	CAAWDWPGWFKIF	TRGV10	.	TRGJP1	15	-1	-1	21
25	2.3566230534293579E-4	TGTGCTGCGTGGGATTGGAGATATTATAAGAAACTCTTT	CAAWDWRYYKKLF	TRGV10	.	TRGJ1	15	-1	-1	21
25	2.3566230534293579E-4	TGTGCTGCGTGGGAGAGGGGATATTATAAGAAACTCTTT	CAAWERGYYKKLF	TRGV10	.	TRGJ1	13	-1	-1	21
25	2.3566230534293579E-4	TGTGCCTTGACGCAGGGACCTTGGTGGTTCAAGATATTT	CALTQGPWWFKIF	TRGV9	.	TRGJP1	8	-1	-1	21
25	2.3566230534293579E-4	TGTGCCACCTGGGCCACTTATTATAAGAAACTCTTT	CATWATYYKKLF	TRGV2	.	TRGJ1	12	-1	-1	17
25	2.3566230534293579E-4	TGTGCCACCTGGGACGCAAGTTGGTTCAAGATATTT	CATWDASWFKIF	TRGV2	.	TRGJP1	15	-1	-1	19
25	2.3566230534293579E-4	TGTGCTGCGTGGGAGCGTTGGTTCAAGATATTT	CAAWERWFKIF	TRGV10	.	TRGJP1	13	-1	-1	16
25	2.3566230534293579E-4	TGTGCCTTGTGGGAGGTGGGCCAAGAGTTG	CALWEVGQEL	TRGV9	.	TRGJ1	17	-1	-1	27
25	2.3566230534293579E-4	TGTGCTGGCTGTTGGTTCAAGATATTT	CAGCWFKIF	TRGV10	.	TRGJP1	6	-1	-1	10
25	2.3566230534293579E-4	TGTGCTGCGTGGCCCCATCAGGATTATAAGAAACTCTTT	CAAWPHQDYKKLF	TRGV10	.	TRGJ1	11	-1	-1	22
25	2.3566230534293579E-4	TGTGCTGCGTGGGAGGCGAATTATTATAAGAAACTCTTT	CAAWEANYYKKLF	TRGV10	.	TRGJ1	13	-1	-1	16
25	2.3566230534293579E-4	TGTGCTGCGTGGGAGGACGGTTATTATAAGAAACTCTTT	CAAWEDGYYKKLF	TRGV10	.	TRGJ1	13	-1	-1	20
25	2.3566230534293579E-4	TGTGCTGCGGGGGGGACCACTGGTTGGTTCAAGATATTT	CAAGGTTGWFKIF	TRGV10	.	TRGJP1	12	-1	-1	15
25	2.3566230534293579E-4	TGTGCCTTGTGGGAGGTTGCTGGTTGGTTCAAGATATTT	CALWEVAGWFKIF	TRGV9	.	TRGJP1	16	-1	-1	19
25	2.3566230534293579E-4	TGTGCCACCTGGGACTCTAGTGATTGGATCAAGACGTTT	CATWDSSDWIKTF	TRGV7	.	TRGJP2	14	-1	-1	17
25	2.3566230534293579E-4	TGTGCCACCTGGGACGGGCCGAATTATAAGAAACTCTTT	CATWDGPNYKKLF	TRGV2	.	TRGJ1	19	-1	-1	22
25	2.3566230534293579E-4	TGTGCTGCGTGGGCCCCTTATTATAAGAAACTCTTT	CAAWAPYYKKLF	TRGV10	.	TRGJ2	12	-1	-1	17
25	2.3566230534293579E-4	TGTGCTGCGGCCCCCCGCGGTTGGTTCAAGATATTT	CAAAPRGWFKIF	TRGV10	.	TRGJP1	8	-1	-1	18
25	2.3566230534293579E-4	TGTGCCTTGTGGGAGCGATATTATAAGAAACTCTTT	CALWERYYKKLF	TRGV9	.	TRGJ1	14	-1	-1	18
25	2.3566230534293579E-4	TGTGCTGCGTGGGGAGGTTGGTTCAAGATATTT	CAAWGGWFKIF	TRGV10	.	TRGJP1	12	-1	-1	15
25	2.3566230534293579E-4	TGTGCCACCCGGATAGGGTATAAGAAACTCTTT	CATRIGYKKLF	TRGV8	.	TRGJ1	16	-1	-1	18
25	2.3566230534293579E-4	TGTGCCACCTGGGATAGGGGGAAACTCTTT	CATWDRGKLF	TRGV8	.	TRGJ1	17	-1	-1	20
25	2.3566230534293579E-4	TGTGCCAATCAGGACCCCAAGAAACTCTTT	CANQDPKKLF	TRGV2	.	TRGJ1	6	-1	-1	18
25	2.3566230534293579E-4	TGTGCCACCTGGCCCGGGGAACTCTTT	CATWPGELF	TRGV3	.	TRGJ1	11	-1	-1	19
25	2.3566230534293579E-4	TGTGCCACCTGGCATGGACTCTTT	CATWHGLF	TRGV4	.	TRGJ1	16	-1	-1	17
25	2.3566230534293579E-4	TGTGCCTTGTGGGAGGTGCGGAGTTATTATAAGAAACTCTTT	CALWEVRSYYKKLF	TRGV9	.	TRGJ1	18	-1	-1	20
25	2.3566230534293579E-4	TGTGCCACCTGGGACGGGCCGTATTATAAGAAACTCTTT	CATWDGPYYKKLF	TRGV2	.	TRGJ1	19	-1	-1	21
25	2.3566230534293579E-4	TGTGCCACCTGGGACGGGCGGACGAAACTCTTT	CATWDGRTKLF	TRGV2	.	TRGJ1	18	-1	-1	23
25	2.3566230534293579E-4	TGTGCCACCAGGGGGCGGATCAAGACGTTT	CATRGRIKTF	TRGV2	.	TRGJP2	12	-1	-1	16
25	2.3566230534293579E-4	TGTGCCACCTGGGATGGGAAACTCTTT	CATWDGKLF	TRGV4	.	TRGJ1	17	-1	-1	17
24	2.2623581312921837E-4	TGTGCTGCGTGGGATTTTACGAAGAGGTCTACTTTGACCACTGGTTGGTTCAAGATATTT	CAAWDFTKRSTLTTGWFKIF	TRGV10	.	TRGJP1	15	-1	-1	36
24	2.2623581312921837E-4	TGTGCTGCGTGGGATTATCCATCCCCTTATACCACTGGTTGGTTCAAGATATTT	CAAWDYPSPYTTGWFKIF	TRGV10	.	TRGJP1	16	-1	-1	27
24	2.2623581312921837E-4	TGTGCCTTGTGGGAGGAAACGTCCTGGACCCGACCTTATTATAAGAAACTCTTT	CALWEETSWTRPYYKKLF	TRGV9	.	TRGJ1	15	-1	-1	35
24	2.2623581312921837E-4	TGTGCTGCGTGGGCTGGCCGCCGGTCTGGGGTATATTATAAGAAACTCTTT	CAAWAGRRSGVYYKKLF	TRGV10	.	TRGJ1	12	-1	-1	33
24	2.2623581312921837E-4	TGTGCTGCGTGGGATTATAGGGCCCTCCGAATCGGGTATAAGAAACTCTTT	CAAWDYRALRIGYKKLF	TRGV10	.	TRGJ1	16	-1	-1	36
24	2.2623581312921837E-4	TGTGCTGCGTGGGATTATAGGATAGTGGAACATAAGAAACTCTTT	CAAWDYRIVEHKKLF	TRGV10	.	TRGJ1	16	-1	-1	31
24	2.2623581312921837E-4	TGTGCTGCGTGGGACTCTTTCGCCACTGGTTGGTTCAAGATATTT	CAAWDSFATGWFKIF	TRGV10	.	TRGJP1	13	-1	-1	22
24	2.2623581312921837E-4	TGTGCTGCGTGGGACTCGATAACCACTGGTTGGTTCAAGATATTT	CAAWDSITTGWFKIF	TRGV10	.	TRGJP1	13	-1	-1	18
24	2.2623581312921837E-4	TGTGCTGCGGACCCGAGAGGGCAGAATTATTATAAGAAACTCTTT	CAADPRGQNYYKKLF	TRGV10	.	TRGJ1	8	-1	-1	23
24	2.2623581312921837E-4	TGTGCCTTGTGGGAGGTGAATTTGGGTGATTGGATCAAGACGTTT	CALWEVNLGDWIKTF	TRGV9	.	TRGJP2	17	-1	-1	25
24	2.2623581312921837E-4	TGTGCCTTGTGGGAGGTGAAAAAGAATTATTATAAGAAACTCTTT	CALWEVKKNYYKKLF	TRGV9	.	TRGJ1	17	-1	-1	23
24	2.2623581312921837E-4	TGTGCCACCTGGGACGGGCTTGGTAGTGATTGGATCAAGACGTTT	CATWDGLGSDWIKTF	TRGV2	.	TRGJP2	18	-1	-1	22
24	2.2623581312921837E-4	TGTGCTGCCCCCAGGAATACCACTGGTTGGTTCAAGATATTT	CAAPRNTTGWFKIF	TRGV10	.	TRGJP1	7	-1	-1	16
24	2.2623581312921837E-4	TGTGCTGCGTGGGTTGAGGCCACTGGTTGGTTCAAGATATTT	CAAWVEATGWFKIF	TRGV10	.	TRGJP1	12	-1	-1	19
24	2.2623581312921837E-4	TGTGCTGCGTGGGATTCCTCCACTGGTTGGTTCAAGATATTT	CAAWDSSTGWFKIF	TRGV10	.	TRGJP1	15	-1	-1	19
24	2.2623581312921837E-4	TGTGCTGCGTGGGAACCGGGGAGAGATTATAAGAAACTCTTT	CAAWEPGRDYKKLF	TRGV10	.	TRGJ1	13	-1	-1	25
24	2.2623581312921837E-4	TGTGCCTTGTGGGAGGGGTCAATTTATTATAAGAAACTCTTT	CALWEGSIYYKKLF	TRGV9	.	TRGJ1	15	-1	-1	23
24	2.2623581312921837E-4	TGTGCCACCTGGGACGGGCCTCACGATTGGATCAAGACGTTT	CATWDGPHDWIKTF	TRGV2	.	TRGJP2	19	-1	-1	24
24	2.2623581312921837E-4	TGTGCCACCTGGGACAGGCCGGGGTATTATAAGAAACTCTTT	CATWDRPGYYKKLF	TRGV5	.	TRGJ2	19	-1	-1	24
24	2.2623581312921837E-4	TGTGCTGCGTGGTCCTCGAATTATTATAAGAAACTCTTT	CAAWSSNYYKKLF	TRGV10	.	TRGJ1	11	-1	-1	15
24	2.2623581312921837E-4	TGTGCTGCGTGGGTGGGTGGGTATTATAAGAAACTCTTT	CAAWVGGYYKKLF	TRGV10	.	TRGJ1	12	-1	-1	21
24	2.2623581312921837E-4	TGTGCCACCTGGGAAAGGAGTGATTGGATCAAGACGTTT	CATWERSDWIKTF	TRGV2	.	TRGJP2	13	-1	-1	15
24	2.2623581312921837E-4	TGTGCTGCGTGGGGCCCTTATTATAAGAAACTCTTT	CAAWGPYYKKLF	TRGV10	.	TRGJ1	12	-1	-1	17
24	2.2623581312921837E-4	TGTGCTGCGTGGGATGGGTATTGGTTCAAGATATTT	CAAWDGYWFKIF	TRGV10	.	TRGJP1	14	-1	-1	20
24	2.2623581312921837E-4	TGTGCTGCGCTTCGGGCTTATTATAAGAAACTCTTT	CAALRAYYKKLF	TRGV10	.	TRGJ1	8	-1	-1	17
24	2.2623581312921837E-4	TGTGCTGCGCCTACCGAGTACTATAAGAAACTCTTT	CAAPTEYYKKLF	TRGV10	.	TRGJ1	8	-1	-1	18
24	2.2623581312921837E-4	TGTGCCTTGTGGGAGGGTGGTTGGTTCAAGATATTT	CALWEGGWFKIF	TRGV9	.	TRGJP1	15	-1	-1	17
24	2.2623581312921837E-4	TGTGCCACCTGGGCCTTTTATTATAAGAAACTCTTT	CATWAFYYKKLF	TRGV2	.	TRGJ1	12	-1	-1	17
24	2.2623581312921837E-4	TGTGCCACCTGGGATGGGCCTCCGAAGAAACTCTTT	CATWDGPPKKLF	TRGV4	.	TRGJ1	19	-1	-1	24
24	2.2623581312921837E-4	TGTGCTGTTACCACTGGTTGGTTCAAGATATTT	CAVTTGWFKIF	TRGV10	.	TRGJP1	6	-1	-1	8
24	2.2623581312921837E-4	TGTGCTGCGTGGGAGTCTTATAAGAAACTCTTT	CAAWESYKKLF	TRGV10	.	TRGJ1	13	-1	-1	17
24	2.2623581312921837E-4	TGTGCCACCTGGGGGGATTGGATCAAGACGTTT	CATWGDWIKTF	TRGV4	.	TRGJP2	12	-1	-1	15
24	2.2623581312921837E-4	TGTGCCACCTGGGACGGTCCGATCAAGACGTTT	CATWDGPIKTF	TRGV2	.	TRGJP2	19	-1	-1	20
24	2.2623581312921837E-4	TGTGCCACCTGGGACAGGGGGAAACTCTTT	CATWDRGKLF	TRGV7	.	TRGJ1	17	-1	-1	20
24	2.2623581312921837E-4	TGTGCCACCTGCCCTAAGAAACTCTTT	CATCPKKLF	TRGV5	.	TRGJ1	10	-1	-1	14
24	2.2623581312921837E-4	TGTGCCACCTGGGACGGCAAGACGTTT	CATWDGKTF	TRGV2	.	TRGJP2	16	-1	-1	17
24	2.2623581312921837E-4	TGTGCCACCTGGGATGTCCTCTTT	CATWDVLF	TRGV4	.	TRGJ1	15	-1	-1	18
24	2.2623581312921837E-4	TGTGCTGCGTGGGCTGACACTGGTTGGTTCAAGATATTT	CAAWADTGWFKIF	TRGV10	.	TRGJP1	12	-1	-1	17
24	2.2623581312921837E-4	TGTGCTGCGTGGGATGCGCATTATTATAAGAAACTCTTT	CAAWDAHYYKKLF	TRGV10	.	TRGJ1	14	-1	-1	13
24	2.2623581312921837E-4	TGTGCTGCGTGGGAAGGCACTGGTTGGTTCAAGATATTT	CAAWEGTGWFKIF	TRGV10	.	TRGJP1	13	-1	-1	17
24	2.2623581312921837E-4	TGTGCTGGGAAGGGTGGCACTGGTTGGTTCAAGATATTT	CAGKGGTGWFKIF	TRGV10	.	TRGJP1	6	-1	-1	17
24	2.2623581312921837E-4	TGTGCCTTGTGGGAGGGGTTTTATTATAAGAAACTCTTT	CALWEGFYYKKLF	TRGV9	.	TRGJ1	15	-1	-1	20
24	2.2623581312921837E-4	TGTGCCACCTGGGATGGGCCGGGTTATAAGAAACTCTTT	CATWDGPGYKKLF	TRGV4	.	TRGJ1	19	-1	-1	23
24	2.2623581312921837E-4	TGTGCTGCGTGTACCACTGGTTGGTTCAAGATATTT	CAACTTGWFKIF	TRGV10	.	TRGJP1	10	-1	-1	11
24	2.2623581312921837E-4	TGTGCTGCGTGGAACACTGGTTGGTTCAAGATATTT	CAAWNTGWFKIF	TRGV10	.	TRGJP1	11	-1	-1	14
24	2.2623581312921837E-4	TGTGCCACCTGGGGCAATTATTATAAGAAACTCTTT	CATWGNYYKKLF	TRGV3	.	TRGJ1	15	-1	-1	15
24	2.2623581312921837E-4	TGTGCCTTGTCCGGTTGGTTCAAGATATTT	CALSGWFKIF	TRGV9	.	TRGJP1	9	-1	-1	12
24	2.2623581312921837E-4	TGTGCCACCTGGGTTAAGAAACTCTTT	CATWVKKLF	TRGV5	.	TRGJ1	12	-1	-1	14
24	2.2623581312921837E-4	TGTGCCACCTGGGATGAACTCTTT	CATWDELF	TRGV4	.	TRGJ1	15	-1	-1	16
24	2.2623581312921837E-4	TGTGCTGCGTGGGATTTAAATACCACTGGTTGGTTCAAGATATTT	CAAWDLNTTGWFKIF	TRGV10	.	TRGJP1	15	-1	-1	16
24	2.2623581312921837E-4	TGTGCCACCTGGGACGGGCCGTGTGGTGATTGGATCAAGACGTTT	CATWDGPCGDWIKTF	TRGV2	.	TRGJP2	19	-1	-1	22
24	2.2623581312921837E-4	TGTGCCACCTGGGACAGGCCAAGGGAACTCTTT	CATWDRPRELF	TRGV3	.	TRGJ1	19	-1	-1	25
24	2.2623581312921837E-4	TGTGCCACCTGGGACAGTTCTAAACTCTTT	CATWDSSKLF	TRGV7	.	TRGJ1	16	-1	-1	21
24	2.2623581312921837E-4	TGTGCCACCTGGGACGCCTCTAGTAGTGATTGGATCAAGACGTTT	CATWDASSSDWIKTF	TRGV2	.	TRGJP2	15	-1	-1	20
24	2.2623581312921837E-4	TGTGCTGCGTGCGTCACATACACTGGTTGGTTCAAGATATTT	CAACVTYTGWFKIF	TRGV10	.	TRGJP1	10	-1	-1	17
24	2.2623581312921837E-4	TGTGCTGCGTGGGATTATATGGCTGGTTGGTTCAAGATATTT	CAAWDYMAGWFKIF	TRGV10	.	TRGJP1	16	-1	-1	22
24	2.2623581312921837E-4	TGTGCTGCGTGGGATTCGACTGGTTGGTTCAAGATATTT	CAAWDSTGWFKIF	TRGV10	.	TRGJP1	15	-1	-1	18
24	2.2623581312921837E-4	TGTGCTGCGTGGGAGACCACTGGTTGGTTCAAGATATTT	CAAWETTGWFKIF	TRGV10	.	TRGJP1	13	-1	-1	15
23	2.1680932091550092E-4	TGTGCTGCGTGGGACCACCCTCCTCATACCACTGGTTGGTTCAAGATATTT	CAAWDHPPHTTGWFKIF	TRGV10	.	TRGJP1	13	-1	-1	25
23	2.1680932091550092E-4	TGTGCCTTGTGGGAGGGCAAAGGTTCCCGTTTTTATTATAAGAAACTCTTT	CALWEGKGSRFYYKKLF	TRGV9	.	TRGJ1	18	-1	-1	32
23	2.1680932091550092E-4	TGTGCTGCGTGGGATTGGCGGGGTACCACTGGTTGGTTCAAGATATTT	CAAWDWRGTTGWFKIF	TRGV10	.	TRGJP1	15	-1	-1	23
23	2.1680932091550092E-4	TGTGCTGCGTGGCTCTTATATACCACTGGTTGGTTCAAGATATTT	CAAWLLYTTGWFKIF	TRGV10	.	TRGJP1	11	-1	-1	16
23	2.1680932091550092E-4	TGTGCTGCGTGGGCCACTGGGACCACTGGTTGGTTCAAGATATTT	CAAWATGTTGWFKIF	TRGV10	.	TRGJP1	12	-1	-1	21
23	2.1680932091550092E-4	TGTGCTGCGTGGGATTACGATACCACTGGTTGGTTCAAGATATTT	CAAWDYDTTGWFKIF	TRGV10	.	TRGJP1	18	-1	-1	19
23	2.1680932091550092E-4	TGTGCTGCGTGGGACTTTTATACCACTGGTTGGTTCAAGATATTT	CAAWDFYTTGWFKIF	TRGV10	.	TRGJP1	13	-1	-1	18
23	2.1680932091550092E-4	TGTGCCTTGTGGGAGGCAGAGAAGAATTATTATAAGAAACTCTTT	CALWEAEKNYYKKLF	TRGV9	.	TRGJ1	15	-1	-1	23
23	2.1680932091550092E-4	TGTGCCACCTGGGATGTCGGGAGGAGGTTTTGGTTCAAGATATTT	CATWDVGRRFWFKIF	TRGV4	.	TRGJP1	15	-1	-1	29
23	2.1680932091550092E-4	TGTGCCACCTGGGATGGCCGTAACCATTATTATAAGAAACTCTTT	CATWDGRNHYYKKLF	TRGV4	.	TRGJ1	16	-1	-1	25
23	2.1680932091550092E-4	TGTGCCACCTGGGACGGGCTGGTCAGTGATTGGATCAAGACGTTT	CATWDGLVSDWIKTF	TRGV2	.	TRGJP2	18	-1	-1	24
23	2.1680932091550092E-4	TGTGCTGCGTGGGCCAAGCCCATTATTTATAAGAAACTCTTT	CAAWAKPIIYKKLF	TRGV10	.	TRGJ1	12	-1	-1	21
23	2.1680932091550092E-4	TGTGCTGCGTGGGATTATGGCAGCTGTTGGTTCAAGATATTT	CAAWDYGSCWFKIF	TRGV10	.	TRGJP1	16	-1	-1	25
23	2.1680932091550092E-4	TGTGCTGCGTGGGATCTACCCACTGGTTGGTTCAAGATATTT	CAAWDLPTGWFKIF	TRGV10	.	TRGJP1	18	-1	-1	8
23	2.1680932091550092E-4	TGTGCTGCGTGGACATATACCACTGGTTGGTTCAAGATATTT	CAAWTYTTGWFKIF	TRGV10	.	TRGJP1	11	-1	-1	14
23	2.1680932091550092E-4	TGTGCCTTGTGGGAGGTTAAGAATTATTATAAGAAACTCTTT	CALWEVKNYYKKLF	TRGV9	.	TRGJ1	16	-1	-1	20
23	2.1680932091550092E-4	TGTGCCTTGTGGGAGGAGGCTATTATATATAAGAAACTCTTT	CALWEEAIIYKKLF	TRGV9	.	TRGJ1	15	-1	-1	21
23	2.1680932091550092E-4	TGTGCCACCTGGGATCATGGTAGTGATTGGATCAAGACGTTT	CATWDHGSDWIKTF	TRGV3	.	TRGJP2	13	-1	-1	16
23	2.1680932091550092E-4	TGTGCCACCTGGGACGTTAGTAGTGATTGGATCAAGACGTTT	CATWDVSSDWIKTF	TRGV2	.	TRGJP2	15	-1	-1	17
23	2.1680932091550092E-4	TGTGCCACCTGGGACGGGTGGAGTGATTGGATCAAGACGTTT	CATWDGWSDWIKTF	TRGV2	.	TRGJP2	17	-1	-1	21
23	2.1680932091550092E-4	TGTGCTGCGTGGGGCCCGATCGGGGTGTTCAAGATATTT	CAAWGPIGVFKIF	TRGV10	.	TRGJP1	12	-1	-1	26
23	2.1680932091550092E-4	TGTGCTGCGTGGGATTGTCGTTATTATAAGAAACTCTTT	CAAWDCRYYKKLF	TRGV10	.	TRGJ1	15	-1	-1	20
23	2.1680932091550092E-4	TGTGCCTTGTGGGAGCCCCTTAATTGGTTCAAGATATTT	CALWEPLNWFKIF	TRGV9	.	TRGJP1	14	-1	-1	23
23	2.1680932091550092E-4	TGTGCCACCTGGGATGGGCCTGATCAGAAGAAACTCTTT	CATWDGPDQKKLF	TRGV4	.	TRGJ1	19	-1	-1	27
23	2.1680932091550092E-4	TGTGCCACCTGGGACCCCGCCCTGGTCGGGAAACTCTTT	CATWDPALVGKLF	TRGV2	.	TRGJ1	14	-1	-1	29
23	2.1680932091550092E-4	TGTGCCACCTGGGACGTGTGTGATTGGATCAAGACGTTT	CATWDVCDWIKTF	TRGV2	.	TRGJP2	15	-1	-1	19
23	2.1680932091550092E-4	TGTGCCACCTGGGACGGTAGTGATTGGATCAAGACGTTT	CATWDGSDWIKTF	TRGV2	.	TRGJP2	16	-1	-1	16
23	2.1680932091550092E-4	TGTGCTGCGTGGGATGATTATTATAAGAAACTCTTT	CAAWDDYYKKLF	TRGV10	.	TRGJ1	14	-1	-1	16
23	2.1680932091550092E-4	TGTGCCTTGTGGAAGAATTATTATAAGAAACTCTTT	CALWKNYYKKLF	TRGV9	.	TRGJ1	14	-1	-1	14
23	2.1680932091550092E-4	TGTGCCACCTGGGGCCTTTATTATAAGAAACTCTTT	CATWGLYYKKLF	TRGV4	.	TRGJ1	12	-1	-1	17
23	2.1680932091550092E-4	TGTGCCACCTGGGACCCCCGTAGTAAGAAACTCTTT	CATWDPRSKKLF	TRGV4	.	TRGJ1	13	-1	-1	23
23	2.1680932091550092E-4	TGTGCCACCTGGGACGGGCGTTGGATCAAGACGTTT	CATWDGRWIKTF	TRGV2	.	TRGJP2	18	-1	-1	20
23	2.1680932091550092E-4	TGTGCTGCGTGGTCTTATTATAAGAAACTCTTT	CAAWSYYKKLF	TRGV10	.	TRGJ1	11	-1	-1	14
23	2.1680932091550092E-4	TGTGCCACCTGGGTTTATTATAAGAAACTCTTT	CATWVYYKKLF	TRGV4	.	TRGJ1	12	-1	-1	14
23	2.1680932091550092E-4	TGTGCCACCTGGGTTGATTGGATCAAGACGTTT	CATWVDWIKTF	TRGV8	.	TRGJP2	12	-1	-1	14
23	2.1680932091550092E-4	TGTGCCACCTGGGCTCAGCTGCCGGTTCTCTTT	CATWAQLPVLF	TRGV3	.	TRGJ1	12	-1	-1	27
23	2.1680932091550092E-4	TGTGCCACCTGGGACAACGTGGGGAAACTCTTT	CATWDNVGKLF	TRGV2	.	TRGJ1	14	-1	-1	23
23	2.1680932091550092E-4	TGTGCTGCGTGGGATTTAAAGAAACTCTTT	CAAWDLKKLF	TRGV10	.	TRGJ1	15	-1	-1	15
23	2.1680932091550092E-4	TGTGCCACCTGGGACAGGACTAAACTCTTT	CATWDRTKLF	TRGV3	.	TRGJ1	20	-1	-1	21
23	2.1680932091550092E-4	TGTGCCACCTGGGTCCAGCTCTTT	CATWVQLF	TRGV4	.	TRGJ1	12	-1	-1	18
23	2.1680932091550092E-4	TGTGCTGCGTGGGCATCGGATACCACTGGTTGGTTCAAGATATTT	CAAWASDTTGWFKIF	TRGV10	.	TRGJP1	12	-1	-1	19
23	2.1680932091550092E-4	TGTGCTGCGTGGGATTATCGGCCCTATTATAAGAAACTCTTT	CAAWDYRPYYKKLF	TRGV10	.	TRGJ1	16	-1	-1	24
23	2.1680932091550092E-4	TGTGCTGCGTGGGATTATGCCACTGGTTGGTTCAAGATATTT	CAAWDYATGWFKIF	TRGV10	.	TRGJP1	16	-1	-1	8
23	2.1680932091550092E-4	TGTGCTGCGTGGGATGGGCGCAATTATTATAAGAAACTCTTT	CAAWDGRNYYKKLF	TRGV10	.	TRGJ1	14	-1	-1	21
23	2.1680932091550092E-4	TGTGCCACCTGGGACGGGCCGAATTATTATAAGAAACTCTTT	CATWDGPNYYKKLF	TRGV2	.	TRGJ1	19	-1	-1	19
23	2.1680932091550092E-4	TGTGCTGCGTGGGGGTTCACTGGTTGGTTCAAGATATTT	CAAWGFTGWFKIF	TRGV10	.	TRGJP1	12	-1	-1	17
23	2.1680932091550092E-4	TGTGCTGCGTGGGATTATAGAGCTTATAAGAAACTCTTT	CAAWDYRAYKKLF	TRGV10	.	TRGJ1	16	-1	-1	23
23	2.1680932091550092E-4	TGTGCCACCTGGGATGCGCATGGGGGTAAGAAACTCTTT	CATWDAHGGKKLF	TRGV4	.	TRGJ2	18	-1	-1	26
23	2.1680932091550092E-4	TGTGCTGCGTGGGAGAAGAGGTATAAGAAACTCTTT	CAAWEKRYKKLF	TRGV10	.	TRGJ1	13	-1	-1	21
23	2.1680932091550092E-4	TGTGCTGCGGCCCAGAATTATTATAAGAAACTCTTT	CAAAQNYYKKLF	TRGV10	.	TRGJ1	8	-1	-1	14
23	2.1680932091550092E-4	TGTGCCTTGTGGGACGCCGGTTGGTTCAAGATATTT	CALWDAGWFKIF	TRGV9	.	TRGJP1	13	-1	-1	18
23	2.1680932091550092E-4	TGTGCCACCTGGGACGGGAGGCTTAAGAAACTCTTT	CATWDGRLKKLF	TRGV2	.	TRGJ1	17	-1	-1	23
23	2.1680932091550092E-4	TGTGCCACCTGGGACGGACGTGGTAGGAAACTCTTT	CATWDGRGRKLF	TRGV2	.	TRGJ1	16	-1	-1	23
23	2.1680932091550092E-4	TGTGCCACCTGGGTCCAAAGGGAGAAACTCTTT	CATWVQREKLF	TRGV5	.	TRGJ1	12	-1	-1	22
23	2.1680932091550092E-4	TGTGCCTTAAATTATTATAAGAAACTCTTT	CALNYYKKLF	TRGV9	.	TRGJ1	7	-1	-1	9
23	2.1680932091550092E-4	TGTGCCACCTGCTATAAGAAACTCTTT	CATCYKKLF	TRGV4	.	TRGJ1	10	-1	-1	12
23	2.1680932091550092E-4	TGTGGGAAACTCTTT	CGKLF	TRGV4	.	TRGJ1	3	-1	-1	5
23	2.1680932091550092E-4	TGTGCTGCGTGGGATATTGATCCTGGTTGGTTCAAGATATTT	CAAWDIDPGWFKIF	TRGV10	.	TRGJP1	14	-1	-1	22
23	2.1680932091550092E-4	TGTGCTGCGTGGGACCCCTGGGATTATAAGAAACTCTTT	CAAWDPWDYKKLF	TRGV10	.	TRGJ2	13	-1	-1	22
23	2.1680932091550092E-4	TGTGCCACCTGGGACGGGCTAGGTTATAAGAAACTCTTT	CATWDGLGYKKLF	TRGV2	.	TRGJ2	18	-1	-1	23
23	2.1680932091550092E-4	TGTGCCACCTGGGACGGACCACATTGCAAGAAACTCTTT	CATWDGPHCKKLF	TRGV2	.	TRGJ1	19	-1	-1	27
23	2.1680932091550092E-4	TGTGCTGCGTGGGATTCGTATTATAAGAAACTCTTT	CAAWDSYYKKLF	TRGV10	.	TRGJ2	19	-1	-1	18
23	2.1680932091550092E-4	TGTGCCACCTGGGATAGTTATAAGAAACTCTTT	CATWDSYKKLF	TRGV8	.	TRGJ1	16	-1	-1	17
23	2.1680932091550092E-4	TGTGCCACCTGGGACAGGCCCGGTGAACTCTTT	CATWDRPGELF	TRGV7	.	TRGJ1	19	-1	-1	25
23	2.1680932091550092E-4	TGTGCTGCGTTTCACTGGTTCAAGATATTT	CAAFHWFKIF	TRGV10	.	TRGJP1	9	-1	-1	15
23	2.1680932091550092E-4	TGTGCTGCGTGGGATTATGCCTATACCACTGGTTGGTTCAAGATATTT	CAAWDYAYTTGWFKIF	TRGV10	.	TRGJP1	16	-1	-1	21
23	2.1680932091550092E-4	TGTGCTGCGTGGGGTACACATACCACTGGTTGGTTCAAGATATTT	CAAWGTHTTGWFKIF	TRGV10	.	TRGJP1	12	-1	-1	19
23	2.1680932091550092E-4	TGTGCCACCTGGGACGGGCCTAGTCGGGGGAAACTCTTT	CATWDGPSRGKLF	TRGV2	.	TRGJ1	19	-1	-1	29
22	2.0738282870178348E-4	TGTGCCTTGTGGGAGGTGCGCCATGGGCTTCAAGAGTTGGGCAAAAAAATCAAGGTATTT	CALWEVRHGLQELGKKIKVF	TRGV9	.	TRGJP	21	-1	-1	16
22	2.0738282870178348E-4	TGTGCTGCGTTACCCGAGGGGGAGCATACCACTGGTTGGTTCAAGATATTT	CAALPEGEHTTGWFKIF	TRGV10	.	TRGJP1	9	-1	-1	25
22	2.0738282870178348E-4	TGTGCTGCGTGGGATTATACCCCAAGTGGGGAATATTATAAGAAACTCTTT	CAAWDYTPSGEYYKKLF	TRGV10	.	TRGJ1	16	-1	-1	30
22	2.0738282870178348E-4	TGTGCCTTGTGGGAGGCATACATATACCCGGGATATTATAAGAAACTCTTT	CALWEAYIYPGYYKKLF	TRGV9	.	TRGJ1	15	-1	-1	33
22	2.0738282870178348E-4	TGTGCTGCGTGGGATTATCCTAATACCACTGGTTGGTTCAAGATATTT	CAAWDYPNTTGWFKIF	TRGV10	.	TRGJP1	28	-1	-1	22
22	2.0738282870178348E-4	TGTGCTGCGTGGGATTATGGAAAACCCTTGGATTATAAGAAACTCTTT	CAAWDYGKPLDYKKLF	TRGV10	.	TRGJ1	16	-1	-1	31
22	2.0738282870178348E-4	TGTGCTGCGTGGGATTATAAAGGTCGCGGGTATTATAAGAAACTCTTT	CAAWDYKGRGYYKKLF	TRGV10	.	TRGJ1	16	-1	-1	30
22	2.0738282870178348E-4	TGTGCCACCTGGGATCAGGTTCGGATAATTGATTATAAGAAACTCTTT	CATWDQVRIIDYKKLF	TRGV4	.	TRGJ1	14	-1	-1	26
22	2.0738282870178348E-4	TGTGCCACCTGGGACGGGCCCCCGAGTAGTGATTGGATCAAGACGTTT	CATWDGPPSSDWIKTF	TRGV2	.	TRGJP2	20	-1	-1	24
22	2.0738282870178348E-4	TGTGCCACCTGGGACGGGCCCAATAGTAGTGATTGGATCAAGACGTTT	CATWDGPNSSDWIKTF	TRGV2	.	TRGJP2	20	-1	-1	22
22	2.0738282870178348E-4	TGTGCCACCTGGGACGGGCCGGGGAGTAGTGATTGGATCAAGACGTTT	CATWDGPGSSDWIKTF	TRGV2	.	TRGJP2	19	-1	-1	24
22	2.0738282870178348E-4	TGTGCCACCTGGGACAGTGGAGGAGGTAGTGATTGGATCAAGACGTTT	CATWDSGGGSDWIKTF	TRGV3	.	TRGJP2	16	-1	-1	25
22	2.0738282870178348E-4	TGTGCCTTGTGGGAGGGGGATACCACTGGTTGGTTCAAGATATTT	CALWEGDTTGWFKIF	TRGV9	.	TRGJP1	15	-1	-1	19
22	2.0738282870178348E-4	TGTGCCACCTGGGACGGGCATAGTAGTGATTGGATCAAGACGTTT	CATWDGHSSDWIKTF	TRGV2	.	TRGJP2	18	-1	-1	19
22	2.0738282870178348E-4	TGTGCTGCGTGGGATTATCCCACTGGTTGGTTCAAGATATTT	CAAWDYPTGWFKIF	TRGV10	.	TRGJP1	16	-1	-1	8
22	2.0738282870178348E-4	TGTGCCACCTGGGATGGAAGTAGTGATTGGATCAAGACGTTT	CATWDGSSDWIKTF	TRGV2	.	TRGJP2	16	-1	-1	18
22	2.0738282870178348E-4	TGTGCTGCGTGGGATCTCGCTTATTATAAGAAACTCTTT	CAAWDLAYYKKLF	TRGV10	.	TRGJ1	14	-1	-1	20
22	2.0738282870178348E-4	TGTGCCTTGTGGGAGGCATATTATTATAAGAAACTCTTT	CALWEAYYYKKLF	TRGV9	.	TRGJ1	15	-1	-1	19
22	2.0738282870178348E-4	TGTGCCACCTGGTTGAATTATTATAAGAAACTCTTT	CATWLNYYKKLF	TRGV2	.	TRGJ2	11	-1	-1	14
22	2.0738282870178348E-4	TGTGCCACCTGGGACGGGCCTGTGGAGAAACTCTTT	CATWDGPVEKLF	TRGV2	.	TRGJ1	22	-1	-1	25
22	2.0738282870178348E-4	TGTGCCACCTGGGACGGGCAGGGCAAGAAACTCTTT	CATWDGQGKKLF	TRGV2	.	TRGJ1	18	-1	-1	24
22	2.0738282870178348E-4	TGTGCCACCTGGGACAGTTATTATAAGAAACTCTTT	CATWDSYYKKLF	TRGV2	.	TRGJ1	14	-1	-1	17
22	2.0738282870178348E-4	TGTGCCACCTGGGACAGGCTGACGGAGAAACTCTTT	CATWDRLTEKLF	TRGV3	.	TRGJ1	18	-1	-1	25
22	2.0738282870178348E-4	TGTGCCACCTGGGACAGGCCCCCGGAGAAACTCTTT	CATWDRPPEKLF	TRGV7	.	TRGJ1	19	-1	-1	25
22	2.0738282870178348E-4	TGTGCCACCTGGGATGGGCTTGGGAAACTCTTT	CATWDGLGKLF	TRGV4	.	TRGJ1	18	-1	-1	23
22	2.0738282870178348E-4	TGTGCCACCTGGGACCCCCACGGGAAACTCTTT	CATWDPHGKLF	TRGV2	.	TRGJ1	14	-1	-1	23
22	2.0738282870178348E-4	TGTGCCTTGCTATGTTGGTTCAAGATATTT	CALLCWFKIF	TRGV9	.	TRGJP1	8	-1	-1	13
22	2.0738282870178348E-4	TGTGCCACCTCCCACGGTAAGAAACTCTTT	CATSHGKKLF	TRGV4	.	TRGJ1	9	-1	-1	17
22	2.0738282870178348E-4	TGTGCCACCTGGTATTATAAGAAACTCTTT	CATWYYKKLF	TRGV8	.	TRGJ1	14	-1	-1	12
22	2.0738282870178348E-4	TGTGGGGATTATTATAAGAAACTCTTT	CGDYYKKLF	TRGV10	.	TRGJ1	3	-1	-1	7
22	2.0738282870178348E-4	TGTGCCGCAAAGAAACTCTTT	CAAKKLF	TRGV4	.	TRGJ1	5	-1	-1	9
22	2.0738282870178348E-4	TGTGCCACCCTCTTT	CATLF	TRGV8	.	TRGJ1	8	-1	-1	9
22	2.0738282870178348E-4	TGTGCCACCTGGGACAGGGGTGGTAGTGATTGGATCAAGACGTTT	CATWDRGGSDWIKTF	TRGV3	.	TRGJP2	17	-1	-1	22
22	2.0738282870178348E-4	TGTGCTGCGTGGGACCTGCCACTTTATTATAAGAAACTCTTT	CAAWDLPLYYKKLF	TRGV10	.	TRGJ2	13	-1	-1	23
22	2.0738282870178348E-4	TGTGCTGCGTGGGATGGGGATTATTATAAGAAACTCTTT	CAAWDGDYYKKLF	TRGV10	.	TRGJ1	14	-1	-1	19
22	2.0738282870178348E-4	TGTGCCACCTGGGACGGGCCGTTTTATAAGAAACTCTTT	CATWDGPFYKKLF	TRGV2	.	TRGJ1	19	-1	-1	23
22	2.0738282870178348E-4	TGTGCCACCTGGGACGGGCCATATTATAAGAAACTCTTT	CATWDGPYYKKLF	TRGV2	.	TRGJ1	19	-1	-1	21
22	2.0738282870178348E-4	TGTGCTGCGTGGGAGAATTATTATAAGAAACTCTTT	CAAWENYYKKLF	TRGV10	.	TRGJ1	13	-1	-1	14
22	2.0738282870178348E-4	TGTGCCACCTGGGATGGGGGGTATAAGAAACTCTTT	CATWDGGYKKLF	TRGV4	.	TRGJ1	17	-1	-1	21
22	2.0738282870178348E-4	TGTGCCACCTGGGACGTCCGCCTCGAGAAACTCTTT	CATWDVRLEKLF	TRGV2	.	TRGJ1	15	-1	-1	25
22	2.0738282870178348E-4	TGTGCCACCTGGGACGGGCCGCGGGAGAAACTCTTT	CATWDGPREKLF	TRGV2	.	TRGJ1	19	-1	-1	25
22	2.0738282870178348E-4	TGTGCTGCGTGGGTCTATTATAAGAAACTCTTT	CAAWVYYKKLF	TRGV10	.	TRGJ1	12	-1	-1	15
22	2.0738282870178348E-4	TGTGCCACCTGGACTAATTGGATCAAGACGTTT	CATWTNWIKTF	TRGV2	.	TRGJP2	11	-1	-1	16
22	2.0738282870178348E-4	TGTGCCACTCCTACCCCTCAGAAACTCTTT	CATPTPQKLF	TRGV2	.	TRGJ1	7	-1	-1	19
22	2.0738282870178348E-4	TGTGCCTCCGGTTGGTTCAAGATATTT	CASGWFKIF	TRGV10	.	TRGJP1	4	-1	-1	9
22	2.0738282870178348E-4	TGTGCCACCTGGGACGGGCGAGATGGGTATAAGAAACTCTTT	CATWDGRDGYKKLF	TRGV2	.	TRGJ1	18	-1	-1	27
22	2.0738282870178348E-4	TGTGCCTTGTGGGAGCCACTATATTATAAGAAACTCTTT	CALWEPLYYKKLF	TRGV9	.	TRGJ1	14	-1	-1	21
22	2.0738282870178348E-4	TGTGCTGGTATGAACTATTATAAGAAACTCTTT	CAGMNYYKKLF	TRGV10	.	TRGJ1	6	-1	-1	11
22	2.0738282870178348E-4	TGTGCCACCTGGGACGGGCCCTTGCTCTTT	CATWDGPLLF	TRGV2	.	TRGJ1	20	-1	-1	24
22	2.0738282870178348E-4	TGTGCCACCTGGGACGGAAAGAAACTCTTT	CATWDGKKLF	TRGV2	.	TRGJ1	16	-1	-1	18
21	1.9795633648806606E-4	TGTGCTGCCTGGGATTGTCTTAATCCCGATCGGGTCTCATATTATAAGAAACTCTTT	CAAWDCLNPDRVSYYKKLF	TRGV10	.	TRGJ2	26	-1	-1	39
21	1.9795633648806606E-4	TGTGCCACCTGGGACAGGCTGTTTAGGGATTTAGGTCAGTATTATAAGAAACTCTTT	CATWDRLFRDLGQYYKKLF	TRGV5	.	TRGJ1	21	-1	-1	39
21	1.9795633648806606E-4	TGTGCCACCTGGGACGGGCCAGCACCCCATAGTAGTGATTGGATCAAGACGTTT	CATWDGPAPHSSDWIKTF	TRGV2	.	TRGJP2	19	-1	-1	28
21	1.9795633648806606E-4	TGTGCTGCGTGGGATATCTGCTGGGGAGGCAATTATAAGAAACTCTTT	CAAWDICWGGNYKKLF	TRGV10	.	TRGJ1	14	-1	-1	31
21	1.9795633648806606E-4	TGTGCTGCGTGGGACCCCCCTAGGACCACTGGTTGGTTCAAGATATTT	CAAWDPPRTTGWFKIF	TRGV10	.	TRGJP1	13	-1	-1	24
21	1.9795633648806606E-4	TGTGCTGCGTGGGATCACCGTACCACTGGTTGGTTCAAGATATTT	CAAWDHRTTGWFKIF	TRGV10	.	TRGJP1	21	-1	-1	20
21	1.9795633648806606E-4	TGTGCTGCGTGGGCCCCTATGGCTGGTTGGTTCAAGATATTT	CAAWAPMAGWFKIF	TRGV10	.	TRGJP1	12	-1	-1	22
21	1.9795633648806606E-4	TGTGCTGCGTGGGATTATTGGGATTATTATAAGAAACTCTTT	CAAWDYWDYYKKLF	TRGV10	.	TRGJ1	16	-1	-1	13
21	1.9795633648806606E-4	TGTGCTGCGTGGGATTATCTGACTGGTTGGTTCAAGATATTT	CAAWDYLTGWFKIF	TRGV10	.	TRGJP1	16	-1	-1	21
21	1.9795633648806606E-4	TGTGCTGCGTGGGATGGTTCCACTGGTTGGTTCAAGATATTT	CAAWDGSTGWFKIF	TRGV10	.	TRGJP1	14	-1	-1	19
21	1.9795633648806606E-4	TGTGCTGCGTGGGATATTGCCACTGGTTGGTTCAAGATATTT	CAAWDIATGWFKIF	TRGV10	.	TRGJP1	14	-1	-1	8
21	1.9795633648806606E-4	TGTGCCACCTGGGACGCGTCCCGTGATTGGATCAAGACGTTT	CATWDASRDWIKTF	TRGV2	.	TRGJP2	23	-1	-1	22
21	1.9795633648806606E-4	TGTGCCACCTGGGACAGGCGGAGTTATTATAAGAAACTCTTT	CATWDRRSYYKKLF	TRGV7	.	TRGJ1	18	-1	-1	20
21	1.9795633648806606E-4	TGTGCTGCGTGGGGCTCTACTTATTATAAGAAACTCTTT	CAAWGSTYYKKLF	TRGV10	.	TRGJ1	12	-1	-1	20
21	1.9795633648806606E-4	TGTGCTGCGTGGGATTCACCCTATAAAAAAGAACTCTTT	CAAWDSPYKKELF	TRGV10	.	TRGJ1	15	-1	-1	28
21	1.9795633648806606E-4	TGTGCCACCTGGGACGGGCCTTATTATAAGAAACTCTTT	CATWDGPYYKKLF	TRGV2	.	TRGJ1	19	-1	-1	20
21	1.9795633648806606E-4	TGTGCCACCTGGGACAGGCTTGGGTATAAGAAACTCTTT	CATWDRLGYKKLF	TRGV7	.	TRGJ1	21	-1	-1	24
21	1.9795633648806606E-4	TGTGCCACCTGGGACAGGCGGAGTTATAAGAAACTCTTT	CATWDRRSYKKLF	TRGV3	.	TRGJ1	18	-1	-1	23
21	1.9795633648806606E-4	TGTGCTGCGTGGCCTAATCGGCCAGGATTTCTCTTT	CAAWPNRPGFLF	TRGV10	.	TRGJ1	11	-1	-1	30
21	1.9795633648806606E-4	TGTGCTGCGTGGGTGAATTATTATAAGAAACTCTTT	CAAWVNYYKKLF	TRGV10	.	TRGJ1	12	-1	-1	14
21	1.9795633648806606E-4	TGTGCTGCGTGGGGGACTGGTTGGTTCAAGATATTT	CAAWGTGWFKIF	TRGV10	.	TRGJP1	12	-1	-1	15
21	1.9795633648806606E-4	TGTGCTGCGTGGGATTATATACTTAAGAAACTCTTT	CAAWDYILKKLF	TRGV10	.	TRGJ1	16	-1	-1	23
21	1.9795633648806606E-4	TGTGCCTTGGGGTTGGGCAAAAAAATCAAGGTATTT	CALGLGKKIKVF	TRGV9	.	TRGJP	11	-1	-1	11
21	1.9795633648806606E-4	TGTGCCACCTGGGACGGGCCATGGAAGAAACTCTTT	CATWDGPWKKLF	TRGV2	.	TRGJ1	19	-1	-1	24
21	1.9795633648806606E-4	TGTGCCACCTGGGACGGGCGGAACAGGAAACTCTTT	CATWDGRNRKLF	TRGV2	.	TRGJ1	18	-1	-1	26
21	1.9795633648806606E-4	TGTGCCACCTGTCCTCATTCCCAGAAACTCTTT	CATCPHSQKLF	TRGV8	.	TRGJ1	10	-1	-1	22
21	1.9795633648806606E-4	TGTGCCACCTGGGGGAGTTGGTTCAAGATATTT	CATWGSWFKIF	TRGV7	.	TRGJP1	12	-1	-1	16
21	1.9795633648806606E-4	TGTGCCACCTGGGACGGGCCGAGGAAACTCTTT	CATWDGPRKLF	TRGV2	.	TRGJ1	19	-1	-1	23
21	1.9795633648806606E-4	TGTGCCACCTGGGATATGGATGCCCTCTTT	CATWDMDALF	TRGV8	.	TRGJ1	15	-1	-1	24
21	1.9795633648806606E-4	TGTGCTGCGTGTTGGTTCAAGATATTT	CAACWFKIF	TRGV10	.	TRGJP1	10	-1	-1	10
21	1.9795633648806606E-4	TGTGCCATTTTGCGGATCAAGACGTTT	CAILRIKTF	TRGV2	.	TRGJP2	6	-1	-1	13
21	1.9795633648806606E-4	TGTGCCACCCCAAATGGGGAACTCTTT	CATPNGELF	TRGV4	.	TRGJ2	8	-1	-1	19
21	1.9795633648806606E-4	TGTGCTGCGTGGGATTATAAAGGTACCAAGCCCTATAAGAAACTCTTT	CAAWDYKGTKPYKKLF	TRGV10	.	TRGJ1	16	-1	-1	33
21	1.9795633648806606E-4	TGTGCTGCGTGGGACTCCCATTATACCACTGGTTGGTTCAAGATATTT	CAAWDSHYTTGWFKIF	TRGV10	.	TRGJP1	13	-1	-1	21
21	1.9795633648806606E-4	TGTGCCACCTGGGACGGGCCTTTAGGTAGTGATTGGATCAAGACGTTT	CATWDGPLGSDWIKTF	TRGV2	.	TRGJP2	19	-1	-1	25
21	1.9795633648806606E-4	TGTGCTGCGTGGGACGGATATACCACTGGTTGGTTCAAGATATTT	CAAWDGYTTGWFKIF	TRGV10	.	TRGJP1	13	-1	-1	17
21	1.9795633648806606E-4	TGTGCCACCTGGGACGTACGAAGTAGTGATTGGATCAAGACGTTT	CATWDVRSSDWIKTF	TRGV2	.	TRGJP2	15	-1	-1	21
21	1.9795633648806606E-4	TGTGCTGCGTGGGATTTTAGGGTTGGTTGGTTCAAGATATTT	CAAWDFRVGWFKIF	TRGV10	.	TRGJP1	15	-1	-1	23
21	1.9795633648806606E-4	TGTGCCTTGTGGGAGGGCGCGGTGGGATATAAGAAACTCTTT	CALWEGAVGYKKLF	TRGV9	.	TRGJ1	15	-1	-1	27
21	1.9795633648806606E-4	TGTGCCACCTGGGACTGCGCCCCTGAGGATGAGAAACTCTTT	CATWDCAPEDEKLF	TRGV2	.	TRGJ1	21	-1	-1	28
21	1.9795633648806606E-4	TGTGCCACCTGGGACGACCTTTATTATAAGAAACTCTTT	CATWDDLYYKKLF	TRGV2	.	TRGJ1	15	-1	-1	20
21	1.9795633648806606E-4	TGTGCTGCGTGGGTATGGGAGTGGTTCAAGATATTT	CAAWVWEWFKIF	TRGV10	.	TRGJP1	12	-1	-1	21
21	1.9795633648806606E-4	TGTGCTGCGTGGGGCTGCTATTATAAGAAACTCTTT	CAAWGCYYKKLF	TRGV10	.	TRGJ1	12	-1	-1	18
21	1.9795633648806606E-4	TGTGCTGCGTGGGATAGCAAATATAAGAAACTCTTT	CAAWDSKYKKLF	TRGV10	.	TRGJ1	14	-1	-1	21
21	1.9795633648806606E-4	TGTGCTGCGTGGGAGTCTTATTATAAGAAACTCTTT	CAAWESYYKKLF	TRGV10	.	TRGJ1	13	-1	-1	17
21	1.9795633648806606E-4	TGTGCCACCTGGGACGGGCCAGGGGGGAAACTCTTT	CATWDGPGGKLF	TRGV2	.	TRGJ1	19	-1	-1	26
21	1.9795633648806606E-4	TGTGCTGCGTGGGGCTATTATAAGAAACTCTTT	CAAWGYYKKLF	TRGV10	.	TRGJ1	12	-1	-1	15
21	1.9795633648806606E-4	TGTGCCACCTGGGATGGTTATAAGAAACTCTTT	CATWDGYKKLF	TRGV4	.	TRGJ1	16	-1	-1	17
21	1.9795633648806606E-4	TGTGCCACCTGGGACGGTGAACAGAAACTCTTT	CATWDGEQKLF	TRGV2	.	TRGJ1	16	-1	-1	22
21	1.9795633648806606E-4	TGTGCCACCTGGGCGTATAAGAAACTCTTT	CATWAYKKLF	TRGV2	.	TRGJ1	12	-1	-1	15
21	1.9795633648806606E-4	TGTGCCACCTGGGATGGGTGGAAACTCTTT	CATWDGWKLF	TRGV2	.	TRGJ1	17	-1	-1	20
21	1.9795633648806606E-4	TGTGTCCCCGGTATGGGGAAACTCTTT	CVPGMGKLF	TRGV4	.	TRGJ1	16	-1	-1	17
21	1.9795633648806606E-4	TGTGCCCCACGCGGGAAACTCTTT	CAPRGKLF	TRGV5	.	TRGJ1	5	-1	-1	14
21	1.9795633648806606E-4	TGTGCTGGTTACAAGATATTT	CAGYKIF	TRGV10	.	TRGJP1	6	-1	-1	5
21	1.9795633648806606E-4	TGTGCCACTCCAGGTCTCTTT	CATPGLF	TRGV4	.	TRGJ1	7	-1	-1	15
21	1.9795633648806606E-4	TGTGCCACCCCGGGACTCTTT	CATPGLF	TRGV7	.	TRGJ1	15	-1	-1	14
20	1.8852984427434862E-4	TGTGCTGCGTGGGATTTTAGGATTTTTGGTGTTGGGAATTATTATAAGAAACTCTTT	CAAWDFRIFGVGNYYKKLF	TRGV10	.	TRGJ2	15	-1	-1	35
20	1.8852984427434862E-4	TGTGCCACCTGGGACGATATATGCAGGGTTGGTAGTAGTGATTGGATCAAGACGTTT	CATWDDICRVGSSDWIKTF	TRGV2	.	TRGJP2	15	-1	-1	32
20	1.8852984427434862E-4	TGTGCCACCTGGGACGGTACCAACCCCGATAGTAGTGATTGGATCAAGACGTTT	CATWDGTNPDSSDWIKTF	TRGV2	.	TRGJP2	16	-1	-1	28
20	1.8852984427434862E-4	TGTGCTGCGTGGGGACACCCTTATACCACTGGTTGGTTCAAGATATTT	CAAWGHPYTTGWFKIF	TRGV10	.	TRGJP1	12	-1	-1	21
20	1.8852984427434862E-4	TGTGCCTTGTGGGAGGTGCTTGAGTTGGGCAAAAAAATCAAGGTATTT	CALWEVLELGKKIKVF	TRGV9	.	TRGJP	18	-1	-1	21
20	1.8852984427434862E-4	TGTGCCACCTGGGACGGCCGACCAAGTAGTGATTGGATCAAGACGTTT	CATWDGRPSSDWIKTF	TRGV2	.	TRGJP2	16	-1	-1	24
20	1.8852984427434862E-4	TGTGCCACCTGGGACAGCCTGCGTCCCGCAACTGATAAGAAACTCTTT	CATWDSLRPATDKKLF	TRGV7	.	TRGJ1	20	-1	-1	34
20	1.8852984427434862E-4	TGTGCTGCGTGGGATTATCCGATGAATTATTATAAGAAACTCTTT	CAAWDYPMNYYKKLF	TRGV10	.	TRGJ1	16	-1	-1	23
20	1.8852984427434862E-4	TGTGCCACCTGGGGTACCGTCGGCAGTGATTGGATCAAGACGTTT	CATWGTVGSDWIKTF	TRGV3	.	TRGJP2	12	-1	-1	24
20	1.8852984427434862E-4	TGTGCTGCGTGTGGGTATACCACTGGTTGGTTCAAGATATTT	CAACGYTTGWFKIF	TRGV10	.	TRGJP1	10	-1	-1	15
20	1.8852984427434862E-4	TGTGCTGCGTGGGTTTATACCACTGGTTGGTTCAAGATATTT	CAAWVYTTGWFKIF	TRGV10	.	TRGJP1	16	-1	-1	11
20	1.8852984427434862E-4	TGTGCTGCGTGGGATTACCTCAATTATTATAAGAAACTCTTT	CAAWDYLNYYKKLF	TRGV10	.	TRGJ1	17	-1	-1	21
20	1.8852984427434862E-4	TGTGCTGCGTGGGCATTGAATTATTATAAGAAACTCTTT	CAAWALNYYKKLF	TRGV10	.	TRGJ1	16	-1	-1	14
20	1.8852984427434862E-4	TGTGCCACCTGGGACAGGCCCAGCTATAAGAAACTCTTT	CATWDRPSYKKLF	TRGV7	.	TRGJ1	19	-1	-1	24
20	1.8852984427434862E-4	TGTGCTGCGTGGGACTTACCAGTAAAGAAACTCTTT	CAAWDLPVKKLF	TRGV10	.	TRGJ1	18	-1	-1	24
20	1.8852984427434862E-4	TGTGCTGCGTGGGACGGGGCTTATAAGAAACTCTTT	CAAWDGAYKKLF	TRGV10	.	TRGJ1	13	-1	-1	20
20	1.8852984427434862E-4	TGTGCCACCTGGGATGGGCCCCCGGGGAAACTCTTT	CATWDGPPGKLF	TRGV4	.	TRGJ1	20	-1	-1	26
20	1.8852984427434862E-4	TGTGCCACCTGGGACCTCAATCGGGAGAAACTCTTT	CATWDLNREKLF	TRGV2	.	TRGJ1	14	-1	-1	25
20	1.8852984427434862E-4	TGTGCCACCTGGGACAGGCCGTTGGAGGAACTCTTT	CATWDRPLEELF	TRGV3	.	TRGJ1	19	-1	-1	25
20	1.8852984427434862E-4	TGTGCTGCGTGGGCTGGTTGGTTCAAGATATTT	CAAWAGWFKIF	TRGV10	.	TRGJP1	12	-1	-1	13
20	1.8852984427434862E-4	TGTGCCACCTGGTCGGGGGGGGAGAAACTCTTT	CATWSGGEKLF	TRGV2	.	TRGJ1	11	-1	-1	22
20	1.8852984427434862E-4	TGTGCCACCTGGGATGGGTATAAGAAACTCTTT	CATWDGYKKLF	TRGV4	.	TRGJ1	17	-1	-1	18
20	1.8852984427434862E-4	TGTGCCACCTGGGACGAACGGGGGAAACTCTTT	CATWDERGKLF	TRGV2	.	TRGJ1	15	-1	-1	23
20	1.8852984427434862E-4	TGTGCCACCTGGGAATATTATAAGAAACTCTTT	CATWEYYKKLF	TRGV2	.	TRGJ2	13	-1	-1	12
20	1.8852984427434862E-4	TGTGCCACCTGGGATGAGAAGACACTCTTT	CATWDEKTLF	TRGV4	.	TRGJ1	15	-1	-1	18
20	1.8852984427434862E-4	TGTGCCACCTACGATTGGATCAAGACGTTT	CATYDWIKTF	TRGV8	.	TRGJP2	9	-1	-1	12
20	1.8852984427434862E-4	TGTGCCTCTGGCCGGTTCAAGATATTT	CASGRFKIF	TRGV10	.	TRGJP1	4	-1	-1	4
20	1.8852984427434862E-4	TGTGCCACCTGGGCTCTACATCTCTTT	CATWALHLF	TRGV4	.	TRGJ1	12	-1	-1	21
20	1.8852984427434862E-4	TGTGCCACCTTCAAGAAACTCTTT	CATFKKLF	TRGV2	.	TRGJ1	9	-1	-1	12
20	1.8852984427434862E-4	TGTGCCACCTTGGAGAAACTCTTT	CATLEKLF	TRGV7	.	TRGJ1	13	-1	-1	13
20	1.8852984427434862E-4	TGTGCCACCCCCAAGAAACTCTTT	CATPKKLF	TRGV5	.	TRGJ1	8	-1	-1	12
20	1.8852984427434862E-4	TGTGCCACCAGTAAGTCACTCTTT	CATSKSLF	TRGV2	.	TRGJ1	8	-1	-1	11
20	1.8852984427434862E-4	TGTGCCACCTGGGTACTCTTT	CATWVLF	TRGV7	.	TRGJ1	12	-1	-1	14
19	1.791033520606312E-4	TGTGCTGCGTGGGATTTAAGCGGGATATATACCACTGGTTGGTTCAAGATATTT	CAAWDLSGIYTTGWFKIF	TRGV10	.	TRGJP1	15	-1	-1	25
19	1.791033520606312E-4	TGTGCTGCGTGGGATGAGATACCCCCCTATACCACTGGTTGGTTCAAGATATTT	CAAWDEIPPYTTGWFKIF	TRGV10	.	TRGJP1	14	-1	-1	27
19	1.791033520606312E-4	TGTGCTGCGTGGGACACCCGGGCCCCTTATACCACTGGTTGGTTCAAGATATTT	CAAWDTRAPYTTGWFKIF	TRGV10	.	TRGJP1	13	-1	-1	27
19	1.791033520606312E-4	TGTGCTGCGTGGGATTACTTTACAGATACCACTGGTTGGTTCAAGATATTT	CAAWDYFTDTTGWFKIF	TRGV10	.	TRGJP1	17	-1	-1	25
19	1.791033520606312E-4	TGTGCTGCGTGGGATTACCGCCCATACGGTTATTATAAGAAACTCTTT	CAAWDYRPYGYYKKLF	TRGV10	.	TRGJ1	17	-1	-1	29
19	1.791033520606312E-4	TGTGCCACCTGCGCGGTGGGTTATAGTAGTGATTGGATCAAGACGTTT	CATCAVGYSSDWIKTF	TRGV2	.	TRGJP2	10	-1	-1	21
19	1.791033520606312E-4	TGTGCCACCTGGGACGGGTCCGTGAGTAGTGATTGGATCAAGACGTTT	CATWDGSVSSDWIKTF	TRGV2	.	TRGJP2	22	-1	-1	24
19	1.791033520606312E-4	TGTGCCACCTGGGACGGGCCGGATGGTAGTGATTGGATCAAGACGTTT	CATWDGPDGSDWIKTF	TRGV2	.	TRGJP2	19	-1	-1	22
19	1.791033520606312E-4	TGTGCCACCTGGGACGACCCCTTGAGGGGTGATTGGATCAAGACGTTT	CATWDDPLRGDWIKTF	TRGV2	.	TRGJP2	15	-1	-1	28
19	1.791033520606312E-4	TGTGTTGCGTGGGATTATAGAAGTAGTGATTGGATCAAGACGTTT	CVAWDYRSSDWIKTF	TRGV10	.	TRGJP2	16	-1	-1	21
19	1.791033520606312E-4	TGTGCTGCGTGGGATTTCTCTAACACTGGTTGGTTCAAGATATTT	CAAWDFSNTGWFKIF	TRGV10	.	TRGJP1	15	-1	-1	20
19	1.791033520606312E-4	TGTGCTGCGTGGGATTGGGGCACCACTGGTTGGTTCAAGATATTT	CAAWDWGTTGWFKIF	TRGV10	.	TRGJP1	15	-1	-1	21
19	1.791033520606312E-4	TGTGCTGCGTGGGATCGCTATACCACTGGTTGGTTCAAGATATTT	CAAWDRYTTGWFKIF	TRGV10	.	TRGJP1	14	-1	-1	18
19	1.791033520606312E-4	TGTGCTGCGTGGGACCACGATACCACTGGTTGGTTCAAGATATTT	CAAWDHDTTGWFKIF	TRGV10	.	TRGJP1	13	-1	-1	19
19	1.791033520606312E-4	TGTGCCTTGTGGGAGGTACGACCCACTGGTTGGTTCAAGATATTT	CALWEVRPTGWFKIF	TRGV9	.	TRGJP1	16	-1	-1	22
19	1.791033520606312E-4	TGTGCCTTGTGGGAGGACCCCCTAAATTATTATAAGAAACTCTTT	CALWEDPLNYYKKLF	TRGV9	.	TRGJ1	15	-1	-1	24
19	1.791033520606312E-4	TGTGCCACCTGGGACCCTGCGAACAGTGATTGGATCAAGACGTTT	CATWDPANSDWIKTF	TRGV2	.	TRGJP2	14	-1	-1	24
19	1.791033520606312E-4	TGTGCTGCGTGGGATTGTGGAGGTTATTATAAGAAACTCTTT	CAAWDCGGYYKKLF	TRGV10	.	TRGJ1	15	-1	-1	23
19	1.791033520606312E-4	TGTGCTGCGTGGGATTGGGGGGTTTATTATAAGAAACTCTTT	CAAWDWGVYYKKLF	TRGV10	.	TRGJ1	15	-1	-1	23
19	1.791033520606312E-4	TGTGCTGCGTGGGATTATTGCACTGGTTGGTTCAAGATATTT	CAAWDYCTGWFKIF	TRGV10	.	TRGJP1	16	-1	-1	8
19	1.791033520606312E-4	TGTGCTGCGTGGGATTATAGTTCCGGTTGGTTCAAGATATTT	CAAWDYSSGWFKIF	TRGV10	.	TRGJP1	16	-1	-1	24
19	1.791033520606312E-4	TGTGCTGCGTGGGAGCCTACCACTGGTTGGTTCAAGATATTT	CAAWEPTTGWFKIF	TRGV10	.	TRGJP1	13	-1	-1	17
19	1.791033520606312E-4	TGTGCTGCGTGGACCAATACCACTGGTTGGTTCAAGATATTT	CAAWTNTTGWFKIF	TRGV10	.	TRGJP1	11	-1	-1	16
19	1.791033520606312E-4	TGTGCCTTGTGGGAGGCGGGGCCTGGTTGGTTCAAGATATTT	CALWEAGPGWFKIF	TRGV9	.	TRGJP1	15	-1	-1	22
19	1.791033520606312E-4	TGTGCCACCTGGGATGGGCAGAATTATTATAAGAAACTCTTT	CATWDGQNYYKKLF	TRGV4	.	TRGJ1	18	-1	-1	20
19	1.791033520606312E-4	TGTGCCACCTGGGACGTTACCACTGGTTGGTTCAAGATATTT	CATWDVTTGWFKIF	TRGV3	.	TRGJP1	14	-1	-1	17
19	1.791033520606312E-4	TGTGCCACCTGGGACGGGCTGAATTATTATAAGAAACTCTTT	CATWDGLNYYKKLF	TRGV2	.	TRGJ1	18	-1	-1	20
19	1.791033520606312E-4	TGTGCCACCTGGGACAGGCTGAATTATTATAAGAAACTCTTT	CATWDRLNYYKKLF	TRGV5	.	TRGJ1	18	-1	-1	20
19	1.791033520606312E-4	TGTGCCACCTGGGACAGGCCAGGGAGGTTGAAGAAACTCTTT	CATWDRPGRLKKLF	TRGV7	.	TRGJ1	19	-1	-1	30
19	1.791033520606312E-4	TGTGCCACCTGGGAAGATACCACTGGTTGGTTCAAGATATTT	CATWEDTTGWFKIF	TRGV4	.	TRGJP1	13	-1	-1	16
19	1.791033520606312E-4	TGTGCCACCTGGAACCTGTACGGGGTCGCTAAGAAACTCTTT	CATWNLYGVAKKLF	TRGV7	.	TRGJ1	14	-1	-1	29
19	1.791033520606312E-4	TGTGCTGCGTGGGTCAAAATTGGTTGGTTCAAGATATTT	CAAWVKIGWFKIF	TRGV10	.	TRGJP1	12	-1	-1	20
19	1.791033520606312E-4	TGTGCTGCGTGGGATTTGGGTTATTATAAGAAACTCTTT	CAAWDLGYYKKLF	TRGV10	.	TRGJ1	15	-1	-1	20
19	1.791033520606312E-4	TGTGCTGCGTGGGATCCTTTGAGTTATAAGAAACTCTTT	CAAWDPLSYKKLF	TRGV10	.	TRGJ1	14	-1	-1	23
19	1.791033520606312E-4	TGTGCTGCGTGGGACTTGACTGGTTGGTTCAAGATATTT	CAAWDLTGWFKIF	TRGV10	.	TRGJP1	13	-1	-1	18
19	1.791033520606312E-4	TGTGCTGCGTGGGACTCGAATTATTATAAGAAACTCTTT	CAAWDSNYYKKLF	TRGV10	.	TRGJ1	13	-1	-1	15
19	1.791033520606312E-4	TGTGCTGCGTGGGACCTGAATTATTATAAGAAACTCTTT	CAAWDLNYYKKLF	TRGV10	.	TRGJ2	13	-1	-1	17
19	1.791033520606312E-4	TGTGCTGCGGGGGATACCACTGGTTGGTTCAAGATATTT	CAAGDTTGWFKIF	TRGV10	.	TRGJP1	14	-1	-1	13
19	1.791033520606312E-4	TGTGCTGCGGACCATACCACTGGTTGGTTCAAGATATTT	CAADHTTGWFKIF	TRGV10	.	TRGJP1	8	-1	-1	13
19	1.791033520606312E-4	TGTGCCTTGTGGGAGACAAATCTCTGGTTCAAGATATTT	CALWETNLWFKIF	TRGV9	.	TRGJP1	14	-1	-1	24
19	1.791033520606312E-4	TGTGCCACCTGGGATGGGCGTTATTATAAGAAACTCTTT	CATWDGRYYKKLF	TRGV4	.	TRGJ1	18	-1	-1	20
19	1.791033520606312E-4	TGTGCCACCTGGGACGTTTGTGATTGGATCAAGACGTTT	CATWDVCDWIKTF	TRGV2	.	TRGJP2	15	-1	-1	19
19	1.791033520606312E-4	TGTGCCACCTGGGACGGGCCCAGGGATAAGAAACTCTTT	CATWDGPRDKKLF	TRGV2	.	TRGJ1	20	-1	-1	25
19	1.791033520606312E-4	TGTGCCACCTGGGACGGGCCGCGTTATAAGAAACTCTTT	CATWDGPRYKKLF	TRGV2	.	TRGJ1	23	-1	-1	23
19	1.791033520606312E-4	TGTGCCACCTGGGACGGGCGGAGGGATAAGAAACTCTTT	CATWDGRRDKKLF	TRGV2	.	TRGJ1	18	-1	-1	25
19	1.791033520606312E-4	TGTGCCACCTGGGACGGGCGGAATTATAAGAAACTCTTT	CATWDGRNYKKLF	TRGV2	.	TRGJ1	18	-1	-1	22
19	1.791033520606312E-4	TGTGCCACCTGGGACGGATTAAGGGTGGAGAAACTCTTT	CATWDGLRVEKLF	TRGV2	.	TRGJ1	16	-1	-1	28
19	1.791033520606312E-4	TGTGCTGCGTGTAAAGCATATTATAAGAAACTCTTT	CAACKAYYKKLF	TRGV10	.	TRGJ1	10	-1	-1	18
19	1.791033520606312E-4	TGTGCTGCGTGGGTTTCCGGTTGGTTCAAGATATTT	CAAWVSGWFKIF	TRGV10	.	TRGJP1	18	-1	-1	18
19	1.791033520606312E-4	TGTGCTGCGTGGGATTGGGGATGGTTCAAGATATTT	CAAWDWGWFKIF	TRGV10	.	TRGJP1	15	-1	-1	18
19	1.791033520606312E-4	TGTGCTGCGTGGGATTATAAAGATAAGAAACTCTTT	CAAWDYKDKKLF	TRGV10	.	TRGJ1	16	-1	-1	22
19	1.791033520606312E-4	TGTGCTGCGTGGGAGCTCGGTTGGTTCAAGATATTT	CAAWELGWFKIF	TRGV10	.	TRGJP1	13	-1	-1	18
19	1.791033520606312E-4	TGTGCTGCGTGGGAGCCTTATTATAAGAAACTCTTT	CAAWEPYYKKLF	TRGV10	.	TRGJ1	13	-1	-1	17
19	1.791033520606312E-4	TGTGCCACCTGGGATGGATGGGCTGGGAAACTCTTT	CATWDGWAGKLF	TRGV4	.	TRGJ1	16	-1	-1	26
19	1.791033520606312E-4	TGTGCCACCTGGGATACTGGTTGGTTCAAGATATTT	CATWDTGWFKIF	TRGV8	.	TRGJP1	15	-1	-1	15
19	1.791033520606312E-4	TGTGCCACCTGGGACTCTTGTGTGGAGAAACTCTTT	CATWDSCVEKLF	TRGV2	.	TRGJ1	14	-1	-1	25
19	1.791033520606312E-4	TGTGCCACCTGGGACGCGGCCCATAAGAAACTCTTT	CATWDAAHKKLF	TRGV2	.	TRGJ1	21	-1	-1	22
19	1.791033520606312E-4	TGTGCCACCTGGGACGGGGATCGGCAGAAACTCTTT	CATWDGDRQKLF	TRGV2	.	TRGJ1	17	-1	-1	25
19	1.791033520606312E-4	TGTGCCACCTGGGACGATTATTATAAGAAACTCTTT	CATWDDYYKKLF	TRGV2	.	TRGJ1	15	-1	-1	16
19	1.791033520606312E-4	TGTGCTGCGTGGGATTTACATAAGAAACTCTTT	CAAWDLHKKLF	TRGV10	.	TRGJ1	22	-1	-1	19
19	1.791033520606312E-4	TGTGCTGCGGGGGGGTATTATAAGAAACTCTTT	CAAGGYYKKLF	TRGV10	.	TRGJ1	12	-1	-1	15
19	1.791033520606312E-4	TGTGCCACCTGGGACAGGCCGGGGAAACTCTTT	CATWDRPGKLF	TRGV3	.	TRGJ1	19	-1	-1	23
19	1.791033520606312E-4	TGTGCCACCTGGGACAGGCGCCGGAAACTCTTT	CATWDRRRKLF	TRGV3	.	TRGJ1	18	-1	-1	23
19	1.791033520606312E-4	TGTGCCACCTGGGAACTCGGGAGGAAACTCTTT	CATWELGRKLF	TRGV4	.	TRGJ1	13	-1	-1	23
19	1.791033520606312E-4	TGTGCCACCTCGACTCGGCAGAAACTCTTT	CATSTRQKLF	TRGV4	.	TRGJ1	9	-1	-1	19
19	1.791033520606312E-4	TGTGCCACCTGGGCCCGTAAGAAACTCTTT	CATWARKKLF	TRGV4	.	TRGJ1	12	-1	-1	17
19	1.791033520606312E-4	TGTGCCACCTGGGATGTTACGAAACTCTTT	CATWDVTKLF	TRGV4	.	TRGJ1	15	-1	-1	17
19	1.791033520606312E-4	TGTGCCACCTGGGACCGGTGGAAACTCTTT	CATWDRWKLF	TRGV2	.	TRGJ1	17	-1	-1	20
19	1.791033520606312E-4	TGTGCCACCTGGGACCATGAGAAACTCTTT	CATWDHEKLF	TRGV7	.	TRGJ1	14	-1	-1	16
19	1.791033520606312E-4	TGTGCCACCTGGGACGGCAAGAAACTCTTT	CATWDGKKLF	TRGV2	.	TRGJ1	16	-1	-1	18
19	1.791033520606312E-4	TGTGCCACCTGGGACGGGCGGAAACTCTTT	CATWDGRKLF	TRGV2	.	TRGJ1	18	-1	-1	20
19	1.791033520606312E-4	TGTGCCACCTGGGACAGGGGAAAACTCTTT	CATWDRGKLF	TRGV3	.	TRGJ1	17	-1	-1	21
19	1.791033520606312E-4	TGTGCCACCTGGGAGCATGGGAAACTCTTT	CATWEHGKLF	TRGV8	.	TRGJ1	13	-1	-1	20
19	1.791033520606312E-4	TGTGTAATCCCGCGTGGGAAACTCTTT	CVIPRGKLF	TRGV4	.	TRGJ1	3	-1	-1	17
19	1.791033520606312E-4	TGTGCCACCTGGGATGGGGAACTCTTT	CATWDGELF	TRGV4	.	TRGJ1	17	-1	-1	19
19	1.791033520606312E-4	TGTGCCACCTGGGATGAGAAACTCTTT	CATWDEKLF	TRGV4	.	TRGJ1	15	-1	-1	13
19	1.791033520606312E-4	TGTGCCACCTGGGACCCCCTCCTCTTT	CATWDPLLF	TRGV8	.	TRGJ1	13	-1	-1	21
19	1.791033520606312E-4	TGTGCCACCTGTAGGAAACTCTTT	CATCRKLF	TRGV4	.	TRGJ1	10	-1	-1	11
19	1.791033520606312E-4	TGCGTACCCGGGGGGAAACTCTTT	CVPGGKLF	TRGV4	.	TRGJ1	1	-1	-1	14
19	1.791033520606312E-4	TGTGCCACCTCCGGACTCTTT	CATSGLF	TRGV4	.	TRGJ1	9	-1	-1	14
19	1.791033520606312E-4	TGTGCCACCTGGGACCTCTTT	CATWDLF	TRGV2	.	TRGJ1	14	-1	-1	15
19	1.791033520606312E-4	TGTGCCACCCATAAACTCTTT	CATHKLF	TRGV4	.	TRGJ1	8	-1	-1	12
18	1.6967685984691376E-4	TGTGCCACCTGGGGGAACATTGATGGCTCCATTCGCGGTAGTGATTGGATCAAGACGTTT	CATWGNIDGSIRGSDWIKTF	TRGV2	.	TRGJP2	12	-1	-1	37
18	1.6967685984691376E-4	TGTGCTGCGTGGGATCATCTAAGAAATACCACTGGTTGGTTCAAGATATTT	CAAWDHLRNTTGWFKIF	TRGV10	.	TRGJP1	14	-1	-1	25
18	1.6967685984691376E-4	TGTGCTGCGTGGGATGGGAGGAGGGGTACCACTGGTTGGTTCAAGATATTT	CAAWDGRRGTTGWFKIF	TRGV10	.	TRGJP1	14	-1	-1	26
18	1.6967685984691376E-4	TGTGCCACCTGGGACGGGCCGGAGGGTGTAGGGGATTGGATCAAGACGTTT	CATWDGPEGVGDWIKTF	TRGV2	.	TRGJP2	19	-1	-1	33
18	1.6967685984691376E-4	TGTGCCACCTGGGACGGGGCCGCAACGTCGGGTATTTCTAAGAAACTCTTT	CATWDGAATSGISKKLF	TRGV2	.	TRGJ1	21	-1	-1	35
18	1.6967685984691376E-4	TGTGCCACCTGGGACACACCGGTCGTTAGTAGTGATTGGATCAAGACGTTT	CATWDTPVVSSDWIKTF	TRGV2	.	TRGJP2	14	-1	-1	26
18	1.6967685984691376E-4	TGTGCCACCTGGGACAGGCTCAAAGGGCCGTTTATTGGTAAGAAACTCTTT	CATWDRLKGPFIGKKLF	TRGV3	.	TRGJ1	18	-1	-1	31
18	1.6967685984691376E-4	TGTGCTGCGTGGGTCCTGTCCCCCCCCACTGGTTGGTTCAAGATATTT	CAAWVLSPPTGWFKIF	TRGV10	.	TRGJP1	12	-1	-1	25
18	1.6967685984691376E-4	TGTGCTGCGTGGGATTATCCACAGACCACTGGTTGGTTCAAGATATTT	CAAWDYPQTTGWFKIF	TRGV10	.	TRGJP1	16	-1	-1	24
18	1.6967685984691376E-4	TGTGCCTTGTGGGACTATCAAGAGTTGGGCAAAAAAATCAAGGTATTT	CALWDYQELGKKIKVF	TRGV9	.	TRGJP	13	-1	-1	18
18	1.6967685984691376E-4	TGTGCCTTGTGGGAGTGCGTGCCCCCCACTGGTTGGTTCAAGATATTT	CALWECVPPTGWFKIF	TRGV9	.	TRGJP1	17	-1	-1	25
18	1.6967685984691376E-4	TGTGCCTTGTGGGAGGTGCAATCGGGCTATTATTATAAGAAACTCTTT	CALWEVQSGYYYKKLF	TRGV9	.	TRGJ1	19	-1	-1	28
18	1.6967685984691376E-4	TGTGCCACCTGGGACGGAACACCGGGGGCTGGTTGGTTCAAGATATTT	CATWDGTPGAGWFKIF	TRGV2	.	TRGJP1	16	-1	-1	28
18	1.6967685984691376E-4	TGTGCTGCGTGGGATTCTCAGATGACTGGTTGGTTCAAGATATTT	CAAWDSQMTGWFKIF	TRGV10	.	TRGJP1	15	-1	-1	24
18	1.6967685984691376E-4	TGTGCTGCGTGGGATTATAGCCCGACTGGTTGGTTCAAGATATTT	CAAWDYSPTGWFKIF	TRGV10	.	TRGJP1	16	-1	-1	24
18	1.6967685984691376E-4	TGTGCTGCGGGACCCCTCCTCGATCGTTATTATAAGAAACTCTTT	CAAGPLLDRYYKKLF	TRGV10	.	TRGJ1	8	-1	-1	26
18	1.6967685984691376E-4	TGTGCCTTGTGGGAGGTGGGTACCACTGGTTGGTTCAAGATATTT	CALWEVGTTGWFKIF	TRGV9	.	TRGJP1	17	-1	-1	20
18	1.6967685984691376E-4	TGTGCCACCTGGGATGGGGATACCACTGGTTGGTTCAAGATATTT	CATWDGDTTGWFKIF	TRGV4	.	TRGJP1	17	-1	-1	19
18	1.6967685984691376E-4	TGTGCCACCTGGGATACTAGCTTCACTGGTTGGTTCAAGATATTT	CATWDTSFTGWFKIF	TRGV4	.	TRGJP1	14	-1	-1	23
18	1.6967685984691376E-4	TGTGCCACCTGGGACCGGGGGTTGGGCAAAAAAATCAAGGTATTT	CATWDRGLGKKIKVF	TRGV5	.	TRGJP	17	-1	-1	20
18	1.6967685984691376E-4	TGTGCCACCTGGGACGCCCTTGGTGGTGATTGGATCAAGACGTTT	CATWDALGGDWIKTF	TRGV2	.	TRGJP2	15	-1	-1	22
18	1.6967685984691376E-4	TGTGCCACCTGGGACGGAGATAGTAGTGATTGGATCAAGACGTTT	CATWDGDSSDWIKTF	TRGV7	.	TRGJP2	14	-1	-1	19
18	1.6967685984691376E-4	TGTGCCACCTGGGACAGGCATAGTAGTGATTGGATCAAGACGTTT	CATWDRHSSDWIKTF	TRGV3	.	TRGJP2	18	-1	-1	19
18	1.6967685984691376E-4	TGTGCCACCTGGGACAGGCACATCTGGTTAGGAAGTTGTCTCTTT	CATWDRHIWLGSCLF	TRGV5	.	TRGJ2	18	-1	-1	39
18	1.6967685984691376E-4	TGTGCCACCTGGGACAGAATGGCCTGGGATTGGATCAAGACGTTT	CATWDRMAWDWIKTF	TRGV3	.	TRGJP2	16	-1	-1	27
18	1.6967685984691376E-4	TGTGCTGCTGAAATTCGGGGCACTGGTTGGTTCAAGATATTT	CAAEIRGTGWFKIF	TRGV10	.	TRGJP1	7	-1	-1	20
18	1.6967685984691376E-4	TGTGCTGCGTGGGCCCATACCACTGGTTGGTTCAAGATATTT	CAAWAHTTGWFKIF	TRGV10	.	TRGJP1	12	-1	-1	16
18	1.6967685984691376E-4	TGTGCTGCGTGGGCCAGGGACCCTTATTATAAGAAACTCTTT	CAAWARDPYYKKLF	TRGV10	.	TRGJ1	12	-1	-1	23
18	1.6967685984691376E-4	TGTGCTGCGTGGGCGACTCTATTGGGTTATAAGAAACTCTTT	CAAWATLLGYKKLF	TRGV10	.	TRGJ1	12	-1	-1	26
18	1.6967685984691376E-4	TGTGCTGCGTGGGGCGCCCGGAATTATTATAAGAAACTCTTT	CAAWGARNYYKKLF	TRGV10	.	TRGJ1	12	-1	-1	20
18	1.6967685984691376E-4	TGTGCTGCGTGGGGATACACCACTGGTTGGTTCAAGATATTT	CAAWGYTTGWFKIF	TRGV10	.	TRGJP1	12	-1	-1	11
18	1.6967685984691376E-4	TGTGCTGCGTGGGATTGGCCCACTGGTTGGTTCAAGATATTT	CAAWDWPTGWFKIF	TRGV10	.	TRGJP1	15	-1	-1	19
18	1.6967685984691376E-4	TGTGCTGCGTGGGATAGAGCCACTGGTTGGTTCAAGATATTT	CAAWDRATGWFKIF	TRGV10	.	TRGJP1	14	-1	-1	8
18	1.6967685984691376E-4	TGTGCCTTGTGGGAGGGGTGGTCTGGTTGGTTCAAGATATTT	CALWEGWSGWFKIF	TRGV9	.	TRGJP1	15	-1	-1	22
18	1.6967685984691376E-4	TGTGCCACCTGGGATGGGCGGAATTATTATAAGAAACTCTTT	CATWDGRNYYKKLF	TRGV4	.	TRGJ1	18	-1	-1	20
18	1.6967685984691376E-4	TGTGCCACCTGGGACGGCTTGGGGAGGTATAAGAAACTCTTT	CATWDGLGRYKKLF	TRGV2	.	TRGJ1	16	-1	-1	27
18	1.6967685984691376E-4	TGTGCCACCTGGGACGGCCCCTGCAGAAATAAGAAACTCTTT	CATWDGPCRNKKLF	TRGV2	.	TRGJ1	20	-1	-1	28
18	1.6967685984691376E-4	TGTGCCACCTGGGACGGGCTCACTGGTTGGTTCAAGATATTT	CATWDGLTGWFKIF	TRGV2	.	TRGJP1	18	-1	-1	20
18	1.6967685984691376E-4	TGTGCCACCTGGGACGGGCATAGTGATTGGATCAAGACGTTT	CATWDGHSDWIKTF	TRGV2	.	TRGJP2	18	-1	-1	20
18	1.6967685984691376E-4	TGTGCCACCTGGGACGATCGGACTTATTATAAGAAACTCTTT	CATWDDRTYYKKLF	TRGV2	.	TRGJ1	15	-1	-1	20
18	1.6967685984691376E-4	TGTGCCACCTGGGACGAGAGTAGTGATTGGATCAAGACGTTT	CATWDESSDWIKTF	TRGV2	.	TRGJP2	15	-1	-1	18
18	1.6967685984691376E-4	TGTGCCACCTGGGACAGGCAGAATTATTATAAGAAACTCTTT	CATWDRQNYYKKLF	TRGV3	.	TRGJ1	18	-1	-1	20
18	1.6967685984691376E-4	TGTGCCACCCGTTTATACTGTAGTGATTGGATCAAGACGTTT	CATRLYCSDWIKTF	TRGV2	.	TRGJP2	8	-1	-1	13
18	1.6967685984691376E-4	TGTGCTGCGTGGGTTTTGAATTATTATAAGAAACTCTTT	CAAWVLNYYKKLF	TRGV10	.	TRGJ1	15	-1	-1	14
18	1.6967685984691376E-4	TGTGCTGCGTGGGGCCTGAATTATTATAAGAAACTCTTT	CAAWGLNYYKKLF	TRGV10	.	TRGJ1	12	-1	-1	17
18	1.6967685984691376E-4	TGTGCTGCGTGGGGGATGAATTATTATAAGAAACTCTTT	CAAWGMNYYKKLF	TRGV10	.	TRGJ1	12	-1	-1	17
18	1.6967685984691376E-4	TGTGCTGCGTGGGGATTCACTGGTTGGTTCAAGATATTT	CAAWGFTGWFKIF	TRGV10	.	TRGJP1	16	-1	-1	17
18	1.6967685984691376E-4	TGTGCTGCGTGGGATTCCGATTATTATAAGAAACTCTTT	CAAWDSDYYKKLF	TRGV10	.	TRGJ1	18	-1	-1	13
18	1.6967685984691376E-4	TGTGCTGCGTGGGATTGTGATGGTTGGTTCAAGATATTT	CAAWDCDGWFKIF	TRGV10	.	TRGJP1	15	-1	-1	20
18	1.6967685984691376E-4	TGTGCTGCGTGGGATGGTACTGGTTGGTTCAAGATATTT	CAAWDGTGWFKIF	TRGV10	.	TRGJP1	14	-1	-1	18
18	1.6967685984691376E-4	TGTGCTGCGTGGGATATGTATTATTATAAGAAACTCTTT	CAAWDMYYYKKLF	TRGV10	.	TRGJ1	14	-1	-1	19
18	1.6967685984691376E-4	TGTGCTGCGTGGGATACGGGTTATTATAAGAAACTCTTT	CAAWDTGYYKKLF	TRGV10	.	TRGJ1	17	-1	-1	20
18	1.6967685984691376E-4	TGTGCTGCGTGGGATAGATTTGGTTGGTTCAAGATATTT	CAAWDRFGWFKIF	TRGV10	.	TRGJP1	14	-1	-1	20
18	1.6967685984691376E-4	TGTGCTGCGTGGGACTTGAATTATTATAAGAAACTCTTT	CAAWDLNYYKKLF	TRGV10	.	TRGJ1	13	-1	-1	17
18	1.6967685984691376E-4	TGTGCTGCGTGGGACGCGAATTATTATAAGAAACTCTTT	CAAWDANYYKKLF	TRGV10	.	TRGJ1	13	-1	-1	16
18	1.6967685984691376E-4	TGTGCCTTGTGGGATCTTACTGGTTGGTTCAAGATATTT	CALWDLTGWFKIF	TRGV9	.	TRGJP1	13	-1	-1	18
18	1.6967685984691376E-4	TGTGCCACCTGGTCTTTGGGCGATTGGATCAAGACGTTT	CATWSLGDWIKTF	TRGV4	.	TRGJP2	11	-1	-1	21
18	1.6967685984691376E-4	TGTGCCACCTGGGCCTGTGGTGATTGGATCAAGACGTTT	CATWACGDWIKTF	TRGV2	.	TRGJP2	12	-1	-1	16
18	1.6967685984691376E-4	TGTGCCACCTGGGATGGGAATTATTATAAGAAACTCTTT	CATWDGNYYKKLF	TRGV4	.	TRGJ1	17	-1	-1	17
18	1.6967685984691376E-4	TGTGCCACCTGGGATGGATTGGGTCCGGGGAAACTCTTT	CATWDGLGPGKLF	TRGV4	.	TRGJ1	16	-1	-1	29
18	1.6967685984691376E-4	TGTGCCACCTGGGACGGGGATTATTATAAGAAACTCTTT	CATWDGDYYKKLF	TRGV2	.	TRGJ1	17	-1	-1	19
18	1.6967685984691376E-4	TGTGCCACCTGGGACAGGCTGGGAGAGGGGAAACTCTTT	CATWDRLGEGKLF	TRGV7	.	TRGJ1	18	-1	-1	29
18	1.6967685984691376E-4	TGTGCCACCTGGGAAGATTTGGGGTATAAGAAACTCTTT	CATWEDLGYKKLF	TRGV8	.	TRGJ1	13	-1	-1	24
18	1.6967685984691376E-4	TGTGCCACCTGGGAAACCACTGGTTGGTTCAAGATATTT	CATWETTGWFKIF	TRGV8	.	TRGJP1	13	-1	-1	15
18	1.6967685984691376E-4	TGTGCTGCGTGTCCCGCTTATTATAAGAAACTCTTT	CAACPAYYKKLF	TRGV10	.	TRGJ1	10	-1	-1	17
18	1.6967685984691376E-4	TGTGCTGCGTGGGGCACTGGTTGGTTCAAGATATTT	CAAWGTGWFKIF	TRGV10	.	TRGJP1	12	-1	-1	14
18	1.6967685984691376E-4	TGTGCTGCGTGGGATAGTACCCATAAGAAACTCTTT	CAAWDSTHKKLF	TRGV10	.	TRGJ1	14	-1	-1	22
18	1.6967685984691376E-4	TGTGCTGCGTGGGATAGCGAGGGGTTCAAGATATTT	CAAWDSEGFKIF	TRGV10	.	TRGJP1	14	-1	-1	22
18	1.6967685984691376E-4	TGTGCTGCGTGGGATAGATATTATAAGAAACTCTTT	CAAWDRYYKKLF	TRGV10	.	TRGJ1	14	-1	-1	18
18	1.6967685984691376E-4	TGTGCTGCGTGGGACACTTATTATAAGAAACTCTTT	CAAWDTYYKKLF	TRGV10	.	TRGJ1	13	-1	-1	17
18	1.6967685984691376E-4	TGTGCTGCGGATAAGAATTATTATAAGAAACTCTTT	CAADKNYYKKLF	TRGV10	.	TRGJ1	8	-1	-1	14
18	1.6967685984691376E-4	TGTGCCACCTGGCCTACCCCGGGGGGGAAACTCTTT	CATWPTPGGKLF	TRGV8	.	TRGJ1	11	-1	-1	26
18	1.6967685984691376E-4	TGTGCCACCTGGCCGAATTATTATAAGAAACTCTTT	CATWPNYYKKLF	TRGV5	.	TRGJ1	11	-1	-1	13
18	1.6967685984691376E-4	TGTGCCACCTGGGTTAGTGATTGGATCAAGACGTTT	CATWVSDWIKTF	TRGV8	.	TRGJP2	16	-1	-1	14
18	1.6967685984691376E-4	TGTGCCACCTGGGATGGTTATTATAAGAAACTCTTT	CATWDGYYKKLF	TRGV4	.	TRGJ1	16	-1	-1	17
18	1.6967685984691376E-4	TGTGCCACCTGGGATGGGCCACCGGAGAAACTCTTT	CATWDGPPEKLF	TRGV4	.	TRGJ1	19	-1	-1	25
18	1.6967685984691376E-4	TGTGCCACCTGGGACCCGGGTCATAAGAAACTCTTT	CATWDPGHKKLF	TRGV7	.	TRGJ1	14	-1	-1	22
18	1.6967685984691376E-4	TGTGCCACCTGGGACGTTTATTATAAGAAACTCTTT	CATWDVYYKKLF	TRGV2	.	TRGJ1	15	-1	-1	17
18	1.6967685984691376E-4	TGTGCCACCTGGGACGGGCTAAGGGAGAAACTCTTT	CATWDGLREKLF	TRGV2	.	TRGJ1	18	-1	-1	25
18	1.6967685984691376E-4	TGTGCCACCTGGGACGGGCCGTCTGGGAAACTCTTT	CATWDGPSGKLF	TRGV2	.	TRGJ1	22	-1	-1	26
18	1.6967685984691376E-4	TGTGCCACCTGGGACGGGCACTATAAGAAACTCTTT	CATWDGHYKKLF	TRGV2	.	TRGJ1	18	-1	-1	21
18	1.6967685984691376E-4	TGTGCCACCTGGGACGGGCAGAGGGAGAAACTCTTT	CATWDGQREKLF	TRGV2	.	TRGJ1	18	-1	-1	25
18	1.6967685984691376E-4	TGTGCCACCTGGGACAGGTCCTATACGAAACTCTTT	CATWDRSYTKLF	TRGV7	.	TRGJ1	21	-1	-1	21
18	1.6967685984691376E-4	TGTGCCACCTGGGACAGGTATTATAAGAAACTCTTT	CATWDRYYKKLF	TRGV5	.	TRGJ1	17	-1	-1	18
18	1.6967685984691376E-4	TGTGCCACCTGGGACAGGCCAAATAAGAAACTCTTT	CATWDRPNKKLF	TRGV7	.	TRGJ1	19	-1	-1	22
18	1.6967685984691376E-4	TGTGCCACCTGGGACAGGAAGTATAAGAAACTCTTT	CATWDRKYKKLF	TRGV7	.	TRGJ1	17	-1	-1	21
18	1.6967685984691376E-4	TGTGCCACCTGGGAAAGAACGCGGGGGAAACTCTTT	CATWERTRGKLF	TRGV4	.	TRGJ1	13	-1	-1	26
18	1.6967685984691376E-4	TGTGCTGCGTGGGATCCCTTAAAGAAACTCTTT	CAAWDPLKKLF	TRGV10	.	TRGJ1	14	-1	-1	18
18	1.6967685984691376E-4	TGTGCTGCGTGGGACAAATATAAGAAACTCTTT	CAAWDKYKKLF	TRGV10	.	TRGJ1	13	-1	-1	18
18	1.6967685984691376E-4	TGTGCCACCTGGGATGGCCCCAAGAAACTCTTT	CATWDGPKKLF	TRGV4	.	TRGJ1	21	-1	-1	21
18	1.6967685984691376E-4	TGTGCCACCTGGGAGGGAACTAAGAAACTCTTT	CATWEGTKKLF	TRGV4	.	TRGJ1	16	-1	-1	20
18	1.6967685984691376E-4	TGTGCCACTAGGGGTTATAAGAAACTCTTT	CATRGYKKLF	TRGV8	.	TRGJ1	7	-1	-1	14
18	1.6967685984691376E-4	TGTGCCACCTGGGGGTCCGGGAAACTCTTT	CATWGSGKLF	TRGV3	.	TRGJ1	12	-1	-1	20
18	1.6967685984691376E-4	TGTGCCACCTGGGACAGGTTGGAACTCTTT	CATWDRLELF	TRGV5	.	TRGJ1	17	-1	-1	22
18	1.6967685984691376E-4	TGTGCCGTCTCCGGGGGGAAACTCTTT	CAVSGGKLF	TRGV3	.	TRGJ1	5	-1	-1	17
18	1.6967685984691376E-4	TGTGCCACCTGGGTCGAGAAACTCTTT	CATWVEKLF	TRGV5	.	TRGJ1	12	-1	-1	16
18	1.6967685984691376E-4	TGTGCCACCGAGGGGAAACTCTTT	CATEGKLF	TRGV4	.	TRGJ1	8	-1	-1	14
18	1.6967685984691376E-4	TGTGCCACCTGGGGGCTCTTT	CATWGLF	TRGV8	.	TRGJ2	12	-1	-1	15
18	1.6967685984691376E-4	TGTGCCAGGAAGAAACTCTTT	CARKKLF	TRGV2	.	TRGJ1	6	-1	-1	9
17	1.6025036763319634E-4	TGTGCTGCGTGGGGCCCCCCCCGATATACCACTGGTTGGTTCAAGATATTT	CAAWGPPRYTTGWFKIF	TRGV10	.	TRGJP1	12	-1	-1	23
17	1.6025036763319634E-4	TGTGCCACCTGGGACGGGCGGTCGTATAGTAGTGATTGGATCAAGACGTTT	CATWDGRSYSSDWIKTF	TRGV2	.	TRGJP2	18	-1	-1	24
17	1.6025036763319634E-4	TGTGCTGCGTGGGATTATAAACTGGGCACTGGTTGGTTCAAGATATTT	CAAWDYKLGTGWFKIF	TRGV10	.	TRGJP1	16	-1	-1	26
17	1.6025036763319634E-4	TGTGCCACCTGGGTTTTGTTTTTTCGGAATTATTATAAGAAACTCTTT	CATWVLFFRNYYKKLF	TRGV8	.	TRGJ1	12	-1	-1	22
17	1.6025036763319634E-4	TGTGCCACCTGGGGCCCATCACCTTTCTCCCTATATAAGAAACTCTTT	CATWGPSPFSLYKKLF	TRGV2	.	TRGJ1	12	-1	-1	33
17	1.6025036763319634E-4	TGTGCCACCTGGGACGTCCCTAATAGTAGTGATTGGATCAAGACGTTT	CATWDVPNSSDWIKTF	TRGV2	.	TRGJP2	15	-1	-1	19
17	1.6025036763319634E-4	TGTGCCACCTGGGACAGGCCGTCGGGGTTCGAAGGTAAGAAACTCTTT	CATWDRPSGFEGKKLF	TRGV3	.	TRGJ1	22	-1	-1	35
17	1.6025036763319634E-4	TGTGCCACCTGGGAGGGGGGGGTAAGTAGTGATTGGATCAAGACGTTT	CATWEGGVSSDWIKTF	TRGV2	.	TRGJP2	17	-1	-1	24
17	1.6025036763319634E-4	TGTGCTGCGTGGGATTCACCCACCACTGGTTGGTTCAAGATATTT	CAAWDSPTTGWFKIF	TRGV10	.	TRGJP1	15	-1	-1	21
17	1.6025036763319634E-4	TGTGCTGCGTGGGATTATATTCGTCTCCTGGGGTTCAAGATATTT	CAAWDYIRLLGFKIF	TRGV10	.	TRGJP1	16	-1	-1	31
17	1.6025036763319634E-4	TGTGCTGCGTGGGATTATACCCCGAATTATTATAAGAAACTCTTT	CAAWDYTPNYYKKLF	TRGV10	.	TRGJ1	16	-1	-1	22
17	1.6025036763319634E-4	TGTGCTGCGTGGGATCGATATACCACTGGTTGGTTCAAGATATTT	CAAWDRYTTGWFKIF	TRGV10	.	TRGJP1	14	-1	-1	17
17	1.6025036763319634E-4	TGTGCTGCGTGGGATAGGGGGGGAGGAGATTATAAGAAACTCTTT	CAAWDRGGGDYKKLF	TRGV10	.	TRGJ1	14	-1	-1	28
17	1.6025036763319634E-4	TGTGCCACCTGGGACGTCCGTTGTAGTGATTGGATCAAGACGTTT	CATWDVRCSDWIKTF	TRGV2	.	TRGJP2	15	-1	-1	22
17	1.6025036763319634E-4	TGTGCCACCTGGGACGGGCGAGTGGGTGATTGGATCAAGACGTTT	CATWDGRVGDWIKTF	TRGV2	.	TRGJP2	18	-1	-1	25
17	1.6025036763319634E-4	TGTGCCACCTGGGACAGGCCGGGTGGCAACGGCAGGAAACTCTTT	CATWDRPGGNGRKLF	TRGV3	.	TRGJ1	19	-1	-1	35
17	1.6025036763319634E-4	TGTGCTGCGTGCGACCCCTCCACTGGTTGGTTCAAGATATTT	CAACDPSTGWFKIF	TRGV10	.	TRGJP1	13	-1	-1	19
17	1.6025036763319634E-4	TGTGCTGCGTGGCACCGGGCAAAATATTATAAGAAACTCTTT	CAAWHRAKYYKKLF	TRGV10	.	TRGJ1	11	-1	-1	21
17	1.6025036763319634E-4	TGTGCTGCGTGGGCCCCCCCTCATTATTATAAGAAACTCTTT	CAAWAPPHYYKKLF	TRGV10	.	TRGJ1	12	-1	-1	22
17	1.6025036763319634E-4	TGTGCTGCGTGGGATTTCCCGGATTATTATAAGAAACTCTTT	CAAWDFPDYYKKLF	TRGV10	.	TRGJ1	15	-1	-1	19
17	1.6025036763319634E-4	TGTGCTGCGTGGGATTATTTCTGTTATTATAAGAAACTCTTT	CAAWDYFCYYKKLF	TRGV10	.	TRGJ1	16	-1	-1	23
17	1.6025036763319634E-4	TGTGCTGCGTGGGATCTCCCGAATTATTATAAGAAACTCTTT	CAAWDLPNYYKKLF	TRGV10	.	TRGJ1	14	-1	-1	19
17	1.6025036763319634E-4	TGTGCTGCGTGGGATCGGTCGAATTATTATAAGAAACTCTTT	CAAWDRSNYYKKLF	TRGV10	.	TRGJ1	14	-1	-1	18
17	1.6025036763319634E-4	TGTGCTGCGTGGGATGAGTCCACTGGTTGGTTCAAGATATTT	CAAWDESTGWFKIF	TRGV10	.	TRGJP1	14	-1	-1	19
17	1.6025036763319634E-4	TGTGCTGCGTGGGACCCTCAGAATTATTATAAGAAACTCTTT	CAAWDPQNYYKKLF	TRGV10	.	TRGJ1	13	-1	-1	20
17	1.6025036763319634E-4	TGTGCTGCGTGGGACCGTGTGACTGGTTGGTTCAAGATATTT	CAAWDRVTGWFKIF	TRGV10	.	TRGJP1	13	-1	-1	21
17	1.6025036763319634E-4	TGTGCTGCGTGGGAGTCTTTCACTGGTTGGTTCAAGATATTT	CAAWESFTGWFKIF	TRGV10	.	TRGJP1	13	-1	-1	20
17	1.6025036763319634E-4	TGTGCCATTCTCTCTATAAGGGTCGCCAGTCTTCGCCTCTTT	CAILSIRVASLRLF	TRGV3	.	TRGJ1	6	-1	-1	36
17	1.6025036763319634E-4	TGTGCCACCTGGGACCGCCAGGGGAATTATAAGAAACTCTTT	CATWDRQGNYKKLF	TRGV3	.	TRGJ1	14	-1	-1	25
17	1.6025036763319634E-4	TGTGCCACCTGGGACGGGCTGGTGGGATATAAGAAACTCTTT	CATWDGLVGYKKLF	TRGV2	.	TRGJ1	18	-1	-1	27
17	1.6025036763319634E-4	TGTGCCACCTGGGACGGATCGAATTATTATAAGAAACTCTTT	CATWDGSNYYKKLF	TRGV2	.	TRGJ1	16	-1	-1	18
17	1.6025036763319634E-4	TGTGCCACCTGGGACAGGTCGAATTATTATAAGAAACTCTTT	CATWDRSNYYKKLF	TRGV7	.	TRGJ1	17	-1	-1	18
17	1.6025036763319634E-4	TGTGCCACCTGGATGAACAGGGGAGTTTGGAAGAAACTCTTT	CATWMNRGVWKKLF	TRGV4	.	TRGJ1	14	-1	-1	30
17	1.6025036763319634E-4	TGTGCTGCGTGGGGCTCGAATTATTATAAGAAACTCTTT	CAAWGSNYYKKLF	TRGV10	.	TRGJ1	12	-1	-1	15
17	1.6025036763319634E-4	TGTGCTGCGTGGGATTGTACTGGTTGGTTCAAGATATTT	CAAWDCTGWFKIF	TRGV10	.	TRGJP1	15	-1	-1	18
17	1.6025036763319634E-4	TGTGCTGCGTGGGATTGGACTGGTTGGTTCAAGATATTT	CAAWDWTGWFKIF	TRGV10	.	TRGJP1	15	-1	-1	18
17	1.6025036763319634E-4	TGTGCTGCGTGGGATTATTATGGTTATAAGAAACTCTTT	CAAWDYYGYKKLF	TRGV10	.	TRGJ1	16	-1	-1	23
17	1.6025036763319634E-4	TGTGCTGCGTGGGACTTGAGGTATTATAAGAAACTCTTT	CAAWDLRYYKKLF	TRGV10	.	TRGJ1	13	-1	-1	21
17	1.6025036763319634E-4	TGTGCTGCGTGGGAGCGTCCTTATTATAAGAAACTCTTT	CAAWERPYYKKLF	TRGV10	.	TRGJ1	13	-1	-1	20
17	1.6025036763319634E-4	TGTGCTGCGTGGACCGGTAATCTAAATAAGAAACTCTTT	CAAWTGNLNKKLF	TRGV10	.	TRGJ1	11	-1	-1	25
17	1.6025036763319634E-4	TGTGCCACCTGGGTCCCCCCTTGGGATAAGAAACTCTTT	CATWVPPWDKKLF	TRGV4	.	TRGJ1	12	-1	-1	25
17	1.6025036763319634E-4	TGTGCCACCTGGGATCGTAGTGATTGGATCAAGACGTTT	CATWDRSDWIKTF	TRGV4	.	TRGJP2	14	-1	-1	13
17	1.6025036763319634E-4	TGTGCCACCTGGGACGTCTGTGATTGGATCAAGACGTTT	CATWDVCDWIKTF	TRGV2	.	TRGJP2	15	-1	-1	19
17	1.6025036763319634E-4	TGTGCCACCTGGGACAGGCCGACTGGGCTGAAACTCTTT	CATWDRPTGLKLF	TRGV3	.	TRGJ1	19	-1	-1	29
17	1.6025036763319634E-4	TGTGCTGCGTGGTCTTTTTATTATAAGAAACTCTTT	CAAWSFYYKKLF	TRGV10	.	TRGJ1	11	-1	-1	17
17	1.6025036763319634E-4	TGTGCTGCGTGGGATTCCCGCGGGTCAGGACTCTTT	CAAWDSRGSGLF	TRGV10	.	TRGJ1	15	-1	-1	29
17	1.6025036763319634E-4	TGTGCTGCGGGGGGAAATTATTATAAGAAACTCTTT	CAAGGNYYKKLF	TRGV10	.	TRGJ1	12	-1	-1	15
17	1.6025036763319634E-4	TGTGCCCCGAATACCACTGGTTGGTTCAAGATATTT	CAPNTTGWFKIF	TRGV10	.	TRGJP1	4	-1	-1	10
17	1.6025036763319634E-4	TGTGCCATACATTTGACTGGTTGGTTCAAGATATTT	CAIHLTGWFKIF	TRGV4	.	TRGJP1	6	-1	-1	15
17	1.6025036763319634E-4	TGTGCCACCTGGTCCACTGGTTGGTTCAAGATATTT	CATWSTGWFKIF	TRGV8	.	TRGJP1	11	-1	-1	13
17	1.6025036763319634E-4	TGTGCCACCTGGGCCCGGTGGTGGAAGAAACTCTTT	CATWARWWKKLF	TRGV3	.	TRGJ1	12	-1	-1	24
17	1.6025036763319634E-4	TGTGCCACCTGGGCGAATTATTATAAGAAACTCTTT	CATWANYYKKLF	TRGV4	.	TRGJ1	12	-1	-1	13
17	1.6025036763319634E-4	TGTGCCACCTGGGGTTCCATGGATAAGAAACTCTTT	CATWGSMDKKLF	TRGV2	.	TRGJ1	12	-1	-1	22
17	1.6025036763319634E-4	TGTGCCACCTGGGGCCCCTCTAGAGGGAAACTCTTT	CATWGPSRGKLF	TRGV8	.	TRGJ1	12	-1	-1	26
17	1.6025036763319634E-4	TGTGCCACCTGGGATGGGCGGAGGGCGAAACTCTTT	CATWDGRRAKLF	TRGV4	.	TRGJ1	18	-1	-1	26
17	1.6025036763319634E-4	TGTGCCACCTGGGATGGATATTATAAGAAACTCTTT	CATWDGYYKKLF	TRGV4	.	TRGJ1	16	-1	-1	18
17	1.6025036763319634E-4	TGTGCCACCTGGGATGGACCCAACGAGAAACTCTTT	CATWDGPNEKLF	TRGV4	.	TRGJ1	21	-1	-1	25
17	1.6025036763319634E-4	TGTGCCACCTGGGACCTTTATTATAAGAAACTCTTT	CATWDLYYKKLF	TRGV3	.	TRGJ1	14	-1	-1	17
17	1.6025036763319634E-4	TGTGCCACCTGGACCACGAGGGGTAGGAAACTCTTT	CATWTTRGRKLF	TRGV4	.	TRGJ1	11	-1	-1	23
17	1.6025036763319634E-4	TGTGCCACACTTCGTAGTGATTGGATCAAGACGTTT	CATLRSDWIKTF	TRGV2	.	TRGJP2	7	-1	-1	13
17	1.6025036763319634E-4	TGTGCTGCCCTCACTGGTTGGTTCAAGATATTT	CAALTGWFKIF	TRGV10	.	TRGJP1	7	-1	-1	11
17	1.6025036763319634E-4	TGTGCTGCGTGGGCCGGTTGGTTCAAGATATTT	CAAWAGWFKIF	TRGV10	.	TRGJP1	12	-1	-1	15
17	1.6025036763319634E-4	TGTGCTGCGTGGAAATGCGGTAAGAAACTCTTT	CAAWKCGKKLF	TRGV10	.	TRGJ1	11	-1	-1	20
17	1.6025036763319634E-4	TGTGCCACTTTTCGGGATTGGATCAAGACGTTT	CATFRDWIKTF	TRGV4	.	TRGJP2	7	-1	-1	15
17	1.6025036763319634E-4	TGTGCCACCTGGGCGCCCCCGGAGTGGCTCTTT	CATWAPPEWLF	TRGV4	.	TRGJ1	12	-1	-1	27
17	1.6025036763319634E-4	TGTGCCACCTGGGATAGGCCCCAGAAACTCTTT	CATWDRPQKLF	TRGV8	.	TRGJ1	19	-1	-1	22
17	1.6025036763319634E-4	TGTGCCACCTGGGATAGATATAAGAAACTCTTT	CATWDRYKKLF	TRGV8	.	TRGJ1	16	-1	-1	18
17	1.6025036763319634E-4	TGTGCCACCTGGGACGCCTTTAAGAAACTCTTT	CATWDAFKKLF	TRGV2	.	TRGJ1	15	-1	-1	20
17	1.6025036763319634E-4	TGTGCCACCTGGGACGGTAAGGAGAAACTCTTT	CATWDGKEKLF	TRGV2	.	TRGJ1	16	-1	-1	22
17	1.6025036763319634E-4	TGTGCCACCTGGGACGGGCGACAGAAACTCTTT	CATWDGRQKLF	TRGV2	.	TRGJ1	18	-1	-1	22
17	1.6025036763319634E-4	TGTGCCACCTGGGACAGGCCTAAGAAACTCTTT	CATWDRPKKLF	TRGV7	.	TRGJ1	20	-1	-1	20
17	1.6025036763319634E-4	TGTGCCACCTGGGACAGACCTAAGAAACTCTTT	CATWDRPKKLF	TRGV3	.	TRGJ1	20	-1	-1	20
17	1.6025036763319634E-4	TGTGCCACCTGGGAGGGCTATAAGAAACTCTTT	CATWEGYKKLF	TRGV4	.	TRGJ1	17	-1	-1	18
17	1.6025036763319634E-4	TGTGCTGCGTGGGATCTGGGAAAACTCTTT	CAAWDLGKLF	TRGV10	.	TRGJ1	14	-1	-1	21
17	1.6025036763319634E-4	TGTGCCACTCCCCTACATGGGGGACTCTTT	CATPLHGGLF	TRGV4	.	TRGJ1	7	-1	-1	23
17	1.6025036763319634E-4	TGTGCCACTGGAATGGGGGAGAAACTCTTT	CATGMGEKLF	TRGV2	.	TRGJ1	16	-1	-1	19
17	1.6025036763319634E-4	TGTGCCACCTGGGATGTGGAGAAACTCTTT	CATWDVEKLF	TRGV4	.	TRGJ1	15	-1	-1	19
17	1.6025036763319634E-4	TGTGCCACCTGGGAGAGGGTGGTACTCTTT	CATWERVVLF	TRGV8	.	TRGJ1	17	-1	-1	23
17	1.6025036763319634E-4	TGTGCCGCGATGGGTCAGAAACTCTTT	CAAMGQKLF	TRGV4	.	TRGJ1	5	-1	-1	16
17	1.6025036763319634E-4	TGTGCCACCTGGCAGGTGAAACTCTTT	CATWQVKLF	TRGV4	.	TRGJ1	11	-1	-1	17
17	1.6025036763319634E-4	TGTGCCACCTGGGATACTATACTCTTT	CATWDTILF	TRGV8	.	TRGJ1	15	-1	-1	20
17	1.6025036763319634E-4	TGTGCCACCTGGGACGGTGAACTCTTT	CATWDGELF	TRGV3	.	TRGJ1	14	-1	-1	19
17	1.6025036763319634E-4	TGTGCCACCTGGGACAGGCTGGATTTT	CATWDRLDF	TRGV3	.	TRGJP2	18	-1	-1	24
17	1.6025036763319634E-4	TGTGCCACCTGGGAGAAGAAACTCTTT	CATWEKKLF	TRGV8	.	TRGJ1	13	-1	-1	15
17	1.6025036763319634E-4	TGTGCCACCTGGGAACAGAAACTCTTT	CATWEQKLF	TRGV2	.	TRGJ1	13	-1	-1	16
17	1.6025036763319634E-4	TGTGCCACCGCTTTCGAGAAACTCTTT	CATAFEKLF	TRGV2	.	TRGJ1	8	-1	-1	16
17	1.6025036763319634E-4	TGTGCCACCTGGGCCCAACTCTTT	CATWAQLF	TRGV8	.	TRGJ1	12	-1	-1	16
17	1.6025036763319634E-4	TGTGCCACCTGGGAGAAACTCTTT	CATWEKLF	TRGV8	.	TRGJ1	13	-1	-1	13
16	1.508238754194789E-4	TGTGCTGCGTGGGATTGTAAATCACTATCTTTTGGTAGCTGTTACACTGGTTGGTTCAAGATATTT	CAAWDCKSLSFGSCYTGWFKIF	TRGV10	.	TRGJP1	15	-1	-1	44
16	1.508238754194789E-4	TGTGCTGCGTGGGATTATGAAAACCAGCAGACCACTGGTTGGTTCAAGATATTT	CAAWDYENQQTTGWFKIF	TRGV10	.	TRGJP1	16	-1	-1	30
16	1.508238754194789E-4	TGTGCTGCGGCCCATACTGCACACCCCACATTTAGTTATTATAAGAAACTCTTT	CAAAHTAHPTFSYYKKLF	TRGV10	.	TRGJ1	8	-1	-1	35
16	1.508238754194789E-4	TGTGCCTTGTGGGAGGTGCACCCTCCCCCTTATTATTATAAGAAACTCTTT	CALWEVHPPPYYYKKLF	TRGV9	.	TRGJ1	26	-1	-1	31
16	1.508238754194789E-4	TGTGCTGCGTGGGATTTTAGTAAGACCACTGGTTGGTTCAAGATATTT	CAAWDFSKTTGWFKIF	TRGV10	.	TRGJP1	15	-1	-1	24
16	1.508238754194789E-4	TGTGCCTTGTCACCATGGGATTGTGCGATTTATTATAAGAAACTCTTT	CALSPWDCAIYYKKLF	TRGV9	.	TRGJ1	9	-1	-1	25
16	1.508238754194789E-4	TGTGCCACCCCTGCCCCGCCCCTACGTAGTGATTGGATCAAGACGTTT	CATPAPPLRSDWIKTF	TRGV8	.	TRGJP2	8	-1	-1	25
16	1.508238754194789E-4	TGTGCTGCGTGGGATTCTCCTCTAAATGGGGATAAGAAACTCTTT	CAAWDSPLNGDKKLF	TRGV10	.	TRGJ1	15	-1	-1	31
16	1.508238754194789E-4	TGTGCTGCGTGGGATTCTGATACCACTGGTTGGTTCAAGATATTT	CAAWDSDTTGWFKIF	TRGV10	.	TRGJP1	15	-1	-1	19
16	1.508238754194789E-4	TGTGCTGCGTGGGACCCTAATACCACTGGTTGGTTCAAGATATTT	CAAWDPNTTGWFKIF	TRGV10	.	TRGJP1	13	-1	-1	19
16	1.508238754194789E-4	TGTGCTGCGTGGACGACTTCCCCCAATTATTATAAGAAACTCTTT	CAAWTTSPNYYKKLF	TRGV10	.	TRGJ1	11	-1	-1	24
16	1.508238754194789E-4	TGTGCCACCTGGGATGGGCCGATGAGTGATTGGATCAAGACGTTT	CATWDGPMSDWIKTF	TRGV4	.	TRGJP2	22	-1	-1	24
16	1.508238754194789E-4	TGTGCCACCTGGGATGGGGGGCGAAAGTTGGGGAGGAAACTCTTT	CATWDGGRKLGRKLF	TRGV4	.	TRGJ1	17	-1	-1	35
16	1.508238754194789E-4	TGTGCCACCTGGGACGGGCCGCTGGGCAAAAAAATCAAGGTATTT	CATWDGPLGKKIKVF	TRGV2	.	TRGJP	19	-1	-1	22
16	1.508238754194789E-4	TGTGCCACCTGGGACAGGCGGGGAATTTATTATAAGAAACTCTTT	CATWDRRGIYYKKLF	TRGV3	.	TRGJ1	18	-1	-1	22
16	1.508238754194789E-4	TGTGCTGCGTGGGCCATTCCCACTGGTTGGTTCAAGATATTT	CAAWAIPTGWFKIF	TRGV10	.	TRGJP1	12	-1	-1	19
16	1.508238754194789E-4	TGTGCTGCGTGGGGTCGCGGGGCTGGTTGGTTCAAGATATTT	CAAWGRGAGWFKIF	TRGV10	.	TRGJP1	12	-1	-1	22
16	1.508238754194789E-4	TGTGCTGCGTGGGATTCGACCACTGGTTGGTTCAAGATATTT	CAAWDSTTGWFKIF	TRGV10	.	TRGJP1	15	-1	-1	18
16	1.508238754194789E-4	TGTGCTGCGTGGGATTATGGCCATTATTATAAGAAACTCTTT	CAAWDYGHYYKKLF	TRGV10	.	TRGJ1	16	-1	-1	22
16	1.508238754194789E-4	TGTGCTGCGTGGGATTATAACCCTGGTTGGTTCAAGATATTT	CAAWDYNPGWFKIF	TRGV10	.	TRGJP1	16	-1	-1	15
16	1.508238754194789E-4	TGTGCTGCGTGGGATCACTTAGATGGTTGGTTCAAGATATTT	CAAWDHLDGWFKIF	TRGV10	.	TRGJP1	20	-1	-1	23
16	1.508238754194789E-4	TGTGCTGCGTGGGATGAGGCCCCTGGTTGGTTCAAGATATTT	CAAWDEAPGWFKIF	TRGV10	.	TRGJP1	14	-1	-1	19
16	1.508238754194789E-4	TGTGCTGCGTGGGACCCTCCCTGGGGTTGGTTCAAGATATTT	CAAWDPPWGWFKIF	TRGV10	.	TRGJP1	13	-1	-1	24
16	1.508238754194789E-4	TGTGCTGCGTGGGAACCTACGAATTATTATAAGAAACTCTTT	CAAWEPTNYYKKLF	TRGV10	.	TRGJ1	13	-1	-1	19
16	1.508238754194789E-4	TGTGCCACCTGGGCCCGGGGTAGTGATTGGATCAAGACGTTT	CATWARGSDWIKTF	TRGV2	.	TRGJP2	12	-1	-1	19
16	1.508238754194789E-4	TGTGCCACCTGGGATCCCCGAATTGGGGGTAAGAAACTCTTT	CATWDPRIGGKKLF	TRGV4	.	TRGJ1	14	-1	-1	29
16	1.508238754194789E-4	TGTGCCACCTGGGATGGGCGTTGGTATTATAAGAAACTCTTT	CATWDGRWYYKKLF	TRGV4	.	TRGJ1	18	-1	-1	24
16	1.508238754194789E-4	TGTGCCACCTGGGACGGCCTGAATTATTATAAGAAACTCTTT	CATWDGLNYYKKLF	TRGV2	.	TRGJ1	16	-1	-1	20
16	1.508238754194789E-4	TGTGCCACGGGGACGGATAGTAGTGATTGGATCAAGACGTTT	CATGTDSSDWIKTF	TRGV3	.	TRGJP2	13	-1	-1	16
16	1.508238754194789E-4	TGTGCTGCGTGGGTCCCCCTTTATTATAAGAAACTCTTT	CAAWVPLYYKKLF	TRGV10	.	TRGJ1	12	-1	-1	20
16	1.508238754194789E-4	TGTGCTGCGTGGGACAACACTGGTTGGTTCAAGATATTT	CAAWDNTGWFKIF	TRGV10	.	TRGJP1	13	-1	-1	17
16	1.508238754194789E-4	TGTGCTGCGCCTTATACCACTGGTTGGTTCAAGATATTT	CAAPYTTGWFKIF	TRGV10	.	TRGJP1	8	-1	-1	12
16	1.508238754194789E-4	TGTGCCATCACTAAGCCTAGTTATTATAAGAAACTCTTT	CAITKPSYYKKLF	TRGV2	.	TRGJ1	6	-1	-1	20
16	1.508238754194789E-4	TGTGCCACTCCGAATAGTAGTGATTGGATCAAGACGTTT	CATPNSSDWIKTF	TRGV3	.	TRGJP2	7	-1	-1	13
16	1.508238754194789E-4	TGTGCCACCTGGGGGGCCCTGGGGTATAAGAAACTCTTT	CATWGALGYKKLF	TRGV2	.	TRGJ1	18	-1	-1	24
16	1.508238754194789E-4	TGTGCCACCTGGGACGCTCGAGGATATAAGAAACTCTTT	CATWDARGYKKLF	TRGV2	.	TRGJ1	15	-1	-1	24
16	1.508238754194789E-4	TGTGCCACCTGGGACGGGCTCAGATGGATCAAGACGTTT	CATWDGLRWIKTF	TRGV2	.	TRGJP2	18	-1	-1	24
16	1.508238754194789E-4	TGTGCCACCTGGGACGGGCCGAGATGTAAGAAACTCTTT	CATWDGPRCKKLF	TRGV2	.	TRGJ1	19	-1	-1	26
16	1.508238754194789E-4	TGTGCCACCTGGGACGGGCACGGATATAAGAAACTCTTT	CATWDGHGYKKLF	TRGV2	.	TRGJ1	21	-1	-1	24
16	1.508238754194789E-4	TGTGCCACCTGGGACGGGGCAAGGTATAAGAAACTCTTT	CATWDGARYKKLF	TRGV2	.	TRGJ1	17	-1	-1	24
16	1.508238754194789E-4	TGTGCCACCTGGGACGAGAATTATTATAAGAAACTCTTT	CATWDENYYKKLF	TRGV2	.	TRGJ1	15	-1	-1	17
16	1.508238754194789E-4	TGTGCCACCTGGGACACGAATTATTATAAGAAACTCTTT	CATWDTNYYKKLF	TRGV3	.	TRGJ1	15	-1	-1	16
16	1.508238754194789E-4	TGTGCCACCTGGGACAGGCTACCCCTCGGGAAACTCTTT	CATWDRLPLGKLF	TRGV3	.	TRGJ1	18	-1	-1	29
16	1.508238754194789E-4	TGTGCCACCTGGGACAGGCGCGATTGGATCAAGACGTTT	CATWDRRDWIKTF	TRGV5	.	TRGJP2	18	-1	-1	21
16	1.508238754194789E-4	TGTGCCACCTGGGACAGGGGCGTTTGGGGGAAACTCTTT	CATWDRGVWGKLF	TRGV3	.	TRGJ1	17	-1	-1	29
16	1.508238754194789E-4	TGTGCCACCTGGGAGTGTCAGGAGGTGGAGAAACTCTTT	CATWECQEVEKLF	TRGV7	.	TRGJ1	13	-1	-1	28
16	1.508238754194789E-4	TGTGCTGCGTGGGGCTTAAGCTATAAGAAACTCTTT	CAAWGLSYKKLF	TRGV10	.	TRGJ1	12	-1	-1	21
16	1.508238754194789E-4	TGTGCTGCGTGGGGGAATTATTATAAGAAACTCTTT	CAAWGNYYKKLF	TRGV10	.	TRGJ1	12	-1	-1	14
16	1.508238754194789E-4	TGTGCTGCGTGGGATATTTCTTGGTTCAAGATATTT	CAAWDISWFKIF	TRGV10	.	TRGJP1	14	-1	-1	20
16	1.508238754194789E-4	TGTGCCACCTGGGCTCTATATTATAAGAAACTCTTT	CATWALYYKKLF	TRGV4	.	TRGJ1	12	-1	-1	18
16	1.508238754194789E-4	TGTGCCACCTGGGATGTTTGCTATAAGAAACTCTTT	CATWDVCYKKLF	TRGV4	.	TRGJ1	15	-1	-1	21
16	1.508238754194789E-4	TGTGCCACCTGGGATGTTTATTATAAGAAACTCTTT	CATWDVYYKKLF	TRGV4	.	TRGJ1	15	-1	-1	17
16	1.508238754194789E-4	TGTGCCACCTGGGATGAGCGATATAAGAAACTCTTT	CATWDERYKKLF	TRGV4	.	TRGJ1	18	-1	-1	21
16	1.508238754194789E-4	TGTGCCACCTGGGATAGTTATTATAAGAAACTCTTT	CATWDSYYKKLF	TRGV8	.	TRGJ1	16	-1	-1	17
16	1.508238754194789E-4	TGTGCCACCTGGGACTCTCATTATAAGAAACTCTTT	CATWDSHYKKLF	TRGV3	.	TRGJ1	14	-1	-1	19
16	1.508238754194789E-4	TGTGCCACCTGGGACGCCAAGCATAAGAAACTCTTT	CATWDAKHKKLF	TRGV2	.	TRGJ1	15	-1	-1	22
16	1.508238754194789E-4	TGTGCCACCTGGGACGGGAGGGAAAAGAAACTCTTT	CATWDGREKKLF	TRGV2	.	TRGJ1	17	-1	-1	24
16	1.508238754194789E-4	TGTGCCACCTGGGACAGGCTAGTTCTGAAACTCTTT	CATWDRLVLKLF	TRGV3	.	TRGJ1	18	-1	-1	26
16	1.508238754194789E-4	TGTGCCACCTGGGACAGGCCGGATAAGAAACTCTTT	CATWDRPDKKLF	TRGV3	.	TRGJ1	19	-1	-1	22
16	1.508238754194789E-4	TGTGCCACCTGGGACAGGCAGTATAAGAAACTCTTT	CATWDRQYKKLF	TRGV3	.	TRGJ1	18	-1	-1	21
16	1.508238754194789E-4	TGTGCCACCTGGGACAGGGGTACTAAGAAACTCTTT	CATWDRGTKKLF	TRGV7	.	TRGJ1	17	-1	-1	23
16	1.508238754194789E-4	TGTGCCACCTGGACCGCTCGTTATAAGAAACTCTTT	CATWTARYKKLF	TRGV3	.	TRGJ1	11	-1	-1	20
16	1.508238754194789E-4	TGTGCTGCGTGCTCATATTATAAGAAACTCTTT	CAACSYYKKLF	TRGV10	.	TRGJ1	10	-1	-1	15
16	1.508238754194789E-4	TGTGCTGCGTGCACTGGTTGGTTCAAGATATTT	CAACTGWFKIF	TRGV10	.	TRGJP1	10	-1	-1	11
16	1.508238754194789E-4	TGTGCTGCGTGGGATTATTGGTTCAAGATATTT	CAAWDYWFKIF	TRGV10	.	TRGJP1	16	-1	-1	17
16	1.508238754194789E-4	TGTGCCACCTGGGGGGATTATAAGAAACTCTTT	CATWGDYKKLF	TRGV2	.	TRGJ1	12	-1	-1	16
16	1.508238754194789E-4	TGTGCCACCTGGGATAGAGGAGGACAACTCTTT	CATWDRGGQLF	TRGV8	.	TRGJ1	16	-1	-1	25
16	1.508238754194789E-4	TGTGCCACCTGGGACGGCAATAAGAAACTCTTT	CATWDGNKKLF	TRGV2	.	TRGJ1	16	-1	-1	19
16	1.508238754194789E-4	TGTGCCACCTGGGACGGGCACAGGAAACTCTTT	CATWDGHRKLF	TRGV2	.	TRGJ1	18	-1	-1	23
16	1.508238754194789E-4	TGTGCCACCTGGGACGGAAATAAGAAACTCTTT	CATWDGNKKLF	TRGV2	.	TRGJ1	16	-1	-1	19
16	1.508238754194789E-4	TGTGCCACCTGGGACAGTATCAAGAAACTCTTT	CATWDSIKKLF	TRGV3	.	TRGJ1	16	-1	-1	17
16	1.508238754194789E-4	TGTGCCACCTGGATTTCGTATAAGAAACTCTTT	CATWISYKKLF	TRGV3	.	TRGJ1	11	-1	-1	18
16	1.508238754194789E-4	TGTGCCACCTGGAGGCTCATGTTGAAACTCTTT	CATWRLMLKLF	TRGV8	.	TRGJ1	11	-1	-1	23
16	1.508238754194789E-4	TGTGCCACCCAGAATTATTATAAGAAACTCTTT	CATQNYYKKLF	TRGV2	.	TRGJ1	8	-1	-1	11
16	1.508238754194789E-4	TGTGCCACCGGAGAAAGTTGGTTCAAGATATTT	CATGESWFKIF	TRGV4	.	TRGJP1	8	-1	-1	16
16	1.508238754194789E-4	TGTGCCACCTGGGCCCTTAAGAAACTCTTT	CATWALKKLF	TRGV2	.	TRGJ1	12	-1	-1	17
16	1.508238754194789E-4	TGTGCCACCTGGGATGGCCCTAGTCTCTTT	CATWDGPSLF	TRGV4	.	TRGJ2	19	-1	-1	24
16	1.508238754194789E-4	TGTGCCACCTGGGATGGGCTTTTGCTCTTT	CATWDGLLLF	TRGV4	.	TRGJ1	18	-1	-1	24
16	1.508238754194789E-4	TGTGCCACCTGGGATAGTAAGAAACTCTTT	CATWDSKKLF	TRGV3	.	TRGJ1	16	-1	-1	17
16	1.508238754194789E-4	TGTGCCACCTGGGACGGTAAGAAACTCTTT	CATWDGKKLF	TRGV2	.	TRGJ1	16	-1	-1	17
16	1.508238754194789E-4	TGTGCCACCTGGGACGATAAGAAACTCTTT	CATWDDKKLF	TRGV7	.	TRGJ1	14	-1	-1	16
16	1.508238754194789E-4	TGTGCCACCTGGGACAGGGAGAAACTCTTT	CATWDREKLF	TRGV3	.	TRGJ1	17	-1	-1	19
16	1.508238754194789E-4	TGTGCCGCCCACCTTTTGAAACTCTTT	CAAHLLKLF	TRGV4	.	TRGJ1	8	-1	-1	17
16	1.508238754194789E-4	TGTGCCACCTCTTGTAAGAAACTCTTT	CATSCKKLF	TRGV7	.	TRGJ1	9	-1	-1	11
16	1.508238754194789E-4	TGTGCCACCTCGGCCCAGAAACTCTTT	CATSAQKLF	TRGV8	.	TRGJ1	12	-1	-1	16
16	1.508238754194789E-4	TGTGCCACCTGGGTGAAGAAACTCTTT	CATWVKKLF	TRGV4	.	TRGJ1	12	-1	-1	15
16	1.508238754194789E-4	TGTGCCACCTGGGACCGGAAACTCTTT	CATWDRKLF	TRGV3	.	TRGJ2	17	-1	-1	17
16	1.508238754194789E-4	TGTGCCACCCCGAATAAGAAACTCTTT	CATPNKKLF	TRGV8	.	TRGJ1	8	-1	-1	13
16	1.508238754194789E-4	TGTGTAAGTCCTGAGAAACTCTTT	CVSPEKLF	TRGV4	.	TRGJ1	3	-1	-1	13
16	1.508238754194789E-4	TGTGCCACCCCGAAGAAACTCTTT	CATPKKLF	TRGV2	.	TRGJ1	8	-1	-1	12
16	1.508238754194789E-4	TGTGCCACCTGGGGACTCTTT	CATWGLF	TRGV3	.	TRGJ1	12	-1	-1	14
15	1.4139738320576148E-4	TGTGCCACCTGGGATAGGCATGGACTCCTCTGCCTTATTACCACTGGTTGGTTCAAGATATTT	CATWDRHGLLCLITTGWFKIF	TRGV8	.	TRGJP1	18	-1	-1	35
15	1.4139738320576148E-4	TGTGCCACCTGGGACGGGCCCCTCCCCTCTGAAGGATATAGTAGTGATTGGATCAAGACGTTT	CATWDGPLPSEGYSSDWIKTF	TRGV2	.	TRGJP2	25	-1	-1	35
15	1.4139738320576148E-4	TGTGCTGCGTGGGATTGTCCCGTCGGCTTAGCCCCCACTGGTTGGTTCAAGATATTT	CAAWDCPVGLAPTGWFKIF	TRGV10	.	TRGJP1	15	-1	-1	34
15	1.4139738320576148E-4	TGTGCCACCTGGGACGGGCGGGAGAGAGAGGGTAGTGATTGGATCAAGACGTTT	CATWDGREREGSDWIKTF	TRGV2	.	TRGJP2	18	-1	-1	31
15	1.4139738320576148E-4	TGTGCTGCGTGGGATCCATCCGTGAGGGCCACTGGTTGGTTCAAGATATTT	CAAWDPSVRATGWFKIF	TRGV10	.	TRGJP1	14	-1	-1	28
15	1.4139738320576148E-4	TGTGCTGCGTGGGATTTCCCTTATACCACTGGTTGGTTCAAGATATTT	CAAWDFPYTTGWFKIF	TRGV10	.	TRGJP1	15	-1	-1	21
15	1.4139738320576148E-4	TGTGCTGCGTGGGATCGCAGAGAGCCGAATTATTATAAGAAACTCTTT	CAAWDRREPNYYKKLF	TRGV10	.	TRGJ1	14	-1	-1	25
15	1.4139738320576148E-4	TGTGCTGCGTGGGATAAGAGGGATACCACTGGTTGGTTCAAGATATTT	CAAWDKRDTTGWFKIF	TRGV10	.	TRGJP1	14	-1	-1	22
15	1.4139738320576148E-4	TGTGCTGCGCTCGCTGGCGCTCGTCCGAATTATTATAAGAAACTCTTT	CAALAGARPNYYKKLF	TRGV10	.	TRGJ1	8	-1	-1	25
15	1.4139738320576148E-4	TGTGCCTTGTGGGAGGCCAGAAACGTAAATTATTATAAGAAACTCTTT	CALWEARNVNYYKKLF	TRGV9	.	TRGJ1	15	-1	-1	27
15	1.4139738320576148E-4	TGTGCCACCTGGGACCCGACCGCGAGTAGTGATTGGATCAAGACGTTT	CATWDPTASSDWIKTF	TRGV8	.	TRGJP2	13	-1	-1	24
15	1.4139738320576148E-4	TGTGCCACCTGGGACGGTAGATATAGTAGTGATTGGATCAAGACGTTT	CATWDGRYSSDWIKTF	TRGV2	.	TRGJP2	16	-1	-1	20
15	1.4139738320576148E-4	TGTGCCACCTGGGACGGGCACCTCTGGGGTGATTGGATCAAGACGTTT	CATWDGHLWGDWIKTF	TRGV2	.	TRGJP2	18	-1	-1	28
15	1.4139738320576148E-4	TGTGCCACCTGGGACAGGCCCTTGTGCCGCACTGGGACGACACTCTTT	CATWDRPLCRTGTTLF	TRGV5	.	TRGJ1	19	-1	-1	38
15	1.4139738320576148E-4	TGTGCCACCTGGGACAGGCGGTTGACGATTTGTTATAAGAAACTCTTT	CATWDRRLTICYKKLF	TRGV3	.	TRGJ1	18	-1	-1	25
15	1.4139738320576148E-4	TGTGCCACCTGGGACAGACATTATAGTAGTGATTGGATCAAGACGTTT	CATWDRHYSSDWIKTF	TRGV8	.	TRGJP2	16	-1	-1	21
15	1.4139738320576148E-4	TGTGCTGCGTGGGATTATTCGGGGCTTTATTATAAGAAACTCTTT	CAAWDYSGLYYKKLF	TRGV10	.	TRGJ1	16	-1	-1	26
15	1.4139738320576148E-4	TGTGCTGCGTGGGATCCCCTAACCACTGGTTGGTTCAAGATATTT	CAAWDPLTTGWFKIF	TRGV10	.	TRGJP1	14	-1	-1	21
15	1.4139738320576148E-4	TGTGCTGCGTGGGACCTCTATACCACTGGTTGGTTCAAGATATTT	CAAWDLYTTGWFKIF	TRGV10	.	TRGJP1	13	-1	-1	18
15	1.4139738320576148E-4	TGTGCCACCTGGGATGGGCTTGGTAGTGATTGGATCAAGACGTTT	CATWDGLGSDWIKTF	TRGV4	.	TRGJP2	18	-1	-1	22
15	1.4139738320576148E-4	TGTGCCACCTGGGATGGGCCCGTTCTCATTTATAAGAAACTCTTT	CATWDGPVLIYKKLF	TRGV4	.	TRGJ1	20	-1	-1	29
15	1.4139738320576148E-4	TGTGCCACCTGGGACGGGGATAGTAGTGATTGGATCAAGACGTTT	CATWDGDSSDWIKTF	TRGV2	.	TRGJP2	17	-1	-1	19
15	1.4139738320576148E-4	TGTGCCACCTGGGACGGGATTACCACTGGTTGGTTCAAGATATTT	CATWDGITTGWFKIF	TRGV2	.	TRGJP1	17	-1	-1	20
15	1.4139738320576148E-4	TGTGCTGCCGGAGCGGAAAACACTGGTTGGTTCAAGATATTT	CAAGAENTGWFKIF	TRGV10	.	TRGJP1	7	-1	-1	20
15	1.4139738320576148E-4	TGTGCTGCGTGGCAAAGGGGCACTGGTTGGTTCAAGATATTT	CAAWQRGTGWFKIF	TRGV10	.	TRGJP1	11	-1	-1	20
15	1.4139738320576148E-4	TGTGCTGCGTGGGTTAAATATTATAATGGTAAGAAACTCTTT	CAAWVKYYNGKKLF	TRGV10	.	TRGJ1	15	-1	-1	29
15	1.4139738320576148E-4	TGTGCTGCGTGGGTCCATGCCGCCGGTTGGTTCAAGATATTT	CAAWVHAAGWFKIF	TRGV10	.	TRGJP1	12	-1	-1	24
15	1.4139738320576148E-4	TGTGCTGCGTGGGTGGTCTACCCTGGTTGGTTCAAGATATTT	CAAWVVYPGWFKIF	TRGV10	.	TRGJP1	12	-1	-1	18
15	1.4139738320576148E-4	TGTGCTGCGTGGGACCTTAGGGGTTATTATAAGAAACTCTTT	CAAWDLRGYYKKLF	TRGV10	.	TRGJ1	13	-1	-1	23
15	1.4139738320576148E-4	TGTGCTGCGTGGGACCCCCGGACTTATTATAAGAAACTCTTT	CAAWDPRTYYKKLF	TRGV10	.	TRGJ1	13	-1	-1	20
15	1.4139738320576148E-4	TGTGCTGCGTGGGACACTACGAATTATTATAAGAAACTCTTT	CAAWDTTNYYKKLF	TRGV10	.	TRGJ1	13	-1	-1	19
15	1.4139738320576148E-4	TGTGCCACCTGGGCTTATAGTAGTGATTGGATCAAGACGTTT	CATWAYSSDWIKTF	TRGV8	.	TRGJP2	12	-1	-1	15
15	1.4139738320576148E-4	TGTGCCACCTGGGATGGGCCTCTTTGGTATAAGAAACTCTTT	CATWDGPLWYKKLF	TRGV4	.	TRGJ1	19	-1	-1	27
15	1.4139738320576148E-4	TGTGCCACCTGGGACGGGCCTTGTCAGAGAAAGAAACTCTTT	CATWDGPCQRKKLF	TRGV2	.	TRGJ1	19	-1	-1	30
15	1.4139738320576148E-4	TGTGCCACCTGGGACGGGCGGTGGTATTATAAGAAACTCTTT	CATWDGRWYYKKLF	TRGV2	.	TRGJ1	18	-1	-1	24
15	1.4139738320576148E-4	TGTGCCACCTGGGACGGGCAGAGTGATTGGATCAAGACGTTT	CATWDGQSDWIKTF	TRGV2	.	TRGJP2	18	-1	-1	21
15	1.4139738320576148E-4	TGTGCCACCTGGGACGGGACGGGGGCCGCTAAGAAACTCTTT	CATWDGTGAAKKLF	TRGV2	.	TRGJ1	17	-1	-1	29
15	1.4139738320576148E-4	TGTGCCACCTGGGACGGACGTTCGGTTTATAAGAAACTCTTT	CATWDGRSVYKKLF	TRGV2	.	TRGJ1	16	-1	-1	26
15	1.4139738320576148E-4	TGTGCCACCTGGGACGATACCACTGGTTGGTTCAAGATATTT	CATWDDTTGWFKIF	TRGV8	.	TRGJP1	13	-1	-1	16
15	1.4139738320576148E-4	TGTGCCACCTGGGACAGGCGGACTAACCCAAAGAAACTCTTT	CATWDRRTNPKKLF	TRGV3	.	TRGJ1	18	-1	-1	30
15	1.4139738320576148E-4	TGTGCTGCTCCACGGTACACTGGTTGGTTCAAGATATTT	CAAPRYTGWFKIF	TRGV10	.	TRGJP1	7	-1	-1	17
15	1.4139738320576148E-4	TGTGCTGCGTGCCCTATCACTGGTTGGTTCAAGATATTT	CAACPITGWFKIF	TRGV10	.	TRGJP1	10	-1	-1	14
15	1.4139738320576148E-4	TGTGCTGCGTGGCCGCAGAATTATTATAAGAAACTCTTT	CAAWPQNYYKKLF	TRGV10	.	TRGJ1	11	-1	-1	17
15	1.4139738320576148E-4	TGTGCTGCGTGGGATTTCCCCGGTTGGTTCAAGATATTT	CAAWDFPGWFKIF	TRGV10	.	TRGJP1	15	-1	-1	21
15	1.4139738320576148E-4	TGTGCTGCGTGGGATTGCAGTTATTATAAGAAACTCTTT	CAAWDCSYYKKLF	TRGV10	.	TRGJ1	15	-1	-1	20
15	1.4139738320576148E-4	TGTGCTGCGTGGGATTGGCATTCTTATAAGAAACTCTTT	CAAWDWHSYKKLF	TRGV10	.	TRGJ1	15	-1	-1	13
15	1.4139738320576148E-4	TGTGCTGCGTGGATCTCCACTGGTTGGTTCAAGATATTT	CAAWISTGWFKIF	TRGV10	.	TRGJP1	11	-1	-1	8
15	1.4139738320576148E-4	TGTGCTGCGGCCCATACCACTGGTTGGTTCAAGATATTT	CAAAHTTGWFKIF	TRGV10	.	TRGJP1	8	-1	-1	13
15	1.4139738320576148E-4	TGTGCCACCTGGGTCCCCCCACCATATAAGAAACTCTTT	CATWVPPPYKKLF	TRGV2	.	TRGJ1	12	-1	-1	24
15	1.4139738320576148E-4	TGTGCCACCTGGGATTCGAATTATTATAAGAAACTCTTT	CATWDSNYYKKLF	TRGV4	.	TRGJ1	14	-1	-1	13
15	1.4139738320576148E-4	TGTGCCACCTGGGATCAAGATTATTATAAGAAACTCTTT	CATWDQDYYKKLF	TRGV4	.	TRGJ1	14	-1	-1	19
15	1.4139738320576148E-4	TGTGCCACCTGGGATGGGGAGGGGTATAAGAAACTCTTT	CATWDGEGYKKLF	TRGV4	.	TRGJ1	17	-1	-1	24
15	1.4139738320576148E-4	TGTGCCACCTGGGATATCAGGCGGAGGATCAAGACGTTT	CATWDIRRRIKTF	TRGV4	.	TRGJP2	14	-1	-1	25
15	1.4139738320576148E-4	TGTGCCACCTGGGATAGGCCTTATTATAAGAAACTCTTT	CATWDRPYYKKLF	TRGV8	.	TRGJ1	20	-1	-1	20
15	1.4139738320576148E-4	TGTGCCACCTGGGACTTACTGGGCAGAAAGAAACTCTTT	CATWDLLGRKKLF	TRGV3	.	TRGJ1	14	-1	-1	27
15	1.4139738320576148E-4	TGTGCCACCTGGGACTCTTCTAAAGCTAAGAAACTCTTT	CATWDSSKAKKLF	TRGV7	.	TRGJ1	14	-1	-1	26
15	1.4139738320576148E-4	TGTGCCACCTGGGACCCGAATTATTATAAGAAACTCTTT	CATWDPNYYKKLF	TRGV4	.	TRGJ1	13	-1	-1	16
15	1.4139738320576148E-4	TGTGCCACCTGGGACGCGAATTATTATAAGAAACTCTTT	CATWDANYYKKLF	TRGV8	.	TRGJ1	13	-1	-1	16
15	1.4139738320576148E-4	TGTGCCACCTGGGACGGCCAGGTATATAAGAAACTCTTT	CATWDGQVYKKLF	TRGV2	.	TRGJ1	16	-1	-1	24
15	1.4139738320576148E-4	TGTGCCACCTGGGACGGGCTTTTCGGGAAGAAACTCTTT	CATWDGLFGKKLF	TRGV2	.	TRGJ1	18	-1	-1	27
15	1.4139738320576148E-4	TGTGCCACCTGGGACGGGCTGCGCTATAAGAAACTCTTT	CATWDGLRYKKLF	TRGV2	.	TRGJ1	18	-1	-1	24
15	1.4139738320576148E-4	TGTGCCACCTGGGACGGGCCCCGTGGTGGGAAACTCTTT	CATWDGPRGGKLF	TRGV2	.	TRGJ1	20	-1	-1	29
15	1.4139738320576148E-4	TGTGCCACCTGGGACGGGCCGGGGAGGAAGAAACTCTTT	CATWDGPGRKKLF	TRGV2	.	TRGJ1	19	-1	-1	27
15	1.4139738320576148E-4	TGTGCCACCTGGGACGGGCGCTATTATAAGAAACTCTTT	CATWDGRYYKKLF	TRGV2	.	TRGJ1	18	-1	-1	21
15	1.4139738320576148E-4	TGTGCCACCTGGGACGGGGCGGGGTGGATCAAGACGTTT	CATWDGAGWIKTF	TRGV2	.	TRGJP2	17	-1	-1	24
15	1.4139738320576148E-4	TGTGCCACCTGGGACAGGCCGATCTTTGAGGTTCTCTTT	CATWDRPIFEVLF	TRGV5	.	TRGJ1	19	-1	-1	33
15	1.4139738320576148E-4	TGTGCCACCTGGGACAGGCCAGGATATAAGAAACTCTTT	CATWDRPGYKKLF	TRGV3	.	TRGJ1	19	-1	-1	24
15	1.4139738320576148E-4	TGTGCCACCTGGAGGAGTAGTGATTGGATCAAGACGTTT	CATWRSSDWIKTF	TRGV8	.	TRGJP2	11	-1	-1	15
15	1.4139738320576148E-4	TGTGCTGCGTGGGATTACTATTATAAGAAACTCTTT	CAAWDYYYKKLF	TRGV10	.	TRGJ1	17	-1	-1	18
15	1.4139738320576148E-4	TGTGCTGCGTGGACCACTGGTTGGTTCAAGATATTT	CAAWTTGWFKIF	TRGV10	.	TRGJP1	11	-1	-1	12
15	1.4139738320576148E-4	TGTGCCACCTGGCCTAGGGATTATAAGAAACTCTTT	CATWPRDYKKLF	TRGV8	.	TRGJ1	17	-1	-1	19
15	1.4139738320576148E-4	TGTGCCACCTGGGTGGGTTATTATAAGAAACTCTTT	CATWVGYYKKLF	TRGV4	.	TRGJ1	16	-1	-1	17
15	1.4139738320576148E-4	TGTGCCACCTGGGGTAGTGATTGGATCAAGACGTTT	CATWGSDWIKTF	TRGV2	.	TRGJP2	12	-1	-1	13
15	1.4139738320576148E-4	TGTGCCACCTGGGGCCGTTGGTATAAGAAACTCTTT	CATWGRWYKKLF	TRGV8	.	TRGJ1	12	-1	-1	21
15	1.4139738320576148E-4	TGTGCCACCTGGGATCCTGGCGGGCGGGGACTCTTT	CATWDPGGRGLF	TRGV4	.	TRGJ1	14	-1	-1	29
15	1.4139738320576148E-4	TGTGCCACCTGGGATGGGCCCGGTAAGAAACTCTTT	CATWDGPGKKLF	TRGV4	.	TRGJ1	20	-1	-1	23
15	1.4139738320576148E-4	TGTGCCACCTGGGATATAGGCTGGATCAAGACGTTT	CATWDIGWIKTF	TRGV8	.	TRGJP2	15	-1	-1	21
15	1.4139738320576148E-4	TGTGCCACCTGGGATAGGAGATGGTTCAAGATATTT	CATWDRRWFKIF	TRGV8	.	TRGJP1	17	-1	-1	21
15	1.4139738320576148E-4	TGTGCCACCTGGGACGTCGATTATAAGAAACTCTTT	CATWDVDYKKLF	TRGV3	.	TRGJ1	14	-1	-1	19
15	1.4139738320576148E-4	TGTGCCACCTGGGACGCTCTTAGTGAGAAACTCTTT	CATWDALSEKLF	TRGV3	.	TRGJ1	14	-1	-1	25
15	1.4139738320576148E-4	TGTGCCACCTGGGACGGGCTTTATAAGAAACTCTTT	CATWDGLYKKLF	TRGV2	.	TRGJ1	18	-1	-1	20
15	1.4139738320576148E-4	TGTGCCACCTGGGACGGGCTCGGGGGTGAACTCTTT	CATWDGLGGELF	TRGV2	.	TRGJ1	21	-1	-1	28
15	1.4139738320576148E-4	TGTGCCACCTGGGACGGGCTGGTTCAGAAACTCTTT	CATWDGLVQKLF	TRGV2	.	TRGJ1	18	-1	-1	25
15	1.4139738320576148E-4	TGTGCCACCTGGGACGGGCCGGGAAAGAAACTCTTT	CATWDGPGKKLF	TRGV2	.	TRGJ1	19	-1	-1	24
15	1.4139738320576148E-4	TGTGCCACCTGGGACGGGCGGTTTAAGAAACTCTTT	CATWDGRFKKLF	TRGV2	.	TRGJ1	18	-1	-1	23
15	1.4139738320576148E-4	TGTGCCACCTGGGACGGGAATTATAAGAAACTCTTT	CATWDGNYKKLF	TRGV2	.	TRGJ1	17	-1	-1	19
15	1.4139738320576148E-4	TGTGCCACCTGGGACAGTCATTATAAGAAACTCTTT	CATWDSHYKKLF	TRGV7	.	TRGJ1	16	-1	-1	19
15	1.4139738320576148E-4	TGTGCCACCTGGGACAGTGATTATAAGAAACTCTTT	CATWDSDYKKLF	TRGV7	.	TRGJ1	16	-1	-1	19
15	1.4139738320576148E-4	TGTGCCACCTGGGACAGGCTTTATAAGAAACTCTTT	CATWDRLYKKLF	TRGV3	.	TRGJ1	18	-1	-1	20
15	1.4139738320576148E-4	TGTGCCACCTGGGACAGGGGATATAAGAAACTCTTT	CATWDRGYKKLF	TRGV3	.	TRGJ1	17	-1	-1	21
15	1.4139738320576148E-4	TGTGCCACCTGGACCCTCCTTTATAAGAAACTCTTT	CATWTLLYKKLF	TRGV3	.	TRGJ1	11	-1	-1	20
15	1.4139738320576148E-4	TGTGCCACCCTAACGTCAACGTATAAGAAACTCTTT	CATLTSTYKKLF	TRGV3	.	TRGJ1	8	-1	-1	21
15	1.4139738320576148E-4	TGTGCTCAGGGTAGTGATTGGATCAAGACGTTT	CAQGSDWIKTF	TRGV2	.	TRGJP2	4	-1	-1	10
15	1.4139738320576148E-4	TGTGCTGCCCCCCTTTATTATAAGAAACTCTTT	CAAPLYYKKLF	TRGV10	.	TRGJ1	7	-1	-1	14
15	1.4139738320576148E-4	TGTGCTGCGTGGGCGGGGTATAAGAAACTCTTT	CAAWAGYKKLF	TRGV10	.	TRGJ1	12	-1	-1	18
15	1.4139738320576148E-4	TGTGCTGCGTGGGATTATAGGTTCAAGATATTT	CAAWDYRFKIF	TRGV10	.	TRGJP1	16	-1	-1	19
15	1.4139738320576148E-4	TGTGCTGCGTGGGATCTTAACAAGAAACTCTTT	CAAWDLNKKLF	TRGV10	.	TRGJ1	14	-1	-1	21
15	1.4139738320576148E-4	TGTGCTGCGTGGGATGGTGGGTTCAAGATATTT	CAAWDGGFKIF	TRGV10	.	TRGJP1	14	-1	-1	14
15	1.4139738320576148E-4	TGTGCCTGCTGGATGGGCTATAAGAAACTCTTT	CACWMGYKKLF	TRGV11	.	TRGJ1	13	-1	-1	18
15	1.4139738320576148E-4	TGTGCCACCTTTTCGGTGTATAAGAAACTCTTT	CATFSVYKKLF	TRGV3	.	TRGJ1	9	-1	-1	18
15	1.4139738320576148E-4	TGTGCCACCTCCCTCGGTTGGAAGAAACTCTTT	CATSLGWKKLF	TRGV4	.	TRGJ1	9	-1	-1	21
15	1.4139738320576148E-4	TGTGCCACCTGGCAGGGTCATAAGAAACTCTTT	CATWQGHKKLF	TRGV4	.	TRGJ1	11	-1	-1	19
15	1.4139738320576148E-4	TGTGCCACCTGGGGAAGGGGGTGGAAACTCTTT	CATWGRGWKLF	TRGV3	.	TRGJ1	12	-1	-1	23
15	1.4139738320576148E-4	TGTGCCACCTGGGATCGGGGTAAGAAACTCTTT	CATWDRGKKLF	TRGV8	.	TRGJ1	17	-1	-1	20
15	1.4139738320576148E-4	TGTGCCACCTGGGATGGTTGGTTCAAGATATTT	CATWDGWFKIF	TRGV3	.	TRGJP1	13	-1	-1	14
15	1.4139738320576148E-4	TGTGCCACCTGGGATGGGCGTGAGAAACTCTTT	CATWDGREKLF	TRGV4	.	TRGJ1	18	-1	-1	22
15	1.4139738320576148E-4	TGTGCCACCTGGGATAATTATAAGAAACTCTTT	CATWDNYKKLF	TRGV8	.	TRGJ1	15	-1	-1	13
15	1.4139738320576148E-4	TGTGCCACCTGGGACCGAGAAAAGAAACTCTTT	CATWDREKKLF	TRGV4	.	TRGJ1	13	-1	-1	21
15	1.4139738320576148E-4	TGTGCCACCTGGGACGGTTCTAAGAAACTCTTT	CATWDGSKKLF	TRGV2	.	TRGJ1	16	-1	-1	17
15	1.4139738320576148E-4	TGTGCCACCTGGGACGGACGGAGGAAACTCTTT	CATWDGRRKLF	TRGV2	.	TRGJ1	16	-1	-1	23
15	1.4139738320576148E-4	TGTGCCACCTGGGACATGTGGAAGAAACTCTTT	CATWDMWKKLF	TRGV3	.	TRGJ1	15	-1	-1	21
15	1.4139738320576148E-4	TGTGCCACCTGGGACAGTTACGAGAAACTCTTT	CATWDSYEKLF	TRGV3	.	TRGJ1	16	-1	-1	22
15	1.4139738320576148E-4	TGTGCCACCTGGGACAGGCGGGAGAAACTCTTT	CATWDRREKLF	TRGV3	.	TRGJ1	18	-1	-1	22
15	1.4139738320576148E-4	TGTGCCACCTGGGAGCATTATAAGAAACTCTTT	CATWEHYKKLF	TRGV4	.	TRGJ1	13	-1	-1	16
15	1.4139738320576148E-4	TGTGCCACCTGGACTTATTATAAGAAACTCTTT	CATWTYYKKLF	TRGV8	.	TRGJ1	11	-1	-1	11
15	1.4139738320576148E-4	TGTGCTGCCTTCCATTGGTTCAAGATATTT	CAAFHWFKIF	TRGV10	.	TRGJP1	7	-1	-1	14
15	1.4139738320576148E-4	TGTGCCACCTGGGTCGGTAAGAAACTCTTT	CATWVGKKLF	TRGV4	.	TRGJ1	12	-1	-1	17
15	1.4139738320576148E-4	TGTGCCACCTGGGATGTTAAGAAACTCTTT	CATWDVKKLF	TRGV8	.	TRGJ1	14	-1	-1	17
15	1.4139738320576148E-4	TGTGCCACCTGGGATAATTTGAAACTCTTT	CATWDNLKLF	TRGV4	.	TRGJ1	14	-1	-1	20
15	1.4139738320576148E-4	TGTGCCACCTGGGACAGGCGAGCACTCTTT	CATWDRRALF	TRGV3	.	TRGJ1	18	-1	-1	23
15	1.4139738320576148E-4	TGTGCCACCCCTGGGGATAAGAAACTCTTT	CATPGDKKLF	TRGV3	.	TRGJ1	8	-1	-1	16
15	1.4139738320576148E-4	TGTGCCACCCCCTATTATAAGAAACTCTTT	CATPYYKKLF	TRGV4	.	TRGJ1	8	-1	-1	12
15	1.4139738320576148E-4	TGTGCCACCCAGGCGAATAAGAAACTCTTT	CATQANKKLF	TRGV2	.	TRGJ1	8	-1	-1	16
15	1.4139738320576148E-4	TGTGCTGCCGGTTGGTTCAAGATATTT	CAAGWFKIF	TRGV10	.	TRGJP1	7	-1	-1	9
15	1.4139738320576148E-4	TGTGCCCCTGGGCATAAGAAACTCTTT	CAPGHKKLF	TRGV8	.	TRGJ1	15	-1	-1	13
15	1.4139738320576148E-4	TGTGCCACCTGGCGAAAGAAACTCTTT	CATWRKKLF	TRGV4	.	TRGJ1	11	-1	-1	15
15	1.4139738320576148E-4	TGTGCCACCTGGGTCTATGGACTCTTT	CATWVYGLF	TRGV8	.	TRGJ1	12	-1	-1	20
15	1.4139738320576148E-4	TGTGCCACCTGCCTCTTT	CATCLF	TRGV7	.	TRGJ1	10	-1	-1	12
15	1.4139738320576148E-4	CCCGAACTCTTT	PELF	TRGV4	.	TRGJ1	-1	-1	-1	4
14	1.3197089099204403E-4	TGTGCCTTGTGGGAGGTGGTTATTCTCATTTATTTAGCATATTTTTATAAGAAACTCTTT	CALWEVVILIYLAYFYKKLF	TRGV9	.	TRGJ1	17	-1	-1	40
14	1.3197089099204403E-4	TGTGCCACCTGGGACCAGGGGGCTAGGCGTCGGAGTAGTGATTGGATCAAGACGTTT	CATWDQGARRRSSDWIKTF	TRGV2	.	TRGJP2	14	-1	-1	33
14	1.3197089099204403E-4	TGTGCTGCCTTCCCGCTCATATTACCGCATACCACTGGTTGGTTCAAGATATTT	CAAFPLILPHTTGWFKIF	TRGV10	.	TRGJP1	7	-1	-1	28
14	1.3197089099204403E-4	TGTGCTGCGTGGGATTTACGAGAACAGAATACCACTGGTTGGTTCAAGATATTT	CAAWDLREQNTTGWFKIF	TRGV10	.	TRGJP1	19	-1	-1	28
14	1.3197089099204403E-4	TGTGCTGCGTGGGATAACGTAGGTGGGAAGCTGAATTATTATAAGAAACTCTTT	CAAWDNVGGKLNYYKKLF	TRGV10	.	TRGJ1	20	-1	-1	32
14	1.3197089099204403E-4	TGTGCTGCGTGGGACCACCATTGGGATCATACCACTGGTTGGTTCAAGATATTT	CAAWDHHWDHTTGWFKIF	TRGV10	.	TRGJP1	13	-1	-1	13
14	1.3197089099204403E-4	TGTGCTGCGTGGGATTACCCAAGCGATACCACTGGTTGGTTCAAGATATTT	CAAWDYPSDTTGWFKIF	TRGV10	.	TRGJP1	17	-1	-1	25
14	1.3197089099204403E-4	TGTGCTGCGTGGGATCCGACCCTCCCCCCCACTGGTTGGTTCAAGATATTT	CAAWDPTLPPTGWFKIF	TRGV10	.	TRGJP1	14	-1	-1	28
14	1.3197089099204403E-4	TGTGCTGCGTGGGATAGTGCCCTCCCCAGAGGTGGTTGGTTCAAGATATTT	CAAWDSALPRGGWFKIF	TRGV10	.	TRGJP1	14	-1	-1	32
14	1.3197089099204403E-4	TGTGCCACCTGGGACAGGCGACCGAATACCACTGGTTGGTTCAAGATATTT	CATWDRRPNTTGWFKIF	TRGV3	.	TRGJP1	18	-1	-1	25
14	1.3197089099204403E-4	TGTGCTGCGTGGGATTATAACGAAACTAATTATTATAAGAAACTCTTT	CAAWDYNETNYYKKLF	TRGV10	.	TRGJ1	16	-1	-1	27
14	1.3197089099204403E-4	TGTGCTGCGTGGGATGAAGATGGTACCACTGGTTGGTTCAAGATATTT	CAAWDEDGTTGWFKIF	TRGV10	.	TRGJP1	14	-1	-1	23
14	1.3197089099204403E-4	TGTGCTGCGTGGGATAATCTCGGTACCACTGGTTGGTTCAAGATATTT	CAAWDNLGTTGWFKIF	TRGV10	.	TRGJP1	14	-1	-1	23
14	1.3197089099204403E-4	TGTGCTGCGTGGGACGGATATAGGTGGGACTATTATAAGAAACTCTTT	CAAWDGYRWDYYKKLF	TRGV10	.	TRGJ1	13	-1	-1	30
14	1.3197089099204403E-4	TGTGCCACCTGGGATGGGCCTTGGCCCACTGGTTGGTTCAAGATATTT	CATWDGPWPTGWFKIF	TRGV4	.	TRGJP1	19	-1	-1	25
14	1.3197089099204403E-4	TGTGCCACCTGGGACGGGCGGGGTTGCGGTGATTGGATCAAGACGTTT	CATWDGRGCGDWIKTF	TRGV2	.	TRGJP2	18	-1	-1	28
14	1.3197089099204403E-4	TGTGCCACCTGGGACACTAAAGATAGTAGTGATTGGATCAAGACGTTT	CATWDTKDSSDWIKTF	TRGV3	.	TRGJP2	15	-1	-1	22
14	1.3197089099204403E-4	TGTGCTGCGTGGGTCCCTTCTACCACTGGTTGGTTCAAGATATTT	CAAWVPSTTGWFKIF	TRGV10	.	TRGJP1	12	-1	-1	20
14	1.3197089099204403E-4	TGTGCTGCGTGGGATTTAAAGGCCACTGGTTGGTTCAAGATATTT	CAAWDLKATGWFKIF	TRGV10	.	TRGJP1	15	-1	-1	22
14	1.3197089099204403E-4	TGTGCTGCGTGGGATTATAATTCCACTGGTTGGTTCAAGATATTT	CAAWDYNSTGWFKIF	TRGV10	.	TRGJP1	25	-1	-1	15
14	1.3197089099204403E-4	TGTGCTGCGTGGGATTATAAGACCACTGGTTGGTTCAAGATATTT	CAAWDYKTTGWFKIF	TRGV10	.	TRGJP1	16	-1	-1	21
14	1.3197089099204403E-4	TGTGCTGCGTGGGAAGAGTGTCCCACTGGTTGGTTCAAGATATTT	CAAWEECPTGWFKIF	TRGV10	.	TRGJP1	13	-1	-1	22
14	1.3197089099204403E-4	TGTGCCTTGTGGGAGGTTTATACCACTGGTTGGTTCAAGATATTT	CALWEVYTTGWFKIF	TRGV9	.	TRGJP1	16	-1	-1	14
14	1.3197089099204403E-4	TGTGCCACCTGGGATGGAATGCCCACTGGTTGGTTCAAGATATTT	CATWDGMPTGWFKIF	TRGV8	.	TRGJP1	14	-1	-1	22
14	1.3197089099204403E-4	TGTGCCACCTGGGATAGTGGGGGCAGGGGATATAAGAAACTCTTT	CATWDSGGRGYKKLF	TRGV8	.	TRGJ1	16	-1	-1	30
14	1.3197089099204403E-4	TGTGCCACCTGGGATAAGGGTACCACTGGTTGGTTCAAGATATTT	CATWDKGTTGWFKIF	TRGV8	.	TRGJP1	15	-1	-1	20
14	1.3197089099204403E-4	TGTGCCACCTGGGACGGATACCTGAGTTATTATAAGAAACTCTTT	CATWDGYLSYYKKLF	TRGV2	.	TRGJ1	16	-1	-1	23
14	1.3197089099204403E-4	TGTGCCACCTGGGACAGGTGGGGTAGTGATTGGATCAAGACGTTT	CATWDRWGSDWIKTF	TRGV3	.	TRGJP2	17	-1	-1	22
14	1.3197089099204403E-4	TGTGCTGCGTGGTACTATACCACTGGTTGGTTCAAGATATTT	CAAWYYTTGWFKIF	TRGV10	.	TRGJP1	11	-1	-1	8
14	1.3197089099204403E-4	TGTGCTGCGTGGGTAAATACCACTGGTTGGTTCAAGATATTT	CAAWVNTTGWFKIF	TRGV10	.	TRGJP1	12	-1	-1	11
14	1.3197089099204403E-4	TGTGCTGCGTGGGATTTGGGGATTTATTATAAGAAACTCTTT	CAAWDLGIYYKKLF	TRGV10	.	TRGJ1	15	-1	-1	20
14	1.3197089099204403E-4	TGTGCTGCGTGGGATCCACTCACTGGTTGGTTCAAGATATTT	CAAWDPLTGWFKIF	TRGV10	.	TRGJP1	14	-1	-1	8
14	1.3197089099204403E-4	TGTGCCACCTGGGATGCCACCACTGGTTGGTTCAAGATATTT	CATWDATTGWFKIF	TRGV4	.	TRGJP1	15	-1	-1	18
14	1.3197089099204403E-4	TGTGCCACCTGGGATGGGCTGACTTTTAAGTGGAAACTCTTT	CATWDGLTFKWKLF	TRGV4	.	TRGJ1	18	-1	-1	32
14	1.3197089099204403E-4	TGTGCCACCTGGGATGAGAGTAGTGATTGGATCAAGACGTTT	CATWDESSDWIKTF	TRGV4	.	TRGJP2	15	-1	-1	18
14	1.3197089099204403E-4	TGTGCCACCTGGGATATCGCGTGTGCGTATAAGAAACTCTTT	CATWDIACAYKKLF	TRGV4	.	TRGJ1	14	-1	-1	27
14	1.3197089099204403E-4	TGTGCCACCTGGGATAGGCGTAGTGATTGGATCAAGACGTTT	CATWDRRSDWIKTF	TRGV8	.	TRGJP2	21	-1	-1	19
14	1.3197089099204403E-4	TGTGCCACCTGGGATAGAGGTTTTGGTTATAAGAAACTCTTT	CATWDRGFGYKKLF	TRGV8	.	TRGJ1	16	-1	-1	26
14	1.3197089099204403E-4	TGTGCCACCTGGGACTGCGCTAGTGGTTGGTTCAAGATATTT	CATWDCASGWFKIF	TRGV2	.	TRGJP1	14	-1	-1	23
14	1.3197089099204403E-4	TGTGCCACCTGGGACGGCCCTGGGGCATATAAGAAACTCTTT	CATWDGPGAYKKLF	TRGV2	.	TRGJ1	19	-1	-1	27
14	1.3197089099204403E-4	TGTGCCACCTGGGACGGGCCTTGGGATTATAAGAAACTCTTT	CATWDGPWDYKKLF	TRGV2	.	TRGJ1	19	-1	-1	25
14	1.3197089099204403E-4	TGTGCCACCTGGGACGGGCCCACTGGTTGGTTCAAGATATTT	CATWDGPTGWFKIF	TRGV2	.	TRGJP1	20	-1	-1	19
14	1.3197089099204403E-4	TGTGCCACCTGGGACGGACTGGGTTATTATAAGAAACTCTTT	CATWDGLGYYKKLF	TRGV5	.	TRGJ1	20	-1	-1	23
14	1.3197089099204403E-4	TGTGCCACCTGGGACAGGCTCCCCATATCGGGGAAACTCTTT	CATWDRLPISGKLF	TRGV7	.	TRGJ1	18	-1	-1	32
14	1.3197089099204403E-4	TGTGCCACCTGGGACAGGCTCGGGGATTGGATCAAGACGTTT	CATWDRLGDWIKTF	TRGV7	.	TRGJP2	18	-1	-1	24
14	1.3197089099204403E-4	TGTGCTGCGTGGTATACCACTGGTTGGTTCAAGATATTT	CAAWYTTGWFKIF	TRGV10	.	TRGJP1	14	-1	-1	12
14	1.3197089099204403E-4	TGTGCTGCGTGGGGCTACACTGGTTGGTTCAAGATATTT	CAAWGYTGWFKIF	TRGV10	.	TRGJP1	12	-1	-1	17
14	1.3197089099204403E-4	TGTGCTGCGTGGGATTTAAATTATTATAAGAAACTCTTT	CAAWDLNYYKKLF	TRGV10	.	TRGJ1	15	-1	-1	18
14	1.3197089099204403E-4	TGTGCTGCGTGGGATTCTTTTTATTATAAGAAACTCTTT	CAAWDSFYYKKLF	TRGV10	.	TRGJ1	15	-1	-1	20
14	1.3197089099204403E-4	TGTGCTGCGTGGGATTCGGATTATTATAAGAAACTCTTT	CAAWDSDYYKKLF	TRGV10	.	TRGJ1	15	-1	-1	13
14	1.3197089099204403E-4	TGTGCTGCGTGGGACTCCTATTATTATAAGAAACTCTTT	CAAWDSYYYKKLF	TRGV10	.	TRGJ1	13	-1	-1	19
14	1.3197089099204403E-4	TGTGCTGCGTGGGACCCCCTTTATTATAAGAAACTCTTT	CAAWDPLYYKKLF	TRGV10	.	TRGJ1	13	-1	-1	20
14	1.3197089099204403E-4	TGTGCCACCTGTGTTAGTAGTGATTGGATCAAGACGTTT	CATCVSSDWIKTF	TRGV4	.	TRGJP2	10	-1	-1	14
14	1.3197089099204403E-4	TGTGCCACCTGGTTAGGTAGTGATTGGATCAAGACGTTT	CATWLGSDWIKTF	TRGV8	.	TRGJP2	11	-1	-1	16
14	1.3197089099204403E-4	TGTGCCACCTGGGCCTTCCCCGGGTATAAGAAACTCTTT	CATWAFPGYKKLF	TRGV2	.	TRGJ1	12	-1	-1	24
14	1.3197089099204403E-4	TGTGCCACCTGGGGCGGGGTTTATTATAAGAAACTCTTT	CATWGGVYYKKLF	TRGV4	.	TRGJ1	12	-1	-1	20
14	1.3197089099204403E-4	TGTGCCACCTGGGGGCGCAGTGATTGGATCAAGACGTTT	CATWGRSDWIKTF	TRGV4	.	TRGJP2	12	-1	-1	18
14	1.3197089099204403E-4	TGTGCCACCTGGGATCCCACTGGTTGGTTCAAGATATTT	CATWDPTGWFKIF	TRGV8	.	TRGJP1	14	-1	-1	13
14	1.3197089099204403E-4	TGTGCCACCTGGGATGGTTGTGGATATAAGAAACTCTTT	CATWDGCGYKKLF	TRGV4	.	TRGJ1	16	-1	-1	24
14	1.3197089099204403E-4	TGTGCCACCTGGGATGGGCTGAATTATAAGAAACTCTTT	CATWDGLNYKKLF	TRGV4	.	TRGJ1	18	-1	-1	22
14	1.3197089099204403E-4	TGTGCCACCTGGGATGGGCCTTGTTATAAGAAACTCTTT	CATWDGPCYKKLF	TRGV4	.	TRGJ1	19	-1	-1	20
14	1.3197089099204403E-4	TGTGCCACCTGGGATGGGCCTCATTATAAGAAACTCTTT	CATWDGPHYKKLF	TRGV4	.	TRGJ1	23	-1	-1	22
14	1.3197089099204403E-4	TGTGCCACCTGGGATGGGCGTTTTTATAAGAAACTCTTT	CATWDGRFYKKLF	TRGV4	.	TRGJ1	18	-1	-1	20
14	1.3197089099204403E-4	TGTGCCACCTGGGATAGGAATTATTATAAGAAACTCTTT	CATWDRNYYKKLF	TRGV4	.	TRGJ1	17	-1	-1	17
14	1.3197089099204403E-4	TGTGCCACCTGGGACCTCTGCGTTCATAAGAAACTCTTT	CATWDLCVHKKLF	TRGV7	.	TRGJ1	14	-1	-1	25
14	1.3197089099204403E-4	TGTGCCACCTGGGACCAACCCGGGTATAAGAAACTCTTT	CATWDQPGYKKLF	TRGV7	.	TRGJ1	14	-1	-1	24
14	1.3197089099204403E-4	TGTGCCACCTGGGACGTCGCTTATTATAAGAAACTCTTT	CATWDVAYYKKLF	TRGV2	.	TRGJ1	15	-1	-1	20
14	1.3197089099204403E-4	TGTGCCACCTGGGACGGTAATTATTATAAGAAACTCTTT	CATWDGNYYKKLF	TRGV3	.	TRGJ1	14	-1	-1	18
14	1.3197089099204403E-4	TGTGCCACCTGGGACGGATATTATTATAAGAAACTCTTT	CATWDGYYYKKLF	TRGV2	.	TRGJ1	16	-1	-1	19
14	1.3197089099204403E-4	TGTGCCACCTGGGACGATCTGGATTATAAGAAACTCTTT	CATWDDLDYKKLF	TRGV4	.	TRGJ1	13	-1	-1	22
14	1.3197089099204403E-4	TGTGCCACCTGGGACGAGGCACATTATAAGAAACTCTTT	CATWDEAHYKKLF	TRGV2	.	TRGJ1	19	-1	-1	22
14	1.3197089099204403E-4	TGTGCCACCTGGGACAGTAACCACATGTCGAAACTCTTT	CATWDSNHMSKLF	TRGV3	.	TRGJ1	16	-1	-1	29
14	1.3197089099204403E-4	TGTGCCACCTGGGACAGCAATTATTATAAGAAACTCTTT	CATWDSNYYKKLF	TRGV3	.	TRGJ1	16	-1	-1	18
14	1.3197089099204403E-4	TGTGCCACCTGGGACAGGCGGTGGTATAAGAAACTCTTT	CATWDRRWYKKLF	TRGV3	.	TRGJ1	18	-1	-1	24
14	1.3197089099204403E-4	TGTGCCACCTGGGACAGGGGACCGGTTAAGAAACTCTTT	CATWDRGPVKKLF	TRGV3	.	TRGJ1	17	-1	-1	26
14	1.3197089099204403E-4	TGTGCCACCTGGGACAAGAATTATTATAAGAAACTCTTT	CATWDKNYYKKLF	TRGV5	.	TRGJ1	15	-1	-1	17
14	1.3197089099204403E-4	TGTGCCACCCTTGGGATAGCTTCTGGGGGGAAACTCTTT	CATLGIASGGKLF	TRGV8	.	TRGJ1	18	-1	-1	29
14	1.3197089099204403E-4	TGTGCTGCGTGGGATTATATGTATAAGAAACTCTTT	CAAWDYMYKKLF	TRGV10	.	TRGJ1	16	-1	-1	17
14	1.3197089099204403E-4	TGTGCTGCGTGGGACGTTTATTATAAGAAACTCTTT	CAAWDVYYKKLF	TRGV10	.	TRGJ1	13	-1	-1	17
14	1.3197089099204403E-4	TGTGCTGCGTGGGACAGTTATTATAAGAAACTCTTT	CAAWDSYYKKLF	TRGV10	.	TRGJ1	13	-1	-1	17
14	1.3197089099204403E-4	TGTGCCACCTGGGTTGGGGGTTGGTTCAAGATATTT	CATWVGGWFKIF	TRGV4	.	TRGJP1	17	-1	-1	18
14	1.3197089099204403E-4	TGTGCCACCTGGGGTGTTGATTGGATCAAGACGTTT	CATWGVDWIKTF	TRGV2	.	TRGJP2	12	-1	-1	17
14	1.3197089099204403E-4	TGTGCCACCTGGGATGCTAGATATAAGAAACTCTTT	CATWDARYKKLF	TRGV4	.	TRGJ1	15	-1	-1	21
14	1.3197089099204403E-4	TGTGCCACCTGGGATGGGCGCGTCAAGAAACTCTTT	CATWDGRVKKLF	TRGV4	.	TRGJ1	18	-1	-1	24
14	1.3197089099204403E-4	TGTGCCACCTGGGATAGCGGGAGTAAGAAACTCTTT	CATWDSGSKKLF	TRGV8	.	TRGJ1	16	-1	-1	23
14	1.3197089099204403E-4	TGTGCCACCTGGGATAGAGGGTTGGAGAAACTCTTT	CATWDRGLEKLF	TRGV8	.	TRGJ1	16	-1	-1	25
14	1.3197089099204403E-4	TGTGCCACCTGGGACCTCGGGCCCAAGAAACTCTTT	CATWDLGPKKLF	TRGV3	.	TRGJ1	14	-1	-1	24
14	1.3197089099204403E-4	TGTGCCACCTGGGACCATTATTATAAGAAACTCTTT	CATWDHYYKKLF	TRGV3	.	TRGJ1	14	-1	-1	16
14	1.3197089099204403E-4	TGTGCCACCTGGGACGGGCTGGATAAGAAACTCTTT	CATWDGLDKKLF	TRGV2	.	TRGJ1	18	-1	-1	22
14	1.3197089099204403E-4	TGTGCCACCTGGGACGGGCCCTATAAGAAACTCTTT	CATWDGPYKKLF	TRGV2	.	TRGJ1	20	-1	-1	21
14	1.3197089099204403E-4	TGTGCCACCTGGGACGGGCCGTTACGGAAACTCTTT	CATWDGPLRKLF	TRGV2	.	TRGJ1	19	-1	-1	26
14	1.3197089099204403E-4	TGTGCCACCTGGGACGGGCCAGGTAAGAAACTCTTT	CATWDGPGKKLF	TRGV3	.	TRGJ1	19	-1	-1	23
14	1.3197089099204403E-4	TGTGCCACCTGGGACAGGCTAGTAAAGAAACTCTTT	CATWDRLVKKLF	TRGV7	.	TRGJ1	18	-1	-1	24
14	1.3197089099204403E-4	TGTGCCACCTGGGACAGGCCGCCTGAGAAACTCTTT	CATWDRPPEKLF	TRGV5	.	TRGJ1	19	-1	-1	25
14	1.3197089099204403E-4	TGTGCCACCTGGGACAGGCAAAACAAGAAACTCTTT	CATWDRQNKKLF	TRGV7	.	TRGJ1	18	-1	-1	24
14	1.3197089099204403E-4	TGTGCCACCTGGGACAGGGTAGGGGGGAAACTCTTT	CATWDRVGGKLF	TRGV7	.	TRGJ1	17	-1	-1	26
14	1.3197089099204403E-4	TGTGCCACCTGGGAAAGTGATTGGATCAAGACGTTT	CATWESDWIKTF	TRGV8	.	TRGJP2	16	-1	-1	15
14	1.3197089099204403E-4	TGTGCCACCTGGGGGAGTTATAAGAAACTCTTT	CATWGSYKKLF	TRGV8	.	TRGJ1	12	-1	-1	17
14	1.3197089099204403E-4	TGTGCCACCTGGGATGGGCGAAGGAAACTCTTT	CATWDGRRKLF	TRGV4	.	TRGJ1	18	-1	-1	23
14	1.3197089099204403E-4	TGTGCCACCTGGGACAGGCCTCAGAAACTCTTT	CATWDRPQKLF	TRGV5	.	TRGJ1	20	-1	-1	22
14	1.3197089099204403E-4	TGTGCCACCTGGGACAGGGGAGGGAAACTCTTT	CATWDRGGKLF	TRGV7	.	TRGJ1	17	-1	-1	23
14	1.3197089099204403E-4	TGTGCCACCTGGGACAGACCGGGGAAACTCTTT	CATWDRPGKLF	TRGV3	.	TRGJ1	19	-1	-1	23
14	1.3197089099204403E-4	TGTGCCACCTGGGAACGGTATAAGAAACTCTTT	CATWERYKKLF	TRGV4	.	TRGJ1	13	-1	-1	18
14	1.3197089099204403E-4	TGTGCCACCCCGGTGGATCCTAAGAAACTCTTT	CATPVDPKKLF	TRGV4	.	TRGJ1	8	-1	-1	20
14	1.3197089099204403E-4	TGTGCTGCCTTTGGACGGTTCAAGATATTT	CAAFGRFKIF	TRGV10	.	TRGJP1	7	-1	-1	16
14	1.3197089099204403E-4	TGTGCCACCTGGTTTTATAAGAAACTCTTT	CATWFYKKLF	TRGV8	.	TRGJ1	11	-1	-1	14
14	1.3197089099204403E-4	TGTGCCACCTGGCCTGAGGAGAAACTCTTT	CATWPEEKLF	TRGV8	.	TRGJ1	11	-1	-1	19
14	1.3197089099204403E-4	TGTGCCACCTGGGCTCCCGGGAAACTCTTT	CATWAPGKLF	TRGV4	.	TRGJ1	12	-1	-1	20
14	1.3197089099204403E-4	TGTGCCACCTGGGGCCCTAAGAAACTCTTT	CATWGPKKLF	TRGV3	.	TRGJ1	12	-1	-1	17
14	1.3197089099204403E-4	TGTGCCACCTGGGACCATAAGAAACTCTTT	CATWDHKKLF	TRGV3	.	TRGJ1	14	-1	-1	16
14	1.3197089099204403E-4	TGTGCCACCTGGGACGGTAGGAAACTCTTT	CATWDGRKLF	TRGV4	.	TRGJ1	16	-1	-1	17
14	1.3197089099204403E-4	TGTGCCACCTGGGACACGAAGAAACTCTTT	CATWDTKKLF	TRGV3	.	TRGJ1	15	-1	-1	18
14	1.3197089099204403E-4	TGTGCCACCTGGGACAGCCCCAGACTCTTT	CATWDSPRLF	TRGV3	.	TRGJ2	19	-1	-1	23
14	1.3197089099204403E-4	TGTGCCACCTACCATTATAAGAAACTCTTT	CATYHYKKLF	TRGV2	.	TRGJ1	9	-1	-1	13
14	1.3197089099204403E-4	TGCCCCACCTGTAAACATAAGAAACTCTTT	CPTCKHKKLF	TRGV3	.	TRGJ1	10	-1	-1	16
14	1.3197089099204403E-4	TGTGCCACCTGGGCCAAGAAACTCTTT	CATWAKKLF	TRGV4	.	TRGJ1	12	-1	-1	15
14	1.3197089099204403E-4	TGTGCCACCTGGGATTTTAAACTCTTT	CATWDFKLF	TRGV8	.	TRGJ1	14	-1	-1	18
14	1.3197089099204403E-4	TGTGCCACCTGGGATCGGGAACTCTTT	CATWDRELF	TRGV8	.	TRGJ1	17	-1	-1	19
14	1.3197089099204403E-4	TGTGCCACCTGGATTAAGAAACTCTTT	CATWIKKLF	TRGV2	.	TRGJ1	11	-1	-1	14
14	1.3197089099204403E-4	TGTGCCACCCGACACTTAAGGCTCTTT	CATRHLRLF	TRGV4	.	TRGJ1	8	-1	-1	21
14	1.3197089099204403E-4	TGTGCCACGGGGGATAAGAAACTCTTT	CATGDKKLF	TRGV8	.	TRGJ1	15	-1	-1	13
14	1.3197089099204403E-4	TGTGTGGGATATAAGAAACTCTTT	CVGYKKLF	TRGV2	.	TRGJ1	3	-1	-1	9
14	1.3197089099204403E-4	TGTGCCACCCAGGATAAACTCTTT	CATQDKLF	TRGV8	.	TRGJ1	15	-1	-1	15
14	1.3197089099204403E-4	TGTGCCACCGGGGAGAAACTCTTT	CATGEKLF	TRGV4	.	TRGJ2	13	-1	-1	13
14	1.3197089099204403E-4	TGCGTCGGTTGGTTCAAGATATTT	CVGWFKIF	TRGV2	.	TRGJP1	1	-1	-1	6
14	1.3197089099204403E-4	TGTGCCACCTGGGAACTCTTT	CATWELF	TRGV8	.	TRGJ1	13	-1	-1	13
14	1.3197089099204403E-4	TGTGCCACCCGGCAACTCTTT	CATRQLF	TRGV4	.	TRGJ1	11	-1	-1	13
13	1.2254439877832661E-4	TGTGCTGCGTGGGATTTTATTAGGTCCCGTTCTTATTATAAGAAACTCTTT	CAAWDFIRSRSYYKKLF	TRGV10	.	TRGJ1	15	-1	-1	32
13	1.2254439877832661E-4	TGTGCTGCGTGGGATTATACCACACATACCACTGGTTGGTTCAAGATATTT	CAAWDYTTHTTGWFKIF	TRGV10	.	TRGJP1	16	-1	-1	25
13	1.2254439877832661E-4	TGTGCTGCGTGGGATTATAAGGGAGATAAAGGTTATTATAAGAAACTCTTT	CAAWDYKGDKGYYKKLF	TRGV10	.	TRGJ1	16	-1	-1	32
13	1.2254439877832661E-4	TGTGCCACCTGTGGGGCGGGGGACAATACCACTGGTTGGTTCAAGATATTT	CATCGAGDNTTGWFKIF	TRGV2	.	TRGJP1	10	-1	-1	25
13	1.2254439877832661E-4	TGTGCCACCTGGGACGGTAACCCTGGGACCGCCAGGTATAAGAAACTCTTT	CATWDGNPGTARYKKLF	TRGV2	.	TRGJ1	16	-1	-1	36
13	1.2254439877832661E-4	TGTGCCACCTGGGACGGGCGCTCAGAGTTGGGCAAAAAAATCAAGGTATTT	CATWDGRSELGKKIKVF	TRGV2	.	TRGJP	18	-1	-1	23
13	1.2254439877832661E-4	TGTGCCACCTGGGACAGGCGGGGGAATAGTAGTGATTGGATCAAGACGTTT	CATWDRRGNSSDWIKTF	TRGV3	.	TRGJP2	18	-1	-1	25
13	1.2254439877832661E-4	TGTGCTGCGTGGGATTCCCCCCCTCAGGATTATTATAAGAAACTCTTT	CAAWDSPPQDYYKKLF	TRGV10	.	TRGJ1	15	-1	-1	28
13	1.2254439877832661E-4	TGTGCTGCGTGGGATTACCCCTATACCACTGGTTGGTTCAAGATATTT	CAAWDYPYTTGWFKIF	TRGV10	.	TRGJP1	17	-1	-1	21
13	1.2254439877832661E-4	TGTGCTGCGTGGGATCATTGGCATACCACTGGTTGGTTCAAGATATTT	CAAWDHWHTTGWFKIF	TRGV10	.	TRGJP1	14	-1	-1	22
13	1.2254439877832661E-4	TGTGCTGCGTGGGACCCTAATTATACCACTGGTTGGTTCAAGATATTT	CAAWDPNYTTGWFKIF	TRGV10	.	TRGJP1	13	-1	-1	21
13	1.2254439877832661E-4	TGTGCCACCTGGGATAGAGGGAGGGGAAGTGATTGGATCAAGACGTTT	CATWDRGRGSDWIKTF	TRGV8	.	TRGJP2	16	-1	-1	27
13	1.2254439877832661E-4	TGTGCCACCTGGGACGGGCCGGGGACCACTGGTTGGTTCAAGATATTT	CATWDGPGTTGWFKIF	TRGV2	.	TRGJP1	19	-1	-1	24
13	1.2254439877832661E-4	TGTGCCACCTGGGACGGGCCGGGATGGAGTTATTATAAGAAACTCTTT	CATWDGPGWSYYKKLF	TRGV2	.	TRGJ1	19	-1	-1	26
13	1.2254439877832661E-4	TGTGCCACCTGGGACGGGCAATGGGGTAGTGATTGGATCAAGACGTTT	CATWDGQWGSDWIKTF	TRGV2	.	TRGJP2	18	-1	-1	25
13	1.2254439877832661E-4	TGTGCCACCTGGGACAGGCTGGGTTTGGGTTATTATAAGAAACTCTTT	CATWDRLGLGYYKKLF	TRGV3	.	TRGJ1	18	-1	-1	29
13	1.2254439877832661E-4	TGTGCCACCTGGGACAGGCCGCACCGACCTTATTATAAGAAACTCTTT	CATWDRPHRPYYKKLF	TRGV3	.	TRGJ1	19	-1	-1	29
13	1.2254439877832661E-4	TGTGCTGCGTGGGATTTTATCGAATTTTTTTGTAAGAAACTCTTT	CAAWDFIEFFCKKLF	TRGV10	.	TRGJ1	15	-1	-1	19
13	1.2254439877832661E-4	TGTGCTGCGTGGGATTCAGGAAGGCTATATTATAAGAAACTCTTT	CAAWDSGRLYYKKLF	TRGV10	.	TRGJ1	15	-1	-1	27
13	1.2254439877832661E-4	TGTGCTGCGTGGGATTATGAGAGGGGAGGGGATAAGAAACTCTTT	CAAWDYERGGDKKLF	TRGV10	.	TRGJ1	16	-1	-1	31
13	1.2254439877832661E-4	TGTGCTGCGTGGGACCCTGGTGGGACTGGTTGGTTCAAGATATTT	CAAWDPGGTGWFKIF	TRGV10	.	TRGJP1	13	-1	-1	24
13	1.2254439877832661E-4	TGTGCTGCGTGGGAAGAGGATACCACTGGTTGGTTCAAGATATTT	CAAWEEDTTGWFKIF	TRGV10	.	TRGJP1	13	-1	-1	19
13	1.2254439877832661E-4	TGTGCTGCGTGGGAAAATTCCCCGAATTATTATAAGAAACTCTTT	CAAWENSPNYYKKLF	TRGV10	.	TRGJ1	13	-1	-1	22
13	1.2254439877832661E-4	TGTGCCTTGTGGGAGGTGCATACCACTGGTTGGTTCAAGATATTT	CALWEVHTTGWFKIF	TRGV9	.	TRGJP1	19	-1	-1	19
13	1.2254439877832661E-4	TGTGCCACCTGGGATAGGCGAGCCTCAGTAGTCAAGAAACTCTTT	CATWDRRASVVKKLF	TRGV8	.	TRGJ1	18	-1	-1	33
13	1.2254439877832661E-4	TGTGCCACCTGGGACGCCTCCGTTGAGGATTATAAGAAACTCTTT	CATWDASVEDYKKLF	TRGV2	.	TRGJ1	15	-1	-1	28
13	1.2254439877832661E-4	TGTGCCACCTGGGACGCCAGGGGTAGTGATTGGATCAAGACGTTT	CATWDARGSDWIKTF	TRGV2	.	TRGJP2	15	-1	-1	22
13	1.2254439877832661E-4	TGTGCCACCTGGGACGGTCATACCACTGGTTGGTTCAAGATATTT	CATWDGHTTGWFKIF	TRGV2	.	TRGJP1	16	-1	-1	19
13	1.2254439877832661E-4	TGTGCCACCTGGGACGGGCCGCCCACTGGTTGGTTCAAGATATTT	CATWDGPPTGWFKIF	TRGV2	.	TRGJP1	24	-1	-1	22
13	1.2254439877832661E-4	TGTGCCACCTGGGACGGGCCGGTGGATTATTATAAGAAACTCTTT	CATWDGPVDYYKKLF	TRGV2	.	TRGJ1	22	-1	-1	25
13	1.2254439877832661E-4	TGTGCCACCTGGGACGGGCGGGTTGGTTATTATAAGAAACTCTTT	CATWDGRVGYYKKLF	TRGV2	.	TRGJ1	18	-1	-1	26
13	1.2254439877832661E-4	TGTGCCACCTGGGACGGGCGAAATTGGTGGTATAAGAAACTCTTT	CATWDGRNWWYKKLF	TRGV2	.	TRGJ1	18	-1	-1	30
13	1.2254439877832661E-4	TGTGCCACCTGGGACAGCCCCCCAGGTCCCCGTAAGAAACTCTTT	CATWDSPPGPRKKLF	TRGV3	.	TRGJ1	19	-1	-1	32
13	1.2254439877832661E-4	TGTGCCACCTGGGACAGGCTCCCCTTTGGGTATAAGAAACTCTTT	CATWDRLPFGYKKLF	TRGV3	.	TRGJ1	18	-1	-1	30
13	1.2254439877832661E-4	TGTGCCACCTGGGACAGGCCTAAGAGTGATTGGATCAAGACGTTT	CATWDRPKSDWIKTF	TRGV3	.	TRGJP2	20	-1	-1	24
13	1.2254439877832661E-4	TGTGCCACCTGGGACAGGCCCCGGGTTTATTATAAGAAACTCTTT	CATWDRPRVYYKKLF	TRGV7	.	TRGJ1	19	-1	-1	26
13	1.2254439877832661E-4	TGTGCCACCCGGGTCTTTCCCCCCTCGGATTGGATCAAGACGTTT	CATRVFPPSDWIKTF	TRGV5	.	TRGJP2	12	-1	-1	27
13	1.2254439877832661E-4	TGTGCTGCGTGGGATTCCCTACATTATTATAAGAAACTCTTT	CAAWDSLHYYKKLF	TRGV10	.	TRGJ1	15	-1	-1	22
13	1.2254439877832661E-4	TGTGCTGCGTGGGATTATTTCCCGGGGGGGTTCAAGATATTT	CAAWDYFPGGFKIF	TRGV10	.	TRGJP1	16	-1	-1	28
13	1.2254439877832661E-4	TGTGCTGCGTGGGAACCTGAGAATTATTATAAGAAACTCTTT	CAAWEPENYYKKLF	TRGV10	.	TRGJ1	13	-1	-1	20
13	1.2254439877832661E-4	TGTGCTGCGTGGGAAGATACCACTGGTTGGTTCAAGATATTT	CAAWEDTTGWFKIF	TRGV10	.	TRGJP1	13	-1	-1	16
13	1.2254439877832661E-4	TGTGCCACCTGCCTCCCGGGAAGTGATTGGATCAAGACGTTT	CATCLPGSDWIKTF	TRGV2	.	TRGJP2	10	-1	-1	21
13	1.2254439877832661E-4	TGTGCCACCTGGCTCTATAGTAGTGATTGGATCAAGACGTTT	CATWLYSSDWIKTF	TRGV4	.	TRGJP2	11	-1	-1	12
13	1.2254439877832661E-4	TGTGCCACCTGGGATGAGGTAGGGAGGTATAAGAAACTCTTT	CATWDEVGRYKKLF	TRGV4	.	TRGJ1	15	-1	-1	27
13	1.2254439877832661E-4	TGTGCCACCTGGGATAGTGGGCGTGATTGGATCAAGACGTTT	CATWDSGRDWIKTF	TRGV8	.	TRGJP2	16	-1	-1	22
13	1.2254439877832661E-4	TGTGCCACCTGGGACTCAGGCCGTTATTATAAGAAACTCTTT	CATWDSGRYYKKLF	TRGV2	.	TRGJ1	14	-1	-1	23
13	1.2254439877832661E-4	TGTGCCACCTGGGACTATACCACTGGTTGGTTCAAGATATTT	CATWDYTTGWFKIF	TRGV8	.	TRGJP1	13	-1	-1	15
13	1.2254439877832661E-4	TGTGCCACCTGGGACCGCCCTAGAGGTTATAAGAAACTCTTT	CATWDRPRGYKKLF	TRGV7	.	TRGJ1	20	-1	-1	26
13	1.2254439877832661E-4	TGTGCCACCTGGGACGTGGTTTATTATTATAAGAAACTCTTT	CATWDVVYYYKKLF	TRGV2	.	TRGJ1	15	-1	-1	22
13	1.2254439877832661E-4	TGTGCCACCTGGGACGCGGGTAGTGATTGGATCAAGACGTTT	CATWDAGSDWIKTF	TRGV2	.	TRGJP2	15	-1	-1	19
13	1.2254439877832661E-4	TGTGCCACCTGGGACGGCGGCAATGATTGGATCAAGACGTTT	CATWDGGNDWIKTF	TRGV3	.	TRGJP2	17	-1	-1	23
13	1.2254439877832661E-4	TGTGCCACCTGGGACGGGCTTCGTGGTTGGTTCAAGATATTT	CATWDGLRGWFKIF	TRGV2	.	TRGJP1	18	-1	-1	23
13	1.2254439877832661E-4	TGTGCCACCTGGGACGGGCCGGCTTATTATAAGAAACTCTTT	CATWDGPAYYKKLF	TRGV2	.	TRGJ1	19	-1	-1	23
13	1.2254439877832661E-4	TGTGCCACCTGGGACGGGCCAGGTTATTATAAGAAACTCTTT	CATWDGPGYYKKLF	TRGV2	.	TRGJ1	19	-1	-1	23
13	1.2254439877832661E-4	TGTGCCACCTGGGACGGACTGAATTATTATAAGAAACTCTTT	CATWDGLNYYKKLF	TRGV2	.	TRGJ1	16	-1	-1	20
13	1.2254439877832661E-4	TGTGCCACCTGGGACGAGCACAATTATTATAAGAAACTCTTT	CATWDEHNYYKKLF	TRGV2	.	TRGJ1	18	-1	-1	21
13	1.2254439877832661E-4	TGTGCCACCTGGGACAGGCCTCCCTATTATAAGAAACTCTTT	CATWDRPPYYKKLF	TRGV3	.	TRGJ1	20	-1	-1	24
13	1.2254439877832661E-4	TGTGCCACCTGGGACAGGCCTGGATCTTATAAGAAACTCTTT	CATWDRPGSYKKLF	TRGV7	.	TRGJ1	21	-1	-1	26
13	1.2254439877832661E-4	TGTGCCACCTGGGACAGGCCTGATTATTATAAGAAACTCTTT	CATWDRPDYYKKLF	TRGV3	.	TRGJ1	21	-1	-1	22
13	1.2254439877832661E-4	TGTGCCACCTGGGACAGGCCCGGGGGTTATAAGAAACTCTTT	CATWDRPGGYKKLF	TRGV7	.	TRGJ1	19	-1	-1	26
13	1.2254439877832661E-4	TGTGCCACCTGGGACAGGCCGGAGACTTATAAGAAACTCTTT	CATWDRPETYKKLF	TRGV5	.	TRGJ1	19	-1	-1	26
13	1.2254439877832661E-4	TGTGCCACCTGGGACAGGCGCAGATGGTATAAGAAACTCTTT	CATWDRRRWYKKLF	TRGV7	.	TRGJ1	18	-1	-1	27
13	1.2254439877832661E-4	TGTGCTGCGTGGGTTATTCTTTATTATAAGAAACTCTTT	CAAWVILYYKKLF	TRGV10	.	TRGJ1	15	-1	-1	20
13	1.2254439877832661E-4	TGTGCTGCGTGGGGTCCGAATTATTATAAGAAACTCTTT	CAAWGPNYYKKLF	TRGV10	.	TRGJ1	12	-1	-1	16
13	1.2254439877832661E-4	TGTGCTGCGTGGGATTCTGGAGAGGGGTTCAAGATATTT	CAAWDSGEGFKIF	TRGV10	.	TRGJP1	15	-1	-1	25
13	1.2254439877832661E-4	TGTGCTGCGTGGGATTCTGATTATTATAAGAAACTCTTT	CAAWDSDYYKKLF	TRGV10	.	TRGJ1	15	-1	-1	13
13	1.2254439877832661E-4	TGTGCTGCGTGGGATTCAGATTATTATAAGAAACTCTTT	CAAWDSDYYKKLF	TRGV10	.	TRGJ1	15	-1	-1	13
13	1.2254439877832661E-4	TGTGCTGCGTGGGATTGGGCCTGGGATTTCAAGATATTT	CAAWDWAWDFKIF	TRGV10	.	TRGJP1	15	-1	-1	27
13	1.2254439877832661E-4	TGTGCTGCGTGGGATAAAACTGGTTGGTTCAAGATATTT	CAAWDKTGWFKIF	TRGV10	.	TRGJP1	14	-1	-1	18
13	1.2254439877832661E-4	TGTGCTGCGAGAGGTTCTACTGGTTGGTTCAAGATATTT	CAARGSTGWFKIF	TRGV10	.	TRGJP1	8	-1	-1	18
13	1.2254439877832661E-4	TGTGCCACCTGGTTCGGGAATTATTATAAGAAACTCTTT	CATWFGNYYKKLF	TRGV3	.	TRGJ1	11	-1	-1	17
13	1.2254439877832661E-4	TGTGCCACCTGGGTTGCGATGGCTTATAAGAAACTCTTT	CATWVAMAYKKLF	TRGV5	.	TRGJ1	12	-1	-1	23
13	1.2254439877832661E-4	TGTGCCACCTGGGCTATTGGAGATTATAAGAAACTCTTT	CATWAIGDYKKLF	TRGV4	.	TRGJ1	12	-1	-1	22
13	1.2254439877832661E-4	TGTGCCACCTGGGATTGCACTGGTTGGTTCAAGATATTT	CATWDCTGWFKIF	TRGV8	.	TRGJP1	14	-1	-1	17
13	1.2254439877832661E-4	TGTGCCACCTGGGATGGTCCCTTCGGTAAGAAACTCTTT	CATWDGPFGKKLF	TRGV4	.	TRGJ1	23	-1	-1	26
13	1.2254439877832661E-4	TGTGCCACCTGGGATGGGCCTGATTATAAGAAACTCTTT	CATWDGPDYKKLF	TRGV4	.	TRGJ2	19	-1	-1	22
13	1.2254439877832661E-4	TGTGCCACCTGGGATGGGCCGGTTTATAAGAAACTCTTT	CATWDGPVYKKLF	TRGV4	.	TRGJ1	19	-1	-1	23
13	1.2254439877832661E-4	TGTGCCACCTGGGACCCCCCTATGGATAAGAAACTCTTT	CATWDPPMDKKLF	TRGV3	.	TRGJ1	14	-1	-1	25
13	1.2254439877832661E-4	TGTGCCACCTGGGACCGGCCCGGGTATAAGAAACTCTTT	CATWDRPGYKKLF	TRGV2	.	TRGJ1	21	-1	-1	24
13	1.2254439877832661E-4	TGTGCCACCTGGGACGGTACTTATTATAAGAAACTCTTT	CATWDGTYYKKLF	TRGV2	.	TRGJ1	16	-1	-1	20
13	1.2254439877832661E-4	TGTGCCACCTGGGACGGCGGTTATTATAAGAAACTCTTT	CATWDGGYYKKLF	TRGV2	.	TRGJ1	16	-1	-1	20
13	1.2254439877832661E-4	TGTGCCACCTGGGACGGGCGGATCTATAAGAAACTCTTT	CATWDGRIYKKLF	TRGV2	.	TRGJ1	18	-1	-1	24
13	1.2254439877832661E-4	TGTGCCACCTGGGACGGGCATGATTGGATCAAGACGTTT	CATWDGHDWIKTF	TRGV2	.	TRGJP2	18	-1	-1	20
13	1.2254439877832661E-4	TGTGCCACCTGGGACGGGGCTTATTATAAGAAACTCTTT	CATWDGAYYKKLF	TRGV2	.	TRGJ1	17	-1	-1	20
13	1.2254439877832661E-4	TGTGCCACCTGGGACGGGACCTTAAATAAGAAACTCTTT	CATWDGTLNKKLF	TRGV7	.	TRGJ1	21	-1	-1	25
13	1.2254439877832661E-4	TGTGCCACCTGGGACAGCGCTGGTTGGTTCAAGATATTT	CATWDSAGWFKIF	TRGV2	.	TRGJP1	14	-1	-1	19
13	1.2254439877832661E-4	TGTGCCACCTGGGACAGGCCAGGGTATAAGAAACTCTTT	CATWDRPGYKKLF	TRGV3	.	TRGJ1	19	-1	-1	24
13	1.2254439877832661E-4	TGTGCCACCTGGGACAGGCAGTATTATAAGAAACTCTTT	CATWDRQYYKKLF	TRGV5	.	TRGJ1	18	-1	-1	21
13	1.2254439877832661E-4	TGTGCCACCTGGGACAACCCGGGAGGCAAGAAACTCTTT	CATWDNPGGKKLF	TRGV3	.	TRGJ1	15	-1	-1	27
13	1.2254439877832661E-4	TGTGCCACCTGGGAGAGGCGTTTGAAGTGGAAACTCTTT	CATWERRLKWKLF	TRGV8	.	TRGJ1	18	-1	-1	29
13	1.2254439877832661E-4	TGTGCCACCTGGAACCTCAATTATTATAAGAAACTCTTT	CATWNLNYYKKLF	TRGV4	.	TRGJ1	11	-1	-1	18
13	1.2254439877832661E-4	TGTGCCACCTGGAAGGGTGGTGATTGGATCAAGACGTTT	CATWKGGDWIKTF	TRGV8	.	TRGJP2	11	-1	-1	16
13	1.2254439877832661E-4	TGTGCTGCGTGGGTCCTATATTATAAGAAACTCTTT	CAAWVLYYKKLF	TRGV10	.	TRGJ1	12	-1	-1	18
13	1.2254439877832661E-4	TGTGCTGCGTGGGGAATTTATTATAAGAAACTCTTT	CAAWGIYYKKLF	TRGV10	.	TRGJ1	12	-1	-1	13
13	1.2254439877832661E-4	TGTGCTGCGGGAATTGGTTATTATAAGAAACTCTTT	CAAGIGYYKKLF	TRGV10	.	TRGJ1	14	-1	-1	17
13	1.2254439877832661E-4	TGTGCCACCTGGGCGCTTTATTATAAGAAACTCTTT	CATWALYYKKLF	TRGV8	.	TRGJ1	12	-1	-1	17
13	1.2254439877832661E-4	TGTGCCACCTGGGATCGGGATTATAAGAAACTCTTT	CATWDRDYKKLF	TRGV4	.	TRGJ1	18	-1	-1	19
13	1.2254439877832661E-4	TGTGCCACCTGGGACGGGGGATATAAGAAACTCTTT	CATWDGGYKKLF	TRGV2	.	TRGJ1	17	-1	-1	21
13	1.2254439877832661E-4	TGTGCCACCTGGGACACTTATTATAAGAAACTCTTT	CATWDTYYKKLF	TRGV7	.	TRGJ1	15	-1	-1	17
13	1.2254439877832661E-4	TGTGCCACCTGGGACAGCCATTATAAGAAACTCTTT	CATWDSHYKKLF	TRGV7	.	TRGJ1	16	-1	-1	19
13	1.2254439877832661E-4	TGTGCCACCTGGGACAGGTCCGGGGGGGAACTCTTT	CATWDRSGGELF	TRGV3	.	TRGJ1	17	-1	-1	28
13	1.2254439877832661E-4	TGTGCCACCTGGGACAGGCCCTGCGAGAAACTCTTT	CATWDRPCEKLF	TRGV7	.	TRGJ1	19	-1	-1	25
13	1.2254439877832661E-4	TGTGCCACCTGGGACAGGCGAGGGGAGAAACTCTTT	CATWDRRGEKLF	TRGV7	.	TRGJ1	18	-1	-1	25
13	1.2254439877832661E-4	TGTGCCACCTGGGACAATTATTATAAGAAACTCTTT	CATWDNYYKKLF	TRGV8	.	TRGJ1	13	-1	-1	15
13	1.2254439877832661E-4	TGTGCCACCTGGGAATTCGACTATAAGAAACTCTTT	CATWEFDYKKLF	TRGV4	.	TRGJ1	13	-1	-1	21
13	1.2254439877832661E-4	TGTGCTGCCTGCCGTCGTTGGTTCAAGATATTT	CAACRRWFKIF	TRGV10	.	TRGJP1	10	-1	-1	16
13	1.2254439877832661E-4	TGTGCTGCGTTTTCTGGTTGGTTCAAGATATTT	CAAFSGWFKIF	TRGV10	.	TRGJP1	9	-1	-1	13
13	1.2254439877832661E-4	TGTGCTGCGTGGGGACCTTGGTTCAAGATATTT	CAAWGPWFKIF	TRGV10	.	TRGJP1	12	-1	-1	17
13	1.2254439877832661E-4	TGTGCTGCGTGGGATTTAGTTAAGAAACTCTTT	CAAWDLVKKLF	TRGV10	.	TRGJ1	15	-1	-1	20
13	1.2254439877832661E-4	TGTGCCACCTGTAGTGATTGGATCAAGACGTTT	CATCSDWIKTF	TRGV8	.	TRGJP2	10	-1	-1	10
13	1.2254439877832661E-4	TGTGCCACCTGGCACCTGCTTACGAAACTCTTT	CATWHLLTKLF	TRGV4	.	TRGJ1	11	-1	-1	20
13	1.2254439877832661E-4	TGTGCCACCTGGGGATATTATAAGAAACTCTTT	CATWGYYKKLF	TRGV5	.	TRGJ1	12	-1	-1	15
13	1.2254439877832661E-4	TGTGCCACCTGGGATTACTATAAGAAACTCTTT	CATWDYYKKLF	TRGV4	.	TRGJ1	14	-1	-1	13
13	1.2254439877832661E-4	TGTGCCACCTGGGATCCCATTAAGAAACTCTTT	CATWDPIKKLF	TRGV2	.	TRGJ1	13	-1	-1	20
13	1.2254439877832661E-4	TGTGCCACCTGGGATCCGGGGAAGAAACTCTTT	CATWDPGKKLF	TRGV4	.	TRGJ1	14	-1	-1	21
13	1.2254439877832661E-4	TGTGCCACCTGGGATGTTTGGTTCAAGATATTT	CATWDVWFKIF	TRGV4	.	TRGJP1	15	-1	-1	14
13	1.2254439877832661E-4	TGTGCCACCTGGGATGGGGGTAAGAAACTCTTT	CATWDGGKKLF	TRGV4	.	TRGJ1	17	-1	-1	20
13	1.2254439877832661E-4	TGTGCCACCTGGGATGGACTTAAGAAACTCTTT	CATWDGLKKLF	TRGV4	.	TRGJ1	16	-1	-1	20
13	1.2254439877832661E-4	TGTGCCACCTGGGATACGGATAAGAAACTCTTT	CATWDTDKKLF	TRGV8	.	TRGJ1	15	-1	-1	19
13	1.2254439877832661E-4	TGTGCCACCTGGGATAGAGGTCGGAAACTCTTT	CATWDRGRKLF	TRGV8	.	TRGJ1	16	-1	-1	23
13	1.2254439877832661E-4	TGTGCCACCTGGGATAACTGGGGGAAACTCTTT	CATWDNWGKLF	TRGV8	.	TRGJ1	15	-1	-1	23
13	1.2254439877832661E-4	TGTGCCACCTGGGACTGGAGTAAGAAACTCTTT	CATWDWSKKLF	TRGV7	.	TRGJ1	17	-1	-1	20
13	1.2254439877832661E-4	TGTGCCACCTGGGACCATTATAAGAAACTCTTT	CATWDHYKKLF	TRGV4	.	TRGJ1	13	-1	-1	16
13	1.2254439877832661E-4	TGTGCCACCTGGGACGGGGTTAAGAAACTCTTT	CATWDGVKKLF	TRGV2	.	TRGJ1	17	-1	-1	20
13	1.2254439877832661E-4	TGTGCCACCTGGGACGAGCTAAAGAAACTCTTT	CATWDELKKLF	TRGV2	.	TRGJ1	18	-1	-1	21
13	1.2254439877832661E-4	TGTGCCACCTGGGACAGGTGTAAGAAACTCTTT	CATWDRCKKLF	TRGV3	.	TRGJ1	17	-1	-1	20
13	1.2254439877832661E-4	TGTGCCACCTGGGACAGGCGTAAGAAACTCTTT	CATWDRRKKLF	TRGV3	.	TRGJ1	18	-1	-1	20
13	1.2254439877832661E-4	TGTGCCACCTGGGACAGGATAGCGAAACTCTTT	CATWDRIAKLF	TRGV8	.	TRGJ1	17	-1	-1	23
13	1.2254439877832661E-4	TGTGCCACCTGGGAGTATTATAAGAAACTCTTT	CATWEYYKKLF	TRGV5	.	TRGJ1	13	-1	-1	15
[truncated: 4,813 more rows]
