# Supplementary material for: Dissection of the Human T-Cell Receptor γ Gene Repertoire in the Brain and Peripheral Blood Identifies Age- and Alzheimer's Disease-Associated Clonotype Profiles
Source: Front Immunol. 2020 Jan 29;11:12. doi: 10.3389/fimmu.2020.00012 (PMC7025544; doi:10.3389/fimmu.2020.00012)
Supplement: Supplementary file 5 [file Data_Sheet_2.zip › repertoires_corrected_and_decontaminated/PK14.txt]

count	freq	cdr3nt	cdr3aa	v	d	j	VEnd	DStart	DEnd	JStart
13915	0.12914033280433593	TGTGCCTTGTGGGAGGAGCAAGAGTTGGGCAAAAAAATCAAGGTATTT	CALWEEQELGKKIKVF	TRGV9	.	TRGJP	19	-1	-1	17
9097	0.08442613061595716	TGTGCCTTGTGGGAGGCAACGGGCAAGTTGGGCAAAAAAATCAAGGTATTT	CALWEATGKLGKKIKVF	TRGV9	.	TRGJP	15	-1	-1	20
7938	0.07366984993178717	TGTGCCTTGGTCGTGGGGGGGAAACTCTTT	CALVVGGKLF	TRGV9	.	TRGJ2	8	-1	-1	20
5247	0.04869560375309742	TGTGCCACCTGGGACAAAGTTGATTGGATCAAGACGTTT	CATWDKVDWIKTF	TRGV2	.	TRGJP2	14	-1	-1	20
3548	0.032927768651799055	TGTGCCTTGTGGGAGGTGCAGTCCGGCGGCAAAAAAATCAAGGTATTT	CALWEVQSGGKKIKVF	TRGV9	.	TRGJP	19	-1	-1	27
3197	0.02967025828066561	TGTGCCTTGTGGGAGGTGCGTCAAGAGTTGGGCAAAAAAATCAAGGTATTT	CALWEVRQELGKKIKVF	TRGV9	.	TRGJP	18	-1	-1	21
2246	0.02084435411272285	TGTGCCTTGTGGGAGGCGGTTCAAGAGTTGGGCAAAAAAATCAAGGTATTT	CALWEAVQELGKKIKVF	TRGV9	.	TRGJP	15	-1	-1	21
1483	0.013763213334447012	TGTGCCTTGTGGGAGGTGCAGGAGAAACTCTTT	CALWEVQEKLF	TRGV9	.	TRGJ2	19	-1	-1	22
1419	0.01316925132945402	TGTGCCTTGTGGGAGGTGCTGGAGTTGGGCAAAAAAATCAAGGTATTT	CALWEVLELGKKIKVF	TRGV9	.	TRGJP	18	-1	-1	21
1040	0.009651882581136138	TGTGCCACCTGGGACGGGCGATGGATCAAGACGTTT	CATWDGRWIKTF	TRGV2	.	TRGJP2	18	-1	-1	21
988	0.009169288452079332	TGTGCCGCTTCTCAAAATTATTATAAGAAACTCTTT	CAASQNYYKKLF	TRGV2	.	TRGJ2	5	-1	-1	15
809	0.0075080509693645535	TGTGCTGCGTGGGATTATGATACAGTTTGGATCAAGACGTTT	CAAWDYDTVWIKTF	TRGV10	.	TRGJP2	16	-1	-1	26
640	0.005939620049929931	TGTGCCTTGTGGGAGGTGCGGCATAAGAAACTCTTT	CALWEVRHKKLF	TRGV9	.	TRGJ1	18	-1	-1	22
520	0.004825941290568069	TGTGCCTTGTGGGAGGAAGAGTTGGGCAAAAAAATCAAGGTATTT	CALWEEELGKKIKVF	TRGV9	.	TRGJP	15	-1	-1	16
512	0.0047516960399439446	TGTGCCTTGTGGGAGGTAGAAGAGTTGGGCAAAAAAATCAAGGTATTT	CALWEVEELGKKIKVF	TRGV9	.	TRGJP	16	-1	-1	19
484	0.004491837662759511	TGTGCCTTGTGGGAGGTGCGGGTTGGTTGGTTCAAGATATTT	CALWEVRVGWFKIF	TRGV9	.	TRGJP1	18	-1	-1	23
405	0.0037586658128462846	TGTGCCTTGTGGGAGGTCCAAGAGTTGGGCAAAAAAATCAAGGTATTT	CALWEVQELGKKIKVF	TRGV9	.	TRGJP	19	-1	-1	18
271	0.0025150578648922054	TGTGCCACCTGGGACGGGCGCCCCTATGTGCACTCTACTAATTATTATAAGAAACTCTTT	CATWDGRPYVHSTNYYKKLF	TRGV2	.	TRGJ2	18	-1	-1	39
264	0.0024500932705960967	TGTGCTGCGTGGGATTATTATAAGAAACTCTTT	CAAWDYYKKLF	TRGV10	.	TRGJ1	16	-1	-1	13
260	0.0024129706452840345	TGTGCTGCGTGGGATTCGCGAAGGTTCAAGATATTT	CAAWDSRRFKIF	TRGV10	.	TRGJP1	15	-1	-1	22
254	0.0023572867073159416	TGTGCCACCTGGGACGGGCTCTGGAATTATTATAAGAAACTCTTT	CATWDGLWNYYKKLF	TRGV2	.	TRGJ2	18	-1	-1	23
249	0.0023108834256758636	TGTGCCTTGTGGGAGGCGGAGTTGGGCAAAAAAATCAAGGTATTT	CALWEAELGKKIKVF	TRGV9	.	TRGJP	15	-1	-1	18
235	0.0021809542370836467	TGTGCCTTGTGGGAGGTGCATTATAAGAAACTCTTT	CALWEVHYKKLF	TRGV9	.	TRGJ2	19	-1	-1	19
206	0.0019118152035711967	TGTGCCTTGTGGGAAGATGAGTTGGGCAAAAAAATCAAGGTATTT	CALWEDELGKKIKVF	TRGV9	.	TRGJP	13	-1	-1	18
191	0.0017726053586509638	TGTGCCTTGTGGGAGCAAGAGTTGGGCAAAAAAATCAAGGTATTT	CALWEQELGKKIKVF	TRGV9	.	TRGJP	14	-1	-1	14
189	0.0017540440459949329	TGTGCCTTGTGGGAGGTACAAGAGTTGGGCAAAAAAATCAAGGTATTT	CALWEVQELGKKIKVF	TRGV9	.	TRGJP	19	-1	-1	18
174	0.0016148342010747	TGTGCCTTGTGGGAGAGAATACAAGAGTTGGGCAAAAAAATCAAGGTATTT	CALWERIQELGKKIKVF	TRGV9	.	TRGJP	14	-1	-1	21
174	0.0016148342010747	TGTGCTGCGTGGGATAAGAAACTCTTT	CAAWDKKLF	TRGV10	.	TRGJ1	14	-1	-1	13
158	0.0014663436998264517	TGTGCCACCTGGGACGGGCTGGGCTGGGGGGATAAGAAACTCTTT	CATWDGLGWGDKKLF	TRGV2	.	TRGJ2	18	-1	-1	31
149	0.0013828177928743122	TGTGCCTTGTGGGAGGTGCGTTTCCCGCCGGGACTCTTT	CALWEVRFPPGLF	TRGV9	.	TRGJ1	18	-1	-1	32
134	0.0012436079479540793	TGTGCTGCGTGGGATTATAAGAAACTCTTT	CAAWDYKKLF	TRGV10	.	TRGJ2	16	-1	-1	13
132	0.0012250466352980484	TGTGCCTTGTGGGAGGGTCAAGAGTTGGGCAAAAAAATCAAGGTATTT	CALWEGQELGKKIKVF	TRGV9	.	TRGJP	15	-1	-1	14
131	0.0012157659789700328	TGTGCCTTGTGGGTGGTTCCCCAGAAACTCTTT	CALWVVPQKLF	TRGV9	.	TRGJ1	16	-1	-1	22
122	0.001132240072017893	TGTGCCTTGTGGGAGGTGCAGGGGAAACTCTTT	CALWEVQGKLF	TRGV9	.	TRGJ1	19	-1	-1	23
117	0.0010858367903778155	TGTGCCTTGTGGGAGGTGCTAGAGTTGGGCAAAAAAATCAAGGTATTT	CALWEVLELGKKIKVF	TRGV9	.	TRGJP	18	-1	-1	17
114	0.001057994821393769	TGTGCCACCTGGGACCTAGAGAAACTCTTT	CATWDLEKLF	TRGV7	.	TRGJ1	14	-1	-1	19
106	9.837495707696448E-4	TGTGCCTTGTGGGAGGTAGAGTTGGGCAAAAAAATCAAGGTATTT	CALWEVELGKKIKVF	TRGV9	.	TRGJP	16	-1	-1	17
105	9.744689144416293E-4	TGTGCCCCGAGCTATAAGAAACTCTTT	CAPSYKKLF	TRGV9	.	TRGJ1	5	-1	-1	12
100	9.280656328015518E-4	TGTGCCTTGTGGGAGGTGCGGTCAAGAGGGGCGGAACTCTTT	CALWEVRSRGAELF	TRGV9	.	TRGJ1	18	-1	-1	34
99	9.187849764735362E-4	TGTGCCTTGTGGGAGGGAGGGGAGTTGGGCAAAAAAATCAAGGTATTT	CALWEGGELGKKIKVF	TRGV9	.	TRGJP	15	-1	-1	21
99	9.187849764735362E-4	TGTGCTGCGTGGGATCTGGTCTGGTATTATAAGAAACTCTTT	CAAWDLVWYYKKLF	TRGV10	.	TRGJ1	14	-1	-1	24
94	8.723816948334587E-4	TGTGCCTTGTGGGAGGTGGGAGAGTTGGGCAAAAAAATCAAGGTATTT	CALWEVGELGKKIKVF	TRGV9	.	TRGJP	17	-1	-1	20
93	8.631010385054431E-4	TGTGCCTTGTGGGGAGGTTATAAGAAACTCTTT	CALWGGYKKLF	TRGV9	.	TRGJ1	17	-1	-1	17
91	8.445397258494121E-4	TGTGCCTTGTGGGAGGTGAATTATTATAAGAAACTCTTT	CALWEVNYYKKLF	TRGV9	.	TRGJ1	17	-1	-1	17
90	8.352590695213965E-4	TGTGCCTTGTGGGAGGTGCACTGTTATAAGAAACTCTTT	CALWEVHCYKKLF	TRGV9	.	TRGJ1	20	-1	-1	23
88	8.166977568653655E-4	TGTGCCACCTGGGAGCCTGTGAGTAGTGATTGGATCAAGACGTTT	CATWEPVSSDWIKTF	TRGV2	.	TRGJP2	13	-1	-1	21
87	8.0741710053735E-4	TGTGCCTTGTGGAACCAAGAGTTGGGCAAAAAAATCAAGGTATTT	CALWNQELGKKIKVF	TRGV9	.	TRGJP	11	-1	-1	15
86	7.981364442093345E-4	TGTGCTGCGTGGGGGAGGGGTACGAAACTCTTT	CAAWGRGTKLF	TRGV10	.	TRGJ1	12	-1	-1	20
81	7.517331625692569E-4	TGTGCCTTGTGGGAGAGGAGGGAAGAGTTGGGCAAAAAAATCAAGGTATTT	CALWERREELGKKIKVF	TRGV9	.	TRGJP	14	-1	-1	19
80	7.424525062412414E-4	TGTGCCTTGTGGGGAATACAAGAGTTGGGCAAAAAAATCAAGGTATTT	CALWGIQELGKKIKVF	TRGV9	.	TRGJP	12	-1	-1	18
73	6.774879119451327E-4	TGTGCCTTGTGGGAGGTGGAGAGGGGGTATAAGAAACTCTTT	CALWEVERGYKKLF	TRGV9	.	TRGJ1	17	-1	-1	27
72	6.682072556171172E-4	TGTGCCACCTGGGTCCTCTATTATAAGAAACTCTTT	CATWVLYYKKLF	TRGV2	.	TRGJ1	12	-1	-1	18
72	6.682072556171172E-4	TGTGCCTTGTGGGAGGTTTATAAGAAACTCTTT	CALWEVYKKLF	TRGV9	.	TRGJ1	16	-1	-1	17
71	6.589265992891017E-4	TGTGCTGCGTGGGATTATTTTAATTATAAGAAACTCTTT	CAAWDYFNYKKLF	TRGV10	.	TRGJ1	16	-1	-1	22
70	6.496459429610862E-4	TGTGCTGCGTGGGAATTGGAGGGATATAAGAAACTCTTT	CAAWELEGYKKLF	TRGV10	.	TRGJ1	13	-1	-1	24
69	6.403652866330707E-4	TGTGCCTTGTGGTGGCAAGAGTTGGGCAAAAAAATCAAGGTATTT	CALWWQELGKKIKVF	TRGV9	.	TRGJP	11	-1	-1	13
69	6.403652866330707E-4	TGTGCCACCTGGGACGGGTGCAGTAGTGATTGGATCAAGACGTTT	CATWDGCSSDWIKTF	TRGV2	.	TRGJP2	17	-1	-1	21
69	6.403652866330707E-4	TGTGCCTTGTGGGGACTCTTT	CALWGLF	TRGV9	.	TRGJ1	12	-1	-1	14
68	6.310846303050552E-4	TGTGCCTTGTGGGAGGTGACCGAGTTGGGCAAAAAAATCAAGGTATTT	CALWEVTELGKKIKVF	TRGV9	.	TRGJP	20	-1	-1	21
65	6.032426613210086E-4	TGTGCCTTGTGGGAGGTGCGTCACTGGAAACTCTTT	CALWEVRHWKLF	TRGV9	.	TRGJ1	18	-1	-1	26
64	5.939620049929931E-4	TGTGCCTTGTGGGAGGCCCAAGAGTTGGGCAAAAAAATCAAGGTATTT	CALWEAQELGKKIKVF	TRGV9	.	TRGJP	15	-1	-1	18
64	5.939620049929931E-4	TGTGCTGCGTGGGATTCAGAGACTGGTTGGTTCAAGATATTT	CAAWDSETGWFKIF	TRGV10	.	TRGJP1	15	-1	-1	21
64	5.939620049929931E-4	TGTGCCACCTGGGACGGGCCATGGGGCTATAAGAAACTCTTT	CATWDGPWGYKKLF	TRGV2	.	TRGJ1	19	-1	-1	27
60	5.568393796809311E-4	TGTGCCTTGTGGGAGGCGCCGGCTCAAGAGTTGGGCAAAAAAATCAAGGTATTT	CALWEAPAQELGKKIKVF	TRGV9	.	TRGJP	18	-1	-1	24
59	5.475587233529155E-4	TGTGCCACCTGGGATGGTACTTATTATAAGAAACTCTTT	CATWDGTYYKKLF	TRGV8	.	TRGJ2	14	-1	-1	20
57	5.289974106968845E-4	TGTGCCTTGTGGGAGGTCCAGGAGTTGGGCAAAAAAATCAAGGTATTT	CALWEVQELGKKIKVF	TRGV9	.	TRGJP	19	-1	-1	18
56	5.19716754368869E-4	TGTGCTGCGTGGGATTATAATACCACTGGTTGGTTCAAGATATTT	CAAWDYNTTGWFKIF	TRGV10	.	TRGJP1	25	-1	-1	15
56	5.19716754368869E-4	TGTGCCTTGTGGGACCCTTATTATAAGAAACTCTTT	CALWDPYYKKLF	TRGV9	.	TRGJ1	13	-1	-1	17
53	4.918747853848224E-4	TGTGCCTTGTGGGAGGTGGAAGAGTTGGGCAAAAAAATCAAGGTATTT	CALWEVEELGKKIKVF	TRGV9	.	TRGJP	17	-1	-1	19
52	4.825941290568069E-4	TGTGCTGCGTGGGATTATACTGGTTGGTTCAAGATATTT	CAAWDYTGWFKIF	TRGV10	.	TRGJP1	16	-1	-1	18
51	4.733134727287914E-4	TGTGCCTTGTGGGAGGTGCGCGAGAAACTCTTT	CALWEVREKLF	TRGV9	.	TRGJ1	18	-1	-1	22
51	4.733134727287914E-4	TGTGCTGCGTGGGATTATTTCATGACTAGGAAACTCTTT	CAAWDYFMTRKLF	TRGV10	.	TRGJ1	16	-1	-1	26
50	4.640328164007759E-4	TGTGCCTTGTGGGAGGGAAAGTTGGGCAAAAAAATCAAGGTATTT	CALWEGKLGKKIKVF	TRGV9	.	TRGJP	15	-1	-1	14
49	4.5475216007276033E-4	TGTGCCTTGTGGGACCTCTTT	CALWDLF	TRGV9	.	TRGJ1	13	-1	-1	15
48	4.4547150374474483E-4	TGTGCCTTGTGGGAGTCGAATTATTATAAGAAACTCTTT	CALWESNYYKKLF	TRGV9	.	TRGJ1	14	-1	-1	15
48	4.4547150374474483E-4	TGTGCCTTGTGGGAGGTGGGGAAGAAACTCTTT	CALWEVGKKLF	TRGV9	.	TRGJ1	17	-1	-1	21
47	4.3619084741672933E-4	TGTGCCTTGTGGGAGGCCCCGAATTATTATAAGAAACTCTTT	CALWEAPNYYKKLF	TRGV9	.	TRGJ1	15	-1	-1	19
46	4.2691019108871377E-4	TGTGCCTTGTGGACCTACAAAGAGTTGGGCAAAAAAATCAAGGTATTT	CALWTYKELGKKIKVF	TRGV9	.	TRGJP	11	-1	-1	19
46	4.2691019108871377E-4	TGTGCCTTGTGGGAGCCCAACGTCGGGAAGAAACTCTTT	CALWEPNVGKKLF	TRGV9	.	TRGJ1	14	-1	-1	27
46	4.2691019108871377E-4	TGTGCCTTGTGGGCCAAGAAACTCTTT	CALWAKKLF	TRGV9	.	TRGJ1	12	-1	-1	15
46	4.2691019108871377E-4	TGTGCCACCTGGGATAAGAAACTCTTT	CATWDKKLF	TRGV8	.	TRGJ1	15	-1	-1	13
44	4.0834887843268277E-4	TGTGCCTTGTGGGAGGTGGAGGAGTTGGGCAAAAAAATCAAGGTATTT	CALWEVEELGKKIKVF	TRGV9	.	TRGJP	17	-1	-1	21
44	4.0834887843268277E-4	TGTGCCTTGTGGGAGGTCCTTTATTATAAGAAACTCTTT	CALWEVLYYKKLF	TRGV9	.	TRGJ1	16	-1	-1	20
44	4.0834887843268277E-4	TGTGCCTTGACGTTGCTCTTT	CALTLLF	TRGV9	.	TRGJ1	8	-1	-1	15
43	3.9906822210466727E-4	TGTGCCTTGTGGGAGACTGCCCTCTCGAGCAACCTAGAAGAGTTGGGCAAAAAAATCAAGGTATTT	CALWETALSSNLEELGKKIKVF	TRGV9	.	TRGJP	23	-1	-1	37
42	3.897875657766517E-4	TGTGCCTTGTGGGTCAACCTCAGGGCACTCTTT	CALWVNLRALF	TRGV9	.	TRGJ1	12	-1	-1	26
42	3.897875657766517E-4	TGTGCTGCGTGGGGTAAGAAACTCTTT	CAAWGKKLF	TRGV10	.	TRGJ1	12	-1	-1	14
41	3.805069094486362E-4	TGTGCCTTGTGGGAGGTGCTGGGGGAGTTGGGCAAAAAAATCAAGGTATTT	CALWEVLGELGKKIKVF	TRGV9	.	TRGJP	18	-1	-1	24
41	3.805069094486362E-4	TGTGCCTTGTGGGAGGAAAGGGAAGAGTTGGGCAAAAAAATCAAGGTATTT	CALWEEREELGKKIKVF	TRGV9	.	TRGJP	15	-1	-1	19
41	3.805069094486362E-4	TGTGCCTTGTGGGAGGATTATTATAAGAAACTCTTT	CALWEDYYKKLF	TRGV9	.	TRGJ1	15	-1	-1	16
41	3.805069094486362E-4	TGTGCCTTGTGGGAGGCGCCGACACTCTTT	CALWEAPTLF	TRGV9	.	TRGJ1	18	-1	-1	20
41	3.805069094486362E-4	TGTGCCTTGTGTCGCTTGCTCTTT	CALCRLLF	TRGV9	.	TRGJ1	10	-1	-1	18
40	3.712262531206207E-4	TGTGCCTTGTGGGAGGTGAGGGAGAAACTCTTT	CALWEVREKLF	TRGV9	.	TRGJ1	17	-1	-1	22
40	3.712262531206207E-4	TGTGCTGCGTGGGATCCTACCTCCCTCTTT	CAAWDPTSLF	TRGV10	.	TRGJ1	14	-1	-1	24
40	3.712262531206207E-4	TGTGCTGACGGGATGGAGAAACTCTTT	CADGMEKLF	TRGV10	.	TRGJ1	6	-1	-1	16
40	3.712262531206207E-4	TGTGCCTTGTTCGTTGGGCTCTTT	CALFVGLF	TRGV9	.	TRGJ1	9	-1	-1	18
39	3.6194559679260515E-4	TGTGCCTTGTGGGAGGTGCAGCCTCGGGTGGGCAAAAAAATCAAGGTATTT	CALWEVQPRVGKKIKVF	TRGV9	.	TRGJP	24	-1	-1	28
39	3.6194559679260515E-4	TGTGCCTTGTGGGAGGTGCGGGAGCAAAAGAAACTCTTT	CALWEVREQKKLF	TRGV9	.	TRGJ1	18	-1	-1	27
39	3.6194559679260515E-4	TGTGCCACCTGGGACGGTCCCTCCCGAGAGAAACTCTTT	CATWDGPSREKLF	TRGV2	.	TRGJ2	24	-1	-1	28
39	3.6194559679260515E-4	TGTGCCTTGTGGGAGGTGCATGAACTCTTT	CALWEVHELF	TRGV9	.	TRGJ1	19	-1	-1	22
39	3.6194559679260515E-4	TGTGCCTTGTGGGAGGCTAAGAAACTCTTT	CALWEAKKLF	TRGV9	.	TRGJ1	15	-1	-1	17
39	3.6194559679260515E-4	TGTGCCTCGCCCCAACTCTTT	CASPQLF	TRGV9	.	TRGJ1	6	-1	-1	13
39	3.6194559679260515E-4	TGTGCCTTGAAACTCTTT	CALKLF	TRGV9	.	TRGJ1	8	-1	-1	8
38	3.5266494046458965E-4	TGTGCCTTGTGGGAGATGCAACAAGAGTTGGGCAAAAAAATCAAGGTATTT	CALWEMQQELGKKIKVF	TRGV9	.	TRGJP	19	-1	-1	21
38	3.5266494046458965E-4	TGTGCCACCTGGGAGGGGGCCCTGAATTATTATAAGAAACTCTTT	CATWEGALNYYKKLF	TRGV8	.	TRGJ1	13	-1	-1	23
38	3.5266494046458965E-4	TGTGCCTTGTGGGAGGTCCCCCTGGGGGATAAGAAACTCTTT	CALWEVPLGDKKLF	TRGV9	.	TRGJ1	22	-1	-1	28
38	3.5266494046458965E-4	TGTGCCTTGTGGGAGAGAGACGGACTCTTT	CALWERDGLF	TRGV9	.	TRGJ1	14	-1	-1	23
38	3.5266494046458965E-4	TGTGCTGCGGCCTATAAGAAACTCTTT	CAAAYKKLF	TRGV10	.	TRGJ1	8	-1	-1	12
37	3.4338428413657415E-4	TGTGCCTTGTGGGAGGTGTGGGAGTTGGGCAAAAAAATCAAGGTATTT	CALWEVWELGKKIKVF	TRGV9	.	TRGJP	17	-1	-1	21
37	3.4338428413657415E-4	TGTGCCTTGTGGGAGGTGCTTATGGTTAGTCCTTCCACGCTCTTT	CALWEVLMVSPSTLF	TRGV9	.	TRGJ1	18	-1	-1	39
37	3.4338428413657415E-4	TGTGCCTTGTGGGAGGTGCTCGGTTATAAGAAACTCTTT	CALWEVLGYKKLF	TRGV9	.	TRGJ1	18	-1	-1	23
37	3.4338428413657415E-4	TGTGCCTTGTGGGAGGTGCAATATTATAAGAAACTCTTT	CALWEVQYYKKLF	TRGV9	.	TRGJ1	19	-1	-1	21
37	3.4338428413657415E-4	TGTGCCTTGTGGGGACAAGGGGACGTTCTCTTT	CALWGQGDVLF	TRGV9	.	TRGJ1	12	-1	-1	27
37	3.4338428413657415E-4	TGTGCCTTGTGGGAGTGCGCCGGGAAACTCTTT	CALWECAGKLF	TRGV9	.	TRGJ1	20	-1	-1	23
37	3.4338428413657415E-4	TGTGCCTTGTGGGAGGTGCGTAAGAAACTCTTT	CALWEVRKKLF	TRGV9	.	TRGJ1	18	-1	-1	20
37	3.4338428413657415E-4	TGTGCCTTGTGGGAGGCCTATAAGAAACTCTTT	CALWEAYKKLF	TRGV9	.	TRGJ1	15	-1	-1	18
37	3.4338428413657415E-4	TGTGCCCAGTCCGGGAAACTCTTT	CAQSGKLF	TRGV9	.	TRGJ1	5	-1	-1	14
37	3.4338428413657415E-4	TGTGCCTTGTCCGAGAAACTCTTT	CALSEKLF	TRGV9	.	TRGJ1	9	-1	-1	13
36	3.341036278085586E-4	TGTGCCTTGTGGGAGGAACTAGAGTTGGGCAAAAAAATCAAGGTATTT	CALWEELELGKKIKVF	TRGV9	.	TRGJP	15	-1	-1	20
36	3.341036278085586E-4	TGTGCCTTGTGGGAGGCAGAAACCACTCGCCTTGGGGAACTCTTT	CALWEAETTRLGELF	TRGV9	.	TRGJ1	15	-1	-1	37
36	3.341036278085586E-4	TGTGCCTTGTGGGAGGGGAATTATTATAAGAAACTCTTT	CALWEGNYYKKLF	TRGV9	.	TRGJ1	15	-1	-1	17
36	3.341036278085586E-4	TGTGCCACCTCCCCGGGGAATTGGATCAAGACGTTT	CATSPGNWIKTF	TRGV3	.	TRGJP2	9	-1	-1	19
36	3.341036278085586E-4	TGTGCCACCTGGGACGGGCAACCTGAGAAACTCTTT	CATWDGQPEKLF	TRGV2	.	TRGJ1	18	-1	-1	25
36	3.341036278085586E-4	TGTGCCTTGTGGCCCGGGGTGAAACTCTTT	CALWPGVKLF	TRGV9	.	TRGJ1	11	-1	-1	20
35	3.248229714805431E-4	TGTGCCTTGTGGGAGGTACCCGGGGCCAAGAAACTCTTT	CALWEVPGAKKLF	TRGV9	.	TRGJ1	16	-1	-1	27
35	3.248229714805431E-4	TGTGCCTTGTGGGAGGTAAATAAGAAACTCTTT	CALWEVNKKLF	TRGV9	.	TRGJ1	16	-1	-1	19
35	3.248229714805431E-4	TGTGCTGCGTGGGATTGGATCAAGACGTTT	CAAWDWIKTF	TRGV10	.	TRGJP2	15	-1	-1	12
35	3.248229714805431E-4	TGTGCCTTGTGGGAGGGCAAGAAACTCTTT	CALWEGKKLF	TRGV9	.	TRGJ1	18	-1	-1	18
35	3.248229714805431E-4	TGTGCCTTGTGGGGTCTCTTT	CALWGLF	TRGV9	.	TRGJ1	12	-1	-1	15
35	3.248229714805431E-4	TGTGCCTTGTATCGGCTCTTT	CALYRLF	TRGV9	.	TRGJ1	9	-1	-1	15
35	3.248229714805431E-4	TGTGCTGCCCTCTTT	CAALF	TRGV10	.	TRGJ1	7	-1	-1	9
35	3.248229714805431E-4	TGTGCCTTGTGGGGGAAACTCTTT	CALWGKLF	TRGV9	.	TRGJ1	12	-1	-1	14
35	3.248229714805431E-4	TGTGCCTTGTGGGAGAAACTCTTT	CALWEKLF	TRGV9	.	TRGJ1	14	-1	-1	13
34	3.155423151525276E-4	TGTGCCTTGTGGGATAGGACCCGTCCGTGGCCTGGGGCAAAACTCTTT	CALWDRTRPWPGAKLF	TRGV9	.	TRGJ1	13	-1	-1	39
34	3.155423151525276E-4	TGTGCTGCGTGGGATTATTATTATAAGAAACTCTTT	CAAWDYYYKKLF	TRGV10	.	TRGJ1	16	-1	-1	16
34	3.155423151525276E-4	TGTGCCTTGTGGGAGGTGCAGCTTCAGAAACTCTTT	CALWEVQLQKLF	TRGV9	.	TRGJ1	22	-1	-1	25
34	3.155423151525276E-4	TGTGCCTTGTGGGAGGTGAGGTATAAGAAACTCTTT	CALWEVRYKKLF	TRGV9	.	TRGJ1	17	-1	-1	21
34	3.155423151525276E-4	TGTGCCACCTGGGACGGTTATTATAAGAAACTCTTT	CATWDGYYKKLF	TRGV2	.	TRGJ1	16	-1	-1	17
34	3.155423151525276E-4	TGTGCTGCGTGGGACCGGGGCGGGAAACTCTTT	CAAWDRGGKLF	TRGV10	.	TRGJ1	13	-1	-1	23
34	3.155423151525276E-4	TGTGCCTTGTGGGGGGGACTCTTT	CALWGGLF	TRGV9	.	TRGJ1	15	-1	-1	17
34	3.155423151525276E-4	TGGGAGAAACTCTTT	WEKLF	TRGV9	.	TRGJ1	1	-1	-1	4
34	3.155423151525276E-4	TGTGCCTTGTGGTATTATAAGAAACTCTTT	CALWYYKKLF	TRGV9	.	TRGJ2	11	-1	-1	12
33	3.062616588245121E-4	TGTGCTGCGTGGGAACCCAACCATTGGTTCAAGATATTT	CAAWEPNHWFKIF	TRGV10	.	TRGJP1	13	-1	-1	23
33	3.062616588245121E-4	TGTGCCTTGTGGGAGGTGCTGGACGGTAAGAAACTCTTT	CALWEVLDGKKLF	TRGV9	.	TRGJ1	18	-1	-1	26
33	3.062616588245121E-4	TGTGCCTTGTGGGAGGTGCTTCGGAAACTCTTT	CALWEVLRKLF	TRGV9	.	TRGJ1	18	-1	-1	23
32	2.9698100249649653E-4	TGTGCCTTGTGGGAGGTGAGGTTCCTTGGGTCGCAAGAGTTGGGCAAAAAAATCAAGGTATTT	CALWEVRFLGSQELGKKIKVF	TRGV9	.	TRGJP	17	-1	-1	32
32	2.9698100249649653E-4	TGTGCCTTGTGGGAGGTAGCCCAAGAGTTGGGCAAAAAAATCAAGGTATTT	CALWEVAQELGKKIKVF	TRGV9	.	TRGJP	16	-1	-1	21
32	2.9698100249649653E-4	TGTGCTGCGTGGGTCCCCGAGGCCCCTTATTATAAGAAACTCTTT	CAAWVPEAPYYKKLF	TRGV10	.	TRGJ1	12	-1	-1	26
32	2.9698100249649653E-4	TGTGCCTTGTGGGAGGTTTGTTATAAGAAACTCTTT	CALWEVCYKKLF	TRGV9	.	TRGJ1	16	-1	-1	17
32	2.9698100249649653E-4	TGTGCCTTGTGGGAGGTGCGGGCGAAGAAACTCTTT	CALWEVRAKKLF	TRGV9	.	TRGJ1	18	-1	-1	24
32	2.9698100249649653E-4	TGTGCCTTGAGGGGGAAACTCTTT	CALRGKLF	TRGV9	.	TRGJ1	12	-1	-1	14
32	2.9698100249649653E-4	TGTGCCTTGTGGGAGGTGCGACAACTCTTT	CALWEVRQLF	TRGV9	.	TRGJ1	18	-1	-1	22
32	2.9698100249649653E-4	TGTGCCTTGTGGGAGGCCTCGAAACTCTTT	CALWEASKLF	TRGV9	.	TRGJ1	15	-1	-1	20
32	2.9698100249649653E-4	TGTGCCACCTGGGACGGGCAGGGGCTCTTT	CATWDGQGLF	TRGV2	.	TRGJ1	18	-1	-1	24
32	2.9698100249649653E-4	TGTGCCTTGTGGGAGGTGAAACTCTTT	CALWEVKLF	TRGV9	.	TRGJ1	23	-1	-1	17
32	2.9698100249649653E-4	TGTGCCTTGTACGAGAAACTCTTT	CALYEKLF	TRGV9	.	TRGJ1	9	-1	-1	13
32	2.9698100249649653E-4	TGTGCCTTGCGAGTGCTCTTT	CALRVLF	TRGV9	.	TRGJ1	8	-1	-1	15
32	2.9698100249649653E-4	TGTGCCTTGTGGGAGGTGCGGGGGAAACTCTTT	CALWEVRGKLF	TRGV9	.	TRGJ1	18	-1	-1	23
32	2.9698100249649653E-4	TGTGCCTTGCTACAATTGGGGAAACTCTTT	CALLQLGKLF	TRGV9	.	TRGJ1	8	-1	-1	20
31	2.8770034616848103E-4	TGTGCCTTGTGGGAGGTGCGGGTCCGGGTTTCGCAGGAACTCTTT	CALWEVRVRVSQELF	TRGV9	.	TRGJ1	18	-1	-1	34
31	2.8770034616848103E-4	TGTGCTGCGTGGGAACCCCCTTATTATAAGAAACTCTTT	CAAWEPPYYKKLF	TRGV10	.	TRGJ1	13	-1	-1	20
31	2.8770034616848103E-4	TGTGCCTTGTGGGAGGTGCGGTCTACGAAACTCTTT	CALWEVRSTKLF	TRGV9	.	TRGJ1	18	-1	-1	23
31	2.8770034616848103E-4	TGTGCCTTGTGGGAGGGGTATTATAAGAAACTCTTT	CALWEGYYKKLF	TRGV9	.	TRGJ1	15	-1	-1	18
31	2.8770034616848103E-4	TGTGCCTTACCGGGGTTGACTGGTAAGAAACTCTTT	CALPGLTGKKLF	TRGV9	.	TRGJ1	7	-1	-1	23
31	2.8770034616848103E-4	TGTGCCTTGTGGGAGGTGTGGGCGAAACTCTTT	CALWEVWAKLF	TRGV9	.	TRGJ1	17	-1	-1	23
31	2.8770034616848103E-4	TGTGCCTTGTGGGAGGTGCAGGAGCTCTTT	CALWEVQELF	TRGV9	.	TRGJ1	19	-1	-1	24
31	2.8770034616848103E-4	TGTGCTGCGTGGGGGGAGAAACTCTTT	CAAWGEKLF	TRGV10	.	TRGJ1	12	-1	-1	16
31	2.8770034616848103E-4	TGTGCCTTGCGTTATAAGAAACTCTTT	CALRYKKLF	TRGV9	.	TRGJ1	8	-1	-1	11
31	2.8770034616848103E-4	TGTGCTGCACCTCGAAGGCTCTTT	CAAPRRLF	TRGV10	.	TRGJ1	7	-1	-1	18
31	2.8770034616848103E-4	TGTGCCTTGTGGGAGGGTCTCTTT	CALWEGLF	TRGV9	.	TRGJ1	15	-1	-1	18
30	2.7841968984046553E-4	TGTGCCTTGTGGGAGGACACAGAGTTGGGCAAAAAAATCAAGGTATTT	CALWEDTELGKKIKVF	TRGV9	.	TRGJP	15	-1	-1	20
30	2.7841968984046553E-4	TGTGCCTTGTTTGCGTTGGGCAAAAAAATCAAGGTATTT	CALFALGKKIKVF	TRGV9	.	TRGJP	9	-1	-1	14
30	2.7841968984046553E-4	TGTGCCTTGTGGGAGGTGCTTTATTATAAGAAACTCTTT	CALWEVLYYKKLF	TRGV9	.	TRGJ1	18	-1	-1	20
30	2.7841968984046553E-4	TGTGCCTTGTGGGAGGTGCAAAGTTATAAGAAACTCTTT	CALWEVQSYKKLF	TRGV9	.	TRGJ1	19	-1	-1	23
30	2.7841968984046553E-4	TGTGCCTTGTGGGAGGCTGCCCGGCCAGCGAAACTCTTT	CALWEAARPAKLF	TRGV9	.	TRGJ2	19	-1	-1	29
30	2.7841968984046553E-4	TGTGCCTTGTGGGAGGTGCGCTCCAATGGTCTCTTT	CALWEVRSNGLF	TRGV9	.	TRGJ1	18	-1	-1	30
30	2.7841968984046553E-4	TGTGCTGCGTGGGATTTAGGTAAGAAACTCTTT	CAAWDLGKKLF	TRGV10	.	TRGJ1	22	-1	-1	20
30	2.7841968984046553E-4	TGTGCTGCGTGGGATCATAAGAAACTCTTT	CAAWDHKKLF	TRGV10	.	TRGJ1	14	-1	-1	13
30	2.7841968984046553E-4	TGTGCCTTGTCGGGGAAACTCTTT	CALSGKLF	TRGV9	.	TRGJ1	13	-1	-1	14
30	2.7841968984046553E-4	TGTGCCTCTCCGATGAAACTCTTT	CASPMKLF	TRGV9	.	TRGJ1	6	-1	-1	14
30	2.7841968984046553E-4	TGTGCCCCACGGGAGAAACTCTTT	CAPREKLF	TRGV9	.	TRGJ1	5	-1	-1	13
30	2.7841968984046553E-4	TGTGCCTTGTGGGAGGTGCTCAGACTCTTT	CALWEVLRLF	TRGV9	.	TRGJ1	18	-1	-1	23
30	2.7841968984046553E-4	TGTGCCTTGTGGGACACGAAACTCTTT	CALWDTKLF	TRGV9	.	TRGJ1	13	-1	-1	17
30	2.7841968984046553E-4	TGTGCCTTGGAGAATTATTATAAGAAACTCTTT	CALENYYKKLF	TRGV9	.	TRGJ1	8	-1	-1	11
29	2.6913903351245E-4	TGTGCCTTGTGGGAGGTGCGGGATTATTATAAGAAACTCTTT	CALWEVRDYYKKLF	TRGV9	.	TRGJ1	18	-1	-1	22
29	2.6913903351245E-4	TGTGCCTTGTGGGAGAAGCCTCCAGGGAGAAAGAAACTCTTT	CALWEKPPGRKKLF	TRGV9	.	TRGJ1	14	-1	-1	30
29	2.6913903351245E-4	TGTGCTGCGTGGGATACCACTGGTTGGTTCAAGATATTT	CAAWDTTGWFKIF	TRGV10	.	TRGJP1	14	-1	-1	13
29	2.6913903351245E-4	TGTGCCTTGTGGGAGGTGCCTCCTTCGAAACTCTTT	CALWEVPPSKLF	TRGV9	.	TRGJ1	18	-1	-1	26
29	2.6913903351245E-4	TGTGCCTTGTGCCAATGCGGGAAACTCTTT	CALCQCGKLF	TRGV9	.	TRGJ1	10	-1	-1	20
29	2.6913903351245E-4	TGTGCCTTGTGGGAGGTGGAGATGGAACTCTTT	CALWEVEMELF	TRGV9	.	TRGJ1	17	-1	-1	25
29	2.6913903351245E-4	TGTGCCTTGTGGCATAAGAAACTCTTT	CALWHKKLF	TRGV9	.	TRGJ1	11	-1	-1	13
29	2.6913903351245E-4	TGTGCCTTGTGGCAAAAGAAACTCTTT	CALWQKKLF	TRGV9	.	TRGJ1	11	-1	-1	15
29	2.6913903351245E-4	TGTGCCTTGTGGGAGGGGAAACTCTTT	CALWEGKLF	TRGV9	.	TRGJ1	15	-1	-1	17
29	2.6913903351245E-4	TGTGCCTTGTGGGATGGGCGGAAGAAACTCTTT	CALWDGRKKLF	TRGV9	.	TRGJ1	13	-1	-1	21
29	2.6913903351245E-4	TGTGCCCCGACCCCGCCTCACCCTAAGAAACTCTTT	CAPTPPHPKKLF	TRGV9	.	TRGJ2	5	-1	-1	23
28	2.598583771844345E-4	TGTGCCTTGTGGGAGGCCTGGCAAGAGTTGGGCAAAAAAATCAAGGTATTT	CALWEAWQELGKKIKVF	TRGV9	.	TRGJP	15	-1	-1	19
28	2.598583771844345E-4	TGTGCTGCGTGGGATTATACCACTGGTTGGTTCAAGATATTT	CAAWDYTTGWFKIF	TRGV10	.	TRGJP1	16	-1	-1	8
28	2.598583771844345E-4	TGTGCCTTGTGGGAGGTGCCTTATTATAAGAAACTCTTT	CALWEVPYYKKLF	TRGV9	.	TRGJ1	18	-1	-1	20
28	2.598583771844345E-4	TGTGCCTTGTGGGAGAGGAATTATTATAAGAAACTCTTT	CALWERNYYKKLF	TRGV9	.	TRGJ1	14	-1	-1	17
28	2.598583771844345E-4	TGTGCCACCTGGGACGGGCTTCATTATAAGAAACTCTTT	CATWDGLHYKKLF	TRGV2	.	TRGJ1	18	-1	-1	22
28	2.598583771844345E-4	TGTGCCACCTGGGACGGGAATTATTATAAGAAACTCTTT	CATWDGNYYKKLF	TRGV2	.	TRGJ1	17	-1	-1	17
28	2.598583771844345E-4	TGTGCCTTGTGGGAGTACGACCAAAAGAAACTCTTT	CALWEYDQKKLF	TRGV9	.	TRGJ1	14	-1	-1	24
28	2.598583771844345E-4	TGTGCCTTGTCGGCAACTCGTAAGAAACTCTTT	CALSATRKKLF	TRGV9	.	TRGJ1	12	-1	-1	20
28	2.598583771844345E-4	TGTGCCTTGGAGGGTAAGAAACTCTTT	CALEGKKLF	TRGV9	.	TRGJ1	8	-1	-1	14
28	2.598583771844345E-4	TGTGCCTTGTTACTCGGACTCTTT	CALLLGLF	TRGV9	.	TRGJ1	9	-1	-1	17
28	2.598583771844345E-4	TGTGCCCCCCCTGCGAAACTCTTT	CAPPAKLF	TRGV9	.	TRGJ1	5	-1	-1	14
28	2.598583771844345E-4	TGTGCTTTCAAGAAACTCTTT	CAFKKLF	TRGV10	.	TRGJ1	5	-1	-1	9
28	2.598583771844345E-4	TGTGCCTTGTGGGGGACTTATTATAAGAAACTCTTT	CALWGTYYKKLF	TRGV9	.	TRGJ2	12	-1	-1	14
28	2.598583771844345E-4	TGTGCTGCGTGGGAGGAAGGAGAGAAACTCTTT	CAAWEEGEKLF	TRGV10	.	TRGJ1	13	-1	-1	22
28	2.598583771844345E-4	TGTGCCTTGTATTATGGGACTCAGAAACTCTTT	CALYYGTQKLF	TRGV9	.	TRGJ1	9	-1	-1	22
28	2.598583771844345E-4	TGTGCCTTGTGGGTGGGTAAGAAACTCTTT	CALWVGKKLF	TRGV9	.	TRGJ1	15	-1	-1	17
28	2.598583771844345E-4	TGTGCCTTGTGGGAGGTGCAGAAACTCTTT	CALWEVQKLF	TRGV9	.	TRGJ1	19	-1	-1	19
28	2.598583771844345E-4	TGTGCCCTACGGGGAAAAAAGAAACTCTTT	CALRGKKKLF	TRGV9	.	TRGJ1	5	-1	-1	18
28	2.598583771844345E-4	TGTGCCTTGTGGGAGGTGCCACTCTTT	CALWEVPLF	TRGV9	.	TRGJ1	18	-1	-1	20
28	2.598583771844345E-4	TGTGCCTTGTGGAAGAAACTCTTT	CALWKKLF	TRGV9	.	TRGJ1	14	-1	-1	12
28	2.598583771844345E-4	TGTGCCTTGTGGACCCTGAGAAGGAAACTCTTT	CALWTLRRKLF	TRGV9	.	TRGJ1	11	-1	-1	23
27	2.50577720856419E-4	TGTGCCTTGTGGGAGGTGCATGGAGAGTTGGGCAAAAAAATCAAGGTATTT	CALWEVHGELGKKIKVF	TRGV9	.	TRGJP	19	-1	-1	23
27	2.50577720856419E-4	TGTGCCTTGTGGGAGTCCTCCTCGAATTATTATAAGAAACTCTTT	CALWESSSNYYKKLF	TRGV9	.	TRGJ1	14	-1	-1	21
27	2.50577720856419E-4	TGTGCCTTGTGGGAGGTTGAGTTGGGCAAAAAAATCAAGGTATTT	CALWEVELGKKIKVF	TRGV9	.	TRGJP	16	-1	-1	18
27	2.50577720856419E-4	TGTGCCTTGTGGGAGGCCCCGTTGGGCAAAAAAATCAAGGTATTT	CALWEAPLGKKIKVF	TRGV9	.	TRGJP	15	-1	-1	20
27	2.50577720856419E-4	TGTGCCACCTGGTACTACGATTCCCTTTATTATAAGAAACTCTTT	CATWYYDSLYYKKLF	TRGV7	.	TRGJ1	14	-1	-1	26
27	2.50577720856419E-4	TGTGCCACCTGGGATAGGCCTTATTATTATAAGAAACTCTTT	CATWDRPYYYKKLF	TRGV8	.	TRGJ1	20	-1	-1	22
27	2.50577720856419E-4	TGTGCCTTGTGGGAGGTGCATAGTTATAAGAAACTCTTT	CALWEVHSYKKLF	TRGV9	.	TRGJ1	19	-1	-1	23
27	2.50577720856419E-4	TGTGCCTTGTGGGAGGTGCACGAATGGAAGAAACTCTTT	CALWEVHEWKKLF	TRGV9	.	TRGJ1	20	-1	-1	27
27	2.50577720856419E-4	TGTGCCTTACAGACTCAGGCCCTCAGTGGGCAACTCTTT	CALQTQALSGQLF	TRGV9	.	TRGJ1	7	-1	-1	31
27	2.50577720856419E-4	TGTGCCTTGTGGGAGGTGCTTTCAAAGAAACTCTTT	CALWEVLSKKLF	TRGV9	.	TRGJ1	18	-1	-1	24
27	2.50577720856419E-4	TGTGCCTTGTGGGAGGTGCTTTATAAGAAACTCTTT	CALWEVLYKKLF	TRGV9	.	TRGJ1	18	-1	-1	20
27	2.50577720856419E-4	TGTGCCTTGTGGGAGATGGGTTATAAGAAACTCTTT	CALWEMGYKKLF	TRGV9	.	TRGJ1	17	-1	-1	20
27	2.50577720856419E-4	TGTGCTGCGTGGGTGTGGGAACTCTTT	CAAWVWELF	TRGV10	.	TRGJ1	12	-1	-1	19
27	2.50577720856419E-4	TGTGCCTTGTCGGGGCTCTTT	CALSGLF	TRGV9	.	TRGJ1	13	-1	-1	15
27	2.50577720856419E-4	TGTGGACTCTTT	CGLF	TRGV9	.	TRGJ1	3	-1	-1	5
27	2.50577720856419E-4	TGTGCCTTGTGGGATCGAGGTCGGTGGAAACTCTTT	CALWDRGRWKLF	TRGV9	.	TRGJ1	13	-1	-1	26
27	2.50577720856419E-4	TGTGCCTTGTGGGACTACCGACGGTGGAAACTCTTT	CALWDYRRWKLF	TRGV9	.	TRGJ1	13	-1	-1	26
27	2.50577720856419E-4	TGTGCCTTGTGGGTGGATTATAAGAAACTCTTT	CALWVDYKKLF	TRGV9	.	TRGJ1	15	-1	-1	16
27	2.50577720856419E-4	TGTGCCTTGTGGGATTATTATAAGAAACTCTTT	CALWDYYKKLF	TRGV9	.	TRGJ1	13	-1	-1	13
27	2.50577720856419E-4	TGTGCCTTCCCCCCTTGGGTGAAACTCTTT	CAFPPWVKLF	TRGV9	.	TRGJ1	7	-1	-1	20
27	2.50577720856419E-4	TGTGCCTTGTGGGAGCAGGGGAAACTCTTT	CALWEQGKLF	TRGV9	.	TRGJ1	14	-1	-1	20
27	2.50577720856419E-4	TGTGCCTTGCGGAAGAAACTCTTT	CALRKKLF	TRGV9	.	TRGJ1	14	-1	-1	12
27	2.50577720856419E-4	TGTGCCTTGTGGGAGGTGATTGAGAAACTCTTT	CALWEVIEKLF	TRGV9	.	TRGJ1	17	-1	-1	22
27	2.50577720856419E-4	TGTGCCTTGTGGGAGGAGCAAGAGTTG	CALWEEQEL	TRGV9	.	TRGJ1	19	-1	-1	24
26	2.4129706452840344E-4	TGTGCCTTGTGGGCCACCACGGGGTATAAGAAACTCTTT	CALWATTGYKKLF	TRGV9	.	TRGJ1	12	-1	-1	24
26	2.4129706452840344E-4	TGTGCCTTGTGGGAGCTCCCAGGCGGCAAGAAACTCTTT	CALWELPGGKKLF	TRGV9	.	TRGJ1	14	-1	-1	27
26	2.4129706452840344E-4	TGTGCCCCCTACCCGTTGGGCAAAAAAATCAAGGTATTT	CAPYPLGKKIKVF	TRGV9	.	TRGJP	5	-1	-1	14
26	2.4129706452840344E-4	TGTGCCTTGTGGGAGGTGGAGGGAGGGAAACTCTTT	CALWEVEGGKLF	TRGV9	.	TRGJ1	17	-1	-1	26
26	2.4129706452840344E-4	TGTGCTGCGTGGGATTGCCGCCTCTTT	CAAWDCRLF	TRGV10	.	TRGJ1	15	-1	-1	21
26	2.4129706452840344E-4	TGTGCCTTGTGGATTGAGAAACTCTTT	CALWIEKLF	TRGV9	.	TRGJ1	11	-1	-1	16
26	2.4129706452840344E-4	TGTGCCTCCTGCTATAAGAAACTCTTT	CASCYKKLF	TRGV9	.	TRGJ1	6	-1	-1	12
26	2.4129706452840344E-4	TGTGAGAAGAAACTCTTT	CEKKLF	TRGV9	.	TRGJ1	3	-1	-1	6
26	2.4129706452840344E-4	TGTGCCTTGTGGGAGGTGGCGGATTATAAGAAACTCTTT	CALWEVADYKKLF	TRGV9	.	TRGJ1	17	-1	-1	22
26	2.4129706452840344E-4	TGTGCTGCGTGGATTCCCACCATTAAGAAACTCTTT	CAAWIPTIKKLF	TRGV10	.	TRGJ1	14	-1	-1	23
26	2.4129706452840344E-4	TGTGCCTTGTGGGAGCCCGTACTCGAGAAACTCTTT	CALWEPVLEKLF	TRGV9	.	TRGJ1	14	-1	-1	25
26	2.4129706452840344E-4	TGTGCCTTGTGGGAGGCCGATGGGGGGAAACTCTTT	CALWEADGGKLF	TRGV9	.	TRGJ1	15	-1	-1	26
26	2.4129706452840344E-4	TGTGCCTTGTGGGAGGCAACTAAGAAACTCTTT	CALWEATKKLF	TRGV9	.	TRGJ1	15	-1	-1	20
26	2.4129706452840344E-4	TGTGCTGCGTGGGAGAGTCTCTTT	CAAWESLF	TRGV10	.	TRGJ1	13	-1	-1	18
26	2.4129706452840344E-4	TGTGCCTTGTGGGAGGCGAATTATTATAAGAAACTCTTT	CALWEANYYKKLF	TRGV9	.	TRGJ1	15	-1	-1	16
26	2.4129706452840344E-4	TGTGCCTTGTGGGAGGTGCGTAGCCCGATGGGGAAACTCTTT	CALWEVRSPMGKLF	TRGV9	.	TRGJ1	18	-1	-1	32
26	2.4129706452840344E-4	TGTGCTGCGTGGGGTAGTAGTGATTGGATCAAGACGTTT	CAAWGSSDWIKTF	TRGV10	.	TRGJP2	12	-1	-1	14
26	2.4129706452840344E-4	TGTGCCTTGTGGGAGGTGCCATCTAAGAAACTCTTT	CALWEVPSKKLF	TRGV9	.	TRGJ1	18	-1	-1	23
25	2.3201640820038794E-4	TGTGCCTTGTGGGAGCCCAGGCAAGAGTTGGGCAAAAAAATCAAGGTATTT	CALWEPRQELGKKIKVF	TRGV9	.	TRGJP	14	-1	-1	14
25	2.3201640820038794E-4	TGTGCCTTGTGGGAGGTGCTGATAGAGTTGGGCAAAAAAATCAAGGTATTT	CALWEVLIELGKKIKVF	TRGV9	.	TRGJP	18	-1	-1	23
25	2.3201640820038794E-4	TGTGCCTTGTGGGAGGTGCAACGACCGTTGGGCAAAAAAATCAAGGTATTT	CALWEVQRPLGKKIKVF	TRGV9	.	TRGJP	19	-1	-1	26
25	2.3201640820038794E-4	TGTGCCTTGTGGGAGGGGGTAGGCAGGGATGTGAAGAAACTCTTT	CALWEGVGRDVKKLF	TRGV9	.	TRGJ1	15	-1	-1	33
25	2.3201640820038794E-4	TGTGCCTTGTGGGAGACCCTGACGTCTCGTTATAAGAAACTCTTT	CALWETLTSRYKKLF	TRGV9	.	TRGJ1	14	-1	-1	29
25	2.3201640820038794E-4	TGTGCTGCGTGGGATTTCGCTGTTTATTATAAGAAACTCTTT	CAAWDFAVYYKKLF	TRGV10	.	TRGJ1	18	-1	-1	23
25	2.3201640820038794E-4	TGTGCCTTGTGGGAGGGCCCCCTTTGGGATAAGAAACTCTTT	CALWEGPLWDKKLF	TRGV9	.	TRGJ1	15	-1	-1	28
25	2.3201640820038794E-4	TGTGCCTTGTGGGAGGTGCCTTTTCGTAAGAAACTCTTT	CALWEVPFRKKLF	TRGV9	.	TRGJ1	18	-1	-1	26
25	2.3201640820038794E-4	TGTGCCTTGTGGGATTCGGTGTATAAGAAACTCTTT	CALWDSVYKKLF	TRGV9	.	TRGJ1	13	-1	-1	21
25	2.3201640820038794E-4	TGTGCTGCGTGGGTTTATTATAAGAAACTCTTT	CAAWVYYKKLF	TRGV10	.	TRGJ1	16	-1	-1	14
25	2.3201640820038794E-4	TGTGCCTTGTGGGAACCCCTTAAGAAACTCTTT	CALWEPLKKLF	TRGV9	.	TRGJ1	13	-1	-1	20
25	2.3201640820038794E-4	TGTGCCTTGGCCCAATTGTATAAGAAACTCTTT	CALAQLYKKLF	TRGV9	.	TRGJ1	8	-1	-1	18
25	2.3201640820038794E-4	TGTGCCACCTGGGACGGGCGGCAGAAACTCTTT	CATWDGRQKLF	TRGV2	.	TRGJ2	18	-1	-1	22
25	2.3201640820038794E-4	TGTGCTGCGTGGTCCCGGGGGAAACTCTTT	CAAWSRGKLF	TRGV10	.	TRGJ1	11	-1	-1	20
25	2.3201640820038794E-4	TGTGCCTTGTGGGAGGTCGGACTCTTT	CALWEVGLF	TRGV9	.	TRGJ1	16	-1	-1	20
25	2.3201640820038794E-4	TGTGCCTTGTGGGAGGTGCAACTCTTT	CALWEVQLF	TRGV9	.	TRGJ1	23	-1	-1	19
25	2.3201640820038794E-4	TGTGCCTTGTACGGTGGGAAACTCTTT	CALYGGKLF	TRGV9	.	TRGJ1	9	-1	-1	17
25	2.3201640820038794E-4	TGTGCCTTGGTGGAGAAACTCTTT	CALVEKLF	TRGV9	.	TRGJ1	12	-1	-1	13
25	2.3201640820038794E-4	CAGAAACTCTTT	QKLF	TRGV9	.	TRGJ1	-1	-1	-1	1
25	2.3201640820038794E-4	TGTGCCTTGTGGGAGGCCCCTAAAATGGGTGGACTCTTT	CALWEAPKMGGLF	TRGV9	.	TRGJ1	15	-1	-1	32
25	2.3201640820038794E-4	TGTGCCTTGTGGGAGGTGGCCTACAAGAAACTCTTT	CALWEVAYKKLF	TRGV9	.	TRGJ1	17	-1	-1	21
25	2.3201640820038794E-4	TGTGCCTTGTGGGAGGGTAGGTATAAGAAACTCTTT	CALWEGRYKKLF	TRGV9	.	TRGJ1	15	-1	-1	21
25	2.3201640820038794E-4	TGTGCTGCGTGGGATGGTTGGTTCAAGATATTT	CAAWDGWFKIF	TRGV10	.	TRGJP1	14	-1	-1	14
25	2.3201640820038794E-4	TGTGCTGCGTGGGACTATTATAAGAAACTCTTT	CAAWDYYKKLF	TRGV10	.	TRGJ1	16	-1	-1	15
25	2.3201640820038794E-4	TGTGCCTTGTGGGAGGTGAGGATGGAACTCTTT	CALWEVRMELF	TRGV9	.	TRGJ1	17	-1	-1	25
25	2.3201640820038794E-4	TGTGCTGCGTTAGACCCTAGAAAACTCTTT	CAALDPRKLF	TRGV10	.	TRGJ1	9	-1	-1	21
25	2.3201640820038794E-4	TGTGCCTTGGAGTGGAAACTCTTT	CALEWKLF	TRGV9	.	TRGJ1	8	-1	-1	14
25	2.3201640820038794E-4	TGTGCCTTGTGGGAGGTCCCCCAAGGGAAACTCTTT	CALWEVPQGKLF	TRGV9	.	TRGJ1	16	-1	-1	26
25	2.3201640820038794E-4	TGTCCCCGGAATTGGATCAAGACGTTT	CPRNWIKTF	TRGV9	.	TRGJP2	5	-1	-1	10
25	2.3201640820038794E-4	TGTGCCTTGTGGGAGGGAAGTGTGAAACTCTTT	CALWEGSVKLF	TRGV9	.	TRGJ1	15	-1	-1	23
25	2.3201640820038794E-4	TGTGCCTTGCCCCCCCCGGGGAAACTCTTT	CALPPPGKLF	TRGV9	.	TRGJ1	8	-1	-1	20
24	2.2273575187237241E-4	TGTGCCTTGTGGGAGGGACGCCACTCTTACCTGGCTGGTTGGTTCAAGATATTT	CALWEGRHSYLAGWFKIF	TRGV9	.	TRGJP1	15	-1	-1	34
24	2.2273575187237241E-4	TGTGCCTTGTGGGACCACACTCAAGAGTTGGGCAAAAAAATCAAGGTATTT	CALWDHTQELGKKIKVF	TRGV9	.	TRGJP	13	-1	-1	21
24	2.2273575187237241E-4	TGTGCCTTGTGGGAGGTTAAAGAGTTGGGCAAAAAAATCAAGGTATTT	CALWEVKELGKKIKVF	TRGV9	.	TRGJP	16	-1	-1	19
24	2.2273575187237241E-4	TGTGCCTTGTGGGAGGTATCAGAGTTGGGCAAAAAAATCAAGGTATTT	CALWEVSELGKKIKVF	TRGV9	.	TRGJP	16	-1	-1	20
24	2.2273575187237241E-4	TGTGCCTTGTGGGAGGAAAGGGTGGGCAAAAAAATCAAGGTATTT	CALWEERVGKKIKVF	TRGV9	.	TRGJP	15	-1	-1	22
24	2.2273575187237241E-4	TGTGCTGCTACCTCGATCGATTGTTCCGAGAAACTCTTT	CAATSIDCSEKLF	TRGV10	.	TRGJ1	7	-1	-1	28
24	2.2273575187237241E-4	TGTGCCTTGTGGGAGGTGCGATATTATAAGAAACTCTTT	CALWEVRYYKKLF	TRGV9	.	TRGJ1	18	-1	-1	21
24	2.2273575187237241E-4	TGTGCCTTGTGGGAGGTGGGGGGGGAGAAACTCTTT	CALWEVGGEKLF	TRGV9	.	TRGJ1	17	-1	-1	25
24	2.2273575187237241E-4	TGTGCCTTGCCACCCGATTGTTATAAGAAACTCTTT	CALPPDCYKKLF	TRGV9	.	TRGJ1	8	-1	-1	16
24	2.2273575187237241E-4	TGTGCCTTGTGGGAGGTGCATAAGAAACTCTTT	CALWEVHKKLF	TRGV9	.	TRGJ1	19	-1	-1	19
24	2.2273575187237241E-4	TGTGCTGCGTGGGATTCTAAGAAACTCTTT	CAAWDSKKLF	TRGV10	.	TRGJ1	15	-1	-1	13
24	2.2273575187237241E-4	TGTGCCTTGTGGGGGATTAAGAAACTCTTT	CALWGIKKLF	TRGV9	.	TRGJ1	12	-1	-1	17
24	2.2273575187237241E-4	TGTGCCTTGTGGGAGGTCAGAGGACTCTTT	CALWEVRGLF	TRGV9	.	TRGJ1	16	-1	-1	23
24	2.2273575187237241E-4	TGTGCTGCGTCTCCCCGGGATCTCTTT	CAASPRDLF	TRGV10	.	TRGJ1	9	-1	-1	21
24	2.2273575187237241E-4	TGTGCCTTGTGGGAGGGAAAACTCTTT	CALWEGKLF	TRGV9	.	TRGJ1	15	-1	-1	18
24	2.2273575187237241E-4	TGTGCTTGGGGTAAGAAACTCTTT	CAWGKKLF	TRGV9	.	TRGJ1	10	-1	-1	11
24	2.2273575187237241E-4	TGTGCTGCGTGTTCGGGACTCTTT	CAACSGLF	TRGV10	.	TRGJ1	10	-1	-1	17
24	2.2273575187237241E-4	TGTGCCTTGGGGGGTCTCTTT	CALGGLF	TRGV9	.	TRGJ1	12	-1	-1	15
24	2.2273575187237241E-4	TGTGCCTTGTGGGAGGCGTCTACCTTAAGCTGGGGGCTCTTT	CALWEASTLSWGLF	TRGV9	.	TRGJ1	15	-1	-1	36
24	2.2273575187237241E-4	TGTGCCTTGTGGGAGGTGCAGGGGTATAAGAAACTCTTT	CALWEVQGYKKLF	TRGV9	.	TRGJ1	19	-1	-1	24
24	2.2273575187237241E-4	TGTGCCTTGTGGGAGGGCCAATGGTATAAGAAACTCTTT	CALWEGQWYKKLF	TRGV9	.	TRGJ1	15	-1	-1	24
24	2.2273575187237241E-4	TGTGCCTTGTGGGAGGTGCGTTATAAGAAACTCTTT	CALWEVRYKKLF	TRGV9	.	TRGJ1	18	-1	-1	20
24	2.2273575187237241E-4	TGTGCCTTGTGGGAGGCGTATTATAAGAAACTCTTT	CALWEAYYKKLF	TRGV9	.	TRGJ1	15	-1	-1	18
24	2.2273575187237241E-4	TGTGCTGCGTGGGTCCTGGGTAAGAAACTCTTT	CAAWVLGKKLF	TRGV10	.	TRGJ1	12	-1	-1	20
24	2.2273575187237241E-4	TGTGCCTTGTGGGAGGTGCGAAAGAAACTCTTT	CALWEVRKKLF	TRGV9	.	TRGJ1	18	-1	-1	21
24	2.2273575187237241E-4	TGTGCCTTGTGGGAGGTGCACAAGAAACTCTTT	CALWEVHKKLF	TRGV9	.	TRGJ1	20	-1	-1	21
24	2.2273575187237241E-4	TGTGCCTTGTGGAGGCCCTATAAGAAACTCTTT	CALWRPYKKLF	TRGV9	.	TRGJ1	14	-1	-1	18
24	2.2273575187237241E-4	TGTGCTGCGTGGGATTGGGAGAAACTCTTT	CAAWDWEKLF	TRGV10	.	TRGJ1	15	-1	-1	19
24	2.2273575187237241E-4	TGTGCCTTGTGGGAGCGTAAGAAACTCTTT	CALWERKKLF	TRGV9	.	TRGJ1	14	-1	-1	17
24	2.2273575187237241E-4	TGTGCCTTGTGGGAGGAGGAGAAACTCTTT	CALWEEEKLF	TRGV9	.	TRGJ1	15	-1	-1	19
24	2.2273575187237241E-4	TGTGCCTTGTGGGAGACGAAGAAACTCTTT	CALWETKKLF	TRGV9	.	TRGJ1	14	-1	-1	18
24	2.2273575187237241E-4	TGTGCCATGACCTATTATAAGAAACTCTTT	CAMTYYKKLF	TRGV9	.	TRGJ1	8	-1	-1	12
24	2.2273575187237241E-4	TGTGCCTTGTGGGGTAAGAAACTCTTT	CALWGKKLF	TRGV9	.	TRGJ1	12	-1	-1	14
24	2.2273575187237241E-4	TGTGCCCTGGGAAGTAAGAAACTCTTT	CALGSKKLF	TRGV10	.	TRGJ1	4	-1	-1	14
24	2.2273575187237241E-4	TGTGCTGCGTGGGGAAGACTCTTT	CAAWGRLF	TRGV10	.	TRGJ1	12	-1	-1	13
24	2.2273575187237241E-4	TGTGCCTTGTGGGAGGTCGTATTATTATTGGAGAAACTCTTT	CALWEVVLLLEKLF	TRGV9	.	TRGJ1	16	-1	-1	16
24	2.2273575187237241E-4	TGTGCCTCTTGCCTACCCGTTAGATATAAGAAACTCTTT	CASCLPVRYKKLF	TRGV9	.	TRGJ1	6	-1	-1	24
24	2.2273575187237241E-4	TGTGCCTTGTGGGAAAGTGGGTCCAAGAAACTCTTT	CALWESGSKKLF	TRGV9	.	TRGJ1	13	-1	-1	24
24	2.2273575187237241E-4	TGTGCCTTGCCGGTGGGGAGTTATAAGAAACTCTTT	CALPVGSYKKLF	TRGV9	.	TRGJ1	8	-1	-1	20
24	2.2273575187237241E-4	TGTGCTGCGTGGGCGTATGGACGTCTCTTT	CAAWAYGRLF	TRGV10	.	TRGJ1	12	-1	-1	24
23	2.1345509554435689E-4	TGTGCCTTGTGGGAGGTGACCCCACAAGAGTTGGGCAAAAAAATCAAGGTATTT	CALWEVTPQELGKKIKVF	TRGV9	.	TRGJP	27	-1	-1	24
23	2.1345509554435689E-4	TGTGCCACCTGGGACAGGCCGGAATTGAGGGGTAGTGATTGGATCAAGACGTTT	CATWDRPELRGSDWIKTF	TRGV7	.	TRGJP2	19	-1	-1	31
23	2.1345509554435689E-4	TGTGCCTTGTGGGAGGTCAATCAAGAGTTGGGCAAAAAAATCAAGGTATTT	CALWEVNQELGKKIKVF	TRGV9	.	TRGJP	16	-1	-1	21
23	2.1345509554435689E-4	TGTGCCTTGTGGGAGGTGTCGGGAGAGTTGGGCAAAAAAATCAAGGTATTT	CALWEVSGELGKKIKVF	TRGV9	.	TRGJP	17	-1	-1	23
23	2.1345509554435689E-4	TGTGCCTTGTGGGAGGAACCTTTGGGGTTGGGCAAAAAAATCAAGGTATTT	CALWEEPLGLGKKIKVF	TRGV9	.	TRGJP	15	-1	-1	26
23	2.1345509554435689E-4	TGTGCCTTGTGGGAGGGTTTAATCAGTAGTGATTGGATCAAGACGTTT	CALWEGLISSDWIKTF	TRGV9	.	TRGJP2	15	-1	-1	24
23	2.1345509554435689E-4	TGTGCTGCTAAAACAGGGGCCACTGGTTGGTTCAAGATATTT	CAAKTGATGWFKIF	TRGV10	.	TRGJP1	7	-1	-1	19
23	2.1345509554435689E-4	TGTGCCTTGTGGGAGTTCACCCCTATCGACAAGAAACTCTTT	CALWEFTPIDKKLF	TRGV9	.	TRGJ1	20	-1	-1	30
23	2.1345509554435689E-4	TGTGCTGCGTGGGGTGAGAATTATTATAAGAAACTCTTT	CAAWGENYYKKLF	TRGV10	.	TRGJ1	12	-1	-1	17
23	2.1345509554435689E-4	TGTGCTGCGTGGGATATCGCCCTCGATAAGAAACTCTTT	CAAWDIALDKKLF	TRGV10	.	TRGJ1	14	-1	-1	25
23	2.1345509554435689E-4	TGTGCCTTGTGGGAGGTCATCAAGTATCAGAAACTCTTT	CALWEVIKYQKLF	TRGV9	.	TRGJ1	16	-1	-1	24
23	2.1345509554435689E-4	TGTGCCTTGTGGGAGGTACGTTATAAGAAACTCTTT	CALWEVRYKKLF	TRGV9	.	TRGJ1	16	-1	-1	20
23	2.1345509554435689E-4	TGTGCTGCGTGGGACCCCGTTAAGAAACTCTTT	CAAWDPVKKLF	TRGV10	.	TRGJ1	13	-1	-1	20
23	2.1345509554435689E-4	TGTGCTGCGTGGGAAGGGTTGGGGAAACTCTTT	CAAWEGLGKLF	TRGV10	.	TRGJ1	13	-1	-1	23
23	2.1345509554435689E-4	TGTGCCTTGGGGTACTTAGTGGAGAAACTCTTT	CALGYLVEKLF	TRGV9	.	TRGJ1	11	-1	-1	22
23	2.1345509554435689E-4	TGTGCCTTGTCACCCCATAAGAAACTCTTT	CALSPHKKLF	TRGV9	.	TRGJ1	9	-1	-1	16
23	2.1345509554435689E-4	TGTGCCTCCATGAATTATAAGAAACTCTTT	CASMNYKKLF	TRGV9	.	TRGJ1	6	-1	-1	13
23	2.1345509554435689E-4	TGTGCCCCCTTGGGTTATAAGAAACTCTTT	CAPLGYKKLF	TRGV9	.	TRGJ1	5	-1	-1	14
23	2.1345509554435689E-4	TGTGCCTTGAAGAATAAGAAACTCTTT	CALKNKKLF	TRGV9	.	TRGJ1	8	-1	-1	13
23	2.1345509554435689E-4	TGTGCCTTGGGAAAGAAACTCTTT	CALGKKLF	TRGV9	.	TRGJ1	8	-1	-1	12
23	2.1345509554435689E-4	TGTGCCTCATATGAGAAACTCTTT	CASYEKLF	TRGV9	.	TRGJ1	6	-1	-1	9
23	2.1345509554435689E-4	TGTGCTGCGGAGAAACTCTTT	CAAEKLF	TRGV10	.	TRGJ1	8	-1	-1	10
23	2.1345509554435689E-4	TGTGCCTTGTGGAAACTCTTT	CALWKLF	TRGV9	.	TRGJ1	11	-1	-1	11
23	2.1345509554435689E-4	TGTGCTGAGGCACTCTTT	CAEALF	TRGV10	.	TRGJ1	6	-1	-1	11
23	2.1345509554435689E-4	TGTGCCTTGTGGGAGGTGCAAGGTAGTGATTGGATCAAGACGTTT	CALWEVQGSDWIKTF	TRGV9	.	TRGJP2	19	-1	-1	22
23	2.1345509554435689E-4	TGTGCCACCTGGGACGGGCAGGATTATTATAAGAAACTCTTT	CATWDGQDYYKKLF	TRGV2	.	TRGJ1	18	-1	-1	22
23	2.1345509554435689E-4	TGTGCTGCCCGGAGGTTTGAATATTATAAGAAACTCTTT	CAARRFEYYKKLF	TRGV10	.	TRGJ1	7	-1	-1	15
23	2.1345509554435689E-4	TGTGCCTTGTGGGAGGTTAGAGGCTATAAGAAACTCTTT	CALWEVRGYKKLF	TRGV9	.	TRGJ1	16	-1	-1	24
23	2.1345509554435689E-4	TGTGCCTTGTGGGAGGTGCGAAACTGTAAGAAACTCTTT	CALWEVRNCKKLF	TRGV9	.	TRGJ1	18	-1	-1	26
23	2.1345509554435689E-4	TGTGCCTTGTGGGAGGTGCATGGCTATAAGAAACTCTTT	CALWEVHGYKKLF	TRGV9	.	TRGJ1	19	-1	-1	24
23	2.1345509554435689E-4	TGTGCCTTGTGGGAGGTGGCAAGTTATAAGAAACTCTTT	CALWEVASYKKLF	TRGV9	.	TRGJ1	17	-1	-1	23
23	2.1345509554435689E-4	TGTGCCTTGTGGGAGGAGAATTATTATAAGAAACTCTTT	CALWEENYYKKLF	TRGV9	.	TRGJ1	15	-1	-1	17
23	2.1345509554435689E-4	TGTGCCTTGTGGGAACGTGGGGTATGGGGGAAACTCTTT	CALWERGVWGKLF	TRGV9	.	TRGJ1	13	-1	-1	29
23	2.1345509554435689E-4	TGTGCCACCTGGGACGGAAATTATTATAAGAAACTCTTT	CATWDGNYYKKLF	TRGV2	.	TRGJ1	16	-1	-1	18
23	2.1345509554435689E-4	TGTGCTGCGTGGGGTCCGAATAAGAAACTCTTT	CAAWGPNKKLF	TRGV10	.	TRGJ1	12	-1	-1	19
23	2.1345509554435689E-4	TGTGCCTTGGCTCCCCTTGGGGGGAAACTCTTT	CALAPLGGKLF	TRGV9	.	TRGJ1	8	-1	-1	23
23	2.1345509554435689E-4	TGTGCTGCGTGGGATTATGTGGGACTCTTT	CAAWDYVGLF	TRGV10	.	TRGJ1	19	-1	-1	23
23	2.1345509554435689E-4	TGTGCCACCTGGGATTATAAGAAACTCTTT	CATWDYKKLF	TRGV8	.	TRGJ1	14	-1	-1	13
23	2.1345509554435689E-4	TGTGCCTTCCCTTATAAGAAACTCTTT	CAFPYKKLF	TRGV9	.	TRGJ1	7	-1	-1	11
23	2.1345509554435689E-4	TGTGCCTTGTTTGCTAAGAAACTCTTT	CALFAKKLF	TRGV9	.	TRGJ1	9	-1	-1	14
23	2.1345509554435689E-4	TGTGCCACCTATTATAAGAAACTCTTT	CATYYKKLF	TRGV9	.	TRGJ1	5	-1	-1	9
23	2.1345509554435689E-4	TCCAAGCCCGGGGATAGTCTCTTT	SKPGDSLF	TRGV10	.	TRGJ1	0	-1	-1	18
23	2.1345509554435689E-4	TGTGCCTTGTGGGAGTGGGGGATCAAGCAACTCTTT	CALWEWGIKQLF	TRGV9	.	TRGJ1	14	-1	-1	24
23	2.1345509554435689E-4	TGTGCCTTGTGGGAGGTGCAGGTTGAGAAACTCTTT	CALWEVQVEKLF	TRGV9	.	TRGJ1	19	-1	-1	25
23	2.1345509554435689E-4	TGTGCTGCGTGGGATTACTCAAAGAAACTCTTT	CAAWDYSKKLF	TRGV10	.	TRGJ1	17	-1	-1	21
23	2.1345509554435689E-4	TGTGCTGCGTGGGATCTGGGGAAACTCTTT	CAAWDLGKLF	TRGV10	.	TRGJ1	14	-1	-1	20
22	2.0417443921634138E-4	TGTGCCTTGTGGGAGGTTGATGCAGAGTTGGGCAAAAAAATCAAGGTATTT	CALWEVDAELGKKIKVF	TRGV9	.	TRGJP	16	-1	-1	23
22	2.0417443921634138E-4	TGTGCCTTGTGGGAGGAGGGCCAGGAGTTGGGCAAAAAAATCAAGGTATTT	CALWEEGQELGKKIKVF	TRGV9	.	TRGJP	15	-1	-1	17
22	2.0417443921634138E-4	TGTGCCTTGTGGGATGCTCAAGAGTTGGGCAAAAAAATCAAGGTATTT	CALWDAQELGKKIKVF	TRGV9	.	TRGJP	13	-1	-1	18
22	2.0417443921634138E-4	TGTGCCTTGTGGGAGGTCCTGGAATTGGGCAAAAAAATCAAGGTATTT	CALWEVLELGKKIKVF	TRGV9	.	TRGJP	16	-1	-1	21
22	2.0417443921634138E-4	TGTGCCTTGTGGGAGGGCCCAACCTCCCATAAGAAACTCTTT	CALWEGPTSHKKLF	TRGV9	.	TRGJ1	32	-1	-1	28
22	2.0417443921634138E-4	TGTGCCTTGTGGGAAACTAGTAGTGATTGGATCAAGACGTTT	CALWETSSDWIKTF	TRGV9	.	TRGJP2	13	-1	-1	17
22	2.0417443921634138E-4	TGTGCTTGCCCCGAGTTGGGCAAAAAAATCAAGGTATTT	CACPELGKKIKVF	TRGV9	.	TRGJP	7	-1	-1	12
22	2.0417443921634138E-4	TGTGCCTTGTGGGAGGTGCATGAATATAAGAAACTCTTT	CALWEVHEYKKLF	TRGV9	.	TRGJ1	19	-1	-1	24
22	2.0417443921634138E-4	TGTGCCTTGTGGGAGGTGAATCGTCATAAGAAACTCTTT	CALWEVNRHKKLF	TRGV9	.	TRGJ1	17	-1	-1	25
22	2.0417443921634138E-4	TGTGCTGCGTGGGATTATTGTTATAAGAAACTCTTT	CAAWDYCYKKLF	TRGV10	.	TRGJ1	16	-1	-1	16
22	2.0417443921634138E-4	TGTGCCTTGTTTCAGTATTATAAGAAACTCTTT	CALFQYYKKLF	TRGV9	.	TRGJ1	9	-1	-1	15
22	2.0417443921634138E-4	TGTGCCTTGTGGGAGGTCCGTAAGAAACTCTTT	CALWEVRKKLF	TRGV9	.	TRGJ1	16	-1	-1	20
22	2.0417443921634138E-4	TGTGCCCTAGAGAAGGGTTATAAGAAACTCTTT	CALEKGYKKLF	TRGV9	.	TRGJ1	5	-1	-1	17
22	2.0417443921634138E-4	TGTGCTGCGTGGGATTCGGCGAAACTCTTT	CAAWDSAKLF	TRGV10	.	TRGJ1	15	-1	-1	20
22	2.0417443921634138E-4	TGTGCCACCTGGGTTCATAAGAAACTCTTT	CATWVHKKLF	TRGV8	.	TRGJ1	12	-1	-1	16
22	2.0417443921634138E-4	TGTGCTGCGGGATATAAGAAACTCTTT	CAAGYKKLF	TRGV10	.	TRGJ1	8	-1	-1	12
22	2.0417443921634138E-4	TGTGCCTTGGCCACCCAGAAACTCTTT	CALATQKLF	TRGV9	.	TRGJ1	8	-1	-1	16
22	2.0417443921634138E-4	TGTGCCACCTGGTATAAGAAACTCTTT	CATWYKKLF	TRGV2	.	TRGJ1	11	-1	-1	12
22	2.0417443921634138E-4	TGTGCTGCGTTATTGCTCTTT	CAALLLF	TRGV10	.	TRGJ1	9	-1	-1	15
22	2.0417443921634138E-4	CCGCACTATAAGAAACTCTTT	PHYKKLF	TRGV9	.	TRGJ1	-1	-1	-1	6
22	2.0417443921634138E-4	TGTGCCTTGTGGGAGGTGCGGCAGGTTGTTTATAAGAAACTCTTT	CALWEVRQVVYKKLF	TRGV9	.	TRGJ1	18	-1	-1	29
22	2.0417443921634138E-4	TGTGCCACCTGGGACTATCAGAATTATTATAAGAAACTCTTT	CATWDYQNYYKKLF	TRGV3	.	TRGJ1	14	-1	-1	20
22	2.0417443921634138E-4	TGTGCCTTGTGGGAGGTTCCGGGGAGGAAGAAACTCTTT	CALWEVPGRKKLF	TRGV9	.	TRGJ1	16	-1	-1	27
22	2.0417443921634138E-4	TGTGCCTTGTGGGAGGTGCAGGTGGGGAAGAAACTCTTT	CALWEVQVGKKLF	TRGV9	.	TRGJ1	19	-1	-1	27
22	2.0417443921634138E-4	TGTGCCTTGTGGGAACTGGGCAAAAAAATCAAGGTATTT	CALWELGKKIKVF	TRGV9	.	TRGJP	13	-1	-1	16
22	2.0417443921634138E-4	TGTGCCACCTGGGACAGGTTTTATTATAAGAAACTCTTT	CATWDRFYYKKLF	TRGV3	.	TRGJ1	17	-1	-1	20
22	2.0417443921634138E-4	TGTGCTGCGTGGCTGTATGGTAAGAAACTCTTT	CAAWLYGKKLF	TRGV10	.	TRGJ1	11	-1	-1	20
22	2.0417443921634138E-4	TGTGCCTTGTGGGAGGTGCGGAAGAAACTCTTT	CALWEVRKKLF	TRGV9	.	TRGJ1	18	-1	-1	21
22	2.0417443921634138E-4	TGTGCCTTTCAACCCCCGGAGAAACTCTTT	CAFQPPEKLF	TRGV9	.	TRGJ1	7	-1	-1	19
22	2.0417443921634138E-4	TGTGCCTTGTGGGGAGATAAGAAACTCTTT	CALWGDKKLF	TRGV9	.	TRGJ2	12	-1	-1	16
22	2.0417443921634138E-4	TGTGCCTTGTGGGAGCCCCGGAAACTCTTT	CALWEPRKLF	TRGV9	.	TRGJ1	14	-1	-1	20
22	2.0417443921634138E-4	TGTGCCTTGTGGGGGGGGAAACTCTTT	CALWGGKLF	TRGV9	.	TRGJ1	15	-1	-1	17
22	2.0417443921634138E-4	TGTGCCGGCAGCGATTGGAAACTCTTT	CAGSDWKLF	TRGV7	.	TRGJ1	5	-1	-1	17
22	2.0417443921634138E-4	TGTGCCGACGATCTGAAACTCTTT	CADDLKLF	TRGV9	.	TRGJ1	5	-1	-1	14
22	2.0417443921634138E-4	TGTGCTGCGTGGGTCCTCTTT	CAAWVLF	TRGV10	.	TRGJ1	12	-1	-1	15
22	2.0417443921634138E-4	TGTGCCTTGTGGGACCCTCGGGCGGGCAAAAAAATCAAGGTATTT	CALWDPRAGKKIKVF	TRGV9	.	TRGJP	13	-1	-1	23
22	2.0417443921634138E-4	TGTGCCTTGTGGGAGGTGCGGGAGTATAAGAAACTCTTT	CALWEVREYKKLF	TRGV9	.	TRGJ1	18	-1	-1	24
22	2.0417443921634138E-4	TGTGCCTTGTGGGAGGGGGCGTTGGGAAAGAAACTCTTT	CALWEGALGKKLF	TRGV9	.	TRGJ1	15	-1	-1	27
21	1.9489378288832586E-4	TGTGCCTTGTGGGAGACTCCCCTCGGGGAGTTGGGCAAAAAAATCAAGGTATTT	CALWETPLGELGKKIKVF	TRGV9	.	TRGJP	14	-1	-1	27
21	1.9489378288832586E-4	TGTGCCTTGTGGGAGGTGCACCAAGAGTTGGGCAAAAAAATCAAGGTATTT	CALWEVHQELGKKIKVF	TRGV9	.	TRGJP	21	-1	-1	21
21	1.9489378288832586E-4	TGTGCCTTGTGGGAGGCCGTTAAAGAGTTGGGCAAAAAAATCAAGGTATTT	CALWEAVKELGKKIKVF	TRGV9	.	TRGJP	15	-1	-1	22
21	1.9489378288832586E-4	TGTGCCTTGTGGGCTTTACAAGAGTTGGGCAAAAAAATCAAGGTATTT	CALWALQELGKKIKVF	TRGV9	.	TRGJP	12	-1	-1	18
21	1.9489378288832586E-4	TGTGCCTTGTGGGAGGCCGAAGAGTTGGGCAAAAAAATCAAGGTATTT	CALWEAEELGKKIKVF	TRGV9	.	TRGJP	15	-1	-1	19
21	1.9489378288832586E-4	TGTGCCACCTGGGACGGGCCTATGAGTAGTGATTGGATCAAGACGTTT	CATWDGPMSSDWIKTF	TRGV2	.	TRGJP2	19	-1	-1	20
21	1.9489378288832586E-4	TGTGCCTTGTGGGAGATCTCTCCCGGGGATGAGAAACTCTTT	CALWEISPGDEKLF	TRGV9	.	TRGJ1	14	-1	-1	28
21	1.9489378288832586E-4	TGTGCTGCGTGGGACTCGAATTATTATAAGAAACTCTTT	CAAWDSNYYKKLF	TRGV10	.	TRGJ1	13	-1	-1	15
21	1.9489378288832586E-4	TGTGCCTTGTGGGAGTCCCCGAAGGGGAAGAAACTCTTT	CALWESPKGKKLF	TRGV9	.	TRGJ1	14	-1	-1	27
21	1.9489378288832586E-4	TGTGCCTTGTGGGAGGTGCGAGTTTTGGAGAAACTCTTT	CALWEVRVLEKLF	TRGV9	.	TRGJ1	18	-1	-1	28
21	1.9489378288832586E-4	TGTGCTGCGTGGGATTTGCGTTATAAGAAACTCTTT	CAAWDLRYKKLF	TRGV10	.	TRGJ1	15	-1	-1	20
21	1.9489378288832586E-4	TGTGCCTTGTGGGAGGTGCACGCTAGGAAACTCTTT	CALWEVHARKLF	TRGV9	.	TRGJ1	20	-1	-1	23
21	1.9489378288832586E-4	TGTGCCTTGTGGGAGGTGCAACGGAGGGGACTCTTT	CALWEVQRRGLF	TRGV9	.	TRGJ1	19	-1	-1	29
21	1.9489378288832586E-4	TGTGCCTTGAAATCTTGCCCGAGGAAACTCTTT	CALKSCPRKLF	TRGV9	.	TRGJ1	8	-1	-1	23
21	1.9489378288832586E-4	TGTGCTGCGTGGGGTTGGTTCAAGATATTT	CAAWGWFKIF	TRGV10	.	TRGJP1	15	-1	-1	12
21	1.9489378288832586E-4	TGTGCCTTGTGGGGACTTAAGAAACTCTTT	CALWGLKKLF	TRGV9	.	TRGJ1	12	-1	-1	17
21	1.9489378288832586E-4	TGTGCCTTGTGGGACAGGGGGAAACTCTTT	CALWDRGKLF	TRGV9	.	TRGJ1	13	-1	-1	20
21	1.9489378288832586E-4	TGTGCCTTGGGGGATCTTAAGAAACTCTTT	CALGDLKKLF	TRGV9	.	TRGJ1	13	-1	-1	17
21	1.9489378288832586E-4	TGTGCTGCGTGGGATCACAAACTCTTT	CAAWDHKLF	TRGV10	.	TRGJ1	17	-1	-1	18
21	1.9489378288832586E-4	TGTGCCTTGTTGAAGAAACTCTTT	CALLKKLF	TRGV9	.	TRGJ1	9	-1	-1	12
21	1.9489378288832586E-4	TGTGCTGCGCTCTTT	CAALF	TRGV10	.	TRGJ1	8	-1	-1	9
21	1.9489378288832586E-4	TGTGCCTTGTGGGAGGGCCCGGAGTTGGGCAAAAAAATCAAGGTATTT	CALWEGPELGKKIKVF	TRGV9	.	TRGJP	15	-1	-1	21
21	1.9489378288832586E-4	TGTGCCACCTGGGACGGGCGGATTTATTATAAGAAACTCTTT	CATWDGRIYYKKLF	TRGV2	.	TRGJ1	18	-1	-1	20
21	1.9489378288832586E-4	TGTGCCTTGTTAGAGTTGGGCAAAAAAATCAAGGTATTT	CALLELGKKIKVF	TRGV9	.	TRGJP	9	-1	-1	11
21	1.9489378288832586E-4	TGTGCCTTGTGGGAGGTGCGGGGTTATAAGAAACTCTTT	CALWEVRGYKKLF	TRGV9	.	TRGJ1	18	-1	-1	23
21	1.9489378288832586E-4	TGTGCCTTGTGGGAGGTGATGGATTATAAGAAACTCTTT	CALWEVMDYKKLF	TRGV9	.	TRGJ1	17	-1	-1	22
21	1.9489378288832586E-4	TGTGCCTTGTGGGTCGGATATTATAAGAAACTCTTT	CALWVGYYKKLF	TRGV9	.	TRGJ1	12	-1	-1	18
21	1.9489378288832586E-4	TGTGCCTTGTGGGAGGTTTATTATAAGAAACTCTTT	CALWEVYYKKLF	TRGV9	.	TRGJ1	16	-1	-1	17
21	1.9489378288832586E-4	TGTGCCTTGTGGGAGGTCCGTTATAAGAAACTCTTT	CALWEVRYKKLF	TRGV9	.	TRGJ1	16	-1	-1	20
21	1.9489378288832586E-4	TGTGCTGCGTGGGATTCGGGGAAACTCTTT	CAAWDSGKLF	TRGV10	.	TRGJ1	15	-1	-1	20
21	1.9489378288832586E-4	TGTGCCTTGTGGGAGACCAAGAAACTCTTT	CALWETKKLF	TRGV9	.	TRGJ1	14	-1	-1	18
21	1.9489378288832586E-4	TGTGCCCCCCCTACCTCTAAGAAACTCTTT	CAPPTSKKLF	TRGV9	.	TRGJ1	5	-1	-1	17
21	1.9489378288832586E-4	TGTGCTGCGTCCAAGAAACTCTTT	CAASKKLF	TRGV10	.	TRGJ1	9	-1	-1	12
20	1.8561312656031035E-4	TGTGCCTTGTGGGAGGCCCTCATTAACCAAGAGTTGGGCAAAAAAATCAAGGTATTT	CALWEALINQELGKKIKVF	TRGV9	.	TRGJP	15	-1	-1	27
20	1.8561312656031035E-4	TGTGCCTTGTGGGAGCTCCCTTCGCGGGAGTTGGGCAAAAAAATCAAGGTATTT	CALWELPSRELGKKIKVF	TRGV9	.	TRGJP	14	-1	-1	27
20	1.8561312656031035E-4	TGTGCCTTGTGGTACCTTGATCAAGAGTTGGGCAAAAAAATCAAGGTATTT	CALWYLDQELGKKIKVF	TRGV9	.	TRGJP	11	-1	-1	21
20	1.8561312656031035E-4	TGTGCCTTGTGGGAGGTGCCACAAGAGTTGGGCAAAAAAATCAAGGTATTT	CALWEVPQELGKKIKVF	TRGV9	.	TRGJP	18	-1	-1	21
20	1.8561312656031035E-4	TGTGCCTTGTGGGAGGCGCCACTTACCTCCAATTATTATAAGAAACTCTTT	CALWEAPLTSNYYKKLF	TRGV9	.	TRGJ1	18	-1	-1	27
20	1.8561312656031035E-4	TGTGCCTTGTGGGATTCCCCAGAGTTGGGCAAAAAAATCAAGGTATTT	CALWDSPELGKKIKVF	TRGV9	.	TRGJP	13	-1	-1	20
20	1.8561312656031035E-4	TGTGCTGCGGTGGGGGCCTCTTTCCAGGCCCTTAAGAAACTCTTT	CAAVGASFQALKKLF	TRGV10	.	TRGJ2	13	-1	-1	32
20	1.8561312656031035E-4	TGTGCCTTGTGGGAGGTGCGGGTGAGGTATTATAAGAAACTCTTT	CALWEVRVRYYKKLF	TRGV9	.	TRGJ1	18	-1	-1	27
20	1.8561312656031035E-4	TGTGCTGCGTGGGTTCCCGGTGGGCGGTATAAGAAACTCTTT	CAAWVPGGRYKKLF	TRGV10	.	TRGJ1	12	-1	-1	27
20	1.8561312656031035E-4	TGTGCCTTGTGGGAGGTGCGCCACCAAAGAAAGAAACTCTTT	CALWEVRHQRKKLF	TRGV9	.	TRGJ1	24	-1	-1	30
20	1.8561312656031035E-4	TGTGCCTTGTGGGAGGTGCGAGAGTGCTATAAGAAACTCTTT	CALWEVRECYKKLF	TRGV9	.	TRGJ1	18	-1	-1	27
20	1.8561312656031035E-4	TGTGCCTTGTGGGAGATGCTCGGAGTTTATAAGAAACTCTTT	CALWEMLGVYKKLF	TRGV9	.	TRGJ1	18	-1	-1	26
20	1.8561312656031035E-4	TGTGCCTTGTGGGATGGCGTAACCCAGGAGAAACTCTTT	CALWDGVTQEKLF	TRGV9	.	TRGJ1	13	-1	-1	28
20	1.8561312656031035E-4	TGTGCCTTGTGGGAGGTGCGGTATTATAAGAAACTCTTT	CALWEVRYYKKLF	TRGV9	.	TRGJ1	18	-1	-1	21
20	1.8561312656031035E-4	TGTGCCTTGTGGGAGGTGCACCCTTATAAGAAACTCTTT	CALWEVHPYKKLF	TRGV9	.	TRGJ1	21	-1	-1	23
20	1.8561312656031035E-4	TGTGCCACCTGGGACGGGGTTTATTATAAGAAACTCTTT	CATWDGVYYKKLF	TRGV2	.	TRGJ1	17	-1	-1	20
20	1.8561312656031035E-4	TGTGCTGCGTGGGATTATGGTTATAAGAAACTCTTT	CAAWDYGYKKLF	TRGV10	.	TRGJ1	16	-1	-1	20
20	1.8561312656031035E-4	TGTGCCTTGTGGGAGGTGCGGGTAGAGAAACTCTTT	CALWEVRVEKLF	TRGV9	.	TRGJ1	18	-1	-1	25
20	1.8561312656031035E-4	TGTGCCTTGTGGGAGGCCGCTTTTGAGAAACTCTTT	CALWEAAFEKLF	TRGV9	.	TRGJ1	15	-1	-1	25
20	1.8561312656031035E-4	TGTGCCTTGTGGGAGACTTATTATAAGAAACTCTTT	CALWETYYKKLF	TRGV9	.	TRGJ1	14	-1	-1	14
20	1.8561312656031035E-4	TGTGCCTTGTGGGAGGTCAATAAGAAACTCTTT	CALWEVNKKLF	TRGV9	.	TRGJ1	16	-1	-1	19
20	1.8561312656031035E-4	TGTGCCTTGTGGGAGGTGCGCAAGAAACTCTTT	CALWEVRKKLF	TRGV9	.	TRGJ1	18	-1	-1	21
20	1.8561312656031035E-4	TGTGCCTTGTGGGAGACGTTAGGGAAACTCTTT	CALWETLGKLF	TRGV9	.	TRGJ1	14	-1	-1	23
20	1.8561312656031035E-4	TGTGCTGCGTGGGGAAGTGGGAAACTCTTT	CAAWGSGKLF	TRGV10	.	TRGJ1	12	-1	-1	20
20	1.8561312656031035E-4	TGTGCCTTGTGGGAGGTAGAGAAACTCTTT	CALWEVEKLF	TRGV9	.	TRGJ1	16	-1	-1	19
20	1.8561312656031035E-4	TGTGCTGCGTGGGATCAGGAACTCTTT	CAAWDQELF	TRGV10	.	TRGJ1	14	-1	-1	13
20	1.8561312656031035E-4	TGTGCTGCGTGGGCCGGGCTCTTT	CAAWAGLF	TRGV10	.	TRGJ1	12	-1	-1	18
19	1.7633247023229483E-4	TGTGCCTTGTGGGAGGCCACCAATCAAGAGTTGGGCAAAAAAATCAAGGTATTT	CALWEATNQELGKKIKVF	TRGV9	.	TRGJP	15	-1	-1	24
19	1.7633247023229483E-4	TGTGCCTTGTGGGAGGTGCAATTGCGGTTGGGCAAAAAAATCAAGGTATTT	CALWEVQLRLGKKIKVF	TRGV9	.	TRGJP	19	-1	-1	26
19	1.7633247023229483E-4	TGTGCCTTGTGGGAGGTGGATTTGTGGGCGCGTGATTGGATCAAGACGTTT	CALWEVDLWARDWIKTF	TRGV9	.	TRGJP2	17	-1	-1	31
19	1.7633247023229483E-4	TGTGCCTTGTGGGAGGGTTACCTAGAGTTGGGCAAAAAAATCAAGGTATTT	CALWEGYLELGKKIKVF	TRGV9	.	TRGJP	15	-1	-1	23
19	1.7633247023229483E-4	TGTGCCTTGTGGGAGGTGTTAGAGTTGGGCAAAAAAATCAAGGTATTT	CALWEVLELGKKIKVF	TRGV9	.	TRGJP	17	-1	-1	20
19	1.7633247023229483E-4	TGTGCCTTGTGGGAGGTGCCCCCCCAACGGGCCCATAAGAAACTCTTT	CALWEVPPQRAHKKLF	TRGV9	.	TRGJ1	25	-1	-1	34
19	1.7633247023229483E-4	TGTGCCTTGTGGGAGGTGCCCCCGTCGGGCAAAAAAATCAAGGTATTT	CALWEVPPSGKKIKVF	TRGV9	.	TRGJP	21	-1	-1	23
19	1.7633247023229483E-4	TGTGCCTTGTGGGAGGTGGGTTACTCCATTTATTATAAGAAACTCTTT	CALWEVGYSIYYKKLF	TRGV9	.	TRGJ1	17	-1	-1	29
19	1.7633247023229483E-4	TGTGCCTTGTGGGAGGTGGTGTTGGGCAAAAAAATCAAGGTATTT	CALWEVVLGKKIKVF	TRGV9	.	TRGJP	17	-1	-1	20
19	1.7633247023229483E-4	TGTGCCTTGTGGGAGGCGCCAATGCACGGGTCTAAGAAACTCTTT	CALWEAPMHGSKKLF	TRGV9	.	TRGJ1	18	-1	-1	32
19	1.7633247023229483E-4	TGTGCCTTGTGGGAGGATCCTGGTAGTGATTGGATCAAGACGTTT	CALWEDPGSDWIKTF	TRGV9	.	TRGJP2	15	-1	-1	22
19	1.7633247023229483E-4	TGTGCCTTGCCCCATCGAGAGTTGGGCAAAAAAATCAAGGTATTT	CALPHRELGKKIKVF	TRGV9	.	TRGJP	8	-1	-1	17
19	1.7633247023229483E-4	TGTGCTGCGTGGGAACGTACCACTGGTTGGTTCAAGATATTT	CAAWERTTGWFKIF	TRGV10	.	TRGJP1	18	-1	-1	17
19	1.7633247023229483E-4	TGTGCCTTGTGGGAGGTCCCACAGGCGTATAAGAAACTCTTT	CALWEVPQAYKKLF	TRGV9	.	TRGJ1	16	-1	-1	27
19	1.7633247023229483E-4	TGTGCCTTGTGGGAGGTGCTGAAAATTCATAAGAAACTCTTT	CALWEVLKIHKKLF	TRGV9	.	TRGJ1	18	-1	-1	24
19	1.7633247023229483E-4	TGTGCCTTGTGGGAGGTGCACCGGAATTATAAGAAACTCTTT	CALWEVHRNYKKLF	TRGV9	.	TRGJ1	21	-1	-1	25
19	1.7633247023229483E-4	TGTGCCTTGTGGGAGGTGCAAGGTGTTGGTTGGAAACTCTTT	CALWEVQGVGWKLF	TRGV9	.	TRGJ1	19	-1	-1	32
19	1.7633247023229483E-4	TGTGCCTTGGGGGCCACTAAAACTGGGGTGGGGAAACTCTTT	CALGATKTGVGKLF	TRGV9	.	TRGJ1	12	-1	-1	32
19	1.7633247023229483E-4	TGTGCCACCTGGGACGGGCCGAATTATTATAAGAAACTCTTT	CATWDGPNYYKKLF	TRGV2	.	TRGJ1	19	-1	-1	19
19	1.7633247023229483E-4	TGTGCTGCGTGGGATTTGAAGGGGTGGGAGAAACTCTTT	CAAWDLKGWEKLF	TRGV10	.	TRGJ1	15	-1	-1	28
19	1.7633247023229483E-4	TGTGCTGCGTGGGATTCATGTCTCTGGGAGAAACTCTTT	CAAWDSCLWEKLF	TRGV10	.	TRGJ1	15	-1	-1	28
19	1.7633247023229483E-4	TGTGCTGCGTGGGATTATCTGGGCTATCAGAAACTCTTT	CAAWDYLGYQKLF	TRGV10	.	TRGJ1	16	-1	-1	24
19	1.7633247023229483E-4	TGTGCTGCGTGGGAACCGAATTATTATAAGAAACTCTTT	CAAWEPNYYKKLF	TRGV10	.	TRGJ1	13	-1	-1	16
19	1.7633247023229483E-4	TGTGCCTTGTGGGAGCTGCGGGGTTATAAGAAACTCTTT	CALWELRGYKKLF	TRGV9	.	TRGJ1	18	-1	-1	23
19	1.7633247023229483E-4	TGTGCCTTGTGGGAGGTGCATTGTTATAAGAAACTCTTT	CALWEVHCYKKLF	TRGV9	.	TRGJ1	19	-1	-1	19
19	1.7633247023229483E-4	TGTGCCTTGTGGGAGGTGGTCGGGGGCAAGAAACTCTTT	CALWEVVGGKKLF	TRGV9	.	TRGJ1	17	-1	-1	27
19	1.7633247023229483E-4	TGTGCTGCGTGGGATTTGACACGTGAGAAACTCTTT	CAAWDLTREKLF	TRGV10	.	TRGJ1	15	-1	-1	25
19	1.7633247023229483E-4	TGTGCTGCGTGGGATGTTTATTATAAGAAACTCTTT	CAAWDVYYKKLF	TRGV10	.	TRGJ1	14	-1	-1	17
19	1.7633247023229483E-4	TGTGCCTTGTGGGAGGTGCCACCTAAGAAACTCTTT	CALWEVPPKKLF	TRGV9	.	TRGJ1	23	-1	-1	23
19	1.7633247023229483E-4	TGTGCCTTGTGGGAGGTGGCTTATAAGAAACTCTTT	CALWEVAYKKLF	TRGV9	.	TRGJ1	17	-1	-1	20
19	1.7633247023229483E-4	TGTGCCTTGTGGGAGGTGGCCTGCAAGAAACTCTTT	CALWEVACKKLF	TRGV9	.	TRGJ1	17	-1	-1	24
19	1.7633247023229483E-4	TGTGCCTTGTGGGAGGTGGGATATAAGAAACTCTTT	CALWEVGYKKLF	TRGV9	.	TRGJ1	17	-1	-1	21
19	1.7633247023229483E-4	TGTGCCTTGTGGGAGGTAAGGTATAAGAAACTCTTT	CALWEVRYKKLF	TRGV9	.	TRGJ1	16	-1	-1	21
19	1.7633247023229483E-4	TGTGCCTCCCCCCCGGCCGGTTATAAGAAACTCTTT	CASPPAGYKKLF	TRGV9	.	TRGJ1	6	-1	-1	20
19	1.7633247023229483E-4	TGTGCCACCTGGGACGGGCGGTATAAGAAACTCTTT	CATWDGRYKKLF	TRGV2	.	TRGJ1	18	-1	-1	21
19	1.7633247023229483E-4	TGTGCTGCGTGGGGTTATTATAAGAAACTCTTT	CAAWGYYKKLF	TRGV10	.	TRGJ1	16	-1	-1	14
19	1.7633247023229483E-4	TGTGCTGCGTGGGATTATTCGTCGGGACTCTTT	CAAWDYSSGLF	TRGV10	.	TRGJ1	16	-1	-1	26
19	1.7633247023229483E-4	TGTGCTGCGTGGATTCAGGATAAGAAACTCTTT	CAAWIQDKKLF	TRGV10	.	TRGJ2	14	-1	-1	19
19	1.7633247023229483E-4	TGTGCCTTCGTGAGGGGCTATAAGAAACTCTTT	CAFVRGYKKLF	TRGV9	.	TRGJ1	11	-1	-1	18
19	1.7633247023229483E-4	TGTGCCTTGTGGCTATATTATAAGAAACTCTTT	CALWLYYKKLF	TRGV9	.	TRGJ1	11	-1	-1	15
19	1.7633247023229483E-4	TGTGCCTTGTGGGTTGTAGGTAAGAAACTCTTT	CALWVVGKKLF	TRGV9	.	TRGJ1	12	-1	-1	20
19	1.7633247023229483E-4	TGTGCCTTGTGGGGTCCTCGTAAGAAACTCTTT	CALWGPRKKLF	TRGV9	.	TRGJ1	12	-1	-1	20
19	1.7633247023229483E-4	TGTGCCTTGTGGGAGGTGCGAGAGAAACTCTTT	CALWEVREKLF	TRGV9	.	TRGJ1	18	-1	-1	22
19	1.7633247023229483E-4	TGTGCCTTGTGGGAGGTAGTTAGGAAACTCTTT	CALWEVVRKLF	TRGV9	.	TRGJ1	16	-1	-1	20
19	1.7633247023229483E-4	TGTGCCTTGTGGGAGGGTGGTAAGAAACTCTTT	CALWEGGKKLF	TRGV9	.	TRGJ1	15	-1	-1	20
19	1.7633247023229483E-4	TGTGCCTTGTGGGAGGGCCCTAAGAAACTCTTT	CALWEGPKKLF	TRGV9	.	TRGJ1	20	-1	-1	20
19	1.7633247023229483E-4	TGTGCCTTGTGGGAGATTGATAAGAAACTCTTT	CALWEIDKKLF	TRGV9	.	TRGJ1	14	-1	-1	15
19	1.7633247023229483E-4	TGTGCCTTGCTGGATTATTATAAGAAACTCTTT	CALLDYYKKLF	TRGV9	.	TRGJ1	12	-1	-1	13
19	1.7633247023229483E-4	TTAGCACGGGGGTATTATAAGAAACTCTTT	LARGYYKKLF	TRGV9	.	TRGJ1	0	-1	-1	12
19	1.7633247023229483E-4	TGTGCTGCGTGGGTCGATAAGAAACTCTTT	CAAWVDKKLF	TRGV10	.	TRGJ1	12	-1	-1	16
19	1.7633247023229483E-4	TGTGCTGCGTGGGATGATAAGAAACTCTTT	CAAWDDKKLF	TRGV10	.	TRGJ1	14	-1	-1	13
19	1.7633247023229483E-4	TGTGCTGCGTGGGACAAACGGGTTCTCTTT	CAAWDKRVLF	TRGV10	.	TRGJ1	13	-1	-1	24
19	1.7633247023229483E-4	TGTGCCTTGTGGGACGAAGAGAAACTCTTT	CALWDEEKLF	TRGV9	.	TRGJ1	13	-1	-1	19
19	1.7633247023229483E-4	TGTGCCTTGTGGGAGTGTAAGAAACTCTTT	CALWECKKLF	TRGV9	.	TRGJ1	14	-1	-1	17
19	1.7633247023229483E-4	TGTGCCTTGGGGGTCGGCGAGAAACTCTTT	CALGVGEKLF	TRGV9	.	TRGJ1	12	-1	-1	19
19	1.7633247023229483E-4	TGTGCTGCGGGGAACGGGAAACTCTTT	CAAGNGKLF	TRGV10	.	TRGJ1	12	-1	-1	17
19	1.7633247023229483E-4	TGTGCCTTGTCTGGGGGGAAACTCTTT	CALSGGKLF	TRGV9	.	TRGJ1	9	-1	-1	17
19	1.7633247023229483E-4	TGTGCCTTGTGGGACGGGAAACTCTTT	CALWDGKLF	TRGV9	.	TRGJ1	13	-1	-1	17
19	1.7633247023229483E-4	TGTGCCTTGTGGGAGGTCAAGACGTTT	CALWEVKTF	TRGV9	.	TRGJP2	16	-1	-1	16
19	1.7633247023229483E-4	CCAACGGAGTATTATAAGAAACTCTTT	PTEYYKKLF	TRGV9	.	TRGJ1	-1	-1	-1	9
19	1.7633247023229483E-4	TGTGCTGCCCGATTGGGGCTCTTT	CAARLGLF	TRGV10	.	TRGJ1	7	-1	-1	18
19	1.7633247023229483E-4	TGTGCTGCGTGGGTGAGACTCTTT	CAAWVRLF	TRGV10	.	TRGJ1	12	-1	-1	14
19	1.7633247023229483E-4	TGTGCTGCGTGGGAGAAACTCTTT	CAAWEKLF	TRGV10	.	TRGJ1	13	-1	-1	13
19	1.7633247023229483E-4	TGTGCCTTGTTCAAGAAACTCTTT	CALFKKLF	TRGV9	.	TRGJ1	9	-1	-1	12
19	1.7633247023229483E-4	TGTGCCTTGTGGATAGGACTCTTT	CALWIGLF	TRGV9	.	TRGJ1	11	-1	-1	17
19	1.7633247023229483E-4	TGTGCCTTGGATAAGAAACTCTTT	CALDKKLF	TRGV9	.	TRGJ1	8	-1	-1	10
19	1.7633247023229483E-4	TGTGCCACCTGGGAACTCTTT	CATWELF	TRGV7	.	TRGJ1	13	-1	-1	13
18	1.670518139042793E-4	TGTGCCTTGTGGGAGGTTCTACCTACTACTGTGCCTTGTGGGAGGTGGGGGGTTGCGAAGAAACTCTTT	CALWEVLPTTVPCGRWGVAKKLF	TRGV9	.	TRGJ1	23	-1	-1	57
18	1.670518139042793E-4	TGTGCCTTGTGGGAGGTGGCTAAGCTCGAGAGAGAGTTGGGCAAAAAAATCAAGGTATTT	CALWEVAKLERELGKKIKVF	TRGV9	.	TRGJP	17	-1	-1	32
18	1.670518139042793E-4	TGTGCCTTGTGGGAGTGGGCAAACAAAGAGTTGGGCAAAAAAATCAAGGTATTT	CALWEWANKELGKKIKVF	TRGV9	.	TRGJP	14	-1	-1	25
18	1.670518139042793E-4	TGTGCTGCGTGGGATATTCGGGCGGGGCTTGGGAAGGAGAAACTCTTT	CAAWDIRAGLGKEKLF	TRGV10	.	TRGJ1	14	-1	-1	37
18	1.670518139042793E-4	TGTGCCTTGTGGGAGATACTCGGGTTGGGCAAAAAAATCAAGGTATTT	CALWEILGLGKKIKVF	TRGV9	.	TRGJP	14	-1	-1	23
18	1.670518139042793E-4	TGTGCCTTGTGGGGTCAAGAGTTGGGCAAAAAAATCAAGGTATTT	CALWGQELGKKIKVF	TRGV9	.	TRGJP	12	-1	-1	11
18	1.670518139042793E-4	TGTGCCTTGTGGGAGCCTTTCCCACCTCCTTATAAGAAACTCTTT	CALWEPFPPPYKKLF	TRGV9	.	TRGJ1	14	-1	-1	29
18	1.670518139042793E-4	TGTGCCTTGTGGGAGCGAGAGTTGGGCAAAAAAATCAAGGTATTT	CALWERELGKKIKVF	TRGV9	.	TRGJP	14	-1	-1	14
18	1.670518139042793E-4	TGTGCCTTGTGGGAGGTCCTAGAATCTTATTATAAGAAACTCTTT	CALWEVLESYYKKLF	TRGV9	.	TRGJ1	16	-1	-1	26
18	1.670518139042793E-4	TGTGCCTTGTGGGAGGTCAAGTTGGGCAAAAAAATCAAGGTATTT	CALWEVKLGKKIKVF	TRGV9	.	TRGJP	16	-1	-1	19
18	1.670518139042793E-4	TGTGCCTTGTGGGAGGGTAAGTTGGGCAAAAAAATCAAGGTATTT	CALWEGKLGKKIKVF	TRGV9	.	TRGJP	15	-1	-1	19
18	1.670518139042793E-4	TGTGCCTTGTGGACACAAGAGTTGGGCAAAAAAATCAAGGTATTT	CALWTQELGKKIKVF	TRGV9	.	TRGJP	11	-1	-1	15
18	1.670518139042793E-4	TGTGCTGCGTGGGGCCACCCGAATTATTATAAGAAACTCTTT	CAAWGHPNYYKKLF	TRGV10	.	TRGJ1	12	-1	-1	19
18	1.670518139042793E-4	TGTGCTGCGTGGGATTTTTTCACTGGTTGGTTCAAGATATTT	CAAWDFFTGWFKIF	TRGV10	.	TRGJP1	15	-1	-1	20
18	1.670518139042793E-4	TGTGCCTTGTGGCAAGAGTTGGGCAAAAAAATCAAGGTATTT	CALWQELGKKIKVF	TRGV9	.	TRGJP	11	-1	-1	10
18	1.670518139042793E-4	TGTGCCTTGTGGGAGGCCCCTTGGGGTTATAAGAAACTCTTT	CALWEAPWGYKKLF	TRGV9	.	TRGJ1	15	-1	-1	26
18	1.670518139042793E-4	TGTGCCTTGTGGGAGAAAGAAAGGGATTATAAGAAACTCTTT	CALWEKERDYKKLF	TRGV9	.	TRGJ1	14	-1	-1	25
18	1.670518139042793E-4	TGTGCTGCGTGGGATTATGACACGTATAAGAAACTCTTT	CAAWDYDTYKKLF	TRGV10	.	TRGJ1	16	-1	-1	24
18	1.670518139042793E-4	TGTGCTGCGTGGGATTATAGACGGCCTAAGAAACTCTTT	CAAWDYRRPKKLF	TRGV10	.	TRGJ1	16	-1	-1	26
18	1.670518139042793E-4	TGTGCCTTGTGCGGAAGTAGTGATTGGATCAAGACGTTT	CALCGSSDWIKTF	TRGV9	.	TRGJP2	17	-1	-1	15
18	1.670518139042793E-4	TGTGCCTTGTGGGAGTTGGATTATTATAAGAAACTCTTT	CALWELDYYKKLF	TRGV9	.	TRGJ1	17	-1	-1	19
18	1.670518139042793E-4	TGTGCCTTGTGGGAGTCGGGCAAAAAAATCAAGGTATTT	CALWESGKKIKVF	TRGV9	.	TRGJP	14	-1	-1	12
18	1.670518139042793E-4	TGTGCCTTGTGGGAGGTGCTGCATTATAAGAAACTCTTT	CALWEVLHYKKLF	TRGV9	.	TRGJ1	18	-1	-1	22
18	1.670518139042793E-4	TGTGCCTTGTGGGAGGTGCTAGGTTATAAGAAACTCTTT	CALWEVLGYKKLF	TRGV9	.	TRGJ1	18	-1	-1	23
18	1.670518139042793E-4	TGTGCCTTGTGGGAGGTGCAGGACTATAAGAAACTCTTT	CALWEVQDYKKLF	TRGV9	.	TRGJ1	19	-1	-1	24
18	1.670518139042793E-4	TGTGCCTTGTGGGAGATTCATGTGATTGGAAAACTCTTT	CALWEIHVIGKLF	TRGV9	.	TRGJ1	14	-1	-1	30
18	1.670518139042793E-4	TGTGCTGCGTGGGATTCTTATTATAAGAAACTCTTT	CAAWDSYYKKLF	TRGV10	.	TRGJ1	15	-1	-1	17
18	1.670518139042793E-4	TGTGCTGCGTGGGATTCAGGTTGGTTCAAGATATTT	CAAWDSGWFKIF	TRGV10	.	TRGJP1	15	-1	-1	18
18	1.670518139042793E-4	TGTGCCTTGTGTGGGGGGAGGTATAAGAAACTCTTT	CALCGGRYKKLF	TRGV9	.	TRGJ1	10	-1	-1	21
18	1.670518139042793E-4	TGTGCCTTGTGGGGGCAGGGTGGTAAGAAACTCTTT	CALWGQGGKKLF	TRGV9	.	TRGJ1	12	-1	-1	23
18	1.670518139042793E-4	TGTGCCTTGTGGGATGGAAGGCGGATCAAGACGTTT	CALWDGRRIKTF	TRGV9	.	TRGJP2	13	-1	-1	22
18	1.670518139042793E-4	TGTGCCTTGTGGGAGGTGCTGCTAAAGAAACTCTTT	CALWEVLLKKLF	TRGV9	.	TRGJ1	18	-1	-1	24
18	1.670518139042793E-4	TGTGCCTTGTGGGAGGTGCCAGGGAAGAAACTCTTT	CALWEVPGKKLF	TRGV9	.	TRGJ1	18	-1	-1	24
18	1.670518139042793E-4	TGTGCCTTGTGGGAGGGGAGGGTCAAGAAACTCTTT	CALWEGRVKKLF	TRGV9	.	TRGJ1	15	-1	-1	24
18	1.670518139042793E-4	TGTGCCTTGTGGGAGGAATATTATAAGAAACTCTTT	CALWEEYYKKLF	TRGV9	.	TRGJ1	15	-1	-1	15
18	1.670518139042793E-4	TGTGCCTTGTGGGAGAGATTTGATAAGAAACTCTTT	CALWERFDKKLF	TRGV9	.	TRGJ1	14	-1	-1	22
18	1.670518139042793E-4	TGTGCCTTGTGGAAGATACTGATCAAGAAACTCTTT	CALWKILIKKLF	TRGV9	.	TRGJ1	14	-1	-1	24
18	1.670518139042793E-4	TGTGCCTCGCTTCGGCGGCGGGATAAGAAACTCTTT	CASLRRRDKKLF	TRGV9	.	TRGJ1	6	-1	-1	22
18	1.670518139042793E-4	TGTGCCACCTGGGATACGGTAAATAAGAAACTCTTT	CATWDTVNKKLF	TRGV8	.	TRGJ1	15	-1	-1	22
18	1.670518139042793E-4	TGTGCTGCGTGGGATCCGGGGAAGAAACTCTTT	CAAWDPGKKLF	TRGV10	.	TRGJ1	14	-1	-1	21
18	1.670518139042793E-4	TGTGCTGCGTGGATGGTGGGCAAGAAACTCTTT	CAAWMVGKKLF	TRGV10	.	TRGJ1	11	-1	-1	21
18	1.670518139042793E-4	TGTGCTGCGGAGCCCTCGGGGGGGAAACTCTTT	CAAEPSGGKLF	TRGV10	.	TRGJ1	8	-1	-1	23
18	1.670518139042793E-4	TGTGCCTTCCATAAAAAGGGCAAGAAACTCTTT	CAFHKKGKKLF	TRGV9	.	TRGJ1	7	-1	-1	21
18	1.670518139042793E-4	TGTGCCTTGTGGTTGGCGGTAGAGAAACTCTTT	CALWLAVEKLF	TRGV9	.	TRGJ1	11	-1	-1	22
18	1.670518139042793E-4	TGTGCCTTGTGGGAGCTCGGTAAGAAACTCTTT	CALWELGKKLF	TRGV9	.	TRGJ1	14	-1	-1	20
18	1.670518139042793E-4	TGTGCCTTGTGGGAGGTGAGGAGGAAGACGTTT	CALWEVRRKTF	TRGV9	.	TRGJP2	17	-1	-1	24
18	1.670518139042793E-4	TGTGCCTTGTGGGAGGGATATAAGAAACTCTTT	CALWEGYKKLF	TRGV9	.	TRGJ1	15	-1	-1	18
18	1.670518139042793E-4	TGTGCCTTGTGGGAGGGAGCTAAGAAACTCTTT	CALWEGAKKLF	TRGV9	.	TRGJ1	15	-1	-1	20
18	1.670518139042793E-4	TGTGCCTTGTGGGAGATACTCCAGAAACTCTTT	CALWEILQKLF	TRGV9	.	TRGJ1	14	-1	-1	22
18	1.670518139042793E-4	TGTGCCTCGAGTGACAATTATAAGAAACTCTTT	CASSDNYKKLF	TRGV9	.	TRGJ1	6	-1	-1	16
18	1.670518139042793E-4	TGTGCTGCGTGGGCGGGGTGTAGACTCTTT	CAAWAGCRLF	TRGV10	.	TRGJ1	12	-1	-1	23
18	1.670518139042793E-4	TGTGCTGCGTGGGATTGTGGGAAACTCTTT	CAAWDCGKLF	TRGV10	.	TRGJ1	15	-1	-1	20
18	1.670518139042793E-4	TGTGCTGCGTGGAACGCCGAGAAACTCTTT	CAAWNAEKLF	TRGV10	.	TRGJ1	11	-1	-1	19
18	1.670518139042793E-4	TGTGCCTTGTGCAAATATAAGAAACTCTTT	CALCKYKKLF	TRGV9	.	TRGJ1	10	-1	-1	15
18	1.670518139042793E-4	TGTGCCTTGTGGGAGGTTAAGAAACTCTTT	CALWEVKKLF	TRGV9	.	TRGJ1	16	-1	-1	17
18	1.670518139042793E-4	TGTGCCTTGTGGGAGGTGCATAGACTCTTT	CALWEVHRLF	TRGV9	.	TRGJ1	19	-1	-1	23
18	1.670518139042793E-4	TGTGCCTTGGCCAAAAAAATCAAGGTATTT	CALAKKIKVF	TRGV9	.	TRGJP	8	-1	-1	6
18	1.670518139042793E-4	TGTGCTGCGTGGGATGCGGAACTCTTT	CAAWDAELF	TRGV10	.	TRGJ1	14	-1	-1	19
18	1.670518139042793E-4	TGTGCTGCGTGGGACCACCGCCTCTTT	CAAWDHRLF	TRGV10	.	TRGJ1	13	-1	-1	21
18	1.670518139042793E-4	TGTGCTGCGTGGGAGCTAAAACTCTTT	CAAWELKLF	TRGV10	.	TRGJ1	13	-1	-1	18
18	1.670518139042793E-4	TGTGCCTTGTGTGGTAAGAAACTCTTT	CALCGKKLF	TRGV9	.	TRGJ1	10	-1	-1	14
18	1.670518139042793E-4	TGTGCCTTGTGGGTGGAGAAACTCTTT	CALWVEKLF	TRGV9	.	TRGJ1	15	-1	-1	16
18	1.670518139042793E-4	TGTGCCTCCCTCCCCAAGAAACTCTTT	CASLPKKLF	TRGV9	.	TRGJ2	6	-1	-1	15
18	1.670518139042793E-4	TGTGCCTACCATTATAAGAAACTCTTT	CAYHYKKLF	TRGV9	.	TRGJ1	6	-1	-1	10
18	1.670518139042793E-4	TGTGCTGCGTCCGAGGGGCTCTTT	CAASEGLF	TRGV10	.	TRGJ1	9	-1	-1	18
18	1.670518139042793E-4	TGTGCCTTGTATAAGAAACTCTTT	CALYKKLF	TRGV9	.	TRGJ1	9	-1	-1	9
18	1.670518139042793E-4	TGTGCCTTGCAGAAGAAACTCTTT	CALQKKLF	TRGV9	.	TRGJ1	8	-1	-1	12
18	1.670518139042793E-4	TGTGCCAACTATAAGAAACTCTTT	CANYKKLF	TRGV9	.	TRGJ1	5	-1	-1	9
18	1.670518139042793E-4	TGCTGGGTTAAGAAACTCTTT	CWVKKLF	TRGV10	.	TRGJ1	1	-1	-1	8
18	1.670518139042793E-4	CTACGGGGGGAGAAACTCTTT	LRGEKLF	TRGV10	.	TRGJ1	-1	-1	-1	10
17	1.577711575762638E-4	TGTGCCTTGTGGGAGGTGCCAATACAAGAGTTGGGCAAAAAAATCAAGGTATTT	CALWEVPIQELGKKIKVF	TRGV9	.	TRGJP	18	-1	-1	24
17	1.577711575762638E-4	TGTGCCTTGTGGGAGGTGCAATGCTCAGGTCGTGGGGGCTACGGGAAACTCTTT	CALWEVQCSGRGGYGKLF	TRGV9	.	TRGJ1	19	-1	-1	44
17	1.577711575762638E-4	TGTGCCTTGTGGGATGGGGGAACCTACTCGAATTATTATAAGAAACTCTTT	CALWDGGTYSNYYKKLF	TRGV9	.	TRGJ1	13	-1	-1	27
17	1.577711575762638E-4	TGTGCCTTGTGGGAGGTGCCTTGGGGTATTCGTAGTTATAAGAAACTCTTT	CALWEVPWGIRSYKKLF	TRGV9	.	TRGJ1	18	-1	-1	35
17	1.577711575762638E-4	TGTGCCTTGTGGGAGGTGCCCTGCCCCAAGGTTCGTTATAAGAAACTCTTT	CALWEVPCPKVRYKKLF	TRGV9	.	TRGJ1	30	-1	-1	35
17	1.577711575762638E-4	TGTGCCTTGTGGGAGGTGCCCCAAGAGTTGGGCAAAAAAATCAAGGTATTT	CALWEVPQELGKKIKVF	TRGV9	.	TRGJP	21	-1	-1	21
17	1.577711575762638E-4	TGTGCCTTGTGGGAGGTGGGAAAAGAGTTGGGCAAAAAAATCAAGGTATTT	CALWEVGKELGKKIKVF	TRGV9	.	TRGJP	17	-1	-1	22
17	1.577711575762638E-4	TGTGCCTTGTGGGAGGTACAGGTTGAGTTGGGCAAAAAAATCAAGGTATTT	CALWEVQVELGKKIKVF	TRGV9	.	TRGJP	19	-1	-1	24
17	1.577711575762638E-4	TGTGCCTTGTGGGAGGCCCCGGGGGAGTTGGGCAAAAAAATCAAGGTATTT	CALWEAPGELGKKIKVF	TRGV9	.	TRGJP	15	-1	-1	24
17	1.577711575762638E-4	TGTGCCTTGTGGCAAACGTGGGGGTTGGGCAAAAAAATCAAGGTATTT	CALWQTWGLGKKIKVF	TRGV9	.	TRGJP	11	-1	-1	23
17	1.577711575762638E-4	TGTGCCTTGTGGGAGGTGTGGGGGCGGACGGCGAGAGAGAAACTCTTT	CALWEVWGRTAREKLF	TRGV9	.	TRGJ1	17	-1	-1	37
17	1.577711575762638E-4	TGTGCCTTGTGGGAGACCCTCTATAGTAGTGATTGGATCAAGACGTTT	CALWETLYSSDWIKTF	TRGV9	.	TRGJP2	14	-1	-1	18
17	1.577711575762638E-4	TGTGCCTTGTGGATGGAAACGAAGTTGGGCAAAAAAATCAAGGTATTT	CALWMETKLGKKIKVF	TRGV9	.	TRGJP	11	-1	-1	22
17	1.577711575762638E-4	TGTGCCTTGGCAATGTGGCAAGAGTTGGGCAAAAAAATCAAGGTATTT	CALAMWQELGKKIKVF	TRGV9	.	TRGJP	8	-1	-1	5
17	1.577711575762638E-4	TGTGCCTTGTGGGAGGTGCCCACATTTGGGTATAAGAAACTCTTT	CALWEVPTFGYKKLF	TRGV9	.	TRGJ1	18	-1	-1	30
17	1.577711575762638E-4	TGTGCCTTGTGGGAGGTGCATCGAGGTGATTGGATCAAGACGTTT	CALWEVHRGDWIKTF	TRGV9	.	TRGJP2	19	-1	-1	25
17	1.577711575762638E-4	TGTGCCTTGTGGGAGGCCCTCCAGGGCTATTATAAGAAACTCTTT	CALWEALQGYYKKLF	TRGV9	.	TRGJ1	15	-1	-1	27
17	1.577711575762638E-4	TGTGCTGCGTGGGATTATATGGGGCGGGATGAGAAACTCTTT	CAAWDYMGRDEKLF	TRGV10	.	TRGJ1	16	-1	-1	28
17	1.577711575762638E-4	TGTGCTGCGTGGGATAATACCACTGGTTGGTTCAAGATATTT	CAAWDNTTGWFKIF	TRGV10	.	TRGJP1	14	-1	-1	8
17	1.577711575762638E-4	TGTGCCTTGTGGGGATGTCAGGCTTATTATAAGAAACTCTTT	CALWGCQAYYKKLF	TRGV9	.	TRGJ1	12	-1	-1	23
17	1.577711575762638E-4	TGTGCCTTGTGGGACTACCCGAATTATTATAAGAAACTCTTT	CALWDYPNYYKKLF	TRGV9	.	TRGJ1	13	-1	-1	19
17	1.577711575762638E-4	TGTGCCTTGTGGGAGTTACTTAGTGATTGGATCAAGACGTTT	CALWELLSDWIKTF	TRGV9	.	TRGJP2	14	-1	-1	20
17	1.577711575762638E-4	TGTGCCTTGTGGGAGGTGCCAATTTATTATAAGAAACTCTTT	CALWEVPIYYKKLF	TRGV9	.	TRGJ1	18	-1	-1	23
17	1.577711575762638E-4	TGTGCCTTGTGGGAGGTGCGTAGTGATTGGATCAAGACGTTT	CALWEVRSDWIKTF	TRGV9	.	TRGJP2	18	-1	-1	19
17	1.577711575762638E-4	TGTGCCTTGTGGGAGGTGCATTCGGGCTATAAGAAACTCTTT	CALWEVHSGYKKLF	TRGV9	.	TRGJ1	19	-1	-1	27
17	1.577711575762638E-4	TGTGCCTTGTGGGAGGTGCAGAATTATTATAAGAAACTCTTT	CALWEVQNYYKKLF	TRGV9	.	TRGJ1	19	-1	-1	20
17	1.577711575762638E-4	TGTGCCTTGTGGGAGGGGATCCTTTGGTATAAGAAACTCTTT	CALWEGILWYKKLF	TRGV9	.	TRGJ1	15	-1	-1	27
17	1.577711575762638E-4	TGTGCCTTGTGGGAGGACCTTATGGGGTATAAGAAACTCTTT	CALWEDLMGYKKLF	TRGV9	.	TRGJ1	15	-1	-1	27
17	1.577711575762638E-4	TGTGCCTTGTGGGAAGGTGGACCTTATTATAAGAAACTCTTT	CALWEGGPYYKKLF	TRGV9	.	TRGJ1	23	-1	-1	23
17	1.577711575762638E-4	TGTGCTGCGTGGGATTGTTTGTGGGGTAAGAAACTCTTT	CAAWDCLWGKKLF	TRGV10	.	TRGJ1	15	-1	-1	26
17	1.577711575762638E-4	TGTGCTGCGTGGGATGTCAGCAGGGATAAGAAACTCTTT	CAAWDVSRDKKLF	TRGV10	.	TRGJ1	14	-1	-1	25
17	1.577711575762638E-4	TGTGCTGCGTGGGAGCCCCCCCGCCTTAAGAAACTCTTT	CAAWEPPRLKKLF	TRGV10	.	TRGJ1	13	-1	-1	26
17	1.577711575762638E-4	TGTGCTGCGTGGATCGTTGCCCCCTCTAAGAAACTCTTT	CAAWIVAPSKKLF	TRGV10	.	TRGJ1	11	-1	-1	26
17	1.577711575762638E-4	TGTGCTGCGGGTCAGGGGAATTATTATAAGAAACTCTTT	CAAGQGNYYKKLF	TRGV10	.	TRGJ1	8	-1	-1	17
17	1.577711575762638E-4	TGTGCCTTGTGGGAGCCGCCTTCGTTTAAGAAACTCTTT	CALWEPPSFKKLF	TRGV9	.	TRGJ1	14	-1	-1	26
17	1.577711575762638E-4	TGTGCCTTGTGGGAGGTTGGCGATTATAAGAAACTCTTT	CALWEVGDYKKLF	TRGV9	.	TRGJ1	16	-1	-1	22
17	1.577711575762638E-4	TGTGCCTTGTGGGAGGTGCGGGATTATAAGAAACTCTTT	CALWEVRDYKKLF	TRGV9	.	TRGJ1	18	-1	-1	22
17	1.577711575762638E-4	TGTGCCTTGTGGGAGGTGCACTACGATAAGAAACTCTTT	CALWEVHYDKKLF	TRGV9	.	TRGJ1	20	-1	-1	25
17	1.577711575762638E-4	TGTGCCTTGTGGGAGGTGCAGAGTTATAAGAAACTCTTT	CALWEVQSYKKLF	TRGV9	.	TRGJ1	19	-1	-1	23
17	1.577711575762638E-4	TGTGCCTTGTGGGAGGTGCAGAAAGGAGGGAAACTCTTT	CALWEVQKGGKLF	TRGV9	.	TRGJ1	19	-1	-1	29
17	1.577711575762638E-4	TGTGCCTTGTGGGAGGTGCAATTGGTTAAGAAACTCTTT	CALWEVQLVKKLF	TRGV9	.	TRGJ1	19	-1	-1	26
17	1.577711575762638E-4	TGTGCCTTGTGGGAGGTGCAAAGGTATAAGAAACTCTTT	CALWEVQRYKKLF	TRGV9	.	TRGJ1	19	-1	-1	24
17	1.577711575762638E-4	TGTGCCTTGTGGGAGGTGGATTATTATAAGAAACTCTTT	CALWEVDYYKKLF	TRGV9	.	TRGJ1	17	-1	-1	19
17	1.577711575762638E-4	TGTGCCTTGTGGGAGGCCTCTTATTATAAGAAACTCTTT	CALWEASYYKKLF	TRGV9	.	TRGJ1	15	-1	-1	20
17	1.577711575762638E-4	TGTGCCTTGTGGGAGGCAACTGGTTGGTTCAAGATATTT	CALWEATGWFKIF	TRGV9	.	TRGJP1	15	-1	-1	18
17	1.577711575762638E-4	TGTGCTGCGTGGGCGCTTTATTATAAGAAACTCTTT	CAAWALYYKKLF	TRGV10	.	TRGJ1	12	-1	-1	17
17	1.577711575762638E-4	TGTGCTGCGTGGGATAGGGCCTGGTTCAAGATATTT	CAAWDRAWFKIF	TRGV10	.	TRGJP1	14	-1	-1	21
17	1.577711575762638E-4	TGTGCTGCGTGGGACCCTTATTATAAGAAACTCTTT	CAAWDPYYKKLF	TRGV10	.	TRGJ1	13	-1	-1	17
17	1.577711575762638E-4	TGTGCCTTGTGCGGCTCGGGGTATAAGAAACTCTTT	CALCGSGYKKLF	TRGV9	.	TRGJ1	10	-1	-1	21
17	1.577711575762638E-4	TGTGCCTTGTGGGTTAAAAGGGATAAGAAACTCTTT	CALWVKRDKKLF	TRGV9	.	TRGJ1	12	-1	-1	22
17	1.577711575762638E-4	TGTGCCTTGTGGGAGTTAATAGGGATCAAGACGTTT	CALWELIGIKTF	TRGV9	.	TRGJP2	14	-1	-1	22
17	1.577711575762638E-4	TGTGCCTTGTGGGAGGTGTCGTATAAGAAACTCTTT	CALWEVSYKKLF	TRGV9	.	TRGJ1	17	-1	-1	21
17	1.577711575762638E-4	TGTGCCTTGTGGGAGGTGTATGAGGAGAAACTCTTT	CALWEVYEEKLF	TRGV9	.	TRGJ1	17	-1	-1	25
17	1.577711575762638E-4	TGTGCCTTGTGGGAGGTGCAGGGCAAGAAACTCTTT	CALWEVQGKKLF	TRGV9	.	TRGJ1	19	-1	-1	24
17	1.577711575762638E-4	TGTGCCTTGTGGGAGGTGATTTATAAGAAACTCTTT	CALWEVIYKKLF	TRGV9	.	TRGJ1	17	-1	-1	20
17	1.577711575762638E-4	TGTGCCTTGTGGGAGGCGGGGGGGGAGAAACTCTTT	CALWEAGGEKLF	TRGV9	.	TRGJ1	15	-1	-1	25
17	1.577711575762638E-4	TGTGCCTTGTGGGAGGAAGAAGGAGGGGAACTCTTT	CALWEEEGGELF	TRGV9	.	TRGJ1	15	-1	-1	28
17	1.577711575762638E-4	TGTGCCACCTGGGACAGGCCTTATAAGAAACTCTTT	CATWDRPYKKLF	TRGV3	.	TRGJ1	20	-1	-1	20
17	1.577711575762638E-4	TGTGCTGCGTGGGATTATTGGGCGAAACTCTTT	CAAWDYWAKLF	TRGV10	.	TRGJ1	16	-1	-1	23
17	1.577711575762638E-4	TGTGCTGCGTGGGATTATGGTGGGAAACTCTTT	CAAWDYGGKLF	TRGV10	.	TRGJ1	16	-1	-1	23
17	1.577711575762638E-4	TGTGCTGCGTGGGAGGGGCCCCCGAAACTCTTT	CAAWEGPPKLF	TRGV10	.	TRGJ1	13	-1	-1	23
17	1.577711575762638E-4	TGTGCCTTGTGGTCTTTTAGGAAGAAACTCTTT	CALWSFRKKLF	TRGV9	.	TRGJ1	11	-1	-1	21
17	1.577711575762638E-4	TGTGCCTTGTGGCTGAAAATAAAGAAACTCTTT	CALWLKIKKLF	TRGV9	.	TRGJ1	11	-1	-1	21
17	1.577711575762638E-4	TGTGCCTTGTGGGTGATGGGTAAGAAACTCTTT	CALWVMGKKLF	TRGV9	.	TRGJ1	12	-1	-1	20
17	1.577711575762638E-4	TGTGCCTTGTGGGACGTTCATAAGAAACTCTTT	CALWDVHKKLF	TRGV9	.	TRGJ1	19	-1	-1	19
17	1.577711575762638E-4	TGTGCCTTGTGGGAGGTGTTAAAGAAACTCTTT	CALWEVLKKLF	TRGV9	.	TRGJ1	17	-1	-1	18
17	1.577711575762638E-4	TGTGCCTTGTGGGAGGTGCTAGAGAAACTCTTT	CALWEVLEKLF	TRGV9	.	TRGJ1	18	-1	-1	22
17	1.577711575762638E-4	TGTGCCTTGTGGGAGGTGACAAAGAAACTCTTT	CALWEVTKKLF	TRGV9	.	TRGJ1	17	-1	-1	21
17	1.577711575762638E-4	TGTGCCTTGTGGGAGGCCCATAAGAAACTCTTT	CALWEAHKKLF	TRGV9	.	TRGJ2	15	-1	-1	19
17	1.577711575762638E-4	TGTGCCTTGTGGGAGGCGAATAAGAAACTCTTT	CALWEANKKLF	TRGV9	.	TRGJ1	15	-1	-1	19
17	1.577711575762638E-4	TGTGCCTTGTGGGAGGATCTTAAGAAACTCTTT	CALWEDLKKLF	TRGV9	.	TRGJ1	15	-1	-1	20
17	1.577711575762638E-4	TGTGCCTTGTGGGAGAGTTATAAGAAACTCTTT	CALWESYKKLF	TRGV9	.	TRGJ1	14	-1	-1	17
17	1.577711575762638E-4	TGTGCCTTGTGGGAAAGTTATAAGAAACTCTTT	CALWESYKKLF	TRGV9	.	TRGJ1	13	-1	-1	17
17	1.577711575762638E-4	TGTGCCTTGTGGAGTCATTATAAGAAACTCTTT	CALWSHYKKLF	TRGV9	.	TRGJ1	11	-1	-1	16
17	1.577711575762638E-4	TGTGCCACCTGGGACGGGCCGGGGAAACTCTTT	CATWDGPGKLF	TRGV2	.	TRGJ1	19	-1	-1	23
17	1.577711575762638E-4	ACCTACTGGGCATTTTATTATAAGAAACTCTTT	TYWAFYYKKLF	TRGV9	.	TRGJ1	-1	-1	-1	14
17	1.577711575762638E-4	TGTGCTGCCGACCTAAAGGTGAAACTCTTT	CAADLKVKLF	TRGV10	.	TRGJ1	7	-1	-1	20
17	1.577711575762638E-4	TGTGCTGCGTGGGATTGTAAGAAACTCTTT	CAAWDCKKLF	TRGV10	.	TRGJ1	15	-1	-1	13
17	1.577711575762638E-4	TGTGCTGCGTGGGATCTCAAGAAACTCTTT	CAAWDLKKLF	TRGV10	.	TRGJ1	14	-1	-1	18
17	1.577711575762638E-4	TGTGCCTTGTGGGGTTATAAGAAACTCTTT	CALWGYKKLF	TRGV9	.	TRGJ1	12	-1	-1	14
17	1.577711575762638E-4	TGTGCCTTGTGGGGAGATTTGAAACTCTTT	CALWGDLKLF	TRGV9	.	TRGJ1	12	-1	-1	20
17	1.577711575762638E-4	TGTGCCTTGTGGGATCATAAGAAACTCTTT	CALWDHKKLF	TRGV9	.	TRGJ1	13	-1	-1	13
17	1.577711575762638E-4	TGTGCCTTGTGGGACCAGCAGAAACTCTTT	CALWDQQKLF	TRGV9	.	TRGJ1	13	-1	-1	19
17	1.577711575762638E-4	TGTGCCTTGACAAATTGGATCAAGACGTTT	CALTNWIKTF	TRGV9	.	TRGJP2	8	-1	-1	13
17	1.577711575762638E-4	TGTGCCTCCCATTATTATAAGAAACTCTTT	CASHYYKKLF	TRGV9	.	TRGJ2	6	-1	-1	10
17	1.577711575762638E-4	TGTGCCCCAACCTACTATAAGAAACTCTTT	CAPTYYKKLF	TRGV9	.	TRGJ1	5	-1	-1	12
17	1.577711575762638E-4	TGTGCCACCTGGTATTATAAGAAACTCTTT	CATWYYKKLF	TRGV8	.	TRGJ1	14	-1	-1	12
17	1.577711575762638E-4	TGTGCTGCGTGGGATCCGGGACTCTTT	CAAWDPGLF	TRGV10	.	TRGJ2	14	-1	-1	20
17	1.577711575762638E-4	TGTGCTGCGCTCTATAAGAAACTCTTT	CAALYKKLF	TRGV10	.	TRGJ1	8	-1	-1	12
17	1.577711575762638E-4	TGTGCCTTGTGGGAGATCAAGACGTTT	CALWEIKTF	TRGV9	.	TRGJP2	14	-1	-1	14
17	1.577711575762638E-4	TGTGCCTCCCCCAAGAAACTCTTT	CASPKKLF	TRGV9	.	TRGJ1	6	-1	-1	12
17	1.577711575762638E-4	CATATAGATAAGAAACTCTTT	HIDKKLF	TRGV10	.	TRGJ1	-1	-1	-1	7
17	1.577711575762638E-4	TGTGCTCACAAACTCTTT	CAHKLF	TRGV10	.	TRGJ1	5	-1	-1	9
17	1.577711575762638E-4	TGTGCTGTTCTCTTT	CAVLF	TRGV10	.	TRGJ1	6	-1	-1	9
17	1.577711575762638E-4	TGTGCCTTGGGT	CALG	TRGV9	.	TRGJP2	8	-1	-1	11
16	1.4849050124824827E-4	TGTGCCTTGTGGGAGGTGCGGGGCTCACAAGAGTTGGGCAAAAAAATCAAGGTATTT	CALWEVRGSQELGKKIKVF	TRGV9	.	TRGJP	18	-1	-1	27
16	1.4849050124824827E-4	TGTGCCTTGTGGGAGGTGCAAAGGAGTGCCGAGTTGGGCAAAAAAATCAAGGTATTT	CALWEVQRSAELGKKIKVF	TRGV9	.	TRGJP	19	-1	-1	30
16	1.4849050124824827E-4	TGTGCCTTGTGGGAGGTGAAACTCCCTGATGAGTTGGGCAAAAAAATCAAGGTATTT	CALWEVKLPDELGKKIKVF	TRGV9	.	TRGJP	25	-1	-1	30
16	1.4849050124824827E-4	TGTGCCTTGTGGGAACTATTTCTCCCATTTGAGTTGGGCAAAAAAATCAAGGTATTT	CALWELFLPFELGKKIKVF	TRGV9	.	TRGJP	13	-1	-1	30
16	1.4849050124824827E-4	TGTGCTGCGTGGGATTATATTCCATATACCACTGGTTGGTTCAAGATATTT	CAAWDYIPYTTGWFKIF	TRGV10	.	TRGJP1	16	-1	-1	23
16	1.4849050124824827E-4	TGTGCCTTGTGGGAGCTGAGCGAAGAGTTGGGCAAAAAAATCAAGGTATTT	CALWELSEELGKKIKVF	TRGV9	.	TRGJP	17	-1	-1	22
16	1.4849050124824827E-4	TGTGCCTTGTGGGAGGTCCCACTTTCCCATTCGCATTATAAGAAACTCTTT	CALWEVPLSHSHYKKLF	TRGV9	.	TRGJ1	16	-1	-1	34
16	1.4849050124824827E-4	TGTGCCTTGTGGGAGGTGTTGCAAGAGTTGGGCAAAAAAATCAAGGTATTT	CALWEVLQELGKKIKVF	TRGV9	.	TRGJP	17	-1	-1	20
16	1.4849050124824827E-4	TGTGCCTTGTGGGAGGTGCTCCGTAAGTTGGGCAAAAAAATCAAGGTATTT	CALWEVLRKLGKKIKVF	TRGV9	.	TRGJP	21	-1	-1	25
16	1.4849050124824827E-4	TGTGCCTTGTGGGAGGTGCAGATAGGGGTAGAAGCGTATAAGAAACTCTTT	CALWEVQIGVEAYKKLF	TRGV9	.	TRGJ1	19	-1	-1	36
16	1.4849050124824827E-4	TGTGCCTTGTGGGAGGCGCAGGGAGAGTTGGGCAAAAAAATCAAGGTATTT	CALWEAQGELGKKIKVF	TRGV9	.	TRGJP	19	-1	-1	23
16	1.4849050124824827E-4	TGTGCCTTGTGGGAGGGGGTGGAAGAGTTGGGCAAAAAAATCAAGGTATTT	CALWEGVEELGKKIKVF	TRGV9	.	TRGJP	15	-1	-1	22
16	1.4849050124824827E-4	TGTGCCTTGTGGGAGAACCTACAAGAGTTGGGCAAAAAAATCAAGGTATTT	CALWENLQELGKKIKVF	TRGV9	.	TRGJP	14	-1	-1	21
16	1.4849050124824827E-4	TGTGCCTTGTGGGTGCCTACACCTTCGGGGCATTATAAGAAACTCTTT	CALWVPTPSGHYKKLF	TRGV9	.	TRGJ1	12	-1	-1	31
16	1.4849050124824827E-4	TGTGCCTTGTGGGCAACACAAGAGTTGGGCAAAAAAATCAAGGTATTT	CALWATQELGKKIKVF	TRGV9	.	TRGJP	12	-1	-1	18
16	1.4849050124824827E-4	TGTGCCTTGTGGGAGGTGCTTCAGGCGAGGGAGGATAAGAAACTCTTT	CALWEVLQAREDKKLF	TRGV9	.	TRGJ1	18	-1	-1	34
16	1.4849050124824827E-4	TGTGCTGCGTGGGATTCCCCCCCACGTGGTTATAAGAAACTCTTT	CAAWDSPPRGYKKLF	TRGV10	.	TRGJ1	15	-1	-1	29
16	1.4849050124824827E-4	TGTGCTGCGTGGGATTATTCGTGTAGGGGTGAGAAGAAACTCTTT	CAAWDYSCRGEKKLF	TRGV10	.	TRGJ1	16	-1	-1	33
16	1.4849050124824827E-4	TGTGCCTTGTGCGAGCAAGAGTTGGGCAAAAAAATCAAGGTATTT	CALCEQELGKKIKVF	TRGV9	.	TRGJP	14	-1	-1	14
16	1.4849050124824827E-4	TGTGCCTTGTGGGGGAAAGAGTTGGGCAAAAAAATCAAGGTATTT	CALWGKELGKKIKVF	TRGV9	.	TRGJP	12	-1	-1	12
16	1.4849050124824827E-4	TGTGCCTTGTGGGAGTCCAACGCCGGTTATTATAAGAAACTCTTT	CALWESNAGYYKKLF	TRGV9	.	TRGJ1	14	-1	-1	26
16	1.4849050124824827E-4	TGTGCCTTGTGGGAGGTTAAGCCCGATTATTATAAGAAACTCTTT	CALWEVKPDYYKKLF	TRGV9	.	TRGJ1	16	-1	-1	25
16	1.4849050124824827E-4	TGTGCCTTGTGGGAGGTGCTTCCCCTCTATTATAAGAAACTCTTT	CALWEVLPLYYKKLF	TRGV9	.	TRGJ1	18	-1	-1	27
16	1.4849050124824827E-4	TGTGCCTTGTGGGAGGTGCATCCGTCGTGTTATAAGAAACTCTTT	CALWEVHPSCYKKLF	TRGV9	.	TRGJ1	19	-1	-1	29
16	1.4849050124824827E-4	TGTGCCTTGTGGGAGGCTGAGTTGGGCAAAAAAATCAAGGTATTT	CALWEAELGKKIKVF	TRGV9	.	TRGJP	15	-1	-1	18
16	1.4849050124824827E-4	TGTGCCTTGTGGGAGGAGATTTCGGATTATTATAAGAAACTCTTT	CALWEEISDYYKKLF	TRGV9	.	TRGJ1	15	-1	-1	20
16	1.4849050124824827E-4	TGTGCTGCGTGGGGACCCACCCTAACATCCAAGAAACTCTTT	CAAWGPTLTSKKLF	TRGV10	.	TRGJ1	12	-1	-1	30
16	1.4849050124824827E-4	TGTGCTGCGTGGGATGCAAAGTGGGGCGATAAGAAACTCTTT	CAAWDAKWGDKKLF	TRGV10	.	TRGJ1	14	-1	-1	28
16	1.4849050124824827E-4	TGTGCCTTGTTCCCTTCCGCGATTCGGTATAAGAAACTCTTT	CALFPSAIRYKKLF	TRGV9	.	TRGJ2	9	-1	-1	27
16	1.4849050124824827E-4	TGTGCCTTGTGGGAGGTTTATATGAGTTGGATCAAGACGTTT	CALWEVYMSWIKTF	TRGV9	.	TRGJP2	16	-1	-1	22
16	1.4849050124824827E-4	TGTGCCTTGTGGGAGGTTCCCGATTATTATAAGAAACTCTTT	CALWEVPDYYKKLF	TRGV9	.	TRGJ1	16	-1	-1	22
16	1.4849050124824827E-4	TGTGCCTTGTGGGAGGTGCCTGGAGATTGGATCAAGACGTTT	CALWEVPGDWIKTF	TRGV9	.	TRGJP2	18	-1	-1	24
16	1.4849050124824827E-4	TGTGCCTTGTGGGAGGTGCCGGATTATTATAAGAAACTCTTT	CALWEVPDYYKKLF	TRGV9	.	TRGJ1	18	-1	-1	19
16	1.4849050124824827E-4	TGTGCCTTGTGGGAGGTGCAAGAGGATTATAAGAAACTCTTT	CALWEVQEDYKKLF	TRGV9	.	TRGJ1	19	-1	-1	25
16	1.4849050124824827E-4	TGTGCCTTGTGGGAGGTGGCCCTTTGGGATAAGAAACTCTTT	CALWEVALWDKKLF	TRGV9	.	TRGJ1	17	-1	-1	28
16	1.4849050124824827E-4	TGTGCCTTGTGGGAGGTAGTAATGTCTTATAAGAAACTCTTT	CALWEVVMSYKKLF	TRGV9	.	TRGJ1	16	-1	-1	26
16	1.4849050124824827E-4	TGTGCCTTGTGGGAGGCCTTCCGTGGGTATAAGAAACTCTTT	CALWEAFRGYKKLF	TRGV9	.	TRGJ1	15	-1	-1	27
16	1.4849050124824827E-4	TGTGCCTTGTGGGAGGCCCCTCCAAGTTATAAGAAACTCTTT	CALWEAPPSYKKLF	TRGV9	.	TRGJ1	15	-1	-1	26
16	1.4849050124824827E-4	TGTGCCTTGTGGGAGGAGGGCAGGAGTTATAAGAAACTCTTT	CALWEEGRSYKKLF	TRGV9	.	TRGJ1	15	-1	-1	26
16	1.4849050124824827E-4	TGTGCCTTGTGGGAGACGTATGATTATTATAAGAAACTCTTT	CALWETYDYYKKLF	TRGV9	.	TRGJ1	14	-1	-1	22
16	1.4849050124824827E-4	TGTGCCTTGTGGGAAGGTAGTAGTGATTGGATCAAGACGTTT	CALWEGSSDWIKTF	TRGV9	.	TRGJP2	17	-1	-1	17
16	1.4849050124824827E-4	TGTGCTGCGTGGCCCCATTGGGGTTATAAGAAACTCTTT	CAAWPHWGYKKLF	TRGV10	.	TRGJ1	11	-1	-1	23
16	1.4849050124824827E-4	TGTGCTGCGTGGGATTTGATAGTTGGGCAGAAACTCTTT	CAAWDLIVGQKLF	TRGV10	.	TRGJ1	15	-1	-1	28
16	1.4849050124824827E-4	TGTGCTGCGTGGGATTATACCCCGCTAGGGAAACTCTTT	CAAWDYTPLGKLF	TRGV10	.	TRGJ1	16	-1	-1	29
16	1.4849050124824827E-4	TGTGCTGCGTGGGATACCTTCGCCTATAAGAAACTCTTT	CAAWDTFAYKKLF	TRGV10	.	TRGJ1	14	-1	-1	24
16	1.4849050124824827E-4	TGTGCCTTTGTGTGTCGGAGGTATTATAAGAAACTCTTT	CAFVCRRYYKKLF	TRGV9	.	TRGJ1	11	-1	-1	21
16	1.4849050124824827E-4	TGTGCCTTGTCAAGGGGGCCTTATTATAAGAAACTCTTT	CALSRGPYYKKLF	TRGV9	.	TRGJ1	9	-1	-1	20
16	1.4849050124824827E-4	TGTGCCTTGTGGGGGGAGGATTATTATAAGAAACTCTTT	CALWGEDYYKKLF	TRGV9	.	TRGJ1	15	-1	-1	19
16	1.4849050124824827E-4	TGTGCCTTGTGGGATTTGGGCAAAAAAATCAAGGTATTT	CALWDLGKKIKVF	TRGV9	.	TRGJP	13	-1	-1	12
16	1.4849050124824827E-4	TGTGCCTTGTGGGAGTTAGTTTATTATAAGAAACTCTTT	CALWELVYYKKLF	TRGV9	.	TRGJ1	14	-1	-1	20
16	1.4849050124824827E-4	TGTGCCTTGTGGGAGCCCCCTTATTATAAGAAACTCTTT	CALWEPPYYKKLF	TRGV9	.	TRGJ1	14	-1	-1	20
16	1.4849050124824827E-4	TGTGCCTTGTGGGAGGTTTCTTATTATAAGAAACTCTTT	CALWEVSYYKKLF	TRGV9	.	TRGJ1	16	-1	-1	20
16	1.4849050124824827E-4	TGTGCCTTGTGGGAGGTGTCGGGTTATAAGAAACTCTTT	CALWEVSGYKKLF	TRGV9	.	TRGJ1	17	-1	-1	23
16	1.4849050124824827E-4	TGTGCCTTGTGGGAGGTGCCGAGTTATAAGAAACTCTTT	CALWEVPSYKKLF	TRGV9	.	TRGJ1	18	-1	-1	23
16	1.4849050124824827E-4	TGTGCCTTGTGGGAGGTGCCAGATTATAAGAAACTCTTT	CALWEVPDYKKLF	TRGV9	.	TRGJ1	18	-1	-1	22
16	1.4849050124824827E-4	TGTGCCTTGTGGGAGGTGCACGCTCATAAGAAACTCTTT	CALWEVHAHKKLF	TRGV9	.	TRGJ1	24	-1	-1	25
16	1.4849050124824827E-4	TGTGCCTTGTGGGAGGTGAGGTATTATAAGAAACTCTTT	CALWEVRYYKKLF	TRGV9	.	TRGJ1	17	-1	-1	21
16	1.4849050124824827E-4	TGTGCCTTGTGGGAGGTACCTTATTATAAGAAACTCTTT	CALWEVPYYKKLF	TRGV9	.	TRGJ1	16	-1	-1	20
16	1.4849050124824827E-4	TGTGCCTTGTGGGAGGTAGCATACGATAAGAAACTCTTT	CALWEVAYDKKLF	TRGV9	.	TRGJ1	20	-1	-1	25
16	1.4849050124824827E-4	TGTGCCTTGTGGGAGGCCGTGGGTTATAAGAAACTCTTT	CALWEAVGYKKLF	TRGV9	.	TRGJ1	15	-1	-1	23
16	1.4849050124824827E-4	TGTGCCTTGTGGGAGGCATGTTATTATAAGAAACTCTTT	CALWEACYYKKLF	TRGV9	.	TRGJ1	15	-1	-1	20
16	1.4849050124824827E-4	TGTGCCACCTGGGACGGGCCTTATTATAAGAAACTCTTT	CATWDGPYYKKLF	TRGV2	.	TRGJ1	19	-1	-1	20
16	1.4849050124824827E-4	TGTGCCACCTGGGACGGGCGTTATTATAAGAAACTCTTT	CATWDGRYYKKLF	TRGV2	.	TRGJ1	18	-1	-1	20
16	1.4849050124824827E-4	TGTGCCACCTGGGACGGGCGGGGTTATAAGAAACTCTTT	CATWDGRGYKKLF	TRGV2	.	TRGJ1	18	-1	-1	23
16	1.4849050124824827E-4	TGTGCCACCTGGGACGGGCACTATTATAAGAAACTCTTT	CATWDGHYYKKLF	TRGV2	.	TRGJ1	18	-1	-1	21
16	1.4849050124824827E-4	TGTGTTAAAGGGACGGGTAATTATAAGAAACTCTTT	CVKGTGNYKKLF	TRGV9	.	TRGJ1	3	-1	-1	19
16	1.4849050124824827E-4	TGTGCTGCGTGGCCAGAACGGGCGAAGAAACTCTTT	CAAWPERAKKLF	TRGV10	.	TRGJ1	11	-1	-1	24
16	1.4849050124824827E-4	TGTGCTGCGTGGGATTTTTATTATAAGAAACTCTTT	CAAWDFYYKKLF	TRGV10	.	TRGJ1	15	-1	-1	17
16	1.4849050124824827E-4	TGTGCTGCGTGGGATTTGGAATATAAGAAACTCTTT	CAAWDLEYKKLF	TRGV10	.	TRGJ1	15	-1	-1	21
16	1.4849050124824827E-4	TGTGCTGCGTGGGATTGCGGAGAGGAGAAACTCTTT	CAAWDCGEEKLF	TRGV10	.	TRGJ1	18	-1	-1	25
16	1.4849050124824827E-4	TGTGCTGCGTGGGATCCTTATTATAAGAAACTCTTT	CAAWDPYYKKLF	TRGV10	.	TRGJ1	14	-1	-1	17
16	1.4849050124824827E-4	TGTGCTGCGTGGGATCGTTATTATAAGAAACTCTTT	CAAWDRYYKKLF	TRGV10	.	TRGJ1	14	-1	-1	17
16	1.4849050124824827E-4	TGTGCTGCGTGGGAGTATTATTATAAGAAACTCTTT	CAAWEYYYKKLF	TRGV10	.	TRGJ1	16	-1	-1	16
16	1.4849050124824827E-4	TGTGCTGCGTGGATTTGGGGGTATAAGAAACTCTTT	CAAWIWGYKKLF	TRGV10	.	TRGJ1	14	-1	-1	21
16	1.4849050124824827E-4	TGTGCCTTGTGGGAGCTTACTTATAAGAAACTCTTT	CALWELTYKKLF	TRGV9	.	TRGJ1	14	-1	-1	16
16	1.4849050124824827E-4	TGTGCCTTGTGGGAGGTCCCACCAAGAAAGCTCTTT	CALWEVPPRKLF	TRGV9	.	TRGJ1	16	-1	-1	23
16	1.4849050124824827E-4	TGTGCCTTGTGGGAGGTGTGTTATAAGAAACTCTTT	CALWEVCYKKLF	TRGV9	.	TRGJ1	17	-1	-1	20
16	1.4849050124824827E-4	TGTGCCTTGTGGGAGGTGCCCTATAAGAAACTCTTT	CALWEVPYKKLF	TRGV9	.	TRGJ1	21	-1	-1	21
16	1.4849050124824827E-4	TGTGCCTTGTGGGAGGTGCCCCATAAGAAACTCTTT	CALWEVPHKKLF	TRGV9	.	TRGJ1	21	-1	-1	22
16	1.4849050124824827E-4	TGTGCCTTGTGGGAGGTGCCAGATAAGAAACTCTTT	CALWEVPDKKLF	TRGV9	.	TRGJ1	18	-1	-1	22
16	1.4849050124824827E-4	TGTGCCTTGTGGGAGGTGCAAAGGAAGAAACTCTTT	CALWEVQRKKLF	TRGV9	.	TRGJ1	19	-1	-1	24
16	1.4849050124824827E-4	TGTGCCTTGTGGGAGGTGGGCTATAAGAAACTCTTT	CALWEVGYKKLF	TRGV9	.	TRGJ1	17	-1	-1	21
16	1.4849050124824827E-4	TGTGCCTTGTGGGAGGTGAAGGATAAGAAACTCTTT	CALWEVKDKKLF	TRGV9	.	TRGJ1	17	-1	-1	22
16	1.4849050124824827E-4	TGTGCCTTGTGGGAGGTGAAATATAAGAAACTCTTT	CALWEVKYKKLF	TRGV9	.	TRGJ1	17	-1	-1	21
16	1.4849050124824827E-4	TGTGCCTTGTGGGAGGGGTGCTATAAGAAACTCTTT	CALWEGCYKKLF	TRGV9	.	TRGJ1	15	-1	-1	21
16	1.4849050124824827E-4	TGTGCCTTGTGGGAGGGGAGATATAAGAAACTCTTT	CALWEGRYKKLF	TRGV9	.	TRGJ1	15	-1	-1	21
16	1.4849050124824827E-4	TGTGCCTTACCAGGTAGTGATTGGATCAAGACGTTT	CALPGSDWIKTF	TRGV9	.	TRGJP2	7	-1	-1	13
16	1.4849050124824827E-4	TGTGCCACCTGGGACGGGCATTATAAGAAACTCTTT	CATWDGHYKKLF	TRGV2	.	TRGJ1	18	-1	-1	19
16	1.4849050124824827E-4	TGTGCTGCGTGGCTTATCACTAAGAAACTCTTT	CAAWLITKKLF	TRGV10	.	TRGJ1	11	-1	-1	13
16	1.4849050124824827E-4	TGTGCTGCGTGGGTTTTTTATAAGAAACTCTTT	CAAWVFYKKLF	TRGV10	.	TRGJ1	15	-1	-1	14
16	1.4849050124824827E-4	TGTGCTGCGTGGGATTTTCCCAAGAAACTCTTT	CAAWDFPKKLF	TRGV10	.	TRGJ1	15	-1	-1	21
16	1.4849050124824827E-4	TGTGCTGCGTGGGATCACTCTAAGAAACTCTTT	CAAWDHSKKLF	TRGV10	.	TRGJ2	17	-1	-1	20
16	1.4849050124824827E-4	TGTGCTGCGTGGAATTATTATAAGAAACTCTTT	CAAWNYYKKLF	TRGV10	.	TRGJ1	16	-1	-1	11
16	1.4849050124824827E-4	TGTGCCTTTGATCTTTATTATAAGAAACTCTTT	CAFDLYYKKLF	TRGV9	.	TRGJ1	7	-1	-1	14
16	1.4849050124824827E-4	TGTGCCTTGTGGGAGGTTTCTAAGAAACTCTTT	CALWEVSKKLF	TRGV9	.	TRGJ1	16	-1	-1	17
16	1.4849050124824827E-4	TGTGCCTTGTGGGAGGTGCTGAGGAAACTCTTT	CALWEVLRKLF	TRGV9	.	TRGJ1	18	-1	-1	23
16	1.4849050124824827E-4	TGTGCCTTGTGGGAGGTGCCCAAGAAACTCTTT	CALWEVPKKLF	TRGV9	.	TRGJ1	18	-1	-1	21
16	1.4849050124824827E-4	TGTGCCTTGTGGGAGGCAAGTAAGAAACTCTTT	CALWEASKKLF	TRGV9	.	TRGJ1	15	-1	-1	20
16	1.4849050124824827E-4	TGTGCCACCTGGGACAGGCGGGGGAAACTCTTT	CATWDRRGKLF	TRGV3	.	TRGJ1	18	-1	-1	23
16	1.4849050124824827E-4	TGTGCTGCGTGGGTTTATAAGAAACTCTTT	CAAWVYKKLF	TRGV10	.	TRGJ1	16	-1	-1	14
16	1.4849050124824827E-4	TGTGCTGCGTGGGCCTGGGAGAAACTCTTT	CAAWAWEKLF	TRGV10	.	TRGJ1	12	-1	-1	19
16	1.4849050124824827E-4	TGTGCTGCGTGGGATTGGTTCAAGATATTT	CAAWDWFKIF	TRGV10	.	TRGJP1	15	-1	-1	14
16	1.4849050124824827E-4	TGTGCCTTGTGTCATTATAAGAAACTCTTT	CALCHYKKLF	TRGV9	.	TRGJ1	10	-1	-1	13
16	1.4849050124824827E-4	TGTGCCTTGTGCTATTATAAGAAACTCTTT	CALCYYKKLF	TRGV9	.	TRGJ1	10	-1	-1	12
16	1.4849050124824827E-4	TGTGCCTTGTGGCCCGATAAGAAACTCTTT	CALWPDKKLF	TRGV9	.	TRGJ1	11	-1	-1	16
16	1.4849050124824827E-4	TGTGCCTTGTGGGGCCGGGAGAAACTCTTT	CALWGREKLF	TRGV9	.	TRGJ1	12	-1	-1	19
16	1.4849050124824827E-4	TGTGCCTTGTACCCCTTAAAGAAACTCTTT	CALYPLKKLF	TRGV9	.	TRGJ1	9	-1	-1	15
16	1.4849050124824827E-4	TGTGCCTTGAGGGATTATAAGAAACTCTTT	CALRDYKKLF	TRGV9	.	TRGJ1	13	-1	-1	13
16	1.4849050124824827E-4	TGTGCCTTGAATTATTATAAGAAACTCTTT	CALNYYKKLF	TRGV9	.	TRGJ1	8	-1	-1	8
16	1.4849050124824827E-4	TGTGCTGCGTGGGGTGGGAAACTCTTT	CAAWGGKLF	TRGV10	.	TRGJ1	12	-1	-1	17
16	1.4849050124824827E-4	TGTGCTGCGTGGGATTGGGGACTCTTT	CAAWDWGLF	TRGV10	.	TRGJ1	15	-1	-1	20
16	1.4849050124824827E-4	TGTGCCTTGTTTTATAAGAAACTCTTT	CALFYKKLF	TRGV9	.	TRGJ1	9	-1	-1	11
16	1.4849050124824827E-4	TGTGCCTTGTGGGAAAAGAAACTCTTT	CALWEKKLF	TRGV9	.	TRGJ1	13	-1	-1	15
16	1.4849050124824827E-4	TGTGGGGCTGGTTGGTTCAAGATATTT	CGAGWFKIF	TRGV10	.	TRGJP1	3	-1	-1	7
16	1.4849050124824827E-4	TGTGCTGCGTGGGTGAAGACGTTT	CAAWVKTF	TRGV10	.	TRGJP2	12	-1	-1	9
16	1.4849050124824827E-4	TGTGCCTTGAATAAGAAACTCTTT	CALNKKLF	TRGV9	.	TRGJ1	8	-1	-1	10
16	1.4849050124824827E-4	TGTGCCTATTATAAGAAACTCTTT	CAYYKKLF	TRGV10	.	TRGJ1	4	-1	-1	6
16	1.4849050124824827E-4	TGTGCCACCTGGAAGAAACTCTTT	CATWKKLF	TRGV8	.	TRGJ1	11	-1	-1	12
16	1.4849050124824827E-4	TGTTGCCAGAAACTCTTT	CCQKLF	TRGV10	.	TRGJ1	2	-1	-1	7
16	1.4849050124824827E-4	TGTGAGGAGAAACTCTTT	CEEKLF	TRGV10	.	TRGJ1	3	-1	-1	7
15	1.3920984492023277E-4	TGTGCCTTGTGGGAGGTGTTCCCTCATAACCAGGTGGTGGTGGGCTATAAGAAACTCTTT	CALWEVFPHNQVVVGYKKLF	TRGV9	.	TRGJ1	17	-1	-1	45
15	1.3920984492023277E-4	TGTGCCTTGTGGGAGGCGACCTCAATATCGAGGAGTAGTGATTGGATCAAGACGTTT	CALWEATSISRSSDWIKTF	TRGV9	.	TRGJP2	22	-1	-1	33
15	1.3920984492023277E-4	TGTGCCTTGTGGGAGGTGCAATCTCCTAATCGGGGTTATTATAAGAAACTCTTT	CALWEVQSPNRGYYKKLF	TRGV9	.	TRGJ1	19	-1	-1	35
15	1.3920984492023277E-4	TGTGCCTTGTGGGAGGTGGAAATCCGTGTCGAAGATTATTATAAGAAACTCTTT	CALWEVEIRVEDYYKKLF	TRGV9	.	TRGJ1	17	-1	-1	34
15	1.3920984492023277E-4	TGTGCCTTGTGGGAGGTCCTGCAAGAGTTGGGCAAAAAAATCAAGGTATTT	CALWEVLQELGKKIKVF	TRGV9	.	TRGJP	16	-1	-1	20
15	1.3920984492023277E-4	TGTGCCTTGTGGGAGGTGAGGCAAGAGTTGGGCAAAAAAATCAAGGTATTT	CALWEVRQELGKKIKVF	TRGV9	.	TRGJP	17	-1	-1	19
15	1.3920984492023277E-4	TGTGCCTTGTGGGAGGCCCAACAAGAGTTGGGCAAAAAAATCAAGGTATTT	CALWEAQQELGKKIKVF	TRGV9	.	TRGJP	15	-1	-1	21
15	1.3920984492023277E-4	TGTGCCTTGTGGGAGGATCCTTGGATGTTGGGCAAAAAAATCAAGGTATTT	CALWEDPWMLGKKIKVF	TRGV9	.	TRGJP	15	-1	-1	26
15	1.3920984492023277E-4	TGTGCCTTGTGGGACCACTTTGTGTTGGGCAAAAAAATCAAGGTATTT	CALWDHFVLGKKIKVF	TRGV9	.	TRGJP	13	-1	-1	23
15	1.3920984492023277E-4	TGTGCCTTGTGGGAGCCCCAAGAGTTGGGCAAAAAAATCAAGGTATTT	CALWEPQELGKKIKVF	TRGV9	.	TRGJP	14	-1	-1	18
15	1.3920984492023277E-4	TGTGCCTTGTGGGAGGTGCATGCAAATCGTTATTATAAGAAACTCTTT	CALWEVHANRYYKKLF	TRGV9	.	TRGJ1	19	-1	-1	29
15	1.3920984492023277E-4	TGTGCCACCTGGGACGGGAAAAGAAACTCTTTGGCAGTGGTACTCTTT	CATWDGKRNSLAVVLF	TRGV2	.	TRGJ1	17	-1	-1	41
15	1.3920984492023277E-4	TGTGCTGCGTGGGACTCCTTCGCCCACTATTCCGAGAAACTCTTT	CAAWDSFAHYSEKLF	TRGV10	.	TRGJ1	13	-1	-1	34
15	1.3920984492023277E-4	TGTGCCTTGTGGGAGGTTAAGAAGGGCTATTATAAGAAACTCTTT	CALWEVKKGYYKKLF	TRGV9	.	TRGJ1	16	-1	-1	27
15	1.3920984492023277E-4	TGTGCCTTGTGGGAGGTGTTGAGTAGTGATTGGATCAAGACGTTT	CALWEVLSSDWIKTF	TRGV9	.	TRGJP2	17	-1	-1	21
15	1.3920984492023277E-4	TGTGCCTTGTGGGAGGTGTGTGGGAGTTATTATAAGAAACTCTTT	CALWEVCGSYYKKLF	TRGV9	.	TRGJ1	17	-1	-1	23
15	1.3920984492023277E-4	TGTGCCTTGTGGGAGGTGCGGTTGGGGAATTATAAGAAACTCTTT	CALWEVRLGNYKKLF	TRGV9	.	TRGJ1	18	-1	-1	28
15	1.3920984492023277E-4	TGTGCCTTGTGGGAGGTGAGAACCACTGGTTGGTTCAAGATATTT	CALWEVRTTGWFKIF	TRGV9	.	TRGJP1	17	-1	-1	21
15	1.3920984492023277E-4	TGTGCCTTGTGGCCCCTAAACCTCAATTATAAGAAACTCTTT	CALWPLNLNYKKLF	TRGV9	.	TRGJ1	11	-1	-1	25
15	1.3920984492023277E-4	TGTGCCTTGTGGGAGGTTTGGGTTTATTATAAGAAACTCTTT	CALWEVWVYYKKLF	TRGV9	.	TRGJ1	16	-1	-1	23
15	1.3920984492023277E-4	TGTGCCTTGTGGGAGGTCCCACGCATCCCAAAGAAACTCTTT	CALWEVPRIPKKLF	TRGV9	.	TRGJ1	32	-1	-1	30
15	1.3920984492023277E-4	TGTGCCTTGTGGGAGGTGCCAGTTAATTATAAGAAACTCTTT	CALWEVPVNYKKLF	TRGV9	.	TRGJ1	18	-1	-1	25
15	1.3920984492023277E-4	TGTGCCTTGTGGGAGGTGCGTGTTTATTATAAGAAACTCTTT	CALWEVRVYYKKLF	TRGV9	.	TRGJ1	18	-1	-1	23
15	1.3920984492023277E-4	TGTGCCTTGTGGGAGGTGCAGTTTCGTTATAAGAAACTCTTT	CALWEVQFRYKKLF	TRGV9	.	TRGJ1	19	-1	-1	26
15	1.3920984492023277E-4	TGTGCCTTGTGGGAGGTGCAGGGAGATTATAAGAAACTCTTT	CALWEVQGDYKKLF	TRGV9	.	TRGJ1	19	-1	-1	25
15	1.3920984492023277E-4	TGTGCCTTGTGGGAGGTGACCACTGGTTGGTTCAAGATATTT	CALWEVTTGWFKIF	TRGV9	.	TRGJP1	20	-1	-1	18
15	1.3920984492023277E-4	TGTGCCTTGTGGGAGGCCACGAATTATTATAAGAAACTCTTT	CALWEATNYYKKLF	TRGV9	.	TRGJ1	15	-1	-1	19
15	1.3920984492023277E-4	TGTGCCTTGTGGGAGGGCGGGCTTTATTATAAGAAACTCTTT	CALWEGGLYYKKLF	TRGV9	.	TRGJ1	15	-1	-1	23
15	1.3920984492023277E-4	TGTGCCTTGTGGGAGGGAATCTATTATTATAAGAAACTCTTT	CALWEGIYYYKKLF	TRGV9	.	TRGJ1	15	-1	-1	22
15	1.3920984492023277E-4	TGTGCCTTGTGGGAGACTGCCGACTCTTATAAGAAACTCTTT	CALWETADSYKKLF	TRGV9	.	TRGJ1	14	-1	-1	26
15	1.3920984492023277E-4	TGTGCCTTGTGGACCCAGTTGGGCAAAAAAATCAAGGTATTT	CALWTQLGKKIKVF	TRGV9	.	TRGJP	11	-1	-1	16
15	1.3920984492023277E-4	TGTGCCACCTGGGACGGGCGAGTTGATTGGATCAAGACGTTT	CATWDGRVDWIKTF	TRGV2	.	TRGJP2	18	-1	-1	23
15	1.3920984492023277E-4	TGTGCTGCGTGGGATTTACACCCCGCTAAGAAACTCTTT	CAAWDLHPAKKLF	TRGV10	.	TRGJ1	15	-1	-1	26
15	1.3920984492023277E-4	TGTGCTGCGTGGGATTCTAGGGCGGTGAAGAAACTCTTT	CAAWDSRAVKKLF	TRGV10	.	TRGJ1	15	-1	-1	27
15	1.3920984492023277E-4	TGTGCTGCGTGGGATTATAGGGGCTATAAGAAACTCTTT	CAAWDYRGYKKLF	TRGV10	.	TRGJ1	16	-1	-1	24
15	1.3920984492023277E-4	TGTGCTGCGTGGGATCCTTCCGGCCCTAAGAAACTCTTT	CAAWDPSGPKKLF	TRGV10	.	TRGJ1	14	-1	-1	26
15	1.3920984492023277E-4	TGTGCTGCGTGGGACCACCCCTTCTTGCGGAAACTCTTT	CAAWDHPFLRKLF	TRGV10	.	TRGJ1	13	-1	-1	29
15	1.3920984492023277E-4	TGTGCTGCGTGGGAGAGGGACCGACTGGGGAAACTCTTT	CAAWERDRLGKLF	TRGV10	.	TRGJ2	13	-1	-1	29
15	1.3920984492023277E-4	TGTGCCTTGTGGGTAGAGTGCGGTTGGATCAAGACGTTT	CALWVECGWIKTF	TRGV9	.	TRGJP2	20	-1	-1	23
15	1.3920984492023277E-4	TGTGCCTTGTGGGAGGTCGTTTATTATAAGAAACTCTTT	CALWEVVYYKKLF	TRGV9	.	TRGJ1	16	-1	-1	20
15	1.3920984492023277E-4	TGTGCCTTGTGGGAGGTGTACTGGAGGGAGAAACTCTTT	CALWEVYWREKLF	TRGV9	.	TRGJ1	20	-1	-1	28
15	1.3920984492023277E-4	TGTGCCTTGTGGGAGGTGCTCCGGTATAAGAAACTCTTT	CALWEVLRYKKLF	TRGV9	.	TRGJ1	21	-1	-1	24
15	1.3920984492023277E-4	TGTGCCTTGTGGGAGGTGCTCAAGTATAAGAAACTCTTT	CALWEVLKYKKLF	TRGV9	.	TRGJ1	18	-1	-1	24
15	1.3920984492023277E-4	TGTGCCTTGTGGGAGGTGCCCCCCTATAAGAAACTCTTT	CALWEVPPYKKLF	TRGV9	.	TRGJ1	21	-1	-1	24
15	1.3920984492023277E-4	TGTGCCTTGTGGGAGGTGCAGGATTATAAGAAACTCTTT	CALWEVQDYKKLF	TRGV9	.	TRGJ1	19	-1	-1	22
15	1.3920984492023277E-4	TGTGCCTTGTGGGAGGTGCAAGGTTATAAGAAACTCTTT	CALWEVQGYKKLF	TRGV9	.	TRGJ1	19	-1	-1	23
15	1.3920984492023277E-4	TGTGCCTTGTGGGAGGCTCTGTATTATAAGAAACTCTTT	CALWEALYYKKLF	TRGV9	.	TRGJ1	15	-1	-1	21
15	1.3920984492023277E-4	TGTGCCTTGTGGGAGGGGGTTTATTATAAGAAACTCTTT	CALWEGVYYKKLF	TRGV9	.	TRGJ1	15	-1	-1	20
15	1.3920984492023277E-4	TGTGCGGTGAGAGGGTTGGGCAAAAAAATCAAGGTATTT	CAVRGLGKKIKVF	TRGV9	.	TRGJP	4	-1	-1	11
15	1.3920984492023277E-4	TGTGCTGCCCAGCGTGGGGGCCTTGAGAAACTCTTT	CAAQRGGLEKLF	TRGV10	.	TRGJ1	7	-1	-1	25
15	1.3920984492023277E-4	TGTGCTGCGTGGGCTACGCTTGGGAAGAAACTCTTT	CAAWATLGKKLF	TRGV10	.	TRGJ1	12	-1	-1	24
15	1.3920984492023277E-4	TGTGCTGCGTGGGATTCGGCTTATAAGAAACTCTTT	CAAWDSAYKKLF	TRGV10	.	TRGJ1	15	-1	-1	20
15	1.3920984492023277E-4	TGTGCTGCGTGGGATTGCTATTATAAGAAACTCTTT	CAAWDCYYKKLF	TRGV10	.	TRGJ1	15	-1	-1	18
15	1.3920984492023277E-4	TGTGCTGCGTGGGATCAAACGTCAAAGAAACTCTTT	CAAWDQTSKKLF	TRGV10	.	TRGJ1	14	-1	-1	24
15	1.3920984492023277E-4	TGTGCTGCGTGGGAGAATTATTATAAGAAACTCTTT	CAAWENYYKKLF	TRGV10	.	TRGJ1	13	-1	-1	14
15	1.3920984492023277E-4	TGTGCTGCGTGGACTCAACCAACGAAGAAACTCTTT	CAAWTQPTKKLF	TRGV10	.	TRGJ1	11	-1	-1	24
15	1.3920984492023277E-4	TGTGCTGCGTGGACCAATTATTATAAGAAACTCTTT	CAAWTNYYKKLF	TRGV10	.	TRGJ1	11	-1	-1	15
15	1.3920984492023277E-4	TGTGCCTTGTGCCCGAATTATTATAAGAAACTCTTT	CALCPNYYKKLF	TRGV9	.	TRGJ1	10	-1	-1	13
15	1.3920984492023277E-4	TGTGCCTTGTGGGGAGGATATTATAAGAAACTCTTT	CALWGGYYKKLF	TRGV9	.	TRGJ1	16	-1	-1	18
15	1.3920984492023277E-4	TGTGCCTTGTGGGAGGTGCGCTGGTTCAAGATATTT	CALWEVRWFKIF	TRGV9	.	TRGJP1	18	-1	-1	21
15	1.3920984492023277E-4	TGTGCCTTGTGGGAGGTGCACTATAAGAAACTCTTT	CALWEVHYKKLF	TRGV9	.	TRGJ1	20	-1	-1	21
15	1.3920984492023277E-4	TGTGCCTTGTGGGAGAAGTATTATAAGAAACTCTTT	CALWEKYYKKLF	TRGV9	.	TRGJ1	14	-1	-1	14
15	1.3920984492023277E-4	TGTGCCTTGTGGGAAGAGTGGTATAAGAAACTCTTT	CALWEEWYKKLF	TRGV9	.	TRGJ1	13	-1	-1	21
15	1.3920984492023277E-4	TGTGCCCGGGGGGAGGGCAAAAAAATCAAGGTATTT	CARGEGKKIKVF	TRGV9	.	TRGJP	18	-1	-1	14
15	1.3920984492023277E-4	TGTGCCACCTGGGACAGTTATTATAAGAAACTCTTT	CATWDSYYKKLF	TRGV3	.	TRGJ1	16	-1	-1	17
15	1.3920984492023277E-4	TGTGCTGCGTGGGGCTATTATAAGAAACTCTTT	CAAWGYYKKLF	TRGV10	.	TRGJ1	12	-1	-1	15
15	1.3920984492023277E-4	TGTGCTGCGTGGGGCGCGTGGGAGAAACTCTTT	CAAWGAWEKLF	TRGV10	.	TRGJ1	12	-1	-1	22
15	1.3920984492023277E-4	TGTGCTGCGTGGGATTTGCGTGTGAAACTCTTT	CAAWDLRVKLF	TRGV10	.	TRGJ1	15	-1	-1	23
15	1.3920984492023277E-4	TGTGCTGCGTGGGATTTGGGGTTCAAGATATTT	CAAWDLGFKIF	TRGV10	.	TRGJP1	15	-1	-1	19
15	1.3920984492023277E-4	TGTGCTGCGTGGGATTGGGATAAGAAACTCTTT	CAAWDWDKKLF	TRGV10	.	TRGJ1	15	-1	-1	19
15	1.3920984492023277E-4	TGTGCTGCGTGGGATCCGACGCCTAAACTCTTT	CAAWDPTPKLF	TRGV10	.	TRGJ1	14	-1	-1	24
15	1.3920984492023277E-4	TGTGCTGCGTGGGATCATTATAAGAAACTCTTT	CAAWDHYKKLF	TRGV10	.	TRGJ1	14	-1	-1	13
15	1.3920984492023277E-4	TGTGCTGCGTGGGATAAGGGTGAGAAACTCTTT	CAAWDKGEKLF	TRGV10	.	TRGJ1	14	-1	-1	22
15	1.3920984492023277E-4	TGTGCCTTGTGTAGATATTATAAGAAACTCTTT	CALCRYYKKLF	TRGV9	.	TRGJ1	10	-1	-1	15
15	1.3920984492023277E-4	TGTGCCTTGTGCTTATTCCGGAAGAAACTCTTT	CALCLFRKKLF	TRGV9	.	TRGJ1	10	-1	-1	21
15	1.3920984492023277E-4	TGTGCCTTGTGGGAGCGGTATAAGAAACTCTTT	CALWERYKKLF	TRGV9	.	TRGJ1	14	-1	-1	18
15	1.3920984492023277E-4	TGTGCCTTGTGGGAATTTTATAAGAAACTCTTT	CALWEFYKKLF	TRGV9	.	TRGJ1	13	-1	-1	12
15	1.3920984492023277E-4	TGTGCCTCGCCGCGTGATTATAAGAAACTCTTT	CASPRDYKKLF	TRGV9	.	TRGJ1	6	-1	-1	16
15	1.3920984492023277E-4	TGTGCTGCGTGGGATTGGTCGAAACTCTTT	CAAWDWSKLF	TRGV10	.	TRGJ1	15	-1	-1	20
15	1.3920984492023277E-4	TGTGCCTTTGGGGGGGTTAAGAAACTCTTT	CAFGGVKKLF	TRGV9	.	TRGJ1	14	-1	-1	17
15	1.3920984492023277E-4	TGTGCCTTGTGGGACCCTAAGAAACTCTTT	CALWDPKKLF	TRGV9	.	TRGJ1	13	-1	-1	17
15	1.3920984492023277E-4	TGTGCCTTGTGGGAGCTCAAGAAACTCTTT	CALWELKKLF	TRGV9	.	TRGJ1	14	-1	-1	18
15	1.3920984492023277E-4	TGTGCCTTGTGGGAGGTAAAGAAACTCTTT	CALWEVKKLF	TRGV9	.	TRGJ1	16	-1	-1	18
15	1.3920984492023277E-4	TGTGCCTTGTGGGAGGGAGGGAAACTCTTT	CALWEGGKLF	TRGV9	.	TRGJ1	15	-1	-1	20
15	1.3920984492023277E-4	TGTGCCTTGGAAAATTATAAGAAACTCTTT	CALENYKKLF	TRGV9	.	TRGJ1	8	-1	-1	13
15	1.3920984492023277E-4	TGTGCCACCTGGGACGGCCACAAACTCTTT	CATWDGHKLF	TRGV2	.	TRGJ1	16	-1	-1	21
15	1.3920984492023277E-4	TGCCCCTGCGGTGATTGGATCAAGACGTTT	CPCGDWIKTF	TRGV9	.	TRGJP2	1	-1	-1	10
15	1.3920984492023277E-4	TGTGCTGCGTCGGATAAGAAACTCTTT	CAASDKKLF	TRGV10	.	TRGJ1	14	-1	-1	13
15	1.3920984492023277E-4	TGTGCTGCGTGGTATAAGAAACTCTTT	CAAWYKKLF	TRGV10	.	TRGJ1	14	-1	-1	12
15	1.3920984492023277E-4	TGTGCCTTGTGGGTAAAGAAACTCTTT	CALWVKKLF	TRGV9	.	TRGJ1	12	-1	-1	15
15	1.3920984492023277E-4	TGTGCCCGGCCCCGGGAGAAACTCTTT	CARPREKLF	TRGV9	.	TRGJ1	5	-1	-1	16
15	1.3920984492023277E-4	TGTGCTGCGTGGGAGCTCTTT	CAAWELF	TRGV10	.	TRGJ1	13	-1	-1	15
14	1.2992918859221724E-4	TGTGCCTTGTGGGAGGTGCGGGTTCAAGAGTTGGGCAAAAAAATCAAGGTATTT	CALWEVRVQELGKKIKVF	TRGV9	.	TRGJP	18	-1	-1	24
14	1.2992918859221724E-4	TGTGCCTTGTGGGAGGCACGCCCCCCGCCAATTAGTTATTATAAGAAACTCTTT	CALWEARPPPISYYKKLF	TRGV9	.	TRGJ1	15	-1	-1	35
14	1.2992918859221724E-4	TGTGCCTTGTGGGAGTTAGCCTCGGACCGGGGTAGAAATAAGAAACTCTTT	CALWELASDRGRNKKLF	TRGV9	.	TRGJ1	14	-1	-1	37
14	1.2992918859221724E-4	TGTGCCTTGTGGGAGGTGCAGGACAGGGAGGGGTATTATAAGAAACTCTTT	CALWEVQDREGYYKKLF	TRGV9	.	TRGJ1	19	-1	-1	33
14	1.2992918859221724E-4	TGTGCCTTGTGGGAGGCTTACACATATAGTAGTGATTGGATCAAGACGTTT	CALWEAYTYSSDWIKTF	TRGV9	.	TRGJP2	15	-1	-1	23
14	1.2992918859221724E-4	TGTGCCTTGTGGGAGGATGGCCCATATAGTAGTGATTGGATCAAGACGTTT	CALWEDGPYSSDWIKTF	TRGV9	.	TRGJP2	15	-1	-1	23
14	1.2992918859221724E-4	TGTGCTGCGTGGGATTTAGTTTTGATCCGCACGTGGGAGAAACTCTTT	CAAWDLVLIRTWEKLF	TRGV10	.	TRGJ1	15	-1	-1	37
14	1.2992918859221724E-4	TGTGCCTTGTGGGATCCCCGAGGGTTGGGCAAAAAAATCAAGGTATTT	CALWDPRGLGKKIKVF	TRGV9	.	TRGJP	13	-1	-1	20
14	1.2992918859221724E-4	TGTGCCTTGTGGGAGGTGCTCAAGGTCCCTTATTATAAGAAACTCTTT	CALWEVLKVPYYKKLF	TRGV9	.	TRGJ1	18	-1	-1	29
14	1.2992918859221724E-4	TGTGCCTTGTGGGAGGTGCAGAGAATATTTAATGATAAGAAACTCTTT	CALWEVQRIFNDKKLF	TRGV9	.	TRGJ1	19	-1	-1	31
14	1.2992918859221724E-4	TGTGCCTTGTGGGAAAAAGTGGAGTTGGGCAAAAAAATCAAGGTATTT	CALWEKVELGKKIKVF	TRGV9	.	TRGJP	13	-1	-1	21
14	1.2992918859221724E-4	TGTGCTGCGTTGACTATCGAGCATTGCCTACCGAAGAAACTCTTT	CAALTIEHCLPKKLF	TRGV10	.	TRGJ1	9	-1	-1	33
14	1.2992918859221724E-4	TGTGCCTTGTGGGAGCCCCGACCCAGGTATTATAAGAAACTCTTT	CALWEPRPRYYKKLF	TRGV9	.	TRGJ1	14	-1	-1	27
14	1.2992918859221724E-4	TGTGCCTTGTGGGAGGTCTTGACGGGTTATTATAAGAAACTCTTT	CALWEVLTGYYKKLF	TRGV9	.	TRGJ1	16	-1	-1	26
14	1.2992918859221724E-4	TGTGCCTTGTGGGAGGTGCGCGGAGTTTCTTATAAGAAACTCTTT	CALWEVRGVSYKKLF	TRGV9	.	TRGJ1	18	-1	-1	26
14	1.2992918859221724E-4	TGTGCCTTGTGGGAGGTGACATTGTTGGATTATAAGAAACTCTTT	CALWEVTLLDYKKLF	TRGV9	.	TRGJ1	17	-1	-1	28
14	1.2992918859221724E-4	TGTGCCTTGTGGGAGGCCGGGCCTACTCTTTATAAGAAACTCTTT	CALWEAGPTLYKKLF	TRGV9	.	TRGJ1	15	-1	-1	29
14	1.2992918859221724E-4	TGTGCCTTGTGGGAGGATCTCGATCAAGGTTGGTTCAAGATATTT	CALWEDLDQGWFKIF	TRGV9	.	TRGJP1	15	-1	-1	27
14	1.2992918859221724E-4	TGTGCCTTGTGGACGGTAGAGTTGGGCAAAAAAATCAAGGTATTT	CALWTVELGKKIKVF	TRGV9	.	TRGJP	11	-1	-1	17
14	1.2992918859221724E-4	TGTGCCACCTGGGACGGGCCCAGTAGTGATTGGATCAAGACGTTT	CATWDGPSSDWIKTF	TRGV2	.	TRGJP2	20	-1	-1	21
14	1.2992918859221724E-4	TGTGCTGCGTGGGATTTGAAAGGGGAGGATAAGAAACTCTTT	CAAWDLKGEDKKLF	TRGV10	.	TRGJ1	15	-1	-1	28
14	1.2992918859221724E-4	TGTGCTGCGTGGGATTATATAACGGTAGTGAGAGGTCTCTTT	CAAWDYITVVRGLF	TRGV10	.	TRGJ1	16	-1	-1	36
14	1.2992918859221724E-4	TGTGCTGCGTGGGAAATGAGGAGTGATTGGATCAAGACGTTT	CAAWEMRSDWIKTF	TRGV10	.	TRGJP2	13	-1	-1	18
14	1.2992918859221724E-4	TGTGCTGCGTGGATAGCCGACCCGGATTATAAGAAACTCTTT	CAAWIADPDYKKLF	TRGV10	.	TRGJ1	11	-1	-1	25
14	1.2992918859221724E-4	TGTGCCTTGTGGGAGGTTCTTTATGGTTGGTTCAAGATATTT	CALWEVLYGWFKIF	TRGV9	.	TRGJP1	16	-1	-1	23
14	1.2992918859221724E-4	TGTGCCTTGTGGGAGGTTAATAGTGATTGGATCAAGACGTTT	CALWEVNSDWIKTF	TRGV9	.	TRGJP2	16	-1	-1	17
14	1.2992918859221724E-4	TGTGCCTTGTGGGAGGTCCCCCAGGGGTATAAGAAACTCTTT	CALWEVPQGYKKLF	TRGV9	.	TRGJ1	16	-1	-1	27
14	1.2992918859221724E-4	TGTGCCTTGTGGGAGGTCCCCAATTATTATAAGAAACTCTTT	CALWEVPNYYKKLF	TRGV9	.	TRGJ1	16	-1	-1	21
14	1.2992918859221724E-4	TGTGCCTTGTGGGAGGTGCTCCGGAATTATAAGAAACTCTTT	CALWEVLRNYKKLF	TRGV9	.	TRGJ1	21	-1	-1	25
14	1.2992918859221724E-4	TGTGCCTTGTGGGAGGTGCCTTGGATCTATAAGAAACTCTTT	CALWEVPWIYKKLF	TRGV9	.	TRGJ1	18	-1	-1	27
14	1.2992918859221724E-4	TGTGCCTTGTGGGAGGTGGGGTATTATTATAAGAAACTCTTT	CALWEVGYYYKKLF	TRGV9	.	TRGJ1	17	-1	-1	22
14	1.2992918859221724E-4	TGTGCCTTGTGGGAGGCCATAAGTTATTATAAGAAACTCTTT	CALWEAISYYKKLF	TRGV9	.	TRGJ1	15	-1	-1	23
14	1.2992918859221724E-4	TGTGCCTTGTGGGAGGCAATGACTTATTATAAGAAACTCTTT	CALWEAMTYYKKLF	TRGV9	.	TRGJ1	15	-1	-1	20
14	1.2992918859221724E-4	TGTGCCTTGTGGGAGGGGCCCACTGGTTGGTTCAAGATATTT	CALWEGPTGWFKIF	TRGV9	.	TRGJP1	18	-1	-1	19
14	1.2992918859221724E-4	TGTGCTGCGTGGGCAAAGGGGTATTATAAGAAACTCTTT	CAAWAKGYYKKLF	TRGV10	.	TRGJ1	12	-1	-1	21
14	1.2992918859221724E-4	TGTGCTGCGTGGGATCTGTCTGGTTGGTTCAAGATATTT	CAAWDLSGWFKIF	TRGV10	.	TRGJP1	14	-1	-1	19
14	1.2992918859221724E-4	TGTGCTGCGTGGGAGAGTAGTGATTGGATCAAGACGTTT	CAAWESSDWIKTF	TRGV10	.	TRGJP2	13	-1	-1	15
14	1.2992918859221724E-4	TGTGCTGCGTGGGAATTGGACCTCCTCAAGAAACTCTTT	CAAWELDLLKKLF	TRGV10	.	TRGJ1	13	-1	-1	27
14	1.2992918859221724E-4	TGTGCCTTGTGGGTGGATCATTATTATAAGAAACTCTTT	CALWVDHYYKKLF	TRGV9	.	TRGJ1	15	-1	-1	19
14	1.2992918859221724E-4	TGTGCCTTGTGGGGACTTAGGGATTATAAGAAACTCTTT	CALWGLRDYKKLF	TRGV9	.	TRGJ1	12	-1	-1	22
14	1.2992918859221724E-4	TGTGCCTTGTGGGAGCTGGGTCGTTATAAGAAACTCTTT	CALWELGRYKKLF	TRGV9	.	TRGJ1	17	-1	-1	23
14	1.2992918859221724E-4	TGTGCCTTGTGGGAGGTCGATCCTCGGATCAAGACGTTT	CALWEVDPRIKTF	TRGV9	.	TRGJP2	16	-1	-1	25
14	1.2992918859221724E-4	TGTGCCTTGTGGGAGGTAGATTATTATAAGAAACTCTTT	CALWEVDYYKKLF	TRGV9	.	TRGJ1	16	-1	-1	19
14	1.2992918859221724E-4	TGTGCCTTGTGGGAGGCGGGAGTTTATAAGAAACTCTTT	CALWEAGVYKKLF	TRGV9	.	TRGJ1	15	-1	-1	23
14	1.2992918859221724E-4	TGTGCCTTGTGGGAGGCACGTTATTATAAGAAACTCTTT	CALWEARYYKKLF	TRGV9	.	TRGJ2	15	-1	-1	20
14	1.2992918859221724E-4	TGTGCCTTGTGGGAGGGCCTTTATTATAAGAAACTCTTT	CALWEGLYYKKLF	TRGV9	.	TRGJ1	15	-1	-1	20
14	1.2992918859221724E-4	TGTGCCTTGTGGGAGGGGGGTTATTATAAGAAACTCTTT	CALWEGGYYKKLF	TRGV9	.	TRGJ1	15	-1	-1	20
14	1.2992918859221724E-4	TGTGCCTTGTGGGAGGGGGGGTATTATAAGAAACTCTTT	CALWEGGYYKKLF	TRGV9	.	TRGJ1	15	-1	-1	21
14	1.2992918859221724E-4	TGTGCCACCTGGGACGGGCCGGGTTATAAGAAACTCTTT	CATWDGPGYKKLF	TRGV2	.	TRGJ1	19	-1	-1	23
14	1.2992918859221724E-4	TGTGCCACCTGGGACGGGCGGTATTATAAGAAACTCTTT	CATWDGRYYKKLF	TRGV2	.	TRGJ1	18	-1	-1	21
14	1.2992918859221724E-4	TGTGCCACCTGGGACGGGCATTATTATAAGAAACTCTTT	CATWDGHYYKKLF	TRGV2	.	TRGJ1	18	-1	-1	19
14	1.2992918859221724E-4	TGTGCCACCTGGGACAGGCCGGGATATAAGAAACTCTTT	CATWDRPGYKKLF	TRGV3	.	TRGJ1	19	-1	-1	24
14	1.2992918859221724E-4	TGTGCTGCGTGGCCCTGGGGTAAGAGGAAACTCTTT	CAAWPWGKRKLF	TRGV10	.	TRGJ1	11	-1	-1	26
14	1.2992918859221724E-4	TGTGCTGCGTGGGCGCCCGATTATAAGAAACTCTTT	CAAWAPDYKKLF	TRGV10	.	TRGJ1	12	-1	-1	19
14	1.2992918859221724E-4	TGTGCTGCGTGGGGTATACGGTATAAGAAACTCTTT	CAAWGIRYKKLF	TRGV10	.	TRGJ1	19	-1	-1	21
14	1.2992918859221724E-4	TGTGCTGCGTGGGGCATTACGGCCAAGAAACTCTTT	CAAWGITAKKLF	TRGV10	.	TRGJ2	20	-1	-1	24
14	1.2992918859221724E-4	TGTGCTGCGTGGGATTGTTATTATAAGAAACTCTTT	CAAWDCYYKKLF	TRGV10	.	TRGJ1	15	-1	-1	17
14	1.2992918859221724E-4	TGTGCTGCGTGGGATTATGTTTATAAGAAACTCTTT	CAAWDYVYKKLF	TRGV10	.	TRGJ1	19	-1	-1	20
14	1.2992918859221724E-4	TGTGCTGCGTGGGATTATACCCGGCAGAAACTCTTT	CAAWDYTRQKLF	TRGV10	.	TRGJ1	16	-1	-1	25
14	1.2992918859221724E-4	TGTGCTGCGTGGGAGTACGATTATAAGAAACTCTTT	CAAWEYDYKKLF	TRGV10	.	TRGJ1	18	-1	-1	19
14	1.2992918859221724E-4	TGTGCTGCGTGGGAGGGGTATTATAAGAAACTCTTT	CAAWEGYYKKLF	TRGV10	.	TRGJ1	13	-1	-1	18
14	1.2992918859221724E-4	TGTGCTGCGGAAGACCGAGTAGAGGAGAAACTCTTT	CAAEDRVEEKLF	TRGV10	.	TRGJ1	8	-1	-1	25
14	1.2992918859221724E-4	TGTGCCTTGTGTGAGAATTATTATAAGAAACTCTTT	CALCENYYKKLF	TRGV9	.	TRGJ1	14	-1	-1	14
14	1.2992918859221724E-4	TGTGCCTTGTGGGGTGGTTATTATAAGAAACTCTTT	CALWGGYYKKLF	TRGV9	.	TRGJ1	12	-1	-1	17
14	1.2992918859221724E-4	TGTGCCTTGTGGGATATAGGATATAAGAAACTCTTT	CALWDIGYKKLF	TRGV9	.	TRGJ1	13	-1	-1	21
14	1.2992918859221724E-4	TGTGCCTTGTGGGAGTTTTATTATAAGAAACTCTTT	CALWEFYYKKLF	TRGV9	.	TRGJ1	14	-1	-1	17
14	1.2992918859221724E-4	TGTGCCTTGTGGGAGGTTAGGTATAAGAAACTCTTT	CALWEVRYKKLF	TRGV9	.	TRGJ1	16	-1	-1	21
14	1.2992918859221724E-4	TGTGCCTTGTGGGAGGTCGGGGATAAGAAACTCTTT	CALWEVGDKKLF	TRGV9	.	TRGJ1	16	-1	-1	22
14	1.2992918859221724E-4	TGTGCCTTGTGGGAGGTGCAATATAAGAAACTCTTT	CALWEVQYKKLF	TRGV9	.	TRGJ1	19	-1	-1	21
14	1.2992918859221724E-4	TGTGCCTTGTGGGAGGGGGCTTATAAGAAACTCTTT	CALWEGAYKKLF	TRGV9	.	TRGJ1	15	-1	-1	20
14	1.2992918859221724E-4	TGTGCCTTGTGGGAGGGGGGGGTGGAGAAACTCTTT	CALWEGGVEKLF	TRGV9	.	TRGJ1	15	-1	-1	25
14	1.2992918859221724E-4	TGTGCCGAAGAGTTGGGCAAAAAAATCAAGGTATTT	CAEELGKKIKVF	TRGV9	.	TRGJP	5	-1	-1	7
14	1.2992918859221724E-4	TGTGCCACCTGGGACGGGCGCTATAAGAAACTCTTT	CATWDGRYKKLF	TRGV2	.	TRGJ1	18	-1	-1	21
14	1.2992918859221724E-4	TGTGCCACCTGGGACGGGGATTGGATCAAGACGTTT	CATWDGDWIKTF	TRGV2	.	TRGJP2	17	-1	-1	18
14	1.2992918859221724E-4	TGTGCTGCGTGGGCCGACCCCCAGAAACTCTTT	CAAWADPQKLF	TRGV10	.	TRGJ1	12	-1	-1	22
14	1.2992918859221724E-4	TGTGCTGCGTGGGATTTCTCGGAGAAACTCTTT	CAAWDFSEKLF	TRGV10	.	TRGJ1	15	-1	-1	22
14	1.2992918859221724E-4	TGTGCTGCGTGGGATTCCCACAAGAAACTCTTT	CAAWDSHKKLF	TRGV10	.	TRGJ1	15	-1	-1	21
14	1.2992918859221724E-4	TGTGCTGCGTGGGATTGCCCCAAGAAACTCTTT	CAAWDCPKKLF	TRGV10	.	TRGJ1	15	-1	-1	21
14	1.2992918859221724E-4	TGTGCTGCGTGGGATTATTCCGCGAAACTCTTT	CAAWDYSAKLF	TRGV10	.	TRGJ1	16	-1	-1	23
14	1.2992918859221724E-4	TGTGCTGCGTGGGATTATCGAGAGAAACTCTTT	CAAWDYREKLF	TRGV10	.	TRGJ1	16	-1	-1	22
14	1.2992918859221724E-4	TGTGCTGCGTGGGATTATACGGCGAAACTCTTT	CAAWDYTAKLF	TRGV10	.	TRGJ1	16	-1	-1	23
14	1.2992918859221724E-4	TGTGCTGCGTGGGATGGTTCGGAGAAACTCTTT	CAAWDGSEKLF	TRGV10	.	TRGJ1	14	-1	-1	22
14	1.2992918859221724E-4	TGTGCTGCGTGGGAGGATTATAAGAAACTCTTT	CAAWEDYKKLF	TRGV10	.	TRGJ1	13	-1	-1	16
14	1.2992918859221724E-4	TGTGCCTTGTTCGGGAATTATAAGAAACTCTTT	CALFGNYKKLF	TRGV9	.	TRGJ1	9	-1	-1	16
14	1.2992918859221724E-4	TGTGCCTTGTGGGAGTCCTATAAGAAACTCTTT	CALWESYKKLF	TRGV9	.	TRGJ1	14	-1	-1	18
14	1.2992918859221724E-4	TGTGCCTTGAAGAATTATTATAAGAAACTCTTT	CALKNYYKKLF	TRGV9	.	TRGJ1	8	-1	-1	11
14	1.2992918859221724E-4	TGTGCCACCTGGGACGGGCCAAAGAAACTCTTT	CATWDGPKKLF	TRGV2	.	TRGJ1	19	-1	-1	21
14	1.2992918859221724E-4	TGTGCCACCTGGGACGGGCAGAAGAAACTCTTT	CATWDGQKKLF	TRGV2	.	TRGJ1	18	-1	-1	21
14	1.2992918859221724E-4	TGTGCTGCGTTACCTAATAAGAAACTCTTT	CAALPNKKLF	TRGV10	.	TRGJ1	9	-1	-1	16
14	1.2992918859221724E-4	TGTGCTGCGTGCTTATATAAGAAACTCTTT	CAACLYKKLF	TRGV10	.	TRGJ1	10	-1	-1	12
14	1.2992918859221724E-4	TGTGCTGCGACCTATTATAAGAAACTCTTT	CAATYYKKLF	TRGV10	.	TRGJ1	8	-1	-1	12
14	1.2992918859221724E-4	TGTGCCTTGTGTTATTATAAGAAACTCTTT	CALCYYKKLF	TRGV9	.	TRGJ1	10	-1	-1	11
14	1.2992918859221724E-4	TGTGCCTTGTGGGAGCCAAAGAAACTCTTT	CALWEPKKLF	TRGV9	.	TRGJ1	14	-1	-1	18
14	1.2992918859221724E-4	TGTGCCTTGTGGGAGGTGAAGAAACTCTTT	CALWEVKKLF	TRGV9	.	TRGJ2	17	-1	-1	18
14	1.2992918859221724E-4	TGTGCCCCCCCCGCGTCGAAGAAACTCTTT	CAPPASKKLF	TRGV10	.	TRGJ1	4	-1	-1	18
14	1.2992918859221724E-4	TGTGCCACCTGGGACCCTAAGAAACTCTTT	CATWDPKKLF	TRGV2	.	TRGJ1	14	-1	-1	17
14	1.2992918859221724E-4	TGTGCCACCTGGGACGGTAAGAAACTCTTT	CATWDGKKLF	TRGV2	.	TRGJ1	16	-1	-1	17
14	1.2992918859221724E-4	TGTGTCTCAACCCATAAGAAACTCTTT	CVSTHKKLF	TRGV9	.	TRGJ1	6	-1	-1	13
14	1.2992918859221724E-4	TGTGCTGCTTATTATAAGAAACTCTTT	CAAYYKKLF	TRGV10	.	TRGJ1	7	-1	-1	8
14	1.2992918859221724E-4	TGTGCTGCGCATCATAAGAAACTCTTT	CAAHHKKLF	TRGV10	.	TRGJ1	8	-1	-1	10
14	1.2992918859221724E-4	TGTGCCTTTTATTATAAGAAACTCTTT	CAFYYKKLF	TRGV9	.	TRGJ1	7	-1	-1	8
14	1.2992918859221724E-4	TGTGCCGGACATATAAAGAAACTCTTT	CAGHIKKLF	TRGV9	.	TRGJ1	5	-1	-1	11
14	1.2992918859221724E-4	TGTGCAGATAGGTATAAGAAACTCTTT	CADRYKKLF	TRGV10	.	TRGJ1	4	-1	-1	12
14	1.2992918859221724E-4	TGTGCTCCAAATAAGAAACTCTTT	CAPNKKLF	TRGV10	.	TRGJ1	5	-1	-1	10
14	1.2992918859221724E-4	TGTGCTGCGGTAAAACTCTTT	CAAVKLF	TRGV10	.	TRGJ2	8	-1	-1	12
14	1.2992918859221724E-4	TGTGCCACCTGCGAACTCTTT	CATCELF	TRGV2	.	TRGJ1	13	-1	-1	13
14	1.2992918859221724E-4	TGTGCCTTTAAACTCTTT	CAFKLF	TRGV9	.	TRGJ1	7	-1	-1	9
13	1.2064853226420172E-4	TGTGCCTTGTGGGAGACCCCCGAGGAAGGAGGGTTGGGCAAAAAAATCAAGGTATTT	CALWETPEEGGLGKKIKVF	TRGV9	.	TRGJP	14	-1	-1	29
13	1.2064853226420172E-4	TGTGCCTTGTGGGAGGTGCCTAGGGACCAGAGTAGTGATTGGATCAAGACGTTT	CALWEVPRDQSSDWIKTF	TRGV9	.	TRGJP2	18	-1	-1	30
13	1.2064853226420172E-4	TGTGCTGCGTGGGTTCCCTCAGGGACGCAGAATTATTATAAGAAACTCTTT	CAAWVPSGTQNYYKKLF	TRGV10	.	TRGJ1	12	-1	-1	29
13	1.2064853226420172E-4	TGTGCCTTGTGGGAGGTGCTAAGTCTAGTCCTGCTTTATAAGAAACTCTTT	CALWEVLSLVLLYKKLF	TRGV9	.	TRGJ1	18	-1	-1	35
13	1.2064853226420172E-4	TGTGCCTTGTGGGAGGTGCCATCCGAGTTGGGCAAAAAAATCAAGGTATTT	CALWEVPSELGKKIKVF	TRGV9	.	TRGJP	18	-1	-1	24
13	1.2064853226420172E-4	TGTGCCTTGTGGGAGGCGAAACCGAACAACGCGGCTTATAAGAAACTCTTT	CALWEAKPNNAAYKKLF	TRGV9	.	TRGJ1	15	-1	-1	35
13	1.2064853226420172E-4	TGTGCCTTGTGGGAGGACCGACAAGAGTTGGGCAAAAAAATCAAGGTATTT	CALWEDRQELGKKIKVF	TRGV9	.	TRGJP	15	-1	-1	21
13	1.2064853226420172E-4	TGTGCTGCGTGGGATTATATTGTTCGCACTGGTTGGTTCAAGATATTT	CAAWDYIVRTGWFKIF	TRGV10	.	TRGJP1	16	-1	-1	26
13	1.2064853226420172E-4	TGTGCTGCGTGGGATTATACCGTCCCAGATTATTATAAGAAACTCTTT	CAAWDYTVPDYYKKLF	TRGV10	.	TRGJ2	16	-1	-1	28
13	1.2064853226420172E-4	TGTGCTGCGTGGGATTATAGTCGAGGGGGGGATTATAAGAAACTCTTT	CAAWDYSRGGDYKKLF	TRGV10	.	TRGJ1	16	-1	-1	31
13	1.2064853226420172E-4	TGTGCCTTGTGGGCGACTGAAGAGTTGGGCAAAAAAATCAAGGTATTT	CALWATEELGKKIKVF	TRGV9	.	TRGJP	12	-1	-1	19
13	1.2064853226420172E-4	TGTGCCTTGTGGGAGCTCCCTGGTAGGGAGTATTATAAGAAACTCTTT	CALWELPGREYYKKLF	TRGV9	.	TRGJ1	14	-1	-1	30
13	1.2064853226420172E-4	TGTGCCTTGTGGGAGGTCCTTTATACCACTGGTTGGTTCAAGATATTT	CALWEVLYTTGWFKIF	TRGV9	.	TRGJP1	16	-1	-1	21
13	1.2064853226420172E-4	TGTGCCTTGTGGGAGGTGCAGGTCTCGAATTATTATAAGAAACTCTTT	CALWEVQVSNYYKKLF	TRGV9	.	TRGJ1	19	-1	-1	24
13	1.2064853226420172E-4	TGTGCCTTGTGGGAGGTATATGGTCCCTGGGGTTATAAGAAACTCTTT	CALWEVYGPWGYKKLF	TRGV9	.	TRGJ1	16	-1	-1	32
13	1.2064853226420172E-4	TGTGCCTTGTGGGAGGCGATCCAGTTGGGCAAAAAAATCAAGGTATTT	CALWEAIQLGKKIKVF	TRGV9	.	TRGJP	15	-1	-1	22
13	1.2064853226420172E-4	TGTGCCTTGTGGGAGGGCATTAGGCACGGTTATTATAAGAAACTCTTT	CALWEGIRHGYYKKLF	TRGV9	.	TRGJ2	18	-1	-1	29
13	1.2064853226420172E-4	TGTGCCTTGTGGGAGGGAAGGCCTACCACTGGTTGGTTCAAGATATTT	CALWEGRPTTGWFKIF	TRGV9	.	TRGJP1	15	-1	-1	23
13	1.2064853226420172E-4	TGTGCCTTGTGGGAGAAATTATGTGGTAGTGATTGGATCAAGACGTTT	CALWEKLCGSDWIKTF	TRGV9	.	TRGJP2	14	-1	-1	19
13	1.2064853226420172E-4	TGTGCCTTGTGGAAGGACCGGGAGTTGGGCAAAAAAATCAAGGTATTT	CALWKDRELGKKIKVF	TRGV9	.	TRGJP	15	-1	-1	21
13	1.2064853226420172E-4	TGTGCCTTGTGGGAGCATGCTTTATGTGGTTATAAGAAACTCTTT	CALWEHALCGYKKLF	TRGV9	.	TRGJ1	14	-1	-1	29
13	1.2064853226420172E-4	TGTGCCTTGTGGGAGGTGCCTTTCCCAAGCCCCAAGAAACTCTTT	CALWEVPFPSPKKLF	TRGV9	.	TRGJ1	18	-1	-1	33
13	1.2064853226420172E-4	TGTGCCTTGTGGGAGGTGCGTTTCGTTGATTATAAGAAACTCTTT	CALWEVRFVDYKKLF	TRGV9	.	TRGJ1	18	-1	-1	28
13	1.2064853226420172E-4	TGTGCCTTGTGGGAGGTGCATATCCGTTATTATAAGAAACTCTTT	CALWEVHIRYYKKLF	TRGV9	.	TRGJ1	19	-1	-1	26
13	1.2064853226420172E-4	TGTGCCTTGTGGGAGGTGGACCCCTCGGCTTATAAGAAACTCTTT	CALWEVDPSAYKKLF	TRGV9	.	TRGJ1	21	-1	-1	29
13	1.2064853226420172E-4	TGTGCTGCGTGGGACGGATCCGGGCATTATAAGAAACTCTTT	CAAWDGSGHYKKLF	TRGV10	.	TRGJ1	13	-1	-1	25
13	1.2064853226420172E-4	TGTGCCTTGTGGGTACTCCCCCAGGGATATAAGAAACTCTTT	CALWVLPQGYKKLF	TRGV9	.	TRGJ1	12	-1	-1	27
13	1.2064853226420172E-4	TGTGCCTTGTGGGATAAAGCGGGGTATTATAAGAAACTCTTT	CALWDKAGYYKKLF	TRGV9	.	TRGJ1	13	-1	-1	24
13	1.2064853226420172E-4	TGTGCCTTGTGGGAGGTGTCGAATTATTATAAGAAACTCTTT	CALWEVSNYYKKLF	TRGV9	.	TRGJ1	17	-1	-1	18
13	1.2064853226420172E-4	TGTGCCTTGTGGGAGGTGCCTCCTTATTATAAGAAACTCTTT	CALWEVPPYYKKLF	TRGV9	.	TRGJ1	18	-1	-1	23
13	1.2064853226420172E-4	TGTGCCTTGTGGGAGGTGCCCCATAATTATAAGAAACTCTTT	CALWEVPHNYKKLF	TRGV9	.	TRGJ1	21	-1	-1	22
13	1.2064853226420172E-4	TGTGCCTTGTGGGAGGTGCCCGGATATTATAAGAAACTCTTT	CALWEVPGYYKKLF	TRGV9	.	TRGJ2	18	-1	-1	24
13	1.2064853226420172E-4	TGTGCCTTGTGGGAGGTGCGTCGAGATTATAAGAAACTCTTT	CALWEVRRDYKKLF	TRGV9	.	TRGJ1	18	-1	-1	25
13	1.2064853226420172E-4	TGTGCCTTGTGGGAGGTGCGAAGAGAGTATAAGAAACTCTTT	CALWEVRREYKKLF	TRGV9	.	TRGJ2	18	-1	-1	27
13	1.2064853226420172E-4	TGTGCCTTGTGGGAGGTGCAGGCCTCTTATAAGAAACTCTTT	CALWEVQASYKKLF	TRGV9	.	TRGJ1	19	-1	-1	26
13	1.2064853226420172E-4	TGTGCCTTGTGGGAGGTGCAACCCTGTTATAAGAAACTCTTT	CALWEVQPCYKKLF	TRGV9	.	TRGJ1	19	-1	-1	26
13	1.2064853226420172E-4	TGTGCCACCTGGGACGGTTTGAATTATTATAAGAAACTCTTT	CATWDGLNYYKKLF	TRGV2	.	TRGJ1	16	-1	-1	17
13	1.2064853226420172E-4	TGTGCCACCTGGGACGGGCGATGGTATTATAAGAAACTCTTT	CATWDGRWYYKKLF	TRGV2	.	TRGJ1	18	-1	-1	24
13	1.2064853226420172E-4	TGTGCCACCTGGGACGGGCATAGTGATTGGATCAAGACGTTT	CATWDGHSDWIKTF	TRGV2	.	TRGJP2	18	-1	-1	20
13	1.2064853226420172E-4	TGTGCCACCTGGGACAGGTTGAATTATTATAAGAAACTCTTT	CATWDRLNYYKKLF	TRGV2	.	TRGJ2	17	-1	-1	20
13	1.2064853226420172E-4	TGTGCTGCGTGGCCAAAGGGATATTATAAGAAACTCTTT	CAAWPKGYYKKLF	TRGV10	.	TRGJ1	11	-1	-1	21
13	1.2064853226420172E-4	TGTGCTGCGTGGGATTCAAACTATTATAAGAAACTCTTT	CAAWDSNYYKKLF	TRGV10	.	TRGJ1	15	-1	-1	13
13	1.2064853226420172E-4	TGTGCTGCGTGGGATTATCGGACGAAGGCGAAACTCTTT	CAAWDYRTKAKLF	TRGV10	.	TRGJ1	16	-1	-1	29
13	1.2064853226420172E-4	TGTGCTGCGTGGGATTATACCCACCATAAGAAACTCTTT	CAAWDYTHHKKLF	TRGV10	.	TRGJ1	16	-1	-1	25
13	1.2064853226420172E-4	TGTGCTGCGTGGGATCACCTCATGCGCGAGAAACTCTTT	CAAWDHLMREKLF	TRGV10	.	TRGJ1	17	-1	-1	28
13	1.2064853226420172E-4	TGTGCCTTCCGCCTCTGCTTTTATTATAAGAAACTCTTT	CAFRLCFYYKKLF	TRGV9	.	TRGJ1	7	-1	-1	20
13	1.2064853226420172E-4	TGTGCCTTGTGCCCCAGCAAAGAATATAAGAAACTCTTT	CALCPSKEYKKLF	TRGV9	.	TRGJ1	10	-1	-1	24
13	1.2064853226420172E-4	TGTGCCTTGTGGGTCCCCCTTTATTATAAGAAACTCTTT	CALWVPLYYKKLF	TRGV9	.	TRGJ1	12	-1	-1	20
13	1.2064853226420172E-4	TGTGCCTTGTGGGTGCCCAATTATTATAAGAAACTCTTT	CALWVPNYYKKLF	TRGV9	.	TRGJ2	12	-1	-1	18
13	1.2064853226420172E-4	TGTGCCTTGTGGGGGAAAGGTTGCTATAAGAAACTCTTT	CALWGKGCYKKLF	TRGV9	.	TRGJ1	12	-1	-1	24
13	1.2064853226420172E-4	TGTGCCTTGTGGGAGGTTCGTTATTATAAGAAACTCTTT	CALWEVRYYKKLF	TRGV9	.	TRGJ1	16	-1	-1	20
13	1.2064853226420172E-4	TGTGCCTTGTGGGAGGTCACATATTATAAGAAACTCTTT	CALWEVTYYKKLF	TRGV9	.	TRGJ1	19	-1	-1	21
13	1.2064853226420172E-4	TGTGCCTTGTGGGAGGTGTGGTATTATAAGAAACTCTTT	CALWEVWYYKKLF	TRGV9	.	TRGJ1	17	-1	-1	21
13	1.2064853226420172E-4	TGTGCCTTGTGGGAGGTGCCAGGTTATAAGAAACTCTTT	CALWEVPGYKKLF	TRGV9	.	TRGJ1	18	-1	-1	23
13	1.2064853226420172E-4	TGTGCCTTGTGGAGCGATGGATATTATAAGAAACTCTTT	CALWSDGYYKKLF	TRGV9	.	TRGJ1	11	-1	-1	21
13	1.2064853226420172E-4	TGTGCCTCTCCCGGCCTTAAATCAAGTAAGAAACTCTTT	CASPGLKSSKKLF	TRGV9	.	TRGJ1	6	-1	-1	26
13	1.2064853226420172E-4	TGTGCCACCTGGGATAGTCGGGTAGGTAAGAAACTCTTT	CATWDSRVGKKLF	TRGV8	.	TRGJ1	16	-1	-1	26
13	1.2064853226420172E-4	TGTGCCACCTGGGATAGGCCGGGTTATAAGAAACTCTTT	CATWDRPGYKKLF	TRGV8	.	TRGJ1	19	-1	-1	23
13	1.2064853226420172E-4	TGTGCCACCTGGGACGGGCTGGATTATAAGAAACTCTTT	CATWDGLDYKKLF	TRGV2	.	TRGJ1	18	-1	-1	22
13	1.2064853226420172E-4	TGTGCTGCGTGCGCCGGGGGGTATAAGAAACTCTTT	CAACAGGYKKLF	TRGV10	.	TRGJ1	10	-1	-1	21
13	1.2064853226420172E-4	TGTGCTGCGTGGGTACAAGGTTATAAGAAACTCTTT	CAAWVQGYKKLF	TRGV10	.	TRGJ1	12	-1	-1	20
13	1.2064853226420172E-4	TGTGCTGCGTGGGGGCGCGGATATAAGAAACTCTTT	CAAWGRGYKKLF	TRGV10	.	TRGJ1	12	-1	-1	21
13	1.2064853226420172E-4	TGTGCTGCGTGGGATTCACGGTTCAAGAAACTCTTT	CAAWDSRFKKLF	TRGV10	.	TRGJ1	19	-1	-1	24
13	1.2064853226420172E-4	TGTGCTGCGTGGGATTATAACGGTAAGAAACTCTTT	CAAWDYNGKKLF	TRGV10	.	TRGJ1	16	-1	-1	23
13	1.2064853226420172E-4	TGTGCTGCGTGGGATAGGTATTATAAGAAACTCTTT	CAAWDRYYKKLF	TRGV10	.	TRGJ1	14	-1	-1	18
13	1.2064853226420172E-4	TGTGCTGCGTGGGACCCCCCCTATAAGAAACTCTTT	CAAWDPPYKKLF	TRGV10	.	TRGJ1	13	-1	-1	21
13	1.2064853226420172E-4	TGTGCCTTCCGTCCCTATTATTATAAGAAACTCTTT	CAFRPYYYKKLF	TRGV9	.	TRGJ1	7	-1	-1	16
13	1.2064853226420172E-4	TGTGCCTTGTGGGTGGGAAAGTATAAGAAACTCTTT	CALWVGKYKKLF	TRGV9	.	TRGJ1	15	-1	-1	21
13	1.2064853226420172E-4	TGTGCCTTGTGGGCCAAGAGGTATAAGAAACTCTTT	CALWAKRYKKLF	TRGV9	.	TRGJ1	12	-1	-1	21
13	1.2064853226420172E-4	TGTGCCTTGTGGGGGAGCTATTATAAGAAACTCTTT	CALWGSYYKKLF	TRGV9	.	TRGJ1	12	-1	-1	18
13	1.2064853226420172E-4	TGTGCCTTGTGGGAGGTGCTGTATAAGAAACTCTTT	CALWEVLYKKLF	TRGV9	.	TRGJ1	18	-1	-1	21
13	1.2064853226420172E-4	TGTGCCTTGTGGGAGGTGGGACCAAAGAAACTCTTT	CALWEVGPKKLF	TRGV9	.	TRGJ1	17	-1	-1	24
13	1.2064853226420172E-4	TGTGCCTTGTGGGAGGCCTATTATAAGAAACTCTTT	CALWEAYYKKLF	TRGV9	.	TRGJ1	15	-1	-1	18
13	1.2064853226420172E-4	TGTGCCTTGTGGGAGGCCCCAAATAAGAAACTCTTT	CALWEAPNKKLF	TRGV9	.	TRGJ1	15	-1	-1	22
13	1.2064853226420172E-4	TGTGCCTTGTGGGAGGCGAGGTATAAGAAACTCTTT	CALWEARYKKLF	TRGV9	.	TRGJ1	15	-1	-1	21
13	1.2064853226420172E-4	TGTGCCTTGTGGGAGGGCTATTATAAGAAACTCTTT	CALWEGYYKKLF	TRGV9	.	TRGJ1	15	-1	-1	18
13	1.2064853226420172E-4	TGTGCCTTGTGGGAGGAAGAGTATAAGAAACTCTTT	CALWEEEYKKLF	TRGV9	.	TRGJ1	15	-1	-1	21
13	1.2064853226420172E-4	TGTGCCTTGTGGGAGAATTATTATAAGAAACTCTTT	CALWENYYKKLF	TRGV9	.	TRGJ1	14	-1	-1	14
13	1.2064853226420172E-4	TGTGCCACCTGGGACGGCCCCCGGGGGAAACTCTTT	CATWDGPRGKLF	TRGV2	.	TRGJ1	20	-1	-1	26
13	1.2064853226420172E-4	TGTGCTGCGTGGTCTTATTATAAGAAACTCTTT	CAAWSYYKKLF	TRGV10	.	TRGJ1	11	-1	-1	14
13	1.2064853226420172E-4	TGTGCTGCGTGGGGGGGGTATAAGAAACTCTTT	CAAWGGYKKLF	TRGV10	.	TRGJ1	12	-1	-1	18
13	1.2064853226420172E-4	TGTGCTGCGTGGGATTTAATAGAGAAACTCTTT	CAAWDLIEKLF	TRGV10	.	TRGJ1	15	-1	-1	18
13	1.2064853226420172E-4	TGTGCTGCGTGGGACCCTATTAAGAAACTCTTT	CAAWDPIKKLF	TRGV10	.	TRGJ1	13	-1	-1	20
13	1.2064853226420172E-4	TGTGCTGCGAATTGGGGGTATAAGAAACTCTTT	CAANWGYKKLF	TRGV10	.	TRGJ1	8	-1	-1	18
13	1.2064853226420172E-4	TGTGCCTTGTGGTCCTATTATAAGAAACTCTTT	CALWSYYKKLF	TRGV9	.	TRGJ1	11	-1	-1	15
13	1.2064853226420172E-4	TGTGCCTTGTGGGAGGTTATAAAGAAACTCTTT	CALWEVIKKLF	TRGV9	.	TRGJ1	16	-1	-1	16
13	1.2064853226420172E-4	TGTGCCTTGTGGGAGGCGGAAAAGAAACTCTTT	CALWEAEKKLF	TRGV9	.	TRGJ1	15	-1	-1	21
13	1.2064853226420172E-4	TGTGCCTTGTGGGAGAATTATAAGAAACTCTTT	CALWENYKKLF	TRGV9	.	TRGJ1	14	-1	-1	16
13	1.2064853226420172E-4	TGTGCCTTGTGGGAACGGTATAAGAAACTCTTT	CALWERYKKLF	TRGV9	.	TRGJ1	13	-1	-1	18
13	1.2064853226420172E-4	TGTGCCTTGTGGGAAGACTATAAGAAACTCTTT	CALWEDYKKLF	TRGV9	.	TRGJ1	13	-1	-1	18
13	1.2064853226420172E-4	TGTGCCTTGGAGGAGTATTATAAGAAACTCTTT	CALEEYYKKLF	TRGV9	.	TRGJ1	14	-1	-1	15
13	1.2064853226420172E-4	TGTGCCGGACCCGGTTATTATAAGAAACTCTTT	CAGPGYYKKLF	TRGV9	.	TRGJ1	5	-1	-1	14
13	1.2064853226420172E-4	TGTGCCACCTGGGACGGTGGAAAGAAACTCTTT	CATWDGGKKLF	TRGV2	.	TRGJ1	16	-1	-1	21
13	1.2064853226420172E-4	TGTGCTGCCCTCGGGAGGAAGAAACTCTTT	CAALGRKKLF	TRGV10	.	TRGJ1	7	-1	-1	18
13	1.2064853226420172E-4	TGTGCTGCGTGCTACCAGCCTAAACTCTTT	CAACYQPKLF	TRGV10	.	TRGJ1	10	-1	-1	21
13	1.2064853226420172E-4	TGTGCTGCGTGGGTGAATAAGAAACTCTTT	CAAWVNKKLF	TRGV10	.	TRGJ1	12	-1	-1	16
13	1.2064853226420172E-4	TGTGCTGCGTGGGGTTATAAGAAACTCTTT	CAAWGYKKLF	TRGV10	.	TRGJ1	16	-1	-1	14
13	1.2064853226420172E-4	TGTGCTGCGTGGGGTGATAAGAAACTCTTT	CAAWGDKKLF	TRGV10	.	TRGJ1	12	-1	-1	16
13	1.2064853226420172E-4	TGTGCTGCGTGGGATTCAAAGAAACTCTTT	CAAWDSKKLF	TRGV10	.	TRGJ1	15	-1	-1	18
13	1.2064853226420172E-4	TGTGCTGCGTGGGATCCGAAGAAACTCTTT	CAAWDPKKLF	TRGV10	.	TRGJ1	14	-1	-1	18
13	1.2064853226420172E-4	TGTGCTGCGTGGGATATCAAGAAACTCTTT	CAAWDIKKLF	TRGV10	.	TRGJ1	14	-1	-1	14
13	1.2064853226420172E-4	TGTGCTGCGTGGGATACGGAGAAACTCTTT	CAAWDTEKLF	TRGV10	.	TRGJ1	17	-1	-1	19
13	1.2064853226420172E-4	TGTGCTGCGTGGGAATACAAGAAACTCTTT	CAAWEYKKLF	TRGV10	.	TRGJ1	17	-1	-1	15
13	1.2064853226420172E-4	TGTGCTGCGGGAGGCCTAAAGAAACTCTTT	CAAGGLKKLF	TRGV10	.	TRGJ1	8	-1	-1	18
13	1.2064853226420172E-4	TGTGCCTTCTTTAACTATAAGAAACTCTTT	CAFFNYKKLF	TRGV9	.	TRGJ1	7	-1	-1	15
13	1.2064853226420172E-4	TGTGCCTTCTCTTATTATAAGAAACTCTTT	CAFSYYKKLF	TRGV9	.	TRGJ1	7	-1	-1	11
13	1.2064853226420172E-4	TGTGCCTTGTGGGAAATTAAGAAACTCTTT	CALWEIKKLF	TRGV9	.	TRGJ1	13	-1	-1	17
13	1.2064853226420172E-4	TGTGCTGCGTGGGATTATAGGCTCTTT	CAAWDYRLF	TRGV10	.	TRGJ1	16	-1	-1	21
13	1.2064853226420172E-4	TGTGCTGCGTGGGATCCGGAACTCTTT	CAAWDPELF	TRGV10	.	TRGJ1	14	-1	-1	19
13	1.2064853226420172E-4	TGTGCCTTGTGGGAAGAGGGGCTCTTT	CALWEEGLF	TRGV9	.	TRGJ1	13	-1	-1	21
13	1.2064853226420172E-4	TGTGCCTTGTGGAAGAAGAAACTCTTT	CALWKKKLF	TRGV9	.	TRGJ1	14	-1	-1	15
13	1.2064853226420172E-4	TGTGAACATTATTATAAGAAACTCTTT	CEHYYKKLF	TRGV9	.	TRGJ1	3	-1	-1	7
13	1.2064853226420172E-4	TGTGCTGCGGGGGGGAAACTCTTT	CAAGGKLF	TRGV10	.	TRGJ1	12	-1	-1	14
12	1.1136787593618621E-4	TGTGCCTTGTGGGAGGTGCAAAAACTCCACAAGAATAGAAATAAGAAACTCTTT	CALWEVQKLHKNRNKKLF	TRGV9	.	TRGJ1	19	-1	-1	40
12	1.1136787593618621E-4	TGTGCCACCTGGGATATCCCAAGCGGGAAAAGTAGTGATTGGATCAAGACGTTT	CATWDIPSGKSSDWIKTF	TRGV8	.	TRGJP2	15	-1	-1	30
12	1.1136787593618621E-4	TGTGCCTTGTGGGAGGCCAAAATGGGGTTGGGCAAAAAAATCAAGGTATTT	CALWEAKMGLGKKIKVF	TRGV9	.	TRGJP	15	-1	-1	26
12	1.1136787593618621E-4	TGTGCCTTGTGGGAAGGGGATAGAGAGTTGGGCAAAAAAATCAAGGTATTT	CALWEGDRELGKKIKVF	TRGV9	.	TRGJP	13	-1	-1	23
12	1.1136787593618621E-4	TGTGCTGCGTGGGATTATTCTTCGCGTGGAGGTTATAAGAAACTCTTT	CAAWDYSSRGGYKKLF	TRGV10	.	TRGJ1	16	-1	-1	32
12	1.1136787593618621E-4	TGTGCCTTGTGGGGTAGCAAAGAGTTGGGCAAAAAAATCAAGGTATTT	CALWGSKELGKKIKVF	TRGV9	.	TRGJP	12	-1	-1	19
12	1.1136787593618621E-4	TGTGCCTTGTGGGAGTTTACCACGATTAGTGATTGGATCAAGACGTTT	CALWEFTTISDWIKTF	TRGV9	.	TRGJP2	14	-1	-1	26
12	1.1136787593618621E-4	TGTGCCTTGTGGGAGCCCCGATTCAGTAGTGATTGGATCAAGACGTTT	CALWEPRFSSDWIKTF	TRGV9	.	TRGJP2	14	-1	-1	24
12	1.1136787593618621E-4	TGTGCCTTGTGGGAGGCGACCTTTTCTGTTTATTATAAGAAACTCTTT	CALWEATFSVYYKKLF	TRGV9	.	TRGJ1	21	-1	-1	29
12	1.1136787593618621E-4	TGTGCCTTGTGGGAAGGTGAAGAGTTGGGCAAAAAAATCAAGGTATTT	CALWEGEELGKKIKVF	TRGV9	.	TRGJP	18	-1	-1	19
12	1.1136787593618621E-4	TGTGCTGCGTGGGATTATAAACGTAGTGATTGGATCAAGACGTTT	CAAWDYKRSDWIKTF	TRGV10	.	TRGJP2	16	-1	-1	15
12	1.1136787593618621E-4	TGTGCCTTGTGGGGGACTTATACCACTGGTTGGTTCAAGATATTT	CALWGTYTTGWFKIF	TRGV9	.	TRGJP1	12	-1	-1	18
12	1.1136787593618621E-4	TGTGCCTTGTGGGAGTCGTGTGGGCTTTATTATAAGAAACTCTTT	CALWESCGLYYKKLF	TRGV9	.	TRGJ1	14	-1	-1	26
12	1.1136787593618621E-4	TGTGCCTTGTGGGAGGTGCTGAGCACTGGTTGGTTCAAGATATTT	CALWEVLSTGWFKIF	TRGV9	.	TRGJP1	18	-1	-1	23
12	1.1136787593618621E-4	TGTGCCTTGTGGGAGGTGCCTCCCGCCATTTATAAGAAACTCTTT	CALWEVPPAIYKKLF	TRGV9	.	TRGJ1	23	-1	-1	29
12	1.1136787593618621E-4	TGTGCCTTGTGGGAGGTGGTTTGGAATTATTATAAGAAACTCTTT	CALWEVVWNYYKKLF	TRGV9	.	TRGJ1	17	-1	-1	20
12	1.1136787593618621E-4	TGTGCCTTGTGGGAGGTGATCAAATGTTATTATAAGAAACTCTTT	CALWEVIKCYYKKLF	TRGV9	.	TRGJ1	17	-1	-1	26
12	1.1136787593618621E-4	TGTGCCTTGTGGGAGGCGCGCTTTTTGTATTATAAGAAACTCTTT	CALWEARFLYYKKLF	TRGV9	.	TRGJ1	18	-1	-1	27
12	1.1136787593618621E-4	TGTGCCTTGTGGGAGGGCGGACCTGATTATTATAAGAAACTCTTT	CALWEGGPDYYKKLF	TRGV9	.	TRGJ1	15	-1	-1	25
12	1.1136787593618621E-4	TGTGCCACCTGGGACGTAAATAGTAGTGATTGGATCAAGACGTTT	CATWDVNSSDWIKTF	TRGV2	.	TRGJP2	15	-1	-1	16
12	1.1136787593618621E-4	TGTGCCACCTGGGACGGGCGTAGTAGTGATTGGATCAAGACGTTT	CATWDGRSSDWIKTF	TRGV2	.	TRGJP2	18	-1	-1	20
12	1.1136787593618621E-4	TGTGCCACCTGGGACAGGCGTAGGGATTATTATAAGAAACTCTTT	CATWDRRRDYYKKLF	TRGV3	.	TRGJ1	18	-1	-1	25
12	1.1136787593618621E-4	TGTGCTGCGTTCCATACCCCCAGGGTATATAAGAAACTCTTT	CAAFHTPRVYKKLF	TRGV10	.	TRGJ1	9	-1	-1	27
12	1.1136787593618621E-4	TGTGCTGCGTGGGATTTATCGACCAATTATAAGAAACTCTTT	CAAWDLSTNYKKLF	TRGV10	.	TRGJ1	15	-1	-1	25
12	1.1136787593618621E-4	TGTGCTGCGTGGGATTACCCCCTATCCGATAAGAAACTCTTT	CAAWDYPLSDKKLF	TRGV10	.	TRGJ1	17	-1	-1	28
12	1.1136787593618621E-4	TGTGCCTTGTGGGAGTTCCCGAATTATTATAAGAAACTCTTT	CALWEFPNYYKKLF	TRGV9	.	TRGJ1	14	-1	-1	19
12	1.1136787593618621E-4	TGTGCCTTGTGGGAGCCATCCCGGTATTATAAGAAACTCTTT	CALWEPSRYYKKLF	TRGV9	.	TRGJ1	14	-1	-1	24
12	1.1136787593618621E-4	TGTGCCTTGTGGGAGGTTGAATCTAATTATAAGAAACTCTTT	CALWEVESNYKKLF	TRGV9	.	TRGJ1	16	-1	-1	18
12	1.1136787593618621E-4	TGTGCCTTGTGGGAGGTGTACTGTGATTGGATCAAGACGTTT	CALWEVYCDWIKTF	TRGV9	.	TRGJP2	20	-1	-1	22
12	1.1136787593618621E-4	TGTGCCTTGTGGGAGGTGCGGTTGGGTTATAAGAAACTCTTT	CALWEVRLGYKKLF	TRGV9	.	TRGJ1	18	-1	-1	26
12	1.1136787593618621E-4	TGTGCCTTGTGGGAGGTGCGGGGATATTATAAGAAACTCTTT	CALWEVRGYYKKLF	TRGV9	.	TRGJ1	18	-1	-1	24
12	1.1136787593618621E-4	TGTGCCTTGTGGGAGGGCCCGAATTATTATAAGAAACTCTTT	CALWEGPNYYKKLF	TRGV9	.	TRGJ1	15	-1	-1	19
12	1.1136787593618621E-4	TGTGCCTTGTGGGAGGGGTACACTGGTTGGTTCAAGATATTT	CALWEGYTGWFKIF	TRGV9	.	TRGJP1	15	-1	-1	20
12	1.1136787593618621E-4	TGTGCCACCTGGGATAGCCGTAATTATTATAAGAAACTCTTT	CATWDSRNYYKKLF	TRGV8	.	TRGJ1	16	-1	-1	21
12	1.1136787593618621E-4	TGTGCCACCTGGGACGGTAGTAGTGATTGGATCAAGACGTTT	CATWDGSSDWIKTF	TRGV2	.	TRGJP2	16	-1	-1	17
12	1.1136787593618621E-4	TGTGCCACCTGGGACAGCAAGGGGTTGAGTGGGAAACTCTTT	CATWDSKGLSGKLF	TRGV3	.	TRGJ1	16	-1	-1	32
12	1.1136787593618621E-4	TGTGCTGCGTTCGCCCCGAATTATTATAAGAAACTCTTT	CAAFAPNYYKKLF	TRGV10	.	TRGJ1	9	-1	-1	16
12	1.1136787593618621E-4	TGTGCTGCGTGGCCCTCCCATTATTATAAGAAACTCTTT	CAAWPSHYYKKLF	TRGV10	.	TRGJ1	11	-1	-1	19
12	1.1136787593618621E-4	TGTGCTGCGTGGGATTTAAGCGATTGGATCAAGACGTTT	CAAWDLSDWIKTF	TRGV10	.	TRGJP2	15	-1	-1	18
12	1.1136787593618621E-4	TGTGCTGCGTGGGATTATGGCTATTATAAGAAACTCTTT	CAAWDYGYYKKLF	TRGV10	.	TRGJ1	16	-1	-1	21
12	1.1136787593618621E-4	TGTGCTGCGTGGGATAGAGGTTATTATAAGAAACTCTTT	CAAWDRGYYKKLF	TRGV10	.	TRGJ1	14	-1	-1	20
12	1.1136787593618621E-4	TGTGCTGCGTGGGATAAAAGGGGATATAAGAAACTCTTT	CAAWDKRGYKKLF	TRGV10	.	TRGJ1	14	-1	-1	24
12	1.1136787593618621E-4	TGTGCTGCGTGGGACCGGGCCGTTCGGGGGAAACTCTTT	CAAWDRAVRGKLF	TRGV10	.	TRGJ1	13	-1	-1	29
12	1.1136787593618621E-4	TGTGCTGCGGGACCCCGAGTGGGGTATAAGAAACTCTTT	CAAGPRVGYKKLF	TRGV10	.	TRGJ1	8	-1	-1	24
12	1.1136787593618621E-4	TGTGCCTTGTGGGTACAAGAAAATTATAAGAAACTCTTT	CALWVQENYKKLF	TRGV9	.	TRGJ1	12	-1	-1	22
12	1.1136787593618621E-4	TGTGCCTTGTGGGATCAAACTTATTATAAGAAACTCTTT	CALWDQTYYKKLF	TRGV9	.	TRGJ2	13	-1	-1	20
12	1.1136787593618621E-4	TGTGCCTTGTGGGACATAGATTATTATAAGAAACTCTTT	CALWDIDYYKKLF	TRGV9	.	TRGJ1	13	-1	-1	19
12	1.1136787593618621E-4	TGTGCCTTGTGGGAGCCCATTTATTCTAAGAAACTCTTT	CALWEPIYSKKLF	TRGV9	.	TRGJ1	14	-1	-1	20
12	1.1136787593618621E-4	TGTGCCTTGTGGGAGGTGCGACTTTATAAGAAACTCTTT	CALWEVRLYKKLF	TRGV9	.	TRGJ1	18	-1	-1	23
12	1.1136787593618621E-4	TGTGCCTTGTGGGAGGTGCATTATTATAAGAAACTCTTT	CALWEVHYYKKLF	TRGV9	.	TRGJ1	19	-1	-1	19
12	1.1136787593618621E-4	TGTGCCTTGTGGGAGGTGCAAGATTATAAGAAACTCTTT	CALWEVQDYKKLF	TRGV9	.	TRGJ1	19	-1	-1	22
12	1.1136787593618621E-4	TGTGCCTTGTGGGAGGTGGAGGATTATAAGAAACTCTTT	CALWEVEDYKKLF	TRGV9	.	TRGJ1	17	-1	-1	22
12	1.1136787593618621E-4	TGTGCCTTGTGGGAGGGTCTGGGCTATAAGAAACTCTTT	CALWEGLGYKKLF	TRGV9	.	TRGJ1	15	-1	-1	24
12	1.1136787593618621E-4	TGTGCCTTGTGGGAGACCTTTTATTATAAGAAACTCTTT	CALWETFYYKKLF	TRGV9	.	TRGJ1	14	-1	-1	20
12	1.1136787593618621E-4	TGTGCCTTGATAAGGAGGAACGATTGGATCAAGACGTTT	CALIRRNDWIKTF	TRGV9	.	TRGJP2	8	-1	-1	21
12	1.1136787593618621E-4	TGTGCCACCTGGGTCTGTAGTGATTGGATCAAGACGTTT	CATWVCSDWIKTF	TRGV2	.	TRGJP2	12	-1	-1	16
12	1.1136787593618621E-4	TGTGCCACCTGGGACGGGCTTTATTATAAGAAACTCTTT	CATWDGLYYKKLF	TRGV2	.	TRGJ1	18	-1	-1	20
12	1.1136787593618621E-4	TGTGCCACCTGGGACAGGCGGGGTTATAAGAAACTCTTT	CATWDRRGYKKLF	TRGV7	.	TRGJ1	18	-1	-1	23
12	1.1136787593618621E-4	TGTGCCACCTGGGACAGGAATTATTATAAGAAACTCTTT	CATWDRNYYKKLF	TRGV8	.	TRGJ1	17	-1	-1	17
12	1.1136787593618621E-4	TTGTCTATTTTTCGAGGGCGGGATAAGAAACTCTTT	LSIFRGRDKKLF	TRGV10	.	TRGJ1	0	-1	-1	22
12	1.1136787593618621E-4	TGTGCTGCGTTCAATAGTGATTGGATCAAGACGTTT	CAAFNSDWIKTF	TRGV10	.	TRGJP2	9	-1	-1	14
12	1.1136787593618621E-4	TGTGCTGCGTGGCCCCCCGGGGGTAAGAAACTCTTT	CAAWPPGGKKLF	TRGV10	.	TRGJ1	11	-1	-1	23
12	1.1136787593618621E-4	TGTGCTGCGTGGGTTCGTTATTATAAGAAACTCTTT	CAAWVRYYKKLF	TRGV10	.	TRGJ1	20	-1	-1	17
12	1.1136787593618621E-4	TGTGCTGCGTGGGTCGAGGGATATAAGAAACTCTTT	CAAWVEGYKKLF	TRGV10	.	TRGJ1	12	-1	-1	21
12	1.1136787593618621E-4	TGTGCTGCGTGGGCCTCCCGTTATAAGAAACTCTTT	CAAWASRYKKLF	TRGV10	.	TRGJ1	12	-1	-1	20
12	1.1136787593618621E-4	TGTGCTGCGTGGGCGAATTATTATAAGAAACTCTTT	CAAWANYYKKLF	TRGV10	.	TRGJ1	12	-1	-1	13
12	1.1136787593618621E-4	TGTGCTGCGTGGGCACGAGGTTATAAGAAACTCTTT	CAAWARGYKKLF	TRGV10	.	TRGJ1	12	-1	-1	20
12	1.1136787593618621E-4	TGTGCTGCGTGGGGTCCGGAACCCAAGAAACTCTTT	CAAWGPEPKKLF	TRGV10	.	TRGJ1	12	-1	-1	24
12	1.1136787593618621E-4	TGTGCTGCGTGGGGAACTTATTATAAGAAACTCTTT	CAAWGTYYKKLF	TRGV10	.	TRGJ1	12	-1	-1	13
12	1.1136787593618621E-4	TGTGCTGCGTGGGATTTCCTGGGGAAGAAACTCTTT	CAAWDFLGKKLF	TRGV10	.	TRGJ1	15	-1	-1	24
12	1.1136787593618621E-4	TGTGCTGCGTGGGATTTCGATTATAAGAAACTCTTT	CAAWDFDYKKLF	TRGV10	.	TRGJ1	18	-1	-1	19
12	1.1136787593618621E-4	TGTGCTGCGTGGGATTTAGGTGATAAGAAACTCTTT	CAAWDLGDKKLF	TRGV10	.	TRGJ1	15	-1	-1	22
12	1.1136787593618621E-4	TGTGCTGCGTGGGATTGTGGGGGTAAGAAACTCTTT	CAAWDCGGKKLF	TRGV10	.	TRGJ1	15	-1	-1	23
12	1.1136787593618621E-4	TGTGCTGCGTGGGATTATACGTATAAGAAACTCTTT	CAAWDYTYKKLF	TRGV10	.	TRGJ1	16	-1	-1	21
12	1.1136787593618621E-4	TGTGCTGCGTGGGATTATAAAATGGCGAAACTCTTT	CAAWDYKMAKLF	TRGV10	.	TRGJ1	16	-1	-1	26
12	1.1136787593618621E-4	TGTGCTGCGTGGGATGCACATTATAAGAAACTCTTT	CAAWDAHYKKLF	TRGV10	.	TRGJ1	14	-1	-1	19
12	1.1136787593618621E-4	TGTGCTGCGTGGGATAAAAGCCCCAGGAAACTCTTT	CAAWDKSPRKLF	TRGV10	.	TRGJ2	14	-1	-1	26
12	1.1136787593618621E-4	TGTGCTGCGTGGGAATTAGGATATAAGAAACTCTTT	CAAWELGYKKLF	TRGV10	.	TRGJ1	17	-1	-1	21
12	1.1136787593618621E-4	TGTGCTGCGTGGGAAACCCCCAGTAAGAAACTCTTT	CAAWETPSKKLF	TRGV10	.	TRGJ1	13	-1	-1	23
12	1.1136787593618621E-4	TGTGCTGCATGGGTGTCCTACTATAAGAAACTCTTT	CAAWVSYYKKLF	TRGV10	.	TRGJ1	12	-1	-1	18
12	1.1136787593618621E-4	TGTGCCTTGTGGGGGTTTTATTATAAGAAACTCTTT	CALWGFYYKKLF	TRGV9	.	TRGJ1	15	-1	-1	17
12	1.1136787593618621E-4	TGTGCCTTGTGGGAGGTCACTTATAAGAAACTCTTT	CALWEVTYKKLF	TRGV9	.	TRGJ1	19	-1	-1	20
12	1.1136787593618621E-4	TGTGCCTTGTGGGAGGTGTGGTATAAGAAACTCTTT	CALWEVWYKKLF	TRGV9	.	TRGJ1	17	-1	-1	21
12	1.1136787593618621E-4	TGTGCCTTGAGGAACCTCCTTTATAAGAAACTCTTT	CALRNLLYKKLF	TRGV9	.	TRGJ1	11	-1	-1	20
12	1.1136787593618621E-4	TGTGCCACCTGGGACGGGCGTTATAAGAAACTCTTT	CATWDGRYKKLF	TRGV2	.	TRGJ1	18	-1	-1	20
12	1.1136787593618621E-4	TGTGCTGCCCACCACCCCTTTAAGAAACTCTTT	CAAHHPFKKLF	TRGV10	.	TRGJ1	7	-1	-1	20
12	1.1136787593618621E-4	TGTGCTGCGTGGCGGGGCTATAAGAAACTCTTT	CAAWRGYKKLF	TRGV10	.	TRGJ1	11	-1	-1	18
12	1.1136787593618621E-4	TGTGCTGCGTGGGTTGATTATAAGAAACTCTTT	CAAWVDYKKLF	TRGV10	.	TRGJ1	12	-1	-1	16
12	1.1136787593618621E-4	TGTGCTGCGTGGGTGGGAAGGGGGAAACTCTTT	CAAWVGRGKLF	TRGV10	.	TRGJ1	12	-1	-1	23
12	1.1136787593618621E-4	TGTGCTGCGTGGGCTTATTATAAGAAACTCTTT	CAAWAYYKKLF	TRGV10	.	TRGJ1	16	-1	-1	14
12	1.1136787593618621E-4	TGTGCTGCGTGGGATTTCTGGTTCAAGATATTT	CAAWDFWFKIF	TRGV10	.	TRGJP1	15	-1	-1	18
12	1.1136787593618621E-4	TGTGCTGCGTGGGATTTAAATAAGAAACTCTTT	CAAWDLNKKLF	TRGV10	.	TRGJ1	15	-1	-1	19
12	1.1136787593618621E-4	TGTGCTGCGTGGGATTCTTATAAGAAACTCTTT	CAAWDSYKKLF	TRGV10	.	TRGJ1	15	-1	-1	13
12	1.1136787593618621E-4	TGTGCTGCGTGGGATTGGTATAAGAAACTCTTT	CAAWDWYKKLF	TRGV10	.	TRGJ1	15	-1	-1	18
12	1.1136787593618621E-4	TGTGCTGCGTGGGATTATAGGTCGAAACTCTTT	CAAWDYRSKLF	TRGV10	.	TRGJ1	16	-1	-1	23
12	1.1136787593618621E-4	TGTGCTGCGTGGGATGTTGGGAAGAAACTCTTT	CAAWDVGKKLF	TRGV10	.	TRGJ1	14	-1	-1	21
12	1.1136787593618621E-4	TGTGCTGCGTGGGACCGGTATAAGAAACTCTTT	CAAWDRYKKLF	TRGV10	.	TRGJ1	13	-1	-1	18
12	1.1136787593618621E-4	TGTGCTGCGTGGGAGGGCCTTAAGAAACTCTTT	CAAWEGLKKLF	TRGV10	.	TRGJ1	13	-1	-1	20
12	1.1136787593618621E-4	TGTGCTGCGTGGGAACGCCCTAAGAAACTCTTT	CAAWERPKKLF	TRGV10	.	TRGJ1	13	-1	-1	20
12	1.1136787593618621E-4	TGTGCCTTGTGGTCCAGGTGGTTCAAGATATTT	CALWSRWFKIF	TRGV9	.	TRGJP1	11	-1	-1	18
12	1.1136787593618621E-4	TGTGCCTTGTGGGAGCCCATTAAGAAACTCTTT	CALWEPIKKLF	TRGV9	.	TRGJ1	14	-1	-1	20
12	1.1136787593618621E-4	TGTGCCTTGTGGGAGGTGGGAAAGAAACTCTTT	CALWEVGKKLF	TRGV9	.	TRGJ1	17	-1	-1	21
12	1.1136787593618621E-4	TGTGCCTTGTGGGAACCTATTGGGAAACTCTTT	CALWEPIGKLF	TRGV9	.	TRGJ1	13	-1	-1	23
12	1.1136787593618621E-4	TGTGCCTTGGCCAATTATTATAAGAAACTCTTT	CALANYYKKLF	TRGV9	.	TRGJ1	8	-1	-1	12
12	1.1136787593618621E-4	TGTGCCACCTGGGATTATTATAAGAAACTCTTT	CATWDYYKKLF	TRGV8	.	TRGJ1	14	-1	-1	13
12	1.1136787593618621E-4	TGTGCCACCTGGGACGGTTCCCCCGGGCTCTTT	CATWDGSPGLF	TRGV2	.	TRGJ1	16	-1	-1	27
12	1.1136787593618621E-4	TGTGCCACCTGGGACGGGTTTGGGAAACTCTTT	CATWDGFGKLF	TRGV2	.	TRGJ1	17	-1	-1	23
12	1.1136787593618621E-4	TGTGCCACCTGGGACGGGCCTGAGAAACTCTTT	CATWDGPEKLF	TRGV2	.	TRGJ1	19	-1	-1	22
12	1.1136787593618621E-4	TGTGCCACCTGGAATTATTATAAGAAACTCTTT	CATWNYYKKLF	TRGV8	.	TRGJ1	14	-1	-1	11
12	1.1136787593618621E-4	TGTGCTGCGTGGGTTAATAAGAAACTCTTT	CAAWVNKKLF	TRGV10	.	TRGJ1	15	-1	-1	16
12	1.1136787593618621E-4	TGTGCTGCGTGGGTACTTAAGAAACTCTTT	CAAWVLKKLF	TRGV10	.	TRGJ1	12	-1	-1	17
12	1.1136787593618621E-4	TGTGCTGCGTGGGCTACTAAGAAACTCTTT	CAAWATKKLF	TRGV10	.	TRGJ1	12	-1	-1	17
12	1.1136787593618621E-4	TGTGCTGCGTGGGGGGATAAGAAACTCTTT	CAAWGDKKLF	TRGV10	.	TRGJ1	12	-1	-1	16
12	1.1136787593618621E-4	TGTGCTGCGTGGGATTTCAAGAAACTCTTT	CAAWDFKKLF	TRGV10	.	TRGJ1	15	-1	-1	18
12	1.1136787593618621E-4	TGTGCTGCGTGGGATCCGCAGAAACTCTTT	CAAWDPQKLF	TRGV10	.	TRGJ1	14	-1	-1	19
12	1.1136787593618621E-4	TGTGCTGCGGGGAGGCATAAGAAACTCTTT	CAAGRHKKLF	TRGV10	.	TRGJ1	12	-1	-1	16
12	1.1136787593618621E-4	TGTGCCTTGTGGGAGTATAAGAAACTCTTT	CALWEYKKLF	TRGV9	.	TRGJ1	14	-1	-1	15
12	1.1136787593618621E-4	TGTGCCTTGCGTTATTATAAGAAACTCTTT	CALRYYKKLF	TRGV9	.	TRGJ1	8	-1	-1	11
12	1.1136787593618621E-4	TGTGCTGCGTGGGATTCTGTACTCTTT	CAAWDSVLF	TRGV10	.	TRGJ1	15	-1	-1	20
12	1.1136787593618621E-4	TGTGCCTTGTCGGCGTCGAAACTCTTT	CALSASKLF	TRGV9	.	TRGJ1	12	-1	-1	17
12	1.1136787593618621E-4	TGTGCCACCTGGGACAAGAAACTCTTT	CATWDKKLF	TRGV2	.	TRGJ1	14	-1	-1	15
12	1.1136787593618621E-4	TGTGCCTTGAAGAAGAAACTCTTT	CALKKKLF	TRGV9	.	TRGJ1	8	-1	-1	12
12	1.1136787593618621E-4	TGTGCCACCTCAGGAAAACTCTTT	CATSGKLF	TRGV9	.	TRGJ1	5	-1	-1	15
12	1.1136787593618621E-4	TGTGCCACCTGGGACAGGCTCTTT	CATWDRLF	TRGV7	.	TRGJ1	18	-1	-1	18
12	1.1136787593618621E-4	TGTGCGTATAAGAAACTCTTT	CAYKKLF	TRGV2	.	TRGJ1	4	-1	-1	6
12	1.1136787593618621E-4	TGTAAGAAACTCTTT	CKKLF	TRGV10	.	TRGJ1	2	-1	-1	2
12	1.1136787593618621E-4	CCCAAGAAACTCTTT	PKKLF	TRGV10	.	TRGJ1	-1	-1	-1	3
11	1.0208721960817069E-4	TGTGCCACCTGGGACGGGCTTTCCGTCGCTGGAAAACGACGGCCACTGCAATTGAGGAAACTCTTT	CATWDGLSVAGKRRPLQLRKLF	TRGV2	.	TRGJ1	18	-1	-1	56
11	1.0208721960817069E-4	TGTGCCTTGTGGGAGGTGCACTGGGAGGTGGCAGTCCGATTTTATTATAAGAAACTCTTT	CALWEVHWEVAVRFYYKKLF	TRGV9	.	TRGJ1	20	-1	-1	41
11	1.0208721960817069E-4	TGTGCCTTGTGGGAGGTGCAAGGGGGGACACTGTACATCAGGATATTAGGGGAACTCTTT	CALWEVQGGTLYIRILGELF	TRGV9	.	TRGJ1	19	-1	-1	52
11	1.0208721960817069E-4	TGTGCTGCGTGGGATCAACATAAACAAGATACCACTGGTTGGTTCAAGATATTT	CAAWDQHKQDTTGWFKIF	TRGV10	.	TRGJP1	14	-1	-1	28
11	1.0208721960817069E-4	TGTGCTGCGTGGGATTGGGACGTGCCTAATCCAGCAGGAAAGAAACTCTTT	CAAWDWDVPNPAGKKLF	TRGV10	.	TRGJ1	15	-1	-1	39
11	1.0208721960817069E-4	TGTGCCTTGTGGGACCATGTCGTATCCCTAGGTTATTATAAGAAACTCTTT	CALWDHVVSLGYYKKLF	TRGV9	.	TRGJ1	13	-1	-1	32
11	1.0208721960817069E-4	TGTGCCTTGTGGGAGGTCCGTCTAGAGTTGGGCAAAAAAATCAAGGTATTT	CALWEVRLELGKKIKVF	TRGV9	.	TRGJP	16	-1	-1	23
11	1.0208721960817069E-4	TGTGCCTTGTGGGAGGTCACACAAGAGTTGGGCAAAAAAATCAAGGTATTT	CALWEVTQELGKKIKVF	TRGV9	.	TRGJP	19	-1	-1	21
11	1.0208721960817069E-4	TGTGCTGCGTGGGATTCGTGGGGAGGTAAGTCGGGAGGGAAACTCTTT	CAAWDSWGGKSGGKLF	TRGV10	.	TRGJ1	18	-1	-1	38
11	1.0208721960817069E-4	TGTGCTGCGTGGGATTATAATTCCCTTGTTTATTATAAGAAACTCTTT	CAAWDYNSLVYYKKLF	TRGV10	.	TRGJ1	16	-1	-1	29
11	1.0208721960817069E-4	TGTGCCTTGTTTACGACCTTTCCTCGATTTTATTATAAGAAACTCTTT	CALFTTFPRFYYKKLF	TRGV9	.	TRGJ1	9	-1	-1	29
11	1.0208721960817069E-4	TGTGCCTTGTGGGAGGTCCAAGGGGCGAATTATTATAAGAAACTCTTT	CALWEVQGANYYKKLF	TRGV9	.	TRGJ1	19	-1	-1	25
11	1.0208721960817069E-4	TGTGCCTTGTGGGAGGTGCATTCACTTTTATTATGGAAGAAACTCTTT	CALWEVHSLLLWKKLF	TRGV9	.	TRGJ1	19	-1	-1	27
11	1.0208721960817069E-4	TGTGCCTTGTGGGAGGTGCAAGGGAAGAATTATTATAAGAAACTCTTT	CALWEVQGKNYYKKLF	TRGV9	.	TRGJ1	19	-1	-1	26
11	1.0208721960817069E-4	TGTGCCTTGTGGGAGGAATGGGGCGCGAATTATTATAAGAAACTCTTT	CALWEEWGANYYKKLF	TRGV9	.	TRGJ1	15	-1	-1	25
11	1.0208721960817069E-4	TGTGCCTTGTGGGAGGAACATAAGAGGGGTTATTATAAGAAACTCTTT	CALWEEHKRGYYKKLF	TRGV9	.	TRGJ1	15	-1	-1	29
11	1.0208721960817069E-4	TGTGCCTTGTGGGAAGTAAATGGGGGGATTTATTATAAGAAACTCTTT	CALWEVNGGIYYKKLF	TRGV9	.	TRGJ1	16	-1	-1	26
11	1.0208721960817069E-4	TGTGCCACCTGGGACGGGCAACGGTTTAGTGATTGGATCAAGACGTTT	CATWDGQRFSDWIKTF	TRGV2	.	TRGJP2	18	-1	-1	26
11	1.0208721960817069E-4	TGTGCCACCTGGGACGGATTCTATACCACTGGTTGGTTCAAGATATTT	CATWDGFYTTGWFKIF	TRGV2	.	TRGJP1	16	-1	-1	21
11	1.0208721960817069E-4	TGTGCTGCGTGGGCCCCTAAGCGGGGGAGAGGCGAGAAACTCTTT	CAAWAPKRGRGEKLF	TRGV10	.	TRGJ1	12	-1	-1	34
11	1.0208721960817069E-4	TGTGCTGCGTGGGATTCCGTAGCGCCTTATTATAAGAAACTCTTT	CAAWDSVAPYYKKLF	TRGV10	.	TRGJ1	20	-1	-1	26
11	1.0208721960817069E-4	TGTGCTGCGTGGGATTATCCCACCACTGGTTGGTTCAAGATATTT	CAAWDYPTTGWFKIF	TRGV10	.	TRGJP1	16	-1	-1	21
11	1.0208721960817069E-4	TGTGCTGCGTGGGATTATATACCCCGCCTGATTAAGAAACTCTTT	CAAWDYIPRLIKKLF	TRGV10	.	TRGJ1	16	-1	-1	32
11	1.0208721960817069E-4	TGTGCTGCGGCTTTACGTGGGTTGGCTGGTTATAAGAAACTCTTT	CAAALRGLAGYKKLF	TRGV10	.	TRGJ1	8	-1	-1	29
11	1.0208721960817069E-4	TGTGCCTTGTGGGGTCGGAACTCGAATTATTATAAGAAACTCTTT	CALWGRNSNYYKKLF	TRGV9	.	TRGJ1	12	-1	-1	18
11	1.0208721960817069E-4	TGTGCCTTGTGGGAGTTTTATACCACTGGTTGGTTCAAGATATTT	CALWEFYTTGWFKIF	TRGV9	.	TRGJP1	14	-1	-1	18
11	1.0208721960817069E-4	TGTGCCTTGTGGGAGTCCTTATACAATTATTATAAGAAACTCTTT	CALWESLYNYYKKLF	TRGV9	.	TRGJ1	14	-1	-1	24
11	1.0208721960817069E-4	TGTGCCTTGTGGGAGGTGCCCGAGAATTATTATAAGAAACTCTTT	CALWEVPENYYKKLF	TRGV9	.	TRGJ1	18	-1	-1	23
11	1.0208721960817069E-4	TGTGCCTTGTGGGAGGTGCGGCCTAAGGATTATAAGAAACTCTTT	CALWEVRPKDYKKLF	TRGV9	.	TRGJ1	18	-1	-1	28
11	1.0208721960817069E-4	TGTGCCTTGTGGGAGGTGCGATGGTATTATTATAAGAAACTCTTT	CALWEVRWYYYKKLF	TRGV9	.	TRGJ1	18	-1	-1	25
11	1.0208721960817069E-4	TGTGCCTTGTGGGAGGTGGAATGCACTGGTTGGTTCAAGATATTT	CALWEVECTGWFKIF	TRGV9	.	TRGJP1	17	-1	-1	23
11	1.0208721960817069E-4	TGTGCCTCCACTCGTACCGAATTGAATTATTATAAGAAACTCTTT	CASTRTELNYYKKLF	TRGV9	.	TRGJ1	6	-1	-1	19
11	1.0208721960817069E-4	TGTGCCACTCAAACCCCGCGGAGTAGTGATTGGATCAAGACGTTT	CATQTPRSSDWIKTF	TRGV2	.	TRGJP2	7	-1	-1	21
11	1.0208721960817069E-4	TGTGCCACCTGGGACGGATATAGTAGTGATTGGATCAAGACGTTT	CATWDGYSSDWIKTF	TRGV2	.	TRGJP2	16	-1	-1	17
11	1.0208721960817069E-4	TGTGCTGCCCGTCCTCTAAGGATTTATTATAAGAAACTCTTT	CAARPLRIYYKKLF	TRGV10	.	TRGJ1	7	-1	-1	20
11	1.0208721960817069E-4	TGTGCTGCGTGGGATTGGGAATTTAGAGATGAGAAACTCTTT	CAAWDWEFRDEKLF	TRGV10	.	TRGJ1	15	-1	-1	28
11	1.0208721960817069E-4	TGTGCTGCGTGGGATTATTCGAATTATTATAAGAAACTCTTT	CAAWDYSNYYKKLF	TRGV10	.	TRGJ1	16	-1	-1	13
11	1.0208721960817069E-4	TGTGCTGCGTGGGATTATCTTAGTGATTGGATCAAGACGTTT	CAAWDYLSDWIKTF	TRGV10	.	TRGJP2	16	-1	-1	20
11	1.0208721960817069E-4	TGTGCTGCGTGGGATTATACCCGATGCGATAAGAAACTCTTT	CAAWDYTRCDKKLF	TRGV10	.	TRGJ1	16	-1	-1	28
11	1.0208721960817069E-4	TGTGCTGCGTGGGATACATCGGGGTATTATAAGAAACTCTTT	CAAWDTSGYYKKLF	TRGV10	.	TRGJ1	14	-1	-1	24
11	1.0208721960817069E-4	TGTGCTGCGTGGGAGGTGAACGGTTATTATAAGAAACTCTTT	CAAWEVNGYYKKLF	TRGV10	.	TRGJ1	13	-1	-1	23
11	1.0208721960817069E-4	TGTGCCTTGTGTCTGGCCCAAAATTATTATAAGAAACTCTTT	CALCLAQNYYKKLF	TRGV9	.	TRGJ1	10	-1	-1	21
11	1.0208721960817069E-4	TGTGCCTTGTGGCTATCGTCGAATTATTATAAGAAACTCTTT	CALWLSSNYYKKLF	TRGV9	.	TRGJ1	11	-1	-1	18
11	1.0208721960817069E-4	TGTGCCTTGTGGGATGCGGGGGGATTTTATAAGAAACTCTTT	CALWDAGGFYKKLF	TRGV9	.	TRGJ1	13	-1	-1	23
11	1.0208721960817069E-4	TGTGCCTTGTGGGAGCCCCCTAATTATTATAAGAAACTCTTT	CALWEPPNYYKKLF	TRGV9	.	TRGJ1	14	-1	-1	21
11	1.0208721960817069E-4	TGTGCCTTGTGGGAGGTTCCCTATTATTATAAGAAACTCTTT	CALWEVPYYYKKLF	TRGV9	.	TRGJ1	16	-1	-1	22
11	1.0208721960817069E-4	TGTGCCTTGTGGGAGGTTACCCTTTATTATAAGAAACTCTTT	CALWEVTLYYKKLF	TRGV9	.	TRGJ1	16	-1	-1	23
11	1.0208721960817069E-4	TGTGCCTTGTGGGAGGTGTACTATGGTTATAAGAAACTCTTT	CALWEVYYGYKKLF	TRGV9	.	TRGJ1	20	-1	-1	26
11	1.0208721960817069E-4	TGTGCCTTGTGGGAGGTGCTCTCCTATTATAAGAAACTCTTT	CALWEVLSYYKKLF	TRGV9	.	TRGJ1	18	-1	-1	24
11	1.0208721960817069E-4	TGTGCCTTGTGGGAGGTGCACCGTTATTATAAGAAACTCTTT	CALWEVHRYYKKLF	TRGV9	.	TRGJ1	21	-1	-1	23
11	1.0208721960817069E-4	TGTGCCTTGTGGGAGGTGCAGTTTTATTATAAGAAACTCTTT	CALWEVQFYYKKLF	TRGV9	.	TRGJ1	19	-1	-1	23
11	1.0208721960817069E-4	TGTGCCTTGTGGGAGGTGCAAGGGAATTATAAGAAACTCTTT	CALWEVQGNYKKLF	TRGV9	.	TRGJ1	19	-1	-1	25
11	1.0208721960817069E-4	TGTGCCTTGTGGGAGGTGCAAGGACCTTATAAGAAACTCTTT	CALWEVQGPYKKLF	TRGV9	.	TRGJ1	19	-1	-1	26
11	1.0208721960817069E-4	TGTGCCTTGTGGGAGGCAACGGGCAAAAAAATCAAGGTATTT	CALWEATGKKIKVF	TRGV9	.	TRGJP	15	-1	-1	20
11	1.0208721960817069E-4	TGTGCCTTGTGGGAGGGGCCACCTAATTATAAGAAACTCTTT	CALWEGPPNYKKLF	TRGV9	.	TRGJ1	23	-1	-1	25
11	1.0208721960817069E-4	TGTGCCTTGTGGGAGACCCACCTTTATTATAAGAAACTCTTT	CALWETHLYYKKLF	TRGV9	.	TRGJ1	14	-1	-1	23
11	1.0208721960817069E-4	TGTGCCACCTGGGACGGGCGGGGGTGGGGGATCAAGACGTTT	CATWDGRGWGIKTF	TRGV2	.	TRGJP2	18	-1	-1	28
11	1.0208721960817069E-4	TGTGCCACCTGGGACGGGCGAGGTGATTGGATCAAGACGTTT	CATWDGRGDWIKTF	TRGV2	.	TRGJP2	18	-1	-1	22
11	1.0208721960817069E-4	TGTGCTGCGTGGCCCTACAGCGATTATAAGAAACTCTTT	CAAWPYSDYKKLF	TRGV10	.	TRGJ1	11	-1	-1	22
11	1.0208721960817069E-4	TGTGCTGCGTGGGGGGGGTATTATTATAAGAAACTCTTT	CAAWGGYYYKKLF	TRGV10	.	TRGJ1	12	-1	-1	19
11	1.0208721960817069E-4	TGTGCTGCGTGGGATTCCTATTATTATAAGAAACTCTTT	CAAWDSYYYKKLF	TRGV10	.	TRGJ1	15	-1	-1	13
11	1.0208721960817069E-4	TGTGCTGCGTGGGATTCCAGGAGGTATAAGAAACTCTTT	CAAWDSRRYKKLF	TRGV10	.	TRGJ1	15	-1	-1	24
11	1.0208721960817069E-4	TGTGCTGCGTGGGATTCGCCCCATTATAAGAAACTCTTT	CAAWDSPHYKKLF	TRGV10	.	TRGJ1	15	-1	-1	22
11	1.0208721960817069E-4	TGTGCTGCGTGGGATTCGGAAAGGGGGGGGAAACTCTTT	CAAWDSERGGKLF	TRGV10	.	TRGJ1	15	-1	-1	29
11	1.0208721960817069E-4	TGTGCTGCGTGGGATTCATTTGATTATAAGAAACTCTTT	CAAWDSFDYKKLF	TRGV10	.	TRGJ1	15	-1	-1	13
11	1.0208721960817069E-4	TGTGCTGCGTGGGATTCACCTTATTATAAGAAACTCTTT	CAAWDSPYYKKLF	TRGV10	.	TRGJ1	15	-1	-1	20
11	1.0208721960817069E-4	TGTGCTGCGTGGGATTATACCGATTATAAGAAACTCTTT	CAAWDYTDYKKLF	TRGV10	.	TRGJ1	16	-1	-1	22
11	1.0208721960817069E-4	TGTGCTGCGTGGGATTACGGGAATTATAAGAAACTCTTT	CAAWDYGNYKKLF	TRGV10	.	TRGJ1	18	-1	-1	22
11	1.0208721960817069E-4	TGTGCTGCGTGGGATCCCCTCCGGGGCAAGAAACTCTTT	CAAWDPLRGKKLF	TRGV10	.	TRGJ1	14	-1	-1	27
11	1.0208721960817069E-4	TGTGCTGCGTGGGATCCCCCATATTATAAGAAACTCTTT	CAAWDPPYYKKLF	TRGV10	.	TRGJ1	14	-1	-1	21
11	1.0208721960817069E-4	TGTGCTGCGTGGGATACGCATTATTATAAGAAACTCTTT	CAAWDTHYYKKLF	TRGV10	.	TRGJ1	17	-1	-1	13
11	1.0208721960817069E-4	TGTGCTGCGGCGGACTCGAATTATTATAAGAAACTCTTT	CAAADSNYYKKLF	TRGV10	.	TRGJ1	8	-1	-1	15
11	1.0208721960817069E-4	TGTGCCTTCAGTTCCCTCACTGGTTGGTTCAAGATATTT	CAFSSLTGWFKIF	TRGV9	.	TRGJP1	7	-1	-1	17
11	1.0208721960817069E-4	TGTGCCTTGTGGTTCAGAACAAATTATAAGAAACTCTTT	CALWFRTNYKKLF	TRGV9	.	TRGJ1	11	-1	-1	22
11	1.0208721960817069E-4	TGTGCCTTGTGGCCGGGGTGGTATTATAAGAAACTCTTT	CALWPGWYYKKLF	TRGV9	.	TRGJ1	11	-1	-1	21
11	1.0208721960817069E-4	TGTGCCTTGTGGGCTATGAATTATTATAAGAAACTCTTT	CALWAMNYYKKLF	TRGV9	.	TRGJ1	12	-1	-1	17
11	1.0208721960817069E-4	TGTGCCTTGTGGGATGGAGGTTATTATAAGAAACTCTTT	CALWDGGYYKKLF	TRGV9	.	TRGJ1	13	-1	-1	20
11	1.0208721960817069E-4	TGTGCCTTGTGGGAGTGGTCTTGTTATAAGAAACTCTTT	CALWEWSCYKKLF	TRGV9	.	TRGJ1	14	-1	-1	20
11	1.0208721960817069E-4	TGTGCCTTGTGGGAGCATCATTATTATAAGAAACTCTTT	CALWEHHYYKKLF	TRGV9	.	TRGJ1	14	-1	-1	19
11	1.0208721960817069E-4	TGTGCCTTGTGGGAGGTTTTTTATTATAAGAAACTCTTT	CALWEVFYYKKLF	TRGV9	.	TRGJ1	16	-1	-1	20
11	1.0208721960817069E-4	TGTGCCTTGTGGGAGGTTGATAATTATAAGAAACTCTTT	CALWEVDNYKKLF	TRGV9	.	TRGJ1	16	-1	-1	19
11	1.0208721960817069E-4	TGTGCCTTGTGGGAGGTGCTTAGAATAAAGAAACTCTTT	CALWEVLRIKKLF	TRGV9	.	TRGJ1	18	-1	-1	27
11	1.0208721960817069E-4	TGTGCCTTGTGGGAGGTGCTTAATTATAAGAAACTCTTT	CALWEVLNYKKLF	TRGV9	.	TRGJ1	18	-1	-1	22
11	1.0208721960817069E-4	TGTGCCTTGTGGGAGGTGCGGATTAATAAGAAACTCTTT	CALWEVRINKKLF	TRGV9	.	TRGJ1	18	-1	-1	21
11	1.0208721960817069E-4	TGTGCCTTGTGGGAACGGATTGGCCGGATCAAGACGTTT	CALWERIGRIKTF	TRGV9	.	TRGJP2	13	-1	-1	25
11	1.0208721960817069E-4	TGTGCCTTGTGGGAACACGAATTAAATAAGAAACTCTTT	CALWEHELNKKLF	TRGV9	.	TRGJ1	13	-1	-1	17
11	1.0208721960817069E-4	TGTGCCTTGTATATGGGTAATTATTATAAGAAACTCTTT	CALYMGNYYKKLF	TRGV9	.	TRGJ1	9	-1	-1	18
11	1.0208721960817069E-4	TGTGCCACCTGGGGGTACTCGTATTATAAGAAACTCTTT	CATWGYSYYKKLF	TRGV8	.	TRGJ1	12	-1	-1	21
11	1.0208721960817069E-4	TGTGCCACCTGGGATAGGCCTCATTATAAGAAACTCTTT	CATWDRPHYKKLF	TRGV8	.	TRGJ1	20	-1	-1	22
11	1.0208721960817069E-4	TGTGCCACCTGGGACGGGCCTTCGCATAAGAAACTCTTT	CATWDGPSHKKLF	TRGV2	.	TRGJ1	19	-1	-1	25
11	1.0208721960817069E-4	TGTGCCACCTGGGACGGGCCCGATTATAAGAAACTCTTT	CATWDGPDYKKLF	TRGV2	.	TRGJ1	21	-1	-1	22
11	1.0208721960817069E-4	TGTGCCACCTGGGACGGGGATTATTATAAGAAACTCTTT	CATWDGDYYKKLF	TRGV2	.	TRGJ1	17	-1	-1	19
11	1.0208721960817069E-4	TGTGCCACCTGGGACAGGCCTGATTATAAGAAACTCTTT	CATWDRPDYKKLF	TRGV3	.	TRGJ1	21	-1	-1	22
11	1.0208721960817069E-4	TGTGCTGCCCCTCCCGCAATGGATAAGAAACTCTTT	CAAPPAMDKKLF	TRGV10	.	TRGJ1	7	-1	-1	22
11	1.0208721960817069E-4	TGTGCTGCGTGGGCTTCAGTACTTAAGAAACTCTTT	CAAWASVLKKLF	TRGV10	.	TRGJ1	15	-1	-1	23
11	1.0208721960817069E-4	TGTGCTGCGTGGGGCATTTATTATAAGAAACTCTTT	CAAWGIYYKKLF	TRGV10	.	TRGJ1	12	-1	-1	17
11	1.0208721960817069E-4	TGTGCTGCGTGGGATTTCGCTCTAAAGAAACTCTTT	CAAWDFALKKLF	TRGV10	.	TRGJ1	18	-1	-1	24
11	1.0208721960817069E-4	TGTGCTGCGTGGGATTCTGGTTGGTTCAAGATATTT	CAAWDSGWFKIF	TRGV10	.	TRGJP1	15	-1	-1	16
11	1.0208721960817069E-4	TGTGCTGCGTGGGATTGGAACTATAAGAAACTCTTT	CAAWDWNYKKLF	TRGV10	.	TRGJ1	15	-1	-1	21
11	1.0208721960817069E-4	TGTGCTGCGTGGGATTACTATTATAAGAAACTCTTT	CAAWDYYYKKLF	TRGV10	.	TRGJ1	17	-1	-1	18
11	1.0208721960817069E-4	TGTGCTGCGTGGGAAAGGTATTATAAGAAACTCTTT	CAAWERYYKKLF	TRGV10	.	TRGJ1	13	-1	-1	18
11	1.0208721960817069E-4	TGTGCTGCGTGGGAAAAGTACTGTAAGAAACTCTTT	CAAWEKYCKKLF	TRGV10	.	TRGJ1	13	-1	-1	23
11	1.0208721960817069E-4	TGTGCCTTGTGGGGCTATTATTATAAGAAACTCTTT	CALWGYYYKKLF	TRGV9	.	TRGJ1	12	-1	-1	16
11	1.0208721960817069E-4	TGTGCCTTGTGGGATTTTTATTATAAGAAACTCTTT	CALWDFYYKKLF	TRGV9	.	TRGJ1	13	-1	-1	17
11	1.0208721960817069E-4	TGTGCCTTGTGGGATTACGATTGGATCAAGACGTTT	CALWDYDWIKTF	TRGV9	.	TRGJP2	13	-1	-1	18
11	1.0208721960817069E-4	TGTGCCTTGTGGGAGCCGTATTATAAGAAACTCTTT	CALWEPYYKKLF	TRGV9	.	TRGJ1	14	-1	-1	18
11	1.0208721960817069E-4	TGTGCCTTGTGGGAGGTCGGATATAAGAAACTCTTT	CALWEVGYKKLF	TRGV9	.	TRGJ1	16	-1	-1	21
11	1.0208721960817069E-4	TGTGCCTTGTGGGAGGTCGATTATAAGAAACTCTTT	CALWEVDYKKLF	TRGV9	.	TRGJ1	16	-1	-1	19
11	1.0208721960817069E-4	TGTGCCTTGTGGGAGGACCGTTGGTTCAAGATATTT	CALWEDRWFKIF	TRGV9	.	TRGJP1	15	-1	-1	19
11	1.0208721960817069E-4	TGTGCCTTGTATTTGGTTAGATATAAGAAACTCTTT	CALYLVRYKKLF	TRGV9	.	TRGJ1	9	-1	-1	21
11	1.0208721960817069E-4	TGTGCCACCTGGGACGGGCCCTATAAGAAACTCTTT	CATWDGPYKKLF	TRGV2	.	TRGJ1	20	-1	-1	21
11	1.0208721960817069E-4	TGTGCTGCGTGGTCTAAGGGGGAGAAACTCTTT	CAAWSKGEKLF	TRGV10	.	TRGJ1	11	-1	-1	22
11	1.0208721960817069E-4	TGTGCTGCGTGGCCTTATTATAAGAAACTCTTT	CAAWPYYKKLF	TRGV10	.	TRGJ1	11	-1	-1	14
11	1.0208721960817069E-4	TGTGCTGCGTGGCCCTATTATAAGAAACTCTTT	CAAWPYYKKLF	TRGV10	.	TRGJ1	11	-1	-1	15
11	1.0208721960817069E-4	TGTGCTGCGTGGGTTCCTTTTAAGAAACTCTTT	CAAWVPFKKLF	TRGV10	.	TRGJ1	12	-1	-1	17
11	1.0208721960817069E-4	TGTGCTGCGTGGGTCCCGTATAAGAAACTCTTT	CAAWVPYKKLF	TRGV10	.	TRGJ1	12	-1	-1	18
11	1.0208721960817069E-4	TGTGCTGCGTGGGTCCATTATAAGAAACTCTTT	CAAWVHYKKLF	TRGV10	.	TRGJ1	12	-1	-1	16
11	1.0208721960817069E-4	TGTGCTGCGTGGGGCGATTATAAGAAACTCTTT	CAAWGDYKKLF	TRGV10	.	TRGJ1	12	-1	-1	16
11	1.0208721960817069E-4	TGTGCTGCGTGGGGAGCAAGGGGGAAACTCTTT	CAAWGARGKLF	TRGV10	.	TRGJ1	12	-1	-1	23
11	1.0208721960817069E-4	TGTGCTGCGTGGGATTTTCCTAAGAAACTCTTT	CAAWDFPKKLF	TRGV10	.	TRGJ1	15	-1	-1	20
11	1.0208721960817069E-4	TGTGCTGCGTGGGATACTTATAAGAAACTCTTT	CAAWDTYKKLF	TRGV10	.	TRGJ1	14	-1	-1	17
11	1.0208721960817069E-4	TGTGCTGCGTGGGAGGGTTATAAGAAACTCTTT	CAAWEGYKKLF	TRGV10	.	TRGJ1	13	-1	-1	17
11	1.0208721960817069E-4	TGTGCCTTGTGGCATTATTATAAGAAACTCTTT	CALWHYYKKLF	TRGV9	.	TRGJ1	11	-1	-1	13
11	1.0208721960817069E-4	TGTGCCTTGTGGGGGGCTTATAAGAAACTCTTT	CALWGAYKKLF	TRGV9	.	TRGJ1	15	-1	-1	17
11	1.0208721960817069E-4	TGTGCCTTGTGGGATAATTATAAGAAACTCTTT	CALWDNYKKLF	TRGV9	.	TRGJ1	13	-1	-1	13
11	1.0208721960817069E-4	TGTGCCTTGTGGGAGGTGTATAAGAAACTCTTT	CALWEVYKKLF	TRGV9	.	TRGJ1	17	-1	-1	18
11	1.0208721960817069E-4	TGTGCCTTGTGGGAGGATTATAAGAAACTCTTT	CALWEDYKKLF	TRGV9	.	TRGJ1	15	-1	-1	16
11	1.0208721960817069E-4	TGTGCCTTGTGGGAAGATTATAAGAAACTCTTT	CALWEDYKKLF	TRGV9	.	TRGJ1	13	-1	-1	16
11	1.0208721960817069E-4	TGTGCCTTGCGTGCTGGTTGGTTCAAGATATTT	CALRAGWFKIF	TRGV9	.	TRGJP1	8	-1	-1	13
11	1.0208721960817069E-4	TGTGCCTCGAAGATTTATTATAAGAAACTCTTT	CASKIYYKKLF	TRGV9	.	TRGJ1	6	-1	-1	11
11	1.0208721960817069E-4	TGTGCCCCGGGGGGCTATTATAAGAAACTCTTT	CAPGGYYKKLF	TRGV9	.	TRGJ1	5	-1	-1	15
11	1.0208721960817069E-4	TGTGCCACCTTGGAGGGGGGGGGGAAACTCTTT	CATLEGGGKLF	TRGV7	.	TRGJ1	13	-1	-1	23
11	1.0208721960817069E-4	TGTGCCACCTGGGATAGTTATAAGAAACTCTTT	CATWDSYKKLF	TRGV8	.	TRGJ1	16	-1	-1	17
11	1.0208721960817069E-4	TGTGCCACCTGGGACGGGTTTAAGAAACTCTTT	CATWDGFKKLF	TRGV2	.	TRGJ1	17	-1	-1	20
11	1.0208721960817069E-4	TGTGCCACCTGGGACGGGCCTAAGAAACTCTTT	CATWDGPKKLF	TRGV2	.	TRGJ1	19	-1	-1	20
11	1.0208721960817069E-4	TGTGCCACCTGGGACGGGCGAAAGAAACTCTTT	CATWDGRKKLF	TRGV2	.	TRGJ2	18	-1	-1	21
11	1.0208721960817069E-4	TGTGCCACCTGGGACAGGCTGGAGAAACTCTTT	CATWDRLEKLF	TRGV3	.	TRGJ1	18	-1	-1	22
11	1.0208721960817069E-4	TGTGCCACCTGGGAGTGTCTTGAGAAACTCTTT	CATWECLEKLF	TRGV8	.	TRGJ1	13	-1	-1	22
11	1.0208721960817069E-4	TGTGCTGCGTGGGTTAAAGGGGAGCTCTTT	CAAWVKGELF	TRGV10	.	TRGJ1	15	-1	-1	24
11	1.0208721960817069E-4	TGTGCTGCGTGGGTCCTCGGGAAACTCTTT	CAAWVLGKLF	TRGV10	.	TRGJ1	12	-1	-1	20
11	1.0208721960817069E-4	TGTGCTGCGTGGGATTCAGAGAAACTCTTT	CAAWDSEKLF	TRGV10	.	TRGJ1	15	-1	-1	19
11	1.0208721960817069E-4	TGTGCTGCGTGGGATCGCGGGAAACTCTTT	CAAWDRGKLF	TRGV10	.	TRGJ1	14	-1	-1	20
11	1.0208721960817069E-4	TGTGCTGCGTGGGATCAAGGGAAACTCTTT	CAAWDQGKLF	TRGV10	.	TRGJ1	14	-1	-1	20
11	1.0208721960817069E-4	TGTGCTGCGTGGACCCTTAAGAAACTCTTT	CAAWTLKKLF	TRGV10	.	TRGJ1	11	-1	-1	17
11	1.0208721960817069E-4	TGTGCTGCGTGGAGGGTTAAGAAACTCTTT	CAAWRVKKLF	TRGV10	.	TRGJ1	11	-1	-1	17
11	1.0208721960817069E-4	TGTGCCTTCGTCTATTATAAGAAACTCTTT	CAFVYYKKLF	TRGV9	.	TRGJ1	7	-1	-1	12
11	1.0208721960817069E-4	TGTGCCTTGTGGGAGGGGAAGAAACTCTTT	CALWEGKKLF	TRGV9	.	TRGJ1	15	-1	-1	18
11	1.0208721960817069E-4	TGTGCCTTAGCTTATTATAAGAAACTCTTT	CALAYYKKLF	TRGV9	.	TRGJ1	7	-1	-1	11
11	1.0208721960817069E-4	TGTGCCATCGCAAATTATAAGAAACTCTTT	CAIANYKKLF	TRGV9	.	TRGJ1	5	-1	-1	13
11	1.0208721960817069E-4	TGTGCCACCTGGGACTCCAGGAAACTCTTT	CATWDSRKLF	TRGV7	.	TRGJ1	14	-1	-1	20
11	1.0208721960817069E-4	TGTGCCACCTGGGACGGAAAGAAACTCTTT	CATWDGKKLF	TRGV2	.	TRGJ2	16	-1	-1	18
11	1.0208721960817069E-4	TGTGGGTGGAATTATTATAAGAAACTCTTT	CGWNYYKKLF	TRGV9	.	TRGJ1	3	-1	-1	8
11	1.0208721960817069E-4	TGTGCTGCGTGGCTTAAGAAACTCTTT	CAAWLKKLF	TRGV10	.	TRGJ1	11	-1	-1	14
11	1.0208721960817069E-4	TGTGCTGCGTGGGATTATGAACTCTTT	CAAWDYELF	TRGV10	.	TRGJ1	16	-1	-1	19
11	1.0208721960817069E-4	TGTGCTGCGTGGGACCAAAAACTCTTT	CAAWDQKLF	TRGV10	.	TRGJ1	13	-1	-1	18
11	1.0208721960817069E-4	TGTGCTGCGTGGGAAAAGAAACTCTTT	CAAWEKKLF	TRGV10	.	TRGJ1	13	-1	-1	15
11	1.0208721960817069E-4	TGTGCTGCGCATTATAAGAAACTCTTT	CAAHYKKLF	TRGV10	.	TRGJ1	8	-1	-1	10
11	1.0208721960817069E-4	TGTGCCCCTAATTATAAGAAACTCTTT	CAPNYKKLF	TRGV10	.	TRGJ1	4	-1	-1	10
11	1.0208721960817069E-4	TGTGCCACCTGGGGGAAACTCTTT	CATWGKLF	TRGV3	.	TRGJ1	12	-1	-1	14
11	1.0208721960817069E-4	TGTGAGGTTTACCCGAAACTCTTT	CEVYPKLF	TRGV10	.	TRGJ1	3	-1	-1	14
11	1.0208721960817069E-4	TGGAGGAAACTCTTT	WRKLF	TRGV10	.	TRGJ1	1	-1	-1	5
10	9.280656328015518E-5	TGTGCCTTGTGGGAGTTTTGCGGTGCTTACTATCTTCCCCCGGTACCCAATTATTATAAGAAACTCTTT	CALWEFCGAYYLPPVPNYYKKLF	TRGV9	.	TRGJ1	14	-1	-1	48
10	9.280656328015518E-5	TGTGCCTTGTGGGAGGTCCTTTTCGTACGTTTACGTAGGGGGTTGGGCAAAAAAATCAAGGTATTT	CALWEVLFVRLRRGLGKKIKVF	TRGV9	.	TRGJP	16	-1	-1	41
10	9.280656328015518E-5	TGTGCCTTGTGGGAGGTGAAGGATGGCCGCACGCGGGATTATTATAAGAAACTCTTT	CALWEVKDGRTRDYYKKLF	TRGV9	.	TRGJ1	17	-1	-1	37
10	9.280656328015518E-5	TGTGCTGCGTGGGATTTGAGCGTTATAGAGTGGTTCGGATATAAGAAACTCTTT	CAAWDLSVIEWFGYKKLF	TRGV10	.	TRGJ1	15	-1	-1	39
10	9.280656328015518E-5	TGTGCTGCGTGGGATTTAAATGACCCTAGTCCGCGGAAGGTTAAGAAACTCTTT	CAAWDLNDPSPRKVKKLF	TRGV10	.	TRGJ1	15	-1	-1	41
10	9.280656328015518E-5	TGTGCCACCTGGGACGGGCCGGCGGTCTATAGTAGTGATTGGATCAAGACGTTT	CATWDGPAVYSSDWIKTF	TRGV2	.	TRGJP2	19	-1	-1	27
10	9.280656328015518E-5	TGTGCTGCGTGGGATTTCGCGTTGGCGGAGGGGCGTTATAAGAAACTCTTT	CAAWDFALAEGRYKKLF	TRGV10	.	TRGJ1	18	-1	-1	35
10	9.280656328015518E-5	TGTGCCTTGTGGGAGGCCCCGCAAGAGTTGGGCAAAAAAATCAAGGTATTT	CALWEAPQELGKKIKVF	TRGV9	.	TRGJP	15	-1	-1	20
10	9.280656328015518E-5	TGTGCCTTGTGGGAGACCCCTCAAGAGTTGGGCAAAAAAATCAAGGTATTT	CALWETPQELGKKIKVF	TRGV9	.	TRGJP	14	-1	-1	21
10	9.280656328015518E-5	TGTGCTGCGTGGGATTATGGCCCCAGTAGTGATTGGATCAAGACGTTT	CAAWDYGPSSDWIKTF	TRGV10	.	TRGJP2	16	-1	-1	24
10	9.280656328015518E-5	TGTGCTGCGTGGGATAATATGGTAGGTAATTATTATAAGAAACTCTTT	CAAWDNMVGNYYKKLF	TRGV10	.	TRGJ1	14	-1	-1	27
10	9.280656328015518E-5	TGTGCTGCGTGGGACATACCACCGGTGAATTATTATAAGAAACTCTTT	CAAWDIPPVNYYKKLF	TRGV10	.	TRGJ1	13	-1	-1	26
10	9.280656328015518E-5	TGTGCTGCGTGGGAATATCGGCGATCGAATTATTATAAGAAACTCTTT	CAAWEYRRSNYYKKLF	TRGV10	.	TRGJ1	16	-1	-1	24
10	9.280656328015518E-5	TGTGCCTTGTGGGGGGGCTCGGAGTTGGGCAAAAAAATCAAGGTATTT	CALWGGSELGKKIKVF	TRGV9	.	TRGJP	15	-1	-1	21
10	9.280656328015518E-5	TGTGCCTTGTGGGAGTCCGGCCTTAACTTTTATTATAAGAAACTCTTT	CALWESGLNFYYKKLF	TRGV9	.	TRGJ1	14	-1	-1	29
10	9.280656328015518E-5	TGTGCCTTGTGGGAGCGAAAAGAGTTGGGCAAAAAAATCAAGGTATTT	CALWERKELGKKIKVF	TRGV9	.	TRGJP	14	-1	-1	19
10	9.280656328015518E-5	TGTGCCTTGTGGGAGGTGTTGTCGAATCCTTATTATAAGAAACTCTTT	CALWEVLSNPYYKKLF	TRGV9	.	TRGJ1	17	-1	-1	29
10	9.280656328015518E-5	TGTGCCTTGTGGGAGGTGTCCTCTTTTGGTTATTATAAGAAACTCTTT	CALWEVSSFGYYKKLF	TRGV9	.	TRGJ1	17	-1	-1	29
10	9.280656328015518E-5	TGTGCCTTGTGGGAGGTGCAGCCTTGGAGGTATTATAAGAAACTCTTT	CALWEVQPWRYYKKLF	TRGV9	.	TRGJ1	23	-1	-1	30
10	9.280656328015518E-5	TGTGCCTTGTGGGAGGGGCAGTGGGTTGATTATTATAAGAAACTCTTT	CALWEGQWVDYYKKLF	TRGV9	.	TRGJ1	19	-1	-1	28
10	9.280656328015518E-5	TGTGCCTTGTGGGAGGGGAGGGATTCGAATTATTATAAGAAACTCTTT	CALWEGRDSNYYKKLF	TRGV9	.	TRGJ1	15	-1	-1	22
10	9.280656328015518E-5	TGTGCCGAGACCTGGATTAAGGGGTCAGCCCCTTATAAGAAACTCTTT	CAETWIKGSAPYKKLF	TRGV9	.	TRGJ1	5	-1	-1	32
10	9.280656328015518E-5	TGTGCTGCGTGGGATTGCCGGTTCATTGGTTGGTTCAAGATATTT	CAAWDCRFIGWFKIF	TRGV10	.	TRGJP1	15	-1	-1	23
10	9.280656328015518E-5	TGTGCCTTGTGGGAGGTTCTATTGAATTATTATAAGAAACTCTTT	CALWEVLLNYYKKLF	TRGV9	.	TRGJ1	16	-1	-1	20
10	9.280656328015518E-5	TGTGCCTTGTGGGAGGTTCCGCCCATTTTTTATAAGAAACTCTTT	CALWEVPPIFYKKLF	TRGV9	.	TRGJ1	16	-1	-1	26
10	9.280656328015518E-5	TGTGCCTTGTGGGAGGTTAATACCACTGGTTGGTTCAAGATATTT	CALWEVNTTGWFKIF	TRGV9	.	TRGJP1	16	-1	-1	19
10	9.280656328015518E-5	TGTGCCTTGTGGGAGGTGCTGGCGGGTTATTATAAGAAACTCTTT	CALWEVLAGYYKKLF	TRGV9	.	TRGJ1	18	-1	-1	26
10	9.280656328015518E-5	TGTGCCTTGTGGGAGGTGCGGGGGATTTATTATAAGAAACTCTTT	CALWEVRGIYYKKLF	TRGV9	.	TRGJ1	18	-1	-1	23
10	9.280656328015518E-5	TGTGCCTTGTGGGAGGTGGGAACGAATTATTATAAGAAACTCTTT	CALWEVGTNYYKKLF	TRGV9	.	TRGJ1	17	-1	-1	22
10	9.280656328015518E-5	TGTGCCTTGTGGGAGGTGGACCCAATTTATTATAAGAAACTCTTT	CALWEVDPIYYKKLF	TRGV9	.	TRGJ1	21	-1	-1	26
10	9.280656328015518E-5	TGTGCCTTGTGGGAGGCCCCCGGCAATTATTATAAGAAACTCTTT	CALWEAPGNYYKKLF	TRGV9	.	TRGJ1	15	-1	-1	24
10	9.280656328015518E-5	TGTGCCTTGTGGGAGGCGCTTTCGAATTATTATAAGAAACTCTTT	CALWEALSNYYKKLF	TRGV9	.	TRGJ1	18	-1	-1	20
10	9.280656328015518E-5	TGTGCCTTGTGGGAGACCCCCTTGAATTATTATAAGAAACTCTTT	CALWETPLNYYKKLF	TRGV9	.	TRGJ1	14	-1	-1	23
10	9.280656328015518E-5	TGTGCCACCTGGGACGGGTTCGACCTCTATTATAAGAAACTCTTT	CATWDGFDLYYKKLF	TRGV2	.	TRGJ1	17	-1	-1	27
10	9.280656328015518E-5	TGTGCCACCTGGGACGGGCGGGGTAGTGATTGGATCAAGACGTTT	CATWDGRGSDWIKTF	TRGV2	.	TRGJP2	18	-1	-1	22
10	9.280656328015518E-5	TGTGCTGCGTGGGGCCGGGGATCCTTTTATAAGAAACTCTTT	CAAWGRGSFYKKLF	TRGV10	.	TRGJ1	12	-1	-1	26
10	9.280656328015518E-5	TGTGCTGCGTGGGATTACCCCCCGGCGCGTAAGAAACTCTTT	CAAWDYPPARKKLF	TRGV10	.	TRGJ1	17	-1	-1	29
10	9.280656328015518E-5	TGTGCTGCGTGGGATGTTACCACTGGTTGGTTCAAGATATTT	CAAWDVTTGWFKIF	TRGV10	.	TRGJP1	14	-1	-1	17
10	9.280656328015518E-5	TGTGCTGCGTGGGATGCCAATTTGGGGTGTAAGAAACTCTTT	CAAWDANLGCKKLF	TRGV10	.	TRGJ1	14	-1	-1	29
10	9.280656328015518E-5	TGTGCTGCGTGGGATACCTTCAATTATTATAAGAAACTCTTT	CAAWDTFNYYKKLF	TRGV10	.	TRGJ1	14	-1	-1	18
10	9.280656328015518E-5	TGTGCTGCGTGGGACCAATGGAATTATTATAAGAAACTCTTT	CAAWDQWNYYKKLF	TRGV10	.	TRGJ1	13	-1	-1	20
10	9.280656328015518E-5	TGTGCTGCGTGGGAGGATGGGAATTATTATAAGAAACTCTTT	CAAWEDGNYYKKLF	TRGV10	.	TRGJ1	13	-1	-1	20
10	9.280656328015518E-5	TGTGCTGCGGGGGGGAGAAGTAGTGATTGGATCAAGACGTTT	CAAGGRSSDWIKTF	TRGV10	.	TRGJP2	12	-1	-1	18
10	9.280656328015518E-5	TGTGCCTTGTGGCCCACCACAGGTTATTATAAGAAACTCTTT	CALWPTTGYYKKLF	TRGV9	.	TRGJ1	11	-1	-1	23
10	9.280656328015518E-5	TGTGCCTTGTGGGAGCGTCTGAATTATTATAAGAAACTCTTT	CALWERLNYYKKLF	TRGV9	.	TRGJ1	14	-1	-1	20
10	9.280656328015518E-5	TGTGCCTTGTGGGAGGTGAGAGGTGGTTGGTTCAAGATATTT	CALWEVRGGWFKIF	TRGV9	.	TRGJP1	17	-1	-1	23
10	9.280656328015518E-5	TGTGCCTTGTGGGAGGCGCAGGTAGATTATAAGAAACTCTTT	CALWEAQVDYKKLF	TRGV9	.	TRGJ1	19	-1	-1	25
10	9.280656328015518E-5	TGTGCCTTGTGGGAGGCGAGCCATTATTATAAGAAACTCTTT	CALWEASHYYKKLF	TRGV9	.	TRGJ1	15	-1	-1	22
10	9.280656328015518E-5	TGTGCCTTGTGGGAGGAGCGACTATATTATAAGAAACTCTTT	CALWEERLYYKKLF	TRGV9	.	TRGJ1	18	-1	-1	24
10	9.280656328015518E-5	TGTGCCATCGGTTGTACGGGGATTTATTATAAGAAACTCTTT	CAIGCTGIYYKKLF	TRGV9	.	TRGJ1	5	-1	-1	20
10	9.280656328015518E-5	TGTGCCACCTGGGACGGCCCGAATTATTATAAGAAACTCTTT	CATWDGPNYYKKLF	TRGV2	.	TRGJ1	20	-1	-1	19
10	9.280656328015518E-5	TGTGCCACCTGGGACGGCCGTCCCCCGCGATATAAACTCTTT	CATWDGRPPRYKLF	TRGV2	.	TRGJ1	23	-1	-1	33
10	9.280656328015518E-5	TGTGCCACCTGGGACGGGAGTAGTGATTGGATCAAGACGTTT	CATWDGSSDWIKTF	TRGV2	.	TRGJP2	17	-1	-1	18
10	9.280656328015518E-5	TGTGCTGCGTGGTTTGGGAGATGTTATAAGAAACTCTTT	CAAWFGRCYKKLF	TRGV10	.	TRGJ1	11	-1	-1	23
10	9.280656328015518E-5	TGTGCTGCGTGGGTCTCCCTTTATTATAAGAAACTCTTT	CAAWVSLYYKKLF	TRGV10	.	TRGJ1	12	-1	-1	20
10	9.280656328015518E-5	TGTGCTGCGTGGGGCCACGGTTATTATAAGAAACTCTTT	CAAWGHGYYKKLF	TRGV10	.	TRGJ1	12	-1	-1	20
10	9.280656328015518E-5	TGTGCTGCGTGGGATTCCCATTATTATAAGAAACTCTTT	CAAWDSHYYKKLF	TRGV10	.	TRGJ1	15	-1	-1	13
10	9.280656328015518E-5	TGTGCTGCGTGGGATTGGGGGTGTTATAAGAAACTCTTT	CAAWDWGCYKKLF	TRGV10	.	TRGJ1	15	-1	-1	23
10	9.280656328015518E-5	TGTGCTGCGTGGGATTATGCTGGTTGGTTCAAGATATTT	CAAWDYAGWFKIF	TRGV10	.	TRGJP1	16	-1	-1	19
10	9.280656328015518E-5	TGTGCTGCGTGGGATCAGAATTATTATAAGAAACTCTTT	CAAWDQNYYKKLF	TRGV10	.	TRGJ1	14	-1	-1	17
10	9.280656328015518E-5	TGTGCTGCGTGGGATGTTAGGGGAATCAAGAAACTCTTT	CAAWDVRGIKKLF	TRGV10	.	TRGJ1	14	-1	-1	27
10	9.280656328015518E-5	TGTGCTGCGTGGGATGGCCATTATTATAAGAAACTCTTT	CAAWDGHYYKKLF	TRGV10	.	TRGJ1	14	-1	-1	19
10	9.280656328015518E-5	TGTGCTGCGTGGGACCTCACTGGTTGGTTCAAGATATTT	CAAWDLTGWFKIF	TRGV10	.	TRGJP1	13	-1	-1	17
10	9.280656328015518E-5	TGTGCTGCGTGGGACCCCAATTATTATAAGAAACTCTTT	CAAWDPNYYKKLF	TRGV10	.	TRGJ1	13	-1	-1	18
10	9.280656328015518E-5	TGTGCTGCGTGGGACAGGAATTATTATAAGAAACTCTTT	CAAWDRNYYKKLF	TRGV10	.	TRGJ1	13	-1	-1	17
10	9.280656328015518E-5	TGTGCTGCGCGACCTCCTAGTGATTGGATCAAGACGTTT	CAARPPSDWIKTF	TRGV10	.	TRGJP2	8	-1	-1	17
10	9.280656328015518E-5	TGTGCCTTGTGGGGGGGTTTTGATTATAAGAAACTCTTT	CALWGGFDYKKLF	TRGV9	.	TRGJ1	15	-1	-1	22
10	9.280656328015518E-5	TGTGCCTTGTGGGATACCACTGGTTGGTTCAAGATATTT	CALWDTTGWFKIF	TRGV9	.	TRGJP1	13	-1	-1	13
10	9.280656328015518E-5	TGTGCCTTGTGGGAGTTTTCTTTTGATAAGAAACTCTTT	CALWEFSFDKKLF	TRGV9	.	TRGJ1	14	-1	-1	25
10	9.280656328015518E-5	TGTGCCTTGTGGGAGCCAAAAAACTATAAGAAACTCTTT	CALWEPKNYKKLF	TRGV9	.	TRGJ1	14	-1	-1	24
10	9.280656328015518E-5	TGTGCCTTGTGGGAGGTTAGTTATTATAAGAAACTCTTT	CALWEVSYYKKLF	TRGV9	.	TRGJ1	16	-1	-1	20
10	9.280656328015518E-5	TGTGCCTTGTGGGAGGTCGATTATTATAAGAAACTCTTT	CALWEVDYYKKLF	TRGV9	.	TRGJ1	16	-1	-1	16
10	9.280656328015518E-5	TGTGCCTTGTGGGAGGTCATATATTATAAGAAACTCTTT	CALWEVIYYKKLF	TRGV9	.	TRGJ1	16	-1	-1	21
10	9.280656328015518E-5	TGTGCCTTGTGGGAGGTGCCAAATAGTAGGAAACTCTTT	CALWEVPNSRKLF	TRGV9	.	TRGJ1	18	-1	-1	26
10	9.280656328015518E-5	TGTGCCTTGTGGGAGGTGCGTTATTATAAGAAACTCTTT	CALWEVRYYKKLF	TRGV9	.	TRGJ1	18	-1	-1	20
10	9.280656328015518E-5	TGTGCCTTGTGGGAGGTGCAAGCTTATAAGAAACTCTTT	CALWEVQAYKKLF	TRGV9	.	TRGJ1	19	-1	-1	23
10	9.280656328015518E-5	TGTGCCTTGTGGGAGGTATGTTATTATAAGAAACTCTTT	CALWEVCYYKKLF	TRGV9	.	TRGJ1	16	-1	-1	20
10	9.280656328015518E-5	TGTGCCTTGTGGGAGGGCATATATTATAAGAAACTCTTT	CALWEGIYYKKLF	TRGV9	.	TRGJ2	18	-1	-1	21
10	9.280656328015518E-5	TGTGCCTTGTGGGAGGGGAGTTATTATAAGAAACTCTTT	CALWEGSYYKKLF	TRGV9	.	TRGJ1	15	-1	-1	17
10	9.280656328015518E-5	TGTGCCTTGTATTGGGACCTTTATTATAAGAAACTCTTT	CALYWDLYYKKLF	TRGV9	.	TRGJ1	9	-1	-1	20
10	9.280656328015518E-5	TGTGCCTGCTCCCCTTTACACTATTATAAGAAACTCTTT	CACSPLHYYKKLF	TRGV9	.	TRGJ1	6	-1	-1	21
10	9.280656328015518E-5	TGTGCCGTAACGACTATAGATGGTTGGTTCAAGATATTT	CAVTTIDGWFKIF	TRGV10	.	TRGJP1	4	-1	-1	20
10	9.280656328015518E-5	TGTGCCACCTGGGACTGGGCGAGTCCGAAGAAACTCTTT	CATWDWASPKKLF	TRGV2	.	TRGJ1	25	-1	-1	27
10	9.280656328015518E-5	TGTGCCACCTGGGACGGCACTGGTTGGTTCAAGATATTT	CATWDGTGWFKIF	TRGV2	.	TRGJP1	16	-1	-1	17
10	9.280656328015518E-5	TGTGCCACCTGGGACGGGCTCCGGTATAAGAAACTCTTT	CATWDGLRYKKLF	TRGV2	.	TRGJ2	22	-1	-1	24
10	9.280656328015518E-5	TGTGCCACCTGGGACGGGCTGTATTATAAGAAACTCTTT	CATWDGLYYKKLF	TRGV2	.	TRGJ1	18	-1	-1	21
10	9.280656328015518E-5	TGTGCCACCTGGGACGGGCCGTATTATAAGAAACTCTTT	CATWDGPYYKKLF	TRGV2	.	TRGJ1	19	-1	-1	21
10	9.280656328015518E-5	TGTGCCACCTGGGACGGGCCGGGATATAAGAAACTCTTT	CATWDGPGYKKLF	TRGV2	.	TRGJ1	19	-1	-1	24
10	9.280656328015518E-5	TGTGCCACCTGGGACGGGCAAGGATATAAGAAACTCTTT	CATWDGQGYKKLF	TRGV2	.	TRGJ1	18	-1	-1	24
10	9.280656328015518E-5	TGTGCTGCGTTCCTGAATTATTATAAGAAACTCTTT	CAAFLNYYKKLF	TRGV10	.	TRGJ1	9	-1	-1	14
10	9.280656328015518E-5	TGTGCTGCGTCAAGCCCCTTGCATAAGAAACTCTTT	CAASSPLHKKLF	TRGV10	.	TRGJ1	9	-1	-1	22
10	9.280656328015518E-5	TGTGCTGCGTGGGTCCCTGTTTGGATCAAGACGTTT	CAAWVPVWIKTF	TRGV10	.	TRGJP2	12	-1	-1	17
10	9.280656328015518E-5	TGTGCTGCGTGGGCCCCGGAATATAAGAAACTCTTT	CAAWAPEYKKLF	TRGV10	.	TRGJ1	12	-1	-1	21
10	9.280656328015518E-5	TGTGCTGCGTGGGATTTGTTCTTCGAGAAACTCTTT	CAAWDLFFEKLF	TRGV10	.	TRGJ2	15	-1	-1	25
10	9.280656328015518E-5	TGTGCTGCGTGGGATTCGCCGAATAAGAAACTCTTT	CAAWDSPNKKLF	TRGV10	.	TRGJ1	15	-1	-1	22
10	9.280656328015518E-5	TGTGCTGCGTGGGATTACCCATATAAGAAACTCTTT	CAAWDYPYKKLF	TRGV10	.	TRGJ1	17	-1	-1	21
10	9.280656328015518E-5	TGTGCTGCGTGGGATTACGGTTATAAGAAACTCTTT	CAAWDYGYKKLF	TRGV10	.	TRGJ1	18	-1	-1	20
10	9.280656328015518E-5	TGTGCTGCGTGGGATTACAATTATAAGAAACTCTTT	CAAWDYNYKKLF	TRGV10	.	TRGJ1	17	-1	-1	19
10	9.280656328015518E-5	TGTGCTGCGTGGGATGTCCATTATAAGAAACTCTTT	CAAWDVHYKKLF	TRGV10	.	TRGJ1	14	-1	-1	19
10	9.280656328015518E-5	TGTGCTGCGTGGGATAAGTATTATAAGAAACTCTTT	CAAWDKYYKKLF	TRGV10	.	TRGJ1	14	-1	-1	15
10	9.280656328015518E-5	TGTGCTGCGTGGGACATAAGTTGGTTCAAGATATTT	CAAWDISWFKIF	TRGV10	.	TRGJP1	13	-1	-1	19
10	9.280656328015518E-5	TGTGCTGCGTGGGAGTGGCGTTGGTTCAAGATATTT	CAAWEWRWFKIF	TRGV10	.	TRGJP1	13	-1	-1	19
10	9.280656328015518E-5	TGTGCTGCGTGGGAAAACGGGGATAAGAAACTCTTT	CAAWENGDKKLF	TRGV10	.	TRGJ1	13	-1	-1	22
10	9.280656328015518E-5	TGTGCTGCGTGGATCACTGGTTGGTTCAAGATATTT	CAAWITGWFKIF	TRGV10	.	TRGJP1	11	-1	-1	14
10	9.280656328015518E-5	TGTGCTGCGAATACCACTGGTTGGTTCAAGATATTT	CAANTTGWFKIF	TRGV10	.	TRGJP1	8	-1	-1	10
10	9.280656328015518E-5	TGTGCCTTGTGCCACCCTTATTATAAGAAACTCTTT	CALCHPYYKKLF	TRGV9	.	TRGJ1	10	-1	-1	17
10	9.280656328015518E-5	TGTGCCTTGTGGGAGCCCTATTATAAGAAACTCTTT	CALWEPYYKKLF	TRGV9	.	TRGJ1	14	-1	-1	18
10	9.280656328015518E-5	TGTGCCTTGTGGGAGGTCTATTATAAGAAACTCTTT	CALWEVYYKKLF	TRGV9	.	TRGJ1	16	-1	-1	18
10	9.280656328015518E-5	TGTGCCTTGTGGGAGGTGCTATATAAGAAACTCTTT	CALWEVLYKKLF	TRGV9	.	TRGJ1	18	-1	-1	21
10	9.280656328015518E-5	TGTGCCTTGTGGGAGAGTGGTTGGTTCAAGATATTT	CALWESGWFKIF	TRGV9	.	TRGJP1	18	-1	-1	17
10	9.280656328015518E-5	TGTGCCACCTGGGTTGGGCTCGGGGGGAAACTCTTT	CATWVGLGGKLF	TRGV8	.	TRGJ1	18	-1	-1	26
10	9.280656328015518E-5	TGTGCCACCTGGGGTAGTGATTGGATCAAGACGTTT	CATWGSDWIKTF	TRGV2	.	TRGJP2	12	-1	-1	13
10	9.280656328015518E-5	TGTGCCACCTGGGACGGGCGGGTCAAGAAACTCTTT	CATWDGRVKKLF	TRGV2	.	TRGJ1	18	-1	-1	24
10	9.280656328015518E-5	TGTGCCACCTGGGACAGGCCCGGGGAGAAACTCTTT	CATWDRPGEKLF	TRGV3	.	TRGJ1	19	-1	-1	25
10	9.280656328015518E-5	TGTGCCACCTGGGACAGGAATTATAAGAAACTCTTT	CATWDRNYKKLF	TRGV2	.	TRGJ1	17	-1	-1	19
10	9.280656328015518E-5	TGTGCCACCTGGGAGGTTTCTCCGGTTCGGCTCTTT	CATWEVSPVRLF	TRGV3	.	TRGJ1	13	-1	-1	30
10	9.280656328015518E-5	TGTGCTGCGTCCTGTTATTATAAGAAACTCTTT	CAASCYYKKLF	TRGV10	.	TRGJ1	9	-1	-1	14
10	9.280656328015518E-5	TGTGCTGCGTCGAATTATTATAAGAAACTCTTT	CAASNYYKKLF	TRGV10	.	TRGJ1	16	-1	-1	9
10	9.280656328015518E-5	TGTGCTGCGTGGCATGTTTATAAGAAACTCTTT	CAAWHVYKKLF	TRGV10	.	TRGJ1	14	-1	-1	17
10	9.280656328015518E-5	TGTGCTGCGTGGGTCTCTGAAATTGGGCTCTTT	CAAWVSEIGLF	TRGV10	.	TRGJ1	12	-1	-1	27
10	9.280656328015518E-5	TGTGCTGCGTGGGCCGCCTATAAGAAACTCTTT	CAAWAAYKKLF	TRGV10	.	TRGJ1	12	-1	-1	18
10	9.280656328015518E-5	TGTGCTGCGTGGGGAGGTTATAAGAAACTCTTT	CAAWGGYKKLF	TRGV10	.	TRGJ1	12	-1	-1	17
10	9.280656328015518E-5	TGTGCTGCGTGGGATTCTTGGTTCAAGATATTT	CAAWDSWFKIF	TRGV10	.	TRGJP1	15	-1	-1	17
10	9.280656328015518E-5	TGTGCTGCGTGGGATTGTTTGGAGAAACTCTTT	CAAWDCLEKLF	TRGV10	.	TRGJ1	15	-1	-1	22
10	9.280656328015518E-5	TGTGCTGCGTGGGATTATATTTGGAAACTCTTT	CAAWDYIWKLF	TRGV10	.	TRGJ1	16	-1	-1	23
10	9.280656328015518E-5	TGTGCTGCGTGGGATGAATTATTAAGGCTCTTT	CAAWDELLRLF	TRGV10	.	TRGJ1	14	-1	-1	27
10	9.280656328015518E-5	TGTGCTGCGTGGGATATGAATAAGAAACTCTTT	CAAWDMNKKLF	TRGV10	.	TRGJ1	14	-1	-1	19
10	9.280656328015518E-5	TGTGCTGCGTGGGACAACGGTACGAAACTCTTT	CAAWDNGTKLF	TRGV10	.	TRGJ1	13	-1	-1	20
10	9.280656328015518E-5	TGTGCTGCGCGTCCTTATTATAAGAAACTCTTT	CAARPYYKKLF	TRGV10	.	TRGJ1	8	-1	-1	14
10	9.280656328015518E-5	TGTGCTGACTCGGCCCGAACTAAGAAACTCTTT	CADSARTKKLF	TRGV10	.	TRGJ2	6	-1	-1	20
10	9.280656328015518E-5	TGTGCCTTCCCGAATTATTATAAGAAACTCTTT	CAFPNYYKKLF	TRGV9	.	TRGJ1	7	-1	-1	10
10	9.280656328015518E-5	TGTGCCTTGTTCGACCATTATAAGAAACTCTTT	CALFDHYKKLF	TRGV9	.	TRGJ1	9	-1	-1	16
10	9.280656328015518E-5	TGTGCCTTGTGGTTGGAGTATAAGAAACTCTTT	CALWLEYKKLF	TRGV9	.	TRGJ1	11	-1	-1	18
10	9.280656328015518E-5	TGTGCCTTGTGGGAGTTTGATAAGAAACTCTTT	CALWEFDKKLF	TRGV9	.	TRGJ1	14	-1	-1	19
10	9.280656328015518E-5	TGTGCCTTGTGGGAGGAGTATAAGAAACTCTTT	CALWEEYKKLF	TRGV9	.	TRGJ1	15	-1	-1	18
10	9.280656328015518E-5	TGTGCCTTGTGGGAGAGATATAAGAAACTCTTT	CALWERYKKLF	TRGV9	.	TRGJ1	14	-1	-1	18
10	9.280656328015518E-5	TGTGCCTTGTGGATTTATTATAAGAAACTCTTT	CALWIYYKKLF	TRGV9	.	TRGJ1	11	-1	-1	11
10	9.280656328015518E-5	TGTGCCACCTGGGGTTATTATAAGAAACTCTTT	CATWGYYKKLF	TRGV8	.	TRGJ1	12	-1	-1	14
10	9.280656328015518E-5	TGTGCCACCTGGGACGGGCTTGGGAAACTCTTT	CATWDGLGKLF	TRGV2	.	TRGJ1	18	-1	-1	23
10	9.280656328015518E-5	TGTGCCACCTGGGACAGGCCTAAGAAACTCTTT	CATWDRPKKLF	TRGV7	.	TRGJ1	20	-1	-1	20
10	9.280656328015518E-5	TGTGCCACCTGGGACAGGCCGCGGAAACTCTTT	CATWDRPRKLF	TRGV7	.	TRGJ1	19	-1	-1	23
10	9.280656328015518E-5	TGTTGTCCCGGGTTCAGCGAGAAACTCTTT	CCPGFSEKLF	TRGV9	.	TRGJ1	2	-1	-1	19
10	9.280656328015518E-5	TGTGCTGCGTGGTCCCATAAGAAACTCTTT	CAAWSHKKLF	TRGV10	.	TRGJ1	11	-1	-1	16
10	9.280656328015518E-5	TGTGCTGCGTGGGCTTGGTTCAAGATATTT	CAAWAWFKIF	TRGV10	.	TRGJP1	15	-1	-1	14
10	9.280656328015518E-5	TGTGCTGCGTGGGCCCTTAAGAAACTCTTT	CAAWALKKLF	TRGV10	.	TRGJ1	12	-1	-1	17
10	9.280656328015518E-5	TGTGCTGCGTGGGACAGAATGAAACTCTTT	CAAWDRMKLF	TRGV10	.	TRGJ1	13	-1	-1	20
10	9.280656328015518E-5	TGTGCTGCGTGGGAGGCGAAGAAACTCTTT	CAAWEAKKLF	TRGV10	.	TRGJ1	13	-1	-1	18
10	9.280656328015518E-5	TGTGCTGCGTGGAATTATAAGAAACTCTTT	CAAWNYKKLF	TRGV10	.	TRGJ1	16	-1	-1	13
10	9.280656328015518E-5	TGTGCTGCGGTCTATTATAAGAAACTCTTT	CAAVYYKKLF	TRGV10	.	TRGJ1	8	-1	-1	12
10	9.280656328015518E-5	TGTGCCTTGGGGGACAATAAGAAACTCTTT	CALGDNKKLF	TRGV9	.	TRGJ1	13	-1	-1	16
10	9.280656328015518E-5	TGTGCCACCTGGGACGGGCGGAGGCTCTTT	CATWDGRRLF	TRGV2	.	TRGJ1	18	-1	-1	24
10	9.280656328015518E-5	TGTGCCACCTGGGACGGGAGTCGGCTCTTT	CATWDGSRLF	TRGV2	.	TRGJ1	17	-1	-1	24
10	9.280656328015518E-5	TGTGCTGCGTGGAGGGGGAAACTCTTT	CAAWRGKLF	TRGV10	.	TRGJ1	11	-1	-1	17
10	9.280656328015518E-5	TGTGCCACCTGGGACGAGAAACTCTTT	CATWDEKLF	TRGV2	.	TRGJ1	15	-1	-1	16
10	9.280656328015518E-5	TGTGCCACCTGGGACAGGGAACTCTTT	CATWDRELF	TRGV7	.	TRGJ1	17	-1	-1	19
10	9.280656328015518E-5	TGTGCCACGCCCCTCGGGAAACTCTTT	CATPLGKLF	TRGV2	.	TRGJ1	7	-1	-1	17
10	9.280656328015518E-5	TGTGCTGCTAGAGGGGGACTCTTT	CAARGGLF	TRGV10	.	TRGJ1	7	-1	-1	17
10	9.280656328015518E-5	TGTGCTGCGTCCCAGAAACTCTTT	CAASQKLF	TRGV10	.	TRGJ1	9	-1	-1	13
10	9.280656328015518E-5	TGTGCTGGTAATCGGAAACTCTTT	CAGNRKLF	TRGV10	.	TRGJ1	6	-1	-1	14
10	9.280656328015518E-5	TGTGCTGGAGGGGGGAAACTCTTT	CAGGGKLF	TRGV10	.	TRGJ1	6	-1	-1	14
10	9.280656328015518E-5	TGTGCTGCGTGGAAACTCTTT	CAAWKLF	TRGV10	.	TRGJ1	11	-1	-1	11
10	9.280656328015518E-5	TGTGCCCGAAAGAAACTCTTT	CARKKLF	TRGV2	.	TRGJ1	5	-1	-1	9
10	9.280656328015518E-5	TATAGTAAGAAACTCTTT	YSKKLF	TRGV10	.	TRGJ1	0	-1	-1	5
10	9.280656328015518E-5	TGTGCTAAACTCTTT	CAKLF	TRGV10	.	TRGJ1	5	-1	-1	6
9	8.352590695213965E-5	TGTGCCTTGTGGGAGGTGGATGATGAGGGTTTGGCGACCACTGGTTGGTTCAAGATATTT	CALWEVDDEGLATTGWFKIF	TRGV9	.	TRGJP1	17	-1	-1	36
9	8.352590695213965E-5	TGTGCTGCGTGGGATTCCCCGCTACCCAAGGGTAGTGATTGGATCAAGACGTTT	CAAWDSPLPKGSDWIKTF	TRGV10	.	TRGJP2	15	-1	-1	31
9	8.352590695213965E-5	TGTGCCTTGTGGGAGGTGCTTGGTAGGAAAGCCCATTATTATAAGAAACTCTTT	CALWEVLGRKAHYYKKLF	TRGV9	.	TRGJ1	18	-1	-1	34
9	8.352590695213965E-5	TGTGCCTTGTGGGAGGTGCACAAGCAAGAGTTGGGCAAAAAAATCAAGGTATTT	CALWEVHKQELGKKIKVF	TRGV9	.	TRGJP	20	-1	-1	23
9	8.352590695213965E-5	TGTGCCTTGTGGGAGGTGCACAAGGGATCCAGAAATTATTATAAGAAACTCTTT	CALWEVHKGSRNYYKKLF	TRGV9	.	TRGJ1	20	-1	-1	33
9	8.352590695213965E-5	TGTGCCTTGTGGGAGAACAAGATCTCTCAAAGGGATTATTATAAGAAACTCTTT	CALWENKISQRDYYKKLF	TRGV9	.	TRGJ1	14	-1	-1	34
9	8.352590695213965E-5	TGTGCCACCTGGGACGGGCCAGGATGGATAAGTAGTGATTGGATCAAGACGTTT	CATWDGPGWISSDWIKTF	TRGV2	.	TRGJP2	19	-1	-1	27
9	8.352590695213965E-5	TGTGCTGCGTGGGATTGTAAGAGAGGAAGGACTGGTTGGTTCAAGATATTT	CAAWDCKRGRTGWFKIF	TRGV10	.	TRGJP1	15	-1	-1	30
9	8.352590695213965E-5	TGTGCTGCGTGGGACCGTATTTTGGACCCGAATTATTATAAGAAACTCTTT	CAAWDRILDPNYYKKLF	TRGV10	.	TRGJ1	13	-1	-1	28
9	8.352590695213965E-5	TGTGCCTTGTGGGAGTCTCAGGGGGTTTCGAATTATTATAAGAAACTCTTT	CALWESQGVSNYYKKLF	TRGV9	.	TRGJ1	14	-1	-1	26
9	8.352590695213965E-5	TGTGCCTTGTGGGAGGTGCTTCCCCCCAGAGGGGATTATAAGAAACTCTTT	CALWEVLPPRGDYKKLF	TRGV9	.	TRGJ1	18	-1	-1	34
9	8.352590695213965E-5	TGTGCCTTGTGGGAGGTGCACTTCCGCTATCTGGGTTGGTTCAAGATATTT	CALWEVHFRYLGWFKIF	TRGV9	.	TRGJP1	24	-1	-1	33
9	8.352590695213965E-5	TGTGCCTTGTGGGAGGTGGAGGGTGAGGGTTTTTATTATAAGAAACTCTTT	CALWEVEGEGFYYKKLF	TRGV9	.	TRGJ1	17	-1	-1	32
9	8.352590695213965E-5	TGTGCTGCGTGGGTTTTAGCCCGCCCTCATTATTATAAGAAACTCTTT	CAAWVLARPHYYKKLF	TRGV10	.	TRGJ1	15	-1	-1	28
9	8.352590695213965E-5	TGTGCTGCGTGGGATCCGAGGACTCGGAATTATTATAAGAAACTCTTT	CAAWDPRTRNYYKKLF	TRGV10	.	TRGJ1	14	-1	-1	26
9	8.352590695213965E-5	TGTGCCTTGTGGGTCCGCAATCCTTCCACTGGTTGGTTCAAGATATTT	CALWVRNPSTGWFKIF	TRGV9	.	TRGJP1	12	-1	-1	25
9	8.352590695213965E-5	TGTGCCTTGTGGGAGGTGCAGTTTATTGACTATTATAAGAAACTCTTT	CALWEVQFIDYYKKLF	TRGV9	.	TRGJ1	19	-1	-1	30
9	8.352590695213965E-5	TGTGCCTTGTGGGAGGTGGCCGATATGAATTATTATAAGAAACTCTTT	CALWEVADMNYYKKLF	TRGV9	.	TRGJ1	17	-1	-1	26
9	8.352590695213965E-5	TGTGCCTTGTGGGAGGCGAGATCCCTTACTGGTTGGTTCAAGATATTT	CALWEARSLTGWFKIF	TRGV9	.	TRGJP1	15	-1	-1	27
9	8.352590695213965E-5	TGTGCCTTGTGGGAGGATAACTACATACCCGACAATAAGAAACTCTTT	CALWEDNYIPDNKKLF	TRGV9	.	TRGJ1	15	-1	-1	34
9	8.352590695213965E-5	TGTGCCCCCATATGGGTGCATATCGGAGATTATATTGAGAAACTCTTT	CAPIWVHIGDYIEKLF	TRGV9	.	TRGJ1	5	-1	-1	28
9	8.352590695213965E-5	TGTGCTGCGTGGGATTCCTGGACCACTGGTTGGTTCAAGATATTT	CAAWDSWTTGWFKIF	TRGV10	.	TRGJP1	15	-1	-1	21
9	8.352590695213965E-5	TGTGCTGCGTGGGATTCCAATACCACTGGTTGGTTCAAGATATTT	CAAWDSNTTGWFKIF	TRGV10	.	TRGJP1	15	-1	-1	19
9	8.352590695213965E-5	TGTGCTGCGTGGGAACCTCCCACGAGGTATTATAAGAAACTCTTT	CAAWEPPTRYYKKLF	TRGV10	.	TRGJ1	13	-1	-1	27
9	8.352590695213965E-5	TGTGCTGCGAACCCCAGGAGCTTGGTTTATTATAAGAAACTCTTT	CAANPRSLVYYKKLF	TRGV10	.	TRGJ1	8	-1	-1	26
9	8.352590695213965E-5	TGTGCCTTGTGGGAGGTCCAAGGATCTGGTTGGTTCAAGATATTT	CALWEVQGSGWFKIF	TRGV9	.	TRGJP1	19	-1	-1	25
9	8.352590695213965E-5	TGTGCCTTGTGGGAGGTGCCCGGGAGGTATTATAAGAAACTCTTT	CALWEVPGRYYKKLF	TRGV9	.	TRGJ1	18	-1	-1	27
9	8.352590695213965E-5	TGTGCCTTGTGGGAGGTGCCCACTCCTTATTATAAGAAACTCTTT	CALWEVPTPYYKKLF	TRGV9	.	TRGJ1	25	-1	-1	26
9	8.352590695213965E-5	TGTGCCTTGTGGGAGGCCCCCGGAGTTAATTATAAGAAACTCTTT	CALWEAPGVNYKKLF	TRGV9	.	TRGJ1	15	-1	-1	28
9	8.352590695213965E-5	TGTGCCTTGTGGGAGGGCCCGACCTTTTATTATAAGAAACTCTTT	CALWEGPTFYYKKLF	TRGV9	.	TRGJ1	15	-1	-1	26
9	8.352590695213965E-5	TGTGCCTTGTGGGAGGAAATGGTGAATTATTATAAGAAACTCTTT	CALWEEMVNYYKKLF	TRGV9	.	TRGJ1	15	-1	-1	23
9	8.352590695213965E-5	TGTGCCTTGTATAGCGGGGGGCATCATTATTATAAGAAACTCTTT	CALYSGGHHYYKKLF	TRGV9	.	TRGJ1	9	-1	-1	25
9	8.352590695213965E-5	TGTGCCACCTGGGACGGGCCGGGTAGTGATTGGATCAAGACGTTT	CATWDGPGSDWIKTF	TRGV2	.	TRGJP2	19	-1	-1	22
9	8.352590695213965E-5	TGTGCCACCTGGGACAGGCTAAGGTTGGTATGTAAGAAACTCTTT	CATWDRLRLVCKKLF	TRGV3	.	TRGJ1	18	-1	-1	32
9	8.352590695213965E-5	TGTGCTGCGTGGGTTCACCGAGGGGGGGAAAAGAAACTCTTT	CAAWVHRGGEKKLF	TRGV10	.	TRGJ2	12	-1	-1	30
9	8.352590695213965E-5	TGTGCTGCGTGGGTGAACGTTGGTTGGGATAAGAAACTCTTT	CAAWVNVGWDKKLF	TRGV10	.	TRGJ1	12	-1	-1	28
9	8.352590695213965E-5	TGTGCTGCGTGGGCCCAAGGGATTTATTATAAGAAACTCTTT	CAAWAQGIYYKKLF	TRGV10	.	TRGJ1	12	-1	-1	20
9	8.352590695213965E-5	TGTGCTGCGTGGGCCGCCGCCCCTTATTATAAGAAACTCTTT	CAAWAAAPYYKKLF	TRGV10	.	TRGJ1	12	-1	-1	23
9	8.352590695213965E-5	TGTGCTGCGTGGGGCAACGGGGCTTATTATAAGAAACTCTTT	CAAWGNGAYYKKLF	TRGV10	.	TRGJ1	12	-1	-1	23
9	8.352590695213965E-5	TGTGCTGCGTGGGATTCCCTTAGTGATTGGATCAAGACGTTT	CAAWDSLSDWIKTF	TRGV10	.	TRGJP2	15	-1	-1	20
9	8.352590695213965E-5	TGTGCTGCGTGGGATTATTCGTGTGATTGGATCAAGACGTTT	CAAWDYSCDWIKTF	TRGV10	.	TRGJP2	16	-1	-1	22
9	8.352590695213965E-5	TGTGCTGCGTGGGATTATCGCTTTTATTATAAGAAACTCTTT	CAAWDYRFYYKKLF	TRGV10	.	TRGJ1	16	-1	-1	23
9	8.352590695213965E-5	TGTGCTGCGTGGGATTATGGTTTGCGTTATAAGAAACTCTTT	CAAWDYGLRYKKLF	TRGV10	.	TRGJ1	16	-1	-1	26
9	8.352590695213965E-5	TGTGCTGCGTGGGATTATACGACTCACCTTAAGAAACTCTTT	CAAWDYTTHLKKLF	TRGV10	.	TRGJ1	16	-1	-1	29
9	8.352590695213965E-5	TGTGCTGCGTGGGATTACGGCAGTGATTGGATCAAGACGTTT	CAAWDYGSDWIKTF	TRGV10	.	TRGJP2	18	-1	-1	21
9	8.352590695213965E-5	TGTGCTGCGTGGGATAACAAGAATTATTATAAGAAACTCTTT	CAAWDNKNYYKKLF	TRGV10	.	TRGJ1	17	-1	-1	20
9	8.352590695213965E-5	TGTGCTGCGCGCGAATTTATGGGAATGAGTGAGAAACTCTTT	CAAREFMGMSEKLF	TRGV10	.	TRGJ1	8	-1	-1	31
9	8.352590695213965E-5	TGTGCCTTGTGGGTGCCAGAATATTATTATAAGAAACTCTTT	CALWVPEYYYKKLF	TRGV9	.	TRGJ1	12	-1	-1	22
9	8.352590695213965E-5	TGTGCCTTGTGGGTATGTAGGGATTATTATAAGAAACTCTTT	CALWVCRDYYKKLF	TRGV9	.	TRGJ1	12	-1	-1	22
9	8.352590695213965E-5	TGTGCCTTGTGGGGAGGCCGGGATTATTATAAGAAACTCTTT	CALWGGRDYYKKLF	TRGV9	.	TRGJ1	16	-1	-1	22
9	8.352590695213965E-5	TGTGCCTTGTGGGAGGTTCAGTTATATTATAAGAAACTCTTT	CALWEVQLYYKKLF	TRGV9	.	TRGJ1	19	-1	-1	24
9	8.352590695213965E-5	TGTGCCTTGTGGGAGGTGTCGGATTATTATAAGAAACTCTTT	CALWEVSDYYKKLF	TRGV9	.	TRGJ1	17	-1	-1	18
9	8.352590695213965E-5	TGTGCCTTGTGGGAGGTGCCTTATTATTATAAGAAACTCTTT	CALWEVPYYYKKLF	TRGV9	.	TRGJ1	18	-1	-1	22
9	8.352590695213965E-5	TGTGCCTTGTGGGAGGTGCCTAATTATTATAAGAAACTCTTT	CALWEVPNYYKKLF	TRGV9	.	TRGJ1	18	-1	-1	21
9	8.352590695213965E-5	TGTGCCTTGTGGGAGGTGCCGGGTTATTATAAGAAACTCTTT	CALWEVPGYYKKLF	TRGV9	.	TRGJ1	18	-1	-1	23
9	8.352590695213965E-5	TGTGCCTTGTGGGAGGTGCGGATTTATTATAAGAAACTCTTT	CALWEVRIYYKKLF	TRGV9	.	TRGJ1	18	-1	-1	20
9	8.352590695213965E-5	TGTGCCTTGTGGGAGGTGCATAGTTATTATAAGAAACTCTTT	CALWEVHSYYKKLF	TRGV9	.	TRGJ1	19	-1	-1	23
9	8.352590695213965E-5	TGTGCCTTGTGGGAGGTGCACCCCTATTATAAGAAACTCTTT	CALWEVHPYYKKLF	TRGV9	.	TRGJ1	21	-1	-1	24
9	8.352590695213965E-5	TGTGCCTTGTGGGAGGTGCAATGCCGTTATAAGAAACTCTTT	CALWEVQCRYKKLF	TRGV9	.	TRGJ1	19	-1	-1	26
9	8.352590695213965E-5	TGTGCCTTGTGGGAGGTGGCCCCCGTAAGAGGGAAACTCTTT	CALWEVAPVRGKLF	TRGV9	.	TRGJ1	17	-1	-1	32
9	8.352590695213965E-5	TGTGCCTTGTGGGAGGTGAAAGGTTATTATAAGAAACTCTTT	CALWEVKGYYKKLF	TRGV9	.	TRGJ1	17	-1	-1	23
9	8.352590695213965E-5	TGTGCCTTGTGGGAGGCTCCTTATATTTATAAGAAACTCTTT	CALWEAPYIYKKLF	TRGV9	.	TRGJ1	15	-1	-1	26
9	8.352590695213965E-5	TGTGCCTTGTGGGAGGCCAGCCTTTATTATAAGAAACTCTTT	CALWEASLYYKKLF	TRGV9	.	TRGJ1	15	-1	-1	23
9	8.352590695213965E-5	TGTGCCTTGCCCCCAGGGAGTGGTTATTATAAGAAACTCTTT	CALPPGSGYYKKLF	TRGV9	.	TRGJ1	8	-1	-1	23
9	8.352590695213965E-5	TGTGCCACCTGGGGCCTTAGTAGTGATTGGATCAAGACGTTT	CATWGLSSDWIKTF	TRGV8	.	TRGJP2	12	-1	-1	17
9	8.352590695213965E-5	TGTGCCACCTGGGGAAGCGGCTTTTATTATAAGAAACTCTTT	CATWGSGFYYKKLF	TRGV8	.	TRGJ1	12	-1	-1	23
9	8.352590695213965E-5	TGTGCCACCTGGGACGGCCCCCCTTGCGATAAGAAACTCTTT	CATWDGPPCDKKLF	TRGV2	.	TRGJ1	20	-1	-1	28
9	8.352590695213965E-5	TGTGCCACCTGGGACGGGCGGGATTATTATAAGAAACTCTTT	CATWDGRDYYKKLF	TRGV2	.	TRGJ1	18	-1	-1	22
9	8.352590695213965E-5	TGTGCCACCTGGGACAGGCTAATCGATTATAAGAAACTCTTT	CATWDRLIDYKKLF	TRGV7	.	TRGJ1	18	-1	-1	25
9	8.352590695213965E-5	TGTGCCACCTGGGACAGGCCTAATTATTATAAGAAACTCTTT	CATWDRPNYYKKLF	TRGV7	.	TRGJ1	20	-1	-1	21
9	8.352590695213965E-5	TGTGCCACCTGGGACAGGCCAAGGGGGTATAAGAAACTCTTT	CATWDRPRGYKKLF	TRGV7	.	TRGJ1	19	-1	-1	27
9	8.352590695213965E-5	TGTGCTGCGTGCGAAGATCATTATTATAAGAAACTCTTT	CAACEDHYYKKLF	TRGV10	.	TRGJ1	13	-1	-1	19
9	8.352590695213965E-5	TGTGCTGCGTGGGCTGGATGTTATTATAAGAAACTCTTT	CAAWAGCYYKKLF	TRGV10	.	TRGJ1	12	-1	-1	20
9	8.352590695213965E-5	TGTGCTGCGTGGGGGGCGGGCTTCTATAAGAAACTCTTT	CAAWGAGFYKKLF	TRGV10	.	TRGJ1	12	-1	-1	24
9	8.352590695213965E-5	TGTGCTGCGTGGGATTTAACTGGTTGGTTCAAGATATTT	CAAWDLTGWFKIF	TRGV10	.	TRGJP1	15	-1	-1	18
9	8.352590695213965E-5	TGTGCTGCGTGGGATTCCGGCTATTATAAGAAACTCTTT	CAAWDSGYYKKLF	TRGV10	.	TRGJ1	18	-1	-1	21
9	8.352590695213965E-5	TGTGCTGCGTGGGATTGGCAGTATTATAAGAAACTCTTT	CAAWDWQYYKKLF	TRGV10	.	TRGJ1	15	-1	-1	21
9	8.352590695213965E-5	TGTGCTGCGTGGGATTGGAATTATTATAAGAAACTCTTT	CAAWDWNYYKKLF	TRGV10	.	TRGJ1	15	-1	-1	13
9	8.352590695213965E-5	TGTGCTGCGTGGGATTACGCTGGTTGGTTCAAGATATTT	CAAWDYAGWFKIF	TRGV10	.	TRGJP1	18	-1	-1	8
9	8.352590695213965E-5	TGTGCTGCGTGGGATTACAGGAATCATAAGAAACTCTTT	CAAWDYRNHKKLF	TRGV10	.	TRGJ2	24	-1	-1	22
9	8.352590695213965E-5	TGTGCTGCGTGGGATCCTCGGGCCTATAAGAAACTCTTT	CAAWDPRAYKKLF	TRGV10	.	TRGJ1	14	-1	-1	24
9	8.352590695213965E-5	TGTGCTGCGTGGGATGTGAATTATTATAAGAAACTCTTT	CAAWDVNYYKKLF	TRGV10	.	TRGJ1	14	-1	-1	17
9	8.352590695213965E-5	TGTGCTGCGTGGGATATGGCTGGTTGGTTCAAGATATTT	CAAWDMAGWFKIF	TRGV10	.	TRGJP1	14	-1	-1	19
9	8.352590695213965E-5	TGTGCTGCGTGGGACCGCCGTTATTATAAGAAACTCTTT	CAAWDRRYYKKLF	TRGV10	.	TRGJ2	13	-1	-1	20
9	8.352590695213965E-5	TGTGCTGCGTGGGACCGGCTGAATTATAAGAAACTCTTT	CAAWDRLNYKKLF	TRGV10	.	TRGJ1	13	-1	-1	22
9	8.352590695213965E-5	TGTGCTGCGTGGACTCACGGGGATTATAAGAAACTCTTT	CAAWTHGDYKKLF	TRGV10	.	TRGJ1	11	-1	-1	22
9	8.352590695213965E-5	TGTGCTGCGTGGAGGACCACTGGTTGGTTCAAGATATTT	CAAWRTTGWFKIF	TRGV10	.	TRGJP1	11	-1	-1	15
9	8.352590695213965E-5	TGTGCTGCGTGGAAAGGGGTTTCGGAGTTCAAGATATTT	CAAWKGVSEFKIF	TRGV10	.	TRGJP1	11	-1	-1	26
9	8.352590695213965E-5	TGTGCCTTGTGGGCAGGGAGTTATTATAAGAAACTCTTT	CALWAGSYYKKLF	TRGV9	.	TRGJ2	16	-1	-1	17
9	8.352590695213965E-5	TGTGCCTTGTGGGGGGGACTCGGATATAAGAAACTCTTT	CALWGGLGYKKLF	TRGV9	.	TRGJ1	15	-1	-1	24
9	8.352590695213965E-5	TGTGCCTTGTGGGACCATAATTATTATAAGAAACTCTTT	CALWDHNYYKKLF	TRGV9	.	TRGJ1	13	-1	-1	18
9	8.352590695213965E-5	TGTGCCTTGTGGGAGTTGAATTATTATAAGAAACTCTTT	CALWELNYYKKLF	TRGV9	.	TRGJ1	17	-1	-1	17
9	8.352590695213965E-5	TGTGCCTTGTGGGAGTCTCATTATTATAAGAAACTCTTT	CALWESHYYKKLF	TRGV9	.	TRGJ1	14	-1	-1	19
9	8.352590695213965E-5	TGTGCCTTGTGGGAGTGGGATTATTATAAGAAACTCTTT	CALWEWDYYKKLF	TRGV9	.	TRGJ1	14	-1	-1	19
9	8.352590695213965E-5	TGTGCCTTGTGGGAGCTGCAAAATTATAAGAAACTCTTT	CALWELQNYKKLF	TRGV9	.	TRGJ1	19	-1	-1	22
9	8.352590695213965E-5	TGTGCCTTGTGGGAGCCCTATTATTATAAGAAACTCTTT	CALWEPYYYKKLF	TRGV9	.	TRGJ1	14	-1	-1	19
9	8.352590695213965E-5	TGTGCCTTGTGGGAGGCCCTTTATTATAAGAAACTCTTT	CALWEALYYKKLF	TRGV9	.	TRGJ2	15	-1	-1	20
9	8.352590695213965E-5	TGTGCCTTGTGGGAGGCCACTGGTTGGTTCAAGATATTT	CALWEATGWFKIF	TRGV9	.	TRGJP1	15	-1	-1	16
9	8.352590695213965E-5	TGTGCCTTGTGGGAGGGTAGTGATTGGATCAAGACGTTT	CALWEGSDWIKTF	TRGV9	.	TRGJP2	15	-1	-1	16
9	8.352590695213965E-5	TGTGCCTTGTGGGAGGGGCCTTATTATAAGAAACTCTTT	CALWEGPYYKKLF	TRGV9	.	TRGJ1	18	-1	-1	20
9	8.352590695213965E-5	TGTGCCACCTGGGATAGGCCTGTTTATAAGAAACTCTTT	CATWDRPVYKKLF	TRGV8	.	TRGJ1	20	-1	-1	23
9	8.352590695213965E-5	TGTGCCACCTGGGATAGGCCAATACGTGGGAAACTCTTT	CATWDRPIRGKLF	TRGV8	.	TRGJ1	22	-1	-1	29
9	8.352590695213965E-5	TGTGCCACCTGGGACGGGCTATGGTATAAGAAACTCTTT	CATWDGLWYKKLF	TRGV2	.	TRGJ1	18	-1	-1	24
9	8.352590695213965E-5	TGTGCCACCTGGGACGGGCCTAATTATAAGAAACTCTTT	CATWDGPNYKKLF	TRGV2	.	TRGJ1	19	-1	-1	22
9	8.352590695213965E-5	TGTGCCACCTGGGACGGGCGGAGTTATAAGAAACTCTTT	CATWDGRSYKKLF	TRGV2	.	TRGJ1	18	-1	-1	23
9	8.352590695213965E-5	TGTGCCACCTGGGACAGGCCATATTATAAGAAACTCTTT	CATWDRPYYKKLF	TRGV7	.	TRGJ1	19	-1	-1	21
9	8.352590695213965E-5	TGTGCTGCCCCCTGTGGTGATTGGATCAAGACGTTT	CAAPCGDWIKTF	TRGV10	.	TRGJP2	7	-1	-1	13
9	8.352590695213965E-5	TGTGCTGCCCCACTTGTAGTTAATAAGAAACTCTTT	CAAPLVVNKKLF	TRGV10	.	TRGJ1	7	-1	-1	22
9	8.352590695213965E-5	TGTGCTGCGTCCACAAGGGGTTATAAGAAACTCTTT	CAASTRGYKKLF	TRGV10	.	TRGJ1	9	-1	-1	20
9	8.352590695213965E-5	TGTGCTGCGTGTGCCCTGGGGTGGTTCAAGATATTT	CAACALGWFKIF	TRGV10	.	TRGJP1	10	-1	-1	18
9	8.352590695213965E-5	TGTGCTGCGTGTGGGATAGGGGCTAAGAAACTCTTT	CAACGIGAKKLF	TRGV10	.	TRGJ1	10	-1	-1	23
9	8.352590695213965E-5	TGTGCTGCGTGCTGGTTTTATTATAAGAAACTCTTT	CAACWFYYKKLF	TRGV10	.	TRGJ1	10	-1	-1	17
9	8.352590695213965E-5	TGTGCTGCGTGGTACTGTAAATATAAGAAACTCTTT	CAAWYCKYKKLF	TRGV10	.	TRGJ1	11	-1	-1	21
9	8.352590695213965E-5	TGTGCTGCGTGGGTCACTGGTTGGTTCAAGATATTT	CAAWVTGWFKIF	TRGV10	.	TRGJP1	12	-1	-1	14
9	8.352590695213965E-5	TGTGCTGCGTGGGCCTATTATTATAAGAAACTCTTT	CAAWAYYYKKLF	TRGV10	.	TRGJ1	12	-1	-1	16
9	8.352590695213965E-5	TGTGCTGCGTGGGGCACTGGTTGGTTCAAGATATTT	CAAWGTGWFKIF	TRGV10	.	TRGJP1	12	-1	-1	14
9	8.352590695213965E-5	TGTGCTGCGTGGGGGAATTATTATAAGAAACTCTTT	CAAWGNYYKKLF	TRGV10	.	TRGJ1	12	-1	-1	14
9	8.352590695213965E-5	TGTGCTGCGTGGGATTTCGAGTATAAGAAACTCTTT	CAAWDFEYKKLF	TRGV10	.	TRGJ1	18	-1	-1	21
9	8.352590695213965E-5	TGTGCTGCGTGGGATTTAGGTTATAAGAAACTCTTT	CAAWDLGYKKLF	TRGV10	.	TRGJ1	15	-1	-1	20
9	8.352590695213965E-5	TGTGCTGCGTGGGATTCCGGTTATAAGAAACTCTTT	CAAWDSGYKKLF	TRGV10	.	TRGJ1	18	-1	-1	20
9	8.352590695213965E-5	TGTGCTGCGTGGGATTGGGATTGGATCAAGACGTTT	CAAWDWDWIKTF	TRGV10	.	TRGJP2	15	-1	-1	18
9	8.352590695213965E-5	TGTGCTGCGTGGGATTATGATTATAAGAAACTCTTT	CAAWDYDYKKLF	TRGV10	.	TRGJ1	16	-1	-1	16
9	8.352590695213965E-5	TGTGCTGCGTGGGATTATAAAAGGGAGAAACTCTTT	CAAWDYKREKLF	TRGV10	.	TRGJ1	16	-1	-1	25
9	8.352590695213965E-5	TGTGCTGCGTGGGATCCCCCTTGTAAGAAACTCTTT	CAAWDPPCKKLF	TRGV10	.	TRGJ1	14	-1	-1	20
9	8.352590695213965E-5	TGTGCTGCGTGGGATCGTTACTATAAGAAACTCTTT	CAAWDRYYKKLF	TRGV10	.	TRGJ1	14	-1	-1	17
9	8.352590695213965E-5	TGTGCTGCGTGGGATCGATATTATAAGAAACTCTTT	CAAWDRYYKKLF	TRGV10	.	TRGJ1	14	-1	-1	18
9	8.352590695213965E-5	TGTGCTGCGTGGGATGTGGGCTATAAGAAACTCTTT	CAAWDVGYKKLF	TRGV10	.	TRGJ1	14	-1	-1	21
9	8.352590695213965E-5	TGTGCTGCGTGGGATGTGGGAGATAAGAAACTCTTT	CAAWDVGDKKLF	TRGV10	.	TRGJ1	14	-1	-1	22
9	8.352590695213965E-5	TGTGCTGCGTGGGATACAACTTGGTTCAAGATATTT	CAAWDTTWFKIF	TRGV10	.	TRGJP1	14	-1	-1	20
9	8.352590695213965E-5	TGTGCTGCGTGGGATAGTTTTTGGGTCAAGATATTT	CAAWDSFWVKIF	TRGV10	.	TRGJP1	14	-1	-1	20
9	8.352590695213965E-5	TGTGCTGCGTGGGACTCCCATCATAAGAAACTCTTT	CAAWDSHHKKLF	TRGV10	.	TRGJ1	13	-1	-1	19
9	8.352590695213965E-5	TGTGCTGCGTGGGACCCGTATTATAAGAAACTCTTT	CAAWDPYYKKLF	TRGV10	.	TRGJ1	13	-1	-1	18
9	8.352590695213965E-5	TGTGCTGCGTGGGACCCGGGATATAAGAAACTCTTT	CAAWDPGYKKLF	TRGV10	.	TRGJ1	13	-1	-1	21
9	8.352590695213965E-5	TGTGCTGCGTGGAAACTTTATTATAAGAAACTCTTT	CAAWKLYYKKLF	TRGV10	.	TRGJ1	11	-1	-1	17
9	8.352590695213965E-5	TGTGCTGGGTATAGTAGTGATTGGATCAAGACGTTT	CAGYSSDWIKTF	TRGV10	.	TRGJP2	9	-1	-1	9
9	8.352590695213965E-5	TGTGCCTTGTGGGCCGATTATTATAAGAAACTCTTT	CALWADYYKKLF	TRGV9	.	TRGJ1	12	-1	-1	16
9	8.352590695213965E-5	TGTGCCTTGTGGGGTTATTATTATAAGAAACTCTTT	CALWGYYYKKLF	TRGV9	.	TRGJ1	12	-1	-1	16
9	8.352590695213965E-5	TGTGCCTTGTGGGACTCTTTATATAAGAAACTCTTT	CALWDSLYKKLF	TRGV9	.	TRGJ1	13	-1	-1	18
9	8.352590695213965E-5	TGTGCCTTGTGGGAGTACCATTATAAGAAACTCTTT	CALWEYHYKKLF	TRGV9	.	TRGJ1	14	-1	-1	19
9	8.352590695213965E-5	TGTGCCTTGTGGGAGGTGCTTTGGTTCAAGATATTT	CALWEVLWFKIF	TRGV9	.	TRGJP1	18	-1	-1	20
9	8.352590695213965E-5	TGTGCCTTGTGGGAGATACTATATAAGAAACTCTTT	CALWEILYKKLF	TRGV9	.	TRGJ1	14	-1	-1	21
9	8.352590695213965E-5	TGTGCCACCTGGGTCTTATTGGAGATCAAGACGTTT	CATWVLLEIKTF	TRGV2	.	TRGJP2	12	-1	-1	23
9	8.352590695213965E-5	TGTGCCACCTGGGTGCCTTATTATAAGAAACTCTTT	CATWVPYYKKLF	TRGV8	.	TRGJ1	12	-1	-1	17
9	8.352590695213965E-5	TGTGCCACCTGGGCCCTTTATTATAAGAAACTCTTT	CATWALYYKKLF	TRGV8	.	TRGJ1	12	-1	-1	17
9	8.352590695213965E-5	TGTGCCACCTGGGGGAATTATTATAAGAAACTCTTT	CATWGNYYKKLF	TRGV2	.	TRGJ1	12	-1	-1	14
9	8.352590695213965E-5	TGTGCCACCTGGGACGGGCCGTATAAGAAACTCTTT	CATWDGPYKKLF	TRGV2	.	TRGJ1	19	-1	-1	21
9	8.352590695213965E-5	TGTGCCACCTGGGACGGGCCGCCTGGGAAACTCTTT	CATWDGPPGKLF	TRGV2	.	TRGJ1	19	-1	-1	26
9	8.352590695213965E-5	TGTGCCACCTGGGACGGGCGGGATAAGAAACTCTTT	CATWDGRDKKLF	TRGV2	.	TRGJ1	18	-1	-1	22
9	8.352590695213965E-5	TGTGCCACCTGGGACGGGGATTATAAGAAACTCTTT	CATWDGDYKKLF	TRGV2	.	TRGJ1	17	-1	-1	19
9	8.352590695213965E-5	TGTGCCACCCACTTACAGTTCGGGAAGAAACTCTTT	CATHLQFGKKLF	TRGV8	.	TRGJ1	8	-1	-1	24
9	8.352590695213965E-5	TGTGCTGTAGGAGAGGATTATAAGAAACTCTTT	CAVGEDYKKLF	TRGV10	.	TRGJ1	6	-1	-1	16
9	8.352590695213965E-5	TGTGCTGCGTTCACTGGTTGGTTCAAGATATTT	CAAFTGWFKIF	TRGV10	.	TRGJP1	9	-1	-1	11
9	8.352590695213965E-5	TGTGCTGCGTCGGGGAAGGATAAGAAACTCTTT	CAASGKDKKLF	TRGV10	.	TRGJ1	13	-1	-1	19
9	8.352590695213965E-5	TGTGCTGCGTGCGCCACTTATAAGAAACTCTTT	CAACATYKKLF	TRGV10	.	TRGJ1	10	-1	-1	17
9	8.352590695213965E-5	TGTGCTGCGTGGGCCTGTTGGTTCAAGATATTT	CAAWACWFKIF	TRGV10	.	TRGJP1	12	-1	-1	16
9	8.352590695213965E-5	TGTGCTGCGTGGGCCCGTTGGTTCAAGATATTT	CAAWARWFKIF	TRGV10	.	TRGJP1	12	-1	-1	16
9	8.352590695213965E-5	TGTGCTGCGTGGGCACTGGATAAGAAACTCTTT	CAAWALDKKLF	TRGV10	.	TRGJ1	12	-1	-1	19
9	8.352590695213965E-5	TGTGCTGCGTGGGCAAGTTGGTTCAAGATATTT	CAAWASWFKIF	TRGV10	.	TRGJP1	12	-1	-1	16
9	8.352590695213965E-5	TGTGCTGCGTGGGATTTGGAGAAGAAACTCTTT	CAAWDLEKKLF	TRGV10	.	TRGJ1	15	-1	-1	21
9	8.352590695213965E-5	TGTGCTGCGTGGGATTCCCAAAAGAAACTCTTT	CAAWDSQKKLF	TRGV10	.	TRGJ1	15	-1	-1	21
9	8.352590695213965E-5	TGTGCTGCGTGGGATTGTGGGAAGAAACTCTTT	CAAWDCGKKLF	TRGV10	.	TRGJ1	15	-1	-1	21
9	8.352590695213965E-5	TGTGCTGCGTGGGATTATTTCGGGAAACTCTTT	CAAWDYFGKLF	TRGV10	.	TRGJ1	16	-1	-1	23
9	8.352590695213965E-5	TGTGCTGCGTGGGATTATCCCAAGAAACTCTTT	CAAWDYPKKLF	TRGV10	.	TRGJ1	16	-1	-1	21
9	8.352590695213965E-5	TGTGCTGCGTGGGAGCCGATAAAGAAACTCTTT	CAAWEPIKKLF	TRGV10	.	TRGJ1	13	-1	-1	21
9	8.352590695213965E-5	TGTGCTGCGTGGGAGGTTCTTGAGAAACTCTTT	CAAWEVLEKLF	TRGV10	.	TRGJ1	13	-1	-1	22
9	8.352590695213965E-5	TGTGCTGCGTGGGAAGGTTATAAGAAACTCTTT	CAAWEGYKKLF	TRGV10	.	TRGJ1	13	-1	-1	17
9	8.352590695213965E-5	TGTGCTGCGTGGGAAATACGTAAGAAACTCTTT	CAAWEIRKKLF	TRGV10	.	TRGJ1	22	-1	-1	20
9	8.352590695213965E-5	TGTGCCTTCTCGAATTATTATAAGAAACTCTTT	CAFSNYYKKLF	TRGV9	.	TRGJ1	7	-1	-1	9
9	8.352590695213965E-5	TGTGCCTTGTGGGAGGTGCTAAAGGAACTCTTT	CALWEVLKELF	TRGV9	.	TRGJ1	18	-1	-1	21
9	8.352590695213965E-5	TGTGCCTCGTTAAATTATTATAAGAAACTCTTT	CASLNYYKKLF	TRGV9	.	TRGJ1	9	-1	-1	12
9	8.352590695213965E-5	TGTGCCGCCGAGGATTATTATAAGAAACTCTTT	CAAEDYYKKLF	TRGV2	.	TRGJ1	8	-1	-1	13
9	8.352590695213965E-5	TGTGCCACCTGGGGTATCCATAAGAAACTCTTT	CATWGIHKKLF	TRGV8	.	TRGJ1	15	-1	-1	19
9	8.352590695213965E-5	TGTGCCACCTGGGACCGCAGGGGGAAACTCTTT	CATWDRRGKLF	TRGV2	.	TRGJ1	14	-1	-1	23
9	8.352590695213965E-5	TGTGCCACCTGGGACGGGTTGGTGGAACTCTTT	CATWDGLVELF	TRGV2	.	TRGJ1	17	-1	-1	25
9	8.352590695213965E-5	TGTGCCACCTGGGACGGGCCCGAGAAACTCTTT	CATWDGPEKLF	TRGV2	.	TRGJ1	21	-1	-1	22
9	8.352590695213965E-5	TGTGCCACCTGGGACGGGCCCAAGAAACTCTTT	CATWDGPKKLF	TRGV2	.	TRGJ1	20	-1	-1	21
9	8.352590695213965E-5	TGTGCCACCTGGGACGGGCCAGGGAAACTCTTT	CATWDGPGKLF	TRGV2	.	TRGJ1	19	-1	-1	23
9	8.352590695213965E-5	TGTGCCACCTGGGACGGGCATAAGAAACTCTTT	CATWDGHKKLF	TRGV2	.	TRGJ1	18	-1	-1	19
9	8.352590695213965E-5	TGTGCCACCTGGGACGGGGACGGGAAACTCTTT	CATWDGDGKLF	TRGV2	.	TRGJ1	17	-1	-1	23
9	8.352590695213965E-5	TGTGCCACCTGGGACGGGAGGAAGAAACTCTTT	CATWDGRKKLF	TRGV2	.	TRGJ1	17	-1	-1	21
9	8.352590695213965E-5	TGTGCCACCTGGGACAGGTTTAAGAAACTCTTT	CATWDRFKKLF	TRGV3	.	TRGJ1	17	-1	-1	20
9	8.352590695213965E-5	TGTGCCACCCTGTTGGGGTATAAGAAACTCTTT	CATLLGYKKLF	TRGV8	.	TRGJ1	8	-1	-1	18
9	8.352590695213965E-5	TGTGTCCCCTCTTATTATAAGAAACTCTTT	CVPSYYKKLF	TRGV9	.	TRGJ1	3	-1	-1	11
9	8.352590695213965E-5	TGTGCTGCGTCTTCTTATAAGAAACTCTTT	CAASSYKKLF	TRGV10	.	TRGJ1	9	-1	-1	11
9	8.352590695213965E-5	TGTGCTGCGTGGGTTAGTAAGAAACTCTTT	CAAWVSKKLF	TRGV10	.	TRGJ1	19	-1	-1	13
9	8.352590695213965E-5	TGTGCTGCGTGGGTGATTAAGAAACTCTTT	CAAWVIKKLF	TRGV10	.	TRGJ1	12	-1	-1	17
9	8.352590695213965E-5	TGTGCTGCGTGGGTATATAAGAAACTCTTT	CAAWVYKKLF	TRGV10	.	TRGJ1	12	-1	-1	15
9	8.352590695213965E-5	TGTGCTGCGTGGGATCGTAAGAAACTCTTT	CAAWDRKKLF	TRGV10	.	TRGJ1	19	-1	-1	17
9	8.352590695213965E-5	TGTGCTGCGTGGGATGCCCCTAAACTCTTT	CAAWDAPKLF	TRGV10	.	TRGJ1	14	-1	-1	21
9	8.352590695213965E-5	TGTGCTGCGTGGGATGAAGGGAAACTCTTT	CAAWDEGKLF	TRGV10	.	TRGJ1	14	-1	-1	20
9	8.352590695213965E-5	TGTGCTGCGTGGGACCATAAGAAACTCTTT	CAAWDHKKLF	TRGV10	.	TRGJ1	13	-1	-1	16
9	8.352590695213965E-5	TGTGCCTTGTCAAACGATAAGAAACTCTTT	CALSNDKKLF	TRGV9	.	TRGJ1	9	-1	-1	16
9	8.352590695213965E-5	TGTGCCTTGTGGGGAAATAAGAAACTCTTT	CALWGNKKLF	TRGV9	.	TRGJ1	12	-1	-1	16
9	8.352590695213965E-5	TGTGCCTTGTGGGAGGTAACGAAACTCTTT	CALWEVTKLF	TRGV9	.	TRGJ1	16	-1	-1	16
9	8.352590695213965E-5	TGTGCCTCGTTTTATTATAAGAAACTCTTT	CASFYYKKLF	TRGV9	.	TRGJ1	9	-1	-1	11
9	8.352590695213965E-5	TGTGCCCCCACCCCGGGTAAGAAACTCTTT	CAPTPGKKLF	TRGV2	.	TRGJ1	8	-1	-1	17
9	8.352590695213965E-5	TGTGCCACCTGGGACGGGGGGAAACTCTTT	CATWDGGKLF	TRGV2	.	TRGJ1	17	-1	-1	20
9	8.352590695213965E-5	TGTGCCACCCCTCGATTCGGGAAACTCTTT	CATPRFGKLF	TRGV7	.	TRGJ1	8	-1	-1	20
9	8.352590695213965E-5	TGTGCCACCCCCTATTATAAGAAACTCTTT	CATPYYKKLF	TRGV8	.	TRGJ1	8	-1	-1	12
9	8.352590695213965E-5	TGTGCTGCCTATTATAAGAAACTCTTT	CAAYYKKLF	TRGV10	.	TRGJ1	7	-1	-1	9
9	8.352590695213965E-5	TGTGCTGCGTTAAATAAGAAACTCTTT	CAALNKKLF	TRGV10	.	TRGJ1	9	-1	-1	13
9	8.352590695213965E-5	TGTGCTGCGCCTTATAAGAAACTCTTT	CAAPYKKLF	TRGV10	.	TRGJ1	8	-1	-1	11
9	8.352590695213965E-5	TGTGCCTTGTGTTGGTTCAAGATATTT	CALCWFKIF	TRGV9	.	TRGJP1	10	-1	-1	10
9	8.352590695213965E-5	TGTGCCTTGTATTATAAGAAACTCTTT	CALYYKKLF	TRGV9	.	TRGJ1	9	-1	-1	9
9	8.352590695213965E-5	TGTGCCTTGGAAGGGGTCAAGATATTT	CALEGVKIF	TRGV10	.	TRGJP1	4	-1	-1	13
9	8.352590695213965E-5	TGTGCCCTGTGTGGTAAGAAACTCTTT	CALCGKKLF	TRGV9	.	TRGJ1	10	-1	-1	14
9	8.352590695213965E-5	TGTGCCACCTGGGATTTCATCCTCTTT	CATWDFILF	TRGV8	.	TRGJ1	14	-1	-1	21
9	8.352590695213965E-5	TGTGCCACCTGGGACGGCGGGCTCTTT	CATWDGGLF	TRGV2	.	TRGJ1	16	-1	-1	21
9	8.352590695213965E-5	TGTGCCACCTGGGAATGGAAACTCTTT	CATWEWKLF	TRGV8	.	TRGJ1	13	-1	-1	17
9	8.352590695213965E-5	TGTGCTGCGAGGAAGAAACTCTTT	CAARKKLF	TRGV10	.	TRGJ1	11	-1	-1	12
9	8.352590695213965E-5	TGTGCCACCTACAAGAAACTCTTT	CATYKKLF	TRGV2	.	TRGJ1	9	-1	-1	9
9	8.352590695213965E-5	TGTGCCTTAATGAAACTCTTT	CALMKLF	TRGV2	.	TRGJ1	5	-1	-1	7
9	8.352590695213965E-5	TGTGCCGATAAGAAACTCTTT	CADKKLF	TRGV10	.	TRGJ1	4	-1	-1	7
9	8.352590695213965E-5	TGTGGCGAGATATTT	CGEIF	TRGV10	.	TRGJP1	3	-1	-1	7
8	7.424525062412413E-5	TGTGCCACCTGGGACGGGCCTTGCCACCTACGGAGGGGCCAGAGGGGGAAGCTCTTT	CATWDGPCHLRRGQRGKLF	TRGV2	.	TRGJ1	19	-1	-1	47
8	7.424525062412413E-5	TGTGCTGCGTGGGATATGGGGGGGGAGCATACCACTGGTTGGTTCAAGATATTT	CAAWDMGGEHTTGWFKIF	TRGV10	.	TRGJP1	14	-1	-1	28
8	7.424525062412413E-5	TGTGCCTTGTGGGAGGTGTCTACCGAGACGTACCTTTATTATAAGAAACTCTTT	CALWEVSTETYLYYKKLF	TRGV9	.	TRGJ1	17	-1	-1	35
8	7.424525062412413E-5	TGTGCCACCCCGGATTATGGATTCCCCGGGCGGGATGGTTGGTTCAAGATATTT	CATPDYGFPGRDGWFKIF	TRGV9	.	TRGJP1	5	-1	-1	35
8	7.424525062412413E-5	TGTGCTGCGTGGGGCCTAACCCGACGGCGGAATTATTATAAGAAACTCTTT	CAAWGLTRRRNYYKKLF	TRGV10	.	TRGJ1	12	-1	-1	29
8	7.424525062412413E-5	TGTGCCTTGTGGGAGGTGCTAGGGGGGGACAATTATTATAAGAAACTCTTT	CALWEVLGGDNYYKKLF	TRGV9	.	TRGJ1	18	-1	-1	30
8	7.424525062412413E-5	TGTGCCTTGTGGGAGGTGCGATACTATACCACTGGTTGGTTCAAGATATTT	CALWEVRYYTTGWFKIF	TRGV9	.	TRGJP1	18	-1	-1	24
8	7.424525062412413E-5	TGTGCCTTGTGGGAGGCTTTATACTCTATTCGTTATTATAAGAAACTCTTT	CALWEALYSIRYYKKLF	TRGV9	.	TRGJ1	15	-1	-1	27
8	7.424525062412413E-5	TGTGCCACCTGGGACAGGCCGGGAGGGTCGAATTATTATAAGAAACTCTTT	CATWDRPGGSNYYKKLF	TRGV3	.	TRGJ1	19	-1	-1	27
8	7.424525062412413E-5	TGTGCTGCGTGGGATTATATTACGGCCACTGGTTGGTTCAAGATATTT	CAAWDYITATGWFKIF	TRGV10	.	TRGJP1	16	-1	-1	25
8	7.424525062412413E-5	TGTGCTGCGTGGGACCTTCAAAAGATGAATTATTATAAGAAACTCTTT	CAAWDLQKMNYYKKLF	TRGV10	.	TRGJ1	13	-1	-1	26
8	7.424525062412413E-5	TGTGCTGCGTGGGAGCGAGAGTCGGGGAATTATTATAAGAAACTCTTT	CAAWERESGNYYKKLF	TRGV10	.	TRGJ1	13	-1	-1	26
8	7.424525062412413E-5	TGTGCCTTGTGGGAGTCGGCTCGACAGAATTATTATAAGAAACTCTTT	CALWESARQNYYKKLF	TRGV9	.	TRGJ1	14	-1	-1	26
8	7.424525062412413E-5	TGTGCCTTGTGGGAGGGGGAGTATGGGAGGAATTATAAGAAACTCTTT	CALWEGEYGRNYKKLF	TRGV9	.	TRGJ1	15	-1	-1	31
8	7.424525062412413E-5	TGTGCCTTGTGGGAGATAAGTTATAGTAGTGATTGGATCAAGACGTTT	CALWEISYSSDWIKTF	TRGV9	.	TRGJP2	14	-1	-1	21
8	7.424525062412413E-5	TGTGCCACCTGGGACGGTCGATCGAGCGGTTATTATAAGAAACTCTTT	CATWDGRSSGYYKKLF	TRGV2	.	TRGJ1	16	-1	-1	29
8	7.424525062412413E-5	TGTGCTGCGTGGGTAAGAAATACCACTGGTTGGTTCAAGATATTT	CAAWVRNTTGWFKIF	TRGV10	.	TRGJP1	12	-1	-1	19
8	7.424525062412413E-5	TGTGCTGCGTGGGCCAAACCCGGTAGTGATTGGATCAAGACGTTT	CAAWAKPGSDWIKTF	TRGV10	.	TRGJP2	12	-1	-1	22
8	7.424525062412413E-5	TGTGCTGCGTGGGGCCCCCAATCGGATTATTATAAGAAACTCTTT	CAAWGPQSDYYKKLF	TRGV10	.	TRGJ1	12	-1	-1	21
8	7.424525062412413E-5	TGTGCTGCGTGGGATTTCCCCACCCGCGGTTATAAGAAACTCTTT	CAAWDFPTRGYKKLF	TRGV10	.	TRGJ1	15	-1	-1	29
8	7.424525062412413E-5	TGTGCTGCGTGGGATTTGGCCCCCCCAGGCTATAAGAAACTCTTT	CAAWDLAPPGYKKLF	TRGV10	.	TRGJ1	15	-1	-1	30
8	7.424525062412413E-5	TGTGCTGCGTGGGATTATAACCCTCCTTCGGGGAAGAAACTCTTT	CAAWDYNPPSGKKLF	TRGV10	.	TRGJ1	16	-1	-1	33
8	7.424525062412413E-5	TGTGCTGCGTGGGATTATAACCCTACATATTATAAGAAACTCTTT	CAAWDYNPTYYKKLF	TRGV10	.	TRGJ1	16	-1	-1	27
8	7.424525062412413E-5	TGTGCTGCGTGGGATCCTGATACCACTGGTTGGTTCAAGATATTT	CAAWDPDTTGWFKIF	TRGV10	.	TRGJP1	14	-1	-1	19
8	7.424525062412413E-5	TGTGCTGCGTGGGATGATGGGGCGAATTATTATAAGAAACTCTTT	CAAWDDGANYYKKLF	TRGV10	.	TRGJ1	14	-1	-1	22
8	7.424525062412413E-5	TGTGCTGCGTGGGATAGCTCGTGCGTCGGTTGGTTCAAGATATTT	CAAWDSSCVGWFKIF	TRGV10	.	TRGJP1	14	-1	-1	27
8	7.424525062412413E-5	TGTGCTGCGTGGGAAGCCGTCAGTAGTGATTGGATCAAGACGTTT	CAAWEAVSSDWIKTF	TRGV10	.	TRGJP2	13	-1	-1	21
8	7.424525062412413E-5	TGTGCTGCGCCAAACTATAAAGGGAATTATTATAAGAAACTCTTT	CAAPNYKGNYYKKLF	TRGV10	.	TRGJ1	8	-1	-1	23
8	7.424525062412413E-5	TGTGCCTTGTGGCCGATCCATTCGAATTATTATAAGAAACTCTTT	CALWPIHSNYYKKLF	TRGV9	.	TRGJ1	11	-1	-1	19
8	7.424525062412413E-5	TGTGCCTTGTGGGAGCCTCGCCCATATTATTATAAGAAACTCTTT	CALWEPRPYYYKKLF	TRGV9	.	TRGJ1	14	-1	-1	25
8	7.424525062412413E-5	TGTGCCTTGTGGGAGGTTCAAACTAATTATTATAAGAAACTCTTT	CALWEVQTNYYKKLF	TRGV9	.	TRGJ1	19	-1	-1	24
8	7.424525062412413E-5	TGTGCCTTGTGGGAGGTCCCGAAAAATTATTATAAGAAACTCTTT	CALWEVPKNYYKKLF	TRGV9	.	TRGJ1	16	-1	-1	24
8	7.424525062412413E-5	TGTGCCTTGTGGGAGGTCCAACCTTGTTATTATAAGAAACTCTTT	CALWEVQPCYYKKLF	TRGV9	.	TRGJ1	23	-1	-1	26
8	7.424525062412413E-5	TGTGCCTTGTGGGAGGTGTCCCCCCTTTATTATAAGAAACTCTTT	CALWEVSPLYYKKLF	TRGV9	.	TRGJ1	17	-1	-1	26
8	7.424525062412413E-5	TGTGCCTTGTGGGAGGTGCAGGGGAATTATTATAAGAAACTCTTT	CALWEVQGNYYKKLF	TRGV9	.	TRGJ1	19	-1	-1	23
8	7.424525062412413E-5	TGTGCCTTGTGGGAGGTGCAAGTAAGTGGTTGGTTCAAGATATTT	CALWEVQVSGWFKIF	TRGV9	.	TRGJP1	19	-1	-1	26
8	7.424525062412413E-5	TGTGCCTTGTGGGAACTTCCCTACGGGAGTTGGTTCAAGATATTT	CALWELPYGSWFKIF	TRGV9	.	TRGJP1	13	-1	-1	28
8	7.424525062412413E-5	TGTGCCACCTGGGACGGGCCCTTACATGTTCGGTGGTTGCTCTTT	CATWDGPLHVRWLLF	TRGV2	.	TRGJ1	20	-1	-1	39
8	7.424525062412413E-5	TGTGCCACCTGGGACGGGCCGCGTAGTGATTGGATCAAGACGTTT	CATWDGPRSDWIKTF	TRGV2	.	TRGJP2	23	-1	-1	22
8	7.424525062412413E-5	TGTGCCACCTGGGACGAGAATAGTAGTGATTGGATCAAGACGTTT	CATWDENSSDWIKTF	TRGV2	.	TRGJP2	15	-1	-1	19
8	7.424525062412413E-5	TGTGCTGCCAGGTCTCTTTCGAATTATTATAAGAAACTCTTT	CAARSLSNYYKKLF	TRGV10	.	TRGJ1	7	-1	-1	17
8	7.424525062412413E-5	TGTGCTGCGTCCCCGTCTATACTAGCTCATAAGAAACTCTTT	CAASPSILAHKKLF	TRGV10	.	TRGJ1	9	-1	-1	28
8	7.424525062412413E-5	TGTGCTGCGTGTGCCGGTGAAGGTTACTATAAGAAACTCTTT	CAACAGEGYYKKLF	TRGV10	.	TRGJ1	10	-1	-1	23
8	7.424525062412413E-5	TGTGCTGCGTGGGTCCCGTTTAATTATTATAAGAAACTCTTT	CAAWVPFNYYKKLF	TRGV10	.	TRGJ1	12	-1	-1	21
8	7.424525062412413E-5	TGTGCTGCGTGGGCCCCCACGGGGTATTATAAGAAACTCTTT	CAAWAPTGYYKKLF	TRGV10	.	TRGJ1	12	-1	-1	24
8	7.424525062412413E-5	TGTGCTGCGTGGGCCATTCTCTGGGGTTATAAGAAACTCTTT	CAAWAILWGYKKLF	TRGV10	.	TRGJ1	12	-1	-1	26
8	7.424525062412413E-5	TGTGCTGCGTGGGATTTTGCCACTGGTTGGTTCAAGATATTT	CAAWDFATGWFKIF	TRGV10	.	TRGJP1	15	-1	-1	19
8	7.424525062412413E-5	TGTGCTGCGTGGGATTGCGATGGGAGTTGGTTCAAGATATTT	CAAWDCDGSWFKIF	TRGV10	.	TRGJP1	18	-1	-1	25
8	7.424525062412413E-5	TGTGCTGCGTGGGATTGGGGGCCTAGTTGGTTCAAGATATTT	CAAWDWGPSWFKIF	TRGV10	.	TRGJP1	15	-1	-1	22
8	7.424525062412413E-5	TGTGCTGCGTGGGATTATGCCTCTTATTATAAGAAACTCTTT	CAAWDYASYYKKLF	TRGV10	.	TRGJ1	16	-1	-1	23
8	7.424525062412413E-5	TGTGCTGCGTGGGATTATGGGCCCTATTATAAGAAACTCTTT	CAAWDYGPYYKKLF	TRGV10	.	TRGJ1	16	-1	-1	24
8	7.424525062412413E-5	TGTGCTGCGTGGGATTATAGCGGAGTCTATAAGAAACTCTTT	CAAWDYSGVYKKLF	TRGV10	.	TRGJ1	16	-1	-1	27
8	7.424525062412413E-5	TGTGCTGCGTGGGATTATAAGGGTTATTATAAGAAACTCTTT	CAAWDYKGYYKKLF	TRGV10	.	TRGJ1	16	-1	-1	23
8	7.424525062412413E-5	TGTGCTGCGTGGGATTACCCATATTATTATAAGAAACTCTTT	CAAWDYPYYYKKLF	TRGV10	.	TRGJ1	17	-1	-1	22
8	7.424525062412413E-5	TGTGCTGCGTGGGATCCTACCAGTGGTTATAAGAAACTCTTT	CAAWDPTSGYKKLF	TRGV10	.	TRGJ1	14	-1	-1	26
8	7.424525062412413E-5	TGTGCTGCGTGGGATCCCCCGGGGTATTATAAGAAACTCTTT	CAAWDPPGYYKKLF	TRGV10	.	TRGJ1	14	-1	-1	24
8	7.424525062412413E-5	TGTGCTGCGTGGGATCGGGGGAATTATTATAAGAAACTCTTT	CAAWDRGNYYKKLF	TRGV10	.	TRGJ1	14	-1	-1	20
8	7.424525062412413E-5	TGTGCTGCGTGGGATGTGGGCTTAGGTTATAAGAAACTCTTT	CAAWDVGLGYKKLF	TRGV10	.	TRGJ1	14	-1	-1	26
8	7.424525062412413E-5	TGTGCTGCGTGGGATGGAGCTGGTGATTGGATCAAGACGTTT	CAAWDGAGDWIKTF	TRGV10	.	TRGJP2	14	-1	-1	22
8	7.424525062412413E-5	TGTGCTGCGTGGGATAACCCCCGTTATTATAAGAAACTCTTT	CAAWDNPRYYKKLF	TRGV10	.	TRGJ1	17	-1	-1	23
8	7.424525062412413E-5	TGTGCTGCGTGGGACTATCTCGATTATTATAAGAAACTCTTT	CAAWDYLDYYKKLF	TRGV10	.	TRGJ1	16	-1	-1	19
8	7.424525062412413E-5	TGTGCTGCGTGGGACCTAACGAATTATTATAAGAAACTCTTT	CAAWDLTNYYKKLF	TRGV10	.	TRGJ1	13	-1	-1	19
8	7.424525062412413E-5	TGTGCTGCGTGGGACCATTCGAATTATTATAAGAAACTCTTT	CAAWDHSNYYKKLF	TRGV10	.	TRGJ1	13	-1	-1	16
8	7.424525062412413E-5	TGTGCTGCGTGGGAGTTCGGAAAGAATTATAAGAAACTCTTT	CAAWEFGKNYKKLF	TRGV10	.	TRGJ1	13	-1	-1	25
8	7.424525062412413E-5	TGTGCTGCGTGGGAGACAGATCCCGGGGATAAGAAACTCTTT	CAAWETDPGDKKLF	TRGV10	.	TRGJ1	13	-1	-1	28
8	7.424525062412413E-5	TGTGCCTTGTGGGAGCTGGTGAATTATTATAAGAAACTCTTT	CALWELVNYYKKLF	TRGV9	.	TRGJ1	17	-1	-1	20
8	7.424525062412413E-5	TGTGCCTTGTGGGAGGTTCTCTATTATTATAAGAAACTCTTT	CALWEVLYYYKKLF	TRGV9	.	TRGJ1	16	-1	-1	22
8	7.424525062412413E-5	TGTGCCTTGTGGGAGGTCACGAATTATTATAAGAAACTCTTT	CALWEVTNYYKKLF	TRGV9	.	TRGJ1	19	-1	-1	19
8	7.424525062412413E-5	TGTGCCTTGTGGGAGGTGCATGATTATTATAAGAAACTCTTT	CALWEVHDYYKKLF	TRGV9	.	TRGJ1	19	-1	-1	22
8	7.424525062412413E-5	TGTGCCTTGTGGGAGGTGCAGGGATTTTATAAGAAACTCTTT	CALWEVQGFYKKLF	TRGV9	.	TRGJ1	19	-1	-1	23
8	7.424525062412413E-5	TGTGCCTTGTGGGAGGTAAACACTGGTTGGTTCAAGATATTT	CALWEVNTGWFKIF	TRGV9	.	TRGJP1	16	-1	-1	20
8	7.424525062412413E-5	TGTGCCTTGTGGGAGGGGGTTCATTATTATAAGAAACTCTTT	CALWEGVHYYKKLF	TRGV9	.	TRGJ1	15	-1	-1	22
8	7.424525062412413E-5	TGTGCCTTGAGCATCTCGGCGGCTTATTATAAGAAACTCTTT	CALSISAAYYKKLF	TRGV9	.	TRGJ2	8	-1	-1	23
8	7.424525062412413E-5	TGTGCCACCTGGGACGGGCCTGGTTATTATAAGAAACTCTTT	CATWDGPGYYKKLF	TRGV2	.	TRGJ1	19	-1	-1	23
8	7.424525062412413E-5	TGTGCCACCTGGGACGGGCCCCATTATTATAAGAAACTCTTT	CATWDGPHYYKKLF	TRGV2	.	TRGJ1	20	-1	-1	22
8	7.424525062412413E-5	TGTGCCACCTGGGACGGGCCACATCGTTGTAGGAAACTCTTT	CATWDGPHRCRKLF	TRGV2	.	TRGJ1	19	-1	-1	26
8	7.424525062412413E-5	TGTGCCACCTGGGACGGGCGCTTAGCGTATAAGAAACTCTTT	CATWDGRLAYKKLF	TRGV2	.	TRGJ1	18	-1	-1	27
8	7.424525062412413E-5	TGTGCCACCTGGGACGGGCAGGCGGATTGGATCAAGACGTTT	CATWDGQADWIKTF	TRGV2	.	TRGJP2	18	-1	-1	24
8	7.424525062412413E-5	TGTGCCACCTGGGACGGGCAAGGGTTGCATAAGAAACTCTTT	CATWDGQGLHKKLF	TRGV2	.	TRGJ1	18	-1	-1	28
8	7.424525062412413E-5	TGTGCTGCCCCCCTTCGGAATTATTATAAGAAACTCTTT	CAAPLRNYYKKLF	TRGV10	.	TRGJ1	7	-1	-1	13
8	7.424525062412413E-5	TGTGCTGCGTGTTTCACCTTGACCCGAAAGAAACTCTTT	CAACFTLTRKKLF	TRGV10	.	TRGJ1	10	-1	-1	27
8	7.424525062412413E-5	TGTGCTGCGTGGCATAGTAGTGATTGGATCAAGACGTTT	CAAWHSSDWIKTF	TRGV10	.	TRGJP2	14	-1	-1	13
8	7.424525062412413E-5	TGTGCTGCGTGGGTTGTAACAGTTTATAAGAAACTCTTT	CAAWVVTVYKKLF	TRGV10	.	TRGJ1	12	-1	-1	23
8	7.424525062412413E-5	TGTGCTGCGTGGGTCCAGAATTATTATAAGAAACTCTTT	CAAWVQNYYKKLF	TRGV10	.	TRGJ1	12	-1	-1	17
8	7.424525062412413E-5	TGTGCTGCGTGGGTAGGTAGTGATTGGATCAAGACGTTT	CAAWVGSDWIKTF	TRGV10	.	TRGJP2	12	-1	-1	16
8	7.424525062412413E-5	TGTGCTGCGTGGGCCACTATTTATTATAAGAAACTCTTT	CAAWATIYYKKLF	TRGV10	.	TRGJ1	12	-1	-1	20
8	7.424525062412413E-5	TGTGCTGCGTGGGGCAAAAATTATTATAAGAAACTCTTT	CAAWGKNYYKKLF	TRGV10	.	TRGJ1	12	-1	-1	18
8	7.424525062412413E-5	TGTGCTGCGTGGGATTTCAATTATTATAAGAAACTCTTT	CAAWDFNYYKKLF	TRGV10	.	TRGJ1	15	-1	-1	15
8	7.424525062412413E-5	TGTGCTGCGTGGGATTTGCCTTATTATAAGAAACTCTTT	CAAWDLPYYKKLF	TRGV10	.	TRGJ1	15	-1	-1	20
8	7.424525062412413E-5	TGTGCTGCGTGGGATTCTAGTGATTGGATCAAGACGTTT	CAAWDSSDWIKTF	TRGV10	.	TRGJP2	15	-1	-1	17
8	7.424525062412413E-5	TGTGCTGCGTGGGATTCCTCTTATTATAAGAAACTCTTT	CAAWDSSYYKKLF	TRGV10	.	TRGJ1	15	-1	-1	20
8	7.424525062412413E-5	TGTGCTGCGTGGGATTGGAGTTATTATAAGAAACTCTTT	CAAWDWSYYKKLF	TRGV10	.	TRGJ1	15	-1	-1	13
8	7.424525062412413E-5	TGTGCTGCGTGGGATTATTTTCGGTATAAGAAACTCTTT	CAAWDYFRYKKLF	TRGV10	.	TRGJ1	16	-1	-1	24
8	7.424525062412413E-5	TGTGCTGCGTGGGATTATAATTATTATAAGAAACTCTTT	CAAWDYNYYKKLF	TRGV10	.	TRGJ1	16	-1	-1	18
8	7.424525062412413E-5	TGTGCTGCGTGGGATCCGAATTATTATAAGAAACTCTTT	CAAWDPNYYKKLF	TRGV10	.	TRGJ1	14	-1	-1	13
8	7.424525062412413E-5	TGTGCTGCGTGGGATCGGACTTATTATAAGAAACTCTTT	CAAWDRTYYKKLF	TRGV10	.	TRGJ1	14	-1	-1	17
8	7.424525062412413E-5	TGTGCTGCGTGGGATGGTAGTGATTGGATCAAGACGTTT	CAAWDGSDWIKTF	TRGV10	.	TRGJP2	14	-1	-1	13
8	7.424525062412413E-5	TGTGCTGCGTGGGATGAAGATTATTATAAGAAACTCTTT	CAAWDEDYYKKLF	TRGV10	.	TRGJ1	14	-1	-1	19
8	7.424525062412413E-5	TGTGCTGCGTGGGACTACGGGGGTACGAAGAAACTCTTT	CAAWDYGGTKKLF	TRGV10	.	TRGJ1	18	-1	-1	27
8	7.424525062412413E-5	TGTGCTGCGTGGGACCAAGTGGATTATAAGAAACTCTTT	CAAWDQVDYKKLF	TRGV10	.	TRGJ1	13	-1	-1	22
8	7.424525062412413E-5	TGTGCTGCGTGGGACGGAGATTATTATAAGAAACTCTTT	CAAWDGDYYKKLF	TRGV10	.	TRGJ1	13	-1	-1	19
8	7.424525062412413E-5	TGTGCTGCGAACCTAGACTTTTATTATAAGAAACTCTTT	CAANLDFYYKKLF	TRGV10	.	TRGJ1	8	-1	-1	20
8	7.424525062412413E-5	TGTGCCTTGTGGGATCCTTTTTATTATAAGAAACTCTTT	CALWDPFYYKKLF	TRGV9	.	TRGJ1	13	-1	-1	20
8	7.424525062412413E-5	TGTGCCTTGTGGGAGTCCAATTATTATAAGAAACTCTTT	CALWESNYYKKLF	TRGV9	.	TRGJ1	14	-1	-1	15
8	7.424525062412413E-5	TGTGCCTTGTGGGAGGTTAATTATTATAAGAAACTCTTT	CALWEVNYYKKLF	TRGV9	.	TRGJ1	16	-1	-1	18
8	7.424525062412413E-5	TGTGCCTTGTGGGAGGTCCCCTATTATAAGAAACTCTTT	CALWEVPYYKKLF	TRGV9	.	TRGJ1	16	-1	-1	21
8	7.424525062412413E-5	TGTGCCTTGTGGGAGGTCCCCAATTATAAGAAACTCTTT	CALWEVPNYKKLF	TRGV9	.	TRGJ1	16	-1	-1	22
8	7.424525062412413E-5	TGTGCCTTGTGGGAGGTGCCCTATTATAAGAAACTCTTT	CALWEVPYYKKLF	TRGV9	.	TRGJ1	21	-1	-1	21
8	7.424525062412413E-5	TGTGCCTTGTGGGAGGTGCGCGATTATAAGAAACTCTTT	CALWEVRDYKKLF	TRGV9	.	TRGJ1	18	-1	-1	22
8	7.424525062412413E-5	TGTGCCTTGTGGGAGGTGGTGTATTATAAGAAACTCTTT	CALWEVVYYKKLF	TRGV9	.	TRGJ1	17	-1	-1	21
8	7.424525062412413E-5	TGTGCCTTGTGGGAGGTGGGATATTATAAGAAACTCTTT	CALWEVGYYKKLF	TRGV9	.	TRGJ1	17	-1	-1	21
8	7.424525062412413E-5	TGTGCCTTGTGGGAGGTACATTATTATAAGAAACTCTTT	CALWEVHYYKKLF	TRGV9	.	TRGJ1	19	-1	-1	19
8	7.424525062412413E-5	TGTGCCTTGTGGGAGGCGTCTTATTATAAGAAACTCTTT	CALWEASYYKKLF	TRGV9	.	TRGJ1	15	-1	-1	20
8	7.424525062412413E-5	TGTGCCTTGTGGGAGGGGTACATTTATAAGAAACTCTTT	CALWEGYIYKKLF	TRGV9	.	TRGJ1	15	-1	-1	23
8	7.424525062412413E-5	TGTGCCTTGTGGGAGGGGGGGGGATGGATCAAGACGTTT	CALWEGGGWIKTF	TRGV9	.	TRGJP2	15	-1	-1	24
8	7.424525062412413E-5	TGTGCCTTGTGGGAGGGGACTTATTATAAGAAACTCTTT	CALWEGTYYKKLF	TRGV9	.	TRGJ1	15	-1	-1	17
8	7.424525062412413E-5	TGTGCCTTGTGGGAGGGACCCTATTATAAGAAACTCTTT	CALWEGPYYKKLF	TRGV9	.	TRGJ1	15	-1	-1	21
8	7.424525062412413E-5	TGTGCCTTGTGGGAGGATCCGTATTATAAGAAACTCTTT	CALWEDPYYKKLF	TRGV9	.	TRGJ1	15	-1	-1	21
8	7.424525062412413E-5	TGTGCCTTGTGGGAGGAGGATTATTATAAGAAACTCTTT	CALWEEDYYKKLF	TRGV9	.	TRGJ1	15	-1	-1	19
8	7.424525062412413E-5	TGTGCCACCTGGGATTCCCCGCGGTATAAGAAACTCTTT	CATWDSPRYKKLF	TRGV8	.	TRGJ1	14	-1	-1	24
8	7.424525062412413E-5	TGTGCCACCTGGGATAGACGAGTTCGCAAGAAACTCTTT	CATWDRRVRKKLF	TRGV8	.	TRGJ1	16	-1	-1	27
8	7.424525062412413E-5	TGTGCCACCTGGGACGGGTCCCCGAATAAGAAACTCTTT	CATWDGSPNKKLF	TRGV2	.	TRGJ1	21	-1	-1	25
8	7.424525062412413E-5	TGTGCCACCTGGGACGGGCTCGGTTGGATCAAGACGTTT	CATWDGLGWIKTF	TRGV2	.	TRGJP2	21	-1	-1	23
8	7.424525062412413E-5	TGTGCCACCTGGGACGGGCCTTGTTATAAGAAACTCTTT	CATWDGPCYKKLF	TRGV2	.	TRGJ1	19	-1	-1	20
8	7.424525062412413E-5	TGTGCCACCTGGGACGGGCGGGTTGGCCGGAAACTCTTT	CATWDGRVGRKLF	TRGV2	.	TRGJ1	18	-1	-1	29
8	7.424525062412413E-5	TGTGCCACCTGGGACGGGCGACGTTGGGAGAAACTCTTT	CATWDGRRWEKLF	TRGV2	.	TRGJ1	18	-1	-1	28
8	7.424525062412413E-5	TGTGCCACCTGGGACAGGCGTTATTATAAGAAACTCTTT	CATWDRRYYKKLF	TRGV7	.	TRGJ1	18	-1	-1	20
8	7.424525062412413E-5	TGTGCCACCTGGGACAGGGGTTATTATAAGAAACTCTTT	CATWDRGYYKKLF	TRGV7	.	TRGJ1	17	-1	-1	20
8	7.424525062412413E-5	TGTGCCACCTGGGACAGGGGAAATTATAAGAAACTCTTT	CATWDRGNYKKLF	TRGV3	.	TRGJ1	17	-1	-1	22
8	7.424525062412413E-5	TGTGCTGCCCCTCCAAGTGATTGGATCAAGACGTTT	CAAPPSDWIKTF	TRGV10	.	TRGJP2	7	-1	-1	15
8	7.424525062412413E-5	TGTGCTGCGTGTACCACTGGTTGGTTCAAGATATTT	CAACTTGWFKIF	TRGV10	.	TRGJP1	10	-1	-1	11
8	7.424525062412413E-5	TGTGCTGCGTGCTTCACTGGTTGGTTCAAGATATTT	CAACFTGWFKIF	TRGV10	.	TRGJP1	10	-1	-1	14
8	7.424525062412413E-5	TGTGCTGCGTGGCTCACTGGTTGGTTCAAGATATTT	CAAWLTGWFKIF	TRGV10	.	TRGJP1	11	-1	-1	14
8	7.424525062412413E-5	TGTGCTGCGTGGCCATGTTATTATAAGAAACTCTTT	CAAWPCYYKKLF	TRGV10	.	TRGJ1	11	-1	-1	17
8	7.424525062412413E-5	TGTGCTGCGTGGGTTAGGTGGATAAAGAAACTCTTT	CAAWVRWIKKLF	TRGV10	.	TRGJ1	18	-1	-1	24
8	7.424525062412413E-5	TGTGCTGCGTGGGTCAATTATTATAAGAAACTCTTT	CAAWVNYYKKLF	TRGV10	.	TRGJ1	12	-1	-1	15
8	7.424525062412413E-5	TGTGCTGCGTGGGTGGCGTATTATAAGAAACTCTTT	CAAWVAYYKKLF	TRGV10	.	TRGJ1	12	-1	-1	18
8	7.424525062412413E-5	TGTGCTGCGTGGGGCCTTAATTATAAGAAACTCTTT	CAAWGLNYKKLF	TRGV10	.	TRGJ1	12	-1	-1	19
8	7.424525062412413E-5	TGTGCTGCGTGGGGCCATTATTATAAGAAACTCTTT	CAAWGHYYKKLF	TRGV10	.	TRGJ1	12	-1	-1	16
8	7.424525062412413E-5	TGTGCTGCGTGGGGCGCGCGTTGGTTCAAGATATTT	CAAWGARWFKIF	TRGV10	.	TRGJP1	12	-1	-1	19
8	7.424525062412413E-5	TGTGCTGCGTGGGATTGCACACTTAAGAAACTCTTT	CAAWDCTLKKLF	TRGV10	.	TRGJ1	15	-1	-1	23
8	7.424525062412413E-5	TGTGCTGCGTGGGATTGGAATTATAAGAAACTCTTT	CAAWDWNYKKLF	TRGV10	.	TRGJ1	15	-1	-1	19
8	7.424525062412413E-5	TGTGCTGCGTGGGATTATGGTGATAAGAAACTCTTT	CAAWDYGDKKLF	TRGV10	.	TRGJ1	16	-1	-1	22
8	7.424525062412413E-5	TGTGCTGCGTGGGATTATAGTTATAAGAAACTCTTT	CAAWDYSYKKLF	TRGV10	.	TRGJ1	16	-1	-1	20
8	7.424525062412413E-5	TGTGCTGCGTGGGATTACCCGGAGAAGAAACTCTTT	CAAWDYPEKKLF	TRGV10	.	TRGJ1	17	-1	-1	24
8	7.424525062412413E-5	TGTGCTGCGTGGGATCTTGTCTATAAGAAACTCTTT	CAAWDLVYKKLF	TRGV10	.	TRGJ1	14	-1	-1	21
8	7.424525062412413E-5	TGTGCTGCGTGGGATCCCGGGAGGAAGAAACTCTTT	CAAWDPGRKKLF	TRGV10	.	TRGJ1	14	-1	-1	24
8	7.424525062412413E-5	TGTGCTGCGTGGGATGGTTATTATAAGAAACTCTTT	CAAWDGYYKKLF	TRGV10	.	TRGJ1	14	-1	-1	17
8	7.424525062412413E-5	TGTGCTGCGTGGGACTTGGTTTATAAGAAACTCTTT	CAAWDLVYKKLF	TRGV10	.	TRGJ1	13	-1	-1	20
8	7.424525062412413E-5	TGTGCTGCGTGGGACCGTTATTATAAGAAACTCTTT	CAAWDRYYKKLF	TRGV10	.	TRGJ1	13	-1	-1	17
8	7.424525062412413E-5	TGTGCTGCGTGGGACGTTTATTATAAGAAACTCTTT	CAAWDVYYKKLF	TRGV10	.	TRGJ1	13	-1	-1	17
8	7.424525062412413E-5	TGTGCTGCGGATAGGCATTATTATAAGAAACTCTTT	CAADRHYYKKLF	TRGV10	.	TRGJ1	8	-1	-1	16
8	7.424525062412413E-5	TGTGCTGCGAGTACCACTGGTTGGTTCAAGATATTT	CAASTTGWFKIF	TRGV10	.	TRGJP1	8	-1	-1	11
8	7.424525062412413E-5	TGTGCCTTGTGGGGATCCTATTATAAGAAACTCTTT	CALWGSYYKKLF	TRGV9	.	TRGJ1	12	-1	-1	18
8	7.424525062412413E-5	TGTGCCTTGCGACCCCTTTATTATAAGAAACTCTTT	CALRPLYYKKLF	TRGV9	.	TRGJ1	8	-1	-1	17
8	7.424525062412413E-5	TGTGCCTTGAGTACCACTGGTTGGTTCAAGATATTT	CALSTTGWFKIF	TRGV9	.	TRGJP1	8	-1	-1	11
8	7.424525062412413E-5	TGTGCCTCCCTCGGAATTGATTATAAGAAACTCTTT	CASLGIDYKKLF	TRGV9	.	TRGJ1	6	-1	-1	13
8	7.424525062412413E-5	TGTGCCACCTTTTTTGGTGATTGGATCAAGACGTTT	CATFFGDWIKTF	TRGV2	.	TRGJP2	9	-1	-1	16
8	7.424525062412413E-5	TGTGCCACCTGGGCCGCTTATTATAAGAAACTCTTT	CATWAAYYKKLF	TRGV2	.	TRGJ1	15	-1	-1	17
8	7.424525062412413E-5	TGTGCCACCTGGGATGAAAGGTTCGAGAAACTCTTT	CATWDERFEKLF	TRGV8	.	TRGJ1	14	-1	-1	25
8	7.424525062412413E-5	TGTGCCACCTGGGATAGGCCGTGGAAGAAACTCTTT	CATWDRPWKKLF	TRGV8	.	TRGJ1	19	-1	-1	24
8	7.424525062412413E-5	TGTGCCACCTGGGACCCTTCGGGCCCGAAACTCTTT	CATWDPSGPKLF	TRGV3	.	TRGJ1	14	-1	-1	26
8	7.424525062412413E-5	TGTGCCACCTGGGACGTAAATTGGATCAAGACGTTT	CATWDVNWIKTF	TRGV2	.	TRGJP2	15	-1	-1	19
8	7.424525062412413E-5	TGTGCCACCTGGGACGCCCCCGCTAAGAAACTCTTT	CATWDAPAKKLF	TRGV2	.	TRGJ1	21	-1	-1	23
8	7.424525062412413E-5	TGTGCCACCTGGGACGGGCTTGGGGGGAAACTCTTT	CATWDGLGGKLF	TRGV2	.	TRGJ1	18	-1	-1	26
8	7.424525062412413E-5	TGTGCCACCTGGGACGGGCTTAAGGGGAAACTCTTT	CATWDGLKGKLF	TRGV2	.	TRGJ1	18	-1	-1	26
8	7.424525062412413E-5	TGTGCCACCTGGGACGGGCTTAAAGAGAAACTCTTT	CATWDGLKEKLF	TRGV2	.	TRGJ1	18	-1	-1	25
8	7.424525062412413E-5	TGTGCCACCTGGGACGGGCTCAATAAGAAACTCTTT	CATWDGLNKKLF	TRGV2	.	TRGJ1	18	-1	-1	22
8	7.424525062412413E-5	TGTGCCACCTGGGACGGGCGGGTGGAGAAACTCTTT	CATWDGRVEKLF	TRGV2	.	TRGJ1	18	-1	-1	25
8	7.424525062412413E-5	TGTGCCACCTGGGACGGGCGGATTAAGAAACTCTTT	CATWDGRIKKLF	TRGV2	.	TRGJ1	18	-1	-1	23
8	7.424525062412413E-5	TGTGCCACCTGGGACGGGCACGGTAAGAAACTCTTT	CATWDGHGKKLF	TRGV2	.	TRGJ1	21	-1	-1	23
8	7.424525062412413E-5	TGTGCCACCTGGGACGGGGTGAAGAAGAAACTCTTT	CATWDGVKKKLF	TRGV2	.	TRGJ1	17	-1	-1	24
8	7.424525062412413E-5	TGTGCCACCTGGGACGGACATAAGAGGAAACTCTTT	CATWDGHKRKLF	TRGV7	.	TRGJ1	14	-1	-1	26
8	7.424525062412413E-5	TGTGCCACCTGGGACGATTATTATAAGAAACTCTTT	CATWDDYYKKLF	TRGV2	.	TRGJ1	15	-1	-1	16
8	7.424525062412413E-5	TGTGCCACCTGGGACAGCCGGGGTAAGAAACTCTTT	CATWDSRGKKLF	TRGV3	.	TRGJ1	16	-1	-1	23
8	7.424525062412413E-5	TGTGCCACCTGGGACAGGCTCGTTGAGAAACTCTTT	CATWDRLVEKLF	TRGV3	.	TRGJ1	18	-1	-1	25
8	7.424525062412413E-5	TGTGCCACCTGGGACAGGATATGGGAGAAACTCTTT	CATWDRIWEKLF	TRGV3	.	TRGJ1	17	-1	-1	25
8	7.424525062412413E-5	TGTGCTGCGTGCCATTATTATAAGAAACTCTTT	CAACHYYKKLF	TRGV10	.	TRGJ1	16	-1	-1	13
8	7.424525062412413E-5	TGTGCTGCGTGGTCTATTAATAAGAAACTCTTT	CAAWSINKKLF	TRGV10	.	TRGJ1	11	-1	-1	14
8	7.424525062412413E-5	TGTGCTGCGTGGCACTATTATAAGAAACTCTTT	CAAWHYYKKLF	TRGV10	.	TRGJ1	11	-1	-1	15
8	7.424525062412413E-5	TGTGCTGCGTGGGGTAATTATAAGAAACTCTTT	CAAWGNYKKLF	TRGV10	.	TRGJ1	12	-1	-1	16
8	7.424525062412413E-5	TGTGCTGCGTGGGGGTATTATAAGAAACTCTTT	CAAWGYYKKLF	TRGV10	.	TRGJ1	12	-1	-1	15
8	7.424525062412413E-5	TGTGCTGCGTGGGACCCATATAAGAAACTCTTT	CAAWDPYKKLF	TRGV10	.	TRGJ1	13	-1	-1	18
8	7.424525062412413E-5	TGTGCTGCGTGGGAAAGGGGGGAGAAACTCTTT	CAAWERGEKLF	TRGV10	.	TRGJ1	13	-1	-1	22
8	7.424525062412413E-5	TGTGCTGCGTGGATGCCTTATAAGAAACTCTTT	CAAWMPYKKLF	TRGV10	.	TRGJ1	11	-1	-1	17
8	7.424525062412413E-5	TGTGCCTTGTGTCCTTATTATAAGAAACTCTTT	CALCPYYKKLF	TRGV9	.	TRGJ1	10	-1	-1	14
8	7.424525062412413E-5	TGTGCCTTGTGGGATCCTTATAAGAAACTCTTT	CALWDPYKKLF	TRGV9	.	TRGJ1	13	-1	-1	17
8	7.424525062412413E-5	TGTGCCTTGTGGGAAAATTATAAGAAACTCTTT	CALWENYKKLF	TRGV9	.	TRGJ1	13	-1	-1	16
8	7.424525062412413E-5	TGTGCCTTGCCCCCTTATTATAAGAAACTCTTT	CALPPYYKKLF	TRGV9	.	TRGJ1	8	-1	-1	14
8	7.424525062412413E-5	TGTGCCTTGACGTATTATTATAAGAAACTCTTT	CALTYYYKKLF	TRGV9	.	TRGJ1	8	-1	-1	10
8	7.424525062412413E-5	TGTGCCTGGGGGTTGGACTGGTTCAAGATATTT	CAWGLDWFKIF	TRGV9	.	TRGJP1	6	-1	-1	18
8	7.424525062412413E-5	TGTGCCACCTGGTATCGTTATAAGAAACTCTTT	CATWYRYKKLF	TRGV8	.	TRGJ1	14	-1	-1	17
8	7.424525062412413E-5	TGTGCCACCTGGGGTGATTGGATCAAGACGTTT	CATWGDWIKTF	TRGV2	.	TRGJP2	12	-1	-1	13
8	7.424525062412413E-5	TGTGCCACCTGGGATAGTCTGGGGAAACTCTTT	CATWDSLGKLF	TRGV8	.	TRGJ1	16	-1	-1	23
8	7.424525062412413E-5	TGTGCCACCTGGGACCCCCAACCGAAACTCTTT	CATWDPQPKLF	TRGV2	.	TRGJ1	14	-1	-1	23
8	7.424525062412413E-5	TGTGCCACCTGGGACGGTAGTAAGAAACTCTTT	CATWDGSKKLF	TRGV2	.	TRGJ1	16	-1	-1	20
[truncated: 7,107 more rows]
