# Supplementary material for: Dissection of the Human T-Cell Receptor γ Gene Repertoire in the Brain and Peripheral Blood Identifies Age- and Alzheimer's Disease-Associated Clonotype Profiles
Source: Front Immunol. 2020 Jan 29;11:12. doi: 10.3389/fimmu.2020.00012 (PMC7025544; doi:10.3389/fimmu.2020.00012)
Supplement: Supplementary file 5 [file Data_Sheet_2.zip › repertoires_corrected_and_decontaminated/PK32.txt]

count	freq	cdr3nt	cdr3aa	v	d	j	VEnd	DStart	DEnd	JStart
4221	0.0300941109368316	TGTGCCTTGTGGGAGGTGCGAGAGTTGGGCAAAAAAATCAAGGTATTT	CALWEVRELGKKIKVF	TRGV9	.	TRGJP	18	-1	-1	17
4002	0.02853272493939826	TGTGCCACCTGGGATGGGCCGGTTCTCTTT	CATWDGPVLF	TRGV4	.	TRGJ2	19	-1	-1	24
3549	0.02530300869813204	TGTGCCTTGTGGGAGGTGCAAGAGTTGGGCAAAAAAATCAAGGTATTT	CALWEVQELGKKIKVF	TRGV9	.	TRGJP	19	-1	-1	17
2369	0.01689006131470127	TGTGCCACCTGGGACGGGTCAATTAGTAGTGATTGGATCAAGACGTTT	CATWDGSISSDWIKTF	TRGV2	.	TRGJP2	17	-1	-1	23
1522	0.010851276201340368	TGTGCCTTGTGGGAGCAAGAGTTGGGCAAAAAAATCAAGGTATTT	CALWEQELGKKIKVF	TRGV9	.	TRGJP	14	-1	-1	14
1122	0.007999429630685869	TGTGCCTTGTGGGAGGCCCCCCAGGAGTTGGGCAAAAAAATCAAGGTATTT	CALWEAPQELGKKIKVF	TRGV9	.	TRGJP	15	-1	-1	21
1010	0.007200912590902609	TGTGCTGCGTGGGATCATCTAAAGGGGGGTTATAAGAAACTCTTT	CAAWDHLKGGYKKLF	TRGV10	.	TRGJ2	14	-1	-1	29
1002	0.0071438756594895195	TGTGCCTTGTGGAAAGAGTTGGGCAAAAAAATCAAGGTATTT	CALWKELGKKIKVF	TRGV9	.	TRGJP	11	-1	-1	10
960	0.0068444317695707975	TGTGCCTTGTGGGAGGTGCAAGAATTCATTTATTATAAGAAACTCTTT	CALWEVQEFIYYKKLF	TRGV9	.	TRGJ2	19	-1	-1	19
929	0.006623413660345074	TGTGCTGCGTGGGATTATATCATTTGGTTTCATTATAAGAAACTCTTT	CAAWDYIIWFHYKKLF	TRGV10	.	TRGJ2	16	-1	-1	31
884	0.0063025809211464424	TGTGCCTTGTGGGAGGAAAAACAAGAGTTGGGCAAAAAAATCAAGGTATTT	CALWEEKQELGKKIKVF	TRGV9	.	TRGJP	15	-1	-1	21
879	0.006266932839013261	TGTGCCTTGTGGGAGGTGCAGGAGTTGGGCAAAAAAATCAAGGTATTT	CALWEVQELGKKIKVF	TRGV9	.	TRGJP	19	-1	-1	17
862	0.0061457293597604445	TGTGCCTTGTGGGAGGTGACAGAGTTGGGCAAAAAAATCAAGGTATTT	CALWEVTELGKKIKVF	TRGV9	.	TRGJP	17	-1	-1	20
653	0.004655639526593469	TGTGCCTATCAAGAGTTGGGCAAAAAAATCAAGGTATTT	CAYQELGKKIKVF	TRGV9	.	TRGJP	6	-1	-1	9
645	0.004598602595180379	TGTGCTGCGTGGGATTATTATAAGAAACTCTTT	CAAWDYYKKLF	TRGV10	.	TRGJ1	16	-1	-1	13
635	0.004527306430914017	TGTGCCACCTGGGGTACTAATAAGAAACTCTTT	CATWGTNKKLF	TRGV8	.	TRGJ1	15	-1	-1	19
595	0.0042421217738485666	TGTGCCTTGTGGGAGGCGCAAGAGTTGGGCAAAAAAATCAAGGTATTT	CALWEAQELGKKIKVF	TRGV9	.	TRGJP	19	-1	-1	17
571	0.004071010979609297	TGTGCCTTGTGGGAGGTGGGAGAGTTGGGCAAAAAAATCAAGGTATTT	CALWEVGELGKKIKVF	TRGV9	.	TRGJP	17	-1	-1	20
547	0.003899900185370027	TGTGCCTTGTGGGAGGTGATACAAGAGTTGGGCAAAAAAATCAAGGTATTT	CALWEVIQELGKKIKVF	TRGV9	.	TRGJP	17	-1	-1	21
521	0.0037145301582774846	TGTGCCTTGTGGGAATCCGAGTTGGGCAAAAAAATCAAGGTATTT	CALWESELGKKIKVF	TRGV9	.	TRGJP	13	-1	-1	18
515	0.003671752459717667	TGTGCCTTGTGGGCCCCCCAAGAGTTGGGCAAAAAAATCAAGGTATTT	CALWAPQELGKKIKVF	TRGV9	.	TRGJP	12	-1	-1	18
511	0.003643233994011122	TGTGCCTTGTGGGAGGTGTATAATGCAGAGTTGGGCAAAAAAATCAAGGTATTT	CALWEVYNAELGKKIKVF	TRGV9	.	TRGJP	17	-1	-1	26
507	0.0036147155283045773	TGTGCCTTGTGGGAGGTGCGTGAGTTGGGCAAAAAAATCAAGGTATTT	CALWEVRELGKKIKVF	TRGV9	.	TRGJP	18	-1	-1	21
489	0.0034863824326251246	TGTGCTGCCCCTTCGGTACCCGATAAGAAACTCTTT	CAAPSVPDKKLF	TRGV10	.	TRGJ2	7	-1	-1	22
482	0.003436475117638671	TGTGCCTTGTGGGAGGTGGAAAGTGAGTTGGGCAAAAAAATCAAGGTATTT	CALWEVESELGKKIKVF	TRGV9	.	TRGJP	17	-1	-1	24
473	0.0033723085697989446	TGTGCCTTGTGGGAGACAGGGTTGGGCAAAAAAATCAAGGTATTT	CALWETGLGKKIKVF	TRGV9	.	TRGJP	14	-1	-1	17
438	0.0031227719948666763	TGTGCCTTGTGGGAGGTGCGCGAGTTGGGCAAAAAAATCAAGGTATTT	CALWEVRELGKKIKVF	TRGV9	.	TRGJP	18	-1	-1	21
433	0.003087123912733495	TGTGCCTTGTGGTATTATAAGAAACTCTTT	CALWYYKKLF	TRGV9	.	TRGJ1	11	-1	-1	12
429	0.00305860544702695	TGTGCCTTGTGGGAGGGCCAAGAGTTGGGCAAAAAAATCAAGGTATTT	CALWEGQELGKKIKVF	TRGV9	.	TRGJP	15	-1	-1	14
424	0.0030229573648937686	TGTGCCTTGTGGGAGGTGCGGGAGTTGGGCAAAAAAATCAAGGTATTT	CALWEVRELGKKIKVF	TRGV9	.	TRGJP	18	-1	-1	21
414	0.002951661200627406	TGTGCCTTGTGGGAGGTGGAAGAGTTGGGCAAAAAAATCAAGGTATTT	CALWEVEELGKKIKVF	TRGV9	.	TRGJP	17	-1	-1	19
404	0.0028803650363610437	TGTGCCACCTGGGACGGGCTGCGGGGATATAAGAAACTCTTT	CATWDGLRGYKKLF	TRGV2	.	TRGJ1	18	-1	-1	27
402	0.0028661058035077715	TGTGCCACCTGGTTACGACCACCTTATTATAAGAAACTCTTT	CATWLRPPYYKKLF	TRGV8	.	TRGJ1	11	-1	-1	23
388	0.0027662911735348637	TGTGCCTTGTGGGAGGCCGTATCGGAGTTGGGCAAAAAAATCAAGGTATTT	CALWEAVSELGKKIKVF	TRGV9	.	TRGJP	15	-1	-1	24
387	0.0027591615571082276	TGTGCCTTGTGGGAGGGGGAGTTGGGCAAAAAAATCAAGGTATTT	CALWEGELGKKIKVF	TRGV9	.	TRGJP	15	-1	-1	18
383	0.0027306430914016827	TGTGCCTTGTGGGAGGTACAAGAGTTGGGCAAAAAAATCAAGGTATTT	CALWEVQELGKKIKVF	TRGV9	.	TRGJP	19	-1	-1	18
339	0.0024169399686296876	TGTGCCACCTGGGACGGATATACCACTGGTTGGTTCAAGATATTT	CATWDGYTTGWFKIF	TRGV2	.	TRGJP1	16	-1	-1	17
333	0.00237416227006987	TGTGCCTTGTGGGAGGTAAAAGAGTTGGGCAAAAAAATCAAGGTATTT	CALWEVKELGKKIKVF	TRGV9	.	TRGJP	16	-1	-1	19
318	0.0022672180236703266	TGTGCTGCGTGGGATTATAATTTAGGGTCTTATTATAAGAAACTCTTT	CAAWDYNLGSYYKKLF	TRGV10	.	TRGJ1	16	-1	-1	29
318	0.0022672180236703266	TGTGCCTTGTGGGAGATTCAAGAGTTGGGCAAAAAAATCAAGGTATTT	CALWEIQELGKKIKVF	TRGV9	.	TRGJP	14	-1	-1	18
315	0.002245829174390418	TGTGCCTTGTGGGAGGTGCGAGGATATAAGAAACTCTTT	CALWEVRGYKKLF	TRGV9	.	TRGJ1	18	-1	-1	24
313	0.002231569941537145	TGTGCCTTGTGGGAGGTGTGGGAGTTGGGCAAAAAAATCAAGGTATTT	CALWEVWELGKKIKVF	TRGV9	.	TRGJP	17	-1	-1	21
299	0.002131755311564238	TGTGCCACCTGGGACGGGAATTATAAGAAACTCTTT	CATWDGNYKKLF	TRGV2	.	TRGJ1	17	-1	-1	19
299	0.002131755311564238	TGTGCTGCGTGGGATTGCGGGAAACTCTTT	CAAWDCGKLF	TRGV10	.	TRGJ1	18	-1	-1	20
288	0.0020533295308712393	TGTGCCTTGTGGGAGGTGGTGGAGTTGGGCAAAAAAATCAAGGTATTT	CALWEVVELGKKIKVF	TRGV9	.	TRGJP	17	-1	-1	21
282	0.002010551832311422	TGTGCCTTGTGGGACCACCGGCAAGAGTTGGGCAAAAAAATCAAGGTATTT	CALWDHRQELGKKIKVF	TRGV9	.	TRGJP	13	-1	-1	19
281	0.0020034222158847852	TGTGCCTTGTGGGAGGTGCCCGAGTTGGGCAAAAAAATCAAGGTATTT	CALWEVPELGKKIKVF	TRGV9	.	TRGJP	18	-1	-1	21
280	0.001996292599458149	TGTGCCTTGTGGGAGGTATCAGAGTTGGGCAAAAAAATCAAGGTATTT	CALWEVSELGKKIKVF	TRGV9	.	TRGJP	16	-1	-1	20
279	0.001989162983031513	TGTGCCTTGTGGGAGGCGGGACAAGAGTTGGGCAAAAAAATCAAGGTATTT	CALWEAGQELGKKIKVF	TRGV9	.	TRGJP	15	-1	-1	17
279	0.001989162983031513	TGTGCCTTGTGGGAGGTGCATTATTATAAGAAACTCTTT	CALWEVHYYKKLF	TRGV9	.	TRGJ1	19	-1	-1	19
276	0.0019677741337516042	TGTGCCTTGTGGGAGGAACAAGAGTTGGGCAAAAAAATCAAGGTATTT	CALWEEQELGKKIKVF	TRGV9	.	TRGJP	15	-1	-1	18
275	0.001960644517324968	TGTGCCTTGTGGGAGGCCGGCGGTGTGTTGGGCAAAAAAATCAAGGTATTT	CALWEAGGVLGKKIKVF	TRGV9	.	TRGJP	15	-1	-1	26
274	0.0019535149008983316	TGTGCCTTGTGGGAGGTGAGAGAGTTGGGCAAAAAAATCAAGGTATTT	CALWEVRELGKKIKVF	TRGV9	.	TRGJP	17	-1	-1	20
266	0.0018964779694852418	TGTGCCTTGTGGGAGGCACGACCTGCAGAGTTGGGCAAAAAAATCAAGGTATTT	CALWEARPAELGKKIKVF	TRGV9	.	TRGJP	15	-1	-1	26
264	0.0018822187366319691	TGTGCCTTGTGGGATCCTGCCGGGGAGTTGGGCAAAAAAATCAAGGTATTT	CALWDPAGELGKKIKVF	TRGV9	.	TRGJP	13	-1	-1	24
262	0.0018679595037786967	TGTGCCTTGTGGGAGGCCCAAGAGTTGGGCAAAAAAATCAAGGTATTT	CALWEAQELGKKIKVF	TRGV9	.	TRGJP	15	-1	-1	18
259	0.001846570654498788	TGTGCCTTGTGGGAGGTGATTAAAGAGTTGGGCAAAAAAATCAAGGTATTT	CALWEVIKELGKKIKVF	TRGV9	.	TRGJP	17	-1	-1	22
258	0.0018394410380721518	TGTGCCTTGTGGGAGTCGCAAGAGTTGGGCAAAAAAATCAAGGTATTT	CALWESQELGKKIKVF	TRGV9	.	TRGJP	14	-1	-1	17
257	0.0018323114216455155	TGTGCCTTGTGGGAGGTGCTAGAGTTGGGCAAAAAAATCAAGGTATTT	CALWEVLELGKKIKVF	TRGV9	.	TRGJP	18	-1	-1	17
254	0.0018109225723656067	TGTGCCTTGTGGGAGGCCCAGCAACTAGAGTTGGGCAAAAAAATCAAGGTATTT	CALWEAQQLELGKKIKVF	TRGV9	.	TRGJP	15	-1	-1	26
254	0.0018109225723656067	TGTGCCTTGTGGGAGGAAGAGTTGGGCAAAAAAATCAAGGTATTT	CALWEEELGKKIKVF	TRGV9	.	TRGJP	15	-1	-1	16
253	0.0018037929559389706	TGTGCCTTGTGGGAGGTCTTTGAGTTGGGCAAAAAAATCAAGGTATTT	CALWEVFELGKKIKVF	TRGV9	.	TRGJP	16	-1	-1	21
251	0.001789533723085698	TGTGCCTTGTGGGAGGTGCAATCTCCCTCCACTGGTTGGTTCAAGATATTT	CALWEVQSPSTGWFKIF	TRGV9	.	TRGJP1	26	-1	-1	28
248	0.0017681448738057891	TGTGCCTTGTGGGAGGTGGGGCAAGAGTTGGGCAAAAAAATCAAGGTATTT	CALWEVGQELGKKIKVF	TRGV9	.	TRGJP	17	-1	-1	18
239	0.001703978325966063	TGTGCCACCTGGGATACTGGTTGGTTCAAGATATTT	CATWDTGWFKIF	TRGV8	.	TRGJP1	15	-1	-1	15
237	0.0016897190931127906	TGTGCCTTGTGGGAGGTGCATCTAGAGTTGGGCAAAAAAATCAAGGTATTT	CALWEVHLELGKKIKVF	TRGV9	.	TRGJP	22	-1	-1	23
229	0.0016326821616997006	TGTGCCTTGTGGGAGGCCCTCGAGTTTGTGTTGGGCAAAAAAATCAAGGTATTT	CALWEALEFVLGKKIKVF	TRGV9	.	TRGJP	15	-1	-1	29
228	0.0016255525452730643	TGTGCCTTGTGGGAGGTGCAGAAACTCTTT	CALWEVQKLF	TRGV9	.	TRGJ1	19	-1	-1	19
227	0.0016184229288464282	TGTGCTGCGTGGGATGGGGGGAAACTCTTT	CAAWDGGKLF	TRGV10	.	TRGJ1	14	-1	-1	20
224	0.0015970340795665194	TGTGCTGCGTGGGGCAATTATAAGAAACTCTTT	CAAWGNYKKLF	TRGV10	.	TRGJ1	12	-1	-1	16
220	0.0015685156138599743	TGTGCCTTGTGGGAGGTGCATCAAGAGTTGGGCAAAAAAATCAAGGTATTT	CALWEVHQELGKKIKVF	TRGV9	.	TRGJP	19	-1	-1	21
215	0.001532867531726793	TGTGCCTTGTGGGAGGCGCATCCCTATAAGAAACTCTTT	CALWEAHPYKKLF	TRGV9	.	TRGJ1	19	-1	-1	24
211	0.0015043490660202482	TGTGCCTTGTGGGAGGTGCGTTATTATAAGAAACTCTTT	CALWEVRYYKKLF	TRGV9	.	TRGJ1	18	-1	-1	20
210	0.0014972194495936118	TGTGCCTTGTGGGAGGGAACTCAAGAGTTGGGCAAAAAAATCAAGGTATTT	CALWEGTQELGKKIKVF	TRGV9	.	TRGJP	15	-1	-1	21
195	0.0013902752031940682	TGTGCCTTGTGGGAGGTGCGGGGTTATAAGAAACTCTTT	CALWEVRGYKKLF	TRGV9	.	TRGJ2	18	-1	-1	23
193	0.0013760159703407957	TGTGCCTTGTGGGAGGTTGGGGAGTTGGGCAAAAAAATCAAGGTATTT	CALWEVGELGKKIKVF	TRGV9	.	TRGJP	16	-1	-1	21
193	0.0013760159703407957	TGTGCCTTGTGGGATCCTTATTATAAGAAACTCTTT	CALWDPYYKKLF	TRGV9	.	TRGJ1	13	-1	-1	17
193	0.0013760159703407957	TGTGCCTTGTGGGAGGTGCGGGAGGGTCTCTTT	CALWEVREGLF	TRGV9	.	TRGJ1	18	-1	-1	27
193	0.0013760159703407957	TGTGCTGCGTGGGGAAAGAAACTCTTT	CAAWGKKLF	TRGV10	.	TRGJ2	12	-1	-1	15
193	0.0013760159703407957	TGTGCCTCCGTTGGGAAACTCTTT	CASVGKLF	TRGV9	.	TRGJ2	6	-1	-1	14
189	0.0013474975046342506	TGTGCCTTGTGGGAGGTGCATTATAAGAAACTCTTT	CALWEVHYKKLF	TRGV9	.	TRGJ1	19	-1	-1	19
186	0.0013261086553543419	TGTGCCCTAGGTGGACTCTTT	CALGGLF	TRGV9	.	TRGJ1	5	-1	-1	14
185	0.0013189790389277057	TGTGCCTTGTGGTCTCGTGGGAATTATTATAAGAAACTCTTT	CALWSRGNYYKKLF	TRGV9	.	TRGJ1	11	-1	-1	20
185	0.0013189790389277057	TGTGCCTTGTGGGGCACCCCCACTGGTTGGTTCAAGATATTT	CALWGTPTGWFKIF	TRGV9	.	TRGJP1	12	-1	-1	19
185	0.0013189790389277057	TGTGCCTTGTGGGAGGGGGATTATTATAAGAAACTCTTT	CALWEGDYYKKLF	TRGV9	.	TRGJ1	15	-1	-1	19
181	0.0012904605732211606	TGTGCCTTGTGGGAGGTGCAAGTGCTCTTT	CALWEVQVLF	TRGV9	.	TRGJ1	19	-1	-1	24
179	0.0012762013403678882	TGTGCCTTGTCGTCTTACCGTCGACGACGGCTCTTT	CALSSYRRRRLF	TRGV9	.	TRGJ1	9	-1	-1	30
179	0.0012762013403678882	TGTGCCTTTTATGAGACCACGTTGGAACTCTTT	CAFYETTLELF	TRGV9	.	TRGJ1	7	-1	-1	25
173	0.0012334236418080706	TGTGCCTTGGGCCATTATTATAAGAAACTCTTT	CALGHYYKKLF	TRGV9	.	TRGJ1	8	-1	-1	13
170	0.001212034792528162	TGTGCTGCGTGGGACCTCTTT	CAAWDLF	TRGV10	.	TRGJ2	13	-1	-1	15
169	0.0012049051761015258	TGTGCCTTGTGGGGGCAAGAGTTGGGCAAAAAAATCAAGGTATTT	CALWGQELGKKIKVF	TRGV9	.	TRGJP	12	-1	-1	12
168	0.0011977755596748894	TGTGCCTTGTGGGAGTCGGAACTCTTT	CALWESELF	TRGV9	.	TRGJ1	14	-1	-1	19
166	0.001183516326821617	TGTGCCTTGTGGGAGAAACCGCAACAGTTGGGCAAAAAAATCAAGGTATTT	CALWEKPQQLGKKIKVF	TRGV9	.	TRGJP	14	-1	-1	20
166	0.001183516326821617	TGTGCCTTGTGGCCTTGGGGGATGAAACTCTTT	CALWPWGMKLF	TRGV9	.	TRGJ1	11	-1	-1	23
166	0.001183516326821617	TGTGCCTTGTGGGACCCCGGGAGAGAACTCTTT	CALWDPGRELF	TRGV9	.	TRGJ2	13	-1	-1	21
165	0.0011763867103949807	TGTGCCTTGTGGGAGGGGAATTATTATAAGAAACTCTTT	CALWEGNYYKKLF	TRGV9	.	TRGJ1	15	-1	-1	17
165	0.0011763867103949807	TGTGCCACCTGGGATGATTATTATAAGAAACTCTTT	CATWDDYYKKLF	TRGV8	.	TRGJ1	14	-1	-1	16
164	0.0011692570939683445	TTAGTGAAACTCTTT	LVKLF	TRGV9	.	TRGJ1	0	-1	-1	5
163	0.0011621274775417082	TGTGCCTTGTGGGAGGTGTCGGGGAAACTCTTT	CALWEVSGKLF	TRGV9	.	TRGJ1	17	-1	-1	23
163	0.0011621274775417082	TGTGCCACCTGGGACGGGCCACAGAAACTCTTT	CATWDGPQKLF	TRGV2	.	TRGJ1	19	-1	-1	22
162	0.001154997861115072	TGTGCCTTGTGGGAGGTGCCGAATTATTATAAGAAACTCTTT	CALWEVPNYYKKLF	TRGV9	.	TRGJ2	18	-1	-1	19
161	0.0011478682446884358	TGTGCCTTGTGGGAGGGGAGGAAGTATTATAAGAAACTCTTT	CALWEGRKYYKKLF	TRGV9	.	TRGJ1	15	-1	-1	20
160	0.0011407386282617994	TGTGCCTTGTCACCCCCCCTTAAACTCTTT	CALSPPLKLF	TRGV9	.	TRGJ1	9	-1	-1	21
158	0.001126479395408527	TGTGCCTTGTGGGAAGCGCAAGAGTTGGGCAAAAAAATCAAGGTATTT	CALWEAQELGKKIKVF	TRGV9	.	TRGJP	19	-1	-1	17
158	0.001126479395408527	TGTGCTGCGTTCACTGGTTGGTTCAAGATATTT	CAAFTGWFKIF	TRGV10	.	TRGJP1	9	-1	-1	11
157	0.0011193497789818909	TGTGCCTTGTGGGACCGGAACGAGAAACTCTTT	CALWDRNEKLF	TRGV9	.	TRGJ2	13	-1	-1	22
156	0.0011122201625552545	TGTGCCTTGTGGGTAACCTCTTTAAAGAAACTCTTT	CALWVTSLKKLF	TRGV9	.	TRGJ1	12	-1	-1	21
156	0.0011122201625552545	TGTGCCCACGTTAAGAAACTCTTT	CAHVKKLF	TRGV9	.	TRGJ1	5	-1	-1	11
156	0.0011122201625552545	TGTGCCTTGTGGGAACTCTTT	CALWELF	TRGV9	.	TRGJ1	13	-1	-1	13
155	0.0011050905461286182	TGTGCCTTGTGGATACAAGAGTTGGGCAAAAAAATCAAGGTATTT	CALWIQELGKKIKVF	TRGV9	.	TRGJP	11	-1	-1	15
155	0.0011050905461286182	TGTGCCTTGTGGGAGCCAGGGAAACTCTTT	CALWEPGKLF	TRGV9	.	TRGJ1	14	-1	-1	20
154	0.001097960929701982	TGTGCCTTGTGGGAGGTGACCCGGGAGTTGGGCAAAAAAATCAAGGTATTT	CALWEVTRELGKKIKVF	TRGV9	.	TRGJP	20	-1	-1	24
153	0.0010908313132753458	TGTGCCTTGTGGGAGGCCCTTTATTATAAGAAACTCTTT	CALWEALYYKKLF	TRGV9	.	TRGJ1	15	-1	-1	20
153	0.0010908313132753458	TGTGCCTTGTGGGAGGACCCCTTTCTCTTT	CALWEDPFLF	TRGV9	.	TRGJ1	15	-1	-1	24
153	0.0010908313132753458	TGTGCCTTGTGGGAAGGTGGGAAACTCTTT	CALWEGGKLF	TRGV9	.	TRGJ2	18	-1	-1	20
151	0.0010765720804220733	TGTGCTGCGTGGACCTACTATAAGAAACTCTTT	CAAWTYYKKLF	TRGV10	.	TRGJ1	11	-1	-1	15
150	0.001069442463995437	TGTGCCACCTGGGGCCTCCTAGCGGGGGGTTCAAAGAAACTCTTT	CATWGLLAGGSKKLF	TRGV2	.	TRGJ1	12	-1	-1	33
150	0.001069442463995437	TGTGCCACCTGGGACGGGCGGCGGGGGAAACTCTTT	CATWDGRRGKLF	TRGV2	.	TRGJ1	18	-1	-1	26
150	0.001069442463995437	TGTGCCTTGTGGGATGGGACGCAGAAACTCTTT	CALWDGTQKLF	TRGV9	.	TRGJ1	13	-1	-1	22
150	0.001069442463995437	TGTGCTGCGTGGGCAAAGAAACTCTTT	CAAWAKKLF	TRGV10	.	TRGJ1	12	-1	-1	15
150	0.001069442463995437	TGTGCCTTGAAGTGGAAACTCTTT	CALKWKLF	TRGV9	.	TRGJ2	8	-1	-1	14
149	0.0010623128475688009	TGTGCCTTGTGGGAGTCTCTAGAGTTGGGCAAAAAAATCAAGGTATTT	CALWESLELGKKIKVF	TRGV9	.	TRGJP	14	-1	-1	20
149	0.0010623128475688009	TGTGCTGCGTGGGATACGCTCTTT	CAAWDTLF	TRGV10	.	TRGJ1	17	-1	-1	18
148	0.0010551832311421646	TGTGCCTTGTGGGAGGCACCGCAAGAGTTGGGCAAAAAAATCAAGGTATTT	CALWEAPQELGKKIKVF	TRGV9	.	TRGJP	15	-1	-1	20
148	0.0010551832311421646	TGTGCCTTGTGGGAGGTGCTTGAGTTGGGCAAAAAAATCAAGGTATTT	CALWEVLELGKKIKVF	TRGV9	.	TRGJP	18	-1	-1	21
148	0.0010551832311421646	TGTGCCTTGTGGGAGGTGCCTGAGTTGGGCAAAAAAATCAAGGTATTT	CALWEVPELGKKIKVF	TRGV9	.	TRGJP	18	-1	-1	21
148	0.0010551832311421646	TGTGCCGCCGGAGAGTTGGGCAAAAAAATCAAGGTATTT	CAAGELGKKIKVF	TRGV9	.	TRGJP	5	-1	-1	11
148	0.0010551832311421646	TGTGCCTTGTCTTTCCGTAAGAAACTCTTT	CALSFRKKLF	TRGV9	.	TRGJ1	9	-1	-1	17
147	0.0010480536147155282	TGTGCCACCTGGGACGGGCCTTATTATAAGAAACTCTTT	CATWDGPYYKKLF	TRGV2	.	TRGJ1	19	-1	-1	20
147	0.0010480536147155282	TGTGCCTTGTGGGACAGGGGCAAAAAAATCAAGGTATTT	CALWDRGKKIKVF	TRGV9	.	TRGJP	13	-1	-1	17
145	0.0010337943818622558	TGTGCCTTGTGGGAGGTGCCGGGGTTGGGCAAAAAAATCAAGGTATTT	CALWEVPGLGKKIKVF	TRGV9	.	TRGJP	18	-1	-1	23
145	0.0010337943818622558	TGTGCCTTGTGGGAGGCGGTTTTGAAACTCTTT	CALWEAVLKLF	TRGV9	.	TRGJ1	15	-1	-1	23
144	0.0010266647654356197	TGTGCCTTGTGGGAGGTGGTCCAGGAGTTGGGCAAAAAAATCAAGGTATTT	CALWEVVQELGKKIKVF	TRGV9	.	TRGJP	17	-1	-1	21
144	0.0010266647654356197	TGTGCCTTGTGGGAGGGACAAGAGTTGGGCAAAAAAATCAAGGTATTT	CALWEGQELGKKIKVF	TRGV9	.	TRGJP	15	-1	-1	14
144	0.0010266647654356197	TGTGCCTTGTGGGAAGCTCCAGAGTTGGGCAAAAAAATCAAGGTATTT	CALWEAPELGKKIKVF	TRGV9	.	TRGJP	13	-1	-1	20
144	0.0010266647654356197	TGTGCCTTGTGGGAGGTGCGGTTGGGCAAAAAAATCAAGGTATTT	CALWEVRLGKKIKVF	TRGV9	.	TRGJP	18	-1	-1	20
143	0.0010195351490089833	TGTGCCTTGTGGGAGGTGGACGGGGTGGTGTTGGGCAAAAAAATCAAGGTATTT	CALWEVDGVVLGKKIKVF	TRGV9	.	TRGJP	20	-1	-1	29
143	0.0010195351490089833	TGTGCCTTGTGGGAGGCCAAGTTGGGCAAAAAAATCAAGGTATTT	CALWEAKLGKKIKVF	TRGV9	.	TRGJP	15	-1	-1	19
143	0.0010195351490089833	TGTGCCTTGTGGGAGAAGCGGAATTATTATAAGAAACTCTTT	CALWEKRNYYKKLF	TRGV9	.	TRGJ1	14	-1	-1	20
142	0.001012405532582347	TGTGCCTTGTGGGAGGTGCCAAAGGAGGAGTTGGGCAAAAAAATCAAGGTATTT	CALWEVPKEELGKKIKVF	TRGV9	.	TRGJP	18	-1	-1	27
141	0.001005275916155711	TGTGCCTTGTGGGAGGTGCTAGGGAGGAAACTCTTT	CALWEVLGRKLF	TRGV9	.	TRGJ2	18	-1	-1	26
140	9.981462997290746E-4	TGTGCCTTGTGGGAGGTTAGGGAGTTGGGCAAAAAAATCAAGGTATTT	CALWEVRELGKKIKVF	TRGV9	.	TRGJP	16	-1	-1	21
140	9.981462997290746E-4	TGTGCCTTGTGGGAGGTGCGGACTAAGAAACTCTTT	CALWEVRTKKLF	TRGV9	.	TRGJ1	18	-1	-1	23
140	9.981462997290746E-4	TGTGCCTTGTGGGAGGTGCGGAAGAAACTCTTT	CALWEVRKKLF	TRGV9	.	TRGJ2	18	-1	-1	21
140	9.981462997290746E-4	TGTGCCTTGTGGGAGGTGAAGAAACTCTTT	CALWEVKKLF	TRGV9	.	TRGJ1	17	-1	-1	18
140	9.981462997290746E-4	TGTGCTGCGTGGGATGGACTCTTT	CAAWDGLF	TRGV10	.	TRGJ1	14	-1	-1	17
140	9.981462997290746E-4	TGTGCTGCGTGGGATAGACTCTTT	CAAWDRLF	TRGV10	.	TRGJ1	14	-1	-1	17
139	9.910166833024382E-4	TGTGCCTTGTGGGAGGTGGGTAAGAAACTCTTT	CALWEVGKKLF	TRGV9	.	TRGJ1	17	-1	-1	20
139	9.910166833024382E-4	TGTGCCTTGTGGGGTTATAAGAAACTCTTT	CALWGYKKLF	TRGV9	.	TRGJ1	12	-1	-1	14
138	9.838870668758021E-4	TGTGCCTTGTGGAGACTTTCTCAAGAGTTGGGCAAAAAAATCAAGGTATTT	CALWRLSQELGKKIKVF	TRGV9	.	TRGJP	11	-1	-1	21
138	9.838870668758021E-4	TGTGCCTTGTGGGGGGAGTTGGGCAAAAAAATCAAGGTATTT	CALWGELGKKIKVF	TRGV9	.	TRGJP	15	-1	-1	15
138	9.838870668758021E-4	TGTGCCTTGTGGGAGGTCCGTAAGAAACTCTTT	CALWEVRKKLF	TRGV9	.	TRGJ2	16	-1	-1	20
138	9.838870668758021E-4	TGTGCTGCGTGGGATTATAAGTGGCTCTTT	CAAWDYKWLF	TRGV10	.	TRGJ1	16	-1	-1	13
137	9.767574504491658E-4	TGTGCCTTGTGGGAGGTGGCAGAGTTGGGCAAAAAAATCAAGGTATTT	CALWEVAELGKKIKVF	TRGV9	.	TRGJP	17	-1	-1	17
137	9.767574504491658E-4	TGTGCCTTGTGGGAACAAGAGTTGGGCAAAAAAATCAAGGTATTT	CALWEQELGKKIKVF	TRGV9	.	TRGJP	13	-1	-1	15
137	9.767574504491658E-4	TGTGCCTTGTGGTCACTTCTGGAGAAACTCTTT	CALWSLLEKLF	TRGV9	.	TRGJ1	11	-1	-1	22
137	9.767574504491658E-4	TGTGCTGCGGATGCTAATGGGAAACTCTTT	CAADANGKLF	TRGV10	.	TRGJ1	8	-1	-1	20
136	9.696278340225296E-4	TGTGCCTTGTGGGAGGTGCTACGGAAACTCTTT	CALWEVLRKLF	TRGV9	.	TRGJ1	18	-1	-1	23
136	9.696278340225296E-4	TGTGCCTTGTGGGAGGTGCACAAGAAACTCTTT	CALWEVHKKLF	TRGV9	.	TRGJ1	20	-1	-1	21
136	9.696278340225296E-4	TGTGCCTTGTGGGAGGTGCAGAAGAAACTCTTT	CALWEVQKKLF	TRGV9	.	TRGJ1	19	-1	-1	21
135	9.624982175958933E-4	TGTGCCTTGTGGGAGGTGTTAGAGTTGGGCAAAAAAATCAAGGTATTT	CALWEVLELGKKIKVF	TRGV9	.	TRGJP	17	-1	-1	20
135	9.624982175958933E-4	TGTGCCTTGTGGGAGGTAGAAGAGTTGGGCAAAAAAATCAAGGTATTT	CALWEVEELGKKIKVF	TRGV9	.	TRGJP	16	-1	-1	19
135	9.624982175958933E-4	TGTGCCTTGTGGGACCTGTCGCATAAGAAACTCTTT	CALWDLSHKKLF	TRGV9	.	TRGJ1	13	-1	-1	22
135	9.624982175958933E-4	TGTGCCTTGTGGGAGCAGCACTATAAGAAACTCTTT	CALWEQHYKKLF	TRGV9	.	TRGJ1	20	-1	-1	21
135	9.624982175958933E-4	TGTGCCTTGTGGGCCAGTTATAAGAAACTCTTT	CALWASYKKLF	TRGV9	.	TRGJ1	12	-1	-1	17
135	9.624982175958933E-4	TGTGCCTTGTGGGAGGTGCATGGGAAACTCTTT	CALWEVHGKLF	TRGV9	.	TRGJ1	19	-1	-1	23
135	9.624982175958933E-4	GGGAGCAATTATAAGAAACTCTTT	GSNYKKLF	TRGV9	.	TRGJ1	-1	-1	-1	7
134	9.553686011692571E-4	TGTGCCTTGTGGGAGTGGTATAAGAAACTCTTT	CALWEWYKKLF	TRGV9	.	TRGJ2	14	-1	-1	18
134	9.553686011692571E-4	TGTGCCTTGTGGGAGGCGTGCAAGAAACTCTTT	CALWEACKKLF	TRGV9	.	TRGJ2	15	-1	-1	21
134	9.553686011692571E-4	TGTCATAAGAAACTCTTT	CHKKLF	TRGV9	.	TRGJ1	2	-1	-1	4
133	9.482389847426209E-4	TGTGCCTTGTGTGCTACCGATGCGGAGAAACTCTTT	CALCATDAEKLF	TRGV9	.	TRGJ1	10	-1	-1	25
133	9.482389847426209E-4	TGTGCCTTGTGGGAGCCGGACCATAAGAAACTCTTT	CALWEPDHKKLF	TRGV9	.	TRGJ1	14	-1	-1	22
133	9.482389847426209E-4	TGTGCCTTGTCTTATAAGAAACTCTTT	CALSYKKLF	TRGV9	.	TRGJ1	9	-1	-1	11
132	9.411093683159846E-4	TGTGCCTTGTGGGAGGTGCAAGGATGGATGGGCAAAAAAATCAAGGTATTT	CALWEVQGWMGKKIKVF	TRGV9	.	TRGJP	19	-1	-1	28
132	9.411093683159846E-4	TGTGCCTTGTGGGAGAATTTGCAAGAGTTGGGCAAAAAAATCAAGGTATTT	CALWENLQELGKKIKVF	TRGV9	.	TRGJP	14	-1	-1	20
132	9.411093683159846E-4	TGTGCCACCTGGGATCTTCCCCAGTATAGTAGTGATTGGATCAAGACGTTT	CATWDLPQYSSDWIKTF	TRGV8	.	TRGJP2	14	-1	-1	24
132	9.411093683159846E-4	TGTGCCTTGTATCCGGTGGGCAAAAAAATCAAGGTATTT	CALYPVGKKIKVF	TRGV9	.	TRGJP	9	-1	-1	16
132	9.411093683159846E-4	TGTGCCTTGTGGGACGTGGATTATAAGAAACTCTTT	CALWDVDYKKLF	TRGV9	.	TRGJ1	17	-1	-1	19
132	9.411093683159846E-4	TGTGCCTTGTGGGAGACGCCCAAGAAACTCTTT	CALWETPKKLF	TRGV9	.	TRGJ1	14	-1	-1	21
132	9.411093683159846E-4	TGTGCCACCTGGGACGGCCGGGAGAAACTCTTT	CATWDGREKLF	TRGV2	.	TRGJ1	16	-1	-1	22
131	9.339797518893483E-4	TGTGCTGCGTGGGACCGGGAACTCTTT	CAAWDRELF	TRGV10	.	TRGJ2	13	-1	-1	19
130	9.268501354627121E-4	TGTGCCACCTTATCCCCTGATAGGTGTTTCTATAGTAGTGATTGGATCAAGACGTTT	CATLSPDRCFYSSDWIKTF	TRGV8	.	TRGJP2	9	-1	-1	30
130	9.268501354627121E-4	TGTGCCTTGTGGGAGGTGCAAGGTACAGGGTTGGGCAAAAAAATCAAGGTATTT	CALWEVQGTGLGKKIKVF	TRGV9	.	TRGJP	19	-1	-1	26
130	9.268501354627121E-4	TGTGCCTTGCGCCGATATTATAAGAAACTCTTT	CALRRYYKKLF	TRGV9	.	TRGJ1	8	-1	-1	15
130	9.268501354627121E-4	TGTGCTGTCATGGGGGAGAAACTCTTT	CAVMGEKLF	TRGV10	.	TRGJ1	13	-1	-1	16
130	9.268501354627121E-4	TGTGCCCCCAAGAAACTCTTT	CAPKKLF	TRGV9	.	TRGJ1	5	-1	-1	9
129	9.197205190360759E-4	TGTGCCTTGTGGGAGGTGCAAGACGAGTTGGGCAAAAAAATCAAGGTATTT	CALWEVQDELGKKIKVF	TRGV9	.	TRGJP	19	-1	-1	24
129	9.197205190360759E-4	TGTGCCTTGTGGGAGGTGGGGGAGTTGGGCAAAAAAATCAAGGTATTT	CALWEVGELGKKIKVF	TRGV9	.	TRGJP	17	-1	-1	21
129	9.197205190360759E-4	TGTGCCTTGTGGGAGGCCTACGAGTTGGGCAAAAAAATCAAGGTATTT	CALWEAYELGKKIKVF	TRGV9	.	TRGJP	15	-1	-1	21
129	9.197205190360759E-4	TGTGCTGCGTGGGATTTACGTTATAAGAAACTCTTT	CAAWDLRYKKLF	TRGV10	.	TRGJ1	23	-1	-1	20
129	9.197205190360759E-4	TGTGCCTTGTGGGAGGTGCCGGTTAAGAAACTCTTT	CALWEVPVKKLF	TRGV9	.	TRGJ1	18	-1	-1	23
129	9.197205190360759E-4	TGTGCCCTCCCCTGGGATTATAAGAAACTCTTT	CALPWDYKKLF	TRGV9	.	TRGJ1	5	-1	-1	16
129	9.197205190360759E-4	TGTGCTGCGATTGTGAAACTCTTT	CAAIVKLF	TRGV10	.	TRGJ2	8	-1	-1	14
128	9.125909026094396E-4	TGTGCCTTGTGGGAGGGAGGGGGAGAGAATTATTATAAGAAACTCTTT	CALWEGGGENYYKKLF	TRGV9	.	TRGJ1	15	-1	-1	26
128	9.125909026094396E-4	TGTGCCTTGTGGGAGACGCAAGAGTTGGGCAAAAAAATCAAGGTATTT	CALWETQELGKKIKVF	TRGV9	.	TRGJP	14	-1	-1	17
128	9.125909026094396E-4	TGTGCCTTGTGGGAGGTGCCGGGTAAGAAACTCTTT	CALWEVPGKKLF	TRGV9	.	TRGJ1	18	-1	-1	23
128	9.125909026094396E-4	TGTGCCTTGTGGGGTATCGAGAAGAAACTCTTT	CALWGIEKKLF	TRGV9	.	TRGJ1	12	-1	-1	21
127	9.054612861828033E-4	TGTGCCTTGTGGGAGGTTGCTAAGGCGTTGGGCAAAAAAATCAAGGTATTT	CALWEVAKALGKKIKVF	TRGV9	.	TRGJP	16	-1	-1	26
127	9.054612861828033E-4	TGTGCCTTGTGGGAGGTGACACAAGAGTTGGGCAAAAAAATCAAGGTATTT	CALWEVTQELGKKIKVF	TRGV9	.	TRGJP	21	-1	-1	21
127	9.054612861828033E-4	TGTGCCTTGTGGGAGGGAACGCAAGAGTTGGGCAAAAAAATCAAGGTATTT	CALWEGTQELGKKIKVF	TRGV9	.	TRGJP	15	-1	-1	20
127	9.054612861828033E-4	TGTGCCTTGTGGGGGGAAGAGTTGGGCAAAAAAATCAAGGTATTT	CALWGEELGKKIKVF	TRGV9	.	TRGJP	15	-1	-1	12
127	9.054612861828033E-4	TGTGCCTTGTGGGGGAAAGGGAAACTCTTT	CALWGKGKLF	TRGV9	.	TRGJ1	12	-1	-1	20
126	8.983316697561671E-4	TGTGCCTTGTGGGAGGTGCCGTCACCGCTAAAAGAGTTGGGCAAAAAAATCAAGGTATTT	CALWEVPSPLKELGKKIKVF	TRGV9	.	TRGJP	18	-1	-1	31
126	8.983316697561671E-4	TGTGCCTTGTGGGAGGTTACGGTGCGAGAGTTGGGCAAAAAAATCAAGGTATTT	CALWEVTVRELGKKIKVF	TRGV9	.	TRGJP	16	-1	-1	23
126	8.983316697561671E-4	TGTGCTGCGTGGGATACCACTGGTTGGTTCAAGATATTT	CAAWDTTGWFKIF	TRGV10	.	TRGJP1	14	-1	-1	13
125	8.912020533295309E-4	TGTGCCTTGTGGGAGGTGCGGAGGCAAGAGTTGGGCAAAAAAATCAAGGTATTT	CALWEVRRQELGKKIKVF	TRGV9	.	TRGJP	18	-1	-1	22
125	8.912020533295309E-4	TGTGCCTTGTGGGAGGTGGGCCCCCAAGAGTTGGGCAAAAAAATCAAGGTATTT	CALWEVGPQELGKKIKVF	TRGV9	.	TRGJP	17	-1	-1	24
125	8.912020533295309E-4	TGTGCCTTGTGGGGCCCTTGGGTGGGCAAAAAAATCAAGGTATTT	CALWGPWVGKKIKVF	TRGV9	.	TRGJP	12	-1	-1	22
125	8.912020533295309E-4	TGTGCCTTGTGGGAGGATATCTATAAGAAACTCTTT	CALWEDIYKKLF	TRGV9	.	TRGJ1	15	-1	-1	17
125	8.912020533295309E-4	TGTGCTGCGTCTGCATGGAAACTCTTT	CAASAWKLF	TRGV10	.	TRGJ1	9	-1	-1	17
124	8.840724369028946E-4	TGTGCCTTGTGGGAGGCAAGCGCAACGGTGTTGGGCAAAAAAATCAAGGTATTT	CALWEASATVLGKKIKVF	TRGV9	.	TRGJP	15	-1	-1	29
124	8.840724369028946E-4	TGTGCCTTGTGGGAGGTGCTCGGGTTGGGCAAAAAAATCAAGGTATTT	CALWEVLGLGKKIKVF	TRGV9	.	TRGJP	18	-1	-1	23
124	8.840724369028946E-4	TGTGCCTTGTGGGAGAATGAGTTGGGCAAAAAAATCAAGGTATTT	CALWENELGKKIKVF	TRGV9	.	TRGJP	14	-1	-1	18
124	8.840724369028946E-4	TGTGCTGCGTGGGATCCCCTTAGGCCTGGGAAACTCTTT	CAAWDPLRPGKLF	TRGV10	.	TRGJ1	14	-1	-1	29
124	8.840724369028946E-4	TGTGCCTTGTGGGAGGTGCACAAAAGGGAGAAACTCTTT	CALWEVHKREKLF	TRGV9	.	TRGJ1	20	-1	-1	28
124	8.840724369028946E-4	TGTGCCTTGTGGGAGGTGCTGGAGAAACTCTTT	CALWEVLEKLF	TRGV9	.	TRGJ1	18	-1	-1	22
124	8.840724369028946E-4	TGTGCTGCGTGGGATTGGGCGAAACTCTTT	CAAWDWAKLF	TRGV10	.	TRGJ1	15	-1	-1	20
123	8.769428204762584E-4	TGTGCCTTGTGGGAAACCCCCCAAGAGTTGGGCAAAAAAATCAAGGTATTT	CALWETPQELGKKIKVF	TRGV9	.	TRGJP	13	-1	-1	21
123	8.769428204762584E-4	TGTGCCTTGTACCGGACAGGGGGGCGGATCTTTAAGAAACTCTTT	CALYRTGGRIFKKLF	TRGV9	.	TRGJ1	9	-1	-1	32
123	8.769428204762584E-4	TGTGCCTACGGCCCATGCAGTTATAAGAAACTCTTT	CAYGPCSYKKLF	TRGV9	.	TRGJ1	6	-1	-1	20
123	8.769428204762584E-4	TGTGCCTTGGCCTATTATAAGAAACTCTTT	CALAYYKKLF	TRGV9	.	TRGJ1	8	-1	-1	12
122	8.698132040496221E-4	TGTGCCTTGTGGGGGCTTGTCCAAGAGTTGGGCAAAAAAATCAAGGTATTT	CALWGLVQELGKKIKVF	TRGV9	.	TRGJP	12	-1	-1	21
122	8.698132040496221E-4	TGTGCCTTGTGGGAGGTGCAGGTGGGGAATTATTATAAGAAACTCTTT	CALWEVQVGNYYKKLF	TRGV9	.	TRGJ1	19	-1	-1	26
122	8.698132040496221E-4	TGTGCCTTGTGGGAGGTGCTTGGATATAAGAAACTCTTT	CALWEVLGYKKLF	TRGV9	.	TRGJ1	18	-1	-1	24
121	8.626835876229859E-4	TGTGCCTTGTGGGAGGTGCCCGGTCAGGTGGGCAAAAAAATCAAGGTATTT	CALWEVPGQVGKKIKVF	TRGV9	.	TRGJP	18	-1	-1	25
121	8.626835876229859E-4	TGTGCCTTGTGGGAGGTGCCCGGCTTGGGCAAAAAAATCAAGGTATTT	CALWEVPGLGKKIKVF	TRGV9	.	TRGJP	18	-1	-1	24
121	8.626835876229859E-4	TGTGCCTTGTGGGAGGTGGGTTATTATAAGAAACTCTTT	CALWEVGYYKKLF	TRGV9	.	TRGJ1	17	-1	-1	20
121	8.626835876229859E-4	TGTGCCTTGTGGGAGGTGTGGAAGAAACTCTTT	CALWEVWKKLF	TRGV9	.	TRGJ1	17	-1	-1	21
121	8.626835876229859E-4	TGTGCTGCGTGGGCTCCCAAGAAACTCTTT	CAAWAPKKLF	TRGV10	.	TRGJ1	12	-1	-1	18
121	8.626835876229859E-4	TGTGCCCCCCCCCTACAGAAACTCTTT	CAPPLQKLF	TRGV9	.	TRGJ1	5	-1	-1	16
121	8.626835876229859E-4	TGTGCTGCAGAACGGAAACTCTTT	CAAERKLF	TRGV10	.	TRGJ1	7	-1	-1	14
120	8.555539711963497E-4	TGTGCCTTGTGGGAGGAGAGGGTTACCTATAAGAAACTCTTT	CALWEERVTYKKLF	TRGV9	.	TRGJ1	15	-1	-1	27
120	8.555539711963497E-4	TGTGCCTTGTGGGAGGCCTGGGGTAAGAAACTCTTT	CALWEAWGKKLF	TRGV9	.	TRGJ1	15	-1	-1	23
119	8.484243547697134E-4	TGTGCCTTGTGGGAGGTGAAGGAGTTGGGCAAAAAAATCAAGGTATTT	CALWEVKELGKKIKVF	TRGV9	.	TRGJP	17	-1	-1	21
119	8.484243547697134E-4	TGTGCCTTTCCCCCCGGGGTCTTTAAGAAACTCTTT	CAFPPGVFKKLF	TRGV9	.	TRGJ1	7	-1	-1	23
118	8.412947383430771E-4	TGTGCCTTGTGGGACAAAAAAGAGTTGGGCAAAAAAATCAAGGTATTT	CALWDKKELGKKIKVF	TRGV9	.	TRGJP	13	-1	-1	19
118	8.412947383430771E-4	TGTGCCTTGTGGGAGGCAGTTGAGTTGGGCAAAAAAATCAAGGTATTT	CALWEAVELGKKIKVF	TRGV9	.	TRGJP	15	-1	-1	21
118	8.412947383430771E-4	TGTGCCTTGTGGGAGGTTATGCTTAAGAAACTCTTT	CALWEVMLKKLF	TRGV9	.	TRGJ1	16	-1	-1	23
117	8.341651219164409E-4	TGTGCCTTGTGGGAGGCGCCCAATAAGAAACTCTTT	CALWEAPNKKLF	TRGV9	.	TRGJ2	18	-1	-1	22
117	8.341651219164409E-4	TGTGCCTTGTGGGGGGGTTATAAGAAACTCTTT	CALWGGYKKLF	TRGV9	.	TRGJ1	15	-1	-1	17
117	8.341651219164409E-4	TGTGCCCATCGGGGTTATAAGAAACTCTTT	CAHRGYKKLF	TRGV9	.	TRGJ1	5	-1	-1	14
116	8.270355054898047E-4	TGTGCCTTGTGGGAGGTTCGGGAGGAGTTGGGCAAAAAAATCAAGGTATTT	CALWEVREELGKKIKVF	TRGV9	.	TRGJP	16	-1	-1	24
116	8.270355054898047E-4	TGTGCTGCGTGGGATTATAAGAAACTCTTT	CAAWDYKKLF	TRGV10	.	TRGJ1	16	-1	-1	13
116	8.270355054898047E-4	TGTGCCTTGTGGGATAAGAAACTCTTT	CALWDKKLF	TRGV9	.	TRGJ1	13	-1	-1	13
115	8.199058890631684E-4	TGTGCCTTGTGGGAGGTAGGGGGTGAAGAGTTGGGCAAAAAAATCAAGGTATTT	CALWEVGGEELGKKIKVF	TRGV9	.	TRGJP	16	-1	-1	25
115	8.199058890631684E-4	TGTGCCTTGTGGGAGGTGCGGCTAGAGTTGGGCAAAAAAATCAAGGTATTT	CALWEVRLELGKKIKVF	TRGV9	.	TRGJP	18	-1	-1	19
115	8.199058890631684E-4	TGTGCCTTGTGGGAGGTGGGGGATTATAAGAAACTCTTT	CALWEVGDYKKLF	TRGV9	.	TRGJ1	17	-1	-1	22
114	8.127762726365321E-4	TGTGCCTTGTGGGAGGTCCTTGCTTTAGAAAATTATTATAAGAAACTCTTT	CALWEVLALENYYKKLF	TRGV9	.	TRGJ1	16	-1	-1	30
114	8.127762726365321E-4	TGTGCCTTGTGGGAGGTGCGTTATAAGAAACTCTTT	CALWEVRYKKLF	TRGV9	.	TRGJ1	18	-1	-1	20
114	8.127762726365321E-4	TGTGCCTTGTGGGAGGTGCACTATAAGAAACTCTTT	CALWEVHYKKLF	TRGV9	.	TRGJ2	20	-1	-1	21
114	8.127762726365321E-4	TGTGCCTTGTGGGATGCGACTAAGAAACTCTTT	CALWDATKKLF	TRGV9	.	TRGJ1	13	-1	-1	20
113	8.056466562098959E-4	TGTGCCTTGTGGGAGACCCGACAAGAGTTGGGCAAAAAAATCAAGGTATTT	CALWETRQELGKKIKVF	TRGV9	.	TRGJP	14	-1	-1	21
113	8.056466562098959E-4	TGTGCCTTGTGGGAGGTGCACAGGGGGCTTGATAAGAAACTCTTT	CALWEVHRGLDKKLF	TRGV9	.	TRGJ1	20	-1	-1	31
113	8.056466562098959E-4	TGTGCCTTGTGGGAGGTGCGATATAAGAAACTCTTT	CALWEVRYKKLF	TRGV9	.	TRGJ1	18	-1	-1	21
113	8.056466562098959E-4	TGTGCCTTGTGGGAGGTGAGATATAAGAAACTCTTT	CALWEVRYKKLF	TRGV9	.	TRGJ1	17	-1	-1	21
113	8.056466562098959E-4	TGTGCTGCGTGGGATATGGAGAAACTCTTT	CAAWDMEKLF	TRGV10	.	TRGJ1	14	-1	-1	19
112	7.985170397832597E-4	TGTGCCTTGTGGGAGCCCCCCTCATGGTATAAGAAACTCTTT	CALWEPPSWYKKLF	TRGV9	.	TRGJ2	14	-1	-1	27
112	7.985170397832597E-4	TGTGCCTTGTGGGAGTCGGTTAGGGATAAGAAACTCTTT	CALWESVRDKKLF	TRGV9	.	TRGJ1	14	-1	-1	25
112	7.985170397832597E-4	TGTGCCTTGTGGGAGGCGGGAAAACTCTTT	CALWEAGKLF	TRGV9	.	TRGJ1	15	-1	-1	21
111	7.913874233566234E-4	TGTGCCTTGTGGGAGGTCCCCTTATATGAGTTGGGCAAAAAAATCAAGGTATTT	CALWEVPLYELGKKIKVF	TRGV9	.	TRGJP	16	-1	-1	27
111	7.913874233566234E-4	TGTGCCTTGTGGGAGTCACATAGTAGTGATTGGATCAAGACGTTT	CALWESHSSDWIKTF	TRGV9	.	TRGJP2	14	-1	-1	19
111	7.913874233566234E-4	TGTGCCTTGTGGCCAGGGTCTGATTATAAGAAACTCTTT	CALWPGSDYKKLF	TRGV9	.	TRGJ1	11	-1	-1	22
111	7.913874233566234E-4	TGTGCCTTGTGGGAGGTGCGGTTTGATAAGAAACTCTTT	CALWEVRFDKKLF	TRGV9	.	TRGJ1	18	-1	-1	25
111	7.913874233566234E-4	TGTGCCTTGTGGGAGGTGCAGCTCGATAAGAAACTCTTT	CALWEVQLDKKLF	TRGV9	.	TRGJ1	23	-1	-1	25
111	7.913874233566234E-4	TGTGCCTTGTGGGAGGTGTATAAGAAACTCTTT	CALWEVYKKLF	TRGV9	.	TRGJ1	17	-1	-1	18
110	7.842578069299871E-4	TGTGCCTTGTGGGAGGTGCCCTATTATAAGAAACTCTTT	CALWEVPYYKKLF	TRGV9	.	TRGJ2	21	-1	-1	21
110	7.842578069299871E-4	TGTGCCTTGTGGGAGGTGAATACCAATAAGAAACTCTTT	CALWEVNTNKKLF	TRGV9	.	TRGJ1	17	-1	-1	25
108	7.699985740767147E-4	TGTGCCTTGTGGGAGGGCGTGATGGCCGGGCAAGAGTTGGGCAAAAAAATCAAGGTATTT	CALWEGVMAGQELGKKIKVF	TRGV9	.	TRGJP	15	-1	-1	27
108	7.699985740767147E-4	TGTGCTGCGTGGGATTTGGTGGGAGCCCCGGGTTGGTTCAAGATATTT	CAAWDLVGAPGWFKIF	TRGV10	.	TRGJP1	15	-1	-1	30
108	7.699985740767147E-4	TGTGCCACCTGGGACGCCCCTCAACGGAAACTCTTT	CATWDAPQRKLF	TRGV7	.	TRGJ1	14	-1	-1	26
108	7.699985740767147E-4	TGTGCCTCTAATAATAAGAAACTCTTT	CASNNKKLF	TRGV9	.	TRGJ1	6	-1	-1	10
108	7.699985740767147E-4	TGTGCCTTGTGGGAGGTGCGTTGTAGTTATAAGAAACTCTTT	CALWEVRCSYKKLF	TRGV9	.	TRGJ1	18	-1	-1	26
107	7.628689576500785E-4	TGTGCCTTGTGGGAGGTGCAATTTTTAGAGTTGGGCAAAAAAATCAAGGTATTT	CALWEVQFLELGKKIKVF	TRGV9	.	TRGJP	19	-1	-1	26
107	7.628689576500785E-4	TGTGCCACCTGGGACGGGAATTATTATAAGAAACTCTTT	CATWDGNYYKKLF	TRGV2	.	TRGJ1	17	-1	-1	17
107	7.628689576500785E-4	TGTGCCTTGTGGGAGGTGGATTATAAGAAACTCTTT	CALWEVDYKKLF	TRGV9	.	TRGJ1	17	-1	-1	19
107	7.628689576500785E-4	TGTGCTGCGTGGGATCGGGGGAGGAAACTCTTT	CAAWDRGRKLF	TRGV10	.	TRGJ1	14	-1	-1	23
106	7.557393412234421E-4	TGTGCCACCTGGGACAGAATTAGCACCGCGTGGGATTATTATAAGAAACTCTTT	CATWDRISTAWDYYKKLF	TRGV3	.	TRGJ1	16	-1	-1	34
106	7.557393412234421E-4	TGTGCCTTGTGGGAGCCGGCGCATTATAAGAAACTCTTT	CALWEPAHYKKLF	TRGV9	.	TRGJ2	14	-1	-1	22
106	7.557393412234421E-4	TGTGCCTTGTGGGAGGGGCCCCCCCTAAAGAAACTCTTT	CALWEGPPLKKLF	TRGV9	.	TRGJ1	24	-1	-1	27
106	7.557393412234421E-4	TGTGCCCTGCGGAGTAATGGTTATAAGAAACTCTTT	CALRSNGYKKLF	TRGV9	.	TRGJ1	11	-1	-1	20
105	7.486097247968059E-4	TGTGCCTTGTGGGAGGTGCACCGTTATAAGAAACTCTTT	CALWEVHRYKKLF	TRGV9	.	TRGJ1	21	-1	-1	23
105	7.486097247968059E-4	TGTGCCTTGTGGGAGGTGAGGAATTATAAGAAACTCTTT	CALWEVRNYKKLF	TRGV9	.	TRGJ2	17	-1	-1	22
105	7.486097247968059E-4	TGTGCCTTGTGGGAGGGCCCTTGGCATAAGAAACTCTTT	CALWEGPWHKKLF	TRGV9	.	TRGJ1	20	-1	-1	25
105	7.486097247968059E-4	TGTGCCACCTGGGATTATAAGAAACTCTTT	CATWDYKKLF	TRGV8	.	TRGJ1	14	-1	-1	13
104	7.414801083701697E-4	TGTGCCTTGTGGGAGTTCCCTCTTGAGTTGGGCAAAAAAATCAAGGTATTT	CALWEFPLELGKKIKVF	TRGV9	.	TRGJP	14	-1	-1	24
104	7.414801083701697E-4	TGTGCCTTGTGGGAGGTGCGGACCACTGGTTGGTTCAAGATATTT	CALWEVRTTGWFKIF	TRGV9	.	TRGJP1	18	-1	-1	21
104	7.414801083701697E-4	TGTGCCTTGTGGGAGACTCCCAATAAGAAACTCTTT	CALWETPNKKLF	TRGV9	.	TRGJ1	14	-1	-1	22
104	7.414801083701697E-4	TGTGCCTTGAATTATTATAAGAAACTCTTT	CALNYYKKLF	TRGV9	.	TRGJ1	8	-1	-1	8
103	7.343504919435335E-4	TGTGCCTTGTGGGAGGTGCGTGAAGAGTTGGGCAAAAAAATCAAGGTATTT	CALWEVREELGKKIKVF	TRGV9	.	TRGJP	18	-1	-1	22
103	7.343504919435335E-4	TGTGCCTTGTGGCCAGTCAGGGATTATTATAAGAAACTCTTT	CALWPVRDYYKKLF	TRGV9	.	TRGJ2	11	-1	-1	22
103	7.343504919435335E-4	TGTGCCTTGTGGGAGATCTACAATAAGAAACTCTTT	CALWEIYNKKLF	TRGV9	.	TRGJ1	14	-1	-1	22
103	7.343504919435335E-4	TGTGCCACCTGGGAGAATTATTATAAGAAACTCTTT	CATWENYYKKLF	TRGV8	.	TRGJ2	13	-1	-1	14
103	7.343504919435335E-4	TGTGCTGCGTGGGCGCCTCGTGAGAAACTCTTT	CAAWAPREKLF	TRGV10	.	TRGJ1	12	-1	-1	22
103	7.343504919435335E-4	TGTGCCTTGTGGGAAGAAGATAAGAAACTCTTT	CALWEEDKKLF	TRGV9	.	TRGJ1	13	-1	-1	19
102	7.272208755168971E-4	TGTGCCTTGTGGGAGGGGGGAGTTTATTATAAGAAACTCTTT	CALWEGGVYYKKLF	TRGV9	.	TRGJ1	15	-1	-1	23
102	7.272208755168971E-4	TGTGCCACCTGGGACGGGCCTTGCTATTATAAGAAACTCTTT	CATWDGPCYYKKLF	TRGV2	.	TRGJ1	19	-1	-1	24
102	7.272208755168971E-4	TGTGCCTTGTGGGAAGGCTGGCCTTATAAGAAACTCTTT	CALWEGWPYKKLF	TRGV9	.	TRGJ1	13	-1	-1	23
101	7.200912590902609E-4	TGTGCCTTGTGGGAGGTGGGGAGGGATATGCAAGAGTTGGGCAAAAAAATCAAGGTATTT	CALWEVGRDMQELGKKIKVF	TRGV9	.	TRGJP	17	-1	-1	29
101	7.200912590902609E-4	TGTGCCTTGTGGGAGGTGAACTATTATAAGAAACTCTTT	CALWEVNYYKKLF	TRGV9	.	TRGJ1	20	-1	-1	17
101	7.200912590902609E-4	TGTGCCTTGTGGGTCTGTTATAAGAAACTCTTT	CALWVCYKKLF	TRGV9	.	TRGJ2	12	-1	-1	17
101	7.200912590902609E-4	TGTGCCCTTCTTGGTCATTATAAGAAACTCTTT	CALLGHYKKLF	TRGV9	.	TRGJ2	5	-1	-1	16
100	7.129616426636247E-4	TGTGCTGCGTGGGATTTCTCGGGAGTCAAGAAACTCTTT	CAAWDFSGVKKLF	TRGV10	.	TRGJ1	15	-1	-1	27
100	7.129616426636247E-4	TGTGCCTTGTGGGAGGCCCTTAGGGATAAGAAACTCTTT	CALWEALRDKKLF	TRGV9	.	TRGJ1	15	-1	-1	25
100	7.129616426636247E-4	TGTGCCTTGTGTAATTATAAGAAACTCTTT	CALCNYKKLF	TRGV9	.	TRGJ1	10	-1	-1	13
100	7.129616426636247E-4	TGTGCCTTATATGATAAGAAACTCTTT	CALYDKKLF	TRGV9	.	TRGJ1	7	-1	-1	9
99	7.058320262369885E-4	TGTGCCTTGTGGGAGGTGTCAGTTTGTTATAAGAAACTCTTT	CALWEVSVCYKKLF	TRGV9	.	TRGJ1	17	-1	-1	23
99	7.058320262369885E-4	TGTGCTGCGTGGGATTATTGGGTCCATAAGAAACTCTTT	CAAWDYWVHKKLF	TRGV10	.	TRGJ1	16	-1	-1	25
98	6.987024098103521E-4	TGTGCCTTGTGGGAGGTCCACCCCTTATATACCACTGGTTGGTTCAAGATATTT	CALWEVHPLYTTGWFKIF	TRGV9	.	TRGJP1	21	-1	-1	25
98	6.987024098103521E-4	TGTGCTGCGTGGGATTTGAGGGTGAAACTCTTT	CAAWDLRVKLF	TRGV10	.	TRGJ1	15	-1	-1	23
98	6.987024098103521E-4	TGTGCCACCTGGGCTTATTATAAGAAACTCTTT	CATWAYYKKLF	TRGV8	.	TRGJ2	12	-1	-1	14
97	6.915727933837159E-4	TGTGCCTTGTGGGAGGTGCGTCTGGATTATAAGAAACTCTTT	CALWEVRLDYKKLF	TRGV9	.	TRGJ1	18	-1	-1	25
97	6.915727933837159E-4	TGTGCCTTGTGGGGCCCAAACGGTTATAAGAAACTCTTT	CALWGPNGYKKLF	TRGV9	.	TRGJ1	12	-1	-1	23
97	6.915727933837159E-4	TGTGCCACCTGGGATCGGAGCTATTATAAGAAACTCTTT	CATWDRSYYKKLF	TRGV8	.	TRGJ1	17	-1	-1	21
96	6.844431769570797E-4	TGTGCCTTGTGGGAGGTGCGTCTTACCACTGGTTGGTTCAAGATATTT	CALWEVRLTTGWFKIF	TRGV9	.	TRGJP1	18	-1	-1	23
96	6.844431769570797E-4	TGTGCCTTGTGGGAGGTGGATTTCTTGTGGGATTATAAGAAACTCTTT	CALWEVDFLWDYKKLF	TRGV9	.	TRGJ1	17	-1	-1	31
96	6.844431769570797E-4	TGTGCCACCTGGGACGGGCCCTATAAGAAACTCTTT	CATWDGPYKKLF	TRGV2	.	TRGJ1	20	-1	-1	21
95	6.773135605304435E-4	TGTGCCACCTGGGACGGGCACCATAGTAGTGATTGGATCAAGACGTTT	CATWDGHHSSDWIKTF	TRGV2	.	TRGJP2	18	-1	-1	22
95	6.773135605304435E-4	TGTGCCTTGTGGGAGGTGTGGTATTATAAGAAACTCTTT	CALWEVWYYKKLF	TRGV9	.	TRGJ1	17	-1	-1	21
95	6.773135605304435E-4	TGTGCTGCGTGGGGGAATTATTATAAGAAACTCTTT	CAAWGNYYKKLF	TRGV10	.	TRGJ1	12	-1	-1	14
95	6.773135605304435E-4	TGTGCTGCGTGGGGACCGGCCGAACAAAAACTCTTT	CAAWGPAEQKLF	TRGV10	.	TRGJ1	12	-1	-1	27
95	6.773135605304435E-4	TGTGCCTTGTGGGAGGTGCTTTATAAGAAACTCTTT	CALWEVLYKKLF	TRGV9	.	TRGJ1	18	-1	-1	20
95	6.773135605304435E-4	TGTGCTGCGTGGGCATATAAGAAACTCTTT	CAAWAYKKLF	TRGV10	.	TRGJ1	12	-1	-1	15
94	6.701839441038073E-4	TGTGCCTTGTGGGAGGTGAGGGAAAGTGCTGATACCACTGGTTGGTTCAAGATATTT	CALWEVRESADTTGWFKIF	TRGV9	.	TRGJP1	17	-1	-1	31
94	6.701839441038073E-4	TGTGCCTTGTGGGAGCCTCTTTTGGGATATAAGAAACTCTTT	CALWEPLLGYKKLF	TRGV9	.	TRGJ1	14	-1	-1	27
94	6.701839441038073E-4	TGTGCCTTGTGGGAGAAGCCCACTGGTTGGTTCAAGATATTT	CALWEKPTGWFKIF	TRGV9	.	TRGJP1	14	-1	-1	19
94	6.701839441038073E-4	TGTGCCTTGTGGGAGGGGCGATATTATAAGAAACTCTTT	CALWEGRYYKKLF	TRGV9	.	TRGJ1	18	-1	-1	21
94	6.701839441038073E-4	TGTGCCTTGTGGGAGGTTCGTAAGAAACTCTTT	CALWEVRKKLF	TRGV9	.	TRGJ1	16	-1	-1	20
94	6.701839441038073E-4	TGTGCCTTTCCTTATTATAAGAAACTCTTT	CAFPYYKKLF	TRGV9	.	TRGJ1	7	-1	-1	11
94	6.701839441038073E-4	TGTGCCCCATCTTATTATAAGAAACTCTTT	CAPSYYKKLF	TRGV9	.	TRGJ1	5	-1	-1	11
93	6.630543276771709E-4	TGTGCCTTGTGGGAGCTAAAGGGTGGTCGCACTGGTTGGTTCAAGATATTT	CALWELKGGRTGWFKIF	TRGV9	.	TRGJP1	14	-1	-1	29
93	6.630543276771709E-4	TGTGCTGCGTGGGATTATCTGAAACTCTTT	CAAWDYLKLF	TRGV10	.	TRGJ1	16	-1	-1	13
93	6.630543276771709E-4	TGTGCTGCGTGGAGGGATAAGAAACTCTTT	CAAWRDKKLF	TRGV10	.	TRGJ1	11	-1	-1	16
91	6.487950948238985E-4	TGTGCTGCGTGTAATCTCGGTCTTCGACATAAGAAACTCTTT	CAACNLGLRHKKLF	TRGV10	.	TRGJ2	10	-1	-1	28
91	6.487950948238985E-4	TGTGCCTTGTGGGAGGTGCTTGATTATTATAAGAAACTCTTT	CALWEVLDYYKKLF	TRGV9	.	TRGJ1	18	-1	-1	22
91	6.487950948238985E-4	TGTGCCTTGTGGGAGGCACCGAATTATTATAAGAAACTCTTT	CALWEAPNYYKKLF	TRGV9	.	TRGJ2	15	-1	-1	19
91	6.487950948238985E-4	TGTGCCTTGTGGAGGCGATATTATAAGAAACTCTTT	CALWRRYYKKLF	TRGV9	.	TRGJ2	14	-1	-1	18
90	6.416654783972623E-4	TGTGCCTTGTGGGAGGTGCAATCGGGGGATTATTATAAGAAACTCTTT	CALWEVQSGDYYKKLF	TRGV9	.	TRGJ2	19	-1	-1	28
90	6.416654783972623E-4	TGTGCCTTGTGGGAGGCCCGGGGGTTGGGCAAAAAAATCAAGGTATTT	CALWEARGLGKKIKVF	TRGV9	.	TRGJP	15	-1	-1	23
90	6.416654783972623E-4	TGTGCCTTGTGGGAGGTGCAAAAGTCGTATTATAAGAAACTCTTT	CALWEVQKSYYKKLF	TRGV9	.	TRGJ1	19	-1	-1	27
90	6.416654783972623E-4	TGTGCTGCGTGGGATTATAGGCGTCATAAGAAACTCTTT	CAAWDYRRHKKLF	TRGV10	.	TRGJ1	16	-1	-1	25
89	6.345358619706259E-4	TGTGCCTTGTGGGAGGTGACCATTTTTGGCCCAATTTGGTATAAGAAACTCTTT	CALWEVTIFGPIWYKKLF	TRGV9	.	TRGJ1	20	-1	-1	39
89	6.345358619706259E-4	TGTGCCTTGTGGGAGGTGCAGTGTCGTTATTATAAGAAACTCTTT	CALWEVQCRYYKKLF	TRGV9	.	TRGJ1	19	-1	-1	26
89	6.345358619706259E-4	TGTGCCTTGTGGGAGGCGAAGGGGGATTATTATAAGAAACTCTTT	CALWEAKGDYYKKLF	TRGV9	.	TRGJ1	15	-1	-1	25
89	6.345358619706259E-4	TGTGCCTTGTGGTGCCCATCGAATTATTATAAGAAACTCTTT	CALWCPSNYYKKLF	TRGV9	.	TRGJ1	11	-1	-1	18
89	6.345358619706259E-4	TGTGCTGCGTGGGCCCCCCCAACGGAGAAACTCTTT	CAAWAPPTEKLF	TRGV10	.	TRGJ2	12	-1	-1	25
89	6.345358619706259E-4	TGTGCCTTGTGGGAGGTGCAGGATAAGAAACTCTTT	CALWEVQDKKLF	TRGV9	.	TRGJ1	19	-1	-1	22
89	6.345358619706259E-4	TGTGCGTCGACGAGTGCTGGTTGGTTCAAGATATTT	CASTSAGWFKIF	TRGV10	.	TRGJP1	4	-1	-1	16
89	6.345358619706259E-4	TGTGCAACTGGTTGGTTCAAGATATTT	CATGWFKIF	TRGV2	.	TRGJP1	10	-1	-1	6
88	6.274062455439897E-4	TGTGCCTTGTGGGAGACCCGATATTATAAGAAACTCTTT	CALWETRYYKKLF	TRGV9	.	TRGJ1	14	-1	-1	21
88	6.274062455439897E-4	TGTGCCTTGACTCGAAATTATTATAAGAAACTCTTT	CALTRNYYKKLF	TRGV9	.	TRGJ1	8	-1	-1	11
87	6.202766291173535E-4	TGTGCCTTGTGGGAGTTCTGCAATACCACTGGTTGGTTCAAGATATTT	CALWEFCNTTGWFKIF	TRGV9	.	TRGJP1	14	-1	-1	22
87	6.202766291173535E-4	TGTGCTGCGTGGGATTCGTTCGGACATAAGAAACTCTTT	CAAWDSFGHKKLF	TRGV10	.	TRGJ2	18	-1	-1	25
87	6.202766291173535E-4	TGTGCCTTGTTTAGCCTTTATTATAAGAAACTCTTT	CALFSLYYKKLF	TRGV9	.	TRGJ1	9	-1	-1	17
87	6.202766291173535E-4	TGTGCCTTGTGGTTATATTATAAGAAACTCTTT	CALWLYYKKLF	TRGV9	.	TRGJ1	11	-1	-1	15
87	6.202766291173535E-4	TGTGCCACCTGGGATCATTATAAGAAACTCTTT	CATWDHYKKLF	TRGV8	.	TRGJ1	14	-1	-1	13
87	6.202766291173535E-4	TGTGCCTTGTGGGGGGGGGATAAGAAACTCTTT	CALWGGDKKLF	TRGV9	.	TRGJ1	15	-1	-1	19
86	6.131470126907173E-4	TGTGCCACCTGGGACGGGCATAGTAGTGATTGGATCAAGACGTTT	CATWDGHSSDWIKTF	TRGV2	.	TRGJP2	18	-1	-1	19
86	6.131470126907173E-4	TGTGCCTTGTGGGGGCATACCACTGGTTGGTTCAAGATATTT	CALWGHTTGWFKIF	TRGV9	.	TRGJP1	12	-1	-1	16
86	6.131470126907173E-4	TGTGCCTTGTGGGAGTCCCTAAGATATTATAAGAAACTCTTT	CALWESLRYYKKLF	TRGV9	.	TRGJ1	14	-1	-1	24
86	6.131470126907173E-4	TGTGCCTTGTGGGAGGTGCGCGGATATAAGAAACTCTTT	CALWEVRGYKKLF	TRGV9	.	TRGJ1	18	-1	-1	24
86	6.131470126907173E-4	TGTGCCTTGTGGCATAGCGTTTATAAGAAACTCTTT	CALWHSVYKKLF	TRGV9	.	TRGJ1	11	-1	-1	20
86	6.131470126907173E-4	TGTGCTGCGTGGGATTATCATAAGAAACTCTTT	CAAWDYHKKLF	TRGV10	.	TRGJ2	16	-1	-1	13
86	6.131470126907173E-4	TGTGCCACCTGGCTCTTT	CATWLF	TRGV8	.	TRGJ1	11	-1	-1	12
85	6.06017396264081E-4	TGTGCTGCGTGTTTTCTCGGGTGCGGACCCCATAAGAAACTCTTT	CAACFLGCGPHKKLF	TRGV10	.	TRGJ1	10	-1	-1	31
85	6.06017396264081E-4	TGTGCCTTGTGGGAGGGCTGGGATTATTATAAGAAACTCTTT	CALWEGWDYYKKLF	TRGV9	.	TRGJ1	15	-1	-1	22
85	6.06017396264081E-4	TGTGCTGCGTGGGAGCATGGGCATTATAAGAAACTCTTT	CAAWEHGHYKKLF	TRGV10	.	TRGJ1	13	-1	-1	22
85	6.06017396264081E-4	TGTGCCTTGTGGGGTCAGGATTATTATAAGAAACTCTTT	CALWGQDYYKKLF	TRGV9	.	TRGJ1	12	-1	-1	19
85	6.06017396264081E-4	TGTGCCTTGTGGGCCGATTATTATAAGAAACTCTTT	CALWADYYKKLF	TRGV9	.	TRGJ1	12	-1	-1	16
85	6.06017396264081E-4	TGTGCCTTGTGGGAGTCATATTATAAGAAACTCTTT	CALWESYYKKLF	TRGV9	.	TRGJ1	14	-1	-1	18
85	6.06017396264081E-4	TGTGCCACCTGGGACGCCCTGGAGAAACTCTTT	CATWDALEKLF	TRGV2	.	TRGJ1	15	-1	-1	22
85	6.06017396264081E-4	TGTGCTGCGTGGGGCAATAAGAAACTCTTT	CAAWGNKKLF	TRGV10	.	TRGJ1	12	-1	-1	16
84	5.988877798374447E-4	TGTGCTGCGTGGGCCGGATCAACGTTTGGTAAGAAACTCTTT	CAAWAGSTFGKKLF	TRGV10	.	TRGJ1	12	-1	-1	29
84	5.988877798374447E-4	TGTGCCTTGTGGGCCCAACCTTATTATAAGAAACTCTTT	CALWAQPYYKKLF	TRGV9	.	TRGJ1	12	-1	-1	20
84	5.988877798374447E-4	TGTGCCTTGTGGGAGGTGCATGATTATAAGAAACTCTTT	CALWEVHDYKKLF	TRGV9	.	TRGJ2	19	-1	-1	19
84	5.988877798374447E-4	TGTGCCTTGTGGGAGGTGAAGGATTATAAGAAACTCTTT	CALWEVKDYKKLF	TRGV9	.	TRGJ1	17	-1	-1	22
84	5.988877798374447E-4	TGTGCCACCTGGGACAGGAATTATTATAAGAAACTCTTT	CATWDRNYYKKLF	TRGV3	.	TRGJ1	17	-1	-1	17
84	5.988877798374447E-4	TGTGCTGCGTGGGATTCGGCCCGTAAGAAACTCTTT	CAAWDSARKKLF	TRGV10	.	TRGJ1	15	-1	-1	23
84	5.988877798374447E-4	TGTGCCTTGTGGGAGGTGTATTATAAGAAACTCTTT	CALWEVYYKKLF	TRGV9	.	TRGJ1	17	-1	-1	18
84	5.988877798374447E-4	TGTGCCCCCCTGGAGAATTATTATAAGAAACTCTTT	CAPLENYYKKLF	TRGV9	.	TRGJ2	5	-1	-1	14
84	5.988877798374447E-4	TGTGCCATGAATTATTATAAGAAACTCTTT	CAMNYYKKLF	TRGV9	.	TRGJ1	8	-1	-1	8
83	5.917581634108085E-4	TGTGCCTTGTGGGAGGTGCGGGATTTTTGTTATAAGAAACTCTTT	CALWEVRDFCYKKLF	TRGV9	.	TRGJ1	18	-1	-1	26
83	5.917581634108085E-4	TGTGCTGCGTGGGATTATTTTGGTTGGTTCAAGATATTT	CAAWDYFGWFKIF	TRGV10	.	TRGJP1	16	-1	-1	20
83	5.917581634108085E-4	TGTGCCTTGTGGGAGGTGCGGAATTATAAGAAACTCTTT	CALWEVRNYKKLF	TRGV9	.	TRGJ1	18	-1	-1	22
83	5.917581634108085E-4	TGTGCTGCGTGGGATTATTGGTATAAGAAACTCTTT	CAAWDYWYKKLF	TRGV10	.	TRGJ1	16	-1	-1	21
83	5.917581634108085E-4	TGTGCCTTGTGGGAGGATTATTATAAGAAACTCTTT	CALWEDYYKKLF	TRGV9	.	TRGJ1	15	-1	-1	16
83	5.917581634108085E-4	TGTGCTGGTAAACGGGATAAGAAACTCTTT	CAGKRDKKLF	TRGV10	.	TRGJ1	6	-1	-1	16
82	5.846285469841723E-4	TGTGCCTTGTGGGAGGTGAGATATTATAAGAAACTCTTT	CALWEVRYYKKLF	TRGV9	.	TRGJ1	17	-1	-1	21
82	5.846285469841723E-4	TGTGCCTTGTCCAGCGTTTATTATAAGAAACTCTTT	CALSSVYYKKLF	TRGV9	.	TRGJ1	9	-1	-1	17
82	5.846285469841723E-4	TGTGCTGCGTGGGATTTAACGGGGAAACTCTTT	CAAWDLTGKLF	TRGV10	.	TRGJ1	15	-1	-1	23
82	5.846285469841723E-4	TGTGCTGCGTGGGATACCCATAAGAAACTCTTT	CAAWDTHKKLF	TRGV10	.	TRGJ1	14	-1	-1	19
82	5.846285469841723E-4	TGTGCCACCTGGGATTATTATAAGAAACTCTTT	CATWDYYKKLF	TRGV4	.	TRGJ1	14	-1	-1	13
81	5.77498930557536E-4	TGTGCCTTGTGGGAGCACACGCTGAATTATTATAAGAAACTCTTT	CALWEHTLNYYKKLF	TRGV9	.	TRGJ1	14	-1	-1	23
81	5.77498930557536E-4	TGTGCCTTGTGGGAGGAGATTTCGAATTATTATAAGAAACTCTTT	CALWEEISNYYKKLF	TRGV9	.	TRGJ1	15	-1	-1	20
81	5.77498930557536E-4	TGTGCCTTGTGGGAGGTGCCCCATTATTATAAGAAACTCTTT	CALWEVPHYYKKLF	TRGV9	.	TRGJ1	21	-1	-1	22
81	5.77498930557536E-4	TGTGCCTTGTGGGACGATACTTATTATAAGAAACTCTTT	CALWDDTYYKKLF	TRGV9	.	TRGJ1	13	-1	-1	20
81	5.77498930557536E-4	TGTGCCTTGTGGGAGGGTCATTATTATAAGAAACTCTTT	CALWEGHYYKKLF	TRGV9	.	TRGJ1	15	-1	-1	19
81	5.77498930557536E-4	TGTGCCTTAAACCGCATTTATTATAAGAAACTCTTT	CALNRIYYKKLF	TRGV9	.	TRGJ1	7	-1	-1	17
81	5.77498930557536E-4	TGTGCCGGATCTCTTTTACGGGGGAAACTCTTT	CAGSLLRGKLF	TRGV9	.	TRGJ1	5	-1	-1	23
80	5.703693141308997E-4	TGTGCCTTGTGGGAGGTGCAAGAGGACCAAGAGTTGGGCAAAAAAATCAAGGTATTT	CALWEVQEDQELGKKIKVF	TRGV9	.	TRGJP	19	-1	-1	27
80	5.703693141308997E-4	TGTGCCTTGTGGGAACAGCCGGATTATTATAAGAAACTCTTT	CALWEQPDYYKKLF	TRGV9	.	TRGJ2	13	-1	-1	19
80	5.703693141308997E-4	TGTGCTGCGTGGGAACGCATGGGAGTACAGAAACTCTTT	CAAWERMGVQKLF	TRGV10	.	TRGJ1	13	-1	-1	28
80	5.703693141308997E-4	TGTGCCTTGTGGGAGCAGAATTATTATAAGAAACTCTTT	CALWEQNYYKKLF	TRGV9	.	TRGJ1	14	-1	-1	17
80	5.703693141308997E-4	TGTGCCACCTGGGACGGGCATTATTATAAGAAACTCTTT	CATWDGHYYKKLF	TRGV2	.	TRGJ1	18	-1	-1	19
80	5.703693141308997E-4	TGTGCTGCGTGGGATTCGGTATATAAGAAACTCTTT	CAAWDSVYKKLF	TRGV10	.	TRGJ1	15	-1	-1	21
80	5.703693141308997E-4	TGTGCTGCGTGGGATGCTGGTTATAAGAAACTCTTT	CAAWDAGYKKLF	TRGV10	.	TRGJ1	14	-1	-1	20
80	5.703693141308997E-4	TGTGCTGCGTGGGACTACTATAAGAAACTCTTT	CAAWDYYKKLF	TRGV10	.	TRGJ1	17	-1	-1	15
80	5.703693141308997E-4	TGTGCCACCTGGGATAGCCCTAAACTCTTT	CATWDSPKLF	TRGV8	.	TRGJ1	21	-1	-1	21
80	5.703693141308997E-4	TGTGCTGCGTGTTATAAGAAACTCTTT	CAACYKKLF	TRGV10	.	TRGJ2	10	-1	-1	11
79	5.632396977042635E-4	TGTGCCTTGTGGGATCAGGTTTCCGCTTATTATAAGAAACTCTTT	CALWDQVSAYYKKLF	TRGV9	.	TRGJ1	13	-1	-1	26
79	5.632396977042635E-4	TGTGCCTTGTGGGAGGTGCACAGTTATTATAAGAAACTCTTT	CALWEVHSYYKKLF	TRGV9	.	TRGJ1	20	-1	-1	23
79	5.632396977042635E-4	TGTGCCTTGTGGGAGATTTACAGTTATTATAAGAAACTCTTT	CALWEIYSYYKKLF	TRGV9	.	TRGJ1	14	-1	-1	23
79	5.632396977042635E-4	TGTGCTGCGTGGGATTATAGATGCTGGTTCAAGATATTT	CAAWDYRCWFKIF	TRGV10	.	TRGJP1	16	-1	-1	24
79	5.632396977042635E-4	TGTGCCTTGTGGGAGGCGGGGGGTTATAAGAAACTCTTT	CALWEAGGYKKLF	TRGV9	.	TRGJ1	15	-1	-1	23
79	5.632396977042635E-4	TGTGCCTTGTGGGAGGTGCAATATAAGAAACTCTTT	CALWEVQYKKLF	TRGV9	.	TRGJ1	19	-1	-1	21
79	5.632396977042635E-4	TGTGCTGCGTGGGAAATAGACACGAAACTCTTT	CAAWEIDTKLF	TRGV10	.	TRGJ1	13	-1	-1	23
78	5.561100812776273E-4	TGTGCCTTGTGGGATTTTAGGGGGGTAACTTATAAGAAACTCTTT	CALWDFRGVTYKKLF	TRGV9	.	TRGJ1	13	-1	-1	29
78	5.561100812776273E-4	TGTGCCTTGTGGGACCCACGATGGTATTATTATAAGAAACTCTTT	CALWDPRWYYYKKLF	TRGV9	.	TRGJ1	13	-1	-1	25
78	5.561100812776273E-4	TGTGCCTTGTGGGCGGAACTGAATTATTATAAGAAACTCTTT	CALWAELNYYKKLF	TRGV9	.	TRGJ1	15	-1	-1	20
78	5.561100812776273E-4	TGTGCCTTGTGGGAGGTCCCTTTTTTGTATAAGAAACTCTTT	CALWEVPFLYKKLF	TRGV9	.	TRGJ1	16	-1	-1	27
78	5.561100812776273E-4	TGTGCCTTGTGGGAGTGTGGATATTATAAGAAACTCTTT	CALWECGYYKKLF	TRGV9	.	TRGJ2	18	-1	-1	21
78	5.561100812776273E-4	TGTGCTGCGTGGGCGATGGATTATAAGAAACTCTTT	CAAWAMDYKKLF	TRGV10	.	TRGJ1	12	-1	-1	19
78	5.561100812776273E-4	TGTGCTGCGTGGGATTTTAGTGATAAGAAACTCTTT	CAAWDFSDKKLF	TRGV10	.	TRGJ1	15	-1	-1	22
78	5.561100812776273E-4	TGTGCCACCTGGGACAGGCGGTTGGGATGGCTCTTT	CATWDRRLGWLF	TRGV3	.	TRGJ1	18	-1	-1	30
78	5.561100812776273E-4	TGTGCCACCTGGGACGGTTATAAGAAACTCTTT	CATWDGYKKLF	TRGV2	.	TRGJ1	16	-1	-1	17
78	5.561100812776273E-4	TGTGCCGACGGTTGGTTCAAGATATTT	CADGWFKIF	TRGV10	.	TRGJP1	4	-1	-1	9
78	5.561100812776273E-4	TGTGCTGCGTGGGATTGGGCGGGTTATAAGAAACTCTTT	CAAWDWAGYKKLF	TRGV10	.	TRGJ1	15	-1	-1	23
78	5.561100812776273E-4	TGTGCTGCGTGGGAGAGGTATAAGAAACTCTTT	CAAWERYKKLF	TRGV10	.	TRGJ1	13	-1	-1	18
77	5.48980464850991E-4	TGTGCCTTGTGGGAGTTCGCCCGGGGCAGTTATTATAAGAAACTCTTT	CALWEFARGSYYKKLF	TRGV9	.	TRGJ1	14	-1	-1	29
77	5.48980464850991E-4	TGTGCTGCGTGGGATTCCTCACCTTTTATCTTTTTGCTCTTT	CAAWDSSPFIFLLF	TRGV10	.	TRGJ1	15	-1	-1	36
77	5.48980464850991E-4	TGTGCCTTGTGGGAGGTGCCCCTTTATTATAAGAAACTCTTT	CALWEVPLYYKKLF	TRGV9	.	TRGJ1	22	-1	-1	23
77	5.48980464850991E-4	TGTGCCTTGTGGGGTTTTTATTATAAGAAACTCTTT	CALWGFYYKKLF	TRGV9	.	TRGJ1	12	-1	-1	17
77	5.48980464850991E-4	TGTGCTGCGTGGGATGCTTATAAGAAACTCTTT	CAAWDAYKKLF	TRGV10	.	TRGJ1	14	-1	-1	17
77	5.48980464850991E-4	TGTGCTGCGTGGGATGGCTATAAGAAACTCTTT	CAAWDGYKKLF	TRGV10	.	TRGJ1	14	-1	-1	18
77	5.48980464850991E-4	TGTGCTGCGTGGGAAGGTTATAAGAAACTCTTT	CAAWEGYKKLF	TRGV10	.	TRGJ1	13	-1	-1	17
76	5.418508484243547E-4	TGTGCTGCGTGGGATGTGGGGAGTTCGAAAGATTGGATCAAGACGTTT	CAAWDVGSSKDWIKTF	TRGV10	.	TRGJP2	14	-1	-1	30
76	5.418508484243547E-4	TGTGCCTTGTGGGAGGTGTGCCAGAATTATTATAAGAAACTCTTT	CALWEVCQNYYKKLF	TRGV9	.	TRGJ1	17	-1	-1	23
76	5.418508484243547E-4	TGTGCCTTGTGGGAGGTTAACGTTTATTATAAGAAACTCTTT	CALWEVNVYYKKLF	TRGV9	.	TRGJ1	16	-1	-1	23
76	5.418508484243547E-4	TGTGCCTTGGATCGGGCTAATTATTATAAGAAACTCTTT	CALDRANYYKKLF	TRGV9	.	TRGJ1	8	-1	-1	18
76	5.418508484243547E-4	TGTGCTGCGTGGGATTGGAGTTATAAGAAACTCTTT	CAAWDWSYKKLF	TRGV10	.	TRGJ2	15	-1	-1	20
76	5.418508484243547E-4	TGTGCTGCGTGGGGTAATTATAAGAAACTCTTT	CAAWGNYKKLF	TRGV10	.	TRGJ1	12	-1	-1	16
76	5.418508484243547E-4	TGTGCCACCTGGGTCCCAAAGAAACTCTTT	CATWVPKKLF	TRGV2	.	TRGJ1	12	-1	-1	18
75	5.347212319977185E-4	TGTGCCTTGTGGGAGCCCGCGAATTATTATAAGAAACTCTTT	CALWEPANYYKKLF	TRGV9	.	TRGJ1	14	-1	-1	19
75	5.347212319977185E-4	TGTGCCTTGTGGGAGGTCCCCACTTATTATAAGAAACTCTTT	CALWEVPTYYKKLF	TRGV9	.	TRGJ1	16	-1	-1	23
75	5.347212319977185E-4	TGTGCCTTGTGGGAGACTCCGGTTTATTATAAGAAACTCTTT	CALWETPVYYKKLF	TRGV9	.	TRGJ1	14	-1	-1	23
75	5.347212319977185E-4	TGTGCCTTGTGGGCGTCGAATTATTATAAGAAACTCTTT	CALWASNYYKKLF	TRGV9	.	TRGJ1	12	-1	-1	15
75	5.347212319977185E-4	TGTGCCACCTGGGATAGTAGTGATTGGATCAAGACGTTT	CATWDSSDWIKTF	TRGV8	.	TRGJP2	16	-1	-1	13
75	5.347212319977185E-4	TGTGCCACCTGGGACAGGCCCCTCTTT	CATWDRPLF	TRGV7	.	TRGJ1	19	-1	-1	21
75	5.347212319977185E-4	TGTGCTGCGTGGGATTATTTCTATTATAAGAAACTCTTT	CAAWDYFYYKKLF	TRGV10	.	TRGJ1	16	-1	-1	21
74	5.275916155710823E-4	TGTGCCTTGTGGGAGGCCGAATTCGGGGAGTTGGGCAAAAAAATCAAGGTATTT	CALWEAEFGELGKKIKVF	TRGV9	.	TRGJP	15	-1	-1	27
74	5.275916155710823E-4	TGTGCCTTGTGGGAGGACCTACAAGAGTTGGGCAAAAAAATCAAGGTATTT	CALWEDLQELGKKIKVF	TRGV9	.	TRGJP	15	-1	-1	21
74	5.275916155710823E-4	TGTGCCTTGTGGGAGGTGCGCGTTTATTATAAGAAACTCTTT	CALWEVRVYYKKLF	TRGV9	.	TRGJ1	18	-1	-1	23
74	5.275916155710823E-4	TGTGCCTTGTGGGAGGTGGTGGTTTATTATAAGAAACTCTTT	CALWEVVVYYKKLF	TRGV9	.	TRGJ1	17	-1	-1	23
74	5.275916155710823E-4	TGTGCCTTGTGGGAGGCCTGGAATTATTATAAGAAACTCTTT	CALWEAWNYYKKLF	TRGV9	.	TRGJ1	15	-1	-1	20
74	5.275916155710823E-4	TGTGCTGCGTGGGATCGTTATAAGAAACTCTTT	CAAWDRYKKLF	TRGV10	.	TRGJ1	14	-1	-1	17
73	5.204619991444461E-4	TGTGCTGCGTGGGATTATAAAGTTTATTATAAGAAACTCTTT	CAAWDYKVYYKKLF	TRGV10	.	TRGJ1	16	-1	-1	23
73	5.204619991444461E-4	TGTGCCTTGTGGGAGGCCCGTACGTATTATAAGAAACTCTTT	CALWEARTYYKKLF	TRGV9	.	TRGJ1	15	-1	-1	24
73	5.204619991444461E-4	TGTGCCTTGTGGGAGACCATCGAATATTATAAGAAACTCTTT	CALWETIEYYKKLF	TRGV9	.	TRGJ1	14	-1	-1	19
73	5.204619991444461E-4	TGTGCTGCGTGGGATAGGTATTATAAGAAACTCTTT	CAAWDRYYKKLF	TRGV10	.	TRGJ2	14	-1	-1	18
73	5.204619991444461E-4	TGTGCCTTGTGGGAGGATACCTATAAGAAACTCTTT	CALWEDTYKKLF	TRGV9	.	TRGJ1	15	-1	-1	21
73	5.204619991444461E-4	TGTGCCACCTGGGATAATTATTATAAGAAACTCTTT	CATWDNYYKKLF	TRGV4	.	TRGJ1	14	-1	-1	15
73	5.204619991444461E-4	TGTGCCACCTGGGAGTATTATAAGAAACTCTTT	CATWEYYKKLF	TRGV8	.	TRGJ1	13	-1	-1	15
72	5.133323827178098E-4	TGTGCCTTGTGGGAGGCACCACAAGAGTTGGGCAAAAAAATCAAGGTATTT	CALWEAPQELGKKIKVF	TRGV9	.	TRGJP	15	-1	-1	21
72	5.133323827178098E-4	TGTGCTGCGTGGGATTGGACCACTGGTTGGTTCAAGATATTT	CAAWDWTTGWFKIF	TRGV10	.	TRGJP1	15	-1	-1	18
72	5.133323827178098E-4	TGTGCCTTGTGGGAGGATCACCATTATTATAAGAAACTCTTT	CALWEDHHYYKKLF	TRGV9	.	TRGJ1	21	-1	-1	22
71	5.062027662911735E-4	TGTGCCTTGTGGGAGGTGCTTCTATGTTATTATAAGAAACTCTTT	CALWEVLLCYYKKLF	TRGV9	.	TRGJ1	18	-1	-1	26
71	5.062027662911735E-4	TGTGCTGCGTGGGATTTAGCCACTGGTTGGTTCAAGATATTT	CAAWDLATGWFKIF	TRGV10	.	TRGJP1	15	-1	-1	8
71	5.062027662911735E-4	TGTGCCTTGTGGGAGGTTAGAGTTTATTATAAGAAACTCTTT	CALWEVRVYYKKLF	TRGV9	.	TRGJ1	16	-1	-1	23
71	5.062027662911735E-4	TGTGCCTTGTGGGAGGTTAAACATTATTATAAGAAACTCTTT	CALWEVKHYYKKLF	TRGV9	.	TRGJ1	16	-1	-1	22
71	5.062027662911735E-4	TGTGCTGCGTGGGAGAATGGTTGGTTCAAGATATTT	CAAWENGWFKIF	TRGV10	.	TRGJP1	13	-1	-1	17
71	5.062027662911735E-4	TGTGCTTCAAATCTCGAGAGGTTCAAGATATTT	CASNLERFKIF	TRGV10	.	TRGJP1	5	-1	-1	19
71	5.062027662911735E-4	TGTGCTGCGTGGGATTTGGATAAGAAACTCTTT	CAAWDLDKKLF	TRGV10	.	TRGJ1	15	-1	-1	19
71	5.062027662911735E-4	TGTGCTGCGTGGAACTATAAGAAACTCTTT	CAAWNYKKLF	TRGV10	.	TRGJ1	11	-1	-1	15
70	4.990731498645373E-4	TGTGCTGCGTGGGATTTTTCGGGATATAGTAGTGATTGGATCAAGACGTTT	CAAWDFSGYSSDWIKTF	TRGV10	.	TRGJP2	15	-1	-1	23
70	4.990731498645373E-4	TGTGCCTTGTGGGAGGGTCCCTTGAATTATTATAAGAAACTCTTT	CALWEGPLNYYKKLF	TRGV9	.	TRGJ1	15	-1	-1	23
70	4.990731498645373E-4	TGTGCTGCGTGGGAGAATACCACTGGTTGGTTCAAGATATTT	CAAWENTTGWFKIF	TRGV10	.	TRGJP1	13	-1	-1	16
70	4.990731498645373E-4	TGTGCCTTGTGGGAGGTGCCCTATTATTATAAGAAACTCTTT	CALWEVPYYYKKLF	TRGV9	.	TRGJ1	21	-1	-1	22
70	4.990731498645373E-4	TGTGCCTTGTGGGAGGTGGGAATTTATTATAAGAAACTCTTT	CALWEVGIYYKKLF	TRGV9	.	TRGJ1	17	-1	-1	19
70	4.990731498645373E-4	TGTGCTGCGTGGGATTTGGGGTCTTATAAGAAACTCTTT	CAAWDLGSYKKLF	TRGV10	.	TRGJ1	15	-1	-1	23
70	4.990731498645373E-4	TGTGCCTTGTGGGAGAATTATAAGAAACTCTTT	CALWENYKKLF	TRGV9	.	TRGJ1	14	-1	-1	16
70	4.990731498645373E-4	TGTGCCTTTATTTATTATAAGAAACTCTTT	CAFIYYKKLF	TRGV9	.	TRGJ1	7	-1	-1	11
69	4.919435334379011E-4	TGTGCCTTGTGGGAGGTGCCCCCGAATTATTATAAGAAACTCTTT	CALWEVPPNYYKKLF	TRGV9	.	TRGJ2	21	-1	-1	22
69	4.919435334379011E-4	TGTGCTGCGTGGGACTGGGGAGGGGGGTATAAGAAACTCTTT	CAAWDWGGGYKKLF	TRGV10	.	TRGJ1	13	-1	-1	27
69	4.919435334379011E-4	TGTGCCTTGTGGGAGGTGGATTATTATAAGAAACTCTTT	CALWEVDYYKKLF	TRGV9	.	TRGJ1	17	-1	-1	19
69	4.919435334379011E-4	TGTGCCTTGTGGGAGGTCACTTATAAGAAACTCTTT	CALWEVTYKKLF	TRGV9	.	TRGJ1	19	-1	-1	20
69	4.919435334379011E-4	TGTGCCACCTGGGACGGGCTTTATAAGAAACTCTTT	CATWDGLYKKLF	TRGV2	.	TRGJ1	18	-1	-1	20
69	4.919435334379011E-4	TGTGCCTTGTGGGAGGCGAAAAATTATTATAAGAAACTCTTT	CALWEAKNYYKKLF	TRGV9	.	TRGJ1	15	-1	-1	21
68	4.848139170112648E-4	TGTGCCTTGTGGGCTGGAGGTTGGAATTATTATAAGAAACTCTTT	CALWAGGWNYYKKLF	TRGV9	.	TRGJ1	12	-1	-1	20
68	4.848139170112648E-4	TGTGCCTTGTGGGAGGTGCGATATTATTATAAGAAACTCTTT	CALWEVRYYYKKLF	TRGV9	.	TRGJ1	18	-1	-1	18
68	4.848139170112648E-4	TGTGCCTTGTGGGAGGTGGGGTATTATAAGAAACTCTTT	CALWEVGYYKKLF	TRGV9	.	TRGJ1	17	-1	-1	21
68	4.848139170112648E-4	TGTGCCTTGCCAGATAGGGATTATTATAAGAAACTCTTT	CALPDRDYYKKLF	TRGV9	.	TRGJ1	8	-1	-1	19
68	4.848139170112648E-4	TGTGCTGCGGGGGTCATCCCTTATAAGAAACTCTTT	CAAGVIPYKKLF	TRGV10	.	TRGJ1	12	-1	-1	20
68	4.848139170112648E-4	TGTGCCACCTGGGACCGGAAACTCTTT	CATWDRKLF	TRGV8	.	TRGJ1	13	-1	-1	17
68	4.848139170112648E-4	TGGGCCCAAGTAAATAAGAAACTCTTT	WAQVNKKLF	TRGV10	.	TRGJ1	4	-1	-1	13
68	4.848139170112648E-4	TTAACTAAGAAACTCTTT	LTKKLF	TRGV10	.	TRGJ1	0	-1	-1	5
67	4.7768430058462856E-4	TGTGCCTTGTGGGAGGTGCATTCAAATTATTATAAGAAACTCTTT	CALWEVHSNYYKKLF	TRGV9	.	TRGJ1	19	-1	-1	19
67	4.7768430058462856E-4	TGTGCTGCGTGGGATTGCCGGTATTATAAGAAACTCTTT	CAAWDCRYYKKLF	TRGV10	.	TRGJ2	15	-1	-1	21
67	4.7768430058462856E-4	TGTGCCTTGTGGGAGGAAGATTATTATAAGAAACTCTTT	CALWEEDYYKKLF	TRGV9	.	TRGJ2	15	-1	-1	19
67	4.7768430058462856E-4	TGTGCCACCTGGGATAGTGATTGGATCAAGACGTTT	CATWDSDWIKTF	TRGV8	.	TRGJP2	16	-1	-1	14
67	4.7768430058462856E-4	TGTGCCGTCAGGGTTTATTATAAGAAACTCTTT	CAVRVYYKKLF	TRGV10	.	TRGJ1	4	-1	-1	14
67	4.7768430058462856E-4	TGTGCTGCTCTGGGCACTGGTTGGTTCAAGATATTT	CAALGTGWFKIF	TRGV10	.	TRGJP1	7	-1	-1	14
66	4.705546841579923E-4	TGTGCTGCGTGGGATTATTGCGTGGGGCATTATAAGAAACTCTTT	CAAWDYCVGHYKKLF	TRGV10	.	TRGJ1	16	-1	-1	28
66	4.705546841579923E-4	TGTGCTGCGTGGGATTATACAGGCACTGGTTGGTTCAAGATATTT	CAAWDYTGTGWFKIF	TRGV10	.	TRGJP1	16	-1	-1	23
66	4.705546841579923E-4	TGTGCCTTGTGGGAGTTCTCGGATTATTATAAGAAACTCTTT	CALWEFSDYYKKLF	TRGV9	.	TRGJ1	14	-1	-1	18
66	4.705546841579923E-4	TGTGCCACCTGGGACGGGCCTAGTGATTGGATCAAGACGTTT	CATWDGPSDWIKTF	TRGV2	.	TRGJP2	19	-1	-1	20
66	4.705546841579923E-4	TGTGCTGCGTGGGCCCCGGGCCTATATAAGAAACTCTTT	CAAWAPGLYKKLF	TRGV10	.	TRGJ1	12	-1	-1	24
66	4.705546841579923E-4	TGTGCCTTGTGGGATCAGAATTATTATAAGAAACTCTTT	CALWDQNYYKKLF	TRGV9	.	TRGJ1	13	-1	-1	17
66	4.705546841579923E-4	TGTGCTGCGTGGGGGGGGGATTGGATCAAGACGTTT	CAAWGGDWIKTF	TRGV10	.	TRGJP2	12	-1	-1	18
66	4.705546841579923E-4	TGTGCTGCGTGGGATTGGAATTATAAGAAACTCTTT	CAAWDWNYKKLF	TRGV10	.	TRGJ1	15	-1	-1	19
66	4.705546841579923E-4	TGTGCTGCGTGGGATGGTAATTATAAGAAACTCTTT	CAAWDGNYKKLF	TRGV10	.	TRGJ1	14	-1	-1	19
66	4.705546841579923E-4	TGTGCTGCGTGGGTTTATTATAAGAAACTCTTT	CAAWVYYKKLF	TRGV10	.	TRGJ1	16	-1	-1	14
66	4.705546841579923E-4	TGTGCTGCGTGGGTCCTATATAAGAAACTCTTT	CAAWVLYKKLF	TRGV10	.	TRGJ1	12	-1	-1	18
66	4.705546841579923E-4	TGTGCTGCGTGGGATGTGGGTTATTATAAGAAACTCTTT	CAAWDVGYYKKLF	TRGV10	.	TRGJ1	14	-1	-1	20
65	4.6342506773135606E-4	TGTGCTGCGTGGGATTTTGGCACTGGTTGGTTCAAGATATTT	CAAWDFGTGWFKIF	TRGV10	.	TRGJP1	15	-1	-1	20
65	4.6342506773135606E-4	TGTGCTGCGTGGGACAATACCACTGGTTGGTTCAAGATATTT	CAAWDNTTGWFKIF	TRGV10	.	TRGJP1	13	-1	-1	16
65	4.6342506773135606E-4	TGTGCCTTGTGGGAGGTACCTTGTTATTATAAGAAACTCTTT	CALWEVPCYYKKLF	TRGV9	.	TRGJ2	16	-1	-1	23
65	4.6342506773135606E-4	TGTGCTGCGTGGGATTATAAGTTAGGCAAGAAACTCTTT	CAAWDYKLGKKLF	TRGV10	.	TRGJ1	16	-1	-1	27
65	4.6342506773135606E-4	TGTGCTGCGTGGGATCGCCGTAGGGGGAAGAAACTCTTT	CAAWDRRRGKKLF	TRGV10	.	TRGJ1	14	-1	-1	27
65	4.6342506773135606E-4	TGTGCCTTGTGGGAGGGAACTTATTATAAGAAACTCTTT	CALWEGTYYKKLF	TRGV9	.	TRGJ1	15	-1	-1	16
65	4.6342506773135606E-4	TGTGCTGCGTGGGATCCTTATTATAAGAAACTCTTT	CAAWDPYYKKLF	TRGV10	.	TRGJ1	14	-1	-1	17
65	4.6342506773135606E-4	TGTGCTGCGTGGGACAAGAATAAGAAACTCTTT	CAAWDKNKKLF	TRGV10	.	TRGJ2	13	-1	-1	19
65	4.6342506773135606E-4	TGTGCCTTGTGGGAGGACGTTAAGAAACTCTTT	CALWEDVKKLF	TRGV9	.	TRGJ1	15	-1	-1	20
64	4.562954513047198E-4	TGTGCTGCGTGGGACCCGGCTCCCCTCCGCGGACCTCATTATAAGAAACTCTTT	CAAWDPAPLRGPHYKKLF	TRGV10	.	TRGJ1	13	-1	-1	37
64	4.562954513047198E-4	TGTGCCTTGTGGGAGGTAAATTCAGGGAATTATTATAAGAAACTCTTT	CALWEVNSGNYYKKLF	TRGV9	.	TRGJ1	16	-1	-1	26
64	4.562954513047198E-4	TGTGCCACCTGGGAACGGTGTAATTCGAATTATTATAAGAAACTCTTT	CATWERCNSNYYKKLF	TRGV8	.	TRGJ1	13	-1	-1	20
64	4.562954513047198E-4	TGTGCTGCGTGGGATTTTGGATGGGGAGATTATAAGAAACTCTTT	CAAWDFGWGDYKKLF	TRGV10	.	TRGJ1	15	-1	-1	28
64	4.562954513047198E-4	TGTGCCTTGTGGGAGAAGAAGAATTATTATAAGAAACTCTTT	CALWEKKNYYKKLF	TRGV9	.	TRGJ1	14	-1	-1	20
64	4.562954513047198E-4	TGTGCTGCGCCTTGCCCCACTGGTTGGTTCAAGATATTT	CAAPCPTGWFKIF	TRGV10	.	TRGJP1	8	-1	-1	16
64	4.562954513047198E-4	TGTGCTGCGTGGGGTTGTTATTATAAGAAACTCTTT	CAAWGCYYKKLF	TRGV10	.	TRGJ1	15	-1	-1	17
64	4.562954513047198E-4	TGTGCCTTGTGGGGGAATTATTATAAGAAACTCTTT	CALWGNYYKKLF	TRGV9	.	TRGJ1	12	-1	-1	14
64	4.562954513047198E-4	TGTGCTGCGTGGGATTTAAAGAAACTCTTT	CAAWDLKKLF	TRGV10	.	TRGJ1	15	-1	-1	15
63	4.4916583487808356E-4	TGTGCTGCGCCCCACCCGGCAGGGTATTATAAGAAACTCTTT	CAAPHPAGYYKKLF	TRGV10	.	TRGJ2	8	-1	-1	24
63	4.4916583487808356E-4	TGTGCCTTGGGGGAAAGCCCTTCTTATTATAAGAAACTCTTT	CALGESPSYYKKLF	TRGV9	.	TRGJ1	13	-1	-1	23
63	4.4916583487808356E-4	TGTGCCACCTGGGACTTGGATCGCAAGAAACTCTTT	CATWDLDRKKLF	TRGV2	.	TRGJ1	14	-1	-1	24
63	4.4916583487808356E-4	TGTGCTGCGTCCAATTATAAGAAACTCTTT	CAASNYKKLF	TRGV10	.	TRGJ1	9	-1	-1	13
63	4.4916583487808356E-4	TGTGCCCGTGGGATGAAGAAACTCTTT	CARGMKKLF	TRGV10	.	TRGJ2	13	-1	-1	15
62	4.420362184514473E-4	TGTGCCTTGTGGGAGGTGCTTTATTATTATAAGAAACTCTTT	CALWEVLYYYKKLF	TRGV9	.	TRGJ1	18	-1	-1	22
62	4.420362184514473E-4	TGTGCCACCTGGGACGGGCCCTATTATAAGAAACTCTTT	CATWDGPYYKKLF	TRGV2	.	TRGJ1	20	-1	-1	21
62	4.420362184514473E-4	TGTGCTGCGTGGGATTATAATTATAAGAAACTCTTT	CAAWDYNYKKLF	TRGV10	.	TRGJ1	16	-1	-1	16
62	4.420362184514473E-4	TGTGCTGCGTGGGATTATCATACGAAACTCTTT	CAAWDYHTKLF	TRGV10	.	TRGJ1	16	-1	-1	13
62	4.420362184514473E-4	TGTGCTGCGTGGGATTATATTATACTCTTT	CAAWDYIILF	TRGV10	.	TRGJ1	16	-1	-1	13
62	4.420362184514473E-4	TGTGCTCCCTCACGATATTATAAGAAACTCTTT	CAPSRYYKKLF	TRGV10	.	TRGJ1	5	-1	-1	15
61	4.3490660202481107E-4	TGTGCTGCGTGGGTCCGTCATACCACTGGTTGGTTCAAGATATTT	CAAWVRHTTGWFKIF	TRGV10	.	TRGJP1	12	-1	-1	19
61	4.3490660202481107E-4	TGTGCCTTGTGGGAGGTCCCCCCCGTTTATTATAAGAAACTCTTT	CALWEVPPVYYKKLF	TRGV9	.	TRGJ1	16	-1	-1	26
61	4.3490660202481107E-4	TGTGCCTTGTGGGAGGTGCCCCCCTATTATTATAAGAAACTCTTT	CALWEVPPYYYKKLF	TRGV9	.	TRGJ1	21	-1	-1	25
61	4.3490660202481107E-4	TGTGCCTTGTGGGAGGTGATTGCGTATTATTATAAGAAACTCTTT	CALWEVIAYYYKKLF	TRGV9	.	TRGJ1	17	-1	-1	18
61	4.3490660202481107E-4	TGTGCTGCGTGGGATTTTCGGGTGGATTATAAGAAACTCTTT	CAAWDFRVDYKKLF	TRGV10	.	TRGJ2	15	-1	-1	25
61	4.3490660202481107E-4	TGTGCCTTGTGGGAGTTCTACACTGGTTGGTTCAAGATATTT	CALWEFYTGWFKIF	TRGV9	.	TRGJP1	14	-1	-1	20
61	4.3490660202481107E-4	TGTGCCACCTGGGACGGGTTTGTTGATTGGATCAAGACGTTT	CATWDGFVDWIKTF	TRGV2	.	TRGJP2	17	-1	-1	23
61	4.3490660202481107E-4	TGTGCCTTGTGGGAGGTCTTATATTATAAGAAACTCTTT	CALWEVLYYKKLF	TRGV9	.	TRGJ1	16	-1	-1	21
61	4.3490660202481107E-4	TGTGCCTTGTGGGAGGTGCAGTATTATAAGAAACTCTTT	CALWEVQYYKKLF	TRGV9	.	TRGJ1	19	-1	-1	21
61	4.3490660202481107E-4	TGTGCCTTGTGGGAAAAGAATTATTATAAGAAACTCTTT	CALWEKNYYKKLF	TRGV9	.	TRGJ2	13	-1	-1	17
61	4.3490660202481107E-4	TGTGCCACCTGGGACAGGCCGTATTATAAGAAACTCTTT	CATWDRPYYKKLF	TRGV3	.	TRGJ2	19	-1	-1	21
61	4.3490660202481107E-4	TGTGCTGCGTGTTCCCACCTATGGTTCAAGATATTT	CAACSHLWFKIF	TRGV10	.	TRGJP1	10	-1	-1	21
61	4.3490660202481107E-4	TGTGCTGCGTGGGTCCCTTATTATAAGAAACTCTTT	CAAWVPYYKKLF	TRGV10	.	TRGJ1	12	-1	-1	17
61	4.3490660202481107E-4	TGTGCCACCTGGGCGAATTATTATAAGAAACTCTTT	CATWANYYKKLF	TRGV2	.	TRGJ1	12	-1	-1	13
60	4.2777698559817484E-4	TGTGCCTTGTGGGAGGCCCCCAGATGGTTTTATTATAAGAAACTCTTT	CALWEAPRWFYYKKLF	TRGV9	.	TRGJ1	15	-1	-1	29
60	4.2777698559817484E-4	TGTGCTGCGTGGGATTACGGTAGTGATTGGATCAAGACGTTT	CAAWDYGSDWIKTF	TRGV10	.	TRGJP2	18	-1	-1	19
60	4.2777698559817484E-4	TGTGCTGCCAAACCTTCCCGTTATTATAAGAAACTCTTT	CAAKPSRYYKKLF	TRGV10	.	TRGJ2	7	-1	-1	20
60	4.2777698559817484E-4	TGTGCTGCGGGAACGGATTTTGATTATAAGAAACTCTTT	CAAGTDFDYKKLF	TRGV10	.	TRGJ1	8	-1	-1	22
60	4.2777698559817484E-4	TGTGCCACCTGGGACGGCCCTTATTATAAGAAACTCTTT	CATWDGPYYKKLF	TRGV2	.	TRGJ1	19	-1	-1	20
60	4.2777698559817484E-4	TGTGCCACCTGGGACGGGCCTTATAAGAAACTCTTT	CATWDGPYKKLF	TRGV2	.	TRGJ1	19	-1	-1	20
60	4.2777698559817484E-4	TGTGCCACCTGGGGCTATTATAAGAAACTCTTT	CATWGYYKKLF	TRGV4	.	TRGJ1	12	-1	-1	15
60	4.2777698559817484E-4	TGTGCTGCGTGGCCCGCGAGGAAACTCTTT	CAAWPARKLF	TRGV10	.	TRGJ1	11	-1	-1	20
59	4.2064736917153857E-4	TGTGCCACCTGGGACGCTTCTGATACCACTGGTTGGTTCAAGATATTT	CATWDASDTTGWFKIF	TRGV2	.	TRGJP1	15	-1	-1	22
59	4.2064736917153857E-4	TGTGCTGCGTGGGATTACTATAGTAGTGATTGGATCAAGACGTTT	CAAWDYYSSDWIKTF	TRGV10	.	TRGJP2	17	-1	-1	18
59	4.2064736917153857E-4	TGTGCCTTGTGGGAGGTGCACCCGAATTATTATAAGAAACTCTTT	CALWEVHPNYYKKLF	TRGV9	.	TRGJ1	21	-1	-1	22
59	4.2064736917153857E-4	TGTGCTGCGTGGGATTTGGGGCGTTATTATAAGAAACTCTTT	CAAWDLGRYYKKLF	TRGV10	.	TRGJ1	15	-1	-1	23
59	4.2064736917153857E-4	TGTGCTGCGTGGGAGGATTTTTTTTATTATAAGAAACTCTTT	CAAWEDFFYYKKLF	TRGV10	.	TRGJ1	13	-1	-1	23
59	4.2064736917153857E-4	TGTGCTGCGTGGGATTTTTCGGCTTATAAGAAACTCTTT	CAAWDFSAYKKLF	TRGV10	.	TRGJ1	15	-1	-1	23
59	4.2064736917153857E-4	TGTGCCACCTGGGACAGGCTGATCAAGAAACTCTTT	CATWDRLIKKLF	TRGV3	.	TRGJ2	18	-1	-1	24
59	4.2064736917153857E-4	TGTGCCACCTGGGACAATTATTATAAGAAACTCTTT	CATWDNYYKKLF	TRGV3	.	TRGJ1	15	-1	-1	15
58	4.1351775274490234E-4	TGTGCCACCTGGGACCAGATCTGCGATTATAAGAAACTCTTT	CATWDQICDYKKLF	TRGV3	.	TRGJ1	14	-1	-1	25
58	4.1351775274490234E-4	TGTGCTGCGTGGGCCCGGCCCTGGTTCAAGATATTT	CAAWARPWFKIF	TRGV10	.	TRGJP1	12	-1	-1	21
58	4.1351775274490234E-4	TGTGCTGCGGGGGGTATGGGGGGTAAGAAACTCTTT	CAAGGMGGKKLF	TRGV10	.	TRGJ2	12	-1	-1	23
58	4.1351775274490234E-4	TGTGCTGCGTGGGATTATAAGGAAAAGAAACTCTTT	CAAWDYKEKKLF	TRGV10	.	TRGJ1	16	-1	-1	24
57	4.0638813631826607E-4	TGTGCCTTGTGGGAGGTGCTGAGGAAAAAATATTATAAGAAACTCTTT	CALWEVLRKKYYKKLF	TRGV9	.	TRGJ1	18	-1	-1	27
57	4.0638813631826607E-4	TGTGCTGCGTGGGATGTATGCCTCACTGGTTGGTTCAAGATATTT	CAAWDVCLTGWFKIF	TRGV10	.	TRGJP1	14	-1	-1	23
57	4.0638813631826607E-4	TGTGCCTTGTGGGAGGTGAACCTAAATTATTATAAGAAACTCTTT	CALWEVNLNYYKKLF	TRGV9	.	TRGJ1	22	-1	-1	24
57	4.0638813631826607E-4	TGTGCTGCGTGGGAAGATACCACTGGTTGGTTCAAGATATTT	CAAWEDTTGWFKIF	TRGV10	.	TRGJP1	13	-1	-1	16
57	4.0638813631826607E-4	TGTGCCACCTGGGACGGGCCTGGTGATTGGATCAAGACGTTT	CATWDGPGDWIKTF	TRGV2	.	TRGJP2	19	-1	-1	22
57	4.0638813631826607E-4	TGTGCTGCGTGGGGGCGTTATTATAAGAAACTCTTT	CAAWGRYYKKLF	TRGV10	.	TRGJ1	12	-1	-1	17
57	4.0638813631826607E-4	TGTGCTGCGTGGGGAAAGGAGTATAAGAAACTCTTT	CAAWGKEYKKLF	TRGV10	.	TRGJ1	12	-1	-1	21
57	4.0638813631826607E-4	TGTGCCTTGTGGGATCATAAGAAACTCTTT	CALWDHKKLF	TRGV9	.	TRGJ1	13	-1	-1	13
57	4.0638813631826607E-4	TGTGCCACCTGTAAGAAACTCTTT	CATCKKLF	TRGV2	.	TRGJ1	10	-1	-1	11
56	3.9925851989162985E-4	TGTGCCTTGTGGGAGGTGCATGGAGACGAGTTGGGCAAAAAAATCAAGGTATTT	CALWEVHGDELGKKIKVF	TRGV9	.	TRGJP	19	-1	-1	18
56	3.9925851989162985E-4	TGTGCTGCGTGGGATTCAAGGGGCTATTATAAGAAACTCTTT	CAAWDSRGYYKKLF	TRGV10	.	TRGJ1	15	-1	-1	24
56	3.9925851989162985E-4	TGTGCTGCGTGGGATAATACCACTGGTTGGTTCAAGATATTT	CAAWDNTTGWFKIF	TRGV10	.	TRGJP1	14	-1	-1	8
56	3.9925851989162985E-4	TGTGCCTTGTGGGAGTTATTGCATTATTATAAGAAACTCTTT	CALWELLHYYKKLF	TRGV9	.	TRGJ1	14	-1	-1	22
56	3.9925851989162985E-4	TGTGCCTTGTGGGAGGTGCAGTTTCATTATAAGAAACTCTTT	CALWEVQFHYKKLF	TRGV9	.	TRGJ1	19	-1	-1	25
56	3.9925851989162985E-4	TGTGCCTTGTGGGAGGTGCGTGGTTGGTTCAAGATATTT	CALWEVRGWFKIF	TRGV9	.	TRGJP1	18	-1	-1	20
56	3.9925851989162985E-4	TGTGCTGCGTGGGTCCTTTATTATAAGAAACTCTTT	CAAWVLYYKKLF	TRGV10	.	TRGJ1	12	-1	-1	17
56	3.9925851989162985E-4	TGTGCTGCGTGGGACCCCTATTATAAGAAACTCTTT	CAAWDPYYKKLF	TRGV10	.	TRGJ1	13	-1	-1	18
56	3.9925851989162985E-4	TGTGCCTTGTGTTCTTATTATAAGAAACTCTTT	CALCSYYKKLF	TRGV9	.	TRGJ1	10	-1	-1	14
56	3.9925851989162985E-4	TGTGCTGGAAATTATTATAAGAAACTCTTT	CAGNYYKKLF	TRGV10	.	TRGJ1	6	-1	-1	9
56	3.9925851989162985E-4	TGTGCCACCTGGGACGGGCTCTTT	CATWDGLF	TRGV2	.	TRGJ1	18	-1	-1	18
56	3.9925851989162985E-4	TGTGCCACCCACGGAGGGGGTTATAAGAAACTCTTT	CATHGGGYKKLF	TRGV8	.	TRGJ1	8	-1	-1	20
55	3.9212890346499357E-4	TGTGCCTTGTGGGAGGTGCCTAAATTACTACATTATTATAAGAAACTCTTT	CALWEVPKLLHYYKKLF	TRGV9	.	TRGJ1	18	-1	-1	31
55	3.9212890346499357E-4	TGTGCCTTGTGGGAGGTACCTTTAAATTATTATAAGAAACTCTTT	CALWEVPLNYYKKLF	TRGV9	.	TRGJ1	16	-1	-1	24
55	3.9212890346499357E-4	TGTGCTGCGTGGGATCCTTCCGGATTTTATAAGAAACTCTTT	CAAWDPSGFYKKLF	TRGV10	.	TRGJ1	14	-1	-1	20
55	3.9212890346499357E-4	TGTGCCTTGTGGGAGGTGCGAGATTATTATAAGAAACTCTTT	CALWEVRDYYKKLF	TRGV9	.	TRGJ1	18	-1	-1	18
55	3.9212890346499357E-4	TGTGCTGCGTGGGATTCCCCTTATTATAAGAAACTCTTT	CAAWDSPYYKKLF	TRGV10	.	TRGJ1	15	-1	-1	20
55	3.9212890346499357E-4	TGTGCCTTGTGGGAGGAAAATTATTATAAGAAACTCTTT	CALWEENYYKKLF	TRGV9	.	TRGJ1	15	-1	-1	18
55	3.9212890346499357E-4	TGTGCCTTGTGGGAGGTGGTTTATAAGAAACTCTTT	CALWEVVYKKLF	TRGV9	.	TRGJ1	17	-1	-1	20
55	3.9212890346499357E-4	TGTGCTGCGTGGACTAATAAGAAACTCTTT	CAAWTNKKLF	TRGV10	.	TRGJ1	11	-1	-1	16
54	3.8499928703835735E-4	TGTGCCTTGTGGGAGGCCCCGAATTATTATAAGAAACTCTTT	CALWEAPNYYKKLF	TRGV9	.	TRGJ1	15	-1	-1	19
54	3.8499928703835735E-4	TGTGCCACCTGGGACAGGCGAGGCCGGTATAAGAAACTCTTT	CATWDRRGRYKKLF	TRGV7	.	TRGJ1	18	-1	-1	27
53	3.7786967061172107E-4	TGTGCCTTGTGGGAGTACCCCTGGGAACCTTGTAGTGATTGGATCAAGACGTTT	CALWEYPWEPCSDWIKTF	TRGV9	.	TRGJP2	14	-1	-1	31
53	3.7786967061172107E-4	TGTGCTGCGTGGGATAATGGGGCCCGTAGTGATTGGATCAAGACGTTT	CAAWDNGARSDWIKTF	TRGV10	.	TRGJP2	14	-1	-1	25
53	3.7786967061172107E-4	TGTGCCTTGTGGGAGGTGCGAGCAAATTTAGATTATAAGAAACTCTTT	CALWEVRANLDYKKLF	TRGV9	.	TRGJ1	18	-1	-1	31
53	3.7786967061172107E-4	TGTGCTGCGTGGGGTAATACCACTGGTTGGTTCAAGATATTT	CAAWGNTTGWFKIF	TRGV10	.	TRGJP1	12	-1	-1	12
53	3.7786967061172107E-4	TGTGCTGCGTGGGGAATCTTGGGGAATTATAAGAAACTCTTT	CAAWGILGNYKKLF	TRGV10	.	TRGJ1	12	-1	-1	25
53	3.7786967061172107E-4	TGTGCTGCGTGGGATTATGGGTATTATTATAAGAAACTCTTT	CAAWDYGYYYKKLF	TRGV10	.	TRGJ1	16	-1	-1	22
53	3.7786967061172107E-4	TGTGCCACCTGGGACGGGCTAGGGCGTTGGAAACTCTTT	CATWDGLGRWKLF	TRGV2	.	TRGJ1	18	-1	-1	29
53	3.7786967061172107E-4	TGTGCCACCTGGGACGGGCTCTATAAGAAACTCTTT	CATWDGLYKKLF	TRGV2	.	TRGJ1	18	-1	-1	21
53	3.7786967061172107E-4	TGTGCTGCCCACAATTATTATAAGAAACTCTTT	CAAHNYYKKLF	TRGV10	.	TRGJ1	7	-1	-1	12
53	3.7786967061172107E-4	TGTGCTGCGTGGGAGGGGTGGTTCAAGATATTT	CAAWEGWFKIF	TRGV10	.	TRGJP1	13	-1	-1	15
53	3.7786967061172107E-4	TGTGCTGCGTGGGACCAGAATTATTATAAGAAACTCTTT	CAAWDQNYYKKLF	TRGV10	.	TRGJ1	13	-1	-1	17
53	3.7786967061172107E-4	TGTGCCACCTGGGAGCCGAATTATTATAAGAAACTCTTT	CATWEPNYYKKLF	TRGV8	.	TRGJ1	13	-1	-1	16
53	3.7786967061172107E-4	TGTGCCACCTGGGACGGGTCTAGTGGGCTCTTT	CATWDGSSGLF	TRGV2	.	TRGJ1	17	-1	-1	27
52	3.7074005418508485E-4	TGTGCTGCGTGGGATCTCGGCCCCCCTTTTTTTCATAAGAAACTCTTT	CAAWDLGPPFFHKKLF	TRGV10	.	TRGJ1	14	-1	-1	34
52	3.7074005418508485E-4	TGTGCCACCTGGGACGGGCCACCCATTTTAACCCTTAAGAAACTCTTT	CATWDGPPILTLKKLF	TRGV2	.	TRGJ2	19	-1	-1	35
52	3.7074005418508485E-4	TGTGCTGCGTGGGATTATGCCCAGAATTATTATAAGAAACTCTTT	CAAWDYAQNYYKKLF	TRGV10	.	TRGJ1	16	-1	-1	23
52	3.7074005418508485E-4	TGTGCTGCGTGTCATTTGGGTGATTATTATAAGAAACTCTTT	CAACHLGDYYKKLF	TRGV10	.	TRGJ1	10	-1	-1	22
52	3.7074005418508485E-4	TGTGCCACCTGGGACAGGCGAGGTTATAAGAAACTCTTT	CATWDRRGYKKLF	TRGV7	.	TRGJ1	18	-1	-1	23
52	3.7074005418508485E-4	TGTGCCACCTGGGAACGGAATTATTATAAGAAACTCTTT	CATWERNYYKKLF	TRGV4	.	TRGJ1	13	-1	-1	17
51	3.636104377584486E-4	TGTGCTGCGTGGGATATTGGCCATGTCTTCATTTTTGATAAGAAACTCTTT	CAAWDIGHVFIFDKKLF	TRGV10	.	TRGJ1	14	-1	-1	30
51	3.636104377584486E-4	TGTGCTGCGTGGGTACGCTATGAGGAATGTGGTTGGTTCAAGATATTT	CAAWVRYEECGWFKIF	TRGV10	.	TRGJP1	12	-1	-1	29
51	3.636104377584486E-4	TGTGCTGCGTGGGATTATAAGGGTTGTGATTGGATCAAGACGTTT	CAAWDYKGCDWIKTF	TRGV10	.	TRGJP2	16	-1	-1	22
51	3.636104377584486E-4	TGTGCCTTGTGGGAGGTGCCTCAGAATTATTATAAGAAACTCTTT	CALWEVPQNYYKKLF	TRGV9	.	TRGJ1	18	-1	-1	23
51	3.636104377584486E-4	TGTGCCACCTGGGACAGGCATTATAAGAAACTCTTT	CATWDRHYKKLF	TRGV7	.	TRGJ1	18	-1	-1	19
51	3.636104377584486E-4	TGTGCCCACCGGAAACTCTTT	CAHRKLF	TRGV4	.	TRGJ1	9	-1	-1	11
51	3.636104377584486E-4	TGTGCCACCCAAAACCTCTTT	CATQNLF	TRGV8	.	TRGJ1	8	-1	-1	11
51	3.636104377584486E-4	TGTGCTGCGTGGGATTATAAGTCTTATAAGAAACTCTTT	CAAWDYKSYKKLF	TRGV10	.	TRGJ1	16	-1	-1	23
50	3.5648082133181235E-4	TGTGCTGCGTGGGATTTGACTTGCCTAGATTATAAGAAACTCTTT	CAAWDLTCLDYKKLF	TRGV10	.	TRGJ1	15	-1	-1	28
50	3.5648082133181235E-4	TGTGCCTTGTGGGAGGTACCCCTTAATTATTATAAGAAACTCTTT	CALWEVPLNYYKKLF	TRGV9	.	TRGJ2	22	-1	-1	24
50	3.5648082133181235E-4	TGTGCTGCGTTGCATACCACTGGTTGGTTCAAGATATTT	CAALHTTGWFKIF	TRGV10	.	TRGJP1	9	-1	-1	13
50	3.5648082133181235E-4	TGTGCTGCGTGGGTTGTCACTGGTTGGTTCAAGATATTT	CAAWVVTGWFKIF	TRGV10	.	TRGJP1	12	-1	-1	17
50	3.5648082133181235E-4	TGTGCTGCGTGGGACCTGAATTATTATAAGAAACTCTTT	CAAWDLNYYKKLF	TRGV10	.	TRGJ1	13	-1	-1	17
50	3.5648082133181235E-4	TGTGCTGCGTGGGACACCCCTCCTTATAAGAAACTCTTT	CAAWDTPPYKKLF	TRGV10	.	TRGJ1	13	-1	-1	23
50	3.5648082133181235E-4	TGTGCCTTGTGGGAGGTGTTAAGGTATAAGAAACTCTTT	CALWEVLRYKKLF	TRGV9	.	TRGJ1	17	-1	-1	24
50	3.5648082133181235E-4	TGTGCCACCTGGGACGATTATTATAAGAAACTCTTT	CATWDDYYKKLF	TRGV2	.	TRGJ1	15	-1	-1	16
50	3.5648082133181235E-4	TGTGCCACCTGGGACAGGCGATATAAGAAACTCTTT	CATWDRRYKKLF	TRGV3	.	TRGJ1	18	-1	-1	21
50	3.5648082133181235E-4	TGTGCTGCGCAGAATTATTATAAGAAACTCTTT	CAAQNYYKKLF	TRGV10	.	TRGJ1	8	-1	-1	11
50	3.5648082133181235E-4	TGTGAGGGGATCAAGACGTTT	CEGIKTF	TRGV10	.	TRGJP2	3	-1	-1	1
50	3.5648082133181235E-4	TGTGCCACCTGGGACAGGTCCTATTATAAGAAACTCTTT	CATWDRSYYKKLF	TRGV3	.	TRGJ1	21	-1	-1	21
50	3.5648082133181235E-4	TGTGCCACCTGGGATGTACATTATAAGAAACTCTTT	CATWDVHYKKLF	TRGV4	.	TRGJ1	15	-1	-1	19
49	3.493512049051761E-4	TGTGCTGCGTGGGATTTGGGGTGGGGTTGGTTCAAGATATTT	CAAWDLGWGWFKIF	TRGV10	.	TRGJP1	15	-1	-1	24
49	3.493512049051761E-4	TGTGCTGCGTGGGATTATCAGAGCTATTATAAGAAACTCTTT	CAAWDYQSYYKKLF	TRGV10	.	TRGJ1	16	-1	-1	24
49	3.493512049051761E-4	TGTGCCTTGTGGGAGGCGTTTAATTATTATAAGAAACTCTTT	CALWEAFNYYKKLF	TRGV9	.	TRGJ1	15	-1	-1	21
49	3.493512049051761E-4	TGTGCCACCTGGGCCTGCAACTATAAGAAACTCTTT	CATWACNYKKLF	TRGV8	.	TRGJ1	12	-1	-1	21
49	3.493512049051761E-4	TGTGCTGCGTGGGATTACTATAAGAAACTCTTT	CAAWDYYKKLF	TRGV10	.	TRGJ1	17	-1	-1	13
49	3.493512049051761E-4	TGTGCTGCGTACACTGGTTGGTTCAAGATATTT	CAAYTGWFKIF	TRGV10	.	TRGJP1	9	-1	-1	11
49	3.493512049051761E-4	TGTGCCACCTGGGACGGGCCTGGGAAACTCTTT	CATWDGPGKLF	TRGV2	.	TRGJ1	19	-1	-1	23
49	3.493512049051761E-4	TGTGCTGCGTGGGTCCTACCTTATTATAAGAAACTCTTT	CAAWVLPYYKKLF	TRGV10	.	TRGJ1	12	-1	-1	20
48	3.4222158847853985E-4	TGTGCTGCGTGGGATCTAGGGGAGAATTATTATAAGAAACTCTTT	CAAWDLGENYYKKLF	TRGV10	.	TRGJ1	14	-1	-1	23
48	3.4222158847853985E-4	TGTGCCTTGTGGGGAATAAAGAATTATTATAAGAAACTCTTT	CALWGIKNYYKKLF	TRGV9	.	TRGJ1	12	-1	-1	20
48	3.4222158847853985E-4	TGTGCTGCGTGGGATTATTGGAATTATAAGAAACTCTTT	CAAWDYWNYKKLF	TRGV10	.	TRGJ1	16	-1	-1	22
48	3.4222158847853985E-4	TGTGCTGCGTGGGATGGCCCTTATTATAAGAAACTCTTT	CAAWDGPYYKKLF	TRGV10	.	TRGJ1	14	-1	-1	20
48	3.4222158847853985E-4	TGTGCTGCGTGGCCGAATTATTATAAGAAACTCTTT	CAAWPNYYKKLF	TRGV10	.	TRGJ1	11	-1	-1	13
48	3.4222158847853985E-4	TGTGCTGCGTGGGATTACTATTATAAGAAACTCTTT	CAAWDYYYKKLF	TRGV10	.	TRGJ1	17	-1	-1	18
48	3.4222158847853985E-4	TGTGCCACCTGGGATAGGTATAAGAAACTCTTT	CATWDRYKKLF	TRGV8	.	TRGJ1	17	-1	-1	18
48	3.4222158847853985E-4	TGTGCCACCTGGGATAAGAAACTCTTT	CATWDKKLF	TRGV8	.	TRGJ1	15	-1	-1	13
48	3.4222158847853985E-4	TGTGCTGCGTGGGCCGCTCTCGATTATTATAAGAAACTCTTT	CAAWAALDYYKKLF	TRGV10	.	TRGJ1	12	-1	-1	19
48	3.4222158847853985E-4	TGTGCTGCGTCCGCCCCCCGATATTATAAGAAACTCTTT	CAASAPRYYKKLF	TRGV10	.	TRGJ1	9	-1	-1	21
47	3.3509197205190363E-4	TGTGCTGCGTGGGAGAGTTTAACCACTGGTTGGTTCAAGATATTT	CAAWESLTTGWFKIF	TRGV10	.	TRGJP1	13	-1	-1	21
47	3.3509197205190363E-4	TGTGCTGCGTGGGATGGGGTCAATTATTATAAGAAACTCTTT	CAAWDGVNYYKKLF	TRGV10	.	TRGJ1	14	-1	-1	21
47	3.3509197205190363E-4	TGTGCCACCTGGGATAGGGGGAATTATTATAAGAAACTCTTT	CATWDRGNYYKKLF	TRGV8	.	TRGJ1	17	-1	-1	20
47	3.3509197205190363E-4	TGTGCTGCGTGGGCGACCACTGGTTGGTTCAAGATATTT	CAAWATTGWFKIF	TRGV10	.	TRGJP1	12	-1	-1	15
47	3.3509197205190363E-4	TGTGCTGCGTGGGATCCGGATTATTATAAGAAACTCTTT	CAAWDPDYYKKLF	TRGV10	.	TRGJ1	14	-1	-1	13
47	3.3509197205190363E-4	TGTGCCTTGTGGGAGGTGGGGGGTTGGTTCAAGATATTT	CALWEVGGWFKIF	TRGV9	.	TRGJP1	17	-1	-1	21
47	3.3509197205190363E-4	TGTGCCACCTGGGACCTGGATTATTATAAGAAACTCTTT	CATWDLDYYKKLF	TRGV2	.	TRGJ1	14	-1	-1	19
47	3.3509197205190363E-4	TGTGCTGCGTGGAGATCGGGTTGGTTCAAGATATTT	CAAWRSGWFKIF	TRGV10	.	TRGJP1	15	-1	-1	18
46	3.2796235562526735E-4	TGTGCCTTGTGGGAGGTGCTAGGCGGAGCTAATTATTATAAGAAACTCTTT	CALWEVLGGANYYKKLF	TRGV9	.	TRGJ1	18	-1	-1	30
46	3.2796235562526735E-4	TGTGCTGCGTGGGAAGGGGAAATTCCGTATTATAAGAAACTCTTT	CAAWEGEIPYYKKLF	TRGV10	.	TRGJ1	13	-1	-1	27
46	3.2796235562526735E-4	TGTGCTGCGTGGGACAACCCGAGTTATTATAAGAAACTCTTT	CAAWDNPSYYKKLF	TRGV10	.	TRGJ1	13	-1	-1	19
46	3.2796235562526735E-4	TGTGCTGCGTGGGCGGACGATTATTATAAGAAACTCTTT	CAAWADDYYKKLF	TRGV10	.	TRGJ1	12	-1	-1	19
46	3.2796235562526735E-4	TGTGCTGCGTGGGGTTCGAATTATTATAAGAAACTCTTT	CAAWGSNYYKKLF	TRGV10	.	TRGJ1	20	-1	-1	14
46	3.2796235562526735E-4	TGTGCTGCGTGGGATCTTTTTTCTTATAAGAAACTCTTT	CAAWDLFSYKKLF	TRGV10	.	TRGJ1	14	-1	-1	20
46	3.2796235562526735E-4	TGTGCTGCGTGGGATCCGACTGGTTGGTTCAAGATATTT	CAAWDPTGWFKIF	TRGV10	.	TRGJP1	14	-1	-1	18
46	3.2796235562526735E-4	TGTGCCACCTGGGATCGCAATTATTATAAGAAACTCTTT	CATWDRNYYKKLF	TRGV8	.	TRGJ1	14	-1	-1	14
46	3.2796235562526735E-4	TGTGCTGCGTGGGATGATTATTATAAGAAACTCTTT	CAAWDDYYKKLF	TRGV10	.	TRGJ1	14	-1	-1	16
46	3.2796235562526735E-4	TGTGCTGCGTGGGATCATTATAAGAAACTCTTT	CAAWDHYKKLF	TRGV10	.	TRGJ1	14	-1	-1	13
46	3.2796235562526735E-4	TGTGCCACCTGGGATGTTGCTAAGAAACTCTTT	CATWDVAKKLF	TRGV4	.	TRGJ1	15	-1	-1	20
46	3.2796235562526735E-4	TGTGCCACCTGGGACAGGCGAGGGAAACTCTTT	CATWDRRGKLF	TRGV3	.	TRGJ1	18	-1	-1	23
46	3.2796235562526735E-4	TGTGCCACCTGGGATGGGAATTATTATAAGAAACTCTTT	CATWDGNYYKKLF	TRGV4	.	TRGJ1	17	-1	-1	17
46	3.2796235562526735E-4	TGTGCCACCTGGGATGGGGACTATAAGAAACTCTTT	CATWDGDYKKLF	TRGV4	.	TRGJ1	17	-1	-1	21
46	3.2796235562526735E-4	TGTGCCACCTGGGACGGTCCTCCCGTAATCCTCTTT	CATWDGPPVILF	TRGV2	.	TRGJ1	19	-1	-1	30
46	3.2796235562526735E-4	TGTGCCACCTGGGAACTCTTT	CATWELF	TRGV4	.	TRGJ1	13	-1	-1	13
45	3.2083273919863113E-4	TGTGCTGCGTGGGATTATAGGCCCGTGAATTATTATAAGAAACTCTTT	CAAWDYRPVNYYKKLF	TRGV10	.	TRGJ1	16	-1	-1	26
45	3.2083273919863113E-4	TGTGCCACCTGGGACGGATATAGTAGTGATTGGATCAAGACGTTT	CATWDGYSSDWIKTF	TRGV2	.	TRGJP2	16	-1	-1	17
45	3.2083273919863113E-4	TGTGCTGCGTGGGATTATATCTTTCATTATAAGAAACTCTTT	CAAWDYIFHYKKLF	TRGV10	.	TRGJ1	16	-1	-1	25
45	3.2083273919863113E-4	TGTGCCACCTGGGACGGGCAAGTGAGCGAACTCTTT	CATWDGQVSELF	TRGV2	.	TRGJ1	18	-1	-1	28
45	3.2083273919863113E-4	TGTGCTGCGTGGGCCGCTAATAAGAAACTCTTT	CAAWAANKKLF	TRGV10	.	TRGJ1	12	-1	-1	19
45	3.2083273919863113E-4	TGTGCCACCTGGGACGGGCTGCTCTTT	CATWDGLLF	TRGV2	.	TRGJ1	18	-1	-1	21
45	3.2083273919863113E-4	TGTGCCACCTGGGCTAAACTCTTT	CATWAKLF	TRGV2	.	TRGJ1	12	-1	-1	15
45	3.2083273919863113E-4	TGTGCCACCTGGGACGGGCCGAGAGATAAGAAACTCTTT	CATWDGPRDKKLF	TRGV2	.	TRGJ1	19	-1	-1	25
45	3.2083273919863113E-4	TGTGCCACCTGGGCACTCTTT	CATWALF	TRGV7	.	TRGJ1	12	-1	-1	14
44	3.1370312277199486E-4	TGTGCCACCTGGGACAGGGGGGGTCGTAGTAGTGATTGGATCAAGACGTTT	CATWDRGGRSSDWIKTF	TRGV3	.	TRGJP2	17	-1	-1	26
44	3.1370312277199486E-4	TGTGCTGCGTGGTTTATTTATACCACTGGTTGGTTCAAGATATTT	CAAWFIYTTGWFKIF	TRGV10	.	TRGJP1	11	-1	-1	18
44	3.1370312277199486E-4	TGTGCTGCGTGGGATGGGGTTATTTATTATAAGAAACTCTTT	CAAWDGVIYYKKLF	TRGV10	.	TRGJ1	14	-1	-1	23
44	3.1370312277199486E-4	TGTGCCTTGTGGGAGGGCAGCGGGGAGTATAAGAAACTCTTT	CALWEGSGEYKKLF	TRGV9	.	TRGJ1	18	-1	-1	27
44	3.1370312277199486E-4	TGTGCTGCGTGGGATTATCTTTATTATAAGAAACTCTTT	CAAWDYLYYKKLF	TRGV10	.	TRGJ2	16	-1	-1	20
44	3.1370312277199486E-4	TGTGCCACCTGGGGGAATTATTATAAGAAACTCTTT	CATWGNYYKKLF	TRGV8	.	TRGJ1	12	-1	-1	14
44	3.1370312277199486E-4	TGTGCCACCTGGGACGGTTATTATAAGAAACTCTTT	CATWDGYYKKLF	TRGV2	.	TRGJ1	16	-1	-1	17
44	3.1370312277199486E-4	TGTGCCACCTGGGACAGTTATAAGAAACTCTTT	CATWDSYKKLF	TRGV2	.	TRGJ2	14	-1	-1	17
44	3.1370312277199486E-4	TGTGCTGCGTGCCTTAAGAAACTCTTT	CAACLKKLF	TRGV10	.	TRGJ1	10	-1	-1	14
44	3.1370312277199486E-4	TGTGCCCCCGGGCAGAAACTCTTT	CAPGQKLF	TRGV4	.	TRGJ1	11	-1	-1	13
44	3.1370312277199486E-4	TGTGCGGGTTGGAAACTCTTT	CAGWKLF	TRGV4	.	TRGJ1	4	-1	-1	11
44	3.1370312277199486E-4	TGTGCTGCGTGGGAGTGGGGGATTTATTATAAGAAACTCTTT	CAAWEWGIYYKKLF	TRGV10	.	TRGJ1	13	-1	-1	20
44	3.1370312277199486E-4	TGTGCCACCTGGTTTCGGCATTGGATCAAGACGTTT	CATWFRHWIKTF	TRGV2	.	TRGJP2	11	-1	-1	19
44	3.1370312277199486E-4	TGTGCCACCTTTTATTATAAGAAACTCTTT	CATFYYKKLF	TRGV8	.	TRGJ1	9	-1	-1	11
44	3.1370312277199486E-4	TGTGCCACCTGGGACGGGCCGAGACTCTTT	CATWDGPRLF	TRGV2	.	TRGJ1	19	-1	-1	20
43	3.0657350634535863E-4	TGTGCTGCGTGGGATTATTGCCGGACCACTGGTTGGTTCAAGATATTT	CAAWDYCRTTGWFKIF	TRGV10	.	TRGJP1	16	-1	-1	24
43	3.0657350634535863E-4	TGTGCCTTGTGGGAGGTCCATGTGACCACTGGTTGGTTCAAGATATTT	CALWEVHVTTGWFKIF	TRGV9	.	TRGJP1	19	-1	-1	24
43	3.0657350634535863E-4	TGTGCTGCGTGGGATTCTGCCACTGGTTGGTTCAAGATATTT	CAAWDSATGWFKIF	TRGV10	.	TRGJP1	15	-1	-1	19
43	3.0657350634535863E-4	TGTGCTGCGTGGGATTACTTCACTGGTTGGTTCAAGATATTT	CAAWDYFTGWFKIF	TRGV10	.	TRGJP1	17	-1	-1	20
43	3.0657350634535863E-4	TGTGCTGCGTGTGCAGAAACTGGTTGGTTCAAGATATTT	CAACAETGWFKIF	TRGV10	.	TRGJP1	10	-1	-1	18
43	3.0657350634535863E-4	TGTGCTGCGTGGGATTATAATTATTATAAGAAACTCTTT	CAAWDYNYYKKLF	TRGV10	.	TRGJ1	16	-1	-1	18
43	3.0657350634535863E-4	TGTGCTGCGTGGGATCCCAATTATTATAAGAAACTCTTT	CAAWDPNYYKKLF	TRGV10	.	TRGJ1	14	-1	-1	18
43	3.0657350634535863E-4	TGTGCTGCGTGGGATTTAAATTATAAGAAACTCTTT	CAAWDLNYKKLF	TRGV10	.	TRGJ1	15	-1	-1	19
43	3.0657350634535863E-4	TGTGCTGCGTGGGATCTTTATTATAAGAAACTCTTT	CAAWDLYYKKLF	TRGV10	.	TRGJ1	14	-1	-1	17
43	3.0657350634535863E-4	TGTGCCACCTGGGATGATTATAAGAAACTCTTT	CATWDDYKKLF	TRGV8	.	TRGJ1	14	-1	-1	13
43	3.0657350634535863E-4	TGTGCCACCTGGGATTTTTTCAGGGTACCTTATTATAAGAAACTCTTT	CATWDFFRVPYYKKLF	TRGV8	.	TRGJ1	14	-1	-1	29
43	3.0657350634535863E-4	TGTGCCACCCTTTATTATAAGAAACTCTTT	CATLYYKKLF	TRGV4	.	TRGJ1	8	-1	-1	11
42	2.9944388991872236E-4	TGTGCCTTGTGGGAGGTGCAGCCGATACCCGCCTATTATAAGAAACTCTTT	CALWEVQPIPAYYKKLF	TRGV9	.	TRGJ1	19	-1	-1	33
42	2.9944388991872236E-4	TGTGCCACCTGGGACGGCAACGCGTCGGACGATCAGGCCGAGAAACTCTTT	CATWDGNASDDQAEKLF	TRGV2	.	TRGJ1	16	-1	-1	40
42	2.9944388991872236E-4	TGTGCTGCGTGGGATTCGAGAATTATACATAAGAAACTCTTT	CAAWDSRIIHKKLF	TRGV10	.	TRGJ1	15	-1	-1	19
42	2.9944388991872236E-4	TGTGCTGCGTGGGATACGAACACTGGTTGGTTCAAGATATTT	CAAWDTNTGWFKIF	TRGV10	.	TRGJP1	17	-1	-1	8
42	2.9944388991872236E-4	TGTGCTGCGTGGGATAGATGGGAGGATTATAAGAAACTCTTT	CAAWDRWEDYKKLF	TRGV10	.	TRGJ1	14	-1	-1	25
42	2.9944388991872236E-4	TGTGCCACCTGGGACTCCTGCGATTATTATAAGAAACTCTTT	CATWDSCDYYKKLF	TRGV4	.	TRGJ1	13	-1	-1	22
42	2.9944388991872236E-4	TGTGCTGCGTGGGATTCCTATTATTATAAGAAACTCTTT	CAAWDSYYYKKLF	TRGV10	.	TRGJ2	15	-1	-1	13
42	2.9944388991872236E-4	TGTGCTGCGTGGGATTTTAGGCGAAGGAAACTCTTT	CAAWDFRRRKLF	TRGV10	.	TRGJ1	15	-1	-1	26
42	2.9944388991872236E-4	TGTGCTGCGTGGGATAATTATTATAAGAAACTCTTT	CAAWDNYYKKLF	TRGV10	.	TRGJ1	14	-1	-1	15
42	2.9944388991872236E-4	TGTGCCACCTGGGGAACTGGTTGGTTCAAGATATTT	CATWGTGWFKIF	TRGV2	.	TRGJP1	12	-1	-1	15
42	2.9944388991872236E-4	TGTGCCACCTGGGACGGGCGTTATAAGAAACTCTTT	CATWDGRYKKLF	TRGV2	.	TRGJ1	18	-1	-1	20
42	2.9944388991872236E-4	TGTGCCACCTGGGACGTTATGGGGAAACTCTTT	CATWDVMGKLF	TRGV2	.	TRGJ1	15	-1	-1	23
42	2.9944388991872236E-4	TGTGCCACCTGGGACAGTTCCCTCGGACTCTTT	CATWDSSLGLF	TRGV3	.	TRGJ1	16	-1	-1	26
42	2.9944388991872236E-4	TGTGCCACCTGGGACGGCAAGAAACTCTTT	CATWDGKKLF	TRGV2	.	TRGJ1	16	-1	-1	18
42	2.9944388991872236E-4	TGTGCCACCTGGGACGGGCGGATTCTCTTT	CATWDGRILF	TRGV2	.	TRGJ1	18	-1	-1	24
42	2.9944388991872236E-4	TGCCGCGTCCGTGATAAGAAACTCTTT	CRVRDKKLF	TRGV2	.	TRGJ1	1	-1	-1	13
42	2.9944388991872236E-4	TGTGCCACCTGGGACGGGCAATATTATAAGAAACTCTTT	CATWDGQYYKKLF	TRGV2	.	TRGJ1	18	-1	-1	21
42	2.9944388991872236E-4	TGTGCCACCTGGGACGGGTATAAGAAACTCTTT	CATWDGYKKLF	TRGV2	.	TRGJ2	17	-1	-1	18
41	2.9231427349208614E-4	TGTGCCTTGTGGGAGGTGCATTGCCCACCCCAACCGAAGAATTATTATAAGAAACTCTTT	CALWEVHCPPQPKNYYKKLF	TRGV9	.	TRGJ1	19	-1	-1	38
41	2.9231427349208614E-4	TGTGCCTTGTGGGAGGTGCAAGGAATCGAAGAGTTGGGCAAAAAAATCAAGGTATTT	CALWEVQGIEELGKKIKVF	TRGV9	.	TRGJP	19	-1	-1	28
41	2.9231427349208614E-4	TGTGCTGCGTGGGATTATGCCGTATTTTGGATTTATTATAAGAAACTCTTT	CAAWDYAVFWIYYKKLF	TRGV10	.	TRGJ1	16	-1	-1	26
41	2.9231427349208614E-4	TGTGCCTTGTGGGAGGTGTTGAGGCATTATTATAAGAAACTCTTT	CALWEVLRHYYKKLF	TRGV9	.	TRGJ1	17	-1	-1	25
41	2.9231427349208614E-4	TGTGCCTTGTGGGAGCCAATTAATTATTATAAGAAACTCTTT	CALWEPINYYKKLF	TRGV9	.	TRGJ1	14	-1	-1	21
41	2.9231427349208614E-4	TGTGCCACCTGGGATGGGCCGAATTATTATAAGAAACTCTTT	CATWDGPNYYKKLF	TRGV4	.	TRGJ1	19	-1	-1	19
41	2.9231427349208614E-4	TGTGCCACCTGGGACAGGCGGAATTATAAGAAACTCTTT	CATWDRRNYKKLF	TRGV3	.	TRGJ1	18	-1	-1	22
41	2.9231427349208614E-4	TGTGCCACCTGGGACCGTGATTGGATCAAGACGTTT	CATWDRDWIKTF	TRGV2	.	TRGJP2	14	-1	-1	16
41	2.9231427349208614E-4	TGTGCTGCCTCTTGGGTTTATAAGAAACTCTTT	CAASWVYKKLF	TRGV10	.	TRGJ1	7	-1	-1	17
41	2.9231427349208614E-4	TGTGCCCCCCTGGGGAAACTCTTT	CAPLGKLF	TRGV4	.	TRGJ1	13	-1	-1	14
40	2.8518465706544986E-4	TGTGCCTTGTGGGAGGTGGAGTTTATGTCAATGGATACCACTGGTTGGTTCAAGATATTT	CALWEVEFMSMDTTGWFKIF	TRGV9	.	TRGJP1	17	-1	-1	34
40	2.8518465706544986E-4	TGTGCCACCTGGGACGGGATAACCGAGCCTCCATACAACGCGATCAAGACGTTT	CATWDGITEPPYNAIKTF	TRGV2	.	TRGJP2	17	-1	-1	41
40	2.8518465706544986E-4	TGTGCTGCGTGGGCCAAATATGGGTATCCCACTGGTTGGTTCAAGATATTT	CAAWAKYGYPTGWFKIF	TRGV10	.	TRGJP1	12	-1	-1	24
40	2.8518465706544986E-4	TGTGCCTTGTGGGAGGTGCATCGATTATCCCTAGATAAGAAACTCTTT	CALWEVHRLSLDKKLF	TRGV9	.	TRGJ1	19	-1	-1	34
40	2.8518465706544986E-4	TGTGCCTTGTGGGAGGGGAATTCGAATTATTATAAGAAACTCTTT	CALWEGNSNYYKKLF	TRGV9	.	TRGJ1	15	-1	-1	18
40	2.8518465706544986E-4	TGTGCCACCTGGGTCCCTCATAATCTCGTCGGAAGGCGACTCTTT	CATWVPHNLVGRRLF	TRGV2	.	TRGJ1	12	-1	-1	38
40	2.8518465706544986E-4	TGTGCCACCTGGGACGGGCTTCGTAGTGATTGGATCAAGACGTTT	CATWDGLRSDWIKTF	TRGV2	.	TRGJP2	18	-1	-1	22
40	2.8518465706544986E-4	TGTGCCACCTGGGACGGTCCGAATTATTATAAGAAACTCTTT	CATWDGPNYYKKLF	TRGV2	.	TRGJ1	19	-1	-1	19
40	2.8518465706544986E-4	TGTGCCACCTGGGACAGGCTAAGGTATAAGAAACTCTTT	CATWDRLRYKKLF	TRGV5	.	TRGJ1	18	-1	-1	24
40	2.8518465706544986E-4	TGTGCCACCTGGGACGGGGGTTATAAGAAACTCTTT	CATWDGGYKKLF	TRGV2	.	TRGJ1	17	-1	-1	20
40	2.8518465706544986E-4	TGTGCCACCTGGGACGGGCTTGGGAAACTCTTT	CATWDGLGKLF	TRGV2	.	TRGJ1	18	-1	-1	23
40	2.8518465706544986E-4	TGTGCCACCTTGCGTCCGATGCTCTTT	CATLRPMLF	TRGV8	.	TRGJ1	9	-1	-1	21
39	2.7805504063881364E-4	TGTGCCTTGTGGTATCCCCACCGGGAGTTGGGCAAAAAAATCAAGGTATTT	CALWYPHRELGKKIKVF	TRGV9	.	TRGJP	11	-1	-1	24
39	2.7805504063881364E-4	TGTGCTGCGTGGGATTTCAAAAACTCTTATTATAAGAAACTCTTT	CAAWDFKNSYYKKLF	TRGV10	.	TRGJ1	15	-1	-1	26
39	2.7805504063881364E-4	TGTGCTGCGTGGGATGGACCTAGTAGTGATTGGATCAAGACGTTT	CAAWDGPSSDWIKTF	TRGV10	.	TRGJP2	14	-1	-1	20
39	2.7805504063881364E-4	TGTGCTGCGTGGGAGCTCAAGGAGAATTATTATAAGAAACTCTTT	CAAWELKENYYKKLF	TRGV10	.	TRGJ1	13	-1	-1	23
39	2.7805504063881364E-4	TGTGCCACCTGGGACGGGCTCAGCAGTGATTGGATCAAGACGTTT	CATWDGLSSDWIKTF	TRGV2	.	TRGJP2	18	-1	-1	21
39	2.7805504063881364E-4	TGTGCTGCGTGGGATTCATTTCGTAATTATAAGAAACTCTTT	CAAWDSFRNYKKLF	TRGV10	.	TRGJ1	15	-1	-1	25
39	2.7805504063881364E-4	TGTGCCACCTGGGATGGGTCAGCTTATTATAAGAAACTCTTT	CATWDGSAYYKKLF	TRGV4	.	TRGJ1	17	-1	-1	23
39	2.7805504063881364E-4	TGTGCCACCTGGGACGAAAGTAGTGATTGGATCAAGACGTTT	CATWDESSDWIKTF	TRGV2	.	TRGJP2	15	-1	-1	18
39	2.7805504063881364E-4	TGTGCCACCTGGGACAGGCCAAGGTATTATAAGAAACTCTTT	CATWDRPRYYKKLF	TRGV3	.	TRGJ1	19	-1	-1	24
39	2.7805504063881364E-4	TGTGCCACCTGCTACATTAGTGATTGGATCAAGACGTTT	CATCYISDWIKTF	TRGV2	.	TRGJP2	10	-1	-1	17
39	2.7805504063881364E-4	TGTGCCACCTGGGACTGCTCTTGGGGGACGAAACTCTTT	CATWDCSWGTKLF	TRGV2	.	TRGJ1	14	-1	-1	29
39	2.7805504063881364E-4	TGTGCCACCTGGGACGACCCCCATTGGATCAAGACGTTT	CATWDDPHWIKTF	TRGV2	.	TRGJP2	15	-1	-1	22
39	2.7805504063881364E-4	TGTGCCACCTGGGACAGGCCGGATTATAAGAAACTCTTT	CATWDRPDYKKLF	TRGV5	.	TRGJ1	19	-1	-1	22
39	2.7805504063881364E-4	TGTGCCACCTGGGATGGGTATTATAAGAAACTCTTT	CATWDGYYKKLF	TRGV8	.	TRGJ1	17	-1	-1	18
39	2.7805504063881364E-4	TGTGCCACCTGGGACTGGGATTGGATCAAGACGTTT	CATWDWDWIKTF	TRGV2	.	TRGJP2	18	-1	-1	18
39	2.7805504063881364E-4	TGTGCCACCTCGAATTATTATAAGAAACTCTTT	CATSNYYKKLF	TRGV2	.	TRGJ1	9	-1	-1	9
39	2.7805504063881364E-4	TGTGCCACCTGGGATGGTTGGAAACTCTTT	CATWDGWKLF	TRGV4	.	TRGJ1	16	-1	-1	20
39	2.7805504063881364E-4	TGTGCCACCTGGGGTGAGAAACTCTTT	CATWGEKLF	TRGV3	.	TRGJ1	12	-1	-1	16
39	2.7805504063881364E-4	TGTGCCACCGGAAAGAAACTCTTT	CATGKKLF	TRGV4	.	TRGJ1	8	-1	-1	12
39	2.7805504063881364E-4	TGTGCCACCTCGGGGGGGAAACTCTTT	CATSGGKLF	TRGV2	.	TRGJ2	13	-1	-1	17
39	2.7805504063881364E-4	TGTGCCACCTGGGAAAAGAAACTCTTT	CATWEKKLF	TRGV4	.	TRGJ1	13	-1	-1	15
38	2.7092542421217736E-4	TGTGCCTTGTGGGAGGCCATCCCGGTCGTATTCGCTGGCTATAAGAAACTCTTT	CALWEAIPVVFAGYKKLF	TRGV9	.	TRGJ1	15	-1	-1	39
38	2.7092542421217736E-4	TGTGCTGCGTGGGATATTCGAATGCTTCTGAATTATTATAAGAAACTCTTT	CAAWDIRMLLNYYKKLF	TRGV10	.	TRGJ1	14	-1	-1	25
38	2.7092542421217736E-4	TGTGCCACCTGGGACGGCTCGAATAGGGGTAGTGATTGGATCAAGACGTTT	CATWDGSNRGSDWIKTF	TRGV2	.	TRGJP2	16	-1	-1	28
38	2.7092542421217736E-4	TGTGCCTTGTGGGAGGTGAGGCCCTCTTTGGATAAGAAACTCTTT	CALWEVRPSLDKKLF	TRGV9	.	TRGJ1	17	-1	-1	31
38	2.7092542421217736E-4	TGTGCCACCTGGGATCCTTTTAGTGATTGGATCAAGACGTTT	CATWDPFSDWIKTF	TRGV8	.	TRGJP2	14	-1	-1	20
38	2.7092542421217736E-4	TGTGCCACCTGGGACGGGCCTGTTTATAAGAAACTCTTT	CATWDGPVYKKLF	TRGV2	.	TRGJ1	22	-1	-1	23
38	2.7092542421217736E-4	TGTGCCACCTGGGACGGGCCCTGGATCAAGACGTTT	CATWDGPWIKTF	TRGV2	.	TRGJP2	20	-1	-1	21
38	2.7092542421217736E-4	TGTGCCACCTGGGCACGGAGGAAGAAACTCTTT	CATWARRKKLF	TRGV2	.	TRGJ1	17	-1	-1	21
38	2.7092542421217736E-4	TGTGCCACCTGGGACAGGCACGGGAAACTCTTT	CATWDRHGKLF	TRGV3	.	TRGJ1	18	-1	-1	23
38	2.7092542421217736E-4	TGTGCTGCGTGGGGTTATAAGAAACTCTTT	CAAWGYKKLF	TRGV10	.	TRGJ1	16	-1	-1	14
38	2.7092542421217736E-4	TGTGCCACCTGGGACGGGCGGGAACTCTTT	CATWDGRELF	TRGV2	.	TRGJ1	18	-1	-1	22
38	2.7092542421217736E-4	TGTGCCACCCCCCCTCGCAAACTCTTT	CATPPRKLF	TRGV4	.	TRGJ1	8	-1	-1	18
38	2.7092542421217736E-4	TGTGCCACCTGGGCCCCCCTCTTT	CATWAPLF	TRGV8	.	TRGJ1	12	-1	-1	18
38	2.7092542421217736E-4	TGTGCCACCGGACGGAAACTCTTT	CATGRKLF	TRGV8	.	TRGJ1	8	-1	-1	14
37	2.6379580778554114E-4	TGTGCCACCTGGGACGGGCCCCTTCCTTTGGGATGGCTTTATTATAAGAAACTCTTT	CATWDGPLPLGWLYYKKLF	TRGV2	.	TRGJ1	20	-1	-1	38
37	2.6379580778554114E-4	TGTGCTGCGTGGGATATGGGGGATTATTATAAGAAACTCTTT	CAAWDMGDYYKKLF	TRGV10	.	TRGJ1	14	-1	-1	22
37	2.6379580778554114E-4	TGTGCTGCGTGGGAGTGTCTTACTTATTATAAGAAACTCTTT	CAAWECLTYYKKLF	TRGV10	.	TRGJ1	13	-1	-1	23
37	2.6379580778554114E-4	TGTGCCACCTGGGACAGGCTCGCTTATTATAAGAAACTCTTT	CATWDRLAYYKKLF	TRGV7	.	TRGJ1	18	-1	-1	23
37	2.6379580778554114E-4	TGTGCCACCGGCGTATGTAGTAGTGATTGGATCAAGACGTTT	CATGVCSSDWIKTF	TRGV2	.	TRGJP2	8	-1	-1	13
37	2.6379580778554114E-4	TGTGCTGCGTGGGATTCCAATTATTATAAGAAACTCTTT	CAAWDSNYYKKLF	TRGV10	.	TRGJ1	15	-1	-1	13
37	2.6379580778554114E-4	TGTGCCACCTGGGACGGGCCTATGTGGATCAAGACGTTT	CATWDGPMWIKTF	TRGV2	.	TRGJP2	19	-1	-1	24
37	2.6379580778554114E-4	TGTGCCACCCTCCTTGATTGGATCAAGACGTTT	CATLLDWIKTF	TRGV2	.	TRGJP2	8	-1	-1	14
37	2.6379580778554114E-4	TGTGCCACCTGGGATATGGGGAAACTCTTT	CATWDMGKLF	TRGV8	.	TRGJ1	15	-1	-1	20
37	2.6379580778554114E-4	TGTGCCACCTGGGACGGGGCGAAACTCTTT	CATWDGAKLF	TRGV2	.	TRGJ1	17	-1	-1	20
37	2.6379580778554114E-4	TGGCCTCAAAATTATTATAAGAAACTCTTT	WPQNYYKKLF	TRGV10	.	TRGJ1	1	-1	-1	9
37	2.6379580778554114E-4	TGTGCCAGCGTTAAGAAACTCTTT	CASVKKLF	TRGV2	.	TRGJ1	6	-1	-1	11
37	2.6379580778554114E-4	TGTGCCACTTCGAAGAAACTCTTT	CATSKKLF	TRGV4	.	TRGJ1	7	-1	-1	12
36	2.566661913589049E-4	TGTGCTGCGTGGGATTACATGGTGAGTACCACTGGTTGGTTCAAGATATTT	CAAWDYMVSTTGWFKIF	TRGV10	.	TRGJP1	17	-1	-1	26
36	2.566661913589049E-4	TGTGCTGCGTGGGTCTACCCCGCCGGGGTATATTATAAGAAACTCTTT	CAAWVYPAGVYYKKLF	TRGV10	.	TRGJ1	12	-1	-1	30
36	2.566661913589049E-4	TGTGCTGCGTGGGATACACTCTATACCACTGGTTGGTTCAAGATATTT	CAAWDTLYTTGWFKIF	TRGV10	.	TRGJP1	14	-1	-1	21
36	2.566661913589049E-4	TGTGCCACCTGGGACGGGCGCAATAGTAGTGATTGGATCAAGACGTTT	CATWDGRNSSDWIKTF	TRGV2	.	TRGJP2	18	-1	-1	22
36	2.566661913589049E-4	TGTGCCACCTGGGACTCCTCGCACCCTGGTTGGTTCAAGATATTT	CATWDSSHPGWFKIF	TRGV7	.	TRGJP1	14	-1	-1	22
36	2.566661913589049E-4	TGTGCCACCTGGGACGGGTTCCCACCGGAGTATAAGAAACTCTTT	CATWDGFPPEYKKLF	TRGV2	.	TRGJ1	17	-1	-1	30
36	2.566661913589049E-4	TGTGCTGCGTGGGATACGACCACTGGTTGGTTCAAGATATTT	CAAWDTTTGWFKIF	TRGV10	.	TRGJP1	17	-1	-1	8
36	2.566661913589049E-4	TGTGCTGCGTGGGAAACCCATTATTATAAGAAACTCTTT	CAAWETHYYKKLF	TRGV10	.	TRGJ1	13	-1	-1	19
36	2.566661913589049E-4	TGTGCCACCTGGGATTCCTCTGTTCGGGAGAAACTCTTT	CATWDSSVREKLF	TRGV4	.	TRGJ1	14	-1	-1	28
36	2.566661913589049E-4	TGTGCCACCTGGGACGACCCCGCTGTAGTGAAACTCTTT	CATWDDPAVVKLF	TRGV2	.	TRGJ1	21	-1	-1	29
36	2.566661913589049E-4	TGTGCTGCGTGGGCGAATTATTATAAGAAACTCTTT	CAAWANYYKKLF	TRGV10	.	TRGJ1	12	-1	-1	13
36	2.566661913589049E-4	TGTGCCACCTGGGATGCTCGCAGCCAGAAACTCTTT	CATWDARSQKLF	TRGV4	.	TRGJ1	15	-1	-1	25
36	2.566661913589049E-4	TGTGCCACCTGGGACGGGTTTAACGAGAAACTCTTT	CATWDGFNEKLF	TRGV2	.	TRGJ1	17	-1	-1	25
36	2.566661913589049E-4	TGTGCCACCTGGGACAGGCCCGGTAAGAAACTCTTT	CATWDRPGKKLF	TRGV3	.	TRGJ1	19	-1	-1	23
36	2.566661913589049E-4	TGTGCTGCGTGGGCGTATTATAAGAAACTCTTT	CAAWAYYKKLF	TRGV10	.	TRGJ1	12	-1	-1	15
36	2.566661913589049E-4	TGTGCCACCTGGGACTGTAAGAAACTCTTT	CATWDCKKLF	TRGV4	.	TRGJ1	13	-1	-1	17
36	2.566661913589049E-4	TGTGCCACCTGGGACGCCCTCGAACTCTTT	CATWDALELF	TRGV2	.	TRGJ1	15	-1	-1	22
36	2.566661913589049E-4	TGTGCCACCTGGGACGGCGAGAAACTCTTT	CATWDGEKLF	TRGV2	.	TRGJ1	16	-1	-1	19
36	2.566661913589049E-4	TGTGCCACCTGGGACGAGGCCAAGACGTTT	CATWDEAKTF	TRGV2	.	TRGJP2	20	-1	-1	20
36	2.566661913589049E-4	TGTGCCACCTGGGCTAAGAAACTCTTT	CATWAKKLF	TRGV8	.	TRGJ1	15	-1	-1	14
35	2.4953657493226864E-4	TGTGCCACCTGGGACGGGCCGGTCTATAGTAGTGATTGGATCAAGACGTTT	CATWDGPVYSSDWIKTF	TRGV2	.	TRGJP2	23	-1	-1	24
35	2.4953657493226864E-4	TGTGCCACCTGGGACGGTGGGGGGAGTGATTGGATCAAGACGTTT	CATWDGGGSDWIKTF	TRGV2	.	TRGJP2	16	-1	-1	24
35	2.4953657493226864E-4	TGTGCCACCTGGGACGGGAGGGAAAGTGATTGGATCAAGACGTTT	CATWDGRESDWIKTF	TRGV2	.	TRGJP2	17	-1	-1	24
35	2.4953657493226864E-4	TGTGCCACCTGGCGGCGCCCTAGTGATTGGATCAAGACGTTT	CATWRRPSDWIKTF	TRGV2	.	TRGJP2	11	-1	-1	20
35	2.4953657493226864E-4	TGTGCCACCTGGGACGGGCGGGGATATTATAAGAAACTCTTT	CATWDGRGYYKKLF	TRGV2	.	TRGJ1	18	-1	-1	24
35	2.4953657493226864E-4	TGTGCTGCGTGGGATTTAACGGGTTGGTTCAAGATATTT	CAAWDLTGWFKIF	TRGV10	.	TRGJP1	15	-1	-1	18
35	2.4953657493226864E-4	TGTGCCACCTGGGATCTGAATTATTATAAGAAACTCTTT	CATWDLNYYKKLF	TRGV4	.	TRGJ1	14	-1	-1	17
35	2.4953657493226864E-4	TGTGCCACCTGGGACGTGAGTGATTGGATCAAGACGTTT	CATWDVSDWIKTF	TRGV2	.	TRGJP2	15	-1	-1	18
35	2.4953657493226864E-4	TGTGCCACCTGGGACGAGGGTGATTGGATCAAGACGTTT	CATWDEGDWIKTF	TRGV2	.	TRGJP2	15	-1	-1	19
35	2.4953657493226864E-4	TGTGCTGCGTGGGACCCCGATAAGAAACTCTTT	CAAWDPDKKLF	TRGV10	.	TRGJ1	13	-1	-1	19
35	2.4953657493226864E-4	TGTGCCTTGTGGGGGGGATATAAGAAACTCTTT	CALWGGYKKLF	TRGV9	.	TRGJ2	15	-1	-1	18
35	2.4953657493226864E-4	TGTGCCACCTGGGACCAGGATAAGAAACTCTTT	CATWDQDKKLF	TRGV2	.	TRGJ1	14	-1	-1	19
35	2.4953657493226864E-4	TGTGCCACCTGGGACGGGCCTACGAAACTCTTT	CATWDGPTKLF	TRGV2	.	TRGJ1	19	-1	-1	20
35	2.4953657493226864E-4	TGTGCCACCTGCCCATATAAGAAACTCTTT	CATCPYKKLF	TRGV3	.	TRGJ1	10	-1	-1	15
35	2.4953657493226864E-4	TGTGCCACCTGGGATGATAAGAAACTCTTT	CATWDDKKLF	TRGV8	.	TRGJ1	14	-1	-1	13
35	2.4953657493226864E-4	TGTGCCACCTGGGATAGAGAGAAACTCTTT	CATWDREKLF	TRGV4	.	TRGJ1	14	-1	-1	19
35	2.4953657493226864E-4	TGTGCCACCTGGGACCTTACATATCTCTTT	CATWDLTYLF	TRGV2	.	TRGJ1	14	-1	-1	24
35	2.4953657493226864E-4	TGTGCCACCCCCGATTCGAAACTCTTT	CATPDSKLF	TRGV4	.	TRGJ1	8	-1	-1	17
35	2.4953657493226864E-4	TGTGCCACCCGGGGAAAGAAACTCTTT	CATRGKKLF	TRGV3	.	TRGJ1	12	-1	-1	15
35	2.4953657493226864E-4	TGTGCTGCGGTTTATTATAAGAAACTCTTT	CAAVYYKKLF	TRGV10	.	TRGJ1	8	-1	-1	11
34	2.424069585056324E-4	TGTGCTGCGTGGGACCCAATCAACCCCCCGAATTATTATAAGAAACTCTTT	CAAWDPINPPNYYKKLF	TRGV10	.	TRGJ1	13	-1	-1	28
34	2.424069585056324E-4	TGTGCCACCTGGGACGGGTTTCGTAGTGATTGGATCAAGACGTTT	CATWDGFRSDWIKTF	TRGV2	.	TRGJP2	17	-1	-1	22
34	2.424069585056324E-4	TGTGCCACCCTCAGGCAATATAGTAGTGATTGGATCAAGACGTTT	CATLRQYSSDWIKTF	TRGV2	.	TRGJP2	8	-1	-1	17
34	2.424069585056324E-4	TGTGCTGCGTGGGATTATACCACTGGTTGGTTCAAGATATTT	CAAWDYTTGWFKIF	TRGV10	.	TRGJP1	16	-1	-1	8
34	2.424069585056324E-4	TGTGCCACCTGGGATATTTGGCGCCCTAAGAAACTCTTT	CATWDIWRPKKLF	TRGV8	.	TRGJ1	15	-1	-1	26
34	2.424069585056324E-4	TGTGCCACCTGGGACAGGCCTTATTATAAGAAACTCTTT	CATWDRPYYKKLF	TRGV3	.	TRGJ1	20	-1	-1	20
34	2.424069585056324E-4	TGTGCCACCTGGGATAGGTATTATAAGAAACTCTTT	CATWDRYYKKLF	TRGV8	.	TRGJ1	17	-1	-1	18
34	2.424069585056324E-4	TGTGCCACCTGGGACGGGCTGGGTAAGAAACTCTTT	CATWDGLGKKLF	TRGV2	.	TRGJ1	18	-1	-1	23
34	2.424069585056324E-4	TGTGCCACCTGGGACAGCCTACTGGGGAAACTCTTT	CATWDSLLGKLF	TRGV3	.	TRGJ1	19	-1	-1	26
34	2.424069585056324E-4	TGTGCCACCTGGTCTGGATATAAGAAACTCTTT	CATWSGYKKLF	TRGV5	.	TRGJ1	11	-1	-1	18
34	2.424069585056324E-4	TGTGCCACCTGGGACGGGTTTGCGAAACTCTTT	CATWDGFAKLF	TRGV2	.	TRGJ1	17	-1	-1	23
34	2.424069585056324E-4	TGTGCCACCTGGGACGGGCGGAAGAAACTCTTT	CATWDGRKKLF	TRGV2	.	TRGJ1	18	-1	-1	21
34	2.424069585056324E-4	TGTGCCACCTGGGACGATTATAAGAAACTCTTT	CATWDDYKKLF	TRGV2	.	TRGJ1	15	-1	-1	16
34	2.424069585056324E-4	TGTGCCACCTGGGACGGGCCTAAACTCTTT	CATWDGPKLF	TRGV2	.	TRGJ2	19	-1	-1	21
34	2.424069585056324E-4	TGTGCCACCCGGGGTCAGAAACTCTTT	CATRGQKLF	TRGV4	.	TRGJ1	12	-1	-1	16
34	2.424069585056324E-4	TGTGCCACCTGGTACAATAAGAAACTCTTT	CATWYNKKLF	TRGV4	.	TRGJ1	11	-1	-1	16
34	2.424069585056324E-4	TGTGCCACCTGGGACGGGGGACTCTTT	CATWDGGLF	TRGV2	.	TRGJ1	17	-1	-1	20
33	2.3527734207899614E-4	TGTGCCACCTGGGACGGGCCGGCAGAGTTGGGCAAAAAAATCAAGGTATTT	CATWDGPAELGKKIKVF	TRGV2	.	TRGJP	19	-1	-1	20
33	2.3527734207899614E-4	TGTGCCACCTGGGACAGGCCAGAGTTGGGCAAAAAAATCAAGGTATTT	CATWDRPELGKKIKVF	TRGV7	.	TRGJP	19	-1	-1	16
33	2.3527734207899614E-4	TGTGCCACCTGGACTGGACCCAATAGTAGTGATTGGATCAAGACGTTT	CATWTGPNSSDWIKTF	TRGV2	.	TRGJP2	20	-1	-1	22
33	2.3527734207899614E-4	TGTGCCACCTGGGACGGGCCCTGTAGTGATTGGATCAAGACGTTT	CATWDGPCSDWIKTF	TRGV2	.	TRGJP2	20	-1	-1	22
33	2.3527734207899614E-4	TGTGCCACCTGGGACGGATGCGATAGTGATTGGATCAAGACGTTT	CATWDGCDSDWIKTF	TRGV2	.	TRGJP2	16	-1	-1	23
33	2.3527734207899614E-4	TGTGCTGCGTGGGATTATATAGTATGTTATAAGAAACTCTTT	CAAWDYIVCYKKLF	TRGV10	.	TRGJ1	16	-1	-1	26
33	2.3527734207899614E-4	TGTGCTGCGTGGGATCGACCCCTATATTATAAGAAACTCTTT	CAAWDRPLYYKKLF	TRGV10	.	TRGJ1	14	-1	-1	24
33	2.3527734207899614E-4	TGTGCCACCTGGGACTTTAGTAGTGATTGGATCAAGACGTTT	CATWDFSSDWIKTF	TRGV2	.	TRGJP2	14	-1	-1	17
33	2.3527734207899614E-4	TGTGCCACCTGGGACGTGGGTAGTGATTGGATCAAGACGTTT	CATWDVGSDWIKTF	TRGV2	.	TRGJP2	15	-1	-1	19
33	2.3527734207899614E-4	TGTGCCACCTGGGACGAGTGGGGTGATTGGATCAAGACGTTT	CATWDEWGDWIKTF	TRGV2	.	TRGJP2	15	-1	-1	22
33	2.3527734207899614E-4	TGTGCCACCTGGGACTCCCCCGGGGATAAGAAACTCTTT	CATWDSPGDKKLF	TRGV2	.	TRGJ1	14	-1	-1	25
33	2.3527734207899614E-4	TGTGCCACCTGGGACGGGCCGGGTTATAAGAAACTCTTT	CATWDGPGYKKLF	TRGV2	.	TRGJ1	19	-1	-1	23
33	2.3527734207899614E-4	TGTGCCACCTGGGACGGGCGTTGTGGGGGGGGACTCTTT	CATWDGRCGGGLF	TRGV2	.	TRGJ1	18	-1	-1	32
33	2.3527734207899614E-4	TGTGCCACCTGGGACGGGCGGTATAAGAAACTCTTT	CATWDGRYKKLF	TRGV2	.	TRGJ1	18	-1	-1	21
33	2.3527734207899614E-4	TGTGCTGCGGGGTTATATTATAAGAAACTCTTT	CAAGLYYKKLF	TRGV10	.	TRGJ1	14	-1	-1	15
33	2.3527734207899614E-4	TGTGCCCCAGGTGGTGATTGGATCAAGACGTTT	CAPGGDWIKTF	TRGV4	.	TRGJP2	5	-1	-1	10
33	2.3527734207899614E-4	TGTGCCACTCTCGGGTATTATAAGAAACTCTTT	CATLGYYKKLF	TRGV4	.	TRGJ1	14	-1	-1	15
33	2.3527734207899614E-4	TGTGCCACCTGGGATGGTAATAAGAAACTCTTT	CATWDGNKKLF	TRGV4	.	TRGJ1	16	-1	-1	19
33	2.3527734207899614E-4	TGTGCCACCTGGGACGATCGCAAGAAACTCTTT	CATWDDRKKLF	TRGV2	.	TRGJ1	15	-1	-1	21
33	2.3527734207899614E-4	TGTGCCACCTGGGACGACCTATTACCGACGTTT	CATWDDLLPTF	TRGV2	.	TRGJP2	15	-1	-1	26
33	2.3527734207899614E-4	TGTGCCACCTGGGTTATTAAGAAACTCTTT	CATWVIKKLF	TRGV8	.	TRGJ1	15	-1	-1	13
33	2.3527734207899614E-4	TGTGCTGCGTGGGATTATTTCCTCTTT	CAAWDYFLF	TRGV10	.	TRGJ1	16	-1	-1	21
33	2.3527734207899614E-4	TGTGCCACCTGGCCGGAGAAACTCTTT	CATWPEKLF	TRGV3	.	TRGJ1	11	-1	-1	16
33	2.3527734207899614E-4	TGTGCTCTGCTCTTT	CALLF	TRGV8	.	TRGJ1	4	-1	-1	9
33	2.3527734207899614E-4	TGTGCCACCTGGGACGGGCGTAAGAAACTCTTT	CATWDGRKKLF	TRGV2	.	TRGJ1	18	-1	-1	20
33	2.3527734207899614E-4	TGTGCCACCTGTGGATGGGAACTCTTT	CATCGWELF	TRGV4	.	TRGJ1	18	-1	-1	19
32	2.281477256523599E-4	TGTGCTGCGTGGGGACTTTGGGAGGCTTATACCACTGGTTGGTTCAAGATATTT	CAAWGLWEAYTTGWFKIF	TRGV10	.	TRGJP1	12	-1	-1	27
32	2.281477256523599E-4	TGTGCTGCGTGGGCGCCCAAGAGGGGAACCACTGGTTGGTTCAAGATATTT	CAAWAPKRGTTGWFKIF	TRGV10	.	TRGJP1	12	-1	-1	27
32	2.281477256523599E-4	TGTGCTGCGTGGGATTATACCGAGAGGGACCCTTTTTATAAGAAACTCTTT	CAAWDYTERDPFYKKLF	TRGV10	.	TRGJ1	16	-1	-1	32
32	2.281477256523599E-4	TGTGCCACCTGGGACGGGCCGGGTGAGGAGGGTTGGATCAAGACGTTT	CATWDGPGEEGWIKTF	TRGV2	.	TRGJP2	19	-1	-1	32
32	2.281477256523599E-4	TGTGCTGCGTGGGATTCTCGCACCTTGTATTATAAGAAACTCTTT	CAAWDSRTLYYKKLF	TRGV10	.	TRGJ1	15	-1	-1	27
32	2.281477256523599E-4	TGTGCCACCTGGGACGTGCCGTGGAGTGATTGGATCAAGACGTTT	CATWDVPWSDWIKTF	TRGV3	.	TRGJP2	14	-1	-1	24
32	2.281477256523599E-4	TGTGCCACCTGGGACGGGCTTAGTAGTGATTGGATCAAGACGTTT	CATWDGLSSDWIKTF	TRGV2	.	TRGJP2	18	-1	-1	20
32	2.281477256523599E-4	TGTGCCACCTGGGTGGAGACCACTGGTTGGTTCAAGATATTT	CATWVETTGWFKIF	TRGV3	.	TRGJP1	12	-1	-1	18
32	2.281477256523599E-4	TGTGCCACCTGGGGTTGTGGTAGTGATTGGATCAAGACGTTT	CATWGCGSDWIKTF	TRGV4	.	TRGJP2	12	-1	-1	19
32	2.281477256523599E-4	TGTGCCACCTGGGATAACCCCCATTATTATAAGAAACTCTTT	CATWDNPHYYKKLF	TRGV8	.	TRGJ1	15	-1	-1	22
32	2.281477256523599E-4	TGTGCCACCTGGGACGGGTTTCGTGATTGGATCAAGACGTTT	CATWDGFRDWIKTF	TRGV2	.	TRGJP2	17	-1	-1	22
32	2.281477256523599E-4	TGTGCCACCTGGGACGGAAGTAGTGATTGGATCAAGACGTTT	CATWDGSSDWIKTF	TRGV2	.	TRGJP2	16	-1	-1	18
32	2.281477256523599E-4	TGTGCCACCTGGGAGCGCGGTTATTATAAGAAACTCTTT	CATWERGYYKKLF	TRGV4	.	TRGJ1	13	-1	-1	20
32	2.281477256523599E-4	TGTGCCACCTGGGGGGATGATTGGATCAAGACGTTT	CATWGDDWIKTF	TRGV2	.	TRGJP2	12	-1	-1	17
32	2.281477256523599E-4	TGTGCCACCTGGGACGGTGATTGGATCAAGACGTTT	CATWDGDWIKTF	TRGV3	.	TRGJP2	14	-1	-1	16
32	2.281477256523599E-4	TGTGCCACCTGGGACGGCTATTATAAGAAACTCTTT	CATWDGYYKKLF	TRGV2	.	TRGJ1	16	-1	-1	18
32	2.281477256523599E-4	TGTGCCACCTGGGACGGAGGGGGATCGAAACTCTTT	CATWDGGGSKLF	TRGV2	.	TRGJ1	16	-1	-1	26
32	2.281477256523599E-4	TGTGCCACCTGGGACAAGTATTATAAGAAACTCTTT	CATWDKYYKKLF	TRGV2	.	TRGJ1	14	-1	-1	15
32	2.281477256523599E-4	TGTGCTGCGTGGAAACGTTGGTTCAAGATATTT	CAAWKRWFKIF	TRGV10	.	TRGJP1	11	-1	-1	16
32	2.281477256523599E-4	TGTGCCACCTGGGAACACTTTGGGAAACTCTTT	CATWEHFGKLF	TRGV2	.	TRGJ1	13	-1	-1	23
32	2.281477256523599E-4	TGTGCCACCCGCCTCATGGGTGGGAAACTCTTT	CATRLMGGKLF	TRGV2	.	TRGJ1	8	-1	-1	23
32	2.281477256523599E-4	TGTGCCACCCATAGTGATTGGATCAAGACGTTT	CATHSDWIKTF	TRGV2	.	TRGJP2	8	-1	-1	11
32	2.281477256523599E-4	TGTGCCACCTGGGATAGGGAGAAACTCTTT	CATWDREKLF	TRGV4	.	TRGJ1	18	-1	-1	19
32	2.281477256523599E-4	TGTGCCACCTGGGACGGGCAGAAACTCTTT	CATWDGQKLF	TRGV2	.	TRGJ1	18	-1	-1	19
32	2.281477256523599E-4	TGTGCCACCTGGGACAGCTCCCGGCTCTTT	CATWDSSRLF	TRGV7	.	TRGJ1	16	-1	-1	24
32	2.281477256523599E-4	TGTGCCACCTGGGATAATAAGAAACTCTTT	CATWDNKKLF	TRGV8	.	TRGJ1	15	-1	-1	13
32	2.281477256523599E-4	TGTGCCACCTGGGACAGAGGTGGACTCTTT	CATWDRGGLF	TRGV7	.	TRGJ1	16	-1	-1	23
32	2.281477256523599E-4	TGTGCCACTAAGAAACTCTTT	CATKKLF	TRGV8	.	TRGJ1	7	-1	-1	8
32	2.281477256523599E-4	TGTGCCACCTGGCGATATTATAAGAAACTCTTT	CATWRYYKKLF	TRGV4	.	TRGJ1	15	-1	-1	15
32	2.281477256523599E-4	TGTGCCACCTGGGAACCCAGCAAGGAACTCTTT	CATWEPSKELF	TRGV3	.	TRGJ1	13	-1	-1	21
31	2.2101810922572364E-4	TGTGCCTTGTGGGAGGTGCAAATAAATTATTATAAGAAACTCTTT	CALWEVQINYYKKLF	TRGV9	.	TRGJ1	19	-1	-1	24
31	2.2101810922572364E-4	TGTGCCACCTGGGACGGGCCTGTTGGTGATTGGATCAAGACGTTT	CATWDGPVGDWIKTF	TRGV2	.	TRGJP2	22	-1	-1	25
31	2.2101810922572364E-4	TGTGCCACCTGGGACGGGCGCAATGGTGATTGGATCAAGACGTTT	CATWDGRNGDWIKTF	TRGV2	.	TRGJP2	18	-1	-1	25
31	2.2101810922572364E-4	TGTGCCACCTGGGACGGGCGGGGTAGTGATTGGATCAAGACGTTT	CATWDGRGSDWIKTF	TRGV2	.	TRGJP2	18	-1	-1	22
31	2.2101810922572364E-4	TGTGCCACCTGGGACGGGGATAGTAGTGATTGGATCAAGACGTTT	CATWDGDSSDWIKTF	TRGV2	.	TRGJP2	17	-1	-1	19
31	2.2101810922572364E-4	TGTGCCACCTGGGACGGACCAAGTAGTGATTGGATCAAGACGTTT	CATWDGPSSDWIKTF	TRGV2	.	TRGJP2	19	-1	-1	21
31	2.2101810922572364E-4	TGTGCCACCTGGGAGACTAATAGTAGTGATTGGATCAAGACGTTT	CATWETNSSDWIKTF	TRGV2	.	TRGJP2	13	-1	-1	15
31	2.2101810922572364E-4	TGTGCCACCTGGGATATGGGCGGCGGCCATAGGAAACTCTTT	CATWDMGGGHRKLF	TRGV8	.	TRGJ1	15	-1	-1	28
31	2.2101810922572364E-4	TGTGCCACCTGGGACGGGCTCAGATTCTGGATCAAGACGTTT	CATWDGLRFWIKTF	TRGV2	.	TRGJP2	18	-1	-1	27
31	2.2101810922572364E-4	TGTGCCACCTGGGACGGGCCGGGGTATTATAAGAAACTCTTT	CATWDGPGYYKKLF	TRGV2	.	TRGJ1	19	-1	-1	24
31	2.2101810922572364E-4	TGTGCCACCTGGGACAGGCCTTTAAAATTGGAGAAACTCTTT	CATWDRPLKLEKLF	TRGV7	.	TRGJ1	20	-1	-1	31
31	2.2101810922572364E-4	TGTGCCACCTGGCTAAAGGGGGCGGTAGAGAAACTCTTT	CATWLKGAVEKLF	TRGV4	.	TRGJ1	11	-1	-1	28
31	2.2101810922572364E-4	TGTGCCACCTGGGACGGGCAGGATTATAAGAAACTCTTT	CATWDGQDYKKLF	TRGV2	.	TRGJ1	18	-1	-1	22
31	2.2101810922572364E-4	TGTGCCACCTGGGACGGGCAACGTAATAAGAAACTCTTT	CATWDGQRNKKLF	TRGV2	.	TRGJ1	18	-1	-1	25
31	2.2101810922572364E-4	TGTGCCACCCAACGGGCCGAGGGTAGTAAGAAACTCTTT	CATQRAEGSKKLF	TRGV2	.	TRGJ1	8	-1	-1	26
31	2.2101810922572364E-4	TGTGCCACCTCCGACCCAGGGGATAAGAAACTCTTT	CATSDPGDKKLF	TRGV4	.	TRGJ1	9	-1	-1	22
31	2.2101810922572364E-4	TGTGCCACCTGGGACCTTGGTTATAAGAAACTCTTT	CATWDLGYKKLF	TRGV2	.	TRGJ1	14	-1	-1	20
31	2.2101810922572364E-4	TGTGCCACCTCGGGTGATTATAAGAAACTCTTT	CATSGDYKKLF	TRGV2	.	TRGJ1	13	-1	-1	16
31	2.2101810922572364E-4	TGTGCCACCTGGGACGGGCGCGGGAAACTCTTT	CATWDGRGKLF	TRGV2	.	TRGJ1	21	-1	-1	23
31	2.2101810922572364E-4	TGTGCCACCTGGGACAGGCCTCAGAAACTCTTT	CATWDRPQKLF	TRGV3	.	TRGJ1	20	-1	-1	22
31	2.2101810922572364E-4	TGTGCCACCTGGGATCATAAGAAACTCTTT	CATWDHKKLF	TRGV4	.	TRGJ1	14	-1	-1	13
31	2.2101810922572364E-4	TGTGCCACCTGGTTGGGGAAACTCTTT	CATWLGKLF	TRGV8	.	TRGJ1	11	-1	-1	17
31	2.2101810922572364E-4	TGTGCCCGTGGTCCAATTAGGAAACTCTTT	CARGPIRKLF	TRGV3	.	TRGJ1	5	-1	-1	17
31	2.2101810922572364E-4	TGTGCCACCTATGGGCGGGGGAAACTCTTT	CATYGRGKLF	TRGV3	.	TRGJ1	9	-1	-1	20
31	2.2101810922572364E-4	TGTGCCACCTGGGACGGGTCCATATTT	CATWDGSIF	TRGV2	.	TRGJP1	20	-1	-1	21
31	2.2101810922572364E-4	TGTGCCACCAGCTATAAGAAACTCTTT	CATSYKKLF	TRGV4	.	TRGJ1	8	-1	-1	12
31	2.2101810922572364E-4	TGTGCCACCTGGGATGAGGATAAGAAACTCTTT	CATWDEDKKLF	TRGV4	.	TRGJ1	15	-1	-1	19
30	2.1388849279908742E-4	TGTGCCACCTGGGACGGGCCGGTGGGGAGTGATAATTGGATCAAGACGTTT	CATWDGPVGSDNWIKTF	TRGV2	.	TRGJP2	22	-1	-1	34
30	2.1388849279908742E-4	TGTGCTGCGTGGGATTATGGACAGGTAGGCGATTATAAGAAACTCTTT	CAAWDYGQVGDYKKLF	TRGV10	.	TRGJ1	16	-1	-1	31
30	2.1388849279908742E-4	TGTGCTGCGTGGGATTACGGGAGGCTTAATTATTATAAGAAACTCTTT	CAAWDYGRLNYYKKLF	TRGV10	.	TRGJ1	18	-1	-1	27
30	2.1388849279908742E-4	TGTGCCACCTGGGACCCCTCTGGGAGTAGTGATTGGATCAAGACGTTT	CATWDPSGSSDWIKTF	TRGV3	.	TRGJP2	14	-1	-1	24
30	2.1388849279908742E-4	TGTGCCACCTGGGACGGCACCTCCAGTAGTGATTGGATCAAGACGTTT	CATWDGTSSSDWIKTF	TRGV2	.	TRGJP2	16	-1	-1	24
30	2.1388849279908742E-4	TGTGCCACCTGGCTTCAAGAGTTGGGCAAAAAAATCAAGGTATTT	CATWLQELGKKIKVF	TRGV2	.	TRGJP	11	-1	-1	15
30	2.1388849279908742E-4	TGTGCCACCTGGGACGTCCCTGCGTGGGGGTATAAGAAACTCTTT	CATWDVPAWGYKKLF	TRGV2	.	TRGJ1	15	-1	-1	30
30	2.1388849279908742E-4	TGTGCCACCTGGGACGGGCGTAGTAGTGATTGGATCAAGACGTTT	CATWDGRSSDWIKTF	TRGV2	.	TRGJP2	18	-1	-1	20
30	2.1388849279908742E-4	TGTGCCACCTGGGACAGGCCCAGTAGTGATTGGATCAAGACGTTT	CATWDRPSSDWIKTF	TRGV3	.	TRGJP2	19	-1	-1	21
30	2.1388849279908742E-4	TGTGCTGCGTGGGATGCTATTATTTATTATAAGAAACTCTTT	CAAWDAIIYYKKLF	TRGV10	.	TRGJ1	14	-1	-1	23
30	2.1388849279908742E-4	TGTGCCTTGTGGAACCCCTCCGGTTATTATAAGAAACTCTTT	CALWNPSGYYKKLF	TRGV9	.	TRGJ1	11	-1	-1	23
30	2.1388849279908742E-4	TGTGCCACCTGGGATATTAGTAGTGATTGGATCAAGACGTTT	CATWDISSDWIKTF	TRGV8	.	TRGJP2	15	-1	-1	13
30	2.1388849279908742E-4	TGTGCCACCTGGGACTATAGTAGTGATTGGATCAAGACGTTT	CATWDYSSDWIKTF	TRGV2	.	TRGJP2	14	-1	-1	15
30	2.1388849279908742E-4	TGTGCCACCTGGGACGGGCCTTGTGATTGGATCAAGACGTTT	CATWDGPCDWIKTF	TRGV2	.	TRGJP2	19	-1	-1	22
30	2.1388849279908742E-4	TGTGCCACCTGGGACAGGCTGAATTATTATAAGAAACTCTTT	CATWDRLNYYKKLF	TRGV3	.	TRGJ1	18	-1	-1	20
30	2.1388849279908742E-4	TGTGCCACCTGGGATGACAATTATTATAAGAAACTCTTT	CATWDDNYYKKLF	TRGV4	.	TRGJ1	15	-1	-1	18
30	2.1388849279908742E-4	TGTGCCACCTGGGACGGGCTTGGTTATAAGAAACTCTTT	CATWDGLGYKKLF	TRGV2	.	TRGJ1	18	-1	-1	23
30	2.1388849279908742E-4	TGTGCCACCTGGGACGGGCCCCTAAAATGGAAACTCTTT	CATWDGPLKWKLF	TRGV2	.	TRGJ1	20	-1	-1	29
30	2.1388849279908742E-4	TGTGCCACCTGGGACGGGCCGGATTATAAGAAACTCTTT	CATWDGPDYKKLF	TRGV2	.	TRGJ1	19	-1	-1	22
30	2.1388849279908742E-4	TGTGCCACCTGGGACGGGAGTGATTGGATCAAGACGTTT	CATWDGSDWIKTF	TRGV3	.	TRGJP2	17	-1	-1	18
30	2.1388849279908742E-4	TGTGCCACCTGGGATGGGCGATATAAGAAACTCTTT	CATWDGRYKKLF	TRGV4	.	TRGJ1	18	-1	-1	21
30	2.1388849279908742E-4	TGTGCCACCTGGGATGGGAGGATTGGGAAACTCTTT	CATWDGRIGKLF	TRGV4	.	TRGJ1	17	-1	-1	26
30	2.1388849279908742E-4	TGTGCCACCTGGGACGGGCCTGGTAAGAAACTCTTT	CATWDGPGKKLF	TRGV2	.	TRGJ1	19	-1	-1	23
30	2.1388849279908742E-4	TGTGCCACCTGGGACGGGCGGGATAAGAAACTCTTT	CATWDGRDKKLF	TRGV2	.	TRGJ1	18	-1	-1	22
30	2.1388849279908742E-4	TGTGCCACCTGGGACGGCAATAAGAAACTCTTT	CATWDGNKKLF	TRGV2	.	TRGJ1	16	-1	-1	19
30	2.1388849279908742E-4	TGTGCCACCTGGCCCTCCTGGAAACTCTTT	CATWPSWKLF	TRGV8	.	TRGJ1	11	-1	-1	20
30	2.1388849279908742E-4	TGTGCCACCTGGGTCGTCTGTCTACTCTTT	CATWVVCLLF	TRGV2	.	TRGJ1	15	-1	-1	23
30	2.1388849279908742E-4	TGTGCCACCTGGGATGAGAAGAAACTCTTT	CATWDEKKLF	TRGV4	.	TRGJ1	15	-1	-1	18
30	2.1388849279908742E-4	TGTGCCACCTGGGACGGCCCGAAACTCTTT	CATWDGPKLF	TRGV2	.	TRGJ1	20	-1	-1	20
30	2.1388849279908742E-4	TGTGCCACCTGGGAATCGTCGAAACTCTTT	CATWESSKLF	TRGV2	.	TRGJ1	13	-1	-1	20
30	2.1388849279908742E-4	TGTGCCACCTGGGCCGTGACTAAGAAACTCTTT	CATWAVTKKLF	TRGV5	.	TRGJ1	12	-1	-1	20
30	2.1388849279908742E-4	TGTGTGGGGCCTTATAAGAAACTCTTT	CVGPYKKLF	TRGV2	.	TRGJ1	3	-1	-1	11
29	2.0675887637245117E-4	TGTGCCACCTGGGACAGGCAGGGGCCCACAGACTCGGCGTTAAGGAATTATAAGAAACTCTTT	CATWDRQGPTDSALRNYKKLF	TRGV5	.	TRGJ1	18	-1	-1	46
29	2.0675887637245117E-4	TGTGCTGCGTGGGATCTCGATAGGATGCCCACTGGTTGGTTCAAGATATTT	CAAWDLDRMPTGWFKIF	TRGV10	.	TRGJP1	14	-1	-1	28
29	2.0675887637245117E-4	TGTGCCACCTGGGACAGGATGAACCAAATCATCGGTTATAAGAAACTCTTT	CATWDRMNQIIGYKKLF	TRGV3	.	TRGJ1	17	-1	-1	35
29	2.0675887637245117E-4	TGTGCCACCTGGGAGGGGGGGCCATATAGTAGTGATTGGATCAAGACGTTT	CATWEGGPYSSDWIKTF	TRGV2	.	TRGJP2	17	-1	-1	23
29	2.0675887637245117E-4	TGTGCCACCTGGTCCCTACCATATAGTAGTGATTGGATCAAGACGTTT	CATWSLPYSSDWIKTF	TRGV2	.	TRGJP2	11	-1	-1	12
29	2.0675887637245117E-4	TGTGCCACCTGGGACGGGACGTTTAGTAGTGATTGGATCAAGACGTTT	CATWDGTFSSDWIKTF	TRGV2	.	TRGJP2	17	-1	-1	23
29	2.0675887637245117E-4	TGTGCCACCTGGGACGGCCCGAGTAGTGATTGGATCAAGACGTTT	CATWDGPSSDWIKTF	TRGV2	.	TRGJP2	20	-1	-1	21
29	2.0675887637245117E-4	TGTGCCACCTGGGACGGGCCTTCCCATATTCTGGAGAAACTCTTT	CATWDGPSHILEKLF	TRGV2	.	TRGJ1	25	-1	-1	34
29	2.0675887637245117E-4	TGTGCCACCTGGGACGGGCGCAGTAGTGATTGGATCAAGACGTTT	CATWDGRSSDWIKTF	TRGV2	.	TRGJP2	18	-1	-1	21
29	2.0675887637245117E-4	TGTGCCACCTGGGACATCGTTAGTAGTGATTGGATCAAGACGTTT	CATWDIVSSDWIKTF	TRGV2	.	TRGJP2	14	-1	-1	20
29	2.0675887637245117E-4	TGTGCCACCTGGGATTGGGGTAGTGATTGGATCAAGACGTTT	CATWDWGSDWIKTF	TRGV8	.	TRGJP2	17	-1	-1	19
29	2.0675887637245117E-4	TGTGCCACCTGGGACGTATCAGTTGATTGGATCAAGACGTTT	CATWDVSVDWIKTF	TRGV2	.	TRGJP2	15	-1	-1	23
29	2.0675887637245117E-4	TGTGCCACCTGGGACGCGGGGTGGGGGGAAAAGAAACTCTTT	CATWDAGWGEKKLF	TRGV2	.	TRGJ1	15	-1	-1	30
29	2.0675887637245117E-4	TGTGCCACCTGGGACGGCCCAAATTATTATAAGAAACTCTTT	CATWDGPNYYKKLF	TRGV2	.	TRGJ1	19	-1	-1	21
29	2.0675887637245117E-4	TGTGCCACCTGGGACGGGCCGGACTGGTATAAGAAACTCTTT	CATWDGPDWYKKLF	TRGV2	.	TRGJ1	19	-1	-1	27
29	2.0675887637245117E-4	TGTGCCACCTGGGACAGGCCCCTGGGGTATAAGAAACTCTTT	CATWDRPLGYKKLF	TRGV3	.	TRGJ1	19	-1	-1	27
29	2.0675887637245117E-4	TGTGCTGCGTGGGATGAGGAGGGTTGGTTCAAGATATTT	CAAWDEEGWFKIF	TRGV10	.	TRGJP1	14	-1	-1	21
29	2.0675887637245117E-4	TGTGCCTTGTGGGAGGGTAATTATTATAAGAAACTCTTT	CALWEGNYYKKLF	TRGV9	.	TRGJ1	15	-1	-1	18
29	2.0675887637245117E-4	TGTGCCACCTGGGATGGGCCCGTCTATAAGAAACTCTTT	CATWDGPVYKKLF	TRGV4	.	TRGJ1	23	-1	-1	24
29	2.0675887637245117E-4	TGTGCCACCTGGGATAGGTGCCCTTGGAAGAAACTCTTT	CATWDRCPWKKLF	TRGV8	.	TRGJ1	17	-1	-1	27
29	2.0675887637245117E-4	TGTGCCACCTGGGACGGCCGTGAGAATAAGAAACTCTTT	CATWDGRENKKLF	TRGV2	.	TRGJ1	16	-1	-1	25
29	2.0675887637245117E-4	TGTGCCACCTGGGACGGGCGACATTATAAGAAACTCTTT	CATWDGRHYKKLF	TRGV2	.	TRGJ1	18	-1	-1	22
29	2.0675887637245117E-4	TGTGCCACCTGGGACGGGCGAAATTATAAGAAACTCTTT	CATWDGRNYKKLF	TRGV2	.	TRGJ1	18	-1	-1	22
29	2.0675887637245117E-4	TGTGCCACCTGGGACGGGCAAGATTGGATCAAGACGTTT	CATWDGQDWIKTF	TRGV2	.	TRGJP2	18	-1	-1	21
29	2.0675887637245117E-4	TGTGCCACCTGGGACAGCAGCCCCACCAAGAAACTCTTT	CATWDSSPTKKLF	TRGV3	.	TRGJ1	16	-1	-1	27
29	2.0675887637245117E-4	TGTGCCACCTGGGACAGGCCCTATTATAAGAAACTCTTT	CATWDRPYYKKLF	TRGV3	.	TRGJ1	19	-1	-1	21
29	2.0675887637245117E-4	TGTGCTGCGTGGGTTAGGGCTTGGTTCAAGATATTT	CAAWVRAWFKIF	TRGV10	.	TRGJP1	15	-1	-1	20
29	2.0675887637245117E-4	TGTGCCACCTTGGTGACGGGTTGGTTCAAGATATTT	CATLVTGWFKIF	TRGV3	.	TRGJP1	19	-1	-1	15
29	2.0675887637245117E-4	TGTGCCACCTGGGGGGAAAGGTATAAGAAACTCTTT	CATWGERYKKLF	TRGV2	.	TRGJ1	12	-1	-1	21
29	2.0675887637245117E-4	TGTGCCACCTGGGACGGGAGGTCGGAGAAACTCTTT	CATWDGRSEKLF	TRGV2	.	TRGJ1	17	-1	-1	25
29	2.0675887637245117E-4	TGTGCCACCTGGGACGGAGGATATAAGAAACTCTTT	CATWDGGYKKLF	TRGV2	.	TRGJ1	16	-1	-1	21
29	2.0675887637245117E-4	TGTGCCACCTGGGACGGAAGAAATAAGAAACTCTTT	CATWDGRNKKLF	TRGV2	.	TRGJ1	16	-1	-1	22
29	2.0675887637245117E-4	TGTGCCACCTGGGACATAAAACGGGGGAAACTCTTT	CATWDIKRGKLF	TRGV3	.	TRGJ1	15	-1	-1	26
29	2.0675887637245117E-4	TGTGCCACCTGGGACAGGCCCTGGATCAAGACGTTT	CATWDRPWIKTF	TRGV3	.	TRGJP2	19	-1	-1	21
29	2.0675887637245117E-4	TGTGCCACCTGGGACAGATATTATAAGAAACTCTTT	CATWDRYYKKLF	TRGV3	.	TRGJ1	16	-1	-1	18
29	2.0675887637245117E-4	TGTGCCACCTGGGACAGAGGGAAACTCTTT	CATWDRGKLF	TRGV3	.	TRGJ1	16	-1	-1	20
29	2.0675887637245117E-4	TGTGCCACCTGGGATGGCCTTAAGAAACTCTTT	CATWDGLKKLF	TRGV4	.	TRGJ1	16	-1	-1	20
29	2.0675887637245117E-4	TGTGCCACCTGGGATAGGCTGGGGAAACTCTTT	CATWDRLGKLF	TRGV8	.	TRGJ1	18	-1	-1	23
29	2.0675887637245117E-4	TGTGCCACCTGGGACGGGCTGCATAAGACGTTT	CATWDGLHKTF	TRGV2	.	TRGJP2	18	-1	-1	24
29	2.0675887637245117E-4	TGTGCCACCTGGGATGGGCGGGGGGAGAAACTCTTT	CATWDGRGEKLF	TRGV4	.	TRGJ1	18	-1	-1	25
29	2.0675887637245117E-4	TGTGCCACCTGGGACGGGCTCGGAAAGAAACTCTTT	CATWDGLGKKLF	TRGV2	.	TRGJ1	21	-1	-1	24
29	2.0675887637245117E-4	TGTGCCACCGGGGCAGGGGATAATAAGAAACTCTTT	CATGAGDNKKLF	TRGV7	.	TRGJ2	16	-1	-1	19
29	2.0675887637245117E-4	TGTGCCACCTGGGCCCCGAGGGGGAAACTCTTT	CATWAPRGKLF	TRGV3	.	TRGJ1	12	-1	-1	23
29	2.0675887637245117E-4	TGTGCCACCTACAGAAAACTCTTT	CATYRKLF	TRGV2	.	TRGJ1	9	-1	-1	15
29	2.0675887637245117E-4	TGTGCCACCTGGGATTGGATCAAGACGTTT	CATWDWIKTF	TRGV8	.	TRGJP2	17	-1	-1	12
28	1.9962925994581492E-4	TGTGCCACCTGGGACGGGCTCAGAAAGGATAGTAGTGATTGGATCAAGACGTTT	CATWDGLRKDSSDWIKTF	TRGV2	.	TRGJP2	18	-1	-1	28
28	1.9962925994581492E-4	TGTGCCTTGTGGGAGATCCAAGAGTTGGGCAAAAAAATCAAGGTATTT	CALWEIQELGKKIKVF	TRGV9	.	TRGJP	14	-1	-1	18
28	1.9962925994581492E-4	TGTGCCACCTGGGACGGGTCTTATAGTAGTGATTGGATCAAGACGTTT	CATWDGSYSSDWIKTF	TRGV2	.	TRGJP2	17	-1	-1	21
28	1.9962925994581492E-4	TGTGCCACCTGGGACGGGCGTTTTAGTAGTGATTGGATCAAGACGTTT	CATWDGRFSSDWIKTF	TRGV2	.	TRGJP2	18	-1	-1	23
28	1.9962925994581492E-4	TGTGCCACCTGGGATGGGCCGGGTAGTGATTGGATCAAGACGTTT	CATWDGPGSDWIKTF	TRGV4	.	TRGJP2	19	-1	-1	22
28	1.9962925994581492E-4	TGTGCCACCTGGGACAGCCGGTTGGGGGGTAAGAAACTCTTT	CATWDSRLGGKKLF	TRGV3	.	TRGJ1	16	-1	-1	29
28	1.9962925994581492E-4	TGTGCTGCGTGGGATACTATTTATTATAAGAAACTCTTT	CAAWDTIYYKKLF	TRGV10	.	TRGJ1	14	-1	-1	20
28	1.9962925994581492E-4	TGTGCCACCTGGGGCGGGGGGGATTGGATCAAGACGTTT	CATWGGGDWIKTF	TRGV3	.	TRGJP2	12	-1	-1	21
28	1.9962925994581492E-4	TGTGCCACCTGGGACCAAACTGGTTGGTTCAAGATATTT	CATWDQTGWFKIF	TRGV2	.	TRGJP1	14	-1	-1	18
28	1.9962925994581492E-4	TGTGCCACCTGGGACGGGCCGGCCCTTAAGAAACTCTTT	CATWDGPALKKLF	TRGV2	.	TRGJ1	19	-1	-1	26
28	1.9962925994581492E-4	TGTGCCACCTGGGACGGGCGGTGTTATAAGAAACTCTTT	CATWDGRCYKKLF	TRGV2	.	TRGJ1	18	-1	-1	23
28	1.9962925994581492E-4	TGTGCCACCTGGGACGAGATTTATTATAAGAAACTCTTT	CATWDEIYYKKLF	TRGV2	.	TRGJ1	15	-1	-1	17
28	1.9962925994581492E-4	TGTGCCACCTGGGACAGGCCCGGTTATAAGAAACTCTTT	CATWDRPGYKKLF	TRGV7	.	TRGJ1	19	-1	-1	23
28	1.9962925994581492E-4	TGTGCCACCTGGGAACCCCCCCAGATTAGGAAACTCTTT	CATWEPPQIRKLF	TRGV3	.	TRGJ1	13	-1	-1	26
28	1.9962925994581492E-4	TGTGCCACCTGGGAAGGGGGTGATTGGATCAAGACGTTT	CATWEGGDWIKTF	TRGV2	.	TRGJP2	17	-1	-1	19
28	1.9962925994581492E-4	TGTGCTGCGTGGACCCGCCTCAATAAGAAACTCTTT	CAAWTRLNKKLF	TRGV10	.	TRGJ2	11	-1	-1	22
28	1.9962925994581492E-4	TGTGCCACCTGGGTCCCCTATTATAAGAAACTCTTT	CATWVPYYKKLF	TRGV8	.	TRGJ1	12	-1	-1	18
28	1.9962925994581492E-4	TGTGCCACCTGGGATGGGCGCTATAAGAAACTCTTT	CATWDGRYKKLF	TRGV4	.	TRGJ1	18	-1	-1	21
28	1.9962925994581492E-4	TGTGCCACCTGGGACCGATGTGATAAGAAACTCTTT	CATWDRCDKKLF	TRGV3	.	TRGJ1	14	-1	-1	22
28	1.9962925994581492E-4	TGTGCCACCTGGGACGGCCCAGATAAGAAACTCTTT	CATWDGPDKKLF	TRGV2	.	TRGJ1	19	-1	-1	22
28	1.9962925994581492E-4	TGTGCCACCTGGGACGGGCTCGGGGAGAAACTCTTT	CATWDGLGEKLF	TRGV2	.	TRGJ1	21	-1	-1	25
28	1.9962925994581492E-4	TGTGCCACCTGGGACGGGCACTATAAGAAACTCTTT	CATWDGHYKKLF	TRGV2	.	TRGJ1	18	-1	-1	21
28	1.9962925994581492E-4	TGTGCCACCTGGGACAGGCTCGTCGGGAAACTCTTT	CATWDRLVGKLF	TRGV3	.	TRGJ1	18	-1	-1	26
28	1.9962925994581492E-4	TGTGCCACCTGGACCCCGGGATATAAGAAACTCTTT	CATWTPGYKKLF	TRGV2	.	TRGJ1	11	-1	-1	21
28	1.9962925994581492E-4	TGTGCCACCTGGGACAGCGGCCAGAAACTCTTT	CATWDSGQKLF	TRGV7	.	TRGJ1	16	-1	-1	22
28	1.9962925994581492E-4	TGTGCCACCTGGGACAGAGATAAGAAACTCTTT	CATWDRDKKLF	TRGV7	.	TRGJ1	16	-1	-1	19
28	1.9962925994581492E-4	TGTGCCACCCCGGGGGGTAAGAAACTCTTT	CATPGGKKLF	TRGV2	.	TRGJ1	8	-1	-1	17
28	1.9962925994581492E-4	TGTGCCACTTATTATAAGAAACTCTTT	CATYYKKLF	TRGV2	.	TRGJ1	7	-1	-1	8
28	1.9962925994581492E-4	TGTGCCACCTGGGTACACTATAAGAAACTCTTT	CATWVHYKKLF	TRGV8	.	TRGJ1	12	-1	-1	18
28	1.9962925994581492E-4	TGTGCCACCTGGGATGGTTATAAGAAACTCTTT	CATWDGYKKLF	TRGV4	.	TRGJ1	16	-1	-1	17
28	1.9962925994581492E-4	TGTGCCACCTGGGACAGGCCGAAGAAACTCTTT	CATWDRPKKLF	TRGV3	.	TRGJ1	19	-1	-1	21
28	1.9962925994581492E-4	TGTGCCACCTGGGAGCGTGGGAAACTCTTT	CATWERGKLF	TRGV8	.	TRGJ1	13	-1	-1	20
28	1.9962925994581492E-4	TGTGCCACCTGGGACGGGCCGGGAAAACTCTTT	CATWDGPGKLF	TRGV2	.	TRGJ1	19	-1	-1	24
28	1.9962925994581492E-4	TGTGCCACCTGGGACGGGCACAGGAAACTCTTT	CATWDGHRKLF	TRGV2	.	TRGJ1	18	-1	-1	23
28	1.9962925994581492E-4	TTAAGTAGTGATTGGATCAAGACGTTT	LSSDWIKTF	TRGV2	.	TRGJP2	0	-1	-1	3
28	1.9962925994581492E-4	TGTGCCACCTGGGCCGCGGTAGGGATCAAGACGTTT	CATWAAVGIKTF	TRGV3	.	TRGJP2	12	-1	-1	22
27	1.9249964351917867E-4	TGTGCCACCTGGGACGGGCCGAGAGGAGAGTTGGGCAAAAAAATCAAGGTATTT	CATWDGPRGELGKKIKVF	TRGV2	.	TRGJP	19	-1	-1	26
27	1.9249964351917867E-4	TGTGCCACCTGGGTTCCTTATACCACTGGTTGGTTCAAGATATTT	CATWVPYTTGWFKIF	TRGV8	.	TRGJP1	12	-1	-1	18
27	1.9249964351917867E-4	TGTGCCACCTGGGATGAAACCCTTAGTGATTGGATCAAGACGTTT	CATWDETLSDWIKTF	TRGV2	.	TRGJP2	13	-1	-1	23
27	1.9249964351917867E-4	TGTGCCACCTGGGACGGGCGGAGTAGTGATTGGATCAAGACGTTT	CATWDGRSSDWIKTF	TRGV2	.	TRGJP2	18	-1	-1	21
27	1.9249964351917867E-4	TGTGCCACCTGGCCCCGGGGTAGTGATTGGATCAAGACGTTT	CATWPRGSDWIKTF	TRGV4	.	TRGJP2	11	-1	-1	19
27	1.9249964351917867E-4	TGTGCCACCTGGGGCCCAAGTAGTGATTGGATCAAGACGTTT	CATWGPSSDWIKTF	TRGV8	.	TRGJP2	12	-1	-1	18
27	1.9249964351917867E-4	TGTGCCACCTGGGATGTCTCGGCGGATTATAAGAAACTCTTT	CATWDVSADYKKLF	TRGV4	.	TRGJ1	15	-1	-1	25
27	1.9249964351917867E-4	TGTGCCACCTGGGACGGGCTGTGGTATTATAAGAAACTCTTT	CATWDGLWYYKKLF	TRGV2	.	TRGJ1	18	-1	-1	24
27	1.9249964351917867E-4	TGTGCCACCTGGGACAGGCAGCAGTCTAGGAAGAAACTCTTT	CATWDRQQSRKKLF	TRGV3	.	TRGJ1	18	-1	-1	30
27	1.9249964351917867E-4	TGTGCCACCTGGGACAGGGGTGGTGATTGGATCAAGACGTTT	CATWDRGGDWIKTF	TRGV2	.	TRGJP2	18	-1	-1	19
27	1.9249964351917867E-4	TGTGCCACCTGGGAGGGCCTGAATTATTATAAGAAACTCTTT	CATWEGLNYYKKLF	TRGV4	.	TRGJ1	18	-1	-1	20
27	1.9249964351917867E-4	TGTGCTGCGTGGGGCCCCCCATCTAATAAGAAACTCTTT	CAAWGPPSNKKLF	TRGV10	.	TRGJ1	12	-1	-1	25
27	1.9249964351917867E-4	TGTGCCACCTGGGATGTGGCGGATTATAAGAAACTCTTT	CATWDVADYKKLF	TRGV4	.	TRGJ1	19	-1	-1	22
27	1.9249964351917867E-4	TGTGCCACCTGGGATGGTCGACATTATAAGAAACTCTTT	CATWDGRHYKKLF	TRGV4	.	TRGJ1	16	-1	-1	22
27	1.9249964351917867E-4	TGTGCCACCTGGGATGGGCGCTATTATAAGAAACTCTTT	CATWDGRYYKKLF	TRGV4	.	TRGJ1	18	-1	-1	21
27	1.9249964351917867E-4	TGTGCCACCTGGGATATGAATTATTATAAGAAACTCTTT	CATWDMNYYKKLF	TRGV8	.	TRGJ1	15	-1	-1	17
27	1.9249964351917867E-4	TGTGCCACCTGGGACAGGCCGGGGTATAAGAAACTCTTT	CATWDRPGYKKLF	TRGV5	.	TRGJ1	19	-1	-1	24
27	1.9249964351917867E-4	TGTGCCACCTGGGACAGGCAACGATATAAGAAACTCTTT	CATWDRQRYKKLF	TRGV3	.	TRGJ1	18	-1	-1	24
27	1.9249964351917867E-4	TGTGCCACCTGGGAGGGGGTTGATTGGATCAAGACGTTT	CATWEGVDWIKTF	TRGV8	.	TRGJP2	13	-1	-1	20
27	1.9249964351917867E-4	TGTGCCACCCAAGAGTTGGGCAAAAAAATCAAGGTATTT	CATQELGKKIKVF	TRGV4	.	TRGJP	8	-1	-1	9
27	1.9249964351917867E-4	TGTGCCACCTGGGGCAATCGATATAAGAAACTCTTT	CATWGNRYKKLF	TRGV5P	.	TRGJ1	15	-1	-1	21
27	1.9249964351917867E-4	TGTGCCACCTGGGAAAGGGGAGATAAGAAACTCTTT	CATWERGDKKLF	TRGV8	.	TRGJ1	17	-1	-1	22
27	1.9249964351917867E-4	TGTGCCACCCCACACAATTATTATAAGAAACTCTTT	CATPHNYYKKLF	TRGV2	.	TRGJ1	8	-1	-1	15
27	1.9249964351917867E-4	TGTGCCACCTGGGATCGGACGAAGAAACTCTTT	CATWDRTKKLF	TRGV2	.	TRGJ1	17	-1	-1	21
27	1.9249964351917867E-4	TGTGCCACCTGGGACGGAAATAAGAAACTCTTT	CATWDGNKKLF	TRGV2	.	TRGJ1	16	-1	-1	19
27	1.9249964351917867E-4	TGTGCTGCGTGGGATTCAAAGAAACTCTTT	CAAWDSKKLF	TRGV10	.	TRGJ1	15	-1	-1	18
27	1.9249964351917867E-4	TGTGCCACCTGGGCTCATAAGAAACTCTTT	CATWAHKKLF	TRGV8	.	TRGJ1	12	-1	-1	16
27	1.9249964351917867E-4	TGTGCCACCTGGGGAAATAAGAAACTCTTT	CATWGNKKLF	TRGV2	.	TRGJ1	12	-1	-1	16
27	1.9249964351917867E-4	TGTGCCACCTGGAACCGATGGAAACTCTTT	CATWNRWKLF	TRGV5	.	TRGJ1	14	-1	-1	20
27	1.9249964351917867E-4	TGTGCCACCTGGGATAGTCCCTTGGAACTCTTT	CATWDSPLELF	TRGV8	.	TRGJ1	19	-1	-1	25
27	1.9249964351917867E-4	TGTGCCACCTGGGACGGGCCCTGGAAACTCTTT	CATWDGPWKLF	TRGV2	.	TRGJ1	20	-1	-1	23
27	1.9249964351917867E-4	TGTGCCACCTGGGATAGGGTTTGGCTCTTT	CATWDRVWLF	TRGV8	.	TRGJ1	17	-1	-1	24
27	1.9249964351917867E-4	TGTGCCACCTGGGATAAGAATTATTATAAGAAACTCTTT	CATWDKNYYKKLF	TRGV4	.	TRGJ1	14	-1	-1	17
27	1.9249964351917867E-4	TGTGCCACCTGGGACAGCCCGAGCAAGAAACTCTTT	CATWDSPSKKLF	TRGV7	.	TRGJ1	19	-1	-1	24
27	1.9249964351917867E-4	TGTGCCACCTGGGACGGGCTCTTGGAGAAACTCTTT	CATWDGLLEKLF	TRGV2	.	TRGJ1	18	-1	-1	25
26	1.8537002709254242E-4	TGTGCTGCGTGGGATAAGAAGCCACGTACCGGCCCGAATTATTATAAGAAACTCTTT	CAAWDKKPRTGPNYYKKLF	TRGV10	.	TRGJ1	14	-1	-1	34
26	1.8537002709254242E-4	TGTGCCACCTGGGACGGCCATAGTAGTGATTGGATCAAGACGTTT	CATWDGHSSDWIKTF	TRGV2	.	TRGJP2	16	-1	-1	19
26	1.8537002709254242E-4	TGTGCCACCTGGGACGGGCTAGCGAATTATTATAAGAAACTCTTT	CATWDGLANYYKKLF	TRGV2	.	TRGJ1	18	-1	-1	22
26	1.8537002709254242E-4	TGTGCCACCTGGGACGGACCCCCGGTTGGGTATAAGAAACTCTTT	CATWDGPPVGYKKLF	TRGV7	.	TRGJ1	14	-1	-1	30
26	1.8537002709254242E-4	TGTGCCACCTGGGACAGGCCGGTTTCGGATTATAAGAAACTCTTT	CATWDRPVSDYKKLF	TRGV3	.	TRGJ1	22	-1	-1	28
26	1.8537002709254242E-4	TGTGCCACCTGGGATTGTGATAGTGATTGGATCAAGACGTTT	CATWDCDSDWIKTF	TRGV8	.	TRGJP2	14	-1	-1	20
26	1.8537002709254242E-4	TGTGCCACCTGGGACGGGCCGGATTATTATAAGAAACTCTTT	CATWDGPDYYKKLF	TRGV2	.	TRGJ1	19	-1	-1	19
26	1.8537002709254242E-4	TGTGCCACCTGGGACATTAGTAGTGATTGGATCAAGACGTTT	CATWDISSDWIKTF	TRGV2	.	TRGJP2	14	-1	-1	17
26	1.8537002709254242E-4	TGTGCCACCTGGGACAAGGGGGTGGATTATAAGAAACTCTTT	CATWDKGVDYKKLF	TRGV5	.	TRGJ1	15	-1	-1	25
26	1.8537002709254242E-4	TGTGCCACCTGGGGCAGGCGTGGATATAAGAAACTCTTT	CATWGRRGYKKLF	TRGV5P	.	TRGJ1	21	-1	-1	24
26	1.8537002709254242E-4	TGTGCCACCTGGGATAGGCTTGGCTATAAGAAACTCTTT	CATWDRLGYKKLF	TRGV8	.	TRGJ1	18	-1	-1	24
26	1.8537002709254242E-4	TGTGCCACCTGGGATAGGCCTTATTATAAGAAACTCTTT	CATWDRPYYKKLF	TRGV8	.	TRGJ1	20	-1	-1	20
26	1.8537002709254242E-4	TGTGCCACCTGGGACGTACCTGGATATAAGAAACTCTTT	CATWDVPGYKKLF	TRGV2	.	TRGJ1	15	-1	-1	24
26	1.8537002709254242E-4	TGTGCCACCTGGGACGGCTCGGCTCACGTAAAACTCTTT	CATWDGSAHVKLF	TRGV2	.	TRGJ1	16	-1	-1	30
26	1.8537002709254242E-4	TGTGCCACCTGGGACGGGCCGAGATATAAGAAACTCTTT	CATWDGPRYKKLF	TRGV2	.	TRGJ1	19	-1	-1	24
26	1.8537002709254242E-4	TGTGCCACCTGGGACGGGCAAGAGTATAAGAAACTCTTT	CATWDGQEYKKLF	TRGV2	.	TRGJ1	18	-1	-1	24
26	1.8537002709254242E-4	TGTGCCACCTGGGACAGTTGTTATTATAAGAAACTCTTT	CATWDSCYYKKLF	TRGV3	.	TRGJ1	16	-1	-1	20
26	1.8537002709254242E-4	TGTGCCACCTGGGACAGGCTAAATTATAAGAAACTCTTT	CATWDRLNYKKLF	TRGV7	.	TRGJ1	18	-1	-1	22
26	1.8537002709254242E-4	TGTGCCACCTGGGAAACTGGTTGGTTCAAGATATTT	CATWETGWFKIF	TRGV7	.	TRGJP1	13	-1	-1	15
26	1.8537002709254242E-4	TGTGCCACCTGGGACCCCAGGCGGAAACTCTTT	CATWDPRRKLF	TRGV3	.	TRGJ1	14	-1	-1	23
26	1.8537002709254242E-4	TGTGCCACCTGGGACAGGCCTAAGAAACTCTTT	CATWDRPKKLF	TRGV3	.	TRGJ1	20	-1	-1	20
26	1.8537002709254242E-4	TGTGCTACAACTTATTATAAGAAACTCTTT	CATTYYKKLF	TRGV4	.	TRGJ1	7	-1	-1	11
26	1.8537002709254242E-4	TGTGCCCCCTATTATTATAAGAAACTCTTT	CAPYYYKKLF	TRGV8	.	TRGJ1	9	-1	-1	10
26	1.8537002709254242E-4	TGTGCCACCTGGGAGGGTAAGAAACTCTTT	CATWEGKKLF	TRGV2	.	TRGJ1	16	-1	-1	17
26	1.8537002709254242E-4	TGTGCCACCACGGTGGACGAGAAACTCTTT	CATTVDEKLF	TRGV8	.	TRGJ1	8	-1	-1	19
26	1.8537002709254242E-4	TGTGCCACCGAGGGGGGGAAACTCTTT	CATEGGKLF	TRGV8	.	TRGJ1	8	-1	-1	17
26	1.8537002709254242E-4	TGTGCCACCTTGCGGAAACTCTTT	CATLRKLF	TRGV3	.	TRGJ1	9	-1	-1	14
26	1.8537002709254242E-4	TGTGCCACCTGGGATAGGCAGGGGTGTAAGAAACTCTTT	CATWDRQGCKKLF	TRGV8	.	TRGJ1	18	-1	-1	26
26	1.8537002709254242E-4	TGTGCCACCTGGGACGCGGGTGATTGGATCAAGACGTTT	CATWDAGDWIKTF	TRGV2	.	TRGJP2	15	-1	-1	19
26	1.8537002709254242E-4	TGTGCCACCTGGGACGGCCCATATTATAAGAAACTCTTT	CATWDGPYYKKLF	TRGV2	.	TRGJ1	19	-1	-1	21
26	1.8537002709254242E-4	TGTGCCACCTGGGACGGACATCTCATTAAGAAACTCTTT	CATWDGHLIKKLF	TRGV2	.	TRGJ1	16	-1	-1	26
26	1.8537002709254242E-4	TGTGCCACCTGGGACAGGCCTTGTTATAAGAAACTCTTT	CATWDRPCYKKLF	TRGV3	.	TRGJ1	20	-1	-1	20
26	1.8537002709254242E-4	TGTGCCACCTGGGCCCCTTATTATAAGAAACTCTTT	CATWAPYYKKLF	TRGV4	.	TRGJ1	12	-1	-1	17
26	1.8537002709254242E-4	TGTGCCACCTGGGACGCCCTAGAGGGGAAACTCTTT	CATWDALEGKLF	TRGV3	.	TRGJ1	14	-1	-1	26
26	1.8537002709254242E-4	TGTGCCACCTGGGACGGCATTGATAAGAAACTCTTT	CATWDGIDKKLF	TRGV2	.	TRGJ1	16	-1	-1	18
26	1.8537002709254242E-4	TGTGCCACCTGGGATAATGGGGAGAAACTCTTT	CATWDNGEKLF	TRGV8	.	TRGJ1	15	-1	-1	22
26	1.8537002709254242E-4	TGTGCCACCTGGGACACCCAAAAGAAACTCTTT	CATWDTQKKLF	TRGV7	.	TRGJ1	15	-1	-1	21
26	1.8537002709254242E-4	TGTGCCACCTGGGACAGGCATGGGAAACTCTTT	CATWDRHGKLF	TRGV3	.	TRGJ1	21	-1	-1	23
26	1.8537002709254242E-4	TGTGCCTCGGTTGATTGGATCAAGACGTTT	CASVDWIKTF	TRGV3	.	TRGJP2	5	-1	-1	11
26	1.8537002709254242E-4	TGTGCCACCTGGGAGTATAAGAAACTCTTT	CATWEYKKLF	TRGV4	.	TRGJ1	13	-1	-1	15
26	1.8537002709254242E-4	TGTGCCACCGGAGGGGCTGGGAAACTCTTT	CATGGAGKLF	TRGV8	.	TRGJ1	8	-1	-1	20
26	1.8537002709254242E-4	TGTGCCACCTGGGACAGGCTCTTT	CATWDRLF	TRGV3	.	TRGJ1	18	-1	-1	18
26	1.8537002709254242E-4	TGTGCCAAATGGAAAGAACTCTTT	CAKWKELF	TRGV8	.	TRGJ1	6	-1	-1	13
26	1.8537002709254242E-4	TGTGCCACCTGGGACGGGCGAGGATATAAGAAACTCTTT	CATWDGRGYKKLF	TRGV2	.	TRGJ1	18	-1	-1	24
26	1.8537002709254242E-4	TGTGCCACCTGGGACGGGATTGATTGGATCAAGACGTTT	CATWDGIDWIKTF	TRGV3	.	TRGJP2	17	-1	-1	20
26	1.8537002709254242E-4	TGTGCCACCTGGGTAAGCTTCTCGCAGAAACTCTTT	CATWVSFSQKLF	TRGV8	.	TRGJ1	26	-1	-1	25
26	1.8537002709254242E-4	TGTGCCACCTGGGACCTACAAAATAAGTGGCTCTTT	CATWDLQNKWLF	TRGV8	.	TRGJ1	13	-1	-1	30
26	1.8537002709254242E-4	TGTGCCACCTGGGACGGGCCGAATAAGAAACTCTTT	CATWDGPNKKLF	TRGV2	.	TRGJ1	19	-1	-1	22
26	1.8537002709254242E-4	TGTGCCACCTGGGACGATTTCTGTTATAAGAAACTCTTT	CATWDDFCYKKLF	TRGV3	.	TRGJ1	14	-1	-1	23
25	1.7824041066590618E-4	TGTGCCACCTGGGACGGGCTTACCCCGGTGGGCCCCAGTGATTGGATCAAGACGTTT	CATWDGLTPVGPSDWIKTF	TRGV2	.	TRGJP2	18	-1	-1	36
25	1.7824041066590618E-4	TGTGCCACCTGGGATCGGGAGGGGGGTAGTGATTGGATCAAGACGTTT	CATWDREGGSDWIKTF	TRGV4	.	TRGJP2	18	-1	-1	25
25	1.7824041066590618E-4	TGTGCCACCTGGGATGGGCCTGACGCTTTAGGGGATAAGAAACTCTTT	CATWDGPDALGDKKLF	TRGV4	.	TRGJ1	19	-1	-1	34
25	1.7824041066590618E-4	TGTGCCACCTGGGACGGTCTATATAGTAGTGATTGGATCAAGACGTTT	CATWDGLYSSDWIKTF	TRGV2	.	TRGJP2	16	-1	-1	18
25	1.7824041066590618E-4	TGTGCCACCTGGGACGAGCCCGTGGCCCGTTATTATAAGAAACTCTTT	CATWDEPVARYYKKLF	TRGV2	.	TRGJ1	22	-1	-1	29
25	1.7824041066590618E-4	TGTGCCACCTGGGAGGGGCAAGAGTTGGGCAAAAAAATCAAGGTATTT	CATWEGQELGKKIKVF	TRGV8	.	TRGJP	13	-1	-1	15
25	1.7824041066590618E-4	TGTGCCACCTGGGATAGGCTTGACTTTTATTATAAGAAACTCTTT	CATWDRLDFYYKKLF	TRGV8	.	TRGJ2	18	-1	-1	26
25	1.7824041066590618E-4	TGTGCCACCTGGGACGCACTCCCCAATTATTATAAGAAACTCTTT	CATWDALPNYYKKLF	TRGV2	.	TRGJ1	15	-1	-1	24
25	1.7824041066590618E-4	TGTGCCACCTGGGACGGGCTTTCCACAAAAGATAAGAAACTCTTT	CATWDGLSTKDKKLF	TRGV2	.	TRGJ1	18	-1	-1	31
25	1.7824041066590618E-4	TGTGCCACCTGGGACGGGCCTAGGGGATATTATAAGAAACTCTTT	CATWDGPRGYYKKLF	TRGV2	.	TRGJ1	19	-1	-1	27
25	1.7824041066590618E-4	TGTGCCACCTGGGACGGGCCGGGGGTTTATTATAAGAAACTCTTT	CATWDGPGVYYKKLF	TRGV2	.	TRGJ1	19	-1	-1	26
25	1.7824041066590618E-4	TGTGCCACCTGGGACGGGCGGGTTTGGAATTATAAGAAACTCTTT	CATWDGRVWNYKKLF	TRGV2	.	TRGJ1	18	-1	-1	28
25	1.7824041066590618E-4	TGTGCTGCGTGGGATCCCGTTTATTATTATAAGAAACTCTTT	CAAWDPVYYYKKLF	TRGV10	.	TRGJ1	14	-1	-1	22
25	1.7824041066590618E-4	TGTGCCACCTGGGATTCGGTGTGTTATTATAAGAAACTCTTT	CATWDSVCYYKKLF	TRGV8	.	TRGJ1	14	-1	-1	23
25	1.7824041066590618E-4	TGTGCCACCTGGGACCACACCGTGTGTTATAAGAAACTCTTT	CATWDHTVCYKKLF	TRGV7	.	TRGJ1	14	-1	-1	26
25	1.7824041066590618E-4	TGTGCCACCTGGGACGGGCAATGGGAGGATAAGAAACTCTTT	CATWDGQWEDKKLF	TRGV2	.	TRGJ1	18	-1	-1	28
25	1.7824041066590618E-4	TGTGCCACCTGGGACGGACCCCCCTATTATAAGAAACTCTTT	CATWDGPPYYKKLF	TRGV2	.	TRGJ1	20	-1	-1	24
25	1.7824041066590618E-4	TGTGCCACCTGGGACAGGCCACGTGATTGGATCAAGACGTTT	CATWDRPRDWIKTF	TRGV3	.	TRGJP2	19	-1	-1	22
25	1.7824041066590618E-4	TGTGCCACCTGGTTTAGTAGTGATTGGATCAAGACGTTT	CATWFSSDWIKTF	TRGV8	.	TRGJP2	11	-1	-1	14
25	1.7824041066590618E-4	TGTGCCACCTGGGCCGTATCGAATTGGATCAAGACGTTT	CATWAVSNWIKTF	TRGV4	.	TRGJP2	12	-1	-1	22
25	1.7824041066590618E-4	TGTGCCACCTGGGATCTGTCGGTGGATAAGAAACTCTTT	CATWDLSVDKKLF	TRGV8	.	TRGJ1	14	-1	-1	25
25	1.7824041066590618E-4	TGTGCCACCTGGGATGGGGACCCCTATAAGAAACTCTTT	CATWDGDPYKKLF	TRGV4	.	TRGJ1	17	-1	-1	24
25	1.7824041066590618E-4	TGTGCTGCGTGGGATTCTAGTTGGTTCAAGATATTT	CAAWDSSWFKIF	TRGV10	.	TRGJP1	15	-1	-1	16
25	1.7824041066590618E-4	TGTGCCACCTGGGATGGCTCTTATAAGAAACTCTTT	CATWDGSYKKLF	TRGV4	.	TRGJ1	16	-1	-1	20
25	1.7824041066590618E-4	TGTGCCACCTGGGACGTTTCATATAAGAAACTCTTT	CATWDVSYKKLF	TRGV2	.	TRGJ1	15	-1	-1	21
25	1.7824041066590618E-4	TGTGCCACCTGGGACGGGTTAGGAAAGAAACTCTTT	CATWDGLGKKLF	TRGV2	.	TRGJ1	17	-1	-1	24
25	1.7824041066590618E-4	TGTGCCACCTGGGACGGGGATTATAAGAAACTCTTT	CATWDGDYKKLF	TRGV2	.	TRGJ1	17	-1	-1	19
25	1.7824041066590618E-4	TGTGCCACCTGGGACAGCCCTTATAAGAAACTCTTT	CATWDSPYKKLF	TRGV3	.	TRGJ1	20	-1	-1	20
25	1.7824041066590618E-4	TGTGCCACCTGCCATTATTATAAGAAACTCTTT	CATCHYYKKLF	TRGV7	.	TRGJ1	10	-1	-1	13
25	1.7824041066590618E-4	TGTGCCACCTGGGATGTGTCAGGGAAACTCTTT	CATWDVSGKLF	TRGV4	.	TRGJ1	15	-1	-1	23
25	1.7824041066590618E-4	TGTGCCACCTGGGACCAGAATAAGAAACTCTTT	CATWDQNKKLF	TRGV7	.	TRGJ1	14	-1	-1	19
25	1.7824041066590618E-4	TGTGCCACCTGGGACGGGGCGAAGAAACTCTTT	CATWDGAKKLF	TRGV2	.	TRGJ1	17	-1	-1	21
25	1.7824041066590618E-4	TGTGCCACCTGGGACGATTCTCGGAAACTCTTT	CATWDDSRKLF	TRGV7	.	TRGJ1	14	-1	-1	23
25	1.7824041066590618E-4	TGTGCCACCTGGGACAGAGGAGAGAAACTCTTT	CATWDRGEKLF	TRGV7	.	TRGJ1	16	-1	-1	22
25	1.7824041066590618E-4	TGTGCCACGGGGGATTATTATAAGAAACTCTTT	CATGDYYKKLF	TRGV8	.	TRGJ1	14	-1	-1	13
25	1.7824041066590618E-4	TGTGCCACCTGGGTTCCGGAGAAACTCTTT	CATWVPEKLF	TRGV8	.	TRGJ1	12	-1	-1	19
25	1.7824041066590618E-4	TGTGCCACCTGGGAGGAAAAGAAACTCTTT	CATWEEKKLF	TRGV2	.	TRGJ1	13	-1	-1	18
25	1.7824041066590618E-4	TGTGCCACCTGGAACGGGAAGAAACTCTTT	CATWNGKKLF	TRGV8	.	TRGJ1	11	-1	-1	18
25	1.7824041066590618E-4	TGTGCCACCTGGGCCCAGAAACTCTTT	CATWAQKLF	TRGV8	.	TRGJ1	12	-1	-1	16
25	1.7824041066590618E-4	TGTGCCACCAATTATAAGAAACTCTTT	CATNYKKLF	TRGV4	.	TRGJ1	8	-1	-1	10
25	1.7824041066590618E-4	TGTGCCACCTGCCCCCTCTTT	CATCPLF	TRGV8	.	TRGJ1	10	-1	-1	15
25	1.7824041066590618E-4	TGTGCCTTGTGGGAGCGACGCGATTATAAGAAACTCTTT	CALWERRDYKKLF	TRGV9	.	TRGJ1	14	-1	-1	22
25	1.7824041066590618E-4	TGTGCCACCTGGGCGCCCCTGTTTTATAAGAAACTCTTT	CATWAPLFYKKLF	TRGV4	.	TRGJ1	12	-1	-1	23
25	1.7824041066590618E-4	TGTGCCACCTGGGACAGGCAAGATTATAAGAAACTCTTT	CATWDRQDYKKLF	TRGV3	.	TRGJ1	18	-1	-1	22
25	1.7824041066590618E-4	TGTGCCACCCGCGATTTCCCTCTTGAGAAACTCTTT	CATRDFPLEKLF	TRGV3	.	TRGJ1	8	-1	-1	25
25	1.7824041066590618E-4	TGTGCCACCTGGGCACGATATAAGAAACTCTTT	CATWARYKKLF	TRGV2	.	TRGJ1	16	-1	-1	18
25	1.7824041066590618E-4	TGTGCCACCTGGGATTGTTATAAGAAACTCTTT	CATWDCYKKLF	TRGV2	.	TRGJ1	13	-1	-1	13
25	1.7824041066590618E-4	TGTGCCACCTGGGATTACAAGAAACTCTTT	CATWDYKKLF	TRGV8	.	TRGJ1	14	-1	-1	13
25	1.7824041066590618E-4	TGTGCCACCTGGGACAGCAAGAAACTCTTT	CATWDSKKLF	TRGV7	.	TRGJ1	16	-1	-1	18
25	1.7824041066590618E-4	TGTGCTGCGTGGGATCAGAAACTCTTT	CAAWDQKLF	TRGV10	.	TRGJ2	14	-1	-1	13
25	1.7824041066590618E-4	TGTGCCCCCTTAGGGAAACTCTTT	CAPLGKLF	TRGV8	.	TRGJ1	9	-1	-1	14
25	1.7824041066590618E-4	TGTGCCACCTGGGACGGGCTTAAAGGGGGAAAGAAACTCTTT	CATWDGLKGGKKLF	TRGV2	.	TRGJ1	18	-1	-1	30
25	1.7824041066590618E-4	TGTGCCACCTGGGACGGGCTACGCTATAAGAAACTCTTT	CATWDGLRYKKLF	TRGV2	.	TRGJ1	18	-1	-1	24
25	1.7824041066590618E-4	TGTGCCACCTGGGACACCCGGGGTTATAAGAAACTCTTT	CATWDTRGYKKLF	TRGV3	.	TRGJ1	15	-1	-1	23
25	1.7824041066590618E-4	TGTGCCACCTGGGACAGGCCGAGTTATAAGAAACTCTTT	CATWDRPSYKKLF	TRGV3	.	TRGJ1	19	-1	-1	23
25	1.7824041066590618E-4	TGTGCCACCTGGGACAGGCGGTATTATAAGAAACTCTTT	CATWDRRYYKKLF	TRGV7	.	TRGJ1	18	-1	-1	21
25	1.7824041066590618E-4	TGTGCCACCTGGGATACCTATAAGAAACTCTTT	CATWDTYKKLF	TRGV4	.	TRGJ1	14	-1	-1	18
25	1.7824041066590618E-4	TGTGCCACCTGGGATAGCCATAAGAAACTCTTT	CATWDSHKKLF	TRGV8	.	TRGJ1	16	-1	-1	19
25	1.7824041066590618E-4	TGTGCTGCGTGGGGGGGGGGGGACTATAAGAAACTCTTT	CAAWGGGDYKKLF	TRGV10	.	TRGJ1	12	-1	-1	24
25	1.7824041066590618E-4	TGTGCCACCTGGGACGGCGGCGGCTATAAGAAACTCTTT	CATWDGGGYKKLF	TRGV2	.	TRGJ1	16	-1	-1	24
24	1.7111079423926993E-4	TGTGCCACCTGGGACAGGCAGTTCACCCTCCCCCATTATTATAAGAAACTCTTT	CATWDRQFTLPHYYKKLF	TRGV3	.	TRGJ1	18	-1	-1	34
24	1.7111079423926993E-4	TGTGCCACCTGGGACGGGCCCAAAGAGTTGGGCAAAAAAATCAAGGTATTT	CATWDGPKELGKKIKVF	TRGV2	.	TRGJP	20	-1	-1	22
24	1.7111079423926993E-4	TGTGCCACCTGGGATTACTATAGTAGTGATTGGATCAAGACGTTT	CATWDYYSSDWIKTF	TRGV4	.	TRGJP2	14	-1	-1	18
24	1.7111079423926993E-4	TGTGCCACCTGGGATGGGTATAGTAGTGATTGGATCAAGACGTTT	CATWDGYSSDWIKTF	TRGV4	.	TRGJP2	17	-1	-1	18
24	1.7111079423926993E-4	TGTGCCACCTGGGATGGGCCCGAATGCTATTATAAGAAACTCTTT	CATWDGPECYYKKLF	TRGV4	.	TRGJ1	20	-1	-1	20
24	1.7111079423926993E-4	TGTGCCACCTGGGATATAGTATTTGGTGATTGGATCAAGACGTTT	CATWDIVFGDWIKTF	TRGV8	.	TRGJP2	15	-1	-1	25
24	1.7111079423926993E-4	TGTGCCACCTGGGACGCCCCGTGGATTTATTATAAGAAACTCTTT	CATWDAPWIYYKKLF	TRGV7	.	TRGJ1	14	-1	-1	23
24	1.7111079423926993E-4	TGTGCCACCTGGGACGGCCGAACCCTTTATTATAAGAAACTCTTT	CATWDGRTLYYKKLF	TRGV2	.	TRGJ1	16	-1	-1	26
24	1.7111079423926993E-4	TGTGCCACCTGGGACGGGCCTTCGGATTATTATAAGAAACTCTTT	CATWDGPSDYYKKLF	TRGV2	.	TRGJ1	19	-1	-1	20
24	1.7111079423926993E-4	TGTGCCACCTGGGACGGATATCCCTACATTGATAAGAAACTCTTT	CATWDGYPYIDKKLF	TRGV2	.	TRGJ1	16	-1	-1	27
24	1.7111079423926993E-4	TGTGCCACCTGGGACAGGCGGGGTAGTGATTGGATCAAGACGTTT	CATWDRRGSDWIKTF	TRGV3	.	TRGJP2	18	-1	-1	22
24	1.7111079423926993E-4	TGTGCTGCGTGGGACCCAGGTTTTGATCGGTTCAAGATATTT	CAAWDPGFDRFKIF	TRGV10	.	TRGJP1	13	-1	-1	28
24	1.7111079423926993E-4	TGTGCCACCTGGGATTTGATTGGTGATTGGATCAAGACGTTT	CATWDLIGDWIKTF	TRGV8	.	TRGJP2	14	-1	-1	22
24	1.7111079423926993E-4	TGTGCCACCTGGGACGGGTTGAATTATTATAAGAAACTCTTT	CATWDGLNYYKKLF	TRGV2	.	TRGJ1	17	-1	-1	20
24	1.7111079423926993E-4	TGTGCCTTGTGGGAGGTGCGGTATTATAAGAAACTCTTT	CALWEVRYYKKLF	TRGV9	.	TRGJ1	18	-1	-1	21
24	1.7111079423926993E-4	TGTGCCACCTGGGATTTCCCTATCACCAAGAAACTCTTT	CATWDFPITKKLF	TRGV4	.	TRGJ1	14	-1	-1	27
24	1.7111079423926993E-4	TGTGCCACCTGGGACGGGCTTAGGAATAAGAAACTCTTT	CATWDGLRNKKLF	TRGV2	.	TRGJ1	18	-1	-1	25
24	1.7111079423926993E-4	TGTGCCACCTGGGACAGGCGACGCTATAAGAAACTCTTT	CATWDRRRYKKLF	TRGV3	.	TRGJ1	18	-1	-1	24
24	1.7111079423926993E-4	TGTGCCACCTGGGAAGCGGATTATTATAAGAAACTCTTT	CATWEADYYKKLF	TRGV3	.	TRGJ1	13	-1	-1	16
24	1.7111079423926993E-4	TGTGCTGCGTGGGAGAAGGGAGATAAGAAACTCTTT	CAAWEKGDKKLF	TRGV10	.	TRGJ1	13	-1	-1	22
24	1.7111079423926993E-4	TGTGCCACCTGGGCCGGTTATTATAAGAAACTCTTT	CATWAGYYKKLF	TRGV2	.	TRGJ1	16	-1	-1	17
24	1.7111079423926993E-4	TGTGCCACCTGGGGTAGTGATTGGATCAAGACGTTT	CATWGSDWIKTF	TRGV3	.	TRGJP2	12	-1	-1	13
24	1.7111079423926993E-4	TGTGCCACCTGGGATGTATGGAGTAGGAAACTCTTT	CATWDVWSRKLF	TRGV4	.	TRGJ1	15	-1	-1	23
24	1.7111079423926993E-4	TGTGCCACCTGGGATGGTTATTATAAGAAACTCTTT	CATWDGYYKKLF	TRGV4	.	TRGJ1	16	-1	-1	17
24	1.7111079423926993E-4	TGTGCCACCTGGGACAGCCAGGGGAAGAAACTCTTT	CATWDSQGKKLF	TRGV3	.	TRGJ2	16	-1	-1	24
24	1.7111079423926993E-4	TGTGCCACCTGGGACAGGCCGGCGAAACTCTTT	CATWDRPAKLF	TRGV7	.	TRGJ1	19	-1	-1	23
24	1.7111079423926993E-4	TGTGCCACCTGGACCCCAGGGAAGAAACTCTTT	CATWTPGKKLF	TRGV2	.	TRGJ1	11	-1	-1	21
24	1.7111079423926993E-4	TGTGCCCCCAGCGAATATAAGAAACTCTTT	CAPSEYKKLF	TRGV4	.	TRGJ1	8	-1	-1	15
24	1.7111079423926993E-4	TGTGCCACCGGAGATTGGATCAAGACGTTT	CATGDWIKTF	TRGV8	.	TRGJP2	17	-1	-1	12
24	1.7111079423926993E-4	TGTGCCACCTGTGATAAGAAACTCTTT	CATCDKKLF	TRGV3	.	TRGJ1	13	-1	-1	13
24	1.7111079423926993E-4	TGTGCCACCTGGGACAAGAAACTCTTT	CATWDKKLF	TRGV3	.	TRGJ1	15	-1	-1	15
24	1.7111079423926993E-4	TGTGCTGCGTGGGAGGAGGGTGGTTGGTTCAAGATATTT	CAAWEEGGWFKIF	TRGV10	.	TRGJP1	13	-1	-1	20
24	1.7111079423926993E-4	TGTGCCACCTGGGATGAGGGTGATTGGATCAAGACGTTT	CATWDEGDWIKTF	TRGV8	.	TRGJP2	18	-1	-1	19
24	1.7111079423926993E-4	TGTGCCACCTGGGATAGGGCTTATTATAAGAAACTCTTT	CATWDRAYYKKLF	TRGV8	.	TRGJ1	20	-1	-1	20
24	1.7111079423926993E-4	TGTGCCACCTGGGAACAACTTTGCTATAAGAAACTCTTT	CATWEQLCYKKLF	TRGV3	.	TRGJ1	13	-1	-1	24
24	1.7111079423926993E-4	TGTGCCACCTGGTCCATCCATTATAAGAAACTCTTT	CATWSIHYKKLF	TRGV2	.	TRGJ1	11	-1	-1	19
24	1.7111079423926993E-4	TGTGCCACCTGGGTCCGGGGGGATAAGAAACTCTTT	CATWVRGDKKLF	TRGV8	.	TRGJ1	12	-1	-1	22
24	1.7111079423926993E-4	TGTGCCACCTGGGATCTCTATTATAAGAAACTCTTT	CATWDLYYKKLF	TRGV8	.	TRGJ1	14	-1	-1	18
24	1.7111079423926993E-4	TGTGCCACCTGGGACTCCCATTATAAGAAACTCTTT	CATWDSHYKKLF	TRGV8	.	TRGJ1	13	-1	-1	19
24	1.7111079423926993E-4	TGTGCCACCTGGGACCCGGGCGTGAAGAAACTCTTT	CATWDPGVKKLF	TRGV2	.	TRGJ1	14	-1	-1	24
24	1.7111079423926993E-4	TGTGCCACCTGGGACGGATTCTATAAGAAACTCTTT	CATWDGFYKKLF	TRGV2	.	TRGJ1	16	-1	-1	21
24	1.7111079423926993E-4	TGTGCCACCTGGGACAGTAATTTGGTGAAACTCTTT	CATWDSNLVKLF	TRGV3	.	TRGJ1	16	-1	-1	26
24	1.7111079423926993E-4	TGTGCCACCTGGGACAGAGGCAAAAAGAAACTCTTT	CATWDRGKKKLF	TRGV7	.	TRGJ1	16	-1	-1	24
24	1.7111079423926993E-4	TGTGCCACCTGGGATTTTTATAAGAAACTCTTT	CATWDFYKKLF	TRGV4	.	TRGJ1	14	-1	-1	13
24	1.7111079423926993E-4	TGTGCCACCACCCCCGGAGAGAAACTCTTT	CATTPGEKLF	TRGV4	.	TRGJ1	8	-1	-1	19
24	1.7111079423926993E-4	TGTGCCACCTCTGATAAGAAACTCTTT	CATSDKKLF	TRGV2	.	TRGJ1	9	-1	-1	13
24	1.7111079423926993E-4	TGTGCCACCTGGGGGGGGAAACTCTTT	CATWGGKLF	TRGV8	.	TRGJ1	12	-1	-1	17
24	1.7111079423926993E-4	TGTGCCACCTGGGATGGCTGCCTTTATTATAAGAAACTCTTT	CATWDGCLYYKKLF	TRGV4	.	TRGJ1	16	-1	-1	23
24	1.7111079423926993E-4	TGTGCCACCTGGGACGGGCCGGGCTATTATAAGAAACTCTTT	CATWDGPGYYKKLF	TRGV2	.	TRGJ2	19	-1	-1	24
24	1.7111079423926993E-4	TGTGCCACCTGGGACAGGCGTAGTGATTGGATCAAGACGTTT	CATWDRRSDWIKTF	TRGV3	.	TRGJP2	18	-1	-1	19
24	1.7111079423926993E-4	TGTGCCACCTGGACAAATACCACTGGTTGGTTCAAGATATTT	CATWTNTTGWFKIF	TRGV8	.	TRGJP1	11	-1	-1	16
24	1.7111079423926993E-4	TGTGCCACCTGGGACGATCATTATTATAAGAAACTCTTT	CATWDDHYYKKLF	TRGV2	.	TRGJ1	15	-1	-1	19
24	1.7111079423926993E-4	TGTGCCACCTGGGACAGCTCCTATAAGAAACTCTTT	CATWDSSYKKLF	TRGV3	.	TRGJ1	16	-1	-1	21
24	1.7111079423926993E-4	TGTGCCACCTGGGACAGGCTGGGGAAACTCTTT	CATWDRLGKLF	TRGV3	.	TRGJ1	18	-1	-1	23
24	1.7111079423926993E-4	TGTGCCATCCAGATCAAGACGTTT	CAIQIKTF	TRGV8	.	TRGJP2	6	-1	-1	11
24	1.7111079423926993E-4	TGTGCTCCGGTGGGGCCTGGGACCACTGGTTGGTTCAAGATATTT	CAPVGPGTTGWFKIF	TRGV10	.	TRGJP1	13	-1	-1	21
24	1.7111079423926993E-4	TGTGCTGCGTGGGATCCTCTAAATTATTATAAGAAACTCTTT	CAAWDPLNYYKKLF	TRGV10	.	TRGJ1	14	-1	-1	21
24	1.7111079423926993E-4	TGTGCCACCTGGCCGATCCGGAGGAATAAGAAACTCTTT	CATWPIRRNKKLF	TRGV8	.	TRGJ1	11	-1	-1	25
24	1.7111079423926993E-4	TGTGCCTTGCGGCTTTATTATAAGAAACTCTTT	CALRLYYKKLF	TRGV9	.	TRGJ1	11	-1	-1	14
24	1.7111079423926993E-4	TGTGCCACCTGGGATAGTCGTAAGACGTTT	CATWDSRKTF	TRGV8	.	TRGJP2	16	-1	-1	21
23	1.6398117781263368E-4	TGTGCTGCGTGGCACCCAACCGCCCCCGTTTCTACTGGTTGGTTCAAGATATTT	CAAWHPTAPVSTGWFKIF	TRGV10	.	TRGJP1	11	-1	-1	33
23	1.6398117781263368E-4	TGTGCCACCTGGGACGGGCCTCGATGGGGGGTGAGTGATTGGATCAAGACGTTT	CATWDGPRWGVSDWIKTF	TRGV2	.	TRGJP2	19	-1	-1	33
23	1.6398117781263368E-4	TGTGCCACCTGGGATAGAAACCCGTGGGGATTTTGTGCTAAGAAACTCTTT	CATWDRNPWGFCAKKLF	TRGV8	.	TRGJ1	16	-1	-1	38
23	1.6398117781263368E-4	TGTGCCACCTGGGACAGGCTTAGAGAGTTGGGCAAAAAAATCAAGGTATTT	CATWDRLRELGKKIKVF	TRGV3	.	TRGJP	18	-1	-1	23
23	1.6398117781263368E-4	TGTGCCACCTGGGACAGGCGTATGGGGGGTAGTGATTGGATCAAGACGTTT	CATWDRRMGGSDWIKTF	TRGV3	.	TRGJP2	18	-1	-1	28
23	1.6398117781263368E-4	TGTGCCACCTGGTCCAACGGGCGCAGGGGATTTGGTAGGAAACTCTTT	CATWSNGRRGFGRKLF	TRGV2	.	TRGJ1	11	-1	-1	35
23	1.6398117781263368E-4	TGTGCCTTGTGGGAGGTGCCTCAGGATTATTATAAGAAACTCTTT	CALWEVPQDYYKKLF	TRGV9	.	TRGJ1	18	-1	-1	25
23	1.6398117781263368E-4	TGTGCCACCTGGGGAGGATGTCCCAGATATGATAAGAAACTCTTT	CATWGGCPRYDKKLF	TRGV4	.	TRGJ1	12	-1	-1	27
23	1.6398117781263368E-4	TGTGCCACCTGGGATGGGCTATTGAGGTATTATAAGAAACTCTTT	CATWDGLLRYYKKLF	TRGV4	.	TRGJ1	18	-1	-1	27
23	1.6398117781263368E-4	TGTGCCACCTGGGATAATCAGAGTAGTGATTGGATCAAGACGTTT	CATWDNQSSDWIKTF	TRGV8	.	TRGJP2	15	-1	-1	21
23	1.6398117781263368E-4	TGTGCCACCTGGGACGGAGGTTGTAGTGATTGGATCAAGACGTTT	CATWDGGCSDWIKTF	TRGV2	.	TRGJP2	16	-1	-1	22
23	1.6398117781263368E-4	TGTGCCACCTGGGACAAGCCACACGACTCTTATAAGAAACTCTTT	CATWDKPHDSYKKLF	TRGV5	.	TRGJ1	19	-1	-1	29
23	1.6398117781263368E-4	TGTGCCACCTGGGATGGGTCGAATTATTATAAGAAACTCTTT	CATWDGSNYYKKLF	TRGV4	.	TRGJ1	17	-1	-1	18
23	1.6398117781263368E-4	TGTGCCACCTGGGATAGCGATAGTGATTGGATCAAGACGTTT	CATWDSDSDWIKTF	TRGV8	.	TRGJP2	16	-1	-1	20
23	1.6398117781263368E-4	TGTGCCACCTGGGATAGGTTGAATTATTATAAGAAACTCTTT	CATWDRLNYYKKLF	TRGV8	.	TRGJ1	17	-1	-1	20
23	1.6398117781263368E-4	TGTGCCACCTGGGACGGTGGGAGTGATTGGATCAAGACGTTT	CATWDGGSDWIKTF	TRGV2	.	TRGJP2	16	-1	-1	21
23	1.6398117781263368E-4	TGTGCCACCTGGATCCCTACGTTGAATTATAAGAAACTCTTT	CATWIPTLNYKKLF	TRGV8	.	TRGJ1	11	-1	-1	25
23	1.6398117781263368E-4	TGTGCCACCTGGGACGGGCCCCCCCGTAAGAAACTCTTT	CATWDGPPRKKLF	TRGV2	.	TRGJ1	20	-1	-1	26
23	1.6398117781263368E-4	TGTGCCACCTGGGACGGGCAGGTTTGTAAGAAACTCTTT	CATWDGQVCKKLF	TRGV2	.	TRGJ1	18	-1	-1	23
23	1.6398117781263368E-4	TGTGCCACCTGGGACAGGCATCATTATAAGAAACTCTTT	CATWDRHHYKKLF	TRGV3	.	TRGJ1	18	-1	-1	19
23	1.6398117781263368E-4	TGTGCCACCTGGGAAAGGAGATATTATAAGAAACTCTTT	CATWERRYYKKLF	TRGV8	.	TRGJ1	17	-1	-1	21
23	1.6398117781263368E-4	TGTGCCACCTGGGGCGTACGTATTAAGAAACTCTTT	CATWGVRIKKLF	TRGV2	.	TRGJ1	15	-1	-1	23
23	1.6398117781263368E-4	TGTGCCTCCTCTCCTTATTATAAGAAACTCTTT	CASSPYYKKLF	TRGV7	.	TRGJ1	9	-1	-1	14
23	1.6398117781263368E-4	TGTGCCACTCTGTGTTATTATAAGAAACTCTTT	CATLCYYKKLF	TRGV4	.	TRGJ1	11	-1	-1	14
23	1.6398117781263368E-4	TGTGCCACCTGGGGGCGAATTAAGAAACTCTTT	CATWGRIKKLF	TRGV8	.	TRGJ1	12	-1	-1	20
23	1.6398117781263368E-4	TGTGCCACCTGGGACGCTGCTAAGAAACTCTTT	CATWDAAKKLF	TRGV3	.	TRGJ1	14	-1	-1	20
23	1.6398117781263368E-4	TGTGCCACCGTCCCTAGTTATAAGAAACTCTTT	CATVPSYKKLF	TRGV4	.	TRGJ1	8	-1	-1	17
23	1.6398117781263368E-4	TGTGCCCGAGGAGAATATAAGAAACTCTTT	CARGEYKKLF	TRGV8	.	TRGJ1	5	-1	-1	15
23	1.6398117781263368E-4	TGTGCCACCTGGGTGGATAAGAAACTCTTT	CATWVDKKLF	TRGV4	.	TRGJ1	15	-1	-1	16
23	1.6398117781263368E-4	TGTGCCACCTGGGGGGATAAGAAACTCTTT	CATWGDKKLF	TRGV8	.	TRGJ1	12	-1	-1	16
23	1.6398117781263368E-4	TGTGCCACCTGGGACCAGAAGAAACTCTTT	CATWDQKKLF	TRGV3	.	TRGJ1	14	-1	-1	18
23	1.6398117781263368E-4	TGTGCCACCCCTTGGGATAAGAAACTCTTT	CATPWDKKLF	TRGV7	.	TRGJ1	8	-1	-1	16
23	1.6398117781263368E-4	TGTGAAGGTAGTGATTGGATCAAGACGTTT	CEGSDWIKTF	TRGV3	.	TRGJP2	3	-1	-1	7
23	1.6398117781263368E-4	TGTGCCGCGGATAAGAAACTCTTT	CAADKKLF	TRGV3	.	TRGJ1	5	-1	-1	10
23	1.6398117781263368E-4	TGTTATTATAAGAAACTCTTT	CYYKKLF	TRGV3	.	TRGJ1	2	-1	-1	2
23	1.6398117781263368E-4	TGTGCCACCTGGGATCTGCGGGTTTGCTATAAGAAACTCTTT	CATWDLRVCYKKLF	TRGV8	.	TRGJ1	14	-1	-1	27
23	1.6398117781263368E-4	TGTGCCACCTGGGACCGAGGGTGGACTAATAAGAAACTCTTT	CATWDRGWTNKKLF	TRGV2	.	TRGJ1	14	-1	-1	28
23	1.6398117781263368E-4	TGTGCCACCTGGGACGGCCCGGGGTATTATAAGAAACTCTTT	CATWDGPGYYKKLF	TRGV2	.	TRGJ2	20	-1	-1	24
23	1.6398117781263368E-4	TGTGCCACCTGGGACGGGCTTTGGGATTATAAGAAACTCTTT	CATWDGLWDYKKLF	TRGV2	.	TRGJ1	18	-1	-1	25
23	1.6398117781263368E-4	TGTGCCACCTGGGACGGAGTCCGGGGTTATAAGAAACTCTTT	CATWDGVRGYKKLF	TRGV5	.	TRGJ1	14	-1	-1	26
23	1.6398117781263368E-4	TGTGCCACCTGGGACAGGCCCTGGTTTTATAAGAAACTCTTT	CATWDRPWFYKKLF	TRGV7	.	TRGJ1	19	-1	-1	26
23	1.6398117781263368E-4	TGTGCCACCTCCCAAAGTAGTGATTGGATCAAGACGTTT	CATSQSSDWIKTF	TRGV8	.	TRGJP2	9	-1	-1	15
23	1.6398117781263368E-4	TGTGCCACCTGGGATGGTGGTGATTGGATCAAGACGTTT	CATWDGGDWIKTF	TRGV8	.	TRGJP2	14	-1	-1	13
23	1.6398117781263368E-4	TGTGCCACCTGGGATGGGCCGGGTTATAAGAAACTCTTT	CATWDGPGYKKLF	TRGV4	.	TRGJ1	19	-1	-1	23
23	1.6398117781263368E-4	TGTGCCACCTGGGACGGTTTCTATTATAAGAAACTCTTT	CATWDGFYYKKLF	TRGV2	.	TRGJ1	16	-1	-1	21
23	1.6398117781263368E-4	TGTGCCACCTGGGACGGGTGGAAAATTTTGTTACTCTTT	CATWDGWKILLLF	TRGV2	.	TRGJ2	17	-1	-1	32
23	1.6398117781263368E-4	TGTGCCACCTGGGACAGTAGTGATTGGATCAAGACGTTT	CATWDSSDWIKTF	TRGV3	.	TRGJP2	16	-1	-1	15
23	1.6398117781263368E-4	TGTGCCACCTGGGACAGGCAGGATTATAAGAAACTCTTT	CATWDRQDYKKLF	TRGV3	.	TRGJ1	18	-1	-1	22
23	1.6398117781263368E-4	TGTGCCACCTGGGAGGCCTCTTATTATAAGAAACTCTTT	CATWEASYYKKLF	TRGV4	.	TRGJ1	13	-1	-1	20
23	1.6398117781263368E-4	TGTGCCACCTGGGTGGGTTATTATAAGAAACTCTTT	CATWVGYYKKLF	TRGV2	.	TRGJ1	12	-1	-1	17
23	1.6398117781263368E-4	TGTGCCACCTGGGACAGCGAGAATAAGAAACTCTTT	CATWDSENKKLF	TRGV3	.	TRGJ1	16	-1	-1	22
23	1.6398117781263368E-4	TGTGCCACCTGGTTCTATTATAAGAAACTCTTT	CATWFYYKKLF	TRGV2	.	TRGJ1	11	-1	-1	15
23	1.6398117781263368E-4	TGTGCCCCAGAGGAACTCTTT	CAPEELF	TRGV8	.	TRGJ1	5	-1	-1	10
23	1.6398117781263368E-4	TGTGCCACCTGGGACGGGCTGGATGCTTCTTATAAGAAACTCTTT	CATWDGLDASYKKLF	TRGV2	.	TRGJ1	18	-1	-1	26
23	1.6398117781263368E-4	TGTGCCACCTGGGACGGGCCGGCTAATAAGAAACTCTTT	CATWDGPANKKLF	TRGV2	.	TRGJ1	19	-1	-1	25
22	1.5685156138599743E-4	TGTGCCACCTGGGACGGGCCTATTCGTTTTTTACCGGGTAGTGATTGGATCAAGACGTTT	CATWDGPIRFLPGSDWIKTF	TRGV2	.	TRGJP2	19	-1	-1	37
22	1.5685156138599743E-4	TGTGCCACCTGGGACATAAATCTTTTACTGCTGCCGGGATTTTATTATAAGAAACTCTTT	CATWDINLLLLPGFYYKKLF	TRGV2	.	TRGJ1	14	-1	-1	41
22	1.5685156138599743E-4	TGTGCCACCTGGGATAGGCACGAGGTTAGGGGTGATTGGATCAAGACGTTT	CATWDRHEVRGDWIKTF	TRGV8	.	TRGJP2	18	-1	-1	31
22	1.5685156138599743E-4	TGTGCTGCGTGGGATTATAAATTCAAATTTTATTATAAGAAACTCTTT	CAAWDYKFKFYYKKLF	TRGV10	.	TRGJ1	16	-1	-1	14
22	1.5685156138599743E-4	TGTGCCACCTGGGTCACGGGGGAGTTGGGCAAAAAAATCAAGGTATTT	CATWVTGELGKKIKVF	TRGV7	.	TRGJP	15	-1	-1	21
22	1.5685156138599743E-4	TGTGCCACCTGGGACGGGCGCTTCGATGATTATTATAAGAAACTCTTT	CATWDGRFDDYYKKLF	TRGV2	.	TRGJ1	18	-1	-1	21
22	1.5685156138599743E-4	TGTGCCACCTGGGACGGGCGATCAATTGTGTATTATAAGAAACTCTTT	CATWDGRSIVYYKKLF	TRGV2	.	TRGJ1	18	-1	-1	30
22	1.5685156138599743E-4	TGTGCCACCTGGGATAGACTGTTCAGTGATTGGATCAAGACGTTT	CATWDRLFSDWIKTF	TRGV8	.	TRGJP2	16	-1	-1	24
22	1.5685156138599743E-4	TGTGCCACCTGGGACGGGCTGTCGGGATATTATAAGAAACTCTTT	CATWDGLSGYYKKLF	TRGV2	.	TRGJ1	18	-1	-1	27
22	1.5685156138599743E-4	TGTGCCACCTGGGACAGGTCTTCTCATTATTATAAGAAACTCTTT	CATWDRSSHYYKKLF	TRGV7	.	TRGJ1	20	-1	-1	25
22	1.5685156138599743E-4	TGTGCCACCTGGGACAGGCTACGCGTACCTACTAAGAAACTCTTT	CATWDRLRVPTKKLF	TRGV7	.	TRGJ1	18	-1	-1	32
22	1.5685156138599743E-4	TGTGCCAGATACCAGTTACCAGGTAGTGATTGGATCAAGACGTTT	CARYQLPGSDWIKTF	TRGV8	.	TRGJP2	6	-1	-1	22
22	1.5685156138599743E-4	TGTGCCACCTGGGACGGGCCTTGGTATTATAAGAAACTCTTT	CATWDGPWYYKKLF	TRGV2	.	TRGJ1	19	-1	-1	24
22	1.5685156138599743E-4	TGTGCCACCTGGGACGGGGGTCTTGATTATAAGAAACTCTTT	CATWDGGLDYKKLF	TRGV2	.	TRGJ1	17	-1	-1	25
22	1.5685156138599743E-4	TGTGCCACCTGGGACGGGAAAGATTATTATAAGAAACTCTTT	CATWDGKDYYKKLF	TRGV2	.	TRGJ1	17	-1	-1	22
22	1.5685156138599743E-4	TGTGCCACCTGGGACAGGCCCCCCTTTTATAAGAAACTCTTT	CATWDRPPFYKKLF	TRGV7	.	TRGJ1	19	-1	-1	26
22	1.5685156138599743E-4	TGTGCTGCGTGGGATTACACTGGTTGGTTCAAGATATTT	CAAWDYTGWFKIF	TRGV10	.	TRGJP1	17	-1	-1	8
22	1.5685156138599743E-4	TGTGCCTTGTGGGAGGTGCAGCTCGATAAGAGACTCTTT	CALWEVQLDKRLF	TRGV9	.	TRGJ1	23	-1	-1	25
22	1.5685156138599743E-4	TGTGCCACCTGGTCGGGATTTTATTATAAGAAACTCTTT	CATWSGFYYKKLF	TRGV8	.	TRGJ1	11	-1	-1	20
22	1.5685156138599743E-4	TGTGCCACCTGGGGGCCTTATTATTATAAGAAACTCTTT	CATWGPYYYKKLF	TRGV4	.	TRGJ1	12	-1	-1	19
22	1.5685156138599743E-4	TGTGCCACCTGGGACTGGAATTATTATAAGAAACTCTTT	CATWDWNYYKKLF	TRGV3	.	TRGJ1	17	-1	-1	17
22	1.5685156138599743E-4	TGTGCCACCTGGGACCCTTGCGCTATAAGAAAACTCTTT	CATWDPCAIRKLF	TRGV3	.	TRGJ1	14	-1	-1	23
22	1.5685156138599743E-4	TGTGCCACCTGGGACGGGCTCTATTATAAGAAACTCTTT	CATWDGLYYKKLF	TRGV2	.	TRGJ1	18	-1	-1	21
22	1.5685156138599743E-4	TGTGCCACCTGGGCCCCTACCATAGTAGAGACGTTT	CATWAPTIVETF	TRGV8	.	TRGJP2	12	-1	-1	28
22	1.5685156138599743E-4	TGTGCCACCTGGGATCTGGTTTATAAGAAACTCTTT	CATWDLVYKKLF	TRGV8	.	TRGJ1	14	-1	-1	20
22	1.5685156138599743E-4	TGTGCCACCTGGGACGCTCAGGCTAAGAAACTCTTT	CATWDAQAKKLF	TRGV2	.	TRGJ1	15	-1	-1	23
22	1.5685156138599743E-4	TGTGCCACCCCTTCGGGTTATTATAAGAAACTCTTT	CATPSGYYKKLF	TRGV3	.	TRGJ1	8	-1	-1	11
22	1.5685156138599743E-4	TGTGCTGCGTGGGACTTAACGGGGAAACTCTTT	CAAWDLTGKLF	TRGV10	.	TRGJ1	17	-1	-1	23
22	1.5685156138599743E-4	TGTGCCACCTGGGACGTATATAAGAAACTCTTT	CATWDVYKKLF	TRGV2	.	TRGJ1	15	-1	-1	18
22	1.5685156138599743E-4	TGTGCCACCTGGGACAGGTATAAGAAACTCTTT	CATWDRYKKLF	TRGV3	.	TRGJ1	17	-1	-1	18
22	1.5685156138599743E-4	TGTGCCACCTGGGATCGAGGGAAACTCTTT	CATWDRGKLF	TRGV8	.	TRGJ1	14	-1	-1	20
22	1.5685156138599743E-4	TGTGCCACCTGGGATAGGAAGAAACTCTTT	CATWDRKKLF	TRGV8	.	TRGJ1	17	-1	-1	18
22	1.5685156138599743E-4	TGTGCCACCTGGGATCAGGGGGCCCTCGGGTATAAGAAACTCTTT	CATWDQGALGYKKLF	TRGV4	.	TRGJ1	14	-1	-1	30
22	1.5685156138599743E-4	TGTGCCACCTGGGACAGGCTGAGTAGTGATTGGATCAAGACGTTT	CATWDRLSSDWIKTF	TRGV7	.	TRGJP2	18	-1	-1	21
22	1.5685156138599743E-4	TGTGCCACCTGGGACCCCGATTTGGATTATAAGAAACTCTTT	CATWDPDLDYKKLF	TRGV5	.	TRGJ1	14	-1	-1	25
22	1.5685156138599743E-4	TGTGCCACCTGGGACGGCACCAAGGGTTATAAGAAACTCTTT	CATWDGTKGYKKLF	TRGV2	.	TRGJ1	16	-1	-1	26
22	1.5685156138599743E-4	TGTGCCACCTGGGACGGGCGGGGTTATTATAAGAAACTCTTT	CATWDGRGYYKKLF	TRGV2	.	TRGJ1	18	-1	-1	23
22	1.5685156138599743E-4	TGTGCCACCTGGGTCGGGGCTTATTATAAGAAACTCTTT	CATWVGAYYKKLF	TRGV8	.	TRGJ1	12	-1	-1	20
22	1.5685156138599743E-4	TGTGCCACCTGGGGTACATTATGTCGTAAGAAACTCTTT	CATWGTLCRKKLF	TRGV8	.	TRGJ1	15	-1	-1	26
22	1.5685156138599743E-4	TGTGCCACCTGGGATCAGAATTATTATAAGAAACTCTTT	CATWDQNYYKKLF	TRGV4	.	TRGJ1	14	-1	-1	17
22	1.5685156138599743E-4	TGTGCCACCTGGGATGGGCTGATTTATAAGAAACTCTTT	CATWDGLIYKKLF	TRGV4	.	TRGJ1	18	-1	-1	23
22	1.5685156138599743E-4	TGTGCCACCTGGGATAACTGGGATTATAAGAAACTCTTT	CATWDNWDYKKLF	TRGV8	.	TRGJ1	15	-1	-1	22
22	1.5685156138599743E-4	TGTGCCACCTGGGACTGCCTTTATTATAAGAAACTCTTT	CATWDCLYYKKLF	TRGV2	.	TRGJ1	14	-1	-1	20
22	1.5685156138599743E-4	TGTGCCACCTGGGACGCCCACTGGTATAAGAAACTCTTT	CATWDAHWYKKLF	TRGV2	.	TRGJ1	15	-1	-1	24
22	1.5685156138599743E-4	TGTGCCACCTGGGACGGTTCCTATTATAAGAAACTCTTT	CATWDGSYYKKLF	TRGV2	.	TRGJ1	16	-1	-1	21
22	1.5685156138599743E-4	TGTGCCACCTGGGACGGCCTGGGTTATAAGAAACTCTTT	CATWDGLGYKKLF	TRGV3	.	TRGJ1	20	-1	-1	23
22	1.5685156138599743E-4	TGTGCCACCTGGGACGGGCTGGGATATAAGAAACTCTTT	CATWDGLGYKKLF	TRGV2	.	TRGJ1	18	-1	-1	24
22	1.5685156138599743E-4	TGTGCCACCTGGGACGGGCGGGATTATAAGAAACTCTTT	CATWDGRDYKKLF	TRGV2	.	TRGJ1	18	-1	-1	22
22	1.5685156138599743E-4	TGTGCCACCTGGGACGGGCGATTTTATAAGAAACTCTTT	CATWDGRFYKKLF	TRGV2	.	TRGJ1	18	-1	-1	20
22	1.5685156138599743E-4	TGTGCCACCTGGGACAGGCCCGGGTATAAGAAACTCTTT	CATWDRPGYKKLF	TRGV7	.	TRGJ1	19	-1	-1	24
22	1.5685156138599743E-4	TGTGCCACCTGGGACAGGCCAAGGTATAAGAAACTCTTT	CATWDRPRYKKLF	TRGV3	.	TRGJ2	19	-1	-1	24
22	1.5685156138599743E-4	TGTGCCACCTGGGAAAGTAGTGATTGGATCAAGACGTTT	CATWESSDWIKTF	TRGV8	.	TRGJP2	16	-1	-1	15
22	1.5685156138599743E-4	TGTGCCACTCACGGGAAGGGGTATAAGAAACTCTTT	CATHGKGYKKLF	TRGV8	.	TRGJ1	7	-1	-1	21
22	1.5685156138599743E-4	TGTGCCACCTTGAGGGGATATTATAAGAAACTCTTT	CATLRGYYKKLF	TRGV8	.	TRGJ1	9	-1	-1	18
22	1.5685156138599743E-4	TGTGCCACCTGGGATACGGCTTATAAGAAACTCTTT	CATWDTAYKKLF	TRGV8	.	TRGJ1	23	-1	-1	20
22	1.5685156138599743E-4	TGTGCCACCTGGGACACCCTTAAGAAGAAACTCTTT	CATWDTLKKKLF	TRGV2	.	TRGJ1	14	-1	-1	24
22	1.5685156138599743E-4	TGTGCCACCTGGGAGGATTATTATAAGAAACTCTTT	CATWEDYYKKLF	TRGV4	.	TRGJ1	13	-1	-1	16
22	1.5685156138599743E-4	TGTGCCACCTGGGACCCCAGTAAGAAACTCTTT	CATWDPSKKLF	TRGV7	.	TRGJ1	14	-1	-1	20
22	1.5685156138599743E-4	TGTGCCACCTGGGACAGGGATAAGAAACTCTTT	CATWDRDKKLF	TRGV7	.	TRGJ1	17	-1	-1	19
22	1.5685156138599743E-4	TGTGCCACCTGGGAGAGGAATAAGAAACTCTTT	CATWERNKKLF	TRGV8	.	TRGJ1	17	-1	-1	19
22	1.5685156138599743E-4	TGTGCCGTTTCTTATTATAAGAAACTCTTT	CAVSYYKKLF	TRGV4	.	TRGJ1	5	-1	-1	11
22	1.5685156138599743E-4	TGTGCCACCTGGGACCTTAAGAAACTCTTT	CATWDLKKLF	TRGV8	.	TRGJ1	13	-1	-1	17
22	1.5685156138599743E-4	TGTGCCACCTGGGACAGGCCCGTGCAGTCACATTATAAGAAACTCTTT	CATWDRPVQSHYKKLF	TRGV3	.	TRGJ1	22	-1	-1	31
22	1.5685156138599743E-4	TGTGCCACCTGGGACGGTCCGAGTAGTGATTGGATCAAGACGTTT	CATWDGPSSDWIKTF	TRGV2	.	TRGJP2	19	-1	-1	21
22	1.5685156138599743E-4	TGTGCCACCTGGGACAGCCCCGGGATTAGAGGGAAGAAACTCTTT	CATWDSPGIRGKKLF	TRGV7	.	TRGJ1	19	-1	-1	33
22	1.5685156138599743E-4	TGTGCCACCTGGACCCCTGGGGGCACTGGTTGGTTCAAGATATTT	CATWTPGGTGWFKIF	TRGV2	.	TRGJP1	11	-1	-1	23
22	1.5685156138599743E-4	TGTGCCACCTGGGACGGACCGTATTATTATAAGAAACTCTTT	CATWDGPYYYKKLF	TRGV2	.	TRGJ1	19	-1	-1	19
22	1.5685156138599743E-4	TGTGCCACCTGGGACAGGCGATGGGGTTATAAGAAACTCTTT	CATWDRRWGYKKLF	TRGV5	.	TRGJ1	18	-1	-1	26
22	1.5685156138599743E-4	TGTGCTGCGTGGGTGGGGGGGGACTATAAGAAACTCTTT	CAAWVGGDYKKLF	TRGV10	.	TRGJ1	12	-1	-1	24
22	1.5685156138599743E-4	TGTGCCACCTGGGTGCGTAGTGATTGGATCAAGACGTTT	CATWVRSDWIKTF	TRGV3	.	TRGJP2	12	-1	-1	16
22	1.5685156138599743E-4	TGTGCCACCTGGGATGGGGAAGATTATAAGAAACTCTTT	CATWDGEDYKKLF	TRGV4	.	TRGJ1	17	-1	-1	22
22	1.5685156138599743E-4	TGTGCCACCTGGGACGCCCTTCGTTGGTTCAAGATATTT	CATWDALRWFKIF	TRGV2	.	TRGJP1	15	-1	-1	22
22	1.5685156138599743E-4	TGTGCCACCTGGGACAGGCCCATACCTAAGAAACTCTTT	CATWDRPIPKKLF	TRGV3	.	TRGJ1	19	-1	-1	26
22	1.5685156138599743E-4	TGTGCCACCTGGGATTACAATTATAAGAAACTCTTT	CATWDYNYKKLF	TRGV8	.	TRGJ1	14	-1	-1	19
22	1.5685156138599743E-4	TGTGCCACCTGGGGCACTCCGGAGAAACTCTTT	CATWGTPEKLF	TRGV2	.	TRGJ1	12	-1	-1	22
21	1.4972194495936118E-4	TGTGCCACCTGGGATCGTGAGGGGTGGGGATGTAGTGATTGGATCAAGACGTTT	CATWDREGWGCSDWIKTF	TRGV8	.	TRGJP2	14	-1	-1	31
21	1.4972194495936118E-4	TGTGCCACCTGGGACAGGCTTCGAGAGTTGGGCAAAAAAATCAAGGTATTT	CATWDRLRELGKKIKVF	TRGV3	.	TRGJP	18	-1	-1	23
21	1.4972194495936118E-4	TGTGCCACCTGGGACGCACCTTATAGTAGTGATTGGATCAAGACGTTT	CATWDAPYSSDWIKTF	TRGV2	.	TRGJP2	15	-1	-1	21
21	1.4972194495936118E-4	TGTGCCACCTGGGACGGGCGGGGGGGGAGTGATTGGATCAAGACGTTT	CATWDGRGGSDWIKTF	TRGV2	.	TRGJP2	18	-1	-1	27
21	1.4972194495936118E-4	TGTGCCACCTGGGACGGGACATATAGTAGTGATTGGATCAAGACGTTT	CATWDGTYSSDWIKTF	TRGV2	.	TRGJP2	17	-1	-1	20
21	1.4972194495936118E-4	TGTGCCACCTGGGACAGGCCCTTTAAGAATTATTATAAGAAACTCTTT	CATWDRPFKNYYKKLF	TRGV3	.	TRGJ1	19	-1	-1	26
21	1.4972194495936118E-4	TGTGCCACCTGGGACAGGCGACTTAGTAGTGATTGGATCAAGACGTTT	CATWDRRLSSDWIKTF	TRGV3	.	TRGJP2	18	-1	-1	23
21	1.4972194495936118E-4	TGTGCCACCTGGGAAAGGGCAGTAGTTGGGGATTGGATCAAGACGTTT	CATWERAVVGDWIKTF	TRGV3	.	TRGJP2	17	-1	-1	30
21	1.4972194495936118E-4	TGTGCTGCGTGGGATTCGGCCACTGGTTGGTTCAAGATATTT	CAAWDSATGWFKIF	TRGV10	.	TRGJP1	15	-1	-1	19
21	1.4972194495936118E-4	TGTGCCACCTGGGACAGGGTTGCGTGCTATAAGAAACTCTTT	CATWDRVACYKKLF	TRGV3	.	TRGJ1	17	-1	-1	27
21	1.4972194495936118E-4	TGTGCCACCTGCCCTCTAGAGGCCCATAAGAAACTCTTT	CATCPLEAHKKLF	TRGV8	.	TRGJ1	10	-1	-1	25
21	1.4972194495936118E-4	TGTGCCACCTGGGCTGAACGGTATTATAAGAAACTCTTT	CATWAERYYKKLF	TRGV8	.	TRGJ1	12	-1	-1	21
21	1.4972194495936118E-4	TGTGCCACCTGGGGCAGGCCGGGATATAAGAAACTCTTT	CATWGRPGYKKLF	TRGV5P	.	TRGJ1	19	-1	-1	24
21	1.4972194495936118E-4	TGTGCCACCTGGGATCGGCGTGATTGGATCAAGACGTTT	CATWDRRDWIKTF	TRGV8	.	TRGJP2	18	-1	-1	19
21	1.4972194495936118E-4	TGTGCCACCTGGGATGGGCCTTATTATAAGAAACTCTTT	CATWDGPYYKKLF	TRGV4	.	TRGJ1	19	-1	-1	20
21	1.4972194495936118E-4	TGTGCCACCTGGGATGGGCCGGTTTATAAGAAACTCTTT	CATWDGPVYKKLF	TRGV4	.	TRGJ1	19	-1	-1	23
21	1.4972194495936118E-4	TGTGCCACCTGGGATGGGCATAGAAGAAAGAAACTCTTT	CATWDGHRRKKLF	TRGV4	.	TRGJ1	18	-1	-1	27
21	1.4972194495936118E-4	TGTGCCACCTGGGATAGTCCGGTGGGGGAGAAACTCTTT	CATWDSPVGEKLF	TRGV8	.	TRGJ1	19	-1	-1	28
21	1.4972194495936118E-4	TGTGCCACCTGGGACGGGCTAGAATGTAAGAAACTCTTT	CATWDGLECKKLF	TRGV2	.	TRGJ1	18	-1	-1	26
21	1.4972194495936118E-4	TGTGCCACCTGGGACGGGCCAATTTATAAGAAACTCTTT	CATWDGPIYKKLF	TRGV2	.	TRGJ1	19	-1	-1	23
21	1.4972194495936118E-4	TGTGCCACCTGGGACGGGGGTAATTATAAGAAACTCTTT	CATWDGGNYKKLF	TRGV2	.	TRGJ1	17	-1	-1	22
21	1.4972194495936118E-4	TGTGCCACCTGGGACGGGGGAGGGTATAAGAAACTCTTT	CATWDGGGYKKLF	TRGV2	.	TRGJ1	17	-1	-1	24
21	1.4972194495936118E-4	TGTGCCACCTGGGACAGCCCTTATTATAAGAAACTCTTT	CATWDSPYYKKLF	TRGV3	.	TRGJ1	20	-1	-1	20
21	1.4972194495936118E-4	TGTGCCACCTGGGACAGGAGTTATTATAAGAAACTCTTT	CATWDRSYYKKLF	TRGV5	.	TRGJ1	17	-1	-1	17
21	1.4972194495936118E-4	TGTGCCACCTGGGCCGAGTATTATAAGAAACTCTTT	CATWAEYYKKLF	TRGV8	.	TRGJ1	12	-1	-1	18
21	1.4972194495936118E-4	TGTGCCACCTGGGAATCGGATTATAAGAAACTCTTT	CATWESDYKKLF	TRGV5	.	TRGJ1	13	-1	-1	19
21	1.4972194495936118E-4	TGTGCCACCTGGGAAGGTTGGTTCAAGATATTT	CATWEGWFKIF	TRGV4	.	TRGJP1	16	-1	-1	15
21	1.4972194495936118E-4	TGTGCCACCTGGGTCCTTAAGAAACTCTTT	CATWVLKKLF	TRGV3	.	TRGJ1	12	-1	-1	17
21	1.4972194495936118E-4	TGTGCCACCTGGGAGCTTGTGAAACTCTTT	CATWELVKLF	TRGV8	.	TRGJ1	13	-1	-1	20
21	1.4972194495936118E-4	TGTGCCACCTGGGATGGGCTGCTGAGTTATTATAAGAAACTCTTT	CATWDGLLSYYKKLF	TRGV4	.	TRGJ2	18	-1	-1	23
21	1.4972194495936118E-4	TGTGCCACCTGGGACGGGCCAAGGAATTATTATAAGAAACTCTTT	CATWDGPRNYYKKLF	TRGV2	.	TRGJ1	19	-1	-1	23
21	1.4972194495936118E-4	TGTGCCACCTGGGACGGGGGTGTCCCGAATTATAAGAAACTCTTT	CATWDGGVPNYKKLF	TRGV2	.	TRGJ1	17	-1	-1	28
21	1.4972194495936118E-4	TGTGCCACCTGGGACAGGCCCCCATTCTGTTATAAGAAACTCTTT	CATWDRPPFCYKKLF	TRGV3	.	TRGJ1	19	-1	-1	29
21	1.4972194495936118E-4	TGTGCCACCTGGGACAGGGATGGGGCCTATTATAAGAAACTCTTT	CATWDRDGAYYKKLF	TRGV3	.	TRGJ1	17	-1	-1	27
21	1.4972194495936118E-4	TGTGCCACCTGGGATAGGACGGGGAGGTATAAGAAACTCTTT	CATWDRTGRYKKLF	TRGV8	.	TRGJ1	17	-1	-1	27
21	1.4972194495936118E-4	TGTGCCACCTGGGATAGGAGGAACCATTATAAGAAACTCTTT	CATWDRRNHYKKLF	TRGV8	.	TRGJ1	17	-1	-1	25
21	1.4972194495936118E-4	TGTGCCACCTGGGACGCGCTGAATTATTATAAGAAACTCTTT	CATWDALNYYKKLF	TRGV2	.	TRGJ1	18	-1	-1	20
21	1.4972194495936118E-4	TGTGCCACCTGGGACGGGCGTGTTGATTGGATCAAGACGTTT	CATWDGRVDWIKTF	TRGV2	.	TRGJP2	18	-1	-1	23
21	1.4972194495936118E-4	TGTGCCACCTGGGACGGGCAGGCTTGGTATAAGAAACTCTTT	CATWDGQAWYKKLF	TRGV2	.	TRGJ1	18	-1	-1	27
21	1.4972194495936118E-4	TGTGCCACCTGGGACGGGCAAGATTATTATAAGAAACTCTTT	CATWDGQDYYKKLF	TRGV2	.	TRGJ1	18	-1	-1	22
21	1.4972194495936118E-4	TGTGCCACCTGGGACAGTTACAGTGATTGGATCAAGACGTTT	CATWDSYSDWIKTF	TRGV3	.	TRGJP2	16	-1	-1	21
21	1.4972194495936118E-4	TGTGCCACCTGGGAAGTCGCCGATTATTATAAGAAACTCTTT	CATWEVADYYKKLF	TRGV4	.	TRGJ1	13	-1	-1	22
21	1.4972194495936118E-4	TGTGCCACCTGGGATGCTAATTATTATAAGAAACTCTTT	CATWDANYYKKLF	TRGV4	.	TRGJ1	15	-1	-1	18
21	1.4972194495936118E-4	TGTGCCACCTGGGATGGGCTCAGTTATAAGAAACTCTTT	CATWDGLSYKKLF	TRGV4	.	TRGJ1	21	-1	-1	23
21	1.4972194495936118E-4	TGTGCCACCTGGGATGGGCCAAGATATAAGAAACTCTTT	CATWDGPRYKKLF	TRGV4	.	TRGJ1	19	-1	-1	24
21	1.4972194495936118E-4	TGTGCCACCTGGGATGGACCTTATTATAAGAAACTCTTT	CATWDGPYYKKLF	TRGV4	.	TRGJ2	19	-1	-1	20
21	1.4972194495936118E-4	TGTGCCACCTGGGACGGGCAATACTATAAGAAACTCTTT	CATWDGQYYKKLF	TRGV2	.	TRGJ1	18	-1	-1	21
21	1.4972194495936118E-4	TGTGCCACCTGCCCTCATTATTATAAGAAACTCTTT	CATCPHYYKKLF	TRGV2	.	TRGJ2	10	-1	-1	16
21	1.4972194495936118E-4	TGTGCCACCTGGGATTTGGGGGGCAAGAAACTCTTT	CATWDLGGKKLF	TRGV4	.	TRGJ1	14	-1	-1	24
21	1.4972194495936118E-4	TGTGCCACCTGGGATTCCTATTATAAGAAACTCTTT	CATWDSYYKKLF	TRGV8	.	TRGJ1	14	-1	-1	18
21	1.4972194495936118E-4	TGTGCCACCTGGGACGCTTATTATAAGAAACTCTTT	CATWDAYYKKLF	TRGV3	.	TRGJ1	14	-1	-1	17
21	1.4972194495936118E-4	TGTGCCACCTGGGACGGGCCATATAAGAAACTCTTT	CATWDGPYKKLF	TRGV2	.	TRGJ1	19	-1	-1	21
21	1.4972194495936118E-4	TGTGCCACCTGGGACGGGGCTTATAAGAAACTCTTT	CATWDGAYKKLF	TRGV2	.	TRGJ1	17	-1	-1	20
21	1.4972194495936118E-4	TGTGCCACCTGGCTTTATTATAAGAAACTCTTT	CATWLYYKKLF	TRGV3	.	TRGJ1	11	-1	-1	14
21	1.4972194495936118E-4	TGTGCCACCTGGGCAGGCCGCAAGAAACTCTTT	CATWAGRKKLF	TRGV3	.	TRGJ1	18	-1	-1	21
21	1.4972194495936118E-4	TGTGCCACCTGGGACGGGCAGGGGAAACTCTTT	CATWDGQGKLF	TRGV2	.	TRGJ1	18	-1	-1	23
21	1.4972194495936118E-4	TGTGCCACCTGGGACAACAATAAGAAACTCTTT	CATWDNNKKLF	TRGV2	.	TRGJ1	14	-1	-1	19
21	1.4972194495936118E-4	TGTGCCACCTGGGACGAAAAGAAACTCTTT	CATWDEKKLF	TRGV7	.	TRGJ1	14	-1	-1	18
20	1.4259232853272493E-4	TGTGCCACCTGGGACGGGTGCTACTATAGTAGTGATTGGATCAAGACGTTT	CATWDGCYYSSDWIKTF	TRGV2	.	TRGJP2	17	-1	-1	20
20	1.4259232853272493E-4	TGTGCCACCTGGGACGGGCCACGATTGAGTAGTGATTGGATCAAGACGTTT	CATWDGPRLSSDWIKTF	TRGV2	.	TRGJP2	19	-1	-1	27
20	1.4259232853272493E-4	TGTGCCACCTGGGATGGGGGTCTACCTAGTGATTGGATCAAGACGTTT	CATWDGGLPSDWIKTF	TRGV8	.	TRGJP2	17	-1	-1	26
20	1.4259232853272493E-4	TGTGCCACCTGGGACGGGCCTAGTTGTATGGGGATTGGTAAACTCTTT	CATWDGPSCMGIGKLF	TRGV2	.	TRGJ1	19	-1	-1	39
20	1.4259232853272493E-4	TGTGCTGCGTGGGATTATTATACCACTGGTTGGTTCAAGATATTT	CAAWDYYTTGWFKIF	TRGV10	.	TRGJP1	16	-1	-1	18
20	1.4259232853272493E-4	TGTGCCACCTGGGATAGGCCGGAAAATTATTATAAGAAACTCTTT	CATWDRPENYYKKLF	TRGV8	.	TRGJ1	19	-1	-1	24
20	1.4259232853272493E-4	TGTGCCACCTGGGACCTTGGGGAGAATTATTATAAGAAACTCTTT	CATWDLGENYYKKLF	TRGV4	.	TRGJ1	13	-1	-1	23
20	1.4259232853272493E-4	TGTGCCACCTGGGACGTTTTTTCCTTGGGGTATAAGAAACTCTTT	CATWDVFSLGYKKLF	TRGV2	.	TRGJ1	15	-1	-1	30
20	1.4259232853272493E-4	TGTGCCACCTGGGACGGCCCATGTAGTGATTGGATCAAGACGTTT	CATWDGPCSDWIKTF	TRGV2	.	TRGJP2	19	-1	-1	22
20	1.4259232853272493E-4	TGTGCCACCTGGGACGGGCCGCTCGTGTCTTATAAGAAACTCTTT	CATWDGPLVSYKKLF	TRGV2	.	TRGJ1	19	-1	-1	29
20	1.4259232853272493E-4	TGTGCCACCTGGGACAGGCTCTTTAGGTATTATAAGAAACTCTTT	CATWDRLFRYYKKLF	TRGV3	.	TRGJ1	18	-1	-1	27
20	1.4259232853272493E-4	TGTGCCACCTGGGACAGACACCCGAATTATTATAAGAAACTCTTT	CATWDRHPNYYKKLF	TRGV3	.	TRGJ1	16	-1	-1	22
20	1.4259232853272493E-4	TGTGCCACCTGGGGCGACCCCACTTATTATAAGAAACTCTTT	CATWGDPTYYKKLF	TRGV2	.	TRGJ1	15	-1	-1	23
20	1.4259232853272493E-4	TGTGCCACCTGGGATGGGCCCGGGTATTATAAGAAACTCTTT	CATWDGPGYYKKLF	TRGV4	.	TRGJ1	20	-1	-1	24
20	1.4259232853272493E-4	TGTGCCACCTGGGATGGGCCCAATTATTATAAGAAACTCTTT	CATWDGPNYYKKLF	TRGV4	.	TRGJ1	21	-1	-1	21
20	1.4259232853272493E-4	TGTGCCACCTGGGACGTGCCCGCTTGTTATAAGAAACTCTTT	CATWDVPACYKKLF	TRGV3	.	TRGJ1	14	-1	-1	23
20	1.4259232853272493E-4	TGTGCCACCTGGGACGGTAAGAATTATTATAAGAAACTCTTT	CATWDGKNYYKKLF	TRGV7	.	TRGJ1	14	-1	-1	20
20	1.4259232853272493E-4	TGTGCCACCTGGGACGGGCTGGCCAGATATAAGAAACTCTTT	CATWDGLARYKKLF	TRGV2	.	TRGJ1	18	-1	-1	27
20	1.4259232853272493E-4	TGTGCCACCTGGGACGGGCTACTTTATTATAAGAAACTCTTT	CATWDGLLYYKKLF	TRGV2	.	TRGJ1	18	-1	-1	23
20	1.4259232853272493E-4	TGTGCCACCTGGGACAGGCGTTTATATTATAAGAAACTCTTT	CATWDRRLYYKKLF	TRGV3	.	TRGJ1	18	-1	-1	24
20	1.4259232853272493E-4	TGTGCCACCTGGGACAGGCAGCCATATTATAAGAAACTCTTT	CATWDRQPYYKKLF	TRGV3	.	TRGJ1	18	-1	-1	24
20	1.4259232853272493E-4	TGTGCTGCGTGGGATTGGAATTATTATAAGAAACTCTTT	CAAWDWNYYKKLF	TRGV10	.	TRGJ1	15	-1	-1	13
20	1.4259232853272493E-4	TGTGCCACCTGGGTGCGGAATTATTATAAGAAACTCTTT	CATWVRNYYKKLF	TRGV8	.	TRGJ1	12	-1	-1	17
20	1.4259232853272493E-4	TGTGCCACCTGGGCCCCAAATTATTATAAGAAACTCTTT	CATWAPNYYKKLF	TRGV2	.	TRGJ1	12	-1	-1	18
20	1.4259232853272493E-4	TGTGCCACCTGGGGCCCGCCCCATTATAAGAAACTCTTT	CATWGPPHYKKLF	TRGV8	.	TRGJ1	12	-1	-1	22
20	1.4259232853272493E-4	TGTGCCACCTGGGGCAACTGTTATTATAAGAAACTCTTT	CATWGNCYYKKLF	TRGV4	.	TRGJ1	12	-1	-1	20
20	1.4259232853272493E-4	TGTGCCACCTGGGATGAGTTTTATTATAAGAAACTCTTT	CATWDEFYYKKLF	TRGV4	.	TRGJ1	15	-1	-1	20
20	1.4259232853272493E-4	TGTGCCACCTGGGATACGGATTATTATAAGAAACTCTTT	CATWDTDYYKKLF	TRGV4	.	TRGJ1	14	-1	-1	13
20	1.4259232853272493E-4	TGTGCCACCTGGGACGCTACTTATTATAAGAAACTCTTT	CATWDATYYKKLF	TRGV2	.	TRGJ1	15	-1	-1	20
20	1.4259232853272493E-4	TGTGCCACCTGGGACGGTCCCCTTTATAAGAAACTCTTT	CATWDGPLYKKLF	TRGV2	.	TRGJ1	20	-1	-1	23
20	1.4259232853272493E-4	TGTGCCACCTGGGACGGGCCTGGTTATAAGAAACTCTTT	CATWDGPGYKKLF	TRGV2	.	TRGJ1	19	-1	-1	23
20	1.4259232853272493E-4	TGTGCCACCTGGGACGGGCGTGTTTATAAGAAACTCTTT	CATWDGRVYKKLF	TRGV2	.	TRGJ1	18	-1	-1	23
20	1.4259232853272493E-4	TGTGCCACCTGGGACGGGATGACTTATAAGAAACTCTTT	CATWDGMTYKKLF	TRGV2	.	TRGJ1	17	-1	-1	23
20	1.4259232853272493E-4	TGTGCCACCTGGGACAGGCTTCATTATAAGAAACTCTTT	CATWDRLHYKKLF	TRGV7	.	TRGJ1	18	-1	-1	22
20	1.4259232853272493E-4	TGTGCCACCTGGGACAGGCGGGATTATAAGAAACTCTTT	CATWDRRDYKKLF	TRGV3	.	TRGJ1	18	-1	-1	22
20	1.4259232853272493E-4	TGTGCTGCGTGGTTTTATTATTATAAGAAACTCTTT	CAAWFYYYKKLF	TRGV10	.	TRGJ1	11	-1	-1	16
20	1.4259232853272493E-4	TGTGCCACCTGGGTATCATATTATAAGAAACTCTTT	CATWVSYYKKLF	TRGV4	.	TRGJ1	12	-1	-1	18
20	1.4259232853272493E-4	TGTGCCACCTGGGGTACCCTGTATAAGAAACTCTTT	CATWGTLYKKLF	TRGV8	.	TRGJ1	15	-1	-1	21
20	1.4259232853272493E-4	TGTGCCACCTGGGACGTTCATTATAAGAAACTCTTT	CATWDVHYKKLF	TRGV2	.	TRGJ1	15	-1	-1	19
20	1.4259232853272493E-4	TGTGCCACCTGGGACGCCTATTATAAGAAACTCTTT	CATWDAYYKKLF	TRGV2	.	TRGJ1	15	-1	-1	18
20	1.4259232853272493E-4	TGTGCCACCGCTCCAAGAAAAGGTAAGAAACTCTTT	CATAPRKGKKLF	TRGV2	.	TRGJ1	8	-1	-1	23
20	1.4259232853272493E-4	TGTGCCACCTGGTACGATTATAAGAAACTCTTT	CATWYDYKKLF	TRGV5	.	TRGJ1	14	-1	-1	16
20	1.4259232853272493E-4	TGTGCCACCTGGGGTGGTTATAAGAAACTCTTT	CATWGGYKKLF	TRGV4	.	TRGJ2	16	-1	-1	17
20	1.4259232853272493E-4	TGTGCCACCTGGGAACTACATAAGAAACTCTTT	CATWELHKKLF	TRGV4	.	TRGJ1	13	-1	-1	19
20	1.4259232853272493E-4	TGTGCCACCTGGGATGGCGAGAAACTCTTT	CATWDGEKLF	TRGV8	.	TRGJ1	17	-1	-1	19
20	1.4259232853272493E-4	TGTGCCACCTGGGACTCAAAGAAACTCTTT	CATWDSKKLF	TRGV2	.	TRGJ1	14	-1	-1	18
20	1.4259232853272493E-4	TGTGCCACCTGGAATAAGAAACTCTTT	CATWNKKLF	TRGV8	.	TRGJ1	15	-1	-1	13
19	1.3546271210608868E-4	TGTGCCACCTGGGACGGGTCACGGGAGTTGGGCAAAAAAATCAAGGTATTT	CATWDGSRELGKKIKVF	TRGV2	.	TRGJP	17	-1	-1	24
19	1.3546271210608868E-4	TGTGCCACCTGGGACGGACTTCGAGGATTCACTGGTTGGTTCAAGATATTT	CATWDGLRGFTGWFKIF	TRGV2	.	TRGJP1	16	-1	-1	29
19	1.3546271210608868E-4	TGTGCCACCTGGGACATTTGTAGCGAAAGTAGTGATTGGATCAAGACGTTT	CATWDICSESSDWIKTF	TRGV7	.	TRGJP2	15	-1	-1	27
19	1.3546271210608868E-4	TGTGCCACCTGGGATGGGCCCCATTTTGCATATTATAAGAAACTCTTT	CATWDGPHFAYYKKLF	TRGV4	.	TRGJ1	20	-1	-1	30
19	1.3546271210608868E-4	TGTGCCACCTGGGATATCTTAGTGAGAGGTGATTGGATCAAGACGTTT	CATWDILVRGDWIKTF	TRGV8	.	TRGJP2	15	-1	-1	28
19	1.3546271210608868E-4	TGTGCCACCTGGGACCCGCAAGAGTTGGGCAAAAAAATCAAGGTATTT	CATWDPQELGKKIKVF	TRGV2	.	TRGJP	14	-1	-1	17
19	1.3546271210608868E-4	TGTGCCACCTGGGACGAGCAATATTTGATTTATTATAAGAAACTCTTT	CATWDEQYLIYYKKLF	TRGV2	.	TRGJ1	18	-1	-1	19
19	1.3546271210608868E-4	TGTGCTGCGTGGGATGAACATACCACTGGTTGGTTCAAGATATTT	CAAWDEHTTGWFKIF	TRGV10	.	TRGJP1	14	-1	-1	19
19	1.3546271210608868E-4	TGTGCCACCTGGGGCAGGCCGTGGTTTCCTTATAAGAAACTCTTT	CATWGRPWFPYKKLF	TRGV5P	.	TRGJ1	19	-1	-1	29
19	1.3546271210608868E-4	TGTGCCACCTGGGATGCCCCTGGATGGTATTATAAGAAACTCTTT	CATWDAPGWYYKKLF	TRGV4	.	TRGJ1	15	-1	-1	27
19	1.3546271210608868E-4	TGTGCCACCTGGGACGGGCCCCATGGGTATTATAAGAAACTCTTT	CATWDGPHGYYKKLF	TRGV2	.	TRGJ1	20	-1	-1	27
19	1.3546271210608868E-4	TGTGCCACCTGGGACGGGCCCGGGTGCTATTATAAGAAACTCTTT	CATWDGPGCYYKKLF	TRGV2	.	TRGJ1	21	-1	-1	27
19	1.3546271210608868E-4	TGTGCCACCTGGGACGGGCCGCTGAATTATTATAAGAAACTCTTT	CATWDGPLNYYKKLF	TRGV2	.	TRGJ1	19	-1	-1	23
19	1.3546271210608868E-4	TGTGCCACCTGGGACGGGGTAATACGGTATTATAAGAAACTCTTT	CATWDGVIRYYKKLF	TRGV2	.	TRGJ1	17	-1	-1	27
19	1.3546271210608868E-4	TGTGCCACCTGGGACGGACGGGGTAGTGATTGGATCAAGACGTTT	CATWDGRGSDWIKTF	TRGV2	.	TRGJP2	16	-1	-1	22
19	1.3546271210608868E-4	TGTGCCACCTGGGACAGGCTCTCGAGCGGTTATAAGAAACTCTTT	CATWDRLSSGYKKLF	TRGV3	.	TRGJ1	18	-1	-1	29
19	1.3546271210608868E-4	TGTGCCACCTGGGACAGGCCCGGGATTTATTATAAGAAACTCTTT	CATWDRPGIYYKKLF	TRGV7	.	TRGJ1	19	-1	-1	23
19	1.3546271210608868E-4	TGTGCCACCTGGGACAGGGAAAGTAGTGATTGGATCAAGACGTTT	CATWDRESSDWIKTF	TRGV3	.	TRGJP2	17	-1	-1	21
19	1.3546271210608868E-4	TGTGCTGCGTGGGATCGTAATAATTATTATAAGAAACTCTTT	CAAWDRNNYYKKLF	TRGV10	.	TRGJ1	20	-1	-1	21
19	1.3546271210608868E-4	TGTGCCACCTGGGGCGGGAGTAGTGATTGGATCAAGACGTTT	CATWGGSSDWIKTF	TRGV3	.	TRGJP2	12	-1	-1	18
19	1.3546271210608868E-4	TGTGCCACCTGGGATCGGGCCCAATATTATAAGAAACTCTTT	CATWDRAQYYKKLF	TRGV4	.	TRGJ2	22	-1	-1	24
19	1.3546271210608868E-4	TGTGCCACCTGGGATGGTCCCCTTTATTATAAGAAACTCTTT	CATWDGPLYYKKLF	TRGV4	.	TRGJ1	20	-1	-1	23
19	1.3546271210608868E-4	TGTGCCACCTGGGACGGCCCCGAGGGATATAAGAAACTCTTT	CATWDGPEGYKKLF	TRGV2	.	TRGJ1	21	-1	-1	27
19	1.3546271210608868E-4	TGTGCCACCTGGGACGGGCGCGGATGTTATAAGAAACTCTTT	CATWDGRGCYKKLF	TRGV2	.	TRGJ1	21	-1	-1	26
19	1.3546271210608868E-4	TGTGCCACCTGGGACGGGCAGAGTTATTATAAGAAACTCTTT	CATWDGQSYYKKLF	TRGV2	.	TRGJ1	18	-1	-1	20
19	1.3546271210608868E-4	TGTGCCACCTGGGACGGGCAACGGTATTATAAGAAACTCTTT	CATWDGQRYYKKLF	TRGV2	.	TRGJ1	18	-1	-1	24
19	1.3546271210608868E-4	TGTGCCACCTGGGACACTAGTAGTGATTGGATCAAGACGTTT	CATWDTSSDWIKTF	TRGV3	.	TRGJP2	15	-1	-1	17
19	1.3546271210608868E-4	TGTGCCACCTGGGACAGGTTTAGGGATTATAAGAAACTCTTT	CATWDRFRDYKKLF	TRGV7	.	TRGJ1	17	-1	-1	25
19	1.3546271210608868E-4	TGTGCCACCTGGGACAGGTGTCGTGGGTATAAGAAACTCTTT	CATWDRCRGYKKLF	TRGV7	.	TRGJ1	17	-1	-1	27
19	1.3546271210608868E-4	TGTGCCACCTGGGACAGGCTTCGGTATTATAAGAAACTCTTT	CATWDRLRYYKKLF	TRGV7	.	TRGJ1	18	-1	-1	24
19	1.3546271210608868E-4	TGTGCCACCTGGGACAGGCTCGGTCATATTAAGAAACTCTTT	CATWDRLGHIKKLF	TRGV3	.	TRGJ1	18	-1	-1	29
19	1.3546271210608868E-4	TGTGCCACCTGGGACAGGCCTAGGTATTATAAGAAACTCTTT	CATWDRPRYYKKLF	TRGV7	.	TRGJ1	20	-1	-1	24
19	1.3546271210608868E-4	TGTGCCACCTGGGACAGGCCGGGCTATTATAAGAAACTCTTT	CATWDRPGYYKKLF	TRGV3	.	TRGJ1	19	-1	-1	24
19	1.3546271210608868E-4	TGTGCCACCTGGGACAGGCAGAATTATTATAAGAAACTCTTT	CATWDRQNYYKKLF	TRGV3	.	TRGJ1	18	-1	-1	20
19	1.3546271210608868E-4	TGTGCCACCAAACCCCCGAACTTATATTATAAGAAACTCTTT	CATKPPNLYYKKLF	TRGV8	.	TRGJ1	8	-1	-1	24
19	1.3546271210608868E-4	TGTGCTGCGTGGTCCGCCTTTTATTATAAGAAACTCTTT	CAAWSAFYYKKLF	TRGV10	.	TRGJ1	11	-1	-1	20
19	1.3546271210608868E-4	TGTGCTGCGTGGGATTGGGCTTATTATAAGAAACTCTTT	CAAWDWAYYKKLF	TRGV10	.	TRGJ1	15	-1	-1	20
19	1.3546271210608868E-4	TGTGCCACCTGGTCACAGAATTATTATAAGAAACTCTTT	CATWSQNYYKKLF	TRGV8	.	TRGJ1	11	-1	-1	17
19	1.3546271210608868E-4	TGTGCCACCTGGGCTTCGAATTATTATAAGAAACTCTTT	CATWASNYYKKLF	TRGV4	.	TRGJ1	12	-1	-1	14
19	1.3546271210608868E-4	TGTGCCACCTGGGATTTCCCGAGGTATAAGAAACTCTTT	CATWDFPRYKKLF	TRGV4	.	TRGJ1	14	-1	-1	24
19	1.3546271210608868E-4	TGTGCCACCTGGGATTCTCATTATTATAAGAAACTCTTT	CATWDSHYYKKLF	TRGV4	.	TRGJ1	14	-1	-1	13
19	1.3546271210608868E-4	TGTGCCACCTGGGATGGGCGTTATTATAAGAAACTCTTT	CATWDGRYYKKLF	TRGV4	.	TRGJ1	18	-1	-1	20
19	1.3546271210608868E-4	TGTGCCACCTGGGATAGGTTAGGTTATAAGAAACTCTTT	CATWDRLGYKKLF	TRGV8	.	TRGJ1	17	-1	-1	23
19	1.3546271210608868E-4	TGTGCCACCTGGGACTGTAGTGATTGGATCAAGACGTTT	CATWDCSDWIKTF	TRGV8	.	TRGJP2	13	-1	-1	16
19	1.3546271210608868E-4	TGTGCCACCTGGGACGTCCCGTATTATAAGAAACTCTTT	CATWDVPYYKKLF	TRGV2	.	TRGJ1	21	-1	-1	21
19	1.3546271210608868E-4	TGTGCCACCTGGGACGGCACTTATTATAAGAAACTCTTT	CATWDGTYYKKLF	TRGV2	.	TRGJ1	16	-1	-1	20
19	1.3546271210608868E-4	TGTGCCACCTGGGACGGGCCCCCTTATAAGAAACTCTTT	CATWDGPPYKKLF	TRGV2	.	TRGJ1	20	-1	-1	23
19	1.3546271210608868E-4	TGTGCCACCTGGGACGGGCGGGTCCTTAAGAAACTCTTT	CATWDGRVLKKLF	TRGV2	.	TRGJ1	24	-1	-1	26
19	1.3546271210608868E-4	TGTGCCACCTGGGACGGGCGGGGTTATAAGAAACTCTTT	CATWDGRGYKKLF	TRGV2	.	TRGJ1	18	-1	-1	23
19	1.3546271210608868E-4	TGTGCCACCTGGGACGGGGGAAGGGATAAGAAACTCTTT	CATWDGGRDKKLF	TRGV3	.	TRGJ1	17	-1	-1	25
19	1.3546271210608868E-4	TGTGCCACCTGGGACAGCCTTTTTTATAAGAAACTCTTT	CATWDSLFYKKLF	TRGV3	.	TRGJ1	19	-1	-1	20
19	1.3546271210608868E-4	TGTGCCACCTGGGACAGGTGTCATTATAAGAAACTCTTT	CATWDRCHYKKLF	TRGV7	.	TRGJ1	17	-1	-1	22
19	1.3546271210608868E-4	TGTGCCACCTGGGACAGGCGTTATTATAAGAAACTCTTT	CATWDRRYYKKLF	TRGV7	.	TRGJ1	18	-1	-1	20
19	1.3546271210608868E-4	TGTGCCACCTGGGACAGGCAAGGGAGAAAGAAACTCTTT	CATWDRQGRKKLF	TRGV3	.	TRGJ1	18	-1	-1	27
19	1.3546271210608868E-4	TGTGCCACCTGGGACAGGAGGGGGCCGGAGAAACTCTTT	CATWDRRGPEKLF	TRGV3	.	TRGJ1	17	-1	-1	28
19	1.3546271210608868E-4	TGTGCCACCTGGGACAATTGGGGTTATAAGAAACTCTTT	CATWDNWGYKKLF	TRGV7	.	TRGJ1	15	-1	-1	23
19	1.3546271210608868E-4	TGTGCCAAACTTTCTGAGTCTTGGATAGGGAAACTCTTT	CAKLSESWIGKLF	TRGV8	.	TRGJ1	6	-1	-1	29
19	1.3546271210608868E-4	TGTGCTGCGTGGGTCACTGGTTGGTTCAAGATATTT	CAAWVTGWFKIF	TRGV10	.	TRGJP1	12	-1	-1	14
19	1.3546271210608868E-4	TGTGCCACCTGCCCCACTGGTTGGTTCAAGATATTT	CATCPTGWFKIF	TRGV8	.	TRGJP1	10	-1	-1	13
19	1.3546271210608868E-4	TGTGCCACCTGGGATAGGGGATATAAGAAACTCTTT	CATWDRGYKKLF	TRGV8	.	TRGJ1	17	-1	-1	21
19	1.3546271210608868E-4	TGTGCCACCTGGGACAGGCGTTATAAGAAACTCTTT	CATWDRRYKKLF	TRGV5	.	TRGJ1	18	-1	-1	20
19	1.3546271210608868E-4	TGTGCCACCTGGGACAGGCAAAATAAGAAACTCTTT	CATWDRQNKKLF	TRGV3	.	TRGJ1	18	-1	-1	22
19	1.3546271210608868E-4	TGTGCCACCTGGGACAGGAGGTATAAGAAACTCTTT	CATWDRRYKKLF	TRGV3	.	TRGJ1	17	-1	-1	21
19	1.3546271210608868E-4	TGTGCCACCTGGGACAGACCCTATAAGAAACTCTTT	CATWDRPYKKLF	TRGV7	.	TRGJ1	19	-1	-1	21
19	1.3546271210608868E-4	TGTGCCACCGAAGTGAATTATTATAAGAAACTCTTT	CATEVNYYKKLF	TRGV2	.	TRGJ1	8	-1	-1	14
19	1.3546271210608868E-4	TGTGCCATCGGCTACTATTATAAGAAACTCTTT	CAIGYYYKKLF	TRGV8	.	TRGJ1	6	-1	-1	15
19	1.3546271210608868E-4	TGTGCCACTAAGGAAGGATATAAGAAACTCTTT	CATKEGYKKLF	TRGV3	.	TRGJ1	7	-1	-1	18
19	1.3546271210608868E-4	TGTGCCACCTGGCTATATTATAAGAAACTCTTT	CATWLYYKKLF	TRGV4	.	TRGJ1	11	-1	-1	15
19	1.3546271210608868E-4	TGTGCCACCTGGGCTGGTTGGTTCAAGATATTT	CATWAGWFKIF	TRGV2	.	TRGJP1	12	-1	-1	13
19	1.3546271210608868E-4	TGTGCCACCTGGGATGAAAATAAGAAACTCTTT	CATWDENKKLF	TRGV4	.	TRGJ1	15	-1	-1	19
19	1.3546271210608868E-4	TGTGCCACCTGGGATAATTATAAGAAACTCTTT	CATWDNYKKLF	TRGV4	.	TRGJ1	14	-1	-1	13
19	1.3546271210608868E-4	TGTGCCACCTGGGACGCCGATAAGAAACTCTTT	CATWDADKKLF	TRGV8	.	TRGJ1	13	-1	-1	19
19	1.3546271210608868E-4	TGTGCCACCTACAAAACCGTGTTCAAGATATTT	CATYKTVFKIF	TRGV8	.	TRGJP1	9	-1	-1	20
19	1.3546271210608868E-4	TGTGCCACCTGGGATGGAAAGAAACTCTTT	CATWDGKKLF	TRGV8	.	TRGJ1	14	-1	-1	18
19	1.3546271210608868E-4	TGTGCCACCGGAGGTTATAAGAAACTCTTT	CATGGYKKLF	TRGV4	.	TRGJ1	8	-1	-1	14
19	1.3546271210608868E-4	TGTGCCACCAGTTATAAGAAACTCTTT	CATSYKKLF	TRGV5	.	TRGJ1	8	-1	-1	11
18	1.2833309567945246E-4	TGTGCCACCTGGGACTGCGTATATGGAGGTCCGGGGGAATGCGGGGATAGTGATTGGATCAAGACGTTT	CATWDCVYGGPGECGDSDWIKTF	TRGV3	.	TRGJP2	14	-1	-1	47
18	1.2833309567945246E-4	TGTGCCACCTGGGGCGAGGGGTGGTTCTTGGGTTATTATAAGAAACTCTTT	CATWGEGWFLGYYKKLF	TRGV2	.	TRGJ1	15	-1	-1	32
18	1.2833309567945246E-4	TGTGCCACCTGGGACGGGCCGGGAGAGTTGGGCAAAAAAATCAAGGTATTT	CATWDGPGELGKKIKVF	TRGV2	.	TRGJP	19	-1	-1	23
18	1.2833309567945246E-4	TGTGCCACCTGGGACGGGCAGGGGCTGCGGCGGGGTTGGTTCAAGATATTT	CATWDGQGLRRGWFKIF	TRGV2	.	TRGJP1	18	-1	-1	33
18	1.2833309567945246E-4	TGTGCCACCTGGGACAGGCCCGACGCTTGGAATTATTATAAGAAACTCTTT	CATWDRPDAWNYYKKLF	TRGV7	.	TRGJ1	19	-1	-1	26
18	1.2833309567945246E-4	TGTGCCACCTGGGACAGGATTGAGCGGGAATTGGGTTATAAGAAACTCTTT	CATWDRIERELGYKKLF	TRGV3	.	TRGJ1	17	-1	-1	35
18	1.2833309567945246E-4	TGTGCCACCTGGGAGGGGGTGATCCATAGTAGTGATTGGATCAAGACGTTT	CATWEGVIHSSDWIKTF	TRGV8	.	TRGJP2	13	-1	-1	25
18	1.2833309567945246E-4	TGTGCTGCGTGGGATTATTTGCGCGGCACTTGTTGGTTCAAGATATTT	CAAWDYLRGTCWFKIF	TRGV10	.	TRGJP1	16	-1	-1	26
18	1.2833309567945246E-4	TGTGCCACCTGGGATGTTTTGGACCCGATTTATTATAAGAAACTCTTT	CATWDVLDPIYYKKLF	TRGV4	.	TRGJ1	15	-1	-1	25
18	1.2833309567945246E-4	TGTGCCACCTGGGATGGGCGTCCTCGATCTGCTTGGTTCAAGATATTT	CATWDGRPRSAWFKIF	TRGV4	.	TRGJP1	18	-1	-1	28
18	1.2833309567945246E-4	TGTGCCACCTGGGACGGGCCAGATTGGCTGGTTTATAAGAAACTCTTT	CATWDGPDWLVYKKLF	TRGV2	.	TRGJ1	19	-1	-1	32
18	1.2833309567945246E-4	TGTGCCACCTGGGACAGTCGATCCCGTCCTTATTATAAGAAACTCTTT	CATWDSRSRPYYKKLF	TRGV5	.	TRGJ1	16	-1	-1	29
18	1.2833309567945246E-4	TGTGCCACCTGGGACAGGCTCGATACCACTGGTTGGTTCAAGATATTT	CATWDRLDTTGWFKIF	TRGV3	.	TRGJP1	18	-1	-1	22
18	1.2833309567945246E-4	TGTGCCACCTGGGACAGGCGGCGGCCGGATTATTATAAGAAACTCTTT	CATWDRRRPDYYKKLF	TRGV7	.	TRGJ1	18	-1	-1	25
18	1.2833309567945246E-4	TGTGCCACCTGGGATATGGGTCATCTTAGGCCCAAGAAACTCTTT	CATWDMGHLRPKKLF	TRGV8	.	TRGJ1	15	-1	-1	33
18	1.2833309567945246E-4	TGTGCCACCTGGGATAGTTTAGTGAGTGATTGGATCAAGACGTTT	CATWDSLVSDWIKTF	TRGV8	.	TRGJP2	16	-1	-1	19
18	1.2833309567945246E-4	TGTGCCACCTGGGACGGGCTCCAAAATTATTATAAGAAACTCTTT	CATWDGLQNYYKKLF	TRGV2	.	TRGJ1	18	-1	-1	24
18	1.2833309567945246E-4	TGTGCCACCTGGGACGGGCCTCTCTTTGGAAATAAGAAACTCTTT	CATWDGPLFGNKKLF	TRGV2	.	TRGJ1	19	-1	-1	31
18	1.2833309567945246E-4	TGTGCCACCTGGGACGGGCCGGCATATTATTATAAGAAACTCTTT	CATWDGPAYYYKKLF	TRGV2	.	TRGJ1	19	-1	-1	25
18	1.2833309567945246E-4	TGTGCCACCTGGGACGGAATAAGTAGTGATTGGATCAAGACGTTT	CATWDGISSDWIKTF	TRGV2	.	TRGJP2	16	-1	-1	18
18	1.2833309567945246E-4	TGTGCCACCTGGGACGAGCCCGCCCCTGATTGGATCAAGACGTTT	CATWDEPAPDWIKTF	TRGV8	.	TRGJP2	13	-1	-1	26
18	1.2833309567945246E-4	TGTGCCACCTGGGACGAGCCGAGCAATTATTATAAGAAACTCTTT	CATWDEPSNYYKKLF	TRGV2	.	TRGJ1	19	-1	-1	24
18	1.2833309567945246E-4	TGTGCCACCTGGGACAGCCCCCTCCTCTATTATAAGAAACTCTTT	CATWDSPLLYYKKLF	TRGV3	.	TRGJ1	19	-1	-1	27
18	1.2833309567945246E-4	TGTGCCACCTGGGACAGGCTACGTAGTGATTGGATCAAGACGTTT	CATWDRLRSDWIKTF	TRGV3	.	TRGJP2	18	-1	-1	22
18	1.2833309567945246E-4	TGTGCCACCTGGGACAGGCGGGGGCGGGGTTATAAGAAACTCTTT	CATWDRRGRGYKKLF	TRGV3	.	TRGJ1	18	-1	-1	29
18	1.2833309567945246E-4	TGTGCCACCTGGGACAGGCAGCGGTTTTATTATAAGAAACTCTTT	CATWDRQRFYYKKLF	TRGV5	.	TRGJ1	18	-1	-1	26
18	1.2833309567945246E-4	TGTGCCACCTGGGAAAGGGGATGGTTTTGGTATAAGAAACTCTTT	CATWERGWFWYKKLF	TRGV3	.	TRGJ1	17	-1	-1	30
18	1.2833309567945246E-4	TGTGCCACCGATGATAAGGGTGAGAATTATTATAAGAAACTCTTT	CATDDKGENYYKKLF	TRGV4	.	TRGJ1	8	-1	-1	23
18	1.2833309567945246E-4	TGTGCCACCTGTCCCACCGCACAATATTATAAGAAACTCTTT	CATCPTAQYYKKLF	TRGV8	.	TRGJ1	10	-1	-1	24
18	1.2833309567945246E-4	TGTGCCACCTGGGGCAGGCCGGCTTATTATAAGAAACTCTTT	CATWGRPAYYKKLF	TRGV5P	.	TRGJ1	22	-1	-1	23
18	1.2833309567945246E-4	TGTGCCACCTGGGATGCTCCACCATATTATAAGAAACTCTTT	CATWDAPPYYKKLF	TRGV4	.	TRGJ1	15	-1	-1	24
18	1.2833309567945246E-4	TGTGCCACCTGGGATGGTTCGAATTATTATAAGAAACTCTTT	CATWDGSNYYKKLF	TRGV4	.	TRGJ1	16	-1	-1	17
18	1.2833309567945246E-4	TGTGCCACCTGGGATGGGCAAAGCGAATATAAGAAACTCTTT	CATWDGQSEYKKLF	TRGV4	.	TRGJ1	18	-1	-1	27
18	1.2833309567945246E-4	TGTGCCACCTGGGATGGGGGATCATGTTTAAAGAAACTCTTT	CATWDGGSCLKKLF	TRGV4	.	TRGJ1	17	-1	-1	27
18	1.2833309567945246E-4	TGTGCCACCTGGGATACGTCGAATTATTATAAGAAACTCTTT	CATWDTSNYYKKLF	TRGV4	.	TRGJ1	14	-1	-1	18
18	1.2833309567945246E-4	TGTGCCACCTGGGATAGCTGGAATTATTATAAGAAACTCTTT	CATWDSWNYYKKLF	TRGV8	.	TRGJ1	16	-1	-1	20
18	1.2833309567945246E-4	TGTGCCACCTGGGACCTTTCCATGTCTTATAAGAAACTCTTT	CATWDLSMSYKKLF	TRGV2	.	TRGJ1	14	-1	-1	26
18	1.2833309567945246E-4	TGTGCCACCTGGGACCAGTGGGATTATTATAAGAAACTCTTT	CATWDQWDYYKKLF	TRGV4	.	TRGJ1	13	-1	-1	22
18	1.2833309567945246E-4	TGTGCCACCTGGGACCAGAGGGGGGTCTATAAGAAACTCTTT	CATWDQRGVYKKLF	TRGV7	.	TRGJ1	14	-1	-1	27
18	1.2833309567945246E-4	TGTGCCACCTGGGACGGGCCTCGCCCGGATAAGAAACTCTTT	CATWDGPRPDKKLF	TRGV2	.	TRGJ1	25	-1	-1	28
18	1.2833309567945246E-4	TGTGCCACCTGGGACGGAAGCGCTTATTATAAGAAACTCTTT	CATWDGSAYYKKLF	TRGV2	.	TRGJ1	16	-1	-1	23
18	1.2833309567945246E-4	TGTGCCACCTGGGACAGGCTGGGGAAATATAAGAAACTCTTT	CATWDRLGKYKKLF	TRGV7	.	TRGJ1	18	-1	-1	27
18	1.2833309567945246E-4	TGTGCCACCTGGGACAGGCCGGGGTATTATAAGAAACTCTTT	CATWDRPGYYKKLF	TRGV3	.	TRGJ1	19	-1	-1	24
18	1.2833309567945246E-4	TGTGCCACCTGGGACAGGGCTGGGTATTATAAGAAACTCTTT	CATWDRAGYYKKLF	TRGV2	.	TRGJ1	19	-1	-1	24
18	1.2833309567945246E-4	TGTGCCACCTGGACTCCCCCCGTTTATTATAAGAAACTCTTT	CATWTPPVYYKKLF	TRGV2	.	TRGJ1	11	-1	-1	23
18	1.2833309567945246E-4	TGTGCCACCTGGCCGCCTACATATTATAAGAAACTCTTT	CATWPPTYYKKLF	TRGV8	.	TRGJ1	11	-1	-1	21
18	1.2833309567945246E-4	TGTGCCACCTGGGGAGGTAGTGATTGGATCAAGACGTTT	CATWGGSDWIKTF	TRGV8	.	TRGJP2	12	-1	-1	16
18	1.2833309567945246E-4	TGTGCCACCTGGGATTCCAGGAGTTATAAGAAACTCTTT	CATWDSRSYKKLF	TRGV8	.	TRGJ1	14	-1	-1	23
18	1.2833309567945246E-4	TGTGCCACCTGGGATAGAATGGGTTATAAGAAACTCTTT	CATWDRMGYKKLF	TRGV8	.	TRGJ1	16	-1	-1	23
18	1.2833309567945246E-4	TGTGCCACCTGGGACGGCTTTTATTATAAGAAACTCTTT	CATWDGFYYKKLF	TRGV2	.	TRGJ1	16	-1	-1	20
18	1.2833309567945246E-4	TGTGCCACCTGGGACGGGATGTATTATAAGAAACTCTTT	CATWDGMYYKKLF	TRGV2	.	TRGJ1	17	-1	-1	21
18	1.2833309567945246E-4	TGTGCCACCTGGGACGGGAACCGATATAAGAAACTCTTT	CATWDGNRYKKLF	TRGV2	.	TRGJ1	17	-1	-1	24
18	1.2833309567945246E-4	TGTGCCACCTGGGACGAGAATTATTATAAGAAACTCTTT	CATWDENYYKKLF	TRGV2	.	TRGJ1	15	-1	-1	17
18	1.2833309567945246E-4	TGTGCCACCTGGGACAGGCTTGAATATAAGAAACTCTTT	CATWDRLEYKKLF	TRGV3	.	TRGJ1	21	-1	-1	24
18	1.2833309567945246E-4	TGTGCCACCTGGGACAGGCCTAGGTATAAGAAACTCTTT	CATWDRPRYKKLF	TRGV5	.	TRGJ1	20	-1	-1	24
18	1.2833309567945246E-4	TGTGCCACCTGGGACAGGCCGAAGTATAAGAAACTCTTT	CATWDRPKYKKLF	TRGV5	.	TRGJ1	19	-1	-1	24
18	1.2833309567945246E-4	TGTGCCACCTGGGACAGGCGGTGTTATAAGAAACTCTTT	CATWDRRCYKKLF	TRGV3	.	TRGJ1	18	-1	-1	23
18	1.2833309567945246E-4	TGTGCCACCTGGGACAGACCGATAATAAGGAAACTCTTT	CATWDRPIIRKLF	TRGV3	.	TRGJ1	19	-1	-1	21
18	1.2833309567945246E-4	TGTGCCACCTGGGAGGGGAATTATTATAAGAAACTCTTT	CATWEGNYYKKLF	TRGV3	.	TRGJ1	13	-1	-1	17
18	1.2833309567945246E-4	TGTGCCACCTGGGAGGACCCTTATTATAAGAAACTCTTT	CATWEDPYYKKLF	TRGV4	.	TRGJ1	19	-1	-1	20
18	1.2833309567945246E-4	TGTGCCACCTGGAATAGTAGTGATTGGATCAAGACGTTT	CATWNSSDWIKTF	TRGV8	.	TRGJP2	16	-1	-1	13
18	1.2833309567945246E-4	TGTGCCACCTGGAAATCGAATTATTATAAGAAACTCTTT	CATWKSNYYKKLF	TRGV8	.	TRGJ1	11	-1	-1	12
18	1.2833309567945246E-4	TGTGCCACCCTTGGGACGGGAATTTGTAAGAAACTCTTT	CATLGTGICKKLF	TRGV3	.	TRGJ1	19	-1	-1	23
18	1.2833309567945246E-4	TGTGCCACCTGGCCCGCTTATTATAAGAAACTCTTT	CATWPAYYKKLF	TRGV8	.	TRGJ1	11	-1	-1	17
18	1.2833309567945246E-4	TGTGCCACCTGGGCTGATTATTATAAGAAACTCTTT	CATWADYYKKLF	TRGV3	.	TRGJ1	12	-1	-1	16
18	1.2833309567945246E-4	TGTGCCACCTGGGGCTGGTATTATAAGAAACTCTTT	CATWGWYYKKLF	TRGV8	.	TRGJ1	12	-1	-1	18
18	1.2833309567945246E-4	TGTGCCACCTGGGGATATTATTATAAGAAACTCTTT	CATWGYYYKKLF	TRGV8	.	TRGJ1	16	-1	-1	16
18	1.2833309567945246E-4	TGTGCCACCTGGGATGTTTTTTATAAGAAACTCTTT	CATWDVFYKKLF	TRGV4	.	TRGJ1	15	-1	-1	17
18	1.2833309567945246E-4	TGTGCCACCTGGGATGGGGGCTATAAGAAACTCTTT	CATWDGGYKKLF	TRGV4	.	TRGJ1	17	-1	-1	21
18	1.2833309567945246E-4	TGTGCCACCTGGGATGGGATGGGTAAGAAACTCTTT	CATWDGMGKKLF	TRGV4	.	TRGJ1	17	-1	-1	23
18	1.2833309567945246E-4	TGTGCCACCTGGGATGACGGATATAAGAAACTCTTT	CATWDDGYKKLF	TRGV4	.	TRGJ1	15	-1	-1	21
18	1.2833309567945246E-4	TGTGCCACCTGGGATAGGCGTTATAAGAAACTCTTT	CATWDRRYKKLF	TRGV8	.	TRGJ1	18	-1	-1	20
18	1.2833309567945246E-4	TGTGCCACCTGGGACCCTTATTATAAGAAACTCTTT	CATWDPYYKKLF	TRGV3	.	TRGJ1	14	-1	-1	17
18	1.2833309567945246E-4	TGTGCCACCTGGGACGTTGATTATAAGAAACTCTTT	CATWDVDYKKLF	TRGV3	.	TRGJ1	14	-1	-1	19
18	1.2833309567945246E-4	TGTGCCACCTGGGACGTCTCCTATAAGAAACTCTTT	CATWDVSYKKLF	TRGV2	.	TRGJ1	15	-1	-1	21
18	1.2833309567945246E-4	TGTGCCACCTGGGACGGGCGCTATAAGAAACTCTTT	CATWDGRYKKLF	TRGV2	.	TRGJ1	18	-1	-1	21
18	1.2833309567945246E-4	TGTGCCACCTGGGACGGGGAAATGAAGAAACTCTTT	CATWDGEMKKLF	TRGV7	.	TRGJ1	17	-1	-1	24
18	1.2833309567945246E-4	TGTGCCACCTGGGACAGCTATTATAAGAAACTCTTT	CATWDSYYKKLF	TRGV5	.	TRGJ1	16	-1	-1	18
18	1.2833309567945246E-4	TGTGCCACCTGGGAAGCGGTTTATAAGAAACTCTTT	CATWEAVYKKLF	TRGV8	.	TRGJ1	13	-1	-1	20
18	1.2833309567945246E-4	TGTGCCACCTGGGAAGGTTATTATAAGAAACTCTTT	CATWEGYYKKLF	TRGV2	.	TRGJ1	16	-1	-1	17
18	1.2833309567945246E-4	TGTGCCACCTGGGAAATTTATTATAAGAAACTCTTT	CATWEIYYKKLF	TRGV8	.	TRGJ1	13	-1	-1	17
18	1.2833309567945246E-4	TGTGCCACCTGGGAAAATTATTATAAGAAACTCTTT	CATWENYYKKLF	TRGV8	.	TRGJ1	13	-1	-1	15
18	1.2833309567945246E-4	TGTGCCACTCTGAATTATTATAAGAAACTCTTT	CATLNYYKKLF	TRGV8	.	TRGJ1	11	-1	-1	11
18	1.2833309567945246E-4	TGTGCCACCTGGGATCGTTATAAGAAACTCTTT	CATWDRYKKLF	TRGV8	.	TRGJ1	14	-1	-1	17
18	1.2833309567945246E-4	TGTGCCACCTGGGATAAATATAAGAAACTCTTT	CATWDKYKKLF	TRGV8	.	TRGJ1	15	-1	-1	18
18	1.2833309567945246E-4	TGTGCCACCTGGGACGGGAAGGTGAAACTCTTT	CATWDGKVKLF	TRGV2	.	TRGJ1	17	-1	-1	23
18	1.2833309567945246E-4	TGTGCCACCTGGGACGAGTATAAGAAACTCTTT	CATWDEYKKLF	TRGV2	.	TRGJ1	15	-1	-1	18
18	1.2833309567945246E-4	TGTGCCACCTGGGACAATTATAAGAAACTCTTT	CATWDNYKKLF	TRGV5	.	TRGJ1	15	-1	-1	16
18	1.2833309567945246E-4	TGTGCCACCTGGGACAATCGAAAGAAACTCTTT	CATWDNRKKLF	TRGV7	.	TRGJ1	15	-1	-1	21
18	1.2833309567945246E-4	TGTGCCACCTGGGAGACTTATAAGAAACTCTTT	CATWETYKKLF	TRGV7	.	TRGJ1	13	-1	-1	17
18	1.2833309567945246E-4	TGTGCCACCCCCAGCTATTATAAGAAACTCTTT	CATPSYYKKLF	TRGV4	.	TRGJ1	8	-1	-1	15
18	1.2833309567945246E-4	TGTGCCACTCGGGGGGGGAAGAAACTCTTT	CATRGGKKLF	TRGV7	.	TRGJ1	7	-1	-1	18
18	1.2833309567945246E-4	TGTGCCACCTGGCAAAAAAAGAAACTCTTT	CATWQKKKLF	TRGV8	.	TRGJ1	11	-1	-1	18
18	1.2833309567945246E-4	TGTGCCACCTGGGACAGTAAGAAACTCTTT	CATWDSKKLF	TRGV3	.	TRGJ1	16	-1	-1	17
18	1.2833309567945246E-4	TGTGCCACCTGGGAGAATAAGAAACTCTTT	CATWENKKLF	TRGV2	.	TRGJ1	13	-1	-1	16
18	1.2833309567945246E-4	TGTGCCACCTACTATTATAAGAAACTCTTT	CATYYYKKLF	TRGV4	.	TRGJ1	9	-1	-1	12
18	1.2833309567945246E-4	TGTGCCACCGCATATTATAAGAAACTCTTT	CATAYYKKLF	TRGV8	.	TRGJ1	8	-1	-1	12
18	1.2833309567945246E-4	TGTGCCAAGCCTTATTATAAGAAACTCTTT	CAKPYYKKLF	TRGV8	.	TRGJ1	6	-1	-1	11
18	1.2833309567945246E-4	TGTGCTGGGAGCTGGTTCAAGATATTT	CAGSWFKIF	TRGV10	.	TRGJP1	6	-1	-1	12
18	1.2833309567945246E-4	TGTGCCACCTTCTATAAGAAACTCTTT	CATFYKKLF	TRGV2	.	TRGJ1	9	-1	-1	12
18	1.2833309567945246E-4	TGTGCCACCTGGGGGACGAAACTCTTT	CATWGTKLF	TRGV8	.	TRGJ1	12	-1	-1	17
18	1.2833309567945246E-4	TGTGCCACCTATTATAAGAAACTCTTT	CATYYKKLF	TRGV4	.	TRGJ1	9	-1	-1	9
17	1.212034792528162E-4	TGTGCCACCTGGGACGGTACCGGAAAAGACGAAGGTAGTGATTGGATCAAGACGTTT	CATWDGTGKDEGSDWIKTF	TRGV2	.	TRGJP2	16	-1	-1	34
17	1.212034792528162E-4	TGTGCCACCTGGGACGGGCTTGATTTAACAAATGCCACTGGTTGGTTCAAGATATTT	CATWDGLDLTNATGWFKIF	TRGV2	.	TRGJP1	18	-1	-1	31
17	1.212034792528162E-4	TGTGCTGCGTGGGATGGACGGTGGGGATATACCACTGGTTGGTTCAAGATATTT	CAAWDGRWGYTTGWFKIF	TRGV10	.	TRGJP1	14	-1	-1	23
17	1.212034792528162E-4	TGTGCTGCGTGGGACCTTACTTCCCCTATGAATAGTGATTGGATCAAGACGTTT	CAAWDLTSPMNSDWIKTF	TRGV10	.	TRGJP2	13	-1	-1	32
17	1.212034792528162E-4	TGTGCCACCTGGGACGGGCCTTTTGGAGAGTTGGGCAAAAAAATCAAGGTATTT	CATWDGPFGELGKKIKVF	TRGV2	.	TRGJP	19	-1	-1	26
17	1.212034792528162E-4	TGTGCCACCTGGGACAGTACTAGGTTTACGGTGAATTATTATAAGAAACTCTTT	CATWDSTRFTVNYYKKLF	TRGV3	.	TRGJ1	16	-1	-1	32
17	1.212034792528162E-4	TGTGCCACCTGGGACGGGCCGGAGGTAAGTAGTGATTGGATCAAGACGTTT	CATWDGPEVSSDWIKTF	TRGV2	.	TRGJP2	19	-1	-1	27
17	1.212034792528162E-4	TGTGCCACCTGGGACAGGCCAACAGAGTTGGGCAAAAAAATCAAGGTATTT	CATWDRPTELGKKIKVF	TRGV3	.	TRGJP	19	-1	-1	23
17	1.212034792528162E-4	TGTGTCTTGTGGGAGGCCCAAGAGTTGGGCAAAAAAATCAAGGTATTT	CVLWEAQELGKKIKVF	TRGV9	.	TRGJP	15	-1	-1	18
17	1.212034792528162E-4	TGTGCCACCTGGGATAGGCCGGGTAGTAGTGATTGGATCAAGACGTTT	CATWDRPGSSDWIKTF	TRGV8	.	TRGJP2	19	-1	-1	23
17	1.212034792528162E-4	TGTGCCACCTGGGACGGGATGTATGTTTGGCATTATAAGAAACTCTTT	CATWDGMYVWHYKKLF	TRGV2	.	TRGJ1	17	-1	-1	31
17	1.212034792528162E-4	TGTGCCACCTGGGACAGGCTGGGGCCAAATTATTATAAGAAACTCTTT	CATWDRLGPNYYKKLF	TRGV3	.	TRGJ1	18	-1	-1	27
17	1.212034792528162E-4	TGTGCCACCTGGGGCAGGAATAGTAGTGATTGGATCAAGACGTTT	CATWGRNSSDWIKTF	TRGV5P	.	TRGJP2	17	-1	-1	19
17	1.212034792528162E-4	TGTGCCACCTGGGATCCCCTTCCCCATTATTATAAGAAACTCTTT	CATWDPLPHYYKKLF	TRGV4	.	TRGJ1	14	-1	-1	25
17	1.212034792528162E-4	TGTGCCACCTGGGATAGGGAGGTCCCTTATTATAAGAAACTCTTT	CATWDREVPYYKKLF	TRGV8	.	TRGJ1	17	-1	-1	26
17	1.212034792528162E-4	TGTGCCACCTGGGACGCGGATACCACTGGTTGGTTCAAGATATTT	CATWDADTTGWFKIF	TRGV2	.	TRGJP1	15	-1	-1	19
17	1.212034792528162E-4	TGTGCCACCTGGGACGGGCCCACGATTTATTATAAGAAACTCTTT	CATWDGPTIYYKKLF	TRGV2	.	TRGJ1	20	-1	-1	22
17	1.212034792528162E-4	TGTGCCACCTGGGACGGGCCGAGTAGTGATTGGATCAAGACGTTT	CATWDGPSSDWIKTF	TRGV2	.	TRGJP2	19	-1	-1	21
17	1.212034792528162E-4	TGTGCCACCTGGGACGGGCCATCAAATTATTATAAGAAACTCTTT	CATWDGPSNYYKKLF	TRGV2	.	TRGJ1	19	-1	-1	21
17	1.212034792528162E-4	TGTGCCACCTGGGACGGAGCTACCACTGGTTGGTTCAAGATATTT	CATWDGATTGWFKIF	TRGV2	.	TRGJP1	16	-1	-1	20
17	1.212034792528162E-4	TGTGCCACCTGGGACAGGCCTCGAAATTACTATAAGAAACTCTTT	CATWDRPRNYYKKLF	TRGV3	.	TRGJ1	20	-1	-1	20
17	1.212034792528162E-4	TGTGCCACCTGGGACAAGAGAAGTAGTGATTGGATCAAGACGTTT	CATWDKRSSDWIKTF	TRGV3	.	TRGJP2	15	-1	-1	21
17	1.212034792528162E-4	TGTGCCACCTGGAAAAACTCCATTTGGTATTATAAGAAACTCTTT	CATWKNSIWYYKKLF	TRGV8	.	TRGJ1	11	-1	-1	27
17	1.212034792528162E-4	TGTGCCACCTGGTCCGGGGGTTTTTATTATAAGAAACTCTTT	CATWSGGFYYKKLF	TRGV4	.	TRGJ1	11	-1	-1	23
17	1.212034792528162E-4	TGTGCCACCTGGCACCTCGGAGAGTATTATAAGAAACTCTTT	CATWHLGEYYKKLF	TRGV2	.	TRGJ1	14	-1	-1	24
17	1.212034792528162E-4	TGTGCCACCTGGGTTAGCCCCACTGGTTGGTTCAAGATATTT	CATWVSPTGWFKIF	TRGV2	.	TRGJP1	12	-1	-1	19
17	1.212034792528162E-4	TGTGCCACCTGGGTTAATACCACTGGTTGGTTCAAGATATTT	CATWVNTTGWFKIF	TRGV8	.	TRGJP1	15	-1	-1	16
17	1.212034792528162E-4	TGTGCCACCTGGGTCCACCCCGATTATTATAAGAAACTCTTT	CATWVHPDYYKKLF	TRGV3	.	TRGJ1	12	-1	-1	22
17	1.212034792528162E-4	TGTGCCACCTGGGCTAGGCCGAATTATTATAAGAAACTCTTT	CATWARPNYYKKLF	TRGV7	.	TRGJ1	19	-1	-1	19
17	1.212034792528162E-4	TGTGCCACCTGGGGCCCTAAACCTTATTATAAGAAACTCTTT	CATWGPKPYYKKLF	TRGV8	.	TRGJ1	12	-1	-1	23
17	1.212034792528162E-4	TGTGCCACCTGGGATCCCAATAGTGATTGGATCAAGACGTTT	CATWDPNSDWIKTF	TRGV8	.	TRGJP2	14	-1	-1	20
17	1.212034792528162E-4	TGTGCCACCTGGGATGGGTCCGGTTATTATAAGAAACTCTTT	CATWDGSGYYKKLF	TRGV4	.	TRGJ1	20	-1	-1	23
17	1.212034792528162E-4	TGTGCCACCTGGGATATTACCACTGGTTGGTTCAAGATATTT	CATWDITTGWFKIF	TRGV8	.	TRGJP1	15	-1	-1	9
17	1.212034792528162E-4	TGTGCCACCTGGGACGCCCAAGCTTATTATAAGAAACTCTTT	CATWDAQAYYKKLF	TRGV3	.	TRGJ1	14	-1	-1	23
17	1.212034792528162E-4	TGTGCCACCTGGGACGGTTGGAATTATTATAAGAAACTCTTT	CATWDGWNYYKKLF	TRGV2	.	TRGJ1	16	-1	-1	17
17	1.212034792528162E-4	TGTGCCACCTGGGACGGTACTCTTGATTATAAGAAACTCTTT	CATWDGTLDYKKLF	TRGV2	.	TRGJ1	16	-1	-1	25
17	1.212034792528162E-4	TGTGCCACCTGGGACGGCCCAAAGGAGTATAAGAAACTCTTT	CATWDGPKEYKKLF	TRGV3	.	TRGJ1	18	-1	-1	27
17	1.212034792528162E-4	TGTGCCACCTGGGACGGGCCCCACTATTATAAGAAACTCTTT	CATWDGPHYYKKLF	TRGV2	.	TRGJ1	20	-1	-1	24
17	1.212034792528162E-4	TGTGCCACCTGGGACGGGCGACCAAATTATAAGAAACTCTTT	CATWDGRPNYKKLF	TRGV2	.	TRGJ1	18	-1	-1	25
17	1.212034792528162E-4	TGTGCCACCTGGGACGGGGATCTTTATTATAAGAAACTCTTT	CATWDGDLYYKKLF	TRGV2	.	TRGJ1	17	-1	-1	23
17	1.212034792528162E-4	TGTGCCACCTGGGACGGACCTCATTATTATAAGAAACTCTTT	CATWDGPHYYKKLF	TRGV2	.	TRGJ1	19	-1	-1	22
17	1.212034792528162E-4	TGTGCCACCTGGGACGAAGGCAGTGGTTGGTTCAAGATATTT	CATWDEGSGWFKIF	TRGV8	.	TRGJP1	13	-1	-1	20
17	1.212034792528162E-4	TGTGCCACCTGGGACAGGCTTTCTCTTTGGGGGAAACTCTTT	CATWDRLSLWGKLF	TRGV1	.	TRGJ1	18	-1	-1	32
17	1.212034792528162E-4	TGTGCCACCTGGGACAGGCCGGCGAATTATAAGAAACTCTTT	CATWDRPANYKKLF	TRGV7	.	TRGJ1	19	-1	-1	25
17	1.212034792528162E-4	TGTGCCACCTGGGACAGAATAGGGCCCTTTAAGAAACTCTTT	CATWDRIGPFKKLF	TRGV3	.	TRGJ1	16	-1	-1	29
17	1.212034792528162E-4	TGTGCCACCTGGAACGGAAAGAATTATTATAAGAAACTCTTT	CATWNGKNYYKKLF	TRGV2	.	TRGJ1	16	-1	-1	20
17	1.212034792528162E-4	TGTGCCACCTGGCGATATAGTGATTGGATCAAGACGTTT	CATWRYSDWIKTF	TRGV8	.	TRGJP2	16	-1	-1	14
17	1.212034792528162E-4	TGTGCCACCTGGGGGCAGTTTTATTATAAGAAACTCTTT	CATWGQFYYKKLF	TRGV8	.	TRGJ1	12	-1	-1	20
17	1.212034792528162E-4	TGTGCCACCTGGGATGGGCTGGAGGGTAAGAAACTCTTT	CATWDGLEGKKLF	TRGV4	.	TRGJ1	18	-1	-1	26
17	1.212034792528162E-4	TGTGCCACCTGGGATAGGCTCGATTATAAGAAACTCTTT	CATWDRLDYKKLF	TRGV8	.	TRGJ1	18	-1	-1	22
17	1.212034792528162E-4	TGTGCCACCTGGGACTCCACTGGTTGGTTCAAGATATTT	CATWDSTGWFKIF	TRGV2	.	TRGJP1	14	-1	-1	16
17	1.212034792528162E-4	TGTGCCACCTGGGACTACTTGTATTATAAGAAACTCTTT	CATWDYLYYKKLF	TRGV2	.	TRGJ1	14	-1	-1	21
17	1.212034792528162E-4	TGTGCCACCTGGGACGTCAATTATTATAAGAAACTCTTT	CATWDVNYYKKLF	TRGV3	.	TRGJ1	14	-1	-1	18
17	1.212034792528162E-4	TGTGCCACCTGGGACGGGCACTATTATAAGAAACTCTTT	CATWDGHYYKKLF	TRGV2	.	TRGJ1	18	-1	-1	21
17	1.212034792528162E-4	TGTGCCACCTGGGACGGGGTAGGGTATAAGAAACTCTTT	CATWDGVGYKKLF	TRGV7	.	TRGJ1	17	-1	-1	24
17	1.212034792528162E-4	TGTGCCACCTGGGACAGGCGTTGGTATAAGAAACTCTTT	CATWDRRWYKKLF	TRGV7	.	TRGJ1	18	-1	-1	24
17	1.212034792528162E-4	TGTGCCACCTGGGACAGGATATATTATAAGAAACTCTTT	CATWDRIYYKKLF	TRGV3	.	TRGJ1	17	-1	-1	21
17	1.212034792528162E-4	TGTGCCACCTGGGACAAACAGGATTATAAGAAACTCTTT	CATWDKQDYKKLF	TRGV3	.	TRGJ1	15	-1	-1	22
17	1.212034792528162E-4	TGTGCCACCTGGGAAACCCCCGGTTATAAGAAACTCTTT	CATWETPGYKKLF	TRGV8	.	TRGJ1	13	-1	-1	23
17	1.212034792528162E-4	TGTGCTGCGTGGGAGAATTATTATAAGAAACTCTTT	CAAWENYYKKLF	TRGV10	.	TRGJ1	13	-1	-1	14
17	1.212034792528162E-4	TGTGCCTTGTGGGAGCCAGATTATAAGAAACTCTTT	CALWEPDYKKLF	TRGV9	.	TRGJ1	14	-1	-1	19
17	1.212034792528162E-4	TGTGCCACCTCCCACACCGATAATAAGAAACTCTTT	CATSHTDNKKLF	TRGV8	.	TRGJ1	9	-1	-1	19
17	1.212034792528162E-4	TGTGCCACCTGCGCCCATTATTATAAGAAACTCTTT	CATCAHYYKKLF	TRGV4	.	TRGJ1	10	-1	-1	16
17	1.212034792528162E-4	TGTGCCACCTGGCCCCATTATTATAAGAAACTCTTT	CATWPHYYKKLF	TRGV8	.	TRGJ1	11	-1	-1	16
17	1.212034792528162E-4	TGTGCCACCTGGGGTTTTTATTATAAGAAACTCTTT	CATWGFYYKKLF	TRGV7	.	TRGJ1	12	-1	-1	17
17	1.212034792528162E-4	TGTGCCACCTGGGATTCGAGTCATAAGAAACTCTTT	CATWDSSHKKLF	TRGV8	.	TRGJ1	14	-1	-1	22
17	1.212034792528162E-4	TGTGCCACCTGGGATCTACATTATAAGAAACTCTTT	CATWDLHYKKLF	TRGV8	.	TRGJ1	14	-1	-1	19
17	1.212034792528162E-4	TGTGCCACCTGGGATGTGGATTATAAGAAACTCTTT	CATWDVDYKKLF	TRGV4	.	TRGJ1	15	-1	-1	19
17	1.212034792528162E-4	TGTGCCACCTGGGATGGGCCGTATAAGAAACTCTTT	CATWDGPYKKLF	TRGV4	.	TRGJ1	19	-1	-1	21
17	1.212034792528162E-4	TGTGCCACCTGGGATACAGTTTATAAGAAACTCTTT	CATWDTVYKKLF	TRGV8	.	TRGJ1	15	-1	-1	20
17	1.212034792528162E-4	TGTGCCACCTGGGATAGCTGCTATAAGAAACTCTTT	CATWDSCYKKLF	TRGV8	.	TRGJ1	16	-1	-1	21
17	1.212034792528162E-4	TGTGCCACCTGGGATAGGCGCTATAAGAAACTCTTT	CATWDRRYKKLF	TRGV8	.	TRGJ1	23	-1	-1	21
17	1.212034792528162E-4	TGTGCCACCTGGGACCCCTATTATAAGAAACTCTTT	CATWDPYYKKLF	TRGV7	.	TRGJ1	14	-1	-1	18
17	1.212034792528162E-4	TGTGCCACCTGGGACGGGCTGACGTTCAAGATATTT	CATWDGLTFKIF	TRGV2	.	TRGJP1	18	-1	-1	23
17	1.212034792528162E-4	TGTGCCACCTGGGACGGGAGGTATAAGAAACTCTTT	CATWDGRYKKLF	TRGV2	.	TRGJ1	17	-1	-1	21
17	1.212034792528162E-4	TGTGCCACCTGGGACAGGCCCGCTAAGAAACTCTTT	CATWDRPAKKLF	TRGV2	.	TRGJ1	21	-1	-1	23
17	1.212034792528162E-4	TGTGCCACCTGGGACAGGCAGTATAAGAAACTCTTT	CATWDRQYKKLF	TRGV3	.	TRGJ1	18	-1	-1	21
17	1.212034792528162E-4	TGTGCCACCTGGGACAGGAATTATAAGAAACTCTTT	CATWDRNYKKLF	TRGV3	.	TRGJ1	17	-1	-1	19
17	1.212034792528162E-4	TGTGCCACCTGGGACAGAAATTATAAGAAACTCTTT	CATWDRNYKKLF	TRGV7	.	TRGJ1	16	-1	-1	19
17	1.212034792528162E-4	TGTGCCACCCGAGGATGTTATTATAAGAAACTCTTT	CATRGCYYKKLF	TRGV3	.	TRGJ1	8	-1	-1	17
17	1.212034792528162E-4	TGTGCCACTCTCAATTATTATAAGAAACTCTTT	CATLNYYKKLF	TRGV8	.	TRGJ1	7	-1	-1	12
17	1.212034792528162E-4	TGTGCCACCTGTGGTCTTTATAAGAAACTCTTT	CATCGLYKKLF	TRGV8	.	TRGJ1	10	-1	-1	17
17	1.212034792528162E-4	TGTGCCACCTGGGACGGGCGAGAGAAACTCTTT	CATWDGREKLF	TRGV2	.	TRGJ1	18	-1	-1	22
17	1.212034792528162E-4	TGTGCCACCTGGGAGGATTATAAGAAACTCTTT	CATWEDYKKLF	TRGV2	.	TRGJ1	13	-1	-1	16
17	1.212034792528162E-4	TGTGCCACCTGGAACCAAAATAAGAAACTCTTT	CATWNQNKKLF	TRGV8	.	TRGJ1	11	-1	-1	19
17	1.212034792528162E-4	TGTGCCACCTGGGACGGGAGCAAGATATTT	CATWDGSKIF	TRGV2	.	TRGJP1	17	-1	-1	20
17	1.212034792528162E-4	TGTGCCACCTGGGAATATAAGAAACTCTTT	CATWEYKKLF	TRGV8	.	TRGJ1	13	-1	-1	15
17	1.212034792528162E-4	TGTGCCACCGGGCACGGGTTCAAGATATTT	CATGHGFKIF	TRGV8	.	TRGJP1	11	-1	-1	16
16	1.1407386282617995E-4	TGTGCCACCTGGGATATGGCACTAAAGGCGCATGGGACCGATAGTAGTGATTGGATCAAGACGTTT	CATWDMALKAHGTDSSDWIKTF	TRGV8	.	TRGJP2	23	-1	-1	40
16	1.1407386282617995E-4	TGTGCCACCTGGGATAAGCCCACGAACATAAACAGGCCGTGTAGTGATTGGATCAAGACGTTT	CATWDKPTNINRPCSDWIKTF	TRGV8	.	TRGJP2	19	-1	-1	40
16	1.1407386282617995E-4	TGTGCCACCTGGGATAGGCCGGGGACATTCTTTACGAATTATTATAAGAAACTCTTT	CATWDRPGTFFTNYYKKLF	TRGV8	.	TRGJ1	19	-1	-1	34
16	1.1407386282617995E-4	TGTGCCACCTGGGATAAAGGGATTGGGCCCGAGAGTAGTGATTGGATCAAGACGTTT	CATWDKGIGPESSDWIKTF	TRGV8	.	TRGJP2	15	-1	-1	33
16	1.1407386282617995E-4	TGTGCTGCGTGGGATTTTAAGGGAGATACCACTGGTTGGTTCAAGATATTT	CAAWDFKGDTTGWFKIF	TRGV10	.	TRGJP1	15	-1	-1	25
16	1.1407386282617995E-4	TGTGCCACCTGGGATGTCCTACCTCAATCCTTTTATTATAAGAAACTCTTT	CATWDVLPQSFYYKKLF	TRGV4	.	TRGJ1	15	-1	-1	32
16	1.1407386282617995E-4	TGTGCCACCTGGGATAGGGGGGTTATGATGAATTATTATAAGAAACTCTTT	CATWDRGVMMNYYKKLF	TRGV8	.	TRGJ1	17	-1	-1	29
16	1.1407386282617995E-4	TGTGCCACCTGGGGCCTCCCCCCTTCGAATTATTATAAGAAACTCTTT	CATWGLPPSNYYKKLF	TRGV3	.	TRGJ1	12	-1	-1	23
16	1.1407386282617995E-4	TGTGCCACCTGGGATGGGCCGACTTTAAATTATTATAAGAAACTCTTT	CATWDGPTLNYYKKLF	TRGV4	.	TRGJ1	19	-1	-1	27
16	1.1407386282617995E-4	TGTGCCACCTGGGATAGGCGGGGGGGTAGTGATTGGATCAAGACGTTT	CATWDRRGGSDWIKTF	TRGV8	.	TRGJP2	18	-1	-1	25
16	1.1407386282617995E-4	TGTGCCACCTGGGACAGGCCCCTAATGAATTATTATAAGAAACTCTTT	CATWDRPLMNYYKKLF	TRGV7	.	TRGJ1	19	-1	-1	26
16	1.1407386282617995E-4	TGTGCCACCTGGGACAGGCCAAACTCTTCCTATTATAAGAAACTCTTT	CATWDRPNSSYYKKLF	TRGV5	.	TRGJ1	19	-1	-1	30
16	1.1407386282617995E-4	TGTGCCACCTGGGGCAGGCCTTTCCCTTATTATAAGAAACTCTTT	CATWGRPFPYYKKLF	TRGV3	.	TRGJ1	25	-1	-1	26
16	1.1407386282617995E-4	TGTGCCACCTGGGATTTTTCGGTGGATTATTATAAGAAACTCTTT	CATWDFSVDYYKKLF	TRGV8	.	TRGJ1	14	-1	-1	25
16	1.1407386282617995E-4	TGTGCCACCTGGGATGGGCAGCGCCATTATTATAAGAAACTCTTT	CATWDGQRHYYKKLF	TRGV4	.	TRGJ1	18	-1	-1	25
16	1.1407386282617995E-4	TGTGCCACCTGGGACTCTCCTCCGAATTATTATAAGAAACTCTTT	CATWDSPPNYYKKLF	TRGV2	.	TRGJ1	14	-1	-1	22
16	1.1407386282617995E-4	TGTGCCACCTGGGACGGTGACTCGAATTATTATAAGAAACTCTTT	CATWDGDSNYYKKLF	TRGV2	.	TRGJ1	16	-1	-1	21
16	1.1407386282617995E-4	TGTGCCACCTGGGACGGGCTTGGGGATTATTATAAGAAACTCTTT	CATWDGLGDYYKKLF	TRGV2	.	TRGJ2	18	-1	-1	25
16	1.1407386282617995E-4	TGTGCCACCTGGGACGGGCCGTACACTGGTTGGTTCAAGATATTT	CATWDGPYTGWFKIF	TRGV2	.	TRGJP1	19	-1	-1	23
16	1.1407386282617995E-4	TGTGCCACCTGGGACGGGCCATTGGGTTATTATAAGAAACTCTTT	CATWDGPLGYYKKLF	TRGV2	.	TRGJ1	19	-1	-1	26
16	1.1407386282617995E-4	TGTGCCACCTGGGACAGGCCTACGAATTATTATAAGAAACTCTTT	CATWDRPTNYYKKLF	TRGV7	.	TRGJ1	20	-1	-1	22
16	1.1407386282617995E-4	TGTGCCACCTGGGACAGGCCGAGGACTTATTATAAGAAACTCTTT	CATWDRPRTYYKKLF	TRGV3	.	TRGJ1	19	-1	-1	23
16	1.1407386282617995E-4	TGTGCCACCTGGAACTTCGAGTTGGGCAAAAAAATCAAGGTATTT	CATWNFELGKKIKVF	TRGV2	.	TRGJP	14	-1	-1	18
16	1.1407386282617995E-4	TGTGCTGCGTGGGATCCACCTAATTATTATAAGAAACTCTTT	CAAWDPPNYYKKLF	TRGV10	.	TRGJ1	14	-1	-1	21
16	1.1407386282617995E-4	TGTGCCACCTGGCCGTGCCGGAATTATTATAAGAAACTCTTT	CATWPCRNYYKKLF	TRGV8	.	TRGJ1	11	-1	-1	20
16	1.1407386282617995E-4	TGTGCCACCTGGGATGCGCCCATGCTAGAAAAGAAACTCTTT	CATWDAPMLEKKLF	TRGV4	.	TRGJ1	22	-1	-1	30
16	1.1407386282617995E-4	TGTGCCACCTGGGACGGGCCACGTTATTATAAGAAACTCTTT	CATWDGPRYYKKLF	TRGV2	.	TRGJ1	23	-1	-1	23
16	1.1407386282617995E-4	TGTGCCACCTGGGACGGGCGATTTAATTATAAGAAACTCTTT	CATWDGRFNYKKLF	TRGV2	.	TRGJ1	18	-1	-1	18
16	1.1407386282617995E-4	TGTGCCACCTGGGACGGGATAGCGTATTATAAGAAACTCTTT	CATWDGIAYYKKLF	TRGV2	.	TRGJ1	17	-1	-1	24
16	1.1407386282617995E-4	TGTGCCACCTGGGACGGAATGAATTATTATAAGAAACTCTTT	CATWDGMNYYKKLF	TRGV2	.	TRGJ1	16	-1	-1	20
16	1.1407386282617995E-4	TGTGCCACCTGGGACGAGCCGAATTATTATAAGAAACTCTTT	CATWDEPNYYKKLF	TRGV2	.	TRGJ1	19	-1	-1	19
16	1.1407386282617995E-4	TGTGCCACCTGGGACACCCCCTTCGTTTATAAGAAACTCTTT	CATWDTPFVYKKLF	TRGV3	.	TRGJ1	15	-1	-1	26
16	1.1407386282617995E-4	TGTGCCACCTGGGACAGGCCCCATGGTTATAAGAAACTCTTT	CATWDRPHGYKKLF	TRGV3	.	TRGJ1	19	-1	-1	26
16	1.1407386282617995E-4	TGTGCCACCTGGGACAGGCGACATTATTATAAGAAACTCTTT	CATWDRRHYYKKLF	TRGV7	.	TRGJ1	18	-1	-1	18
16	1.1407386282617995E-4	TGTGCCACCTGGGACAGGCAAGGTTATTATAAGAAACTCTTT	CATWDRQGYYKKLF	TRGV7	.	TRGJ1	18	-1	-1	23
16	1.1407386282617995E-4	TGTGCCACCTGGGACAGGGTCCATTATTATAAGAAACTCTTT	CATWDRVHYYKKLF	TRGV7	.	TRGJ1	17	-1	-1	22
16	1.1407386282617995E-4	TGTGCCACCTGGGACAACCCGAATTATTATAAGAAACTCTTT	CATWDNPNYYKKLF	TRGV4	.	TRGJ1	13	-1	-1	19
16	1.1407386282617995E-4	TGTGCCACCTTCCACCGTTATTATTATAAGAAACTCTTT	CATFHRYYYKKLF	TRGV4	.	TRGJ1	9	-1	-1	19
16	1.1407386282617995E-4	TGTGCCACCTGGGGGTTCGATTATTATAAGAAACTCTTT	CATWGFDYYKKLF	TRGV8	.	TRGJ1	12	-1	-1	15
16	1.1407386282617995E-4	TGTGCCACCTGGGATGTCCCTTATTATAAGAAACTCTTT	CATWDVPYYKKLF	TRGV4	.	TRGJ1	15	-1	-1	20
16	1.1407386282617995E-4	TGTGCCACCTGGGATGGAAAATATTATAAGAAACTCTTT	CATWDGKYYKKLF	TRGV4	.	TRGJ1	16	-1	-1	18
16	1.1407386282617995E-4	TGTGCCACCTGGGACCGTCATTATTATAAGAAACTCTTT	CATWDRHYYKKLF	TRGV2	.	TRGJ1	14	-1	-1	19
16	1.1407386282617995E-4	TGTGCCACCTGGGACGGTCCGGGGTATAAGAAACTCTTT	CATWDGPGYKKLF	TRGV2	.	TRGJ1	19	-1	-1	24
16	1.1407386282617995E-4	TGTGCCACCTGGGACGGTAGTGATTGGATCAAGACGTTT	CATWDGSDWIKTF	TRGV2	.	TRGJP2	16	-1	-1	16
16	1.1407386282617995E-4	TGTGCCACCTGGGACGGGCCGGAATATAAGAAACTCTTT	CATWDGPEYKKLF	TRGV2	.	TRGJ1	19	-1	-1	24
16	1.1407386282617995E-4	TGTGCCACCTGGGACGGGCCATATTATAAGAAACTCTTT	CATWDGPYYKKLF	TRGV2	.	TRGJ1	19	-1	-1	21
16	1.1407386282617995E-4	TGTGCCACCTGGGACAGGCCCCATATTAAGAAACTCTTT	CATWDRPHIKKLF	TRGV7	.	TRGJ1	19	-1	-1	26
16	1.1407386282617995E-4	TGTGCCACCTGGGACAGGCCGAATTATAAGAAACTCTTT	CATWDRPNYKKLF	TRGV3	.	TRGJ1	19	-1	-1	22
16	1.1407386282617995E-4	TGTGCCACCTGGGACAGGCCATATTATAAGAAACTCTTT	CATWDRPYYKKLF	TRGV3	.	TRGJ1	19	-1	-1	21
16	1.1407386282617995E-4	TGTGCCACCTGGGACAGGCGTGGTTATAAGAAACTCTTT	CATWDRRGYKKLF	TRGV3	.	TRGJ1	21	-1	-1	23
16	1.1407386282617995E-4	TGTGCCACCACGGGAGCGAATTATTATAAGAAACTCTTT	CATTGANYYKKLF	TRGV8	.	TRGJ1	8	-1	-1	16
16	1.1407386282617995E-4	TGTGCCTTGTGGGGGAATTATTATAAGGAACTCTTT	CALWGNYYKELF	TRGV9	.	TRGJ1	12	-1	-1	14
16	1.1407386282617995E-4	TGTGCCACCTTCTGGCCCTGTTGGTTCAAGATATTT	CATFWPCWFKIF	TRGV8	.	TRGJP1	9	-1	-1	19
16	1.1407386282617995E-4	TGTGCCACCTGGGTTAATTATTATAAGAAACTCTTT	CATWVNYYKKLF	TRGV2	.	TRGJ1	12	-1	-1	15
16	1.1407386282617995E-4	TGTGCCACCTGGGCCGATTATTATAAGAAACTCTTT	CATWADYYKKLF	TRGV8	.	TRGJ1	12	-1	-1	16
16	1.1407386282617995E-4	TGTGCCACCTGGGGTCCTTATTATAAGAAACTCTTT	CATWGPYYKKLF	TRGV3	.	TRGJ1	12	-1	-1	17
16	1.1407386282617995E-4	TGTGCCACCTGGGGAGATTATTATAAGAAACTCTTT	CATWGDYYKKLF	TRGV8	.	TRGJ1	12	-1	-1	16
16	1.1407386282617995E-4	TGTGCCACCTGGGATGAATATTATAAGAAACTCTTT	CATWDEYYKKLF	TRGV8	.	TRGJ1	14	-1	-1	15
16	1.1407386282617995E-4	TGTGCCACCTGGGATATTCGGCATGGGAAACTCTTT	CATWDIRHGKLF	TRGV8	.	TRGJ1	15	-1	-1	26
16	1.1407386282617995E-4	TGTGCCACCTGGGACGGTCGTTATAAGAAACTCTTT	CATWDGRYKKLF	TRGV2	.	TRGJ1	16	-1	-1	20
16	1.1407386282617995E-4	TGTGCCACCTGGGACAGGCTGTATAAGAAACTCTTT	CATWDRLYKKLF	TRGV7	.	TRGJ1	21	-1	-1	21
16	1.1407386282617995E-4	TGTGCCACATCCGAGGGTTATTATAAGAAACTCTTT	CATSEGYYKKLF	TRGV7	.	TRGJ1	7	-1	-1	17
16	1.1407386282617995E-4	TGTGCCGTACCAAATCCTTATAAGAAACTCTTT	CAVPNPYKKLF	TRGV8	.	TRGJ1	5	-1	-1	17
16	1.1407386282617995E-4	TGTGCCACTTCGAATTATTATAAGAAACTCTTT	CATSNYYKKLF	TRGV2	.	TRGJ1	7	-1	-1	8
16	1.1407386282617995E-4	TGTGCCACCTGTTTTTATTATAAGAAACTCTTT	CATCFYYKKLF	TRGV2	.	TRGJ1	10	-1	-1	14
16	1.1407386282617995E-4	TGTGCCACCTGGGATGGGCTCGAGAAACTCTTT	CATWDGLEKLF	TRGV4	.	TRGJ1	18	-1	-1	22
16	1.1407386282617995E-4	TGTGCCACCTGGGATACTTATAAGAAACTCTTT	CATWDTYKKLF	TRGV8	.	TRGJ1	15	-1	-1	17
16	1.1407386282617995E-4	TGTGCCACCTGGATTAATTATAAGAAACTCTTT	CATWINYKKLF	TRGV4	.	TRGJ1	11	-1	-1	12
16	1.1407386282617995E-4	TGTGCCACCCGGATGAATTATAAGAAACTCTTT	CATRMNYKKLF	TRGV8	.	TRGJ1	11	-1	-1	16
16	1.1407386282617995E-4	TGTGCCACCTGGTATTATAAGAAACTCTTT	CATWYYKKLF	TRGV8	.	TRGJ1	14	-1	-1	12
16	1.1407386282617995E-4	TGTGCCACCGCTTATTATAAGAAACTCTTT	CATAYYKKLF	TRGV4	.	TRGJ1	8	-1	-1	11
16	1.1407386282617995E-4	TGTGCCCCCAATTATAAGAAACTCTTT	CAPNYKKLF	TRGV4	.	TRGJ1	8	-1	-1	10
16	1.1407386282617995E-4	TGTGCCGCCTATAAGAAACTCTTT	CAAYKKLF	TRGV4	.	TRGJ2	9	-1	-1	9
16	1.1407386282617995E-4	CCTAAGAAACTCTTT	PKKLF	TRGV8	.	TRGJ1	-1	-1	-1	2
15	1.0694424639954371E-4	TGTGCCACCTGGGATGGCCGCAACGAACGACGGCAAGAGTTGGGCAAAAAAATCAAGGTATTT	CATWDGRNERRQELGKKIKVF	TRGV2	.	TRGJP	16	-1	-1	31
15	1.0694424639954371E-4	TGTGCCACCTGGGATGGGGTAACCATAAGGCCGGGGTTGAGAGATTATTATAAGAAACTCTTT	CATWDGVTIRPGLRDYYKKLF	TRGV4	.	TRGJ1	17	-1	-1	43
15	1.0694424639954371E-4	TGTGCCACCTGGGACTGCCATATCCCCGGTTATAGTAGTGATTGGATCAAGACGTTT	CATWDCHIPGYSSDWIKTF	TRGV3	.	TRGJP2	29	-1	-1	30
15	1.0694424639954371E-4	TGTGCTGATCTACAGGGGTATATATATTATACCACTGGTTGGTTCAAGATATTT	CADLQGYIYYTTGWFKIF	TRGV10	.	TRGJP1	6	-1	-1	27
15	1.0694424639954371E-4	TGTGCCACCTGGGACGGCCATCAAACCTATACCACTGGTTGGTTCAAGATATTT	CATWDGHQTYTTGWFKIF	TRGV2	.	TRGJP1	16	-1	-1	27
15	1.0694424639954371E-4	TGTGCCACCTGGGACGGGCGCGGGGGACCACCCACTGGTTGGTTCAAGATATTT	CATWDGRGGPPTGWFKIF	TRGV2	.	TRGJP1	21	-1	-1	31
15	1.0694424639954371E-4	TGTGCCACCTGGGACGGACGTAGGCAGTTGGGCAAAAAAATCAAGGTATTT	CATWDGRRQLGKKIKVF	TRGV2	.	TRGJP	16	-1	-1	25
15	1.0694424639954371E-4	TGTGCCTTGTGGGAGGTGCTCGGGTTGGGCAAAAAAATCAAGATATTT	CALWEVLGLGKKIKIF	TRGV9	.	TRGJP	18	-1	-1	23
15	1.0694424639954371E-4	TGTGCCACCTGGGATTCCGGGGAGGACAATTATTATAAGAAACTCTTT	CATWDSGEDNYYKKLF	TRGV8	.	TRGJ1	14	-1	-1	27
15	1.0694424639954371E-4	TGTGCCACCTGGGATGGGCCCTTAAAGCGTTTTTATAAGAAACTCTTT	CATWDGPLKRFYKKLF	TRGV4	.	TRGJ1	20	-1	-1	29
15	1.0694424639954371E-4	TGTGCCACCTGGGATAGGCAGGTCGAGTATTATTATAAGAAACTCTTT	CATWDRQVEYYYKKLF	TRGV8	.	TRGJ1	18	-1	-1	28
15	1.0694424639954371E-4	TGTGCCACCTGGGACGGGCAAGATTCGAATTATTATAAGAAACTCTTT	CATWDGQDSNYYKKLF	TRGV2	.	TRGJ1	18	-1	-1	22
15	1.0694424639954371E-4	TGTGCCACCTGGGACAGGCCTTGGGCCACTGGTTGGTTCAAGATATTT	CATWDRPWATGWFKIF	TRGV3	.	TRGJP1	20	-1	-1	25
15	1.0694424639954371E-4	TGTGCCACCTGGGATACAAACCCGAATTATTATAAGAAACTCTTT	CATWDTNPNYYKKLF	TRGV8	.	TRGJ1	15	-1	-1	22
15	1.0694424639954371E-4	TGTGCCACCTGGGACGGCCAAAGCGGCGATTATAAGAAACTCTTT	CATWDGQSGDYKKLF	TRGV2	.	TRGJ1	16	-1	-1	28
15	1.0694424639954371E-4	TGTGCCACCTGGGACGAACTCTTCCCTTATTATAAGAAACTCTTT	CATWDELFPYYKKLF	TRGV2	.	TRGJ1	15	-1	-1	26
15	1.0694424639954371E-4	TGTGCCACCTGGGACAGTAAGTTGGGCAAAAAAATCAAGGTATTT	CATWDSKLGKKIKVF	TRGV2	.	TRGJP	14	-1	-1	19
15	1.0694424639954371E-4	TGTGCCACCTGGGACAGGCTCTCGAATTATTATAAGAAACTCTTT	CATWDRLSNYYKKLF	TRGV3	.	TRGJ1	18	-1	-1	21
15	1.0694424639954371E-4	TGTGCCACCTGGGACAAGCCCCGAAATTTTTATAAGAAACTCTTT	CATWDKPRNFYKKLF	TRGV7	.	TRGJ1	19	-1	-1	24
15	1.0694424639954371E-4	TGTGCCACCTGGGATGGTAGGAATTATTATAAGAAACTCTTT	CATWDGRNYYKKLF	TRGV4	.	TRGJ1	16	-1	-1	20
15	1.0694424639954371E-4	TGTGCCACCTGGGATGGGCCGGGTTATTATAAGAAACTCTTT	CATWDGPGYYKKLF	TRGV4	.	TRGJ1	19	-1	-1	23
15	1.0694424639954371E-4	TGTGCCACCTGGGATACGGAAGGGTATTATAAGAAACTCTTT	CATWDTEGYYKKLF	TRGV8	.	TRGJ1	15	-1	-1	24
15	1.0694424639954371E-4	TGTGCCACCTGGGATAGGCGCGGGTATTATAAGAAACTCTTT	CATWDRRGYYKKLF	TRGV8	.	TRGJ1	18	-1	-1	24
15	1.0694424639954371E-4	TGTGCCACCTGGGACCCTCTGAATTATTATAAGAAACTCTTT	CATWDPLNYYKKLF	TRGV8	.	TRGJ1	13	-1	-1	20
15	1.0694424639954371E-4	TGTGCCACCTGGGACGGGCTAGAATATTATAAGAAACTCTTT	CATWDGLEYYKKLF	TRGV2	.	TRGJ1	18	-1	-1	21
15	1.0694424639954371E-4	TGTGCCACCTGGGACGGGCCCCCATATTATAAGAAACTCTTT	CATWDGPPYYKKLF	TRGV2	.	TRGJ1	20	-1	-1	24
15	1.0694424639954371E-4	TGTGCCACCTGGGACGGGCCCGATTATTATAAGAAACTCTTT	CATWDGPDYYKKLF	TRGV2	.	TRGJ1	21	-1	-1	22
15	1.0694424639954371E-4	TGTGCCACCTGGGACGGGCCGGGTTATTATAAGAAACTCTTT	CATWDGPGYYKKLF	TRGV2	.	TRGJ1	19	-1	-1	23
15	1.0694424639954371E-4	TGTGCCACCTGGGACGGGCCGGGGGATTATAAGAAACTCTTT	CATWDGPGDYKKLF	TRGV2	.	TRGJ1	19	-1	-1	25
15	1.0694424639954371E-4	TGTGCCACCTGGGACGGGCATAATTATTATAAGAAACTCTTT	CATWDGHNYYKKLF	TRGV2	.	TRGJ1	18	-1	-1	21
15	1.0694424639954371E-4	TGTGCCACCTGGGACGGGAGGGGTTATTATAAGAAACTCTTT	CATWDGRGYYKKLF	TRGV2	.	TRGJ1	17	-1	-1	23
15	1.0694424639954371E-4	TGTGCCACCTGGGACGAAGGGGGGGGATGGTTCAAGATATTT	CATWDEGGGWFKIF	TRGV2	.	TRGJP1	15	-1	-1	24
15	1.0694424639954371E-4	TGTGCCACCTGGGACAGCCCGCCCTATTATAAGAAACTCTTT	CATWDSPPYYKKLF	TRGV3	.	TRGJ1	19	-1	-1	24
15	1.0694424639954371E-4	TGTGCCACCTGGGACAGCAGCTGCTTTTATAAGAAACTCTTT	CATWDSSCFYKKLF	TRGV3	.	TRGJ1	16	-1	-1	26
15	1.0694424639954371E-4	TGTGCCACCTGGGACAGGCCTCAGTATTATAAGAAACTCTTT	CATWDRPQYYKKLF	TRGV7	.	TRGJ1	20	-1	-1	24
15	1.0694424639954371E-4	TGTGCCACCTGGGACAGGCCTGATGGTTGGTTCAAGATATTT	CATWDRPDGWFKIF	TRGV3	.	TRGJP1	21	-1	-1	23
15	1.0694424639954371E-4	TGTGCCACCTGGGACAGGCCGAATTATTATAAGAAACTCTTT	CATWDRPNYYKKLF	TRGV7	.	TRGJ1	19	-1	-1	19
15	1.0694424639954371E-4	TGTGCCACCTGGGACAGGCGGGCTTATTATAAGAAACTCTTT	CATWDRRAYYKKLF	TRGV3	.	TRGJ1	18	-1	-1	23
15	1.0694424639954371E-4	TGTGCTGCGCCGGAGAGAACTGGTTGGTTCAAGATATTT	CAAPERTGWFKIF	TRGV10	.	TRGJP1	8	-1	-1	18
15	1.0694424639954371E-4	TGTGCCACCTGGGGCCAGAATTATTATAAGAAACTCTTT	CATWGQNYYKKLF	TRGV8	.	TRGJ1	12	-1	-1	17
15	1.0694424639954371E-4	TGTGCCACCTGGGGATCCACTGGTTGGTTCAAGATATTT	CATWGSTGWFKIF	TRGV8	.	TRGJP1	12	-1	-1	16
15	1.0694424639954371E-4	TGTGCCACCTGGGATGGGCCTAAGTATAAGAAACTCTTT	CATWDGPKYKKLF	TRGV4	.	TRGJ1	19	-1	-1	24
15	1.0694424639954371E-4	TGTGCCACCTGGGATGAAGAGCCCTATAAGAAACTCTTT	CATWDEEPYKKLF	TRGV4	.	TRGJ1	15	-1	-1	24
15	1.0694424639954371E-4	TGTGCCACCTGGGATAGCTTTTATTATAAGAAACTCTTT	CATWDSFYYKKLF	TRGV8	.	TRGJ1	16	-1	-1	20
15	1.0694424639954371E-4	TGTGCCACCTGGGATAGGCCGTGTTATAAGAAACTCTTT	CATWDRPCYKKLF	TRGV8	.	TRGJ1	19	-1	-1	23
15	1.0694424639954371E-4	TGTGCCACCTGGGATAGGGGTCACTATAAGAAACTCTTT	CATWDRGHYKKLF	TRGV8	.	TRGJ1	17	-1	-1	24
15	1.0694424639954371E-4	TGTGCCACCTGGGATAGATTGAGTTGGTTCAAGATATTT	CATWDRLSWFKIF	TRGV8	.	TRGJP1	16	-1	-1	22
15	1.0694424639954371E-4	TGTGCCACCTGGGACTCGAATTATTATAAGAAACTCTTT	CATWDSNYYKKLF	TRGV8	.	TRGJ1	13	-1	-1	15
15	1.0694424639954371E-4	TGTGCCACCTGGGACGTGAATTATTATAAGAAACTCTTT	CATWDVNYYKKLF	TRGV3	.	TRGJ1	14	-1	-1	17
15	1.0694424639954371E-4	TGTGCCACCTGGGACGGGCTTCGATATAAGAAACTCTTT	CATWDGLRYKKLF	TRGV2	.	TRGJ1	18	-1	-1	24
15	1.0694424639954371E-4	TGTGCCACCTGGGACGGGCAGAGCTATAAGAAACTCTTT	CATWDGQSYKKLF	TRGV2	.	TRGJ1	18	-1	-1	24
15	1.0694424639954371E-4	TGTGCCACCTGGGACGGAAGGAATTATAAGAAACTCTTT	CATWDGRNYKKLF	TRGV7	.	TRGJ1	14	-1	-1	22
15	1.0694424639954371E-4	TGTGCCACCTGGGACAGGCGATGGTATAAGAAACTCTTT	CATWDRRWYKKLF	TRGV3	.	TRGJ1	18	-1	-1	24
15	1.0694424639954371E-4	TGTGCCACAAATGAGAGTAGTGATTGGATCAAGACGTTT	CATNESSDWIKTF	TRGV8	.	TRGJP2	7	-1	-1	15
15	1.0694424639954371E-4	TGTGCCTTGTGGGGGGTCACTTATAAGAAACTCTTT	CALWGVTYKKLF	TRGV9	.	TRGJ1	19	-1	-1	20
15	1.0694424639954371E-4	TGTGCCACCTGGGATCGCGATTATAAGAAACTCTTT	CATWDRDYKKLF	TRGV8	.	TRGJ1	14	-1	-1	19
15	1.0694424639954371E-4	TGTGCCACCTGGGATGCGTATTATAAGAAACTCTTT	CATWDAYYKKLF	TRGV8	.	TRGJ1	14	-1	-1	18
15	1.0694424639954371E-4	TGTGCCACCTGGGATATGTGGTATAAGAAACTCTTT	CATWDMWYKKLF	TRGV8	.	TRGJ1	15	-1	-1	21
15	1.0694424639954371E-4	TGTGCCACCTGGGACTTTAATTATAAGAAACTCTTT	CATWDFNYKKLF	TRGV3	.	TRGJ1	14	-1	-1	19
15	1.0694424639954371E-4	TGTGCCACCTGGGACGGCCATTATAAGAAACTCTTT	CATWDGHYKKLF	TRGV2	.	TRGJ1	16	-1	-1	19
15	1.0694424639954371E-4	TGTGCCACCTGGGAAGGCTATTATAAGAAACTCTTT	CATWEGYYKKLF	TRGV8	.	TRGJ1	20	-1	-1	18
15	1.0694424639954371E-4	TGTGCCACCTGGGGTTATTATAAGAAACTCTTT	CATWGYYKKLF	TRGV2	.	TRGJ1	12	-1	-1	14
15	1.0694424639954371E-4	TGTGCCACCTGGGGCCCTTATAAGAAACTCTTT	CATWGPYKKLF	TRGV8	.	TRGJ1	12	-1	-1	17
15	1.0694424639954371E-4	TGTGCCACCTGGGGATATTATAAGAAACTCTTT	CATWGYYKKLF	TRGV3	.	TRGJ1	12	-1	-1	15
15	1.0694424639954371E-4	TGTGCCACCTGGGATCGATATAAGAAACTCTTT	CATWDRYKKLF	TRGV7	.	TRGJ1	13	-1	-1	18
15	1.0694424639954371E-4	TGTGCCACCTGGGAGCGGTATAAGAAACTCTTT	CATWERYKKLF	TRGV2	.	TRGJ1	17	-1	-1	18
15	1.0694424639954371E-4	TGTGCCACCCTGAATTATTATAAGAAACTCTTT	CATLNYYKKLF	TRGV3	.	TRGJ1	8	-1	-1	11
15	1.0694424639954371E-4	TGTGCCACCTGTTATTATAAGAAACTCTTT	CATCYYKKLF	TRGV4	.	TRGJ1	10	-1	-1	11
15	1.0694424639954371E-4	TGTGCCACGTTTTATTATAAGAAACTCTTT	CATFYYKKLF	TRGV4	.	TRGJ1	7	-1	-1	11
15	1.0694424639954371E-4	TGTGCCACCTTTTATAAGAAACTCTTT	CATFYKKLF	TRGV8	.	TRGJ1	9	-1	-1	11
14	9.981462997290746E-5	TGTGCCACCTGGGACGGGCCAACAACTCGAGTACGACATTATACCACTGGTTGGTTCAAGATATTT	CATWDGPTTRVRHYTTGWFKIF	TRGV2	.	TRGJP1	19	-1	-1	39
14	9.981462997290746E-5	TGTGCCACCTGGGATACCGGTTTAGAAAGAATAGGAGGTAGTGATTGGATCAAGACGTTT	CATWDTGLERIGGSDWIKTF	TRGV8	.	TRGJP2	15	-1	-1	37
14	9.981462997290746E-5	TGTGCCACCTGGGATGGGGTTATTGGGCCTACGTTGGGCAAAAAAATCAAGGTATTT	CATWDGVIGPTLGKKIKVF	TRGV8	.	TRGJP	17	-1	-1	32
14	9.981462997290746E-5	TGTGCCACCTGGGATTTTCAACATCCATATAGTAGTGATTGGATCAAGACGTTT	CATWDFQHPYSSDWIKTF	TRGV7	.	TRGJP2	13	-1	-1	26
14	9.981462997290746E-5	TGTGCCACCTGGGACGGCAACCAAGTCTATACCACTGGTTGGTTCAAGATATTT	CATWDGNQVYTTGWFKIF	TRGV2	.	TRGJP1	16	-1	-1	24
14	9.981462997290746E-5	TGTGCCTTGTGGGAGACCCGACAAGAGTTGGGCAAAAGAATCAAGGTATTT	CALWETRQELGKRIKVF	TRGV9	.	TRGJP	14	-1	-1	21
14	9.981462997290746E-5	TGTGCCCTGTGGGAGTTCCCTCTTGAGTTGGGCAAAAAAATCAAGGTATTT	CALWEFPLELGKKIKVF	TRGV9	.	TRGJP	14	-1	-1	24
14	9.981462997290746E-5	TGTGCCACCTGGGATGGGCCGCTAACTAATTTTTATTATAAGAAACTCTTT	CATWDGPLTNFYYKKLF	TRGV4	.	TRGJ1	19	-1	-1	32
14	9.981462997290746E-5	TGTGCCACCTGGGACCCCCGAAATGTTCCGAATTATTATAAGAAACTCTTT	CATWDPRNVPNYYKKLF	TRGV8	.	TRGJ1	13	-1	-1	28
14	9.981462997290746E-5	TGTGCCACCTGGGACGGGCCTGAGTTAAGTAGTGATTGGATCAAGACGTTT	CATWDGPELSSDWIKTF	TRGV2	.	TRGJP2	19	-1	-1	27
14	9.981462997290746E-5	TGTGCCACCTGGGACGGGCCGTTTCCTCAGAATTATTATAAGAAACTCTTT	CATWDGPFPQNYYKKLF	TRGV2	.	TRGJ1	19	-1	-1	29
14	9.981462997290746E-5	TGTGCTGCGTGGGATTGGCTTGTAATTTATTATTATAAGAAACTCTTT	CAAWDWLVIYYYKKLF	TRGV10	.	TRGJ1	15	-1	-1	28
14	9.981462997290746E-5	TGTGCCACCTGGGATAGCCCTCCCATCTTTTATTATAAGAAACTCTTT	CATWDSPPIFYYKKLF	TRGV8	.	TRGJ1	20	-1	-1	29
14	9.981462997290746E-5	TGTGCCACCTGGGACCCCCAGGAGTTGGGCAAAAAAATCAAGGTATTT	CATWDPQELGKKIKVF	TRGV7	.	TRGJP	14	-1	-1	18
14	9.981462997290746E-5	TGTGCCACCTGGGACGGGCGGGGGTGGGGCAATTATAAGAAACTCTTT	CATWDGRGWGNYKKLF	TRGV2	.	TRGJ2	18	-1	-1	31
14	9.981462997290746E-5	TGTGCCACCTGGGATTTTAGATGTAGTGATTGGATCAAGACGTTT	CATWDFRCSDWIKTF	TRGV7	.	TRGJP2	13	-1	-1	22
14	9.981462997290746E-5	TGTGCCACCTGGGATATAGAGTTGGGCAAAAAAATCAAGGTATTT	CATWDIELGKKIKVF	TRGV8	.	TRGJP	15	-1	-1	17
14	9.981462997290746E-5	TGTGCCACCTGGGACGCAATCAGGGATTATTATAAGAAACTCTTT	CATWDAIRDYYKKLF	TRGV2	.	TRGJ1	15	-1	-1	25
14	9.981462997290746E-5	TGTGCCACCTGGGACGGGTGCTCGAATTATTATAAGAAACTCTTT	CATWDGCSNYYKKLF	TRGV2	.	TRGJ1	17	-1	-1	21
14	9.981462997290746E-5	TGTGCCACCTGGGACGGAACCGGGGTTTATTATAAGAAACTCTTT	CATWDGTGVYYKKLF	TRGV2	.	TRGJ1	16	-1	-1	26
14	9.981462997290746E-5	TGTGCCACCTGGGACAGTTCAGGGAATTATTATAAGAAACTCTTT	CATWDSSGNYYKKLF	TRGV5	.	TRGJ1	16	-1	-1	23
14	9.981462997290746E-5	TGTGCCACCTGGGACAGGCTGGGGGGTTATTATAAGAAACTCTTT	CATWDRLGGYYKKLF	TRGV7	.	TRGJ1	18	-1	-1	26
14	9.981462997290746E-5	TGTGCCACCTGGGACAGGCGTGAAAATTATTATAAGAAACTCTTT	CATWDRRENYYKKLF	TRGV5	.	TRGJ1	21	-1	-1	24
14	9.981462997290746E-5	TGTGCTGCCGCCCACCCCTTGGCTGGTTGGTTCAAGATATTT	CAAAHPLAGWFKIF	TRGV10	.	TRGJP1	7	-1	-1	22
14	9.981462997290746E-5	TGTGCCTTGTGGGAGTTCTACACTGGTTGGTTCAAGGTATTT	CALWEFYTGWFKVF	TRGV9	.	TRGJP1	14	-1	-1	20
14	9.981462997290746E-5	TGTGCCACCTGGGCCCTTTTCACTGGTTGGTTCAAGATATTT	CATWALFTGWFKIF	TRGV2	.	TRGJP1	12	-1	-1	20
14	9.981462997290746E-5	TGTGCCACCTGGGGTTACTTGAATTATTATAAGAAACTCTTT	CATWGYLNYYKKLF	TRGV8	.	TRGJ1	12	-1	-1	20
14	9.981462997290746E-5	TGTGCCACCTGGGATGGCCCGAATTATTATAAGAAACTCTTT	CATWDGPNYYKKLF	TRGV4	.	TRGJ1	19	-1	-1	19
14	9.981462997290746E-5	TGTGCCACCTGGGATGGGCCGTCTTATTATAAGAAACTCTTT	CATWDGPSYYKKLF	TRGV4	.	TRGJ1	19	-1	-1	23
14	9.981462997290746E-5	TGTGCCACCTGGGATAGTCAGATTATTATAGATAAACTCTTT	CATWDSQIIIDKLF	TRGV8	.	TRGJ1	16	-1	-1	21
14	9.981462997290746E-5	TGTGCCACCTGGGACTCGACCACTTATTATAAGAAACTCTTT	CATWDSTTYYKKLF	TRGV8	.	TRGJ1	13	-1	-1	23
14	9.981462997290746E-5	TGTGCCACCTGGGACCGCTCAAGGTATTATAAGAAACTCTTT	CATWDRSRYYKKLF	TRGV3	.	TRGJ1	14	-1	-1	24
14	9.981462997290746E-5	TGTGCCACCTGGGACGCTTCGAATTATTATAAGAAACTCTTT	CATWDASNYYKKLF	TRGV2	.	TRGJ1	15	-1	-1	17
14	9.981462997290746E-5	TGTGCCACCTGGGACGCGATACTTTATTATAAGAAACTCTTT	CATWDAILYYKKLF	TRGV2	.	TRGJ1	15	-1	-1	23
14	9.981462997290746E-5	TGTGCCACCTGGGACGGGCTTCCGGAATATAAGAAACTCTTT	CATWDGLPEYKKLF	TRGV2	.	TRGJ1	18	-1	-1	27
14	9.981462997290746E-5	TGTGCCACCTGGGACGGGCCAAGTTATTATAAGAAACTCTTT	CATWDGPSYYKKLF	TRGV2	.	TRGJ1	19	-1	-1	23
14	9.981462997290746E-5	TGTGCCACCTGGGACGGGCATGCGTATTATAAGAAACTCTTT	CATWDGHAYYKKLF	TRGV2	.	TRGJ1	18	-1	-1	24
14	9.981462997290746E-5	TGTGCCACCTGGGACAGGCCTTGGGATTATAAGAAACTCTTT	CATWDRPWDYKKLF	TRGV3	.	TRGJ1	20	-1	-1	25
14	9.981462997290746E-5	TGTGCTGCGTTACCCGATTGCTATTATAAGAAACTCTTT	CAALPDCYYKKLF	TRGV10	.	TRGJ1	9	-1	-1	21
14	9.981462997290746E-5	TGTGCCACTTCTCCCCGCTTTTATTATAAGAAACTCTTT	CATSPRFYYKKLF	TRGV3	.	TRGJ1	7	-1	-1	20
14	9.981462997290746E-5	TGTGCCACCTGGCTCCATAGGGCCTATAAGAAACTCTTT	CATWLHRAYKKLF	TRGV8	.	TRGJ1	11	-1	-1	24
14	9.981462997290746E-5	TGTGCCACCTGGGCAACGAATTATTATAAGAAACTCTTT	CATWATNYYKKLF	TRGV2	.	TRGJ1	12	-1	-1	16
14	9.981462997290746E-5	TGTGCCACCTGGGGCTCGAGTTATTATAAGAAACTCTTT	CATWGSSYYKKLF	TRGV3	.	TRGJ1	12	-1	-1	15
14	9.981462997290746E-5	TGTGCCACCTGGGGGGATGGTTATTATAAGAAACTCTTT	CATWGDGYYKKLF	TRGV4	.	TRGJ1	12	-1	-1	20
14	9.981462997290746E-5	TGTGCCACCTGGGATGGGCTCTTGTATAAGAAACTCTTT	CATWDGLLYKKLF	TRGV4	.	TRGJ1	18	-1	-1	24
14	9.981462997290746E-5	TGTGCCACCTGGGATGGAAGTTATTATAAGAAACTCTTT	CATWDGSYYKKLF	TRGV4	.	TRGJ1	16	-1	-1	16
14	9.981462997290746E-5	TGTGCCACCTGGGATACTGTGTCAGATAAGAAACTCTTT	CATWDTVSDKKLF	TRGV8	.	TRGJ1	15	-1	-1	25
14	9.981462997290746E-5	TGTGCCACCTGGGATAGTACTTATTATAAGAAACTCTTT	CATWDSTYYKKLF	TRGV8	.	TRGJ1	16	-1	-1	20
14	9.981462997290746E-5	TGTGCCACCTGGGATAGGCCAAATTATAAGAAACTCTTT	CATWDRPNYKKLF	TRGV8	.	TRGJ1	19	-1	-1	22
14	9.981462997290746E-5	TGTGCCACCTGGGATAGGCAAAATTATAAGAAACTCTTT	CATWDRQNYKKLF	TRGV8	.	TRGJ1	18	-1	-1	22
14	9.981462997290746E-5	TGTGCCACCTGGGATAGAAGGGAGTATAAGAAACTCTTT	CATWDRREYKKLF	TRGV8	.	TRGJ1	16	-1	-1	24
14	9.981462997290746E-5	TGTGCCACCTGGGACCCGAATTATTATAAGAAACTCTTT	CATWDPNYYKKLF	TRGV8	.	TRGJ1	13	-1	-1	16
14	9.981462997290746E-5	TGTGCCACCTGGGACGGGGTTGATTATAAGAAACTCTTT	CATWDGVDYKKLF	TRGV3	.	TRGJ1	17	-1	-1	22
14	9.981462997290746E-5	TGTGCCACCTGGGACGGGGAATATTATAAGAAACTCTTT	CATWDGEYYKKLF	TRGV2	.	TRGJ1	17	-1	-1	18
14	9.981462997290746E-5	TGTGCCACCTGGGACGGAGAGAAATATAAGAAACTCTTT	CATWDGEKYKKLF	TRGV2	.	TRGJ1	16	-1	-1	24
14	9.981462997290746E-5	TGTGCCACCTGGGACGAGACTGGTTGGTTCAAGATATTT	CATWDETGWFKIF	TRGV2	.	TRGJP1	15	-1	-1	18
14	9.981462997290746E-5	TGTGCCACCTGGGACAGGTCGCATTATAAGAAACTCTTT	CATWDRSHYKKLF	TRGV7	.	TRGJ1	17	-1	-1	22
14	9.981462997290746E-5	TGTGCCACCTGGGAGGGGTCCTATTATAAGAAACTCTTT	CATWEGSYYKKLF	TRGV4	.	TRGJ1	20	-1	-1	21
14	9.981462997290746E-5	TGTGCTGCGTGGATAGGGGAAGGTAAGAAACTCTTT	CAAWIGEGKKLF	TRGV10	.	TRGJ1	11	-1	-1	23
14	9.981462997290746E-5	TGTGCCACTCAGGGGGTCTATTATAAGAAACTCTTT	CATQGVYYKKLF	TRGV4	.	TRGJ1	7	-1	-1	18
14	9.981462997290746E-5	TGTGCCACCTGTCGGAATTATTATAAGAAACTCTTT	CATCRNYYKKLF	TRGV2	.	TRGJ1	10	-1	-1	14
14	9.981462997290746E-5	TGTGCCACCTGGGTCGATTATTATAAGAAACTCTTT	CATWVDYYKKLF	TRGV4	.	TRGJ1	12	-1	-1	13
14	9.981462997290746E-5	TGTGCCACCTGGGTACGGTATTATAAGAAACTCTTT	CATWVRYYKKLF	TRGV8	.	TRGJ1	12	-1	-1	18
14	9.981462997290746E-5	TGTGCCACCTGGGCCCAATATTATAAGAAACTCTTT	CATWAQYYKKLF	TRGV3	.	TRGJ1	12	-1	-1	18
14	9.981462997290746E-5	TGTGCCACCTGGGATCTTAATTATAAGAAACTCTTT	CATWDLNYKKLF	TRGV8	.	TRGJ1	14	-1	-1	19
14	9.981462997290746E-5	TGTGCCACCTGGGATGGGCCCTATAAGAAACTCTTT	CATWDGPYKKLF	TRGV4	.	TRGJ1	20	-1	-1	21
14	9.981462997290746E-5	TGTGCCACCTGGGATGGAGATTATAAGAAACTCTTT	CATWDGDYKKLF	TRGV4	.	TRGJ1	16	-1	-1	19
14	9.981462997290746E-5	TGTGCCACCTGGGATATGAATTATAAGAAACTCTTT	CATWDMNYKKLF	TRGV4	.	TRGJ1	14	-1	-1	19
14	9.981462997290746E-5	TGTGCCACCTGGGATATAAAGGAGGGGAAACTCTTT	CATWDIKEGKLF	TRGV8	.	TRGJ1	15	-1	-1	26
14	9.981462997290746E-5	TGTGCCACCTGGGATAGGCAATATAAGAAACTCTTT	CATWDRQYKKLF	TRGV8	.	TRGJ1	18	-1	-1	21
14	9.981462997290746E-5	TGTGCCACCTGGGATAACCCTTATAAGAAACTCTTT	CATWDNPYKKLF	TRGV8	.	TRGJ1	15	-1	-1	20
14	9.981462997290746E-5	TGTGCCACCTGGGACTCTTATTATAAGAAACTCTTT	CATWDSYYKKLF	TRGV5	.	TRGJ1	14	-1	-1	17
14	9.981462997290746E-5	TGTGCCACCTGGGACCTTTATTATAAGAAACTCTTT	CATWDLYYKKLF	TRGV8	.	TRGJ1	13	-1	-1	17
14	9.981462997290746E-5	TGTGCCACCTGGGACAGGCTTGCTAAGAAACTCTTT	CATWDRLAKKLF	TRGV7	.	TRGJ1	21	-1	-1	23
14	9.981462997290746E-5	TGTGCCACTTCTCTTTATTATAAGAAACTCTTT	CATSLYYKKLF	TRGV4	.	TRGJ1	7	-1	-1	14
14	9.981462997290746E-5	TGTGCCACCTGGGTTTTTTATAAGAAACTCTTT	CATWVFYKKLF	TRGV8	.	TRGJ1	12	-1	-1	14
14	9.981462997290746E-5	TGTGCCACCTGGGAAGGTTATAAGAAACTCTTT	CATWEGYKKLF	TRGV2	.	TRGJ1	16	-1	-1	17
14	9.981462997290746E-5	TGTGCCACCGAAATTTATTATAAGAAACTCTTT	CATEIYYKKLF	TRGV2	.	TRGJ1	8	-1	-1	14
14	9.981462997290746E-5	TGTGCCCCTACTTATTATAAGAAACTCTTT	CAPTYYKKLF	TRGV4	.	TRGJ1	8	-1	-1	11
14	9.981462997290746E-5	TGTGCCACCTGGTTAAATAAGAAACTCTTT	CATWLNKKLF	TRGV8	.	TRGJ1	11	-1	-1	16
14	9.981462997290746E-5	TGTGCCACCTGGGCCTATAAGAAACTCTTT	CATWAYKKLF	TRGV8	.	TRGJ1	12	-1	-1	15
14	9.981462997290746E-5	TGTGCCACCATATATTATAAGAAACTCTTT	CATIYYKKLF	TRGV8	.	TRGJ1	8	-1	-1	12
14	9.981462997290746E-5	TGTGCCACCAAATATTATAAGAAACTCTTT	CATKYYKKLF	TRGV8	.	TRGJ1	8	-1	-1	9
13	9.268501354627121E-5	TGTGCCACCTGGGATAGGCGAAGGTTACCCCGCATTTGCTATAGTAGTGATTGGATCAAGACGTTT	CATWDRRRLPRICYSSDWIKTF	TRGV8	.	TRGJP2	18	-1	-1	39
13	9.268501354627121E-5	TGTGCCACCTGGGACGGGCCGGAGAGGGCAAACCAGAATTATTATAAGAAACTCTTT	CATWDGPERANQNYYKKLF	TRGV2	.	TRGJ1	19	-1	-1	35
[truncated: 2,153 more rows]
