# Supplementary material for: Dissection of the Human T-Cell Receptor γ Gene Repertoire in the Brain and Peripheral Blood Identifies Age- and Alzheimer's Disease-Associated Clonotype Profiles
Source: Front Immunol. 2020 Jan 29;11:12. doi: 10.3389/fimmu.2020.00012 (PMC7025544; doi:10.3389/fimmu.2020.00012)
Supplement: Supplementary file 5 [file Data_Sheet_2.zip › repertoires_corrected_and_decontaminated/PK17.txt]

count	freq	cdr3nt	cdr3aa	v	d	j	VEnd	DStart	DEnd	JStart
899	0.009876407580335074	TGTGCCTTGCAATATTATTATAAGAAACTCTTT	CALQYYYKKLF	TRGV9	.	TRGJ2	8	-1	-1	13
808	0.00887668223015655	TGTGCCTTGTGGGAGGTGCAAGAGTTGGGCAAAAAAATCAAGGTATTT	CALWEVQELGKKIKVF	TRGV9	.	TRGJP	19	-1	-1	17
666	0.007316671244163691	TGTGCCTTGTGGGAGGGTAAGAAACTCTTT	CALWEGKKLF	TRGV9	.	TRGJ1	15	-1	-1	17
646	0.0070969513869815985	TGTGCCTTGTGGGAGGAACAGTTGGGCAAAAAAATCAAGGTATTT	CALWEEQLGKKIKVF	TRGV9	.	TRGJP	15	-1	-1	16
629	0.0069101895083768195	TGTGCCTTGTGGGAGGTTCTGCAAGAGTTGGGCAAAAAAATCAAGGTATTT	CALWEVLQELGKKIKVF	TRGV9	.	TRGJP	16	-1	-1	20
506	0.005558912386706949	TGTGCCTTGTGGGAGGATAAAAAGAAACTCTTT	CALWEDKKKLF	TRGV9	.	TRGJ1	15	-1	-1	21
491	0.005394122493820379	TGTGCCTTGTGGGAGACTTTTTATTATAAGAAACTCTTT	CALWETFYYKKLF	TRGV9	.	TRGJ1	14	-1	-1	20
422	0.004636088986542159	TGTGCCTTGTGGGAGGTGCTTTATTATAAGAAACTCTTT	CALWEVLYYKKLF	TRGV9	.	TRGJ2	18	-1	-1	20
385	0.004229607250755287	TGTGCTGCGTGGGATTATTATAAGAAACTCTTT	CAAWDYYKKLF	TRGV10	.	TRGJ2	16	-1	-1	13
329	0.003614391650645427	TGTGCCTTGTGGGAGGTGCATCAAGAACTCTTT	CALWEVHQELF	TRGV9	.	TRGJ1	19	-1	-1	22
323	0.0035484756934907992	TGTGCCTTGTGGGAGGTGAATTATTATAAGAAACTCTTT	CALWEVNYYKKLF	TRGV9	.	TRGJ2	17	-1	-1	17
309	0.0033946717934633342	TGTGCCTTGTGGGAGGTGCAACTAAATTATAAGAAACTCTTT	CALWEVQLNYKKLF	TRGV9	.	TRGJ1	22	-1	-1	25
300	0.0032957978577313925	TGTGCCTTGTGGGAGGTGTTAGAGTTGGGCAAAAAAATCAAGGTATTT	CALWEVLELGKKIKVF	TRGV9	.	TRGJP	17	-1	-1	20
300	0.0032957978577313925	TGTGCCACATCTGATTGGATCAAGACGTTT	CATSDWIKTF	TRGV4	.	TRGJP2	7	-1	-1	11
270	0.0029662180719582532	TGTGCTGCGTGGGATTATAAGAAACTCTTT	CAAWDYKKLF	TRGV10	.	TRGJ2	16	-1	-1	13
251	0.002757484207635265	TGTGCCTTGATCTTTTTTCGGAAGAAACTCTTT	CALIFFRKKLF	TRGV9	.	TRGJ1	8	-1	-1	21
243	0.002669596264762428	TGTGCCTTGTGGGAGGTGCAACGAGAGTTGGGCAAAAAAATCAAGGTATTT	CALWEVQRELGKKIKVF	TRGV9	.	TRGJP	19	-1	-1	23
234	0.002570722329030486	TGTGCCTTGTGGGAGGCCCTCTCCGGTCAGAAACTCTTT	CALWEALSGQKLF	TRGV9	.	TRGJ1	15	-1	-1	28
224	0.0024608624004394397	TGTGCCTTGTGGGAGGTGGGGGAGTTGGGCAAAAAAATCAAGGTATTT	CALWEVGELGKKIKVF	TRGV9	.	TRGJP	17	-1	-1	21
224	0.0024608624004394397	TGTGCTGCGTGGGATTTGTGGACTGGTTGGTTCAAGATATTT	CAAWDLWTGWFKIF	TRGV10	.	TRGJP1	15	-1	-1	21
216	0.0023729744575666026	TGTGCCACCTGGGACGGGCCTCAGAAACTCTTT	CATWDGPQKLF	TRGV2	.	TRGJ2	19	-1	-1	22
213	0.0023400164789892887	TGTGCCTTGTGGGTGTCAGAGTTGGGCAAAAAAATCAAGGTATTT	CALWVSELGKKIKVF	TRGV9	.	TRGJP	12	-1	-1	17
210	0.0023070585004119747	TGTGCCTTGTGGGAGGTGCAACTCTTT	CALWEVQLF	TRGV9	.	TRGJ2	23	-1	-1	19
202	0.0022191705575391376	TGTGCCTTGTGGGAGGTTACAGAGTTGGGCAAAAAAATCAAGGTATTT	CALWEVTELGKKIKVF	TRGV9	.	TRGJP	16	-1	-1	20
190	0.002087338643229882	TGTGCCTTGTGGGAGGTGGGTTATAAGAAACTCTTT	CALWEVGYKKLF	TRGV9	.	TRGJ2	17	-1	-1	20
178	0.001955506728920626	TGTGCCTTGTGGGAGGACTCACAAGAGTTGGGCAAAAAAATCAAGGTATTT	CALWEDSQELGKKIKVF	TRGV9	.	TRGJP	15	-1	-1	21
171	0.0018786047789068937	TGTGCTGCGTGGGATCCCTATAAGAAACTCTTT	CAAWDPYKKLF	TRGV10	.	TRGJ1	14	-1	-1	18
171	0.0018786047789068937	TGTGCCTTGTGGGAGGTGAAGAAACTCTTT	CALWEVKKLF	TRGV9	.	TRGJ1	17	-1	-1	18
170	0.001867618786047789	TGTGCCACCTGGGACGATTATAAGAAACTCTTT	CATWDDYKKLF	TRGV2	.	TRGJ2	15	-1	-1	16
168	0.0018456468003295798	TGTGCCTTGTGGGAGGTGTATTATAAGAAACTCTTT	CALWEVYYKKLF	TRGV9	.	TRGJ1	17	-1	-1	18
161	0.0017687448503158473	TGTGCCTTGTGGGAGGTTCAAGAGTTGGGCAAAAAAATCAAGGTATTT	CALWEVQELGKKIKVF	TRGV9	.	TRGJP	19	-1	-1	18
161	0.0017687448503158473	TGTGCCTTGTGGGAGGTGCTCGGCTGCCCGGAGAAACTCTTT	CALWEVLGCPEKLF	TRGV9	.	TRGJ1	18	-1	-1	31
154	0.0016918429003021148	TGTGCCTTGTGGGAGGCTCCGGGGAAACTCTTT	CALWEAPGKLF	TRGV9	.	TRGJ1	15	-1	-1	23
154	0.0016918429003021148	TGTGCCTTGTGCGTGAGGCTCTTT	CALCVRLF	TRGV9	.	TRGJ1	17	-1	-1	18
149	0.0016369129360065916	TGTGCCTTGTGGGACACTGGTTGGTTCAAGATATTT	CALWDTGWFKIF	TRGV9	.	TRGJP1	13	-1	-1	14
146	0.0016039549574292777	TGTGCCTTGTGGGAGGATAAGAAACTCTTT	CALWEDKKLF	TRGV9	.	TRGJ2	15	-1	-1	16
145	0.001592968964570173	TGTGCCTTGTGGGAGTCTTATTATAAGAAACTCTTT	CALWESYYKKLF	TRGV9	.	TRGJ1	14	-1	-1	17
144	0.0015819829717110684	TGTGCCTTGTGGGAGGTGCGGCAGAAACTCTTT	CALWEVRQKLF	TRGV9	.	TRGJ1	18	-1	-1	22
144	0.0015819829717110684	TGTGCTGCGTGGGATACCACTGGTTGGTTCAAGATATTT	CAAWDTTGWFKIF	TRGV10	.	TRGJP1	14	-1	-1	13
141	0.0015490249931337545	TGTGCCTTGGCGGGACTCTTT	CALAGLF	TRGV9	.	TRGJ1	8	-1	-1	14
140	0.0015380390002746498	TGTGCCTTGTGGGAGGTGGATAAGAAACTCTTT	CALWEVDKKLF	TRGV9	.	TRGJ1	17	-1	-1	19
137	0.001505081021697336	TGTGCCTTGTGGGAGGTGGATTATAAGAAACTCTTT	CALWEVDYKKLF	TRGV9	.	TRGJ1	17	-1	-1	19
135	0.0014831090359791266	TGTGCCTTGTGGGAGGGGAATTATTATAAGAAACTCTTT	CALWEGNYYKKLF	TRGV9	.	TRGJ1	15	-1	-1	17
133	0.0014611370502609173	TGTGCCTCGTCCGGGGCACTCTTT	CASSGALF	TRGV9	.	TRGJ1	9	-1	-1	17
132	0.0014501510574018127	TGTGCCTTGTGGGAGGCCGACTATTATAAGAAACTCTTT	CALWEADYYKKLF	TRGV9	.	TRGJ1	15	-1	-1	21
131	0.001439165064542708	TGTGCTGCGGGGTCGAATAAGAAACTCTTT	CAAGSNKKLF	TRGV10	.	TRGJ2	11	-1	-1	16
129	0.0014171930788244988	TGTGCCTTGTGGGAGGTGAGGTCTGAGTTGGGCAAAAAAATCAAGGTATTT	CALWEVRSELGKKIKVF	TRGV9	.	TRGJP	17	-1	-1	24
125	0.0013732491073880802	TGTGCCTTGTGGGGAGGGGAGAAACTCTTT	CALWGGEKLF	TRGV9	.	TRGJ1	16	-1	-1	19
123	0.001351277121669871	TGTGCCTTGTCGTCCCCGAACTATAAGAAACTCTTT	CALSSPNYKKLF	TRGV9	.	TRGJ1	9	-1	-1	21
123	0.001351277121669871	TGTGCCTTGTGGGAGGTGCGATATAAGAAACTCTTT	CALWEVRYKKLF	TRGV9	.	TRGJ1	18	-1	-1	21
120	0.001318319143092557	TGTGCCTTGTGGGAGGTGCATTATAAGAAACTCTTT	CALWEVHYKKLF	TRGV9	.	TRGJ1	19	-1	-1	19
120	0.001318319143092557	TGTGCCTTGTGGGAGGTGATTTATAAGAAACTCTTT	CALWEVIYKKLF	TRGV9	.	TRGJ1	17	-1	-1	20
118	0.0012963471573743477	TGTGCCTTGTGGCCCTCGGAGAGTGATTGGATCAAGACGTTT	CALWPSESDWIKTF	TRGV9	.	TRGJP2	11	-1	-1	21
118	0.0012963471573743477	TGTGCCTTGTGGGAGGATTATAAGAAACTCTTT	CALWEDYKKLF	TRGV9	.	TRGJ1	15	-1	-1	16
118	0.0012963471573743477	TGTGCCACCTGGGATTATAAGAAACTCTTT	CATWDYKKLF	TRGV4	.	TRGJ2	14	-1	-1	13
117	0.001285361164515243	TGTGCCTTGTGGGAGGTGCCGCCCCTCTTT	CALWEVPPLF	TRGV9	.	TRGJ1	18	-1	-1	24
115	0.0012633891787970338	TGTGCCCCGCGAAATCCACTCTTT	CAPRNPLF	TRGV9	.	TRGJ1	5	-1	-1	17
114	0.0012524031859379291	TGTGCCTTGTGGGAGGATAAAGAGTTGGGCAAAAAAATCAAGGTATTT	CALWEDKELGKKIKVF	TRGV9	.	TRGJP	15	-1	-1	19
112	0.0012304312002197199	TGTGCCTTGTGGGAGGCTCTTAGGTGTCAGAAACTCTTT	CALWEALRCQKLF	TRGV9	.	TRGJ1	15	-1	-1	28
111	0.0012194452073606152	TGTGCCTTGTGGGAGGTGTTCGCACTCTTT	CALWEVFALF	TRGV9	.	TRGJ1	17	-1	-1	23
111	0.0012194452073606152	TGTGCCTCCCCTGAGGAGGGACTCTTT	CASPEEGLF	TRGV9	.	TRGJ1	6	-1	-1	20
110	0.0012084592145015106	TGTGCCTTGTGGGAGGTGCGGTATTATAAGAAACTCTTT	CALWEVRYYKKLF	TRGV9	.	TRGJ1	18	-1	-1	21
109	0.001197473221642406	TGTGCCTTGTGGGATCTCTTT	CALWDLF	TRGV9	.	TRGJ1	13	-1	-1	15
108	0.0011864872287833013	TGTGCCACCGCAAAGGTGGGGATCAAGACGTTT	CATAKVGIKTF	TRGV9	.	TRGJP2	5	-1	-1	19
108	0.0011864872287833013	TGTGCCCCCGTAGGGCTCTTT	CAPVGLF	TRGV9	.	TRGJ1	5	-1	-1	15
105	0.0011535292502059874	AAGAAACTCTTT	KKLF	TRGV9	.	TRGJ1	-1	-1	-1	0
104	0.0011425432573468827	TGTGCTGCGTGGGATTATAAGAGGGGGTGGGGGAAACTCTTT	CAAWDYKRGWGKLF	TRGV10	.	TRGJ1	16	-1	-1	32
104	0.0011425432573468827	TGTGCCTTGTGGGAGGTCGCGTATTATAAGAAACTCTTT	CALWEVAYYKKLF	TRGV9	.	TRGJ2	16	-1	-1	21
104	0.0011425432573468827	TGTGCCTTGTGGGAGGTGCGAAATTATAAGAAACTCTTT	CALWEVRNYKKLF	TRGV9	.	TRGJ1	18	-1	-1	22
103	0.001131557264487778	TGTGCCTTGTGCCCCAGGGTCCGTGGACTCTTT	CALCPRVRGLF	TRGV9	.	TRGJ1	10	-1	-1	26
103	0.001131557264487778	TGTGCCTTGGGGGAACTCTTT	CALGELF	TRGV9	.	TRGJ1	13	-1	-1	13
102	0.0011205712716286734	TGTGCCTTGTGGGAGGTGGTTGAGTTGGGCAAAAAAATCAAGGTATTT	CALWEVVELGKKIKVF	TRGV9	.	TRGJP	17	-1	-1	21
102	0.0011205712716286734	TGTGCCACCTGGGATAAGAAACTCTTT	CATWDKKLF	TRGV3	.	TRGJ1	13	-1	-1	13
101	0.0011095852787695688	CAGAAACTCTTT	QKLF	TRGV9	.	TRGJ1	-1	-1	-1	1
100	0.0010985992859104642	TGTGCCTTGTGGGAGATCGGTAGTGATTGGATCAAGACGTTT	CALWEIGSDWIKTF	TRGV9	.	TRGJP2	14	-1	-1	19
100	0.0010985992859104642	TGTGCCTTGTGGGAGGTGCATGAACTCTTT	CALWEVHELF	TRGV9	.	TRGJ1	19	-1	-1	22
98	0.0010766273001922549	TGTGCTGCGTGCGTTCTCTTT	CAACVLF	TRGV10	.	TRGJ1	10	-1	-1	15
98	0.0010766273001922549	TGTGCCTTGAAGCTCCGGAAACTCTTT	CALKLRKLF	TRGV9	.	TRGJ1	8	-1	-1	17
98	0.0010766273001922549	TGTGCCTTGTGTTGGCTCTTT	CALCWLF	TRGV9	.	TRGJ1	10	-1	-1	15
96	0.0010546553144740456	TGTGCCTTGTGGGAGGTGCAGGTTTATAAGAAACTCTTT	CALWEVQVYKKLF	TRGV9	.	TRGJ1	19	-1	-1	23
96	0.0010546553144740456	TGTGCCTTGTGGGAGGTGCGGGTGTTTGGACTCTTT	CALWEVRVFGLF	TRGV9	.	TRGJ1	18	-1	-1	29
96	0.0010546553144740456	TGTGCCTTGTGCTGTGAGAAACTCTTT	CALCCEKLF	TRGV9	.	TRGJ1	10	-1	-1	16
96	0.0010546553144740456	TGTGCCTTGCCGATCGCGAAACTCTTT	CALPIAKLF	TRGV9	.	TRGJ1	8	-1	-1	17
95	0.001043669321614941	TGTGCCTTGTGGGAGGTGCGTAGTAGTGATTGGATCAAGACGTTT	CALWEVRSSDWIKTF	TRGV9	.	TRGJP2	18	-1	-1	20
95	0.001043669321614941	TGTGCCTTGTGGGAGGTGTGTTATTATAAGAAACTCTTT	CALWEVCYYKKLF	TRGV9	.	TRGJ1	17	-1	-1	20
95	0.001043669321614941	TGTGCCTTGTGGGAGGTGGGGTATTATAAGAAACTCTTT	CALWEVGYYKKLF	TRGV9	.	TRGJ1	17	-1	-1	21
95	0.001043669321614941	TGTGCTGCGTGGGATTATATGAAACTCTTT	CAAWDYMKLF	TRGV10	.	TRGJ1	16	-1	-1	13
95	0.001043669321614941	TGTGCCTTGTGGGAGGGATATCCTTGGAAACTCTTT	CALWEGYPWKLF	TRGV9	.	TRGJ1	15	-1	-1	26
95	0.001043669321614941	TGTGCCTTGTGGGAGCTCCGTAAGAAACTCTTT	CALWELRKKLF	TRGV9	.	TRGJ1	14	-1	-1	20
93	0.0010216973358967317	TGTGCTGCGTGGGATAGGATCAAGACGTTT	CAAWDRIKTF	TRGV10	.	TRGJP2	14	-1	-1	12
92	0.001010711343037627	TGTGCCTTGTGGGAGGTGCACGGTAGTAGTGATTGGATCAAGACGTTT	CALWEVHGSSDWIKTF	TRGV9	.	TRGJP2	20	-1	-1	23
92	0.001010711343037627	TGTGCCTTGTGGGAGGGTTATAGTAGTGATTGGATCAAGACGTTT	CALWEGYSSDWIKTF	TRGV9	.	TRGJP2	15	-1	-1	18
92	0.001010711343037627	TGTGCCTTGTGGGAGGTGCTTAGTGATTGGATCAAGACGTTT	CALWEVLSDWIKTF	TRGV9	.	TRGJP2	18	-1	-1	20
92	0.001010711343037627	TGTGCCTTGTGGGAGGTGCGTGGGAAACTCTTT	CALWEVRGKLF	TRGV9	.	TRGJ1	18	-1	-1	23
92	0.001010711343037627	TGTGCCTTGTGGGTTGTTAAGAAACTCTTT	CALWVVKKLF	TRGV9	.	TRGJ1	12	-1	-1	17
92	0.001010711343037627	TGTGCCTGCGATAAGAAACTCTTT	CACDKKLF	TRGV9	.	TRGJ1	6	-1	-1	10
91	9.997253501785224E-4	TGTGCCTTGTGGGAGGCGAATTATTATAAGAAACTCTTT	CALWEANYYKKLF	TRGV9	.	TRGJ1	15	-1	-1	16
91	9.997253501785224E-4	TGTGCCCCGGGTGGCGGGGGATATTATAAGAAACTCTTT	CAPGGGGYYKKLF	TRGV9	.	TRGJ2	5	-1	-1	21
91	9.997253501785224E-4	GGCTATAAGAAACTCTTT	GYKKLF	TRGV9	.	TRGJ1	-1	-1	-1	3
91	9.997253501785224E-4	TGTGCCTTGTGGGAGGTGAAACTCTTT	CALWEVKLF	TRGV9	.	TRGJ1	23	-1	-1	17
90	9.887393573194177E-4	TGTGCCTTGTGGGAGGTGCATACCCATTATTATAAGAAACTCTTT	CALWEVHTHYYKKLF	TRGV9	.	TRGJ1	19	-1	-1	25
90	9.887393573194177E-4	TGTGCCTTGTGGGAGTGGGATAAGAAACTCTTT	CALWEWDKKLF	TRGV9	.	TRGJ1	14	-1	-1	19
90	9.887393573194177E-4	TGTGCCTTGTGGGAGGTGGCGTCGAAACTCTTT	CALWEVASKLF	TRGV9	.	TRGJ1	17	-1	-1	23
90	9.887393573194177E-4	TGTGCCTTGAAGAAACTCTTT	CALKKLF	TRGV9	.	TRGJ1	8	-1	-1	9
89	9.77753364460313E-4	TGTGCCTTGTGGGGGGATAAGAAACTCTTT	CALWGDKKLF	TRGV9	.	TRGJ1	15	-1	-1	16
88	9.667673716012085E-4	TGTGCTGCGTGGGATTATAACTATAAGAAACTCTTT	CAAWDYNYKKLF	TRGV10	.	TRGJ1	16	-1	-1	21
88	9.667673716012085E-4	TGTGCCTTGTGGGAGGTGGAGAAACTCTTT	CALWEVEKLF	TRGV9	.	TRGJ1	17	-1	-1	19
88	9.667673716012085E-4	TGTGCCTTGTGGGAGGGGAAACTCTTT	CALWEGKLF	TRGV9	.	TRGJ1	15	-1	-1	17
87	9.557813787421038E-4	TGTGCCTTGTGGTTTGCAGCCCATAAGAAACTCTTT	CALWFAAHKKLF	TRGV9	.	TRGJ1	11	-1	-1	22
87	9.557813787421038E-4	TGTGCCTTGTGGGAGCCACCTTGGGGGAAACTCTTT	CALWEPPWGKLF	TRGV9	.	TRGJ1	14	-1	-1	26
87	9.557813787421038E-4	TGTGCTCCACATAAGAAACTCTTT	CAPHKKLF	TRGV9	.	TRGJ2	4	-1	-1	10
86	9.447953858829992E-4	TGTGCCACCTGGGACAGTGAAGGTGCGTATAGTAGTGATTGGATCAAGACGTTT	CATWDSEGAYSSDWIKTF	TRGV3	.	TRGJP2	16	-1	-1	27
86	9.447953858829992E-4	TGTGCCTTGTGGGAGGTGCTGGGGGAGTTGGGCAAAAAAATCAAGGTATTT	CALWEVLGELGKKIKVF	TRGV9	.	TRGJP	18	-1	-1	24
86	9.447953858829992E-4	TGTGCCTTGTGGGAGGAAGAGTTGGGCAAAAAAATCAAGGTATTT	CALWEEELGKKIKVF	TRGV9	.	TRGJP	15	-1	-1	16
86	9.447953858829992E-4	TGTGCCTTCGCTAAGAAACTCTTT	CAFAKKLF	TRGV9	.	TRGJ1	7	-1	-1	11
86	9.447953858829992E-4	TGTGCCACTAAGAAACTCTTT	CATKKLF	TRGV9	.	TRGJ1	5	-1	-1	8
86	9.447953858829992E-4	TGTGCCTTGTGGGAGGTGCATGAAAAGAAACTCTTT	CALWEVHEKKLF	TRGV9	.	TRGJ1	19	-1	-1	24
85	9.338093930238945E-4	TGTGCCTTGGCCCGTCGTTATGGTAAGAAACTCTTT	CALARRYGKKLF	TRGV9	.	TRGJ1	8	-1	-1	17
85	9.338093930238945E-4	TGTGCCTTGTGGGAGGTGTATTGGAAACTCTTT	CALWEVYWKLF	TRGV9	.	TRGJ1	17	-1	-1	23
85	9.338093930238945E-4	TGTGCCTTGTGGGAGGTGCAGGAGAAACTCTTT	CALWEVQEKLF	TRGV9	.	TRGJ1	19	-1	-1	22
85	9.338093930238945E-4	TGTGCCTTGTACCGGAAGAAACTCTTT	CALYRKKLF	TRGV9	.	TRGJ1	9	-1	-1	15
85	9.338093930238945E-4	TGTGCCTTGCATATGGAGAAACTCTTT	CALHMEKLF	TRGV9	.	TRGJ1	8	-1	-1	16
85	9.338093930238945E-4	TGTGCCCCGGCCGCTAAGAAACTCTTT	CAPAAKKLF	TRGV9	.	TRGJ1	5	-1	-1	14
85	9.338093930238945E-4	TGTGCCTCCCATAAGAAACTCTTT	CASHKKLF	TRGV9	.	TRGJ1	6	-1	-1	10
85	9.338093930238945E-4	TGTGCCTTGTGGGAGGTGGGGGGGAAACTCTTT	CALWEVGGKLF	TRGV9	.	TRGJ1	17	-1	-1	23
85	9.338093930238945E-4	TGTGCCTTGTGGGATGAGGAACTCTTT	CALWDEELF	TRGV9	.	TRGJ1	13	-1	-1	13
84	9.228234001647899E-4	TGTGCCTTGTGGGAGGTGCATGGGAAACTCTTT	CALWEVHGKLF	TRGV9	.	TRGJ1	19	-1	-1	23
84	9.228234001647899E-4	TGTGCCTTGTGGGAGGTGAATAAACTCTTT	CALWEVNKLF	TRGV9	.	TRGJ1	17	-1	-1	18
83	9.118374073056853E-4	TGTGCCTTGTGGGAGCTTCTGTTTCATAGTAGTGATTGGATCAAGACGTTT	CALWELLFHSSDWIKTF	TRGV9	.	TRGJP2	14	-1	-1	25
83	9.118374073056853E-4	TGTGCCTTGTGGGAGGTCCCACTCGGTGAGAAACTCTTT	CALWEVPLGEKLF	TRGV9	.	TRGJ1	16	-1	-1	28
82	9.008514144465806E-4	TGTGCCTTGTGGGAGGTAGACTATAGTAGTGATTGGATCAAGACGTTT	CALWEVDYSSDWIKTF	TRGV9	.	TRGJP2	16	-1	-1	21
82	9.008514144465806E-4	TGTGCCTTGTGGGAGGCTTATTATAAGAAACTCTTT	CALWEAYYKKLF	TRGV9	.	TRGJ1	15	-1	-1	17
82	9.008514144465806E-4	TGTGCCTTGTGGGAGGTGCGGGAGAAACTCTTT	CALWEVREKLF	TRGV9	.	TRGJ2	18	-1	-1	22
81	8.89865421587476E-4	TGTGCCTTGTGGGAGGTGCATGGTTGGATCAAGACGTTT	CALWEVHGWIKTF	TRGV9	.	TRGJP2	19	-1	-1	20
81	8.89865421587476E-4	TGTGCCTTGTGGGAGGGAGGCGGGAAGAAACTCTTT	CALWEGGGKKLF	TRGV9	.	TRGJ1	15	-1	-1	24
81	8.89865421587476E-4	TGTGCCTTGTGGGAGGTGCGCGGGAAACTCTTT	CALWEVRGKLF	TRGV9	.	TRGJ1	18	-1	-1	23
80	8.788794287283713E-4	TGTGCCACCTGGGACGGCCCCATGGGAAGTGATTGGATCAAGACGTTT	CATWDGPMGSDWIKTF	TRGV2	.	TRGJP2	20	-1	-1	27
80	8.788794287283713E-4	TGTGCCTTGTGGGAGGTGCAAAGTAGTGATTGGATCAAGACGTTT	CALWEVQSSDWIKTF	TRGV9	.	TRGJP2	19	-1	-1	21
80	8.788794287283713E-4	TGTGCCACCTGGGACGGTAGTGATTGGATCAAGACGTTT	CATWDGSDWIKTF	TRGV2	.	TRGJP2	16	-1	-1	16
80	8.788794287283713E-4	TGTGCCTTGTGGGAGGTCGGGGAGAAACTCTTT	CALWEVGEKLF	TRGV9	.	TRGJ1	16	-1	-1	22
80	8.788794287283713E-4	TGTGCCTTGTGGGAGGCTAAGAAACTCTTT	CALWEAKKLF	TRGV9	.	TRGJ1	15	-1	-1	17
79	8.678934358692667E-4	TGTGCCTTGTGGGAGGTGCCAGAGTTGGGCAAAAAAATCAAGGTATTT	CALWEVPELGKKIKVF	TRGV9	.	TRGJP	18	-1	-1	17
79	8.678934358692667E-4	TGTGCCTTGTGGGAGGCCTCTAAGAAACTCTTT	CALWEASKKLF	TRGV9	.	TRGJ1	15	-1	-1	20
79	8.678934358692667E-4	TGTGCCTTGTGGGAGGCGCGTAAGAAACTCTTT	CALWEARKKLF	TRGV9	.	TRGJ1	18	-1	-1	20
79	8.678934358692667E-4	TGTGCCTTGTACTCTAAGAAACTCTTT	CALYSKKLF	TRGV9	.	TRGJ1	9	-1	-1	14
79	8.678934358692667E-4	TGTGCCTTGTGGGAGTGTAAGAAACTCTTT	CALWECKKLF	TRGV9	.	TRGJ2	14	-1	-1	17
79	8.678934358692667E-4	TGTGCCTTGTGGGAGGGGGGGAAACTCTTT	CALWEGGKLF	TRGV9	.	TRGJ1	15	-1	-1	20
78	8.56907443010162E-4	TGTGCCTTGTGGGAGGTGCTGATTTATTATAAGAAACTCTTT	CALWEVLIYYKKLF	TRGV9	.	TRGJ1	18	-1	-1	20
78	8.56907443010162E-4	TGTGCCTTGTGGGTCCGTCCGATTAAGAAACTCTTT	CALWVRPIKKLF	TRGV9	.	TRGJ1	12	-1	-1	23
78	8.56907443010162E-4	TGTGCCTTGTGGTTGGGTCATAAGAAACTCTTT	CALWLGHKKLF	TRGV9	.	TRGJ1	11	-1	-1	19
78	8.56907443010162E-4	TGTGCCTTGTGGGAGGGGTACGGGAAACTCTTT	CALWEGYGKLF	TRGV9	.	TRGJ1	15	-1	-1	23
78	8.56907443010162E-4	TGTGCCTTGTGGGCCAGGAAGAAACTCTTT	CALWARKKLF	TRGV9	.	TRGJ1	12	-1	-1	18
78	8.56907443010162E-4	TGTGCCTTGTGGGAGCATAAGAAACTCTTT	CALWEHKKLF	TRGV9	.	TRGJ1	14	-1	-1	16
78	8.56907443010162E-4	TGTGCCCCCCTCAAGAAACTCTTT	CAPLKKLF	TRGV9	.	TRGJ1	5	-1	-1	12
77	8.459214501510574E-4	TGTGCCTTGTGGGTGAAGTTGGGCAAAAAAATCAAGGTATTT	CALWVKLGKKIKVF	TRGV9	.	TRGJP	12	-1	-1	16
77	8.459214501510574E-4	TGTGCCTTGTGGGAGGTGCCCACGAAACTCTTT	CALWEVPTKLF	TRGV9	.	TRGJ1	18	-1	-1	23
77	8.459214501510574E-4	TGTGCCACCTGGGATTATTATAAGAAACTCTTT	CATWDYYKKLF	TRGV4	.	TRGJ2	14	-1	-1	13
77	8.459214501510574E-4	TGTGCTGCGTGGGATGGTAAGAAACTCTTT	CAAWDGKKLF	TRGV10	.	TRGJ2	14	-1	-1	17
77	8.459214501510574E-4	TGTGCTGCGTGGGATTATGGTCTCTTT	CAAWDYGLF	TRGV10	.	TRGJ1	16	-1	-1	21
77	8.459214501510574E-4	TGTGCCTTGTGCTTTAAGAAACTCTTT	CALCFKKLF	TRGV9	.	TRGJ1	10	-1	-1	14
76	8.349354572919528E-4	TGTGCCACCTGGGATGGGCCATCCGCCAAGAAACTCTTT	CATWDGPSAKKLF	TRGV4	.	TRGJ1	23	-1	-1	27
76	8.349354572919528E-4	TGTGCCACCTGGGACGGGAATTATTATAAGAAACTCTTT	CATWDGNYYKKLF	TRGV2	.	TRGJ2	17	-1	-1	17
76	8.349354572919528E-4	TGTGCCTTGTGGGAGGCGAGGGGAAAGAAACTCTTT	CALWEARGKKLF	TRGV9	.	TRGJ1	15	-1	-1	24
76	8.349354572919528E-4	TGTGCCTTGTGGGAGGTAAAGAAACTCTTT	CALWEVKKLF	TRGV9	.	TRGJ2	16	-1	-1	18
76	8.349354572919528E-4	TGTGCCTTGTGCGGTAAGAAACTCTTT	CALCGKKLF	TRGV9	.	TRGJ2	10	-1	-1	14
75	8.239494644328481E-4	TGTGCCTTGTGGGAGGTGCCACCTTTGTGGAAGAAACTCTTT	CALWEVPPLWKKLF	TRGV9	.	TRGJ1	23	-1	-1	30
75	8.239494644328481E-4	TGTGCCTTGTGGGAGGCGTACTGTTGGAAACTCTTT	CALWEAYCWKLF	TRGV9	.	TRGJ1	15	-1	-1	26
75	8.239494644328481E-4	TGTGCCTTGTACTGCTATAAGAAACTCTTT	CALYCYKKLF	TRGV9	.	TRGJ1	9	-1	-1	15
75	8.239494644328481E-4	TGTGCCTTGTCTTATAAGAAACTCTTT	CALSYKKLF	TRGV9	.	TRGJ1	9	-1	-1	11
74	8.129634715737435E-4	TGTGCCTTGTGGGAGGTGCTCCTTTATTATAAGAAACTCTTT	CALWEVLLYYKKLF	TRGV9	.	TRGJ1	22	-1	-1	23
74	8.129634715737435E-4	TGTGCCTTGTGGGATTTTGGGAAGAAACTCTTT	CALWDFGKKLF	TRGV9	.	TRGJ1	13	-1	-1	21
73	8.019774787146388E-4	TGTGCCTTGTGGGACCAGAAAGGGTTGGGCAAAAAAATCAAGGTATTT	CALWDQKGLGKKIKVF	TRGV9	.	TRGJP	13	-1	-1	19
73	8.019774787146388E-4	TGTGCCTTGTGGGAGGTCCTCCTCCGGGCGGAGAAACTCTTT	CALWEVLLRAEKLF	TRGV9	.	TRGJ1	24	-1	-1	31
73	8.019774787146388E-4	TGTGCCTTGTGGGAGGTGCACTATTATAAGAAACTCTTT	CALWEVHYYKKLF	TRGV9	.	TRGJ1	20	-1	-1	21
73	8.019774787146388E-4	TGTGCCTTGTGGGAGGTGCGAGAGTTCAAGATATTT	CALWEVREFKIF	TRGV9	.	TRGJP1	18	-1	-1	23
73	8.019774787146388E-4	TGTGCCTTGTGGGAGGTGCGGAGGAAACTCTTT	CALWEVRRKLF	TRGV9	.	TRGJ1	18	-1	-1	23
73	8.019774787146388E-4	TGTGCCTTGTGGGAACGTAAGAAACTCTTT	CALWERKKLF	TRGV9	.	TRGJ1	13	-1	-1	17
73	8.019774787146388E-4	TGTGCTGCGTGGGACCGACTCTTT	CAAWDRLF	TRGV10	.	TRGJ2	13	-1	-1	17
72	7.909914858555342E-4	TGTGCCTTGTGGTATCAAACCCTTAAGAAACTCTTT	CALWYQTLKKLF	TRGV9	.	TRGJ1	11	-1	-1	23
72	7.909914858555342E-4	TGTGCCTTGTGGGAGTATTATTATAAGAAACTCTTT	CALWEYYYKKLF	TRGV9	.	TRGJ2	14	-1	-1	16
72	7.909914858555342E-4	TGTGCCCCCCACCCCCCAAATTATAAGAAACTCTTT	CAPHPPNYKKLF	TRGV9	.	TRGJ1	5	-1	-1	19
72	7.909914858555342E-4	TGTGCCTTCAAAAGGGGCCATAAGAAACTCTTT	CAFKRGHKKLF	TRGV9	.	TRGJ1	7	-1	-1	19
72	7.909914858555342E-4	TGTGCCTTGTACTTGGGGTATAAGAAACTCTTT	CALYLGYKKLF	TRGV9	.	TRGJ2	9	-1	-1	18
72	7.909914858555342E-4	TGTGCTGCGTGGGGGAGCGGACTCTTT	CAAWGSGLF	TRGV10	.	TRGJ1	12	-1	-1	20
72	7.909914858555342E-4	TGTGCCTTGTGGGAGGCCCCTTATTATAAGAAACTCTTT	CALWEAPYYKKLF	TRGV9	.	TRGJ1	15	-1	-1	20
72	7.909914858555342E-4	TGTGCCACCTGGGATGGGCGGGATTATAAGAAACTCTTT	CATWDGRDYKKLF	TRGV4	.	TRGJ1	18	-1	-1	22
71	7.800054929964296E-4	TGTGCCTTGTGGGAGGTGCTAGGAAGGGTCAAGAAACTCTTT	CALWEVLGRVKKLF	TRGV9	.	TRGJ1	18	-1	-1	30
71	7.800054929964296E-4	TGTGCCGCCCTCCAAGAGTTGGGCAAAAAAATCAAGGTATTT	CAALQELGKKIKVF	TRGV9	.	TRGJP	5	-1	-1	12
71	7.800054929964296E-4	TGTGCCTTGTGGGAGGTGCAGTGGCATAAGAAACTCTTT	CALWEVQWHKKLF	TRGV9	.	TRGJ2	19	-1	-1	25
71	7.800054929964296E-4	TGTGCCACCTGGGATAGTAGTGATTGGATCAAGACGTTT	CATWDSSDWIKTF	TRGV4	.	TRGJP2	14	-1	-1	13
71	7.800054929964296E-4	TGTGCCTTGTGGGAGGTGCGAGTTAAGAAACTCTTT	CALWEVRVKKLF	TRGV9	.	TRGJ1	18	-1	-1	23
71	7.800054929964296E-4	TGTGCCTTGTGGGATGGCTATAAGAAACTCTTT	CALWDGYKKLF	TRGV9	.	TRGJ1	13	-1	-1	18
71	7.800054929964296E-4	TGTGCCTTGTGGGAGGTAAGAAAGAAACTCTTT	CALWEVRKKLF	TRGV9	.	TRGJ1	16	-1	-1	21
71	7.800054929964296E-4	TGTGCCTTGTGGGAGGCTCATAAGAAACTCTTT	CALWEAHKKLF	TRGV9	.	TRGJ1	15	-1	-1	19
71	7.800054929964296E-4	TGTGCCTTGTGGGAGGGACTTAAGAAACTCTTT	CALWEGLKKLF	TRGV9	.	TRGJ1	15	-1	-1	20
71	7.800054929964296E-4	TGTGCCTTGTGGGAGCCAAAGAAACTCTTT	CALWEPKKLF	TRGV9	.	TRGJ1	14	-1	-1	18
71	7.800054929964296E-4	TGTGCCTTGTGGGAAGATAAGAAACTCTTT	CALWEDKKLF	TRGV9	.	TRGJ1	13	-1	-1	16
71	7.800054929964296E-4	TGTGCCTCCTGTTATTATAAGAAACTCTTT	CASCYYKKLF	TRGV9	.	TRGJ1	6	-1	-1	11
70	7.690195001373249E-4	TGTGCCTTGTGGGAGGGGAGATCTTGGGTGGATAAGAAACTCTTT	CALWEGRSWVDKKLF	TRGV9	.	TRGJ1	15	-1	-1	31
70	7.690195001373249E-4	TGTGCCTTGTGGGAGGGGTTTTATTATAAGAAACTCTTT	CALWEGFYYKKLF	TRGV9	.	TRGJ1	15	-1	-1	20
70	7.690195001373249E-4	TGTGCCTTGTGGGAGGATTTTCAACTAAAGAAACTCTTT	CALWEDFQLKKLF	TRGV9	.	TRGJ2	15	-1	-1	27
70	7.690195001373249E-4	TGTGCCTTGTGGGAGGTGCGTTATAAGAAACTCTTT	CALWEVRYKKLF	TRGV9	.	TRGJ1	18	-1	-1	20
70	7.690195001373249E-4	TGTGCTGCGTGGGCACCGGGACTCTTT	CAAWAPGLF	TRGV10	.	TRGJ2	12	-1	-1	20
69	7.580335072782203E-4	TGTGCCTTGTGGGAGCACCTTAATTATTATAAGAAACTCTTT	CALWEHLNYYKKLF	TRGV9	.	TRGJ1	14	-1	-1	21
69	7.580335072782203E-4	TGTGCTGCGTGGGAGAATTATTATAAGAAACTCTTT	CAAWENYYKKLF	TRGV10	.	TRGJ1	13	-1	-1	14
69	7.580335072782203E-4	TGTGCCTTGTGGGAGGTGCAATATAAGAAACTCTTT	CALWEVQYKKLF	TRGV9	.	TRGJ1	19	-1	-1	21
69	7.580335072782203E-4	TGTGCCTTGTGGGAGCCTCATAAGAAACTCTTT	CALWEPHKKLF	TRGV9	.	TRGJ1	14	-1	-1	19
69	7.580335072782203E-4	TGTGCTGCGTGGGATTATAGGAAACTCTTT	CAAWDYRKLF	TRGV10	.	TRGJ1	16	-1	-1	13
69	7.580335072782203E-4	TGTGCCTTGTGGGAGGAACTACTTAAGAAACTCTTT	CALWEELLKKLF	TRGV9	.	TRGJ1	15	-1	-1	23
69	7.580335072782203E-4	TGTGCCTTGTGGGAGGTGCACGAGAAACTCTTT	CALWEVHEKLF	TRGV9	.	TRGJ1	20	-1	-1	22
68	7.470475144191156E-4	TGTGCCTTGTGGGAGGTGTTCCGGGCTTGCTATAAGAAACTCTTT	CALWEVFRACYKKLF	TRGV9	.	TRGJ1	17	-1	-1	30
68	7.470475144191156E-4	TGTGCCTTGTGGGAGGTGAAAACCTATTATAAGAAACTCTTT	CALWEVKTYYKKLF	TRGV9	.	TRGJ1	17	-1	-1	24
68	7.470475144191156E-4	TGTGCCTTGTGGGAGGTGAAGGAGAAACTCTTT	CALWEVKEKLF	TRGV9	.	TRGJ1	17	-1	-1	22
68	7.470475144191156E-4	TGTGCCTTGTGGGAGGCCGATAAGAAACTCTTT	CALWEADKKLF	TRGV9	.	TRGJ1	15	-1	-1	19
68	7.470475144191156E-4	TGTGCTGCGTCCAGCCCCGAGTGGCTCTTT	CAASSPEWLF	TRGV10	.	TRGJ1	9	-1	-1	24
68	7.470475144191156E-4	TGTGCCTTGTCCGAAGCTAAGAAACTCTTT	CALSEAKKLF	TRGV9	.	TRGJ1	9	-1	-1	17
67	7.36061521560011E-4	TGTGCCACCTGGGACGGGCCTCCTCCCCCTCCATATAGTAGTGATTGGATCAAGACGTTT	CATWDGPPPPPYSSDWIKTF	TRGV2	.	TRGJP2	26	-1	-1	32
67	7.36061521560011E-4	TGTGCCTTGTGGGAGCCCGCCGATAAGAAACTCTTT	CALWEPADKKLF	TRGV9	.	TRGJ2	14	-1	-1	22
67	7.36061521560011E-4	TGTGCCTCCCGATCGAATTATTATAAGAAACTCTTT	CASRSNYYKKLF	TRGV9	.	TRGJ1	6	-1	-1	12
67	7.36061521560011E-4	TGTGCCTTGTGGGTGCGGTATAAGAAACTCTTT	CALWVRYKKLF	TRGV9	.	TRGJ1	12	-1	-1	18
67	7.36061521560011E-4	TGTGCCTTGTGGGCAACTTATAAGAAACTCTTT	CALWATYKKLF	TRGV9	.	TRGJ2	12	-1	-1	17
67	7.36061521560011E-4	TGTGCCACCTGGGACGGGCGAGCGAAACTCTTT	CATWDGRAKLF	TRGV2	.	TRGJ1	18	-1	-1	23
67	7.36061521560011E-4	TGTGCCTTGTGGCCATTTAAGAAACTCTTT	CALWPFKKLF	TRGV9	.	TRGJ1	11	-1	-1	14
67	7.36061521560011E-4	TGTGCCTTGTGGGAGAGTAAGAAACTCTTT	CALWESKKLF	TRGV9	.	TRGJ1	14	-1	-1	17
67	7.36061521560011E-4	TGTGCCTTGTGGGGCTATAAGAAACTCTTT	CALWGYKKLF	TRGV9	.	TRGJ1	12	-1	-1	15
66	7.250755287009063E-4	TGTGCCTTGTGGGAGGTGCAAGCTGATAAGAAACTCTTT	CALWEVQADKKLF	TRGV9	.	TRGJ1	19	-1	-1	25
66	7.250755287009063E-4	TGTGCCTTGTGGGAGGCGATCTTAAAGAAACTCTTT	CALWEAILKKLF	TRGV9	.	TRGJ1	15	-1	-1	21
66	7.250755287009063E-4	TGTGCCTTGTGGGAGGACAATAAGAAACTCTTT	CALWEDNKKLF	TRGV9	.	TRGJ1	15	-1	-1	19
65	7.140895358418017E-4	TGTGCTGCGTGGGAGGATACACCCAAGTGGGCTACCTGGAAACTCTTT	CAAWEDTPKWATWKLF	TRGV10	.	TRGJ1	13	-1	-1	38
65	7.140895358418017E-4	TGTGCCTTGTGGGAGGGACCGTACAGGGATAAGAAACTCTTT	CALWEGPYRDKKLF	TRGV9	.	TRGJ1	15	-1	-1	28
65	7.140895358418017E-4	TGTGCCTTGTGGGAGGTGCTAGGTTATAAGAAACTCTTT	CALWEVLGYKKLF	TRGV9	.	TRGJ1	18	-1	-1	23
65	7.140895358418017E-4	TGTGCCTTGTGGGAGGTGCAGGGGGATAAGAAACTCTTT	CALWEVQGDKKLF	TRGV9	.	TRGJ1	19	-1	-1	25
65	7.140895358418017E-4	TGTGCCTTGTGGGAGGTGCCAAGAAAGAAACTCTTT	CALWEVPRKKLF	TRGV9	.	TRGJ1	18	-1	-1	24
65	7.140895358418017E-4	TGTGCCTTGTGGGAGGCGTATAAGAAACTCTTT	CALWEAYKKLF	TRGV9	.	TRGJ2	15	-1	-1	18
65	7.140895358418017E-4	TGTGCCTTGTGGGCGTCAATCGGGTATAAGAAACTCTTT	CALWASIGYKKLF	TRGV9	.	TRGJ1	12	-1	-1	24
64	7.031035429826971E-4	TGTGCCTTGTGGGAGGTTTTTCAGGAGCAATTAGCGAAGAAACTCTTT	CALWEVFQEQLAKKLF	TRGV9	.	TRGJ1	16	-1	-1	36
64	7.031035429826971E-4	TGTGCTGCGTGGGGAGATAGTAGTGATTGGATCAAGACGTTT	CAAWGDSSDWIKTF	TRGV10	.	TRGJP2	12	-1	-1	16
64	7.031035429826971E-4	TGTGCCTTGTGGGAGGTGAAGGGAAATTACAAGAAACTCTTT	CALWEVKGNYKKLF	TRGV9	.	TRGJ1	17	-1	-1	25
64	7.031035429826971E-4	TGTGCCTTGTGGGAGGGCCAATATAAGAAACTCTTT	CALWEGQYKKLF	TRGV9	.	TRGJ1	15	-1	-1	21
64	7.031035429826971E-4	TGTGCCTTGTGGGAGGGGGGTTATAAGAAACTCTTT	CALWEGGYKKLF	TRGV9	.	TRGJ1	15	-1	-1	20
64	7.031035429826971E-4	TGTGCCTTGTGGGAGGCTTTTAAGAAACTCTTT	CALWEAFKKLF	TRGV9	.	TRGJ1	15	-1	-1	17
64	7.031035429826971E-4	TGTGCCTTGGTACCTACTCTTAAGAAACTCTTT	CALVPTLKKLF	TRGV9	.	TRGJ1	8	-1	-1	20
64	7.031035429826971E-4	TGTGCTGCGAGGATACTCTTT	CAARILF	TRGV10	.	TRGJ1	11	-1	-1	11
64	7.031035429826971E-4	TGTGATTATAAGAAACTCTTT	CDYKKLF	TRGV8	.	TRGJ1	3	-1	-1	4
63	6.921175501235924E-4	TGTGCCTTGTGGGAGGGTACCACTGGTTGGTTCAAGATATTT	CALWEGTTGWFKIF	TRGV9	.	TRGJP1	15	-1	-1	17
63	6.921175501235924E-4	TGTGCCTTGTGGGAGGCGTGGGGTTATAAGAAACTCTTT	CALWEAWGYKKLF	TRGV9	.	TRGJ1	15	-1	-1	23
63	6.921175501235924E-4	TGTGCCACCTGGGACAGGCTGAATTATAAGAAACTCTTT	CATWDRLNYKKLF	TRGV3	.	TRGJ1	18	-1	-1	22
63	6.921175501235924E-4	TGTGCCTTCCTCAGGTCCCATTATAAGAAACTCTTT	CAFLRSHYKKLF	TRGV9	.	TRGJ1	7	-1	-1	19
63	6.921175501235924E-4	TGTGCCTTGTTCTGGTATAAGAAACTCTTT	CALFWYKKLF	TRGV9	.	TRGJ1	9	-1	-1	15
63	6.921175501235924E-4	TGTGCCTTGTGGGAGATTAAGAAACTCTTT	CALWEIKKLF	TRGV9	.	TRGJ1	14	-1	-1	17
63	6.921175501235924E-4	TGTGCTGCGTGGGATAAGAAACTCTTT	CAAWDKKLF	TRGV10	.	TRGJ1	14	-1	-1	13
62	6.811315572644878E-4	TGTGCCTTGTGGGAGACAGGCGAGCATCAAGAGTTGGGCAAAAAAATCAAGGTATTT	CALWETGEHQELGKKIKVF	TRGV9	.	TRGJP	14	-1	-1	27
62	6.811315572644878E-4	TGTGCCTTGTGGGAGGTGATCGGGGATTATAAGAAACTCTTT	CALWEVIGDYKKLF	TRGV9	.	TRGJ1	17	-1	-1	25
62	6.811315572644878E-4	TGTGCCTTGTGGGAGGTGCAGTATTATAAGAAACTCTTT	CALWEVQYYKKLF	TRGV9	.	TRGJ1	19	-1	-1	21
62	6.811315572644878E-4	TGTGCCTTGTGGGAGGCGCGTCTTTATAAGAAACTCTTT	CALWEARLYKKLF	TRGV9	.	TRGJ2	18	-1	-1	23
62	6.811315572644878E-4	TGTGCCTTGTGGGAACAATCAACGTATAAGAAACTCTTT	CALWEQSTYKKLF	TRGV9	.	TRGJ2	13	-1	-1	24
62	6.811315572644878E-4	TGTGCTGCGTGGGATAATTATTATAAGAAACTCTTT	CAAWDNYYKKLF	TRGV10	.	TRGJ1	14	-1	-1	15
62	6.811315572644878E-4	TGTGCCTTGTGGGAGGTTGATTATAAGAAACTCTTT	CALWEVDYKKLF	TRGV9	.	TRGJ1	16	-1	-1	19
62	6.811315572644878E-4	TGTGCCTTGTGGGAGGTGTGGAATAAGAAACTCTTT	CALWEVWNKKLF	TRGV9	.	TRGJ1	17	-1	-1	22
62	6.811315572644878E-4	TGTGCCTTGTGGGAGGTGCAGAATAAGAAACTCTTT	CALWEVQNKKLF	TRGV9	.	TRGJ1	19	-1	-1	22
62	6.811315572644878E-4	TGTGCCTTGTGGGAGGTGATAAAGAAACTCTTT	CALWEVIKKLF	TRGV9	.	TRGJ1	17	-1	-1	21
62	6.811315572644878E-4	TGTGCCTTGTGGGAGGGCAATAAGAAACTCTTT	CALWEGNKKLF	TRGV9	.	TRGJ1	18	-1	-1	19
62	6.811315572644878E-4	TGTGCCTTGTGGGAGCGTAAGAAACTCTTT	CALWERKKLF	TRGV9	.	TRGJ1	14	-1	-1	17
62	6.811315572644878E-4	TGTGAAGATTGGATCAAGACGTTT	CEDWIKTF	TRGV2	.	TRGJP2	3	-1	-1	6
62	6.811315572644878E-4	TGTGCTGCGTGGGTCCAACTCTTT	CAAWVQLF	TRGV10	.	TRGJ1	12	-1	-1	16
61	6.701455644053831E-4	TGTGCCTTGTGGGAGGTTTATTATAAGAAACTCTTT	CALWEVYYKKLF	TRGV9	.	TRGJ1	16	-1	-1	17
61	6.701455644053831E-4	TGTGCCTTGTGGGAGGTCTGTTATAAGAAACTCTTT	CALWEVCYKKLF	TRGV9	.	TRGJ1	16	-1	-1	20
61	6.701455644053831E-4	TGTGCCTTGTGGGAGGTGCTATATAAGAAACTCTTT	CALWEVLYKKLF	TRGV9	.	TRGJ1	18	-1	-1	21
61	6.701455644053831E-4	TGTGCCTTGTGGGAGGTGGGATATAAGAAACTCTTT	CALWEVGYKKLF	TRGV9	.	TRGJ1	17	-1	-1	21
61	6.701455644053831E-4	TGTGCCTTGTGGCGGACCAATAAGAAACTCTTT	CALWRTNKKLF	TRGV9	.	TRGJ1	11	-1	-1	19
61	6.701455644053831E-4	TGTGCCTTGTGGGTTGGTTATAAGAAACTCTTT	CALWVGYKKLF	TRGV9	.	TRGJ1	12	-1	-1	17
61	6.701455644053831E-4	TGTGCCTTGTGGGAGGTATATAAGAAACTCTTT	CALWEVYKKLF	TRGV9	.	TRGJ1	16	-1	-1	18
61	6.701455644053831E-4	TGTGCCTTGTGGGAGGGGAAGAAACTCTTT	CALWEGKKLF	TRGV9	.	TRGJ2	15	-1	-1	18
61	6.701455644053831E-4	TGTGCCTGCTATTATAAGAAACTCTTT	CACYYKKLF	TRGV9	.	TRGJ2	6	-1	-1	9
61	6.701455644053831E-4	TGTGCCACCTGGGACAACAAGAAACTCTTT	CATWDNKKLF	TRGV7	.	TRGJ1	15	-1	-1	18
60	6.591595715462785E-4	TGTGCCTTGTGGGAGGTGCTTAGATCAATAATGGGGAAACTCTTT	CALWEVLRSIMGKLF	TRGV9	.	TRGJ1	18	-1	-1	35
60	6.591595715462785E-4	TGTGCCTTGTGGGAGGTGAAAGTTGGTTATTATAAGAAACTCTTT	CALWEVKVGYYKKLF	TRGV9	.	TRGJ1	17	-1	-1	26
60	6.591595715462785E-4	TGTGCCTTGTGGGAGGTGCCTCCGGGCTATAAGAAACTCTTT	CALWEVPPGYKKLF	TRGV9	.	TRGJ2	18	-1	-1	27
60	6.591595715462785E-4	TGTGCCTTGTGGGAGGTGCATTATTATAAGAAACTCTTT	CALWEVHYYKKLF	TRGV9	.	TRGJ1	19	-1	-1	19
60	6.591595715462785E-4	TGTGCCTTGTGGGAGGTAGGATCTGATAAGAAACTCTTT	CALWEVGSDKKLF	TRGV9	.	TRGJ1	16	-1	-1	25
60	6.591595715462785E-4	TGTGCCTTGTGGGAGCTTAATAAGAAACTCTTT	CALWELNKKLF	TRGV9	.	TRGJ1	14	-1	-1	19
60	6.591595715462785E-4	TGTGCTGCGTGGGATTGTGGGAAACTCTTT	CAAWDCGKLF	TRGV10	.	TRGJ1	15	-1	-1	20
59	6.481735786871739E-4	TGTGCTGCGTGGGATTACCCCGACTCTATTAGTAGTGATTGGATCAAGACGTTT	CAAWDYPDSISSDWIKTF	TRGV10	.	TRGJP2	17	-1	-1	22
59	6.481735786871739E-4	TGTGCCTTGTGGGAGGTGTCGGATTATTATAAGAAACTCTTT	CALWEVSDYYKKLF	TRGV9	.	TRGJ1	17	-1	-1	18
59	6.481735786871739E-4	TGTGCCTTGTGGGAGGTGCAAGGTTTTAAGAAACTCTTT	CALWEVQGFKKLF	TRGV9	.	TRGJ1	19	-1	-1	23
59	6.481735786871739E-4	TGTGCCTTGTGGGAGGATTATTATAAGAAACTCTTT	CALWEDYYKKLF	TRGV9	.	TRGJ1	15	-1	-1	16
59	6.481735786871739E-4	TGTGCTGCGTGGGATTGGTATAAGAAACTCTTT	CAAWDWYKKLF	TRGV10	.	TRGJ1	15	-1	-1	18
59	6.481735786871739E-4	TGTGCCTTGTGGGAGTTTACTAAGAAACTCTTT	CALWEFTKKLF	TRGV9	.	TRGJ1	14	-1	-1	16
59	6.481735786871739E-4	TGTGCCTTGTGGGAGGTTAGGAAACTCTTT	CALWEVRKLF	TRGV9	.	TRGJ1	16	-1	-1	17
59	6.481735786871739E-4	TGTGCCTTGTGCTATAAGAAACTCTTT	CALCYKKLF	TRGV9	.	TRGJ1	10	-1	-1	12
59	6.481735786871739E-4	TGTGCCTTGTGGGCACGGGGGAAGAAACTCTTT	CALWARGKKLF	TRGV9	.	TRGJ2	12	-1	-1	21
58	6.371875858280692E-4	TGTGCCACCTGGGACGGGCCGAGTAGTGATTGGATCAAGACGTTT	CATWDGPSSDWIKTF	TRGV2	.	TRGJP2	19	-1	-1	21
58	6.371875858280692E-4	TGTGCCTTGTGGGAGGTGTTCTCCAATAAGAAACTCTTT	CALWEVFSNKKLF	TRGV9	.	TRGJ1	17	-1	-1	25
58	6.371875858280692E-4	TGTGCCTTGTGGAGCAGGGGCTATTATAAGAAACTCTTT	CALWSRGYYKKLF	TRGV9	.	TRGJ1	11	-1	-1	21
58	6.371875858280692E-4	TGTGCCACCTGGGATGGTTATTATAAGAAACTCTTT	CATWDGYYKKLF	TRGV4	.	TRGJ1	16	-1	-1	17
58	6.371875858280692E-4	TGTGCCACCTGGGACGGGCCTTATAAGAAACTCTTT	CATWDGPYKKLF	TRGV2	.	TRGJ1	19	-1	-1	20
58	6.371875858280692E-4	TGTGCCTTGTGGGAGGTTTTAAAGAAACTCTTT	CALWEVLKKLF	TRGV9	.	TRGJ1	16	-1	-1	18
57	6.262015929689646E-4	TGTGCCTTGTGGGAGTGCTCCCCTACGAATAAGAAACTCTTT	CALWECSPTNKKLF	TRGV9	.	TRGJ1	20	-1	-1	28
57	6.262015929689646E-4	TGTGCCTTGTGGGAGCCCCGGAGTACCAAGAAACTCTTT	CALWEPRSTKKLF	TRGV9	.	TRGJ1	14	-1	-1	27
57	6.262015929689646E-4	TGTGCCTTGTGGGGGAATTATTATAAGAAACTCTTT	CALWGNYYKKLF	TRGV9	.	TRGJ1	12	-1	-1	14
57	6.262015929689646E-4	TGTGCCTTGTGGGAGCCTTATTATAAGAAACTCTTT	CALWEPYYKKLF	TRGV9	.	TRGJ1	14	-1	-1	17
57	6.262015929689646E-4	TGTGCCACCTGGGACGGCCCGAGCAAGAAACTCTTT	CATWDGPSKKLF	TRGV2	.	TRGJ1	20	-1	-1	24
57	6.262015929689646E-4	TGTGCCTTCCCGAATTATTATAAGAAACTCTTT	CAFPNYYKKLF	TRGV9	.	TRGJ1	7	-1	-1	10
57	6.262015929689646E-4	TGTGCCTTGTGGGAGGTGGACTATAAGAAACTCTTT	CALWEVDYKKLF	TRGV9	.	TRGJ1	20	-1	-1	21
56	6.152156001098599E-4	TGTGCCTTGTGGGAGGTGCAAAATTATAAGAAACTCTTT	CALWEVQNYKKLF	TRGV9	.	TRGJ1	19	-1	-1	22
56	6.152156001098599E-4	TGTGCCTTGTGGGAGGGGGGGTGGTATAAGAAACTCTTT	CALWEGGWYKKLF	TRGV9	.	TRGJ1	15	-1	-1	24
56	6.152156001098599E-4	TGTGCTGCGTGGGATTGGGAGAGGTTCAAGATATTT	CAAWDWERFKIF	TRGV10	.	TRGJP1	15	-1	-1	22
56	6.152156001098599E-4	TGTGCCTTGTGGGAGGTGTTATATAAGAAACTCTTT	CALWEVLYKKLF	TRGV9	.	TRGJ2	17	-1	-1	18
56	6.152156001098599E-4	TGTGCCACGAATGTGAGTGATTGGATCAAGACGTTT	CATNVSDWIKTF	TRGV2	.	TRGJP2	7	-1	-1	15
55	6.042296072507553E-4	TGTGCTGCGTGGCCCTCGAACCCTTTGACAAATTATTATAAGAAACTCTTT	CAAWPSNPLTNYYKKLF	TRGV10	.	TRGJ1	11	-1	-1	30
55	6.042296072507553E-4	TGTGCCTTGTGGGAGGTGGAGAGAGAGTTGGGCAAAAAAATCAAGGTATTT	CALWEVERELGKKIKVF	TRGV9	.	TRGJP	17	-1	-1	23
55	6.042296072507553E-4	TGTGCCTTGTGGGACCCCCCAAAGAGGTATAAGAAACTCTTT	CALWDPPKRYKKLF	TRGV9	.	TRGJ1	13	-1	-1	27
55	6.042296072507553E-4	TGTGCCTTGTGGGAGGTGCGATTGGGGTATAAGAAACTCTTT	CALWEVRLGYKKLF	TRGV9	.	TRGJ1	18	-1	-1	27
55	6.042296072507553E-4	TGTGCCTTGTGGGAGGTGCTCAACAGAAAGAAACTCTTT	CALWEVLNRKKLF	TRGV9	.	TRGJ1	18	-1	-1	27
55	6.042296072507553E-4	TGTGCCTTGTGGGAGGTGCGCTATTATAAGAAACTCTTT	CALWEVRYYKKLF	TRGV9	.	TRGJ1	18	-1	-1	21
55	6.042296072507553E-4	TGTGCTGCGTGGGATTATATGAGGGATGGACTCTTT	CAAWDYMRDGLF	TRGV10	.	TRGJ1	16	-1	-1	29
55	6.042296072507553E-4	TGTGCCTTGTGGGAGCACTATTATAAGAAACTCTTT	CALWEHYYKKLF	TRGV9	.	TRGJ1	14	-1	-1	18
55	6.042296072507553E-4	TGTGCCTTGTGGGAGGTGCCTTATAAGAAACTCTTT	CALWEVPYKKLF	TRGV9	.	TRGJ1	18	-1	-1	20
55	6.042296072507553E-4	TGCGATGCTAAGAAACTCTTT	CDAKKLF	TRGV10	.	TRGJ1	7	-1	-1	8
55	6.042296072507553E-4	TGTGCCTTGTGGAAGAATTATTATAAGAAACTCTTT	CALWKNYYKKLF	TRGV9	.	TRGJ1	14	-1	-1	14
55	6.042296072507553E-4	TGTGCCTTGTGGGAGGTGCGAGATTATAAGAAACTCTTT	CALWEVRDYKKLF	TRGV9	.	TRGJ1	18	-1	-1	22
54	5.932436143916506E-4	TGTGCCTTGTGGGAGCCGGCCGAGCTGGGTTATAAGAAACTCTTT	CALWEPAELGYKKLF	TRGV9	.	TRGJ1	14	-1	-1	29
54	5.932436143916506E-4	TGTGCCTTGTGGGAGGTTCCCTTGAATTATTATAAGAAACTCTTT	CALWEVPLNYYKKLF	TRGV9	.	TRGJ1	16	-1	-1	23
54	5.932436143916506E-4	TGTGCCTTGTGGGAGGTGCGGTGTTATAAGAAACTCTTT	CALWEVRCYKKLF	TRGV9	.	TRGJ1	18	-1	-1	23
54	5.932436143916506E-4	TGTGCCTTGTGGGAGGTGGATTATTATAAGAAACTCTTT	CALWEVDYYKKLF	TRGV9	.	TRGJ1	17	-1	-1	19
54	5.932436143916506E-4	TGTGCCACCTGGGACAGGCAGCCTTATAAGAAACTCTTT	CATWDRQPYKKLF	TRGV3	.	TRGJ1	18	-1	-1	23
54	5.932436143916506E-4	TGTGCCTTGTGGGAGGTGCCCTATAAGAAACTCTTT	CALWEVPYKKLF	TRGV9	.	TRGJ1	21	-1	-1	21
54	5.932436143916506E-4	TGTGCCTTGTGGGAGGTGCATAATAAGAAACTCTTT	CALWEVHNKKLF	TRGV9	.	TRGJ1	19	-1	-1	19
54	5.932436143916506E-4	TGTGCTGCGTGGGACTATTATAAGAAACTCTTT	CAAWDYYKKLF	TRGV10	.	TRGJ2	16	-1	-1	15
54	5.932436143916506E-4	TGTGCTGCGTGGGAGCCGAATTATTATAAGAAACTCTTT	CAAWEPNYYKKLF	TRGV10	.	TRGJ1	13	-1	-1	16
53	5.82257621532546E-4	TGTGCCTTGTGGGAGGTGCGTGATGAGTTGGGCAAAAAAATCAAGGTATTT	CALWEVRDELGKKIKVF	TRGV9	.	TRGJP	18	-1	-1	24
53	5.82257621532546E-4	TGTGCCTTGTGGGAGGTGCGACCCCGTACTCATAAGAAACTCTTT	CALWEVRPRTHKKLF	TRGV9	.	TRGJ1	22	-1	-1	31
53	5.82257621532546E-4	TGTGCCTTGTGGGAGGTGCAAGATTATTATAAGAAACTCTTT	CALWEVQDYYKKLF	TRGV9	.	TRGJ2	19	-1	-1	22
53	5.82257621532546E-4	TGTGCCTTGTGGGAGGTGAAGGGGGGGTATAAGAAACTCTTT	CALWEVKGGYKKLF	TRGV9	.	TRGJ1	17	-1	-1	27
53	5.82257621532546E-4	TGTGCCTTGTGGGAGCTGAATGGCTATAAGAAACTCTTT	CALWELNGYKKLF	TRGV9	.	TRGJ1	17	-1	-1	24
53	5.82257621532546E-4	TGTGCCTTGTGGGAGGTCCGTTTTTATAAGAAACTCTTT	CALWEVRFYKKLF	TRGV9	.	TRGJ1	16	-1	-1	20
53	5.82257621532546E-4	TGTGCCTTGTGGGAAGAGGCGGATTATAAGAAACTCTTT	CALWEEADYKKLF	TRGV9	.	TRGJ1	13	-1	-1	22
53	5.82257621532546E-4	TGTGCCTTGTGGGAGCCGCATCATAAGAAACTCTTT	CALWEPHHKKLF	TRGV9	.	TRGJ1	14	-1	-1	19
53	5.82257621532546E-4	TGTGCCTTGTGGGAGGTGTGGTATAAGAAACTCTTT	CALWEVWYKKLF	TRGV9	.	TRGJ1	17	-1	-1	21
53	5.82257621532546E-4	TGTGCCTTGTGGGAGGTGCACTATAAGAAACTCTTT	CALWEVHYKKLF	TRGV9	.	TRGJ1	20	-1	-1	21
53	5.82257621532546E-4	TGTGCCTTGTGGGAGGCCCCTTATAAGAAACTCTTT	CALWEAPYKKLF	TRGV9	.	TRGJ2	15	-1	-1	20
53	5.82257621532546E-4	TGTGCCTTGTGGGAGGGAAATAAGAAACTCTTT	CALWEGNKKLF	TRGV9	.	TRGJ1	15	-1	-1	19
53	5.82257621532546E-4	TGTGCTGCGGGAGAACTTTATTATAAGAAACTCTTT	CAAGELYYKKLF	TRGV10	.	TRGJ1	8	-1	-1	17
52	5.712716286734414E-4	TGTGCCTTGTGGGAGGTGGAGACTGGTTGGTTCAAGATATTT	CALWEVETGWFKIF	TRGV9	.	TRGJP1	17	-1	-1	21
52	5.712716286734414E-4	TGTGCCTTGGGGGGGGGAACGAGGAATAAGAAACTCTTT	CALGGGTRNKKLF	TRGV9	.	TRGJ1	15	-1	-1	25
52	5.712716286734414E-4	TGTGCCTTGTGGGAGGTTGTTTATAAGAAACTCTTT	CALWEVVYKKLF	TRGV9	.	TRGJ1	16	-1	-1	20
52	5.712716286734414E-4	TGTGCCTTGTGGGAGGTGAGGTATAAGAAACTCTTT	CALWEVRYKKLF	TRGV9	.	TRGJ1	17	-1	-1	21
52	5.712716286734414E-4	TGTGCCTTTCCACTTTATTATAAGAAACTCTTT	CAFPLYYKKLF	TRGV9	.	TRGJ1	7	-1	-1	14
52	5.712716286734414E-4	TGTGCCTTGTGGGAGGAACATAAGAAACTCTTT	CALWEEHKKLF	TRGV9	.	TRGJ1	15	-1	-1	19
52	5.712716286734414E-4	TGTGCCTTGTGGGAGGTGGATCGTTATAAGAAACTCTTT	CALWEVDRYKKLF	TRGV9	.	TRGJ1	17	-1	-1	23
51	5.602856358143367E-4	TGTGCCTTGTGGGAGGTGCAGGGGGGTTACAGCGGGAAACTCTTT	CALWEVQGGYSGKLF	TRGV9	.	TRGJ1	19	-1	-1	35
51	5.602856358143367E-4	TGTGCCTTGTGGGAGGTGCATTCAGGCTGGAAGAAACTCTTT	CALWEVHSGWKKLF	TRGV9	.	TRGJ1	19	-1	-1	30
51	5.602856358143367E-4	TGTGCCTTGTGGGAGGTGCACGTTTGGTATAAGAAACTCTTT	CALWEVHVWYKKLF	TRGV9	.	TRGJ1	20	-1	-1	27
51	5.602856358143367E-4	TGTGCCTTGTGGGAGGTGATGGGTTATTATAAGAAACTCTTT	CALWEVMGYYKKLF	TRGV9	.	TRGJ1	17	-1	-1	23
51	5.602856358143367E-4	TGTGCCTTGTGGGAGGTAGATTATTATAAGAAACTCTTT	CALWEVDYYKKLF	TRGV9	.	TRGJ1	16	-1	-1	19
51	5.602856358143367E-4	TGTGCCTTGTGGTGGCGTTATTATAAGAAACTCTTT	CALWWRYYKKLF	TRGV9	.	TRGJ1	11	-1	-1	17
51	5.602856358143367E-4	TGTGCCTTGTGGGTATTTTATTATAAGAAACTCTTT	CALWVFYYKKLF	TRGV9	.	TRGJ2	12	-1	-1	17
51	5.602856358143367E-4	TGTGCCTTGTGGGCCCTTTATTATAAGAAACTCTTT	CALWALYYKKLF	TRGV9	.	TRGJ1	12	-1	-1	17
51	5.602856358143367E-4	TGTGCCTTGTGGGAGGTGGCTTATAAGAAACTCTTT	CALWEVAYKKLF	TRGV9	.	TRGJ1	17	-1	-1	20
51	5.602856358143367E-4	TGTGCCTTGTGGGAGGTAATTGATAAGAAACTCTTT	CALWEVIDKKLF	TRGV9	.	TRGJ2	16	-1	-1	18
51	5.602856358143367E-4	TGTGCCTTGTGGGAGGTTTATAAGAAACTCTTT	CALWEVYKKLF	TRGV9	.	TRGJ1	16	-1	-1	17
50	5.492996429552321E-4	TGTGCCTTGTGGGAGGTGCGTAGGTATTATAAGAAACTCTTT	CALWEVRRYYKKLF	TRGV9	.	TRGJ1	18	-1	-1	24
50	5.492996429552321E-4	TGTGCTGCGTGGGATTTACCCGGTTGGTTCAAGATATTT	CAAWDLPGWFKIF	TRGV10	.	TRGJP1	15	-1	-1	8
50	5.492996429552321E-4	TGTGCCTTGTGGGAGGTGTCTTATTATAAGAAACTCTTT	CALWEVSYYKKLF	TRGV9	.	TRGJ1	17	-1	-1	20
50	5.492996429552321E-4	TGTGCCTTGGGAGGGACTAGAGGTTATAAGAAACTCTTT	CALGGTRGYKKLF	TRGV9	.	TRGJ2	13	-1	-1	23
50	5.492996429552321E-4	TGTGCCTTGTGGGAAAGTTATTATAAGAAACTCTTT	CALWESYYKKLF	TRGV9	.	TRGJ2	13	-1	-1	17
50	5.492996429552321E-4	TGTGCTGCGTGGTACACCCCCCAGAAACTCTTT	CAAWYTPQKLF	TRGV10	.	TRGJ1	11	-1	-1	22
50	5.492996429552321E-4	TGTGCTGCGTGGGATTCTTATAAGAAACTCTTT	CAAWDSYKKLF	TRGV10	.	TRGJ1	15	-1	-1	13
50	5.492996429552321E-4	TGTGCCTTGTGGGTTTGGAAGAAACTCTTT	CALWVWKKLF	TRGV9	.	TRGJ1	12	-1	-1	18
50	5.492996429552321E-4	TGTGCCACCTGGGACTATAAGAAACTCTTT	CATWDYKKLF	TRGV3	.	TRGJ1	14	-1	-1	15
50	5.492996429552321E-4	TGTGCTGCTAAGAAACTCTTT	CAAKKLF	TRGV10	.	TRGJ1	7	-1	-1	8
50	5.492996429552321E-4	TGTGCTGGAAAACTCTTT	CAGKLF	TRGV10	.	TRGJ1	6	-1	-1	9
50	5.492996429552321E-4	TGTGCCTTGTGGGAGGTCCGTTATAAGAAACTCTTT	CALWEVRYKKLF	TRGV9	.	TRGJ1	16	-1	-1	20
49	5.383136500961274E-4	TGTGCCTGGTCCTTCATCCCGCAAGAGTTGGGCAAAAAAATCAAGGTATTT	CAWSFIPQELGKKIKVF	TRGV9	.	TRGJP	9	-1	-1	20
49	5.383136500961274E-4	TGTGCCTTGTGGGAGGCCCCCCCCTTTTGGTATAAGAAACTCTTT	CALWEAPPFWYKKLF	TRGV9	.	TRGJ1	15	-1	-1	30
49	5.383136500961274E-4	TGTGCCTTGTGGGAGGAGGGCACTGGTTGGTTCAAGATATTT	CALWEEGTGWFKIF	TRGV9	.	TRGJP1	15	-1	-1	20
49	5.383136500961274E-4	TGTGCCTTGTGGGAGGCCGATTATAAGAAACTCTTT	CALWEADYKKLF	TRGV9	.	TRGJ1	15	-1	-1	19
49	5.383136500961274E-4	TGTGCCTTGTGGGAGGGGGTCTATAAGAAACTCTTT	CALWEGVYKKLF	TRGV9	.	TRGJ1	15	-1	-1	21
49	5.383136500961274E-4	TGTGCCGCCTTCTCGAATTATTATAAGAAACTCTTT	CAAFSNYYKKLF	TRGV9	.	TRGJ1	5	-1	-1	12
49	5.383136500961274E-4	TGTGCCTTGTGGGGCCACCGTAGGAAACTCTTT	CALWGHRRKLF	TRGV9	.	TRGJ1	12	-1	-1	20
49	5.383136500961274E-4	TGTGCCTTGTGGGATTATTATAAGAAACTCTTT	CALWDYYKKLF	TRGV9	.	TRGJ1	13	-1	-1	13
49	5.383136500961274E-4	TGTGCTGCGTGGGCTAAGAAACTCTTT	CAAWAKKLF	TRGV10	.	TRGJ1	12	-1	-1	14
49	5.383136500961274E-4	TGTGCTGCGTGGGAGGGGAAACTCTTT	CAAWEGKLF	TRGV10	.	TRGJ1	13	-1	-1	17
49	5.383136500961274E-4	TGTGCCTTGTGGGAGGTTTATCTTGGTTATAAGAAACTCTTT	CALWEVYLGYKKLF	TRGV9	.	TRGJ1	16	-1	-1	26
49	5.383136500961274E-4	TGTGCCTTGTGGGGGAATTATAAGAAACTCTTT	CALWGNYKKLF	TRGV9	.	TRGJ2	12	-1	-1	16
48	5.273276572370228E-4	TGTGCTGCGTGGGATTATACCACTGGTTGGTTCAAGATATTT	CAAWDYTTGWFKIF	TRGV10	.	TRGJP1	16	-1	-1	8
48	5.273276572370228E-4	TGTGCCTTGTGGGAGGTCTCCCGTGCTTATAAGAAACTCTTT	CALWEVSRAYKKLF	TRGV9	.	TRGJ1	16	-1	-1	26
48	5.273276572370228E-4	TGTGCCTTGTGGGAGGTGCGGAGCTATTATAAGAAACTCTTT	CALWEVRSYYKKLF	TRGV9	.	TRGJ1	18	-1	-1	24
48	5.273276572370228E-4	TGTGCCTTGTGGGATCTGGCTTATTATAAGAAACTCTTT	CALWDLAYYKKLF	TRGV9	.	TRGJ1	13	-1	-1	20
48	5.273276572370228E-4	TGTGCTGCGTGGGACCTTTATTATAAGAAACTCTTT	CAAWDLYYKKLF	TRGV10	.	TRGJ1	13	-1	-1	17
48	5.273276572370228E-4	TGTGCTGCGTGGGCAAATTGGAAACTCTTT	CAAWANWKLF	TRGV10	.	TRGJ1	12	-1	-1	20
48	5.273276572370228E-4	TGTGCCTTGTGGGAGGTGGTGAAACTCTTT	CALWEVVKLF	TRGV9	.	TRGJ1	17	-1	-1	20
48	5.273276572370228E-4	TGTGCCTTGTGGGAGTTTCTGTATTATAAGAAACTCTTT	CALWEFLYYKKLF	TRGV9	.	TRGJ1	14	-1	-1	21
48	5.273276572370228E-4	TGTGCTGCGTGGGATGAGGCAAGTTGGAAACTCTTT	CAAWDEASWKLF	TRGV10	.	TRGJ1	14	-1	-1	26
48	5.273276572370228E-4	TGTGCCTTGTGGGAGAATTATAAGAAACTCTTT	CALWENYKKLF	TRGV9	.	TRGJ2	14	-1	-1	16
48	5.273276572370228E-4	TGTGCTGCGTGGGATCCTCTCAGGCTCTTT	CAAWDPLRLF	TRGV10	.	TRGJ1	14	-1	-1	24
47	5.163416643779182E-4	TGTGCCTTGTGGGTTCGCCACGCAATTATTATCGCTAAGAAACTCTTT	CALWVRHAIIIAKKLF	TRGV9	.	TRGJ1	12	-1	-1	35
47	5.163416643779182E-4	TGTGCTGCGTGGGATCATCAGGGGTGGGGGAAACTCTTT	CAAWDHQGWGKLF	TRGV10	.	TRGJ1	14	-1	-1	29
47	5.163416643779182E-4	TGTGCCTTGTGGGAGGTGGGTTATTATAAGAAACTCTTT	CALWEVGYYKKLF	TRGV9	.	TRGJ1	17	-1	-1	20
47	5.163416643779182E-4	TGTGCCTTGTGGGAGACCGTCTATTATAAGAAACTCTTT	CALWETVYYKKLF	TRGV9	.	TRGJ1	14	-1	-1	21
47	5.163416643779182E-4	TGTGCTGCGTGGGATTTTTATTATAAGAAACTCTTT	CAAWDFYYKKLF	TRGV10	.	TRGJ1	15	-1	-1	17
47	5.163416643779182E-4	TGTGCTGCGTGGGATTATAACCTTCGGAAACTCTTT	CAAWDYNLRKLF	TRGV10	.	TRGJ1	16	-1	-1	26
47	5.163416643779182E-4	TGTGCCTTGTGGGGAGGGTATTATAAGAAACTCTTT	CALWGGYYKKLF	TRGV9	.	TRGJ1	16	-1	-1	18
47	5.163416643779182E-4	TGTGCCTTGTGGGAGGTCTATTATAAGAAACTCTTT	CALWEVYYKKLF	TRGV9	.	TRGJ1	16	-1	-1	18
47	5.163416643779182E-4	TGTGCCTTGTGCCCTTATTATAAGAAACTCTTT	CALCPYYKKLF	TRGV9	.	TRGJ1	10	-1	-1	14
47	5.163416643779182E-4	TGTGCCTTGGAAGCTTATTATAAGAAACTCTTT	CALEAYYKKLF	TRGV9	.	TRGJ1	8	-1	-1	14
47	5.163416643779182E-4	TGTGCTGCGTGGGATTTGTCGAAACTCTTT	CAAWDLSKLF	TRGV10	.	TRGJ1	15	-1	-1	20
47	5.163416643779182E-4	TGTGCTGCCCCTCAAAAGAAACTCTTT	CAAPQKKLF	TRGV10	.	TRGJ1	7	-1	-1	15
47	5.163416643779182E-4	TGTGCCTTGTGGGAGCCGAATTATTATAAGAAACTCTTT	CALWEPNYYKKLF	TRGV9	.	TRGJ1	14	-1	-1	16
47	5.163416643779182E-4	TGTGCTGCGTGGGATCGGGATTATAAGAAACTCTTT	CAAWDRDYKKLF	TRGV10	.	TRGJ1	14	-1	-1	19
47	5.163416643779182E-4	TGTGCTGCGTGGGACCACCTACTGAAGAAACTCTTT	CAAWDHLLKKLF	TRGV10	.	TRGJ1	13	-1	-1	24
46	5.053556715188135E-4	TGTGCCTTGTGGGGGACCTCTCCGGATTATTATAAGAAACTCTTT	CALWGTSPDYYKKLF	TRGV9	.	TRGJ1	12	-1	-1	22
46	5.053556715188135E-4	TGTGCCTTGTGGGAGGTGCTTGATTATTATAAGAAACTCTTT	CALWEVLDYYKKLF	TRGV9	.	TRGJ1	18	-1	-1	22
46	5.053556715188135E-4	TGTGCCTTGTGGGAGACCGTAGGTTATAAGAAACTCTTT	CALWETVGYKKLF	TRGV9	.	TRGJ1	14	-1	-1	23
46	5.053556715188135E-4	TGTGCCTTGTGGCGTTATTATAAGAAACTCTTT	CALWRYYKKLF	TRGV9	.	TRGJ1	11	-1	-1	14
46	5.053556715188135E-4	TGTGCTGCGTGGGACTATAAGAAACTCTTT	CAAWDYKKLF	TRGV10	.	TRGJ1	16	-1	-1	15
46	5.053556715188135E-4	TGTGCTGCGTGGGTTGAGAAACTCTTT	CAAWVEKLF	TRGV10	.	TRGJ1	12	-1	-1	16
46	5.053556715188135E-4	TGTGCTGCGTGGGCGAAGAAACTCTTT	CAAWAKKLF	TRGV10	.	TRGJ2	12	-1	-1	15
46	5.053556715188135E-4	TGTGCCTTGTGGGAGGTGACGGGTTTTTATAAGAAACTCTTT	CALWEVTGFYKKLF	TRGV9	.	TRGJ1	17	-1	-1	23
46	5.053556715188135E-4	TGTGCTGCGTGGGTTGGCCTTAAGAAACTCTTT	CAAWVGLKKLF	TRGV10	.	TRGJ1	12	-1	-1	20
46	5.053556715188135E-4	TGTGCCTCCAAGGCACATTATAAGAAACTCTTT	CASKAHYKKLF	TRGV9	.	TRGJ1	6	-1	-1	16
46	5.053556715188135E-4	TGTGCCACCTGGGAGAATTATTATAAGAAACTCTTT	CATWENYYKKLF	TRGV5	.	TRGJ1	13	-1	-1	14
45	4.943696786597089E-4	TGTGCCTTGTGGGAGGTGCTTGTGGATCCGAAGGATTATAAGAAACTCTTT	CALWEVLVDPKDYKKLF	TRGV9	.	TRGJ2	18	-1	-1	25
45	4.943696786597089E-4	TGTGCCTTGTGGGAGGTGCCCTCGGTTTATTATAAGAAACTCTTT	CALWEVPSVYYKKLF	TRGV9	.	TRGJ1	22	-1	-1	26
45	4.943696786597089E-4	TGTGCCTTGTGGGAGGCCCGTTCGAATTATTATAAGAAACTCTTT	CALWEARSNYYKKLF	TRGV9	.	TRGJ1	15	-1	-1	20
45	4.943696786597089E-4	TGTGCCTTGTGGGAGCCGTTCCCTTATTATAAGAAACTCTTT	CALWEPFPYYKKLF	TRGV9	.	TRGJ1	14	-1	-1	23
45	4.943696786597089E-4	TGTGCCTTGTGGGAGGTGCCCGATCATTATAAGAAACTCTTT	CALWEVPDHYKKLF	TRGV9	.	TRGJ1	18	-1	-1	22
45	4.943696786597089E-4	TGTGCCTTGTGGGAGGTGCCAGGTTATTATAAGAAACTCTTT	CALWEVPGYYKKLF	TRGV9	.	TRGJ1	18	-1	-1	23
45	4.943696786597089E-4	TGTGCCTTGTGGGAGGTGCGAGTTTATTATAAGAAACTCTTT	CALWEVRVYYKKLF	TRGV9	.	TRGJ1	18	-1	-1	23
45	4.943696786597089E-4	TGTGCCTTGTGGGAGGTGCATATACATTATAAGAAACTCTTT	CALWEVHIHYKKLF	TRGV9	.	TRGJ2	19	-1	-1	25
45	4.943696786597089E-4	TGTGCTGCGTGGGATTCGAGTTATTATAAGAAACTCTTT	CAAWDSSYYKKLF	TRGV10	.	TRGJ1	15	-1	-1	13
45	4.943696786597089E-4	TGTGCCTTGTGGGAGGGTAAATATTATAAGAAACTCTTT	CALWEGKYYKKLF	TRGV9	.	TRGJ1	15	-1	-1	18
45	4.943696786597089E-4	TGTGCCTTGTGGGAGACGCACCATTATAAGAAACTCTTT	CALWETHHYKKLF	TRGV9	.	TRGJ1	21	-1	-1	22
45	4.943696786597089E-4	TGTGCTGCGTGGGGGGGGCGGAAACTCTTT	CAAWGGRKLF	TRGV10	.	TRGJ1	12	-1	-1	20
45	4.943696786597089E-4	TGTGCCTTGTGGGAGGCACGAGCCTTAGGATATAAGAAACTCTTT	CALWEARALGYKKLF	TRGV9	.	TRGJ1	15	-1	-1	30
45	4.943696786597089E-4	TGTGCCTTGTGGGAGGTGCGTGGGTATTATAAGAAACTCTTT	CALWEVRGYYKKLF	TRGV9	.	TRGJ1	18	-1	-1	24
45	4.943696786597089E-4	TGTGCCTTGTGGGAGGTGGGTTTCTATTATAAGAAACTCTTT	CALWEVGFYYKKLF	TRGV9	.	TRGJ1	17	-1	-1	24
45	4.943696786597089E-4	TGTGCTGCGTGGGATTATCCCCGCAGGGGTAGGCTCTTT	CAAWDYPRRGRLF	TRGV10	.	TRGJ1	16	-1	-1	33
44	4.8338368580060423E-4	TGTGCCTTGTGGGAGGTGCTTGGGTTCGAGTTGGGCAAAAAAATCAAGGTATTT	CALWEVLGFELGKKIKVF	TRGV9	.	TRGJP	18	-1	-1	27
44	4.8338368580060423E-4	TGTGCCTTGTGGGAGTCACTCCCCGGAGTTCATTATAAGAAACTCTTT	CALWESLPGVHYKKLF	TRGV9	.	TRGJ1	22	-1	-1	31
44	4.8338368580060423E-4	TGTGCCTTGTGGGACCCCGGCGAGGATTATAAGAAACTCTTT	CALWDPGEDYKKLF	TRGV9	.	TRGJ1	13	-1	-1	25
44	4.8338368580060423E-4	TGTGCCTTGTGGGAGGTGCAGGGTTATTATAAGAAACTCTTT	CALWEVQGYYKKLF	TRGV9	.	TRGJ1	19	-1	-1	23
44	4.8338368580060423E-4	TGTGCCTTGTGGGAGGTGGTGGGTTATTATAAGAAACTCTTT	CALWEVVGYYKKLF	TRGV9	.	TRGJ1	17	-1	-1	23
44	4.8338368580060423E-4	TGTGCCTTGTGGGAGGACCGCTTTTGTTATAAGAAACTCTTT	CALWEDRFCYKKLF	TRGV9	.	TRGJ1	15	-1	-1	23
44	4.8338368580060423E-4	TGTGCCTTGTGGGGGGGGGATTATTATAAGAAACTCTTT	CALWGGDYYKKLF	TRGV9	.	TRGJ1	15	-1	-1	19
44	4.8338368580060423E-4	TGTGCCTTGTGGGAGGTGCTCTATTATAAGAAACTCTTT	CALWEVLYYKKLF	TRGV9	.	TRGJ1	18	-1	-1	21
44	4.8338368580060423E-4	TGTGCCTTGTGGGAGGCCTTTTATTATAAGAAACTCTTT	CALWEAFYYKKLF	TRGV9	.	TRGJ2	15	-1	-1	20
44	4.8338368580060423E-4	TGTGCTGCGCGGCTATCTGATTGGATCAAGACGTTT	CAARLSDWIKTF	TRGV10	.	TRGJP2	11	-1	-1	17
44	4.8338368580060423E-4	TGTGCCTTGTGGGGGTTTTATTATAAGAAACTCTTT	CALWGFYYKKLF	TRGV9	.	TRGJ1	15	-1	-1	17
44	4.8338368580060423E-4	TGTGCCTTGTGGGACTTTAATTATAAGAAACTCTTT	CALWDFNYKKLF	TRGV9	.	TRGJ1	13	-1	-1	19
44	4.8338368580060423E-4	TGTGCTGCGTGGCAAGGGGGGAAACTCTTT	CAAWQGGKLF	TRGV10	.	TRGJ1	11	-1	-1	20
44	4.8338368580060423E-4	TGTGCTGCGTGGGTTGGGGAGAAACTCTTT	CAAWVGEKLF	TRGV10	.	TRGJ1	12	-1	-1	19
44	4.8338368580060423E-4	TGTGCTGCGTGGGATGCTAAGAAACTCTTT	CAAWDAKKLF	TRGV10	.	TRGJ1	14	-1	-1	17
44	4.8338368580060423E-4	TGTGCTGCGCCCCCTAAGAAACTCTTT	CAAPPKKLF	TRGV10	.	TRGJ1	8	-1	-1	14
44	4.8338368580060423E-4	TGTGCCTTGTGGGAGGTCGCTCCTAATTATAAGAAACTCTTT	CALWEVAPNYKKLF	TRGV9	.	TRGJ1	23	-1	-1	25
44	4.8338368580060423E-4	TGTGCCACCTGGGATCGTGATAAGAAACTCTTT	CATWDRDKKLF	TRGV4	.	TRGJ1	14	-1	-1	19
43	4.723976929414996E-4	TGTGCCTTGTGGGAGCGACATTACTGGAATTATTATAAGAAACTCTTT	CALWERHYWNYYKKLF	TRGV9	.	TRGJ1	14	-1	-1	26
43	4.723976929414996E-4	TGTGCCTTGTGGGAGGTCAGACTCGACGGGTATTATAAGAAACTCTTT	CALWEVRLDGYYKKLF	TRGV9	.	TRGJ1	16	-1	-1	30
43	4.723976929414996E-4	TGTGCCTTGTGGGAGGTACCCCCTGGACCGTATTATAAGAAACTCTTT	CALWEVPPGPYYKKLF	TRGV9	.	TRGJ1	16	-1	-1	30
43	4.723976929414996E-4	TGTGCCTTGTGGGAGGTGCCCCTCATTTATTATAAGAAACTCTTT	CALWEVPLIYYKKLF	TRGV9	.	TRGJ1	23	-1	-1	26
43	4.723976929414996E-4	TGTGCCTTGTGGGAGGTGCACCGAAAGTATTATAAGAAACTCTTT	CALWEVHRKYYKKLF	TRGV9	.	TRGJ1	21	-1	-1	24
43	4.723976929414996E-4	TGTGCCTTGTGGGAGGTCCCCCCTTATTATAAGAAACTCTTT	CALWEVPPYYKKLF	TRGV9	.	TRGJ2	16	-1	-1	23
43	4.723976929414996E-4	TGTGCCTTGTGGGAGGGGCCGAATTATTATAAGAAACTCTTT	CALWEGPNYYKKLF	TRGV9	.	TRGJ1	18	-1	-1	19
43	4.723976929414996E-4	TGTGCCTTGTGGGAGGGGGGCCATTATTATAAGAAACTCTTT	CALWEGGHYYKKLF	TRGV9	.	TRGJ1	15	-1	-1	22
43	4.723976929414996E-4	TGTGCCTTGTGGGGGATGAATTATTATAAGAAACTCTTT	CALWGMNYYKKLF	TRGV9	.	TRGJ2	12	-1	-1	17
43	4.723976929414996E-4	TGTGCCTTGTGGGAGGTGTTTCATTATAAGAAACTCTTT	CALWEVFHYKKLF	TRGV9	.	TRGJ1	17	-1	-1	22
43	4.723976929414996E-4	TGTGCCTTGTGGGAGGCTCCCCATTATAAGAAACTCTTT	CALWEAPHYKKLF	TRGV9	.	TRGJ1	15	-1	-1	22
43	4.723976929414996E-4	TGTGCCTTGTCGCCGAATTATTATAAGAAACTCTTT	CALSPNYYKKLF	TRGV9	.	TRGJ1	9	-1	-1	13
43	4.723976929414996E-4	TGTGCCTTGTGGGACGAATATTATAAGAAACTCTTT	CALWDEYYKKLF	TRGV9	.	TRGJ1	13	-1	-1	14
43	4.723976929414996E-4	TGTGCTGCGTGGGTAACTAAGAAACTCTTT	CAAWVTKKLF	TRGV10	.	TRGJ1	12	-1	-1	17
43	4.723976929414996E-4	TGTGCTGCGTGGGATACGAAGAAACTCTTT	CAAWDTKKLF	TRGV10	.	TRGJ1	17	-1	-1	18
43	4.723976929414996E-4	TGTGCCTTCCTTTATTATAAGAAACTCTTT	CAFLYYKKLF	TRGV9	.	TRGJ1	7	-1	-1	11
43	4.723976929414996E-4	TGTGCTGCGTGGGCCAAGAAACTCTTT	CAAWAKKLF	TRGV10	.	TRGJ1	12	-1	-1	15
43	4.723976929414996E-4	TGTGCCTTGTGGGATGCCGAGAATTATTATAAGAAACTCTTT	CALWDAENYYKKLF	TRGV9	.	TRGJ2	13	-1	-1	20
42	4.6141170008239495E-4	TGTGCTGCGTGGGATTTATATACCACTGGTTGGTTCAAGATATTT	CAAWDLYTTGWFKIF	TRGV10	.	TRGJP1	15	-1	-1	16
42	4.6141170008239495E-4	TGTGCCTTGTGGGAGCCCTTGGTAAGTGAAATAAAGAAACTCTTT	CALWEPLVSEIKKLF	TRGV9	.	TRGJ1	14	-1	-1	33
42	4.6141170008239495E-4	TGTGCCTTGTGGGAGGAACCATCCAAGCGATATAAGAAACTCTTT	CALWEEPSKRYKKLF	TRGV9	.	TRGJ1	15	-1	-1	30
42	4.6141170008239495E-4	TGTGCCTTGTGGGAGAACTGTCCTTATTATAAGAAACTCTTT	CALWENCPYYKKLF	TRGV9	.	TRGJ1	14	-1	-1	23
42	4.6141170008239495E-4	TGTGCCTTGTGGGAGTCCACTTATTATAAGAAACTCTTT	CALWESTYYKKLF	TRGV9	.	TRGJ2	14	-1	-1	20
42	4.6141170008239495E-4	TGTGCCTTGTGGGAGGCGACTTATTATAAGAAACTCTTT	CALWEATYYKKLF	TRGV9	.	TRGJ1	15	-1	-1	16
42	4.6141170008239495E-4	TGTGCCTTGTGGGAGGGCGGTTATTATAAGAAACTCTTT	CALWEGGYYKKLF	TRGV9	.	TRGJ1	15	-1	-1	20
42	4.6141170008239495E-4	TGTGCCACCTGGGACGGAAGTGATTGGATCAAGACGTTT	CATWDGSDWIKTF	TRGV2	.	TRGJP2	16	-1	-1	18
42	4.6141170008239495E-4	TGTGCTGCGTGGGATTTAACAGCGGGGAAACTCTTT	CAAWDLTAGKLF	TRGV10	.	TRGJ1	15	-1	-1	26
42	4.6141170008239495E-4	TGTGCTGCGTGGGATTCGGGGGAAGGGAAACTCTTT	CAAWDSGEGKLF	TRGV10	.	TRGJ1	15	-1	-1	26
42	4.6141170008239495E-4	TGTGCTGCGTGGGACCCCCTCCTGGAGAAACTCTTT	CAAWDPLLEKLF	TRGV10	.	TRGJ1	13	-1	-1	25
42	4.6141170008239495E-4	TGTGCCTTGTGGGGGGGGTATTATAAGAAACTCTTT	CALWGGYYKKLF	TRGV9	.	TRGJ1	15	-1	-1	18
42	4.6141170008239495E-4	TGTGCCTTGTGGGAGGAATATTATAAGAAACTCTTT	CALWEEYYKKLF	TRGV9	.	TRGJ1	15	-1	-1	15
42	4.6141170008239495E-4	TGTGCCTTGGACCCGAATTATTATAAGAAACTCTTT	CALDPNYYKKLF	TRGV9	.	TRGJ1	8	-1	-1	13
42	4.6141170008239495E-4	TGTCAGCGAATTTATTATAAGAAACTCTTT	CQRIYYKKLF	TRGV9	.	TRGJ1	2	-1	-1	6
42	4.6141170008239495E-4	TGTGCTGCGTGGGATAGGAAACTCTTT	CAAWDRKLF	TRGV10	.	TRGJ1	14	-1	-1	13
42	4.6141170008239495E-4	TGCTTTATTTATAAGAAACTCTTT	CFIYKKLF	TRGV9	.	TRGJ1	1	-1	-1	4
42	4.6141170008239495E-4	TGTGCCTTGTGGGAGGTCAGTAATCCGAGTTATTATAAGAAACTCTTT	CALWEVSNPSYYKKLF	TRGV9	.	TRGJ2	16	-1	-1	20
42	4.6141170008239495E-4	TGTGCTGCGTGGGATCCTATTAAGAAACTCTTT	CAAWDPIKKLF	TRGV10	.	TRGJ1	14	-1	-1	20
42	4.6141170008239495E-4	TGTGCTGGGGCGGGGAAGAAACTCTTT	CAGAGKKLF	TRGV10	.	TRGJ1	6	-1	-1	15
42	4.6141170008239495E-4	TGTGCTGCCAAGAAGAAACTCTTT	CAAKKKLF	TRGV10	.	TRGJ1	7	-1	-1	12
41	4.504257072232903E-4	TGTGCTGCGTGGGATTATTTGGCTGGTTGGTTCAAGATATTT	CAAWDYLAGWFKIF	TRGV10	.	TRGJP1	16	-1	-1	22
41	4.504257072232903E-4	TGTGCTGCGTGGGAAGGTTCGGGTGATTGGATCAAGACGTTT	CAAWEGSGDWIKTF	TRGV10	.	TRGJP2	13	-1	-1	22
41	4.504257072232903E-4	TGTGCCTTGTGCCTCCCCCGAAATTATTATAAGAAACTCTTT	CALCLPRNYYKKLF	TRGV9	.	TRGJ1	10	-1	-1	21
41	4.504257072232903E-4	TGTGCCTTGTGGGAGGTCCGGAATTATTATAAGAAACTCTTT	CALWEVRNYYKKLF	TRGV9	.	TRGJ1	16	-1	-1	20
41	4.504257072232903E-4	TGTGCCTTGTGGGAGGGCCTTTTTTATTATAAGAAACTCTTT	CALWEGLFYYKKLF	TRGV9	.	TRGJ1	15	-1	-1	23
41	4.504257072232903E-4	TGTGCTGCGTGGGATGGTAGTGATTGGATCAAGACGTTT	CAAWDGSDWIKTF	TRGV10	.	TRGJP2	14	-1	-1	13
41	4.504257072232903E-4	TGTGCCTTGTGGGAGAGGTTGTATTATAAGAAACTCTTT	CALWERLYYKKLF	TRGV9	.	TRGJ1	14	-1	-1	21
41	4.504257072232903E-4	TGTGCCTCTCCAAACTCCTTTTATTATAAGAAACTCTTT	CASPNSFYYKKLF	TRGV9	.	TRGJ1	6	-1	-1	20
41	4.504257072232903E-4	TGTGCCACCTGGGATACCACTGGTTGGTTCAAGATATTT	CATWDTTGWFKIF	TRGV8	.	TRGJP1	15	-1	-1	13
41	4.504257072232903E-4	TGTGCTGCGTGGGTGGATTATTATAAGAAACTCTTT	CAAWVDYYKKLF	TRGV10	.	TRGJ1	12	-1	-1	16
41	4.504257072232903E-4	TGTGCTGCGTGGGATTCTTATTATAAGAAACTCTTT	CAAWDSYYKKLF	TRGV10	.	TRGJ1	15	-1	-1	17
41	4.504257072232903E-4	TGTGCTGCGTGGGATTCACCGATAACGGAACTCTTT	CAAWDSPITELF	TRGV10	.	TRGJ1	15	-1	-1	21
41	4.504257072232903E-4	TGTGCCTTGTGGGAGGTGCTGGTTAAGAAACTCTTT	CALWEVLVKKLF	TRGV9	.	TRGJ1	18	-1	-1	23
41	4.504257072232903E-4	TGTGCCTTGTGGGTGTATTATAAGAAACTCTTT	CALWVYYKKLF	TRGV9	.	TRGJ1	12	-1	-1	15
41	4.504257072232903E-4	TGTGCTGCGTGGGATTTTGCGAAACTCTTT	CAAWDFAKLF	TRGV10	.	TRGJ2	15	-1	-1	20
41	4.504257072232903E-4	TGTGCTGCCCGGGATTCAGAACTCTTT	CAARDSELF	TRGV10	.	TRGJ1	15	-1	-1	19
41	4.504257072232903E-4	TGTGCTGCGTGTTCAAAGAAACTCTTT	CAACSKKLF	TRGV10	.	TRGJ1	10	-1	-1	15
41	4.504257072232903E-4	TGTGCTGCGTGTACTAAGAAACTCTTT	CAACTKKLF	TRGV10	.	TRGJ1	10	-1	-1	14
41	4.504257072232903E-4	TGTGCTGCGTGGGAGAAGAAACTCTTT	CAAWEKKLF	TRGV10	.	TRGJ1	13	-1	-1	15
40	4.3943971436418566E-4	TGTGCTGCGTGGGATGGCCGTAGTAGTGATTGGATCAAGACGTTT	CAAWDGRSSDWIKTF	TRGV10	.	TRGJP2	14	-1	-1	20
40	4.3943971436418566E-4	TGTGCCTTGTGGGAGGTGCTGAGGGATTATTATAAGAAACTCTTT	CALWEVLRDYYKKLF	TRGV9	.	TRGJ1	18	-1	-1	25
40	4.3943971436418566E-4	TGTGCCTTGTGGGAGCACTCCCCTTATTATAAGAAACTCTTT	CALWEHSPYYKKLF	TRGV9	.	TRGJ1	14	-1	-1	23
40	4.3943971436418566E-4	TGTGCCTTGTGGGAGGTGCGAACAATTTATAAGAAACTCTTT	CALWEVRTIYKKLF	TRGV9	.	TRGJ1	18	-1	-1	26
40	4.3943971436418566E-4	TGTGCCTTGTGGGAGGCCTGCGTTTATTATAAGAAACTCTTT	CALWEACVYYKKLF	TRGV9	.	TRGJ1	15	-1	-1	23
40	4.3943971436418566E-4	TGTGCCCGCTCCCCTCCTTCGAATTATTATAAGAAACTCTTT	CARSPPSNYYKKLF	TRGV9	.	TRGJ1	5	-1	-1	17
40	4.3943971436418566E-4	TGTGCCTTGTGGGAGGTAAGATATTATAAGAAACTCTTT	CALWEVRYYKKLF	TRGV9	.	TRGJ1	16	-1	-1	21
40	4.3943971436418566E-4	TGTGCCTTGTGGACTTCGAATTATTATAAGAAACTCTTT	CALWTSNYYKKLF	TRGV9	.	TRGJ1	11	-1	-1	14
40	4.3943971436418566E-4	TGTGCTGCGTGGGATTATAGCGGGAAGAAACTCTTT	CAAWDYSGKKLF	TRGV10	.	TRGJ1	16	-1	-1	24
40	4.3943971436418566E-4	TGTGCCTTGTGGGACAATTATTATAAGAAACTCTTT	CALWDNYYKKLF	TRGV9	.	TRGJ2	13	-1	-1	15
40	4.3943971436418566E-4	TGTGCTGCGTGGGATCCAAGGAAACTCTTT	CAAWDPRKLF	TRGV10	.	TRGJ1	14	-1	-1	20
40	4.3943971436418566E-4	TGTGCTGCGTGGGATAATAAGAAACTCTTT	CAAWDNKKLF	TRGV10	.	TRGJ1	14	-1	-1	13
40	4.3943971436418566E-4	TGTGCTGCGTGTAATAAGAAACTCTTT	CAACNKKLF	TRGV10	.	TRGJ1	10	-1	-1	13
40	4.3943971436418566E-4	TGTGCTGCGTGGTATAAGAAACTCTTT	CAAWYKKLF	TRGV10	.	TRGJ2	14	-1	-1	12
39	4.28453721505081E-4	TGTGCCTTGTGGGAGGTGCGTTTGAATTATTATAAGAAACTCTTT	CALWEVRLNYYKKLF	TRGV9	.	TRGJ1	18	-1	-1	20
39	4.28453721505081E-4	TGTGCCTTGTGGGAGGTGCAAGAGGATTATTATAAGAAACTCTTT	CALWEVQEDYYKKLF	TRGV9	.	TRGJ1	19	-1	-1	25
39	4.28453721505081E-4	TGTGCCTTGTGGGAGGTACTTTGGAATTATTATAAGAAACTCTTT	CALWEVLWNYYKKLF	TRGV9	.	TRGJ1	16	-1	-1	20
39	4.28453721505081E-4	TGTGCTGCGTGGGATGACATAGTGATCTATAAGAAACTCTTT	CAAWDDIVIYKKLF	TRGV10	.	TRGJ1	20	-1	-1	27
39	4.28453721505081E-4	TGTGCCTTGTGGGAGGGCCCGAATTATTATAAGAAACTCTTT	CALWEGPNYYKKLF	TRGV9	.	TRGJ1	15	-1	-1	19
39	4.28453721505081E-4	TGTGCCTTGTGGGAGGGCCCATTGTATTATAAGAAACTCTTT	CALWEGPLYYKKLF	TRGV9	.	TRGJ1	15	-1	-1	24
39	4.28453721505081E-4	TGTGCCACCTGGGATAGCCGGATATATTATAAGAAACTCTTT	CATWDSRIYYKKLF	TRGV8	.	TRGJ1	16	-1	-1	24
39	4.28453721505081E-4	TGTGCCTTGTGGGACGCTAATTATTATAAGAAACTCTTT	CALWDANYYKKLF	TRGV9	.	TRGJ1	13	-1	-1	18
39	4.28453721505081E-4	TGTGCCTTGTGGGACGACGATTATTATAAGAAACTCTTT	CALWDDDYYKKLF	TRGV9	.	TRGJ1	13	-1	-1	19
39	4.28453721505081E-4	TGTGCCTTGTGGGAGTCGCTTTATTATAAGAAACTCTTT	CALWESLYYKKLF	TRGV9	.	TRGJ1	14	-1	-1	20
39	4.28453721505081E-4	TGTGCCTTGTGGGAGTCGAATTATTATAAGAAACTCTTT	CALWESNYYKKLF	TRGV9	.	TRGJ1	14	-1	-1	15
39	4.28453721505081E-4	TGTGCCTTGTGGGAGCCAAATTATTATAAGAAACTCTTT	CALWEPNYYKKLF	TRGV9	.	TRGJ1	14	-1	-1	18
39	4.28453721505081E-4	TGTGCCTTGTGGGAGGCTCCTTATTATAAGAAACTCTTT	CALWEAPYYKKLF	TRGV9	.	TRGJ1	15	-1	-1	20
39	4.28453721505081E-4	TGTGCCTTGTGGGAGGAGAATTATTATAAGAAACTCTTT	CALWEENYYKKLF	TRGV9	.	TRGJ1	15	-1	-1	17
39	4.28453721505081E-4	TGTGCCACCTGGGACGGGCATTATTATAAGAAACTCTTT	CATWDGHYYKKLF	TRGV5	.	TRGJ1	18	-1	-1	19
39	4.28453721505081E-4	TGTGCCTTGTGGGGAATTTATTATAAGAAACTCTTT	CALWGIYYKKLF	TRGV9	.	TRGJ1	12	-1	-1	13
39	4.28453721505081E-4	TGTGCCTTGTGGGATACTTATTATAAGAAACTCTTT	CALWDTYYKKLF	TRGV9	.	TRGJ1	13	-1	-1	17
39	4.28453721505081E-4	TGTGCTGCGTGCAGAGGGGTTGGGAAACTCTTT	CAACRGVGKLF	TRGV10	.	TRGJ1	10	-1	-1	23
39	4.28453721505081E-4	TGTGCCTTTCCGAATTATTATAAGAAACTCTTT	CAFPNYYKKLF	TRGV9	.	TRGJ1	7	-1	-1	10
39	4.28453721505081E-4	TGTGCCTTGTGGGATAATTATAAGAAACTCTTT	CALWDNYKKLF	TRGV9	.	TRGJ1	13	-1	-1	13
39	4.28453721505081E-4	TGTGCCACCTGGGATGATTATAAGAAACTCTTT	CATWDDYKKLF	TRGV4	.	TRGJ2	15	-1	-1	13
39	4.28453721505081E-4	TGTGCTGCGTGGGGATATAAGAAACTCTTT	CAAWGYKKLF	TRGV10	.	TRGJ1	12	-1	-1	15
39	4.28453721505081E-4	TGTGCTGCGTGGGATTTTTGGAAACTCTTT	CAAWDFWKLF	TRGV10	.	TRGJ1	15	-1	-1	20
39	4.28453721505081E-4	TGTGCTGAAAGTGATTGGATCAAGACGTTT	CAESDWIKTF	TRGV10	.	TRGJP2	6	-1	-1	9
39	4.28453721505081E-4	TGTGCTGTCCTACCTAAGAAACTCTTT	CAVLPKKLF	TRGV10	.	TRGJ1	6	-1	-1	14
39	4.28453721505081E-4	TGTGCTGCGTGTTATAAGAAACTCTTT	CAACYKKLF	TRGV10	.	TRGJ1	10	-1	-1	11
39	4.28453721505081E-4	TGTGCTGCGTGGGAGGAGAAACTCTTT	CAAWEEKLF	TRGV10	.	TRGJ2	13	-1	-1	16
39	4.28453721505081E-4	TGTGCTGGGGGGGATAAGAAACTCTTT	CAGGDKKLF	TRGV10	.	TRGJ1	14	-1	-1	13
38	4.174677286459764E-4	TGTGCCACCTGGGACGGGCCTTCATTCGATAGTGATTGGATCAAGACGTTT	CATWDGPSFDSDWIKTF	TRGV2	.	TRGJP2	19	-1	-1	29
38	4.174677286459764E-4	TGTGCCTTGTGGGAGGTGCAAGGGAATTATTATAAGAAACTCTTT	CALWEVQGNYYKKLF	TRGV9	.	TRGJ1	19	-1	-1	23
38	4.174677286459764E-4	TGTGCCTTGTGGGAGGTATATACCACTGGTTGGTTCAAGATATTT	CALWEVYTTGWFKIF	TRGV9	.	TRGJP1	16	-1	-1	14
38	4.174677286459764E-4	TGTGCTGCGTGGGATCTACATGGGGATAGTGGGAAACTCTTT	CAAWDLHGDSGKLF	TRGV10	.	TRGJ1	18	-1	-1	32
38	4.174677286459764E-4	TGTGCCTTGTGGGAGCGACTCCCCTATTATAAGAAACTCTTT	CALWERLPYYKKLF	TRGV9	.	TRGJ1	14	-1	-1	24
38	4.174677286459764E-4	TGTGCCTTGTGGGAGGGGCCGCTCTATTATAAGAAACTCTTT	CALWEGPLYYKKLF	TRGV9	.	TRGJ1	18	-1	-1	24
38	4.174677286459764E-4	TGTGCCTTGTGGGAGGGGGGGAATTATTATAAGAAACTCTTT	CALWEGGNYYKKLF	TRGV9	.	TRGJ1	15	-1	-1	20
38	4.174677286459764E-4	TGTGCTGCGTGGTCGGGGGACCGGGGGAAGAAACTCTTT	CAAWSGDRGKKLF	TRGV10	.	TRGJ1	11	-1	-1	27
38	4.174677286459764E-4	TGTGCCTTGTGGGAGGCCCGTTATTATAAGAAACTCTTT	CALWEARYYKKLF	TRGV9	.	TRGJ1	15	-1	-1	20
38	4.174677286459764E-4	TGTGCTGCGTGGGTGGACGATTGGATCAAGACGTTT	CAAWVDDWIKTF	TRGV10	.	TRGJP2	12	-1	-1	18
38	4.174677286459764E-4	TGTGCCACCTGGGACGGTTATTATAAGAAACTCTTT	CATWDGYYKKLF	TRGV2	.	TRGJ2	16	-1	-1	17
38	4.174677286459764E-4	TGTGCTGCGTGGGCTAGGGGAGGGAAACTCTTT	CAAWARGGKLF	TRGV10	.	TRGJ1	12	-1	-1	23
38	4.174677286459764E-4	TGTGCTGCGTGGGATTGGGTTAAGAAACTCTTT	CAAWDWVKKLF	TRGV10	.	TRGJ1	15	-1	-1	20
38	4.174677286459764E-4	TGTGCTGCGTGGGGGGATAAGAAACTCTTT	CAAWGDKKLF	TRGV10	.	TRGJ1	12	-1	-1	16
38	4.174677286459764E-4	TGTGCTGCGTGGGATAACGAGAAACTCTTT	CAAWDNEKLF	TRGV10	.	TRGJ1	18	-1	-1	19
38	4.174677286459764E-4	TGTGCCTTGGACTATTATAAGAAACTCTTT	CALDYYKKLF	TRGV9	.	TRGJ1	8	-1	-1	12
38	4.174677286459764E-4	TGTGCCTTGACGCCCAAGAAACTCTTT	CALTPKKLF	TRGV9	.	TRGJ1	8	-1	-1	15
38	4.174677286459764E-4	TGTGCTGCGTGGGTGAAGAAACTCTTT	CAAWVKKLF	TRGV10	.	TRGJ1	12	-1	-1	15
37	4.0648173578687174E-4	TGTGCCTTGTGGGAGGTTCTATATACCACTGGTTGGTTCAAGATATTT	CALWEVLYTTGWFKIF	TRGV9	.	TRGJP1	16	-1	-1	19
37	4.0648173578687174E-4	TGTGCCTTGTGGGAGGTGCGAGGTTGGAAATATTATAAGAAACTCTTT	CALWEVRGWKYYKKLF	TRGV9	.	TRGJ1	18	-1	-1	23
37	4.0648173578687174E-4	TGTGCTGCGTGGGATCCATCCAGCACTGGTTGGTTCAAGATATTT	CAAWDPSSTGWFKIF	TRGV10	.	TRGJP1	14	-1	-1	23
37	4.0648173578687174E-4	TGTGCCTTGTGGGAGGTTGCTAAGGATTATTATAAGAAACTCTTT	CALWEVAKDYYKKLF	TRGV9	.	TRGJ1	16	-1	-1	25
37	4.0648173578687174E-4	TGTGCTGCGTGGGTTGATACCACTGGTTGGTTCAAGATATTT	CAAWVDTTGWFKIF	TRGV10	.	TRGJP1	12	-1	-1	16
37	4.0648173578687174E-4	TGTGCCTTGTGGGAGGTGCTCTTGCTTTATAAGAAACTCTTT	CALWEVLLLYKKLF	TRGV9	.	TRGJ1	18	-1	-1	26
37	4.0648173578687174E-4	TGTGCCACCTGGGACGGGAGTAGTGATTGGATCAAGACGTTT	CATWDGSSDWIKTF	TRGV2	.	TRGJP2	17	-1	-1	18
37	4.0648173578687174E-4	TGTGCCACCTGGGACGTACGCGACTATAAGAAACTCTTT	CATWDVRDYKKLF	TRGV2	.	TRGJ1	15	-1	-1	24
37	4.0648173578687174E-4	TGTGCTGCGTGGGATTGTGATTGGATCAAGACGTTT	CAAWDCDWIKTF	TRGV10	.	TRGJP2	15	-1	-1	16
37	4.0648173578687174E-4	TGTGCTGCGTGGGATCAAGGTTGGTTCAAGATATTT	CAAWDQGWFKIF	TRGV10	.	TRGJP1	14	-1	-1	18
37	4.0648173578687174E-4	TGTGCCACCTGGGTTTATTATAAGAAACTCTTT	CATWVYYKKLF	TRGV4	.	TRGJ1	12	-1	-1	14
37	4.0648173578687174E-4	TGTGCCACCTGGGGTTATTATAAGAAACTCTTT	CATWGYYKKLF	TRGV8	.	TRGJ1	12	-1	-1	14
37	4.0648173578687174E-4	TGTGCCACCTGGGGCGGCGGGGCGAAACTCTTT	CATWGGGAKLF	TRGV4	.	TRGJ1	12	-1	-1	23
37	4.0648173578687174E-4	TGTGCTGCGTGGGATTCTAGGAAACTCTTT	CAAWDSRKLF	TRGV10	.	TRGJ2	15	-1	-1	13
37	4.0648173578687174E-4	TGTGCTGCGTGGGACCCAAAGAAACTCTTT	CAAWDPKKLF	TRGV10	.	TRGJ1	13	-1	-1	18
37	4.0648173578687174E-4	TGTGCCACCTCGGTGCGGCTCTTT	CATSVRLF	TRGV2	.	TRGJ1	12	-1	-1	18
36	3.954957429277671E-4	TGTGCTGCGTGGGATTATCCTATCGGCAGTGATTGGATCAAGACGTTT	CAAWDYPIGSDWIKTF	TRGV10	.	TRGJP2	16	-1	-1	27
36	3.954957429277671E-4	TGTGCCTTGTGGGAGGTGGGCGAGTTGGGCAAAAAAATCAAGGTATTT	CALWEVGELGKKIKVF	TRGV9	.	TRGJP	17	-1	-1	16
36	3.954957429277671E-4	TGTGCTGCGTGGGGTACCTCTTGTAGTGATTGGATCAAGACGTTT	CAAWGTSCSDWIKTF	TRGV10	.	TRGJP2	12	-1	-1	22
36	3.954957429277671E-4	TGTGCCTTGTGGTCCGGACGGAGAGGTTATTATAAGAAACTCTTT	CALWSGRRGYYKKLF	TRGV9	.	TRGJ2	11	-1	-1	26
36	3.954957429277671E-4	TGTGCCTTGTGGGAACAGCGGGGTCGGAGTTATAAGAAACTCTTT	CALWEQRGRSYKKLF	TRGV9	.	TRGJ1	13	-1	-1	29
36	3.954957429277671E-4	TGTGCCACCTGGGACGGGCCGGGTAGTGATTGGATCAAGACGTTT	CATWDGPGSDWIKTF	TRGV2	.	TRGJP2	19	-1	-1	22
36	3.954957429277671E-4	TGTGCTGCGTGGGATTTGACTAGTGATTGGATCAAGACGTTT	CAAWDLTSDWIKTF	TRGV10	.	TRGJP2	15	-1	-1	20
36	3.954957429277671E-4	TGTGCTGCGTGGGATCGCAAGGGTTATTATAAGAAACTCTTT	CAAWDRKGYYKKLF	TRGV10	.	TRGJ1	14	-1	-1	23
36	3.954957429277671E-4	TGTGCTGCGTGGGAAACGACCACTGGTTGGTTCAAGATATTT	CAAWETTTGWFKIF	TRGV10	.	TRGJP1	13	-1	-1	18
36	3.954957429277671E-4	TGTGCCTTGTGGGGACGAAGAGGTTATTATAAGAAACTCTTT	CALWGRRGYYKKLF	TRGV9	.	TRGJ1	12	-1	-1	23
36	3.954957429277671E-4	TGTGCCTTGTGGGAGTCCTCGAATTATTATAAGAAACTCTTT	CALWESSNYYKKLF	TRGV9	.	TRGJ1	14	-1	-1	18
36	3.954957429277671E-4	TGTGCCTTGTGGGAGGTGCGGGGAAATTATAAGAAACTCTTT	CALWEVRGNYKKLF	TRGV9	.	TRGJ1	18	-1	-1	25
36	3.954957429277671E-4	TGTGCCTTGTGGGAGGCTCTTACTTATTATAAGAAACTCTTT	CALWEALTYYKKLF	TRGV9	.	TRGJ1	15	-1	-1	23
36	3.954957429277671E-4	TGTGCTGCCCGAGAAGGGGGCGGGTTTGGGAAACTCTTT	CAAREGGGFGKLF	TRGV10	.	TRGJ1	7	-1	-1	29
36	3.954957429277671E-4	TGTGCTGCGTGGGATTATATGTTTGGGAAGAAACTCTTT	CAAWDYMFGKKLF	TRGV10	.	TRGJ1	16	-1	-1	27
36	3.954957429277671E-4	TGTGCTGCGTGGGATTACGCGTATTATAAGAAACTCTTT	CAAWDYAYYKKLF	TRGV10	.	TRGJ1	18	-1	-1	21
36	3.954957429277671E-4	TGTGCCTTGTGGGATCCGAATTATTATAAGAAACTCTTT	CALWDPNYYKKLF	TRGV9	.	TRGJ2	13	-1	-1	13
36	3.954957429277671E-4	TGTGCTGCGTGGGATTATTATTATAAGAAACTCTTT	CAAWDYYYKKLF	TRGV10	.	TRGJ1	16	-1	-1	16
36	3.954957429277671E-4	TGTGCTGCGTGGGATTACTATAAGAAACTCTTT	CAAWDYYKKLF	TRGV10	.	TRGJ1	17	-1	-1	13
36	3.954957429277671E-4	TGTGCTGCGTGGGAGCCCTATCAGAAACTCTTT	CAAWEPYQKLF	TRGV10	.	TRGJ1	13	-1	-1	18
36	3.954957429277671E-4	TGTGCTGCGTGGGAACGGGAAAAGAAACTCTTT	CAAWEREKKLF	TRGV10	.	TRGJ1	13	-1	-1	21
36	3.954957429277671E-4	TGTGCCTCGACCTTTTATTATAAGAAACTCTTT	CASTFYYKKLF	TRGV9	.	TRGJ1	6	-1	-1	14
36	3.954957429277671E-4	TGTGCCACCTGGGACGGGTATAAGAAACTCTTT	CATWDGYKKLF	TRGV5	.	TRGJ1	17	-1	-1	18
36	3.954957429277671E-4	TGTGCTGCGTGGGCGTTTAAGAAACTCTTT	CAAWAFKKLF	TRGV10	.	TRGJ1	12	-1	-1	17
36	3.954957429277671E-4	TGTGCTGCGTGGGATCGGTTCAAGACGTTT	CAAWDRFKTF	TRGV10	.	TRGJP2	14	-1	-1	12
35	3.8450975006866246E-4	TGTGCCTTGTGGGAGGCGGGGGGATATACCACTGGTTGGTTCAAGATATTT	CALWEAGGYTTGWFKIF	TRGV9	.	TRGJP1	15	-1	-1	20
35	3.8450975006866246E-4	TGTGCCTTGTGGGAGGTCCTCCTCACCCCTTATTATAAGAAACTCTTT	CALWEVLLTPYYKKLF	TRGV9	.	TRGJ1	23	-1	-1	29
35	3.8450975006866246E-4	TGTGCCTTGTGGGAGGTGCAAGGAGAGGCTTATTATAAGAAACTCTTT	CALWEVQGEAYYKKLF	TRGV9	.	TRGJ1	19	-1	-1	29
35	3.8450975006866246E-4	TGTGCCTTGTGGGAGGTGAAGCGGGAGGGTTATTATAAGAAACTCTTT	CALWEVKREGYYKKLF	TRGV9	.	TRGJ1	17	-1	-1	29
35	3.8450975006866246E-4	TGTGCCTTGTGGGAGTTCACCTCCTTTTATTATAAGAAACTCTTT	CALWEFTSFYYKKLF	TRGV9	.	TRGJ1	23	-1	-1	26
35	3.8450975006866246E-4	TGTGCCTTGTGGGAGGTGAGTACCACTGGTTGGTTCAAGATATTT	CALWEVSTTGWFKIF	TRGV9	.	TRGJP1	17	-1	-1	20
35	3.8450975006866246E-4	TGTGCTGCGTGGGATTCGAATTATTATAAGAAACTCTTT	CAAWDSNYYKKLF	TRGV10	.	TRGJ2	20	-1	-1	13
35	3.8450975006866246E-4	TGTGCTGCGTGGGATACGACTTATTATAAGAAACTCTTT	CAAWDTTYYKKLF	TRGV10	.	TRGJ1	17	-1	-1	13
35	3.8450975006866246E-4	TGTGCCTTGTGGGAGGCCAATTATTATAAGAAACTCTTT	CALWEANYYKKLF	TRGV9	.	TRGJ1	15	-1	-1	18
35	3.8450975006866246E-4	TGTGCCTTGTGGGAGGGGATTTATTATAAGAAACTCTTT	CALWEGIYYKKLF	TRGV9	.	TRGJ1	15	-1	-1	17
35	3.8450975006866246E-4	TGTGCCTTGATCCCCCAGAATTATTATAAGAAACTCTTT	CALIPQNYYKKLF	TRGV9	.	TRGJ1	8	-1	-1	17
35	3.8450975006866246E-4	TGTGCCACCTGGGATGGGAATTATTATAAGAAACTCTTT	CATWDGNYYKKLF	TRGV4	.	TRGJ1	17	-1	-1	17
35	3.8450975006866246E-4	TGTGCTGCGTGGGATGTGGGGAAAAAGAAACTCTTT	CAAWDVGKKKLF	TRGV10	.	TRGJ1	14	-1	-1	24
35	3.8450975006866246E-4	TGTGCTGCGTCCACTTGGGGGGGGAAACTCTTT	CAASTWGGKLF	TRGV10	.	TRGJ1	9	-1	-1	23
35	3.8450975006866246E-4	TGTGCTGCGTGGGATTATGCGAAGAAACTCTTT	CAAWDYAKKLF	TRGV10	.	TRGJ1	16	-1	-1	21
35	3.8450975006866246E-4	TGTGCTGCGAAAAAAACGCGGAAGAAACTCTTT	CAAKKTRKKLF	TRGV10	.	TRGJ1	8	-1	-1	21
35	3.8450975006866246E-4	TGTGCCACCTGGGATGGTTATAAGAAACTCTTT	CATWDGYKKLF	TRGV4	.	TRGJ1	16	-1	-1	17
35	3.8450975006866246E-4	TGTGCCACCTGGGACGGGCCGGAGAAACTCTTT	CATWDGPEKLF	TRGV2	.	TRGJ1	19	-1	-1	22
35	3.8450975006866246E-4	TGTGCACCTGGGTGGTATTATAAGAAACTCTTT	CAPGWYYKKLF	TRGV4	.	TRGJ1	14	-1	-1	15
35	3.8450975006866246E-4	TGTGCTGCGTGGGCCGATAAGAAACTCTTT	CAAWADKKLF	TRGV10	.	TRGJ1	12	-1	-1	16
35	3.8450975006866246E-4	TGTGCTGCGTGGGGCTATAAGAAACTCTTT	CAAWGYKKLF	TRGV10	.	TRGJ1	12	-1	-1	15
35	3.8450975006866246E-4	TGTGCTGCGTGCTGTAAGAAACTCTTT	CAACCKKLF	TRGV10	.	TRGJ1	10	-1	-1	14
35	3.8450975006866246E-4	TCAAAGAAACTCTTT	SKKLF	TRGV10	.	TRGJ1	0	-1	-1	3
35	3.8450975006866246E-4	TGTGCTGCGTGGGATTGTGATAGGCTCTTT	CAAWDCDRLF	TRGV10	.	TRGJ1	15	-1	-1	24
35	3.8450975006866246E-4	TGTGCTGCGCCGTATAAGAAACTCTTT	CAAPYKKLF	TRGV10	.	TRGJ1	8	-1	-1	12
35	3.8450975006866246E-4	TGTGCCACCTGGGAGAAACTCTTT	CATWEKLF	TRGV4	.	TRGJ1	13	-1	-1	13
34	3.735237572095578E-4	TGTGCCTTGTGGGAGGTGCGAGCGAATTATTATAAGAAACTCTTT	CALWEVRANYYKKLF	TRGV9	.	TRGJ1	18	-1	-1	22
34	3.735237572095578E-4	TGTGCCTTGTGGGAGGCCCTCCATATTTATTATAAGAAACTCTTT	CALWEALHIYYKKLF	TRGV9	.	TRGJ1	15	-1	-1	26
34	3.735237572095578E-4	TGTGCCTTGTGGGAAACCCCCCAATTTTATTATAAGAAACTCTTT	CALWETPQFYYKKLF	TRGV9	.	TRGJ1	13	-1	-1	26
34	3.735237572095578E-4	TGTGCCTTGTGGGAGTTTAAGAATTATTATAAGAAACTCTTT	CALWEFKNYYKKLF	TRGV9	.	TRGJ1	14	-1	-1	20
34	3.735237572095578E-4	TGTGCCTTGTGGGAGGTGCGGAATTATTATAAGAAACTCTTT	CALWEVRNYYKKLF	TRGV9	.	TRGJ1	18	-1	-1	20
34	3.735237572095578E-4	TGTGCTGCGTGGGATTTTCCTTATTATAAGAAACTCTTT	CAAWDFPYYKKLF	TRGV10	.	TRGJ1	15	-1	-1	20
34	3.735237572095578E-4	TGTGCTGCGTGGGATTATCAATCGTGGAAGAAACTCTTT	CAAWDYQSWKKLF	TRGV10	.	TRGJ1	16	-1	-1	27
34	3.735237572095578E-4	TGTGCTGCGTGGGATCCGAATTATTATAAGAAACTCTTT	CAAWDPNYYKKLF	TRGV10	.	TRGJ2	14	-1	-1	13
34	3.735237572095578E-4	TGTGCCTTGTGGGAGCCTGATTATTATAAGAAACTCTTT	CALWEPDYYKKLF	TRGV9	.	TRGJ1	14	-1	-1	19
34	3.735237572095578E-4	TGTGCCTTGTGGGAGCCCCATTATTATAAGAAACTCTTT	CALWEPHYYKKLF	TRGV9	.	TRGJ2	14	-1	-1	19
34	3.735237572095578E-4	TGTGCTGCGTGGGGGTCGGGTGGGAAGAAACTCTTT	CAAWGSGGKKLF	TRGV10	.	TRGJ1	12	-1	-1	24
34	3.735237572095578E-4	TGTGCTGCGTGGGATTCTAGGTATAAGAAACTCTTT	CAAWDSRYKKLF	TRGV10	.	TRGJ1	15	-1	-1	21
34	3.735237572095578E-4	TGTGCTGCGTGGGATTATCATTGGGAGAAACTCTTT	CAAWDYHWEKLF	TRGV10	.	TRGJ1	16	-1	-1	25
34	3.735237572095578E-4	TGTGCCTTGTGGGAGGTGAGCTATAAGAAACTCTTT	CALWEVSYKKLF	TRGV9	.	TRGJ1	17	-1	-1	21
34	3.735237572095578E-4	TGTGCCACCTGGGACATGGGGTATAAGAAACTCTTT	CATWDMGYKKLF	TRGV4	.	TRGJ1	13	-1	-1	21
34	3.735237572095578E-4	TGTGCTGCGTGGGATAAGATCAAGAAACTCTTT	CAAWDKIKKLF	TRGV10	.	TRGJ1	14	-1	-1	21
34	3.735237572095578E-4	TGTGCTGCGTGGGACGCAGTTAAGAAACTCTTT	CAAWDAVKKLF	TRGV10	.	TRGJ1	13	-1	-1	20
34	3.735237572095578E-4	TGTGCTGCACAATTTGCTGGCAAGAAACTCTTT	CAAQFAGKKLF	TRGV10	.	TRGJ1	7	-1	-1	21
34	3.735237572095578E-4	TGTGCTGCGTGGCCTAATAAGAAACTCTTT	CAAWPNKKLF	TRGV10	.	TRGJ1	11	-1	-1	16
34	3.735237572095578E-4	TGTGCTGCGTGGGTTTATAAGAAACTCTTT	CAAWVYKKLF	TRGV10	.	TRGJ1	16	-1	-1	14
34	3.735237572095578E-4	TGTGCTGCGTGGGACAATAAGAAACTCTTT	CAAWDNKKLF	TRGV10	.	TRGJ1	13	-1	-1	16
34	3.735237572095578E-4	TGTGCTGGGAAATGCGATGAGAAACTCTTT	CAGKCDEKLF	TRGV10	.	TRGJ1	6	-1	-1	16
34	3.735237572095578E-4	TGTGCTGCGCTTAATAAGAAACTCTTT	CAALNKKLF	TRGV10	.	TRGJ1	8	-1	-1	13
34	3.735237572095578E-4	TGTGCTGCGCGGTATTATAAGAAACTCTTT	CAARYYKKLF	TRGV10	.	TRGJ1	16	-1	-1	12
34	3.735237572095578E-4	TGTGCTGCGTGGATGGGTTATAAGAAACTCTTT	CAAWMGYKKLF	TRGV10	.	TRGJ1	11	-1	-1	17
33	3.6253776435045317E-4	TGTGCCTTGTGGGAGGTTCTCAGGGGGTATTATTATAAGAAACTCTTT	CALWEVLRGYYYKKLF	TRGV9	.	TRGJ1	16	-1	-1	28
33	3.6253776435045317E-4	TGTGCCTTGTGTCCCCCCCCTAGGAATTATTATAAGAAACTCTTT	CALCPPPRNYYKKLF	TRGV9	.	TRGJ2	10	-1	-1	23
33	3.6253776435045317E-4	TGTGCCTTGTGGGAGGTGCAGAGTTCTTATTATAAGAAACTCTTT	CALWEVQSSYYKKLF	TRGV9	.	TRGJ1	19	-1	-1	26
33	3.6253776435045317E-4	TGTGCCCCGAATACCGGTCTTCTGAATTATTATAAGAAACTCTTT	CAPNTGLLNYYKKLF	TRGV9	.	TRGJ1	5	-1	-1	19
33	3.6253776435045317E-4	TGTGCCACCTGGGACGGGCTTTGTGGTGATTGGATCAAGACGTTT	CATWDGLCGDWIKTF	TRGV2	.	TRGJP2	18	-1	-1	22
33	3.6253776435045317E-4	TGTGCTGCGTGGCCATATAGTAGTGATTGGATCAAGACGTTT	CAAWPYSSDWIKTF	TRGV10	.	TRGJP2	11	-1	-1	14
33	3.6253776435045317E-4	TGTGCTGCGTGGGATGGTAGTAGTGATTGGATCAAGACGTTT	CAAWDGSSDWIKTF	TRGV10	.	TRGJP2	14	-1	-1	17
33	3.6253776435045317E-4	TGTGCCTTGTGGGAGCCTTTGAATTATTATAAGAAACTCTTT	CALWEPLNYYKKLF	TRGV9	.	TRGJ1	14	-1	-1	17
33	3.6253776435045317E-4	TGTGCCTTGTGGGAGGTCCCTTTATATTATAAGAAACTCTTT	CALWEVPLYYKKLF	TRGV9	.	TRGJ1	16	-1	-1	24
33	3.6253776435045317E-4	TGTGCCTTGTGGGAGGTGCCGGATTATTATAAGAAACTCTTT	CALWEVPDYYKKLF	TRGV9	.	TRGJ1	18	-1	-1	19
33	3.6253776435045317E-4	TGTGCCTTGTGGGAGGCGGCGAATTATTATAAGAAACTCTTT	CALWEAANYYKKLF	TRGV9	.	TRGJ1	15	-1	-1	19
33	3.6253776435045317E-4	TGTGCTGCGTGGGATTATCAAACCACTAAGAAACTCTTT	CAAWDYQTTKKLF	TRGV10	.	TRGJ1	16	-1	-1	26
33	3.6253776435045317E-4	TGTGCCTTGTGGGAGGCTAATTATTATAAGAAACTCTTT	CALWEANYYKKLF	TRGV9	.	TRGJ1	15	-1	-1	18
33	3.6253776435045317E-4	TGTGCCACCTGGGACAGTAGTGATTGGATCAAGACGTTT	CATWDSSDWIKTF	TRGV2	.	TRGJP2	14	-1	-1	15
33	3.6253776435045317E-4	TGTGCTGCGTGGGTTGGACTTACCTTTAGGGTATTT	CAAWVGLTFRVF	TRGV10	.	TRGJP1	12	-1	-1	31
33	3.6253776435045317E-4	TGTGCTGCGTGGGATTATAACCACAAGAAACTCTTT	CAAWDYNHKKLF	TRGV10	.	TRGJ1	16	-1	-1	24
33	3.6253776435045317E-4	TGTGCCTTGTGGGAGGTGCTCTATAAGAAACTCTTT	CALWEVLYKKLF	TRGV9	.	TRGJ1	18	-1	-1	21
33	3.6253776435045317E-4	TGTGCCTTGTGGGAAGGAGGCTATAAGAAACTCTTT	CALWEGGYKKLF	TRGV9	.	TRGJ1	13	-1	-1	21
33	3.6253776435045317E-4	TGTGCTGCGTTCAACATGCCAGAGAAACTCTTT	CAAFNMPEKLF	TRGV10	.	TRGJ1	9	-1	-1	22
33	3.6253776435045317E-4	TGTGCTGCGTGGGGCCCAGATAAGAAACTCTTT	CAAWGPDKKLF	TRGV10	.	TRGJ1	12	-1	-1	19
33	3.6253776435045317E-4	TGTGCTGCGTGGGATTCTCATAAGAAACTCTTT	CAAWDSHKKLF	TRGV10	.	TRGJ1	15	-1	-1	13
33	3.6253776435045317E-4	TGTGCTGCGTGGGATGGTTATAAGAAACTCTTT	CAAWDGYKKLF	TRGV10	.	TRGJ1	14	-1	-1	17
33	3.6253776435045317E-4	TGTGCTGCGTGGGATGGAGAAGAGAAACTCTTT	CAAWDGEEKLF	TRGV10	.	TRGJ1	14	-1	-1	22
33	3.6253776435045317E-4	TGTGCCTTGTGTCTACTCTATAAGAAACTCTTT	CALCLLYKKLF	TRGV9	.	TRGJ1	10	-1	-1	18
33	3.6253776435045317E-4	TGTGCTGCGTGGATGCATAAGAAACTCTTT	CAAWMHKKLF	TRGV10	.	TRGJ1	11	-1	-1	16
33	3.6253776435045317E-4	TGTGCCACCTGGGATAGTAAGAAACTCTTT	CATWDSKKLF	TRGV8	.	TRGJ1	16	-1	-1	17
33	3.6253776435045317E-4	TGTGCTGCGTGGGATGTACGGAAGAAACTCTTT	CAAWDVRKKLF	TRGV10	.	TRGJ1	22	-1	-1	21
33	3.6253776435045317E-4	TGTGCTGCGTGGGATTGCAAGAAACTCTTT	CAAWDCKKLF	TRGV10	.	TRGJ1	15	-1	-1	18
32	3.5155177149134853E-4	TGTGCCTTGTGGGAGGGCCCAGGGTACAGGAGTTATTATAAGAAACTCTTT	CALWEGPGYRSYYKKLF	TRGV9	.	TRGJ1	15	-1	-1	29
32	3.5155177149134853E-4	TGTGCCTTGTGGGAGCCAAACCAAAATTATTATAAGAAACTCTTT	CALWEPNQNYYKKLF	TRGV9	.	TRGJ1	14	-1	-1	24
32	3.5155177149134853E-4	TGTGCCTTGTGGGAGGTGCATACGGATTATTATAAGAAACTCTTT	CALWEVHTDYYKKLF	TRGV9	.	TRGJ1	19	-1	-1	19
32	3.5155177149134853E-4	TGTGCCTTGTGGGAGGTGCAACTGCTTTATTATAAGAAACTCTTT	CALWEVQLLYYKKLF	TRGV9	.	TRGJ1	22	-1	-1	26
32	3.5155177149134853E-4	TGTGCTGCGTGGGATGGGGGTCTCGATTATAAGAAACTCTTT	CAAWDGGLDYKKLF	TRGV10	.	TRGJ1	14	-1	-1	25
32	3.5155177149134853E-4	TGTGCTGCGTGGAGCCACCATGCCTATTATAAGAAACTCTTT	CAAWSHHAYYKKLF	TRGV10	.	TRGJ1	11	-1	-1	24
32	3.5155177149134853E-4	TGTGCCTTGTGGGAGTACCGACCTTATTATAAGAAACTCTTT	CALWEYRPYYKKLF	TRGV9	.	TRGJ1	14	-1	-1	23
32	3.5155177149134853E-4	TGTGCCTTGTGGGAGCCCGTAATTTATTATAAGAAACTCTTT	CALWEPVIYYKKLF	TRGV9	.	TRGJ1	14	-1	-1	23
32	3.5155177149134853E-4	TGTGCCTTGTGGGAGGTGCATCCCTATTATAAGAAACTCTTT	CALWEVHPYYKKLF	TRGV9	.	TRGJ1	19	-1	-1	24
32	3.5155177149134853E-4	TGTGCCTTGTGGGAAGCCGCGAATTATTATAAGAAACTCTTT	CALWEAANYYKKLF	TRGV9	.	TRGJ1	13	-1	-1	19
32	3.5155177149134853E-4	TGTGCTGCGTGGGGTCCCCGAGGTTGGTTCAAGATATTT	CAAWGPRGWFKIF	TRGV10	.	TRGJP1	12	-1	-1	21
32	3.5155177149134853E-4	TGTGCTGCGTGGGATTATGCTTCTTATAAGAAACTCTTT	CAAWDYASYKKLF	TRGV10	.	TRGJ1	16	-1	-1	20
32	3.5155177149134853E-4	TGTGCTGCGTGGGATCTTTCAGGTTGGTTCAAGATATTT	CAAWDLSGWFKIF	TRGV10	.	TRGJP1	14	-1	-1	21
32	3.5155177149134853E-4	TGTGCTGCGTGGTCCTATTATTATAAGAAACTCTTT	CAAWSYYYKKLF	TRGV10	.	TRGJ1	11	-1	-1	16
32	3.5155177149134853E-4	TGTGCTGCGTGGGTCCCTTATTATAAGAAACTCTTT	CAAWVPYYKKLF	TRGV10	.	TRGJ1	12	-1	-1	17
32	3.5155177149134853E-4	TGTGCTGCGTGGGATTATGGGTATAAGAAACTCTTT	CAAWDYGYKKLF	TRGV10	.	TRGJ1	16	-1	-1	21
32	3.5155177149134853E-4	TGTGCCTTGCGCAATTATTATAAGAAACTCTTT	CALRNYYKKLF	TRGV9	.	TRGJ1	8	-1	-1	12
32	3.5155177149134853E-4	TGTGCCTTCAATTATTATAAGAAACTCTTT	CAFNYYKKLF	TRGV9	.	TRGJ1	7	-1	-1	6
32	3.5155177149134853E-4	TGTGCCACCGGATTGAAACTCTTT	CATGLKLF	TRGV8	.	TRGJ1	8	-1	-1	14
32	3.5155177149134853E-4	TGTGCTGCGTGGGATTGCAATAAGAAACTCTTT	CAAWDCNKKLF	TRGV10	.	TRGJ2	15	-1	-1	19
32	3.5155177149134853E-4	TGTGCTGGATACCTAAAGAAACTCTTT	CAGYLKKLF	TRGV10	.	TRGJ1	6	-1	-1	15
31	3.405657786322439E-4	TGTGCCTTGTGGGAGGGGATCCCACGGTTTTATTATAAGAAACTCTTT	CALWEGIPRFYYKKLF	TRGV9	.	TRGJ1	15	-1	-1	29
31	3.405657786322439E-4	TGTGCTGCGTGGGATTATTTAACTCCTACGGGGAAGAAACTCTTT	CAAWDYLTPTGKKLF	TRGV10	.	TRGJ1	29	-1	-1	33
31	3.405657786322439E-4	TGTGCCTTGTGGGAGGTGAGCCCTAGATATTATAAGAAACTCTTT	CALWEVSPRYYKKLF	TRGV9	.	TRGJ1	17	-1	-1	27
31	3.405657786322439E-4	TGTGCTGCGTGGGATCCCATCGTGGGGTATAAGAAACTCTTT	CAAWDPIVGYKKLF	TRGV10	.	TRGJ1	14	-1	-1	27
31	3.405657786322439E-4	TGTGCCTTGTGGGAGGTCCCGAATTATTATAAGAAACTCTTT	CALWEVPNYYKKLF	TRGV9	.	TRGJ1	16	-1	-1	19
31	3.405657786322439E-4	TGTGCCTTGTGGGAGGTGCACCGATATTATAAGAAACTCTTT	CALWEVHRYYKKLF	TRGV9	.	TRGJ1	21	-1	-1	24
31	3.405657786322439E-4	TGTGCCTTGTGGGAGGTAACTTATTATTATAAGAAACTCTTT	CALWEVTYYYKKLF	TRGV9	.	TRGJ1	16	-1	-1	22
31	3.405657786322439E-4	TGTGCCACCTGGGACGGGCGTGGTGATTGGATCAAGACGTTT	CATWDGRGDWIKTF	TRGV2	.	TRGJP2	18	-1	-1	19
31	3.405657786322439E-4	TGTGCTGCGTGGGATTCCCCCGGAGGGGAGAAACTCTTT	CAAWDSPGGEKLF	TRGV10	.	TRGJ1	15	-1	-1	28
31	3.405657786322439E-4	TGTGCTGCGTGGGATTCCCATTATTATAAGAAACTCTTT	CAAWDSHYYKKLF	TRGV10	.	TRGJ1	15	-1	-1	13
31	3.405657786322439E-4	TGTGCTGCGTGGGATAGTAGTGATTGGATCAAGACGTTT	CAAWDSSDWIKTF	TRGV10	.	TRGJP2	14	-1	-1	13
31	3.405657786322439E-4	TGTGCCACCTGGGACAGGCCTTATTATAAGAAACTCTTT	CATWDRPYYKKLF	TRGV5	.	TRGJ1	20	-1	-1	20
31	3.405657786322439E-4	TGTGCCTTGTGGGAGGTGCTTTATAAGAAACTCTTT	CALWEVLYKKLF	TRGV9	.	TRGJ1	18	-1	-1	20
31	3.405657786322439E-4	TGTGCCACCTGGGACGGGCCGGAGCCCCCACTCTTT	CATWDGPEPPLF	TRGV2	.	TRGJ1	19	-1	-1	29
31	3.405657786322439E-4	TGTGCTGCGTGGGATTCTCGAAGGAAACTCTTT	CAAWDSRRKLF	TRGV10	.	TRGJ1	15	-1	-1	23
31	3.405657786322439E-4	TGTGCTGCGTGGGATTCGCATAAGAAACTCTTT	CAAWDSHKKLF	TRGV10	.	TRGJ1	15	-1	-1	19
31	3.405657786322439E-4	TGTGCTGCGTGGGATTATTGTGAGAAACTCTTT	CAAWDYCEKLF	TRGV10	.	TRGJ1	16	-1	-1	13
31	3.405657786322439E-4	TGTGCTGCGTGGGATTATATGGAGAAACTCTTT	CAAWDYMEKLF	TRGV10	.	TRGJ1	16	-1	-1	13
31	3.405657786322439E-4	TGTGCTGCGTGGGATCTTTATAAGAAACTCTTT	CAAWDLYKKLF	TRGV10	.	TRGJ1	14	-1	-1	17
31	3.405657786322439E-4	TGTGCTGCGTGGGAATCATATAAGAAACTCTTT	CAAWESYKKLF	TRGV10	.	TRGJ1	13	-1	-1	12
31	3.405657786322439E-4	TGTGCTGCGGGGAGGGATTATAAGAAACTCTTT	CAAGRDYKKLF	TRGV10	.	TRGJ1	12	-1	-1	16
31	3.405657786322439E-4	TGTGCCACCTGGGACTATTATAAGAAACTCTTT	CATWDYYKKLF	TRGV3	.	TRGJ1	14	-1	-1	15
31	3.405657786322439E-4	TGTGCCACCTGGGCCTATAAGAAACTCTTT	CATWAYKKLF	TRGV4	.	TRGJ1	12	-1	-1	15
31	3.405657786322439E-4	TGTGCTGAGACGAATTATTATAAGAAACTCTTT	CAETNYYKKLF	TRGV10	.	TRGJ1	6	-1	-1	10
30	3.2957978577313925E-4	TGTGCCTTGTGGGAGGTCAATTCAATCAATTATTATAAGAAACTCTTT	CALWEVNSINYYKKLF	TRGV9	.	TRGJ1	16	-1	-1	27
30	3.2957978577313925E-4	TGTGCCTTGTGGGAGGTGGTCCGGCCGCTTTATTATAAGAAACTCTTT	CALWEVVRPLYYKKLF	TRGV9	.	TRGJ1	17	-1	-1	29
30	3.2957978577313925E-4	TGTGCTGCGTGGGATGTTCTTGGAGATTATTATAAGAAACTCTTT	CAAWDVLGDYYKKLF	TRGV10	.	TRGJ1	14	-1	-1	25
30	3.2957978577313925E-4	TGTGCCTTGTGGGAGGTGCTAGGTTTCCATTATAAGAAACTCTTT	CALWEVLGFHYKKLF	TRGV9	.	TRGJ1	18	-1	-1	28
30	3.2957978577313925E-4	TGTGCCTTGTGGGAGGTGCCTTGGAATTATTATAAGAAACTCTTT	CALWEVPWNYYKKLF	TRGV9	.	TRGJ1	18	-1	-1	20
30	3.2957978577313925E-4	TGTGCCTTGTGGGAGGCCGTTCCGGATTATTATAAGAAACTCTTT	CALWEAVPDYYKKLF	TRGV9	.	TRGJ1	15	-1	-1	22
30	3.2957978577313925E-4	TGTGCTGCGTGGTGCCCTCGGAGGGGTTATAAGAAACTCTTT	CAAWCPRRGYKKLF	TRGV10	.	TRGJ2	11	-1	-1	26
30	3.2957978577313925E-4	TGTGCCTTGTGGGAGGTGCCCCTTTATTATAAGAAACTCTTT	CALWEVPLYYKKLF	TRGV9	.	TRGJ1	22	-1	-1	23
30	3.2957978577313925E-4	TGTGCCTTGTGGGAGGTACCGAATTATTATAAGAAACTCTTT	CALWEVPNYYKKLF	TRGV9	.	TRGJ1	16	-1	-1	19
30	3.2957978577313925E-4	TGTGCCTTGTGGGAGGAACCCTTTTATTATAAGAAACTCTTT	CALWEEPFYYKKLF	TRGV9	.	TRGJ1	15	-1	-1	23
30	3.2957978577313925E-4	TGTGCTGCGTGCTCCAGGGGGGGGTATAAGAAACTCTTT	CAACSRGGYKKLF	TRGV10	.	TRGJ1	10	-1	-1	24
30	3.2957978577313925E-4	TGTGCTGCGTGGGATAACGGGAATTATAAGAAACTCTTT	CAAWDNGNYKKLF	TRGV10	.	TRGJ1	18	-1	-1	22
30	3.2957978577313925E-4	TGTGCCTTGTGGGAGGTTTGTTATTATAAGAAACTCTTT	CALWEVCYYKKLF	TRGV9	.	TRGJ1	16	-1	-1	20
30	3.2957978577313925E-4	TGTGCCTTGTGGGAGGTTCTTTATTATAAGAAACTCTTT	CALWEVLYYKKLF	TRGV9	.	TRGJ1	16	-1	-1	20
30	3.2957978577313925E-4	TGTGCCTTGTGGGAGGTGACCTATTATAAGAAACTCTTT	CALWEVTYYKKLF	TRGV9	.	TRGJ1	21	-1	-1	21
30	3.2957978577313925E-4	TGTGCCTTGTGGGAGGCGTCTTATTATAAGAAACTCTTT	CALWEASYYKKLF	TRGV9	.	TRGJ1	15	-1	-1	20
30	3.2957978577313925E-4	TGTGCCTTGTGGGAGACCTATTATTATAAGAAACTCTTT	CALWETYYYKKLF	TRGV9	.	TRGJ1	14	-1	-1	19
30	3.2957978577313925E-4	TGTGCCTTGTGGGAGAGGGTCTATTATAAGAAACTCTTT	CALWERVYYKKLF	TRGV9	.	TRGJ1	14	-1	-1	21
30	3.2957978577313925E-4	TGTGCCACCTGGGACGGGCCGGGAGTTGAGAAACTCTTT	CATWDGPGVEKLF	TRGV2	.	TRGJ1	19	-1	-1	28
30	3.2957978577313925E-4	TGTGCCAGCCTGAGTGGGGGAGGGGCTAAGAAACTCTTT	CASLSGGGAKKLF	TRGV4	.	TRGJ1	17	-1	-1	26
30	3.2957978577313925E-4	TGTGCTGCGTGGGATTTTGGCTATAAGAAACTCTTT	CAAWDFGYKKLF	TRGV10	.	TRGJ2	15	-1	-1	21
30	3.2957978577313925E-4	TGTGCTGCGTGGGATTCGGGGTATAAGAAACTCTTT	CAAWDSGYKKLF	TRGV10	.	TRGJ1	15	-1	-1	21
30	3.2957978577313925E-4	TGTGCTGCGTGGGAAACCCCGGGAGAGAAACTCTTT	CAAWETPGEKLF	TRGV10	.	TRGJ1	13	-1	-1	25
30	3.2957978577313925E-4	TGTGCCACCTGGGACGCTCGGGGGGGGAAACTCTTT	CATWDARGGKLF	TRGV5	.	TRGJ1	14	-1	-1	26
30	3.2957978577313925E-4	TGTGCTGCGTGTGCCGAGGGTAAGAAACTCTTT	CAACAEGKKLF	TRGV10	.	TRGJ1	10	-1	-1	20
30	3.2957978577313925E-4	TGTGCTGCGTGGGACTCAAGGGAGAAACTCTTT	CAAWDSREKLF	TRGV10	.	TRGJ1	13	-1	-1	22
30	3.2957978577313925E-4	TGTGCTAGGAAGTATAAGAAACTCTTT	CARKYKKLF	TRGV10	.	TRGJ1	5	-1	-1	12
30	3.2957978577313925E-4	TGTGCTAACTTTCGGGGTTATAAGAAACTCTTT	CANFRGYKKLF	TRGV10	.	TRGJ1	5	-1	-1	17
30	3.2957978577313925E-4	TGTGCCTTGTGGGAGTATTATAAGAAACTCTTT	CALWEYYKKLF	TRGV9	.	TRGJ1	14	-1	-1	15
30	3.2957978577313925E-4	TGTGCCACCTGGGGGTATTATAAGAAACTCTTT	CATWGYYKKLF	TRGV3	.	TRGJ2	12	-1	-1	15
30	3.2957978577313925E-4	TGTGCCACCTGGGACGGTAAGAAACTCTTT	CATWDGKKLF	TRGV2	.	TRGJ1	16	-1	-1	17
30	3.2957978577313925E-4	TGTGCCACCCCGGGGAAACTCTTT	CATPGKLF	TRGV5	.	TRGJ1	8	-1	-1	14
30	3.2957978577313925E-4	TGTGCTGCGTGGGACCCCCTTAAGAAACTCTTT	CAAWDPLKKLF	TRGV10	.	TRGJ1	13	-1	-1	20
30	3.2957978577313925E-4	TGGATGAATAAGAAACTCTTT	WMNKKLF	TRGV10	.	TRGJ1	1	-1	-1	7
30	3.2957978577313925E-4	TGTGCTGCGTGCCGGGTGAGGTATAAGAAACTCTTT	CAACRVRYKKLF	TRGV10	.	TRGJ1	10	-1	-1	21
30	3.2957978577313925E-4	TGTGCTGCGTGGGATTACGAGGTGAAACTCTTT	CAAWDYEVKLF	TRGV10	.	TRGJ1	18	-1	-1	23
30	3.2957978577313925E-4	TGTGCCACCTGGGGCAGGCCCAAACTCTTT	CATWGRPKLF	TRGV5P	.	TRGJ1	19	-1	-1	21
30	3.2957978577313925E-4	TGTGCTGCGTGGGGCGATTATAAGAAACTCTTT	CAAWGDYKKLF	TRGV10	.	TRGJ1	12	-1	-1	16
29	3.185937929140346E-4	TGTGCTGCGTGGGATTCTGGGGATAGTAGTGATTGGATCAAGACGTTT	CAAWDSGDSSDWIKTF	TRGV10	.	TRGJP2	15	-1	-1	22
29	3.185937929140346E-4	TGTGCTGCGTGGGACTATAGTAGTGATTGGATCAAGACGTTT	CAAWDYSSDWIKTF	TRGV10	.	TRGJP2	16	-1	-1	15
29	3.185937929140346E-4	TGTGCCTTGTGGGAGCCTACCACTGGTTGGTTCAAGATATTT	CALWEPTTGWFKIF	TRGV9	.	TRGJP1	14	-1	-1	17
29	3.185937929140346E-4	TGTGCCTTGTGGGAGCCTAGCAATTATTATAAGAAACTCTTT	CALWEPSNYYKKLF	TRGV9	.	TRGJ1	14	-1	-1	21
29	3.185937929140346E-4	TGTGCCTTGTGGGAGGGGAAGTTTATTAGGAAGAAACTCTTT	CALWEGKFIRKKLF	TRGV9	.	TRGJ1	15	-1	-1	22
29	3.185937929140346E-4	TGTGCTGCGTGGGATGGGGAGGATTATAAGAAACTCTTT	CAAWDGEDYKKLF	TRGV10	.	TRGJ1	14	-1	-1	22
29	3.185937929140346E-4	TGTGCTGCGTGGATGGGCAGAGGGGGTAAGAAACTCTTT	CAAWMGRGGKKLF	TRGV10	.	TRGJ2	11	-1	-1	26
29	3.185937929140346E-4	TGTGCCTTGTGGGAGGGGCTTTATTATAAGAAACTCTTT	CALWEGLYYKKLF	TRGV9	.	TRGJ1	18	-1	-1	20
29	3.185937929140346E-4	TGTGCCTTGTGGGAGAAGAATTATTATAAGAAACTCTTT	CALWEKNYYKKLF	TRGV9	.	TRGJ1	14	-1	-1	17
29	3.185937929140346E-4	TGTGCTGCGTGGGATTTAAGGCTTAAGAAACTCTTT	CAAWDLRLKKLF	TRGV10	.	TRGJ1	15	-1	-1	23
29	3.185937929140346E-4	TGTGCTGCGTGGGATTTAAGATATAAGAAACTCTTT	CAAWDLRYKKLF	TRGV10	.	TRGJ1	15	-1	-1	21
29	3.185937929140346E-4	TGTGCTGCGTGGGATTATATTCGTAAGAAACTCTTT	CAAWDYIRKKLF	TRGV10	.	TRGJ1	16	-1	-1	23
29	3.185937929140346E-4	TGTGCTGCGTGGGATAGGTGTTATAAGAAACTCTTT	CAAWDRCYKKLF	TRGV10	.	TRGJ1	14	-1	-1	20
29	3.185937929140346E-4	TGTGCTGCGTGGACCCGTCCCTGGTTCAAGATATTT	CAAWTRPWFKIF	TRGV10	.	TRGJP1	11	-1	-1	21
29	3.185937929140346E-4	TGTGCCACCTGGCCTTTTTATTATAAGAAACTCTTT	CATWPFYYKKLF	TRGV4	.	TRGJ1	11	-1	-1	17
29	3.185937929140346E-4	TGTGCCACCTGGGATGTTTATTATAAGAAACTCTTT	CATWDVYYKKLF	TRGV3	.	TRGJ1	13	-1	-1	17
29	3.185937929140346E-4	TGTGCTGCGTGGGATTATAAGAAGAAACTCTTT	CAAWDYKKKLF	TRGV10	.	TRGJ1	16	-1	-1	13
29	3.185937929140346E-4	TGTGCCACCTATAAGAAACTCTTT	CATYKKLF	TRGV5	.	TRGJ1	9	-1	-1	9
29	3.185937929140346E-4	TGTGCTGCGTGGCAACATTGGTTCAAGATATTT	CAAWQHWFKIF	TRGV10	.	TRGJP1	11	-1	-1	17
29	3.185937929140346E-4	TGTGCCTTGTCCGAAGCTAAGGAACTCTTT	CALSEAKELF	TRGV9	.	TRGJ1	9	-1	-1	17
29	3.185937929140346E-4	TGTGCTGCCGGTTGGTTCAAGATATTT	CAAGWFKIF	TRGV10	.	TRGJP1	7	-1	-1	9
29	3.185937929140346E-4	TGTGCTGCGTGGGATTCTCATTATAAGAAACTCTTT	CAAWDSHYKKLF	TRGV10	.	TRGJ1	15	-1	-1	19
29	3.185937929140346E-4	TGTGCCTTGTGGGCCTATTACTATAAGAAACTCTTT	CALWAYYYKKLF	TRGV9	.	TRGJ2	12	-1	-1	16
29	3.185937929140346E-4	TGTGCTGCGTGGGATTATATTTGGAAGAAACTCTTT	CAAWDYIWKKLF	TRGV10	.	TRGJ1	16	-1	-1	24
29	3.185937929140346E-4	TGTGCCACCTGGGACGGGCTCTATAAGAAACTCTTT	CATWDGLYKKLF	TRGV2	.	TRGJ1	18	-1	-1	21
29	3.185937929140346E-4	TGTGCTGCGTGGGATATGGGGGGTTATAAGAAACTCTTT	CAAWDMGGYKKLF	TRGV10	.	TRGJ1	14	-1	-1	23
28	3.0760780005492996E-4	TGTGCCTTGTGGGAGGTTGCTCGAAAGTATTATTATAAGAAACTCTTT	CALWEVARKYYYKKLF	TRGV9	.	TRGJ1	16	-1	-1	28
28	3.0760780005492996E-4	TGTGCCTTGTGGGAGCCAGCACCCCTTTATTATAAGAAACTCTTT	CALWEPAPLYYKKLF	TRGV9	.	TRGJ1	14	-1	-1	26
28	3.0760780005492996E-4	TGTGCCTTGTGGGAGGTGGGGGGGGGGCCTTATAAGAAACTCTTT	CALWEVGGGPYKKLF	TRGV9	.	TRGJ2	17	-1	-1	29
28	3.0760780005492996E-4	TGTGCTGCGTGGGATGCAAAAGGTGGGTATAAGAAACTCTTT	CAAWDAKGGYKKLF	TRGV10	.	TRGJ1	14	-1	-1	27
28	3.0760780005492996E-4	TGTGCCTTGTGGGAGGTATTAAATTATTATAAGAAACTCTTT	CALWEVLNYYKKLF	TRGV9	.	TRGJ1	16	-1	-1	21
28	3.0760780005492996E-4	TGTGCCTTGTGGGAGGTACTGAATTATTATAAGAAACTCTTT	CALWEVLNYYKKLF	TRGV9	.	TRGJ1	16	-1	-1	20
28	3.0760780005492996E-4	TGTGCCTTGTGGGAGGAGCCTATTTATTATAAGAAACTCTTT	CALWEEPIYYKKLF	TRGV9	.	TRGJ1	18	-1	-1	23
28	3.0760780005492996E-4	TGTGCCACCTGGGACGTCCCGAATTATTATAAGAAACTCTTT	CATWDVPNYYKKLF	TRGV2	.	TRGJ1	15	-1	-1	19
28	3.0760780005492996E-4	TGTGCTGCGTGGGTACCCACTGGTTGGTTCAAGATATTT	CAAWVPTGWFKIF	TRGV10	.	TRGJP1	12	-1	-1	16
28	3.0760780005492996E-4	TGTGCTGCGTGGGCTCCCCTCCACTATAAGAAACTCTTT	CAAWAPLHYKKLF	TRGV10	.	TRGJ1	12	-1	-1	24
28	3.0760780005492996E-4	TGTGCTGCGTGGGATTACCATGGTTATAAGAAACTCTTT	CAAWDYHGYKKLF	TRGV10	.	TRGJ1	17	-1	-1	23
28	3.0760780005492996E-4	TGTGCCTTGTGGGGTGCCCTTTATTATAAGAAACTCTTT	CALWGALYYKKLF	TRGV9	.	TRGJ1	12	-1	-1	20
28	3.0760780005492996E-4	TGTGCCTTGTGGGGATTACATTATTATAAGAAACTCTTT	CALWGLHYYKKLF	TRGV9	.	TRGJ1	12	-1	-1	19
28	3.0760780005492996E-4	TGTGCCTTGTGGGAAGTGGATTATTATAAGAAACTCTTT	CALWEVDYYKKLF	TRGV9	.	TRGJ1	17	-1	-1	19
28	3.0760780005492996E-4	TGTGCTGCGTGGGCCGGACGGTTCAAGATATTT	CAAWAGRFKIF	TRGV10	.	TRGJP1	12	-1	-1	19
28	3.0760780005492996E-4	TGTGCTGCGTTTGCCACTGGTTGGTTCAAGATATTT	CAAFATGWFKIF	TRGV10	.	TRGJP1	9	-1	-1	13
28	3.0760780005492996E-4	TGTGCTGGGGATACCACTGGTTGGTTCAAGATATTT	CAGDTTGWFKIF	TRGV10	.	TRGJP1	6	-1	-1	10
28	3.0760780005492996E-4	TGTGCCACCTGGGACGGGCGTAAGAAACTCTTT	CATWDGRKKLF	TRGV2	.	TRGJ1	18	-1	-1	20
28	3.0760780005492996E-4	TGTGCTGCGTGGGATGGCGATTATAAGAAACTCTTT	CAAWDGDYKKLF	TRGV10	.	TRGJ1	14	-1	-1	19
28	3.0760780005492996E-4	TGTGCCACCTGGGACAGGCGGAAGAAACTCTTT	CATWDRRKKLF	TRGV3	.	TRGJ2	18	-1	-1	21
28	3.0760780005492996E-4	TGTGCCACCCCGAATTATTATAAGAAACTCTTT	CATPNYYKKLF	TRGV4	.	TRGJ1	8	-1	-1	10
28	3.0760780005492996E-4	TGTGCCACCTGGGACGGCATATATTATAAGAAACTCTTT	CATWDGIYYKKLF	TRGV2	.	TRGJ1	16	-1	-1	21
28	3.0760780005492996E-4	TGTGCTGCGTGGGGGGATTATTATAAGAAACTCTTT	CAAWGDYYKKLF	TRGV10	.	TRGJ1	12	-1	-1	16
28	3.0760780005492996E-4	TGTGCCACCTGGGACAGGCTCGAGAAACTCTTT	CATWDRLEKLF	TRGV7	.	TRGJ1	18	-1	-1	22
28	3.0760780005492996E-4	TGTGCTGCGATTTATAAGAAACTCTTT	CAAIYKKLF	TRGV10	.	TRGJ1	8	-1	-1	11
28	3.0760780005492996E-4	TGTGCCACCTGGGACAGGCCGGAGAAACTCTTT	CATWDRPEKLF	TRGV7	.	TRGJ1	19	-1	-1	22
28	3.0760780005492996E-4	TGTGCCTTGTGGGAGATACCTTATTATAAGAAACTCTTT	CALWEIPYYKKLF	TRGV9	.	TRGJ1	14	-1	-1	20
27	2.966218071958253E-4	TGTGCTGCGTGGGATACGCCGCCGATAGGTGATTGGATCAAGACGTTT	CAAWDTPPIGDWIKTF	TRGV10	.	TRGJP2	17	-1	-1	28
27	2.966218071958253E-4	TGTGCCTTGTGGGAGGTGCGTTGGGAGGATTATTATAAGAAACTCTTT	CALWEVRWEDYYKKLF	TRGV9	.	TRGJ1	18	-1	-1	28
27	2.966218071958253E-4	TGTGCCACCTGGGACGGGCAAGAGTTGGGCAAAAAAATCAAGGTATTT	CATWDGQELGKKIKVF	TRGV2	.	TRGJP	18	-1	-1	15
27	2.966218071958253E-4	TGTGCTGCGTGGGATTATGAAAGTAGTGATTGGATCAAGACGTTT	CAAWDYESSDWIKTF	TRGV10	.	TRGJP2	16	-1	-1	21
27	2.966218071958253E-4	TGTGCCTTGTGGGGGCTGGGAGAGGATTATTATAAGAAACTCTTT	CALWGLGEDYYKKLF	TRGV9	.	TRGJ1	12	-1	-1	25
27	2.966218071958253E-4	TGTGCTGCGTGGGATTGGAATTATTATAAGAAACTCTTT	CAAWDWNYYKKLF	TRGV10	.	TRGJ1	15	-1	-1	13
27	2.966218071958253E-4	TGTGCTGCGTGGGATCAAAGGGGGTATAAGAAACTCTTT	CAAWDQRGYKKLF	TRGV10	.	TRGJ1	14	-1	-1	24
27	2.966218071958253E-4	TGTGCTGCGTGGGACGCTGCGGGTTATAAGAAACTCTTT	CAAWDAAGYKKLF	TRGV10	.	TRGJ1	13	-1	-1	23
27	2.966218071958253E-4	TGTGCCACCTGGGACGGGCCTTATTATAAGAAACTCTTT	CATWDGPYYKKLF	TRGV2	.	TRGJ1	19	-1	-1	20
27	2.966218071958253E-4	TGTGCCACCTGGGACGGGCCAAGTTATAAGAAACTCTTT	CATWDGPSYKKLF	TRGV2	.	TRGJ1	19	-1	-1	23
27	2.966218071958253E-4	TGTGCCACCTGGGACAGGCGTTATAAGAAACTCTTT	CATWDRRYKKLF	TRGV7	.	TRGJ1	18	-1	-1	20
27	2.966218071958253E-4	TGTGCCACCTGGGGTCATTATAAGAAACTCTTT	CATWGHYKKLF	TRGV8	.	TRGJ1	12	-1	-1	16
27	2.966218071958253E-4	TGTGCTGCGTGGGATAGGTATTATAAGAAACTCTTT	CAAWDRYYKKLF	TRGV10	.	TRGJ1	14	-1	-1	18
27	2.966218071958253E-4	TGTGCTGCGTGGGGCCGTTATAAGAAACTCTTT	CAAWGRYKKLF	TRGV10	.	TRGJ1	12	-1	-1	17
27	2.966218071958253E-4	TGTGCTGCGTGGGATTCAGAACAAGGGAAACTCTTT	CAAWDSEQGKLF	TRGV10	.	TRGJ1	15	-1	-1	26
27	2.966218071958253E-4	TGTGCTGCGTGGGATTATGGTTGGTTCAAGATATTT	CAAWDYGWFKIF	TRGV10	.	TRGJP1	16	-1	-1	17
27	2.966218071958253E-4	TGTGCTGCGTGGGATACCCCTAGGAAACTCTTT	CAAWDTPRKLF	TRGV10	.	TRGJ1	14	-1	-1	20
27	2.966218071958253E-4	TGTGCCACCTGGGACAGTTATTATAAGAAACTCTTT	CATWDSYYKKLF	TRGV5	.	TRGJ2	16	-1	-1	17
26	2.856358143367207E-4	TGTGCCACCTGGGACGGGGAGGGGTTTGGTAGTGATTGGATCAAGACGTTT	CATWDGEGFGSDWIKTF	TRGV2	.	TRGJP2	17	-1	-1	28
26	2.856358143367207E-4	TGTGCCTTGTGGGAGGGGCAATCTGGGCATTATTATAAGAAACTCTTT	CALWEGQSGHYYKKLF	TRGV9	.	TRGJ1	19	-1	-1	28
26	2.856358143367207E-4	TGTGCCTTGTGGGAGGTGCAGGGCCTTTATTATAAGAAACTCTTT	CALWEVQGLYYKKLF	TRGV9	.	TRGJ1	19	-1	-1	26
26	2.856358143367207E-4	TGTGCTGCGTGGGGCTTAAAGGGGAGGTATAAGAAACTCTTT	CAAWGLKGRYKKLF	TRGV10	.	TRGJ1	12	-1	-1	27
26	2.856358143367207E-4	TGTGCTGCGTGGGACCATTACGGTTATTATAAGAAACTCTTT	CAAWDHYGYYKKLF	TRGV10	.	TRGJ1	13	-1	-1	23
26	2.856358143367207E-4	TGTGCCTTGTGGGAGTTAATTAATTATTATAAGAAACTCTTT	CALWELINYYKKLF	TRGV9	.	TRGJ1	14	-1	-1	16
26	2.856358143367207E-4	TGTGCCTTGTGGGAGGTGCCAATTTATTATAAGAAACTCTTT	CALWEVPIYYKKLF	TRGV9	.	TRGJ1	18	-1	-1	23
26	2.856358143367207E-4	TGTGCCACCTGGGACGGAAGTAGTGATTGGATCAAGACGTTT	CATWDGSSDWIKTF	TRGV2	.	TRGJP2	16	-1	-1	18
26	2.856358143367207E-4	TGTGCCACCTGGGACAGGCCGGTTGAGGAGGAGAAACTCTTT	CATWDRPVEEEKLF	TRGV5	.	TRGJ1	22	-1	-1	31
26	2.856358143367207E-4	TGTGCTGCGTGGGGGGCTCCTGGTTGGTTCAAGATATTT	CAAWGAPGWFKIF	TRGV10	.	TRGJP1	12	-1	-1	19
26	2.856358143367207E-4	TGTGCTGCGTGGGATTATTTCAGTTGGTTCAAGATATTT	CAAWDYFSWFKIF	TRGV10	.	TRGJP1	16	-1	-1	22
26	2.856358143367207E-4	TGTGCTGCGTGGGATAATTATTTTGATTCCAAACTCTTT	CAAWDNYFDSKLF	TRGV10	.	TRGJ1	14	-1	-1	30
26	2.856358143367207E-4	TGTGCTGCGTGGGATTACTCCTATAAGAAACTCTTT	CAAWDYSYKKLF	TRGV10	.	TRGJ1	17	-1	-1	21
26	2.856358143367207E-4	TGTGCCACCTGGGACAGGCCTTATAAGAAACTCTTT	CATWDRPYKKLF	TRGV3	.	TRGJ1	20	-1	-1	20
26	2.856358143367207E-4	TGTGCTGCGGGTGATTATAAGAAACTCTTT	CAAGDYKKLF	TRGV10	.	TRGJ1	16	-1	-1	13
26	2.856358143367207E-4	TGTGCTGCGTGGGATTACAATCGGGATAAGAAACTCTTT	CAAWDYNRDKKLF	TRGV10	.	TRGJ1	17	-1	-1	25
26	2.856358143367207E-4	TGTGCCACCTGGGATAGGAATTATTATAAGAAACTCTTT	CATWDRNYYKKLF	TRGV4	.	TRGJ1	17	-1	-1	17
26	2.856358143367207E-4	TGTGCTGCGTGGGAGAACGATTATAAGAAACTCTTT	CAAWENDYKKLF	TRGV10	.	TRGJ1	13	-1	-1	19
26	2.856358143367207E-4	TGTGCCTTGTGGGAGGTCGACTATAAGAAACTCTTT	CALWEVDYKKLF	TRGV9	.	TRGJ1	16	-1	-1	21
26	2.856358143367207E-4	TGTGCTGCGTGGGATCAGGCGGGGAAACTCTTT	CAAWDQAGKLF	TRGV10	.	TRGJ1	14	-1	-1	23
26	2.856358143367207E-4	TGTGCCACCTGGGACAGGCTTTATTATAAGAAACTCTTT	CATWDRLYYKKLF	TRGV5	.	TRGJ1	18	-1	-1	20
26	2.856358143367207E-4	TGTGCTGCGTGGGCCAACCCTTATAAGAAACTCTTT	CAAWANPYKKLF	TRGV10	.	TRGJ1	12	-1	-1	20
26	2.856358143367207E-4	TGTGCCACCTACGATTGGATCAAGACGTTT	CATYDWIKTF	TRGV2	.	TRGJP2	9	-1	-1	12
26	2.856358143367207E-4	TGTGCTGCGTGGGATTCGGTGGCTGGTTGGTTCAAGATATTT	CAAWDSVAGWFKIF	TRGV10	.	TRGJP1	15	-1	-1	22
26	2.856358143367207E-4	TGTGCCTTGTGGGAGGTGCTTAATTATTATAAGAAACTCTTT	CALWEVLNYYKKLF	TRGV9	.	TRGJ1	18	-1	-1	21
26	2.856358143367207E-4	TGTGCTGCGTGGGATCACGGAGTTTATAAGAAACTCTTT	CAAWDHGVYKKLF	TRGV10	.	TRGJ1	18	-1	-1	23
26	2.856358143367207E-4	TGTGCCACCTGGGATGGGCGTTATTATAAGAAACTCTTT	CATWDGRYYKKLF	TRGV4	.	TRGJ1	18	-1	-1	20
25	2.7464982147761604E-4	TGTGCTGCGTGGGATCGGTACCCCGACCTGGGAGATAAGAAACTCTTT	CAAWDRYPDLGDKKLF	TRGV10	.	TRGJ1	14	-1	-1	34
25	2.7464982147761604E-4	TGTGCCTTGTGGGTCCACCGGGGGAGGAATTATTATAAGAAACTCTTT	CALWVHRGRNYYKKLF	TRGV9	.	TRGJ1	12	-1	-1	26
25	2.7464982147761604E-4	TGTGCCTTGTGGGAGGTGCCCCATGACTATTATTATAAGAAACTCTTT	CALWEVPHDYYYKKLF	TRGV9	.	TRGJ1	21	-1	-1	28
25	2.7464982147761604E-4	TGTGCCTTGTGGGAGGTGCGGACCGATTATTATTATAAGAAACTCTTT	CALWEVRTDYYYKKLF	TRGV9	.	TRGJ1	18	-1	-1	28
25	2.7464982147761604E-4	TGTGCTGCGTGGGATTATCCTACCACTGGTTGGTTCAAGATATTT	CAAWDYPTTGWFKIF	TRGV10	.	TRGJP1	16	-1	-1	20
25	2.7464982147761604E-4	TGTGCCTTGTGGGAGGTCCTTACACATTATTATAAGAAACTCTTT	CALWEVLTHYYKKLF	TRGV9	.	TRGJ1	16	-1	-1	25
25	2.7464982147761604E-4	TGTGCCTTGTGGGAGGTCGGTCCTAATTATTATAAGAAACTCTTT	CALWEVGPNYYKKLF	TRGV9	.	TRGJ1	16	-1	-1	24
25	2.7464982147761604E-4	TGTGCCTTGTGGGAGGTGCACCCCTATTATTATAAGAAACTCTTT	CALWEVHPYYYKKLF	TRGV9	.	TRGJ1	21	-1	-1	25
25	2.7464982147761604E-4	TGTGCCTTGTGGGAGGTGCACGGGTTTTATTATAAGAAACTCTTT	CALWEVHGFYYKKLF	TRGV9	.	TRGJ1	20	-1	-1	26
25	2.7464982147761604E-4	TGTGCCACCTGGGACGGGCCCGCTCGGAATTGGATCAAGACGTTT	CATWDGPARNWIKTF	TRGV2	.	TRGJP2	21	-1	-1	28
25	2.7464982147761604E-4	TGTGCTGCGTGGGATCTGCGTAGTGATTGGATCAAGACGTTT	CAAWDLRSDWIKTF	TRGV10	.	TRGJP2	21	-1	-1	19
25	2.7464982147761604E-4	TGTGCTGCGTGGGATAATACCACTGGTTGGTTCAAGATATTT	CAAWDNTTGWFKIF	TRGV10	.	TRGJP1	14	-1	-1	8
25	2.7464982147761604E-4	TGTGCTGCGTGGGTTCTAACTGGTTGGTTCAAGATATTT	CAAWVLTGWFKIF	TRGV10	.	TRGJP1	12	-1	-1	18
25	2.7464982147761604E-4	TGTGCTGCGTGGGATTTGGATTATAAGAAACTCTTT	CAAWDLDYKKLF	TRGV10	.	TRGJ1	15	-1	-1	19
25	2.7464982147761604E-4	TGTGCTGCGTGGGATTTGGACGGGTTCAAGATATTT	CAAWDLDGFKIF	TRGV10	.	TRGJP1	15	-1	-1	22
25	2.7464982147761604E-4	TGTGCTGCGTGGGAGAACTATTATAAGAAACTCTTT	CAAWENYYKKLF	TRGV10	.	TRGJ1	13	-1	-1	14
25	2.7464982147761604E-4	TGTGCCTTGTGGGAACGCTATTATAAGAAACTCTTT	CALWERYYKKLF	TRGV9	.	TRGJ1	13	-1	-1	18
25	2.7464982147761604E-4	TGTGCCACCTGGGGCCATTATTATAAGAAACTCTTT	CATWGHYYKKLF	TRGV7	.	TRGJ1	12	-1	-1	16
25	2.7464982147761604E-4	TGTGCCACCTGGGAGGTGGTTTGGATCAAGACGTTT	CATWEVVWIKTF	TRGV2	.	TRGJP2	13	-1	-1	20
25	2.7464982147761604E-4	TGTGCTTGTCTTTTCTGTAAGAAACTCTTT	CACLFCKKLF	TRGV10	.	TRGJ1	5	-1	-1	17
25	2.7464982147761604E-4	TGTGCTGCGTGGGATGGGATGAATTATAAGAAACTCTTT	CAAWDGMNYKKLF	TRGV10	.	TRGJ1	14	-1	-1	22
25	2.7464982147761604E-4	TGTGCCACCTGGGACGGGCGAGACTGGATCAAGACGTTT	CATWDGRDWIKTF	TRGV2	.	TRGJP2	18	-1	-1	21
25	2.7464982147761604E-4	TGTGCCACCTGGGACCCCGACGGGAAACTCTTT	CATWDPDGKLF	TRGV2	.	TRGJ1	14	-1	-1	23
25	2.7464982147761604E-4	TGTGCCACCTGGGACAGGCCGAAGAAACTCTTT	CATWDRPKKLF	TRGV7	.	TRGJ1	19	-1	-1	21
25	2.7464982147761604E-4	TGTGCTGCGCTGGATTATAAGAAACTCTTT	CAALDYKKLF	TRGV10	.	TRGJ1	16	-1	-1	13
25	2.7464982147761604E-4	TGTGCTGCGTGGGACGGGTCGAATCACAATAAGAAACTCTTT	CAAWDGSNHNKKLF	TRGV10	.	TRGJ1	13	-1	-1	18
25	2.7464982147761604E-4	TGTGCCTTGTGGGAGGAATATTTTTATTATAAGAAACTCTTT	CALWEEYFYYKKLF	TRGV9	.	TRGJ2	15	-1	-1	23
25	2.7464982147761604E-4	TGTGCTGCGTGGGATTTCGGGGAGCCTAAGAAACTCTTT	CAAWDFGEPKKLF	TRGV10	.	TRGJ1	18	-1	-1	26
25	2.7464982147761604E-4	TGTGCCACCTGGGATGGAAATTATTATAAGAAACTCTTT	CATWDGNYYKKLF	TRGV4	.	TRGJ1	16	-1	-1	18
25	2.7464982147761604E-4	TGTGCCACCTGGGACAGGAATTATTATAAGAAACTCTTT	CATWDRNYYKKLF	TRGV7	.	TRGJ1	17	-1	-1	17
25	2.7464982147761604E-4	TGTGCCACCTGGGATGGGTATAAGAAACTCTTT	CATWDGYKKLF	TRGV4	.	TRGJ1	17	-1	-1	18
25	2.7464982147761604E-4	TGTGCCACCTGGGATGGGCATATGAAACTCTTT	CATWDGHMKLF	TRGV4	.	TRGJ1	18	-1	-1	19
25	2.7464982147761604E-4	TGTGCCACCTGGGACAGGCGGGCGAAACTCTTT	CATWDRRAKLF	TRGV3	.	TRGJ1	18	-1	-1	23
25	2.7464982147761604E-4	TGTGCCACCTGGGACAGGGATAAGAAACTCTTT	CATWDRDKKLF	TRGV3	.	TRGJ1	17	-1	-1	19
25	2.7464982147761604E-4	TGTGCCTCTTCGTCAGAGACGTTT	CASSSETF	TRGV2	.	TRGJP2	5	-1	-1	12
25	2.7464982147761604E-4	TGTGCTGCGTGGGAGCCGTTTGAGAAACTCTTT	CAAWEPFEKLF	TRGV10	.	TRGJ1	13	-1	-1	22
25	2.7464982147761604E-4	TGTGCCACCTGGAGATGGCAAAAGAAACTCTTT	CATWRWQKKLF	TRGV7	.	TRGJ1	11	-1	-1	21
25	2.7464982147761604E-4	TGTGCTGCGTGGGATTTGGGGAGGAGCGATTATAAGAAACTCTTT	CAAWDLGRSDYKKLF	TRGV10	.	TRGJ1	15	-1	-1	28
24	2.636638286185114E-4	TGTGCCTTGTGGGAGGCCCAAGAGTTGGGCAAAAAAATCAAGGTATTT	CALWEAQELGKKIKVF	TRGV9	.	TRGJP	15	-1	-1	18
24	2.636638286185114E-4	TGTGCCACCTGGGACGGGCGGTATAGTAGTGATTGGATCAAGACGTTT	CATWDGRYSSDWIKTF	TRGV2	.	TRGJP2	18	-1	-1	21
24	2.636638286185114E-4	TGTGCCACCTGGGACGGGAGTTATAGTAGTGATTGGATCAAGACGTTT	CATWDGSYSSDWIKTF	TRGV2	.	TRGJP2	17	-1	-1	21
24	2.636638286185114E-4	TGTGCTGCGTGGGGCCGAACGCTTCGTTATTATAAGAAACTCTTT	CAAWGRTLRYYKKLF	TRGV10	.	TRGJ1	12	-1	-1	26
24	2.636638286185114E-4	TGTGCTGCGTGGGATTGCCAGGGGGGATATAAGAAACTCTTT	CAAWDCQGGYKKLF	TRGV10	.	TRGJ1	15	-1	-1	27
24	2.636638286185114E-4	TGTGCTGCGTGGGATCCTTTTCCTGATTATAAGAAACTCTTT	CAAWDPFPDYKKLF	TRGV10	.	TRGJ1	14	-1	-1	25
24	2.636638286185114E-4	TGTGCTGCGTGGGATGGCCTGATGGGCTATAAGAAACTCTTT	CAAWDGLMGYKKLF	TRGV10	.	TRGJ1	14	-1	-1	27
24	2.636638286185114E-4	TGTGCTGCGTGGGACCTGAGTAGTGATTGGATCAAGACGTTT	CAAWDLSSDWIKTF	TRGV10	.	TRGJP2	13	-1	-1	18
24	2.636638286185114E-4	TGTGCTGCGTGGACTCATACCACTGGTTGGTTCAAGATATTT	CAAWTHTTGWFKIF	TRGV10	.	TRGJP1	11	-1	-1	16
24	2.636638286185114E-4	TGTGCTGCGCCGTTGACCCCCTCCAAATATAAGAAACTCTTT	CAAPLTPSKYKKLF	TRGV10	.	TRGJ1	8	-1	-1	27
24	2.636638286185114E-4	TGTGCCTTGTGGGAGGTGCGATTCTATTATAAGAAACTCTTT	CALWEVRFYYKKLF	TRGV9	.	TRGJ1	18	-1	-1	24
24	2.636638286185114E-4	TGTGCCACCTGGGATGGGCGGTATAAGAAACTCTTT	CATWDGRYKKLF	TRGV4	.	TRGJ1	18	-1	-1	21
24	2.636638286185114E-4	TGTGCTGCGTGGGATTATGATAAGAAACTCTTT	CAAWDYDKKLF	TRGV10	.	TRGJ1	16	-1	-1	13
24	2.636638286185114E-4	TGTGCTGCGTGGGATACGGGGAGGAAACTCTTT	CAAWDTGRKLF	TRGV10	.	TRGJ1	17	-1	-1	23
24	2.636638286185114E-4	TGTGCTGCGTGGGACCACATAAGGGGATCTAAGAAACTCTTT	CAAWDHIRGSKKLF	TRGV10	.	TRGJ1	13	-1	-1	29
24	2.636638286185114E-4	TGTGCTGGGGAACAGGGGGGGGGCAGTTGGTTCAAGATATTT	CAGEQGGGSWFKIF	TRGV10	.	TRGJP1	6	-1	-1	25
24	2.636638286185114E-4	TGTGCCACCTGGGATGTTTTTTATTATTATAAGAAACTCTTT	CATWDVFYYYKKLF	TRGV4	.	TRGJ1	15	-1	-1	22
24	2.636638286185114E-4	TGTGCTGCGTGGGATTTTCCCAATTATAAGAAACTCTTT	CAAWDFPNYKKLF	TRGV10	.	TRGJ1	15	-1	-1	22
24	2.636638286185114E-4	TGTGCTGCGTGGGAACCTGACTGGATCAAGACGTTT	CAAWEPDWIKTF	TRGV10	.	TRGJP2	13	-1	-1	17
24	2.636638286185114E-4	TGTGCTGCGTGGGGCCCTTATAAGAAACTCTTT	CAAWGPYKKLF	TRGV10	.	TRGJ1	12	-1	-1	17
24	2.636638286185114E-4	TGTGCCACCTGGGACGAGGGAGAGAAACTCTTT	CATWDEGEKLF	TRGV2	.	TRGJ1	15	-1	-1	22
24	2.636638286185114E-4	TGTGCCACCTGGGATGGTGAGAAACTCTTT	CATWDGEKLF	TRGV4	.	TRGJ1	16	-1	-1	19
24	2.636638286185114E-4	TGTGCTGCGTGGGTTAAGAAACTCTTT	CAAWVKKLF	TRGV10	.	TRGJ1	15	-1	-1	14
24	2.636638286185114E-4	TGTGCCACCGTCGGACTCTTT	CATVGLF	TRGV2	.	TRGJ1	15	-1	-1	14
24	2.636638286185114E-4	TGTGCTGCGTGGGATCGGGGGCCCACTGGTTGGTTCAAGATATTT	CAAWDRGPTGWFKIF	TRGV10	.	TRGJP1	14	-1	-1	22
24	2.636638286185114E-4	TGTGCCTTGTGGGAGGTGCATGATTATAAGAAACTCTTT	CALWEVHDYKKLF	TRGV9	.	TRGJ1	19	-1	-1	19
24	2.636638286185114E-4	TGTGCTGCGCCAACCTTAATTAAGAAACTCTTT	CAAPTLIKKLF	TRGV10	.	TRGJ1	8	-1	-1	20
24	2.636638286185114E-4	TGTGGCGTCCTTCGAGGTTATAAGAAACTCTTT	CGVLRGYKKLF	TRGV4	.	TRGJ1	3	-1	-1	17
24	2.636638286185114E-4	TGTGCTCCGAATTATAAGAAACTCTTT	CAPNYKKLF	TRGV10	.	TRGJ1	8	-1	-1	10
24	2.636638286185114E-4	TGTGCCACCTGGTATAAGAAACTCTTT	CATWYKKLF	TRGV3	.	TRGJ1	11	-1	-1	12
24	2.636638286185114E-4	TGTGCTGCGTGGGATTATAGCCCATTCTATAAGAAACTCTTT	CAAWDYSPFYKKLF	TRGV10	.	TRGJ1	16	-1	-1	27
24	2.636638286185114E-4	TGTGCTGCGTGGGCTTCCAAGGGGAATAAGAAACTCTTT	CAAWASKGNKKLF	TRGV10	.	TRGJ1	15	-1	-1	25
24	2.636638286185114E-4	TGTGCCACCTGGGACGGGCAGGTTTATAAGAAACTCTTT	CATWDGQVYKKLF	TRGV4	.	TRGJ1	18	-1	-1	23
24	2.636638286185114E-4	TGTGCCACCTGGGACCGAGGTAATAAGAAACTCTTT	CATWDRGNKKLF	TRGV2	.	TRGJ1	14	-1	-1	22
24	2.636638286185114E-4	TGTGCTGCGTGGGAGGCTTATAAGAAACTCTTT	CAAWEAYKKLF	TRGV10	.	TRGJ1	13	-1	-1	17
23	2.5267783575940676E-4	TGTGCCACCTGGGACGTCCCCTCCCCCAGAGATGATTATAAGAAACTCTTT	CATWDVPSPRDDYKKLF	TRGV8	.	TRGJ1	13	-1	-1	31
23	2.5267783575940676E-4	TGTGCTGCGTGGGATCCCGATACCACTGGTTGGTTCAAGATATTT	CAAWDPDTTGWFKIF	TRGV10	.	TRGJP1	14	-1	-1	19
23	2.5267783575940676E-4	TGTGCTGCGTGGGATGGTCATACCACTGGTTGGTTCAAGATATTT	CAAWDGHTTGWFKIF	TRGV10	.	TRGJP1	14	-1	-1	19
23	2.5267783575940676E-4	TGTGCCTTGTGGGAGGTGAGGGTTTATTATAAGAAACTCTTT	CALWEVRVYYKKLF	TRGV9	.	TRGJ1	17	-1	-1	23
23	2.5267783575940676E-4	TGTGCCACCTGGGGGAATTATTATAAGAAACTCTTT	CATWGNYYKKLF	TRGV3	.	TRGJ1	12	-1	-1	14
23	2.5267783575940676E-4	TGTGCCACCTGGGATGGGAATTATAAGAAACTCTTT	CATWDGNYKKLF	TRGV4	.	TRGJ1	17	-1	-1	19
23	2.5267783575940676E-4	TGTGCCACCTGGGACGGGCCCGGGAAACTCTTT	CATWDGPGKLF	TRGV2	.	TRGJ1	21	-1	-1	23
23	2.5267783575940676E-4	TGTGCTGCGTGGTGGAGGTTCAAGATATTT	CAAWWRFKIF	TRGV10	.	TRGJP1	11	-1	-1	16
23	2.5267783575940676E-4	TGCCTCGATCTGGGGTTCAAGATATTT	CLDLGFKIF	TRGV10	.	TRGJP1	1	-1	-1	13
23	2.5267783575940676E-4	TGTGCTGCGTGGGATTCGTGGTGGGATTATTATAAGAAACTCTTT	CAAWDSWWDYYKKLF	TRGV10	.	TRGJ1	18	-1	-1	25
23	2.5267783575940676E-4	TGTGCTGCGTGGGATTATATGGTCTCTTATTTTAAGAAACTCTTT	CAAWDYMVSYFKKLF	TRGV10	.	TRGJ1	16	-1	-1	26
23	2.5267783575940676E-4	TGTGCTGCGTGGGATTTTACCACTGGTTGGTTCAAGATATTT	CAAWDFTTGWFKIF	TRGV10	.	TRGJP1	15	-1	-1	17
23	2.5267783575940676E-4	TGTGCCTTGTGGGAGGCGCCCTATTATTATAAGAAACTCTTT	CALWEAPYYYKKLF	TRGV9	.	TRGJ1	21	-1	-1	22
23	2.5267783575940676E-4	TGTGCCACCTGGGACGTCCCCTCTCCCTATAAGAAACTCTTT	CATWDVPSPYKKLF	TRGV2	.	TRGJ1	15	-1	-1	27
23	2.5267783575940676E-4	TGTGCCTTGTGGGATATTTATTATTATAAGAAACTCTTT	CALWDIYYYKKLF	TRGV9	.	TRGJ1	13	-1	-1	19
23	2.5267783575940676E-4	TGTGCCACCTGGGGCCCATTTTATTATAAGAAACTCTTT	CATWGPFYYKKLF	TRGV3	.	TRGJ1	12	-1	-1	20
23	2.5267783575940676E-4	TGTGCCACCTGGGACCGTAGTGATTGGATCAAGACGTTT	CATWDRSDWIKTF	TRGV2	.	TRGJP2	14	-1	-1	16
23	2.5267783575940676E-4	TGTGCTGCGTGGGCCCTTGATTATAAGAAACTCTTT	CAAWALDYKKLF	TRGV10	.	TRGJ1	12	-1	-1	19
23	2.5267783575940676E-4	TGTGCTGCGTGGGAGCCTTATTATAAGAAACTCTTT	CAAWEPYYKKLF	TRGV10	.	TRGJ1	13	-1	-1	17
23	2.5267783575940676E-4	TGTGCCACCTGGGATGGGCGTTATAAGAAACTCTTT	CATWDGRYKKLF	TRGV4	.	TRGJ1	18	-1	-1	20
23	2.5267783575940676E-4	TGTGCCACCTGGGACAATTATTATAAGAAACTCTTT	CATWDNYYKKLF	TRGV2	.	TRGJ1	14	-1	-1	15
23	2.5267783575940676E-4	TGTGCCACCTGGGACGGGCCGTATTATAAGAAACTCTTT	CATWDGPYYKKLF	TRGV2	.	TRGJ1	19	-1	-1	21
23	2.5267783575940676E-4	TGTGCTGCCCCTTATTATAAGAAACTCTTT	CAAPYYKKLF	TRGV10	.	TRGJ1	7	-1	-1	11
23	2.5267783575940676E-4	TGTGCCACCTGGGACGGGCGGAAACTCTTT	CATWDGRKLF	TRGV2	.	TRGJ1	18	-1	-1	20
23	2.5267783575940676E-4	TGTGCTGCGTGGGATTACCCCACTGGTTGGTTCAAGATATTT	CAAWDYPTGWFKIF	TRGV10	.	TRGJP1	17	-1	-1	19
23	2.5267783575940676E-4	TGTGCCACCTGGGACGGGTATTATAAGAAACTCTTT	CATWDGYYKKLF	TRGV2	.	TRGJ1	17	-1	-1	18
23	2.5267783575940676E-4	TGTGCTGCCGCGTATTATAAGAAACTCTTT	CAAAYYKKLF	TRGV10	.	TRGJ1	7	-1	-1	12
23	2.5267783575940676E-4	TGTGCTGCGGGTCGTTGGTTCAAGATATTT	CAAGRWFKIF	TRGV10	.	TRGJP1	8	-1	-1	13
22	2.4169184290030211E-4	TGTGCTGCGTGGGATTACACGTTCGGGGGAGGGTGGCATAAGAAACTCTTT	CAAWDYTFGGGWHKKLF	TRGV10	.	TRGJ1	17	-1	-1	37
22	2.4169184290030211E-4	TGTGCCACCTGGGACGGACCTTATAGTAGTGATTGGATCAAGACGTTT	CATWDGPYSSDWIKTF	TRGV2	.	TRGJP2	19	-1	-1	21
22	2.4169184290030211E-4	TGTGCCACCTGGGACGTACATAGTAGTGATTGGATCAAGACGTTT	CATWDVHSSDWIKTF	TRGV2	.	TRGJP2	15	-1	-1	16
22	2.4169184290030211E-4	TGTGCCTTGTGGGAGACTATTAATTATTATAAGAAACTCTTT	CALWETINYYKKLF	TRGV9	.	TRGJ1	14	-1	-1	21
22	2.4169184290030211E-4	TGTGCCACCTGGGACGAGAGTAGTGATTGGATCAAGACGTTT	CATWDESSDWIKTF	TRGV2	.	TRGJP2	15	-1	-1	18
22	2.4169184290030211E-4	TGTGCTGCGTGGGATTTCCGAACTTATAAGAAACTCTTT	CAAWDFRTYKKLF	TRGV10	.	TRGJ1	15	-1	-1	23
22	2.4169184290030211E-4	TGTGCCTTGTGGGAGGTGCCTGGTTGGTTCAAGATATTT	CALWEVPGWFKIF	TRGV9	.	TRGJP1	18	-1	-1	19
22	2.4169184290030211E-4	TGTGCTGCGTGGGATTTTTGTTATAAGAAACTCTTT	CAAWDFCYKKLF	TRGV10	.	TRGJ1	15	-1	-1	17
22	2.4169184290030211E-4	TGTGCTGCGTGGGATTCAATAGGTAAGAAACTCTTT	CAAWDSIGKKLF	TRGV10	.	TRGJ1	15	-1	-1	23
22	2.4169184290030211E-4	TGTGCTGCGTGGGATTGGGGTTGGTTCAAGATATTT	CAAWDWGWFKIF	TRGV10	.	TRGJP1	15	-1	-1	18
22	2.4169184290030211E-4	TGTGCCACCTGGGACCGGACGTATAAGAAACTCTTT	CATWDRTYKKLF	TRGV3	.	TRGJ1	17	-1	-1	21
22	2.4169184290030211E-4	TGTGCTGCTTGGAAATATTATAAGAAACTCTTT	CAAWKYYKKLF	TRGV10	.	TRGJ1	11	-1	-1	8
22	2.4169184290030211E-4	TGTGCCACCTGGGATGAGAAACTCTTT	CATWDEKLF	TRGV4	.	TRGJ1	15	-1	-1	13
22	2.4169184290030211E-4	TGTGCCACCTGGGACGGTAATAGTAGTGATTGGATCAAGACGTTT	CATWDGNSSDWIKTF	TRGV2	.	TRGJP2	16	-1	-1	19
22	2.4169184290030211E-4	TGTGCTGCGTGGTCCTCGGGCTCTAGTCATAAGAAACTCTTT	CAAWSSGSSHKKLF	TRGV10	.	TRGJ1	11	-1	-1	28
22	2.4169184290030211E-4	TGTGCCTTGTGGGAGAGGGGTAGATATTATAAGAAACTCTTT	CALWERGRYYKKLF	TRGV9	.	TRGJ1	14	-1	-1	24
22	2.4169184290030211E-4	TGTGCCACCTGGGACGGGCCGGGTGATTGGATCAAGACGTTT	CATWDGPGDWIKTF	TRGV2	.	TRGJP2	19	-1	-1	22
22	2.4169184290030211E-4	TGTGCTGCGTGGGATGGGACTGGTTGGTTCAAGATATTT	CAAWDGTGWFKIF	TRGV10	.	TRGJP1	14	-1	-1	18
22	2.4169184290030211E-4	TGTGCCACCTGGGACGGGGGTGATTGGATCAAGACGTTT	CATWDGGDWIKTF	TRGV2	.	TRGJP2	17	-1	-1	19
22	2.4169184290030211E-4	TGTGCTGCGTGGGCGGTTTATTATAAGAAACTCTTT	CAAWAVYYKKLF	TRGV10	.	TRGJ1	12	-1	-1	17
22	2.4169184290030211E-4	TGTGCCACCTGGGACGCTGGGTTAGGGAAACTCTTT	CATWDAGLGKLF	TRGV2	.	TRGJ1	15	-1	-1	26
22	2.4169184290030211E-4	TGTGCCACCTGGGATGGGGGGGGTCGGCTCTTT	CATWDGGGRLF	TRGV4	.	TRGJ1	17	-1	-1	27
22	2.4169184290030211E-4	TGTGCCACCTGGGACACTTATAAGAAACTCTTT	CATWDTYKKLF	TRGV3	.	TRGJ1	15	-1	-1	17
22	2.4169184290030211E-4	TGTGCCACCTGGGATGGAAAGAAACTCTTT	CATWDGKKLF	TRGV8	.	TRGJ1	14	-1	-1	18
22	2.4169184290030211E-4	TGTGCCACCTGGGACCGTAAGAAACTCTTT	CATWDRKKLF	TRGV8	.	TRGJ1	13	-1	-1	17
22	2.4169184290030211E-4	TGTGCCACCTGGGTGAAACTCTTT	CATWVKLF	TRGV2	.	TRGJ1	12	-1	-1	14
22	2.4169184290030211E-4	TGTGCCTTGTGGGAGGTGCCCTCATATTATTATAAGAAACTCTTT	CALWEVPSYYYKKLF	TRGV9	.	TRGJ1	22	-1	-1	25
22	2.4169184290030211E-4	TGTGCTGCGTGGGGCGACTATAATAAGAAACTCTTT	CAAWGDYNKKLF	TRGV10	.	TRGJ1	12	-1	-1	18
21	2.3070585004119747E-4	TGTGCTGCGTGGGATTGGGAAGGGGATAAGGGTTATTATAAGAAACTCTTT	CAAWDWEGDKGYYKKLF	TRGV10	.	TRGJ1	15	-1	-1	32
21	2.3070585004119747E-4	TGTGCCTTGTGGGAGCACCATCGAATCCCTTATTATTATAAGAAACTCTTT	CALWEHHRIPYYYKKLF	TRGV9	.	TRGJ1	14	-1	-1	31
21	2.3070585004119747E-4	TGTGCTGCGTGGGAATCCTCCGGTTATTATAAGAAACTCTTT	CAAWESSGYYKKLF	TRGV10	.	TRGJ1	13	-1	-1	23
21	2.3070585004119747E-4	TGTGCCACCTGGGACGGGCGAGGTGATTGGATCAAGACGTTT	CATWDGRGDWIKTF	TRGV2	.	TRGJP2	18	-1	-1	22
21	2.3070585004119747E-4	TGTGCCACCTGGGAGAGACATAGTGATTGGATCAAGACGTTT	CATWERHSDWIKTF	TRGV8	.	TRGJP2	16	-1	-1	20
21	2.3070585004119747E-4	TGTGCTGCGTGGGATAAGGGGTATTATAAGAAACTCTTT	CAAWDKGYYKKLF	TRGV10	.	TRGJ2	14	-1	-1	21
21	2.3070585004119747E-4	TGTGCCACCTGGGCCGGTTGGAAACTCTTT	CATWAGWKLF	TRGV4	.	TRGJ1	12	-1	-1	20
21	2.3070585004119747E-4	TGTGCCACCTGGGATGTTGAGAAACTCTTT	CATWDVEKLF	TRGV4	.	TRGJ1	15	-1	-1	19
21	2.3070585004119747E-4	TGTGCCACCTGGGACAGGCCACTCTTT	CATWDRPLF	TRGV3	.	TRGJ1	19	-1	-1	20
21	2.3070585004119747E-4	TGTGCCACCCCCAAACTCTTT	CATPKLF	TRGV4	.	TRGJ1	8	-1	-1	12
21	2.3070585004119747E-4	TGTGCCACCTGGGATGGGCAGTATAGTAGTGATTGGATCAAGACGTTT	CATWDGQYSSDWIKTF	TRGV4	.	TRGJP2	18	-1	-1	21
21	2.3070585004119747E-4	TGTGCTGCGTGGGATTCGCCCCTAAGGTCTTATAAGAAACTCTTT	CAAWDSPLRSYKKLF	TRGV10	.	TRGJ1	15	-1	-1	29
21	2.3070585004119747E-4	TGTGCCACCTGTATCCCTTCTTTGGATTATTATAAGAAACTCTTT	CATCIPSLDYYKKLF	TRGV5	.	TRGJ1	10	-1	-1	25
21	2.3070585004119747E-4	TGTGCTGCGTGGGATTATAGGGATTATTATAAGAAACTCTTT	CAAWDYRDYYKKLF	TRGV10	.	TRGJ1	16	-1	-1	22
21	2.3070585004119747E-4	TGTGCTGCGTGGGATTACCTGGGCTATTATAAGAAACTCTTT	CAAWDYLGYYKKLF	TRGV10	.	TRGJ1	17	-1	-1	24
21	2.3070585004119747E-4	TGTGCCACCTGGGACGGGCCAGGGGTTTGGATCAAGACGTTT	CATWDGPGVWIKTF	TRGV2	.	TRGJP2	19	-1	-1	26
21	2.3070585004119747E-4	TGTGCTGCGTGGGACTTTTTACTTTATAAGAAACTCTTT	CAAWDFLLYKKLF	TRGV10	.	TRGJ1	13	-1	-1	23
21	2.3070585004119747E-4	TGTGCCACCTGGGACGGGCGGTATTATAAGAAACTCTTT	CATWDGRYYKKLF	TRGV2	.	TRGJ1	18	-1	-1	21
21	2.3070585004119747E-4	TGTGCTGCGTGGGATTTTGATTATAAGAAACTCTTT	CAAWDFDYKKLF	TRGV10	.	TRGJ1	15	-1	-1	19
21	2.3070585004119747E-4	TGTGCTGCGTGGGCCTATTATAAGAAACTCTTT	CAAWAYYKKLF	TRGV10	.	TRGJ2	12	-1	-1	15
21	2.3070585004119747E-4	TGTGCCACCTGGGACGGGCTTGGGAAACTCTTT	CATWDGLGKLF	TRGV2	.	TRGJ1	18	-1	-1	23
21	2.3070585004119747E-4	TGTGCCACCTGGGACAGTAAGAAACTCTTT	CATWDSKKLF	TRGV3	.	TRGJ1	16	-1	-1	17
21	2.3070585004119747E-4	TGTGCCACCTGGGATGGGAAACTCTTT	CATWDGKLF	TRGV5	.	TRGJ1	13	-1	-1	17
21	2.3070585004119747E-4	TGTGCCTCGGGGAAACTCTTT	CASGKLF	TRGV2	.	TRGJ1	5	-1	-1	11
20	2.1971985718209283E-4	TGTGCTGCGTGGGGACCGGGAGCCACTGGTTGGTTCAAGATATTT	CAAWGPGATGWFKIF	TRGV10	.	TRGJP1	12	-1	-1	22
20	2.1971985718209283E-4	TGTGCTGCGTGGGATAAGACCACTGGTTGGTTCAAGATATTT	CAAWDKTTGWFKIF	TRGV10	.	TRGJP1	14	-1	-1	8
20	2.1971985718209283E-4	TGTGCCACCTGGGATGGCCCGAATTATTATAAGAAACTCTTT	CATWDGPNYYKKLF	TRGV4	.	TRGJ1	19	-1	-1	19
20	2.1971985718209283E-4	TGTGCCACCTGGGACCCTAGGGGGTATTATAAGAAACTCTTT	CATWDPRGYYKKLF	TRGV7	.	TRGJ1	14	-1	-1	24
20	2.1971985718209283E-4	TGTGCCACCTGGGACGGACTTAGTGATTGGATCAAGACGTTT	CATWDGLSDWIKTF	TRGV2	.	TRGJP2	16	-1	-1	20
20	2.1971985718209283E-4	TGTGCTGCGTGGGATTTTCGTTATTATAAGAAACTCTTT	CAAWDFRYYKKLF	TRGV10	.	TRGJ1	15	-1	-1	20
20	2.1971985718209283E-4	TGTGCTGCGTGGGATTATCACGATTATAAGAAACTCTTT	CAAWDYHDYKKLF	TRGV10	.	TRGJ1	16	-1	-1	22
20	2.1971985718209283E-4	TGTGCCACCTGGGGGAGTAGTGATTGGATCAAGACGTTT	CATWGSSDWIKTF	TRGV8	.	TRGJP2	12	-1	-1	15
20	2.1971985718209283E-4	TGTGCCACCTGGGACGCAAGTGATTGGATCAAGACGTTT	CATWDASDWIKTF	TRGV3	.	TRGJP2	14	-1	-1	18
20	2.1971985718209283E-4	TGTGCTGCGTGGTCGAATTATTATAAGAAACTCTTT	CAAWSNYYKKLF	TRGV10	.	TRGJ1	11	-1	-1	12
20	2.1971985718209283E-4	TGTGCTGCGTGGGATTATGATTATAAGAAACTCTTT	CAAWDYDYKKLF	TRGV10	.	TRGJ1	16	-1	-1	16
20	2.1971985718209283E-4	TGTGCTGCGTGGGACTTGGACTATAAGAAACTCTTT	CAAWDLDYKKLF	TRGV10	.	TRGJ1	13	-1	-1	21
20	2.1971985718209283E-4	TGTGCCACCTGGGCCTATTATTATAAGAAACTCTTT	CATWAYYYKKLF	TRGV2	.	TRGJ1	12	-1	-1	16
20	2.1971985718209283E-4	TGTGCCACCTGGGATTGGAATTATAAGAAACTCTTT	CATWDWNYKKLF	TRGV8	.	TRGJ1	17	-1	-1	19
20	2.1971985718209283E-4	TGTGCCACCTGGGATGGGTATTATAAGAAACTCTTT	CATWDGYYKKLF	TRGV8	.	TRGJ1	17	-1	-1	18
20	2.1971985718209283E-4	TGTGCCACCTGGGACAGGTATTATAAGAAACTCTTT	CATWDRYYKKLF	TRGV3	.	TRGJ1	17	-1	-1	18
20	2.1971985718209283E-4	TGTGCTGCTCAGGCCTATTATAAGAAACTCTTT	CAAQAYYKKLF	TRGV10	.	TRGJ1	7	-1	-1	15
20	2.1971985718209283E-4	TGTGCTGCGTGGCCCTATTATAAGAAACTCTTT	CAAWPYYKKLF	TRGV10	.	TRGJ1	11	-1	-1	15
20	2.1971985718209283E-4	TGTGCCACCTGGGACAGGCTATGGAAACTCTTT	CATWDRLWKLF	TRGV3	.	TRGJ1	18	-1	-1	23
20	2.1971985718209283E-4	TGTGAACTCTTT	CELF	TRGV4	.	TRGJ1	3	-1	-1	4
19	2.087338643229882E-4	TGTGCCTTGTGGGAGGTGTCCTTTAGAGGGAATTATTATAAGAAACTCTTT	CALWEVSFRGNYYKKLF	TRGV9	.	TRGJ1	17	-1	-1	29
19	2.087338643229882E-4	TGTGCTGCGTGGGATTTGGGGCTGCATTATTATAAGAAACTCTTT	CAAWDLGLHYYKKLF	TRGV10	.	TRGJ1	15	-1	-1	25
19	2.087338643229882E-4	TGTGCTGCGTGGGATTATAAAAGTAGTGATTGGATCAAGACGTTT	CAAWDYKSSDWIKTF	TRGV10	.	TRGJP2	16	-1	-1	21
19	2.087338643229882E-4	TGTGCTGCGTGGGATTACCCTACCACTGGTTGGTTCAAGATATTT	CAAWDYPTTGWFKIF	TRGV10	.	TRGJP1	17	-1	-1	20
19	2.087338643229882E-4	TGTGCTGCGTGGGATAAAGGGGGGAATTATTATAAGAAACTCTTT	CAAWDKGGNYYKKLF	TRGV10	.	TRGJ1	14	-1	-1	23
19	2.087338643229882E-4	TGTGCTGCGTGGGACCCTTTCGGACCTGGTTGGTTCAAGATATTT	CAAWDPFGPGWFKIF	TRGV10	.	TRGJP1	13	-1	-1	25
19	2.087338643229882E-4	TGTGCTGCGTGGGACCCCTATACCACTGGTTGGTTCAAGATATTT	CAAWDPYTTGWFKIF	TRGV10	.	TRGJP1	13	-1	-1	18
19	2.087338643229882E-4	TGTGCCTTGTGGGAGGTGCCCCAGAATTATTATAAGAAACTCTTT	CALWEVPQNYYKKLF	TRGV9	.	TRGJ1	21	-1	-1	23
19	2.087338643229882E-4	TGTGCCTTGTGGGAGGGAAATACCACTGGTTGGTTCAAGATATTT	CALWEGNTTGWFKIF	TRGV9	.	TRGJP1	15	-1	-1	19
19	2.087338643229882E-4	TGTGCCACCTGGGATGGGCAAGGTAGTGATTGGATCAAGACGTTT	CATWDGQGSDWIKTF	TRGV4	.	TRGJP2	18	-1	-1	22
19	2.087338643229882E-4	TGTGCCACCTGGGACAGGCGTTATGTAACTTATAAGAAACTCTTT	CATWDRRYVTYKKLF	TRGV3	.	TRGJ1	18	-1	-1	29
19	2.087338643229882E-4	TGTGCTGCGTGGGTCCACCCTGATTATTATAAGAAACTCTTT	CAAWVHPDYYKKLF	TRGV10	.	TRGJ1	12	-1	-1	22
19	2.087338643229882E-4	TGTGCCTTGTGGGAGGTGGCTTATTATTATAAGAAACTCTTT	CALWEVAYYYKKLF	TRGV9	.	TRGJ1	17	-1	-1	22
19	2.087338643229882E-4	TGTGCCACCTGGGACGGGCTCGGTGATTGGATCAAGACGTTT	CATWDGLGDWIKTF	TRGV2	.	TRGJP2	21	-1	-1	22
19	2.087338643229882E-4	TGTGCCACCTGGGACAGGCCGAATTATTATAAGAAACTCTTT	CATWDRPNYYKKLF	TRGV7	.	TRGJ1	19	-1	-1	19
19	2.087338643229882E-4	TGTGCTGCGTGGTGGCCGAGGTATTATAAGAAACTCTTT	CAAWWPRYYKKLF	TRGV10	.	TRGJ1	11	-1	-1	21
19	2.087338643229882E-4	TGTGCTGCGTGGGATTTCGGGTTTTATAAGAAACTCTTT	CAAWDFGFYKKLF	TRGV10	.	TRGJ1	18	-1	-1	23
19	2.087338643229882E-4	TGTGCTGCGTGGGATTGGGCTTATTATAAGAAACTCTTT	CAAWDWAYYKKLF	TRGV10	.	TRGJ1	15	-1	-1	20
19	2.087338643229882E-4	TGTGCTGCGTGGGATTGGGGATATTATAAGAAACTCTTT	CAAWDWGYYKKLF	TRGV10	.	TRGJ1	15	-1	-1	21
19	2.087338643229882E-4	TGTGCTGCGTGGGATCTCACTGGTTGGTTCAAGATATTT	CAAWDLTGWFKIF	TRGV10	.	TRGJP1	14	-1	-1	17
19	2.087338643229882E-4	TGTGCTGCGTGGGATCCGTTTACGTATAAGAAACTCTTT	CAAWDPFTYKKLF	TRGV10	.	TRGJ1	14	-1	-1	24
19	2.087338643229882E-4	TGTGCTGCGTGGGACAAACCCCTTATAAAGAAACTCTTT	CAAWDKPLIKKLF	TRGV10	.	TRGJ1	13	-1	-1	22
19	2.087338643229882E-4	TGTGCTGCGTGGGAATCGAATTATTATAAGAAACTCTTT	CAAWESNYYKKLF	TRGV10	.	TRGJ1	13	-1	-1	15
19	2.087338643229882E-4	TGTGCTGCGAGACCCCCGAATTATTATAAGAAACTCTTT	CAARPPNYYKKLF	TRGV10	.	TRGJ1	8	-1	-1	16
19	2.087338643229882E-4	TGTGCCACCTGGGATGGGCTTTATTATAAGAAACTCTTT	CATWDGLYYKKLF	TRGV4	.	TRGJ1	18	-1	-1	20
19	2.087338643229882E-4	TGTGCCACCTGGGATACTGGATTATACGAGAAACTCTTT	CATWDTGLYEKLF	TRGV8	.	TRGJ1	15	-1	-1	20
19	2.087338643229882E-4	TGTGCCACCTGGGACCGGAATTATTATAAGAAACTCTTT	CATWDRNYYKKLF	TRGV4	.	TRGJ1	13	-1	-1	17
19	2.087338643229882E-4	TGTGCCACCTGGGACGGGCCGAATTGGATCAAGACGTTT	CATWDGPNWIKTF	TRGV2	.	TRGJP2	19	-1	-1	22
19	2.087338643229882E-4	TGTGCCACCTGGGACAGGCCGCATTATAAGAAACTCTTT	CATWDRPHYKKLF	TRGV5	.	TRGJ1	19	-1	-1	22
19	2.087338643229882E-4	TGTGCCACCTGGGACAGGCGAAGGTATAAGAAACTCTTT	CATWDRRRYKKLF	TRGV3	.	TRGJ1	18	-1	-1	24
19	2.087338643229882E-4	TGTGCCACCTGGGACAGGGGTTATTATAAGAAACTCTTT	CATWDRGYYKKLF	TRGV7	.	TRGJ1	17	-1	-1	20
19	2.087338643229882E-4	TGTGCTGCGTGGGACCCTTATTATAAGAAACTCTTT	CAAWDPYYKKLF	TRGV10	.	TRGJ1	13	-1	-1	17
19	2.087338643229882E-4	TGTGCCACCTGGGATTGTTATTATAAGAAACTCTTT	CATWDCYYKKLF	TRGV8	.	TRGJ1	14	-1	-1	17
19	2.087338643229882E-4	TGTGCCACCTGGGACCGCACCCGTTGTAAACTCTTT	CATWDRTRCKLF	TRGV7	.	TRGJ1	14	-1	-1	27
19	2.087338643229882E-4	TGTGCCACCTGGGACGGGCTTTTCGGGAAACTCTTT	CATWDGLFGKLF	TRGV2	.	TRGJ1	18	-1	-1	26
19	2.087338643229882E-4	TGTGCCACCTGGGACGGGGGCGGCGGGAAACTCTTT	CATWDGGGGKLF	TRGV3	.	TRGJ1	17	-1	-1	26
19	2.087338643229882E-4	TGTGCCACCTGGGACAGGCTTCCGAAGAAACTCTTT	CATWDRLPKKLF	TRGV5	.	TRGJ1	18	-1	-1	24
19	2.087338643229882E-4	TGTGCCACCTGGGACAGGGATTGGATCAAGACGTTT	CATWDRDWIKTF	TRGV2	.	TRGJP2	18	-1	-1	15
19	2.087338643229882E-4	TGTGCTGTATGGAATTATTATAAGAAACTCTTT	CAVWNYYKKLF	TRGV10	.	TRGJ1	16	-1	-1	11
19	2.087338643229882E-4	TGTGCTGCGTGGGGCACCCTTAAGAAACTCTTT	CAAWGTLKKLF	TRGV10	.	TRGJ1	12	-1	-1	20
19	2.087338643229882E-4	TGTGCTGGAGGGGCTGTATATAAGAAACTCTTT	CAGGAVYKKLF	TRGV10	.	TRGJ1	6	-1	-1	18
19	2.087338643229882E-4	TGTGCCACCTCCAGTGATTGGATCAAGACGTTT	CATSSDWIKTF	TRGV2	.	TRGJP2	9	-1	-1	12
19	2.087338643229882E-4	TGTGCCACCTGGGGCGATTATAAGAAACTCTTT	CATWGDYKKLF	TRGV2	.	TRGJ1	15	-1	-1	16
19	2.087338643229882E-4	TGTGCCACCTGGGATTGTTATAAGAAACTCTTT	CATWDCYKKLF	TRGV4	.	TRGJ1	14	-1	-1	13
19	2.087338643229882E-4	TGTGCCACCTGGGATGGGCGATCGAAACTCTTT	CATWDGRSKLF	TRGV4	.	TRGJ1	18	-1	-1	23
19	2.087338643229882E-4	TGTGCCACCTGGGACGGGGATAAGAAACTCTTT	CATWDGDKKLF	TRGV2	.	TRGJ1	17	-1	-1	19
19	2.087338643229882E-4	TGTGCCACCTGGGACAGGGATTGGGGACTCTTT	CATWDRDWGLF	TRGV5	.	TRGJ1	17	-1	-1	26
19	2.087338643229882E-4	TGTGCTGCGTGGAAGGGACAGAAACTCTTT	CAAWKGQKLF	TRGV10	.	TRGJ1	11	-1	-1	19
19	2.087338643229882E-4	TGTGCCCTCCCCCATTGGTTCAAGATATTT	CALPHWFKIF	TRGV9	.	TRGJP1	5	-1	-1	14
19	2.087338643229882E-4	TGTGCCACCTGGGACAGGCCCAATCTCTTT	CATWDRPNLF	TRGV3	.	TRGJ1	19	-1	-1	21
19	2.087338643229882E-4	TGTGCCACTGGTTGGTTCAAGATATTT	CATGWFKIF	TRGV7	.	TRGJP1	10	-1	-1	4
19	2.087338643229882E-4	TGTGCCACCTGGGCGAAGAAACTCTTT	CATWAKKLF	TRGV2	.	TRGJ1	12	-1	-1	15
19	2.087338643229882E-4	TGTGCCACCTGGGGCCAGGCCCTCTTT	CATWGQALF	TRGV2	.	TRGJ1	12	-1	-1	21
19	2.087338643229882E-4	TGTGCCACCTTTAAGAAACTCTTT	CATFKKLF	TRGV8	.	TRGJ1	9	-1	-1	11
19	2.087338643229882E-4	TGTGCCACCTGGGACGGTCTCTTT	CATWDGLF	TRGV2	.	TRGJ1	16	-1	-1	18
19	2.087338643229882E-4	TGTGCCACCTGGGAAGAGACGTTT	CATWEETF	TRGV4	.	TRGJP2	13	-1	-1	16
19	2.087338643229882E-4	TGTGCCCTCAGGAAACTCTTT	CALRKLF	TRGV8	.	TRGJ1	5	-1	-1	11
18	1.9774787146388355E-4	TGTGCTGCGTGGGAAGCCGAGCTATATACCACTGGTTGGTTCAAGATATTT	CAAWEAELYTTGWFKIF	TRGV10	.	TRGJP1	13	-1	-1	22
18	1.9774787146388355E-4	TGTGCTGCGGGGACCTTGGCGTGCCAACGGGGTTATTATAAGAAACTCTTT	CAAGTLACQRGYYKKLF	TRGV10	.	TRGJ1	12	-1	-1	32
18	1.9774787146388355E-4	TGTGCCACCTGGGACGGGCAGCTCGGATTTAGTGATTGGATCAAGACGTTT	CATWDGQLGFSDWIKTF	TRGV2	.	TRGJP2	18	-1	-1	29
18	1.9774787146388355E-4	TGTGCTGCGTGGGATAAAATGTATACCACTGGTTGGTTCAAGATATTT	CAAWDKMYTTGWFKIF	TRGV10	.	TRGJP1	14	-1	-1	21
18	1.9774787146388355E-4	TGTGCCTTGTGGGAGGTGCGGTTTATATTTTATTATAAGAAACTCTTT	CALWEVRFIFYYKKLF	TRGV9	.	TRGJ1	18	-1	-1	29
18	1.9774787146388355E-4	TGTGCCACCTGGGACGTTCGGGGAAGTAGTGATTGGATCAAGACGTTT	CATWDVRGSSDWIKTF	TRGV2	.	TRGJP2	15	-1	-1	24
18	1.9774787146388355E-4	TGTGCTGCGTGGTCGGTTTGTAGGAGTTATTATAAGAAACTCTTT	CAAWSVCRSYYKKLF	TRGV10	.	TRGJ1	11	-1	-1	23
18	1.9774787146388355E-4	TGTGCTGCGTGGGTCTCCCCAGGGGGTTATTATAAGAAACTCTTT	CAAWVSPGGYYKKLF	TRGV10	.	TRGJ1	12	-1	-1	26
18	1.9774787146388355E-4	TGTGCTGCGTGGGAGGGGCGGTCCACTGGTTGGTTCAAGATATTT	CAAWEGRSTGWFKIF	TRGV10	.	TRGJP1	13	-1	-1	22
18	1.9774787146388355E-4	TGTGCTGCGTGGGAACCGCGTATTTGTAGTTGGTTCAAGATATTT	CAAWEPRICSWFKIF	TRGV10	.	TRGJP1	13	-1	-1	28
18	1.9774787146388355E-4	TGTGCCACCTGGGACTTTACCGGGGGTGATTGGATCAAGACGTTT	CATWDFTGGDWIKTF	TRGV2	.	TRGJP2	14	-1	-1	25
18	1.9774787146388355E-4	TGTGCCACCTGGGACGGCGAATGGGGTGATTGGATCAAGACGTTT	CATWDGEWGDWIKTF	TRGV2	.	TRGJP2	16	-1	-1	25
18	1.9774787146388355E-4	TGTGCTGCGTGGTTCGAAGGGAATTATTATAAGAAACTCTTT	CAAWFEGNYYKKLF	TRGV10	.	TRGJ1	11	-1	-1	20
18	1.9774787146388355E-4	TGTGCTGCGTGGGATTATCAGGGTTTTTATAAGAAACTCTTT	CAAWDYQGFYKKLF	TRGV10	.	TRGJ1	16	-1	-1	23
18	1.9774787146388355E-4	TGTGCCACCTGGGACGGGCTCGGAGATTGGATCAAGACGTTT	CATWDGLGDWIKTF	TRGV2	.	TRGJP2	21	-1	-1	24
18	1.9774787146388355E-4	TGTGCCACCTGGGACGGGCCGAATTATTATAAGAAACTCTTT	CATWDGPNYYKKLF	TRGV2	.	TRGJ1	19	-1	-1	19
18	1.9774787146388355E-4	TGTGCCACCTGGGACGAAGAGGATGATTGGATCAAGACGTTT	CATWDEEDDWIKTF	TRGV2	.	TRGJP2	15	-1	-1	23
18	1.9774787146388355E-4	TGTGCTGCGTGGGATTTAAGTGGTTGGTTCAAGATATTT	CAAWDLSGWFKIF	TRGV10	.	TRGJP1	15	-1	-1	20
18	1.9774787146388355E-4	TGTGCTGCGTGGGATCGGGGGGATTATAAGAAACTCTTT	CAAWDRGDYKKLF	TRGV10	.	TRGJ1	14	-1	-1	22
18	1.9774787146388355E-4	TGTGCTGCGTGGGATGCCTATTATTATAAGAAACTCTTT	CAAWDAYYYKKLF	TRGV10	.	TRGJ1	14	-1	-1	19
18	1.9774787146388355E-4	TGTGCTGCGCCCGAGGGATTCTATTATAAGAAACTCTTT	CAAPEGFYYKKLF	TRGV10	.	TRGJ1	8	-1	-1	21
18	1.9774787146388355E-4	TGTGCCACCTGGGATGGACCTTATTATAAGAAACTCTTT	CATWDGPYYKKLF	TRGV4	.	TRGJ1	19	-1	-1	20
18	1.9774787146388355E-4	TGTGCCACCTGGGACAGGCGAGGTTATAAGAAACTCTTT	CATWDRRGYKKLF	TRGV3	.	TRGJ1	18	-1	-1	23
18	1.9774787146388355E-4	TGTGCTGCGTGGGTGAATTATTATAAGAAACTCTTT	CAAWVNYYKKLF	TRGV10	.	TRGJ1	12	-1	-1	14
18	1.9774787146388355E-4	TGTGCTGCGTGGGATTGTTATTATAAGAAACTCTTT	CAAWDCYYKKLF	TRGV10	.	TRGJ1	15	-1	-1	17
18	1.9774787146388355E-4	TGTGCTGCGTGGGATTATAGTTATAAGAAACTCTTT	CAAWDYSYKKLF	TRGV10	.	TRGJ1	16	-1	-1	20
18	1.9774787146388355E-4	TGTGCTGCGTGGGATGAATATTATAAGAAACTCTTT	CAAWDEYYKKLF	TRGV10	.	TRGJ1	14	-1	-1	15
18	1.9774787146388355E-4	TGTGCCACCTGGGATGTTAGGTATAAGAAACTCTTT	CATWDVRYKKLF	TRGV4	.	TRGJ2	15	-1	-1	21
18	1.9774787146388355E-4	TGTGCCACCTGGGAAGTTGAGTGGAAGAAACTCTTT	CATWEVEWKKLF	TRGV2	.	TRGJ1	13	-1	-1	24
18	1.9774787146388355E-4	TCCTGGCGGGGTAGTGATTGGATCAAGACGTTT	SWRGSDWIKTF	TRGV4	.	TRGJP2	0	-1	-1	10
18	1.9774787146388355E-4	TGTGCCACCTTGGGTTATTATAAGAAACTCTTT	CATLGYYKKLF	TRGV4	.	TRGJ1	13	-1	-1	14
18	1.9774787146388355E-4	TGTGCCACCTGGGTCAGAAAGGGGAAACTCTTT	CATWVRKGKLF	TRGV2	.	TRGJ1	12	-1	-1	23
18	1.9774787146388355E-4	TGTGCCACCTGGGGGGATTATAAGAAACTCTTT	CATWGDYKKLF	TRGV4	.	TRGJ1	12	-1	-1	16
18	1.9774787146388355E-4	TGTGCCACCTGGGATGGGGATAAGAAACTCTTT	CATWDGDKKLF	TRGV4	.	TRGJ1	17	-1	-1	19
18	1.9774787146388355E-4	TGTGCCACCTGGGACGCCCCCATGAAACTCTTT	CATWDAPMKLF	TRGV2	.	TRGJ1	15	-1	-1	23
18	1.9774787146388355E-4	TGTGCCACCTGGGACAGAAATAAGAAACTCTTT	CATWDRNKKLF	TRGV2	.	TRGJ1	14	-1	-1	19
18	1.9774787146388355E-4	TGTGCCACCGAGTCCCCGGGGATCAAGACGTTT	CATESPGIKTF	TRGV4	.	TRGJP2	8	-1	-1	19
18	1.9774787146388355E-4	TGTGCCACGGTTTCGTTTACTTCTTGGCTCTTT	CATVSFTSWLF	TRGV4	.	TRGJ1	7	-1	-1	27
18	1.9774787146388355E-4	TGTGCCACCTGGGCGGTGGAGAAACTCTTT	CATWAVEKLF	TRGV2	.	TRGJ1	15	-1	-1	19
18	1.9774787146388355E-4	TGTGCCACCTGGGATTGTAAGAAACTCTTT	CATWDCKKLF	TRGV4	.	TRGJ1	14	-1	-1	13
18	1.9774787146388355E-4	TGTGCCACCCGGGGGTATAAGAAACTCTTT	CATRGYKKLF	TRGV8	.	TRGJ1	12	-1	-1	15
18	1.9774787146388355E-4	TGTGCTTCTGGTTGGTTCAAGATATTT	CASGWFKIF	TRGV10	.	TRGJP1	5	-1	-1	7
18	1.9774787146388355E-4	TGTGCCACGCGTCACAAGAAACTCTTT	CATRHKKLF	TRGV5	.	TRGJ1	7	-1	-1	15
18	1.9774787146388355E-4	TGTGCCACGGTAGTTCGGAAACTCTTT	CATVVRKLF	TRGV8	.	TRGJ1	7	-1	-1	17
18	1.9774787146388355E-4	TGTGCCACCAAGAAACTCTTT	CATKKLF	TRGV3	.	TRGJ1	8	-1	-1	9
17	1.867618786047789E-4	TGTGCTGCGTGGGATTTTAAGATTTATACCACTGGTTGGTTCAAGATATTT	CAAWDFKIYTTGWFKIF	TRGV10	.	TRGJP1	15	-1	-1	24
17	1.867618786047789E-4	TGTGCTGCGTGGGATTCTGGTGGAATTACCACTGGTTGGTTCAAGATATTT	CAAWDSGGITTGWFKIF	TRGV10	.	TRGJP1	15	-1	-1	19
17	1.867618786047789E-4	TGTGCTGCGTGGGACCTCTCATCTCACGGAGTATATTATAAGAAACTCTTT	CAAWDLSSHGVYYKKLF	TRGV10	.	TRGJ1	13	-1	-1	33
17	1.867618786047789E-4	TGTGCTGCGTGGGCCTACCCCGGTACCACTGGTTGGTTCAAGATATTT	CAAWAYPGTTGWFKIF	TRGV10	.	TRGJP1	12	-1	-1	23
17	1.867618786047789E-4	TGTGCTGCGTGGGATTACGCGTTGGCCACTGGTTGGTTCAAGATATTT	CAAWDYALATGWFKIF	TRGV10	.	TRGJP1	18	-1	-1	25
17	1.867618786047789E-4	TGTGCTGCGTGGGATAGGTGGGCCGGCACTGGTTGGTTCAAGATATTT	CAAWDRWAGTGWFKIF	TRGV10	.	TRGJP1	14	-1	-1	26
17	1.867618786047789E-4	TGTGCCTTGTGGGAGGAAGTCGACCCGAATTATTATAAGAAACTCTTT	CALWEEVDPNYYKKLF	TRGV9	.	TRGJ1	15	-1	-1	25
17	1.867618786047789E-4	TGTGCTGCGTGGGGCAAATTGCTGAATTATTATAAGAAACTCTTT	CAAWGKLLNYYKKLF	TRGV10	.	TRGJ1	12	-1	-1	16
17	1.867618786047789E-4	TGTGCTGCGTGGGGGCCCAACTCCCCCTCCTATAAGAAACTCTTT	CAAWGPNSPSYKKLF	TRGV10	.	TRGJ1	12	-1	-1	30
17	1.867618786047789E-4	TGTGCTGCGTGGGATTGCCGGACGGATTATTATAAGAAACTCTTT	CAAWDCRTDYYKKLF	TRGV10	.	TRGJ1	15	-1	-1	22
17	1.867618786047789E-4	TGTGCTGCGTGGGATTATACCCGCACCGATTATAAGAAACTCTTT	CAAWDYTRTDYKKLF	TRGV10	.	TRGJ1	16	-1	-1	28
17	1.867618786047789E-4	TGTGCTGCGTGGGATTATAACCCCACTGGTTGGTTCAAGATATTT	CAAWDYNPTGWFKIF	TRGV10	.	TRGJP1	25	-1	-1	22
17	1.867618786047789E-4	TGTGCTGCGTGGGATCCTCCCCTCGGGTTTTATAAGAAACTCTTT	CAAWDPPLGFYKKLF	TRGV10	.	TRGJ1	14	-1	-1	29
17	1.867618786047789E-4	TGTGCTGCGTGGGATGGTGATGCCACTGGTTGGTTCAAGATATTT	CAAWDGDATGWFKIF	TRGV10	.	TRGJP1	14	-1	-1	19
17	1.867618786047789E-4	TGTGCTGCGTGGGATACGTTCCCGGATTATTATAAGAAACTCTTT	CAAWDTFPDYYKKLF	TRGV10	.	TRGJ2	18	-1	-1	22
17	1.867618786047789E-4	TGTGCCTTGTGGGTTCGAGACCATAATTATTATAAGAAACTCTTT	CALWVRDHNYYKKLF	TRGV9	.	TRGJ1	12	-1	-1	24
17	1.867618786047789E-4	TGTGCCACCTGGGATAGTTGGAAGGGGAGTTATAAGAAACTCTTT	CATWDSWKGSYKKLF	TRGV8	.	TRGJ1	16	-1	-1	29
17	1.867618786047789E-4	TGTGCCACCTGGGACCGATATAGTAGTGATTGGATCAAGACGTTT	CATWDRYSSDWIKTF	TRGV2	.	TRGJP2	14	-1	-1	17
17	1.867618786047789E-4	TGTGCCACCTGGGACGGGCCCTGTTTCGATTGGATCAAGACGTTT	CATWDGPCFDWIKTF	TRGV2	.	TRGJP2	20	-1	-1	27
17	1.867618786047789E-4	TGTGCTGCGTGGGATTTCACCCGTTATTATAAGAAACTCTTT	CAAWDFTRYYKKLF	TRGV10	.	TRGJ1	15	-1	-1	23
17	1.867618786047789E-4	TGTGCTGCGTGGGATTATTCGGATTATTATAAGAAACTCTTT	CAAWDYSDYYKKLF	TRGV10	.	TRGJ1	16	-1	-1	13
17	1.867618786047789E-4	TGTGCTGCGTGGGATGGATTGAATTATTATAAGAAACTCTTT	CAAWDGLNYYKKLF	TRGV10	.	TRGJ1	14	-1	-1	17
17	1.867618786047789E-4	TGTGCTGCGCCTTCGCCAGAGGGGTATTATAAGAAACTCTTT	CAAPSPEGYYKKLF	TRGV10	.	TRGJ1	8	-1	-1	24
17	1.867618786047789E-4	TGTGCCTTGTGGGAGGTGCTCTTAGTTTATAAGAAACTCTTT	CALWEVLLVYKKLF	TRGV9	.	TRGJ1	18	-1	-1	26
17	1.867618786047789E-4	TGTGCCTTGTGGGAGGTGATGAATTATTATAAGAAACTCTTT	CALWEVMNYYKKLF	TRGV9	.	TRGJ1	17	-1	-1	20
17	1.867618786047789E-4	TGTGCCACCTGGGATATTGGTAGTGATTGGATCAAGACGTTT	CATWDIGSDWIKTF	TRGV4	.	TRGJP2	14	-1	-1	19
17	1.867618786047789E-4	TGTGCCACCTGGGACGGGCGAAGTGATTGGATCAAGACGTTT	CATWDGRSDWIKTF	TRGV2	.	TRGJP2	18	-1	-1	21
17	1.867618786047789E-4	TGTGCCACCTGGGACGGGAATAGTGATTGGATCAAGACGTTT	CATWDGNSDWIKTF	TRGV2	.	TRGJP2	17	-1	-1	20
17	1.867618786047789E-4	TGTGCCACCTGGGACGAGTGTAGTGATTGGATCAAGACGTTT	CATWDECSDWIKTF	TRGV2	.	TRGJP2	15	-1	-1	19
17	1.867618786047789E-4	TGTGCCACCTGGGACAGGCACGATTATTATAAGAAACTCTTT	CATWDRHDYYKKLF	TRGV7	.	TRGJ1	18	-1	-1	22
17	1.867618786047789E-4	TGTGCCACCTGGGAAGGAAGTAGTGATTGGATCAAGACGTTT	CATWEGSSDWIKTF	TRGV2	.	TRGJP2	16	-1	-1	18
17	1.867618786047789E-4	TGTGCTGCGTGGGATTCCCATGGTTGGTTCAAGATATTT	CAAWDSHGWFKIF	TRGV10	.	TRGJP1	15	-1	-1	8
17	1.867618786047789E-4	TGTGCTGCGTGGGATTATAGTTATTATAAGAAACTCTTT	CAAWDYSYYKKLF	TRGV10	.	TRGJ1	16	-1	-1	20
17	1.867618786047789E-4	TGTGCTGCGTGGGACGGTAGGCATTATAAGAAACTCTTT	CAAWDGRHYKKLF	TRGV10	.	TRGJ1	13	-1	-1	22
17	1.867618786047789E-4	TGTGCTGCGTGGGAACACCTTTATTATAAGAAACTCTTT	CAAWEHLYYKKLF	TRGV10	.	TRGJ1	13	-1	-1	20
17	1.867618786047789E-4	TGTGCCACCTGGTCAAATAGTGATTGGATCAAGACGTTT	CATWSNSDWIKTF	TRGV2	.	TRGJP2	11	-1	-1	17
17	1.867618786047789E-4	TGTGCCACCTGGGATGGGCGATACCATAAGAAACTCTTT	CATWDGRYHKKLF	TRGV4	.	TRGJ1	18	-1	-1	25
17	1.867618786047789E-4	TGTGCCACCTGGGACGGGCCGGGGTATAAGAAACTCTTT	CATWDGPGYKKLF	TRGV2	.	TRGJ1	19	-1	-1	24
17	1.867618786047789E-4	TGTGCTGCGTCCCCGTTTTATTATAAGAAACTCTTT	CAASPFYYKKLF	TRGV10	.	TRGJ1	9	-1	-1	17
17	1.867618786047789E-4	TGTGCTGCGTGGGCTAGTTATTATAAGAAACTCTTT	CAAWASYYKKLF	TRGV10	.	TRGJ1	12	-1	-1	17
17	1.867618786047789E-4	TGTGCTGCGTGGGGCAGCTATTATAAGAAACTCTTT	CAAWGSYYKKLF	TRGV10	.	TRGJ1	12	-1	-1	18
17	1.867618786047789E-4	TGTGCTGCGTGGGGGAGATATTATAAGAAACTCTTT	CAAWGRYYKKLF	TRGV10	.	TRGJ1	12	-1	-1	18
17	1.867618786047789E-4	TGTGCTGCGTGGGATTTTGGCTGGTTCAAGATATTT	CAAWDFGWFKIF	TRGV10	.	TRGJP1	15	-1	-1	17
17	1.867618786047789E-4	TGTGCTGCGTGGGAGCTTTATTATAAGAAACTCTTT	CAAWELYYKKLF	TRGV10	.	TRGJ1	13	-1	-1	17
17	1.867618786047789E-4	TGTGCTGCGGGCCACCCCCCCAATAAGAAACTCTTT	CAAGHPPNKKLF	TRGV10	.	TRGJ1	8	-1	-1	22
17	1.867618786047789E-4	TGTGCCACCTGTCCCAATTATTATAAGAAACTCTTT	CATCPNYYKKLF	TRGV7	.	TRGJ1	10	-1	-1	15
17	1.867618786047789E-4	TGTGCCACCTGGGATGGGCCTTATAAGAAACTCTTT	CATWDGPYKKLF	TRGV4	.	TRGJ1	19	-1	-1	20
17	1.867618786047789E-4	TGTGCCACCTGGGATAATTATTATAAGAAACTCTTT	CATWDNYYKKLF	TRGV8	.	TRGJ1	15	-1	-1	15
17	1.867618786047789E-4	TGTGCCACCTGGGACGGCCGAGCGGAGAAACTCTTT	CATWDGRAEKLF	TRGV2	.	TRGJ1	16	-1	-1	25
17	1.867618786047789E-4	TGTGCCACCTGGGACGGGCGAAGGTGGAAACTCTTT	CATWDGRRWKLF	TRGV2	.	TRGJ1	18	-1	-1	26
17	1.867618786047789E-4	TGTGCCACCTGGGACGGAGGGTATAAGAAACTCTTT	CATWDGGYKKLF	TRGV2	.	TRGJ1	16	-1	-1	21
17	1.867618786047789E-4	TGTGCTGCGTGGGATCTATATAAGAAACTCTTT	CAAWDLYKKLF	TRGV10	.	TRGJ1	14	-1	-1	18
17	1.867618786047789E-4	TGTGCCACCTGGGATTGGAATAAGAAACTCTTT	CATWDWNKKLF	TRGV4	.	TRGJ1	17	-1	-1	19
17	1.867618786047789E-4	TGTGCCACCTGGGATGGGCTCGGGAAACTCTTT	CATWDGLGKLF	TRGV4	.	TRGJ1	18	-1	-1	23
17	1.867618786047789E-4	TGTGCCACCTGGGATGGGCGAGCGGGACTCTTT	CATWDGRAGLF	TRGV4	.	TRGJ1	18	-1	-1	26
17	1.867618786047789E-4	TGTGCCACCTGGGACGGGCTAGAGAAACTCTTT	CATWDGLEKLF	TRGV2	.	TRGJ1	18	-1	-1	22
17	1.867618786047789E-4	TGTGCCACCTGGGACAGCTTGGTGGGACTCTTT	CATWDSLVGLF	TRGV3	.	TRGJ1	16	-1	-1	26
17	1.867618786047789E-4	TGTGCTGCGGATTATTATAAGAAACTCTTT	CAADYYKKLF	TRGV10	.	TRGJ1	8	-1	-1	7
17	1.867618786047789E-4	TGTGCCACCTGGGATGAGGAGAAACTCTTT	CATWDEEKLF	TRGV8	.	TRGJ1	18	-1	-1	19
17	1.867618786047789E-4	TGTGCCACGACTTATTATAAGAAACTCTTT	CATTYYKKLF	TRGV4	.	TRGJ1	7	-1	-1	7
17	1.867618786047789E-4	TGTGCGGGTAGTGATTGGATCAAGACGTTT	CAGSDWIKTF	TRGV4	.	TRGJP2	4	-1	-1	7
17	1.867618786047789E-4	CGTGCTGCGTGGGATACGAAGAAACTCTTT	RAAWDTKKLF	TRGV10	.	TRGJ1	17	-1	-1	18
17	1.867618786047789E-4	TGTGCCACCTGGCCCCGGAAACTCTTT	CATWPRKLF	TRGV3	.	TRGJ1	11	-1	-1	17
17	1.867618786047789E-4	TGTGCCACCTGGGACGCGGGACTCTTT	CATWDAGLF	TRGV2	.	TRGJ1	15	-1	-1	20
17	1.867618786047789E-4	TGTGCCACCTGGGAAAAGAAACTCTTT	CATWEKKLF	TRGV5	.	TRGJ1	13	-1	-1	15
17	1.867618786047789E-4	TGTGCCACCCAGGAGGATCGGCTCTTT	CATQEDRLF	TRGV4	.	TRGJ1	8	-1	-1	21
17	1.867618786047789E-4	TGTGCCACCTGGGATGGACTCTTT	CATWDGLF	TRGV4	.	TRGJ1	16	-1	-1	17
17	1.867618786047789E-4	TGTGCCACCTGGGACCGGCTCTTT	CATWDRLF	TRGV2	.	TRGJ1	18	-1	-1	18
17	1.867618786047789E-4	TGTGCCACCCGAGGGAAACTCTTT	CATRGKLF	TRGV5	.	TRGJ1	8	-1	-1	14
17	1.867618786047789E-4	TGTGCCACCGACGGACTCTTT	CATDGLF	TRGV8	.	TRGJ1	8	-1	-1	14
17	1.867618786047789E-4	TGTTGGTTCAAGATATTT	CWFKIF	TRGV10	.	TRGJP1	2	-1	-1	1
16	1.7577588574567427E-4	TGTGCCACCTGGGACTCGGGCCGGGGTAGTGATTGGATCAAGACGTTT	CATWDSGRGSDWIKTF	TRGV2	.	TRGJP2	21	-1	-1	25
16	1.7577588574567427E-4	TGTGCCACCTGGGACGGGTCATATAGTAGTGATTGGATCAAGACGTTT	CATWDGSYSSDWIKTF	TRGV2	.	TRGJP2	17	-1	-1	20
16	1.7577588574567427E-4	TGTGCCACCTGGGACAGGCAGGTTAGTAGTGATTGGATCAAGACGTTT	CATWDRQVSSDWIKTF	TRGV3	.	TRGJP2	18	-1	-1	23
16	1.7577588574567427E-4	TGTGCTGCGTGGGTCCTCCCAGGGGGTCAGAATAAGAAACTCTTT	CAAWVLPGGQNKKLF	TRGV10	.	TRGJ1	12	-1	-1	31
16	1.7577588574567427E-4	TGTGCTGCGTGGGATTGCCCCCCAAATAGGTATAAGAAACTCTTT	CAAWDCPPNRYKKLF	TRGV10	.	TRGJ1	15	-1	-1	30
16	1.7577588574567427E-4	TGTGCTGCGTGGGATTATAGGGTGGGTTATTATAAGAAACTCTTT	CAAWDYRVGYYKKLF	TRGV10	.	TRGJ1	16	-1	-1	26
16	1.7577588574567427E-4	TGTGCTGCGTGGGATGGAGGACCGCTTTATTATAAGAAACTCTTT	CAAWDGGPLYYKKLF	TRGV10	.	TRGJ1	14	-1	-1	26
16	1.7577588574567427E-4	TGTGCTGCGTGGGATAAGGGGATACTTTATTATAAGAAACTCTTT	CAAWDKGILYYKKLF	TRGV10	.	TRGJ1	14	-1	-1	26
16	1.7577588574567427E-4	TGTGCCTTGTGGGAGGTGGATCCCACTGGTTGGTTCAAGATATTT	CALWEVDPTGWFKIF	TRGV9	.	TRGJP1	25	-1	-1	19
16	1.7577588574567427E-4	TGTGCCACCTGGGATCGGGGGAGTAGTGATTGGATCAAGACGTTT	CATWDRGSSDWIKTF	TRGV2	.	TRGJP2	18	-1	-1	21
16	1.7577588574567427E-4	TGTGCCACCTGGGACGGGCCTAGTAGTGATTGGATCAAGACGTTT	CATWDGPSSDWIKTF	TRGV2	.	TRGJP2	19	-1	-1	20
16	1.7577588574567427E-4	TGTGCCACCTGGGACGGGCGTGGTAGTGATTGGATCAAGACGTTT	CATWDGRGSDWIKTF	TRGV2	.	TRGJP2	18	-1	-1	22
16	1.7577588574567427E-4	TGTGCCACCTGGGACGGGCGGAGTAGTGATTGGATCAAGACGTTT	CATWDGRSSDWIKTF	TRGV2	.	TRGJP2	18	-1	-1	21
16	1.7577588574567427E-4	TGTGCCACCTGGGAAGGGGATAGTAGTGATTGGATCAAGACGTTT	CATWEGDSSDWIKTF	TRGV2	.	TRGJP2	17	-1	-1	19
16	1.7577588574567427E-4	TGTGCTGCGTGGGTTCATACCACTGGTTGGTTCAAGATATTT	CAAWVHTTGWFKIF	TRGV10	.	TRGJP1	12	-1	-1	16
16	1.7577588574567427E-4	TGTGCTGCGTGGGATTTCCGTTCTTATTATAAGAAACTCTTT	CAAWDFRSYYKKLF	TRGV10	.	TRGJ1	15	-1	-1	23
16	1.7577588574567427E-4	TGTGCTGCGTGGGATTGTGCCACTGGTTGGTTCAAGATATTT	CAAWDCATGWFKIF	TRGV10	.	TRGJP1	15	-1	-1	19
16	1.7577588574567427E-4	TGTGCTGCGTGGGATTACAGGGCTTATTATAAGAAACTCTTT	CAAWDYRAYYKKLF	TRGV10	.	TRGJ1	17	-1	-1	23
16	1.7577588574567427E-4	TGTGCTGCGTGGGATCTGACCACTGGTTGGTTCAAGATATTT	CAAWDLTTGWFKIF	TRGV10	.	TRGJP1	14	-1	-1	8
16	1.7577588574567427E-4	TGTGCTGCGTGGAGACCAGGGGTTTATTATAAGAAACTCTTT	CAAWRPGVYYKKLF	TRGV10	.	TRGJ2	11	-1	-1	23
16	1.7577588574567427E-4	TGTGCCACCTGGGATCATAGTAGTGATTGGATCAAGACGTTT	CATWDHSSDWIKTF	TRGV2	.	TRGJP2	13	-1	-1	16
16	1.7577588574567427E-4	TGTGCCACCTGGGATCAAACCAGTGATTGGATCAAGACGTTT	CATWDQTSDWIKTF	TRGV2	.	TRGJP2	13	-1	-1	21
16	1.7577588574567427E-4	TGTGCCACCTGGGATAGGGGGGGTGATTGGATCAAGACGTTT	CATWDRGGDWIKTF	TRGV8	.	TRGJP2	17	-1	-1	22
16	1.7577588574567427E-4	TGTGCCACCTGGGACCGACGTAGTGATTGGATCAAGACGTTT	CATWDRRSDWIKTF	TRGV2	.	TRGJP2	14	-1	-1	19
16	1.7577588574567427E-4	TGTGCCACCTGGGACGGGCTTGGTGATTGGATCAAGACGTTT	CATWDGLGDWIKTF	TRGV2	.	TRGJP2	18	-1	-1	22
16	1.7577588574567427E-4	TGTGCCACCCCCTTAGGGTGCCGTGATTGGATCAAGACGTTT	CATPLGCRDWIKTF	TRGV2	.	TRGJP2	8	-1	-1	22
16	1.7577588574567427E-4	TGTGCTGCGTGGGTTCCGAATTATTATAAGAAACTCTTT	CAAWVPNYYKKLF	TRGV10	.	TRGJ1	20	-1	-1	16
16	1.7577588574567427E-4	TGTGCTGCGTGGGGTCGGAATTATTATAAGAAACTCTTT	CAAWGRNYYKKLF	TRGV10	.	TRGJ1	12	-1	-1	17
16	1.7577588574567427E-4	TGTGCTGCGTGGGATTCGGATTATTATAAGAAACTCTTT	CAAWDSDYYKKLF	TRGV10	.	TRGJ1	15	-1	-1	13
16	1.7577588574567427E-4	TGTGCTGCGTGGGATTGTCCCCTTAAAAAGAAACTCTTT	CAAWDCPLKKKLF	TRGV10	.	TRGJ1	15	-1	-1	27
16	1.7577588574567427E-4	TGTGCTGCGTGGGATCACTTCTATTATAAGAAACTCTTT	CAAWDHFYYKKLF	TRGV10	.	TRGJ1	17	-1	-1	21
16	1.7577588574567427E-4	TGTGCTGCGTGGGACTCAGATTATTATAAGAAACTCTTT	CAAWDSDYYKKLF	TRGV10	.	TRGJ1	13	-1	-1	19
16	1.7577588574567427E-4	TGTGCTGCGTGGGAGACAAATTATTATAAGAAACTCTTT	CAAWETNYYKKLF	TRGV10	.	TRGJ1	13	-1	-1	18
16	1.7577588574567427E-4	TGTGCTGCGTGGGAATTGCATTATTATAAGAAACTCTTT	CAAWELHYYKKLF	TRGV10	.	TRGJ1	13	-1	-1	13
16	1.7577588574567427E-4	TGTGCCACCTGGGCCAGTAGTGATTGGATCAAGACGTTT	CATWASSDWIKTF	TRGV4	.	TRGJP2	12	-1	-1	15
16	1.7577588574567427E-4	TGTGCCACCTGGGGTTGTAGTGATTGGATCAAGACGTTT	CATWGCSDWIKTF	TRGV8	.	TRGJP2	12	-1	-1	16
16	1.7577588574567427E-4	TGTGCCACCTGGGATTCGAATTATTATAAGAAACTCTTT	CATWDSNYYKKLF	TRGV4	.	TRGJ1	14	-1	-1	13
16	1.7577588574567427E-4	TGTGCCACCTGGGATGTGAATTATTATAAGAAACTCTTT	CATWDVNYYKKLF	TRGV4	.	TRGJ2	15	-1	-1	17
16	1.7577588574567427E-4	TGTGCCACCTGGGATGGGGGGGGGTATAAGAAACTCTTT	CATWDGGGYKKLF	TRGV4	.	TRGJ1	17	-1	-1	24
16	1.7577588574567427E-4	TGTGCCACCTGGGATAGGCCGCGCTATAAGAAACTCTTT	CATWDRPRYKKLF	TRGV8	.	TRGJ1	19	-1	-1	24
16	1.7577588574567427E-4	TGTGCCACCTGGGACTGTCCTTATTATAAGAAACTCTTT	CATWDCPYYKKLF	TRGV5	.	TRGJ1	20	-1	-1	20
16	1.7577588574567427E-4	TGTGCCACCTGGGACAGGCCGTTCTTTCAGAAACTCTTT	CATWDRPFFQKLF	TRGV7	.	TRGJ1	19	-1	-1	28
16	1.7577588574567427E-4	TGTGCCACCTGGGACAGGCCGAATTGGTTCAAGATATTT	CATWDRPNWFKIF	TRGV5	.	TRGJP1	19	-1	-1	23
16	1.7577588574567427E-4	TGTGCTTATCCTTCCACTGGTTGGTTCAAGATATTT	CAYPSTGWFKIF	TRGV10	.	TRGJP1	5	-1	-1	13
16	1.7577588574567427E-4	TGTGCTCCCGGGGCCACTGGTTGGTTCAAGATATTT	CAPGATGWFKIF	TRGV10	.	TRGJP1	5	-1	-1	13
16	1.7577588574567427E-4	TGTGCTGCCCCTACGTTTTATTATAAGAAACTCTTT	CAAPTFYYKKLF	TRGV10	.	TRGJ1	7	-1	-1	17
16	1.7577588574567427E-4	TGTGCTGCGTGGGCCCCTTATTATAAGAAACTCTTT	CAAWAPYYKKLF	TRGV10	.	TRGJ1	12	-1	-1	17
16	1.7577588574567427E-4	TGTGCTGCGTGGGAGATATATTATAAGAAACTCTTT	CAAWEIYYKKLF	TRGV10	.	TRGJ1	13	-1	-1	18
16	1.7577588574567427E-4	TGTGCTGCGTGGACCTCTTATTATAAGAAACTCTTT	CAAWTSYYKKLF	TRGV10	.	TRGJ1	11	-1	-1	17
16	1.7577588574567427E-4	TGTGCTGCGTGGAATTCACGTTGTAAGAAACTCTTT	CAAWNSRCKKLF	TRGV10	.	TRGJ1	20	-1	-1	20
16	1.7577588574567427E-4	TGTGCCTCCTATACCACTGGTTGGTTCAAGATATTT	CASYTTGWFKIF	TRGV3	.	TRGJP1	9	-1	-1	9
16	1.7577588574567427E-4	TGTGCCACCTGGGATCGGTGCTATAAGAAACTCTTT	CATWDRCYKKLF	TRGV8	.	TRGJ1	17	-1	-1	21
16	1.7577588574567427E-4	TGTGCCACCTGGGATGGGCCGAGGGATGAACTCTTT	CATWDGPRDELF	TRGV4	.	TRGJ1	19	-1	-1	28
16	1.7577588574567427E-4	TGTGCCACCTGGGATGGGCGGAGGGGGAAACTCTTT	CATWDGRRGKLF	TRGV4	.	TRGJ1	18	-1	-1	26
16	1.7577588574567427E-4	TGTGCCACCTGGGACCATTATTATAAGAAACTCTTT	CATWDHYYKKLF	TRGV8	.	TRGJ1	13	-1	-1	16
16	1.7577588574567427E-4	TGTGCCACCTGGGACGGGCACTATAAGAAACTCTTT	CATWDGHYKKLF	TRGV2	.	TRGJ1	18	-1	-1	21
16	1.7577588574567427E-4	TGTGCCACCTGGGACAGCTCTCGCGGGAAACTCTTT	CATWDSSRGKLF	TRGV3	.	TRGJ1	16	-1	-1	26
16	1.7577588574567427E-4	TGTGCCACCTGGGACAGGCTTGATAAGAAACTCTTT	CATWDRLDKKLF	TRGV3	.	TRGJ1	21	-1	-1	22
16	1.7577588574567427E-4	TGTGCTGCTCAGAATTATTATAAGAAACTCTTT	CAAQNYYKKLF	TRGV10	.	TRGJ1	7	-1	-1	11
16	1.7577588574567427E-4	TGTGCTGCGTGGTTTGATTGGATCAAGACGTTT	CAAWFDWIKTF	TRGV10	.	TRGJP2	11	-1	-1	14
16	1.7577588574567427E-4	TGTGCTGCGTGGCCATATTATAAGAAACTCTTT	CAAWPYYKKLF	TRGV10	.	TRGJ1	11	-1	-1	15
16	1.7577588574567427E-4	TGTGCTGCGTGGGCCAAACGGTTCAAGATATTT	CAAWAKRFKIF	TRGV10	.	TRGJP1	12	-1	-1	19
16	1.7577588574567427E-4	TGTGCTGCGTGGGATCACCTCCCCAAGATATTT	CAAWDHLPKIF	TRGV10	.	TRGJP1	17	-1	-1	23
16	1.7577588574567427E-4	TGTGCTGCGTGGGAGGGCTGGTTCAAGATATTT	CAAWEGWFKIF	TRGV10	.	TRGJP1	13	-1	-1	15
16	1.7577588574567427E-4	TGTGCCACCTCTTATTATTATAAGAAACTCTTT	CATSYYYKKLF	TRGV2	.	TRGJ1	9	-1	-1	13
16	1.7577588574567427E-4	TGTGCCACCTGGGACGGGCCCAGGAAACTCTTT	CATWDGPRKLF	TRGV2	.	TRGJ1	20	-1	-1	23
16	1.7577588574567427E-4	TGTGCCACCTGGGACGGGCCGGCGAAACTCTTT	CATWDGPAKLF	TRGV2	.	TRGJ1	19	-1	-1	23
16	1.7577588574567427E-4	TGTGCCACCTGGGACAGGCCTAAGAAACTCTTT	CATWDRPKKLF	TRGV3	.	TRGJ1	20	-1	-1	20
16	1.7577588574567427E-4	TGTGCCACCTGGGACAGGCCCGGGAAACTCTTT	CATWDRPGKLF	TRGV7	.	TRGJ1	19	-1	-1	23
16	1.7577588574567427E-4	TGTGCCACCTGGGACAGGCGGGGGAAACTCTTT	CATWDRRGKLF	TRGV3	.	TRGJ1	18	-1	-1	23
16	1.7577588574567427E-4	TGTGCCACCTGTGATTGGATCAAGACGTTT	CATCDWIKTF	TRGV4	.	TRGJP2	17	-1	-1	10
16	1.7577588574567427E-4	TGTGCCACCTGGGTTCCGGTAAAACTCTTT	CATWVPVKLF	TRGV8	.	TRGJ1	12	-1	-1	21
16	1.7577588574567427E-4	TGTGCCACCTGGGATTCAAAGAAACTCTTT	CATWDSKKLF	TRGV4	.	TRGJ1	14	-1	-1	18
16	1.7577588574567427E-4	TGTGCCACCTGGGATCGTAAGAAACTCTTT	CATWDRKKLF	TRGV8	.	TRGJ1	14	-1	-1	17
16	1.7577588574567427E-4	TGTGCCACCTGGGATGCGCCTGTCCTCTTT	CATWDAPVLF	TRGV4	.	TRGJ1	19	-1	-1	24
16	1.7577588574567427E-4	TGTGCCACCTGGGATGGGTGGAAGACGTTT	CATWDGWKTF	TRGV4	.	TRGJP2	17	-1	-1	21
16	1.7577588574567427E-4	TGTGCCACCTGGGATGGGATATATCTCTTT	CATWDGIYLF	TRGV4	.	TRGJ2	17	-1	-1	24
16	1.7577588574567427E-4	TGTGCCACCTGGGATAGATTCAAACTCTTT	CATWDRFKLF	TRGV8	.	TRGJ1	16	-1	-1	21
16	1.7577588574567427E-4	TGTGCCACCTGGGACAGAGGGAAACTCTTT	CATWDRGKLF	TRGV7	.	TRGJ1	16	-1	-1	20
16	1.7577588574567427E-4	TGTGCCACCTGGGAATGGATCAAGACGTTT	CATWEWIKTF	TRGV4	.	TRGJP2	17	-1	-1	12
16	1.7577588574567427E-4	TGTGCCACCTGGGAACTTGAGAAACTCTTT	CATWELEKLF	TRGV4	.	TRGJ1	13	-1	-1	19
16	1.7577588574567427E-4	TGTGCCACCTGGAGTAACGAGAAACTCTTT	CATWSNEKLF	TRGV2	.	TRGJ1	11	-1	-1	19
16	1.7577588574567427E-4	TGTGCCACCTGGAATTATAAGAAACTCTTT	CATWNYKKLF	TRGV4	.	TRGJ1	14	-1	-1	13
16	1.7577588574567427E-4	TGTGCTGCGTGGGATAAGGAACTCTTT	CAAWDKELF	TRGV10	.	TRGJ1	14	-1	-1	13
16	1.7577588574567427E-4	TGTGCCACCTTGTGCAAGAAACTCTTT	CATLCKKLF	TRGV4	.	TRGJ1	9	-1	-1	15
16	1.7577588574567427E-4	TGTGCCACCTGGGATGGGCAACTCTTT	CATWDGQLF	TRGV4	.	TRGJ1	18	-1	-1	19
16	1.7577588574567427E-4	TGTGCCACCTGGGATACTGGACTCTTT	CATWDTGLF	TRGV8	.	TRGJ1	15	-1	-1	20
16	1.7577588574567427E-4	TGTGCCACCTCCTCGGGCCTCTTT	CATSSGLF	TRGV8	.	TRGJ1	9	-1	-1	18
16	1.7577588574567427E-4	TGTGCCACCTGCAAGAAACTCTTT	CATCKKLF	TRGV7	.	TRGJ1	10	-1	-1	12
16	1.7577588574567427E-4	TGTGCCACCTGGAACCTCTTT	CATWNLF	TRGV8	.	TRGJ1	11	-1	-1	11
15	1.6478989288656962E-4	TGTGCCACCTGGGACCCTAACGTTTGGAATGGGAGTAGTGATTGGATCAAGACGTTT	CATWDPNVWNGSSDWIKTF	TRGV2	.	TRGJP2	14	-1	-1	33
15	1.6478989288656962E-4	TGTGCCACCTGGGACGGGCCTCCCACCCTTTATAGTAGTGATTGGATCAAGACGTTT	CATWDGPPTLYSSDWIKTF	TRGV2	.	TRGJP2	24	-1	-1	27
15	1.6478989288656962E-4	TGTGCTGCGTGGGCCACCTCCCGAGATACCACTGGTTGGTTCAAGATATTT	CAAWATSRDTTGWFKIF	TRGV10	.	TRGJP1	12	-1	-1	25
15	1.6478989288656962E-4	TGTGCTGCGTGGGATTATTTCCGCGATACCACTGGTTGGTTCAAGATATTT	CAAWDYFRDTTGWFKIF	TRGV10	.	TRGJP1	16	-1	-1	25
15	1.6478989288656962E-4	TGTGCCACCTGGGACGGGCACCAATATAGTAGTGATTGGATCAAGACGTTT	CATWDGHQYSSDWIKTF	TRGV2	.	TRGJP2	18	-1	-1	23
15	1.6478989288656962E-4	TGTGCTGCGTGGGATTTTTGGGGAGGGACATATTATAAGAAACTCTTT	CAAWDFWGGTYYKKLF	TRGV10	.	TRGJ1	15	-1	-1	30
15	1.6478989288656962E-4	TGTGCCACCTGGGACGGGCTGGACGACAGGGATTGGATCAAGACGTTT	CATWDGLDDRDWIKTF	TRGV2	.	TRGJP2	18	-1	-1	27
15	1.6478989288656962E-4	TGTGCCACCTGGGACGGGCCGTGCTGGAGGGATTGGATCAAGACGTTT	CATWDGPCWRDWIKTF	TRGV2	.	TRGJP2	19	-1	-1	27
15	1.6478989288656962E-4	TGTGCCACCTGGGACGGGCCACTTAGTAGTGATTGGATCAAGACGTTT	CATWDGPLSSDWIKTF	TRGV2	.	TRGJP2	19	-1	-1	23
15	1.6478989288656962E-4	TGTGCCACCTGGGACGGGCGGTTGGGTAGTGATTGGATCAAGACGTTT	CATWDGRLGSDWIKTF	TRGV2	.	TRGJP2	18	-1	-1	25
15	1.6478989288656962E-4	TGTGCTGCGTGGGTCCCCCGGTCAATTTATTATAAGAAACTCTTT	CAAWVPRSIYYKKLF	TRGV10	.	TRGJ1	12	-1	-1	26
15	1.6478989288656962E-4	TGTGCTGCGTGGGATTTGATGGGCACTGGTTGGTTCAAGATATTT	CAAWDLMGTGWFKIF	TRGV10	.	TRGJP1	15	-1	-1	23
15	1.6478989288656962E-4	TGTGCTGCGTGGGATTATGGGCTCCTATATTATAAGAAACTCTTT	CAAWDYGLLYYKKLF	TRGV10	.	TRGJ1	16	-1	-1	27
15	1.6478989288656962E-4	TGTGCTGCGTGGGATTATAGGGCGAGGTATTATAAGAAACTCTTT	CAAWDYRARYYKKLF	TRGV10	.	TRGJ1	16	-1	-1	27
15	1.6478989288656962E-4	TGTGCTGCGTGGGATCGGGGACTCCATTATTATAAGAAACTCTTT	CAAWDRGLHYYKKLF	TRGV10	.	TRGJ1	14	-1	-1	25
15	1.6478989288656962E-4	TGTGCTGCGCCGATCCAACGAGGGGTTTATTATAAGAAACTCTTT	CAAPIQRGVYYKKLF	TRGV10	.	TRGJ1	8	-1	-1	26
15	1.6478989288656962E-4	TGTGCCACCTGGGATGGTTATAGTAGTGATTGGATCAAGACGTTT	CATWDGYSSDWIKTF	TRGV4	.	TRGJP2	16	-1	-1	18
15	1.6478989288656962E-4	TGTGCCACCTGGGACCGAACCCTTAGTGATTGGATCAAGACGTTT	CATWDRTLSDWIKTF	TRGV2	.	TRGJP2	14	-1	-1	23
15	1.6478989288656962E-4	TGTGCCACCTGGGACGCGCTGTGTGGTGATTGGATCAAGACGTTT	CATWDALCGDWIKTF	TRGV2	.	TRGJP2	18	-1	-1	22
15	1.6478989288656962E-4	TGTGCCACCTGGGACGGGCTATACAGTGATTGGATCAAGACGTTT	CATWDGLYSDWIKTF	TRGV2	.	TRGJP2	18	-1	-1	24
15	1.6478989288656962E-4	TGTGCCACCTGGGACGGGCCTATTAGTGATTGGATCAAGACGTTT	CATWDGPISDWIKTF	TRGV2	.	TRGJP2	19	-1	-1	20
15	1.6478989288656962E-4	TGTGCCACCTGGGACGGGCCGTGTAGTGATTGGATCAAGACGTTT	CATWDGPCSDWIKTF	TRGV2	.	TRGJP2	19	-1	-1	22
15	1.6478989288656962E-4	TGTGCCACCTGGGACGGGCCAAGTAGTGATTGGATCAAGACGTTT	CATWDGPSSDWIKTF	TRGV2	.	TRGJP2	19	-1	-1	21
15	1.6478989288656962E-4	TGTGCCACCTGGGACGGGCGTAGTAGTGATTGGATCAAGACGTTT	CATWDGRSSDWIKTF	TRGV2	.	TRGJP2	18	-1	-1	20
15	1.6478989288656962E-4	TGTGCCACCTGGGACGGAAATAGTAGTGATTGGATCAAGACGTTT	CATWDGNSSDWIKTF	TRGV2	.	TRGJP2	16	-1	-1	19
15	1.6478989288656962E-4	TGTGCCACCTGGGACGACGCAAGTAGTGATTGGATCAAGACGTTT	CATWDDASSDWIKTF	TRGV2	.	TRGJP2	15	-1	-1	21
15	1.6478989288656962E-4	TGTGCCACCTGGGACAGGCTTAGCCGTGATTGGATCAAGACGTTT	CATWDRLSRDWIKTF	TRGV3	.	TRGJP2	18	-1	-1	25
15	1.6478989288656962E-4	TGTGCTGCGTGGGTGGATACCACTGGTTGGTTCAAGATATTT	CAAWVDTTGWFKIF	TRGV10	.	TRGJP1	12	-1	-1	16
15	1.6478989288656962E-4	TGTGCTGCGTGGGATTATCCGAATTATTATAAGAAACTCTTT	CAAWDYPNYYKKLF	TRGV10	.	TRGJ1	16	-1	-1	13
15	1.6478989288656962E-4	TGTGCTGCGTGGGATGCCCCCCCTTATTATAAGAAACTCTTT	CAAWDAPPYYKKLF	TRGV10	.	TRGJ1	14	-1	-1	23
15	1.6478989288656962E-4	TGTGCTGCGTGGAACTCCCCCCTTTATTATAAGAAACTCTTT	CAAWNSPLYYKKLF	TRGV10	.	TRGJ1	11	-1	-1	23
15	1.6478989288656962E-4	TGTGCCACCTGGGACTCGGTCCCCTACCGCTTGAAACTCTTT	CATWDSVPYRLKLF	TRGV2	.	TRGJ1	14	-1	-1	32
15	1.6478989288656962E-4	TGTGCCACCTGGGACGGTAGTAGTGATTGGATCAAGACGTTT	CATWDGSSDWIKTF	TRGV2	.	TRGJP2	16	-1	-1	17
15	1.6478989288656962E-4	TGTGCCACCTGGGACGGGCCGTATTATTATAAGAAACTCTTT	CATWDGPYYYKKLF	TRGV2	.	TRGJ1	19	-1	-1	19
15	1.6478989288656962E-4	TGTGCTGCGTGGGGACATGGGGGATATAAGAAACTCTTT	CAAWGHGGYKKLF	TRGV10	.	TRGJ1	12	-1	-1	24
15	1.6478989288656962E-4	TGTGCTGCGTGGGATTTAACCTATTATAAGAAACTCTTT	CAAWDLTYYKKLF	TRGV10	.	TRGJ1	15	-1	-1	21
15	1.6478989288656962E-4	TGTGCTGCGTGGGACCACCCTTATTATAAGAAACTCTTT	CAAWDHPYYKKLF	TRGV10	.	TRGJ1	13	-1	-1	20
15	1.6478989288656962E-4	TGTGCTGCGTGGGAGGAGAATTATTATAAGAAACTCTTT	CAAWEENYYKKLF	TRGV10	.	TRGJ1	13	-1	-1	17
15	1.6478989288656962E-4	TGTGCTGCGTGGGAACAGAATTATTATAAGAAACTCTTT	CAAWEQNYYKKLF	TRGV10	.	TRGJ1	13	-1	-1	17
15	1.6478989288656962E-4	TGTGCTGCGTGGATCCCCCCTTATTATAAGAAACTCTTT	CAAWIPPYYKKLF	TRGV10	.	TRGJ1	11	-1	-1	20
15	1.6478989288656962E-4	TGTGCCACCTGGGATTCCGTGGGTGTCAAGAAACTCTTT	CATWDSVGVKKLF	TRGV4	.	TRGJ1	14	-1	-1	27
15	1.6478989288656962E-4	TGTGCCACCTGGGATTGGAATTATTATAAGAAACTCTTT	CATWDWNYYKKLF	TRGV8	.	TRGJ1	17	-1	-1	13
15	1.6478989288656962E-4	TGTGCCACCTGGGACGGTCGATCGAGGTGGAAACTCTTT	CATWDGRSRWKLF	TRGV2	.	TRGJ2	16	-1	-1	29
15	1.6478989288656962E-4	TGTGCCACCTGGGACGGGCTTGCTTGGTTCAAGATATTT	CATWDGLAWFKIF	TRGV2	.	TRGJP1	18	-1	-1	20
15	1.6478989288656962E-4	TGTGCCACCTGGGACAGGCGGGGTTGGATCAAGACGTTT	CATWDRRGWIKTF	TRGV3	.	TRGJP2	18	-1	-1	23
15	1.6478989288656962E-4	TGTGCCACCTGGGAAGGTAGTGATTGGATCAAGACGTTT	CATWEGSDWIKTF	TRGV4	.	TRGJP2	16	-1	-1	16
15	1.6478989288656962E-4	TGTGCTGCGTGGCCCGTTTATTATAAGAAACTCTTT	CAAWPVYYKKLF	TRGV10	.	TRGJ1	11	-1	-1	17
15	1.6478989288656962E-4	TGTGCTGCGTGGGATTATATGAGGAAGAAACTCTTT	CAAWDYMRKKLF	TRGV10	.	TRGJ1	16	-1	-1	24
15	1.6478989288656962E-4	TGTGCTGCGTGGGATAAATTATATAAGAAACTCTTT	CAAWDKLYKKLF	TRGV10	.	TRGJ1	14	-1	-1	16
15	1.6478989288656962E-4	TGTGCTGCGTGGATTTATTATTATAAGAAACTCTTT	CAAWIYYYKKLF	TRGV10	.	TRGJ2	14	-1	-1	16
15	1.6478989288656962E-4	TGTGCTGCGGGGACCGCTGGTTGGTTCAAGATATTT	CAAGTAGWFKIF	TRGV10	.	TRGJP1	12	-1	-1	12
15	1.6478989288656962E-4	TGTGCCACCTGGGTGAATTATTATAAGAAACTCTTT	CATWVNYYKKLF	TRGV8	.	TRGJ1	12	-1	-1	14
15	1.6478989288656962E-4	TGTGCCACCTGGGATGATTATTATAAGAAACTCTTT	CATWDDYYKKLF	TRGV4	.	TRGJ1	15	-1	-1	16
15	1.6478989288656962E-4	TGTGCCACCTGGGATAGGCGTTATAAGAAACTCTTT	CATWDRRYKKLF	TRGV8	.	TRGJ1	18	-1	-1	20
15	1.6478989288656962E-4	TGTGCCACCTGGGACGGCCATTATAAGAAACTCTTT	CATWDGHYKKLF	TRGV2	.	TRGJ1	16	-1	-1	19
15	1.6478989288656962E-4	TGTGCCACCTGGGACGGGTTCGGAGGGAAACTCTTT	CATWDGFGGKLF	TRGV2	.	TRGJ1	17	-1	-1	26
15	1.6478989288656962E-4	TGTGCCACCTGGGACGGGCTACGAAAGAAACTCTTT	CATWDGLRKKLF	TRGV2	.	TRGJ2	18	-1	-1	24
15	1.6478989288656962E-4	TGTGCCACCTGGGACGGGCCTAATAAGAAACTCTTT	CATWDGPNKKLF	TRGV2	.	TRGJ1	19	-1	-1	22
15	1.6478989288656962E-4	TGTGCCACCTGGGACGAACCTCCGGGGAAACTCTTT	CATWDEPPGKLF	TRGV2	.	TRGJ1	15	-1	-1	26
15	1.6478989288656962E-4	TGTGCCACCTGGGACACTTATTATAAGAAACTCTTT	CATWDTYYKKLF	TRGV3	.	TRGJ1	15	-1	-1	17
15	1.6478989288656962E-4	TGTGCCACCTGGGACAGGCGGGATAAGAAACTCTTT	CATWDRRDKKLF	TRGV5	.	TRGJ1	18	-1	-1	22
15	1.6478989288656962E-4	TGTGCCACCTGGGACAGATATTATAAGAAACTCTTT	CATWDRYYKKLF	TRGV5	.	TRGJ1	16	-1	-1	18
15	1.6478989288656962E-4	TGTGCTGCGTGGGGAGGTTGGTTCAAGATATTT	CAAWGGWFKIF	TRGV10	.	TRGJP1	12	-1	-1	15
15	1.6478989288656962E-4	TGTGCCTTGAACTCTTATTATAAGAAACTCTTT	CALNSYYKKLF	TRGV9	.	TRGJ2	8	-1	-1	14
15	1.6478989288656962E-4	TGTGCCACCTGGTATTATTATAAGAAACTCTTT	CATWYYYKKLF	TRGV8	.	TRGJ1	14	-1	-1	13
15	1.6478989288656962E-4	TGTGCCACCTGGCCCTATTATAAGAAACTCTTT	CATWPYYKKLF	TRGV2	.	TRGJ1	11	-1	-1	15
15	1.6478989288656962E-4	TGTGCCACCTGGGCCGCCACCACCAAACTCTTT	CATWAATTKLF	TRGV3	.	TRGJ1	12	-1	-1	24
15	1.6478989288656962E-4	TGTGCCACCTGGGATGGGCCCTGGAAACTCTTT	CATWDGPWKLF	TRGV4	.	TRGJ1	20	-1	-1	23
15	1.6478989288656962E-4	TGTGCCACCTGGGACGGGTTGGAGAAACTCTTT	CATWDGLEKLF	TRGV2	.	TRGJ1	17	-1	-1	22
15	1.6478989288656962E-4	TGTGCCACCTGGGACGGAAGAGGGAAACTCTTT	CATWDGRGKLF	TRGV2	.	TRGJ1	16	-1	-1	23
15	1.6478989288656962E-4	TGTGCCACCTGGGACAGGAGGGGGAAACTCTTT	CATWDRRGKLF	TRGV5	.	TRGJ1	17	-1	-1	23
15	1.6478989288656962E-4	TGTGCCACCTGGGGCCTCTGGAAACTCTTT	CATWGLWKLF	TRGV5	.	TRGJ1	12	-1	-1	20
15	1.6478989288656962E-4	TGTGCTGCGTGGAATAAGAAACTCTTT	CAAWNKKLF	TRGV10	.	TRGJ1	14	-1	-1	13
15	1.6478989288656962E-4	TGTGCCACCTCCCTCGGGGAACTCTTT	CATSLGELF	TRGV4	.	TRGJ1	9	-1	-1	19
15	1.6478989288656962E-4	TGTGCCACCTGGGCGAGCAAGCTCTTT	CATWASKLF	TRGV3	.	TRGJ1	12	-1	-1	18
15	1.6478989288656962E-4	TGTGCCACCTGGGGGTTGGAACTCTTT	CATWGLELF	TRGV3	.	TRGJ1	12	-1	-1	19
15	1.6478989288656962E-4	TGTGCCACCTGGGACGGACGGCTCTTT	CATWDGRLF	TRGV2	.	TRGJ1	16	-1	-1	21
15	1.6478989288656962E-4	TGTGCCACCTGGGACACCCCTCTCTTT	CATWDTPLF	TRGV5	.	TRGJ1	15	-1	-1	21
15	1.6478989288656962E-4	TGTGCCACCCTTAAGAAACTCTTT	CATLKKLF	TRGV8	.	TRGJ1	8	-1	-1	11
15	1.6478989288656962E-4	TGGAACGGTTATAAGAAACTCTTT	WNGYKKLF	TRGV2	.	TRGJ1	1	-1	-1	8
15	1.6478989288656962E-4	TGTGCCACCTGGGGACTCTTT	CATWGLF	TRGV8	.	TRGJ1	12	-1	-1	14
14	1.5380390002746498E-4	TGTGCTGCGTGGGATTATCTCTCTCTGGCGAGGGTTGGGATTTATAAGAAACTCTTT	CAAWDYLSLARVGIYKKLF	TRGV10	.	TRGJ1	16	-1	-1	41
14	1.5380390002746498E-4	TGTGCCACCTGGGACGGGCCCCCCAGTCTCAATTATTATAAGAAACTCTTT	CATWDGPPSLNYYKKLF	TRGV2	.	TRGJ1	25	-1	-1	30
14	1.5380390002746498E-4	TGTGCCACCTGGGACGGGCGATGTGGAAGTAGTGATTGGATCAAGACGTTT	CATWDGRCGSSDWIKTF	TRGV2	.	TRGJP2	18	-1	-1	27
14	1.5380390002746498E-4	TGTGCTGCGTCCAAATTGAGCGCCTCGAATTATTATAAGAAACTCTTT	CAASKLSASNYYKKLF	TRGV10	.	TRGJ1	9	-1	-1	24
14	1.5380390002746498E-4	TGTGCTGCGTGGGATTCATTCCCCCCGAATTATTATAAGAAACTCTTT	CAAWDSFPPNYYKKLF	TRGV10	.	TRGJ1	15	-1	-1	25
14	1.5380390002746498E-4	TGTGCTGCGTGGGATTATACCGATACCACTGGTTGGTTCAAGATATTT	CAAWDYTDTTGWFKIF	TRGV10	.	TRGJP1	16	-1	-1	22
14	1.5380390002746498E-4	TGTGCTGCGTGGGATTACGGACATACCACTGGTTGGTTCAAGATATTT	CAAWDYGHTTGWFKIF	TRGV10	.	TRGJP1	28	-1	-1	22
14	1.5380390002746498E-4	TGTGCCACCTGGGACGGGCTCTCTAGTAGTGATTGGATCAAGACGTTT	CATWDGLSSSDWIKTF	TRGV2	.	TRGJP2	18	-1	-1	23
14	1.5380390002746498E-4	TGTGCCACCTGGGACAGGCGTTATAGTAGTGATTGGATCAAGACGTTT	CATWDRRYSSDWIKTF	TRGV2	.	TRGJP2	18	-1	-1	21
14	1.5380390002746498E-4	TGTGCTGCGTCCCACTTGGGTACCACTGGTTGGTTCAAGATATTT	CAASHLGTTGWFKIF	TRGV10	.	TRGJP1	9	-1	-1	20
14	1.5380390002746498E-4	TGTGCTGCGTGGGGCCTATATACCACTGGTTGGTTCAAGATATTT	CAAWGLYTTGWFKIF	TRGV10	.	TRGJP1	12	-1	-1	16
14	1.5380390002746498E-4	TGTGCTGCGTGGGATTCGTTAGGAAATTATTATAAGAAACTCTTT	CAAWDSLGNYYKKLF	TRGV10	.	TRGJ1	18	-1	-1	24
14	1.5380390002746498E-4	TGTGCTGCGTGGGAGTGGGTTTCGAATTATTATAAGAAACTCTTT	CAAWEWVSNYYKKLF	TRGV10	.	TRGJ1	13	-1	-1	20
14	1.5380390002746498E-4	TGTGCTGCGTGGGAGAAACCCCTCGGGGGGAATAAGAAACTCTTT	CAAWEKPLGGNKKLF	TRGV10	.	TRGJ1	13	-1	-1	31
14	1.5380390002746498E-4	TGTGCCTTGTGGGAGGACTACCCGTATTATTATAAGAAACTCTTT	CALWEDYPYYYKKLF	TRGV9	.	TRGJ1	15	-1	-1	22
14	1.5380390002746498E-4	TGTGCCACCTGGGATGGGCGCGGTAGTGATTGGATCAAGACGTTT	CATWDGRGSDWIKTF	TRGV4	.	TRGJP2	18	-1	-1	22
14	1.5380390002746498E-4	TGTGCCACCTGGGATGGGCAACAATGTTGTTATAAGAAACTCTTT	CATWDGQQCCYKKLF	TRGV4	.	TRGJ1	18	-1	-1	26
14	1.5380390002746498E-4	TGTGCCACCTGGGACGGCCATAGTAGTGATTGGATCAAGACGTTT	CATWDGHSSDWIKTF	TRGV2	.	TRGJP2	16	-1	-1	19
14	1.5380390002746498E-4	TGTGCCACCTGGGACGGGCGGTTAGCTGATTGGATCAAGACGTTT	CATWDGRLADWIKTF	TRGV2	.	TRGJP2	18	-1	-1	22
14	1.5380390002746498E-4	TGTGCCACCTGGGACGGGCAATACAGTGATTGGATCAAGACGTTT	CATWDGQYSDWIKTF	TRGV2	.	TRGJP2	18	-1	-1	24
14	1.5380390002746498E-4	TGTGCCACCTGGGACGGGGTGGGTAGTGATTGGATCAAGACGTTT	CATWDGVGSDWIKTF	TRGV2	.	TRGJP2	17	-1	-1	22
14	1.5380390002746498E-4	TGTGCCACCTGGGACGAGATTAGTAGTGATTGGATCAAGACGTTT	CATWDEISSDWIKTF	TRGV2	.	TRGJP2	15	-1	-1	20
14	1.5380390002746498E-4	TGTGCTGCGTTACATGTGAGGAATTATTATAAGAAACTCTTT	CAALHVRNYYKKLF	TRGV10	.	TRGJ1	9	-1	-1	20
14	1.5380390002746498E-4	TGTGCTGCGTGGGTCAGAAGGGCTTATTATAAGAAACTCTTT	CAAWVRRAYYKKLF	TRGV10	.	TRGJ1	12	-1	-1	23
14	1.5380390002746498E-4	TGTGCTGCGTGGGATTCCGACACTGGTTGGTTCAAGATATTT	CAAWDSDTGWFKIF	TRGV10	.	TRGJP1	18	-1	-1	20
14	1.5380390002746498E-4	TGTGCTGCGTGGGATTCAACCACTGGTTGGTTCAAGATATTT	CAAWDSTTGWFKIF	TRGV10	.	TRGJP1	15	-1	-1	18
14	1.5380390002746498E-4	TGTGCTGCGTGGGATTATTCGAATTATTATAAGAAACTCTTT	CAAWDYSNYYKKLF	TRGV10	.	TRGJ1	16	-1	-1	13
14	1.5380390002746498E-4	TGTGCTGCGTGGGATTATAAGGTTGGTTGGTTCAAGATATTT	CAAWDYKVGWFKIF	TRGV10	.	TRGJP1	16	-1	-1	23
14	1.5380390002746498E-4	TGTGCTGCGTGGGACTTATCGAATTATTATAAGAAACTCTTT	CAAWDLSNYYKKLF	TRGV10	.	TRGJ1	23	-1	-1	18
14	1.5380390002746498E-4	TGTGCTGCGTGGGAGGCTCCGAATTATTATAAGAAACTCTTT	CAAWEAPNYYKKLF	TRGV10	.	TRGJ1	13	-1	-1	19
14	1.5380390002746498E-4	TGTGCCTTGTGGGAGCACTCTGATTATTATAAGAAACTCTTT	CALWEHSDYYKKLF	TRGV9	.	TRGJ1	14	-1	-1	22
14	1.5380390002746498E-4	TGTGCCACCTGGGATGGGCCGGAAGGCTGGATCAAGACGTTT	CATWDGPEGWIKTF	TRGV4	.	TRGJP2	19	-1	-1	27
14	1.5380390002746498E-4	TGTGCCACCTGGGACGGGCTGAGTGATTGGATCAAGACGTTT	CATWDGLSDWIKTF	TRGV2	.	TRGJP2	18	-1	-1	21
14	1.5380390002746498E-4	TGTGCCACCTGGGACGGGCCCGGTTATTATAAGAAACTCTTT	CATWDGPGYYKKLF	TRGV2	.	TRGJ1	21	-1	-1	23
14	1.5380390002746498E-4	TGTGCCACCTGGGACGATACACGTGATTGGATCAAGACGTTT	CATWDDTRDWIKTF	TRGV2	.	TRGJP2	15	-1	-1	22
14	1.5380390002746498E-4	TGTGCCACCTGGGAGGCGAGGGGTGATTGGATCAAGACGTTT	CATWEARGDWIKTF	TRGV4	.	TRGJP2	13	-1	-1	22
14	1.5380390002746498E-4	TGTGCCACCTGGGAAGAGAGTAGTGATTGGATCAAGACGTTT	CATWEESSDWIKTF	TRGV2	.	TRGJP2	13	-1	-1	18
14	1.5380390002746498E-4	TGTGCTGCGTGGGGTTCGAATTATTATAAGAAACTCTTT	CAAWGSNYYKKLF	TRGV10	.	TRGJ1	20	-1	-1	14
14	1.5380390002746498E-4	TGTGCTGCGTGGGGTACTACTGGTTGGTTCAAGATATTT	CAAWGTTGWFKIF	TRGV10	.	TRGJP1	12	-1	-1	14
14	1.5380390002746498E-4	TGTGCTGCGTGGGATTGGGATTATTATAAGAAACTCTTT	CAAWDWDYYKKLF	TRGV10	.	TRGJ1	15	-1	-1	13
14	1.5380390002746498E-4	TGTGCTGCGTGGGATCGAGGATATTATAAGAAACTCTTT	CAAWDRGYYKKLF	TRGV10	.	TRGJ1	14	-1	-1	21
14	1.5380390002746498E-4	TGTGCTGCGTGGGATGCCCTTTATTATAAGAAACTCTTT	CAAWDALYYKKLF	TRGV10	.	TRGJ1	14	-1	-1	20
14	1.5380390002746498E-4	TGTGCTGCGTGGGACCGTATTTATTATAAGAAACTCTTT	CAAWDRIYYKKLF	TRGV10	.	TRGJ1	13	-1	-1	20
14	1.5380390002746498E-4	TGTGCCACCTGGGATGCATACGGCTATAAGAAACTCTTT	CATWDAYGYKKLF	TRGV4	.	TRGJ1	15	-1	-1	24
14	1.5380390002746498E-4	TGTGCCACCTGGGACGTTGGGTGGTGGATCAAGACGTTT	CATWDVGWWIKTF	TRGV2	.	TRGJP2	15	-1	-1	24
14	1.5380390002746498E-4	TGTGCCACCTGGGACGTGTGTGATTGGATCAAGACGTTT	CATWDVCDWIKTF	TRGV3	.	TRGJP2	14	-1	-1	19
14	1.5380390002746498E-4	TGTGCCACCTGGGACGCACATTATTATAAGAAACTCTTT	CATWDAHYYKKLF	TRGV7	.	TRGJ1	14	-1	-1	19
14	1.5380390002746498E-4	TGTGCCACCTGGGACGGGCCCAGTTATAAGAAACTCTTT	CATWDGPSYKKLF	TRGV2	.	TRGJ1	20	-1	-1	23
14	1.5380390002746498E-4	TGTGCCACCTGGGACGGGCCGTGTGAGGGGAAACTCTTT	CATWDGPCEGKLF	TRGV2	.	TRGJ1	19	-1	-1	29
14	1.5380390002746498E-4	TGTGCCACCTGGGACGGGCCATACAATAAGAAACTCTTT	CATWDGPYNKKLF	TRGV2	.	TRGJ1	19	-1	-1	25
14	1.5380390002746498E-4	TGTGCCACCTGGGACGGGCCAGGCTATAAGAAACTCTTT	CATWDGPGYKKLF	TRGV2	.	TRGJ1	19	-1	-1	24
14	1.5380390002746498E-4	TGTGCCACCTGGGACGGGCGAGATTATAAGAAACTCTTT	CATWDGRDYKKLF	TRGV2	.	TRGJ1	18	-1	-1	22
14	1.5380390002746498E-4	TGTGCCACCTGGGACGGGATGGATTGGATCAAGACGTTT	CATWDGMDWIKTF	TRGV2	.	TRGJP2	17	-1	-1	21
14	1.5380390002746498E-4	TGTGCCACCTGGGACGGAGATTATTATAAGAAACTCTTT	CATWDGDYYKKLF	TRGV4	.	TRGJ1	16	-1	-1	19
14	1.5380390002746498E-4	TGTGCCACCTGGGACACTGACTTCTTGTTGGAGACGTTT	CATWDTDFLLETF	TRGV5	.	TRGJP2	15	-1	-1	31
14	1.5380390002746498E-4	TGTGCCACCTGGGACAGGCTAGGGTATAAGAAACTCTTT	CATWDRLGYKKLF	TRGV3	.	TRGJ1	18	-1	-1	24
14	1.5380390002746498E-4	TGTGCCACCTGGGACAGGCCCTATTATAAGAAACTCTTT	CATWDRPYYKKLF	TRGV3	.	TRGJ1	19	-1	-1	21
14	1.5380390002746498E-4	TGTGCCACCTGGGACAGGCGGGGCTATAAGAAACTCTTT	CATWDRRGYKKLF	TRGV7	.	TRGJ1	18	-1	-1	24
14	1.5380390002746498E-4	TGTGCCACCTGGGACAGGCGGGATTATAAGAAACTCTTT	CATWDRRDYKKLF	TRGV3	.	TRGJ1	18	-1	-1	22
14	1.5380390002746498E-4	TGTGCTGCCTGGATCGGTGGTTGGTTCAAGATATTT	CAAWIGGWFKIF	TRGV10	.	TRGJP1	11	-1	-1	17
14	1.5380390002746498E-4	TGTGCTGCGTTTAGGGATTATTATAAGAAACTCTTT	CAAFRDYYKKLF	TRGV10	.	TRGJ1	9	-1	-1	16
14	1.5380390002746498E-4	TGTGCTGCGTGGGTCCATTATTATAAGAAACTCTTT	CAAWVHYYKKLF	TRGV10	.	TRGJ1	12	-1	-1	16
14	1.5380390002746498E-4	TGTGCTGCGTGGGTGATTTATTATAAGAAACTCTTT	CAAWVIYYKKLF	TRGV10	.	TRGJ1	12	-1	-1	14
14	1.5380390002746498E-4	TGTGCTGCGTGGGATCGGAATTATAAGAAACTCTTT	CAAWDRNYKKLF	TRGV10	.	TRGJ1	14	-1	-1	19
14	1.5380390002746498E-4	TGTGCTGCGTGGGAGGTCCAATATAAGAAACTCTTT	CAAWEVQYKKLF	TRGV10	.	TRGJ1	13	-1	-1	21
14	1.5380390002746498E-4	TGTGCCACCTGGGGGTCGTTCTTTGGGAAACTCTTT	CATWGSFFGKLF	TRGV8	.	TRGJ1	12	-1	-1	26
14	1.5380390002746498E-4	TGTGCCACCTGGGATCCTTATTATAAGAAACTCTTT	CATWDPYYKKLF	TRGV4	.	TRGJ1	14	-1	-1	17
14	1.5380390002746498E-4	TGTGCCACCTGGGATGGGCCACGGGAGAAACTCTTT	CATWDGPREKLF	TRGV4	.	TRGJ1	19	-1	-1	25
14	1.5380390002746498E-4	TGTGCCACCTGGGATGGGCGTGGTAAGAAACTCTTT	CATWDGRGKKLF	TRGV4	.	TRGJ1	18	-1	-1	23
14	1.5380390002746498E-4	TGTGCCACCTGGGATACTTATTATAAGAAACTCTTT	CATWDTYYKKLF	TRGV4	.	TRGJ1	14	-1	-1	17
14	1.5380390002746498E-4	TGTGCCACCTGGGATAAAGATTGGATCAAGACGTTT	CATWDKDWIKTF	TRGV4	.	TRGJP2	14	-1	-1	18
14	1.5380390002746498E-4	TGTGCCACCTGGGACCGTGATTGGATCAAGACGTTT	CATWDRDWIKTF	TRGV2	.	TRGJP2	14	-1	-1	16
14	1.5380390002746498E-4	TGTGCCACCTGGGACGGGCGTTATAAGAAACTCTTT	CATWDGRYKKLF	TRGV2	.	TRGJ1	18	-1	-1	20
14	1.5380390002746498E-4	TGTGCCACCTGGGACGGGCACGATAAGAAACTCTTT	CATWDGHDKKLF	TRGV2	.	TRGJ1	21	-1	-1	22
14	1.5380390002746498E-4	TGTGCCACCTGGGACAGGCGGGCTAAGAAACTCTTT	CATWDRRAKKLF	TRGV3	.	TRGJ1	18	-1	-1	23
14	1.5380390002746498E-4	TGTGCCACCTGGGACAGGGGTTATAAGAAACTCTTT	CATWDRGYKKLF	TRGV3	.	TRGJ1	17	-1	-1	20
14	1.5380390002746498E-4	TGTGCCACGCCGAGTAGTGATTGGATCAAGACGTTT	CATPSSDWIKTF	TRGV2	.	TRGJP2	7	-1	-1	12
14	1.5380390002746498E-4	TGTGCGGGGTCTAGTAGTGATTGGATCAAGACGTTT	CAGSSSDWIKTF	TRGV2	.	TRGJP2	4	-1	-1	11
14	1.5380390002746498E-4	TGTGCCCCCAGTAGTGATTGGATCAAGACGTTT	CAPSSDWIKTF	TRGV4	.	TRGJP2	8	-1	-1	9
14	1.5380390002746498E-4	TGTGCCACCTGGGGATATTATAAGAAACTCTTT	CATWGYYKKLF	TRGV3	.	TRGJ1	12	-1	-1	15
14	1.5380390002746498E-4	TGTGCCACCTGGGATGGGCCAGGGAAACTCTTT	CATWDGPGKLF	TRGV4	.	TRGJ1	19	-1	-1	23
14	1.5380390002746498E-4	TGTGCCACCTGGGATGACCCTAGGAAACTCTTT	CATWDDPRKLF	TRGV4	.	TRGJ1	15	-1	-1	20
14	1.5380390002746498E-4	TGTGCCACCTGGGACCCGTGTTGTGGACTCTTT	CATWDPCCGLF	TRGV4	.	TRGJ1	13	-1	-1	26
14	1.5380390002746498E-4	TGTGCCACCTGGGACGGGTGGGGGAAACTCTTT	CATWDGWGKLF	TRGV2	.	TRGJ1	17	-1	-1	23
14	1.5380390002746498E-4	TGTGCCACCTGGGACGGGCTCAAGAAACTCTTT	CATWDGLKKLF	TRGV2	.	TRGJ1	18	-1	-1	21
14	1.5380390002746498E-4	TGTGCCACCTGGGACGGGCGGACGAAACTCTTT	CATWDGRTKLF	TRGV2	.	TRGJ1	18	-1	-1	23
14	1.5380390002746498E-4	TGTGCCACCTGGGACGGGCAGAGGAAACTCTTT	CATWDGQRKLF	TRGV2	.	TRGJ1	18	-1	-1	23
14	1.5380390002746498E-4	TGTGCCACCTGGGACGGGACAAAGAAACTCTTT	CATWDGTKKLF	TRGV3	.	TRGJ1	17	-1	-1	21
14	1.5380390002746498E-4	TGTGCCACCTGGGACATGTATAAGAAACTCTTT	CATWDMYKKLF	TRGV5	.	TRGJ1	15	-1	-1	18
14	1.5380390002746498E-4	TGTGCCACCTGGGACACTCTCCGGAAACTCTTT	CATWDTLRKLF	TRGV5	.	TRGJ1	15	-1	-1	23
14	1.5380390002746498E-4	TGTGCCACCTGGGACAGGCGTGAGAAACTCTTT	CATWDRREKLF	TRGV3	.	TRGJ1	21	-1	-1	22
14	1.5380390002746498E-4	TGTGCCACCTGGGAACGTCGTAAGAAACTCTTT	CATWERRKKLF	TRGV4	.	TRGJ1	13	-1	-1	20
14	1.5380390002746498E-4	TGTGCCACCTGGACTTATTATAAGAAACTCTTT	CATWTYYKKLF	TRGV5	.	TRGJ1	11	-1	-1	11
14	1.5380390002746498E-4	TGTGCCTGGGGGGATTATAAGAAACTCTTT	CAWGDYKKLF	TRGV2	.	TRGJ1	5	-1	-1	13
14	1.5380390002746498E-4	TGTGCCACCTGGGGTTATAAGAAACTCTTT	CATWGYKKLF	TRGV5	.	TRGJ1	12	-1	-1	14
14	1.5380390002746498E-4	TGTGCCACCTGGGATTCTAAGAAACTCTTT	CATWDSKKLF	TRGV5	.	TRGJ1	13	-1	-1	13
14	1.5380390002746498E-4	TGTGCCACCTGGGATGGGCGAGTACTCTTT	CATWDGRVLF	TRGV4	.	TRGJ1	18	-1	-1	23
14	1.5380390002746498E-4	TGTGCCACCTGGGATATTAAGAAACTCTTT	CATWDIKKLF	TRGV5	.	TRGJ1	13	-1	-1	17
14	1.5380390002746498E-4	TGTGCCACCTGGGATATGGAGAAACTCTTT	CATWDMEKLF	TRGV4	.	TRGJ1	14	-1	-1	19
14	1.5380390002746498E-4	TGTGCCACCTGGGATAGGGAGAAACTCTTT	CATWDREKLF	TRGV4	.	TRGJ1	18	-1	-1	19
14	1.5380390002746498E-4	TGTGCCACCTGGGACGGGCAGAAACTCTTT	CATWDGQKLF	TRGV2	.	TRGJ1	18	-1	-1	19
14	1.5380390002746498E-4	TGTGCCACCTGGGAATATAAGAAACTCTTT	CATWEYKKLF	TRGV4	.	TRGJ1	13	-1	-1	15
14	1.5380390002746498E-4	TGTGCTGCGTGGGCAGTGAAACTCTTT	CAAWAVKLF	TRGV10	.	TRGJ1	12	-1	-1	17
14	1.5380390002746498E-4	TGTGCCACTTATTATAAGAAACTCTTT	CATYYKKLF	TRGV2	.	TRGJ1	7	-1	-1	8
14	1.5380390002746498E-4	TGTGCCACCTGGCCTGGGAAACTCTTT	CATWPGKLF	TRGV2	.	TRGJ1	11	-1	-1	17
14	1.5380390002746498E-4	TGTGCCACCTGGGTTAAGAAACTCTTT	CATWVKKLF	TRGV3	.	TRGJ1	12	-1	-1	14
14	1.5380390002746498E-4	TGTGCCACCTGGGGAAAGAAACTCTTT	CATWGKKLF	TRGV3	.	TRGJ1	12	-1	-1	15
14	1.5380390002746498E-4	TGTGCCACCTGGGACGGGCCACTCTTT	CATWDGPLF	TRGV2	.	TRGJ1	19	-1	-1	20
14	1.5380390002746498E-4	TGTGCCACCTGGGACGGGGAACTCTTT	CATWDGELF	TRGV3	.	TRGJ1	17	-1	-1	19
14	1.5380390002746498E-4	TGTGCCACCTGGGAAGGGAAACTCTTT	CATWEGKLF	TRGV2	.	TRGJ1	17	-1	-1	17
14	1.5380390002746498E-4	TGTGCCACCATCCCCAAGAAACTCTTT	CATIPKKLF	TRGV2	.	TRGJ1	8	-1	-1	15
14	1.5380390002746498E-4	TGTGCCACACCGACGGGGAAACTCTTT	CATPTGKLF	TRGV5	.	TRGJ1	7	-1	-1	17
14	1.5380390002746498E-4	TGTCGTGATTGGATCAAGACGTTT	CRDWIKTF	TRGV3	.	TRGJP2	2	-1	-1	1
14	1.5380390002746498E-4	TGTGCTGCGTGGGCAAGGATATTT	CAAWARIF	TRGV10	.	TRGJP1	12	-1	-1	13
14	1.5380390002746498E-4	TGTGCCACAATCCCACTCTTT	CATIPLF	TRGV4	.	TRGJ1	7	-1	-1	14
14	1.5380390002746498E-4	TGTGCCACCAAACTCTTT	CATKLF	TRGV3	.	TRGJ1	8	-1	-1	9
13	1.4281790716836034E-4	TGTGCTGCGTGGGATTATACCCCGTGCAGCCCCCTATGGGACGTTTATAAGAAACTCTTT	CAAWDYTPCSPLWDVYKKLF	TRGV10	.	TRGJ1	16	-1	-1	44
13	1.4281790716836034E-4	TGTGCTGCGTGGGATGAGGATCGGCCCTTAAGGCATTATTATAAGAAACTCTTT	CAAWDEDRPLRHYYKKLF	TRGV10	.	TRGJ1	14	-1	-1	34
13	1.4281790716836034E-4	TGTGCCACCTGGGACGGGCCCGGGACGCATAGTAGTGATTGGATCAAGACGTTT	CATWDGPGTHSSDWIKTF	TRGV2	.	TRGJP2	21	-1	-1	28
13	1.4281790716836034E-4	TGTGCCACCTGGGACCTGGGGGGAAGGAATAGTGATTGGATCAAGACGTTT	CATWDLGGRNSDWIKTF	TRGV3	.	TRGJP2	14	-1	-1	29
13	1.4281790716836034E-4	TGTGCCACCTGGGACGGGCTTCTAAGGGGTAGTGATTGGATCAAGACGTTT	CATWDGLLRGSDWIKTF	TRGV2	.	TRGJP2	18	-1	-1	28
13	1.4281790716836034E-4	TGTGCCACCTGGGACGGGCCGAGAGGTTTTTTTTCTTATAAGAAACTCTTT	CATWDGPRGFFSYKKLF	TRGV2	.	TRGJ1	19	-1	-1	32
13	1.4281790716836034E-4	TGTGCTGCGTGGGGTGGTGTCTCGAATTATTATAAGAAACTCTTT	CAAWGGVSNYYKKLF	TRGV10	.	TRGJ1	12	-1	-1	21
13	1.4281790716836034E-4	TGTGCTGCGTGGGATTCTGGGTCCACTGGTTGGTTCAAGATATTT	CAAWDSGSTGWFKIF	TRGV10	.	TRGJP1	15	-1	-1	22
13	1.4281790716836034E-4	TGTGCTGCGTGGGATTCCGACAATAGGTATTATAAGAAACTCTTT	CAAWDSDNRYYKKLF	TRGV10	.	TRGJ1	18	-1	-1	27
13	1.4281790716836034E-4	TGTGCTGCGTGGGATCTTGGCACCACTGGTTGGTTCAAGATATTT	CAAWDLGTTGWFKIF	TRGV10	.	TRGJP1	14	-1	-1	21
13	1.4281790716836034E-4	TGTGCTGCGTGGGATCGCCTGGCGACTGGTTGGTTCAAGATATTT	CAAWDRLATGWFKIF	TRGV10	.	TRGJP1	14	-1	-1	24
13	1.4281790716836034E-4	TGTGCTGCGTGGGATACTTGGTTTAGGTATTATAAGAAACTCTTT	CAAWDTWFRYYKKLF	TRGV10	.	TRGJ1	14	-1	-1	27
13	1.4281790716836034E-4	TGTGCCACCTGGGCCACACAAGGGGGTGGTTATAAGAAACTCTTT	CATWATQGGGYKKLF	TRGV4	.	TRGJ1	12	-1	-1	29
13	1.4281790716836034E-4	TGTGCCACCTGGGATGGGCTACGGAGTGATTGGATCAAGACGTTT	CATWDGLRSDWIKTF	TRGV4	.	TRGJP2	18	-1	-1	24
13	1.4281790716836034E-4	TGTGCCACCTGGGATGGGCACGGAGGGGATTATAAGAAACTCTTT	CATWDGHGGDYKKLF	TRGV4	.	TRGJ1	18	-1	-1	28
13	1.4281790716836034E-4	TGTGCCACCTGGGACGCATATAGTAGTGATTGGATCAAGACGTTT	CATWDAYSSDWIKTF	TRGV2	.	TRGJP2	15	-1	-1	17
13	1.4281790716836034E-4	TGTGCCACCTGGGACGGCCCTGGTAGTGATTGGATCAAGACGTTT	CATWDGPGSDWIKTF	TRGV2	.	TRGJP2	19	-1	-1	22
13	1.4281790716836034E-4	TGTGCCACCTGGGACGGGTATAGTAGTGATTGGATCAAGACGTTT	CATWDGYSSDWIKTF	TRGV2	.	TRGJP2	17	-1	-1	18
13	1.4281790716836034E-4	TGTGCCACCTGGGACGGGCTTTGGGATTATTATAAGAAACTCTTT	CATWDGLWDYYKKLF	TRGV2	.	TRGJ1	18	-1	-1	25
13	1.4281790716836034E-4	TGTGCCACCTGGGACGGGCGCGGAAGTGATTGGATCAAGACGTTT	CATWDGRGSDWIKTF	TRGV2	.	TRGJP2	21	-1	-1	24
13	1.4281790716836034E-4	TGTGCCACCTGGGACGGGGTTAGTAGTGATTGGATCAAGACGTTT	CATWDGVSSDWIKTF	TRGV2	.	TRGJP2	17	-1	-1	20
13	1.4281790716836034E-4	TGTGCCACCTGGGACGGGAAAAGTAGTGATTGGATCAAGACGTTT	CATWDGKSSDWIKTF	TRGV2	.	TRGJP2	17	-1	-1	21
13	1.4281790716836034E-4	TGTGCTGCGTGGGATTTGCCCCATTATTATAAGAAACTCTTT	CAAWDLPHYYKKLF	TRGV10	.	TRGJ1	15	-1	-1	22
13	1.4281790716836034E-4	TGTGCTGCGTGGGATTGCCACTTTATAGATAAGAAACTCTTT	CAAWDCHFIDKKLF	TRGV10	.	TRGJ1	15	-1	-1	28
13	1.4281790716836034E-4	TGTGCTGCGTGGGATAAAATAGATTATTATAAGAAACTCTTT	CAAWDKIDYYKKLF	TRGV10	.	TRGJ1	14	-1	-1	22
13	1.4281790716836034E-4	TGTGCTGCGTGGGACCGGACGGGTTATTATAAGAAACTCTTT	CAAWDRTGYYKKLF	TRGV10	.	TRGJ1	13	-1	-1	23
13	1.4281790716836034E-4	TGTGCCACCTGGGTGGGAAGTAGTGATTGGATCAAGACGTTT	CATWVGSSDWIKTF	TRGV2	.	TRGJP2	12	-1	-1	18
13	1.4281790716836034E-4	TGTGCCACCTGGGATCGGAGTAGTGATTGGATCAAGACGTTT	CATWDRSSDWIKTF	TRGV4	.	TRGJP2	17	-1	-1	18
13	1.4281790716836034E-4	TGTGCCACCTGGGATGGGCGGGATTATTATAAGAAACTCTTT	CATWDGRDYYKKLF	TRGV4	.	TRGJ1	18	-1	-1	22
13	1.4281790716836034E-4	TGTGCCACCTGGGACGGGTTAAGTGATTGGATCAAGACGTTT	CATWDGLSDWIKTF	TRGV2	.	TRGJP2	17	-1	-1	21
13	1.4281790716836034E-4	TGTGCCACCTGGGACGGGCTGTGGGCCCTAGAGAAACTCTTT	CATWDGLWALEKLF	TRGV2	.	TRGJ1	18	-1	-1	31
13	1.4281790716836034E-4	TGTGCCACCTGGGACGGGCCTTCCGATTGGATCAAGACGTTT	CATWDGPSDWIKTF	TRGV2	.	TRGJP2	19	-1	-1	24
13	1.4281790716836034E-4	TGTGCCACCTGGGACAGCTGTAGTGATTGGATCAAGACGTTT	CATWDSCSDWIKTF	TRGV2	.	TRGJP2	14	-1	-1	19
13	1.4281790716836034E-4	TGTGCCACCTGGGACAGGCCGGGTTATTATAAGAAACTCTTT	CATWDRPGYYKKLF	TRGV5	.	TRGJ1	19	-1	-1	23
13	1.4281790716836034E-4	TGTGCCACCTGGGACAGGGTCTATACCGTCGCTACCCTCTTT	CATWDRVYTVATLF	TRGV7	.	TRGJ1	17	-1	-1	36
13	1.4281790716836034E-4	TGTGCCACCTGGGAGGGGGTTAGTGATTGGATCAAGACGTTT	CATWEGVSDWIKTF	TRGV8	.	TRGJP2	13	-1	-1	20
13	1.4281790716836034E-4	TGTGCTGCCCCGTATACCACTGGTTGGTTCAAGATATTT	CAAPYTTGWFKIF	TRGV10	.	TRGJP1	7	-1	-1	12
13	1.4281790716836034E-4	TGTGCTGCGTGGCCAGTAGGATATTATAAGAAACTCTTT	CAAWPVGYYKKLF	TRGV10	.	TRGJ1	11	-1	-1	21
13	1.4281790716836034E-4	TGTGCTGCGTGGGATTATCATTATTATAAGAAACTCTTT	CAAWDYHYYKKLF	TRGV10	.	TRGJ1	16	-1	-1	19
13	1.4281790716836034E-4	TGTGCCACCTTTGCCCCTTGTGATTGGATCAAGACGTTT	CATFAPCDWIKTF	TRGV4	.	TRGJP2	9	-1	-1	19
13	1.4281790716836034E-4	TGTGCCACCTGGGATGGGCCTTATTATAAGAAACTCTTT	CATWDGPYYKKLF	TRGV4	.	TRGJ1	19	-1	-1	20
13	1.4281790716836034E-4	TGTGCCACCTGGGATGGAGTAGGTTATAAGAAACTCTTT	CATWDGVGYKKLF	TRGV4	.	TRGJ1	16	-1	-1	23
13	1.4281790716836034E-4	TGTGCCACCTGGGACTGGGGCGATTGGATCAAGACGTTT	CATWDWGDWIKTF	TRGV2	.	TRGJP2	18	-1	-1	21
13	1.4281790716836034E-4	TGTGCCACCTGGGACGGTATCCCCATCGGGAAACTCTTT	CATWDGIPIGKLF	TRGV2	.	TRGJ1	16	-1	-1	29
13	1.4281790716836034E-4	TGTGCCACCTGGGACGGGCCTGATTGGATCAAGACGTTT	CATWDGPDWIKTF	TRGV2	.	TRGJP2	19	-1	-1	20
13	1.4281790716836034E-4	TGTGCCACCTGGGACGGGCCGGGTTATAAGAAACTCTTT	CATWDGPGYKKLF	TRGV2	.	TRGJ1	19	-1	-1	23
13	1.4281790716836034E-4	TGTGCCACCTGGGACGGGCGCGATTATAAGAAACTCTTT	CATWDGRDYKKLF	TRGV2	.	TRGJ1	21	-1	-1	22
13	1.4281790716836034E-4	TGTGCCACCTGGGACAGGCTTAGGGGTGGGAAACTCTTT	CATWDRLRGGKLF	TRGV5	.	TRGJ1	18	-1	-1	29
13	1.4281790716836034E-4	TGTGCCACCTGGGACAGGCTCTGTTATAAGAAACTCTTT	CATWDRLCYKKLF	TRGV3	.	TRGJ1	23	-1	-1	23
13	1.4281790716836034E-4	TGTGCCACCTGGGACAGGCGCTATTATAAGAAACTCTTT	CATWDRRYYKKLF	TRGV5	.	TRGJ1	18	-1	-1	21
13	1.4281790716836034E-4	TGTGCCACCTGGGACAGGATTTATTATAAGAAACTCTTT	CATWDRIYYKKLF	TRGV3	.	TRGJ1	17	-1	-1	17
13	1.4281790716836034E-4	TGTGCCACCTGGGACAGGATGATTTATAAGAAACTCTTT	CATWDRMIYKKLF	TRGV5	.	TRGJ1	17	-1	-1	23
13	1.4281790716836034E-4	TGTGCCACCTGGGACAGGACGGCTTATAAGAAACTCTTT	CATWDRTAYKKLF	TRGV5	.	TRGJ1	17	-1	-1	23
13	1.4281790716836034E-4	TGTGCTGCGTGGGATCTTTATTATAAGAAACTCTTT	CAAWDLYYKKLF	TRGV10	.	TRGJ1	14	-1	-1	17
13	1.4281790716836034E-4	TGTGCTGCGTGGGAGGGTTATTATAAGAAACTCTTT	CAAWEGYYKKLF	TRGV10	.	TRGJ1	13	-1	-1	17
13	1.4281790716836034E-4	TGTGCTGCGTGGGAAGATTATTATAAGAAACTCTTT	CAAWEDYYKKLF	TRGV10	.	TRGJ1	13	-1	-1	16
13	1.4281790716836034E-4	TGTGCCTTGTGGGAGGTGTTTTGGTTCAAGATATTT	CALWEVFWFKIF	TRGV9	.	TRGJP1	17	-1	-1	20
13	1.4281790716836034E-4	TGTGCCACCTGGGATTTGGGCGATAAGAAACTCTTT	CATWDLGDKKLF	TRGV4	.	TRGJ1	14	-1	-1	22
13	1.4281790716836034E-4	TGTGCCACCTGGGATTTAGTCGCGGGCAAACTCTTT	CATWDLVAGKLF	TRGV4	.	TRGJ1	14	-1	-1	27
13	1.4281790716836034E-4	TGTGCCACCTGGGATGGGCCAAGGAAGAAACTCTTT	CATWDGPRKKLF	TRGV4	.	TRGJ1	19	-1	-1	24
13	1.4281790716836034E-4	TGTGCCACCTGGGATAAGTATTATAAGAAACTCTTT	CATWDKYYKKLF	TRGV4	.	TRGJ1	14	-1	-1	15
13	1.4281790716836034E-4	TGTGCCACCTGGGACCTTTATTATAAGAAACTCTTT	CATWDLYYKKLF	TRGV8	.	TRGJ1	13	-1	-1	17
13	1.4281790716836034E-4	TGTGCCACCTGGGACCGTTATTATAAGAAACTCTTT	CATWDRYYKKLF	TRGV4	.	TRGJ2	13	-1	-1	17
13	1.4281790716836034E-4	TGTGCCACCTGGGACGGGCTGAATAGGAAACTCTTT	CATWDGLNRKLF	TRGV2	.	TRGJ1	18	-1	-1	22
13	1.4281790716836034E-4	TGTGCCACCTGGGACGGGCCGGGGGAGAAACTCTTT	CATWDGPGEKLF	TRGV2	.	TRGJ1	19	-1	-1	25
13	1.4281790716836034E-4	TGTGCCACCTGGGACGGGGAATATAAGAAACTCTTT	CATWDGEYKKLF	TRGV2	.	TRGJ1	17	-1	-1	21
13	1.4281790716836034E-4	TGTGCCACCTGGGACATTTCCGGGATGAAACTCTTT	CATWDISGMKLF	TRGV7	.	TRGJ1	15	-1	-1	26
13	1.4281790716836034E-4	TGTGCCACCTGGGACAGGCCTCAGGAGAAACTCTTT	CATWDRPQEKLF	TRGV7	.	TRGJ1	20	-1	-1	25
13	1.4281790716836034E-4	TGTGCCACCTGGGACAGGCCGGGGGAGAAACTCTTT	CATWDRPGEKLF	TRGV3	.	TRGJ1	19	-1	-1	25
13	1.4281790716836034E-4	TGTGCCACCTGGGACAGGCGCGATAAGAAACTCTTT	CATWDRRDKKLF	TRGV7	.	TRGJ1	18	-1	-1	22
13	1.4281790716836034E-4	TGTGCCACCTGGGAGACTTATTATAAGAAACTCTTT	CATWETYYKKLF	TRGV2	.	TRGJ1	13	-1	-1	14
13	1.4281790716836034E-4	TGTGCCACCTGGGAAGGTTATTATAAGAAACTCTTT	CATWEGYYKKLF	TRGV4	.	TRGJ1	16	-1	-1	17
13	1.4281790716836034E-4	TGTGCTGCCCTCACTGGTTGGTTCAAGATATTT	CAALTGWFKIF	TRGV10	.	TRGJP1	7	-1	-1	11
13	1.4281790716836034E-4	TGTGCCACCTGGCGTCCCAATAAGAAACTCTTT	CATWRPNKKLF	TRGV4	.	TRGJ1	11	-1	-1	19
13	1.4281790716836034E-4	TGTGCCACCTGGGCCGTCCAAGGGAAACTCTTT	CATWAVQGKLF	TRGV3	.	TRGJ1	12	-1	-1	23
13	1.4281790716836034E-4	TGTGCCACCTGGGGGAATTATAAGAAACTCTTT	CATWGNYKKLF	TRGV4	.	TRGJ1	12	-1	-1	16
13	1.4281790716836034E-4	TGTGCCACCTGGGATGGTCGGATCAAGACGTTT	CATWDGRIKTF	TRGV4	.	TRGJP2	16	-1	-1	19
13	1.4281790716836034E-4	TGTGCCACCTGGGATGGTAAGGGGAAACTCTTT	CATWDGKGKLF	TRGV4	.	TRGJ1	16	-1	-1	23
13	1.4281790716836034E-4	TGTGCCACCTGGGATGGGCTGGAGAAACTCTTT	CATWDGLEKLF	TRGV4	.	TRGJ1	18	-1	-1	22
13	1.4281790716836034E-4	TGTGCCACCTGGGATGGGCAGGGGAAACTCTTT	CATWDGQGKLF	TRGV4	.	TRGJ1	18	-1	-1	23
13	1.4281790716836034E-4	TGTGCCACCTGGGATAGGCCGACGAAACTCTTT	CATWDRPTKLF	TRGV8	.	TRGJ1	19	-1	-1	23
13	1.4281790716836034E-4	TGTGCCACCTGGGACGGCGGCGGGAAACTCTTT	CATWDGGGKLF	TRGV2	.	TRGJ1	16	-1	-1	23
13	1.4281790716836034E-4	TGTGCCACCTGGGACGGGCCTTGGAAACTCTTT	CATWDGPWKLF	TRGV2	.	TRGJ1	19	-1	-1	23
13	1.4281790716836034E-4	TGTGCCACCTGGGACAGGCTTTGGAAACTCTTT	CATWDRLWKLF	TRGV5	.	TRGJ1	18	-1	-1	23
13	1.4281790716836034E-4	TGTGCCACCTACGGGGACTATAAGAAACTCTTT	CATYGDYKKLF	TRGV5	.	TRGJ1	9	-1	-1	18
13	1.4281790716836034E-4	TGTGCCACCCAGTCCAATTATAAGAAACTCTTT	CATQSNYKKLF	TRGV4	.	TRGJ1	8	-1	-1	16
13	1.4281790716836034E-4	TGTGCTGCGTGGGGTTGGTTCAAGATATTT	CAAWGWFKIF	TRGV10	.	TRGJP1	15	-1	-1	12
13	1.4281790716836034E-4	TGTGCCCGTAGTGATTGGATCAAGACGTTT	CARSDWIKTF	TRGV2	.	TRGJP2	5	-1	-1	7
13	1.4281790716836034E-4	TGTGCCACCTGGTTTTATAAGAAACTCTTT	CATWFYKKLF	TRGV4	.	TRGJ1	11	-1	-1	14
13	1.4281790716836034E-4	TGTGCCACCTGGGGCGGTAAGAAACTCTTT	CATWGGKKLF	TRGV4	.	TRGJ1	12	-1	-1	17
13	1.4281790716836034E-4	TGTGCCACCTGGGATTTAAGACAACTCTTT	CATWDLRQLF	TRGV4	.	TRGJ1	14	-1	-1	13
13	1.4281790716836034E-4	TGTGCCACCTGGGATGGGCGAGGACTCTTT	CATWDGRGLF	TRGV4	.	TRGJ1	18	-1	-1	23
13	1.4281790716836034E-4	TGTGCCACCTGGGACCAAACGGGGCTCTTT	CATWDQTGLF	TRGV7	.	TRGJ1	14	-1	-1	24
13	1.4281790716836034E-4	TGTGCCACCCCGGAATTGGGGAAACTCTTT	CATPELGKLF	TRGV2	.	TRGJ1	8	-1	-1	20
13	1.4281790716836034E-4	TGCTCGGAAAGTGATTGGATCAAGACGTTT	CSESDWIKTF	TRGV2	.	TRGJP2	1	-1	-1	9
13	1.4281790716836034E-4	TGTGCCATCCTGACACAGAAACTCTTT	CAILTQKLF	TRGV4	.	TRGJ1	11	-1	-1	16
13	1.4281790716836034E-4	TGTGCCACCTTGGGGAAGAAACTCTTT	CATLGKKLF	TRGV4	.	TRGJ1	13	-1	-1	15
13	1.4281790716836034E-4	TGTGCCACCTGGCTTAAGAAACTCTTT	CATWLKKLF	TRGV8	.	TRGJ1	11	-1	-1	14
13	1.4281790716836034E-4	TGTGCCACCTGGGTCCCACCGCTCTTT	CATWVPPLF	TRGV4	.	TRGJ1	12	-1	-1	21
13	1.4281790716836034E-4	TGTGCCACCTGGGTAACGAAACTCTTT	CATWVTKLF	TRGV3	.	TRGJ1	12	-1	-1	13
13	1.4281790716836034E-4	TGTGCCACCTGGGACGTGAAACTCTTT	CATWDVKLF	TRGV4	.	TRGJ1	13	-1	-1	17
13	1.4281790716836034E-4	TGTGCCACCTGGGAATCGAAACTCTTT	CATWESKLF	TRGV5	.	TRGJ1	13	-1	-1	17
13	1.4281790716836034E-4	TGTGCCACCTGGAATAAGAAACTCTTT	CATWNKKLF	TRGV4	.	TRGJ1	14	-1	-1	13
13	1.4281790716836034E-4	TGTGCCACCCAGGGTAAGAAACTCTTT	CATQGKKLF	TRGV4	.	TRGJ1	8	-1	-1	14
13	1.4281790716836034E-4	TGTGCCACCTGCCGTAGGCTCTTT	CATCRRLF	TRGV4	.	TRGJ1	10	-1	-1	18
13	1.4281790716836034E-4	TGTGCCACCTGGTTTGTACTCTTT	CATWFVLF	TRGV8	.	TRGJ1	11	-1	-1	17
13	1.4281790716836034E-4	TGTGCCACCTGGGATCAACTCTTT	CATWDQLF	TRGV4	.	TRGJ1	14	-1	-1	16
13	1.4281790716836034E-4	TGTGCCACAATGAAACTCTTT	CATMKLF	TRGV5	.	TRGJ1	7	-1	-1	11
13	1.4281790716836034E-4	TGTGCCACTAAACTCTTT	CATKLF	TRGV2	.	TRGJ1	7	-1	-1	9
12	1.318319143092557E-4	TGTGCCACCTGGGAAGTGGTACTCTTCGGGACCAAGAATTATTATAAGAAACTCTTT	CATWEVVLFGTKNYYKKLF	TRGV5	.	TRGJ1	13	-1	-1	35
12	1.318319143092557E-4	TGTGCCACCTTTGGAGGTCGGTATGAGTTGGGCAAAAAAATCAAGGTATTT	CATFGGRYELGKKIKVF	TRGV8	.	TRGJP	9	-1	-1	24
12	1.318319143092557E-4	TGTGCCACCTGGGACGGGCTCAAGATCAGTAGTGATTGGATCAAGACGTTT	CATWDGLKISSDWIKTF	TRGV2	.	TRGJP2	18	-1	-1	27
12	1.318319143092557E-4	TGTGCCACCTGGGACAGGCCGGAGCCTTGCCCTGGTTGGTTCAAGATATTT	CATWDRPEPCPGWFKIF	TRGV7	.	TRGJP1	19	-1	-1	31
12	1.318319143092557E-4	TGTGCTGCGTGGGATTACCCCATATACACTGGTTGGTTCAAGATATTT	CAAWDYPIYTGWFKIF	TRGV10	.	TRGJP1	17	-1	-1	21
12	1.318319143092557E-4	TGTGCCACCTGGGATGATGGTCTGAGTAGTGATTGGATCAAGACGTTT	CATWDDGLSSDWIKTF	TRGV4	.	TRGJP2	15	-1	-1	24
12	1.318319143092557E-4	TGTGCCACCTGGGATAGCGAGGGGAGGGGTGATTGGATCAAGACGTTT	CATWDSEGRGDWIKTF	TRGV8	.	TRGJP2	16	-1	-1	28
12	1.318319143092557E-4	TGTGCCACCTGGGACGGCCCGTGCAGTAGTGATTGGATCAAGACGTTT	CATWDGPCSSDWIKTF	TRGV2	.	TRGJP2	21	-1	-1	24
12	1.318319143092557E-4	TGTGCCACCTGGGACGGGCCGCGGAGACGTGATTGGATCAAGACGTTT	CATWDGPRRRDWIKTF	TRGV2	.	TRGJP2	19	-1	-1	28
12	1.318319143092557E-4	TGTGCCACCTGGGACGGGCGGGCTTATGGTGATTGGATCAAGACGTTT	CATWDGRAYGDWIKTF	TRGV2	.	TRGJP2	18	-1	-1	28
12	1.318319143092557E-4	TGTGCCACCTGGGACGGGATCTATAGTAGTGATTGGATCAAGACGTTT	CATWDGIYSSDWIKTF	TRGV2	.	TRGJP2	17	-1	-1	21
12	1.318319143092557E-4	TGTGCCACCTGGGACGGACTCTATAGTAGTGATTGGATCAAGACGTTT	CATWDGLYSSDWIKTF	TRGV2	.	TRGJP2	16	-1	-1	17
12	1.318319143092557E-4	TGTGCTGCGTGGGGCCCCCCCCGGGATTATTATAAGAAACTCTTT	CAAWGPPRDYYKKLF	TRGV10	.	TRGJ1	12	-1	-1	25
12	1.318319143092557E-4	TGTGCTGCGTGGGATTATAATGGCAGTGATTATAAGAAACTCTTT	CAAWDYNGSDYKKLF	TRGV10	.	TRGJ1	16	-1	-1	28
12	1.318319143092557E-4	TGTGCTGCGTGGGATTATAATACCACTGGTTGGTTCAAGATATTT	CAAWDYNTTGWFKIF	TRGV10	.	TRGJP1	25	-1	-1	15
12	1.318319143092557E-4	TGTGCTGCGTGGGACCCGAGGGCCCTTTATTATAAGAAACTCTTT	CAAWDPRALYYKKLF	TRGV10	.	TRGJ1	13	-1	-1	26
12	1.318319143092557E-4	TGTGCCTTGTGGGAGCCCCTGGATTTTTATTATAAGAAACTCTTT	CALWEPLDFYYKKLF	TRGV9	.	TRGJ1	14	-1	-1	26
12	1.318319143092557E-4	TGTGCCACCTGGGACGCCCGCGCTAGTGATTGGATCAAGACGTTT	CATWDARASDWIKTF	TRGV2	.	TRGJP2	15	-1	-1	23
12	1.318319143092557E-4	TGTGCCACCTGGGACGGACGTGTTTTATTGAGGAAGAAACTCTTT	CATWDGRVLLRKKLF	TRGV2	.	TRGJ1	16	-1	-1	33
12	1.318319143092557E-4	TGTGCCACCTGGGACGAACTCGGGGGTGATTGGATCAAGACGTTT	CATWDELGGDWIKTF	TRGV2	.	TRGJP2	15	-1	-1	25
12	1.318319143092557E-4	TGTGCCACCTGGGACAGGCAGGGGGGGGATTGGATCAAGACGTTT	CATWDRQGGDWIKTF	TRGV5	.	TRGJP2	18	-1	-1	27
12	1.318319143092557E-4	TGTGCCACCTGGGACAGGCAGGACGGTGATTGGATCAAGACGTTT	CATWDRQDGDWIKTF	TRGV3	.	TRGJP2	18	-1	-1	25
12	1.318319143092557E-4	TGTGCTGCGTGCCCCTTTTCGAATTATTATAAGAAACTCTTT	CAACPFSNYYKKLF	TRGV10	.	TRGJ1	10	-1	-1	17
12	1.318319143092557E-4	TGTGCTGCGTGGGGACATTACGATTATTATAAGAAACTCTTT	CAAWGHYDYYKKLF	TRGV10	.	TRGJ1	12	-1	-1	16
12	1.318319143092557E-4	TGTGCTGCGTGGGATTATATTCTCGCTTATAAGAAACTCTTT	CAAWDYILAYKKLF	TRGV10	.	TRGJ1	16	-1	-1	26
12	1.318319143092557E-4	TGTGCTGCGTGGGACTATACCCATTATTATAAGAAACTCTTT	CAAWDYTHYYKKLF	TRGV10	.	TRGJ1	16	-1	-1	22
12	1.318319143092557E-4	TGTGCTGCGTGGGACCACTCCTGCGATTATAAGAAACTCTTT	CAAWDHSCDYKKLF	TRGV10	.	TRGJ1	13	-1	-1	25
12	1.318319143092557E-4	TGTGCCTTGTGGGACCTCGGGGGTTATTATAAGAAACTCTTT	CALWDLGGYYKKLF	TRGV9	.	TRGJ1	13	-1	-1	23
12	1.318319143092557E-4	TGTGCCACCTGGGTGCATAGTAGTGATTGGATCAAGACGTTT	CATWVHSSDWIKTF	TRGV8	.	TRGJP2	12	-1	-1	16
12	1.318319143092557E-4	TGTGCCACCTGGGCTGGGGAAAGGAGGTATAAGAAACTCTTT	CATWAGERRYKKLF	TRGV4	.	TRGJ1	17	-1	-1	27
12	1.318319143092557E-4	TGTGCCACCTGGGATGGGTGTCCAACGAGGGGGGAACTCTTT	CATWDGCPTRGELF	TRGV4	.	TRGJ1	17	-1	-1	34
12	1.318319143092557E-4	TGTGCCACCTGGGATGGGACGGAGGATTTCAGGAAACTCTTT	CATWDGTEDFRKLF	TRGV4	.	TRGJ1	17	-1	-1	32
12	1.318319143092557E-4	TGTGCCACCTGGGATAGGGTATGTGATTGGATCAAGACGTTT	CATWDRVCDWIKTF	TRGV8	.	TRGJP2	17	-1	-1	18
12	1.318319143092557E-4	TGTGCCACCTGGGACGCATCCACTGGTTGGTTCAAGATATTT	CATWDASTGWFKIF	TRGV2	.	TRGJP1	15	-1	-1	19
12	1.318319143092557E-4	TGTGCCACCTGGGACGGCCTTGATTATTATAAGAAACTCTTT	CATWDGLDYYKKLF	TRGV2	.	TRGJ1	16	-1	-1	22
12	1.318319143092557E-4	TGTGCCACCTGGGACGGCCCTGGTGATTGGATCAAGACGTTT	CATWDGPGDWIKTF	TRGV2	.	TRGJP2	19	-1	-1	22
12	1.318319143092557E-4	TGTGCCACCTGGGACGGGTTTATCGGTGGGATCAAGACGTTT	CATWDGFIGGIKTF	TRGV2	.	TRGJP2	17	-1	-1	28
12	1.318319143092557E-4	TGTGCCACCTGGGACGGGCCTCGGGATTGGATCAAGACGTTT	CATWDGPRDWIKTF	TRGV2	.	TRGJP2	19	-1	-1	24
12	1.318319143092557E-4	TGTGCCACCTGGGACGGGCCCGATACGGATAAGAAACTCTTT	CATWDGPDTDKKLF	TRGV2	.	TRGJ2	21	-1	-1	28
12	1.318319143092557E-4	TGTGCCACCTGGGACGGGCCGTGTGATTGGATCAAGACGTTT	CATWDGPCDWIKTF	TRGV2	.	TRGJP2	19	-1	-1	22
12	1.318319143092557E-4	TGTGCCACCTGGGACGGGCAAGGTGATTGGATCAAGACGTTT	CATWDGQGDWIKTF	TRGV2	.	TRGJP2	18	-1	-1	22
12	1.318319143092557E-4	TGTGCCACCTGGGACGGGCAAAATTGGGGGGTCAAGACGTTT	CATWDGQNWGVKTF	TRGV2	.	TRGJP2	18	-1	-1	28
12	1.318319143092557E-4	TGTGCCACCTGGGACGGGGGGGGAGATTGGATCAAGACGTTT	CATWDGGGDWIKTF	TRGV2	.	TRGJP2	17	-1	-1	24
12	1.318319143092557E-4	TGTGCCACCTGGGACGGACCGGGGCATTGGATCAAGACGTTT	CATWDGPGHWIKTF	TRGV3	.	TRGJP2	14	-1	-1	25
12	1.318319143092557E-4	TGTGCCACCTGGGACAGCCTGAATTATTATAAGAAACTCTTT	CATWDSLNYYKKLF	TRGV3	.	TRGJ1	20	-1	-1	20
12	1.318319143092557E-4	TGTGCCACCTGGGACAGGCCGGTGGATTATAAGAAACTCTTT	CATWDRPVDYKKLF	TRGV5	.	TRGJ1	22	-1	-1	25
12	1.318319143092557E-4	TGTGCCACCTGGGACAGGCGGGATTATTATAAGAAACTCTTT	CATWDRRDYYKKLF	TRGV3	.	TRGJ1	18	-1	-1	22
12	1.318319143092557E-4	TGTGCCACCTGGAACCCCCCGGATTGGTATAAGAAACTCTTT	CATWNPPDWYKKLF	TRGV3	.	TRGJ1	14	-1	-1	27
12	1.318319143092557E-4	TGTGCTGCGTGGCAAGGGAATTATTATAAGAAACTCTTT	CAAWQGNYYKKLF	TRGV10	.	TRGJ1	11	-1	-1	17
12	1.318319143092557E-4	TGTGCTGCGTGGGATTGCACTGGTTGGTTCAAGATATTT	CAAWDCTGWFKIF	TRGV10	.	TRGJP1	15	-1	-1	17
12	1.318319143092557E-4	TGTGCTGCGACCCTTTCGAATTATTATAAGAAACTCTTT	CAATLSNYYKKLF	TRGV10	.	TRGJ1	8	-1	-1	14
12	1.318319143092557E-4	TGTGCCACCTGGGATCCGAATTATTATAAGAAACTCTTT	CATWDPNYYKKLF	TRGV8	.	TRGJ1	14	-1	-1	13
12	1.318319143092557E-4	TGTGCCACCTGGGATGGGCCTAGGTATAAGAAACTCTTT	CATWDGPRYKKLF	TRGV4	.	TRGJ1	19	-1	-1	24
12	1.318319143092557E-4	TGTGCCACCTGGGACCTGAATTATTATAAGAAACTCTTT	CATWDLNYYKKLF	TRGV7	.	TRGJ1	14	-1	-1	17
12	1.318319143092557E-4	TGTGCCACCTGGGACGTAAGTGATTGGATCAAGACGTTT	CATWDVSDWIKTF	TRGV3	.	TRGJP2	14	-1	-1	18
12	1.318319143092557E-4	TGTGCCACCTGGGACGCGACAGATTGGATCAAGACGTTT	CATWDATDWIKTF	TRGV2	.	TRGJP2	15	-1	-1	21
12	1.318319143092557E-4	TGTGCCACCTGGGACGGGTCTTATTCTAAGAAACTCTTT	CATWDGSYSKKLF	TRGV2	.	TRGJ1	17	-1	-1	20
12	1.318319143092557E-4	TGTGCCACCTGGGACGGGCCTGGTAGCGAGAAACTCTTT	CATWDGPGSEKLF	TRGV2	.	TRGJ1	19	-1	-1	28
12	1.318319143092557E-4	TGTGCCACCTGGGACGGGCCACGGTATAAGAAACTCTTT	CATWDGPRYKKLF	TRGV2	.	TRGJ1	19	-1	-1	24
12	1.318319143092557E-4	TGTGCCACCTGGGACGGGCATGATTGGATCAAGACGTTT	CATWDGHDWIKTF	TRGV2	.	TRGJP2	18	-1	-1	20
12	1.318319143092557E-4	TGTGCCACCTGGGACGGGCAGGGATGGATCAAGACGTTT	CATWDGQGWIKTF	TRGV2	.	TRGJP2	18	-1	-1	24
12	1.318319143092557E-4	TGTGCCACCTGGGACGGGGAGAATTATAAGAAACTCTTT	CATWDGENYKKLF	TRGV2	.	TRGJ1	17	-1	-1	22
12	1.318319143092557E-4	TGTGCCACCTGGGACACGAATTATTATAAGAAACTCTTT	CATWDTNYYKKLF	TRGV8	.	TRGJ1	13	-1	-1	16
12	1.318319143092557E-4	TGTGCCACCTGGGACAGTCAGTATTATAAGAAACTCTTT	CATWDSQYYKKLF	TRGV5	.	TRGJ1	16	-1	-1	21
12	1.318319143092557E-4	TGTGCCACCTGGGACAGCCTCCAGGATAAGAAACTCTTT	CATWDSLQDKKLF	TRGV3	.	TRGJ1	19	-1	-1	25
12	1.318319143092557E-4	TGTGCCACCTGGGAGAGAAGTGATTGGATCAAGACGTTT	CATWERSDWIKTF	TRGV5	.	TRGJP2	16	-1	-1	15
12	1.318319143092557E-4	TGTGCCACCTGGGAAGGGTGTGATTGGATCAAGACGTTT	CATWEGCDWIKTF	TRGV2	.	TRGJP2	17	-1	-1	19
12	1.318319143092557E-4	TGTGCTCTTTTTAGGGATTATTATAAGAAACTCTTT	CALFRDYYKKLF	TRGV10	.	TRGJ1	5	-1	-1	16
12	1.318319143092557E-4	TGTGCTGCGTGGGATTCGAGTTATAAGAAACTCTTT	CAAWDSSYKKLF	TRGV10	.	TRGJ1	15	-1	-1	20
12	1.318319143092557E-4	TGTGCTGCGTGGGAAGTTTATTATAAGAAACTCTTT	CAAWEVYYKKLF	TRGV10	.	TRGJ1	13	-1	-1	17
12	1.318319143092557E-4	TGTGCTGCGTGGGAAAATTATTATAAGAAACTCTTT	CAAWENYYKKLF	TRGV10	.	TRGJ1	13	-1	-1	15
12	1.318319143092557E-4	TGTGCCCCTCATAGTAGTGATTGGATCAAGACGTTT	CAPHSSDWIKTF	TRGV2	.	TRGJP2	8	-1	-1	10
12	1.318319143092557E-4	TGTGCCACCTGTAGTAGTGATTGGATCAAGACGTTT	CATCSSDWIKTF	TRGV2	.	TRGJP2	10	-1	-1	11
12	1.318319143092557E-4	TGTGCCACCTGGGTCCCGTATTATAAGAAACTCTTT	CATWVPYYKKLF	TRGV4	.	TRGJ1	12	-1	-1	18
12	1.318319143092557E-4	TGTGCCACCTGGGGTAGTGATTGGATCAAGACGTTT	CATWGSDWIKTF	TRGV3	.	TRGJP2	12	-1	-1	13
12	1.318319143092557E-4	TGTGCCACCTGGGGCTGTACGGGTAAGAAACTCTTT	CATWGCTGKKLF	TRGV5	.	TRGJ1	12	-1	-1	23
12	1.318319143092557E-4	TGTGCCACCTGGGGCCTGGATTGGATCAAGACGTTT	CATWGLDWIKTF	TRGV2	.	TRGJP2	12	-1	-1	18
12	1.318319143092557E-4	TGTGCCACCTGGGATTCTTCGTCGGAGAAACTCTTT	CATWDSSSEKLF	TRGV8	.	TRGJ1	14	-1	-1	25
12	1.318319143092557E-4	TGTGCCACCTGGGATTCGGGTTATAAGAAACTCTTT	CATWDSGYKKLF	TRGV4	.	TRGJ1	14	-1	-1	20
12	1.318319143092557E-4	TGTGCCACCTGGGATCGGGGTTATAAGAAACTCTTT	CATWDRGYKKLF	TRGV4	.	TRGJ1	18	-1	-1	20
12	1.318319143092557E-4	TGTGCCACCTGGGATGCGGCGGGTTTAGGACTCTTT	CATWDAAGLGLF	TRGV4	.	TRGJ1	19	-1	-1	29
12	1.318319143092557E-4	TGTGCCACCTGGGATGGGCGCTATAAGAAACTCTTT	CATWDGRYKKLF	TRGV4	.	TRGJ1	18	-1	-1	21
12	1.318319143092557E-4	TGTGCCACCTGGGATGGGCAGTGGATGAAACTCTTT	CATWDGQWMKLF	TRGV4	.	TRGJ1	18	-1	-1	26
12	1.318319143092557E-4	TGTGCCACCTGGGACTGTTATTATAAGAAACTCTTT	CATWDCYYKKLF	TRGV5	.	TRGJ1	14	-1	-1	17
12	1.318319143092557E-4	TGTGCCACCTGGGACTGGGCTTATAAGAAACTCTTT	CATWDWAYKKLF	TRGV2	.	TRGJ1	19	-1	-1	20
12	1.318319143092557E-4	TGTGCCACCTGGGACGGGCCGATAAGGAAACTCTTT	CATWDGPIRKLF	TRGV2	.	TRGJ1	19	-1	-1	21
12	1.318319143092557E-4	TGTGCCACCTGGGACGGGCATTATAAGAAACTCTTT	CATWDGHYKKLF	TRGV2	.	TRGJ1	18	-1	-1	19
12	1.318319143092557E-4	TGTGCCACCTGGGACAGGCATTTTGAGAAACTCTTT	CATWDRHFEKLF	TRGV5	.	TRGJ1	18	-1	-1	19
12	1.318319143092557E-4	TGTGCCACCTGGGACAGGCAAGGTAAGAAACTCTTT	CATWDRQGKKLF	TRGV5	.	TRGJ1	18	-1	-1	23
12	1.318319143092557E-4	TGTGCCACCTGGATGAATTATTATAAGAAACTCTTT	CATWMNYYKKLF	TRGV4	.	TRGJ1	14	-1	-1	14
12	1.318319143092557E-4	TGTGCCACCTGGAACCATTATTATAAGAAACTCTTT	CATWNHYYKKLF	TRGV4	.	TRGJ1	11	-1	-1	16
12	1.318319143092557E-4	TGTGCCACCAAATGGAATTATTATAAGAAACTCTTT	CATKWNYYKKLF	TRGV4	.	TRGJ1	8	-1	-1	14
12	1.318319143092557E-4	TGTGCTGCTGTTTTCGGGTATAAGAAACTCTTT	CAAVFGYKKLF	TRGV10	.	TRGJ1	7	-1	-1	18
12	1.318319143092557E-4	TGTGCTGCGTGGGAGGGTTGGTTCAAGATATTT	CAAWEGWFKIF	TRGV10	.	TRGJP1	13	-1	-1	15
12	1.318319143092557E-4	TGTGCTGCGGAGAATTATTATAAGAAACTCTTT	CAAENYYKKLF	TRGV10	.	TRGJ1	8	-1	-1	11
12	1.318319143092557E-4	TGTGCCTTGTGGCGGACCAATAAGAAGCTCTTT	CALWRTNKKLF	TRGV9	.	TRGJ1	11	-1	-1	19
12	1.318319143092557E-4	TGTGCCCCCGGGGATTATTATAAGAAACTCTTT	CAPGDYYKKLF	TRGV10	.	TRGJ1	16	-1	-1	13
12	1.318319143092557E-4	TGTGCCACCTGGTTTTATTATAAGAAACTCTTT	CATWFYYKKLF	TRGV8	.	TRGJ1	11	-1	-1	14
12	1.318319143092557E-4	TGTGCCACCTGGTGTTATTATAAGAAACTCTTT	CATWCYYKKLF	TRGV8	.	TRGJ1	11	-1	-1	14
12	1.318319143092557E-4	TGTGCCACCTGGGATCCTATCGGGAAACTCTTT	CATWDPIGKLF	TRGV4	.	TRGJ1	14	-1	-1	23
12	1.318319143092557E-4	TGTGCCACCTGGGATGGCTATAAGAAACTCTTT	CATWDGYKKLF	TRGV4	.	TRGJ1	16	-1	-1	18
12	1.318319143092557E-4	TGTGCCACCTGGGATAGTGGCCAGAAACTCTTT	CATWDSGQKLF	TRGV8	.	TRGJ1	16	-1	-1	22
12	1.318319143092557E-4	TGTGCCACCTGGGACGGCGAAGGGAAACTCTTT	CATWDGEGKLF	TRGV2	.	TRGJ1	16	-1	-1	23
12	1.318319143092557E-4	TGTGCCACCTGGGACGGGCCAGGGAAACTCTTT	CATWDGPGKLF	TRGV2	.	TRGJ1	19	-1	-1	23
12	1.318319143092557E-4	TGTGCCACCTGGGACAGCCCTGGGAAACTCTTT	CATWDSPGKLF	TRGV7	.	TRGJ1	21	-1	-1	23
12	1.318319143092557E-4	TGTGCCACCTGGGACAGCACTAAGAAACTCTTT	CATWDSTKKLF	TRGV5	.	TRGJ1	16	-1	-1	20
12	1.318319143092557E-4	TGTGCCACCTGGGACAGGTCTAAGAAACTCTTT	CATWDRSKKLF	TRGV5	.	TRGJ1	20	-1	-1	20
12	1.318319143092557E-4	TGTGCCACCTGGGACAGGCTCAAGAAACTCTTT	CATWDRLKKLF	TRGV5	.	TRGJ1	18	-1	-1	21
12	1.318319143092557E-4	TGTGCCACCTGGGACAGGCTGGGGAAACTCTTT	CATWDRLGKLF	TRGV7	.	TRGJ1	18	-1	-1	23
12	1.318319143092557E-4	TGTGCCACCTGGGACAGGCACGAGAAACTCTTT	CATWDRHEKLF	TRGV3	.	TRGJ1	18	-1	-1	22
12	1.318319143092557E-4	TGTGCCACCTGGGAGGGGTATAAGAAACTCTTT	CATWEGYKKLF	TRGV3	.	TRGJ1	13	-1	-1	18
12	1.318319143092557E-4	TGTGCTGCGTCTGGTTGGTTCAAGATATTT	CAASGWFKIF	TRGV10	.	TRGJP1	9	-1	-1	10
12	1.318319143092557E-4	TGTGCCACCTCAGGTTGGATCAAGACGTTT	CATSGWIKTF	TRGV4	.	TRGJP2	9	-1	-1	14
12	1.318319143092557E-4	TGTGCCACCTGTTATTATAAGAAACTCTTT	CATCYYKKLF	TRGV3	.	TRGJ1	10	-1	-1	11
12	1.318319143092557E-4	TGTGCCACCTGGGCCCCTAAGAAACTCTTT	CATWAPKKLF	TRGV4	.	TRGJ1	12	-1	-1	17
12	1.318319143092557E-4	TGTGCCACCTGGGATTGTCAGAAACTCTTT	CATWDCQKLF	TRGV4	.	TRGJ1	14	-1	-1	13
12	1.318319143092557E-4	TGTGCCACCTGGGATGGGCAGAAACTCTTT	CATWDGQKLF	TRGV4	.	TRGJ1	18	-1	-1	19
12	1.318319143092557E-4	TGTGCCACCTGGGATACCCAGAAACTCTTT	CATWDTQKLF	TRGV4	.	TRGJ1	14	-1	-1	19
12	1.318319143092557E-4	TGTGCCACCTGGGATACCAAGAAACTCTTT	CATWDTKKLF	TRGV8	.	TRGJ1	15	-1	-1	18
12	1.318319143092557E-4	TGTGCCACCTGGGACTACAGGAAACTCTTT	CATWDYRKLF	TRGV4	.	TRGJ1	13	-1	-1	20
12	1.318319143092557E-4	TGTGCCACCTGGGACGGGCCAGGGCTCTTT	CATWDGPGLF	TRGV2	.	TRGJ1	19	-1	-1	24
12	1.318319143092557E-4	TGTGCCACCTGGGACATCAAGAAACTCTTT	CATWDIKKLF	TRGV7	.	TRGJ1	15	-1	-1	18
12	1.318319143092557E-4	TGTGCCACCTGGGACAGCTCCCGGCTCTTT	CATWDSSRLF	TRGV5	.	TRGJ1	16	-1	-1	24
12	1.318319143092557E-4	TGTGCCACCTGGGACAGGCCGAAGCTCTTT	CATWDRPKLF	TRGV5	.	TRGJ1	19	-1	-1	20
12	1.318319143092557E-4	TGTGCCACCTGGGACAGGAAGAAACTCTTT	CATWDRKKLF	TRGV5	.	TRGJ1	17	-1	-1	18
12	1.318319143092557E-4	TGTGCCACCTGGGAGGCTAGGAAACTCTTT	CATWEARKLF	TRGV8	.	TRGJ1	13	-1	-1	17
12	1.318319143092557E-4	TGTGCCACCGATTATTATAAGAAACTCTTT	CATDYYKKLF	TRGV2	.	TRGJ1	8	-1	-1	10
12	1.318319143092557E-4	TGTGCCACCTGGTATCGGGAACTCTTT	CATWYRELF	TRGV3	.	TRGJ1	11	-1	-1	19
12	1.318319143092557E-4	TGTGCCACCTGGGACCGGAAACTCTTT	CATWDRKLF	TRGV3	.	TRGJ1	17	-1	-1	17
12	1.318319143092557E-4	TGTGCCACCCTCGTTAAGAAACTCTTT	CATLVKKLF	TRGV4	.	TRGJ1	8	-1	-1	14
12	1.318319143092557E-4	TGGGCCAGCACGGTGAAGAAACTCTTT	WASTVKKLF	TRGV2	.	TRGJ1	6	-1	-1	15
12	1.318319143092557E-4	TGTGCCACCGATCTCTTT	CATDLF	TRGV4	.	TRGJ1	8	-1	-1	12
12	1.318319143092557E-4	TGTGCCAGGGGACTCTTT	CARGLF	TRGV3	.	TRGJ1	6	-1	-1	11
11	1.2084592145015106E-4	TGTGCCACCTGGGACGGGCCGAGTAGGTGGGGGTCTGGTGATTGGATCAAGACGTTT	CATWDGPSRWGSGDWIKTF	TRGV2	.	TRGJP2	19	-1	-1	37
11	1.2084592145015106E-4	TGTGCCACCTGGGATGGGCCGATATTTCCCTCGAGTGATTGGATCAAGACGTTT	CATWDGPIFPSSDWIKTF	TRGV4	.	TRGJP2	22	-1	-1	33
11	1.2084592145015106E-4	TGTGCCACCTGGGACGGGCCGGGAAAAGATACCACTGGTTGGTTCAAGATATTT	CATWDGPGKDTTGWFKIF	TRGV2	.	TRGJP1	19	-1	-1	28
11	1.2084592145015106E-4	TGTGCTGCGTGGGATAACAGGGTTGGGAATTTCCATTATAAGAAACTCTTT	CAAWDNRVGNFHYKKLF	TRGV10	.	TRGJ1	17	-1	-1	34
11	1.2084592145015106E-4	TGTGCCACCTGGGATCGGGAAGGGGGAGGTAGTGATTGGATCAAGACGTTT	CATWDREGGGSDWIKTF	TRGV8	.	TRGJP2	17	-1	-1	28
11	1.2084592145015106E-4	TGTGCCACCTGGGATGGGCCTGATGTAGGAGGTTATTATAAGAAACTCTTT	CATWDGPDVGGYYKKLF	TRGV4	.	TRGJ1	19	-1	-1	32
11	1.2084592145015106E-4	TGTGCCACCTGGGACGGTCTGTGGGGTCGTAGTGATTGGATCAAGACGTTT	CATWDGLWGRSDWIKTF	TRGV2	.	TRGJP2	16	-1	-1	28
11	1.2084592145015106E-4	TGTGCCACCTGGGACGGGCAAAAGAAGAGTAGTGATTGGATCAAGACGTTT	CATWDGQKKSSDWIKTF	TRGV2	.	TRGJP2	18	-1	-1	27
11	1.2084592145015106E-4	TGTGCTGCGTGGGATTCCCCATATACCACTGGTTGGTTCAAGATATTT	CAAWDSPYTTGWFKIF	TRGV10	.	TRGJP1	15	-1	-1	20
11	1.2084592145015106E-4	TGTGCTGCGTGGGATTATAGGTCTACCACTGGTTGGTTCAAGATATTT	CAAWDYRSTTGWFKIF	TRGV10	.	TRGJP1	16	-1	-1	23
11	1.2084592145015106E-4	TGTGCCACCTGGCCAGGTTGGGTGAGTAGTGATTGGATCAAGACGTTT	CATWPGWVSSDWIKTF	TRGV3	.	TRGJP2	11	-1	-1	24
11	1.2084592145015106E-4	TGTGCCACCTGGCCAACCCGCCTTAGTAGTGATTGGATCAAGACGTTT	CATWPTRLSSDWIKTF	TRGV8	.	TRGJP2	11	-1	-1	23
11	1.2084592145015106E-4	TGTGCCACCTGGGACGGCCCCTATAGTAGTGATTGGATCAAGACGTTT	CATWDGPYSSDWIKTF	TRGV2	.	TRGJP2	20	-1	-1	21
11	1.2084592145015106E-4	TGTGCCACCTGGGACGGGCTAGGGAGTAGTGATTGGATCAAGACGTTT	CATWDGLGSSDWIKTF	TRGV2	.	TRGJP2	18	-1	-1	24
11	1.2084592145015106E-4	TGTGCCACCTGGGACGGGCGAGGGGGTAGTGATTGGATCAAGACGTTT	CATWDGRGGSDWIKTF	TRGV2	.	TRGJP2	18	-1	-1	25
11	1.2084592145015106E-4	TGTGCCACCTGGGACGGATCAGATAGGGGTGATTGGATCAAGACGTTT	CATWDGSDRGDWIKTF	TRGV2	.	TRGJP2	16	-1	-1	22
11	1.2084592145015106E-4	TGTGCCACCTGGGACGGACTGACACAGTCTTATTATAAGAAACTCTTT	CATWDGLTQSYYKKLF	TRGV2	.	TRGJ1	16	-1	-1	29
11	1.2084592145015106E-4	TGTGCTGCGTGCAATTCTACACCTAATTATTATAAGAAACTCTTT	CAACNSTPNYYKKLF	TRGV10	.	TRGJ1	10	-1	-1	24
11	1.2084592145015106E-4	TGTGCTGCGTGGGATCCCTTAGGAGCTGGTTGGTTCAAGATATTT	CAAWDPLGAGWFKIF	TRGV10	.	TRGJP1	14	-1	-1	25
11	1.2084592145015106E-4	TGTGCTGCGTGGGACCCCCGAACGAATTATTATAAGAAACTCTTT	CAAWDPRTNYYKKLF	TRGV10	.	TRGJ1	13	-1	-1	22
11	1.2084592145015106E-4	TGTGCTGCGTGGAACCCCCCGCCTCTTTATTATAAGAAACTCTTT	CAAWNPPPLYYKKLF	TRGV10	.	TRGJ2	11	-1	-1	26
11	1.2084592145015106E-4	TGTGCCACCTGGGATCGTGTTAGGGGGCGTGGTAAGAAACTCTTT	CATWDRVRGRGKKLF	TRGV4	.	TRGJ1	14	-1	-1	32
11	1.2084592145015106E-4	TGTGCCACCTGGGATGGGTATAGTAGTGATTGGATCAAGACGTTT	CATWDGYSSDWIKTF	TRGV4	.	TRGJP2	17	-1	-1	18
11	1.2084592145015106E-4	TGTGCCACCTGGGATGGGCTGCATGTTTGGTATAAGAAACTCTTT	CATWDGLHVWYKKLF	TRGV4	.	TRGJ1	18	-1	-1	30
11	1.2084592145015106E-4	TGTGCCACCTGGGATGGGCTAGGGAGTGATTGGATCAAGACGTTT	CATWDGLGSDWIKTF	TRGV4	.	TRGJP2	18	-1	-1	24
11	1.2084592145015106E-4	TGTGCCACCTGGGATAGGCGGACGGGGGATTGGATCAAGACGTTT	CATWDRRTGDWIKTF	TRGV8	.	TRGJP2	18	-1	-1	27
11	1.2084592145015106E-4	TGTGCCACCTGGGACCTACTTCTTAGTGATTGGATCAAGACGTTT	CATWDLLLSDWIKTF	TRGV4	.	TRGJP2	13	-1	-1	23
11	1.2084592145015106E-4	TGTGCCACCTGGGACCTAGATACCACTGGTTGGTTCAAGATATTT	CATWDLDTTGWFKIF	TRGV3	.	TRGJP1	14	-1	-1	16
11	1.2084592145015106E-4	TGTGCCACCTGGGACGGGCCGGTTGGAGATTGGATCAAGACGTTT	CATWDGPVGDWIKTF	TRGV2	.	TRGJP2	22	-1	-1	27
11	1.2084592145015106E-4	TGTGCCACCTGGGACGGGCGCGGTAGTGATTGGATCAAGACGTTT	CATWDGRGSDWIKTF	TRGV2	.	TRGJP2	21	-1	-1	22
11	1.2084592145015106E-4	TGTGCCACCTGGGACGGGCAGGGTGGTGATTGGATCAAGACGTTT	CATWDGQGGDWIKTF	TRGV2	.	TRGJP2	18	-1	-1	22
11	1.2084592145015106E-4	TGTGCCACCTGGGACGGGGTAGAAGGTGATTGGATCAAGACGTTT	CATWDGVEGDWIKTF	TRGV2	.	TRGJP2	17	-1	-1	25
11	1.2084592145015106E-4	TGTGCCACCTGGGACAGGCTTATAAGTGATTGGATCAAGACGTTT	CATWDRLISDWIKTF	TRGV5	.	TRGJP2	18	-1	-1	24
11	1.2084592145015106E-4	TGTGCCACCTGGGACAGGCCGGGTAGTGATTGGATCAAGACGTTT	CATWDRPGSDWIKTF	TRGV3	.	TRGJP2	19	-1	-1	22
11	1.2084592145015106E-4	TGTGCCACCTGGGACAGACCGAGTAGTGATTGGATCAAGACGTTT	CATWDRPSSDWIKTF	TRGV3	.	TRGJP2	19	-1	-1	21
11	1.2084592145015106E-4	TGTGCCACCTGGGAACCGACGGTAGTTCAAGGTAAGAAACTCTTT	CATWEPTVVQGKKLF	TRGV2	.	TRGJ1	13	-1	-1	32
11	1.2084592145015106E-4	TGTGCTGCGTGGCGCGCAATCTATTATTATAAGAAACTCTTT	CAAWRAIYYYKKLF	TRGV10	.	TRGJ1	11	-1	-1	22
11	1.2084592145015106E-4	TGTGCTGCGTGGGCTACATTCCACTATTATAAGAAACTCTTT	CAAWATFHYYKKLF	TRGV10	.	TRGJ1	12	-1	-1	24
11	1.2084592145015106E-4	TGTGCTGCGTGGGCAAATTTGAATTATTATAAGAAACTCTTT	CAAWANLNYYKKLF	TRGV10	.	TRGJ1	12	-1	-1	15
11	1.2084592145015106E-4	TGTGCTGCGTGGGATTGCCTGAGTTATTATAAGAAACTCTTT	CAAWDCLSYYKKLF	TRGV10	.	TRGJ1	15	-1	-1	20
11	1.2084592145015106E-4	TGTGCTGCGTGGGACGATCGGAATTATTATAAGAAACTCTTT	CAAWDDRNYYKKLF	TRGV10	.	TRGJ1	13	-1	-1	20
11	1.2084592145015106E-4	TGTGCTGCGTGGGACGATACCACTGGTTGGTTCAAGATATTT	CAAWDDTTGWFKIF	TRGV10	.	TRGJP1	13	-1	-1	16
11	1.2084592145015106E-4	TGTGCTGCGTGGATCTCAAGGGATTATTATAAGAAACTCTTT	CAAWISRDYYKKLF	TRGV10	.	TRGJ1	11	-1	-1	22
11	1.2084592145015106E-4	TGTGCCACCTGGGCAACTAACGGTGATTGGATCAAGACGTTT	CATWATNGDWIKTF	TRGV2	.	TRGJP2	12	-1	-1	22
11	1.2084592145015106E-4	TGTGCCACCTGGGATGTCCCCAAACCGAATAAGAAACTCTTT	CATWDVPKPNKKLF	TRGV4	.	TRGJ1	21	-1	-1	28
11	1.2084592145015106E-4	TGTGCCACCTGGGATGGTTCGAATTATTATAAGAAACTCTTT	CATWDGSNYYKKLF	TRGV4	.	TRGJ1	16	-1	-1	17
11	1.2084592145015106E-4	TGTGCCACCTGGGATGGTCGCGGTGATTGGATCAAGACGTTT	CATWDGRGDWIKTF	TRGV4	.	TRGJP2	16	-1	-1	22
11	1.2084592145015106E-4	TGTGCCACCTGGGATGGGCTCAAATGGTATAAGAAACTCTTT	CATWDGLKWYKKLF	TRGV4	.	TRGJ1	21	-1	-1	27
11	1.2084592145015106E-4	TGTGCCACCTGGGACCCGAGTAGTGATTGGATCAAGACGTTT	CATWDPSSDWIKTF	TRGV2	.	TRGJP2	14	-1	-1	18
11	1.2084592145015106E-4	TGTGCCACCTGGGACGGCAGTAGTGATTGGATCAAGACGTTT	CATWDGSSDWIKTF	TRGV2	.	TRGJP2	16	-1	-1	18
11	1.2084592145015106E-4	TGTGCCACCTGGGACGGGCGACGTCGATATAAGAAACTCTTT	CATWDGRRRYKKLF	TRGV2	.	TRGJ1	18	-1	-1	27
11	1.2084592145015106E-4	TGTGCCACCTGGGACGGAGTTCAGGGATATAAGAAACTCTTT	CATWDGVQGYKKLF	TRGV5	.	TRGJ1	14	-1	-1	27
11	1.2084592145015106E-4	TGTGCCACCTGGGACGGAGAGAATTATTATAAGAAACTCTTT	CATWDGENYYKKLF	TRGV2	.	TRGJ1	16	-1	-1	20
11	1.2084592145015106E-4	TGTGCCACCTGGGACGAACCTCCTGGTTGGTTCAAGATATTT	CATWDEPPGWFKIF	TRGV2	.	TRGJP1	15	-1	-1	22
11	1.2084592145015106E-4	TGTGCCACCTGGGACAGTCCCAATTATTATAAGAAACTCTTT	CATWDSPNYYKKLF	TRGV3	.	TRGJ2	19	-1	-1	21
11	1.2084592145015106E-4	TGTGCCACCTGGGACAGGTTGAATTATTATAAGAAACTCTTT	CATWDRLNYYKKLF	TRGV3	.	TRGJ1	17	-1	-1	20
11	1.2084592145015106E-4	TGTGCCACCTGGGACAGGCCAGGTGGATATAAGAAACTCTTT	CATWDRPGGYKKLF	TRGV5	.	TRGJ1	19	-1	-1	27
11	1.2084592145015106E-4	TGTGCCACCTGGGACAGAGTGGTTTGGAATAAGAAACTCTTT	CATWDRVVWNKKLF	TRGV3	.	TRGJ1	16	-1	-1	28
11	1.2084592145015106E-4	TGTGCCACCTGGGAGGGGGGACGTGATTGGATCAAGACGTTT	CATWEGGRDWIKTF	TRGV4	.	TRGJP2	17	-1	-1	22
11	1.2084592145015106E-4	TGTGCCACCTGGGAGGGGAGGGATGATTGGATCAAGACGTTT	CATWEGRDDWIKTF	TRGV3	.	TRGJP2	13	-1	-1	23
11	1.2084592145015106E-4	TGTGCTGCGTGCCCTTTTTATTATTATAAGAAACTCTTT	CAACPFYYYKKLF	TRGV10	.	TRGJ1	10	-1	-1	19
11	1.2084592145015106E-4	TGTGCTGCGTGGTACACCACTGGTTGGTTCAAGATATTT	CAAWYTTGWFKIF	TRGV10	.	TRGJP1	11	-1	-1	12
11	1.2084592145015106E-4	TGTGCTGCGTGGGCTCCGAATTATTATAAGAAACTCTTT	CAAWAPNYYKKLF	TRGV10	.	TRGJ1	12	-1	-1	16
11	1.2084592145015106E-4	TGTGCTGCGTGGGGTCCGAATTATTATAAGAAACTCTTT	CAAWGPNYYKKLF	TRGV10	.	TRGJ1	12	-1	-1	16
11	1.2084592145015106E-4	TGTGCTGCGTGGGGGCTTCATTATTATAAGAAACTCTTT	CAAWGLHYYKKLF	TRGV10	.	TRGJ1	12	-1	-1	19
11	1.2084592145015106E-4	TGTGCTGCGTGGGGACCCTTTTATTATAAGAAACTCTTT	CAAWGPFYYKKLF	TRGV10	.	TRGJ1	12	-1	-1	20
11	1.2084592145015106E-4	TGTGCTGCGTGGGATCGGGATTATTATAAGAAACTCTTT	CAAWDRDYYKKLF	TRGV10	.	TRGJ1	14	-1	-1	19
11	1.2084592145015106E-4	TGTGCTGCGTGGGATCAAGAGGACTATAAGAAACTCTTT	CAAWDQEDYKKLF	TRGV10	.	TRGJ1	14	-1	-1	24
11	1.2084592145015106E-4	TGTGCTGCGTGGGATGGGCGTTATTATAAGAAACTCTTT	CAAWDGRYYKKLF	TRGV10	.	TRGJ1	14	-1	-1	20
11	1.2084592145015106E-4	TGTGCTGCGTGGGACCCGAATTATTATAAGAAACTCTTT	CAAWDPNYYKKLF	TRGV10	.	TRGJ2	13	-1	-1	16
11	1.2084592145015106E-4	TGTGCCACCTTATATAGTAGTGATTGGATCAAGACGTTT	CATLYSSDWIKTF	TRGV2	.	TRGJP2	9	-1	-1	10
11	1.2084592145015106E-4	TGTGCCACCTGGGGTAGTAGTGATTGGATCAAGACGTTT	CATWGSSDWIKTF	TRGV8	.	TRGJP2	16	-1	-1	14
11	1.2084592145015106E-4	TGTGCCACCTGGGATGGTGGTGATTGGATCAAGACGTTT	CATWDGGDWIKTF	TRGV4	.	TRGJP2	16	-1	-1	13
11	1.2084592145015106E-4	TGTGCCACCTGGGATGGGCTGTATTATAAGAAACTCTTT	CATWDGLYYKKLF	TRGV4	.	TRGJ1	18	-1	-1	21
11	1.2084592145015106E-4	TGTGCCACCTGGGATGGGCCGTATTATAAGAAACTCTTT	CATWDGPYYKKLF	TRGV4	.	TRGJ1	19	-1	-1	21
11	1.2084592145015106E-4	TGTGCCACCTGGGATGGGCCAGGGTTGGAGAAACTCTTT	CATWDGPGLEKLF	TRGV4	.	TRGJ1	19	-1	-1	28
11	1.2084592145015106E-4	TGTGCCACCTGGGATGGGCATGATTGGATCAAGACGTTT	CATWDGHDWIKTF	TRGV4	.	TRGJP2	18	-1	-1	20
11	1.2084592145015106E-4	TGTGCCACCTGGGATGATCGTAGTTATAAGAAACTCTTT	CATWDDRSYKKLF	TRGV4	.	TRGJ1	15	-1	-1	23
11	1.2084592145015106E-4	TGTGCCACCTGGGATAGGCTGGCTTATAAGAAACTCTTT	CATWDRLAYKKLF	TRGV8	.	TRGJ1	18	-1	-1	23
11	1.2084592145015106E-4	TGTGCCACCTGGGATAAAAGCTATTATAAGAAACTCTTT	CATWDKSYYKKLF	TRGV4	.	TRGJ1	14	-1	-1	21
11	1.2084592145015106E-4	TGTGCCACCTGGGACTCCCACGGCGATAAGAAACTCTTT	CATWDSHGDKKLF	TRGV2	.	TRGJ1	14	-1	-1	25
11	1.2084592145015106E-4	TGTGCCACCTGGGACCCGAATTATTATAAGAAACTCTTT	CATWDPNYYKKLF	TRGV5	.	TRGJ1	14	-1	-1	16
11	1.2084592145015106E-4	TGTGCCACCTGGGACCGGCCTGGAGTATGGAAACTCTTT	CATWDRPGVWKLF	TRGV5	.	TRGJ1	21	-1	-1	29
11	1.2084592145015106E-4	TGTGCCACCTGGGACGGGTCTGGTTGGTTCAAGATATTT	CATWDGSGWFKIF	TRGV2	.	TRGJP1	17	-1	-1	19
11	1.2084592145015106E-4	TGTGCCACCTGGGACGGGCCAGGGTATAAGAAACTCTTT	CATWDGPGYKKLF	TRGV2	.	TRGJ1	19	-1	-1	24
11	1.2084592145015106E-4	TGTGCCACCTGGGACGGGCGTTATTATAAGAAACTCTTT	CATWDGRYYKKLF	TRGV2	.	TRGJ1	18	-1	-1	20
11	1.2084592145015106E-4	TGTGCCACCTGGGACGGGCGGAATTATAAGAAACTCTTT	CATWDGRNYKKLF	TRGV2	.	TRGJ1	18	-1	-1	22
11	1.2084592145015106E-4	TGTGCCACCTGGGACGGACGAGGTTATAAGAAACTCTTT	CATWDGRGYKKLF	TRGV2	.	TRGJ1	16	-1	-1	23
11	1.2084592145015106E-4	TGTGCCACCTGGGACGGAGTAAGCTTTGAGAAACTCTTT	CATWDGVSFEKLF	TRGV2	.	TRGJ1	16	-1	-1	28
11	1.2084592145015106E-4	TGTGCCACCTGGGACGATTTAGGTTGGATCAAGACGTTT	CATWDDLGWIKTF	TRGV2	.	TRGJP2	15	-1	-1	23
11	1.2084592145015106E-4	TGTGCCACCTGGGACAGGCTCATTGATAAGAAACTCTTT	CATWDRLIDKKLF	TRGV5	.	TRGJ1	18	-1	-1	21
11	1.2084592145015106E-4	TGTGCCACCTGGGACAGGCTAAGGTATAAGAAACTCTTT	CATWDRLRYKKLF	TRGV3	.	TRGJ1	18	-1	-1	24
11	1.2084592145015106E-4	TGTGCCACCTGGGACAGGCATTATTATAAGAAACTCTTT	CATWDRHYYKKLF	TRGV3	.	TRGJ1	18	-1	-1	19
11	1.2084592145015106E-4	TGTGCCACCTGGGAGGGGGTCTTGATTGAGAAACTCTTT	CATWEGVLIEKLF	TRGV3	.	TRGJ1	13	-1	-1	28
11	1.2084592145015106E-4	TGTGCCACCTGGGAGAGTAGTGATTGGATCAAGACGTTT	CATWESSDWIKTF	TRGV2	.	TRGJP2	13	-1	-1	15
11	1.2084592145015106E-4	TGTGCTGCGTGGGTTCCTTATTATAAGAAACTCTTT	CAAWVPYYKKLF	TRGV10	.	TRGJ1	12	-1	-1	17
11	1.2084592145015106E-4	TGTGCTGCGTGGGCCAATTATTATAAGAAACTCTTT	CAAWANYYKKLF	TRGV10	.	TRGJ1	12	-1	-1	15
11	1.2084592145015106E-4	TGTGCTGCGTGGGATCTGGCTTGGTTCAAGATATTT	CAAWDLAWFKIF	TRGV10	.	TRGJP1	14	-1	-1	15
11	1.2084592145015106E-4	TGTGCTGCGTGGGACTTTTATTATAAGAAACTCTTT	CAAWDFYYKKLF	TRGV10	.	TRGJ1	13	-1	-1	17
11	1.2084592145015106E-4	TGTGCCCCCCATAGTAGTGATTGGATCAAGACGTTT	CAPHSSDWIKTF	TRGV2	.	TRGJP2	8	-1	-1	10
11	1.2084592145015106E-4	TGTGCCACCTGGTCCGGTGGTTTTGAGAAACTCTTT	CATWSGGFEKLF	TRGV3	.	TRGJ2	11	-1	-1	25
11	1.2084592145015106E-4	TGTGCCACCTGGGCATTGATAGTAGGGAAACTCTTT	CATWALIVGKLF	TRGV8	.	TRGJ1	12	-1	-1	26
11	1.2084592145015106E-4	TGTGCCACCTGGGGTAATTATTATAAGAAACTCTTT	CATWGNYYKKLF	TRGV8	.	TRGJ1	15	-1	-1	15
11	1.2084592145015106E-4	TGTGCCACCTGGGGCGGGTATTATAAGAAACTCTTT	CATWGGYYKKLF	TRGV4	.	TRGJ1	12	-1	-1	18
11	1.2084592145015106E-4	TGTGCCACCTGGGATGTCTCTGGGAAGAAACTCTTT	CATWDVSGKKLF	TRGV4	.	TRGJ1	15	-1	-1	24
11	1.2084592145015106E-4	TGTGCCACCTGGGATGGCCGTTATAAGAAACTCTTT	CATWDGRYKKLF	TRGV4	.	TRGJ1	16	-1	-1	20
11	1.2084592145015106E-4	TGTGCCACCTGGGATGGCAATTATAAGAAACTCTTT	CATWDGNYKKLF	TRGV4	.	TRGJ1	16	-1	-1	19
11	1.2084592145015106E-4	TGTGCCACCTGGGATGGGCGCCCTAAGAAACTCTTT	CATWDGRPKKLF	TRGV4	.	TRGJ1	18	-1	-1	23
11	1.2084592145015106E-4	TGTGCCACCTGGGATGGATATTATAAGAAACTCTTT	CATWDGYYKKLF	TRGV4	.	TRGJ1	16	-1	-1	18
11	1.2084592145015106E-4	TGTGCCACCTGGGATGGACGCTATAAGAAACTCTTT	CATWDGRYKKLF	TRGV4	.	TRGJ1	16	-1	-1	21
11	1.2084592145015106E-4	TGTGCCACCTGGGATGGAGATTATAAGAAACTCTTT	CATWDGDYKKLF	TRGV4	.	TRGJ1	16	-1	-1	19
11	1.2084592145015106E-4	TGTGCCACCTGGGATGAGGCTTATAAGAAACTCTTT	CATWDEAYKKLF	TRGV4	.	TRGJ1	19	-1	-1	20
11	1.2084592145015106E-4	TGTGCCACCTGGGATAGCGAATGGGTGAAACTCTTT	CATWDSEWVKLF	TRGV8	.	TRGJ1	16	-1	-1	26
11	1.2084592145015106E-4	TGTGCCACCTGGGACCCCAAAGGGGGGAAACTCTTT	CATWDPKGGKLF	TRGV2	.	TRGJ1	14	-1	-1	26
11	1.2084592145015106E-4	TGTGCCACCTGGGACGGTGGGTATAAGAAACTCTTT	CATWDGGYKKLF	TRGV2	.	TRGJ1	16	-1	-1	21
11	1.2084592145015106E-4	TGTGCCACCTGGGACGGGCCTGCTAAGAAACTCTTT	CATWDGPAKKLF	TRGV2	.	TRGJ1	19	-1	-1	23
11	1.2084592145015106E-4	TGTGCCACCTGGGACGGGCGGTATAAGAAACTCTTT	CATWDGRYKKLF	TRGV2	.	TRGJ1	18	-1	-1	21
11	1.2084592145015106E-4	TGTGCCACCTGGGACGATTATTATAAGAAACTCTTT	CATWDDYYKKLF	TRGV2	.	TRGJ1	15	-1	-1	16
11	1.2084592145015106E-4	TGTGCCACCTGGGACAGCGGTTATAAGAAACTCTTT	CATWDSGYKKLF	TRGV3	.	TRGJ1	16	-1	-1	20
11	1.2084592145015106E-4	TGTGCCACCTGGGACAGGCCAGATAAGAAACTCTTT	CATWDRPDKKLF	TRGV3	.	TRGJ1	19	-1	-1	22
11	1.2084592145015106E-4	TGTGCCACCTGGGACAGGCGCTTTAGGAAACTCTTT	CATWDRRFRKLF	TRGV5	.	TRGJ1	18	-1	-1	23
11	1.2084592145015106E-4	TGTGCCACCTGGGACAGGCGGGGGAAGAAACTCTTT	CATWDRRGKKLF	TRGV5	.	TRGJ1	18	-1	-1	24
11	1.2084592145015106E-4	TGTGCCACCTGGGACAGGGTGGGGCCGAAACTCTTT	CATWDRVGPKLF	TRGV2	.	TRGJ1	18	-1	-1	26
11	1.2084592145015106E-4	TGTGCCACCTGGGACAGGAGTTATAAGAAACTCTTT	CATWDRSYKKLF	TRGV5	.	TRGJ1	17	-1	-1	20
11	1.2084592145015106E-4	TGTGCCACCTGGGAAGGTAGGTATAAGAAACTCTTT	CATWEGRYKKLF	TRGV2	.	TRGJ1	16	-1	-1	21
11	1.2084592145015106E-4	TGTGCCACCCTCAGTTGGTGTTATAAGAAACTCTTT	CATLSWCYKKLF	TRGV3	.	TRGJ1	8	-1	-1	20
11	1.2084592145015106E-4	TGTGCTCCCGGAGGTTATTATAAGAAACTCTTT	CAPGGYYKKLF	TRGV10	.	TRGJ1	5	-1	-1	14
11	1.2084592145015106E-4	TGTGCTGGTTTCACTGGTTGGTTCAAGATATTT	CAGFTGWFKIF	TRGV10	.	TRGJP1	6	-1	-1	11
11	1.2084592145015106E-4	TGTGCCACCTTCCGTGATTGGATCAAGACGTTT	CATFRDWIKTF	TRGV4	.	TRGJP2	9	-1	-1	13
11	1.2084592145015106E-4	TGTGCCACCTTGAAGGGGTATAAGAAACTCTTT	CATLKGYKKLF	TRGV4	.	TRGJ1	9	-1	-1	18
11	1.2084592145015106E-4	TGTGCCACCTGCCCTGGTTGGTTCAAGATATTT	CATCPGWFKIF	TRGV3	.	TRGJP1	10	-1	-1	13
11	1.2084592145015106E-4	TGTGCCACCTGGCTAGTCTCTAAGAAACTCTTT	CATWLVSKKLF	TRGV8	.	TRGJ1	11	-1	-1	20
11	1.2084592145015106E-4	TGTGCCACCTGGCGTTATTATAAGAAACTCTTT	CATWRYYKKLF	TRGV2	.	TRGJ2	11	-1	-1	14
11	1.2084592145015106E-4	TGTGCCACCTGGGATGGGCGTAAGAAACTCTTT	CATWDGRKKLF	TRGV4	.	TRGJ1	18	-1	-1	20
11	1.2084592145015106E-4	TGTGCCACCTGGGATGGATCGAAGAAACTCTTT	CATWDGSKKLF	TRGV4	.	TRGJ1	16	-1	-1	21
11	1.2084592145015106E-4	TGTGCCACCTGGGACGGTTATAAGAAACTCTTT	CATWDGYKKLF	TRGV2	.	TRGJ1	16	-1	-1	17
11	1.2084592145015106E-4	TGTGCCACCTGGGACGGCCCTAAGAAACTCTTT	CATWDGPKKLF	TRGV2	.	TRGJ1	19	-1	-1	20
11	1.2084592145015106E-4	TGTGCCACCTGGGACGGACCTAAGAAACTCTTT	CATWDGPKKLF	TRGV3	.	TRGJ1	20	-1	-1	20
11	1.2084592145015106E-4	TGTGCCACCTGGGACGATCATAAGAAACTCTTT	CATWDDHKKLF	TRGV3	.	TRGJ1	14	-1	-1	16
11	1.2084592145015106E-4	TGTGCCACCTGGGACAGGCCCAAGAAACTCTTT	CATWDRPKKLF	TRGV3	.	TRGJ1	19	-1	-1	21
11	1.2084592145015106E-4	TGTGCCACCTGGGACAGGCCAAAGAAACTCTTT	CATWDRPKKLF	TRGV7	.	TRGJ1	19	-1	-1	21
11	1.2084592145015106E-4	TGTGCCACCTGGGACAGGCGTGGGAAACTCTTT	CATWDRRGKLF	TRGV5	.	TRGJ1	21	-1	-1	23
11	1.2084592145015106E-4	TGTGCCACCTGGGACAGGCGGCGGAAACTCTTT	CATWDRRRKLF	TRGV3	.	TRGJ1	18	-1	-1	23
11	1.2084592145015106E-4	TGTGCCACCTGGGACAGGCGGGAGAAACTCTTT	CATWDRREKLF	TRGV5	.	TRGJ1	18	-1	-1	22
11	1.2084592145015106E-4	TGTGCCACCTGGGAGGGTAGGGAGAAACTCTTT	CATWEGREKLF	TRGV2	.	TRGJ1	16	-1	-1	22
11	1.2084592145015106E-4	TGTGCCACCTGGGAATATTATAAGAAACTCTTT	CATWEYYKKLF	TRGV4	.	TRGJ1	13	-1	-1	12
11	1.2084592145015106E-4	TGTGCCACCTGGAATTATTATAAGAAACTCTTT	CATWNYYKKLF	TRGV4	.	TRGJ1	14	-1	-1	11
11	1.2084592145015106E-4	TGTGCCACCTGGAAGAAGGTTGAGAAACTCTTT	CATWKKVEKLF	TRGV2	.	TRGJ1	11	-1	-1	22
11	1.2084592145015106E-4	TGTGCCACCTACGAGGGGTACGAGAAACTCTTT	CATYEGYEKLF	TRGV5	.	TRGJ1	9	-1	-1	22
11	1.2084592145015106E-4	TGTGCCACCCTTACACCCCATAAGAAACTCTTT	CATLTPHKKLF	TRGV4	.	TRGJ1	8	-1	-1	19
11	1.2084592145015106E-4	TGTGCCACCCCCCCGGGATATAAGAAACTCTTT	CATPPGYKKLF	TRGV2	.	TRGJ1	8	-1	-1	18
11	1.2084592145015106E-4	TGTGCCACCAACGAGTGCCCTAAGAAACTCTTT	CATNECPKKLF	TRGV7	.	TRGJ1	8	-1	-1	20
11	1.2084592145015106E-4	TGTACCTCCAAGGCACATTATAAGAAACTCTTT	CTSKAHYKKLF	TRGV9	.	TRGJ1	6	-1	-1	16
11	1.2084592145015106E-4	TGTGCCACCTGGCCTTGTAAGAAACTCTTT	CATWPCKKLF	TRGV2	.	TRGJ1	11	-1	-1	14
11	1.2084592145015106E-4	TGTGCCACCTGGCGCCGTAAGAAACTCTTT	CATWRRKKLF	TRGV2	.	TRGJ1	11	-1	-1	17
11	1.2084592145015106E-4	TGTGCCACCTGGCGGTATAAGAAACTCTTT	CATWRYKKLF	TRGV3	.	TRGJ1	11	-1	-1	15
11	1.2084592145015106E-4	TGTGCCACCTGGGGCCATAAGAAACTCTTT	CATWGHKKLF	TRGV4	.	TRGJ1	12	-1	-1	16
11	1.2084592145015106E-4	TGTGCCACCTGGGATTTGGGGAAACTCTTT	CATWDLGKLF	TRGV3	.	TRGJ1	13	-1	-1	20
11	1.2084592145015106E-4	TGTGCCACCTGGGATGCGGTTGGGCTCTTT	CATWDAVGLF	TRGV4	.	TRGJ1	15	-1	-1	24
11	1.2084592145015106E-4	TGTGCCACCTGGGATGGGCCCCGACTCTTT	CATWDGPRLF	TRGV4	.	TRGJ1	20	-1	-1	23
11	1.2084592145015106E-4	TGTGCCACCTGGGATGAAAAGAAACTCTTT	CATWDEKKLF	TRGV4	.	TRGJ1	15	-1	-1	18
11	1.2084592145015106E-4	TGTGCCACCTGGGATAAAGGGAAACTCTTT	CATWDKGKLF	TRGV4	.	TRGJ1	14	-1	-1	20
11	1.2084592145015106E-4	TGTGCCACCTGGGACTGGGGGAAACTCTTT	CATWDWGKLF	TRGV7	.	TRGJ1	17	-1	-1	20
11	1.2084592145015106E-4	TGTGCCACCTGGGACGCATCTAAACTCTTT	CATWDASKLF	TRGV2	.	TRGJ1	15	-1	-1	21
11	1.2084592145015106E-4	TGTGCCACCTGGGACGGGCTCGAACTCTTT	CATWDGLELF	TRGV2	.	TRGJ1	21	-1	-1	22
11	1.2084592145015106E-4	TGTGCCACCTGGGACGATGGGAAACTCTTT	CATWDDGKLF	TRGV5	.	TRGJ1	14	-1	-1	20
11	1.2084592145015106E-4	TGTGCCACCTGGGAGGGGGCGAAACTCTTT	CATWEGAKLF	TRGV2	.	TRGJ1	17	-1	-1	20
11	1.2084592145015106E-4	TGTGCCACCTGGGAAAATAGGAAACTCTTT	CATWENRKLF	TRGV5	.	TRGJ1	13	-1	-1	16
11	1.2084592145015106E-4	TGTGCCACCTGGAAAGAGAAGAAACTCTTT	CATWKEKKLF	TRGV2	.	TRGJ1	11	-1	-1	18
11	1.2084592145015106E-4	TGTGGGAAAGGGGAAAGTAAGAAACTCTTT	CGKGESKKLF	TRGV4	.	TRGJ1	3	-1	-1	17
11	1.2084592145015106E-4	TGTGCCACCTTGAAAAGATCACTCTTT	CATLKRSLF	TRGV4	.	TRGJ1	9	-1	-1	20
11	1.2084592145015106E-4	TGTGCCACCTGGGATAGGGAACTCTTT	CATWDRELF	TRGV4	.	TRGJ1	18	-1	-1	13
11	1.2084592145015106E-4	TGTGCCACCTGGGAGGGGAAACTCTTT	CATWEGKLF	TRGV5	.	TRGJ1	13	-1	-1	17
11	1.2084592145015106E-4	TGTGCCACCCCCCCTAGGAAACTCTTT	CATPPRKLF	TRGV3	.	TRGJ1	8	-1	-1	14
11	1.2084592145015106E-4	TGTGCCACACCGCCTAAGAAACTCTTT	CATPPKKLF	TRGV5	.	TRGJ1	7	-1	-1	14
11	1.2084592145015106E-4	TGTGCCCCCTATAAGAAACTCTTT	CAPYKKLF	TRGV4	.	TRGJ1	9	-1	-1	9
11	1.2084592145015106E-4	TGTGCACTTTGGATCAAGACGTTT	CALWIKTF	TRGV8	.	TRGJP2	13	-1	-1	8
11	1.2084592145015106E-4	TGTGCCACCTTTGGTCTCTTT	CATFGLF	TRGV4	.	TRGJ1	9	-1	-1	15
11	1.2084592145015106E-4	TGTGATACTAAGAAACTCTTT	CDTKKLF	TRGV4	.	TRGJ1	3	-1	-1	8
10	1.0985992859104642E-4	TGTGCTGCGTGGGATTCACCGGTTCGGGGACCCAATACCACTGGTTGGTTCAAGATATTT	CAAWDSPVRGPNTTGWFKIF	TRGV10	.	TRGJP1	15	-1	-1	34
10	1.0985992859104642E-4	TGTGCTGCGTGGGATGTTAGTCAACGGAGAAGGAATTATTATAAGAAACTCTTT	CAAWDVSQRRRNYYKKLF	TRGV10	.	TRGJ1	14	-1	-1	32
10	1.0985992859104642E-4	TGTGCCACCTGGGCCTGGACAGCCACCCACTCCCCTCACAAGAAACTCTTT	CATWAWTATHSPHKKLF	TRGV2	.	TRGJ1	12	-1	-1	39
10	1.0985992859104642E-4	TGTGCCACCTGGGATGGGCCTATCGAGGGGAGTGATTGGATCAAGACGTTT	CATWDGPIEGSDWIKTF	TRGV4	.	TRGJP2	23	-1	-1	30
10	1.0985992859104642E-4	TGTGCCACCTGGGACGCCCGGGAGGTCGGTAGTGATTGGATCAAGACGTTT	CATWDAREVGSDWIKTF	TRGV2	.	TRGJP2	15	-1	-1	28
10	1.0985992859104642E-4	TGTGCCACCTGGGACGGGCGGGTCTATAGTAGTGATTGGATCAAGACGTTT	CATWDGRVYSSDWIKTF	TRGV2	.	TRGJP2	18	-1	-1	24
10	1.0985992859104642E-4	TGTGCCACCTGGGACGGGCAGCCAGAGTTGGGCAAAAAAATCAAGGTATTT	CATWDGQPELGKKIKVF	TRGV2	.	TRGJP	18	-1	-1	20
10	1.0985992859104642E-4	TGTGCCACCTGGGACGGGCAATGGGATAGTAGTGATTGGATCAAGACGTTT	CATWDGQWDSSDWIKTF	TRGV2	.	TRGJP2	18	-1	-1	25
10	1.0985992859104642E-4	TGTGCCACCTGGGACGACAAAGGGGGAGGAAGTGATTGGATCAAGACGTTT	CATWDDKGGGSDWIKTF	TRGV2	.	TRGJP2	15	-1	-1	30
10	1.0985992859104642E-4	TGTGCCACCTGGGACACAACTCGCGGTAGTAGTGATTGGATCAAGACGTTT	CATWDTTRGSSDWIKTF	TRGV3	.	TRGJP2	15	-1	-1	26
10	1.0985992859104642E-4	TGTGCCACCTGGGACAGGGGGACCTATAGTAGTGATTGGATCAAGACGTTT	CATWDRGTYSSDWIKTF	TRGV3	.	TRGJP2	17	-1	-1	24
10	1.0985992859104642E-4	TGTGCTGCGTGGGATTTGAGGAGGGGCACTGGTTGGTTCAAGATATTT	CAAWDLRRGTGWFKIF	TRGV10	.	TRGJP1	15	-1	-1	26
10	1.0985992859104642E-4	TGTGCTGCGTGGGACCCAACTCCAAAATCTTATTATAAGAAACTCTTT	CAAWDPTPKSYYKKLF	TRGV10	.	TRGJ1	13	-1	-1	29
10	1.0985992859104642E-4	TGTGCCACCTGGGACGGGCTGCATGGTAGTGATTGGATCAAGACGTTT	CATWDGLHGSDWIKTF	TRGV2	.	TRGJP2	18	-1	-1	22
10	1.0985992859104642E-4	TGTGCCACCTGGGACGGGCCCTATAGTAGTGATTGGATCAAGACGTTT	CATWDGPYSSDWIKTF	TRGV2	.	TRGJP2	20	-1	-1	21
10	1.0985992859104642E-4	TGTGCCACCTGGGACGGGGGGAATACCACTGGTTGGTTCAAGATATTT	CATWDGGNTTGWFKIF	TRGV2	.	TRGJP1	17	-1	-1	22
10	1.0985992859104642E-4	TGTGCCACCTGGGACAGGCCATCACTTTTAGATTATAAGAAACTCTTT	CATWDRPSLLDYKKLF	TRGV5	.	TRGJ1	19	-1	-1	31
10	1.0985992859104642E-4	TGTGCCACCTGGGACAGGCGCCTTAGTAGTGATTGGATCAAGACGTTT	CATWDRRLSSDWIKTF	TRGV7	.	TRGJP2	18	-1	-1	23
10	1.0985992859104642E-4	TGTGCCACCTGGGACAGGGGGGGGGGTAGTGATTGGATCAAGACGTTT	CATWDRGGGSDWIKTF	TRGV3	.	TRGJP2	17	-1	-1	25
10	1.0985992859104642E-4	TGTGCTGCGTGGGATTATGGTACCACTGGTTGGTTCAAGATATTT	CAAWDYGTTGWFKIF	TRGV10	.	TRGJP1	16	-1	-1	20
10	1.0985992859104642E-4	TGTGCTGCGTGGGATGTGTATACCACTGGTTGGTTCAAGATATTT	CAAWDVYTTGWFKIF	TRGV10	.	TRGJP1	14	-1	-1	15
10	1.0985992859104642E-4	TGTGCTGCGCGACCTATAAAAGGCACTGGTTGGTTCAAGATATTT	CAARPIKGTGWFKIF	TRGV10	.	TRGJP1	8	-1	-1	23
10	1.0985992859104642E-4	TGTGCCACCTGGGATGGGCCCTTCTCGGTTTATAAGAAACTCTTT	CATWDGPFSVYKKLF	TRGV4	.	TRGJ1	23	-1	-1	29
10	1.0985992859104642E-4	TGTGCCACCTGGGATGGGCCCCCTTTACTCCATAGGAAACTCTTT	CATWDGPPLLHRKLF	TRGV4	.	TRGJ1	20	-1	-1	31
10	1.0985992859104642E-4	TGTGCCACCTGGGATGGGCATAGTAGTGATTGGATCAAGACGTTT	CATWDGHSSDWIKTF	TRGV4	.	TRGJP2	18	-1	-1	19
10	1.0985992859104642E-4	TGTGCCACCTGGGATAGGGGGAGTAGTGATTGGATCAAGACGTTT	CATWDRGSSDWIKTF	TRGV2	.	TRGJP2	13	-1	-1	21
10	1.0985992859104642E-4	TGTGCCACCTGGGACCTCCCGGGTAGTGATTGGATCAAGACGTTT	CATWDLPGSDWIKTF	TRGV2	.	TRGJP2	14	-1	-1	22
10	1.0985992859104642E-4	TGTGCCACCTGGGACGACCATAGTAGTGATTGGATCAAGACGTTT	CATWDDHSSDWIKTF	TRGV2	.	TRGJP2	15	-1	-1	19
10	1.0985992859104642E-4	TGTGCCACCTGGGACGAGTATAGTAGTGATTGGATCAAGACGTTT	CATWDEYSSDWIKTF	TRGV2	.	TRGJP2	15	-1	-1	18
10	1.0985992859104642E-4	TGTGCCACCTGGGACGAGATGCGGGGGTATTATAAGAAACTCTTT	CATWDEMRGYYKKLF	TRGV2	.	TRGJ1	15	-1	-1	27
10	1.0985992859104642E-4	TGTGCCACCTGGGACAGCTATAGTAGTGATTGGATCAAGACGTTT	CATWDSYSSDWIKTF	TRGV3	.	TRGJP2	16	-1	-1	18
10	1.0985992859104642E-4	TGTGCCACCTGGGAGGCCAATAGTAGTGATTGGATCAAGACGTTT	CATWEANSSDWIKTF	TRGV4	.	TRGJP2	13	-1	-1	19
10	1.0985992859104642E-4	TGTGCTGCGTGGGTCGAAAACCTTTATTATAAGAAACTCTTT	CAAWVENLYYKKLF	TRGV10	.	TRGJ1	12	-1	-1	23
10	1.0985992859104642E-4	TGTGCTGCGTGGGATTTGGTGGGTGGTTGGTTCAAGATATTT	CAAWDLVGGWFKIF	TRGV10	.	TRGJP1	15	-1	-1	23
10	1.0985992859104642E-4	TGTGCTGCGTGGGATTCTGGCACTGGTTGGTTCAAGATATTT	CAAWDSGTGWFKIF	TRGV10	.	TRGJP1	15	-1	-1	20
10	1.0985992859104642E-4	TGTGCTGCGTGGGATTATATCGCTGGTTGGTTCAAGATATTT	CAAWDYIAGWFKIF	TRGV10	.	TRGJP1	16	-1	-1	8
10	1.0985992859104642E-4	TGTGCTGCGTGGGACCTTAACCCTTATTATAAGAAACTCTTT	CAAWDLNPYYKKLF	TRGV10	.	TRGJ1	13	-1	-1	23
10	1.0985992859104642E-4	TGTGCCACCTGGGCGTCTTGGGCTTATTATAAGAAACTCTTT	CATWASWAYYKKLF	TRGV4	.	TRGJ1	12	-1	-1	23
10	1.0985992859104642E-4	TGTGCCACCTGGGATCCTAGTAGTGATTGGATCAAGACGTTT	CATWDPSSDWIKTF	TRGV8	.	TRGJP2	14	-1	-1	17
10	1.0985992859104642E-4	TGTGCCACCTGGGATGTATCGAATTATTATAAGAAACTCTTT	CATWDVSNYYKKLF	TRGV4	.	TRGJ1	15	-1	-1	18
10	1.0985992859104642E-4	TGTGCCACCTGGGATGGTGCATGTTGGGGTAAGAAACTCTTT	CATWDGACWGKKLF	TRGV4	.	TRGJ1	16	-1	-1	29
10	1.0985992859104642E-4	TGTGCCACCTGGGATGGGCCCCTTTATTATAAGAAACTCTTT	CATWDGPLYYKKLF	TRGV4	.	TRGJ2	20	-1	-1	23
10	1.0985992859104642E-4	TGTGCCACCTGGGATGAGTTAAGTGATTGGATCAAGACGTTT	CATWDELSDWIKTF	TRGV8	.	TRGJP2	14	-1	-1	21
10	1.0985992859104642E-4	TGTGCCACCTGGGATATAGGAAGTGATTGGATCAAGACGTTT	CATWDIGSDWIKTF	TRGV8	.	TRGJP2	15	-1	-1	13
10	1.0985992859104642E-4	TGTGCCACCTGGGACGTTCCTAGTGATTGGATCAAGACGTTT	CATWDVPSDWIKTF	TRGV2	.	TRGJP2	15	-1	-1	20
10	1.0985992859104642E-4	TGTGCCACCTGGGACGGTTGTCGTGTTTATAAGAAACTCTTT	CATWDGCRVYKKLF	TRGV2	.	TRGJ1	16	-1	-1	26
10	1.0985992859104642E-4	TGTGCCACCTGGGACGGGCCAGTCAATTATAAGAAACTCTTT	CATWDGPVNYKKLF	TRGV2	.	TRGJ1	23	-1	-1	25
10	1.0985992859104642E-4	TGTGCCACCTGGGACGGGCCAGGTGATTGGATCAAGACGTTT	CATWDGPGDWIKTF	TRGV2	.	TRGJP2	19	-1	-1	22
10	1.0985992859104642E-4	TGTGCCACCTGGGACGGGCGTTGTGATTGGATCAAGACGTTT	CATWDGRCDWIKTF	TRGV2	.	TRGJP2	18	-1	-1	19
10	1.0985992859104642E-4	TGTGCCACCTGGGACGGGCAAACTGGTTGGTTCAAGATATTT	CATWDGQTGWFKIF	TRGV2	.	TRGJP1	18	-1	-1	21
10	1.0985992859104642E-4	TGTGCCACCTGGGACGGGGCCCGGTGTTGGATCAAGACGTTT	CATWDGARCWIKTF	TRGV2	.	TRGJP2	22	-1	-1	23
10	1.0985992859104642E-4	TGTGCCACCTGGGACGGACCGAATTATTATAAGAAACTCTTT	CATWDGPNYYKKLF	TRGV3	.	TRGJ1	14	-1	-1	19
10	1.0985992859104642E-4	TGTGCCACCTGGGACAGGTCAGTAGTGTGGCAGAAACTCTTT	CATWDRSVVWQKLF	TRGV7	.	TRGJ1	17	-1	-1	31
10	1.0985992859104642E-4	TGTGCCACCTGGGACAGGCTGACAGAGTATAAGAAACTCTTT	CATWDRLTEYKKLF	TRGV7	.	TRGJ1	18	-1	-1	27
10	1.0985992859104642E-4	TGTGCCACCGGTGCGTATAGTAGTGATTGGATCAAGACGTTT	CATGAYSSDWIKTF	TRGV2	.	TRGJP2	8	-1	-1	15
10	1.0985992859104642E-4	TGTGCTCCTCGCTGCCCCCTTTATTATAAGAAACTCTTT	CAPRCPLYYKKLF	TRGV10	.	TRGJ1	5	-1	-1	20
10	1.0985992859104642E-4	TGTGCTGCGTGGGCCCAGAATTATTATAAGAAACTCTTT	CAAWAQNYYKKLF	TRGV10	.	TRGJ1	12	-1	-1	17
10	1.0985992859104642E-4	TGTGCTGCGTGGGATTTTAGATATTATAAGAAACTCTTT	CAAWDFRYYKKLF	TRGV10	.	TRGJ1	15	-1	-1	21
10	1.0985992859104642E-4	TGTGCTGCGTGGGATTCTTACTATTATAAGAAACTCTTT	CAAWDSYYYKKLF	TRGV10	.	TRGJ1	15	-1	-1	21
10	1.0985992859104642E-4	TGTGCCACCTGGGTCGCCATTCCCCCGGAGAAACTCTTT	CATWVAIPPEKLF	TRGV8	.	TRGJ1	12	-1	-1	28
10	1.0985992859104642E-4	TGTGCCACCTGGGGCACCGCGCGGGTCGGGAAACTCTTT	CATWGTARVGKLF	TRGV3	.	TRGJ1	15	-1	-1	29
10	1.0985992859104642E-4	TGTGCCACCTGGGATGGCACTGGTTGGTTCAAGATATTT	CATWDGTGWFKIF	TRGV8	.	TRGJP1	17	-1	-1	17
10	1.0985992859104642E-4	TGTGCCACCTGGGATGGGTATTATTATAAGAAACTCTTT	CATWDGYYYKKLF	TRGV4	.	TRGJ1	17	-1	-1	19
10	1.0985992859104642E-4	TGTGCCACCTGGGATGGGCTAGGTTATAAGAAACTCTTT	CATWDGLGYKKLF	TRGV4	.	TRGJ1	18	-1	-1	23
10	1.0985992859104642E-4	TGTGCCACCTGGGATGGGCCCCGGGCGAAGAAACTCTTT	CATWDGPRAKKLF	TRGV4	.	TRGJ1	20	-1	-1	27
10	1.0985992859104642E-4	TGTGCCACCTGGGATGGGGGCTATTATAAGAAACTCTTT	CATWDGGYYKKLF	TRGV4	.	TRGJ1	17	-1	-1	21
10	1.0985992859104642E-4	TGTGCCACCTGGGATATAGTTTATTATAAGAAACTCTTT	CATWDIVYYKKLF	TRGV4	.	TRGJ1	14	-1	-1	20
10	1.0985992859104642E-4	TGTGCCACCTGGGATAGTCTAGGCTATAAGAAACTCTTT	CATWDSLGYKKLF	TRGV8	.	TRGJ1	16	-1	-1	24
10	1.0985992859104642E-4	TGTGCCACCTGGGATAAATGTGATTGGATCAAGACGTTT	CATWDKCDWIKTF	TRGV8	.	TRGJP2	15	-1	-1	19
10	1.0985992859104642E-4	TGTGCCACCTGGGACCTCAAGGGGTATAAGAAACTCTTT	CATWDLKGYKKLF	TRGV2	.	TRGJ1	14	-1	-1	24
[truncated: 6,091 more rows]
