# Supplementary material for: Dissection of the Human T-Cell Receptor γ Gene Repertoire in the Brain and Peripheral Blood Identifies Age- and Alzheimer's Disease-Associated Clonotype Profiles
Source: Front Immunol. 2020 Jan 29;11:12. doi: 10.3389/fimmu.2020.00012 (PMC7025544; doi:10.3389/fimmu.2020.00012)
Supplement: Supplementary file 5 [file Data_Sheet_2.zip › repertoires_corrected_and_decontaminated/PK23.txt]

count	freq	cdr3nt	cdr3aa	v	d	j	VEnd	DStart	DEnd	JStart
1036	0.012773565131619506	TGTGCTGCGTGGGATTATATAGGAGGTTGGTTCAAGATATTT	CAAWDYIGGWFKIF	TRGV10	.	TRGJP1	16	-1	-1	24
781	0.009629492633006597	TGTGCTGCGTGGTTCTTCGTTGCTTATAAGAAACTCTTT	CAAWFFVAYKKLF	TRGV10	.	TRGJ2	11	-1	-1	23
667	0.008223907280685531	TGTGCTGCGTGGGATTATTATAAGAAACTCTTT	CAAWDYYKKLF	TRGV10	.	TRGJ2	16	-1	-1	13
659	0.008125269712101597	TGTGCCTTGTGGGAGGTGCAAGAGTTGGGCAAAAAAATCAAGGTATTT	CALWEVQELGKKIKVF	TRGV9	.	TRGJP	19	-1	-1	17
455	0.005610011713211269	TGTGCCTTGTGGGAGGAGCCTGCGGGCTATAAGAAACTCTTT	CALWEEPAGYKKLF	TRGV9	.	TRGJ2	18	-1	-1	27
343	0.004229085753036188	TGTGCCACCTGGGAGAGAAAGGGTTATTATAAGAAACTCTTT	CATWERKGYYKKLF	TRGV8	.	TRGJ1	16	-1	-1	23
294	0.0036249306454595896	TGTGCTGCGTGGGATTATAAGAAACTCTTT	CAAWDYKKLF	TRGV10	.	TRGJ1	16	-1	-1	13
284	0.0035016336847296715	TGTGCCACCTGGGATGTAGATTATTATAAGAAACTCTTT	CATWDVDYYKKLF	TRGV4	.	TRGJ2	15	-1	-1	19
276	0.003402996116145737	TGTGCCTTGTGGGAGGTAATTTATAAGAAACTCTTT	CALWEVIYKKLF	TRGV9	.	TRGJ1	16	-1	-1	20
269	0.0033166882436347946	TGTGCCTTGTGGGAGGTGCTTAAGAAACTCTTT	CALWEVLKKLF	TRGV9	.	TRGJ1	18	-1	-1	20
256	0.003156402194685901	TGTGCCTTGTGGGAGCTGGAAGAGTTGGGCAAAAAAATCAAGGTATTT	CALWELEELGKKIKVF	TRGV9	.	TRGJP	17	-1	-1	19
248	0.0030577646261019664	TGTGCTGCGTGGGATTATACCACTGGTTGGTTCAAGATATTT	CAAWDYTTGWFKIF	TRGV10	.	TRGJP1	16	-1	-1	8
243	0.0029961161457370076	TGTGCTGCGTGGCCCGCCTTGGGATATTATAAGAAACTCTTT	CAAWPALGYYKKLF	TRGV10	.	TRGJ2	11	-1	-1	24
238	0.0029344676653720488	TGTGCCTTGTGGGAGGTGCATGTAGAGGGAGAGTTGGGCAAAAAAATCAAGGTATTT	CALWEVHVEGELGKKIKVF	TRGV9	.	TRGJP	19	-1	-1	29
219	0.0027002034399852045	TGTGCCTTGTGGGAGGTGCAGGGAAAGAAACTCTTT	CALWEVQGKKLF	TRGV9	.	TRGJ1	19	-1	-1	24
216	0.002663214351766229	TGTGCCTTGTGGGAGAGGAGGGATTATAAGAAACTCTTT	CALWERRDYKKLF	TRGV9	.	TRGJ2	14	-1	-1	22
211	0.00260156587140127	TGTGCCTTGTGGTCCCAACAAGAGTTGGGCAAAAAAATCAAGGTATTT	CALWSQQELGKKIKVF	TRGV9	.	TRGJP	11	-1	-1	18
208	0.0025645767831822945	TGTGCTGCGTGGGATTGGGGAAATAAGAAACTCTTT	CAAWDWGNKKLF	TRGV10	.	TRGJ1	15	-1	-1	22
205	0.002527587694963319	TGTGCCACCTGGGACGGGGGTTATAAGAAACTCTTT	CATWDGGYKKLF	TRGV2	.	TRGJ1	17	-1	-1	20
200	0.0024659392145983602	TGTGCCTTGTGGGAGGTAGGGGAGTTGGGCAAAAAAATCAAGGTATTT	CALWEVGELGKKIKVF	TRGV9	.	TRGJP	16	-1	-1	21
200	0.0024659392145983602	TGTGCTGCGTGGGATTCCTATAAGAAACTCTTT	CAAWDSYKKLF	TRGV10	.	TRGJ2	15	-1	-1	18
189	0.00233031255779545	TGTGCCTTGTGGGAGGTGCATAAGAAACTCTTT	CALWEVHKKLF	TRGV9	.	TRGJ1	19	-1	-1	19
179	0.0022070155970655325	TGTGCCTTGTTGTTACTCTTT	CALLLLF	TRGV9	.	TRGJ1	9	-1	-1	14
174	0.0021453671167005733	TGTGCCTTGTGGGAGGTGGGAGAGTTGGGCAAAAAAATCAAGGTATTT	CALWEVGELGKKIKVF	TRGV9	.	TRGJP	17	-1	-1	20
163	0.0020097404598976637	TGTGCTGCGTGGGATAAGAAACTCTTT	CAAWDKKLF	TRGV10	.	TRGJ2	14	-1	-1	13
159	0.0019604216756056963	TGTGCCTTGTGGGAGGCCCAAGAGTTGGGCAAAAAAATCAAGGTATTT	CALWEAQELGKKIKVF	TRGV9	.	TRGJP	15	-1	-1	18
159	0.0019604216756056963	TGTGCCTTGTGGGAGGTTAAGAAACTCTTT	CALWEVKKLF	TRGV9	.	TRGJ2	16	-1	-1	17
158	0.0019480919795327046	TGTGCTGCGTGGGATTTTAAGAAACTCTTT	CAAWDFKKLF	TRGV10	.	TRGJ1	15	-1	-1	13
157	0.0019357622834597127	TGTGCCTTGTGGGACCCGGGTGAGGATTATTATAAGAAACTCTTT	CALWDPGEDYYKKLF	TRGV9	.	TRGJ2	13	-1	-1	25
151	0.001861784107021762	TGTGCCACCTGGGATGGGTATGGGAAACTCTTT	CATWDGYGKLF	TRGV4	.	TRGJ1	17	-1	-1	23
150	0.0018494544109487702	TGTGCCTTGTGGGAGGTACAAGAGTTGGGCAAAAAAATCAAGGTATTT	CALWEVQELGKKIKVF	TRGV9	.	TRGJP	19	-1	-1	18
140	0.001726157450218852	TCTCTTGAGGTGCGGCTCTTT	SLEVRLF	TRGV5	.	TRGJ1	0	-1	-1	15
139	0.0017138277541458604	TGTGCCACCTGGGACAGGCTCAGATGGTTCAAGATATTT	CATWDRLRWFKIF	TRGV3	.	TRGJP1	18	-1	-1	24
138	0.0017014980580728684	TGTGCCACCTGGGCGGGGTATTATAAGAAACTCTTT	CATWAGYYKKLF	TRGV8	.	TRGJ2	12	-1	-1	18
136	0.001676838665926885	TGTGCTGCGTGGGATTCCAGGGATTATTATAAGAAACTCTTT	CAAWDSRDYYKKLF	TRGV10	.	TRGJ1	15	-1	-1	22
135	0.001664508969853893	TGTGCCACCTGGGATAAGAAACTCTTT	CATWDKKLF	TRGV8	.	TRGJ1	15	-1	-1	13
130	0.0016028604894889342	TGTGCCTTGTGGGAGACGCGGTATAAGAAACTCTTT	CALWETRYKKLF	TRGV9	.	TRGJ1	14	-1	-1	21
127	0.0015658714012699586	TGTGCCTTGTGGGAGGTGCTTGGGAAGAAACTCTTT	CALWEVLGKKLF	TRGV9	.	TRGJ1	18	-1	-1	24
127	0.0015658714012699586	TGTGCCTTGTGGGAGGTGCGGTATAAGAAACTCTTT	CALWEVRYKKLF	TRGV9	.	TRGJ1	18	-1	-1	21
126	0.0015535417051969669	TGTGCTGCGTGGGACCCTTTTCGTAAGAAACTCTTT	CAAWDPFRKKLF	TRGV10	.	TRGJ1	13	-1	-1	23
125	0.0015412120091239752	TGTGCCTTGTGGGAGGTGCATTATAAGAAACTCTTT	CALWEVHYKKLF	TRGV9	.	TRGJ1	19	-1	-1	19
123	0.0015165526169779915	TGTGCCTTGTGGGAGAGGAATCGGGGCAAAAAAATCAAGGTATTT	CALWERNRGKKIKVF	TRGV9	.	TRGJP	14	-1	-1	23
123	0.0015165526169779915	TGTGCCTTGTGGGAGGCCCTCCTCAAGAAACTCTTT	CALWEALLKKLF	TRGV9	.	TRGJ1	15	-1	-1	24
114	0.0014055853523210653	TGTGCCTTGTGGGAGGATCAAGAGTTGGGCAAAAAAATCAAGGTATTT	CALWEDQELGKKIKVF	TRGV9	.	TRGJP	15	-1	-1	18
113	0.0013932556562480734	TGTGCCTTGTGGGAGGATTATTATAAGAAACTCTTT	CALWEDYYKKLF	TRGV9	.	TRGJ1	15	-1	-1	16
112	0.0013809259601750817	TGTGCTGCGTGGGATTCGCTGACCCGTCATAAGAAACTCTTT	CAAWDSLTRHKKLF	TRGV10	.	TRGJ2	15	-1	-1	28
111	0.00136859626410209	TGTGCCTTAAAGAAACTCTTT	CALKKLF	TRGV9	.	TRGJ1	7	-1	-1	6
106	0.001306947783737131	TGTGCCTTGTGGGAGGTGCGTTATAAGAAACTCTTT	CALWEVRYKKLF	TRGV9	.	TRGJ1	18	-1	-1	20
104	0.0012822883915911472	TGTGCCCCCCCGGAGGGTTATAAGAAACTCTTT	CAPPEGYKKLF	TRGV9	.	TRGJ1	5	-1	-1	17
103	0.0012699586955181555	TGTGCCTTGCCTGTCGAAAAAGTTTCTAATTATTATAAGAAACTCTTT	CALPVEKVSNYYKKLF	TRGV9	.	TRGJ1	8	-1	-1	23
100	0.0012329696072991801	TGTGCCTTGTGGGAGGTCTCAGAGTTGGGCAAAAAAATCAAGGTATTT	CALWEVSELGKKIKVF	TRGV9	.	TRGJP	16	-1	-1	20
98	0.0012083102151531965	TGTGCCTTGTGGGAGGCGCAAGAGTTGGGCAAAAAAATCAAGGTATTT	CALWEAQELGKKIKVF	TRGV9	.	TRGJP	19	-1	-1	17
96	0.0011836508230072128	TGTGCCTTGTGGGAGGTTTATTATAAGAAACTCTTT	CALWEVYYKKLF	TRGV9	.	TRGJ1	16	-1	-1	17
94	0.0011589914308612293	TGTGCCTTGTGGGAGGTTTTCCCCCTTCATAAGAAACTCTTT	CALWEVFPLHKKLF	TRGV9	.	TRGJ1	16	-1	-1	28
93	0.0011466617347882374	TGTGCCTTGTGGGAGGATAAGAAACTCTTT	CALWEDKKLF	TRGV9	.	TRGJ1	15	-1	-1	16
91	0.001122002342642254	TGTGCCTTGTGGGAGGTGAATTATTATAAGAAACTCTTT	CALWEVNYYKKLF	TRGV9	.	TRGJ1	17	-1	-1	17
90	0.001109672646569262	TGTGCCTTGTGGGGGCAAGAGTTGGGCAAAAAAATCAAGGTATTT	CALWGQELGKKIKVF	TRGV9	.	TRGJP	12	-1	-1	12
90	0.001109672646569262	TGTGCCTTGTGGGAGGTGCTTTATTATAAGAAACTCTTT	CALWEVLYYKKLF	TRGV9	.	TRGJ1	18	-1	-1	20
88	0.0010850132544232784	TGTGCCTTGTGGGAGGCACCGATAGATTATAAGAAACTCTTT	CALWEAPIDYKKLF	TRGV9	.	TRGJ1	15	-1	-1	25
87	0.0010726835583502866	TGTGCTGCGCCCAATTATTATAAGAAACTCTTT	CAAPNYYKKLF	TRGV10	.	TRGJ1	8	-1	-1	12
87	0.0010726835583502866	TGTGCCTTGTGGGAGGGTAATAATTATTATAAGAAACTCTTT	CALWEGNNYYKKLF	TRGV9	.	TRGJ1	15	-1	-1	21
86	0.001060353862277295	TGTGCCTTGTGGGAGGGCCAGCAAGAGTTGGGCAAAAAAATCAAGGTATTT	CALWEGQQELGKKIKVF	TRGV9	.	TRGJP	15	-1	-1	20
86	0.001060353862277295	TGTGCCTTGTGGGAGGGGTTGGGCAAAAAAATCAAGGTATTT	CALWEGLGKKIKVF	TRGV9	.	TRGJP	15	-1	-1	17
85	0.001048024166204303	TGTGCCACCTGGGATTATAAGAAACTCTTT	CATWDYKKLF	TRGV4	.	TRGJ1	14	-1	-1	13
84	0.0010356944701313112	TGTGCTGCGTGGGATTTAGCGCTCTTT	CAAWDLALF	TRGV10	.	TRGJ1	15	-1	-1	21
82	0.0010110350779853276	TGTGCCTTGTGGGAGGTGCAGGTGAAACTCTTT	CALWEVQVKLF	TRGV9	.	TRGJ1	19	-1	-1	23
82	0.0010110350779853276	TGTGCCTTGTGGGATTATAAGAAACTCTTT	CALWDYKKLF	TRGV9	.	TRGJ1	13	-1	-1	13
81	9.987053819123359E-4	TGTGCCTTGTGGGAGGTGCAAAAGTTGGGCAAAAAAATCAAGGTATTT	CALWEVQKLGKKIKVF	TRGV9	.	TRGJP	19	-1	-1	17
80	9.863756858393441E-4	TGTGCCACCTGGGATGGGTATAAGAAACTCTTT	CATWDGYKKLF	TRGV4	.	TRGJ1	17	-1	-1	18
79	9.740459897663523E-4	TGTGCCTTGTGGGAGTCCACCACTGGTTGGTTCAAGATATTT	CALWESTTGWFKIF	TRGV9	.	TRGJP1	20	-1	-1	18
79	9.740459897663523E-4	TGTGCCTTGTGGGAGAAACTCTTT	CALWEKLF	TRGV9	.	TRGJ1	14	-1	-1	13
78	9.617162936933605E-4	TGTGCCTTGTGGGAGGTGGAGTTGGGCAAAAAAATCAAGGTATTT	CALWEVELGKKIKVF	TRGV9	.	TRGJP	17	-1	-1	18
78	9.617162936933605E-4	TGTGCCTTGTGGGAGGCATACCCCGATTATTATAAGAAACTCTTT	CALWEAYPDYYKKLF	TRGV9	.	TRGJ1	15	-1	-1	25
78	9.617162936933605E-4	TGTGCCACCTGGGACAGTTATTATAAGAAACTCTTT	CATWDSYYKKLF	TRGV7	.	TRGJ1	16	-1	-1	17
76	9.370569015473768E-4	TGTGCTGCGTGGGACAGATATTATAAGAAACTCTTT	CAAWDRYYKKLF	TRGV10	.	TRGJ1	13	-1	-1	18
76	9.370569015473768E-4	TGTGCCTTGTGGGAGGGCCTCTTT	CALWEGLF	TRGV9	.	TRGJ1	15	-1	-1	18
74	9.123975094013933E-4	TGTGCCTTGTGGGAGGTGCATGAGTTGGGCAAAAAAATCAAGGTATTT	CALWEVHELGKKIKVF	TRGV9	.	TRGJP	19	-1	-1	17
74	9.123975094013933E-4	TGTGCCACCTGGGACGGGCCAGGAAAAAAGAAACTCTTT	CATWDGPGKKKLF	TRGV2	.	TRGJ1	19	-1	-1	27
74	9.123975094013933E-4	TGTGCCACCTGGGGTTATAAGAAACTCTTT	CATWGYKKLF	TRGV8	.	TRGJ1	12	-1	-1	14
73	9.000678133284014E-4	TGTGCTGCGTGGGATCGGCCGGCCCCTCATTATAAGAAACTCTTT	CAAWDRPAPHYKKLF	TRGV10	.	TRGJ1	14	-1	-1	28
73	9.000678133284014E-4	TGTGCCTTGTGGGAGGTGCTTTATAAGAAACTCTTT	CALWEVLYKKLF	TRGV9	.	TRGJ1	18	-1	-1	20
72	8.877381172554097E-4	TGTGCCTTGTGGGAGCTCCTCCGGGGGGGTGATAAGAAACTCTTT	CALWELLRGGDKKLF	TRGV9	.	TRGJ1	14	-1	-1	31
72	8.877381172554097E-4	TGTGCCTTGTGGGACAATCGGGATTATAAGAAACTCTTT	CALWDNRDYKKLF	TRGV9	.	TRGJ2	13	-1	-1	22
72	8.877381172554097E-4	TGTGCCTTGTGGGAGGTGCAATATAAGAAACTCTTT	CALWEVQYKKLF	TRGV9	.	TRGJ1	19	-1	-1	21
71	8.754084211824179E-4	TGTGCCTTGTGGGAGGGTTATTATAAGAAACTCTTT	CALWEGYYKKLF	TRGV9	.	TRGJ1	15	-1	-1	17
67	8.260896368904507E-4	TGTGCCTTGTGGGACGAGAATTATTATAAGAAACTCTTT	CALWDENYYKKLF	TRGV9	.	TRGJ1	13	-1	-1	17
67	8.260896368904507E-4	TGTGCCTTGTGGGAGGATCCCGATTATAAGAAACTCTTT	CALWEDPDYKKLF	TRGV9	.	TRGJ1	15	-1	-1	22
67	8.260896368904507E-4	TGTGCCACCTGGGACAGGCTCGTCTATAAGAAACTCTTT	CATWDRLVYKKLF	TRGV5	.	TRGJ1	18	-1	-1	24
66	8.137599408174588E-4	TGTGCTGCGTGGGATCGGGCTTATTATAAGAAACTCTTT	CAAWDRAYYKKLF	TRGV10	.	TRGJ1	14	-1	-1	20
66	8.137599408174588E-4	TGTGCTGCGTGCCCCGGTTGGTTCAAGATATTT	CAACPGWFKIF	TRGV10	.	TRGJP1	10	-1	-1	15
66	8.137599408174588E-4	TGTGCCACCTGGGACGTGACTTATTATAAGAAACTCTTT	CATWDVTYYKKLF	TRGV2	.	TRGJ1	15	-1	-1	17
65	8.014302447444671E-4	TGTGCCTTGTGGGAGGCGAATTATTATAAGAAACTCTTT	CALWEANYYKKLF	TRGV9	.	TRGJ1	15	-1	-1	16
64	7.891005486714753E-4	TGTGCCTTGTGGGAGAGACCCGAGTTGGGCAAAAAAATCAAGGTATTT	CALWERPELGKKIKVF	TRGV9	.	TRGJP	14	-1	-1	21
64	7.891005486714753E-4	TGTGCCTTGTGGGAGGTGCACTATAAGAAACTCTTT	CALWEVHYKKLF	TRGV9	.	TRGJ1	20	-1	-1	21
64	7.891005486714753E-4	TGTGCTGCGTGGGATACCACTGGTTGGTTCAAGATATTT	CAAWDTTGWFKIF	TRGV10	.	TRGJP1	14	-1	-1	13
63	7.767708525984834E-4	TGTGCCTTGTGGGAGGTGCTCGAGTTGGGCAAAAAAATCAAGGTATTT	CALWEVLELGKKIKVF	TRGV9	.	TRGJP	18	-1	-1	21
63	7.767708525984834E-4	TGTGCCTTGTGGGAGGTGCGATATAAGAAACTCTTT	CALWEVRYKKLF	TRGV9	.	TRGJ1	18	-1	-1	21
63	7.767708525984834E-4	TGTGCCTTGTGGGAGGTGCCCAAACTCTTT	CALWEVPKLF	TRGV9	.	TRGJ1	18	-1	-1	21
63	7.767708525984834E-4	TGTGCCTTGTGGTATAAGAAACTCTTT	CALWYKKLF	TRGV9	.	TRGJ1	11	-1	-1	12
60	7.39781764379508E-4	TGTGCTGCGTGGAAGAAACTCTTT	CAAWKKLF	TRGV10	.	TRGJ1	11	-1	-1	12
60	7.39781764379508E-4	TGTGCCTTGTGGGAGAATTATAAGAAACTCTTT	CALWENYKKLF	TRGV9	.	TRGJ1	14	-1	-1	16
58	7.151223722335245E-4	TGTGCCTTGTGGGACTATTGGGGTTATTATAAGAAACTCTTT	CALWDYWGYYKKLF	TRGV9	.	TRGJ1	13	-1	-1	23
58	7.151223722335245E-4	TGTGCCTTGTGGGAGGATCTCTTT	CALWEDLF	TRGV9	.	TRGJ1	15	-1	-1	18
57	7.027926761605327E-4	TGTGCCTTGTGGGAGGCTTATTATAAGAAACTCTTT	CALWEAYYKKLF	TRGV9	.	TRGJ1	15	-1	-1	17
56	6.904629800875408E-4	TGTGCCTTGTGGGAGGGGCAAGAGTTGGGCAAAAAAATCAAGGTATTT	CALWEGQELGKKIKVF	TRGV9	.	TRGJP	19	-1	-1	15
55	6.78133284014549E-4	TGTGCCTTGTGGGAGGTGCGTAAGAAACTCTTT	CALWEVRKKLF	TRGV9	.	TRGJ1	18	-1	-1	20
55	6.78133284014549E-4	TGTGCCTTGTGGGAGGTGCAGAAACTCTTT	CALWEVQKLF	TRGV9	.	TRGJ1	19	-1	-1	19
54	6.658035879415573E-4	TGTGCCTTGTGGGAGGTGCGGAAGAAACTCTTT	CALWEVRKKLF	TRGV9	.	TRGJ1	18	-1	-1	21
53	6.534738918685654E-4	TGTGCCTTGTGGGAGGCAGAGTTGGGCAAAAAAATCAAGGTATTT	CALWEAELGKKIKVF	TRGV9	.	TRGJP	15	-1	-1	14
53	6.534738918685654E-4	TGTGCCTTGTGGCCTTGGATTAGGAAACTCTTT	CALWPWIRKLF	TRGV9	.	TRGJ1	11	-1	-1	20
52	6.411441957955736E-4	TGTGCCTTGTGGGAGCTGCAAGAGTTGGGCAAAAAAATCAAGGTATTT	CALWELQELGKKIKVF	TRGV9	.	TRGJP	19	-1	-1	17
52	6.411441957955736E-4	TGTGCTGCGTGGGATTATATACCTAAGAAACTCTTT	CAAWDYIPKKLF	TRGV10	.	TRGJ1	16	-1	-1	23
52	6.411441957955736E-4	TGTGCTGCGCTTTATACCACTGGTTGGTTCAAGATATTT	CAALYTTGWFKIF	TRGV10	.	TRGJP1	8	-1	-1	12
51	6.288144997225819E-4	TGTGCCTTGTGGGAGATGCAAGAGTTGGGCAAAAAAATCAAGGTATTT	CALWEMQELGKKIKVF	TRGV9	.	TRGJP	19	-1	-1	17
51	6.288144997225819E-4	TGTGCCACCTGGGACGGGCTGAATTATTATAAGAAACTCTTT	CATWDGLNYYKKLF	TRGV2	.	TRGJ1	18	-1	-1	20
51	6.288144997225819E-4	TGTGCCACCTGGAGGCCGAGATATTATTATAAGAAACTCTTT	CATWRPRYYYKKLF	TRGV4	.	TRGJ1	11	-1	-1	22
51	6.288144997225819E-4	TGTGCCTTGTGGGAGGTGCAGTGGAGGAAACTCTTT	CALWEVQWRKLF	TRGV9	.	TRGJ2	19	-1	-1	26
51	6.288144997225819E-4	TGTGCCTTGTGGGAGGTGCAGGAGAAACTCTTT	CALWEVQEKLF	TRGV9	.	TRGJ1	19	-1	-1	22
51	6.288144997225819E-4	TGTGCCTTGTGGGAGAAGAAACTCTTT	CALWEKKLF	TRGV9	.	TRGJ1	14	-1	-1	15
50	6.164848036495901E-4	TGTGCCTTGTGGGAGGTGAATTATAAGAAACTCTTT	CALWEVNYKKLF	TRGV9	.	TRGJ1	17	-1	-1	19
50	6.164848036495901E-4	TGTGCTGCGTGGGATTTTGAGAAACTCTTT	CAAWDFEKLF	TRGV10	.	TRGJ1	15	-1	-1	13
49	6.041551075765982E-4	TGTGCCACCTGGGACAGGCAAAGGATGAAACTCTTT	CATWDRQRMKLF	TRGV5	.	TRGJ1	18	-1	-1	26
49	6.041551075765982E-4	TGTGCCACCTGGGATTATTATAAGAAACTCTTT	CATWDYYKKLF	TRGV4	.	TRGJ1	14	-1	-1	13
48	5.918254115036064E-4	TGTGCTGCGTGGGATTATGCCTTTACCACTGGTTGGTTCAAGATATTT	CAAWDYAFTTGWFKIF	TRGV10	.	TRGJP1	16	-1	-1	23
48	5.918254115036064E-4	TGTGCCACCCCTCACAGATTTAATAAGAAACTCTTT	CATPHRFNKKLF	TRGV5	.	TRGJ2	8	-1	-1	22
48	5.918254115036064E-4	TGTGCCTTGTGGGAGGTCCCACCGAAACTCTTT	CALWEVPPKLF	TRGV9	.	TRGJ1	16	-1	-1	23
48	5.918254115036064E-4	TGTGCCACCTGGGGGTGTAAGAAACTCTTT	CATWGCKKLF	TRGV5P	.	TRGJ2	13	-1	-1	17
48	5.918254115036064E-4	TGTGCTGCGAAGAAACTCTTT	CAAKKLF	TRGV10	.	TRGJ1	8	-1	-1	9
47	5.794957154306147E-4	TGTGCCTTGTGGGAACGGCAAGAGTTGGGCAAAAAAATCAAGGTATTT	CALWERQELGKKIKVF	TRGV9	.	TRGJP	13	-1	-1	16
47	5.794957154306147E-4	TGTGCCTTGTGGGTCACAGAGTTGGGCAAAAAAATCAAGGTATTT	CALWVTELGKKIKVF	TRGV9	.	TRGJP	12	-1	-1	9
47	5.794957154306147E-4	TGTGCCTTGTGGGAGGTGGGGTTGGGCAAAAAAATCAAGGTATTT	CALWEVGLGKKIKVF	TRGV9	.	TRGJP	17	-1	-1	20
47	5.794957154306147E-4	TGTGCCTTGTGGGAGGTGCAAAGTTCTTATAAGAAACTCTTT	CALWEVQSSYKKLF	TRGV9	.	TRGJ1	19	-1	-1	23
47	5.794957154306147E-4	TGTGCCTTGTGGGAGGTGCGTTATTATAAGAAACTCTTT	CALWEVRYYKKLF	TRGV9	.	TRGJ1	18	-1	-1	20
47	5.794957154306147E-4	TGTGCCTTGTGGGCATATTATAAGAAACTCTTT	CALWAYYKKLF	TRGV9	.	TRGJ1	12	-1	-1	15
47	5.794957154306147E-4	TGTGCCTTGTGGGAGGTGTCTAAGAAACTCTTT	CALWEVSKKLF	TRGV9	.	TRGJ1	17	-1	-1	20
46	5.671660193576228E-4	TGTGCCACCTGGGATCCCCCTAACCATAAGAAACTCTTT	CATWDPPNHKKLF	TRGV4	.	TRGJ1	14	-1	-1	25
46	5.671660193576228E-4	TGTGCTGCGTGGGGTTATAAGAAACTCTTT	CAAWGYKKLF	TRGV10	.	TRGJ1	16	-1	-1	14
46	5.671660193576228E-4	TGTGCCTTGTGGGAGGAGAAACTCTTT	CALWEEKLF	TRGV9	.	TRGJ1	15	-1	-1	16
45	5.54836323284631E-4	TGTGCCTTGTGGGAACAAGAGTTGGGCAAAAAAATCAAGGTATTT	CALWEQELGKKIKVF	TRGV9	.	TRGJP	13	-1	-1	15
45	5.54836323284631E-4	TGTGCCTTGTGGGAGGTGCCTTATTATAAGAAACTCTTT	CALWEVPYYKKLF	TRGV9	.	TRGJ1	18	-1	-1	20
45	5.54836323284631E-4	TGTGCCTTGTGGGCGAATTATTATAAGAAACTCTTT	CALWANYYKKLF	TRGV9	.	TRGJ1	12	-1	-1	13
45	5.54836323284631E-4	TGTGCCTTGTGGGAGGTGAAGAAACTCTTT	CALWEVKKLF	TRGV9	.	TRGJ1	17	-1	-1	18
45	5.54836323284631E-4	TGTGCCTTGTGGGAGGGGAAACTCTTT	CALWEGKLF	TRGV9	.	TRGJ1	15	-1	-1	17
45	5.54836323284631E-4	TGTGCCTTGTGGGAGGTGCTCTTT	CALWEVLF	TRGV9	.	TRGJ1	18	-1	-1	18
44	5.425066272116392E-4	TGTGCCTTGTGGGAGGTGCCAGAGTTGGGCAAAAAAATCAAGGTATTT	CALWEVPELGKKIKVF	TRGV9	.	TRGJP	18	-1	-1	17
44	5.425066272116392E-4	TGTGCCTTGTGGGAGGTGCGGGTTTATTATAAGAAACTCTTT	CALWEVRVYYKKLF	TRGV9	.	TRGJ1	18	-1	-1	23
44	5.425066272116392E-4	TGTGCTGCGTGGGATCCGCTCTATTATAAGAAACTCTTT	CAAWDPLYYKKLF	TRGV10	.	TRGJ1	14	-1	-1	21
44	5.425066272116392E-4	TGTGCCTTGCCAGGGACCCCGGACCGGGAGAAACTCTTT	CALPGTPDREKLF	TRGV9	.	TRGJ1	8	-1	-1	28
44	5.425066272116392E-4	TGTGCCTTGTGGGAGAATTATTATAAGAAACTCTTT	CALWENYYKKLF	TRGV9	.	TRGJ1	14	-1	-1	14
44	5.425066272116392E-4	TGTGCCTTGTGGGAGCGTTATAAGAAACTCTTT	CALWERYKKLF	TRGV9	.	TRGJ1	14	-1	-1	17
44	5.425066272116392E-4	TGTGCTGCGTGGACTTGCAAGAAACTCTTT	CAAWTCKKLF	TRGV10	.	TRGJ1	11	-1	-1	18
43	5.301769311386475E-4	TGTGCCTTGTGGGAGGTGCAGGAGTTGGGCAAAAAAATCAAGGTATTT	CALWEVQELGKKIKVF	TRGV9	.	TRGJP	19	-1	-1	17
43	5.301769311386475E-4	TGTGCCTTGTGGGAGGCACAAGAGTTGGGCAAAAAAATCAAGGTATTT	CALWEAQELGKKIKVF	TRGV9	.	TRGJP	15	-1	-1	18
43	5.301769311386475E-4	TGTGCCTTGTGGGAGGAACAAGAGTTGGGCAAAAAAATCAAGGTATTT	CALWEEQELGKKIKVF	TRGV9	.	TRGJP	15	-1	-1	18
43	5.301769311386475E-4	TGTGCCTTGTGGGAGGTGCCCTATAAGAAACTCTTT	CALWEVPYKKLF	TRGV9	.	TRGJ1	21	-1	-1	21
43	5.301769311386475E-4	TGTGCCTTGTGGGAGGTGGATAAGAAACTCTTT	CALWEVDKKLF	TRGV9	.	TRGJ1	17	-1	-1	19
43	5.301769311386475E-4	TGTGCTGCGTGGGATGAGGTTTCCCTCTTT	CAAWDEVSLF	TRGV10	.	TRGJ1	14	-1	-1	24
42	5.178472350656556E-4	TGTGCTGCGTGGGATATTCGTGGTACCACTGGTTGGTTCAAGATATTT	CAAWDIRGTTGWFKIF	TRGV10	.	TRGJP1	14	-1	-1	23
42	5.178472350656556E-4	TGTGCCTTGTGGGAGGTTCGAGAGTTGGGCAAAAAAATCAAGGTATTT	CALWEVRELGKKIKVF	TRGV9	.	TRGJP	16	-1	-1	20
42	5.178472350656556E-4	TGTGCCTTGTGGGAGGTGTTAGAGTTGGGCAAAAAAATCAAGGTATTT	CALWEVLELGKKIKVF	TRGV9	.	TRGJP	17	-1	-1	20
42	5.178472350656556E-4	TGTGCCTTGTGGGAGGTGAGAACGAATTATTATAAGAAACTCTTT	CALWEVRTNYYKKLF	TRGV9	.	TRGJ1	17	-1	-1	22
42	5.178472350656556E-4	TGTGCCTTGTGGGAGGCAATACAGGGATATAAGAAACTCTTT	CALWEAIQGYKKLF	TRGV9	.	TRGJ1	15	-1	-1	27
42	5.178472350656556E-4	TGTGCCTTGTGGGAGGTACTGGGCTATAAGAAACTCTTT	CALWEVLGYKKLF	TRGV9	.	TRGJ1	16	-1	-1	24
42	5.178472350656556E-4	TGTGCCACCTGGGACGGTAGTGATTGGATCAAGACGTTT	CATWDGSDWIKTF	TRGV2	.	TRGJP2	16	-1	-1	16
42	5.178472350656556E-4	TGTGCTGCGTGGGATATTGGTTGGTTCAAGATATTT	CAAWDIGWFKIF	TRGV10	.	TRGJP1	14	-1	-1	17
42	5.178472350656556E-4	TGTGCCTTGTGGGAGGCCTATTATAAGAAACTCTTT	CALWEAYYKKLF	TRGV9	.	TRGJ1	15	-1	-1	18
42	5.178472350656556E-4	TGTGCTGCGTGGGCTCGCACGGGGAAACTCTTT	CAAWARTGKLF	TRGV10	.	TRGJ1	12	-1	-1	23
42	5.178472350656556E-4	TGTGCTGCGTGGGGTTATTATAAGAAACTCTTT	CAAWGYYKKLF	TRGV10	.	TRGJ1	16	-1	-1	14
42	5.178472350656556E-4	TGTGCTGCGTGGGAGAAACTCTTT	CAAWEKLF	TRGV10	.	TRGJ1	13	-1	-1	13
42	5.178472350656556E-4	TGTGCCTTGAAACTCTTT	CALKLF	TRGV9	.	TRGJ1	8	-1	-1	8
42	5.178472350656556E-4	TGCCTTGTTCTCTTT	CLVLF	TRGV9	.	TRGJ1	7	-1	-1	9
42	5.178472350656556E-4	TGTGCCTTGTGGGAGGTGTATAAGAAACTCTTT	CALWEVYKKLF	TRGV9	.	TRGJ1	17	-1	-1	18
41	5.055175389926638E-4	TGTGCCTTGTGGGAGGTGGGCTCGCGCGAGTTGGGCAAAAAAATCAAGGTATTT	CALWEVGSRELGKKIKVF	TRGV9	.	TRGJP	17	-1	-1	27
41	5.055175389926638E-4	TGTGCCTTGTGGGAGGTGACAGAGTTGGGCAAAAAAATCAAGGTATTT	CALWEVTELGKKIKVF	TRGV9	.	TRGJP	17	-1	-1	20
41	5.055175389926638E-4	TGTGCCTTGTGGGAAAAAGAGTTGGGCAAAAAAATCAAGGTATTT	CALWEKELGKKIKVF	TRGV9	.	TRGJP	13	-1	-1	16
41	5.055175389926638E-4	TGTGCCTTGTGGGAGATTGTTTATTATAAGAAACTCTTT	CALWEIVYYKKLF	TRGV9	.	TRGJ1	14	-1	-1	20
41	5.055175389926638E-4	TGTGCTGCGTGGGATTATGAGTACGCGAAACTCTTT	CAAWDYEYAKLF	TRGV10	.	TRGJ1	16	-1	-1	26
41	5.055175389926638E-4	TGTGCCTTGTGGGAGTATTATTATAAGAAACTCTTT	CALWEYYYKKLF	TRGV9	.	TRGJ1	14	-1	-1	16
40	4.931878429196721E-4	TGTGCCTTGTGGGAGGTGCGTGGTTGGTTCAAGATATTT	CALWEVRGWFKIF	TRGV9	.	TRGJP1	18	-1	-1	20
40	4.931878429196721E-4	TGTGCCTTGTGGGATTATTATAAGAAACTCTTT	CALWDYYKKLF	TRGV9	.	TRGJ1	13	-1	-1	13
40	4.931878429196721E-4	TGTGCCTTGTGGGAGTTCCCCTTGGTGCTCTTT	CALWEFPLVLF	TRGV9	.	TRGJ1	14	-1	-1	27
40	4.931878429196721E-4	TGTGCCTTGTGGGAGGTGCGCAAGAAACTCTTT	CALWEVRKKLF	TRGV9	.	TRGJ1	18	-1	-1	21
39	4.8085814684668024E-4	TGTGCCTTGTGGGAGGCACCAGCAGGGGAGTTGGGCAAAAAAATCAAGGTATTT	CALWEAPAGELGKKIKVF	TRGV9	.	TRGJP	15	-1	-1	27
39	4.8085814684668024E-4	TGTGCCTTGTGGGAGGTGTCGGAGTTGGGCAAAAAAATCAAGGTATTT	CALWEVSELGKKIKVF	TRGV9	.	TRGJP	17	-1	-1	21
39	4.8085814684668024E-4	TGTGCCTTGTGGGAGGACCGGAATTATTATAAGAAACTCTTT	CALWEDRNYYKKLF	TRGV9	.	TRGJ1	15	-1	-1	20
39	4.8085814684668024E-4	TGTGCCTTGTGGGAGGTGGGTTATTATAAGAAACTCTTT	CALWEVGYYKKLF	TRGV9	.	TRGJ1	17	-1	-1	20
39	4.8085814684668024E-4	TGTGCCTTGTGGGAGGTGATATATAAGAAACTCTTT	CALWEVIYKKLF	TRGV9	.	TRGJ1	17	-1	-1	21
39	4.8085814684668024E-4	TGTGCTGCGTGGGATTCGGAGAAACTCTTT	CAAWDSEKLF	TRGV10	.	TRGJ1	15	-1	-1	19
39	4.8085814684668024E-4	TGTGCCTTGTGGGAGGTGCCCCTCTTT	CALWEVPLF	TRGV9	.	TRGJ1	23	-1	-1	21
38	4.685284507736884E-4	TGTGCCTTGTGGGAGGTGACGTTAGTGTTGGGCAAAAAAATCAAGGTATTT	CALWEVTLVLGKKIKVF	TRGV9	.	TRGJP	17	-1	-1	23
38	4.685284507736884E-4	TGTGCCTTGTGGGAGCCGCAAGAGTTGGGCAAAAAAATCAAGGTATTT	CALWEPQELGKKIKVF	TRGV9	.	TRGJP	14	-1	-1	17
38	4.685284507736884E-4	TGTGCCTTGTGGGAGGTGCGGGATTATAAGAAACTCTTT	CALWEVRDYKKLF	TRGV9	.	TRGJ1	18	-1	-1	22
38	4.685284507736884E-4	TGTGCCTTGTGGGAGGGGCGGAAGAAACTCTTT	CALWEGRKKLF	TRGV9	.	TRGJ1	18	-1	-1	21
38	4.685284507736884E-4	TGTGCCACCTGGGACAGGCAGGAGAAACTCTTT	CATWDRQEKLF	TRGV7	.	TRGJ1	18	-1	-1	22
38	4.685284507736884E-4	TGTGCCTTGTGGGAGGGAGCACTCTTT	CALWEGALF	TRGV9	.	TRGJ1	15	-1	-1	20
38	4.685284507736884E-4	TGTGCTGCGCCCGGGGGACTCTTT	CAAPGGLF	TRGV10	.	TRGJ1	8	-1	-1	17
37	4.5619875470069663E-4	TGTGCCTTGTGGGAGGTGCTTTCCCCCCACGTCGATAAGAAACTCTTT	CALWEVLSPHVDKKLF	TRGV9	.	TRGJ1	18	-1	-1	34
37	4.5619875470069663E-4	TGTGCTGCGTGGGACCCCGACCCCCTGTGCCCTAAGAAACTCTTT	CAAWDPDPLCPKKLF	TRGV10	.	TRGJ1	13	-1	-1	32
37	4.5619875470069663E-4	TGTGCCTTGTGGGAGAAAGAGTTGGGCAAAAAAATCAAGGTATTT	CALWEKELGKKIKVF	TRGV9	.	TRGJP	14	-1	-1	16
37	4.5619875470069663E-4	TGTGCCTTGTGGGAGGTGATGGGGGGGGGGGAGAAACTCTTT	CALWEVMGGGEKLF	TRGV9	.	TRGJ1	17	-1	-1	31
37	4.5619875470069663E-4	TGTGCCTTGTGGGAGGTGCTTGGTTATAAGAAACTCTTT	CALWEVLGYKKLF	TRGV9	.	TRGJ1	18	-1	-1	23
37	4.5619875470069663E-4	TGTGCCACCTGGGACGGGCCCGGGTATAAGAAACTCTTT	CATWDGPGYKKLF	TRGV2	.	TRGJ1	21	-1	-1	24
37	4.5619875470069663E-4	TGTGCTGCGTGGGATTATAAGGAGAAGAAACTCTTT	CAAWDYKEKKLF	TRGV10	.	TRGJ1	16	-1	-1	24
37	4.5619875470069663E-4	TGTGCTGCGTGGGATTGCTATAAGAAACTCTTT	CAAWDCYKKLF	TRGV10	.	TRGJ1	15	-1	-1	18
37	4.5619875470069663E-4	TGTGCCTTGTGGGAGCGCGGGCGGCTCTTT	CALWERGRLF	TRGV9	.	TRGJ1	14	-1	-1	24
37	4.5619875470069663E-4	TGTGCCTTGTTGTGCCAGAAACTCTTT	CALLCQKLF	TRGV9	.	TRGJ1	9	-1	-1	16
36	4.4386905862770485E-4	TGTGCCTTGTGGGAGGTGCAGATGCAAGAGTTGGGCAAAAAAATCAAGGTATTT	CALWEVQMQELGKKIKVF	TRGV9	.	TRGJP	19	-1	-1	23
36	4.4386905862770485E-4	TGTGCCTTGTGGGAGGTGCAAGAGGTGGATTATAAGAAACTCTTT	CALWEVQEVDYKKLF	TRGV9	.	TRGJ1	19	-1	-1	28
36	4.4386905862770485E-4	TGTGCCTTGTGGGAGGTGCGGAATTATTATAAGAAACTCTTT	CALWEVRNYYKKLF	TRGV9	.	TRGJ1	18	-1	-1	20
36	4.4386905862770485E-4	TGTGCTGCGTGTAGTCATTATTATAAGAAACTCTTT	CAACSHYYKKLF	TRGV10	.	TRGJ1	10	-1	-1	16
36	4.4386905862770485E-4	TGTGCTGCGTGGGATCCTTATTATAAGAAACTCTTT	CAAWDPYYKKLF	TRGV10	.	TRGJ1	14	-1	-1	17
36	4.4386905862770485E-4	TGTGCCTTGTGGGAGGTGGGCCAAGGGAAACTCTTT	CALWEVGQGKLF	TRGV9	.	TRGJ1	17	-1	-1	26
36	4.4386905862770485E-4	TGTGCCTTGTGGGAGGTTCCGAGGGGACTCTTT	CALWEVPRGLF	TRGV9	.	TRGJ1	16	-1	-1	26
36	4.4386905862770485E-4	TGTGCCTTGTGGGAGGTGCTTGTACTCTTT	CALWEVLVLF	TRGV9	.	TRGJ1	18	-1	-1	23
36	4.4386905862770485E-4	TGTGCCTTGTGGGATATACTCTTT	CALWDILF	TRGV9	.	TRGJ1	13	-1	-1	17
36	4.4386905862770485E-4	TGTGCCTTGTGGGAGAGCGGACTCTTT	CALWESGLF	TRGV9	.	TRGJ1	14	-1	-1	20
35	4.31539362554713E-4	TGTGCCTTGTGGGAGCAGAATTATTATAAGAAACTCTTT	CALWEQNYYKKLF	TRGV9	.	TRGJ1	14	-1	-1	17
35	4.31539362554713E-4	TGTGCCACCTGGGACGGGAATTATTATAAGAAACTCTTT	CATWDGNYYKKLF	TRGV2	.	TRGJ1	17	-1	-1	17
35	4.31539362554713E-4	TGTGCCTTGTGGGACAGCCCGAGTCGGAAACTCTTT	CALWDSPSRKLF	TRGV9	.	TRGJ1	13	-1	-1	26
35	4.31539362554713E-4	TGTGCCTTGTGGGAGGTGCGCTATAAGAAACTCTTT	CALWEVRYKKLF	TRGV9	.	TRGJ1	18	-1	-1	21
35	4.31539362554713E-4	TGTGCCTTGTGGGAGGTGATACCTAAGAAACTCTTT	CALWEVIPKKLF	TRGV9	.	TRGJ1	17	-1	-1	23
35	4.31539362554713E-4	TGTGCCTTGTGGTCCTTCGATAGGAAACTCTTT	CALWSFDRKLF	TRGV9	.	TRGJ1	11	-1	-1	19
35	4.31539362554713E-4	TGTGCCTTGTGGGAGGTGGGGGAGAAACTCTTT	CALWEVGEKLF	TRGV9	.	TRGJ1	17	-1	-1	22
35	4.31539362554713E-4	TGTGCTGCGTGGGACTCCCAGAAACTCTTT	CAAWDSQKLF	TRGV10	.	TRGJ1	13	-1	-1	19
35	4.31539362554713E-4	TGTGCCTTGTGGTATTATAAGAAACTCTTT	CALWYYKKLF	TRGV9	.	TRGJ1	11	-1	-1	12
35	4.31539362554713E-4	TGTGCCTTGTGGGAGGTGCAGTGGCTCTTT	CALWEVQWLF	TRGV9	.	TRGJ1	19	-1	-1	24
35	4.31539362554713E-4	TGTGCTGCGTGGGATGGGAAACTCTTT	CAAWDGKLF	TRGV10	.	TRGJ1	14	-1	-1	17
35	4.31539362554713E-4	TGTGCCTTGTGGACTCAACTCTTT	CALWTQLF	TRGV9	.	TRGJ1	11	-1	-1	16
35	4.31539362554713E-4	TGTGCCTTGTGGGAACTCTTT	CALWELF	TRGV9	.	TRGJ2	13	-1	-1	13
35	4.31539362554713E-4	TGTGCCACCTGGGACGGGCCCCGGCTCTTT	CATWDGPRLF	TRGV2	.	TRGJ1	20	-1	-1	24
34	4.1920966648172124E-4	TGTGCTGCGTGGGACACTGGTTGGTTCAAGATATTT	CAAWDTGWFKIF	TRGV10	.	TRGJP1	13	-1	-1	14
34	4.1920966648172124E-4	TGTGCCTTGTGGGAGGTGCAGCGTGGGAAACTCTTT	CALWEVQRGKLF	TRGV9	.	TRGJ1	19	-1	-1	26
34	4.1920966648172124E-4	TGTGCCACCTGGGATACTTATTATAAGAAACTCTTT	CATWDTYYKKLF	TRGV4	.	TRGJ1	14	-1	-1	17
34	4.1920966648172124E-4	TGTGCTGCGTGGCGCGGTTGGTTCAAGATATTT	CAAWRGWFKIF	TRGV10	.	TRGJP1	11	-1	-1	15
34	4.1920966648172124E-4	TGTGCCTTGTGGGGGTATTATAAGAAACTCTTT	CALWGYYKKLF	TRGV9	.	TRGJ1	15	-1	-1	15
34	4.1920966648172124E-4	TGTGCCTTGTGGGAGGTTCCTCCTAAACTCTTT	CALWEVPPKLF	TRGV9	.	TRGJ1	16	-1	-1	24
34	4.1920966648172124E-4	TGTGCCTTGTGGGAGGTGCAGAAGAAACTCTTT	CALWEVQKKLF	TRGV9	.	TRGJ2	19	-1	-1	21
34	4.1920966648172124E-4	TGTGCCTTGTCCGATAAGAAACTCTTT	CALSDKKLF	TRGV9	.	TRGJ2	9	-1	-1	13
34	4.1920966648172124E-4	TGTGCAGCGGAACTCTTT	CAAELF	TRGV10	.	TRGJ1	8	-1	-1	10
34	4.1920966648172124E-4	TGTGCCTTGTGGCCTTTGGAACTCTTT	CALWPLELF	TRGV9	.	TRGJ1	11	-1	-1	19
34	4.1920966648172124E-4	TGTGCCTTGTTGGCACTCTTT	CALLALF	TRGV9	.	TRGJ1	12	-1	-1	14
34	4.1920966648172124E-4	TGTGCCTTGTGGGGCCCTAGTTGGCTCTTT	CALWGPSWLF	TRGV9	.	TRGJ1	12	-1	-1	24
33	4.068799704087294E-4	TGTGCCTTGTGGGAGGTTTCTTCCGGCAAGTTGGGCAAAAAAATCAAGGTATTT	CALWEVSSGKLGKKIKVF	TRGV9	.	TRGJP	16	-1	-1	28
33	4.068799704087294E-4	TGTGCCACCTGGGAAACGGCTCCCTATAAGAAACTCTTT	CATWETAPYKKLF	TRGV5	.	TRGJ1	13	-1	-1	24
33	4.068799704087294E-4	TGTGCCTTGTGGGAGGTGCGCTGGAAACTCTTT	CALWEVRWKLF	TRGV9	.	TRGJ1	18	-1	-1	23
33	4.068799704087294E-4	TGTGCCTTGACCCCCCCGAAGAAACTCTTT	CALTPPKKLF	TRGV9	.	TRGJ1	8	-1	-1	18
33	4.068799704087294E-4	TGTGCCTTGTGGGAGTCCTATAAGAAACTCTTT	CALWESYKKLF	TRGV9	.	TRGJ1	14	-1	-1	18
33	4.068799704087294E-4	TGTGCCTTGTGGGGGAAACTCTTT	CALWGKLF	TRGV9	.	TRGJ1	12	-1	-1	14
32	3.9455027433573763E-4	TGTGCCTTGTGGGAGGGGGGACAAGAGTTGGGCAAAAAAATCAAGGTATTT	CALWEGGQELGKKIKVF	TRGV9	.	TRGJP	15	-1	-1	17
32	3.9455027433573763E-4	TGTGCCTTGTGGGAGGTGCTCTATTATAAGAAACTCTTT	CALWEVLYYKKLF	TRGV9	.	TRGJ1	18	-1	-1	21
32	3.9455027433573763E-4	TGTGCCACCTGGGATGGGAATTATTATAAGAAACTCTTT	CATWDGNYYKKLF	TRGV4	.	TRGJ1	17	-1	-1	17
32	3.9455027433573763E-4	TGTGCTGCGTGGGATTACTATAAGAAACTCTTT	CAAWDYYKKLF	TRGV10	.	TRGJ1	17	-1	-1	13
32	3.9455027433573763E-4	TGTGCCTTGTGGGAGGTGCCCCCTGTCCTCTTT	CALWEVPPVLF	TRGV9	.	TRGJ1	21	-1	-1	27
32	3.9455027433573763E-4	TGTGCCTTGTGGGAGGTGCGAGGGAAACTCTTT	CALWEVRGKLF	TRGV9	.	TRGJ1	18	-1	-1	23
32	3.9455027433573763E-4	TGTGCCCCATTGGGCAAGAAACTCTTT	CAPLGKKLF	TRGV9	.	TRGJ1	5	-1	-1	15
32	3.9455027433573763E-4	TGTGCCATCAAACTCTTT	CAIKLF	TRGV9	.	TRGJ1	5	-1	-1	9
32	3.9455027433573763E-4	TGTGCCTTGTGGACGGATAAGAAACTCTTT	CALWTDKKLF	TRGV9	.	TRGJ1	11	-1	-1	16
32	3.9455027433573763E-4	TGTGCCTTGTGGGACGGGAAACTCTTT	CALWDGKLF	TRGV9	.	TRGJ1	13	-1	-1	17
32	3.9455027433573763E-4	TGTGCCTTGTGGGAGGACCGTAAGAAACTCTTT	CALWEDRKKLF	TRGV9	.	TRGJ1	15	-1	-1	20
31	3.822205782627458E-4	TGTGCTGCGTGGGATTCCCCATACTCAAGAGATTATTATAAGAAACTCTTT	CAAWDSPYSRDYYKKLF	TRGV10	.	TRGJ1	15	-1	-1	31
31	3.822205782627458E-4	TGTGCCTTGTGGGAGGCTTTACAAGAGTTGGGCAAAAAAATCAAGGTATTT	CALWEALQELGKKIKVF	TRGV9	.	TRGJP	15	-1	-1	21
31	3.822205782627458E-4	TGTGCCTTGTGGAAACCTCAAGAGTTGGGCAAAAAAATCAAGGTATTT	CALWKPQELGKKIKVF	TRGV9	.	TRGJP	11	-1	-1	18
31	3.822205782627458E-4	TGTGCCTTGTGGGAGCTGAATTATTATAAGAAACTCTTT	CALWELNYYKKLF	TRGV9	.	TRGJ1	17	-1	-1	17
31	3.822205782627458E-4	TGTGCCTTGTGGGAGGCCCTTATTGTAGAGAAACTCTTT	CALWEALIVEKLF	TRGV9	.	TRGJ1	15	-1	-1	19
31	3.822205782627458E-4	TGTGCCTTGTGGGGGAACCATTATAAGAAACTCTTT	CALWGNHYKKLF	TRGV9	.	TRGJ1	12	-1	-1	19
31	3.822205782627458E-4	TGTGCCTTGTGGGAGGTGCTGTATAAGAAACTCTTT	CALWEVLYKKLF	TRGV9	.	TRGJ1	18	-1	-1	21
31	3.822205782627458E-4	TGTGCCACCTGGGATGACAGTTATAAGAAACTCTTT	CATWDDSYKKLF	TRGV4	.	TRGJ1	15	-1	-1	20
31	3.822205782627458E-4	TGTGCTGCGTGGGTCCATTATAAGAAACTCTTT	CAAWVHYKKLF	TRGV10	.	TRGJ1	12	-1	-1	16
31	3.822205782627458E-4	TGTGCCTTGTGGGAGGTGCGGGCGGAACTCTTT	CALWEVRAELF	TRGV9	.	TRGJ1	18	-1	-1	25
31	3.822205782627458E-4	TGTGCCTTGTGGGAGGTGCGACGGAAACTCTTT	CALWEVRRKLF	TRGV9	.	TRGJ1	18	-1	-1	23
31	3.822205782627458E-4	TGTGCCTTGTGGGAGGCCTCCGAGGAACTCTTT	CALWEASEELF	TRGV9	.	TRGJ1	15	-1	-1	22
31	3.822205782627458E-4	TGTGCCTTGCCAAGATTCCCGGAGAAACTCTTT	CALPRFPEKLF	TRGV9	.	TRGJ1	8	-1	-1	22
31	3.822205782627458E-4	TGTGCCCCCCCCGGGGAACTCTTT	CAPPGELF	TRGV9	.	TRGJ1	5	-1	-1	16
31	3.822205782627458E-4	TGTGCCTTGTGGGAGCTCTTT	CALWELF	TRGV9	.	TRGJ1	14	-1	-1	15
31	3.822205782627458E-4	TGTGCCCCGCAGAAACTCTTT	CAPQKLF	TRGV9	.	TRGJ1	5	-1	-1	10
31	3.822205782627458E-4	TGTGCCTTGTGGGAGGTGCTTAGGAAACTCTTT	CALWEVLRKLF	TRGV9	.	TRGJ1	18	-1	-1	20
31	3.822205782627458E-4	TGTGCCTTGTGGGAGGTGCACGGGAAACTCTTT	CALWEVHGKLF	TRGV9	.	TRGJ1	20	-1	-1	23
31	3.822205782627458E-4	TGTGCCTTGTGGGAGGTGCGCAGACTCTTT	CALWEVRRLF	TRGV9	.	TRGJ1	18	-1	-1	23
31	3.822205782627458E-4	TGTGCTGCGTGGGAGGGGAAACTCTTT	CAAWEGKLF	TRGV10	.	TRGJ1	13	-1	-1	17
31	3.822205782627458E-4	TGTGCCTTGTGGGAGGCCCCACTCTTT	CALWEAPLF	TRGV9	.	TRGJ1	15	-1	-1	20
31	3.822205782627458E-4	TGTGCTGTCCTGGCACTCTTT	CAVLALF	TRGV10	.	TRGJ1	6	-1	-1	14
31	3.822205782627458E-4	TGTGCCTTGTATTATAAGAAACTCTTT	CALYYKKLF	TRGV9	.	TRGJ1	9	-1	-1	9
30	3.69890882189754E-4	TGTGCCACCTGGGACGGGCCGTCGGATACCACTGGTTGGTTCAAGATATTT	CATWDGPSDTTGWFKIF	TRGV2	.	TRGJP1	22	-1	-1	25
30	3.69890882189754E-4	TGTGCCTTGTGGGAGGGTGCAACCTCGCTTTATTATAAGAAACTCTTT	CALWEGATSLYYKKLF	TRGV9	.	TRGJ1	25	-1	-1	29
30	3.69890882189754E-4	TGTGCCTTGTGGGAGGTGCTACGGAATTATAAGAAACTCTTT	CALWEVLRNYKKLF	TRGV9	.	TRGJ1	18	-1	-1	25
30	3.69890882189754E-4	TGTGCCACCTGGGACACGCGACCCCTCCTAAAGAAACTCTTT	CATWDTRPLLKKLF	TRGV5	.	TRGJ1	18	-1	-1	30
30	3.69890882189754E-4	TGTGCCTTGTGGGAGATGAATTATTATAAGAAACTCTTT	CALWEMNYYKKLF	TRGV9	.	TRGJ1	17	-1	-1	17
30	3.69890882189754E-4	TGTGCTGCGTGGGTGAATTATTATAAGAAACTCTTT	CAAWVNYYKKLF	TRGV10	.	TRGJ2	12	-1	-1	14
30	3.69890882189754E-4	TGTGCCACCTGGGATGGTTATTATAAGAAACTCTTT	CATWDGYYKKLF	TRGV4	.	TRGJ1	16	-1	-1	17
30	3.69890882189754E-4	TGTGCCTTGTGGGAGGTGCAGTCGAGGCTCTTT	CALWEVQSRLF	TRGV9	.	TRGJ1	19	-1	-1	27
30	3.69890882189754E-4	TGTGCCTTGTGGGAGGTGAAACTCTTT	CALWEVKLF	TRGV9	.	TRGJ1	23	-1	-1	17
30	3.69890882189754E-4	TGTGCTGCGTGGGGGAAACTCTTT	CAAWGKLF	TRGV10	.	TRGJ1	12	-1	-1	14
30	3.69890882189754E-4	TGTGCCTTGTGGGAGGTGAGGAAACTCTTT	CALWEVRKLF	TRGV9	.	TRGJ1	17	-1	-1	20
29	3.5756118611676225E-4	TGTGCCTTGTGGGAGGTTTGGAGAAGGGAGTTGGGCAAAAAAATCAAGGTATTT	CALWEVWRRELGKKIKVF	TRGV9	.	TRGJP	16	-1	-1	27
29	3.5756118611676225E-4	TGTGCCTTGTGGGACCTCAAACCTCATTATTATTATAAGAAACTCTTT	CALWDLKPHYYYKKLF	TRGV9	.	TRGJ1	13	-1	-1	28
29	3.5756118611676225E-4	TGTGCCTTGTGGGAGGTGAATGTCACTGGTTGGTTCAAGATATTT	CALWEVNVTGWFKIF	TRGV9	.	TRGJP1	17	-1	-1	23
29	3.5756118611676225E-4	TGTGCCTTGTGGGAGAATGATACCACTGGTTGGTTCAAGATATTT	CALWENDTTGWFKIF	TRGV9	.	TRGJP1	14	-1	-1	19
29	3.5756118611676225E-4	TGTGCTGCGTGGGATCGGGGTTATAAGAAACTCTTT	CAAWDRGYKKLF	TRGV10	.	TRGJ1	14	-1	-1	20
29	3.5756118611676225E-4	TGTGCCTTGTGGGAGGGATATTATAAGAAACTCTTT	CALWEGYYKKLF	TRGV9	.	TRGJ1	15	-1	-1	18
29	3.5756118611676225E-4	TGTGCCTTGTGGGCCAGGGGGAAACTCTTT	CALWARGKLF	TRGV9	.	TRGJ1	12	-1	-1	20
29	3.5756118611676225E-4	TGTGCCACCTGGGCCTATAAGAAACTCTTT	CATWAYKKLF	TRGV2	.	TRGJ1	12	-1	-1	15
29	3.5756118611676225E-4	TGTGCCTTGCCGGGGGGGAAACTCTTT	CALPGGKLF	TRGV9	.	TRGJ1	8	-1	-1	17
29	3.5756118611676225E-4	TGTGCTGCGTGGGATGTACTCTTT	CAAWDVLF	TRGV10	.	TRGJ2	18	-1	-1	17
29	3.5756118611676225E-4	TGTGCCACCTGGGGGAAACTCTTT	CATWGKLF	TRGV2	.	TRGJ1	12	-1	-1	14
29	3.5756118611676225E-4	TGTGCCTCGGAACTCTTT	CASELF	TRGV9	.	TRGJ1	6	-1	-1	10
29	3.5756118611676225E-4	TGTGCCTTGTGCCAAGACAAGAAACTCTTT	CALCQDKKLF	TRGV9	.	TRGJ1	10	-1	-1	18
29	3.5756118611676225E-4	TGTGCCTTGTGGGAGGTGGCGAGGCTCTTT	CALWEVARLF	TRGV9	.	TRGJ1	17	-1	-1	24
29	3.5756118611676225E-4	TGTGCCTTGCCAATCGCGAAGAAACTCTTT	CALPIAKKLF	TRGV9	.	TRGJ1	8	-1	-1	18
29	3.5756118611676225E-4	TGTGCCTTGTGGGATAAGAAACTCTTT	CALWDKKLF	TRGV9	.	TRGJ1	13	-1	-1	13
29	3.5756118611676225E-4	TGTGCCTTGTGGGAGACCGATTGGGAACTCTTT	CALWETDWELF	TRGV9	.	TRGJ1	14	-1	-1	25
29	3.5756118611676225E-4	TGTGCCACCTGGGACAATAAGAAACTCTTT	CATWDNKKLF	TRGV8	.	TRGJ1	13	-1	-1	16
29	3.5756118611676225E-4	TGTGCTGCGTGGGTTAAGAAACTCTTT	CAAWVKKLF	TRGV10	.	TRGJ1	15	-1	-1	14
29	3.5756118611676225E-4	TGTGCTGCGTGGGATTCCCATTATAAGAAACTCTTT	CAAWDSHYKKLF	TRGV10	.	TRGJ1	15	-1	-1	19
29	3.5756118611676225E-4	TGTGCCTTGTGGGAGGTGCATTCGAAACTCTTT	CALWEVHSKLF	TRGV9	.	TRGJ1	19	-1	-1	23
29	3.5756118611676225E-4	TGTGCCACCTGGGACGGGCCGGAGAAACTCTTT	CATWDGPEKLF	TRGV2	.	TRGJ1	19	-1	-1	22
28	3.452314900437704E-4	TGTGCCTTGTGGGAGGCGCGACATACCTGGCGGAAGAAACTCTTT	CALWEARHTWRKKLF	TRGV9	.	TRGJ1	18	-1	-1	33
28	3.452314900437704E-4	TGTGCCTTGTGGGAGGCGGAGTTGGGCAAAAAAATCAAGGTATTT	CALWEAELGKKIKVF	TRGV9	.	TRGJP	15	-1	-1	18
28	3.452314900437704E-4	TGTGCCTTGTGGGAGGTGGCATATTATAAGAAACTCTTT	CALWEVAYYKKLF	TRGV9	.	TRGJ1	17	-1	-1	21
28	3.452314900437704E-4	TGTGCCTTGTGGCCGGGTGGCCATAAGAAACTCTTT	CALWPGGHKKLF	TRGV9	.	TRGJ1	11	-1	-1	22
28	3.452314900437704E-4	TGTGCCTTGTGGGAGGTCTATTATAAGAAACTCTTT	CALWEVYYKKLF	TRGV9	.	TRGJ1	16	-1	-1	18
28	3.452314900437704E-4	TGTGCCTTGTGGGAGGTGCTGGATCGGCGACTCTTT	CALWEVLDRRLF	TRGV9	.	TRGJ1	18	-1	-1	29
28	3.452314900437704E-4	TGTGCCTTGTGGGAGACTTATTATAAGAAACTCTTT	CALWETYYKKLF	TRGV9	.	TRGJ1	14	-1	-1	14
28	3.452314900437704E-4	TGTGCCTTGTGGGAACGGTGGTATAAGAAACTCTTT	CALWERWYKKLF	TRGV9	.	TRGJ1	13	-1	-1	21
28	3.452314900437704E-4	TGTGCCTTGTGGGAGGGGGTGATGAAACTCTTT	CALWEGVMKLF	TRGV9	.	TRGJ1	15	-1	-1	23
28	3.452314900437704E-4	TGTGCCTTGTGGGAGTTCGAGAAACTCTTT	CALWEFEKLF	TRGV9	.	TRGJ1	14	-1	-1	19
28	3.452314900437704E-4	TGTGCCTTGTGGGAGACGGGGAAACTCTTT	CALWETGKLF	TRGV9	.	TRGJ1	14	-1	-1	20
28	3.452314900437704E-4	TGTGCCTTGTGGGAAAGACTCTTT	CALWERLF	TRGV9	.	TRGJ1	13	-1	-1	17
28	3.452314900437704E-4	TGTGCCTTGAAGAAACTCTTT	CALKKLF	TRGV9	.	TRGJ1	8	-1	-1	9
28	3.452314900437704E-4	TGTGCCGCAGAACTCTTT	CAAELF	TRGV9	.	TRGJ1	5	-1	-1	10
28	3.452314900437704E-4	TGTGCCCTCTTT	CALF	TRGV10	.	TRGJ1	4	-1	-1	6
28	3.452314900437704E-4	TGTGCCTTGTGGGAGGTGCCTTATAAGAAACTCTTT	CALWEVPYKKLF	TRGV9	.	TRGJ1	18	-1	-1	20
28	3.452314900437704E-4	TGTGCCTTGTGGGAGGTGCGGGATAAGAAACTCTTT	CALWEVRDKKLF	TRGV9	.	TRGJ1	18	-1	-1	22
28	3.452314900437704E-4	TGTGCTGCGTGGGACCATAAGAAACTCTTT	CAAWDHKKLF	TRGV10	.	TRGJ1	13	-1	-1	16
28	3.452314900437704E-4	TGTGCCTTGTGGGAGGCGCCGGGACTCTTT	CALWEAPGLF	TRGV9	.	TRGJ1	18	-1	-1	23
28	3.452314900437704E-4	TGTGCCTTGTGGGAGCCAGGTTATAAGAAACTCTTT	CALWEPGYKKLF	TRGV9	.	TRGJ1	14	-1	-1	20
28	3.452314900437704E-4	TGTGCCTTGTGGGAGGTGCCGACGAAGAAACTCTTT	CALWEVPTKKLF	TRGV9	.	TRGJ1	18	-1	-1	24
28	3.452314900437704E-4	TGTGCTGCGTGGGGGGATTATAAGAAACTCTTT	CAAWGDYKKLF	TRGV10	.	TRGJ1	12	-1	-1	16
28	3.452314900437704E-4	TGTGCTGCGTGGGAGCTTTTTAAGAAACTCTTT	CAAWELFKKLF	TRGV10	.	TRGJ1	13	-1	-1	17
28	3.452314900437704E-4	TGTGCTGCGTGGGTCGATAAGAAACTCTTT	CAAWVDKKLF	TRGV10	.	TRGJ1	12	-1	-1	16
28	3.452314900437704E-4	TGTGCTGCGTGGGATTACGGGAAACTCTTT	CAAWDYGKLF	TRGV10	.	TRGJ1	18	-1	-1	20
28	3.452314900437704E-4	TGTGCCACCTGGGAGAAACTCTTT	CATWEKLF	TRGV4	.	TRGJ1	13	-1	-1	13
28	3.452314900437704E-4	TGTGCCTTGTGGGAGGTGCCTGAACTCTTT	CALWEVPELF	TRGV9	.	TRGJ1	18	-1	-1	22
28	3.452314900437704E-4	TGTGCCACCTGGGATGATTATAAGAAACTCTTT	CATWDDYKKLF	TRGV4	.	TRGJ1	15	-1	-1	13
27	3.3290179397077864E-4	TGTGCCTTGTGGGAGGTGCAGCAAGAGTTGGGCAAAAAAATCAAGGTATTT	CALWEVQQELGKKIKVF	TRGV9	.	TRGJP	19	-1	-1	20
27	3.3290179397077864E-4	TGTGCCTTGTGGGAGGCCCAGGAGTTGGGCAAAAAAATCAAGGTATTT	CALWEAQELGKKIKVF	TRGV9	.	TRGJP	15	-1	-1	18
27	3.3290179397077864E-4	TGTGCCTTGTGGGATGCTGGGTTGGGCAAAAAAATCAAGGTATTT	CALWDAGLGKKIKVF	TRGV9	.	TRGJP	13	-1	-1	20
27	3.3290179397077864E-4	TGTGCCTTGTGGGAGGTTACCACAGTGGTTTGTAAGAAACTCTTT	CALWEVTTVVCKKLF	TRGV9	.	TRGJ1	16	-1	-1	29
27	3.3290179397077864E-4	TGTGCCTTGTGGGAGGTGGTCCCGAATTATTATAAGAAACTCTTT	CALWEVVPNYYKKLF	TRGV9	.	TRGJ1	17	-1	-1	22
27	3.3290179397077864E-4	TGTGCCTTGTGGGAGGGAGAGTTGGGCAAAAAAATCAAGGTATTT	CALWEGELGKKIKVF	TRGV9	.	TRGJP	15	-1	-1	17
27	3.3290179397077864E-4	TGTGCCTTGTGGGAGGCGCTCGTGGGGCATAAGAAACTCTTT	CALWEALVGHKKLF	TRGV9	.	TRGJ1	18	-1	-1	28
27	3.3290179397077864E-4	TGTGCCTCCTTCGCGGAGTTGGGCAAAAAAATCAAGGTATTT	CASFAELGKKIKVF	TRGV9	.	TRGJP	6	-1	-1	15
27	3.3290179397077864E-4	TGTGCCACCTGGGACAGGCAGCGCTATTATAAGAAACTCTTT	CATWDRQRYYKKLF	TRGV3	.	TRGJ2	18	-1	-1	24
27	3.3290179397077864E-4	TGTGCTGCGTGGGATGCGACTGGTTGGTTCAAGATATTT	CAAWDATGWFKIF	TRGV10	.	TRGJP1	14	-1	-1	18
27	3.3290179397077864E-4	TGTGCCTTGTGGGAGGGGAATTATTATAAGAAACTCTTT	CALWEGNYYKKLF	TRGV9	.	TRGJ1	15	-1	-1	17
27	3.3290179397077864E-4	TGTGCCTTGTGGGAGGCGTTTCAGAAACTCTTT	CALWEAFQKLF	TRGV9	.	TRGJ1	15	-1	-1	22
27	3.3290179397077864E-4	TGTGCTGCGTGGGATTGGGAGAAACTCTTT	CAAWDWEKLF	TRGV10	.	TRGJ1	15	-1	-1	19
27	3.3290179397077864E-4	TGTGCCTTGTGGGAGTCGTCGAAACTCTTT	CALWESSKLF	TRGV9	.	TRGJ1	14	-1	-1	20
27	3.3290179397077864E-4	TGTGCCTTGTGGGAGCATAAGAAACTCTTT	CALWEHKKLF	TRGV9	.	TRGJ1	14	-1	-1	16
27	3.3290179397077864E-4	TGTGCCTTGTGGGAGGTGGTCGGACTCTTT	CALWEVVGLF	TRGV9	.	TRGJ1	17	-1	-1	23
27	3.3290179397077864E-4	TGTGCCTTGTGGGAGGGCCAGGGTCTCTTT	CALWEGQGLF	TRGV9	.	TRGJ1	15	-1	-1	24
27	3.3290179397077864E-4	TGTGCCTTGTGGGAGGATCCCCCACTCTTT	CALWEDPPLF	TRGV9	.	TRGJ1	15	-1	-1	23
27	3.3290179397077864E-4	TGTGCCTTGTGGGAGGTTGGGTATAAGAAACTCTTT	CALWEVGYKKLF	TRGV9	.	TRGJ1	16	-1	-1	21
27	3.3290179397077864E-4	TGTGCCTTGTGGGACCCCGTGAAGAAACTCTTT	CALWDPVKKLF	TRGV9	.	TRGJ1	13	-1	-1	21
27	3.3290179397077864E-4	TGTGCCTTGTGGGAGGTGCTGGAGAAACTCTTT	CALWEVLEKLF	TRGV9	.	TRGJ1	18	-1	-1	22
27	3.3290179397077864E-4	TGTGCCTTGTGGGAGCCCCGGAAACTCTTT	CALWEPRKLF	TRGV9	.	TRGJ1	14	-1	-1	20
27	3.3290179397077864E-4	TGTGCCGCCAAAGGACTCTTT	CAAKGLF	TRGV10	.	TRGJ1	7	-1	-1	14
27	3.3290179397077864E-4	TGTGCCTTGTGGGAGGTTTTCGGCAGGAAACTCTTT	CALWEVFGRKLF	TRGV9	.	TRGJ1	16	-1	-1	26
27	3.3290179397077864E-4	TGTGCCTTGTGGGAGCGGTATAAGAAACTCTTT	CALWERYKKLF	TRGV9	.	TRGJ1	14	-1	-1	18
27	3.3290179397077864E-4	TGTGCCTTGTGGATTTATTATAAGAAACTCTTT	CALWIYYKKLF	TRGV9	.	TRGJ1	11	-1	-1	11
27	3.3290179397077864E-4	TGTGCCTTGTGGGATTTGGTCAAGATATTT	CALWDLVKIF	TRGV9	.	TRGJP1	13	-1	-1	15
27	3.3290179397077864E-4	TGTGCCTTGTCTGGTAAGAAACTCTTT	CALSGKKLF	TRGV9	.	TRGJ1	9	-1	-1	14
27	3.3290179397077864E-4	TGTGCCTTGTGGATGAAACTCTTT	CALWMKLF	TRGV9	.	TRGJ1	11	-1	-1	14
27	3.3290179397077864E-4	TGTGACGATAAGAAACTCTTT	CDDKKLF	TRGV9	.	TRGJ1	3	-1	-1	7
27	3.3290179397077864E-4	TGTGCCTTGTGGGAGGTGCATAGACTCTTT	CALWEVHRLF	TRGV9	.	TRGJ1	19	-1	-1	23
26	3.205720978977868E-4	TGTGCCTTGTGGGAGGTACGGTCAGAGTTGGGCAAAAAAATCAAGGTATTT	CALWEVRSELGKKIKVF	TRGV9	.	TRGJP	16	-1	-1	23
26	3.205720978977868E-4	TGTGCCTTGTGGGAGGCCCCCGATGAGTTGGGCAAAAAAATCAAGGTATTT	CALWEAPDELGKKIKVF	TRGV9	.	TRGJP	15	-1	-1	24
26	3.205720978977868E-4	TGTGCCTTGTGGGAGGCCCTTCAGTTGGGCAAAAAAATCAAGGTATTT	CALWEALQLGKKIKVF	TRGV9	.	TRGJP	15	-1	-1	22
26	3.205720978977868E-4	TGTGCCTTGTGGGAGGCCCATGGAGTGGGCAAAAAAATCAAGGTATTT	CALWEAHGVGKKIKVF	TRGV9	.	TRGJP	15	-1	-1	22
26	3.205720978977868E-4	TGTGCCTTGTGGGAAGACACGGAGTTGGGCAAAAAAATCAAGGTATTT	CALWEDTELGKKIKVF	TRGV9	.	TRGJP	13	-1	-1	21
26	3.205720978977868E-4	TGTGCCACCTGGGACAGGCTTAATACCACTGGTTGGTTCAAGATATTT	CATWDRLNTTGWFKIF	TRGV3	.	TRGJP1	18	-1	-1	22
26	3.205720978977868E-4	TGTGCCACCTGGGATGGGCAACGGTACTATAAGAAACTCTTT	CATWDGQRYYKKLF	TRGV4	.	TRGJ1	18	-1	-1	24
26	3.205720978977868E-4	TGTGCTGCGTGGGATTCGAATTATTATAAGAAACTCTTT	CAAWDSNYYKKLF	TRGV10	.	TRGJ1	20	-1	-1	13
26	3.205720978977868E-4	TGTGCCTTGTGGGAGGTTGTTGGTGGTTGTGGACTCTTT	CALWEVVGGCGLF	TRGV9	.	TRGJ1	16	-1	-1	32
26	3.205720978977868E-4	TGTGCCTTGTGGGAGCCCTCCTATAAGAAACTCTTT	CALWEPSYKKLF	TRGV9	.	TRGJ1	14	-1	-1	21
26	3.205720978977868E-4	TGTGCCTTGTGGGAGGTGTATCGGTTGAAACTCTTT	CALWEVYRLKLF	TRGV9	.	TRGJ1	17	-1	-1	26
26	3.205720978977868E-4	TGTGCCTTGTGGGAGGTTAGGATGAAACTCTTT	CALWEVRMKLF	TRGV9	.	TRGJ2	16	-1	-1	23
26	3.205720978977868E-4	TGTGCCTTGTGGGAGGTGCAAGGGAAACTCTTT	CALWEVQGKLF	TRGV9	.	TRGJ1	19	-1	-1	23
26	3.205720978977868E-4	TGTGCCTTGTGGGAGGTGATAGGACTCTTT	CALWEVIGLF	TRGV9	.	TRGJ1	17	-1	-1	23
26	3.205720978977868E-4	TGTGCCTTGTGGGAGGCCCTGAAACTCTTT	CALWEALKLF	TRGV9	.	TRGJ1	15	-1	-1	20
26	3.205720978977868E-4	TGTGCCTTGCTTTATTATAAGAAACTCTTT	CALLYYKKLF	TRGV9	.	TRGJ1	8	-1	-1	11
26	3.205720978977868E-4	TGTGCTGCGTGTTATAAGAAACTCTTT	CAACYKKLF	TRGV10	.	TRGJ1	10	-1	-1	11
26	3.205720978977868E-4	TGTGCCTTCCCAGACCAGAAACTCTTT	CAFPDQKLF	TRGV9	.	TRGJ1	7	-1	-1	16
26	3.205720978977868E-4	TGTGCCTTGAGGAAACTCTTT	CALRKLF	TRGV9	.	TRGJ1	11	-1	-1	11
26	3.205720978977868E-4	TGTGCCTTGTGGGAGGTGCTCGGGGATAAGAAACTCTTT	CALWEVLGDKKLF	TRGV9	.	TRGJ1	18	-1	-1	25
26	3.205720978977868E-4	TGTGCCTTGTGGGAGGTGGACAACATTAAGAAACTCTTT	CALWEVDNIKKLF	TRGV9	.	TRGJ1	20	-1	-1	26
26	3.205720978977868E-4	TGTGCCTTTCCCCCACCCCCCGGGAAACTCTTT	CAFPPPPGKLF	TRGV9	.	TRGJ1	7	-1	-1	23
26	3.205720978977868E-4	TGTGCCTTGTGGGAGGTGCTCGAGAAACTCTTT	CALWEVLEKLF	TRGV9	.	TRGJ1	18	-1	-1	22
26	3.205720978977868E-4	TGTGCCTTGTGGGAGGTGCAAAAGAGGCTCTTT	CALWEVQKRLF	TRGV9	.	TRGJ1	19	-1	-1	21
26	3.205720978977868E-4	TGTGCCTTGTGGGAGGTGGAGAGGAAACTCTTT	CALWEVERKLF	TRGV9	.	TRGJ1	17	-1	-1	23
26	3.205720978977868E-4	TGTGCCTTGTGGGAGAAGGAGAAGAAACTCTTT	CALWEKEKKLF	TRGV9	.	TRGJ1	14	-1	-1	21
26	3.205720978977868E-4	TGTGCTGCGTTTCACACCCAGAAACTCTTT	CAAFHTQKLF	TRGV10	.	TRGJ1	9	-1	-1	19
26	3.205720978977868E-4	TGTGCCTTGTGCTCTTATAAGAAACTCTTT	CALCSYKKLF	TRGV9	.	TRGJ1	10	-1	-1	14
26	3.205720978977868E-4	TGTGCCTTGTGGAGTTATAAGAAACTCTTT	CALWSYKKLF	TRGV9	.	TRGJ1	11	-1	-1	14
26	3.205720978977868E-4	TGTGCCCGTCCGGGGGTCAAGAAACTCTTT	CARPGVKKLF	TRGV9	.	TRGJ1	5	-1	-1	18
26	3.205720978977868E-4	TGTGCCTTGTTCGATGAGAAACTCTTT	CALFDEKLF	TRGV9	.	TRGJ1	9	-1	-1	13
26	3.205720978977868E-4	TGTGCCTTGTGGGTTAAGAAACTCTTT	CALWVKKLF	TRGV9	.	TRGJ1	12	-1	-1	14
26	3.205720978977868E-4	TGTGCCTTGTGGGAGGTGCGACTCTTT	CALWEVRLF	TRGV9	.	TRGJ1	18	-1	-1	20
26	3.205720978977868E-4	TGTGCCTTGGGGGCCAAACTCTTT	CALGAKLF	TRGV9	.	TRGJ1	12	-1	-1	15
26	3.205720978977868E-4	TGTGCCTTGTGGGAGGTGCATTATTATAAGAAACTCTTT	CALWEVHYYKKLF	TRGV9	.	TRGJ1	19	-1	-1	19
26	3.205720978977868E-4	TGTGCCTTGTGGGAGCTTTATTATAAGAAACTCTTT	CALWELYYKKLF	TRGV9	.	TRGJ1	14	-1	-1	17
26	3.205720978977868E-4	TGTGCCTTGTGGGAGGTGCATCTTGAGAAACTCTTT	CALWEVHLEKLF	TRGV9	.	TRGJ1	22	-1	-1	25
26	3.205720978977868E-4	TGTGCCTTGTTGGGTTGGCTCTTT	CALLGWLF	TRGV9	.	TRGJ1	13	-1	-1	18
26	3.205720978977868E-4	TGTGCCCCGTATAAGAAACTCTTT	CAPYKKLF	TRGV9	.	TRGJ1	5	-1	-1	9
26	3.205720978977868E-4	TGTGCCTTGTGGGAGGTGGGTGGGAAACTCTTT	CALWEVGGKLF	TRGV9	.	TRGJ1	17	-1	-1	23
26	3.205720978977868E-4	TGTGCCACCTGGGACAGGCCTTATTATAAGAAACTCTTT	CATWDRPYYKKLF	TRGV3	.	TRGJ1	20	-1	-1	20
26	3.205720978977868E-4	TGTGCCACCTGGAATTATTATAAGAAACTCTTT	CATWNYYKKLF	TRGV2	.	TRGJ1	11	-1	-1	11
25	3.0824240182479503E-4	TGTGCTGCGTGGGATTATAGGGGGCTGAATTATTATAAGAAACTCTTT	CAAWDYRGLNYYKKLF	TRGV10	.	TRGJ1	16	-1	-1	26
25	3.0824240182479503E-4	TGTGCCTTGTGGGTTTCCAGGGAGTTGGGCAAAAAAATCAAGGTATTT	CALWVSRELGKKIKVF	TRGV9	.	TRGJP	12	-1	-1	21
25	3.0824240182479503E-4	TGTGCCTTGTGGGAGGTGCTGGGGTTGGGCAAAAAAATCAAGGTATTT	CALWEVLGLGKKIKVF	TRGV9	.	TRGJP	18	-1	-1	23
25	3.0824240182479503E-4	TGTGCCTTGTGGGAGGTGCAGGAATTGGGCAAAAAAATCAAGGTATTT	CALWEVQELGKKIKVF	TRGV9	.	TRGJP	19	-1	-1	17
25	3.0824240182479503E-4	TGTGCCTTGTGGGAGGACCAAGAGTTGGGCAAAAAAATCAAGGTATTT	CALWEDQELGKKIKVF	TRGV9	.	TRGJP	15	-1	-1	18
25	3.0824240182479503E-4	TGTGCCTTGTGGGAGGTGTGGTTGGGCAAAAAAATCAAGGTATTT	CALWEVWLGKKIKVF	TRGV9	.	TRGJP	17	-1	-1	20
25	3.0824240182479503E-4	TGTGCCTTGTGGGAGGCCCCCCATTCAGATTCGAAGAAACTCTTT	CALWEAPHSDSKKLF	TRGV9	.	TRGJ1	15	-1	-1	33
25	3.0824240182479503E-4	TGTGCCTTGTGGGAGGTGCGGGATTATTATAAGAAACTCTTT	CALWEVRDYYKKLF	TRGV9	.	TRGJ1	18	-1	-1	22
25	3.0824240182479503E-4	TGTGCCTTGTGGGAGGTGCGAGGGGGGTGGGAGAAACTCTTT	CALWEVRGGWEKLF	TRGV9	.	TRGJ1	18	-1	-1	31
25	3.0824240182479503E-4	TGTGCCTTGTGGGAGGTGCAGGTTTATTATAAGAAACTCTTT	CALWEVQVYYKKLF	TRGV9	.	TRGJ1	19	-1	-1	23
25	3.0824240182479503E-4	TGTGCCTTGTGGGAGGTGGGGAATTATTATAAGAAACTCTTT	CALWEVGNYYKKLF	TRGV9	.	TRGJ1	17	-1	-1	20
25	3.0824240182479503E-4	TGTGCCTTGTGGGAGGACCCGAATTATTATAAGAAACTCTTT	CALWEDPNYYKKLF	TRGV9	.	TRGJ1	15	-1	-1	19
25	3.0824240182479503E-4	TGTGCTGCGTGGGATTTGAATTATTATAAGAAACTCTTT	CAAWDLNYYKKLF	TRGV10	.	TRGJ1	15	-1	-1	13
25	3.0824240182479503E-4	TGTGCCTTCATACCTACCCTGGGGTATAAGAAACTCTTT	CAFIPTLGYKKLF	TRGV9	.	TRGJ1	7	-1	-1	24
25	3.0824240182479503E-4	TGTGCCTTGTGGGAGGTGCATTCTTATAAGAAACTCTTT	CALWEVHSYKKLF	TRGV9	.	TRGJ1	19	-1	-1	19
25	3.0824240182479503E-4	TGTGCCTTGTGGGAGGTGCAAATTTGGATCAAGACGTTT	CALWEVQIWIKTF	TRGV9	.	TRGJP2	19	-1	-1	23
25	3.0824240182479503E-4	TGTGCCTTGTGGGAGGTGCATTTGGCGAAACTCTTT	CALWEVHLAKLF	TRGV9	.	TRGJ1	19	-1	-1	26
25	3.0824240182479503E-4	TGTGCCTTGTGGGAGGTGGTGGATAAGAAACTCTTT	CALWEVVDKKLF	TRGV9	.	TRGJ1	17	-1	-1	22
25	3.0824240182479503E-4	TGTGCTGCGTGGGCGATATATAAGAAACTCTTT	CAAWAIYKKLF	TRGV10	.	TRGJ1	12	-1	-1	18
25	3.0824240182479503E-4	TGTGCTGCGTGGGATTATCGTGAGAAACTCTTT	CAAWDYREKLF	TRGV10	.	TRGJ1	20	-1	-1	13
25	3.0824240182479503E-4	TGTGCCTTGTGGGAGGATTATAAGAAACTCTTT	CALWEDYKKLF	TRGV9	.	TRGJ1	15	-1	-1	16
25	3.0824240182479503E-4	TGTGCTGCGTGGGGGCCCCTGGAACTCTTT	CAAWGPLELF	TRGV10	.	TRGJ1	12	-1	-1	22
25	3.0824240182479503E-4	TGTGCCTTGTGCGCTAAGAAACTCTTT	CALCAKKLF	TRGV9	.	TRGJ1	10	-1	-1	14
25	3.0824240182479503E-4	TGTGCCAAGTGTCGGAAACTCTTT	CAKCRKLF	TRGV9	.	TRGJ1	5	-1	-1	14
25	3.0824240182479503E-4	TGTGCCTTGTGGGAGGTGCCTTCTTATAAGAAACTCTTT	CALWEVPSYKKLF	TRGV9	.	TRGJ1	18	-1	-1	20
25	3.0824240182479503E-4	TGTGCTGCGTGGGGCACTGGTTGGTTCAAGATATTT	CAAWGTGWFKIF	TRGV10	.	TRGJP1	12	-1	-1	14
25	3.0824240182479503E-4	TGTGCCTTGTGGGATGCGGATTATAAGAAACTCTTT	CALWDADYKKLF	TRGV9	.	TRGJ1	13	-1	-1	19
25	3.0824240182479503E-4	TGTGCCTTGTGGGAGCCGCAAAAAGGGAAACTCTTT	CALWEPQKGKLF	TRGV9	.	TRGJ1	14	-1	-1	26
25	3.0824240182479503E-4	TGTGCCTTGTGGGAGGTCCCGCATAAGAAACTCTTT	CALWEVPHKKLF	TRGV9	.	TRGJ1	16	-1	-1	22
25	3.0824240182479503E-4	TGTGCCTTGTGCGACGGGGAGAAACTCTTT	CALCDGEKLF	TRGV9	.	TRGJ1	13	-1	-1	19
25	3.0824240182479503E-4	TGTGCCTTGTGGGAGCTTAAGAAACTCTTT	CALWELKKLF	TRGV9	.	TRGJ1	14	-1	-1	17
25	3.0824240182479503E-4	TGTGCCTTGTGGGAGGTGGGGAAACTCTTT	CALWEVGKLF	TRGV9	.	TRGJ1	17	-1	-1	20
25	3.0824240182479503E-4	TGTGCTGTTCAATCGTCGAAACTCTTT	CAVQSSKLF	TRGV10	.	TRGJ1	6	-1	-1	17
25	3.0824240182479503E-4	TGTGCCTTGTATTGGGAGAAACTCTTT	CALYWEKLF	TRGV9	.	TRGJ1	9	-1	-1	16
25	3.0824240182479503E-4	TGTGCCTTGTGGGGGGAACTCTTT	CALWGELF	TRGV9	.	TRGJ1	15	-1	-1	16
25	3.0824240182479503E-4	TGTGCCTTGTACCCCAAACTCTTT	CALYPKLF	TRGV9	.	TRGJ1	9	-1	-1	15
25	3.0824240182479503E-4	TGTGCCACCTGGAAGAAACTCTTT	CATWKKLF	TRGV4	.	TRGJ1	11	-1	-1	12
25	3.0824240182479503E-4	TGTGCCTTGTGGGAGCCCCTGACGGGGGATAAGAAACTCTTT	CALWEPLTGDKKLF	TRGV9	.	TRGJ1	14	-1	-1	28
25	3.0824240182479503E-4	TGTGCCTTGACCTGTGTGGAGATTAAGAAACTCTTT	CALTCVEIKKLF	TRGV9	.	TRGJ1	8	-1	-1	23
25	3.0824240182479503E-4	TGTGCCTTGTGGGAGGTGCGCGGGAAACTCTTT	CALWEVRGKLF	TRGV9	.	TRGJ1	18	-1	-1	23
25	3.0824240182479503E-4	TGTGCCTTGTGGGAGGTGAATAAGAAGCTCTTT	CALWEVNKKLF	TRGV9	.	TRGJ1	17	-1	-1	19
25	3.0824240182479503E-4	TGTGCCTTGTGGGAGGTGAAAACGGAGAAACTCTTT	CALWEVKTEKLF	TRGV9	.	TRGJ1	17	-1	-1	25
24	2.959127057518032E-4	TGTGCCTTGTGGGAGGTGAATGAGAGCGAGTTGGGCAAAAAAATCAAGGTATTT	CALWEVNESELGKKIKVF	TRGV9	.	TRGJP	17	-1	-1	27
24	2.959127057518032E-4	TGTGCCACCTGGGACGGGCTGAGGGGAAGCAGTAGTGATTGGATCAAGACGTTT	CATWDGLRGSSSDWIKTF	TRGV2	.	TRGJP2	18	-1	-1	30
24	2.959127057518032E-4	TGTGCCTTGTGGGAGGTGCCACAAGAGTTGGGCAAAAAAATCAAGGTATTT	CALWEVPQELGKKIKVF	TRGV9	.	TRGJP	18	-1	-1	21
24	2.959127057518032E-4	TGTGCCTTGTGGGAGATCCAACCCGTAGGGCGACGACATAAGAAACTCTTT	CALWEIQPVGRRHKKLF	TRGV9	.	TRGJ1	14	-1	-1	37
24	2.959127057518032E-4	TGTGCCACCTGGGATGGGCCCCCGGCCCCTAATTATTATAAGAAACTCTTT	CATWDGPPAPNYYKKLF	TRGV4	.	TRGJ1	20	-1	-1	30
24	2.959127057518032E-4	TGTGCCTTGTGGGAGGGACAAGAGTTGGGCAAAAAAATCAAGGTATTT	CALWEGQELGKKIKVF	TRGV9	.	TRGJP	15	-1	-1	14
24	2.959127057518032E-4	TGTGCCTTGTGGGAGGCCCCGTCCCATTATAAGAAACTCTTT	CALWEAPSHYKKLF	TRGV9	.	TRGJ1	15	-1	-1	25
24	2.959127057518032E-4	TGTGCCTTGTGGGAACAGTTGGGCAAAAAAATCAAGGTATTT	CALWEQLGKKIKVF	TRGV9	.	TRGJP	13	-1	-1	9
24	2.959127057518032E-4	TGTGCTGCGTGGGATTATAGGTATTATAAGAAACTCTTT	CAAWDYRYYKKLF	TRGV10	.	TRGJ1	16	-1	-1	21
24	2.959127057518032E-4	TGTGCCTTGTGGGCAGGTGAGCATGAGAAACTCTTT	CALWAGEHEKLF	TRGV9	.	TRGJ1	18	-1	-1	22
24	2.959127057518032E-4	TGTGCCTTGTGGGAGGGCCGGTCTAAGAAACTCTTT	CALWEGRSKKLF	TRGV9	.	TRGJ1	15	-1	-1	23
24	2.959127057518032E-4	TGTGCCTTGTGGGAGGGTTATAAGAAACTCTTT	CALWEGYKKLF	TRGV9	.	TRGJ1	15	-1	-1	17
24	2.959127057518032E-4	TGTGCCTTGTGGGGGTACAAGAAACTCTTT	CALWGYKKLF	TRGV9	.	TRGJ1	18	-1	-1	15
24	2.959127057518032E-4	TGTGCCTTGGGACGACCTAAGAAACTCTTT	CALGRPKKLF	TRGV9	.	TRGJ1	8	-1	-1	17
24	2.959127057518032E-4	TGTGCCTTGTCCCCGAAGAGGCTCTTT	CALSPKRLF	TRGV9	.	TRGJ1	9	-1	-1	15
24	2.959127057518032E-4	TGTGCCACCTGGGACAGCCAAGGTTATTATAAGAAACTCTTT	CATWDSQGYYKKLF	TRGV3	.	TRGJ1	16	-1	-1	23
24	2.959127057518032E-4	TGTGCCACCTGGGCCCAGAATTATTATAAGAAACTCTTT	CATWAQNYYKKLF	TRGV8	.	TRGJ1	12	-1	-1	17
24	2.959127057518032E-4	TGTGCCACCTGGGACAGGGGTTATTATAAGAAACTCTTT	CATWDRGYYKKLF	TRGV3	.	TRGJ1	17	-1	-1	20
24	2.959127057518032E-4	TGTGCCTTGTGGGAGGGGAACCCAGGGAAACTCTTT	CALWEGNPGKLF	TRGV9	.	TRGJ1	21	-1	-1	26
24	2.959127057518032E-4	TGTGCCACCTGGGACGGGCGTTATAAGAAACTCTTT	CATWDGRYKKLF	TRGV2	.	TRGJ1	18	-1	-1	20
24	2.959127057518032E-4	TGTGCCTTGTGGGAGTACCTTAAGAAACTCTTT	CALWEYLKKLF	TRGV9	.	TRGJ2	14	-1	-1	20
24	2.959127057518032E-4	TGTGCCTTGTGGGAGGGTGGGGGGAAACTCTTT	CALWEGGGKLF	TRGV9	.	TRGJ1	15	-1	-1	23
24	2.959127057518032E-4	TGTGCCACCTGGGATGCTTATAAGAAACTCTTT	CATWDAYKKLF	TRGV4	.	TRGJ1	15	-1	-1	17
24	2.959127057518032E-4	TGTGCTGCGTGGTATTATAAGAAACTCTTT	CAAWYYKKLF	TRGV10	.	TRGJ1	16	-1	-1	12
24	2.959127057518032E-4	TGTGCCTTGTGTGCCCTAAAGAAACTCTTT	CALCALKKLF	TRGV9	.	TRGJ1	10	-1	-1	18
24	2.959127057518032E-4	TGTGCCTTGTGGGCTTCAAAGAAACTCTTT	CALWASKKLF	TRGV9	.	TRGJ1	12	-1	-1	18
24	2.959127057518032E-4	TGTGCCTTGTGGGAGGTCAAGAAACTCTTT	CALWEVKKLF	TRGV9	.	TRGJ1	16	-1	-1	18
24	2.959127057518032E-4	TGTGCCCCCCCCGGGTGTAAGAAACTCTTT	CAPPGCKKLF	TRGV9	.	TRGJ1	5	-1	-1	17
24	2.959127057518032E-4	TGTGCCACCTGGATTAAGAAACTCTTT	CATWIKKLF	TRGV8	.	TRGJ1	11	-1	-1	14
24	2.959127057518032E-4	TGTGCTGCGTGTTCTCAACTCTTT	CAACSQLF	TRGV10	.	TRGJ1	10	-1	-1	16
24	2.959127057518032E-4	TGTGCCTTGTGGAAGAAACTCTTT	CALWKKLF	TRGV9	.	TRGJ1	14	-1	-1	12
24	2.959127057518032E-4	TGTGCCTTGTATAAGAAACTCTTT	CALYKKLF	TRGV9	.	TRGJ1	9	-1	-1	9
24	2.959127057518032E-4	TGTGCCTTGGCGGAGAAACTCTTT	CALAEKLF	TRGV9	.	TRGJ1	14	-1	-1	13
24	2.959127057518032E-4	TGTGCCGACTTTAAGAAACTCTTT	CADFKKLF	TRGV9	.	TRGJ1	5	-1	-1	11
24	2.959127057518032E-4	TGTGCCACCTGGGACTCTAGAAGTAGTGATTGGATCAAGACGTTT	CATWDSRSSDWIKTF	TRGV2	.	TRGJP2	14	-1	-1	13
24	2.959127057518032E-4	TGTGCCTTGTGGGAGGTGCATCCCTATAAGAAACTCTTT	CALWEVHPYKKLF	TRGV9	.	TRGJ1	19	-1	-1	24
24	2.959127057518032E-4	TGTGCCTTGTGGGAGGTGCAAAGCTGTGAGAAACTCTTT	CALWEVQSCEKLF	TRGV9	.	TRGJ1	19	-1	-1	28
24	2.959127057518032E-4	TGTGCCTTGTGGGAGAGTTGCGGTTATAAGAAACTCTTT	CALWESCGYKKLF	TRGV9	.	TRGJ1	14	-1	-1	23
24	2.959127057518032E-4	TGTGCCTCCCTGGGGATATTATATCGGGGACTCTTT	CASLGILYRGLF	TRGV9	.	TRGJ1	6	-1	-1	29
24	2.959127057518032E-4	TGTGCTGCGTGGGATCGTGGGAAACTCTTT	CAAWDRGKLF	TRGV10	.	TRGJ1	14	-1	-1	20
24	2.959127057518032E-4	TGTGCTGCGTGGGACTATAAGAAACTCTTT	CAAWDYKKLF	TRGV10	.	TRGJ1	16	-1	-1	15
24	2.959127057518032E-4	TGTGCCTTGTGGGAGGCCCCGAAACTCTTT	CALWEAPKLF	TRGV9	.	TRGJ1	15	-1	-1	20
24	2.959127057518032E-4	TGTGCTGCGTGGGGGTTGAAGCTCTTT	CAAWGLKLF	TRGV10	.	TRGJ1	12	-1	-1	17
24	2.959127057518032E-4	TGTGCTGCGTGGGATTGGTATTATAAGAAACTCTTT	CAAWDWYYKKLF	TRGV10	.	TRGJ1	15	-1	-1	18
24	2.959127057518032E-4	TGTGCCACCTGGGATGAGGGGTATTATAAGAAACTCTTT	CATWDEGYYKKLF	TRGV4	.	TRGJ1	15	-1	-1	21
23	2.835830096788114E-4	TGTGCCTTGTGGGAGGTGGGGCAAGAGTTGGGCAAAAAAATCAAGGTATTT	CALWEVGQELGKKIKVF	TRGV9	.	TRGJP	17	-1	-1	18
23	2.835830096788114E-4	TGTGCCTTGTGGGAAGAGAGTTACGGGTTGGGCAAAAAAATCAAGGTATTT	CALWEESYGLGKKIKVF	TRGV9	.	TRGJP	13	-1	-1	26
23	2.835830096788114E-4	TGTGCCTTGTGGGACCCAAGGGAGTTGGGCAAAAAAATCAAGGTATTT	CALWDPRELGKKIKVF	TRGV9	.	TRGJP	13	-1	-1	21
23	2.835830096788114E-4	TGTGCCTTGTGGGAGGTTAAAGAGTTGGGCAAAAAAATCAAGGTATTT	CALWEVKELGKKIKVF	TRGV9	.	TRGJP	16	-1	-1	19
23	2.835830096788114E-4	TGTGCCTTGTGGGAGGTGGTAGAGTTGGGCAAAAAAATCAAGGTATTT	CALWEVVELGKKIKVF	TRGV9	.	TRGJP	17	-1	-1	20
23	2.835830096788114E-4	TGTGCCTTGTGGGAGGTGATGGAGTTGGGCAAAAAAATCAAGGTATTT	CALWEVMELGKKIKVF	TRGV9	.	TRGJP	17	-1	-1	21
23	2.835830096788114E-4	TGTGCCTTGTGGGAGGTCTGTTCGGCCCATATGGGGAAACTCTTT	CALWEVCSAHMGKLF	TRGV9	.	TRGJ1	16	-1	-1	35
23	2.835830096788114E-4	TGTGCCTTGTGGGAGGTGCGGCCCGAAGGCTATAAGAAACTCTTT	CALWEVRPEGYKKLF	TRGV9	.	TRGJ1	18	-1	-1	30
23	2.835830096788114E-4	TGTGCCTTGTGGGAACCCCAGCTGGGCAAAAAAATCAAGGTATTT	CALWEPQLGKKIKVF	TRGV9	.	TRGJP	13	-1	-1	19
23	2.835830096788114E-4	TGTGCCTTGTGGGAGGCGTCGAGTAAGCGGAAACTCTTT	CALWEASSKRKLF	TRGV9	.	TRGJ1	15	-1	-1	29
23	2.835830096788114E-4	TGTGCCTTGTGGGAGGTGCGATGGGGGAAACTCTTT	CALWEVRWGKLF	TRGV9	.	TRGJ1	18	-1	-1	26
23	2.835830096788114E-4	TGTGCCTTGTGGGAGGCGTGGTATAAGAAACTCTTT	CALWEAWYKKLF	TRGV9	.	TRGJ1	15	-1	-1	21
23	2.835830096788114E-4	TGTGCCTTGTGGGAGGGCGGTTATAAGAAACTCTTT	CALWEGGYKKLF	TRGV9	.	TRGJ1	15	-1	-1	20
23	2.835830096788114E-4	TGTGCTGCGTGGGATTTTTGGTTCAAGATATTT	CAAWDFWFKIF	TRGV10	.	TRGJP1	15	-1	-1	17
23	2.835830096788114E-4	TGTGCCTTGTGGGGTTATTATAAGAAACTCTTT	CALWGYYKKLF	TRGV9	.	TRGJ1	12	-1	-1	14
23	2.835830096788114E-4	TGTGCCTTGTGGGAGGTGCAAAAGAAACTCTTT	CALWEVQKKLF	TRGV9	.	TRGJ1	19	-1	-1	21
23	2.835830096788114E-4	TGTGCCTTGTGGGAGAGCTATAAGAAACTCTTT	CALWESYKKLF	TRGV9	.	TRGJ1	14	-1	-1	18
23	2.835830096788114E-4	TGTGCCTTGGGGGATTATTATAAGAAACTCTTT	CALGDYYKKLF	TRGV9	.	TRGJ1	13	-1	-1	13
23	2.835830096788114E-4	TGTGCTGCGTGGGATTTGGAGAAACTCTTT	CAAWDLEKLF	TRGV10	.	TRGJ1	15	-1	-1	19
23	2.835830096788114E-4	TGTGCCTTGTGGGAGCCGGGGAAACTCTTT	CALWEPGKLF	TRGV9	.	TRGJ1	14	-1	-1	20
23	2.835830096788114E-4	TGTGCCTTGTGGGAGGTTTGGAAACTCTTT	CALWEVWKLF	TRGV9	.	TRGJ1	16	-1	-1	20
23	2.835830096788114E-4	TGTGCCTTGTGGGAGGTGCAAGGACTCTTT	CALWEVQGLF	TRGV9	.	TRGJ1	19	-1	-1	23
23	2.835830096788114E-4	TGTGCCTTGTGGGAGGCGAAACTCTTT	CALWEAKLF	TRGV9	.	TRGJ1	15	-1	-1	17
23	2.835830096788114E-4	TGTGCCTTGTGGAGTAAGAAACTCTTT	CALWSKKLF	TRGV9	.	TRGJ1	11	-1	-1	14
23	2.835830096788114E-4	TGTGCCCGGACGATTTGGAAACTCTTT	CARTIWKLF	TRGV9	.	TRGJ1	5	-1	-1	17
23	2.835830096788114E-4	TGTGCTGCGTCAGGGAAACTCTTT	CAASGKLF	TRGV10	.	TRGJ1	9	-1	-1	14
23	2.835830096788114E-4	TGTGCCTCTATTTGGAAACTCTTT	CASIWKLF	TRGV9	.	TRGJ1	6	-1	-1	14
23	2.835830096788114E-4	TGTGCCTCCCCATCAAAACTCTTT	CASPSKLF	TRGV9	.	TRGJ1	6	-1	-1	15
23	2.835830096788114E-4	TGTGCCTTGTGGTCCGAAGAGTTGGGCAAAAAAATCAAGGTATTT	CALWSEELGKKIKVF	TRGV9	.	TRGJP	11	-1	-1	16
23	2.835830096788114E-4	TGTGCCTTGTGGGACTCAGCCTCGAATTATTATAAGAAACTCTTT	CALWDSASNYYKKLF	TRGV9	.	TRGJ2	13	-1	-1	21
23	2.835830096788114E-4	TGTGCCTTGTGGGAGGTGAGCCTCTTTTATTATAAGAAACTCTTT	CALWEVSLFYYKKLF	TRGV9	.	TRGJ1	23	-1	-1	26
23	2.835830096788114E-4	TGTGCCTTGTGGGAGGTGCGAGATTATTATAAGAAACTCTTT	CALWEVRDYYKKLF	TRGV9	.	TRGJ1	18	-1	-1	18
23	2.835830096788114E-4	TGTGCCTTGTGGGAGGTGCATGGGAGGGGCAAGAAACTCTTT	CALWEVHGRGKKLF	TRGV9	.	TRGJ1	19	-1	-1	30
23	2.835830096788114E-4	TGTGCCTTGTGGGAGGCCCTGAATTATTATAAGAAACTCTTT	CALWEALNYYKKLF	TRGV9	.	TRGJ1	15	-1	-1	20
23	2.835830096788114E-4	TGTGCCTTGTGGGAGGCGCAGCCGGTATTGAAGAAACTCTTT	CALWEAQPVLKKLF	TRGV9	.	TRGJ1	19	-1	-1	30
23	2.835830096788114E-4	TGTGCTGCGTGGGATGCGAATTATTATAAGAAACTCTTT	CAAWDANYYKKLF	TRGV10	.	TRGJ1	14	-1	-1	13
23	2.835830096788114E-4	TGTGCCTTGTGGGAGGTGCCTCACTATAAGAAACTCTTT	CALWEVPHYKKLF	TRGV9	.	TRGJ1	18	-1	-1	24
23	2.835830096788114E-4	TGTGCCTTGTGGGAGGTGGGGTATTATAAGAAACTCTTT	CALWEVGYYKKLF	TRGV9	.	TRGJ1	17	-1	-1	21
23	2.835830096788114E-4	TGTGCTGCGTGGGACCCTTATTATAAGAAACTCTTT	CAAWDPYYKKLF	TRGV10	.	TRGJ1	13	-1	-1	17
23	2.835830096788114E-4	TGTGCCTTGTGGGAGGTCGATTCAGGGAAACTCTTT	CALWEVDSGKLF	TRGV9	.	TRGJ1	16	-1	-1	26
23	2.835830096788114E-4	TGTGCCTTGTGGGAGGTGTCCGCTAAGAAACTCTTT	CALWEVSAKKLF	TRGV9	.	TRGJ1	17	-1	-1	23
23	2.835830096788114E-4	TGTGCCTTGTGGGAGGTGCGACATAAGAAACTCTTT	CALWEVRHKKLF	TRGV9	.	TRGJ1	18	-1	-1	22
23	2.835830096788114E-4	TGTGCCTTGTCCCCATTTAGAAAGAAACTCTTT	CALSPFRKKLF	TRGV9	.	TRGJ1	9	-1	-1	21
23	2.835830096788114E-4	TGTGCCTTGTGGGAGGTGCAAGAGAAACTCTTT	CALWEVQEKLF	TRGV9	.	TRGJ1	19	-1	-1	22
23	2.835830096788114E-4	TGTGCCTTGTGGGAGAGGTATAAGAAACTCTTT	CALWERYKKLF	TRGV9	.	TRGJ1	14	-1	-1	18
23	2.835830096788114E-4	TGTGCCTTGTGTCAATATAAGAAACTCTTT	CALCQYKKLF	TRGV9	.	TRGJ1	10	-1	-1	15
23	2.835830096788114E-4	TGTGCCTTGTGGGTTTATAAGAAACTCTTT	CALWVYKKLF	TRGV9	.	TRGJ1	12	-1	-1	14
23	2.835830096788114E-4	TGTGCCGAACATAAGAAACTCTTT	CAEHKKLF	TRGV9	.	TRGJ1	5	-1	-1	10
23	2.835830096788114E-4	TGTGCTGCGTGTTCTCTCTTT	CAACSLF	TRGV10	.	TRGJ1	10	-1	-1	15
23	2.835830096788114E-4	TGTGCCTTGTTGGAACTCTTT	CALLELF	TRGV9	.	TRGJ1	13	-1	-1	13
23	2.835830096788114E-4	TGTGCCTTGTGGGAGGTGCTAACGGAGAGGGATAAGAAACTCTTT	CALWEVLTERDKKLF	TRGV9	.	TRGJ1	18	-1	-1	31
23	2.835830096788114E-4	TGTGCCTTGTGGGAGGTGCTGAGGTACTATAAGAAACTCTTT	CALWEVLRYYKKLF	TRGV9	.	TRGJ1	18	-1	-1	24
23	2.835830096788114E-4	TGTGCCTTGTGGGAGGTGTTGTATTATAAGAAACTCTTT	CALWEVLYYKKLF	TRGV9	.	TRGJ1	17	-1	-1	21
23	2.835830096788114E-4	TGTGCCTTGTGGGAGGTGCGAGATTATAAGAAACTCTTT	CALWEVRDYKKLF	TRGV9	.	TRGJ1	18	-1	-1	22
23	2.835830096788114E-4	TGTGCCACCTGGGACGGGCCGGGATATAAGAAACTCTTT	CATWDGPGYKKLF	TRGV2	.	TRGJ1	19	-1	-1	24
23	2.835830096788114E-4	TGTGCCTTGTGGGGGAATTATTATAAGAAACTCTTT	CALWGNYYKKLF	TRGV9	.	TRGJ1	12	-1	-1	14
23	2.835830096788114E-4	TGTGCCTTGTGGGAGGTGGAGGCTTTGAAACTCTTT	CALWEVEALKLF	TRGV9	.	TRGJ2	17	-1	-1	26
23	2.835830096788114E-4	TGTGCCTTGTGGGCTGGGTATAAGAAACTCTTT	CALWAGYKKLF	TRGV9	.	TRGJ1	12	-1	-1	18
23	2.835830096788114E-4	TGTGCCTTGTGGGAGGTTGCCAAGAAACTCTTT	CALWEVAKKLF	TRGV9	.	TRGJ1	16	-1	-1	21
23	2.835830096788114E-4	TGTGCCTTGCGGCGGGATAAGAAACTCTTT	CALRRDKKLF	TRGV9	.	TRGJ1	11	-1	-1	16
23	2.835830096788114E-4	TGTGCCTTGTGGGGGAAGAAACTCTTT	CALWGKKLF	TRGV9	.	TRGJ1	12	-1	-1	15
23	2.835830096788114E-4	TGTGCCTTGTGGGAGAGACTCTTT	CALWERLF	TRGV9	.	TRGJ1	14	-1	-1	13
23	2.835830096788114E-4	TGTGCCTTGTGCTGCCGGCAAGAGTTGGGCAAAAAAATCAAGGTATTT	CALCCRQELGKKIKVF	TRGV9	.	TRGJP	10	-1	-1	16
22	2.712533136058196E-4	TGTGCCTTGTGGGAGGTGCCCCACACGGGTAGGAGCGGGAAACGATGCCGAGAACTCTTT	CALWEVPHTGRSGKRCRELF	TRGV9	.	TRGJ1	21	-1	-1	52
22	2.712533136058196E-4	TGTGCCTTGTGGGAGGTGCATGCCTCACAAGAGTTGGGCAAAAAAATCAAGGTATTT	CALWEVHASQELGKKIKVF	TRGV9	.	TRGJP	19	-1	-1	27
22	2.712533136058196E-4	TGTGCCTTGTGGGAGGGTGCTTCCAGTGTGGGGGCATTTAATTATAAGAAACTCTTT	CALWEGASSVGAFNYKKLF	TRGV9	.	TRGJ1	19	-1	-1	40
22	2.712533136058196E-4	TGTGCCTTGTGGGAGGCCGGACGTTTAGAGTTGGGCAAAAAAATCAAGGTATTT	CALWEAGRLELGKKIKVF	TRGV9	.	TRGJP	15	-1	-1	26
22	2.712533136058196E-4	TGTGCCTTGTGGGGGATTTCACGAGAGTTGGGCAAAAAAATCAAGGTATTT	CALWGISRELGKKIKVF	TRGV9	.	TRGJP	12	-1	-1	23
22	2.712533136058196E-4	TGTGCCTTGTGGGAGGTCCTACAAGAGTTGGGCAAAAAAATCAAGGTATTT	CALWEVLQELGKKIKVF	TRGV9	.	TRGJP	16	-1	-1	21
22	2.712533136058196E-4	TGTGCCTTGTGGGAGGTGCGGCGGGAGTTGGGCAAAAAAATCAAGGTATTT	CALWEVRRELGKKIKVF	TRGV9	.	TRGJP	18	-1	-1	24
22	2.712533136058196E-4	TGTGCCTTGTGGGAGCTTTTAGAGTTGGGCAAAAAAATCAAGGTATTT	CALWELLELGKKIKVF	TRGV9	.	TRGJP	14	-1	-1	20
22	2.712533136058196E-4	TGTGCCTTGTGGGAGGTTCCAAAGTTGGGCAAAAAAATCAAGGTATTT	CALWEVPKLGKKIKVF	TRGV9	.	TRGJP	16	-1	-1	19
22	2.712533136058196E-4	TGTGCCTTGTGGGAGGTGTACCCTCCCGGCAAAAAAATCAAGGTATTT	CALWEVYPPGKKIKVF	TRGV9	.	TRGJP	26	-1	-1	27
22	2.712533136058196E-4	TGTGCCTTGTGGGAGGTGCGACCCGACGGTTGCTCCAAGAAACTCTTT	CALWEVRPDGCSKKLF	TRGV9	.	TRGJ2	22	-1	-1	36
22	2.712533136058196E-4	TGTGCCTTGTGGGAGGTGCAGAGACGTAGTGATTGGATCAAGACGTTT	CALWEVQRRSDWIKTF	TRGV9	.	TRGJP2	19	-1	-1	25
22	2.712533136058196E-4	TGTGCCTTGTGGGAGGTGCAAAGGTTGGGCAAAAAAATCAAGGTATTT	CALWEVQRLGKKIKVF	TRGV9	.	TRGJP	19	-1	-1	20
22	2.712533136058196E-4	TGTGCCTTGTGGGAGGTAACCGAGTTGGGCAAAAAAATCAAGGTATTT	CALWEVTELGKKIKVF	TRGV9	.	TRGJP	16	-1	-1	21
22	2.712533136058196E-4	TGTGCCTTGTGGGAGGCGAAAAAGTGGAATTATTATAAGAAACTCTTT	CALWEAKKWNYYKKLF	TRGV9	.	TRGJ1	15	-1	-1	26
22	2.712533136058196E-4	TGTGCCTTGTGGGAGGGCCAGGAGTTGGGCAAAAAAATCAAGGTATTT	CALWEGQELGKKIKVF	TRGV9	.	TRGJP	15	-1	-1	14
22	2.712533136058196E-4	TGTGCCTTGTGGGACCGGGGGTTGGGCAAAAAAATCAAGGTATTT	CALWDRGLGKKIKVF	TRGV9	.	TRGJP	13	-1	-1	20
22	2.712533136058196E-4	TGTGCCTTGTGGGAGCTAACGTGGGATTATTATAAGAAACTCTTT	CALWELTWDYYKKLF	TRGV9	.	TRGJ1	14	-1	-1	25
22	2.712533136058196E-4	TGTGCTGCGTGGGATCTGAATTATTATAAGAAACTCTTT	CAAWDLNYYKKLF	TRGV10	.	TRGJ1	14	-1	-1	17
22	2.712533136058196E-4	TGTGCCTTGTGGGAGGTTTGGGATTATAAGAAACTCTTT	CALWEVWDYKKLF	TRGV9	.	TRGJ1	16	-1	-1	22
22	2.712533136058196E-4	TGTGCCTTGTGGGACTGCGATTATAAGAAACTCTTT	CALWDCDYKKLF	TRGV9	.	TRGJ1	13	-1	-1	19
22	2.712533136058196E-4	TGTGCCTTGTGGGAGGTGCGAGGTAAGAAACTCTTT	CALWEVRGKKLF	TRGV9	.	TRGJ1	18	-1	-1	23
22	2.712533136058196E-4	TGTGCCTTGTGGGAGGCCATGTTAAAGAAACTCTTT	CALWEAMLKKLF	TRGV9	.	TRGJ1	15	-1	-1	21
22	2.712533136058196E-4	TGTGCCTTGTGGATGAATTATTATAAGAAACTCTTT	CALWMNYYKKLF	TRGV9	.	TRGJ1	11	-1	-1	14
22	2.712533136058196E-4	TGTGCCACCTGGGACGGGTATTATAAGAAACTCTTT	CATWDGYYKKLF	TRGV2	.	TRGJ1	17	-1	-1	18
22	2.712533136058196E-4	TGTGCCTTGTTTGCGGGGTATAAGAAACTCTTT	CALFAGYKKLF	TRGV9	.	TRGJ1	9	-1	-1	18
22	2.712533136058196E-4	TGTGCCTTGTCAGGTTATTATAAGAAACTCTTT	CALSGYYKKLF	TRGV9	.	TRGJ1	9	-1	-1	14
22	2.712533136058196E-4	TGTGCCTTTCCGCCTTATAAGAAACTCTTT	CAFPPYKKLF	TRGV9	.	TRGJ1	7	-1	-1	14
22	2.712533136058196E-4	TGTGCCTTGTGGGGCTATAAGAAACTCTTT	CALWGYKKLF	TRGV9	.	TRGJ1	12	-1	-1	15
22	2.712533136058196E-4	TGTGCCTTGTGGGACCTGAAGAAACTCTTT	CALWDLKKLF	TRGV9	.	TRGJ1	13	-1	-1	18
22	2.712533136058196E-4	TGTGCCTTGCGAACCAATAAGAAACTCTTT	CALRTNKKLF	TRGV9	.	TRGJ1	8	-1	-1	16
22	2.712533136058196E-4	TGTGCCCTCGAACGGTATAAGAAACTCTTT	CALERYKKLF	TRGV9	.	TRGJ1	5	-1	-1	15
22	2.712533136058196E-4	TGTGCTGCGTGGGATTGGAAACTCTTT	CAAWDWKLF	TRGV10	.	TRGJ1	15	-1	-1	17
22	2.712533136058196E-4	TGTGCCTTTCTCCTCAAGAAACTCTTT	CAFLLKKLF	TRGV9	.	TRGJ1	7	-1	-1	15
22	2.712533136058196E-4	TGTGCCTTGTTTTGTAAGAAACTCTTT	CALFCKKLF	TRGV9	.	TRGJ1	9	-1	-1	11
22	2.712533136058196E-4	TGTGCCTTGTGGGAACAGAAACTCTTT	CALWEQKLF	TRGV9	.	TRGJ1	13	-1	-1	16
22	2.712533136058196E-4	TGTGCCTTGGGTTATAAGAAACTCTTT	CALGYKKLF	TRGV9	.	TRGJ1	8	-1	-1	11
22	2.712533136058196E-4	TGTGCCTTGTTCGGGAAACTCTTT	CALFGKLF	TRGV9	.	TRGJ1	9	-1	-1	14
22	2.712533136058196E-4	TGTGCCTTGTCTGAGAAACTCTTT	CALSEKLF	TRGV9	.	TRGJ1	9	-1	-1	13
22	2.712533136058196E-4	TGTGCTGCCGAGAAACTCTTT	CAAEKLF	TRGV10	.	TRGJ1	7	-1	-1	10
22	2.712533136058196E-4	TGTGGGAAACTCTTT	CGKLF	TRGV10	.	TRGJ1	3	-1	-1	5
22	2.712533136058196E-4	TGTGCCTTGTGGGAGCCAGAGTTGGGCAAAAAAATCAAGGTATTT	CALWEPELGKKIKVF	TRGV9	.	TRGJP	14	-1	-1	14
22	2.712533136058196E-4	TGTGCCTTGTGGGAGGAATCTAGTAGTGATTGGATCAAGACGTTT	CALWEESSSDWIKTF	TRGV9	.	TRGJP2	15	-1	-1	17
22	2.712533136058196E-4	TGTGCCTTGTGGGAGGTGACCGATTATTATAAGAAACTCTTT	CALWEVTDYYKKLF	TRGV9	.	TRGJ1	20	-1	-1	22
22	2.712533136058196E-4	TGTGCCTTGTGGGAGGTGCTAGAATATAAGAAACTCTTT	CALWEVLEYKKLF	TRGV9	.	TRGJ1	18	-1	-1	24
22	2.712533136058196E-4	TGTGCCACCTGGGATGGGCGTGATTATAAGAAACTCTTT	CATWDGRDYKKLF	TRGV4	.	TRGJ1	18	-1	-1	22
22	2.712533136058196E-4	TGTGCTGCGTGGGATTCCGATTATAAGAAACTCTTT	CAAWDSDYKKLF	TRGV10	.	TRGJ1	18	-1	-1	19
22	2.712533136058196E-4	TGTGCCTTGTTGGGAGGTCATGGGAAGAAACTCTTT	CALLGGHGKKLF	TRGV9	.	TRGJ1	17	-1	-1	24
22	2.712533136058196E-4	TGTGCCTTGTGGGATCCCCCGGGAAAGAAACTCTTT	CALWDPPGKKLF	TRGV9	.	TRGJ1	13	-1	-1	24
22	2.712533136058196E-4	TGTGCCTTGTGGGAGCCAGCCAATAAGAAACTCTTT	CALWEPANKKLF	TRGV9	.	TRGJ1	14	-1	-1	22
22	2.712533136058196E-4	TGTGCCTTGTGGGAGGTGCAAGGCGAGAAACTCTTT	CALWEVQGEKLF	TRGV9	.	TRGJ1	19	-1	-1	25
22	2.712533136058196E-4	TGTGCCTTGTGGGGCCGGAGAAAGAAACTCTTT	CALWGRRKKLF	TRGV9	.	TRGJ1	12	-1	-1	21
22	2.712533136058196E-4	TGTGCCTTGTGGGAGGTGCAGGGGAAACTCTTT	CALWEVQGKLF	TRGV9	.	TRGJ1	19	-1	-1	23
22	2.712533136058196E-4	TGTGCCTTGTGGGAGGTATCCAAGAAACTCTTT	CALWEVSKKLF	TRGV9	.	TRGJ1	16	-1	-1	21
22	2.712533136058196E-4	TGTGCCTTGTGGGAGGCTTATAAGAAACTCTTT	CALWEAYKKLF	TRGV9	.	TRGJ1	15	-1	-1	17
22	2.712533136058196E-4	TGTGCCTTGTGGGAGGAGACTAAGAAACTCTTT	CALWEETKKLF	TRGV9	.	TRGJ1	15	-1	-1	20
22	2.712533136058196E-4	TGTGCCTTGTGGGAGAGGGGCAAGAAACTCTTT	CALWERGKKLF	TRGV9	.	TRGJ1	14	-1	-1	21
22	2.712533136058196E-4	TGTGCCTTGTGGGGGGATAAGAAACTCTTT	CALWGDKKLF	TRGV9	.	TRGJ1	15	-1	-1	16
22	2.712533136058196E-4	TGTGCTGCGTGGGAAAAACTCTTT	CAAWEKLF	TRGV10	.	TRGJ1	13	-1	-1	15
22	2.712533136058196E-4	TGTGCCTTGTGGGAGCGGACAGAGTTGGGCAAAAAAATCAAGGTATTT	CALWERTELGKKIKVF	TRGV9	.	TRGJP	14	-1	-1	20
22	2.712533136058196E-4	TGTGCCTTGTGGGAGCACCCCGGGCGGCCCCAGAAACTCTTT	CALWEHPGRPQKLF	TRGV9	.	TRGJ1	14	-1	-1	31
22	2.712533136058196E-4	TGTGCCTTGTGGGAGGTGCGGGGTGATTGGATCAAGACGTTT	CALWEVRGDWIKTF	TRGV9	.	TRGJP2	18	-1	-1	22
22	2.712533136058196E-4	TGTGCCACCTGGGATAGTAGTGATTGGATCAAGACGTTT	CATWDSSDWIKTF	TRGV8	.	TRGJP2	16	-1	-1	13
22	2.712533136058196E-4	TGTGCTGCGTGGGATTCGAGGAAGAAACTCTTT	CAAWDSRKKLF	TRGV10	.	TRGJ1	15	-1	-1	21
22	2.712533136058196E-4	TGTGCCTTGTGGAACCGCCATAAGAAACTCTTT	CALWNRHKKLF	TRGV9	.	TRGJ2	11	-1	-1	19
22	2.712533136058196E-4	TGTGCCACCTGGGACAATTATAAGAAACTCTTT	CATWDNYKKLF	TRGV3	.	TRGJ1	15	-1	-1	16
21	2.589236175328278E-4	TGTGCCTTGTGGGAGGTGCACAAACGGCGGGAGTTGGGCAAAAAAATCAAGGTATTT	CALWEVHKRRELGKKIKVF	TRGV9	.	TRGJP	20	-1	-1	30
21	2.589236175328278E-4	TGTGCCTTGTGGGAGCCTCCGGCCCCCCTCTCGGGCAAAAAAATCAAGGTATTT	CALWEPPAPLSGKKIKVF	TRGV9	.	TRGJP	14	-1	-1	32
21	2.589236175328278E-4	TGTGCCTTGTGGGAGTTTACGACCCTTAGTAGTGATTGGATCAAGACGTTT	CALWEFTTLSSDWIKTF	TRGV9	.	TRGJP2	14	-1	-1	26
21	2.589236175328278E-4	TGTGCCTTGTGGGAGGTGCGGTTAGAGTTGGGCAAAAAAATCAAGGTATTT	CALWEVRLELGKKIKVF	TRGV9	.	TRGJP	18	-1	-1	23
21	2.589236175328278E-4	TGTGCCTTGTGGGAGGTGCGAAAAGAGTTGGGCAAAAAAATCAAGGTATTT	CALWEVRKELGKKIKVF	TRGV9	.	TRGJP	18	-1	-1	22
21	2.589236175328278E-4	TGTGCCTTGTGGGAGGTGCCGGAGTTGGGCAAAAAAATCAAGGTATTT	CALWEVPELGKKIKVF	TRGV9	.	TRGJP	18	-1	-1	21
21	2.589236175328278E-4	TGTGCCTTGTGGGAGGTGACCGAGTTGGGCAAAAAAATCAAGGTATTT	CALWEVTELGKKIKVF	TRGV9	.	TRGJP	20	-1	-1	21
21	2.589236175328278E-4	TGTGCCTTGTGGGAGGAGCCAGAGTTGGGCAAAAAAATCAAGGTATTT	CALWEEPELGKKIKVF	TRGV9	.	TRGJP	18	-1	-1	17
21	2.589236175328278E-4	TGTGCCTTGTGGGAGGTGCGCGGCGGGTATTATAAGAAACTCTTT	CALWEVRGGYYKKLF	TRGV9	.	TRGJ1	18	-1	-1	27
21	2.589236175328278E-4	TGTGCCTTGTGGGAGGGTCCCGGGACGTATAAGAAACTCTTT	CALWEGPGTYKKLF	TRGV9	.	TRGJ1	15	-1	-1	27
21	2.589236175328278E-4	TGTGCTGCGTGGGATTATATACCCTTGGGGGAACTCTTT	CAAWDYIPLGELF	TRGV10	.	TRGJ1	16	-1	-1	31
21	2.589236175328278E-4	TGTGCCTTGTGCCGCGCGATGGGTTATAAGAAACTCTTT	CALCRAMGYKKLF	TRGV9	.	TRGJ1	10	-1	-1	23
21	2.589236175328278E-4	TGTGCCTTGTGGGAGGTGCGGTGTTATAAGAAACTCTTT	CALWEVRCYKKLF	TRGV9	.	TRGJ1	18	-1	-1	23
21	2.589236175328278E-4	TGTGCCTTGTGGGAATCTCAAGGGTTTAAGAAACTCTTT	CALWESQGFKKLF	TRGV9	.	TRGJ1	13	-1	-1	26
21	2.589236175328278E-4	TGTGCCTTGTGGGAAGGAGCCACTCGGAAGAAACTCTTT	CALWEGATRKKLF	TRGV9	.	TRGJ1	13	-1	-1	27
21	2.589236175328278E-4	TGTGCCTTGTGGTTTGATTATTATAAGAAACTCTTT	CALWFDYYKKLF	TRGV9	.	TRGJ1	11	-1	-1	16
21	2.589236175328278E-4	TGTGCCTTGTGGGCGGTCGATTATAAGAAACTCTTT	CALWAVDYKKLF	TRGV9	.	TRGJ1	16	-1	-1	19
21	2.589236175328278E-4	TGTGCCTTGTGGGAGGTGTGTTATAAGAAACTCTTT	CALWEVCYKKLF	TRGV9	.	TRGJ1	17	-1	-1	20
21	2.589236175328278E-4	TGTGCCTTGCCGACCCTAAGGGGATTGAAACTCTTT	CALPTLRGLKLF	TRGV9	.	TRGJ1	8	-1	-1	26
21	2.589236175328278E-4	TGTGCTGCGTGGGATTATAGCGGGAAACTCTTT	CAAWDYSGKLF	TRGV10	.	TRGJ1	16	-1	-1	23
21	2.589236175328278E-4	TGTGCCTTGTTGGTGGGTTATAAGAAACTCTTT	CALLVGYKKLF	TRGV9	.	TRGJ1	15	-1	-1	17
21	2.589236175328278E-4	TGTGCCTTGTGGGTTGGAAGTAAGAAACTCTTT	CALWVGSKKLF	TRGV9	.	TRGJ1	12	-1	-1	20
21	2.589236175328278E-4	TGTGCCTTGTGGGCGGTTAATAAGAAACTCTTT	CALWAVNKKLF	TRGV9	.	TRGJ1	16	-1	-1	19
21	2.589236175328278E-4	TGTGCCTTGTGGGAGACAGTAAGGGAACTCTTT	CALWETVRELF	TRGV9	.	TRGJ1	14	-1	-1	25
21	2.589236175328278E-4	TGTGCCACCTGGACTGTTAATAAGAAACTCTTT	CATWTVNKKLF	TRGV2	.	TRGJ1	11	-1	-1	19
21	2.589236175328278E-4	TGTGGTTGTGGTAGTGATTGGATCAAGACGTTT	CGCGSDWIKTF	TRGV9	.	TRGJP2	13	-1	-1	10
21	2.589236175328278E-4	TGTGCTGCGTGGGATTTGAAGAAACTCTTT	CAAWDLKKLF	TRGV10	.	TRGJ1	15	-1	-1	18
21	2.589236175328278E-4	TGTGCTGCGTGGGATTATGGGAAACTCTTT	CAAWDYGKLF	TRGV10	.	TRGJ1	16	-1	-1	13
21	2.589236175328278E-4	TGTGCCTTGTGGGGGGGTAAGAAACTCTTT	CALWGGKKLF	TRGV9	.	TRGJ1	15	-1	-1	17
21	2.589236175328278E-4	TGTGCCTTGTGGGAGGTGCAAAAACTCTTT	CALWEVQKLF	TRGV9	.	TRGJ1	19	-1	-1	21
21	2.589236175328278E-4	TGTGCCTTGTGGGAGACTAAGAAACTCTTT	CALWETKKLF	TRGV9	.	TRGJ1	14	-1	-1	17
21	2.589236175328278E-4	TGTGCCTTGTATGATTATAAGAAACTCTTT	CALYDYKKLF	TRGV9	.	TRGJ1	9	-1	-1	10
21	2.589236175328278E-4	TGTGCCTTGTGGGACAGTCAACTCTTT	CALWDSQLF	TRGV9	.	TRGJ1	13	-1	-1	19
21	2.589236175328278E-4	TGTGCCGATAGTAATAAGAAACTCTTT	CADSNKKLF	TRGV9	.	TRGJ2	5	-1	-1	13
21	2.589236175328278E-4	TGTGCCTTGTCGGAGAAACTCTTT	CALSEKLF	TRGV9	.	TRGJ1	14	-1	-1	13
21	2.589236175328278E-4	TGTGCCCCCCGGAGGAAACTCTTT	CAPRRKLF	TRGV9	.	TRGJ1	5	-1	-1	14
21	2.589236175328278E-4	CCTAACCTGCGTAAGAAACTCTTT	PNLRKKLF	TRGV10	.	TRGJ1	-1	-1	-1	11
21	2.589236175328278E-4	TGTGCCTTGTGGGGGTGGCAAGAGTTGGGCAAAAAAATCAAGGTATTT	CALWGWQELGKKIKVF	TRGV9	.	TRGJP	16	-1	-1	16
21	2.589236175328278E-4	TGTGCCTTGTGGGAGCAGCAAGAGTTGGGCAAAAAAATCAAGGTATTT	CALWEQQELGKKIKVF	TRGV9	.	TRGJP	14	-1	-1	17
21	2.589236175328278E-4	TGTGCCTTGTGGGAGGTGCTGTTGCGACATTATAAGAAACTCTTT	CALWEVLLRHYKKLF	TRGV9	.	TRGJ1	18	-1	-1	28
21	2.589236175328278E-4	TGTGCCTTGTGGGAGGTGCCCGGGAAAGGGAATAAGAAACTCTTT	CALWEVPGKGNKKLF	TRGV9	.	TRGJ1	18	-1	-1	31
21	2.589236175328278E-4	TGTGCCTTGTGGGAGGTGCGAAGTTGGTATTATAAGAAACTCTTT	CALWEVRSWYYKKLF	TRGV9	.	TRGJ1	18	-1	-1	27
21	2.589236175328278E-4	TGTGCCTTGTGGGAGGTGCAGGAGTATAGGGAGAAACTCTTT	CALWEVQEYREKLF	TRGV9	.	TRGJ1	19	-1	-1	31
21	2.589236175328278E-4	TGTGCCTTGTGGGAGGGCTGTCCCCGGTATAAGAAACTCTTT	CALWEGCPRYKKLF	TRGV9	.	TRGJ2	15	-1	-1	27
21	2.589236175328278E-4	TGTGCCTTGTGGGATGACCCTTATTATAAGAAACTCTTT	CALWDDPYYKKLF	TRGV9	.	TRGJ1	13	-1	-1	20
21	2.589236175328278E-4	TGTGCCTTGTGGGAGGAGAATTATTATAAGAAACTCTTT	CALWEENYYKKLF	TRGV9	.	TRGJ1	15	-1	-1	17
21	2.589236175328278E-4	TGTGCCTTGTGGGAAGACCCCATACATAAGAAACTCTTT	CALWEDPIHKKLF	TRGV9	.	TRGJ1	13	-1	-1	25
21	2.589236175328278E-4	TGTGCTGCGTGGGCGAATTATTATAAGAAACTCTTT	CAAWANYYKKLF	TRGV10	.	TRGJ1	12	-1	-1	13
21	2.589236175328278E-4	TGTGCCTTGTGGGACCTGGGATATAAGAAACTCTTT	CALWDLGYKKLF	TRGV9	.	TRGJ1	13	-1	-1	21
21	2.589236175328278E-4	TGTGCCTTGTGGGAGGTGCGGGGTAAGAAACTCTTT	CALWEVRGKKLF	TRGV9	.	TRGJ1	18	-1	-1	23
21	2.589236175328278E-4	TGTGCCTTGTGGGAGGTGCAGGGGGGGAAACTCTTT	CALWEVQGGKLF	TRGV9	.	TRGJ1	19	-1	-1	26
21	2.589236175328278E-4	TGTGCCTTGTGGGAGTCTTTGGAGAAACTCTTT	CALWESLEKLF	TRGV9	.	TRGJ1	14	-1	-1	22
21	2.589236175328278E-4	TGTGCCTTGTGGGAGGTGCGGGGGAAACTCTTT	CALWEVRGKLF	TRGV9	.	TRGJ1	18	-1	-1	23
21	2.589236175328278E-4	TGTGCCTTGTGGAGTCATTATAAGAAACTCTTT	CALWSHYKKLF	TRGV9	.	TRGJ1	11	-1	-1	16
21	2.589236175328278E-4	TGTGCTGCGTGGGATGATAAGAAACTCTTT	CAAWDDKKLF	TRGV10	.	TRGJ1	14	-1	-1	13
21	2.589236175328278E-4	TGTGCCTCCAGAGGATATAAGAAACTCTTT	CASRGYKKLF	TRGV9	.	TRGJ1	6	-1	-1	15
21	2.589236175328278E-4	TGTGCTGCGTGGGATACCAAACTCTTT	CAAWDTKLF	TRGV10	.	TRGJ1	14	-1	-1	18
21	2.589236175328278E-4	TGTGCCTTGTGGGAGGTTGGACTCTTT	CALWEVGLF	TRGV9	.	TRGJ1	16	-1	-1	20
21	2.589236175328278E-4	TGTGCCTTGGGGGGTAAGAAACTCTTT	CALGGKKLF	TRGV9	.	TRGJ1	12	-1	-1	14
21	2.589236175328278E-4	TGTGCCTTCAATAAGAAACTCTTT	CAFNKKLF	TRGV9	.	TRGJ1	7	-1	-1	10
21	2.589236175328278E-4	TGTGCTGCGATGAAACTCTTT	CAAMKLF	TRGV10	.	TRGJ1	8	-1	-1	11
20	2.4659392145983603E-4	TGTGCCTTGTGGGAGGTGCAAGAGGACAGGGAGTTGGGCAAAAAAATCAAGGTATTT	CALWEVQEDRELGKKIKVF	TRGV9	.	TRGJP	19	-1	-1	30
20	2.4659392145983603E-4	TGTGCCTTGTGGGAGGTGACACCACAAGAGTTGGGCAAAAAAATCAAGGTATTT	CALWEVTPQELGKKIKVF	TRGV9	.	TRGJP	22	-1	-1	24
20	2.4659392145983603E-4	TGTGCCTTGTGGGAGGTTAGGGGGGAGTTGGGCAAAAAAATCAAGGTATTT	CALWEVRGELGKKIKVF	TRGV9	.	TRGJP	16	-1	-1	24
20	2.4659392145983603E-4	TGTGCCTTGTGGGAGGTGCCTGGCCCGCCGGATTATTATAAGAAACTCTTT	CALWEVPGPPDYYKKLF	TRGV9	.	TRGJ1	18	-1	-1	28
20	2.4659392145983603E-4	TGTGCCTTGTGGGAGGTGCGGGGTAATAGTAGTGATTGGATCAAGACGTTT	CALWEVRGNSSDWIKTF	TRGV9	.	TRGJP2	18	-1	-1	25
20	2.4659392145983603E-4	TGTGCCTTGTGGGAGGTGAATGAAGAGTTGGGCAAAAAAATCAAGGTATTT	CALWEVNEELGKKIKVF	TRGV9	.	TRGJP	17	-1	-1	22
20	2.4659392145983603E-4	TGTGCCTTGTGGGAGGACCCACAAGAGTTGGGCAAAAAAATCAAGGTATTT	CALWEDPQELGKKIKVF	TRGV9	.	TRGJP	15	-1	-1	21
20	2.4659392145983603E-4	TGTGCCTTGTGGGAAGCCGCCCAAGAGTTGGGCAAAAAAATCAAGGTATTT	CALWEAAQELGKKIKVF	TRGV9	.	TRGJP	13	-1	-1	21
20	2.4659392145983603E-4	TGTGCCTTGTGGGAGTCGCAAGAGTTGGGCAAAAAAATCAAGGTATTT	CALWESQELGKKIKVF	TRGV9	.	TRGJP	14	-1	-1	17
20	2.4659392145983603E-4	TGTGCCTTGTGGGAGGTGCTTCATCCCCGGGATTATAAGAAACTCTTT	CALWEVLHPRDYKKLF	TRGV9	.	TRGJ1	18	-1	-1	31
20	2.4659392145983603E-4	TGTGCCTTGTGGGAGGTGCAAGCCGCGAATTATTATAAGAAACTCTTT	CALWEVQAANYYKKLF	TRGV9	.	TRGJ1	19	-1	-1	25
20	2.4659392145983603E-4	TGTGCCTTGTGGGACCCCGCAGCGGGTTATTATAAGAAACTCTTT	CALWDPAAGYYKKLF	TRGV9	.	TRGJ1	13	-1	-1	26
20	2.4659392145983603E-4	TGTGCCTTGTGGGAGGTGGTAGACTTTTATTATAAGAAACTCTTT	CALWEVVDFYYKKLF	TRGV9	.	TRGJ1	17	-1	-1	26
20	2.4659392145983603E-4	TGTGCTGCGTGGGCCCCAAGCCTGGGGTATAAGAAACTCTTT	CAAWAPSLGYKKLF	TRGV10	.	TRGJ1	12	-1	-1	27
20	2.4659392145983603E-4	TGTGCCTTGTGGGAGGTCCCCACTTATTATAAGAAACTCTTT	CALWEVPTYYKKLF	TRGV9	.	TRGJ1	16	-1	-1	23
20	2.4659392145983603E-4	TGTGCCTTGTGGGAGGTCCAGAATTATTATAAGAAACTCTTT	CALWEVQNYYKKLF	TRGV9	.	TRGJ1	19	-1	-1	20
20	2.4659392145983603E-4	TGTGCCTTGTGGGAGGTGCTTATGTATTATAAGAAACTCTTT	CALWEVLMYYKKLF	TRGV9	.	TRGJ1	18	-1	-1	24
20	2.4659392145983603E-4	TGTGCCTTGTGGGAGGTGCACTGTATCTATAAGAAACTCTTT	CALWEVHCIYKKLF	TRGV9	.	TRGJ1	20	-1	-1	23
20	2.4659392145983603E-4	TGTGCCTTGTGGGAGGTACGGGTGCATTATAAGAAACTCTTT	CALWEVRVHYKKLF	TRGV9	.	TRGJ1	16	-1	-1	25
20	2.4659392145983603E-4	TGTGCTGCGTGGGATGTAAGGGCCCTTGAGAAACTCTTT	CAAWDVRALEKLF	TRGV10	.	TRGJ1	14	-1	-1	28
20	2.4659392145983603E-4	TGTGCCTTGTGGGACGCGAATTATTATAAGAAACTCTTT	CALWDANYYKKLF	TRGV9	.	TRGJ1	13	-1	-1	16
20	2.4659392145983603E-4	TGTGCCTTGTGGGAGGTGCGAGGGTATAAGAAACTCTTT	CALWEVRGYKKLF	TRGV9	.	TRGJ2	18	-1	-1	24
20	2.4659392145983603E-4	TGTGCCTTGTGGGAGGTGCAAAATTATAAGAAACTCTTT	CALWEVQNYKKLF	TRGV9	.	TRGJ2	19	-1	-1	22
20	2.4659392145983603E-4	TGTGCCTTGTGGACATCGAATTATTATAAGAAACTCTTT	CALWTSNYYKKLF	TRGV9	.	TRGJ1	11	-1	-1	15
20	2.4659392145983603E-4	TGTGCCTTGTGGGAGTCGGATTATAAGAAACTCTTT	CALWESDYKKLF	TRGV9	.	TRGJ1	14	-1	-1	19
20	2.4659392145983603E-4	TGTGCCTTGTGGGAGGTCGCTTATAAGAAACTCTTT	CALWEVAYKKLF	TRGV9	.	TRGJ1	16	-1	-1	20
20	2.4659392145983603E-4	TGTGCCTTGTGGGAGGTGCACCGGGAGAAACTCTTT	CALWEVHREKLF	TRGV9	.	TRGJ1	21	-1	-1	25
20	2.4659392145983603E-4	TGTGCCTTGTGGGAGGTGCAGGACAAGAAACTCTTT	CALWEVQDKKLF	TRGV9	.	TRGJ1	19	-1	-1	24
20	2.4659392145983603E-4	TGTGCCTTGTGGGAGGTGAAAAATAAGAAACTCTTT	CALWEVKNKKLF	TRGV9	.	TRGJ1	17	-1	-1	22
20	2.4659392145983603E-4	TGTGCTGCGTGGGATCCTGGGGTCAAGACGTTT	CAAWDPGVKTF	TRGV10	.	TRGJP2	14	-1	-1	19
20	2.4659392145983603E-4	TGTGCCTTGTGGGATCCGACAAAGAAACTCTTT	CALWDPTKKLF	TRGV9	.	TRGJ1	13	-1	-1	21
20	2.4659392145983603E-4	TGTGCTGCGTGGGATTTCAAGAAACTCTTT	CAAWDFKKLF	TRGV10	.	TRGJ1	15	-1	-1	18
20	2.4659392145983603E-4	TGTGCTGCGGTGGCACTCGAGAAACTCTTT	CAAVALEKLF	TRGV10	.	TRGJ1	12	-1	-1	19
20	2.4659392145983603E-4	TGTGCCTTGTCCCCCCATAAGAAACTCTTT	CALSPHKKLF	TRGV9	.	TRGJ1	9	-1	-1	16
20	2.4659392145983603E-4	TGTGCCTTGTGGAGGGGGAAGAAACTCTTT	CALWRGKKLF	TRGV9	.	TRGJ1	14	-1	-1	18
20	2.4659392145983603E-4	TGTGCTGCGTGGGACTCCCTGCTCTTT	CAAWDSLLF	TRGV10	.	TRGJ1	13	-1	-1	21
20	2.4659392145983603E-4	TGTGCTGCGTGGGACAGGAAACTCTTT	CAAWDRKLF	TRGV10	.	TRGJ2	13	-1	-1	17
20	2.4659392145983603E-4	TGTGCCTTGTGGGACTTGAAACTCTTT	CALWDLKLF	TRGV9	.	TRGJ1	13	-1	-1	17
20	2.4659392145983603E-4	TGTGCCTTGGGTACCAAGAAACTCTTT	CALGTKKLF	TRGV9	.	TRGJ1	8	-1	-1	15
20	2.4659392145983603E-4	TGTGCTGCGTGTGGGAAACTCTTT	CAACGKLF	TRGV10	.	TRGJ1	10	-1	-1	14
20	2.4659392145983603E-4	TGTGCTGCGGGCAAGAAACTCTTT	CAAGKKLF	TRGV10	.	TRGJ1	8	-1	-1	12
20	2.4659392145983603E-4	TGTGCCCCTAATAAGAAACTCTTT	CAPNKKLF	TRGV9	.	TRGJ1	5	-1	-1	10
20	2.4659392145983603E-4	TGTGCTGCGTGGGTTCTCTTT	CAAWVLF	TRGV10	.	TRGJ1	12	-1	-1	15
19	2.342642253868442E-4	TGTGCCTTGTGGGAGGTCCTCAAAGGACACGAGAATTATTATAAGAAACTCTTT	CALWEVLKGHENYYKKLF	TRGV9	.	TRGJ1	16	-1	-1	32
19	2.342642253868442E-4	TGTGCCTTGTGGGAGGTGCACCTAGAAGAGTTGGGCAAAAAAATCAAGGTATTT	CALWEVHLEELGKKIKVF	TRGV9	.	TRGJP	22	-1	-1	25
19	2.342642253868442E-4	TGTGCCTTGTGGGAGGTGCACGTGTTCGAGTTGGGCAAAAAAATCAAGGTATTT	CALWEVHVFELGKKIKVF	TRGV9	.	TRGJP	20	-1	-1	27
19	2.342642253868442E-4	TGTGCCTTGTGGGAGGTCCCTCAAGAGTTGGGCAAAAAAATCAAGGTATTT	CALWEVPQELGKKIKVF	TRGV9	.	TRGJP	21	-1	-1	21
19	2.342642253868442E-4	TGTGCCTTGTGGGAGGTGATTTCGGAGTTGGGCAAAAAAATCAAGGTATTT	CALWEVISELGKKIKVF	TRGV9	.	TRGJP	17	-1	-1	24
19	2.342642253868442E-4	TGTGCCTTGTGGGGTACCCAAGAGTTGGGCAAAAAAATCAAGGTATTT	CALWGTQELGKKIKVF	TRGV9	.	TRGJP	12	-1	-1	18
19	2.342642253868442E-4	TGTGCCTTGTGGGGGGTGGCGGAGTTGGGCAAAAAAATCAAGGTATTT	CALWGVAELGKKIKVF	TRGV9	.	TRGJP	17	-1	-1	21
19	2.342642253868442E-4	TGTGCCTTGTGGGAGCTCTTTGGGTTGGGCAAAAAAATCAAGGTATTT	CALWELFGLGKKIKVF	TRGV9	.	TRGJP	14	-1	-1	23
19	2.342642253868442E-4	TGTGCCTTGTGGGAGGTGCACGAAGGGGGGGTTTATAAGAAACTCTTT	CALWEVHEGGVYKKLF	TRGV9	.	TRGJ1	20	-1	-1	32
19	2.342642253868442E-4	TGTGCCTTGTGGGAGGTATCCGAGTTGGGCAAAAAAATCAAGGTATTT	CALWEVSELGKKIKVF	TRGV9	.	TRGJP	16	-1	-1	21
19	2.342642253868442E-4	TGTGCCTTGTGGGAGGTAGGAGAGTTGGGCAAAAAAATCAAGGTATTT	CALWEVGELGKKIKVF	TRGV9	.	TRGJP	16	-1	-1	20
19	2.342642253868442E-4	TGTGCCTTGTGGGAATCGGCGGAGTTGGGCAAAAAAATCAAGGTATTT	CALWESAELGKKIKVF	TRGV9	.	TRGJP	13	-1	-1	21
19	2.342642253868442E-4	TGTGCCTTGTGGGAACCACAAGAGTTGGGCAAAAAAATCAAGGTATTT	CALWEPQELGKKIKVF	TRGV9	.	TRGJP	13	-1	-1	18
19	2.342642253868442E-4	TGTGCCTTGTGGGAGTCCCCATTTCATTATTATAAGAAACTCTTT	CALWESPFHYYKKLF	TRGV9	.	TRGJ1	14	-1	-1	25
19	2.342642253868442E-4	TGTGCCTTGTGGGAGCCCCCTGGGAATTATTATAAGAAACTCTTT	CALWEPPGNYYKKLF	TRGV9	.	TRGJ1	14	-1	-1	23
19	2.342642253868442E-4	TGTGCCTTGTGGGAGGTGCTCGTGGGCGGTTATAAGAAACTCTTT	CALWEVLVGGYKKLF	TRGV9	.	TRGJ1	18	-1	-1	29
19	2.342642253868442E-4	TGTGCCTTGTGGGAGGTGCATTCGATCTATTATAAGAAACTCTTT	CALWEVHSIYYKKLF	TRGV9	.	TRGJ1	19	-1	-1	19
19	2.342642253868442E-4	TGTGCCTTGTGGGAAATGGAGTTGGGCAAAAAAATCAAGGTATTT	CALWEMELGKKIKVF	TRGV9	.	TRGJP	13	-1	-1	18
19	2.342642253868442E-4	TGTGCTGCGTGGGATTATATATGGGGACCGGGGAAACTCTTT	CAAWDYIWGPGKLF	TRGV10	.	TRGJ2	16	-1	-1	32
19	2.342642253868442E-4	TGTGCCTTGTGGGAGGTGCTGGGGGATTATAAGAAACTCTTT	CALWEVLGDYKKLF	TRGV9	.	TRGJ1	18	-1	-1	25
19	2.342642253868442E-4	TGTGCCTTGTGGGAGGTGCTGAATTATTATAAGAAACTCTTT	CALWEVLNYYKKLF	TRGV9	.	TRGJ1	18	-1	-1	20
19	2.342642253868442E-4	TGTGCCTTGTGGGAGGTGCGAGTCGGTTATAAGAAACTCTTT	CALWEVRVGYKKLF	TRGV9	.	TRGJ1	18	-1	-1	26
19	2.342642253868442E-4	TGTGCCTTGTGGGAGGTGCATCATTATTATAAGAAACTCTTT	CALWEVHHYYKKLF	TRGV9	.	TRGJ1	19	-1	-1	22
19	2.342642253868442E-4	TGTGCCTTGTGGGAGGTGCAGGAGGAGGAGAAGAAACTCTTT	CALWEVQEEEKKLF	TRGV9	.	TRGJ1	19	-1	-1	30
19	2.342642253868442E-4	TGTGCCTTGTGGGAGGCCTACGCCTCTTATAAGAAACTCTTT	CALWEAYASYKKLF	TRGV9	.	TRGJ1	15	-1	-1	26
19	2.342642253868442E-4	TGTGCCTTGTGGGAGGCGGGGAGTTGGGATAAGAAACTCTTT	CALWEAGSWDKKLF	TRGV9	.	TRGJ1	15	-1	-1	28
19	2.342642253868442E-4	TGTGCCTTGTGGGAGATTTTGGGTTATTATAAGAAACTCTTT	CALWEILGYYKKLF	TRGV9	.	TRGJ1	14	-1	-1	23
19	2.342642253868442E-4	TGTGCCTTGCGGGGGTTCGTCGGTTATTATAAGAAACTCTTT	CALRGFVGYYKKLF	TRGV9	.	TRGJ1	15	-1	-1	23
19	2.342642253868442E-4	TGTGCTGCGTGGGATCCGAATTATTATAAGAAACTCTTT	CAAWDPNYYKKLF	TRGV10	.	TRGJ1	14	-1	-1	13
19	2.342642253868442E-4	TGTGCCTTGTGGGAGGTCCCTGGTTATAAGAAACTCTTT	CALWEVPGYKKLF	TRGV9	.	TRGJ1	16	-1	-1	23
19	2.342642253868442E-4	TGTGCCTTGTGGGAGGTGTTGAGTTATAAGAAACTCTTT	CALWEVLSYKKLF	TRGV9	.	TRGJ1	17	-1	-1	23
19	2.342642253868442E-4	TGTGCCTTGTGGGAGGTGCTCCATTATAAGAAACTCTTT	CALWEVLHYKKLF	TRGV9	.	TRGJ1	21	-1	-1	22
19	2.342642253868442E-4	TGTGCCTTGTGGGAGGTGCTGGATTATAAGAAACTCTTT	CALWEVLDYKKLF	TRGV9	.	TRGJ1	18	-1	-1	22
19	2.342642253868442E-4	TGTGCCTTGTGGGAGGTGCGGTATTATAAGAAACTCTTT	CALWEVRYYKKLF	TRGV9	.	TRGJ1	18	-1	-1	21
19	2.342642253868442E-4	TGTGCCTTGTGGGAGGTGCATGCTTATAAGAAACTCTTT	CALWEVHAYKKLF	TRGV9	.	TRGJ1	19	-1	-1	23
19	2.342642253868442E-4	TGTGCCTTGTGGGAGGCCAATTATTATAAGAAACTCTTT	CALWEANYYKKLF	TRGV9	.	TRGJ1	15	-1	-1	18
19	2.342642253868442E-4	TGTGCCTTGTGGGAGAGTAGTTATTATAAGAAACTCTTT	CALWESSYYKKLF	TRGV9	.	TRGJ1	14	-1	-1	20
19	2.342642253868442E-4	TGTGCCTTGTGGGAGAGACGTTATTATAAGAAACTCTTT	CALWERRYYKKLF	TRGV9	.	TRGJ1	14	-1	-1	20
19	2.342642253868442E-4	TGTGCCTTGTGGGAGAAGAATTATTATAAGAAACTCTTT	CALWEKNYYKKLF	TRGV9	.	TRGJ1	14	-1	-1	17
19	2.342642253868442E-4	TGTGCCTTGTGGGAATATCTTGGTTATAAGAAACTCTTT	CALWEYLGYKKLF	TRGV9	.	TRGJ1	13	-1	-1	23
19	2.342642253868442E-4	TGTGCCTTGAGGGGGGGCAATAGCTATAAGAAACTCTTT	CALRGGNSYKKLF	TRGV9	.	TRGJ1	18	-1	-1	24
19	2.342642253868442E-4	TGTGCTGCGTGGGCGAGCCTCCCTAAGAAACTCTTT	CAAWASLPKKLF	TRGV10	.	TRGJ1	12	-1	-1	23
19	2.342642253868442E-4	TGTGCTGCGTGGGGCCCTTATTATAAGAAACTCTTT	CAAWGPYYKKLF	TRGV10	.	TRGJ1	12	-1	-1	17
19	2.342642253868442E-4	TGTGCTGCGTGGGATTTCTATTATAAGAAACTCTTT	CAAWDFYYKKLF	TRGV10	.	TRGJ1	15	-1	-1	18
19	2.342642253868442E-4	TGTGCTGCGTGGGATTCTTATTATAAGAAACTCTTT	CAAWDSYYKKLF	TRGV10	.	TRGJ1	15	-1	-1	17
19	2.342642253868442E-4	TGTGCTGCGTGGGATTCTGGATATAAGAAACTCTTT	CAAWDSGYKKLF	TRGV10	.	TRGJ1	15	-1	-1	21
19	2.342642253868442E-4	TGTGCTGCGTGGGATTACAACGTTCAGAAACTCTTT	CAAWDYNVQKLF	TRGV10	.	TRGJ1	17	-1	-1	25
19	2.342642253868442E-4	TGTGCTGCGTGGGATACTCGTGGGGTTATACTCTTT	CAAWDTRGVILF	TRGV10	.	TRGJ1	14	-1	-1	29
19	2.342642253868442E-4	TGTGCTGCGTGGGATAGGTATTATAAGAAACTCTTT	CAAWDRYYKKLF	TRGV10	.	TRGJ1	14	-1	-1	18
19	2.342642253868442E-4	TGTGCTGCGTGGGAAAATTATTATAAGAAACTCTTT	CAAWENYYKKLF	TRGV10	.	TRGJ1	13	-1	-1	15
19	2.342642253868442E-4	TGTGCCTTGTTTGGACGGTGGGATAAGAAACTCTTT	CALFGRWDKKLF	TRGV9	.	TRGJ1	19	-1	-1	22
19	2.342642253868442E-4	TGTGCCTTGTGGGAGCCCCAGAGGAAGAAACTCTTT	CALWEPQRKKLF	TRGV9	.	TRGJ1	14	-1	-1	24
19	2.342642253868442E-4	TGTGCCTTGTGGGAGGTGCTACCTAAGAAACTCTTT	CALWEVLPKKLF	TRGV9	.	TRGJ1	23	-1	-1	23
19	2.342642253868442E-4	TGTGCCTTGTGGGAGGCCCAGAAAGAGAAACTCTTT	CALWEAQKEKLF	TRGV9	.	TRGJ1	15	-1	-1	25
19	2.342642253868442E-4	TGTGCCACCTGGGATGGGCATTATAAGAAACTCTTT	CATWDGHYKKLF	TRGV4	.	TRGJ1	18	-1	-1	19
19	2.342642253868442E-4	TGTGCTGCGTGGGATTCGCATAAGAAACTCTTT	CAAWDSHKKLF	TRGV10	.	TRGJ1	15	-1	-1	19
19	2.342642253868442E-4	TGTGCTGCGTGGGATCCACGGGGGAAACTCTTT	CAAWDPRGKLF	TRGV10	.	TRGJ1	14	-1	-1	23
19	2.342642253868442E-4	TGTGCTGCGTGGGACATACATAAGAAACTCTTT	CAAWDIHKKLF	TRGV10	.	TRGJ1	13	-1	-1	19
19	2.342642253868442E-4	TGTGCTGCGTGGATTTGGGATAAGAAACTCTTT	CAAWIWDKKLF	TRGV10	.	TRGJ1	14	-1	-1	19
19	2.342642253868442E-4	TGTGCCTTGTTGGGAGGTATGAGGAAACTCTTT	CALLGGMRKLF	TRGV9	.	TRGJ1	17	-1	-1	23
19	2.342642253868442E-4	TGTGCCTTGTGCGGACGTTGGAGGAAACTCTTT	CALCGRWRKLF	TRGV9	.	TRGJ1	17	-1	-1	23
19	2.342642253868442E-4	TGTGCCTTGTGGGAGCTAGATAAGAAACTCTTT	CALWELDKKLF	TRGV9	.	TRGJ1	14	-1	-1	19
19	2.342642253868442E-4	TGTGCCTTGTGGGAGGTTTCTGAGAAACTCTTT	CALWEVSEKLF	TRGV9	.	TRGJ1	16	-1	-1	22
19	2.342642253868442E-4	TGTGCCTTGTGGGAGGTGCGTGGGAAACTCTTT	CALWEVRGKLF	TRGV9	.	TRGJ1	18	-1	-1	23
19	2.342642253868442E-4	TGTGCCTTGTGGGAGGTGCATGAGAAACTCTTT	CALWEVHEKLF	TRGV9	.	TRGJ1	19	-1	-1	19
19	2.342642253868442E-4	TGTGCCTTGTGGGAGGTGCAGCAGAAACTCTTT	CALWEVQQKLF	TRGV9	.	TRGJ1	19	-1	-1	22
19	2.342642253868442E-4	TGTGCCTTGTGGGAGGTGATAAAGAAACTCTTT	CALWEVIKKLF	TRGV9	.	TRGJ1	17	-1	-1	21
19	2.342642253868442E-4	TGTGCCTTGTGGATGATTTGGTTCAAGATATTT	CALWMIWFKIF	TRGV9	.	TRGJP1	11	-1	-1	17
19	2.342642253868442E-4	TGTGCCACCTGGGATGGGCAGGAGAAACTCTTT	CATWDGQEKLF	TRGV4	.	TRGJ1	18	-1	-1	22
19	2.342642253868442E-4	TGTGCTGCGTGCCCATGGCGGAAACTCTTT	CAACPWRKLF	TRGV10	.	TRGJ1	10	-1	-1	20
19	2.342642253868442E-4	TGTGCTGCGTGGCTCTGGCGGAAACTCTTT	CAAWLWRKLF	TRGV10	.	TRGJ1	11	-1	-1	20
19	2.342642253868442E-4	TGTGCTGCGTGGCCCTTGGCTAAACTCTTT	CAAWPLAKLF	TRGV10	.	TRGJ1	11	-1	-1	21
19	2.342642253868442E-4	TGTGCTGCGTGGGGTTGGTTCAAGATATTT	CAAWGWFKIF	TRGV10	.	TRGJP1	15	-1	-1	12
19	2.342642253868442E-4	TGTGCTGCGTGGGATTGGTGTCGACTCTTT	CAAWDWCRLF	TRGV10	.	TRGJ1	15	-1	-1	23
19	2.342642253868442E-4	TGTGCTGCGTGGGATTATGAGAAACTCTTT	CAAWDYEKLF	TRGV10	.	TRGJ1	16	-1	-1	13
19	2.342642253868442E-4	TGTGCTGCGGACCCTTGGGGGAAACTCTTT	CAADPWGKLF	TRGV10	.	TRGJ1	8	-1	-1	20
19	2.342642253868442E-4	TGTGCCTTGTTTGGTTATAAGAAACTCTTT	CALFGYKKLF	TRGV9	.	TRGJ1	9	-1	-1	14
19	2.342642253868442E-4	TGTGCCTTGTTGCTAGGTAAGAAACTCTTT	CALLLGKKLF	TRGV9	.	TRGJ2	9	-1	-1	17
19	2.342642253868442E-4	TGTGCCTTGTTGGATTATAAGAAACTCTTT	CALLDYKKLF	TRGV9	.	TRGJ1	13	-1	-1	13
19	2.342642253868442E-4	TGTGCCTTGTGGGTACCTCAGAAACTCTTT	CALWVPQKLF	TRGV9	.	TRGJ1	12	-1	-1	19
19	2.342642253868442E-4	TGTGCCTTGTGGGAGGTCCGGAAACTCTTT	CALWEVRKLF	TRGV9	.	TRGJ1	16	-1	-1	20
19	2.342642253868442E-4	TGTGCCTTGTGGGAGGCTAAGAAACTCTTT	CALWEAKKLF	TRGV9	.	TRGJ1	15	-1	-1	17
19	2.342642253868442E-4	TGTGCCTTGTGGGAACTGAAGAAACTCTTT	CALWELKKLF	TRGV9	.	TRGJ1	13	-1	-1	18
19	2.342642253868442E-4	TGTGCCTTGAAGTATTATAAGAAACTCTTT	CALKYYKKLF	TRGV9	.	TRGJ1	8	-1	-1	8
19	2.342642253868442E-4	TGTGCCCGGGGGGGGTATAAGAAACTCTTT	CARGGYKKLF	TRGV9	.	TRGJ1	5	-1	-1	15
19	2.342642253868442E-4	TGTGCTGCGTGGGATTACGCACTCTTT	CAAWDYALF	TRGV10	.	TRGJ1	18	-1	-1	20
19	2.342642253868442E-4	TGTGCCTTGTGCTCCAAGAAACTCTTT	CALCSKKLF	TRGV9	.	TRGJ1	10	-1	-1	15
19	2.342642253868442E-4	TGTGCCTTGTGGGTAAAGAAACTCTTT	CALWVKKLF	TRGV9	.	TRGJ1	12	-1	-1	15
19	2.342642253868442E-4	TGTGCCTTGTGGGCCAAGAAACTCTTT	CALWAKKLF	TRGV9	.	TRGJ1	12	-1	-1	15
19	2.342642253868442E-4	TGTGCCACCTGGGACAAGAAACTCTTT	CATWDKKLF	TRGV3	.	TRGJ1	15	-1	-1	15
19	2.342642253868442E-4	TGTGCTGCCTTAGCGAAACTCTTT	CAALAKLF	TRGV10	.	TRGJ1	7	-1	-1	14
19	2.342642253868442E-4	TGTGCTGCGTGGGGTAAACTCTTT	CAAWGKLF	TRGV10	.	TRGJ1	12	-1	-1	15
19	2.342642253868442E-4	TGTGCCTTGTCTAAGAAACTCTTT	CALSKKLF	TRGV9	.	TRGJ1	9	-1	-1	11
19	2.342642253868442E-4	TGTGCCACATATAAGAAACTCTTT	CATYKKLF	TRGV4	.	TRGJ1	7	-1	-1	9
18	2.2193452931385243E-4	TGTGCCTTGTGGGAGGTGCAAAGGAGAGAGTTGGGCAAAAAAATCAAGGTATTT	CALWEVQRRELGKKIKVF	TRGV9	.	TRGJP	19	-1	-1	26
18	2.2193452931385243E-4	TGTGCCTTGTGGGAGGTTCATAAAGAGTTGGGCAAAAAAATCAAGGTATTT	CALWEVHKELGKKIKVF	TRGV9	.	TRGJP	19	-1	-1	22
18	2.2193452931385243E-4	TGTGCCTTGTGGGAGGTCCGATCAGCCAAATCTTATTATAAGAAACTCTTT	CALWEVRSAKSYYKKLF	TRGV9	.	TRGJ1	16	-1	-1	32
18	2.2193452931385243E-4	TGTGCCTTGTGGGAGGTGCACCGACTCCCCGGGAGTTATAAGAAACTCTTT	CALWEVHRLPGSYKKLF	TRGV9	.	TRGJ1	21	-1	-1	35
18	2.2193452931385243E-4	TGTGCCTTGTGGGAGGTGCAAAGAGAGTTGGGCAAAAAAATCAAGGTATTT	CALWEVQRELGKKIKVF	TRGV9	.	TRGJP	19	-1	-1	23
18	2.2193452931385243E-4	TGTGCCTTGTGGGAGGCTCGTCAAGAGTTGGGCAAAAAAATCAAGGTATTT	CALWEARQELGKKIKVF	TRGV9	.	TRGJP	15	-1	-1	21
18	2.2193452931385243E-4	TGTGCCTTGTGGGAGGACAAGCAAGAGTTGGGCAAAAAAATCAAGGTATTT	CALWEDKQELGKKIKVF	TRGV9	.	TRGJP	15	-1	-1	20
18	2.2193452931385243E-4	TGTGCCACCTGGGATGGTCCATGCGGGAGTTCTCGTTATAAGAAACTCTTT	CATWDGPCGSSRYKKLF	TRGV4	.	TRGJ1	19	-1	-1	35
18	2.2193452931385243E-4	TGTGCCTTGTGGGCCGAAGTCGAGTTGGGCAAAAAAATCAAGGTATTT	CALWAEVELGKKIKVF	TRGV9	.	TRGJP	12	-1	-1	21
18	2.2193452931385243E-4	TGTGCCTTGTGGGAGGTGAAAGGGGGTCTCGGATATAAGAAACTCTTT	CALWEVKGGLGYKKLF	TRGV9	.	TRGJ1	17	-1	-1	33
18	2.2193452931385243E-4	TGTGCCTTGTGGGAGGCGGGAGAGTTGGGCAAAAAAATCAAGGTATTT	CALWEAGELGKKIKVF	TRGV9	.	TRGJP	15	-1	-1	20
18	2.2193452931385243E-4	TGTGCCTTGTGGGTAGAGCGGTTGGGCAAAAAAATCAAGGTATTT	CALWVERLGKKIKVF	TRGV9	.	TRGJP	12	-1	-1	20
18	2.2193452931385243E-4	TGTGCCTTGTGGGATCAAGTTTTGGGCAAAAAAATCAAGGTATTT	CALWDQVLGKKIKVF	TRGV9	.	TRGJP	13	-1	-1	15
18	2.2193452931385243E-4	TGTGCCTTGTGGGACGTAGAGTTGGGCAAAAAAATCAAGGTATTT	CALWDVELGKKIKVF	TRGV9	.	TRGJP	16	-1	-1	17
18	2.2193452931385243E-4	TGTGCCTTGTGGGAGGTTACCCGGGGGGCCAATAAGAAACTCTTT	CALWEVTRGANKKLF	TRGV9	.	TRGJ1	16	-1	-1	31
18	2.2193452931385243E-4	TGTGCCTTGTGGGAGGTGCCTCCCTTGGGTTATAAGAAACTCTTT	CALWEVPPLGYKKLF	TRGV9	.	TRGJ1	23	-1	-1	29
18	2.2193452931385243E-4	TGTGCCTTGTGGGAGGTGCGGCCTACCTATTATAAGAAACTCTTT	CALWEVRPTYYKKLF	TRGV9	.	TRGJ2	18	-1	-1	27
18	2.2193452931385243E-4	TGTGCCTTGTGGGAGGTGCATTGCCACTATTATAAGAAACTCTTT	CALWEVHCHYYKKLF	TRGV9	.	TRGJ1	19	-1	-1	27
18	2.2193452931385243E-4	TGTGCCTTGTGGGAGGCCCCGCTTCGTGGGTTTAAGAAACTCTTT	CALWEAPLRGFKKLF	TRGV9	.	TRGJ1	15	-1	-1	32
18	2.2193452931385243E-4	TGTGCCTTGGGTCCTAAAGAGTTGGGCAAAAAAATCAAGGTATTT	CALGPKELGKKIKVF	TRGV9	.	TRGJP	8	-1	-1	16
18	2.2193452931385243E-4	TGTGCTGCGTGGGATTATCCGCATTATTATAAGAAACTCTTT	CAAWDYPHYYKKLF	TRGV10	.	TRGJ1	16	-1	-1	13
18	2.2193452931385243E-4	TGTGCCTTCCCCGTTGAGCGTAGTTATTATAAGAAACTCTTT	CAFPVERSYYKKLF	TRGV9	.	TRGJ1	7	-1	-1	23
18	2.2193452931385243E-4	TGTGCCTTGTGGGACCGGCGGGGTTATTATAAGAAACTCTTT	CALWDRRGYYKKLF	TRGV9	.	TRGJ1	13	-1	-1	23
18	2.2193452931385243E-4	TGTGCCTTGTGGGAGCCTCCGAATTATTATAAGAAACTCTTT	CALWEPPNYYKKLF	TRGV9	.	TRGJ1	14	-1	-1	19
18	2.2193452931385243E-4	TGTGCCTTGTGGGAGCCCAGATGGGAGTATAAGAAACTCTTT	CALWEPRWEYKKLF	TRGV9	.	TRGJ1	14	-1	-1	27
18	2.2193452931385243E-4	TGTGCCTTGTGGGAGGTGCCGGATTATTATAAGAAACTCTTT	CALWEVPDYYKKLF	TRGV9	.	TRGJ1	18	-1	-1	19
18	2.2193452931385243E-4	TGTGCCTTGTGGGAGGTGCAGGGGTATTATAAGAAACTCTTT	CALWEVQGYYKKLF	TRGV9	.	TRGJ1	19	-1	-1	24
18	2.2193452931385243E-4	TGTGCCTTGTGGGAGGTGGGCAATTATTATAAGAAACTCTTT	CALWEVGNYYKKLF	TRGV9	.	TRGJ1	17	-1	-1	21
18	2.2193452931385243E-4	TGTGCCTTGTGGGAGGATCAGGATTATTATAAGAAACTCTTT	CALWEDQDYYKKLF	TRGV9	.	TRGJ1	15	-1	-1	22
18	2.2193452931385243E-4	TGTGCCTTGTGGGAGACGTCGAATTATTATAAGAAACTCTTT	CALWETSNYYKKLF	TRGV9	.	TRGJ1	14	-1	-1	18
18	2.2193452931385243E-4	TGTGCCACCTGGGACGGCGGTAGTGATTGGATCAAGACGTTT	CATWDGGSDWIKTF	TRGV2	.	TRGJP2	16	-1	-1	19
18	2.2193452931385243E-4	TGTGCTGCGTGGGATTATGCTGTCTTCCTGGAACTCTTT	CAAWDYAVFLELF	TRGV10	.	TRGJ1	16	-1	-1	31
18	2.2193452931385243E-4	TGTGCTGCGTGGGATTACGGCAGACGGTCGAAACTCTTT	CAAWDYGRRSKLF	TRGV10	.	TRGJ1	18	-1	-1	29
18	2.2193452931385243E-4	TGTGCTGCGTGGGATAACACTGGTTGGTTCAAGATATTT	CAAWDNTGWFKIF	TRGV10	.	TRGJP1	17	-1	-1	8
18	2.2193452931385243E-4	TGTGCCTTGTGGGAGGTTCATTATTATAAGAAACTCTTT	CALWEVHYYKKLF	TRGV9	.	TRGJ1	19	-1	-1	19
18	2.2193452931385243E-4	TGTGCCTTGTGGGAGGTGTGGTATTATAAGAAACTCTTT	CALWEVWYYKKLF	TRGV9	.	TRGJ1	17	-1	-1	21
18	2.2193452931385243E-4	TGTGCCTTGTGGGAGGTGCTGGGGTATAAGAAACTCTTT	CALWEVLGYKKLF	TRGV9	.	TRGJ1	18	-1	-1	24
18	2.2193452931385243E-4	TGTGCCTTGTGGGAGGTGCGGGGTCGAGGGAAACTCTTT	CALWEVRGRGKLF	TRGV9	.	TRGJ1	18	-1	-1	29
18	2.2193452931385243E-4	TGTGCCTTGTGGGAGGTGACTATTAGGGAGAAACTCTTT	CALWEVTIREKLF	TRGV9	.	TRGJ1	17	-1	-1	28
18	2.2193452931385243E-4	TGTGCCTTGTGGGAGGCGACGTTTTATAAGAAACTCTTT	CALWEATFYKKLF	TRGV9	.	TRGJ1	15	-1	-1	23
18	2.2193452931385243E-4	TGTGCCTTGTGGGAGAGGTTTTACTATAAGAAACTCTTT	CALWERFYYKKLF	TRGV9	.	TRGJ1	14	-1	-1	20
18	2.2193452931385243E-4	TGTGCCACCTGGGATAGAAGTGATTGGATCAAGACGTTT	CATWDRSDWIKTF	TRGV8	.	TRGJP2	16	-1	-1	13
18	2.2193452931385243E-4	TGTGCTGCGTGGTCCCGTGGTTGGTTCAAGATATTT	CAAWSRGWFKIF	TRGV10	.	TRGJP1	11	-1	-1	17
18	2.2193452931385243E-4	TGTGCTGCGTGGGATTTGTATTATAAGAAACTCTTT	CAAWDLYYKKLF	TRGV10	.	TRGJ1	15	-1	-1	18
18	2.2193452931385243E-4	TGTGCTGCGTGGGATTATTATTATAAGAAACTCTTT	CAAWDYYYKKLF	TRGV10	.	TRGJ1	16	-1	-1	16
18	2.2193452931385243E-4	TGTGCTGCGTGGGATTATAGGCATGGGAAACTCTTT	CAAWDYRHGKLF	TRGV10	.	TRGJ1	16	-1	-1	26
18	2.2193452931385243E-4	TGTGCTGCGTGGGACACTTATTATAAGAAACTCTTT	CAAWDTYYKKLF	TRGV10	.	TRGJ1	13	-1	-1	17
18	2.2193452931385243E-4	TGTGCCTTGTGGGAGGTCAGGGCTAAGAAACTCTTT	CALWEVRAKKLF	TRGV9	.	TRGJ1	16	-1	-1	23
18	2.2193452931385243E-4	TGTGCCTTGTGGGAGGTGCCATATAAGAAACTCTTT	CALWEVPYKKLF	TRGV9	.	TRGJ1	18	-1	-1	21
18	2.2193452931385243E-4	TGTGCCTTGTGGGAGGTGCATAGGGAGAAACTCTTT	CALWEVHREKLF	TRGV9	.	TRGJ1	19	-1	-1	25
18	2.2193452931385243E-4	TGTGCCTTGTGGGAGGGAACCAATAAGAAACTCTTT	CALWEGTNKKLF	TRGV9	.	TRGJ1	15	-1	-1	22
18	2.2193452931385243E-4	TGTGCCTTGTGGGAGGAAAATTATAAGAAACTCTTT	CALWEENYKKLF	TRGV9	.	TRGJ1	15	-1	-1	19
18	2.2193452931385243E-4	TGTGCCTTGGGGACCGATTATTATAAGAAACTCTTT	CALGTDYYKKLF	TRGV9	.	TRGJ1	12	-1	-1	16
18	2.2193452931385243E-4	TGTGCCTTGGATCACCACTGGAATAAGAAACTCTTT	CALDHHWNKKLF	TRGV9	.	TRGJ1	8	-1	-1	22
18	2.2193452931385243E-4	TGTGCCACCTGGGATAGTTTCGGTGAGGGACTCTTT	CATWDSFGEGLF	TRGV8	.	TRGJ1	16	-1	-1	29
18	2.2193452931385243E-4	TGTGCCACCTGGGACGGGCGGTATAAGAAACTCTTT	CATWDGRYKKLF	TRGV2	.	TRGJ1	18	-1	-1	21
18	2.2193452931385243E-4	TGTGCTGCGTGGGATTATTCCAAGAAACTCTTT	CAAWDYSKKLF	TRGV10	.	TRGJ1	16	-1	-1	13
18	2.2193452931385243E-4	TGTGCTGCGTGGGATTATGAAGTATGTCTCTTT	CAAWDYEVCLF	TRGV10	.	TRGJ1	16	-1	-1	27
18	2.2193452931385243E-4	TGTGCTGCGTGGGATAGGCATAAGAAACTCTTT	CAAWDRHKKLF	TRGV10	.	TRGJ1	14	-1	-1	19
18	2.2193452931385243E-4	TGTGCCTTGTGGGTATGTTATAAGAAACTCTTT	CALWVCYKKLF	TRGV9	.	TRGJ1	12	-1	-1	17
18	2.2193452931385243E-4	TGTGCCTTGTGGGGTGATTATAAGAAACTCTTT	CALWGDYKKLF	TRGV9	.	TRGJ1	12	-1	-1	16
18	2.2193452931385243E-4	TGTGCCTTGTGGGAGCCAAATAAGAAACTCTTT	CALWEPNKKLF	TRGV9	.	TRGJ1	14	-1	-1	19
18	2.2193452931385243E-4	TGTGCCTTGTGGGAGCAGTATAAGAAACTCTTT	CALWEQYKKLF	TRGV9	.	TRGJ1	14	-1	-1	18
18	2.2193452931385243E-4	TGTGCCTTGTGGGAGGTGCGGCTGAAACTCTTT	CALWEVRLKLF	TRGV9	.	TRGJ1	18	-1	-1	23
18	2.2193452931385243E-4	TGTGCCTTGTGGGAGGTGAATTTGAAACTCTTT	CALWEVNLKLF	TRGV9	.	TRGJ1	17	-1	-1	23
18	2.2193452931385243E-4	TGTGCCTTGTGGGAGGCTTTTAAGAAACTCTTT	CALWEAFKKLF	TRGV9	.	TRGJ2	15	-1	-1	17
18	2.2193452931385243E-4	TGTGCCTTGTGGGAAGTAAATAAGAAACTCTTT	CALWEVNKKLF	TRGV9	.	TRGJ1	16	-1	-1	19
18	2.2193452931385243E-4	TGTGCCACCTGGGACGGGCTGGGGAAACTCTTT	CATWDGLGKLF	TRGV2	.	TRGJ1	18	-1	-1	23
18	2.2193452931385243E-4	TGTGCTGCGTGGGGACTCGAGAAACTCTTT	CAAWGLEKLF	TRGV10	.	TRGJ1	12	-1	-1	19
18	2.2193452931385243E-4	TGTGCTGCGTGGGATTGCGGGGAACTCTTT	CAAWDCGELF	TRGV10	.	TRGJ1	18	-1	-1	22
18	2.2193452931385243E-4	TGTGCCTTGTGGGGGGGATCGAAACTCTTT	CALWGGSKLF	TRGV9	.	TRGJ1	15	-1	-1	20
18	2.2193452931385243E-4	TGTGCCTTGTGGGAGTTCAAGAAACTCTTT	CALWEFKKLF	TRGV9	.	TRGJ1	14	-1	-1	18
18	2.2193452931385243E-4	TGTGCCTTGTGGGAGCAGAAGAAACTCTTT	CALWEQKKLF	TRGV9	.	TRGJ1	14	-1	-1	18
18	2.2193452931385243E-4	TGTGCCTTGTGGGAGAATAAGAAACTCTTT	CALWENKKLF	TRGV9	.	TRGJ1	14	-1	-1	16
18	2.2193452931385243E-4	TGTGCCTGGTGCCCGGGTTGGAAACTCTTT	CAWCPGWKLF	TRGV9	.	TRGJ1	10	-1	-1	20
18	2.2193452931385243E-4	TGTGCTGCGTGGGATAAGGAACTCTTT	CAAWDKELF	TRGV10	.	TRGJ1	14	-1	-1	13
18	2.2193452931385243E-4	TGTGCTGCGTGGGAATGGAAACTCTTT	CAAWEWKLF	TRGV10	.	TRGJ1	13	-1	-1	17
18	2.2193452931385243E-4	TGTGCCACCTGGTATAAGAAACTCTTT	CATWYKKLF	TRGV4	.	TRGJ1	14	-1	-1	12
18	2.2193452931385243E-4	TGTGCTGCGTTGCAGAAACTCTTT	CAALQKLF	TRGV10	.	TRGJ1	9	-1	-1	13
18	2.2193452931385243E-4	TGTGCTGCGTGGTGGAAACTCTTT	CAAWWKLF	TRGV10	.	TRGJ1	11	-1	-1	14
17	2.0960483324086062E-4	TGTGCCTTGTGGGAGGTGCATCGAGGAGAGTTGGGCAAAAAAATCAAGGTATTT	CALWEVHRGELGKKIKVF	TRGV9	.	TRGJP	19	-1	-1	26
17	2.0960483324086062E-4	TGTGCCTTGTGGGAGGTGAAACCCCAAGAGTTGGGCAAAAAAATCAAGGTATTT	CALWEVKPQELGKKIKVF	TRGV9	.	TRGJP	17	-1	-1	24
17	2.0960483324086062E-4	TGTGCCTTGTGGGAGGCCCCCCATGAGTTGGGCAAAAAAATCAAGGTATTT	CALWEAPHELGKKIKVF	TRGV9	.	TRGJP	15	-1	-1	21
17	2.0960483324086062E-4	TGTGCCTTGTGGGAGGCCCCCATGGGGTTGGGCAAAAAAATCAAGGTATTT	CALWEAPMGLGKKIKVF	TRGV9	.	TRGJP	15	-1	-1	26
17	2.0960483324086062E-4	TGTGCCTTGTGGGAGGGTAGTCAAGAGTTGGGCAAAAAAATCAAGGTATTT	CALWEGSQELGKKIKVF	TRGV9	.	TRGJP	15	-1	-1	21
17	2.0960483324086062E-4	TGTGCCTTGTGGGATTCTACGGAGTTGGGCAAAAAAATCAAGGTATTT	CALWDSTELGKKIKVF	TRGV9	.	TRGJP	13	-1	-1	21
17	2.0960483324086062E-4	TGTGCCTTGTGGGACCGAGCGAGGGCGAATTATTATAAGAAACTCTTT	CALWDRARANYYKKLF	TRGV9	.	TRGJ1	13	-1	-1	25
17	2.0960483324086062E-4	TGTGCCTTGTGGGAGGTGTCAGAGTTGGGCAAAAAAATCAAGGTATTT	CALWEVSELGKKIKVF	TRGV9	.	TRGJP	17	-1	-1	20
17	2.0960483324086062E-4	TGTGCCTTGTGGGAGGTGCGTGCCTTGGGCAAAAAAATCAAGGTATTT	CALWEVRALGKKIKVF	TRGV9	.	TRGJP	18	-1	-1	24
17	2.0960483324086062E-4	TGTGCCTTGTGGGAGGTGGCATCCCGCCTTTGGTATAAGAAACTCTTT	CALWEVASRLWYKKLF	TRGV9	.	TRGJ1	17	-1	-1	33
17	2.0960483324086062E-4	TGTGCCTTGTGGGAGGGAAAAGAGTTGGGCAAAAAAATCAAGGTATTT	CALWEGKELGKKIKVF	TRGV9	.	TRGJP	15	-1	-1	19
17	2.0960483324086062E-4	TGTGCCTTGTGGGAGACTCCGACGGTGGGCAAAAAAATCAAGGTATTT	CALWETPTVGKKIKVF	TRGV9	.	TRGJP	14	-1	-1	25
17	2.0960483324086062E-4	TGTGCCTTGTGGGCGCAAGAGTTGGGCAAAAAAATCAAGGTATTT	CALWAQELGKKIKVF	TRGV9	.	TRGJP	12	-1	-1	14
17	2.0960483324086062E-4	TGTGCCTTGTGGGAGCCTCAGTTGGGCAAAAAAATCAAGGTATTT	CALWEPQLGKKIKVF	TRGV9	.	TRGJP	14	-1	-1	19
17	2.0960483324086062E-4	TGTGCCTTGTGGGAGCCCCATTCGAGGCCTTATAAGAAACTCTTT	CALWEPHSRPYKKLF	TRGV9	.	TRGJ1	14	-1	-1	29
17	2.0960483324086062E-4	TGTGCCTTGTGGGAGGTGCCCCTGAATTATTATAAGAAACTCTTT	CALWEVPLNYYKKLF	TRGV9	.	TRGJ1	22	-1	-1	23
17	2.0960483324086062E-4	TGTGCCTTGTGGGAGGTGAATAGGACGGGCTATAAGAAACTCTTT	CALWEVNRTGYKKLF	TRGV9	.	TRGJ1	17	-1	-1	30
17	2.0960483324086062E-4	TGTGCCTTGTGGGAGGCTTCCTGGGCTTATTATAAGAAACTCTTT	CALWEASWAYYKKLF	TRGV9	.	TRGJ1	15	-1	-1	26
17	2.0960483324086062E-4	TGTGCCTTGTGGGAGGCCTCACTCACCGTGGTCAAGAAACTCTTT	CALWEASLTVVKKLF	TRGV9	.	TRGJ1	15	-1	-1	33
17	2.0960483324086062E-4	TGTGCCTTGTGGGAGGCCCCAGCGAATTATTATAAGAAACTCTTT	CALWEAPANYYKKLF	TRGV9	.	TRGJ1	15	-1	-1	22
17	2.0960483324086062E-4	TGTGCCTTGTGGGAGGGGACGCCGAATTATTATAAGAAACTCTTT	CALWEGTPNYYKKLF	TRGV9	.	TRGJ1	15	-1	-1	22
17	2.0960483324086062E-4	TGTGCCTTGTGGGAGGACGTGGCCACTGGTTGGTTCAAGATATTT	CALWEDVATGWFKIF	TRGV9	.	TRGJP1	15	-1	-1	22
17	2.0960483324086062E-4	TGTGCTGCGTGGGATAATACCACTGGTTGGTTCAAGATATTT	CAAWDNTTGWFKIF	TRGV10	.	TRGJP1	14	-1	-1	8
17	2.0960483324086062E-4	TGTGCCTTGTGGGAGTTTCTGGTTTATTATAAGAAACTCTTT	CALWEFLVYYKKLF	TRGV9	.	TRGJ1	14	-1	-1	23
17	2.0960483324086062E-4	TGTGCCTTGTGGGAGGTCAAGAATTATTATAAGAAACTCTTT	CALWEVKNYYKKLF	TRGV9	.	TRGJ1	16	-1	-1	20
17	2.0960483324086062E-4	TGTGCCTTGTGGGAGGTGCTTAGGGACTATAAGAAACTCTTT	CALWEVLRDYKKLF	TRGV9	.	TRGJ1	18	-1	-1	27
17	2.0960483324086062E-4	TGTGCCTTGTGGGAGGTGCTGTACTATTATAAGAAACTCTTT	CALWEVLYYYKKLF	TRGV9	.	TRGJ1	18	-1	-1	24
17	2.0960483324086062E-4	TGTGCCTTGTGGGAGGTGCCTCCTTATTATAAGAAACTCTTT	CALWEVPPYYKKLF	TRGV9	.	TRGJ1	18	-1	-1	23
17	2.0960483324086062E-4	TGTGCCTTGTGGGAGGTGCGGCGGCCTTATAAGAAACTCTTT	CALWEVRRPYKKLF	TRGV9	.	TRGJ1	18	-1	-1	26
17	2.0960483324086062E-4	TGTGCCTTGTGGGAGGTGCGGGGTTATTATAAGAAACTCTTT	CALWEVRGYYKKLF	TRGV9	.	TRGJ1	18	-1	-1	23
17	2.0960483324086062E-4	TGTGCCTTGTGGGAGGTGCAAGGTCGGTATAAGAAACTCTTT	CALWEVQGRYKKLF	TRGV9	.	TRGJ1	19	-1	-1	27
17	2.0960483324086062E-4	TGTGCCTTGTGGGAGGTGAGCGCAAGTTATAAGAAACTCTTT	CALWEVSASYKKLF	TRGV9	.	TRGJ1	17	-1	-1	26
17	2.0960483324086062E-4	TGTGCCTTGTGGGAGGTGAGCGGTGGTTGGTTCAAGATATTT	CALWEVSGGWFKIF	TRGV9	.	TRGJP1	17	-1	-1	23
17	2.0960483324086062E-4	TGTGCCTTGTGGGAGGATGAGGAGGATTATAAGAAACTCTTT	CALWEDEEDYKKLF	TRGV9	.	TRGJ1	15	-1	-1	25
17	2.0960483324086062E-4	TGTGCCTTGTGGGAGGATGAAGGGGGTTATAAGAAACTCTTT	CALWEDEGGYKKLF	TRGV9	.	TRGJ2	15	-1	-1	26
17	2.0960483324086062E-4	TGTGCCCCGGAGAGGCCTGCCCCTCCCTATAAGAAACTCTTT	CAPERPAPPYKKLF	TRGV9	.	TRGJ1	26	-1	-1	27
17	2.0960483324086062E-4	TGTGCTGCGTGGGTTACCACTGGTTGGTTCAAGATATTT	CAAWVTTGWFKIF	TRGV10	.	TRGJP1	16	-1	-1	14
17	2.0960483324086062E-4	TGTGCTGCGTGGGGTTCGAATTATTATAAGAAACTCTTT	CAAWGSNYYKKLF	TRGV10	.	TRGJ1	20	-1	-1	14
17	2.0960483324086062E-4	TGTGCTGCGTGGGATTCGGATTATTATAAGAAACTCTTT	CAAWDSDYYKKLF	TRGV10	.	TRGJ1	15	-1	-1	13
17	2.0960483324086062E-4	TGTGCTGCGTGGGATTGGAGTTTGGTCGAGAAACTCTTT	CAAWDWSLVEKLF	TRGV10	.	TRGJ1	15	-1	-1	28
17	2.0960483324086062E-4	TGTGCTGCGTGGGATTATCAGGGGAGTAGTGTACTCTTT	CAAWDYQGSSVLF	TRGV10	.	TRGJ1	16	-1	-1	32
17	2.0960483324086062E-4	TGTGCTGCGTGGACCTCTACTGGTTGGTTCAAGATATTT	CAAWTSTGWFKIF	TRGV10	.	TRGJP1	11	-1	-1	18
17	2.0960483324086062E-4	TGTGCCTTGTGCCCCAGGTATTATTATAAGAAACTCTTT	CALCPRYYYKKLF	TRGV9	.	TRGJ1	10	-1	-1	19
17	2.0960483324086062E-4	TGTGCCTTGTGGTTGGGGTGTTATTATAAGAAACTCTTT	CALWLGCYYKKLF	TRGV9	.	TRGJ1	11	-1	-1	20
17	2.0960483324086062E-4	TGTGCCTTGTGGGGGATGAATTATTATAAGAAACTCTTT	CALWGMNYYKKLF	TRGV9	.	TRGJ1	12	-1	-1	17
17	2.0960483324086062E-4	TGTGCCTTGTGGGACCGTCTAAGGTATAAGAAACTCTTT	CALWDRLRYKKLF	TRGV9	.	TRGJ1	13	-1	-1	24
17	2.0960483324086062E-4	TGTGCCTTGTGGGAGTGGCGACGTTATAAGAAACTCTTT	CALWEWRRYKKLF	TRGV9	.	TRGJ1	14	-1	-1	23
17	2.0960483324086062E-4	TGTGCCTTGTGGGAGCCCGCTAGGTATAAGAAACTCTTT	CALWEPARYKKLF	TRGV9	.	TRGJ1	14	-1	-1	24
17	2.0960483324086062E-4	TGTGCCTTGTGGGAGGTTTTTTATTATAAGAAACTCTTT	CALWEVFYYKKLF	TRGV9	.	TRGJ1	16	-1	-1	20
17	2.0960483324086062E-4	TGTGCCTTGTGGGAGGTTCTAAGCTATAAGAAACTCTTT	CALWEVLSYKKLF	TRGV9	.	TRGJ1	16	-1	-1	24
17	2.0960483324086062E-4	TGTGCCTTGTGGGAGGTCTTTTGTTATAAGAAACTCTTT	CALWEVFCYKKLF	TRGV9	.	TRGJ1	16	-1	-1	20
17	2.0960483324086062E-4	TGTGCCTTGTGGGAGGTCCCAGGGCTAGAGAAACTCTTT	CALWEVPGLEKLF	TRGV9	.	TRGJ1	16	-1	-1	28
17	2.0960483324086062E-4	TGTGCCTTGTGGGAGGTGCTTCATAATAAGAAACTCTTT	CALWEVLHNKKLF	TRGV9	.	TRGJ1	18	-1	-1	22
17	2.0960483324086062E-4	TGTGCCTTGTGGGAGGTGCTGTCGAATAAGAAACTCTTT	CALWEVLSNKKLF	TRGV9	.	TRGJ1	18	-1	-1	25
17	2.0960483324086062E-4	TGTGCCTTGTGGGAGGTGGGGGCCCCAAGGAAACTCTTT	CALWEVGAPRKLF	TRGV9	.	TRGJ1	17	-1	-1	29
17	2.0960483324086062E-4	TGTGCCTTGTGGGAGGTGGAAAGTTATAAGAAACTCTTT	CALWEVESYKKLF	TRGV9	.	TRGJ1	17	-1	-1	23
17	2.0960483324086062E-4	TGTGCCTTGTGGGAGGTGATTTATTATAAGAAACTCTTT	CALWEVIYYKKLF	TRGV9	.	TRGJ1	17	-1	-1	17
17	2.0960483324086062E-4	TGTGCCTTGTGGGAGGCCACTTATTATAAGAAACTCTTT	CALWEATYYKKLF	TRGV9	.	TRGJ1	15	-1	-1	20
17	2.0960483324086062E-4	TGTGCCTTGTGGGAGGAGCCTTATTATAAGAAACTCTTT	CALWEEPYYKKLF	TRGV9	.	TRGJ1	18	-1	-1	20
17	2.0960483324086062E-4	TGTGCCCCCTCACCCGGAACCAAATATAAGAAACTCTTT	CAPSPGTKYKKLF	TRGV9	.	TRGJ1	5	-1	-1	24
17	2.0960483324086062E-4	TGTGCCACCTGGGATGCTTGTTATTATAAGAAACTCTTT	CATWDACYYKKLF	TRGV4	.	TRGJ1	15	-1	-1	20
17	2.0960483324086062E-4	TGTGCCACCTGGGATGGGCGGGATTATAAGAAACTCTTT	CATWDGRDYKKLF	TRGV4	.	TRGJ1	18	-1	-1	22
17	2.0960483324086062E-4	TGTGCCACCTGGGACGGGCCTTATTATAAGAAACTCTTT	CATWDGPYYKKLF	TRGV2	.	TRGJ1	19	-1	-1	20
17	2.0960483324086062E-4	TGTGCTGCGTGCCCCTCTTATTATAAGAAACTCTTT	CAACPSYYKKLF	TRGV10	.	TRGJ1	10	-1	-1	17
17	2.0960483324086062E-4	TGTGCTGCGTGGGATTATTGTTATAAGAAACTCTTT	CAAWDYCYKKLF	TRGV10	.	TRGJ1	16	-1	-1	16
17	2.0960483324086062E-4	TGTGCTGCGGATACCACTGGTTGGTTCAAGATATTT	CAADTTGWFKIF	TRGV10	.	TRGJP1	8	-1	-1	10
17	2.0960483324086062E-4	TGTGCCTTGTCCTGTGTCTATTATAAGAAACTCTTT	CALSCVYYKKLF	TRGV9	.	TRGJ1	9	-1	-1	18
17	2.0960483324086062E-4	TGTGCCTTGTGGGATGGAGATTATAAGAAACTCTTT	CALWDGDYKKLF	TRGV9	.	TRGJ1	13	-1	-1	19
17	2.0960483324086062E-4	TGTGCCTTGTGGGACCGCTATTATAAGAAACTCTTT	CALWDRYYKKLF	TRGV9	.	TRGJ1	13	-1	-1	18
17	2.0960483324086062E-4	TGTGCCTTGTGGGAGCTTAGTTATAAGAAACTCTTT	CALWELSYKKLF	TRGV9	.	TRGJ1	14	-1	-1	16
17	2.0960483324086062E-4	TGTGCCTTGTGGGAGGTTGATTATAAGAAACTCTTT	CALWEVDYKKLF	TRGV9	.	TRGJ1	16	-1	-1	19
17	2.0960483324086062E-4	TGTGCCTTGTGGGAGGTCGCAACTAAGAAACTCTTT	CALWEVATKKLF	TRGV9	.	TRGJ1	23	-1	-1	23
17	2.0960483324086062E-4	TGTGCCTTGTGGGAGGTGTTTTATAAGAAACTCTTT	CALWEVFYKKLF	TRGV9	.	TRGJ1	17	-1	-1	20
17	2.0960483324086062E-4	TGTGCCTTGTGGGAGGTGCGTTGTCGGAAACTCTTT	CALWEVRCRKLF	TRGV9	.	TRGJ1	18	-1	-1	26
17	2.0960483324086062E-4	TGTGCCTTGTGGGAGGTGGGGGCGGAGAAACTCTTT	CALWEVGAEKLF	TRGV9	.	TRGJ1	17	-1	-1	25
17	2.0960483324086062E-4	TGTGCCTTGTGGGAGGTGGGAGGGCAGAAACTCTTT	CALWEVGGQKLF	TRGV9	.	TRGJ1	17	-1	-1	25
17	2.0960483324086062E-4	TGTGCCTTGTGGGAGGCAGACTATGAGAAACTCTTT	CALWEADYEKLF	TRGV9	.	TRGJ1	15	-1	-1	21
17	2.0960483324086062E-4	TGTGCTGCGTGGGTTCATTATAAGAAACTCTTT	CAAWVHYKKLF	TRGV10	.	TRGJ2	12	-1	-1	16
17	2.0960483324086062E-4	TGTGCTGCGTGGGACGCCCCAGGGAAACTCTTT	CAAWDAPGKLF	TRGV10	.	TRGJ1	13	-1	-1	23
17	2.0960483324086062E-4	TGTGCCTTGTGGTCTAATTATAAGAAACTCTTT	CALWSNYKKLF	TRGV9	.	TRGJ1	11	-1	-1	16
17	2.0960483324086062E-4	TGTGCCTTGTGGGCTGACCCCAAGAAACTCTTT	CALWADPKKLF	TRGV9	.	TRGJ1	12	-1	-1	21
17	2.0960483324086062E-4	TGTGCCTTGTGGGATCCCGATAAGAAACTCTTT	CALWDPDKKLF	TRGV9	.	TRGJ1	13	-1	-1	19
17	2.0960483324086062E-4	TGTGCCTTGTGGGAGGTTAATAAGAAACTCTTT	CALWEVNKKLF	TRGV9	.	TRGJ1	16	-1	-1	19
17	2.0960483324086062E-4	TGTGCCTTGTGGGAGGTTAAAAAGAAACTCTTT	CALWEVKKKLF	TRGV9	.	TRGJ1	16	-1	-1	21
17	2.0960483324086062E-4	TGTGCCTTGTGGGAGGTGAACAAGAAACTCTTT	CALWEVNKKLF	TRGV9	.	TRGJ1	20	-1	-1	21
17	2.0960483324086062E-4	TGTGCCTTGTGGGAGGATAATAAGAAACTCTTT	CALWEDNKKLF	TRGV9	.	TRGJ1	15	-1	-1	16
17	2.0960483324086062E-4	TGTGCCTTGTGGGAGATCCCCAAGAAACTCTTT	CALWEIPKKLF	TRGV9	.	TRGJ1	14	-1	-1	21
17	2.0960483324086062E-4	TGTGCCTGCATGGTTTATTATAAGAAACTCTTT	CACMVYYKKLF	TRGV9	.	TRGJ1	6	-1	-1	14
17	2.0960483324086062E-4	TGTGCCCCACCCGTGGGGTATAAGAAACTCTTT	CAPPVGYKKLF	TRGV9	.	TRGJ1	5	-1	-1	18
17	2.0960483324086062E-4	TGTGCTGCCTGTGCTTTTAAGAAACTCTTT	CAACAFKKLF	TRGV10	.	TRGJ1	10	-1	-1	14
17	2.0960483324086062E-4	TGTGCTGCGTGGGCCAGCGGTAAACTCTTT	CAAWASGKLF	TRGV10	.	TRGJ1	12	-1	-1	21
17	2.0960483324086062E-4	TGTGCTGCGTGGGATTCAGAGAAACTCTTT	CAAWDSEKLF	TRGV10	.	TRGJ1	15	-1	-1	19
17	2.0960483324086062E-4	TGTGCTGCGTGGGATTGGAAGAAACTCTTT	CAAWDWKKLF	TRGV10	.	TRGJ1	15	-1	-1	18
17	2.0960483324086062E-4	TGTGCTGCGTGGGATGGGAAGAAACTCTTT	CAAWDGKKLF	TRGV10	.	TRGJ1	14	-1	-1	18
17	2.0960483324086062E-4	TGTGCCTTGTGGGCTTATAAGAAACTCTTT	CALWAYKKLF	TRGV9	.	TRGJ1	12	-1	-1	14
17	2.0960483324086062E-4	TGTGCCTTGTGGGGTTATAAGAAACTCTTT	CALWGYKKLF	TRGV9	.	TRGJ1	12	-1	-1	14
17	2.0960483324086062E-4	TGTGCCTTGTGGGAGGGCAAGAAACTCTTT	CALWEGKKLF	TRGV9	.	TRGJ1	18	-1	-1	18
17	2.0960483324086062E-4	TGTGCCTTGTGGGAGGGAGGGAAACTCTTT	CALWEGGKLF	TRGV9	.	TRGJ1	15	-1	-1	20
17	2.0960483324086062E-4	TGTGCCTTGATCGATTATAAGAAACTCTTT	CALIDYKKLF	TRGV9	.	TRGJ1	8	-1	-1	13
17	2.0960483324086062E-4	TGTGCTGCGTGCGATAAGAAACTCTTT	CAACDKKLF	TRGV10	.	TRGJ1	14	-1	-1	13
17	2.0960483324086062E-4	TGTGCCTTGTGGGAGGTGGAACTCTTT	CALWEVELF	TRGV9	.	TRGJ1	23	-1	-1	19
17	2.0960483324086062E-4	TGTGCCTCGCCATATAAGAAACTCTTT	CASPYKKLF	TRGV9	.	TRGJ1	6	-1	-1	12
17	2.0960483324086062E-4	TGTGCCTCGGGATATAAGAAACTCTTT	CASGYKKLF	TRGV9	.	TRGJ1	6	-1	-1	12
17	2.0960483324086062E-4	TGTGCTGCGTGGGGACAACTCTTT	CAAWGQLF	TRGV10	.	TRGJ1	12	-1	-1	16
17	2.0960483324086062E-4	TGTGCTGCGTGGAATAGGCTCTTT	CAAWNRLF	TRGV10	.	TRGJ1	14	-1	-1	18
17	2.0960483324086062E-4	TGTGCCCTGTTGAAGAAACTCTTT	CALLKKLF	TRGV10	.	TRGJ1	4	-1	-1	12
17	2.0960483324086062E-4	TGTGCCACCTGGGATACACTCTTT	CATWDTLF	TRGV4	.	TRGJ1	14	-1	-1	17
17	2.0960483324086062E-4	TGTGCTGCGTGGATCCTCTTT	CAAWILF	TRGV10	.	TRGJ1	11	-1	-1	15
16	1.9727513716786882E-4	TGTGCCTTGTGGGAGGTGGGGGCCAGTGGTAAGTTGGGCAAAAAAATCAAGGTATTT	CALWEVGASGKLGKKIKVF	TRGV9	.	TRGJP	17	-1	-1	31
16	1.9727513716786882E-4	TGTGCCTTGTGGGAGGTCTCAAGGCAAGAGTTGGGCAAAAAAATCAAGGTATTT	CALWEVSRQELGKKIKVF	TRGV9	.	TRGJP	16	-1	-1	22
16	1.9727513716786882E-4	TGTGCCTTGTGGGAGGTGCGTCAACCGAGTCGCGATTATTATAAGAAACTCTTT	CALWEVRQPSRDYYKKLF	TRGV9	.	TRGJ1	18	-1	-1	34
16	1.9727513716786882E-4	TGTGCCTTGTGGGAGGTGCAAAACCAAGAGTTGGGCAAAAAAATCAAGGTATTT	CALWEVQNQELGKKIKVF	TRGV9	.	TRGJP	19	-1	-1	24
16	1.9727513716786882E-4	TGTGCCTTGTGGGAGGTGTTCTGGGCAATGCGAAATTATAAGAAACTCTTT	CALWEVFWAMRNYKKLF	TRGV9	.	TRGJ1	17	-1	-1	26
16	1.9727513716786882E-4	TGTGCCTTGTGGGAGGTGCCTGGAGAGTTGGGCAAAAAAATCAAGGTATTT	CALWEVPGELGKKIKVF	TRGV9	.	TRGJP	18	-1	-1	23
16	1.9727513716786882E-4	TGTGCCTTGTGGGAGGTGTGGGAGTTGGGCAAAAAAATCAAGGTATTT	CALWEVWELGKKIKVF	TRGV9	.	TRGJP	17	-1	-1	21
16	1.9727513716786882E-4	TGTGCCTTGTGGGAGGTGCTCGGTACCACTGGTTGGTTCAAGATATTT	CALWEVLGTTGWFKIF	TRGV9	.	TRGJP1	18	-1	-1	23
16	1.9727513716786882E-4	TGTGCCTTGTGGGAGGTGCATGGCCCCTTCTATTATAAGAAACTCTTT	CALWEVHGPFYYKKLF	TRGV9	.	TRGJ1	19	-1	-1	30
16	1.9727513716786882E-4	TGTGCCTTGTGGGAGGCTTATCCCGCTCATTATTATAAGAAACTCTTT	CALWEAYPAHYYKKLF	TRGV9	.	TRGJ1	15	-1	-1	28
16	1.9727513716786882E-4	TGTGCTGCGTGGGATTATATAACCCAAGGTCGGGGGAAACTCTTT	CAAWDYITQGRGKLF	TRGV10	.	TRGJ1	25	-1	-1	35
16	1.9727513716786882E-4	TGTGCTGCGTGGGATTATAGACCCAATTATTATAAGAAACTCTTT	CAAWDYRPNYYKKLF	TRGV10	.	TRGJ1	16	-1	-1	24
16	1.9727513716786882E-4	TGTGCCTTCCCCAGACCCGCTGTGAATTATTATAAGAAACTCTTT	CAFPRPAVNYYKKLF	TRGV9	.	TRGJ1	7	-1	-1	23
16	1.9727513716786882E-4	TGTGCCTTGTGGGAGCCCCCCGGCGGAATTTATAAGAAACTCTTT	CALWEPPGGIYKKLF	TRGV9	.	TRGJ1	14	-1	-1	29
16	1.9727513716786882E-4	TGTGCCTTGTGGGAGGTTGATTCGAATTATTATAAGAAACTCTTT	CALWEVDSNYYKKLF	TRGV9	.	TRGJ1	16	-1	-1	19
16	1.9727513716786882E-4	TGTGCCTTGTGGGAGGTGCCGTCGGTGGGGTATAAGAAACTCTTT	CALWEVPSVGYKKLF	TRGV9	.	TRGJ1	18	-1	-1	30
16	1.9727513716786882E-4	TGTGCCTTGTGGGAGGTGCGAGAGTCGGGATATAAGAAACTCTTT	CALWEVRESGYKKLF	TRGV9	.	TRGJ1	18	-1	-1	30
16	1.9727513716786882E-4	TGTGCCTTGTGGGAGGTGAGGATAGGATATTATAAGAAACTCTTT	CALWEVRIGYYKKLF	TRGV9	.	TRGJ1	17	-1	-1	27
16	1.9727513716786882E-4	TGTGCCTTGTGGGAGGCCACTTCGAATTATTATAAGAAACTCTTT	CALWEATSNYYKKLF	TRGV9	.	TRGJ1	15	-1	-1	20
16	1.9727513716786882E-4	TGTGCCTTGTGGGAGGCATATACCACTGGTTGGTTCAAGATATTT	CALWEAYTTGWFKIF	TRGV9	.	TRGJP1	15	-1	-1	14
16	1.9727513716786882E-4	TGTGCCTTGTGGGAGAGAACGCCGAATTATTATAAGAAACTCTTT	CALWERTPNYYKKLF	TRGV9	.	TRGJ1	14	-1	-1	22
16	1.9727513716786882E-4	TGTGCCTTGTGGGAGAATGAGTTGGGCAAAAAAATCAAGGTATTT	CALWENELGKKIKVF	TRGV9	.	TRGJP	14	-1	-1	18
16	1.9727513716786882E-4	TGTGCTGCGTGGGATTTTACCACTGGTTGGTTCAAGATATTT	CAAWDFTTGWFKIF	TRGV10	.	TRGJP1	15	-1	-1	17
16	1.9727513716786882E-4	TGTGCTGCGTGGGATGCAATAAATTATTATAAGAAACTCTTT	CAAWDAINYYKKLF	TRGV10	.	TRGJ1	14	-1	-1	21
16	1.9727513716786882E-4	TGTGCCTTGTGGCCCCCTTCCGAGATGTGGAAGAAACTCTTT	CALWPPSEMWKKLF	TRGV9	.	TRGJ1	11	-1	-1	30
16	1.9727513716786882E-4	TGTGCCTTGTGGGGGCCCGAGAATTATTATAAGAAACTCTTT	CALWGPENYYKKLF	TRGV9	.	TRGJ1	12	-1	-1	20
16	1.9727513716786882E-4	TGTGCCTTGTGGGAGGTCCGGGATGGGTATAAGAAACTCTTT	CALWEVRDGYKKLF	TRGV9	.	TRGJ1	16	-1	-1	27
16	1.9727513716786882E-4	TGTGCCTTGTGGGAGGTGCTGGGTGATTATAAGAAACTCTTT	CALWEVLGDYKKLF	TRGV9	.	TRGJ1	18	-1	-1	25
16	1.9727513716786882E-4	TGTGCCTTGTGGGAGGTGCCGGGGGGAAATAAGAAACTCTTT	CALWEVPGGNKKLF	TRGV9	.	TRGJ1	18	-1	-1	28
16	1.9727513716786882E-4	TGTGCCTTGTGGGAGGTGCGATGGGGTTATAAGAAACTCTTT	CALWEVRWGYKKLF	TRGV9	.	TRGJ1	18	-1	-1	26
16	1.9727513716786882E-4	TGTGCCTTGTGGGAGGTGCAGCGTTACTATAAGAAACTCTTT	CALWEVQRYYKKLF	TRGV9	.	TRGJ1	19	-1	-1	23
16	1.9727513716786882E-4	TGTGCCTTGTGGGAGGTGCAAGGGGATTATAAGAAACTCTTT	CALWEVQGDYKKLF	TRGV9	.	TRGJ1	19	-1	-1	25
16	1.9727513716786882E-4	TGTGCCTTGTGGGAGGTGAAGCATTATTATAAGAAACTCTTT	CALWEVKHYYKKLF	TRGV9	.	TRGJ1	17	-1	-1	22
16	1.9727513716786882E-4	TGTGCCACCTGGGGCGGGGGGCTTTATTATAAGAAACTCTTT	CATWGGGLYYKKLF	TRGV4	.	TRGJ1	12	-1	-1	23
16	1.9727513716786882E-4	TGTGCCACCTGGGACGGGGGAGGGTATTATAAGAAACTCTTT	CATWDGGGYYKKLF	TRGV2	.	TRGJ1	17	-1	-1	24
16	1.9727513716786882E-4	TGTGCTGCGTGGGATTATCATTATTATAAGAAACTCTTT	CAAWDYHYYKKLF	TRGV10	.	TRGJ1	16	-1	-1	19
16	1.9727513716786882E-4	TGTGCTGCGTGGGACAGGGGGATTGTTAAGAAACTCTTT	CAAWDRGIVKKLF	TRGV10	.	TRGJ1	13	-1	-1	26
16	1.9727513716786882E-4	TGTGCCTTGTGGCCAGAAGGTAATTATAAGAAACTCTTT	CALWPEGNYKKLF	TRGV9	.	TRGJ1	11	-1	-1	22
16	1.9727513716786882E-4	TGTGCCTTGTGGGATCGCCATTATTATAAGAAACTCTTT	CALWDRHYYKKLF	TRGV9	.	TRGJ1	13	-1	-1	19
16	1.9727513716786882E-4	TGTGCCTTGTGGGAGGTCCCGGATTATAAGAAACTCTTT	CALWEVPDYKKLF	TRGV9	.	TRGJ1	16	-1	-1	22
16	1.9727513716786882E-4	TGTGCCTTGTGGGAGGTGTTTGGTTATAAGAAACTCTTT	CALWEVFGYKKLF	TRGV9	.	TRGJ1	17	-1	-1	23
16	1.9727513716786882E-4	TGTGCCTTGTGGGAGGTGTCCTATTATAAGAAACTCTTT	CALWEVSYYKKLF	TRGV9	.	TRGJ1	17	-1	-1	21
16	1.9727513716786882E-4	TGTGCCTTGTGGGAGGTGTGGGATTATAAGAAACTCTTT	CALWEVWDYKKLF	TRGV9	.	TRGJ1	17	-1	-1	22
16	1.9727513716786882E-4	TGTGCCTTGTGGGAGGTGCTCGATTATAAGAAACTCTTT	CALWEVLDYKKLF	TRGV9	.	TRGJ1	18	-1	-1	22
16	1.9727513716786882E-4	TGTGCCTTGTGGGAGGTGCTGGGTAATAAGAAACTCTTT	CALWEVLGNKKLF	TRGV9	.	TRGJ1	18	-1	-1	25
16	1.9727513716786882E-4	TGTGCCTTGTGGGAGGTGCTATCATATAAGAAACTCTTT	CALWEVLSYKKLF	TRGV9	.	TRGJ1	18	-1	-1	24
16	1.9727513716786882E-4	TGTGCCTTGTGGGAGGTGCGTCGTTATAAGAAACTCTTT	CALWEVRRYKKLF	TRGV9	.	TRGJ1	18	-1	-1	23
16	1.9727513716786882E-4	TGTGCCTTGTGGGAGGTGCGCCAGGATAAGAAACTCTTT	CALWEVRQDKKLF	TRGV9	.	TRGJ1	21	-1	-1	25
16	1.9727513716786882E-4	TGTGCCTTGTGGGAGGTGCGGTTTTATAAGAAACTCTTT	CALWEVRFYKKLF	TRGV9	.	TRGJ1	18	-1	-1	23
16	1.9727513716786882E-4	TGTGCCTTGTGGGAGGTGCAACGAAGGGGGAAACTCTTT	CALWEVQRRGKLF	TRGV9	.	TRGJ1	19	-1	-1	29
16	1.9727513716786882E-4	TGTGCCTTGTGGGAGGTGGCGAATTATAAGAAACTCTTT	CALWEVANYKKLF	TRGV9	.	TRGJ1	17	-1	-1	22
16	1.9727513716786882E-4	TGTGCCTTGTGGGAGGCCGTTTATTATAAGAAACTCTTT	CALWEAVYYKKLF	TRGV9	.	TRGJ1	15	-1	-1	20
16	1.9727513716786882E-4	TGTGCCACCTGGGACGGGCTCAAATATAAGAAACTCTTT	CATWDGLKYKKLF	TRGV2	.	TRGJ1	18	-1	-1	24
16	1.9727513716786882E-4	TGTGCCACCTGGGACAGGCGTTATTATAAGAAACTCTTT	CATWDRRYYKKLF	TRGV5	.	TRGJ1	18	-1	-1	20
16	1.9727513716786882E-4	TGTGCCACCTGGGACAGGCGGGATTATAAGAAACTCTTT	CATWDRRDYKKLF	TRGV3	.	TRGJ1	18	-1	-1	22
16	1.9727513716786882E-4	TGTGCCACCTGGGACAGGAATTATTATAAGAAACTCTTT	CATWDRNYYKKLF	TRGV3	.	TRGJ1	17	-1	-1	17
16	1.9727513716786882E-4	TGTGCTGCCTTATCGAATTATTATAAGAAACTCTTT	CAALSNYYKKLF	TRGV10	.	TRGJ1	7	-1	-1	12
16	1.9727513716786882E-4	TGTGCTGCGTGGTCCCTCGGGTGTGAGAAACTCTTT	CAAWSLGCEKLF	TRGV10	.	TRGJ1	11	-1	-1	25
16	1.9727513716786882E-4	TGTGCTGCGTGGGATTTTTACCTAGGGAAACTCTTT	CAAWDFYLGKLF	TRGV10	.	TRGJ1	15	-1	-1	26
16	1.9727513716786882E-4	TGTGCTGCGTGGGATTTAGGGTATAAGAAACTCTTT	CAAWDLGYKKLF	TRGV10	.	TRGJ1	15	-1	-1	21
16	1.9727513716786882E-4	TGTGCTGCGTGGGATTTAAGGGAGAGGAAACTCTTT	CAAWDLRERKLF	TRGV10	.	TRGJ2	15	-1	-1	26
16	1.9727513716786882E-4	TGTGCTGCGTGGGATGGTTATTATAAGAAACTCTTT	CAAWDGYYKKLF	TRGV10	.	TRGJ2	14	-1	-1	17
16	1.9727513716786882E-4	TGTGCTGCGTGGGAACTTTATTATAAGAAACTCTTT	CAAWELYYKKLF	TRGV10	.	TRGJ1	13	-1	-1	17
16	1.9727513716786882E-4	TGTGCCTTGTGGGTTTTTTATTATAAGAAACTCTTT	CALWVFYYKKLF	TRGV9	.	TRGJ1	12	-1	-1	17
16	1.9727513716786882E-4	TGTGCCTTGTGGGTCCCGACCCATAAGAAACTCTTT	CALWVPTHKKLF	TRGV9	.	TRGJ1	12	-1	-1	22
16	1.9727513716786882E-4	TGTGCCTTGTGGGAGCCTTATTATAAGAAACTCTTT	CALWEPYYKKLF	TRGV9	.	TRGJ1	14	-1	-1	17
16	1.9727513716786882E-4	TGTGCCTTGTGGGAGGTGGTATATAAGAAACTCTTT	CALWEVVYKKLF	TRGV9	.	TRGJ1	17	-1	-1	21
16	1.9727513716786882E-4	TGTGCCTTGTGGGAGGTGGAGAGGAAGAAACTCTTT	CALWEVERKKLF	TRGV9	.	TRGJ1	17	-1	-1	24
16	1.9727513716786882E-4	TGTGCCTTGTGGGAGGGCCGGAATAAGAAACTCTTT	CALWEGRNKKLF	TRGV9	.	TRGJ1	15	-1	-1	22
16	1.9727513716786882E-4	TGTGCCTTGTGGGAGGAGCATTATAAGAAACTCTTT	CALWEEHYKKLF	TRGV9	.	TRGJ1	19	-1	-1	19
16	1.9727513716786882E-4	TGTGCCTTGTGGGAAGCTTATTATAAGAAACTCTTT	CALWEAYYKKLF	TRGV9	.	TRGJ1	13	-1	-1	17
16	1.9727513716786882E-4	TGTGCCTTGTGGACGAATTATTATAAGAAACTCTTT	CALWTNYYKKLF	TRGV9	.	TRGJ1	11	-1	-1	13
16	1.9727513716786882E-4	TGTGCTGCGTGTGGTTCCCTTAAGAAACTCTTT	CAACGSLKKLF	TRGV10	.	TRGJ1	10	-1	-1	20
16	1.9727513716786882E-4	TGTGCTGCGTGGGATTATGCGGAGAAACTCTTT	CAAWDYAEKLF	TRGV10	.	TRGJ1	16	-1	-1	22
16	1.9727513716786882E-4	TGTGCTGCGTGGGAACGGGGTAAGAAACTCTTT	CAAWERGKKLF	TRGV10	.	TRGJ1	13	-1	-1	20
16	1.9727513716786882E-4	TGTGCTAATCAGAATTATTATAAGAAACTCTTT	CANQNYYKKLF	TRGV9	.	TRGJ1	4	-1	-1	5
16	1.9727513716786882E-4	TGTGCCTTGTCCTCTTTGTCTAGGGAACTCTTT	CALSSLSRELF	TRGV9	.	TRGJ1	9	-1	-1	25
16	1.9727513716786882E-4	TGTGCCTTGTGGGGAGATTATAAGAAACTCTTT	CALWGDYKKLF	TRGV9	.	TRGJ1	12	-1	-1	16
16	1.9727513716786882E-4	TGTGCCTTGTGGGATGGTTATAAGAAACTCTTT	CALWDGYKKLF	TRGV9	.	TRGJ1	17	-1	-1	17
16	1.9727513716786882E-4	TGTGCCTTGTGGGAGGGGTATAAGAAACTCTTT	CALWEGYKKLF	TRGV9	.	TRGJ1	15	-1	-1	18
16	1.9727513716786882E-4	TGTGCCTTGTGGGAGGACTATAAGAAACTCTTT	CALWEDYKKLF	TRGV9	.	TRGJ1	15	-1	-1	18
16	1.9727513716786882E-4	TGTGCCTTGCCTAACTATTATAAGAAACTCTTT	CALPNYYKKLF	TRGV9	.	TRGJ1	8	-1	-1	12
16	1.9727513716786882E-4	TGTGCCTTGCCGATACCCCGTAAGAAACTCTTT	CALPIPRKKLF	TRGV9	.	TRGJ1	8	-1	-1	20
16	1.9727513716786882E-4	TGTGCCTTGGGCGGGGGTTATAAGAAACTCTTT	CALGGGYKKLF	TRGV9	.	TRGJ1	8	-1	-1	17
16	1.9727513716786882E-4	TCCCACTCCCTGGGGGATAAGAAACTCTTT	SHSLGDKKLF	TRGV10	.	TRGJ1	0	-1	-1	16
16	1.9727513716786882E-4	TGTCCCAGGAATTATTATAAGAAACTCTTT	CPRNYYKKLF	TRGV9	.	TRGJ1	5	-1	-1	8
16	1.9727513716786882E-4	TGTGCTGCGTGGGGCAGAGGGAAACTCTTT	CAAWGRGKLF	TRGV10	.	TRGJ1	12	-1	-1	20
16	1.9727513716786882E-4	TGTGCTGCGTGGGATTTGCAGAAACTCTTT	CAAWDLQKLF	TRGV10	.	TRGJ1	15	-1	-1	19
16	1.9727513716786882E-4	TGTGCTGCGTGGGATTGGGTAGGGCTCTTT	CAAWDWVGLF	TRGV10	.	TRGJ1	15	-1	-1	24
16	1.9727513716786882E-4	TGTGCTGCGTGGGACCGAAAGAAACTCTTT	CAAWDRKKLF	TRGV10	.	TRGJ1	13	-1	-1	18
16	1.9727513716786882E-4	TGTGCTGCGTGGGAGTATAAGAAACTCTTT	CAAWEYKKLF	TRGV10	.	TRGJ1	16	-1	-1	15
16	1.9727513716786882E-4	TGTGCTGCGTGGGAACCTGGGAAACTCTTT	CAAWEPGKLF	TRGV10	.	TRGJ1	13	-1	-1	20
16	1.9727513716786882E-4	TGTGCTGCGTGGGAAAATAAGAAACTCTTT	CAAWENKKLF	TRGV10	.	TRGJ1	13	-1	-1	16
16	1.9727513716786882E-4	TGTGCTGCGTGGAAATATAAGAAACTCTTT	CAAWKYKKLF	TRGV10	.	TRGJ1	11	-1	-1	15
16	1.9727513716786882E-4	TGTGCCTTCTTTAAAGATAAGAAACTCTTT	CAFFKDKKLF	TRGV9	.	TRGJ1	7	-1	-1	16
16	1.9727513716786882E-4	TGTGCCTTGTGTAATTATAAGAAACTCTTT	CALCNYKKLF	TRGV9	.	TRGJ1	10	-1	-1	13
16	1.9727513716786882E-4	TGTGCCTTGTGGGCTGTTAAGAAACTCTTT	CALWAVKKLF	TRGV9	.	TRGJ1	12	-1	-1	17
16	1.9727513716786882E-4	TGTGCCCCTCCCGATTATAAGAAACTCTTT	CAPPDYKKLF	TRGV9	.	TRGJ1	5	-1	-1	13
16	1.9727513716786882E-4	TGTGCCACCTGGTATTATAAGAAACTCTTT	CATWYYKKLF	TRGV4	.	TRGJ1	14	-1	-1	12
16	1.9727513716786882E-4	TGTGCCACCTGGGATAGGGGGAAACTCTTT	CATWDRGKLF	TRGV4	.	TRGJ1	18	-1	-1	20
16	1.9727513716786882E-4	TGTGCCACCTGGGAGTATAAGAAACTCTTT	CATWEYKKLF	TRGV8	.	TRGJ1	13	-1	-1	15
16	1.9727513716786882E-4	TGTGCTGTCGGTTGGTTCAAGATATTT	CAVGWFKIF	TRGV10	.	TRGJP1	6	-1	-1	9
16	1.9727513716786882E-4	TGTGCTGCGTGGCAAGTGAAACTCTTT	CAAWQVKLF	TRGV10	.	TRGJ1	11	-1	-1	17
16	1.9727513716786882E-4	TGTGCTGCGTGGGATTATAAACTCTTT	CAAWDYKLF	TRGV10	.	TRGJ1	16	-1	-1	18
16	1.9727513716786882E-4	TGTGCTGCCCTTAAGAAACTCTTT	CAALKKLF	TRGV10	.	TRGJ1	7	-1	-1	11
16	1.9727513716786882E-4	TGTGCTGCGTGCCTGAAACTCTTT	CAACLKLF	TRGV10	.	TRGJ1	10	-1	-1	14
16	1.9727513716786882E-4	TGTGGGGGGGACGAGAAACTCTTT	CGGDEKLF	TRGV10	.	TRGJ1	3	-1	-1	13
15	1.84945441094877E-4	TGTGCCTTGTGGGAGGGGACCCGGCAAGAGTTGGGCAAAAAAATCAAGGTATTT	CALWEGTRQELGKKIKVF	TRGV9	.	TRGJP	15	-1	-1	22
15	1.84945441094877E-4	TGTGCCTTGTGGGACCAAAAAGGGGAGTTGGGCAAAAAAATCAAGGTATTT	CALWDQKGELGKKIKVF	TRGV9	.	TRGJP	13	-1	-1	24
15	1.84945441094877E-4	TGTGCCTTGTGGGAGCCACCTCAAGAGTTGGGCAAAAAAATCAAGGTATTT	CALWEPPQELGKKIKVF	TRGV9	.	TRGJP	14	-1	-1	21
15	1.84945441094877E-4	TGTGCCTTGTGGGAGGTGCAGTGGTATACCACTGGTTGGTTCAAGATATTT	CALWEVQWYTTGWFKIF	TRGV9	.	TRGJP1	19	-1	-1	18
15	1.84945441094877E-4	TGTGCCTTGTGGGAGGTGCAGGGGGGAGGGAATTATAAGAAACTCTTT	CALWEVQGGGNYKKLF	TRGV9	.	TRGJ1	19	-1	-1	31
15	1.84945441094877E-4	TGTGCCTTGTGGGAGGTGCAACTGGGCGGCGTGGATAAGAAACTCTTT	CALWEVQLGGVDKKLF	TRGV9	.	TRGJ1	22	-1	-1	34
15	1.84945441094877E-4	TGTGCCTTGTGGGAGGTGGAGTTAGGGAATTATTATAAGAAACTCTTT	CALWEVELGNYYKKLF	TRGV9	.	TRGJ1	17	-1	-1	26
15	1.84945441094877E-4	TGTGCCTTGTGGGAGGTACGCCCTGGGGTTTATTATAAGAAACTCTTT	CALWEVRPGVYYKKLF	TRGV9	.	TRGJ1	16	-1	-1	29
15	1.84945441094877E-4	TGTGCCTTGTGGGAGGTAGTGGAGTTGGGCAAAAAAATCAAGGTATTT	CALWEVVELGKKIKVF	TRGV9	.	TRGJP	16	-1	-1	21
15	1.84945441094877E-4	TGTGCCTTGTGGGAGGCAGGAGAGTTGGGCAAAAAAATCAAGGTATTT	CALWEAGELGKKIKVF	TRGV9	.	TRGJP	15	-1	-1	20
15	1.84945441094877E-4	TGTGCCTTGTGGGAGGCAGGAAGAGGAAGTTATTATAAGAAACTCTTT	CALWEAGRGSYYKKLF	TRGV9	.	TRGJ1	15	-1	-1	25
15	1.84945441094877E-4	TGTGCCTTATTGCGCAACCCAGAGTTGGGCAAAAAAATCAAGGTATTT	CALLRNPELGKKIKVF	TRGV9	.	TRGJP	7	-1	-1	20
15	1.84945441094877E-4	TGTGCCACCTGGGACGGGCCGGAGGGACGTGATTGGATCAAGACGTTT	CATWDGPEGRDWIKTF	TRGV2	.	TRGJP2	19	-1	-1	28
15	1.84945441094877E-4	TGTGCTGCGTGGGCCCTTAATACCACTGGTTGGTTCAAGATATTT	CAAWALNTTGWFKIF	TRGV10	.	TRGJP1	12	-1	-1	19
15	1.84945441094877E-4	TGTGCCTTGTGGGCCTTAGGGTTGGGCAAAAAAATCAAGGTATTT	CALWALGLGKKIKVF	TRGV9	.	TRGJP	12	-1	-1	17
15	1.84945441094877E-4	TGTGCCTTGTGGGAGGTGCGGTGTCTGCATTATAAGAAACTCTTT	CALWEVRCLHYKKLF	TRGV9	.	TRGJ1	18	-1	-1	28
15	1.84945441094877E-4	TGTGCCTTGTGGGAGGTGCAGGAGCACAAGAAGAGGAAACTCTTT	CALWEVQEHKKRKLF	TRGV9	.	TRGJ1	19	-1	-1	35
15	1.84945441094877E-4	TGTGCCTTGTGGGAGGTGCAACCGAGAGGATTAAAGAAACTCTTT	CALWEVQPRGLKKLF	TRGV9	.	TRGJ1	19	-1	-1	29
15	1.84945441094877E-4	TGTGCCTTGTGGGAGGTGAGCGGTGTTTATTATAAGAAACTCTTT	CALWEVSGVYYKKLF	TRGV9	.	TRGJ1	17	-1	-1	26
15	1.84945441094877E-4	TGTGCCTTGTGGGAGACGAACAACTATTATTATAAGAAACTCTTT	CALWETNNYYYKKLF	TRGV9	.	TRGJ1	14	-1	-1	25
15	1.84945441094877E-4	TGTGCCACCTGGGATAGGAATACCACTGGTTGGTTCAAGATATTT	CATWDRNTTGWFKIF	TRGV8	.	TRGJP1	17	-1	-1	19
15	1.84945441094877E-4	TGTGCCTTGTGGGAGTGGTCTCCGGTATGGAAGAAACTCTTT	CALWEWSPVWKKLF	TRGV9	.	TRGJ1	14	-1	-1	30
15	1.84945441094877E-4	TGTGCCTTGTGGGAGCCGCCTAATGGGCATAAGAAACTCTTT	CALWEPPNGHKKLF	TRGV9	.	TRGJ1	14	-1	-1	28
15	1.84945441094877E-4	TGTGCCTTGTGGGAGGTCTGTTGGGATTATAAGAAACTCTTT	CALWEVCWDYKKLF	TRGV9	.	TRGJ1	16	-1	-1	25
15	1.84945441094877E-4	TGTGCCTTGTGGGAGGTCCGGGTGTGTTATAAGAAACTCTTT	CALWEVRVCYKKLF	TRGV9	.	TRGJ1	16	-1	-1	26
15	1.84945441094877E-4	TGTGCCTTGTGGGAGGTGCTAGGTTATTATAAGAAACTCTTT	CALWEVLGYYKKLF	TRGV9	.	TRGJ1	18	-1	-1	23
15	1.84945441094877E-4	TGTGCCTTGTGGGAGGTGCCTGATTATTATAAGAAACTCTTT	CALWEVPDYYKKLF	TRGV9	.	TRGJ1	18	-1	-1	22
15	1.84945441094877E-4	TGTGCCTTGTGGGAGGTGCCCATTGGCTATAAGAAACTCTTT	CALWEVPIGYKKLF	TRGV9	.	TRGJ1	18	-1	-1	27
15	1.84945441094877E-4	TGTGCCTTGTGGGAGGTGCGGGAGGATTGGATCAAGACGTTT	CALWEVREDWIKTF	TRGV9	.	TRGJP2	18	-1	-1	24
15	1.84945441094877E-4	TGTGCCTTGTGGGAGGTGCAACAAGGTTATAAGAAACTCTTT	CALWEVQQGYKKLF	TRGV9	.	TRGJ1	19	-1	-1	26
15	1.84945441094877E-4	TGTGCCTTGTGGGAGGTAAGTAGTGATTGGATCAAGACGTTT	CALWEVSSDWIKTF	TRGV9	.	TRGJP2	16	-1	-1	18
15	1.84945441094877E-4	TGTGCCTTGTGGGAGGCGTCGAATTATTATAAGAAACTCTTT	CALWEASNYYKKLF	TRGV9	.	TRGJ1	15	-1	-1	18
15	1.84945441094877E-4	TGTGCCTTGTGGGAGGGGGTGAATTATTATAAGAAACTCTTT	CALWEGVNYYKKLF	TRGV9	.	TRGJ1	15	-1	-1	20
15	1.84945441094877E-4	TGTGCCTTGTGGGAGACGACCGCTTATTATAAGAAACTCTTT	CALWETTAYYKKLF	TRGV9	.	TRGJ2	14	-1	-1	23
15	1.84945441094877E-4	TGTGCCTTGGCGGGGGCCTCGAATTATTATAAGAAACTCTTT	CALAGASNYYKKLF	TRGV9	.	TRGJ1	8	-1	-1	18
15	1.84945441094877E-4	TGTGCTGCGTGGGTCGCCGATGGTTGGTTCAAGATATTT	CAAWVADGWFKIF	TRGV10	.	TRGJP1	12	-1	-1	20
15	1.84945441094877E-4	TGTGCTGCGTGGGATTCGAGAGGGTTAGGGAAACTCTTT	CAAWDSRGLGKLF	TRGV10	.	TRGJ1	15	-1	-1	29
15	1.84945441094877E-4	TGTGCTGCGTGGGACTCGAATTATTATAAGAAACTCTTT	CAAWDSNYYKKLF	TRGV10	.	TRGJ1	13	-1	-1	15
15	1.84945441094877E-4	TGTGCTGCGTGGGACCTCACTGGTTGGTTCAAGATATTT	CAAWDLTGWFKIF	TRGV10	.	TRGJP1	13	-1	-1	17
15	1.84945441094877E-4	TGTGCTGCGTGGGACCACACTGGTTGGTTCAAGATATTT	CAAWDHTGWFKIF	TRGV10	.	TRGJP1	13	-1	-1	17
15	1.84945441094877E-4	TGTGCCTTGTGGGGGAGGTTTTATTATAAGAAACTCTTT	CALWGRFYYKKLF	TRGV9	.	TRGJ1	12	-1	-1	20
15	1.84945441094877E-4	TGTGCCTTGTGGGACTGGAATTATTATAAGAAACTCTTT	CALWDWNYYKKLF	TRGV9	.	TRGJ1	13	-1	-1	17
15	1.84945441094877E-4	TGTGCCTTGTGGGACCTGAATTATTATAAGAAACTCTTT	CALWDLNYYKKLF	TRGV9	.	TRGJ1	13	-1	-1	17
15	1.84945441094877E-4	TGTGCCTTGTGGGAGTGCTCGGGTTATAAGAAACTCTTT	CALWECSGYKKLF	TRGV9	.	TRGJ1	17	-1	-1	23
15	1.84945441094877E-4	TGTGCCTTGTGGGAGCGGTATTATTATAAGAAACTCTTT	CALWERYYYKKLF	TRGV9	.	TRGJ1	14	-1	-1	19
15	1.84945441094877E-4	TGTGCCTTGTGGGAGGTCCCTAAGTATAAGAAACTCTTT	CALWEVPKYKKLF	TRGV9	.	TRGJ1	16	-1	-1	24
15	1.84945441094877E-4	TGTGCCTTGTGGGAGGTCCGCTATTATAAGAAACTCTTT	CALWEVRYYKKLF	TRGV9	.	TRGJ1	16	-1	-1	21
15	1.84945441094877E-4	TGTGCCTTGTGGGAGGTGCCGAATTATAAGAAACTCTTT	CALWEVPNYKKLF	TRGV9	.	TRGJ1	18	-1	-1	22
15	1.84945441094877E-4	TGTGCCTTGTGGGAGGTGCGAGGTTATAAGAAACTCTTT	CALWEVRGYKKLF	TRGV9	.	TRGJ1	18	-1	-1	23
15	1.84945441094877E-4	TGTGCCTTGTGGGAGGTGCAGGAATATAAGAAACTCTTT	CALWEVQEYKKLF	TRGV9	.	TRGJ1	19	-1	-1	24
15	1.84945441094877E-4	TGTGCCTTGTGGGAGGTGCAATGGTATAAGAAACTCTTT	CALWEVQWYKKLF	TRGV9	.	TRGJ1	19	-1	-1	24
15	1.84945441094877E-4	TGTGCCTTGTGGGAGGTGCAAGGGTATAAGAAACTCTTT	CALWEVQGYKKLF	TRGV9	.	TRGJ1	19	-1	-1	24
15	1.84945441094877E-4	TGTGCCTTGTGGGAGGGTTTGAATTATAAGAAACTCTTT	CALWEGLNYKKLF	TRGV9	.	TRGJ1	15	-1	-1	22
15	1.84945441094877E-4	TGTGCCTTGTGGGAGGGGTCTTATTATAAGAAACTCTTT	CALWEGSYYKKLF	TRGV9	.	TRGJ1	15	-1	-1	20
15	1.84945441094877E-4	TGTGCCTTGTGGGAGGAGGGTTATTATAAGAAACTCTTT	CALWEEGYYKKLF	TRGV9	.	TRGJ1	15	-1	-1	20
15	1.84945441094877E-4	TGTGCCTTGTGGGAGAGCACTGGTTGGTTCAAGATATTT	CALWESTGWFKIF	TRGV9	.	TRGJP1	14	-1	-1	17
15	1.84945441094877E-4	TGTGCCACCTGGGTCAATAATTATTATAAGAAACTCTTT	CATWVNNYYKKLF	TRGV5	.	TRGJ1	15	-1	-1	18
15	1.84945441094877E-4	TGTGCCACCTGGGATGGGCGGTATTATAAGAAACTCTTT	CATWDGRYYKKLF	TRGV4	.	TRGJ1	18	-1	-1	21
15	1.84945441094877E-4	TGTGCCACCTGGGATGGGCATCGGTATAAGAAACTCTTT	CATWDGHRYKKLF	TRGV4	.	TRGJ1	18	-1	-1	24
15	1.84945441094877E-4	TGTGCCACCTGGGACAGGCGTGATTATAAGAAACTCTTT	CATWDRRDYKKLF	TRGV7	.	TRGJ1	21	-1	-1	22
15	1.84945441094877E-4	TGTGCTGCCCCCGAAGGGAGGGACAAGAAACTCTTT	CAAPEGRDKKLF	TRGV10	.	TRGJ1	7	-1	-1	24
15	1.84945441094877E-4	TGTGCTGCCGGGACCGGGCGAATTAAGAAACTCTTT	CAAGTGRIKKLF	TRGV10	.	TRGJ1	7	-1	-1	23
15	1.84945441094877E-4	TGTGCTGCGTGGGTCTGGGGCTTATTGAAACTCTTT	CAAWVWGLLKLF	TRGV10	.	TRGJ1	12	-1	-1	26
15	1.84945441094877E-4	TGTGCTGCGTGGGTGGGTACCTGGCGGAAACTCTTT	CAAWVGTWRKLF	TRGV10	.	TRGJ1	12	-1	-1	26
15	1.84945441094877E-4	TGTGCTGCGTGGGCCCTTTATTATAAGAAACTCTTT	CAAWALYYKKLF	TRGV10	.	TRGJ1	12	-1	-1	17
15	1.84945441094877E-4	TGTGCTGCGTGGGCCCGGCGGTATAAGAAACTCTTT	CAAWARRYKKLF	TRGV10	.	TRGJ1	12	-1	-1	21
15	1.84945441094877E-4	TGTGCTGCGTGGGATTATCGGGTGTGGAAACTCTTT	CAAWDYRVWKLF	TRGV10	.	TRGJ1	16	-1	-1	26
15	1.84945441094877E-4	TGTGCTGCGTGGGATTATAATTATAAGAAACTCTTT	CAAWDYNYKKLF	TRGV10	.	TRGJ1	16	-1	-1	16
15	1.84945441094877E-4	TGTGCTGCGTGGGATCCCTATTATAAGAAACTCTTT	CAAWDPYYKKLF	TRGV10	.	TRGJ1	14	-1	-1	18
15	1.84945441094877E-4	TGTGCTGCGTGGGATCGGCATTATAAGAAACTCTTT	CAAWDRHYKKLF	TRGV10	.	TRGJ1	14	-1	-1	19
15	1.84945441094877E-4	TGTGCCTTGTCCTCGAATTATTATAAGAAACTCTTT	CALSSNYYKKLF	TRGV9	.	TRGJ1	9	-1	-1	12
15	1.84945441094877E-4	TGTGCCTTGTGGGTTGGAGGTTATAAGAAACTCTTT	CALWVGGYKKLF	TRGV9	.	TRGJ1	12	-1	-1	20
15	1.84945441094877E-4	TGTGCCTTGTGGGTTAATTATTATAAGAAACTCTTT	CALWVNYYKKLF	TRGV9	.	TRGJ1	12	-1	-1	15
15	1.84945441094877E-4	TGTGCCTTGTGGGCCCACTATTATAAGAAACTCTTT	CALWAHYYKKLF	TRGV9	.	TRGJ1	12	-1	-1	18
15	1.84945441094877E-4	TGTGCCTTGTGGGGCCCTTATTATAAGAAACTCTTT	CALWGPYYKKLF	TRGV9	.	TRGJ1	12	-1	-1	17
15	1.84945441094877E-4	TGTGCCTTGTGGGAGGTCGTTTATAAGAAACTCTTT	CALWEVVYKKLF	TRGV9	.	TRGJ1	16	-1	-1	20
15	1.84945441094877E-4	TGTGCCTTGTGGGAGGTGGAATATAAGAAACTCTTT	CALWEVEYKKLF	TRGV9	.	TRGJ1	17	-1	-1	21
15	1.84945441094877E-4	TGTGCCTTGTGGGAGGACTATTATAAGAAACTCTTT	CALWEDYYKKLF	TRGV9	.	TRGJ1	15	-1	-1	18
15	1.84945441094877E-4	TGTGCCTTGTGGATCACTGGTTGGTTCAAGATATTT	CALWITGWFKIF	TRGV9	.	TRGJP1	11	-1	-1	14
15	1.84945441094877E-4	TGTGCCTTGGGGGTTTGTTATTATAAGAAACTCTTT	CALGVCYYKKLF	TRGV9	.	TRGJ1	12	-1	-1	17
15	1.84945441094877E-4	TGTGCCTTGAGAGGGATTTATTATAAGAAACTCTTT	CALRGIYYKKLF	TRGV9	.	TRGJ1	8	-1	-1	14
15	1.84945441094877E-4	TGTGCCTCCCCGAGGGAGTATTATAAGAAACTCTTT	CASPREYYKKLF	TRGV9	.	TRGJ1	6	-1	-1	18
15	1.84945441094877E-4	TGTGCCACCTCTGTAAGCTATATAAAGAAACTCTTT	CATSVSYIKKLF	TRGV9	.	TRGJ1	5	-1	-1	20
15	1.84945441094877E-4	TGTGCCACCTGGGACGGGCTTTATAAGAAACTCTTT	CATWDGLYKKLF	TRGV2	.	TRGJ1	18	-1	-1	20
15	1.84945441094877E-4	TGTGCCACCTGGGACAGGCCTTATAAGAAACTCTTT	CATWDRPYKKLF	TRGV5	.	TRGJ1	20	-1	-1	20
15	1.84945441094877E-4	TGTGCTGCGTGGGTGGTTTATAAGAAACTCTTT	CAAWVVYKKLF	TRGV10	.	TRGJ1	12	-1	-1	17
15	1.84945441094877E-4	TGTGCTGCGTGGGCTGCTTATAAGAAACTCTTT	CAAWAAYKKLF	TRGV10	.	TRGJ1	12	-1	-1	17
15	1.84945441094877E-4	TGTGCTGCGTGGGGTAAATATAAGAAACTCTTT	CAAWGKYKKLF	TRGV10	.	TRGJ1	12	-1	-1	18
15	1.84945441094877E-4	TGTGCTGCGTGGGATTATTGGAAGAAACTCTTT	CAAWDYWKKLF	TRGV10	.	TRGJ1	16	-1	-1	13
15	1.84945441094877E-4	TGTGCTGCGTGGGAGGTTCGGAAGAAACTCTTT	CAAWEVRKKLF	TRGV10	.	TRGJ1	13	-1	-1	21
15	1.84945441094877E-4	TGTGCTGGAAGGGATTTTGTGAGCAACCTCTTT	CAGRDFVSNLF	TRGV10	.	TRGJ1	15	-1	-1	24
15	1.84945441094877E-4	TGTGCCTTTCCGCCCTATTATAAGAAACTCTTT	CAFPPYYKKLF	TRGV9	.	TRGJ1	7	-1	-1	15
15	1.84945441094877E-4	TGTGCCTTGTTTCTTGTGCGGGGGAAACTCTTT	CALFLVRGKLF	TRGV9	.	TRGJ1	9	-1	-1	23
15	1.84945441094877E-4	TGTGCCTTGTGGGACTATTATAAGAAACTCTTT	CALWDYYKKLF	TRGV9	.	TRGJ1	13	-1	-1	15
15	1.84945441094877E-4	TGTGCCTTGTGGGAGCCGCATAAGAAACTCTTT	CALWEPHKKLF	TRGV9	.	TRGJ1	14	-1	-1	19
15	1.84945441094877E-4	TGTGCCTTGTGGGAGGTGCGAGAGAAACTCTTT	CALWEVREKLF	TRGV9	.	TRGJ1	18	-1	-1	22
15	1.84945441094877E-4	TGTGCCTTGTGGGAGGCGAGGAAGAAACTCTTT	CALWEARKKLF	TRGV9	.	TRGJ1	15	-1	-1	21
15	1.84945441094877E-4	TGTGCCTTGTGGGAGGCGAAGGGGAAACTCTTT	CALWEAKGKLF	TRGV9	.	TRGJ1	15	-1	-1	23
15	1.84945441094877E-4	TGTGCCTTGTGGGAGGGGGATAAGAAACTCTTT	CALWEGDKKLF	TRGV9	.	TRGJ1	15	-1	-1	19
15	1.84945441094877E-4	TGTGCCTTGTGGAATCATTATAAGAAACTCTTT	CALWNHYKKLF	TRGV9	.	TRGJ1	11	-1	-1	11
15	1.84945441094877E-4	TGTGCCCTGAGGGGTTATTATAAGAAACTCTTT	CALRGYYKKLF	TRGV9	.	TRGJ1	12	-1	-1	14
15	1.84945441094877E-4	TGTGCCCCTACAATTTATTATAAGAAACTCTTT	CAPTIYYKKLF	TRGV9	.	TRGJ1	5	-1	-1	14
15	1.84945441094877E-4	TGTGCCACCTGGGTTTATTATAAGAAACTCTTT	CATWVYYKKLF	TRGV4	.	TRGJ1	12	-1	-1	14
15	1.84945441094877E-4	TGTGCCACCTGGGCTTATTATAAGAAACTCTTT	CATWAYYKKLF	TRGV4	.	TRGJ1	12	-1	-1	14
15	1.84945441094877E-4	TGTGCCACCTGGGACTATTATAAGAAACTCTTT	CATWDYYKKLF	TRGV3	.	TRGJ1	14	-1	-1	15
15	1.84945441094877E-4	TGTGCCACCTGGGACGGTTATAAGAAACTCTTT	CATWDGYKKLF	TRGV2	.	TRGJ1	16	-1	-1	17
15	1.84945441094877E-4	TGTGCCACCTGGGACGGGCGAGAGAAACTCTTT	CATWDGREKLF	TRGV2	.	TRGJ1	18	-1	-1	22
15	1.84945441094877E-4	TGTGCCACCTGGGACAGGCCGGGGAAACTCTTT	CATWDRPGKLF	TRGV3	.	TRGJ1	19	-1	-1	23
15	1.84945441094877E-4	TGTGCTGCGTGGGTCTACGAGAAACTCTTT	CAAWVYEKLF	TRGV10	.	TRGJ1	18	-1	-1	19
15	1.84945441094877E-4	TGTGCTGCGTGGGATCTGGAGAAACTCTTT	CAAWDLEKLF	TRGV10	.	TRGJ1	14	-1	-1	19
15	1.84945441094877E-4	TGTGCTGCGTGGGATCGTAAGAAACTCTTT	CAAWDRKKLF	TRGV10	.	TRGJ2	19	-1	-1	17
15	1.84945441094877E-4	TGTGCTGCGTGGGATACTAAGAAACTCTTT	CAAWDTKKLF	TRGV10	.	TRGJ1	19	-1	-1	17
15	1.84945441094877E-4	TGTGCTGCGTGGGAAGGTAAGAAACTCTTT	CAAWEGKKLF	TRGV10	.	TRGJ1	13	-1	-1	17
15	1.84945441094877E-4	TGTGCTGCGCGGGGAGGCAAGAAACTCTTT	CAARGGKKLF	TRGV10	.	TRGJ1	12	-1	-1	18
15	1.84945441094877E-4	TGTGCTGCAGAGGAGTATAAGAAACTCTTT	CAAEEYKKLF	TRGV10	.	TRGJ1	7	-1	-1	15
15	1.84945441094877E-4	TGTGCCTTGTGGGAGGTGTTGGAACTCTTT	CALWEVLELF	TRGV9	.	TRGJ1	17	-1	-1	22
15	1.84945441094877E-4	TGTGCCTTGTGGGAAAATAAGAAACTCTTT	CALWENKKLF	TRGV9	.	TRGJ1	13	-1	-1	16
15	1.84945441094877E-4	TGTGCCACCTGGGGATATAAGAAACTCTTT	CATWGYKKLF	TRGV4	.	TRGJ1	12	-1	-1	15
15	1.84945441094877E-4	TGTGCCACCTGGGATGGTAAGAAACTCTTT	CATWDGKKLF	TRGV4	.	TRGJ1	16	-1	-1	17
15	1.84945441094877E-4	TGTGCCACCTGGGAATATAAGAAACTCTTT	CATWEYKKLF	TRGV2	.	TRGJ1	13	-1	-1	15
15	1.84945441094877E-4	TGTGCTGCGTGTCATAAGAAACTCTTT	CAACHKKLF	TRGV10	.	TRGJ1	10	-1	-1	13
15	1.84945441094877E-4	TGTGCTGCGTGGCCCTGGGGACTCTTT	CAAWPWGLF	TRGV10	.	TRGJ1	11	-1	-1	20
15	1.84945441094877E-4	TGTGCTGCGTGGGATTATTTTCTCTTT	CAAWDYFLF	TRGV10	.	TRGJ1	16	-1	-1	21
15	1.84945441094877E-4	TGTGCCTTCCTTTATAAGAAACTCTTT	CAFLYKKLF	TRGV9	.	TRGJ1	7	-1	-1	11
15	1.84945441094877E-4	TGTGCCTTGTGGTATGGGAAACTCTTT	CALWYGKLF	TRGV9	.	TRGJ1	11	-1	-1	17
15	1.84945441094877E-4	TGTGCCTTGTGGGAGATTAAACTCTTT	CALWEIKLF	TRGV9	.	TRGJ1	14	-1	-1	18
15	1.84945441094877E-4	TGTGCTGCGCCCAAGAAACTCTTT	CAAPKKLF	TRGV10	.	TRGJ1	8	-1	-1	12
15	1.84945441094877E-4	TGTGCTGCGGGGAAGAAACTCTTT	CAAGKKLF	TRGV10	.	TRGJ1	12	-1	-1	12
15	1.84945441094877E-4	TGTGCTTCTAAGAAACTCTTT	CASKKLF	TRGV10	.	TRGJ1	5	-1	-1	5
15	1.84945441094877E-4	TGTGCTGCGAGGAAACTCTTT	CAARKLF	TRGV10	.	TRGJ1	11	-1	-1	11
15	1.84945441094877E-4	TGTGCTGGGTCGAAACTCTTT	CAGSKLF	TRGV10	.	TRGJ1	9	-1	-1	11
15	1.84945441094877E-4	TGTGCCGAAGGGAAACTCTTT	CAEGKLF	TRGV10	.	TRGJ1	4	-1	-1	11
14	1.726157450218852E-4	TGTGCCTTGTGGGAGGTGGAGCTCGAAATCGGGTTGGGCAAAAAAATCAAGGTATTT	CALWEVELEIGLGKKIKVF	TRGV9	.	TRGJP	23	-1	-1	32
14	1.726157450218852E-4	TGTGCCTTGTGGTCGTCCCCTGTGTGTGGGTTTTATTATAAGAAACTCTTT	CALWSSPVCGFYYKKLF	TRGV9	.	TRGJ1	11	-1	-1	32
14	1.726157450218852E-4	TGTGCCTTGTGGGAGGTTGGGCAAGAGTTGGGCAAAAAAATCAAGGTATTT	CALWEVGQELGKKIKVF	TRGV9	.	TRGJP	16	-1	-1	17
14	1.726157450218852E-4	TGTGCCTTGTGGGAGGCGGTGGACTGCCCGAATTATTATAAGAAACTCTTT	CALWEAVDCPNYYKKLF	TRGV9	.	TRGJ1	15	-1	-1	28
14	1.726157450218852E-4	TGTGCCTTGTGGGAGATTATATGTCGGATCGATTATTATAAGAAACTCTTT	CALWEIICRIDYYKKLF	TRGV9	.	TRGJ1	14	-1	-1	28
14	1.726157450218852E-4	TGTGCTGCGTGGGATTATCTACAGCCAAATTATTATAAGAAACTCTTT	CAAWDYLQPNYYKKLF	TRGV10	.	TRGJ1	16	-1	-1	27
14	1.726157450218852E-4	TGTGCCTTGTGGGAGTCACAAGAGTTGGGCAAAAAAATCAAGGTATTT	CALWESQELGKKIKVF	TRGV9	.	TRGJP	14	-1	-1	18
14	1.726157450218852E-4	TGTGCCTTGTGGGAGGTGTTTCTTAGTCCCCGGGATAAGAAACTCTTT	CALWEVFLSPRDKKLF	TRGV9	.	TRGJ1	17	-1	-1	34
14	1.726157450218852E-4	TGTGCCTTGTGGGAGGTGCACGGGCCTAGTGATTGGATCAAGACGTTT	CALWEVHGPSDWIKTF	TRGV9	.	TRGJP2	20	-1	-1	26
14	1.726157450218852E-4	TGTGCCTTGTGGGAGGTGCAGGGAGGGATTTATTATAAGAAACTCTTT	CALWEVQGGIYYKKLF	TRGV9	.	TRGJ1	19	-1	-1	26
14	1.726157450218852E-4	TGTGCCTTGTGGGAGGACCTGACGATACTGAATTATAAGAAACTCTTT	CALWEDLTILNYKKLF	TRGV9	.	TRGJ1	15	-1	-1	31
14	1.726157450218852E-4	TGTGCCTTGTGGGAGGAGCCCCACCCGAATTATTATAAGAAACTCTTT	CALWEEPHPNYYKKLF	TRGV9	.	TRGJ1	25	-1	-1	25
14	1.726157450218852E-4	TGTGCCTTGTGGGAGACTCAAGAGTTGGGCAAAAAAATCAAGGTATTT	CALWETQELGKKIKVF	TRGV9	.	TRGJP	14	-1	-1	18
14	1.726157450218852E-4	TGTGCTGCGTGGGACCCCAAGGCCCCTTATTATAAGAAACTCTTT	CAAWDPKAPYYKKLF	TRGV10	.	TRGJ1	13	-1	-1	26
14	1.726157450218852E-4	TGTGCCTTGTGGGGGGGGAATTCGAATTATTATAAGAAACTCTTT	CALWGGNSNYYKKLF	TRGV9	.	TRGJ1	15	-1	-1	18
14	1.726157450218852E-4	TGTGCCTTGTGGGAGGTGCAAACCTGTTATTATAAGAAACTCTTT	CALWEVQTCYYKKLF	TRGV9	.	TRGJ1	19	-1	-1	26
14	1.726157450218852E-4	TGTGCCTTGTGGGAGGCCCTAGTACCTTATTATAAGAAACTCTTT	CALWEALVPYYKKLF	TRGV9	.	TRGJ1	15	-1	-1	26
14	1.726157450218852E-4	TGTGCCTTGTGGGAGGGGGCGAAATTTTATTATAAGAAACTCTTT	CALWEGAKFYYKKLF	TRGV9	.	TRGJ1	15	-1	-1	26
14	1.726157450218852E-4	TGTGCCTTGTGGGAGGGAAAGGGAGGGGATCTTAAGAAACTCTTT	CALWEGKGGDLKKLF	TRGV9	.	TRGJ1	15	-1	-1	32
14	1.726157450218852E-4	TGTGCCACCTGGGACGGGCCCTCGAATTATTATAAGAAACTCTTT	CATWDGPSNYYKKLF	TRGV2	.	TRGJ1	20	-1	-1	21
14	1.726157450218852E-4	TGTGCCACCTGGGACAGGTTGTCGAGTGATTGGATCAAGACGTTT	CATWDRLSSDWIKTF	TRGV3	.	TRGJP2	17	-1	-1	24
14	1.726157450218852E-4	TGTGCCACCTGGGACAAGTCCCCGAATTATTATAAGAAACTCTTT	CATWDKSPNYYKKLF	TRGV3	.	TRGJ1	15	-1	-1	22
14	1.726157450218852E-4	TGTGCTGCGTGGGATTGGGAGTGGGGGTGTAAGAAACTCTTT	CAAWDWEWGCKKLF	TRGV10	.	TRGJ1	15	-1	-1	29
14	1.726157450218852E-4	TGTGCTGCGTGGGATTATTGGCGAGTGGAGGGGAAACTCTTT	CAAWDYWRVEGKLF	TRGV10	.	TRGJ1	16	-1	-1	32
14	1.726157450218852E-4	TGTGCCTTGTCCGCAGACTTCCCTTATTATAAGAAACTCTTT	CALSADFPYYKKLF	TRGV9	.	TRGJ1	9	-1	-1	23
14	1.726157450218852E-4	TGTGCCTTGTGGGAGGTCCGGGGAGATTATAAGAAACTCTTT	CALWEVRGDYKKLF	TRGV9	.	TRGJ1	16	-1	-1	25
14	1.726157450218852E-4	TGTGCCTTGTGGGAGGTGCTCGGTTATTATAAGAAACTCTTT	CALWEVLGYYKKLF	TRGV9	.	TRGJ1	18	-1	-1	23
14	1.726157450218852E-4	TGTGCCTTGTGGGAGGTGCTCGATTATTATAAGAAACTCTTT	CALWEVLDYYKKLF	TRGV9	.	TRGJ1	18	-1	-1	19
14	1.726157450218852E-4	TGTGCCTTGTGGGAGGTGCTGAGGAATTATAAGAAACTCTTT	CALWEVLRNYKKLF	TRGV9	.	TRGJ1	18	-1	-1	25
14	1.726157450218852E-4	TGTGCCTTGTGGGAGGTGCGTTATTATTATAAGAAACTCTTT	CALWEVRYYYKKLF	TRGV9	.	TRGJ1	18	-1	-1	22
14	1.726157450218852E-4	TGTGCCTTGTGGGAGGTGCGGGGATATTATAAGAAACTCTTT	CALWEVRGYYKKLF	TRGV9	.	TRGJ1	18	-1	-1	24
14	1.726157450218852E-4	TGTGCCTTGTGGGAGGTGCAGGATTATTATAAGAAACTCTTT	CALWEVQDYYKKLF	TRGV9	.	TRGJ1	19	-1	-1	22
14	1.726157450218852E-4	TGTGCCTTGTGGGAGGTGCAACTTTATTATAAGAAACTCTTT	CALWEVQLYYKKLF	TRGV9	.	TRGJ1	22	-1	-1	23
14	1.726157450218852E-4	TGTGCCTTGTGGGAGGTGCAAGTTGGATATAAGAAACTCTTT	CALWEVQVGYKKLF	TRGV9	.	TRGJ1	19	-1	-1	27
14	1.726157450218852E-4	TGTGCCTTGTGGGAGGTGCAAGGGTATTATAAGAAACTCTTT	CALWEVQGYYKKLF	TRGV9	.	TRGJ1	19	-1	-1	24
14	1.726157450218852E-4	TGTGCCTTGTGGGAGGTGGGTCCGGATTATAAGAAACTCTTT	CALWEVGPDYKKLF	TRGV9	.	TRGJ1	17	-1	-1	25
14	1.726157450218852E-4	TGTGCCTTGTGGGAGGCTCAAAATTATTATAAGAAACTCTTT	CALWEAQNYYKKLF	TRGV9	.	TRGJ1	15	-1	-1	21
14	1.726157450218852E-4	TGTGCCTTGTGGGAGGCCGACCGATATTATAAGAAACTCTTT	CALWEADRYYKKLF	TRGV9	.	TRGJ1	15	-1	-1	24
14	1.726157450218852E-4	TGTGCCTTGTGGGAGGGAACGGATTATTATAAGAAACTCTTT	CALWEGTDYYKKLF	TRGV9	.	TRGJ1	15	-1	-1	19
14	1.726157450218852E-4	TGTGCCTTGTGGGAGACTGCTGGGATTTATAAGAAACTCTTT	CALWETAGIYKKLF	TRGV9	.	TRGJ1	14	-1	-1	26
14	1.726157450218852E-4	TGTGCCTTGTGGGAGACCCCCTCTTATTATAAGAAACTCTTT	CALWETPSYYKKLF	TRGV9	.	TRGJ1	14	-1	-1	23
14	1.726157450218852E-4	TGTGCCTTGCCCCCTGATACCACTGGTTGGTTCAAGATATTT	CALPPDTTGWFKIF	TRGV9	.	TRGJP1	8	-1	-1	16
14	1.726157450218852E-4	TGTGCTGCGTGGGATTCTGGGGGGGATAAGAAACTCTTT	CAAWDSGGDKKLF	TRGV10	.	TRGJ1	15	-1	-1	25
14	1.726157450218852E-4	TGTGCTGCGTGGGATTCCCCCCAGGATAAGAAACTCTTT	CAAWDSPQDKKLF	TRGV10	.	TRGJ1	15	-1	-1	25
14	1.726157450218852E-4	TGTGCTGCGTGGGATTACTATAAGTATAAGAAACTCTTT	CAAWDYYKYKKLF	TRGV10	.	TRGJ2	17	-1	-1	24
14	1.726157450218852E-4	TGTGCTGCGTGGGATTACGGGTTAGCGAAGAAACTCTTT	CAAWDYGLAKKLF	TRGV10	.	TRGJ1	18	-1	-1	27
14	1.726157450218852E-4	TGTGCTGCGTGGGATCCCACTGGTTGGTTCAAGATATTT	CAAWDPTGWFKIF	TRGV10	.	TRGJP1	14	-1	-1	13
14	1.726157450218852E-4	TGTGCCTTGTTATGCCTGAATTATTATAAGAAACTCTTT	CALLCLNYYKKLF	TRGV9	.	TRGJ1	9	-1	-1	17
14	1.726157450218852E-4	TGTGCCTTGTGGGTCGAGATTTATTATAAGAAACTCTTT	CALWVEIYYKKLF	TRGV9	.	TRGJ1	12	-1	-1	17
14	1.726157450218852E-4	TGTGCCTTGTGGGTACCTGTATATTATAAGAAACTCTTT	CALWVPVYYKKLF	TRGV9	.	TRGJ1	12	-1	-1	21
14	1.726157450218852E-4	TGTGCCTTGTGGGCAAAGTGGTATTATAAGAAACTCTTT	CALWAKWYYKKLF	TRGV9	.	TRGJ1	12	-1	-1	21
14	1.726157450218852E-4	TGTGCCTTGTGGGATCCCGAATATTATAAGAAACTCTTT	CALWDPEYYKKLF	TRGV9	.	TRGJ1	13	-1	-1	17
14	1.726157450218852E-4	TGTGCCTTGTGGGAGTTGTTCCCCAATAAGAAACTCTTT	CALWELFPNKKLF	TRGV9	.	TRGJ1	17	-1	-1	25
14	1.726157450218852E-4	TGTGCCTTGTGGGAGCCCCTGGGTTATAAGAAACTCTTT	CALWEPLGYKKLF	TRGV9	.	TRGJ1	14	-1	-1	23
14	1.726157450218852E-4	TGTGCCTTGTGGGAGCAAAATTATTATAAGAAACTCTTT	CALWEQNYYKKLF	TRGV9	.	TRGJ1	14	-1	-1	18
14	1.726157450218852E-4	TGTGCCTTGTGGGAGGTGTTGTGTTATAAGAAACTCTTT	CALWEVLCYKKLF	TRGV9	.	TRGJ1	17	-1	-1	23
14	1.726157450218852E-4	TGTGCCTTGTGGGAGGTGCGCGGTTATAAGAAACTCTTT	CALWEVRGYKKLF	TRGV9	.	TRGJ1	18	-1	-1	23
14	1.726157450218852E-4	TGTGCCTTGTGGGAGGTGCATTTTTATAAGAAACTCTTT	CALWEVHFYKKLF	TRGV9	.	TRGJ1	19	-1	-1	19
14	1.726157450218852E-4	TGTGCCTTGTGGGAGGTGCATGCCGATAAGAAACTCTTT	CALWEVHADKKLF	TRGV9	.	TRGJ1	19	-1	-1	25
14	1.726157450218852E-4	TGTGCCTTGTGGGAGGTGCAACGTTGGTTCAAGATATTT	CALWEVQRWFKIF	TRGV9	.	TRGJP1	19	-1	-1	22
14	1.726157450218852E-4	TGTGCCTTGTGGGAGGTGGAGTGTTATAAGAAACTCTTT	CALWEVECYKKLF	TRGV9	.	TRGJ1	17	-1	-1	23
14	1.726157450218852E-4	TGTGCCTTGTGGGAGGGTGATTATTATAAGAAACTCTTT	CALWEGDYYKKLF	TRGV9	.	TRGJ1	15	-1	-1	19
14	1.726157450218852E-4	TGTGCCTTGTGGGAGGGGGGTTATTATAAGAAACTCTTT	CALWEGGYYKKLF	TRGV9	.	TRGJ1	15	-1	-1	20
14	1.726157450218852E-4	TGTGCCTTGTGGACATTTCTTTATTATAAGAAACTCTTT	CALWTFLYYKKLF	TRGV9	.	TRGJ1	11	-1	-1	20
14	1.726157450218852E-4	TGTGCCCCCATAGGGACCACTGGTTGGTTCAAGATATTT	CAPIGTTGWFKIF	TRGV9	.	TRGJP1	5	-1	-1	15
14	1.726157450218852E-4	TGTGCCACCTGCATTACCACTGGTTGGTTCAAGATATTT	CATCITTGWFKIF	TRGV3	.	TRGJP1	10	-1	-1	14
14	1.726157450218852E-4	TGTGCTGCGTGGGTCCCCTCGGGTAAGAAACTCTTT	CAAWVPSGKKLF	TRGV10	.	TRGJ1	12	-1	-1	23
14	1.726157450218852E-4	TGTGCTGCGTGGGATTTTTATTATAAGAAACTCTTT	CAAWDFYYKKLF	TRGV10	.	TRGJ1	15	-1	-1	17
14	1.726157450218852E-4	TGTGCTGCGTGGGATTTGGGGGATAAGAAACTCTTT	CAAWDLGDKKLF	TRGV10	.	TRGJ1	15	-1	-1	22
14	1.726157450218852E-4	TGTGCTGCGTGGGATTCATGGGGTAAGAAACTCTTT	CAAWDSWGKKLF	TRGV10	.	TRGJ1	15	-1	-1	23
14	1.726157450218852E-4	TGTGCTGCGTGGGATTGTTATTATAAGAAACTCTTT	CAAWDCYYKKLF	TRGV10	.	TRGJ1	15	-1	-1	17
14	1.726157450218852E-4	TGTGCTGCGTGGGATTATAGGTATAAGAAACTCTTT	CAAWDYRYKKLF	TRGV10	.	TRGJ1	16	-1	-1	21
14	1.726157450218852E-4	TGTGCTGCGTGGGATGGTCATTATAAGAAACTCTTT	CAAWDGHYKKLF	TRGV10	.	TRGJ1	14	-1	-1	19
14	1.726157450218852E-4	TGTGCCTTGTGGCCGTCTTATTATAAGAAACTCTTT	CALWPSYYKKLF	TRGV9	.	TRGJ1	11	-1	-1	17
14	1.726157450218852E-4	TGTGCCTTGTGGGTGAATTATTATAAGAAACTCTTT	CALWVNYYKKLF	TRGV9	.	TRGJ2	12	-1	-1	14
14	1.726157450218852E-4	TGTGCCTTGTGGGGTATCGATTATAAGAAACTCTTT	CALWGIDYKKLF	TRGV9	.	TRGJ1	12	-1	-1	19
14	1.726157450218852E-4	TGTGCCTTGTGGGACCCTTATTATAAGAAACTCTTT	CALWDPYYKKLF	TRGV9	.	TRGJ1	13	-1	-1	17
14	1.726157450218852E-4	TGTGCCTTGTGGGAGCATTATTATAAGAAACTCTTT	CALWEHYYKKLF	TRGV9	.	TRGJ1	14	-1	-1	16
14	1.726157450218852E-4	TGTGCCTTGTGGGAGGTGTACTGGAAGAAACTCTTT	CALWEVYWKKLF	TRGV9	.	TRGJ1	20	-1	-1	24
14	1.726157450218852E-4	TGTGCCTTGTGGGAGGTGCTCTATAAGAAACTCTTT	CALWEVLYKKLF	TRGV9	.	TRGJ1	18	-1	-1	21
14	1.726157450218852E-4	TGTGCCTTGTGGGAGGTGGTGTATAAGAAACTCTTT	CALWEVVYKKLF	TRGV9	.	TRGJ1	17	-1	-1	21
14	1.726157450218852E-4	TGTGCCTTGTGGGAGGTGGATCCAAAGAAACTCTTT	CALWEVDPKKLF	TRGV9	.	TRGJ1	17	-1	-1	24
14	1.726157450218852E-4	TGTGCCTTGTGGGAGGTAGGATATAAGAAACTCTTT	CALWEVGYKKLF	TRGV9	.	TRGJ1	16	-1	-1	21
14	1.726157450218852E-4	TGTGCCTTGTGGGAGGCGAATTATAAGAAACTCTTT	CALWEANYKKLF	TRGV9	.	TRGJ1	15	-1	-1	19
14	1.726157450218852E-4	TGTGCCTTGTGGGAGGGGGGGTATAAGAAACTCTTT	CALWEGGYKKLF	TRGV9	.	TRGJ1	15	-1	-1	21
14	1.726157450218852E-4	TGTGCCTTGTGGGAGACCCAAGGGAAGAAACTCTTT	CALWETQGKKLF	TRGV9	.	TRGJ1	14	-1	-1	24
14	1.726157450218852E-4	TGTGCCACCTGGGACGGTTATTATAAGAAACTCTTT	CATWDGYYKKLF	TRGV2	.	TRGJ1	16	-1	-1	17
14	1.726157450218852E-4	TGTGCCACCTGGGACAATTATTATAAGAAACTCTTT	CATWDNYYKKLF	TRGV8	.	TRGJ1	13	-1	-1	15
14	1.726157450218852E-4	TGTGCTGCGTTGATAACCAGCAAGAAACTCTTT	CAALITSKKLF	TRGV10	.	TRGJ1	9	-1	-1	21
14	1.726157450218852E-4	TGTGCTGCGTGGGATTCGGGTAAGAAACTCTTT	CAAWDSGKKLF	TRGV10	.	TRGJ1	15	-1	-1	20
14	1.726157450218852E-4	TGTGCTGCGTGGGATTGGGCTAAGAAACTCTTT	CAAWDWAKKLF	TRGV10	.	TRGJ1	15	-1	-1	20
14	1.726157450218852E-4	TGTGCTGCGTGGGATTACTGTAGGAAACTCTTT	CAAWDYCRKLF	TRGV10	.	TRGJ1	21	-1	-1	13
14	1.726157450218852E-4	TGTGCTGCGTGGGATTACAGGGGGAAACTCTTT	CAAWDYRGKLF	TRGV10	.	TRGJ1	17	-1	-1	23
14	1.726157450218852E-4	TGTGCTGCGTGGGATCCCGAAAAGAAACTCTTT	CAAWDPEKKLF	TRGV10	.	TRGJ2	14	-1	-1	21
14	1.726157450218852E-4	TGTGCTGCGTGGGATCCGAATAAGAAACTCTTT	CAAWDPNKKLF	TRGV10	.	TRGJ1	14	-1	-1	19
14	1.726157450218852E-4	TGTGCTGCGTGGGATCGAGTTAAGAAACTCTTT	CAAWDRVKKLF	TRGV10	.	TRGJ2	14	-1	-1	20
14	1.726157450218852E-4	TGTGCCTTGTGGGGCAACTATAAGAAACTCTTT	CALWGNYKKLF	TRGV9	.	TRGJ1	12	-1	-1	18
14	1.726157450218852E-4	TGTGCCTTGTGGGATCTTTATAAGAAACTCTTT	CALWDLYKKLF	TRGV9	.	TRGJ1	13	-1	-1	17
14	1.726157450218852E-4	TGTGCCTTGTGGGATAGTGCGGAGAAACTCTTT	CALWDSAEKLF	TRGV9	.	TRGJ1	13	-1	-1	22
14	1.726157450218852E-4	TGTGCCTTGTGGGAGTGGAATAAGAAACTCTTT	CALWEWNKKLF	TRGV9	.	TRGJ1	14	-1	-1	19
14	1.726157450218852E-4	TGTGCCTACTCCCATTATTATAAGAAACTCTTT	CAYSHYYKKLF	TRGV9	.	TRGJ1	6	-1	-1	13
14	1.726157450218852E-4	TGTGCCACCTGGCCCTGGAATAAGAAACTCTTT	CATWPWNKKLF	TRGV4	.	TRGJ1	11	-1	-1	19
14	1.726157450218852E-4	TGTGCCACCTGGGGCAGGCCGGAGAAACTCTTT	CATWGRPEKLF	TRGV5P	.	TRGJ1	19	-1	-1	22
14	1.726157450218852E-4	TGTGCCACCTGGGACGGGCGAAAGAAACTCTTT	CATWDGRKKLF	TRGV2	.	TRGJ1	18	-1	-1	21
14	1.726157450218852E-4	TGTGCCACCTGGGACAGGCGGGGGAAACTCTTT	CATWDRRGKLF	TRGV7	.	TRGJ1	18	-1	-1	23
14	1.726157450218852E-4	TGTGCCACCTGGGACAGGCGGGAGAAACTCTTT	CATWDRREKLF	TRGV3	.	TRGJ1	18	-1	-1	22
14	1.726157450218852E-4	TGTGCCACCCGTTGTGATTGGATCAAGACGTTT	CATRCDWIKTF	TRGV2	.	TRGJP2	8	-1	-1	10
14	1.726157450218852E-4	TGTGCTGCCCGCCCAGATAAGAAACTCTTT	CAARPDKKLF	TRGV10	.	TRGJ1	7	-1	-1	16
14	1.726157450218852E-4	TGTGCTGCGTGCTCCATAAGGAAACTCTTT	CAACSIRKLF	TRGV10	.	TRGJ1	10	-1	-1	15
14	1.726157450218852E-4	TGTGCTGCGTGGTTTTATAAGAAACTCTTT	CAAWFYKKLF	TRGV10	.	TRGJ1	11	-1	-1	14
14	1.726157450218852E-4	TGTGCTGCGTGGTGCCATAAGAAACTCTTT	CAAWCHKKLF	TRGV10	.	TRGJ1	11	-1	-1	16
14	1.726157450218852E-4	TGTGCTGCGTGGCCCCTTGGGAAACTCTTT	CAAWPLGKLF	TRGV10	.	TRGJ1	11	-1	-1	20
14	1.726157450218852E-4	TGTGCTGCGTGGCACATGAAGAAACTCTTT	CAAWHMKKLF	TRGV10	.	TRGJ1	11	-1	-1	18
14	1.726157450218852E-4	TGTGCTGCGTGGGCTTATAAGAAACTCTTT	CAAWAYKKLF	TRGV10	.	TRGJ1	16	-1	-1	14
14	1.726157450218852E-4	TGTGCTGCGTGGGCTCTTAAGAAACTCTTT	CAAWALKKLF	TRGV10	.	TRGJ1	12	-1	-1	17
14	1.726157450218852E-4	TGTGCTGCGTGGGGCCCTAAGAAACTCTTT	CAAWGPKKLF	TRGV10	.	TRGJ1	12	-1	-1	17
14	1.726157450218852E-4	TGTGCTGCGTGGGGGTATAAGAAACTCTTT	CAAWGYKKLF	TRGV10	.	TRGJ1	12	-1	-1	15
14	1.726157450218852E-4	TGTGCTGCGTGGGATTTGGGGAAACTCTTT	CAAWDLGKLF	TRGV10	.	TRGJ1	15	-1	-1	20
14	1.726157450218852E-4	TGTGCTGCGTGGGATTTAAGGAAACTCTTT	CAAWDLRKLF	TRGV10	.	TRGJ1	15	-1	-1	13
14	1.726157450218852E-4	TGTGCTGCGTGGGATCGGAGGAAACTCTTT	CAAWDRRKLF	TRGV10	.	TRGJ1	14	-1	-1	20
14	1.726157450218852E-4	TGTGCTGCGTGGGAACCGAAGAAACTCTTT	CAAWEPKKLF	TRGV10	.	TRGJ1	13	-1	-1	18
14	1.726157450218852E-4	TGTGCTGCGTGGACTGATAAGAAACTCTTT	CAAWTDKKLF	TRGV10	.	TRGJ1	11	-1	-1	16
14	1.726157450218852E-4	TGTGCTGCGGGGCCGGGGTTCAAGATATTT	CAAGPGFKIF	TRGV10	.	TRGJP1	11	-1	-1	16
14	1.726157450218852E-4	TGTGCCTTGTTGTATTATAAGAAACTCTTT	CALLYYKKLF	TRGV9	.	TRGJ1	9	-1	-1	12
14	1.726157450218852E-4	TGTGCCTTGCCCTATTATAAGAAACTCTTT	CALPYYKKLF	TRGV9	.	TRGJ1	8	-1	-1	12
14	1.726157450218852E-4	TGTGCCTTGACTCCCAATAAGAAACTCTTT	CALTPNKKLF	TRGV9	.	TRGJ1	8	-1	-1	16
14	1.726157450218852E-4	TGTGCCTACACTGGTTGGTTCAAGATATTT	CAYTGWFKIF	TRGV10	.	TRGJP1	4	-1	-1	8
14	1.726157450218852E-4	TGTGCCACCTGGGAGGGGGAGAAACTCTTT	CATWEGEKLF	TRGV2	.	TRGJ1	17	-1	-1	19
14	1.726157450218852E-4	TGTGCCCTGGGGGATTCGAAACTCTTT	CALGDSKLF	TRGV9	.	TRGJ1	13	-1	-1	17
14	1.726157450218852E-4	TGTGCCACCTGGGATGAGAAACTCTTT	CATWDEKLF	TRGV4	.	TRGJ1	15	-1	-1	13
14	1.726157450218852E-4	TGTGCTGCGTGTAAGAAACTCTTT	CAACKKLF	TRGV10	.	TRGJ1	10	-1	-1	11
14	1.726157450218852E-4	TGTGCTGCTTGGAAACTCTTT	CAAWKLF	TRGV10	.	TRGJ1	11	-1	-1	11
14	1.726157450218852E-4	TGTGCCGGGGAGAAACTCTTT	CAGEKLF	TRGV10	.	TRGJ1	4	-1	-1	10
14	1.726157450218852E-4	TGTGTGCTCTTT	CVLF	TRGV10	.	TRGJ1	6	-1	-1	6
13	1.602860489488934E-4	TGTGCCTTGTGGGAGGTGTGGGGACGCAATCGAGAGTTGGGCAAAAAAATCAAGGTATTT	CALWEVWGRNRELGKKIKVF	TRGV9	.	TRGJP	17	-1	-1	32
13	1.602860489488934E-4	TGTGCCTTGTGGGAGACAATTGGGGCACAAGAGTTGGGCAAAAAAATCAAGGTATTT	CALWETIGAQELGKKIKVF	TRGV9	.	TRGJP	14	-1	-1	27
13	1.602860489488934E-4	TGTGCCTTGTGGGAGGCTACTTTCCCCCTAGCTCTTTATTATAAGAAACTCTTT	CALWEATFPLALYYKKLF	TRGV9	.	TRGJ1	15	-1	-1	35
13	1.602860489488934E-4	TGTGCCTTGTGGGAGGTCGTCTTGGGGTCCGTTTATTATAAGAAACTCTTT	CALWEVVLGSVYYKKLF	TRGV9	.	TRGJ1	16	-1	-1	32
13	1.602860489488934E-4	TGTGCCTTGTGGGAGGTGCACACCGAGTTGGGCAAAAAAATCAAGGTATTT	CALWEVHTELGKKIKVF	TRGV9	.	TRGJP	20	-1	-1	24
13	1.602860489488934E-4	TGTGCTGCGTGGGATTATGGGTGGGTGGATTATTATAAGAAACTCTTT	CAAWDYGWVDYYKKLF	TRGV10	.	TRGJ1	16	-1	-1	28
13	1.602860489488934E-4	TGTGCCTTGTGGGATCCGAGAGAGTTGGGCAAAAAAATCAAGGTATTT	CALWDPRELGKKIKVF	TRGV9	.	TRGJP	13	-1	-1	20
13	1.602860489488934E-4	TGTGCCTTGTGGGAGCCCCAAACTACTAATTATTATAAGAAACTCTTT	CALWEPQTTNYYKKLF	TRGV9	.	TRGJ1	14	-1	-1	27
13	1.602860489488934E-4	TGTGCCTTGTGGGAGGTGCTCTCTGCACTTCATTATAAGAAACTCTTT	CALWEVLSALHYKKLF	TRGV9	.	TRGJ1	18	-1	-1	31
13	1.602860489488934E-4	TGTGCCTTGTGGGAGGTGCAAGCCCTTAGGGATTATAAGAAACTCTTT	CALWEVQALRDYKKLF	TRGV9	.	TRGJ1	19	-1	-1	31
13	1.602860489488934E-4	TGTGCCTTGTGGGAGGCAGAGATCCTCGATTATTATAAGAAACTCTTT	CALWEAEILDYYKKLF	TRGV9	.	TRGJ1	15	-1	-1	25
13	1.602860489488934E-4	TGTGCTGCGTGGGTCTTGGCCCGCCGGGGGGAGAAGAAACTCTTT	CAAWVLARRGEKKLF	TRGV10	.	TRGJ1	12	-1	-1	33
13	1.602860489488934E-4	TGTGCCTTGTCCTACCTATTGACGAATTATTATAAGAAACTCTTT	CALSYLLTNYYKKLF	TRGV9	.	TRGJ1	9	-1	-1	22
13	1.602860489488934E-4	TGTGCCTTGTGGGTAATCGACCCGAATTATTATAAGAAACTCTTT	CALWVIDPNYYKKLF	TRGV9	.	TRGJ1	12	-1	-1	22
13	1.602860489488934E-4	TGTGCCTTGTGGGCCCTCGACCCCCGTTATTATAAGAAACTCTTT	CALWALDPRYYKKLF	TRGV9	.	TRGJ1	12	-1	-1	26
13	1.602860489488934E-4	TGTGCCTTGTGGGAGCGCCTCGGCACTGGTTGGTTCAAGATATTT	CALWERLGTGWFKIF	TRGV9	.	TRGJP1	14	-1	-1	23
13	1.602860489488934E-4	TGTGCCTTGTGGGAGGTGTCTTTTAAAGATTATAAGAAACTCTTT	CALWEVSFKDYKKLF	TRGV9	.	TRGJ1	17	-1	-1	28
13	1.602860489488934E-4	TGTGCCTTGTGGGAGGTGCCCCTCTGTTATTATAAGAAACTCTTT	CALWEVPLCYYKKLF	TRGV9	.	TRGJ1	23	-1	-1	26
13	1.602860489488934E-4	TGTGCCTTGTGGGAGGTGGGGGCAGGGGATTATAAGAAACTCTTT	CALWEVGAGDYKKLF	TRGV9	.	TRGJ1	17	-1	-1	28
13	1.602860489488934E-4	TGTGCCTTGTGGGAGGTGACTAATAGTGATTGGATCAAGACGTTT	CALWEVTNSDWIKTF	TRGV9	.	TRGJP2	17	-1	-1	20
13	1.602860489488934E-4	TGTGCCTTGTGGGAGGCTTGGAGATTGTCTTATAAGAAACTCTTT	CALWEAWRLSYKKLF	TRGV9	.	TRGJ1	15	-1	-1	29
13	1.602860489488934E-4	TGTGCCTTGTGGGAGGCGCTACTTAATTATTATAAGAAACTCTTT	CALWEALLNYYKKLF	TRGV9	.	TRGJ1	18	-1	-1	24
13	1.602860489488934E-4	TGTGCCTTGTGGGAGGGCCGCCGAAATTATTATAAGAAACTCTTT	CALWEGRRNYYKKLF	TRGV9	.	TRGJ1	15	-1	-1	24
13	1.602860489488934E-4	TGTGCCTTGTGGGAGGACCCCCGATTCGATTATAAGAAACTCTTT	CALWEDPRFDYKKLF	TRGV9	.	TRGJ1	15	-1	-1	28
13	1.602860489488934E-4	TGTGCCTTGTGGGAGGAACGTTTTTACTATTATAAGAAACTCTTT	CALWEERFYYYKKLF	TRGV9	.	TRGJ1	15	-1	-1	27
13	1.602860489488934E-4	TGTGCCTTGTGGGAGACCGGATCGAATTATTATAAGAAACTCTTT	CALWETGSNYYKKLF	TRGV9	.	TRGJ1	14	-1	-1	21
13	1.602860489488934E-4	TGTGCCTTGTGGGAGAACTATAGTAGTGATTGGATCAAGACGTTT	CALWENYSSDWIKTF	TRGV9	.	TRGJP2	14	-1	-1	18
13	1.602860489488934E-4	TGTGCTGCCCGTTACCACGGTTCGTCCCCTAAGAAACTCTTT	CAARYHGSSPKKLF	TRGV10	.	TRGJ1	7	-1	-1	29
13	1.602860489488934E-4	TGTGCTGCGTGGGATTATTTGAGCTATTATAAGAAACTCTTT	CAAWDYLSYYKKLF	TRGV10	.	TRGJ1	16	-1	-1	24
13	1.602860489488934E-4	TGTGCTGCGTGGGATTATGGGCTTTATTATAAGAAACTCTTT	CAAWDYGLYYKKLF	TRGV10	.	TRGJ1	16	-1	-1	23
13	1.602860489488934E-4	TGTGCTGCGTGGGACCCTTTGAATTATTATAAGAAACTCTTT	CAAWDPLNYYKKLF	TRGV10	.	TRGJ1	13	-1	-1	17
13	1.602860489488934E-4	TGTGCTGCGTGGGAGTATACCACTGGTTGGTTCAAGATATTT	CAAWEYTTGWFKIF	TRGV10	.	TRGJP1	16	-1	-1	8
13	1.602860489488934E-4	TGTGCTGCGTGGGAACATACCACTGGTTGGTTCAAGATATTT	CAAWEHTTGWFKIF	TRGV10	.	TRGJP1	13	-1	-1	16
13	1.602860489488934E-4	TGTGCCTTCCCATCCGGGCCGAATTATTATAAGAAACTCTTT	CAFPSGPNYYKKLF	TRGV9	.	TRGJ1	7	-1	-1	19
13	1.602860489488934E-4	TGTGCCTTGTGGGCCAGAGCACGTTATTATAAGAAACTCTTT	CALWARARYYKKLF	TRGV9	.	TRGJ1	12	-1	-1	23
13	1.602860489488934E-4	TGTGCCTTGTGGGAGTGGGATACGATTTATAAGAAACTCTTT	CALWEWDTIYKKLF	TRGV9	.	TRGJ1	14	-1	-1	26
13	1.602860489488934E-4	TGTGCCTTGTGGGAGCCAGCTCGTTATTATAAGAAACTCTTT	CALWEPARYYKKLF	TRGV9	.	TRGJ1	14	-1	-1	23
13	1.602860489488934E-4	TGTGCCTTGTGGGAGGTCCCGAATTATTATAAGAAACTCTTT	CALWEVPNYYKKLF	TRGV9	.	TRGJ1	16	-1	-1	19
13	1.602860489488934E-4	TGTGCCTTGTGGGAGGTCAGGAAAAAGAAAATCAAGGTATTT	CALWEVRKKKIKVF	TRGV9	.	TRGJP	16	-1	-1	23
13	1.602860489488934E-4	TGTGCCTTGTGGGAGGTGCTAGTAAGATATAAGAAACTCTTT	CALWEVLVRYKKLF	TRGV9	.	TRGJ1	18	-1	-1	27
13	1.602860489488934E-4	TGTGCCTTGTGGGAGGTGCCCCATTATTATAAGAAACTCTTT	CALWEVPHYYKKLF	TRGV9	.	TRGJ1	21	-1	-1	22
13	1.602860489488934E-4	TGTGCCTTGTGGGAGGTGCACCCTTTTTATAAGAAACTCTTT	CALWEVHPFYKKLF	TRGV9	.	TRGJ1	21	-1	-1	23
13	1.602860489488934E-4	TGTGCCTTGTGGGAGGTGGCTGGGGGAATAAAGAAACTCTTT	CALWEVAGGIKKLF	TRGV9	.	TRGJ1	17	-1	-1	30
13	1.602860489488934E-4	TGTGCCTTGTGGGAGGTAGTGGGTTATTATAAGAAACTCTTT	CALWEVVGYYKKLF	TRGV9	.	TRGJ1	16	-1	-1	23
13	1.602860489488934E-4	TGTGCCTTGTGGGAGGCCTCCCAATATTATAAGAAACTCTTT	CALWEASQYYKKLF	TRGV9	.	TRGJ1	15	-1	-1	24
13	1.602860489488934E-4	TGTGCCTTGTGGGAGGGTTTGAATTATTATAAGAAACTCTTT	CALWEGLNYYKKLF	TRGV9	.	TRGJ1	15	-1	-1	17
13	1.602860489488934E-4	TGTGCCTTGTGGGAGGGCGTCACTGGTTGGTTCAAGATATTT	CALWEGVTGWFKIF	TRGV9	.	TRGJP1	15	-1	-1	20
13	1.602860489488934E-4	TGTGCCTTGTGGGAGGGGAGGGGATATTATAAGAAACTCTTT	CALWEGRGYYKKLF	TRGV9	.	TRGJ1	15	-1	-1	24
13	1.602860489488934E-4	TGTGCCTTGTGGGAGGAGGGGGGAAATTATAAGAAACTCTTT	CALWEEGGNYKKLF	TRGV9	.	TRGJ1	15	-1	-1	25
13	1.602860489488934E-4	TGTGCCTTGTGGGAAGGGGTGACTTATTATAAGAAACTCTTT	CALWEGVTYYKKLF	TRGV9	.	TRGJ1	13	-1	-1	20
13	1.602860489488934E-4	TGTGCCTTGTGGGAAGATTCGAATTATTATAAGAAACTCTTT	CALWEDSNYYKKLF	TRGV9	.	TRGJ1	13	-1	-1	16
13	1.602860489488934E-4	TGTGCTGCGTCGATACCGGGGGGGTATGAGAAACTCTTT	CAASIPGGYEKLF	TRGV10	.	TRGJ1	9	-1	-1	24
13	1.602860489488934E-4	TGTGCTGCGTGGGCTAAACACGGGCCTAAGAAACTCTTT	CAAWAKHGPKKLF	TRGV10	.	TRGJ1	12	-1	-1	26
13	1.602860489488934E-4	TGTGCTGCGTGGGATTATCCTTACGGTAAGAAACTCTTT	CAAWDYPYGKKLF	TRGV10	.	TRGJ1	16	-1	-1	26
13	1.602860489488934E-4	TGTGCTGCGTGGGATTATCAACCCGCCAAGAAACTCTTT	CAAWDYQPAKKLF	TRGV10	.	TRGJ1	16	-1	-1	27
13	1.602860489488934E-4	TGTGCTGCGTGGGACCCCACTGGTTGGTTCAAGATATTT	CAAWDPTGWFKIF	TRGV10	.	TRGJP1	13	-1	-1	16
13	1.602860489488934E-4	TGTGCCTTGTGCCGACCGAATTATTATAAGAAACTCTTT	CALCRPNYYKKLF	TRGV9	.	TRGJ1	10	-1	-1	16
13	1.602860489488934E-4	TGTGCCTTGTGGGTCACCGATTATTATAAGAAACTCTTT	CALWVTDYYKKLF	TRGV9	.	TRGJ1	12	-1	-1	19
13	1.602860489488934E-4	TGTGCCTTGTGGGACGACGATTATTATAAGAAACTCTTT	CALWDDDYYKKLF	TRGV9	.	TRGJ1	13	-1	-1	19
13	1.602860489488934E-4	TGTGCCTTGTGGGAGCCCGTTTATTATAAGAAACTCTTT	CALWEPVYYKKLF	TRGV9	.	TRGJ1	14	-1	-1	20
13	1.602860489488934E-4	TGTGCCTTGTGGGAGCCACATTATTATAAGAAACTCTTT	CALWEPHYYKKLF	TRGV9	.	TRGJ1	14	-1	-1	19
13	1.602860489488934E-4	TGTGCCTTGTGGGAGCGGAATTATTATAAGAAACTCTTT	CALWERNYYKKLF	TRGV9	.	TRGJ1	14	-1	-1	17
13	1.602860489488934E-4	TGTGCCTTGTGGGAGGTCCCTTATTATAAGAAACTCTTT	CALWEVPYYKKLF	TRGV9	.	TRGJ1	16	-1	-1	20
13	1.602860489488934E-4	TGTGCCTTGTGGGAGGTGTGTGGTTATAAGAAACTCTTT	CALWEVCGYKKLF	TRGV9	.	TRGJ1	17	-1	-1	23
13	1.602860489488934E-4	TGTGCCTTGTGGGAGGTGCACCATTATAAGAAACTCTTT	CALWEVHHYKKLF	TRGV9	.	TRGJ1	21	-1	-1	22
13	1.602860489488934E-4	TGTGCCTTGTGGGAGGTGCAGGGTTATAAGAAACTCTTT	CALWEVQGYKKLF	TRGV9	.	TRGJ1	19	-1	-1	23
13	1.602860489488934E-4	TGTGCCTTGTGGGAGGTGCAATATTATAAGAAACTCTTT	CALWEVQYYKKLF	TRGV9	.	TRGJ1	19	-1	-1	21
13	1.602860489488934E-4	TGTGCCTTGTGGGAGGTGCAACATTATAAGAAACTCTTT	CALWEVQHYKKLF	TRGV9	.	TRGJ1	19	-1	-1	22
13	1.602860489488934E-4	TGTGCCTTGTGGGAGGTGAGCTATTATAAGAAACTCTTT	CALWEVSYYKKLF	TRGV9	.	TRGJ1	17	-1	-1	21
13	1.602860489488934E-4	TGTGCCTTGTGGGAGGTAGCTTATTATAAGAAACTCTTT	CALWEVAYYKKLF	TRGV9	.	TRGJ1	16	-1	-1	20
13	1.602860489488934E-4	TGTGCCTTGTGGGAGGCTCTCGAGGATAAGAAACTCTTT	CALWEALEDKKLF	TRGV9	.	TRGJ1	15	-1	-1	25
13	1.602860489488934E-4	TGTGCCTTGTGGGAGGCCGGGGGGTATAAGAAACTCTTT	CALWEAGGYKKLF	TRGV9	.	TRGJ1	15	-1	-1	24
13	1.602860489488934E-4	TGTGCCTTGTGGGAGGCACTGATTTATAAGAAACTCTTT	CALWEALIYKKLF	TRGV9	.	TRGJ1	15	-1	-1	23
13	1.602860489488934E-4	TGTGCCTTGTGGGAGGCACATGGCCTTAAGAAACTCTTT	CALWEAHGLKKLF	TRGV9	.	TRGJ1	15	-1	-1	26
13	1.602860489488934E-4	TGTGCCTTGTGGGAGAAACGGAATTATAAGAAACTCTTT	CALWEKRNYKKLF	TRGV9	.	TRGJ1	14	-1	-1	22
13	1.602860489488934E-4	TGTGCCTTGGGGGACCCGAACTATTATAAGAAACTCTTT	CALGDPNYYKKLF	TRGV9	.	TRGJ1	13	-1	-1	16
13	1.602860489488934E-4	TGTGCCTCGGTCGGGGCGCGTTATTATAAGAAACTCTTT	CASVGARYYKKLF	TRGV9	.	TRGJ1	6	-1	-1	20
13	1.602860489488934E-4	TGTGCCCCCTGCAAACGGGATTATTATAAGAAACTCTTT	CAPCKRDYYKKLF	TRGV9	.	TRGJ1	5	-1	-1	19
13	1.602860489488934E-4	TGTGCCACCTGGGACTGGAATTATTATAAGAAACTCTTT	CATWDWNYYKKLF	TRGV2	.	TRGJ1	17	-1	-1	17
13	1.602860489488934E-4	TGTGCCACCTGGGACGGGCCGTATTATAAGAAACTCTTT	CATWDGPYYKKLF	TRGV2	.	TRGJ1	19	-1	-1	21
13	1.602860489488934E-4	TGTGCCACCTGGGACGGGCCGGGTTATAAGAAACTCTTT	CATWDGPGYKKLF	TRGV2	.	TRGJ1	19	-1	-1	23
13	1.602860489488934E-4	TGTGCCACCTGGGACGGGCGAGGTTATAAGAAACTCTTT	CATWDGRGYKKLF	TRGV2	.	TRGJ1	18	-1	-1	23
13	1.602860489488934E-4	TGTGCCACCTGGGACAGGGATTATTATAAGAAACTCTTT	CATWDRDYYKKLF	TRGV5	.	TRGJ1	17	-1	-1	19
13	1.602860489488934E-4	TGTGCCACCTGGGACAAGAATTATTATAAGAAACTCTTT	CATWDKNYYKKLF	TRGV5	.	TRGJ1	15	-1	-1	17
13	1.602860489488934E-4	TGTGCTGCCCCCACCACTGGTTGGTTCAAGATATTT	CAAPTTGWFKIF	TRGV10	.	TRGJP1	7	-1	-1	12
13	1.602860489488934E-4	TGTGCTGCGTGGGCCCATCTTCATAAGAAACTCTTT	CAAWAHLHKKLF	TRGV10	.	TRGJ1	12	-1	-1	22
13	1.602860489488934E-4	TGTGCTGCGTGGGATTTCCCCTATAAGAAACTCTTT	CAAWDFPYKKLF	TRGV10	.	TRGJ1	15	-1	-1	21
13	1.602860489488934E-4	TGTGCTGCGTGGGATTCGGTGTATAAGAAACTCTTT	CAAWDSVYKKLF	TRGV10	.	TRGJ1	15	-1	-1	21
13	1.602860489488934E-4	TGTGCTGCGTGGGATTGGATCCTGGGGAAACTCTTT	CAAWDWILGKLF	TRGV10	.	TRGJ1	15	-1	-1	26
13	1.602860489488934E-4	TGTGCTGCGTGGGATCTTTATGAGAAGAAACTCTTT	CAAWDLYEKKLF	TRGV10	.	TRGJ1	14	-1	-1	17
13	1.602860489488934E-4	TGTGCTGCGTGGGATCCCCCAAGGGAGAAACTCTTT	CAAWDPPREKLF	TRGV10	.	TRGJ1	14	-1	-1	25
13	1.602860489488934E-4	TGTGCTGCGTGGGATCCCGACCATAAGAAACTCTTT	CAAWDPDHKKLF	TRGV10	.	TRGJ1	14	-1	-1	22
13	1.602860489488934E-4	TGTGCTGCGTGGGATCGATGTTATAAGAAACTCTTT	CAAWDRCYKKLF	TRGV10	.	TRGJ1	14	-1	-1	20
13	1.602860489488934E-4	TGTGCTGCGTGGGATAGTGGTTATAAGAAACTCTTT	CAAWDSGYKKLF	TRGV10	.	TRGJ1	14	-1	-1	20
13	1.602860489488934E-4	TGTGCTGCGTGGGATAGAAGTTGGTTCAAGATATTT	CAAWDRSWFKIF	TRGV10	.	TRGJP1	14	-1	-1	19
13	1.602860489488934E-4	TGTGCTGCGTGGGACCCTGATTATAAGAAACTCTTT	CAAWDPDYKKLF	TRGV10	.	TRGJ1	13	-1	-1	19
13	1.602860489488934E-4	TGTGCTGCGTGGGACCCGTGGTATAAGAAACTCTTT	CAAWDPWYKKLF	TRGV10	.	TRGJ1	13	-1	-1	21
13	1.602860489488934E-4	TGTGCTGCGTGGGAGGATGCGGATAAGAAACTCTTT	CAAWEDADKKLF	TRGV10	.	TRGJ1	13	-1	-1	22
13	1.602860489488934E-4	TGTGCTGCGTGGGAGAATTATTATAAGAAACTCTTT	CAAWENYYKKLF	TRGV10	.	TRGJ1	13	-1	-1	14
13	1.602860489488934E-4	TGTGCCTTGTGCCGGACTTATTATAAGAAACTCTTT	CALCRTYYKKLF	TRGV9	.	TRGJ1	10	-1	-1	14
13	1.602860489488934E-4	TGTGCCTTGTGGGAGTGTTATTATAAGAAACTCTTT	CALWECYYKKLF	TRGV9	.	TRGJ1	14	-1	-1	17
13	1.602860489488934E-4	TGTGCCTTGTGGGAGGTCCGTTATAAGAAACTCTTT	CALWEVRYKKLF	TRGV9	.	TRGJ1	16	-1	-1	20
13	1.602860489488934E-4	TGTGCCTTGTGGGAGGTGTTCTATAAGAAACTCTTT	CALWEVFYKKLF	TRGV9	.	TRGJ1	17	-1	-1	21
13	1.602860489488934E-4	TGTGCCTTGTGGGAGGTGTTATATAAGAAACTCTTT	CALWEVLYKKLF	TRGV9	.	TRGJ1	17	-1	-1	18
13	1.602860489488934E-4	TGTGCCTTGTGGGAGGTGCCTCCCAGTAGACTCTTT	CALWEVPPSRLF	TRGV9	.	TRGJ1	24	-1	-1	29
13	1.602860489488934E-4	TGTGCCTTGTGGGAGGGGGGTTATAAGAAACTCTTT	CALWEGGYKKLF	TRGV9	.	TRGJ1	15	-1	-1	20
13	1.602860489488934E-4	TGTGCCTTGTGGGAGATCCTTGGGGAGAAACTCTTT	CALWEILGEKLF	TRGV9	.	TRGJ1	14	-1	-1	25
13	1.602860489488934E-4	TGTGCCTTGCAAGCCTTTTATTATAAGAAACTCTTT	CALQAFYYKKLF	TRGV9	.	TRGJ1	8	-1	-1	17
13	1.602860489488934E-4	TGTGCCTCCAAAGCTCTTTATTATAAGAAACTCTTT	CASKALYYKKLF	TRGV9	.	TRGJ1	6	-1	-1	17
13	1.602860489488934E-4	TGTGCCACCTGGGGGAATTATTATAAGAAACTCTTT	CATWGNYYKKLF	TRGV4	.	TRGJ1	12	-1	-1	14
13	1.602860489488934E-4	TGTGCTGCCCAAGCGAGGTATAAGAAACTCTTT	CAAQARYKKLF	TRGV10	.	TRGJ1	7	-1	-1	18
13	1.602860489488934E-4	TGTGCTGCCGAATCAGGGTATGAGAAACTCTTT	CAAESGYEKLF	TRGV10	.	TRGJ1	7	-1	-1	18
13	1.602860489488934E-4	TGTGCTGCGTGGCCTCACCCCGAGAAACTCTTT	CAAWPHPEKLF	TRGV10	.	TRGJ1	11	-1	-1	22
13	1.602860489488934E-4	TGTGCTGCGTGGCCCCGAGTCGGGAAACTCTTT	CAAWPRVGKLF	TRGV10	.	TRGJ1	11	-1	-1	23
13	1.602860489488934E-4	TGTGCTGCGTGGGCTTCCTTAAAGAAACTCTTT	CAAWASLKKLF	TRGV10	.	TRGJ1	21	-1	-1	18
13	1.602860489488934E-4	TGTGCTGCGTGGGCCTATTATAAGAAACTCTTT	CAAWAYYKKLF	TRGV10	.	TRGJ1	12	-1	-1	15
13	1.602860489488934E-4	TGTGCTGCGTGGGGACCTAATAAGAAACTCTTT	CAAWGPNKKLF	TRGV10	.	TRGJ1	12	-1	-1	19
13	1.602860489488934E-4	TGTGCTGCGTGGGATTATAGTGGGAAACTCTTT	CAAWDYSGKLF	TRGV10	.	TRGJ1	16	-1	-1	23
13	1.602860489488934E-4	TGTGCTGCGTGGGATCTGTATAAGAAACTCTTT	CAAWDLYKKLF	TRGV10	.	TRGJ1	14	-1	-1	18
13	1.602860489488934E-4	TGTGCTGCGTGGGATCGATTTAAGAAACTCTTT	CAAWDRFKKLF	TRGV10	.	TRGJ1	14	-1	-1	17
13	1.602860489488934E-4	TGTGCTGCGGCCCCCTCCCTGAAGAAACTCTTT	CAAAPSLKKLF	TRGV10	.	TRGJ2	8	-1	-1	21
13	1.602860489488934E-4	TGTGCCTTGTGGGTTTATTATAAGAAACTCTTT	CALWVYYKKLF	TRGV9	.	TRGJ1	12	-1	-1	14
13	1.602860489488934E-4	TGTGCCTTGTGGGACCATAATAAGAAACTCTTT	CALWDHNKKLF	TRGV9	.	TRGJ1	13	-1	-1	16
13	1.602860489488934E-4	TGTGCCTTGTGGGAGTCTTATAAGAAACTCTTT	CALWESYKKLF	TRGV9	.	TRGJ1	14	-1	-1	17
13	1.602860489488934E-4	TGTGCCTTGTGGGAGTGCTATAAGAAACTCTTT	CALWECYKKLF	TRGV9	.	TRGJ1	17	-1	-1	18
13	1.602860489488934E-4	TGTGCCTTGTGGGAGGTGCCTAGGAAACTCTTT	CALWEVPRKLF	TRGV9	.	TRGJ1	18	-1	-1	20
13	1.602860489488934E-4	TGTGCCTTGTGGGAGGGCATCAGGGAACTCTTT	CALWEGIRELF	TRGV9	.	TRGJ1	18	-1	-1	25
13	1.602860489488934E-4	TGTGCCTTGTGGGAGAGGCCTAAGAAACTCTTT	CALWERPKKLF	TRGV9	.	TRGJ1	14	-1	-1	20
13	1.602860489488934E-4	TGTGCCACCTGGGGTTATTATAAGAAACTCTTT	CATWGYYKKLF	TRGV3	.	TRGJ1	12	-1	-1	14
13	1.602860489488934E-4	TGTGCCACCTGGGATCATTATAAGAAACTCTTT	CATWDHYKKLF	TRGV8	.	TRGJ1	14	-1	-1	13
13	1.602860489488934E-4	TGTGCCACCTGGGATATTGCGAAGAAACTCTTT	CATWDIAKKLF	TRGV8	.	TRGJ1	15	-1	-1	21
13	1.602860489488934E-4	TGTGCCACCTGGGACCTCCCTTGGGGACTCTTT	CATWDLPWGLF	TRGV5	.	TRGJ1	14	-1	-1	26
13	1.602860489488934E-4	TGTGCCACCTGGGACGGGCGGGAGAAACTCTTT	CATWDGREKLF	TRGV2	.	TRGJ1	18	-1	-1	22
13	1.602860489488934E-4	TGTGCCACCTGGGACGGAGATAAGAAACTCTTT	CATWDGDKKLF	TRGV2	.	TRGJ1	16	-1	-1	19
13	1.602860489488934E-4	TGTGCCACCTGGGACAGGCCTGGGAAACTCTTT	CATWDRPGKLF	TRGV5	.	TRGJ1	21	-1	-1	23
13	1.602860489488934E-4	TGTGCTGCGTGCCCCCCCTCAAAACTCTTT	CAACPPSKLF	TRGV10	.	TRGJ1	10	-1	-1	21
13	1.602860489488934E-4	TGTGCTGCGTGGGTTGTGGGGAAACTCTTT	CAAWVVGKLF	TRGV10	.	TRGJ1	12	-1	-1	20
13	1.602860489488934E-4	TGTGCTGCGTGGGCCTGGAGGAAACTCTTT	CAAWAWRKLF	TRGV10	.	TRGJ1	12	-1	-1	20
13	1.602860489488934E-4	TGTGCTGCGTGGGATTGGGGGAAACTCTTT	CAAWDWGKLF	TRGV10	.	TRGJ1	15	-1	-1	20
13	1.602860489488934E-4	TGTGCTGCGTGGGATTATCAGAAACTCTTT	CAAWDYQKLF	TRGV10	.	TRGJ1	16	-1	-1	13
13	1.602860489488934E-4	TGTGCTGCGTGGGATGGTGAGAAACTCTTT	CAAWDGEKLF	TRGV10	.	TRGJ1	14	-1	-1	19
13	1.602860489488934E-4	TGTGCTGCGTGGGACGAGGGGAAACTCTTT	CAAWDEGKLF	TRGV10	.	TRGJ1	13	-1	-1	20
13	1.602860489488934E-4	TGTGCTGCGTGGGAATTTAAGAAACTCTTT	CAAWEFKKLF	TRGV10	.	TRGJ1	13	-1	-1	14
13	1.602860489488934E-4	TGTGCTGCGAATTATTATAAGAAACTCTTT	CAANYYKKLF	TRGV10	.	TRGJ1	8	-1	-1	7
13	1.602860489488934E-4	TGTGCCTTGTTTTATTATAAGAAACTCTTT	CALFYYKKLF	TRGV9	.	TRGJ1	9	-1	-1	11
13	1.602860489488934E-4	TGTGCCTTGTCTTATTATAAGAAACTCTTT	CALSYYKKLF	TRGV9	.	TRGJ1	9	-1	-1	11
13	1.602860489488934E-4	TGTGCCTTGTGGGAGGTCCAGAAACTCTTT	CALWEVQKLF	TRGV9	.	TRGJ1	19	-1	-1	19
13	1.602860489488934E-4	TGTGCCTTGTACGCTTATAAGAAACTCTTT	CALYAYKKLF	TRGV9	.	TRGJ1	9	-1	-1	14
13	1.602860489488934E-4	TGTGCCCCTAGTTTTTATAAGAAACTCTTT	CAPSFYKKLF	TRGV9	.	TRGJ1	5	-1	-1	11
13	1.602860489488934E-4	TGTGCCACCTGGGATCATAAGAAACTCTTT	CATWDHKKLF	TRGV8	.	TRGJ1	14	-1	-1	13
13	1.602860489488934E-4	GTGACGGGGGGATATTATAAGAAACTCTTT	VTGGYYKKLF	TRGV9	.	TRGJ1	2	-1	-1	12
13	1.602860489488934E-4	TGTGCTGCCAAAGCTAAGAAACTCTTT	CAAKAKKLF	TRGV10	.	TRGJ1	7	-1	-1	14
13	1.602860489488934E-4	TGTGCTGCGTGGTATAAGAAACTCTTT	CAAWYKKLF	TRGV10	.	TRGJ1	14	-1	-1	12
13	1.602860489488934E-4	TGTGCTGCGTGGCTTAAGAAACTCTTT	CAAWLKKLF	TRGV10	.	TRGJ1	11	-1	-1	14
13	1.602860489488934E-4	TGTGCTGCGTGGGGCAAGAAACTCTTT	CAAWGKKLF	TRGV10	.	TRGJ1	12	-1	-1	15
13	1.602860489488934E-4	TGTGCTGCGTGGGATCAGAAACTCTTT	CAAWDQKLF	TRGV10	.	TRGJ1	14	-1	-1	13
13	1.602860489488934E-4	TGTGCTGCGTGGGAAAAGAAACTCTTT	CAAWEKKLF	TRGV10	.	TRGJ1	13	-1	-1	15
13	1.602860489488934E-4	TGTGCTGCGTACGCTAAGAAACTCTTT	CAAYAKKLF	TRGV10	.	TRGJ1	9	-1	-1	14
13	1.602860489488934E-4	TGTGCTGCGATGGAGGGGAAACTCTTT	CAAMEGKLF	TRGV10	.	TRGJ1	12	-1	-1	17
13	1.602860489488934E-4	TGTGCCACCTGGTTGTTGAAACTCTTT	CATWLLKLF	TRGV8	.	TRGJ1	11	-1	-1	17
13	1.602860489488934E-4	TGTGCCACCTGGGACAGGCAGCTCTTT	CATWDRQLF	TRGV3	.	TRGJ1	18	-1	-1	21
13	1.602860489488934E-4	TGTGCCACCTATTATAAGAAACTCTTT	CATYYKKLF	TRGV4	.	TRGJ1	9	-1	-1	9
13	1.602860489488934E-4	CGTGCTGCGTGGGAGATGAAACTCTTT	RAAWEMKLF	TRGV10	.	TRGJ1	13	-1	-1	17
13	1.602860489488934E-4	TGTGCTCCCGAGAAGAAACTCTTT	CAPEKKLF	TRGV10	.	TRGJ1	5	-1	-1	12
13	1.602860489488934E-4	TGTGCTGCGTGGGTGAAACTCTTT	CAAWVKLF	TRGV10	.	TRGJ1	12	-1	-1	14
13	1.602860489488934E-4	TGTGCTGCGTGGGCGAAACTCTTT	CAAWAKLF	TRGV10	.	TRGJ1	12	-1	-1	14
13	1.602860489488934E-4	TGTGCTGCGTGGGATGGACTCTTT	CAAWDGLF	TRGV10	.	TRGJ1	14	-1	-1	17
13	1.602860489488934E-4	TGTGCTGCGTACAAGAAACTCTTT	CAAYKKLF	TRGV10	.	TRGJ1	9	-1	-1	9
13	1.602860489488934E-4	TGTGCCACCTATAAGAAACTCTTT	CATYKKLF	TRGV4	.	TRGJ1	9	-1	-1	9
13	1.602860489488934E-4	TGTGCCACCTGGAAACTCTTT	CATWKLF	TRGV8	.	TRGJ1	11	-1	-1	11
13	1.602860489488934E-4	GAGAAACTCTTT	EKLF	TRGV10	.	TRGJ1	-1	-1	-1	1
12	1.479563528759016E-4	TGTGCCTTGTGGGAGCCCATTTTGGGCCAAGAGTTGGGCAAAAAAATCAAGGTATTT	CALWEPILGQELGKKIKVF	TRGV9	.	TRGJP	14	-1	-1	22
12	1.479563528759016E-4	TGTGCCTTGTGGGAGGTGTTCGTGCCCAACGCCTGGAATTATTATAAGAAACTCTTT	CALWEVFVPNAWNYYKKLF	TRGV9	.	TRGJ1	17	-1	-1	35
12	1.479563528759016E-4	TGTGCCTTGTGGGAGGTCCCTCATTGTATTATATGGGGGGCGGGGAAACTCTTT	CALWEVPHCIIWGAGKLF	TRGV9	.	TRGJ1	21	-1	-1	44
12	1.479563528759016E-4	TGTGCTGCGTGGGATTTTCGACGGTCATTTCTCGCCTGGTGGAAACTCTTT	CAAWDFRRSFLAWWKLF	TRGV10	.	TRGJ1	15	-1	-1	41
12	1.479563528759016E-4	TGTGCCTTGTGGGAGGTGCGGCTACGTACCACTGGTTGGTTCAAGATATTT	CALWEVRLRTTGWFKIF	TRGV9	.	TRGJP1	18	-1	-1	26
12	1.479563528759016E-4	TGTGCCTTGTGGGAGGTGAACCCCTCCCCGAATTATTATAAGAAACTCTTT	CALWEVNPSPNYYKKLF	TRGV9	.	TRGJ1	21	-1	-1	28
12	1.479563528759016E-4	TGTGCCTTGTGGGAGGCCCCGATCGGGTTGGGCAAAAAAATCAAGGTATTT	CALWEAPIGLGKKIKVF	TRGV9	.	TRGJP	15	-1	-1	26
12	1.479563528759016E-4	TGTGCCTTGTGGGAGTTGAGAGAGTTGGGCAAAAAAATCAAGGTATTT	CALWELRELGKKIKVF	TRGV9	.	TRGJP	17	-1	-1	20
12	1.479563528759016E-4	TGTGCCTTGTGGGAGGTTAAGCCAGAAATTTATTATAAGAAACTCTTT	CALWEVKPEIYYKKLF	TRGV9	.	TRGJ1	16	-1	-1	29
12	1.479563528759016E-4	TGTGCCTTGTGGGAGGTGGCAGAGTCGAGTTATTATAAGAAACTCTTT	CALWEVAESSYYKKLF	TRGV9	.	TRGJ1	17	-1	-1	24
12	1.479563528759016E-4	TGTGCCTTGTGGGAGGGAATATTCGCGAATTATTATAAGAAACTCTTT	CALWEGIFANYYKKLF	TRGV9	.	TRGJ1	15	-1	-1	25
12	1.479563528759016E-4	TGTGCCTTGTGGGAGATGAAAGAGTTGGGCAAAAAAATCAAGGTATTT	CALWEMKELGKKIKVF	TRGV9	.	TRGJP	17	-1	-1	19
12	1.479563528759016E-4	TGTGCCTTGTGGGAAGTTAAAGAGTTGGGCAAAAAAATCAAGGTATTT	CALWEVKELGKKIKVF	TRGV9	.	TRGJP	16	-1	-1	19
12	1.479563528759016E-4	TGTGCCACCTGGGATGAAAATAGTAGCGTGGCCGCTAAGAAACTCTTT	CATWDENSSVAAKKLF	TRGV4	.	TRGJ1	15	-1	-1	35
12	1.479563528759016E-4	TGTGGGGGAATCCCTTTGGGGCTCCCTGACTGTGTCAAGAAACTCTTT	CGGIPLGLPDCVKKLF	TRGV10	.	TRGJ1	3	-1	-1	36
12	1.479563528759016E-4	TGTGCTGCGTGGGATTCTTTACCCACTGGTTGGTTCAAGATATTT	CAAWDSLPTGWFKIF	TRGV10	.	TRGJP1	15	-1	-1	22
12	1.479563528759016E-4	TGTGCTGCGTGGGATTATAGGTTGTTGCGTTATAAGAAACTCTTT	CAAWDYRLLRYKKLF	TRGV10	.	TRGJ1	16	-1	-1	29
12	1.479563528759016E-4	TGTGCTGCGTGGGATTATAGGGTAACGTCTTATAAGAAACTCTTT	CAAWDYRVTSYKKLF	TRGV10	.	TRGJ1	16	-1	-1	29
12	1.479563528759016E-4	TGTGCTGCGTGGGATCTTAACCCCCCTTGTGGTAAGAAACTCTTT	CAAWDLNPPCGKKLF	TRGV10	.	TRGJ1	14	-1	-1	32
12	1.479563528759016E-4	TGTGCTGCGTGGGATCCTAAGCCGGGGGGTTATAAGAAACTCTTT	CAAWDPKPGGYKKLF	TRGV10	.	TRGJ1	14	-1	-1	29
12	1.479563528759016E-4	TGTGCTGCGTGGGAGCCGGTCGACACTGGTTGGTTCAAGATATTT	CAAWEPVDTGWFKIF	TRGV10	.	TRGJP1	13	-1	-1	23
12	1.479563528759016E-4	TGTGCCTTGTGGGAGGTCAAACCCTCCTATTATAAGAAACTCTTT	CALWEVKPSYYKKLF	TRGV9	.	TRGJ1	16	-1	-1	27
12	1.479563528759016E-4	TGTGCCTTGTGGGAGGTGTCCCCCAATTATTATAAGAAACTCTTT	CALWEVSPNYYKKLF	TRGV9	.	TRGJ1	17	-1	-1	24
12	1.479563528759016E-4	TGTGCCTTGTGGGAGGTGCCCACGAATTATTATAAGAAACTCTTT	CALWEVPTNYYKKLF	TRGV9	.	TRGJ1	18	-1	-1	22
12	1.479563528759016E-4	TGTGCCTTGTGGGAGGTGCGGAGCCTATATTATAAGAAACTCTTT	CALWEVRSLYYKKLF	TRGV9	.	TRGJ1	18	-1	-1	27
12	1.479563528759016E-4	TGTGCCTTGTGGGAGGTGCAGGGTTGGGATTATAAGAAACTCTTT	CALWEVQGWDYKKLF	TRGV9	.	TRGJ1	19	-1	-1	28
12	1.479563528759016E-4	TGTGCCTTGTGGGAGGTGCAGGGTCCTTATTATAAGAAACTCTTT	CALWEVQGPYYKKLF	TRGV9	.	TRGJ1	19	-1	-1	26
12	1.479563528759016E-4	TGTGCCTTGTGGGAGGTGACTCGATTTTATTATAAGAAACTCTTT	CALWEVTRFYYKKLF	TRGV9	.	TRGJ1	17	-1	-1	26
12	1.479563528759016E-4	TGTGCCTTGTGGGAGACGGCTCCGACTTATTATAAGAAACTCTTT	CALWETAPTYYKKLF	TRGV9	.	TRGJ1	14	-1	-1	22
12	1.479563528759016E-4	TGTGCCACCTGGGACGGGTATAGTAGTGATTGGATCAAGACGTTT	CATWDGYSSDWIKTF	TRGV2	.	TRGJP2	17	-1	-1	18
12	1.479563528759016E-4	TGTGCCACCTGGGACGGGCGGATCACTGGTTGGTTCAAGATATTT	CATWDGRITGWFKIF	TRGV2	.	TRGJP1	18	-1	-1	23
12	1.479563528759016E-4	TGTGCTGCGTGGGATTCTGGGGGGTCGGATAAGAAACTCTTT	CAAWDSGGSDKKLF	TRGV10	.	TRGJ1	15	-1	-1	28
12	1.479563528759016E-4	TGTGCTGCGTGGGATTATCCGGATTATTATAAGAAACTCTTT	CAAWDYPDYYKKLF	TRGV10	.	TRGJ1	16	-1	-1	13
12	1.479563528759016E-4	TGTGCTGCGTGGGATTACATGTTGGGTTATAAGAAACTCTTT	CAAWDYMLGYKKLF	TRGV10	.	TRGJ1	17	-1	-1	26
12	1.479563528759016E-4	TGTGCTGCGTGGGACCTTCCGAATTATTATAAGAAACTCTTT	CAAWDLPNYYKKLF	TRGV10	.	TRGJ1	13	-1	-1	19
12	1.479563528759016E-4	TGTGCCTTGTGTTCCTACCTCATTTATTATAAGAAACTCTTT	CALCSYLIYYKKLF	TRGV9	.	TRGJ1	10	-1	-1	23
12	1.479563528759016E-4	TGTGCCTTGTGTAGCCAATATGGTAATTATAAGAAACTCTTT	CALCSQYGNYKKLF	TRGV9	.	TRGJ1	10	-1	-1	25
12	1.479563528759016E-4	TGTGCCTTGTGGGCAATCCCAAATTATTATAAGAAACTCTTT	CALWAIPNYYKKLF	TRGV9	.	TRGJ1	12	-1	-1	21
12	1.479563528759016E-4	TGTGCCTTGTGGGAGTCCCAGAATTATTATAAGAAACTCTTT	CALWESQNYYKKLF	TRGV9	.	TRGJ1	14	-1	-1	20
12	1.479563528759016E-4	TGTGCCTTGTGGGAGGTTCCGAATTATTATAAGAAACTCTTT	CALWEVPNYYKKLF	TRGV9	.	TRGJ1	16	-1	-1	19
12	1.479563528759016E-4	TGTGCCTTGTGGGAGGTCCTGAATTATTATAAGAAACTCTTT	CALWEVLNYYKKLF	TRGV9	.	TRGJ1	16	-1	-1	20
12	1.479563528759016E-4	TGTGCCTTGTGGGAGGTCCCCGTCTATTATAAGAAACTCTTT	CALWEVPVYYKKLF	TRGV9	.	TRGJ1	16	-1	-1	24
12	1.479563528759016E-4	TGTGCCTTGTGGGAGGTGCTTGGTTATTATAAGAAACTCTTT	CALWEVLGYYKKLF	TRGV9	.	TRGJ1	18	-1	-1	23
12	1.479563528759016E-4	TGTGCCTTGTGGGAGGTGCTGGATCATTATAAGAAACTCTTT	CALWEVLDHYKKLF	TRGV9	.	TRGJ1	18	-1	-1	22
12	1.479563528759016E-4	TGTGCCTTGTGGGAGGTGCCTTACTTCAATAAGAAACTCTTT	CALWEVPYFNKKLF	TRGV9	.	TRGJ1	18	-1	-1	28
12	1.479563528759016E-4	TGTGCCTTGTGGGAGGTGCCCATTTATTATAAGAAACTCTTT	CALWEVPIYYKKLF	TRGV9	.	TRGJ1	18	-1	-1	23
12	1.479563528759016E-4	TGTGCCTTGTGGGAGGTGCGAATATATTATAAGAAACTCTTT	CALWEVRIYYKKLF	TRGV9	.	TRGJ1	18	-1	-1	18
12	1.479563528759016E-4	TGTGCCTTGTGGGAGGTGCATTCTTATTATAAGAAACTCTTT	CALWEVHSYYKKLF	TRGV9	.	TRGJ1	19	-1	-1	23
12	1.479563528759016E-4	TGTGCCTTGTGGGAGGTGCATCGTGATTATAAGAAACTCTTT	CALWEVHRDYKKLF	TRGV9	.	TRGJ1	19	-1	-1	25
12	1.479563528759016E-4	TGTGCCTTGTGGGAGGTGCAGGCAAATTATAAGAAACTCTTT	CALWEVQANYKKLF	TRGV9	.	TRGJ1	19	-1	-1	25
12	1.479563528759016E-4	TGTGCCTTGTGGGAGGTGACTTACTATTATAAGAAACTCTTT	CALWEVTYYYKKLF	TRGV9	.	TRGJ1	17	-1	-1	24
12	1.479563528759016E-4	TGTGCCTTGTGGGAGGCTGAAGAGGGTTATAAGAAACTCTTT	CALWEAEEGYKKLF	TRGV9	.	TRGJ1	15	-1	-1	26
12	1.479563528759016E-4	TGTGCCTTGTGGGAGGCGACCGATTATTATAAGAAACTCTTT	CALWEATDYYKKLF	TRGV9	.	TRGJ1	15	-1	-1	22
12	1.479563528759016E-4	TGTGCCTTGTGGGAGGATCCATTTTATTATAAGAAACTCTTT	CALWEDPFYYKKLF	TRGV9	.	TRGJ1	15	-1	-1	23
12	1.479563528759016E-4	TGTGCCTTGTGGGAGGACATGGGTTATTATAAGAAACTCTTT	CALWEDMGYYKKLF	TRGV9	.	TRGJ1	15	-1	-1	23
12	1.479563528759016E-4	TGTGCCTTGTGGGAGACCCCGAATTATTATAAGAAACTCTTT	CALWETPNYYKKLF	TRGV9	.	TRGJ1	14	-1	-1	19
12	1.479563528759016E-4	TGTGCCTGGAATAGGCGTCGGGTTTATTATAAGAAACTCTTT	CAWNRRRVYYKKLF	TRGV9	.	TRGJ1	6	-1	-1	23
12	1.479563528759016E-4	TGTGCCACCTGGGACGGGCCGAATTATTATAAGAAACTCTTT	CATWDGPNYYKKLF	TRGV2	.	TRGJ1	19	-1	-1	19
12	1.479563528759016E-4	TGTGCCACCTGGGACAGGCCGAATTATTATAAGAAACTCTTT	CATWDRPNYYKKLF	TRGV3	.	TRGJ1	19	-1	-1	19
12	1.479563528759016E-4	TGTGCTGCGTGGGCTTACACTGGTTGGTTCAAGATATTT	CAAWAYTGWFKIF	TRGV10	.	TRGJP1	17	-1	-1	17
12	1.479563528759016E-4	TGTGCTGCGTGGGCGGGGGACCGGACCAAGAAACTCTTT	CAAWAGDRTKKLF	TRGV10	.	TRGJ1	12	-1	-1	27
12	1.479563528759016E-4	TGTGCTGCGTGGGATTTCGGCTATTATAAGAAACTCTTT	CAAWDFGYYKKLF	TRGV10	.	TRGJ1	18	-1	-1	21
12	1.479563528759016E-4	TGTGCTGCGTGGGATTTGGGCTATTATAAGAAACTCTTT	CAAWDLGYYKKLF	TRGV10	.	TRGJ2	15	-1	-1	21
12	1.479563528759016E-4	TGTGCTGCGTGGGATTCTGGGGGCTATAAGAAACTCTTT	CAAWDSGGYKKLF	TRGV10	.	TRGJ1	15	-1	-1	24
12	1.479563528759016E-4	TGTGCTGCGTGGGATTATTCGTTCGGTAAGAAACTCTTT	CAAWDYSFGKKLF	TRGV10	.	TRGJ1	16	-1	-1	26
12	1.479563528759016E-4	TGTGCTGCGTGGGATTATTGTCAGGTTGGGAAACTCTTT	CAAWDYCQVGKLF	TRGV10	.	TRGJ1	16	-1	-1	29
12	1.479563528759016E-4	TGTGCTGCGTGGGATTATTGGGGTTCGAAGAAACTCTTT	CAAWDYWGSKKLF	TRGV10	.	TRGJ1	16	-1	-1	27
12	1.479563528759016E-4	TGTGCTGCGTGGGATTATCCTTCTATCGAGAAACTCTTT	CAAWDYPSIEKLF	TRGV10	.	TRGJ1	16	-1	-1	28
12	1.479563528759016E-4	TGTGCTGCGTGGGATCTCCCACGTTATAAGAAACTCTTT	CAAWDLPRYKKLF	TRGV10	.	TRGJ1	14	-1	-1	23
12	1.479563528759016E-4	TGTGCTGCGTGGGATCCTGACCTACCTAAGAAACTCTTT	CAAWDPDLPKKLF	TRGV10	.	TRGJ1	14	-1	-1	26
12	1.479563528759016E-4	TGTGCTGCGTGGGATACCAATTATTATAAGAAACTCTTT	CAAWDTNYYKKLF	TRGV10	.	TRGJ1	14	-1	-1	18
12	1.479563528759016E-4	TGTGCTGCGTGGGATAAGGTGGTGAAGAAGAAACTCTTT	CAAWDKVVKKKLF	TRGV10	.	TRGJ1	14	-1	-1	27
12	1.479563528759016E-4	TGTGCTGCGTGGGATAAGGGTTTCTCGGAGAAACTCTTT	CAAWDKGFSEKLF	TRGV10	.	TRGJ1	14	-1	-1	28
12	1.479563528759016E-4	TGTGCTGCGTGGGATAAGAACTATTATAAGAAACTCTTT	CAAWDKNYYKKLF	TRGV10	.	TRGJ1	14	-1	-1	17
12	1.479563528759016E-4	TGTGCTGCGTGGGATAAAACGGTCATAGGGAAACTCTTT	CAAWDKTVIGKLF	TRGV10	.	TRGJ1	14	-1	-1	29
12	1.479563528759016E-4	TGTGCTGCGCGTAAAAGTAGCTATTATAAGAAACTCTTT	CAARKSSYYKKLF	TRGV10	.	TRGJ1	8	-1	-1	21
12	1.479563528759016E-4	TGTGCCTTCGTCCCACCCGGTTATTATAAGAAACTCTTT	CAFVPPGYYKKLF	TRGV9	.	TRGJ1	7	-1	-1	20
12	1.479563528759016E-4	TGTGCCTTGTGTGCCCGGAATTATTATAAGAAACTCTTT	CALCARNYYKKLF	TRGV9	.	TRGJ1	10	-1	-1	17
12	1.479563528759016E-4	TGTGCCTTGTGGGGGCCAAGTTATTATAAGAAACTCTTT	CALWGPSYYKKLF	TRGV9	.	TRGJ1	12	-1	-1	20
12	1.479563528759016E-4	TGTGCCTTGTGGGAGTCCCCTTATTATAAGAAACTCTTT	CALWESPYYKKLF	TRGV9	.	TRGJ1	14	-1	-1	20
12	1.479563528759016E-4	TGTGCCTTGTGGGAGTCGTTAAATTATAAGAAACTCTTT	CALWESLNYKKLF	TRGV9	.	TRGJ1	14	-1	-1	22
12	1.479563528759016E-4	TGTGCCTTGTGGGAGTATGGGATGGATAAGAAACTCTTT	CALWEYGMDKKLF	TRGV9	.	TRGJ1	14	-1	-1	25
12	1.479563528759016E-4	TGTGCCTTGTGGGAGCTCCTTTATTATAAGAAACTCTTT	CALWELLYYKKLF	TRGV9	.	TRGJ1	14	-1	-1	20
12	1.479563528759016E-4	TGTGCCTTGTGGGAGCTCGGTGTTAGCAAGAAACTCTTT	CALWELGVSKKLF	TRGV9	.	TRGJ2	14	-1	-1	27
12	1.479563528759016E-4	TGTGCCTTGTGGGAGGTTAGAGAATATAAGAAACTCTTT	CALWEVREYKKLF	TRGV9	.	TRGJ1	16	-1	-1	24
12	1.479563528759016E-4	TGTGCCTTGTGGGAGGTGTTATATTATAAGAAACTCTTT	CALWEVLYYKKLF	TRGV9	.	TRGJ1	17	-1	-1	21
12	1.479563528759016E-4	TGTGCCTTGTGGGAGGTGCTTCCTTATAAGAAACTCTTT	CALWEVLPYKKLF	TRGV9	.	TRGJ1	18	-1	-1	23
12	1.479563528759016E-4	TGTGCCTTGTGGGAGGTGCCATATTATAAGAAACTCTTT	CALWEVPYYKKLF	TRGV9	.	TRGJ1	18	-1	-1	21
12	1.479563528759016E-4	TGTGCCTTGTGGGAGGTGCGATATTATAAGAAACTCTTT	CALWEVRYYKKLF	TRGV9	.	TRGJ1	18	-1	-1	21
12	1.479563528759016E-4	TGTGCCTTGTGGGAGGTGGCTTATTATAAGAAACTCTTT	CALWEVAYYKKLF	TRGV9	.	TRGJ1	17	-1	-1	20
12	1.479563528759016E-4	TGTGCCTTGTGGGAGGTGATGGATTATAAGAAACTCTTT	CALWEVMDYKKLF	TRGV9	.	TRGJ1	17	-1	-1	22
12	1.479563528759016E-4	TGTGCCTTGTGGGAGGCCCGGGGTTATAAGAAACTCTTT	CALWEARGYKKLF	TRGV9	.	TRGJ1	15	-1	-1	23
12	1.479563528759016E-4	TGTGCCTTGTGGGAGGCGGATTATTATAAGAAACTCTTT	CALWEADYYKKLF	TRGV9	.	TRGJ1	15	-1	-1	16
12	1.479563528759016E-4	TGTGCCTTGTGGGAGGGTTGTTATTATAAGAAACTCTTT	CALWEGCYYKKLF	TRGV9	.	TRGJ1	15	-1	-1	20
12	1.479563528759016E-4	TGTGCCTTGTGGGAGGGCTTCGATTATAAGAAACTCTTT	CALWEGFDYKKLF	TRGV9	.	TRGJ1	15	-1	-1	22
12	1.479563528759016E-4	TGTGCCTTGTGGGAGGACCGTTATTATAAGAAACTCTTT	CALWEDRYYKKLF	TRGV9	.	TRGJ1	15	-1	-1	20
12	1.479563528759016E-4	TGTGCCTTGTGGGAGACCGCTTATTATAAGAAACTCTTT	CALWETAYYKKLF	TRGV9	.	TRGJ1	14	-1	-1	20
12	1.479563528759016E-4	TGTGCCTTGTGGGAGACGAATTATTATAAGAAACTCTTT	CALWETNYYKKLF	TRGV9	.	TRGJ1	14	-1	-1	16
12	1.479563528759016E-4	TGTGCCTTGTGGGAGAAGACTTATTATAAGAAACTCTTT	CALWEKTYYKKLF	TRGV9	.	TRGJ1	14	-1	-1	17
12	1.479563528759016E-4	TGTGCCACCTGGGACGTGAATTATTATAAGAAACTCTTT	CATWDVNYYKKLF	TRGV2	.	TRGJ1	15	-1	-1	17
12	1.479563528759016E-4	TGTGCTGCGTGGCCCCCTTATTATAAGAAACTCTTT	CAAWPPYYKKLF	TRGV10	.	TRGJ1	11	-1	-1	17
12	1.479563528759016E-4	TGTGCTGCGTGGGCTGTACATTATAAGAAACTCTTT	CAAWAVHYKKLF	TRGV10	.	TRGJ1	12	-1	-1	19
12	1.479563528759016E-4	TGTGCTGCGTGGGGGTGTTATTATAAGAAACTCTTT	CAAWGCYYKKLF	TRGV10	.	TRGJ2	12	-1	-1	17
12	1.479563528759016E-4	TGTGCTGCGTGGGATTCCTATTATAAGAAACTCTTT	CAAWDSYYKKLF	TRGV10	.	TRGJ1	15	-1	-1	18
12	1.479563528759016E-4	TGTGCTGCGTGGGATTATGGGGTTGGGAAACTCTTT	CAAWDYGVGKLF	TRGV10	.	TRGJ1	16	-1	-1	26
12	1.479563528759016E-4	TGTGCTGCGTGGGATTACTATTATAAGAAACTCTTT	CAAWDYYYKKLF	TRGV10	.	TRGJ1	17	-1	-1	18
12	1.479563528759016E-4	TGTGCTGCGTGGGATTACGGTTGGTTCAAGATATTT	CAAWDYGWFKIF	TRGV10	.	TRGJP1	18	-1	-1	18
12	1.479563528759016E-4	TGTGCTGCGTGGGATCTTTATATGCGGAAACTCTTT	CAAWDLYMRKLF	TRGV10	.	TRGJ1	14	-1	-1	26
12	1.479563528759016E-4	TGTGCTGCGTGGGATCCTATAGACGGGAAACTCTTT	CAAWDPIDGKLF	TRGV10	.	TRGJ1	14	-1	-1	26
12	1.479563528759016E-4	TGTGCTGCGTGGGATGGGTATTATAAGAAACTCTTT	CAAWDGYYKKLF	TRGV10	.	TRGJ1	14	-1	-1	18
12	1.479563528759016E-4	TGTGCTGCGTGGGATGGGGGGTGTAAGAAACTCTTT	CAAWDGGCKKLF	TRGV10	.	TRGJ1	14	-1	-1	23
12	1.479563528759016E-4	TGTGCTGCGTGGGATATACCCGATAAGAAACTCTTT	CAAWDIPDKKLF	TRGV10	.	TRGJ1	18	-1	-1	22
12	1.479563528759016E-4	TGTGCTGCGTGGGACCCTTTGTATAAGAAACTCTTT	CAAWDPLYKKLF	TRGV10	.	TRGJ1	13	-1	-1	21
12	1.479563528759016E-4	TGTGCTGCGTGGGAGATTTATTATAAGAAACTCTTT	CAAWEIYYKKLF	TRGV10	.	TRGJ1	13	-1	-1	14
12	1.479563528759016E-4	TGTGCTGCGTGGACTTTCGAGTATAAGAAACTCTTT	CAAWTFEYKKLF	TRGV10	.	TRGJ1	11	-1	-1	21
12	1.479563528759016E-4	TGTGCCTTGTCTCCCCTATCCCTTAAGAAACTCTTT	CALSPLSLKKLF	TRGV9	.	TRGJ1	9	-1	-1	23
12	1.479563528759016E-4	TGTGCCTTGTGGGAGCCCCCCTACAAGAAACTCTTT	CALWEPPYKKLF	TRGV9	.	TRGJ1	14	-1	-1	21
12	1.479563528759016E-4	TGTGCCTTGTGGGAGGCGTATTATAAGAAACTCTTT	CALWEAYYKKLF	TRGV9	.	TRGJ1	15	-1	-1	18
12	1.479563528759016E-4	TGTGCCTTGTGGGAGGCGCAAAATAAGAAACTCTTT	CALWEAQNKKLF	TRGV9	.	TRGJ1	19	-1	-1	22
12	1.479563528759016E-4	TGTGCCTTGTGGGAAGGAGATTATAAGAAACTCTTT	CALWEGDYKKLF	TRGV9	.	TRGJ1	13	-1	-1	19
12	1.479563528759016E-4	TGTGCCACCTGGTCGAATTATTATAAGAAACTCTTT	CATWSNYYKKLF	TRGV8	.	TRGJ1	11	-1	-1	12
12	1.479563528759016E-4	TGTGCCACCTGGGGTCATTATTATAAGAAACTCTTT	CATWGHYYKKLF	TRGV2	.	TRGJ1	12	-1	-1	16
12	1.479563528759016E-4	TGTGCCACCTGGGATAGTTATTATAAGAAACTCTTT	CATWDSYYKKLF	TRGV8	.	TRGJ1	16	-1	-1	17
12	1.479563528759016E-4	TGTGCCACCTGGGATAGGTATTATAAGAAACTCTTT	CATWDRYYKKLF	TRGV8	.	TRGJ1	17	-1	-1	18
12	1.479563528759016E-4	TGTGCCACCTGGGACGGGCGGTGGATCAAGACGTTT	CATWDGRWIKTF	TRGV2	.	TRGJP2	18	-1	-1	21
12	1.479563528759016E-4	TGTGCCACCTGGGACAGGGTCCGAGGGAAACTCTTT	CATWDRVRGKLF	TRGV5	.	TRGJ1	17	-1	-1	26
12	1.479563528759016E-4	TGCGCTTGTTCCCCAACTTATTATAAGAAACTCTTT	CACSPTYYKKLF	TRGV9	.	TRGJ1	8	-1	-1	17
12	1.479563528759016E-4	TGTGCTCCTTCCCCTACTTATAAGAAACTCTTT	CAPSPTYKKLF	TRGV9	.	TRGJ1	4	-1	-1	17
12	1.479563528759016E-4	TGTGCTGCGTTTGGGGTTGGTAAGAAACTCTTT	CAAFGVGKKLF	TRGV10	.	TRGJ1	9	-1	-1	20
12	1.479563528759016E-4	TGTGCTGCGTGGTTCACGCCGGGGAAACTCTTT	CAAWFTPGKLF	TRGV10	.	TRGJ1	11	-1	-1	23
12	1.479563528759016E-4	TGTGCTGCGTGGGTAGGTCCTAAGAAACTCTTT	CAAWVGPKKLF	TRGV10	.	TRGJ1	12	-1	-1	20
12	1.479563528759016E-4	TGTGCTGCGTGGGGTCAGAATAAGAAACTCTTT	CAAWGQNKKLF	TRGV10	.	TRGJ1	12	-1	-1	19
12	1.479563528759016E-4	TGTGCTGCGTGGGATTTCGATAAGAAACTCTTT	CAAWDFDKKLF	TRGV10	.	TRGJ1	22	-1	-1	19
12	1.479563528759016E-4	TGTGCTGCGTGGGATTTGGGTAAGAAACTCTTT	CAAWDLGKKLF	TRGV10	.	TRGJ1	15	-1	-1	20
12	1.479563528759016E-4	TGTGCTGCGTGGGATTGTTGGGGGAAACTCTTT	CAAWDCWGKLF	TRGV10	.	TRGJ1	15	-1	-1	23
12	1.479563528759016E-4	TGTGCTGCGTGGGATTGCGGGTGGAAACTCTTT	CAAWDCGWKLF	TRGV10	.	TRGJ1	18	-1	-1	23
12	1.479563528759016E-4	TGTGCTGCGTGGGATTGGGTTGGGAAACTCTTT	CAAWDWVGKLF	TRGV10	.	TRGJ1	15	-1	-1	23
12	1.479563528759016E-4	TGTGCTGCGTGGGATTATACCGAGAAACTCTTT	CAAWDYTEKLF	TRGV10	.	TRGJ1	16	-1	-1	22
12	1.479563528759016E-4	TGTGCTGCGTGGGATCCCTTGAAGAAACTCTTT	CAAWDPLKKLF	TRGV10	.	TRGJ1	14	-1	-1	21
12	1.479563528759016E-4	TGTGCTGCGTGGGATGCGACCAAGAAACTCTTT	CAAWDATKKLF	TRGV10	.	TRGJ1	14	-1	-1	21
12	1.479563528759016E-4	TGTGCTGCGTGGGATGGTTTTGGGAAACTCTTT	CAAWDGFGKLF	TRGV10	.	TRGJ1	14	-1	-1	23
12	1.479563528759016E-4	TGTGCTGCGTGGGAGTTAAATAAGAAACTCTTT	CAAWELNKKLF	TRGV10	.	TRGJ1	17	-1	-1	19
12	1.479563528759016E-4	TGTGCTGCGTGGGAGTCATGTAGGAAACTCTTT	CAAWESCRKLF	TRGV10	.	TRGJ1	13	-1	-1	20
12	1.479563528759016E-4	TGTGCTGCGCCCGATTCAGATAAGAAACTCTTT	CAAPDSDKKLF	TRGV10	.	TRGJ1	8	-1	-1	19
12	1.479563528759016E-4	TGTGCCTTGTCCCACTATGTAATGAAACTCTTT	CALSHYVMKLF	TRGV9	.	TRGJ1	9	-1	-1	19
12	1.479563528759016E-4	TGTGCCTTGTGGGAGGTGGATATCAAGATATTT	CALWEVDIKIF	TRGV9	.	TRGJP1	17	-1	-1	22
12	1.479563528759016E-4	TGTGCCTTGTGGGAGGCCAATAAGAAACTCTTT	CALWEANKKLF	TRGV9	.	TRGJ1	15	-1	-1	19
12	1.479563528759016E-4	TGTGCCTTGTGGGAGGATCATAAGAAACTCTTT	CALWEDHKKLF	TRGV9	.	TRGJ1	15	-1	-1	16
12	1.479563528759016E-4	TGTGCCTTGGGAGTGTTTTATAAGAAACTCTTT	CALGVFYKKLF	TRGV9	.	TRGJ1	8	-1	-1	17
12	1.479563528759016E-4	TGTGCCGGCTGGAATTATTATAAGAAACTCTTT	CAGWNYYKKLF	TRGV9	.	TRGJ1	5	-1	-1	11
12	1.479563528759016E-4	TGTGCCACCTGGGATGGTTATAAGAAACTCTTT	CATWDGYKKLF	TRGV4	.	TRGJ1	16	-1	-1	17
12	1.479563528759016E-4	TGTGCCACCTGGGACAGTTATAAGAAACTCTTT	CATWDSYKKLF	TRGV5	.	TRGJ1	16	-1	-1	17
12	1.479563528759016E-4	TGTGCCACCTGGGAGTTTTATAAGAAACTCTTT	CATWEFYKKLF	TRGV4	.	TRGJ1	13	-1	-1	17
12	1.479563528759016E-4	TGTGCTGCCCAACAGGCCCAGAAACTCTTT	CAAQQAQKLF	TRGV10	.	TRGJ1	7	-1	-1	19
12	1.479563528759016E-4	TGTGCTGCGTGCGACTATAAGAAACTCTTT	CAACDYKKLF	TRGV10	.	TRGJ2	16	-1	-1	15
12	1.479563528759016E-4	TGTGCTGCGTGGCTCCGGTGGAAACTCTTT	CAAWLRWKLF	TRGV10	.	TRGJ1	11	-1	-1	20
12	1.479563528759016E-4	TGTGCTGCGTGGGGGTATCAGAAACTCTTT	CAAWGYQKLF	TRGV10	.	TRGJ1	12	-1	-1	15
12	1.479563528759016E-4	TGTGCTGCGTGGGATTGTGGGAAACTCTTT	CAAWDCGKLF	TRGV10	.	TRGJ1	15	-1	-1	20
12	1.479563528759016E-4	TGTGCTGCGTGGGATTGCTTGAAACTCTTT	CAAWDCLKLF	TRGV10	.	TRGJ1	15	-1	-1	20
12	1.479563528759016E-4	TGTGCTGCGTGGGATCCTGGGAAACTCTTT	CAAWDPGKLF	TRGV10	.	TRGJ1	14	-1	-1	20
12	1.479563528759016E-4	TGTGCTGCGTGGGATCAGGAGAAACTCTTT	CAAWDQEKLF	TRGV10	.	TRGJ1	14	-1	-1	19
12	1.479563528759016E-4	TGTGCTGCGTGGGACCGTAAGAAACTCTTT	CAAWDRKKLF	TRGV10	.	TRGJ1	13	-1	-1	17
12	1.479563528759016E-4	TGTGCTGCGTGGGAGTTGGGGAAACTCTTT	CAAWELGKLF	TRGV10	.	TRGJ1	13	-1	-1	20
12	1.479563528759016E-4	TGTGCTGCGTGGATCTATAAGAAACTCTTT	CAAWIYKKLF	TRGV10	.	TRGJ1	11	-1	-1	15
12	1.479563528759016E-4	TGTGCCTTGGGTTATTATAAGAAACTCTTT	CALGYYKKLF	TRGV9	.	TRGJ1	8	-1	-1	11
12	1.479563528759016E-4	TGTGCCCCCCCGTATTATAAGAAACTCTTT	CAPPYYKKLF	TRGV9	.	TRGJ1	5	-1	-1	12
12	1.479563528759016E-4	TGTGCCACCTGGGATGGCGGGAAACTCTTT	CATWDGGKLF	TRGV4	.	TRGJ1	16	-1	-1	20
12	1.479563528759016E-4	TGTGCCACCTGGGACCATAAGAAACTCTTT	CATWDHKKLF	TRGV3	.	TRGJ1	14	-1	-1	16
12	1.479563528759016E-4	TGTGCCACCTGGGACGGGGAGAAACTCTTT	CATWDGEKLF	TRGV3	.	TRGJ1	17	-1	-1	19
12	1.479563528759016E-4	TGTGGTGCAGACGATCGTAAGAAACTCTTT	CGADDRKKLF	TRGV10	.	TRGJ1	7	-1	-1	17
12	1.479563528759016E-4	TGCGTTAGGGGTGATTGGATCAAGACGTTT	CVRGDWIKTF	TRGV8	.	TRGJP2	1	-1	-1	10
12	1.479563528759016E-4	TGTGCTGCCCTAACTAAGAAACTCTTT	CAALTKKLF	TRGV10	.	TRGJ1	7	-1	-1	14
12	1.479563528759016E-4	TGTGCTGCCGGTTGGTTCAAGATATTT	CAAGWFKIF	TRGV10	.	TRGJP1	7	-1	-1	9
12	1.479563528759016E-4	TGTGCTGCGTGGGGAGTGAAACTCTTT	CAAWGVKLF	TRGV10	.	TRGJ1	12	-1	-1	17
12	1.479563528759016E-4	TGTGCTGCGTGGGATATCAAACTCTTT	CAAWDIKLF	TRGV10	.	TRGJ1	14	-1	-1	18
12	1.479563528759016E-4	TGTGCTGCGTGGGATAAGAGTCTCTTT	CAAWDKSLF	TRGV10	.	TRGJ2	14	-1	-1	13
12	1.479563528759016E-4	TGTGCTGCGTGGACTAAGAAACTCTTT	CAAWTKKLF	TRGV10	.	TRGJ1	11	-1	-1	14
12	1.479563528759016E-4	TGTGCTGCACAGACTAAGAAACTCTTT	CAAQTKKLF	TRGV10	.	TRGJ1	7	-1	-1	14
12	1.479563528759016E-4	TGTGCCACCTGGCATAAGAAACTCTTT	CATWHKKLF	TRGV8	.	TRGJ1	15	-1	-1	13
12	1.479563528759016E-4	TGTGCCACCTGGGACGGGAAACTCTTT	CATWDGKLF	TRGV8	.	TRGJ1	13	-1	-1	17
12	1.479563528759016E-4	TGTGTCGTTTGGTTCAAGATATTT	CVVWFKIF	TRGV10	.	TRGJP1	3	-1	-1	8
12	1.479563528759016E-4	TGTGCTGCGAGGCTGGTACTCTTT	CAARLVLF	TRGV10	.	TRGJ1	11	-1	-1	17
11	1.356266568029098E-4	TGTGCTGCGTGGGATTATCGCCAACCCCAATCGGTTTATTATAAGAAACTCTTT	CAAWDYRQPQSVYYKKLF	TRGV10	.	TRGJ1	16	-1	-1	35
11	1.356266568029098E-4	TGTGCCTTGTGGGAGTTTTCTGGAGAAGAGTTGGGCAAAAAAATCAAGGTATTT	CALWEFSGEELGKKIKVF	TRGV9	.	TRGJP	14	-1	-1	25
11	1.356266568029098E-4	TGTGCCTTGTGGGAGGTGCTTGGGATTCCCGAGGATTATTATAAGAAACTCTTT	CALWEVLGIPEDYYKKLF	TRGV9	.	TRGJ1	18	-1	-1	34
11	1.356266568029098E-4	TGTGCCTTGTGGGAGGGGGGCAACAAGGAGTTGGGCAAAAAAATCAAGGTATTT	CALWEGGNKELGKKIKVF	TRGV9	.	TRGJP	15	-1	-1	23
11	1.356266568029098E-4	TGTGCCTTGTGGGAGGTGCTTGGTTTGAAGTATAATTATAAGAAACTCTTT	CALWEVLGLKYNYKKLF	TRGV9	.	TRGJ1	18	-1	-1	31
11	1.356266568029098E-4	TGTGCCTTGTGGGAGGTGCAAAGAGATACCACTGGTTGGTTCAAGATATTT	CALWEVQRDTTGWFKIF	TRGV9	.	TRGJP1	19	-1	-1	25
11	1.356266568029098E-4	TGTGCTGCGTGGGATTTTAGGGATACCACTGGTTGGTTCAAGATATTT	CAAWDFRDTTGWFKIF	TRGV10	.	TRGJP1	15	-1	-1	22
11	1.356266568029098E-4	TGTGCCTTGTGGGAGGTCCAATATACCACTGGTTGGTTCAAGATATTT	CALWEVQYTTGWFKIF	TRGV9	.	TRGJP1	19	-1	-1	20
11	1.356266568029098E-4	TGTGCCTTGTGGGAGGTGCAACCGAGGACTTATTATAAGAAACTCTTT	CALWEVQPRTYYKKLF	TRGV9	.	TRGJ1	19	-1	-1	26
11	1.356266568029098E-4	TGTGCCTTGTGGGAGGTGGATCCCCCGAATTATTATAAGAAACTCTTT	CALWEVDPPNYYKKLF	TRGV9	.	TRGJ1	17	-1	-1	25
11	1.356266568029098E-4	TGTGCCTTGTGGGAGGCCGCCCTCGGATTTTATTATAAGAAACTCTTT	CALWEAALGFYYKKLF	TRGV9	.	TRGJ1	15	-1	-1	29
11	1.356266568029098E-4	TGTGCCTTGTGGGAGGGTTACCTTGGGTTTTATTATAAGAAACTCTTT	CALWEGYLGFYYKKLF	TRGV9	.	TRGJ1	15	-1	-1	29
11	1.356266568029098E-4	TGTGCTGCGTGGGCCCGCGGGGCGAATTATTATAAGAAACTCTTT	CAAWARGANYYKKLF	TRGV10	.	TRGJ1	12	-1	-1	22
11	1.356266568029098E-4	TGTGCTGCGTGGGGCCAGAGGACCACTGGTTGGTTCAAGATATTT	CAAWGQRTTGWFKIF	TRGV10	.	TRGJP1	12	-1	-1	21
11	1.356266568029098E-4	TGTGCTGCGTGGGATTGGTTCTCCGATTATTATAAGAAACTCTTT	CAAWDWFSDYYKKLF	TRGV10	.	TRGJ1	15	-1	-1	25
11	1.356266568029098E-4	TGTGCTGCGTGGGATTATGTCCGGGGGTGCTATAAGAAACTCTTT	CAAWDYVRGCYKKLF	TRGV10	.	TRGJ1	19	-1	-1	30
11	1.356266568029098E-4	TGTGCTGCGTGGGATCCCCGGCCCATTTATTATAAGAAACTCTTT	CAAWDPRPIYYKKLF	TRGV10	.	TRGJ1	14	-1	-1	26
11	1.356266568029098E-4	TGTGCTGCGTGGGATGGCATGACCGCTTATTATAAGAAACTCTTT	CAAWDGMTAYYKKLF	TRGV10	.	TRGJ1	14	-1	-1	26
11	1.356266568029098E-4	TGTGCTGCGTGGGACAAATCCGCGGGGAATTATAAGAAACTCTTT	CAAWDKSAGNYKKLF	TRGV10	.	TRGJ1	13	-1	-1	28
11	1.356266568029098E-4	TGTGCCTTGTGGGAGTTACCTTCGAATTATTATAAGAAACTCTTT	CALWELPSNYYKKLF	TRGV9	.	TRGJ1	14	-1	-1	20
11	1.356266568029098E-4	TGTGCCTTGTGGGAGGTTGATACCACTGGTTGGTTCAAGATATTT	CALWEVDTTGWFKIF	TRGV9	.	TRGJP1	16	-1	-1	19
11	1.356266568029098E-4	TGTGCCTTGTGGGAGGTGCTGTTTGGATATTATAAGAAACTCTTT	CALWEVLFGYYKKLF	TRGV9	.	TRGJ1	18	-1	-1	27
11	1.356266568029098E-4	TGTGCCTTGTGGGAGGTGCCCGTAAAGTATTATAAGAAACTCTTT	CALWEVPVKYYKKLF	TRGV9	.	TRGJ1	18	-1	-1	24
11	1.356266568029098E-4	TGTGCCTTGTGGGAGGTGCGGGCGGGTTATTATAAGAAACTCTTT	CALWEVRAGYYKKLF	TRGV9	.	TRGJ1	18	-1	-1	26
11	1.356266568029098E-4	TGTGCCTTGTGGGAGGTGAAGATATTTTATTATAAGAAACTCTTT	CALWEVKIFYYKKLF	TRGV9	.	TRGJ1	17	-1	-1	26
11	1.356266568029098E-4	TGTGCCTTGTGGGAGGCCTCTGGCCATTATTATAAGAAACTCTTT	CALWEASGHYYKKLF	TRGV9	.	TRGJ1	15	-1	-1	25
11	1.356266568029098E-4	TGTGCCTTGTGGGAGGCCCTCTCGAATTATTATAAGAAACTCTTT	CALWEALSNYYKKLF	TRGV9	.	TRGJ1	15	-1	-1	21
11	1.356266568029098E-4	TGTGCCTTGTGGGAGGCCGTGGGATTTTATTATAAGAAACTCTTT	CALWEAVGFYYKKLF	TRGV9	.	TRGJ1	15	-1	-1	26
11	1.356266568029098E-4	TGTGCCTTGTGGGAGGAGCCATCGAATTATTATAAGAAACTCTTT	CALWEEPSNYYKKLF	TRGV9	.	TRGJ1	18	-1	-1	21
11	1.356266568029098E-4	TGTGCCACCTGGGACGGATATAGTAGTGATTGGATCAAGACGTTT	CATWDGYSSDWIKTF	TRGV2	.	TRGJP2	16	-1	-1	17
11	1.356266568029098E-4	TGTGCTGCGTGGGATCCTGGGGATTATTATAAGAAACTCTTT	CAAWDPGDYYKKLF	TRGV10	.	TRGJ1	14	-1	-1	22
11	1.356266568029098E-4	TGTGCTGCGTGGGATCGGTTGGGTTATTATAAGAAACTCTTT	CAAWDRLGYYKKLF	TRGV10	.	TRGJ1	14	-1	-1	23
11	1.356266568029098E-4	TGTGCTGCGTGGGATGCTCCCAATTATTATAAGAAACTCTTT	CAAWDAPNYYKKLF	TRGV10	.	TRGJ1	14	-1	-1	21
11	1.356266568029098E-4	TGTGCTGCGTGGGATGATCCCACCGCGTATAAGAAACTCTTT	CAAWDDPTAYKKLF	TRGV10	.	TRGJ1	14	-1	-1	27
11	1.356266568029098E-4	TGTGCTGCGTGGAACGGACCCTTTGGTTATAAGAAACTCTTT	CAAWNGPFGYKKLF	TRGV10	.	TRGJ1	11	-1	-1	26
11	1.356266568029098E-4	TGTGCTGCGCTGTGGGATTGGCGAGTAGGCAAGAAACTCTTT	CAALWDWRVGKKLF	TRGV10	.	TRGJ1	8	-1	-1	30
11	1.356266568029098E-4	TGTGCCTTCCCCCCCTCCTCCGATTATTATAAGAAACTCTTT	CAFPPSSDYYKKLF	TRGV9	.	TRGJ1	7	-1	-1	22
11	1.356266568029098E-4	TGTGCCTTGTGGGTGCGTCGGGGCGGTTATAAGAAACTCTTT	CALWVRRGGYKKLF	TRGV9	.	TRGJ1	12	-1	-1	26
11	1.356266568029098E-4	TGTGCCTTGTGGGTGGCATCGAATTATTATAAGAAACTCTTT	CALWVASNYYKKLF	TRGV9	.	TRGJ1	15	-1	-1	18
11	1.356266568029098E-4	TGTGCCTTGTGGGGGATACTACGTTATTATAAGAAACTCTTT	CALWGILRYYKKLF	TRGV9	.	TRGJ1	12	-1	-1	23
11	1.356266568029098E-4	TGTGCCTTGTGGGAGCCCCTGAATTATTATAAGAAACTCTTT	CALWEPLNYYKKLF	TRGV9	.	TRGJ1	14	-1	-1	20
11	1.356266568029098E-4	TGTGCCTTGTGGGAGCACAAGAATTATTATAAGAAACTCTTT	CALWEHKNYYKKLF	TRGV9	.	TRGJ1	14	-1	-1	20
11	1.356266568029098E-4	TGTGCCTTGTGGGAGGTGCCAGATTATTATAAGAAACTCTTT	CALWEVPDYYKKLF	TRGV9	.	TRGJ1	18	-1	-1	22
11	1.356266568029098E-4	TGTGCCTTGTGGGAGGTGCAGAATTATTATAAGAAACTCTTT	CALWEVQNYYKKLF	TRGV9	.	TRGJ1	19	-1	-1	20
11	1.356266568029098E-4	TGTGCCTTGTGGGAGGTGCAATATGTGTATAAGAAACTCTTT	CALWEVQYVYKKLF	TRGV9	.	TRGJ1	19	-1	-1	27
11	1.356266568029098E-4	TGTGCCTTGTGGGAGGTGCAAGGCCTAAGGAAGAAACTCTTT	CALWEVQGLRKKLF	TRGV9	.	TRGJ1	19	-1	-1	30
11	1.356266568029098E-4	TGTGCCTTGTGGGAGGTGATTCATTATTATAAGAAACTCTTT	CALWEVIHYYKKLF	TRGV9	.	TRGJ1	17	-1	-1	22
11	1.356266568029098E-4	TGTGCCTTGTGGGAGGTGACGACTTCTTATAAGAAACTCTTT	CALWEVTTSYKKLF	TRGV9	.	TRGJ1	17	-1	-1	19
11	1.356266568029098E-4	TGTGCCTTGTGGGAGGTGACGAATTATTATAAGAAACTCTTT	CALWEVTNYYKKLF	TRGV9	.	TRGJ1	17	-1	-1	19
11	1.356266568029098E-4	TGTGCCTTGTGGGAGGTGAAGTTTTATTATAAGAAACTCTTT	CALWEVKFYYKKLF	TRGV9	.	TRGJ1	17	-1	-1	23
11	1.356266568029098E-4	TGTGCCTTGTGGGAGGGCCTCCTTTATTATAAGAAACTCTTT	CALWEGLLYYKKLF	TRGV9	.	TRGJ1	15	-1	-1	23
11	1.356266568029098E-4	TGTGCCTTGTGGGAGGGCCTCCCTTATTATAAGAAACTCTTT	CALWEGLPYYKKLF	TRGV9	.	TRGJ1	15	-1	-1	23
11	1.356266568029098E-4	TGTGCCTTGTGGGAGGGACCGAATTATTATAAGAAACTCTTT	CALWEGPNYYKKLF	TRGV9	.	TRGJ1	15	-1	-1	19
11	1.356266568029098E-4	TGTGCCTTGTGGGAGGATCCGCCATATTATAAGAAACTCTTT	CALWEDPPYYKKLF	TRGV9	.	TRGJ1	15	-1	-1	24
11	1.356266568029098E-4	TGTGCCTTGTGGGAGGAATCGAATTATTATAAGAAACTCTTT	CALWEESNYYKKLF	TRGV9	.	TRGJ1	15	-1	-1	18
11	1.356266568029098E-4	TGTGCCTTGTGGGAGATAACTACTTATTATAAGAAACTCTTT	CALWEITTYYKKLF	TRGV9	.	TRGJ1	14	-1	-1	23
11	1.356266568029098E-4	TGTGCCTTGTGGGAGAATACCACTGGTTGGTTCAAGATATTT	CALWENTTGWFKIF	TRGV9	.	TRGJP1	14	-1	-1	16
11	1.356266568029098E-4	TGTGCCTTGTGGAGACCTTCGAATTATTATAAGAAACTCTTT	CALWRPSNYYKKLF	TRGV9	.	TRGJ1	11	-1	-1	17
11	1.356266568029098E-4	TGTGCCACCTGGGATAGGGCAAATTATTATAAGAAACTCTTT	CATWDRANYYKKLF	TRGV8	.	TRGJ1	17	-1	-1	21
11	1.356266568029098E-4	TGTGCCACCTGGGACGGGCCGGGTTATTATAAGAAACTCTTT	CATWDGPGYYKKLF	TRGV2	.	TRGJ1	19	-1	-1	23
11	1.356266568029098E-4	TCCTCTGTATCCGGATCCCATTATTATAAGAAACTCTTT	SSVSGSHYYKKLF	TRGV9	.	TRGJ1	0	-1	-1	19
11	1.356266568029098E-4	TGTGCTGCGTGGGTCCACGGTGATTATAAGAAACTCTTT	CAAWVHGDYKKLF	TRGV10	.	TRGJ1	12	-1	-1	22
11	1.356266568029098E-4	TGTGCTGCGTGGGCCCCAGGGCATTATAAGAAACTCTTT	CAAWAPGHYKKLF	TRGV10	.	TRGJ1	12	-1	-1	22
11	1.356266568029098E-4	TGTGCTGCGTGGGGGGCCACTGGTTGGTTCAAGATATTT	CAAWGATGWFKIF	TRGV10	.	TRGJP1	12	-1	-1	16
11	1.356266568029098E-4	TGTGCTGCGTGGGATTCTCCATGTACTATGAAACTCTTT	CAAWDSPCTMKLF	TRGV10	.	TRGJ1	15	-1	-1	26
11	1.356266568029098E-4	TGTGCTGCGTGGGATTCCTCTTATTATAAGAAACTCTTT	CAAWDSSYYKKLF	TRGV10	.	TRGJ1	15	-1	-1	20
11	1.356266568029098E-4	TGTGCTGCGTGGGATTCCCAAAGGAACAAGAAACTCTTT	CAAWDSQRNKKLF	TRGV10	.	TRGJ1	15	-1	-1	27
11	1.356266568029098E-4	TGTGCTGCGTGGGATTATTCGTATTATAAGAAACTCTTT	CAAWDYSYYKKLF	TRGV10	.	TRGJ1	16	-1	-1	21
11	1.356266568029098E-4	TGTGCTGCGTGGGATTATATCGCTTATAAGAAACTCTTT	CAAWDYIAYKKLF	TRGV10	.	TRGJ1	16	-1	-1	23
11	1.356266568029098E-4	TGTGCTGCGTGGGATTATACGGATTATAAGAAACTCTTT	CAAWDYTDYKKLF	TRGV10	.	TRGJ1	16	-1	-1	22
11	1.356266568029098E-4	TGTGCTGCGTGGGATTACTCTGGTTGGTTCAAGATATTT	CAAWDYSGWFKIF	TRGV10	.	TRGJP1	17	-1	-1	8
11	1.356266568029098E-4	TGTGCTGCGTGGGATGCTCTCTATTATAAGAAACTCTTT	CAAWDALYYKKLF	TRGV10	.	TRGJ1	14	-1	-1	21
11	1.356266568029098E-4	TGTGCTGCGTGGGATGGGTGGCGGTGGATCAAGACGTTT	CAAWDGWRWIKTF	TRGV10	.	TRGJP2	14	-1	-1	24
11	1.356266568029098E-4	TGTGCTGCGTGGGATACCGAAGGTTGGTTCAAGATATTT	CAAWDTEGWFKIF	TRGV10	.	TRGJP1	14	-1	-1	21
11	1.356266568029098E-4	TGTGCTGCGTGGGACATCACTGGTTGGTTCAAGATATTT	CAAWDITGWFKIF	TRGV10	.	TRGJP1	13	-1	-1	17
11	1.356266568029098E-4	TGTGCCTTTGATCACCTAAATTATTATAAGAAACTCTTT	CAFDHLNYYKKLF	TRGV9	.	TRGJ1	7	-1	-1	18
11	1.356266568029098E-4	TGTGCCTTGTGGGTCGCGAATTATTATAAGAAACTCTTT	CALWVANYYKKLF	TRGV9	.	TRGJ1	12	-1	-1	16
11	1.356266568029098E-4	TGTGCCTTGTGGGCTGCGAATTATTATAAGAAACTCTTT	CALWAANYYKKLF	TRGV9	.	TRGJ1	12	-1	-1	16
11	1.356266568029098E-4	TGTGCCTTGTGGGACTTATTCTATTATAAGAAACTCTTT	CALWDLFYYKKLF	TRGV9	.	TRGJ1	13	-1	-1	21
11	1.356266568029098E-4	TGTGCCTTGTGGGAGTACAATTATTATAAGAAACTCTTT	CALWEYNYYKKLF	TRGV9	.	TRGJ1	14	-1	-1	18
11	1.356266568029098E-4	TGTGCCTTGTGGGAGGTTGGTTATTATAAGAAACTCTTT	CALWEVGYYKKLF	TRGV9	.	TRGJ1	16	-1	-1	20
11	1.356266568029098E-4	TGTGCCTTGTGGGAGGTCCGTTATTATAAGAAACTCTTT	CALWEVRYYKKLF	TRGV9	.	TRGJ1	16	-1	-1	20
11	1.356266568029098E-4	TGTGCCTTGTGGGAGGTCGGATATTATAAGAAACTCTTT	CALWEVGYYKKLF	TRGV9	.	TRGJ1	16	-1	-1	21
11	1.356266568029098E-4	TGTGCCTTGTGGGAGGTGCTGGGTTATAAGAAACTCTTT	CALWEVLGYKKLF	TRGV9	.	TRGJ1	18	-1	-1	23
11	1.356266568029098E-4	TGTGCCTTGTGGGAGGTGCCCTATTATAAGAAACTCTTT	CALWEVPYYKKLF	TRGV9	.	TRGJ1	21	-1	-1	21
11	1.356266568029098E-4	TGTGCCTTGTGGGAGGTGGAATATTATAAGAAACTCTTT	CALWEVEYYKKLF	TRGV9	.	TRGJ1	17	-1	-1	18
11	1.356266568029098E-4	TGTGCCTTGTGGGAGGTAGTTTATTATAAGAAACTCTTT	CALWEVVYYKKLF	TRGV9	.	TRGJ1	16	-1	-1	20
11	1.356266568029098E-4	TGTGCCTTGTGGGAGGTAGGTTATTATAAGAAACTCTTT	CALWEVGYYKKLF	TRGV9	.	TRGJ1	16	-1	-1	20
11	1.356266568029098E-4	TGTGCCTTGTGGGAGGCCGTTCGTTATAAGAAACTCTTT	CALWEAVRYKKLF	TRGV9	.	TRGJ1	15	-1	-1	23
11	1.356266568029098E-4	TGTGCCTTGTGGGAGGGCGATTATTATAAGAAACTCTTT	CALWEGDYYKKLF	TRGV9	.	TRGJ1	15	-1	-1	19
11	1.356266568029098E-4	TGTGCCTTGTGGGAGGGACTTTATTATAAGAAACTCTTT	CALWEGLYYKKLF	TRGV9	.	TRGJ1	15	-1	-1	20
11	1.356266568029098E-4	TGTGCCTTGTGGGAGGAAAATTATTATAAGAAACTCTTT	CALWEENYYKKLF	TRGV9	.	TRGJ1	15	-1	-1	18
11	1.356266568029098E-4	TGTGCCTTGTGGGAGAGATTAGATTATAAGAAACTCTTT	CALWERLDYKKLF	TRGV9	.	TRGJ1	14	-1	-1	22
11	1.356266568029098E-4	TGTGCCACCTGGGTTTTCGTTTATTATAAGAAACTCTTT	CATWVFVYYKKLF	TRGV4	.	TRGJ1	12	-1	-1	20
11	1.356266568029098E-4	TGTGCCACCTGGGCAACAAATTATTATAAGAAACTCTTT	CATWATNYYKKLF	TRGV4	.	TRGJ1	12	-1	-1	18
11	1.356266568029098E-4	TGTGCCACCTGGGATCGGAATTATTATAAGAAACTCTTT	CATWDRNYYKKLF	TRGV8	.	TRGJ1	17	-1	-1	17
11	1.356266568029098E-4	TGTGCCACCTGGGATGGTAGTGATTGGATCAAGACGTTT	CATWDGSDWIKTF	TRGV4	.	TRGJP2	16	-1	-1	13
11	1.356266568029098E-4	TGTGCCACCTGGGATGGGCCGGGGTATAAGAAACTCTTT	CATWDGPGYKKLF	TRGV4	.	TRGJ1	19	-1	-1	24
11	1.356266568029098E-4	TGTGCCACCTGGGATGAGAATTATTATAAGAAACTCTTT	CATWDENYYKKLF	TRGV4	.	TRGJ1	15	-1	-1	17
11	1.356266568029098E-4	TGTGCCACCTGGGACGGGCTCGGTTGGAAGAAACTCTTT	CATWDGLGWKKLF	TRGV2	.	TRGJ1	21	-1	-1	27
11	1.356266568029098E-4	TGTGCCACCTGGGACGGGCTGGATTATAAGAAACTCTTT	CATWDGLDYKKLF	TRGV2	.	TRGJ1	18	-1	-1	22
11	1.356266568029098E-4	TGTGCCACCTGGGACGGGCCAGATTGGATCAAGACGTTT	CATWDGPDWIKTF	TRGV2	.	TRGJP2	19	-1	-1	21
11	1.356266568029098E-4	TGTGCTGTCGATACCACTGGTTGGTTCAAGATATTT	CAVDTTGWFKIF	TRGV10	.	TRGJP1	6	-1	-1	10
11	1.356266568029098E-4	TGTGCTGCGTGGTTCTGGTTGCGTGAGAAACTCTTT	CAAWFWLREKLF	TRGV10	.	TRGJ1	11	-1	-1	25
11	1.356266568029098E-4	TGTGCTGCGTGGTGCACTGGTTGGTTCAAGATATTT	CAAWCTGWFKIF	TRGV10	.	TRGJP1	11	-1	-1	14
11	1.356266568029098E-4	TGTGCTGCGTGGGTCCGCCATTATAAGAAACTCTTT	CAAWVRHYKKLF	TRGV10	.	TRGJ1	12	-1	-1	19
11	1.356266568029098E-4	TGTGCTGCGTGGGCCCGTTATTATAAGAAACTCTTT	CAAWARYYKKLF	TRGV10	.	TRGJ1	12	-1	-1	17
11	1.356266568029098E-4	TGTGCTGCGTGGGCCGATTATTATAAGAAACTCTTT	CAAWADYYKKLF	TRGV10	.	TRGJ1	12	-1	-1	16
11	1.356266568029098E-4	TGTGCTGCGTGGGATTTTGATTATAAGAAACTCTTT	CAAWDFDYKKLF	TRGV10	.	TRGJ1	15	-1	-1	19
11	1.356266568029098E-4	TGTGCTGCGTGGGATTCTCGAAGTGAGAAACTCTTT	CAAWDSRSEKLF	TRGV10	.	TRGJ1	15	-1	-1	25
11	1.356266568029098E-4	TGTGCTGCGTGGGATTCGGGTTATAAGAAACTCTTT	CAAWDSGYKKLF	TRGV10	.	TRGJ1	15	-1	-1	20
11	1.356266568029098E-4	TGTGCTGCGTGGGATTATCATTATAAGAAACTCTTT	CAAWDYHYKKLF	TRGV10	.	TRGJ1	16	-1	-1	16
11	1.356266568029098E-4	TGTGCTGCGTGGGATTATCAGTATAAGAAACTCTTT	CAAWDYQYKKLF	TRGV10	.	TRGJ1	16	-1	-1	21
11	1.356266568029098E-4	TGTGCTGCGTGGGATTATAGACCGAAGAAACTCTTT	CAAWDYRPKKLF	TRGV10	.	TRGJ2	16	-1	-1	24
11	1.356266568029098E-4	TGTGCTGCGTGGGATCTTTATTATAAGAAACTCTTT	CAAWDLYYKKLF	TRGV10	.	TRGJ1	14	-1	-1	17
11	1.356266568029098E-4	TGTGCTGCGTGGGATCTCCCCCGAAAGAAACTCTTT	CAAWDLPRKKLF	TRGV10	.	TRGJ1	14	-1	-1	24
11	1.356266568029098E-4	TGTGCTGCGTGGGATCTAGGTTGGTTCAAGATATTT	CAAWDLGWFKIF	TRGV10	.	TRGJP1	14	-1	-1	18
11	1.356266568029098E-4	TGTGCTGCGTGGGATCGCTATTATAAGAAACTCTTT	CAAWDRYYKKLF	TRGV10	.	TRGJ1	14	-1	-1	18
11	1.356266568029098E-4	TGTGCTGCGTGGGATGGAGGGGGAGAGAAACTCTTT	CAAWDGGGEKLF	TRGV10	.	TRGJ1	14	-1	-1	25
11	1.356266568029098E-4	TGTGCTGCGTGGGATAACTACAATAAGAAACTCTTT	CAAWDNYNKKLF	TRGV10	.	TRGJ1	17	-1	-1	22
11	1.356266568029098E-4	TGTGCTGCGTGGGACCTCTATTATAAGAAACTCTTT	CAAWDLYYKKLF	TRGV10	.	TRGJ1	13	-1	-1	18
11	1.356266568029098E-4	TGTGCTGCGTGGGACCGTCCCTATAAGAAACTCTTT	CAAWDRPYKKLF	TRGV10	.	TRGJ1	13	-1	-1	21
11	1.356266568029098E-4	TGTGCTGCGTGGGACCAAGACTATAAGAAACTCTTT	CAAWDQDYKKLF	TRGV10	.	TRGJ1	13	-1	-1	21
11	1.356266568029098E-4	TGTGCTGCGTGGGAAGGTTATTATAAGAAACTCTTT	CAAWEGYYKKLF	TRGV10	.	TRGJ2	13	-1	-1	17
11	1.356266568029098E-4	TGTGCTGCGGAGGCCGATAACCCTAAGAAACTCTTT	CAAEADNPKKLF	TRGV10	.	TRGJ1	8	-1	-1	23
11	1.356266568029098E-4	TGTGCCTTGTGTCGGAATTATTATAAGAAACTCTTT	CALCRNYYKKLF	TRGV9	.	TRGJ1	10	-1	-1	14
11	1.356266568029098E-4	TGTGCCTTGTGGCTGGGTGATTATAAGAAACTCTTT	CALWLGDYKKLF	TRGV9	.	TRGJ1	11	-1	-1	19
11	1.356266568029098E-4	TGTGCCTTGTGGGTGCACTATTATAAGAAACTCTTT	CALWVHYYKKLF	TRGV9	.	TRGJ1	12	-1	-1	18
11	1.356266568029098E-4	TGTGCCTTGTGGGAGGTGTCATATAAGAAACTCTTT	CALWEVSYKKLF	TRGV9	.	TRGJ1	17	-1	-1	21
11	1.356266568029098E-4	TGTGCCTTGTGGGAGGTAGGTTATAAGAAACTCTTT	CALWEVGYKKLF	TRGV9	.	TRGJ1	16	-1	-1	20
11	1.356266568029098E-4	TGTGCCTTGCCCTTGAATTATTATAAGAAACTCTTT	CALPLNYYKKLF	TRGV9	.	TRGJ1	8	-1	-1	14
11	1.356266568029098E-4	TGTGCCACCTGGGCGAATTATTATAAGAAACTCTTT	CATWANYYKKLF	TRGV4	.	TRGJ1	12	-1	-1	13
11	1.356266568029098E-4	TGTGCCACCTGGGATGGGGGGTATAAGAAACTCTTT	CATWDGGYKKLF	TRGV4	.	TRGJ1	17	-1	-1	21
11	1.356266568029098E-4	TGTGCCACCTGGGACAGCCCCTATAAGAAACTCTTT	CATWDSPYKKLF	TRGV7	.	TRGJ1	19	-1	-1	21
11	1.356266568029098E-4	TGTGCCACCTGGGACAGGCATTATAAGAAACTCTTT	CATWDRHYKKLF	TRGV5	.	TRGJ1	18	-1	-1	19
11	1.356266568029098E-4	TGTGCCACCTGGGACAGGCAGCGTGAGAAACTCTTT	CATWDRQREKLF	TRGV5	.	TRGJ1	18	-1	-1	25
11	1.356266568029098E-4	TGTGCCACCTGGGAAAAGTTTTATAAGAAACTCTTT	CATWEKFYKKLF	TRGV4	.	TRGJ1	13	-1	-1	20
11	1.356266568029098E-4	TGTGCTGCGTGGTCCTATTATAAGAAACTCTTT	CAAWSYYKKLF	TRGV10	.	TRGJ1	11	-1	-1	15
11	1.356266568029098E-4	TGTGCTGCGTGGTGTTATTATAAGAAACTCTTT	CAAWCYYKKLF	TRGV10	.	TRGJ1	11	-1	-1	14
11	1.356266568029098E-4	TGTGCTGCGTGGCCTGATTATAAGAAACTCTTT	CAAWPDYKKLF	TRGV10	.	TRGJ1	11	-1	-1	16
11	1.356266568029098E-4	TGTGCTGCGTGGCCGTTTTATAAGAAACTCTTT	CAAWPFYKKLF	TRGV10	.	TRGJ1	11	-1	-1	17
11	1.356266568029098E-4	TGTGCTGCGTGGGGGATATATAAGAAACTCTTT	CAAWGIYKKLF	TRGV10	.	TRGJ1	12	-1	-1	18
11	1.356266568029098E-4	TGTGCTGCGTGGGATTTCTATAAGAAACTCTTT	CAAWDFYKKLF	TRGV10	.	TRGJ1	15	-1	-1	18
11	1.356266568029098E-4	TGTGCTGCGTGGGATCCCGATAAGAAACTCTTT	CAAWDPDKKLF	TRGV10	.	TRGJ1	14	-1	-1	19
11	1.356266568029098E-4	TGTGCTGCGTGGGATCACGGGAAGAAACTCTTT	CAAWDHGKKLF	TRGV10	.	TRGJ1	18	-1	-1	21
11	1.356266568029098E-4	TGTGCTGCGTGGGATGGTAATAAGAAACTCTTT	CAAWDGNKKLF	TRGV10	.	TRGJ1	14	-1	-1	19
11	1.356266568029098E-4	TGTGCTGCGTGGGATAACAATAAGAAACTCTTT	CAAWDNNKKLF	TRGV10	.	TRGJ1	17	-1	-1	19
11	1.356266568029098E-4	TGTGCTGCGTGGGACTCGTATAAGAAACTCTTT	CAAWDSYKKLF	TRGV10	.	TRGJ1	19	-1	-1	18
11	1.356266568029098E-4	TGTGCTGCGTGGACCCAGAATAAGAAACTCTTT	CAAWTQNKKLF	TRGV10	.	TRGJ1	11	-1	-1	19
11	1.356266568029098E-4	TGTGCCTTGTGGCATTATTATAAGAAACTCTTT	CALWHYYKKLF	TRGV9	.	TRGJ2	11	-1	-1	13
11	1.356266568029098E-4	TGTGCCTTGTGGGAGCCTGCTAAGAAACTCTTT	CALWEPAKKLF	TRGV9	.	TRGJ1	14	-1	-1	20
11	1.356266568029098E-4	TGTGCCTTGTGGGAGCCCTATAAGAAACTCTTT	CALWEPYKKLF	TRGV9	.	TRGJ1	14	-1	-1	18
11	1.356266568029098E-4	TGTGCCTTGTGGGAGGTCCTTAGAGGACTCTTT	CALWEVLRGLF	TRGV9	.	TRGJ1	16	-1	-1	26
11	1.356266568029098E-4	TGTGCCTTGTGGGAGACTTATAAGAAACTCTTT	CALWETYKKLF	TRGV9	.	TRGJ1	14	-1	-1	17
11	1.356266568029098E-4	TGTGCCTTGTGGAATTATTATAAGAAACTCTTT	CALWNYYKKLF	TRGV9	.	TRGJ1	11	-1	-1	11
11	1.356266568029098E-4	TGTGCCTCCTCCCTATATTATAAGAAACTCTTT	CASSLYYKKLF	TRGV9	.	TRGJ1	6	-1	-1	15
11	1.356266568029098E-4	TGTGCCACCTGGGACGGGCTCAAGAAACTCTTT	CATWDGLKKLF	TRGV2	.	TRGJ1	18	-1	-1	21
11	1.356266568029098E-4	TGTGCCACCTGGGACAGGCGGAGGAAACTCTTT	CATWDRRRKLF	TRGV5	.	TRGJ2	18	-1	-1	23
11	1.356266568029098E-4	TGTGCTGCCCGTGGTTGGTTCAAGATATTT	CAARGWFKIF	TRGV10	.	TRGJP1	7	-1	-1	11
11	1.356266568029098E-4	TGTGCTGCCCGGATTTTAAAGAAACTCTTT	CAARILKKLF	TRGV10	.	TRGJ1	7	-1	-1	9
11	1.356266568029098E-4	TGTGCTGCGTGGGGCGGTAAGAAACTCTTT	CAAWGGKKLF	TRGV10	.	TRGJ1	12	-1	-1	17
11	1.356266568029098E-4	TGTGCTGCGTGGGATTTTGGGAAACTCTTT	CAAWDFGKLF	TRGV10	.	TRGJ1	15	-1	-1	20
11	1.356266568029098E-4	TGTGCTGCGTGGGATTGGGCGAAACTCTTT	CAAWDWAKLF	TRGV10	.	TRGJ1	15	-1	-1	20
11	1.356266568029098E-4	TGTGCTGCGTGGGATCGGAAGAAACTCTTT	CAAWDRKKLF	TRGV10	.	TRGJ1	14	-1	-1	18
11	1.356266568029098E-4	TGTGCTGCGTGGGATGCGGAGAAACTCTTT	CAAWDAEKLF	TRGV10	.	TRGJ1	14	-1	-1	19
11	1.356266568029098E-4	TGTGCTGCGTGGGATGGAGAGAAACTCTTT	CAAWDGEKLF	TRGV10	.	TRGJ1	14	-1	-1	19
11	1.356266568029098E-4	TGTGCTGCGTGGGATAGTGTGAAACTCTTT	CAAWDSVKLF	TRGV10	.	TRGJ1	14	-1	-1	20
11	1.356266568029098E-4	TGTGCTGCGTGGGACAGTAAGAAACTCTTT	CAAWDSKKLF	TRGV10	.	TRGJ1	13	-1	-1	17
11	1.356266568029098E-4	TGTGCTGCGTGGATAGGGACTATTCTCTTT	CAAWIGTILF	TRGV10	.	TRGJ1	11	-1	-1	24
11	1.356266568029098E-4	TGTGCTGCGCGATCTTATAAGAAACTCTTT	CAARSYKKLF	TRGV10	.	TRGJ1	8	-1	-1	14
11	1.356266568029098E-4	TGTGCTGCGGGGTGGAAACTGGGACTCTTT	CAAGWKLGLF	TRGV10	.	TRGJ1	11	-1	-1	23
11	1.356266568029098E-4	TGTGCCTTCATATATTATAAGAAACTCTTT	CAFIYYKKLF	TRGV9	.	TRGJ1	7	-1	-1	12
11	1.356266568029098E-4	TGTGCCTTGTTCTATTATAAGAAACTCTTT	CALFYYKKLF	TRGV9	.	TRGJ1	9	-1	-1	12
11	1.356266568029098E-4	TGTGCCTTGTGGGGCAATAAGAAACTCTTT	CALWGNKKLF	TRGV9	.	TRGJ1	12	-1	-1	16
11	1.356266568029098E-4	TGTGCCTTGTGGGAGTCTAAGAAACTCTTT	CALWESKKLF	TRGV9	.	TRGJ2	14	-1	-1	17
11	1.356266568029098E-4	TGTGCCTTGTGGGAGTCAAAGAAACTCTTT	CALWESKKLF	TRGV9	.	TRGJ1	14	-1	-1	18
11	1.356266568029098E-4	TGTGCCACCTATTATTATAAGAAACTCTTT	CATYYYKKLF	TRGV8	.	TRGJ1	9	-1	-1	10
11	1.356266568029098E-4	TGTGGGCCCGAGGATTATAAGAAACTCTTT	CGPEDYKKLF	TRGV9	.	TRGJ1	3	-1	-1	13
11	1.356266568029098E-4	TGTGCTGCGTCGGGAAAGAAACTCTTT	CAASGKKLF	TRGV10	.	TRGJ1	14	-1	-1	15
11	1.356266568029098E-4	TGTGCTGCGTGGGACCCCGATCTCTTT	CAAWDPDLF	TRGV10	.	TRGJ1	13	-1	-1	21
11	1.356266568029098E-4	TGTGCTGCGTGGGAAATGAAACTCTTT	CAAWEMKLF	TRGV10	.	TRGJ1	13	-1	-1	17
11	1.356266568029098E-4	TGTGCTGCGCACTCTAAGAAACTCTTT	CAAHSKKLF	TRGV10	.	TRGJ1	8	-1	-1	14
11	1.356266568029098E-4	TGTGCTGCGGGAGATAAGAAACTCTTT	CAAGDKKLF	TRGV10	.	TRGJ1	14	-1	-1	13
11	1.356266568029098E-4	TGTGCCGTGCCCCCCAAGAAACTCTTT	CAVPPKKLF	TRGV9	.	TRGJ1	8	-1	-1	15
11	1.356266568029098E-4	TGTGCTGGGAAGGGGAAACTCTTT	CAGKGKLF	TRGV10	.	TRGJ1	6	-1	-1	14
11	1.356266568029098E-4	TGTGCCACCTGGGACGGACTCTTT	CATWDGLF	TRGV2	.	TRGJ1	16	-1	-1	17
11	1.356266568029098E-4	TGTCCCTCGGGGCTCTTT	CPSGLF	TRGV9	.	TRGJ1	6	-1	-1	12
11	1.356266568029098E-4	TGTGGACTCTTT	CGLF	TRGV4	.	TRGJ1	3	-1	-1	5
10	1.2329696072991802E-4	TGTGCCTTGTGGGAGGTGCATACAACCAACGACAAGGTACATTGGTGGTTCAAGATATTT	CALWEVHTTNDKVHWWFKIF	TRGV9	.	TRGJP1	19	-1	-1	39
10	1.2329696072991802E-4	TGTGCCACCTGGGACAGCAGGTCCACCGGAGATTTTTACGGTTGGATCAAGACGTTT	CATWDSRSTGDFYGWIKTF	TRGV3	.	TRGJP2	16	-1	-1	41
10	1.2329696072991802E-4	TGTGCTGCGTGGGATTATCCCTCCCGGTTCCGTTGTCCCACTAAGAAACTCTTT	CAAWDYPSRFRCPTKKLF	TRGV10	.	TRGJ1	16	-1	-1	41
10	1.2329696072991802E-4	TGTGCCTTGTGGGAGGTGCGACGGGTCATGCCGAATTATTATAAGAAACTCTTT	CALWEVRRVMPNYYKKLF	TRGV9	.	TRGJ1	18	-1	-1	31
10	1.2329696072991802E-4	TGTGCTGCGTGGGATTATCCGGAGGAACCATGTTATTATAAGAAACTCTTT	CAAWDYPEEPCYYKKLF	TRGV10	.	TRGJ1	16	-1	-1	32
10	1.2329696072991802E-4	TGTGCCTTGTGGGAGGTTTGTGGTAGGACAAATTATTATAAGAAACTCTTT	CALWEVCGRTNYYKKLF	TRGV9	.	TRGJ1	16	-1	-1	30
10	1.2329696072991802E-4	TGTGCCTTGTGGGAGGTAATGCAAGAGTTGGGCAAAAAAATCAAGGTATTT	CALWEVMQELGKKIKVF	TRGV9	.	TRGJP	16	-1	-1	20
10	1.2329696072991802E-4	TGTGCCTTGTGGGAGGATGGAGAATGGGCAAATTATTATAAGAAACTCTTT	CALWEDGEWANYYKKLF	TRGV9	.	TRGJ1	15	-1	-1	30
10	1.2329696072991802E-4	TGTGCTGCGTGGGATCCGTTCCATATTCGGGGCCTTAAGAAACTCTTT	CAAWDPFHIRGLKKLF	TRGV10	.	TRGJ1	14	-1	-1	35
10	1.2329696072991802E-4	TGTGCCTTGTGGGAGCCACGGACACCAGTTTATTATAAGAAACTCTTT	CALWEPRTPVYYKKLF	TRGV9	.	TRGJ1	14	-1	-1	29
10	1.2329696072991802E-4	TGTGCCTTGTGGGAGGTGCCTGATCAGAATTATTATAAGAAACTCTTT	CALWEVPDQNYYKKLF	TRGV9	.	TRGJ1	18	-1	-1	26
10	1.2329696072991802E-4	TGTGCCTTGTGGGAGGTGCAACGGTCAATTCATTATAAGAAACTCTTT	CALWEVQRSIHYKKLF	TRGV9	.	TRGJ1	19	-1	-1	26
10	1.2329696072991802E-4	TGTGCCTTGTGGGAGGTGCAAATCGGTTATTATTATAAGAAACTCTTT	CALWEVQIGYYYKKLF	TRGV9	.	TRGJ1	19	-1	-1	28
10	1.2329696072991802E-4	TGTGCCTTGTGGGAGGTGGAAAGTACCACTGGTTGGTTCAAGATATTT	CALWEVESTTGWFKIF	TRGV9	.	TRGJP1	17	-1	-1	23
10	1.2329696072991802E-4	TGTGCCTTGTGGGAGGGTGGTACCGTTGGTTCTTATAAGAAACTCTTT	CALWEGGTVGSYKKLF	TRGV9	.	TRGJ1	15	-1	-1	29
10	1.2329696072991802E-4	TGTGCCACCTGGGACGGGCTTCGGAGTAGTGATTGGATCAAGACGTTT	CATWDGLRSSDWIKTF	TRGV2	.	TRGJP2	18	-1	-1	24
10	1.2329696072991802E-4	TGTGCTGCGTGGCCGGCTCCGGCTGGTTATTATAAGAAACTCTTT	CAAWPAPAGYYKKLF	TRGV10	.	TRGJ1	11	-1	-1	26
10	1.2329696072991802E-4	TGTGCTGCGTGGGATTTTCCGTCGGTGGATTATAAGAAACTCTTT	CAAWDFPSVDYKKLF	TRGV10	.	TRGJ1	15	-1	-1	28
10	1.2329696072991802E-4	TGTGCTGCGTGGGATTGGGGGACCACTGGTTGGTTCAAGATATTT	CAAWDWGTTGWFKIF	TRGV10	.	TRGJP1	15	-1	-1	21
10	1.2329696072991802E-4	TGTGCTGCGTGGGATTATCCCCCCGGTTATTATAAGAAACTCTTT	CAAWDYPPGYYKKLF	TRGV10	.	TRGJ1	16	-1	-1	26
10	1.2329696072991802E-4	TGTGCTGCGTGGGATTATGGGACGGGGAATTATAAGAAACTCTTT	CAAWDYGTGNYKKLF	TRGV10	.	TRGJ1	16	-1	-1	28
10	1.2329696072991802E-4	TGTGCCTTGTCACGTCACGGACCCCGATATTATAAGAAACTCTTT	CALSRHGPRYYKKLF	TRGV9	.	TRGJ1	9	-1	-1	27
10	1.2329696072991802E-4	TGTGCCTTGTGGGAGTACCCGCGAAATTATTATAAGAAACTCTTT	CALWEYPRNYYKKLF	TRGV9	.	TRGJ1	14	-1	-1	24
10	1.2329696072991802E-4	TGTGCCTTGTGGGAGGTGCCCCTTGGATATTATAAGAAACTCTTT	CALWEVPLGYYKKLF	TRGV9	.	TRGJ1	22	-1	-1	27
10	1.2329696072991802E-4	TGTGCCTTGTGGGAGGTGCCCAAGAATTATTATAAGAAACTCTTT	CALWEVPKNYYKKLF	TRGV9	.	TRGJ1	18	-1	-1	23
10	1.2329696072991802E-4	TGTGCCTTGTGGGAGGTGCCGGGTAAGAATTATAAGAAACTCTTT	CALWEVPGKNYKKLF	TRGV9	.	TRGJ1	18	-1	-1	28
10	1.2329696072991802E-4	TGTGCCTTGTGGGAGGTGCGATGGGTGTATTATAAGAAACTCTTT	CALWEVRWVYYKKLF	TRGV9	.	TRGJ1	18	-1	-1	27
10	1.2329696072991802E-4	TGTGCCTTGTGGGAGGTGCAAGGAAATTATTATAAGAAACTCTTT	CALWEVQGNYYKKLF	TRGV9	.	TRGJ1	19	-1	-1	24
10	1.2329696072991802E-4	TGTGCCTTGTGGGAGGTGGGGGTGGGATATTATAAGAAACTCTTT	CALWEVGVGYYKKLF	TRGV9	.	TRGJ2	17	-1	-1	27
10	1.2329696072991802E-4	TGTGCCTTGTGGGAGGGCTTATTGAATTATTATAAGAAACTCTTT	CALWEGLLNYYKKLF	TRGV9	.	TRGJ1	15	-1	-1	20
10	1.2329696072991802E-4	TGTGCCACCTGGGACGGGCCCGGTAGTGATTGGATCAAGACGTTT	CATWDGPGSDWIKTF	TRGV2	.	TRGJP2	21	-1	-1	22
10	1.2329696072991802E-4	TGTGCTGCGTGGGATTCCAGGGGATATTATAAGAAACTCTTT	CAAWDSRGYYKKLF	TRGV10	.	TRGJ1	15	-1	-1	24
10	1.2329696072991802E-4	TGTGCTGCGTGGGATTATGGGCGATATTATAAGAAACTCTTT	CAAWDYGRYYKKLF	TRGV10	.	TRGJ1	16	-1	-1	24
10	1.2329696072991802E-4	TGTGCTGCGTGGGATAGTCCTTTGAGGGATAAGAAACTCTTT	CAAWDSPLRDKKLF	TRGV10	.	TRGJ1	14	-1	-1	28
10	1.2329696072991802E-4	TGTGCTGCGTGGGACCACTCGAATTATTATAAGAAACTCTTT	CAAWDHSNYYKKLF	TRGV10	.	TRGJ1	13	-1	-1	18
10	1.2329696072991802E-4	TGTGCTGCGTGGGAACATAACACTGGTTGGTTCAAGATATTT	CAAWEHNTGWFKIF	TRGV10	.	TRGJP1	13	-1	-1	16
10	1.2329696072991802E-4	TGTGCCTTGTGGGGGTGCCGGAATTATTATAAGAAACTCTTT	CALWGCRNYYKKLF	TRGV9	.	TRGJ1	17	-1	-1	20
10	1.2329696072991802E-4	TGTGCCTTGTGGGGAAGCCCGAATTATTATAAGAAACTCTTT	CALWGSPNYYKKLF	TRGV9	.	TRGJ1	12	-1	-1	19
10	1.2329696072991802E-4	TGTGCCTTGTGGGAGCCCCGTTCTTATTATAAGAAACTCTTT	CALWEPRSYYKKLF	TRGV9	.	TRGJ1	14	-1	-1	23
10	1.2329696072991802E-4	TGTGCCTTGTGGGAGCGTTTCCCTTATTATAAGAAACTCTTT	CALWERFPYYKKLF	TRGV9	.	TRGJ1	14	-1	-1	23
10	1.2329696072991802E-4	TGTGCCTTGTGGGAGGTTATTTTGTATTATAAGAAACTCTTT	CALWEVILYYKKLF	TRGV9	.	TRGJ1	16	-1	-1	24
10	1.2329696072991802E-4	TGTGCCTTGTGGGAGGTCCCGGATTATTATAAGAAACTCTTT	CALWEVPDYYKKLF	TRGV9	.	TRGJ1	16	-1	-1	19
10	1.2329696072991802E-4	TGTGCCTTGTGGGAGGTCCAAAATTATTATAAGAAACTCTTT	CALWEVQNYYKKLF	TRGV9	.	TRGJ1	19	-1	-1	21
10	1.2329696072991802E-4	TGTGCCTTGTGGGAGGTGTCCTTTTATTATAAGAAACTCTTT	CALWEVSFYYKKLF	TRGV9	.	TRGJ1	17	-1	-1	23
10	1.2329696072991802E-4	TGTGCCTTGTGGGAGGTGTCGAATTATTATAAGAAACTCTTT	CALWEVSNYYKKLF	TRGV9	.	TRGJ1	17	-1	-1	18
10	1.2329696072991802E-4	TGTGCCTTGTGGGAGGTGTATTCCAATTATAAGAAACTCTTT	CALWEVYSNYKKLF	TRGV9	.	TRGJ1	17	-1	-1	25
10	1.2329696072991802E-4	TGTGCCTTGTGGGAGGTGCTCCCTTATTATAAGAAACTCTTT	CALWEVLPYYKKLF	TRGV9	.	TRGJ1	21	-1	-1	23
10	1.2329696072991802E-4	TGTGCCTTGTGGGAGGTGCCCTGTTATTATAAGAAACTCTTT	CALWEVPCYYKKLF	TRGV9	.	TRGJ1	21	-1	-1	23
10	1.2329696072991802E-4	TGTGCCTTGTGGGAGGTGCCAATAGATTATAAGAAACTCTTT	CALWEVPIDYKKLF	TRGV9	.	TRGJ1	18	-1	-1	25
10	1.2329696072991802E-4	TGTGCCTTGTGGGAGGTGCATTATTATTATAAGAAACTCTTT	CALWEVHYYYKKLF	TRGV9	.	TRGJ1	19	-1	-1	22
10	1.2329696072991802E-4	TGTGCCTTGTGGGAGGTGCATAGATATTATAAGAAACTCTTT	CALWEVHRYYKKLF	TRGV9	.	TRGJ1	19	-1	-1	24
10	1.2329696072991802E-4	TGTGCCTTGTGGGAGGTGGGTCCTTATTATAAGAAACTCTTT	CALWEVGPYYKKLF	TRGV9	.	TRGJ1	17	-1	-1	23
10	1.2329696072991802E-4	TGTGCCTTGTGGGAGGTGGGGATTTATTATAAGAAACTCTTT	CALWEVGIYYKKLF	TRGV9	.	TRGJ1	17	-1	-1	20
10	1.2329696072991802E-4	TGTGCCTTGTGGGAGGTGGATTTTTATTATAAGAAACTCTTT	CALWEVDFYYKKLF	TRGV9	.	TRGJ1	17	-1	-1	23
10	1.2329696072991802E-4	TGTGCCTTGTGGGAGGTGGAAGAGAAATATAAGAAACTCTTT	CALWEVEEKYKKLF	TRGV9	.	TRGJ1	17	-1	-1	27
10	1.2329696072991802E-4	TGTGCCTTGTGGGAGGTACTGAATTATTATAAGAAACTCTTT	CALWEVLNYYKKLF	TRGV9	.	TRGJ1	16	-1	-1	20
10	1.2329696072991802E-4	TGTGCCTTGTGGGAGGCGATGAATTATTATAAGAAACTCTTT	CALWEAMNYYKKLF	TRGV9	.	TRGJ1	15	-1	-1	20
10	1.2329696072991802E-4	TGTGCCTTGTGGGAGGCGAAGAATTATTATAAGAAACTCTTT	CALWEAKNYYKKLF	TRGV9	.	TRGJ2	15	-1	-1	20
10	1.2329696072991802E-4	TGTGCCTTGTGGGAGGGAGTGAATTATTATAAGAAACTCTTT	CALWEGVNYYKKLF	TRGV9	.	TRGJ1	15	-1	-1	20
10	1.2329696072991802E-4	TGTGCCTTGTGGGAGGATGTCAATTATTATAAGAAACTCTTT	CALWEDVNYYKKLF	TRGV9	.	TRGJ1	15	-1	-1	21
10	1.2329696072991802E-4	TGTGCCTTGTGGGAGGAGTACCATTATTATAAGAAACTCTTT	CALWEEYHYYKKLF	TRGV9	.	TRGJ1	21	-1	-1	22
10	1.2329696072991802E-4	TGTGCCTTGTGGAGGGCCACAACTTATTATAAGAAACTCTTT	CALWRATTYYKKLF	TRGV9	.	TRGJ1	14	-1	-1	23
10	1.2329696072991802E-4	TGTGCCTTGGCCTGGGAACAGACTTATTATAAGAAACTCTTT	CALAWEQTYYKKLF	TRGV9	.	TRGJ1	8	-1	-1	20
10	1.2329696072991802E-4	TGTGCCACCTGGGATGGAGATAATTATTATAAGAAACTCTTT	CATWDGDNYYKKLF	TRGV8	.	TRGJ1	14	-1	-1	21
10	1.2329696072991802E-4	TGTGCCACCTGGGACGGAAGTAGTGATTGGATCAAGACGTTT	CATWDGSSDWIKTF	TRGV2	.	TRGJP2	16	-1	-1	18
10	1.2329696072991802E-4	TGTGCCACCTGGGACAGGCTGAATTATTATAAGAAACTCTTT	CATWDRLNYYKKLF	TRGV3	.	TRGJ1	18	-1	-1	20
10	1.2329696072991802E-4	TGTGCCACCTGGGACAGGCCGGGTAATTATAAGAAACTCTTT	CATWDRPGNYKKLF	TRGV3	.	TRGJ1	19	-1	-1	25
[truncated: 10,621 more rows]
