# Supplementary material for: Dissection of the Human T-Cell Receptor γ Gene Repertoire in the Brain and Peripheral Blood Identifies Age- and Alzheimer's Disease-Associated Clonotype Profiles
Source: Front Immunol. 2020 Jan 29;11:12. doi: 10.3389/fimmu.2020.00012 (PMC7025544; doi:10.3389/fimmu.2020.00012)
Supplement: Supplementary file 5 [file Data_Sheet_2.zip › repertoires_corrected_and_decontaminated/PK34.txt]

count	freq	cdr3nt	cdr3aa	v	d	j	VEnd	DStart	DEnd	JStart
2698	0.024696782461439883	TGTGCCTTGTGGGAAACGTTGGGCAAAAAAATCAAGGTATTT	CALWETLGKKIKVF	TRGV9	.	TRGJP	13	-1	-1	17
2584	0.023653256441942425	TGTGCCACCTGGGACGGGCCCGGGAAACTCTTT	CATWDGPGKLF	TRGV2	.	TRGJ2	21	-1	-1	23
2401	0.021978122568538604	TGTGCTGCGTGGGATTCGGGTTATAAGAAACTCTTT	CAAWDSGYKKLF	TRGV10	.	TRGJ2	15	-1	-1	20
2396	0.02193235388347293	TGTGCCTTGGGTAGGAAACTCTTT	CALGRKLF	TRGV9	.	TRGJ2	14	-1	-1	11
1776	0.016257036935328848	TGTGCTGCGTGGGATAGTTATTATAAGAAACTCTTT	CAAWDSYYKKLF	TRGV10	.	TRGJ2	14	-1	-1	17
1333	0.012201931438509771	TGTGCCTTGTGGGAGGTGGGGAAACTCTTT	CALWEVGKLF	TRGV9	.	TRGJ2	17	-1	-1	20
1277	0.011689322165774178	TGTGCCTTGTGGGAGCGGGAAGAGTTGGGCAAAAAAATCAAGGTATTT	CALWEREELGKKIKVF	TRGV9	.	TRGJP	14	-1	-1	16
964	0.00882420248066273	TGTGCCTTGTGGGAGGATTACGCTGATAAGAAACTCTTT	CALWEDYADKKLF	TRGV9	.	TRGJ2	15	-1	-1	25
894	0.008183440889743238	TGTGCTGCGTGGGACCATGAATTTGATAAGAAACTCTTT	CAAWDHEFDKKLF	TRGV10	.	TRGJ2	13	-1	-1	18
774	0.0070849924481669645	TGTGCCTTGTGGGAGGTCCCGGGAGGGCAAGAGTTGGGCAAAAAAATCAAGGTATTT	CALWEVPGGQELGKKIKVF	TRGV9	.	TRGJP	16	-1	-1	24
724	0.006627305597510184	TGTGCCTTGTGGGAGGTGCGGGAGTTGGGCAAAAAAATCAAGGTATTT	CALWEVRELGKKIKVF	TRGV9	.	TRGJP	18	-1	-1	21
707	0.006471692068286878	TGTGCTGCGTGGGAGGGTTATAAGAAACTCTTT	CAAWEGYKKLF	TRGV10	.	TRGJ2	13	-1	-1	17
645	0.00590416037347247	TGTGCCACCTGGGACCCATATTATAAGAAACTCTTT	CATWDPYYKKLF	TRGV5	.	TRGJ2	14	-1	-1	18
632	0.005785161792301707	TGTGCTGCGTGGGATTATGATTATAAGAAACTCTTT	CAAWDYDYKKLF	TRGV10	.	TRGJ2	16	-1	-1	16
605	0.005538010892947046	TGTGCCTTGTGGGAGGTGCACCTTCGTTATAAGAAACTCTTT	CALWEVHLRYKKLF	TRGV9	.	TRGJ1	22	-1	-1	26
564	0.005162707675408485	TGTGCCACCTGGGACAAAAGTGATTGGATCAAGACGTTT	CATWDKSDWIKTF	TRGV3	.	TRGJP2	15	-1	-1	18
556	0.005089477779303401	TGTGCCTTGTGGGAAGGTTGGGAGTTGGGCAAAAAAATCAAGGTATTT	CALWEGWELGKKIKVF	TRGV9	.	TRGJP	17	-1	-1	21
510	0.0046684058766991625	TGTGCCTTGTGGGAGGTGTTCGGTGAGTTGGGCAAAAAAATCAAGGTATTT	CALWEVFGELGKKIKVF	TRGV9	.	TRGJP	17	-1	-1	24
508	0.004650098402672892	TGTGCCTTGTGGGAGGGCCCTAAGAAACTCTTT	CALWEGPKKLF	TRGV9	.	TRGJ2	20	-1	-1	20
499	0.0045677147695546705	TGTGCCACCTGGGATGGGCGTGGTTATAAGAAACTCTTT	CATWDGRGYKKLF	TRGV4	.	TRGJ2	18	-1	-1	23
472	0.004320563870200009	TGTGCCTTGTGGGAGTTGCGGGAGTTGGGCAAAAAAATCAAGGTATTT	CALWELRELGKKIKVF	TRGV9	.	TRGJP	18	-1	-1	21
424	0.0038811844935694997	TGTGCCTTGTGGGAGTTAAAATTACTCCGCCATAAGAAACTCTTT	CALWELKLLRHKKLF	TRGV9	.	TRGJ2	14	-1	-1	31
397	0.0036340335942148384	TGTGCCTTGTGGGAGACACGGGATTATAAGAAACTCTTT	CALWETRDYKKLF	TRGV9	.	TRGJ2	14	-1	-1	22
384	0.003515035013044075	TGTGCCACCTGGGACGGGCGGTGTTATAAGAAACTCTTT	CATWDGRCYKKLF	TRGV2	.	TRGJ2	18	-1	-1	23
350	0.0032038079545974644	TGTGCCTTGTGGGAGGGTCAACCGGAGAGCTTGGGCAAAAAAATCAAGGTATTT	CALWEGQPESLGKKIKVF	TRGV9	.	TRGJP	15	-1	-1	25
347	0.0031763467435580576	TGTGCCTTGTGGGAGGTGCAGTTGGGCAAAAAAATCAAGGTATTT	CALWEVQLGKKIKVF	TRGV9	.	TRGJP	19	-1	-1	19
339	0.0031031168474529728	TGTGCTGCGTGGGAGAAACTCTTT	CAAWEKLF	TRGV10	.	TRGJ2	13	-1	-1	13
335	0.00306650189940043	TGTGCCTTGTGGGGGCAAGAGTTGGGCAAAAAAATCAAGGTATTT	CALWGQELGKKIKVF	TRGV9	.	TRGJP	12	-1	-1	12
324	0.0029658107922559385	TGTGCCTTGTGGTTACAAGAGTTGGGCAAAAAAATCAAGGTATTT	CALWLQELGKKIKVF	TRGV9	.	TRGJP	11	-1	-1	15
318	0.002910888370177125	TGTGCCACCTGGGACGGCTTTTATACCACTGGTTGGTTCAAGATATTT	CATWDGFYTTGWFKIF	TRGV2	.	TRGJP1	16	-1	-1	21
309	0.0028285047370589043	TGTGCCACCCTGGTGCTCTTT	CATLVLF	TRGV5	.	TRGJ1	12	-1	-1	15
304	0.002782736051993226	TGTGCCTTGTGGGAAAAAGGAGAGTTGGGCAAAAAAATCAAGGTATTT	CALWEKGELGKKIKVF	TRGV9	.	TRGJP	13	-1	-1	20
302	0.002764428577966955	TGTGCCACCTGGGATGGGCTAGAGTTGGGCAAAAAAATCAAGGTATTT	CATWDGLELGKKIKVF	TRGV4	.	TRGJP	18	-1	-1	13
302	0.002764428577966955	TGTGCCACCTGGGACAGTTCGACACTTAAGAAACTCTTT	CATWDSSTLKKLF	TRGV5	.	TRGJ1	16	-1	-1	26
296	0.0027095061558881414	TGTGCCTTGTGGGAGGTGCGAGAGTTGGGCAAAAAAATCAAGGTATTT	CALWEVRELGKKIKVF	TRGV9	.	TRGJP	18	-1	-1	17
296	0.0027095061558881414	TGTGCCGGGGAGGGGGGAGAACTCTTT	CAGEGGELF	TRGV10	.	TRGJ2	4	-1	-1	19
285	0.0026088150487436497	TGTGCCACCTGGGATTACAAGAAACTCTTT	CATWDYKKLF	TRGV4	.	TRGJ2	14	-1	-1	13
282	0.0025813538377042426	TGTGCCTTGTGGGAGGTGCAAAAGAAACTCTTT	CALWEVQKKLF	TRGV9	.	TRGJ2	19	-1	-1	21
276	0.002526431415625429	TGTGCCTTGTGGGAGGGACAAGAGTTGGGCAAAAAAATCAAGGTATTT	CALWEGQELGKKIKVF	TRGV9	.	TRGJP	15	-1	-1	14
258	0.002361664149388988	TGTGCCACCTGGGTCCTACGTCCAGGTTGGTTCAAGATATTT	CATWVLRPGWFKIF	TRGV5P	.	TRGJP1	12	-1	-1	24
258	0.002361664149388988	TGTGCTGCGTGGGATTATTATAAGAAACTCTTT	CAAWDYYKKLF	TRGV10	.	TRGJ2	16	-1	-1	13
256	0.0023433566753627167	TGTGCCTTGTGGGAGTCCTTCTTTAATTATTATAAGAAACTCTTT	CALWESFFNYYKKLF	TRGV9	.	TRGJ2	14	-1	-1	24
248	0.002270126779257632	TGTGCCTTGTGGGAGGTGCCGATCTTTTATTATAAGAAACTCTTT	CALWEVPIFYYKKLF	TRGV9	.	TRGJ2	18	-1	-1	26
242	0.0022152043571788183	TGTGCCTTGTGGGAGGTAAGGGACCTTCGCGAGAAACTCTTT	CALWEVRDLREKLF	TRGV9	.	TRGJ1	16	-1	-1	31
242	0.0022152043571788183	TGTGCCACCTGGGACGGGACAGATTGGATCAAGACGTTT	CATWDGTDWIKTF	TRGV2	.	TRGJP2	17	-1	-1	21
238	0.0021785894091262757	TGTGCCACCTGGGACAGGCATCCGTATTATAAGAAACTCTTT	CATWDRHPYYKKLF	TRGV7	.	TRGJ1	18	-1	-1	24
238	0.0021785894091262757	TGTTTGAGGCGTCTCTTT	CLRRLF	TRGV9	.	TRGJ1	2	-1	-1	12
237	0.0021694356721131403	TGTGCCTTGTGGGAGGTCCCAGTCCCTTTGGGCAAAAAAATCAAGGTATTT	CALWEVPVPLGKKIKVF	TRGV9	.	TRGJP	16	-1	-1	27
230	0.002105359513021191	TGTGCCTTGTGGGAGGATCAAGAGTTGGGCAAAAAAATCAAGGTATTT	CALWEDQELGKKIKVF	TRGV9	.	TRGJP	15	-1	-1	18
229	0.0020962057760080554	TGTGCCTTGTGGGAGGTGCGTTATAAGAAACTCTTT	CALWEVRYKKLF	TRGV9	.	TRGJ2	18	-1	-1	20
225	0.0020595908279555128	TGTGCCACCTGGGATAAGAAACTCTTT	CATWDKKLF	TRGV4	.	TRGJ1	14	-1	-1	13
220	0.0020138221428898347	TGTGCCTTGTGGGAGTCACGTCAAGAGTTGGGCAAAAAAATCAAGGTATTT	CALWESRQELGKKIKVF	TRGV9	.	TRGJP	14	-1	-1	21
207	0.0018948235617190718	TGTGCCTTGTGGGAGGTGCGGGAAGAGTTGGGCAAAAAAATCAAGGTATTT	CALWEVREELGKKIKVF	TRGV9	.	TRGJP	18	-1	-1	19
204	0.001867362350679665	TGTGCCTTGTGGGAGGACCCAACGTATTATAAGAAACTCTTT	CALWEDPTYYKKLF	TRGV9	.	TRGJ2	15	-1	-1	24
204	0.001867362350679665	TGTGCCTTGTGGGAGTGGCTCTTT	CALWEWLF	TRGV9	.	TRGJ1	14	-1	-1	18
198	0.0018124399286008513	TGTGCCTTGTGGGAGTTAGAGTTGGGCAAAAAAATCAAGGTATTT	CALWELELGKKIKVF	TRGV9	.	TRGJP	14	-1	-1	17
196	0.0017941324545745802	TGTGCCTTGTGGGAGGTGCGAAGGGGCCTTTATTATAAGAAACTCTTT	CALWEVRRGLYYKKLF	TRGV9	.	TRGJ1	18	-1	-1	29
194	0.0017758249805483088	TGTGCCTTGTGGGAGCCCCGTAAGAAACTCTTT	CALWEPRKKLF	TRGV9	.	TRGJ2	14	-1	-1	20
192	0.0017575175065220375	TGTGCCTTGTGGGAACAAGAGTTGGGCAAAAAAATCAAGGTATTT	CALWEQELGKKIKVF	TRGV9	.	TRGJP	13	-1	-1	15
188	0.001720902558469495	TGTGCCACCTGGGATGGGGGGAAACTCTTT	CATWDGGKLF	TRGV4	.	TRGJ2	17	-1	-1	20
185	0.0016934413474300883	TGTGCTGCGTGGGATTATAAGAAACTCTTT	CAAWDYKKLF	TRGV10	.	TRGJ2	16	-1	-1	13
174	0.0015927502402855965	TGTGCCTTGTGGGAGGCCTATTATAAGAAACTCTTT	CALWEAYYKKLF	TRGV9	.	TRGJ2	15	-1	-1	18
173	0.001583596503272461	TGTGCCTTGTGGGAGGTGCTTTTAGGCGATAAGAAACTCTTT	CALWEVLLGDKKLF	TRGV9	.	TRGJ1	18	-1	-1	28
172	0.0015744427662593254	TGTGCTGCGTGGGATTATCGTTATTATAAGAAACTCTTT	CAAWDYRYYKKLF	TRGV10	.	TRGJ1	23	-1	-1	20
168	0.001537827818206783	TGTGCCTTGTGGGAGGTGATCGGCTGTTATAAGAAACTCTTT	CALWEVIGCYKKLF	TRGV9	.	TRGJ1	17	-1	-1	26
165	0.001510366607167376	TGTGCCTTGTGGGAGGTGCAGGAGTTGGGCAAAAAAATCAAGGTATTT	CALWEVQELGKKIKVF	TRGV9	.	TRGJP	19	-1	-1	17
165	0.001510366607167376	TGTGCCACCTGGGACAGGCAGGGATCTTATTATAAGAAACTCTTT	CATWDRQGSYYKKLF	TRGV7	.	TRGJ2	18	-1	-1	26
165	0.001510366607167376	TGTGCCTTGTGGGAGGACCATAAGAAACTCTTT	CALWEDHKKLF	TRGV9	.	TRGJ1	15	-1	-1	19
163	0.001492059133141105	TGTGCTGCGTGGGTTGGCCTCCTTAAGAAACTCTTT	CAAWVGLLKKLF	TRGV10	.	TRGJ2	12	-1	-1	23
163	0.001492059133141105	TGTGCCTTGAGACTCTTT	CALRLF	TRGV9	.	TRGJ1	8	-1	-1	8
162	0.0014829053961279693	TGTGCTGCGTGGGTCCCCCCCTCAACGTATAAGAAACTCTTT	CAAWVPPSTYKKLF	TRGV10	.	TRGJ2	12	-1	-1	27
162	0.0014829053961279693	TGTGCCACCTGCGACAATTATTATAAGAAACTCTTT	CATCDNYYKKLF	TRGV8	.	TRGJ1	13	-1	-1	15
161	0.0014737516591148336	TGTGCCTTGTGGGAGGTGCCGTATAAGAAACTCTTT	CALWEVPYKKLF	TRGV9	.	TRGJ2	18	-1	-1	21
159	0.0014554441850885625	TGTGCCACCCAGAAGAAACTCTTT	CATQKKLF	TRGV3	.	TRGJ1	8	-1	-1	12
151	0.0013822142889834774	TGTGCCACCTGGGACAAATATGCCACTGATAGTAGTGATTGGATCAAGACGTTT	CATWDKYATDSSDWIKTF	TRGV2	.	TRGJP2	14	-1	-1	28
150	0.001373060551970342	TGTGCCTTGTGGGATCGGAAGGAGTTGGGCAAAAAAATCAAGGTATTT	CALWDRKELGKKIKVF	TRGV9	.	TRGJP	13	-1	-1	21
150	0.001373060551970342	TGTGCCTTGTGGGAGGTGGGGTTGGGCAAAAAAATCAAGGTATTT	CALWEVGLGKKIKVF	TRGV9	.	TRGJP	17	-1	-1	20
150	0.001373060551970342	TGTGCCTTGTGGGAGGTCCTCACTGGTTGGTTCAAGATATTT	CALWEVLTGWFKIF	TRGV9	.	TRGJP1	16	-1	-1	20
148	0.0013547530779440707	TGTGCCTTGCCCGAGTTGGGCAAAAAAATCAAGGTATTT	CALPELGKKIKVF	TRGV9	.	TRGJP	8	-1	-1	12
142	0.001299830655865257	TGTGCCACCTGGGCCCTCTTT	CATWALF	TRGV4	.	TRGJ1	12	-1	-1	15
140	0.0012815231818389858	TGTGCTGCGTGGGTTGGTTATAAGAAACTCTTT	CAAWVGYKKLF	TRGV10	.	TRGJ2	12	-1	-1	17
137	0.0012540619707995789	TGTGCCTTGTGGGAGACTGCCCTGTTCCAAGAGTTGGGCAAAAAAATCAAGGTATTT	CALWETALFQELGKKIKVF	TRGV9	.	TRGJP	14	-1	-1	27
137	0.0012540619707995789	TGTGCCACCTGGGACAGGCCTAGAAAGAAACTCTTT	CATWDRPRKKLF	TRGV5	.	TRGJ1	20	-1	-1	24
136	0.0012449082337864434	TGTGCCACCTGGGACGGGCTCTGGAGTGATTGGATCAAGACGTTT	CATWDGLWSDWIKTF	TRGV2	.	TRGJP2	18	-1	-1	24
132	0.0012082932857339008	TGTGCCTTGTGGGAGCCCACCCAAGAGTTGGGCAAAAAAATCAAGGTATTT	CALWEPTQELGKKIKVF	TRGV9	.	TRGJP	14	-1	-1	21
131	0.0011991395487207653	TGTGCCTTGTGGGAGGGGGCCCTCTTT	CALWEGALF	TRGV9	.	TRGJ2	15	-1	-1	21
131	0.0011991395487207653	TGTGCCTTTCCTAAACTCTTT	CAFPKLF	TRGV9	.	TRGJ1	7	-1	-1	12
131	0.0011991395487207653	TGTGCCACCTGGGATTATTATAAGAAACTCTTT	CATWDYYKKLF	TRGV4	.	TRGJ1	14	-1	-1	13
129	0.001180832074694494	TGTGCTGCGTGGCTCTTT	CAAWLF	TRGV10	.	TRGJ1	11	-1	-1	12
126	0.0011533708636550872	TGTGCCACCTGGGTCCCTCCCAGGAAACTCTTT	CATWVPPRKLF	TRGV8	.	TRGJ1	12	-1	-1	23
126	0.0011533708636550872	TGTGCCCCCTGGTCCAAGAAACTCTTT	CAPWSKKLF	TRGV9	.	TRGJ2	5	-1	-1	15
126	0.0011533708636550872	TGTGCTGCGTGGGCTAAGAAACTCTTT	CAAWAKKLF	TRGV10	.	TRGJ1	12	-1	-1	14
125	0.0011442171266419516	TGTGCCTTGTGGGAAGGCCCGCAAGAGTTGGGCAAAAAAATCAAGGTATTT	CALWEGPQELGKKIKVF	TRGV9	.	TRGJP	13	-1	-1	20
125	0.0011442171266419516	TGTGCCTTGTGGGAGGCCGCCCCTCGCGGACTCTTT	CALWEAAPRGLF	TRGV9	.	TRGJ1	15	-1	-1	29
123	0.0011259096526156803	TGTGCCTTGGTTGTGGCGGTAGGGAAACTCTTT	CALVVAVGKLF	TRGV9	.	TRGJ1	8	-1	-1	23
122	0.0011167559156025448	TGTGCCTTGTGGGAGGGGAATTATTATAAGAAACTCTTT	CALWEGNYYKKLF	TRGV9	.	TRGJ2	15	-1	-1	17
122	0.0011167559156025448	TGTGCCTTGTCCCAGAAACTCTTT	CALSQKLF	TRGV9	.	TRGJ1	9	-1	-1	13
119	0.0010892947045631378	TGTGCCTTGTGGGAGGTGCCATTCGGGGAGAAACTCTTT	CALWEVPFGEKLF	TRGV9	.	TRGJ2	18	-1	-1	28
116	0.001061833493523731	TGTGCTTTTAAACTCTTT	CAFKLF	TRGV9	.	TRGJ1	7	-1	-1	9
115	0.0010526797565105954	TGTGCCTTGTGGAAGAAACTCTTT	CALWKKLF	TRGV9	.	TRGJ1	14	-1	-1	12
114	0.0010435260194974598	TGTGCCTTGTGGGAGGTAGAAGAGTTGGGCAAAAAAATCAAGGTATTT	CALWEVEELGKKIKVF	TRGV9	.	TRGJP	16	-1	-1	19
113	0.0010343722824843243	TGTGCCACCTGGGATAGAGGAGCAACTGGTTGGTTCAAGATATTT	CATWDRGATGWFKIF	TRGV8	.	TRGJP1	16	-1	-1	24
113	0.0010343722824843243	TGTGCCTTGTGGGAGGGCTTCGGTTTTGGGAAACTCTTT	CALWEGFGFGKLF	TRGV9	.	TRGJ1	15	-1	-1	29
112	0.0010252185454711887	TGTGCCTTGTGGGAAGAGAATTATTATAAGAAACTCTTT	CALWEENYYKKLF	TRGV9	.	TRGJ2	13	-1	-1	17
112	0.0010252185454711887	TGTGCCACCTGGGACAGGCGATATTATAAGAAACTCTTT	CATWDRRYYKKLF	TRGV7	.	TRGJ1	18	-1	-1	21
112	0.0010252185454711887	TGTGCCTTGTGGGAGGTGAAACTCTTT	CALWEVKLF	TRGV9	.	TRGJ1	23	-1	-1	17
111	0.001016064808458053	TGTGCCTTGTGGGAGGCTTATTATAAGAAACTCTTT	CALWEAYYKKLF	TRGV9	.	TRGJ1	15	-1	-1	17
109	9.977573344317817E-4	TGTGCCTTGTGGGAGGTGCTTCCCAAGAAACTCTTT	CALWEVLPKKLF	TRGV9	.	TRGJ1	18	-1	-1	24
109	9.977573344317817E-4	TGTGCCTTGCCCCAGAAGAAACTCTTT	CALPQKKLF	TRGV9	.	TRGJ1	8	-1	-1	15
108	9.886035974186462E-4	TGTGCCCCTCGCCCCCCCAATAAGAAACTCTTT	CAPRPPNKKLF	TRGV9	.	TRGJ2	5	-1	-1	19
108	9.886035974186462E-4	TGTGCCACCTGGGGTTATAAGAAACTCTTT	CATWGYKKLF	TRGV3	.	TRGJ1	12	-1	-1	14
108	9.886035974186462E-4	TGTGCCTCCAAGAAACTCTTT	CASKKLF	TRGV2	.	TRGJ1	8	-1	-1	9
107	9.794498604055106E-4	TGTGCCACCTGGGATAGGCCTTATTATAAGAAACTCTTT	CATWDRPYYKKLF	TRGV8	.	TRGJ1	20	-1	-1	20
107	9.794498604055106E-4	TGTGCCTTGTGGGAGGCCCCTGAACTCTTT	CALWEAPELF	TRGV9	.	TRGJ2	15	-1	-1	22
105	9.611423863792394E-4	TGTGCTGCGTGGGATGCCTATGACTTTAAGAAACTCTTT	CAAWDAYDFKKLF	TRGV10	.	TRGJ1	14	-1	-1	26
105	9.611423863792394E-4	TGTGCTGCGTGGGATACCACTGGTTGGTTCAAGATATTT	CAAWDTTGWFKIF	TRGV10	.	TRGJP1	14	-1	-1	13
105	9.611423863792394E-4	TGTGCCACCTGGGACGGAAAAGATTATAAGAAACTCTTT	CATWDGKDYKKLF	TRGV2	.	TRGJ1	16	-1	-1	22
105	9.611423863792394E-4	TGTGCCTTGTGGGGTGATAAGAAACTCTTT	CALWGDKKLF	TRGV9	.	TRGJ1	12	-1	-1	16
105	9.611423863792394E-4	TGTGCTGCGTGGGATAAGAAACTCTTT	CAAWDKKLF	TRGV10	.	TRGJ2	14	-1	-1	13
105	9.611423863792394E-4	TGTGCCTTGTCGTCTCGGAAACTCTTT	CALSSRKLF	TRGV9	.	TRGJ1	9	-1	-1	17
104	9.519886493661037E-4	TGTGCCTTGTGGGAGCTCTTATCGCGGAAACTCTTT	CALWELLSRKLF	TRGV9	.	TRGJ2	14	-1	-1	26
104	9.519886493661037E-4	TGTGCCACCTGGGATGGTAAGAAACTCTTT	CATWDGKKLF	TRGV4	.	TRGJ1	16	-1	-1	17
104	9.519886493661037E-4	TGTGCCTTGATGGAGCTCTTT	CALMELF	TRGV9	.	TRGJ1	12	-1	-1	15
103	9.428349123529681E-4	TGTGCCTTGTGGGAGGTGCCCGGGGATAAGAAACTCTTT	CALWEVPGDKKLF	TRGV9	.	TRGJ2	18	-1	-1	25
103	9.428349123529681E-4	TGTGCCTTGTGGGAGGTACCTAAGAAACTCTTT	CALWEVPKKLF	TRGV9	.	TRGJ1	16	-1	-1	20
102	9.336811753398325E-4	TGTGCCTTGTGGGAGGTGCCCCAGAAACTCTTT	CALWEVPQKLF	TRGV9	.	TRGJ2	21	-1	-1	22
102	9.336811753398325E-4	TGTGCCTTGTGGGAGGTGGAGAAACTCTTT	CALWEVEKLF	TRGV9	.	TRGJ2	17	-1	-1	19
102	9.336811753398325E-4	TGTGCCCTCCCGAGGGAGAAACTCTTT	CALPREKLF	TRGV9	.	TRGJ1	5	-1	-1	16
101	9.245274383266968E-4	TGTGCCTTGTGGGAGGTGGCTGGTTGGTTCAAGATATTT	CALWEVAGWFKIF	TRGV9	.	TRGJP1	17	-1	-1	19
101	9.245274383266968E-4	TGTGCCTTGTGGGAAACGGGGAAGAAACTCTTT	CALWETGKKLF	TRGV9	.	TRGJ2	13	-1	-1	21
101	9.245274383266968E-4	TGTGCCTTGTGGGAGGTACATAGACTCTTT	CALWEVHRLF	TRGV9	.	TRGJ1	19	-1	-1	23
100	9.153737013135613E-4	TGTGCCTTGTGGGAGTGCGGTTATAAGAAACTCTTT	CALWECGYKKLF	TRGV9	.	TRGJ2	17	-1	-1	20
98	8.970662272872901E-4	TGTGCTGCGTGGGTGAATTATTATAAGAAACTCTTT	CAAWVNYYKKLF	TRGV10	.	TRGJ2	12	-1	-1	14
98	8.970662272872901E-4	TGTGCCTTGTGGGAGTCCGGGGTGGGGAAACTCTTT	CALWESGVGKLF	TRGV9	.	TRGJ1	14	-1	-1	26
98	8.970662272872901E-4	TGTGCCTTGTGGGAGGTGCCGGGGAAACTCTTT	CALWEVPGKLF	TRGV9	.	TRGJ1	18	-1	-1	23
97	8.879124902741544E-4	TGTGCCTTGTGGGAGGGGGAGAAACTCTTT	CALWEGEKLF	TRGV9	.	TRGJ1	15	-1	-1	19
97	8.879124902741544E-4	TGTGCCTCCGAAGAGAAACTCTTT	CASEEKLF	TRGV9	.	TRGJ1	6	-1	-1	13
96	8.787587532610188E-4	TGTGCCACCCGGGAAAAAATCAAGGTATTT	CATREKIKVF	TRGV8	.	TRGJP	13	-1	-1	13
95	8.696050162478832E-4	TGTGCCTTGTGGGCGAAGAAACTCTTT	CALWAKKLF	TRGV9	.	TRGJ1	12	-1	-1	15
95	8.696050162478832E-4	TGTGCCACCTGGAAGAAACTCTTT	CATWKKLF	TRGV4	.	TRGJ1	11	-1	-1	12
94	8.604512792347476E-4	TGTGCCTTGTGGGAGGTAGGAGAGAAACTCTTT	CALWEVGEKLF	TRGV9	.	TRGJ1	16	-1	-1	22
94	8.604512792347476E-4	TGTGCCTTGAGTAAGAAACTCTTT	CALSKKLF	TRGV9	.	TRGJ2	8	-1	-1	11
93	8.51297542221612E-4	TGGGGCCCGAAACTCTTT	WGPKLF	TRGV10	.	TRGJ2	1	-1	-1	8
92	8.421438052084763E-4	TGTGCCTTGTGGGAGGTGCAGGGCGAGTTGGGCAAAAAAATCAAGGTATTT	CALWEVQGELGKKIKVF	TRGV9	.	TRGJP	19	-1	-1	24
91	8.329900681953408E-4	TGTGCCTTGTGGGAGGTGCGATATAAGAAACTCTTT	CALWEVRYKKLF	TRGV9	.	TRGJ1	18	-1	-1	21
90	8.238363311822051E-4	TGTGCTGCGTGGGATTGGCGTATTAGCGTTCGGGGACTCTTT	CAAWDWRISVRGLF	TRGV10	.	TRGJ1	15	-1	-1	35
90	8.238363311822051E-4	TGTGCCTTGTGGGAGGTGCGGGAAAAGAAACTCTTT	CALWEVREKKLF	TRGV9	.	TRGJ2	18	-1	-1	24
90	8.238363311822051E-4	TGTGCCTTGTGGGAGGGGTATTATAAGAAACTCTTT	CALWEGYYKKLF	TRGV9	.	TRGJ1	15	-1	-1	18
90	8.238363311822051E-4	TGTGCCTTGTGGGAGGATAAGAAACTCTTT	CALWEDKKLF	TRGV9	.	TRGJ1	15	-1	-1	16
89	8.146825941690695E-4	TGTGCCTTGTGGGAGGCGGAGGGGATCTGGAAACTCTTT	CALWEAEGIWKLF	TRGV9	.	TRGJ1	15	-1	-1	29
89	8.146825941690695E-4	TGTGCCTTGTGGGAGGCCATCAGTGGGAAACTCTTT	CALWEAISGKLF	TRGV9	.	TRGJ1	15	-1	-1	26
89	8.146825941690695E-4	TGTGCCTTGGTTAGGGAGAAACTCTTT	CALVREKLF	TRGV9	.	TRGJ1	8	-1	-1	16
88	8.055288571559339E-4	TGTGCCTTGTGGGAGGTGTTTCAAGAGTTGGGCAAAAAAATCAAGGTATTT	CALWEVFQELGKKIKVF	TRGV9	.	TRGJP	17	-1	-1	21
88	8.055288571559339E-4	TGTGCCTTGTGGCTCCAAGAGTTGGGCAAAAAAATCAAGGTATTT	CALWLQELGKKIKVF	TRGV9	.	TRGJP	11	-1	-1	15
88	8.055288571559339E-4	TGTGCCTTGTGGGAGGTTAGCTATAAGAAACTCTTT	CALWEVSYKKLF	TRGV9	.	TRGJ1	16	-1	-1	21
87	7.963751201427983E-4	TGTGCCTTGTGGGAGGCGCAAGAGTTGGGCAAAAAAATCAAGGTATTT	CALWEAQELGKKIKVF	TRGV9	.	TRGJP	19	-1	-1	17
87	7.963751201427983E-4	TGTGCCTTGTGGGAGGTGGAGAAGAAACTCTTT	CALWEVEKKLF	TRGV9	.	TRGJ1	17	-1	-1	21
87	7.963751201427983E-4	TGTGCCACCTGGGACTGTTGGTTCAAGATATTT	CATWDCWFKIF	TRGV2	.	TRGJP1	14	-1	-1	13
86	7.872213831296627E-4	TGTGCCTTGTGGGAGGTGCATGTCGCTGGTTGGTTCAAGATATTT	CALWEVHVAGWFKIF	TRGV9	.	TRGJP1	19	-1	-1	25
86	7.872213831296627E-4	TGTGCCTTGTGGGAGGCGCAACTGAGTGATTGGATCAAGACGTTT	CALWEAQLSDWIKTF	TRGV9	.	TRGJP2	22	-1	-1	24
86	7.872213831296627E-4	TGTGCCTTGTGGGAGGTGCCGGAGTATAAGAAACTCTTT	CALWEVPEYKKLF	TRGV9	.	TRGJ1	18	-1	-1	24
86	7.872213831296627E-4	TGTGCCTTATGTCTTAAGAAACTCTTT	CALCLKKLF	TRGV9	.	TRGJ2	10	-1	-1	14
85	7.78067646116527E-4	TGTGCCTTGTGGGAGGTCCGGAATTGGGTGTATAAGAAACTCTTT	CALWEVRNWVYKKLF	TRGV9	.	TRGJ1	16	-1	-1	30
85	7.78067646116527E-4	TGTGCCTTGTGGGAGACAATCTATTATTATAAGAAACTCTTT	CALWETIYYYKKLF	TRGV9	.	TRGJ1	14	-1	-1	22
85	7.78067646116527E-4	TGTGCCACCTGGGACGACACTGGTTGGTTCAAGATATTT	CATWDDTGWFKIF	TRGV2	.	TRGJP1	15	-1	-1	17
85	7.78067646116527E-4	TGTGCCTTGTGGGAGGTGAAGAAACTCTTT	CALWEVKKLF	TRGV9	.	TRGJ1	17	-1	-1	18
83	7.597601720902558E-4	TGTGCCTTGTGGGAGGTGACCCAAGAGTTGGGCAAAAAAATCAAGGTATTT	CALWEVTQELGKKIKVF	TRGV9	.	TRGJP	20	-1	-1	21
83	7.597601720902558E-4	TGTGCCTTGTGGGAGGTGGCAGAGTTGGGCAAAAAAATCAAGGTATTT	CALWEVAELGKKIKVF	TRGV9	.	TRGJP	17	-1	-1	17
83	7.597601720902558E-4	TGTGCCTTACGAGGGGGTTATAAGAAACTCTTT	CALRGGYKKLF	TRGV9	.	TRGJ1	7	-1	-1	17
83	7.597601720902558E-4	TGTGCTGCGTGGAGGCTCTTT	CAAWRLF	TRGV10	.	TRGJ1	11	-1	-1	15
82	7.506064350771202E-4	TGTGCCTTGTGGGAGGTGGAAGAGTTGGGCAAAAAAATCAAGGTATTT	CALWEVEELGKKIKVF	TRGV9	.	TRGJP	17	-1	-1	19
82	7.506064350771202E-4	TGTGCCACCTGGGATGGTACCACTGGTTGGTTCAAGATATTT	CATWDGTTGWFKIF	TRGV4	.	TRGJP1	16	-1	-1	17
82	7.506064350771202E-4	TGTGCCTTGTGGGAGGTGCTTAAGAAACTCTTT	CALWEVLKKLF	TRGV9	.	TRGJ1	18	-1	-1	20
82	7.506064350771202E-4	TGTGCCTTGTGGGAGGCGCATAAGAAACTCTTT	CALWEAHKKLF	TRGV9	.	TRGJ1	19	-1	-1	19
82	7.506064350771202E-4	TGTGCCTTGTGGGAGGGGGGTAAGAAACTCTTT	CALWEGGKKLF	TRGV9	.	TRGJ1	15	-1	-1	20
81	7.414526980639846E-4	TGTGCCTTGTGGGAGGTGCTAGAGTTGGGCAAAAAAATCAAGGTATTT	CALWEVLELGKKIKVF	TRGV9	.	TRGJP	18	-1	-1	17
81	7.414526980639846E-4	TGTGCCTTGTGGGAGGTGCACGAGGATTATAAGAAACTCTTT	CALWEVHEDYKKLF	TRGV9	.	TRGJ1	20	-1	-1	25
81	7.414526980639846E-4	TGTGCCTTGTGGGAGGTGCTGGATTATAAGAAACTCTTT	CALWEVLDYKKLF	TRGV9	.	TRGJ2	18	-1	-1	22
81	7.414526980639846E-4	TGTGCCCCACAAGAGTTGGGCAAAAAAATCAAGGTATTT	CAPQELGKKIKVF	TRGV9	.	TRGJP	5	-1	-1	9
81	7.414526980639846E-4	TGTGCCTTGTGGGAGGTGGTTTATAAGAAACTCTTT	CALWEVVYKKLF	TRGV9	.	TRGJ1	17	-1	-1	20
81	7.414526980639846E-4	TGTGCCTTGTGGGAGGTGCTAGAGAAACTCTTT	CALWEVLEKLF	TRGV9	.	TRGJ1	18	-1	-1	22
81	7.414526980639846E-4	TGTGCCTACCTGGGGAAACTCTTT	CAYLGKLF	TRGV9	.	TRGJ1	6	-1	-1	14
81	7.414526980639846E-4	TGTGCTGCGCCCCTCTTT	CAAPLF	TRGV10	.	TRGJ1	8	-1	-1	12
80	7.32298961050849E-4	TGTGCCTTGTGGGCCAAGCCCCGGGAGTTGGGCAAAAAAATCAAGGTATTT	CALWAKPRELGKKIKVF	TRGV9	.	TRGJP	12	-1	-1	24
80	7.32298961050849E-4	TGTGCCTTGTGGGAGTTGGGGGAGTTGGGCAAAAAAATCAAGGTATTT	CALWELGELGKKIKVF	TRGV9	.	TRGJP	17	-1	-1	21
80	7.32298961050849E-4	TGTGCCACCTGGGACAGCTTAGTGGCGGATTATTATAAGAAACTCTTT	CATWDSLVADYYKKLF	TRGV2	.	TRGJ1	14	-1	-1	25
80	7.32298961050849E-4	TGTGCCTTTCCCCCCCGTGGCTATAAGAAACTCTTT	CAFPPRGYKKLF	TRGV9	.	TRGJ1	7	-1	-1	21
80	7.32298961050849E-4	TGTGCCTTGTGGGGGCGTAATAAGAAACTCTTT	CALWGRNKKLF	TRGV9	.	TRGJ2	12	-1	-1	19
80	7.32298961050849E-4	TGTGCCTTGTGGGAGGCCCCCAAGAAACTCTTT	CALWEAPKKLF	TRGV9	.	TRGJ1	15	-1	-1	21
80	7.32298961050849E-4	TGTGCCTTGTGGGAGGACTATAAGAAACTCTTT	CALWEDYKKLF	TRGV9	.	TRGJ2	15	-1	-1	18
80	7.32298961050849E-4	TTTGGGTATTATAAGAAACTCTTT	FGYYKKLF	TRGV9	.	TRGJ1	3	-1	-1	6
79	7.231452240377134E-4	TGTGCCTTGTGGGAGGTGCAAAGAGAGTTGGGCAAAAAAATCAAGGTATTT	CALWEVQRELGKKIKVF	TRGV9	.	TRGJP	19	-1	-1	23
79	7.231452240377134E-4	TGTGCCTTGTGGGAGGCCGGGCGAGAGTTGGGCAAAAAAATCAAGGTATTT	CALWEAGRELGKKIKVF	TRGV9	.	TRGJP	15	-1	-1	18
79	7.231452240377134E-4	TGTGCCTTGTGGGAGGTGCGAGGGTATAAGAAACTCTTT	CALWEVRGYKKLF	TRGV9	.	TRGJ1	18	-1	-1	24
79	7.231452240377134E-4	TGTGCCTTGTGGGAGGTGCTGGGGAAGAAACTCTTT	CALWEVLGKKLF	TRGV9	.	TRGJ2	18	-1	-1	24
79	7.231452240377134E-4	TGTGCTGCGTGGGATCCACTCTTT	CAAWDPLF	TRGV10	.	TRGJ1	14	-1	-1	17
79	7.231452240377134E-4	TGTGCTGCGTGCAGACTCTTT	CAACRLF	TRGV10	.	TRGJ1	10	-1	-1	14
78	7.139914870245778E-4	TGTGCCTTGTGGGAGGTGCCAGAGTTGGGCAAAAAAATCAAGGTATTT	CALWEVPELGKKIKVF	TRGV9	.	TRGJP	18	-1	-1	17
78	7.139914870245778E-4	TGTGCCTTGGCGGGCCGGCGGTTGGGCAAAAAAATCAAGGTATTT	CALAGRRLGKKIKVF	TRGV9	.	TRGJP	8	-1	-1	20
78	7.139914870245778E-4	TGTGCCTTGTGGGAGGTCGATTTATCCAAGAAACTCTTT	CALWEVDLSKKLF	TRGV9	.	TRGJ1	16	-1	-1	16
78	7.139914870245778E-4	TGTGCCACCTGGGATCCTTATTATAAGAAACTCTTT	CATWDPYYKKLF	TRGV4	.	TRGJ2	14	-1	-1	17
78	7.139914870245778E-4	TGTGCTGCGTGGGCCCACGGGGGACTCTTT	CAAWAHGGLF	TRGV10	.	TRGJ1	12	-1	-1	23
78	7.139914870245778E-4	TGTGCCACCTGGTGTCTGCTCTTT	CATWCLLF	TRGV2	.	TRGJ1	11	-1	-1	18
77	7.048377500114422E-4	TGTGCCTTGTGGGAAAGGTTTGAGTTGGGCAAAAAAATCAAGGTATTT	CALWERFELGKKIKVF	TRGV9	.	TRGJP	13	-1	-1	21
77	7.048377500114422E-4	TGTGCCTTGTGGGAGCCCCATAAGAAACTCTTT	CALWEPHKKLF	TRGV9	.	TRGJ1	14	-1	-1	19
77	7.048377500114422E-4	TGTGCTGCGTGGGATTGGCTCTTT	CAAWDWLF	TRGV10	.	TRGJ1	15	-1	-1	18
77	7.048377500114422E-4	TGTGCCTTGTGGGAGGTGCAGTATTATAAGAAACTCTTT	CALWEVQYYKKLF	TRGV9	.	TRGJ1	19	-1	-1	21
76	6.956840129983065E-4	TGTGCCTTGTGGGAGGAGATACAAGAGTTGGGCAAAAAAATCAAGGTATTT	CALWEEIQELGKKIKVF	TRGV9	.	TRGJP	15	-1	-1	21
76	6.956840129983065E-4	TGTGCCTTGTGGGAAGTTCAAGAGTTGGGCAAAAAAATCAAGGTATTT	CALWEVQELGKKIKVF	TRGV9	.	TRGJP	19	-1	-1	18
76	6.956840129983065E-4	TGTGCCCCCGGGAAAGAGTTGGGCAAAAAAATCAAGGTATTT	CAPGKELGKKIKVF	TRGV9	.	TRGJP	5	-1	-1	2
76	6.956840129983065E-4	TGTGCCTTGTGGGACCGCCTTTATTATAAGAAACTCTTT	CALWDRLYYKKLF	TRGV9	.	TRGJ1	13	-1	-1	20
76	6.956840129983065E-4	TGTGCCTTGTGGGAGGAGGATTATAAGAAACTCTTT	CALWEEDYKKLF	TRGV9	.	TRGJ1	15	-1	-1	19
76	6.956840129983065E-4	TGTGCCTTGTGGGAGCCATATAAGAAACTCTTT	CALWEPYKKLF	TRGV9	.	TRGJ1	14	-1	-1	18
76	6.956840129983065E-4	TGTGCCCCCCGAGGGTATTATAAGAAACTCTTT	CAPRGYYKKLF	TRGV9	.	TRGJ1	5	-1	-1	15
76	6.956840129983065E-4	TGTGCCTTGTATTATAAGAAACTCTTT	CALYYKKLF	TRGV9	.	TRGJ2	9	-1	-1	9
76	6.956840129983065E-4	TGTGCCTTGTGGGAGGTGCGGGGTAAGAAACTCTTT	CALWEVRGKKLF	TRGV9	.	TRGJ1	18	-1	-1	23
76	6.956840129983065E-4	TGTGCCTTGTGGGAGGGCCGTTATAAGAAACTCTTT	CALWEGRYKKLF	TRGV9	.	TRGJ1	15	-1	-1	20
76	6.956840129983065E-4	TGTGCCTTGTGGGAGGTGCGAGAGAAACTCTTT	CALWEVREKLF	TRGV9	.	TRGJ1	18	-1	-1	22
75	6.86530275985171E-4	TGTGCCACCTGGGACGGGCTGATCTGGGAGAAACTCTTT	CATWDGLIWEKLF	TRGV2	.	TRGJ2	18	-1	-1	28
75	6.86530275985171E-4	TGTGCCTTGTGGGGTTATAAGAAACTCTTT	CALWGYKKLF	TRGV9	.	TRGJ1	12	-1	-1	14
75	6.86530275985171E-4	TGTGCCTTGCACTATTATAAGAAACTCTTT	CALHYYKKLF	TRGV9	.	TRGJ1	8	-1	-1	12
75	6.86530275985171E-4	TGTGCCTTGTTTTGGATCAAGACGTTT	CALFWIKTF	TRGV9	.	TRGJP2	9	-1	-1	11
75	6.86530275985171E-4	TGTGCTGCGTGGGATGTGGGACTCTTT	CAAWDVGLF	TRGV10	.	TRGJ1	14	-1	-1	20
74	6.773765389720353E-4	TGTGCCTTGTGGGAGCAGAAAATCGGGGACGTCGTGAGAGGTGAGAAACTCTTT	CALWEQKIGDVVRGEKLF	TRGV9	.	TRGJ1	14	-1	-1	43
74	6.773765389720353E-4	TGTGCCTTGTGGGAGGTGCAAGGTCGAGAGTTGGGCAAAAAAATCAAGGTATTT	CALWEVQGRELGKKIKVF	TRGV9	.	TRGJP	19	-1	-1	26
74	6.773765389720353E-4	TGTGCCTTGTGGGAGGTGCTGGGTTGTTATTATAAGAAACTCTTT	CALWEVLGCYYKKLF	TRGV9	.	TRGJ1	18	-1	-1	26
74	6.773765389720353E-4	TGTGCCACCTGGGACGGCCTTAGTGATTGGATCAAGACGTTT	CATWDGLSDWIKTF	TRGV2	.	TRGJP2	16	-1	-1	20
74	6.773765389720353E-4	TGTGCCTTGTGGGAGCCGCATTATAAGAAACTCTTT	CALWEPHYKKLF	TRGV9	.	TRGJ1	14	-1	-1	19
74	6.773765389720353E-4	TGTGCCACCTGTGTTATGGGTTGGTTCAAGATATTT	CATCVMGWFKIF	TRGV8	.	TRGJP1	10	-1	-1	18
74	6.773765389720353E-4	TGTGCCTTGTGGGAGGGTTATAAGAAACTCTTT	CALWEGYKKLF	TRGV9	.	TRGJ1	15	-1	-1	17
74	6.773765389720353E-4	TGTGCTGCGTGCCTAAAGAAACTCTTT	CAACLKKLF	TRGV10	.	TRGJ1	10	-1	-1	15
73	6.682228019588997E-4	TGTGCCTTGTGGGATAATGAGGAGTTGGGCAAAAAAATCAAGGTATTT	CALWDNEELGKKIKVF	TRGV9	.	TRGJP	13	-1	-1	21
73	6.682228019588997E-4	TGTGCCTTGTGGGAGGTGGAATATTATAAGAAACTCTTT	CALWEVEYYKKLF	TRGV9	.	TRGJ1	17	-1	-1	18
73	6.682228019588997E-4	TGTGCCTTGTGGGACCACAAACATAAGAAACTCTTT	CALWDHKHKKLF	TRGV9	.	TRGJ2	13	-1	-1	22
73	6.682228019588997E-4	TGTGCCTTGTGGGAGGTGCAATATAAGAAACTCTTT	CALWEVQYKKLF	TRGV9	.	TRGJ1	19	-1	-1	21
73	6.682228019588997E-4	TGTGCTGCGTGGGACCTTTCGAGGCTCTTT	CAAWDLSRLF	TRGV10	.	TRGJ1	13	-1	-1	24
73	6.682228019588997E-4	TGTGCTGCGTGGGATTTCGGACTCTTT	CAAWDFGLF	TRGV10	.	TRGJ1	18	-1	-1	20
73	6.682228019588997E-4	TGTGCTGCGAGCGAGAAACTCTTT	CAASEKLF	TRGV10	.	TRGJ1	8	-1	-1	13
72	6.590690649457641E-4	TGTGCTGCGCCCTCAAGGACCACTGGTTGGTTCAAGATATTT	CAAPSRTTGWFKIF	TRGV10	.	TRGJP1	8	-1	-1	18
72	6.590690649457641E-4	TGTGCCTTGTGGGAGTATAAGAAACTCTTT	CALWEYKKLF	TRGV9	.	TRGJ1	14	-1	-1	15
71	6.499153279326285E-4	TGTGCCTTGTGGGAGGTGCGATATTATAAGAAACTCTTT	CALWEVRYYKKLF	TRGV9	.	TRGJ1	18	-1	-1	21
71	6.499153279326285E-4	TGTGCCTTGTGGGAGGTGACCGATTATAAGAAACTCTTT	CALWEVTDYKKLF	TRGV9	.	TRGJ1	20	-1	-1	22
71	6.499153279326285E-4	TGTGCCTTGTCTTTCTCCCATTATAAGAAACTCTTT	CALSFSHYKKLF	TRGV9	.	TRGJ1	9	-1	-1	19
71	6.499153279326285E-4	TGTGCCTTGTGGGAGGTCTATTATAAGAAACTCTTT	CALWEVYYKKLF	TRGV9	.	TRGJ1	16	-1	-1	18
71	6.499153279326285E-4	TGTGCCTTGTGGGAGGTGCCCTATAAGAAACTCTTT	CALWEVPYKKLF	TRGV9	.	TRGJ2	21	-1	-1	21
70	6.407615909194929E-4	TGTGCCTTGTGGGAGGTGCTCGGTAGTGATTGGATCAAGACGTTT	CALWEVLGSDWIKTF	TRGV9	.	TRGJP2	18	-1	-1	22
70	6.407615909194929E-4	TGTGCCTTGTGGGAAATGGAGTTGGGCAAAAAAATCAAGGTATTT	CALWEMELGKKIKVF	TRGV9	.	TRGJP	13	-1	-1	18
70	6.407615909194929E-4	TGTGCCACCTGGGACCCACCTTTTAATGATTGGATCAAGACGTTT	CATWDPPFNDWIKTF	TRGV3	.	TRGJP2	14	-1	-1	23
70	6.407615909194929E-4	TGTGCCTTGTGGGAGGTGCCCAGAGATTATAAGAAACTCTTT	CALWEVPRDYKKLF	TRGV9	.	TRGJ1	18	-1	-1	25
70	6.407615909194929E-4	TGTGCCTTGTGGGAGGTACAGTATTATAAGAAACTCTTT	CALWEVQYYKKLF	TRGV9	.	TRGJ1	19	-1	-1	21
70	6.407615909194929E-4	TGTGCCTTGTGGGAGAAAAAGAAACTCTTT	CALWEKKKLF	TRGV9	.	TRGJ1	14	-1	-1	18
70	6.407615909194929E-4	TGTGCTGCGTGGAATCCCAAACTCTTT	CAAWNPKLF	TRGV10	.	TRGJ1	14	-1	-1	18
70	6.407615909194929E-4	TGTGCTGCGTGGGATGGCGGGAAACTCTTT	CAAWDGGKLF	TRGV10	.	TRGJ2	14	-1	-1	20
69	6.316078539063573E-4	TGTGCCTTGTGGGAGGTGCAACGCCAAGAGTTGGGCAAAAAAATCAAGGTATTT	CALWEVQRQELGKKIKVF	TRGV9	.	TRGJP	19	-1	-1	24
69	6.316078539063573E-4	TGTGCCTTGTGGGAGCCCAAACAAGAGTTGGGCAAAAAAATCAAGGTATTT	CALWEPKQELGKKIKVF	TRGV9	.	TRGJP	14	-1	-1	21
69	6.316078539063573E-4	TGTGCCTTGTGGGAGGTGCTGGGCATCATCGGTGAGAAGAAACTCTTT	CALWEVLGIIGEKKLF	TRGV9	.	TRGJ1	18	-1	-1	36
69	6.316078539063573E-4	TGTGCCTTGTGGGAGGCCCACAGCTCAAGCAAAAAAATCAAGGTATTT	CALWEAHSSSKKIKVF	TRGV9	.	TRGJP	15	-1	-1	28
69	6.316078539063573E-4	TGTGCCTTGTGGGAAGGACAAGAGTTGGGCAAAAAAATCAAGGTATTT	CALWEGQELGKKIKVF	TRGV9	.	TRGJP	13	-1	-1	15
69	6.316078539063573E-4	TGTGCCTTGTGGGACCACCTCAGAGGGTATTATAAGAAACTCTTT	CALWDHLRGYYKKLF	TRGV9	.	TRGJ1	13	-1	-1	27
69	6.316078539063573E-4	TGTGCCTTGTGGGAGGCACCTTATAAGAAACTCTTT	CALWEAPYKKLF	TRGV9	.	TRGJ1	20	-1	-1	20
69	6.316078539063573E-4	TGTGCCTTGTGGGAGGAGTATTATAAGAAACTCTTT	CALWEEYYKKLF	TRGV9	.	TRGJ1	15	-1	-1	18
69	6.316078539063573E-4	TGTGCCTTGTACCCTCTCTATAAGAAACTCTTT	CALYPLYKKLF	TRGV9	.	TRGJ2	9	-1	-1	18
69	6.316078539063573E-4	TGTGCTGCGTGGGTTTGCCAGAAACTCTTT	CAAWVCQKLF	TRGV10	.	TRGJ1	15	-1	-1	19
69	6.316078539063573E-4	TGTGCCTTGTACTATTATAAGAAACTCTTT	CALYYYKKLF	TRGV9	.	TRGJ2	9	-1	-1	12
69	6.316078539063573E-4	TGTGCTGCGTGGGGACTCTTT	CAAWGLF	TRGV10	.	TRGJ2	12	-1	-1	14
69	6.316078539063573E-4	TGTGCCTTGTGGGAGGGGGGGAAGAAACTCTTT	CALWEGGKKLF	TRGV9	.	TRGJ1	15	-1	-1	21
68	6.224541168932217E-4	TGTGCCTTGTGGGAGGTTTGTAAGAAACTCTTT	CALWEVCKKLF	TRGV9	.	TRGJ2	16	-1	-1	17
68	6.224541168932217E-4	TGTGCTGGTCTGTATTATAAGAAACTCTTT	CAGLYYKKLF	TRGV10	.	TRGJ1	6	-1	-1	12
67	6.13300379880086E-4	TGTGCCTTGTGGGAGCGCCCCAATACCACTGGTTGGTTCAAGATATTT	CALWERPNTTGWFKIF	TRGV9	.	TRGJP1	14	-1	-1	22
67	6.13300379880086E-4	TGTGCCTTGTGGGAGGTGCCCCTTTATCGGGATTATAAGAAACTCTTT	CALWEVPLYRDYKKLF	TRGV9	.	TRGJ1	22	-1	-1	31
67	6.13300379880086E-4	TGTGCCTTGTGGGCTGATCCTGAATTTTGGTATAAGAAACTCTTT	CALWADPEFWYKKLF	TRGV9	.	TRGJ1	12	-1	-1	30
67	6.13300379880086E-4	TGTGCCTTGTGGGAGTCCTGGTCCCATTATTATAAGAAACTCTTT	CALWESWSHYYKKLF	TRGV9	.	TRGJ2	14	-1	-1	25
67	6.13300379880086E-4	TGTGCTGCGTGGGATGAGGATTATTATAAGAAACTCTTT	CAAWDEDYYKKLF	TRGV10	.	TRGJ2	14	-1	-1	19
67	6.13300379880086E-4	TGTGCCTTGTGGGAGGCTGTCTATTATAAGAAACTCTTT	CALWEAVYYKKLF	TRGV9	.	TRGJ1	15	-1	-1	21
67	6.13300379880086E-4	TGTGCCTTGTGGGATCTTTATTATAAGAAACTCTTT	CALWDLYYKKLF	TRGV9	.	TRGJ1	13	-1	-1	17
66	6.041466428669504E-4	TGTGCCTTGTGGGCAACCCTTGAAGAGTTGGGCAAAAAAATCAAGGTATTT	CALWATLEELGKKIKVF	TRGV9	.	TRGJP	12	-1	-1	22
66	6.041466428669504E-4	TGTGCCTTGTGGGAGGTAAAGCAAGAGTTGGGCAAAAAAATCAAGGTATTT	CALWEVKQELGKKIKVF	TRGV9	.	TRGJP	16	-1	-1	20
66	6.041466428669504E-4	TGTGCCTTGTGGGAGGTGCATGAGTTGGGCAAAAAAATCAAGGTATTT	CALWEVHELGKKIKVF	TRGV9	.	TRGJP	19	-1	-1	17
66	6.041466428669504E-4	TGTGCCTTGTGGGAGGTCTCCCCGAATTATTATAAGAAACTCTTT	CALWEVSPNYYKKLF	TRGV9	.	TRGJ1	16	-1	-1	22
66	6.041466428669504E-4	TGTGCCTTGTGGGAGGAGGCGGGCAATTATTATAAGAAACTCTTT	CALWEEAGNYYKKLF	TRGV9	.	TRGJ2	15	-1	-1	24
66	6.041466428669504E-4	TGTGCCACCTGGGACGGGCAGCCGGGTTGGTTCAAGATATTT	CATWDGQPGWFKIF	TRGV2	.	TRGJP1	18	-1	-1	24
66	6.041466428669504E-4	TGTGCCTTGTGGGGGACCCCTCATAAGAAACTCTTT	CALWGTPHKKLF	TRGV9	.	TRGJ2	12	-1	-1	22
66	6.041466428669504E-4	TGTGCTGCGGGCGGGATTGGAGGTCTCTTT	CAAGGIGGLF	TRGV10	.	TRGJ1	8	-1	-1	24
65	5.949929058538148E-4	TGTGCCTTGTGGGCTCCTGGGCACCAAGAGTTGGGCAAAAAAATCAAGGTATTT	CALWAPGHQELGKKIKVF	TRGV9	.	TRGJP	12	-1	-1	24
65	5.949929058538148E-4	TGTGCCTTGTGGGAGGTGCGAGAATATAAGAAACTCTTT	CALWEVREYKKLF	TRGV9	.	TRGJ1	18	-1	-1	24
65	5.949929058538148E-4	TGTGCCTTGTGGAGCCACCCTTATTATAAGAAACTCTTT	CALWSHPYYKKLF	TRGV9	.	TRGJ2	11	-1	-1	20
65	5.949929058538148E-4	TGTGCCTTGTGGGAGGTGCATTATAAGAAACTCTTT	CALWEVHYKKLF	TRGV9	.	TRGJ1	19	-1	-1	19
65	5.949929058538148E-4	TGTGCCTTGTGGGAGGCTATGTATAAGAAACTCTTT	CALWEAMYKKLF	TRGV9	.	TRGJ1	15	-1	-1	17
65	5.949929058538148E-4	TGTGCTGCGCCCTGGCAGAAACTCTTT	CAAPWQKLF	TRGV10	.	TRGJ1	8	-1	-1	16
65	5.949929058538148E-4	TGTGCCTTGTGGGAGGTGAATTATTATAAGAAACTCTTT	CALWEVNYYKKLF	TRGV9	.	TRGJ1	17	-1	-1	17
64	5.858391688406792E-4	TGTGCCTTGTGGGAGGTCCCGGTTGGGCTGACTTATAAGAAACTCTTT	CALWEVPVGLTYKKLF	TRGV9	.	TRGJ1	16	-1	-1	32
64	5.858391688406792E-4	TGTGCCTTGTGGGAGGCTTCTTATTATAAGAAACTCTTT	CALWEASYYKKLF	TRGV9	.	TRGJ1	15	-1	-1	20
64	5.858391688406792E-4	TGTGCCTTGTGCGTGAATTATTATAAGAAACTCTTT	CALCVNYYKKLF	TRGV9	.	TRGJ1	10	-1	-1	14
64	5.858391688406792E-4	TGTGCCTTGTGGGAGGCACTACTTAAGAAACTCTTT	CALWEALLKKLF	TRGV9	.	TRGJ1	15	-1	-1	23
64	5.858391688406792E-4	TGTGCTGCGTTGGATAAGAAACTCTTT	CAALDKKLF	TRGV10	.	TRGJ1	14	-1	-1	13
64	5.858391688406792E-4	TGTGCCTTGTGGATCACGAAAGAGTTGGGCAAAAAAATCAAGGTATTT	CALWITKELGKKIKVF	TRGV9	.	TRGJP	11	-1	-1	19
64	5.858391688406792E-4	TGTGCCTTGTGGAAAAGCGGCTATTATAAGAAACTCTTT	CALWKSGYYKKLF	TRGV9	.	TRGJ2	11	-1	-1	21
63	5.766854318275436E-4	TGTGCCTTGTGGGAGGTACCACAAGAGTTGGGCAAAAAAATCAAGGTATTT	CALWEVPQELGKKIKVF	TRGV9	.	TRGJP	16	-1	-1	21
63	5.766854318275436E-4	TGTGCCTTGTGGGAGGCCCCCCCATTGTATAAGAAACTCTTT	CALWEAPPLYKKLF	TRGV9	.	TRGJ1	15	-1	-1	27
63	5.766854318275436E-4	TGTGCCTTGTGGGAGGTGCTGATTTATAAGAAACTCTTT	CALWEVLIYKKLF	TRGV9	.	TRGJ1	18	-1	-1	23
63	5.766854318275436E-4	TGTGCCTTGTGGGAGATGAATTATTATAAGAAACTCTTT	CALWEMNYYKKLF	TRGV9	.	TRGJ1	17	-1	-1	17
63	5.766854318275436E-4	TGTGCCACCTGGGACGTCTATCAGGGTAAGAAACTCTTT	CATWDVYQGKKLF	TRGV2	.	TRGJ2	15	-1	-1	26
63	5.766854318275436E-4	TGTGCTGCGTGGGGGTATAAGAAACTCTTT	CAAWGYKKLF	TRGV10	.	TRGJ1	12	-1	-1	15
63	5.766854318275436E-4	TGTGCTGCGTGGGCCCAGAAACTCTTT	CAAWAQKLF	TRGV10	.	TRGJ1	12	-1	-1	16
63	5.766854318275436E-4	TGTGCCTTGAATTATAAGAAACTCTTT	CALNYKKLF	TRGV9	.	TRGJ1	8	-1	-1	10
62	5.67531694814408E-4	TGTGCCTTGTGGGACGAGCGGGGGCAGTTGGGCAAAAAAATCAAGGTATTT	CALWDERGQLGKKIKVF	TRGV9	.	TRGJP	13	-1	-1	25
62	5.67531694814408E-4	TGTGCTGCGTGGGCCTGGGGGGGAGATTATTATAAGAAACTCTTT	CAAWAWGGDYYKKLF	TRGV10	.	TRGJ1	12	-1	-1	25
62	5.67531694814408E-4	TGTGCCTTGTGGGAGGTGAACACCCGTTATTATAAGAAACTCTTT	CALWEVNTRYYKKLF	TRGV9	.	TRGJ2	20	-1	-1	26
62	5.67531694814408E-4	TGTGCCTTGTGGGAAATAGGTTGTTATTATAAGAAACTCTTT	CALWEIGCYYKKLF	TRGV9	.	TRGJ1	13	-1	-1	23
62	5.67531694814408E-4	TGTGCTGCGTGCTCCCGGGGTTATTATAAGAAACTCTTT	CAACSRGYYKKLF	TRGV10	.	TRGJ1	10	-1	-1	20
62	5.67531694814408E-4	TGTGCTGCGTGGGGCCTGGCTAGGGGGAAACTCTTT	CAAWGLARGKLF	TRGV10	.	TRGJ1	12	-1	-1	26
62	5.67531694814408E-4	TGTGCTGCGTGGGATTCCCCGCGCGGGAAACTCTTT	CAAWDSPRGKLF	TRGV10	.	TRGJ1	15	-1	-1	26
62	5.67531694814408E-4	TGTGCCCCTCGGAGACCTAAGAAACTCTTT	CAPRRPKKLF	TRGV4	.	TRGJ1	12	-1	-1	17
62	5.67531694814408E-4	TGTGCCTTGGATTATAAGAAACTCTTT	CALDYKKLF	TRGV9	.	TRGJ1	8	-1	-1	10
61	5.583779578012724E-4	TGTGCCTTGTGGGAGGTGAGGGATTCAGAGTTGGGCAAAAAAATCAAGGTATTT	CALWEVRDSELGKKIKVF	TRGV9	.	TRGJP	17	-1	-1	26
61	5.583779578012724E-4	TGTGCCTTGTGGGAGGTCGGGTCATATTATAAGAAACTCTTT	CALWEVGSYYKKLF	TRGV9	.	TRGJ2	16	-1	-1	24
61	5.583779578012724E-4	TGTGCCTTGTGGGAGGACGGGATTTATTATAAGAAACTCTTT	CALWEDGIYYKKLF	TRGV9	.	TRGJ1	15	-1	-1	20
61	5.583779578012724E-4	TGTGCCTTGTGGGAGGTTTTACGTTATAAGAAACTCTTT	CALWEVLRYKKLF	TRGV9	.	TRGJ1	16	-1	-1	23
61	5.583779578012724E-4	TGTGCCTTGTGGGAGGTAAAATATAAGAAACTCTTT	CALWEVKYKKLF	TRGV9	.	TRGJ1	16	-1	-1	21
61	5.583779578012724E-4	TGTGCTGCCCACCGACCCGATAAGAAACTCTTT	CAAHRPDKKLF	TRGV10	.	TRGJ1	7	-1	-1	19
61	5.583779578012724E-4	TGTGCTGCGTCCTCTGAAAGGGGGAAACTCTTT	CAASSERGKLF	TRGV10	.	TRGJ1	9	-1	-1	23
61	5.583779578012724E-4	TGTGCTGCGTGGGATGGGGATAAGAAACTCTTT	CAAWDGDKKLF	TRGV10	.	TRGJ1	14	-1	-1	19
61	5.583779578012724E-4	TGTGCTGCGTGGGATCCATCGAAACTCTTT	CAAWDPSKLF	TRGV10	.	TRGJ1	14	-1	-1	20
61	5.583779578012724E-4	TGTGCTGCGTGGGGTTGGTTCAAGATATTT	CAAWGWFKIF	TRGV10	.	TRGJP1	15	-1	-1	12
60	5.492242207881368E-4	TGTGCCTTGTGGGAGGACACTCATACCCGACCACCTGGTTGGTTCAAGATATTT	CALWEDTHTRPPGWFKIF	TRGV9	.	TRGJP1	15	-1	-1	29
60	5.492242207881368E-4	TGTGCCTTGTGGGAGGTGCGGTCGGGGTTGGGCAAAAAAATCAAGGTATTT	CALWEVRSGLGKKIKVF	TRGV9	.	TRGJP	18	-1	-1	26
60	5.492242207881368E-4	TGTGCCTTGTGGGAGGGCCTCTATTATAAGAAACTCTTT	CALWEGLYYKKLF	TRGV9	.	TRGJ1	15	-1	-1	21
60	5.492242207881368E-4	TGTGCCTTGTCCTATTATAAGAAACTCTTT	CALSYYKKLF	TRGV9	.	TRGJ1	9	-1	-1	12
60	5.492242207881368E-4	TGTGCCACCTGGGACGGGCCTAAACTCTTT	CATWDGPKLF	TRGV2	.	TRGJ1	19	-1	-1	21
59	5.400704837750011E-4	TGTGCCTTGTGGGAGGGGTGGAATTATTATAAGAAACTCTTT	CALWEGWNYYKKLF	TRGV9	.	TRGJ1	15	-1	-1	20
59	5.400704837750011E-4	TGTGCCACCTGGGAAGGGGGTAGTGATTGGATCAAGACGTTT	CATWEGGSDWIKTF	TRGV8	.	TRGJP2	16	-1	-1	19
59	5.400704837750011E-4	TGTGCCTTGTGGGAGGTCTTTTATTATAAGAAACTCTTT	CALWEVFYYKKLF	TRGV9	.	TRGJ1	16	-1	-1	20
59	5.400704837750011E-4	TGTGCCTTGTGGGAGGTGGCGGAATATAAGAAACTCTTT	CALWEVAEYKKLF	TRGV9	.	TRGJ1	17	-1	-1	24
59	5.400704837750011E-4	TGTGCCTTGTGGGAGGCCTATTATTATAAGAAACTCTTT	CALWEAYYYKKLF	TRGV9	.	TRGJ1	15	-1	-1	19
59	5.400704837750011E-4	TGTGCCTTGTGGGAGGGTACTGGTTGGTTCAAGATATTT	CALWEGTGWFKIF	TRGV9	.	TRGJP1	15	-1	-1	18
59	5.400704837750011E-4	TGTGCCTTGTGGGAGGACCGTGGTTGGTTCAAGATATTT	CALWEDRGWFKIF	TRGV9	.	TRGJP1	15	-1	-1	20
59	5.400704837750011E-4	TGTGCCACCTGGGAGGGGAGGGACTATAAGAAACTCTTT	CATWEGRDYKKLF	TRGV4	.	TRGJ1	17	-1	-1	24
59	5.400704837750011E-4	TGTGCTGCGGGGAACGATGATGTGAAGAAACTCTTT	CAAGNDDVKKLF	TRGV10	.	TRGJ2	12	-1	-1	24
59	5.400704837750011E-4	TGTGCCTTGTGGGGCTATAAGAAACTCTTT	CALWGYKKLF	TRGV9	.	TRGJ2	12	-1	-1	15
59	5.400704837750011E-4	TGTGCTGCGTGTATGCGGAAACTCTTT	CAACMRKLF	TRGV10	.	TRGJ2	10	-1	-1	17
59	5.400704837750011E-4	TGTGCCTTTTATTATAAGAAACTCTTT	CAFYYKKLF	TRGV9	.	TRGJ1	7	-1	-1	8
58	5.309167467618655E-4	TGTGCCTTGTGGGAGGTGCACCCCTTGGGCAAAAAAATCAAGGTATTT	CALWEVHPLGKKIKVF	TRGV9	.	TRGJP	21	-1	-1	24
58	5.309167467618655E-4	TGTGCCTTGTGGGAGGTGTCTTATTATAAGAAACTCTTT	CALWEVSYYKKLF	TRGV9	.	TRGJ2	17	-1	-1	20
58	5.309167467618655E-4	TGTGCCTTGTGGGAGGTGCTCTATTATAAGAAACTCTTT	CALWEVLYYKKLF	TRGV9	.	TRGJ1	18	-1	-1	21
58	5.309167467618655E-4	TGTGCTGCGTGGGATTATGCAAAGAAACTCTTT	CAAWDYAKKLF	TRGV10	.	TRGJ1	16	-1	-1	21
58	5.309167467618655E-4	TGTGCCTTGTGGGATTATTATAAGAAACTCTTT	CALWDYYKKLF	TRGV9	.	TRGJ1	13	-1	-1	13
58	5.309167467618655E-4	TGTGCTGCGTGGGATTCGGGGAAACTCTTT	CAAWDSGKLF	TRGV10	.	TRGJ1	15	-1	-1	20
58	5.309167467618655E-4	TGTGCTGCGTGGGACCAGAAACTCTTT	CAAWDQKLF	TRGV10	.	TRGJ1	13	-1	-1	16
58	5.309167467618655E-4	TGTGCGGAGTATAAGAAACTCTTT	CAEYKKLF	TRGV10	.	TRGJ2	4	-1	-1	9
57	5.217630097487299E-4	TGTGCCTTGTGGGAGGTGCAGAGTGAATATTATAAGAAACTCTTT	CALWEVQSEYYKKLF	TRGV9	.	TRGJ1	19	-1	-1	24
57	5.217630097487299E-4	TGTGCCTTGTGGGAGGCCGTCTGGAATTATTATAAGAAACTCTTT	CALWEAVWNYYKKLF	TRGV9	.	TRGJ1	15	-1	-1	23
57	5.217630097487299E-4	TGTGCCTTGTGGGAGGTCCCCCCTTATTATAAGAAACTCTTT	CALWEVPPYYKKLF	TRGV9	.	TRGJ1	16	-1	-1	23
57	5.217630097487299E-4	TGTGCCTTGTGGGAGGTGCGTCATTATTATAAGAAACTCTTT	CALWEVRHYYKKLF	TRGV9	.	TRGJ1	18	-1	-1	22
57	5.217630097487299E-4	TGTGCCTTGTGGGAGGTTGATTATTATAAGAAACTCTTT	CALWEVDYYKKLF	TRGV9	.	TRGJ1	16	-1	-1	19
57	5.217630097487299E-4	TGTGCCTTGTGGGAGGTAGATTATTATAAGAAACTCTTT	CALWEVDYYKKLF	TRGV9	.	TRGJ2	16	-1	-1	19
57	5.217630097487299E-4	TGTGCCACCTGGGACGTTCGCAGTTATAAGAAACTCTTT	CATWDVRSYKKLF	TRGV3	.	TRGJ2	14	-1	-1	23
57	5.217630097487299E-4	TGTGCCTTGTGGGAGGCCCAAAATAAGAAACTCTTT	CALWEAQNKKLF	TRGV9	.	TRGJ1	15	-1	-1	22
57	5.217630097487299E-4	TGTGCTGCGTGGGATTATTTGAGGAAACTCTTT	CAAWDYLRKLF	TRGV10	.	TRGJ1	16	-1	-1	13
56	5.126092727355943E-4	TGTGCCTTGTGGGAGGTGGATGAGAATTATTATAAGAAACTCTTT	CALWEVDENYYKKLF	TRGV9	.	TRGJ1	17	-1	-1	23
56	5.126092727355943E-4	TGTGCCTTGTGGGACGATAGTAGTGATTGGATCAAGACGTTT	CALWDDSSDWIKTF	TRGV9	.	TRGJP2	13	-1	-1	16
56	5.126092727355943E-4	TGTGCCTTGCGGGTTTCCTTGAATTATTATAAGAAACTCTTT	CALRVSLNYYKKLF	TRGV9	.	TRGJ2	12	-1	-1	20
56	5.126092727355943E-4	TGTGCCTTGTGGGAGGCTCCATATTATAAGAAACTCTTT	CALWEAPYYKKLF	TRGV9	.	TRGJ1	15	-1	-1	21
56	5.126092727355943E-4	TGTGCCTTGTGGGAGGGAACTGGTTGGTTCAAGATATTT	CALWEGTGWFKIF	TRGV9	.	TRGJP1	15	-1	-1	18
56	5.126092727355943E-4	TGTGCCTTGTGGGAGGACGATTATTATAAGAAACTCTTT	CALWEDDYYKKLF	TRGV9	.	TRGJ1	15	-1	-1	19
56	5.126092727355943E-4	TGTGCCTTGTGGGAGGATTCGGGTAAGAAACTCTTT	CALWEDSGKKLF	TRGV9	.	TRGJ1	15	-1	-1	23
55	5.034555357224587E-4	TGTGCCTTGTGGGAGGTGATCTCCTCCCCACAAGAGTTGGGCAAAAAAATCAAGGTATTT	CALWEVISSPQELGKKIKVF	TRGV9	.	TRGJP	33	-1	-1	30
55	5.034555357224587E-4	TGTGCCTTGTGGGAGACCTCACCAGTTTATTATAAGAAACTCTTT	CALWETSPVYYKKLF	TRGV9	.	TRGJ1	14	-1	-1	26
55	5.034555357224587E-4	TGTGCTGCGTGGGATTACTTGAATTATTATAAGAAACTCTTT	CAAWDYLNYYKKLF	TRGV10	.	TRGJ1	17	-1	-1	20
55	5.034555357224587E-4	TGTGCCTTGTGGGAGCCCGGGAGTTATTATAAGAAACTCTTT	CALWEPGSYYKKLF	TRGV9	.	TRGJ1	14	-1	-1	20
55	5.034555357224587E-4	TGTGCCTTGTGGGAGGTGCCTCACTCTTATAAGAAACTCTTT	CALWEVPHSYKKLF	TRGV9	.	TRGJ2	18	-1	-1	26
55	5.034555357224587E-4	TGTGCCTTGTGGGAGACAACCCATTATTATAAGAAACTCTTT	CALWETTHYYKKLF	TRGV9	.	TRGJ1	14	-1	-1	22
55	5.034555357224587E-4	TGTGCTGCGTGTCTCTGGAATTATTATAAGAAACTCTTT	CAACLWNYYKKLF	TRGV10	.	TRGJ1	10	-1	-1	17
55	5.034555357224587E-4	TGTGCTGCGTGGATGACAACCGACCCGACGAAACTCTTT	CAAWMTTDPTKLF	TRGV10	.	TRGJ2	11	-1	-1	29
55	5.034555357224587E-4	TGTGCCTTGTGGGAGGAAACTTATTATAAGAAACTCTTT	CALWEETYYKKLF	TRGV9	.	TRGJ1	15	-1	-1	20
55	5.034555357224587E-4	TGTGCCACCTGGGACGGGCCGGGTTATAAGAAACTCTTT	CATWDGPGYKKLF	TRGV2	.	TRGJ1	19	-1	-1	23
55	5.034555357224587E-4	TGTGCCTTGTGGGAGGTAATCTATAAGAAACTCTTT	CALWEVIYKKLF	TRGV9	.	TRGJ1	16	-1	-1	21
54	4.943017987093231E-4	TGTGCCTTGTGGGAGGTCCCAAGCCCCCCGAATTATTATAAGAAACTCTTT	CALWEVPSPPNYYKKLF	TRGV9	.	TRGJ1	16	-1	-1	28
54	4.943017987093231E-4	TGTGCCTTGTGGGAGGACCAACGAGAGTTGGGCAAAAAAATCAAGGTATTT	CALWEDQRELGKKIKVF	TRGV9	.	TRGJP	15	-1	-1	23
54	4.943017987093231E-4	TGTGCCACCTGGGACGGCCGGGATATTAGTAGTGATTGGATCAAGACGTTT	CATWDGRDISSDWIKTF	TRGV2	.	TRGJP2	16	-1	-1	22
54	4.943017987093231E-4	TGTGCCTTGTGGGAGGTCCCAGTAGAATATAAGAAACTCTTT	CALWEVPVEYKKLF	TRGV9	.	TRGJ1	16	-1	-1	27
54	4.943017987093231E-4	TGTGCCTTGTGGGAGGTGCTTGGCTATTATAAGAAACTCTTT	CALWEVLGYYKKLF	TRGV9	.	TRGJ1	18	-1	-1	24
54	4.943017987093231E-4	TGTGCCTTGTGGGAGGTGCTCCTTTATTATAAGAAACTCTTT	CALWEVLLYYKKLF	TRGV9	.	TRGJ1	22	-1	-1	23
54	4.943017987093231E-4	TGTGCCTTGTGGGAGGTGGGATATTATAAGAAACTCTTT	CALWEVGYYKKLF	TRGV9	.	TRGJ1	17	-1	-1	21
54	4.943017987093231E-4	TGTGCTGCGTGGGCCACTTTGTATAAGAAACTCTTT	CAAWATLYKKLF	TRGV10	.	TRGJ1	12	-1	-1	21
54	4.943017987093231E-4	TGTGCTGCGTGGGATTATTGGGTGAAACTCTTT	CAAWDYWVKLF	TRGV10	.	TRGJ2	16	-1	-1	23
54	4.943017987093231E-4	TGTGCTGCGTGGGATAACGTCTGGAAACTCTTT	CAAWDNVWKLF	TRGV10	.	TRGJ1	19	-1	-1	23
54	4.943017987093231E-4	TGTGCTGCGCGGGAGATGTGGAAAAGGCTCTTT	CAAREMWKRLF	TRGV10	.	TRGJ1	13	-1	-1	27
54	4.943017987093231E-4	TGTGCTGCTAAGTCTAGAAAGAAACTCTTT	CAAKSRKKLF	TRGV10	.	TRGJ1	7	-1	-1	18
54	4.943017987093231E-4	TGTGCTGCGTGGGATTGGGAGAAACTCTTT	CAAWDWEKLF	TRGV10	.	TRGJ1	15	-1	-1	19
54	4.943017987093231E-4	TGTGCCACCTGGGCGAATTATTATAAGAAACTCTTT	CATWANYYKKLF	TRGV8	.	TRGJ1	12	-1	-1	13
53	4.8514806169618746E-4	TGTGCCTTGTGGGAGGTGCGTTTCGATTATTATAAGAAACTCTTT	CALWEVRFDYYKKLF	TRGV9	.	TRGJ1	18	-1	-1	21
53	4.8514806169618746E-4	TGTGCCACCTGGGACAGGCGGGTCGGGTATAAGAAACTCTTT	CATWDRRVGYKKLF	TRGV3	.	TRGJ1	18	-1	-1	27
53	4.8514806169618746E-4	TGTGCCTTGTGGGAGGTGCATTATTATAAGAAACTCTTT	CALWEVHYYKKLF	TRGV9	.	TRGJ1	19	-1	-1	19
53	4.8514806169618746E-4	TGTGCTGCGTGGGATCCTTATTATAAGAAACTCTTT	CAAWDPYYKKLF	TRGV10	.	TRGJ1	14	-1	-1	17
53	4.8514806169618746E-4	TGTGCTGCGTGGGACCCTCATAAGAAACTCTTT	CAAWDPHKKLF	TRGV10	.	TRGJ1	13	-1	-1	19
53	4.8514806169618746E-4	TGTGAGGGAACCACTGGTTGGTTCAAGATATTT	CEGTTGWFKIF	TRGV9	.	TRGJP1	3	-1	-1	9
53	4.8514806169618746E-4	TGTGCTGCGTGGGTTTATAAGAAACTCTTT	CAAWVYKKLF	TRGV10	.	TRGJ1	16	-1	-1	14
53	4.8514806169618746E-4	TGTGCTGCGTGGGATTCCCCAAAACTCTTT	CAAWDSPKLF	TRGV10	.	TRGJ2	15	-1	-1	21
53	4.8514806169618746E-4	TGTGCTGCGTGGGAGTTTAAGAAACTCTTT	CAAWEFKKLF	TRGV10	.	TRGJ2	13	-1	-1	17
53	4.8514806169618746E-4	TGTGCTGCTTTTAAGAAACTCTTT	CAAFKKLF	TRGV10	.	TRGJ1	7	-1	-1	8
53	4.8514806169618746E-4	TGTGCTGCGCCTAAGAAACTCTTT	CAAPKKLF	TRGV10	.	TRGJ1	8	-1	-1	11
52	4.7599432468305186E-4	TGTGCCTTGTGGGAGGTGCTAGGCTGCCCCTATACCACTGGTTGGTTCAAGATATTT	CALWEVLGCPYTTGWFKIF	TRGV9	.	TRGJP1	18	-1	-1	30
52	4.7599432468305186E-4	TGTGCCTTGTGGGAGGTGCCGTTGTATTATAAGAAACTCTTT	CALWEVPLYYKKLF	TRGV9	.	TRGJ2	18	-1	-1	24
52	4.7599432468305186E-4	TGTGCCTTGTGGGAGGTGGCGAATTATTATAAGAAACTCTTT	CALWEVANYYKKLF	TRGV9	.	TRGJ1	17	-1	-1	19
52	4.7599432468305186E-4	TGTGCCTTGTGGGAGGTCGTCTGTTGGTTCAAGATATTT	CALWEVVCWFKIF	TRGV9	.	TRGJP1	16	-1	-1	22
52	4.7599432468305186E-4	TGTGCCACCTGGGACGGGCCTTATAAGAAACTCTTT	CATWDGPYKKLF	TRGV2	.	TRGJ1	19	-1	-1	20
52	4.7599432468305186E-4	TGTGCCTTGTGGGAGGTCCCTTATTATAAGAAACTCTTT	CALWEVPYYKKLF	TRGV9	.	TRGJ1	16	-1	-1	20
52	4.7599432468305186E-4	TGTGCCTTGTGGGAGGGCACTGGTTGGTTCAAGATATTT	CALWEGTGWFKIF	TRGV9	.	TRGJP1	19	-1	-1	17
52	4.7599432468305186E-4	TGTGCTGCGTCGGACTATAAGAAACTCTTT	CAASDYKKLF	TRGV10	.	TRGJ1	16	-1	-1	15
52	4.7599432468305186E-4	TGTGCCTTGAAGTGTAGAACTGGTTGGTTCAAGATATTT	CALKCRTGWFKIF	TRGV9	.	TRGJP1	8	-1	-1	18
52	4.7599432468305186E-4	TGTGCCACCTGGGATGGGCAATATAAGAAACTCTTT	CATWDGQYKKLF	TRGV4	.	TRGJ1	18	-1	-1	21
51	4.6684058766991625E-4	TGTGCCTTGTGCCAGATACGCACTGGTTGGTTCAAGATATTT	CALCQIRTGWFKIF	TRGV9	.	TRGJP1	10	-1	-1	15
51	4.6684058766991625E-4	TGTGCCTTGTGGGAGCTAACGAATTATTATAAGAAACTCTTT	CALWELTNYYKKLF	TRGV9	.	TRGJ1	14	-1	-1	19
51	4.6684058766991625E-4	TGTGCTGCGTGGGATTGCGTGGGACAGAAACTCTTT	CAAWDCVGQKLF	TRGV10	.	TRGJ1	19	-1	-1	25
51	4.6684058766991625E-4	TGTGCTGCGTGGGATCGCCAAATTAAGAAACTCTTT	CAAWDRQIKKLF	TRGV10	.	TRGJ1	14	-1	-1	23
51	4.6684058766991625E-4	TGTGCCACCTGGGACGGGCGGTATAAGAAACTCTTT	CATWDGRYKKLF	TRGV2	.	TRGJ1	18	-1	-1	21
51	4.6684058766991625E-4	TGTGCCACCTGGGATGTGAGGAAACTCTTT	CATWDVRKLF	TRGV4	.	TRGJ2	15	-1	-1	20
51	4.6684058766991625E-4	TGTGCTGCGTGGTGGTATAAGAAACTCTTT	CAAWWYKKLF	TRGV10	.	TRGJ1	11	-1	-1	15
51	4.6684058766991625E-4	TGTGCTGCGTGGGATAAGAGGAAACTCTTT	CAAWDKRKLF	TRGV10	.	TRGJ1	14	-1	-1	20
50	4.5768685065678065E-4	TGTGCCTTGTGGGAGGTGCAGGTTTGGCCTTATTATAAGAAACTCTTT	CALWEVQVWPYYKKLF	TRGV9	.	TRGJ1	19	-1	-1	29
50	4.5768685065678065E-4	TGTGCCACCTGGGACAGGAGACGGTGTAGGAATAAGAAACTCTTT	CATWDRRRCRNKKLF	TRGV7	.	TRGJ1	17	-1	-1	31
50	4.5768685065678065E-4	TGTGCTGCGTGGGATTACTTCCCTCTATCGAAGAAACTCTTT	CAAWDYFPLSKKLF	TRGV10	.	TRGJ1	17	-1	-1	30
50	4.5768685065678065E-4	TGTGCCTTGTGGGAGGTGAACAATTATTATAAGAAACTCTTT	CALWEVNNYYKKLF	TRGV9	.	TRGJ1	20	-1	-1	21
50	4.5768685065678065E-4	TGTGCCACCTGGGATGGGGTTTACCATAAGAAACTCTTT	CATWDGVYHKKLF	TRGV4	.	TRGJ2	17	-1	-1	25
50	4.5768685065678065E-4	TGTGCTGCGTGGGATTGCGATTATAAGAAACTCTTT	CAAWDCDYKKLF	TRGV10	.	TRGJ1	18	-1	-1	19
50	4.5768685065678065E-4	TGTGCTGCGTGGGATCAGGGAAAGAAACTCTTT	CAAWDQGKKLF	TRGV10	.	TRGJ2	14	-1	-1	21
50	4.5768685065678065E-4	TGTGCTGCGTGGAGGGAGAAACTCTTT	CAAWREKLF	TRGV10	.	TRGJ1	11	-1	-1	16
50	4.5768685065678065E-4	TGTGCTGCGTACTGTAAGAAGCTCTTT	CAAYCKKLF	TRGV10	.	TRGJ2	9	-1	-1	14
49	4.4853311364364504E-4	TGTGCCTTGTGGGAGCCACTTTTGTCGAATTATTATAAGAAACTCTTT	CALWEPLLSNYYKKLF	TRGV9	.	TRGJ1	14	-1	-1	24
49	4.4853311364364504E-4	TGTGCCTTGTGGGAGGTGCCGCGGGGGGATTATTATAAGAAACTCTTT	CALWEVPRGDYYKKLF	TRGV9	.	TRGJ2	18	-1	-1	28
49	4.4853311364364504E-4	TGTGCCTTGTGGGAGGCGAGGGGTCCGGGCGATTATAAGAAACTCTTT	CALWEARGPGDYKKLF	TRGV9	.	TRGJ1	15	-1	-1	31
49	4.4853311364364504E-4	TGTGCCACCTGGGACAGGCCCTTTACCACTGGTTGGTTCAAGATATTT	CATWDRPFTTGWFKIF	TRGV7	.	TRGJP1	19	-1	-1	23
49	4.4853311364364504E-4	TGTGCCACCTGGGACGGGGGGGGTAGTTATTATAAGAAACTCTTT	CATWDGGGSYYKKLF	TRGV3	.	TRGJ1	17	-1	-1	26
49	4.4853311364364504E-4	TGTGGGGGCTCCCCACCCCCGGGAAATGAGAAACTCTTT	CGGSPPPGNEKLF	TRGV10	.	TRGJ1	3	-1	-1	25
49	4.4853311364364504E-4	TGTGCTGCGTGGGATTATGCTGCGGAGAAACTCTTT	CAAWDYAAEKLF	TRGV10	.	TRGJ1	16	-1	-1	25
49	4.4853311364364504E-4	TGTGCCTGCTGGATTTACGCAGATAAGAAACTCTTT	CACWIYADKKLF	TRGV11	.	TRGJ1	14	-1	-1	22
49	4.4853311364364504E-4	TGTGCCACCTGGGATGATTATTATAAGAAACTCTTT	CATWDDYYKKLF	TRGV4	.	TRGJ1	15	-1	-1	16
49	4.4853311364364504E-4	TGTGCTGCGTGGGAATATTATAAGAAACTCTTT	CAAWEYYKKLF	TRGV10	.	TRGJ1	16	-1	-1	12
49	4.4853311364364504E-4	TGTGCCTTGTGGGAGGTGAAGGGTTGGTTCAAGATATTT	CALWEVKGWFKIF	TRGV9	.	TRGJP1	17	-1	-1	21
49	4.4853311364364504E-4	TGTGCCACCTGGAATTATTATAAGAAACTCTTT	CATWNYYKKLF	TRGV2	.	TRGJ1	11	-1	-1	11
49	4.4853311364364504E-4	TGTGCTGCCGCTCTTAAGAAACTCTTT	CAAALKKLF	TRGV10	.	TRGJ1	7	-1	-1	14
48	4.393793766305094E-4	TGTGCCTTGTGGGAGGTGCAGAGAAGTTATTATAAGAAACTCTTT	CALWEVQRSYYKKLF	TRGV9	.	TRGJ1	19	-1	-1	22
48	4.393793766305094E-4	TGTGCCTTGTGGGAGGTGCATTTTCCTTATAAGAAACTCTTT	CALWEVHFPYKKLF	TRGV9	.	TRGJ1	19	-1	-1	26
48	4.393793766305094E-4	TGTGCTGCGTGGGAGGCGGGTTATTATAAGAAACTCTTT	CAAWEAGYYKKLF	TRGV10	.	TRGJ1	13	-1	-1	20
48	4.393793766305094E-4	TGTGCTGCGTGGGGGAAGAAACTCTTT	CAAWGKKLF	TRGV10	.	TRGJ1	12	-1	-1	15
48	4.393793766305094E-4	TGTGCCACCTGGGGGGAGAAACTCTTT	CATWGEKLF	TRGV4	.	TRGJ1	12	-1	-1	16
48	4.393793766305094E-4	TGTGCCTTGTGGGAGGTGCAAAATTATTATAAGAAACTCTTT	CALWEVQNYYKKLF	TRGV9	.	TRGJ1	19	-1	-1	21
48	4.393793766305094E-4	TGTGCCTTGTGGGAGGTTAATTATTATAAGAAACTCTTT	CALWEVNYYKKLF	TRGV9	.	TRGJ1	16	-1	-1	18
48	4.393793766305094E-4	TGTGCTGCGTGGGATTCTTATAAGAAACTCTTT	CAAWDSYKKLF	TRGV10	.	TRGJ1	15	-1	-1	13
48	4.393793766305094E-4	TGTGCTGCGTGGGATATAGGGAAGAAACTCTTT	CAAWDIGKKLF	TRGV10	.	TRGJ1	14	-1	-1	21
47	4.302256396173738E-4	TGTGCCTTGTGGGAGGTGCATTCGGGCACGTCTTTCGGGTATAAGAAACTCTTT	CALWEVHSGTSFGYKKLF	TRGV9	.	TRGJ1	19	-1	-1	39
47	4.302256396173738E-4	TGTGCTGCGTGGGGTACACGTAAGAATTATTATAAGAAACTCTTT	CAAWGTRKNYYKKLF	TRGV10	.	TRGJ1	22	-1	-1	23
47	4.302256396173738E-4	TGTGCCTTGTGGGAGGTGCTAAGGAATTATTATAAGAAACTCTTT	CALWEVLRNYYKKLF	TRGV9	.	TRGJ1	18	-1	-1	23
47	4.302256396173738E-4	TGTGCCTTGTGGGAGGATCCAAAAGATTATTATAAGAAACTCTTT	CALWEDPKDYYKKLF	TRGV9	.	TRGJ1	15	-1	-1	25
47	4.302256396173738E-4	TGTGCTGATTTTGATCCCAATTATTATAAGAAACTCTTT	CADFDPNYYKKLF	TRGV10	.	TRGJ2	6	-1	-1	18
47	4.302256396173738E-4	TGTGCCTTGTGGGAGCCAGCACCGAATAAGAAACTCTTT	CALWEPAPNKKLF	TRGV9	.	TRGJ1	14	-1	-1	25
47	4.302256396173738E-4	TGTGCCACCTGGGATGGTTATTATAAGAAACTCTTT	CATWDGYYKKLF	TRGV4	.	TRGJ2	16	-1	-1	17
47	4.302256396173738E-4	TGTGCCACCTGGGATGGGGTTAAGAAACTCTTT	CATWDGVKKLF	TRGV4	.	TRGJ1	17	-1	-1	20
47	4.302256396173738E-4	TGTGCTGCGTTCGATTATAAGAAACTCTTT	CAAFDYKKLF	TRGV10	.	TRGJ1	16	-1	-1	13
47	4.302256396173738E-4	TGTGCTGCGTGTTATTATAAGAAACTCTTT	CAACYYKKLF	TRGV10	.	TRGJ2	16	-1	-1	11
47	4.302256396173738E-4	TGTGCTGCTTTAACTAAGAAACTCTTT	CAALTKKLF	TRGV10	.	TRGJ1	7	-1	-1	14
47	4.302256396173738E-4	TGTGCCACCTGGGAAAAGAAACTCTTT	CATWEKKLF	TRGV3	.	TRGJ1	13	-1	-1	15
47	4.302256396173738E-4	TGTGCTGCGTGGGAACCCACTACGAATAAGAAACTCTTT	CAAWEPTTNKKLF	TRGV10	.	TRGJ1	13	-1	-1	25
47	4.302256396173738E-4	TGTGCCTTGTGGGAGTTTAATTATTATAAGAAACTCTTT	CALWEFNYYKKLF	TRGV9	.	TRGJ1	14	-1	-1	18
47	4.302256396173738E-4	TGTGCCACCTGGGACGGAAGGGGGAAACTCTTT	CATWDGRGKLF	TRGV7	.	TRGJ1	14	-1	-1	23
46	4.2107190260423817E-4	TGTGCCTTGTGGGAGGACCATTTGGGGTGGGATTATAAGAAACTCTTT	CALWEDHLGWDYKKLF	TRGV9	.	TRGJ1	15	-1	-1	31
46	4.2107190260423817E-4	TGTGCCTTGTGGGAGGCGCCTAGTTATTATAAGAAACTCTTT	CALWEAPSYYKKLF	TRGV9	.	TRGJ1	18	-1	-1	23
46	4.2107190260423817E-4	TGTGCTGCGTGGGGTTCGGGGAAGAAACTCTTT	CAAWGSGKKLF	TRGV10	.	TRGJ2	15	-1	-1	21
46	4.2107190260423817E-4	TGTGCCACCTGGGGGGGGAAACTCTTT	CATWGGKLF	TRGV4	.	TRGJ1	12	-1	-1	17
46	4.2107190260423817E-4	TGTGCTGCGTGGGATTGTCCTTATAAGAAACTCTTT	CAAWDCPYKKLF	TRGV10	.	TRGJ1	15	-1	-1	20
46	4.2107190260423817E-4	TGTGCCACCTGGGAATTACGGAATTATTATAAGAAACTCTTT	CATWELRNYYKKLF	TRGV4	.	TRGJ1	13	-1	-1	13
45	4.1191816559110257E-4	TGTGCTGCGTGGGCCCCTCCCTCCAATACCACTGGTTGGTTCAAGATATTT	CAAWAPPSNTTGWFKIF	TRGV10	.	TRGJP1	12	-1	-1	25
45	4.1191816559110257E-4	TGTGCCTTGTGGGAGGGGGCCCCTAGGGGGAATTATAAGAAACTCTTT	CALWEGAPRGNYKKLF	TRGV9	.	TRGJ1	15	-1	-1	31
45	4.1191816559110257E-4	TGTGCCTTGTGGGAGGTGTGGGTAATAGTTTATAAGAAACTCTTT	CALWEVWVIVYKKLF	TRGV9	.	TRGJ1	17	-1	-1	29
45	4.1191816559110257E-4	TGTGCCTTGTGGGAGGTAAGGATTTATTATAAGAAACTCTTT	CALWEVRIYYKKLF	TRGV9	.	TRGJ1	16	-1	-1	20
45	4.1191816559110257E-4	TGTGCTGCGTGGGATACACGCTTGAAGAAACTCTTT	CAAWDTRLKKLF	TRGV10	.	TRGJ1	14	-1	-1	24
45	4.1191816559110257E-4	TGTGCCTTGTGGGAGGGATATATTAAGAAACTCTTT	CALWEGYIKKLF	TRGV9	.	TRGJ1	15	-1	-1	23
45	4.1191816559110257E-4	TGTGCCACCTGGGATACGGCTTATAAGAAACTCTTT	CATWDTAYKKLF	TRGV8	.	TRGJ1	23	-1	-1	20
45	4.1191816559110257E-4	TGTGCCACCTGGGACGGGCTCTCAAAGAAACTCTTT	CATWDGLSKKLF	TRGV2	.	TRGJ1	18	-1	-1	24
45	4.1191816559110257E-4	TGTGCTGCGTGGGATTATAGGTGGAAACTCTTT	CAAWDYRWKLF	TRGV10	.	TRGJ1	16	-1	-1	23
45	4.1191816559110257E-4	TGTGCCTTGACCTATTATTATAAGAAACTCTTT	CALTYYYKKLF	TRGV9	.	TRGJ1	8	-1	-1	13
45	4.1191816559110257E-4	TGTGCTGCGTGGGACCATAGGAAACTCTTT	CAAWDHRKLF	TRGV10	.	TRGJ1	13	-1	-1	16
45	4.1191816559110257E-4	TGTGCCACCTGGAAAACCCTTGCCCCGAATTATTATAAGAAACTCTTT	CATWKTLAPNYYKKLF	TRGV3	.	TRGJ1	11	-1	-1	25
44	4.0276442857796696E-4	TGTGCTGCGTGGGATCCCCTTAAGGGTCGGTGGCCTAAGGGACTCTTT	CAAWDPLKGRWPKGLF	TRGV10	.	TRGJ2	14	-1	-1	35
44	4.0276442857796696E-4	TGTGCCTTGTGGGAGGTCCATCGCCGAATTTATTATAAGAAACTCTTT	CALWEVHRRIYYKKLF	TRGV9	.	TRGJ1	19	-1	-1	24
44	4.0276442857796696E-4	TGTGCCTTGTGGGAGGTGCACACCACTGGTTGGTTCAAGATATTT	CALWEVHTTGWFKIF	TRGV9	.	TRGJP1	20	-1	-1	21
44	4.0276442857796696E-4	TGTGCCTTGTGGGAGGAAACCTTTTATTATAAGAAACTCTTT	CALWEETFYYKKLF	TRGV9	.	TRGJ1	15	-1	-1	23
44	4.0276442857796696E-4	TGTGCCCCCTTAAAAAGCACTGGTTGGTTCAAGATATTT	CAPLKSTGWFKIF	TRGV9	.	TRGJP1	5	-1	-1	17
44	4.0276442857796696E-4	TGTGCTGCGTGGGAATGGTATTATAAGAAACTCTTT	CAAWEWYYKKLF	TRGV10	.	TRGJ1	13	-1	-1	18
44	4.0276442857796696E-4	TGTGCCACCTGGGTGAATTATTATAAGAAACTCTTT	CATWVNYYKKLF	TRGV4	.	TRGJ1	12	-1	-1	14
44	4.0276442857796696E-4	TGTGCCACCTGGGACAGGCCTAAGAAACTCTTT	CATWDRPKKLF	TRGV3	.	TRGJ1	20	-1	-1	20
44	4.0276442857796696E-4	TGTGCCACCTGGGAACTCTTT	CATWELF	TRGV4	.	TRGJ2	13	-1	-1	13
44	4.0276442857796696E-4	TGTGCCTTGTGGGAGGCGCCCCATAAGAAACTCTTT	CALWEAPHKKLF	TRGV9	.	TRGJ1	21	-1	-1	22
44	4.0276442857796696E-4	TGTGCTGCGCGTTTAAAGAAACTCTTT	CAARLKKLF	TRGV10	.	TRGJ1	8	-1	-1	12
44	4.0276442857796696E-4	TGTGCCACCTGGGACAGGCGCCACTATTATTATAAGAAACTCTTT	CATWDRRHYYYKKLF	TRGV3	.	TRGJ1	18	-1	-1	25
44	4.0276442857796696E-4	TGTGCTGCGTGGACCCATACCACTGGTTGGTTCAAGATATTT	CAAWTHTTGWFKIF	TRGV10	.	TRGJP1	11	-1	-1	16
43	3.9361069156483136E-4	TGTGCTGCGTGGGATTACTTGTTGGTCAGGGGTTGCGGTTATAAGAAACTCTTT	CAAWDYLLVRGCGYKKLF	TRGV10	.	TRGJ1	17	-1	-1	38
43	3.9361069156483136E-4	TGTGCCTTGTGGGAGGCGCAAAGGTCCTATTATAAGAAACTCTTT	CALWEAQRSYYKKLF	TRGV9	.	TRGJ2	19	-1	-1	27
43	3.9361069156483136E-4	TGTGCTGCGTGGGCAGGGCCTCGTCATAAGAAACTCTTT	CAAWAGPRHKKLF	TRGV10	.	TRGJ1	12	-1	-1	25
43	3.9361069156483136E-4	TGTGCCACCTGGGACGGGTTAGGTTATAAGAAACTCTTT	CATWDGLGYKKLF	TRGV2	.	TRGJ1	17	-1	-1	23
43	3.9361069156483136E-4	TGTGCCACCTGGGACGGGCCCCATTATAAGAAACTCTTT	CATWDGPHYKKLF	TRGV2	.	TRGJ1	20	-1	-1	22
43	3.9361069156483136E-4	TGTGCCACCCCATGGGTGGTGTATTATAAGAAACTCTTT	CATPWVVYYKKLF	TRGV7	.	TRGJ1	8	-1	-1	21
43	3.9361069156483136E-4	TGTGCTGCGTGGGATTATGAGTATAAGAAACTCTTT	CAAWDYEYKKLF	TRGV10	.	TRGJ1	16	-1	-1	21
43	3.9361069156483136E-4	TGTGCCTTGTGGGTAAAGTATTATAAGAAACTCTTT	CALWVKYYKKLF	TRGV9	.	TRGJ1	12	-1	-1	15
43	3.9361069156483136E-4	TGTGCCACCTGGGACGCGTCCTCGGGGAAACTCTTT	CATWDASSGKLF	TRGV2	.	TRGJ2	15	-1	-1	26
43	3.9361069156483136E-4	TGTGCTGCGTGGGATAAGTATAAGAAACTCTTT	CAAWDKYKKLF	TRGV10	.	TRGJ1	14	-1	-1	18
43	3.9361069156483136E-4	TGTGCCCCCTCTGTCCTCATGGGGAAACTCTTT	CAPSVLMGKLF	TRGV2	.	TRGJ2	9	-1	-1	23
43	3.9361069156483136E-4	TGTGCTGCCCCGGGTTGGTTCAAGATATTT	CAAPGWFKIF	TRGV10	.	TRGJP1	7	-1	-1	12
43	3.9361069156483136E-4	TGTGCCACCTGGACCAATAAGAAACTCTTT	CATWTNKKLF	TRGV3	.	TRGJ1	11	-1	-1	16
43	3.9361069156483136E-4	TGTGCCTTGTGGGAGGTGCTGGATTATTATAAGAAACTCTTT	CALWEVLDYYKKLF	TRGV9	.	TRGJ1	18	-1	-1	22
43	3.9361069156483136E-4	TGTGCCACCTGGGACGGGCCTGATTATAAGAAACTCTTT	CATWDGPDYKKLF	TRGV2	.	TRGJ1	19	-1	-1	22
43	3.9361069156483136E-4	TGTGCTGCGTGGCGCTTAAAGAAACTCTTT	CAAWRLKKLF	TRGV10	.	TRGJ1	11	-1	-1	15
42	3.8445695455169575E-4	TGTGCCTTGTGGGAGGTGCCACTATCACTTGTCCTGAATTATTATAAGAAACTCTTT	CALWEVPLSLVLNYYKKLF	TRGV9	.	TRGJ1	18	-1	-1	35
42	3.8445695455169575E-4	TGTGCCTTGTGGGAGGTGGCACCCATCCTTTATTATAAGAAACTCTTT	CALWEVAPILYYKKLF	TRGV9	.	TRGJ1	22	-1	-1	29
42	3.8445695455169575E-4	TGTGCCTTGTGGGAGGTGCATCTTGCTGGTTGGTTCAAGATATTT	CALWEVHLAGWFKIF	TRGV9	.	TRGJP1	22	-1	-1	25
42	3.8445695455169575E-4	TGTGCCACCTGGGACAGGCCCCACAATTATTATAAGAAACTCTTT	CATWDRPHNYYKKLF	TRGV5	.	TRGJ1	19	-1	-1	24
42	3.8445695455169575E-4	TGTGCCTTGTGGGAGCCGCGAAATTATTATAAGAAACTCTTT	CALWEPRNYYKKLF	TRGV9	.	TRGJ1	14	-1	-1	21
42	3.8445695455169575E-4	TGTGCCTTGTGGGAGGGACAAAATTATTATAAGAAACTCTTT	CALWEGQNYYKKLF	TRGV9	.	TRGJ1	15	-1	-1	21
42	3.8445695455169575E-4	TGTGCTGCGTGGTTTTCCCGGTATTATAAGAAACTCTTT	CAAWFSRYYKKLF	TRGV10	.	TRGJ1	11	-1	-1	21
42	3.8445695455169575E-4	TGTGCCACCTGGGACGGGCGGGGTTATAAGAAACTCTTT	CATWDGRGYKKLF	TRGV2	.	TRGJ2	18	-1	-1	23
42	3.8445695455169575E-4	TGTGCTGCGTGGGATTCCCGTTGGTTCAAGATATTT	CAAWDSRWFKIF	TRGV10	.	TRGJP1	15	-1	-1	19
42	3.8445695455169575E-4	TGTGCCTCCTCCCGCACTGGTTGGTTCAAGATATTT	CASSRTGWFKIF	TRGV9	.	TRGJP1	6	-1	-1	14
42	3.8445695455169575E-4	TGTGCCATTTATACCACTGGTTGGTTCAAGATATTT	CAIYTTGWFKIF	TRGV9	.	TRGJP1	5	-1	-1	9
42	3.8445695455169575E-4	TGTGCCACCTGGGATAAGCATTATAAGAAACTCTTT	CATWDKHYKKLF	TRGV8	.	TRGJ1	18	-1	-1	19
42	3.8445695455169575E-4	TGTGCTGCGTGTACAGATTATAAGAAACTCTTT	CAACTDYKKLF	TRGV10	.	TRGJ2	10	-1	-1	16
42	3.8445695455169575E-4	TGTGCTGCGTGGGATCGGTATAAGAAACTCTTT	CAAWDRYKKLF	TRGV10	.	TRGJ1	14	-1	-1	18
42	3.8445695455169575E-4	TGTGCTGCGTGGATATATTATAAGAAACTCTTT	CAAWIYYKKLF	TRGV10	.	TRGJ1	11	-1	-1	15
42	3.8445695455169575E-4	TGTGCCACCCGGGTGGGGAATAAGAAACTCTTT	CATRVGNKKLF	TRGV2	.	TRGJ1	12	-1	-1	19
42	3.8445695455169575E-4	TGTGCTGCGTGGGATAAGAAGAAACTCTTT	CAAWDKKKLF	TRGV10	.	TRGJ1	14	-1	-1	18
42	3.8445695455169575E-4	TGTGCTGCAGAATTTAAGAAACTCTTT	CAAEFKKLF	TRGV10	.	TRGJ1	7	-1	-1	11
42	3.8445695455169575E-4	TGTGCCTTGTGGGAGGCGCGAATGAATTATTATAAGAAACTCTTT	CALWEARMNYYKKLF	TRGV9	.	TRGJ1	18	-1	-1	23
42	3.8445695455169575E-4	TGTGCCTTGTGGGGGGGTACCACTGGTTGGTTCAAGATATTT	CALWGGTTGWFKIF	TRGV9	.	TRGJP1	15	-1	-1	17
42	3.8445695455169575E-4	TGTGCCTTGTGGGAGGCGGGGGGTTATAAGAAACTCTTT	CALWEAGGYKKLF	TRGV9	.	TRGJ2	15	-1	-1	23
42	3.8445695455169575E-4	TGTGCCACCTGGGACAGGCATAATTTCGAGAAACTCTTT	CATWDRHNFEKLF	TRGV3	.	TRGJ1	18	-1	-1	28
42	3.8445695455169575E-4	TGTGCTGCGTGGACTAATTATAAGAAACTCTTT	CAAWTNYKKLF	TRGV10	.	TRGJ1	11	-1	-1	16
42	3.8445695455169575E-4	TGTGCTGCGTGGGATAAGGAGAAACTCTTT	CAAWDKEKLF	TRGV10	.	TRGJ1	14	-1	-1	19
41	3.753032175385601E-4	TGTGCTGCGTGGGATCCCCCTATTTATTATAAGAAACTCTTT	CAAWDPPIYYKKLF	TRGV10	.	TRGJ1	14	-1	-1	23
41	3.753032175385601E-4	TGTGCCTTGTGGGAGGTCCCCGATTATTATAAGAAACTCTTT	CALWEVPDYYKKLF	TRGV9	.	TRGJ1	16	-1	-1	22
41	3.753032175385601E-4	TGTGCTGCGTGGGATTACCCTCATAAGAAACTCTTT	CAAWDYPHKKLF	TRGV10	.	TRGJ1	17	-1	-1	22
41	3.753032175385601E-4	TGTGCCACCTGGGATGGGCCTTCTAAGAAACTCTTT	CATWDGPSKKLF	TRGV4	.	TRGJ1	19	-1	-1	20
41	3.753032175385601E-4	TGTGCCACCTGGGACAGTTATTATAAGAAACTCTTT	CATWDSYYKKLF	TRGV8	.	TRGJ1	16	-1	-1	17
40	3.661494805254245E-4	TGTGCCTTGTGGGAGGTGCAAACTGGTTGGTTCAAGATATTT	CALWEVQTGWFKIF	TRGV9	.	TRGJP1	19	-1	-1	21
40	3.661494805254245E-4	TGTGCCACCTGGGATGGGAATTATTATAAGAAACTCTTT	CATWDGNYYKKLF	TRGV4	.	TRGJ1	17	-1	-1	17
40	3.661494805254245E-4	TGTGCCACCTGGGATACCACTGGTTGGTTCAAGATATTT	CATWDTTGWFKIF	TRGV4	.	TRGJP1	14	-1	-1	13
40	3.661494805254245E-4	TGTGCCACCTGGGACAGGCCGGGTTATAAGAAACTCTTT	CATWDRPGYKKLF	TRGV5	.	TRGJ1	19	-1	-1	23
40	3.661494805254245E-4	TGTGCTGCGTGGGATAAGGATAAGAAACTCTTT	CAAWDKDKKLF	TRGV10	.	TRGJ1	14	-1	-1	19
40	3.661494805254245E-4	TGTGCCTTGTGGACTTATTATAAGAAACTCTTT	CALWTYYKKLF	TRGV9	.	TRGJ1	11	-1	-1	11
40	3.661494805254245E-4	TGTGCCACCTGGGACAGGTCTAAGAAACTCTTT	CATWDRSKKLF	TRGV7	.	TRGJ1	20	-1	-1	20
40	3.661494805254245E-4	TGTGCCACCCGCGACCTGGCTAAGAAACTCTTT	CATRDLAKKLF	TRGV4	.	TRGJ1	8	-1	-1	20
40	3.661494805254245E-4	TGTGCCACCCAGAAACTCTTT	CATQKLF	TRGV4	.	TRGJ1	8	-1	-1	10
39	3.569957435122889E-4	TGTGCTGCGTGGGATTATGAATGGTATCTCGGAAATAAGAAACTCTTT	CAAWDYEWYLGNKKLF	TRGV10	.	TRGJ2	16	-1	-1	34
39	3.569957435122889E-4	TGTGCCTTGTGGGAGGGGCGGAGGGCGAATTATTATAAGAAACTCTTT	CALWEGRRANYYKKLF	TRGV9	.	TRGJ1	18	-1	-1	25
39	3.569957435122889E-4	TGTGCTGCGTGGGCTTTGATCCTCAAATGGGAGAAACTCTTT	CAAWALILKWEKLF	TRGV10	.	TRGJ1	15	-1	-1	31
39	3.569957435122889E-4	TGTGCTGCGTGGGCTTCTGGGGCCGATTATAAGAAACTCTTT	CAAWASGADYKKLF	TRGV10	.	TRGJ1	15	-1	-1	25
39	3.569957435122889E-4	TGTGCTGCGTGGCAACCGGATTATAAGAAACTCTTT	CAAWQPDYKKLF	TRGV10	.	TRGJ1	11	-1	-1	19
39	3.569957435122889E-4	TGTGCTGCGTGGGACCCCCGGGGTAAGAAACTCTTT	CAAWDPRGKKLF	TRGV10	.	TRGJ1	13	-1	-1	23
39	3.569957435122889E-4	TGTGCTGCGTGGGACCGCGGTTGGTTCAAGATATTT	CAAWDRGWFKIF	TRGV10	.	TRGJP1	13	-1	-1	18
39	3.569957435122889E-4	TGTGCCACCTGGGATTATTATTATAAGAAACTCTTT	CATWDYYYKKLF	TRGV3	.	TRGJ1	13	-1	-1	16
39	3.569957435122889E-4	TGTGCCACCTGGGATGGGCGGTATAAGAAACTCTTT	CATWDGRYKKLF	TRGV4	.	TRGJ1	18	-1	-1	21
39	3.569957435122889E-4	TGTGCTGCGTGGTTTTATTATAAGAAACTCTTT	CAAWFYYKKLF	TRGV10	.	TRGJ2	11	-1	-1	14
39	3.569957435122889E-4	TGTGCCACCCCGAATTATTATAAGAAACTCTTT	CATPNYYKKLF	TRGV8	.	TRGJ1	8	-1	-1	10
39	3.569957435122889E-4	TGTGCTGCGTGGGATTTTGAACTCTTT	CAAWDFELF	TRGV10	.	TRGJ1	15	-1	-1	19
39	3.569957435122889E-4	TGTGCCACCTATAAGAAACTCTTT	CATYKKLF	TRGV5	.	TRGJ1	9	-1	-1	9
38	3.478420064991533E-4	TGTGCTGCGTGGGATTATTCGGGCGGCAAGACTTCTAGGAAACTCTTT	CAAWDYSGGKTSRKLF	TRGV10	.	TRGJ2	16	-1	-1	32
38	3.478420064991533E-4	TGTGCTGCGTGGGACCCCCCTCCCCCTGATAAGAAACTCTTT	CAAWDPPPPDKKLF	TRGV10	.	TRGJ1	13	-1	-1	28
38	3.478420064991533E-4	TGTGCTGCGTGGGAGACCCTTCCTGGTTGGTTCAAGATATTT	CAAWETLPGWFKIF	TRGV10	.	TRGJP1	13	-1	-1	22
38	3.478420064991533E-4	TGTGCCACCTGGGACAGGCTGAAGGGCTATAAGAAACTCTTT	CATWDRLKGYKKLF	TRGV5	.	TRGJ1	18	-1	-1	27
38	3.478420064991533E-4	TGTGCTGCGTGGTATTCGCGTCACTATAAGAAACTCTTT	CAAWYSRHYKKLF	TRGV10	.	TRGJ1	15	-1	-1	24
38	3.478420064991533E-4	TGTGCCTTGTTTTCTGGGTTTTATTATAAGAAACTCTTT	CALFSGFYYKKLF	TRGV9	.	TRGJ1	9	-1	-1	20
38	3.478420064991533E-4	TGTGCCACCTGGGATGGGCGTTATAAGAAACTCTTT	CATWDGRYKKLF	TRGV4	.	TRGJ1	18	-1	-1	20
38	3.478420064991533E-4	TGTGCCACCTGGGACGGGCGACTCTTT	CATWDGRLF	TRGV2	.	TRGJ2	18	-1	-1	20
38	3.478420064991533E-4	TGTGCCACCTGGGTGGGGAAACTCTTT	CATWVGKLF	TRGV7	.	TRGJ1	12	-1	-1	17
37	3.3868826948601767E-4	TGTGCTGCGTGGGCCCACACTTCCTTTACCACTGGTTGGTTCAAGATATTT	CAAWAHTSFTTGWFKIF	TRGV10	.	TRGJP1	12	-1	-1	26
37	3.3868826948601767E-4	TGTGCCTTGTGGGAGACCCCTTGGATATTATTATTAGATAAGAAACTCTTT	CALWETPWILLLDKKLF	TRGV9	.	TRGJ1	14	-1	-1	29
37	3.3868826948601767E-4	TGTGCTCCATACCTACGTGAGGGGATTGGGAGTTATAAGAAACTCTTT	CAPYLREGIGSYKKLF	TRGV10	.	TRGJ1	5	-1	-1	32
37	3.3868826948601767E-4	TGTGCTGCGTGGGATTACGAATCTCCCCCCATTTATAAGAAACTCTTT	CAAWDYESPPIYKKLF	TRGV10	.	TRGJ1	22	-1	-1	32
37	3.3868826948601767E-4	TGTGCTGCGTGGGATTTCCTCCCCCTATACGATAAGAAACTCTTT	CAAWDFLPLYDKKLF	TRGV10	.	TRGJ1	15	-1	-1	31
37	3.3868826948601767E-4	TGTGCTGCGTGGGATTGGAGGGATTGGTGTTATAAGAAACTCTTT	CAAWDWRDWCYKKLF	TRGV10	.	TRGJ1	15	-1	-1	29
37	3.3868826948601767E-4	TGTGCTGCGTGGGGGGGGATTTTGCATTATAAGAAACTCTTT	CAAWGGILHYKKLF	TRGV10	.	TRGJ1	12	-1	-1	25
37	3.3868826948601767E-4	TGTGCTGCGTGGGATTATTTAGGGGGTCTTGAGAAACTCTTT	CAAWDYLGGLEKLF	TRGV10	.	TRGJ1	16	-1	-1	31
37	3.3868826948601767E-4	TGTGCCTTGTGGGAGGTGGTGAATTATTATAAGAAACTCTTT	CALWEVVNYYKKLF	TRGV9	.	TRGJ1	17	-1	-1	20
37	3.3868826948601767E-4	TGTGCCACCTGCGTACGTAGTAGTGATTGGATCAAGACGTTT	CATCVRSSDWIKTF	TRGV3	.	TRGJP2	10	-1	-1	17
37	3.3868826948601767E-4	TGTGCTGCGTGGGATTCCGATTATTATAAGAAACTCTTT	CAAWDSDYYKKLF	TRGV10	.	TRGJ1	18	-1	-1	13
37	3.3868826948601767E-4	TGTGCTGCGCGGGAGTGGGGCTATTATAAGAAACTCTTT	CAAREWGYYKKLF	TRGV10	.	TRGJ1	13	-1	-1	21
37	3.3868826948601767E-4	TGTGCCACCTGGGACGGAAATTATTATAAGAAACTCTTT	CATWDGNYYKKLF	TRGV2	.	TRGJ2	16	-1	-1	18
37	3.3868826948601767E-4	TGTGCTGCGTGCCCTGGGTATTATAAGAAACTCTTT	CAACPGYYKKLF	TRGV10	.	TRGJ1	10	-1	-1	18
37	3.3868826948601767E-4	TGTGCTGCGTGGGTAGTAGACTATAAGAAACTCTTT	CAAWVVDYKKLF	TRGV10	.	TRGJ1	12	-1	-1	21
37	3.3868826948601767E-4	TGTGCTGCGTGGGCCACTGGTTGGTTCAAGATATTT	CAAWATGWFKIF	TRGV10	.	TRGJP1	12	-1	-1	13
37	3.3868826948601767E-4	TGTGCTGCGTGGGATTGTTTATGGATCAAGACGTTT	CAAWDCLWIKTF	TRGV10	.	TRGJP2	15	-1	-1	21
37	3.3868826948601767E-4	TGTGCTGCGTGGACCACTGGTTGGTTCAAGATATTT	CAAWTTGWFKIF	TRGV10	.	TRGJP1	11	-1	-1	12
37	3.3868826948601767E-4	TGTGCCACCTGGGACGGGGATTATAAGAAACTCTTT	CATWDGDYKKLF	TRGV2	.	TRGJ1	17	-1	-1	19
37	3.3868826948601767E-4	TGTGCTGCCCGGGATTATACGGAGAAACTCTTT	CAARDYTEKLF	TRGV10	.	TRGJ1	16	-1	-1	22
37	3.3868826948601767E-4	TGTGCTGCGTGGGATTTTTATAAGAAACTCTTT	CAAWDFYKKLF	TRGV10	.	TRGJ1	15	-1	-1	13
37	3.3868826948601767E-4	TGTGCTGCGTGGGATGGGGTAAAGAAACTCTTT	CAAWDGVKKLF	TRGV10	.	TRGJ1	14	-1	-1	21
37	3.3868826948601767E-4	TGTGCTGCGTACACTGGTTGGTTCAAGATATTT	CAAYTGWFKIF	TRGV10	.	TRGJP1	9	-1	-1	11
37	3.3868826948601767E-4	TGTGCTGCGCCAAATTATTATAAGAAACTCTTT	CAAPNYYKKLF	TRGV10	.	TRGJ1	8	-1	-1	12
37	3.3868826948601767E-4	TGTGCCTTGTGGGAGGTGAGGGGGAAACTCTTT	CALWEVRGKLF	TRGV9	.	TRGJ1	17	-1	-1	23
37	3.3868826948601767E-4	TGTGCCACCTGGGACCCCGGGGGAGGGCTCTTT	CATWDPGGGLF	TRGV2	.	TRGJ1	14	-1	-1	27
37	3.3868826948601767E-4	TGTGCTGCGTCTTATAAGAAACTCTTT	CAASYKKLF	TRGV10	.	TRGJ1	9	-1	-1	11
37	3.3868826948601767E-4	TGTGCCACCTGGGTCGAACTCTTT	CATWVELF	TRGV2	.	TRGJ1	15	-1	-1	16
36	3.2953453247288206E-4	TGTGCCTTGTGTCACCTCGAGGGGTTGGGCAAAAAAATCAAGGTATTT	CALCHLEGLGKKIKVF	TRGV9	.	TRGJP	10	-1	-1	23
36	3.2953453247288206E-4	TGTGCCTTGTGGGAGGTGCGGCCGAATTATTATAAGAAACTCTTT	CALWEVRPNYYKKLF	TRGV9	.	TRGJ1	18	-1	-1	22
36	3.2953453247288206E-4	TGTGCCACCTGGGACGGGCCGGGTAGTGATTGGATCAAGACGTTT	CATWDGPGSDWIKTF	TRGV2	.	TRGJP2	19	-1	-1	22
36	3.2953453247288206E-4	TGTGCTGCGTGGCCATTTGGTGGTGGTTGGTTCAAGATATTT	CAAWPFGGGWFKIF	TRGV10	.	TRGJP1	11	-1	-1	23
36	3.2953453247288206E-4	TGTGCTGCGTGGGATTTTAGGCTCTGGGGTGAGAAACTCTTT	CAAWDFRLWGEKLF	TRGV10	.	TRGJ1	15	-1	-1	31
36	3.2953453247288206E-4	TGTGCCACCTGGGACGGTAGTAGTGATTGGATCAAGACGTTT	CATWDGSSDWIKTF	TRGV2	.	TRGJP2	16	-1	-1	17
36	3.2953453247288206E-4	TGTGCTGCGTGGGCCACCACTGGTTGGTTCAAGATATTT	CAAWATTGWFKIF	TRGV10	.	TRGJP1	12	-1	-1	15
36	3.2953453247288206E-4	TGTGCTGCGTGGGATCCCACTGGTTGGTTCAAGATATTT	CAAWDPTGWFKIF	TRGV10	.	TRGJP1	14	-1	-1	13
36	3.2953453247288206E-4	TGTGCTGCGTGGGAGAACTTCCCTTATAAGAAACTCTTT	CAAWENFPYKKLF	TRGV10	.	TRGJ1	13	-1	-1	23
36	3.2953453247288206E-4	TGTGCCACCTGGGACAGGCCGTCTTATAAGAAACTCTTT	CATWDRPSYKKLF	TRGV3	.	TRGJ1	22	-1	-1	23
36	3.2953453247288206E-4	TGTGCTCAAGGGGTGGGTTATTATAAGAAACTCTTT	CAQGVGYYKKLF	TRGV10	.	TRGJ1	5	-1	-1	17
36	3.2953453247288206E-4	TGTGCCACCTGGGATGGTGGTACGGAGAAACTCTTT	CATWDGGTEKLF	TRGV4	.	TRGJ1	16	-1	-1	25
36	3.2953453247288206E-4	TGTGCCACCTGGGGACGCCTTTGGAAACTCTTT	CATWGRLWKLF	TRGV4	.	TRGJ1	12	-1	-1	23
36	3.2953453247288206E-4	TGTGCCACCTGGGATTGGGGGAAACTCTTT	CATWDWGKLF	TRGV8	.	TRGJ1	17	-1	-1	20
36	3.2953453247288206E-4	TGTGTCATAGGGGGACTCTTT	CVIGGLF	TRGV4	.	TRGJ1	6	-1	-1	14
36	3.2953453247288206E-4	TACTTGGGGCTCTTT	YLGLF	TRGV4	.	TRGJ1	0	-1	-1	9
36	3.2953453247288206E-4	TGTGCTGCGGCTTATTATAAGAAACTCTTT	CAAAYYKKLF	TRGV10	.	TRGJ1	8	-1	-1	11
35	3.2038079545974646E-4	TGTGCTGCGTGGGATTGGGGCTTAAAGGCGCGTGAGGAGAAACTCTTT	CAAWDWGLKAREEKLF	TRGV10	.	TRGJ1	15	-1	-1	37
35	3.2038079545974646E-4	TGTGCTGCGTGGGATTTGGGCACCACTGGTTGGTTCAAGATATTT	CAAWDLGTTGWFKIF	TRGV10	.	TRGJP1	15	-1	-1	21
35	3.2038079545974646E-4	TGTGCTGCGTGGGATTATAGGCGACGTTATTATAAGAAACTCTTT	CAAWDYRRRYYKKLF	TRGV10	.	TRGJ1	16	-1	-1	26
35	3.2038079545974646E-4	TGTGCTGCGTGGGACCTTCTCCCGAATTATTATAAGAAACTCTTT	CAAWDLLPNYYKKLF	TRGV10	.	TRGJ1	13	-1	-1	22
35	3.2038079545974646E-4	TGTGCCTTGTGGGAGGTCATTCATAGCATAATAGAGAAACTCTTT	CALWEVIHSIIEKLF	TRGV9	.	TRGJ1	16	-1	-1	27
35	3.2038079545974646E-4	TGTGCCTTGTGGGAGGTGCAACAAATTTATTATAAGAAACTCTTT	CALWEVQQIYYKKLF	TRGV9	.	TRGJ1	19	-1	-1	26
35	3.2038079545974646E-4	TGTGCTGCGTGGGATGGCTTTCATTATTATAAGAAACTCTTT	CAAWDGFHYYKKLF	TRGV10	.	TRGJ1	14	-1	-1	22
35	3.2038079545974646E-4	TGTGCCTTGTGGGAGCTGCTTAGGTGTTGGTTCAAGATATTT	CALWELLRCWFKIF	TRGV9	.	TRGJP1	18	-1	-1	25
35	3.2038079545974646E-4	TGTGCTGCGTGGGATTCTGGTTATTATAAGAAACTCTTT	CAAWDSGYYKKLF	TRGV10	.	TRGJ1	15	-1	-1	20
35	3.2038079545974646E-4	TGTGCTGCGTGGGATTATGCGAAGTATAAGAAACTCTTT	CAAWDYAKYKKLF	TRGV10	.	TRGJ1	16	-1	-1	24
35	3.2038079545974646E-4	TGTGCTGCGTGGGATGGTTGGTATTATAAGAAACTCTTT	CAAWDGWYYKKLF	TRGV10	.	TRGJ1	14	-1	-1	21
35	3.2038079545974646E-4	TGTGCTGCGTGGGATATGCCATATTATAAGAAACTCTTT	CAAWDMPYYKKLF	TRGV10	.	TRGJ1	14	-1	-1	21
35	3.2038079545974646E-4	TGTGCTACCCGGGCGGGGGACTATTATAAGAAACTCTTT	CATRAGDYYKKLF	TRGV10	.	TRGJ1	5	-1	-1	21
35	3.2038079545974646E-4	TGTGCCACCTGGGATGGGGATTATTATAAGAAACTCTTT	CATWDGDYYKKLF	TRGV4	.	TRGJ1	17	-1	-1	19
35	3.2038079545974646E-4	TGTGCTGCGTGGCTCCCATCGGAAGAGAAACTCTTT	CAAWLPSEEKLF	TRGV10	.	TRGJ1	11	-1	-1	25
35	3.2038079545974646E-4	TGTGCTGCGTGGGATTTTTACTATAAGAAACTCTTT	CAAWDFYYKKLF	TRGV10	.	TRGJ1	15	-1	-1	17
35	3.2038079545974646E-4	TGTGCCAAGTCCCGCAAGCCTACAGAGAAACTCTTT	CAKSRKPTEKLF	TRGV2	.	TRGJ2	6	-1	-1	25
35	3.2038079545974646E-4	TGTGCTGCGTGGCCCTATTATAAGAAACTCTTT	CAAWPYYKKLF	TRGV10	.	TRGJ1	11	-1	-1	15
35	3.2038079545974646E-4	TGTGCTGCGTGGGATTCCTATAAGAAACTCTTT	CAAWDSYKKLF	TRGV10	.	TRGJ1	15	-1	-1	18
35	3.2038079545974646E-4	TGTGCCACCTGGGATTCGAAGAAACTCTTT	CATWDSKKLF	TRGV4	.	TRGJ1	14	-1	-1	18
35	3.2038079545974646E-4	TGTGCCACCTGGGACGTAGGGAAACTCTTT	CATWDVGKLF	TRGV2	.	TRGJ1	15	-1	-1	20
35	3.2038079545974646E-4	TGTGCCACCTGGGACAGGCCAAGACTCTTT	CATWDRPRLF	TRGV5	.	TRGJ1	19	-1	-1	23
35	3.2038079545974646E-4	TGTGCCACCCAGTATAAGAAACTCTTT	CATQYKKLF	TRGV2	.	TRGJ1	8	-1	-1	12
35	3.2038079545974646E-4	TGTGCTGCGTGGGATGTGCAGAAACTCTTT	CAAWDVQKLF	TRGV10	.	TRGJ1	14	-1	-1	19
34	3.1122705844661085E-4	TGTGCCTTGTGGGAGGTGCTAGGTACCACTGGTTGGTTCAAGATATTT	CALWEVLGTTGWFKIF	TRGV9	.	TRGJP1	18	-1	-1	23
34	3.1122705844661085E-4	TGTGCTGCGTGGGATTATTATCCCCTCGCGAATAAGAAACTCTTT	CAAWDYYPLANKKLF	TRGV10	.	TRGJ1	16	-1	-1	31
34	3.1122705844661085E-4	TGTGCCTTGTGGGAGGTGATCATCACTGGTTGGTTCAAGATATTT	CALWEVIITGWFKIF	TRGV9	.	TRGJP1	17	-1	-1	23
34	3.1122705844661085E-4	TGTGCTGCGTGGGATTCCCTTCCTTATTATAAGAAACTCTTT	CAAWDSLPYYKKLF	TRGV10	.	TRGJ1	15	-1	-1	23
34	3.1122705844661085E-4	TGTGCCTTGTGGGAGGTATTCACTGGTTGGTTCAAGATATTT	CALWEVFTGWFKIF	TRGV9	.	TRGJP1	16	-1	-1	20
34	3.1122705844661085E-4	TGTGCCTTGTGGGAGGGTTCGAATTATTATAAGAAACTCTTT	CALWEGSNYYKKLF	TRGV9	.	TRGJ2	15	-1	-1	17
34	3.1122705844661085E-4	TGTGCTGCGTGGGATTTCGGGTATTATAAGAAACTCTTT	CAAWDFGYYKKLF	TRGV10	.	TRGJ1	18	-1	-1	21
34	3.1122705844661085E-4	TGTGCTGCGTGGGATTCCCGTTATTATAAGAAACTCTTT	CAAWDSRYYKKLF	TRGV10	.	TRGJ1	15	-1	-1	20
34	3.1122705844661085E-4	TGTGCTGCGTGGGAGAGAGCGTATTATAAGAAACTCTTT	CAAWERAYYKKLF	TRGV10	.	TRGJ2	13	-1	-1	21
34	3.1122705844661085E-4	TGTGCCTTGTGGGATACCACTGGTTGGTTCAAGATATTT	CALWDTTGWFKIF	TRGV9	.	TRGJP1	13	-1	-1	13
34	3.1122705844661085E-4	TGTGCCACCTGGGACGGGCGTTATTATAAGAAACTCTTT	CATWDGRYYKKLF	TRGV2	.	TRGJ1	18	-1	-1	20
34	3.1122705844661085E-4	TGTGCCACCTGGGACGGGAATTATTATAAGAAACTCTTT	CATWDGNYYKKLF	TRGV2	.	TRGJ1	17	-1	-1	17
34	3.1122705844661085E-4	TGTGCCACCTGGGACGACCACCCCGAGCCGAAACTCTTT	CATWDDHPEPKLF	TRGV2	.	TRGJ1	15	-1	-1	29
34	3.1122705844661085E-4	TGTGCTGCGTGGGATTCTTATTATAAGAAACTCTTT	CAAWDSYYKKLF	TRGV10	.	TRGJ2	15	-1	-1	17
34	3.1122705844661085E-4	TGTGCTGCGTGGGGGAGGGATAAGAAACTCTTT	CAAWGRDKKLF	TRGV10	.	TRGJ1	12	-1	-1	19
34	3.1122705844661085E-4	TGTGCTGCGTGGGATCTTTGGTTCAAGATATTT	CAAWDLWFKIF	TRGV10	.	TRGJP1	14	-1	-1	17
34	3.1122705844661085E-4	TGTGCCACCTGGGATGGTGGTGGGAAACTCTTT	CATWDGGGKLF	TRGV4	.	TRGJ1	16	-1	-1	23
34	3.1122705844661085E-4	TGTGCCACCTGGGATGAACGGGGGAAACTCTTT	CATWDERGKLF	TRGV4	.	TRGJ1	15	-1	-1	23
34	3.1122705844661085E-4	TGTGCCACCCCCTATTATAAGAAACTCTTT	CATPYYKKLF	TRGV2	.	TRGJ1	8	-1	-1	12
34	3.1122705844661085E-4	TGTGCCCCCTGCGAGATATTT	CAPCEIF	TRGV9	.	TRGJP1	5	-1	-1	13
34	3.1122705844661085E-4	TGTGCCACCTGGGACGGGCACGGGCTCTTT	CATWDGHGLF	TRGV2	.	TRGJ1	21	-1	-1	24
34	3.1122705844661085E-4	TGTGCTGCGTGGGATTACCTCTTT	CAAWDYLF	TRGV10	.	TRGJ1	17	-1	-1	18
34	3.1122705844661085E-4	TGTGCCACCTGGGACAGGCTCCTCTTT	CATWDRLLF	TRGV2	.	TRGJ1	18	-1	-1	21
34	3.1122705844661085E-4	TGTGCCACCTGGGATCGGGGGAAACTCTTT	CATWDRGKLF	TRGV4	.	TRGJ1	18	-1	-1	20
34	3.1122705844661085E-4	TGTGAGTATAAGAAACTCTTT	CEYKKLF	TRGV2	.	TRGJ1	3	-1	-1	6
34	3.1122705844661085E-4	TGTGCCACCTGGTCTGGGAAACTCTTT	CATWSGKLF	TRGV4	.	TRGJ1	17	-1	-1	17
33	3.020733214334752E-4	TGTGCTGCGTGGGATTGGGAGCGGGGGAAAAAGAAACTCTTT	CAAWDWERGKKKLF	TRGV10	.	TRGJ1	15	-1	-1	30
33	3.020733214334752E-4	TGTGCTGCGTGGGATTATCCCACTGGTTGGTTCAAGATATTT	CAAWDYPTGWFKIF	TRGV10	.	TRGJP1	16	-1	-1	8
33	3.020733214334752E-4	TGTGCCACCTGGGAATGGAGGGTTTATTATAAGAAACTCTTT	CATWEWRVYYKKLF	TRGV5	.	TRGJ1	13	-1	-1	23
33	3.020733214334752E-4	TGTGCTGCGTGGGATTTTCATTATTATAAGAAACTCTTT	CAAWDFHYYKKLF	TRGV10	.	TRGJ1	15	-1	-1	19
33	3.020733214334752E-4	TGTGCCACCTGGGACGGGCAGTATTATAAGAAACTCTTT	CATWDGQYYKKLF	TRGV2	.	TRGJ1	18	-1	-1	21
33	3.020733214334752E-4	TGTGCTGCGTGGTGGACTTATTATAAGAAACTCTTT	CAAWWTYYKKLF	TRGV10	.	TRGJ1	11	-1	-1	14
33	3.020733214334752E-4	TGTGCTGCGTGGTGGAATTATTATAAGAAACTCTTT	CAAWWNYYKKLF	TRGV10	.	TRGJ1	11	-1	-1	14
33	3.020733214334752E-4	TGTGCCACCTGGTTTTATTATAAGAAACTCTTT	CATWFYYKKLF	TRGV4	.	TRGJ1	11	-1	-1	14
33	3.020733214334752E-4	TGTGCCACCCCTCTCGATAGGAAACTCTTT	CATPLDRKLF	TRGV2	.	TRGJ1	8	-1	-1	16
33	3.020733214334752E-4	TGTGCCACCTGGGCCGAACTCTTT	CATWAELF	TRGV8	.	TRGJ1	12	-1	-1	16
33	3.020733214334752E-4	TGTGCCGGGAAACTCTTT	CAGKLF	TRGV4	.	TRGJ1	5	-1	-1	8
33	3.020733214334752E-4	TGTGCGGTCTCTGGTTGGTTCAAGATATTT	CAVSGWFKIF	TRGV10	.	TRGJP1	4	-1	-1	10
33	3.020733214334752E-4	TGTGCCACCTGTGGTTATAAGAAACTCTTT	CATCGYKKLF	TRGV4	.	TRGJ1	10	-1	-1	14
33	3.020733214334752E-4	TGTGCCACCTGGGACGGGAAGCCGAAACTCTTT	CATWDGKPKLF	TRGV2	.	TRGJ1	17	-1	-1	23
32	2.929195844203396E-4	TGTGCTGCGTGGGATTATGGCACCCCCCGATCCACTGGTTGGTTCAAGATATTT	CAAWDYGTPRSTGWFKIF	TRGV10	.	TRGJP1	16	-1	-1	31
32	2.929195844203396E-4	TGTGCCACCTGGGACCCCAGGGAGTTGGGCAAAAAAATCAAGGTATTT	CATWDPRELGKKIKVF	TRGV4	.	TRGJP	13	-1	-1	21
32	2.929195844203396E-4	TGTGCCTTGTGGGAGGTGCCCCACTATTATTATAAGAAACTCTTT	CALWEVPHYYYKKLF	TRGV9	.	TRGJ1	21	-1	-1	25
32	2.929195844203396E-4	TGTGCTGCGTGGGCTCATACCACTGGTTGGTTCAAGATATTT	CAAWAHTTGWFKIF	TRGV10	.	TRGJP1	12	-1	-1	16
32	2.929195844203396E-4	TGTGCTGCGTGGGATTCCCTCCTTTATTATAAGAAACTCTTT	CAAWDSLLYYKKLF	TRGV10	.	TRGJ1	15	-1	-1	23
32	2.929195844203396E-4	TGTGCTGCGTGGGATTATGAAGGTTATTATAAGAAACTCTTT	CAAWDYEGYYKKLF	TRGV10	.	TRGJ1	16	-1	-1	23
32	2.929195844203396E-4	TGTGCTGCGTGGGTCCAGCACGATTATAAGAAACTCTTT	CAAWVQHDYKKLF	TRGV10	.	TRGJ1	12	-1	-1	22
32	2.929195844203396E-4	TGTGCTGCGTGGGATTTCAGTTATTATAAGAAACTCTTT	CAAWDFSYYKKLF	TRGV10	.	TRGJ1	15	-1	-1	20
32	2.929195844203396E-4	TGTGCTGCGTGGGATTCATGTAGTTATAAGAAACTCTTT	CAAWDSCSYKKLF	TRGV10	.	TRGJ1	15	-1	-1	23
32	2.929195844203396E-4	TGTGCTGCGTGGGATTATCGTCATTATAAGAAACTCTTT	CAAWDYRHYKKLF	TRGV10	.	TRGJ2	23	-1	-1	22
32	2.929195844203396E-4	TGTGCTGCGTGGGATCCGGATTATTATAAGAAACTCTTT	CAAWDPDYYKKLF	TRGV10	.	TRGJ1	14	-1	-1	13
32	2.929195844203396E-4	TGTGCTGCGTGGGAAAGCACTGGTTGGTTCAAGATATTT	CAAWESTGWFKIF	TRGV10	.	TRGJP1	13	-1	-1	17
32	2.929195844203396E-4	TGTGCCACCTGGGACCAAGGCGCCCTAGGGAAACTCTTT	CATWDQGALGKLF	TRGV3	.	TRGJ1	14	-1	-1	29
32	2.929195844203396E-4	TGTGCTGCGTGGGATTTTGCTGGTAAGAAACTCTTT	CAAWDFAGKKLF	TRGV10	.	TRGJ1	15	-1	-1	23
32	2.929195844203396E-4	TGTGCTGCGTGGGATTATTTAGTGAAGAAACTCTTT	CAAWDYLVKKLF	TRGV10	.	TRGJ1	16	-1	-1	13
32	2.929195844203396E-4	TGTGCCACCTGGGATGGGCCGGATAAGAAACTCTTT	CATWDGPDKKLF	TRGV4	.	TRGJ1	19	-1	-1	22
32	2.929195844203396E-4	TGTGCCACCTGGGACGGCTGCTTTAAGAAACTCTTT	CATWDGCFKKLF	TRGV2	.	TRGJ1	16	-1	-1	23
32	2.929195844203396E-4	TGTGCCACCTGGGACGGGTTTAAGAAACTCTTT	CATWDGFKKLF	TRGV2	.	TRGJ1	17	-1	-1	20
32	2.929195844203396E-4	TGTGCCACCTGGCTTGGGCGGCTCTTT	CATWLGRLF	TRGV4	.	TRGJ1	18	-1	-1	21
32	2.929195844203396E-4	TGTGCCACCTGGTGGAAACTCTTT	CATWWKLF	TRGV4	.	TRGJ1	11	-1	-1	14
32	2.929195844203396E-4	TGTGCCACCTGGGATGGGCTAAGACTCTTT	CATWDGLRLF	TRGV4	.	TRGJ1	18	-1	-1	23
32	2.929195844203396E-4	TGTGCCACCATCCACTTTCTCTTT	CATIHFLF	TRGV8	.	TRGJ1	8	-1	-1	18
32	2.929195844203396E-4	TGTGCCACCTGGGCCCTTACAGGGAAACTCTTT	CATWALTGKLF	TRGV3	.	TRGJ1	12	-1	-1	23
32	2.929195844203396E-4	TGTGCCACCTGGGACTGTTATAAGAAACTCTTT	CATWDCYKKLF	TRGV3	.	TRGJ1	14	-1	-1	17
32	2.929195844203396E-4	TGTGCCACCTGGGATAAAGGGATGCTCTTT	CATWDKGMLF	TRGV8	.	TRGJ1	15	-1	-1	24
32	2.929195844203396E-4	TGTGCCACCTGGGGTCTGAAACTCTTT	CATWGLKLF	TRGV4	.	TRGJ1	12	-1	-1	17
31	2.83765847407204E-4	TGTGCCTTGTGGGAGGTGAGGGTTTCTTATTATAAGAAACTCTTT	CALWEVRVSYYKKLF	TRGV9	.	TRGJ1	17	-1	-1	26
31	2.83765847407204E-4	TGTGCCTTGCAGGGGGGTTGGACCACTGGTTGGTTCAAGATATTT	CALQGGWTTGWFKIF	TRGV9	.	TRGJP1	8	-1	-1	21
31	2.83765847407204E-4	TGTGCTGCGTGGGAAGCCCTCCTTTATTATAAGAAACTCTTT	CAAWEALLYYKKLF	TRGV10	.	TRGJ1	13	-1	-1	23
31	2.83765847407204E-4	TGTGCTGCGCCTTGGGATTATCCGGATTATAAGAAACTCTTT	CAAPWDYPDYKKLF	TRGV10	.	TRGJ1	19	-1	-1	25
31	2.83765847407204E-4	TGTGCCTTGTGGGAGGGTCGGTCTGGTTGGTTCAAGATATTT	CALWEGRSGWFKIF	TRGV9	.	TRGJP1	15	-1	-1	22
31	2.83765847407204E-4	TGTGCCACCTGGGATGGGCCTCCTGGTTGGTTCAAGATATTT	CATWDGPPGWFKIF	TRGV4	.	TRGJP1	19	-1	-1	22
31	2.83765847407204E-4	TGTGCCTTGTGGGCCCGGGGCTATAAGAAACTCTTT	CALWARGYKKLF	TRGV9	.	TRGJ1	12	-1	-1	21
31	2.83765847407204E-4	TGTGCCACCTGGGATGGAGATTATAAGAAACTCTTT	CATWDGDYKKLF	TRGV4	.	TRGJ2	16	-1	-1	19
31	2.83765847407204E-4	TGTGCCACCTGGGACGGGCGGCGGAAGAAACTCTTT	CATWDGRRKKLF	TRGV2	.	TRGJ1	18	-1	-1	24
31	2.83765847407204E-4	TGTGCCACCTGGGACAGGCTTTATAAGAAACTCTTT	CATWDRLYKKLF	TRGV7	.	TRGJ1	18	-1	-1	20
31	2.83765847407204E-4	TGTGCTGCTCAGCTTGGTTGGTTCAAGATATTT	CAAQLGWFKIF	TRGV10	.	TRGJP1	7	-1	-1	14
31	2.83765847407204E-4	TGTGCCACCGACAGACAGCGGGAGAAACTCTTT	CATDRQREKLF	TRGV4	.	TRGJ1	8	-1	-1	22
31	2.83765847407204E-4	TGTGCCACCTGTGGGGGGAAACTCTTT	CATCGGKLF	TRGV5	.	TRGJ1	10	-1	-1	17
31	2.83765847407204E-4	TGTGCCACCTGGGACGGGCGGGTAAGACTCTTT	CATWDGRVRLF	TRGV2	.	TRGJ1	18	-1	-1	26
31	2.83765847407204E-4	TGTGCTGCGCAATTGGGAGGGAAACTCTTT	CAAQLGGKLF	TRGV10	.	TRGJ1	8	-1	-1	20
31	2.83765847407204E-4	TGTGCTGGGAATTATTATAAGAAACTCTTT	CAGNYYKKLF	TRGV10	.	TRGJ1	6	-1	-1	8
31	2.83765847407204E-4	TGTGCCACCTGGGATGGGCCGGGGAAACTCTTT	CATWDGPGKLF	TRGV4	.	TRGJ1	19	-1	-1	23
31	2.83765847407204E-4	TGTGCCACCTGGAAAACGAAACTCTTT	CATWKTKLF	TRGV7	.	TRGJ2	11	-1	-1	17
31	2.83765847407204E-4	TGTGCCACCTGGGACGGGCATACCCGGCTCTTT	CATWDGHTRLF	TRGV2	.	TRGJ1	18	-1	-1	27
31	2.83765847407204E-4	TGTGCCACCTGGGACAGGCATGGGAAACTCTTT	CATWDRHGKLF	TRGV7	.	TRGJ1	21	-1	-1	23
31	2.83765847407204E-4	TGTGCCGCGTGGGATTTTGGTTGGTTCAAGATATTT	CAAWDFGWFKIF	TRGV10	.	TRGJP1	15	-1	-1	17
31	2.83765847407204E-4	TGTGCCACCTGGGACCGCCCTAAGAAACTCTTT	CATWDRPKKLF	TRGV2	.	TRGJ1	14	-1	-1	20
30	2.746121103940684E-4	TGTGCCTTGTGGGAGGTGCAAACCTATACCACTGGTTGGTTCAAGATATTT	CALWEVQTYTTGWFKIF	TRGV9	.	TRGJP1	19	-1	-1	24
30	2.746121103940684E-4	TGTGCCACCTGGGACGGGCTGGGTAGTAGTGATTGGATCAAGACGTTT	CATWDGLGSSDWIKTF	TRGV2	.	TRGJP2	18	-1	-1	23
30	2.746121103940684E-4	TGTGCTGCGTGGGACCCCAAGCCTAATTATAAGAAACTCTTT	CAAWDPKPNYKKLF	TRGV10	.	TRGJ1	13	-1	-1	25
30	2.746121103940684E-4	TGTGCTGCGTGGGATTGGTCAGACTGGTTCAAGATATTT	CAAWDWSDWFKIF	TRGV10	.	TRGJP1	15	-1	-1	24
30	2.746121103940684E-4	TGTGCCACCTGGGACGGGCTGGTCTCTAGGAAACTCTTT	CATWDGLVSRKLF	TRGV2	.	TRGJ1	18	-1	-1	26
30	2.746121103940684E-4	TGTGCCACCTGGGACGGGCTGGGTTATAAGAAACTCTTT	CATWDGLGYKKLF	TRGV2	.	TRGJ1	18	-1	-1	23
30	2.746121103940684E-4	TGTGCTGCGTGGTCTCCTTATTATAAGAAACTCTTT	CAAWSPYYKKLF	TRGV10	.	TRGJ1	11	-1	-1	17
30	2.746121103940684E-4	TGTGCTGCGCATGTCCCTTATTATAAGAAACTCTTT	CAAHVPYYKKLF	TRGV10	.	TRGJ1	8	-1	-1	17
30	2.746121103940684E-4	TGTGCCACCTGGGACAGGCTGTTGAAGAAACTCTTT	CATWDRLLKKLF	TRGV3	.	TRGJ1	21	-1	-1	24
30	2.746121103940684E-4	TGTGCCACGTATCCTGGGGAGGGTAAGAAACTCTTT	CATYPGEGKKLF	TRGV4	.	TRGJ1	7	-1	-1	23
30	2.746121103940684E-4	TGTGCCACCTGGAGTTATTATAAGAAACTCTTT	CATWSYYKKLF	TRGV2	.	TRGJ1	11	-1	-1	11
30	2.746121103940684E-4	TGTGCCACCGGGGTTTATTATAAGAAACTCTTT	CATGVYYKKLF	TRGV5	.	TRGJ1	12	-1	-1	14
30	2.746121103940684E-4	TGTGCCACCTGGGAAAGTAGGAAACTCTTT	CATWESRKLF	TRGV3	.	TRGJ1	16	-1	-1	17
30	2.746121103940684E-4	TGTGCCACCTGTTATAAGAAACTCTTT	CATCYKKLF	TRGV5	.	TRGJ1	10	-1	-1	11
30	2.746121103940684E-4	TGTGCCACTCGGAAGAAACTCTTT	CATRKKLF	TRGV2	.	TRGJ1	7	-1	-1	12
30	2.746121103940684E-4	TGTGCCACCGATAAGAAACTCTTT	CATDKKLF	TRGV2	.	TRGJ1	8	-1	-1	10
30	2.746121103940684E-4	TATAAGAAACTCTTT	YKKLF	TRGV4	.	TRGJ1	0	-1	-1	0
30	2.746121103940684E-4	TGTGCTGCGTGGCTACATAAGAAACTCTTT	CAAWLHKKLF	TRGV10	.	TRGJ1	11	-1	-1	16
30	2.746121103940684E-4	TGTGCTGCGAAAAATAAGAAACTCTTT	CAAKNKKLF	TRGV10	.	TRGJ1	8	-1	-1	13
30	2.746121103940684E-4	TGTGCCACCTGGCCCAATTATTATAAGAAACTCTTT	CATWPNYYKKLF	TRGV4	.	TRGJ1	11	-1	-1	15
30	2.746121103940684E-4	TGTGCCTTCTGTGGTGACGGCAAGATATTT	CAFCGDGKIF	TRGV9	.	TRGJP1	10	-1	-1	20
30	2.746121103940684E-4	TGTGCCACCTGGGATAGGGAGAAACTCTTT	CATWDREKLF	TRGV8	.	TRGJ1	17	-1	-1	19
30	2.746121103940684E-4	TGTGCCACCTGGGACGGGCAACAACTCTTT	CATWDGQQLF	TRGV2	.	TRGJ1	18	-1	-1	22
30	2.746121103940684E-4	TGTGCCACCTGGGAGGAGAAACTCTTT	CATWEEKLF	TRGV5	.	TRGJ1	13	-1	-1	16
30	2.746121103940684E-4	TGTGCCACCCCCACGGGAGTGAAACTCTTT	CATPTGVKLF	TRGV2	.	TRGJ1	8	-1	-1	20
30	2.746121103940684E-4	TGTGCCACCTGGGATGGTCCTCTCTTT	CATWDGPLF	TRGV4	.	TRGJ1	19	-1	-1	21
30	2.746121103940684E-4	TGTGCCACTGGTTGGTTCAAGATATTT	CATGWFKIF	TRGV10	.	TRGJP1	4	-1	-1	4
29	2.6545837338093277E-4	TGTGCCTTGTGGGAGGTGCATCCATCGCATCAAGAGTTGGGCAAAAAAATCAAGGTATTT	CALWEVHPSHQELGKKIKVF	TRGV9	.	TRGJP	33	-1	-1	30
29	2.6545837338093277E-4	TGTGCTGCGTGGGATTATAGCCAAGTCGATGTGGCTTGGATCAAGACGTTT	CAAWDYSQVDVAWIKTF	TRGV10	.	TRGJP2	16	-1	-1	35
29	2.6545837338093277E-4	TGTGCCTTGTGGGAGGTATACCCCCCAATTATTATAAAGCAGAAACTCTTT	CALWEVYPPIIIKQKLF	TRGV9	.	TRGJ1	26	-1	-1	26
29	2.6545837338093277E-4	TGTGCTGCGTGGGATGTTTTCCCGAATTATTATAAGAAACTCTTT	CAAWDVFPNYYKKLF	TRGV10	.	TRGJ1	14	-1	-1	22
29	2.6545837338093277E-4	TGTGCTGCGTGGGATTTCGGATTTTATTATAAGAAACTCTTT	CAAWDFGFYYKKLF	TRGV10	.	TRGJ1	18	-1	-1	23
29	2.6545837338093277E-4	TGTGCTGCGTGGGATTATAATATCGATGAGGAGAAACTCTTT	CAAWDYNIDEEKLF	TRGV10	.	TRGJ1	16	-1	-1	31
29	2.6545837338093277E-4	TGTGCTGCGTGGGACTATTCGAATTATTATAAGAAACTCTTT	CAAWDYSNYYKKLF	TRGV10	.	TRGJ1	16	-1	-1	16
29	2.6545837338093277E-4	TGTGCCACCTGGGATGTCTCGAATTATTATAAGAAACTCTTT	CATWDVSNYYKKLF	TRGV4	.	TRGJ1	15	-1	-1	18
29	2.6545837338093277E-4	TGTGCCACCTGGGACGGGCCGAATTATTATAAGAAACTCTTT	CATWDGPNYYKKLF	TRGV2	.	TRGJ1	19	-1	-1	19
29	2.6545837338093277E-4	TGTGCCACCTGGGACAGGCTAAGCCCGCATAAGAAACTCTTT	CATWDRLSPHKKLF	TRGV7	.	TRGJ1	18	-1	-1	28
29	2.6545837338093277E-4	TGTGCCACCTGGGACAGGAATAGAGTGGGACAGAAACTCTTT	CATWDRNRVGQKLF	TRGV7	.	TRGJ1	17	-1	-1	31
29	2.6545837338093277E-4	TGTGCTGCGTGGGTTTTGAATTATTATAAGAAACTCTTT	CAAWVLNYYKKLF	TRGV10	.	TRGJ1	15	-1	-1	14
29	2.6545837338093277E-4	TGTGCTGCGTGGGATTTAGAGGATTGGTTCAAGATATTT	CAAWDLEDWFKIF	TRGV10	.	TRGJP1	15	-1	-1	23
29	2.6545837338093277E-4	TGTGCTGCGTGGGATTCCACTGGTTGGTTCAAGATATTT	CAAWDSTGWFKIF	TRGV10	.	TRGJP1	15	-1	-1	8
29	2.6545837338093277E-4	TGTGCTGCGTGGGATTATATGAGTTATAAGAAACTCTTT	CAAWDYMSYKKLF	TRGV10	.	TRGJ1	16	-1	-1	23
29	2.6545837338093277E-4	TGTGCCACCTGGGATGGGCCGAGTTATAAGAAACTCTTT	CATWDGPSYKKLF	TRGV4	.	TRGJ1	19	-1	-1	23
29	2.6545837338093277E-4	TGTGCCACCTGGGACGGGCGCTATAAGAAACTCTTT	CATWDGRYKKLF	TRGV2	.	TRGJ1	18	-1	-1	21
29	2.6545837338093277E-4	TGTGCCACCTGGGACGGGCATTATAAGAAACTCTTT	CATWDGHYKKLF	TRGV2	.	TRGJ2	18	-1	-1	19
29	2.6545837338093277E-4	TGTGCCACGACCCGTTTAGAGAAACTCTTT	CATTRLEKLF	TRGV8	.	TRGJ1	7	-1	-1	19
29	2.6545837338093277E-4	TGTGCCACCTGGGATGGAGGGGAGAAACTCTTT	CATWDGGEKLF	TRGV4	.	TRGJ1	16	-1	-1	22
29	2.6545837338093277E-4	TGTGCCACCTGGGACAGGTATAAGAAACTCTTT	CATWDRYKKLF	TRGV3	.	TRGJ2	17	-1	-1	18
29	2.6545837338093277E-4	TGTGCCACCTGGTACACCGAGAAACTCTTT	CATWYTEKLF	TRGV3	.	TRGJ1	15	-1	-1	19
29	2.6545837338093277E-4	TGTGCCACCTGGGGGGTCCTCTTT	CATWGVLF	TRGV8	.	TRGJ1	12	-1	-1	18
29	2.6545837338093277E-4	CGTCCACCCCATACCACTGGTTGGTTCAAGATATTT	RPPHTTGWFKIF	TRGV10	.	TRGJP1	2	-1	-1	10
29	2.6545837338093277E-4	TGTGCCACCTGGGACGTCTCCGAGAAACTCTTT	CATWDVSEKLF	TRGV3	.	TRGJ1	14	-1	-1	22
29	2.6545837338093277E-4	TGTGCCACGGGGGGATCGGAGAAACTCTTT	CATGGSEKLF	TRGV8	.	TRGJ1	7	-1	-1	19
29	2.6545837338093277E-4	TGTGCCTTGTGGGAGGCTCTGCTCTTT	CALWEALLF	TRGV9	.	TRGJ1	15	-1	-1	21
29	2.6545837338093277E-4	TGTGCCACCTGGGATGGTGAAAAGAAACTCTTT	CATWDGEKKLF	TRGV4	.	TRGJ1	16	-1	-1	21
29	2.6545837338093277E-4	TGGGGCGGGCCTGATTGGATCAAGACGTTT	WGGPDWIKTF	TRGV10	.	TRGJP2	1	-1	-1	11
29	2.6545837338093277E-4	TGTGCCACCTGGGACTGGTATAAGAAACTCTTT	CATWDWYKKLF	TRGV3	.	TRGJ2	17	-1	-1	18
28	2.5630463636779717E-4	TGTGCTGCGTGGGCGTATGCGGCTCCAAATGGTTATAAGAAACTCTTT	CAAWAYAAPNGYKKLF	TRGV10	.	TRGJ1	12	-1	-1	32
28	2.5630463636779717E-4	TGTGCTGCGTGGGACCCCATACCCACCTCCAATTATAAGAAACTCTTT	CAAWDPIPTSNYKKLF	TRGV10	.	TRGJ1	13	-1	-1	31
28	2.5630463636779717E-4	TGTGCCACCTGGGACGGGCGGGAGTTGGGCAAAAAAATCAAGGTATTT	CATWDGRELGKKIKVF	TRGV2	.	TRGJP	18	-1	-1	15
28	2.5630463636779717E-4	TGTGCTGCGTGGGATACCCATACCACTGGTTGGTTCAAGATATTT	CAAWDTHTTGWFKIF	TRGV10	.	TRGJP1	14	-1	-1	19
28	2.5630463636779717E-4	TGTGCCTTGTGGGAGGCCGACCCCACTGGTTGGTTCAAGATATTT	CALWEADPTGWFKIF	TRGV9	.	TRGJP1	15	-1	-1	22
28	2.5630463636779717E-4	TGTGCTGTAGTGGGTCCCTCGAATTATTATAAGAAACTCTTT	CAVVGPSNYYKKLF	TRGV10	.	TRGJ1	13	-1	-1	18
28	2.5630463636779717E-4	TGTGCTGCGTGGGAAGCTACCACTGGTTGGTTCAAGATATTT	CAAWEATTGWFKIF	TRGV10	.	TRGJP1	13	-1	-1	17
28	2.5630463636779717E-4	TGTGCCACCTGGGACAGGCAGAATTATTATAAGAAACTCTTT	CATWDRQNYYKKLF	TRGV3	.	TRGJ1	18	-1	-1	20
28	2.5630463636779717E-4	TGTGCTGCGTGGCTCGCCCTCTATTATAAGAAACTCTTT	CAAWLALYYKKLF	TRGV10	.	TRGJ1	11	-1	-1	21
28	2.5630463636779717E-4	TGTGCTGCGTGGGATTCATCTGGTTGGTTCAAGATATTT	CAAWDSSGWFKIF	TRGV10	.	TRGJP1	15	-1	-1	19
28	2.5630463636779717E-4	TGTGCTGCGTGGGATGAGGGAGGTTGGTTCAAGATATTT	CAAWDEGGWFKIF	TRGV10	.	TRGJP1	14	-1	-1	21
28	2.5630463636779717E-4	TGTGCCACCTGGTATACCACTGGTTGGTTCAAGATATTT	CATWYTTGWFKIF	TRGV4	.	TRGJP1	14	-1	-1	12
28	2.5630463636779717E-4	TGTGCCACCTGGGGGGGCACTGGTTGGTTCAAGATATTT	CATWGGTGWFKIF	TRGV8	.	TRGJP1	12	-1	-1	17
28	2.5630463636779717E-4	TGTGCCACCTGGGACAGGCCTTATTATAAGAAACTCTTT	CATWDRPYYKKLF	TRGV7	.	TRGJ2	20	-1	-1	20
28	2.5630463636779717E-4	TGTGCCACCTGGGACAGGAATTATTATAAGAAACTCTTT	CATWDRNYYKKLF	TRGV3	.	TRGJ1	17	-1	-1	17
28	2.5630463636779717E-4	TGTGCTGCGTGGCCTCGCTATTATAAGAAACTCTTT	CAAWPRYYKKLF	TRGV10	.	TRGJ1	11	-1	-1	18
28	2.5630463636779717E-4	TGTGCTGCGTGGGATTCTAATTATAAGAAACTCTTT	CAAWDSNYKKLF	TRGV10	.	TRGJ1	20	-1	-1	19
28	2.5630463636779717E-4	TGTGCCACCTGGGACGGGCTTGGGGGGAAACTCTTT	CATWDGLGGKLF	TRGV2	.	TRGJ1	18	-1	-1	26
28	2.5630463636779717E-4	TGTGCCACCTGGGACGGGCCCCCCAGGAAACTCTTT	CATWDGPPRKLF	TRGV2	.	TRGJ1	26	-1	-1	26
28	2.5630463636779717E-4	TGTGCCACCTGGGACGGGCCGTTTAAGAAACTCTTT	CATWDGPFKKLF	TRGV2	.	TRGJ1	19	-1	-1	23
28	2.5630463636779717E-4	TGTGCCACCTGGGACAGGTCGTTCCAACTTCTCTTT	CATWDRSFQLLF	TRGV3	.	TRGJ2	17	-1	-1	30
28	2.5630463636779717E-4	TGTGCCACCTGGGACAGGCGTTATAAGAAACTCTTT	CATWDRRYKKLF	TRGV3	.	TRGJ1	18	-1	-1	20
28	2.5630463636779717E-4	TGTGCCACCTGGGGCAAACTCTTT	CATWGKLF	TRGV5	.	TRGJ2	15	-1	-1	15
28	2.5630463636779717E-4	TGTGCCACTGAACTCTTT	CATELF	TRGV4	.	TRGJ1	7	-1	-1	10
28	2.5630463636779717E-4	TGTGCTGCGTGGGATTATCGTTATAAGAAACTCTTT	CAAWDYRYKKLF	TRGV10	.	TRGJ1	23	-1	-1	20
28	2.5630463636779717E-4	TGTGCCACCTGGGATGGGGATTATAAGAAACTCTTT	CATWDGDYKKLF	TRGV4	.	TRGJ1	17	-1	-1	19
28	2.5630463636779717E-4	TGTGCCACCTGGGATATGGGGGTTAAGAAACTCTTT	CATWDMGVKKLF	TRGV8	.	TRGJ1	15	-1	-1	23
28	2.5630463636779717E-4	TGTGCCACCTGGGACGGGCCGCCAAGGAAACTCTTT	CATWDGPPRKLF	TRGV2	.	TRGJ2	19	-1	-1	26
28	2.5630463636779717E-4	TGTGCCACCTGGGACGGGAGCCGAGGGAAACTCTTT	CATWDGSRGKLF	TRGV5	.	TRGJ1	17	-1	-1	26
28	2.5630463636779717E-4	TGTGCCACCTGGGATGGGCGGGGGAAACTCTTT	CATWDGRGKLF	TRGV4	.	TRGJ1	18	-1	-1	23
28	2.5630463636779717E-4	TGTGCCACCTGGGCCGGGGGGAAACTCTTT	CATWAGGKLF	TRGV2	.	TRGJ1	17	-1	-1	20
28	2.5630463636779717E-4	TGTGCCACCTGGTTTAAGAAACTCTTT	CATWFKKLF	TRGV3	.	TRGJ1	11	-1	-1	14
28	2.5630463636779717E-4	TGTGCCACCTGGGACCCTGGGCTCTTT	CATWDPGLF	TRGV2	.	TRGJ1	14	-1	-1	21
28	2.5630463636779717E-4	TGTGCCACCTGGGACGTTCAAAAGAAACTCTTT	CATWDVQKKLF	TRGV2	.	TRGJ1	15	-1	-1	21
28	2.5630463636779717E-4	TGTGCCACCTGGGACGCCCCCCGTAAGAAACTCTTT	CATWDAPRKKLF	TRGV2	.	TRGJ1	15	-1	-1	23
28	2.5630463636779717E-4	TGTGCCACCTGGGACGCGGCTTATAAGAAACTCTTT	CATWDAAYKKLF	TRGV2	.	TRGJ1	19	-1	-1	20
28	2.5630463636779717E-4	TGTGCCACCTGGGACGGGCCGAGGTATAAGAAACTCTTT	CATWDGPRYKKLF	TRGV2	.	TRGJ1	19	-1	-1	24
28	2.5630463636779717E-4	TGTGCCACCTGGGACGGGCAAGGGTGTAAGAAACTCTTT	CATWDGQGCKKLF	TRGV2	.	TRGJ2	18	-1	-1	26
28	2.5630463636779717E-4	TGTGCCACCTACAAGAAGAAACTCTTT	CATYKKKLF	TRGV2	.	TRGJ1	9	-1	-1	15
27	2.4715089935466156E-4	TGTGCCTTGTGGGAGGTGCCCAAAGTAGGGTTTATTTATTATAAGAAACTCTTT	CALWEVPKVGFIYYKKLF	TRGV9	.	TRGJ1	18	-1	-1	35
27	2.4715089935466156E-4	TGTGCTGCGTGGGATTATCCCTGCAAGAATTATTATAAGAAACTCTTT	CAAWDYPCKNYYKKLF	TRGV10	.	TRGJ1	16	-1	-1	26
27	2.4715089935466156E-4	TGTGCTGCGTGGGATTACTGCCCGAATTATTATAAGAAACTCTTT	CAAWDYCPNYYKKLF	TRGV10	.	TRGJ1	17	-1	-1	22
27	2.4715089935466156E-4	TGTGCCACCTGGGATGGTGAGTCGAATTATTATAAGAAACTCTTT	CATWDGESNYYKKLF	TRGV4	.	TRGJ1	16	-1	-1	21
27	2.4715089935466156E-4	TGTGCCACCTGGGACTTGGATCCGATTTATTATAAGAAACTCTTT	CATWDLDPIYYKKLF	TRGV2	.	TRGJ1	14	-1	-1	19
27	2.4715089935466156E-4	TGTGCTGCGTGGGGTTTTACCACTGGTTGGTTCAAGATATTT	CAAWGFTTGWFKIF	TRGV10	.	TRGJP1	15	-1	-1	17
27	2.4715089935466156E-4	TGTGCTGCGTGGGATTCACCGAATTATTATAAGAAACTCTTT	CAAWDSPNYYKKLF	TRGV10	.	TRGJ1	15	-1	-1	19
27	2.4715089935466156E-4	TGTGCTGCGTGGGATTGCACCAATTATTATAAGAAACTCTTT	CAAWDCTNYYKKLF	TRGV10	.	TRGJ1	15	-1	-1	21
27	2.4715089935466156E-4	TGTGCTGCGTGGGATTATACCACTGGTTGGTTCAAGATATTT	CAAWDYTTGWFKIF	TRGV10	.	TRGJP1	16	-1	-1	8
27	2.4715089935466156E-4	TGTGCTGCGTGGGATCCAACAACTTATTATAAGAAACTCTTT	CAAWDPTTYYKKLF	TRGV10	.	TRGJ1	14	-1	-1	23
27	2.4715089935466156E-4	TGTGCCACCTGGGACAGGCGCAATTATTATAAGAAACTCTTT	CATWDRRNYYKKLF	TRGV3	.	TRGJ1	18	-1	-1	21
27	2.4715089935466156E-4	TGTGCTGCGTGGGATTTGGCTGGTTGGTTCAAGATATTT	CAAWDLAGWFKIF	TRGV10	.	TRGJP1	15	-1	-1	19
27	2.4715089935466156E-4	TGTGCTGCGTGGGATTGGAATTATTATAAGAAACTCTTT	CAAWDWNYYKKLF	TRGV10	.	TRGJ1	15	-1	-1	13
27	2.4715089935466156E-4	TGTGCTGCGACTTTGGCCACTGGTTGGTTCAAGATATTT	CAATLATGWFKIF	TRGV10	.	TRGJP1	8	-1	-1	16
27	2.4715089935466156E-4	TGTGCCTTGTGGGAGGTGAGGAATTATAAGAAACTCTTT	CALWEVRNYKKLF	TRGV9	.	TRGJ1	17	-1	-1	22
27	2.4715089935466156E-4	TGTGCCACCTGGGTTGTTAGTGATTGGATCAAGACGTTT	CATWVVSDWIKTF	TRGV2	.	TRGJP2	12	-1	-1	17
27	2.4715089935466156E-4	TGTGCCACCTGGGATCCCAATTATTATAAGAAACTCTTT	CATWDPNYYKKLF	TRGV4	.	TRGJ1	14	-1	-1	18
27	2.4715089935466156E-4	TGTGCCACCTGGGACGGCCTTTATTATAAGAAACTCTTT	CATWDGLYYKKLF	TRGV2	.	TRGJ1	16	-1	-1	20
27	2.4715089935466156E-4	TGTGCTGCGTGGGAATTTTATTATAAGAAACTCTTT	CAAWEFYYKKLF	TRGV10	.	TRGJ1	13	-1	-1	17
27	2.4715089935466156E-4	TGTGCTGCGTGGGAACATTATTATAAGAAACTCTTT	CAAWEHYYKKLF	TRGV10	.	TRGJ1	13	-1	-1	16
27	2.4715089935466156E-4	TGTGCCACCTGGGATGGTTATAAGAAACTCTTT	CATWDGYKKLF	TRGV4	.	TRGJ1	16	-1	-1	17
27	2.4715089935466156E-4	TGTGCCACCTGGGATGGGCGCGGGAAACTCTTT	CATWDGRGKLF	TRGV4	.	TRGJ1	18	-1	-1	23
27	2.4715089935466156E-4	TGTGCCACCTGGGACGAAGAATGGAAACTCTTT	CATWDEEWKLF	TRGV2	.	TRGJ1	15	-1	-1	23
27	2.4715089935466156E-4	TGTGCTGCGTGCTTGGGTAAGAAACTCTTT	CAACLGKKLF	TRGV10	.	TRGJ1	10	-1	-1	17
27	2.4715089935466156E-4	TGTGCCACCTGGGATTATAAGAAACTCTTT	CATWDYKKLF	TRGV4	.	TRGJ1	14	-1	-1	13
27	2.4715089935466156E-4	TGTGCCACCTGGGGTAAGAAACTCTTT	CATWGKKLF	TRGV2	.	TRGJ1	12	-1	-1	14
27	2.4715089935466156E-4	TTGGGGGGGTATAAGAAACTCTTT	LGGYKKLF	TRGV8	.	TRGJ1	0	-1	-1	9
27	2.4715089935466156E-4	TGTGCTGCGTGGGGGAATTATTATAAGAAACTCTTT	CAAWGNYYKKLF	TRGV10	.	TRGJ1	12	-1	-1	14
27	2.4715089935466156E-4	TGTGCTGCGTGGGTCAATTATAAGAAACTCTTT	CAAWVNYKKLF	TRGV10	.	TRGJ1	12	-1	-1	16
27	2.4715089935466156E-4	TGTGCTGCGTGGGATTCCCCGAAGAAACTCTTT	CAAWDSPKKLF	TRGV10	.	TRGJ1	15	-1	-1	21
27	2.4715089935466156E-4	TGTGCCACCTGGGACATCTTAGGGAAACTCTTT	CATWDILGKLF	TRGV3	.	TRGJ1	15	-1	-1	23
27	2.4715089935466156E-4	TGTGCCACCTTAATCGGGGATCGGTGTAAGAAACTCTTT	CATLIGDRCKKLF	TRGV5	.	TRGJ1	9	-1	-1	26
27	2.4715089935466156E-4	TGTGCCACCTGGGATAGTGCTGATTATAAGAAACTCTTT	CATWDSADYKKLF	TRGV8	.	TRGJ1	16	-1	-1	22
27	2.4715089935466156E-4	TGTGCCACCTGGGACGCGGGTTATAAGAAACTCTTT	CATWDAGYKKLF	TRGV2	.	TRGJ1	15	-1	-1	20
27	2.4715089935466156E-4	TGTGCCACCTGGGAGTATAAGAAACTCTTT	CATWEYKKLF	TRGV2	.	TRGJ1	13	-1	-1	15
27	2.4715089935466156E-4	TGTGAAGCTGCTGGTTGGTTCAAGATATTT	CEAAGWFKIF	TRGV10	.	TRGJP1	3	-1	-1	10
27	2.4715089935466156E-4	TGTGCTGCGTGGGATTCAGGGGACTCTAAGAAACTCTTT	CAAWDSGDSKKLF	TRGV10	.	TRGJ1	15	-1	-1	26
27	2.4715089935466156E-4	TGTGCCTTGTGGGAAGCCTATTATTATAAGAAACTCTTT	CALWEAYYYKKLF	TRGV9	.	TRGJ1	13	-1	-1	19
27	2.4715089935466156E-4	TGTGCCACCTGGGACGGCCGCGGATATAAGAAACTCTTT	CATWDGRGYKKLF	TRGV2	.	TRGJ1	16	-1	-1	24
27	2.4715089935466156E-4	TGTGCTGCGTGGGATCCTCGAACTTATTATAAGAAACTCTTT	CAAWDPRTYYKKLF	TRGV10	.	TRGJ1	14	-1	-1	17
26	2.3799716234152593E-4	TGTGCCTTGTGGGAGGTTAACCCCCCCTCCTATTATTATAAGAAACTCTTT	CALWEVNPPSYYYKKLF	TRGV9	.	TRGJ1	25	-1	-1	31
26	2.3799716234152593E-4	TGTGCCACCTGGGACGGGCCCCGTCATAGTAGTGATTGGATCAAGACGTTT	CATWDGPRHSSDWIKTF	TRGV2	.	TRGJP2	24	-1	-1	25
26	2.3799716234152593E-4	TGTGCTGCGTGGGATTATGAGGGTCGAGATTGGTTCAAGATATTT	CAAWDYEGRDWFKIF	TRGV10	.	TRGJP1	16	-1	-1	29
26	2.3799716234152593E-4	TGTGCTGCGTGGGCGACCCAGAATTATTATAAGAAACTCTTT	CAAWATQNYYKKLF	TRGV10	.	TRGJ1	12	-1	-1	20
26	2.3799716234152593E-4	TGTGCTGCGTGGGATTACCGGAATTATTATAAGAAACTCTTT	CAAWDYRNYYKKLF	TRGV10	.	TRGJ1	17	-1	-1	20
26	2.3799716234152593E-4	TGTGCTGCGTGGGATCATACCACTGGTTGGTTCAAGATATTT	CAAWDHTTGWFKIF	TRGV10	.	TRGJP1	14	-1	-1	8
26	2.3799716234152593E-4	TGTGCTGCGTGGGACGGAACGACATATTATAAGAAACTCTTT	CAAWDGTTYYKKLF	TRGV10	.	TRGJ1	13	-1	-1	24
26	2.3799716234152593E-4	TGTGCTGCGTGGGAACGTCCTTTTTATTATAAGAAACTCTTT	CAAWERPFYYKKLF	TRGV10	.	TRGJ1	13	-1	-1	23
26	2.3799716234152593E-4	TGTGCCTTGTGGGAGAACCGAAATTATTATAAGAAACTCTTT	CALWENRNYYKKLF	TRGV9	.	TRGJ2	14	-1	-1	21
26	2.3799716234152593E-4	TGTGCCACCTGGGATAGGTGGGGTGATTGGATCAAGACGTTT	CATWDRWGDWIKTF	TRGV2	.	TRGJP2	13	-1	-1	22
26	2.3799716234152593E-4	TGTGCCACCTGGGACGGGCCGGGAGATTGGATCAAGACGTTT	CATWDGPGDWIKTF	TRGV2	.	TRGJP2	19	-1	-1	24
26	2.3799716234152593E-4	TGTGCTGCGTGGGCCCGGAATTATTATAAGAAACTCTTT	CAAWARNYYKKLF	TRGV10	.	TRGJ1	12	-1	-1	17
26	2.3799716234152593E-4	TGTGCTGCGTGGGCCGGTAGTGGTTGGTTCAAGATATTT	CAAWAGSGWFKIF	TRGV10	.	TRGJP1	12	-1	-1	20
26	2.3799716234152593E-4	TGTGCTGCGTGGGATCGGAATTATTATAAGAAACTCTTT	CAAWDRNYYKKLF	TRGV10	.	TRGJ1	14	-1	-1	17
26	2.3799716234152593E-4	TGTGCTGCGTGGGATAAGGGTGGTTGGTTCAAGATATTT	CAAWDKGGWFKIF	TRGV10	.	TRGJP1	14	-1	-1	20
26	2.3799716234152593E-4	TGTGCTGCGTGGACCCCCGGGGGTTGGTTCAAGATATTT	CAAWTPGGWFKIF	TRGV10	.	TRGJP1	11	-1	-1	21
26	2.3799716234152593E-4	TGTGCTGCGTGGACCATTAATTATTATAAGAAACTCTTT	CAAWTINYYKKLF	TRGV10	.	TRGJ1	11	-1	-1	18
26	2.3799716234152593E-4	TGTGCCACCTGGGATAGTAGTGATTGGATCAAGACGTTT	CATWDSSDWIKTF	TRGV8	.	TRGJP2	16	-1	-1	13
26	2.3799716234152593E-4	TGTGCCACCTGGGACGTGAGCTATAAGAAACTCTTT	CATWDVSYKKLF	TRGV2	.	TRGJ1	15	-1	-1	21
26	2.3799716234152593E-4	TGTGCCACCAAAAACCCGAACCGGATGAAACTCTTT	CATKNPNRMKLF	TRGV2	.	TRGJ1	8	-1	-1	26
26	2.3799716234152593E-4	TGTGCCACCTGGGCTTATTATAAGAAACTCTTT	CATWAYYKKLF	TRGV8	.	TRGJ2	12	-1	-1	14
26	2.3799716234152593E-4	TGTGCCACCTGGGTTTATAAGAAACTCTTT	CATWVYKKLF	TRGV4	.	TRGJ1	12	-1	-1	14
26	2.3799716234152593E-4	TGTGCCACCTGGGATTGTGAGAAACTCTTT	CATWDCEKLF	TRGV4	.	TRGJ1	14	-1	-1	13
26	2.3799716234152593E-4	TGTGCCACCTGGGTCAAGAAACTCTTT	CATWVKKLF	TRGV4	.	TRGJ1	12	-1	-1	15
26	2.3799716234152593E-4	TGTGCCACCTGGGATAGGCTCTTT	CATWDRLF	TRGV8	.	TRGJ1	18	-1	-1	18
26	2.3799716234152593E-4	TGTGCCACCTGGGACGGGCGTGGGTATAAGAAACTCTTT	CATWDGRGYKKLF	TRGV2	.	TRGJ1	18	-1	-1	24
26	2.3799716234152593E-4	TGTGCCACCTGGGACAGGCGACGGTATAAGAAACTCTTT	CATWDRRRYKKLF	TRGV3	.	TRGJ1	18	-1	-1	24
26	2.3799716234152593E-4	TGTGCCTTGTGTGCCCATTATTATAAGAAACTCTTT	CALCAHYYKKLF	TRGV9	.	TRGJ1	10	-1	-1	16
26	2.3799716234152593E-4	TGTGCCACCTGGGACGGGCTCTTGAAGAAACTCTTT	CATWDGLLKKLF	TRGV2	.	TRGJ1	18	-1	-1	24
26	2.3799716234152593E-4	TGTGCCACCTGGGACAGGCTCGGGAAACTCTTT	CATWDRLGKLF	TRGV7	.	TRGJ2	18	-1	-1	23
26	2.3799716234152593E-4	TGTGCCACCTGGGACAGTAAGAAACTCTTT	CATWDSKKLF	TRGV3	.	TRGJ1	16	-1	-1	17
26	2.3799716234152593E-4	TGTGCCACCTGGGGGAAGAAACTCTTT	CATWGKKLF	TRGV4	.	TRGJ1	12	-1	-1	15
26	2.3799716234152593E-4	TGTGCAGGTTGGTTCAAGATATTT	CAGWFKIF	TRGV10	.	TRGJP1	4	-1	-1	6
26	2.3799716234152593E-4	TGTGCTGCGTGGGATGAGAATTATTATAAGAAACTCTTT	CAAWDENYYKKLF	TRGV10	.	TRGJ2	14	-1	-1	17
26	2.3799716234152593E-4	TGTGCTGCGTGGGAATTCTGGGATTGGTTCAAGATATTT	CAAWEFWDWFKIF	TRGV10	.	TRGJP1	13	-1	-1	23
26	2.3799716234152593E-4	TGTGCCACCTGGGACCCCTATGGGTATAAGAAACTCTTT	CATWDPYGYKKLF	TRGV4	.	TRGJ1	13	-1	-1	24
26	2.3799716234152593E-4	TGTGCCACCTGGGACGGGCTGGGGTATAAGAAACTCTTT	CATWDGLGYKKLF	TRGV2	.	TRGJ1	18	-1	-1	24
26	2.3799716234152593E-4	TGTGCCACCTGGGGGAATTATTATAAGAAACTCTTT	CATWGNYYKKLF	TRGV4	.	TRGJ1	12	-1	-1	14
26	2.3799716234152593E-4	TGTGCCACCTGGGAAGTGCGTTATAAGAAACTCTTT	CATWEVRYKKLF	TRGV2	.	TRGJ2	13	-1	-1	20
26	2.3799716234152593E-4	TGTGCCACCTGGGACTACTGGATCAAGACGTTT	CATWDYWIKTF	TRGV3	.	TRGJP2	14	-1	-1	18
26	2.3799716234152593E-4	TGTGCCACCTGGTCGGAGAAACTCTTT	CATWSEKLF	TRGV3	.	TRGJ1	11	-1	-1	16
26	2.3799716234152593E-4	TGTGCCACCTGGGAAAAACTCTTT	CATWEKLF	TRGV2	.	TRGJ1	13	-1	-1	15
26	2.3799716234152593E-4	TGTGCCACCTGGGACGGGCGATGGGGTTATAAGAAACTCTTT	CATWDGRWGYKKLF	TRGV2	.	TRGJ1	18	-1	-1	26
26	2.3799716234152593E-4	TGTGCCACCTGGGACAGGCCCCCTAGGGGATGGAAACTCTTT	CATWDRPPRGWKLF	TRGV5	.	TRGJ1	19	-1	-1	32
26	2.3799716234152593E-4	TGTGCTGCGTGGGATTGGACTGGTTGGTTCAAGATATTT	CAAWDWTGWFKIF	TRGV10	.	TRGJP1	15	-1	-1	18
26	2.3799716234152593E-4	TGTGCCACCTGGGATGGGCCACGTTATAAGAAACTCTTT	CATWDGPRYKKLF	TRGV4	.	TRGJ1	19	-1	-1	23
26	2.3799716234152593E-4	TGTGCCACCTGGGAAGGGGTCGATAAGAAACTCTTT	CATWEGVDKKLF	TRGV4	.	TRGJ1	17	-1	-1	22
26	2.3799716234152593E-4	TGTGCCACCTGGGATGGTGGCGAGAAACTCTTT	CATWDGGEKLF	TRGV4	.	TRGJ1	16	-1	-1	22
26	2.3799716234152593E-4	TGTGCCACCTGGCCCCTCTTT	CATWPLF	TRGV4	.	TRGJ1	11	-1	-1	15
25	2.2884342532839032E-4	TGTGCTGCGTGGGATTATTGCAGAACTTATACCACTGGTTGGTTCAAGATATTT	CAAWDYCRTYTTGWFKIF	TRGV10	.	TRGJP1	16	-1	-1	27
25	2.2884342532839032E-4	TGTGCTGCGTGGGTGAGGAGGAGAGGGCCCACTGGTTGGTTCAAGATATTT	CAAWVRRRGPTGWFKIF	TRGV10	.	TRGJP1	12	-1	-1	28
25	2.2884342532839032E-4	TGTGCTGCGTGGATGGGCCTATACAATGGTGGGTATTATAAGAAACTCTTT	CAAWMGLYNGGYYKKLF	TRGV10	.	TRGJ1	11	-1	-1	33
25	2.2884342532839032E-4	TGTGCTGCGTGGGATAGCAAGGAAAGCCGGAATTATAAGAAACTCTTT	CAAWDSKESRNYKKLF	TRGV10	.	TRGJ1	14	-1	-1	31
25	2.2884342532839032E-4	TGTGCTGCGTGGGAGGGCTATGGTACCACTGGTTGGTTCAAGATATTT	CAAWEGYGTTGWFKIF	TRGV10	.	TRGJP1	13	-1	-1	23
25	2.2884342532839032E-4	TGTGTAGGTACGGTTGAGAAGGCCTTTTATTATAAGAAACTCTTT	CVGTVEKAFYYKKLF	TRGV9	.	TRGJ1	3	-1	-1	26
25	2.2884342532839032E-4	TGTGCTGCGTGGGCCTTCAATACCACTGGTTGGTTCAAGATATTT	CAAWAFNTTGWFKIF	TRGV10	.	TRGJP1	12	-1	-1	19
25	2.2884342532839032E-4	TGTGCTGCGTGGGTGCCATCGAATTATTATAAGAAACTCTTT	CAAWVPSNYYKKLF	TRGV10	.	TRGJ1	12	-1	-1	18
25	2.2884342532839032E-4	TGTGCTGCGTGGGTAAATACCACTGGTTGGTTCAAGATATTT	CAAWVNTTGWFKIF	TRGV10	.	TRGJP1	12	-1	-1	11
25	2.2884342532839032E-4	TGTGCTGCGTGGGATTTCGGACATTATTATAAGAAACTCTTT	CAAWDFGHYYKKLF	TRGV10	.	TRGJ2	18	-1	-1	15
25	2.2884342532839032E-4	TGTGCCACCTGGGACGGGCGAGTTTATTATAAGAAACTCTTT	CATWDGRVYYKKLF	TRGV2	.	TRGJ1	18	-1	-1	23
25	2.2884342532839032E-4	TGTGCTGCGTGGCCTTACAATTATTATAAGAAACTCTTT	CAAWPYNYYKKLF	TRGV10	.	TRGJ1	17	-1	-1	18
25	2.2884342532839032E-4	TGTGCCACCTGGGATTTCAATTATTATAAGAAACTCTTT	CATWDFNYYKKLF	TRGV8	.	TRGJ1	14	-1	-1	15
25	2.2884342532839032E-4	TGTGCCACCTGGGACTTTCCCTTTGGGGGGAAACTCTTT	CATWDFPFGGKLF	TRGV3	.	TRGJ1	14	-1	-1	29
25	2.2884342532839032E-4	TGTGCCACCTGGGACGGGCAGGAATATAAGAAACTCTTT	CATWDGQEYKKLF	TRGV2	.	TRGJ1	18	-1	-1	24
25	2.2884342532839032E-4	TGTGCCACCTGGGACAGGCGAGCTTATAAGAAACTCTTT	CATWDRRAYKKLF	TRGV7	.	TRGJ1	18	-1	-1	23
25	2.2884342532839032E-4	TGTGCTGCGTGGGATCAGTGTGGTAAGAAACTCTTT	CAAWDQCGKKLF	TRGV10	.	TRGJ1	14	-1	-1	23
25	2.2884342532839032E-4	TGTGCCACCTGGGATTCATATTATAAGAAACTCTTT	CATWDSYYKKLF	TRGV4	.	TRGJ1	14	-1	-1	18
25	2.2884342532839032E-4	TGTGCCACCTGGGACGGGCTGGTAGAGAAACTCTTT	CATWDGLVEKLF	TRGV2	.	TRGJ1	18	-1	-1	25
25	2.2884342532839032E-4	TGTGCCACCTGGGATCCGGTGGAGAAACTCTTT	CATWDPVEKLF	TRGV4	.	TRGJ1	14	-1	-1	22
25	2.2884342532839032E-4	TGTGCCACCTGGGACTATTATAAGAAACTCTTT	CATWDYYKKLF	TRGV4	.	TRGJ1	13	-1	-1	15
25	2.2884342532839032E-4	TGTGCCACCTGGGACCGCGTGGGGAAACTCTTT	CATWDRVGKLF	TRGV7	.	TRGJ1	14	-1	-1	23
25	2.2884342532839032E-4	TGTGCCACCTGGGACGGGCTTAAGAAACTCTTT	CATWDGLKKLF	TRGV2	.	TRGJ1	18	-1	-1	20
25	2.2884342532839032E-4	TGTGCCACCTGGGATGGTGAGAAACTCTTT	CATWDGEKLF	TRGV4	.	TRGJ1	16	-1	-1	19
25	2.2884342532839032E-4	TGTGCCACCTGGGACAGTGAGAAACTCTTT	CATWDSEKLF	TRGV3	.	TRGJ1	16	-1	-1	19
25	2.2884342532839032E-4	TGTGCCACCTGGGAAGCTAAGAAACTCTTT	CATWEAKKLF	TRGV3	.	TRGJ1	13	-1	-1	17
25	2.2884342532839032E-4	TGTGCCTGGGGGAAACTCTTT	CAWGKLF	TRGV4	.	TRGJ1	5	-1	-1	11
25	2.2884342532839032E-4	TGTGCCACCCACAAACTCTTT	CATHKLF	TRGV7	.	TRGJ1	8	-1	-1	12
25	2.2884342532839032E-4	TGTGATTATAAGAAACTCTTT	CDYKKLF	TRGV3	.	TRGJ1	3	-1	-1	4
25	2.2884342532839032E-4	TGTGCTGCGTGGGATTTGAATTATTATAAGAAACTCTTT	CAAWDLNYYKKLF	TRGV10	.	TRGJ1	15	-1	-1	13
25	2.2884342532839032E-4	TGTGCTGCGTGGGATGCCTATTATTATAAGAAACTCTTT	CAAWDAYYYKKLF	TRGV10	.	TRGJ1	14	-1	-1	19
25	2.2884342532839032E-4	TGTGCCACCTGGGATGGGCGGAGTTATAAGAAACTCTTT	CATWDGRSYKKLF	TRGV4	.	TRGJ1	18	-1	-1	23
25	2.2884342532839032E-4	TGTGCTGCGTGGGATTTTATTTATAAGAAACTCTTT	CAAWDFIYKKLF	TRGV10	.	TRGJ1	15	-1	-1	16
25	2.2884342532839032E-4	TGTGCCACCTGGGATGGTGGAGTTAAGAAACTCTTT	CATWDGGVKKLF	TRGV4	.	TRGJ1	16	-1	-1	23
25	2.2884342532839032E-4	TGTGCCACCTGGGACAGCCCAAGCAGGAAACTCTTT	CATWDSPSRKLF	TRGV3	.	TRGJ1	19	-1	-1	26
25	2.2884342532839032E-4	TGTGCCACCTGGGACAGGCTCGAAAAGAAACTCTTT	CATWDRLEKKLF	TRGV3	.	TRGJ1	18	-1	-1	24
25	2.2884342532839032E-4	TGTGCCACCTGGGACAGGCGTTGTAAGAAACTCTTT	CATWDRRCKKLF	TRGV7	.	TRGJ1	18	-1	-1	20
25	2.2884342532839032E-4	TGTGCCACCTGGGGCAATGAAAAGAAACTCTTT	CATWGNEKKLF	TRGV2	.	TRGJ2	12	-1	-1	21
25	2.2884342532839032E-4	TGTGCCACCTGGGATCCAGTGGAGCTCTTT	CATWDPVELF	TRGV8	.	TRGJ1	14	-1	-1	24
25	2.2884342532839032E-4	TGTGCCACCTGGGACAGGCGGCTCTTT	CATWDRRLF	TRGV3	.	TRGJ1	18	-1	-1	21
25	2.2884342532839032E-4	TGTGCCCTCTTT	CALF	TRGV4	.	TRGJ1	5	-1	-1	6
25	2.2884342532839032E-4	TGTGCTGCGTGGGATTTTATCACTGGTTGGTTCAAGATATTT	CAAWDFITGWFKIF	TRGV10	.	TRGJP1	15	-1	-1	17
25	2.2884342532839032E-4	TGTGCTGCGTGGGATTGTCGTTATTATAAGAAACTCTTT	CAAWDCRYYKKLF	TRGV10	.	TRGJ1	15	-1	-1	20
25	2.2884342532839032E-4	TGTGCTGCGTGGGATAGAATTTATTATAAGAAACTCTTT	CAAWDRIYYKKLF	TRGV10	.	TRGJ1	14	-1	-1	16
25	2.2884342532839032E-4	TGTGCCACCTGGGACAGGCCGGACTATAAGAAACTCTTT	CATWDRPDYKKLF	TRGV3	.	TRGJ1	19	-1	-1	24
25	2.2884342532839032E-4	TGTGCTGCGTGGGATTGCCCGTCTAAGAAACTCTTT	CAAWDCPSKKLF	TRGV10	.	TRGJ1	15	-1	-1	23
25	2.2884342532839032E-4	TGTGCCACCTGGGATCCCTTTGCTAAGAAACTCTTT	CATWDPFAKKLF	TRGV4	.	TRGJ1	14	-1	-1	23
25	2.2884342532839032E-4	TGTGCCACCTGGGACGGGCGGGATTGGATCAAGACGTTT	CATWDGRDWIKTF	TRGV2	.	TRGJP2	18	-1	-1	21
25	2.2884342532839032E-4	TGTGCCACCTGGGACGGGCTAGGCTGGAAACTCTTT	CATWDGLGWKLF	TRGV2	.	TRGJ1	18	-1	-1	26
25	2.2884342532839032E-4	TGTGCCACCTGGGACGGGCAGTATAAGAAACTCTTT	CATWDGQYKKLF	TRGV2	.	TRGJ1	18	-1	-1	21
25	2.2884342532839032E-4	TGTGCCACCTGGGCAAGGAAACTCTTT	CATWARKLF	TRGV4	.	TRGJ1	12	-1	-1	17
24	2.196896883152547E-4	TGTGCTGCGAAGGGGTCCAGGGGGCAATCGCGGATTTATTATAAGAAACTCTTT	CAAKGSRGQSRIYYKKLF	TRGV10	.	TRGJ1	8	-1	-1	32
24	2.196896883152547E-4	TGTGCCACCTGGGACGGGTCAGTGGAGGATAGTGATTGGATCAAGACGTTT	CATWDGSVEDSDWIKTF	TRGV2	.	TRGJP2	17	-1	-1	29
24	2.196896883152547E-4	TGTGCTGCGTGGGATGACACTCCCCTCCCCTATTATAAGAAACTCTTT	CAAWDDTPLPYYKKLF	TRGV10	.	TRGJ1	17	-1	-1	30
24	2.196896883152547E-4	TGTGCCACCTGGGATGGGCCCAGGGGTTATTATAAGAAACTCTTT	CATWDGPRGYYKKLF	TRGV4	.	TRGJ1	21	-1	-1	26
24	2.196896883152547E-4	TGTGCCACCTGGGACGGGCCCAGTCGTGATTGGATCAAGACGTTT	CATWDGPSRDWIKTF	TRGV2	.	TRGJP2	24	-1	-1	21
24	2.196896883152547E-4	TGTGCCACCTGGGACAGGGTCCTTGGGTGGGATAAGAAACTCTTT	CATWDRVLGWDKKLF	TRGV3	.	TRGJ1	17	-1	-1	31
24	2.196896883152547E-4	TGTGCTGCGTGGGCTTATACCACTGGTTGGTTCAAGATATTT	CAAWAYTTGWFKIF	TRGV10	.	TRGJP1	16	-1	-1	15
24	2.196896883152547E-4	TGTGCTGCGTGGGATCCGACCACTGGTTGGTTCAAGATATTT	CAAWDPTTGWFKIF	TRGV10	.	TRGJP1	14	-1	-1	18
24	2.196896883152547E-4	TGTGCCACCTGGGACGGGCCCGGGGTTTATAAGAAACTCTTT	CATWDGPGVYKKLF	TRGV2	.	TRGJ1	21	-1	-1	26
24	2.196896883152547E-4	TGTGCCACCTGGGACGGGAAACTATCTTGGATCAAGACGTTT	CATWDGKLSWIKTF	TRGV2	.	TRGJP2	17	-1	-1	26
24	2.196896883152547E-4	TGTGCCACCTGGGACGGGCCTTGTTATAAGAAACTCTTT	CATWDGPCYKKLF	TRGV2	.	TRGJ1	19	-1	-1	20
24	2.196896883152547E-4	TGTGCCACCTGGGAAGGTTATTATAAGAAACTCTTT	CATWEGYYKKLF	TRGV4	.	TRGJ1	16	-1	-1	17
24	2.196896883152547E-4	TGTGCTGCGTTGACTGGTTGGTTCAAGATATTT	CAALTGWFKIF	TRGV10	.	TRGJP1	9	-1	-1	12
24	2.196896883152547E-4	TGTGCCACCTGGGTACCTAGGAAACTCTTT	CATWVPRKLF	TRGV8	.	TRGJ1	12	-1	-1	17
24	2.196896883152547E-4	TGTGCCACCTGGGATTACGGGAAACTCTTT	CATWDYGKLF	TRGV8	.	TRGJ1	14	-1	-1	20
24	2.196896883152547E-4	TGTGCCACCTGGGATAAGGGGAAACTCTTT	CATWDKGKLF	TRGV8	.	TRGJ1	15	-1	-1	20
24	2.196896883152547E-4	TGTGCCACCTCTCATAAGAAACTCTTT	CATSHKKLF	TRGV5	.	TRGJ2	9	-1	-1	13
24	2.196896883152547E-4	TGTGCCACCTGGGACGGGCGGCTCTTT	CATWDGRLF	TRGV2	.	TRGJ1	18	-1	-1	21
24	2.196896883152547E-4	TGTGCCACCTGGGACGGGCGGGGTAGTTATAAGAAACTCTTT	CATWDGRGSYKKLF	TRGV2	.	TRGJ1	18	-1	-1	26
24	2.196896883152547E-4	TGTGCTGCGTGGGACCCCACTGGTTGGTTCAAGATATTT	CAAWDPTGWFKIF	TRGV10	.	TRGJP1	13	-1	-1	16
24	2.196896883152547E-4	TGTGCTGCGTGGGACCAATGGGGTTGGTTCAAGATATTT	CAAWDQWGWFKIF	TRGV10	.	TRGJP1	13	-1	-1	21
24	2.196896883152547E-4	TGTGCCACCTGGGATGGTTCTTATTATAAGAAACTCTTT	CATWDGSYYKKLF	TRGV4	.	TRGJ1	16	-1	-1	20
24	2.196896883152547E-4	TGTGCCACCTGGGACGTCTATGATTGGATCAAGACGTTT	CATWDVYDWIKTF	TRGV2	.	TRGJP2	15	-1	-1	20
24	2.196896883152547E-4	TGTGCCACCTGGGACAGGCTTGGTTATAAGAAACTCTTT	CATWDRLGYKKLF	TRGV5	.	TRGJ1	21	-1	-1	23
24	2.196896883152547E-4	TGTGCCACCTGGGAGGCCTACGGGTATAAGAAACTCTTT	CATWEAYGYKKLF	TRGV2	.	TRGJ1	13	-1	-1	24
24	2.196896883152547E-4	TGTGCTGCGTGGGATTTGGGTTGGTTCAAGATATTT	CAAWDLGWFKIF	TRGV10	.	TRGJP1	15	-1	-1	18
24	2.196896883152547E-4	TGTGCTGCGTGGAAGCTTTATTATAAGAAACTCTTT	CAAWKLYYKKLF	TRGV10	.	TRGJ1	11	-1	-1	17
24	2.196896883152547E-4	TGTGCCACCTGGGACGGGCGGGTCGAGAAACTCTTT	CATWDGRVEKLF	TRGV2	.	TRGJ1	18	-1	-1	25
24	2.196896883152547E-4	TGTGCCACCTGGGACGGGGGGGATAAGAAACTCTTT	CATWDGGDKKLF	TRGV2	.	TRGJ1	17	-1	-1	22
24	2.196896883152547E-4	TGTGCCACCTGGAAACTAAGTCGGAAGAAACTCTTT	CATWKLSRKKLF	TRGV2	.	TRGJ1	11	-1	-1	24
24	2.196896883152547E-4	TGTGCCACCTGGGATGATTGGATCAAGACGTTT	CATWDDWIKTF	TRGV8	.	TRGJP2	14	-1	-1	14
24	2.196896883152547E-4	TGTGCCACCTGGGATAGGCGGGAGAAACTCTTT	CATWDRREKLF	TRGV8	.	TRGJ1	18	-1	-1	22
24	2.196896883152547E-4	TGTGCCACCGATTATTATAAGAAACTCTTT	CATDYYKKLF	TRGV8	.	TRGJ1	8	-1	-1	10
24	2.196896883152547E-4	TCCGATCTTAGGTATAAGAAACTCTTT	SDLRYKKLF	TRGV4	.	TRGJ1	0	-1	-1	12
24	2.196896883152547E-4	TGTGCCACCTGGCCTGGAGGGCTCTTT	CATWPGGLF	TRGV4	.	TRGJ1	11	-1	-1	21
24	2.196896883152547E-4	TGTGCCACCTGGGACAGGCTAGGGAATTATTATAAGAAACTCTTT	CATWDRLGNYYKKLF	TRGV7	.	TRGJ1	18	-1	-1	23
24	2.196896883152547E-4	TGTGCCACCTGGGATGGGCAAATATGGCCCAAGAAACTCTTT	CATWDGQIWPKKLF	TRGV4	.	TRGJ1	18	-1	-1	30
24	2.196896883152547E-4	TGTGCCACCTGGGACGGGGTCTGGGCGTTGAAGAAACTCTTT	CATWDGVWALKKLF	TRGV2	.	TRGJ1	17	-1	-1	30
24	2.196896883152547E-4	TGTGCCACCTGGGATAATTATTATAAGAAACTCTTT	CATWDNYYKKLF	TRGV4	.	TRGJ1	14	-1	-1	15
24	2.196896883152547E-4	TGTGCCACCTGGGGAGATTGGATCAAGACGTTT	CATWGDWIKTF	TRGV8	.	TRGJP2	12	-1	-1	15
24	2.196896883152547E-4	TGTGCCACCTGGGATGGGCGGGCGAAACTCTTT	CATWDGRAKLF	TRGV4	.	TRGJ1	18	-1	-1	23
24	2.196896883152547E-4	TGTGCTGCGTGGGACCCGAATACCACTGGTTGGTTCAAGATATTT	CAAWDPNTTGWFKIF	TRGV10	.	TRGJP1	13	-1	-1	19
24	2.196896883152547E-4	TGTGCTGCGTGGGGGGGGTCCCCACTCCCTAAGAAACTCTTT	CAAWGGSPLPKKLF	TRGV10	.	TRGJ1	12	-1	-1	29
24	2.196896883152547E-4	TGTGCTGCGTGGGATTCCGGCACTGGTTGGTTCAAGATATTT	CAAWDSGTGWFKIF	TRGV10	.	TRGJP1	18	-1	-1	20
24	2.196896883152547E-4	TGTGCCACCTGGGATTATATACGTAGGAAACTCTTT	CATWDYIRRKLF	TRGV4	.	TRGJ1	14	-1	-1	23
24	2.196896883152547E-4	TGTGCTGCGTGGGAGAACCCAAATTCGAATTATTATAAGAAACTCTTT	CAAWENPNSNYYKKLF	TRGV10	.	TRGJ1	13	-1	-1	21
24	2.196896883152547E-4	TGTGCCACCTGGGACAGGCCGTTCTATAAGAAACTCTTT	CATWDRPFYKKLF	TRGV3	.	TRGJ1	19	-1	-1	24
23	2.1053595130211909E-4	TGTGCTGCGTGGGATTATTTCCTTTGTGAAGCTGAAAATTCGAATTATTATAAGAAACTCTTT	CAAWDYFLCEAENSNYYKKLF	TRGV10	.	TRGJ1	16	-1	-1	36
23	2.1053595130211909E-4	TGTGCCACCTGGGACGGGCCGCCGGTAGAAATTTATTATAAGAAACTCTTT	CATWDGPPVEIYYKKLF	TRGV2	.	TRGJ1	19	-1	-1	32
23	2.1053595130211909E-4	TGTGCCACCTGGGAGCTCCCCCAGAGTTTGGGCAAAAAAATCAAGGTATTT	CATWELPQSLGKKIKVF	TRGV8	.	TRGJP	13	-1	-1	22
23	2.1053595130211909E-4	TGTGCCACCTGGGACGGGCTCGACCACTGTGATTGGATCAAGACGTTT	CATWDGLDHCDWIKTF	TRGV2	.	TRGJP2	24	-1	-1	28
23	2.1053595130211909E-4	TGTGCTGCGTGGGGGGAAAATACCACTGGTTGGTTCAAGATATTT	CAAWGENTTGWFKIF	TRGV10	.	TRGJP1	12	-1	-1	19
23	2.1053595130211909E-4	TGTGCTGCGTGGGATTATAGGGTAGGTGATTGGATCAAGACGTTT	CAAWDYRVGDWIKTF	TRGV10	.	TRGJP2	16	-1	-1	15
23	2.1053595130211909E-4	TGTGCCACCTGGGATAGGCCTCCCCTCAAGGATAAGAAACTCTTT	CATWDRPPLKDKKLF	TRGV4	.	TRGJ1	19	-1	-1	31
23	2.1053595130211909E-4	TGTGCCACCTGGGACAGGCCGAGATTGTCAAATAAGAAACTCTTT	CATWDRPRLSNKKLF	TRGV3	.	TRGJ2	19	-1	-1	31
23	2.1053595130211909E-4	TGTGCCACCTGGGACAGGCCAGATGGTTATTATAAGAAACTCTTT	CATWDRPDGYYKKLF	TRGV5	.	TRGJ1	19	-1	-1	26
23	2.1053595130211909E-4	TGTGCCACCTGGGACAGGCCAGGGGATTATAAGAAACTCTTT	CATWDRPGDYKKLF	TRGV7	.	TRGJ1	19	-1	-1	25
23	2.1053595130211909E-4	TGTGCCACCTGGGACGGACTTTATTATAAGAAACTCTTT	CATWDGLYYKKLF	TRGV2	.	TRGJ1	16	-1	-1	20
23	2.1053595130211909E-4	TGTGCCACCTGGGACGGAGGATATTATAAGAAACTCTTT	CATWDGGYYKKLF	TRGV3	.	TRGJ1	14	-1	-1	21
23	2.1053595130211909E-4	TGTGCTGCGTGGGATATGAATTATAAGAAACTCTTT	CAAWDMNYKKLF	TRGV10	.	TRGJ1	14	-1	-1	19
23	2.1053595130211909E-4	TGTGCCACCTGGGACGCCCTCTATAAGAAACTCTTT	CATWDALYKKLF	TRGV3	.	TRGJ1	14	-1	-1	21
23	2.1053595130211909E-4	TGTGCCACCTGGGACAGGCACCATAAGAAACTCTTT	CATWDRHHKKLF	TRGV3	.	TRGJ1	18	-1	-1	22
23	2.1053595130211909E-4	TGTGCCACCTGGGATGGGCGAGGGAAACTCTTT	CATWDGRGKLF	TRGV4	.	TRGJ1	18	-1	-1	23
23	2.1053595130211909E-4	TGTGCCACCTGGGACAGGCAAGAGAAACTCTTT	CATWDRQEKLF	TRGV3	.	TRGJ1	18	-1	-1	22
23	2.1053595130211909E-4	TGTGCCACGTTGGTGTTTTATAAGAAACTCTTT	CATLVFYKKLF	TRGV4	.	TRGJ2	7	-1	-1	17
23	2.1053595130211909E-4	TGTGCCACCTGGGTTCTAAAGAAACTCTTT	CATWVLKKLF	TRGV8	.	TRGJ1	12	-1	-1	18
23	2.1053595130211909E-4	TGTGCCACCTGGGTCCGTAAGAAACTCTTT	CATWVRKKLF	TRGV5	.	TRGJ1	12	-1	-1	17
23	2.1053595130211909E-4	TGTGCCACCTGGGAGCGGTTCAAGATATTT	CATWERFKIF	TRGV4	.	TRGJP1	13	-1	-1	16
23	2.1053595130211909E-4	TGTGCCACCCACAACGATAAGAAACTCTTT	CATHNDKKLF	TRGV4	.	TRGJ1	8	-1	-1	16
23	2.1053595130211909E-4	TGTGCCACCGCGTCGTTCAAGATATTT	CATASFKIF	TRGV8	.	TRGJP1	8	-1	-1	14
23	2.1053595130211909E-4	TGTGCTGCGTGGGATTCGTTGAATTTTGATTATAAGAAACTCTTT	CAAWDSLNFDYKKLF	TRGV10	.	TRGJ1	18	-1	-1	28
23	2.1053595130211909E-4	TGTGCTGCGTGGGACCCACGGACCACTGGTTGGTTCAAGATATTT	CAAWDPRTTGWFKIF	TRGV10	.	TRGJP1	13	-1	-1	21
23	2.1053595130211909E-4	TGTGCTGCGTGGGATTTAGGTTATTATAAGAAACTCTTT	CAAWDLGYYKKLF	TRGV10	.	TRGJ2	15	-1	-1	20
23	2.1053595130211909E-4	TGTGCCACCTGGGATTCTCGGCGTTATAAGAAACTCTTT	CATWDSRRYKKLF	TRGV8	.	TRGJ1	14	-1	-1	23
23	2.1053595130211909E-4	TGTGCCACCTGGGACGGGCTAACTTATAAGAAACTCTTT	CATWDGLTYKKLF	TRGV2	.	TRGJ1	18	-1	-1	23
23	2.1053595130211909E-4	TGTGCCACCTGGGACAGGCCGAGTTATAAGAAACTCTTT	CATWDRPSYKKLF	TRGV5	.	TRGJ1	19	-1	-1	23
23	2.1053595130211909E-4	TGTGCCACCTGGGACAGGCGGGGATATAAGAAACTCTTT	CATWDRRGYKKLF	TRGV5	.	TRGJ1	18	-1	-1	24
23	2.1053595130211909E-4	TGTGCCACCTGGGACGGCGATTATAAGAAACTCTTT	CATWDGDYKKLF	TRGV2	.	TRGJ1	16	-1	-1	19
23	2.1053595130211909E-4	TGTGCCACCTGGGACGGGCCGAGAGGGAAACTCTTT	CATWDGPRGKLF	TRGV2	.	TRGJ1	19	-1	-1	26
23	2.1053595130211909E-4	TGTGCCACCTGGGGCCACAAGAAACTCTTT	CATWGHKKLF	TRGV8	.	TRGJ1	12	-1	-1	18
23	2.1053595130211909E-4	TGTGCCACCTGGGATAGTAAGAAACTCTTT	CATWDSKKLF	TRGV4	.	TRGJ1	14	-1	-1	17
23	2.1053595130211909E-4	TGTGCCACCTGGGAATTTGAGAAACTCTTT	CATWEFEKLF	TRGV4	.	TRGJ1	13	-1	-1	19
23	2.1053595130211909E-4	TGTGCCACCTGGGGTCAGAAACTCTTT	CATWGQKLF	TRGV4	.	TRGJ2	12	-1	-1	16
23	2.1053595130211909E-4	TGTGCCACCTGGGATGTTCGTTTTGGTTATAAGAAACTCTTT	CATWDVRFGYKKLF	TRGV4	.	TRGJ1	15	-1	-1	26
23	2.1053595130211909E-4	TGTGCCACCTGGGACAGGCATCCTGGGTATAAGAAACTCTTT	CATWDRHPGYKKLF	TRGV3	.	TRGJ1	18	-1	-1	27
23	2.1053595130211909E-4	TGTGCTGCGTGGGCCCCTAATTATTATAAGAAACTCTTT	CAAWAPNYYKKLF	TRGV10	.	TRGJ1	12	-1	-1	18
23	2.1053595130211909E-4	TGTGCCACCTGGGATGGCACTGGTTGGTTCAAGATATTT	CATWDGTGWFKIF	TRGV4	.	TRGJP1	16	-1	-1	17
23	2.1053595130211909E-4	TGTGCCACCTGGGATGGACATTATTATAAGAAACTCTTT	CATWDGHYYKKLF	TRGV4	.	TRGJ1	16	-1	-1	19
23	2.1053595130211909E-4	TGTGCCACCTGGGACGGGAGTTATTATAAGAAACTCTTT	CATWDGSYYKKLF	TRGV2	.	TRGJ1	17	-1	-1	17
23	2.1053595130211909E-4	TGTGCCACCTGGGACAGGCTGGGGAGTAAGAAACTCTTT	CATWDRLGSKKLF	TRGV5	.	TRGJ1	18	-1	-1	26
23	2.1053595130211909E-4	TGTGCCACCCCGACCAGTGGGGGTTATAAGAAACTCTTT	CATPTSGGYKKLF	TRGV4	.	TRGJ2	8	-1	-1	23
23	2.1053595130211909E-4	TGTGCCACCTGGGATACCCCGGGGCCTGAACTCTTT	CATWDTPGPELF	TRGV4	.	TRGJ1	14	-1	-1	28
23	2.1053595130211909E-4	TGTGCTGCGTGTTCCAAATGGTTCAAGATATTT	CAACSKWFKIF	TRGV10	.	TRGJP1	10	-1	-1	18
23	2.1053595130211909E-4	TGTGCCACCTGGGACGACGGTAGGAAACTCTTT	CATWDDGRKLF	TRGV2	.	TRGJ1	15	-1	-1	20
23	2.1053595130211909E-4	TGTGCCACCTGGGATAGGGGGAAACTCTTT	CATWDRGKLF	TRGV4	.	TRGJ1	18	-1	-1	20
23	2.1053595130211909E-4	TGTGCCACCGCGTATTATAAGAAACTCTTT	CATAYYKKLF	TRGV5	.	TRGJ1	8	-1	-1	12
23	2.1053595130211909E-4	TGTGCCACCGAGCTGCGGAAACTCTTT	CATELRKLF	TRGV4	.	TRGJ1	8	-1	-1	17
23	2.1053595130211909E-4	TGTGCTGCGTGCCCCCCGATTAAGAATTATTATAAGAAACTCTTT	CAACPPIKNYYKKLF	TRGV10	.	TRGJ1	10	-1	-1	23
23	2.1053595130211909E-4	TGTGCTGCGTGGGATGCTGACCCTTATTATAAGAAACTCTTT	CAAWDADPYYKKLF	TRGV10	.	TRGJ2	14	-1	-1	23
22	2.0138221428898348E-4	TGTGCCACCTGGGACGGGCGCGGCGAGGAGCCAAGGACCACTGGTTGGTTCAAGATATTT	CATWDGRGEEPRTTGWFKIF	TRGV2	.	TRGJP1	21	-1	-1	36
22	2.0138221428898348E-4	TGTGCCACCTGGGACGGCCCGGGGGGGATCATTTATTATAAGAAACTCTTT	CATWDGPGGIIYYKKLF	TRGV3	.	TRGJ1	18	-1	-1	32
22	2.0138221428898348E-4	TGTGCTGCGTGGGATTATAACCGCAAGATTTATTATAAGAAACTCTTT	CAAWDYNRKIYYKKLF	TRGV10	.	TRGJ1	16	-1	-1	26
22	2.0138221428898348E-4	TGTGCTGCGTGGGATCCCCAGGGTTCCACTGGTTGGTTCAAGATATTT	CAAWDPQGSTGWFKIF	TRGV10	.	TRGJP1	14	-1	-1	25
22	2.0138221428898348E-4	TGTGCCACCCAGGTTGGGACATATACCACTGGTTGGTTCAAGATATTT	CATQVGTYTTGWFKIF	TRGV4	.	TRGJP1	17	-1	-1	20
22	2.0138221428898348E-4	TGTGCTGCGTGGGATGGTACTTACACTGGTTGGTTCAAGATATTT	CAAWDGTYTGWFKIF	TRGV10	.	TRGJP1	14	-1	-1	14
22	2.0138221428898348E-4	TGTGCCACCTGGGACAGCCCACCCGCTCATTATAAGAAACTCTTT	CATWDSPPAHYKKLF	TRGV3	.	TRGJ1	19	-1	-1	28
22	2.0138221428898348E-4	TGTGCTGCGTGGGATTGTCCCACTGGTTGGTTCAAGATATTT	CAAWDCPTGWFKIF	TRGV10	.	TRGJP1	15	-1	-1	19
22	2.0138221428898348E-4	TGTGCTGCGTGGGAATCCCCCTTTTATTATAAGAAACTCTTT	CAAWESPFYYKKLF	TRGV10	.	TRGJ1	13	-1	-1	23
22	2.0138221428898348E-4	TGTGCCACCTGGGATCACGAATTTTATTATAAGAAACTCTTT	CATWDHEFYYKKLF	TRGV4	.	TRGJ1	14	-1	-1	23
22	2.0138221428898348E-4	TGTGCCACCTGGGACGTCTTCATTGGGGATAAGAAACTCTTT	CATWDVFIGDKKLF	TRGV2	.	TRGJ1	15	-1	-1	28
22	2.0138221428898348E-4	TGTGCCACCTGGGACAGGCTCCCTCCTCGTAAGAAACTCTTT	CATWDRLPPRKKLF	TRGV5	.	TRGJ1	18	-1	-1	29
22	2.0138221428898348E-4	TGTGCCACCTGGGACAGGCTGGTTTATTATAAGAAACTCTTT	CATWDRLVYYKKLF	TRGV7	.	TRGJ1	18	-1	-1	23
22	2.0138221428898348E-4	TGTGCCACCTGGGACAGGCGGAGGTATTATAAGAAACTCTTT	CATWDRRRYYKKLF	TRGV3	.	TRGJ1	18	-1	-1	24
22	2.0138221428898348E-4	TGTGCCACCTGGGAGGACCTAAGGCATTATAAGAAACTCTTT	CATWEDLRHYKKLF	TRGV4	.	TRGJ1	13	-1	-1	25
22	2.0138221428898348E-4	TGTGCTGCGTGGACTAACACTGGTTGGTTCAAGATATTT	CAAWTNTGWFKIF	TRGV10	.	TRGJP1	11	-1	-1	14
22	2.0138221428898348E-4	TGTGCCACCTGGGATATGGGACCTCATAAGAAACTCTTT	CATWDMGPHKKLF	TRGV8	.	TRGJ1	15	-1	-1	25
22	2.0138221428898348E-4	TGTGCCACCTGGGACGGGGATTATTATAAGAAACTCTTT	CATWDGDYYKKLF	TRGV2	.	TRGJ1	17	-1	-1	19
22	2.0138221428898348E-4	TGTGCCACCTGGGACATTGGGGATTATAAGAAACTCTTT	CATWDIGDYKKLF	TRGV5	.	TRGJ1	15	-1	-1	22
22	2.0138221428898348E-4	TGTGCCACCTGGGACAGGCGTTATTATAAGAAACTCTTT	CATWDRRYYKKLF	TRGV3	.	TRGJ1	18	-1	-1	20
22	2.0138221428898348E-4	TGTGCTGCGTGGGATTCTTTAATAAAGAAACTCTTT	CAAWDSLIKKLF	TRGV10	.	TRGJ1	15	-1	-1	18
22	2.0138221428898348E-4	TGTGCCACCTGGGACGTCAATATTAAGAAACTCTTT	CATWDVNIKKLF	TRGV2	.	TRGJ1	15	-1	-1	23
22	2.0138221428898348E-4	TGTGCCACCTGGGACGGCGCTCATTCATGGCTCTTT	CATWDGAHSWLF	TRGV4	.	TRGJ1	23	-1	-1	30
22	2.0138221428898348E-4	TGTGCCACCTGGGACGGGCGGAAAGAGAAACTCTTT	CATWDGRKEKLF	TRGV2	.	TRGJ1	18	-1	-1	25
22	2.0138221428898348E-4	TGTGCCACCTGGGACGGGGGGTATAAGAAACTCTTT	CATWDGGYKKLF	TRGV2	.	TRGJ1	17	-1	-1	21
22	2.0138221428898348E-4	TGTGCCACCTGGGACAGGTATTATAAGAAACTCTTT	CATWDRYYKKLF	TRGV7	.	TRGJ1	17	-1	-1	18
22	2.0138221428898348E-4	TGTGCCACCTGGGACAAGGTTTATAAGAAACTCTTT	CATWDKVYKKLF	TRGV3	.	TRGJ1	15	-1	-1	20
22	2.0138221428898348E-4	TGTGCTGCGTGGGATTATTTACGGAAGATATTT	CAAWDYLRKIF	TRGV10	.	TRGJP1	16	-1	-1	24
22	2.0138221428898348E-4	TGTGCTGCGTGGGACTATTGGTTCAAGATATTT	CAAWDYWFKIF	TRGV10	.	TRGJP1	16	-1	-1	17
22	2.0138221428898348E-4	TGTGCCACCTGGGATGTATATAGGAAACTCTTT	CATWDVYRKLF	TRGV4	.	TRGJ2	15	-1	-1	18
22	2.0138221428898348E-4	TGTGCCACCTGCGGGGGGGGGAAACTCTTT	CATCGGGKLF	TRGV5	.	TRGJ1	10	-1	-1	20
22	2.0138221428898348E-4	TGTGCCACCTGGGGTATATGGAAACTCTTT	CATWGIWKLF	TRGV8	.	TRGJ1	15	-1	-1	20
22	2.0138221428898348E-4	TGTGCCACCTGGGGCCCTAAGAAACTCTTT	CATWGPKKLF	TRGV8	.	TRGJ1	12	-1	-1	17
22	2.0138221428898348E-4	TGTGCCACCTGGGATTCCAAGAAACTCTTT	CATWDSKKLF	TRGV8	.	TRGJ1	14	-1	-1	18
22	2.0138221428898348E-4	TGTGCCACCTCTCTTAAGAAACTCTTT	CATSLKKLF	TRGV5	.	TRGJ1	9	-1	-1	14
22	2.0138221428898348E-4	TGTGAGAATAAGAAACTCTTT	CENKKLF	TRGV2	.	TRGJ1	3	-1	-1	7
22	2.0138221428898348E-4	TGTGCCACCTGGGACGGGCGGGGTAGTGATTGGATCAAGACGTTT	CATWDGRGSDWIKTF	TRGV2	.	TRGJP2	18	-1	-1	22
22	2.0138221428898348E-4	TGTGCTGCGTGGGATGCGAAGCTGGGTTGGTTCAAGATATTT	CAAWDAKLGWFKIF	TRGV10	.	TRGJP1	14	-1	-1	24
22	2.0138221428898348E-4	TGTGCTGCGTGGGATAGAAATTATTATAAGAAACTCTTT	CAAWDRNYYKKLF	TRGV10	.	TRGJ1	14	-1	-1	18
22	2.0138221428898348E-4	TGTGCCTTGTGGGAGGTGCCTCATTGGTTCAAGATATTT	CALWEVPHWFKIF	TRGV9	.	TRGJP1	18	-1	-1	23
22	2.0138221428898348E-4	TGTGCCACCTGGGACGGGCTGTATTATAAGAAACTCTTT	CATWDGLYYKKLF	TRGV2	.	TRGJ1	18	-1	-1	21
22	2.0138221428898348E-4	TGTGCCACCTGGGACGGGCCTCGCTATAAGAAACTCTTT	CATWDGPRYKKLF	TRGV2	.	TRGJ1	19	-1	-1	24
22	2.0138221428898348E-4	TGTGCCACCTGGGCGCCCGCTGGGGGGAAACTCTTT	CATWAPAGGKLF	TRGV7	.	TRGJ1	12	-1	-1	26
22	2.0138221428898348E-4	TGTGCCACCTGGGATTCCTCTTATAAGAAACTCTTT	CATWDSSYKKLF	TRGV4	.	TRGJ1	14	-1	-1	20
22	2.0138221428898348E-4	TGTGCCACCTGGGATGCAGATTATAAGAAACTCTTT	CATWDADYKKLF	TRGV4	.	TRGJ1	15	-1	-1	19
22	2.0138221428898348E-4	TGTGCCACCTGGGATGGGCGGTCGAAGAAACTCTTT	CATWDGRSKKLF	TRGV4	.	TRGJ1	18	-1	-1	24
22	2.0138221428898348E-4	TGTGCCACCACGGGGTTCTATTATAAGAAACTCTTT	CATTGFYYKKLF	TRGV4	.	TRGJ1	8	-1	-1	18
22	2.0138221428898348E-4	TGTGCCACCTGGGGTTGTTGGATCAAGACGTTT	CATWGCWIKTF	TRGV2	.	TRGJP2	12	-1	-1	17
22	2.0138221428898348E-4	TGTGCCACCTGGGATGGTTTTAAGAAACTCTTT	CATWDGFKKLF	TRGV4	.	TRGJ1	16	-1	-1	17
22	2.0138221428898348E-4	TGTGCCACCTGGGACGGGCTGTGGAAACTCTTT	CATWDGLWKLF	TRGV2	.	TRGJ1	18	-1	-1	23
22	2.0138221428898348E-4	TGTGCCACCTGGGACAAGGGTAAGAAACTCTTT	CATWDKGKKLF	TRGV2	.	TRGJ1	14	-1	-1	20
22	2.0138221428898348E-4	TGTGCCACCTGGGACAGGCAAGAGTTGGGCAAAAAAATCAAGGTATTT	CATWDRQELGKKIKVF	TRGV5	.	TRGJP	18	-1	-1	16
22	2.0138221428898348E-4	TGTGCCACCTGGGACGGACCTTGTAGTGATTGGATCAAGACGTTT	CATWDGPCSDWIKTF	TRGV2	.	TRGJP2	19	-1	-1	22
22	2.0138221428898348E-4	TGTGCCACCTGGGACAATACTGAGGCTGGTTGGTTCAAGATATTT	CATWDNTEAGWFKIF	TRGV8	.	TRGJP1	13	-1	-1	25
22	2.0138221428898348E-4	TGTGCCACCTGGGACAGGCGCTCCCCTAAACTCTTCCTCTTT	CATWDRRSPKLFLF	TRGV5	.	TRGJ1	18	-1	-1	36
22	2.0138221428898348E-4	TGTGCCACCTGGGACAGGCGGTATGGTAGGGAGAAACTCTTT	CATWDRRYGREKLF	TRGV5	.	TRGJ1	18	-1	-1	31
22	2.0138221428898348E-4	TGTGCTGCGTGGGATTGGAGAGGTTGGTTCAAGATATTT	CAAWDWRGWFKIF	TRGV10	.	TRGJP1	15	-1	-1	21
22	2.0138221428898348E-4	TGTGCCACCTGGGATGTTGGCGACCCGGGGAAACTCTTT	CATWDVGDPGKLF	TRGV4	.	TRGJ1	15	-1	-1	29
22	2.0138221428898348E-4	TGTGCCACCTGGGATGGGAGGGGGTATAAGAAACTCTTT	CATWDGRGYKKLF	TRGV4	.	TRGJ1	17	-1	-1	24
22	2.0138221428898348E-4	TGTGCCACCTGGGATGGGCTAGATAAGAAACTCTTT	CATWDGLDKKLF	TRGV4	.	TRGJ1	18	-1	-1	22
22	2.0138221428898348E-4	TGTGCCACCTGGGACGGGCTGAACGAGAAACTCTTT	CATWDGLNEKLF	TRGV2	.	TRGJ1	18	-1	-1	25
22	2.0138221428898348E-4	TGTGCCACCTGGGACACTCTGCATAAGAAACTCTTT	CATWDTLHKKLF	TRGV3	.	TRGJ1	15	-1	-1	22
22	2.0138221428898348E-4	TGTGCCACCTGGGATGGGCCGAAGAAACTCTTT	CATWDGPKKLF	TRGV4	.	TRGJ1	19	-1	-1	21
22	2.0138221428898348E-4	TGTGCCACCTGGGACAGGCGGAAGAAACTCTTT	CATWDRRKKLF	TRGV7	.	TRGJ1	18	-1	-1	21
21	1.9222847727584787E-4	TGTGCTGCGTGGGATTATCGCCTCGAATGGTTAGCTTATACCACTGGTTGGTTCAAGATATTT	CAAWDYRLEWLAYTTGWFKIF	TRGV10	.	TRGJP1	16	-1	-1	36
21	1.9222847727584787E-4	TGTGCCACCTGGGATCGCCCAAAAAACGCTCCTTATTATAAGAAACTCTTT	CATWDRPKNAPYYKKLF	TRGV4	.	TRGJ1	20	-1	-1	32
21	1.9222847727584787E-4	TGTGCCACCTGGGACGGTGGGAAATATAGTAGTGATTGGATCAAGACGTTT	CATWDGGKYSSDWIKTF	TRGV2	.	TRGJP2	16	-1	-1	23
21	1.9222847727584787E-4	TGTGCTGCGTGGGATTATGATAGGGGCACTGGTTGGTTCAAGATATTT	CAAWDYDRGTGWFKIF	TRGV10	.	TRGJP1	16	-1	-1	26
21	1.9222847727584787E-4	TGTGCCACCTGGGACGGGCTACGTCTCCGTTATTATAAGAAACTCTTT	CATWDGLRLRYYKKLF	TRGV2	.	TRGJ1	18	-1	-1	29
21	1.9222847727584787E-4	TGTGCCACCTGGGACAGCCCCAGGGGGGTTTATTATAAGAAACTCTTT	CATWDSPRGVYYKKLF	TRGV3	.	TRGJ1	19	-1	-1	29
21	1.9222847727584787E-4	TGTGCCACCTGGGACAGGACGGAGGGTTATTATAAGAAACTCTTT	CATWDRTEGYYKKLF	TRGV3	.	TRGJ1	17	-1	-1	26
21	1.9222847727584787E-4	TGTGCTGCGTGGAATGATACCACTGGTTGGTTCAAGATATTT	CAAWNDTTGWFKIF	TRGV10	.	TRGJP1	14	-1	-1	8
21	1.9222847727584787E-4	TGTGCCACCTGGGACAGGGCTGGTGATTGGATCAAGACGTTT	CATWDRAGDWIKTF	TRGV3	.	TRGJP2	21	-1	-1	22
21	1.9222847727584787E-4	TGTGCTGCGTGGGATTGCGCTGGTTGGTTCAAGATATTT	CAAWDCAGWFKIF	TRGV10	.	TRGJP1	18	-1	-1	19
21	1.9222847727584787E-4	TGTGCTGCGTGGGACCTCAATTATTATAAGAAACTCTTT	CAAWDLNYYKKLF	TRGV10	.	TRGJ1	13	-1	-1	18
21	1.9222847727584787E-4	TGTGCTGCGTGGGACCCCGATTATTATAAGAAACTCTTT	CAAWDPDYYKKLF	TRGV10	.	TRGJ1	13	-1	-1	19
21	1.9222847727584787E-4	TGTGCCACCTGGGATGGGCCGGTTTATAAGAAACTCTTT	CATWDGPVYKKLF	TRGV4	.	TRGJ1	19	-1	-1	23
21	1.9222847727584787E-4	TGTGCCACCTGGGACGGGCCGGATTATAAGAAACTCTTT	CATWDGPDYKKLF	TRGV2	.	TRGJ1	19	-1	-1	22
21	1.9222847727584787E-4	TGTGCCACCTGGGACAGGCAAGGTTATAAGAAACTCTTT	CATWDRQGYKKLF	TRGV5	.	TRGJ1	18	-1	-1	23
21	1.9222847727584787E-4	TGTGCTGCGTGGCCGGTTGAGTATAAGAAACTCTTT	CAAWPVEYKKLF	TRGV10	.	TRGJ1	11	-1	-1	21
21	1.9222847727584787E-4	TGTGCTGCGTGGGGGGGGGTTCGGCAGAAACTCTTT	CAAWGGVRQKLF	TRGV10	.	TRGJ1	12	-1	-1	25
21	1.9222847727584787E-4	TGTGCTGCGTGGGATTTAGGTTGGTTCAAGATATTT	CAAWDLGWFKIF	TRGV10	.	TRGJP1	15	-1	-1	18
21	1.9222847727584787E-4	TGTGCCACCTGGGACGGGCTCTATAAGAAACTCTTT	CATWDGLYKKLF	TRGV2	.	TRGJ1	18	-1	-1	21
21	1.9222847727584787E-4	TGTGCCACCTGGGACACCATTTATAAGAAACTCTTT	CATWDTIYKKLF	TRGV7	.	TRGJ1	15	-1	-1	20
21	1.9222847727584787E-4	TGTGCTGCGTGGGATTATAAGGGGAAACTCTTT	CAAWDYKGKLF	TRGV10	.	TRGJ1	16	-1	-1	23
21	1.9222847727584787E-4	TGTGCCACCTGGAGTCATAAGAAACTCTTT	CATWSHKKLF	TRGV4	.	TRGJ1	11	-1	-1	16
21	1.9222847727584787E-4	TGTGCCCCCTATAAGAAACTCTTT	CAPYKKLF	TRGV4	.	TRGJ1	9	-1	-1	9
21	1.9222847727584787E-4	TGTGCTGCGTGGGATCTATCGGCCCCCACTGGTTGGTTCAAGATATTT	CAAWDLSAPTGWFKIF	TRGV10	.	TRGJP1	14	-1	-1	25
21	1.9222847727584787E-4	TGTGCTGCGTGGGATTTGTGGGGAACTGGTTGGTTCAAGATATTT	CAAWDLWGTGWFKIF	TRGV10	.	TRGJP1	15	-1	-1	24
21	1.9222847727584787E-4	TGTGCTGCGTGGGATTCGGATCTCTATTATTATAAGAAACTCTTT	CAAWDSDLYYYKKLF	TRGV10	.	TRGJ1	15	-1	-1	25
21	1.9222847727584787E-4	TGTGCCTTGTGGGAGGTGCAGGCCATTTATTATAAGAAACTCTTT	CALWEVQAIYYKKLF	TRGV9	.	TRGJ1	19	-1	-1	26
21	1.9222847727584787E-4	TGTGCCACCTGGGATGCCCCTTACACTATGTTTAAGAAACTCTTT	CATWDAPYTMFKKLF	TRGV4	.	TRGJ1	15	-1	-1	32
21	1.9222847727584787E-4	TGTGCTGCGTGGGATTATAACAGTGATTGGATCAAGACGTTT	CAAWDYNSDWIKTF	TRGV10	.	TRGJP2	16	-1	-1	15
21	1.9222847727584787E-4	TGTGCTGCGTGGGACCATACCACTGGTTGGTTCAAGATATTT	CAAWDHTTGWFKIF	TRGV10	.	TRGJP1	13	-1	-1	16
21	1.9222847727584787E-4	TGTGCCACCTGGGACAGGCCGGAGATTTCCGGGGGGCTCTTT	CATWDRPEISGGLF	TRGV3	.	TRGJ1	19	-1	-1	36
21	1.9222847727584787E-4	TGTGCCACCTGGGACAGGCGTAGTGATTGGATCAAGACGTTT	CATWDRRSDWIKTF	TRGV3	.	TRGJP2	18	-1	-1	19
21	1.9222847727584787E-4	TGTGCTGCGTGGGGGGAGCCAGAATATAAGAAACTCTTT	CAAWGEPEYKKLF	TRGV10	.	TRGJ1	12	-1	-1	24
21	1.9222847727584787E-4	TGTGCTGCGTGGGACCCAACTGGTTGGTTCAAGATATTT	CAAWDPTGWFKIF	TRGV10	.	TRGJP1	13	-1	-1	18
21	1.9222847727584787E-4	TGTGCCACCTGGGACGGCACTGGTTGGTTCAAGATATTT	CATWDGTGWFKIF	TRGV2	.	TRGJP1	16	-1	-1	17
21	1.9222847727584787E-4	TGTGCCACCTGGGACATGAATTATTATAAGAAACTCTTT	CATWDMNYYKKLF	TRGV2	.	TRGJ1	14	-1	-1	17
21	1.9222847727584787E-4	TGTGCCACCTGGGACAGGCGACAACTTAAGAAACTCTTT	CATWDRRQLKKLF	TRGV3	.	TRGJ1	18	-1	-1	26
21	1.9222847727584787E-4	TGTGCCACCTGGGATTGGTTTTATAAGAAACTCTTT	CATWDWFYKKLF	TRGV4	.	TRGJ1	17	-1	-1	20
21	1.9222847727584787E-4	TGTGCCACCTGGGATGGTCTCTACGAGAAACTCTTT	CATWDGLYEKLF	TRGV4	.	TRGJ1	16	-1	-1	25
21	1.9222847727584787E-4	TGTGCCACCTGGGATAGTCTGTATAAGAAACTCTTT	CATWDSLYKKLF	TRGV8	.	TRGJ1	16	-1	-1	21
21	1.9222847727584787E-4	TGTGCCACCTGGGACGATTATTATAAGAAACTCTTT	CATWDDYYKKLF	TRGV4	.	TRGJ1	13	-1	-1	16
21	1.9222847727584787E-4	TGTGCTGCGTCCCTGAGTTGGTTCAAGATATTT	CAASLSWFKIF	TRGV10	.	TRGJP1	9	-1	-1	12
21	1.9222847727584787E-4	TGTGCCACCTGGGTATGTTATAAGAAACTCTTT	CATWVCYKKLF	TRGV4	.	TRGJ1	16	-1	-1	17
21	1.9222847727584787E-4	TGTGCCACCTGGGATCGGGGGTGGAAACTCTTT	CATWDRGWKLF	TRGV8	.	TRGJ1	17	-1	-1	23
21	1.9222847727584787E-4	TGTGCCACCTGGGATATTTGGATCAAGACGTTT	CATWDIWIKTF	TRGV4	.	TRGJP2	14	-1	-1	17
21	1.9222847727584787E-4	TGTGCCACCTGGGATAGGGGGGAGAAACTCTTT	CATWDRGEKLF	TRGV8	.	TRGJ2	17	-1	-1	22
21	1.9222847727584787E-4	TGTGCCACCTGGGACGGTTATAAGAAACTCTTT	CATWDGYKKLF	TRGV2	.	TRGJ1	16	-1	-1	17
21	1.9222847727584787E-4	TGTGCCACCTGGGACAGGCAAAAGAAACTCTTT	CATWDRQKKLF	TRGV3	.	TRGJ1	18	-1	-1	21
21	1.9222847727584787E-4	TGTGCTGCGTGCCCGGGTAAGAAACTCTTT	CAACPGKKLF	TRGV10	.	TRGJ1	10	-1	-1	17
21	1.9222847727584787E-4	TGTGCCACCTGGGGCTCTAAGAAACTCTTT	CATWGSKKLF	TRGV4	.	TRGJ1	12	-1	-1	17
21	1.9222847727584787E-4	TGTGCCACCTGGGACGATAAGAAACTCTTT	CATWDDKKLF	TRGV4	.	TRGJ1	13	-1	-1	16
21	1.9222847727584787E-4	TGTGCCACCTGTCCCAAGAAACTCTTT	CATCPKKLF	TRGV8	.	TRGJ1	10	-1	-1	15
21	1.9222847727584787E-4	TGTGCCACCTGGAATAAGAAACTCTTT	CATWNKKLF	TRGV4	.	TRGJ1	14	-1	-1	13
21	1.9222847727584787E-4	TGTGCCACCGACCAGAAGCTCTTT	CATDQKLF	TRGV8	.	TRGJ1	8	-1	-1	13
21	1.9222847727584787E-4	CCAAAGGGGGGGAAACTCTTT	PKGGKLF	TRGV4	.	TRGJ1	-1	-1	-1	11
20	1.8307474026271224E-4	TGTGCTGCGTGGGATTATGAGGGCACACTCCCCGTGAATTATTATAAGAAACTCTTT	CAAWDYEGTLPVNYYKKLF	TRGV10	.	TRGJ1	16	-1	-1	35
20	1.8307474026271224E-4	TGTGCTGCGTGGGACAGAGGTTCTTCCTCTTTTTATTATAAGAAACTCTTT	CAAWDRGSSSFYYKKLF	TRGV10	.	TRGJ1	13	-1	-1	32
20	1.8307474026271224E-4	TGTGCTGCGTGGGATTTGGGGCTTACCACTGGTTGGTTCAAGATATTT	CAAWDLGLTTGWFKIF	TRGV10	.	TRGJP1	15	-1	-1	23
20	1.8307474026271224E-4	TGTGCCTTGTGGGAGGTGCCCCCCAATTATTATTATAAGAAACTCTTT	CALWEVPPNYYYKKLF	TRGV9	.	TRGJ2	24	-1	-1	28
20	1.8307474026271224E-4	TGTGCTGCGTGGGATTATAGATACCCTTATAAGAAACTCTTT	CAAWDYRYPYKKLF	TRGV10	.	TRGJ1	16	-1	-1	26
20	1.8307474026271224E-4	TGTGCCACCTGGGACGGGCGAAGTCATTATAAGAAACTCTTT	CATWDGRSHYKKLF	TRGV2	.	TRGJ1	18	-1	-1	18
20	1.8307474026271224E-4	TGTGCTGCGTGGGTTCCCACTGGTTGGTTCAAGATATTT	CAAWVPTGWFKIF	TRGV10	.	TRGJP1	12	-1	-1	16
20	1.8307474026271224E-4	TGTGCCACCTGGGCTCGGGTTGGTTATAAGAAACTCTTT	CATWARVGYKKLF	TRGV4	.	TRGJ2	12	-1	-1	23
20	1.8307474026271224E-4	TGTGCCACCTGGGAGAGGGGGTATAAGAAACTCTTT	CATWERGYKKLF	TRGV8	.	TRGJ1	17	-1	-1	21
20	1.8307474026271224E-4	TGTGCCACCTGCGTTTATTATAAGAAACTCTTT	CATCVYYKKLF	TRGV4	.	TRGJ1	10	-1	-1	14
20	1.8307474026271224E-4	TGTGCCACCTGGCTGTATTATAAGAAACTCTTT	CATWLYYKKLF	TRGV4	.	TRGJ1	11	-1	-1	15
20	1.8307474026271224E-4	TGTGCCACCTGGGACAATAAGAAACTCTTT	CATWDNKKLF	TRGV2	.	TRGJ1	14	-1	-1	16
20	1.8307474026271224E-4	TGTGCCATCAATAAGAAACTCTTT	CAINKKLF	TRGV5	.	TRGJ1	6	-1	-1	10
20	1.8307474026271224E-4	TGTGCCACCTGGGTGAAACTCTTT	CATWVKLF	TRGV5	.	TRGJ1	12	-1	-1	14
20	1.8307474026271224E-4	TGTGCCACCTGGGAGAAACTCTTT	CATWEKLF	TRGV4	.	TRGJ1	13	-1	-1	13
19	1.7392100324957664E-4	TGTGCTGCGTGGGATCCTGGCCTGGGGTCCCCGAATTATTATAAGAAACTCTTT	CAAWDPGLGSPNYYKKLF	TRGV10	.	TRGJ1	14	-1	-1	31
19	1.7392100324957664E-4	TGTGCCACCTGGGATGGGCGTGACCCAGGCGGGTTTTATTATAAGAAACTCTTT	CATWDGRDPGGFYYKKLF	TRGV4	.	TRGJ1	18	-1	-1	35
19	1.7392100324957664E-4	TGTGCTGCGTGGGACTCATTACCTTATACCACTGGTTGGTTCAAGATATTT	CAAWDSLPYTTGWFKIF	TRGV10	.	TRGJP1	13	-1	-1	24
19	1.7392100324957664E-4	TGTGCTGCGTGGGAGCCTATGTCAAATACCACTGGTTGGTTCAAGATATTT	CAAWEPMSNTTGWFKIF	TRGV10	.	TRGJP1	13	-1	-1	25
19	1.7392100324957664E-4	TGTGCCACCTGGGACAGGGTTTCAGGGAGGGATTATTATAAGAAACTCTTT	CATWDRVSGRDYYKKLF	TRGV3	.	TRGJ1	17	-1	-1	31
19	1.7392100324957664E-4	TGTGCTGCGTGGGCCATCTACTATACCACTGGTTGGTTCAAGATATTT	CAAWAIYYTTGWFKIF	TRGV10	.	TRGJP1	12	-1	-1	21
19	1.7392100324957664E-4	TGTGCCTTGTGGGAGGTGCGCGCGAATTTCCATTATAAGAAACTCTTT	CALWEVRANFHYKKLF	TRGV9	.	TRGJ1	18	-1	-1	31
19	1.7392100324957664E-4	TGTGCCTTGTGGGAGGTGCATTGGAGGCATTATTATAAGAAACTCTTT	CALWEVHWRHYYKKLF	TRGV9	.	TRGJ1	19	-1	-1	28
19	1.7392100324957664E-4	TGTGCCACCTGGGGCCCGAGGCATACCACTGGTTGGTTCAAGATATTT	CATWGPRHTTGWFKIF	TRGV8	.	TRGJP1	12	-1	-1	22
19	1.7392100324957664E-4	TGTGCCACCTGGGACAAGCTCCCGGGTGGGCCTTATAAGAAACTCTTT	CATWDKLPGGPYKKLF	TRGV7	.	TRGJ2	18	-1	-1	32
19	1.7392100324957664E-4	TGTGCTGCGTGGGCTTCCGGAAGGAATTATTATAAGAAACTCTTT	CAAWASGRNYYKKLF	TRGV10	.	TRGJ1	21	-1	-1	23
19	1.7392100324957664E-4	TGTGCTGCGTGGGACTCCCTACCGTATTATTATAAGAAACTCTTT	CAAWDSLPYYYKKLF	TRGV10	.	TRGJ1	13	-1	-1	22
19	1.7392100324957664E-4	TGTGCCTTGTGGGAGGGGTATACCACTGGTTGGTTCAAGATATTT	CALWEGYTTGWFKIF	TRGV9	.	TRGJP1	15	-1	-1	18
19	1.7392100324957664E-4	TGTGCCACCTGGGATGGAGGTCCCACTGGTTGGTTCAAGATATTT	CATWDGGPTGWFKIF	TRGV4	.	TRGJP1	16	-1	-1	22
19	1.7392100324957664E-4	TGTGCCACCTGGGATAGATATACCACTGGTTGGTTCAAGATATTT	CATWDRYTTGWFKIF	TRGV8	.	TRGJP1	16	-1	-1	17
19	1.7392100324957664E-4	TGTGCCACCTGGGACCCTTACCGGATTTATTATAAGAAACTCTTT	CATWDPYRIYYKKLF	TRGV2	.	TRGJ1	14	-1	-1	23
19	1.7392100324957664E-4	TGTGCCACCTGGGACGCGATCGGCGTTGGGTATAAGAAACTCTTT	CATWDAIGVGYKKLF	TRGV4	.	TRGJ1	13	-1	-1	30
19	1.7392100324957664E-4	TGTGCCACCTGGGACGGTCCCTTTGTTTATTATAAGAAACTCTTT	CATWDGPFVYYKKLF	TRGV2	.	TRGJ1	20	-1	-1	26
19	1.7392100324957664E-4	TGTGCCACCTGGGACAGGCGTGCAATGGGTTATAAGAAACTCTTT	CATWDRRAMGYKKLF	TRGV7	.	TRGJ1	21	-1	-1	29
19	1.7392100324957664E-4	TGTGCTGCGTGGGTTATCCTGTGTGATTGGATCAAGACGTTT	CAAWVILCDWIKTF	TRGV10	.	TRGJP2	15	-1	-1	22
19	1.7392100324957664E-4	TGTGCTGCGTGGGATTTTGCCAATTATTATAAGAAACTCTTT	CAAWDFANYYKKLF	TRGV10	.	TRGJ1	15	-1	-1	21
19	1.7392100324957664E-4	TGTGCTGCGTGGGATTGTACCACTGGTTGGTTCAAGATATTT	CAAWDCTTGWFKIF	TRGV10	.	TRGJP1	15	-1	-1	17
19	1.7392100324957664E-4	TGTGCTGCGTGGGATCGCTACGTCTGTTATAAGAAACTCTTT	CAAWDRYVCYKKLF	TRGV10	.	TRGJ1	14	-1	-1	26
19	1.7392100324957664E-4	TGTGCCTTGTGGGAGGGAGATAGTTATTATAAGAAACTCTTT	CALWEGDSYYKKLF	TRGV9	.	TRGJ1	15	-1	-1	23
19	1.7392100324957664E-4	TGTGCCACCTGGGATGGTGCTGGGGGGTATAAGAAACTCTTT	CATWDGAGGYKKLF	TRGV4	.	TRGJ1	16	-1	-1	27
19	1.7392100324957664E-4	TGTGCCACCTGGGATGGGCGAGTTTATTATAAGAAACTCTTT	CATWDGRVYYKKLF	TRGV4	.	TRGJ1	18	-1	-1	23
19	1.7392100324957664E-4	TGTGCCACCTGGGATGGGCATGGTTATTATAAGAAACTCTTT	CATWDGHGYYKKLF	TRGV4	.	TRGJ1	18	-1	-1	23
19	1.7392100324957664E-4	TGTGCCACCTGGGATGGGAGTAGTGATTGGATCAAGACGTTT	CATWDGSSDWIKTF	TRGV4	.	TRGJP2	17	-1	-1	18
19	1.7392100324957664E-4	TGTGCCACCTGGGACGCGTCGAATTATTATAAGAAACTCTTT	CATWDASNYYKKLF	TRGV2	.	TRGJ1	15	-1	-1	18
19	1.7392100324957664E-4	TGTGCCACCTGGGACGGGCTCTCATATTATAAGAAACTCTTT	CATWDGLSYYKKLF	TRGV2	.	TRGJ1	18	-1	-1	24
19	1.7392100324957664E-4	TGTGCCACCTGGGACGGGCCTGCCCATTATAAGAAACTCTTT	CATWDGPAHYKKLF	TRGV2	.	TRGJ1	25	-1	-1	25
19	1.7392100324957664E-4	TGTGCCACCTGGGACGGGCCGGGTTATTATAAGAAACTCTTT	CATWDGPGYYKKLF	TRGV2	.	TRGJ1	19	-1	-1	23
19	1.7392100324957664E-4	TGTGCCACCTGGGACGGGCAGGTATATTATAAGAAACTCTTT	CATWDGQVYYKKLF	TRGV2	.	TRGJ1	18	-1	-1	24
19	1.7392100324957664E-4	TGTGCCACCTGGGACGGGCAGAGGATTTATAAGAAACTCTTT	CATWDGQRIYKKLF	TRGV2	.	TRGJ1	18	-1	-1	26
19	1.7392100324957664E-4	TGTGCCACCTGGGACGGAAGTAGTGATTGGATCAAGACGTTT	CATWDGSSDWIKTF	TRGV2	.	TRGJP2	16	-1	-1	18
19	1.7392100324957664E-4	TGTGCCACCTGGGACAGGCCGTCCGAATATAAGAAACTCTTT	CATWDRPSEYKKLF	TRGV7	.	TRGJ1	23	-1	-1	27
19	1.7392100324957664E-4	TGTGCCACCTGGATGATCCGTAGTGATTGGATCAAGACGTTT	CATWMIRSDWIKTF	TRGV8	.	TRGJP2	11	-1	-1	19
19	1.7392100324957664E-4	TGTGCTGCGTGGGGAAACACTGGTTGGTTCAAGATATTT	CAAWGNTGWFKIF	TRGV10	.	TRGJP1	12	-1	-1	17
19	1.7392100324957664E-4	TGTGCTGCGTGGGATAGGGCTGGTTGGTTCAAGATATTT	CAAWDRAGWFKIF	TRGV10	.	TRGJP1	14	-1	-1	19
19	1.7392100324957664E-4	TGTGCTGCGTGGGACCCCCTTTATTATAAGAAACTCTTT	CAAWDPLYYKKLF	TRGV10	.	TRGJ1	13	-1	-1	20
19	1.7392100324957664E-4	TGTGCCACCTGGGATGGGCGTCGAATCCAGAAACTCTTT	CATWDGRRIQKLF	TRGV4	.	TRGJ1	18	-1	-1	28
19	1.7392100324957664E-4	TGTGCCACCTGGGATGGGGTAATTTATAAGAAACTCTTT	CATWDGVIYKKLF	TRGV4	.	TRGJ1	17	-1	-1	23
19	1.7392100324957664E-4	TGTGCCACCTGGGATAGCATAGCATGCAAGAAACTCTTT	CATWDSIACKKLF	TRGV8	.	TRGJ1	16	-1	-1	27
19	1.7392100324957664E-4	TGTGCCACCTGGGACGGCCCGCGGTATAAGAAACTCTTT	CATWDGPRYKKLF	TRGV2	.	TRGJ1	20	-1	-1	24
19	1.7392100324957664E-4	TGTGCCACCTGGGACGGGCCTAGATATAAGAAACTCTTT	CATWDGPRYKKLF	TRGV2	.	TRGJ1	19	-1	-1	24
19	1.7392100324957664E-4	TGTGCCACCTGGGACGGGCAAAGGGGTAAGAAACTCTTT	CATWDGQRGKKLF	TRGV2	.	TRGJ1	18	-1	-1	26
19	1.7392100324957664E-4	TGTGCCACCTGGGACGAGAATTATTATAAGAAACTCTTT	CATWDENYYKKLF	TRGV2	.	TRGJ1	15	-1	-1	17
19	1.7392100324957664E-4	TGTGCCACCTGGGACAGGCGGGGTTATAAGAAACTCTTT	CATWDRRGYKKLF	TRGV5	.	TRGJ1	18	-1	-1	23
19	1.7392100324957664E-4	TGTGCCACCTGGGACAGATTTGATTATAAGAAACTCTTT	CATWDRFDYKKLF	TRGV5	.	TRGJ1	16	-1	-1	22
19	1.7392100324957664E-4	TGTGCCACCTGGGAAGCAGATTATTATAAGAAACTCTTT	CATWEADYYKKLF	TRGV4	.	TRGJ1	13	-1	-1	19
19	1.7392100324957664E-4	TGTGCTGCGTGGTTCACTGGTTGGTTCAAGATATTT	CAAWFTGWFKIF	TRGV10	.	TRGJP1	11	-1	-1	14
19	1.7392100324957664E-4	TGTGCTGCGTGGTTGGCAGGTTGGTTCAAGATATTT	CAAWLAGWFKIF	TRGV10	.	TRGJP1	11	-1	-1	18
19	1.7392100324957664E-4	TGTGCTGCGTGGGCTAAACCTACCAAGAAACTCTTT	CAAWAKPTKKLF	TRGV10	.	TRGJ1	12	-1	-1	24
19	1.7392100324957664E-4	TGTGCTGCGTGGGGTTGTGGTTGGTTCAAGATATTT	CAAWGCGWFKIF	TRGV10	.	TRGJP1	15	-1	-1	17
19	1.7392100324957664E-4	TGTGCTGGGACGTCCGGTGGTTGGTTCAAGATATTT	CAGTSGGWFKIF	TRGV10	.	TRGJP1	6	-1	-1	17
19	1.7392100324957664E-4	TGTGCCACCTGGGCCCGATATTATAAGAAACTCTTT	CATWARYYKKLF	TRGV2	.	TRGJ1	12	-1	-1	18
19	1.7392100324957664E-4	TGTGCCACCTGGGGAAGGTATTATAAGAAACTCTTT	CATWGRYYKKLF	TRGV4	.	TRGJ1	12	-1	-1	18
19	1.7392100324957664E-4	TGTGCCACCTGGGATCCGAATTATAAGAAACTCTTT	CATWDPNYKKLF	TRGV4	.	TRGJ1	14	-1	-1	19
19	1.7392100324957664E-4	TGTGCCACCTGGGATGGCCAATATAAGAAACTCTTT	CATWDGQYKKLF	TRGV4	.	TRGJ1	16	-1	-1	21
19	1.7392100324957664E-4	TGTGCCACCTGGGATACGGGTTATAAGAAACTCTTT	CATWDTGYKKLF	TRGV4	.	TRGJ1	14	-1	-1	20
19	1.7392100324957664E-4	TGTGCCACCTGGGACAGGCTTGATAAGAAACTCTTT	CATWDRLDKKLF	TRGV3	.	TRGJ1	21	-1	-1	22
19	1.7392100324957664E-4	TGTGCCACCTGGGACAGGCCGGGTAAGAAACTCTTT	CATWDRPGKKLF	TRGV5	.	TRGJ1	19	-1	-1	23
19	1.7392100324957664E-4	TGTGCCACCGCTCCGGGTTATTATAAGAAACTCTTT	CATAPGYYKKLF	TRGV4	.	TRGJ1	8	-1	-1	17
19	1.7392100324957664E-4	TGTGCCACCTTTAGTGATTGGATCAAGACGTTT	CATFSDWIKTF	TRGV2	.	TRGJP2	9	-1	-1	11
19	1.7392100324957664E-4	TGTGCCACCTGGGCTGAATATAAGAAACTCTTT	CATWAEYKKLF	TRGV4	.	TRGJ1	15	-1	-1	18
19	1.7392100324957664E-4	TGTGCCACCTGGGGCTATTATAAGAAACTCTTT	CATWGYYKKLF	TRGV4	.	TRGJ1	12	-1	-1	15
19	1.7392100324957664E-4	TGTGCCACCTGGGGCCTTTATAAGAAACTCTTT	CATWGLYKKLF	TRGV4	.	TRGJ2	12	-1	-1	17
19	1.7392100324957664E-4	TGTGCCACCTGGGATGGGGATAAGAAACTCTTT	CATWDGDKKLF	TRGV4	.	TRGJ1	17	-1	-1	19
19	1.7392100324957664E-4	TGTGCCACCTGGGACGGTGATAAGAAACTCTTT	CATWDGDKKLF	TRGV2	.	TRGJ1	16	-1	-1	19
19	1.7392100324957664E-4	TGTGCCACCTGGGACAGGCCTTTGAAACTCTTT	CATWDRPLKLF	TRGV3	.	TRGJ1	20	-1	-1	23
19	1.7392100324957664E-4	TGTGCCACCCCCCCAGGAGGTAAGAAACTCTTT	CATPPGGKKLF	TRGV8	.	TRGJ1	8	-1	-1	20
19	1.7392100324957664E-4	TGTGCCACCCACCCCACCCCTAAGAAACTCTTT	CATHPTPKKLF	TRGV8	.	TRGJ1	8	-1	-1	20
19	1.7392100324957664E-4	TGTGCCACCTTGAGGTATAAGAAACTCTTT	CATLRYKKLF	TRGV8	.	TRGJ1	9	-1	-1	15
19	1.7392100324957664E-4	TGTGCCACCTGGGATGTAAAGAAACTCTTT	CATWDVKKLF	TRGV4	.	TRGJ1	15	-1	-1	18
19	1.7392100324957664E-4	TGTGCCACCTGGGACGCTGTGAAACTCTTT	CATWDAVKLF	TRGV3	.	TRGJ1	14	-1	-1	20
19	1.7392100324957664E-4	TGTGCCACCTGGAGTCTGAGGAAACTCTTT	CATWSLRKLF	TRGV8	.	TRGJ1	11	-1	-1	20
19	1.7392100324957664E-4	TGTGCCACGAATTATTATAAGAAACTCTTT	CATNYYKKLF	TRGV2	.	TRGJ1	7	-1	-1	7
19	1.7392100324957664E-4	TGTCTTCCCGGGGATAAGAAACTCTTT	CLPGDKKLF	TRGV4	.	TRGJ1	2	-1	-1	13
19	1.7392100324957664E-4	TGTGCCACCCCACTTAAGAAACTCTTT	CATPLKKLF	TRGV7	.	TRGJ1	8	-1	-1	14
19	1.7392100324957664E-4	TGTGCCACCGCAAGGAAACTCTTT	CATARKLF	TRGV4	.	TRGJ1	8	-1	-1	14
18	1.6476726623644103E-4	TGTGCTGCGTGGGATTATGGTATAAAGAATAGCTCCCCCTGGTTCAAGATATTT	CAAWDYGIKNSSPWFKIF	TRGV10	.	TRGJP1	16	-1	-1	39
18	1.6476726623644103E-4	TGTGCCACCTGGGATGAGCTTGTCCCCCGGGGTAGTGATTGGATCAAGACGTTT	CATWDELVPRGSDWIKTF	TRGV4	.	TRGJP2	18	-1	-1	31
18	1.6476726623644103E-4	TGTGCTGCGTGGGAACCTCCCCTCGGGCTGAATTATTATAAGAAACTCTTT	CAAWEPPLGLNYYKKLF	TRGV10	.	TRGJ1	13	-1	-1	29
18	1.6476726623644103E-4	TGTGCTGCGTGGGAACCCCCCCCCGCTTCGAATTATTATAAGAAACTCTTT	CAAWEPPPASNYYKKLF	TRGV10	.	TRGJ1	13	-1	-1	26
18	1.6476726623644103E-4	TGTGCCACCTGGGATGGGCGGGATGGGCGGTGGTTTAATAAGAAACTCTTT	CATWDGRDGRWFNKKLF	TRGV4	.	TRGJ1	18	-1	-1	37
18	1.6476726623644103E-4	TGTGCTGCGTGGGATTACGAAGGTACCACTGGTTGGTTCAAGATATTT	CAAWDYEGTTGWFKIF	TRGV10	.	TRGJP1	18	-1	-1	23
18	1.6476726623644103E-4	TGTGCCACCTGGGATTCCAATGAGACCACTGGTTGGTTCAAGATATTT	CATWDSNETTGWFKIF	TRGV8	.	TRGJP1	14	-1	-1	24
18	1.6476726623644103E-4	TGTGCCACCTGGGACAGCCCGCGGAGATGTTGCTATAAGAAACTCTTT	CATWDSPRRCCYKKLF	TRGV7	.	TRGJ1	19	-1	-1	33
18	1.6476726623644103E-4	TGTGCCACCTGGGACAGGCTTAGGATTATTATTCGGAAGAAACTCTTT	CATWDRLRIIIRKKLF	TRGV3	.	TRGJ1	18	-1	-1	36
18	1.6476726623644103E-4	TGTGCCACCTGGGACAGGCGTCGAGGGGATAAGTTTGAGGTACTCTTT	CATWDRRRGDKFEVLF	TRGV5	.	TRGJ1	18	-1	-1	41
18	1.6476726623644103E-4	TGTGCCACCTGGGACAATGGGGCATATTGGTATTATAAGAAACTCTTT	CATWDNGAYWYYKKLF	TRGV7	.	TRGJ1	15	-1	-1	30
18	1.6476726623644103E-4	TGTGCTGCGTGGGATTTATACACCACTGGTTGGTTCAAGATATTT	CAAWDLYTTGWFKIF	TRGV10	.	TRGJP1	15	-1	-1	16
18	1.6476726623644103E-4	TGTGCTGCGTGGGATTCTCTTACCACTGGTTGGTTCAAGATATTT	CAAWDSLTTGWFKIF	TRGV10	.	TRGJP1	15	-1	-1	20
18	1.6476726623644103E-4	TGTGCCACCTGGGATGGGCCGTCGAATTATTATAAGAAACTCTTT	CATWDGPSNYYKKLF	TRGV4	.	TRGJ1	19	-1	-1	21
18	1.6476726623644103E-4	TGTGCCACCTGGGACGGGCTGAGTAGTGATTGGATCAAGACGTTT	CATWDGLSSDWIKTF	TRGV2	.	TRGJP2	18	-1	-1	21
18	1.6476726623644103E-4	TGTGCCACCTGGGACAGGCTGGGGGGATATTATAAGAAACTCTTT	CATWDRLGGYYKKLF	TRGV5	.	TRGJ1	18	-1	-1	27
18	1.6476726623644103E-4	TGTGCCACCTGGGACAGGCCAGATAGTGATTGGATCAAGACGTTT	CATWDRPDSDWIKTF	TRGV3	.	TRGJP2	19	-1	-1	23
18	1.6476726623644103E-4	TGTGCCACCTGGAACGCTAATTCGAATTATTATAAGAAACTCTTT	CATWNANSNYYKKLF	TRGV8	.	TRGJ1	11	-1	-1	17
18	1.6476726623644103E-4	TGTGCCACCCCCGGGGCACCTGGGGCTTATTATAAGAAACTCTTT	CATPGAPGAYYKKLF	TRGV4	.	TRGJ1	8	-1	-1	26
18	1.6476726623644103E-4	TGTGCTGCGTGGGCCTATACCACTGGTTGGTTCAAGATATTT	CAAWAYTTGWFKIF	TRGV10	.	TRGJP1	12	-1	-1	15
18	1.6476726623644103E-4	TGTGCTGCGTGGGATCTTGTGACTGGTTGGTTCAAGATATTT	CAAWDLVTGWFKIF	TRGV10	.	TRGJP1	14	-1	-1	21
18	1.6476726623644103E-4	TGTGCCCCCGAAATAGGCTGGGGTTATTATAAGAAACTCTTT	CAPEIGWGYYKKLF	TRGV8	.	TRGJ1	17	-1	-1	23
18	1.6476726623644103E-4	TGTGCCACCTGGGATAGGAAGGCGTGGTATAAGAAACTCTTT	CATWDRKAWYKKLF	TRGV5	.	TRGJ1	17	-1	-1	27
18	1.6476726623644103E-4	TGTGCCACCTGGGACCCCCGGTCGGCGAGGGAGAAACTCTTT	CATWDPRSAREKLF	TRGV2	.	TRGJ1	14	-1	-1	31
18	1.6476726623644103E-4	TGTGCCACCTGGGACCATCTCCGGGGGGTTAAGAAACTCTTT	CATWDHLRGVKKLF	TRGV4	.	TRGJ2	13	-1	-1	29
18	1.6476726623644103E-4	TGTGCCACCTGGGACGGGCCGTCTTATTATAAGAAACTCTTT	CATWDGPSYYKKLF	TRGV2	.	TRGJ1	22	-1	-1	23
18	1.6476726623644103E-4	TGTGCCACCTGGGACGGGCCAGGTTATTATAAGAAACTCTTT	CATWDGPGYYKKLF	TRGV2	.	TRGJ1	19	-1	-1	23
18	1.6476726623644103E-4	TGTGCCACCTGGGACGGAGGTATTGATTATAAGAAACTCTTT	CATWDGGIDYKKLF	TRGV2	.	TRGJ1	16	-1	-1	21
18	1.6476726623644103E-4	TGTGCCACCTGGGACAGGCTTCCACTCCCTAAGAAACTCTTT	CATWDRLPLPKKLF	TRGV5	.	TRGJ2	18	-1	-1	29
18	1.6476726623644103E-4	TGTGCCACCTGGGACAGATTACATTATTATAAGAAACTCTTT	CATWDRLHYYKKLF	TRGV3	.	TRGJ1	16	-1	-1	22
18	1.6476726623644103E-4	TGTGCTGCGTGGGCCTTCACTGGTTGGTTCAAGATATTT	CAAWAFTGWFKIF	TRGV10	.	TRGJP1	12	-1	-1	17
18	1.6476726623644103E-4	TGTGCTGCGTGGGATCCTGATTGTTGGTTCAAGATATTT	CAAWDPDCWFKIF	TRGV10	.	TRGJP1	14	-1	-1	22
18	1.6476726623644103E-4	TGTGCCTTGTGGGAGGTGCATTTTTATAAGAAACTCTTT	CALWEVHFYKKLF	TRGV9	.	TRGJ2	19	-1	-1	19
18	1.6476726623644103E-4	TGTGCCACCTGGGTCCCAATGGGTTATAAGAAACTCTTT	CATWVPMGYKKLF	TRGV4	.	TRGJ1	12	-1	-1	23
18	1.6476726623644103E-4	TGTGCCACCTGGGATTTTAGGGGTTATAAGAAACTCTTT	CATWDFRGYKKLF	TRGV8	.	TRGJ1	14	-1	-1	23
18	1.6476726623644103E-4	TGTGCCACCTGGGATAGCGGTGATTATAAGAAACTCTTT	CATWDSGDYKKLF	TRGV8	.	TRGJ1	16	-1	-1	22
18	1.6476726623644103E-4	TGTGCCACCTGGGACCCGAATTATTATAAGAAACTCTTT	CATWDPNYYKKLF	TRGV8	.	TRGJ1	13	-1	-1	16
18	1.6476726623644103E-4	TGTGCCACCTGGGACGGTACGGATTGGATCAAGACGTTT	CATWDGTDWIKTF	TRGV2	.	TRGJP2	16	-1	-1	21
18	1.6476726623644103E-4	TGTGCCACCTGGGACGGGCGACGATATAAGAAACTCTTT	CATWDGRRYKKLF	TRGV2	.	TRGJ1	18	-1	-1	24
18	1.6476726623644103E-4	TGTGCCACCTGGGACGGGCAGGGTTATAAGAAACTCTTT	CATWDGQGYKKLF	TRGV2	.	TRGJ1	18	-1	-1	23
18	1.6476726623644103E-4	TGTGCCACCTGGGACAGGCGAGTTTATAAGAAACTCTTT	CATWDRRVYKKLF	TRGV5	.	TRGJ1	18	-1	-1	23
18	1.6476726623644103E-4	TGTGCCACCTGGGACAAACGAGATTATAAGAAACTCTTT	CATWDKRDYKKLF	TRGV2	.	TRGJ1	14	-1	-1	22
18	1.6476726623644103E-4	TGTGCTGCGTGGGATCTTCGTCATAAGAAACTCTTT	CAAWDLRHKKLF	TRGV10	.	TRGJ2	14	-1	-1	22
18	1.6476726623644103E-4	TGTGCCTTGTGGGAGGGCGGTTGGTTCAAGATATTT	CALWEGGWFKIF	TRGV9	.	TRGJP1	15	-1	-1	18
18	1.6476726623644103E-4	TGTGCCACCTGGGCTTGGGATTGGATCAAGACGTTT	CATWAWDWIKTF	TRGV2	.	TRGJP2	12	-1	-1	18
18	1.6476726623644103E-4	TGTGCCACCTGGGATTCGGATTATAAGAAACTCTTT	CATWDSDYKKLF	TRGV7	.	TRGJ1	13	-1	-1	19
18	1.6476726623644103E-4	TGTGCCACCTGGGATGGGGGTTATAAGAAACTCTTT	CATWDGGYKKLF	TRGV4	.	TRGJ2	17	-1	-1	20
18	1.6476726623644103E-4	TGTGCCACCTGGGATACGGCCCGGAAGAAACTCTTT	CATWDTARKKLF	TRGV8	.	TRGJ2	20	-1	-1	24
18	1.6476726623644103E-4	TGTGCCACCTGGGATAGGCGATATAAGAAACTCTTT	CATWDRRYKKLF	TRGV8	.	TRGJ1	18	-1	-1	21
18	1.6476726623644103E-4	TGTGCCACCTGGGATAGGCAATCAAAGAAACTCTTT	CATWDRQSKKLF	TRGV8	.	TRGJ1	18	-1	-1	24
18	1.6476726623644103E-4	TGTGCCACCTGGGACGTATCTTGGATCAAGACGTTT	CATWDVSWIKTF	TRGV2	.	TRGJP2	15	-1	-1	20
18	1.6476726623644103E-4	TGTGCCACCTGGGACGGGCTATATAAGAAACTCTTT	CATWDGLYKKLF	TRGV2	.	TRGJ1	18	-1	-1	21
18	1.6476726623644103E-4	TGTGCCACCTGGGACGAAGCGGGTAAGAAACTCTTT	CATWDEAGKKLF	TRGV3	.	TRGJ1	14	-1	-1	23
18	1.6476726623644103E-4	TGTGCCACCTGGGACACTGGTTGGTTCAAGATATTT	CATWDTGWFKIF	TRGV4	.	TRGJP1	13	-1	-1	14
18	1.6476726623644103E-4	TGTGCCACCTGGGACAGGCATTATAAGAAACTCTTT	CATWDRHYKKLF	TRGV7	.	TRGJ1	18	-1	-1	19
18	1.6476726623644103E-4	TGTGCCACCTGGGAGATGGATTATAAGAAACTCTTT	CATWEMDYKKLF	TRGV7	.	TRGJ1	13	-1	-1	19
18	1.6476726623644103E-4	TGTGCCACCGACGTCCTTTTTGATAAGAAACTCTTT	CATDVLFDKKLF	TRGV4	.	TRGJ1	8	-1	-1	22
18	1.6476726623644103E-4	TGTGCCCCCCAAGAAACCCTGGAGAAACTCTTT	CAPQETLEKLF	TRGV4	.	TRGJ1	8	-1	-1	22
18	1.6476726623644103E-4	TGTGCCACTAGGGGTGATTGGATCAAGACGTTT	CATRGDWIKTF	TRGV4	.	TRGJP2	7	-1	-1	13
18	1.6476726623644103E-4	TGTGCCACCTCGAATTATTATAAGAAACTCTTT	CATSNYYKKLF	TRGV8	.	TRGJ1	9	-1	-1	9
18	1.6476726623644103E-4	TGTGCCACCTGGTTAGGGCGGGGAAAACTCTTT	CATWLGRGKLF	TRGV8	.	TRGJ1	11	-1	-1	24
18	1.6476726623644103E-4	TGTGCCACCTGGGGTGATTGGATCAAGACGTTT	CATWGDWIKTF	TRGV2	.	TRGJP2	12	-1	-1	13
18	1.6476726623644103E-4	TGTGCCACCTGGGATCGTTATAAGAAACTCTTT	CATWDRYKKLF	TRGV8	.	TRGJ1	14	-1	-1	17
18	1.6476726623644103E-4	TGTGCCACCTGGGACAGGCGGGAGAAACTCTTT	CATWDRREKLF	TRGV3	.	TRGJ1	18	-1	-1	22
18	1.6476726623644103E-4	TGTGCCACCTGGAACCTCCTGAAGAAACTCTTT	CATWNLLKKLF	TRGV3	.	TRGJ1	14	-1	-1	21
18	1.6476726623644103E-4	TGTGACGACTCGAATTATTATAAGAAACTCTTT	CDDSNYYKKLF	TRGV4	.	TRGJ1	3	-1	-1	9
18	1.6476726623644103E-4	TGTGCCACCTTGCTCGTTAAGAAACTCTTT	CATLLVKKLF	TRGV4	.	TRGJ1	9	-1	-1	17
18	1.6476726623644103E-4	TGTGCCACCTTGGTCACTAAGAAACTCTTT	CATLVTKKLF	TRGV4	.	TRGJ2	12	-1	-1	17
18	1.6476726623644103E-4	TGTGCCACCTGGGTCGGCAAGAAACTCTTT	CATWVGKKLF	TRGV3	.	TRGJ1	12	-1	-1	18
18	1.6476726623644103E-4	TGTGCCACCTGGGTATATAAGAAACTCTTT	CATWVYKKLF	TRGV8	.	TRGJ2	16	-1	-1	15
18	1.6476726623644103E-4	TGTGCCACCTGGGGTGGGAAGAAACTCTTT	CATWGGKKLF	TRGV5	.	TRGJ1	12	-1	-1	18
18	1.6476726623644103E-4	TGTGCCACCTGGGATCATAAGAAACTCTTT	CATWDHKKLF	TRGV8	.	TRGJ1	14	-1	-1	13
18	1.6476726623644103E-4	TGTGCCACCTGGGATGGGGGAAAACTCTTT	CATWDGGKLF	TRGV4	.	TRGJ1	17	-1	-1	21
18	1.6476726623644103E-4	TGTGCCACCTGGGATGATAAGAAACTCTTT	CATWDDKKLF	TRGV4	.	TRGJ1	15	-1	-1	13
18	1.6476726623644103E-4	TGTGCCACCTGGGATGGGAAACTCTTT	CATWDGKLF	TRGV4	.	TRGJ1	17	-1	-1	17
18	1.6476726623644103E-4	TGTGCCACCCCTGATAAGAAACTCTTT	CATPDKKLF	TRGV4	.	TRGJ1	8	-1	-1	13
18	1.6476726623644103E-4	TGTGCCACCCATTATAAGAAACTCTTT	CATHYKKLF	TRGV4	.	TRGJ1	8	-1	-1	10
18	1.6476726623644103E-4	TGTGCCACCCCCAAGAAACTCTTT	CATPKKLF	TRGV5	.	TRGJ1	8	-1	-1	12
18	1.6476726623644103E-4	TGCGCCAAGAAACTCTTT	CAKKLF	TRGV4	.	TRGJ1	6	-1	-1	6
17	1.5561352922330543E-4	TGTGCCTTGTGGGAGCAGAAAATCGGGGACGTCGTGAGAGGTGGGAAACTCTTT	CALWEQKIGDVVRGGKLF	TRGV9	.	TRGJ1	14	-1	-1	44
17	1.5561352922330543E-4	TGTGCCACCTGGGACGGGCTAGTTTGCGTCCGTAGTGATTGGATCAAGACGTTT	CATWDGLVCVRSDWIKTF	TRGV2	.	TRGJP2	18	-1	-1	31
17	1.5561352922330543E-4	TGTGCCACCTGGGACGGATTATTGCAAGAGTTGGGCAAAAAAATCAAGGTATTT	CATWDGLLQELGKKIKVF	TRGV2	.	TRGJP	16	-1	-1	23
17	1.5561352922330543E-4	TGTGCTGCGTGGGGTTCTACCGTCGCCACTGGTTGGTTCAAGATATTT	CAAWGSTVATGWFKIF	TRGV10	.	TRGJP1	15	-1	-1	25
17	1.5561352922330543E-4	TGTGCTGCGCATCCCCGATCCGCGCGTCATTATTATAAGAAACTCTTT	CAAHPRSARHYYKKLF	TRGV10	.	TRGJ1	8	-1	-1	28
17	1.5561352922330543E-4	TGTGCCACCTGGGCTCCTCGGGAGTTGGGCAAAAAAATCAAGGTATTT	CATWAPRELGKKIKVF	TRGV2	.	TRGJP	12	-1	-1	21
17	1.5561352922330543E-4	TGTGCCACCTGGGATGTGGATGGGTTGGGCAAAAAAATCAAGGTATTT	CATWDVDGLGKKIKVF	TRGV8	.	TRGJP	14	-1	-1	23
17	1.5561352922330543E-4	TGTGCCACCTGGGATGACCTCCCGGCACCATATTATAAGAAACTCTTT	CATWDDLPAPYYKKLF	TRGV4	.	TRGJ1	15	-1	-1	30
17	1.5561352922330543E-4	TGTGCTGCGTGGGGATCGTATACCACTGGTTGGTTCAAGATATTT	CAAWGSYTTGWFKIF	TRGV10	.	TRGJP1	12	-1	-1	18
17	1.5561352922330543E-4	TGTGCTGCGTGGGATTGGGCCTTAAATTATTATAAGAAACTCTTT	CAAWDWALNYYKKLF	TRGV10	.	TRGJ1	15	-1	-1	24
17	1.5561352922330543E-4	TGTGCTGCGTGGGATTACAGGCACTATTATTATAAGAAACTCTTT	CAAWDYRHYYYKKLF	TRGV10	.	TRGJ1	17	-1	-1	25
17	1.5561352922330543E-4	TGTGCTGCGTGGGATCTGGAACCGATTTATTATAAGAAACTCTTT	CAAWDLEPIYYKKLF	TRGV10	.	TRGJ1	14	-1	-1	22
17	1.5561352922330543E-4	TGTGCCACCTGGCCCCTCACCGTGAATTATTATAAGAAACTCTTT	CATWPLTVNYYKKLF	TRGV4	.	TRGJ1	11	-1	-1	23
17	1.5561352922330543E-4	TGTGCCACCTGGGATTATACCACGAATTATTATAAGAAACTCTTT	CATWDYTTNYYKKLF	TRGV8	.	TRGJ1	14	-1	-1	22
17	1.5561352922330543E-4	TGTGCCACCTGGGATGCTGCCCCGAATTATTATAAGAAACTCTTT	CATWDAAPNYYKKLF	TRGV4	.	TRGJ1	15	-1	-1	22
17	1.5561352922330543E-4	TGTGCCACCTGGGACGTACGTAAGAGGGGGTATAAGAAACTCTTT	CATWDVRKRGYKKLF	TRGV2	.	TRGJ1	15	-1	-1	30
17	1.5561352922330543E-4	TGTGCCACCTGGGACGCCTTGACTTCTTATTATAAGAAACTCTTT	CATWDALTSYYKKLF	TRGV3	.	TRGJ1	14	-1	-1	26
17	1.5561352922330543E-4	TGTGCCACCTGGGACGGACCAAGTAGTGATTGGATCAAGACGTTT	CATWDGPSSDWIKTF	TRGV2	.	TRGJP2	19	-1	-1	21
17	1.5561352922330543E-4	TGTGCCACCTGGGACAGCCCAGGCGGGGATTATAAGAAACTCTTT	CATWDSPGGDYKKLF	TRGV5	.	TRGJ1	19	-1	-1	28
17	1.5561352922330543E-4	TGTGCCACCTGGGACAGGGATACGTATTATTATAAGAAACTCTTT	CATWDRDTYYYKKLF	TRGV5	.	TRGJ1	17	-1	-1	19
17	1.5561352922330543E-4	TGTGCCACCTGGATTCAAGAGTTGGGCAAAAAAATCAAGGTATTT	CATWIQELGKKIKVF	TRGV8	.	TRGJP	11	-1	-1	15
17	1.5561352922330543E-4	TGTGCCACCCCCAAACGTGCGGGTATTTATTATAAGAAACTCTTT	CATPKRAGIYYKKLF	TRGV8	.	TRGJ1	8	-1	-1	26
17	1.5561352922330543E-4	TGTGCTGCGTGGGGGGATACCACTGGTTGGTTCAAGATATTT	CAAWGDTTGWFKIF	TRGV10	.	TRGJP1	12	-1	-1	16
17	1.5561352922330543E-4	TGTGCTGCGTGGGATTTGGGGCCTGGTTGGTTCAAGATATTT	CAAWDLGPGWFKIF	TRGV10	.	TRGJP1	15	-1	-1	22
17	1.5561352922330543E-4	TGTGCTGCGTGGGATTCGGCCACTGGTTGGTTCAAGATATTT	CAAWDSATGWFKIF	TRGV10	.	TRGJP1	15	-1	-1	19
17	1.5561352922330543E-4	TGTGCTGCGTGGGATTATTCCACTGGTTGGTTCAAGATATTT	CAAWDYSTGWFKIF	TRGV10	.	TRGJP1	16	-1	-1	8
17	1.5561352922330543E-4	TGTGCTGCGTGGGATACCAACAATTATTATAAGAAACTCTTT	CAAWDTNNYYKKLF	TRGV10	.	TRGJ1	14	-1	-1	21
17	1.5561352922330543E-4	TGTGCTGCGATCGGGATGGGCACTGGTTGGTTCAAGATATTT	CAAIGMGTGWFKIF	TRGV10	.	TRGJP1	16	-1	-1	20
17	1.5561352922330543E-4	TGTGCCACCTGGCCGATGTTGGGCAAAAAAATCAAGGTATTT	CATWPMLGKKIKVF	TRGV8	.	TRGJP	11	-1	-1	17
17	1.5561352922330543E-4	TGTGCCACCTGGGCCACAGTAGTTGGGTATAAGAAACTCTTT	CATWATVVGYKKLF	TRGV8	.	TRGJ1	12	-1	-1	27
17	1.5561352922330543E-4	TGTGCCACCTGGGATCCCACCGGGGATTATAAGAAACTCTTT	CATWDPTGDYKKLF	TRGV4	.	TRGJ1	14	-1	-1	25
17	1.5561352922330543E-4	TGTGCCACCTGGGATGGGCCTGGCTATTATAAGAAACTCTTT	CATWDGPGYYKKLF	TRGV4	.	TRGJ1	19	-1	-1	24
17	1.5561352922330543E-4	TGTGCCACCTGGGATGGGGGAGGATATTATAAGAAACTCTTT	CATWDGGGYYKKLF	TRGV4	.	TRGJ1	17	-1	-1	24
17	1.5561352922330543E-4	TGTGCCACCTGGGATAGGCGGGGATATTATAAGAAACTCTTT	CATWDRRGYYKKLF	TRGV8	.	TRGJ1	18	-1	-1	24
17	1.5561352922330543E-4	TGTGCCACCTGGGACCCCAGTAGTGATTGGATCAAGACGTTT	CATWDPSSDWIKTF	TRGV2	.	TRGJP2	14	-1	-1	18
17	1.5561352922330543E-4	TGTGCCACCTGGGACGCCGCGAATTATTATAAGAAACTCTTT	CATWDAANYYKKLF	TRGV5	.	TRGJ1	14	-1	-1	19
17	1.5561352922330543E-4	TGTGCCACCTGGGACGGCAGGGGTTATTATAAGAAACTCTTT	CATWDGRGYYKKLF	TRGV2	.	TRGJ1	16	-1	-1	23
17	1.5561352922330543E-4	TGTGCCACCTGGGACGGGCCCGGTTATTATAAGAAACTCTTT	CATWDGPGYYKKLF	TRGV2	.	TRGJ1	21	-1	-1	23
17	1.5561352922330543E-4	TGTGCCACCTGGGACGGGCCCAATTATTATAAGAAACTCTTT	CATWDGPNYYKKLF	TRGV2	.	TRGJ1	20	-1	-1	21
17	1.5561352922330543E-4	TGTGCCACCTGGGACGGGCGGCGAGGTTATAAGAAACTCTTT	CATWDGRRGYKKLF	TRGV2	.	TRGJ1	18	-1	-1	26
17	1.5561352922330543E-4	TGTGCCACCTGGGACGGGCGGGGTTATTATAAGAAACTCTTT	CATWDGRGYYKKLF	TRGV2	.	TRGJ1	18	-1	-1	23
17	1.5561352922330543E-4	TGTGCCACCTGGGACGGGCATGGGTGTTATAAGAAACTCTTT	CATWDGHGCYKKLF	TRGV2	.	TRGJ1	18	-1	-1	26
17	1.5561352922330543E-4	TGTGCCACCTGGGACGGGGCCGCTTATTATAAGAAACTCTTT	CATWDGAAYYKKLF	TRGV2	.	TRGJ1	21	-1	-1	23
17	1.5561352922330543E-4	TGTGCCACCTGGGACAGCCCCAGTTATTATAAGAAACTCTTT	CATWDSPSYYKKLF	TRGV3	.	TRGJ1	19	-1	-1	23
17	1.5561352922330543E-4	TGTGCCACCTGGGACAGGCTTGATTATTATAAGAAACTCTTT	CATWDRLDYYKKLF	TRGV5	.	TRGJ1	21	-1	-1	22
17	1.5561352922330543E-4	TGTGCCACCTGGGACAGGGGGAATTATTATAAGAAACTCTTT	CATWDRGNYYKKLF	TRGV3	.	TRGJ1	17	-1	-1	20
17	1.5561352922330543E-4	TGTGCCACCTGGGACAGGGACGGGTATTATAAGAAACTCTTT	CATWDRDGYYKKLF	TRGV7	.	TRGJ2	17	-1	-1	24
17	1.5561352922330543E-4	TGTGCCACCTGGGACAGGACTCGTTATTATAAGAAACTCTTT	CATWDRTRYYKKLF	TRGV5	.	TRGJ1	20	-1	-1	23
17	1.5561352922330543E-4	TGTGCCACCTGGGAGCCTAGTAGTGATTGGATCAAGACGTTT	CATWEPSSDWIKTF	TRGV8	.	TRGJP2	13	-1	-1	17
17	1.5561352922330543E-4	TGTGCCACCTGGGAACCGATGGTTTATTATAAGAAACTCTTT	CATWEPMVYYKKLF	TRGV4	.	TRGJ1	13	-1	-1	23
17	1.5561352922330543E-4	TGTGCCACCTGGACAAAAGAGGTCCATTATAAGAAACTCTTT	CATWTKEVHYKKLF	TRGV2	.	TRGJ1	11	-1	-1	25
17	1.5561352922330543E-4	TGTGCTGCGTGGGATTTCGATTATTATAAGAAACTCTTT	CAAWDFDYYKKLF	TRGV10	.	TRGJ1	18	-1	-1	15
17	1.5561352922330543E-4	TGTGCTGCGTGGGATTTACCTGGTTGGTTCAAGATATTT	CAAWDLPGWFKIF	TRGV10	.	TRGJP1	15	-1	-1	8
17	1.5561352922330543E-4	TGTGCTGCGTGGGACCACACTGGTTGGTTCAAGATATTT	CAAWDHTGWFKIF	TRGV10	.	TRGJP1	13	-1	-1	17
17	1.5561352922330543E-4	TGTGCCACCTGGTATTTACGGTTGTATAAGAAACTCTTT	CATWYLRLYKKLF	TRGV8	.	TRGJ1	14	-1	-1	24
17	1.5561352922330543E-4	TGTGCCACCTGGGTCCTGAATTATTATAAGAAACTCTTT	CATWVLNYYKKLF	TRGV3	.	TRGJ1	12	-1	-1	17
17	1.5561352922330543E-4	TGTGCCACCTGGGATTCGAATTATTATAAGAAACTCTTT	CATWDSNYYKKLF	TRGV4	.	TRGJ1	14	-1	-1	13
17	1.5561352922330543E-4	TGTGCCACCTGGGATCCATCCCCTTATAAGAAACTCTTT	CATWDPSPYKKLF	TRGV8	.	TRGJ1	14	-1	-1	23
17	1.5561352922330543E-4	TGTGCCACCTGGGATGGTAGTTATTATAAGAAACTCTTT	CATWDGSYYKKLF	TRGV4	.	TRGJ1	16	-1	-1	20
17	1.5561352922330543E-4	TGTGCCACCTGGGATGGGCTGCATTATAAGAAACTCTTT	CATWDGLHYKKLF	TRGV4	.	TRGJ1	18	-1	-1	22
17	1.5561352922330543E-4	TGTGCCACCTGGGATGGGGGCTATTATAAGAAACTCTTT	CATWDGGYYKKLF	TRGV4	.	TRGJ1	17	-1	-1	21
17	1.5561352922330543E-4	TGTGCCACCTGGGATACGAATTATTATAAGAAACTCTTT	CATWDTNYYKKLF	TRGV8	.	TRGJ1	15	-1	-1	13
17	1.5561352922330543E-4	TGTGCCACCTGGGATAGGCCGGGAGAGGGGAAACTCTTT	CATWDRPGEGKLF	TRGV8	.	TRGJ1	19	-1	-1	29
17	1.5561352922330543E-4	TGTGCCACCTGGGATAGGGTCGGTTATAAGAAACTCTTT	CATWDRVGYKKLF	TRGV8	.	TRGJ1	17	-1	-1	23
17	1.5561352922330543E-4	TGTGCCACCTGGGACGGGCTTAACTATAAGAAACTCTTT	CATWDGLNYKKLF	TRGV2	.	TRGJ1	18	-1	-1	24
17	1.5561352922330543E-4	TGTGCCACCTGGGACAGTGAGGGTTGGATCAAGACGTTT	CATWDSEGWIKTF	TRGV7	.	TRGJP2	16	-1	-1	23
17	1.5561352922330543E-4	TGTGCCACCTGGGACAAGAATTATTATAAGAAACTCTTT	CATWDKNYYKKLF	TRGV5	.	TRGJ1	15	-1	-1	17
17	1.5561352922330543E-4	TGTGCCACCTATCGAAGCAGTGATTGGATCAAGACGTTT	CATYRSSDWIKTF	TRGV3	.	TRGJP2	9	-1	-1	15
17	1.5561352922330543E-4	TGTTCCTCCCAGTGGAGTGATTGGATCAAGACGTTT	CSSQWSDWIKTF	TRGV7	.	TRGJP2	8	-1	-1	15
17	1.5561352922330543E-4	TGTGCTGCGTGTACGAATTATTATAAGAAACTCTTT	CAACTNYYKKLF	TRGV10	.	TRGJ1	10	-1	-1	13
17	1.5561352922330543E-4	TGTGCCACCTGGCTTCGGTATTATAAGAAACTCTTT	CATWLRYYKKLF	TRGV4	.	TRGJ1	11	-1	-1	18
17	1.5561352922330543E-4	TGTGCCACCTGGGATGGGAGATGTGGGAAACTCTTT	CATWDGRCGKLF	TRGV4	.	TRGJ1	17	-1	-1	26
17	1.5561352922330543E-4	TGTGCCACCTGGGATGATCCTTGGGGGAAACTCTTT	CATWDDPWGKLF	TRGV4	.	TRGJ1	15	-1	-1	26
17	1.5561352922330543E-4	TGTGCCACCTGGGATGAGGATTATAAGAAACTCTTT	CATWDEDYKKLF	TRGV4	.	TRGJ1	15	-1	-1	19
17	1.5561352922330543E-4	TGTGCCACCTGGGATATTTCTATCAGGAAACTCTTT	CATWDISIRKLF	TRGV8	.	TRGJ1	15	-1	-1	26
17	1.5561352922330543E-4	TGTGCCACCTGGGATAGTCATTATAAGAAACTCTTT	CATWDSHYKKLF	TRGV8	.	TRGJ1	16	-1	-1	19
17	1.5561352922330543E-4	TGTGCCACCTGGGATAAGGGTTATAAGAAACTCTTT	CATWDKGYKKLF	TRGV3	.	TRGJ1	13	-1	-1	20
17	1.5561352922330543E-4	TGTGCCACCTGGGACCCTCTAGGTAAGAAACTCTTT	CATWDPLGKKLF	TRGV7	.	TRGJ1	14	-1	-1	23
17	1.5561352922330543E-4	TGTGCCACCTGGGACGGGCCTAATAAGAAACTCTTT	CATWDGPNKKLF	TRGV2	.	TRGJ1	19	-1	-1	22
17	1.5561352922330543E-4	TGTGCCACCTGGGACACTTATTATAAGAAACTCTTT	CATWDTYYKKLF	TRGV5	.	TRGJ1	15	-1	-1	17
17	1.5561352922330543E-4	TGTGCCACCTGGGACAGGCAGTATAAGAAACTCTTT	CATWDRQYKKLF	TRGV7	.	TRGJ1	18	-1	-1	21
17	1.5561352922330543E-4	TGTGCCACCTGGGAGCGTAATTATAAGAAACTCTTT	CATWERNYKKLF	TRGV4	.	TRGJ1	13	-1	-1	19
17	1.5561352922330543E-4	TGTGCCACCTGGGAGCATTATTATAAGAAACTCTTT	CATWEHYYKKLF	TRGV2	.	TRGJ1	13	-1	-1	16
17	1.5561352922330543E-4	TGTGCCACCTGGGAGAGGTATTATAAGAAACTCTTT	CATWERYYKKLF	TRGV4	.	TRGJ1	13	-1	-1	18
17	1.5561352922330543E-4	TGTGCCACCTGGGAAGGTGATTGGATCAAGACGTTT	CATWEGDWIKTF	TRGV3	.	TRGJP2	16	-1	-1	16
17	1.5561352922330543E-4	TGTGCCACCTGGGCCATATGGGAGAAACTCTTT	CATWAIWEKLF	TRGV8	.	TRGJ1	12	-1	-1	22
17	1.5561352922330543E-4	TGTGCCACCTGGGATGGTTCTAAGAAACTCTTT	CATWDGSKKLF	TRGV4	.	TRGJ1	16	-1	-1	17
17	1.5561352922330543E-4	TGTGCCACCCGAAGGAGGTATAAGAAACTCTTT	CATRRRYKKLF	TRGV4	.	TRGJ1	8	-1	-1	18
17	1.5561352922330543E-4	TGTGCCACCTGGGATGGCCTGAAACTCTTT	CATWDGLKLF	TRGV4	.	TRGJ1	16	-1	-1	20
17	1.5561352922330543E-4	TGTGCCACCTGGGATATCGTTGGTCTCTTT	CATWDIVGLF	TRGV8	.	TRGJ1	15	-1	-1	24
17	1.5561352922330543E-4	TGTGCCACCTGGACCTACCCGGAACTCTTT	CATWTYPELF	TRGV8	.	TRGJ1	11	-1	-1	22
17	1.5561352922330543E-4	TGTGCCACGAGGGACTATAAGAAACTCTTT	CATRDYKKLF	TRGV8	.	TRGJ1	13	-1	-1	15
17	1.5561352922330543E-4	TGTGCTGCGTGGGATTTTAAGATATTT	CAAWDFKIF	TRGV10	.	TRGJP1	15	-1	-1	15
16	1.464597922101698E-4	TGTGCCTTGTGGGAATCACCCTACGTGGGGGGCCTAAACGGCGAGACTTATAAGAAACTCTTT	CALWESPYVGGLNGETYKKLF	TRGV9	.	TRGJ1	13	-1	-1	47
16	1.464597922101698E-4	TGTGCTGCGTGGGAAGGGCCCCCCCCTCTCCATACCACTGGTTGGTTCAAGATATTT	CAAWEGPPPLHTTGWFKIF	TRGV10	.	TRGJP1	13	-1	-1	31
16	1.464597922101698E-4	TGTGCTGCGTGGGATTTTTTGGATACGGCCACTGGTTGGTTCAAGATATTT	CAAWDFLDTATGWFKIF	TRGV10	.	TRGJP1	15	-1	-1	28
16	1.464597922101698E-4	TGTGCTGCGGTGATAGCCCCTGCCCTGAATGCATATTATAAGAAACTCTTT	CAAVIAPALNAYYKKLF	TRGV10	.	TRGJ1	8	-1	-1	33
16	1.464597922101698E-4	TGTGCCACCTGGGATGGGCCCCGAGAGTTGGGCAAAAAAATCAAGGTATTT	CATWDGPRELGKKIKVF	TRGV4	.	TRGJP	20	-1	-1	23
16	1.464597922101698E-4	TGTGCCACCTGGGATGGGCCGAAAGGGGAGGAGGGTTATAAGAAACTCTTT	CATWDGPKGEEGYKKLF	TRGV4	.	TRGJ1	19	-1	-1	35
16	1.464597922101698E-4	TGTGCCACCTGGGACGGATCGCAAGAGTTGGGCAAAAAAATCAAGGTATTT	CATWDGSQELGKKIKVF	TRGV2	.	TRGJP	16	-1	-1	20
16	1.464597922101698E-4	TGTGCTGCGTGGGGTAGGGGATATACCACTGGTTGGTTCAAGATATTT	CAAWGRGYTTGWFKIF	TRGV10	.	TRGJP1	12	-1	-1	17
16	1.464597922101698E-4	TGTGCTGCGTGGGATTATTTTCCGATCACTGGTTGGTTCAAGATATTT	CAAWDYFPITGWFKIF	TRGV10	.	TRGJP1	16	-1	-1	26
16	1.464597922101698E-4	TGTGCCTTGTGGATCACGGAAGAGTTGGGCAAAAAAATCAAGGTATTT	CALWITEELGKKIKVF	TRGV9	.	TRGJP	11	-1	-1	19
16	1.464597922101698E-4	TGTGCCACCTGGGACGGGCGAAATTTGGGCAAAAAAATCAAGGTATTT	CATWDGRNLGKKIKVF	TRGV2	.	TRGJP	18	-1	-1	15
16	1.464597922101698E-4	TGTGCTGCGTGTAGTTGCGATACCACTGGTTGGTTCAAGATATTT	CAACSCDTTGWFKIF	TRGV10	.	TRGJP1	10	-1	-1	19
16	1.464597922101698E-4	TGTGCTGCGTGGGATTTGGGGTATTATGGTTGGTTCAAGATATTT	CAAWDLGYYGWFKIF	TRGV10	.	TRGJP1	15	-1	-1	26
16	1.464597922101698E-4	TGTGCTGCGTGGGATTACGCATTGACTGGTTGGTTCAAGATATTT	CAAWDYALTGWFKIF	TRGV10	.	TRGJP1	18	-1	-1	24
16	1.464597922101698E-4	TGTGCTGCGTGGGATACTCTTACCACTGGTTGGTTCAAGATATTT	CAAWDTLTTGWFKIF	TRGV10	.	TRGJP1	14	-1	-1	20
16	1.464597922101698E-4	TGTGCCACCTGGGCACCGTATAGTAGTGATTGGATCAAGACGTTT	CATWAPYSSDWIKTF	TRGV8	.	TRGJP2	12	-1	-1	18
16	1.464597922101698E-4	TGTGCCACCTGGGATGGGCGGAGTAGTGATTGGATCAAGACGTTT	CATWDGRSSDWIKTF	TRGV4	.	TRGJP2	18	-1	-1	21
16	1.464597922101698E-4	TGTGCCACCTGGGATGGGAAGTTGGGCAAAAAAATCAAGGTATTT	CATWDGKLGKKIKVF	TRGV4	.	TRGJP	17	-1	-1	19
16	1.464597922101698E-4	TGTGCCACCTGGGACACAACCTCGAATTATTATAAGAAACTCTTT	CATWDTTSNYYKKLF	TRGV3	.	TRGJ1	15	-1	-1	21
16	1.464597922101698E-4	TGTGCCACCTGGGAAGATTATAGTAGTGATTGGATCAAGACGTTT	CATWEDYSSDWIKTF	TRGV4	.	TRGJP2	13	-1	-1	18
16	1.464597922101698E-4	TGTGCTGCGTGGGATTATCAGGATTATTATAAGAAACTCTTT	CAAWDYQDYYKKLF	TRGV10	.	TRGJ1	16	-1	-1	22
16	1.464597922101698E-4	TGTGCTGCGTGGGATTATGAGACTGGTTGGTTCAAGATATTT	CAAWDYETGWFKIF	TRGV10	.	TRGJP1	16	-1	-1	21
16	1.464597922101698E-4	TGTGCTGCGTGGGATAATCCCCCTGGTTGGTTCAAGATATTT	CAAWDNPPGWFKIF	TRGV10	.	TRGJP1	14	-1	-1	8
16	1.464597922101698E-4	TGTGCTGCGTGGGAGTTTTTGTCTGGTTGGTTCAAGATATTT	CAAWEFLSGWFKIF	TRGV10	.	TRGJP1	13	-1	-1	22
16	1.464597922101698E-4	TGTGCCTTGTGGGAGCCCCAAGGTGGTTGGTTCAAGATATTT	CALWEPQGGWFKIF	TRGV9	.	TRGJP1	14	-1	-1	23
16	1.464597922101698E-4	TGTGCCACCTTCGGAGGAGGGGACTATTATAAGAAACTCTTT	CATFGGGDYYKKLF	TRGV7	.	TRGJ1	9	-1	-1	24
16	1.464597922101698E-4	TGTGCCACCTTGAACACCCCCTTGAGTTATAAGAAACTCTTT	CATLNTPLSYKKLF	TRGV4	.	TRGJ1	9	-1	-1	26
16	1.464597922101698E-4	TGTGCCACCTTACGACTGGACGGCTCGAATAAGAAACTCTTT	CATLRLDGSNKKLF	TRGV7	.	TRGJ1	9	-1	-1	28
16	1.464597922101698E-4	TGTGCCACCTGGGGGTACTCGAATTATTATAAGAAACTCTTT	CATWGYSNYYKKLF	TRGV4	.	TRGJ1	12	-1	-1	18
16	1.464597922101698E-4	TGTGCCACCTGGGATGGCCCGAATTATTATAAGAAACTCTTT	CATWDGPNYYKKLF	TRGV4	.	TRGJ1	19	-1	-1	19
16	1.464597922101698E-4	TGTGCCACCTGGGATGGGCTCGGTTATTATAAGAAACTCTTT	CATWDGLGYYKKLF	TRGV4	.	TRGJ1	18	-1	-1	23
16	1.464597922101698E-4	TGTGCCACCTGGGATGGGGCAGGGTATTATAAGAAACTCTTT	CATWDGAGYYKKLF	TRGV4	.	TRGJ1	17	-1	-1	24
16	1.464597922101698E-4	TGTGCCACCTGGGATAGGGGTCTTTATTATAAGAAACTCTTT	CATWDRGLYYKKLF	TRGV8	.	TRGJ1	17	-1	-1	23
16	1.464597922101698E-4	TGTGCCACCTGGGACGGCCGAGGGTATTATAAGAAACTCTTT	CATWDGRGYYKKLF	TRGV2	.	TRGJ1	16	-1	-1	24
16	1.464597922101698E-4	TGTGCCACCTGGGACGGGCTTCGGGGATATAAGAAACTCTTT	CATWDGLRGYKKLF	TRGV2	.	TRGJ1	18	-1	-1	27
16	1.464597922101698E-4	TGTGCCACCTGGGACGGGCCGGATTATTATAAGAAACTCTTT	CATWDGPDYYKKLF	TRGV2	.	TRGJ1	19	-1	-1	19
16	1.464597922101698E-4	TGTGCCACCTGGGACGGGCCGAGTGATTGGATCAAGACGTTT	CATWDGPSDWIKTF	TRGV2	.	TRGJP2	19	-1	-1	21
16	1.464597922101698E-4	TGTGCCACCTGGGACGGGAAGGTGCGGTATAAGAAACTCTTT	CATWDGKVRYKKLF	TRGV2	.	TRGJ2	17	-1	-1	27
16	1.464597922101698E-4	TGTGCCACCTGGGACAGGCTTTGGCCTGATAAGAAACTCTTT	CATWDRLWPDKKLF	TRGV3	.	TRGJ1	18	-1	-1	28
16	1.464597922101698E-4	TGTGCCACCTGGGACAGGCTGCCATATTATGAGAAACTCTTT	CATWDRLPYYEKLF	TRGV3	.	TRGJ1	18	-1	-1	24
16	1.464597922101698E-4	TGTGCCACCTGGGACAGGCCAGGATTCAATAAGAAACTCTTT	CATWDRPGFNKKLF	TRGV7	.	TRGJ1	19	-1	-1	28
16	1.464597922101698E-4	TGTGCCACCTGGGACAGACCGGGTTATTATAAGAAACTCTTT	CATWDRPGYYKKLF	TRGV3	.	TRGJ1	19	-1	-1	23
16	1.464597922101698E-4	TGTGCTGCGTGGGTCCCTAATTATTATAAGAAACTCTTT	CAAWVPNYYKKLF	TRGV10	.	TRGJ1	12	-1	-1	18
16	1.464597922101698E-4	TGTGCTGCGTGGGATTTTTTAGGTTATAAGAAACTCTTT	CAAWDFLGYKKLF	TRGV10	.	TRGJ1	15	-1	-1	23
16	1.464597922101698E-4	TGTGCTGCGTGGGATTTGCCCCGTTGGTTCAAGATATTT	CAAWDLPRWFKIF	TRGV10	.	TRGJP1	15	-1	-1	22
16	1.464597922101698E-4	TGTGCTGCGTGGGATTATCCTGGTTGGTTCAAGATATTT	CAAWDYPGWFKIF	TRGV10	.	TRGJP1	16	-1	-1	8
16	1.464597922101698E-4	TGTGCCACCTGGGCCTTCCCTTATTATAAGAAACTCTTT	CATWAFPYYKKLF	TRGV8	.	TRGJ1	12	-1	-1	20
16	1.464597922101698E-4	TGTGCCACCTGGGGCCTGAATTATTATAAGAAACTCTTT	CATWGLNYYKKLF	TRGV5	.	TRGJ1	12	-1	-1	17
16	1.464597922101698E-4	TGTGCCACCTGGGATTCCGATTATTATAAGAAACTCTTT	CATWDSDYYKKLF	TRGV3	.	TRGJ1	13	-1	-1	13
16	1.464597922101698E-4	TGTGCCACCTGGGATCCCACTGGTTGGTTCAAGATATTT	CATWDPTGWFKIF	TRGV4	.	TRGJP1	14	-1	-1	13
16	1.464597922101698E-4	TGTGCCACCTGGGATCGGGGCGGGTATAAGAAACTCTTT	CATWDRGGYKKLF	TRGV4	.	TRGJ1	18	-1	-1	24
16	1.464597922101698E-4	TGTGCCACCTGGGATGTCGGTTATTATAAGAAACTCTTT	CATWDVGYYKKLF	TRGV4	.	TRGJ1	15	-1	-1	20
16	1.464597922101698E-4	TGTGCCACCTGGGATGGTCGTTCTTGGGTGAAACTCTTT	CATWDGRSWVKLF	TRGV4	.	TRGJ1	16	-1	-1	29
16	1.464597922101698E-4	TGTGCCACCTGGGATGGGCTCAGTTGGTTCAAGATATTT	CATWDGLSWFKIF	TRGV4	.	TRGJP1	21	-1	-1	22
16	1.464597922101698E-4	TGTGCCACCTGGGATGGGCTGCGGTATAAGAAACTCTTT	CATWDGLRYKKLF	TRGV4	.	TRGJ1	18	-1	-1	24
16	1.464597922101698E-4	TGTGCCACCTGGGATAGGCCCCTCGGAAAGAAACTCTTT	CATWDRPLGKKLF	TRGV8	.	TRGJ1	19	-1	-1	27
16	1.464597922101698E-4	TGTGCCACCTGGGACGGTCTGGGTTATAAGAAACTCTTT	CATWDGLGYKKLF	TRGV2	.	TRGJ1	16	-1	-1	23
16	1.464597922101698E-4	TGTGCCACCTGGGACGGGCCACCCTGGTTCAAGATATTT	CATWDGPPWFKIF	TRGV2	.	TRGJP1	19	-1	-1	24
16	1.464597922101698E-4	TGTGCCACCTGGGACGGACTGGATTATAAGAAACTCTTT	CATWDGLDYKKLF	TRGV2	.	TRGJ1	16	-1	-1	22
16	1.464597922101698E-4	TGTGCCACCTGGGACAGGCGAAGGTATAAGAAACTCTTT	CATWDRRRYKKLF	TRGV3	.	TRGJ1	18	-1	-1	24
16	1.464597922101698E-4	TGTGCTGCGTTGATCACTGGTTGGTTCAAGATATTT	CAALITGWFKIF	TRGV10	.	TRGJP1	9	-1	-1	14
16	1.464597922101698E-4	TGTGCTGCGTCCCCCCATTATTATAAGAAACTCTTT	CAASPHYYKKLF	TRGV10	.	TRGJ1	9	-1	-1	16
16	1.464597922101698E-4	TGTGCTGCGTGGGATAGGTATTGGTTCAAGATATTT	CAAWDRYWFKIF	TRGV10	.	TRGJP1	14	-1	-1	20
16	1.464597922101698E-4	TGTGCTGCGTGGGACACTGGTTGGTTCAAGATATTT	CAAWDTGWFKIF	TRGV10	.	TRGJP1	13	-1	-1	14
16	1.464597922101698E-4	TGTGCCACCTGGGGGGGGCATTATAAGAAACTCTTT	CATWGGHYKKLF	TRGV4	.	TRGJ1	18	-1	-1	19
16	1.464597922101698E-4	TGTGCCACCTGGGATGTTGGTTATAAGAAACTCTTT	CATWDVGYKKLF	TRGV4	.	TRGJ1	15	-1	-1	20
16	1.464597922101698E-4	TGTGCCACCTGGGATGGCCACTCTAAGAAACTCTTT	CATWDGHSKKLF	TRGV4	.	TRGJ1	16	-1	-1	23
16	1.464597922101698E-4	TGTGCCACCTGGGATGGGTTTTATAAGAAACTCTTT	CATWDGFYKKLF	TRGV4	.	TRGJ1	17	-1	-1	20
16	1.464597922101698E-4	TGTGCCACCTGGGATACGGGGTATAAGAAACTCTTT	CATWDTGYKKLF	TRGV8	.	TRGJ1	15	-1	-1	21
16	1.464597922101698E-4	TGTGCCACCTGGGACCGGTATTTTGAGAAACTCTTT	CATWDRYFEKLF	TRGV3	.	TRGJ2	17	-1	-1	18
16	1.464597922101698E-4	TGTGCCACCTGGGACGGTCCTTATAAGAAACTCTTT	CATWDGPYKKLF	TRGV2	.	TRGJ1	19	-1	-1	20
16	1.464597922101698E-4	TGTGCCACCTGGGACGGGCTTTATAAGAAACTCTTT	CATWDGLYKKLF	TRGV2	.	TRGJ1	18	-1	-1	20
16	1.464597922101698E-4	TGTGCCACCTGGGACAGGCCTTATAAGAAACTCTTT	CATWDRPYKKLF	TRGV7	.	TRGJ1	20	-1	-1	20
16	1.464597922101698E-4	TGTGCCACCTGGGACAGGCATGGGTTCAAGATATTT	CATWDRHGFKIF	TRGV3	.	TRGJP1	21	-1	-1	22
16	1.464597922101698E-4	TGTGCCACCTGGGAGGGCTATTATAAGAAACTCTTT	CATWEGYYKKLF	TRGV4	.	TRGJ1	17	-1	-1	18
16	1.464597922101698E-4	TGTGCCACACAGAGTAGTGATTGGATCAAGACGTTT	CATQSSDWIKTF	TRGV2	.	TRGJP2	7	-1	-1	12
16	1.464597922101698E-4	TGTGCTGCGTGGGACCGTTGGTTCAAGATATTT	CAAWDRWFKIF	TRGV10	.	TRGJP1	13	-1	-1	16
16	1.464597922101698E-4	TGTGCCACCTTGGGAAATTATAAGAAACTCTTT	CATLGNYKKLF	TRGV4	.	TRGJ2	14	-1	-1	16
16	1.464597922101698E-4	TGTGCCACCTGGGTCTTCTTTAAGAAACTCTTT	CATWVFFKKLF	TRGV4	.	TRGJ1	12	-1	-1	20
16	1.464597922101698E-4	TGTGCCACCTGGGATGATTATAAGAAACTCTTT	CATWDDYKKLF	TRGV4	.	TRGJ1	15	-1	-1	13
16	1.464597922101698E-4	TGTGCCACCTGGGACAGCAATAAGAAACTCTTT	CATWDSNKKLF	TRGV5	.	TRGJ1	16	-1	-1	19
16	1.464597922101698E-4	TGTGCCACCTGGGACAGGCTGAAGAAACTCTTT	CATWDRLKKLF	TRGV5	.	TRGJ1	18	-1	-1	21
16	1.464597922101698E-4	TGTGCCACCTGGGACAGGCCAAAGAAACTCTTT	CATWDRPKKLF	TRGV3	.	TRGJ1	19	-1	-1	21
16	1.464597922101698E-4	TGTGCCACCTGGGACAGGCGAAAGAAACTCTTT	CATWDRRKKLF	TRGV5	.	TRGJ1	18	-1	-1	21
16	1.464597922101698E-4	TGTGCCACCTATGCAGGCTATAAGAAACTCTTT	CATYAGYKKLF	TRGV4	.	TRGJ1	9	-1	-1	18
16	1.464597922101698E-4	TGTGCCACCCTGATTTATTATAAGAAACTCTTT	CATLIYYKKLF	TRGV2	.	TRGJ1	8	-1	-1	11
16	1.464597922101698E-4	TGTGCCACCCGGGGTTATTATAAGAAACTCTTT	CATRGYYKKLF	TRGV5	.	TRGJ1	12	-1	-1	14
16	1.464597922101698E-4	TGTGCCACTAGGAGGAGCGGGAAACTCTTT	CATRRSGKLF	TRGV4	.	TRGJ1	7	-1	-1	20
16	1.464597922101698E-4	TGTGCCACCTGGTATTATAAGAAACTCTTT	CATWYYKKLF	TRGV2	.	TRGJ1	11	-1	-1	12
16	1.464597922101698E-4	TGTGCCACCTGGGTGTATAAGAAACTCTTT	CATWVYKKLF	TRGV2	.	TRGJ1	12	-1	-1	15
16	1.464597922101698E-4	TGTGCCACCTGGGGCAATAAGAAACTCTTT	CATWGNKKLF	TRGV3	.	TRGJ1	15	-1	-1	16
16	1.464597922101698E-4	TGTGCCACCTGGGATAGTGGGAAACTCTTT	CATWDSGKLF	TRGV8	.	TRGJ1	16	-1	-1	20
16	1.464597922101698E-4	TGTGCCTTGTGCACTTTGAAACTCTTT	CALCTLKLF	TRGV9	.	TRGJ1	10	-1	-1	17
16	1.464597922101698E-4	TGTGCCACCTGGGAGCCGAAACTCTTT	CATWEPKLF	TRGV8	.	TRGJ1	13	-1	-1	17
16	1.464597922101698E-4	TGTGCCACCTGGACTAAGAAACTCTTT	CATWTKKLF	TRGV4	.	TRGJ1	11	-1	-1	14
16	1.464597922101698E-4	TGTGCCACCTGGAGAAAGAAACTCTTT	CATWRKKLF	TRGV4	.	TRGJ1	11	-1	-1	15
15	1.373060551970342E-4	TGTGCTGCGTGGGATTATAATAGCTCCAACCCCCCGAATTATTATAAGAAACTCTTT	CAAWDYNSSNPPNYYKKLF	TRGV10	.	TRGJ1	16	-1	-1	34
15	1.373060551970342E-4	TGTGCCACCTGGGATTCGTTGCCCAAATCTCCGAATTATTATAAGAAACTCTTT	CATWDSLPKSPNYYKKLF	TRGV8	.	TRGJ1	14	-1	-1	31
15	1.373060551970342E-4	TGTGCCACCTGGGATGGGCCGTCGGAGGGAGGGTATTATTATAAGAAACTCTTT	CATWDGPSEGGYYYKKLF	TRGV4	.	TRGJ1	19	-1	-1	34
15	1.373060551970342E-4	TGTGCCACCTGGGACAGGCTTCAAAAGACGGGTAAGTATTATAAGAAACTCTTT	CATWDRLQKTGKYYKKLF	TRGV5	.	TRGJ1	18	-1	-1	33
15	1.373060551970342E-4	TGTGCTGCGTGGGATTATCGGTCCCAATTTAATTATTATAAGAAACTCTTT	CAAWDYRSQFNYYKKLF	TRGV10	.	TRGJ1	16	-1	-1	30
15	1.373060551970342E-4	TGTGCCACCTTTCCCCCTCAGGACTCTCAGTCATATTATAAGAAACTCTTT	CATFPPQDSQSYYKKLF	TRGV4	.	TRGJ1	9	-1	-1	33
15	1.373060551970342E-4	TGTGCTGCGTGGGATTATAGCGGGACCACTGGTTGGTTCAAGATATTT	CAAWDYSGTTGWFKIF	TRGV10	.	TRGJP1	16	-1	-1	24
15	1.373060551970342E-4	TGTGCCACCTGGGATACCCGGCCATTGAATTATTATAAGAAACTCTTT	CATWDTRPLNYYKKLF	TRGV8	.	TRGJ1	15	-1	-1	23
15	1.373060551970342E-4	TGTGCCACCTGGGATAGGAACTATACCACTGGTTGGTTCAAGATATTT	CATWDRNYTTGWFKIF	TRGV8	.	TRGJP1	27	-1	-1	21
15	1.373060551970342E-4	TGTGCCACCTGGGATAACCTCCCGAGGAGTGATTGGATCAAGACGTTT	CATWDNLPRSDWIKTF	TRGV8	.	TRGJP2	15	-1	-1	24
15	1.373060551970342E-4	TGTGCCACCTGGGACTCAAAAACTGTCACTGGTTGGTTCAAGATATTT	CATWDSKTVTGWFKIF	TRGV5	.	TRGJP1	14	-1	-1	26
15	1.373060551970342E-4	TGTGCCACCTGGGACTGTCCATACTTTAGTGATTGGATCAAGACGTTT	CATWDCPYFSDWIKTF	TRGV2	.	TRGJP2	14	-1	-1	26
15	1.373060551970342E-4	TGTGCCACCTGGGACTGGTTCATTCACAGCTATTATAAGAAACTCTTT	CATWDWFIHSYYKKLF	TRGV2	.	TRGJ1	17	-1	-1	30
15	1.373060551970342E-4	TGTGCCACCTGGGACGGGCCTACAATCCTCGATTATAAGAAACTCTTT	CATWDGPTILDYKKLF	TRGV2	.	TRGJ1	19	-1	-1	31
15	1.373060551970342E-4	TGTGCCACCTGGGACACCCCCGAGGGGCATTATTATAAGAAACTCTTT	CATWDTPEGHYYKKLF	TRGV3	.	TRGJ2	15	-1	-1	28
15	1.373060551970342E-4	TGTGCTGCGTGGTCCCCAAGCACCCTTTATTATAAGAAACTCTTT	CAAWSPSTLYYKKLF	TRGV10	.	TRGJ1	11	-1	-1	26
15	1.373060551970342E-4	TGTGCTGCGTGGGCTTTGAATACCACTGGTTGGTTCAAGATATTT	CAAWALNTTGWFKIF	TRGV10	.	TRGJP1	15	-1	-1	19
15	1.373060551970342E-4	TGTGCTGCGTGGGCAAGATCTACCACTGGTTGGTTCAAGATATTT	CAAWARSTTGWFKIF	TRGV10	.	TRGJP1	12	-1	-1	17
15	1.373060551970342E-4	TGTGCTGCGTGGGGATCAATCGGGGGAGGTTGGTTCAAGATATTT	CAAWGSIGGGWFKIF	TRGV10	.	TRGJP1	12	-1	-1	27
15	1.373060551970342E-4	TGTGCTGCGTGGGATTATAGGTGGGGAGGGTTTAAGAAACTCTTT	CAAWDYRWGGFKKLF	TRGV10	.	TRGJ1	16	-1	-1	32
15	1.373060551970342E-4	TGTGCTGCGTGGGATTACGATTTGGTTTATTATAAGAAACTCTTT	CAAWDYDLVYYKKLF	TRGV10	.	TRGJ1	18	-1	-1	26
15	1.373060551970342E-4	TGTGCTGCGTGGGATCCCCCGACAAATTATTATAAGAAACTCTTT	CAAWDPPTNYYKKLF	TRGV10	.	TRGJ1	14	-1	-1	24
15	1.373060551970342E-4	TGTGCTGCGTGGGATCGGAATACCACTGGTTGGTTCAAGATATTT	CAAWDRNTTGWFKIF	TRGV10	.	TRGJP1	25	-1	-1	19
15	1.373060551970342E-4	TGTGCCACCTGTTTGTGGGCACCGAATTATTATAAGAAACTCTTT	CATCLWAPNYYKKLF	TRGV5	.	TRGJ1	10	-1	-1	22
15	1.373060551970342E-4	TGTGCCACCTGGGCTTCCCTTACGAATTATTATAAGAAACTCTTT	CATWASLTNYYKKLF	TRGV2	.	TRGJ1	12	-1	-1	22
15	1.373060551970342E-4	TGTGCCACCTGGGATGGTTATAGTAGTGATTGGATCAAGACGTTT	CATWDGYSSDWIKTF	TRGV4	.	TRGJP2	16	-1	-1	18
15	1.373060551970342E-4	TGTGCCACCTGGGACCCCCAATCGAATTATTATAAGAAACTCTTT	CATWDPQSNYYKKLF	TRGV3	.	TRGJ1	14	-1	-1	21
15	1.373060551970342E-4	TGTGCCACCTGGGACGGTCGGGGTAGTGATTGGATCAAGACGTTT	CATWDGRGSDWIKTF	TRGV2	.	TRGJP2	16	-1	-1	22
15	1.373060551970342E-4	TGTGCCACCTGGGACGGCCTCCTCTCCTATTATAAGAAACTCTTT	CATWDGLLSYYKKLF	TRGV2	.	TRGJ1	16	-1	-1	27
15	1.373060551970342E-4	TGTGCCACCTGGGACGGGCCTTGTAGTGATTGGATCAAGACGTTT	CATWDGPCSDWIKTF	TRGV2	.	TRGJP2	19	-1	-1	22
15	1.373060551970342E-4	TGTGCCACCTGGGACAGGCCTGTATGGAATTATAAGAAACTCTTT	CATWDRPVWNYKKLF	TRGV3	.	TRGJ1	22	-1	-1	28
15	1.373060551970342E-4	TGTGCCACCTGGGACAGAAGGAGTAGTGATTGGATCAAGACGTTT	CATWDRRSSDWIKTF	TRGV3	.	TRGJP2	16	-1	-1	21
15	1.373060551970342E-4	TGTGCTGCGTGGGTCGGCCCCCATTATTATAAGAAACTCTTT	CAAWVGPHYYKKLF	TRGV10	.	TRGJ1	12	-1	-1	22
15	1.373060551970342E-4	TGTGCCACCTGGGTACCGTCCCCGTTTTATAAGAAACTCTTT	CATWVPSPFYKKLF	TRGV8	.	TRGJ1	12	-1	-1	26
15	1.373060551970342E-4	TGTGCCACCTGGGCCCGGGGAGGTTATTATAAGAAACTCTTT	CATWARGGYYKKLF	TRGV8	.	TRGJ1	12	-1	-1	23
15	1.373060551970342E-4	TGTGCCACCTGGGATGGGTCCACAAATTATAAGAAACTCTTT	CATWDGSTNYKKLF	TRGV4	.	TRGJ1	21	-1	-1	25
15	1.373060551970342E-4	TGTGCCACCTGGGATGGGCTGGGGTATTATAAGAAACTCTTT	CATWDGLGYYKKLF	TRGV4	.	TRGJ1	18	-1	-1	24
15	1.373060551970342E-4	TGTGCCACCTGGGATGGGCTGGATTATTATAAGAAACTCTTT	CATWDGLDYYKKLF	TRGV4	.	TRGJ1	18	-1	-1	22
15	1.373060551970342E-4	TGTGCCACCTGGGATGGGCGCCCGGGTTATAAGAAACTCTTT	CATWDGRPGYKKLF	TRGV4	.	TRGJ1	18	-1	-1	26
15	1.373060551970342E-4	TGTGCCACCTGGGATGGGCGCCATTATTATAAGAAACTCTTT	CATWDGRHYYKKLF	TRGV4	.	TRGJ1	23	-1	-1	22
15	1.373060551970342E-4	TGTGCCACCTGGGATAGGCCTTTACATTATAAGAAACTCTTT	CATWDRPLHYKKLF	TRGV8	.	TRGJ1	20	-1	-1	25
15	1.373060551970342E-4	TGTGCCACCTGGGACGCCTCCCTCTATTATAAGAAACTCTTT	CATWDASLYYKKLF	TRGV8	.	TRGJ1	13	-1	-1	24
15	1.373060551970342E-4	TGTGCCACCTGGGACGGTCCTATGGGTTGGATCAAGACGTTT	CATWDGPMGWIKTF	TRGV2	.	TRGJP2	19	-1	-1	26
15	1.373060551970342E-4	TGTGCCACCTGGGACGGGCTTAGTGATTGGATCAAGACGTTT	CATWDGLSDWIKTF	TRGV2	.	TRGJP2	18	-1	-1	20
15	1.373060551970342E-4	TGTGCCACCTGGGACGGAGGTCGGAATTATAAGAAACTCTTT	CATWDGGRNYKKLF	TRGV2	.	TRGJ1	16	-1	-1	25
15	1.373060551970342E-4	TGTGCCACCTGGGACGAGTATAGTGATTGGATCAAGACGTTT	CATWDEYSDWIKTF	TRGV2	.	TRGJP2	15	-1	-1	20
15	1.373060551970342E-4	TGTGCCACCTGGGACAGGTTTGTTTATTATAAGAAACTCTTT	CATWDRFVYYKKLF	TRGV3	.	TRGJ1	17	-1	-1	23
15	1.373060551970342E-4	TGTGCCACCTGGGACAGGCTCACTGGTTGGTTCAAGATATTT	CATWDRLTGWFKIF	TRGV3	.	TRGJP1	18	-1	-1	20
15	1.373060551970342E-4	TGTGCCACCTGGGACAGGCCCCTTAAGTATAAGAAACTCTTT	CATWDRPLKYKKLF	TRGV3	.	TRGJ1	19	-1	-1	27
15	1.373060551970342E-4	TGTGCCACCTGGGACAGGCAGTGTTATTATAAGAAACTCTTT	CATWDRQCYYKKLF	TRGV3	.	TRGJ1	18	-1	-1	23
15	1.373060551970342E-4	TGTGCCACCTGGGACAGGGAGGTCTATTATAAGAAACTCTTT	CATWDREVYYKKLF	TRGV7	.	TRGJ1	17	-1	-1	24
15	1.373060551970342E-4	TGTGCCACCTGGGACAGAGGGGGTTATTATAAGAAACTCTTT	CATWDRGGYYKKLF	TRGV7	.	TRGJ1	16	-1	-1	23
15	1.373060551970342E-4	TGTGCCACCTGGGAGGATTCGAATTATTATAAGAAACTCTTT	CATWEDSNYYKKLF	TRGV4	.	TRGJ1	13	-1	-1	16
15	1.373060551970342E-4	TGTGCCACCTGGATACCCATGAATTATTATAAGAAACTCTTT	CATWIPMNYYKKLF	TRGV8	.	TRGJ1	14	-1	-1	20
15	1.373060551970342E-4	TGTGCTGCGTGCGAACCCACTGGTTGGTTCAAGATATTT	CAACEPTGWFKIF	TRGV10	.	TRGJP1	13	-1	-1	16
15	1.373060551970342E-4	TGTGCTGCGTGGGTCCCGAATTATTATAAGAAACTCTTT	CAAWVPNYYKKLF	TRGV10	.	TRGJ1	12	-1	-1	16
15	1.373060551970342E-4	TGTGCTGCGTGGGATAGGGGTTATTATAAGAAACTCTTT	CAAWDRGYYKKLF	TRGV10	.	TRGJ1	14	-1	-1	20
15	1.373060551970342E-4	TGTGCCACCTGGGCCGCCACTGGTTGGTTCAAGATATTT	CATWAATGWFKIF	TRGV2	.	TRGJP1	15	-1	-1	16
15	1.373060551970342E-4	TGTGCCACCTGGGGTCCGGTTAGTTATAAGAAACTCTTT	CATWGPVSYKKLF	TRGV2	.	TRGJ1	12	-1	-1	19
15	1.373060551970342E-4	TGTGCCACCTGGGGTAGACGGGGGCATAAGAAACTCTTT	CATWGRRGHKKLF	TRGV5	.	TRGJ1	12	-1	-1	25
15	1.373060551970342E-4	TGTGCCACCTGGGATTCCAGTTATTATAAGAAACTCTTT	CATWDSSYYKKLF	TRGV4	.	TRGJ1	14	-1	-1	13
15	1.373060551970342E-4	TGTGCCACCTGGGATTGTGATTATTATAAGAAACTCTTT	CATWDCDYYKKLF	TRGV4	.	TRGJ1	14	-1	-1	19
15	1.373060551970342E-4	TGTGCCACCTGGGATGTGAGTGATTGGATCAAGACGTTT	CATWDVSDWIKTF	TRGV4	.	TRGJP2	15	-1	-1	18
15	1.373060551970342E-4	TGTGCCACCTGGGATGGGCCCGCTTATAAGAAACTCTTT	CATWDGPAYKKLF	TRGV4	.	TRGJ2	20	-1	-1	23
15	1.373060551970342E-4	TGTGCCACCTGGGATGGAGATTATTATAAGAAACTCTTT	CATWDGDYYKKLF	TRGV4	.	TRGJ1	16	-1	-1	19
15	1.373060551970342E-4	TGTGCCACCTGGGATGGAATAAGGCCTAAGAAACTCTTT	CATWDGIRPKKLF	TRGV8	.	TRGJ1	14	-1	-1	26
15	1.373060551970342E-4	TGTGCCACCTGGGATGATAGTGATTGGATCAAGACGTTT	CATWDDSDWIKTF	TRGV8	.	TRGJP2	14	-1	-1	17
15	1.373060551970342E-4	TGTGCCACCTGGGATAGTAAGCGTTATAAGAAACTCTTT	CATWDSKRYKKLF	TRGV8	.	TRGJ1	16	-1	-1	23
15	1.373060551970342E-4	TGTGCCACCTGGGATAAGGGGACTTATAAGAAACTCTTT	CATWDKGTYKKLF	TRGV4	.	TRGJ1	14	-1	-1	23
15	1.373060551970342E-4	TGTGCCACCTGGGACCGTTCCGATTGGATCAAGACGTTT	CATWDRSDWIKTF	TRGV2	.	TRGJP2	14	-1	-1	21
15	1.373060551970342E-4	TGTGCCACCTGGGACGGTCCTTATTATAAGAAACTCTTT	CATWDGPYYKKLF	TRGV2	.	TRGJ1	19	-1	-1	20
15	1.373060551970342E-4	TGTGCCACCTGGGACGGGGTGGGGTATAAGAAACTCTTT	CATWDGVGYKKLF	TRGV2	.	TRGJ1	17	-1	-1	24
15	1.373060551970342E-4	TGTGCCACCTGGGACGGGGGGGATTGGATCAAGACGTTT	CATWDGGDWIKTF	TRGV2	.	TRGJP2	17	-1	-1	21
15	1.373060551970342E-4	TGTGCCACCTGGGACAGGCGTCATTATAAGAAACTCTTT	CATWDRRHYKKLF	TRGV5	.	TRGJ1	18	-1	-1	22
15	1.373060551970342E-4	TGTGCCACCTGGGAGGATTCTTATTATAAGAAACTCTTT	CATWEDSYYKKLF	TRGV4	.	TRGJ1	13	-1	-1	20
15	1.373060551970342E-4	TGTGCTCTTCCGGCCACTGGTTGGTTCAAGATATTT	CALPATGWFKIF	TRGV2	.	TRGJP1	4	-1	-1	13
15	1.373060551970342E-4	TGTGCTGCGTGGGCCCGATATTATAAGAAACTCTTT	CAAWARYYKKLF	TRGV10	.	TRGJ1	12	-1	-1	18
15	1.373060551970342E-4	TGTGCTGCGTGGGATTCCCTGTGGTTCAAGATATTT	CAAWDSLWFKIF	TRGV10	.	TRGJP1	15	-1	-1	21
15	1.373060551970342E-4	TGTGCCACCTGGGTCCTGGGGTATAAGAAACTCTTT	CATWVLGYKKLF	TRGV2	.	TRGJ1	12	-1	-1	21
15	1.373060551970342E-4	TGTGCCACCTGGGATGGGCCGGACGAGAAACTCTTT	CATWDGPDEKLF	TRGV4	.	TRGJ1	19	-1	-1	25
15	1.373060551970342E-4	TGTGCCACCTGGGATAGGCAGCATAAGAAACTCTTT	CATWDRQHKKLF	TRGV8	.	TRGJ1	18	-1	-1	22
15	1.373060551970342E-4	TGTGCCACCTGGGACTTCTATTATAAGAAACTCTTT	CATWDFYYKKLF	TRGV8	.	TRGJ1	13	-1	-1	18
15	1.373060551970342E-4	TGTGCCACCTGGGACTATTATTATAAGAAACTCTTT	CATWDYYYKKLF	TRGV4	.	TRGJ1	13	-1	-1	16
15	1.373060551970342E-4	TGTGCCACCTGGGACGCTTATTATAAGAAACTCTTT	CATWDAYYKKLF	TRGV2	.	TRGJ1	15	-1	-1	17
15	1.373060551970342E-4	TGTGCCACCTGGGACGGACATTATAAGAAACTCTTT	CATWDGHYKKLF	TRGV2	.	TRGJ1	16	-1	-1	19
15	1.373060551970342E-4	TGTGCCACCTGGGACACCTATTATAAGAAACTCTTT	CATWDTYYKKLF	TRGV3	.	TRGJ1	15	-1	-1	18
15	1.373060551970342E-4	TGTGCCACCTGGGAATGGTATTATAAGAAACTCTTT	CATWEWYYKKLF	TRGV4	.	TRGJ1	17	-1	-1	18
15	1.373060551970342E-4	TGTGCTGCGTGGGATTCAAGGTTCAAGATATTT	CAAWDSRFKIF	TRGV10	.	TRGJP1	15	-1	-1	19
15	1.373060551970342E-4	TGTGCCTCAAAACTTTATTATAAGAAACTCTTT	CASKLYYKKLF	TRGV2	.	TRGJ1	5	-1	-1	14
15	1.373060551970342E-4	TGTGCCACCTGGGATTACTATAAGAAACTCTTT	CATWDYYKKLF	TRGV4	.	TRGJ1	14	-1	-1	13
15	1.373060551970342E-4	TGTGCCACCTGGGATGGGCCAGGGAAACTCTTT	CATWDGPGKLF	TRGV4	.	TRGJ1	19	-1	-1	23
15	1.373060551970342E-4	TGTGCCACCTGGGATAGGCCTGGGAAACTCTTT	CATWDRPGKLF	TRGV8	.	TRGJ1	20	-1	-1	23
15	1.373060551970342E-4	TGTGCCACCTGGGATAACTATAAGAAACTCTTT	CATWDNYKKLF	TRGV8	.	TRGJ1	15	-1	-1	18
15	1.373060551970342E-4	TGTGCCACCTGGGATAAGAGAAAGAAACTCTTT	CATWDKRKKLF	TRGV8	.	TRGJ1	15	-1	-1	21
15	1.373060551970342E-4	TGTGCCACCTGGGACGGCAATAAGAAACTCTTT	CATWDGNKKLF	TRGV2	.	TRGJ1	16	-1	-1	19
15	1.373060551970342E-4	TGTGCCACCTGGAAACCGAATAAGAAACTCTTT	CATWKPNKKLF	TRGV4	.	TRGJ1	11	-1	-1	19
15	1.373060551970342E-4	TGTGCCACCCCTCGTCGTTATAAGAAACTCTTT	CATPRRYKKLF	TRGV4	.	TRGJ1	8	-1	-1	17
15	1.373060551970342E-4	TGTGCCACCCGAGGAGGTTATAAGAAACTCTTT	CATRGGYKKLF	TRGV5	.	TRGJ1	8	-1	-1	17
15	1.373060551970342E-4	TGTGCCACCGGGAGGTATTATAAGAAACTCTTT	CATGRYYKKLF	TRGV4	.	TRGJ1	12	-1	-1	15
15	1.373060551970342E-4	TGTGCCACCAGGATCTATTATAAGAAACTCTTT	CATRIYYKKLF	TRGV5	.	TRGJ1	11	-1	-1	15
15	1.373060551970342E-4	TGTGCTGCGTGGGGATGGTTCAAGATATTT	CAAWGWFKIF	TRGV10	.	TRGJP1	12	-1	-1	12
15	1.373060551970342E-4	TGTGCTGCGATCGGTTGGTTCAAGATATTT	CAAIGWFKIF	TRGV10	.	TRGJP1	8	-1	-1	12
15	1.373060551970342E-4	TGTGCCACCTGTGGATGGATCAAGACGTTT	CATCGWIKTF	TRGV8	.	TRGJP2	15	-1	-1	15
15	1.373060551970342E-4	TGTGCCACCTGGGTTAGTGGGAAACTCTTT	CATWVSGKLF	TRGV8	.	TRGJ1	16	-1	-1	20
15	1.373060551970342E-4	TGTGCCACCTGGGATGGGGAGAAACTCTTT	CATWDGEKLF	TRGV4	.	TRGJ2	17	-1	-1	19
15	1.373060551970342E-4	TGTGCCACCTGGGACATAGAGAAACTCTTT	CATWDIEKLF	TRGV8	.	TRGJ1	13	-1	-1	15
15	1.373060551970342E-4	TGTGCCACCTGGGAGGGGAAGAAACTCTTT	CATWEGKKLF	TRGV4	.	TRGJ1	17	-1	-1	18
15	1.373060551970342E-4	TGTGCCACCTGGGAAGCCAAGAAACTCTTT	CATWEAKKLF	TRGV4	.	TRGJ1	13	-1	-1	18
15	1.373060551970342E-4	TGTGCCACCTGGGAAGGTTTGAAACTCTTT	CATWEGLKLF	TRGV7	.	TRGJ1	16	-1	-1	20
15	1.373060551970342E-4	TGTGCCACCCTTTATTATAAGAAACTCTTT	CATLYYKKLF	TRGV4	.	TRGJ1	8	-1	-1	11
15	1.373060551970342E-4	TGTGCCACCTGGGTAATGGAACTCTTT	CATWVMELF	TRGV4	.	TRGJ1	12	-1	-1	19
15	1.373060551970342E-4	TGTGCCACCTGGGATGAGAAACTCTTT	CATWDEKLF	TRGV4	.	TRGJ1	15	-1	-1	13
15	1.373060551970342E-4	TGTGCCACCGGGAATAAGAAACTCTTT	CATGNKKLF	TRGV4	.	TRGJ1	12	-1	-1	13
15	1.373060551970342E-4	TGTGCCACCAGTTATAAGAAACTCTTT	CATSYKKLF	TRGV4	.	TRGJ1	8	-1	-1	11
15	1.373060551970342E-4	TGTGCCACGGGGGGGAAACTCTTT	CATGGKLF	TRGV4	.	TRGJ1	7	-1	-1	14
15	1.373060551970342E-4	TGTGCCAATAAGAAACTCTTT	CANKKLF	TRGV4	.	TRGJ1	6	-1	-1	7
14	1.2815231818389858E-4	TGTGCCACCTGGGATTTCCATCCATACGTGGGAGGGTCGACTTGTTATTATAAGAAACTCTTT	CATWDFHPYVGGSTCYYKKLF	TRGV8	.	TRGJ1	14	-1	-1	44
14	1.2815231818389858E-4	TGTGCCACCTGGGATTTTCGGGGGAAAATATTACCCGGACCTAAGAAACTCTTT	CATWDFRGKILPGPKKLF	TRGV8	.	TRGJ1	14	-1	-1	41
14	1.2815231818389858E-4	TGTGCCACCTGGGACAGGAGCCCCTCTTACTCAGCAGGGTATAAGAAACTCTTT	CATWDRSPSYSAGYKKLF	TRGV3	.	TRGJ1	17	-1	-1	39
14	1.2815231818389858E-4	TGTGCTGCGTGGGACCCTACCGCATATACCACTGGTTGGTTCAAGATATTT	CAAWDPTAYTTGWFKIF	TRGV10	.	TRGJP1	13	-1	-1	23
14	1.2815231818389858E-4	TGTGCTGCGTGGGACGTCCCCTCTCAGTCAAATTATTATAAGAAACTCTTT	CAAWDVPSQSNYYKKLF	TRGV10	.	TRGJ1	13	-1	-1	27
14	1.2815231818389858E-4	TGTGCCACCTGGGATAGATACGGAGAGTTGGGCAAAAAAATCAAGGTATTT	CATWDRYGELGKKIKVF	TRGV8	.	TRGJP	16	-1	-1	23
14	1.2815231818389858E-4	TGTGCCACCTGGGACACACCCTCCACGGACCTTTATTATAAGAAACTCTTT	CATWDTPSTDLYYKKLF	TRGV7	.	TRGJ1	15	-1	-1	32
14	1.2815231818389858E-4	TGTGCCACCTGGTTTTACAAGGGGCCAATTTATTATAAGAAACTCTTT	CATWFYKGPIYYKKLF	TRGV8	.	TRGJ1	11	-1	-1	29
14	1.2815231818389858E-4	TGTGCCACCTGGGGGGTCTGGGAGTTGGGCAAAAAAATCAAGGTATTT	CATWGVWELGKKIKVF	TRGV4	.	TRGJP	12	-1	-1	21
14	1.2815231818389858E-4	TGTGCCACCTGGGATGGTGCTCCTAGTAGTGATTGGATCAAGACGTTT	CATWDGAPSSDWIKTF	TRGV4	.	TRGJP2	16	-1	-1	23
14	1.2815231818389858E-4	TGTGCCACCTGGGATGGGCCTCTCGGTTCGTGGTATAAGAAACTCTTT	CATWDGPLGSWYKKLF	TRGV4	.	TRGJ1	19	-1	-1	33
14	1.2815231818389858E-4	TGTGCCACCTGGGATAAGTTGAGTAGGTGGAATTATAAGAAACTCTTT	CATWDKLSRWNYKKLF	TRGV8	.	TRGJ1	15	-1	-1	31
14	1.2815231818389858E-4	TGTGCCACCTGGGACGGCCAAGAGTTGGGCAAAAAAATCAAGGTATTT	CATWDGQELGKKIKVF	TRGV2	.	TRGJP	16	-1	-1	15
14	1.2815231818389858E-4	TGTGCCACCTGGGACGGGCACAATAGTAGTGATTGGATCAAGACGTTT	CATWDGHNSSDWIKTF	TRGV2	.	TRGJP2	18	-1	-1	22
14	1.2815231818389858E-4	TGTGCCACCTGGGACAGGCCAATTGCCACTGGTTGGTTCAAGATATTT	CATWDRPIATGWFKIF	TRGV5	.	TRGJP1	19	-1	-1	25
14	1.2815231818389858E-4	TGTGCCACCCCCTCTATATACCATACCACTGGTTGGTTCAAGATATTT	CATPSIYHTTGWFKIF	TRGV8	.	TRGJP1	8	-1	-1	22
14	1.2815231818389858E-4	TGTGCTGCGTGGGCAAGATGGACCACTGGTTGGTTCAAGATATTT	CAAWARWTTGWFKIF	TRGV10	.	TRGJP1	12	-1	-1	21
14	1.2815231818389858E-4	TGTGCTGCGTGGGATTTCGGGGGCACTGGTTGGTTCAAGATATTT	CAAWDFGGTGWFKIF	TRGV10	.	TRGJP1	18	-1	-1	23
14	1.2815231818389858E-4	TGTGCTGCGTGGGATTTCGGGATCACTGGTTGGTTCAAGATATTT	CAAWDFGITGWFKIF	TRGV10	.	TRGJP1	18	-1	-1	23
14	1.2815231818389858E-4	TGTGCTGCGTGGGATTCAATTACCACTGGTTGGTTCAAGATATTT	CAAWDSITTGWFKIF	TRGV10	.	TRGJP1	15	-1	-1	20
14	1.2815231818389858E-4	TGTGCTGCGTGGGATTGGGGGGCCACTGGTTGGTTCAAGATATTT	CAAWDWGATGWFKIF	TRGV10	.	TRGJP1	15	-1	-1	22
14	1.2815231818389858E-4	TGTGCCACCTGGGCCAAACCCGGATGGTATTATAAGAAACTCTTT	CATWAKPGWYYKKLF	TRGV2	.	TRGJ1	12	-1	-1	27
14	1.2815231818389858E-4	TGTGCCACCTGGGATGGGCCGAGGACTGGTTGGTTCAAGATATTT	CATWDGPRTGWFKIF	TRGV4	.	TRGJP1	19	-1	-1	24
14	1.2815231818389858E-4	TGTGCCACCTGGGACCTATATACCACTGGTTGGTTCAAGATATTT	CATWDLYTTGWFKIF	TRGV8	.	TRGJP1	13	-1	-1	16
14	1.2815231818389858E-4	TGTGCCACCTGGGACCCCAATACCACTGGTTGGTTCAAGATATTT	CATWDPNTTGWFKIF	TRGV4	.	TRGJP1	13	-1	-1	19
14	1.2815231818389858E-4	TGTGCCACCTGGGACCGCTATACCACTGGTTGGTTCAAGATATTT	CATWDRYTTGWFKIF	TRGV4	.	TRGJP1	13	-1	-1	18
14	1.2815231818389858E-4	TGTGCCACCTGGGACGGCCCATCGAATTATTATAAGAAACTCTTT	CATWDGPSNYYKKLF	TRGV2	.	TRGJ1	22	-1	-1	21
14	1.2815231818389858E-4	TGTGCCACCTGGGACGGGCTTAAGGATTATTATAAGAAACTCTTT	CATWDGLKDYYKKLF	TRGV2	.	TRGJ1	18	-1	-1	25
14	1.2815231818389858E-4	TGTGCCACCTGGGACGGGCTACCTCGAGCTTGGTTCAAGATATTT	CATWDGLPRAWFKIF	TRGV2	.	TRGJP1	18	-1	-1	29
14	1.2815231818389858E-4	TGTGCTGCGTGGGATAGCCTGAATTATTATAAGAAACTCTTT	CAAWDSLNYYKKLF	TRGV10	.	TRGJ1	14	-1	-1	20
14	1.2815231818389858E-4	TGTGCTGCGTGGGACTCTTTAGATTATTATAAGAAACTCTTT	CAAWDSLDYYKKLF	TRGV10	.	TRGJ1	13	-1	-1	22
14	1.2815231818389858E-4	TGTGCTGCGTGGGAAACCCTGAATTATTATAAGAAACTCTTT	CAAWETLNYYKKLF	TRGV10	.	TRGJ1	13	-1	-1	20
14	1.2815231818389858E-4	TGTGCCACCTGGGCCCGAGGGGGCGATTGGATCAAGACGTTT	CATWARGGDWIKTF	TRGV8	.	TRGJP2	12	-1	-1	24
14	1.2815231818389858E-4	TGTGCCACCTGGGATCGGATGGATTATTATAAGAAACTCTTT	CATWDRMDYYKKLF	TRGV4	.	TRGJ1	17	-1	-1	22
14	1.2815231818389858E-4	TGTGCCACCTGGGATCAGGTTAGTGATTGGATCAAGACGTTT	CATWDQVSDWIKTF	TRGV4	.	TRGJP2	14	-1	-1	20
14	1.2815231818389858E-4	TGTGCCACCTGGGATGGGCCGGGGTATTATAAGAAACTCTTT	CATWDGPGYYKKLF	TRGV4	.	TRGJ1	19	-1	-1	24
14	1.2815231818389858E-4	TGTGCCACCTGGGATGGACGATTTGATTATAAGAAACTCTTT	CATWDGRFDYKKLF	TRGV4	.	TRGJ1	16	-1	-1	18
14	1.2815231818389858E-4	TGTGCCACCTGGGACGGCCACTATTATTATAAGAAACTCTTT	CATWDGHYYYKKLF	TRGV2	.	TRGJ1	16	-1	-1	22
14	1.2815231818389858E-4	TGTGCCACCTGGGACGGGCTAGGCTATTATAAGAAACTCTTT	CATWDGLGYYKKLF	TRGV2	.	TRGJ1	18	-1	-1	24
14	1.2815231818389858E-4	TGTGCCACCTGGGACGGGCCTTATTGCATCAAGAAACTCTTT	CATWDGPYCIKKLF	TRGV2	.	TRGJ1	19	-1	-1	30
14	1.2815231818389858E-4	TGTGCCACCTGGGACGGGCCGGGGGATTATAAGAAACTCTTT	CATWDGPGDYKKLF	TRGV2	.	TRGJ1	19	-1	-1	25
14	1.2815231818389858E-4	TGTGCCACCTGGGACGGGCGTAGGTATTATAAGAAACTCTTT	CATWDGRRYYKKLF	TRGV2	.	TRGJ1	18	-1	-1	24
14	1.2815231818389858E-4	TGTGCCACCTGGGACGGGCGAGAATATTATAAGAAACTCTTT	CATWDGREYYKKLF	TRGV2	.	TRGJ1	18	-1	-1	21
14	1.2815231818389858E-4	TGTGCCACCTGGGACGGGATGGAGTATTATAAGAAACTCTTT	CATWDGMEYYKKLF	TRGV2	.	TRGJ1	17	-1	-1	24
14	1.2815231818389858E-4	TGTGCCACCTGGGACGGGATAAATTATTATAAGAAACTCTTT	CATWDGINYYKKLF	TRGV2	.	TRGJ1	17	-1	-1	21
14	1.2815231818389858E-4	TGTGCCACCTGGGACATGGGGAATTATTATAAGAAACTCTTT	CATWDMGNYYKKLF	TRGV3	.	TRGJ1	15	-1	-1	20
14	1.2815231818389858E-4	TGTGCCACCTGGGACAGTCTGAATTATTATAAGAAACTCTTT	CATWDSLNYYKKLF	TRGV5	.	TRGJ1	16	-1	-1	20
14	1.2815231818389858E-4	TGTGCCACCTGGGACAGGCCCCGTTATTATAAGAAACTCTTT	CATWDRPRYYKKLF	TRGV3	.	TRGJ1	19	-1	-1	23
14	1.2815231818389858E-4	TGTGCCACCTGGGACAGGCCGGGAGTAGATAAGAAACTCTTT	CATWDRPGVDKKLF	TRGV7	.	TRGJ1	19	-1	-1	28
14	1.2815231818389858E-4	TGTGCCACCTGGGACAGGCCGGAAGATTATAAGAAACTCTTT	CATWDRPEDYKKLF	TRGV5	.	TRGJ1	19	-1	-1	25
14	1.2815231818389858E-4	TGTGCCACCTGGGACAGGCGTCGGTATTATAAGAAACTCTTT	CATWDRRRYYKKLF	TRGV3	.	TRGJ1	18	-1	-1	24
14	1.2815231818389858E-4	TGTGCCACCTGGGACAGGCATTTCGGTTATAAGAAACTCTTT	CATWDRHFGYKKLF	TRGV3	.	TRGJ1	18	-1	-1	26
14	1.2815231818389858E-4	TGTGCCACCTGGGACAGAAGGGGGCTTTATAAGAAACTCTTT	CATWDRRGLYKKLF	TRGV3	.	TRGJ1	16	-1	-1	26
14	1.2815231818389858E-4	TGTGCCACCTGGGAAGGAGAGAGTGATTGGATCAAGACGTTT	CATWEGESDWIKTF	TRGV3	.	TRGJP2	16	-1	-1	21
14	1.2815231818389858E-4	TGTGCTGCGTCTGAGTGTAGTGATTGGATCAAGACGTTT	CAASECSDWIKTF	TRGV10	.	TRGJP2	9	-1	-1	16
14	1.2815231818389858E-4	TGTGCTGCGTGGGATCCCACCTTCCGGTTCAAGATATTT	CAAWDPTFRFKIF	TRGV10	.	TRGJP1	14	-1	-1	25
14	1.2815231818389858E-4	TGTGCTGCGTGGGATATTAATTATTATAAGAAACTCTTT	CAAWDINYYKKLF	TRGV10	.	TRGJ1	14	-1	-1	18
14	1.2815231818389858E-4	TGTGCCACCTGGCTCCAGGTCGGTTATAAGAAACTCTTT	CATWLQVGYKKLF	TRGV4	.	TRGJ1	11	-1	-1	23
14	1.2815231818389858E-4	TGTGCCACCTGGGTCCTCAATTATTATAAGAAACTCTTT	CATWVLNYYKKLF	TRGV4	.	TRGJ1	12	-1	-1	18
14	1.2815231818389858E-4	TGTGCCACCTGGGTCAGGAATTATTATAAGAAACTCTTT	CATWVRNYYKKLF	TRGV2	.	TRGJ1	12	-1	-1	17
14	1.2815231818389858E-4	TGTGCCACCTGGGTCAAGAATTATTATAAGAAACTCTTT	CATWVKNYYKKLF	TRGV3	.	TRGJ1	15	-1	-1	17
14	1.2815231818389858E-4	TGTGCCACCTGGGTGCGTAGTGATTGGATCAAGACGTTT	CATWVRSDWIKTF	TRGV8	.	TRGJP2	12	-1	-1	16
14	1.2815231818389858E-4	TGTGCCACCTGGGATTGGGGATATTATAAGAAACTCTTT	CATWDWGYYKKLF	TRGV8	.	TRGJ1	17	-1	-1	21
14	1.2815231818389858E-4	TGTGCCACCTGGGATGGTTATTATTATAAGAAACTCTTT	CATWDGYYYKKLF	TRGV4	.	TRGJ1	16	-1	-1	19
14	1.2815231818389858E-4	TGTGCCACCTGGGATGGGCCTAGTTATAAGAAACTCTTT	CATWDGPSYKKLF	TRGV4	.	TRGJ1	19	-1	-1	23
14	1.2815231818389858E-4	TGTGCCACCTGGGATGGGCCAGAATATAAGAAACTCTTT	CATWDGPEYKKLF	TRGV4	.	TRGJ1	19	-1	-1	24
14	1.2815231818389858E-4	TGTGCCACCTGGGATGAGAATTATTATAAGAAACTCTTT	CATWDENYYKKLF	TRGV8	.	TRGJ1	14	-1	-1	17
14	1.2815231818389858E-4	TGTGCCACCTGGGATAGACCGGATTATAAGAAACTCTTT	CATWDRPDYKKLF	TRGV8	.	TRGJ1	19	-1	-1	22
14	1.2815231818389858E-4	TGTGCCACCTGGGATAAGTGGTATTATAAGAAACTCTTT	CATWDKWYYKKLF	TRGV4	.	TRGJ1	14	-1	-1	21
14	1.2815231818389858E-4	TGTGCCACCTGGGACCGCCCTTATTATAAGAAACTCTTT	CATWDRPYYKKLF	TRGV7	.	TRGJ1	20	-1	-1	20
14	1.2815231818389858E-4	TGTGCCACCTGGGACGGTAGTGATTGGATCAAGACGTTT	CATWDGSDWIKTF	TRGV2	.	TRGJP2	16	-1	-1	16
14	1.2815231818389858E-4	TGTGCCACCTGGGACGGGCGCTATTATAAGAAACTCTTT	CATWDGRYYKKLF	TRGV2	.	TRGJ1	18	-1	-1	21
14	1.2815231818389858E-4	TGTGCCACCTGGGACGGGCGGGATTATAAGAAACTCTTT	CATWDGRDYKKLF	TRGV2	.	TRGJ1	18	-1	-1	22
14	1.2815231818389858E-4	TGTGCCACCTGGGACAGGTATGGTTGGTTCAAGATATTT	CATWDRYGWFKIF	TRGV3	.	TRGJP1	17	-1	-1	20
14	1.2815231818389858E-4	TGTGCCACCTGGGACAGGCTTGGCTATAAGAAACTCTTT	CATWDRLGYKKLF	TRGV3	.	TRGJ1	21	-1	-1	24
14	1.2815231818389858E-4	TGTGCCACCTGGGACAGGGGATATTATAAGAAACTCTTT	CATWDRGYYKKLF	TRGV7	.	TRGJ1	17	-1	-1	21
14	1.2815231818389858E-4	TGTGCCACCCGTGAGGTTTTCTCTTATAAGAAACTCTTT	CATREVFSYKKLF	TRGV4	.	TRGJ1	8	-1	-1	23
14	1.2815231818389858E-4	TGTGCCACCCGCCCCTGGGATGGTTGGTTCAAGATATTT	CATRPWDGWFKIF	TRGV3	.	TRGJP1	8	-1	-1	20
14	1.2815231818389858E-4	TGTGCCACCTGGGATGGGCCTTATAAGAAACTCTTT	CATWDGPYKKLF	TRGV8	.	TRGJ1	20	-1	-1	20
14	1.2815231818389858E-4	TGTGCCACCTGGGATGGAGGAGAAAAGAAACTCTTT	CATWDGGEKKLF	TRGV4	.	TRGJ1	16	-1	-1	24
14	1.2815231818389858E-4	TGTGCCACCTGGGATACTGGTTGGTTCAAGATATTT	CATWDTGWFKIF	TRGV8	.	TRGJP1	15	-1	-1	15
14	1.2815231818389858E-4	TGTGCCACCTGGGATACATTAAGGGAGAAACTCTTT	CATWDTLREKLF	TRGV4	.	TRGJ2	14	-1	-1	25
14	1.2815231818389858E-4	TGTGCCACCTGGGATAGGGATTATAAGAAACTCTTT	CATWDRDYKKLF	TRGV8	.	TRGJ1	17	-1	-1	19
14	1.2815231818389858E-4	TGTGCCACCTGGGATAAGGATTATAAGAAACTCTTT	CATWDKDYKKLF	TRGV8	.	TRGJ1	15	-1	-1	19
14	1.2815231818389858E-4	TGTGCCACCTGGGACTTGGATTATAAGAAACTCTTT	CATWDLDYKKLF	TRGV7	.	TRGJ1	14	-1	-1	19
14	1.2815231818389858E-4	TGTGCCACCTGGGACGAGGTTTATAAGAAACTCTTT	CATWDEVYKKLF	TRGV5	.	TRGJ1	18	-1	-1	20
14	1.2815231818389858E-4	TGTGCCACCTGGGACATGTGTTATAAGAAACTCTTT	CATWDMCYKKLF	TRGV3	.	TRGJ1	15	-1	-1	20
14	1.2815231818389858E-4	TGTGCCACCTGGGACATAGATTATAAGAAACTCTTT	CATWDIDYKKLF	TRGV5	.	TRGJ1	15	-1	-1	19
14	1.2815231818389858E-4	TGTGCCACCTGGGACAAGAATTATAAGAAACTCTTT	CATWDKNYKKLF	TRGV3	.	TRGJ1	15	-1	-1	19
14	1.2815231818389858E-4	TGTGCCACCTGGGAGGATTATTATAAGAAACTCTTT	CATWEDYYKKLF	TRGV4	.	TRGJ1	13	-1	-1	16
14	1.2815231818389858E-4	TGTGCCACCCCCTGGGGGGTGAAGGAGAAACTCTTT	CATPWGVKEKLF	TRGV3	.	TRGJ1	8	-1	-1	25
14	1.2815231818389858E-4	TGTGCCACCCGGCCCGGCTATTATAAGAAACTCTTT	CATRPGYYKKLF	TRGV4	.	TRGJ1	11	-1	-1	18
14	1.2815231818389858E-4	TGTGCCACCCGAGTGAATTATTATAAGAAACTCTTT	CATRVNYYKKLF	TRGV4	.	TRGJ1	8	-1	-1	14
14	1.2815231818389858E-4	TGTGCCACGACGGTCGGGCATTATAAGAAACTCTTT	CATTVGHYKKLF	TRGV8	.	TRGJ1	7	-1	-1	19
14	1.2815231818389858E-4	TGTGCCACCTTGTATTATTATAAGAAACTCTTT	CATLYYYKKLF	TRGV3	.	TRGJ1	9	-1	-1	13
14	1.2815231818389858E-4	TGTGCCACCTGGCCCATCCCAAAGAAACTCTTT	CATWPIPKKLF	TRGV8	.	TRGJ1	11	-1	-1	21
14	1.2815231818389858E-4	TGTGCCACCTGGGGTTTTGGTAAGAAACTCTTT	CATWGFGKKLF	TRGV4	.	TRGJ1	12	-1	-1	20
14	1.2815231818389858E-4	TGTGCCACCTGGGGCCATTATAAGAAACTCTTT	CATWGHYKKLF	TRGV4	.	TRGJ1	12	-1	-1	16
14	1.2815231818389858E-4	TGTGCCACCTGGGGCGCCAATAAGAAACTCTTT	CATWGANKKLF	TRGV5P	.	TRGJ1	14	-1	-1	19
14	1.2815231818389858E-4	TGTGCCACCTGGGATGGCGCTAAGAAACTCTTT	CATWDGAKKLF	TRGV4	.	TRGJ1	16	-1	-1	20
14	1.2815231818389858E-4	TGTGCCACCTGGGATAGAGATAAGAAACTCTTT	CATWDRDKKLF	TRGV8	.	TRGJ1	16	-1	-1	19
14	1.2815231818389858E-4	TGTGCCACCTGGGAATATTATAAGAAACTCTTT	CATWEYYKKLF	TRGV2	.	TRGJ1	13	-1	-1	12
14	1.2815231818389858E-4	TGTGCCACCAAGAATTATTATAAGAAACTCTTT	CATKNYYKKLF	TRGV3	.	TRGJ1	8	-1	-1	11
14	1.2815231818389858E-4	TGTGCCACCAAAGGCTATTATAAGAAACTCTTT	CATKGYYKKLF	TRGV4	.	TRGJ1	8	-1	-1	15
14	1.2815231818389858E-4	TGTGCCAGAGGATATTATTATAAGAAACTCTTT	CARGYYYKKLF	TRGV4	.	TRGJ1	6	-1	-1	13
14	1.2815231818389858E-4	TGTAGGGGTCTGAATTATTATAAGAAACTCTTT	CRGLNYYKKLF	TRGV4	.	TRGJ1	2	-1	-1	11
14	1.2815231818389858E-4	TGTGCCACCTGGCCTAATAAGAAACTCTTT	CATWPNKKLF	TRGV8	.	TRGJ2	11	-1	-1	16
14	1.2815231818389858E-4	TGTGCCACCTGGGGCTTTAAGAAACTCTTT	CATWGFKKLF	TRGV3	.	TRGJ1	12	-1	-1	17
14	1.2815231818389858E-4	TGTGCCACCTGGGATTGTAAGAAACTCTTT	CATWDCKKLF	TRGV8	.	TRGJ1	14	-1	-1	13
14	1.2815231818389858E-4	TGTGCCACCTGGGACAGCGGGAAACTCTTT	CATWDSGKLF	TRGV5	.	TRGJ1	16	-1	-1	20
14	1.2815231818389858E-4	TGTGCCACCTGGAATTATAAGAAACTCTTT	CATWNYKKLF	TRGV4	.	TRGJ1	14	-1	-1	13
14	1.2815231818389858E-4	TGTGCCACCTGGGACAAGAAACTCTTT	CATWDKKLF	TRGV5	.	TRGJ1	15	-1	-1	15
14	1.2815231818389858E-4	TGTGCCACCGCTTATAAGAAACTCTTT	CATAYKKLF	TRGV8	.	TRGJ1	8	-1	-1	11
14	1.2815231818389858E-4	TGTGCCACCGGTTATAAGAAACTCTTT	CATGYKKLF	TRGV8	.	TRGJ1	8	-1	-1	11
14	1.2815231818389858E-4	TGTGCGCCTAATTGGTTCAAGATATTT	CAPNWFKIF	TRGV10	.	TRGJP1	4	-1	-1	11
14	1.2815231818389858E-4	TGTGCTGCGCGGAAGATATTT	CAARKIF	TRGV10	.	TRGJP1	11	-1	-1	12
13	1.1899858117076296E-4	TGTGCCACCTGGGACGGGCGTCGGTTCCCCCGGCACGTTAACACTGGTTGGTTCAAGATATTT	CATWDGRRFPRHVNTGWFKIF	TRGV2	.	TRGJP1	18	-1	-1	38
13	1.1899858117076296E-4	TGTGCCACCTGGTTCCGTCTCACGGGGCGGGGAGGTGGTTATAAGAAACTCTTT	CATWFRLTGRGGGYKKLF	TRGV4	.	TRGJ1	11	-1	-1	38
13	1.1899858117076296E-4	TGTGCCACCTGGGCCCCCAGTGGGGTATATAGTAGTGATTGGATCAAGACGTTT	CATWAPSGVYSSDWIKTF	TRGV4	.	TRGJP2	12	-1	-1	25
13	1.1899858117076296E-4	TGTGCCACCTGGGACGGGCCTATGGATCCACTTAGTGATTGGATCAAGACGTTT	CATWDGPMDPLSDWIKTF	TRGV2	.	TRGJP2	19	-1	-1	32
13	1.1899858117076296E-4	TGTGCCACCTGGGACAGGCCGGGATCCAATGCCGATTATTATAAGAAACTCTTT	CATWDRPGSNADYYKKLF	TRGV3	.	TRGJ1	19	-1	-1	34
13	1.1899858117076296E-4	TGTGCTGCGTGGGATTATGGGGTAGGGTGTTTTTATTATAAGAAACTCTTT	CAAWDYGVGCFYYKKLF	TRGV10	.	TRGJ1	16	-1	-1	32
13	1.1899858117076296E-4	TGTGCCACCTGGGATCGCGTGATTCGGACAGAGGGTTATAAGAAACTCTTT	CATWDRVIRTEGYKKLF	TRGV8	.	TRGJ1	14	-1	-1	35
13	1.1899858117076296E-4	TGTGCCACCTGGGATGGAGTATGGGATACCACTGGTTGGTTCAAGATATTT	CATWDGVWDTTGWFKIF	TRGV4	.	TRGJP1	16	-1	-1	25
13	1.1899858117076296E-4	TGTGCCACCTGGGACTCGGGCGAGGTCGGGGATTATTATAAGAAACTCTTT	CATWDSGEVGDYYKKLF	TRGV7	.	TRGJ1	14	-1	-1	31
13	1.1899858117076296E-4	TGTGCTGCGTGGCTTAGGGGAAATACCACTGGTTGGTTCAAGATATTT	CAAWLRGNTTGWFKIF	TRGV10	.	TRGJP1	11	-1	-1	22
13	1.1899858117076296E-4	TGTGCTGCGTGGGATTCGCCCCATACCACTGGTTGGTTCAAGATATTT	CAAWDSPHTTGWFKIF	TRGV10	.	TRGJP1	15	-1	-1	22
13	1.1899858117076296E-4	TGTGCCACCTCGACGATCCCGACAAACCGATATTATAAGAAACTCTTT	CATSTIPTNRYYKKLF	TRGV3	.	TRGJ1	9	-1	-1	30
13	1.1899858117076296E-4	TGTGCCACCTGGGATGGGCGGCGTTCGAATTATTATAAGAAACTCTTT	CATWDGRRSNYYKKLF	TRGV4	.	TRGJ1	18	-1	-1	23
13	1.1899858117076296E-4	TGTGCCACCTGGGATGGGACCTTAAAACCTGGTTGGTTCAAGATATTT	CATWDGTLKPGWFKIF	TRGV4	.	TRGJP1	20	-1	-1	28
13	1.1899858117076296E-4	TGTGCCACCTGGGACGCCCACTATAGTAGTGATTGGATCAAGACGTTT	CATWDAHYSSDWIKTF	TRGV2	.	TRGJP2	15	-1	-1	21
13	1.1899858117076296E-4	TGTGCCACCTGGGACGGAGGGGGGACCACTGGTTGGTTCAAGATATTT	CATWDGGGTTGWFKIF	TRGV2	.	TRGJP1	16	-1	-1	24
13	1.1899858117076296E-4	TGTGCCACCTGGGACAGGCGCCCTTTGGGGGGGTATAAGAAACTCTTT	CATWDRRPLGGYKKLF	TRGV7	.	TRGJ1	18	-1	-1	33
13	1.1899858117076296E-4	TGTGCCACCTGGGACAGGCGGGGGGAGAATTATTATAAGAAACTCTTT	CATWDRRGENYYKKLF	TRGV5	.	TRGJ1	18	-1	-1	26
13	1.1899858117076296E-4	TGTGCCACCTGGGACAGGCATTTGACCACTGGTTGGTTCAAGATATTT	CATWDRHLTTGWFKIF	TRGV3	.	TRGJP1	18	-1	-1	24
13	1.1899858117076296E-4	TGTGCCACCTGGGACAGGCAATATAGTAGTGATTGGATCAAGACGTTT	CATWDRQYSSDWIKTF	TRGV3	.	TRGJP2	18	-1	-1	20
13	1.1899858117076296E-4	TGTGCTGCGTGGGATTACTATACCACTGGTTGGTTCAAGATATTT	CAAWDYYTTGWFKIF	TRGV10	.	TRGJP1	25	-1	-1	18
13	1.1899858117076296E-4	TGTGCTGCGTGGGATCCCCCCTACAATTATTATAAGAAACTCTTT	CAAWDPPYNYYKKLF	TRGV10	.	TRGJ1	14	-1	-1	24
13	1.1899858117076296E-4	TGTGCTGCGTGGGATAAATCAAAGGGTGGTTGGTTCAAGATATTT	CAAWDKSKGGWFKIF	TRGV10	.	TRGJP1	14	-1	-1	26
13	1.1899858117076296E-4	TGTGCTGCGTGGGACTCCCCATTTATTTTTTATAAGAAACTCTTT	CAAWDSPFIFYKKLF	TRGV10	.	TRGJ1	13	-1	-1	26
13	1.1899858117076296E-4	TGTGCCACCTGGGGCGTGACCCCAAATTATTATAAGAAACTCTTT	CATWGVTPNYYKKLF	TRGV2	.	TRGJ1	15	-1	-1	24
13	1.1899858117076296E-4	TGTGCCACCTGGGATCCCGCCTCGAATTATTATAAGAAACTCTTT	CATWDPASNYYKKLF	TRGV4	.	TRGJ2	14	-1	-1	21
13	1.1899858117076296E-4	TGTGCCACCTGGGATGGGCCAAAGGGAGATTATAAGAAACTCTTT	CATWDGPKGDYKKLF	TRGV4	.	TRGJ1	19	-1	-1	28
13	1.1899858117076296E-4	TGTGCCACCTGGGATGGGCGCGGGAGGGGTTATAAGAAACTCTTT	CATWDGRGRGYKKLF	TRGV4	.	TRGJ1	18	-1	-1	29
13	1.1899858117076296E-4	TGTGCCACCTGGGATGGGGGTAAGGGGGATTATAAGAAACTCTTT	CATWDGGKGDYKKLF	TRGV4	.	TRGJ1	17	-1	-1	28
13	1.1899858117076296E-4	TGTGCCACCTGGGATATGTTTAGCGGCCATTATAAGAAACTCTTT	CATWDMFSGHYKKLF	TRGV8	.	TRGJ1	15	-1	-1	28
13	1.1899858117076296E-4	TGTGCCACCTGGGATAGGCCCGTGAGATATTATAAGAAACTCTTT	CATWDRPVRYYKKLF	TRGV8	.	TRGJ1	19	-1	-1	27
13	1.1899858117076296E-4	TGTGCCACCTGGGACCCCCCCAGCGGTTGTTATAAGAAACTCTTT	CATWDPPSGCYKKLF	TRGV3	.	TRGJ1	14	-1	-1	26
13	1.1899858117076296E-4	TGTGCCACCTGGGACCCGAGGGGTAGTGATTGGATCAAGACGTTT	CATWDPRGSDWIKTF	TRGV2	.	TRGJP2	14	-1	-1	22
13	1.1899858117076296E-4	TGTGCCACCTGGGACGGGCCTCCTAATTATTATAAGAAACTCTTT	CATWDGPPNYYKKLF	TRGV2	.	TRGJ1	19	-1	-1	24
13	1.1899858117076296E-4	TGTGCCACCTGGGACAGGTCAGGGGTTTATTATAAGAAACTCTTT	CATWDRSGVYYKKLF	TRGV3	.	TRGJ1	17	-1	-1	26
13	1.1899858117076296E-4	TGTGCCACCTGGGACAGGCGGCCCTTGTTTTTTAAGAAACTCTTT	CATWDRRPLFFKKLF	TRGV5	.	TRGJ1	18	-1	-1	29
13	1.1899858117076296E-4	TGTGCTGCGTGGGTCGTCTTTTACCATTATAAGAAACTCTTT	CAAWVVFYHYKKLF	TRGV10	.	TRGJ1	12	-1	-1	25
13	1.1899858117076296E-4	TGTGCTGCGTGGGCCCCTACCACTGGTTGGTTCAAGATATTT	CAAWAPTTGWFKIF	TRGV10	.	TRGJP1	12	-1	-1	17
13	1.1899858117076296E-4	TGTGCTGCGTGGGATCATAAGGATTATTATAAGAAACTCTTT	CAAWDHKDYYKKLF	TRGV10	.	TRGJ1	14	-1	-1	22
13	1.1899858117076296E-4	TGTGCTGCGTGGACGCGGGCCACTGGTTGGTTCAAGATATTT	CAAWTRATGWFKIF	TRGV10	.	TRGJP1	11	-1	-1	19
13	1.1899858117076296E-4	TGTGCCACCTGGTTTTTTTCCAACCTTTATAAGAAACTCTTT	CATWFFSNLYKKLF	TRGV4	.	TRGJ1	11	-1	-1	26
13	1.1899858117076296E-4	TGTGCCACCTGGGTTTATACCACTGGTTGGTTCAAGATATTT	CATWVYTTGWFKIF	TRGV8	.	TRGJP1	12	-1	-1	11
13	1.1899858117076296E-4	TGTGCCACCTGGGTCTCTACCACTGGTTGGTTCAAGATATTT	CATWVSTTGWFKIF	TRGV2	.	TRGJP1	12	-1	-1	11
13	1.1899858117076296E-4	TGTGCCACCTGGGGGTATACCACTGGTTGGTTCAAGATATTT	CATWGYTTGWFKIF	TRGV4	.	TRGJP1	12	-1	-1	15
13	1.1899858117076296E-4	TGTGCCACCTGGGATCCACCCCAGGGGTATAAGAAACTCTTT	CATWDPPQGYKKLF	TRGV4	.	TRGJ1	14	-1	-1	27
13	1.1899858117076296E-4	TGTGCCACCTGGGATCGTGGTAGTGATTGGATCAAGACGTTT	CATWDRGSDWIKTF	TRGV8	.	TRGJP2	14	-1	-1	19
13	1.1899858117076296E-4	TGTGCCACCTGGGATGGGCTGGGGGGTTATAAGAAACTCTTT	CATWDGLGGYKKLF	TRGV4	.	TRGJ1	18	-1	-1	26
13	1.1899858117076296E-4	TGTGCCACCTGGGATGGGCCGGGTTATTATAAGAAACTCTTT	CATWDGPGYYKKLF	TRGV4	.	TRGJ1	19	-1	-1	23
13	1.1899858117076296E-4	TGTGCCACCTGGGATGGGCCGGGGGGTTATAAGAAACTCTTT	CATWDGPGGYKKLF	TRGV4	.	TRGJ1	19	-1	-1	26
13	1.1899858117076296E-4	TGTGCCACCTGGGATGGGCCGGATTATTATAAGAAACTCTTT	CATWDGPDYYKKLF	TRGV4	.	TRGJ1	19	-1	-1	19
13	1.1899858117076296E-4	TGTGCCACCTGGGATGGGCGTCGTAATTATAAGAAACTCTTT	CATWDGRRNYKKLF	TRGV4	.	TRGJ1	18	-1	-1	25
13	1.1899858117076296E-4	TGTGCCACCTGGGATGGGGTGAATTATTATAAGAAACTCTTT	CATWDGVNYYKKLF	TRGV4	.	TRGJ1	17	-1	-1	20
13	1.1899858117076296E-4	TGTGCCACCTGGGATGGGGATAATTATTATAAGAAACTCTTT	CATWDGDNYYKKLF	TRGV4	.	TRGJ1	17	-1	-1	21
13	1.1899858117076296E-4	TGTGCCACCTGGGATGGACGTAGTGATTGGATCAAGACGTTT	CATWDGRSDWIKTF	TRGV4	.	TRGJP2	16	-1	-1	19
13	1.1899858117076296E-4	TGTGCCACCTGGGATATTGTCGGTTATTATAAGAAACTCTTT	CATWDIVGYYKKLF	TRGV8	.	TRGJ1	15	-1	-1	23
13	1.1899858117076296E-4	TGTGCCACCTGGGACCTCCCCAGTTATTATAAGAAACTCTTT	CATWDLPSYYKKLF	TRGV3	.	TRGJ1	14	-1	-1	23
13	1.1899858117076296E-4	TGTGCCACCTGGGACCTAGGCCGGGGTTATAAGAAACTCTTT	CATWDLGRGYKKLF	TRGV8	.	TRGJ1	21	-1	-1	26
13	1.1899858117076296E-4	TGTGCCACCTGGGACCGCGCGGATTATTATAAGAAACTCTTT	CATWDRADYYKKLF	TRGV3	.	TRGJ1	14	-1	-1	19
13	1.1899858117076296E-4	TGTGCCACCTGGGACGGTCGTAGTTATTGGATCAAGACGTTT	CATWDGRSYWIKTF	TRGV2	.	TRGJP2	16	-1	-1	19
13	1.1899858117076296E-4	TGTGCCACCTGGGACGGGCTAAATTATTATAAGAAACTCTTT	CATWDGLNYYKKLF	TRGV2	.	TRGJ1	18	-1	-1	21
13	1.1899858117076296E-4	TGTGCCACCTGGGACGGGCCGGAGTATTATAAGAAACTCTTT	CATWDGPEYYKKLF	TRGV2	.	TRGJ1	19	-1	-1	24
13	1.1899858117076296E-4	TGTGCCACCTGGGACGGGCCGAGCCTATATAAGAAACTCTTT	CATWDGPSLYKKLF	TRGV2	.	TRGJ1	19	-1	-1	27
13	1.1899858117076296E-4	TGTGCCACCTGGGACGGGCCAAATTATTATAAGAAACTCTTT	CATWDGPNYYKKLF	TRGV2	.	TRGJ1	19	-1	-1	21
13	1.1899858117076296E-4	TGTGCCACCTGGGACGGGCAGGGTTATTATAAGAAACTCTTT	CATWDGQGYYKKLF	TRGV2	.	TRGJ1	18	-1	-1	23
13	1.1899858117076296E-4	TGTGCCACCTGGGACGGGCAGAATTATTATAAGAAACTCTTT	CATWDGQNYYKKLF	TRGV2	.	TRGJ1	18	-1	-1	20
13	1.1899858117076296E-4	TGTGCCACCTGGGACGGGAGTAGTGATTGGATCAAGACGTTT	CATWDGSSDWIKTF	TRGV2	.	TRGJP2	17	-1	-1	18
13	1.1899858117076296E-4	TGTGCCACCTGGGACGAGAGAAGTGATTGGATCAAGACGTTT	CATWDERSDWIKTF	TRGV2	.	TRGJP2	15	-1	-1	18
13	1.1899858117076296E-4	TGTGCCACCTGGGACAGCCAACCGGGGTATAAGAAACTCTTT	CATWDSQPGYKKLF	TRGV5	.	TRGJ1	16	-1	-1	27
13	1.1899858117076296E-4	TGTGCCACCTGGGACAGGCTCAATTATTATAAGAAACTCTTT	CATWDRLNYYKKLF	TRGV3	.	TRGJ1	18	-1	-1	21
13	1.1899858117076296E-4	TGTGCCACCTGGGACAGGCCCTATTATTATAAGAAACTCTTT	CATWDRPYYYKKLF	TRGV3	.	TRGJ1	19	-1	-1	22
13	1.1899858117076296E-4	TGTGCCACCTGGGACAGGCGGGTTTATTATAAGAAACTCTTT	CATWDRRVYYKKLF	TRGV3	.	TRGJ1	18	-1	-1	23
13	1.1899858117076296E-4	TGTGCCACCTGGGACAGGCGGATAAATGGGAAGAAACTCTTT	CATWDRRINGKKLF	TRGV3	.	TRGJ1	18	-1	-1	30
13	1.1899858117076296E-4	TGTGCCACCTGGGACAGGAGGGTTTATTATAAGAAACTCTTT	CATWDRRVYYKKLF	TRGV3	.	TRGJ1	17	-1	-1	23
13	1.1899858117076296E-4	TGTGCCACCTGGGAGGGAGCCACTGGTTGGTTCAAGATATTT	CATWEGATGWFKIF	TRGV5	.	TRGJP1	13	-1	-1	19
13	1.1899858117076296E-4	TGTCTTTCTCGAGAGTTGGGCAAAAAAATCAAGGTATTT	CLSRELGKKIKVF	TRGV7	.	TRGJP	2	-1	-1	11
13	1.1899858117076296E-4	TGTGCTGCGTGGGTTTTCACTGGTTGGTTCAAGATATTT	CAAWVFTGWFKIF	TRGV10	.	TRGJP1	15	-1	-1	17
13	1.1899858117076296E-4	TGTGCTGCGTGGGATTTAACTGGTTGGTTCAAGATATTT	CAAWDLTGWFKIF	TRGV10	.	TRGJP1	15	-1	-1	18
13	1.1899858117076296E-4	TGTGCTGCGTATCAGACCACTGGTTGGTTCAAGATATTT	CAAYQTTGWFKIF	TRGV10	.	TRGJP1	9	-1	-1	8
13	1.1899858117076296E-4	TGTGCCACTTCTGGACGGAGGGATTATAAGAAACTCTTT	CATSGRRDYKKLF	TRGV3	.	TRGJ1	7	-1	-1	22
13	1.1899858117076296E-4	TGTGCCACCTGGCCAAGCAATTATTATAAGAAACTCTTT	CATWPSNYYKKLF	TRGV8	.	TRGJ1	11	-1	-1	18
13	1.1899858117076296E-4	TGTGCCACCTGGGTTAGCCAAGATTGGATCAAGACGTTT	CATWVSQDWIKTF	TRGV4	.	TRGJP2	12	-1	-1	21
13	1.1899858117076296E-4	TGTGCCACCTGGGTCTATTCCTATTATAAGAAACTCTTT	CATWVYSYYKKLF	TRGV8	.	TRGJ2	12	-1	-1	21
13	1.1899858117076296E-4	TGTGCCACCTGGGTCCGGAATTATTATAAGAAACTCTTT	CATWVRNYYKKLF	TRGV4	.	TRGJ1	12	-1	-1	17
13	1.1899858117076296E-4	TGTGCCACCTGGGTGAAGGGGGTATATAAGAAACTCTTT	CATWVKGVYKKLF	TRGV7	.	TRGJ1	12	-1	-1	24
13	1.1899858117076296E-4	TGTGCCACCTGGGGTGGGGATTATTATAAGAAACTCTTT	CATWGGDYYKKLF	TRGV2	.	TRGJ1	12	-1	-1	19
13	1.1899858117076296E-4	TGTGCCACCTGGGGGATTAATTATTATAAGAAACTCTTT	CATWGINYYKKLF	TRGV4	.	TRGJ1	12	-1	-1	18
13	1.1899858117076296E-4	TGTGCCACCTGGGATCAGGATTATTATAAGAAACTCTTT	CATWDQDYYKKLF	TRGV8	.	TRGJ1	18	-1	-1	19
13	1.1899858117076296E-4	TGTGCCACCTGGGATGTTAGTGATTGGATCAAGACGTTT	CATWDVSDWIKTF	TRGV8	.	TRGJP2	14	-1	-1	17
13	1.1899858117076296E-4	TGTGCCACCTGGGATGCGAATTATTATAAGAAACTCTTT	CATWDANYYKKLF	TRGV8	.	TRGJ1	14	-1	-1	13
13	1.1899858117076296E-4	TGTGCCACCTGGGATGGGCCTTATTATAAGAAACTCTTT	CATWDGPYYKKLF	TRGV4	.	TRGJ1	19	-1	-1	20
13	1.1899858117076296E-4	TGTGCCACCTGGGATGGGCCCTATTATAAGAAACTCTTT	CATWDGPYYKKLF	TRGV4	.	TRGJ2	20	-1	-1	21
13	1.1899858117076296E-4	TGTGCCACCTGGGATGGGCCGGAGTATAAGAAACTCTTT	CATWDGPEYKKLF	TRGV4	.	TRGJ1	19	-1	-1	24
13	1.1899858117076296E-4	TGTGCCACCTGGGATGGGATCTATTATAAGAAACTCTTT	CATWDGIYYKKLF	TRGV4	.	TRGJ1	17	-1	-1	21
13	1.1899858117076296E-4	TGTGCCACCTGGGATGGATATTATTATAAGAAACTCTTT	CATWDGYYYKKLF	TRGV4	.	TRGJ1	16	-1	-1	19
13	1.1899858117076296E-4	TGTGCCACCTGGGATAGTACTGGTTGGTTCAAGATATTT	CATWDSTGWFKIF	TRGV8	.	TRGJP1	16	-1	-1	18
13	1.1899858117076296E-4	TGTGCCACCTGGGACGGGTCCTCATATAAGAAACTCTTT	CATWDGSSYKKLF	TRGV2	.	TRGJ1	20	-1	-1	24
13	1.1899858117076296E-4	TGTGCCACCTGGGACAGGCCGGTGTATAAGAAACTCTTT	CATWDRPVYKKLF	TRGV5	.	TRGJ1	22	-1	-1	24
13	1.1899858117076296E-4	TGTGCCACCTGGGACAGGCACGGTCTAAAAAAACTCTTT	CATWDRHGLKKLF	TRGV3	.	TRGJ1	18	-1	-1	27
13	1.1899858117076296E-4	TGTGCCACCTGGGAGTTGGGCAAAAAAATCAAGGTATTT	CATWELGKKIKVF	TRGV4	.	TRGJP	20	-1	-1	12
13	1.1899858117076296E-4	TGTGCCACCTGGGAATCCCCAAGGTATAAGAAACTCTTT	CATWESPRYKKLF	TRGV8	.	TRGJ1	13	-1	-1	24
13	1.1899858117076296E-4	TGTGCTGCGTGGGATTCTGGGGGGTTCAAGATATTT	CAAWDSGGFKIF	TRGV10	.	TRGJP1	15	-1	-1	16
13	1.1899858117076296E-4	TGTGCCACCTGGTTATTTCGTTATAAGAAACTCTTT	CATWLFRYKKLF	TRGV8	.	TRGJ1	11	-1	-1	20
13	1.1899858117076296E-4	TGTGCCACCTGGGTTGCTTATTATAAGAAACTCTTT	CATWVAYYKKLF	TRGV8	.	TRGJ1	12	-1	-1	17
13	1.1899858117076296E-4	TGTGCCACCTGGGATTTTTATTATAAGAAACTCTTT	CATWDFYYKKLF	TRGV8	.	TRGJ1	14	-1	-1	17
13	1.1899858117076296E-4	TGTGCCACCTGGGATTTTGGCTATAAGAAACTCTTT	CATWDFGYKKLF	TRGV8	.	TRGJ1	14	-1	-1	21
13	1.1899858117076296E-4	TGTGCCACCTGGGATGGGCACTTCCAGAAACTCTTT	CATWDGHFQKLF	TRGV4	.	TRGJ1	24	-1	-1	25
13	1.1899858117076296E-4	TGTGCCACCTGGGATGGGGGGGGGGAGAAACTCTTT	CATWDGGGEKLF	TRGV4	.	TRGJ1	17	-1	-1	25
13	1.1899858117076296E-4	TGTGCCACCTGGGATAGTGGTTGGTTCAAGATATTT	CATWDSGWFKIF	TRGV8	.	TRGJP1	16	-1	-1	17
13	1.1899858117076296E-4	TGTGCCACCTGGGACAGTCGTTATAAGAAACTCTTT	CATWDSRYKKLF	TRGV5	.	TRGJ1	16	-1	-1	20
13	1.1899858117076296E-4	TGTGCCACCTGGGAGGGCTTTTATAAGAAACTCTTT	CATWEGFYKKLF	TRGV4	.	TRGJ1	17	-1	-1	20
13	1.1899858117076296E-4	TGTGCCACCTGGGAAAGTGATTGGATCAAGACGTTT	CATWESDWIKTF	TRGV4	.	TRGJP2	13	-1	-1	15
13	1.1899858117076296E-4	TGTGCCACCTGGGAAAGAGGTTATAAGAAACTCTTT	CATWERGYKKLF	TRGV4	.	TRGJ1	13	-1	-1	20
13	1.1899858117076296E-4	TGTGCCACCTGGAACCGCTATTATAAGAAACTCTTT	CATWNRYYKKLF	TRGV8	.	TRGJ1	11	-1	-1	18
13	1.1899858117076296E-4	TGTGCTGCGTGGGATTCTTGGTTCAAGATATTT	CAAWDSWFKIF	TRGV10	.	TRGJP1	15	-1	-1	17
13	1.1899858117076296E-4	TGTGCTGCGTGGGAGCGTTGGTTCAAGATATTT	CAAWERWFKIF	TRGV10	.	TRGJP1	13	-1	-1	16
13	1.1899858117076296E-4	TGTGCTGCGTGGGAACTTTATAAGAAACTCTTT	CAAWELYKKLF	TRGV10	.	TRGJ1	13	-1	-1	17
13	1.1899858117076296E-4	TGTGCCACCTGGGGTTATTATAAGAAACTCTTT	CATWGYYKKLF	TRGV4	.	TRGJ1	12	-1	-1	14
13	1.1899858117076296E-4	TGTGCCACCTGGGGCAGGCTTAAGAAACTCTTT	CATWGRLKKLF	TRGV8	.	TRGJ1	21	-1	-1	20
13	1.1899858117076296E-4	TGTGCCACCTGGGATTCTTATAAGAAACTCTTT	CATWDSYKKLF	TRGV3	.	TRGJ1	13	-1	-1	13
13	1.1899858117076296E-4	TGTGCCACCTGGGATCCGAGGGGGAAACTCTTT	CATWDPRGKLF	TRGV4	.	TRGJ1	14	-1	-1	23
13	1.1899858117076296E-4	TGTGCCACCTGGGATGATTGGTTCAAGATATTT	CATWDDWFKIF	TRGV8	.	TRGJP1	14	-1	-1	14
13	1.1899858117076296E-4	TGTGCCACCTGGGATATGCGTAAGAAACTCTTT	CATWDMRKKLF	TRGV8	.	TRGJ1	21	-1	-1	20
13	1.1899858117076296E-4	TGTGCCACCTGGGATACTTATAAGAAACTCTTT	CATWDTYKKLF	TRGV8	.	TRGJ1	15	-1	-1	17
13	1.1899858117076296E-4	TGTGCCACCTGGACCTATTATAAGAAACTCTTT	CATWTYYKKLF	TRGV2	.	TRGJ1	11	-1	-1	15
13	1.1899858117076296E-4	TGTGCCACCCTGAATTATTATAAGAAACTCTTT	CATLNYYKKLF	TRGV7	.	TRGJ1	8	-1	-1	11
13	1.1899858117076296E-4	TGTGCCACCAACGGTGATTGGATCAAGACGTTT	CATNGDWIKTF	TRGV4	.	TRGJP2	8	-1	-1	13
13	1.1899858117076296E-4	TGTGCCGTAAATTATTATAAGAAACTCTTT	CAVNYYKKLF	TRGV2	.	TRGJ1	5	-1	-1	9
13	1.1899858117076296E-4	TGTGCCACCTGGGAGAGGTTCAAGATATTT	CATWERFKIF	TRGV8	.	TRGJP1	17	-1	-1	16
13	1.1899858117076296E-4	TGTGCCACCTGGACCTATAAGAAACTCTTT	CATWTYKKLF	TRGV8	.	TRGJ1	11	-1	-1	15
13	1.1899858117076296E-4	TGTGCCACGGACGATTATAAGAAACTCTTT	CATDDYKKLF	TRGV4	.	TRGJ1	7	-1	-1	13
13	1.1899858117076296E-4	TGCGCTGCGTGGGATTCTAAGAAACTCTTT	CAAWDSKKLF	TRGV10	.	TRGJ1	15	-1	-1	13
13	1.1899858117076296E-4	TGTGCCACCCTACCTAAGAAACTCTTT	CATLPKKLF	TRGV4	.	TRGJ1	8	-1	-1	14
13	1.1899858117076296E-4	TGTGCCACCCAGAGAAAGAAACTCTTT	CATQRKKLF	TRGV4	.	TRGJ1	8	-1	-1	15
13	1.1899858117076296E-4	TGTGCCACCGGGGTATGGAAACTCTTT	CATGVWKLF	TRGV8	.	TRGJ1	12	-1	-1	17
12	1.0984484415762735E-4	TGTGCCACCTGGGACACCGACCCCCACTCTCTGCCGAATTATTATAAGAAACTCTTT	CATWDTDPHSLPNYYKKLF	TRGV3	.	TRGJ1	15	-1	-1	34
12	1.0984484415762735E-4	TGTGCTGAACCCCACCCCCCAGAGGTGGCCACCACTGGTTGGTTCAAGATATTT	CAEPHPPEVATTGWFKIF	TRGV10	.	TRGJP1	6	-1	-1	30
12	1.0984484415762735E-4	TGTGCCACCTGGGACTCTATACGGGAATTTAGGAATTATTATAAGAAACTCTTT	CATWDSIREFRNYYKKLF	TRGV3	.	TRGJ1	14	-1	-1	32
12	1.0984484415762735E-4	TGTGCCACCTGGGGGCCCCATTTGGGGCATCCTTATTATAAGAAACTCTTT	CATWGPHLGHPYYKKLF	TRGV8	.	TRGJ1	12	-1	-1	32
12	1.0984484415762735E-4	TGTGCCACCTGGGATAGGCCGCGGGGTACCACTGGTTGGTTCAAGATATTT	CATWDRPRGTTGWFKIF	TRGV8	.	TRGJP1	19	-1	-1	26
12	1.0984484415762735E-4	TGTGCCACCTGGGACGGGCCGTCATCTTGCGGTGATTGGATCAAGACGTTT	CATWDGPSSCGDWIKTF	TRGV2	.	TRGJP2	22	-1	-1	31
12	1.0984484415762735E-4	TGTGCCACCTGGGACGGGGAGGGATATAGTAGTGATTGGATCAAGACGTTT	CATWDGEGYSSDWIKTF	TRGV2	.	TRGJP2	17	-1	-1	23
12	1.0984484415762735E-4	TGTGCCACCTGGGACAGGCCGGGTTGTACCACTGGTTGGTTCAAGATATTT	CATWDRPGCTTGWFKIF	TRGV3	.	TRGJP1	19	-1	-1	26
12	1.0984484415762735E-4	TGTGCCACCTGGGGTAGTCGGAAGGGGAATTATTATAAGAAACTCTTT	CATWGSRKGNYYKKLF	TRGV4	.	TRGJ1	12	-1	-1	26
12	1.0984484415762735E-4	TGTGCCACCTGGGGCAATCATCAGCAACATTATTATAAGAAACTCTTT	CATWGNHQQHYYKKLF	TRGV7	.	TRGJ1	15	-1	-1	28
12	1.0984484415762735E-4	TGTGCCACCTGGGATGGTCCAAATACCACTGGTTGGTTCAAGATATTT	CATWDGPNTTGWFKIF	TRGV4	.	TRGJP1	19	-1	-1	22
12	1.0984484415762735E-4	TGTGCCACCTGGGATGGGCGGGAGTTGGGCAAAAAAATCAAGGTATTT	CATWDGRELGKKIKVF	TRGV4	.	TRGJP	18	-1	-1	13
12	1.0984484415762735E-4	TGTGCCACCTGGGATGGGGGTGTTTCGAGCGACTATAAGAAACTCTTT	CATWDGGVSSDYKKLF	TRGV4	.	TRGJ1	17	-1	-1	33
12	1.0984484415762735E-4	TGTGCCACCTGGGATAGGCGGAGGGGGGATTATTATAAGAAACTCTTT	CATWDRRRGDYYKKLF	TRGV8	.	TRGJ1	18	-1	-1	28
12	1.0984484415762735E-4	TGTGCCACCTGGGACGGGCTTGAATCCACTGGTTGGTTCAAGATATTT	CATWDGLESTGWFKIF	TRGV2	.	TRGJP1	18	-1	-1	25
12	1.0984484415762735E-4	TGTGCCACCTGGGACGGGCCGGAGTTGGGCAAAAAAATCAAGGTATTT	CATWDGPELGKKIKVF	TRGV2	.	TRGJP	19	-1	-1	15
12	1.0984484415762735E-4	TGTGCCACCTGGGACGGGCGCATGGAGGTTGGATATAAGAAACTCTTT	CATWDGRMEVGYKKLF	TRGV2	.	TRGJ1	18	-1	-1	33
12	1.0984484415762735E-4	TGTGCCACCTGGGACGGGCAAACGTTGGGCAAAAAAATCAAGGTATTT	CATWDGQTLGKKIKVF	TRGV2	.	TRGJP	18	-1	-1	15
12	1.0984484415762735E-4	TGTGCCACCTGGGACACCCGCAATCGGGATTATTATAAGAAACTCTTT	CATWDTRNRDYYKKLF	TRGV5	.	TRGJ1	15	-1	-1	28
12	1.0984484415762735E-4	TGTGCCACCTGGGACACCCGAACACTAGGGATGGATGAGAAACTCTTT	CATWDTRTLGMDEKLF	TRGV3	.	TRGJ1	15	-1	-1	34
12	1.0984484415762735E-4	TGTGCCACCTGGGACAGGCGCGAGTTGGGCAAAAAAATCAAGGTATTT	CATWDRRELGKKIKVF	TRGV3	.	TRGJP	18	-1	-1	21
12	1.0984484415762735E-4	TGTGCCACCTGGGACAGGCAGAGTAAGGATTATTATAAGAAACTCTTT	CATWDRQSKDYYKKLF	TRGV5	.	TRGJ1	18	-1	-1	28
12	1.0984484415762735E-4	TGTGCCACCCATCCACCGAATTCCTCGAATTATTATAAGAAACTCTTT	CATHPPNSSNYYKKLF	TRGV4	.	TRGJ1	8	-1	-1	24
12	1.0984484415762735E-4	TGTGCTGCGTGGGATTTGTTCACGTTGGGTTGGTTCAAGATATTT	CAAWDLFTLGWFKIF	TRGV10	.	TRGJP1	15	-1	-1	27
12	1.0984484415762735E-4	TGTGCTGCGTGGGATTCTTATACCACTGGTTGGTTCAAGATATTT	CAAWDSYTTGWFKIF	TRGV10	.	TRGJP1	15	-1	-1	18
12	1.0984484415762735E-4	TGTGCTGCGTGGGACGGAGAGACCACTGGTTGGTTCAAGATATTT	CAAWDGETTGWFKIF	TRGV10	.	TRGJP1	13	-1	-1	21
12	1.0984484415762735E-4	TGTGCCACCTGGGATGGCGAAGGGAATTATTATAAGAAACTCTTT	CATWDGEGNYYKKLF	TRGV4	.	TRGJ1	16	-1	-1	23
12	1.0984484415762735E-4	TGTGCCACCTGGGATGGGCAATTCTCTGAATATAAGAAACTCTTT	CATWDGQFSEYKKLF	TRGV4	.	TRGJ1	18	-1	-1	30
12	1.0984484415762735E-4	TGTGCCACCTGGGATGGGAATAGTAGTGATTGGATCAAGACGTTT	CATWDGNSSDWIKTF	TRGV4	.	TRGJP2	17	-1	-1	19
12	1.0984484415762735E-4	TGTGCCACCTGGGATGGACCCCGGGGTTATTATAAGAAACTCTTT	CATWDGPRGYYKKLF	TRGV4	.	TRGJ1	20	-1	-1	26
12	1.0984484415762735E-4	TGTGCCACCTGGGACCTCGCTACGGATTATTATAAGAAACTCTTT	CATWDLATDYYKKLF	TRGV3	.	TRGJ1	14	-1	-1	22
12	1.0984484415762735E-4	TGTGCCACCTGGGACGGGCCAAGGAATTATTATAAGAAACTCTTT	CATWDGPRNYYKKLF	TRGV2	.	TRGJ1	19	-1	-1	23
12	1.0984484415762735E-4	TGTGCCACCTGGGACGGGCGGAGTAGTGATTGGATCAAGACGTTT	CATWDGRSSDWIKTF	TRGV2	.	TRGJP2	18	-1	-1	21
12	1.0984484415762735E-4	TGTGCCACCTGGGACAGGCTTGGGAGTGATTGGATCAAGACGTTT	CATWDRLGSDWIKTF	TRGV3	.	TRGJP2	21	-1	-1	24
12	1.0984484415762735E-4	TGTGCCACCTGGGACAGGCCGGATTTTTATTATAAGAAACTCTTT	CATWDRPDFYYKKLF	TRGV3	.	TRGJ1	19	-1	-1	26
12	1.0984484415762735E-4	TGTGCCACCTGGGACAGGCAGGGCACTGGTTGGTTCAAGATATTT	CATWDRQGTGWFKIF	TRGV5	.	TRGJP1	18	-1	-1	23
12	1.0984484415762735E-4	TGTGCCACCTGGACCATCCCGGGGAATTATTATAAGAAACTCTTT	CATWTIPGNYYKKLF	TRGV4	.	TRGJ1	11	-1	-1	23
12	1.0984484415762735E-4	TGTGCTGCGTGGGTTTCACCCCCTGGTTGGTTCAAGATATTT	CAAWVSPPGWFKIF	TRGV10	.	TRGJP1	15	-1	-1	19
12	1.0984484415762735E-4	TGTGCTGCGTGGGATTTCCGCAATTATTATAAGAAACTCTTT	CAAWDFRNYYKKLF	TRGV10	.	TRGJ1	15	-1	-1	21
12	1.0984484415762735E-4	TGTGCTGCGTGGGATTGGGGTCAGGGTTGGTTCAAGATATTT	CAAWDWGQGWFKIF	TRGV10	.	TRGJP1	15	-1	-1	24
12	1.0984484415762735E-4	TGTGCTGCGTGGGATTGGGGCACTGGTTGGTTCAAGATATTT	CAAWDWGTGWFKIF	TRGV10	.	TRGJP1	15	-1	-1	20
12	1.0984484415762735E-4	TGTGCCACCTGTGCATTCTCGAATTATTATAAGAAACTCTTT	CATCAFSNYYKKLF	TRGV4	.	TRGJ1	10	-1	-1	18
12	1.0984484415762735E-4	TGTGCCACCTGGCCCCTTGAGGGATATTATAAGAAACTCTTT	CATWPLEGYYKKLF	TRGV4	.	TRGJ1	11	-1	-1	24
12	1.0984484415762735E-4	TGTGCCACCTGGGATCCCAAGAATTATTATAAGAAACTCTTT	CATWDPKNYYKKLF	TRGV2	.	TRGJ1	13	-1	-1	20
12	1.0984484415762735E-4	TGTGCCACCTGGGATGGGCCCAATTATTATAAGAAACTCTTT	CATWDGPNYYKKLF	TRGV4	.	TRGJ1	21	-1	-1	21
12	1.0984484415762735E-4	TGTGCCACCTGGGATGGGAAATATTATTATAAGAAACTCTTT	CATWDGKYYYKKLF	TRGV4	.	TRGJ1	17	-1	-1	22
12	1.0984484415762735E-4	TGTGCCACCTGGGATGACGTGGCTTATTATAAGAAACTCTTT	CATWDDVAYYKKLF	TRGV4	.	TRGJ1	15	-1	-1	23
12	1.0984484415762735E-4	TGTGCCACCTGGGATAGTGAAAATTATTATAAGAAACTCTTT	CATWDSENYYKKLF	TRGV8	.	TRGJ1	16	-1	-1	21
12	1.0984484415762735E-4	TGTGCCACCTGGGATAGGGAAACTGGTTGGTTCAAGATATTT	CATWDRETGWFKIF	TRGV8	.	TRGJP1	17	-1	-1	21
12	1.0984484415762735E-4	TGTGCCACCTGGGATAAAGGAGATTATTATAAGAAACTCTTT	CATWDKGDYYKKLF	TRGV8	.	TRGJ1	15	-1	-1	22
12	1.0984484415762735E-4	TGTGCCACCTGGGACTCTATACGTTATTATAAGAAACTCTTT	CATWDSIRYYKKLF	TRGV7	.	TRGJ1	14	-1	-1	23
12	1.0984484415762735E-4	TGTGCCACCTGGGACCCTGATCATTATTATAAGAAACTCTTT	CATWDPDHYYKKLF	TRGV7	.	TRGJ1	14	-1	-1	22
12	1.0984484415762735E-4	TGTGCCACCTGGGACGGGCTTTGGTATTATAAGAAACTCTTT	CATWDGLWYYKKLF	TRGV2	.	TRGJ1	18	-1	-1	24
12	1.0984484415762735E-4	TGTGCCACCTGGGACGGGCTTAGGGATTGGTTCAAGATATTT	CATWDGLRDWFKIF	TRGV2	.	TRGJP1	18	-1	-1	26
12	1.0984484415762735E-4	TGTGCCACCTGGGACGAGAGCCTTTATTATAAGAAACTCTTT	CATWDESLYYKKLF	TRGV2	.	TRGJ1	15	-1	-1	23
12	1.0984484415762735E-4	TGTGCCACCTGGGACAGCCGTAGTGATTGGATCAAGACGTTT	CATWDSRSDWIKTF	TRGV3	.	TRGJP2	16	-1	-1	19
12	1.0984484415762735E-4	TGTGCCACCTGGGACAGGCTACTCTATTATAAGAAACTCTTT	CATWDRLLYYKKLF	TRGV3	.	TRGJ1	18	-1	-1	24
12	1.0984484415762735E-4	TGTGCCACCTGGGACAGGCCCCCTTATTATAAGAAACTCTTT	CATWDRPPYYKKLF	TRGV3	.	TRGJ1	19	-1	-1	23
12	1.0984484415762735E-4	TGTGCCACCTGGGACAGGCCGAGTTATTATAAGAAACTCTTT	CATWDRPSYYKKLF	TRGV3	.	TRGJ1	19	-1	-1	19
12	1.0984484415762735E-4	TGTGCCACCTGGGACAGGCCGAATTATTATAAGAAACTCTTT	CATWDRPNYYKKLF	TRGV3	.	TRGJ1	19	-1	-1	19
12	1.0984484415762735E-4	TGTGCCACCTGGGACAGGCCAATATATTATAAGAAACTCTTT	CATWDRPIYYKKLF	TRGV7	.	TRGJ1	19	-1	-1	20
12	1.0984484415762735E-4	TGTGCCACCTGGGAAGGTTCGAATTATTATAAGAAACTCTTT	CATWEGSNYYKKLF	TRGV4	.	TRGJ1	16	-1	-1	17
12	1.0984484415762735E-4	TGTGCTGCGTGGGTCCGATCGGGATGGTTCAAGATATTT	CAAWVRSGWFKIF	TRGV10	.	TRGJP1	12	-1	-1	21
12	1.0984484415762735E-4	TGTGCCACCTGGTGTTTATCTGGTTGGTTCAAGATATTT	CATWCLSGWFKIF	TRGV4	.	TRGJP1	11	-1	-1	19
12	1.0984484415762735E-4	TGTGCCACCTGGGCTAGTAGTGATTGGATCAAGACGTTT	CATWASSDWIKTF	TRGV2	.	TRGJP2	12	-1	-1	14
12	1.0984484415762735E-4	TGTGCCACCTGGGCCCCGGCGTATTATAAGAAACTCTTT	CATWAPAYYKKLF	TRGV8	.	TRGJ1	12	-1	-1	21
12	1.0984484415762735E-4	TGTGCCACCTGGGATTTAGATTATTATAAGAAACTCTTT	CATWDLDYYKKLF	TRGV5	.	TRGJ1	13	-1	-1	19
12	1.0984484415762735E-4	TGTGCCACCTGGGATCGATTTTATTATAAGAAACTCTTT	CATWDRFYYKKLF	TRGV4	.	TRGJ2	14	-1	-1	20
12	1.0984484415762735E-4	TGTGCCACCTGGGATGGTAGTGATTGGATCAAGACGTTT	CATWDGSDWIKTF	TRGV4	.	TRGJP2	16	-1	-1	13
12	1.0984484415762735E-4	TGTGCCACCTGGGATGGTAATTATTATAAGAAACTCTTT	CATWDGNYYKKLF	TRGV8	.	TRGJ1	14	-1	-1	18
12	1.0984484415762735E-4	TGTGCCACCTGGGATGGGCGGCGTTATAAGAAACTCTTT	CATWDGRRYKKLF	TRGV4	.	TRGJ1	18	-1	-1	23
12	1.0984484415762735E-4	TGTGCCACCTGGGATGGGCGAGATTATAAGAAACTCTTT	CATWDGRDYKKLF	TRGV4	.	TRGJ1	18	-1	-1	22
12	1.0984484415762735E-4	TGTGCCACCTGGGATGGGATTTATTATAAGAAACTCTTT	CATWDGIYYKKLF	TRGV4	.	TRGJ1	17	-1	-1	17
12	1.0984484415762735E-4	TGTGCCACCTGGGATAGGCGTCATTATAAGAAACTCTTT	CATWDRRHYKKLF	TRGV8	.	TRGJ1	18	-1	-1	22
12	1.0984484415762735E-4	TGTGCCACCTGGGATAGGGATTATTATAAGAAACTCTTT	CATWDRDYYKKLF	TRGV8	.	TRGJ2	17	-1	-1	19
12	1.0984484415762735E-4	TGTGCCACCTGGGATAGGATTTATTATAAGAAACTCTTT	CATWDRIYYKKLF	TRGV8	.	TRGJ1	17	-1	-1	17
12	1.0984484415762735E-4	TGTGCCACCTGGGATAACACTGGTTGGTTCAAGATATTT	CATWDNTGWFKIF	TRGV8	.	TRGJP1	15	-1	-1	13
12	1.0984484415762735E-4	TGTGCCACCTGGGATAAGAATTATTATAAGAAACTCTTT	CATWDKNYYKKLF	TRGV8	.	TRGJ1	15	-1	-1	17
12	1.0984484415762735E-4	TGTGCCACCTGGGACGTTTATCAGGGTAAGAAACTCTTT	CATWDVYQGKKLF	TRGV2	.	TRGJ1	15	-1	-1	26
12	1.0984484415762735E-4	TGTGCCACCTGGGACGGGCTTAGTTATAAGAAACTCTTT	CATWDGLSYKKLF	TRGV2	.	TRGJ1	18	-1	-1	19
12	1.0984484415762735E-4	TGTGCCACCTGGGACGGGCCGGGGTATAAGAAACTCTTT	CATWDGPGYKKLF	TRGV2	.	TRGJ1	19	-1	-1	24
12	1.0984484415762735E-4	TGTGCCACCTGGGACGGGACTGGTTGGTTCAAGATATTT	CATWDGTGWFKIF	TRGV2	.	TRGJP1	17	-1	-1	18
12	1.0984484415762735E-4	TGTGCCACCTGGGACGGAAGTCATTATAAGAAACTCTTT	CATWDGSHYKKLF	TRGV5	.	TRGJ1	14	-1	-1	22
12	1.0984484415762735E-4	TGTGCCACCTGGGACAGCGCTTATTATAAGAAACTCTTT	CATWDSAYYKKLF	TRGV5	.	TRGJ1	16	-1	-1	20
12	1.0984484415762735E-4	TGTGCCACCTGGGAGAAGGGTTATTATAAGAAACTCTTT	CATWEKGYYKKLF	TRGV2	.	TRGJ1	13	-1	-1	20
12	1.0984484415762735E-4	TGTGCCACCTGGACAAGTAGTGATTGGATCAAGACGTTT	CATWTSSDWIKTF	TRGV8	.	TRGJP2	11	-1	-1	15
12	1.0984484415762735E-4	TGTGCCACCTGGAGGCGGGATTATTATAAGAAACTCTTT	CATWRRDYYKKLF	TRGV4	.	TRGJ1	11	-1	-1	19
[truncated: 3,387 more rows]
