# Supplementary material for: Dissection of the Human T-Cell Receptor γ Gene Repertoire in the Brain and Peripheral Blood Identifies Age- and Alzheimer's Disease-Associated Clonotype Profiles
Source: Front Immunol. 2020 Jan 29;11:12. doi: 10.3389/fimmu.2020.00012 (PMC7025544; doi:10.3389/fimmu.2020.00012)
Supplement: Supplementary file 5 [file Data_Sheet_2.zip › repertoires_corrected_and_decontaminated/PK25.txt]

count	freq	cdr3nt	cdr3aa	v	d	j	VEnd	DStart	DEnd	JStart
5877	0.044058114429650956	TGTGCCTTGTGGGAAGGTTATAAGAAACTCTTT	CALWEGYKKLF	TRGV9	.	TRGJ2	17	-1	-1	17
2229	0.01671014753508456	TGTGCCTTGTGGGAGGTGCAAGAGTTGGGCAAAAAAATCAAGGTATTT	CALWEVQELGKKIKVF	TRGV9	.	TRGJP	19	-1	-1	17
2086	0.01563811922753988	TGTGCCACCTGGACCCGTAAGAAACTCTTT	CATWTRKKLF	TRGV8	.	TRGJ2	11	-1	-1	17
1365	0.010232997481108312	TGTGCCACCTGGGGGGCCCGTTATTATAAGAAACTCTTT	CATWGARYYKKLF	TRGV8	.	TRGJ2	12	-1	-1	20
1308	0.009805685498380713	TGTGCTGCGTGGGCCCAATTGGATAAGAAACTCTTT	CAAWAQLDKKLF	TRGV10	.	TRGJ2	12	-1	-1	22
1006	0.007541681660069569	TGTGCCACCTGGGACGGGCATTGGGGTAGTGATTGGATCAAGACGTTT	CATWDGHWGSDWIKTF	TRGV2	.	TRGJP2	18	-1	-1	25
928	0.00695693894686338	TGTGCTGCGTGGGACGAGAAAACCGTTTATTATAAGAAACTCTTT	CAAWDEKTVYYKKLF	TRGV10	.	TRGJ2	13	-1	-1	26
900	0.006747031306225261	TGTGCCTTGTGGTTTCGAGCGGAGTTGGGCAAAAAAATCAAGGTATTT	CALWFRAELGKKIKVF	TRGV9	.	TRGJP	11	-1	-1	21
801	0.006004857862540482	TGTGCTGCGTGGGATTATTATAAGAAACTCTTT	CAAWDYYKKLF	TRGV10	.	TRGJ2	16	-1	-1	13
743	0.0055700491783615205	TGTGCCTTGTGGGAGGTGGAAGAGTTGGGCAAAAAAATCAAGGTATTT	CALWEVEELGKKIKVF	TRGV9	.	TRGJP	17	-1	-1	19
654	0.004902842749190357	TGTGCCACCTGGGACGGGCTAATGTGGTATAAGAAACTCTTT	CATWDGLMWYKKLF	TRGV2	.	TRGJ1	18	-1	-1	27
619	0.004640458198392707	TGTGCCTTGTGGGAGGAAGAGTTGGGCAAAAAAATCAAGGTATTT	CALWEEELGKKIKVF	TRGV9	.	TRGJP	15	-1	-1	16
599	0.004490524169365479	TGTGCTGCGTGGGATTATAAGAAACTCTTT	CAAWDYKKLF	TRGV10	.	TRGJ1	16	-1	-1	13
530	0.003973251769221543	TGTGCTGCGTGGGATTATGAGGATTATAAGAAACTCTTT	CAAWDYEDYKKLF	TRGV10	.	TRGJ1	16	-1	-1	22
514	0.0038533045459997603	TGTGCCTTGTGGGAGGTGGGCCAAGAGTTGGGCAAAAAAATCAAGGTATTT	CALWEVGQELGKKIKVF	TRGV9	.	TRGJP	17	-1	-1	16
507	0.0038008276358402304	TGTGCCACCTGGGACAGCCGACTTCCGCATAAGAAACTCTTT	CATWDSRLPHKKLF	TRGV7	.	TRGJ2	16	-1	-1	28
365	0.0027362960297469116	TGTGCCTTGTGGGAGGGTTATTATAAGAAACTCTTT	CALWEGYYKKLF	TRGV9	.	TRGJ1	15	-1	-1	17
363	0.0027213026268441886	TGTGCCTTGTGGGAGGTACCAGAGTTGGGCAAAAAAATCAAGGTATTT	CALWEVPELGKKIKVF	TRGV9	.	TRGJP	16	-1	-1	20
351	0.002631342209427852	TGTGCCTTGTGGGAGGGGACTTATTATAAGAAACTCTTT	CALWEGTYYKKLF	TRGV9	.	TRGJ1	15	-1	-1	17
349	0.002616348806525129	TGTGCCTTGTGGGAGGTCTCACACCGACAAGAGTTGGGCAAAAAAATCAAGGTATTT	CALWEVSHRQELGKKIKVF	TRGV9	.	TRGJP	16	-1	-1	27
319	0.002391447762984287	TGTGCCTTGTTGGGGAAACTCTTT	CALLGKLF	TRGV9	.	TRGJ2	13	-1	-1	14
318	0.0023839510615329255	TGTGCCTTGTGGGAGGTGCGTTATTATAAGAAACTCTTT	CALWEVRYYKKLF	TRGV9	.	TRGJ1	18	-1	-1	20
312	0.002338970852824757	TGTGCCTTGTGGGAGGTGAACCAAGAGTTGGGCAAAAAAATCAAGGTATTT	CALWEVNQELGKKIKVF	TRGV9	.	TRGJP	21	-1	-1	21
309	0.0023164807484706727	TGTGCCTTGTGGGAGGTTCAAGAGTTGGGCAAAAAAATCAAGGTATTT	CALWEVQELGKKIKVF	TRGV9	.	TRGJP	19	-1	-1	18
306	0.0022939906441165887	TGTGCCACCTGGGATCTCAATTATTATAAGAAACTCTTT	CATWDLNYYKKLF	TRGV7	.	TRGJ2	13	-1	-1	18
304	0.0022789972412138658	TGTGCCTTGTGGGAGGTGCATTATTATAAGAAACTCTTT	CALWEVHYYKKLF	TRGV9	.	TRGJ1	19	-1	-1	19
289	0.002166546719443445	TGTGCCTTGTGGGAGGCCGCCCCTTGTTATAAGAAACTCTTT	CALWEAAPCYKKLF	TRGV9	.	TRGJ2	15	-1	-1	23
283	0.0021215665107352766	TGTGCCACCGCCCCGACCTTCCTGAATTATTATAAGAAACTCTTT	CATAPTFLNYYKKLF	TRGV9	.	TRGJ2	5	-1	-1	23
277	0.0020765863020271082	TGTGCCTTGTGGGAGGCCAGGGAGTTGGGCAAAAAAATCAAGGTATTT	CALWEARELGKKIKVF	TRGV9	.	TRGJP	15	-1	-1	21
265	0.0019866258846107715	TGTGCCTTGTGGGAGGCGCAAGAGTTGGGCAAAAAAATCAAGGTATTT	CALWEAQELGKKIKVF	TRGV9	.	TRGJP	19	-1	-1	17
259	0.0019416456759026029	TGTGCTGCGCTCCGCCCAAAACTCTTT	CAALRPKLF	TRGV10	.	TRGJ1	8	-1	-1	18
254	0.001904162168645796	TGTGCCACCTGGGATTATAAGAAACTCTTT	CATWDYKKLF	TRGV8	.	TRGJ1	14	-1	-1	13
247	0.001851685258486266	TGTGCTGCGTGGGATAAGAAACTCTTT	CAAWDKKLF	TRGV10	.	TRGJ1	14	-1	-1	13
246	0.0018441885570349046	TGTGCCTTGTGGGAGGTGCGGGAGTTGGGCAAAAAAATCAAGGTATTT	CALWEVRELGKKIKVF	TRGV9	.	TRGJP	18	-1	-1	21
242	0.001814201751229459	TGTGCCTTGTGGGAGGGGAAACTCTTT	CALWEGKLF	TRGV9	.	TRGJ2	15	-1	-1	17
235	0.0017617248410699293	TGTGCCTTGTGGGAGGTTCACATGGTGAAGAAACTCTTT	CALWEVHMVKKLF	TRGV9	.	TRGJ1	20	-1	-1	27
229	0.001716744632361761	TGTGCCTTGTGTTATAAGAAACTCTTT	CALCYKKLF	TRGV9	.	TRGJ1	10	-1	-1	11
222	0.001664267722202231	TGTGGTCATAAGAAACTCTTT	CGHKKLF	TRGV10	.	TRGJ1	3	-1	-1	7
221	0.0016567710207508696	TGTGCCACCTGGGACGGGCCGATTGCGGATAAGAAACTCTTT	CATWDGPIADKKLF	TRGV2	.	TRGJ1	19	-1	-1	28
220	0.0016492743192995081	TGTGCCTTGTGGGAGGCCCGGCGGAAGAAACTCTTT	CALWEARRKKLF	TRGV9	.	TRGJ1	15	-1	-1	24
211	0.0015818040062372555	TGTGCCTTGTGGGAGGTGCCTCGGCAAGGAGGGCTCTTT	CALWEVPRQGGLF	TRGV9	.	TRGJ1	18	-1	-1	33
204	0.0015293270960777259	TGTGCCTGCCTCTTT	CACLF	TRGV9	.	TRGJ1	6	-1	-1	9
203	0.0015218303946263644	TGTGCCTTGTGGGAGGTGCGTTATAAGAAACTCTTT	CALWEVRYKKLF	TRGV9	.	TRGJ1	18	-1	-1	20
199	0.0014918435888209187	TGTGCCTTGTGGGAGGTGCAGTATAAGAAACTCTTT	CALWEVQYKKLF	TRGV9	.	TRGJ2	19	-1	-1	21
199	0.0014918435888209187	TGTGCTGCGTGGGATCCCAAGAAACTCTTT	CAAWDPKKLF	TRGV10	.	TRGJ1	14	-1	-1	18
198	0.0014843468873695575	TGTGCCTTGTGGGTTCTCTTT	CALWVLF	TRGV9	.	TRGJ1	12	-1	-1	15
191	0.0014318699772100276	TGTGCCTTGTGGGAGGTGTCTCTCTTT	CALWEVSLF	TRGV9	.	TRGJ1	17	-1	-1	21
190	0.0014243732757586662	TGTGCCGTCCAGTTCCCTTATAAGAAACTCTTT	CAVQFPYKKLF	TRGV7	.	TRGJ1	5	-1	-1	17
188	0.0014093798728559434	TGTGCCTTGTGGGAGGGAACCCCTTTATTGTATAAGAAACTCTTT	CALWEGTPLLYKKLF	TRGV9	.	TRGJ1	15	-1	-1	30
186	0.0013943864699532205	TGTGCCTTGTGGGGGGTGGGGGCATGGCTCTTT	CALWGVGAWLF	TRGV9	.	TRGJ1	17	-1	-1	27
179	0.0013419095597936909	TGTGCCTTGTGGGAGGTGCAAGCGGTACTCTTT	CALWEVQAVLF	TRGV9	.	TRGJ1	19	-1	-1	26
178	0.0013344128583423294	TGTGCCTTGTGGGGAGGACTCTTT	CALWGGLF	TRGV9	.	TRGJ1	16	-1	-1	17
177	0.001326916156890968	TGTGCCACCTGGGACGGAAGTAGTGATTGGATCAAGACGTTT	CATWDGSSDWIKTF	TRGV2	.	TRGJP2	16	-1	-1	18
177	0.001326916156890968	TGTGCCTTGTGGGAGGTGCGATATAAGAAACTCTTT	CALWEVRYKKLF	TRGV9	.	TRGJ1	18	-1	-1	21
174	0.0013044260525368837	TGTGCCTTGTGGGAACGGTATTATAAGAAACTCTTT	CALWERYYKKLF	TRGV9	.	TRGJ1	13	-1	-1	18
173	0.0012969293510855225	TGTGCCTTGTGGGAGGTGGGACTCTTT	CALWEVGLF	TRGV9	.	TRGJ1	17	-1	-1	20
172	0.001289432649634161	TGTGCCTTGTGGGAGGTGCAACTCTTT	CALWEVQLF	TRGV9	.	TRGJ1	23	-1	-1	19
171	0.0012819359481827995	TGTGCCTTGTGGGAGGTCGTTTACCTCTTT	CALWEVVYLF	TRGV9	.	TRGJ2	16	-1	-1	24
170	0.0012744392467314383	TGTGCCTTGTGGGAGGTGCGGGAAGAGTTGGGCAAAAAAATCAAGGTATTT	CALWEVREELGKKIKVF	TRGV9	.	TRGJP	18	-1	-1	19
170	0.0012744392467314383	TGTGCCTTGTGGGAGGTACTTCAAGAGTTGGGCAAAAAAATCAAGGTATTT	CALWEVLQELGKKIKVF	TRGV9	.	TRGJP	16	-1	-1	21
170	0.0012744392467314383	TGTGCCTGGTCTCCCAAACTCTTT	CAWSPKLF	TRGV9	.	TRGJ1	9	-1	-1	15
169	0.0012669425452800768	TGTGCTGCGTGGGAAAAGAAACTCTTT	CAAWEKKLF	TRGV10	.	TRGJ1	13	-1	-1	15
169	0.0012669425452800768	TGTGCCTTGTGGGGTGGAATGGAACTCTTT	CALWGGMELF	TRGV9	.	TRGJ1	12	-1	-1	22
168	0.0012594458438287153	TGTGCCACCTGGGACAGGCCGAAGAATTATTATAAGAAACTCTTT	CATWDRPKNYYKKLF	TRGV3	.	TRGJ1	19	-1	-1	23
167	0.0012519491423773539	TCGGGCCTCTTT	SGLF	TRGV9	.	TRGJ2	7	-1	-1	6
166	0.0012444524409259926	TGTGCCTTGTGGGAGGTGCTATATAAGAAACTCTTT	CALWEVLYKKLF	TRGV9	.	TRGJ1	18	-1	-1	21
165	0.0012369557394746311	TGTGCCTTGTGGGAGGTGCAGGGTCTCTTT	CALWEVQGLF	TRGV9	.	TRGJ1	19	-1	-1	24
165	0.0012369557394746311	TGTGCCTTGTGGGTGAGACTCTTT	CALWVRLF	TRGV9	.	TRGJ1	12	-1	-1	14
164	0.0012294590380232697	TGTGCTGCGTGGGATCGACCTTCCGGTAAGAAACTCTTT	CAAWDRPSGKKLF	TRGV10	.	TRGJ1	14	-1	-1	26
164	0.0012294590380232697	TGTGCCTTGTGGCCCACTTTTACCCCCGTTCTCTTT	CALWPTFTPVLF	TRGV9	.	TRGJ1	11	-1	-1	30
164	0.0012294590380232697	TGTGCAGTGACTTGTGGTAAGAAACTCTTT	CAVTCGKKLF	TRGV9	.	TRGJ1	4	-1	-1	17
159	0.0011919755307664627	TGTGCCTTGTGGGAGGTAGGTTCGGTCGAGTTGGGCAAAAAAATCAAGGTATTT	CALWEVGSVELGKKIKVF	TRGV9	.	TRGJP	16	-1	-1	27
156	0.0011694854264123786	TGTGCCTTGTGGGAGGTGCTTAGACCGAAACTCTTT	CALWEVLRPKLF	TRGV9	.	TRGJ1	18	-1	-1	26
156	0.0011694854264123786	TGTGCCTTGTGGGAGGTGCAGGGCAAACTCTTT	CALWEVQGKLF	TRGV9	.	TRGJ1	19	-1	-1	24
155	0.001161988724961017	TGTGCCTTGTTGTCGAATCCCAAACTCTTT	CALLSNPKLF	TRGV9	.	TRGJ1	9	-1	-1	21
154	0.0011544920235096558	TGTGCCTTGTGGGGGGAGAAACTCTTT	CALWGEKLF	TRGV9	.	TRGJ1	15	-1	-1	16
154	0.0011544920235096558	TGTGCCTTGTGGGCCGGGAAACTCTTT	CALWAGKLF	TRGV9	.	TRGJ1	12	-1	-1	17
153	0.0011469953220582944	TGTGCCTTGTGGGGGCTCGGGGTAAGTTGGAAACTCTTT	CALWGLGVSWKLF	TRGV9	.	TRGJ1	12	-1	-1	29
153	0.0011469953220582944	TGTGCTGCGTGGGATAAACTCTTT	CAAWDKLF	TRGV10	.	TRGJ1	14	-1	-1	15
152	0.0011394986206069329	TGTGCCTTGTGGGAGGTGCATTATAAGAAACTCTTT	CALWEVHYKKLF	TRGV9	.	TRGJ1	19	-1	-1	19
149	0.0011170085162528487	TGTGCCTTGTGGGAGTCTCGGGATTATTATAAGAAACTCTTT	CALWESRDYYKKLF	TRGV9	.	TRGJ1	14	-1	-1	22
149	0.0011170085162528487	TGTGCCTTGTGGGAGGTGCTCAGTTATTATAAGAAACTCTTT	CALWEVLSYYKKLF	TRGV9	.	TRGJ1	18	-1	-1	23
148	0.0011095118148014874	TGTGCCTTGTGGGAGTCTGAGTTGGGCAAAAAAATCAAGGTATTT	CALWESELGKKIKVF	TRGV9	.	TRGJP	14	-1	-1	18
148	0.0011095118148014874	TGTGCCTTGTGGGAGGACATACAACTCTTT	CALWEDIQLF	TRGV9	.	TRGJ1	15	-1	-1	22
148	0.0011095118148014874	TGTGCCTTGTGGGAGGAGAAACTCTTT	CALWEEKLF	TRGV9	.	TRGJ1	15	-1	-1	16
147	0.001102015113350126	TGTGCTGCGTGGGATTATTATTATAAGAAACTCTTT	CAAWDYYYKKLF	TRGV10	.	TRGJ1	16	-1	-1	16
146	0.0010945184118987645	TGTGCCTTGTGGGACCCGCAAGAGTTGGGCAAAAAAATCAAGGTATTT	CALWDPQELGKKIKVF	TRGV9	.	TRGJP	13	-1	-1	17
146	0.0010945184118987645	TGTGCCTTGTGGGAGGGGCGAGGGAAGAAACTCTTT	CALWEGRGKKLF	TRGV9	.	TRGJ1	18	-1	-1	24
146	0.0010945184118987645	TGTGCTGCGTGGGGATATAAGAAACTCTTT	CAAWGYKKLF	TRGV10	.	TRGJ1	12	-1	-1	15
144	0.0010795250089960418	TGTGCTGCGTGGTTTCTGGGGGTTGATAAGAAACTCTTT	CAAWFLGVDKKLF	TRGV10	.	TRGJ1	11	-1	-1	25
144	0.0010795250089960418	TGTGCTGCGTGCCGGCCTACAAGAGTTGGTCTCTTT	CAACRPTRVGLF	TRGV10	.	TRGJ1	10	-1	-1	30
144	0.0010795250089960418	TGTGCTGCGTGGGATGTTTATAAGAAACTCTTT	CAAWDVYKKLF	TRGV10	.	TRGJ2	14	-1	-1	17
143	0.0010720283075446803	TGTGCCTTGTGGGAGTTACAAGAGTTGGGCAAAAAAATCAAGGTATTT	CALWELQELGKKIKVF	TRGV9	.	TRGJP	14	-1	-1	18
143	0.0010720283075446803	TGTGCCTTGTGGGAGGTGAGGGAGTTGGGCAAAAAAATCAAGGTATTT	CALWEVRELGKKIKVF	TRGV9	.	TRGJP	17	-1	-1	21
143	0.0010720283075446803	TGTGCCTTGTGGGAGGTACGCTACTTGAAACTCTTT	CALWEVRYLKLF	TRGV9	.	TRGJ1	16	-1	-1	26
142	0.0010645316060933188	TGTGCTGCGTGGGATTCGAATTATTATAAGAAACTCTTT	CAAWDSNYYKKLF	TRGV10	.	TRGJ1	20	-1	-1	13
141	0.0010570349046419576	TGTGCCTTGTGGGAGCGGCAAGAGTTGGGCAAAAAAATCAAGGTATTT	CALWERQELGKKIKVF	TRGV9	.	TRGJP	14	-1	-1	16
141	0.0010570349046419576	TGTGCCACCTGGGACAGGGTTCTCCATTGTTATAAGAAACTCTTT	CATWDRVLHCYKKLF	TRGV3	.	TRGJ1	17	-1	-1	25
141	0.0010570349046419576	TGTGCTGCGTGGGATTACGCCGAGAGATATAAGAAACTCTTT	CAAWDYAERYKKLF	TRGV10	.	TRGJ1	18	-1	-1	27
140	0.0010495382031905961	TGTGCCTTGTGGGAGAAACGGCAAGAGTTGGGCAAAAAAATCAAGGTATTT	CALWEKRQELGKKIKVF	TRGV9	.	TRGJP	14	-1	-1	19
139	0.0010420415017392346	TGTGCCTTGTGGGAGGGCCTAAGAGGTCGGAAACTCTTT	CALWEGLRGRKLF	TRGV9	.	TRGJ1	15	-1	-1	29
139	0.0010420415017392346	TGTGCTGCGTGGGAGCCTAGGCTCTTT	CAAWEPRLF	TRGV10	.	TRGJ1	13	-1	-1	21
139	0.0010420415017392346	TGTGCCTTGAGGAAACTCTTT	CALRKLF	TRGV9	.	TRGJ1	11	-1	-1	11
138	0.0010345448002878734	TGTGCCTTGTGGGAGGTGCTGGGAAGGCTCCAGAAACTCTTT	CALWEVLGRLQKLF	TRGV9	.	TRGJ1	18	-1	-1	31
138	0.0010345448002878734	TGTGCCTTGTGGGAGGGAGGGGCTAAGAAACTCTTT	CALWEGGAKKLF	TRGV9	.	TRGJ1	15	-1	-1	23
138	0.0010345448002878734	TGTGCCTTGTGGGAGGTGCTCAAGAAACTCTTT	CALWEVLKKLF	TRGV9	.	TRGJ1	18	-1	-1	21
137	0.001027048098836512	TGTGCCTTGTGGGAGGTGCGTGGTAAGAAACTCTTT	CALWEVRGKKLF	TRGV9	.	TRGJ2	18	-1	-1	23
135	0.0010120546959337892	TGTGCCTTGTGCACGGAGAAACTCTTT	CALCTEKLF	TRGV9	.	TRGJ1	10	-1	-1	16
134	0.0010045579944824277	TGTGCTGCGTGCTATAGAGTCAATTATTATAAGAAACTCTTT	CAACYRVNYYKKLF	TRGV10	.	TRGJ1	10	-1	-1	21
133	9.970612930310662E-4	TGTGCCACCTGGGAATCTTATTATAAGAAACTCTTT	CATWESYYKKLF	TRGV4	.	TRGJ1	13	-1	-1	17
133	9.970612930310662E-4	TGTGCCTTGTGGGAGGTGCGTGGGAAACTCTTT	CALWEVRGKLF	TRGV9	.	TRGJ1	18	-1	-1	23
132	9.89564591579705E-4	TGTGCCTTGTGGCCCTATAAGAAACTCTTT	CALWPYKKLF	TRGV9	.	TRGJ1	11	-1	-1	15
132	9.89564591579705E-4	TGTGCCTTGTGGGCTAAGAAACTCTTT	CALWAKKLF	TRGV9	.	TRGJ1	12	-1	-1	14
130	9.745711886769822E-4	TGTGCCTTGTGGGAGGATAAGAAACTCTTT	CALWEDKKLF	TRGV9	.	TRGJ1	15	-1	-1	16
130	9.745711886769822E-4	TGTGCCTTGTGGGAACGGAAACTCTTT	CALWERKLF	TRGV9	.	TRGJ1	13	-1	-1	17
130	9.745711886769822E-4	TGTGCTGCGTGGGAGAAACTCTTT	CAAWEKLF	TRGV10	.	TRGJ1	13	-1	-1	13
129	9.670744872256207E-4	TGTGCCTTGTGGGAGGTGTACTCAGGTGGGAAACTCTTT	CALWEVYSGGKLF	TRGV9	.	TRGJ2	20	-1	-1	29
129	9.670744872256207E-4	TGTGCCTTGTGGGAGGTACAGAAACTCTTT	CALWEVQKLF	TRGV9	.	TRGJ1	19	-1	-1	19
128	9.595777857742593E-4	TGTGCCTTGTGGGAGGTATTTACCTCCCCAAGACTCTTT	CALWEVFTSPRLF	TRGV9	.	TRGJ1	31	-1	-1	32
128	9.595777857742593E-4	TGTGCCTTGTGGGAGGTGAGCCTTAAGAAACTCTTT	CALWEVSLKKLF	TRGV9	.	TRGJ2	17	-1	-1	23
128	9.595777857742593E-4	TGTGCCTTGTGGGAGGTGCATAAGAAACTCTTT	CALWEVHKKLF	TRGV9	.	TRGJ1	19	-1	-1	19
128	9.595777857742593E-4	TGTGCTGCGATATGGGAACTCTTT	CAAIWELF	TRGV10	.	TRGJ1	8	-1	-1	16
128	9.595777857742593E-4	TGTGCCGGGGAGAAACTCTTT	CAGEKLF	TRGV9	.	TRGJ1	5	-1	-1	10
127	9.52081084322898E-4	TGTGCCTTGTGGGAGGCAGGCGGGAAACTCTTT	CALWEAGGKLF	TRGV9	.	TRGJ1	15	-1	-1	23
127	9.52081084322898E-4	TGTGCTGCGTGGGCAAGGGGCAAACTCTTT	CAAWARGKLF	TRGV10	.	TRGJ2	12	-1	-1	21
127	9.52081084322898E-4	TGTGCCTTGTGGGAGGTTAAGAAACTCTTT	CALWEVKKLF	TRGV9	.	TRGJ1	16	-1	-1	17
127	9.52081084322898E-4	TGTGCTGCGTGGGACGAGAAACTCTTT	CAAWDEKLF	TRGV10	.	TRGJ1	13	-1	-1	16
127	9.52081084322898E-4	TGTGCCTTGTGGGAGAAGAAACTCTTT	CALWEKKLF	TRGV9	.	TRGJ1	14	-1	-1	15
127	9.52081084322898E-4	TGTGCCTTGTCGGTGAAACTCTTT	CALSVKLF	TRGV9	.	TRGJ1	12	-1	-1	14
126	9.445843828715365E-4	TGTGCCTTGTGGGAGTTCGAGACCGGAGCGTTCAGGAAACTCTTT	CALWEFETGAFRKLF	TRGV9	.	TRGJ1	14	-1	-1	35
126	9.445843828715365E-4	TGTGCCACCTGGGACGGGCAGGATTATAAGAAACTCTTT	CATWDGQDYKKLF	TRGV2	.	TRGJ1	18	-1	-1	22
126	9.445843828715365E-4	TGTGCTGCGTGGGATCACGGGGAGGAGAAACTCTTT	CAAWDHGEEKLF	TRGV10	.	TRGJ1	18	-1	-1	25
126	9.445843828715365E-4	TGTGCTGCGTGGGATAGGAAACTCTTT	CAAWDRKLF	TRGV10	.	TRGJ1	14	-1	-1	13
125	9.370876814201751E-4	TGTGCCTTGTGGGAGGCCTTTTATTATAAGAAACTCTTT	CALWEAFYYKKLF	TRGV9	.	TRGJ1	15	-1	-1	20
124	9.295909799688138E-4	TGTGCCTTGGGCCCAAATAAGAAACTCTTT	CALGPNKKLF	TRGV9	.	TRGJ1	8	-1	-1	16
123	9.220942785174523E-4	TGTGCCTTGTGGGAGGTGAAGAAACTCTTT	CALWEVKKLF	TRGV9	.	TRGJ1	17	-1	-1	18
122	9.145975770660909E-4	TGTGCCTTGTGGGAGGTGCGTTTCAAGGGGTATTATAAGAAACTCTTT	CALWEVRFKGYYKKLF	TRGV9	.	TRGJ1	18	-1	-1	30
122	9.145975770660909E-4	TGTGCCTTGTGGGAGGTGGGCTTGTACGATAAGAAACTCTTT	CALWEVGLYDKKLF	TRGV9	.	TRGJ1	17	-1	-1	28
122	9.145975770660909E-4	TGTGCCTTGTGGGAGGTGCTAGGGTATAAGAAACTCTTT	CALWEVLGYKKLF	TRGV9	.	TRGJ1	18	-1	-1	24
122	9.145975770660909E-4	TGTGCCTTGTGGGTGGTCCCAAAGAAACTCTTT	CALWVVPKKLF	TRGV9	.	TRGJ2	16	-1	-1	21
122	9.145975770660909E-4	TGTGCCTTAAGCGAGAAACTCTTT	CALSEKLF	TRGV9	.	TRGJ1	7	-1	-1	13
121	9.071008756147295E-4	TGTGCTGCGTGGGATTGGGAATATAAGAAACTCTTT	CAAWDWEYKKLF	TRGV10	.	TRGJ2	15	-1	-1	21
121	9.071008756147295E-4	TGTGCCTTGTGGGAGGTGGCGGGTAAGAAACTCTTT	CALWEVAGKKLF	TRGV9	.	TRGJ1	17	-1	-1	23
121	9.071008756147295E-4	TGTGCCACCTGGGACCCGACTCCTAAGAAACTCTTT	CATWDPTPKKLF	TRGV2	.	TRGJ1	14	-1	-1	23
121	9.071008756147295E-4	TGTGCCTTGTGGGAGAAGTATAAGAAACTCTTT	CALWEKYKKLF	TRGV9	.	TRGJ1	14	-1	-1	18
121	9.071008756147295E-4	TGTGCTGCGTGGGGTGGGCGGAAACTCTTT	CAAWGGRKLF	TRGV10	.	TRGJ1	12	-1	-1	20
121	9.071008756147295E-4	TGTGCTGCGTGGGATCGGAGGAAACTCTTT	CAAWDRRKLF	TRGV10	.	TRGJ1	14	-1	-1	20
121	9.071008756147295E-4	TGTGCTGCGTGGGATTGGAAACTCTTT	CAAWDWKLF	TRGV10	.	TRGJ1	15	-1	-1	17
121	9.071008756147295E-4	TGTGCCTTGCATCTTAAGAAACTCTTT	CALHLKKLF	TRGV9	.	TRGJ1	8	-1	-1	14
121	9.071008756147295E-4	TGTGCCACCTGGGATAAGAAACTCTTT	CATWDKKLF	TRGV8	.	TRGJ1	15	-1	-1	13
120	8.996041741633681E-4	TGTGCCTTGTGGGACAATAAGAAACTCTTT	CALWDNKKLF	TRGV9	.	TRGJ1	13	-1	-1	16
119	8.921074727120067E-4	TGTGCTGCGTGGGATTCCCATCTGAAACTCTTT	CAAWDSHLKLF	TRGV10	.	TRGJ1	15	-1	-1	23
119	8.921074727120067E-4	TGTGCCTTGTGGGAGTATATCAAGAAACTCTTT	CALWEYIKKLF	TRGV9	.	TRGJ1	14	-1	-1	17
118	8.846107712606453E-4	TGTGCCCCGGGGTATAAGAAACTCTTT	CAPGYKKLF	TRGV9	.	TRGJ1	5	-1	-1	12
117	8.771140698092839E-4	TGTGCCTTGTGGGAGGCTGGGGGCCATGAGAAACTCTTT	CALWEAGGHEKLF	TRGV9	.	TRGJ1	15	-1	-1	25
117	8.771140698092839E-4	TGTGCTGCGTGGGATTATGGTCCTGAGAAACTCTTT	CAAWDYGPEKLF	TRGV10	.	TRGJ1	16	-1	-1	25
117	8.771140698092839E-4	TGTGCTGCGTGGGAGCCGGGGAAACTCTTT	CAAWEPGKLF	TRGV10	.	TRGJ1	13	-1	-1	20
116	8.696173683579226E-4	TGTGCTGCGTGGGATTATTCCCTAAAGCGCGAGAAACTCTTT	CAAWDYSLKREKLF	TRGV10	.	TRGJ2	16	-1	-1	31
116	8.696173683579226E-4	TGTGCTGCGTGGGATTTCTCCGAGAAACTCTTT	CAAWDFSEKLF	TRGV10	.	TRGJ1	15	-1	-1	22
116	8.696173683579226E-4	TGTGCCTTGTGGTATTATAAGAAACTCTTT	CALWYYKKLF	TRGV9	.	TRGJ1	11	-1	-1	12
116	8.696173683579226E-4	TGTGCCACCCTGGACTATAAGAAACTCTTT	CATLDYKKLF	TRGV4	.	TRGJ1	12	-1	-1	15
115	8.621206669065611E-4	TGTGCTGCGTGGATCGGGGCCGTTAAGAAACTCTTT	CAAWIGAVKKLF	TRGV10	.	TRGJ2	11	-1	-1	23
115	8.621206669065611E-4	TGTGCCTTGTGGGAGGTGCTCCGTAGGAAACTCTTT	CALWEVLRRKLF	TRGV9	.	TRGJ1	21	-1	-1	23
115	8.621206669065611E-4	TGTGCTGCGTGGGATTCTCAGGGACTCTTT	CAAWDSQGLF	TRGV10	.	TRGJ1	15	-1	-1	23
114	8.546239654551997E-4	TGTGCCTTGTGGGAGGTGTCCAGACATAAGAAACTCTTT	CALWEVSRHKKLF	TRGV9	.	TRGJ1	17	-1	-1	25
114	8.546239654551997E-4	TGTGCCTTGTGGAGTTATAAGAAACTCTTT	CALWSYKKLF	TRGV9	.	TRGJ1	11	-1	-1	14
113	8.471272640038384E-4	TGTGCCTTGTGGGAGGTGAAATCTGGCCCTTGGAGTAAGAAACTCTTT	CALWEVKSGPWSKKLF	TRGV9	.	TRGJ1	17	-1	-1	35
113	8.471272640038384E-4	TGTGCCTTGTGGGAGGTACAATTCCATAAGAAACTCTTT	CALWEVQFHKKLF	TRGV9	.	TRGJ1	19	-1	-1	25
113	8.471272640038384E-4	TGTGCCTTGTGGGAGGACTCCAATTATAAGAAACTCTTT	CALWEDSNYKKLF	TRGV9	.	TRGJ1	15	-1	-1	22
113	8.471272640038384E-4	TGTGCCTTGTGGGAGGCCCATAAGAAACTCTTT	CALWEAHKKLF	TRGV9	.	TRGJ1	15	-1	-1	19
113	8.471272640038384E-4	TGTGCTGCGTGGGATAGGCAGAAACTCTTT	CAAWDRQKLF	TRGV10	.	TRGJ1	14	-1	-1	19
112	8.396305625524769E-4	TGTGCCTTGTGGGAGGTGCGGTTTAAGAAACTCTTT	CALWEVRFKKLF	TRGV9	.	TRGJ1	18	-1	-1	23
111	8.321338611011155E-4	TGTGCCTTGTGGGAGGTGGGTTATAAGAAACTCTTT	CALWEVGYKKLF	TRGV9	.	TRGJ1	17	-1	-1	20
111	8.321338611011155E-4	TGTGCCTTGTGGAAGGGGTATAAGAAACTCTTT	CALWKGYKKLF	TRGV9	.	TRGJ1	15	-1	-1	18
111	8.321338611011155E-4	TGTGCTGCGTGGGAGAGGGAGAAACTCTTT	CAAWEREKLF	TRGV10	.	TRGJ1	13	-1	-1	19
111	8.321338611011155E-4	TGTGCTGCGTGGGACAAGAAACTCTTT	CAAWDKKLF	TRGV10	.	TRGJ1	13	-1	-1	15
110	8.246371596497541E-4	TGTGCCTTGTGGGAGCCGAGGGATTATAAGAAACTCTTT	CALWEPRDYKKLF	TRGV9	.	TRGJ1	14	-1	-1	22
110	8.246371596497541E-4	TGTGCCTTGTGGGAGGTGCGATATTATAAGAAACTCTTT	CALWEVRYYKKLF	TRGV9	.	TRGJ1	18	-1	-1	21
110	8.246371596497541E-4	TGTGCCTTGTTGCTATCTAATCAGAAACTCTTT	CALLLSNQKLF	TRGV9	.	TRGJ1	9	-1	-1	19
110	8.246371596497541E-4	TGTGCCTTGTGGGAGGTGGAGAAGAAACTCTTT	CALWEVEKKLF	TRGV9	.	TRGJ1	17	-1	-1	21
110	8.246371596497541E-4	TGTGCCTTGTGGGAGGCTATTAAGAAACTCTTT	CALWEAIKKLF	TRGV9	.	TRGJ1	15	-1	-1	20
110	8.246371596497541E-4	TGTGCCTTGTGGATTAAGAAGAAACTCTTT	CALWIKKKLF	TRGV9	.	TRGJ1	11	-1	-1	18
110	8.246371596497541E-4	TGTGCTGCGTGGGATCAAAAACTCTTT	CAAWDQKLF	TRGV10	.	TRGJ1	14	-1	-1	18
109	8.171404581983927E-4	TGTGCTGCGTGGGATTATATAGAGGGGCTCTTT	CAAWDYIEGLF	TRGV10	.	TRGJ1	16	-1	-1	27
109	8.171404581983927E-4	TGTGCCTTGTGGGAGGTCAAGAAACTCTTT	CALWEVKKLF	TRGV9	.	TRGJ1	16	-1	-1	18
108	8.096437567470313E-4	TGTGCCTTGTGGGAGGTGCAACTAGTCTGCGTGGGTAAGAAACTCTTT	CALWEVQLVCVGKKLF	TRGV9	.	TRGJ1	22	-1	-1	35
108	8.096437567470313E-4	TGTGCCTTGTGGGAGGTGGTAGATAAGAAACTCTTT	CALWEVVDKKLF	TRGV9	.	TRGJ1	17	-1	-1	22
108	8.096437567470313E-4	TGTGCTGCGTGGGACAACAAGAAACTCTTT	CAAWDNKKLF	TRGV10	.	TRGJ1	13	-1	-1	18
107	8.021470552956699E-4	TGTGCCTTGTGGGAGGTTTGTTCTAAGAAACTCTTT	CALWEVCSKKLF	TRGV9	.	TRGJ1	16	-1	-1	17
107	8.021470552956699E-4	TGTGCTGCGTGGGATTCAGTGAAACTCTTT	CAAWDSVKLF	TRGV10	.	TRGJ1	15	-1	-1	20
107	8.021470552956699E-4	TGTGCTGCGTTCCTCAGTAAACTCTTT	CAAFLSKLF	TRGV10	.	TRGJ1	9	-1	-1	18
107	8.021470552956699E-4	TGTGCTGCGTGGGGGGGGAAACTCTTT	CAAWGGKLF	TRGV10	.	TRGJ1	12	-1	-1	17
106	7.946503538443085E-4	TGTGCCTTGTGGGAGGGAACTTTCTATTATAAGAAACTCTTT	CALWEGTFYYKKLF	TRGV9	.	TRGJ1	15	-1	-1	24
106	7.946503538443085E-4	TGTGCCTTGGGATGCCTGACCATTAATAAGAAACTCTTT	CALGCLTINKKLF	TRGV9	.	TRGJ1	8	-1	-1	21
106	7.946503538443085E-4	TGTGCCTTGAAGCACGGTTATAAGAAACTCTTT	CALKHGYKKLF	TRGV9	.	TRGJ1	8	-1	-1	17
105	7.871536523929471E-4	TGTGCCTTGTGGGAGGTGCCCCCTCGTCGGGCCCTTCCCTCTAAGAAACTCTTT	CALWEVPPRRALPSKKLF	TRGV9	.	TRGJ1	21	-1	-1	41
105	7.871536523929471E-4	TGTGCTGCGTGGGATCCCCCCGGGCATAAGAAACTCTTT	CAAWDPPGHKKLF	TRGV10	.	TRGJ1	14	-1	-1	25
105	7.871536523929471E-4	TGTGCCTTGTGGGAGGTGTCACATAAGAAACTCTTT	CALWEVSHKKLF	TRGV9	.	TRGJ2	21	-1	-1	22
105	7.871536523929471E-4	TGTGCCTTGTGGGAGGTGAATAAGAAACTCTTT	CALWEVNKKLF	TRGV9	.	TRGJ2	17	-1	-1	19
105	7.871536523929471E-4	TGTGCTGCGTGGGAAGATGGGAAACTCTTT	CAAWEDGKLF	TRGV10	.	TRGJ1	13	-1	-1	20
104	7.796569509415857E-4	TGTGCCTTGTGGGACGCAAAGCCCGATCATTATAAGAAACTCTTT	CALWDAKPDHYKKLF	TRGV9	.	TRGJ2	13	-1	-1	25
104	7.796569509415857E-4	TGTGCCTTGTGGTACAGGTGGTATAAGAAACTCTTT	CALWYRWYKKLF	TRGV9	.	TRGJ1	11	-1	-1	21
104	7.796569509415857E-4	TGTGCCTTGTGGGCGAGGTGGTATAAGAAACTCTTT	CALWARWYKKLF	TRGV9	.	TRGJ2	19	-1	-1	21
104	7.796569509415857E-4	TGTGCCTTGTGGGGGGGGTATGAGAAGAAACTCTTT	CALWGGYEKKLF	TRGV9	.	TRGJ1	15	-1	-1	18
104	7.796569509415857E-4	TGTGCTGCGTGGGAACTTACGGGGAAACTCTTT	CAAWELTGKLF	TRGV10	.	TRGJ1	20	-1	-1	23
104	7.796569509415857E-4	TGTGCCTTGTGGGAGGTGCAAGGGAAACTCTTT	CALWEVQGKLF	TRGV9	.	TRGJ1	19	-1	-1	23
104	7.796569509415857E-4	TGTGCTGCGTGGGGCTATAAGAAACTCTTT	CAAWGYKKLF	TRGV10	.	TRGJ1	12	-1	-1	15
103	7.721602494902243E-4	TGTGCCTTGTGGGAGGTGCTCGGGTATTATAAGAAACTCTTT	CALWEVLGYYKKLF	TRGV9	.	TRGJ1	18	-1	-1	24
103	7.721602494902243E-4	TGTGCCTTGTGGGAGTCGTCGAATTATAAGAAACTCTTT	CALWESSNYKKLF	TRGV9	.	TRGJ1	14	-1	-1	22
103	7.721602494902243E-4	TGTGCTGCGCCTCAAGTACTAAGCCGGAAACTCTTT	CAAPQVLSRKLF	TRGV10	.	TRGJ1	8	-1	-1	26
103	7.721602494902243E-4	TGTGCTGCGTGGGACACGCGGGGGAAACTCTTT	CAAWDTRGKLF	TRGV10	.	TRGJ1	13	-1	-1	23
102	7.646635480388629E-4	TGTGCTGCGTGGGATTTTGCCCGCCTTCGGAAGAAACTCTTT	CAAWDFARLRKKLF	TRGV10	.	TRGJ1	15	-1	-1	30
102	7.646635480388629E-4	TGTGCTGCGTGGGATTATGACGCTACGAAACTCTTT	CAAWDYDATKLF	TRGV10	.	TRGJ2	16	-1	-1	23
102	7.646635480388629E-4	TGTGCCTTGTGGGAGCCCTCTTATAAGAAACTCTTT	CALWEPSYKKLF	TRGV9	.	TRGJ1	14	-1	-1	20
102	7.646635480388629E-4	TGTGCTGCGTGGGATACCCCTAAGAAACTCTTT	CAAWDTPKKLF	TRGV10	.	TRGJ2	14	-1	-1	20
102	7.646635480388629E-4	TGTGCCTTGTGGGGATATTATAAGAAACTCTTT	CALWGYYKKLF	TRGV9	.	TRGJ2	12	-1	-1	15
102	7.646635480388629E-4	TGTGCTGCGTGGGATTTTGAGAAACTCTTT	CAAWDFEKLF	TRGV10	.	TRGJ1	15	-1	-1	13
101	7.571668465875015E-4	TGTGCCTTGTGGGAGGTGAGTACGGATCGAAATAAGAAACTCTTT	CALWEVSTDRNKKLF	TRGV9	.	TRGJ1	17	-1	-1	31
101	7.571668465875015E-4	TGTGCCTTGTGGGAGGTTCGCCAAACCTATAAGAAACTCTTT	CALWEVRQTYKKLF	TRGV9	.	TRGJ1	16	-1	-1	27
101	7.571668465875015E-4	TGTGCCACCTGGGACGGGCGGCAGAAACTCTTT	CATWDGRQKLF	TRGV2	.	TRGJ2	18	-1	-1	22
101	7.571668465875015E-4	TGTGCTGCGTGCGATAAGAAACTCTTT	CAACDKKLF	TRGV10	.	TRGJ1	14	-1	-1	13
101	7.571668465875015E-4	TGTGCTGCGTGGTTTAAGAAACTCTTT	CAAWFKKLF	TRGV10	.	TRGJ1	11	-1	-1	14
100	7.496701451361401E-4	TGTGCCTTGTGGGAGGTTTCGGCGGACGACTACTCTGCGCAAGAGTTGGGCAAAAAAATCAAGGTATTT	CALWEVSADDYSAQELGKKIKVF	TRGV9	.	TRGJP	16	-1	-1	35
100	7.496701451361401E-4	TGTGCCTTGTGGGAGGTCCCTAGTTATAAGAAACTCTTT	CALWEVPSYKKLF	TRGV9	.	TRGJ1	16	-1	-1	23
100	7.496701451361401E-4	TGTGCCTTGTGGGAGCTCCTGAATAAGAAACTCTTT	CALWELLNKKLF	TRGV9	.	TRGJ1	14	-1	-1	22
100	7.496701451361401E-4	TGTGCTGCGTGGGTTAGAGGGGAGAAACTCTTT	CAAWVRGEKLF	TRGV10	.	TRGJ1	15	-1	-1	22
100	7.496701451361401E-4	TGTGCCTTGTGGGAGGAGTATAAGAAACTCTTT	CALWEEYKKLF	TRGV9	.	TRGJ2	15	-1	-1	18
100	7.496701451361401E-4	TGTGCCTTGTGGGAGGAATATAAGAAACTCTTT	CALWEEYKKLF	TRGV9	.	TRGJ1	15	-1	-1	18
100	7.496701451361401E-4	TGTGCCACCTGGGACCGGTCGAAGAAACTCTTT	CATWDRSKKLF	TRGV2	.	TRGJ2	17	-1	-1	21
100	7.496701451361401E-4	TGTGCCCCCGGGGATTATAAGAAACTCTTT	CAPGDYKKLF	TRGV9	.	TRGJ1	5	-1	-1	13
99	7.421734436847787E-4	TGTGCTGCGTGGGATTCAGTCTTCCAGAAACTCTTT	CAAWDSVFQKLF	TRGV10	.	TRGJ1	15	-1	-1	25
99	7.421734436847787E-4	TGTGCTGCTAAGAAACTCTTT	CAAKKLF	TRGV10	.	TRGJ1	7	-1	-1	8
98	7.346767422334173E-4	TGTGCCTTGTGGGAGGTGCAGAGTTATTATAAGAAACTCTTT	CALWEVQSYYKKLF	TRGV9	.	TRGJ1	19	-1	-1	20
98	7.346767422334173E-4	TGTGCTGCGTGGGACTATTATAAGAAACTCTTT	CAAWDYYKKLF	TRGV10	.	TRGJ1	16	-1	-1	15
98	7.346767422334173E-4	TGTGCTGCGTGGATGAGTCTCAAGAAACTCTTT	CAAWMSLKKLF	TRGV10	.	TRGJ1	11	-1	-1	21
98	7.346767422334173E-4	TGTGCTGCGTGGGACCATAAGAAACTCTTT	CAAWDHKKLF	TRGV10	.	TRGJ1	13	-1	-1	16
98	7.346767422334173E-4	TGTGCCTTGTATTATAAGAAACTCTTT	CALYYKKLF	TRGV9	.	TRGJ1	9	-1	-1	9
97	7.271800407820559E-4	TGTGCCTTGTGGGAGGCTCCCTCCCCTTATAAGAAACTCTTT	CALWEAPSPYKKLF	TRGV9	.	TRGJ1	24	-1	-1	26
97	7.271800407820559E-4	TGTGCCTTGTGGGAGGTGCGGGGTTATAAGAAACTCTTT	CALWEVRGYKKLF	TRGV9	.	TRGJ1	18	-1	-1	23
97	7.271800407820559E-4	TGTGCCTTGTGGGAGGTGCATTTTTGGATCAAGACGTTT	CALWEVHFWIKTF	TRGV9	.	TRGJP2	19	-1	-1	23
97	7.271800407820559E-4	TGTGCCTTGTGGGAGGTGGGGGATAAGAAACTCTTT	CALWEVGDKKLF	TRGV9	.	TRGJ1	17	-1	-1	22
97	7.271800407820559E-4	TGTGCCTTGTGGGAGGTGGGAGATAAGAAACTCTTT	CALWEVGDKKLF	TRGV9	.	TRGJ1	17	-1	-1	22
97	7.271800407820559E-4	TGTGCCTTGTGGGAGGTACCCCATAAGAAACTCTTT	CALWEVPHKKLF	TRGV9	.	TRGJ1	16	-1	-1	22
97	7.271800407820559E-4	TGTGCTGCGACGGAGAAACTCTTT	CAATEKLF	TRGV10	.	TRGJ1	8	-1	-1	13
97	7.271800407820559E-4	TGTGCCTTGTGGGCACTCTTT	CALWALF	TRGV9	.	TRGJ1	12	-1	-1	14
96	7.196833393306944E-4	TGTGCCTTGTGGGAGGTGGAGGAGTTGGGCAAAAAAATCAAGGTATTT	CALWEVEELGKKIKVF	TRGV9	.	TRGJP	17	-1	-1	21
96	7.196833393306944E-4	TGTGCTGCGTGGGATTATACCCGTTGTAAGAAACTCTTT	CAAWDYTRCKKLF	TRGV10	.	TRGJ1	16	-1	-1	23
96	7.196833393306944E-4	TGTGCCTTGTGGGATCTCGAAGATTATAAGAAACTCTTT	CALWDLEDYKKLF	TRGV9	.	TRGJ1	13	-1	-1	16
96	7.196833393306944E-4	TGTGCCTTGTGGGAGGTGATTTATAAGAAACTCTTT	CALWEVIYKKLF	TRGV9	.	TRGJ1	17	-1	-1	20
96	7.196833393306944E-4	TGTGCTGCGTGGGATTTGGTAGAGAAACTCTTT	CAAWDLVEKLF	TRGV10	.	TRGJ1	15	-1	-1	22
96	7.196833393306944E-4	TGTGGGGTGGGGGGTTATTATAAGAAACTCTTT	CGVGGYYKKLF	TRGV9	.	TRGJ1	3	-1	-1	14
96	7.196833393306944E-4	TGTGCTGCGTGGGATACTAAGAAACTCTTT	CAAWDTKKLF	TRGV10	.	TRGJ2	19	-1	-1	17
96	7.196833393306944E-4	TGTGCTGCTCCGAAGAAACTCTTT	CAAPKKLF	TRGV10	.	TRGJ1	7	-1	-1	12
95	7.121866378793331E-4	TGTGCCTTGTGGGAGGTGCACCCACACGGGTTGGGCAAAAAAATCAAGGTATTT	CALWEVHPHGLGKKIKVF	TRGV9	.	TRGJP	21	-1	-1	29
95	7.121866378793331E-4	TGTGCTGCGTGGGATAGCTTCTTGGGGTATAAGAAACTCTTT	CAAWDSFLGYKKLF	TRGV10	.	TRGJ1	14	-1	-1	27
95	7.121866378793331E-4	TGTGCCTTGTGGGCGATGTTGGGCAAAAAAATCAAGGTATTT	CALWAMLGKKIKVF	TRGV9	.	TRGJP	12	-1	-1	17
95	7.121866378793331E-4	TGTGCCTTGTGGGGCCCGACTCATTATAAGAAACTCTTT	CALWGPTHYKKLF	TRGV9	.	TRGJ1	12	-1	-1	16
95	7.121866378793331E-4	TGTGCCACCCAAACAGGAACCCAAATCAAGAAACTCTTT	CATQTGTQIKKLF	TRGV4	.	TRGJ1	8	-1	-1	27
95	7.121866378793331E-4	TGTGCTGCGTGGGATTATGCGGATTTGAAACTCTTT	CAAWDYADLKLF	TRGV10	.	TRGJ1	16	-1	-1	26
95	7.121866378793331E-4	TGTGCTGCGTGGGCTCCTTTTAAGAAACTCTTT	CAAWAPFKKLF	TRGV10	.	TRGJ1	12	-1	-1	17
95	7.121866378793331E-4	TGTGCTGCGTGGGATCTGTCAAAACTCTTT	CAAWDLSKLF	TRGV10	.	TRGJ2	14	-1	-1	21
94	7.046899364279717E-4	TGTGCTGCGTGGGTTATGCACCTAATTACTGGGGGGAAACTCTTT	CAAWVMHLITGGKLF	TRGV10	.	TRGJ1	15	-1	-1	35
94	7.046899364279717E-4	TGTGCCTTGTGGGAGGTGAGGGTGGGGAATAAGAAACTCTTT	CALWEVRVGNKKLF	TRGV9	.	TRGJ1	17	-1	-1	28
94	7.046899364279717E-4	TGTGCCTTGTGGGAGGTGAGTTATTATAAGAAACTCTTT	CALWEVSYYKKLF	TRGV9	.	TRGJ1	17	-1	-1	17
94	7.046899364279717E-4	TGTGCTGCCAAACCTAATAAGAAACTCTTT	CAAKPNKKLF	TRGV10	.	TRGJ2	7	-1	-1	16
94	7.046899364279717E-4	TGTGCTGCGCGTCTGAAGAAACTCTTT	CAARLKKLF	TRGV10	.	TRGJ2	8	-1	-1	15
93	6.971932349766102E-4	TGTGCCTTGTGGGAGGTGCTTGTTGAGGATTATAAGAAACTCTTT	CALWEVLVEDYKKLF	TRGV9	.	TRGJ1	18	-1	-1	28
93	6.971932349766102E-4	TGTGCCTTGTGGGAGGTGCTGGGTTATAAGAAACTCTTT	CALWEVLGYKKLF	TRGV9	.	TRGJ1	18	-1	-1	23
93	6.971932349766102E-4	TGTGCCTTGTGGGAGGTGCAGTATTATAAGAAACTCTTT	CALWEVQYYKKLF	TRGV9	.	TRGJ1	19	-1	-1	21
93	6.971932349766102E-4	TGTGCCTTGTGGGAGGAGGGTTATTATAAGAAACTCTTT	CALWEEGYYKKLF	TRGV9	.	TRGJ1	15	-1	-1	20
93	6.971932349766102E-4	TGTGCTGCGTGGGATCTGGGGCCAAAGAAACTCTTT	CAAWDLGPKKLF	TRGV10	.	TRGJ1	14	-1	-1	24
93	6.971932349766102E-4	TGTGCCTTGTGGTCTCAAGATTATAAGAAACTCTTT	CALWSQDYKKLF	TRGV9	.	TRGJ1	11	-1	-1	19
93	6.971932349766102E-4	TGTGCTGCGTGGGATCAGGATAAGAAACTCTTT	CAAWDQDKKLF	TRGV10	.	TRGJ2	14	-1	-1	19
93	6.971932349766102E-4	TGTGCTGCGTGGGAGGGAAAACTCTTT	CAAWEGKLF	TRGV10	.	TRGJ1	13	-1	-1	18
93	6.971932349766102E-4	TGTGCTGCGTGGGATGGTTATAAGAAACTCTTT	CAAWDGYKKLF	TRGV10	.	TRGJ1	14	-1	-1	17
92	6.896965335252489E-4	TGTGCCTTGTGGGAGGTGCCATATAAGAAACTCTTT	CALWEVPYKKLF	TRGV9	.	TRGJ1	18	-1	-1	21
92	6.896965335252489E-4	TGTGCTGCGTGGGACCTTAAGAAACTCTTT	CAAWDLKKLF	TRGV10	.	TRGJ1	13	-1	-1	17
92	6.896965335252489E-4	TGTGCTGCGTGGGATTACCCTAAGAAACTCTTT	CAAWDYPKKLF	TRGV10	.	TRGJ2	17	-1	-1	20
91	6.821998320738875E-4	TGTGCCTTGTGGGAGCATCAAGAGTTGGGCAAAAAAATCAAGGTATTT	CALWEHQELGKKIKVF	TRGV9	.	TRGJP	14	-1	-1	18
91	6.821998320738875E-4	TGTGCCTTGTGGGAGGTGCATATGGAAGCGGATTATAAGAAACTCTTT	CALWEVHMEADYKKLF	TRGV9	.	TRGJ1	19	-1	-1	31
91	6.821998320738875E-4	TGTGCTGCGTGGGTAGTCAAAGTGGGTTATTATAAGAAACTCTTT	CAAWVVKVGYYKKLF	TRGV10	.	TRGJ1	12	-1	-1	26
91	6.821998320738875E-4	TGTGCCTTGTGGGAGGTGCAATATACTTATAAGAAACTCTTT	CALWEVQYTYKKLF	TRGV9	.	TRGJ1	19	-1	-1	19
91	6.821998320738875E-4	TGTGCCTTGTGGGAGTCAAATTATAAGAAACTCTTT	CALWESNYKKLF	TRGV9	.	TRGJ2	14	-1	-1	19
91	6.821998320738875E-4	TGTGCTGCGTACCTTTATATGAAACTCTTT	CAAYLYMKLF	TRGV10	.	TRGJ1	9	-1	-1	14
90	6.747031306225261E-4	TGTGCCTTGTGGGAGGTGCTTGGGTATAAGAAACTCTTT	CALWEVLGYKKLF	TRGV9	.	TRGJ1	18	-1	-1	24
90	6.747031306225261E-4	TGTGCCTTGTGGGAGGGGGGGCATTATAAGAAACTCTTT	CALWEGGHYKKLF	TRGV9	.	TRGJ1	15	-1	-1	22
90	6.747031306225261E-4	TGTGCTGCGTGGCCCAATCACACAAAGAAACTCTTT	CAAWPNHTKKLF	TRGV10	.	TRGJ1	11	-1	-1	24
90	6.747031306225261E-4	TGTGCCTTGTGGGAGTGTAATTATAAGAAACTCTTT	CALWECNYKKLF	TRGV9	.	TRGJ1	14	-1	-1	19
89	6.672064291711647E-4	TGTGCCTTGTGGGAGGTGATCGGGTTGGGCAAAAAAATCAAGGTATTT	CALWEVIGLGKKIKVF	TRGV9	.	TRGJP	17	-1	-1	23
89	6.672064291711647E-4	TGTGCCTTGTGGGAGGTGTTTCTTCGTATTAGTAAGAAACTCTTT	CALWEVFLRISKKLF	TRGV9	.	TRGJ1	17	-1	-1	26
89	6.672064291711647E-4	TGTGCTGCGTGGGATTACCCTCCTCATAAGAAACTCTTT	CAAWDYPPHKKLF	TRGV10	.	TRGJ1	17	-1	-1	25
89	6.672064291711647E-4	TGTGCCTTGTGGGATATGGCTTATAAGAAACTCTTT	CALWDMAYKKLF	TRGV9	.	TRGJ2	13	-1	-1	20
89	6.672064291711647E-4	TGTGCCTTGTGGGACTTGTATTATAAGAAACTCTTT	CALWDLYYKKLF	TRGV9	.	TRGJ1	13	-1	-1	18
89	6.672064291711647E-4	TGTGCCTTGTGGGAGAATTATAAGAAACTCTTT	CALWENYKKLF	TRGV9	.	TRGJ1	14	-1	-1	16
89	6.672064291711647E-4	TGTGCTGCGTGGGCCCTTAAGAAACTCTTT	CAAWALKKLF	TRGV10	.	TRGJ2	12	-1	-1	17
88	6.597097277198033E-4	TGTGCCTTGTGGGAGAGACGAACACAAGAGTTGGGCAAAAAAATCAAGGTATTT	CALWERRTQELGKKIKVF	TRGV9	.	TRGJP	14	-1	-1	24
88	6.597097277198033E-4	TGTGCCTTGTGGGGGTCCCCAGAGTTGGGCAAAAAAATCAAGGTATTT	CALWGSPELGKKIKVF	TRGV9	.	TRGJP	15	-1	-1	20
88	6.597097277198033E-4	TGTGCTGCGTGGGATCCACGGGGTTCGTATAAGAAACTCTTT	CAAWDPRGSYKKLF	TRGV10	.	TRGJ1	14	-1	-1	27
88	6.597097277198033E-4	TGTGCCTTGTGGGAGGAACTGCATTATTATAAGAAACTCTTT	CALWEELHYYKKLF	TRGV9	.	TRGJ1	15	-1	-1	22
88	6.597097277198033E-4	TGTGCCTTGTGGGAGGTGCATTCTTATAAGAAACTCTTT	CALWEVHSYKKLF	TRGV9	.	TRGJ2	19	-1	-1	19
88	6.597097277198033E-4	TGTGCCTTGTGGGAGGTGCAGCGGTATAAGAAACTCTTT	CALWEVQRYKKLF	TRGV9	.	TRGJ1	19	-1	-1	24
88	6.597097277198033E-4	TGTGCTGCGTGGGATAGTCGGGATAAGAAACTCTTT	CAAWDSRDKKLF	TRGV10	.	TRGJ1	14	-1	-1	22
88	6.597097277198033E-4	TGTGCCTTGTGGGAGCGGTATAAGAAACTCTTT	CALWERYKKLF	TRGV9	.	TRGJ1	14	-1	-1	18
88	6.597097277198033E-4	TGTGCCCCAGCTGGTTATTATAAGAAACTCTTT	CAPAGYYKKLF	TRGV9	.	TRGJ1	5	-1	-1	14
88	6.597097277198033E-4	TGTGCTGCTCATAAGAAACTCTTT	CAAHKKLF	TRGV10	.	TRGJ1	7	-1	-1	10
87	6.522130262684419E-4	TGTGCCTTGTGGGAGGTGTTAGAGTTGGGCAAAAAAATCAAGGTATTT	CALWEVLELGKKIKVF	TRGV9	.	TRGJP	17	-1	-1	20
87	6.522130262684419E-4	TGTGCCTTGCTCCAAGTGCAAGAGTTGGGCAAAAAAATCAAGGTATTT	CALLQVQELGKKIKVF	TRGV9	.	TRGJP	8	-1	-1	5
87	6.522130262684419E-4	TGTGCCTTGTGGGAGGTGCAGAATTATAAGAAACTCTTT	CALWEVQNYKKLF	TRGV9	.	TRGJ1	19	-1	-1	22
87	6.522130262684419E-4	TGTGCTGCGTGGGGCTATTATTATAAGAAACTCTTT	CAAWGYYYKKLF	TRGV10	.	TRGJ1	12	-1	-1	16
87	6.522130262684419E-4	TGTGCCTTGTCCACAGCTTATTATAAGAAACTCTTT	CALSTAYYKKLF	TRGV9	.	TRGJ1	9	-1	-1	17
87	6.522130262684419E-4	TGTGCTGCGTGGGATTTCCAGAAACTCTTT	CAAWDFQKLF	TRGV10	.	TRGJ1	15	-1	-1	19
87	6.522130262684419E-4	TGTGCTGCGTGGGACTATAAGAAACTCTTT	CAAWDYKKLF	TRGV10	.	TRGJ2	16	-1	-1	15
87	6.522130262684419E-4	TGTGCCTCGGGTTATTATAAGAAACTCTTT	CASGYYKKLF	TRGV9	.	TRGJ2	6	-1	-1	11
87	6.522130262684419E-4	TGTGCCACCTGGGACGGGAAACTCTTT	CATWDGKLF	TRGV2	.	TRGJ1	17	-1	-1	17
86	6.447163248170805E-4	TGTGCCTTGTGGGAGGCGGGAGAGTTGGGCAAAAAAATCAAGGTATTT	CALWEAGELGKKIKVF	TRGV9	.	TRGJP	15	-1	-1	20
86	6.447163248170805E-4	TGTGCTGCGTGGGATCATCCCTGGCTTACGTTTAAGAAACTCTTT	CAAWDHPWLTFKKLF	TRGV10	.	TRGJ1	14	-1	-1	32
86	6.447163248170805E-4	TGTGCCTTGTGGGAGGTTTCAGAGGGGGGATATAAGAAACTCTTT	CALWEVSEGGYKKLF	TRGV9	.	TRGJ1	16	-1	-1	30
86	6.447163248170805E-4	TGTGCCTTGTGGGAGGTAAAGCGTTATAAGAAACTCTTT	CALWEVKRYKKLF	TRGV9	.	TRGJ1	16	-1	-1	23
86	6.447163248170805E-4	TGTGCCTTGTGGGAGAAATGGTATTATAAGAAACTCTTT	CALWEKWYYKKLF	TRGV9	.	TRGJ2	14	-1	-1	21
86	6.447163248170805E-4	TGTGCTGCGTGGGCGGTGCTTAAGAAACTCTTT	CAAWAVLKKLF	TRGV10	.	TRGJ1	12	-1	-1	20
86	6.447163248170805E-4	TGTGCTGCGTGGGATGGCTATAAGAAACTCTTT	CAAWDGYKKLF	TRGV10	.	TRGJ1	14	-1	-1	18
86	6.447163248170805E-4	TGTGCTGCGTGGGTCTATAAGAAACTCTTT	CAAWVYKKLF	TRGV10	.	TRGJ1	12	-1	-1	15
86	6.447163248170805E-4	TGTGCTGCGTGGGACAGTAAGAAACTCTTT	CAAWDSKKLF	TRGV10	.	TRGJ1	13	-1	-1	17
86	6.447163248170805E-4	TGTGCCTTGAATTATAAGAAACTCTTT	CALNYKKLF	TRGV9	.	TRGJ1	8	-1	-1	10
85	6.372196233657191E-4	TGTGCCTTGTGGGAGGTCCGTCAAGAGTTGGGCAAAAAAATCAAGGTATTT	CALWEVRQELGKKIKVF	TRGV9	.	TRGJP	16	-1	-1	21
85	6.372196233657191E-4	TGTGCCTTGTGGGAGGTGCAATCCTATAAGAAACTCTTT	CALWEVQSYKKLF	TRGV9	.	TRGJ1	19	-1	-1	24
85	6.372196233657191E-4	TGTGCCTTGTGGGAGGTGTATTATAAGAAACTCTTT	CALWEVYYKKLF	TRGV9	.	TRGJ1	17	-1	-1	18
85	6.372196233657191E-4	TGTGCCTTGTGGGAGGTGCCTTATAAGAAACTCTTT	CALWEVPYKKLF	TRGV9	.	TRGJ1	18	-1	-1	20
85	6.372196233657191E-4	TGTGCCTTGTGGAAATATTATAAGAAACTCTTT	CALWKYYKKLF	TRGV9	.	TRGJ1	11	-1	-1	11
85	6.372196233657191E-4	TGTGCTGCGTGGGATAGCAAGAAACTCTTT	CAAWDSKKLF	TRGV10	.	TRGJ1	14	-1	-1	18
85	6.372196233657191E-4	TGTCCCCCTTATTATAAGAAACTCTTT	CPPYYKKLF	TRGV9	.	TRGJ1	5	-1	-1	8
84	6.297229219143577E-4	TGTGCCTTGTGGGAGGCGTCCGGGGAGTTGGGCAAAAAAATCAAGGTATTT	CALWEASGELGKKIKVF	TRGV9	.	TRGJP	15	-1	-1	24
84	6.297229219143577E-4	TGTGCCTTGTGGGAGGTTTCGGAGTTGGGCAAAAAAATCAAGGTATTT	CALWEVSELGKKIKVF	TRGV9	.	TRGJP	16	-1	-1	21
84	6.297229219143577E-4	TGTGCCTTGTGGGAGGTGTGTCTCCGTTATTATAAGAAACTCTTT	CALWEVCLRYYKKLF	TRGV9	.	TRGJ1	17	-1	-1	26
84	6.297229219143577E-4	TGTGCCTTGTGGGAGGTGAGGAATTATTATAAGAAACTCTTT	CALWEVRNYYKKLF	TRGV9	.	TRGJ1	17	-1	-1	20
84	6.297229219143577E-4	TGTGCTGCGTGGGCTCCAAATTATTATAAGAAACTCTTT	CAAWAPNYYKKLF	TRGV10	.	TRGJ1	12	-1	-1	18
84	6.297229219143577E-4	TGTGCCTTGTGGGAGGGGAATTATTATAAGAAACTCTTT	CALWEGNYYKKLF	TRGV9	.	TRGJ1	15	-1	-1	17
84	6.297229219143577E-4	TGTGCTGCGTGGGATTATGGAAGGAAACTCTTT	CAAWDYGRKLF	TRGV10	.	TRGJ1	16	-1	-1	23
84	6.297229219143577E-4	TGTGCCGCTTTCGTAAAGAAACTCTTT	CAAFVKKLF	TRGV10	.	TRGJ1	7	-1	-1	15
84	6.297229219143577E-4	TACCGGGATTATAAGAAACTCTTT	YRDYKKLF	TRGV10	.	TRGJ1	0	-1	-1	7
84	6.297229219143577E-4	TGTGCCACCTGGGACGGTCCCGGGGAGCTCTTT	CATWDGPGELF	TRGV2	.	TRGJ2	21	-1	-1	27
84	6.297229219143577E-4	TGTGCTGCGTGGGCTAAGCCAGTCCATTATAAGAAACTCTTT	CAAWAKPVHYKKLF	TRGV10	.	TRGJ1	12	-1	-1	25
84	6.297229219143577E-4	TGTGCCTTGTGGGAGTATTATAAGAAACTCTTT	CALWEYYKKLF	TRGV9	.	TRGJ2	14	-1	-1	15
83	6.222262204629963E-4	TGTGCCTTGTGGGAGGTGCGGTTGCAAGAGTTGGGCAAAAAAATCAAGGTATTT	CALWEVRLQELGKKIKVF	TRGV9	.	TRGJP	18	-1	-1	23
83	6.222262204629963E-4	TGTGCCTTGTGGGAGACACCGCAAGAGTTGGGCAAAAAAATCAAGGTATTT	CALWETPQELGKKIKVF	TRGV9	.	TRGJP	14	-1	-1	20
83	6.222262204629963E-4	TGTGCCTTGTGGGAGACGCAAGAGTTGGGCAAAAAAATCAAGGTATTT	CALWETQELGKKIKVF	TRGV9	.	TRGJP	14	-1	-1	17
83	6.222262204629963E-4	TGTGCTGCGTGGGATTCCCATTATTATAAGAAACTCTTT	CAAWDSHYYKKLF	TRGV10	.	TRGJ1	15	-1	-1	13
83	6.222262204629963E-4	TGTGCTGCGTGGGATAGGAGGGGTTATAAGAAACTCTTT	CAAWDRRGYKKLF	TRGV10	.	TRGJ2	14	-1	-1	23
83	6.222262204629963E-4	TGTGCCTTGTGGGAGGCCTCATATTATAAGAAACTCTTT	CALWEASYYKKLF	TRGV9	.	TRGJ1	15	-1	-1	21
83	6.222262204629963E-4	TGTGCTGCGTGGGATCGGCATTATAAGAAACTCTTT	CAAWDRHYKKLF	TRGV10	.	TRGJ1	14	-1	-1	19
82	6.147295190116348E-4	TGTGCTGCGTGGGATTATACCCCCTCTCTATGGTGGAAGAAACTCTTT	CAAWDYTPSLWWKKLF	TRGV10	.	TRGJ1	16	-1	-1	36
82	6.147295190116348E-4	TGTGCCTTGTGGGAGGTGAGGGTGTTGGGCAAAAAAATCAAGGTATTT	CALWEVRVLGKKIKVF	TRGV9	.	TRGJP	17	-1	-1	23
82	6.147295190116348E-4	TGTGCCTTGTGGGAAGGAGGGTTGGGCAAAAAAATCAAGGTATTT	CALWEGGLGKKIKVF	TRGV9	.	TRGJP	13	-1	-1	17
82	6.147295190116348E-4	TGTGCCTTGTGGGAGGTGCCGGTATATTATAAGAAACTCTTT	CALWEVPVYYKKLF	TRGV9	.	TRGJ1	18	-1	-1	24
82	6.147295190116348E-4	TGTGCCTTGTGGGAGGTGCGATTGAATTATAAGAAACTCTTT	CALWEVRLNYKKLF	TRGV9	.	TRGJ1	18	-1	-1	25
82	6.147295190116348E-4	TGTGCCTTGTGGGAGGACCCTTATTATAAGAAACTCTTT	CALWEDPYYKKLF	TRGV9	.	TRGJ1	15	-1	-1	20
82	6.147295190116348E-4	TGTGCCACCTGGGACAGGCCGGATTATAAGAAACTCTTT	CATWDRPDYKKLF	TRGV7	.	TRGJ1	19	-1	-1	22
82	6.147295190116348E-4	TGTGCCTTGTGGGTGGGTTATTATAAGAAACTCTTT	CALWVGYYKKLF	TRGV9	.	TRGJ1	15	-1	-1	17
82	6.147295190116348E-4	TGTGCCTTGTGGGAGGTGGATTATAAGAAACTCTTT	CALWEVDYKKLF	TRGV9	.	TRGJ1	17	-1	-1	19
82	6.147295190116348E-4	TGTGCTGCGTGGGATTATAGGAAGAAACTCTTT	CAAWDYRKKLF	TRGV10	.	TRGJ1	16	-1	-1	21
82	6.147295190116348E-4	TGTGCCTTGTGGTTTTTTTATAAGAAACTCTTT	CALWFFYKKLF	TRGV9	.	TRGJ1	11	-1	-1	14
82	6.147295190116348E-4	TGTGCCTTGTGGGAAAATTATAAGAAACTCTTT	CALWENYKKLF	TRGV9	.	TRGJ2	13	-1	-1	16
82	6.147295190116348E-4	TGTGCCACCTGGGACTATTATAAGAAACTCTTT	CATWDYYKKLF	TRGV2	.	TRGJ1	14	-1	-1	15
82	6.147295190116348E-4	TGTGCTGGATCTTATAAGAAACTCTTT	CAGSYKKLF	TRGV10	.	TRGJ1	6	-1	-1	11
81	6.072328175602735E-4	TGTGCCTTGTGGGAGGTGGGCTCGAAGTTGGGCAAAAAAATCAAGGTATTT	CALWEVGSKLGKKIKVF	TRGV9	.	TRGJP	17	-1	-1	25
81	6.072328175602735E-4	TGTGCTGCGTGGGATTATGGGCATGCTGCCTCTAAGAAACTCTTT	CAAWDYGHAASKKLF	TRGV10	.	TRGJ1	16	-1	-1	32
81	6.072328175602735E-4	TGTGCCACCTGGGATGGAGATTTGCGGAAGAAACTCTTT	CATWDGDLRKKLF	TRGV4	.	TRGJ1	16	-1	-1	27
81	6.072328175602735E-4	TGTGCTGCGTGGGATGGGCCTTATAAGAAACTCTTT	CAAWDGPYKKLF	TRGV10	.	TRGJ1	14	-1	-1	20
81	6.072328175602735E-4	TGTGCCTTGTGGGGGAATTATTATAAGAAACTCTTT	CALWGNYYKKLF	TRGV9	.	TRGJ1	12	-1	-1	14
81	6.072328175602735E-4	TGTGCCTTGTGGGAGGATTATAAGAAACTCTTT	CALWEDYKKLF	TRGV9	.	TRGJ2	15	-1	-1	16
80	5.997361161089121E-4	TGTGCCTTGTGGGAGGCCCAGCCGGGAGAGTTGGGCAAAAAAATCAAGGTATTT	CALWEAQPGELGKKIKVF	TRGV9	.	TRGJP	15	-1	-1	26
80	5.997361161089121E-4	TGTGCCTTGTGGAGGCAAGAGTTGGGCAAAAAAATCAAGGTATTT	CALWRQELGKKIKVF	TRGV9	.	TRGJP	14	-1	-1	13
80	5.997361161089121E-4	TGTGCCTTGTGGGAGGTGCGGACCTATTATAAGAAACTCTTT	CALWEVRTYYKKLF	TRGV9	.	TRGJ1	18	-1	-1	24
80	5.997361161089121E-4	TGTGCCTTGTGGAATTTAGCAAGGATTTATAAGAAACTCTTT	CALWNLARIYKKLF	TRGV9	.	TRGJ1	11	-1	-1	26
80	5.997361161089121E-4	TGTGCCTTGTGGGAGGTGAAAAATAAGAAACTCTTT	CALWEVKNKKLF	TRGV9	.	TRGJ1	17	-1	-1	22
80	5.997361161089121E-4	TGTGCCACCTGGGACGGGCTCCCCCGGCAGCTCTTT	CATWDGLPRQLF	TRGV2	.	TRGJ2	18	-1	-1	30
80	5.997361161089121E-4	TGTGCTGCGTGGGATGGATATAAGAAACTCTTT	CAAWDGYKKLF	TRGV10	.	TRGJ1	14	-1	-1	18
80	5.997361161089121E-4	TGTGCTGCGTGGGACAATTATAAGAAACTCTTT	CAAWDNYKKLF	TRGV10	.	TRGJ1	13	-1	-1	16
79	5.922394146575506E-4	TGTGCTGCGTGGGATTATACCGATCAGGGATTCACCCAGAAACTCTTT	CAAWDYTDQGFTQKLF	TRGV10	.	TRGJ1	16	-1	-1	37
79	5.922394146575506E-4	TGTGCCTTGTGGGAGGGGGAGTTGGGCAAAAAAATCAAGGTATTT	CALWEGELGKKIKVF	TRGV9	.	TRGJP	15	-1	-1	18
79	5.922394146575506E-4	TGTGCCTTGTGGGAGAAACGGGGGTTTTATAAGAAACTCTTT	CALWEKRGFYKKLF	TRGV9	.	TRGJ1	14	-1	-1	26
79	5.922394146575506E-4	TGTGCTGCGTGGGGGGGAAAGGAGAAACTCTTT	CAAWGGKEKLF	TRGV10	.	TRGJ1	12	-1	-1	22
79	5.922394146575506E-4	TGTGCCTTGTGGGAGGTAGGTCATTATAAGAAACTCTTT	CALWEVGHYKKLF	TRGV9	.	TRGJ1	16	-1	-1	22
78	5.847427132061893E-4	TGTGCCTTGTGGGACCAACAAGAGTTGGGCAAAAAAATCAAGGTATTT	CALWDQQELGKKIKVF	TRGV9	.	TRGJP	13	-1	-1	18
78	5.847427132061893E-4	TGTGCCTTGTGGGAGGTAATAGAGTTGGGCAAAAAAATCAAGGTATTT	CALWEVIELGKKIKVF	TRGV9	.	TRGJP	16	-1	-1	20
78	5.847427132061893E-4	TGTGCCTTGTGGGAGGTAAGAGAGTTGGGCAAAAAAATCAAGGTATTT	CALWEVRELGKKIKVF	TRGV9	.	TRGJP	16	-1	-1	20
78	5.847427132061893E-4	TGTGCCTTGTGGGAGCCCCCGTTGGATTATTATAAGAAACTCTTT	CALWEPPLDYYKKLF	TRGV9	.	TRGJ2	14	-1	-1	25
78	5.847427132061893E-4	TGTGCCTTGTGGGAGGTGAAGAGGGGGGACTGGATCAAGACGTTT	CALWEVKRGDWIKTF	TRGV9	.	TRGJP2	17	-1	-1	27
78	5.847427132061893E-4	TGTGCTGCGTGGGATTATAACGGCGGGATTGTGAAACTCTTT	CAAWDYNGGIVKLF	TRGV10	.	TRGJ1	16	-1	-1	32
78	5.847427132061893E-4	TGTGCCTTGTGGGAGGCACTTTATTATAAGAAACTCTTT	CALWEALYYKKLF	TRGV9	.	TRGJ1	15	-1	-1	20
78	5.847427132061893E-4	TGTGCTGCGTGGGATTCCGGTAGAAAACTCTTT	CAAWDSGRKLF	TRGV10	.	TRGJ1	18	-1	-1	24
78	5.847427132061893E-4	TGTGCCCCCAATTATAAGAAACTCTTT	CAPNYKKLF	TRGV9	.	TRGJ1	5	-1	-1	10
78	5.847427132061893E-4	TGTGCCTTGTGGGGCAGTGATTGGATCAAGACGTTT	CALWGSDWIKTF	TRGV9	.	TRGJP2	12	-1	-1	15
77	5.772460117548279E-4	TGTGCCTTGTGGGAGGTGACTTCTCAAGAGTTGGGCAAAAAAATCAAGGTATTT	CALWEVTSQELGKKIKVF	TRGV9	.	TRGJP	17	-1	-1	24
77	5.772460117548279E-4	TGTGCCTTGTGGGAGGTGCACGGAGAGTTGGGCAAAAAAATCAAGGTATTT	CALWEVHGELGKKIKVF	TRGV9	.	TRGJP	20	-1	-1	23
77	5.772460117548279E-4	TGTGCTGCGTGGGATGGAAGTCGCCATGGTTATAAGAAACTCTTT	CAAWDGSRHGYKKLF	TRGV10	.	TRGJ1	14	-1	-1	29
77	5.772460117548279E-4	TGTGCCTTGTGGGAGGTGCTTCACGATTATAAGAAACTCTTT	CALWEVLHDYKKLF	TRGV9	.	TRGJ1	18	-1	-1	25
77	5.772460117548279E-4	TGTGCCTTGTGGGAGGTGGGGGGTTATTATAAGAAACTCTTT	CALWEVGGYYKKLF	TRGV9	.	TRGJ1	17	-1	-1	23
77	5.772460117548279E-4	TGTGCCTCCCGCGGAGGGAGTGATTGGATCAAGACGTTT	CASRGGSDWIKTF	TRGV9	.	TRGJP2	6	-1	-1	18
77	5.772460117548279E-4	TGTGCTGCGTGGGATTATTTGTGGAAGAAACTCTTT	CAAWDYLWKKLF	TRGV10	.	TRGJ1	16	-1	-1	24
77	5.772460117548279E-4	TGTGCCTTGTGCTCGAATTATTATAAGAAACTCTTT	CALCSNYYKKLF	TRGV9	.	TRGJ1	10	-1	-1	12
77	5.772460117548279E-4	TGTGCCTTGTGGGAGGTGCGGGGGAAACTCTTT	CALWEVRGKLF	TRGV9	.	TRGJ1	18	-1	-1	23
77	5.772460117548279E-4	TGTGCCACCTGGGACGGGCCGGGGAAACTCTTT	CATWDGPGKLF	TRGV2	.	TRGJ1	19	-1	-1	23
77	5.772460117548279E-4	TGTGCCTTCTTCTATTATAAGAAACTCTTT	CAFFYYKKLF	TRGV9	.	TRGJ1	7	-1	-1	12
77	5.772460117548279E-4	TGTGCTGCGTGGGCTAAGAAACTCTTT	CAAWAKKLF	TRGV10	.	TRGJ1	12	-1	-1	14
76	5.697493103034664E-4	TGTGCCTTGTGGGACCTCCGGGAGTTGGGCAAAAAAATCAAGGTATTT	CALWDLRELGKKIKVF	TRGV9	.	TRGJP	13	-1	-1	21
76	5.697493103034664E-4	TGTGCCTTGTGGGAGTCGCAAGAGTTGGGCAAAAAAATCAAGGTATTT	CALWESQELGKKIKVF	TRGV9	.	TRGJP	14	-1	-1	17
76	5.697493103034664E-4	TGTGCCTTGTGGGAGCCCTTTCATTATTATAAGAAACTCTTT	CALWEPFHYYKKLF	TRGV9	.	TRGJ1	14	-1	-1	22
76	5.697493103034664E-4	TGTGCCTTGTGGGACGAGAATTATTATAAGAAACTCTTT	CALWDENYYKKLF	TRGV9	.	TRGJ2	13	-1	-1	17
76	5.697493103034664E-4	TGTGCCTTGTGGGAGGTGCAATTTTATAAGAAACTCTTT	CALWEVQFYKKLF	TRGV9	.	TRGJ1	19	-1	-1	19
76	5.697493103034664E-4	TGTGCTGCGGGAACCAATTATAAGAAACTCTTT	CAAGTNYKKLF	TRGV10	.	TRGJ1	8	-1	-1	16
76	5.697493103034664E-4	TGTGCTGCGTGGGGGGGTAAGAAACTCTTT	CAAWGGKKLF	TRGV10	.	TRGJ1	12	-1	-1	17
76	5.697493103034664E-4	TGTGCCTTGCTTTATTATAAGAAACTCTTT	CALLYYKKLF	TRGV9	.	TRGJ1	8	-1	-1	11
75	5.622526088521051E-4	TGTGCCTTGTGGGAGGTGCAAAAAAGGCCCCGGAATTATTATAAGAAACTCTTT	CALWEVQKRPRNYYKKLF	TRGV9	.	TRGJ2	19	-1	-1	32
75	5.622526088521051E-4	TGTGCCTTGTGGGATCCTCAGCAAGAGTTGGGCAAAAAAATCAAGGTATTT	CALWDPQQELGKKIKVF	TRGV9	.	TRGJP	13	-1	-1	20
75	5.622526088521051E-4	TGTGCCTTGTGGGAGGCGCTGAAAGAGTTGGGCAAAAAAATCAAGGTATTT	CALWEALKELGKKIKVF	TRGV9	.	TRGJP	18	-1	-1	22
75	5.622526088521051E-4	TGTGCCTTGTGGGAACTGTCGTATGGTAGTGATTGGATCAAGACGTTT	CALWELSYGSDWIKTF	TRGV9	.	TRGJP2	13	-1	-1	21
75	5.622526088521051E-4	TGTGCCTTGTGGGAGGTGGGGGGAAAATATTATAAGAAACTCTTT	CALWEVGGKYYKKLF	TRGV9	.	TRGJ1	17	-1	-1	24
75	5.622526088521051E-4	TGTGCCTTGTGGGAGGGGCCACGAGGTGATTGGATCAAGACGTTT	CALWEGPRGDWIKTF	TRGV9	.	TRGJP2	18	-1	-1	25
75	5.622526088521051E-4	TGTGCTGCGTGGGACTCCTTCCCTAATAAGAAACTCTTT	CAAWDSFPNKKLF	TRGV10	.	TRGJ1	13	-1	-1	25
75	5.622526088521051E-4	TGTGCCTTGTGGGGTTTGAATTATTATAAGAAACTCTTT	CALWGLNYYKKLF	TRGV9	.	TRGJ1	12	-1	-1	14
75	5.622526088521051E-4	TGTGCCTTGTGGGAGGTGGAGGTGAAACTCTTT	CALWEVEVKLF	TRGV9	.	TRGJ1	17	-1	-1	23
74	5.547559074007437E-4	TGTGCCACCTGGGACAGGCAGGTTGCGGTTAGTAGTGATTGGATCAAGACGTTT	CATWDRQVAVSSDWIKTF	TRGV3	.	TRGJP2	18	-1	-1	29
74	5.547559074007437E-4	TGTGCCTTGTGGGAGGTGCCGCAGACGAGATATTATAAGAAACTCTTT	CALWEVPQTRYYKKLF	TRGV9	.	TRGJ1	18	-1	-1	30
74	5.547559074007437E-4	TGTGCCTTGTGGGAGGCCCAAGAGTTGGGCAAAAAAATCAAGGTATTT	CALWEAQELGKKIKVF	TRGV9	.	TRGJP	15	-1	-1	18
74	5.547559074007437E-4	TGTGCCTTGTGGGAGGGACAAGAGTTGGGCAAAAAAATCAAGGTATTT	CALWEGQELGKKIKVF	TRGV9	.	TRGJP	15	-1	-1	14
74	5.547559074007437E-4	TGTGCCTTGTGGGAGGTCCCTGGGGATTATTATAAGAAACTCTTT	CALWEVPGDYYKKLF	TRGV9	.	TRGJ1	16	-1	-1	25
74	5.547559074007437E-4	TGTGCTGCGTGGGATTATGGGCTACTGTCTAAGAAACTCTTT	CAAWDYGLLSKKLF	TRGV10	.	TRGJ1	16	-1	-1	29
74	5.547559074007437E-4	TGTGCCTTGTGGGAGTCCTCTTCTATTCGGGAGAAACTCTTT	CALWESSSIREKLF	TRGV9	.	TRGJ1	14	-1	-1	31
74	5.547559074007437E-4	TGTGCCTTGTGGGAGGGGGTTCTTTATTATAAGAAACTCTTT	CALWEGVLYYKKLF	TRGV9	.	TRGJ1	15	-1	-1	23
74	5.547559074007437E-4	TGTGCTGCGTGGGATTATAGGCCCGAAAAGAAACTCTTT	CAAWDYRPEKKLF	TRGV10	.	TRGJ2	16	-1	-1	27
74	5.547559074007437E-4	TGTGCCTTGTGGGAGGTGGATTATTATAAGAAACTCTTT	CALWEVDYYKKLF	TRGV9	.	TRGJ1	17	-1	-1	19
74	5.547559074007437E-4	TGTGCCTTGTGGGAGGCCGTGTATTATAAGAAACTCTTT	CALWEAVYYKKLF	TRGV9	.	TRGJ2	15	-1	-1	21
74	5.547559074007437E-4	TGTGCCTTGTGGGAGGCGCATTATTATAAGAAACTCTTT	CALWEAHYYKKLF	TRGV9	.	TRGJ1	19	-1	-1	16
74	5.547559074007437E-4	TGTGCCTTATCCTATTATAAGAAACTCTTT	CALSYYKKLF	TRGV9	.	TRGJ1	7	-1	-1	12
73	5.472592059493822E-4	TGTGCCTTGTGGGAGGTGGAATCGAGGGGCTATTATAAGAAACTCTTT	CALWEVESRGYYKKLF	TRGV9	.	TRGJ2	17	-1	-1	30
73	5.472592059493822E-4	TGTGCCTTGTGGGAGGCGAAATTGCCCACGAAATATAAGAAACTCTTT	CALWEAKLPTKYKKLF	TRGV9	.	TRGJ1	15	-1	-1	33
73	5.472592059493822E-4	TGTGCCTTGTGGGAGGTCTTTTATTCGGATTATAAGAAACTCTTT	CALWEVFYSDYKKLF	TRGV9	.	TRGJ1	16	-1	-1	28
73	5.472592059493822E-4	TGTGCCTTGTGGGAGCTCAGTAGTGATTGGATCAAGACGTTT	CALWELSSDWIKTF	TRGV9	.	TRGJP2	14	-1	-1	18
73	5.472592059493822E-4	TGTGCCTTGTGGGAGGGCCAGAATTATTATAAGAAACTCTTT	CALWEGQNYYKKLF	TRGV9	.	TRGJ1	15	-1	-1	20
73	5.472592059493822E-4	TGTGCCTTGTGGGAGGAAGATTATTATAAGAAACTCTTT	CALWEEDYYKKLF	TRGV9	.	TRGJ1	15	-1	-1	19
73	5.472592059493822E-4	TGTGCTGCGTGGGATTGGAATTATAAGAAACTCTTT	CAAWDWNYKKLF	TRGV10	.	TRGJ1	15	-1	-1	19
73	5.472592059493822E-4	TGTGCTGCGTGGGATTATTGTTATAAGAAACTCTTT	CAAWDYCYKKLF	TRGV10	.	TRGJ2	16	-1	-1	16
73	5.472592059493822E-4	TGTGCCTTGTGGGAGTGTTATTATAAGAAACTCTTT	CALWECYYKKLF	TRGV9	.	TRGJ1	14	-1	-1	17
73	5.472592059493822E-4	TGTGCTGCGTTAATATCGAAGAAACTCTTT	CAALISKKLF	TRGV10	.	TRGJ1	9	-1	-1	18
72	5.397625044980209E-4	TGTGCCTTGTGGTCGAACCTCCCTAATGGGTTGGGCAAAAAAATCAAGGTATTT	CALWSNLPNGLGKKIKVF	TRGV9	.	TRGJP	11	-1	-1	29
72	5.397625044980209E-4	TGTGCCTTGTGGGAGGTGGTGGGCGAGTTGGGCAAAAAAATCAAGGTATTT	CALWEVVGELGKKIKVF	TRGV9	.	TRGJP	17	-1	-1	19
72	5.397625044980209E-4	TGTGCCTTGTGGGAGTCGGCCCCGCCCTATTATTATAAGAAACTCTTT	CALWESAPPYYYKKLF	TRGV9	.	TRGJ1	14	-1	-1	28
72	5.397625044980209E-4	TGTGCCTTGTGGGAGGTGCATTGGAATTATTATAAGAAACTCTTT	CALWEVHWNYYKKLF	TRGV9	.	TRGJ1	19	-1	-1	19
72	5.397625044980209E-4	TGTGCCTTGTGGGAGGTCCCGAATTATTATAAGAAACTCTTT	CALWEVPNYYKKLF	TRGV9	.	TRGJ1	16	-1	-1	19
72	5.397625044980209E-4	TGTGCCTTGTGGGAGGTGCATTTAGATTGGATCAAGACGTTT	CALWEVHLDWIKTF	TRGV9	.	TRGJP2	19	-1	-1	24
72	5.397625044980209E-4	TGTGCCTTGTGGGAGGCCCGGGTATATTATAAGAAACTCTTT	CALWEARVYYKKLF	TRGV9	.	TRGJ1	15	-1	-1	24
72	5.397625044980209E-4	TGTGCTGCGTGGGATCATCGGGGTTATAAGAAACTCTTT	CAAWDHRGYKKLF	TRGV10	.	TRGJ1	14	-1	-1	23
72	5.397625044980209E-4	TGTGCCTTGTGGGAGGGGGTTAACTATAAGAAACTCTTT	CALWEGVNYKKLF	TRGV9	.	TRGJ1	15	-1	-1	24
72	5.397625044980209E-4	TGTGCCTTGTGGGAGAGAAATTATTATAAGAAACTCTTT	CALWERNYYKKLF	TRGV9	.	TRGJ1	14	-1	-1	18
72	5.397625044980209E-4	TGTGCCTTGTGGGAGGTTTATTATAAGAAACTCTTT	CALWEVYYKKLF	TRGV9	.	TRGJ1	16	-1	-1	17
72	5.397625044980209E-4	TGTGCTGCGTGGGATGACTATAAGAAACTCTTT	CAAWDDYKKLF	TRGV10	.	TRGJ1	17	-1	-1	18
72	5.397625044980209E-4	TGTGCTGCGTGGGATAAAGATAAGAAACTCTTT	CAAWDKDKKLF	TRGV10	.	TRGJ1	14	-1	-1	19
71	5.322658030466594E-4	TGTGCCTTGTGGGAGGTGCAGGGTGAAGAGTTGGGCAAAAAAATCAAGGTATTT	CALWEVQGEELGKKIKVF	TRGV9	.	TRGJP	19	-1	-1	25
71	5.322658030466594E-4	TGTGCCTTGTGGGAGGCCACCGAGGAGTTGGGCAAAAAAATCAAGGTATTT	CALWEATEELGKKIKVF	TRGV9	.	TRGJP	15	-1	-1	24
71	5.322658030466594E-4	TGTGCCTTGTGGGAGGTGAGTCTTTATTATAAGAAACTCTTT	CALWEVSLYYKKLF	TRGV9	.	TRGJ1	17	-1	-1	23
71	5.322658030466594E-4	TGTGCCTTGTGGGAGGTCCAAAATTATAAGAAACTCTTT	CALWEVQNYKKLF	TRGV9	.	TRGJ1	19	-1	-1	22
71	5.322658030466594E-4	TGTGCCTTGTGGGAGGTAGTCAATTATAAGAAACTCTTT	CALWEVVNYKKLF	TRGV9	.	TRGJ1	16	-1	-1	22
71	5.322658030466594E-4	TGTGCTGCGTGGGATTGGGAGTATAAGAAACTCTTT	CAAWDWEYKKLF	TRGV10	.	TRGJ1	15	-1	-1	21
71	5.322658030466594E-4	TGTGCCTTGTGGGAGAATTATTATAAGAAACTCTTT	CALWENYYKKLF	TRGV9	.	TRGJ1	14	-1	-1	14
71	5.322658030466594E-4	TGTGCCTTGTGGGATTATTATAAGAAACTCTTT	CALWDYYKKLF	TRGV9	.	TRGJ1	13	-1	-1	13
70	5.247691015952981E-4	TGTGCTGCGTGGGATCACGCAAAACCCCTTCAGCCGGGGTATCATAAGAAACTCTTT	CAAWDHAKPLQPGYHKKLF	TRGV10	.	TRGJ1	21	-1	-1	39
70	5.247691015952981E-4	TGTGCCTTGTGGGAGGTCCACCCCAAAACCGTTTATTATAAGAAACTCTTT	CALWEVHPKTVYYKKLF	TRGV9	.	TRGJ1	21	-1	-1	32
70	5.247691015952981E-4	TGTGCCTTGTGGGAGAAAAGAGGAGAGTTGGGCAAAAAAATCAAGGTATTT	CALWEKRGELGKKIKVF	TRGV9	.	TRGJP	14	-1	-1	23
70	5.247691015952981E-4	TGTGCCTTGTGGGAGGTAGAAGAGTTGGGCAAAAAAATCAAGGTATTT	CALWEVEELGKKIKVF	TRGV9	.	TRGJP	16	-1	-1	19
70	5.247691015952981E-4	TGTGCCTTGTGGGAGACGCGGGAGTTGGGCAAAAAAATCAAGGTATTT	CALWETRELGKKIKVF	TRGV9	.	TRGJP	14	-1	-1	21
70	5.247691015952981E-4	TGTGCCTTGTGGGAGGCGCCTAAAATTATTAAGGAGAAACTCTTT	CALWEAPKIIKEKLF	TRGV9	.	TRGJ1	18	-1	-1	23
70	5.247691015952981E-4	TGTGCTGCGTGGGATTACGTTCATTATAAGAAACTCTTT	CAAWDYVHYKKLF	TRGV10	.	TRGJ1	19	-1	-1	22
70	5.247691015952981E-4	TGTGCTGCGTGGGGACGAGTTTATAAGAAACTCTTT	CAAWGRVYKKLF	TRGV10	.	TRGJ1	12	-1	-1	20
70	5.247691015952981E-4	TGTGCCACCTGGGACGGGCTTGAGAAACTCTTT	CATWDGLEKLF	TRGV2	.	TRGJ1	18	-1	-1	22
70	5.247691015952981E-4	TGTGCCACCTGGGACGGGCCAGAGAAACTCTTT	CATWDGPEKLF	TRGV2	.	TRGJ1	19	-1	-1	22
69	5.172724001439367E-4	TGTGCCTTGTGGAGCGCCCCGCAAGAGTTGGGCAAAAAAATCAAGGTATTT	CALWSAPQELGKKIKVF	TRGV9	.	TRGJP	11	-1	-1	20
69	5.172724001439367E-4	TGTGCCTTGTGGGAGTTGGAAGAGTTGGGCAAAAAAATCAAGGTATTT	CALWELEELGKKIKVF	TRGV9	.	TRGJP	17	-1	-1	19
69	5.172724001439367E-4	TGTGCCTTGTGGGAGGACGACGTTTATTATAAGAAACTCTTT	CALWEDDVYYKKLF	TRGV9	.	TRGJ2	15	-1	-1	23
69	5.172724001439367E-4	TGTGCTGCGTGGGATGTGGCGAATTATAAGAAACTCTTT	CAAWDVANYKKLF	TRGV10	.	TRGJ2	14	-1	-1	22
69	5.172724001439367E-4	TGTGCCTTCCCGCGACTCATTTATTATAAGAAACTCTTT	CAFPRLIYYKKLF	TRGV9	.	TRGJ1	7	-1	-1	20
69	5.172724001439367E-4	TGTGCCTTGTGGGAGGTCTTCTATTATAAGAAACTCTTT	CALWEVFYYKKLF	TRGV9	.	TRGJ1	16	-1	-1	21
69	5.172724001439367E-4	TGTGCTGCGTGGGATGATACTTATAAGAAACTCTTT	CAAWDDTYKKLF	TRGV10	.	TRGJ1	14	-1	-1	20
69	5.172724001439367E-4	TGTGCCTTGTGGGAGCGCTATTATAAGAAACTCTTT	CALWERYYKKLF	TRGV9	.	TRGJ1	14	-1	-1	18
69	5.172724001439367E-4	TGTGCCTTGTTCAATTATTATAAGAAACTCTTT	CALFNYYKKLF	TRGV9	.	TRGJ1	9	-1	-1	9
69	5.172724001439367E-4	TGTGCCACCTGGGACGGAAATAAGAAACTCTTT	CATWDGNKKLF	TRGV2	.	TRGJ1	16	-1	-1	19
69	5.172724001439367E-4	TGTGCCTTTCTTTATTATAAGAAACTCTTT	CAFLYYKKLF	TRGV9	.	TRGJ1	7	-1	-1	11
69	5.172724001439367E-4	TGTGCCCCCCTTTATTATAAGAAACTCTTT	CAPLYYKKLF	TRGV9	.	TRGJ1	5	-1	-1	11
69	5.172724001439367E-4	TGTGCCTTGTGGGAGGTGCAAATGAATTATAAGAAACTCTTT	CALWEVQMNYKKLF	TRGV9	.	TRGJ1	19	-1	-1	25
69	5.172724001439367E-4	TGTGCTGCGTTGAAGCACGAAGGATGGAAGAAACTCTTT	CAALKHEGWKKLF	TRGV10	.	TRGJ1	9	-1	-1	27
69	5.172724001439367E-4	TGTGCTGCGTGGGATTCTAATTATTATAAGAAACTCTTT	CAAWDSNYYKKLF	TRGV10	.	TRGJ1	20	-1	-1	13
68	5.097756986925752E-4	TGTGCCTTGTGGGAGGTAGGGTTGGGCAAAAAAATCAAGGTATTT	CALWEVGLGKKIKVF	TRGV9	.	TRGJP	16	-1	-1	17
68	5.097756986925752E-4	TGTGCTGCGTGGGATTCTGGAGCTCGGGATAAGAAACTCTTT	CAAWDSGARDKKLF	TRGV10	.	TRGJ2	15	-1	-1	28
68	5.097756986925752E-4	TGTGCCTTGTGGGAGGTGATATGCTATTGGATCAAGACGTTT	CALWEVICYWIKTF	TRGV9	.	TRGJP2	17	-1	-1	25
68	5.097756986925752E-4	TGTGCCTTGTGGGAGATGGACCTCTATTATAAGAAACTCTTT	CALWEMDLYYKKLF	TRGV9	.	TRGJ1	23	-1	-1	24
68	5.097756986925752E-4	TGTGCCTTGTGGGAGAATCCGAATTATTATAAGAAACTCTTT	CALWENPNYYKKLF	TRGV9	.	TRGJ1	14	-1	-1	15
68	5.097756986925752E-4	TGTGCTGCGTGGGATCGCCGACTCTATAAGAAACTCTTT	CAAWDRRLYKKLF	TRGV10	.	TRGJ1	14	-1	-1	24
68	5.097756986925752E-4	TGTGCTGCGTGGGATGAAATGGGTTATAAGAAACTCTTT	CAAWDEMGYKKLF	TRGV10	.	TRGJ1	14	-1	-1	23
68	5.097756986925752E-4	TGTGCTGCGTGGGCCTCAAGGCCCAAGAAACTCTTT	CAAWASRPKKLF	TRGV10	.	TRGJ1	12	-1	-1	24
68	5.097756986925752E-4	TGTGCTGCGTGGGATCTTTATTATAAGAAACTCTTT	CAAWDLYYKKLF	TRGV10	.	TRGJ1	14	-1	-1	17
68	5.097756986925752E-4	TGTGCCTTTGGGGGTAGTGATTGGATCAAGACGTTT	CAFGGSDWIKTF	TRGV9	.	TRGJP2	14	-1	-1	13
68	5.097756986925752E-4	TGTGCCTTGTGGGAGGTGCATTGCCAGAAACTCTTT	CALWEVHCQKLF	TRGV9	.	TRGJ1	19	-1	-1	25
68	5.097756986925752E-4	TGTGCCACCTGGGACGATTATTATAAGAAACTCTTT	CATWDDYYKKLF	TRGV2	.	TRGJ1	15	-1	-1	16
68	5.097756986925752E-4	TGTGCTGCGGGTTATTATAAGAAACTCTTT	CAAGYYKKLF	TRGV10	.	TRGJ1	8	-1	-1	11
68	5.097756986925752E-4	TGTGCCACCTGGGACGGAACAGAACTCTTT	CATWDGTELF	TRGV2	.	TRGJ1	16	-1	-1	22
68	5.097756986925752E-4	TGTGCCTTGTGGTATTGGATCAAGACGTTT	CALWYWIKTF	TRGV9	.	TRGJP2	11	-1	-1	13
67	5.022789972412139E-4	TGTGCCTTGTGGGAGGTGCAGAAACCCTTCTATTATAAGAAACTCTTT	CALWEVQKPFYYKKLF	TRGV9	.	TRGJ1	19	-1	-1	30
67	5.022789972412139E-4	TGTGCCTTGTGGGAGGTGCAAAGGGGGGGGTATTATAAGAAACTCTTT	CALWEVQRGGYYKKLF	TRGV9	.	TRGJ1	19	-1	-1	30
67	5.022789972412139E-4	TGTGCCTTGTGGGAGGTGCCGGTGGCTTATTATAAGAAACTCTTT	CALWEVPVAYYKKLF	TRGV9	.	TRGJ1	18	-1	-1	26
67	5.022789972412139E-4	TGTGCCTTGTGGGAGGTGCAATCGAATTATTATAAGAAACTCTTT	CALWEVQSNYYKKLF	TRGV9	.	TRGJ1	19	-1	-1	21
67	5.022789972412139E-4	TGTGCCTTGTGGGAGGTTGCTTTTTATTATAAGAAACTCTTT	CALWEVAFYYKKLF	TRGV9	.	TRGJ1	16	-1	-1	23
67	5.022789972412139E-4	TGTGCCTTGTGGGAGGCATTCCCTTATTATAAGAAACTCTTT	CALWEAFPYYKKLF	TRGV9	.	TRGJ1	15	-1	-1	23
67	5.022789972412139E-4	TGTGCCACCTGGGACAGGGTGAATTATTATAAGAAACTCTTT	CATWDRVNYYKKLF	TRGV3	.	TRGJ1	17	-1	-1	20
67	5.022789972412139E-4	TGTGCTGCGTGGGATACGTCATATTATAAGAAACTCTTT	CAAWDTSYYKKLF	TRGV10	.	TRGJ1	21	-1	-1	21
67	5.022789972412139E-4	TGTGCCTTGTGGGACCCTAGTTATTATAAGAAACTCTTT	CALWDPSYYKKLF	TRGV9	.	TRGJ1	13	-1	-1	20
67	5.022789972412139E-4	TGTGCCACCTGGGACGGGCGGTATTATAAGAAACTCTTT	CATWDGRYYKKLF	TRGV2	.	TRGJ1	18	-1	-1	21
67	5.022789972412139E-4	TGTGCTGCGTGGGATTCGTATTATAAGAAACTCTTT	CAAWDSYYKKLF	TRGV10	.	TRGJ1	19	-1	-1	18
67	5.022789972412139E-4	TGTGCCTTGTGGGAGGTATATTATAAGAAACTCTTT	CALWEVYYKKLF	TRGV9	.	TRGJ1	16	-1	-1	18
67	5.022789972412139E-4	TGTGCCACCTGGTATAATTATTATAAGAAACTCTTT	CATWYNYYKKLF	TRGV8	.	TRGJ1	15	-1	-1	15
67	5.022789972412139E-4	TGTTTAAGTAGTAGTGATTGGATCAAGACGTTT	CLSSSDWIKTF	TRGV9	.	TRGJP2	2	-1	-1	8
67	5.022789972412139E-4	TGTGCCTGCTACAATTATTATAAGAAACTCTTT	CACYNYYKKLF	TRGV9	.	TRGJ1	6	-1	-1	12
67	5.022789972412139E-4	TGTGCCACCTGGGAGTATTATAAGAAACTCTTT	CATWEYYKKLF	TRGV8	.	TRGJ1	13	-1	-1	15
67	5.022789972412139E-4	TGTGCTGCGCCTTATTATAAGAAACTCTTT	CAAPYYKKLF	TRGV10	.	TRGJ2	8	-1	-1	11
66	4.947822957898525E-4	TGTGCCTTGTGGGAGGCTTTGAATTATTATAAGAAACTCTTT	CALWEALNYYKKLF	TRGV9	.	TRGJ1	15	-1	-1	17
66	4.947822957898525E-4	TGTGCCTTGTGGGAGGGACTGAATTATTATAAGAAACTCTTT	CALWEGLNYYKKLF	TRGV9	.	TRGJ1	15	-1	-1	20
66	4.947822957898525E-4	TGTGCCACCTGGGACGGGCCGAGTGATTGGATCAAGACGTTT	CATWDGPSDWIKTF	TRGV2	.	TRGJP2	19	-1	-1	21
66	4.947822957898525E-4	TGTGCTGCGTGGGATTGGGGTTATTATAAGAAACTCTTT	CAAWDWGYYKKLF	TRGV10	.	TRGJ1	15	-1	-1	20
66	4.947822957898525E-4	TGTGCTGCGTGGGTACCTTATTATAAGAAACTCTTT	CAAWVPYYKKLF	TRGV10	.	TRGJ1	12	-1	-1	17
66	4.947822957898525E-4	TGTGCTGCGTGGGATGTCAATTATAAGAAACTCTTT	CAAWDVNYKKLF	TRGV10	.	TRGJ1	14	-1	-1	19
65	4.872855943384911E-4	TGTGCCTTGTGGGAGGTCAGCTGGCGCCAAGAGTTGGGCAAAAAAATCAAGGTATTT	CALWEVSWRQELGKKIKVF	TRGV9	.	TRGJP	16	-1	-1	27
65	4.872855943384911E-4	TGTGCCTTGTGGGAGGTGCAAACATTGGGCAAAAAAATCAAGGTATTT	CALWEVQTLGKKIKVF	TRGV9	.	TRGJP	19	-1	-1	24
65	4.872855943384911E-4	TGTGCCTTGTGGGAGGGGGGTCAGGCCAATTATTATAAGAAACTCTTT	CALWEGGQANYYKKLF	TRGV9	.	TRGJ1	15	-1	-1	27
65	4.872855943384911E-4	TGTGCCTTGTGGGAGATTGGGGAATTACCCTATTATAAGAAACTCTTT	CALWEIGELPYYKKLF	TRGV9	.	TRGJ1	14	-1	-1	30
65	4.872855943384911E-4	TGTGCTGCGTGGGATTATAGTACAGTGTCCAATAAGAAACTCTTT	CAAWDYSTVSNKKLF	TRGV10	.	TRGJ1	16	-1	-1	31
65	4.872855943384911E-4	TGTGCCTTGTGGGAGGTGCAACCGAATTATTATAAGAAACTCTTT	CALWEVQPNYYKKLF	TRGV9	.	TRGJ2	19	-1	-1	22
65	4.872855943384911E-4	TGTGCCTTGTGGGAGGCGACGAATTATTATAAGAAACTCTTT	CALWEATNYYKKLF	TRGV9	.	TRGJ1	15	-1	-1	19
65	4.872855943384911E-4	TGTGCCACCTGGGACGGGCCTTATTATAAGAAACTCTTT	CATWDGPYYKKLF	TRGV2	.	TRGJ1	19	-1	-1	20
65	4.872855943384911E-4	TGTGCTGCGTGGGATCCCAATTATAAGAAACTCTTT	CAAWDPNYKKLF	TRGV10	.	TRGJ1	14	-1	-1	19
65	4.872855943384911E-4	TGTGCTGCGTGGGATTCATATAAGAAACTCTTT	CAAWDSYKKLF	TRGV10	.	TRGJ1	15	-1	-1	18
65	4.872855943384911E-4	TGTGCTACATTCCGGAAACTCTTT	CATFRKLF	TRGV10	.	TRGJ1	5	-1	-1	14
65	4.872855943384911E-4	TGTGCTGTACTGACTTATAAGAAACTCTTT	CAVLTYKKLF	TRGV10	.	TRGJ1	6	-1	-1	14
65	4.872855943384911E-4	TGTGCCTATTATTATAAGAAACTCTTT	CAYYYKKLF	TRGV9	.	TRGJ1	6	-1	-1	7
64	4.7978889288712967E-4	TGTGCTGCGTGGGATTCGGGGTCCAAGGGGTCCAATTATTATAAGAAACTCTTT	CAAWDSGSKGSNYYKKLF	TRGV10	.	TRGJ1	15	-1	-1	30
64	4.7978889288712967E-4	TGTGCCTTGTGGGAGTGCCTGCCCCAAAATTATTATAAGAAACTCTTT	CALWECLPQNYYKKLF	TRGV9	.	TRGJ2	17	-1	-1	27
64	4.7978889288712967E-4	TGTGCCTTGTGGGAGGTGCAGGCCCCGAATTATTATAAGAAACTCTTT	CALWEVQAPNYYKKLF	TRGV9	.	TRGJ1	19	-1	-1	25
64	4.7978889288712967E-4	TGTGCCACCTGGGACAGGCCAACATATAGTGATTGGATCAAGACGTTT	CATWDRPTYSDWIKTF	TRGV3	.	TRGJP2	19	-1	-1	23
64	4.7978889288712967E-4	TGTGCTGCGTGGGATTATTGGGGCCCGAGGTATAAGAAACTCTTT	CAAWDYWGPRYKKLF	TRGV10	.	TRGJ1	16	-1	-1	30
64	4.7978889288712967E-4	TGTGCCTTGTGGGAGTACCCCACGAATTATTATAAGAAACTCTTT	CALWEYPTNYYKKLF	TRGV9	.	TRGJ2	14	-1	-1	22
64	4.7978889288712967E-4	TGTGCTGATGCGTGGCTTTATTATAAGAAACTCTTT	CADAWLYYKKLF	TRGV10	.	TRGJ1	6	-1	-1	17
64	4.7978889288712967E-4	TGTGCCTTGTGGGAATTTTATTATAAGAAACTCTTT	CALWEFYYKKLF	TRGV9	.	TRGJ1	13	-1	-1	17
64	4.7978889288712967E-4	TGTGCCACCTGGGACAGTAGTGATTGGATCAAGACGTTT	CATWDSSDWIKTF	TRGV2	.	TRGJP2	14	-1	-1	15
64	4.7978889288712967E-4	TGTGCTGCGTGGGATCGACCTAATAAGAAACTCTTT	CAAWDRPNKKLF	TRGV10	.	TRGJ1	14	-1	-1	22
64	4.7978889288712967E-4	TGTGCCTTGTGGGTGGGTGATTGGATCAAGACGTTT	CALWVGDWIKTF	TRGV9	.	TRGJP2	15	-1	-1	16
63	4.7229219143576825E-4	TGTGCCTTGTGGGAGGTGCTCTTTTATTATAAGAAACTCTTT	CALWEVLFYYKKLF	TRGV9	.	TRGJ1	18	-1	-1	23
63	4.7229219143576825E-4	TGTGCCTTGTGGGAGGGCCGAGATTATTATAAGAAACTCTTT	CALWEGRDYYKKLF	TRGV9	.	TRGJ1	15	-1	-1	18
63	4.7229219143576825E-4	TGTGCTGCGCGCCCTTCGAATTATTATAAGAAACTCTTT	CAARPSNYYKKLF	TRGV10	.	TRGJ1	8	-1	-1	14
63	4.7229219143576825E-4	TGTGCCTTTTTAAGTCCGGATTATTATAAGAAACTCTTT	CAFLSPDYYKKLF	TRGV9	.	TRGJ1	7	-1	-1	16
63	4.7229219143576825E-4	TGTGCCTTGTGGGAGGTGTCTTATTATAAGAAACTCTTT	CALWEVSYYKKLF	TRGV9	.	TRGJ1	17	-1	-1	20
63	4.7229219143576825E-4	TGTGCTGCCTTACCCCATGATTATAAGAAACTCTTT	CAALPHDYKKLF	TRGV10	.	TRGJ1	7	-1	-1	16
63	4.7229219143576825E-4	TGTGCTGCGTGGGTAACCTATTATAAGAAACTCTTT	CAAWVTYYKKLF	TRGV10	.	TRGJ1	12	-1	-1	18
63	4.7229219143576825E-4	TGTGCTGCGTGGGAAGGGTATTATAAGAAACTCTTT	CAAWEGYYKKLF	TRGV10	.	TRGJ1	13	-1	-1	18
63	4.7229219143576825E-4	TGTGCCACCTGGGACGGTTATTATAAGAAACTCTTT	CATWDGYYKKLF	TRGV2	.	TRGJ1	16	-1	-1	17
63	4.7229219143576825E-4	TGTGCCTTGAATCTTAGGGGGAAACTCTTT	CALNLRGKLF	TRGV9	.	TRGJ1	8	-1	-1	20
62	4.647954899844069E-4	TGTGCCTTGTGGGAGGTGCCTTCGACATATTCGGATCGGTATTATAAGAAACTCTTT	CALWEVPSTYSDRYYKKLF	TRGV9	.	TRGJ1	18	-1	-1	39
62	4.647954899844069E-4	TGTGCCTTGTGGGAGGGACTCGAGTTGGGCAAAAAAATCAAGGTATTT	CALWEGLELGKKIKVF	TRGV9	.	TRGJP	15	-1	-1	21
62	4.647954899844069E-4	TGTGCCTTGTGGGAGGTGCGAAGAAATTATTATAAGAAACTCTTT	CALWEVRRNYYKKLF	TRGV9	.	TRGJ1	18	-1	-1	24
62	4.647954899844069E-4	TGTGCCACCTGGGACGGCCCCGTGAATTATTATAAGAAACTCTTT	CATWDGPVNYYKKLF	TRGV3	.	TRGJ1	18	-1	-1	23
62	4.647954899844069E-4	TGTGCTGCGTGGGATTATTCCCATTATAAGAAACTCTTT	CAAWDYSHYKKLF	TRGV10	.	TRGJ1	16	-1	-1	22
62	4.647954899844069E-4	TGTGCTGCGTGGGAATGGGAGATGTATAAGAAACTCTTT	CAAWEWEMYKKLF	TRGV10	.	TRGJ1	13	-1	-1	24
62	4.647954899844069E-4	TGTGCTGCGTGGGATTTCGACAATAAGAAACTCTTT	CAAWDFDNKKLF	TRGV10	.	TRGJ1	18	-1	-1	22
62	4.647954899844069E-4	TGTGCTGCGTGGCCTTATTATAAGAAACTCTTT	CAAWPYYKKLF	TRGV10	.	TRGJ1	11	-1	-1	14
62	4.647954899844069E-4	TGTGCCACCTGGGTTTATTATAAGAAACTCTTT	CATWVYYKKLF	TRGV8	.	TRGJ1	12	-1	-1	14
61	4.5729878853304547E-4	TGTGCTGCGCGACAAGAGATGTGTTCGAATTATTATAAGAAACTCTTT	CAARQEMCSNYYKKLF	TRGV10	.	TRGJ1	8	-1	-1	23
61	4.5729878853304547E-4	TGTGCCTTGTGGGAGGTTCCTCTTGACTGTTATTATAAGAAACTCTTT	CALWEVPLDCYYKKLF	TRGV9	.	TRGJ1	16	-1	-1	29
61	4.5729878853304547E-4	TGTGCCTTGTGGGAGGTGGGAACCAATTATTATAAGAAACTCTTT	CALWEVGTNYYKKLF	TRGV9	.	TRGJ2	17	-1	-1	24
61	4.5729878853304547E-4	TGTGCTGCGTGGGATGTCCCCAGCTTTTATAAGAAACTCTTT	CAAWDVPSFYKKLF	TRGV10	.	TRGJ1	14	-1	-1	26
61	4.5729878853304547E-4	TGTGCTGCGTGCTACAGTGCTAATAAGAAACTCTTT	CAACYSANKKLF	TRGV10	.	TRGJ1	10	-1	-1	22
61	4.5729878853304547E-4	TGTGCTGCGTGGGGTAATTATTATAAGAAACTCTTT	CAAWGNYYKKLF	TRGV10	.	TRGJ1	12	-1	-1	15
61	4.5729878853304547E-4	TGTGCTGCGTGGGACTATCATTATAAGAAACTCTTT	CAAWDYHYKKLF	TRGV10	.	TRGJ1	16	-1	-1	16
61	4.5729878853304547E-4	TGTGCCACCTGGGACGGGCGGGAGGAGAAACTCTTT	CATWDGREEKLF	TRGV2	.	TRGJ1	18	-1	-1	25
61	4.5729878853304547E-4	TGTGCCTTGTTATATTATAAGAAACTCTTT	CALLYYKKLF	TRGV9	.	TRGJ1	9	-1	-1	12
60	4.4980208708168405E-4	TGTGCCTTGTGGGAGGTGCGGGGATCCCAAGAGTTGGGCAAAAAAATCAAGGTATTT	CALWEVRGSQELGKKIKVF	TRGV9	.	TRGJP	18	-1	-1	27
60	4.4980208708168405E-4	TGTGCTGCGTGGGATTATACTGGGGGGTATTATAAGAAACTCTTT	CAAWDYTGGYYKKLF	TRGV10	.	TRGJ1	16	-1	-1	27
60	4.4980208708168405E-4	TGTGCTGCGTGGGATTATTTCGGGTATTATAAGAAACTCTTT	CAAWDYFGYYKKLF	TRGV10	.	TRGJ1	16	-1	-1	24
60	4.4980208708168405E-4	TGTGCTGCGTGGGATTCGGGGAATTATAAGAAACTCTTT	CAAWDSGNYKKLF	TRGV10	.	TRGJ1	15	-1	-1	22
60	4.4980208708168405E-4	TGTGCCTTGTGGGAGAGTTATTATAAGAAACTCTTT	CALWESYYKKLF	TRGV9	.	TRGJ1	14	-1	-1	14
60	4.4980208708168405E-4	TGTGCCACCTGGGGTAATTATAAGAAACTCTTT	CATWGNYKKLF	TRGV4	.	TRGJ1	12	-1	-1	16
59	4.4230538563032264E-4	TGTGCCTTGTGGGAGGTTATCGCGTTTAGTATGGGCAAAAAAATCAAGGTATTT	CALWEVIAFSMGKKIKVF	TRGV9	.	TRGJP	16	-1	-1	27
59	4.4230538563032264E-4	TGTGCCTTGTGGGAGGTGCATCCTATACGCCGTCATTATTATAAGAAACTCTTT	CALWEVHPIRRHYYKKLF	TRGV9	.	TRGJ1	23	-1	-1	34
59	4.4230538563032264E-4	TGTGCCTTGTGGGAGGTGCAGCGGGAGTTGGGCAAAAAAATCAAGGTATTT	CALWEVQRELGKKIKVF	TRGV9	.	TRGJP	19	-1	-1	24
59	4.4230538563032264E-4	TGTGCCTGCTGGATTAGGCACTTCCACGGGGTCGATTATAAGAAACTCTTT	CACWIRHFHGVDYKKLF	TRGV11	.	TRGJ1	20	-1	-1	34
59	4.4230538563032264E-4	TGTGCTGCGTGGGATCTACCTCACCCCCTCGATTATAAGAAACTCTTT	CAAWDLPHPLDYKKLF	TRGV10	.	TRGJ2	18	-1	-1	31
59	4.4230538563032264E-4	TGTGCCACCTGGGATTTGGGGGGAAGTCGTTATAAGAAACTCTTT	CATWDLGGSRYKKLF	TRGV8	.	TRGJ1	14	-1	-1	29
59	4.4230538563032264E-4	TGTGCCACCTGGGACGGGGAAAGATGGGATTGGATCAAGACGTTT	CATWDGERWDWIKTF	TRGV2	.	TRGJP2	17	-1	-1	27
59	4.4230538563032264E-4	TGTGCTGCGTGGGCCTCTGACGTTTATTATAAGAAACTCTTT	CAAWASDVYYKKLF	TRGV10	.	TRGJ2	12	-1	-1	23
59	4.4230538563032264E-4	TGTGCCTTGTGGGAGGTGCAGTATTATTATAAGAAACTCTTT	CALWEVQYYYKKLF	TRGV9	.	TRGJ1	19	-1	-1	22
59	4.4230538563032264E-4	TGTGCCTTGTGGGAGGGGACCAATTATTATAAGAAACTCTTT	CALWEGTNYYKKLF	TRGV9	.	TRGJ1	15	-1	-1	21
59	4.4230538563032264E-4	TGTGCTGCGTGGCCCAGAGGATATTATAAGAAACTCTTT	CAAWPRGYYKKLF	TRGV10	.	TRGJ2	11	-1	-1	21
59	4.4230538563032264E-4	TGTGCCTTGTGGGAGTCTCCTTATTATAAGAAACTCTTT	CALWESPYYKKLF	TRGV9	.	TRGJ1	14	-1	-1	20
59	4.4230538563032264E-4	TGTGCTGCGTGGGCCCCTTATTATAAGAAACTCTTT	CAAWAPYYKKLF	TRGV10	.	TRGJ1	12	-1	-1	17
59	4.4230538563032264E-4	TGTGCCACCTGGGACGGTTGTCGGAAACTCTTT	CATWDGCRKLF	TRGV2	.	TRGJ1	16	-1	-1	23
59	4.4230538563032264E-4	TGTGCCTTGTGGGAGGCCACAAAGAAACTCTTT	CALWEATKKLF	TRGV9	.	TRGJ1	15	-1	-1	21
58	4.348086841789613E-4	TGTGCTGCGTGGCAAACAGAGTATTATAAGAAACTCTTT	CAAWQTEYYKKLF	TRGV10	.	TRGJ1	11	-1	-1	21
58	4.348086841789613E-4	TGTGCCTTGTGGGAGGTAAATTATTATAAGAAACTCTTT	CALWEVNYYKKLF	TRGV9	.	TRGJ1	16	-1	-1	18
58	4.348086841789613E-4	TGTGCTGCGTGGGACGGTTATTATAAGAAACTCTTT	CAAWDGYYKKLF	TRGV10	.	TRGJ1	13	-1	-1	17
58	4.348086841789613E-4	TGTGCCTTGTGGGAGGTGCGGCGGTTCAAGATATTT	CALWEVRRFKIF	TRGV9	.	TRGJP1	18	-1	-1	22
58	4.348086841789613E-4	TGTGCCTTGTATTATTATAAGAAACTCTTT	CALYYYKKLF	TRGV9	.	TRGJ1	9	-1	-1	10
57	4.2731198272759986E-4	TGTGCTGCGTGGGATTCACGAAAGGGGTTTTATAAGAAACTCTTT	CAAWDSRKGFYKKLF	TRGV10	.	TRGJ1	22	-1	-1	29
57	4.2731198272759986E-4	TGTGCCTTGTGGGAGGTGCCGGAATCTTATTATAAGAAACTCTTT	CALWEVPESYYKKLF	TRGV9	.	TRGJ1	18	-1	-1	26
57	4.2731198272759986E-4	TGTGCCTTGTGGGAGGCAGGGTGGGGTTGGTTCAAGATATTT	CALWEAGWGWFKIF	TRGV9	.	TRGJP1	15	-1	-1	24
57	4.2731198272759986E-4	TGTGCTGCGTGGCCTTCGACTGGTTGGTTCAAGATATTT	CAAWPSTGWFKIF	TRGV10	.	TRGJP1	11	-1	-1	18
57	4.2731198272759986E-4	TGTGCTGCGTGGGATTATCTAAGGTATAAGAAACTCTTT	CAAWDYLRYKKLF	TRGV10	.	TRGJ1	16	-1	-1	24
57	4.2731198272759986E-4	TGTGCTGCGTGGGATCCCGTTTATTATAAGAAACTCTTT	CAAWDPVYYKKLF	TRGV10	.	TRGJ1	14	-1	-1	20
57	4.2731198272759986E-4	TGTGCTGCGTGGGATCAAAATTATTATAAGAAACTCTTT	CAAWDQNYYKKLF	TRGV10	.	TRGJ1	14	-1	-1	18
57	4.2731198272759986E-4	TGTGCTGCGTGGTACTCCAATTATAAGAAACTCTTT	CAAWYSNYKKLF	TRGV10	.	TRGJ2	11	-1	-1	19
57	4.2731198272759986E-4	TGTGCCTTGTGGGAGAAACTCTTT	CALWEKLF	TRGV9	.	TRGJ1	14	-1	-1	13
57	4.2731198272759986E-4	TGTGCCACCTGGGAGAAACTCTTT	CATWEKLF	TRGV7	.	TRGJ1	13	-1	-1	13
56	4.1981528127623844E-4	TGTGCTGCGTGGAAAGTACGGGGGTCCTATTATAAGAAACTCTTT	CAAWKVRGSYYKKLF	TRGV10	.	TRGJ2	11	-1	-1	27
56	4.1981528127623844E-4	TGTGCTGCGTGGGTCTCCACGAATTATTATAAGAAACTCTTT	CAAWVSTNYYKKLF	TRGV10	.	TRGJ1	12	-1	-1	19
56	4.1981528127623844E-4	TGTGCTGCGTGGGATTTAAAGCGGAGTTATAAGAAACTCTTT	CAAWDLKRSYKKLF	TRGV10	.	TRGJ1	15	-1	-1	26
56	4.1981528127623844E-4	TGTGCTGCGTGGGACCCCTCTAGTGATTGGATCAAGACGTTT	CAAWDPSSDWIKTF	TRGV10	.	TRGJP2	13	-1	-1	20
56	4.1981528127623844E-4	TGTGCTGCGTGGGATTATAACCATTATAAGAAACTCTTT	CAAWDYNHYKKLF	TRGV10	.	TRGJ2	16	-1	-1	22
56	4.1981528127623844E-4	TGTGCCACCTGGGACGGGCATTATAAGAAACTCTTT	CATWDGHYKKLF	TRGV2	.	TRGJ1	18	-1	-1	19
56	4.1981528127623844E-4	TGTGCTGCGTGGGACAAAAGAAAGAAACTCTTT	CAAWDKRKKLF	TRGV10	.	TRGJ1	13	-1	-1	21
56	4.1981528127623844E-4	TGTGCCACCTGGGACGGGCCTGGGGGCCTCTTT	CATWDGPGGLF	TRGV2	.	TRGJ1	19	-1	-1	27
56	4.1981528127623844E-4	TGTGCCACCTGGGACAGATCAAAGAAACTCTTT	CATWDRSKKLF	TRGV7	.	TRGJ1	16	-1	-1	21
56	4.1981528127623844E-4	TGTGCCACCAAGAAACTCTTT	CATKKLF	TRGV4	.	TRGJ1	8	-1	-1	9
55	4.1231857982487703E-4	TGTGCCTTGTGGGAGGTGCATTCCACCCCTCTGAATTATTATAAGAAACTCTTT	CALWEVHSTPLNYYKKLF	TRGV9	.	TRGJ1	19	-1	-1	32
55	4.1231857982487703E-4	TGTGCCTTGTGGGAGGCCCCGCAAGAGTTGGGCAAAAAAATCAAGGTATTT	CALWEAPQELGKKIKVF	TRGV9	.	TRGJP	15	-1	-1	20
55	4.1231857982487703E-4	TGTGCCTTGTTTTCGGCAGCCCCGAATTATTATAAGAAACTCTTT	CALFSAAPNYYKKLF	TRGV9	.	TRGJ1	9	-1	-1	22
55	4.1231857982487703E-4	TGTGCCACCTGGGATATTCATGAGGGTTATTATAAGAAACTCTTT	CATWDIHEGYYKKLF	TRGV8	.	TRGJ1	15	-1	-1	26
55	4.1231857982487703E-4	TGTGCCTTGTGGGAGGTAAGGAATTATTATAAGAAACTCTTT	CALWEVRNYYKKLF	TRGV9	.	TRGJ1	16	-1	-1	20
55	4.1231857982487703E-4	TGTGCTGCGTGGGATTTTAGTGATTGGATCAAGACGTTT	CAAWDFSDWIKTF	TRGV10	.	TRGJP2	15	-1	-1	17
55	4.1231857982487703E-4	TGTGCTGCGTGGGCGTTTTATTATAAGAAACTCTTT	CAAWAFYYKKLF	TRGV10	.	TRGJ1	12	-1	-1	17
55	4.1231857982487703E-4	TGTGCCTTGTGGGAGGTTGTTCAGAAACTCTTT	CALWEVVQKLF	TRGV9	.	TRGJ1	16	-1	-1	22
55	4.1231857982487703E-4	TGTGCCACCTGGGACCTGTATGAGAAACTCTTT	CATWDLYEKLF	TRGV2	.	TRGJ1	14	-1	-1	18
55	4.1231857982487703E-4	TGTGCCACCTGGGATTTCCTGAAACTCTTT	CATWDFLKLF	TRGV8	.	TRGJ1	14	-1	-1	20
54	4.0482187837351567E-4	TGTGCCTTGTGGGAGGTGGGAGTGGAGAATTATTATAAGAAACTCTTT	CALWEVGVENYYKKLF	TRGV9	.	TRGJ1	17	-1	-1	26
54	4.0482187837351567E-4	TGTGCTGCGTGGGATTATATTGAGAATTATTATAAGAAACTCTTT	CAAWDYIENYYKKLF	TRGV10	.	TRGJ1	16	-1	-1	23
54	4.0482187837351567E-4	TGTGCTGCGTGGGTTTCGAATTATTATAAGAAACTCTTT	CAAWVSNYYKKLF	TRGV10	.	TRGJ1	20	-1	-1	14
54	4.0482187837351567E-4	TGTGCTGCGTGGGACCAGAATTATTATAAGAAACTCTTT	CAAWDQNYYKKLF	TRGV10	.	TRGJ1	13	-1	-1	17
54	4.0482187837351567E-4	TGTGCTGCGTGGGACGGGTATTATAAGAAACTCTTT	CAAWDGYYKKLF	TRGV10	.	TRGJ2	13	-1	-1	18
54	4.0482187837351567E-4	TGTGCCACCTGGGACAGGCATTATAAGAAACTCTTT	CATWDRHYKKLF	TRGV7	.	TRGJ1	18	-1	-1	19
54	4.0482187837351567E-4	TGTGCCACCTGGGAGGATTATTATAAGAAACTCTTT	CATWEDYYKKLF	TRGV2	.	TRGJ1	13	-1	-1	16
54	4.0482187837351567E-4	TGTGCTGCGTGGGAGGTTTATAAGAAACTCTTT	CAAWEVYKKLF	TRGV10	.	TRGJ1	13	-1	-1	17
53	3.9732517692215425E-4	TGTGCCTTGTGGGAGGCCCGCTCCCTCGAGAATTATTATAAGAAACTCTTT	CALWEARSLENYYKKLF	TRGV9	.	TRGJ1	15	-1	-1	29
53	3.9732517692215425E-4	TGTGCTGCGTGGGATGAAGACCCACCCCGGCGATATAAGAAACTCTTT	CAAWDEDPPRRYKKLF	TRGV10	.	TRGJ1	14	-1	-1	33
53	3.9732517692215425E-4	TGTGCCTTGTGGGAGCCGCCTCCTTATTATTATAAGAAACTCTTT	CALWEPPPYYYKKLF	TRGV9	.	TRGJ1	14	-1	-1	25
53	3.9732517692215425E-4	TGTGCCACCTGGGACGGGCCAGGTAGTGATTGGATCAAGACGTTT	CATWDGPGSDWIKTF	TRGV2	.	TRGJP2	19	-1	-1	22
53	3.9732517692215425E-4	TGTGCTGCGTGGGGTGGGACCTGGAATTATAAGAAACTCTTT	CAAWGGTWNYKKLF	TRGV10	.	TRGJ1	12	-1	-1	25
53	3.9732517692215425E-4	TGTGCTGCGTGGGGAACCCTCAGTTATTATAAGAAACTCTTT	CAAWGTLSYYKKLF	TRGV10	.	TRGJ1	12	-1	-1	23
53	3.9732517692215425E-4	TGTGCTGCGTGGCCCCTGAAGTATTATAAGAAACTCTTT	CAAWPLKYYKKLF	TRGV10	.	TRGJ1	11	-1	-1	17
53	3.9732517692215425E-4	TGTGCCTATGTTAGGAATTATTATAAGAAACTCTTT	CAYVRNYYKKLF	TRGV9	.	TRGJ1	10	-1	-1	14
53	3.9732517692215425E-4	TGTGCCACCTGGACATATAAGAAACTCTTT	CATWTYKKLF	TRGV7	.	TRGJ1	14	-1	-1	15
53	3.9732517692215425E-4	TGTGCCACCTGGGACAGGCCCCTCTTT	CATWDRPLF	TRGV3	.	TRGJ1	19	-1	-1	21
53	3.9732517692215425E-4	TGTGCCACCTGGGACAGGCCCAAGAAACTCTTT	CATWDRPKKLF	TRGV5	.	TRGJ2	19	-1	-1	21
53	3.9732517692215425E-4	TGTGCCACCTGGGGTTTAGTGTATAATCGGAAACTCTTT	CATWGLVYNRKLF	TRGV5	.	TRGJ1	12	-1	-1	29
53	3.9732517692215425E-4	TGTGCCTTGTGGGGAGGGGTTCTTTATTATAAGAAACTCTTT	CALWGGVLYYKKLF	TRGV9	.	TRGJ1	16	-1	-1	23
52	3.8982847547079283E-4	TGTGCTGCGTGGGGCAACAATTATTATAAGAAACTCTTT	CAAWGNNYYKKLF	TRGV10	.	TRGJ1	12	-1	-1	18
52	3.8982847547079283E-4	TGTGCTGCGTGGGATTGCGGTTATTATAAGAAACTCTTT	CAAWDCGYYKKLF	TRGV10	.	TRGJ2	18	-1	-1	20
52	3.8982847547079283E-4	TGTGCTGCGTGGGATACCAATTATTATAAGAAACTCTTT	CAAWDTNYYKKLF	TRGV10	.	TRGJ1	14	-1	-1	18
52	3.8982847547079283E-4	TGTGCCACCTGGGACGGGCCCGGTTATAAGAAACTCTTT	CATWDGPGYKKLF	TRGV2	.	TRGJ1	21	-1	-1	23
52	3.8982847547079283E-4	TGTGCTGCGTGGGATTTCTATTATAAGAAACTCTTT	CAAWDFYYKKLF	TRGV10	.	TRGJ1	15	-1	-1	18
52	3.8982847547079283E-4	TGTGCTGCGTGGGGTGTCAAGATATTT	CAAWGVKIF	TRGV10	.	TRGJP1	12	-1	-1	12
51	3.8233177401943147E-4	TGTGCTGCGTGGGATCTTAAACCAAATTATTATAAGAAACTCTTT	CAAWDLKPNYYKKLF	TRGV10	.	TRGJ1	14	-1	-1	24
51	3.8233177401943147E-4	TGTGCTGCGTGGGAGACCTTGAATTATTATAAGAAACTCTTT	CAAWETLNYYKKLF	TRGV10	.	TRGJ1	13	-1	-1	20
51	3.8233177401943147E-4	TGTGCTGCGTGGGCCCCCGGGTATTATAAGAAACTCTTT	CAAWAPGYYKKLF	TRGV10	.	TRGJ1	12	-1	-1	21
51	3.8233177401943147E-4	TGTGCCACCTGGGACAGGTATTATAAGAAACTCTTT	CATWDRYYKKLF	TRGV3	.	TRGJ1	17	-1	-1	18
51	3.8233177401943147E-4	TGTGCCACCTGGGACGGCCTACACCCCCTCTTT	CATWDGLHPLF	TRGV2	.	TRGJ1	16	-1	-1	27
51	3.8233177401943147E-4	TGTGCCACCTCTTATTATAAGAAACTCTTT	CATSYYKKLF	TRGV4	.	TRGJ1	9	-1	-1	11
51	3.8233177401943147E-4	TGTGCCTTGTGGGAGGATGATCATTATAAGAAACTCTTT	CALWEDDHYKKLF	TRGV9	.	TRGJ1	15	-1	-1	19
50	3.7483507256807005E-4	TGTGCCACCTGGGACGGGCCGAATTATTATAAGAAACTCTTT	CATWDGPNYYKKLF	TRGV2	.	TRGJ1	19	-1	-1	19
50	3.7483507256807005E-4	TGTGCCACCTGGGACGGGCAGGTTTATTATAAGAAACTCTTT	CATWDGQVYYKKLF	TRGV2	.	TRGJ1	18	-1	-1	23
50	3.7483507256807005E-4	TTGGGAGATTCGAATTATTATAAGAAACTCTTT	LGDSNYYKKLF	TRGV10	.	TRGJ1	0	-1	-1	7
50	3.7483507256807005E-4	TGTGCCACCTGGGACGGGGCGATCAAACTCTTT	CATWDGAIKLF	TRGV2	.	TRGJ1	17	-1	-1	24
50	3.7483507256807005E-4	TGTGCTGCGTGGGATAAAGGGTATTATAAGAAACTCTTT	CAAWDKGYYKKLF	TRGV10	.	TRGJ1	14	-1	-1	21
50	3.7483507256807005E-4	TGTGCTGCGTGGGACTTAAAACTCTTT	CAAWDLKLF	TRGV10	.	TRGJ2	17	-1	-1	18
49	3.6733837111670864E-4	TGTGCTGCGTGGGAATTAGCCTCCTACAGGTGGGTATATAAGAAACTCTTT	CAAWELASYRWVYKKLF	TRGV10	.	TRGJ1	17	-1	-1	36
49	3.6733837111670864E-4	TGTGCTGCGTGGGATTATACTGTCCAGTATTATAAGAAACTCTTT	CAAWDYTVQYYKKLF	TRGV10	.	TRGJ1	16	-1	-1	27
49	3.6733837111670864E-4	TGTGCTGCGTGGGGTTCGAATTATTATAAGAAACTCTTT	CAAWGSNYYKKLF	TRGV10	.	TRGJ1	20	-1	-1	14
49	3.6733837111670864E-4	TGTGCTGCGTGGGATCCGAATTATTATAAGAAACTCTTT	CAAWDPNYYKKLF	TRGV10	.	TRGJ1	14	-1	-1	13
49	3.6733837111670864E-4	TGTGCTGCGTGGGGGGTTTATTATAAGAAACTCTTT	CAAWGVYYKKLF	TRGV10	.	TRGJ1	12	-1	-1	17
49	3.6733837111670864E-4	TGTGCTGCGTGCCCTTATTATAAGAAACTCTTT	CAACPYYKKLF	TRGV10	.	TRGJ1	10	-1	-1	14
49	3.6733837111670864E-4	TGTGCCACCTGGGATGGGCCTGATTGGCTCTTT	CATWDGPDWLF	TRGV4	.	TRGJ1	19	-1	-1	27
49	3.6733837111670864E-4	TGTGCCACCTGGGACAGCAATAAGAAACTCTTT	CATWDSNKKLF	TRGV7	.	TRGJ1	16	-1	-1	19
49	3.6733837111670864E-4	TGTGCCACCTGGGACAAGATTAAGAAACTCTTT	CATWDKIKKLF	TRGV7	.	TRGJ1	15	-1	-1	20
49	3.6733837111670864E-4	TGTGCCTTGTGGGAACACTTCAAGATATTT	CALWEHFKIF	TRGV9	.	TRGJP1	13	-1	-1	18
49	3.6733837111670864E-4	TTCTATTATAAGAAACTCTTT	FYYKKLF	TRGV10	.	TRGJ1	0	-1	-1	3
49	3.6733837111670864E-4	TGTGCTGCGTGGGACCCGAATTATTATAAGAAACTCTTT	CAAWDPNYYKKLF	TRGV10	.	TRGJ1	13	-1	-1	16
49	3.6733837111670864E-4	TGTGCCACCTGGGACAGGCCTTATTATAAGAAACTCTTT	CATWDRPYYKKLF	TRGV7	.	TRGJ1	20	-1	-1	20
49	3.6733837111670864E-4	TGTGCTGCGTGGGACAAATATTATAAGAAACTCTTT	CAAWDKYYKKLF	TRGV10	.	TRGJ1	13	-1	-1	15
48	3.598416696653472E-4	TGTGCCTTGTGGGAGGTGCAGAAAGAGTTGGGCAAAAAAATCAAGGTATTT	CALWEVQKELGKKIKVF	TRGV9	.	TRGJP	19	-1	-1	22
48	3.598416696653472E-4	TGTGCCTTGTGGGAGGTGCATCCGGCGAATTATTATAAGAAACTCTTT	CALWEVHPANYYKKLF	TRGV9	.	TRGJ1	19	-1	-1	25
48	3.598416696653472E-4	TGTGCTGCGTGGGTTACGGGGCCAAATTATTATAAGAAACTCTTT	CAAWVTGPNYYKKLF	TRGV10	.	TRGJ1	17	-1	-1	24
48	3.598416696653472E-4	TGTGCCACCTGGGCGGTATTGTACTTTTATTATAAGAAACTCTTT	CATWAVLYFYYKKLF	TRGV3	.	TRGJ1	12	-1	-1	26
48	3.598416696653472E-4	TGTGCTGCGTGGGATTTGAGGAGCTGTTATAAGAAACTCTTT	CAAWDLRSCYKKLF	TRGV10	.	TRGJ2	15	-1	-1	26
48	3.598416696653472E-4	TGTGCTGCGTGGGAAGTAAGCGGGATTTGGATCAAGACGTTT	CAAWEVSGIWIKTF	TRGV10	.	TRGJP2	13	-1	-1	26
48	3.598416696653472E-4	TGTGCTGCGTGGGTTTCCAATTATTATAAGAAACTCTTT	CAAWVSNYYKKLF	TRGV10	.	TRGJ1	15	-1	-1	14
48	3.598416696653472E-4	TGTGCCACCTGGGATAAGAATTATTATAAGAAACTCTTT	CATWDKNYYKKLF	TRGV2	.	TRGJ1	13	-1	-1	17
48	3.598416696653472E-4	TGTGCTGCGTGGGATCTATATTATAAGAAACTCTTT	CAAWDLYYKKLF	TRGV10	.	TRGJ1	14	-1	-1	18
48	3.598416696653472E-4	TGTGCTGCGTGGGTAACAAAGAAACTCTTT	CAAWVTKKLF	TRGV10	.	TRGJ1	12	-1	-1	18
48	3.598416696653472E-4	TGTGCCACCTGGGATGGGAAGAAACTCTTT	CATWDGKKLF	TRGV4	.	TRGJ1	17	-1	-1	18
48	3.598416696653472E-4	TGTGGTAAGAAACTCTTT	CGKKLF	TRGV2	.	TRGJ1	3	-1	-1	5
48	3.598416696653472E-4	TGTGCCTTGTGGGAGGGCCTAAATTATTATAAGAAACTCTTT	CALWEGLNYYKKLF	TRGV9	.	TRGJ1	15	-1	-1	21
48	3.598416696653472E-4	TGTGCTGCGTGGGAGGCGGGGGATTATAAGAAACTCTTT	CAAWEAGDYKKLF	TRGV10	.	TRGJ1	13	-1	-1	22
48	3.598416696653472E-4	TGTGCTGCGTGGGGAAATTATTATAAGAAACTCTTT	CAAWGNYYKKLF	TRGV10	.	TRGJ1	12	-1	-1	15
48	3.598416696653472E-4	TGTGCTGCGTGGGAAACTTATTATAAGAAACTCTTT	CAAWETYYKKLF	TRGV10	.	TRGJ1	13	-1	-1	17
48	3.598416696653472E-4	TGTGCCACCTGGGATTCTTATTATAAGAAACTCTTT	CATWDSYYKKLF	TRGV4	.	TRGJ1	14	-1	-1	17
48	3.598416696653472E-4	TGTGCCTTGTGGGAGGAGAACCATTATTATAAGAAACTCTTT	CALWEENHYYKKLF	TRGV9	.	TRGJ1	21	-1	-1	22
47	3.5234496821398586E-4	TGTGCTGCGTGGGATAAAAGCCCCTATTATAAGAAACTCTTT	CAAWDKSPYYKKLF	TRGV10	.	TRGJ1	14	-1	-1	24
47	3.5234496821398586E-4	TGTGCCTTGTGGGAGGTAAAATATTATAAGAAACTCTTT	CALWEVKYYKKLF	TRGV9	.	TRGJ1	16	-1	-1	18
47	3.5234496821398586E-4	TGTGCCACCTGGGACGTGCCTCGGGGGGCTCGGCTCTTT	CATWDVPRGARLF	TRGV3	.	TRGJ1	20	-1	-1	33
47	3.5234496821398586E-4	TGTGCCACCTGGGACGGGCCCGGTTGGATCAAGACGTTT	CATWDGPGWIKTF	TRGV2	.	TRGJP2	21	-1	-1	23
47	3.5234496821398586E-4	TGTGCTGCGTGGGTTTTTTATTATAAGAAACTCTTT	CAAWVFYYKKLF	TRGV10	.	TRGJ1	15	-1	-1	17
47	3.5234496821398586E-4	TGTGCTGCGTGGGAGAATTATTATAAGAAACTCTTT	CAAWENYYKKLF	TRGV10	.	TRGJ1	13	-1	-1	14
47	3.5234496821398586E-4	TGTGCCACCTGGGACGAGCCCTTCATGCGGCTCTTT	CATWDEPFMRLF	TRGV2	.	TRGJ1	23	-1	-1	30
47	3.5234496821398586E-4	TGTGCCACCTGGGACACGTATAAGAAACTCTTT	CATWDTYKKLF	TRGV5	.	TRGJ1	15	-1	-1	18
47	3.5234496821398586E-4	TGTGCTGCGTGGGCCGAGAGTAGTGATTGGATCAAGACGTTT	CAAWAESSDWIKTF	TRGV10	.	TRGJP2	12	-1	-1	18
47	3.5234496821398586E-4	TGTGCCACCTGGGACGTACTGAATTATTATAAGAAACTCTTT	CATWDVLNYYKKLF	TRGV2	.	TRGJ1	15	-1	-1	20
47	3.5234496821398586E-4	TGTGCCACCTGGGACGGGCGCCCCCGACTCTTT	CATWDGRPRLF	TRGV2	.	TRGJ1	18	-1	-1	26
46	3.4484826676262444E-4	TGTGCCTTGTGGGAGGTGCCCAGGGATACGAATTATTATAAGAAACTCTTT	CALWEVPRDTNYYKKLF	TRGV9	.	TRGJ1	18	-1	-1	25
46	3.4484826676262444E-4	TGTGCCTTGTGGGAGGTGCCCCAGAATTATTATAAGAAACTCTTT	CALWEVPQNYYKKLF	TRGV9	.	TRGJ1	21	-1	-1	23
46	3.4484826676262444E-4	TGTGCTGCGTGGGACAAGGAGAATTATTATAAGAAACTCTTT	CAAWDKENYYKKLF	TRGV10	.	TRGJ1	13	-1	-1	20
46	3.4484826676262444E-4	TGTGCTGCGCCACACCCCCGCAATTATTATAAGAAACTCTTT	CAAPHPRNYYKKLF	TRGV10	.	TRGJ1	8	-1	-1	21
46	3.4484826676262444E-4	TGTGCTGCGTGGGATTGTGGCTATTATAAGAAACTCTTT	CAAWDCGYYKKLF	TRGV10	.	TRGJ1	15	-1	-1	21
46	3.4484826676262444E-4	TGTGCTGCGTGGGATTATAGTTATTATAAGAAACTCTTT	CAAWDYSYYKKLF	TRGV10	.	TRGJ1	16	-1	-1	20
46	3.4484826676262444E-4	TGTGCTGCGTGGGACGACAATTATTATAAGAAACTCTTT	CAAWDDNYYKKLF	TRGV10	.	TRGJ1	13	-1	-1	18
46	3.4484826676262444E-4	TGTGCCACCTGGGACAGGAATTATTATAAGAAACTCTTT	CATWDRNYYKKLF	TRGV3	.	TRGJ1	17	-1	-1	17
46	3.4484826676262444E-4	TGTGCTGCGTGGGACACTTATTATAAGAAACTCTTT	CAAWDTYYKKLF	TRGV10	.	TRGJ1	13	-1	-1	17
45	3.3735156531126303E-4	TGTGCTGCGTGGGAGAGGGTAGGATATAGTAGTGATTGGATCAAGACGTTT	CAAWERVGYSSDWIKTF	TRGV10	.	TRGJP2	13	-1	-1	23
45	3.3735156531126303E-4	TGTGCTGCGTGGTGGAACCCTTCGAATTATTATAAGAAACTCTTT	CAAWWNPSNYYKKLF	TRGV10	.	TRGJ1	11	-1	-1	20
45	3.3735156531126303E-4	TGTGCTGCGTGGGATGAGGGTGCGTATTATAAGAAACTCTTT	CAAWDEGAYYKKLF	TRGV10	.	TRGJ1	14	-1	-1	24
45	3.3735156531126303E-4	TGTGCTGCGTGGGAGGGATCGAATTATTATAAGAAACTCTTT	CAAWEGSNYYKKLF	TRGV10	.	TRGJ2	13	-1	-1	18
45	3.3735156531126303E-4	TGTGCTGCGTGGCCCCACCGTTATTATAAGAAACTCTTT	CAAWPHRYYKKLF	TRGV10	.	TRGJ1	11	-1	-1	20
45	3.3735156531126303E-4	TGTGCTGCGTGGGACCTGAATTATTATAAGAAACTCTTT	CAAWDLNYYKKLF	TRGV10	.	TRGJ1	13	-1	-1	17
45	3.3735156531126303E-4	TGTGCCACCTGGGATAAAGGTTATAAGAAACTCTTT	CATWDKGYKKLF	TRGV8	.	TRGJ1	15	-1	-1	20
45	3.3735156531126303E-4	TGTGCTGCGTGGGATTATTGGTCTTATTATAAGAAACTCTTT	CAAWDYWSYYKKLF	TRGV10	.	TRGJ1	16	-1	-1	23
45	3.3735156531126303E-4	TGTGCCACCTGGGATGGTTATTATAAGAAACTCTTT	CATWDGYYKKLF	TRGV4	.	TRGJ1	16	-1	-1	17
45	3.3735156531126303E-4	TGTGCCACCTGGGACGGGTATTATAAGAAACTCTTT	CATWDGYYKKLF	TRGV2	.	TRGJ1	17	-1	-1	18
45	3.3735156531126303E-4	TGTGCCACCTGGGATGGGTATAAGAAACTCTTT	CATWDGYKKLF	TRGV2	.	TRGJ1	17	-1	-1	18
45	3.3735156531126303E-4	TGTGCCTTGTGGAATAGTGATTGGATCAAGACGTTT	CALWNSDWIKTF	TRGV9	.	TRGJP2	11	-1	-1	14
44	3.2985486385990167E-4	TGTGCCTTGTGGGCCTACAGGGGACAAGAGTTGGGCAAAAAAATCAAGGTATTT	CALWAYRGQELGKKIKVF	TRGV9	.	TRGJP	12	-1	-1	17
44	3.2985486385990167E-4	TGTGCTGCGTGGGATTTAAGTTCGCGATCGAATTATTATAAGAAACTCTTT	CAAWDLSSRSNYYKKLF	TRGV10	.	TRGJ1	15	-1	-1	27
44	3.2985486385990167E-4	TGTGCTGCGTGGGATTATTCCCCCTATTATAAGAAACTCTTT	CAAWDYSPYYKKLF	TRGV10	.	TRGJ1	16	-1	-1	24
44	3.2985486385990167E-4	TGTGCTGCGTGGGATTATACCACTGGTTGGTTCAAGATATTT	CAAWDYTTGWFKIF	TRGV10	.	TRGJP1	16	-1	-1	8
44	3.2985486385990167E-4	TGTGCTGCGTGGGAACCTCCAGATCATTATAAGAAACTCTTT	CAAWEPPDHYKKLF	TRGV10	.	TRGJ1	13	-1	-1	22
44	3.2985486385990167E-4	TGTGCCACCTGGGACAGGCCGAGGGATTATAAGAAACTCTTT	CATWDRPRDYKKLF	TRGV3	.	TRGJ1	19	-1	-1	25
44	3.2985486385990167E-4	TGTGCTGCGTCCTCGAAGATTTATTATAAGAAACTCTTT	CAASSKIYYKKLF	TRGV10	.	TRGJ1	9	-1	-1	17
44	3.2985486385990167E-4	TGTGCTGCGTGGTCCTTGAATTATTATAAGAAACTCTTT	CAAWSLNYYKKLF	TRGV10	.	TRGJ1	11	-1	-1	17
44	3.2985486385990167E-4	TGTGCTGCGTGGGATCCCGGTGGTTGGTTCAAGATATTT	CAAWDPGGWFKIF	TRGV10	.	TRGJP1	14	-1	-1	20
44	3.2985486385990167E-4	TGTGCCACCTGGCCGTCGAATTATTATAAGAAACTCTTT	CATWPSNYYKKLF	TRGV8	.	TRGJ1	11	-1	-1	15
44	3.2985486385990167E-4	TGTGCCACCTGGGACAGGCTGTATTATAAGAAACTCTTT	CATWDRLYYKKLF	TRGV3	.	TRGJ1	21	-1	-1	21
44	3.2985486385990167E-4	TGTGCTGCGTGGGATAGCTCGAATTATTATAAGAAACTCTTT	CAAWDSSNYYKKLF	TRGV10	.	TRGJ1	14	-1	-1	18
44	3.2985486385990167E-4	TGTGCCACCTGGGAGGGGAAACTCTTT	CATWEGKLF	TRGV2	.	TRGJ1	17	-1	-1	17
43	3.2235816240854025E-4	TGTGCCTTGTGGGAGGAAACCGGAGCTGGGGGGAATTATTATTATAAGAAACTCTTT	CALWEETGAGGNYYYKKLF	TRGV9	.	TRGJ1	15	-1	-1	37
43	3.2235816240854025E-4	TGTGCTGCGTGGGATCCCACTAATTATTATAAGAAACTCTTT	CAAWDPTNYYKKLF	TRGV10	.	TRGJ1	14	-1	-1	21
43	3.2235816240854025E-4	TGTGCTGCGTGGGACTTCCCGAATTATTATAAGAAACTCTTT	CAAWDFPNYYKKLF	TRGV10	.	TRGJ1	13	-1	-1	19
43	3.2235816240854025E-4	TGTGCTGCGTGGGCCAACAATTATTATAAGAAACTCTTT	CAAWANNYYKKLF	TRGV10	.	TRGJ1	12	-1	-1	18
43	3.2235816240854025E-4	TGTGCTGCGTGGGGAATGAATTATTATAAGAAACTCTTT	CAAWGMNYYKKLF	TRGV10	.	TRGJ1	12	-1	-1	17
43	3.2235816240854025E-4	TGTGCTGCGTGGATAGAGTATTATTATAAGAAACTCTTT	CAAWIEYYYKKLF	TRGV10	.	TRGJ1	11	-1	-1	19
43	3.2235816240854025E-4	TGTGCCTTGTGGGAGGAGGATTATAAGAAACTCTTT	CALWEEDYKKLF	TRGV9	.	TRGJ1	15	-1	-1	19
43	3.2235816240854025E-4	TGTGCCACCTGGGATTATTATAAGAAACTCTTT	CATWDYYKKLF	TRGV2	.	TRGJ1	13	-1	-1	13
43	3.2235816240854025E-4	TGTGCCACCTGGGACGGGCCGCAGAAACTCTTT	CATWDGPQKLF	TRGV2	.	TRGJ1	19	-1	-1	22
43	3.2235816240854025E-4	TGTGCCACCTGGAATTATTATAAGAAACTCTTT	CATWNYYKKLF	TRGV5	.	TRGJ2	11	-1	-1	11
43	3.2235816240854025E-4	TGTGCTGCCAGACGGTTCAAGATATTT	CAARRFKIF	TRGV10	.	TRGJP1	7	-1	-1	13
43	3.2235816240854025E-4	TGTGCCACCTGGTATGAGAAACTCTTT	CATWYEKLF	TRGV2	.	TRGJ1	11	-1	-1	12
43	3.2235816240854025E-4	TGTGCTGCGTGGGTTGAGGCAGTCTGGAATTATTATAAGAAACTCTTT	CAAWVEAVWNYYKKLF	TRGV10	.	TRGJ1	12	-1	-1	26
43	3.2235816240854025E-4	TGTGCTGCGTGTTGGTTCAAGATATTT	CAACWFKIF	TRGV10	.	TRGJP1	10	-1	-1	10
43	3.2235816240854025E-4	TGTGCCACCTGGGTCCAACTCTTT	CATWVQLF	TRGV2	.	TRGJ1	12	-1	-1	16
42	3.1486146095717883E-4	TGTGCTGCGTGGGACCCCCCGGGTCGTTATTATAAGAAACTCTTT	CAAWDPPGRYYKKLF	TRGV10	.	TRGJ1	13	-1	-1	26
42	3.1486146095717883E-4	TGTGCCTTGTGGAACCGGTCGTGTAGTGATTGGATCAAGACGTTT	CALWNRSCSDWIKTF	TRGV9	.	TRGJP2	11	-1	-1	22
42	3.1486146095717883E-4	TGTGCTGCGTGGGTGAGGGATTATTATAAGAAACTCTTT	CAAWVRDYYKKLF	TRGV10	.	TRGJ1	12	-1	-1	19
42	3.1486146095717883E-4	TGTGCCACCTGGGATGTCCAGGACTATAAGAAACTCTTT	CATWDVQDYKKLF	TRGV4	.	TRGJ1	15	-1	-1	24
42	3.1486146095717883E-4	TGTGCTGCGTGGGGGTCATATTATAAGAAACTCTTT	CAAWGSYYKKLF	TRGV10	.	TRGJ1	12	-1	-1	18
42	3.1486146095717883E-4	TGTGCCACCTGGGACGGGTGGCTCTTT	CATWDGWLF	TRGV2	.	TRGJ1	17	-1	-1	21
42	3.1486146095717883E-4	TGTGCCACCTGGGTGGGGAAACTCTTT	CATWVGKLF	TRGV8	.	TRGJ1	12	-1	-1	17
41	3.073647595058174E-4	TGTGCTGCGTGGGATTATCTCTTGAATTATTATAAGAAACTCTTT	CAAWDYLLNYYKKLF	TRGV10	.	TRGJ1	16	-1	-1	23
41	3.073647595058174E-4	TGTGCCACCTGGGATATGGAAACCACTGGTTGGTTCAAGATATTT	CATWDMETTGWFKIF	TRGV8	.	TRGJP1	15	-1	-1	21
41	3.073647595058174E-4	TGTGCTGCGTGGGATTCGCCAAATTATTATAAGAAACTCTTT	CAAWDSPNYYKKLF	TRGV10	.	TRGJ1	15	-1	-1	21
41	3.073647595058174E-4	TGTGCCACCTGGGACGCCGCTAGTGATTGGATCAAGACGTTT	CATWDAASDWIKTF	TRGV2	.	TRGJP2	15	-1	-1	20
41	3.073647595058174E-4	TGTGCCACCTGGGACGGGAAGGTTTATTATAAGAAACTCTTT	CATWDGKVYYKKLF	TRGV2	.	TRGJ1	17	-1	-1	23
41	3.073647595058174E-4	TGTGCTGCGTGGGATTTTAATTATTATAAGAAACTCTTT	CAAWDFNYYKKLF	TRGV10	.	TRGJ1	15	-1	-1	18
41	3.073647595058174E-4	TGTGCTGCGTGGGATGTTAATTATTATAAGAAACTCTTT	CAAWDVNYYKKLF	TRGV10	.	TRGJ1	14	-1	-1	18
41	3.073647595058174E-4	TGTGCTGCGTGGGAGGGATATTATTATAAGAAACTCTTT	CAAWEGYYYKKLF	TRGV10	.	TRGJ1	13	-1	-1	19
41	3.073647595058174E-4	TGTGCCACCTGGGGCAGGCGGGGTCGCTGGTGGCTCTTT	CATWGRRGRWWLF	TRGV5P	.	TRGJ1	18	-1	-1	33
41	3.073647595058174E-4	TGTGCCACCTGGGACGGGCCCTATAAGAAACTCTTT	CATWDGPYKKLF	TRGV2	.	TRGJ1	20	-1	-1	21
41	3.073647595058174E-4	TGTGCCACCTGGGACGTAAAACTCTTT	CATWDVKLF	TRGV3	.	TRGJ1	14	-1	-1	18
40	2.9986805805445605E-4	TGTGCCACCTGGGACGATCCGGTAAGTGATTGGATCAAGACGTTT	CATWDDPVSDWIKTF	TRGV2	.	TRGJP2	15	-1	-1	24
40	2.9986805805445605E-4	TGTGCCACCTGGGACGCAGGGGTTTATTATAAGAAACTCTTT	CATWDAGVYYKKLF	TRGV2	.	TRGJ1	15	-1	-1	23
40	2.9986805805445605E-4	TGTGCCACCTGGGACGGGCGGAGTGATTGGATCAAGACGTTT	CATWDGRSDWIKTF	TRGV2	.	TRGJP2	18	-1	-1	21
40	2.9986805805445605E-4	TGTGCCACCTGGGACTCGGATTATTATAAGAAACTCTTT	CATWDSDYYKKLF	TRGV3	.	TRGJ1	14	-1	-1	15
40	2.9986805805445605E-4	TGTGCTGCGTGGGAATCTTATTATAAGAAACTCTTT	CAAWESYYKKLF	TRGV10	.	TRGJ1	13	-1	-1	17
40	2.9986805805445605E-4	TGTGCCACCTGGGACAGGGGGTATAAGAAACTCTTT	CATWDRGYKKLF	TRGV7	.	TRGJ1	17	-1	-1	21
40	2.9986805805445605E-4	TGTGCCACCTGGCCTTATTATAAGAAACTCTTT	CATWPYYKKLF	TRGV8	.	TRGJ1	11	-1	-1	14
40	2.9986805805445605E-4	TGTGCCACCTGGGACAGGGAGCTCTTT	CATWDRELF	TRGV7	.	TRGJ1	17	-1	-1	21
40	2.9986805805445605E-4	TGTGGAGGACTCTTT	CGGLF	TRGV4	.	TRGJ1	3	-1	-1	8
40	2.9986805805445605E-4	TGTGCCACGAATTCGAAACTCTTT	CATNSKLF	TRGV7	.	TRGJ1	7	-1	-1	14
40	2.9986805805445605E-4	TGTGCCACCTGGGACAGGCTCTTT	CATWDRLF	TRGV7	.	TRGJ1	18	-1	-1	18
39	2.9237135660309464E-4	TGTGCTGCGTGGGATTGTCATTTTAGTGATTGGATCAAGACGTTT	CAAWDCHFSDWIKTF	TRGV10	.	TRGJP2	15	-1	-1	23
39	2.9237135660309464E-4	TGTGCTGCGTGGGATCCCCAGAATTATTATAAGAAACTCTTT	CAAWDPQNYYKKLF	TRGV10	.	TRGJ1	14	-1	-1	20
39	2.9237135660309464E-4	TGTGCCACCTGGGACGGGCTCCATTATTATAAGAAACTCTTT	CATWDGLHYYKKLF	TRGV2	.	TRGJ1	18	-1	-1	22
39	2.9237135660309464E-4	TGTGCTGCGTGGGATTATCGCCATTATAAGAAACTCTTT	CAAWDYRHYKKLF	TRGV10	.	TRGJ1	16	-1	-1	22
39	2.9237135660309464E-4	TGTGCCACCTGGGACGGGCGTGATTGGATCAAGACGTTT	CATWDGRDWIKTF	TRGV2	.	TRGJP2	18	-1	-1	19
39	2.9237135660309464E-4	TGTGCCACCTGGGACAGGCGGTATTATAAGAAACTCTTT	CATWDRRYYKKLF	TRGV3	.	TRGJ1	18	-1	-1	21
39	2.9237135660309464E-4	TGTGCTGCGTGGGATTTTTATTATAAGAAACTCTTT	CAAWDFYYKKLF	TRGV10	.	TRGJ2	15	-1	-1	17
39	2.9237135660309464E-4	TGTGCTGCGTACTATACTTTGGGGTTCAAGATATTT	CAAYYTLGFKIF	TRGV10	.	TRGJP1	9	-1	-1	22
39	2.9237135660309464E-4	TGTGCCACCTGGGCCAGCCCGTATAAGAAACTCTTT	CATWASPYKKLF	TRGV8	.	TRGJ1	12	-1	-1	21
39	2.9237135660309464E-4	TGTGCTGCCCCCCATTATTATAAGAAACTCTTT	CAAPHYYKKLF	TRGV10	.	TRGJ1	7	-1	-1	13
39	2.9237135660309464E-4	TGTGCCACCTGGGACGGAAGGGAGAAACTCTTT	CATWDGREKLF	TRGV2	.	TRGJ1	16	-1	-1	22
39	2.9237135660309464E-4	TGTGCCACCTGGGACAGGCGTAAGAAACTCTTT	CATWDRRKKLF	TRGV5	.	TRGJ1	18	-1	-1	20
39	2.9237135660309464E-4	TGTGCCACCTGGGACGGGCCGGGGCTCTTT	CATWDGPGLF	TRGV2	.	TRGJ1	19	-1	-1	24
39	2.9237135660309464E-4	TGTGCCACCTGGGTCCTCTTT	CATWVLF	TRGV4	.	TRGJ1	12	-1	-1	15
39	2.9237135660309464E-4	TGTGCCACCGAGCTCTTT	CATELF	TRGV4	.	TRGJ1	8	-1	-1	12
38	2.848746551517332E-4	TGTGCTGCGTGGCCCGCGGGGGGGGCTACACTTTATTATAAGAAACTCTTT	CAAWPAGGATLYYKKLF	TRGV10	.	TRGJ1	11	-1	-1	32
38	2.848746551517332E-4	TGTGCTGCGTGGGATTATGATAGGGGGGGGAATTATTATAAGAAACTCTTT	CAAWDYDRGGNYYKKLF	TRGV10	.	TRGJ1	16	-1	-1	29
38	2.848746551517332E-4	TGTGCCACCTGGGACGGGCGGGTTTACGATTGGATCAAGACGTTT	CATWDGRVYDWIKTF	TRGV2	.	TRGJP2	18	-1	-1	27
38	2.848746551517332E-4	TGTGCTGCGTGGGATTATGACGGAAATTATAAGAAACTCTTT	CAAWDYDGNYKKLF	TRGV10	.	TRGJ1	16	-1	-1	25
38	2.848746551517332E-4	TGTGCTGCGTGGGATATCCCCTCTTTTTATAAGAAACTCTTT	CAAWDIPSFYKKLF	TRGV10	.	TRGJ1	14	-1	-1	23
38	2.848746551517332E-4	TGTGCTGCGTGGGATTGGAATTATTATAAGAAACTCTTT	CAAWDWNYYKKLF	TRGV10	.	TRGJ1	15	-1	-1	13
38	2.848746551517332E-4	TGTGCTGCGTGGGATCACTTTTATTATAAGAAACTCTTT	CAAWDHFYYKKLF	TRGV10	.	TRGJ1	17	-1	-1	20
38	2.848746551517332E-4	TGTGCCACCTGGGACGAGAATTATTATAAGAAACTCTTT	CATWDENYYKKLF	TRGV2	.	TRGJ1	15	-1	-1	17
38	2.848746551517332E-4	TGTGCTGCGTGGGACTGCGGGTTCAAGATATTT	CAAWDCGFKIF	TRGV10	.	TRGJP1	13	-1	-1	19
38	2.848746551517332E-4	TGTGCCACCTGGGACGGTTTAGGGAAACTCTTT	CATWDGLGKLF	TRGV2	.	TRGJ2	16	-1	-1	23
38	2.848746551517332E-4	TGTGCCACCTGGGACAGGCGGATGAGACTCTTT	CATWDRRMRLF	TRGV5	.	TRGJ1	18	-1	-1	23
38	2.848746551517332E-4	TGTGCCACCTGGGACGGGCCCGCACTCTTT	CATWDGPALF	TRGV2	.	TRGJ1	21	-1	-1	23
37	2.7737795370037186E-4	TGTGCTGCGTGGGATACAAAGTTCTCGGAAAATTATTATAAGAAACTCTTT	CAAWDTKFSENYYKKLF	TRGV10	.	TRGJ1	14	-1	-1	30
37	2.7737795370037186E-4	TGTGCTGCGTGGGACCGTAACCGACCCCGAAATTATTATAAGAAACTCTTT	CAAWDRNRPRNYYKKLF	TRGV10	.	TRGJ1	13	-1	-1	30
37	2.7737795370037186E-4	TGTGCCACCTGGGATAGCCGGACGATCTCATCGGATAAGAAACTCTTT	CATWDSRTISSDKKLF	TRGV8	.	TRGJ1	16	-1	-1	34
37	2.7737795370037186E-4	TGTGCTGCGTGGGATTTCCCACACACTGGTTGGTTCAAGATATTT	CAAWDFPHTGWFKIF	TRGV10	.	TRGJP1	15	-1	-1	23
37	2.7737795370037186E-4	TGTGCTGCGTGGGATTTAAGCCGCTATTATTATAAGAAACTCTTT	CAAWDLSRYYYKKLF	TRGV10	.	TRGJ1	15	-1	-1	25
37	2.7737795370037186E-4	TGTGCTGCGTGGGATCGAAGGACCACTGGTTGGTTCAAGATATTT	CAAWDRRTTGWFKIF	TRGV10	.	TRGJP1	14	-1	-1	21
37	2.7737795370037186E-4	TGTGCCTTGTGGGAGGCTCCTACCTATTATTATAAGAAACTCTTT	CALWEAPTYYYKKLF	TRGV9	.	TRGJ1	15	-1	-1	25
37	2.7737795370037186E-4	TGTGCCACCTGGGACGGGCCCATCCGTACGAAACTCTTT	CATWDGPIRTKLF	TRGV2	.	TRGJ1	24	-1	-1	26
37	2.7737795370037186E-4	TGTGCCACCTGGGACGGGAATTATTATAAGAAACTCTTT	CATWDGNYYKKLF	TRGV2	.	TRGJ1	17	-1	-1	17
37	2.7737795370037186E-4	TGTGCTGCGTGGGGGGGGGGGCTTAAGAAACTCTTT	CAAWGGGLKKLF	TRGV10	.	TRGJ1	12	-1	-1	23
37	2.7737795370037186E-4	TGTGCCACCTGGGATAATTATTATAAGAAACTCTTT	CATWDNYYKKLF	TRGV8	.	TRGJ2	15	-1	-1	15
37	2.7737795370037186E-4	TGTGCCACCTGGGACTGGCATTATAAGAAACTCTTT	CATWDWHYKKLF	TRGV3	.	TRGJ1	18	-1	-1	19
37	2.7737795370037186E-4	TGTGCCACCTGGGAGAGCTTCAAGAAACTCTTT	CATWESFKKLF	TRGV4	.	TRGJ1	13	-1	-1	21
37	2.7737795370037186E-4	TGTGCCACCTGGAACGAGGCTCTTTGGCTCTTT	CATWNEALWLF	TRGV2	.	TRGJ1	19	-1	-1	27
37	2.7737795370037186E-4	TGTGCTGCGCATTATTATAAGAAACTCTTT	CAAHYYKKLF	TRGV10	.	TRGJ1	8	-1	-1	7
37	2.7737795370037186E-4	TGTGCCACCTGGGCCCGGACAGAGCTCTTT	CATWARTELF	TRGV3	.	TRGJ1	12	-1	-1	24
37	2.7737795370037186E-4	TGTGCCACCTGGGACGGGCTCGAACTCTTT	CATWDGLELF	TRGV2	.	TRGJ1	21	-1	-1	22
37	2.7737795370037186E-4	TGTGCCCCCGTAAGGAAACTCTTT	CAPVRKLF	TRGV2	.	TRGJ1	8	-1	-1	10
37	2.7737795370037186E-4	TGTGCCACCTGGGGAAAACTCTTT	CATWGKLF	TRGV7	.	TRGJ1	12	-1	-1	15
37	2.7737795370037186E-4	TGTGCCACCGTAGTGAGAGGGCTCTTT	CATVVRGLF	TRGV4	.	TRGJ1	8	-1	-1	21
37	2.7737795370037186E-4	TGTGCCACCGGCTGTCTGCTCTTT	CATGCLLF	TRGV5	.	TRGJ1	8	-1	-1	18
36	2.6988125224901044E-4	TGTGCTGCGTGGGATTGTCGGGATACCACTGGTTGGTTCAAGATATTT	CAAWDCRDTTGWFKIF	TRGV10	.	TRGJP1	15	-1	-1	22
36	2.6988125224901044E-4	TGTGCTGCGTGGGATTATAAACCTCCGAATTATTATAAGAAACTCTTT	CAAWDYKPPNYYKKLF	TRGV10	.	TRGJ1	16	-1	-1	25
36	2.6988125224901044E-4	TGTGCCTTGTGGGAGGTGCGCCACCCCCCTTATTATAAGAAACTCTTT	CALWEVRHPPYYKKLF	TRGV9	.	TRGJ1	25	-1	-1	29
36	2.6988125224901044E-4	TGTGCCACCTGGGACGGGCCGAGTAGTAGTGATTGGATCAAGACGTTT	CATWDGPSSSDWIKTF	TRGV2	.	TRGJP2	19	-1	-1	23
36	2.6988125224901044E-4	TGTGCTGCGTGGGAAGCTACCACTGGTTGGTTCAAGATATTT	CAAWEATTGWFKIF	TRGV10	.	TRGJP1	13	-1	-1	17
36	2.6988125224901044E-4	TGTGCCACCTGGGACGGTTCGAATTATTATAAGAAACTCTTT	CATWDGSNYYKKLF	TRGV2	.	TRGJ2	16	-1	-1	17
36	2.6988125224901044E-4	TGTGCTGCGTGGGATACCCCTTATTATAAGAAACTCTTT	CAAWDTPYYKKLF	TRGV10	.	TRGJ1	14	-1	-1	20
36	2.6988125224901044E-4	TGTGCTGCGTGGGAGAAACCCTATTATAAGAAACTCTTT	CAAWEKPYYKKLF	TRGV10	.	TRGJ1	13	-1	-1	21
36	2.6988125224901044E-4	TGTGCCACCTGGGACGGGCCGTGTTATAAGAAACTCTTT	CATWDGPCYKKLF	TRGV2	.	TRGJ2	19	-1	-1	23
36	2.6988125224901044E-4	TGTGCCACCTGGGACGGGCGTTATTATAAGAAACTCTTT	CATWDGRYYKKLF	TRGV2	.	TRGJ1	18	-1	-1	20
36	2.6988125224901044E-4	TGTGCCACCTGGGACAGGCCTTGTTATAAGAAACTCTTT	CATWDRPCYKKLF	TRGV7	.	TRGJ1	20	-1	-1	20
36	2.6988125224901044E-4	TGTGCCACCTGGGGTAGTGATTGGATCAAGACGTTT	CATWGSDWIKTF	TRGV8	.	TRGJP2	16	-1	-1	13
36	2.6988125224901044E-4	TGTGCCACCTGGGTGGTAAATAAGAAACTCTTT	CATWVVNKKLF	TRGV3	.	TRGJ1	12	-1	-1	19
36	2.6988125224901044E-4	TGTGCCACCTGGGACGAGATGAGGAAACTCTTT	CATWDEMRKLF	TRGV5	.	TRGJ1	14	-1	-1	23
36	2.6988125224901044E-4	TGTGCCACCTGGGACGGGGAGAAACTCTTT	CATWDGEKLF	TRGV5	.	TRGJ1	17	-1	-1	19
36	2.6988125224901044E-4	TGTGCCACCCCAGTGGAGAAACTCTTT	CATPVEKLF	TRGV4	.	TRGJ1	8	-1	-1	16
36	2.6988125224901044E-4	TGTGCCACCCCCGGGGGGAAACTCTTT	CATPGGKLF	TRGV2	.	TRGJ1	8	-1	-1	17
35	2.6238455079764903E-4	TGTGCCTTGTGGGAGGCCAAGCAAGAGTTGGGCAAAAAAATCAAGGTATTT	CALWEAKQELGKKIKVF	TRGV9	.	TRGJP	15	-1	-1	20
35	2.6238455079764903E-4	TGTGCTGCGTGGGACTCAGTCCCTACGAATTATTATAAGAAACTCTTT	CAAWDSVPTNYYKKLF	TRGV10	.	TRGJ1	13	-1	-1	25
35	2.6238455079764903E-4	TGTGCTGCGTGGGAGCCAAACTCTTCGAATTATTATAAGAAACTCTTT	CAAWEPNSSNYYKKLF	TRGV10	.	TRGJ1	13	-1	-1	23
35	2.6238455079764903E-4	TGTGCTGCGTGGGCCTCTTTGAATTATTATAAGAAACTCTTT	CAAWASLNYYKKLF	TRGV10	.	TRGJ1	12	-1	-1	17
35	2.6238455079764903E-4	TGTGCTGCGTGGGATTATTCAAATTATTATAAGAAACTCTTT	CAAWDYSNYYKKLF	TRGV10	.	TRGJ2	16	-1	-1	13
35	2.6238455079764903E-4	TGTGCCTTGTGGGAGGTTCACACTGGTTGGTTCAAGATATTT	CALWEVHTGWFKIF	TRGV9	.	TRGJP1	20	-1	-1	20
35	2.6238455079764903E-4	TGTGCCACCTGGGACGGGCCCGAGTATTATAAGAAACTCTTT	CATWDGPEYYKKLF	TRGV2	.	TRGJ1	21	-1	-1	24
35	2.6238455079764903E-4	TGTGCTGCGTGTTTTACCACTGGTTGGTTCAAGATATTT	CAACFTTGWFKIF	TRGV10	.	TRGJP1	10	-1	-1	14
35	2.6238455079764903E-4	TGTGCTGCGTGGGATTATTCTAATTATAAGAAACTCTTT	CAAWDYSNYKKLF	TRGV10	.	TRGJ1	16	-1	-1	22
35	2.6238455079764903E-4	TGTGCCACCTGGGACGGTGATTATTATAAGAAACTCTTT	CATWDGDYYKKLF	TRGV2	.	TRGJ1	16	-1	-1	19
35	2.6238455079764903E-4	TGTGCCACCTGGGACAGGCCGTCTTATAAGAAACTCTTT	CATWDRPSYKKLF	TRGV3	.	TRGJ1	22	-1	-1	23
35	2.6238455079764903E-4	TGTGCCACCTGGGACCACTTTTTGTCAGAACTCTTT	CATWDHFLSELF	TRGV3	.	TRGJ1	14	-1	-1	28
35	2.6238455079764903E-4	TGTGCCACCTGGGACGGGCCCGACGGGAAACTCTTT	CATWDGPDGKLF	TRGV2	.	TRGJ1	21	-1	-1	26
35	2.6238455079764903E-4	TGTGCTGCGTGGGAATATAAGAAACTCTTT	CAAWEYKKLF	TRGV10	.	TRGJ1	16	-1	-1	15
35	2.6238455079764903E-4	TGTGCTGCGGGTGGTTGGTTCAAGATATTT	CAAGGWFKIF	TRGV10	.	TRGJP1	8	-1	-1	11
35	2.6238455079764903E-4	TGTGCCACCTGGGATCCGAGGAAACTCTTT	CATWDPRKLF	TRGV8	.	TRGJ1	14	-1	-1	20
35	2.6238455079764903E-4	TGTGCCACCTGGGATGTGAAGAAACTCTTT	CATWDVKKLF	TRGV4	.	TRGJ1	15	-1	-1	18
35	2.6238455079764903E-4	TGTGCCACCTGTCGCCTTCTCTTT	CATCRLLF	TRGV8	.	TRGJ1	10	-1	-1	18
35	2.6238455079764903E-4	TGTGCCACCTCTAAGAAACTCTTT	CATSKKLF	TRGV2	.	TRGJ1	9	-1	-1	11
35	2.6238455079764903E-4	TGTGCCACCTGGGACGGGCACCTCTTT	CATWDGHLF	TRGV2	.	TRGJ1	18	-1	-1	21
34	2.548878493462876E-4	TGTGCTGCCTCCTACAAAGGGCCGAAAAATGTGGGTATCTATAAGAAACTCTTT	CAASYKGPKNVGIYKKLF	TRGV10	.	TRGJ2	7	-1	-1	35
34	2.548878493462876E-4	TGTGCTGCGTGGGATCTCCTTCCATATAGTAGTGATTGGATCAAGACGTTT	CAAWDLLPYSSDWIKTF	TRGV10	.	TRGJP2	14	-1	-1	23
34	2.548878493462876E-4	TGTGCCACCTGGGACGGGCGAGAAGGGGGAGATTGGATCAAGACGTTT	CATWDGREGGDWIKTF	TRGV2	.	TRGJP2	18	-1	-1	30
34	2.548878493462876E-4	TGTGCTGCGTGGGACGTCCTCCCCCTTTATTATAAGAAACTCTTT	CAAWDVLPLYYKKLF	TRGV10	.	TRGJ1	13	-1	-1	26
34	2.548878493462876E-4	TGTGCCTTGTGGGAGGTGCACCGGAATTATTATAAGAAACTCTTT	CALWEVHRNYYKKLF	TRGV9	.	TRGJ1	21	-1	-1	23
34	2.548878493462876E-4	TGTGCTGCGTGGGATCCATTGGGGTATTATAAGAAACTCTTT	CAAWDPLGYYKKLF	TRGV10	.	TRGJ1	14	-1	-1	24
34	2.548878493462876E-4	TGTGCCACCTGGGATAAAAGGTTTGGTTATAAGAAACTCTTT	CATWDKRFGYKKLF	TRGV8	.	TRGJ1	15	-1	-1	26
34	2.548878493462876E-4	TGTGCCACCTGGGTGTCTAATTATTATAAGAAACTCTTT	CATWVSNYYKKLF	TRGV8	.	TRGJ1	12	-1	-1	15
34	2.548878493462876E-4	TGTGCTGCGTGGGATTCTTATTGGATCAAGACGTTT	CAAWDSYWIKTF	TRGV10	.	TRGJP2	15	-1	-1	19
34	2.548878493462876E-4	TGTGCCACCTGGTCCTCAAGCCGTCGGAAACTCTTT	CATWSSSRRKLF	TRGV3	.	TRGJ1	11	-1	-1	26
34	2.548878493462876E-4	TGTGCCACCTGGGTGGGACATTGGATCAAGACGTTT	CATWVGHWIKTF	TRGV2	.	TRGJP2	12	-1	-1	19
34	2.548878493462876E-4	TGTGCCACCTGGGCGAATTATTATAAGAAACTCTTT	CATWANYYKKLF	TRGV8	.	TRGJ1	12	-1	-1	13
34	2.548878493462876E-4	TGTGCCACCTGGGACGGGCGATATAAGAAACTCTTT	CATWDGRYKKLF	TRGV2	.	TRGJ1	18	-1	-1	21
34	2.548878493462876E-4	TGTGCCACCTGGGACGGGGATCGTAAGAAACTCTTT	CATWDGDRKKLF	TRGV2	.	TRGJ1	17	-1	-1	23
34	2.548878493462876E-4	TGTGCCACCTGGGACGGCACTAGGAAACTCTTT	CATWDGTRKLF	TRGV2	.	TRGJ1	16	-1	-1	20
34	2.548878493462876E-4	TGTGCCACCTGGGACGGGGCCAAAGGACTCTTT	CATWDGAKGLF	TRGV2	.	TRGJ2	20	-1	-1	26
34	2.548878493462876E-4	TGTGCCACCTGGGACAGGCGGAAGAAACTCTTT	CATWDRRKKLF	TRGV7	.	TRGJ1	18	-1	-1	21
34	2.548878493462876E-4	TGTGCCACCTGGATTTATTATAAGAAACTCTTT	CATWIYYKKLF	TRGV5	.	TRGJ1	11	-1	-1	11
34	2.548878493462876E-4	TGTGCCACCAATTATTATAAGAAACTCTTT	CATNYYKKLF	TRGV2	.	TRGJ1	8	-1	-1	9
34	2.548878493462876E-4	TGTGCCACGAAGAAACTCTTT	CATKKLF	TRGV2	.	TRGJ1	7	-1	-1	9
34	2.548878493462876E-4	TGTGGGGGGAAACTCTTT	CGGKLF	TRGV8	.	TRGJ1	3	-1	-1	8
34	2.548878493462876E-4	TGTGCCACCTGGGGAGTGCTGAAACTCTTT	CATWGVLKLF	TRGV2	.	TRGJ1	12	-1	-1	20
34	2.548878493462876E-4	TGTGCCACCTGTGAAAGTAAGAAACTCTTT	CATCESKKLF	TRGV5	.	TRGJ2	16	-1	-1	17
33	2.4739114789492625E-4	TGTGCTGCGTGGGCACTTATCCCCCCGACTTGGACTTATTATAAGAAACTCTTT	CAAWALIPPTWTYYKKLF	TRGV10	.	TRGJ1	12	-1	-1	29
33	2.4739114789492625E-4	TGTGCCACCTGGGACAGGCCGCGGGGGGTAGCGAATTATTATAAGAAACTCTTT	CATWDRPRGVANYYKKLF	TRGV3	.	TRGJ1	19	-1	-1	31
33	2.4739114789492625E-4	TGTGCTGCGTGGAACACACACGAACCTCCATATTATAAGAAACTCTTT	CAAWNTHEPPYYKKLF	TRGV10	.	TRGJ1	11	-1	-1	30
33	2.4739114789492625E-4	TGTGCTGCGTTATATAGTAGTGATTGGATCAAGACGTTT	CAALYSSDWIKTF	TRGV10	.	TRGJP2	9	-1	-1	10
33	2.4739114789492625E-4	TGTGCCACCTGGGACGGACCTTATTATAAGAAACTCTTT	CATWDGPYYKKLF	TRGV2	.	TRGJ1	19	-1	-1	20
33	2.4739114789492625E-4	TGTGCCACCTGGGACAGGCCGTCGTGGGAGAAACTCTTT	CATWDRPSWEKLF	TRGV7	.	TRGJ1	22	-1	-1	28
33	2.4739114789492625E-4	TGTGCCACCTGGGGGGCGGATTATAAGAAACTCTTT	CATWGADYKKLF	TRGV4	.	TRGJ2	12	-1	-1	19
33	2.4739114789492625E-4	TGTGCCACCTGGGACGGACATTATAAGAAACTCTTT	CATWDGHYKKLF	TRGV2	.	TRGJ1	16	-1	-1	19
33	2.4739114789492625E-4	TGTGCCACCTGGGACAGGCGGTATAAGAAACTCTTT	CATWDRRYKKLF	TRGV3	.	TRGJ1	18	-1	-1	21
33	2.4739114789492625E-4	TGTGCCACCTGGGACAGGCAGGATGGGAAACTCTTT	CATWDRQDGKLF	TRGV7	.	TRGJ1	18	-1	-1	26
33	2.4739114789492625E-4	TGTGCCACCTGGGACAGATATTATAAGAAACTCTTT	CATWDRYYKKLF	TRGV3	.	TRGJ1	16	-1	-1	18
33	2.4739114789492625E-4	TGTGCCACCTGGGAGAATTATTATAAGAAACTCTTT	CATWENYYKKLF	TRGV2	.	TRGJ1	13	-1	-1	14
33	2.4739114789492625E-4	TGTGCCACCGTGGGGGCTTATTATAAGAAACTCTTT	CATVGAYYKKLF	TRGV3	.	TRGJ1	13	-1	-1	17
33	2.4739114789492625E-4	TGTGCCACCTGGGACAGGCCTCAGAAACTCTTT	CATWDRPQKLF	TRGV3	.	TRGJ1	20	-1	-1	22
33	2.4739114789492625E-4	TGTGCCACCCCACGGGATTGGATCAAGACGTTT	CATPRDWIKTF	TRGV2	.	TRGJP2	8	-1	-1	15
33	2.4739114789492625E-4	TGTGCCACCTGGTCACGTGGGAAACTCTTT	CATWSRGKLF	TRGV8	.	TRGJ1	11	-1	-1	20
33	2.4739114789492625E-4	TGTGCCACCTGGGACGGTCAGAAACTCTTT	CATWDGQKLF	TRGV2	.	TRGJ1	16	-1	-1	19
33	2.4739114789492625E-4	TGTGCCACCTGGGGTAAGAAACTCTTT	CATWGKKLF	TRGV2	.	TRGJ1	12	-1	-1	14
33	2.4739114789492625E-4	TGTGCCACCTGGGATGGGAAACTCTTT	CATWDGKLF	TRGV4	.	TRGJ1	17	-1	-1	17
33	2.4739114789492625E-4	TGTGCCACCAAACTCTTT	CATKLF	TRGV2	.	TRGJ1	8	-1	-1	9
33	2.4739114789492625E-4	TGTGCCACCTGGTCTAAGAAACTCTTT	CATWSKKLF	TRGV7	.	TRGJ1	11	-1	-1	14
33	2.4739114789492625E-4	TGTGCCACGGTCAGGGGGAAACTCTTT	CATVRGKLF	TRGV2	.	TRGJ1	7	-1	-1	17
33	2.4739114789492625E-4	TGTGCTGCGTGGGGGGGTAGGAAACTCTTT	CAAWGGRKLF	TRGV10	.	TRGJ1	12	-1	-1	17
33	2.4739114789492625E-4	TGTGCCACCTGGGAAAGGCTCTTT	CATWERLF	TRGV2	.	TRGJ1	13	-1	-1	18
33	2.4739114789492625E-4	CCTGGGTCCCTCTTT	PGSLF	TRGV8	.	TRGJ1	-1	-1	-1	9
32	2.3989444644356483E-4	TGTGCCACCTGGGACAGCCTCAGACGGGATAGTGATTGGATCAAGACGTTT	CATWDSLRRDSDWIKTF	TRGV3	.	TRGJP2	19	-1	-1	29
32	2.3989444644356483E-4	TGTGCTGCGTGGGATTATGAGACCACTGGTTGGTTCAAGATATTT	CAAWDYETTGWFKIF	TRGV10	.	TRGJP1	16	-1	-1	21
32	2.3989444644356483E-4	TGTGCCACCTGGGACGGGCCAAGTAGTGATTGGATCAAGACGTTT	CATWDGPSSDWIKTF	TRGV2	.	TRGJP2	19	-1	-1	21
32	2.3989444644356483E-4	TGTGCTGCGTGGGATCATACCACTGGTTGGTTCAAGATATTT	CAAWDHTTGWFKIF	TRGV10	.	TRGJP1	14	-1	-1	8
32	2.3989444644356483E-4	TGTGCTGCGTGGGAAAGTGGGAATTATTATAAGAAACTCTTT	CAAWESGNYYKKLF	TRGV10	.	TRGJ1	13	-1	-1	20
32	2.3989444644356483E-4	TGTGCTGCGTGGGATGGGGACGGTTATAAGAAACTCTTT	CAAWDGDGYKKLF	TRGV10	.	TRGJ1	14	-1	-1	23
32	2.3989444644356483E-4	TGTGCCACCTGGGACGGGGATTATTATAAGAAACTCTTT	CATWDGDYYKKLF	TRGV2	.	TRGJ1	17	-1	-1	19
32	2.3989444644356483E-4	TGTGCCACCTGGGACGGGGACCTTGGTAAGAAACTCTTT	CATWDGDLGKKLF	TRGV2	.	TRGJ1	17	-1	-1	26
32	2.3989444644356483E-4	TGTGCCACCTGGGACAGGCCATATTATAAGAAACTCTTT	CATWDRPYYKKLF	TRGV3	.	TRGJ1	19	-1	-1	21
32	2.3989444644356483E-4	TGTGCCACCTGGGTGCCCGTAGAACTGAAACTCTTT	CATWVPVELKLF	TRGV2	.	TRGJ1	12	-1	-1	26
32	2.3989444644356483E-4	TGTGCCACCTGGGATGATCATAGTGGGAAACTCTTT	CATWDDHSGKLF	TRGV4	.	TRGJ2	15	-1	-1	26
32	2.3989444644356483E-4	TGTGCCACCTGGGACAGGCCCGATCCGAAACTCTTT	CATWDRPDPKLF	TRGV5	.	TRGJ1	19	-1	-1	26
32	2.3989444644356483E-4	TGTGCCACCTGGGACAGGGGGTGTGGGAAACTCTTT	CATWDRGCGKLF	TRGV3	.	TRGJ1	17	-1	-1	26
32	2.3989444644356483E-4	TGTGCCACCTGGGATGGGTCGACGAAACTCTTT	CATWDGSTKLF	TRGV4	.	TRGJ1	17	-1	-1	23
32	2.3989444644356483E-4	TGTGCCACCTGGGACGGCCATAAGAAACTCTTT	CATWDGHKKLF	TRGV2	.	TRGJ1	16	-1	-1	19
32	2.3989444644356483E-4	TGTGCCACCTGGGACGGGCCCCAGAAACTCTTT	CATWDGPQKLF	TRGV2	.	TRGJ1	20	-1	-1	22
32	2.3989444644356483E-4	TGTGCCACCTGGGACAGGGAGAAGAAACTCTTT	CATWDREKKLF	TRGV7	.	TRGJ1	17	-1	-1	21
32	2.3989444644356483E-4	TGTGCCACCTGGGCCAAGAAACTCTTT	CATWAKKLF	TRGV4	.	TRGJ1	12	-1	-1	15
32	2.3989444644356483E-4	TGTGCCACCTGGGGTGGAAAACTCTTT	CATWGGKLF	TRGV4	.	TRGJ2	16	-1	-1	18
32	2.3989444644356483E-4	TGTGCCACCTGGGTCATTCTCTTT	CATWVILF	TRGV4	.	TRGJ1	12	-1	-1	18
32	2.3989444644356483E-4	TGTGCCACCTGGGAAGGTGGGAAACTCTTT	CATWEGGKLF	TRGV3	.	TRGJ1	16	-1	-1	20
32	2.3989444644356483E-4	TGTGCCACCTGGGCGAAGAAACTCTTT	CATWAKKLF	TRGV3	.	TRGJ1	12	-1	-1	15
32	2.3989444644356483E-4	TGTGCCACCTGGGACGGGGAGAAGAAACTCTTT	CATWDGEKKLF	TRGV2	.	TRGJ1	17	-1	-1	21
32	2.3989444644356483E-4	TGTGCCACCTGGAAGAAACTCTTT	CATWKKLF	TRGV3	.	TRGJ1	11	-1	-1	12
31	2.3239774499220344E-4	TGTGCCTTGTGGGAGGTGCCCCAATCCAAAAGGGGAAGTGTCTTTACCACTGGTTGGTTCAAGATATTT	CALWEVPQSKRGSVFTTGWFKIF	TRGV9	.	TRGJP1	21	-1	-1	44
31	2.3239774499220344E-4	TGTGCCACCTGGGACGGGCGGGAGTTGGGCAAAAAAATCAAGGTATTT	CATWDGRELGKKIKVF	TRGV2	.	TRGJP	18	-1	-1	15
31	2.3239774499220344E-4	TGTGCCACCTGGGACAGGCCTGAGCGAGATGATTATAAGAAACTCTTT	CATWDRPERDDYKKLF	TRGV3	.	TRGJ1	21	-1	-1	24
31	2.3239774499220344E-4	TGTGCCACCTGGGACGGGTCCCATACCACTTGGGAGAAACTCTTT	CATWDGSHTTWEKLF	TRGV2	.	TRGJ1	27	-1	-1	34
31	2.3239774499220344E-4	TGTGCCACCTGGGACGGGCCAGTTAAGGATTATAAGAAACTCTTT	CATWDGPVKDYKKLF	TRGV2	.	TRGJ1	22	-1	-1	28
31	2.3239774499220344E-4	TGTGCTGCGTGGGAAGATTTGAATTATTATAAGAAACTCTTT	CAAWEDLNYYKKLF	TRGV10	.	TRGJ1	13	-1	-1	16
31	2.3239774499220344E-4	TGTGCTGCGCTTCGATATACCACTGGTTGGTTCAAGATATTT	CAALRYTTGWFKIF	TRGV10	.	TRGJP1	8	-1	-1	14
31	2.3239774499220344E-4	TGTGCCACCTGGGACGGGCCTGCAGGTTATAAGAAACTCTTT	CATWDGPAGYKKLF	TRGV2	.	TRGJ1	19	-1	-1	26
31	2.3239774499220344E-4	TGTGCCACCTGGGACGGGCAAGGGAGTAAGAAACTCTTT	CATWDGQGSKKLF	TRGV2	.	TRGJ1	18	-1	-1	26
31	2.3239774499220344E-4	TGTGCCACCTGGGACAGGCTTTATTATAAGAAACTCTTT	CATWDRLYYKKLF	TRGV8	.	TRGJ1	18	-1	-1	20
31	2.3239774499220344E-4	TGTGCTGCGTGGGATTCCACCAGGTTCAAGATATTT	CAAWDSTRFKIF	TRGV10	.	TRGJP1	15	-1	-1	22
31	2.3239774499220344E-4	TGTGCCACCTGGGACTTTTATTATAAGAAACTCTTT	CATWDFYYKKLF	TRGV8	.	TRGJ1	13	-1	-1	17
31	2.3239774499220344E-4	TGTGCCACCTGGGACGGGGCTGTAGGGAAACTCTTT	CATWDGAVGKLF	TRGV2	.	TRGJ1	17	-1	-1	26
31	2.3239774499220344E-4	TGTGCCACCTGGGACGGGGGTAGCAAGAAACTCTTT	CATWDGGSKKLF	TRGV2	.	TRGJ1	17	-1	-1	24
31	2.3239774499220344E-4	TGTGCCACCTGGGACGGGTCATGGAAACTCTTT	CATWDGSWKLF	TRGV2	.	TRGJ1	17	-1	-1	23
31	2.3239774499220344E-4	TGTGCCACCTGGGACAGGCCTCTTAAACTCTTT	CATWDRPLKLF	TRGV7	.	TRGJ1	20	-1	-1	24
31	2.3239774499220344E-4	TGTGCCACCTGGCGTTATAAGAAACTCTTT	CATWRYKKLF	TRGV3	.	TRGJ1	11	-1	-1	14
31	2.3239774499220344E-4	TGTGCCACCTGGGACGGTAAGAAACTCTTT	CATWDGKKLF	TRGV2	.	TRGJ1	16	-1	-1	17
31	2.3239774499220344E-4	TGTGCCACCTGGGATAGGGGGAGGTGGCTCTTT	CATWDRGRWLF	TRGV8	.	TRGJ1	17	-1	-1	27
31	2.3239774499220344E-4	TGTGCCACCTGGGACCCGGGGAAACTCTTT	CATWDPGKLF	TRGV2	.	TRGJ1	14	-1	-1	20
31	2.3239774499220344E-4	TGTGCCACCTGGGACGCAAATAAGAAACTCTTT	CATWDANKKLF	TRGV3	.	TRGJ1	14	-1	-1	19
31	2.3239774499220344E-4	TGTGCCACCTGGGATGCGGAACTCTTT	CATWDAELF	TRGV4	.	TRGJ1	15	-1	-1	19
31	2.3239774499220344E-4	TGTGCCACCTGGGATGACGGACTCTTT	CATWDDGLF	TRGV8	.	TRGJ1	14	-1	-1	20
31	2.3239774499220344E-4	TGTGCCACAATAAAGAAACTCTTT	CATIKKLF	TRGV5	.	TRGJ1	7	-1	-1	12
30	2.2490104354084203E-4	TGTGCCTTGTGGGTTACGATCAGCCACCCCTACCTGGTTCTTCGAAATCTGAGGAAATATACCACTGGTTGGTTCAAGATATTT	CALWVTISHPYLVLRNLRKYTTGWFKIF	TRGV9	.	TRGJP1	12	-1	-1	56
30	2.2490104354084203E-4	TGTGCTGCGTGGGATTATAGATTCTCCCCAGGGGATTATAAGAAACTCTTT	CAAWDYRFSPGDYKKLF	TRGV10	.	TRGJ1	16	-1	-1	34
30	2.2490104354084203E-4	TGTGCTGCGTGGGATTATAAAAGGGCGAATTATTATAAGAAACTCTTT	CAAWDYKRANYYKKLF	TRGV10	.	TRGJ1	16	-1	-1	25
30	2.2490104354084203E-4	TGTGCTGCGTGGGCCAACCTGACGAATTATTATAAGAAACTCTTT	CAAWANLTNYYKKLF	TRGV10	.	TRGJ2	12	-1	-1	22
30	2.2490104354084203E-4	TGTGCCTTGTGGGAGGCCCTGAATTATTATAAGAAACTCTTT	CALWEALNYYKKLF	TRGV9	.	TRGJ1	15	-1	-1	20
30	2.2490104354084203E-4	TGTGCCACCTGGGATTTTTGTAGTGATTGGATCAAGACGTTT	CATWDFCSDWIKTF	TRGV8	.	TRGJP2	14	-1	-1	19
30	2.2490104354084203E-4	TGTGCTGCGTGGGACAAGAATTATTATAAGAAACTCTTT	CAAWDKNYYKKLF	TRGV10	.	TRGJ1	13	-1	-1	17
30	2.2490104354084203E-4	TGTGCCTTGCGGGAGGTGCTTGGGTATAAGAAACTCTTT	CALREVLGYKKLF	TRGV9	.	TRGJ1	18	-1	-1	24
30	2.2490104354084203E-4	TGTGCCACCTGGGACGGGCCACCTTATAAGAAACTCTTT	CATWDGPPYKKLF	TRGV2	.	TRGJ1	19	-1	-1	23
30	2.2490104354084203E-4	TGTGCCACCTGGGACAGGCTAGGCTATAAGAAACTCTTT	CATWDRLGYKKLF	TRGV3	.	TRGJ1	18	-1	-1	24
30	2.2490104354084203E-4	TGTGCTGCTAATACCACTGGTTGGTTCAAGATATTT	CAANTTGWFKIF	TRGV10	.	TRGJP1	7	-1	-1	10
30	2.2490104354084203E-4	TGTGCTGCGTGGGACAGGAGTTATAAGAAACTCTTT	CAAWDRSYKKLF	TRGV10	.	TRGJ1	13	-1	-1	20
30	2.2490104354084203E-4	TGTGCCTTGTGGGACATGGCTTATAAGAAACTCTTT	CALWDMAYKKLF	TRGV9	.	TRGJ1	13	-1	-1	20
30	2.2490104354084203E-4	TGTGCCACCTGGGACAGGCACCGATCGAAACTCTTT	CATWDRHRSKLF	TRGV3	.	TRGJ1	18	-1	-1	26
30	2.2490104354084203E-4	TGTGCCACCTGGGAGGGAGGCGAAGTGAAACTCTTT	CATWEGGEVKLF	TRGV2	.	TRGJ1	16	-1	-1	26
30	2.2490104354084203E-4	TGTGCCACCTGGGTATATTATAAGAAACTCTTT	CATWVYYKKLF	TRGV8	.	TRGJ1	16	-1	-1	15
30	2.2490104354084203E-4	TGTGCCACCTGGGCTGGGGACGAGAAACTCTTT	CATWAGDEKLF	TRGV8	.	TRGJ1	12	-1	-1	22
30	2.2490104354084203E-4	TGTGCCACCTGGGACGGGCGGATGAAACTCTTT	CATWDGRMKLF	TRGV2	.	TRGJ1	18	-1	-1	23
30	2.2490104354084203E-4	TGTGCCACCTGGGACAGGCCGTCGAAACTCTTT	CATWDRPSKLF	TRGV5	.	TRGJ1	22	-1	-1	23
30	2.2490104354084203E-4	TGTGCCACCTGGGCCTGGAAGAAACTCTTT	CATWAWKKLF	TRGV2	.	TRGJ1	12	-1	-1	18
30	2.2490104354084203E-4	TGTGCCACCTGGGACCCAAAGAAACTCTTT	CATWDPKKLF	TRGV3	.	TRGJ1	14	-1	-1	18
30	2.2490104354084203E-4	TGTGCTGGGGGTAGGATCAAGATATTT	CAGGRIKIF	TRGV10	.	TRGJP1	6	-1	-1	9
30	2.2490104354084203E-4	TGTGCCACCTGGCAAAAACTCTTT	CATWQKLF	TRGV8	.	TRGJ1	11	-1	-1	15
30	2.2490104354084203E-4	TGTGCCACCTGGGACGGGCTTTGGAAACTCTTT	CATWDGLWKLF	TRGV2	.	TRGJ1	18	-1	-1	23
30	2.2490104354084203E-4	TGTGCCACCTGGGATATTGAGAAACTCTTT	CATWDIEKLF	TRGV2	.	TRGJ1	13	-1	-1	19
30	2.2490104354084203E-4	TGTGCCACCTGGCTGAAACTCTTT	CATWLKLF	TRGV8	.	TRGJ1	11	-1	-1	14
30	2.2490104354084203E-4	TGTCCCAAACTCTTT	CPKLF	TRGV4	.	TRGJ1	6	-1	-1	6
30	2.2490104354084203E-4	TGTGCCACCTGGGATGGTCAACTATGGCTCTTT	CATWDGQLWLF	TRGV4	.	TRGJ1	16	-1	-1	27
30	2.2490104354084203E-4	TGTGCCACCTGGGACGGGCAGGAGAAACTCTTT	CATWDGQEKLF	TRGV2	.	TRGJ1	18	-1	-1	22
30	2.2490104354084203E-4	TGTGCCACCGACATATTTCCCTGTGGACTCTTT	CATDIFPCGLF	TRGV4	.	TRGJ1	8	-1	-1	26
30	2.2490104354084203E-4	TGTGCCACCTGGGTCCAACACACCCGGAACCTCTTT	CATWVQHTRNLF	TRGV2	.	TRGJ1	12	-1	-1	26
30	2.2490104354084203E-4	TGTGCCACCTGGGATAATTATAAGAAACTCTTT	CATWDNYKKLF	TRGV8	.	TRGJ2	15	-1	-1	13
30	2.2490104354084203E-4	TGTGCCACCTGGGATTTTAAGAAACTCTTT	CATWDFKKLF	TRGV4	.	TRGJ1	14	-1	-1	13
29	2.1740434208948064E-4	TGTGCTGCGTGGGATTGGGGGCTTTTATATACCACTGGTTGGTTCAAGATATTT	CAAWDWGLLYTTGWFKIF	TRGV10	.	TRGJP1	15	-1	-1	25
29	2.1740434208948064E-4	TGTGCTGCGGCCCCACCTGCCCCCCGGTCCCCATATTATTATAAGAAACTCTTT	CAAAPPAPRSPYYYKKLF	TRGV10	.	TRGJ1	8	-1	-1	34
29	2.1740434208948064E-4	TGTGCTGCGTGGGATTACCCCATAATTTATTATAAGAAACTCTTT	CAAWDYPIIYYKKLF	TRGV10	.	TRGJ1	17	-1	-1	26
29	2.1740434208948064E-4	TGTGCTGCGTGGGACCACCCCCCGTTTTATTATAAGAAACTCTTT	CAAWDHPPFYYKKLF	TRGV10	.	TRGJ1	13	-1	-1	26
29	2.1740434208948064E-4	TGTGCCACCTGGGACGGGACCTATGAGGGGTATAAGAAACTCTTT	CATWDGTYEGYKKLF	TRGV2	.	TRGJ1	20	-1	-1	30
29	2.1740434208948064E-4	TGTGCTGCGTGGGATCAATTCAATTATTATAAGAAACTCTTT	CAAWDQFNYYKKLF	TRGV10	.	TRGJ1	14	-1	-1	16
29	2.1740434208948064E-4	TGTGCTGCGTGGAGGTATACCACTGGTTGGTTCAAGATATTT	CAAWRYTTGWFKIF	TRGV10	.	TRGJP1	11	-1	-1	15
29	2.1740434208948064E-4	TGTGCCACCTGGGACGTTCCAATTTATTATAAGAAACTCTTT	CATWDVPIYYKKLF	TRGV2	.	TRGJ1	15	-1	-1	16
29	2.1740434208948064E-4	TGTGCCACCTGGGACGGCCCGACCACGAGCGGGAAACTCTTT	CATWDGPTTSGKLF	TRGV2	.	TRGJ1	23	-1	-1	32
29	2.1740434208948064E-4	TGTGCCACCTGGGACGGGCCGGAAGTTTGGATCAAGACGTTT	CATWDGPEVWIKTF	TRGV2	.	TRGJP2	19	-1	-1	26
29	2.1740434208948064E-4	TGTGCCACCTGGGATAGGTCCGGTTATAAGAAACTCTTT	CATWDRSGYKKLF	TRGV8	.	TRGJ1	17	-1	-1	23
29	2.1740434208948064E-4	TGTGCCACCTGGGACGGGGGTGATTATAAGAAACTCTTT	CATWDGGDYKKLF	TRGV2	.	TRGJ1	17	-1	-1	22
29	2.1740434208948064E-4	TGTGCCACCTGGGACAGGCTCCGCAAAAGAGGACTCTTT	CATWDRLRKRGLF	TRGV3	.	TRGJ1	18	-1	-1	32
29	2.1740434208948064E-4	TGTGCCACCTGGGACAGGCGTCGTTATAAGAAACTCTTT	CATWDRRRYKKLF	TRGV7	.	TRGJ1	18	-1	-1	23
29	2.1740434208948064E-4	TGTGCCACCTGGGACAGGGCCTCCGGGAAGAAACTCTTT	CATWDRASGKKLF	TRGV3	.	TRGJ1	21	-1	-1	27
29	2.1740434208948064E-4	TGTGCTGCGTGGTCGTCTGGTTGGTTCAAGATATTT	CAAWSSGWFKIF	TRGV10	.	TRGJP1	11	-1	-1	16
29	2.1740434208948064E-4	TGTGCTGCGTGGGATTACTATTATAAGAAACTCTTT	CAAWDYYYKKLF	TRGV10	.	TRGJ1	17	-1	-1	18
29	2.1740434208948064E-4	TGTGCCTTGCCTCCCACTGGTTGGTTCAAGATATTT	CALPPTGWFKIF	TRGV9	.	TRGJP1	8	-1	-1	13
29	2.1740434208948064E-4	TGTGCCACCTGGGACGGGCGCTATAAGAAACTCTTT	CATWDGRYKKLF	TRGV2	.	TRGJ1	18	-1	-1	21
29	2.1740434208948064E-4	TGTGCCACCTGGGACGGGCGGTTTAAGAAACTCTTT	CATWDGRFKKLF	TRGV2	.	TRGJ1	18	-1	-1	23
29	2.1740434208948064E-4	TGTGCCACCTGGGACGGGGGTTGGTTCAAGATATTT	CATWDGGWFKIF	TRGV2	.	TRGJP1	17	-1	-1	18
29	2.1740434208948064E-4	TGTGCCACCTGGGACGGGACCGGGGGGAAACTCTTT	CATWDGTGGKLF	TRGV2	.	TRGJ1	21	-1	-1	26
29	2.1740434208948064E-4	TGTGCCACCCCGTTATGGGGAAAACTCTTT	CATPLWGKLF	TRGV3	.	TRGJ1	8	-1	-1	21
29	2.1740434208948064E-4	TGTGCCGCAAGGCGGAAGAAACTCTTT	CAARRKKLF	TRGV3	.	TRGJ1	5	-1	-1	15
29	2.1740434208948064E-4	TGTGCCACCTGGGATAGTGGACTCTTT	CATWDSGLF	TRGV8	.	TRGJ1	16	-1	-1	20
29	2.1740434208948064E-4	TGTGCTGCGTGGGATAGTAAATTTAAGAAACTCTTT	CAAWDSKFKKLF	TRGV10	.	TRGJ1	19	-1	-1	20
29	2.1740434208948064E-4	TGTGCCACCTGGGTCCCTGATGGGGAACTCTTT	CATWVPDGELF	TRGV4	.	TRGJ1	12	-1	-1	25
29	2.1740434208948064E-4	TGTGCCACCTGGCTAAGGAAACTCTTT	CATWLRKLF	TRGV3	.	TRGJ1	11	-1	-1	13
29	2.1740434208948064E-4	TGTGCCACCTGGGACCGGAAACTCTTT	CATWDRKLF	TRGV5	.	TRGJ1	17	-1	-1	17
29	2.1740434208948064E-4	TGTGCCACCTGGGAGGGGCTCTTT	CATWEGLF	TRGV1	.	TRGJ1	13	-1	-1	18
29	2.1740434208948064E-4	TGTGCCACCTGGGACGGACAGAAGAAACTCTTT	CATWDGQKKLF	TRGV2	.	TRGJ1	16	-1	-1	21
28	2.0990764063811922E-4	TGTGCTGCGTGGGGTTCCGGCAACCCATATAGTAGTGATTGGATCAAGACGTTT	CAAWGSGNPYSSDWIKTF	TRGV10	.	TRGJP2	18	-1	-1	26
28	2.0990764063811922E-4	TGTGCCACCTGGGACGGGCCCGGTAGTAGTGATTGGATCAAGACGTTT	CATWDGPGSSDWIKTF	TRGV2	.	TRGJP2	21	-1	-1	23
28	2.0990764063811922E-4	TGTGCCACCTGGGACGGGCCCGATAGTAGTGATTGGATCAAGACGTTT	CATWDGPDSSDWIKTF	TRGV2	.	TRGJP2	21	-1	-1	22
28	2.0990764063811922E-4	TGTGCTGCGTGGGATTTGGGTAATATATTTTATAAGAAACTCTTT	CAAWDLGNIFYKKLF	TRGV10	.	TRGJ1	15	-1	-1	26
28	2.0990764063811922E-4	TGTGCCACCTGGGACGGGCTTGTTTGGGATTGGATCAAGACGTTT	CATWDGLVWDWIKTF	TRGV2	.	TRGJP2	18	-1	-1	27
28	2.0990764063811922E-4	TGTGCTGCGTGGGATTCTTCCTATTATTATAAGAAACTCTTT	CAAWDSSYYYKKLF	TRGV10	.	TRGJ1	15	-1	-1	22
28	2.0990764063811922E-4	TGTGCTGCGTGGGATTATCAGAATTATTATAAGAAACTCTTT	CAAWDYQNYYKKLF	TRGV10	.	TRGJ1	16	-1	-1	20
28	2.0990764063811922E-4	TGTGCCACCTGGGTCTATAGTAGTGATTGGATCAAGACGTTT	CATWVYSSDWIKTF	TRGV2	.	TRGJP2	12	-1	-1	15
28	2.0990764063811922E-4	TGTGCCACCTGGGACGGGCCAGTAGGTTATAAGAAACTCTTT	CATWDGPVGYKKLF	TRGV2	.	TRGJ1	22	-1	-1	26
28	2.0990764063811922E-4	TGTGCCACCTGGGCTCCTCAAAGGGATAAGAAACTCTTT	CATWAPQRDKKLF	TRGV3	.	TRGJ1	12	-1	-1	25
28	2.0990764063811922E-4	TGTGCCACCTGGGACGTTGGAGGGTATAAGAAACTCTTT	CATWDVGGYKKLF	TRGV2	.	TRGJ1	15	-1	-1	24
28	2.0990764063811922E-4	TGTGCCACCTGGGACGGCCTTTATTATAAGAAACTCTTT	CATWDGLYYKKLF	TRGV2	.	TRGJ1	16	-1	-1	20
28	2.0990764063811922E-4	TGTGCCACCTGGGACGGGCGTGAATATAAGAAACTCTTT	CATWDGREYKKLF	TRGV2	.	TRGJ1	18	-1	-1	24
28	2.0990764063811922E-4	TGTGCCACCTGGGACAGGGGGATGGGTAAGAAACTCTTT	CATWDRGMGKKLF	TRGV3	.	TRGJ2	17	-1	-1	26
28	2.0990764063811922E-4	TGTGCCGCGCACTTAAGGTATTATAAGAAACTCTTT	CAAHLRYYKKLF	TRGV8	.	TRGJ1	5	-1	-1	18
28	2.0990764063811922E-4	TGTGCCACCTGGCCGAAGCCCGAGAAGAAACTCTTT	CATWPKPEKKLF	TRGV8	.	TRGJ1	11	-1	-1	24
28	2.0990764063811922E-4	TGTGCCACCTGGGACCGCCCCCCCCAGAAACTCTTT	CATWDRPPQKLF	TRGV5	.	TRGJ1	14	-1	-1	25
28	2.0990764063811922E-4	TGTGCCACCTGGGACGGCGCCGTTAAGAAACTCTTT	CATWDGAVKKLF	TRGV2	.	TRGJ1	20	-1	-1	23
28	2.0990764063811922E-4	TGTGCCACCTGTAACAATAAGAAACTCTTT	CATCNNKKLF	TRGV8	.	TRGJ1	10	-1	-1	16
28	2.0990764063811922E-4	TGTGCCACCTGGGACTACAAGAAACTCTTT	CATWDYKKLF	TRGV2	.	TRGJ1	14	-1	-1	15
28	2.0990764063811922E-4	TGTGCCACCTCGGATAAGAAACTCTTT	CATSDKKLF	TRGV7	.	TRGJ1	13	-1	-1	13
28	2.0990764063811922E-4	TGTGCCACCTGGGATGACAAACTCTTT	CATWDDKLF	TRGV4	.	TRGJ1	15	-1	-1	18
28	2.0990764063811922E-4	TGTGCCACCTGGGATGATCTCTTT	CATWDDLF	TRGV4	.	TRGJ1	15	-1	-1	18
28	2.0990764063811922E-4	TGTGCCACCTGGGACGGGCCAAGTAAGAAACTCTTT	CATWDGPSKKLF	TRGV2	.	TRGJ1	19	-1	-1	23
28	2.0990764063811922E-4	TGTGCCACCTGGGACAGGCGGCAGAAACTCTTT	CATWDRRQKLF	TRGV5	.	TRGJ1	18	-1	-1	22
28	2.0990764063811922E-4	TGTGCCACCTGGGACCTTAAGAAACTCTTT	CATWDLKKLF	TRGV2	.	TRGJ1	14	-1	-1	17
28	2.0990764063811922E-4	TGTGCCACCTGGGACCCACATGAGCTCTTT	CATWDPHELF	TRGV3	.	TRGJ1	14	-1	-1	24
28	2.0990764063811922E-4	TGTGCCACCTTGGATAAGAAACTCTTT	CATLDKKLF	TRGV4	.	TRGJ1	14	-1	-1	13
28	2.0990764063811922E-4	TGTGCCACCTGGGACAGAAGGGCGGAGAAACTCTTT	CATWDRRAEKLF	TRGV7	.	TRGJ2	16	-1	-1	25
28	2.0990764063811922E-4	TGTGCCACCTGGGAGGATTATAAGAAACTCTTT	CATWEDYKKLF	TRGV8	.	TRGJ1	13	-1	-1	16
28	2.0990764063811922E-4	TGTGCTCTCGCGCCTAACAAGAAACTCTTT	CALAPNKKLF	TRGV4	.	TRGJ1	4	-1	-1	18
28	2.0990764063811922E-4	TGTGCCACCTGGGACAGACAACTCTTT	CATWDRQLF	TRGV7	.	TRGJ1	16	-1	-1	15
28	2.0990764063811922E-4	TGTGCCAAGAAACTCTTT	CAKKLF	TRGV2	.	TRGJ1	6	-1	-1	6
27	2.0241093918675783E-4	TGTGCTGCGTGGGATTATGGGCGGCCTCCCCAAATTCCGAATTATTATAAGAAACTCTTT	CAAWDYGRPPQIPNYYKKLF	TRGV10	.	TRGJ1	16	-1	-1	32
27	2.0241093918675783E-4	TGTGCTGCGTGGGATTATCTCTCCACGAATTATTATAAGAAACTCTTT	CAAWDYLSTNYYKKLF	TRGV10	.	TRGJ1	16	-1	-1	25
27	2.0241093918675783E-4	TGTGCTGCGCCCCGCCACCCTCATACCACTGGTTGGTTCAAGATATTT	CAAPRHPHTTGWFKIF	TRGV10	.	TRGJP1	8	-1	-1	22
27	2.0241093918675783E-4	TGTGCTGCGTGGGCCAGCGGGGCCACTGGTTGGTTCAAGATATTT	CAAWASGATGWFKIF	TRGV10	.	TRGJP1	12	-1	-1	22
27	2.0241093918675783E-4	TGTGCCACCTGGGACGCACGTAGTAGTGATTGGATCAAGACGTTT	CATWDARSSDWIKTF	TRGV2	.	TRGJP2	15	-1	-1	20
27	2.0241093918675783E-4	TGTGCCACCTGGGACGGGCCCAAAGGAAGCGTTAAGAAACTCTTT	CATWDGPKGSVKKLF	TRGV2	.	TRGJ1	20	-1	-1	32
27	2.0241093918675783E-4	TGTGCTGCGTGGGGGGATACCACTGGTTGGTTCAAGATATTT	CAAWGDTTGWFKIF	TRGV10	.	TRGJP1	12	-1	-1	16
27	2.0241093918675783E-4	TGTGCTGCGTGGGATTATATTAGTTATTATAAGAAACTCTTT	CAAWDYISYYKKLF	TRGV10	.	TRGJ1	16	-1	-1	23
27	2.0241093918675783E-4	TGTGCCACCTGGGTTCCCGTTATGTGGTATAAGAAACTCTTT	CATWVPVMWYKKLF	TRGV8	.	TRGJ1	12	-1	-1	27
27	2.0241093918675783E-4	TGTGCCACCTGGGACGGGCGGCGCCGGAAAGAGAAACTCTTT	CATWDGRRRKEKLF	TRGV2	.	TRGJ1	18	-1	-1	31
27	2.0241093918675783E-4	TGTGCCACCTGGGACACGAAGAATTATTATAAGAAACTCTTT	CATWDTKNYYKKLF	TRGV7	.	TRGJ1	15	-1	-1	20
27	2.0241093918675783E-4	TGTGCCACCTGGGACAATCCCCGTTATTATAAGAAACTCTTT	CATWDNPRYYKKLF	TRGV5	.	TRGJ1	15	-1	-1	23
27	2.0241093918675783E-4	TGTGCTGCGTGGGATAGGAATTATTATAAGAAACTCTTT	CAAWDRNYYKKLF	TRGV10	.	TRGJ1	14	-1	-1	17
27	2.0241093918675783E-4	TGTGCCTTGTGCCCTACCACTGGTTGGTTCAAGATATTT	CALCPTTGWFKIF	TRGV9	.	TRGJP1	10	-1	-1	14
27	2.0241093918675783E-4	TGTGCCACCTGGGGCTACGATTTAACTGTTCGCCTCTTT	CATWGYDLTVRLF	TRGV7	.	TRGJ1	12	-1	-1	33
27	2.0241093918675783E-4	TGTGCCACCTGGGATAGTAGTGATTGGATCAAGACGTTT	CATWDSSDWIKTF	TRGV8	.	TRGJP2	16	-1	-1	13
27	2.0241093918675783E-4	TGTGCCACCTGGGATAGGAATTATTATAAGAAACTCTTT	CATWDRNYYKKLF	TRGV8	.	TRGJ1	17	-1	-1	17
27	2.0241093918675783E-4	TGTGCCACCTGGGACGGTATCGGGGGTAAGAAACTCTTT	CATWDGIGGKKLF	TRGV2	.	TRGJ1	16	-1	-1	26
27	2.0241093918675783E-4	TGTGCCACCTGGGACGGGCGTTGGTGGATCAAGACGTTT	CATWDGRWWIKTF	TRGV2	.	TRGJP2	18	-1	-1	24
27	2.0241093918675783E-4	TGTGCCACCTGGGACGGGCGGGGTTATAAGAAACTCTTT	CATWDGRGYKKLF	TRGV2	.	TRGJ1	18	-1	-1	23
27	2.0241093918675783E-4	TGTGCCACCTGGGACAGGCCAGGGGGTGGGAAACTCTTT	CATWDRPGGGKLF	TRGV5	.	TRGJ1	19	-1	-1	29
27	2.0241093918675783E-4	TGTGCTGCGTGGGATTATAAGAGGTTCAAGATATTT	CAAWDYKRFKIF	TRGV10	.	TRGJP1	16	-1	-1	22
27	2.0241093918675783E-4	TGTGCCACCTGGGTTGTCGGGGTTAAGAAACTCTTT	CATWVVGVKKLF	TRGV8	.	TRGJ1	12	-1	-1	23
27	2.0241093918675783E-4	TGTGCCACCTGGGTCTCCCGCAGGAAACTCTTT	CATWVSRRKLF	TRGV8	.	TRGJ1	12	-1	-1	23
27	2.0241093918675783E-4	TGTGCCACCTGGGGATGTTATAAGAAACTCTTT	CATWGCYKKLF	TRGV2	.	TRGJ1	12	-1	-1	17
27	2.0241093918675783E-4	TGTGCCACCTGGGATGGGCGGGAGAAACTCTTT	CATWDGREKLF	TRGV4	.	TRGJ1	18	-1	-1	22
27	2.0241093918675783E-4	TGTGCCACCTGGGACGGGCCCTGGAAACTCTTT	CATWDGPWKLF	TRGV2	.	TRGJ1	20	-1	-1	23
27	2.0241093918675783E-4	TGTGCCACCTGGGACGGGCGGGGGAAACTCTTT	CATWDGRGKLF	TRGV2	.	TRGJ1	18	-1	-1	23
27	2.0241093918675783E-4	TGTGCTGCGTGGAGATATAAGAAACTCTTT	CAAWRYKKLF	TRGV10	.	TRGJ1	15	-1	-1	15
27	2.0241093918675783E-4	TGTGCCACCCAGAAACTCTTT	CATQKLF	TRGV5	.	TRGJ1	8	-1	-1	10
27	2.0241093918675783E-4	TGTGCCACCTGGGATAGTACCTACAAGAAACTCTTT	CATWDSTYKKLF	TRGV8	.	TRGJ1	16	-1	-1	21
27	2.0241093918675783E-4	TGTGCCACCTGGGATAATCGGCCTAAGAAACTCTTT	CATWDNRPKKLF	TRGV8	.	TRGJ2	15	-1	-1	23
27	2.0241093918675783E-4	TGTGCCACCTTGGAATGGGAGAAACTCTTT	CATLEWEKLF	TRGV3	.	TRGJ1	13	-1	-1	19
27	2.0241093918675783E-4	TGTGCCACCTGGGACGGCATGCTCTTT	CATWDGMLF	TRGV2	.	TRGJ2	16	-1	-1	21
27	2.0241093918675783E-4	TGTGCCACCTGGATACAGGAACTCTTT	CATWIQELF	TRGV8	.	TRGJ1	14	-1	-1	12
27	2.0241093918675783E-4	TGTGCCACCTCCCTCTTT	CATSLF	TRGV8	.	TRGJ1	9	-1	-1	12
27	2.0241093918675783E-4	TGTGCCACCTGGGACGGGCCGGTTTATAAGAAACTCTTT	CATWDGPVYKKLF	TRGV2	.	TRGJ1	22	-1	-1	23
27	2.0241093918675783E-4	TGTGCCACCTGGGACGGGCGAAGGTATAAGAAACTCTTT	CATWDGRRYKKLF	TRGV2	.	TRGJ1	18	-1	-1	24
27	2.0241093918675783E-4	TGTGCCACCTGGGACAGGCCGTATGGTAAGAAACTCTTT	CATWDRPYGKKLF	TRGV7	.	TRGJ1	19	-1	-1	26
27	2.0241093918675783E-4	TGTGCCACCTGGGAAGGGAGTGATTGGATCAAGACGTTT	CATWEGSDWIKTF	TRGV2	.	TRGJP2	17	-1	-1	18
27	2.0241093918675783E-4	TGTGCCACCTGGGACAGGCTGTCGAAGAAACTCTTT	CATWDRLSKKLF	TRGV5	.	TRGJ1	22	-1	-1	24
27	2.0241093918675783E-4	TGTGCCACCTGGGACAGGCCGAATAGACGACTCTTT	CATWDRPNRRLF	TRGV7	.	TRGJ1	19	-1	-1	29
27	2.0241093918675783E-4	TGTGCCACCTGGGCCGCCAATAAGAAACTCTTT	CATWAANKKLF	TRGV8	.	TRGJ1	12	-1	-1	19
27	2.0241093918675783E-4	TGTGCCACCTGGGATGGTTATAAGAAACTCTTT	CATWDGYKKLF	TRGV4	.	TRGJ1	16	-1	-1	17
27	2.0241093918675783E-4	TGTGCCACCTGGGACGATAAGAAACTCTTT	CATWDDKKLF	TRGV2	.	TRGJ1	15	-1	-1	16
27	2.0241093918675783E-4	TGTGCCACCTGGGACAATTGGGAACTCTTT	CATWDNWELF	TRGV7	.	TRGJ1	15	-1	-1	22
27	2.0241093918675783E-4	TGTGCCACCTGGGGACTGAAACTCTTT	CATWGLKLF	TRGV4	.	TRGJ1	12	-1	-1	17
27	2.0241093918675783E-4	TGTGCCACCCTCTGGCTCTTT	CATLWLF	TRGV4	.	TRGJ1	8	-1	-1	15
26	1.9491423773539642E-4	TGTGCCACCTGGGATACCCGAGTGTTCCGAAGTAGTGATTGGATCAAGACGTTT	CATWDTRVFRSSDWIKTF	TRGV4	.	TRGJP2	14	-1	-1	30
26	1.9491423773539642E-4	TGTGCCACCTGGGACGGGCCGCGGAGTAGTGATTGGATCAAGACGTTT	CATWDGPRSSDWIKTF	TRGV2	.	TRGJP2	19	-1	-1	24
26	1.9491423773539642E-4	TGTGCCACCTGGGACGGCCAAGTGAGTGATTGGATCAAGACGTTT	CATWDGQVSDWIKTF	TRGV2	.	TRGJP2	16	-1	-1	20
26	1.9491423773539642E-4	TGTGCCACCTGGGACGGGCCTCGGGATTATTATAAGAAACTCTTT	CATWDGPRDYYKKLF	TRGV2	.	TRGJ1	19	-1	-1	25
26	1.9491423773539642E-4	TGTGCTGCGTGGGATTTCCTCCGTTATTATAAGAAACTCTTT	CAAWDFLRYYKKLF	TRGV10	.	TRGJ1	15	-1	-1	23
26	1.9491423773539642E-4	TGTGCTGCGTGGGATTCCTCCACTGGTTGGTTCAAGATATTT	CAAWDSSTGWFKIF	TRGV10	.	TRGJP1	15	-1	-1	19
26	1.9491423773539642E-4	TGTGCTGCGTGGGATCCTTTCTATTATTATAAGAAACTCTTT	CAAWDPFYYYKKLF	TRGV10	.	TRGJ1	14	-1	-1	22
26	1.9491423773539642E-4	TGTGCCACCTGGGATATGGTCCCGCCCGATAAGAAACTCTTT	CATWDMVPPDKKLF	TRGV8	.	TRGJ1	15	-1	-1	28
26	1.9491423773539642E-4	TGTGCCACCTGGGATATGGTCAATTATTATAAGAAACTCTTT	CATWDMVNYYKKLF	TRGV8	.	TRGJ1	15	-1	-1	21
26	1.9491423773539642E-4	TGTGCCACCTGGGACGTCAGTAGTGATTGGATCAAGACGTTT	CATWDVSSDWIKTF	TRGV2	.	TRGJP2	15	-1	-1	18
26	1.9491423773539642E-4	TGTGCCACCTGGGACGGTTGTAGTGATTGGATCAAGACGTTT	CATWDGCSDWIKTF	TRGV2	.	TRGJP2	16	-1	-1	19
26	1.9491423773539642E-4	TGTGCCACCTGGGACGGTCGACTCGTTTATAAGAAACTCTTT	CATWDGRLVYKKLF	TRGV2	.	TRGJ1	16	-1	-1	26
26	1.9491423773539642E-4	TGTGCCACCTGGGACGGGCCCCGCCGGAATAAGAAACTCTTT	CATWDGPRRNKKLF	TRGV2	.	TRGJ1	20	-1	-1	28
26	1.9491423773539642E-4	TGTGCCACCTGGGACGGGCCGCTGAGGTATAAGAAACTCTTT	CATWDGPLRYKKLF	TRGV2	.	TRGJ1	19	-1	-1	27
26	1.9491423773539642E-4	TGTGCCACCTGGGACGGGCCAAATTATTATAAGAAACTCTTT	CATWDGPNYYKKLF	TRGV2	.	TRGJ1	19	-1	-1	21
26	1.9491423773539642E-4	TGTGCCACCTGGGACGGGCGTGGTGATTGGATCAAGACGTTT	CATWDGRGDWIKTF	TRGV2	.	TRGJP2	18	-1	-1	19
26	1.9491423773539642E-4	TGTGCCACCTGGGACGGGCAAAGTGATTGGATCAAGACGTTT	CATWDGQSDWIKTF	TRGV2	.	TRGJP2	18	-1	-1	21
26	1.9491423773539642E-4	TGTGCCACCTGGGACGGGAGACGAGGTTATAAGAAACTCTTT	CATWDGRRGYKKLF	TRGV2	.	TRGJ1	17	-1	-1	26
26	1.9491423773539642E-4	TGTGCCACCTGGGACAGGCCCTATGAACGTAAGAAACTCTTT	CATWDRPYERKKLF	TRGV3	.	TRGJ1	19	-1	-1	29
26	1.9491423773539642E-4	TGTGCTGCGTGGGATTATACTGGTTGGTTCAAGATATTT	CAAWDYTGWFKIF	TRGV10	.	TRGJP1	16	-1	-1	18
26	1.9491423773539642E-4	TGTGCCACCTGGGCCGTGGAGTATTATAAGAAACTCTTT	CATWAVEYYKKLF	TRGV2	.	TRGJ1	15	-1	-1	21
26	1.9491423773539642E-4	TGTGCCACCTGGGGATGTTGCGTCTGGAGGAAACTCTTT	CATWGCCVWRKLF	TRGV4	.	TRGJ1	16	-1	-1	29
26	1.9491423773539642E-4	TGTGCCACCTGGGACTTAGATTCCGTGAAGAAACTCTTT	CATWDLDSVKKLF	TRGV2	.	TRGJ1	14	-1	-1	27
26	1.9491423773539642E-4	TGTGCCACCTGGGACGGTTATTATTATAAGAAACTCTTT	CATWDGYYYKKLF	TRGV2	.	TRGJ1	16	-1	-1	19
26	1.9491423773539642E-4	TGTGCCACCTGGGACGGGCTTTATTATAAGAAACTCTTT	CATWDGLYYKKLF	TRGV2	.	TRGJ1	18	-1	-1	20
26	1.9491423773539642E-4	TGTGCCACCTGGGACGGGCCGGGGTATAAGAAACTCTTT	CATWDGPGYKKLF	TRGV2	.	TRGJ1	19	-1	-1	24
26	1.9491423773539642E-4	TGTGCCACCTGGGACGGGCCGGATTATAAGAAACTCTTT	CATWDGPDYKKLF	TRGV2	.	TRGJ1	19	-1	-1	22
26	1.9491423773539642E-4	TGTGCCACCTGGGACGGGCCGATGTATAAGAAACTCTTT	CATWDGPMYKKLF	TRGV2	.	TRGJ1	19	-1	-1	24
26	1.9491423773539642E-4	TGTGCCACCTGGGACGGACCTGTAAGGATCAAGACGTTT	CATWDGPVRIKTF	TRGV2	.	TRGJP2	22	-1	-1	25
26	1.9491423773539642E-4	TGTGCCACCTGGGACGGACGTTATTATAAGAAACTCTTT	CATWDGRYYKKLF	TRGV2	.	TRGJ1	16	-1	-1	20
26	1.9491423773539642E-4	TGTGCCACCTGGGACAGGCTATTTACCGAGAAACTCTTT	CATWDRLFTEKLF	TRGV3	.	TRGJ1	18	-1	-1	28
26	1.9491423773539642E-4	TGTGCCACCTGGGACAGGCCGGGTTATAAGAAACTCTTT	CATWDRPGYKKLF	TRGV7	.	TRGJ1	19	-1	-1	23
26	1.9491423773539642E-4	TGTGCCACCTGGGACAGGCAAAATTATAAGAAACTCTTT	CATWDRQNYKKLF	TRGV3	.	TRGJ1	18	-1	-1	22
26	1.9491423773539642E-4	TGTGCCACCTGGACCCGCCAGGGTTATAAGAAACTCTTT	CATWTRQGYKKLF	TRGV2	.	TRGJ1	11	-1	-1	23
26	1.9491423773539642E-4	TGTGCCACCTGGGACGGGCCACCCAAGAAACTCTTT	CATWDGPPKKLF	TRGV2	.	TRGJ1	19	-1	-1	24
26	1.9491423773539642E-4	TGTGCCACCTGGGACACCCCGATTTTGGAACTCTTT	CATWDTPILELF	TRGV7	.	TRGJ2	15	-1	-1	28
26	1.9491423773539642E-4	TGTGCCACCTGGGACAGGTTCGATAAGAAACTCTTT	CATWDRFDKKLF	TRGV7	.	TRGJ1	17	-1	-1	22
26	1.9491423773539642E-4	TGTGCTGCGTGGGATCATGTGTTCAAGATATTT	CAAWDHVFKIF	TRGV10	.	TRGJP1	14	-1	-1	20
26	1.9491423773539642E-4	TGTGCCACCTGGGATCCCTTGAATTGGCTCTTT	CATWDPLNWLF	TRGV4	.	TRGJ1	14	-1	-1	27
26	1.9491423773539642E-4	TGTGCCACCTGGGACGGATATAAGAAACTCTTT	CATWDGYKKLF	TRGV2	.	TRGJ1	16	-1	-1	18
26	1.9491423773539642E-4	TGTGCCACCTGGGACAGTGATAAGAAACTCTTT	CATWDSDKKLF	TRGV7	.	TRGJ1	16	-1	-1	19
26	1.9491423773539642E-4	TGTGCCACCTGGGACAGGCCCAGGAAACTCTTT	CATWDRPRKLF	TRGV5	.	TRGJ1	19	-1	-1	23
26	1.9491423773539642E-4	TGTGCCACCTGGATAAATAAGAAACTCTTT	CATWINKKLF	TRGV7	.	TRGJ1	11	-1	-1	16
26	1.9491423773539642E-4	TGTGCCACCAATTATAAGAAACTCTTT	CATNYKKLF	TRGV2	.	TRGJ1	8	-1	-1	10
26	1.9491423773539642E-4	TGTGCCACCTGGGAGCGGCATTATTATAAGAAACTCTTT	CATWERHYYKKLF	TRGV2	.	TRGJ1	17	-1	-1	19
26	1.9491423773539642E-4	TGTGCTGCGTGGGATTATAGTTGGTTCAAGATATTT	CAAWDYSWFKIF	TRGV10	.	TRGJP1	16	-1	-1	19
26	1.9491423773539642E-4	TGTGCCACCTGGGATACGGTGGATGAGAAACTCTTT	CATWDTVDEKLF	TRGV8	.	TRGJ1	15	-1	-1	22
26	1.9491423773539642E-4	TGTGCCACCTGGGACGGGCTTAGGAGGAAACTCTTT	CATWDGLRRKLF	TRGV2	.	TRGJ1	18	-1	-1	26
26	1.9491423773539642E-4	TGTGCCACCTGGGACGGGCCCGGGAAACTCTTT	CATWDGPGKLF	TRGV2	.	TRGJ1	21	-1	-1	23
26	1.9491423773539642E-4	TGTGCCACCTGGGACGGGCATAAGAAACTCTTT	CATWDGHKKLF	TRGV2	.	TRGJ1	18	-1	-1	19
26	1.9491423773539642E-4	TGTGCCACCTGGTATGGGAAACTCTTT	CATWYGKLF	TRGV4	.	TRGJ1	17	-1	-1	17
26	1.9491423773539642E-4	TGTGCCACCTGGGACAATGGACTCTTT	CATWDNGLF	TRGV2	.	TRGJ1	14	-1	-1	20
26	1.9491423773539642E-4	TGTGCCACCGGGGGTAAGAAACTCTTT	CATGGKKLF	TRGV2	.	TRGJ1	12	-1	-1	14
26	1.9491423773539642E-4	TGTGCCACCTGGGGGGGTCTGCATAAGAAACTCTTT	CATWGGLHKKLF	TRGV8	.	TRGJ2	12	-1	-1	22
26	1.9491423773539642E-4	TGTGCCACCTGGGAGATTCACTATAAGAAACTCTTT	CATWEIHYKKLF	TRGV2	.	TRGJ1	13	-1	-1	21
26	1.9491423773539642E-4	TGTGCCACCTGGGGTGATAAGAAACTCTTT	CATWGDKKLF	TRGV4	.	TRGJ1	15	-1	-1	16
26	1.9491423773539642E-4	TGTGCCACCTGGGATACGAAGAAACTCTTT	CATWDTKKLF	TRGV8	.	TRGJ1	15	-1	-1	18
26	1.9491423773539642E-4	TGTGCCAGGTGGTGGGGGGAGAAACTCTTT	CARWWGEKLF	TRGV4	.	TRGJ1	6	-1	-1	19
26	1.9491423773539642E-4	TGTGCCACCTGGGACGGGCTCGGAGATTGGATCAAGACGTTT	CATWDGLGDWIKTF	TRGV2	.	TRGJP2	21	-1	-1	24
25	1.8741753628403503E-4	TGTGCTGCGTGGGATTACGCTCCCCCGGCATATTGGGCTTATTATTATAAGAAACTCTTT	CAAWDYAPPAYWAYYYKKLF	TRGV10	.	TRGJ1	18	-1	-1	40
25	1.8741753628403503E-4	TGTGCCTTGTGGGAGGTTTTTCCCCAAGAGTTGGGCAAAAAAATCAAGGTATTT	CALWEVFPQELGKKIKVF	TRGV9	.	TRGJP	16	-1	-1	24
25	1.8741753628403503E-4	TGTGCCACCTGGGACGGGCAGGGGTGGTGGAGTAGTGATTGGATCAAGACGTTT	CATWDGQGWWSSDWIKTF	TRGV2	.	TRGJP2	18	-1	-1	30
25	1.8741753628403503E-4	TGTGCCACCTGGGACGGTCGCCCCCAGGGGAGTGATTGGATCAAGACGTTT	CATWDGRPQGSDWIKTF	TRGV2	.	TRGJP2	27	-1	-1	30
25	1.8741753628403503E-4	TGTGCCTTGTGGGAGCGGGGGGCCACTGGTTGGTTCAAGATATTT	CALWERGATGWFKIF	TRGV9	.	TRGJP1	14	-1	-1	22
25	1.8741753628403503E-4	TGTGCCGATCCAGTACCTTATACCACTGGTTGGTTCAAGATATTT	CADPVPYTTGWFKIF	TRGV10	.	TRGJP1	4	-1	-1	18
25	1.8741753628403503E-4	TGTGCCACCTGGGGCACTCCCTTCTACCCGAACAAGAAACTCTTT	CATWGTPFYPNKKLF	TRGV4	.	TRGJ1	12	-1	-1	33
25	1.8741753628403503E-4	TGTGCCACCTGGGACGGCCCGGGAATTAAGGGGATCAAGACGTTT	CATWDGPGIKGIKTF	TRGV2	.	TRGJP2	20	-1	-1	31
25	1.8741753628403503E-4	TGTGCCACCTGGGACGGGCCACTCCGTCAGGATAAGAAACTCTTT	CATWDGPLRQDKKLF	TRGV2	.	TRGJ1	19	-1	-1	31
25	1.8741753628403503E-4	TGTGCCACCTGGGATAGGCCTTGGAGACTGAAGAAACTCTTT	CATWDRPWRLKKLF	TRGV8	.	TRGJ1	20	-1	-1	30
25	1.8741753628403503E-4	TGTGCCACCTGGGACGCCCCCTACCCCCCTAAGAAACTCTTT	CATWDAPYPPKKLF	TRGV2	.	TRGJ1	15	-1	-1	29
25	1.8741753628403503E-4	TGTGCCACCTGGGACGGGCCTGGTTATTATAAGAAACTCTTT	CATWDGPGYYKKLF	TRGV2	.	TRGJ1	19	-1	-1	23
25	1.8741753628403503E-4	TGTGCCACCTGGGACGGGCACGGCGATTGGATCAAGACGTTT	CATWDGHGDWIKTF	TRGV2	.	TRGJP2	21	-1	-1	24
25	1.8741753628403503E-4	TGTGCCACCTGGGACGGGAGGAAGTATTATAAGAAACTCTTT	CATWDGRKYYKKLF	TRGV2	.	TRGJ1	17	-1	-1	20
25	1.8741753628403503E-4	TGTGCCACCTGGGACGGAGAAGTTGGTTGGATCAAGACGTTT	CATWDGEVGWIKTF	TRGV2	.	TRGJP2	16	-1	-1	23
25	1.8741753628403503E-4	TGTGCCACCTGGGACGAGGGTAGTGATTGGATCAAGACGTTT	CATWDEGSDWIKTF	TRGV2	.	TRGJP2	15	-1	-1	19
25	1.8741753628403503E-4	TGTGCCACCTGGGACATTACGAATTATTATAAGAAACTCTTT	CATWDITNYYKKLF	TRGV5	.	TRGJ1	15	-1	-1	15
25	1.8741753628403503E-4	TGTGCCACCTGGGACAGGCCCCGGGGTACTAAGAAACTCTTT	CATWDRPRGTKKLF	TRGV5	.	TRGJ1	19	-1	-1	29
25	1.8741753628403503E-4	TGTGCCACCTGGGACAGGCCCACAGCTACGAGGAAACTCTTT	CATWDRPTATRKLF	TRGV3	.	TRGJ1	19	-1	-1	32
25	1.8741753628403503E-4	TGTGCCACCTGGGACAGGCCGCGGTGTGATAAGAAACTCTTT	CATWDRPRCDKKLF	TRGV3	.	TRGJ1	19	-1	-1	28
25	1.8741753628403503E-4	TGTGCCACCTGGGACAGGGAAGTCGGTTATAAGAAACTCTTT	CATWDREVGYKKLF	TRGV3	.	TRGJ2	17	-1	-1	26
25	1.8741753628403503E-4	TGTGCCACCTGGGACAGAAGTAGTGATTGGATCAAGACGTTT	CATWDRSSDWIKTF	TRGV2	.	TRGJP2	14	-1	-1	18
25	1.8741753628403503E-4	TGTGCCACCTGGGACGGTACGCATTGGATCAAGACGTTT	CATWDGTHWIKTF	TRGV2	.	TRGJP2	16	-1	-1	22
25	1.8741753628403503E-4	TGTGCCACCTGGGACAAAAGGGTGGTCAAGAAACTCTTT	CATWDKRVVKKLF	TRGV3	.	TRGJ1	15	-1	-1	27
25	1.8741753628403503E-4	TGTGCCACCTGGGATAGCGGATATAAGAAACTCTTT	CATWDSGYKKLF	TRGV8	.	TRGJ1	16	-1	-1	21
25	1.8741753628403503E-4	TGTGCCACCTGGGACGTAGGGGGCGGGAAACTCTTT	CATWDVGGGKLF	TRGV3	.	TRGJ1	14	-1	-1	26
25	1.8741753628403503E-4	TGTGCCACCTGGGACGGGCAGAGGGGGAAACTCTTT	CATWDGQRGKLF	TRGV2	.	TRGJ1	18	-1	-1	26
25	1.8741753628403503E-4	TGTGCTGCGTGGGATGGTTGGTTCAAGATATTT	CAAWDGWFKIF	TRGV10	.	TRGJP1	14	-1	-1	14
25	1.8741753628403503E-4	TGTGCCACCTTAGAGGGGGATAAGAAACTCTTT	CATLEGDKKLF	TRGV8	.	TRGJ1	9	-1	-1	19
25	1.8741753628403503E-4	TGTGCCACCTCATGGGCTGTTTTGAAACTCTTT	CATSWAVLKLF	TRGV4	.	TRGJ1	9	-1	-1	23
25	1.8741753628403503E-4	TGTGCCACCTGGGATCGGTATAAGAAACTCTTT	CATWDRYKKLF	TRGV4	.	TRGJ1	17	-1	-1	18
25	1.8741753628403503E-4	TGTGCCACCTGGGATGGGCATAAGAAACTCTTT	CATWDGHKKLF	TRGV3	.	TRGJ2	13	-1	-1	19
25	1.8741753628403503E-4	TGTGCCACCTGGGACGGGCACGGGAAACTCTTT	CATWDGHGKLF	TRGV2	.	TRGJ1	21	-1	-1	23
25	1.8741753628403503E-4	TGTGCCACCTGGGACGGACCTAAGAAACTCTTT	CATWDGPKKLF	TRGV3	.	TRGJ1	20	-1	-1	20
25	1.8741753628403503E-4	TGTTATACCACTGGTTGGTTCAAGATATTT	CYTTGWFKIF	TRGV10	.	TRGJP1	2	-1	-1	3
25	1.8741753628403503E-4	TGTGCCACCTATTGTTATAAGAAACTCTTT	CATYCYKKLF	TRGV8	.	TRGJ1	9	-1	-1	10
25	1.8741753628403503E-4	TGTGCCACGAGGGATTGGATCAAGACGTTT	CATRDWIKTF	TRGV2	.	TRGJP2	13	-1	-1	9
25	1.8741753628403503E-4	TGTGCCGCACGGCATAAGAAACTCTTT	CAARHKKLF	TRGV4	.	TRGJ1	5	-1	-1	13
25	1.8741753628403503E-4	TGTGCCACCTGGGGCAGGCCGCTCTTT	CATWGRPLF	TRGV5P	.	TRGJ1	19	-1	-1	21
25	1.8741753628403503E-4	TGTGCCACCTGGGGATTGCAACTCTTT	CATWGLQLF	TRGV4	.	TRGJ1	12	-1	-1	19
25	1.8741753628403503E-4	TGTGCCCCACATAAGAAACTCTTT	CAPHKKLF	TRGV4	.	TRGJ1	5	-1	-1	10
25	1.8741753628403503E-4	TGTGCCACGGTGGAGAAACTCTTT	CATVEKLF	TRGV7	.	TRGJ1	7	-1	-1	13
25	1.8741753628403503E-4	TGTAAGAAACTCTTT	CKKLF	TRGV2	.	TRGJ1	2	-1	-1	2
25	1.8741753628403503E-4	TGTGCCACCTGGGACGGGCGGCATTATAAGAAACTCTTT	CATWDGRHYKKLF	TRGV2	.	TRGJ1	18	-1	-1	22
25	1.8741753628403503E-4	TGTGCCACCTGGGACAGGGGCGGTTATAAGAAACTCTTT	CATWDRGGYKKLF	TRGV3	.	TRGJ1	17	-1	-1	23
25	1.8741753628403503E-4	TGTGCCACCTGGGACAGGAGGGACTATAAGAAACTCTTT	CATWDRRDYKKLF	TRGV3	.	TRGJ1	17	-1	-1	24
25	1.8741753628403503E-4	TGCGCTGCGTGCTACAGTGCTAATAAGAAACTCTTT	CAACYSANKKLF	TRGV10	.	TRGJ1	10	-1	-1	22
25	1.8741753628403503E-4	TGTGCCACCTGGGACGGGCAGGGGAAACTCTTT	CATWDGQGKLF	TRGV2	.	TRGJ1	18	-1	-1	23
25	1.8741753628403503E-4	TGTGCCACCTGGGACAGGCACAAGAAACTCTTT	CATWDRHKKLF	TRGV3	.	TRGJ1	18	-1	-1	21
25	1.8741753628403503E-4	TGTGCCACCTGGGACAGAAGCAAGAAACTCTTT	CATWDRSKKLF	TRGV7	.	TRGJ1	16	-1	-1	21
25	1.8741753628403503E-4	TGTGCCACCTGGGACGTAAAGAAACTCTTT	CATWDVKKLF	TRGV4	.	TRGJ1	13	-1	-1	18
25	1.8741753628403503E-4	TGTGCCACCTGGGAACGTAAGAAACTCTTT	CATWERKKLF	TRGV4	.	TRGJ1	13	-1	-1	17
25	1.8741753628403503E-4	TGTGCCACGACGTATAAGAAACTCTTT	CATTYKKLF	TRGV2	.	TRGJ1	7	-1	-1	12
25	1.8741753628403503E-4	TGTGCCCCCCTTAAGAAACTCTTT	CAPLKKLF	TRGV4	.	TRGJ1	8	-1	-1	11
25	1.8741753628403503E-4	TGTGCCACCTGCAAGAAACTCTTT	CATCKKLF	TRGV3	.	TRGJ1	10	-1	-1	12
25	1.8741753628403503E-4	TGTGCCACCTGGGACGGGCCTAGGAGTGATTGGATCAAGACGTTT	CATWDGPRSDWIKTF	TRGV2	.	TRGJP2	19	-1	-1	20
25	1.8741753628403503E-4	TGTGCCACCTGGGACGGGGGGCGCAAGAAACTCTTT	CATWDGGRKKLF	TRGV2	.	TRGJ1	17	-1	-1	24
25	1.8741753628403503E-4	TGTGCCACCTCACCGGGGAAACTCTTT	CATSPGKLF	TRGV7	.	TRGJ1	9	-1	-1	17
24	1.799208348326736E-4	TGTGCCACCTGGGACGGGCGATGGGAATACTTAGGACGATTAAAGAAACTCTTT	CATWDGRWEYLGRLKKLF	TRGV2	.	TRGJ1	18	-1	-1	38
24	1.799208348326736E-4	TGTGCCACCTGGGATAATAATAGGGGCATTGGGGATTATAAGAAACTCTTT	CATWDNNRGIGDYKKLF	TRGV8	.	TRGJ1	15	-1	-1	34
24	1.799208348326736E-4	TGTGCCACCTGGGACGGAATGACATATTGTAGTGATTGGATCAAGACGTTT	CATWDGMTYCSDWIKTF	TRGV2	.	TRGJP2	16	-1	-1	23
24	1.799208348326736E-4	TGTGCCACCTGGGATAGACGTAATCGGCATTATTATAAGAAACTCTTT	CATWDRRNRHYYKKLF	TRGV8	.	TRGJ1	16	-1	-1	28
24	1.799208348326736E-4	TGTGCCACCTGGGACGGGCGAAGGAGTAGTGATTGGATCAAGACGTTT	CATWDGRRSSDWIKTF	TRGV2	.	TRGJP2	18	-1	-1	24
24	1.799208348326736E-4	TGTGCTGCGTGGGGGTGGGTTAGTAGTGATTGGATCAAGACGTTT	CAAWGWVSSDWIKTF	TRGV10	.	TRGJP2	12	-1	-1	20
24	1.799208348326736E-4	TGTGCCACCTGGGACCGTCTGAGTAGTGATTGGATCAAGACGTTT	CATWDRLSSDWIKTF	TRGV2	.	TRGJP2	14	-1	-1	21
24	1.799208348326736E-4	TGTGCCACCTGGGACGGGCATCCGAGTGATTGGATCAAGACGTTT	CATWDGHPSDWIKTF	TRGV2	.	TRGJP2	18	-1	-1	24
24	1.799208348326736E-4	TGTGCCACCTGGGACAGGCCGGCTATGCTTCGGGAGAAACTCTTT	CATWDRPAMLREKLF	TRGV3	.	TRGJ1	19	-1	-1	34
24	1.799208348326736E-4	TGTGCCACCTGGGACGGGCGGAGAGGTTATAAGAAACTCTTT	CATWDGRRGYKKLF	TRGV2	.	TRGJ1	18	-1	-1	26
24	1.799208348326736E-4	TGTGCCACCTGGGACGGGCGAAGGTATTATAAGAAACTCTTT	CATWDGRRYYKKLF	TRGV2	.	TRGJ1	18	-1	-1	24
24	1.799208348326736E-4	TGTGCCACCTGGGACGGGGTTAGTGATTGGATCAAGACGTTT	CATWDGVSDWIKTF	TRGV2	.	TRGJP2	17	-1	-1	20
24	1.799208348326736E-4	TGTGCCACCTGGGACAGGCGTAGCTATTATAAGAAACTCTTT	CATWDRRSYYKKLF	TRGV5	.	TRGJ1	18	-1	-1	24
24	1.799208348326736E-4	TGTGCCACCTGGGACAGGCGGGAAAGTTATAAGAAACTCTTT	CATWDRRESYKKLF	TRGV3	.	TRGJ1	18	-1	-1	26
24	1.799208348326736E-4	TGTGCCACCTGGGAGAAGACCCTCGGTTATAAGAAACTCTTT	CATWEKTLGYKKLF	TRGV8	.	TRGJ1	13	-1	-1	26
24	1.799208348326736E-4	TGTGCCTTGTGGGGGCTTACTGGTTGGTTCAAGATATTT	CALWGLTGWFKIF	TRGV9	.	TRGJP1	12	-1	-1	18
24	1.799208348326736E-4	TGTGCCTTGTGGGAGGACACTGGTTGGTTCAAGATATTT	CALWEDTGWFKIF	TRGV9	.	TRGJP1	15	-1	-1	17
24	1.799208348326736E-4	TGTGCCACCTGGGATTCGAATTATTATAAGAAACTCTTT	CATWDSNYYKKLF	TRGV4	.	TRGJ1	14	-1	-1	13
24	1.799208348326736E-4	TGTGCCACCTGGGATATGTTCGAGGGTAAGAAACTCTTT	CATWDMFEGKKLF	TRGV8	.	TRGJ1	15	-1	-1	26
24	1.799208348326736E-4	TGTGCCACCTGGGATAGTTCGGTCAGTGAGAAACTCTTT	CATWDSSVSEKLF	TRGV8	.	TRGJ2	16	-1	-1	28
24	1.799208348326736E-4	TGTGCCACCTGGGACGGGCCCATTTATAAGAAACTCTTT	CATWDGPIYKKLF	TRGV2	.	TRGJ1	20	-1	-1	23
24	1.799208348326736E-4	TGTGCCACCTGGGACAGGCTTTCACATAAGAAACTCTTT	CATWDRLSHKKLF	TRGV7	.	TRGJ1	18	-1	-1	25
24	1.799208348326736E-4	TGTGCCACCTGGGACAGGCTTACACAGAAGAAACTCTTT	CATWDRLTQKKLF	TRGV5	.	TRGJ1	18	-1	-1	27
24	1.799208348326736E-4	TGTGCCACCTGGGACAGGCCTGGTTATAAGAAACTCTTT	CATWDRPGYKKLF	TRGV5	.	TRGJ1	21	-1	-1	23
24	1.799208348326736E-4	TGTGCCACCTGGGACAGACCTTATTATAAGAAACTCTTT	CATWDRPYYKKLF	TRGV2	.	TRGJ1	14	-1	-1	20
24	1.799208348326736E-4	TGTGTTCTCTATAGTAGTGATTGGATCAAGACGTTT	CVLYSSDWIKTF	TRGV2	.	TRGJP2	3	-1	-1	6
24	1.799208348326736E-4	TGTGCTGCGTGGGGCACTGGTTGGTTCAAGATATTT	CAAWGTGWFKIF	TRGV10	.	TRGJP1	12	-1	-1	14
24	1.799208348326736E-4	TGTGCCACCTGCGGTAGTGATTGGATCAAGACGTTT	CATCGSDWIKTF	TRGV8	.	TRGJP2	16	-1	-1	13
24	1.799208348326736E-4	TGTGCCACCTGGGACGTGTTTTGGATCAAGACGTTT	CATWDVFWIKTF	TRGV2	.	TRGJP2	15	-1	-1	20
24	1.799208348326736E-4	TGTGCCACCTGGGACGGGTTGGGACGGAAACTCTTT	CATWDGLGRKLF	TRGV3	.	TRGJ1	17	-1	-1	26
24	1.799208348326736E-4	TGTGCCACCTGGGACGGGGGTGATAAGAAACTCTTT	CATWDGGDKKLF	TRGV2	.	TRGJ1	17	-1	-1	22
24	1.799208348326736E-4	TGTGCCACCTGGGACTACCCTGGGAAACTCTTT	CATWDYPGKLF	TRGV3	.	TRGJ1	14	-1	-1	23
24	1.799208348326736E-4	TGTGCCACCTGGGACGGGCTGGAGAAACTCTTT	CATWDGLEKLF	TRGV2	.	TRGJ1	18	-1	-1	22
24	1.799208348326736E-4	TGTGCCACCTGGGACGGGCCCAGGAAACTCTTT	CATWDGPRKLF	TRGV2	.	TRGJ1	20	-1	-1	23
24	1.799208348326736E-4	TGTGCCACCTGGGACAGGCGTGAGAAACTCTTT	CATWDRREKLF	TRGV3	.	TRGJ1	21	-1	-1	22
24	1.799208348326736E-4	TGTGCCACCTGGGACAGGCGGGAGAAACTCTTT	CATWDRREKLF	TRGV5	.	TRGJ1	18	-1	-1	22
24	1.799208348326736E-4	TGTGCCACCTGGGAGGGCTATAAGAAACTCTTT	CATWEGYKKLF	TRGV2	.	TRGJ1	17	-1	-1	18
24	1.799208348326736E-4	TGTGCCACCATAGAGGGACCGGAGAAACTCTTT	CATIEGPEKLF	TRGV4	.	TRGJ1	8	-1	-1	22
24	1.799208348326736E-4	TGTGCCACCACACTGCAGCATAAGAAACTCTTT	CATTLQHKKLF	TRGV8	.	TRGJ1	8	-1	-1	19
24	1.799208348326736E-4	TGTGCCACCTGGGGAGTTAAGAAACTCTTT	CATWGVKKLF	TRGV3	.	TRGJ1	12	-1	-1	17
24	1.799208348326736E-4	TGTGCCACCTGGGATCCTAAGAAACTCTTT	CATWDPKKLF	TRGV2	.	TRGJ1	13	-1	-1	17
24	1.799208348326736E-4	TGTGCCACCTGGACTCCATGGGAACTCTTT	CATWTPWELF	TRGV8	.	TRGJ1	11	-1	-1	22
24	1.799208348326736E-4	TGTGCCACCTGGGCGAAAAAACTCTTT	CATWAKKLF	TRGV3	.	TRGJ1	12	-1	-1	15
24	1.799208348326736E-4	TGTGCTGCGTGGGACCCCCTTTATTATTATAAGAAACTCTTT	CAAWDPLYYYKKLF	TRGV10	.	TRGJ1	13	-1	-1	22
24	1.799208348326736E-4	TGTGCCACCTGGGACTGGTACGGGCATTATAAGAAACTCTTT	CATWDWYGHYKKLF	TRGV3	.	TRGJ1	17	-1	-1	25
24	1.799208348326736E-4	TGTGCCACCTGGGACGGGCTATGTGATTGGATCAAGACGTTT	CATWDGLCDWIKTF	TRGV2	.	TRGJP2	18	-1	-1	22
24	1.799208348326736E-4	TGTGCCACCTGGGACGTCGGTGATTGGATCAAGACGTTT	CATWDVGDWIKTF	TRGV2	.	TRGJP2	15	-1	-1	19
24	1.799208348326736E-4	TGTGCCACCTGGGACGGGCCCCATTATAAGAAACTCTTT	CATWDGPHYKKLF	TRGV2	.	TRGJ1	20	-1	-1	22
24	1.799208348326736E-4	TGTGCTGCTCCCAAAGGGGGTTGGTTCAAGATATTT	CAAPKGGWFKIF	TRGV10	.	TRGJP1	7	-1	-1	18
24	1.799208348326736E-4	TGTGCCACCTGGGCCGGCTATTATAAGAAACTCTTT	CATWAGYYKKLF	TRGV3	.	TRGJ1	12	-1	-1	18
24	1.799208348326736E-4	TGTGCCACCTGGGGGGTTTATTATAAGAAACTCTTT	CATWGVYYKKLF	TRGV3	.	TRGJ1	12	-1	-1	17
24	1.799208348326736E-4	TGTGCCACCTGGGATGGGCCGATTGAGAAACTCTTT	CATWDGPIEKLF	TRGV4	.	TRGJ2	22	-1	-1	25
24	1.799208348326736E-4	TGTGCCACCTGGGGCAGTGGGCAGAAACTCTTT	CATWGSGQKLF	TRGV5P	.	TRGJ1	16	-1	-1	22
24	1.799208348326736E-4	TGTGCCACCTGGGGGGCTTGGATCAAGACGTTT	CATWGAWIKTF	TRGV2	.	TRGJP2	12	-1	-1	17
24	1.799208348326736E-4	TGTGCCACCTGGGATAGGTATAAGAAACTCTTT	CATWDRYKKLF	TRGV8	.	TRGJ1	17	-1	-1	18
24	1.799208348326736E-4	TGTGCCACCAGTAGTGATTGGATCAAGACGTTT	CATSSDWIKTF	TRGV2	.	TRGJP2	8	-1	-1	9
24	1.799208348326736E-4	TGTGCCACCTGGGACCCTAAGAAACTCTTT	CATWDPKKLF	TRGV4	.	TRGJ1	13	-1	-1	17
24	1.799208348326736E-4	TGTGCCACCTATAAGAAACTCTTT	CATYKKLF	TRGV8	.	TRGJ1	9	-1	-1	9
24	1.799208348326736E-4	TGTGCCACCTGGGATGCGGTATCTTATAAGAAACTCTTT	CATWDAVSYKKLF	TRGV8	.	TRGJ1	14	-1	-1	23
24	1.799208348326736E-4	TGTGCCACCTGGGACATAGCAAAGAAACTCTTT	CATWDIAKKLF	TRGV7	.	TRGJ1	15	-1	-1	21
24	1.799208348326736E-4	TGTGCCACCTGGGACGGGGGGAAACTCTTT	CATWDGGKLF	TRGV2	.	TRGJ1	17	-1	-1	20
24	1.799208348326736E-4	TGTGCCACCGGGGCAAAGAAACTCTTT	CATGAKKLF	TRGV3	.	TRGJ1	12	-1	-1	15
24	1.799208348326736E-4	TGTGCCACCTGGGATAGGTGCGTGGAGAAACTCTTT	CATWDRCVEKLF	TRGV8	.	TRGJ1	17	-1	-1	25
24	1.799208348326736E-4	TGTGCCACCTGCCCTAAGAAACTCTTT	CATCPKKLF	TRGV4	.	TRGJ1	10	-1	-1	14
23	1.7242413338131222E-4	TGTGCTGCGTGGGCCCTAAAAAGCCCCGAGACCGGTTGGTTCAAGATATTT	CAAWALKSPETGWFKIF	TRGV10	.	TRGJP1	12	-1	-1	30
23	1.7242413338131222E-4	TGTGCCACCTGGGACGGGCATATAGGGACTTCTTGTTATAAGAAACTCTTT	CATWDGHIGTSCYKKLF	TRGV2	.	TRGJ1	18	-1	-1	32
23	1.7242413338131222E-4	TGTGCTGCGTGGCTCAAGGGGAATACCACTGGTTGGTTCAAGATATTT	CAAWLKGNTTGWFKIF	TRGV10	.	TRGJP1	11	-1	-1	22
23	1.7242413338131222E-4	TGTGCTGCGTGGGATTATACGGATACCACTGGTTGGTTCAAGATATTT	CAAWDYTDTTGWFKIF	TRGV10	.	TRGJP1	16	-1	-1	22
23	1.7242413338131222E-4	TGTGCTGCGTGGGATCCAGGGGGGGGTTTTTATTATAAGAAACTCTTT	CAAWDPGGGFYYKKLF	TRGV10	.	TRGJ1	14	-1	-1	29
23	1.7242413338131222E-4	TGTGCTGCGTGGGATTATTTGTCCACTGGTTGGTTCAAGATATTT	CAAWDYLSTGWFKIF	TRGV10	.	TRGJP1	16	-1	-1	22
23	1.7242413338131222E-4	TGTGCCACCTGGGACGGGCTAGGGTATGGTTATAAGAAACTCTTT	CATWDGLGYGYKKLF	TRGV2	.	TRGJ1	18	-1	-1	29
23	1.7242413338131222E-4	TGTGCCACCTGGGACGGGCTAGACGGTGATTATAAGAAACTCTTT	CATWDGLDGDYKKLF	TRGV2	.	TRGJ1	18	-1	-1	28
23	1.7242413338131222E-4	TGTGCCACCTGGGACGGGCATAGTAGTGATTGGATCAAGACGTTT	CATWDGHSSDWIKTF	TRGV2	.	TRGJP2	18	-1	-1	19
23	1.7242413338131222E-4	TGTGCCACCTGGGACGGGCATAGGGTTTATTATAAGAAACTCTTT	CATWDGHRVYYKKLF	TRGV2	.	TRGJ1	18	-1	-1	26
23	1.7242413338131222E-4	TGTGCCACCTGGGACGGACCTAGTAGTGATTGGATCAAGACGTTT	CATWDGPSSDWIKTF	TRGV2	.	TRGJP2	19	-1	-1	20
23	1.7242413338131222E-4	TGTGCCACCTGGGTACATAGTAGTGATTGGATCAAGACGTTT	CATWVHSSDWIKTF	TRGV3	.	TRGJP2	16	-1	-1	13
23	1.7242413338131222E-4	TGTGCCACCTGGGACCAGCCAGGTTATTATAAGAAACTCTTT	CATWDQPGYYKKLF	TRGV2	.	TRGJ1	14	-1	-1	23
23	1.7242413338131222E-4	TGTGCCACCTGGGACGGTGAAGGGGATTGGATCAAGACGTTT	CATWDGEGDWIKTF	TRGV2	.	TRGJP2	16	-1	-1	24
23	1.7242413338131222E-4	TGTGCCACCTGGGACGGCCGTAGTGATTGGATCAAGACGTTT	CATWDGRSDWIKTF	TRGV2	.	TRGJP2	16	-1	-1	19
23	1.7242413338131222E-4	TGTGCCACCTGGGACGGGCCAAGGGGTTATAAGAAACTCTTT	CATWDGPRGYKKLF	TRGV2	.	TRGJ1	19	-1	-1	26
23	1.7242413338131222E-4	TGTGCCACCTGGGACGGGCAGGGCTATTATAAGAAACTCTTT	CATWDGQGYYKKLF	TRGV2	.	TRGJ1	18	-1	-1	24
23	1.7242413338131222E-4	TGTGCCACCTGGGACAGCTCGAATTATTATAAGAAACTCTTT	CATWDSSNYYKKLF	TRGV3	.	TRGJ1	16	-1	-1	18
23	1.7242413338131222E-4	TGTGCCACCTGGGACAGGCTGGGTTATTATAAGAAACTCTTT	CATWDRLGYYKKLF	TRGV3	.	TRGJ1	18	-1	-1	23
23	1.7242413338131222E-4	TGTGCCACCTGGGACAGGCCGACGCGATATAAGAAACTCTTT	CATWDRPTRYKKLF	TRGV3	.	TRGJ1	19	-1	-1	27
23	1.7242413338131222E-4	TGTGCTGCGTGGGATTTTATTTATTATAAGAAACTCTTT	CAAWDFIYYKKLF	TRGV10	.	TRGJ1	15	-1	-1	20
23	1.7242413338131222E-4	TGTGCTGCGGGGAATACCACTGGTTGGTTCAAGATATTT	CAAGNTTGWFKIF	TRGV10	.	TRGJP1	16	-1	-1	13
23	1.7242413338131222E-4	TGTGCCACCTGGGATTGCGGGGATTATAAGAAACTCTTT	CATWDCGDYKKLF	TRGV8	.	TRGJ1	14	-1	-1	22
23	1.7242413338131222E-4	TGTGCCACCTGGGATCCCCCGGCCTGTGAGAAACTCTTT	CATWDPPACEKLF	TRGV8	.	TRGJ1	14	-1	-1	28
23	1.7242413338131222E-4	TGTGCCACCTGGGATGGGCCTTATTATAAGAAACTCTTT	CATWDGPYYKKLF	TRGV4	.	TRGJ1	19	-1	-1	20
23	1.7242413338131222E-4	TGTGCCACCTGGGACGGGCTTGGATATAAGAAACTCTTT	CATWDGLGYKKLF	TRGV2	.	TRGJ1	18	-1	-1	24
23	1.7242413338131222E-4	TGTGCCACCTGGGACACTCCCCATTATAAGAAACTCTTT	CATWDTPHYKKLF	TRGV2	.	TRGJ1	14	-1	-1	22
23	1.7242413338131222E-4	TGTGCCACCTGGGACAGGCGGGCTAGGCTGAAACTCTTT	CATWDRRARLKLF	TRGV5	.	TRGJ1	18	-1	-1	29
23	1.7242413338131222E-4	TGTGCCACCTGGGACAGGCAAGGTTATAAGAAACTCTTT	CATWDRQGYKKLF	TRGV5	.	TRGJ1	18	-1	-1	23
23	1.7242413338131222E-4	TGTGCCACCTGGGACGGGCTTGAGGAGAAACTCTTT	CATWDGLEEKLF	TRGV2	.	TRGJ1	18	-1	-1	25
23	1.7242413338131222E-4	TGTGCCACCTGGGACGGGCCCGGGAAGAAACTCTTT	CATWDGPGKKLF	TRGV2	.	TRGJ1	21	-1	-1	24
23	1.7242413338131222E-4	TGTGCCACCTGGGACGGGCCGAGTAAGAAACTCTTT	CATWDGPSKKLF	TRGV2	.	TRGJ1	19	-1	-1	23
23	1.7242413338131222E-4	TGTGCCACCTGGGACGGGCCATATAAGAAACTCTTT	CATWDGPYKKLF	TRGV2	.	TRGJ1	19	-1	-1	21
23	1.7242413338131222E-4	TGTGCCACCTCTTGGTGTCATAAGAAACTCTTT	CATSWCHKKLF	TRGV8	.	TRGJ1	9	-1	-1	19
23	1.7242413338131222E-4	TGTGCCACCTGGGCCACCGATAAGAAACTCTTT	CATWATDKKLF	TRGV8	.	TRGJ1	12	-1	-1	19
23	1.7242413338131222E-4	TGTGCCACCTGGGACGGGCCTAAGAAACTCTTT	CATWDGPKKLF	TRGV2	.	TRGJ1	19	-1	-1	20
23	1.7242413338131222E-4	TGTGCTGCGTGGACCTATAAGAAACTCTTT	CAAWTYKKLF	TRGV10	.	TRGJ1	11	-1	-1	15
23	1.7242413338131222E-4	TGTGCCACCTGGGGTTGGAAGAAACTCTTT	CATWGWKKLF	TRGV4	.	TRGJ1	12	-1	-1	18
23	1.7242413338131222E-4	TGTGCCACCTGGATTTATAAGAAACTCTTT	CATWIYKKLF	TRGV4	.	TRGJ1	11	-1	-1	14
23	1.7242413338131222E-4	TGTGCCACCTGGGACCAAGCACTCTTT	CATWDQALF	TRGV7	.	TRGJ1	14	-1	-1	20
23	1.7242413338131222E-4	TGTGCCACCTGGGACGGGCTTGTGAGTGATTGGATCAAGACGTTT	CATWDGLVSDWIKTF	TRGV2	.	TRGJP2	18	-1	-1	24
23	1.7242413338131222E-4	TGTGCCACCTGGGACGGGCAGGTCGGTTATAAGAAACTCTTT	CATWDGQVGYKKLF	TRGV2	.	TRGJ1	18	-1	-1	26
23	1.7242413338131222E-4	TGTGCCACCTGGGACGGGCAAAAGGATTATAAGAAACTCTTT	CATWDGQKDYKKLF	TRGV2	.	TRGJ1	18	-1	-1	25
23	1.7242413338131222E-4	TGTGCCACCTGGGACGGCGGGGGGGGCCGAAAACTCTTT	CATWDGGGGRKLF	TRGV2	.	TRGJ1	16	-1	-1	30
23	1.7242413338131222E-4	TGTGCCACCTGGGACGGGCTATTCTATAAGAAACTCTTT	CATWDGLFYKKLF	TRGV2	.	TRGJ1	18	-1	-1	24
23	1.7242413338131222E-4	TGTGCCACCTGGGACGGGCCAGGCTATAAGAAACTCTTT	CATWDGPGYKKLF	TRGV2	.	TRGJ2	19	-1	-1	24
23	1.7242413338131222E-4	TGTGCCACCTGGGACGGGCGTCATTGGATCAAGACGTTT	CATWDGRHWIKTF	TRGV2	.	TRGJP2	18	-1	-1	19
23	1.7242413338131222E-4	TGTGCCACCTGGGACAGGGGATATTATAAGAAACTCTTT	CATWDRGYYKKLF	TRGV7	.	TRGJ1	17	-1	-1	21
23	1.7242413338131222E-4	TGTGCCACCTGGACCCTAATCGATAGGGAGAAACTCTTT	CATWTLIDREKLF	TRGV7	.	TRGJ1	11	-1	-1	28
23	1.7242413338131222E-4	TGTGCCACCTTGGGATTGCCTTATAAGAAACTCTTT	CATLGLPYKKLF	TRGV4	.	TRGJ1	15	-1	-1	20
23	1.7242413338131222E-4	TGTGCCACCTGGGTTGATGACAATAAGAAACTCTTT	CATWVDDNKKLF	TRGV8	.	TRGJ1	12	-1	-1	22
23	1.7242413338131222E-4	TGTGCCACCTGGGTAGCTGATTGGATCAAGACGTTT	CATWVADWIKTF	TRGV2	.	TRGJP2	12	-1	-1	12
23	1.7242413338131222E-4	TGTGCCACCTGGGATCTCGATTATAAGAAACTCTTT	CATWDLDYKKLF	TRGV2	.	TRGJ1	13	-1	-1	19
23	1.7242413338131222E-4	TGTGCCACCTGGGACGGTGATTGGATCAAGACGTTT	CATWDGDWIKTF	TRGV2	.	TRGJP2	16	-1	-1	16
23	1.7242413338131222E-4	TGTGCCACCTGGGACAGGCGTCGTAAGAAACTCTTT	CATWDRRRKKLF	TRGV7	.	TRGJ1	18	-1	-1	23
23	1.7242413338131222E-4	TGTGCCACCCGATCGGTATCGGATAAGAAACTCTTT	CATRSVSDKKLF	TRGV3	.	TRGJ1	8	-1	-1	22
23	1.7242413338131222E-4	TGTGCCACCTGGGGTTCCATTAAGAAACTCTTT	CATWGSIKKLF	TRGV8	.	TRGJ1	12	-1	-1	20
23	1.7242413338131222E-4	TGTGCCACCTGGGATGATTGGATCAAGACGTTT	CATWDDWIKTF	TRGV2	.	TRGJP2	13	-1	-1	14
23	1.7242413338131222E-4	TGTGCCACCTGGGACGGGCAAGAGAAACTCTTT	CATWDGQEKLF	TRGV2	.	TRGJ1	18	-1	-1	22
23	1.7242413338131222E-4	TGTGCCACCTGGGACGGGGGGAGGAAACTCTTT	CATWDGGRKLF	TRGV2	.	TRGJ1	17	-1	-1	23
23	1.7242413338131222E-4	TGTGCCACCTGGGAGACTTATAAGAAACTCTTT	CATWETYKKLF	TRGV8	.	TRGJ1	13	-1	-1	17
23	1.7242413338131222E-4	TGTGCCACCTGGGGGTATAAGAAACTCTTT	CATWGYKKLF	TRGV8	.	TRGJ1	12	-1	-1	15
23	1.7242413338131222E-4	TGTGCCACCTGGGATGGGCTCGGTGATTATAAGAAACTCTTT	CATWDGLGDYKKLF	TRGV4	.	TRGJ1	18	-1	-1	25
23	1.7242413338131222E-4	TGTGCCACCTGGGACGGTTTACATGATTGGATCAAGACGTTT	CATWDGLHDWIKTF	TRGV2	.	TRGJP2	16	-1	-1	23
23	1.7242413338131222E-4	TGTGCCACCTGGGACGGGCTCCAGGATTGGATCAAGACGTTT	CATWDGLQDWIKTF	TRGV2	.	TRGJP2	18	-1	-1	24
23	1.7242413338131222E-4	TGTGCCACCTGGGACGGGGCTCTCGGAGCGGGGAAACTCTTT	CATWDGALGAGKLF	TRGV2	.	TRGJ1	17	-1	-1	32
23	1.7242413338131222E-4	TGTGCCACCTGGGACGGGGGGTGTGATTGGATCAAGACGTTT	CATWDGGCDWIKTF	TRGV2	.	TRGJP2	17	-1	-1	22
23	1.7242413338131222E-4	TGTGCCACCTGGGAGGAGTGCGGTGATTGGATCAAGACGTTT	CATWEECGDWIKTF	TRGV2	.	TRGJP2	13	-1	-1	22
23	1.7242413338131222E-4	TGTGCCACCTGGGACAGGCTGGAATATAAGAAACTCTTT	CATWDRLEYKKLF	TRGV3	.	TRGJ1	18	-1	-1	24
23	1.7242413338131222E-4	TGTGCCACCTGGGATGGGAGAAATAAGAAACTCTTT	CATWDGRNKKLF	TRGV4	.	TRGJ1	17	-1	-1	22
23	1.7242413338131222E-4	TGTGCCACCTGGGGCAGGAATAAGAAACTCTTT	CATWGRNKKLF	TRGV5P	.	TRGJ1	17	-1	-1	19
23	1.7242413338131222E-4	TGTGCCACCTGGGATGGAGAAAAGAAACTCTTT	CATWDGEKKLF	TRGV8	.	TRGJ1	14	-1	-1	21
23	1.7242413338131222E-4	TGTGCCACCTGGGTGTATAAGAAACTCTTT	CATWVYKKLF	TRGV3	.	TRGJ1	12	-1	-1	15
23	1.7242413338131222E-4	TGTGCCACCTGGGACGGGCCGGTACATAAGAAACTCTTT	CATWDGPVHKKLF	TRGV2	.	TRGJ1	22	-1	-1	25
23	1.7242413338131222E-4	TGTGCCACCTGGGACGGGGGGAATTATAAGAAACTCTTT	CATWDGGNYKKLF	TRGV2	.	TRGJ1	17	-1	-1	22
23	1.7242413338131222E-4	TGTGCCACCTGGGATGGATATAAGAAACTCTTT	CATWDGYKKLF	TRGV4	.	TRGJ1	16	-1	-1	18
23	1.7242413338131222E-4	TGTGCCACCTGGGATGTGATGAAACTCTTT	CATWDVMKLF	TRGV4	.	TRGJ1	15	-1	-1	20
22	1.6492743192995083E-4	TGTGCCACCTGGGACGGGCAAAAGGTATGGGGCGGTAGTGATTGGATCAAGACGTTT	CATWDGQKVWGGSDWIKTF	TRGV2	.	TRGJP2	18	-1	-1	34
22	1.6492743192995083E-4	TGTGCCACCTGGGACTCCACTTGGTGGGGTAGTGATTGGATCAAGACGTTT	CATWDSTWWGSDWIKTF	TRGV2	.	TRGJP2	14	-1	-1	28
22	1.6492743192995083E-4	TGTGCCACCTGGGACGGGCCAGGTAAAGCATTGGGTCATAAGAAACTCTTT	CATWDGPGKALGHKKLF	TRGV2	.	TRGJ1	19	-1	-1	37
22	1.6492743192995083E-4	TGTGCCACCTGGGACGGGGAAGTTGACCGGTTTTATTATAAGAAACTCTTT	CATWDGEVDRFYYKKLF	TRGV2	.	TRGJ1	17	-1	-1	32
22	1.6492743192995083E-4	TGTGCCACCTGGGACGGGCTGATGGGTAGTGATTGGATCAAGACGTTT	CATWDGLMGSDWIKTF	TRGV2	.	TRGJP2	18	-1	-1	25
22	1.6492743192995083E-4	TGTGCCACCTGGGACGGGCTAGCGGGTAGTGATTGGATCAAGACGTTT	CATWDGLAGSDWIKTF	TRGV2	.	TRGJP2	18	-1	-1	25
22	1.6492743192995083E-4	TGTGCCACCTGGGACGGGCTAGAAAGTAGTGATTGGATCAAGACGTTT	CATWDGLESSDWIKTF	TRGV2	.	TRGJP2	18	-1	-1	18
22	1.6492743192995083E-4	TGTGCCACCTGGGACGGGCGGGAAGCGGATGATTGGATCAAGACGTTT	CATWDGREADDWIKTF	TRGV2	.	TRGJP2	18	-1	-1	29
22	1.6492743192995083E-4	TGTGCCACCTGGGACGGGCGACGTAGTAGTGATTGGATCAAGACGTTT	CATWDGRRSSDWIKTF	TRGV2	.	TRGJP2	18	-1	-1	23
22	1.6492743192995083E-4	TGTGCTGCGTGGAACTCCGACGCGAATTATTATAAGAAACTCTTT	CAAWNSDANYYKKLF	TRGV10	.	TRGJ1	11	-1	-1	22
22	1.6492743192995083E-4	TGTGCCACCTGGGACGGGCCTAGTAGTGATTGGATCAAGACGTTT	CATWDGPSSDWIKTF	TRGV2	.	TRGJP2	19	-1	-1	20
22	1.6492743192995083E-4	TGTGCCACCTGGGACAGGCTCGCTGGGTGGTATAAGAAACTCTTT	CATWDRLAGWYKKLF	TRGV5	.	TRGJ1	18	-1	-1	30
22	1.6492743192995083E-4	TGTGCCACCTGGGATGGCCGGAATTATTATAAGAAACTCTTT	CATWDGRNYYKKLF	TRGV8	.	TRGJ1	18	-1	-1	20
22	1.6492743192995083E-4	TGTGCCACCTGGGACTTCTCCCAATCTTATAAGAAACTCTTT	CATWDFSQSYKKLF	TRGV2	.	TRGJ1	14	-1	-1	26
22	1.6492743192995083E-4	TGTGCCACCTGGGACGCAAGACCTTATTATAAGAAACTCTTT	CATWDARPYYKKLF	TRGV2	.	TRGJ1	15	-1	-1	23
22	1.6492743192995083E-4	TGTGCCACCTGGGACGGGCCCTTCGGTTATAAGAAACTCTTT	CATWDGPFGYKKLF	TRGV2	.	TRGJ1	23	-1	-1	26
22	1.6492743192995083E-4	TGTGCTGCGTGGGATAAGAATTATTATAAGAAACTCTTT	CAAWDKNYYKKLF	TRGV10	.	TRGJ1	14	-1	-1	17
22	1.6492743192995083E-4	TGTGCCACCTGGGTAAGTAGTGATTGGATCAAGACGTTT	CATWVSSDWIKTF	TRGV2	.	TRGJP2	12	-1	-1	15
22	1.6492743192995083E-4	TGTGCCACCTGGGCCTCGAATTATTATAAGAAACTCTTT	CATWASNYYKKLF	TRGV7	.	TRGJ1	12	-1	-1	15
22	1.6492743192995083E-4	TGTGCCACCTGGGATACGAATTATTATAAGAAACTCTTT	CATWDTNYYKKLF	TRGV8	.	TRGJ1	15	-1	-1	13
22	1.6492743192995083E-4	TGTGCCACCTGGGACGGCCGGCATTATAAGAAACTCTTT	CATWDGRHYKKLF	TRGV2	.	TRGJ1	16	-1	-1	22
22	1.6492743192995083E-4	TGTGCCACCTGGGACAGGAACGACTATAAGAAACTCTTT	CATWDRNDYKKLF	TRGV7	.	TRGJ1	17	-1	-1	24
22	1.6492743192995083E-4	TGTGCCACCTGGGACGTACCGTATAAGAAACTCTTT	CATWDVPYKKLF	TRGV7	.	TRGJ1	14	-1	-1	21
22	1.6492743192995083E-4	TGTGCCACCTGGGACGGGCCGTATAAGAAACTCTTT	CATWDGPYKKLF	TRGV2	.	TRGJ1	19	-1	-1	21
22	1.6492743192995083E-4	TGTGCCACCTGGGACGGGCGCTGGATCAAGACGTTT	CATWDGRWIKTF	TRGV2	.	TRGJP2	18	-1	-1	21
22	1.6492743192995083E-4	TGTGCCACCTGGGACAGTGATTGGATCAAGACGTTT	CATWDSDWIKTF	TRGV2	.	TRGJP2	14	-1	-1	15
22	1.6492743192995083E-4	TGTGCCACCTGGGACAGGTGGTATAAGAAACTCTTT	CATWDRWYKKLF	TRGV3	.	TRGJ1	17	-1	-1	21
22	1.6492743192995083E-4	TGTGCCACCTGGGACAGGCGATATAAGAAACTCTTT	CATWDRRYKKLF	TRGV3	.	TRGJ1	18	-1	-1	21
22	1.6492743192995083E-4	TGTGCCACCTGGGACAGGGACTATAAGAAACTCTTT	CATWDRDYKKLF	TRGV3	.	TRGJ1	17	-1	-1	21
22	1.6492743192995083E-4	TGTGCCACCGATGTCAATGATTGGATCAAGACGTTT	CATDVNDWIKTF	TRGV2	.	TRGJP2	8	-1	-1	17
22	1.6492743192995083E-4	TGTGCCACAATGAGTAGTGATTGGATCAAGACGTTT	CATMSSDWIKTF	TRGV8	.	TRGJP2	7	-1	-1	12
22	1.6492743192995083E-4	TGTGCCACCTGGGACGCGGGCGAGAAACTCTTT	CATWDAGEKLF	TRGV8	.	TRGJ1	13	-1	-1	22
22	1.6492743192995083E-4	TGTGCCACCTGGGACGGGTTTAAGAAACTCTTT	CATWDGFKKLF	TRGV2	.	TRGJ1	17	-1	-1	20
22	1.6492743192995083E-4	TGTGCCACCTGGGACAGCCTTAAGAAACTCTTT	CATWDSLKKLF	TRGV3	.	TRGJ1	19	-1	-1	20
22	1.6492743192995083E-4	TGTGCCACCTGGGACCGCCAAAGACTCTTT	CATWDRQRLF	TRGV7	.	TRGJ1	14	-1	-1	23
22	1.6492743192995083E-4	TGTGCCACCCCGGATTATAAGAAACTCTTT	CATPDYKKLF	TRGV4	.	TRGJ1	14	-1	-1	13
22	1.6492743192995083E-4	TGTGCCACCTGGGACTATGAACTCTTT	CATWDYELF	TRGV3	.	TRGJ1	14	-1	-1	19
22	1.6492743192995083E-4	TGTGCCACGAAGGATAAGAAACTCTTT	CATKDKKLF	TRGV8	.	TRGJ1	7	-1	-1	13
22	1.6492743192995083E-4	TGTGCCACCCTCAAGAAACTCTTT	CATLKKLF	TRGV3	.	TRGJ1	8	-1	-1	12
22	1.6492743192995083E-4	TGTGCCACCTGGGACGTCCCCCAAGGGGATTATAAGAAACTCTTT	CATWDVPQGDYKKLF	TRGV2	.	TRGJ1	15	-1	-1	28
22	1.6492743192995083E-4	TGTGCCACCTGGGACAGTTGGATCAGTGATTGGATCAAGACGTTT	CATWDSWISDWIKTF	TRGV2	.	TRGJP2	14	-1	-1	24
22	1.6492743192995083E-4	TGTGCCACCTCCGATAAGGGTTTTTATTATAAGAAACTCTTT	CATSDKGFYYKKLF	TRGV8	.	TRGJ1	15	-1	-1	23
22	1.6492743192995083E-4	TGTGCCACCTGGGACGGGGTGTCGGATTATAAGAAACTCTTT	CATWDGVSDYKKLF	TRGV5	.	TRGJ2	17	-1	-1	25
22	1.6492743192995083E-4	TGTGCCACCTGGGACGAATGGGATTATTATAAGAAACTCTTT	CATWDEWDYYKKLF	TRGV2	.	TRGJ1	15	-1	-1	22
22	1.6492743192995083E-4	TGTGCCACCTGGGACAGGCCCGGTTATTATAAGAAACTCTTT	CATWDRPGYYKKLF	TRGV7	.	TRGJ1	19	-1	-1	23
22	1.6492743192995083E-4	TGTGCCACCTGGGATGGGCCGGATTATAAGAAACTCTTT	CATWDGPDYKKLF	TRGV4	.	TRGJ1	19	-1	-1	22
22	1.6492743192995083E-4	TGTGCCACCTGGGATGGAGGGGGGAGAGGGAAACTCTTT	CATWDGGGRGKLF	TRGV8	.	TRGJ1	14	-1	-1	29
22	1.6492743192995083E-4	TGTGCCACCTGGGATATCACAGTAGGCGAGAAACTCTTT	CATWDITVGEKLF	TRGV8	.	TRGJ1	15	-1	-1	28
22	1.6492743192995083E-4	TGTGCCACCTGGGATATAAGGCCGCCGGGGAAACTCTTT	CATWDIRPPGKLF	TRGV8	.	TRGJ1	15	-1	-1	29
22	1.6492743192995083E-4	TGTGCCACCTGGGACGGGCTCTCTTATAAGAAACTCTTT	CATWDGLSYKKLF	TRGV2	.	TRGJ1	18	-1	-1	23
22	1.6492743192995083E-4	TGTGCCACCTGGGACAGGCTATATTATAAGAAACTCTTT	CATWDRLYYKKLF	TRGV3	.	TRGJ1	18	-1	-1	21
22	1.6492743192995083E-4	TGTGCCACCTGGGACAGGCCAGGGTATAAGAAACTCTTT	CATWDRPGYKKLF	TRGV5	.	TRGJ1	19	-1	-1	24
22	1.6492743192995083E-4	TGTGCCACCTGGATCAATCGCCCAAGGGGGAAACTCTTT	CATWINRPRGKLF	TRGV4	.	TRGJ1	11	-1	-1	29
22	1.6492743192995083E-4	TGTGCCACCCCAATCAGTAGTGATTGGATCAAGACGTTT	CATPISSDWIKTF	TRGV2	.	TRGJP2	8	-1	-1	15
22	1.6492743192995083E-4	TGTGCTGCGTGGGATATATATTATAAGAAACTCTTT	CAAWDIYYKKLF	TRGV10	.	TRGJ1	14	-1	-1	18
22	1.6492743192995083E-4	TGTGCCACCTGGGATGGGCCGCGTAAGAAACTCTTT	CATWDGPRKKLF	TRGV4	.	TRGJ1	19	-1	-1	23
22	1.6492743192995083E-4	TGTGCCACCTGGGATGGGCGGGGGAAGAAACTCTTT	CATWDGRGKKLF	TRGV4	.	TRGJ1	18	-1	-1	24
22	1.6492743192995083E-4	TGTGCCACCTGGGATATTGATTATAAGAAACTCTTT	CATWDIDYKKLF	TRGV4	.	TRGJ1	14	-1	-1	15
22	1.6492743192995083E-4	TGTGCCACCTGGGATAGATGTTATAAGAAACTCTTT	CATWDRCYKKLF	TRGV8	.	TRGJ1	16	-1	-1	20
22	1.6492743192995083E-4	TGTGCCACCTGGGACGGGCCGGATAAGAAACTCTTT	CATWDGPDKKLF	TRGV2	.	TRGJ1	19	-1	-1	22
22	1.6492743192995083E-4	TGTGCCACCTGGGACGGGACCCATAAGAAACTCTTT	CATWDGTHKKLF	TRGV2	.	TRGJ1	21	-1	-1	22
22	1.6492743192995083E-4	TGTGCCACCTGGGACGGAGGCTATAAGAAACTCTTT	CATWDGGYKKLF	TRGV2	.	TRGJ1	16	-1	-1	21
22	1.6492743192995083E-4	TGTGCCACCTGGGACACTTATTATAAGAAACTCTTT	CATWDTYYKKLF	TRGV7	.	TRGJ1	15	-1	-1	17
22	1.6492743192995083E-4	TGTGCCACCTGGGACTGTTATAAGAAACTCTTT	CATWDCYKKLF	TRGV2	.	TRGJ1	14	-1	-1	17
22	1.6492743192995083E-4	TGTGCCACCTGGGACGGTAATAAGAAACTCTTT	CATWDGNKKLF	TRGV2	.	TRGJ1	16	-1	-1	19
22	1.6492743192995083E-4	TGTGCCACCTGGGACAGGCTAGGGAAACTCTTT	CATWDRLGKLF	TRGV7	.	TRGJ1	18	-1	-1	23
22	1.6492743192995083E-4	TGTGCCACGAGTAGTGATTGGATCAAGACGTTT	CATSSDWIKTF	TRGV2	.	TRGJP2	7	-1	-1	9
22	1.6492743192995083E-4	TGTGCCACCTGGGACAGGCATCTCCTCTTT	CATWDRHLLF	TRGV7	.	TRGJ1	24	-1	-1	24
22	1.6492743192995083E-4	TGTGCCGCACTGATTAAGAAACTCTTT	CAALIKKLF	TRGV4	.	TRGJ1	5	-1	-1	14
22	1.6492743192995083E-4	TGTGCCACCTGGGGGACGAAACTCTTT	CATWGTKLF	TRGV8	.	TRGJ1	12	-1	-1	17
22	1.6492743192995083E-4	TGTGCCACCTGGGATATAAAACTCTTT	CATWDIKLF	TRGV8	.	TRGJ1	15	-1	-1	18
22	1.6492743192995083E-4	TGTGCCACCTGGGAGAAGAAACTCTTT	CATWEKKLF	TRGV8	.	TRGJ1	13	-1	-1	15
22	1.6492743192995083E-4	TGTGCCATACTTAAGAAACTCTTT	CAILKKLF	TRGV8	.	TRGJ1	6	-1	-1	11
22	1.6492743192995083E-4	TGTGCCACCTGGGTCCGGCTCTTT	CATWVRLF	TRGV3	.	TRGJ1	18	-1	-1	18
22	1.6492743192995083E-4	TGTGCCACCGATAAGAAACTCTTT	CATDKKLF	TRGV8	.	TRGJ1	8	-1	-1	10
22	1.6492743192995083E-4	TGTGCCACCTGGGATGGGCCAGCTCCTCATTATAAGAAACTCTTT	CATWDGPAPHYKKLF	TRGV4	.	TRGJ1	19	-1	-1	28
22	1.6492743192995083E-4	TGTGCCACCTGGGACGGGCCTGCCACTGGTTGGTTCAAGATATTT	CATWDGPATGWFKIF	TRGV2	.	TRGJP1	19	-1	-1	22
22	1.6492743192995083E-4	TGTGCCACCTGGGACGGGCCGGTTTGTGATTGGATCAAGACGTTT	CATWDGPVCDWIKTF	TRGV2	.	TRGJP2	22	-1	-1	25
22	1.6492743192995083E-4	TGTGCCACCTGGGACAGGCGAAGTAGTGATTGGATCAAGACGTTT	CATWDRRSSDWIKTF	TRGV3	.	TRGJP2	18	-1	-1	21
22	1.6492743192995083E-4	TGTGCCACCTGGGGCAGGCGGCGGTATAAGAAACTCTTT	CATWGRRRYKKLF	TRGV5P	.	TRGJ1	18	-1	-1	24
22	1.6492743192995083E-4	TGTGCCACCTGGGACGCTCCTTATTATAAGAAACTCTTT	CATWDAPYYKKLF	TRGV2	.	TRGJ1	15	-1	-1	20
22	1.6492743192995083E-4	TGTGCCACCTGGGACGGAGATTATTATAAGAAACTCTTT	CATWDGDYYKKLF	TRGV2	.	TRGJ1	16	-1	-1	19
22	1.6492743192995083E-4	TGTGCCACCTGGGACACGAGAGGTTATAAGAAACTCTTT	CATWDTRGYKKLF	TRGV3	.	TRGJ1	15	-1	-1	23
22	1.6492743192995083E-4	TGTGCCACCTGGGAGGTGGGGTATTATAAGAAACTCTTT	CATWEVGYYKKLF	TRGV8	.	TRGJ1	13	-1	-1	21
22	1.6492743192995083E-4	TGTGCCACCTGGCGCACTTATAAGAAACTCTTT	CATWRTYKKLF	TRGV5	.	TRGJ1	11	-1	-1	17
22	1.6492743192995083E-4	TGTGCCACCTGGGCGTATTGGATCAAGACGTTT	CATWAYWIKTF	TRGV2	.	TRGJP2	12	-1	-1	16
22	1.6492743192995083E-4	TGTGCCACCTGGGACGGTGATAAGAAACTCTTT	CATWDGDKKLF	TRGV2	.	TRGJ1	16	-1	-1	19
22	1.6492743192995083E-4	TGTGCCTTGTGGGAGGTGCAAGAGTTG	CALWEVQEL	TRGV9	.	TRGJ1	19	-1	-1	24
21	1.5743073047858942E-4	TGTGCCACCTGGGACGGGTCCCCCCCGTGTGTGCGTAGTGATTGGATCAAGACGTTT	CATWDGSPPCVRSDWIKTF	TRGV2	.	TRGJP2	21	-1	-1	34
21	1.5743073047858942E-4	TGTGCTGCGTGGGATTATAACCGAGCCTATTATTATAAGAAACTCTTT	CAAWDYNRAYYYKKLF	TRGV10	.	TRGJ1	16	-1	-1	28
21	1.5743073047858942E-4	TGTGCCACCTGGGATGGGCAAGAGTTGGGCAAAAAAATCAAGGTATTT	CATWDGQELGKKIKVF	TRGV4	.	TRGJP	18	-1	-1	13
21	1.5743073047858942E-4	TGTGCCACCTGGGACGGGCCAGGTAGTAGTGATTGGATCAAGACGTTT	CATWDGPGSSDWIKTF	TRGV2	.	TRGJP2	19	-1	-1	23
21	1.5743073047858942E-4	TGTGCCACCTGGGACGGGACTTCTAGTAGTGATTGGATCAAGACGTTT	CATWDGTSSSDWIKTF	TRGV2	.	TRGJP2	17	-1	-1	23
21	1.5743073047858942E-4	TGTGCCACCTGGGATTTCCCAGGTTTTCCCAATAAGAAACTCTTT	CATWDFPGFPNKKLF	TRGV8	.	TRGJ1	14	-1	-1	31
21	1.5743073047858942E-4	TGTGCCACCTGGGACGGGCCCGTTAGTGATTGGATCAAGACGTTT	CATWDGPVSDWIKTF	TRGV2	.	TRGJP2	22	-1	-1	23
21	1.5743073047858942E-4	TGTGCCACCTGGCTATATAGTAGTGATTGGATCAAGACGTTT	CATWLYSSDWIKTF	TRGV2	.	TRGJP2	11	-1	-1	12
21	1.5743073047858942E-4	TGTGCCACCTGGGACGGGCCAAGGTTCTATAAGAAACTCTTT	CATWDGPRFYKKLF	TRGV2	.	TRGJ1	19	-1	-1	27
21	1.5743073047858942E-4	TGTGCCACCTGGGACGGGCATAATGATTGGATCAAGACGTTT	CATWDGHNDWIKTF	TRGV2	.	TRGJP2	18	-1	-1	20
21	1.5743073047858942E-4	TGTGCCACCTGGGACGGGCAGAGTTATTATAAGAAACTCTTT	CATWDGQSYYKKLF	TRGV2	.	TRGJ1	18	-1	-1	20
21	1.5743073047858942E-4	TGTGCCACCTGGGACGGATGTAGTGATTGGATCAAGACGTTT	CATWDGCSDWIKTF	TRGV2	.	TRGJP2	16	-1	-1	19
21	1.5743073047858942E-4	TGTGCCACCTGGGACGGACCCAAGAATTATAAGAAACTCTTT	CATWDGPKNYKKLF	TRGV2	.	TRGJ1	20	-1	-1	25
21	1.5743073047858942E-4	TGTGCCACCTGGGACACGCAGAATTATTATAAGAAACTCTTT	CATWDTQNYYKKLF	TRGV3	.	TRGJ1	18	-1	-1	20
21	1.5743073047858942E-4	TGTGCCACCTGGGACAGGCTCAACTATTATAAGAAACTCTTT	CATWDRLNYYKKLF	TRGV7	.	TRGJ2	18	-1	-1	21
21	1.5743073047858942E-4	TGTGCTGCGTGGGTTCACACTGGTTGGTTCAAGATATTT	CAAWVHTGWFKIF	TRGV10	.	TRGJP1	12	-1	-1	17
21	1.5743073047858942E-4	TGTGCCACCTGGGCCGCGAATTATTATAAGAAACTCTTT	CATWAANYYKKLF	TRGV2	.	TRGJ1	15	-1	-1	16
21	1.5743073047858942E-4	TGTGCCACCTGGGGCAAGTTGCATTATAAGAAACTCTTT	CATWGKLHYKKLF	TRGV4	.	TRGJ1	12	-1	-1	22
21	1.5743073047858942E-4	TGTGCCACCTGGGATAGGCCAAGCTTTAAGAAACTCTTT	CATWDRPSFKKLF	TRGV8	.	TRGJ1	19	-1	-1	26
21	1.5743073047858942E-4	TGTGCCACCTGGGATAGAGGGGATTGGATCAAGACGTTT	CATWDRGDWIKTF	TRGV4	.	TRGJP2	14	-1	-1	21
21	1.5743073047858942E-4	TGTGCCACCTGGGACGGGCTATACTTAAAGAAACTCTTT	CATWDGLYLKKLF	TRGV2	.	TRGJ1	18	-1	-1	24
21	1.5743073047858942E-4	TGTGCCACCTGGGACGGGCCCCCTCATAAGAAACTCTTT	CATWDGPPHKKLF	TRGV2	.	TRGJ1	20	-1	-1	25
21	1.5743073047858942E-4	TGTGCCACCTGGGACGGGCGGGTTTATAAGAAACTCTTT	CATWDGRVYKKLF	TRGV2	.	TRGJ1	18	-1	-1	23
21	1.5743073047858942E-4	TGTGCCACCTGGGCCCAAAGTTATAAGAAACTCTTT	CATWAQSYKKLF	TRGV2	.	TRGJ2	12	-1	-1	20
21	1.5743073047858942E-4	TGTGCCACCTGGGATAGTAAGTATAAGAAACTCTTT	CATWDSKYKKLF	TRGV8	.	TRGJ1	16	-1	-1	21
21	1.5743073047858942E-4	TGTGCCACCTGGGACTTTTGCGATAAGAAACTCTTT	CATWDFCDKKLF	TRGV2	.	TRGJ1	14	-1	-1	22
21	1.5743073047858942E-4	TGTGCCACCTGGGACGTGGATTATAAGAAACTCTTT	CATWDVDYKKLF	TRGV2	.	TRGJ1	15	-1	-1	19
21	1.5743073047858942E-4	TGTGCCACCTGGGACGAACGATATAAGAAACTCTTT	CATWDERYKKLF	TRGV3	.	TRGJ1	14	-1	-1	21
21	1.5743073047858942E-4	TGTGCCACCTGGGACAGATGGTATAAGAAACTCTTT	CATWDRWYKKLF	TRGV7	.	TRGJ1	16	-1	-1	21
21	1.5743073047858942E-4	TGTGCCACCTGGATGGAGGGCTATAAGAAACTCTTT	CATWMEGYKKLF	TRGV8	.	TRGJ1	11	-1	-1	21
21	1.5743073047858942E-4	TGTGCCACCCCTCGTAGTGATTGGATCAAGACGTTT	CATPRSDWIKTF	TRGV2	.	TRGJP2	8	-1	-1	13
21	1.5743073047858942E-4	TGTGCTGCGTGGGATTTTTGGTTCAAGATATTT	CAAWDFWFKIF	TRGV10	.	TRGJP1	15	-1	-1	17
21	1.5743073047858942E-4	TGTGCCCCATGCAGTGATTGGATCAAGACGTTT	CAPCSDWIKTF	TRGV2	.	TRGJP2	5	-1	-1	12
21	1.5743073047858942E-4	TGTGCCACCTTAATTAACCCCAAGAAACTCTTT	CATLINPKKLF	TRGV8	.	TRGJ1	9	-1	-1	21
21	1.5743073047858942E-4	TGTGCCACCTGGTTTTATTATAAGAAACTCTTT	CATWFYYKKLF	TRGV8	.	TRGJ1	11	-1	-1	14
21	1.5743073047858942E-4	TGTGCCACCTGGGACCGTTATAAGAAACTCTTT	CATWDRYKKLF	TRGV3	.	TRGJ1	14	-1	-1	17
21	1.5743073047858942E-4	TGTGCCACCTGGGACGGGACTAAGAAACTCTTT	CATWDGTKKLF	TRGV2	.	TRGJ1	17	-1	-1	20
21	1.5743073047858942E-4	TGTGCCACCTGGGTACCTAAGAAACTCTTT	CATWVPKKLF	TRGV2	.	TRGJ1	12	-1	-1	17
21	1.5743073047858942E-4	TGTGCCACCTGGGATCCCCCTAAACTCTTT	CATWDPPKLF	TRGV8	.	TRGJ1	14	-1	-1	21
21	1.5743073047858942E-4	TGTGCCACCGCCGGGGATAAGAAACTCTTT	CATAGDKKLF	TRGV8	.	TRGJ1	8	-1	-1	16
21	1.5743073047858942E-4	TGTGCCACCTGGGATGAGAAACTCTTT	CATWDEKLF	TRGV3	.	TRGJ1	13	-1	-1	13
21	1.5743073047858942E-4	TGTCGCCGTTGGTTCAAGATATTT	CRRWFKIF	TRGV10	.	TRGJP1	2	-1	-1	7
21	1.5743073047858942E-4	TGTGCCACCTGGGACGTCGGGAGTCACCACCCTATGAGGAAACTCTTT	CATWDVGSHHPMRKLF	TRGV2	.	TRGJ1	15	-1	-1	38
21	1.5743073047858942E-4	TGTGCCACCTGGGACGAGCACCATAGTAGTGATTGGATCAAGACGTTT	CATWDEHHSSDWIKTF	TRGV2	.	TRGJP2	18	-1	-1	22
21	1.5743073047858942E-4	TGTGCTGCGTGGGATTGGCGTACCACTGGTTGGTTCAAGATATTT	CAAWDWRTTGWFKIF	TRGV10	.	TRGJP1	15	-1	-1	20
21	1.5743073047858942E-4	TGTGCCACCTGGGGCGGTTCTTCGAATTATTATAAGAAACTCTTT	CATWGGSSNYYKKLF	TRGV5P	.	TRGJ1	14	-1	-1	20
21	1.5743073047858942E-4	TGTGCCACCTGGGACTGGTATAGTAGTGATTGGATCAAGACGTTT	CATWDWYSSDWIKTF	TRGV2	.	TRGJP2	17	-1	-1	18
21	1.5743073047858942E-4	TGTGCCACCTGGGACGGCCAGGGGGGGGATTGGATCAAGACGTTT	CATWDGQGGDWIKTF	TRGV2	.	TRGJP2	16	-1	-1	27
21	1.5743073047858942E-4	TGTGCCACCTGGGACGGAAACCTTAGTGATTGGATCAAGACGTTT	CATWDGNLSDWIKTF	TRGV2	.	TRGJP2	16	-1	-1	23
21	1.5743073047858942E-4	TGTGCCACCTGGGACGTTAGACCTTATTATAAGAAACTCTTT	CATWDVRPYYKKLF	TRGV2	.	TRGJ1	15	-1	-1	23
21	1.5743073047858942E-4	TGTGCCACCTGGGACGGGCCTTCGGCCCCTAAGAAACTCTTT	CATWDGPSAPKKLF	TRGV2	.	TRGJ1	19	-1	-1	29
21	1.5743073047858942E-4	TGTGCCACCTGGGACAGGCTACTCGATATCGAGAAACTCTTT	CATWDRLLDIEKLF	TRGV5	.	TRGJ1	18	-1	-1	31
21	1.5743073047858942E-4	TGTGCCACCTGGGACAGGCCTCCTTGGTGTAAGAAACTCTTT	CATWDRPPWCKKLF	TRGV3	.	TRGJ1	20	-1	-1	29
21	1.5743073047858942E-4	TGTGCCACCTGGGGCCGCTGTTATTATAAGAAACTCTTT	CATWGRCYYKKLF	TRGV5	.	TRGJ1	12	-1	-1	20
21	1.5743073047858942E-4	TGTGCCACCTGGGACGCGCGGGTTCTTAAGAAACTCTTT	CATWDARVLKKLF	TRGV2	.	TRGJ1	18	-1	-1	26
21	1.5743073047858942E-4	TGTGCCACCTGGGACGGGCGCCATTATAAGAAACTCTTT	CATWDGRHYKKLF	TRGV2	.	TRGJ1	18	-1	-1	22
21	1.5743073047858942E-4	TGTGCCACCTGGGACGGGCAGGATCATAAGAAACTCTTT	CATWDGQDHKKLF	TRGV2	.	TRGJ1	18	-1	-1	22
21	1.5743073047858942E-4	TGTGCTGCGTGGGATTATAGGTGGTTCAAGATATTT	CAAWDYRWFKIF	TRGV10	.	TRGJP1	16	-1	-1	21
21	1.5743073047858942E-4	TGTGCCACCTGGGCTCCGTATTATAAGAAACTCTTT	CATWAPYYKKLF	TRGV2	.	TRGJ1	12	-1	-1	18
21	1.5743073047858942E-4	TGTGCCACCTGGGATAGGCCATTGAAGAAACTCTTT	CATWDRPLKKLF	TRGV8	.	TRGJ1	19	-1	-1	24
21	1.5743073047858942E-4	TGTGCCACCTGGGACGGCCAGGATAGGAAACTCTTT	CATWDGQDRKLF	TRGV2	.	TRGJ2	16	-1	-1	22
21	1.5743073047858942E-4	TGTGCCACCTGGGACGGGAATTATAAGAAACTCTTT	CATWDGNYKKLF	TRGV2	.	TRGJ1	17	-1	-1	19
21	1.5743073047858942E-4	TGTGCCACCTGGGACGGAGACATTAAGAAACTCTTT	CATWDGDIKKLF	TRGV2	.	TRGJ1	16	-1	-1	23
21	1.5743073047858942E-4	TGTGCCACCTGGGACAGGCTCACCCCGAAACTCTTT	CATWDRLTPKLF	TRGV1	.	TRGJ1	18	-1	-1	26
21	1.5743073047858942E-4	TGTGCCACCTGGGACGTAATAAGAAAACTCTTT	CATWDVIRKLF	TRGV2	.	TRGJ1	15	-1	-1	18
21	1.5743073047858942E-4	TGTGCCACCTGGGACAGGAAACTCTTT	CATWDRKLF	TRGV5	.	TRGJ1	17	-1	-1	17
21	1.5743073047858942E-4	TGTGCCACCCCTTATAAGAAACTCTTT	CATPYKKLF	TRGV7	.	TRGJ1	8	-1	-1	11
20	1.4993402902722803E-4	TGTGCTGCGTGGGATCGACAACCCACGAAAGCCTATACCACTGGTTGGTTCAAGATATTT	CAAWDRQPTKAYTTGWFKIF	TRGV10	.	TRGJP1	14	-1	-1	33
20	1.4993402902722803E-4	TGTGCCACCTGGGACGGGCCTAGGTCCGTGCATAGTAGTGATTGGATCAAGACGTTT	CATWDGPRSVHSSDWIKTF	TRGV2	.	TRGJP2	19	-1	-1	31
20	1.4993402902722803E-4	TGTGCTGCGTGGGGGGGGGGCTGGCGCTTCCATTATTATAAGAAACTCTTT	CAAWGGGWRFHYYKKLF	TRGV10	.	TRGJ1	12	-1	-1	31
20	1.4993402902722803E-4	TGTGCTGCGTGGGATCCCAATAGAATAATCTTCTATTATAAGAAACTCTTT	CAAWDPNRIIFYYKKLF	TRGV10	.	TRGJ1	14	-1	-1	33
20	1.4993402902722803E-4	TGTGCCACCTGGGACAGGCGTCTGCAGTTGGGCAAAAAAATCAAGGTATTT	CATWDRRLQLGKKIKVF	TRGV3	.	TRGJP	18	-1	-1	25
20	1.4993402902722803E-4	TGTGCCACCTGGGACGGAAGAGTCAAGTGGGATTGGATCAAGACGTTT	CATWDGRVKWDWIKTF	TRGV2	.	TRGJP2	16	-1	-1	30
20	1.4993402902722803E-4	TGTGCCACCTGGGACGGGCCGAGTAGTGATTGGATCAAGACGTTT	CATWDGPSSDWIKTF	TRGV2	.	TRGJP2	19	-1	-1	21
20	1.4993402902722803E-4	TGTGCCACCTGGGACAGGCTGCGTCTTAATTATAAGAAACTCTTT	CATWDRLRLNYKKLF	TRGV5	.	TRGJ1	18	-1	-1	28
20	1.4993402902722803E-4	TGTGCCACCTGGGACGGGCTTCGTGGTTATAAGAAACTCTTT	CATWDGLRGYKKLF	TRGV2	.	TRGJ1	18	-1	-1	26
20	1.4993402902722803E-4	TGTGCCACCTGGGAAGAGAGTAGTGATTGGATCAAGACGTTT	CATWEESSDWIKTF	TRGV3	.	TRGJP2	13	-1	-1	18
20	1.4993402902722803E-4	TGTGCCACCTGGTTCCTAGTCACTTATAAGAAACTCTTT	CATWFLVTYKKLF	TRGV3	.	TRGJ1	11	-1	-1	23
20	1.4993402902722803E-4	TGTGCCACCTGGGATAGATGGGCTTGGATCAAGACGTTT	CATWDRWAWIKTF	TRGV8	.	TRGJP2	16	-1	-1	23
20	1.4993402902722803E-4	TGTGCCACCTGGGACTCGGGGATTGATAAGAAACTCTTT	CATWDSGIDKKLF	TRGV5	.	TRGJ1	14	-1	-1	21
20	1.4993402902722803E-4	TGTGCCACCTGGGACGGCCGCCATTATAAGAAACTCTTT	CATWDGRHYKKLF	TRGV2	.	TRGJ1	16	-1	-1	22
20	1.4993402902722803E-4	TGTGCCACCTGGGACGGGCCAGGTTATAAGAAACTCTTT	CATWDGPGYKKLF	TRGV2	.	TRGJ1	19	-1	-1	23
20	1.4993402902722803E-4	TGTGCCACCTGGGACGGACTCCAGAGTAAGAAACTCTTT	CATWDGLQSKKLF	TRGV2	.	TRGJ1	16	-1	-1	26
20	1.4993402902722803E-4	TGTGCCACCTGGGACGGACCTAATTATAAGAAACTCTTT	CATWDGPNYKKLF	TRGV3	.	TRGJ1	20	-1	-1	22
20	1.4993402902722803E-4	TGTGCCACCTGGGACAGACCGGGGGGGGATAAACTCTTT	CATWDRPGGDKLF	TRGV7	.	TRGJ1	19	-1	-1	30
20	1.4993402902722803E-4	TGTGCCACCTGGGATAGGGAACGCGGGAAACTCTTT	CATWDRERGKLF	TRGV8	.	TRGJ1	17	-1	-1	26
20	1.4993402902722803E-4	TGTGCCACCTGGGACGCGGATTGGATCAAGACGTTT	CATWDADWIKTF	TRGV2	.	TRGJP2	15	-1	-1	18
20	1.4993402902722803E-4	TGTGCCACCTGGGACGGGCCTGGTAGGAAACTCTTT	CATWDGPGRKLF	TRGV2	.	TRGJ1	19	-1	-1	23
20	1.4993402902722803E-4	TGTGCCACCTGGGACAGGTTTTATAAGAAACTCTTT	CATWDRFYKKLF	TRGV7	.	TRGJ1	17	-1	-1	20
20	1.4993402902722803E-4	TGTGCCACCTGGGACAACAATGTTAAGAAACTCTTT	CATWDNNVKKLF	TRGV3	.	TRGJ1	15	-1	-1	23
20	1.4993402902722803E-4	TGTGCCACCTGGGAGGGTCATTATAAGAAACTCTTT	CATWEGHYKKLF	TRGV5	.	TRGJ1	13	-1	-1	19
20	1.4993402902722803E-4	TGTGCCACCTGGAAAAACCCATATAAGAAACTCTTT	CATWKNPYKKLF	TRGV2	.	TRGJ1	11	-1	-1	21
20	1.4993402902722803E-4	TGTGCTGCGAAGAATTATTATAAGAAACTCTTT	CAAKNYYKKLF	TRGV10	.	TRGJ2	8	-1	-1	11
20	1.4993402902722803E-4	TGTGCCACCTGGGATGGGCTTAAGAAACTCTTT	CATWDGLKKLF	TRGV4	.	TRGJ1	18	-1	-1	20
20	1.4993402902722803E-4	TGTGCCACCTGGGACGGAACCCTGAAGACGTTT	CATWDGTLKTF	TRGV2	.	TRGJP2	16	-1	-1	24
20	1.4993402902722803E-4	TGTGCCACCTGGGACAGGCCGGAGAAACTCTTT	CATWDRPEKLF	TRGV3	.	TRGJ1	19	-1	-1	22
20	1.4993402902722803E-4	TGTGCCACCTGGGACAGGGAAAAGAAACTCTTT	CATWDREKKLF	TRGV3	.	TRGJ2	17	-1	-1	21
20	1.4993402902722803E-4	TGTGCCACCTGGACAGATTATAAGAAACTCTTT	CATWTDYKKLF	TRGV2	.	TRGJ1	11	-1	-1	16
20	1.4993402902722803E-4	TGTGCCACCTGTTACCTAAAGAAACTCTTT	CATCYLKKLF	TRGV4	.	TRGJ1	10	-1	-1	18
20	1.4993402902722803E-4	TGTGCCACCGGGAAGAAACTCTTT	CATGKKLF	TRGV8	.	TRGJ1	12	-1	-1	12
20	1.4993402902722803E-4	TCCTATGGGCAGAAACTCTTT	SYGQKLF	TRGV8	.	TRGJ1	0	-1	-1	10
19	1.424373275758666E-4	TGTGCCACCTGGGACAAAACTTCCCCCGGGGTTACTTATTATAAGAAACTCTTT	CATWDKTSPGVTYYKKLF	TRGV7	.	TRGJ1	15	-1	-1	35
19	1.424373275758666E-4	TGTGCCTTGCGGGAGGTGGTAGAGTTGGGCAAAAAAATCAAGGTATTT	CALREVVELGKKIKVF	TRGV9	.	TRGJP	17	-1	-1	20
19	1.424373275758666E-4	TGTGCCACCTGGGATGGAGGGGGGGGTAGTGATTGGATCAAGACGTTT	CATWDGGGGSDWIKTF	TRGV8	.	TRGJP2	14	-1	-1	25
19	1.424373275758666E-4	TGTGCCACCTGGGACGGGTCTGGGTATGTAGATTGGATCAAGACGTTT	CATWDGSGYVDWIKTF	TRGV2	.	TRGJP2	17	-1	-1	23
19	1.424373275758666E-4	TGTGCCACCTGGGACGGGCCTTGTAGTAGTGATTGGATCAAGACGTTT	CATWDGPCSSDWIKTF	TRGV2	.	TRGJP2	19	-1	-1	23
19	1.424373275758666E-4	TGTGCCACCTGGGACGGGCGTTACCGAACTTATTATAAGAAACTCTTT	CATWDGRYRTYYKKLF	TRGV2	.	TRGJ1	18	-1	-1	24
19	1.424373275758666E-4	TGTGCCACCTGGGACGGGCGGGGGGGTAGTGATTGGATCAAGACGTTT	CATWDGRGGSDWIKTF	TRGV2	.	TRGJP2	18	-1	-1	25
19	1.424373275758666E-4	TGTGCCACCTGGGACGGAAAATGCGGTAGTGATTGGATCAAGACGTTT	CATWDGKCGSDWIKTF	TRGV2	.	TRGJP2	16	-1	-1	25
19	1.424373275758666E-4	TGTGCCACCTGGGACAGGCCGGGGGTGACCAGTTATAAGAAACTCTTT	CATWDRPGVTSYKKLF	TRGV5	.	TRGJ1	19	-1	-1	32
19	1.424373275758666E-4	TGTGCCACCTGGGACAGGCAGGGGGGCCACGGGGGGTGGAAACTCTTT	CATWDRQGGHGGWKLF	TRGV5	.	TRGJ1	18	-1	-1	38
19	1.424373275758666E-4	TGTGCTGCGTGGGTATCCTATACCACTGGTTGGTTCAAGATATTT	CAAWVSYTTGWFKIF	TRGV10	.	TRGJP1	12	-1	-1	18
19	1.424373275758666E-4	TGTGCTGCGTGGGATTATGAGGGGAATTATTATAAGAAACTCTTT	CAAWDYEGNYYKKLF	TRGV10	.	TRGJ1	16	-1	-1	23
19	1.424373275758666E-4	TGTGCTGCGTGGGATTATATCATGAATTATTATAAGAAACTCTTT	CAAWDYIMNYYKKLF	TRGV10	.	TRGJ1	16	-1	-1	23
19	1.424373275758666E-4	TGTGCCACCTGGGATATGGACGGGGATTATTATAAGAAACTCTTT	CATWDMDGDYYKKLF	TRGV4	.	TRGJ1	14	-1	-1	25
19	1.424373275758666E-4	TGTGCCACCTGGGATACCCCGGCGAATTATTATAAGAAACTCTTT	CATWDTPANYYKKLF	TRGV8	.	TRGJ1	15	-1	-1	22
19	1.424373275758666E-4	TGTGCCACCTGGGATAGGCTGCGTTGTTATTATAAGAAACTCTTT	CATWDRLRCYYKKLF	TRGV8	.	TRGJ1	18	-1	-1	26
19	1.424373275758666E-4	TGTGCCACCTGGGATAGGCGGCCCAGGTTCGTTAAGAAACTCTTT	CATWDRRPRFVKKLF	TRGV8	.	TRGJ1	18	-1	-1	32
19	1.424373275758666E-4	TGTGCCACCTGGGACTTGAGAGATGGCGATTGGATCAAGACGTTT	CATWDLRDGDWIKTF	TRGV2	.	TRGJP2	14	-1	-1	27
19	1.424373275758666E-4	TGTGCCACCTGGGACGGTTCTAGTAGTGATTGGATCAAGACGTTT	CATWDGSSSDWIKTF	TRGV2	.	TRGJP2	16	-1	-1	20
19	1.424373275758666E-4	TGTGCCACCTGGGACGGTCGGGATCGCTATTATAAGAAACTCTTT	CATWDGRDRYYKKLF	TRGV2	.	TRGJ1	16	-1	-1	27
19	1.424373275758666E-4	TGTGCCACCTGGGACGGCCCGTTGGGGGTTTATAAGAAACTCTTT	CATWDGPLGVYKKLF	TRGV2	.	TRGJ1	21	-1	-1	29
19	1.424373275758666E-4	TGTGCCACCTGGGACGGGCTCTCTAGTGATTGGATCAAGACGTTT	CATWDGLSSDWIKTF	TRGV2	.	TRGJP2	18	-1	-1	23
19	1.424373275758666E-4	TGTGCCACCTGGGACGGGCCTGGTAGTGATTGGATCAAGACGTTT	CATWDGPGSDWIKTF	TRGV2	.	TRGJP2	19	-1	-1	22
19	1.424373275758666E-4	TGTGCCACCTGGGACGGGCCCGCTGGGTATTATAAGAAACTCTTT	CATWDGPAGYYKKLF	TRGV2	.	TRGJ1	21	-1	-1	27
19	1.424373275758666E-4	TGTGCCACCTGGGACAGGCCCGACAGTGATTGGATCAAGACGTTT	CATWDRPDSDWIKTF	TRGV1	.	TRGJP2	19	-1	-1	24
19	1.424373275758666E-4	TGTGCCACCTGGGACAGGCGGGTAGGTTATTATAAGAAACTCTTT	CATWDRRVGYYKKLF	TRGV7	.	TRGJ1	18	-1	-1	26
19	1.424373275758666E-4	TGTGCCACCTTCGGGGTCCGAACCGTAGTGGTGAAACTCTTT	CATFGVRTVVVKLF	TRGV4	.	TRGJ1	9	-1	-1	32
19	1.424373275758666E-4	TGTGCCACCTGGGATCCCCCCCGGGGTTATAAGAAACTCTTT	CATWDPPRGYKKLF	TRGV4	.	TRGJ2	14	-1	-1	26
19	1.424373275758666E-4	TGTGCCACCTGGGATGGGCATGGGGGTTGGAAGAAACTCTTT	CATWDGHGGWKKLF	TRGV4	.	TRGJ1	18	-1	-1	30
19	1.424373275758666E-4	TGTGCCACCTGGGATGATCGTCGGGGGGATAAGAAACTCTTT	CATWDDRRGDKKLF	TRGV4	.	TRGJ1	15	-1	-1	28
19	1.424373275758666E-4	TGTGCCACCTGGGATAGAGCGCGTAGGTATAAGAAACTCTTT	CATWDRARRYKKLF	TRGV8	.	TRGJ1	16	-1	-1	27
19	1.424373275758666E-4	TGTGCCACCTGGGACCTATCCGATTATTATAAGAAACTCTTT	CATWDLSDYYKKLF	TRGV4	.	TRGJ1	13	-1	-1	22
19	1.424373275758666E-4	TGTGCCACCTGGGACCAGGGGGGGTGCTATAAGAAACTCTTT	CATWDQGGCYKKLF	TRGV3	.	TRGJ1	18	-1	-1	27
19	1.424373275758666E-4	TGTGCCACCTGGGACGGGTGGAATTATTATAAGAAACTCTTT	CATWDGWNYYKKLF	TRGV2	.	TRGJ1	17	-1	-1	20
19	1.424373275758666E-4	TGTGCCACCTGGGACGGGCCTTTTTATTATAAGAAACTCTTT	CATWDGPFYYKKLF	TRGV2	.	TRGJ1	19	-1	-1	23
19	1.424373275758666E-4	TGTGCCACCTGGGACGGGCCGCGGGATTATAAGAAACTCTTT	CATWDGPRDYKKLF	TRGV2	.	TRGJ1	19	-1	-1	25
19	1.424373275758666E-4	TGTGCCACCTGGGACGGGCCAAAGTATTATAAGAAACTCTTT	CATWDGPKYYKKLF	TRGV2	.	TRGJ1	19	-1	-1	21
19	1.424373275758666E-4	TGTGCCACCTGGGACGGGCGATATTATTATAAGAAACTCTTT	CATWDGRYYYKKLF	TRGV2	.	TRGJ1	18	-1	-1	18
19	1.424373275758666E-4	TGTGCCACCTGGGACGGGCACGGTGATTGGATCAAGACGTTT	CATWDGHGDWIKTF	TRGV2	.	TRGJP2	21	-1	-1	22
19	1.424373275758666E-4	TGTGCCACCTGGGACAGTCGGGGATATTATAAGAAACTCTTT	CATWDSRGYYKKLF	TRGV3	.	TRGJ1	16	-1	-1	24
19	1.424373275758666E-4	TGTGCCACCTGGGACAGGCCCTGGTTTTATAAGAAACTCTTT	CATWDRPWFYKKLF	TRGV3	.	TRGJ1	19	-1	-1	26
19	1.424373275758666E-4	TGTGCCACCTGGGACAGGCGCCGAAGTTATAAGAAACTCTTT	CATWDRRRSYKKLF	TRGV5	.	TRGJ1	18	-1	-1	26
19	1.424373275758666E-4	TGTGCCACCTGGGAGTTTAGTAGTGATTGGATCAAGACGTTT	CATWEFSSDWIKTF	TRGV3	.	TRGJP2	13	-1	-1	17
19	1.424373275758666E-4	TGTGCCACCGACCCAATAGGTAGTGATTGGATCAAGACGTTT	CATDPIGSDWIKTF	TRGV2	.	TRGJP2	8	-1	-1	15
19	1.424373275758666E-4	TGTGCCGCCGACCATAGTAGTGATTGGATCAAGACGTTT	CAADHSSDWIKTF	TRGV2	.	TRGJP2	8	-1	-1	13
19	1.424373275758666E-4	TGTGCCACCTGGCAATCGAATTATTATAAGAAACTCTTT	CATWQSNYYKKLF	TRGV2	.	TRGJ1	11	-1	-1	15
19	1.424373275758666E-4	TGTGCCACCTGGGCAGGGGATTATTATAAGAAACTCTTT	CATWAGDYYKKLF	TRGV2	.	TRGJ1	12	-1	-1	19
19	1.424373275758666E-4	TGTGCCACCTGGGGTAAACCGTATTATAAGAAACTCTTT	CATWGKPYYKKLF	TRGV8	.	TRGJ1	15	-1	-1	21
19	1.424373275758666E-4	TGTGCCACCTGGGATCTCCCGGAGTATAAGAAACTCTTT	CATWDLPEYKKLF	TRGV8	.	TRGJ1	14	-1	-1	24
19	1.424373275758666E-4	TGTGCCACCTGGGATGTGGATTATTATAAGAAACTCTTT	CATWDVDYYKKLF	TRGV8	.	TRGJ1	14	-1	-1	19
19	1.424373275758666E-4	TGTGCCACCTGGGATGGGCTTTATTATAAGAAACTCTTT	CATWDGLYYKKLF	TRGV4	.	TRGJ1	18	-1	-1	20
19	1.424373275758666E-4	TGTGCCACCTGGGATGGGCCAGATTATAAGAAACTCTTT	CATWDGPDYKKLF	TRGV4	.	TRGJ1	19	-1	-1	22
19	1.424373275758666E-4	TGTGCCACCTGGGATGGGGGTTATTATAAGAAACTCTTT	CATWDGGYYKKLF	TRGV4	.	TRGJ1	17	-1	-1	20
19	1.424373275758666E-4	TGTGCCACCTGGGATAGGTGCCGGTATAAGAAACTCTTT	CATWDRCRYKKLF	TRGV8	.	TRGJ1	17	-1	-1	24
19	1.424373275758666E-4	TGTGCCACCTGGGATAGGCCGGATTATAAGAAACTCTTT	CATWDRPDYKKLF	TRGV8	.	TRGJ1	19	-1	-1	22
19	1.424373275758666E-4	TGTGCCACCTGGGATAGGGATTTCTGGAAGAAACTCTTT	CATWDRDFWKKLF	TRGV8	.	TRGJ1	17	-1	-1	27
19	1.424373275758666E-4	TGTGCCACCTGGGATAAACAGGGAGATAAGAAACTCTTT	CATWDKQGDKKLF	TRGV8	.	TRGJ1	15	-1	-1	25
19	1.424373275758666E-4	TGTGCCACCTGGGACCAATTCCCCTATAAGAAACTCTTT	CATWDQFPYKKLF	TRGV2	.	TRGJ1	14	-1	-1	24
19	1.424373275758666E-4	TGTGCCACCTGGGACGTAATCGGATATAAGAAACTCTTT	CATWDVIGYKKLF	TRGV2	.	TRGJ1	15	-1	-1	24
19	1.424373275758666E-4	TGTGCCACCTGGGACGCTCGGAACGATAAGAAACTCTTT	CATWDARNDKKLF	TRGV2	.	TRGJ1	15	-1	-1	25
19	1.424373275758666E-4	TGTGCCACCTGGGACGCCTATGATTGGATCAAGACGTTT	CATWDAYDWIKTF	TRGV2	.	TRGJP2	15	-1	-1	20
19	1.424373275758666E-4	TGTGCCACCTGGGACGCCCCTAGTTATAAGAAACTCTTT	CATWDAPSYKKLF	TRGV2	.	TRGJ1	15	-1	-1	23
19	1.424373275758666E-4	TGTGCCACCTGGGACGCCGGGTATTATAAGAAACTCTTT	CATWDAGYYKKLF	TRGV3	.	TRGJ1	14	-1	-1	21
19	1.424373275758666E-4	TGTGCCACCTGGGACGCCACAGGTTATAAGAAACTCTTT	CATWDATGYKKLF	TRGV2	.	TRGJ1	15	-1	-1	23
19	1.424373275758666E-4	TGTGCCACCTGGGACGCAACCAGGTATAAGAAACTCTTT	CATWDATRYKKLF	TRGV2	.	TRGJ1	15	-1	-1	24
19	1.424373275758666E-4	TGTGCCACCTGGGACGGTAGTGATTGGATCAAGACGTTT	CATWDGSDWIKTF	TRGV2	.	TRGJP2	16	-1	-1	16
19	1.424373275758666E-4	TGTGCCACCTGGGACGGGCTTTTTTATAAGAAACTCTTT	CATWDGLFYKKLF	TRGV2	.	TRGJ1	18	-1	-1	20
19	1.424373275758666E-4	TGTGCCACCTGGGACGGGCTCTGTTATAAGAAACTCTTT	CATWDGLCYKKLF	TRGV2	.	TRGJ1	18	-1	-1	23
19	1.424373275758666E-4	TGTGCCACCTGGGACGGGCTAGGATATAAGAAACTCTTT	CATWDGLGYKKLF	TRGV2	.	TRGJ1	18	-1	-1	24
19	1.424373275758666E-4	TGTGCCACCTGGGACGGGCCCCGGTATAAGAAACTCTTT	CATWDGPRYKKLF	TRGV2	.	TRGJ1	20	-1	-1	24
19	1.424373275758666E-4	TGTGCCACCTGGGACGGGCCGGGTCATAAGAAACTCTTT	CATWDGPGHKKLF	TRGV2	.	TRGJ1	19	-1	-1	25
19	1.424373275758666E-4	TGTGCCACCTGGGACGGGCCAAATTATAAGAAACTCTTT	CATWDGPNYKKLF	TRGV2	.	TRGJ1	19	-1	-1	22
19	1.424373275758666E-4	TGTGCCACCTGGGACAGGCTACGGTATAAGAAACTCTTT	CATWDRLRYKKLF	TRGV7	.	TRGJ1	18	-1	-1	24
19	1.424373275758666E-4	TGTGCCACCTGGGACAGGCCTCGGTATAAGAAACTCTTT	CATWDRPRYKKLF	TRGV5	.	TRGJ1	20	-1	-1	24
19	1.424373275758666E-4	TGTGCCACCTGGGACAGGCCTAGGAGGAAGAAACTCTTT	CATWDRPRRKKLF	TRGV7	.	TRGJ1	20	-1	-1	27
19	1.424373275758666E-4	TGTGCCACCTGGGACAGGACAAACGATAAGAAACTCTTT	CATWDRTNDKKLF	TRGV7	.	TRGJ1	17	-1	-1	25
19	1.424373275758666E-4	TGTGCCACCTGGGACAAGGTAAGGTATAAGAAACTCTTT	CATWDKVRYKKLF	TRGV3	.	TRGJ1	15	-1	-1	24
19	1.424373275758666E-4	TGTGCCACCTGGGACAAAAGGGGAGATAAGAAACTCTTT	CATWDKRGDKKLF	TRGV7	.	TRGJ1	15	-1	-1	25
19	1.424373275758666E-4	TGTGCCACCAGCTCGTTGGGCAAAAAAATCAAGGTATTT	CATSSLGKKIKVF	TRGV2	.	TRGJP	8	-1	-1	14
19	1.424373275758666E-4	TGTGCTGCGTGGGGAACTGGTTGGTTCAAGATATTT	CAAWGTGWFKIF	TRGV10	.	TRGJP1	12	-1	-1	15
19	1.424373275758666E-4	TGTGCCACCTGGGATCGGTATTATAAGAAACTCTTT	CATWDRYYKKLF	TRGV2	.	TRGJ1	17	-1	-1	18
19	1.424373275758666E-4	TGTGCCACCTGGGATCGGGGATTTAAGAAACTCTTT	CATWDRGFKKLF	TRGV4	.	TRGJ1	18	-1	-1	20
19	1.424373275758666E-4	TGTGCCACCTGGGATGACGGTTATAAGAAACTCTTT	CATWDDGYKKLF	TRGV4	.	TRGJ1	15	-1	-1	20
19	1.424373275758666E-4	TGTGCCACCTGGGATACGTATTGGATCAAGACGTTT	CATWDTYWIKTF	TRGV5	.	TRGJP2	13	-1	-1	19
19	1.424373275758666E-4	TGTGCCACCTGGGACGGTCCCAATAAGAAACTCTTT	CATWDGPNKKLF	TRGV2	.	TRGJ1	20	-1	-1	22
19	1.424373275758666E-4	TGTGCCACCTGGGACGGCGATCCTAAGAAACTCTTT	CATWDGDPKKLF	TRGV2	.	TRGJ1	16	-1	-1	23
19	1.424373275758666E-4	TGTGCCACCTGGGACGGGGATTTCAAGAAACTCTTT	CATWDGDFKKLF	TRGV2	.	TRGJ1	17	-1	-1	24
19	1.424373275758666E-4	TGTGCCACCTGGGACAGGCCTTATAAGAAACTCTTT	CATWDRPYKKLF	TRGV5	.	TRGJ1	20	-1	-1	20
19	1.424373275758666E-4	TGTGCCACCTGGGACAGGCCGCGGGAAAAACTCTTT	CATWDRPREKLF	TRGV7	.	TRGJ1	19	-1	-1	27
19	1.424373275758666E-4	TGTGCCACCTGGGACAGGCACTATAAGAAACTCTTT	CATWDRHYKKLF	TRGV7	.	TRGJ1	18	-1	-1	21
19	1.424373275758666E-4	TGTGCCACCTGGGAGTGGAATTATAAGAAACTCTTT	CATWEWNYKKLF	TRGV2	.	TRGJ1	13	-1	-1	19
19	1.424373275758666E-4	TGTGCCACCTGGAAACATTATTATAAGAAACTCTTT	CATWKHYYKKLF	TRGV8	.	TRGJ1	11	-1	-1	16
19	1.424373275758666E-4	TGTGCCTCCGAAGTGGATTGGATCAAGACGTTT	CASEVDWIKTF	TRGV3	.	TRGJP2	8	-1	-1	11
19	1.424373275758666E-4	TGTGCCACCTGGTGTTATTATAAGAAACTCTTT	CATWCYYKKLF	TRGV7	.	TRGJ1	11	-1	-1	14
19	1.424373275758666E-4	TGTGCCACCTGGGTCAAATTAAAGAAACTCTTT	CATWVKLKKLF	TRGV2	.	TRGJ1	12	-1	-1	17
19	1.424373275758666E-4	TGTGCCACCTGGGATTCAGCGGCGAAACTCTTT	CATWDSAAKLF	TRGV8	.	TRGJ1	14	-1	-1	23
19	1.424373275758666E-4	TGTGCCACCTGGGATAGGCTGGGGAAACTCTTT	CATWDRLGKLF	TRGV8	.	TRGJ1	18	-1	-1	23
19	1.424373275758666E-4	TGTGCCACCTGGGACAGAAAGGAGAAACTCTTT	CATWDRKEKLF	TRGV5	.	TRGJ1	16	-1	-1	22
19	1.424373275758666E-4	TGTGCCACCTGGGAGACGCCAAAGAAACTCTTT	CATWETPKKLF	TRGV8	.	TRGJ1	19	-1	-1	21
19	1.424373275758666E-4	TGTGCCACCCATAATTATTATAAGAAACTCTTT	CATHNYYKKLF	TRGV8	.	TRGJ1	8	-1	-1	12
19	1.424373275758666E-4	TGTGCCACAAGTAGGTATTATAAGAAACTCTTT	CATSRYYKKLF	TRGV2	.	TRGJ1	7	-1	-1	15
19	1.424373275758666E-4	TGTGCCACCTGCCCGTATAAGAAACTCTTT	CATCPYKKLF	TRGV4	.	TRGJ1	10	-1	-1	15
19	1.424373275758666E-4	TGTGCCACCTGGGATGGTAGGGAACTCTTT	CATWDGRELF	TRGV3	.	TRGJ1	13	-1	-1	22
19	1.424373275758666E-4	TGTGCCACCTGGGATGGGGGGAAACTCTTT	CATWDGGKLF	TRGV8	.	TRGJ1	17	-1	-1	20
19	1.424373275758666E-4	TGTGCCACCTGGGATGATAAGAAACTCTTT	CATWDDKKLF	TRGV2	.	TRGJ1	13	-1	-1	13
19	1.424373275758666E-4	TGTGCCACCCTTTATTATAAGAAACTCTTT	CATLYYKKLF	TRGV2	.	TRGJ1	8	-1	-1	11
19	1.424373275758666E-4	TGTGCCACCAATCCCCTAAAGAAACTCTTT	CATNPLKKLF	TRGV2	.	TRGJ1	8	-1	-1	18
19	1.424373275758666E-4	TGTGCCACCTGCGTTAAGAAACTCTTT	CATCVKKLF	TRGV4	.	TRGJ1	10	-1	-1	14
19	1.424373275758666E-4	TGTGCCACCTGGTATAAGAAACTCTTT	CATWYKKLF	TRGV8	.	TRGJ2	15	-1	-1	12
19	1.424373275758666E-4	TGTGCCACCTGGCCTAGGAAACTCTTT	CATWPRKLF	TRGV8	.	TRGJ1	17	-1	-1	14
19	1.424373275758666E-4	TGTGCCACCTGGGAAAAGAAACTCTTT	CATWEKKLF	TRGV4	.	TRGJ1	13	-1	-1	15
19	1.424373275758666E-4	TGTGCAGTTTATTATAAGAAACTCTTT	CAVYYKKLF	TRGV8	.	TRGJ1	4	-1	-1	8
19	1.424373275758666E-4	TGGAATTATTATAAGAAACTCTTT	WNYYKKLF	TRGV2	.	TRGJ1	1	-1	-1	2
18	1.3494062612450522E-4	TGTGCCACCTGGGACGCGCCCCTTAAGGAGTTGGGCAAAAAAATCAAGGTATTT	CATWDAPLKELGKKIKVF	TRGV2	.	TRGJP	20	-1	-1	27
18	1.3494062612450522E-4	TGTGCCACCTGGGACAGGCGGAGGTGCGTGAGGCCGATTTATAAGAAACTCTTT	CATWDRRRCVRPIYKKLF	TRGV5	.	TRGJ1	18	-1	-1	38
18	1.3494062612450522E-4	TGTGCCACCTGGGACGGTCTTAGGCCAGGGAATTATTATAAGAAACTCTTT	CATWDGLRPGNYYKKLF	TRGV2	.	TRGJ1	16	-1	-1	29
18	1.3494062612450522E-4	TGTGCCACCTGGGACGGGCCTATTTATTGGAGTGATTGGATCAAGACGTTT	CATWDGPIYWSDWIKTF	TRGV2	.	TRGJP2	19	-1	-1	24
18	1.3494062612450522E-4	TGTGCCACCTGGGACAGTAAAGAGGGAGAGAATTATTATAAGAAACTCTTT	CATWDSKEGENYYKKLF	TRGV7	.	TRGJ1	16	-1	-1	29
18	1.3494062612450522E-4	TGTGCTGCGTGGGATTATACCGATACCACTGGTTGGTTCAAGATATTT	CAAWDYTDTTGWFKIF	TRGV10	.	TRGJP1	16	-1	-1	22
18	1.3494062612450522E-4	TGTGCCACCTGGGATGGGCCCTGCTGGAATTATTATAAGAAACTCTTT	CATWDGPCWNYYKKLF	TRGV4	.	TRGJ1	20	-1	-1	26
18	1.3494062612450522E-4	TGTGCCACCTGGGATGGGCCGTTCTCGAATTATTATAAGAAACTCTTT	CATWDGPFSNYYKKLF	TRGV4	.	TRGJ1	19	-1	-1	24
18	1.3494062612450522E-4	TGTGCCACCTGGGACGCGTCGCCCCCGAATTATTATAAGAAACTCTTT	CATWDASPPNYYKKLF	TRGV2	.	TRGJ1	15	-1	-1	25
18	1.3494062612450522E-4	TGTGCCACCTGGGACGGGCCGGCTTGGAATTATTATAAGAAACTCTTT	CATWDGPAWNYYKKLF	TRGV2	.	TRGJ1	19	-1	-1	23
18	1.3494062612450522E-4	TGTGCCACCTGGGACGGGCCATATAGTAGTGATTGGATCAAGACGTTT	CATWDGPYSSDWIKTF	TRGV2	.	TRGJP2	19	-1	-1	20
18	1.3494062612450522E-4	TGTGCCACCTGGGACGGGCGGTATTTCGGTTATTATAAGAAACTCTTT	CATWDGRYFGYYKKLF	TRGV2	.	TRGJ1	18	-1	-1	29
18	1.3494062612450522E-4	TGTGCCACCTGGGACGGGCATGTGGCGAATTATTATAAGAAACTCTTT	CATWDGHVANYYKKLF	TRGV2	.	TRGJ1	18	-1	-1	25
18	1.3494062612450522E-4	TGTGCCACCTGGGACAGCTGTTATAGTAGTGATTGGATCAAGACGTTT	CATWDSCYSSDWIKTF	TRGV3	.	TRGJP2	16	-1	-1	21
18	1.3494062612450522E-4	TGTGCCACCTGCGACTATAAAAAGCGCTTTATTTTCGATCTCTTT	CATCDYKKRFIFDLF	TRGV7	.	TRGJ1	14	-1	-1	39
18	1.3494062612450522E-4	TGTGCCACCTGGCCCCAAGAGTTGGGCAAAAAAATCAAGGTATTT	CATWPQELGKKIKVF	TRGV5	.	TRGJP	11	-1	-1	15
18	1.3494062612450522E-4	TGTGCCACCTGGGACGCCCACCGGAATTATTATAAGAAACTCTTT	CATWDAHRNYYKKLF	TRGV2	.	TRGJ1	15	-1	-1	23
18	1.3494062612450522E-4	TGTGCCACCTGGGACGGGCTTAGGCGTTATTATAAGAAACTCTTT	CATWDGLRRYYKKLF	TRGV2	.	TRGJ1	18	-1	-1	26
18	1.3494062612450522E-4	TGTGCCACCTGGGACGGGCCGGATTCTTATTATAAGAAACTCTTT	CATWDGPDSYYKKLF	TRGV2	.	TRGJ1	19	-1	-1	26
18	1.3494062612450522E-4	TGTGCCACCTGGGACGGGCACAGTAGTGATTGGATCAAGACGTTT	CATWDGHSSDWIKTF	TRGV2	.	TRGJP2	18	-1	-1	21
18	1.3494062612450522E-4	TGTGCCACCTGGGACGGACAAAGTAGTGATTGGATCAAGACGTTT	CATWDGQSSDWIKTF	TRGV2	.	TRGJP2	16	-1	-1	21
18	1.3494062612450522E-4	TGTGCCACCTGGGACGGAGATAGTAGTGATTGGATCAAGACGTTT	CATWDGDSSDWIKTF	TRGV2	.	TRGJP2	16	-1	-1	19
18	1.3494062612450522E-4	TGTGCCACCTGGGACAGGTATTCGAATTATTATAAGAAACTCTTT	CATWDRYSNYYKKLF	TRGV3	.	TRGJ1	17	-1	-1	19
18	1.3494062612450522E-4	TGTGCCACCTGGGACAGGCCCCCTGTTTATTATAAGAAACTCTTT	CATWDRPPVYYKKLF	TRGV3	.	TRGJ1	19	-1	-1	26
18	1.3494062612450522E-4	TGTGCCACCTGGGACAGGAATAGTAGTGATTGGATCAAGACGTTT	CATWDRNSSDWIKTF	TRGV3	.	TRGJP2	17	-1	-1	19
18	1.3494062612450522E-4	TGTGCCACCTGGGACAGACCCCTTTCATATTATAAGAAACTCTTT	CATWDRPLSYYKKLF	TRGV7	.	TRGJ1	19	-1	-1	27
18	1.3494062612450522E-4	TGTGCCACCTGGGACAGACGAGGAAGTGATTGGATCAAGACGTTT	CATWDRRGSDWIKTF	TRGV3	.	TRGJP2	16	-1	-1	24
18	1.3494062612450522E-4	TGTGCCACCTGGGACAGAGCCGGTCATTATTATAAGAAACTCTTT	CATWDRAGHYYKKLF	TRGV5	.	TRGJ1	24	-1	-1	25
18	1.3494062612450522E-4	TGTGCCACCTGGGACAGAATACGGGTTTATTATAAGAAACTCTTT	CATWDRIRVYYKKLF	TRGV3	.	TRGJ2	16	-1	-1	26
18	1.3494062612450522E-4	TGTGCTGCGTGGGATTACACCACTGGTTGGTTCAAGATATTT	CAAWDYTTGWFKIF	TRGV10	.	TRGJP1	17	-1	-1	8
18	1.3494062612450522E-4	TGTGCTGCGTGGGATCCCACTTATTATTATAAGAAACTCTTT	CAAWDPTYYYKKLF	TRGV10	.	TRGJ1	14	-1	-1	22
18	1.3494062612450522E-4	TGTGCCACCTGGGCCAGTGAGAATTATTATAAGAAACTCTTT	CATWASENYYKKLF	TRGV7	.	TRGJ1	16	-1	-1	20
18	1.3494062612450522E-4	TGTGCCACCTGGGATGCCGAGCGGGGTTATAAGAAACTCTTT	CATWDAERGYKKLF	TRGV4	.	TRGJ1	15	-1	-1	26
18	1.3494062612450522E-4	TGTGCCACCTGGGATAGTAGTAGTGATTGGATCAAGACGTTT	CATWDSSSDWIKTF	TRGV8	.	TRGJP2	16	-1	-1	13
18	1.3494062612450522E-4	TGTGCCACCTGGGATAGGACGAAGGTGGTGGAGAAACTCTTT	CATWDRTKVVEKLF	TRGV8	.	TRGJ1	17	-1	-1	31
18	1.3494062612450522E-4	TGTGCCACCTGGGACCAATCCACCTCCGAAAAGAAACTCTTT	CATWDQSTSEKKLF	TRGV7	.	TRGJ1	14	-1	-1	30
18	1.3494062612450522E-4	TGTGCCACCTGGGACGTCGCTTGTGATTGGATCAAGACGTTT	CATWDVACDWIKTF	TRGV2	.	TRGJP2	15	-1	-1	22
18	1.3494062612450522E-4	TGTGCCACCTGGGACGGTCTTTTCGATTGGATCAAGACGTTT	CATWDGLFDWIKTF	TRGV2	.	TRGJP2	16	-1	-1	24
18	1.3494062612450522E-4	TGTGCCACCTGGGACGGGCCCAGTTCTACTGAGAAACTCTTT	CATWDGPSSTEKLF	TRGV2	.	TRGJ1	20	-1	-1	31
18	1.3494062612450522E-4	TGTGCCACCTGGGACGGGCGGTTGGATTATAAGAAACTCTTT	CATWDGRLDYKKLF	TRGV2	.	TRGJ1	18	-1	-1	25
18	1.3494062612450522E-4	TGTGCCACCTGGGACGGGAGTAGTGATTGGATCAAGACGTTT	CATWDGSSDWIKTF	TRGV2	.	TRGJP2	17	-1	-1	18
18	1.3494062612450522E-4	TGTGCCACCTGGGACGGAAGAACTTATTATAAGAAACTCTTT	CATWDGRTYYKKLF	TRGV2	.	TRGJ1	16	-1	-1	19
18	1.3494062612450522E-4	TGTGCCACCTGGGACAGTCGCCAGGGTTATAAGAAACTCTTT	CATWDSRQGYKKLF	TRGV5	.	TRGJ1	16	-1	-1	26
18	1.3494062612450522E-4	TGTGCCACCTGGGACAGCGAGGATTATTATAAGAAACTCTTT	CATWDSEDYYKKLF	TRGV3	.	TRGJ1	16	-1	-1	22
18	1.3494062612450522E-4	TGTGCCACCTGGGACAGGCGTGAGTGTCTTGAGAAACTCTTT	CATWDRRECLEKLF	TRGV3	.	TRGJ1	21	-1	-1	31
18	1.3494062612450522E-4	TGTGCCACCTGGGACAGGCAGAATAGGCGGATCAAGACGTTT	CATWDRQNRRIKTF	TRGV3	.	TRGJP2	18	-1	-1	28
18	1.3494062612450522E-4	TGTGCCACCTGCTATAGTAGTGATTGGATCAAGACGTTT	CATCYSSDWIKTF	TRGV2	.	TRGJP2	10	-1	-1	12
18	1.3494062612450522E-4	TGTGCCACCTGGCCTGCGAATTATTATAAGAAACTCTTT	CATWPANYYKKLF	TRGV8	.	TRGJ1	11	-1	-1	16
18	1.3494062612450522E-4	TGTGCCACCTGGGTACCGAATTATTATAAGAAACTCTTT	CATWVPNYYKKLF	TRGV5	.	TRGJ2	12	-1	-1	16
18	1.3494062612450522E-4	TGTGCCACCTGGGATTCAGGGTATTATAAGAAACTCTTT	CATWDSGYYKKLF	TRGV4	.	TRGJ1	14	-1	-1	21
18	1.3494062612450522E-4	TGTGCCACCTGGGATGGCCAGGGTTATAAGAAACTCTTT	CATWDGQGYKKLF	TRGV4	.	TRGJ1	16	-1	-1	23
18	1.3494062612450522E-4	TGTGCCACCTGGGATAGTATGGGTTATAAGAAACTCTTT	CATWDSMGYKKLF	TRGV8	.	TRGJ1	16	-1	-1	23
18	1.3494062612450522E-4	TGTGCCACCTGGGATAGGCTATATTATAAGAAACTCTTT	CATWDRLYYKKLF	TRGV8	.	TRGJ1	21	-1	-1	21
18	1.3494062612450522E-4	TGTGCCACCTGGGACGGCCCACCTAGGGAGAAACTCTTT	CATWDGPPREKLF	TRGV2	.	TRGJ1	19	-1	-1	28
18	1.3494062612450522E-4	TGTGCCACCTGGGACGGGCCCTATTATAAGAAACTCTTT	CATWDGPYYKKLF	TRGV2	.	TRGJ1	20	-1	-1	21
18	1.3494062612450522E-4	TGTGCCACCTGGGACGGGCCGAATTATAAGAAACTCTTT	CATWDGPNYKKLF	TRGV2	.	TRGJ1	19	-1	-1	22
18	1.3494062612450522E-4	TGTGCCACCTGGGACGGGCCAGTTGATAAGAAACTCTTT	CATWDGPVDKKLF	TRGV2	.	TRGJ1	22	-1	-1	25
18	1.3494062612450522E-4	TGTGCCACCTGGGACGGGCGATATTATAAGAAACTCTTT	CATWDGRYYKKLF	TRGV2	.	TRGJ1	18	-1	-1	21
18	1.3494062612450522E-4	TGTGCCACCTGGGACGGGCATCATTATAAGAAACTCTTT	CATWDGHHYKKLF	TRGV7	.	TRGJ2	18	-1	-1	19
18	1.3494062612450522E-4	TGTGCCACCTGGGACGGGCACCATTATAAGAAACTCTTT	CATWDGHHYKKLF	TRGV2	.	TRGJ1	18	-1	-1	22
18	1.3494062612450522E-4	TGTGCCACCTGGGACGGGCACGGATATAAGAAACTCTTT	CATWDGHGYKKLF	TRGV2	.	TRGJ1	21	-1	-1	24
18	1.3494062612450522E-4	TGTGCCACCTGGGACGGGAGGGGGTATAAGAAACTCTTT	CATWDGRGYKKLF	TRGV2	.	TRGJ1	17	-1	-1	24
18	1.3494062612450522E-4	TGTGCCACCTGGGACGGACTCTATTATAAGAAACTCTTT	CATWDGLYYKKLF	TRGV2	.	TRGJ1	16	-1	-1	21
18	1.3494062612450522E-4	TGTGCCACCTGGGACAGGCGAGATTATAAGAAACTCTTT	CATWDRRDYKKLF	TRGV3	.	TRGJ1	18	-1	-1	22
18	1.3494062612450522E-4	TGTGCCACCTGGGAGGGGAGGGATTATAAGAAACTCTTT	CATWEGRDYKKLF	TRGV3	.	TRGJ1	13	-1	-1	22
18	1.3494062612450522E-4	TGTGCCACCTGGGAATGTAAGTATTATAAGAAACTCTTT	CATWECKYYKKLF	TRGV2	.	TRGJ1	13	-1	-1	18
18	1.3494062612450522E-4	TGTGCCACCCAGAAAGGGGGTTATTATAAGAAACTCTTT	CATQKGGYYKKLF	TRGV8	.	TRGJ1	8	-1	-1	20
18	1.3494062612450522E-4	TGTGCTGCGTGGCGGGGGGGTTGGTTCAAGATATTT	CAAWRGGWFKIF	TRGV10	.	TRGJP1	11	-1	-1	18
18	1.3494062612450522E-4	TGTGCCACCTGGGCTATGGGGTATAAGAAACTCTTT	CATWAMGYKKLF	TRGV3	.	TRGJ1	12	-1	-1	21
18	1.3494062612450522E-4	TGTGCCACCTGGGATTTCGGTTGGTTCAAGATATTT	CATWDFGWFKIF	TRGV4	.	TRGJP1	14	-1	-1	18
18	1.3494062612450522E-4	TGTGCCACCTGGGATGGAGGGTATAAGAAACTCTTT	CATWDGGYKKLF	TRGV4	.	TRGJ1	16	-1	-1	21
18	1.3494062612450522E-4	TGTGCCACCTGGGATAGGAGGTATAAGAAACTCTTT	CATWDRRYKKLF	TRGV8	.	TRGJ1	17	-1	-1	21
18	1.3494062612450522E-4	TGTGCCACCTGGGATAGAGATTATAAGAAACTCTTT	CATWDRDYKKLF	TRGV8	.	TRGJ1	16	-1	-1	19
18	1.3494062612450522E-4	TGTGCCACCTGGGACGGCGGGTGTAAGAAACTCTTT	CATWDGGCKKLF	TRGV2	.	TRGJ1	16	-1	-1	23
18	1.3494062612450522E-4	TGTGCCACCTGGGACGGCAGTTATAAGAAACTCTTT	CATWDGSYKKLF	TRGV2	.	TRGJ1	16	-1	-1	20
18	1.3494062612450522E-4	TGTGCCACCTGGGACGAGAATTATAAGAAACTCTTT	CATWDENYKKLF	TRGV2	.	TRGJ1	15	-1	-1	19
18	1.3494062612450522E-4	TGTGCCACCTGGGACGAAGATTGGATCAAGACGTTT	CATWDEDWIKTF	TRGV3	.	TRGJP2	14	-1	-1	18
18	1.3494062612450522E-4	TGTGCCACCTGGGACAGGTCCAATAAGAAACTCTTT	CATWDRSNKKLF	TRGV5	.	TRGJ1	17	-1	-1	22
18	1.3494062612450522E-4	TGTGCCACCTGGGACAGGCCCTATAAGAAACTCTTT	CATWDRPYKKLF	TRGV3	.	TRGJ1	19	-1	-1	21
18	1.3494062612450522E-4	TGTGCCACCTGGGACAGGCCGGATAAGAAACTCTTT	CATWDRPDKKLF	TRGV5	.	TRGJ1	19	-1	-1	22
18	1.3494062612450522E-4	TGTGCCACCCGGGCTCGCAGGAGTAAGAAACTCTTT	CATRARRSKKLF	TRGV3	.	TRGJ1	12	-1	-1	23
18	1.3494062612450522E-4	TGTGCCACCAGGGGGAGGGATTATAAGAAACTCTTT	CATRGRDYKKLF	TRGV8	.	TRGJ1	12	-1	-1	19
18	1.3494062612450522E-4	TGTGCCCCGGGAAGCGATTGGATCAAGACGTTT	CAPGSDWIKTF	TRGV2	.	TRGJP2	11	-1	-1	12
18	1.3494062612450522E-4	TGTGCCACCTTCCCGTTAAATAAGAAACTCTTT	CATFPLNKKLF	TRGV8	.	TRGJ1	9	-1	-1	19
18	1.3494062612450522E-4	TGTGCCACCTGGGCCTATTATAAGAAACTCTTT	CATWAYYKKLF	TRGV5	.	TRGJ1	12	-1	-1	15
18	1.3494062612450522E-4	TGTGCCACCTGGGATGGGCGGAAGAAACTCTTT	CATWDGRKKLF	TRGV4	.	TRGJ1	18	-1	-1	21
18	1.3494062612450522E-4	TGTGCCACCTGGGATATTGTGGAGAAACTCTTT	CATWDIVEKLF	TRGV8	.	TRGJ1	15	-1	-1	22
18	1.3494062612450522E-4	TGTGCCACCTGGGATACGCATAAGAAACTCTTT	CATWDTHKKLF	TRGV8	.	TRGJ1	21	-1	-1	19
18	1.3494062612450522E-4	TGTGCCACCTGGGACGTTTATAAGAAACTCTTT	CATWDVYKKLF	TRGV5	.	TRGJ1	14	-1	-1	17
18	1.3494062612450522E-4	TGTGCCACCTGGGACGGAAAAAAGAAACTCTTT	CATWDGKKKLF	TRGV2	.	TRGJ1	16	-1	-1	21
18	1.3494062612450522E-4	TGTGCCACCTGGGACAGGCCAAGAAAACTCTTT	CATWDRPRKLF	TRGV5	.	TRGJ1	19	-1	-1	20
18	1.3494062612450522E-4	TGTGCCACCCTCGGGATTTATAAGAAACTCTTT	CATLGIYKKLF	TRGV2	.	TRGJ1	15	-1	-1	17
18	1.3494062612450522E-4	TGTGCCACCGCACGGGATTATAAGAAACTCTTT	CATARDYKKLF	TRGV4	.	TRGJ1	8	-1	-1	16
18	1.3494062612450522E-4	TGTGCCACCTGGGATAGTAAGAAACTCTTT	CATWDSKKLF	TRGV8	.	TRGJ1	16	-1	-1	17
18	1.3494062612450522E-4	TGTGCCACCTGGGATAGCCAGAAACTCTTT	CATWDSQKLF	TRGV8	.	TRGJ1	16	-1	-1	19
18	1.3494062612450522E-4	TGTGCCACCTGTGATAAGAAACTCTTT	CATCDKKLF	TRGV4	.	TRGJ1	14	-1	-1	13
18	1.3494062612450522E-4	TGTGCCACCTGGGATAGACAACTCTTT	CATWDRQLF	TRGV8	.	TRGJ1	16	-1	-1	15
18	1.3494062612450522E-4	TGTGCCACCCGAAATAAGAAACTCTTT	CATRNKKLF	TRGV8	.	TRGJ1	8	-1	-1	13
18	1.3494062612450522E-4	TGTGCCACCGTAAAAAAGAAACTCTTT	CATVKKKLF	TRGV8	.	TRGJ1	8	-1	-1	15
17	1.274439246731438E-4	TGTGCCACCTGGGACAGGCCCCGCCCCTCGGCCCGGACCTATTATAAGAAACTCTTT	CATWDRPRPSARTYYKKLF	TRGV5	.	TRGJ1	19	-1	-1	39
17	1.274439246731438E-4	TGTGCCACCTGGGATAGCTCGTTAACTTATAGTAGTGATTGGATCAAGACGTTT	CATWDSSLTYSSDWIKTF	TRGV8	.	TRGJP2	16	-1	-1	24
17	1.274439246731438E-4	TGTGCCACCTGGGATGGTACCCTTTTAACCCGTTATTATAAGAAACTCTTT	CATWDGTLLTRYYKKLF	TRGV4	.	TRGJ1	16	-1	-1	32
17	1.274439246731438E-4	TGTGCCACCTGGGACGTACCATTCTATAGTAGTGATTGGATCAAGACGTTT	CATWDVPFYSSDWIKTF	TRGV2	.	TRGJP2	15	-1	-1	24
17	1.274439246731438E-4	TGTGCCACCTGGGACGGGCGGGGGGGTAGTAGTGATTGGATCAAGACGTTT	CATWDGRGGSSDWIKTF	TRGV2	.	TRGJP2	18	-1	-1	26
17	1.274439246731438E-4	TGTGCCACCTGGGACGGGCGGGGATTTGGTAGTGATTGGATCAAGACGTTT	CATWDGRGFGSDWIKTF	TRGV2	.	TRGJP2	18	-1	-1	28
17	1.274439246731438E-4	TGTGCCACCTGGGCCTCCTCGGGGGGTAGTGATTGGATCAAGACGTTT	CATWASSGGSDWIKTF	TRGV2	.	TRGJP2	12	-1	-1	25
17	1.274439246731438E-4	TGTGCCACCTGGGACGGGCCCTGGATTTCTGATTGGATCAAGACGTTT	CATWDGPWISDWIKTF	TRGV2	.	TRGJP2	20	-1	-1	29
17	1.274439246731438E-4	TGTGCCACCTGGGACGGGCCCCTTGGATGGGATTATAAGAAACTCTTT	CATWDGPLGWDYKKLF	TRGV2	.	TRGJ1	20	-1	-1	31
17	1.274439246731438E-4	TGTGCCACCTGGGACGGGCCGGCAAGGAGTGATTGGATCAAGACGTTT	CATWDGPARSDWIKTF	TRGV2	.	TRGJP2	19	-1	-1	24
17	1.274439246731438E-4	TGTGCCACCTGGGACAGGCGTCGGTTTCATTATTATAAGAAACTCTTT	CATWDRRRFHYYKKLF	TRGV3	.	TRGJ1	18	-1	-1	28
17	1.274439246731438E-4	TGTGCCACCTGGGACAGGCAAGAGTTGGGCAAAAAAATCAAGGTATTT	CATWDRQELGKKIKVF	TRGV3	.	TRGJP	18	-1	-1	16
17	1.274439246731438E-4	TGTGCCACCTGGGACAGACTTATTTGCCCCTATTATAAGAAACTCTTT	CATWDRLICPYYKKLF	TRGV3	.	TRGJ1	16	-1	-1	30
17	1.274439246731438E-4	TGTGCTGCGTGGGACCCCCCTCACACTGGTTGGTTCAAGATATTT	CAAWDPPHTGWFKIF	TRGV10	.	TRGJP1	13	-1	-1	23
17	1.274439246731438E-4	TGTGCCACCTGGGCCGCCTGTAGTAGTGATTGGATCAAGACGTTT	CATWAACSSDWIKTF	TRGV4	.	TRGJP2	12	-1	-1	20
17	1.274439246731438E-4	TGTGCCACCTGGGATGCGGTTTTGGGGGATATTTGGAAACTCTTT	CATWDAVLGDIWKLF	TRGV4	.	TRGJ1	15	-1	-1	35
17	1.274439246731438E-4	TGTGCCACCTGGGATGGAACTAAACTTTATTATAAGAAACTCTTT	CATWDGTKLYYKKLF	TRGV4	.	TRGJ1	16	-1	-1	26
17	1.274439246731438E-4	TGTGCCACCTGGGACGGCTTCCGAACTTATTATAAGAAACTCTTT	CATWDGFRTYYKKLF	TRGV2	.	TRGJ1	16	-1	-1	21
17	1.274439246731438E-4	TGTGCCACCTGGGACGGGCCGTCGAATTATTATAAGAAACTCTTT	CATWDGPSNYYKKLF	TRGV2	.	TRGJ1	22	-1	-1	21
17	1.274439246731438E-4	TGTGCCACCTGGGACGGGCGTTTTGCTGATTGGATCAAGACGTTT	CATWDGRFADWIKTF	TRGV2	.	TRGJP2	18	-1	-1	26
17	1.274439246731438E-4	TGTGCCACCTGGGACGGGAGGAGTAGTGATTGGATCAAGACGTTT	CATWDGRSSDWIKTF	TRGV2	.	TRGJP2	17	-1	-1	21
17	1.274439246731438E-4	TGTGCCACCTGGGACGGACTTAGTAGTGATTGGATCAAGACGTTT	CATWDGLSSDWIKTF	TRGV2	.	TRGJP2	16	-1	-1	20
17	1.274439246731438E-4	TGTGCCACCTGGGACACAGCGGAGGGTTATTATAAGAAACTCTTT	CATWDTAEGYYKKLF	TRGV7	.	TRGJ1	15	-1	-1	26
17	1.274439246731438E-4	TGTGCCACCTGGGACAGGCTGGGGGATTATTATAAGAAACTCTTT	CATWDRLGDYYKKLF	TRGV5	.	TRGJ1	18	-1	-1	25
17	1.274439246731438E-4	TGTGCCACCTGGGACAGGCGAGGTACGGATTATAAGAAACTCTTT	CATWDRRGTDYKKLF	TRGV5	.	TRGJ1	18	-1	-1	28
17	1.274439246731438E-4	TGTGCCACCTGGGACAGGGGGCGGGGTGATTGGATCAAGACGTTT	CATWDRGRGDWIKTF	TRGV5	.	TRGJP2	17	-1	-1	25
17	1.274439246731438E-4	TGTGCTGCGTGGGTCTATACCACTGGTTGGTTCAAGATATTT	CAAWVYTTGWFKIF	TRGV10	.	TRGJP1	12	-1	-1	11
17	1.274439246731438E-4	TGTGCCACCTCCTCGGCCCCTATTTATTATAAGAAACTCTTT	CATSSAPIYYKKLF	TRGV2	.	TRGJ1	9	-1	-1	23
17	1.274439246731438E-4	TGTGCCACCTGGGTCATAATCCCCAATTATAAGAAACTCTTT	CATWVIIPNYKKLF	TRGV8	.	TRGJ1	12	-1	-1	25
17	1.274439246731438E-4	TGTGCCACCTGGGGCACGAATTGTTATTATAAGAAACTCTTT	CATWGTNCYYKKLF	TRGV4	.	TRGJ1	12	-1	-1	23
17	1.274439246731438E-4	TGTGCCACCTGGGGACCTCAGAATTATTATAAGAAACTCTTT	CATWGPQNYYKKLF	TRGV3	.	TRGJ1	12	-1	-1	20
17	1.274439246731438E-4	TGTGCCACCTGGGATTTGGAGGCCTCTTATAAGAAACTCTTT	CATWDLEASYKKLF	TRGV5	.	TRGJ1	13	-1	-1	26
17	1.274439246731438E-4	TGTGCCACCTGGGATCCTCCTGATTATTATAAGAAACTCTTT	CATWDPPDYYKKLF	TRGV4	.	TRGJ1	14	-1	-1	22
17	1.274439246731438E-4	TGTGCCACCTGGGATCCAGTTTTTGATTATAAGAAACTCTTT	CATWDPVFDYKKLF	TRGV4	.	TRGJ1	14	-1	-1	25
17	1.274439246731438E-4	TGTGCCACCTGGGATCGATCGAATTATTATAAGAAACTCTTT	CATWDRSNYYKKLF	TRGV4	.	TRGJ1	14	-1	-1	18
17	1.274439246731438E-4	TGTGCCACCTGGGATAGGCCAGGCGATTGGATCAAGACGTTT	CATWDRPGDWIKTF	TRGV8	.	TRGJP2	19	-1	-1	24
17	1.274439246731438E-4	TGTGCCACCTGGGACCGCAAGGCTCATTATAAGAAACTCTTT	CATWDRKAHYKKLF	TRGV7	.	TRGJ1	14	-1	-1	25
17	1.274439246731438E-4	TGTGCCACCTGGGACGGGCCTGAAGATTATAAGAAACTCTTT	CATWDGPEDYKKLF	TRGV2	.	TRGJ1	19	-1	-1	25
17	1.274439246731438E-4	TGTGCCACCTGGGACGGGGGTCACCATTATAAGAAACTCTTT	CATWDGGHHYKKLF	TRGV3	.	TRGJ1	17	-1	-1	25
17	1.274439246731438E-4	TGTGCCACCTGGGACGATCTAAGGGGGTATAAGAAACTCTTT	CATWDDLRGYKKLF	TRGV2	.	TRGJ1	15	-1	-1	27
17	1.274439246731438E-4	TGTGCCACCTGGGACGAAGAGGATGATTGGATCAAGACGTTT	CATWDEEDDWIKTF	TRGV2	.	TRGJP2	15	-1	-1	23
17	1.274439246731438E-4	TGTGCCACCTGGGACAGTTCGAATTATTATAAGAAACTCTTT	CATWDSSNYYKKLF	TRGV3	.	TRGJ1	16	-1	-1	17
17	1.274439246731438E-4	TGTGCCACCTGGGACAGGCCCTTCCGGCATCTTAAACTCTTT	CATWDRPFRHLKLF	TRGV3	.	TRGJ1	19	-1	-1	33
17	1.274439246731438E-4	TGTGCCACCTGGGACAGGCGGGGTTATTATAAGAAACTCTTT	CATWDRRGYYKKLF	TRGV3	.	TRGJ1	18	-1	-1	23
17	1.274439246731438E-4	TGTGCCACCTGGGACAGGCGGAATCGCTATAAGAAACTCTTT	CATWDRRNRYKKLF	TRGV7	.	TRGJ1	18	-1	-1	27
17	1.274439246731438E-4	TGTGCCACCTGGTATCCGAATTATTATAAGAAACTCTTT	CATWYPNYYKKLF	TRGV4	.	TRGJ1	14	-1	-1	13
17	1.274439246731438E-4	TGTGCCACCTGGGCCGCTGAGAGGAGCCCAGAGACGTTT	CATWAAERSPETF	TRGV8	.	TRGJP2	12	-1	-1	31
17	1.274439246731438E-4	TGTGCCACCTGGGGAAGTAGTGATTGGATCAAGACGTTT	CATWGSSDWIKTF	TRGV3	.	TRGJP2	12	-1	-1	15
17	1.274439246731438E-4	TGTGCCACCTGGGATGCCTTCTATTATAAGAAACTCTTT	CATWDAFYYKKLF	TRGV4	.	TRGJ1	15	-1	-1	21
17	1.274439246731438E-4	TGTGCCACCTGGGATGCCGGTCGGTATAAGAAACTCTTT	CATWDAGRYKKLF	TRGV4	.	TRGJ1	15	-1	-1	24
17	1.274439246731438E-4	TGTGCCACCTGGGATAGCCCTCATTATAAGAAACTCTTT	CATWDSPHYKKLF	TRGV8	.	TRGJ1	20	-1	-1	22
17	1.274439246731438E-4	TGTGCCACCTGGGATAGGTCCTATTATAAGAAACTCTTT	CATWDRSYYKKLF	TRGV8	.	TRGJ1	23	-1	-1	21
17	1.274439246731438E-4	TGTGCCACCTGGGATAGGCCCTATTATAAGAAACTCTTT	CATWDRPYYKKLF	TRGV8	.	TRGJ1	23	-1	-1	21
17	1.274439246731438E-4	TGTGCCACCTGGGATAGGAAAAATTATAAGAAACTCTTT	CATWDRKNYKKLF	TRGV8	.	TRGJ1	17	-1	-1	22
17	1.274439246731438E-4	TGTGCCACCTGGGATAACGGTCGATATAAGAAACTCTTT	CATWDNGRYKKLF	TRGV4	.	TRGJ1	14	-1	-1	24
17	1.274439246731438E-4	TGTGCCACCTGGGACGGTCTTCATTATAAGAAACTCTTT	CATWDGLHYKKLF	TRGV2	.	TRGJ1	16	-1	-1	22
17	1.274439246731438E-4	TGTGCCACCTGGGACGGCTCTTATTATAAGAAACTCTTT	CATWDGSYYKKLF	TRGV2	.	TRGJ1	16	-1	-1	20
17	1.274439246731438E-4	TGTGCCACCTGGGACGGGTATTATTATAAGAAACTCTTT	CATWDGYYYKKLF	TRGV2	.	TRGJ1	17	-1	-1	19
17	1.274439246731438E-4	TGTGCCACCTGGGACGGGCTTAATTATAAGAAACTCTTT	CATWDGLNYKKLF	TRGV2	.	TRGJ1	18	-1	-1	22
17	1.274439246731438E-4	TGTGCCACCTGGGACGGGCCTTTTTATAAGAAACTCTTT	CATWDGPFYKKLF	TRGV2	.	TRGJ1	19	-1	-1	20
17	1.274439246731438E-4	TGTGCCACCTGGGACGGGCCTAATTATAAGAAACTCTTT	CATWDGPNYKKLF	TRGV2	.	TRGJ1	19	-1	-1	22
17	1.274439246731438E-4	TGTGCCACCTGGGACGGGCCCGGGTATAAGAAACTCTTT	CATWDGPGYKKLF	TRGV2	.	TRGJ1	21	-1	-1	24
17	1.274439246731438E-4	TGTGCCACCTGGGACGGGCCAGATTATAAGAAACTCTTT	CATWDGPDYKKLF	TRGV2	.	TRGJ1	19	-1	-1	22
17	1.274439246731438E-4	TGTGCCACCTGGGACGGGCGCGATTGGATCAAGACGTTT	CATWDGRDWIKTF	TRGV2	.	TRGJP2	21	-1	-1	21
17	1.274439246731438E-4	TGTGCCACCTGGGACGGGCGAGTGTATAAGAAACTCTTT	CATWDGRVYKKLF	TRGV2	.	TRGJ1	18	-1	-1	24
17	1.274439246731438E-4	TGTGCCACCTGGGACGGGCAAAGTTATAAGAAACTCTTT	CATWDGQSYKKLF	TRGV2	.	TRGJ1	18	-1	-1	23
17	1.274439246731438E-4	TGTGCCACCTGGGACGAAATAGATTGGATCAAGACGTTT	CATWDEIDWIKTF	TRGV2	.	TRGJP2	15	-1	-1	21
17	1.274439246731438E-4	TGTGCCACCTGGGACATCCCAGGGTATAAGAAACTCTTT	CATWDIPGYKKLF	TRGV2	.	TRGJ1	14	-1	-1	24
17	1.274439246731438E-4	TGTGCCACCTGGGACACCATTACTTATGAGAAACTCTTT	CATWDTITYEKLF	TRGV7	.	TRGJ1	15	-1	-1	18
17	1.274439246731438E-4	TGTGCCACCTGGGACAGGCTCTATTATAAGAAACTCTTT	CATWDRLYYKKLF	TRGV3	.	TRGJ1	18	-1	-1	21
17	1.274439246731438E-4	TGTGCCACCTGGGACAGGCTGGGGTATAAGAAACTCTTT	CATWDRLGYKKLF	TRGV3	.	TRGJ1	18	-1	-1	24
17	1.274439246731438E-4	TGTGCCACCTGGGACAGGCCCTATTATAAGAAACTCTTT	CATWDRPYYKKLF	TRGV7	.	TRGJ1	19	-1	-1	21
17	1.274439246731438E-4	TGTGCCACCTGGGAGGGCCCTTGGTGGATCAAGACGTTT	CATWEGPWWIKTF	TRGV2	.	TRGJP2	19	-1	-1	24
17	1.274439246731438E-4	TGTGCCACCTGGGAAAATCGGGACTGGATCAAGACGTTT	CATWENRDWIKTF	TRGV2	.	TRGJP2	13	-1	-1	21
17	1.274439246731438E-4	TGTGCCACCTTTAGTAGTGATTGGATCAAGACGTTT	CATFSSDWIKTF	TRGV3	.	TRGJP2	9	-1	-1	11
17	1.274439246731438E-4	TGTGCCACCTGTTTTGCGACTCTCAAGAAACTCTTT	CATCFATLKKLF	TRGV5	.	TRGJ1	10	-1	-1	24
17	1.274439246731438E-4	TGTGCCACCTGGGCTAGTGATTGGATCAAGACGTTT	CATWASDWIKTF	TRGV5	.	TRGJP2	12	-1	-1	14
17	1.274439246731438E-4	TGTGCCACCTGGGCCGAATATTATAAGAAACTCTTT	CATWAEYYKKLF	TRGV3	.	TRGJ1	12	-1	-1	14
17	1.274439246731438E-4	TGTGCCACCTGGGGGAGGTATTATAAGAAACTCTTT	CATWGRYYKKLF	TRGV4	.	TRGJ1	12	-1	-1	18
17	1.274439246731438E-4	TGTGCCACCTGGGATGGCCTATTCCCGAAACTCTTT	CATWDGLFPKLF	TRGV4	.	TRGJ1	25	-1	-1	26
17	1.274439246731438E-4	TGTGCCACCTGGGATGGATATTATAAGAAACTCTTT	CATWDGYYKKLF	TRGV4	.	TRGJ1	16	-1	-1	18
17	1.274439246731438E-4	TGTGCCACCTGGGATAACCATTATAAGAAACTCTTT	CATWDNHYKKLF	TRGV8	.	TRGJ1	15	-1	-1	19
17	1.274439246731438E-4	TGTGCCACCTGGGATAAAGCGGGGAAGAAACTCTTT	CATWDKAGKKLF	TRGV8	.	TRGJ1	15	-1	-1	24
17	1.274439246731438E-4	TGTGCCACCTGGGACTCCCATTATAAGAAACTCTTT	CATWDSHYKKLF	TRGV5	.	TRGJ1	14	-1	-1	19
17	1.274439246731438E-4	TGTGCCACCTGGGACGGGCCTCATAAGAAACTCTTT	CATWDGPHKKLF	TRGV2	.	TRGJ1	19	-1	-1	22
17	1.274439246731438E-4	TGTGCCACCTGGGACGGGCCCCATAAGAAACTCTTT	CATWDGPHKKLF	TRGV2	.	TRGJ1	20	-1	-1	22
17	1.274439246731438E-4	TGTGCCACCTGGGACAGGGCCTTTAAGAAACTCTTT	CATWDRAFKKLF	TRGV7	.	TRGJ1	21	-1	-1	23
17	1.274439246731438E-4	TGTGCCACCTGGGAGCTTTATTATAAGAAACTCTTT	CATWELYYKKLF	TRGV8	.	TRGJ1	13	-1	-1	17
17	1.274439246731438E-4	TGTGCCACCTGGGAGGTCTATTATAAGAAACTCTTT	CATWEVYYKKLF	TRGV2	.	TRGJ2	13	-1	-1	18
17	1.274439246731438E-4	TGTGCCACCCGACGGGATTATTATAAGAAACTCTTT	CATRRDYYKKLF	TRGV2	.	TRGJ1	8	-1	-1	16
17	1.274439246731438E-4	TGTGCCACCTGGGTTAATGATAAGAAACTCTTT	CATWVNDKKLF	TRGV8	.	TRGJ1	15	-1	-1	16
17	1.274439246731438E-4	TGTGCCACCTGGGGTGGAGATAAGAAACTCTTT	CATWGGDKKLF	TRGV8	.	TRGJ1	12	-1	-1	19
17	1.274439246731438E-4	TGTGCCACCTGGGATTGTTATAAGAAACTCTTT	CATWDCYKKLF	TRGV8	.	TRGJ1	14	-1	-1	13
17	1.274439246731438E-4	TGTGCCACCTGGGATGTTGTGAAGAAACTCTTT	CATWDVVKKLF	TRGV3	.	TRGJ1	13	-1	-1	21
17	1.274439246731438E-4	TGTGCCACCTGGGATAGTAGGGGGAAACTCTTT	CATWDSRGKLF	TRGV8	.	TRGJ1	16	-1	-1	23
17	1.274439246731438E-4	TGTGCCACCTGGGACCCTTATAAGAAACTCTTT	CATWDPYKKLF	TRGV3	.	TRGJ1	14	-1	-1	17
17	1.274439246731438E-4	TGTGCCACCTGGGACGGGTATAAGAAACTCTTT	CATWDGYKKLF	TRGV2	.	TRGJ1	17	-1	-1	18
17	1.274439246731438E-4	TGTGCCACCTGGGACAGGCAACAGAAACTCTTT	CATWDRQQKLF	TRGV7	.	TRGJ1	18	-1	-1	22
17	1.274439246731438E-4	TGTGCCGCGAATTATTATAAGAAACTCTTT	CAANYYKKLF	TRGV2	.	TRGJ1	5	-1	-1	7
17	1.274439246731438E-4	TGTGCCACCTCTCCTTATAAGAAACTCTTT	CATSPYKKLF	TRGV3	.	TRGJ1	9	-1	-1	14
17	1.274439246731438E-4	TGTGCCACCTGGGCTGCGAAGAAACTCTTT	CATWAAKKLF	TRGV8	.	TRGJ1	12	-1	-1	18
17	1.274439246731438E-4	TGTGCCACCTGGGATTGGATCAAGACGTTT	CATWDWIKTF	TRGV8	.	TRGJP2	17	-1	-1	12
17	1.274439246731438E-4	TGTGCCACCTGGGATGTTGGGAAACTCTTT	CATWDVGKLF	TRGV4	.	TRGJ1	15	-1	-1	20
17	1.274439246731438E-4	TGTGCCACCTGGGACACCATGAAACTCTTT	CATWDTMKLF	TRGV3	.	TRGJ1	15	-1	-1	20
17	1.274439246731438E-4	TGTGCCACCTGGAAGATCAAGAAACTCTTT	CATWKIKKLF	TRGV5	.	TRGJ1	11	-1	-1	18
17	1.274439246731438E-4	TGTGCCACGAGTGATTGGATCAAGACGTTT	CATSDWIKTF	TRGV3	.	TRGJP2	7	-1	-1	9
17	1.274439246731438E-4	TGTGCCAACACCCCGTATAAGAAACTCTTT	CANTPYKKLF	TRGV8	.	TRGJ1	6	-1	-1	15
17	1.274439246731438E-4	TGTGCCACCTGGTTCGGGAGACTCTTT	CATWFGRLF	TRGV3	.	TRGJ1	11	-1	-1	17
17	1.274439246731438E-4	TGTGCCACCTGGGATATTAAACTCTTT	CATWDIKLF	TRGV8	.	TRGJ1	15	-1	-1	18
17	1.274439246731438E-4	TGTGCCACCCTCTATAAGAAACTCTTT	CATLYKKLF	TRGV4	.	TRGJ1	8	-1	-1	12
17	1.274439246731438E-4	TGTGCCACCATTTTTAAGAAACTCTTT	CATIFKKLF	TRGV7	.	TRGJ1	8	-1	-1	11
17	1.274439246731438E-4	TGTGCCAATAAGAAACTCTTT	CANKKLF	TRGV8	.	TRGJ1	6	-1	-1	7
17	1.274439246731438E-4	TTTAAGAAACTCTTT	FKKLF	TRGV4	.	TRGJ1	0	-1	-1	2
16	1.1994722322178242E-4	TGTGCCACCTGGGATGGGCCGGGTAGGTTTGCTATTTATTATAAGAAACTCTTT	CATWDGPGRFAIYYKKLF	TRGV4	.	TRGJ1	19	-1	-1	35
16	1.1994722322178242E-4	TGTGCCACCTGGGACGGGCCTATCCCTTATAGTAGTGATTGGATCAAGACGTTT	CATWDGPIPYSSDWIKTF	TRGV2	.	TRGJP2	25	-1	-1	27
16	1.1994722322178242E-4	TGTGCCACCTGGGACAGGCTAAGCGGTCCCCATTATTATAAGAAACTCTTT	CATWDRLSGPHYYKKLF	TRGV5	.	TRGJ1	18	-1	-1	31
16	1.1994722322178242E-4	TGTGCCACCTGGGACCGGGCGGAGTTGGGCAAAAAAATCAAGGTATTT	CATWDRAELGKKIKVF	TRGV2	.	TRGJP	19	-1	-1	21
16	1.1994722322178242E-4	TGTGCCACCTGGGACGGGCCCCAGAGTAGTGATTGGATCAAGACGTTT	CATWDGPQSSDWIKTF	TRGV2	.	TRGJP2	20	-1	-1	24
16	1.1994722322178242E-4	TGTGCCACCTGGGACGGGCCAGGGGCACTTTATTATAAGAAACTCTTT	CATWDGPGALYYKKLF	TRGV2	.	TRGJ1	19	-1	-1	29
16	1.1994722322178242E-4	TGTGCCACCTGGGACGGGCAGGTCTGTAGTGATTGGATCAAGACGTTT	CATWDGQVCSDWIKTF	TRGV2	.	TRGJP2	18	-1	-1	25
16	1.1994722322178242E-4	TGTGCTGCGTGGGATCGAGGAAAGAAAGGTTGGTTCAAGATATTT	CAAWDRGKKGWFKIF	TRGV10	.	TRGJP1	14	-1	-1	27
16	1.1994722322178242E-4	TGTGCCACCTGGGTCCCCCGGCTGGGATATTATAAGAAACTCTTT	CATWVPRLGYYKKLF	TRGV5	.	TRGJ1	12	-1	-1	27
16	1.1994722322178242E-4	TGTGCCACCTGGGGAAGTTATAGTAGTGATTGGATCAAGACGTTT	CATWGSYSSDWIKTF	TRGV2	.	TRGJP2	12	-1	-1	18
16	1.1994722322178242E-4	TGTGCCACCTGGGATCCCGCCCGGGTCGATTATAAGAAACTCTTT	CATWDPARVDYKKLF	TRGV8	.	TRGJ1	14	-1	-1	28
16	1.1994722322178242E-4	TGTGCCACCTGGGATGGGCTGGTCCTTTATTATAAGAAACTCTTT	CATWDGLVLYYKKLF	TRGV4	.	TRGJ1	18	-1	-1	26
16	1.1994722322178242E-4	TGTGCCACCTGGGACCCCTTCAGTAGTGATTGGATCAAGACGTTT	CATWDPFSSDWIKTF	TRGV8	.	TRGJP2	13	-1	-1	21
16	1.1994722322178242E-4	TGTGCCACCTGGGACGTACGTTCGAATTATTATAAGAAACTCTTT	CATWDVRSNYYKKLF	TRGV2	.	TRGJ1	15	-1	-1	20
16	1.1994722322178242E-4	TGTGCCACCTGGGACGGCGAAGGGAGAGATTGGATCAAGACGTTT	CATWDGEGRDWIKTF	TRGV2	.	TRGJP2	16	-1	-1	24
16	1.1994722322178242E-4	TGTGCCACCTGGGACGGGTCCGAGAATTATTATAAGAAACTCTTT	CATWDGSENYYKKLF	TRGV2	.	TRGJ1	21	-1	-1	23
16	1.1994722322178242E-4	TGTGCCACCTGGGACGGGCTTAGCGGGTATCTAAAGAAACTCTTT	CATWDGLSGYLKKLF	TRGV2	.	TRGJ1	18	-1	-1	27
16	1.1994722322178242E-4	TGTGCCACCTGGGACGGGCTCCCCACTGGTTGGTTCAAGATATTT	CATWDGLPTGWFKIF	TRGV2	.	TRGJP1	18	-1	-1	22
16	1.1994722322178242E-4	TGTGCCACCTGGGACGGGCCTAAGATAAACTATAAGAAACTCTTT	CATWDGPKINYKKLF	TRGV2	.	TRGJ1	19	-1	-1	30
16	1.1994722322178242E-4	TGTGCCACCTGGGACGGGCCCGGTAGTGATTGGATCAAGACGTTT	CATWDGPGSDWIKTF	TRGV2	.	TRGJP2	21	-1	-1	22
16	1.1994722322178242E-4	TGTGCCACCTGGGACGGGCCGCAGGAGGATAATAAGAAACTCTTT	CATWDGPQEDNKKLF	TRGV2	.	TRGJ1	19	-1	-1	28
16	1.1994722322178242E-4	TGTGCCACCTGGGACGGGCCAGGTCCACAACTTAAGAAACTCTTT	CATWDGPGPQLKKLF	TRGV2	.	TRGJ1	19	-1	-1	32
16	1.1994722322178242E-4	TGTGCCACCTGGGACGGGCAGCCCGTTTATTATAAGAAACTCTTT	CATWDGQPVYYKKLF	TRGV2	.	TRGJ1	18	-1	-1	26
16	1.1994722322178242E-4	TGTGCCACCTGGGACGAAATCACACCTTATTATAAGAAACTCTTT	CATWDEITPYYKKLF	TRGV2	.	TRGJ1	15	-1	-1	26
16	1.1994722322178242E-4	TGTGCCACCTGGGACAGGCAGAGTAGTGATTGGATCAAGACGTTT	CATWDRQSSDWIKTF	TRGV3	.	TRGJP2	18	-1	-1	21
16	1.1994722322178242E-4	TGTGCCACCTGGGACAGGGATAGTAGTGATTGGATCAAGACGTTT	CATWDRDSSDWIKTF	TRGV3	.	TRGJP2	17	-1	-1	19
16	1.1994722322178242E-4	TGTGCCACCTGGGACAGGAGGCTTCCTTATTATAAGAAACTCTTT	CATWDRRLPYYKKLF	TRGV5	.	TRGJ1	17	-1	-1	26
16	1.1994722322178242E-4	TGTGCCACCTGGGACAGACCCAGGGGCTATTATAAGAAACTCTTT	CATWDRPRGYYKKLF	TRGV7	.	TRGJ1	19	-1	-1	27
16	1.1994722322178242E-4	TGTGCCACCTGGGGGCTTTCGAATTATTATAAGAAACTCTTT	CATWGLSNYYKKLF	TRGV2	.	TRGJ1	12	-1	-1	17
16	1.1994722322178242E-4	TGTGCCACCTGGGATGGTCGGGTTTATTATAAGAAACTCTTT	CATWDGRVYYKKLF	TRGV4	.	TRGJ1	16	-1	-1	23
16	1.1994722322178242E-4	TGTGCCACCTGGGATGGGCCGAATTATTATAAGAAACTCTTT	CATWDGPNYYKKLF	TRGV4	.	TRGJ1	19	-1	-1	19
16	1.1994722322178242E-4	TGTGCCACCTGGGATAGGCTAAAGGGGTATAAGAAACTCTTT	CATWDRLKGYKKLF	TRGV8	.	TRGJ1	18	-1	-1	27
16	1.1994722322178242E-4	TGTGCCACCTGGGACCCTCCAAAGGATTATAAGAAACTCTTT	CATWDPPKDYKKLF	TRGV3	.	TRGJ1	14	-1	-1	25
16	1.1994722322178242E-4	TGTGCCACCTGGGACGGCCGGAATTATTATAAGAAACTCTTT	CATWDGRNYYKKLF	TRGV2	.	TRGJ1	16	-1	-1	20
16	1.1994722322178242E-4	TGTGCCACCTGGGACGGGCTAGAAAAGGATAAGAAACTCTTT	CATWDGLEKDKKLF	TRGV2	.	TRGJ1	18	-1	-1	28
16	1.1994722322178242E-4	TGTGCCACCTGGGACGGGCGGGGTTATTATAAGAAACTCTTT	CATWDGRGYYKKLF	TRGV2	.	TRGJ1	18	-1	-1	23
16	1.1994722322178242E-4	TGTGCCACCTGGGACGGGCGGATATATTATAAGAAACTCTTT	CATWDGRIYYKKLF	TRGV2	.	TRGJ1	18	-1	-1	24
16	1.1994722322178242E-4	TGTGCCACCTGGGACGGGCGAAATTATTATAAGAAACTCTTT	CATWDGRNYYKKLF	TRGV2	.	TRGJ1	18	-1	-1	21
16	1.1994722322178242E-4	TGTGCCACCTGGGACGGGCAGGGGCTTTATAAGAAACTCTTT	CATWDGQGLYKKLF	TRGV2	.	TRGJ1	18	-1	-1	26
16	1.1994722322178242E-4	TGTGCCACCTGGGACAGGCTGAACTATTATAAGAAACTCTTT	CATWDRLNYYKKLF	TRGV5	.	TRGJ1	18	-1	-1	20
16	1.1994722322178242E-4	TGTGCCACCTGGGACAGGCCCTCTTATTATAAGAAACTCTTT	CATWDRPSYYKKLF	TRGV3	.	TRGJ1	19	-1	-1	23
16	1.1994722322178242E-4	TGTGCCACCTGGGACAGGCGGCGGTATTATAAGAAACTCTTT	CATWDRRRYYKKLF	TRGV3	.	TRGJ1	18	-1	-1	24
16	1.1994722322178242E-4	TGTGCCACCTGGGACAGGCGGCGGGGGGGTAAGAAACTCTTT	CATWDRRRGGKKLF	TRGV5	.	TRGJ1	18	-1	-1	29
16	1.1994722322178242E-4	TGTGCCACCTGGGACAGGCGGAATTATTATAAGAAACTCTTT	CATWDRRNYYKKLF	TRGV7	.	TRGJ1	18	-1	-1	20
16	1.1994722322178242E-4	TGTGCCACCTGGGAGAGTGCGAATTATTATAAGAAACTCTTT	CATWESANYYKKLF	TRGV7	.	TRGJ1	16	-1	-1	19
16	1.1994722322178242E-4	TGTGCTGCGTGGGATTCCCCTGGTTGGTTCAAGATATTT	CAAWDSPGWFKIF	TRGV10	.	TRGJP1	15	-1	-1	8
16	1.1994722322178242E-4	TGTGCTGCGTGGGATCCCTCATCTTGTAAGAAACTCTTT	CAAWDPSSCKKLF	TRGV10	.	TRGJ1	14	-1	-1	23
16	1.1994722322178242E-4	TGTGCCACCTGGTCCTGTAAGGGTTATAAGAAACTCTTT	CATWSCKGYKKLF	TRGV8	.	TRGJ1	11	-1	-1	23
16	1.1994722322178242E-4	TGTGCCACCTGGGTCGTGAATTATTATAAGAAACTCTTT	CATWVVNYYKKLF	TRGV8	.	TRGJ1	12	-1	-1	17
16	1.1994722322178242E-4	TGTGCCACCTGGGGTAACAATTATTATAAGAAACTCTTT	CATWGNNYYKKLF	TRGV5	.	TRGJ1	12	-1	-1	18
16	1.1994722322178242E-4	TGTGCCACCTGGGGCCTTCAATTAAATAAGAAACTCTTT	CATWGLQLNKKLF	TRGV2	.	TRGJ1	12	-1	-1	16
16	1.1994722322178242E-4	TGTGCCACCTGGGGCAGGCCTGGTTATAAGAAACTCTTT	CATWGRPGYKKLF	TRGV5P	.	TRGJ1	21	-1	-1	23
16	1.1994722322178242E-4	TGTGCCACCTGGGGGAGGAGTGATTGGATCAAGACGTTT	CATWGRSDWIKTF	TRGV3	.	TRGJP2	12	-1	-1	15
16	1.1994722322178242E-4	TGTGCCACCTGGGATAGCGGGCATTATAAGAAACTCTTT	CATWDSGHYKKLF	TRGV8	.	TRGJ1	16	-1	-1	22
16	1.1994722322178242E-4	TGTGCCACCTGGGATAGGTTTGGTTATAAGAAACTCTTT	CATWDRFGYKKLF	TRGV8	.	TRGJ1	17	-1	-1	23
16	1.1994722322178242E-4	TGTGCCACCTGGGATAGGCCCGGATATAAGAAACTCTTT	CATWDRPGYKKLF	TRGV8	.	TRGJ1	19	-1	-1	24
16	1.1994722322178242E-4	TGTGCCACCTGGGACCGGGGTCCCCTTAAGAAACTCTTT	CATWDRGPLKKLF	TRGV7	.	TRGJ1	17	-1	-1	26
16	1.1994722322178242E-4	TGTGCCACCTGGGACGGGTATGATTGGATCAAGACGTTT	CATWDGYDWIKTF	TRGV2	.	TRGJP2	17	-1	-1	17
16	1.1994722322178242E-4	TGTGCCACCTGGGACGGAGGGGGTTGGATCAAGACGTTT	CATWDGGGWIKTF	TRGV2	.	TRGJP2	16	-1	-1	23
16	1.1994722322178242E-4	TGTGCCACCTGGGACAGGCCAGGCTATAAGAAACTCTTT	CATWDRPGYKKLF	TRGV5	.	TRGJ1	19	-1	-1	24
16	1.1994722322178242E-4	TGTGCCACCTGGGACAGGGGTTATTATAAGAAACTCTTT	CATWDRGYYKKLF	TRGV3	.	TRGJ1	17	-1	-1	20
16	1.1994722322178242E-4	TGTGCCACCTGGGACAAGCTGATTTATAAGAAACTCTTT	CATWDKLIYKKLF	TRGV3	.	TRGJ1	18	-1	-1	23
16	1.1994722322178242E-4	TGTGCCACCTGGGAAACGAATTATTATAAGAAACTCTTT	CATWETNYYKKLF	TRGV4	.	TRGJ2	13	-1	-1	16
16	1.1994722322178242E-4	TGTGCTGCGTGGGTGGGGGGTTGGTTCAAGATATTT	CAAWVGGWFKIF	TRGV10	.	TRGJP1	12	-1	-1	18
16	1.1994722322178242E-4	TGTGCCATCAAAAGGAGTGGGATTGAGAAACTCTTT	CAIKRSGIEKLF	TRGV8	.	TRGJ1	6	-1	-1	25
16	1.1994722322178242E-4	TGTGCCACCTGCTTCGTTTATTATAAGAAACTCTTT	CATCFVYYKKLF	TRGV3	.	TRGJ1	10	-1	-1	17
16	1.1994722322178242E-4	TGTGCCACCTGGGGTTCTTATTATAAGAAACTCTTT	CATWGSYYKKLF	TRGV8	.	TRGJ1	12	-1	-1	17
16	1.1994722322178242E-4	TGTGCCACCTGGGATTGCTATTATAAGAAACTCTTT	CATWDCYYKKLF	TRGV8	.	TRGJ1	14	-1	-1	18
16	1.1994722322178242E-4	TGTGCCACCTGGGATATGAATTATAAGAAACTCTTT	CATWDMNYKKLF	TRGV8	.	TRGJ1	15	-1	-1	19
16	1.1994722322178242E-4	TGTGCCACCTGGGATAGTTATTATAAGAAACTCTTT	CATWDSYYKKLF	TRGV7	.	TRGJ1	16	-1	-1	17
16	1.1994722322178242E-4	TGTGCCACCTGGGATAGGAAAGTAAAGAAACTCTTT	CATWDRKVKKLF	TRGV8	.	TRGJ1	17	-1	-1	24
16	1.1994722322178242E-4	TGTGCCACCTGGGACGTAAGTTATAAGAAACTCTTT	CATWDVSYKKLF	TRGV2	.	TRGJ1	15	-1	-1	20
16	1.1994722322178242E-4	TGTGCCACCTGGGACGGGCTCTTAAAGAAACTCTTT	CATWDGLLKKLF	TRGV2	.	TRGJ1	18	-1	-1	21
16	1.1994722322178242E-4	TGTGCCACCTGGGACGGGCGGTATAAGAAACTCTTT	CATWDGRYKKLF	TRGV2	.	TRGJ1	18	-1	-1	21
16	1.1994722322178242E-4	TGTGCCACCTGGGACGGATATTATAAGAAACTCTTT	CATWDGYYKKLF	TRGV2	.	TRGJ1	16	-1	-1	18
16	1.1994722322178242E-4	TGTGCCACCTGGGACAGCTATTATAAGAAACTCTTT	CATWDSYYKKLF	TRGV5	.	TRGJ1	16	-1	-1	18
16	1.1994722322178242E-4	TGTGCCACCTGGGACAGGCTATGTAAGAAACTCTTT	CATWDRLCKKLF	TRGV3	.	TRGJ1	18	-1	-1	23
16	1.1994722322178242E-4	TGTGCCACCTGGGACAACGATTATAAGAAACTCTTT	CATWDNDYKKLF	TRGV7	.	TRGJ1	15	-1	-1	19
16	1.1994722322178242E-4	TGTGCCACCCCTGGGAGGGATTATAAGAAACTCTTT	CATPGRDYKKLF	TRGV8	.	TRGJ1	15	-1	-1	19
16	1.1994722322178242E-4	TGTGCACCCGGGAGCAATTATTATAAGAAACTCTTT	CAPGSNYYKKLF	TRGV4	.	TRGJ1	12	-1	-1	15
16	1.1994722322178242E-4	TGTGCCACCTCTAGTGATTGGATCAAGACGTTT	CATSSDWIKTF	TRGV8	.	TRGJP2	9	-1	-1	11
16	1.1994722322178242E-4	TGTGCCACCTGGGATTATTGGATCAAGACGTTT	CATWDYWIKTF	TRGV8	.	TRGJP2	14	-1	-1	16
16	1.1994722322178242E-4	TGTGCCACCTGGGATCATTATAAGAAACTCTTT	CATWDHYKKLF	TRGV4	.	TRGJ1	14	-1	-1	13
16	1.1994722322178242E-4	TGTGCCACCTGGGATGCATATAAGAAACTCTTT	CATWDAYKKLF	TRGV4	.	TRGJ1	15	-1	-1	18
16	1.1994722322178242E-4	TGTGCCACCTGGGACGGGCCGAAGAAACTCTTT	CATWDGPKKLF	TRGV2	.	TRGJ1	19	-1	-1	21
16	1.1994722322178242E-4	TGTGCCACCTGGGACGACTATAAGAAACTCTTT	CATWDDYKKLF	TRGV2	.	TRGJ1	15	-1	-1	18
16	1.1994722322178242E-4	TGTGCCACCTGGGACAGGCCTAAGAAACTCTTT	CATWDRPKKLF	TRGV5	.	TRGJ1	20	-1	-1	20
16	1.1994722322178242E-4	TGTGCCACCTGGGACAAGAATAAGAAACTCTTT	CATWDKNKKLF	TRGV4	.	TRGJ1	13	-1	-1	19
16	1.1994722322178242E-4	TGTGCCACCTGGAAGGATTATAAGAAACTCTTT	CATWKDYKKLF	TRGV4	.	TRGJ1	11	-1	-1	16
16	1.1994722322178242E-4	TGTGCCACCCAACCTTATTATAAGAAACTCTTT	CATQPYYKKLF	TRGV2	.	TRGJ1	8	-1	-1	14
16	1.1994722322178242E-4	TGTGCCACCAGGATTTATTATAAGAAACTCTTT	CATRIYYKKLF	TRGV2	.	TRGJ1	11	-1	-1	11
16	1.1994722322178242E-4	TGTGCTGCGTGGGCCCTTGAGAAACTCTTT	CAAWALEKLF	TRGV10	.	TRGJ1	12	-1	-1	19
16	1.1994722322178242E-4	TGTGCCCCCAGGGGGCATAAGAAACTCTTT	CAPRGHKKLF	TRGV4	.	TRGJ1	12	-1	-1	16
16	1.1994722322178242E-4	TGTGCCACTACATATCATAAGAAACTCTTT	CATTYHKKLF	TRGV8	.	TRGJ1	7	-1	-1	12
16	1.1994722322178242E-4	TGTGCCACCTGGTATTATAAGAAACTCTTT	CATWYYKKLF	TRGV8	.	TRGJ1	14	-1	-1	12
16	1.1994722322178242E-4	TGTGCCACCTGGGATCTCAAGAAACTCTTT	CATWDLKKLF	TRGV8	.	TRGJ1	14	-1	-1	18
16	1.1994722322178242E-4	TGTGCCACCTGGGATACTAAGAAACTCTTT	CATWDTKKLF	TRGV8	.	TRGJ1	15	-1	-1	17
16	1.1994722322178242E-4	TGTGCCACCTGGGACTTTAAGAAACTCTTT	CATWDFKKLF	TRGV8	.	TRGJ1	13	-1	-1	17
16	1.1994722322178242E-4	TGTGCCACCTGGGACTTAAAGAAACTCTTT	CATWDLKKLF	TRGV2	.	TRGJ1	14	-1	-1	15
16	1.1994722322178242E-4	TGTGCCACCTGGGACCCCAAGGGACTCTTT	CATWDPKGLF	TRGV5	.	TRGJ1	14	-1	-1	23
16	1.1994722322178242E-4	TGTGCCACCTGGGAAGATAAGAAACTCTTT	CATWEDKKLF	TRGV2	.	TRGJ1	13	-1	-1	16
16	1.1994722322178242E-4	TGTGCCACCTACTGTTATAAGAAACTCTTT	CATYCYKKLF	TRGV3	.	TRGJ1	9	-1	-1	14
16	1.1994722322178242E-4	TGTGCCACCCGATATTATAAGAAACTCTTT	CATRYYKKLF	TRGV4	.	TRGJ1	8	-1	-1	12
[truncated: 3,143 more rows]
