# Supplementary material for: Dissection of the Human T-Cell Receptor γ Gene Repertoire in the Brain and Peripheral Blood Identifies Age- and Alzheimer's Disease-Associated Clonotype Profiles
Source: Front Immunol. 2020 Jan 29;11:12. doi: 10.3389/fimmu.2020.00012 (PMC7025544; doi:10.3389/fimmu.2020.00012)
Supplement: Supplementary file 5 [file Data_Sheet_2.zip › repertoires_corrected_and_decontaminated/PK33.txt]

count	freq	cdr3nt	cdr3aa	v	d	j	VEnd	DStart	DEnd	JStart
5139	0.04705440694416467	TGTGCCACCTGGGACGGGCCCGATTGGATCAAGACGTTT	CATWDGPDWIKTF	TRGV2	.	TRGJP2	21	-1	-1	21
3205	0.029346054535132858	TGTGCCACCTGGGACGGGACCCCTCAATATAGTAGTGATTGGATCAAGACGTTT	CATWDGTPQYSSDWIKTF	TRGV2	.	TRGJP2	24	-1	-1	26
1682	0.015400955921402018	TGTGCCACCCTCTATTATAAGAAACTCTTT	CATLYYKKLF	TRGV2	.	TRGJ2	8	-1	-1	12
1213	0.011106634680535462	TGTGCCTTGTGGGAGGTGCAAGAGTTGGGCAAAAAAATCAAGGTATTT	CALWEVQELGKKIKVF	TRGV9	.	TRGJP	19	-1	-1	17
778	0.007123628838793561	TGTGCTGCGTGGGATTATTATAAGAAACTCTTT	CAAWDYYKKLF	TRGV10	.	TRGJ2	16	-1	-1	13
692	0.006336184005713553	TGTGCCTTGTGGGAGCTCCGAAAGAAACTCTTT	CALWELRKKLF	TRGV9	.	TRGJ2	14	-1	-1	21
643	0.005887523577563316	TCAGAGTTGGGCAAAAAAATCAAGGTATTT	SELGKKIKVF	TRGV4	.	TRGJP	0	-1	-1	2
593	0.005429706814144707	TGTGCCACCTGGGAAACTGGTTGGTTCAAGATATTT	CATWETGWFKIF	TRGV5	.	TRGJP1	13	-1	-1	15
571	0.0052282674382405185	TGTGCCACCTGGGACAGGCCCGAAAATTATAAGAAACTCTTT	CATWDRPENYKKLF	TRGV3	.	TRGJ2	19	-1	-1	25
546	0.004999359056531214	TGTGCCTTGTGGGAGCCCCGCCGGAAACTCTTT	CALWEPRRKLF	TRGV9	.	TRGJ2	14	-1	-1	23
479	0.004385884593550277	TGTGCCTTGTGGGAGAGAAAGTTGGGCAAAAAAATCAAGGTATTT	CALWERKLGKKIKVF	TRGV9	.	TRGJP	14	-1	-1	19
352	0.0032230300144670096	TGTGCCACCTGGGACACCAATTATTATAAGAAACTCTTT	CATWDTNYYKKLF	TRGV8	.	TRGJ1	13	-1	-1	18
350	0.0032047173439302655	TGTGCCACCTGGGTTGATTGGATCAAGACGTTT	CATWVDWIKTF	TRGV8	.	TRGJP2	12	-1	-1	14
322	0.002948339956415844	TGTGCCACCTGGGACGGGGACACCACTGGTTGGTTCAAGATATTT	CATWDGDTTGWFKIF	TRGV2	.	TRGJP1	17	-1	-1	21
321	0.0029391836211474717	TGTGCCTTGTGGGAGGTGCGGTATAAGAAACTCTTT	CALWEVRYKKLF	TRGV9	.	TRGJ1	18	-1	-1	21
310	0.002838463933195378	TGTGCCTTGTGGGAGGTGCTTCAAGAGTTGGGCAAAAAAATCAAGGTATTT	CALWEVLQELGKKIKVF	TRGV9	.	TRGJP	18	-1	-1	21
301	0.0027560569157800284	TGTGCCTTGTGGGAGGTGCGAGAGTTGGGCAAAAAAATCAAGGTATTT	CALWEVRELGKKIKVF	TRGV9	.	TRGJP	18	-1	-1	17
287	0.0026278682220228174	TGTGCTGCGTGGGATAAGAAACTCTTT	CAAWDKKLF	TRGV10	.	TRGJ2	14	-1	-1	13
283	0.002591242880949329	TGTGCCACCTGGGATGGGGTAAAACTCTTT	CATWDGVKLF	TRGV4	.	TRGJ2	17	-1	-1	21
277	0.0025363048693390956	TGTGCCTTGTGGGAGGCACAAGAGTTGGGCAAAAAAATCAAGGTATTT	CALWEAQELGKKIKVF	TRGV9	.	TRGJP	15	-1	-1	18
269	0.0024630541871921183	TGTGCGGGCACCGGGCAAGAGTTGGGCAAAAAAATCAAGGTATTT	CAGTGQELGKKIKVF	TRGV9	.	TRGJP	4	-1	-1	12
266	0.002435585181387002	TGTGCCTTGTGGGAGGTGGAGTTGGGCAAAAAAATCAAGGTATTT	CALWEVELGKKIKVF	TRGV9	.	TRGJP	17	-1	-1	18
266	0.002435585181387002	TGTGCCTTGTGGGAGAAGGGTTATTATAAGAAACTCTTT	CALWEKGYYKKLF	TRGV9	.	TRGJ1	14	-1	-1	20
260	0.0023806471697767687	TGTGCCACCTGGGACAGGCACTATTATAAGAAACTCTTT	CATWDRHYYKKLF	TRGV5	.	TRGJ1	18	-1	-1	21
256	0.00234402182870328	TGTGCCTTGTGGGAGGTGGGGGAGTTGGGCAAAAAAATCAAGGTATTT	CALWEVGELGKKIKVF	TRGV9	.	TRGJP	17	-1	-1	21
255	0.0023348654934349077	TGTGCCACCTGGGACCAGGGACCTTATAAGAAACTCTTT	CATWDQGPYKKLF	TRGV2	.	TRGJ2	14	-1	-1	23
245	0.002243302140751186	TGTGCTGCGTGGGATTCCTCCCCTGTGAAACTCTTT	CAAWDSSPVKLF	TRGV10	.	TRGJ1	15	-1	-1	26
240	0.002197520464409325	TGTGCCTTGTGGGAGGGGCAAGAGTTGGGCAAAAAAATCAAGGTATTT	CALWEGQELGKKIKVF	TRGV9	.	TRGJP	19	-1	-1	15
239	0.0021883641291409526	TGTGCCTTGGGTAATTATTATAAGAAACTCTTT	CALGNYYKKLF	TRGV9	.	TRGJ1	8	-1	-1	12
228	0.0020876444411888585	TGTGCCTTGTGGGAGGTTAGCCTCGATTATAAGAAACTCTTT	CALWEVSLDYKKLF	TRGV9	.	TRGJ2	16	-1	-1	25
227	0.0020784881059204862	TGTGCCTTGTGGGAGGTGGGGGGGGAACTCTTT	CALWEVGGELF	TRGV9	.	TRGJ2	17	-1	-1	25
209	0.001913674071089787	TGTGCCTTGTGGGAGGATACCAGGGAGACCAGGATTTATTATAAGAAACTCTTT	CALWEDTRETRIYYKKLF	TRGV9	.	TRGJ1	15	-1	-1	32
209	0.001913674071089787	TGTGCCACCTGGGATGGGGTGGTAAGTGATTGGATCAAGACGTTT	CATWDGVVSDWIKTF	TRGV8	.	TRGJP2	17	-1	-1	24
199	0.0018221107184060652	TGTGCCACCTGGGGGCGGGCGAAACTCTTT	CATWGRAKLF	TRGV4	.	TRGJ1	12	-1	-1	20
192	0.0017580163715274599	TGTGCCTTGTGGGACCCCTACCTTTATTATAAGAAACTCTTT	CALWDPYLYYKKLF	TRGV9	.	TRGJ2	13	-1	-1	23
186	0.0017030783599172267	TGTGCCTTGTGGGAGGGTCATGGGGAGTTGGGCAAAAAAATCAAGGTATTT	CALWEGHGELGKKIKVF	TRGV9	.	TRGJP	15	-1	-1	24
184	0.0016847656893804823	TGTGCCTTGTGGGAGGTGCGCGAGTTGGGCAAAAAAATCAAGGTATTT	CALWEVRELGKKIKVF	TRGV9	.	TRGJP	18	-1	-1	21
184	0.0016847656893804823	TGTGCCTTGTGGGAGGTGGTGAATTATTATAAGAAACTCTTT	CALWEVVNYYKKLF	TRGV9	.	TRGJ1	17	-1	-1	20
182	0.001666453018843738	TGTGCCTTGTGGGAGTCCCAAGAGTTGGGCAAAAAAATCAAGGTATTT	CALWESQELGKKIKVF	TRGV9	.	TRGJP	14	-1	-1	18
173	0.0015840460014283882	TGTGCTGCGTGGGACGAACGGAAGAAACTCTTT	CAAWDERKKLF	TRGV10	.	TRGJ1	13	-1	-1	21
171	0.0015657333308916439	TGTGCCACCTGGGATAGGAACGGGAAACTCTTT	CATWDRNGKLF	TRGV8	.	TRGJ1	17	-1	-1	23
170	0.0015565769956232718	TGTGCCACCTGGGACGGGCATGGAAAACTCTTT	CATWDGHGKLF	TRGV4	.	TRGJ2	18	-1	-1	24
168	0.0015382643250865273	TGTGCCTTGTGGGAGGTTCAAGAGTTGGGCAAAAAAATCAAGGTATTT	CALWEVQELGKKIKVF	TRGV9	.	TRGJP	19	-1	-1	18
166	0.001519951654549783	TGTGCCTTGTGGGAGGTGCTAAGGTATAAGAAACTCTTT	CALWEVLRYKKLF	TRGV9	.	TRGJ1	18	-1	-1	24
164	0.0015016389840130386	TGTGCCTTGTGGGCCACGGGTTATTATAAGAAACTCTTT	CALWATGYYKKLF	TRGV9	.	TRGJ1	12	-1	-1	20
164	0.0015016389840130386	TGTGCCTTGTGGGACTTCCGTTATTATAAGAAACTCTTT	CALWDFRYYKKLF	TRGV9	.	TRGJ2	13	-1	-1	20
161	0.001474169978207922	TGTGCCTTGTGGGTAAGGCTCTTT	CALWVRLF	TRGV9	.	TRGJ1	12	-1	-1	18
158	0.0014467009724028054	TGTGCCTTGTGGGAGGTGTATAAGAAACTCTTT	CALWEVYKKLF	TRGV9	.	TRGJ2	17	-1	-1	18
158	0.0014467009724028054	TGTGCTCCTCTCCTCTTT	CAPLLF	TRGV9	.	TRGJ1	4	-1	-1	12
157	0.0014375446371344333	TGTGCCCTACTCTTT	CALLF	TRGV9	.	TRGJ1	5	-1	-1	8
156	0.001428388301866061	TGTGCCTTGTGGGAGGTGTACAAAGAGTTGGGCAAAAAAATCAAGGTATTT	CALWEVYKELGKKIKVF	TRGV9	.	TRGJP	20	-1	-1	22
156	0.001428388301866061	TGTGCCTTGTGGGAGGTGCAGGGTTATAAGAAACTCTTT	CALWEVQGYKKLF	TRGV9	.	TRGJ1	19	-1	-1	23
155	0.001419231966597689	TGTGCCTTGTGGGAGCCTGCGGAACTCTTT	CALWEPAELF	TRGV9	.	TRGJ1	14	-1	-1	22
153	0.0014009192960609445	TGTGCCTTGTGGGAGGTGGATTATAAGAAACTCTTT	CALWEVDYKKLF	TRGV9	.	TRGJ2	17	-1	-1	19
153	0.0014009192960609445	TGTGCCTTGTGGGAGGTATCGCTCTTT	CALWEVSLF	TRGV9	.	TRGJ1	16	-1	-1	21
150	0.001373450290255828	TGTGCCTTGTGGGAGGTAGTGGGAGAGTTGGGCAAAAAAATCAAGGTATTT	CALWEVVGELGKKIKVF	TRGV9	.	TRGJP	16	-1	-1	23
149	0.0013642939549874558	TGTGCCTCATTAAAGAAACTCTTT	CASLKKLF	TRGV8	.	TRGJ2	5	-1	-1	8
144	0.0013185122786455949	TGTGCCACCTGGGACAAGAAACTCTTT	CATWDKKLF	TRGV3	.	TRGJ2	15	-1	-1	15
140	0.0012818869375721062	TGTGCCTTGTGGGAGGTGCATCATTATAAGAAACTCTTT	CALWEVHHYKKLF	TRGV9	.	TRGJ1	19	-1	-1	19
139	0.001272730602303734	TGTGCCTTGTGGGAGGTCCGGCCGAAACTCTTT	CALWEVRPKLF	TRGV9	.	TRGJ1	16	-1	-1	23
139	0.001272730602303734	TGTGCCTTGTGGGAGGATTATAAGAAACTCTTT	CALWEDYKKLF	TRGV9	.	TRGJ2	15	-1	-1	16
139	0.001272730602303734	TGTGCTGCGTGGGATTATAAGAAACTCTTT	CAAWDYKKLF	TRGV10	.	TRGJ1	16	-1	-1	13
138	0.0012635742670353619	TGTGCCTTGTGGGACGAGGGACTCTTT	CALWDEGLF	TRGV9	.	TRGJ1	13	-1	-1	20
135	0.0012361052612302453	TGTGCCTTGTGGGAGGCCATTGGCGAGTTGGGCAAAAAAATCAAGGTATTT	CALWEAIGELGKKIKVF	TRGV9	.	TRGJP	15	-1	-1	16
134	0.001226948925961873	TGTGCCTTGTGGGAGGTGCATGAACTCTTT	CALWEVHELF	TRGV9	.	TRGJ1	19	-1	-1	22
131	0.0011994799201567564	TGTGCCCTAAATCCGGGACTCTTT	CALNPGLF	TRGV9	.	TRGJ1	5	-1	-1	17
130	0.0011903235848883843	TGTGCCTTGTGGGAGGGGAATTATTATAAGAAACTCTTT	CALWEGNYYKKLF	TRGV9	.	TRGJ2	15	-1	-1	17
130	0.0011903235848883843	TGTGCTGCGTGGGAACCGTTAAAACTCTTT	CAAWEPLKLF	TRGV10	.	TRGJ1	13	-1	-1	21
129	0.001181167249620012	TGTGCCTTGAGGCAGAAACTCTTT	CALRQKLF	TRGV9	.	TRGJ1	14	-1	-1	13
128	0.00117201091435164	TGTGCTGCGTGGGATTCGAATTATTATAAGAAACTCTTT	CAAWDSNYYKKLF	TRGV10	.	TRGJ1	20	-1	-1	13
125	0.0011445419085465234	TGTGCCTTGTGGGAGGTGCGATGGGTACGGAAACTCTTT	CALWEVRWVRKLF	TRGV9	.	TRGJ1	18	-1	-1	29
125	0.0011445419085465234	TGTGCCTTGTGGGAGGTGCGATATTATAAGAAACTCTTT	CALWEVRYYKKLF	TRGV9	.	TRGJ1	18	-1	-1	21
125	0.0011445419085465234	TGTGCCTTGTGGGAGGTGAGGATACTCTTT	CALWEVRILF	TRGV9	.	TRGJ1	17	-1	-1	20
124	0.0011353855732781511	TGTGCTGCGTGGGATTGGGGGAAACTCTTT	CAAWDWGKLF	TRGV10	.	TRGJ2	15	-1	-1	20
123	0.001126229238009779	TGTGCCTTGTGGGGGAAACTCTTT	CALWGKLF	TRGV9	.	TRGJ2	12	-1	-1	14
122	0.0011170729027414068	TGTGCCTTGTGGGAGGTGCGTGGGAAACTCTTT	CALWEVRGKLF	TRGV9	.	TRGJ1	18	-1	-1	23
118	0.0010804475616679181	TGTGCCTTGTGGGAGGGATGCGAGTTGGGCAAAAAAATCAAGGTATTT	CALWEGCELGKKIKVF	TRGV9	.	TRGJP	15	-1	-1	21
117	0.0010712912263995459	TGTGCCTTGTGGGAGGAGTATTATAAGAAACTCTTT	CALWEEYYKKLF	TRGV9	.	TRGJ1	15	-1	-1	18
117	0.0010712912263995459	TGTGCCTTGTGGGAGGCCCTTTGGCAACTCTTT	CALWEALWQLF	TRGV9	.	TRGJ1	15	-1	-1	25
116	0.0010621348911311736	TGTGCCTTGTGGGTTCAAGAGTTGGGCAAAAAAATCAAGGTATTT	CALWVQELGKKIKVF	TRGV9	.	TRGJP	12	-1	-1	15
116	0.0010621348911311736	TGTGCTGCGTGTAGATATAAGAAACTCTTT	CAACRYKKLF	TRGV10	.	TRGJ1	10	-1	-1	15
116	0.0010621348911311736	TGTGCCTTGTGGGAGTTCCAGAAACTCTTT	CALWEFQKLF	TRGV9	.	TRGJ1	14	-1	-1	19
116	0.0010621348911311736	TGTGCCTTGTGGGGCCATATACTCTTT	CALWGHILF	TRGV9	.	TRGJ1	12	-1	-1	20
116	0.0010621348911311736	TGTGCCTTGTGGGAGGTGAAACTCTTT	CALWEVKLF	TRGV9	.	TRGJ1	23	-1	-1	17
116	0.0010621348911311736	TGTGCCTTGTCTCCGCCTTTGAATTATTATAAGAAACTCTTT	CALSPPLNYYKKLF	TRGV9	.	TRGJ1	9	-1	-1	17
116	0.0010621348911311736	TGTGCCTTGTCGGCTGGGTATAAGAAACTCTTT	CALSAGYKKLF	TRGV9	.	TRGJ1	12	-1	-1	18
115	0.0010529785558628015	TGTGCCTTGTGGGAGAAAGAGAGGGATTATTATAAGAAACTCTTT	CALWEKERDYYKKLF	TRGV9	.	TRGJ1	14	-1	-1	25
115	0.0010529785558628015	TGTGCCTTGCCACTTAAGAAACTCTTT	CALPLKKLF	TRGV9	.	TRGJ2	8	-1	-1	14
115	0.0010529785558628015	TGTGCCTTGAGGAAACTCTTT	CALRKLF	TRGV9	.	TRGJ1	11	-1	-1	11
114	0.0010438222205944292	TGTGCCTTGTGGGAGGGCCGAGAGCAGAAACTCTTT	CALWEGREQKLF	TRGV9	.	TRGJ1	15	-1	-1	25
113	0.0010346658853260572	TGTGCCCCCAGGGGAGATAAGAAACTCTTT	CAPRGDKKLF	TRGV9	.	TRGJ1	5	-1	-1	16
112	0.001025509550057685	TGTGCTGCGTGGGATCGAATGTGTTATTATAAGAAACTCTTT	CAAWDRMCYYKKLF	TRGV10	.	TRGJ1	14	-1	-1	23
112	0.001025509550057685	TGTGCCTTGTGGGAGGTGCTAAAGCTCTTT	CALWEVLKLF	TRGV9	.	TRGJ1	18	-1	-1	20
111	0.0010163532147893126	TGTGCCTTGTGGGAGGTGCTTATGAGAGGTATGGGGAAACTCTTT	CALWEVLMRGMGKLF	TRGV9	.	TRGJ1	18	-1	-1	35
111	0.0010163532147893126	TGTGCCTTGTGGGAGAGATTATGGGAACTCTTT	CALWERLWELF	TRGV9	.	TRGJ1	14	-1	-1	25
111	0.0010163532147893126	TGTGCCACCTGGGATTATTATAAGAAACTCTTT	CATWDYYKKLF	TRGV8	.	TRGJ1	14	-1	-1	13
111	0.0010163532147893126	TGTGCCTTGTGGTGGAAACTCTTT	CALWWKLF	TRGV9	.	TRGJ1	11	-1	-1	14
110	0.0010071968795209406	TGTGCCTTGTGGGAGCCCACCAATAAGAAACTCTTT	CALWEPTNKKLF	TRGV9	.	TRGJ1	14	-1	-1	22
109	9.980405442525683E-4	TGTGCCTTGTGGGAAGCATATAAGAAACTCTTT	CALWEAYKKLF	TRGV9	.	TRGJ1	13	-1	-1	18
109	9.980405442525683E-4	TGTGCCTTGTGGGAGTTGAAACTCTTT	CALWELKLF	TRGV9	.	TRGJ1	23	-1	-1	17
108	9.888842089841963E-4	TGTGCCTTGTGGGGGGGGAAACTCTTT	CALWGGKLF	TRGV9	.	TRGJ2	15	-1	-1	17
107	9.79727873715824E-4	TGTGCCTTGTGGGAGGGGGATTATTATAAGAAACTCTTT	CALWEGDYYKKLF	TRGV9	.	TRGJ1	15	-1	-1	19
107	9.79727873715824E-4	TGTGCCTTGTGGGAGGACGAGAAACTCTTT	CALWEDEKLF	TRGV9	.	TRGJ1	15	-1	-1	19
107	9.79727873715824E-4	TGTGCCTCCGCCCTGGAGAAGAAACTCTTT	CASALEKKLF	TRGV9	.	TRGJ1	6	-1	-1	18
106	9.705715384474518E-4	TGTGCCTTGTGGGAGGTGCTGGGATATAAGAAACTCTTT	CALWEVLGYKKLF	TRGV9	.	TRGJ1	18	-1	-1	24
106	9.705715384474518E-4	TGTGCCTTGTGGGAGGTGCATCCCCCCAAGAAACTCTTT	CALWEVHPPKKLF	TRGV9	.	TRGJ1	29	-1	-1	27
106	9.705715384474518E-4	TGTGCCTTTAATTATTATAAGAAACTCTTT	CAFNYYKKLF	TRGV9	.	TRGJ1	7	-1	-1	9
105	9.614152031790796E-4	TGTGCCTTGTGGGAGGTGCGTGAGTTGGGCAAAAAAATCAAGGTATTT	CALWEVRELGKKIKVF	TRGV9	.	TRGJP	18	-1	-1	21
105	9.614152031790796E-4	TGTGCCTTGTGGGAGCCCCCTAGGAAACTCTTT	CALWEPPRKLF	TRGV9	.	TRGJ1	14	-1	-1	20
104	9.522588679107074E-4	TGTGCCTTGTGGGAGGCCGTTGGCCCTAAACTCTTT	CALWEAVGPKLF	TRGV9	.	TRGJ1	15	-1	-1	27
104	9.522588679107074E-4	TGTGCCTTGTGGGAGGTGCGGGAGAAACTCTTT	CALWEVREKLF	TRGV9	.	TRGJ2	18	-1	-1	22
104	9.522588679107074E-4	TGGTGCGGACTCTTT	WCGLF	TRGV10	.	TRGJ2	5	-1	-1	8
104	9.522588679107074E-4	TGTGCCTTGTGGGAGGACGGAGGAAAACTCTTT	CALWEDGGKLF	TRGV9	.	TRGJ1	15	-1	-1	24
103	9.431025326423352E-4	TGTGCCTTGTGGGAGGCCAATGAGGAGAAACTCTTT	CALWEANEEKLF	TRGV9	.	TRGJ1	15	-1	-1	25
102	9.33946197373963E-4	TGTGCCTTGTGGGAGGTGTGGGAGTTGGGCAAAAAAATCAAGGTATTT	CALWEVWELGKKIKVF	TRGV9	.	TRGJP	17	-1	-1	21
102	9.33946197373963E-4	TGTGCCTTGTGGGAGGTGGAGTATTATAAGAAACTCTTT	CALWEVEYYKKLF	TRGV9	.	TRGJ2	17	-1	-1	21
102	9.33946197373963E-4	TGTGCCTTGAACCGCCTTTATTATAAGAAACTCTTT	CALNRLYYKKLF	TRGV9	.	TRGJ2	8	-1	-1	17
102	9.33946197373963E-4	TGTGCCTGTCGAGGTGTGTCTAAGAAACTCTTT	CACRGVSKKLF	TRGV9	.	TRGJ2	15	-1	-1	20
102	9.33946197373963E-4	TGTGCCTTGTGGGCCGATAAGAAACTCTTT	CALWADKKLF	TRGV9	.	TRGJ1	12	-1	-1	16
101	9.247898621055909E-4	TGTGCCTTGTGGGAGGTGCTAAATTATTATAAGAAACTCTTT	CALWEVLNYYKKLF	TRGV9	.	TRGJ2	18	-1	-1	21
101	9.247898621055909E-4	TGTGCCTTGTGGGAGCCCCCAGGGTGGAAACTCTTT	CALWEPPGWKLF	TRGV9	.	TRGJ1	14	-1	-1	26
101	9.247898621055909E-4	TGTGCCTTGTGGGAGGTGCAACAGAAACTCTTT	CALWEVQQKLF	TRGV9	.	TRGJ1	19	-1	-1	22
101	9.247898621055909E-4	TGTGCCACCGATTATTATAAGAAACTCTTT	CATDYYKKLF	TRGV8	.	TRGJ1	8	-1	-1	10
101	9.247898621055909E-4	TGTGCCTTGTGGGAGGAACTCTTT	CALWEELF	TRGV9	.	TRGJ1	15	-1	-1	13
100	9.156335268372187E-4	TGTGCTGCGTGGGATTATCAGAAACTCTTT	CAAWDYQKLF	TRGV10	.	TRGJ1	16	-1	-1	13
100	9.156335268372187E-4	TGTGCCTTGTGGGAGTTGGATTTGATGGAGAAACTCTTT	CALWELDLMEKLF	TRGV9	.	TRGJ1	17	-1	-1	28
99	9.064771915688464E-4	TGTGCCTTGTGGAAACAAGAGTTGGGCAAAAAAATCAAGGTATTT	CALWKQELGKKIKVF	TRGV9	.	TRGJP	11	-1	-1	15
99	9.064771915688464E-4	TGTGCCTTGAAAAAGGGTTATAAGAAACTCTTT	CALKKGYKKLF	TRGV9	.	TRGJ1	8	-1	-1	17
99	9.064771915688464E-4	TGTGCCTTGTGGGAGCGGGGCTATAAGAAACTCTTT	CALWERGYKKLF	TRGV9	.	TRGJ2	14	-1	-1	21
98	8.973208563004743E-4	TGTGCCTTGTGGGAGGCGCCGCAAGAGTTGGGCAAAAAAATCAAGGTATTT	CALWEAPQELGKKIKVF	TRGV9	.	TRGJP	18	-1	-1	20
98	8.973208563004743E-4	TGTGCCTTGTGGGAGGTGCATTCGCAGAAACTCTTT	CALWEVHSQKLF	TRGV9	.	TRGJ2	19	-1	-1	25
98	8.973208563004743E-4	TGTGCCTTGTGGGAGGACTGCAAACTCTTT	CALWEDCKLF	TRGV9	.	TRGJ1	15	-1	-1	21
98	8.973208563004743E-4	TGTGCCTTGTGGGAGGTGCTATCTGGGAAACTCTTT	CALWEVLSGKLF	TRGV9	.	TRGJ1	18	-1	-1	26
98	8.973208563004743E-4	TGTGCCTTGTGGGAGTATAAGAAACTCTTT	CALWEYKKLF	TRGV9	.	TRGJ2	14	-1	-1	15
98	8.973208563004743E-4	TGTGCCTTGTGGGAGGTGCGGAAACTCTTT	CALWEVRKLF	TRGV9	.	TRGJ1	18	-1	-1	20
97	8.881645210321021E-4	TGTGCCTTGTGGGAGGTGAGTGATTGGATCAAGACGTTT	CALWEVSDWIKTF	TRGV9	.	TRGJP2	17	-1	-1	18
97	8.881645210321021E-4	TGTGCCTTGTGGGAGGTGTGGTATAAGAAACTCTTT	CALWEVWYKKLF	TRGV9	.	TRGJ1	17	-1	-1	21
97	8.881645210321021E-4	TGTGCTGCGTGGGGACTCTTT	CAAWGLF	TRGV10	.	TRGJ1	12	-1	-1	14
96	8.790081857637299E-4	TGTGCCTTGTGGGAGGTGCTCCCGTTGGGCAAAAAAATCAAGGTATTT	CALWEVLPLGKKIKVF	TRGV9	.	TRGJP	21	-1	-1	23
96	8.790081857637299E-4	TGTGCCACCTGGGACGGGCGGGGTAGTGATTGGATCAAGACGTTT	CATWDGRGSDWIKTF	TRGV4	.	TRGJP2	18	-1	-1	22
96	8.790081857637299E-4	TGTGCCACCTGGGACGGAGTTTATTATAAGAAACTCTTT	CATWDGVYYKKLF	TRGV2	.	TRGJ1	16	-1	-1	20
96	8.790081857637299E-4	TGTGCCTTGTGGTGGATAGTTAAGAAACTCTTT	CALWWIVKKLF	TRGV9	.	TRGJ1	11	-1	-1	20
96	8.790081857637299E-4	TGTGCCTTGTTGGGCAAGAAACTCTTT	CALLGKKLF	TRGV9	.	TRGJ1	13	-1	-1	15
95	8.698518504953578E-4	TGTGCCTTGTGGGTCGCCCAGTTGGGCAAAAAAATCAAGGTATTT	CALWVAQLGKKIKVF	TRGV9	.	TRGJP	12	-1	-1	19
95	8.698518504953578E-4	TGTGCCTTGACCTATTATAAGAAACTCTTT	CALTYYKKLF	TRGV9	.	TRGJ1	8	-1	-1	12
95	8.698518504953578E-4	TGTGCTGCCTTGGAACTCTTT	CAALELF	TRGV10	.	TRGJ2	13	-1	-1	13
94	8.606955152269855E-4	TGTGCCTTGTGGGAGGTGGCAGAGTTGGGCAAAAAAATCAAGGTATTT	CALWEVAELGKKIKVF	TRGV9	.	TRGJP	17	-1	-1	17
94	8.606955152269855E-4	TGTGCCTTGGAAAATGGGGAGAAACTCTTT	CALENGEKLF	TRGV9	.	TRGJ2	8	-1	-1	19
94	8.606955152269855E-4	TGTGCCCCCTGGGCAAATAAGAAACTCTTT	CAPWANKKLF	TRGV9	.	TRGJ1	5	-1	-1	16
93	8.515391799586133E-4	TGTGCCTTGTGGGATGATCAAGAGTTGGGCAAAAAAATCAAGGTATTT	CALWDDQELGKKIKVF	TRGV9	.	TRGJP	13	-1	-1	18
93	8.515391799586133E-4	TGTGCCTTGTGGGAGGTGCTAGAGCTGGGCAAAAAAATCAAGGTATTT	CALWEVLELGKKIKVF	TRGV9	.	TRGJP	18	-1	-1	17
93	8.515391799586133E-4	TGTGCCTTGTGGGAGGATCAAGAGTTGGGCAAAAAAATCAAGGTATTT	CALWEDQELGKKIKVF	TRGV9	.	TRGJP	15	-1	-1	18
93	8.515391799586133E-4	TGTGCCTTGTGGGAGATGAATTATTATAAGAAACTCTTT	CALWEMNYYKKLF	TRGV9	.	TRGJ1	17	-1	-1	17
93	8.515391799586133E-4	TGTGCCTTGTGGGAGACCCAGCTAATTGGGAAACTCTTT	CALWETQLIGKLF	TRGV9	.	TRGJ1	14	-1	-1	29
93	8.515391799586133E-4	TGTGCCTTGTGGAGGCGGGGGGTTAAGAAACTCTTT	CALWRRGVKKLF	TRGV9	.	TRGJ2	14	-1	-1	23
93	8.515391799586133E-4	TGTGCCTTGTGGGAGTTTTATAAGAAACTCTTT	CALWEFYKKLF	TRGV9	.	TRGJ1	14	-1	-1	17
92	8.423828446902412E-4	TGTGCCTTGTGGGAGGCCCCCATCCTACGAATTAAGAAACTCTTT	CALWEAPILRIKKLF	TRGV9	.	TRGJ1	15	-1	-1	32
92	8.423828446902412E-4	TGTGCCTTGTGGGTTGGGGCAAAGAAACTCTTT	CALWVGAKKLF	TRGV9	.	TRGJ1	12	-1	-1	21
92	8.423828446902412E-4	TGTGCCTTGTGGGAGGTGATGATGAAACTCTTT	CALWEVMMKLF	TRGV9	.	TRGJ1	17	-1	-1	23
91	8.33226509421869E-4	TGTGCCTTGTGGGTCTCATTCTATAAGAAACTCTTT	CALWVSFYKKLF	TRGV9	.	TRGJ1	12	-1	-1	21
91	8.33226509421869E-4	TGTGCCTTGTGGGAGGTGAACTATAAGAAACTCTTT	CALWEVNYKKLF	TRGV9	.	TRGJ2	20	-1	-1	21
91	8.33226509421869E-4	TGTGCCTTGTGTTCTAAGAAACTCTTT	CALCSKKLF	TRGV9	.	TRGJ1	10	-1	-1	11
91	8.33226509421869E-4	TGTGCCTGGGGATTAAAGAAACTCTTT	CAWGLKKLF	TRGV9	.	TRGJ1	11	-1	-1	11
91	8.33226509421869E-4	TGTGCCTTGTGGGAGGCCCCTTATAAGAAACTCTTT	CALWEAPYKKLF	TRGV9	.	TRGJ1	15	-1	-1	20
90	8.240701741534968E-4	TGTGCCTTGTGGGAGAAACAAGAGTTGGGCAAAAAAATCAAGGTATTT	CALWEKQELGKKIKVF	TRGV9	.	TRGJP	14	-1	-1	18
90	8.240701741534968E-4	TGTGCCTTGTGGGAGGGCGCTGGGGGGAATAAGAAACTCTTT	CALWEGAGGNKKLF	TRGV9	.	TRGJ1	15	-1	-1	28
90	8.240701741534968E-4	TGTGCCTTGTGGATGGAGTTGGGCAAAAAAATCAAGGTATTT	CALWMELGKKIKVF	TRGV9	.	TRGJP	11	-1	-1	15
90	8.240701741534968E-4	TGTGCCTTGTGGGAGGTGCCCCTCTGGCAGAAACTCTTT	CALWEVPLWQKLF	TRGV9	.	TRGJ1	23	-1	-1	28
90	8.240701741534968E-4	TGTGCTGCGTGGGGCACTGGTTGGTTCAAGATATTT	CAAWGTGWFKIF	TRGV10	.	TRGJP1	12	-1	-1	14
90	8.240701741534968E-4	TGTGCCTTGTGGGGACGGTTGTATAAGAAACTCTTT	CALWGRLYKKLF	TRGV9	.	TRGJ1	12	-1	-1	21
90	8.240701741534968E-4	TGTGCCTTGTGGGAGGTGGGTTATAAGAAACTCTTT	CALWEVGYKKLF	TRGV9	.	TRGJ1	17	-1	-1	20
90	8.240701741534968E-4	TGTGCCTTGTGGGAGGACTATAAGAAACTCTTT	CALWEDYKKLF	TRGV9	.	TRGJ1	15	-1	-1	18
90	8.240701741534968E-4	TGTGCCTTGTGGGAGAATAAGAAACTCTTT	CALWENKKLF	TRGV9	.	TRGJ1	14	-1	-1	16
90	8.240701741534968E-4	TGTGCCTTGTGGAGATCTAAGAAACTCTTT	CALWRSKKLF	TRGV9	.	TRGJ1	11	-1	-1	17
90	8.240701741534968E-4	TGTGCCTTGGTTCGGGATAAGAAACTCTTT	CALVRDKKLF	TRGV9	.	TRGJ2	8	-1	-1	16
89	8.149138388851246E-4	TGTGCCTTGTGGGAGGTTTTAAGGGAGTTGGGCAAAAAAATCAAGGTATTT	CALWEVLRELGKKIKVF	TRGV9	.	TRGJP	16	-1	-1	24
89	8.149138388851246E-4	TGTGCCTTGTGGGAGGTGCTAAGGCAGGAGAAACTCTTT	CALWEVLRQEKLF	TRGV9	.	TRGJ2	18	-1	-1	28
89	8.149138388851246E-4	TGTGCCTTGTGGGACCCTTATAAGAAACTCTTT	CALWDPYKKLF	TRGV9	.	TRGJ1	13	-1	-1	17
89	8.149138388851246E-4	TGTGCCTTGCAATATAAGAAACTCTTT	CALQYKKLF	TRGV9	.	TRGJ1	8	-1	-1	12
89	8.149138388851246E-4	TGTGCCTTGTGGGAGGTGAAGAAACTCTTT	CALWEVKKLF	TRGV9	.	TRGJ1	17	-1	-1	18
88	8.057575036167524E-4	TGTGCCTTGTGGGAGGTGCAGCGAGAGTTGGGCAAAAAAATCAAGGTATTT	CALWEVQRELGKKIKVF	TRGV9	.	TRGJP	19	-1	-1	20
88	8.057575036167524E-4	TGTGCCTTGTGGGAGACCCCGCAAGAGTTGGGCAAAAAAATCAAGGTATTT	CALWETPQELGKKIKVF	TRGV9	.	TRGJP	14	-1	-1	20
88	8.057575036167524E-4	TGTGCCTTGTGGGAGTCCCCAAGTTGCTATAAGAAACTCTTT	CALWESPSCYKKLF	TRGV9	.	TRGJ1	14	-1	-1	27
88	8.057575036167524E-4	TGTGCCTTGTGGGAGGTTCTGAGGGGCTATAAGAAACTCTTT	CALWEVLRGYKKLF	TRGV9	.	TRGJ1	16	-1	-1	27
88	8.057575036167524E-4	TGTGCCTTGTGGGAGGTGCATAGTTATAAGAAACTCTTT	CALWEVHSYKKLF	TRGV9	.	TRGJ1	19	-1	-1	23
88	8.057575036167524E-4	TGTGCCTTGTGGGAGGCCCCTCTCGATAAGAAACTCTTT	CALWEAPLDKKLF	TRGV9	.	TRGJ1	15	-1	-1	25
88	8.057575036167524E-4	TGTGCCTTGTGGGGTTCAGGGTATAAGAAACTCTTT	CALWGSGYKKLF	TRGV9	.	TRGJ1	12	-1	-1	21
87	7.966011683483802E-4	TGTGCCTTGTGGGAGGCAGCATTTGGGCAGGAGTTGGGCAAAAAAATCAAGGTATTT	CALWEAAFGQELGKKIKVF	TRGV9	.	TRGJP	15	-1	-1	23
87	7.966011683483802E-4	TGTGCCTTGTGGGAGGTGCATCAAGAGTTGGGCAAAAAAATCAAGGTATTT	CALWEVHQELGKKIKVF	TRGV9	.	TRGJP	19	-1	-1	21
87	7.966011683483802E-4	TGTGCCTTGTGGTTTCGGGACGTTTTCGAGAAACTCTTT	CALWFRDVFEKLF	TRGV9	.	TRGJ1	11	-1	-1	28
87	7.966011683483802E-4	TGTGCCTTGTGGGAGTCGGGGTATAAGAAACTCTTT	CALWESGYKKLF	TRGV9	.	TRGJ1	14	-1	-1	21
87	7.966011683483802E-4	TGTGCCTTGTGGCCTTTGGATAAGAAACTCTTT	CALWPLDKKLF	TRGV9	.	TRGJ2	11	-1	-1	19
87	7.966011683483802E-4	TGTGCCTTGTGGGAGGGGGAGAAACTCTTT	CALWEGEKLF	TRGV9	.	TRGJ1	15	-1	-1	19
87	7.966011683483802E-4	TGTGCTGCGTGGGATTATTACCTCTTT	CAAWDYYLF	TRGV10	.	TRGJ1	16	-1	-1	21
87	7.966011683483802E-4	TGTGCCTTGTGCCTACTCTATAAGAAACTCTTT	CALCLLYKKLF	TRGV9	.	TRGJ1	10	-1	-1	18
86	7.874448330800081E-4	TGTGCCTTGTGGGAGGTGCATGAGGAGTTGGGCAAAAAAATCAAGGTATTT	CALWEVHEELGKKIKVF	TRGV9	.	TRGJP	19	-1	-1	24
86	7.874448330800081E-4	TGTGCCTTGTGGGAGAATAGAGAGTTGGGCAAAAAAATCAAGGTATTT	CALWENRELGKKIKVF	TRGV9	.	TRGJP	14	-1	-1	20
86	7.874448330800081E-4	TGTGCCTTGTGGGAGTCCCTTCGATATAAGAAACTCTTT	CALWESLRYKKLF	TRGV9	.	TRGJ1	14	-1	-1	24
86	7.874448330800081E-4	TGTGCCTTGTGGGAAGTCGGGTGTTATAAGAAACTCTTT	CALWEVGCYKKLF	TRGV9	.	TRGJ2	16	-1	-1	23
86	7.874448330800081E-4	TGTGCCTTCCCTACCGATTATAAGAAACTCTTT	CAFPTDYKKLF	TRGV9	.	TRGJ1	7	-1	-1	16
86	7.874448330800081E-4	TGTGCCTTGTGGGAGGGGCCGAAGAAACTCTTT	CALWEGPKKLF	TRGV9	.	TRGJ2	18	-1	-1	21
85	7.782884978116359E-4	TGTGCCTTGTGGGAGGTGCTCTATAAGAAACTCTTT	CALWEVLYKKLF	TRGV9	.	TRGJ1	18	-1	-1	21
85	7.782884978116359E-4	TGTGCCTTGTGGGAGGTGCGATATAAGAAACTCTTT	CALWEVRYKKLF	TRGV9	.	TRGJ1	18	-1	-1	21
85	7.782884978116359E-4	TGTGCCTTGTGGGAGGTGTTTGAGAAACTCTTT	CALWEVFEKLF	TRGV9	.	TRGJ1	17	-1	-1	22
85	7.782884978116359E-4	TGTGCCTTGTGGGAGGTGCACCCTTATAAGAAACTCTTT	CALWEVHPYKKLF	TRGV9	.	TRGJ1	21	-1	-1	23
84	7.691321625432636E-4	TGTGCCTTGTGGGAGGTGATAAATCTCCCCGGCCGAAGAACCCCCCGTAATTATAAGAAACTCTTT	CALWEVINLPGRRTPRNYKKLF	TRGV9	.	TRGJ1	17	-1	-1	49
84	7.691321625432636E-4	TGTGCCTTGTGGGAGGTGCCCGAGTTGGGCAAAAAAATCAAGGTATTT	CALWEVPELGKKIKVF	TRGV9	.	TRGJP	18	-1	-1	21
84	7.691321625432636E-4	TGTGCCCCCTGGAGGTGTGGAGGGGGTAGTGATTGGATCAAGACGTTT	CAPWRCGGGSDWIKTF	TRGV9	.	TRGJP2	16	-1	-1	25
84	7.691321625432636E-4	TGTGCCTTGTGGGAGGTTGCGTTGGGCAAAAAAATCAAGGTATTT	CALWEVALGKKIKVF	TRGV9	.	TRGJP	16	-1	-1	20
84	7.691321625432636E-4	TGTGCCTTGTGGGAGGTGTTGAGTTATAAGAAACTCTTT	CALWEVLSYKKLF	TRGV9	.	TRGJ1	17	-1	-1	23
84	7.691321625432636E-4	TGTGCCTTGTGGGAGGTGGAGTATAAGAAACTCTTT	CALWEVEYKKLF	TRGV9	.	TRGJ2	17	-1	-1	21
84	7.691321625432636E-4	TGTGCCTTGTGGACTCCTTATTATAAGAAACTCTTT	CALWTPYYKKLF	TRGV9	.	TRGJ1	11	-1	-1	17
84	7.691321625432636E-4	TGTGCCTTGTGGCGTTATTATAAGAAACTCTTT	CALWRYYKKLF	TRGV9	.	TRGJ1	11	-1	-1	14
84	7.691321625432636E-4	TGTGCCTTGTGGGACAAGAAACTCTTT	CALWDKKLF	TRGV9	.	TRGJ1	13	-1	-1	15
83	7.599758272748915E-4	TGTGCCTTGTGGGAGCCTCAAGAGTTGGGCAAAAAAATCAAGGTATTT	CALWEPQELGKKIKVF	TRGV9	.	TRGJP	14	-1	-1	18
83	7.599758272748915E-4	TGTGCCTTGTGGGAGGTCCTTAGTAGTGATTGGATCAAGACGTTT	CALWEVLSSDWIKTF	TRGV9	.	TRGJP2	16	-1	-1	20
83	7.599758272748915E-4	TGTGCCTTGTGGACGGAATATAAGAAACTCTTT	CALWTEYKKLF	TRGV9	.	TRGJ1	11	-1	-1	18
83	7.599758272748915E-4	TGTGCCTTGAAAGGGAGGTATAAGAAACTCTTT	CALKGRYKKLF	TRGV9	.	TRGJ2	18	-1	-1	18
83	7.599758272748915E-4	TGTGCTGCGTGGGATGAACTCTTT	CAAWDELF	TRGV10	.	TRGJ1	14	-1	-1	16
82	7.508194920065193E-4	TGTGCCTTGTGGGAGGTGCGGGTCCCAGAGTTGGGCAAAAAAATCAAGGTATTT	CALWEVRVPELGKKIKVF	TRGV9	.	TRGJP	18	-1	-1	26
82	7.508194920065193E-4	TGTGCCTTGTGGGAGGTTCGGGAGTTGGGCAAAAAAATCAAGGTATTT	CALWEVRELGKKIKVF	TRGV9	.	TRGJP	16	-1	-1	21
82	7.508194920065193E-4	TGTGCCACCTGGGACGGGCTTAGTAGTAGTGATTGGATCAAGACGTTT	CATWDGLSSSDWIKTF	TRGV2	.	TRGJP2	18	-1	-1	23
82	7.508194920065193E-4	TGTGCCTTGTGGGAGGTGCGGAGTTATAAGAAACTCTTT	CALWEVRSYKKLF	TRGV9	.	TRGJ2	18	-1	-1	23
81	7.416631567381471E-4	TGTGCCTTGTGGGAGGTCCCGCCAGGGTTGGGCAAAAAAATCAAGGTATTT	CALWEVPPGLGKKIKVF	TRGV9	.	TRGJP	16	-1	-1	20
81	7.416631567381471E-4	TGTGCCTTGTGGGAGGTGCGGGGGGAGTTGGGCAAAAAAATCAAGGTATTT	CALWEVRGELGKKIKVF	TRGV9	.	TRGJP	18	-1	-1	24
81	7.416631567381471E-4	TGTGCCTTGTGGGAGGTGCTCTATACCACTGGTTGGTTCAAGATATTT	CALWEVLYTTGWFKIF	TRGV9	.	TRGJP1	18	-1	-1	15
81	7.416631567381471E-4	TGTGCCTTGTGGGAGCCCCCTAAAGTCTATAAGAAACTCTTT	CALWEPPKVYKKLF	TRGV9	.	TRGJ1	14	-1	-1	27
81	7.416631567381471E-4	TGTGCCTTGTGGGAGGTGCTATTTTTCAGTAAGAAACTCTTT	CALWEVLFFSKKLF	TRGV9	.	TRGJ1	18	-1	-1	29
81	7.416631567381471E-4	TGTGCCTTGTGGGAGGTGCGTTATTATAAGAAACTCTTT	CALWEVRYYKKLF	TRGV9	.	TRGJ1	18	-1	-1	20
81	7.416631567381471E-4	TGTGCCTTGTGGGAGGTGCGGGATTATAAGAAACTCTTT	CALWEVRDYKKLF	TRGV9	.	TRGJ1	18	-1	-1	22
81	7.416631567381471E-4	TGTGCCTTGTGGGAGGCCCCCGGTTATAAGAAACTCTTT	CALWEAPGYKKLF	TRGV9	.	TRGJ1	15	-1	-1	23
81	7.416631567381471E-4	TGTGCCTTGTGGGTATGGTATAAGAAACTCTTT	CALWVWYKKLF	TRGV9	.	TRGJ1	12	-1	-1	18
81	7.416631567381471E-4	TGTGCCTTGGACTTTTATTATAAGAAACTCTTT	CALDFYYKKLF	TRGV9	.	TRGJ1	8	-1	-1	14
80	7.32506821469775E-4	TGTGCCTTGTGGGAGGTGTACTTTTTGGGAGAGTTGGGCAAAAAAATCAAGGTATTT	CALWEVYFLGELGKKIKVF	TRGV9	.	TRGJP	20	-1	-1	29
80	7.32506821469775E-4	TGTGCCTTGTGGGAGGTGCTATATAAGAAACTCTTT	CALWEVLYKKLF	TRGV9	.	TRGJ1	18	-1	-1	21
80	7.32506821469775E-4	TGTGCCTTGTGGGAGGTGCAAATGTGGAAACTCTTT	CALWEVQMWKLF	TRGV9	.	TRGJ1	19	-1	-1	26
80	7.32506821469775E-4	TGTGCTGCGTGCCTAATGACCCCGAAACTCTTT	CAACLMTPKLF	TRGV10	.	TRGJ2	10	-1	-1	23
80	7.32506821469775E-4	TGTGCCTTGTGGGAGCCGTATAAGAAACTCTTT	CALWEPYKKLF	TRGV9	.	TRGJ1	14	-1	-1	18
80	7.32506821469775E-4	TGTGCCTTGTGGGAGGTGCCTCAGAAACTCTTT	CALWEVPQKLF	TRGV9	.	TRGJ1	18	-1	-1	22
80	7.32506821469775E-4	TGTGCTGCGTGGGATTGCGGGAAACTCTTT	CAAWDCGKLF	TRGV10	.	TRGJ1	18	-1	-1	20
80	7.32506821469775E-4	TGTGCCTTGTGGGAGGCTTCGAAACTCTTT	CALWEASKLF	TRGV9	.	TRGJ1	15	-1	-1	20
79	7.233504862014027E-4	TGTGCCTTGTGGGAGGCGCAAGAGTTGGGCAAAAAAATCAAGGTATTT	CALWEAQELGKKIKVF	TRGV9	.	TRGJP	19	-1	-1	17
79	7.233504862014027E-4	TGTGCCTTGTGGGAGGTGCAACATTATAAGAAACTCTTT	CALWEVQHYKKLF	TRGV9	.	TRGJ2	19	-1	-1	22
79	7.233504862014027E-4	TGTGCCTTGTGGGAGGGTAAGAAACTCTTT	CALWEGKKLF	TRGV9	.	TRGJ1	15	-1	-1	17
79	7.233504862014027E-4	TGTGCTGCGTGGGATGCACGGGGAGGCAAGAAACTCTTT	CAAWDARGGKKLF	TRGV10	.	TRGJ1	14	-1	-1	27
79	7.233504862014027E-4	TGTGCCTTGTGGGAGGTGCTTCTTTATAAGAAACTCTTT	CALWEVLLYKKLF	TRGV9	.	TRGJ1	18	-1	-1	23
78	7.141941509330305E-4	TGTGCCTTGTGGGAGGTGCAAGAAGAGTTGGGCAAAAAAATCAAGGTATTT	CALWEVQEELGKKIKVF	TRGV9	.	TRGJP	19	-1	-1	22
78	7.141941509330305E-4	TGTGCCTTGTGGGAGGCAGCCCAAGAGTTGGGCAAAAAAATCAAGGTATTT	CALWEAAQELGKKIKVF	TRGV9	.	TRGJP	15	-1	-1	21
78	7.141941509330305E-4	TGTGCCTTGTGGGAGGCCCCTTTTTATTATAAGAAACTCTTT	CALWEAPFYYKKLF	TRGV9	.	TRGJ1	15	-1	-1	23
78	7.141941509330305E-4	TGTGCCTTGTGGGAGGTGCCCTATTATAAGAAACTCTTT	CALWEVPYYKKLF	TRGV9	.	TRGJ1	21	-1	-1	21
78	7.141941509330305E-4	TGTGCCTTGTGGGAGGTGCAGTATAAGAAACTCTTT	CALWEVQYKKLF	TRGV9	.	TRGJ2	19	-1	-1	21
78	7.141941509330305E-4	TGTGCTGCGTGGAAGCACTTGAGGAAACTCTTT	CAAWKHLRKLF	TRGV10	.	TRGJ2	11	-1	-1	23
78	7.141941509330305E-4	TGTGCCTTGTGGCTGGATTATAAGAAACTCTTT	CALWLDYKKLF	TRGV9	.	TRGJ2	11	-1	-1	16
78	7.141941509330305E-4	TGTGCCTTGTGGGAGGTGCTCAGGAAGAAACTCTTT	CALWEVLRKKLF	TRGV9	.	TRGJ1	18	-1	-1	24
77	7.050378156646584E-4	TGTGCCACCTGGGCGCCTGTATCTCAAGAGTTGGGCAAAAAAATCAAGGTATTT	CATWAPVSQELGKKIKVF	TRGV5	.	TRGJP	12	-1	-1	24
77	7.050378156646584E-4	TGTGCCTTGTGGGAGGGGAAGCAAGAGTTGGGCAAAAAAATCAAGGTATTT	CALWEGKQELGKKIKVF	TRGV9	.	TRGJP	15	-1	-1	20
77	7.050378156646584E-4	TGTGCCTTGTGGGAGGACCTTAGTAGTGATTGGATCAAGACGTTT	CALWEDLSSDWIKTF	TRGV9	.	TRGJP2	15	-1	-1	20
77	7.050378156646584E-4	TGTGCCTTGTGGGACCCCCAATTGGGGGAAAAGAAACTCTTT	CALWDPQLGEKKLF	TRGV9	.	TRGJ1	13	-1	-1	30
77	7.050378156646584E-4	TGTGCCTTGTGGGAGGTGCAGGGCTATTATAAGAAACTCTTT	CALWEVQGYYKKLF	TRGV9	.	TRGJ1	19	-1	-1	24
77	7.050378156646584E-4	TGTGCCACCTGGGACCCCCGGGCATATTATAAGAAACTCTTT	CATWDPRAYYKKLF	TRGV8	.	TRGJ1	13	-1	-1	24
77	7.050378156646584E-4	TGTGCCACCTGGGACGGGAATTATTATAAGAAACTCTTT	CATWDGNYYKKLF	TRGV2	.	TRGJ1	17	-1	-1	17
77	7.050378156646584E-4	TGTGCCTTGTGGGAGGTGCTTTATAAGAAACTCTTT	CALWEVLYKKLF	TRGV9	.	TRGJ1	18	-1	-1	20
77	7.050378156646584E-4	TGTGCCTTGTGGGAGGTGCCATATAAGAAACTCTTT	CALWEVPYKKLF	TRGV9	.	TRGJ1	18	-1	-1	21
77	7.050378156646584E-4	TGTGCCTTGTGGGAGGCCCATTATAAGAAACTCTTT	CALWEAHYKKLF	TRGV9	.	TRGJ1	15	-1	-1	19
77	7.050378156646584E-4	TGTGCCTTGTGGGAGGTCGGTAAGAAACTCTTT	CALWEVGKKLF	TRGV9	.	TRGJ1	16	-1	-1	20
77	7.050378156646584E-4	TGTGCCTTGTGGGAGGTCCTTTATAAGAAACTCTTT	CALWEVLYKKLF	TRGV9	.	TRGJ1	16	-1	-1	20
76	6.958814803962862E-4	TGTGCCTTGTGGGAGGGGCTGAATTATTATAAGAAACTCTTT	CALWEGLNYYKKLF	TRGV9	.	TRGJ2	18	-1	-1	20
76	6.958814803962862E-4	TGTGCCTTGTCAGAGTTGGGCAAAAAAATCAAGGTATTT	CALSELGKKIKVF	TRGV9	.	TRGJP	9	-1	-1	11
76	6.958814803962862E-4	TGTGCCTTGTGGGAGGTGAACCTTTATAAGAAACTCTTT	CALWEVNLYKKLF	TRGV9	.	TRGJ1	22	-1	-1	23
76	6.958814803962862E-4	TGTGCCTTGTGGGATAAGAAACTCTTT	CALWDKKLF	TRGV9	.	TRGJ1	13	-1	-1	13
76	6.958814803962862E-4	TGTGCCTTGTGGGAGGCGGATTATTATAAGAAACTCTTT	CALWEADYYKKLF	TRGV9	.	TRGJ1	15	-1	-1	16
76	6.958814803962862E-4	TGTGAACTCTTT	CELF	TRGV10	.	TRGJ1	3	-1	-1	4
75	6.86725145127914E-4	TGTGCCTTGTGGGAGTTCCAAGAGTTGGGCAAAAAAATCAAGGTATTT	CALWEFQELGKKIKVF	TRGV9	.	TRGJP	14	-1	-1	18
75	6.86725145127914E-4	TGTGCCTTGTGGGAGCTCCTCAAGGGGGGCAAAAAAATCAAGGTATTT	CALWELLKGGKKIKVF	TRGV9	.	TRGJP	14	-1	-1	26
75	6.86725145127914E-4	TGTGCCTTGTGGGAGGTGCACCGGAGTTATAAGAAACTCTTT	CALWEVHRSYKKLF	TRGV9	.	TRGJ1	21	-1	-1	26
75	6.86725145127914E-4	TGTGCCTTGTGGGAGGTGCACCAGGGATATAAGAAACTCTTT	CALWEVHQGYKKLF	TRGV9	.	TRGJ1	21	-1	-1	27
75	6.86725145127914E-4	TGTGCCTTGTGGGAGGGGACCAATTATTATAAGAAACTCTTT	CALWEGTNYYKKLF	TRGV9	.	TRGJ1	15	-1	-1	21
75	6.86725145127914E-4	TGTGCCTTGTGGGAGCTGCCCAATTATAAGAAACTCTTT	CALWELPNYKKLF	TRGV9	.	TRGJ1	18	-1	-1	22
75	6.86725145127914E-4	TGTGCCTTGTGGGAGAAGGATTATTATAAGAAACTCTTT	CALWEKDYYKKLF	TRGV9	.	TRGJ1	14	-1	-1	19
75	6.86725145127914E-4	TGTGCCTTGTGGGACGATAATTATAAGAAACTCTTT	CALWDDNYKKLF	TRGV9	.	TRGJ1	13	-1	-1	16
75	6.86725145127914E-4	TGTGCCTTGTGGGAGGTGAGATATAAGAAACTCTTT	CALWEVRYKKLF	TRGV9	.	TRGJ1	17	-1	-1	21
75	6.86725145127914E-4	TGTGCCTTGTGGGAGGTGAGAGAAGCGAAACTCTTT	CALWEVREAKLF	TRGV9	.	TRGJ1	17	-1	-1	26
75	6.86725145127914E-4	TGTGCCTTGTGGGAGGCTTATTATAAGAAACTCTTT	CALWEAYYKKLF	TRGV9	.	TRGJ1	15	-1	-1	17
75	6.86725145127914E-4	TGTGCCTTGTGGGAGGTGCAAGGGAAACTCTTT	CALWEVQGKLF	TRGV9	.	TRGJ1	19	-1	-1	23
75	6.86725145127914E-4	TGTGCCACCTGGGGCGATTGGATCAAGACGTTT	CATWGDWIKTF	TRGV4	.	TRGJP2	12	-1	-1	15
75	6.86725145127914E-4	TGTGCTGCGTGGGATCCCAAGAAACTCTTT	CAAWDPKKLF	TRGV10	.	TRGJ2	14	-1	-1	18
75	6.86725145127914E-4	TGTGCCGGGTCTGGTTGGTTCAAGATATTT	CAGSGWFKIF	TRGV9	.	TRGJP1	5	-1	-1	10
75	6.86725145127914E-4	TGTGCCACCTGGGATAAGAAACTCTTT	CATWDKKLF	TRGV4	.	TRGJ1	14	-1	-1	13
75	6.86725145127914E-4	TGTGCCTTGTGGGAGGCATTTTATTATAAGAAACTCTTT	CALWEAFYYKKLF	TRGV9	.	TRGJ1	15	-1	-1	20
75	6.86725145127914E-4	TGTGCTGCGTGGGATCCGGGCCCTAAACTCTTT	CAAWDPGPKLF	TRGV10	.	TRGJ2	14	-1	-1	24
74	6.775688098595419E-4	TGTGCCTTGTGGGAGGTAGCAGAGTTGGGCAAAAAAATCAAGGTATTT	CALWEVAELGKKIKVF	TRGV9	.	TRGJP	20	-1	-1	20
74	6.775688098595419E-4	TGTGCCTTGTGGGAGGTGCGGGTTGGTTATAAGAAACTCTTT	CALWEVRVGYKKLF	TRGV9	.	TRGJ1	18	-1	-1	26
74	6.775688098595419E-4	TGTGCCTTGTGGGAGGTGCGAGATTATAAGAAACTCTTT	CALWEVRDYKKLF	TRGV9	.	TRGJ2	18	-1	-1	22
74	6.775688098595419E-4	TGTGCCTTGTGGGAGGTGCAGTATTATAAGAAACTCTTT	CALWEVQYYKKLF	TRGV9	.	TRGJ1	19	-1	-1	21
74	6.775688098595419E-4	TGTGCCTTGTGGGAGGTGCAATATTATAAGAAACTCTTT	CALWEVQYYKKLF	TRGV9	.	TRGJ1	19	-1	-1	21
74	6.775688098595419E-4	TGTGCTGCGTGGGAATATTATAAGAAACTCTTT	CAAWEYYKKLF	TRGV10	.	TRGJ2	16	-1	-1	12
74	6.775688098595419E-4	TGTGCCTCGTCCCCCTATTATAAGAAACTCTTT	CASSPYYKKLF	TRGV9	.	TRGJ1	9	-1	-1	15
73	6.684124745911696E-4	TGTGCCTTGTGGGAGGTTACGGAGTTGGGCAAAAAAATCAAGGTATTT	CALWEVTELGKKIKVF	TRGV9	.	TRGJP	16	-1	-1	21
73	6.684124745911696E-4	TGTGCCTTGTGGGAGGTGCAGTCGGTGGGCAAAAAAATCAAGGTATTT	CALWEVQSVGKKIKVF	TRGV9	.	TRGJP	19	-1	-1	25
73	6.684124745911696E-4	TGTGCCTTGTGGGAGGAGCAAGAGTTGGGCAAAAAAATCAAGGTATTT	CALWEEQELGKKIKVF	TRGV9	.	TRGJP	19	-1	-1	17
73	6.684124745911696E-4	TGTGCCTTGTGGGAGTTTACCACTGGTTGGTTCAAGATATTT	CALWEFTTGWFKIF	TRGV9	.	TRGJP1	14	-1	-1	17
73	6.684124745911696E-4	TGTGCCTTGTGGGAGGTGTTCGATTATAAGAAACTCTTT	CALWEVFDYKKLF	TRGV9	.	TRGJ1	17	-1	-1	22
73	6.684124745911696E-4	TGTGCCTTGTGGGAGGTGCCCGGTTGGTTCAAGATATTT	CALWEVPGWFKIF	TRGV9	.	TRGJP1	18	-1	-1	21
73	6.684124745911696E-4	TGTGCCTTGTGGGAGGTGCACGGTCATAAGAAACTCTTT	CALWEVHGHKKLF	TRGV9	.	TRGJ1	20	-1	-1	25
73	6.684124745911696E-4	TGTGCCTTGTGGGAGGTGGCTTATAAGAAACTCTTT	CALWEVAYKKLF	TRGV9	.	TRGJ1	17	-1	-1	20
73	6.684124745911696E-4	TGTGCCTTGTGGGAGCCATATAAGAAACTCTTT	CALWEPYKKLF	TRGV9	.	TRGJ1	14	-1	-1	18
73	6.684124745911696E-4	TGTGCTGCGTGGGCTAAACTCTTT	CAAWAKLF	TRGV10	.	TRGJ1	12	-1	-1	15
73	6.684124745911696E-4	TGTGCTGCGTTCTCACTCTTT	CAAFSLF	TRGV10	.	TRGJ1	9	-1	-1	14
73	6.684124745911696E-4	TGTGCCTTGTGGGAGGTGCAATCAAGGTATAAGAAACTCTTT	CALWEVQSRYKKLF	TRGV9	.	TRGJ2	19	-1	-1	27
73	6.684124745911696E-4	TGTGCCTTGTGGGAGGGGCCGAATTATTATAAGAAACTCTTT	CALWEGPNYYKKLF	TRGV9	.	TRGJ1	18	-1	-1	19
72	6.592561393227974E-4	TGTGCCTTGTGGGAGGTAAGAACTGAGGTGGGTTATAAGAAACTCTTT	CALWEVRTEVGYKKLF	TRGV9	.	TRGJ1	16	-1	-1	32
72	6.592561393227974E-4	TGTGCCTTCGGGGCCGCCGGGTTGGGCAAAAAAATCAAGGTATTT	CAFGAAGLGKKIKVF	TRGV9	.	TRGJP	7	-1	-1	20
72	6.592561393227974E-4	TGTGCCTTGTGGGACGTGAATTATTATAAGAAACTCTTT	CALWDVNYYKKLF	TRGV9	.	TRGJ1	17	-1	-1	17
72	6.592561393227974E-4	TGTGCTGCGTGGGATTCCCCCCCTGGGAAACTCTTT	CAAWDSPPGKLF	TRGV10	.	TRGJ1	15	-1	-1	26
72	6.592561393227974E-4	TGTGCCTTGTGGGAGGTGCATTATAAGAAACTCTTT	CALWEVHYKKLF	TRGV9	.	TRGJ1	19	-1	-1	19
72	6.592561393227974E-4	TGTGCCTTGTATGGGCGGTGTTATAAGAAACTCTTT	CALYGRCYKKLF	TRGV9	.	TRGJ1	19	-1	-1	20
72	6.592561393227974E-4	TGTGCTGCGTGGGATCCTATGTGGAAACTCTTT	CAAWDPMWKLF	TRGV10	.	TRGJ1	14	-1	-1	23
72	6.592561393227974E-4	TGTGCCTTGTGGGAAATGGATAAGAAACTCTTT	CALWEMDKKLF	TRGV9	.	TRGJ1	13	-1	-1	19
72	6.592561393227974E-4	TGTGCCTTGTGGGAGGATAAGAAACTCTTT	CALWEDKKLF	TRGV9	.	TRGJ1	15	-1	-1	16
72	6.592561393227974E-4	TGTGCCTTGTGGGAGTTATCTTATTATAAGAAACTCTTT	CALWELSYYKKLF	TRGV9	.	TRGJ2	14	-1	-1	20
72	6.592561393227974E-4	TGTGCCTTGTGGGAGCCCCCGAATTATAAGAAACTCTTT	CALWEPPNYKKLF	TRGV9	.	TRGJ2	14	-1	-1	22
71	6.500998040544253E-4	TGTGCCTTGTGGAACTTGCCGGCTGGGGATTATAAGAAACTCTTT	CALWNLPAGDYKKLF	TRGV9	.	TRGJ2	11	-1	-1	28
71	6.500998040544253E-4	TGTGCCTTGTGGGTCTCTCATCGGGATTATAAGAAACTCTTT	CALWVSHRDYKKLF	TRGV9	.	TRGJ1	12	-1	-1	25
71	6.500998040544253E-4	TGTGCCTTGTCGGGGTTGTTTTGCTATAAGAAACTCTTT	CALSGLFCYKKLF	TRGV9	.	TRGJ2	15	-1	-1	24
71	6.500998040544253E-4	TGTGCCTTGTGGGAGCGTACTTATTATAAGAAACTCTTT	CALWERTYYKKLF	TRGV9	.	TRGJ1	14	-1	-1	20
71	6.500998040544253E-4	TGTGCCTTGTGGGAGGTGCCGAGTGAGAAACTCTTT	CALWEVPSEKLF	TRGV9	.	TRGJ1	18	-1	-1	25
71	6.500998040544253E-4	TGTGCCTTGGGATCTGGTTATTATAAGAAACTCTTT	CALGSGYYKKLF	TRGV9	.	TRGJ1	8	-1	-1	17
71	6.500998040544253E-4	TGTGCCTTGTGGGTCGGTTATAAGAAACTCTTT	CALWVGYKKLF	TRGV9	.	TRGJ1	12	-1	-1	17
71	6.500998040544253E-4	TGTGCCTTGTGGGAGGCCCCCCGGAATAAGAAACTCTTT	CALWEAPRNKKLF	TRGV9	.	TRGJ1	15	-1	-1	25
71	6.500998040544253E-4	TGTGCCTTGTGGGAGGGATTTTATTATAAGAAACTCTTT	CALWEGFYYKKLF	TRGV9	.	TRGJ1	15	-1	-1	20
70	6.409434687860531E-4	TGTGCCTTGTGGGAGGCGCACCAAGAGTTGGGCAAAAAAATCAAGGTATTT	CALWEAHQELGKKIKVF	TRGV9	.	TRGJP	21	-1	-1	21
70	6.409434687860531E-4	TGTGCCTTGTGGGAGGTGGGAGAGTTGGGCAAAAAAATCAAGGTATTT	CALWEVGELGKKIKVF	TRGV9	.	TRGJP	17	-1	-1	20
70	6.409434687860531E-4	TGTGCCTTGTGGGAGCGCGAGGGATATAAGAAACTCTTT	CALWEREGYKKLF	TRGV9	.	TRGJ2	14	-1	-1	24
70	6.409434687860531E-4	TGTGCCTTGTGGGAGGTCCTTTATTATAAGAAACTCTTT	CALWEVLYYKKLF	TRGV9	.	TRGJ1	16	-1	-1	20
70	6.409434687860531E-4	TGTGCCTTGTGGGAGGTGATGGGCTATAAGAAACTCTTT	CALWEVMGYKKLF	TRGV9	.	TRGJ1	17	-1	-1	24
70	6.409434687860531E-4	TGTGCCTTGTGGGATTTTGGGGATAAGAAACTCTTT	CALWDFGDKKLF	TRGV9	.	TRGJ1	13	-1	-1	22
70	6.409434687860531E-4	TGTGCCTTGTGGGAGGTGAATTATTATAAGAAACTCTTT	CALWEVNYYKKLF	TRGV9	.	TRGJ1	17	-1	-1	17
69	6.317871335176809E-4	TGTGCCTTGTGGGAGATCCAAGAGTTGGGCAAAAAAATCAAGGTATTT	CALWEIQELGKKIKVF	TRGV9	.	TRGJP	14	-1	-1	18
69	6.317871335176809E-4	TGTGCCTTGTGGGAGGTGCATTTGCATTATTATAAGAAACTCTTT	CALWEVHLHYYKKLF	TRGV9	.	TRGJ2	19	-1	-1	19
69	6.317871335176809E-4	TGTGCCTTGTGGGAGGTTTCCTCTTATTATAAGAAACTCTTT	CALWEVSSYYKKLF	TRGV9	.	TRGJ1	16	-1	-1	23
69	6.317871335176809E-4	TGTGCCTTGTGGGAGGTGCTGGGCCGCTATAAGAAACTCTTT	CALWEVLGRYKKLF	TRGV9	.	TRGJ1	18	-1	-1	27
69	6.317871335176809E-4	TGTGCCTTGTGGGAGGTGCCTCTCTATTATAAGAAACTCTTT	CALWEVPLYYKKLF	TRGV9	.	TRGJ1	18	-1	-1	24
69	6.317871335176809E-4	TGTGCTGCGTGGGATGCCACTGGTTGGTTCAAGATATTT	CAAWDATGWFKIF	TRGV10	.	TRGJP1	14	-1	-1	13
69	6.317871335176809E-4	TGTGCCTTGTGGGAGTCCGAACATTATAAGAAACTCTTT	CALWESEHYKKLF	TRGV9	.	TRGJ1	14	-1	-1	22
69	6.317871335176809E-4	TGTGCCTTGTGGGAGGCCCTCTCTATAATTCTCTTT	CALWEALSIILF	TRGV9	.	TRGJ2	15	-1	-1	30
69	6.317871335176809E-4	TGTGCCTTGTGGGAGGCGTATTATAAGAAACTCTTT	CALWEAYYKKLF	TRGV9	.	TRGJ1	15	-1	-1	18
69	6.317871335176809E-4	TGTGCCTCATTGGAGATGCTGGGGTTCAAGATATTT	CASLEMLGFKIF	TRGV9	.	TRGJP1	18	-1	-1	22
69	6.317871335176809E-4	TGTGCTGCAGGCCCCAAGAAACTCTTT	CAAGPKKLF	TRGV10	.	TRGJ1	7	-1	-1	15
69	6.317871335176809E-4	TGTGCCCCGAAATATAAGAAACTCTTT	CAPKYKKLF	TRGV9	.	TRGJ1	5	-1	-1	12
69	6.317871335176809E-4	TGTGCTGCTCGGACAAAACTCTTT	CAARTKLF	TRGV10	.	TRGJ1	7	-1	-1	15
69	6.317871335176809E-4	TGTGCTGCGTGGGATCACCTCCTAGGGAAACTCTTT	CAAWDHLLGKLF	TRGV10	.	TRGJ1	17	-1	-1	26
68	6.226307982493087E-4	TGTGCCTTGTGGGAGGCGCGTCCGCTCGCTGGTTGGTTCAAGATATTT	CALWEARPLAGWFKIF	TRGV9	.	TRGJP1	18	-1	-1	28
68	6.226307982493087E-4	TGTGCTGCGTGGGATAGGGAGTTTCTCGGGAAACTCTTT	CAAWDREFLGKLF	TRGV10	.	TRGJ1	14	-1	-1	29
68	6.226307982493087E-4	TGTGCCTTGTGGGAGAGGCTTCCTCCACGGAAACTCTTT	CALWERLPPRKLF	TRGV9	.	TRGJ1	14	-1	-1	29
68	6.226307982493087E-4	TGTGCTGCGTGGGATTATTATTATAAGAAACTCTTT	CAAWDYYYKKLF	TRGV10	.	TRGJ1	16	-1	-1	16
68	6.226307982493087E-4	TGTGCCTTGTGGGAGTTTTTTAAGAAACTCTTT	CALWEFFKKLF	TRGV9	.	TRGJ1	14	-1	-1	17
68	6.226307982493087E-4	TGTGCCACCTTCGATTGGATCAAGACGTTT	CATFDWIKTF	TRGV3	.	TRGJP2	9	-1	-1	12
68	6.226307982493087E-4	TGTGCCTTGTGGGAGGTCGGCAGTTATTATAAGAAACTCTTT	CALWEVGSYYKKLF	TRGV9	.	TRGJ2	16	-1	-1	23
67	6.134744629809365E-4	TGTGCCTTGTGGGAGGTGGACAATTATTATAAGAAACTCTTT	CALWEVDNYYKKLF	TRGV9	.	TRGJ2	20	-1	-1	21
67	6.134744629809365E-4	TGTGCCTTGTGGGAGGCCTCGAATTATTATAAGAAACTCTTT	CALWEASNYYKKLF	TRGV9	.	TRGJ1	15	-1	-1	18
67	6.134744629809365E-4	TGTGCCTTGTGGGAGCCCAAGGGGGATAAGAAACTCTTT	CALWEPKGDKKLF	TRGV9	.	TRGJ2	14	-1	-1	25
67	6.134744629809365E-4	TGTGCCTTGTGGGAGGTGAGGTATAAGAAACTCTTT	CALWEVRYKKLF	TRGV9	.	TRGJ1	17	-1	-1	21
67	6.134744629809365E-4	TGTGCCTTGTGGATGAATTATTATAAGAAACTCTTT	CALWMNYYKKLF	TRGV9	.	TRGJ1	11	-1	-1	14
67	6.134744629809365E-4	TGTGCTGCGTGGGGGAGGGTGAAACTCTTT	CAAWGRVKLF	TRGV10	.	TRGJ1	12	-1	-1	20
67	6.134744629809365E-4	TGTGCTGCGTGGGATTCAGACCTCTTT	CAAWDSDLF	TRGV10	.	TRGJ1	15	-1	-1	21
66	6.043181277125643E-4	TGTGCTGCGTGGGATTATAGGCCCCTTAGTTATAAGAAACTCTTT	CAAWDYRPLSYKKLF	TRGV10	.	TRGJ2	16	-1	-1	25
66	6.043181277125643E-4	TGTGCCTTGTGGGAGCCCGCGGGTTATTATAAGAAACTCTTT	CALWEPAGYYKKLF	TRGV9	.	TRGJ1	14	-1	-1	23
66	6.043181277125643E-4	TGTGCCTTGTGGGAGGCCCATAATTATAAGAAACTCTTT	CALWEAHNYKKLF	TRGV9	.	TRGJ1	15	-1	-1	19
66	6.043181277125643E-4	TGTGCCTTGTGGGAGGAAGTGTATTATAAGAAACTCTTT	CALWEEVYYKKLF	TRGV9	.	TRGJ1	15	-1	-1	21
66	6.043181277125643E-4	TGTGCCTTGTGTCAGAATTATTATAAGAAACTCTTT	CALCQNYYKKLF	TRGV9	.	TRGJ2	10	-1	-1	14
66	6.043181277125643E-4	TGTGCCTTGTGGCGAGATTATTATAAGAAACTCTTT	CALWRDYYKKLF	TRGV9	.	TRGJ1	15	-1	-1	12
66	6.043181277125643E-4	TGTGCCTTGTGGGACTATTATAAGAAACTCTTT	CALWDYYKKLF	TRGV9	.	TRGJ2	13	-1	-1	15
66	6.043181277125643E-4	TGTGCTGCGTGTCGACATAAGAAACTCTTT	CAACRHKKLF	TRGV10	.	TRGJ1	10	-1	-1	16
65	5.951617924441922E-4	TGTGCCTTGTGGGAGGTGCAAGATTTAGAAGAGTTGGGCAAAAAAATCAAGGTATTT	CALWEVQDLEELGKKIKVF	TRGV9	.	TRGJP	19	-1	-1	28
65	5.951617924441922E-4	TGTGCCTTGTGGGATCCTTATTATAAGAAACTCTTT	CALWDPYYKKLF	TRGV9	.	TRGJ1	13	-1	-1	17
65	5.951617924441922E-4	TGTGCCTTGTGGGAGGACGGGGATTATAAGAAACTCTTT	CALWEDGDYKKLF	TRGV9	.	TRGJ2	15	-1	-1	22
65	5.951617924441922E-4	TGTGCCACCTGGGAGGGATATAAGAAACTCTTT	CATWEGYKKLF	TRGV2	.	TRGJ2	16	-1	-1	18
65	5.951617924441922E-4	TGTCCCGAGAAGATATTT	CPEKIF	TRGV9	.	TRGJP1	5	-1	-1	9
64	5.8600545717582E-4	TGTGCCTTGTGGGAGTCCCCGGGGGGATATAAGAAACTCTTT	CALWESPGGYKKLF	TRGV9	.	TRGJ1	14	-1	-1	27
64	5.8600545717582E-4	TGTGCCTTGTGGGAGGGTTGTAGTGATTGGATCAAGACGTTT	CALWEGCSDWIKTF	TRGV9	.	TRGJP2	15	-1	-1	19
64	5.8600545717582E-4	TGTGCCTTGTGGGGAGAGGGATATTATAAGAAACTCTTT	CALWGEGYYKKLF	TRGV9	.	TRGJ1	12	-1	-1	21
64	5.8600545717582E-4	TGTGCCTTGTGGGAGGCGGGTTATTATAAGAAACTCTTT	CALWEAGYYKKLF	TRGV9	.	TRGJ1	15	-1	-1	20
64	5.8600545717582E-4	TGTGCCTTGTGGGAGGAGCGGTATTATAAGAAACTCTTT	CALWEERYYKKLF	TRGV9	.	TRGJ1	18	-1	-1	21
64	5.8600545717582E-4	TGTGCCTTGGCAGTTCATTATTATAAGAAACTCTTT	CALAVHYYKKLF	TRGV9	.	TRGJ2	8	-1	-1	16
64	5.8600545717582E-4	TGTGCCACCTGGGGGAGTTATAAGAAACTCTTT	CATWGSYKKLF	TRGV8	.	TRGJ1	12	-1	-1	17
64	5.8600545717582E-4	TGTGCCACCTGGGATTATAAGAAACTCTTT	CATWDYKKLF	TRGV8	.	TRGJ1	14	-1	-1	13
64	5.8600545717582E-4	TGTGCTGCGTGGGATTTTCGTTCACATTGGGTGGAACTCTTT	CAAWDFRSHWVELF	TRGV10	.	TRGJ1	15	-1	-1	34
64	5.8600545717582E-4	TGTGCCTTGTGGGGTTATTATAAGAAACTCTTT	CALWGYYKKLF	TRGV9	.	TRGJ2	12	-1	-1	14
63	5.768491219074477E-4	TGTGCCTTGTGGGAGGCCCCAATGGGGGAGTTGGGCAAAAAAATCAAGGTATTT	CALWEAPMGELGKKIKVF	TRGV9	.	TRGJP	15	-1	-1	27
63	5.768491219074477E-4	TGTGCCTTGTGGGAGCCGCTTGGGATTTTGGTCTATAAGAAACTCTTT	CALWEPLGILVYKKLF	TRGV9	.	TRGJ1	14	-1	-1	33
63	5.768491219074477E-4	TGTGCCTTGTGGGAGGTGCAGGGGGGCTTCCATAAGAAACTCTTT	CALWEVQGGFHKKLF	TRGV9	.	TRGJ2	19	-1	-1	31
63	5.768491219074477E-4	TGTGCCTTGTGGGGGGGGTTTTATTATAAGAAACTCTTT	CALWGGFYYKKLF	TRGV9	.	TRGJ1	15	-1	-1	20
63	5.768491219074477E-4	TGTGCCACCTGGGACAGGCCCGGGAAACTCTTT	CATWDRPGKLF	TRGV5	.	TRGJ1	19	-1	-1	23
63	5.768491219074477E-4	TGTGCCTTCTTTTATTATAAGAAACTCTTT	CAFFYYKKLF	TRGV9	.	TRGJ1	7	-1	-1	11
63	5.768491219074477E-4	TGTGCCTTGTGGGGTTTGTTCAAGATATTT	CALWGLFKIF	TRGV9	.	TRGJP1	12	-1	-1	12
63	5.768491219074477E-4	TGTGCCTTGTGGGGTGGGTTTGATTATAAGAAACTCTTT	CALWGGFDYKKLF	TRGV9	.	TRGJ1	12	-1	-1	22
62	5.676927866390756E-4	TGTGCCTTGTGGGAGGTGAGGAATTATTATAAGAAACTCTTT	CALWEVRNYYKKLF	TRGV9	.	TRGJ1	17	-1	-1	20
62	5.676927866390756E-4	TGTGCCTTGTGGGAGGGGGGGTATTATAAGAAACTCTTT	CALWEGGYYKKLF	TRGV9	.	TRGJ1	15	-1	-1	21
62	5.676927866390756E-4	TGTGCTGCGTGGGATTGGACACCTAAGAAACTCTTT	CAAWDWTPKKLF	TRGV10	.	TRGJ2	15	-1	-1	23
62	5.676927866390756E-4	TGTGCTGCGTGGGATTGCCACTGGAAACTCTTT	CAAWDCHWKLF	TRGV10	.	TRGJ1	15	-1	-1	23
62	5.676927866390756E-4	TGTGCCTTGTGGGAGGCAAAGAAACTCTTT	CALWEAKKLF	TRGV9	.	TRGJ1	15	-1	-1	18
62	5.676927866390756E-4	TGTGCCACCTGGAGTAACGGGAAACTCTTT	CATWSNGKLF	TRGV5	.	TRGJ1	11	-1	-1	20
62	5.676927866390756E-4	TGTGCTGCGGGTAAGAAACTCTTT	CAAGKKLF	TRGV10	.	TRGJ1	8	-1	-1	11
62	5.676927866390756E-4	TGTGCTGCGTGGGATCAGACTCAGGGACTCTTT	CAAWDQTQGLF	TRGV10	.	TRGJ1	14	-1	-1	26
61	5.585364513707034E-4	TGTGCCTTGTGGGAGGCCCCCTTGAATTATTATAAGAAACTCTTT	CALWEAPLNYYKKLF	TRGV9	.	TRGJ1	15	-1	-1	23
61	5.585364513707034E-4	TGTGCCTTGTGGGAGGCACTCGTGAATTATTATAAGAAACTCTTT	CALWEALVNYYKKLF	TRGV9	.	TRGJ1	15	-1	-1	23
61	5.585364513707034E-4	TGTGCCTTGTGGGAGGTGCTCCCTTATTATAAGAAACTCTTT	CALWEVLPYYKKLF	TRGV9	.	TRGJ1	21	-1	-1	23
61	5.585364513707034E-4	TGTGCCTTGTGGGAGGCCGGCCTTTATTATAAGAAACTCTTT	CALWEAGLYYKKLF	TRGV9	.	TRGJ1	15	-1	-1	23
61	5.585364513707034E-4	TGTGCCTTGTGGGAGGGTTCGAATTATTATAAGAAACTCTTT	CALWEGSNYYKKLF	TRGV9	.	TRGJ1	15	-1	-1	17
61	5.585364513707034E-4	TGTGCCTTGTGGGAGGGCACCCTTTATTATAAGAAACTCTTT	CALWEGTLYYKKLF	TRGV9	.	TRGJ1	20	-1	-1	23
61	5.585364513707034E-4	TGTGCTGCGTGGGATTGGGCGAGGAGGGAGAAACTCTTT	CAAWDWARREKLF	TRGV10	.	TRGJ1	15	-1	-1	28
61	5.585364513707034E-4	TGTGCCTTGTGGGAGGTGGGTTATTATAAGAAACTCTTT	CALWEVGYYKKLF	TRGV9	.	TRGJ1	17	-1	-1	20
61	5.585364513707034E-4	TGTGCCTTGTGGCCGAATTATTATAAGAAACTCTTT	CALWPNYYKKLF	TRGV9	.	TRGJ1	11	-1	-1	13
60	5.493801161023312E-4	TGTGCCTTGTGGGAGGTCGGGCAATCGGGGATACCGGGCCATTATTATAAGAAACTCTTT	CALWEVGQSGIPGHYYKKLF	TRGV9	.	TRGJ1	16	-1	-1	40
60	5.493801161023312E-4	TGTGCCTTGTGGGAGGTGAAACCGAGTTATTATAAGAAACTCTTT	CALWEVKPSYYKKLF	TRGV9	.	TRGJ1	17	-1	-1	22
60	5.493801161023312E-4	TGTGCCTTGTGGGAGACTCCGAATTATTATAAGAAACTCTTT	CALWETPNYYKKLF	TRGV9	.	TRGJ1	14	-1	-1	19
60	5.493801161023312E-4	TGTGCTGCGTGGGTCCCCCCCGCGAAGAAACTCTTT	CAAWVPPAKKLF	TRGV10	.	TRGJ1	12	-1	-1	24
60	5.493801161023312E-4	TGTGCCTTGTGGGAGGCCTATTATAAGAAACTCTTT	CALWEAYYKKLF	TRGV9	.	TRGJ1	15	-1	-1	18
60	5.493801161023312E-4	TGTGCCACCTGGGACGGGCCCGCTAAGAAACTCTTT	CATWDGPAKKLF	TRGV2	.	TRGJ1	21	-1	-1	23
60	5.493801161023312E-4	TGTGCTGCGTGGGATTGTGTGAAACTCTTT	CAAWDCVKLF	TRGV10	.	TRGJ1	15	-1	-1	20
59	5.402237808339591E-4	TGTGCCTTGTGGGAACAACAAGAGTTGGGCAAAAAAATCAAGGTATTT	CALWEQQELGKKIKVF	TRGV9	.	TRGJP	13	-1	-1	18
59	5.402237808339591E-4	TGTGCCTTGTGGGAGGTGCTCGCCATTTATTATAAGAAACTCTTT	CALWEVLAIYYKKLF	TRGV9	.	TRGJ1	18	-1	-1	26
59	5.402237808339591E-4	TGTGCCTTGTGGGAGGTGCAAGGGGATTATTATAAGAAACTCTTT	CALWEVQGDYYKKLF	TRGV9	.	TRGJ1	19	-1	-1	25
59	5.402237808339591E-4	TGTGCCTTGTGGGAGGTGTTGAATTATTATAAGAAACTCTTT	CALWEVLNYYKKLF	TRGV9	.	TRGJ1	17	-1	-1	20
59	5.402237808339591E-4	TGTGCCTTGTGGGAGGTGTACGAGGATTATAAGAAACTCTTT	CALWEVYEDYKKLF	TRGV9	.	TRGJ1	20	-1	-1	25
59	5.402237808339591E-4	TGTGCCTTGTGGGAGGAGGGTTATTATAAGAAACTCTTT	CALWEEGYYKKLF	TRGV9	.	TRGJ1	15	-1	-1	20
59	5.402237808339591E-4	TGTGCCTTGTGGGAGACCTTTTATTATAAGAAACTCTTT	CALWETFYYKKLF	TRGV9	.	TRGJ1	14	-1	-1	20
59	5.402237808339591E-4	TGTGCCTTGTGGAGGGGAAGGGAATATAAGAAACTCTTT	CALWRGREYKKLF	TRGV9	.	TRGJ1	14	-1	-1	24
59	5.402237808339591E-4	TGTGCCTTGTGGGACTTTTATTATAAGAAACTCTTT	CALWDFYYKKLF	TRGV9	.	TRGJ2	13	-1	-1	17
59	5.402237808339591E-4	TGTGCCTTAAAGGGTTGGTTCAAGATATTT	CALKGWFKIF	TRGV9	.	TRGJP1	7	-1	-1	12
59	5.402237808339591E-4	TGTGCCCCCATTTATTATAAGAAACTCTTT	CAPIYYKKLF	TRGV9	.	TRGJ2	5	-1	-1	11
58	5.310674455655868E-4	TGTGCCTTGTGGGTAGAGGATTATTATAAGAAACTCTTT	CALWVEDYYKKLF	TRGV9	.	TRGJ1	12	-1	-1	19
58	5.310674455655868E-4	TGTGCCTTGTGGGCTAATTATTATAAGAAACTCTTT	CALWANYYKKLF	TRGV9	.	TRGJ1	12	-1	-1	15
58	5.310674455655868E-4	TGTGCCTTGTGTTTCTATTATAAGAAACTCTTT	CALCFYYKKLF	TRGV9	.	TRGJ1	10	-1	-1	15
58	5.310674455655868E-4	TGTGCCGAGGGTAATTATTATAAGAAACTCTTT	CAEGNYYKKLF	TRGV9	.	TRGJ1	5	-1	-1	12
58	5.310674455655868E-4	TGTGCTGCCAAACTCTTT	CAAKLF	TRGV10	.	TRGJ1	7	-1	-1	9
57	5.219111102972146E-4	TGTGCCTTGTGGGAGGTGCAATCTTATTATAAGAAACTCTTT	CALWEVQSYYKKLF	TRGV9	.	TRGJ1	19	-1	-1	23
57	5.219111102972146E-4	TGTGCCTTGTGGGAGGCAGCGAATTATTATAAGAAACTCTTT	CALWEAANYYKKLF	TRGV9	.	TRGJ1	15	-1	-1	19
57	5.219111102972146E-4	TGTGCCTTGTGGGAGGTGCACGATTATAAGAAACTCTTT	CALWEVHDYKKLF	TRGV9	.	TRGJ1	20	-1	-1	22
57	5.219111102972146E-4	TGTGCCTTGTGGGAGGTGGGATATTATAAGAAACTCTTT	CALWEVGYYKKLF	TRGV9	.	TRGJ1	17	-1	-1	21
57	5.219111102972146E-4	TGTGCCTTGTGGAGGGAGAATTATTATAAGAAACTCTTT	CALWRENYYKKLF	TRGV9	.	TRGJ1	14	-1	-1	17
57	5.219111102972146E-4	TGTGCCACCTGGGACGGCCCGAGTTATAAGAAACTCTTT	CATWDGPSYKKLF	TRGV2	.	TRGJ2	20	-1	-1	23
57	5.219111102972146E-4	TGTGCCACCTGGGACGGGCAAGGTTATAAGAAACTCTTT	CATWDGQGYKKLF	TRGV4	.	TRGJ1	18	-1	-1	23
57	5.219111102972146E-4	TGTGCTGCGTGGGATTCCCCATTCGAGAAACTCTTT	CAAWDSPFEKLF	TRGV10	.	TRGJ1	15	-1	-1	25
57	5.219111102972146E-4	TGTGCCTTGTGGGAGGTTTATTATAAGAAACTCTTT	CALWEVYYKKLF	TRGV9	.	TRGJ1	16	-1	-1	17
57	5.219111102972146E-4	TGTGCCTTGATCTATTATTATAAGAAACTCTTT	CALIYYYKKLF	TRGV9	.	TRGJ1	8	-1	-1	13
57	5.219111102972146E-4	TGTGCTGCGTGGGATAGGCAGAAACTCTTT	CAAWDRQKLF	TRGV10	.	TRGJ1	14	-1	-1	19
57	5.219111102972146E-4	TGTGCTGCGTGGGAAGAGAAACTCTTT	CAAWEEKLF	TRGV10	.	TRGJ1	13	-1	-1	16
57	5.219111102972146E-4	TGTGCCACCTGGGACGGGAAACTCTTT	CATWDGKLF	TRGV3	.	TRGJ1	17	-1	-1	17
57	5.219111102972146E-4	TGTGCCTTGTGGGAGAAATATAAGAAACTCTTT	CALWEKYKKLF	TRGV9	.	TRGJ1	14	-1	-1	18
57	5.219111102972146E-4	TGTGCTGCGCCTGAGGGGAAGAAACTCTTT	CAAPEGKKLF	TRGV10	.	TRGJ2	8	-1	-1	18
57	5.219111102972146E-4	TGTGTCCCTAAGAAACTCTTT	CVPKKLF	TRGV10	.	TRGJ1	3	-1	-1	8
56	5.127547750288425E-4	TGTGCCTTGTGGGAGGTGGGGGGGATTTATTATAAGAAACTCTTT	CALWEVGGIYYKKLF	TRGV9	.	TRGJ2	17	-1	-1	23
56	5.127547750288425E-4	TGTGCCTTGTGGGAGGTCAATTATTATAAGAAACTCTTT	CALWEVNYYKKLF	TRGV9	.	TRGJ1	16	-1	-1	18
56	5.127547750288425E-4	TGTGCCTTGTGGGAGGCTCTAGATTATAAGAAACTCTTT	CALWEALDYKKLF	TRGV9	.	TRGJ1	15	-1	-1	22
56	5.127547750288425E-4	TGTGCTGCGTGGGATCGGGGGCAGGAGAAACTCTTT	CAAWDRGQEKLF	TRGV10	.	TRGJ1	14	-1	-1	25
55	5.035984397604703E-4	TGTGCCTTGTGGGAGGTGCGGAAAAGGTCGGATTATTATAAGAAACTCTTT	CALWEVRKRSDYYKKLF	TRGV9	.	TRGJ1	18	-1	-1	27
55	5.035984397604703E-4	TGTGCCTTGTGGGAGGTGGAGGGGAATTATTATAAGAAACTCTTT	CALWEVEGNYYKKLF	TRGV9	.	TRGJ2	17	-1	-1	23
55	5.035984397604703E-4	TGTGCCTTGTGGGAGGTGAAAGGTTATTATAAGAAACTCTTT	CALWEVKGYYKKLF	TRGV9	.	TRGJ1	17	-1	-1	23
55	5.035984397604703E-4	TGTGCCTTGTGTACGCCTTCTTATTATAAGAAACTCTTT	CALCTPSYYKKLF	TRGV9	.	TRGJ1	10	-1	-1	20
55	5.035984397604703E-4	TGTGCCTTGTGGGACGCAAGTTATTATAAGAAACTCTTT	CALWDASYYKKLF	TRGV9	.	TRGJ1	13	-1	-1	20
55	5.035984397604703E-4	TGTGCCTTGTGGGAGGTTACTTATTATAAGAAACTCTTT	CALWEVTYYKKLF	TRGV9	.	TRGJ1	16	-1	-1	20
55	5.035984397604703E-4	TGTGCCTTGTGGGAGGCCAATTATTATAAGAAACTCTTT	CALWEANYYKKLF	TRGV9	.	TRGJ1	15	-1	-1	18
55	5.035984397604703E-4	TGTGCCTTGCGTTTTTTAGAGAATTATAAGAAACTCTTT	CALRFLENYKKLF	TRGV9	.	TRGJ2	8	-1	-1	22
55	5.035984397604703E-4	TGTGCTGCGTGGGAAAGGGGGTATAAGAAACTCTTT	CAAWERGYKKLF	TRGV10	.	TRGJ2	13	-1	-1	21
55	5.035984397604703E-4	TGTGCCTTGTGCCCGAATTATTATAAGAAACTCTTT	CALCPNYYKKLF	TRGV9	.	TRGJ1	10	-1	-1	13
55	5.035984397604703E-4	TGTGCTGCGTGGGATTATCAAGGGAAACTCTTT	CAAWDYQGKLF	TRGV10	.	TRGJ1	16	-1	-1	23
55	5.035984397604703E-4	TGTGCTGCGTGGGACCATAAGAAACTCTTT	CAAWDHKKLF	TRGV10	.	TRGJ1	13	-1	-1	16
55	5.035984397604703E-4	TGTGCTGCGTGGGACAATAAGAAACTCTTT	CAAWDNKKLF	TRGV10	.	TRGJ2	13	-1	-1	16
55	5.035984397604703E-4	TGTGCTGCGTGGGACTTGAAACTCTTT	CAAWDLKLF	TRGV10	.	TRGJ1	13	-1	-1	17
55	5.035984397604703E-4	TGTGCTGCGTGGGAAAAGAAACTCTTT	CAAWEKKLF	TRGV10	.	TRGJ1	13	-1	-1	15
54	4.944421044920981E-4	TGTGCCTTGTGGGAGGTGCAAACTCCCCAAAAGTATTATAAGAAACTCTTT	CALWEVQTPQKYYKKLF	TRGV9	.	TRGJ1	29	-1	-1	30
54	4.944421044920981E-4	TGTGCCTTGTGGGAGGCCTCCGATCGGATGAATTATTATAAGAAACTCTTT	CALWEASDRMNYYKKLF	TRGV9	.	TRGJ1	15	-1	-1	29
54	4.944421044920981E-4	TGTGCCTTGTGGGAGGCGCAACCCCCGTATTATAAGAAACTCTTT	CALWEAQPPYYKKLF	TRGV9	.	TRGJ1	25	-1	-1	27
54	4.944421044920981E-4	TGTGCCTTGTGGGAGGTCCCATTCTATTATAAGAAACTCTTT	CALWEVPFYYKKLF	TRGV9	.	TRGJ1	16	-1	-1	24
54	4.944421044920981E-4	TGTGCCTTGTGGGAGGTGCTCGCTTCTTATAAGAAACTCTTT	CALWEVLASYKKLF	TRGV9	.	TRGJ1	18	-1	-1	23
54	4.944421044920981E-4	TGTGCCTTGTGGGAGGTGGGATTTTATTATAAGAAACTCTTT	CALWEVGFYYKKLF	TRGV9	.	TRGJ1	17	-1	-1	23
54	4.944421044920981E-4	TGTGCTGCGTGGGATAGAAGGCTCTTT	CAAWDRRLF	TRGV10	.	TRGJ2	14	-1	-1	21
53	4.852857692237259E-4	TGTGCCTTGTGGGAGGTGTGCTGCCTCCCATATTTTAAGAAACTCTTT	CALWEVCCLPYFKKLF	TRGV9	.	TRGJ1	17	-1	-1	30
53	4.852857692237259E-4	TGTGCTGCGTGGGATATTCCCCTCGAAGGGCATAAGAAACTCTTT	CAAWDIPLEGHKKLF	TRGV10	.	TRGJ2	14	-1	-1	31
53	4.852857692237259E-4	TGTGCCTTGTGGGAGTCCCACCCGAATTATTATAAGAAACTCTTT	CALWESHPNYYKKLF	TRGV9	.	TRGJ1	14	-1	-1	22
53	4.852857692237259E-4	TGTGCCTTGTGGGAGGTGAGAGGTAATTATTATAAGAAACTCTTT	CALWEVRGNYYKKLF	TRGV9	.	TRGJ1	17	-1	-1	24
53	4.852857692237259E-4	TGTGCTGCGTGGGACGCCCTCAATTATTATAAGAAACTCTTT	CAAWDALNYYKKLF	TRGV10	.	TRGJ1	13	-1	-1	21
53	4.852857692237259E-4	TGTGCCTTGTGGCAGATTTCGAATTATTATAAGAAACTCTTT	CALWQISNYYKKLF	TRGV9	.	TRGJ1	14	-1	-1	17
53	4.852857692237259E-4	TGTGCCTTGTGGGAGGTTCTCAATTATTATAAGAAACTCTTT	CALWEVLNYYKKLF	TRGV9	.	TRGJ1	16	-1	-1	21
53	4.852857692237259E-4	TGTGCCTTGTGGGAGGTGTCAAATTATTATAAGAAACTCTTT	CALWEVSNYYKKLF	TRGV9	.	TRGJ1	17	-1	-1	18
53	4.852857692237259E-4	TGTGCCTTGTGGGAGGTGCCCCCTTATTATAAGAAACTCTTT	CALWEVPPYYKKLF	TRGV9	.	TRGJ1	21	-1	-1	23
53	4.852857692237259E-4	TGTGCCTTGTGGGAGGTGCAGCATTATAAGAAACTCTTT	CALWEVQHYKKLF	TRGV9	.	TRGJ1	19	-1	-1	22
53	4.852857692237259E-4	TGTGCCTTGTGGGAGGTCTATTATAAGAAACTCTTT	CALWEVYYKKLF	TRGV9	.	TRGJ1	16	-1	-1	18
53	4.852857692237259E-4	TGTGCTGCGTGGGGGCTTAAGAAACTCTTT	CAAWGLKKLF	TRGV10	.	TRGJ1	12	-1	-1	17
53	4.852857692237259E-4	TGTGCTGCGTGGGCCACTAAGAAACTCTTT	CAAWATKKLF	TRGV10	.	TRGJ1	12	-1	-1	17
52	4.761294339553537E-4	TGTGCTGCGTGGGACCAGTCGGATACCACTGGTTGGTTCAAGATATTT	CAAWDQSDTTGWFKIF	TRGV10	.	TRGJP1	13	-1	-1	22
52	4.761294339553537E-4	TGTGCCTTGTCTACAGCTGGCACCACTGGTTGGTTCAAGATATTT	CALSTAGTTGWFKIF	TRGV9	.	TRGJP1	9	-1	-1	21
52	4.761294339553537E-4	TGTGCCTTGTGGGAGTCCTCGAATTATTATAAGAAACTCTTT	CALWESSNYYKKLF	TRGV9	.	TRGJ1	14	-1	-1	18
52	4.761294339553537E-4	TGTGCCTTGTGGGAGGTGAAGGGTGGGTATAAGAAACTCTTT	CALWEVKGGYKKLF	TRGV9	.	TRGJ1	17	-1	-1	27
52	4.761294339553537E-4	TGTGCCTTGTGGGAGGCTTCGAATTATTATAAGAAACTCTTT	CALWEASNYYKKLF	TRGV9	.	TRGJ1	15	-1	-1	17
52	4.761294339553537E-4	TGTGCTGCGTGGGATTATGGCCGCTTGGAGAAACTCTTT	CAAWDYGRLEKLF	TRGV10	.	TRGJ1	16	-1	-1	28
52	4.761294339553537E-4	TGTGCCTTGTGGGAGCTGAATTATTATAAGAAACTCTTT	CALWELNYYKKLF	TRGV9	.	TRGJ1	17	-1	-1	17
52	4.761294339553537E-4	TGTGCCTTGTGGGAGAAGAATTATTATAAGAAACTCTTT	CALWEKNYYKKLF	TRGV9	.	TRGJ2	14	-1	-1	17
52	4.761294339553537E-4	TGTGCCTTGTGGGAATCGTATTATTATAAGAAACTCTTT	CALWESYYYKKLF	TRGV9	.	TRGJ1	13	-1	-1	15
52	4.761294339553537E-4	TGTGCCACCTGGGACAGGCTTGGGAGTAAGAAACTCTTT	CATWDRLGSKKLF	TRGV3	.	TRGJ1	21	-1	-1	26
52	4.761294339553537E-4	TGTGCTGCGTGGGATTTTTATTATAAGAAACTCTTT	CAAWDFYYKKLF	TRGV10	.	TRGJ1	15	-1	-1	17
52	4.761294339553537E-4	TGTGCTGCGTGGGATTATCTCGGGAAGAAACTCTTT	CAAWDYLGKKLF	TRGV10	.	TRGJ1	16	-1	-1	24
52	4.761294339553537E-4	TGTGCTGCGTGGGATCCACCTTCCGAGAAACTCTTT	CAAWDPPSEKLF	TRGV10	.	TRGJ1	14	-1	-1	25
52	4.761294339553537E-4	TGTGCTGCGTGGGATTCACCTAAGAAACTCTTT	CAAWDSPKKLF	TRGV10	.	TRGJ1	22	-1	-1	20
52	4.761294339553537E-4	TGTGCTGCGTGGGATTATAGTGAGAAACTCTTT	CAAWDYSEKLF	TRGV10	.	TRGJ2	16	-1	-1	13
52	4.761294339553537E-4	TGGATATTTACGAATTATTATAAGAAACTCTTT	WIFTNYYKKLF	TRGV9	.	TRGJ1	1	-1	-1	3
52	4.761294339553537E-4	TGTGCTGCGTGGGCATATAAGAAACTCTTT	CAAWAYKKLF	TRGV10	.	TRGJ1	12	-1	-1	15
52	4.761294339553537E-4	TGTGCTGCGTGGGAATATAAGAAACTCTTT	CAAWEYKKLF	TRGV10	.	TRGJ1	16	-1	-1	15
52	4.761294339553537E-4	TGTGCTGCGTGTAAGAAACTCTTT	CAACKKLF	TRGV10	.	TRGJ1	10	-1	-1	11
52	4.761294339553537E-4	TGTGCCGTTTCTTCGACCCACTCAAGGGAACTCTTT	CAVSSTHSRELF	TRGV10	.	TRGJ1	4	-1	-1	28
52	4.761294339553537E-4	TGTGCTGCGTGGGATTGGAGGTTTAAACTCTTT	CAAWDWRFKLF	TRGV10	.	TRGJ1	15	-1	-1	24
51	4.669730986869815E-4	TGTGCCTTGTGGGAGGTGTTGTCTCGGGGTCAGTATTATAAGAAACTCTTT	CALWEVLSRGQYYKKLF	TRGV9	.	TRGJ1	17	-1	-1	33
51	4.669730986869815E-4	TGTGCCTTGTGGGAGGTCCCTGATTATTATAAGAAACTCTTT	CALWEVPDYYKKLF	TRGV9	.	TRGJ1	16	-1	-1	22
51	4.669730986869815E-4	TGTGCCTTGTGGGAGGTTAATTATTATAAGAAACTCTTT	CALWEVNYYKKLF	TRGV9	.	TRGJ1	16	-1	-1	18
51	4.669730986869815E-4	TGTGCCACCTGGGACACCTATTATTATAAGAAACTCTTT	CATWDTYYYKKLF	TRGV7	.	TRGJ1	15	-1	-1	19
51	4.669730986869815E-4	TGTGCCTTGTGGTCTAATTATTATAAGAAACTCTTT	CALWSNYYKKLF	TRGV9	.	TRGJ1	11	-1	-1	12
51	4.669730986869815E-4	TGTGCTGGGAATAAGAAACTCTTT	CAGNKKLF	TRGV10	.	TRGJ1	6	-1	-1	10
50	4.5781676341860936E-4	TGTGCCTTGTGGGAGCCTTCCCTGAATTATTATAAGAAACTCTTT	CALWEPSLNYYKKLF	TRGV9	.	TRGJ1	14	-1	-1	23
50	4.5781676341860936E-4	TGTGCCTTGTGGGAGCCTTATACCACTGGTTGGTTCAAGATATTT	CALWEPYTTGWFKIF	TRGV9	.	TRGJP1	14	-1	-1	18
50	4.5781676341860936E-4	TGTGCCTTGTGGGAGCCCTCGAATTATTATAAGAAACTCTTT	CALWEPSNYYKKLF	TRGV9	.	TRGJ1	14	-1	-1	18
50	4.5781676341860936E-4	TGTGCCTTGTGGGAGCCGAGGCCTTATTATAAGAAACTCTTT	CALWEPRPYYKKLF	TRGV9	.	TRGJ1	14	-1	-1	23
50	4.5781676341860936E-4	TGTGCCTTGTGGGAGGTGCTGGATTATTATAAGAAACTCTTT	CALWEVLDYYKKLF	TRGV9	.	TRGJ1	18	-1	-1	22
50	4.5781676341860936E-4	TGTGCCTTGTGGGAGGTGAGGGTTTATTATAAGAAACTCTTT	CALWEVRVYYKKLF	TRGV9	.	TRGJ1	17	-1	-1	23
50	4.5781676341860936E-4	TGTGCCACCTGGGACGGGTATTATAAGAAACTCTTT	CATWDGYYKKLF	TRGV2	.	TRGJ1	17	-1	-1	18
50	4.5781676341860936E-4	TGTGCTGCGGGGGGCCTTATAGGGGATAAGAAACTCTTT	CAAGGLIGDKKLF	TRGV10	.	TRGJ1	12	-1	-1	25
50	4.5781676341860936E-4	TGTGCCTTGTGGGAGTTGAATTATTATAAGAAACTCTTT	CALWELNYYKKLF	TRGV9	.	TRGJ1	17	-1	-1	17
50	4.5781676341860936E-4	TGTGCCTTGTGGGAGGTCTATTATTATAAGAAACTCTTT	CALWEVYYYKKLF	TRGV9	.	TRGJ1	16	-1	-1	19
49	4.4866042815023714E-4	TGTGCCTTGTGGGAGGCCGAAGAGCCCAAGGAATTGGGCAAAAAAATCAAGGTATTT	CALWEAEEPKELGKKIKVF	TRGV9	.	TRGJP	15	-1	-1	26
49	4.4866042815023714E-4	TGTGCCTTGTGGGAGGTTACCCGGTCGTTCAATTATTATAAGAAACTCTTT	CALWEVTRSFNYYKKLF	TRGV9	.	TRGJ2	16	-1	-1	27
49	4.4866042815023714E-4	TGTGCTGCGTGGGATTATGGGCCTTATTATAAGAAACTCTTT	CAAWDYGPYYKKLF	TRGV10	.	TRGJ1	16	-1	-1	23
49	4.4866042815023714E-4	TGTGCCTTGTGGGAGGTGTCGTATGATTATAAGAAACTCTTT	CALWEVSYDYKKLF	TRGV9	.	TRGJ1	17	-1	-1	18
49	4.4866042815023714E-4	TGTGCCTTGTGGTCAAGGGCAGGTTGGTTCAAGATATTT	CALWSRAGWFKIF	TRGV9	.	TRGJP1	11	-1	-1	21
49	4.4866042815023714E-4	TGTGCCTTGTGGGAGGGGACTTATTATAAGAAACTCTTT	CALWEGTYYKKLF	TRGV9	.	TRGJ2	15	-1	-1	17
49	4.4866042815023714E-4	TGTGCTGCGTGGGGGATTTATTATAAGAAACTCTTT	CAAWGIYYKKLF	TRGV10	.	TRGJ1	12	-1	-1	14
49	4.4866042815023714E-4	TGTGCTGCGTGGGATTATCGCTATAAGAAACTCTTT	CAAWDYRYKKLF	TRGV10	.	TRGJ1	16	-1	-1	21
49	4.4866042815023714E-4	TGTGCTGGACTAGGGTATAAGAAACTCTTT	CAGLGYKKLF	TRGV10	.	TRGJ1	6	-1	-1	15
49	4.4866042815023714E-4	TGTGCCTTGTGGGAGGAGCCGGGTTATAAGAAACTCTTT	CALWEEPGYKKLF	TRGV9	.	TRGJ1	18	-1	-1	23
49	4.4866042815023714E-4	TGTGCTGCGTGGGATTGCGGGTATAAGAAACTCTTT	CAAWDCGYKKLF	TRGV10	.	TRGJ1	18	-1	-1	21
49	4.4866042815023714E-4	TGTGCTGCGTGTGGGTTCTATAAGAAACTCTTT	CAACGFYKKLF	TRGV10	.	TRGJ1	10	-1	-1	18
49	4.4866042815023714E-4	TGTGCTGCGTGGGACCACCATAAGAAACTCTTT	CAAWDHHKKLF	TRGV10	.	TRGJ1	13	-1	-1	19
49	4.4866042815023714E-4	TGTGCCTTGTGGGGAAATTGGTTCAAGATATTT	CALWGNWFKIF	TRGV9	.	TRGJP1	12	-1	-1	17
49	4.4866042815023714E-4	TGTGCCACCTGGGACCGGCTCTTT	CATWDRLF	TRGV2	.	TRGJ1	18	-1	-1	18
48	4.3950409288186497E-4	TGTGCCACCTGGGACAGGCAATGGGGGTTTAGTTATAAGAAACTCTTT	CATWDRQWGFSYKKLF	TRGV3	.	TRGJ1	18	-1	-1	28
48	4.3950409288186497E-4	TGTGCCTTGTGGGAGGTCCACCTCCCTTATTATAAGAAACTCTTT	CALWEVHLPYYKKLF	TRGV9	.	TRGJ1	25	-1	-1	26
48	4.3950409288186497E-4	TGTGCCTTGTGGGAGGCTCCTAATTATTATAAGAAACTCTTT	CALWEAPNYYKKLF	TRGV9	.	TRGJ1	15	-1	-1	21
48	4.3950409288186497E-4	TGTGCCACCTGGGACGGGTGGAATTATTATAAGAAACTCTTT	CATWDGWNYYKKLF	TRGV4	.	TRGJ1	17	-1	-1	20
48	4.3950409288186497E-4	TGTGCCTTGTGGGAGGTGGAAAATTATAAGAAACTCTTT	CALWEVENYKKLF	TRGV9	.	TRGJ1	17	-1	-1	22
48	4.3950409288186497E-4	TGTGCTGCGTGGGATTTAGGGTATAAGAAACTCTTT	CAAWDLGYKKLF	TRGV10	.	TRGJ1	15	-1	-1	21
48	4.3950409288186497E-4	TGTGCTGCGTGGGATTATAAAGCCCCGAAACTCTTT	CAAWDYKAPKLF	TRGV10	.	TRGJ1	16	-1	-1	26
48	4.3950409288186497E-4	TGTGCCTTGTGGGAGATGAGGAAACTCTTT	CALWEMRKLF	TRGV9	.	TRGJ1	17	-1	-1	20
48	4.3950409288186497E-4	TGTGCTGCGTGGGAGGCGAAACTCTTT	CAAWEAKLF	TRGV10	.	TRGJ1	13	-1	-1	17
48	4.3950409288186497E-4	TGTGCTGCGTGGGATTCTTATTATAAGAAACTCTTT	CAAWDSYYKKLF	TRGV10	.	TRGJ1	15	-1	-1	17
48	4.3950409288186497E-4	TGTGCCTTGTGGGAGGTCCTGACAACTTATTATAAGAAACTCTTT	CALWEVLTTYYKKLF	TRGV9	.	TRGJ1	16	-1	-1	26
47	4.3034775761349275E-4	TGTGCCTTGTGGGAGGTGACCCCATATAATACCACTGGTTGGTTCAAGATATTT	CALWEVTPYNTTGWFKIF	TRGV9	.	TRGJP1	20	-1	-1	24
47	4.3034775761349275E-4	TGTGCTGCGTGGGATTATTCCCCGAATGTTGATCGGAAGAAACTCTTT	CAAWDYSPNVDRKKLF	TRGV10	.	TRGJ1	16	-1	-1	36
47	4.3034775761349275E-4	TGTGCCTTGTGGGAGGTGCGCTATTCGAATTATTATAAGAAACTCTTT	CALWEVRYSNYYKKLF	TRGV9	.	TRGJ1	18	-1	-1	22
47	4.3034775761349275E-4	TGTGCCTTGTGGGAGGTGCATCACCCCGATTATTATAAGAAACTCTTT	CALWEVHHPDYYKKLF	TRGV9	.	TRGJ1	25	-1	-1	28
47	4.3034775761349275E-4	TGTGCCTTGTGGGAGGTGCAAGGACCACTTTATTATAAGAAACTCTTT	CALWEVQGPLYYKKLF	TRGV9	.	TRGJ1	19	-1	-1	29
47	4.3034775761349275E-4	TGTGCCTTGTGGGAGCCAGGCCCCACTTATTATAAGAAACTCTTT	CALWEPGPTYYKKLF	TRGV9	.	TRGJ1	14	-1	-1	26
47	4.3034775761349275E-4	TGTGCCTTGTGGGAGGCGTCTCCGAATTATTATAAGAAACTCTTT	CALWEASPNYYKKLF	TRGV9	.	TRGJ1	15	-1	-1	22
47	4.3034775761349275E-4	TGTGCCTTGTGGGAGGTTTTTGATTATTATAAGAAACTCTTT	CALWEVFDYYKKLF	TRGV9	.	TRGJ1	16	-1	-1	22
47	4.3034775761349275E-4	TGTGCCACCTGGGGTAGTAGTGATTGGATCAAGACGTTT	CATWGSSDWIKTF	TRGV2	.	TRGJP2	12	-1	-1	14
47	4.3034775761349275E-4	TGTGCCACCTGGGACACCACTGGTTGGTTCAAGATATTT	CATWDTTGWFKIF	TRGV7	.	TRGJP1	15	-1	-1	15
47	4.3034775761349275E-4	TGTGCCTCAACCCTCGATTATTATAAGAAACTCTTT	CASTLDYYKKLF	TRGV9	.	TRGJ1	6	-1	-1	13
47	4.3034775761349275E-4	TGTGCTGCGTGGATGCATAAGAAACTCTTT	CAAWMHKKLF	TRGV10	.	TRGJ1	11	-1	-1	16
47	4.3034775761349275E-4	TGGACAAATGGTTGGTTCAAGATATTT	WTNGWFKIF	TRGV10	.	TRGJP1	1	-1	-1	8
47	4.3034775761349275E-4	TGTGCCACCTGGGACGGTTATTATAAGAAACTCTTT	CATWDGYYKKLF	TRGV2	.	TRGJ2	16	-1	-1	17
47	4.3034775761349275E-4	TGTGCCTTGTGGGAGGTGGGGCATTATTATAAGAAACTCTTT	CALWEVGHYYKKLF	TRGV9	.	TRGJ1	17	-1	-1	22
46	4.211914223451206E-4	TGTGCCTTGTGGTTTAAAGGGTCGAATTATTATAAGAAACTCTTT	CALWFKGSNYYKKLF	TRGV9	.	TRGJ1	11	-1	-1	21
46	4.211914223451206E-4	TGTGCCTTGTGGGAGGTCCACTTTTATTATAAGAAACTCTTT	CALWEVHFYYKKLF	TRGV9	.	TRGJ1	20	-1	-1	23
46	4.211914223451206E-4	TGTGCCTTGTGGGAGGTGCAATATTATTATAAGAAACTCTTT	CALWEVQYYYKKLF	TRGV9	.	TRGJ1	19	-1	-1	22
46	4.211914223451206E-4	TGTGCCTTGTGGGATCCGAATTATTATAAGAAACTCTTT	CALWDPNYYKKLF	TRGV9	.	TRGJ1	13	-1	-1	13
46	4.211914223451206E-4	TGTGCCTTGTGGGAGGATTATTATTATAAGAAACTCTTT	CALWEDYYYKKLF	TRGV9	.	TRGJ1	15	-1	-1	19
46	4.211914223451206E-4	TGTGCCTTGTGGGAGGACCTTTATTATAAGAAACTCTTT	CALWEDLYYKKLF	TRGV9	.	TRGJ1	15	-1	-1	20
46	4.211914223451206E-4	TGTGCTGCGTGGGATTACTCAGGGGGGAAACTCTTT	CAAWDYSGGKLF	TRGV10	.	TRGJ1	17	-1	-1	26
46	4.211914223451206E-4	TGTGCTGCGTGGGACTCCCCTTATAAGAAACTCTTT	CAAWDSPYKKLF	TRGV10	.	TRGJ1	13	-1	-1	20
46	4.211914223451206E-4	TGTGCCACCTGGGACGTGAAACTCTTT	CATWDVKLF	TRGV2	.	TRGJ1	15	-1	-1	17
46	4.211914223451206E-4	TGTGCTGCGTGGGACCGTTCTAAGGGGTATAAGAAACTCTTT	CAAWDRSKGYKKLF	TRGV10	.	TRGJ1	13	-1	-1	27
46	4.211914223451206E-4	TGTGCTGCGTGGGAAGGGGCCACTGGTTGGTTCAAGATATTT	CAAWEGATGWFKIF	TRGV10	.	TRGJP1	13	-1	-1	19
46	4.211914223451206E-4	TGTGCCTTGTGGGAGATGCAGAATTATTATAAGAAACTCTTT	CALWEMQNYYKKLF	TRGV9	.	TRGJ1	19	-1	-1	20
46	4.211914223451206E-4	TGTGCCTTGTGGGAGCCCTTTTATTATAAGAAACTCTTT	CALWEPFYYKKLF	TRGV9	.	TRGJ1	14	-1	-1	20
46	4.211914223451206E-4	TGTGCTGCGTGGCCTAAGAAACTCTTT	CAAWPKKLF	TRGV10	.	TRGJ1	11	-1	-1	14
45	4.120350870767484E-4	TGTGCCTTGTGGGAGGTTGGGGCAATTAATCGGAATTATTATAAGAAACTCTTT	CALWEVGAINRNYYKKLF	TRGV9	.	TRGJ2	16	-1	-1	26
45	4.120350870767484E-4	TGTGCCTTGTGGGAGGGCCCCCCGCAACCGATGAATTATTATAAGAAACTCTTT	CALWEGPPQPMNYYKKLF	TRGV9	.	TRGJ1	26	-1	-1	32
45	4.120350870767484E-4	TGTGCCTTGTGGGAGGGGGGGGAATTATTAGGAAAGAAACTCTTT	CALWEGGELLGKKLF	TRGV9	.	TRGJ1	15	-1	-1	21
45	4.120350870767484E-4	TGTGCCTTGTGGGACGCTTGTTATTATAAGAAACTCTTT	CALWDACYYKKLF	TRGV9	.	TRGJ1	13	-1	-1	20
45	4.120350870767484E-4	TGTGCCTTGTGGGAGAGAAATTATTATAAGAAACTCTTT	CALWERNYYKKLF	TRGV9	.	TRGJ1	14	-1	-1	18
45	4.120350870767484E-4	TGTGCTGCGTGGGATAAAGGGCCTAAGAAACTCTTT	CAAWDKGPKKLF	TRGV10	.	TRGJ1	14	-1	-1	23
45	4.120350870767484E-4	TGTGCCTTGTGGGATTCCGGTTGGTTCAAGATATTT	CALWDSGWFKIF	TRGV9	.	TRGJP1	13	-1	-1	18
45	4.120350870767484E-4	TGTGCCACCTGGGACAGGCGGTATAAGAAACTCTTT	CATWDRRYKKLF	TRGV5	.	TRGJ1	18	-1	-1	21
45	4.120350870767484E-4	TGTGCTGCGTGGGTAAGGTATAAGAAACTCTTT	CAAWVRYKKLF	TRGV10	.	TRGJ1	12	-1	-1	18
45	4.120350870767484E-4	TGTGCTGCGTGGGATCCGTATAAGAAACTCTTT	CAAWDPYKKLF	TRGV10	.	TRGJ2	14	-1	-1	18
45	4.120350870767484E-4	TGTGCTGCGTGGATGGATTGGATCAAGACGTTT	CAAWMDWIKTF	TRGV10	.	TRGJP2	11	-1	-1	15
45	4.120350870767484E-4	TGTGCCACCTGGGATCATTATAAGAAACTCTTT	CATWDHYKKLF	TRGV4	.	TRGJ1	14	-1	-1	13
45	4.120350870767484E-4	TGTGCCACCTGGGAGAAACTCTTT	CATWEKLF	TRGV2	.	TRGJ2	13	-1	-1	13
45	4.120350870767484E-4	TGTGCCACCTGGGACGGCCCGAATTATTATAAGAAACTCTTT	CATWDGPNYYKKLF	TRGV5	.	TRGJ1	18	-1	-1	19
45	4.120350870767484E-4	TGTGCTGCGTGGGACAGGAATTATTATAAGAAACTCTTT	CAAWDRNYYKKLF	TRGV10	.	TRGJ1	13	-1	-1	17
45	4.120350870767484E-4	TGTGCTGCGTGGGATTATATTCCGGAGAAACTCTTT	CAAWDYIPEKLF	TRGV10	.	TRGJ1	16	-1	-1	25
45	4.120350870767484E-4	TGTGCTGCGTGGGTCGGCCCTAAGAAACTCTTT	CAAWVGPKKLF	TRGV10	.	TRGJ1	12	-1	-1	20
45	4.120350870767484E-4	TGTGCCACCTGGGACCATTATAAGAAACTCTTT	CATWDHYKKLF	TRGV5	.	TRGJ1	14	-1	-1	16
45	4.120350870767484E-4	TGTGCCACCTGGGACAGGCCCGAGAAACTCTTT	CATWDRPEKLF	TRGV3	.	TRGJ1	19	-1	-1	22
45	4.120350870767484E-4	TGTGCCTTGTGGGAGGTGCAAAGGTTGGTATATTATAAGAAACTCTTT	CALWEVQRLVYYKKLF	TRGV9	.	TRGJ1	19	-1	-1	30
44	4.028787518083762E-4	TGTGCCTTGTGGGAGGTCAACTTTCGGCCGACGTATTACGGTTTGTCCTCTTATTATAAGAAACTCTTT	CALWEVNFRPTYYGLSSYYKKLF	TRGV9	.	TRGJ1	16	-1	-1	50
44	4.028787518083762E-4	TGTGCCTTGTGGGAGGGGACCCCTCTTTATTATAAGAAACTCTTT	CALWEGTPLYYKKLF	TRGV9	.	TRGJ1	15	-1	-1	26
44	4.028787518083762E-4	TGTGCCTTGTGGGAACCCCTAGGGAATTATTATAAGAAACTCTTT	CALWEPLGNYYKKLF	TRGV9	.	TRGJ1	13	-1	-1	23
44	4.028787518083762E-4	TGTGCCACCTGGGATGGAGATAGTAGTGATTGGATCAAGACGTTT	CATWDGDSSDWIKTF	TRGV8	.	TRGJP2	14	-1	-1	19
44	4.028787518083762E-4	TGTGCTGCGTGGGATTTTAATTATTATAAGAAACTCTTT	CAAWDFNYYKKLF	TRGV10	.	TRGJ1	15	-1	-1	18
44	4.028787518083762E-4	TGTGCTGCGTGGGATTCAGGTCATTATGAGAAACTCTTT	CAAWDSGHYEKLF	TRGV10	.	TRGJ1	15	-1	-1	22
44	4.028787518083762E-4	TGTGCCTTGTGGGAGCCCCCCTATTATAAGAAACTCTTT	CALWEPPYYKKLF	TRGV9	.	TRGJ1	14	-1	-1	21
44	4.028787518083762E-4	TGTGCTGCGTGGGATTATCATTATAAGAAACTCTTT	CAAWDYHYKKLF	TRGV10	.	TRGJ1	16	-1	-1	16
44	4.028787518083762E-4	TGTGCTGCGTGGGATTATACCGATAAGAAACTCTTT	CAAWDYTDKKLF	TRGV10	.	TRGJ1	16	-1	-1	22
44	4.028787518083762E-4	TGTGCTGCGTGGGCTTATTATAAGAAACTCTTT	CAAWAYYKKLF	TRGV10	.	TRGJ1	16	-1	-1	14
44	4.028787518083762E-4	TGTGCTGCGTGGGCCCGAAATAAGAAACTCTTT	CAAWARNKKLF	TRGV10	.	TRGJ1	12	-1	-1	19
44	4.028787518083762E-4	TGTGCTGCGTGGGGGAGGTATAAGAAACTCTTT	CAAWGRYKKLF	TRGV10	.	TRGJ1	12	-1	-1	18
44	4.028787518083762E-4	TGTGCTGCGTGGGATCAATATAAGAAACTCTTT	CAAWDQYKKLF	TRGV10	.	TRGJ1	14	-1	-1	18
44	4.028787518083762E-4	TGTGCTGCGTGTAATTATAAGAAACTCTTT	CAACNYKKLF	TRGV10	.	TRGJ1	16	-1	-1	13
44	4.028787518083762E-4	TGTGCCTTGTGGGAGGTGCGTCTCGATTGGTTCAAGATATTT	CALWEVRLDWFKIF	TRGV9	.	TRGJP1	18	-1	-1	26
44	4.028787518083762E-4	TGTGCCTTGTGGGAGGGTCCCGATTATTATAAGAAACTCTTT	CALWEGPDYYKKLF	TRGV9	.	TRGJ2	15	-1	-1	22
44	4.028787518083762E-4	TGTGCCACCTGGGACGGGCCTGAGAAACTCTTT	CATWDGPEKLF	TRGV4	.	TRGJ1	19	-1	-1	22
43	3.9372241654000404E-4	TGTGCCTTGTGGGAGGTGCCCCGTACGACCACTGGTTGGTTCAAGATATTT	CALWEVPRTTTGWFKIF	TRGV9	.	TRGJP1	21	-1	-1	27
43	3.9372241654000404E-4	TGTGCCTTGTGGGAGGACTACTTTTCGAATTATTATAAGAAACTCTTT	CALWEDYFSNYYKKLF	TRGV9	.	TRGJ1	15	-1	-1	23
43	3.9372241654000404E-4	TGTGCTGCGTGGGACTTGAGGGGCACTGGTTGGTTCAAGATATTT	CAAWDLRGTGWFKIF	TRGV10	.	TRGJP1	13	-1	-1	23
43	3.9372241654000404E-4	TCCCTAGGAGACCGGCCAAATTATTATAAGAAACTCTTT	SLGDRPNYYKKLF	TRGV8	.	TRGJ2	0	-1	-1	18
43	3.9372241654000404E-4	TGTGCTGCGTGGGATTCGGGGACCTCTAAGAAACTCTTT	CAAWDSGTSKKLF	TRGV10	.	TRGJ1	15	-1	-1	26
43	3.9372241654000404E-4	TGTGCTGCGTGGGATCCCCACCGCTATAAGAAACTCTTT	CAAWDPHRYKKLF	TRGV10	.	TRGJ1	14	-1	-1	24
43	3.9372241654000404E-4	TGTGCCACCTGGGACAGGAATTATTATAAGAAACTCTTT	CATWDRNYYKKLF	TRGV3	.	TRGJ1	17	-1	-1	17
43	3.9372241654000404E-4	TGTGCTGCGTGGGGGCTAGTAGATAAGAAACTCTTT	CAAWGLVDKKLF	TRGV10	.	TRGJ1	12	-1	-1	22
43	3.9372241654000404E-4	TGTGCTGCGTGGGATTCCCCCCATAAGAAACTCTTT	CAAWDSPHKKLF	TRGV10	.	TRGJ1	15	-1	-1	22
43	3.9372241654000404E-4	TGTGCTGCGTGGGATTATCACCATAAGAAACTCTTT	CAAWDYHHKKLF	TRGV10	.	TRGJ1	16	-1	-1	22
43	3.9372241654000404E-4	TGTGCTGCGTGGGATTATTGGAAGAAACTCTTT	CAAWDYWKKLF	TRGV10	.	TRGJ1	16	-1	-1	13
43	3.9372241654000404E-4	TGGCCGAATTATTATAAGAAACTCTTT	WPNYYKKLF	TRGV10	.	TRGJ1	1	-1	-1	4
43	3.9372241654000404E-4	TGTGCCGCTTGTTGGAAACTCTTT	CAACWKLF	TRGV10	.	TRGJ1	10	-1	-1	14
43	3.9372241654000404E-4	TGTGCCACCTGGGACGGGCCTGAGAAGAAACTCTTT	CATWDGPEKKLF	TRGV4	.	TRGJ1	19	-1	-1	24
42	3.845660812716318E-4	TGTGCCTTGTGGGAGGTGCGTCGGCGTTTCGAGAATTATTATAAGAAACTCTTT	CALWEVRRRFENYYKKLF	TRGV9	.	TRGJ1	18	-1	-1	32
42	3.845660812716318E-4	TGTGCTGCGTGGGATTACCCCTCCGGATTTTATTATAAGAAACTCTTT	CAAWDYPSGFYYKKLF	TRGV10	.	TRGJ1	17	-1	-1	29
42	3.845660812716318E-4	TGTGCCTTGTGGGAGGCGCGCCTCCTTTTTTATAAGAAACTCTTT	CALWEARLLFYKKLF	TRGV9	.	TRGJ1	24	-1	-1	26
42	3.845660812716318E-4	TGTGCTGCGTGGGATTGGAGTTTAGGGTATAAGAAACTCTTT	CAAWDWSLGYKKLF	TRGV10	.	TRGJ1	15	-1	-1	27
42	3.845660812716318E-4	TGTGCTGCGTGGGATTCGCCTGGTTGGTTCAAGATATTT	CAAWDSPGWFKIF	TRGV10	.	TRGJP1	15	-1	-1	19
42	3.845660812716318E-4	TGTGCTGCGTGGGATTGGTTGAGCTATAAGAAACTCTTT	CAAWDWLSYKKLF	TRGV10	.	TRGJ1	15	-1	-1	24
42	3.845660812716318E-4	TGTGCCTTGTGGGACGATTATTATTATAAGAAACTCTTT	CALWDDYYYKKLF	TRGV9	.	TRGJ1	13	-1	-1	19
42	3.845660812716318E-4	TGTGCCACCTGGGACGGCCATTATTATAAGAAACTCTTT	CATWDGHYYKKLF	TRGV2	.	TRGJ2	16	-1	-1	19
42	3.845660812716318E-4	TGTGCTGCGTGCCTCAAGGAGGGCAAGAAACTCTTT	CAACLKEGKKLF	TRGV10	.	TRGJ1	10	-1	-1	24
42	3.845660812716318E-4	TGTGCCACCTGGGACGGACCCCCCGGGAAACTCTTT	CATWDGPPGKLF	TRGV5	.	TRGJ1	14	-1	-1	26
42	3.845660812716318E-4	TGTGCTGCGTCTGGTTGGTTCAAGATATTT	CAASGWFKIF	TRGV10	.	TRGJP1	9	-1	-1	10
42	3.845660812716318E-4	TGTGCTGCGTGGGAAGTGAAACTCTTT	CAAWEVKLF	TRGV10	.	TRGJ1	13	-1	-1	17
41	3.7540974600325965E-4	TGTGCCTTGTGGGAGCTACGTGAAGAGTTGGGCAAAAAAATCAAGGTATTT	CALWELREELGKKIKVF	TRGV9	.	TRGJP	14	-1	-1	22
41	3.7540974600325965E-4	TGTGCCTTGTGGGAGGCGCCCCGAGCATCTAATTATTATAAGAAACTCTTT	CALWEAPRASNYYKKLF	TRGV9	.	TRGJ1	21	-1	-1	27
41	3.7540974600325965E-4	TGTGCCTTGTGGGACCATGGAACAGGCTGGTTCAAGATATTT	CALWDHGTGWFKIF	TRGV9	.	TRGJP1	13	-1	-1	21
41	3.7540974600325965E-4	TGTGCTGCGTGGGCGCTCAGGGATTATAAGAAACTCTTT	CAAWALRDYKKLF	TRGV10	.	TRGJ1	12	-1	-1	22
41	3.7540974600325965E-4	TGTGCTGCGTGGGGGAATTATTATAAGAAACTCTTT	CAAWGNYYKKLF	TRGV10	.	TRGJ2	12	-1	-1	14
41	3.7540974600325965E-4	TGTGCTGCGTGGGATTTTTTTCTTTCGAAACTCTTT	CAAWDFFLSKLF	TRGV10	.	TRGJ1	15	-1	-1	26
41	3.7540974600325965E-4	TGTGCTGCGTGGGATCGGGGTTGGTTCAAGATATTT	CAAWDRGWFKIF	TRGV10	.	TRGJP1	14	-1	-1	18
41	3.7540974600325965E-4	TGTGCCTTGTGGGGGAATTATTATAAGAAACTCTTT	CALWGNYYKKLF	TRGV9	.	TRGJ2	12	-1	-1	14
41	3.7540974600325965E-4	TGTGCCACCTGGGACGGGCGATATAAGAAACTCTTT	CATWDGRYKKLF	TRGV2	.	TRGJ1	18	-1	-1	21
41	3.7540974600325965E-4	TGTGCCACCTGGGACACGGATTATAAGAAACTCTTT	CATWDTDYKKLF	TRGV5	.	TRGJ1	15	-1	-1	19
41	3.7540974600325965E-4	TGTGCTGCGTGGGGTAAGTATAAGAAACTCTTT	CAAWGKYKKLF	TRGV10	.	TRGJ1	12	-1	-1	18
41	3.7540974600325965E-4	TGTGCCACCTGGGACAGGCCGAAGAAACTCTTT	CATWDRPKKLF	TRGV5	.	TRGJ1	19	-1	-1	21
41	3.7540974600325965E-4	TGTGCCACCTGGGACTTAAAGAAACTCTTT	CATWDLKKLF	TRGV2	.	TRGJ1	14	-1	-1	15
40	3.662534107348875E-4	TGTGCCTTGTGGGAGGCGCCAGATTATTATAAGAAACTCTTT	CALWEAPDYYKKLF	TRGV9	.	TRGJ1	18	-1	-1	22
40	3.662534107348875E-4	TGTGCTGCGTGGGATTCAGAAGTAGGGGGGAAACTCTTT	CAAWDSEVGGKLF	TRGV10	.	TRGJ1	15	-1	-1	29
40	3.662534107348875E-4	TGTGCTGCGTGGGATTATATGAGGGTTAGGAAACTCTTT	CAAWDYMRVRKLF	TRGV10	.	TRGJ1	16	-1	-1	26
40	3.662534107348875E-4	TGTGCTGCGTGGGACCTCACTGGTTGGTTCAAGATATTT	CAAWDLTGWFKIF	TRGV10	.	TRGJP1	13	-1	-1	17
40	3.662534107348875E-4	TGTGCTGCGTGGGCCCGGGATTATAAGAAACTCTTT	CAAWARDYKKLF	TRGV10	.	TRGJ1	12	-1	-1	19
40	3.662534107348875E-4	TGTGCTGCGTGGGACCGCTATTATAAGAAACTCTTT	CAAWDRYYKKLF	TRGV10	.	TRGJ2	13	-1	-1	18
40	3.662534107348875E-4	TGTGCTGCGTGGAATTATTATAAGAAACTCTTT	CAAWNYYKKLF	TRGV10	.	TRGJ1	16	-1	-1	11
40	3.662534107348875E-4	TGCACCACTTATTATAAGAAACTCTTT	CTTYYKKLF	TRGV8	.	TRGJ1	7	-1	-1	8
40	3.662534107348875E-4	TGTGCTGCGCCTGATAAGAAACTCTTT	CAAPDKKLF	TRGV10	.	TRGJ1	8	-1	-1	13
39	3.5709707546651527E-4	TGTGCCACCTGGGACGGGCGGTTTAGGGATTATAAGAAACTCTTT	CATWDGRFRDYKKLF	TRGV2	.	TRGJ2	18	-1	-1	28
39	3.5709707546651527E-4	TGTGCTGCGTGGGGTTTGTCGAATTATTATAAGAAACTCTTT	CAAWGLSNYYKKLF	TRGV10	.	TRGJ1	15	-1	-1	18
39	3.5709707546651527E-4	TGTGCTGCGTGGGATCCCCTCAGTGATTGGATCAAGACGTTT	CAAWDPLSDWIKTF	TRGV10	.	TRGJP2	14	-1	-1	21
39	3.5709707546651527E-4	TGTGCCTTGTGGGAGGGGTGGAATTATTATAAGAAACTCTTT	CALWEGWNYYKKLF	TRGV9	.	TRGJ1	15	-1	-1	20
39	3.5709707546651527E-4	TGTGCCTTAGGGGGGGTCGCTTCTTATTATAAGAAACTCTTT	CALGGVASYYKKLF	TRGV9	.	TRGJ2	16	-1	-1	23
39	3.5709707546651527E-4	TGTGCTGCGTGGGATTCCCCTTATTATAAGAAACTCTTT	CAAWDSPYYKKLF	TRGV10	.	TRGJ1	15	-1	-1	20
39	3.5709707546651527E-4	TGTGCTGCGTGGGATACCACTGGTTGGTTCAAGATATTT	CAAWDTTGWFKIF	TRGV10	.	TRGJP1	14	-1	-1	13
39	3.5709707546651527E-4	TGTGCTGCGTGGGCTAATTATTATAAGAAACTCTTT	CAAWANYYKKLF	TRGV10	.	TRGJ1	12	-1	-1	15
39	3.5709707546651527E-4	TGTGCTGCGTGGGATCCCTATTATAAGAAACTCTTT	CAAWDPYYKKLF	TRGV10	.	TRGJ1	14	-1	-1	18
39	3.5709707546651527E-4	TGTGCCTTGTGGGAGGTGCAGATAGGGAAACTCTTT	CALWEVQIGKLF	TRGV9	.	TRGJ1	19	-1	-1	26
39	3.5709707546651527E-4	TGTGCTGCGTGGGACGGTTATAAGAAACTCTTT	CAAWDGYKKLF	TRGV10	.	TRGJ1	13	-1	-1	17
39	3.5709707546651527E-4	TGTGCTGCGTGGCCTAATAAGAAACTCTTT	CAAWPNKKLF	TRGV10	.	TRGJ1	11	-1	-1	16
39	3.5709707546651527E-4	TGTGCCACCTGGGAGCTCTTT	CATWELF	TRGV4	.	TRGJ1	13	-1	-1	15
38	3.479407401981431E-4	TGTGCCTTGTGGGAGGTGCCCGGTCTCAGACTTAGATATTATAAGAAACTCTTT	CALWEVPGLRLRYYKKLF	TRGV9	.	TRGJ1	18	-1	-1	36
38	3.479407401981431E-4	TGTGCCTTGTGGGAGGTATTTGGGGAGTTGGGCAAAAAAATCAAGGTATTT	CALWEVFGELGKKIKVF	TRGV9	.	TRGJP	16	-1	-1	24
38	3.479407401981431E-4	TGTGCCTTGTGGGAGGTGGGCGAGTTGGGCAAAAAAATCAAGGTATTT	CALWEVGELGKKIKVF	TRGV9	.	TRGJP	17	-1	-1	16
38	3.479407401981431E-4	TGTGCCTTGTGGGAGGGACTAGGAGCTGGTTGGTTCAAGATATTT	CALWEGLGAGWFKIF	TRGV9	.	TRGJP1	15	-1	-1	25
38	3.479407401981431E-4	TGTGCCACCTGGGATCTCGAGTTGGGCAAAAAAATCAAGGTATTT	CATWDLELGKKIKVF	TRGV4	.	TRGJP	14	-1	-1	18
38	3.479407401981431E-4	TGTGCTGCGTGGGATCCACCTGCGGATTATAAGAAACTCTTT	CAAWDPPADYKKLF	TRGV10	.	TRGJ1	14	-1	-1	25
38	3.479407401981431E-4	TGTGCCACCTGGGATGGGTCCGGTTATAAGAAACTCTTT	CATWDGSGYKKLF	TRGV4	.	TRGJ1	20	-1	-1	23
38	3.479407401981431E-4	TGTGCTGCGTGGGGTAATTATTATAAGAAACTCTTT	CAAWGNYYKKLF	TRGV10	.	TRGJ1	12	-1	-1	15
38	3.479407401981431E-4	TGTGCTGCGTGGGATTGTAACTATAAGAAACTCTTT	CAAWDCNYKKLF	TRGV10	.	TRGJ1	15	-1	-1	21
38	3.479407401981431E-4	TGTGCTGCGTGGGACCTTGAGGATAAGAAACTCTTT	CAAWDLEDKKLF	TRGV10	.	TRGJ1	13	-1	-1	22
38	3.479407401981431E-4	TGTGCCACCTGGGACGGGCCTTATAAGAAACTCTTT	CATWDGPYKKLF	TRGV2	.	TRGJ2	19	-1	-1	20
38	3.479407401981431E-4	TGTGCCACCTGGGACGGGGATTATAAGAAACTCTTT	CATWDGDYKKLF	TRGV2	.	TRGJ1	17	-1	-1	19
38	3.479407401981431E-4	TGTGCCACCTGGGACGGGCGGGAGAAACTCTTT	CATWDGREKLF	TRGV2	.	TRGJ1	18	-1	-1	22
38	3.479407401981431E-4	TGTGCCACCTGGGACAGGCCGGGGAAACTCTTT	CATWDRPGKLF	TRGV3	.	TRGJ1	19	-1	-1	23
38	3.479407401981431E-4	TGTGCCACCTGGGACAGGCGGCTCTTT	CATWDRRLF	TRGV7	.	TRGJ1	18	-1	-1	21
37	3.3878440492977094E-4	TGTGCTGCGTGGGACCTGAGGGGGGGAGGTTATAAGAAACTCTTT	CAAWDLRGGGYKKLF	TRGV10	.	TRGJ2	13	-1	-1	29
37	3.3878440492977094E-4	TGTGCCTTGTGGGAGGCGGGAATTTTATATTATAAGAAACTCTTT	CALWEAGILYYKKLF	TRGV9	.	TRGJ1	15	-1	-1	27
37	3.3878440492977094E-4	TGTGCCTTGTGGGAGGAAGACAATTATTATAAGAAACTCTTT	CALWEEDNYYKKLF	TRGV9	.	TRGJ1	15	-1	-1	21
37	3.3878440492977094E-4	TGTGCCTTGTGGGACCCGCAGGGATGGTTCAAGATATTT	CALWDPQGWFKIF	TRGV9	.	TRGJP1	13	-1	-1	21
37	3.3878440492977094E-4	TGTGCTGCGTGGGATTATAATTATAAGAAACTCTTT	CAAWDYNYKKLF	TRGV10	.	TRGJ1	16	-1	-1	16
37	3.3878440492977094E-4	TGTGCTGCGTGGGATAGGTATTATAAGAAACTCTTT	CAAWDRYYKKLF	TRGV10	.	TRGJ1	14	-1	-1	18
37	3.3878440492977094E-4	TGTGCCTTGTGGGAGGGGGGGTATAAGAAACTCTTT	CALWEGGYKKLF	TRGV9	.	TRGJ1	15	-1	-1	21
37	3.3878440492977094E-4	TGTGCCACCTGGGACAGGCGGGGGAAACTCTTT	CATWDRRGKLF	TRGV5	.	TRGJ1	18	-1	-1	23
37	3.3878440492977094E-4	TGTGCTGCGTGGGATGGGGGGAAACTCTTT	CAAWDGGKLF	TRGV10	.	TRGJ1	14	-1	-1	20
37	3.3878440492977094E-4	TGTGCCAGCTACAAGATATTT	CASYKIF	TRGV9	.	TRGJP1	5	-1	-1	11
36	3.296280696613987E-4	TGTGCTGCGTGGGATTACAGGATTATGGAGTATAAGAAACTCTTT	CAAWDYRIMEYKKLF	TRGV10	.	TRGJ1	17	-1	-1	30
36	3.296280696613987E-4	TGTGCTGCGTGGGATTTATTAATGAGGCCTAAGAAACTCTTT	CAAWDLLMRPKKLF	TRGV10	.	TRGJ1	15	-1	-1	29
36	3.296280696613987E-4	TGTGCCACCTGGGACGGGAGTAGTGATTGGATCAAGACGTTT	CATWDGSSDWIKTF	TRGV2	.	TRGJP2	17	-1	-1	18
36	3.296280696613987E-4	TGTGCCACCTGGGACAGGCACCTAGGATCTAAGAAACTCTTT	CATWDRHLGSKKLF	TRGV3	.	TRGJ1	18	-1	-1	29
36	3.296280696613987E-4	TGTGCTGCGTGGGGCCGGAATTATTATAAGAAACTCTTT	CAAWGRNYYKKLF	TRGV10	.	TRGJ1	12	-1	-1	17
36	3.296280696613987E-4	TGTGCTGCGTGGGATTGTTATTATAAGAAACTCTTT	CAAWDCYYKKLF	TRGV10	.	TRGJ2	15	-1	-1	17
36	3.296280696613987E-4	TGTGCTGCGTGGGATTGCGTTTATAAGAAACTCTTT	CAAWDCVYKKLF	TRGV10	.	TRGJ1	19	-1	-1	20
36	3.296280696613987E-4	TGTGCCACCTGGGACGATTATTATAAGAAACTCTTT	CATWDDYYKKLF	TRGV2	.	TRGJ1	15	-1	-1	16
36	3.296280696613987E-4	TGTGCTGCGTGCTCCTATTATAAGAAACTCTTT	CAACSYYKKLF	TRGV10	.	TRGJ1	10	-1	-1	15
36	3.296280696613987E-4	TGTGCCACCTGGGTTTATTATAAGAAACTCTTT	CATWVYYKKLF	TRGV4	.	TRGJ1	12	-1	-1	14
36	3.296280696613987E-4	TGTGCTGCGTGGGATTCACAGAAACTCTTT	CAAWDSQKLF	TRGV10	.	TRGJ1	15	-1	-1	19
35	3.2047173439302655E-4	TGTGCTGCGTGGGATCACTTTCGGGGTTATAAGAAACTCTTT	CAAWDHFRGYKKLF	TRGV10	.	TRGJ2	17	-1	-1	26
35	3.2047173439302655E-4	TGTGCTGCGTGGGGTATGAATTATTATAAGAAACTCTTT	CAAWGMNYYKKLF	TRGV10	.	TRGJ1	12	-1	-1	17
35	3.2047173439302655E-4	TGTGCTGCGTGGGATTTCCTAAATTATAAGAAACTCTTT	CAAWDFLNYKKLF	TRGV10	.	TRGJ1	21	-1	-1	22
35	3.2047173439302655E-4	TGTGCTGCGTGGGATTGGGAAGATTATAAGAAACTCTTT	CAAWDWEDYKKLF	TRGV10	.	TRGJ1	15	-1	-1	22
35	3.2047173439302655E-4	TGTGCTGCGTGGATGAGTAGTGATTGGATCAAGACGTTT	CAAWMSSDWIKTF	TRGV10	.	TRGJP2	11	-1	-1	15
35	3.2047173439302655E-4	TGTGCCACCTGGGACGGCACTGGTTGGTTCAAGATATTT	CATWDGTGWFKIF	TRGV2	.	TRGJP1	16	-1	-1	17
35	3.2047173439302655E-4	TGTGCTGCGTGGGATCGTTATTATAAGAAACTCTTT	CAAWDRYYKKLF	TRGV10	.	TRGJ1	14	-1	-1	17
35	3.2047173439302655E-4	TGTGCCACCTGGGACGGGCTCTATAAGAAACTCTTT	CATWDGLYKKLF	TRGV2	.	TRGJ1	18	-1	-1	21
35	3.2047173439302655E-4	TGTGCGGTCGCGGATTATTATAAGAAACTCTTT	CAVADYYKKLF	TRGV10	.	TRGJ1	16	-1	-1	10
35	3.2047173439302655E-4	TGTGCTGCGTGGTTTTATAAGAAACTCTTT	CAAWFYKKLF	TRGV10	.	TRGJ1	11	-1	-1	14
34	3.1131539912465433E-4	TGTGCTGCGTGGGATTTTGACGGAAGGGTTCGGTGGTTTAAGAAACTCTTT	CAAWDFDGRVRWFKKLF	TRGV10	.	TRGJ1	15	-1	-1	38
34	3.1131539912465433E-4	TGTGCCTTGTGGGAGGAAGCACCTAATGCCGGTTGGTTCAAGATATTT	CALWEEAPNAGWFKIF	TRGV9	.	TRGJP1	23	-1	-1	30
34	3.1131539912465433E-4	TGTGCCACCTGGGACGGGCTAGGTAGTGATTGGATCAAGACGTTT	CATWDGLGSDWIKTF	TRGV2	.	TRGJP2	18	-1	-1	22
34	3.1131539912465433E-4	TGTGCTGCGTGGACTTATACCACTGGTTGGTTCAAGATATTT	CAAWTYTTGWFKIF	TRGV10	.	TRGJP1	11	-1	-1	15
34	3.1131539912465433E-4	TGTGCCTTGTGGGAGGTGCGAAATTATTATAAGAAACTCTTT	CALWEVRNYYKKLF	TRGV9	.	TRGJ1	18	-1	-1	21
34	3.1131539912465433E-4	TGTGCTGCGTGGCATCCTCGATTTTATAAGAAACTCTTT	CAAWHPRFYKKLF	TRGV10	.	TRGJ1	14	-1	-1	17
34	3.1131539912465433E-4	TGTGCTGCGTGGGTTGTAACTGGTTGGTTCAAGATATTT	CAAWVVTGWFKIF	TRGV10	.	TRGJP1	12	-1	-1	18
34	3.1131539912465433E-4	TGTGCTGCGTGGGATTATTGCCGTTATAAGAAACTCTTT	CAAWDYCRYKKLF	TRGV10	.	TRGJ1	16	-1	-1	23
34	3.1131539912465433E-4	TGTGCCACCTGGGATATAAGGCATCATAAGAAACTCTTT	CATWDIRHHKKLF	TRGV8	.	TRGJ1	15	-1	-1	22
34	3.1131539912465433E-4	TGTGCTGCGTGGGATACCCCATATAAGAAACTCTTT	CAAWDTPYKKLF	TRGV10	.	TRGJ1	14	-1	-1	21
34	3.1131539912465433E-4	TGTGCCACCTGGGACAGGCCGAATAAGAAACTCTTT	CATWDRPNKKLF	TRGV5	.	TRGJ1	19	-1	-1	22
34	3.1131539912465433E-4	TGTGCTGCGTGGACTTATTATAAGAAACTCTTT	CAAWTYYKKLF	TRGV10	.	TRGJ2	11	-1	-1	11
34	3.1131539912465433E-4	TGTGCTGCGCCCCCCTATTATAAGAAACTCTTT	CAAPPYYKKLF	TRGV10	.	TRGJ1	8	-1	-1	15
34	3.1131539912465433E-4	TGTGCTGCGGGTGGTTGGTTCAAGATATTT	CAAGGWFKIF	TRGV10	.	TRGJP1	8	-1	-1	11
34	3.1131539912465433E-4	TGTGCCTTGTGGAATTGGTTCAAGATATTT	CALWNWFKIF	TRGV9	.	TRGJP1	11	-1	-1	14
34	3.1131539912465433E-4	TGTGCCACCTGGGAGGCCAACGGACTCTTT	CATWEANGLF	TRGV4	.	TRGJ1	13	-1	-1	23
33	3.0215906385628216E-4	TGTGCTGCGTGGGATTGGGGTGGGGATACCACTGGTTGGTTCAAGATATTT	CAAWDWGGDTTGWFKIF	TRGV10	.	TRGJP1	15	-1	-1	25
33	3.0215906385628216E-4	TGTGCTGCGTGGGACCGGACCACTGGTTGGTTCAAGATATTT	CAAWDRTTGWFKIF	TRGV10	.	TRGJP1	13	-1	-1	18
33	3.0215906385628216E-4	TGTGCCTTGTGCCGCGAAAGTCCTGGTTGGTTCAAGATATTT	CALCRESPGWFKIF	TRGV9	.	TRGJP1	10	-1	-1	22
33	3.0215906385628216E-4	TGTGCTGCGTGGGATTTGGATTATTATAAGAAACTCTTT	CAAWDLDYYKKLF	TRGV10	.	TRGJ2	15	-1	-1	13
33	3.0215906385628216E-4	TGTGCTGCGTGGGATCCGAATTATTATAAGAAACTCTTT	CAAWDPNYYKKLF	TRGV10	.	TRGJ1	14	-1	-1	13
33	3.0215906385628216E-4	TGTGCCTTGTGGGAGTCATATTATTATAAGAAACTCTTT	CALWESYYYKKLF	TRGV9	.	TRGJ1	14	-1	-1	19
33	3.0215906385628216E-4	TGTGCCTTGTGGGAGGGATATTATTATAAGAAACTCTTT	CALWEGYYYKKLF	TRGV9	.	TRGJ1	15	-1	-1	19
33	3.0215906385628216E-4	TGTGCCACCTGGGACAGGCAGTGTTATAAGAAACTCTTT	CATWDRQCYKKLF	TRGV5	.	TRGJ1	18	-1	-1	23
33	3.0215906385628216E-4	TGTGCTGCGTGGGTCCTTTGTTATAAGAAACTCTTT	CAAWVLCYKKLF	TRGV10	.	TRGJ1	12	-1	-1	17
33	3.0215906385628216E-4	TGTGCTGCGTGGGATTTGGGTTATAAGAAACTCTTT	CAAWDLGYKKLF	TRGV10	.	TRGJ1	15	-1	-1	20
33	3.0215906385628216E-4	TGTGCTGCGTGGGATTATAGGTATAAGAAACTCTTT	CAAWDYRYKKLF	TRGV10	.	TRGJ1	16	-1	-1	21
33	3.0215906385628216E-4	TGTGCTGCGTGGGATCCTCATTATAAGAAACTCTTT	CAAWDPHYKKLF	TRGV10	.	TRGJ1	14	-1	-1	19
33	3.0215906385628216E-4	TGTGCTGCGTGGGATCCTCACACCTTTAAACTCTTT	CAAWDPHTFKLF	TRGV10	.	TRGJ1	14	-1	-1	27
33	3.0215906385628216E-4	TGTGCCACCTGGGATTTGGATTATAAGAAACTCTTT	CATWDLDYKKLF	TRGV8	.	TRGJ1	14	-1	-1	19
33	3.0215906385628216E-4	TGTGCCACCTGGGACAGGCTAGGGAAACTCTTT	CATWDRLGKLF	TRGV3	.	TRGJ1	18	-1	-1	23
33	3.0215906385628216E-4	TGTGCCACCTGGGACAGGCAGGAGAAACTCTTT	CATWDRQEKLF	TRGV3	.	TRGJ1	18	-1	-1	22
32	2.9300272858791E-4	TGTGCCTTGTGGGAGGTGCGGAGGCAACCGTTGCAGGATTATTATAAGAAACTCTTT	CALWEVRRQPLQDYYKKLF	TRGV9	.	TRGJ1	18	-1	-1	37
32	2.9300272858791E-4	TGTGCTGCGTGGACATCGGACGCCCCACTGAATTATTATAAGAAACTCTTT	CAAWTSDAPLNYYKKLF	TRGV10	.	TRGJ1	11	-1	-1	29
32	2.9300272858791E-4	TGTGCCTTGTGGTGGGGAGAAGAGGAGTTGGGCAAAAAAATCAAGGTATTT	CALWWGEEELGKKIKVF	TRGV9	.	TRGJP	11	-1	-1	24
32	2.9300272858791E-4	TGTGCCTTGTGGGAGGTGCGGAGAGAGGCTGGTTGGTTCAAGATATTT	CALWEVRREAGWFKIF	TRGV9	.	TRGJP1	18	-1	-1	28
32	2.9300272858791E-4	TGTGCTGCGTGGGATTCATTGGGTTATTATAAGAAACTCTTT	CAAWDSLGYYKKLF	TRGV10	.	TRGJ2	15	-1	-1	23
32	2.9300272858791E-4	TGTGCTGCGTGGGATTATGCCACCTATTATAAGAAACTCTTT	CAAWDYATYYKKLF	TRGV10	.	TRGJ1	16	-1	-1	24
32	2.9300272858791E-4	TGTGCTGCGTGGGATTATGGCTGTTATTATAAGAAACTCTTT	CAAWDYGCYYKKLF	TRGV10	.	TRGJ1	16	-1	-1	23
32	2.9300272858791E-4	TGTGCTGCGTGGGCCAAAGGGGATTATAAGAAACTCTTT	CAAWAKGDYKKLF	TRGV10	.	TRGJ1	12	-1	-1	22
32	2.9300272858791E-4	TGTGCTGCGTGGGATTATCAGAATTATAAGAAACTCTTT	CAAWDYQNYKKLF	TRGV10	.	TRGJ1	16	-1	-1	22
32	2.9300272858791E-4	TGTGCTGCGTGGGACTCGAATTATTATAAGAAACTCTTT	CAAWDSNYYKKLF	TRGV10	.	TRGJ1	13	-1	-1	15
32	2.9300272858791E-4	TGTGCCACCTGGGACGGTAGTGATTGGATCAAGACGTTT	CATWDGSDWIKTF	TRGV2	.	TRGJP2	16	-1	-1	16
32	2.9300272858791E-4	TGTGCTGCGTGGGATTTTCATTATAAGAAACTCTTT	CAAWDFHYKKLF	TRGV10	.	TRGJ2	15	-1	-1	19
32	2.9300272858791E-4	TGTGCTGCGTGGGATTCGTATTATAAGAAACTCTTT	CAAWDSYYKKLF	TRGV10	.	TRGJ1	19	-1	-1	18
32	2.9300272858791E-4	TGTGCCACCTGGGACGGGCCCTATAAGAAACTCTTT	CATWDGPYKKLF	TRGV2	.	TRGJ1	20	-1	-1	21
32	2.9300272858791E-4	TGTGCCACCTGGGACAGATATTATAAGAAACTCTTT	CATWDRYYKKLF	TRGV3	.	TRGJ1	16	-1	-1	18
32	2.9300272858791E-4	TGTGCTGCGTGGGTCCGTTATAAGAAACTCTTT	CAAWVRYKKLF	TRGV10	.	TRGJ1	12	-1	-1	17
32	2.9300272858791E-4	TGTGCTGCGTGGGGCCTCGATAAGAAACTCTTT	CAAWGLDKKLF	TRGV10	.	TRGJ1	12	-1	-1	19
32	2.9300272858791E-4	TGTGCCACCTGGGACAGGCCAGGGAAACTCTTT	CATWDRPGKLF	TRGV5	.	TRGJ1	19	-1	-1	23
32	2.9300272858791E-4	TGTGCCACCCCCATGCTCTTT	CATPMLF	TRGV2	.	TRGJ2	8	-1	-1	15
32	2.9300272858791E-4	TGTGCCACCTGGGACAGGCGGAAGAAACTCTTT	CATWDRRKKLF	TRGV3	.	TRGJ1	18	-1	-1	21
32	2.9300272858791E-4	TGTGCCACCTGGGACTATTATAAGAAACTCTTT	CATWDYYKKLF	TRGV5	.	TRGJ1	14	-1	-1	15
31	2.838463933195378E-4	TGTGCCTTGTGGGAGGTTGACACCGACTTAAAAAATTATTATAAGAAACTCTTT	CALWEVDTDLKNYYKKLF	TRGV9	.	TRGJ2	23	-1	-1	33
31	2.838463933195378E-4	TGTGCTGCGTGGGCAACTACCCTGTTGGTTTATTATAAGAAACTCTTT	CAAWATTLLVYYKKLF	TRGV10	.	TRGJ1	12	-1	-1	29
31	2.838463933195378E-4	TGTGCTGCGTGGGATGCCGAAGGATTTTGGGATTATAAGAAACTCTTT	CAAWDAEGFWDYKKLF	TRGV10	.	TRGJ1	14	-1	-1	31
31	2.838463933195378E-4	TGTGCTGCGTGGGACCCCGCCAATAGTAGTGATTGGATCAAGACGTTT	CAAWDPANSSDWIKTF	TRGV10	.	TRGJP2	13	-1	-1	22
31	2.838463933195378E-4	TGTGCTGCGTGGGATTGTCCACCTTATTATAAGAAACTCTTT	CAAWDCPPYYKKLF	TRGV10	.	TRGJ1	15	-1	-1	23
31	2.838463933195378E-4	TGTGCCACCTGGGACGGATCGATGGATTGGATCAAGACGTTT	CATWDGSMDWIKTF	TRGV4	.	TRGJP2	16	-1	-1	24
31	2.838463933195378E-4	TGTGCTGCGTGGGATTACGGTTATTATAAGAAACTCTTT	CAAWDYGYYKKLF	TRGV10	.	TRGJ1	18	-1	-1	20
31	2.838463933195378E-4	TGTGCTGCGTGGGATCCCTATTATTATAAGAAACTCTTT	CAAWDPYYYKKLF	TRGV10	.	TRGJ1	14	-1	-1	19
31	2.838463933195378E-4	TGTGCTGCGTGGGATCCCAATTATTATAAGAAACTCTTT	CAAWDPNYYKKLF	TRGV10	.	TRGJ1	14	-1	-1	18
31	2.838463933195378E-4	TGTGCCACCTGGGACAGGCCGAATTATAAGAAACTCTTT	CATWDRPNYKKLF	TRGV5	.	TRGJ1	19	-1	-1	22
31	2.838463933195378E-4	TGTGCTGTGACATGGGTTTATTATAAGAAACTCTTT	CAVTWVYYKKLF	TRGV10	.	TRGJ1	6	-1	-1	17
31	2.838463933195378E-4	TGTGCTGCGTGGGATTTATATTATAAGAAACTCTTT	CAAWDLYYKKLF	TRGV10	.	TRGJ1	15	-1	-1	18
31	2.838463933195378E-4	TGTGCTGCGTGGGATTGCTATTATAAGAAACTCTTT	CAAWDCYYKKLF	TRGV10	.	TRGJ1	15	-1	-1	18
31	2.838463933195378E-4	TGTGCTGCGTGGGATGGAAAGTATAAGAAACTCTTT	CAAWDGKYKKLF	TRGV10	.	TRGJ1	14	-1	-1	21
31	2.838463933195378E-4	TGTGCCACCTGGGACCGACGTTATAAGAAACTCTTT	CATWDRRYKKLF	TRGV3	.	TRGJ1	14	-1	-1	20
31	2.838463933195378E-4	TGTGCTGCTAATACTGGTTGGTTCAAGATATTT	CAANTGWFKIF	TRGV10	.	TRGJP1	7	-1	-1	12
31	2.838463933195378E-4	TGTGCTGCGTGGGATTGGTGGTTCAAGATATTT	CAAWDWWFKIF	TRGV10	.	TRGJP1	15	-1	-1	15
31	2.838463933195378E-4	TGTGCTGCCCAAAATTATTATAAGAAACTCTTT	CAAQNYYKKLF	TRGV10	.	TRGJ1	7	-1	-1	12
31	2.838463933195378E-4	TGTGCTGCGCACAATTATTATAAGAAACTCTTT	CAAHNYYKKLF	TRGV10	.	TRGJ1	8	-1	-1	12
30	2.746900580511656E-4	TGTGCTGCGTGGGATTCCTCAGATCCTTATTATAAGAAACTCTTT	CAAWDSSDPYYKKLF	TRGV10	.	TRGJ1	15	-1	-1	26
30	2.746900580511656E-4	TGTGCTGCGTGGGGACGGCGGGCCTATTATAAGAAACTCTTT	CAAWGRRAYYKKLF	TRGV10	.	TRGJ1	12	-1	-1	24
30	2.746900580511656E-4	TGTGCTGCGTGGGTTTCTTTTTATTATAAGAAACTCTTT	CAAWVSFYYKKLF	TRGV10	.	TRGJ1	15	-1	-1	20
30	2.746900580511656E-4	TGTGCTGCGTGGGATTTAAGTGATTATAAGAAACTCTTT	CAAWDLSDYKKLF	TRGV10	.	TRGJ1	15	-1	-1	22
30	2.746900580511656E-4	TGTGCCACCTGGGACAGGCGAAATTATAAGAAACTCTTT	CATWDRRNYKKLF	TRGV3	.	TRGJ1	18	-1	-1	22
30	2.746900580511656E-4	TGTGCTGCGTGGGATAGTTATTATAAGAAACTCTTT	CAAWDSYYKKLF	TRGV10	.	TRGJ1	14	-1	-1	17
30	2.746900580511656E-4	TGTGCTGCGTGGGATAGCTATTATAAGAAACTCTTT	CAAWDSYYKKLF	TRGV10	.	TRGJ1	14	-1	-1	18
30	2.746900580511656E-4	TGTGCTGCGTGGGAGGATTATTATAAGAAACTCTTT	CAAWEDYYKKLF	TRGV10	.	TRGJ1	13	-1	-1	16
30	2.746900580511656E-4	TGTGCTGCGTGGGAATACTATTATAAGAAACTCTTT	CAAWEYYYKKLF	TRGV10	.	TRGJ1	17	-1	-1	18
30	2.746900580511656E-4	TGTGCCACCTGGGACAGGCGAAGGAAACTCTTT	CATWDRRRKLF	TRGV5	.	TRGJ1	18	-1	-1	23
30	2.746900580511656E-4	TGTGCCACCTGGGATAATTATAAGAAACTCTTT	CATWDNYKKLF	TRGV4	.	TRGJ1	14	-1	-1	13
30	2.746900580511656E-4	TGTGCCACCTGGGACGGTGTTCTCTTT	CATWDGVLF	TRGV3	.	TRGJ1	14	-1	-1	21
30	2.746900580511656E-4	TGTGCTGCGTGGGATTATAGTTATAAGAAACTCTTT	CAAWDYSYKKLF	TRGV10	.	TRGJ1	16	-1	-1	20
30	2.746900580511656E-4	TGTGCCGCACTCAGCCACTATTATAAGAAACTCTTT	CAALSHYYKKLF	TRGV3	.	TRGJ1	5	-1	-1	18
30	2.746900580511656E-4	TGTGCCACCTGGGACAGGAGGTATAAGAAACTCTTT	CATWDRRYKKLF	TRGV5	.	TRGJ2	17	-1	-1	21
30	2.746900580511656E-4	TGTGCCACCTGGGACAGGAAGAAACTCTTT	CATWDRKKLF	TRGV3	.	TRGJ1	17	-1	-1	18
29	2.655337227827934E-4	TGTGCTGCGTGGGCAGGGTTGCAACAAGGCTATTATAAGAAACTCTTT	CAAWAGLQQGYYKKLF	TRGV10	.	TRGJ1	12	-1	-1	30
29	2.655337227827934E-4	TGTGCTGCGTGGGATTTCCCCAGTGGGATGTATTATAAGAAACTCTTT	CAAWDFPSGMYYKKLF	TRGV10	.	TRGJ1	15	-1	-1	30
29	2.655337227827934E-4	TGTGCTGCGTGGGATTATTCCCCAATAACAAGGCATAAGAAACTCTTT	CAAWDYSPITRHKKLF	TRGV10	.	TRGJ1	16	-1	-1	34
29	2.655337227827934E-4	TGTGCTGCGTGGGATCCTAACCCCCTGAATTATTATAAGAAACTCTTT	CAAWDPNPLNYYKKLF	TRGV10	.	TRGJ1	14	-1	-1	26
29	2.655337227827934E-4	TGTGCCTTGTGGGTGGCAGAAAAATCGGAAAGTTATAAGAAACTCTTT	CALWVAEKSESYKKLF	TRGV9	.	TRGJ1	15	-1	-1	32
29	2.655337227827934E-4	TGTGCTGCGTGGGATTCGCCCACTGGTTGGTTCAAGATATTT	CAAWDSPTGWFKIF	TRGV10	.	TRGJP1	15	-1	-1	19
29	2.655337227827934E-4	TGTGCCACCTGGGACGGCAGTAGTGATTGGATCAAGACGTTT	CATWDGSSDWIKTF	TRGV2	.	TRGJP2	16	-1	-1	18
29	2.655337227827934E-4	TGTGCTGCGTGGGTCATCACTGGTTGGTTCAAGATATTT	CAAWVITGWFKIF	TRGV10	.	TRGJP1	12	-1	-1	17
29	2.655337227827934E-4	TGTGCTGCGTGGGATCGAGATCATTATAAGAAACTCTTT	CAAWDRDHYKKLF	TRGV10	.	TRGJ1	14	-1	-1	14
29	2.655337227827934E-4	TGTGCTGCGTGGGACCCCCATTATTATAAGAAACTCTTT	CAAWDPHYYKKLF	TRGV10	.	TRGJ2	13	-1	-1	19
29	2.655337227827934E-4	TGTGCTGCGTGGGTTCCTTATTATAAGAAACTCTTT	CAAWVPYYKKLF	TRGV10	.	TRGJ1	12	-1	-1	17
29	2.655337227827934E-4	TGTGCTGCGTGGGGCCTTTATTATAAGAAACTCTTT	CAAWGLYYKKLF	TRGV10	.	TRGJ1	12	-1	-1	17
29	2.655337227827934E-4	TGTGCTGCGTGGGAGCGCCGTTGGTTCAAGATATTT	CAAWERRWFKIF	TRGV10	.	TRGJP1	13	-1	-1	19
29	2.655337227827934E-4	TGTGCCACCTGGGACGGGCGGTATAAGAAACTCTTT	CATWDGRYKKLF	TRGV2	.	TRGJ1	18	-1	-1	21
29	2.655337227827934E-4	TGTGCTGCGTGGACTGGTTGGTTCAAGATATTT	CAAWTGWFKIF	TRGV10	.	TRGJP1	11	-1	-1	12
29	2.655337227827934E-4	TGTGCCACCACGAGGCATAAGAAACTCTTT	CATTRHKKLF	TRGV3	.	TRGJ1	8	-1	-1	16
29	2.655337227827934E-4	TGTGCCACCAACGGAGGGAAACTCTTT	CATNGGKLF	TRGV3	.	TRGJ1	8	-1	-1	17
29	2.655337227827934E-4	TGTGCCACCTGTACGAAACTCTTT	CATCTKLF	TRGV5	.	TRGJ1	10	-1	-1	11
29	2.655337227827934E-4	TGTGCTGCGTGGGCCCTTTATTATAAGAAACTCTTT	CAAWALYYKKLF	TRGV10	.	TRGJ1	12	-1	-1	17
29	2.655337227827934E-4	TGTGCCACCTGGGACGGCCCTTATAAGAAACTCTTT	CATWDGPYKKLF	TRGV2	.	TRGJ1	19	-1	-1	20
29	2.655337227827934E-4	TGTGCCACCTGGGACGGGCGTTATAAGAAACTCTTT	CATWDGRYKKLF	TRGV2	.	TRGJ1	18	-1	-1	20
29	2.655337227827934E-4	TGTGCCACCTGGGACAGGCGTCATGGGAAACTCTTT	CATWDRRHGKLF	TRGV7	.	TRGJ1	18	-1	-1	26
29	2.655337227827934E-4	TGTGCCACCTGGGACGGGCCCAAGAAACTCTTT	CATWDGPKKLF	TRGV2	.	TRGJ1	20	-1	-1	21
29	2.655337227827934E-4	TGTGCTGCGTGGGATTGTCGGTTCAAGATATTT	CAAWDCRFKIF	TRGV10	.	TRGJP1	15	-1	-1	16
29	2.655337227827934E-4	TGTGCCACCTGGGACTGGTATAAGAAACTCTTT	CATWDWYKKLF	TRGV3	.	TRGJ1	17	-1	-1	18
28	2.5637738751442123E-4	TGTGCTGCGTGGGATTATAGTCCCTGTCCTCACCCGAATTATTATAAGAAACTCTTT	CAAWDYSPCPHPNYYKKLF	TRGV10	.	TRGJ1	16	-1	-1	34
28	2.5637738751442123E-4	TGTGCTGCGTGGGATTATACGGTCAATGGGTATTATAAGAAACTCTTT	CAAWDYTVNGYYKKLF	TRGV10	.	TRGJ1	16	-1	-1	30
28	2.5637738751442123E-4	TGTGCTGCGTGGGACGTTCGGGGCTTGAATTATTATAAGAAACTCTTT	CAAWDVRGLNYYKKLF	TRGV10	.	TRGJ1	13	-1	-1	26
28	2.5637738751442123E-4	TGTGCCTTGTGGGAGGCGCAAGAGTTGGGCAAAAAGATCAAGGTATTT	CALWEAQELGKKIKVF	TRGV9	.	TRGJP	19	-1	-1	17
28	2.5637738751442123E-4	TGTGCTGCGTGGGCCGCGGTGGGGACTGGTTGGTTCAAGATATTT	CAAWAAVGTGWFKIF	TRGV10	.	TRGJP1	12	-1	-1	24
28	2.5637738751442123E-4	TGTGCTGCGTGGGATTATTATGTCGGGTATTATAAGAAACTCTTT	CAAWDYYVGYYKKLF	TRGV10	.	TRGJ2	16	-1	-1	27
28	2.5637738751442123E-4	TGTGCTGCGTGGTCCAATACCACTGGTTGGTTCAAGATATTT	CAAWSNTTGWFKIF	TRGV10	.	TRGJP1	11	-1	-1	16
28	2.5637738751442123E-4	TGTGCTGCGTGGGAGTATACCACTGGTTGGTTCAAGATATTT	CAAWEYTTGWFKIF	TRGV10	.	TRGJP1	16	-1	-1	8
28	2.5637738751442123E-4	TGTGCTGCGTGGTATACCACTGGTTGGTTCAAGATATTT	CAAWYTTGWFKIF	TRGV10	.	TRGJP1	14	-1	-1	12
28	2.5637738751442123E-4	TGTGCTGCGTGGGATTATCTTTATTATAAGAAACTCTTT	CAAWDYLYYKKLF	TRGV10	.	TRGJ1	16	-1	-1	20
28	2.5637738751442123E-4	TGTGCCACCTGGGTCAGTAGTGATTGGATCAAGACGTTT	CATWVSSDWIKTF	TRGV2	.	TRGJP2	12	-1	-1	15
28	2.5637738751442123E-4	TGTGCCACCTGGGACGGGCGGGGTAAGAAACTCTTT	CATWDGRGKKLF	TRGV4	.	TRGJ2	18	-1	-1	23
28	2.5637738751442123E-4	TGTGCCACCTGGGACGGGCGAGAAGAAAGACTCTTT	CATWDGREERLF	TRGV4	.	TRGJ1	18	-1	-1	22
28	2.5637738751442123E-4	TGTGCCACCTGGGACACGTATTATAAGAAACTCTTT	CATWDTYYKKLF	TRGV3	.	TRGJ1	15	-1	-1	18
28	2.5637738751442123E-4	TGTGCCACCTGGGACAGGGCGTATCCACTCTTT	CATWDRAYPLF	TRGV5	.	TRGJ1	17	-1	-1	26
28	2.5637738751442123E-4	TGTGCCACCTGGGGGGGGTATTATAAGAAACTCTTT	CATWGGYYKKLF	TRGV5	.	TRGJ1	12	-1	-1	18
28	2.5637738751442123E-4	TGTGCCACCTGGGATCAACTCTTT	CATWDQLF	TRGV8	.	TRGJ1	14	-1	-1	16
28	2.5637738751442123E-4	TGTGCCACCTGGGACGGGCATGGGAAACTCTTT	CATWDGHGKLF	TRGV4	.	TRGJ1	18	-1	-1	23
28	2.5637738751442123E-4	TGTGCCACCTGGGACGGGTTGGTGCTCTTT	CATWDGLVLF	TRGV2	.	TRGJ2	17	-1	-1	24
28	2.5637738751442123E-4	TGTGCTGCGTGGGGCTATTATTATAAGAAACTCTTT	CAAWGYYYKKLF	TRGV10	.	TRGJ1	12	-1	-1	16
28	2.5637738751442123E-4	TGTGCTGGACCTTATTATAAGAAACTCTTT	CAGPYYKKLF	TRGV10	.	TRGJ1	6	-1	-1	11
28	2.5637738751442123E-4	TGTGCCACCTGGAAGTGTTTTGGGCTCTTT	CATWKCFGLF	TRGV3	.	TRGJ1	11	-1	-1	24
27	2.4722105224604906E-4	TGTGCCTTGTGGGAGATCCGAGAGACCTCTTATTATTATAAGAAACTCTTT	CALWEIRETSYYYKKLF	TRGV9	.	TRGJ1	14	-1	-1	31
27	2.4722105224604906E-4	TGTGCTGCGTGGGATGGAGTGACCACTGGTTGGTTCAAGATATTT	CAAWDGVTTGWFKIF	TRGV10	.	TRGJP1	14	-1	-1	21
27	2.4722105224604906E-4	TGTGCTGCGTGGGAGGGGGATACCACTGGTTGGTTCAAGATATTT	CAAWEGDTTGWFKIF	TRGV10	.	TRGJP1	13	-1	-1	19
27	2.4722105224604906E-4	TGTGCCACCTGGGACGGGCTAAGGGGGGAATATAAGAAACTCTTT	CATWDGLRGEYKKLF	TRGV2	.	TRGJ1	18	-1	-1	30
27	2.4722105224604906E-4	TGTGCTGCGTGGGATTCCCCGAATTATTATAAGAAACTCTTT	CAAWDSPNYYKKLF	TRGV10	.	TRGJ1	15	-1	-1	19
27	2.4722105224604906E-4	TGTGCTGCGTGGATTTGCCGTCGATATTATAAGAAACTCTTT	CAAWICRRYYKKLF	TRGV10	.	TRGJ1	14	-1	-1	24
27	2.4722105224604906E-4	TGTGCCACCTGGGACAGGCCCCATGATTATAAGAAACTCTTT	CATWDRPHDYKKLF	TRGV7	.	TRGJ1	19	-1	-1	22
27	2.4722105224604906E-4	TGTGCTGCGTGGGCTCCTGAGTATTATAAGAAACTCTTT	CAAWAPEYYKKLF	TRGV10	.	TRGJ1	12	-1	-1	21
27	2.4722105224604906E-4	TGTGCTGCGTGGGATAAAAGCGGTTGGTTCAAGATATTT	CAAWDKSGWFKIF	TRGV10	.	TRGJP1	14	-1	-1	21
27	2.4722105224604906E-4	TGTGCTGCGTGGGACCTGCCCTATTATAAGAAACTCTTT	CAAWDLPYYKKLF	TRGV10	.	TRGJ1	13	-1	-1	21
27	2.4722105224604906E-4	TGTGCCACCTGGGACGGGCCCCTTCCAAAGAAACTCTTT	CATWDGPLPKKLF	TRGV4	.	TRGJ2	26	-1	-1	27
27	2.4722105224604906E-4	TGTGCCACCTGGGACGGGCGTTATTATAAGAAACTCTTT	CATWDGRYYKKLF	TRGV2	.	TRGJ1	18	-1	-1	20
27	2.4722105224604906E-4	TGTGCCACCTGGGACAGGCTAGGGTATAAGAAACTCTTT	CATWDRLGYKKLF	TRGV3	.	TRGJ1	18	-1	-1	24
27	2.4722105224604906E-4	TGTGCCACCTGGGACAGGCCTGGTTATAAGAAACTCTTT	CATWDRPGYKKLF	TRGV5	.	TRGJ1	21	-1	-1	23
27	2.4722105224604906E-4	TGTGCCTGCTGGATTAGAAAGAAACTCTTT	CACWIRKKLF	TRGV11	.	TRGJ1	16	-1	-1	18
27	2.4722105224604906E-4	TGTGCCACCTGGGACCCCGGAGAGGAGAAACTCTTT	CATWDPGEEKLF	TRGV2	.	TRGJ1	14	-1	-1	25
27	2.4722105224604906E-4	TGTGCTGCGTGGCCCGTGAGGTTCAAGATATTT	CAAWPVRFKIF	TRGV10	.	TRGJP1	11	-1	-1	19
27	2.4722105224604906E-4	TGTGCTGCGCCGAATTATTATAAGAAACTCTTT	CAAPNYYKKLF	TRGV10	.	TRGJ1	8	-1	-1	10
27	2.4722105224604906E-4	TGTGCCACCTGGCACCCCGAGGGGAAACTCTTT	CATWHPEGKLF	TRGV5	.	TRGJ1	14	-1	-1	23
27	2.4722105224604906E-4	TGTGCTGCGTTATATTATAAGAAACTCTTT	CAALYYKKLF	TRGV10	.	TRGJ1	9	-1	-1	12
27	2.4722105224604906E-4	TGTGCTGCGCTTTATTATAAGAAACTCTTT	CAALYYKKLF	TRGV10	.	TRGJ1	8	-1	-1	11
27	2.4722105224604906E-4	TGTGCCACCTGGGACAATAAGAAACTCTTT	CATWDNKKLF	TRGV8	.	TRGJ1	13	-1	-1	16
27	2.4722105224604906E-4	TGTGCCACTCCCCATAAGAAACTCTTT	CATPHKKLF	TRGV8	.	TRGJ2	7	-1	-1	13
27	2.4722105224604906E-4	TGTGCGGGGAAACTCTTT	CAGKLF	TRGV5	.	TRGJ2	4	-1	-1	8
27	2.4722105224604906E-4	TGTGCTGCGTGGCCTTTTTCTTATTATAAGAAACTCTTT	CAAWPFSYYKKLF	TRGV10	.	TRGJ1	11	-1	-1	20
27	2.4722105224604906E-4	TGTGCTGCCTGTGGGGGTAATTGGTTCAAGATATTT	CAACGGNWFKIF	TRGV10	.	TRGJP1	10	-1	-1	20
27	2.4722105224604906E-4	TGTGCCACCTGGGCCAGGCTGCGGAAACTCTTT	CATWARLRKLF	TRGV7	.	TRGJ1	18	-1	-1	23
27	2.4722105224604906E-4	TGTGCCACCTGGGCCCGTAAGAAACTCTTT	CATWARKKLF	TRGV8	.	TRGJ1	12	-1	-1	17
27	2.4722105224604906E-4	TGTGCTGCGTGGCCGCCGGACCATAAGAAACTCTTT	CAAWPPDHKKLF	TRGV10	.	TRGJ1	11	-1	-1	22
27	2.4722105224604906E-4	TGTGCTGCGTGGGATAATTACTTTAAGAAACTCTTT	CAAWDNYFKKLF	TRGV10	.	TRGJ1	14	-1	-1	15
26	2.3806471697767684E-4	TGTGCTGCGTGGGATCTTCATCTTCGGGATACCACTGGTTGGTTCAAGATATTT	CAAWDLHLRDTTGWFKIF	TRGV10	.	TRGJP1	14	-1	-1	28
26	2.3806471697767684E-4	TGTGCTGCGTGGGATTATAAGGTCGCGACGAATTATTATAAGAAACTCTTT	CAAWDYKVATNYYKKLF	TRGV10	.	TRGJ2	16	-1	-1	28
26	2.3806471697767684E-4	TGTGCTGCGTGGGATCTGTTTCCCACTGGTTGGTTCAAGATATTT	CAAWDLFPTGWFKIF	TRGV10	.	TRGJP1	14	-1	-1	22
26	2.3806471697767684E-4	TGTGCTGCGTGGGACCTATATACCACTGGTTGGTTCAAGATATTT	CAAWDLYTTGWFKIF	TRGV10	.	TRGJP1	13	-1	-1	16
26	2.3806471697767684E-4	TGTGCTGCGTGGGAAAACGATACCACTGGTTGGTTCAAGATATTT	CAAWENDTTGWFKIF	TRGV10	.	TRGJP1	13	-1	-1	19
26	2.3806471697767684E-4	TGTGCCACCTGGGACGGGTGGCCCCTTTATTATAAGAAACTCTTT	CATWDGWPLYYKKLF	TRGV2	.	TRGJ1	17	-1	-1	26
26	2.3806471697767684E-4	TGTGCTGCGTGGGCCCCAGGTCATTATTATAAGAAACTCTTT	CAAWAPGHYYKKLF	TRGV10	.	TRGJ1	12	-1	-1	22
26	2.3806471697767684E-4	TGTGCTGCGTGGGATAGCCAGAATTATTATAAGAAACTCTTT	CAAWDSQNYYKKLF	TRGV10	.	TRGJ1	14	-1	-1	20
26	2.3806471697767684E-4	TGTGCTGCTGTAGCAACGACTGGTTGGTTCAAGATATTT	CAAVATTGWFKIF	TRGV10	.	TRGJP1	7	-1	-1	15
26	2.3806471697767684E-4	TGTGCTGCGTGGGCCAACACTGGTTGGTTCAAGATATTT	CAAWANTGWFKIF	TRGV10	.	TRGJP1	12	-1	-1	17
26	2.3806471697767684E-4	TGTGCTGCGTGGGATTTCACTGGTTGGTTCAAGATATTT	CAAWDFTGWFKIF	TRGV10	.	TRGJP1	15	-1	-1	17
26	2.3806471697767684E-4	TGTGCTGCGTGGGATTTGGAGGATTATAAGAAACTCTTT	CAAWDLEDYKKLF	TRGV10	.	TRGJ1	15	-1	-1	22
26	2.3806471697767684E-4	TGTGCCACCTGGGATAGGAATTATTATAAGAAACTCTTT	CATWDRNYYKKLF	TRGV8	.	TRGJ1	17	-1	-1	17
26	2.3806471697767684E-4	TGTGCCACCTGGGACGAGAATTATTATAAGAAACTCTTT	CATWDENYYKKLF	TRGV5	.	TRGJ1	14	-1	-1	17
26	2.3806471697767684E-4	TGTGCTGCGTGGGCTCCTGGTTGGTTCAAGATATTT	CAAWAPGWFKIF	TRGV10	.	TRGJP1	12	-1	-1	16
26	2.3806471697767684E-4	TGTGCCACCTGGGACAGGCGTTATAAGAAACTCTTT	CATWDRRYKKLF	TRGV3	.	TRGJ1	18	-1	-1	20
26	2.3806471697767684E-4	TGTGCCACCTGGGACAGGCGAGGGAAACTCTTT	CATWDRRGKLF	TRGV5	.	TRGJ1	18	-1	-1	23
26	2.3806471697767684E-4	TGTGCCACCCCCGGTCTCTTT	CATPGLF	TRGV7	.	TRGJ1	8	-1	-1	15
26	2.3806471697767684E-4	TGTGCCTTTCTCTTT	CAFLF	TRGV9	.	TRGJ1	7	-1	-1	9
26	2.3806471697767684E-4	TGTGCCACCTGGGACAGGCTTTATTATAAGAAACTCTTT	CATWDRLYYKKLF	TRGV5	.	TRGJ1	18	-1	-1	20
26	2.3806471697767684E-4	TGTGCCACCTGGGACAGGCGGCATTATAAGAAACTCTTT	CATWDRRHYKKLF	TRGV7	.	TRGJ1	18	-1	-1	22
26	2.3806471697767684E-4	TGTGCTGCGTGGGATTATGATTATAAGAAACTCTTT	CAAWDYDYKKLF	TRGV10	.	TRGJ1	16	-1	-1	16
26	2.3806471697767684E-4	TGTGCTGCGTGGGAGAATTATTATAAGAAACTCTTT	CAAWENYYKKLF	TRGV10	.	TRGJ1	13	-1	-1	14
26	2.3806471697767684E-4	TGTGCCACCTGGGACGGGCCGTCCCTGAAACTCTTT	CATWDGPSLKLF	TRGV2	.	TRGJ1	24	-1	-1	26
26	2.3806471697767684E-4	TGTGCCACCTGGGACGGGCCCCCTAGACTCTTT	CATWDGPPRLF	TRGV2	.	TRGJ1	20	-1	-1	26
26	2.3806471697767684E-4	TGTGCCAATCCCTTCTATTATAAGAAACTCTTT	CANPFYYKKLF	TRGV10	.	TRGJ1	4	-1	-1	15
26	2.3806471697767684E-4	TGTGCCACCTCCCATTGGATCAAGACGTTT	CATSHWIKTF	TRGV2	.	TRGJP2	9	-1	-1	13
26	2.3806471697767684E-4	TGTGCCACCTGGGACGGTAAGAAACTCTTT	CATWDGKKLF	TRGV4	.	TRGJ1	16	-1	-1	17
26	2.3806471697767684E-4	TGTGCCACCTGGGACAGGGGGAAACTCTTT	CATWDRGKLF	TRGV3	.	TRGJ1	17	-1	-1	20
26	2.3806471697767684E-4	TGTGCCACCTGGGATGGGCGACTCTTT	CATWDGRLF	TRGV4	.	TRGJ1	18	-1	-1	20
26	2.3806471697767684E-4	TGTGCTGCGTGGGATTATAGGTATTATAAGAAACTCTTT	CAAWDYRYYKKLF	TRGV10	.	TRGJ1	16	-1	-1	21
26	2.3806471697767684E-4	TGTGCTGCGTGGGATCAGTATTATTATAAGAAACTCTTT	CAAWDQYYYKKLF	TRGV10	.	TRGJ1	14	-1	-1	19
26	2.3806471697767684E-4	TGTGCCACCTGGGACAGGCTGGGGTATAAGAAACTCTTT	CATWDRLGYKKLF	TRGV5	.	TRGJ1	18	-1	-1	24
26	2.3806471697767684E-4	TGTGCCACCTGGGACGGACATAAGAAACTCTTT	CATWDGHKKLF	TRGV7	.	TRGJ1	14	-1	-1	19
26	2.3806471697767684E-4	TGTGCCACCTCCTCCCGGATACTCTTT	CATSSRILF	TRGV7	.	TRGJ2	9	-1	-1	17
26	2.3806471697767684E-4	TGTGCCACCTGGGATAGGCCGGGGGTCGGTAAGAAACTCTTT	CATWDRPGVGKKLF	TRGV8	.	TRGJ1	19	-1	-1	29
26	2.3806471697767684E-4	TGTGCCACCTGGGACAGGTCACTCTTT	CATWDRSLF	TRGV3	.	TRGJ1	17	-1	-1	20
25	2.2890838170930468E-4	TGTGCTGCGTGGGATTATGGTAATTACACTGGTTGGTTCAAGATATTT	CAAWDYGNYTGWFKIF	TRGV10	.	TRGJP1	23	-1	-1	17
25	2.2890838170930468E-4	TGTGCTGCGTGGGACATGAGAAATACCACTGGTTGGTTCAAGATATTT	CAAWDMRNTTGWFKIF	TRGV10	.	TRGJP1	13	-1	-1	22
25	2.2890838170930468E-4	TGTGCCACCTGGGACAGGCGAGAGTTGGGCAAAAAAATCAAGGTATTT	CATWDRRELGKKIKVF	TRGV3	.	TRGJP	18	-1	-1	16
25	2.2890838170930468E-4	TGTGCTGCGTGGGATTTCCTTACCTCTTATTATAAGAAACTCTTT	CAAWDFLTSYYKKLF	TRGV10	.	TRGJ1	15	-1	-1	26
25	2.2890838170930468E-4	TGTGCTGCGTGGGATTCTGGATTTGTGGATTATAAGAAACTCTTT	CAAWDSGFVDYKKLF	TRGV10	.	TRGJ1	15	-1	-1	28
25	2.2890838170930468E-4	TGTGCTGCGTGGGATCCTCTCGATCTTCATTATAAGAAACTCTTT	CAAWDPLDLHYKKLF	TRGV10	.	TRGJ1	14	-1	-1	28
25	2.2890838170930468E-4	TGTGCCACCTGGGATGGGGGGAGGCCTTATTATAAGAAACTCTTT	CATWDGGRPYYKKLF	TRGV4	.	TRGJ1	17	-1	-1	26
25	2.2890838170930468E-4	TGTGCTGCGTGGGATTGGGGACCTTATTATAAGAAACTCTTT	CAAWDWGPYYKKLF	TRGV10	.	TRGJ1	15	-1	-1	23
25	2.2890838170930468E-4	TGTGCTGCGTGGGATTATCGGTATTATTATAAGAAACTCTTT	CAAWDYRYYYKKLF	TRGV10	.	TRGJ1	16	-1	-1	22
25	2.2890838170930468E-4	TGTGCTGCGTGGGATTACGGAAACGATTATAAGAAACTCTTT	CAAWDYGNDYKKLF	TRGV10	.	TRGJ1	21	-1	-1	25
25	2.2890838170930468E-4	TGTGCTGCGCTACCTAATACCACTGGTTGGTTCAAGATATTT	CAALPNTTGWFKIF	TRGV10	.	TRGJP1	8	-1	-1	16
25	2.2890838170930468E-4	TGTGCTGCGCAGGAAGGCTGGTATTATTATAAGAAACTCTTT	CAAQEGWYYYKKLF	TRGV10	.	TRGJ1	8	-1	-1	22
25	2.2890838170930468E-4	TGTGCCACCTGGGACAGGCGAGGGGATTGGATCAAGACGTTT	CATWDRRGDWIKTF	TRGV5	.	TRGJP2	18	-1	-1	24
25	2.2890838170930468E-4	TGTGCTGCGTGGGTAGGTACTGGTTGGTTCAAGATATTT	CAAWVGTGWFKIF	TRGV10	.	TRGJP1	12	-1	-1	18
25	2.2890838170930468E-4	TGTGCCACCTGGGCGCTTTATTATAAGAAACTCTTT	CATWALYYKKLF	TRGV2	.	TRGJ1	12	-1	-1	17
25	2.2890838170930468E-4	TGTGCCACCTGGGGCGCTAAGAAACTCTTT	CATWGAKKLF	TRGV7	.	TRGJ1	12	-1	-1	17
25	2.2890838170930468E-4	TGTGCTGCGTGGGATCCCCTCTTT	CAAWDPLF	TRGV10	.	TRGJ1	14	-1	-1	18
25	2.2890838170930468E-4	TGTGCCACCTGGGACGGGCCAAATTATAAGAAACTCTTT	CATWDGPNYKKLF	TRGV2	.	TRGJ1	19	-1	-1	22
25	2.2890838170930468E-4	TGTGCCACCTGGGACAGGCCATATTATAAGAAACTCTTT	CATWDRPYYKKLF	TRGV7	.	TRGJ1	19	-1	-1	21
25	2.2890838170930468E-4	TGTGCTGCCCCATGGTGGTATTATAAGAAACTCTTT	CAAPWWYYKKLF	TRGV10	.	TRGJ1	7	-1	-1	18
25	2.2890838170930468E-4	TGTGCTGCGTGGGATTTGAAGAAACTCTTT	CAAWDLKKLF	TRGV10	.	TRGJ1	15	-1	-1	18
25	2.2890838170930468E-4	TGTGCCACCTGGGACGGGCGTAGTGATTGGATCAAGACGTTT	CATWDGRSDWIKTF	TRGV2	.	TRGJP2	18	-1	-1	19
25	2.2890838170930468E-4	TGTGCTGCGTGGGACCCTAATTATTATAAGAAACTCTTT	CAAWDPNYYKKLF	TRGV10	.	TRGJ1	13	-1	-1	18
25	2.2890838170930468E-4	TGTGCTGCGGGATATACCACTGGTTGGTTCAAGATATTT	CAAGYTTGWFKIF	TRGV10	.	TRGJP1	8	-1	-1	8
25	2.2890838170930468E-4	TGTGCCACCTGGGATGGGCGGTATTATAAGAAACTCTTT	CATWDGRYYKKLF	TRGV4	.	TRGJ1	18	-1	-1	21
25	2.2890838170930468E-4	TGTGCCACCTGGGACGGGCATTATTATAAGAAACTCTTT	CATWDGHYYKKLF	TRGV2	.	TRGJ1	18	-1	-1	19
25	2.2890838170930468E-4	TGTGCCACCTGGGATGATTATTATAAGAAACTCTTT	CATWDDYYKKLF	TRGV8	.	TRGJ1	14	-1	-1	16
25	2.2890838170930468E-4	TGTGCCACCTGGGAGAATTATTATAAGAAACTCTTT	CATWENYYKKLF	TRGV4	.	TRGJ1	13	-1	-1	14
25	2.2890838170930468E-4	TGTGCCACCTGGGACGGGCCACTCTTT	CATWDGPLF	TRGV4	.	TRGJ1	19	-1	-1	20
25	2.2890838170930468E-4	TGTGCTGCGTGGTTATATACCACTGGTTGGTTCAAGATATTT	CAAWLYTTGWFKIF	TRGV10	.	TRGJP1	11	-1	-1	8
25	2.2890838170930468E-4	TGTGCCACCTGGGATCATGGCAATGGGAAGAAACTCTTT	CATWDHGNGKKLF	TRGV5	.	TRGJ1	20	-1	-1	27
24	2.1975204644093249E-4	TGTGCCACCTGGGACAATCTCCCATATAGTAGTGATTGGATCAAGACGTTT	CATWDNLPYSSDWIKTF	TRGV3	.	TRGJP2	15	-1	-1	23
24	2.1975204644093249E-4	TGTGCCACCTGGGACGGGCCGAGGAGTAGTGATTGGATCAAGACGTTT	CATWDGPRSSDWIKTF	TRGV2	.	TRGJP2	19	-1	-1	24
24	2.1975204644093249E-4	TGTGCTGCGTGGGATGCTACCACTGGTTGGTTCAAGATATTT	CAAWDATTGWFKIF	TRGV10	.	TRGJP1	14	-1	-1	17
24	2.1975204644093249E-4	TGTGCCACCTGGGACGGGCCGGGTTATTATAAGAAACTCTTT	CATWDGPGYYKKLF	TRGV2	.	TRGJ1	19	-1	-1	23
24	2.1975204644093249E-4	TGTGCCACCTGGGACGGGCCGAATTATTATAAGAAACTCTTT	CATWDGPNYYKKLF	TRGV2	.	TRGJ1	19	-1	-1	19
24	2.1975204644093249E-4	TGTGCTGCGTGGGATTATGAGTATTATAAGAAACTCTTT	CAAWDYEYYKKLF	TRGV10	.	TRGJ2	16	-1	-1	21
24	2.1975204644093249E-4	TGTGCCACCTGGGCAAGACGGTATTATAAGAAACTCTTT	CATWARRYYKKLF	TRGV4	.	TRGJ1	12	-1	-1	21
24	2.1975204644093249E-4	TGTGCCACCTGGGACGGGCGGGATTATAAGAAACTCTTT	CATWDGRDYKKLF	TRGV2	.	TRGJ1	18	-1	-1	22
24	2.1975204644093249E-4	TGTGCTGCGTGGGATTTCTGTTATAAGAAACTCTTT	CAAWDFCYKKLF	TRGV10	.	TRGJ1	15	-1	-1	20
24	2.1975204644093249E-4	TGTGCTGCGTGGGACCAATATTATAAGAAACTCTTT	CAAWDQYYKKLF	TRGV10	.	TRGJ1	13	-1	-1	18
24	2.1975204644093249E-4	TGTGCCACCTGGGACGGCCCTCAACTCTTT	CATWDGPQLF	TRGV2	.	TRGJ1	19	-1	-1	22
24	2.1975204644093249E-4	TGTGCCACCTGGGACAGGCCCTTACTCTTT	CATWDRPLLF	TRGV7	.	TRGJ1	19	-1	-1	23
24	2.1975204644093249E-4	TGTGCTGCGTCTTGGTTTAAGAATTATTATAAGAAACTCTTT	CAASWFKNYYKKLF	TRGV10	.	TRGJ1	9	-1	-1	20
24	2.1975204644093249E-4	TGTGCTGCGTGCCCAGGAAAGGATTATTATAAGAAACTCTTT	CAACPGKDYYKKLF	TRGV10	.	TRGJ1	10	-1	-1	22
24	2.1975204644093249E-4	TGTGCTGCGTGGGATTATTGGGAAGGTTATAAGAAACTCTTT	CAAWDYWEGYKKLF	TRGV10	.	TRGJ1	16	-1	-1	26
24	2.1975204644093249E-4	TGTGCCACCTGGGACCAGAGTAGTGATTGGATCAAGACGTTT	CATWDQSSDWIKTF	TRGV3	.	TRGJP2	14	-1	-1	18
24	2.1975204644093249E-4	TGTGCTGCGTGGGTCGCGAATTATTATAAGAAACTCTTT	CAAWVANYYKKLF	TRGV10	.	TRGJ1	12	-1	-1	16
24	2.1975204644093249E-4	TGTGCTGCGTGGGATTATACTGATTATAAGAAACTCTTT	CAAWDYTDYKKLF	TRGV10	.	TRGJ1	16	-1	-1	22
24	2.1975204644093249E-4	TGTGCTGCGTGGGACTCCAATTATTATAAGAAACTCTTT	CAAWDSNYYKKLF	TRGV10	.	TRGJ1	13	-1	-1	15
24	2.1975204644093249E-4	TGTGCTGCGTGGGAGTATGTGGATTATAAGAAACTCTTT	CAAWEYVDYKKLF	TRGV10	.	TRGJ1	19	-1	-1	22
24	2.1975204644093249E-4	TGTGCCACCTGGGACGGTTGGTTCAAGATATTT	CATWDGWFKIF	TRGV2	.	TRGJP1	16	-1	-1	15
24	2.1975204644093249E-4	TGTGCCACCTGGGACGGCTGGATCAAGACGTTT	CATWDGWIKTF	TRGV2	.	TRGJP2	16	-1	-1	18
24	2.1975204644093249E-4	TGTGCTGCGTGGGATTTTGGTTCCTCATTT	CAAWDFGSSF	TRGV10	.	TRGJP1	15	-1	-1	26
24	2.1975204644093249E-4	TGTGCTGCGTGGGATTATGCCCTCTTT	CAAWDYALF	TRGV10	.	TRGJ1	16	-1	-1	21
24	2.1975204644093249E-4	TGTGCCACCTGGCTCGCGAAACTCTTT	CATWLAKLF	TRGV5	.	TRGJ1	11	-1	-1	17
24	2.1975204644093249E-4	TGTGCCACTTCGAAGAAACTCTTT	CATSKKLF	TRGV4	.	TRGJ1	7	-1	-1	12
24	2.1975204644093249E-4	TGTGCCACCTATAAGAAACTCTTT	CATYKKLF	TRGV5	.	TRGJ1	9	-1	-1	9
24	2.1975204644093249E-4	TGTGCTGCGTGGGATCGTTCGAATTATTATAAGAAACTCTTT	CAAWDRSNYYKKLF	TRGV10	.	TRGJ1	14	-1	-1	17
24	2.1975204644093249E-4	TGTGCTGCGTGGGAGGGTGTTTATTATAAGAAACTCTTT	CAAWEGVYYKKLF	TRGV10	.	TRGJ1	13	-1	-1	20
24	2.1975204644093249E-4	TGTGCCACCTGGGACGGGCGGGATTGGATCAAGACGTTT	CATWDGRDWIKTF	TRGV2	.	TRGJP2	18	-1	-1	21
24	2.1975204644093249E-4	TGTGCTGCGTGGGACCGTTGGTTCAAGATATTT	CAAWDRWFKIF	TRGV10	.	TRGJP1	13	-1	-1	16
24	2.1975204644093249E-4	TGTGCCACCTGGGACGGGCGGAAACTCTTT	CATWDGRKLF	TRGV2	.	TRGJ1	18	-1	-1	20
24	2.1975204644093249E-4	TGTGCTGCGTCCCATAAGAAACTCTTT	CAASHKKLF	TRGV10	.	TRGJ1	9	-1	-1	13
24	2.1975204644093249E-4	TGTGCTGCGTGGGATAGGGCCACTGGTTGGTTCAAGATATTT	CAAWDRATGWFKIF	TRGV10	.	TRGJP1	14	-1	-1	19
24	2.1975204644093249E-4	TGTGCCATCCAATTAAGTAGTGATTGGATCAAGACGTTT	CAIQLSSDWIKTF	TRGV4	.	TRGJP2	6	-1	-1	15
23	2.105957111725603E-4	TGTGCTGCGTGGGATTATGGGCGGCATACCACTGGTTGGTTCAAGATATTT	CAAWDYGRHTTGWFKIF	TRGV10	.	TRGJP1	16	-1	-1	25
23	2.105957111725603E-4	TGTGCTGCGTGGGATTCCGCCCTCGCCCTTTATTATAAGAAACTCTTT	CAAWDSALALYYKKLF	TRGV10	.	TRGJ1	18	-1	-1	29
23	2.105957111725603E-4	TGTGCCACCTGGGACGGGTGTCGGAGTGATTGGATCAAGACGTTT	CATWDGCRSDWIKTF	TRGV2	.	TRGJP2	17	-1	-1	24
23	2.105957111725603E-4	TGTGCTGCGTGGGGGCACACTGGTTGGTTCAAGATATTT	CAAWGHTGWFKIF	TRGV10	.	TRGJP1	12	-1	-1	17
23	2.105957111725603E-4	TGTGCCACCTGGGATAGTAGTGATTGGATCAAGACGTTT	CATWDSSDWIKTF	TRGV8	.	TRGJP2	16	-1	-1	13
23	2.105957111725603E-4	TGTGCCACCTGGGACGTGTGGCCGAAACTCTTT	CATWDVWPKLF	TRGV2	.	TRGJ2	15	-1	-1	23
23	2.105957111725603E-4	TGTGCCACCTGGAATTATTATAAGAAACTCTTT	CATWNYYKKLF	TRGV7	.	TRGJ1	11	-1	-1	11
23	2.105957111725603E-4	TGTGCCACCTGGGGCGGGAAACTCTTT	CATWGGKLF	TRGV2	.	TRGJ1	17	-1	-1	17
23	2.105957111725603E-4	TGTGCCACCTGGGAGACGGAACTCTTT	CATWETELF	TRGV8	.	TRGJ1	13	-1	-1	19
23	2.105957111725603E-4	TGTGCCACCGATCCTAAGAAACTCTTT	CATDPKKLF	TRGV4	.	TRGJ1	8	-1	-1	14
23	2.105957111725603E-4	TGTGCCACCTGGGACGGCCTCCGGAATTATTATAAGAAACTCTTT	CATWDGLRNYYKKLF	TRGV2	.	TRGJ1	16	-1	-1	23
23	2.105957111725603E-4	TGTGCCACCGATGGGGTGTATACCACTGGTTGGTTCAAGATATTT	CATDGVYTTGWFKIF	TRGV2	.	TRGJP1	8	-1	-1	14
23	2.105957111725603E-4	TGTGCTGCGTGGGATTTCCTGAATTATTATAAGAAACTCTTT	CAAWDFLNYYKKLF	TRGV10	.	TRGJ1	15	-1	-1	20
23	2.105957111725603E-4	TGTGCTGCGTGGGATTCGGTCACTGGTTGGTTCAAGATATTT	CAAWDSVTGWFKIF	TRGV10	.	TRGJP1	15	-1	-1	20
23	2.105957111725603E-4	TGTGCTGCGTGGGACCAAGACGCCGGTTGGTTCAAGATATTT	CAAWDQDAGWFKIF	TRGV10	.	TRGJP1	13	-1	-1	24
23	2.105957111725603E-4	TGTGCCACCTGGGACTACGGAAGTGATTGGATCAAGACGTTT	CATWDYGSDWIKTF	TRGV2	.	TRGJP2	14	-1	-1	21
23	2.105957111725603E-4	TGTGCCACCTGGGACGGTAGGGTTGGTTATAAGAAACTCTTT	CATWDGRVGYKKLF	TRGV5	.	TRGJ1	14	-1	-1	26
23	2.105957111725603E-4	TGTGCTGCGTGGGATTTAGTTTATTATAAGAAACTCTTT	CAAWDLVYYKKLF	TRGV10	.	TRGJ1	15	-1	-1	20
23	2.105957111725603E-4	TGTGCCTTGTGGACTGACAATTATTATAAGAAACTCTTT	CALWTDNYYKKLF	TRGV9	.	TRGJ1	11	-1	-1	18
23	2.105957111725603E-4	TGTGCCACCTGGGACGGGCGGGGATATAAGAAACTCTTT	CATWDGRGYKKLF	TRGV2	.	TRGJ1	18	-1	-1	24
23	2.105957111725603E-4	TGTGCCACCTGGGACAGGCGGAATTATAAGAAACTCTTT	CATWDRRNYKKLF	TRGV5	.	TRGJ1	18	-1	-1	22
23	2.105957111725603E-4	TGTGCTGCGTGGTGGTGGGGATATAAGAAACTCTTT	CAAWWWGYKKLF	TRGV10	.	TRGJ1	11	-1	-1	21
23	2.105957111725603E-4	TGTGCTGCAATAACAAATTATTATAAGAAACTCTTT	CAAITNYYKKLF	TRGV10	.	TRGJ1	7	-1	-1	15
23	2.105957111725603E-4	TGTGCCACCTGGGATGGGCTCTATAAGAAACTCTTT	CATWDGLYKKLF	TRGV4	.	TRGJ1	18	-1	-1	21
23	2.105957111725603E-4	TGTGCCACCTGGGACCGCGGTTATAAGAAACTCTTT	CATWDRGYKKLF	TRGV5	.	TRGJ1	14	-1	-1	20
23	2.105957111725603E-4	TGTGCCACCTGGGACGTTGACAGGATCAAGACGTTT	CATWDVDRIKTF	TRGV2	.	TRGJP2	15	-1	-1	22
23	2.105957111725603E-4	TGTGCTGCGTGGCACCGTTGGTTCAAGATATTT	CAAWHRWFKIF	TRGV10	.	TRGJP1	11	-1	-1	16
23	2.105957111725603E-4	TGTGCCACCTGGGACGGCCATAAGAAACTCTTT	CATWDGHKKLF	TRGV2	.	TRGJ1	16	-1	-1	19
23	2.105957111725603E-4	TGTGCCACCTGGGACAGGGGGCAGAAACTCTTT	CATWDRGQKLF	TRGV7	.	TRGJ1	17	-1	-1	22
23	2.105957111725603E-4	TGTGCCACCCGGTGGGGGAAACTCTTT	CATRWGKLF	TRGV5	.	TRGJ1	11	-1	-1	17
23	2.105957111725603E-4	TATGAGAAGATCCGACTCTTT	YEKIRLF	TRGV8	.	TRGJ1	3	-1	-1	14
23	2.105957111725603E-4	TGTGCCACCTGGGACGGAAGTAGTGATTGGATCAAGACGTTT	CATWDGSSDWIKTF	TRGV2	.	TRGJP2	16	-1	-1	18
23	2.105957111725603E-4	TGTGCCACCTGGGACGGTCCTCGGGAACTCTTT	CATWDGPRELF	TRGV3	.	TRGJ1	20	-1	-1	25
23	2.105957111725603E-4	TGTGCTGCGTGGGATTTAGGGGGCACTGGTTGGTTCAAGATATTT	CAAWDLGGTGWFKIF	TRGV10	.	TRGJP1	15	-1	-1	23
23	2.105957111725603E-4	TGTGCTGCGTGGATAAGAGGCGTGGCTGGTTGGTTCAAGATATTT	CAAWIRGVAGWFKIF	TRGV10	.	TRGJP1	11	-1	-1	25
23	2.105957111725603E-4	TGTGCCACCTGGGACGGGCGTAAGAAACTCTTT	CATWDGRKKLF	TRGV4	.	TRGJ1	18	-1	-1	20
22	2.014393759041881E-4	TGTGCTGCGGGACCGCATTCTGGAAACGTTACCACTGGTTGGTTCAAGATATTT	CAAGPHSGNVTTGWFKIF	TRGV10	.	TRGJP1	8	-1	-1	29
22	2.014393759041881E-4	TGTGCCACCTGGACCGTTCGGACGGAGGGTAGTGATTGGATCAAGACGTTT	CATWTVRTEGSDWIKTF	TRGV2	.	TRGJP2	11	-1	-1	28
22	2.014393759041881E-4	TGTGCTGCGTGGGCCACTGGATGGGTGAGTTATTATAAGAAACTCTTT	CAAWATGWVSYYKKLF	TRGV10	.	TRGJ1	12	-1	-1	26
22	2.014393759041881E-4	TGTGCTGCGTGGGATTATAATGAGCTCGACAATTATAAGAAACTCTTT	CAAWDYNELDNYKKLF	TRGV10	.	TRGJ1	16	-1	-1	31
22	2.014393759041881E-4	TGTGCCACCTGGGACAGGCTCGTGGGATTTTATTATAAGAAACTCTTT	CATWDRLVGFYYKKLF	TRGV5	.	TRGJ1	18	-1	-1	29
22	2.014393759041881E-4	TGTGCCACCTGGGACGGGGGGGGCACTGGTTGGTTCAAGATATTT	CATWDGGGTGWFKIF	TRGV2	.	TRGJP1	17	-1	-1	23
22	2.014393759041881E-4	TGTGCCACCTGGGACAGGCGGGGGGATCGGTATAAGAAACTCTTT	CATWDRRGDRYKKLF	TRGV5	.	TRGJ1	18	-1	-1	30
22	2.014393759041881E-4	TGTGCTGCGTGGGATCCGTGGAATTATTATAAGAAACTCTTT	CAAWDPWNYYKKLF	TRGV10	.	TRGJ1	14	-1	-1	20
22	2.014393759041881E-4	TGTGCCACCTGGGACGGACTGAATTATTATAAGAAACTCTTT	CATWDGLNYYKKLF	TRGV2	.	TRGJ1	16	-1	-1	20
22	2.014393759041881E-4	TGTGCCACCTGGGACAGGAGGTTCCTGGGCAAGAAACTCTTT	CATWDRRFLGKKLF	TRGV3	.	TRGJ1	17	-1	-1	30
22	2.014393759041881E-4	TGTGCTGCGTGGGACCGGAATTATTATAAGAAACTCTTT	CAAWDRNYYKKLF	TRGV10	.	TRGJ2	13	-1	-1	17
22	2.014393759041881E-4	TGTGCCACCTGGGATGGTTCCTTATCTAAGAAACTCTTT	CATWDGSLSKKLF	TRGV4	.	TRGJ1	16	-1	-1	26
22	2.014393759041881E-4	TGTGCCACCTGGGACAGCCCACCTCTGGGGAAACTCTTT	CATWDSPPLGKLF	TRGV3	.	TRGJ1	19	-1	-1	29
22	2.014393759041881E-4	TGTGCCACCTGGGACAGGCAAGGGTATAAGAAACTCTTT	CATWDRQGYKKLF	TRGV3	.	TRGJ1	18	-1	-1	24
22	2.014393759041881E-4	TGTGCCACCTGGGACGGGCTGGGGATCAAGACGTTT	CATWDGLGIKTF	TRGV2	.	TRGJP2	18	-1	-1	22
22	2.014393759041881E-4	TGTGCCACCTGGGACAGGCGGCGGAGGAAACTCTTT	CATWDRRRRKLF	TRGV3	.	TRGJ1	18	-1	-1	26
22	2.014393759041881E-4	TGTGCCTCGTGGGAGGATTATAAGAAACTCTTT	CASWEDYKKLF	TRGV9	.	TRGJ1	15	-1	-1	16
22	2.014393759041881E-4	TGTGCCACCTGGGATGATTATAAGAAACTCTTT	CATWDDYKKLF	TRGV4	.	TRGJ2	15	-1	-1	13
22	2.014393759041881E-4	TGTGCCACCTGGTCCCCACGGGAACTCTTT	CATWSPRELF	TRGV3	.	TRGJ1	11	-1	-1	22
22	2.014393759041881E-4	TGTGCCACCTGGGACCGAGGGAAACTCTTT	CATWDRGKLF	TRGV2	.	TRGJ1	14	-1	-1	20
22	2.014393759041881E-4	TGTGCCCCCAATAAGAAACTCTTT	CAPNKKLF	TRGV4	.	TRGJ1	8	-1	-1	10
22	2.014393759041881E-4	TGTGCTAGGAAACTCTTT	CARKLF	TRGV7	.	TRGJ1	4	-1	-1	5
22	2.014393759041881E-4	TGTGCTGCGTGGGATCAGTCCCGTATTTATAAGAAACTCTTT	CAAWDQSRIYKKLF	TRGV10	.	TRGJ1	14	-1	-1	26
22	2.014393759041881E-4	TGTGCTGCGTGGGACCATACCACTGGTTGGTTCAAGATATTT	CAAWDHTTGWFKIF	TRGV10	.	TRGJP1	13	-1	-1	16
22	2.014393759041881E-4	TGTGCTGCGTGGGAGGGGGGAACTGGTTGGTTCAAGATATTT	CAAWEGGTGWFKIF	TRGV10	.	TRGJP1	13	-1	-1	21
22	2.014393759041881E-4	TGTGCTGCGGCTAACTCCCCATTTTATTATAAGAAACTCTTT	CAAANSPFYYKKLF	TRGV10	.	TRGJ1	8	-1	-1	23
22	2.014393759041881E-4	TGTGCTGCGTGGGTTACCACTGGTTGGTTCAAGATATTT	CAAWVTTGWFKIF	TRGV10	.	TRGJP1	16	-1	-1	14
22	2.014393759041881E-4	TGTGCTGCGTGGGATGTGGATTATTATAAGAAACTCTTT	CAAWDVDYYKKLF	TRGV10	.	TRGJ1	14	-1	-1	19
22	2.014393759041881E-4	TGTGCCACCTGGGGCGGGGGTGATTGGATCAAGACGTTT	CATWGGGDWIKTF	TRGV5	.	TRGJP2	12	-1	-1	19
22	2.014393759041881E-4	TGTGCCACCTGGGGGAGTAGTGATTGGATCAAGACGTTT	CATWGSSDWIKTF	TRGV2	.	TRGJP2	12	-1	-1	15
22	2.014393759041881E-4	TGTGCCACCTGGGATGGCCTTTATTATAAGAAACTCTTT	CATWDGLYYKKLF	TRGV8	.	TRGJ1	19	-1	-1	20
22	2.014393759041881E-4	TGTGCCACCTGGGACGGGCTCTATTATAAGAAACTCTTT	CATWDGLYYKKLF	TRGV2	.	TRGJ1	18	-1	-1	21
22	2.014393759041881E-4	TGTGCCACCTGGGACGGGCCTCGGTATAAGAAACTCTTT	CATWDGPRYKKLF	TRGV2	.	TRGJ1	19	-1	-1	24
22	2.014393759041881E-4	TGTGCCACCTGGGACAGGCTTGGATATAAGAAACTCTTT	CATWDRLGYKKLF	TRGV3	.	TRGJ1	21	-1	-1	24
22	2.014393759041881E-4	TGTGCCACCTGGGACAGGCCGGGTTATAAGAAACTCTTT	CATWDRPGYKKLF	TRGV5	.	TRGJ1	19	-1	-1	23
22	2.014393759041881E-4	TGTGCCACCTGGGAGGGTAGTGATTGGATCAAGACGTTT	CATWEGSDWIKTF	TRGV8	.	TRGJP2	13	-1	-1	16
22	2.014393759041881E-4	TGTGCCACCTGGTTGGATTATTATAAGAAACTCTTT	CATWLDYYKKLF	TRGV4	.	TRGJ1	11	-1	-1	16
22	2.014393759041881E-4	TGTGCCACCTGGGATTGTTATTATAAGAAACTCTTT	CATWDCYYKKLF	TRGV4	.	TRGJ1	14	-1	-1	17
22	2.014393759041881E-4	TGTGCCACCTGGGACGACAACGGGGGGGGACTCTTT	CATWDDNGGGLF	TRGV4	.	TRGJ1	13	-1	-1	29
22	2.014393759041881E-4	TGTGCCACCTGGGACGAGCGGGATAAGAAACTCTTT	CATWDERDKKLF	TRGV2	.	TRGJ1	18	-1	-1	22
22	2.014393759041881E-4	TGTGCCACCTGGGACAGGCATTATAAGAAACTCTTT	CATWDRHYKKLF	TRGV5	.	TRGJ1	18	-1	-1	19
22	2.014393759041881E-4	TGTGCTGCGGTGGGTTGGTTCAAGATATTT	CAAVGWFKIF	TRGV10	.	TRGJP1	13	-1	-1	12
22	2.014393759041881E-4	TGTGCCACCTCTCAAACGGGGAAACTCTTT	CATSQTGKLF	TRGV4	.	TRGJ1	9	-1	-1	20
22	2.014393759041881E-4	TGTGCCACCTGGGATCGGCAGAAACTCTTT	CATWDRQKLF	TRGV4	.	TRGJ1	18	-1	-1	19
22	2.014393759041881E-4	TGTGCCACCCACCCTGCGGAACTCTTT	CATHPAELF	TRGV8	.	TRGJ1	8	-1	-1	19
22	2.014393759041881E-4	TGTGCCACCTGGGATCGACTCTTT	CATWDRLF	TRGV4	.	TRGJ1	14	-1	-1	17
22	2.014393759041881E-4	TGTGCCACCTGGAAGAAACTCTTT	CATWKKLF	TRGV3	.	TRGJ1	11	-1	-1	12
22	2.014393759041881E-4	TGTGCTGCGTGGGCCGCCACCATTCATTATTATAAGAAACTCTTT	CAAWAATIHYYKKLF	TRGV10	.	TRGJ1	12	-1	-1	25
22	2.014393759041881E-4	TGTGCTGCGTGGGATTATGAGGGATTTTATTATAAGAAACTCTTT	CAAWDYEGFYYKKLF	TRGV10	.	TRGJ1	16	-1	-1	26
22	2.014393759041881E-4	TGTGCTGCGTGGGATTATACCTCGAATTATTATAAGAAACTCTTT	CAAWDYTSNYYKKLF	TRGV10	.	TRGJ1	16	-1	-1	21
22	2.014393759041881E-4	TGTGCTGCGTGGGATCGGGGGGCCTATTATAAGAAACTCTTT	CAAWDRGAYYKKLF	TRGV10	.	TRGJ1	14	-1	-1	24
22	2.014393759041881E-4	TGTGCTGCGTGGGATTATAAATATTATAAGAAACTCTTT	CAAWDYKYYKKLF	TRGV10	.	TRGJ1	16	-1	-1	18
22	2.014393759041881E-4	TGTGCTGCGTGGGATAAACCTGGTTGGTTCAAGATATTT	CAAWDKPGWFKIF	TRGV10	.	TRGJP1	14	-1	-1	8
22	2.014393759041881E-4	TGTGCCACCTGGGACAGGCATTATTATAAGAAACTCTTT	CATWDRHYYKKLF	TRGV3	.	TRGJ1	18	-1	-1	19
22	2.014393759041881E-4	TGTGCTGCGTGGGATGGTAATTATAAGAAACTCTTT	CAAWDGNYKKLF	TRGV10	.	TRGJ1	14	-1	-1	19
22	2.014393759041881E-4	TGTGCTGCGTTCAGTAGCTATAAGAAACTCTTT	CAAFSSYKKLF	TRGV10	.	TRGJ1	9	-1	-1	18
22	2.014393759041881E-4	CCGACCACTGGTTGGTTCAAGATATTT	PTTGWFKIF	TRGV10	.	TRGJP1	-1	-1	-1	3
21	1.922830406358159E-4	TGTGCTGCGTGGGGCCCCTCCTATACCACTGGTTGGTTCAAGATATTT	CAAWGPSYTTGWFKIF	TRGV10	.	TRGJP1	12	-1	-1	21
21	1.922830406358159E-4	TGTGCCACCTGGGACGGGCCGATGGGTAGTGATTGGATCAAGACGTTT	CATWDGPMGSDWIKTF	TRGV4	.	TRGJP2	22	-1	-1	25
21	1.922830406358159E-4	TGTGCTGCGTGGGATCCCCCTCCGTGTGGCTATAAGAAACTCTTT	CAAWDPPPCGYKKLF	TRGV10	.	TRGJ2	14	-1	-1	30
21	1.922830406358159E-4	TGTGCCACCTGGGACGGCCTCACTAGGGATTGGATCAAGACGTTT	CATWDGLTRDWIKTF	TRGV2	.	TRGJP2	16	-1	-1	23
21	1.922830406358159E-4	TGTGCTGCGTGGGATTATATCTCCCACGGAGAGAAACTCTTT	CAAWDYISHGEKLF	TRGV10	.	TRGJ1	30	-1	-1	31
21	1.922830406358159E-4	TGTGCTGCGTGGGGTCTCAGGGGTTGGTTCAAGATATTT	CAAWGLRGWFKIF	TRGV10	.	TRGJP1	12	-1	-1	21
21	1.922830406358159E-4	TGTGCCACCTGGGCCCCGAATTATTATAAGAAACTCTTT	CATWAPNYYKKLF	TRGV8	.	TRGJ1	12	-1	-1	16
21	1.922830406358159E-4	TGTGCCACCTGGGACGGGCTTTATTATAAGAAACTCTTT	CATWDGLYYKKLF	TRGV2	.	TRGJ1	18	-1	-1	20
21	1.922830406358159E-4	TGTGCTGCGTGGGATGCTTATTATAAGAAACTCTTT	CAAWDAYYKKLF	TRGV10	.	TRGJ1	14	-1	-1	17
21	1.922830406358159E-4	TGTGCCACCTGGGACGTGGGGTATAAGAAACTCTTT	CATWDVGYKKLF	TRGV5	.	TRGJ1	14	-1	-1	21
21	1.922830406358159E-4	TGTGCCACCTGGGACGGATATTATAAGAAACTCTTT	CATWDGYYKKLF	TRGV5	.	TRGJ1	14	-1	-1	18
21	1.922830406358159E-4	TGTGCCACCTGGGACGGGAAGAAACTCTTT	CATWDGKKLF	TRGV2	.	TRGJ1	17	-1	-1	18
21	1.922830406358159E-4	TGTGCCACCTGGGACAGGTCCGAACTCTTT	CATWDRSELF	TRGV3	.	TRGJ1	17	-1	-1	22
21	1.922830406358159E-4	TGTGCCACCGTGGATGACAAGAAACTCTTT	CATVDDKKLF	TRGV7	.	TRGJ1	12	-1	-1	18
21	1.922830406358159E-4	TGTGCCACCTCGAGGTGGAAACTCTTT	CATSRWKLF	TRGV3	.	TRGJ1	9	-1	-1	17
21	1.922830406358159E-4	TGTGCCACCTCTGGGAAACTCTTT	CATSGKLF	TRGV5	.	TRGJ1	9	-1	-1	14
21	1.922830406358159E-4	TGTGCCACCTGGGAACTCTTT	CATWELF	TRGV7	.	TRGJ1	13	-1	-1	13
21	1.922830406358159E-4	TGTGCTGCGTGGGTCCCATTACTTATGAATTATTATAAGAAACTCTTT	CAAWVPLLMNYYKKLF	TRGV10	.	TRGJ1	12	-1	-1	26
21	1.922830406358159E-4	TGTGCTGCGTGGGGGGCCCGGGGTTATTATAAGAAACTCTTT	CAAWGARGYYKKLF	TRGV10	.	TRGJ1	12	-1	-1	23
21	1.922830406358159E-4	TGTGCTGCGTGGGATTACGGAAATTATTATAAGAAACTCTTT	CAAWDYGNYYKKLF	TRGV10	.	TRGJ1	21	-1	-1	21
21	1.922830406358159E-4	TGTGCTGCGTGGGATGTGAATTATTATAAGAAACTCTTT	CAAWDVNYYKKLF	TRGV10	.	TRGJ1	14	-1	-1	17
21	1.922830406358159E-4	TGTGCCACCTGGGATACCCCGGGGTATAAGAAACTCTTT	CATWDTPGYKKLF	TRGV4	.	TRGJ1	14	-1	-1	24
21	1.922830406358159E-4	TGTGCCACCTGGGACGGGCTTCTGGATAAGAAACTCTTT	CATWDGLLDKKLF	TRGV2	.	TRGJ1	18	-1	-1	25
21	1.922830406358159E-4	TGTGCCACCTGGGACGGGCACGGACCTAAGAAACTCTTT	CATWDGHGPKKLF	TRGV2	.	TRGJ2	21	-1	-1	26
21	1.922830406358159E-4	TGTGCCACCTGGGACAGGCCCCATTATAAGAAACTCTTT	CATWDRPHYKKLF	TRGV5	.	TRGJ1	19	-1	-1	22
21	1.922830406358159E-4	TGTGCTGCGTGGGATTATTTTTATAAGAAACTCTTT	CAAWDYFYKKLF	TRGV10	.	TRGJ1	16	-1	-1	16
21	1.922830406358159E-4	TGTGCCACCTGGGGGAATTATTATAAGAAACTCTTT	CATWGNYYKKLF	TRGV8	.	TRGJ1	12	-1	-1	14
21	1.922830406358159E-4	TGTGCCACCTGGGACGGGCCCCGGAGGAAACTCTTT	CATWDGPRRKLF	TRGV4	.	TRGJ1	20	-1	-1	26
21	1.922830406358159E-4	TGTGCCACCTGGGACACCGATAAGAAACTCTTT	CATWDTDKKLF	TRGV7	.	TRGJ1	15	-1	-1	19
21	1.922830406358159E-4	TGTGCTGCGTGGGATCTTAAGAAACTCTTT	CAAWDLKKLF	TRGV10	.	TRGJ1	14	-1	-1	17
21	1.922830406358159E-4	TGTGCTGCGTGGGACAGAACCCTCTTT	CAAWDRTLF	TRGV10	.	TRGJ1	13	-1	-1	21
20	1.8312670536744374E-4	TGTGCTGCGTGGGATTATATTGGCGATATTCAACTACACTCCCCCATTTGGTTCAAGATATTT	CAAWDYIGDIQLHSPIWFKIF	TRGV10	.	TRGJP1	16	-1	-1	47
20	1.8312670536744374E-4	TGTGCCACCTGGGACGGGCCGGGGGATTGGATCAAGACGTTT	CATWDGPGDWIKTF	TRGV2	.	TRGJP2	19	-1	-1	24
20	1.8312670536744374E-4	TGTGCCACCTGGGTCCCGAATTATTATAAGAAACTCTTT	CATWVPNYYKKLF	TRGV5	.	TRGJ1	12	-1	-1	16
20	1.8312670536744374E-4	TGTGCCACCTGGGACGGGCGGTATTATAAGAAACTCTTT	CATWDGRYYKKLF	TRGV2	.	TRGJ1	18	-1	-1	21
20	1.8312670536744374E-4	TGTGCCACCTGGGACGAGACTGGTTGGTTCAAGATATTT	CATWDETGWFKIF	TRGV5	.	TRGJP1	14	-1	-1	18
20	1.8312670536744374E-4	TGTGCCACCTGGGACAGGCCGAAAGGGGAGAAACTCTTT	CATWDRPKGEKLF	TRGV5	.	TRGJ1	19	-1	-1	28
20	1.8312670536744374E-4	TGTGCTGCGTGGTATCATTATTATAAGAAACTCTTT	CAAWYHYYKKLF	TRGV10	.	TRGJ1	14	-1	-1	16
20	1.8312670536744374E-4	TGTGCCCTGTGGGAGGCGTATTATAAGAAACTCTTT	CALWEAYYKKLF	TRGV9	.	TRGJ1	15	-1	-1	18
20	1.8312670536744374E-4	TGTGCCACCTGGGTGAATTATTATAAGAAACTCTTT	CATWVNYYKKLF	TRGV5	.	TRGJ1	12	-1	-1	14
20	1.8312670536744374E-4	TGTGCCACCTGGGACGGGCCGGAGAAACTCTTT	CATWDGPEKLF	TRGV4	.	TRGJ1	19	-1	-1	22
20	1.8312670536744374E-4	TGTGCCACCCAAGAACTCTTT	CATQELF	TRGV2	.	TRGJ1	8	-1	-1	10
19	1.7397037009907155E-4	TGTGCTGCGTGGGCAGAGCTGGATACCACTGGTTGGTTCAAGATATTT	CAAWAELDTTGWFKIF	TRGV10	.	TRGJP1	12	-1	-1	22
19	1.7397037009907155E-4	TGTGCTGCGTGGGATTCGTGCCGATCCTATTATTATAAGAAACTCTTT	CAAWDSCRSYYYKKLF	TRGV10	.	TRGJ1	18	-1	-1	28
19	1.7397037009907155E-4	TGTGCCACCTGGGACGGGTTGGGGGGTAGTGATTGGATCAAGACGTTT	CATWDGLGGSDWIKTF	TRGV2	.	TRGJP2	17	-1	-1	25
19	1.7397037009907155E-4	TGTGCCACCTGGGACGAGCCTTTGGATAGTGATTGGATCAAGACGTTT	CATWDEPLDSDWIKTF	TRGV2	.	TRGJP2	19	-1	-1	26
19	1.7397037009907155E-4	TGTGCTGCGTGGGCTACCAATACCACTGGTTGGTTCAAGATATTT	CAAWATNTTGWFKIF	TRGV10	.	TRGJP1	12	-1	-1	19
19	1.7397037009907155E-4	TGTGCTGCGTGGGCCACCCCTCTGAATTATTATAAGAAACTCTTT	CAAWATPLNYYKKLF	TRGV10	.	TRGJ1	12	-1	-1	23
19	1.7397037009907155E-4	TGTGCTGCGTGGGATAAATCTGCGAATTATTATAAGAAACTCTTT	CAAWDKSANYYKKLF	TRGV10	.	TRGJ1	14	-1	-1	22
19	1.7397037009907155E-4	TGTGCTGCGTGGGACCTCCAGGGGAATTATTATAAGAAACTCTTT	CAAWDLQGNYYKKLF	TRGV10	.	TRGJ1	13	-1	-1	23
19	1.7397037009907155E-4	TGTGCTGCGTGGGAAATTTGCGGGTCTGGTTGGTTCAAGATATTT	CAAWEICGSGWFKIF	TRGV10	.	TRGJP1	13	-1	-1	25
19	1.7397037009907155E-4	TGTGCCACCTGGGACTATCACCGTAGTGATTGGATCAAGACGTTT	CATWDYHRSDWIKTF	TRGV2	.	TRGJP2	14	-1	-1	22
19	1.7397037009907155E-4	TGTGCCACCTGGGACGGGCCGAGTCGTGATTGGATCAAGACGTTT	CATWDGPSRDWIKTF	TRGV2	.	TRGJP2	19	-1	-1	21
19	1.7397037009907155E-4	TGTGCCACCTGGGACGGGGATACCACTGGTTGGTTCAAGATATTT	CATWDGDTTGWFKIF	TRGV2	.	TRGJP1	17	-1	-1	19
19	1.7397037009907155E-4	TGTGCCACCTGGGACGGGATGTCGAATTATTATAAGAAACTCTTT	CATWDGMSNYYKKLF	TRGV2	.	TRGJ1	17	-1	-1	21
19	1.7397037009907155E-4	TGTGCCACCTGGGACAGGCCGGGGGATTATTATAAGAAACTCTTT	CATWDRPGDYYKKLF	TRGV5	.	TRGJ1	19	-1	-1	25
19	1.7397037009907155E-4	TGTGCCACCTGGGACAGGCGGAGGATCGGTGATAAGAAACTCTTT	CATWDRRRIGDKKLF	TRGV5	.	TRGJ1	18	-1	-1	31
19	1.7397037009907155E-4	TGTGCTGCGTTGTCATCCGGGGATGGTTGGTTCAAGATATTT	CAALSSGDGWFKIF	TRGV10	.	TRGJP1	9	-1	-1	23
19	1.7397037009907155E-4	TGTGCTGCGTGGGATTATGCCACTGGTTGGTTCAAGATATTT	CAAWDYATGWFKIF	TRGV10	.	TRGJP1	16	-1	-1	8
19	1.7397037009907155E-4	TGTGCTGCGTGGGACCCTCCGAATTATTATAAGAAACTCTTT	CAAWDPPNYYKKLF	TRGV10	.	TRGJ1	13	-1	-1	19
19	1.7397037009907155E-4	TGTGCTGCGTGGGCCTTTAGTTGTTCGTTCAAGATATTT	CAAWAFSCSFKIF	TRGV10	.	TRGJP1	12	-1	-1	22
19	1.7397037009907155E-4	TGTGCTGCGTGGGCCCCTGCTGGTTGGTTCAAGATATTT	CAAWAPAGWFKIF	TRGV10	.	TRGJP1	12	-1	-1	19
19	1.7397037009907155E-4	TGTGCTGCGTGGGATTATGCTTATTATAAGAAACTCTTT	CAAWDYAYYKKLF	TRGV10	.	TRGJ1	16	-1	-1	20
19	1.7397037009907155E-4	TGTGCTGCGTGGGATTATAATTATTATAAGAAACTCTTT	CAAWDYNYYKKLF	TRGV10	.	TRGJ1	16	-1	-1	18
19	1.7397037009907155E-4	TGTGCTGCGTGGGATGGTGGCAGAAGGTTCAAGATATTT	CAAWDGGRRFKIF	TRGV10	.	TRGJP1	14	-1	-1	25
19	1.7397037009907155E-4	TGTGCTGCGTGGACCCTTTCAGGTTGGTTCAAGATATTT	CAAWTLSGWFKIF	TRGV10	.	TRGJP1	11	-1	-1	21
19	1.7397037009907155E-4	TGTGCTGCGTGGAATAAGGATTATTATAAGAAACTCTTT	CAAWNKDYYKKLF	TRGV10	.	TRGJ1	14	-1	-1	19
19	1.7397037009907155E-4	TGTGCTGCGACCGATGCCACTGGTTGGTTCAAGATATTT	CAATDATGWFKIF	TRGV10	.	TRGJP1	8	-1	-1	13
19	1.7397037009907155E-4	TGTGCCACCTGGGACCTTCGAGGGTGGATCAAGACGTTT	CATWDLRGWIKTF	TRGV2	.	TRGJP2	14	-1	-1	24
19	1.7397037009907155E-4	TGTGCCACCTGGGACGGTACTTATTATAAGAAACTCTTT	CATWDGTYYKKLF	TRGV4	.	TRGJ1	16	-1	-1	20
19	1.7397037009907155E-4	TGTGCCACCTGGGACGGGCACGGGGGTAAGAAACTCTTT	CATWDGHGGKKLF	TRGV2	.	TRGJ1	21	-1	-1	26
19	1.7397037009907155E-4	TGTGCCACCTGGGACGGAAGCGAGATGGGGAAACTCTTT	CATWDGSEMGKLF	TRGV2	.	TRGJ1	16	-1	-1	29
19	1.7397037009907155E-4	TGTGCCACCTGGGACAGGCAGGGCCGTAAGAAACTCTTT	CATWDRQGRKKLF	TRGV3	.	TRGJ1	18	-1	-1	26
19	1.7397037009907155E-4	TGTGCTGCCCGGGAGATCCCTTGGTTCAAGATATTT	CAAREIPWFKIF	TRGV10	.	TRGJP1	13	-1	-1	20
19	1.7397037009907155E-4	TGTGCTGCGTGGGTGCTTTATTATAAGAAACTCTTT	CAAWVLYYKKLF	TRGV10	.	TRGJ1	12	-1	-1	17
19	1.7397037009907155E-4	TGTGCTGCGTGGGCCTTATATTATAAGAAACTCTTT	CAAWALYYKKLF	TRGV10	.	TRGJ1	12	-1	-1	18
19	1.7397037009907155E-4	TGTGCCACCTGGGGTAGTGATTGGATCAAGACGTTT	CATWGSDWIKTF	TRGV4	.	TRGJP2	12	-1	-1	13
19	1.7397037009907155E-4	TGTGCCACCTGGGGCGGTTATTATAAGAAACTCTTT	CATWGGYYKKLF	TRGV5	.	TRGJ1	12	-1	-1	17
19	1.7397037009907155E-4	TGTGCCACCTGGGGCAGGTCTGGTAAGAAACTCTTT	CATWGRSGKKLF	TRGV5P	.	TRGJ1	21	-1	-1	23
19	1.7397037009907155E-4	TGTGCCACCTGGGACCTAACTTATAAGAAACTCTTT	CATWDLTYKKLF	TRGV2	.	TRGJ1	14	-1	-1	20
19	1.7397037009907155E-4	TGTGCCACCTGGGACGGGCGGGTGAAGAAACTCTTT	CATWDGRVKKLF	TRGV2	.	TRGJ1	18	-1	-1	24
19	1.7397037009907155E-4	TGTGCCACCTGGGACAGGCTGTATAAGAAACTCTTT	CATWDRLYKKLF	TRGV3	.	TRGJ1	21	-1	-1	21
19	1.7397037009907155E-4	TGTGCCACCTGGGACAGGCCGGGGAAGAAACTCTTT	CATWDRPGKKLF	TRGV3	.	TRGJ1	19	-1	-1	24
19	1.7397037009907155E-4	TGTGCTGCGTTGTATTATTATAAGAAACTCTTT	CAALYYYKKLF	TRGV10	.	TRGJ1	16	-1	-1	13
19	1.7397037009907155E-4	TGTGCCACCTGGCCTTCTTCTAAGAAACTCTTT	CATWPSSKKLF	TRGV2	.	TRGJ1	11	-1	-1	14
19	1.7397037009907155E-4	TGTGCCACCTGGGATCCACTCGGGGAACTCTTT	CATWDPLGELF	TRGV4	.	TRGJ1	14	-1	-1	25
19	1.7397037009907155E-4	TGTGCCACCTGGGACGGTTATAAGAAACTCTTT	CATWDGYKKLF	TRGV2	.	TRGJ1	16	-1	-1	17
19	1.7397037009907155E-4	TGTGCCACCTGGGACGGCTTTAAGAAACTCTTT	CATWDGFKKLF	TRGV2	.	TRGJ1	16	-1	-1	20
19	1.7397037009907155E-4	TGTGCCACCTGGGACGGGGCCAAGAAACTCTTT	CATWDGAKKLF	TRGV4	.	TRGJ1	21	-1	-1	21
19	1.7397037009907155E-4	TGTGCCACCTGGGACAGCCTGGGGAAACTCTTT	CATWDSLGKLF	TRGV5	.	TRGJ1	20	-1	-1	23
19	1.7397037009907155E-4	TGTGCTGCCTATTATTATAAGAAACTCTTT	CAAYYYKKLF	TRGV10	.	TRGJ1	7	-1	-1	10
19	1.7397037009907155E-4	TGTGCCACCTGGGGTCGTAAGAAACTCTTT	CATWGRKKLF	TRGV4	.	TRGJ1	12	-1	-1	17
19	1.7397037009907155E-4	TGTGCCACCTGGGATCGTAAGAAACTCTTT	CATWDRKKLF	TRGV4	.	TRGJ1	14	-1	-1	17
19	1.7397037009907155E-4	TGTGCCACCTGGGATGGGCCGAAACTCTTT	CATWDGPKLF	TRGV4	.	TRGJ1	19	-1	-1	20
19	1.7397037009907155E-4	TGTGCCACCTGGGACGGGCGGGAACTCTTT	CATWDGRELF	TRGV2	.	TRGJ1	18	-1	-1	22
19	1.7397037009907155E-4	TGTGCTGCCGGTTGGTTCAAGATATTT	CAAGWFKIF	TRGV10	.	TRGJP1	7	-1	-1	9
19	1.7397037009907155E-4	TGTGCCACCTGGGCCCAGGGACTCTTT	CATWAQGLF	TRGV8	.	TRGJ1	12	-1	-1	20
19	1.7397037009907155E-4	TGTGCCACCTGGGATTCGGAACTCTTT	CATWDSELF	TRGV8	.	TRGJ1	14	-1	-1	19
19	1.7397037009907155E-4	TGTGCCACCTGGGACAGGCCGCTCTTT	CATWDRPLF	TRGV3	.	TRGJ1	19	-1	-1	21
19	1.7397037009907155E-4	TGTGCCACCAATAATAAGAAACTCTTT	CATNNKKLF	TRGV4	.	TRGJ1	8	-1	-1	10
19	1.7397037009907155E-4	TGTGCCACCTGGAAACTCTTT	CATWKLF	TRGV4	.	TRGJ1	11	-1	-1	11
19	1.7397037009907155E-4	TGTGCCAATAAGAAACTCTTT	CANKKLF	TRGV7	.	TRGJ1	6	-1	-1	7
19	1.7397037009907155E-4	TGTGCCACCCTCCTCTTT	CATLLF	TRGV4	.	TRGJ1	8	-1	-1	12
18	1.6481403483069936E-4	TGTGCTGCGTGGGATTATACCTCGCCCTTTTATTATAAGAAACTCTTT	CAAWDYTSPFYYKKLF	TRGV10	.	TRGJ1	16	-1	-1	29
18	1.6481403483069936E-4	TGTGCCTTATGGGTGGCAGAAAAATCGGAAAGTTATAAGAAACTCTTT	CALWVAEKSESYKKLF	TRGV9	.	TRGJ1	15	-1	-1	32
18	1.6481403483069936E-4	TGTGCCACCTGGGACGGGGGATATAGTAGTGATTGGATCAAGACGTTT	CATWDGGYSSDWIKTF	TRGV2	.	TRGJP2	17	-1	-1	20
18	1.6481403483069936E-4	TGTGCTGCGTGGGGCCTTTATACCACTGGTTGGTTCAAGATATTT	CAAWGLYTTGWFKIF	TRGV10	.	TRGJP1	12	-1	-1	18
18	1.6481403483069936E-4	TGTGCCACCTGGGATGGATGTAGTAGTGATTGGATCAAGACGTTT	CATWDGCSSDWIKTF	TRGV4	.	TRGJP2	16	-1	-1	17
18	1.6481403483069936E-4	TGTGCCACCTGGGATATGGTCGGTAGTGATTGGATCAAGACGTTT	CATWDMVGSDWIKTF	TRGV8	.	TRGJP2	15	-1	-1	22
18	1.6481403483069936E-4	TGTGCCACCTGGGATAAGTTCGCGATTTCTTATAAGAAACTCTTT	CATWDKFAISYKKLF	TRGV8	.	TRGJ1	15	-1	-1	22
18	1.6481403483069936E-4	TGTGCCACCTGGGACAGGCCGACCGCTTATTATAAGAAACTCTTT	CATWDRPTAYYKKLF	TRGV3	.	TRGJ1	19	-1	-1	26
18	1.6481403483069936E-4	TGTGCCACCTGGGACAAAGAATGGAATTATTATAAGAAACTCTTT	CATWDKEWNYYKKLF	TRGV5	.	TRGJ1	15	-1	-1	23
18	1.6481403483069936E-4	TGTGCTGCGTGGGCTCAAGGAGATTATTATAAGAAACTCTTT	CAAWAQGDYYKKLF	TRGV10	.	TRGJ1	12	-1	-1	22
18	1.6481403483069936E-4	TGTGCTGCGTGGGATTATCGTTATTATTATAAGAAACTCTTT	CAAWDYRYYYKKLF	TRGV10	.	TRGJ1	23	-1	-1	22
18	1.6481403483069936E-4	TGTGCTGCGTGGGATGCCTTAGATTATTATAAGAAACTCTTT	CAAWDALDYYKKLF	TRGV10	.	TRGJ1	14	-1	-1	22
18	1.6481403483069936E-4	TGTGCTGCGTGGGATGGGACCACTGGTTGGTTCAAGATATTT	CAAWDGTTGWFKIF	TRGV10	.	TRGJP1	14	-1	-1	18
18	1.6481403483069936E-4	TGTGCTGCGTGGGAATATACCACTGGTTGGTTCAAGATATTT	CAAWEYTTGWFKIF	TRGV10	.	TRGJP1	16	-1	-1	11
18	1.6481403483069936E-4	TGTGCCACCTGTCGTAGGAGTAGTGATTGGATCAAGACGTTT	CATCRRSSDWIKTF	TRGV8	.	TRGJP2	10	-1	-1	18
18	1.6481403483069936E-4	TGTGCCACCTGGGACGGGCTTGGGGATTGGATCAAGACGTTT	CATWDGLGDWIKTF	TRGV2	.	TRGJP2	18	-1	-1	24
18	1.6481403483069936E-4	TGTGCCACCTGGGACGGGCTAAATTATTATAAGAAACTCTTT	CATWDGLNYYKKLF	TRGV2	.	TRGJ1	18	-1	-1	21
18	1.6481403483069936E-4	TGTGCCACCTGGGACGGGCCATCCGATTGGATCAAGACGTTT	CATWDGPSDWIKTF	TRGV2	.	TRGJP2	19	-1	-1	24
18	1.6481403483069936E-4	TGTGCCACCTGGGACGGGCGGAATTATTATAAGAAACTCTTT	CATWDGRNYYKKLF	TRGV4	.	TRGJ1	18	-1	-1	20
18	1.6481403483069936E-4	TGTGCCACCTGGGACAGGCCAGCTCATTATAAGAAACTCTTT	CATWDRPAHYKKLF	TRGV5	.	TRGJ1	19	-1	-1	25
18	1.6481403483069936E-4	TGTGCTGCGTCCGCCCCCACTGGTTGGTTCAAGATATTT	CAASAPTGWFKIF	TRGV10	.	TRGJP1	9	-1	-1	16
18	1.6481403483069936E-4	TGTGCTGCGTGGGATTATGTCGGTTATAAGAAACTCTTT	CAAWDYVGYKKLF	TRGV10	.	TRGJ1	19	-1	-1	23
18	1.6481403483069936E-4	TGTGCTGCGTGGGAGTTGAATTATTATAAGAAACTCTTT	CAAWELNYYKKLF	TRGV10	.	TRGJ1	13	-1	-1	17
18	1.6481403483069936E-4	TGTGCCACCTGGGACGGGCGCGATTATAAGAAACTCTTT	CATWDGRDYKKLF	TRGV2	.	TRGJ1	21	-1	-1	22
18	1.6481403483069936E-4	TGTGCCACCTGGGACAGCCCCTCAGGTAAGAAACTCTTT	CATWDSPSGKKLF	TRGV3	.	TRGJ1	19	-1	-1	26
18	1.6481403483069936E-4	TGTGCCACCTGGGACAGGCTGAACTATAAGAAACTCTTT	CATWDRLNYKKLF	TRGV7	.	TRGJ1	18	-1	-1	24
18	1.6481403483069936E-4	TGTGCCACCTGGGACAGGCGGGAAATTTCGAAACTCTTT	CATWDRREISKLF	TRGV3	.	TRGJ1	18	-1	-1	29
18	1.6481403483069936E-4	TGTGCCACCTGGGAAGGAAGTGATTGGATCAAGACGTTT	CATWEGSDWIKTF	TRGV2	.	TRGJP2	16	-1	-1	18
18	1.6481403483069936E-4	TGTGCTGCGTGGGGTCCATATTATAAGAAACTCTTT	CAAWGPYYKKLF	TRGV10	.	TRGJ1	12	-1	-1	18
18	1.6481403483069936E-4	TGTGCTGCGTGGGATTCTGGTTGGTTCAAGATATTT	CAAWDSGWFKIF	TRGV10	.	TRGJP1	15	-1	-1	16
18	1.6481403483069936E-4	TGTGCTGCGTGGGACGCCTATTATAAGAAACTCTTT	CAAWDAYYKKLF	TRGV10	.	TRGJ1	13	-1	-1	18
18	1.6481403483069936E-4	TGTGCCTTGTGGGAGGTGAGCTGGTTCAAGATATTT	CALWEVSWFKIF	TRGV9	.	TRGJP1	17	-1	-1	21
18	1.6481403483069936E-4	TGTGCCACCTGGGATCCGGGGTGGATCAAGACGTTT	CATWDPGWIKTF	TRGV8	.	TRGJP2	14	-1	-1	21
18	1.6481403483069936E-4	TGTGCCACCTGGGACTCGCGGTATAAGAAACTCTTT	CATWDSRYKKLF	TRGV2	.	TRGJ1	14	-1	-1	21
18	1.6481403483069936E-4	TGTGCCACCTGGGACCTTTATTATAAGAAACTCTTT	CATWDLYYKKLF	TRGV7	.	TRGJ1	14	-1	-1	17
18	1.6481403483069936E-4	TGTGCCACCTGGGACGGTCTCTTAGGGAAACTCTTT	CATWDGLLGKLF	TRGV2	.	TRGJ1	16	-1	-1	26
18	1.6481403483069936E-4	TGTGCCACCTGGGACGGGCCTAGTAAGAAACTCTTT	CATWDGPSKKLF	TRGV4	.	TRGJ1	19	-1	-1	23
18	1.6481403483069936E-4	TGTGCCACCTGGGACACCCGACCGAAGAAACTCTTT	CATWDTRPKKLF	TRGV3	.	TRGJ2	15	-1	-1	24
18	1.6481403483069936E-4	TGTGCCACCTGGGACAGTATACCGAAGAAACTCTTT	CATWDSIPKKLF	TRGV3	.	TRGJ1	16	-1	-1	24
18	1.6481403483069936E-4	TGTGCCACCTGGGACAGGCCACCCAAGAAACTCTTT	CATWDRPPKKLF	TRGV5	.	TRGJ1	19	-1	-1	24
18	1.6481403483069936E-4	TGTGCCACCTGGGACAGAGGATATAAGAAACTCTTT	CATWDRGYKKLF	TRGV5	.	TRGJ1	16	-1	-1	21
18	1.6481403483069936E-4	TGTGCTGCGTGGGATTATAAAAAGAAACTCTTT	CAAWDYKKKLF	TRGV10	.	TRGJ1	16	-1	-1	13
18	1.6481403483069936E-4	TGTGCTGCGTGGGACCCATATAAGAAACTCTTT	CAAWDPYKKLF	TRGV10	.	TRGJ1	13	-1	-1	18
18	1.6481403483069936E-4	TGTGCCTCCGGGGGTTACATTAAGAAACTCTTT	CASGGYIKKLF	TRGV5	.	TRGJ1	12	-1	-1	20
18	1.6481403483069936E-4	TGTGCCACTCTGGATCTCCATAAGAAACTCTTT	CATLDLHKKLF	TRGV2	.	TRGJ1	12	-1	-1	19
18	1.6481403483069936E-4	TGTGCCACCTCCGCGGCTTATAAGAAACTCTTT	CATSAAYKKLF	TRGV7	.	TRGJ1	9	-1	-1	17
18	1.6481403483069936E-4	TGTGCCACCTGGGATGGGCCCCCCCGGCTCTTT	CATWDGPPRLF	TRGV4	.	TRGJ1	20	-1	-1	27
18	1.6481403483069936E-4	TGTGCCACCTGGGATGGGGAGGGGAAACTCTTT	CATWDGEGKLF	TRGV4	.	TRGJ1	17	-1	-1	23
18	1.6481403483069936E-4	TGTGCCACCTGGGATAGGGGCCAGAAACTCTTT	CATWDRGQKLF	TRGV8	.	TRGJ1	17	-1	-1	22
18	1.6481403483069936E-4	TGTGCCACCTGGGACCCTGGAGGGAAACTCTTT	CATWDPGGKLF	TRGV2	.	TRGJ1	14	-1	-1	23
18	1.6481403483069936E-4	TGTGCCACCTGGGACGGCAGGATCAAGACGTTT	CATWDGRIKTF	TRGV2	.	TRGJP2	16	-1	-1	19
18	1.6481403483069936E-4	TGTGCCACCTGGGACGGGTTTCGTCAACTCTTT	CATWDGFRQLF	TRGV2	.	TRGJ1	17	-1	-1	25
18	1.6481403483069936E-4	TGTGCCACCTGGGACGGGCCCTGGAAACTCTTT	CATWDGPWKLF	TRGV2	.	TRGJ1	20	-1	-1	23
18	1.6481403483069936E-4	TGTGCCACCTGGGACGGGCCGGTGAAACTCTTT	CATWDGPVKLF	TRGV4	.	TRGJ1	19	-1	-1	23
18	1.6481403483069936E-4	TGTGCCACCTGGGACAGTCCCGAGAAACTCTTT	CATWDSPEKLF	TRGV3	.	TRGJ1	19	-1	-1	22
18	1.6481403483069936E-4	TGTGCCACCTGGGACAGGCCGCAGAAACTCTTT	CATWDRPQKLF	TRGV5	.	TRGJ2	19	-1	-1	22
18	1.6481403483069936E-4	TGTGCCACCTGGGACAGGCGCAAGAAACTCTTT	CATWDRRKKLF	TRGV3	.	TRGJ1	18	-1	-1	21
18	1.6481403483069936E-4	TGTGCCACCTGGGACAGGCGAGAGAAACTCTTT	CATWDRREKLF	TRGV3	.	TRGJ1	18	-1	-1	22
18	1.6481403483069936E-4	TGTGCCACCTGGGAACATTATAAGAAACTCTTT	CATWEHYKKLF	TRGV4	.	TRGJ2	13	-1	-1	16
18	1.6481403483069936E-4	TGTGCTGCGTGGGCTGGTAAGAAACTCTTT	CAAWAGKKLF	TRGV10	.	TRGJ1	12	-1	-1	17
18	1.6481403483069936E-4	TGTGCCACCTGTGCGGAGAAGAAACTCTTT	CATCAEKKLF	TRGV2	.	TRGJ1	10	-1	-1	18
18	1.6481403483069936E-4	TGTGCCACCTGGGGGGGCAGGAAACTCTTT	CATWGGRKLF	TRGV2	.	TRGJ1	12	-1	-1	20
18	1.6481403483069936E-4	TGTGCCACCTGGGATTTAGCCAAACTCTTT	CATWDLAKLF	TRGV4	.	TRGJ1	14	-1	-1	21
18	1.6481403483069936E-4	TGTGCCACCTGGGATAAGCGGATGCTCTTT	CATWDKRMLF	TRGV8	.	TRGJ1	18	-1	-1	24
18	1.6481403483069936E-4	TGTGCCACCCCTTCCTGGATCAAGACGTTT	CATPSWIKTF	TRGV2	.	TRGJP2	8	-1	-1	15
18	1.6481403483069936E-4	TGTGCCACCTGGCTAAAGAAACTCTTT	CATWLKKLF	TRGV7	.	TRGJ1	11	-1	-1	15
18	1.6481403483069936E-4	TGTGCCACCTGGGGGAAGAAACTCTTT	CATWGKKLF	TRGV5	.	TRGJ1	12	-1	-1	15
18	1.6481403483069936E-4	TGTGCCACCTGGGATATGAAACTCTTT	CATWDMKLF	TRGV8	.	TRGJ1	15	-1	-1	13
18	1.6481403483069936E-4	TGTGCCACCCCTTACGGGAAACTCTTT	CATPYGKLF	TRGV2	.	TRGJ1	8	-1	-1	17
18	1.6481403483069936E-4	TGTGCCACCTGGGACGAACTCTTT	CATWDELF	TRGV2	.	TRGJ1	15	-1	-1	16
18	1.6481403483069936E-4	TGTGCCACCCTGGGGGGACTCTTT	CATLGGLF	TRGV4	.	TRGJ1	13	-1	-1	17
18	1.6481403483069936E-4	TGTGCCACAGAGGGACTCTTT	CATEGLF	TRGV8	.	TRGJ1	7	-1	-1	14
17	1.5565769956232717E-4	TGTGCCACCTGGGTCCGCCCGGGGATCCTTAGAAGTGATTGGATCAAGACGTTT	CATWVRPGILRSDWIKTF	TRGV2	.	TRGJP2	12	-1	-1	29
17	1.5565769956232717E-4	TGTGCCACCTGGGACAGGCGAGGATTTAGTAGTGATTGGATCAAGACGTTT	CATWDRRGFSSDWIKTF	TRGV3	.	TRGJP2	18	-1	-1	23
17	1.5565769956232717E-4	TGTGCTGCGTGGGATTCCCCTCCGCTTCATTATTATAAGAAACTCTTT	CAAWDSPPLHYYKKLF	TRGV10	.	TRGJ1	15	-1	-1	28
17	1.5565769956232717E-4	TGTGCTGCGTGGGACCCGGGGCCCCAAAATTATTATAAGAAACTCTTT	CAAWDPGPQNYYKKLF	TRGV10	.	TRGJ1	13	-1	-1	27
17	1.5565769956232717E-4	TGTGCCACCTGGGACGGGCCGGATAGTAGTGATTGGATCAAGACGTTT	CATWDGPDSSDWIKTF	TRGV2	.	TRGJP2	19	-1	-1	22
17	1.5565769956232717E-4	TGTGCCACCTGGGACAGGCGCGGGGCCCTCAGGGGGAAGAAACTCTTT	CATWDRRGALRGKKLF	TRGV3	.	TRGJ1	18	-1	-1	36
17	1.5565769956232717E-4	TGTGCTGCGTGGGATTATAGCCCCTTTTATTATAAGAAACTCTTT	CAAWDYSPFYYKKLF	TRGV10	.	TRGJ1	16	-1	-1	26
17	1.5565769956232717E-4	TGTGCTGCGTGGGATGGCAAAACCGATTATTATAAGAAACTCTTT	CAAWDGKTDYYKKLF	TRGV10	.	TRGJ1	14	-1	-1	25
17	1.5565769956232717E-4	TGTGCCACCTGGGTCGCCCTTCGGAGTGATTGGATCAAGACGTTT	CATWVALRSDWIKTF	TRGV3	.	TRGJP2	12	-1	-1	24
17	1.5565769956232717E-4	TGTGCCACCTGGGACGGTGCCGGGAGTGATTGGATCAAGACGTTT	CATWDGAGSDWIKTF	TRGV2	.	TRGJP2	20	-1	-1	24
17	1.5565769956232717E-4	TGTGCCACCTGGGACGGCCAATCGAATTATTATAAGAAACTCTTT	CATWDGQSNYYKKLF	TRGV2	.	TRGJ1	16	-1	-1	21
17	1.5565769956232717E-4	TGTGCCACCTGGGACGGGCCCGAGGAGCACGATAAGAAACTCTTT	CATWDGPEEHDKKLF	TRGV2	.	TRGJ1	21	-1	-1	31
17	1.5565769956232717E-4	TGTGCCACCTGGGACGAATATGGTAGTGATTGGATCAAGACGTTT	CATWDEYGSDWIKTF	TRGV2	.	TRGJP2	15	-1	-1	17
17	1.5565769956232717E-4	TGTGCTGCGTGGGCCAGAAGGGATTATTATAAGAAACTCTTT	CAAWARRDYYKKLF	TRGV10	.	TRGJ1	12	-1	-1	22
17	1.5565769956232717E-4	TGTGCTGCGTGGGATTTCCCCAATTATTATAAGAAACTCTTT	CAAWDFPNYYKKLF	TRGV10	.	TRGJ1	15	-1	-1	21
17	1.5565769956232717E-4	TGTGCTGCGTGGGATTATCCCCTCGGTTGGTTCAAGATATTT	CAAWDYPLGWFKIF	TRGV10	.	TRGJP1	16	-1	-1	8
17	1.5565769956232717E-4	TGTGCTGCGTGGGATTATGGGTTCAATTATAAGAAACTCTTT	CAAWDYGFNYKKLF	TRGV10	.	TRGJ1	16	-1	-1	25
17	1.5565769956232717E-4	TGTGCTGCGTGGGATGAATGGTTTTATTATAAGAAACTCTTT	CAAWDEWFYYKKLF	TRGV10	.	TRGJ1	14	-1	-1	23
17	1.5565769956232717E-4	TGTGCTGCGTGGGAGGGTACCACTGGTTGGTTCAAGATATTT	CAAWEGTTGWFKIF	TRGV10	.	TRGJP1	13	-1	-1	17
17	1.5565769956232717E-4	TGTGCCTTGTGGGAGGTGGATAATTATTATAAGAAACTCTTT	CALWEVDNYYKKLF	TRGV9	.	TRGJ1	17	-1	-1	21
17	1.5565769956232717E-4	TGTGCCACCTGTCACCCGCTCCCCCATTATAAGAAACTCTTT	CATCHPLPHYKKLF	TRGV8	.	TRGJ1	10	-1	-1	25
17	1.5565769956232717E-4	TGTGCCACCTGGGTATATAGTAGTGATTGGATCAAGACGTTT	CATWVYSSDWIKTF	TRGV2	.	TRGJP2	12	-1	-1	13
17	1.5565769956232717E-4	TGTGCCACCTGGGGTGATAGTAGTGATTGGATCAAGACGTTT	CATWGDSSDWIKTF	TRGV8	.	TRGJP2	12	-1	-1	16
17	1.5565769956232717E-4	TGTGCCACCTGGGGATATAGTAGTGATTGGATCAAGACGTTT	CATWGYSSDWIKTF	TRGV2	.	TRGJP2	12	-1	-1	14
17	1.5565769956232717E-4	TGTGCCACCTGGGATGGCCGGAATTATTATAAGAAACTCTTT	CATWDGRNYYKKLF	TRGV4	.	TRGJ1	16	-1	-1	20
17	1.5565769956232717E-4	TGTGCCACCTGGGATGGGCGTGGTGATTGGATCAAGACGTTT	CATWDGRGDWIKTF	TRGV4	.	TRGJP2	18	-1	-1	19
17	1.5565769956232717E-4	TGTGCCACCTGGGACGTTACCACTGGTTGGTTCAAGATATTT	CATWDVTTGWFKIF	TRGV2	.	TRGJP1	15	-1	-1	17
17	1.5565769956232717E-4	TGTGCCACCTGGGACGGGCCGGGTGATTGGATCAAGACGTTT	CATWDGPGDWIKTF	TRGV2	.	TRGJP2	19	-1	-1	22
17	1.5565769956232717E-4	TGTGCCACCTGGGACAGGTGGAGTGATTGGATCAAGACGTTT	CATWDRWSDWIKTF	TRGV2	.	TRGJP2	17	-1	-1	21
17	1.5565769956232717E-4	TGTGCCACCTGGGACAGGCCCGGGGATTATAAGAAACTCTTT	CATWDRPGDYKKLF	TRGV7	.	TRGJ1	19	-1	-1	25
17	1.5565769956232717E-4	TGTGCCACCTGGGACAGACCTAATTATTATAAGAAACTCTTT	CATWDRPNYYKKLF	TRGV7	.	TRGJ1	20	-1	-1	21
17	1.5565769956232717E-4	TGTGCTGCGTGGGGCGACACTGGTTGGTTCAAGATATTT	CAAWGDTGWFKIF	TRGV10	.	TRGJP1	12	-1	-1	17
17	1.5565769956232717E-4	TGTGCTGCGTGGGATTACAATTATTATAAGAAACTCTTT	CAAWDYNYYKKLF	TRGV10	.	TRGJ1	17	-1	-1	18
17	1.5565769956232717E-4	TGTGCTGCGTGGGAACCCGCTTATTATAAGAAACTCTTT	CAAWEPAYYKKLF	TRGV10	.	TRGJ1	13	-1	-1	20
17	1.5565769956232717E-4	TGTGCTGCGAGGGATACCACTGGTTGGTTCAAGATATTT	CAARDTTGWFKIF	TRGV10	.	TRGJP1	14	-1	-1	13
17	1.5565769956232717E-4	TGTGCCGTGGAGCGGAGCAGTTCGGAAAAGAAACTCTTT	CAVERSSSEKKLF	TRGV4	.	TRGJ1	5	-1	-1	27
17	1.5565769956232717E-4	TGTGCCACCTGGGGACAGGATTATTATAAGAAACTCTTT	CATWGQDYYKKLF	TRGV8	.	TRGJ1	12	-1	-1	19
17	1.5565769956232717E-4	TGTGCCACCTGGGATGGGCTTGATTGGATCAAGACGTTT	CATWDGLDWIKTF	TRGV4	.	TRGJP2	18	-1	-1	20
17	1.5565769956232717E-4	TGTGCCACCTGGGACCCGGAGGGGTATAAGAAACTCTTT	CATWDPEGYKKLF	TRGV5	.	TRGJ1	14	-1	-1	24
17	1.5565769956232717E-4	TGTGCCACCTGGGACGGGCCTCATTATAAGAAACTCTTT	CATWDGPHYKKLF	TRGV2	.	TRGJ1	19	-1	-1	22
17	1.5565769956232717E-4	TGTGCCACCTGGGACGGGCCGGAATATAAGAAACTCTTT	CATWDGPEYKKLF	TRGV2	.	TRGJ1	19	-1	-1	24
17	1.5565769956232717E-4	TGTGCCACCTGGGACGGGCGCGGGGGGAAGAAACTCTTT	CATWDGRGGKKLF	TRGV2	.	TRGJ1	21	-1	-1	27
17	1.5565769956232717E-4	TGTGCCACCTGGGACAGGCCCAATTATAAGAAACTCTTT	CATWDRPNYKKLF	TRGV7	.	TRGJ1	19	-1	-1	22
17	1.5565769956232717E-4	TGTGCCACCTGGGACAGGCAGCGGTATAAGAAACTCTTT	CATWDRQRYKKLF	TRGV5	.	TRGJ1	18	-1	-1	24
17	1.5565769956232717E-4	TGTGCCACCTGGGACAGGGATTATTATAAGAAACTCTTT	CATWDRDYYKKLF	TRGV5	.	TRGJ1	17	-1	-1	19
17	1.5565769956232717E-4	TGTGCCACCTGGGACAGGAGGTGGTATAAGAAACTCTTT	CATWDRRWYKKLF	TRGV7	.	TRGJ1	17	-1	-1	24
17	1.5565769956232717E-4	TGTGCTGCGTGGGCTTTTGGTTGGTTCAAGATATTT	CAAWAFGWFKIF	TRGV10	.	TRGJP1	15	-1	-1	17
17	1.5565769956232717E-4	TGTGCCATTGCCCCGCGGGATTGGATCAAGACGTTT	CAIAPRDWIKTF	TRGV2	.	TRGJP2	6	-1	-1	18
17	1.5565769956232717E-4	TGTGCCACCTCTCCGAATTATTATAAGAAACTCTTT	CATSPNYYKKLF	TRGV2	.	TRGJ1	9	-1	-1	13
17	1.5565769956232717E-4	TGTGCCACCTGGGATGGTGCTTATAAGAAACTCTTT	CATWDGAYKKLF	TRGV4	.	TRGJ1	16	-1	-1	20
17	1.5565769956232717E-4	TGTGCCACCTGGGATGGGCCGCGGGGGAAACTCTTT	CATWDGPRGKLF	TRGV4	.	TRGJ1	19	-1	-1	26
17	1.5565769956232717E-4	TGTGCCACCTGGGATGGATGTTATAAGAAACTCTTT	CATWDGCYKKLF	TRGV4	.	TRGJ1	16	-1	-1	20
17	1.5565769956232717E-4	TGTGCCACCTGGGACGCCCCTTTGGGGAAACTCTTT	CATWDAPLGKLF	TRGV4	.	TRGJ1	13	-1	-1	26
17	1.5565769956232717E-4	TGTGCCACCTGGGACGGGTCTCTAGAGAAACTCTTT	CATWDGSLEKLF	TRGV2	.	TRGJ1	17	-1	-1	25
17	1.5565769956232717E-4	TGTGCCACCTGGGACATACCAACGGGGAAACTCTTT	CATWDIPTGKLF	TRGV8	.	TRGJ1	13	-1	-1	26
17	1.5565769956232717E-4	TGTGCCACCTGGGACAGGCTTCGAGGGAAACTCTTT	CATWDRLRGKLF	TRGV3	.	TRGJ1	18	-1	-1	26
17	1.5565769956232717E-4	TGTGCCACCTGGGACAGGCAGTATAAGAAACTCTTT	CATWDRQYKKLF	TRGV5	.	TRGJ1	18	-1	-1	21
17	1.5565769956232717E-4	TGTGCCACCTGGGACAGAGGGTATAAGAAACTCTTT	CATWDRGYKKLF	TRGV5	.	TRGJ1	16	-1	-1	21
17	1.5565769956232717E-4	TGTGCCACCTGGGAACGGTATTATAAGAAACTCTTT	CATWERYYKKLF	TRGV4	.	TRGJ1	13	-1	-1	18
17	1.5565769956232717E-4	TGTGCCACCTGGGAAGGACTTTGCGGGAAACTCTTT	CATWEGLCGKLF	TRGV4	.	TRGJ1	16	-1	-1	26
17	1.5565769956232717E-4	TGTGCCACCTTCCGTGATTGGATCAAGACGTTT	CATFRDWIKTF	TRGV2	.	TRGJP2	9	-1	-1	13
17	1.5565769956232717E-4	TGTGCCACCTGGGATTGGAACGAGAAACTCTTT	CATWDWNEKLF	TRGV4	.	TRGJ1	17	-1	-1	22
17	1.5565769956232717E-4	TGTGCCACCTGGGATGACTATAAGAAACTCTTT	CATWDDYKKLF	TRGV4	.	TRGJ1	15	-1	-1	18
17	1.5565769956232717E-4	TGTGCCACCTGGGATAGGCGGGAGAAACTCTTT	CATWDRREKLF	TRGV8	.	TRGJ1	18	-1	-1	22
17	1.5565769956232717E-4	TGTGCCACCTGGGACGGCTATAAGAAACTCTTT	CATWDGYKKLF	TRGV5	.	TRGJ1	17	-1	-1	18
17	1.5565769956232717E-4	TGTGCCACCTGGGACGGGCGGGGGAAACTCTTT	CATWDGRGKLF	TRGV2	.	TRGJ1	18	-1	-1	23
17	1.5565769956232717E-4	TGTGCCACCTGGGACAGCTATAAGAAACTCTTT	CATWDSYKKLF	TRGV7	.	TRGJ1	16	-1	-1	18
17	1.5565769956232717E-4	TGTGCCACCTGGGACAGGGTAAGGGAGCTCTTT	CATWDRVRELF	TRGV7	.	TRGJ1	17	-1	-1	27
17	1.5565769956232717E-4	TGTGCCACCTGGACTTATTATAAGAAACTCTTT	CATWTYYKKLF	TRGV7	.	TRGJ1	11	-1	-1	11
17	1.5565769956232717E-4	TGTGCCACCCTGTACTATTATAAGAAACTCTTT	CATLYYYKKLF	TRGV3	.	TRGJ1	8	-1	-1	15
17	1.5565769956232717E-4	TGTGCCGCATGGTATTATAAGAAACTCTTT	CAAWYYKKLF	TRGV2	.	TRGJ1	11	-1	-1	12
17	1.5565769956232717E-4	TGTGCCACTTTTCAGGGTGGGAAACTCTTT	CATFQGGKLF	TRGV4	.	TRGJ1	7	-1	-1	20
17	1.5565769956232717E-4	TGTGCCACCTGGGGCTCTGAGAAACTCTTT	CATWGSEKLF	TRGV8	.	TRGJ1	12	-1	-1	19
17	1.5565769956232717E-4	TGTGCCACCTGGGATCATAAGAAACTCTTT	CATWDHKKLF	TRGV4	.	TRGJ1	14	-1	-1	13
17	1.5565769956232717E-4	TGTGCCACCTGGGATAGGCCTCCCCTCTTT	CATWDRPPLF	TRGV8	.	TRGJ1	20	-1	-1	24
17	1.5565769956232717E-4	TGTGCCACCTGGGACGGCCCAATCCTCTTT	CATWDGPILF	TRGV2	.	TRGJ1	19	-1	-1	24
17	1.5565769956232717E-4	TGTGCCACCTGGGACAGTAAGAAACTCTTT	CATWDSKKLF	TRGV3	.	TRGJ1	16	-1	-1	17
17	1.5565769956232717E-4	TGTGCCACCTGGGAGAGCGTGAAACTCTTT	CATWESVKLF	TRGV4	.	TRGJ1	13	-1	-1	20
17	1.5565769956232717E-4	TGTGCCACCTGGGAATATAAGAAACTCTTT	CATWEYKKLF	TRGV5	.	TRGJ1	13	-1	-1	15
17	1.5565769956232717E-4	TGTGCCACCTGGTCCGAGAAACTCTTT	CATWSEKLF	TRGV5	.	TRGJ1	11	-1	-1	16
17	1.5565769956232717E-4	TGTGCCACCTGGGCGGGGAAACTCTTT	CATWAGKLF	TRGV5	.	TRGJ1	12	-1	-1	17
17	1.5565769956232717E-4	TGTGCCACCTGGGATCAGAAACTCTTT	CATWDQKLF	TRGV2	.	TRGJ1	13	-1	-1	13
17	1.5565769956232717E-4	TGTGCCACCTGGGACAGGGGGCTCTTT	CATWDRGLF	TRGV5	.	TRGJ1	17	-1	-1	21
17	1.5565769956232717E-4	TGTGCCACCTGGGACAGAAAACTCTTT	CATWDRKLF	TRGV3	.	TRGJ1	16	-1	-1	18
17	1.5565769956232717E-4	TGTGCCACGCAACTTAAGAAACTCTTT	CATQLKKLF	TRGV8	.	TRGJ2	7	-1	-1	14
17	1.5565769956232717E-4	TGTGCCACGGGATGTAAGAAACTCTTT	CATGCKKLF	TRGV4	.	TRGJ1	13	-1	-1	14
17	1.5565769956232717E-4	TGTGCCACCTCTGAGAAACTCTTT	CATSEKLF	TRGV2	.	TRGJ1	9	-1	-1	13
17	1.5565769956232717E-4	TGTCCTGGGTTCAAGATATTT	CPGFKIF	TRGV5	.	TRGJP1	2	-1	-1	7
17	1.5565769956232717E-4	TGTGCCCGGGGGGGGCTCTTT	CARGGLF	TRGV4	.	TRGJ1	5	-1	-1	15
17	1.5565769956232717E-4	TGTGCCGAGGCGAAACTCTTT	CAEAKLF	TRGV3	.	TRGJ1	5	-1	-1	11
16	1.46501364293955E-4	TGTGCTGCGTGGGACCGCCCCCCCAGTAGTGATTGGATCAAGACGTTT	CAAWDRPPSSDWIKTF	TRGV10	.	TRGJP2	13	-1	-1	24
16	1.46501364293955E-4	TGTGCCACCTCTCATCAATCATATAGTAGTGATTGGATCAAGACGTTT	CATSHQSYSSDWIKTF	TRGV2	.	TRGJP2	9	-1	-1	20
16	1.46501364293955E-4	TGTGCCACCTGGGATCGACTTCGAGGTAGTGATTGGATCAAGACGTTT	CATWDRLRGSDWIKTF	TRGV8	.	TRGJP2	14	-1	-1	25
16	1.46501364293955E-4	TGTGCCACCTGGGACGGGCCGGAGAGTAGTGATTGGATCAAGACGTTT	CATWDGPESSDWIKTF	TRGV4	.	TRGJP2	19	-1	-1	24
16	1.46501364293955E-4	TGTGCCACCTGGGACGGGCCACTTAGTAGTGATTGGATCAAGACGTTT	CATWDGPLSSDWIKTF	TRGV2	.	TRGJP2	19	-1	-1	23
16	1.46501364293955E-4	TGTGCTGCGTGGGATTTCGGCCCCACTGGTTGGTTCAAGATATTT	CAAWDFGPTGWFKIF	TRGV10	.	TRGJP1	18	-1	-1	22
16	1.46501364293955E-4	TGTGCTGCGTGGGATTCTCCCCCTATGGGTTGGTTCAAGATATTT	CAAWDSPPMGWFKIF	TRGV10	.	TRGJP1	15	-1	-1	27
16	1.46501364293955E-4	TGTGCCACCTGGGGGTGCGAGTTGGGCAAAAAAATCAAGGTATTT	CATWGCELGKKIKVF	TRGV5	.	TRGJP	12	-1	-1	18
16	1.46501364293955E-4	TGTGCCACCTGGGATTCCGCAACTGGTGGTTATAAGAAACTCTTT	CATWDSATGGYKKLF	TRGV8	.	TRGJ1	14	-1	-1	29
16	1.46501364293955E-4	TGTGCCACCTGGGATGGAACTGCCCTCTGTTATAAGAAACTCTTT	CATWDGTALCYKKLF	TRGV4	.	TRGJ1	16	-1	-1	29
16	1.46501364293955E-4	TGTGCCACCTGGGATACCAGGTCGAATTATTATAAGAAACTCTTT	CATWDTRSNYYKKLF	TRGV8	.	TRGJ1	15	-1	-1	21
16	1.46501364293955E-4	TGTGCCACCTGGGACGGGCTCAGAAGTGATTGGATCAAGACGTTT	CATWDGLRSDWIKTF	TRGV2	.	TRGJP2	18	-1	-1	21
16	1.46501364293955E-4	TGTGCCACCTGGGACGGGGCGGATAGTGATTGGATCAAGACGTTT	CATWDGADSDWIKTF	TRGV2	.	TRGJP2	17	-1	-1	23
16	1.46501364293955E-4	TGTGCTGCGTGGGATTTGGCCACTGGTTGGTTCAAGATATTT	CAAWDLATGWFKIF	TRGV10	.	TRGJP1	15	-1	-1	19
16	1.46501364293955E-4	TGTGCTGCGTGGGATTATCCCACTGGTTGGTTCAAGATATTT	CAAWDYPTGWFKIF	TRGV10	.	TRGJP1	16	-1	-1	8
16	1.46501364293955E-4	TGTGCTGCGTGGGATTATATAGACTATTATAAGAAACTCTTT	CAAWDYIDYYKKLF	TRGV10	.	TRGJ1	16	-1	-1	24
16	1.46501364293955E-4	TGTGCCACCTCAAATAAGGGTAGTGATTGGATCAAGACGTTT	CATSNKGSDWIKTF	TRGV2	.	TRGJP2	9	-1	-1	19
16	1.46501364293955E-4	TGTGCCACCTGGGACGCCCCAGGGGGTTGGTTCAAGATATTT	CATWDAPGGWFKIF	TRGV2	.	TRGJP1	15	-1	-1	24
16	1.46501364293955E-4	TGTGCCACCTGGGACGGGCTGATAGTCGATAAGAAACTCTTT	CATWDGLIVDKKLF	TRGV2	.	TRGJ1	18	-1	-1	28
16	1.46501364293955E-4	TGTGCCACCTGGGACGGATGTAGTGATTGGATCAAGACGTTT	CATWDGCSDWIKTF	TRGV2	.	TRGJP2	16	-1	-1	19
16	1.46501364293955E-4	TGTGCCACCTGGGACAGGCCGCGGCTTTATAAGAAACTCTTT	CATWDRPRLYKKLF	TRGV3	.	TRGJ1	19	-1	-1	26
16	1.46501364293955E-4	TGTGCCACCTGGGACAGGCCGGGGGATTATAAGAAACTCTTT	CATWDRPGDYKKLF	TRGV3	.	TRGJ1	19	-1	-1	25
16	1.46501364293955E-4	TGTGCTGCGTGGGGCGCCTTTTATTATAAGAAACTCTTT	CAAWGAFYYKKLF	TRGV10	.	TRGJ1	12	-1	-1	20
16	1.46501364293955E-4	TGTGCCACCTGGGATGGCGGCTATTATAAGAAACTCTTT	CATWDGGYYKKLF	TRGV4	.	TRGJ1	16	-1	-1	21
16	1.46501364293955E-4	TGTGCCACCTGGGATAGGTCTGGGTATAAGAAACTCTTT	CATWDRSGYKKLF	TRGV8	.	TRGJ1	20	-1	-1	24
16	1.46501364293955E-4	TGTGCCACCTGGGACCAAGGCCCTTCCCCGAAACTCTTT	CATWDQGPSPKLF	TRGV2	.	TRGJ1	27	-1	-1	29
16	1.46501364293955E-4	TGTGCCACCTGGGACGGTCCTTGGAATAAGAAACTCTTT	CATWDGPWNKKLF	TRGV7	.	TRGJ1	20	-1	-1	25
16	1.46501364293955E-4	TGTGCCACCTGGGACGGGCCGCATTATAAGAAACTCTTT	CATWDGPHYKKLF	TRGV2	.	TRGJ1	19	-1	-1	22
16	1.46501364293955E-4	TGTGCCACCTGGGACGGGCCACAGTATAAGAAACTCTTT	CATWDGPQYKKLF	TRGV2	.	TRGJ1	19	-1	-1	24
16	1.46501364293955E-4	TGTGCCACCTGGGACGGGCATCATTATAAGAAACTCTTT	CATWDGHHYKKLF	TRGV4	.	TRGJ1	18	-1	-1	19
16	1.46501364293955E-4	TGTGCCACCTGGGACGGGGAGGGATGTAAGAAACTCTTT	CATWDGEGCKKLF	TRGV7	.	TRGJ1	17	-1	-1	26
16	1.46501364293955E-4	TGTGCCACCTGGGACAGGCTTGTTATCGAGAAACTCTTT	CATWDRLVIEKLF	TRGV5	.	TRGJ1	22	-1	-1	28
16	1.46501364293955E-4	TGTGCCACCTGGGACAGGCTGTATTATAAGAAACTCTTT	CATWDRLYYKKLF	TRGV5	.	TRGJ1	21	-1	-1	21
16	1.46501364293955E-4	TGTGCCACCTGGGACAGGCCGCACTGGATCAAGACGTTT	CATWDRPHWIKTF	TRGV3	.	TRGJP2	19	-1	-1	24
16	1.46501364293955E-4	TGTGCCACCTGGGACAGGCCGGACCCCGGGAAACTCTTT	CATWDRPDPGKLF	TRGV5	.	TRGJ1	28	-1	-1	29
16	1.46501364293955E-4	TGTGCCACCTGGGACAGGCGTTATTATAAGAAACTCTTT	CATWDRRYYKKLF	TRGV7	.	TRGJ1	18	-1	-1	20
16	1.46501364293955E-4	TGTGCCACCTGGGACAGGCGATATTATAAGAAACTCTTT	CATWDRRYYKKLF	TRGV5	.	TRGJ1	18	-1	-1	21
16	1.46501364293955E-4	TGTGCCACCTGGGACAGGCACGGATATAAGAAACTCTTT	CATWDRHGYKKLF	TRGV7	.	TRGJ1	18	-1	-1	24
16	1.46501364293955E-4	TGTGCTGCGTGGGCCTCGTTCGGTAAGAAACTCTTT	CAAWASFGKKLF	TRGV10	.	TRGJ1	12	-1	-1	23
16	1.46501364293955E-4	TGTGCTGCGTGGGCCCACTCTAATAAGAAACTCTTT	CAAWAHSNKKLF	TRGV10	.	TRGJ1	12	-1	-1	22
16	1.46501364293955E-4	TGTGCTGCGTGGGGTCATGGTTGGTTCAAGATATTT	CAAWGHGWFKIF	TRGV10	.	TRGJP1	12	-1	-1	17
16	1.46501364293955E-4	TGTGCTGCGTGGGATCGATATTATAAGAAACTCTTT	CAAWDRYYKKLF	TRGV10	.	TRGJ1	14	-1	-1	18
16	1.46501364293955E-4	TGTGCTGCGTGGGAGTATTATTATAAGAAACTCTTT	CAAWEYYYKKLF	TRGV10	.	TRGJ1	16	-1	-1	16
16	1.46501364293955E-4	TGTGCCACCTGGCGTAGTGATTGGATCAAGACGTTT	CATWRSDWIKTF	TRGV4	.	TRGJP2	11	-1	-1	13
16	1.46501364293955E-4	TGTGCCACCTGGGCAGCTTATTATAAGAAACTCTTT	CATWAAYYKKLF	TRGV2	.	TRGJ1	12	-1	-1	17
16	1.46501364293955E-4	TGTGCCACCTGGGGGGATTATTATAAGAAACTCTTT	CATWGDYYKKLF	TRGV4	.	TRGJ1	12	-1	-1	16
16	1.46501364293955E-4	TGTGCCACCTGGGGGATTGGATATAAGAAACTCTTT	CATWGIGYKKLF	TRGV4	.	TRGJ1	12	-1	-1	21
16	1.46501364293955E-4	TGTGCCACCTGGGATGAAGGGTATAAGAAACTCTTT	CATWDEGYKKLF	TRGV4	.	TRGJ1	15	-1	-1	21
16	1.46501364293955E-4	TGTGCCACCTGGGATAGTGGGTATAAGAAACTCTTT	CATWDSGYKKLF	TRGV8	.	TRGJ1	16	-1	-1	21
16	1.46501364293955E-4	TGTGCCACCTGGGATAGGACCAGTAAGAAACTCTTT	CATWDRTSKKLF	TRGV8	.	TRGJ1	17	-1	-1	23
16	1.46501364293955E-4	TGTGCCACCTGGGACTCTTATTATAAGAAACTCTTT	CATWDSYYKKLF	TRGV4	.	TRGJ1	13	-1	-1	17
16	1.46501364293955E-4	TGTGCCACCTGGGACTGCGAGACGAAGAAACTCTTT	CATWDCETKKLF	TRGV5	.	TRGJ1	14	-1	-1	24
16	1.46501364293955E-4	TGTGCCACCTGGGACCTGGGGTATAAGAAACTCTTT	CATWDLGYKKLF	TRGV5	.	TRGJ1	14	-1	-1	21
16	1.46501364293955E-4	TGTGCCACCTGGGACGTCAGGAATAAGAAACTCTTT	CATWDVRNKKLF	TRGV2	.	TRGJ2	15	-1	-1	22
16	1.46501364293955E-4	TGTGCCACCTGGGACGGGCTGGGCGAGAAACTCTTT	CATWDGLGEKLF	TRGV2	.	TRGJ1	18	-1	-1	25
16	1.46501364293955E-4	TGTGCCACCTGGGACAGGCCTCGTCAGAAACTCTTT	CATWDRPRQKLF	TRGV7	.	TRGJ1	24	-1	-1	25
16	1.46501364293955E-4	TGTGCCACCTGGGACAGGCGATATAAGAAACTCTTT	CATWDRRYKKLF	TRGV3	.	TRGJ2	18	-1	-1	21
16	1.46501364293955E-4	TGTGCCACCTGGGACAGGCATTCCGGGAAACTCTTT	CATWDRHSGKLF	TRGV3	.	TRGJ1	18	-1	-1	26
16	1.46501364293955E-4	TGTGCCACCTGGGACAGGCAGTTCGAGAAACTCTTT	CATWDRQFEKLF	TRGV3	.	TRGJ1	18	-1	-1	25
16	1.46501364293955E-4	TGTGCCACCTGGGACAGGGATTATAAGAAACTCTTT	CATWDRDYKKLF	TRGV3	.	TRGJ1	17	-1	-1	19
16	1.46501364293955E-4	TGTGCCACCTGGGACAAAGATTATAAGAAACTCTTT	CATWDKDYKKLF	TRGV3	.	TRGJ1	15	-1	-1	19
16	1.46501364293955E-4	TGTGCCACCTGGATCGAAAGGGATAAGAAACTCTTT	CATWIERDKKLF	TRGV3	.	TRGJ1	11	-1	-1	22
16	1.46501364293955E-4	TGTGTCACGCATGGGGGCTATAAGAAACTCTTT	CVTHGGYKKLF	TRGV8	.	TRGJ2	14	-1	-1	18
16	1.46501364293955E-4	TGTGCCACCTGGGCTCCGGATAAGAAACTCTTT	CATWAPDKKLF	TRGV7	.	TRGJ1	12	-1	-1	19
16	1.46501364293955E-4	TGTGCCACCTGGGCCCCCCGAATCAAGACGTTT	CATWAPRIKTF	TRGV3	.	TRGJP2	12	-1	-1	21
16	1.46501364293955E-4	TGTGCCACCTGGGCGTTGAGTTGGAAACTCTTT	CATWALSWKLF	TRGV4	.	TRGJ1	12	-1	-1	23
16	1.46501364293955E-4	TGTGCCACCTGGGGGACTTATAAGAAACTCTTT	CATWGTYKKLF	TRGV3	.	TRGJ1	12	-1	-1	17
16	1.46501364293955E-4	TGTGCCACCTGGGATTTGTATAAGAAACTCTTT	CATWDLYKKLF	TRGV4	.	TRGJ1	14	-1	-1	18
16	1.46501364293955E-4	TGTGCCACCTGGGATGGGCAGCGGAAACTCTTT	CATWDGQRKLF	TRGV4	.	TRGJ1	18	-1	-1	23
16	1.46501364293955E-4	TGTGCCACCTGGGATGGAATGGAGAAACTCTTT	CATWDGMEKLF	TRGV4	.	TRGJ1	16	-1	-1	22
16	1.46501364293955E-4	TGTGCCACCTGGGACGGGCTAAAGAAACTCTTT	CATWDGLKKLF	TRGV2	.	TRGJ1	18	-1	-1	21
16	1.46501364293955E-4	TGTGCCACCTGGGACGGGCCTGGGAAACTCTTT	CATWDGPGKLF	TRGV2	.	TRGJ1	19	-1	-1	23
16	1.46501364293955E-4	TGTGCCACCTGGGACGGGCAAAGGAAACTCTTT	CATWDGQRKLF	TRGV2	.	TRGJ1	18	-1	-1	23
16	1.46501364293955E-4	TGTGCCACCTGGGACAGGCTCGGGAAACTCTTT	CATWDRLGKLF	TRGV5	.	TRGJ1	18	-1	-1	23
16	1.46501364293955E-4	TGTGCCACCTGGGACAGGCCTAAGAAACTCTTT	CATWDRPKKLF	TRGV7	.	TRGJ1	20	-1	-1	20
16	1.46501364293955E-4	TGTGCCACCTGGGACAGGCATCAGAAACTCTTT	CATWDRHQKLF	TRGV7	.	TRGJ1	18	-1	-1	19
16	1.46501364293955E-4	TGTGCCACCTGGGACAAACATAAGAAACTCTTT	CATWDKHKKLF	TRGV3	.	TRGJ1	15	-1	-1	19
16	1.46501364293955E-4	TGTGCCACCTGGGAAGGTACGGAGAAACTCTTT	CATWEGTEKLF	TRGV3	.	TRGJ1	16	-1	-1	22
16	1.46501364293955E-4	TGTGCCACCTGGGAAAAGGTCGGGAAACTCTTT	CATWEKVGKLF	TRGV8	.	TRGJ1	13	-1	-1	23
16	1.46501364293955E-4	TGTGCTGCGTGGGATCAGTCCAAGATATTT	CAAWDQSKIF	TRGV10	.	TRGJP1	14	-1	-1	17
16	1.46501364293955E-4	TGTGCCACCTCCGGCCATAAGAAACTCTTT	CATSGHKKLF	TRGV8	.	TRGJ1	9	-1	-1	16
16	1.46501364293955E-4	TGTGCCACCTCCGGCCAAAAGAAACTCTTT	CATSGQKKLF	TRGV4	.	TRGJ1	9	-1	-1	18
16	1.46501364293955E-4	TGTGCCACCTGGGTTCATAAGAAACTCTTT	CATWVHKKLF	TRGV3	.	TRGJ1	12	-1	-1	16
16	1.46501364293955E-4	TGTGCCACCTGGGATCGCGGGAAACTCTTT	CATWDRGKLF	TRGV8	.	TRGJ1	14	-1	-1	20
16	1.46501364293955E-4	TGTGCCACCTGGGATGGGGAGAAACTCTTT	CATWDGEKLF	TRGV4	.	TRGJ1	17	-1	-1	19
16	1.46501364293955E-4	TGTGCCACCTGGGATAGGGAGAAACTCTTT	CATWDREKLF	TRGV8	.	TRGJ1	17	-1	-1	19
16	1.46501364293955E-4	TGTGCCACCTGGGACGGGCAGAAACTCTTT	CATWDGQKLF	TRGV2	.	TRGJ1	18	-1	-1	19
16	1.46501364293955E-4	TGTGCCACCTGGGACGGGGCGAAACTCTTT	CATWDGAKLF	TRGV4	.	TRGJ1	17	-1	-1	20
16	1.46501364293955E-4	TGTGCCACCTGGGACAGTCCGAAACTCTTT	CATWDSPKLF	TRGV5	.	TRGJ1	19	-1	-1	20
16	1.46501364293955E-4	TGTGCCACCAAGCGTTATAAGAAACTCTTT	CATKRYKKLF	TRGV8	.	TRGJ1	8	-1	-1	14
16	1.46501364293955E-4	TGTGCCACACCGCCGATGAGGAAACTCTTT	CATPPMRKLF	TRGV4	.	TRGJ1	7	-1	-1	20
16	1.46501364293955E-4	TGTGCCGCCGCTGACAAGAAACTCTTT	CAAADKKLF	TRGV4	.	TRGJ1	8	-1	-1	15
16	1.46501364293955E-4	TGTGCCACCTGTTTGGAGAAACTCTTT	CATCLEKLF	TRGV8	.	TRGJ1	10	-1	-1	16
16	1.46501364293955E-4	TGTGCCACCTGGTCAAAGAAACTCTTT	CATWSKKLF	TRGV8	.	TRGJ1	11	-1	-1	15
16	1.46501364293955E-4	TGTGCCACCTGGGACAGGGAACTCTTT	CATWDRELF	TRGV3	.	TRGJ1	17	-1	-1	19
16	1.46501364293955E-4	TGTGCCACCCCCTGGTTCAAGATATTT	CATPWFKIF	TRGV4	.	TRGJP1	8	-1	-1	12
16	1.46501364293955E-4	TGTGCCACCGTTTATAAGAAACTCTTT	CATVYKKLF	TRGV4	.	TRGJ1	8	-1	-1	11
16	1.46501364293955E-4	TGTGGTGTCTGTTATAAGAAACTCTTT	CGVCYKKLF	TRGV2	.	TRGJ1	3	-1	-1	11
16	1.46501364293955E-4	GTTACCACTGGTTGGTTCAAGATATTT	VTTGWFKIF	TRGV9	.	TRGJP1	-1	-1	-1	2
16	1.46501364293955E-4	GGTGCCACTGGTTGGTTCAAGATATTT	GATGWFKIF	TRGV2	.	TRGJP1	10	-1	-1	4
16	1.46501364293955E-4	TGTGCCCCCCCTAAGAAACTCTTT	CAPPKKLF	TRGV8	.	TRGJ1	8	-1	-1	11
16	1.46501364293955E-4	TGTGCCACCTCTAAGAAACTCTTT	CATSKKLF	TRGV2	.	TRGJ1	9	-1	-1	11
16	1.46501364293955E-4	TGTGCCACCTGGGAGGAACTCTTT	CATWEELF	TRGV5	.	TRGJ1	13	-1	-1	13
16	1.46501364293955E-4	TGTGCCACCTGCCTACTCTTT	CATCLLF	TRGV3	.	TRGJ1	10	-1	-1	14
16	1.46501364293955E-4	TGTGCCACCCCCCAACTCTTT	CATPQLF	TRGV4	.	TRGJ1	8	-1	-1	13
16	1.46501364293955E-4	TGTGCCACCGTAGGGCTCTTT	CATVGLF	TRGV8	.	TRGJ1	8	-1	-1	15
15	1.373450290255828E-4	TGTGCCACCTGGGACGGGCTCGCCTGCTTATATAGTAGTGATTGGATCAAGACGTTT	CATWDGLACLYSSDWIKTF	TRGV2	.	TRGJP2	21	-1	-1	28
15	1.373450290255828E-4	TGTGCCACCTGGGACGGGCCGGGTGATATGGGTAGTGATTGGATCAAGACGTTT	CATWDGPGDMGSDWIKTF	TRGV2	.	TRGJP2	19	-1	-1	31
15	1.373450290255828E-4	TGTGCCACCTGGGACAGGCAATGTGAGGAGTTGGGCAAAAAAATCAAGGTATTT	CATWDRQCEELGKKIKVF	TRGV3	.	TRGJP	18	-1	-1	27
15	1.373450290255828E-4	TGTGCCACCTGGGACAGACGAGTCCCGGCTGGTAGTGATTGGATCAAGACGTTT	CATWDRRVPAGSDWIKTF	TRGV5	.	TRGJP2	31	-1	-1	31
15	1.373450290255828E-4	TGTGCTGCGTGGGACCCCTACCTTCACCGCGGGGTCAGGTTCAAGATATTT	CAAWDPYLHRGVRFKIF	TRGV10	.	TRGJP1	13	-1	-1	37
15	1.373450290255828E-4	TGTGCTGCGTGGGACCACCCCTATACCACTGGTTGGTTCAAGATATTT	CAAWDHPYTTGWFKIF	TRGV10	.	TRGJP1	13	-1	-1	21
15	1.373450290255828E-4	TGTGCCACCTGGGACGGGCGAGAGGGTAGTGATTGGATCAAGACGTTT	CATWDGREGSDWIKTF	TRGV4	.	TRGJP2	18	-1	-1	25
15	1.373450290255828E-4	TGTGCCACCTGGGACGGATCCAATAGTAGTGATTGGATCAAGACGTTT	CATWDGSNSSDWIKTF	TRGV2	.	TRGJP2	16	-1	-1	22
15	1.373450290255828E-4	TGTGCCACCTGGGACAGGCGGGGACCTAGTGATTGGATCAAGACGTTT	CATWDRRGPSDWIKTF	TRGV3	.	TRGJP2	18	-1	-1	26
15	1.373450290255828E-4	TGTGCTGCGTGGGATTATCTTACAAATTATTATAAGAAACTCTTT	CAAWDYLTNYYKKLF	TRGV10	.	TRGJ1	16	-1	-1	24
15	1.373450290255828E-4	TGTGCCTTGTGGGAGGGGAAGTTGGGCAAAAAAATCAAGGTATTT	CALWEGKLGKKIKVF	TRGV9	.	TRGJP	15	-1	-1	19
15	1.373450290255828E-4	TGTGCCACCTGGGACGCGTACCGGGGGTATTATAAGAAACTCTTT	CATWDAYRGYYKKLF	TRGV4	.	TRGJ1	13	-1	-1	27
15	1.373450290255828E-4	TGTGCCACCTGGGACGGGCTGTTCGGTGATTGGATCAAGACGTTT	CATWDGLFGDWIKTF	TRGV4	.	TRGJP2	18	-1	-1	25
15	1.373450290255828E-4	TGTGCCACCTGGGACGGGCAATTTGGTGATTGGATCAAGACGTTT	CATWDGQFGDWIKTF	TRGV2	.	TRGJP2	18	-1	-1	25
15	1.373450290255828E-4	TGTGCCACCTGGGACGGGCAAACTAGTGATTGGATCAAGACGTTT	CATWDGQTSDWIKTF	TRGV2	.	TRGJP2	18	-1	-1	23
15	1.373450290255828E-4	TGTGCCACCTGGGACAGGTGGAGTAGTGATTGGATCAAGACGTTT	CATWDRWSSDWIKTF	TRGV5	.	TRGJP2	17	-1	-1	21
15	1.373450290255828E-4	TGTGCCACCTGGGACAGGCCGAGTAGTGATTGGATCAAGACGTTT	CATWDRPSSDWIKTF	TRGV3	.	TRGJP2	19	-1	-1	21
15	1.373450290255828E-4	TGTGCCACCTGGGACAGGCGAAGTAGTGATTGGATCAAGACGTTT	CATWDRRSSDWIKTF	TRGV3	.	TRGJP2	18	-1	-1	21
15	1.373450290255828E-4	TGTGCCACCTGGATAAAGGGTGGGAATTATTATAAGAAACTCTTT	CATWIKGGNYYKKLF	TRGV8	.	TRGJ1	14	-1	-1	23
15	1.373450290255828E-4	TGTGCTGCGTGGGCACCTATCACTGGTTGGTTCAAGATATTT	CAAWAPITGWFKIF	TRGV10	.	TRGJP1	12	-1	-1	17
15	1.373450290255828E-4	TGTGCTGCGTGGGGGGGGATTAATTATTATAAGAAACTCTTT	CAAWGGINYYKKLF	TRGV10	.	TRGJ1	12	-1	-1	21
15	1.373450290255828E-4	TGTGCTGCGTGGGATTATTCCACTGGTTGGTTCAAGATATTT	CAAWDYSTGWFKIF	TRGV10	.	TRGJP1	16	-1	-1	8
15	1.373450290255828E-4	TGTGCTGCGTGGGATCCCAGCCTCTATTATAAGAAACTCTTT	CAAWDPSLYYKKLF	TRGV10	.	TRGJ1	14	-1	-1	24
15	1.373450290255828E-4	TGTGCTGCGTGGGACCATCGCTTGTATTATAAGAAACTCTTT	CAAWDHRLYYKKLF	TRGV10	.	TRGJ1	13	-1	-1	24
15	1.373450290255828E-4	TGTGCCACCTGGGCGGGATCGAATTATTATAAGAAACTCTTT	CATWAGSNYYKKLF	TRGV5	.	TRGJ1	12	-1	-1	18
15	1.373450290255828E-4	TGTGCCACCTGGGACTGGTGTAGTGATTGGATCAAGACGTTT	CATWDWCSDWIKTF	TRGV3	.	TRGJP2	17	-1	-1	19
15	1.373450290255828E-4	TGTGCCACCTGGGACGGGCCAAATGATTGGATCAAGACGTTT	CATWDGPNDWIKTF	TRGV2	.	TRGJP2	19	-1	-1	23
15	1.373450290255828E-4	TGTGCCACCTGGGACGGGACGGGTTGTTATAAGAAACTCTTT	CATWDGTGCYKKLF	TRGV4	.	TRGJ1	17	-1	-1	23
15	1.373450290255828E-4	TGTGCCACCTGGGACGGGACGAATTATTATAAGAAACTCTTT	CATWDGTNYYKKLF	TRGV4	.	TRGJ2	17	-1	-1	19
15	1.373450290255828E-4	TGTGCCACCTGGGACGGACCGAATTATTATAAGAAACTCTTT	CATWDGPNYYKKLF	TRGV2	.	TRGJ1	19	-1	-1	19
15	1.373450290255828E-4	TGTGCCACCTGGGACAGTTGGAATTATTATAAGAAACTCTTT	CATWDSWNYYKKLF	TRGV5	.	TRGJ1	16	-1	-1	17
15	1.373450290255828E-4	TGTGCCACCTGGGACAGCCGCTCCCATTATAAGAAACTCTTT	CATWDSRSHYKKLF	TRGV7	.	TRGJ1	25	-1	-1	25
15	1.373450290255828E-4	TGTGCCACCTGGGACAGGCTGGGGTATTATAAGAAACTCTTT	CATWDRLGYYKKLF	TRGV5	.	TRGJ1	18	-1	-1	24
15	1.373450290255828E-4	TGTGCCACCTGGGACAGGCCGGGGGGGTATAAGAAACTCTTT	CATWDRPGGYKKLF	TRGV3	.	TRGJ1	19	-1	-1	27
15	1.373450290255828E-4	TGTGCCACCTGGGACAGGCCGATTGGGTATAAGAAACTCTTT	CATWDRPIGYKKLF	TRGV5	.	TRGJ1	19	-1	-1	27
15	1.373450290255828E-4	TGTGCCACCTGGGACAGGCGGGAGGATTATAAGAAACTCTTT	CATWDRREDYKKLF	TRGV5	.	TRGJ1	18	-1	-1	25
15	1.373450290255828E-4	TGTGCTGCGTGGGTTCCCACTGGTTGGTTCAAGATATTT	CAAWVPTGWFKIF	TRGV10	.	TRGJP1	12	-1	-1	16
15	1.373450290255828E-4	TGTGCTGCGTGGGGTCTCTTTTATTATAAGAAACTCTTT	CAAWGLFYYKKLF	TRGV10	.	TRGJ1	12	-1	-1	20
15	1.373450290255828E-4	TGTGCTGCGTGGGATTACATTTATTATAAGAAACTCTTT	CAAWDYIYYKKLF	TRGV10	.	TRGJ1	17	-1	-1	20
15	1.373450290255828E-4	TGTGCTGCGTGGGAACCCCATTATTATAAGAAACTCTTT	CAAWEPHYYKKLF	TRGV10	.	TRGJ1	13	-1	-1	19
15	1.373450290255828E-4	TGTGCCACCTGGTTACGTAGTGATTGGATCAAGACGTTT	CATWLRSDWIKTF	TRGV2	.	TRGJP2	11	-1	-1	16
15	1.373450290255828E-4	TGTGCCACCTGGTCACGACGGGATTATAAGAAACTCTTT	CATWSRRDYKKLF	TRGV2	.	TRGJ1	11	-1	-1	22
15	1.373450290255828E-4	TGTGCCACCTGGGTTGCGAATTATTATAAGAAACTCTTT	CATWVANYYKKLF	TRGV4	.	TRGJ1	15	-1	-1	16
15	1.373450290255828E-4	TGTGCCACCTGGGCCCGGGTTTATTATAAGAAACTCTTT	CATWARVYYKKLF	TRGV4	.	TRGJ1	12	-1	-1	20
15	1.373450290255828E-4	TGTGCCACCTGGGCGATCCGGGGTTATAAGAAACTCTTT	CATWAIRGYKKLF	TRGV4	.	TRGJ1	12	-1	-1	23
15	1.373450290255828E-4	TGTGCCACCTGGGATCGGAGATATTATAAGAAACTCTTT	CATWDRRYYKKLF	TRGV8	.	TRGJ1	17	-1	-1	21
15	1.373450290255828E-4	TGTGCCACCTGGGATCAGGGCGATTGGATCAAGACGTTT	CATWDQGDWIKTF	TRGV8	.	TRGJP2	18	-1	-1	21
15	1.373450290255828E-4	TGTGCCACCTGGGATACTGCCCTCGGCTTGGGGCTCTTT	CATWDTALGLGLF	TRGV8	.	TRGJ1	15	-1	-1	33
15	1.373450290255828E-4	TGTGCCACCTGGGATAGCCCTTATTATAAGAAACTCTTT	CATWDSPYYKKLF	TRGV8	.	TRGJ1	20	-1	-1	20
15	1.373450290255828E-4	TGTGCCACCTGGGACCGCCTTTATTATAAGAAACTCTTT	CATWDRLYYKKLF	TRGV5	.	TRGJ1	14	-1	-1	20
15	1.373450290255828E-4	TGTGCCACCTGGGACCGGAATTATTATAAGAAACTCTTT	CATWDRNYYKKLF	TRGV8	.	TRGJ1	13	-1	-1	17
15	1.373450290255828E-4	TGTGCCACCTGGGACGTGGGTGATTGGATCAAGACGTTT	CATWDVGDWIKTF	TRGV2	.	TRGJP2	15	-1	-1	19
15	1.373450290255828E-4	TGTGCCACCTGGGACGCGTTTGGATATAAGAAACTCTTT	CATWDAFGYKKLF	TRGV2	.	TRGJ1	15	-1	-1	24
15	1.373450290255828E-4	TGTGCCACCTGGGACGGTCCTTATTATAAGAAACTCTTT	CATWDGPYYKKLF	TRGV7	.	TRGJ1	20	-1	-1	20
15	1.373450290255828E-4	TGTGCCACCTGGGACGGCTCCCGTTATAAGAAACTCTTT	CATWDGSRYKKLF	TRGV2	.	TRGJ1	23	-1	-1	23
15	1.373450290255828E-4	TGTGCCACCTGGGACGGCCCGCTTTGGGAGAAACTCTTT	CATWDGPLWEKLF	TRGV4	.	TRGJ1	19	-1	-1	28
15	1.373450290255828E-4	TGTGCCACCTGGGACGGGCTGTATTATAAGAAACTCTTT	CATWDGLYYKKLF	TRGV2	.	TRGJ1	18	-1	-1	21
15	1.373450290255828E-4	TGTGCCACCTGGGACGGGCTGGACGTTAAGAAACTCTTT	CATWDGLDVKKLF	TRGV2	.	TRGJ1	18	-1	-1	26
15	1.373450290255828E-4	TGTGCCACCTGGGACGGGCCCGACGGGAAGAAACTCTTT	CATWDGPDGKKLF	TRGV2	.	TRGJ1	21	-1	-1	27
15	1.373450290255828E-4	TGTGCCACCTGGGACGGGCCGGATTATAAGAAACTCTTT	CATWDGPDYKKLF	TRGV2	.	TRGJ1	19	-1	-1	22
15	1.373450290255828E-4	TGTGCCACCTGGGACGGGCGCTATTATAAGAAACTCTTT	CATWDGRYYKKLF	TRGV2	.	TRGJ1	18	-1	-1	21
15	1.373450290255828E-4	TGTGCCACCTGGGACGGGCGGAAGTGTAAGAAACTCTTT	CATWDGRKCKKLF	TRGV2	.	TRGJ1	18	-1	-1	26
15	1.373450290255828E-4	TGTGCCACCTGGGACGGGCAACCTTATAAGAAACTCTTT	CATWDGQPYKKLF	TRGV2	.	TRGJ1	18	-1	-1	23
15	1.373450290255828E-4	TGTGCCACCTGGGACGGGAATGATTATAAGAAACTCTTT	CATWDGNDYKKLF	TRGV2	.	TRGJ1	17	-1	-1	17
15	1.373450290255828E-4	TGTGCCACCTGGGACAGGCTCCGGGATAAGAAACTCTTT	CATWDRLRDKKLF	TRGV5	.	TRGJ1	18	-1	-1	25
15	1.373450290255828E-4	TGTGCCACCTGGGACAGGCCTAGTTATAAGAAACTCTTT	CATWDRPSYKKLF	TRGV5	.	TRGJ1	20	-1	-1	23
15	1.373450290255828E-4	TGTGCCACCTGGGACAGGCGCCCAAATAAGAAACTCTTT	CATWDRRPNKKLF	TRGV5	.	TRGJ1	18	-1	-1	25
15	1.373450290255828E-4	TGTGCCACCTGGGACAGGCATGATTATAAGAAACTCTTT	CATWDRHDYKKLF	TRGV5	.	TRGJ1	21	-1	-1	19
15	1.373450290255828E-4	TGTGCCACCTGGGACAGAAGGGATTGGATCAAGACGTTT	CATWDRRDWIKTF	TRGV7	.	TRGJP2	16	-1	-1	15
15	1.373450290255828E-4	TGTGCTGCGTGGGATGTTTACTATAAGAAACTCTTT	CAAWDVYYKKLF	TRGV10	.	TRGJ1	14	-1	-1	17
15	1.373450290255828E-4	TGTGCCCCCCTCTCCTACGCTGGGGTAAGGCTCTTT	CAPLSYAGVRLF	TRGV5	.	TRGJ1	8	-1	-1	30
15	1.373450290255828E-4	TGTGCCACCTGGTCGAATTATTATAAGAAACTCTTT	CATWSNYYKKLF	TRGV5	.	TRGJ1	11	-1	-1	12
15	1.373450290255828E-4	TGTGCCACCTGGCCGAATTATTATAAGAAACTCTTT	CATWPNYYKKLF	TRGV4	.	TRGJ1	11	-1	-1	13
15	1.373450290255828E-4	TGTGCCACCTGGGTCAGGGGTTATAAGAAACTCTTT	CATWVRGYKKLF	TRGV8	.	TRGJ1	12	-1	-1	20
15	1.373450290255828E-4	TGTGCCACCTGGGATGTGCCTAGCGGGAAACTCTTT	CATWDVPSGKLF	TRGV4	.	TRGJ1	19	-1	-1	26
15	1.373450290255828E-4	TGTGCCACCTGGGACTTTTATTATAAGAAACTCTTT	CATWDFYYKKLF	TRGV7	.	TRGJ1	14	-1	-1	17
15	1.373450290255828E-4	TGTGCCACCTGGGACTGTTATTATAAGAAACTCTTT	CATWDCYYKKLF	TRGV2	.	TRGJ1	14	-1	-1	17
15	1.373450290255828E-4	TGTGCCACCTGGGACTGGGATTATAAGAAACTCTTT	CATWDWDYKKLF	TRGV5	.	TRGJ1	17	-1	-1	19
15	1.373450290255828E-4	TGTGCCACCTGGGACGGGCTTTATAAGAAACTCTTT	CATWDGLYKKLF	TRGV2	.	TRGJ1	18	-1	-1	20
15	1.373450290255828E-4	TGTGCCACCTGGGACGGGCCCGTGGAGAAACTCTTT	CATWDGPVEKLF	TRGV4	.	TRGJ1	20	-1	-1	25
15	1.373450290255828E-4	TGTGCCACCTGGGACGGGGGTTATAAGAAACTCTTT	CATWDGGYKKLF	TRGV4	.	TRGJ1	17	-1	-1	20
15	1.373450290255828E-4	TGTGCCACCTGGGACACTCGTTATAAGAAACTCTTT	CATWDTRYKKLF	TRGV3	.	TRGJ1	15	-1	-1	20
15	1.373450290255828E-4	TGTGCCACCTGGGACAGTGATTGGATCAAGACGTTT	CATWDSDWIKTF	TRGV3	.	TRGJP2	16	-1	-1	15
15	1.373450290255828E-4	TGTGCCACCTGGGACAGGCCTCATAAGAAACTCTTT	CATWDRPHKKLF	TRGV3	.	TRGJ1	20	-1	-1	22
15	1.373450290255828E-4	TGTGCCACCTGGGACAGGCCCTATAAGAAACTCTTT	CATWDRPYKKLF	TRGV7	.	TRGJ2	19	-1	-1	21
15	1.373450290255828E-4	TGTGCCACCTGGGACAGGCAAGGTAAGAAACTCTTT	CATWDRQGKKLF	TRGV3	.	TRGJ1	18	-1	-1	23
15	1.373450290255828E-4	TGTGCCACCTGGGAAAATTATTATAAGAAACTCTTT	CATWENYYKKLF	TRGV4	.	TRGJ1	13	-1	-1	15
15	1.373450290255828E-4	TGTGCCACCTGGACTAGTGATTGGATCAAGACGTTT	CATWTSDWIKTF	TRGV2	.	TRGJP2	11	-1	-1	14
15	1.373450290255828E-4	TGTGCCACCTGGACGAATTATTATAAGAAACTCTTT	CATWTNYYKKLF	TRGV5	.	TRGJ1	11	-1	-1	13
15	1.373450290255828E-4	TGTGCCACCTGGAGACTTCTGTTTAAGAAACTCTTT	CATWRLLFKKLF	TRGV3	.	TRGJ1	15	-1	-1	23
15	1.373450290255828E-4	TGTGCCACCCGCAAAGCTAGGTATAAGAAACTCTTT	CATRKARYKKLF	TRGV5	.	TRGJ1	8	-1	-1	21
15	1.373450290255828E-4	TGTGCCACCGTTTACTCGGGCAGAGAGAAACTCTTT	CATVYSGREKLF	TRGV4	.	TRGJ2	8	-1	-1	25
15	1.373450290255828E-4	TGTGCCGCCGTGATCTATTATAAGAAACTCTTT	CAAVIYYKKLF	TRGV4	.	TRGJ1	8	-1	-1	15
15	1.373450290255828E-4	TGTGCCACCTGGGCGGGTTGGTTCAAGATATTT	CATWAGWFKIF	TRGV2	.	TRGJP1	16	-1	-1	15
15	1.373450290255828E-4	TGTGCCACCTGGGGCTGCTCGAAGAAACTCTTT	CATWGCSKKLF	TRGV8	.	TRGJ2	12	-1	-1	21
15	1.373450290255828E-4	TGTGCCACCTGGGATCGGGGAGAGAAACTCTTT	CATWDRGEKLF	TRGV8	.	TRGJ1	17	-1	-1	22
15	1.373450290255828E-4	TGTGCCACCTGGGATGGGCCCGGGAAACTCTTT	CATWDGPGKLF	TRGV4	.	TRGJ2	20	-1	-1	23
15	1.373450290255828E-4	TGTGCCACCTGGGACGTTTATAAGAAACTCTTT	CATWDVYKKLF	TRGV3	.	TRGJ1	14	-1	-1	17
15	1.373450290255828E-4	TGTGCCACCTGGGACATTACTAAGAAACTCTTT	CATWDITKKLF	TRGV7	.	TRGJ1	15	-1	-1	15
15	1.373450290255828E-4	TGTGCCACCTGGGACAGGTATAAGAAACTCTTT	CATWDRYKKLF	TRGV5	.	TRGJ1	17	-1	-1	18
15	1.373450290255828E-4	TGTGCCACCTGGGACAGGCTCCGGAAACTCTTT	CATWDRLRKLF	TRGV5	.	TRGJ1	18	-1	-1	23
15	1.373450290255828E-4	TGTGCCACCTGGGACAGGCCTGAGAAACTCTTT	CATWDRPEKLF	TRGV5	.	TRGJ1	21	-1	-1	22
15	1.373450290255828E-4	TGTGCCACCTACCTAATAATGGGGAAACTCTTT	CATYLIMGKLF	TRGV8	.	TRGJ1	9	-1	-1	23
15	1.373450290255828E-4	TGTGCCACCCCATCCGATTGGATCAAGACGTTT	CATPSDWIKTF	TRGV4	.	TRGJP2	8	-1	-1	15
15	1.373450290255828E-4	TGTGCCACCCAGAATTATTATAAGAAACTCTTT	CATQNYYKKLF	TRGV7	.	TRGJ1	8	-1	-1	11
15	1.373450290255828E-4	TGTGCCACCGGGAATTATTATAAGAAACTCTTT	CATGNYYKKLF	TRGV4	.	TRGJ1	12	-1	-1	11
15	1.373450290255828E-4	TGTGGAGATTCCACTGGTTGGTTCAAGATATTT	CGDSTGWFKIF	TRGV10	.	TRGJP1	3	-1	-1	1
15	1.373450290255828E-4	TGTGCCACCTGCAATTATAAGAAACTCTTT	CATCNYKKLF	TRGV2	.	TRGJ1	10	-1	-1	13
15	1.373450290255828E-4	TGTGCCACCTGGTCCAAAATCAAGACGTTT	CATWSKIKTF	TRGV2	.	TRGJP2	11	-1	-1	18
15	1.373450290255828E-4	TGTGCCACCTGGCTATCGAGGGAACTCTTT	CATWLSRELF	TRGV8	.	TRGJ1	11	-1	-1	22
15	1.373450290255828E-4	TGTGCCACCTGGGTCCCCCAGAAACTCTTT	CATWVPQKLF	TRGV4	.	TRGJ1	12	-1	-1	19
15	1.373450290255828E-4	TGTGCCACCTGGGCTGATAAGAAACTCTTT	CATWADKKLF	TRGV8	.	TRGJ1	12	-1	-1	16
15	1.373450290255828E-4	TGTGCCACCTGGGGCCCTAAGAAACTCTTT	CATWGPKKLF	TRGV4	.	TRGJ2	12	-1	-1	17
15	1.373450290255828E-4	TGTGCCACCTGGGGAGGGGAGAAACTCTTT	CATWGGEKLF	TRGV8	.	TRGJ1	12	-1	-1	19
15	1.373450290255828E-4	TGTGCCACCTGGGATGGTCGGAAACTCTTT	CATWDGRKLF	TRGV4	.	TRGJ1	16	-1	-1	20
15	1.373450290255828E-4	TGTGCCACCTGGGATGGCCCCAAACTCTTT	CATWDGPKLF	TRGV4	.	TRGJ1	21	-1	-1	21
15	1.373450290255828E-4	TGTGCCACCTGGGACCCGGAGGAACTCTTT	CATWDPEELF	TRGV8	.	TRGJ1	13	-1	-1	19
15	1.373450290255828E-4	TGTGCCACCTGGAATTATAAGAAACTCTTT	CATWNYKKLF	TRGV3	.	TRGJ1	11	-1	-1	13
15	1.373450290255828E-4	TGTGCCACCTGCAAAAAGAAACTCTTT	CATCKKKLF	TRGV2	.	TRGJ1	10	-1	-1	15
15	1.373450290255828E-4	TGTGCCACCTGGGCCCACCCCCTCTTT	CATWAHPLF	TRGV3	.	TRGJ1	12	-1	-1	21
15	1.373450290255828E-4	TGTGCCACCTGGGACCTGAAACTCTTT	CATWDLKLF	TRGV7	.	TRGJ1	14	-1	-1	17
15	1.373450290255828E-4	TGTGCCACCTGGGACGAGAAACTCTTT	CATWDEKLF	TRGV3	.	TRGJ1	14	-1	-1	16
15	1.373450290255828E-4	TGTGCCACCGGTGCGGGGAAACTCTTT	CATGAGKLF	TRGV4	.	TRGJ1	8	-1	-1	17
15	1.373450290255828E-4	TCTAAGAAACTCTTT	SKKLF	TRGV5	.	TRGJ1	0	-1	-1	2
14	1.2818869375721061E-4	TGTGCCACCTGGGGCAAGGGTTCACGCTTCAATTATTATAAGAAACTCTTT	CATWGKGSRFNYYKKLF	TRGV5P	.	TRGJ1	15	-1	-1	27
14	1.2818869375721061E-4	TGTGCCACCTGGGACGTCCCGATTAATAGTAGTGATTGGATCAAGACGTTT	CATWDVPINSSDWIKTF	TRGV2	.	TRGJP2	15	-1	-1	25
14	1.2818869375721061E-4	TGTGCCACCTGGGACGGGCCGGCCCGCCGTAGTGATTGGATCAAGACGTTT	CATWDGPARRSDWIKTF	TRGV2	.	TRGJP2	19	-1	-1	28
14	1.2818869375721061E-4	TGTGCTGCGTGGGATTGCGGGGATACCACTGGTTGGTTCAAGATATTT	CAAWDCGDTTGWFKIF	TRGV10	.	TRGJP1	18	-1	-1	22
14	1.2818869375721061E-4	TGTGCTGCGTGGGATCGTCGCGCCACCACTGGTTGGTTCAAGATATTT	CAAWDRRATTGWFKIF	TRGV10	.	TRGJP1	14	-1	-1	24
14	1.2818869375721061E-4	TGTGCTGCGTGGGATAGAGGAACCCCTACTGGTTGGTTCAAGATATTT	CAAWDRGTPTGWFKIF	TRGV10	.	TRGJP1	14	-1	-1	27
14	1.2818869375721061E-4	TGTGCTGCGTGGGACAAGGGGTGTACCACTGGTTGGTTCAAGATATTT	CAAWDKGCTTGWFKIF	TRGV10	.	TRGJP1	13	-1	-1	23
14	1.2818869375721061E-4	TGTGCCACCTGGGACCCCGCTTTTCTGTCGGGGTATAAGAAACTCTTT	CATWDPAFLSGYKKLF	TRGV4	.	TRGJ1	13	-1	-1	33
14	1.2818869375721061E-4	TGTGCCACCTGGGACACTAACGTTACCACTGGTTGGTTCAAGATATTT	CATWDTNVTTGWFKIF	TRGV3	.	TRGJP1	15	-1	-1	23
14	1.2818869375721061E-4	TGTGCCACCTGGGACAGGCTTTGGGGAAGTGATTGGATCAAGACGTTT	CATWDRLWGSDWIKTF	TRGV3	.	TRGJP2	18	-1	-1	27
14	1.2818869375721061E-4	TGTGCTGCGTGGGATTATATGGAGGCTGGTTGGTTCAAGATATTT	CAAWDYMEAGWFKIF	TRGV10	.	TRGJP1	16	-1	-1	25
14	1.2818869375721061E-4	TGTGCCACCTGGGATCCGAATAGTAGTGATTGGATCAAGACGTTT	CATWDPNSSDWIKTF	TRGV8	.	TRGJP2	14	-1	-1	19
14	1.2818869375721061E-4	TGTGCCACCTGGGATGGGCAGGGTAGTGATTGGATCAAGACGTTT	CATWDGQGSDWIKTF	TRGV4	.	TRGJP2	18	-1	-1	22
14	1.2818869375721061E-4	TGTGCCACCTGGGACTTGGGCAGTGGTGATTGGATCAAGACGTTT	CATWDLGSGDWIKTF	TRGV2	.	TRGJP2	14	-1	-1	21
14	1.2818869375721061E-4	TGTGCCACCTGGGACGGCCGTAGTAGTGATTGGATCAAGACGTTT	CATWDGRSSDWIKTF	TRGV2	.	TRGJP2	16	-1	-1	20
14	1.2818869375721061E-4	TGTGCCACCTGGGACGGCGCCGCTTTGGGTTGGATCAAGACGTTT	CATWDGAALGWIKTF	TRGV2	.	TRGJP2	20	-1	-1	29
14	1.2818869375721061E-4	TGTGCCACCTGGGACGGGCCAGACACTGGTTGGTTCAAGATATTT	CATWDGPDTGWFKIF	TRGV2	.	TRGJP1	19	-1	-1	23
14	1.2818869375721061E-4	TGTGCCACCTGGGACGAAGAGTTGGGCAAAAAAATCAAGGTATTT	CATWDEELGKKIKVF	TRGV2	.	TRGJP	15	-1	-1	2
14	1.2818869375721061E-4	TGTGCCACCTGGGACATGAGTGGGAGGTATTATAAGAAACTCTTT	CATWDMSGRYYKKLF	TRGV5	.	TRGJ1	15	-1	-1	27
14	1.2818869375721061E-4	TGTGCCACATATTTGGAAGGTAGTAGTGATTGGATCAAGACGTTT	CATYLEGSSDWIKTF	TRGV4	.	TRGJP2	7	-1	-1	20
14	1.2818869375721061E-4	TGTGCTGCGTGGGTCAATACCACTGGTTGGTTCAAGATATTT	CAAWVNTTGWFKIF	TRGV10	.	TRGJP1	12	-1	-1	16
14	1.2818869375721061E-4	TGTGCTGCGTGGGTAATCCGGAATTATTATAAGAAACTCTTT	CAAWVIRNYYKKLF	TRGV10	.	TRGJ1	12	-1	-1	13
14	1.2818869375721061E-4	TGTGCTGCGTGGGGACATACCACTGGTTGGTTCAAGATATTT	CAAWGHTTGWFKIF	TRGV10	.	TRGJP1	12	-1	-1	16
14	1.2818869375721061E-4	TGTGCTGCGTGGGATTATACCGTTTATTATAAGAAACTCTTT	CAAWDYTVYYKKLF	TRGV10	.	TRGJ1	16	-1	-1	23
14	1.2818869375721061E-4	TGTGCTGCGTGGGATCTTCCCTATTATTATAAGAAACTCTTT	CAAWDLPYYYKKLF	TRGV10	.	TRGJ1	14	-1	-1	22
14	1.2818869375721061E-4	TGTGCTGCGTGGGACTCGAAGAATTATTATAAGAAACTCTTT	CAAWDSKNYYKKLF	TRGV10	.	TRGJ1	13	-1	-1	20
14	1.2818869375721061E-4	TGTGCCACCTGGGCCTACATGTCCCCTGATAAGAAACTCTTT	CATWAYMSPDKKLF	TRGV2	.	TRGJ1	12	-1	-1	28
14	1.2818869375721061E-4	TGTGCCACCTGGGCCAGGCCGAATTATTATAAGAAACTCTTT	CATWARPNYYKKLF	TRGV2	.	TRGJ1	19	-1	-1	19
14	1.2818869375721061E-4	TGTGCCACCTGGGATGTTGGGAATTATTATAAGAAACTCTTT	CATWDVGNYYKKLF	TRGV4	.	TRGJ1	15	-1	-1	20
14	1.2818869375721061E-4	TGTGCCACCTGGGATGTCCCGAATTATTATAAGAAACTCTTT	CATWDVPNYYKKLF	TRGV4	.	TRGJ1	15	-1	-1	19
14	1.2818869375721061E-4	TGTGCCACCTGGGATGGGGGTAGTGATTGGATCAAGACGTTT	CATWDGGSDWIKTF	TRGV8	.	TRGJP2	17	-1	-1	19
14	1.2818869375721061E-4	TGTGCCACCTGGGATAGAGCCACTGGTTGGTTCAAGATATTT	CATWDRATGWFKIF	TRGV8	.	TRGJP1	20	-1	-1	9
14	1.2818869375721061E-4	TGTGCCACCTGGGATAGAGAGCGGAGTTATAAGAAACTCTTT	CATWDRERSYKKLF	TRGV7	.	TRGJ1	16	-1	-1	26
14	1.2818869375721061E-4	TGTGCCACCTGGGACTTTGACGGGTATTATAAGAAACTCTTT	CATWDFDGYYKKLF	TRGV5	.	TRGJ1	14	-1	-1	24
14	1.2818869375721061E-4	TGTGCCACCTGGGACTGCTGGAGTGATTGGATCAAGACGTTT	CATWDCWSDWIKTF	TRGV4	.	TRGJP2	13	-1	-1	21
14	1.2818869375721061E-4	TGTGCCACCTGGGACCCTGCTCTTAGGGATAAGAAACTCTTT	CATWDPALRDKKLF	TRGV2	.	TRGJ1	14	-1	-1	28
14	1.2818869375721061E-4	TGTGCCACCTGGGACCCCCGGCGTTATTATAAGAAACTCTTT	CATWDPRRYYKKLF	TRGV3	.	TRGJ1	14	-1	-1	23
14	1.2818869375721061E-4	TGTGCCACCTGGGACGGCCAAGGGTATTATAAGAAACTCTTT	CATWDGQGYYKKLF	TRGV2	.	TRGJ1	16	-1	-1	24
14	1.2818869375721061E-4	TGTGCCACCTGGGACGGGCCCTTTTATTATAAGAAACTCTTT	CATWDGPFYYKKLF	TRGV2	.	TRGJ1	20	-1	-1	23
14	1.2818869375721061E-4	TGTGCCACCTGGGACGGGCCCTTGATTTATAAGAAACTCTTT	CATWDGPLIYKKLF	TRGV2	.	TRGJ1	20	-1	-1	26
14	1.2818869375721061E-4	TGTGCCACCTGGGACGGGCCGCGGAAAGATAAGAAACTCTTT	CATWDGPRKDKKLF	TRGV2	.	TRGJ1	19	-1	-1	28
14	1.2818869375721061E-4	TGTGCCACCTGGGACGGGCAAAAGGATTATAAGAAACTCTTT	CATWDGQKDYKKLF	TRGV4	.	TRGJ1	18	-1	-1	25
14	1.2818869375721061E-4	TGTGCCACCTGGGACGGGAGGAGTGATTGGATCAAGACGTTT	CATWDGRSDWIKTF	TRGV2	.	TRGJP2	17	-1	-1	18
14	1.2818869375721061E-4	TGTGCCACCTGGGACAGGCCTCGCCATCATAAGAAACTCTTT	CATWDRPRHHKKLF	TRGV3	.	TRGJ1	20	-1	-1	25
14	1.2818869375721061E-4	TGTGCCACCTGGGACAGGCCCGATTATTATAAGAAACTCTTT	CATWDRPDYYKKLF	TRGV3	.	TRGJ1	19	-1	-1	22
14	1.2818869375721061E-4	TGTGCCACCTGGGACAGGCACGATGGCTATAAGAAACTCTTT	CATWDRHDGYKKLF	TRGV5	.	TRGJ1	18	-1	-1	27
14	1.2818869375721061E-4	TGTGCCACCTGGGACAGGGGGAATTATTATAAGAAACTCTTT	CATWDRGNYYKKLF	TRGV5	.	TRGJ1	17	-1	-1	20
14	1.2818869375721061E-4	TGTGCTGCGTGGGGATCCACTGGTTGGTTCAAGATATTT	CAAWGSTGWFKIF	TRGV10	.	TRGJP1	12	-1	-1	16
14	1.2818869375721061E-4	TGTGCTGCGTGGGATTCCACTGGTTGGTTCAAGATATTT	CAAWDSTGWFKIF	TRGV10	.	TRGJP1	15	-1	-1	8
14	1.2818869375721061E-4	TGTGCTGCGTGGGATTGGTATTATTATAAGAAACTCTTT	CAAWDWYYYKKLF	TRGV10	.	TRGJ1	15	-1	-1	13
14	1.2818869375721061E-4	TGTGCCGCTTTTTTGTTGGGCAAAAAAATCAAGGTATTT	CAAFLLGKKIKVF	TRGV4	.	TRGJP	5	-1	-1	14
14	1.2818869375721061E-4	TGTGCCACCTGGGATCCGAGGGTTGATAAGAAACTCTTT	CATWDPRVDKKLF	TRGV8	.	TRGJ1	14	-1	-1	25
14	1.2818869375721061E-4	TGTGCCACCTGGGATGGCTATTATTATAAGAAACTCTTT	CATWDGYYYKKLF	TRGV4	.	TRGJ1	16	-1	-1	19
14	1.2818869375721061E-4	TGTGCCACCTGGGATGGGTTTGGTTATAAGAAACTCTTT	CATWDGFGYKKLF	TRGV4	.	TRGJ1	17	-1	-1	23
14	1.2818869375721061E-4	TGTGCCACCTGGGATGGGCGAGGTTATAAGAAACTCTTT	CATWDGRGYKKLF	TRGV4	.	TRGJ1	18	-1	-1	23
14	1.2818869375721061E-4	TGTGCCACCTGGGATGGGAGGGGTTATAAGAAACTCTTT	CATWDGRGYKKLF	TRGV4	.	TRGJ1	17	-1	-1	23
14	1.2818869375721061E-4	TGTGCCACCTGGGATAGAGTCTATTATAAGAAACTCTTT	CATWDRVYYKKLF	TRGV8	.	TRGJ1	23	-1	-1	21
14	1.2818869375721061E-4	TGTGCCACCTGGGACTGGAATTATTATAAGAAACTCTTT	CATWDWNYYKKLF	TRGV2	.	TRGJ1	17	-1	-1	17
14	1.2818869375721061E-4	TGTGCCACCTGGGACCCGGCCCATTATAAGAAACTCTTT	CATWDPAHYKKLF	TRGV5	.	TRGJ1	14	-1	-1	22
14	1.2818869375721061E-4	TGTGCCACCTGGGACGCGAGGTATTATAAGAAACTCTTT	CATWDARYYKKLF	TRGV2	.	TRGJ1	15	-1	-1	21
14	1.2818869375721061E-4	TGTGCCACCTGGGACGGGCCAGGTTATAAGAAACTCTTT	CATWDGPGYKKLF	TRGV2	.	TRGJ1	19	-1	-1	23
14	1.2818869375721061E-4	TGTGCCACCTGGGACGGGGGTGATTGGATCAAGACGTTT	CATWDGGDWIKTF	TRGV2	.	TRGJP2	17	-1	-1	19
14	1.2818869375721061E-4	TGTGCCACCTGGGACATTCCCGATTATAAGAAACTCTTT	CATWDIPDYKKLF	TRGV3	.	TRGJ1	15	-1	-1	22
14	1.2818869375721061E-4	TGTGCCACCTGGGACACCCTTTATTATAAGAAACTCTTT	CATWDTLYYKKLF	TRGV3	.	TRGJ1	15	-1	-1	20
14	1.2818869375721061E-4	TGTGCCACCTGGGACACCGAGGGGTATAAGAAACTCTTT	CATWDTEGYKKLF	TRGV2	.	TRGJ1	14	-1	-1	24
14	1.2818869375721061E-4	TGTGCCACCTGGGACAGCTTAAGAGGTAAGAAACTCTTT	CATWDSLRGKKLF	TRGV5	.	TRGJ2	16	-1	-1	26
14	1.2818869375721061E-4	TGTGCCACCTGGGACAGCCCAGCCGTTAAGAAACTCTTT	CATWDSPAVKKLF	TRGV7	.	TRGJ2	19	-1	-1	26
14	1.2818869375721061E-4	TGTGCCACCTGGGACAGGCCTAAATGGATCAAGACGTTT	CATWDRPKWIKTF	TRGV3	.	TRGJP2	20	-1	-1	24
14	1.2818869375721061E-4	TGTGCCACCTGGGACAGGCCGGGGTATAAGAAACTCTTT	CATWDRPGYKKLF	TRGV7	.	TRGJ1	19	-1	-1	24
14	1.2818869375721061E-4	TGTGCCACCTGGGACAGGCAGGGTTGGTTCAAGATATTT	CATWDRQGWFKIF	TRGV7	.	TRGJP1	18	-1	-1	21
14	1.2818869375721061E-4	TGTGCCCCCCAGGGCGAGGGTTGGATCAAGACGTTT	CAPQGEGWIKTF	TRGV3	.	TRGJP2	8	-1	-1	20
14	1.2818869375721061E-4	TGTGCCACCTGGCCAAGTGAGGATAAGAAACTCTTT	CATWPSEDKKLF	TRGV8	.	TRGJ1	11	-1	-1	22
14	1.2818869375721061E-4	TGTGCCACCTGGGATGGGCCCAATAAGAAACTCTTT	CATWDGPNKKLF	TRGV4	.	TRGJ1	21	-1	-1	22
14	1.2818869375721061E-4	TGTGCCACCTGGGATGGGCCATGTAAGAAACTCTTT	CATWDGPCKKLF	TRGV4	.	TRGJ1	19	-1	-1	23
14	1.2818869375721061E-4	TGTGCCACCTGGGATGATGAGGGGCAGAAACTCTTT	CATWDDEGQKLF	TRGV4	.	TRGJ1	15	-1	-1	25
14	1.2818869375721061E-4	TGTGCCACCTGGGATGAAGGTGATAAGAAACTCTTT	CATWDEGDKKLF	TRGV4	.	TRGJ1	15	-1	-1	22
14	1.2818869375721061E-4	TGTGCCACCTGGGATAGGCCTGTTCAAAAACTCTTT	CATWDRPVQKLF	TRGV8	.	TRGJ1	20	-1	-1	27
14	1.2818869375721061E-4	TGTGCCACCTGGGATAGGGATTATAAGAAACTCTTT	CATWDRDYKKLF	TRGV8	.	TRGJ1	17	-1	-1	19
14	1.2818869375721061E-4	TGTGCCACCTGGGACTTGGATAGTAAGAAACTCTTT	CATWDLDSKKLF	TRGV3	.	TRGJ1	14	-1	-1	23
14	1.2818869375721061E-4	TGTGCCACCTGGGACCTCTATTATAAGAAACTCTTT	CATWDLYYKKLF	TRGV5	.	TRGJ1	14	-1	-1	18
14	1.2818869375721061E-4	TGTGCCACCTGGGACCCTTGCTATAAGAAACTCTTT	CATWDPCYKKLF	TRGV2	.	TRGJ1	14	-1	-1	21
14	1.2818869375721061E-4	TGTGCCACCTGGGACCAGGGTTATAAGAAACTCTTT	CATWDQGYKKLF	TRGV2	.	TRGJ1	14	-1	-1	20
14	1.2818869375721061E-4	TGTGCCACCTGGGACCAAAGATATAAGAAACTCTTT	CATWDQRYKKLF	TRGV3	.	TRGJ1	14	-1	-1	21
14	1.2818869375721061E-4	TGTGCCACCTGGGACGGGCTTGGTAAGAAACTCTTT	CATWDGLGKKLF	TRGV2	.	TRGJ1	18	-1	-1	23
14	1.2818869375721061E-4	TGTGCCACCTGGGACGGGCGTGGGAAGAAACTCTTT	CATWDGRGKKLF	TRGV4	.	TRGJ1	18	-1	-1	24
14	1.2818869375721061E-4	TGTGCCACCTGGGACGGGCAGGAGAGGAAACTCTTT	CATWDGQERKLF	TRGV2	.	TRGJ1	18	-1	-1	26
14	1.2818869375721061E-4	TGTGCCACCTGGGACGGAGATTATAAGAAACTCTTT	CATWDGDYKKLF	TRGV5	.	TRGJ1	14	-1	-1	19
14	1.2818869375721061E-4	TGTGCCACCTGGGACGGAAAATCTGAGAAACTCTTT	CATWDGKSEKLF	TRGV2	.	TRGJ1	16	-1	-1	25
14	1.2818869375721061E-4	TGTGCCACCTGGGACAGGCCCCATAAGAAACTCTTT	CATWDRPHKKLF	TRGV5	.	TRGJ1	19	-1	-1	22
14	1.2818869375721061E-4	TGTGCCACCTGGGACAGGCCGTATAAGAAACTCTTT	CATWDRPYKKLF	TRGV5	.	TRGJ1	19	-1	-1	21
14	1.2818869375721061E-4	TGTGCCACCTGGGACAGGCCGGGTAAGAAACTCTTT	CATWDRPGKKLF	TRGV7	.	TRGJ1	19	-1	-1	23
14	1.2818869375721061E-4	TGTGCCACCTGGGAATTTTATTATAAGAAACTCTTT	CATWEFYYKKLF	TRGV8	.	TRGJ1	13	-1	-1	17
14	1.2818869375721061E-4	TGTGCCACCCTTCTTATTGGTTATAAGAAACTCTTT	CATLLIGYKKLF	TRGV3	.	TRGJ1	8	-1	-1	20
14	1.2818869375721061E-4	TGTGAGAGGTATGGTCAGGGCTATAAGAAACTCTTT	CERYGQGYKKLF	TRGV4	.	TRGJ1	3	-1	-1	21
14	1.2818869375721061E-4	TGTGCTGCGTGGTCTGGTTGGTTCAAGATATTT	CAAWSGWFKIF	TRGV10	.	TRGJP1	11	-1	-1	13
14	1.2818869375721061E-4	TGTGCCTTGTGGGAGGTGCAAGAGAAACTCTTT	CALWEVQEKLF	TRGV9	.	TRGJ1	19	-1	-1	22
14	1.2818869375721061E-4	TGTGCCCCTTACGTGGAGGATAAGAAACTCTTT	CAPYVEDKKLF	TRGV8	.	TRGJ1	8	-1	-1	19
14	1.2818869375721061E-4	TGTGCCACCTGGGCCCAAGGCGGGAAACTCTTT	CATWAQGGKLF	TRGV8	.	TRGJ1	12	-1	-1	23
14	1.2818869375721061E-4	TGTGCCACCTGGGCCGATTATAAGAAACTCTTT	CATWADYKKLF	TRGV2	.	TRGJ1	15	-1	-1	16
14	1.2818869375721061E-4	TGTGCCACCTGGGGTCATTATAAGAAACTCTTT	CATWGHYKKLF	TRGV8	.	TRGJ1	12	-1	-1	16
14	1.2818869375721061E-4	TGTGCCACCTGGGATTGTTGGTTCAAGATATTT	CATWDCWFKIF	TRGV4	.	TRGJP1	14	-1	-1	16
14	1.2818869375721061E-4	TGTGCCACCTGGGATGCTTATAAGAAACTCTTT	CATWDAYKKLF	TRGV4	.	TRGJ2	15	-1	-1	17
14	1.2818869375721061E-4	TGTGCCACCTGGGATGACCCTGAGAAACTCTTT	CATWDDPEKLF	TRGV4	.	TRGJ1	15	-1	-1	22
14	1.2818869375721061E-4	TGTGCCACCTGGGACGAGCGTGGGAAACTCTTT	CATWDERGKLF	TRGV3	.	TRGJ1	14	-1	-1	23
14	1.2818869375721061E-4	TGTGCCACCTGGGACAACCCCTTGGAACTCTTT	CATWDNPLELF	TRGV7	.	TRGJ1	15	-1	-1	25
14	1.2818869375721061E-4	TGTGCCACCTGGAGGGGTTATAAGAAACTCTTT	CATWRGYKKLF	TRGV8	.	TRGJ1	11	-1	-1	17
14	1.2818869375721061E-4	TGTGCCACCTGGAGGGATTATAAGAAACTCTTT	CATWRDYKKLF	TRGV4	.	TRGJ1	11	-1	-1	16
14	1.2818869375721061E-4	TGTGCCACCTGGAACTATTATAAGAAACTCTTT	CATWNYYKKLF	TRGV4	.	TRGJ1	11	-1	-1	11
14	1.2818869375721061E-4	TGTGTGAGAGGCCGCAGGTTCAAGATATTT	CVRGRRFKIF	TRGV8	.	TRGJP1	3	-1	-1	16
14	1.2818869375721061E-4	TGTGCTGCGTGGGTTCTCTTCAAGATATTT	CAAWVLFKIF	TRGV10	.	TRGJP1	12	-1	-1	18
14	1.2818869375721061E-4	TGTGCCCCCTTCCCAATTCGGAAACTCTTT	CAPFPIRKLF	TRGV3	.	TRGJ1	9	-1	-1	20
14	1.2818869375721061E-4	TGTGCCCCGCCATTATATAAGAAACTCTTT	CAPPLYKKLF	TRGV2	.	TRGJ1	5	-1	-1	11
14	1.2818869375721061E-4	TGTGCCACCTGGTCTTATAAGAAACTCTTT	CATWSYKKLF	TRGV8	.	TRGJ1	11	-1	-1	14
14	1.2818869375721061E-4	TGTGCCACCTGGTATTATAAGAAACTCTTT	CATWYYKKLF	TRGV4	.	TRGJ1	14	-1	-1	12
14	1.2818869375721061E-4	TGTGCCACCTGGGATACTCAGAAACTCTTT	CATWDTQKLF	TRGV8	.	TRGJ1	15	-1	-1	19
14	1.2818869375721061E-4	TGTGCCACCTGGGACGATAAGAAACTCTTT	CATWDDKKLF	TRGV2	.	TRGJ1	15	-1	-1	16
14	1.2818869375721061E-4	TGTGCCACCCCTCCCCATAAGAAACTCTTT	CATPPHKKLF	TRGV8	.	TRGJ1	8	-1	-1	16
14	1.2818869375721061E-4	TGTGCCACCTGGGATGAGAAACTCTTT	CATWDEKLF	TRGV3	.	TRGJ1	13	-1	-1	13
14	1.2818869375721061E-4	TGTGCCACCTGGGATAAGGAACTCTTT	CATWDKELF	TRGV8	.	TRGJ1	15	-1	-1	13
14	1.2818869375721061E-4	TGTGCCACCCTTTCCCAGAAACTCTTT	CATLSQKLF	TRGV3	.	TRGJ1	8	-1	-1	16
14	1.2818869375721061E-4	TGTGCCACCCTAAATGGGAAACTCTTT	CATLNGKLF	TRGV4	.	TRGJ1	8	-1	-1	17
14	1.2818869375721061E-4	TGTGCCACATCCGTACTGAAACTCTTT	CATSVLKLF	TRGV4	.	TRGJ1	7	-1	-1	17
14	1.2818869375721061E-4	TGTGCCTTGTGGGAGAAACTCTTT	CALWEKLF	TRGV9	.	TRGJ2	14	-1	-1	13
14	1.2818869375721061E-4	TGTGCCACTTATAAGAAACTCTTT	CATYKKLF	TRGV4	.	TRGJ1	7	-1	-1	8
14	1.2818869375721061E-4	TGTGCCACCTGGGACACTCTCTTT	CATWDTLF	TRGV8	.	TRGJ1	13	-1	-1	18
14	1.2818869375721061E-4	TGTGCCACCTGGACCAAGACGTTT	CATWTKTF	TRGV5	.	TRGJP2	11	-1	-1	9
14	1.2818869375721061E-4	TGTGCCACCCCACCCCGGCTCTTT	CATPPRLF	TRGV2	.	TRGJ1	8	-1	-1	18
14	1.2818869375721061E-4	TGTGCCACGGGAAAGGGACTCTTT	CATGKGLF	TRGV7	.	TRGJ1	15	-1	-1	17
14	1.2818869375721061E-4	TGTGGGCCCGGGAAACTCTTT	CGPGKLF	TRGV2	.	TRGJ1	3	-1	-1	11
13	1.1903235848883842E-4	TGTGCCACCTGGGATACGGAGGGTCCCATTTATTATAAGAAACTCTTT	CATWDTEGPIYYKKLF	TRGV8	.	TRGJ1	15	-1	-1	29
13	1.1903235848883842E-4	TGTGCCACCTGGGACGGGCTAGGAGGGGTGAGTTGGATCAAGACGTTT	CATWDGLGGVSWIKTF	TRGV2	.	TRGJP2	18	-1	-1	27
13	1.1903235848883842E-4	TGTGCCACCTGGGACGGGCCCGGTTGGGGTGATTGGATCAAGACGTTT	CATWDGPGWGDWIKTF	TRGV2	.	TRGJP2	21	-1	-1	28
13	1.1903235848883842E-4	TGTGCCACCTGGGACGGGCCGGATACCACTGGTTGGTTCAAGATATTT	CATWDGPDTTGWFKIF	TRGV2	.	TRGJP1	19	-1	-1	22
13	1.1903235848883842E-4	TGTGCCACCTGGGACGGGCCGAACCCGGGGGATTATAAGAAACTCTTT	CATWDGPNPGDYKKLF	TRGV2	.	TRGJ1	19	-1	-1	31
13	1.1903235848883842E-4	TGTGCCACCTGGGACGGGCGGGAGGGTAGTGATTGGATCAAGACGTTT	CATWDGREGSDWIKTF	TRGV2	.	TRGJP2	18	-1	-1	25
13	1.1903235848883842E-4	TGTGCCACCTGGGACGGGATATATAGTAGTGATTGGATCAAGACGTTT	CATWDGIYSSDWIKTF	TRGV2	.	TRGJP2	17	-1	-1	19
13	1.1903235848883842E-4	TGTGCCACCTGGGACGGACCATATAGTAGTGATTGGATCAAGACGTTT	CATWDGPYSSDWIKTF	TRGV2	.	TRGJP2	19	-1	-1	17
13	1.1903235848883842E-4	TGTGCCACCTGGGACAGGCCGAAGTTCCGTTATTATAAGAAACTCTTT	CATWDRPKFRYYKKLF	TRGV7	.	TRGJ1	19	-1	-1	29
13	1.1903235848883842E-4	TGTGCCACCTGGGACAGATTAAGTAGTAGTGATTGGATCAAGACGTTT	CATWDRLSSSDWIKTF	TRGV3	.	TRGJP2	16	-1	-1	23
13	1.1903235848883842E-4	TGTGCCACCTGGGATAGGAGGAGTAGTGATTGGATCAAGACGTTT	CATWDRRSSDWIKTF	TRGV8	.	TRGJP2	17	-1	-1	21
13	1.1903235848883842E-4	TGTGCCACCTGGGACGCCCCCCCCCTTTCCTATAAGAAACTCTTT	CATWDAPPLSYKKLF	TRGV3	.	TRGJ1	14	-1	-1	30
13	1.1903235848883842E-4	TGTGCCACCTGGGACGGCCGAACTTTGGAGTATAAGAAACTCTTT	CATWDGRTLEYKKLF	TRGV2	.	TRGJ1	16	-1	-1	30
13	1.1903235848883842E-4	TGTGCCACCTGGGACGGCCAGGGATTGGGTTATAAGAAACTCTTT	CATWDGQGLGYKKLF	TRGV2	.	TRGJ1	16	-1	-1	29
13	1.1903235848883842E-4	TGTGCCACCTGGGACGGGCTAGGGAGTGATTGGATCAAGACGTTT	CATWDGLGSDWIKTF	TRGV2	.	TRGJP2	18	-1	-1	24
13	1.1903235848883842E-4	TGTGCCACCTGGGACGGGCCGGGTAGTGATTGGATCAAGACGTTT	CATWDGPGSDWIKTF	TRGV2	.	TRGJP2	19	-1	-1	22
13	1.1903235848883842E-4	TGTGCCACCTGGGACGGGCCGGGGAATTATTATAAGAAACTCTTT	CATWDGPGNYYKKLF	TRGV2	.	TRGJ1	19	-1	-1	23
13	1.1903235848883842E-4	TGTGCCACCTGGGACGAAGGAAGTAGTGATTGGATCAAGACGTTT	CATWDEGSSDWIKTF	TRGV2	.	TRGJP2	15	-1	-1	21
13	1.1903235848883842E-4	TGTGCCACCTGGGACACCCTGGTTGAGTATTATAAGAAACTCTTT	CATWDTLVEYYKKLF	TRGV5	.	TRGJ1	15	-1	-1	27
13	1.1903235848883842E-4	TGTGCCACCTGGGACAGGCCCCCCCCTGGGTATAAGAAACTCTTT	CATWDRPPPGYKKLF	TRGV7	.	TRGJ2	19	-1	-1	30
13	1.1903235848883842E-4	TGTGCCACCTGGGACAGGCCCAGTCTTTATTATAAGAAACTCTTT	CATWDRPSLYYKKLF	TRGV3	.	TRGJ1	19	-1	-1	26
13	1.1903235848883842E-4	TGTGCCACCTGGGACAGGCGTGCGAATTATTATAAGAAACTCTTT	CATWDRRANYYKKLF	TRGV3	.	TRGJ2	21	-1	-1	22
13	1.1903235848883842E-4	TGTGCTGCGTGGGATTGTGGGCCGTTTTATAAGAAACTCTTT	CAAWDCGPFYKKLF	TRGV10	.	TRGJ1	15	-1	-1	26
13	1.1903235848883842E-4	TGTGCCACCTGGTCCCCCATAGGGGATTATAAGAAACTCTTT	CATWSPIGDYKKLF	TRGV8	.	TRGJ1	11	-1	-1	25
13	1.1903235848883842E-4	TGTGCCACCTGGCGAGGGAGTAGTGATTGGATCAAGACGTTT	CATWRGSSDWIKTF	TRGV8	.	TRGJP2	11	-1	-1	18
13	1.1903235848883842E-4	TGTGCCACCTGGGTTGAGCGTAGTGATTGGATCAAGACGTTT	CATWVERSDWIKTF	TRGV2	.	TRGJP2	12	-1	-1	19
13	1.1903235848883842E-4	TGTGCCACCTGGGTGGGTAGTAGTGATTGGATCAAGACGTTT	CATWVGSSDWIKTF	TRGV8	.	TRGJP2	12	-1	-1	17
13	1.1903235848883842E-4	TGTGCCACCTGGGATTATACCACTGGTTGGTTCAAGATATTT	CATWDYTTGWFKIF	TRGV8	.	TRGJP1	14	-1	-1	15
13	1.1903235848883842E-4	TGTGCCACCTGGGATAGGCTGAATTATTATAAGAAACTCTTT	CATWDRLNYYKKLF	TRGV8	.	TRGJ1	18	-1	-1	20
13	1.1903235848883842E-4	TGTGCCACCTGGGATAGGGTGCGCGGGTATAAGAAACTCTTT	CATWDRVRGYKKLF	TRGV8	.	TRGJ1	17	-1	-1	27
13	1.1903235848883842E-4	TGTGCCACCTGGGACCTCCGTAGAGCCTTGGGGAAACTCTTT	CATWDLRRALGKLF	TRGV3	.	TRGJ1	14	-1	-1	32
13	1.1903235848883842E-4	TGTGCCACCTGGGACGGGCCTAGTTATTATAAGAAACTCTTT	CATWDGPSYYKKLF	TRGV2	.	TRGJ1	19	-1	-1	23
13	1.1903235848883842E-4	TGTGCCACCTGGGACGGGCCCTCTTGTACGGAGAAACTCTTT	CATWDGPSCTEKLF	TRGV2	.	TRGJ1	20	-1	-1	31
13	1.1903235848883842E-4	TGTGCCACCTGGGACGGGCCGCTCCGTTATAAGAAACTCTTT	CATWDGPLRYKKLF	TRGV4	.	TRGJ1	19	-1	-1	26
13	1.1903235848883842E-4	TGTGCCACCTGGGACGGGCCAGGTCATTATAAGAAACTCTTT	CATWDGPGHYKKLF	TRGV2	.	TRGJ1	19	-1	-1	25
13	1.1903235848883842E-4	TGTGCCACCTGGGACACGGGCCGTGATTGGATCAAGACGTTT	CATWDTGRDWIKTF	TRGV5	.	TRGJP2	15	-1	-1	22
13	1.1903235848883842E-4	TGTGCCACCTGGGACAGGCTGGATTATTATAAGAAACTCTTT	CATWDRLDYYKKLF	TRGV5	.	TRGJ1	18	-1	-1	22
13	1.1903235848883842E-4	TGTGCCACCTGGGACAGGCTAGAGCATTATAAGAAACTCTTT	CATWDRLEHYKKLF	TRGV5	.	TRGJ1	18	-1	-1	25
13	1.1903235848883842E-4	TGTGCCACCTGGGACAGGCCCATTTATTATAAGAAACTCTTT	CATWDRPIYYKKLF	TRGV5	.	TRGJ1	19	-1	-1	23
13	1.1903235848883842E-4	TGTGCCACCTGGGACAGGCCGGGATGGTATAAGAAACTCTTT	CATWDRPGWYKKLF	TRGV7	.	TRGJ1	19	-1	-1	27
13	1.1903235848883842E-4	TGTGCCACCTGGGACAGGCAGGCTTATTATAAGAAACTCTTT	CATWDRQAYYKKLF	TRGV3	.	TRGJ1	18	-1	-1	23
13	1.1903235848883842E-4	TGTGCCACCTGGGACAGGACGCGTTATTATAAGAAACTCTTT	CATWDRTRYYKKLF	TRGV3	.	TRGJ1	17	-1	-1	23
13	1.1903235848883842E-4	TGTGCCACCCCTACTTACAGCCCCTATTATAAGAAACTCTTT	CATPTYSPYYKKLF	TRGV8	.	TRGJ1	8	-1	-1	24
13	1.1903235848883842E-4	TGTGCTGCGTGGGCTCAGAATTATTATAAGAAACTCTTT	CAAWAQNYYKKLF	TRGV10	.	TRGJ1	12	-1	-1	17
13	1.1903235848883842E-4	TGTGCTGCGTGGGGTCGACATTATTATAAGAAACTCTTT	CAAWGRHYYKKLF	TRGV10	.	TRGJ1	12	-1	-1	14
13	1.1903235848883842E-4	TGTGCCACTGGGGGGTTGGGCAAAAAAATCAAGGTATTT	CATGGLGKKIKVF	TRGV3	.	TRGJP	11	-1	-1	14
13	1.1903235848883842E-4	TGTGCCACCTGGCCCCCTCGAAGGAAGGAGAAACTCTTT	CATWPPRRKEKLF	TRGV4	.	TRGJ1	11	-1	-1	28
13	1.1903235848883842E-4	TGTGCCACCTGGGTTTTCGATTATTATAAGAAACTCTTT	CATWVFDYYKKLF	TRGV8	.	TRGJ1	12	-1	-1	15
13	1.1903235848883842E-4	TGTGCCACCTGGGTCGCGCGTGGTTATAAGAAACTCTTT	CATWVARGYKKLF	TRGV4	.	TRGJ1	12	-1	-1	23
13	1.1903235848883842E-4	TGTGCCACCTGGGGCCCGAATTATTATAAGAAACTCTTT	CATWGPNYYKKLF	TRGV8	.	TRGJ1	12	-1	-1	16
13	1.1903235848883842E-4	TGTGCCACCTGGGGCAAGAATTATTATAAGAAACTCTTT	CATWGKNYYKKLF	TRGV8	.	TRGJ1	12	-1	-1	17
13	1.1903235848883842E-4	TGTGCCACCTGGGATGTTTTAAGGTATAAGAAACTCTTT	CATWDVLRYKKLF	TRGV4	.	TRGJ1	15	-1	-1	24
13	1.1903235848883842E-4	TGTGCCACCTGGGATGCGCTCTCTTATAAGAAACTCTTT	CATWDALSYKKLF	TRGV4	.	TRGJ1	18	-1	-1	23
13	1.1903235848883842E-4	TGTGCCACCTGGGATGGGCGCATTTATAAGAAACTCTTT	CATWDGRIYKKLF	TRGV4	.	TRGJ1	22	-1	-1	23
13	1.1903235848883842E-4	TGTGCCACCTGGGATGGGGGTTATTATAAGAAACTCTTT	CATWDGGYYKKLF	TRGV4	.	TRGJ1	17	-1	-1	20
13	1.1903235848883842E-4	TGTGCCACCTGGGATGGGGGCGATTGGATCAAGACGTTT	CATWDGGDWIKTF	TRGV4	.	TRGJP2	17	-1	-1	21
13	1.1903235848883842E-4	TGTGCCACCTGGGATGATTCCCGTTATAAGAAACTCTTT	CATWDDSRYKKLF	TRGV4	.	TRGJ1	15	-1	-1	23
13	1.1903235848883842E-4	TGTGCCACCTGGGATAGGCATTATTATAAGAAACTCTTT	CATWDRHYYKKLF	TRGV8	.	TRGJ1	18	-1	-1	19
13	1.1903235848883842E-4	TGTGCCACCTGGGATAAAGGTTATTATAAGAAACTCTTT	CATWDKGYYKKLF	TRGV8	.	TRGJ1	15	-1	-1	20
13	1.1903235848883842E-4	TGTGCCACCTGGGACTCCCAACCCGGTAAGAAACTCTTT	CATWDSQPGKKLF	TRGV3	.	TRGJ1	14	-1	-1	26
13	1.1903235848883842E-4	TGTGCCACCTGGGACCCCATCATCGGTAAGAAACTCTTT	CATWDPIIGKKLF	TRGV8	.	TRGJ1	13	-1	-1	26
13	1.1903235848883842E-4	TGTGCCACCTGGGACCACGGGTATTATAAGAAACTCTTT	CATWDHGYYKKLF	TRGV7	.	TRGJ1	14	-1	-1	21
13	1.1903235848883842E-4	TGTGCCACCTGGGACGGTGGATCTTATAAGAAACTCTTT	CATWDGGSYKKLF	TRGV2	.	TRGJ2	16	-1	-1	23
13	1.1903235848883842E-4	TGTGCCACCTGGGACGGTACAACCTATAAGAAACTCTTT	CATWDGTTYKKLF	TRGV5	.	TRGJ1	14	-1	-1	24
13	1.1903235848883842E-4	TGTGCCACCTGGGACGGGCCCTATTATAAGAAACTCTTT	CATWDGPYYKKLF	TRGV2	.	TRGJ1	20	-1	-1	21
13	1.1903235848883842E-4	TGTGCCACCTGGGACGGGCCGTTTGGTAAGAAACTCTTT	CATWDGPFGKKLF	TRGV2	.	TRGJ1	19	-1	-1	26
13	1.1903235848883842E-4	TGTGCCACCTGGGACGGGCCGTGGTATAAGAAACTCTTT	CATWDGPWYKKLF	TRGV2	.	TRGJ1	19	-1	-1	24
13	1.1903235848883842E-4	TGTGCCACCTGGGACGGGCCAATTTATAAGAAACTCTTT	CATWDGPIYKKLF	TRGV2	.	TRGJ1	19	-1	-1	23
13	1.1903235848883842E-4	TGTGCCACCTGGGACGGGCGGCGTTATAAGAAACTCTTT	CATWDGRRYKKLF	TRGV4	.	TRGJ1	18	-1	-1	23
13	1.1903235848883842E-4	TGTGCCACCTGGGACGGGGGAACCTACAAGAAACTCTTT	CATWDGGTYKKLF	TRGV2	.	TRGJ1	17	-1	-1	24
13	1.1903235848883842E-4	TGTGCCACCTGGGACGGAGGAAATTATAAGAAACTCTTT	CATWDGGNYKKLF	TRGV2	.	TRGJ1	16	-1	-1	22
13	1.1903235848883842E-4	TGTGCCACCTGGGACAGGCTTTGTTATAAGAAACTCTTT	CATWDRLCYKKLF	TRGV7	.	TRGJ1	18	-1	-1	20
13	1.1903235848883842E-4	TGTGCCACCTGGGACAGGCTAAATTATAAGAAACTCTTT	CATWDRLNYKKLF	TRGV3	.	TRGJ1	18	-1	-1	22
13	1.1903235848883842E-4	TGTGCCACCTGGGACAGGCCTTATTATAAGAAACTCTTT	CATWDRPYYKKLF	TRGV5	.	TRGJ1	20	-1	-1	20
13	1.1903235848883842E-4	TGTGCCACCTGGGACAGGCCTGGCTATAAGAAACTCTTT	CATWDRPGYKKLF	TRGV7	.	TRGJ1	21	-1	-1	24
13	1.1903235848883842E-4	TGTGCCACCTGGGACAGGCCCCGGTATAAGAAACTCTTT	CATWDRPRYKKLF	TRGV5	.	TRGJ1	19	-1	-1	24
13	1.1903235848883842E-4	TGTGCCACCTGGGACAGGCCGTATTATAAGAAACTCTTT	CATWDRPYYKKLF	TRGV3	.	TRGJ1	19	-1	-1	21
13	1.1903235848883842E-4	TGTGCCACCTGGGACAGGCCGCATTATAAGAAACTCTTT	CATWDRPHYKKLF	TRGV3	.	TRGJ1	19	-1	-1	22
13	1.1903235848883842E-4	TGTGCCACCTGGGACAGGCCACGGTATAAGAAACTCTTT	CATWDRPRYKKLF	TRGV3	.	TRGJ1	19	-1	-1	24
13	1.1903235848883842E-4	TGTGCCACCTGGGACAGGCCAGGATATAAGAAACTCTTT	CATWDRPGYKKLF	TRGV5	.	TRGJ1	19	-1	-1	24
13	1.1903235848883842E-4	TGTGCCACCTGGGACAGGCCAATTAATAAGAAACTCTTT	CATWDRPINKKLF	TRGV7	.	TRGJ1	19	-1	-1	21
13	1.1903235848883842E-4	TGTGCCACCTGGGACAGGAGGACTTATAAGAAACTCTTT	CATWDRRTYKKLF	TRGV7	.	TRGJ1	17	-1	-1	23
13	1.1903235848883842E-4	TGTGCCACCTGGGAGAGACGTGATTGGATCAAGACGTTT	CATWERRDWIKTF	TRGV2	.	TRGJP2	13	-1	-1	19
13	1.1903235848883842E-4	TGTGCCACCTGGATCCGGAATTATTATAAGAAACTCTTT	CATWIRNYYKKLF	TRGV5	.	TRGJ1	11	-1	-1	17
13	1.1903235848883842E-4	TGTCTAAGGAGGGGTAGTGATTGGATCAAGACGTTT	CLRRGSDWIKTF	TRGV8	.	TRGJP2	2	-1	-1	13
13	1.1903235848883842E-4	TGTGCTGCGTGGGCCTCAAATTATAAGAAACTCTTT	CAAWASNYKKLF	TRGV10	.	TRGJ1	12	-1	-1	19
13	1.1903235848883842E-4	TGTGCCGCCCATACCACTGGTTGGTTCAAGATATTT	CAAHTTGWFKIF	TRGV4	.	TRGJP1	8	-1	-1	10
13	1.1903235848883842E-4	TGTGCCACCTGGTGTAGTGATTGGATCAAGACGTTT	CATWCSDWIKTF	TRGV8	.	TRGJP2	11	-1	-1	13
13	1.1903235848883842E-4	TGTGCCACCTGGGTCTGCGGTTGGTTCAAGATATTT	CATWVCGWFKIF	TRGV3	.	TRGJP1	12	-1	-1	18
13	1.1903235848883842E-4	TGTGCCACCTGGGGCCTTTATTATAAGAAACTCTTT	CATWGLYYKKLF	TRGV8	.	TRGJ1	12	-1	-1	17
13	1.1903235848883842E-4	TGTGCCACCTGGGGCCATTATTATAAGAAACTCTTT	CATWGHYYKKLF	TRGV3	.	TRGJ1	12	-1	-1	16
13	1.1903235848883842E-4	TGTGCCACCTGGGATTCCCGGGGGGGGAAACTCTTT	CATWDSRGGKLF	TRGV4	.	TRGJ1	14	-1	-1	26
13	1.1903235848883842E-4	TGTGCCACCTGGGATCCCCCAAGGGGGAAACTCTTT	CATWDPPRGKLF	TRGV8	.	TRGJ1	14	-1	-1	26
13	1.1903235848883842E-4	TGTGCCACCTGGGATGGAAGGGATAAGAAACTCTTT	CATWDGRDKKLF	TRGV4	.	TRGJ1	16	-1	-1	22
13	1.1903235848883842E-4	TGTGCCACCTGGGACCGCTATTATAAGAAACTCTTT	CATWDRYYKKLF	TRGV7	.	TRGJ1	14	-1	-1	18
13	1.1903235848883842E-4	TGTGCCACCTGGGACGCGCATTATAAGAAACTCTTT	CATWDAHYKKLF	TRGV3	.	TRGJ1	14	-1	-1	19
13	1.1903235848883842E-4	TGTGCCACCTGGGACGGCCATTGGATCAAGACGTTT	CATWDGHWIKTF	TRGV2	.	TRGJP2	16	-1	-1	19
13	1.1903235848883842E-4	TGTGCCACCTGGGACGGGCTTCAGAAGAAACTCTTT	CATWDGLQKKLF	TRGV2	.	TRGJ1	18	-1	-1	24
13	1.1903235848883842E-4	TGTGCCACCTGGGACGGGCCTTGGAGGAAACTCTTT	CATWDGPWRKLF	TRGV2	.	TRGJ1	19	-1	-1	26
13	1.1903235848883842E-4	TGTGCCACCTGGGACGGGAGTTATAAGAAACTCTTT	CATWDGSYKKLF	TRGV2	.	TRGJ1	17	-1	-1	20
13	1.1903235848883842E-4	TGTGCCACCTGGGACGGACCCCTTAAGAAACTCTTT	CATWDGPLKKLF	TRGV2	.	TRGJ1	20	-1	-1	23
13	1.1903235848883842E-4	TGTGCCACCTGGGACATCCTGGTGGAGAAACTCTTT	CATWDILVEKLF	TRGV7	.	TRGJ1	15	-1	-1	25
13	1.1903235848883842E-4	TGTGCCACCTGGGACAGCGCCCATAAGAAACTCTTT	CATWDSAHKKLF	TRGV3	.	TRGJ1	20	-1	-1	22
13	1.1903235848883842E-4	TGTGCCACCTGGGACAGGCCTAGTACGAAACTCTTT	CATWDRPSTKLF	TRGV7	.	TRGJ1	20	-1	-1	23
13	1.1903235848883842E-4	TGTGCCACCTGGGACAGGCGGGGGAAGAAACTCTTT	CATWDRRGKKLF	TRGV3	.	TRGJ1	18	-1	-1	24
13	1.1903235848883842E-4	TGTGCCACCTGGGACAGGCAATATAAGAAACTCTTT	CATWDRQYKKLF	TRGV5	.	TRGJ1	18	-1	-1	21
13	1.1903235848883842E-4	TGTGCCACCTGGGACAGGGGGGGGGAGAAACTCTTT	CATWDRGGEKLF	TRGV3	.	TRGJ1	17	-1	-1	25
13	1.1903235848883842E-4	TGTGCCACCTGGGAAGGTCAGGGGATCAAGACGTTT	CATWEGQGIKTF	TRGV8	.	TRGJP2	16	-1	-1	22
13	1.1903235848883842E-4	TGTGCCTTGTGGGAGGTGATGACGAAACTCTTT	CALWEVMTKLF	TRGV9	.	TRGJ1	17	-1	-1	23
13	1.1903235848883842E-4	TGTGCCACCTGGTTGGAGGGTAAGAAACTCTTT	CATWLEGKKLF	TRGV7	.	TRGJ1	11	-1	-1	20
13	1.1903235848883842E-4	TGTGCCACCTGGGGCCGGGGGAAGAAACTCTTT	CATWGRGKKLF	TRGV7	.	TRGJ1	12	-1	-1	21
13	1.1903235848883842E-4	TGTGCCACCTGGGATGGGGAAAGGAAACTCTTT	CATWDGERKLF	TRGV8	.	TRGJ1	17	-1	-1	23
13	1.1903235848883842E-4	TGTGCCACCTGGGATAGGTATAAGAAACTCTTT	CATWDRYKKLF	TRGV4	.	TRGJ1	17	-1	-1	18
13	1.1903235848883842E-4	TGTGCCACCTGGGATAGACCCCAGAGACTCTTT	CATWDRPQRLF	TRGV8	.	TRGJ1	19	-1	-1	22
13	1.1903235848883842E-4	TGTGCCACCTGGGATAAGCATAAGAAACTCTTT	CATWDKHKKLF	TRGV8	.	TRGJ1	21	-1	-1	19
13	1.1903235848883842E-4	TGTGCCACCTGGGACGGTGATAAGAAACTCTTT	CATWDGDKKLF	TRGV5	.	TRGJ1	14	-1	-1	19
13	1.1903235848883842E-4	TGTGCCACCTGGGACGGCCCTAAGAAACTCTTT	CATWDGPKKLF	TRGV2	.	TRGJ1	19	-1	-1	20
13	1.1903235848883842E-4	TGTGCCACCTGGGACGGCGTGCGGAAACTCTTT	CATWDGVRKLF	TRGV2	.	TRGJ1	16	-1	-1	23
13	1.1903235848883842E-4	TGTGCCACCTGGGACGGGCTGGCGGAACTCTTT	CATWDGLAELF	TRGV2	.	TRGJ1	18	-1	-1	25
13	1.1903235848883842E-4	TGTGCCACCTGGGACGGAGATAAGAAACTCTTT	CATWDGDKKLF	TRGV2	.	TRGJ1	16	-1	-1	19
13	1.1903235848883842E-4	TGTGCCACCTGGGACAGTAGTAAGAAACTCTTT	CATWDSSKKLF	TRGV3	.	TRGJ1	16	-1	-1	20
13	1.1903235848883842E-4	TGTGCCACCTGGGACAGATTAAGGAAACTCTTT	CATWDRLRKLF	TRGV4	.	TRGJ1	13	-1	-1	17
13	1.1903235848883842E-4	TGTGCCACCTGGGAAATGACTAAGAAACTCTTT	CATWEMTKKLF	TRGV4	.	TRGJ1	13	-1	-1	20
13	1.1903235848883842E-4	TGTGCCACCCTAGGGGTCATAAAGAAACTCTTT	CATLGVIKKLF	TRGV4	.	TRGJ1	8	-1	-1	21
13	1.1903235848883842E-4	TGTGCCACCGCCACTGGTTGGTTCAAGATATTT	CATATGWFKIF	TRGV2	.	TRGJP1	8	-1	-1	10
13	1.1903235848883842E-4	TGTGCCACGGAGGAGTATTGGATCAAGACGTTT	CATEEYWIKTF	TRGV3	.	TRGJP2	7	-1	-1	10
13	1.1903235848883842E-4	TGTGCCACGACGGGGGCGAGGAAGAAACTCTTT	CATTGARKKLF	TRGV4	.	TRGJ1	7	-1	-1	21
13	1.1903235848883842E-4	TGCCCTAACCGAAGTGATTGGATCAAGACGTTT	CPNRSDWIKTF	TRGV2	.	TRGJP2	1	-1	-1	12
13	1.1903235848883842E-4	TGTGCCTACCAAGGGGATGGGAAACTCTTT	CAYQGDGKLF	TRGV8	.	TRGJ1	9	-1	-1	20
13	1.1903235848883842E-4	TGTGCCGCCTCCCGGTATAAGAAACTCTTT	CAASRYKKLF	TRGV2	.	TRGJ1	9	-1	-1	15
13	1.1903235848883842E-4	TGTGCCACCTTCAATTATAAGAAACTCTTT	CATFNYKKLF	TRGV4	.	TRGJ1	9	-1	-1	13
13	1.1903235848883842E-4	TGTGCCACCTCCAAAAGTGGGAAACTCTTT	CATSKSGKLF	TRGV8	.	TRGJ1	9	-1	-1	20
13	1.1903235848883842E-4	TGTGCCACCTGTAAGCTTAAGAAACTCTTT	CATCKLKKLF	TRGV3	.	TRGJ1	10	-1	-1	17
13	1.1903235848883842E-4	TGTGCCACCTGGCCTTATAAGAAACTCTTT	CATWPYKKLF	TRGV8	.	TRGJ1	11	-1	-1	14
13	1.1903235848883842E-4	TGTGCCACCTGGGGCATAAAGAAACTCTTT	CATWGIKKLF	TRGV5P	.	TRGJ1	15	-1	-1	18
13	1.1903235848883842E-4	TGTGCCACCTGGGATGTTTTTTCACTCTTT	CATWDVFSLF	TRGV4	.	TRGJ1	15	-1	-1	23
13	1.1903235848883842E-4	TGTGCCACCTGGGATGATAAGAAACTCTTT	CATWDDKKLF	TRGV4	.	TRGJ1	15	-1	-1	13
13	1.1903235848883842E-4	TGTGCCACCTGGGATACCCAGAAACTCTTT	CATWDTQKLF	TRGV8	.	TRGJ2	15	-1	-1	19
13	1.1903235848883842E-4	TGTGCCACCTGGGACGATCGGAAACTCTTT	CATWDDRKLF	TRGV2	.	TRGJ1	15	-1	-1	20
13	1.1903235848883842E-4	TGTGCCACCTGGGAGTATAAGAAACTCTTT	CATWEYKKLF	TRGV2	.	TRGJ1	13	-1	-1	15
13	1.1903235848883842E-4	TGTGCCACCCGGGGCTATAAGAAACTCTTT	CATRGYKKLF	TRGV8	.	TRGJ1	12	-1	-1	15
13	1.1903235848883842E-4	TGTGCCACCCATTATTATAAGAAACTCTTT	CATHYYKKLF	TRGV2	.	TRGJ1	8	-1	-1	10
13	1.1903235848883842E-4	TGTGCCACCATTGATTGGATCAAGACGTTT	CATIDWIKTF	TRGV8	.	TRGJP2	8	-1	-1	11
13	1.1903235848883842E-4	TGTGCCACCTCCAATGGGAAACTCTTT	CATSNGKLF	TRGV5	.	TRGJ1	9	-1	-1	17
13	1.1903235848883842E-4	TGTGCCACCTGGGCCAAGAAACTCTTT	CATWAKKLF	TRGV8	.	TRGJ1	12	-1	-1	15
13	1.1903235848883842E-4	TGTGCCACCTGGGATGGGAAACTCTTT	CATWDGKLF	TRGV4	.	TRGJ1	17	-1	-1	17
13	1.1903235848883842E-4	TGTGCCACCTGGGACAGGAGACTCTTT	CATWDRRLF	TRGV7	.	TRGJ1	17	-1	-1	17
13	1.1903235848883842E-4	TGTGCCACCTGGGAAAATAAACTCTTT	CATWENKLF	TRGV2	.	TRGJ1	13	-1	-1	15
13	1.1903235848883842E-4	TGTCCCGATTGGATCAAGACGTTT	CPDWIKTF	TRGV8	.	TRGJP2	5	-1	-1	6
13	1.1903235848883842E-4	TGTGCCACCTGTAAGAAACTCTTT	CATCKKLF	TRGV2	.	TRGJ1	10	-1	-1	11
13	1.1903235848883842E-4	TGTGCCACCTGGGATAACCTCTTT	CATWDNLF	TRGV8	.	TRGJ1	15	-1	-1	15
13	1.1903235848883842E-4	TGTGCCACCTGGGAAGGACTCTTT	CATWEGLF	TRGV2	.	TRGJ1	16	-1	-1	17
13	1.1903235848883842E-4	ACACGACGGGGAGAGAAACTCTTT	TRRGEKLF	TRGV2	.	TRGJ1	-1	-1	-1	13
12	1.0987602322046624E-4	TGTGCCACCTGGGACAGGCCCCCTTTCCCCGGGGTAGGCCATTATAAGAAACTCTTT	CATWDRPPFPGVGHYKKLF	TRGV3	.	TRGJ1	19	-1	-1	40
12	1.0987602322046624E-4	TGTGCTGCGTGGGATTATCGGGGGCGCTATACCACTGGTTGGTTCAAGATATTT	CAAWDYRGRYTTGWFKIF	TRGV10	.	TRGJP1	16	-1	-1	27
12	1.0987602322046624E-4	TGTGCCACCTGGGACGGGCCCGGACAAGGAGCATGTGATTGGATCAAGACGTTT	CATWDGPGQGACDWIKTF	TRGV2	.	TRGJP2	21	-1	-1	34
12	1.0987602322046624E-4	TGTGCTGCGTGGGATTGGGCTGGTCTATGGTATTATTATAAGAAACTCTTT	CAAWDWAGLWYYYKKLF	TRGV10	.	TRGJ1	15	-1	-1	31
12	1.0987602322046624E-4	TGTGCCACCTGGGACGGTAACCATTTCCTTTTTAGGTATAAGAAACTCTTT	CATWDGNHFLFRYKKLF	TRGV2	.	TRGJ1	16	-1	-1	36
12	1.0987602322046624E-4	TGTGCCACCTGGGACGGGCGCGGGGTCAGTAGTGATTGGATCAAGACGTTT	CATWDGRGVSSDWIKTF	TRGV2	.	TRGJP2	21	-1	-1	27
12	1.0987602322046624E-4	TGTGCTGCGTGGGATGCGAAATATACCACTGGTTGGTTCAAGATATTT	CAAWDAKYTTGWFKIF	TRGV10	.	TRGJP1	14	-1	-1	20
12	1.0987602322046624E-4	TGTGCCACCTGGGTACCGGGCAATAGTAGTGATTGGATCAAGACGTTT	CATWVPGNSSDWIKTF	TRGV2	.	TRGJP2	20	-1	-1	22
12	1.0987602322046624E-4	TGTGCCACCTGGGACGGGCCTACCCATAAAAATTATAAGAAACTCTTT	CATWDGPTHKNYKKLF	TRGV2	.	TRGJ1	19	-1	-1	31
12	1.0987602322046624E-4	TGTGCCACCTGGGACGGGCCCGGGGGCATTTATTATAAGAAACTCTTT	CATWDGPGGIYYKKLF	TRGV2	.	TRGJ1	21	-1	-1	29
12	1.0987602322046624E-4	TGTGCCACCTGGGACGGGCCGAGAGGTAGTGATTGGATCAAGACGTTT	CATWDGPRGSDWIKTF	TRGV2	.	TRGJP2	19	-1	-1	25
12	1.0987602322046624E-4	TGTGCCACCTGGGACGGATCCCTTGAAGGTAGCTATAAGAAACTCTTT	CATWDGSLEGSYKKLF	TRGV2	.	TRGJ1	16	-1	-1	33
12	1.0987602322046624E-4	TGTGCCACCTGGGACAGGCGAGAAGGTCCCGGTTATAAGAAACTCTTT	CATWDRREGPGYKKLF	TRGV5	.	TRGJ1	18	-1	-1	32
12	1.0987602322046624E-4	TGTGCCACAAAGCCGCTTTATGGGCAGAATTATTATAAGAAACTCTTT	CATKPLYGQNYYKKLF	TRGV3	.	TRGJ1	7	-1	-1	26
12	1.0987602322046624E-4	TGTGCTGCGTGGTTTGGCGGTACCACTGGTTGGTTCAAGATATTT	CAAWFGGTTGWFKIF	TRGV10	.	TRGJP1	11	-1	-1	20
12	1.0987602322046624E-4	TGTGCTGCGTGGGATTCCCGCTCCACTGGTTGGTTCAAGATATTT	CAAWDSRSTGWFKIF	TRGV10	.	TRGJP1	15	-1	-1	22
12	1.0987602322046624E-4	TGTGCTGCGTGGGACCTTCGGCAGACTGGTTGGTTCAAGATATTT	CAAWDLRQTGWFKIF	TRGV10	.	TRGJP1	13	-1	-1	24
12	1.0987602322046624E-4	TGTGCCTTGTGGGAGGTTGCGTTGGGCAAAAAGATCAAGGTATTT	CALWEVALGKKIKVF	TRGV9	.	TRGJP	16	-1	-1	20
12	1.0987602322046624E-4	TGTGCCACCTGGGCCAACAGCTACTATTATTATAAGAAACTCTTT	CATWANSYYYYKKLF	TRGV7	.	TRGJ1	15	-1	-1	25
12	1.0987602322046624E-4	TGTGCCACCTGGGATCCCTACCCGATATATTATAAGAAACTCTTT	CATWDPYPIYYKKLF	TRGV8	.	TRGJ1	14	-1	-1	27
12	1.0987602322046624E-4	TGTGCCACCTGGGATGTGAGGCCGAATTATTATAAGAAACTCTTT	CATWDVRPNYYKKLF	TRGV4	.	TRGJ1	15	-1	-1	22
12	1.0987602322046624E-4	TGTGCCACCTGGGATGGGCTGGGATTTTATTATAAGAAACTCTTT	CATWDGLGFYYKKLF	TRGV4	.	TRGJ1	18	-1	-1	26
12	1.0987602322046624E-4	TGTGCCACCTGGGATGGGCCGTGGGGCGGTTATAAGAAACTCTTT	CATWDGPWGGYKKLF	TRGV4	.	TRGJ1	19	-1	-1	29
12	1.0987602322046624E-4	TGTGCCACCTGGGATAGTGGTGTGACCGGTTGGTTCAAGATATTT	CATWDSGVTGWFKIF	TRGV8	.	TRGJP1	16	-1	-1	24
12	1.0987602322046624E-4	TGTGCCACCTGGGACCTACTCCCCTTTTTGTATAAGAAACTCTTT	CATWDLLPFLYKKLF	TRGV8	.	TRGJ1	13	-1	-1	30
12	1.0987602322046624E-4	TGTGCCACCTGGGACGGGCCTAGCGGCTGTTATAAGAAACTCTTT	CATWDGPSGCYKKLF	TRGV4	.	TRGJ1	19	-1	-1	29
12	1.0987602322046624E-4	TGTGCCACCTGGGACGGGCCCCATGGGGGGTATAAGAAACTCTTT	CATWDGPHGGYKKLF	TRGV2	.	TRGJ1	20	-1	-1	30
12	1.0987602322046624E-4	TGTGCCACCTGGGACACCGATAGTAGTGATTGGATCAAGACGTTT	CATWDTDSSDWIKTF	TRGV3	.	TRGJP2	15	-1	-1	19
12	1.0987602322046624E-4	TGTGCCACCTGGGACAGGTCCTACGGTTATTTTAAGAAACTCTTT	CATWDRSYGYFKKLF	TRGV7	.	TRGJ1	21	-1	-1	26
12	1.0987602322046624E-4	TGTGCCACCTGGGACAGGCTCGGTAGTGATTGGATCAAGACGTTT	CATWDRLGSDWIKTF	TRGV3	.	TRGJP2	18	-1	-1	22
12	1.0987602322046624E-4	TGTGCCACCTGGGACAGGCCTCGGAATTATTATAAGAAACTCTTT	CATWDRPRNYYKKLF	TRGV3	.	TRGJ1	20	-1	-1	23
12	1.0987602322046624E-4	TGTGCCACCTGGGACAGGCGGGGGGGGTATTATAAGAAACTCTTT	CATWDRRGGYYKKLF	TRGV7	.	TRGJ1	18	-1	-1	27
12	1.0987602322046624E-4	TGTGCCACCTGGGACAGGACCCGCTTTTATTATAAGAAACTCTTT	CATWDRTRFYYKKLF	TRGV5	.	TRGJ1	17	-1	-1	26
12	1.0987602322046624E-4	TGTGCCACCTGGGACAGGAACTTCGATGGTTATAAGAAACTCTTT	CATWDRNFDGYKKLF	TRGV5	.	TRGJ1	17	-1	-1	29
12	1.0987602322046624E-4	TGTGCTGCGTGGGATTACCCCACTGGTTGGTTCAAGATATTT	CAAWDYPTGWFKIF	TRGV10	.	TRGJP1	17	-1	-1	19
12	1.0987602322046624E-4	TGTGCCACCTGGCGAAATAGTAGTGATTGGATCAAGACGTTT	CATWRNSSDWIKTF	TRGV2	.	TRGJP2	11	-1	-1	16
12	1.0987602322046624E-4	TGTGCCACCTGGGCTCAAAGTAGTGATTGGATCAAGACGTTT	CATWAQSSDWIKTF	TRGV8	.	TRGJP2	12	-1	-1	18
12	1.0987602322046624E-4	TGTGCCACCTGGGGCCACGCCCCGGGTTGGTTCAAGATATTT	CATWGHAPGWFKIF	TRGV8	.	TRGJP1	12	-1	-1	24
12	1.0987602322046624E-4	TGTGCCACCTGGGATGGGCTCAATTATTATAAGAAACTCTTT	CATWDGLNYYKKLF	TRGV8	.	TRGJ1	18	-1	-1	21
12	1.0987602322046624E-4	TGTGCCACCTGGGATGGGCTGAGTTATTATAAGAAACTCTTT	CATWDGLSYYKKLF	TRGV4	.	TRGJ1	18	-1	-1	20
12	1.0987602322046624E-4	TGTGCCACCTGGGACCCCACTGGGGGGTATAAGAAACTCTTT	CATWDPTGGYKKLF	TRGV2	.	TRGJ1	14	-1	-1	27
12	1.0987602322046624E-4	TGTGCCACCTGGGACCGACCCCGCTATTATAAGAAACTCTTT	CATWDRPRYYKKLF	TRGV2	.	TRGJ1	20	-1	-1	24
12	1.0987602322046624E-4	TGTGCCACCTGGGACGCACTCACTGGTTGGTTCAAGATATTT	CATWDALTGWFKIF	TRGV2	.	TRGJP1	15	-1	-1	20
12	1.0987602322046624E-4	TGTGCCACCTGGGACGGCTCGAATTATTATAAGAAACTCTTT	CATWDGSNYYKKLF	TRGV2	.	TRGJ1	16	-1	-1	18
12	1.0987602322046624E-4	TGTGCCACCTGGGACGGGCTGGGCTATTATAAGAAACTCTTT	CATWDGLGYYKKLF	TRGV2	.	TRGJ1	18	-1	-1	24
12	1.0987602322046624E-4	TGTGCCACCTGGGACGGGCCCGGTGATTGGATCAAGACGTTT	CATWDGPGDWIKTF	TRGV4	.	TRGJP2	20	-1	-1	22
12	1.0987602322046624E-4	TGTGCCACCTGGGACGGGAAGGGGGAATATAAGAAACTCTTT	CATWDGKGEYKKLF	TRGV2	.	TRGJ1	17	-1	-1	27
12	1.0987602322046624E-4	TGTGCCACCTGGGACGGACATAGTTATTATAAGAAACTCTTT	CATWDGHSYYKKLF	TRGV2	.	TRGJ1	16	-1	-1	23
12	1.0987602322046624E-4	TGTGCCACCTGGGACACGGGTTTAGTGCATAAGAAACTCTTT	CATWDTGLVHKKLF	TRGV7	.	TRGJ1	15	-1	-1	28
12	1.0987602322046624E-4	TGTGCCACCTGGGACACGGGGGGATATTATAAGAAACTCTTT	CATWDTGGYYKKLF	TRGV3	.	TRGJ1	15	-1	-1	24
12	1.0987602322046624E-4	TGTGCCACCTGGGACAGTCCCAATTATTATAAGAAACTCTTT	CATWDSPNYYKKLF	TRGV5	.	TRGJ1	19	-1	-1	21
12	1.0987602322046624E-4	TGTGCCACCTGGGACAGCCCAAATTATTATAAGAAACTCTTT	CATWDSPNYYKKLF	TRGV5	.	TRGJ1	19	-1	-1	21
12	1.0987602322046624E-4	TGTGCCACCTGGGACAGGCCTTTGGGTTATAAGAAACTCTTT	CATWDRPLGYKKLF	TRGV3	.	TRGJ1	20	-1	-1	26
12	1.0987602322046624E-4	TGTGCCACCTGGGACAGGCCTCCATATTATAAGAAACTCTTT	CATWDRPPYYKKLF	TRGV5	.	TRGJ1	20	-1	-1	24
12	1.0987602322046624E-4	TGTGCCACCTGGGACAGGCCTAGTGATTGGATCAAGACGTTT	CATWDRPSDWIKTF	TRGV5	.	TRGJP2	20	-1	-1	20
12	1.0987602322046624E-4	TGTGCCACCTGGGACAGGCCGTGGGAGTATAAGAAACTCTTT	CATWDRPWEYKKLF	TRGV7	.	TRGJ1	19	-1	-1	27
12	1.0987602322046624E-4	TGTGCCACCTGGGACAGGCGGCAGGATTATAAGAAACTCTTT	CATWDRRQDYKKLF	TRGV7	.	TRGJ1	18	-1	-1	25
12	1.0987602322046624E-4	TGTGCCACCTGGGACAGGCGGACATATTGTAAGAAACTCTTT	CATWDRRTYCKKLF	TRGV5	.	TRGJ1	18	-1	-1	24
12	1.0987602322046624E-4	TGTGCCACCTGGGACAGGCGAGGGTATTATAAGAAACTCTTT	CATWDRRGYYKKLF	TRGV3	.	TRGJ2	18	-1	-1	24
12	1.0987602322046624E-4	TGTGCCACCTGGGACAGGGTGAATTATTATAAGAAACTCTTT	CATWDRVNYYKKLF	TRGV7	.	TRGJ1	17	-1	-1	20
12	1.0987602322046624E-4	TGTGCCACCTGGGACAGACCTCCGTATTATAAGAAACTCTTT	CATWDRPPYYKKLF	TRGV2	.	TRGJ1	14	-1	-1	24
12	1.0987602322046624E-4	TGTGCCACCTGGGAGTATAGTAGTGATTGGATCAAGACGTTT	CATWEYSSDWIKTF	TRGV8	.	TRGJP2	13	-1	-1	15
12	1.0987602322046624E-4	TGTGCTGCGTGGGCTTATAATTATTATAAGAAACTCTTT	CAAWAYNYYKKLF	TRGV10	.	TRGJ1	16	-1	-1	18
12	1.0987602322046624E-4	TGTGCTGCGTGGGATCCCCCTATTGGGTTCAAGATATTT	CAAWDPPIGFKIF	TRGV10	.	TRGJP1	14	-1	-1	25
12	1.0987602322046624E-4	TGTGCCTTGTGGGAGGTGGGCAAAAAAATCAAGGTATTT	CALWEVGKKIKVF	TRGV9	.	TRGJP	17	-1	-1	12
12	1.0987602322046624E-4	TGTGCCGCCCTCCTCGCGAATTATTATAAGAAACTCTTT	CAALLANYYKKLF	TRGV8	.	TRGJ1	8	-1	-1	16
12	1.0987602322046624E-4	TGTGCCACCTGGGTCTTTGCTTATTATAAGAAACTCTTT	CATWVFAYYKKLF	TRGV8	.	TRGJ1	12	-1	-1	20
12	1.0987602322046624E-4	TGTGCCACCTGGGCCTTGAATTATTATAAGAAACTCTTT	CATWALNYYKKLF	TRGV4	.	TRGJ1	12	-1	-1	17
12	1.0987602322046624E-4	TGTGCCACCTGGGCCGAGGGTGATTGGATCAAGACGTTT	CATWAEGDWIKTF	TRGV2	.	TRGJP2	15	-1	-1	19
12	1.0987602322046624E-4	TGTGCCACCTGGGGCAGGCGTGGTTATAAGAAACTCTTT	CATWGRRGYKKLF	TRGV5	.	TRGJ2	21	-1	-1	23
12	1.0987602322046624E-4	TGTGCCACCTGGGATCCGAATTATTATAAGAAACTCTTT	CATWDPNYYKKLF	TRGV4	.	TRGJ1	14	-1	-1	13
12	1.0987602322046624E-4	TGTGCCACCTGGGATGTGCCGGGACGGGGGAAACTCTTT	CATWDVPGRGKLF	TRGV8	.	TRGJ1	14	-1	-1	29
12	1.0987602322046624E-4	TGTGCCACCTGGGATGGGGCGGGATATAAGAAACTCTTT	CATWDGAGYKKLF	TRGV4	.	TRGJ1	17	-1	-1	24
12	1.0987602322046624E-4	TGTGCCACCTGGGATGGGAATTATTATAAGAAACTCTTT	CATWDGNYYKKLF	TRGV4	.	TRGJ1	17	-1	-1	17
12	1.0987602322046624E-4	TGTGCCACCTGGGACGCAGATTATTATAAGAAACTCTTT	CATWDADYYKKLF	TRGV2	.	TRGJ1	15	-1	-1	19
12	1.0987602322046624E-4	TGTGCCACCTGGGACGGTCCTCATTATAAGAAACTCTTT	CATWDGPHYKKLF	TRGV7	.	TRGJ1	20	-1	-1	22
12	1.0987602322046624E-4	TGTGCCACCTGGGACGGCCCTTATTATAAGAAACTCTTT	CATWDGPYYKKLF	TRGV2	.	TRGJ1	19	-1	-1	20
12	1.0987602322046624E-4	TGTGCCACCTGGGACGGCAATTATTATAAGAAACTCTTT	CATWDGNYYKKLF	TRGV2	.	TRGJ1	16	-1	-1	18
12	1.0987602322046624E-4	TGTGCCACCTGGGACGGGTCTTATTATAAGAAACTCTTT	CATWDGSYYKKLF	TRGV2	.	TRGJ1	17	-1	-1	20
12	1.0987602322046624E-4	TGTGCCACCTGGGACGGGCCTTATTATAAGAAACTCTTT	CATWDGPYYKKLF	TRGV2	.	TRGJ1	19	-1	-1	20
12	1.0987602322046624E-4	TGTGCCACCTGGGACGGGCCGAATTATAAGAAACTCTTT	CATWDGPNYKKLF	TRGV2	.	TRGJ1	19	-1	-1	22
12	1.0987602322046624E-4	TGTGCCACCTGGGACGGGCCAGGCTATAAGAAACTCTTT	CATWDGPGYKKLF	TRGV2	.	TRGJ1	19	-1	-1	24
12	1.0987602322046624E-4	TGTGCCACCTGGGACGGGCGGGGTTATAAGAAACTCTTT	CATWDGRGYKKLF	TRGV2	.	TRGJ1	18	-1	-1	23
12	1.0987602322046624E-4	TGTGCCACCTGGGACGGGGTTAGGTCGCAGAAACTCTTT	CATWDGVRSQKLF	TRGV5	.	TRGJ1	17	-1	-1	28
12	1.0987602322046624E-4	TGTGCCACCTGGGACAGGGCCCATTATAAGAAACTCTTT	CATWDRAHYKKLF	TRGV3	.	TRGJ1	17	-1	-1	22
12	1.0987602322046624E-4	TGTGCCACCTGGGAGTTGGGGGGTTATAAGAAACTCTTT	CATWELGGYKKLF	TRGV4	.	TRGJ1	13	-1	-1	23
12	1.0987602322046624E-4	TGTGCCACCTGGGAGGCCCATTATTATAAGAAACTCTTT	CATWEAHYYKKLF	TRGV4	.	TRGJ1	20	-1	-1	19
12	1.0987602322046624E-4	TGTGCCACCTGGGAAAGTAGTGATTGGATCAAGACGTTT	CATWESSDWIKTF	TRGV8	.	TRGJP2	16	-1	-1	15
12	1.0987602322046624E-4	TGTGCCACTTTAAACGTGAGGGATAAGAAACTCTTT	CATLNVRDKKLF	TRGV8	.	TRGJ2	7	-1	-1	22
12	1.0987602322046624E-4	TGTGCCACCTGGTGGGGTGATTGGATCAAGACGTTT	CATWWGDWIKTF	TRGV7	.	TRGJP2	11	-1	-1	16
12	1.0987602322046624E-4	TGTGCCACCTGGGTTAGAGGGGGGAGGAAACTCTTT	CATWVRGGRKLF	TRGV4	.	TRGJ1	12	-1	-1	26
12	1.0987602322046624E-4	TGTGCCACCTGGGCCCTTTATTATAAGAAACTCTTT	CATWALYYKKLF	TRGV5	.	TRGJ1	12	-1	-1	17
12	1.0987602322046624E-4	TGTGCCACCTGGGGCCCTGGGTATAAGAAACTCTTT	CATWGPGYKKLF	TRGV8	.	TRGJ1	12	-1	-1	21
12	1.0987602322046624E-4	TGTGCCACCTGGGGGTGTGATTATAAGAAACTCTTT	CATWGCDYKKLF	TRGV8	.	TRGJ1	12	-1	-1	19
12	1.0987602322046624E-4	TGTGCCACCTGGGATTTTTGTTATAAGAAACTCTTT	CATWDFCYKKLF	TRGV4	.	TRGJ1	14	-1	-1	17
12	1.0987602322046624E-4	TGTGCCACCTGGGATCTGGACTATAAGAAACTCTTT	CATWDLDYKKLF	TRGV4	.	TRGJ1	14	-1	-1	21
12	1.0987602322046624E-4	TGTGCCACCTGGGATCGGGATTATAAGAAACTCTTT	CATWDRDYKKLF	TRGV4	.	TRGJ1	18	-1	-1	19
12	1.0987602322046624E-4	TGTGCCACCTGGGATGGCCATTATAAGAAACTCTTT	CATWDGHYKKLF	TRGV8	.	TRGJ1	18	-1	-1	19
12	1.0987602322046624E-4	TGTGCCACCTGGGATGGGCCAGATAAGAAACTCTTT	CATWDGPDKKLF	TRGV4	.	TRGJ1	19	-1	-1	22
12	1.0987602322046624E-4	TGTGCCACCTGGGATGATCCTAATAAGAAACTCTTT	CATWDDPNKKLF	TRGV4	.	TRGJ1	15	-1	-1	22
12	1.0987602322046624E-4	TGTGCCACCTGGGATATGGGTTATAAGAAACTCTTT	CATWDMGYKKLF	TRGV8	.	TRGJ1	15	-1	-1	20
12	1.0987602322046624E-4	TGTGCCACCTGGGATAGTTATTATAAGAAACTCTTT	CATWDSYYKKLF	TRGV8	.	TRGJ1	16	-1	-1	17
12	1.0987602322046624E-4	TGTGCCACCTGGGATAGACCTTATAAGAAACTCTTT	CATWDRPYKKLF	TRGV8	.	TRGJ1	20	-1	-1	20
12	1.0987602322046624E-4	TGTGCCACCTGGGACTCGAATTATAAGAAACTCTTT	CATWDSNYKKLF	TRGV3	.	TRGJ2	14	-1	-1	19
12	1.0987602322046624E-4	TGTGCCACCTGGGACCCCCGCTGGGAGAAACTCTTT	CATWDPRWEKLF	TRGV3	.	TRGJ1	14	-1	-1	25
12	1.0987602322046624E-4	TGTGCCACCTGGGACCCCAATTATAAGAAACTCTTT	CATWDPNYKKLF	TRGV8	.	TRGJ1	13	-1	-1	19
12	1.0987602322046624E-4	TGTGCCACCTGGGACGGCAGGGGGAAGAAACTCTTT	CATWDGRGKKLF	TRGV2	.	TRGJ1	16	-1	-1	24
12	1.0987602322046624E-4	TGTGCCACCTGGGACGGGCGCTATAAGAAACTCTTT	CATWDGRYKKLF	TRGV2	.	TRGJ1	18	-1	-1	21
12	1.0987602322046624E-4	TGTGCCACCTGGGACGGACCCTCGAAGAAACTCTTT	CATWDGPSKKLF	TRGV2	.	TRGJ1	20	-1	-1	24
12	1.0987602322046624E-4	TGTGCCACCTGGGACGACTATTATAAGAAACTCTTT	CATWDDYYKKLF	TRGV2	.	TRGJ1	15	-1	-1	18
12	1.0987602322046624E-4	TGTGCCACCTGGGACAGGCCCCTTAAGAAACTCTTT	CATWDRPLKKLF	TRGV5	.	TRGJ1	19	-1	-1	23
12	1.0987602322046624E-4	TGTGCCACCTGGGACAGGCACTATAAGAAACTCTTT	CATWDRHYKKLF	TRGV5	.	TRGJ1	18	-1	-1	21
12	1.0987602322046624E-4	TGTGCCACCTGGGACAAATATTATAAGAAACTCTTT	CATWDKYYKKLF	TRGV5	.	TRGJ1	15	-1	-1	15
12	1.0987602322046624E-4	TGTGCCACCTGGGAAGTTTATTATAAGAAACTCTTT	CATWEVYYKKLF	TRGV8	.	TRGJ1	13	-1	-1	17
12	1.0987602322046624E-4	TGTGCCACCTACGACTATTATTGGATCAAGACGTTT	CATYDYYWIKTF	TRGV8	.	TRGJP2	9	-1	-1	19
12	1.0987602322046624E-4	TGTGCCACCACGGCTGCTTACCTCGGGAAACTCTTT	CATTAAYLGKLF	TRGV8	.	TRGJ1	8	-1	-1	26
12	1.0987602322046624E-4	TGTGCCAAGACGCCGGGTTATTATAAGAAACTCTTT	CAKTPGYYKKLF	TRGV5	.	TRGJ1	6	-1	-1	17
12	1.0987602322046624E-4	TGTGCCACCTGGGTCTATTATAAGAAACTCTTT	CATWVYYKKLF	TRGV8	.	TRGJ1	12	-1	-1	15
12	1.0987602322046624E-4	TGTGCCACCTGGGCCCTAAACCCTCAACTCTTT	CATWALNPQLF	TRGV8	.	TRGJ1	12	-1	-1	25
12	1.0987602322046624E-4	TGTGCCACCTGGGCCATGGGGGAGAAACTCTTT	CATWAMGEKLF	TRGV8	.	TRGJ1	12	-1	-1	22
12	1.0987602322046624E-4	TGTGCCACCTGGGGTTATTATAAGAAACTCTTT	CATWGYYKKLF	TRGV2	.	TRGJ1	12	-1	-1	14
12	1.0987602322046624E-4	TGTGCCACCTGGGGCCGTTCAAAGAAACTCTTT	CATWGRSKKLF	TRGV2	.	TRGJ1	12	-1	-1	21
12	1.0987602322046624E-4	TGTGCCACCTGGGGGACCGGGGGGAAACTCTTT	CATWGTGGKLF	TRGV5	.	TRGJ1	12	-1	-1	23
12	1.0987602322046624E-4	TGTGCCACCTGGGACGGGCCGTGGAAACTCTTT	CATWDGPWKLF	TRGV2	.	TRGJ1	19	-1	-1	23
12	1.0987602322046624E-4	TGTGCCACCTGGGACGGGCCAGGGAAACTCTTT	CATWDGPGKLF	TRGV2	.	TRGJ1	19	-1	-1	23
12	1.0987602322046624E-4	TGTGCCACCTGGGACGGACCCAAGAAACTCTTT	CATWDGPKKLF	TRGV2	.	TRGJ1	20	-1	-1	21
12	1.0987602322046624E-4	TGTGCCACCTGGGACGGAAAAAAGAAACTCTTT	CATWDGKKKLF	TRGV4	.	TRGJ1	16	-1	-1	21
12	1.0987602322046624E-4	TGTGCCACCTGGGACACGTATAAGAAACTCTTT	CATWDTYKKLF	TRGV3	.	TRGJ1	15	-1	-1	18
12	1.0987602322046624E-4	TGTGCCACCTGGGACAGGGCTAAGAAACTCTTT	CATWDRAKKLF	TRGV3	.	TRGJ1	20	-1	-1	20
12	1.0987602322046624E-4	TGTGCCACCTGGGAAGGTTGGAAGAAACTCTTT	CATWEGWKKLF	TRGV4	.	TRGJ1	16	-1	-1	21
12	1.0987602322046624E-4	TGTGCCACCTGGGAAGACTATAAGAAACTCTTT	CATWEDYKKLF	TRGV3	.	TRGJ1	13	-1	-1	18
12	1.0987602322046624E-4	TGTGCCACCTGGATTTATTATAAGAAACTCTTT	CATWIYYKKLF	TRGV8	.	TRGJ1	11	-1	-1	11
12	1.0987602322046624E-4	TGTGCCACCCTGGGACTGGTGCAAGGACTCTTT	CATLGLVQGLF	TRGV8	.	TRGJ1	14	-1	-1	26
12	1.0987602322046624E-4	TGTGCCAGATGTCGTTATTATAAGAAACTCTTT	CARCRYYKKLF	TRGV2	.	TRGJ1	6	-1	-1	14
[truncated: 4,438 more rows]
