# Supplementary material for: Dissection of the Human T-Cell Receptor γ Gene Repertoire in the Brain and Peripheral Blood Identifies Age- and Alzheimer's Disease-Associated Clonotype Profiles
Source: Front Immunol. 2020 Jan 29;11:12. doi: 10.3389/fimmu.2020.00012 (PMC7025544; doi:10.3389/fimmu.2020.00012)
Supplement: Supplementary file 5 [file Data_Sheet_2.zip › repertoires_corrected_and_decontaminated/PK19.txt]

count	freq	cdr3nt	cdr3aa	v	d	j	VEnd	DStart	DEnd	JStart
4023	0.04113623117273536	TGTGCTGCGTGGGATTCCCTTAGGGGACTCTTT	CAAWDSLRGLF	TRGV10	.	TRGJ1	15	-1	-1	26
2346	0.023988465903862083	TGTGCCTTGTGGGAGGCCCCTCAAGAGTTGGGCAAAAAAATCAAGGTATTT	CALWEAPQELGKKIKVF	TRGV9	.	TRGJP	15	-1	-1	21
1131	0.011564771925519187	TGTGCCTTGTGGGAGGTACCCGGTTGGTTCAAGATATTT	CALWEVPGWFKIF	TRGV9	.	TRGJP1	16	-1	-1	16
803	0.008210885814493286	TGTGCCTTGTGGGAGGTGCAAGAGTTGGGCAAAAAAATCAAGGTATTT	CALWEVQELGKKIKVF	TRGV9	.	TRGJP	19	-1	-1	17
612	0.006257860670572717	TGTGCTGCGTGGGAAAATACCACTGGTTGGTTCAAGATATTT	CAAWENTTGWFKIF	TRGV10	.	TRGJP1	13	-1	-1	16
558	0.005705696493757477	TGTGCTGCGTGGGATTATTATAAGAAACTCTTT	CAAWDYYKKLF	TRGV10	.	TRGJ2	16	-1	-1	13
395	0.0040389787007781425	TGTGCCACCTGTAGTGATTGGATCAAGACGTTT	CATCSDWIKTF	TRGV2	.	TRGJP2	10	-1	-1	10
380	0.003885599762773909	TGTGCCTTGTGGGAGGTGCTCAATTATTATAAGAAACTCTTT	CALWEVLNYYKKLF	TRGV9	.	TRGJ1	18	-1	-1	21
372	0.0038037976625049847	TGTGCCTTGTGGGAGGTGCCAGGGGAGAAACTCTTT	CALWEVPGEKLF	TRGV9	.	TRGJ1	18	-1	-1	25
371	0.0037935723999713692	TGTGCTGCGTGGGATCCGGCCACTGGTTGGTTCAAGATATTT	CAAWDPATGWFKIF	TRGV10	.	TRGJP1	14	-1	-1	19
269	0.0027505956215425832	TGTGCTGCGTGGGATTATAAGAAACTCTTT	CAAWDYKKLF	TRGV10	.	TRGJ1	16	-1	-1	13
256	0.002617667208605581	TGTGCTGCGTGGGATAAGAAACTCTTT	CAAWDKKLF	TRGV10	.	TRGJ2	14	-1	-1	13
232	0.0023722609077988076	TGTGCCTTGTGGGAGGTGCATTATAAGAAACTCTTT	CALWEVHYKKLF	TRGV9	.	TRGJ1	19	-1	-1	19
202	0.0020655030317903414	TGTGCCTTGTGGGAGGTGCGGTATAAGAAACTCTTT	CALWEVRYKKLF	TRGV9	.	TRGJ1	18	-1	-1	21
195	0.0019939261940550325	TGTGCCTTGTGCTTACATAAGAAACTCTTT	CALCLHKKLF	TRGV9	.	TRGJ2	10	-1	-1	16
189	0.001932574618853339	TGTGCCTTGTGGATTGAGAAACTCTTT	CALWIEKLF	TRGV9	.	TRGJ1	11	-1	-1	16
176	0.001799646205916337	TGTGCCTTGTGGGGGATGGGGCGGTGGAGGCATTATAAGAAACTCTTT	CALWGMGRWRHYKKLF	TRGV9	.	TRGJ2	12	-1	-1	31
164	0.0016769430555129503	TGTGCCTTGTGGGACCGAGAGTTGGGCAAAAAAATCAAGGTATTT	CALWDRELGKKIKVF	TRGV9	.	TRGJP	13	-1	-1	17
160	0.0016360420053784881	TGTGCCTTGTGGGAGGTGCGATATAAGAAACTCTTT	CALWEVRYKKLF	TRGV9	.	TRGJ1	18	-1	-1	21
156	0.001595140955244026	TGTGCCTTGTGGGAGGTGAATTATTATAAGAAACTCTTT	CALWEVNYYKKLF	TRGV9	.	TRGJ1	17	-1	-1	17
153	0.0015644651676431792	TGTGCCTTGTGGGAGGATAAGAAACTCTTT	CALWEDKKLF	TRGV9	.	TRGJ1	15	-1	-1	16
145	0.0014826630673742548	TGTGCCTTGTGGGAGGATTATTATAAGAAACTCTTT	CALWEDYYKKLF	TRGV9	.	TRGJ2	15	-1	-1	16
135	0.0013804104420380994	TGTGCCTTGTGGGAGGTGCGTTATAAGAAACTCTTT	CALWEVRYKKLF	TRGV9	.	TRGJ1	18	-1	-1	20
124	0.0012679325541683282	TGTGCCTTGTGGGAGGTTTATTATAAGAAACTCTTT	CALWEVYYKKLF	TRGV9	.	TRGJ2	16	-1	-1	17
119	0.0012168062415002505	TGTGCTGCGTGGGATTATACCACTGGTTGGTTCAAGATATTT	CAAWDYTTGWFKIF	TRGV10	.	TRGJP1	16	-1	-1	8
115	0.0011759051913657883	TGTGCCACCTGGGATACCACTGGTTGGTTCAAGATATTT	CATWDTTGWFKIF	TRGV8	.	TRGJP1	15	-1	-1	13
113	0.0011554546662985571	TGTGCCACCTGGGACAGGCCTTATTATAAGAAACTCTTT	CATWDRPYYKKLF	TRGV7	.	TRGJ1	20	-1	-1	20
112	0.0011452294037649416	TGTGCCTTGTGGGGCGGGGAGAAACTCTTT	CALWGGEKLF	TRGV9	.	TRGJ1	12	-1	-1	19
112	0.0011452294037649416	TGTGCCACCTGGGATAAGAAACTCTTT	CATWDKKLF	TRGV8	.	TRGJ1	15	-1	-1	13
111	0.0011350041412313261	TGTGCCACCTGGGACGGTAGTGATTGGATCAAGACGTTT	CATWDGSDWIKTF	TRGV2	.	TRGJP2	16	-1	-1	16
110	0.0011247788786977106	TGTGCCTTGTGGGAGCCTCAAAAAGGTTATTATAAGAAACTCTTT	CALWEPQKGYYKKLF	TRGV9	.	TRGJ1	14	-1	-1	26
108	0.0011043283536304794	TGTGCCTTGTGGGAGGTGCAGTATAAGAAACTCTTT	CALWEVQYKKLF	TRGV9	.	TRGJ1	19	-1	-1	21
107	0.001094103091096864	TGTGCTGCGTGGGACACTGGTTGGTTCAAGATATTT	CAAWDTGWFKIF	TRGV10	.	TRGJP1	13	-1	-1	14
104	0.0010634273034960172	TGTGCCTTGTGGGAGGTGAGGAAACTCTTT	CALWEVRKLF	TRGV9	.	TRGJ2	17	-1	-1	20
104	0.0010634273034960172	TGTGCCTTGTGGGAGGTGAAGAAACTCTTT	CALWEVKKLF	TRGV9	.	TRGJ1	17	-1	-1	18
104	0.0010634273034960172	TGTGCCACTTTTTATTATAAGAAACTCTTT	CATFYYKKLF	TRGV2	.	TRGJ1	7	-1	-1	11
103	0.0010532020409624017	TGTGCCTTGTGGGAGGTGCATTATTATAAGAAACTCTTT	CALWEVHYYKKLF	TRGV9	.	TRGJ1	19	-1	-1	19
103	0.0010532020409624017	TGTGCTGCGTGGGATTCTTATTATAAGAAACTCTTT	CAAWDSYYKKLF	TRGV10	.	TRGJ1	15	-1	-1	17
100	0.001022526253361555	TGTGCCACCTGGGAGAGAAGTAGTGATTGGATCAAGACGTTT	CATWERSSDWIKTF	TRGV2	.	TRGJP2	13	-1	-1	18
99	0.0010123009908279395	TGTGCCTTGTGGGAGATTTATTATAAGAAACTCTTT	CALWEIYYKKLF	TRGV9	.	TRGJ1	14	-1	-1	14
99	0.0010123009908279395	TGTGCCACCTGGGATTATTATAAGAAACTCTTT	CATWDYYKKLF	TRGV8	.	TRGJ1	14	-1	-1	13
96	9.816252032270928E-4	TGTGCCTTGTGGGACGAAGAGTTGGGCAAAAAAATCAAGGTATTT	CALWDEELGKKIKVF	TRGV9	.	TRGJP	13	-1	-1	9
94	9.611746781598618E-4	TGTGCCTTGTGGGAGGTGCGGGAGAAACTCTTT	CALWEVREKLF	TRGV9	.	TRGJ1	18	-1	-1	22
91	9.304988905590151E-4	TGTGCCTTGTGGGAGGTGGGAGAGTTGGGCAAAAAAATCAAGGTATTT	CALWEVGELGKKIKVF	TRGV9	.	TRGJP	17	-1	-1	20
90	9.202736280253996E-4	TGTGCCTTGTGGGAGGTGTTAGAGGAGAAACTCTTT	CALWEVLEEKLF	TRGV9	.	TRGJ2	17	-1	-1	25
89	9.10048365491784E-4	TGTGCCTTGTGGGAGGTGAAACTCTTT	CALWEVKLF	TRGV9	.	TRGJ1	23	-1	-1	17
88	8.998231029581685E-4	TGTGCCTTGTGGGAGGTGAGTTATAAGAAACTCTTT	CALWEVSYKKLF	TRGV9	.	TRGJ1	17	-1	-1	20
88	8.998231029581685E-4	TGTGCTGCGTGGGATTTTGAGAAACTCTTT	CAAWDFEKLF	TRGV10	.	TRGJ1	15	-1	-1	13
88	8.998231029581685E-4	TGTGCCTTGTGGTATAAGAAACTCTTT	CALWYKKLF	TRGV9	.	TRGJ1	11	-1	-1	12
87	8.895978404245529E-4	TGTGCCTTGTGGGAGGCTTATTATAAGAAACTCTTT	CALWEAYYKKLF	TRGV9	.	TRGJ1	15	-1	-1	17
87	8.895978404245529E-4	TGTGCCACCTGGGACGGGCGGGGGAAACTCTTT	CATWDGRGKLF	TRGV2	.	TRGJ1	18	-1	-1	23
86	8.793725778909374E-4	TGTGCCTTGTGGGAGCCCGGGGAGGAGTTGGGCAAAAAAATCAAGGTATTT	CALWEPGEELGKKIKVF	TRGV9	.	TRGJP	14	-1	-1	18
86	8.793725778909374E-4	TGTGCCTTGTGGGAGGTGCGTTATTATAAGAAACTCTTT	CALWEVRYYKKLF	TRGV9	.	TRGJ1	18	-1	-1	20
86	8.793725778909374E-4	TGTGCCTTGTGGGAGGTGGAGAAACTCTTT	CALWEVEKLF	TRGV9	.	TRGJ1	17	-1	-1	19
83	8.486967902900907E-4	TGTGCCTTGTGGGAGGTGCCGGATTATAAGAAACTCTTT	CALWEVPDYKKLF	TRGV9	.	TRGJ2	18	-1	-1	22
83	8.486967902900907E-4	TGTGCCTTGTGGGAGGGATATTATAAGAAACTCTTT	CALWEGYYKKLF	TRGV9	.	TRGJ1	15	-1	-1	18
83	8.486967902900907E-4	TGTGCTGCGGAGGAGAAACTCTTT	CAAEEKLF	TRGV10	.	TRGJ1	8	-1	-1	13
82	8.384715277564752E-4	TGTGCCTTGTGGGAGGTTGGGGTTTGTAAGAAACTCTTT	CALWEVGVCKKLF	TRGV9	.	TRGJ1	16	-1	-1	23
81	8.282462652228596E-4	TGTGCCTTGTGGGAGGTTAAGAAACTCTTT	CALWEVKKLF	TRGV9	.	TRGJ1	16	-1	-1	17
79	8.077957401556285E-4	TGTGCTGCGTGGGATACCACTGGTTGGTTCAAGATATTT	CAAWDTTGWFKIF	TRGV10	.	TRGJP1	14	-1	-1	13
77	7.873452150883973E-4	TGTGCCACCTGGGATTATAAGAAACTCTTT	CATWDYKKLF	TRGV8	.	TRGJ1	14	-1	-1	13
76	7.771199525547818E-4	TGTGCCTTGTGGGAGGGCTATTATAAGAAACTCTTT	CALWEGYYKKLF	TRGV9	.	TRGJ1	15	-1	-1	18
76	7.771199525547818E-4	TGTGCCTTGTGGGAGAATTATTATAAGAAACTCTTT	CALWENYYKKLF	TRGV9	.	TRGJ1	14	-1	-1	14
75	7.668946900211662E-4	TGTGCCTTGTGGGAGGTGCTTTATTATAAGAAACTCTTT	CALWEVLYYKKLF	TRGV9	.	TRGJ1	18	-1	-1	20
75	7.668946900211662E-4	TGTGCCTTGTGGGAGGTGCCTTATAAGAAACTCTTT	CALWEVPYKKLF	TRGV9	.	TRGJ1	18	-1	-1	20
73	7.464441649539351E-4	TGTGCCCCCCCGGGTTATTATAAGAAACTCTTT	CAPPGYYKKLF	TRGV9	.	TRGJ1	5	-1	-1	14
72	7.362189024203196E-4	TGTGCCCTAAAGTGGGTGGGAATGCTCTTT	CALKWVGMLF	TRGV9	.	TRGJ1	5	-1	-1	24
71	7.259936398867041E-4	TGTGCCACCTGGGACGGGAATTATTATAAGAAACTCTTT	CATWDGNYYKKLF	TRGV2	.	TRGJ1	17	-1	-1	17
70	7.157683773530885E-4	TGTGCCTTGTGGGAGGTGCGAGGGGTGGATACACGGGAAAGTAGTGATTGGATCAAGACGTTT	CALWEVRGVDTRESSDWIKTF	TRGV9	.	TRGJP2	18	-1	-1	39
70	7.157683773530885E-4	TGTGCCTTGTGGGAGGACTATAAGAAACTCTTT	CALWEDYKKLF	TRGV9	.	TRGJ1	15	-1	-1	18
70	7.157683773530885E-4	TGTGCCTTGTGGTATTATAAGAAACTCTTT	CALWYYKKLF	TRGV9	.	TRGJ1	11	-1	-1	12
69	7.05543114819473E-4	TGTGGCCTTAAGAAACTCTTT	CGLKKLF	TRGV9	.	TRGJ1	8	-1	-1	8
69	7.05543114819473E-4	TGTGCCACCTGGGAGGAGAAACTCTTT	CATWEEKLF	TRGV2	.	TRGJ1	13	-1	-1	16
68	6.953178522858574E-4	TGTGCCTTGTGGGAGCCACGTGATTGGATCAAGACGTTT	CALWEPRDWIKTF	TRGV9	.	TRGJP2	14	-1	-1	19
68	6.953178522858574E-4	TGTGCCTTGTGGGAGGTGCATAAGAAACTCTTT	CALWEVHKKLF	TRGV9	.	TRGJ1	19	-1	-1	19
68	6.953178522858574E-4	TGTGCCTTGTGGGAGAAACTCTTT	CALWEKLF	TRGV9	.	TRGJ1	14	-1	-1	13
66	6.748673272186263E-4	TGTGCCTTGTGGGAGGTGGCTTATTATAAGAAACTCTTT	CALWEVAYYKKLF	TRGV9	.	TRGJ1	17	-1	-1	20
65	6.646420646850108E-4	TGTGCCTTGTGGGAAAGGGGCGTGAATTATTATAAGAAACTCTTT	CALWERGVNYYKKLF	TRGV9	.	TRGJ1	13	-1	-1	23
65	6.646420646850108E-4	TGTGCCTTGTGGGAGGTGCTGAATTATTATAAGAAACTCTTT	CALWEVLNYYKKLF	TRGV9	.	TRGJ1	18	-1	-1	20
64	6.544168021513952E-4	TGTGCCTTGTGGGAGGTGCTCGATTATAAGAAACTCTTT	CALWEVLDYKKLF	TRGV9	.	TRGJ1	18	-1	-1	22
64	6.544168021513952E-4	TGTGCCTTGTGGGAGCATAAGAAACTCTTT	CALWEHKKLF	TRGV9	.	TRGJ1	14	-1	-1	16
64	6.544168021513952E-4	TGTGCCTTGTGGTGGGGGAAACTCTTT	CALWWGKLF	TRGV9	.	TRGJ1	11	-1	-1	17
63	6.441915396177797E-4	TGTGCCTTGTGGGAGGTTATTAAGAAACTCTTT	CALWEVIKKLF	TRGV9	.	TRGJ1	16	-1	-1	16
63	6.441915396177797E-4	TGTGCTGCGTGGAAGAAACTCTTT	CAAWKKLF	TRGV10	.	TRGJ1	11	-1	-1	12
62	6.339662770841641E-4	TGTGCCTTCAAACTCGAGGGGTATTATAAGAAACTCTTT	CAFKLEGYYKKLF	TRGV9	.	TRGJ1	7	-1	-1	21
62	6.339662770841641E-4	TGTGCCTTGTGGGAGGGGGGGAAACTCTTT	CALWEGGKLF	TRGV9	.	TRGJ1	15	-1	-1	20
60	6.13515752016933E-4	TGTGCCTTGTGGGAGGCCCCGCTAGACCAGAATTATTATAAGAAACTCTTT	CALWEAPLDQNYYKKLF	TRGV9	.	TRGJ1	15	-1	-1	29
58	5.930652269497019E-4	TGTGCCTTGTGGGAGGTGCAATATAAGAAACTCTTT	CALWEVQYKKLF	TRGV9	.	TRGJ1	19	-1	-1	21
57	5.828399644160864E-4	TGTGCCTTGTGGCTGCAAGAGTTGGGCAAAAAAATCAAGGTATTT	CALWLQELGKKIKVF	TRGV9	.	TRGJP	11	-1	-1	14
57	5.828399644160864E-4	TGTGCCTTGTGGGAGGGACCGGGCAAAAAAATCAAGGTATTT	CALWEGPGKKIKVF	TRGV9	.	TRGJP	15	-1	-1	20
57	5.828399644160864E-4	TGTGCCTTGTGGGAGGCAAAGAAACTCTTT	CALWEAKKLF	TRGV9	.	TRGJ2	15	-1	-1	18
56	5.726147018824708E-4	TGTGCCTTGTGGGAGGGTTATAAGAAACTCTTT	CALWEGYKKLF	TRGV9	.	TRGJ1	15	-1	-1	17
56	5.726147018824708E-4	TGTGCCTTGCCCTGGAAACTCTTT	CALPWKLF	TRGV9	.	TRGJ1	8	-1	-1	14
56	5.726147018824708E-4	TGTGCCTTGTCCTCGCTCTTT	CALSSLF	TRGV9	.	TRGJ1	9	-1	-1	15
56	5.726147018824708E-4	TGTGCCTGGGGTCGGCTCTTT	CAWGRLF	TRGV9	.	TRGJ1	6	-1	-1	15
56	5.726147018824708E-4	TGTGCTGCGTGGGGTTATAAGAAACTCTTT	CAAWGYKKLF	TRGV10	.	TRGJ1	16	-1	-1	14
56	5.726147018824708E-4	TGTGCTGCGTGTCCGAAACTCTTT	CAACPKLF	TRGV10	.	TRGJ1	10	-1	-1	14
56	5.726147018824708E-4	TGTGCCTCGAAACTCTTT	CASKLF	TRGV9	.	TRGJ1	6	-1	-1	8
55	5.623894393488553E-4	TGTGCCTTGTGGGAGGGGAAGAAACTCTTT	CALWEGKKLF	TRGV9	.	TRGJ1	15	-1	-1	18
55	5.623894393488553E-4	TGTCCCCCCGGCTATAAGAAACTCTTT	CPPGYKKLF	TRGV10	.	TRGJ1	2	-1	-1	12
54	5.521641768152397E-4	TGTGCCTTGTGGGATTATTATAAGAAACTCTTT	CALWDYYKKLF	TRGV9	.	TRGJ1	13	-1	-1	13
54	5.521641768152397E-4	TGTGCCACCTGGGACGGTTATTATAAGAAACTCTTT	CATWDGYYKKLF	TRGV2	.	TRGJ1	16	-1	-1	17
53	5.419389142816242E-4	TGTGCCTTGTGTCGAGAGTTGGGCAAAAAAATCAAGGTATTT	CALCRELGKKIKVF	TRGV9	.	TRGJP	10	-1	-1	14
53	5.419389142816242E-4	TGTGCCTTGTGGGAGGTGGTTTATAAGAAACTCTTT	CALWEVVYKKLF	TRGV9	.	TRGJ1	17	-1	-1	20
53	5.419389142816242E-4	TGTGCCTTCGAAAGGGGGCGGAAACTCTTT	CAFERGRKLF	TRGV9	.	TRGJ2	7	-1	-1	20
53	5.419389142816242E-4	TGTGCCTTGTGGGAGGGTAAGAAACTCTTT	CALWEGKKLF	TRGV9	.	TRGJ1	15	-1	-1	17
52	5.317136517480086E-4	TGTGCCTTGTGGGAGTTCGACAATAAGAAACTCTTT	CALWEFDNKKLF	TRGV9	.	TRGJ1	14	-1	-1	22
52	5.317136517480086E-4	TGTGCCTTGTGGGAGGTGCGGCTGAGACTCTTT	CALWEVRLRLF	TRGV9	.	TRGJ1	18	-1	-1	23
52	5.317136517480086E-4	TGTGCCTTGTGGGAGGTGCGTCTCTTT	CALWEVRLF	TRGV9	.	TRGJ1	18	-1	-1	21
52	5.317136517480086E-4	TGTGCCTTGTGGGAGGAGAAACTCTTT	CALWEEKLF	TRGV9	.	TRGJ1	15	-1	-1	16
51	5.214883892143931E-4	TGTGCCTTGTGGGAGGTCCTGCAAGAGTTGGGCAAAAAAATCAAGGTATTT	CALWEVLQELGKKIKVF	TRGV9	.	TRGJP	16	-1	-1	20
51	5.214883892143931E-4	TGTGCCTTGTGGGAGGTGCGGTTTGTTCCTCTCTTT	CALWEVRFVPLF	TRGV9	.	TRGJ1	18	-1	-1	30
51	5.214883892143931E-4	TGTGCTGCGTGGGGTTATTATAAGAAACTCTTT	CAAWGYYKKLF	TRGV10	.	TRGJ1	16	-1	-1	14
51	5.214883892143931E-4	TGTGCCTTGTGGGAGGCCCATAAGAAACTCTTT	CALWEAHKKLF	TRGV9	.	TRGJ1	15	-1	-1	19
51	5.214883892143931E-4	TGTGCCTTGTGGGAGGTGCACCTCTTT	CALWEVHLF	TRGV9	.	TRGJ1	23	-1	-1	21
51	5.214883892143931E-4	TGTGCCTTCCCAGAACGACTCTTT	CAFPERLF	TRGV9	.	TRGJ1	7	-1	-1	17
51	5.214883892143931E-4	TGTGCCTTGCTCTTT	CALLF	TRGV9	.	TRGJ1	8	-1	-1	9
51	5.214883892143931E-4	TGTGCTGCGTGGGACGCTAATTATTATAAGAAACTCTTT	CAAWDANYYKKLF	TRGV10	.	TRGJ1	13	-1	-1	18
50	5.112631266807775E-4	TGTGCCTTGTGGGAGGCCTATTATAAGAAACTCTTT	CALWEAYYKKLF	TRGV9	.	TRGJ1	15	-1	-1	18
50	5.112631266807775E-4	TGTGCCTTGTGGGAGGTGCGGGGGAAACTCTTT	CALWEVRGKLF	TRGV9	.	TRGJ1	18	-1	-1	23
50	5.112631266807775E-4	TGTGCCTTGTGGGAGGGGTTGAAGAAACTCTTT	CALWEGLKKLF	TRGV9	.	TRGJ1	15	-1	-1	21
49	5.01037864147162E-4	TGTGCCTTGTGGGAGGTGTATTATAAGAAACTCTTT	CALWEVYYKKLF	TRGV9	.	TRGJ2	17	-1	-1	18
49	5.01037864147162E-4	TGTGCCTTGTGGGAGGTGCGAGGGCTCTTT	CALWEVRGLF	TRGV9	.	TRGJ1	18	-1	-1	24
48	4.908126016135464E-4	TGTGCCTTGTGGGAGTCTCAAGAGTTGGGCAAAAAAATCAAGGTATTT	CALWESQELGKKIKVF	TRGV9	.	TRGJP	14	-1	-1	18
48	4.908126016135464E-4	TGTGCCTTGTGGGAGGTGCACAATTATTATAAGAAACTCTTT	CALWEVHNYYKKLF	TRGV9	.	TRGJ1	20	-1	-1	21
48	4.908126016135464E-4	TGTGCCTTGTGGGAGGGAAAGAAACTCTTT	CALWEGKKLF	TRGV9	.	TRGJ1	15	-1	-1	18
48	4.908126016135464E-4	TGTGCCTTGTGGGACGGGAAACTCTTT	CALWDGKLF	TRGV9	.	TRGJ1	13	-1	-1	17
48	4.908126016135464E-4	TGTGCCTTGTGGGAGGTGCCCCTCTTT	CALWEVPLF	TRGV9	.	TRGJ1	23	-1	-1	21
48	4.908126016135464E-4	TGTGCCTTGGGCCTGGGGGGACTCTTT	CALGLGGLF	TRGV9	.	TRGJ1	8	-1	-1	20
48	4.908126016135464E-4	TGTGCCTTGTGGGTAGGCCTCTTT	CALWVGLF	TRGV9	.	TRGJ1	16	-1	-1	18
48	4.908126016135464E-4	TGTGCCTTGTGGGAGCTCTTT	CALWELF	TRGV9	.	TRGJ1	14	-1	-1	15
47	4.805873390799309E-4	TGTGCCTTGTGGGGGAATGATTGGATCAAGACGTTT	CALWGNDWIKTF	TRGV9	.	TRGJP2	12	-1	-1	17
47	4.805873390799309E-4	TGTGCCTTGTGGGAGGTGTCTTATAAGAAACTCTTT	CALWEVSYKKLF	TRGV9	.	TRGJ2	17	-1	-1	20
47	4.805873390799309E-4	TGTGCCTTGTGTCCGAAACTCTTT	CALCPKLF	TRGV9	.	TRGJ1	10	-1	-1	14
47	4.805873390799309E-4	TGTGCCTTGTGGGAGGTGCGGCGAGCACTCTTT	CALWEVRRALF	TRGV9	.	TRGJ1	18	-1	-1	26
46	4.7036207654631534E-4	TGTGCCTTGTGGGAGGTGAGGTATAAGAAACTCTTT	CALWEVRYKKLF	TRGV9	.	TRGJ1	17	-1	-1	21
46	4.7036207654631534E-4	TGTGCCTTGTGGGGTTATAAGAAACTCTTT	CALWGYKKLF	TRGV9	.	TRGJ1	12	-1	-1	14
46	4.7036207654631534E-4	TGTGCCTTGAGGGTCGGGGAACTCTTT	CALRVGELF	TRGV9	.	TRGJ1	12	-1	-1	19
45	4.601368140126998E-4	TGTGCCTTGTGGGAGCCGTGTGGGGCTGGGCTCTTT	CALWEPCGAGLF	TRGV9	.	TRGJ1	14	-1	-1	30
45	4.601368140126998E-4	TGTGCCTTGTGGGAGGTGCGTAAGAAACTCTTT	CALWEVRKKLF	TRGV9	.	TRGJ1	18	-1	-1	20
45	4.601368140126998E-4	TGTGCCTTGTGGGAGGTGGGGGGAGAACTCTTT	CALWEVGGELF	TRGV9	.	TRGJ1	17	-1	-1	25
45	4.601368140126998E-4	TGTGCCTTGTGGTGGTATAAGAAACTCTTT	CALWWYKKLF	TRGV9	.	TRGJ1	11	-1	-1	15
45	4.601368140126998E-4	TGTGCCTTGTGGGGGGATAAGAAACTCTTT	CALWGDKKLF	TRGV9	.	TRGJ1	15	-1	-1	16
45	4.601368140126998E-4	TGTGCCTTGTGGGACTCCCTCTTT	CALWDSLF	TRGV9	.	TRGJ1	13	-1	-1	18
45	4.601368140126998E-4	TGTGCCTTGTGGGATCTCTTT	CALWDLF	TRGV9	.	TRGJ1	13	-1	-1	15
45	4.601368140126998E-4	TGTGCCTTGTTCCTCTTT	CALFLF	TRGV9	.	TRGJ1	9	-1	-1	12
45	4.601368140126998E-4	TGTGCCACCTGGGACAGGCATTATAAGAAACTCTTT	CATWDRHYKKLF	TRGV3	.	TRGJ1	18	-1	-1	19
44	4.4991155147908424E-4	TGTGCCTTGTGGGAGGTGCTCTATTATAAGAAACTCTTT	CALWEVLYYKKLF	TRGV9	.	TRGJ2	18	-1	-1	21
44	4.4991155147908424E-4	TGTGCCTTGTGGGAGGGCCTAGGACTCTTT	CALWEGLGLF	TRGV9	.	TRGJ1	15	-1	-1	23
44	4.4991155147908424E-4	TGTGCCTTGTTTAAGAAACTCTTT	CALFKKLF	TRGV9	.	TRGJ1	9	-1	-1	11
44	4.4991155147908424E-4	TGTGCCTTGTGGGACCCGGCAGGGGGACTCTTT	CALWDPAGGLF	TRGV9	.	TRGJ1	13	-1	-1	26
43	4.396862889454687E-4	TGTGCCTTGTGGGAGAGAGGAGAGTTGGGCAAAAAAATCAAGGTATTT	CALWERGELGKKIKVF	TRGV9	.	TRGJP	14	-1	-1	20
43	4.396862889454687E-4	TGTGCTGCGTGGGACCCGTTTGGGGCGGAACTCTTT	CAAWDPFGAELF	TRGV10	.	TRGJ1	13	-1	-1	28
43	4.396862889454687E-4	TGTGCCTTGTGGGAGGTGTGGTATAAGAAACTCTTT	CALWEVWYKKLF	TRGV9	.	TRGJ1	17	-1	-1	21
43	4.396862889454687E-4	TGTGCCTTGTGGGAGGTTCGCGAGAAACTCTTT	CALWEVREKLF	TRGV9	.	TRGJ1	16	-1	-1	22
43	4.396862889454687E-4	TGTGCCTTGTGGGAGGTGCGGGGGGAACTCTTT	CALWEVRGELF	TRGV9	.	TRGJ1	18	-1	-1	25
43	4.396862889454687E-4	TGTGCCTTGTGGGAGGTGAATGAGAAACTCTTT	CALWEVNEKLF	TRGV9	.	TRGJ1	17	-1	-1	19
43	4.396862889454687E-4	TGTGCCTTGTGGGAGGGACGGGGGGAACTCTTT	CALWEGRGELF	TRGV9	.	TRGJ1	15	-1	-1	25
43	4.396862889454687E-4	TGTGCCTTGTGGGATTATAAGAAACTCTTT	CALWDYKKLF	TRGV9	.	TRGJ1	13	-1	-1	13
43	4.396862889454687E-4	TGTGCCTTGTGGGAGGTCCGTCGTGATTGTTTAGAGAAACTCTTT	CALWEVRRDCLEKLF	TRGV9	.	TRGJ1	16	-1	-1	25
42	4.2946102641185313E-4	TGTGCCTTCCCGACTAGTCACGCCGATAAGAAACTCTTT	CAFPTSHADKKLF	TRGV9	.	TRGJ1	7	-1	-1	25
42	4.2946102641185313E-4	TGTGCCTTGTGGGAGGACCTTTATTATAAGAAACTCTTT	CALWEDLYYKKLF	TRGV9	.	TRGJ1	15	-1	-1	20
42	4.2946102641185313E-4	TGTGCTGCGTGGGATTACCATAAGAAACTCTTT	CAAWDYHKKLF	TRGV10	.	TRGJ2	17	-1	-1	13
42	4.2946102641185313E-4	TGTGCCTTGTATTCGGTCGCGAGGAAACTCTTT	CALYSVARKLF	TRGV9	.	TRGJ1	9	-1	-1	23
42	4.2946102641185313E-4	TGTGCCTTGTGGGAGGGGGTACTCTTT	CALWEGVLF	TRGV9	.	TRGJ1	15	-1	-1	20
42	4.2946102641185313E-4	TGTGCCTTGTGGGAGGGGGGGCTCTTT	CALWEGGLF	TRGV9	.	TRGJ1	15	-1	-1	21
42	4.2946102641185313E-4	TGTGCCTTTTCCCTTAACCTCTTT	CAFSLNLF	TRGV9	.	TRGJ1	7	-1	-1	15
42	4.2946102641185313E-4	TGTGCCTTGCAATGGAAACTCTTT	CALQWKLF	TRGV9	.	TRGJ1	8	-1	-1	14
42	4.2946102641185313E-4	TGTGCCTTGTGGGAGGTGCCGGCGAAACTCTTT	CALWEVPAKLF	TRGV9	.	TRGJ1	18	-1	-1	23
42	4.2946102641185313E-4	TGTGCTGCGTGGGATCCGAAACTCTTT	CAAWDPKLF	TRGV10	.	TRGJ2	14	-1	-1	17
42	4.2946102641185313E-4	TGTGCCTTGTGGGGGGAGAGTCTCTTT	CALWGESLF	TRGV9	.	TRGJ1	15	-1	-1	21
42	4.2946102641185313E-4	TGTGCTGCTCTGCCCCGGCTCTTT	CAALPRLF	TRGV10	.	TRGJ1	7	-1	-1	18
41	4.192357638782376E-4	TGTGCCTTGTGGGAGGTACCACTGGGGTATAAGAAACTCTTT	CALWEVPLGYKKLF	TRGV9	.	TRGJ1	16	-1	-1	27
41	4.192357638782376E-4	TGTGCCTTGTGGGAGGTGTGGAATTATAAGAAACTCTTT	CALWEVWNYKKLF	TRGV9	.	TRGJ1	17	-1	-1	22
41	4.192357638782376E-4	TGTGCCTTGTGGGAGGTGTTTTATAAGAAACTCTTT	CALWEVFYKKLF	TRGV9	.	TRGJ1	17	-1	-1	20
41	4.192357638782376E-4	TGTGCCTTGTGGGAGGTGCTTTATAAGAAACTCTTT	CALWEVLYKKLF	TRGV9	.	TRGJ1	18	-1	-1	20
41	4.192357638782376E-4	TGTGCCTTGTGGGAGGTGGGCTATAAGAAACTCTTT	CALWEVGYKKLF	TRGV9	.	TRGJ1	17	-1	-1	21
41	4.192357638782376E-4	TGTGCCACCTGGCTGGTTTATTATAAGAAACTCTTT	CATWLVYYKKLF	TRGV4	.	TRGJ1	11	-1	-1	17
41	4.192357638782376E-4	TGTGCCTTGTGGGAGGTCGGTAAGAAACTCTTT	CALWEVGKKLF	TRGV9	.	TRGJ1	16	-1	-1	20
41	4.192357638782376E-4	TGTGCCTTGTGGGAGGTGTACGTGAAACTCTTT	CALWEVYVKLF	TRGV9	.	TRGJ1	20	-1	-1	23
41	4.192357638782376E-4	TGTGCCTTGTGGGAGGTGCAAGTTGATCTCTTT	CALWEVQVDLF	TRGV9	.	TRGJ1	19	-1	-1	27
41	4.192357638782376E-4	TGTGCCTTGGGGACTTATTATAAGAAACTCTTT	CALGTYYKKLF	TRGV9	.	TRGJ2	12	-1	-1	11
41	4.192357638782376E-4	TGTGCCTTGTGCAACCCGTTGGAACTCTTT	CALCNPLELF	TRGV9	.	TRGJ1	10	-1	-1	22
41	4.192357638782376E-4	TGTGCCTTGCCCATTGGGAAACTCTTT	CALPIGKLF	TRGV9	.	TRGJ1	8	-1	-1	17
41	4.192357638782376E-4	TGTGCCTTGTCGGGACTCTTT	CALSGLF	TRGV9	.	TRGJ1	14	-1	-1	14
41	4.192357638782376E-4	TGTGCCTGCAAGAAACTCTTT	CACKKLF	TRGV9	.	TRGJ2	6	-1	-1	9
41	4.192357638782376E-4	TGTGAGGGGAAACTCTTT	CEGKLF	TRGV9	.	TRGJ1	3	-1	-1	8
40	4.0901050134462203E-4	TGTGCCTTGTGGGGCCCGCCCCTTTTAGTGCCGGGGGCACTCTTT	CALWGPPLLVPGALF	TRGV9	.	TRGJ1	12	-1	-1	38
40	4.0901050134462203E-4	TGTGCCTTGTGGGAGGTGCAAAGTCCTCAGAAACTCTTT	CALWEVQSPQKLF	TRGV9	.	TRGJ1	19	-1	-1	28
40	4.0901050134462203E-4	TGTGCCTTGTGGGAGGGATCTTATTATAAGAAACTCTTT	CALWEGSYYKKLF	TRGV9	.	TRGJ1	15	-1	-1	20
40	4.0901050134462203E-4	TGTGCCTTGTGGGAGGTCATCCCTACGAAACTCTTT	CALWEVIPTKLF	TRGV9	.	TRGJ1	16	-1	-1	23
40	4.0901050134462203E-4	TGTGCCTTGTGGGAGGTGCATTGGGGGAAACTCTTT	CALWEVHWGKLF	TRGV9	.	TRGJ1	19	-1	-1	26
40	4.0901050134462203E-4	TGTGCCTTGTGGGAGGTGCAAGGTTGGAAACTCTTT	CALWEVQGWKLF	TRGV9	.	TRGJ1	19	-1	-1	26
40	4.0901050134462203E-4	TGTGCCTTGTGGACGAGGGGGAAACTCTTT	CALWTRGKLF	TRGV9	.	TRGJ1	11	-1	-1	20
40	4.0901050134462203E-4	TGTGCCTTGTGGGCGGAGAAACTCTTT	CALWAEKLF	TRGV9	.	TRGJ1	15	-1	-1	16
40	4.0901050134462203E-4	TGTGCCTTGTATCAGAAACTCTTT	CALYQKLF	TRGV9	.	TRGJ1	9	-1	-1	9
39	3.987852388110065E-4	TGTGCCCCGGGAGAGCTACCTACTACTGTGCCTTGTGGGAGGAGCCTCAAGAAACTCTTT	CAPGELPTTVPCGRSLKKLF	TRGV9	.	TRGJ1	5	-1	-1	48
39	3.987852388110065E-4	TGTGCCTTGTGGGAGGTGCAACCCAACGAGTTGGGCAAAAAAATCAAGGTATTT	CALWEVQPNELGKKIKVF	TRGV9	.	TRGJP	19	-1	-1	23
39	3.987852388110065E-4	TGTGCCTTGTGGGAGGCCCAAGAGTTGGGCAAAAAAATCAAGGTATTT	CALWEAQELGKKIKVF	TRGV9	.	TRGJP	15	-1	-1	18
39	3.987852388110065E-4	TGTGCCTTGTGGGAGGTCCTTTATTATAAGAAACTCTTT	CALWEVLYYKKLF	TRGV9	.	TRGJ1	16	-1	-1	20
39	3.987852388110065E-4	TGTGCCTTGTGGGAGGCCAATTATTATAAGAAACTCTTT	CALWEANYYKKLF	TRGV9	.	TRGJ1	15	-1	-1	18
39	3.987852388110065E-4	TGTGCCTTGTGGGCCAACGAATCTAAGAAACTCTTT	CALWANESKKLF	TRGV9	.	TRGJ1	12	-1	-1	23
39	3.987852388110065E-4	TGTGCCTTGTGGGAGGTGAAATATAAGAAACTCTTT	CALWEVKYKKLF	TRGV9	.	TRGJ1	17	-1	-1	21
39	3.987852388110065E-4	TGTGCCTTGGGGAGTAGTGATTGGATCAAGACGTTT	CALGSSDWIKTF	TRGV9	.	TRGJP2	13	-1	-1	12
39	3.987852388110065E-4	TGTGCCTTGTGGGAGGTGTTTAAGAAACTCTTT	CALWEVFKKLF	TRGV9	.	TRGJ1	17	-1	-1	20
39	3.987852388110065E-4	TGTGCCTTGTGGGAGGTGAGTCGGAAACTCTTT	CALWEVSRKLF	TRGV9	.	TRGJ1	17	-1	-1	23
39	3.987852388110065E-4	TGTGCCTTGTGGGAGGCTCATCCCGCACTCTTT	CALWEAHPALF	TRGV9	.	TRGJ1	15	-1	-1	26
39	3.987852388110065E-4	TGTGCCTTCTCCCGAGGGAAACTCTTT	CAFSRGKLF	TRGV9	.	TRGJ1	7	-1	-1	17
39	3.987852388110065E-4	TGTGCCCCCCCCTCGGAGAAACTCTTT	CAPPSEKLF	TRGV9	.	TRGJ1	5	-1	-1	16
39	3.987852388110065E-4	TGTGCTTCCCGCGGACTCTTT	CASRGLF	TRGV10	.	TRGJ1	5	-1	-1	14
39	3.987852388110065E-4	TGGAACCTCTTT	WNLF	TRGV9	.	TRGJ1	1	-1	-1	2
39	3.987852388110065E-4	TGTGCCTCGAAGAAACTCTTT	CASKKLF	TRGV9	.	TRGJ1	6	-1	-1	9
38	3.885599762773909E-4	TGTGCCTTGTGGGAGGTGCCCGTGTATAAGAAACTCTTT	CALWEVPVYKKLF	TRGV9	.	TRGJ1	18	-1	-1	24
38	3.885599762773909E-4	TGTGCCTTGTGGGAGGTGCCCGTGCGTGAGAAACTCTTT	CALWEVPVREKLF	TRGV9	.	TRGJ1	18	-1	-1	28
38	3.885599762773909E-4	TGTGCCTTGTGGGAGGTGCAGTCGTCGAAGAAACTCTTT	CALWEVQSSKKLF	TRGV9	.	TRGJ1	19	-1	-1	27
38	3.885599762773909E-4	TGTGCCTTGTGGGAGGTGCAGGGTTATAAGAAACTCTTT	CALWEVQGYKKLF	TRGV9	.	TRGJ1	19	-1	-1	23
38	3.885599762773909E-4	TGTGCCTTGTGGGAGGTGCAAGGTTATAAGAAACTCTTT	CALWEVQGYKKLF	TRGV9	.	TRGJ1	19	-1	-1	23
38	3.885599762773909E-4	TGTGCCACCTGGGACGGGCCTTATTATAAGAAACTCTTT	CATWDGPYYKKLF	TRGV2	.	TRGJ1	19	-1	-1	20
38	3.885599762773909E-4	TGTGCCTTGTGGGAGGTGCGCTATAAGAAACTCTTT	CALWEVRYKKLF	TRGV9	.	TRGJ1	18	-1	-1	21
38	3.885599762773909E-4	TGTGCCTTGTGGGAGGTACCCCCCCCGGAACTCTTT	CALWEVPPPELF	TRGV9	.	TRGJ1	25	-1	-1	28
38	3.885599762773909E-4	TGTGCTGCGTGGGATTGGTATAAGAAACTCTTT	CAAWDWYKKLF	TRGV10	.	TRGJ1	15	-1	-1	18
38	3.885599762773909E-4	TGTGCTGCGTGGGATCCCCGATGGAAACTCTTT	CAAWDPRWKLF	TRGV10	.	TRGJ1	14	-1	-1	23
38	3.885599762773909E-4	TGTGCCTTGTGGGAGGTGCACTTAGGCCTCTTT	CALWEVHLGLF	TRGV9	.	TRGJ2	20	-1	-1	27
38	3.885599762773909E-4	TGTGCCTTGTGGGAGGTGAGGGATCGGCTCTTT	CALWEVRDRLF	TRGV9	.	TRGJ1	17	-1	-1	27
38	3.885599762773909E-4	TGTGCCTTGAGCCTTCACGGTGGGAAACTCTTT	CALSLHGGKLF	TRGV9	.	TRGJ1	8	-1	-1	23
38	3.885599762773909E-4	TGTGCTGCGTGGGATAGAAAGAAACTCTTT	CAAWDRKKLF	TRGV10	.	TRGJ1	14	-1	-1	18
38	3.885599762773909E-4	TGTGCCCCTACGGGATATAAGAAACTCTTT	CAPTGYKKLF	TRGV9	.	TRGJ1	5	-1	-1	15
38	3.885599762773909E-4	TGTGCCTTGTGGGTGATAATGCTCTTT	CALWVIMLF	TRGV9	.	TRGJ1	12	-1	-1	21
38	3.885599762773909E-4	TGTGCCTTGTGGGAAGAACTCTTT	CALWEELF	TRGV9	.	TRGJ1	13	-1	-1	13
37	3.7833471374377537E-4	TGTGCCTTGTGGGAGGTGCAAGTGGGTGATTGGATCAAGACGTTT	CALWEVQVGDWIKTF	TRGV9	.	TRGJP2	19	-1	-1	25
37	3.7833471374377537E-4	TGTGCCACCTGGGATGGGCCGGGTAGTGATTGGATCAAGACGTTT	CATWDGPGSDWIKTF	TRGV4	.	TRGJP2	19	-1	-1	22
37	3.7833471374377537E-4	TGTGCCTTGTGGGAGGTGTCGGATTATTATAAGAAACTCTTT	CALWEVSDYYKKLF	TRGV9	.	TRGJ1	17	-1	-1	18
37	3.7833471374377537E-4	TGTGCCACCTGGGACGGGCCGGGTGATTGGATCAAGACGTTT	CATWDGPGDWIKTF	TRGV2	.	TRGJP2	19	-1	-1	22
37	3.7833471374377537E-4	TGTGCCTTGTGGGAGGTCCTCCCCGCTAGGAAACTCTTT	CALWEVLPARKLF	TRGV9	.	TRGJ1	16	-1	-1	26
37	3.7833471374377537E-4	TGTGCCTTGTGGGAGGTGTGTTATAAGAAACTCTTT	CALWEVCYKKLF	TRGV9	.	TRGJ1	17	-1	-1	20
37	3.7833471374377537E-4	TGTGCCTTGTGGGAGGTGCAGGCCCAGAAACTCTTT	CALWEVQAQKLF	TRGV9	.	TRGJ1	19	-1	-1	25
37	3.7833471374377537E-4	TGTGCTGCGTGCCCTTATTATAAGAAACTCTTT	CAACPYYKKLF	TRGV10	.	TRGJ1	10	-1	-1	14
37	3.7833471374377537E-4	TGTGCCTTGTGGGAGGTGGGGAAGAAACTCTTT	CALWEVGKKLF	TRGV9	.	TRGJ1	17	-1	-1	21
37	3.7833471374377537E-4	TGTGCTGCGTGGGTTTATAAGAAACTCTTT	CAAWVYKKLF	TRGV10	.	TRGJ1	16	-1	-1	14
37	3.7833471374377537E-4	TGTGCCTCCCCCCGTTCGCGGAAGCTCTTT	CASPRSRKLF	TRGV9	.	TRGJ1	6	-1	-1	20
37	3.7833471374377537E-4	TGTGCCGGGAAACTCTTT	CAGKLF	TRGV9	.	TRGJ1	5	-1	-1	8
37	3.7833471374377537E-4	TGTGCCTTGTGGAACTGGCTCTTT	CALWNWLF	TRGV9	.	TRGJ1	11	-1	-1	18
37	3.7833471374377537E-4	TGTGCTTGTGGGAAACTCTTT	CACGKLF	TRGV9	.	TRGJ1	12	-1	-1	11
37	3.7833471374377537E-4	TGTGCCTTGGGGAGGAAACTCTTT	CALGRKLF	TRGV9	.	TRGJ1	14	-1	-1	14
36	3.681094512101598E-4	TGTGCCTTGTGGGAGGTCTGGGATTGGAGTGGCTATAAGAAACTCTTT	CALWEVWDWSGYKKLF	TRGV9	.	TRGJ1	16	-1	-1	33
36	3.681094512101598E-4	TGTGCCTTGTGGGAGGCCCACGGGTTGGGCAAAAAAATCAAGGTATTT	CALWEAHGLGKKIKVF	TRGV9	.	TRGJP	15	-1	-1	23
36	3.681094512101598E-4	TGTGCCTTGTGGGAGGCTACAGGCCCCGGTAGGAAACTCTTT	CALWEATGPGRKLF	TRGV9	.	TRGJ1	15	-1	-1	29
36	3.681094512101598E-4	TGTGCTGCGTGGGATTGTTATAAGAAACTCTTT	CAAWDCYKKLF	TRGV10	.	TRGJ1	15	-1	-1	13
36	3.681094512101598E-4	TGTGCCTTGTGGGAGGTGCGGGAACTCTTT	CALWEVRELF	TRGV9	.	TRGJ1	18	-1	-1	22
36	3.681094512101598E-4	TGTGCCTTGAATTATTATAAGAAACTCTTT	CALNYYKKLF	TRGV9	.	TRGJ1	8	-1	-1	8
36	3.681094512101598E-4	TGTGCCTTGTGGGTCGCGAAACTCTTT	CALWVAKLF	TRGV9	.	TRGJ1	12	-1	-1	17
36	3.681094512101598E-4	TGTGCCTCCTTTACCGAACTCTTT	CASFTELF	TRGV9	.	TRGJ2	6	-1	-1	16
36	3.681094512101598E-4	TGTCCGCTCTTT	CPLF	TRGV9	.	TRGJ1	2	-1	-1	6
36	3.681094512101598E-4	TGTGCCTTGTGGGAGGTGTCGAAACTCTTT	CALWEVSKLF	TRGV9	.	TRGJ1	17	-1	-1	20
35	3.5788418867654427E-4	TGTGCCTTGTGGGAGGCCTGGGAGTTGGGCAAAAAAATCAAGGTATTT	CALWEAWELGKKIKVF	TRGV9	.	TRGJP	15	-1	-1	21
35	3.5788418867654427E-4	TGTGCCTTGTGGGAGGTGTTCGGTCAAGATAAGAAACTCTTT	CALWEVFGQDKKLF	TRGV9	.	TRGJ1	17	-1	-1	28
35	3.5788418867654427E-4	TGTGCCTTGTGGGAGGTGTTATGGGGATGGATCAAGACGTTT	CALWEVLWGWIKTF	TRGV9	.	TRGJP2	17	-1	-1	27
35	3.5788418867654427E-4	TGTGCCTTGTGGGAGGTGGGTTATTATAAGAAACTCTTT	CALWEVGYYKKLF	TRGV9	.	TRGJ1	17	-1	-1	20
35	3.5788418867654427E-4	TGTGCCTTGTGGGAGGTGTGGGTTGAGAAACTCTTT	CALWEVWVEKLF	TRGV9	.	TRGJ1	17	-1	-1	25
35	3.5788418867654427E-4	TGTGCCTTGTGGGAGGCGCTTGAGGGAGAACTCTTT	CALWEALEGELF	TRGV9	.	TRGJ1	18	-1	-1	28
35	3.5788418867654427E-4	TGTGCCTTGTGGGAGCCCGGGGAGAAACTCTTT	CALWEPGEKLF	TRGV9	.	TRGJ1	14	-1	-1	22
35	3.5788418867654427E-4	TGTGCCTTGTGGGAGGTGCAAAAGAAACTCTTT	CALWEVQKKLF	TRGV9	.	TRGJ1	19	-1	-1	21
35	3.5788418867654427E-4	TGTGCTGCGTGGGGGTTCGAGAAACTCTTT	CAAWGFEKLF	TRGV10	.	TRGJ1	12	-1	-1	19
35	3.5788418867654427E-4	TGTGCTGCGTGGGACTATAAGAAACTCTTT	CAAWDYKKLF	TRGV10	.	TRGJ1	16	-1	-1	15
35	3.5788418867654427E-4	TGTGCCTTGTGGCCCGTGAAGAAACTCTTT	CALWPVKKLF	TRGV9	.	TRGJ1	11	-1	-1	18
35	3.5788418867654427E-4	TGTGCCTTGTGGGAGGGAGAGGAACTCTTT	CALWEGEELF	TRGV9	.	TRGJ1	15	-1	-1	19
35	3.5788418867654427E-4	TGTGCCTTGGGGGTTTGTAAGAAACTCTTT	CALGVCKKLF	TRGV9	.	TRGJ1	12	-1	-1	14
35	3.5788418867654427E-4	TGTGCCTTGTGGGCTCGTAAACTCTTT	CALWARKLF	TRGV9	.	TRGJ1	12	-1	-1	18
35	3.5788418867654427E-4	TTGGAACCTGGT	LEPG	TRGV9	.	TRGJP2	0	-1	-1	11
35	3.5788418867654427E-4	TGTGCTGCGTGGGATCTCTTT	CAAWDLF	TRGV10	.	TRGJ2	14	-1	-1	15
34	3.476589261429287E-4	TGTGCCTTGTGGGAGGTGCTGGGGGGGCCCCGTGTGTTTGGGAAACTCTTT	CALWEVLGGPRVFGKLF	TRGV9	.	TRGJ1	18	-1	-1	41
34	3.476589261429287E-4	TGTGCCACCTGGGACGGGAGTAGTGATTGGATCAAGACGTTT	CATWDGSSDWIKTF	TRGV2	.	TRGJP2	17	-1	-1	18
34	3.476589261429287E-4	TGTGCTGCGTGGGATTATTATTATAAGAAACTCTTT	CAAWDYYYKKLF	TRGV10	.	TRGJ1	16	-1	-1	16
34	3.476589261429287E-4	TGTGCCTTGTGGGAGGTGCAGTTACTGAAACTCTTT	CALWEVQLLKLF	TRGV9	.	TRGJ1	19	-1	-1	26
34	3.476589261429287E-4	TGTGCTGCGTGGGGTCCGGCGGCCAAACTCTTT	CAAWGPAAKLF	TRGV10	.	TRGJ1	12	-1	-1	24
34	3.476589261429287E-4	TGTGCCTTGTGGGAGGTGCACGGGAAACTCTTT	CALWEVHGKLF	TRGV9	.	TRGJ1	20	-1	-1	23
34	3.476589261429287E-4	TGTGCCTTGTGGGAGGTGGGGGAGAAACTCTTT	CALWEVGEKLF	TRGV9	.	TRGJ1	17	-1	-1	22
34	3.476589261429287E-4	TGTGCCTTGTGGGAGGTAAGCAAGAAACTCTTT	CALWEVSKKLF	TRGV9	.	TRGJ1	16	-1	-1	21
34	3.476589261429287E-4	TGTGCCTTGTGGGAGGCTAAGAAACTCTTT	CALWEAKKLF	TRGV9	.	TRGJ1	15	-1	-1	17
34	3.476589261429287E-4	TGTGCCACCTGGGATTGGATCAAGACGTTT	CATWDWIKTF	TRGV8	.	TRGJP2	17	-1	-1	12
34	3.476589261429287E-4	TGTGCTGCGTGGGGTAAGAAACTCTTT	CAAWGKKLF	TRGV10	.	TRGJ1	12	-1	-1	14
34	3.476589261429287E-4	TGTGCTGCGTGGGAGGGGAAACTCTTT	CAAWEGKLF	TRGV10	.	TRGJ1	13	-1	-1	17
34	3.476589261429287E-4	TGTGCCTCCCCGGTTGAGAAACTCTTT	CASPVEKLF	TRGV9	.	TRGJ2	6	-1	-1	16
34	3.476589261429287E-4	TGTGCCTTGTGGGAGGTGCGGAAACTCTTT	CALWEVRKLF	TRGV9	.	TRGJ1	18	-1	-1	20
34	3.476589261429287E-4	TGTGCCCCATCAAAAGTGGAGAAACTCTTT	CAPSKVEKLF	TRGV9	.	TRGJ1	5	-1	-1	19
34	3.476589261429287E-4	TGTGCCTTGTGGGGACCACTCTTT	CALWGPLF	TRGV9	.	TRGJ1	12	-1	-1	17
34	3.476589261429287E-4	TGTGCCTTGTGGCATTATAAGAAACTCTTT	CALWHYKKLF	TRGV9	.	TRGJ1	11	-1	-1	13
33	3.3743366360931316E-4	TGTGCTGCGTGTCCGGTCAGAAGTAGTGATTGGATCAAGACGTTT	CAACPVRSSDWIKTF	TRGV10	.	TRGJP2	10	-1	-1	21
33	3.3743366360931316E-4	TGTGCCTTGTGGGAGGTTTCGAGGGGAGAGGAGAAACTCTTT	CALWEVSRGEEKLF	TRGV9	.	TRGJ1	16	-1	-1	31
33	3.3743366360931316E-4	TGTGCCTTGTGGCCCTTAGGCCCCCACCGGAAACTCTTT	CALWPLGPHRKLF	TRGV9	.	TRGJ1	11	-1	-1	29
33	3.3743366360931316E-4	TGTGCCTTGTGGGAGGTCACTTATTATAAGAAACTCTTT	CALWEVTYYKKLF	TRGV9	.	TRGJ1	19	-1	-1	20
33	3.3743366360931316E-4	TGTGCCTTGTGGGAGGTGCCTTATTATAAGAAACTCTTT	CALWEVPYYKKLF	TRGV9	.	TRGJ2	18	-1	-1	20
33	3.3743366360931316E-4	TGTGCCTTGTGGGAGGCCCCTCAGCTCGGGAAACTCTTT	CALWEAPQLGKLF	TRGV9	.	TRGJ1	15	-1	-1	29
33	3.3743366360931316E-4	TGTGCCTACTTACCCCCCAGGGCCATAAGCCTCTTT	CAYLPPRAISLF	TRGV9	.	TRGJ1	6	-1	-1	30
33	3.3743366360931316E-4	TGTGCCTTGTGGGAGGTGCCTTTCAAACTCTTT	CALWEVPFKLF	TRGV9	.	TRGJ1	18	-1	-1	24
33	3.3743366360931316E-4	TGTGCCTTGTGGGAGGTGCAAGAGAAACTCTTT	CALWEVQEKLF	TRGV9	.	TRGJ1	19	-1	-1	22
33	3.3743366360931316E-4	TGTGCCTTGGGCGGGGGTTATAAGAAACTCTTT	CALGGGYKKLF	TRGV9	.	TRGJ1	8	-1	-1	17
33	3.3743366360931316E-4	TGTGCCTTGTGGGAGGTAAAGAAACTCTTT	CALWEVKKLF	TRGV9	.	TRGJ1	16	-1	-1	18
33	3.3743366360931316E-4	TGTGCTGCGTGGGAGAAACTCTTT	CAAWEKLF	TRGV10	.	TRGJ1	13	-1	-1	13
33	3.3743366360931316E-4	TGTGCTGCGTTGGAACTCTTT	CAALELF	TRGV10	.	TRGJ1	13	-1	-1	13
33	3.3743366360931316E-4	TGTGCTGCGTGTAGACTCTTT	CAACRLF	TRGV10	.	TRGJ1	10	-1	-1	14
33	3.3743366360931316E-4	TGTGCCTGCCTGAAACTCTTT	CACLKLF	TRGV9	.	TRGJ1	6	-1	-1	11
33	3.3743366360931316E-4	TGTGCTGCCGGGCTCTTT	CAAGLF	TRGV10	.	TRGJ1	7	-1	-1	12
33	3.3743366360931316E-4	TGTGCTGGGAAACTCTTT	CAGKLF	TRGV9	.	TRGJ1	4	-1	-1	8
33	3.3743366360931316E-4	TGTGCCTTGTCGGAGGTTAAGAAACTCTTT	CALSEVKKLF	TRGV9	.	TRGJ2	16	-1	-1	17
33	3.3743366360931316E-4	TGTGCCTTGGACTTGATTGGGAAACTCTTT	CALDLIGKLF	TRGV9	.	TRGJ1	8	-1	-1	20
33	3.3743366360931316E-4	TGTGCCTTGTGGAGCAGAAGGGAGCTCTTT	CALWSRRELF	TRGV9	.	TRGJ1	11	-1	-1	24
33	3.3743366360931316E-4	TGTGCCTTGGCGGGGTATAAGAAACTCTTT	CALAGYKKLF	TRGV9	.	TRGJ2	8	-1	-1	15
33	3.3743366360931316E-4	TGTGCTGCGTGGGATAGAGGACTCTTT	CAAWDRGLF	TRGV10	.	TRGJ1	14	-1	-1	20
33	3.3743366360931316E-4	TGTGCCTTGAGGAAACTCTTT	CALRKLF	TRGV9	.	TRGJ1	11	-1	-1	11
33	3.3743366360931316E-4	TGTGCCTTGTGGGAGGTGCTGAAACTCTTT	CALWEVLKLF	TRGV9	.	TRGJ2	18	-1	-1	20
33	3.3743366360931316E-4	TGTGCTGCGTGGGATTTTGCGCTCTTT	CAAWDFALF	TRGV10	.	TRGJ2	15	-1	-1	21
33	3.3743366360931316E-4	TGTGCCTTGGTTTATAAGAAACTCTTT	CALVYKKLF	TRGV9	.	TRGJ1	8	-1	-1	11
33	3.3743366360931316E-4	TGTGCCTTGTGGAAGAAACTCTTT	CALWKKLF	TRGV9	.	TRGJ1	14	-1	-1	12
32	3.272084010756976E-4	TGTGCCTTGTGGGAGGATCAAGAGTTGGGCAAAAAAATCAAGGTATTT	CALWEDQELGKKIKVF	TRGV9	.	TRGJP	15	-1	-1	18
32	3.272084010756976E-4	TGTGCCTTGTGGATCCCACATATTAAAGGGGGCCATAAGAAACTCTTT	CALWIPHIKGGHKKLF	TRGV9	.	TRGJ1	11	-1	-1	34
32	3.272084010756976E-4	TGTGCCTTGTGGGAGGTTAATAGTAGTGATTGGATCAAGACGTTT	CALWEVNSSDWIKTF	TRGV9	.	TRGJP2	16	-1	-1	19
32	3.272084010756976E-4	TGTGCCGATACCCGGGCGCCCGAGGAGTATTATAAGAAACTCTTT	CADTRAPEEYYKKLF	TRGV4	.	TRGJ1	5	-1	-1	27
32	3.272084010756976E-4	TGTGCCTTGTGGGAGGCCCCGAATTATTATAAGAAACTCTTT	CALWEAPNYYKKLF	TRGV9	.	TRGJ2	15	-1	-1	19
32	3.272084010756976E-4	TGTGCCTTGTGGGAGCCGAATTATTATAAGAAACTCTTT	CALWEPNYYKKLF	TRGV9	.	TRGJ1	14	-1	-1	16
32	3.272084010756976E-4	TGTGCCTTGTGGGAGGTGCGACTGGGTAAGAAACTCTTT	CALWEVRLGKKLF	TRGV9	.	TRGJ2	18	-1	-1	26
32	3.272084010756976E-4	TGTGCCTTGTGGGAGGTGAGTTTATGGAGGAAACTCTTT	CALWEVSLWRKLF	TRGV9	.	TRGJ1	17	-1	-1	29
32	3.272084010756976E-4	TGTGCTGCGTGGGATACGGCCTTGGGGAAACTCTTT	CAAWDTALGKLF	TRGV10	.	TRGJ1	17	-1	-1	26
32	3.272084010756976E-4	TGTGCCTTGTGGGAGGTGCAATTTAAGAAACTCTTT	CALWEVQFKKLF	TRGV9	.	TRGJ1	19	-1	-1	20
32	3.272084010756976E-4	TGTGCCTTGTGGGAGGTGGCTTATAAGAAACTCTTT	CALWEVAYKKLF	TRGV9	.	TRGJ1	17	-1	-1	20
32	3.272084010756976E-4	TGTGCCTTGTGGGAGGTGGGGAATAAGAAACTCTTT	CALWEVGNKKLF	TRGV9	.	TRGJ1	17	-1	-1	22
32	3.272084010756976E-4	TGTGCCTTGTGGGAGGCTACCGACCAGAAACTCTTT	CALWEATDQKLF	TRGV9	.	TRGJ1	15	-1	-1	25
32	3.272084010756976E-4	TGTGCCTTGTGGGAGGCGACCGCTAACAAACTCTTT	CALWEATANKLF	TRGV9	.	TRGJ1	15	-1	-1	23
32	3.272084010756976E-4	TGTGCTGCGTGGGATTATTTCCCGAAACTCTTT	CAAWDYFPKLF	TRGV10	.	TRGJ1	16	-1	-1	23
32	3.272084010756976E-4	TGTGCCTTGTGGGTAAGTGGTGTAGAACTCTTT	CALWVSGVELF	TRGV9	.	TRGJ1	12	-1	-1	25
32	3.272084010756976E-4	TGTGCCTTGTGGGAGGTGCCTACGAAACTCTTT	CALWEVPTKLF	TRGV9	.	TRGJ1	18	-1	-1	20
32	3.272084010756976E-4	TGTGCCTTGTGGGAGGTGCAGGAGAAACTCTTT	CALWEVQEKLF	TRGV9	.	TRGJ1	19	-1	-1	22
32	3.272084010756976E-4	TGTGCCTTGTGGGAGGCGGGAATGAAACTCTTT	CALWEAGMKLF	TRGV9	.	TRGJ1	15	-1	-1	23
32	3.272084010756976E-4	TGTGCCTCGTGCTCAAACGTGATTAAACTCTTT	CASCSNVIKLF	TRGV9	.	TRGJ1	10	-1	-1	24
32	3.272084010756976E-4	TGTGCGCCCCAGAACCACCCTAAGAAACTCTTT	CAPQNHPKKLF	TRGV9	.	TRGJ1	4	-1	-1	20
32	3.272084010756976E-4	TGTGCCTTGTGGGGATTCAAGAAACTCTTT	CALWGFKKLF	TRGV9	.	TRGJ1	12	-1	-1	18
32	3.272084010756976E-4	TGTGCTGCCACCGAGGGGAAACTCTTT	CAATEGKLF	TRGV10	.	TRGJ1	7	-1	-1	17
32	3.272084010756976E-4	TGTGCTGCGTGGGACAGGATCCTCTTT	CAAWDRILF	TRGV10	.	TRGJ1	13	-1	-1	21
32	3.272084010756976E-4	TGTGCCTTGTTTATACAGAAACTCTTT	CALFIQKLF	TRGV9	.	TRGJ1	9	-1	-1	10
32	3.272084010756976E-4	TGTGCCTTGTGGGAGGTAAAACTCTTT	CALWEVKLF	TRGV9	.	TRGJ1	16	-1	-1	18
32	3.272084010756976E-4	TGTGCCTTCTGTAAGAAACTCTTT	CAFCKKLF	TRGV9	.	TRGJ1	10	-1	-1	11
32	3.272084010756976E-4	TGTGCTGCGTCCAAGTTT	CAASKF	TRGV10	.	TRGJP2	9	-1	-1	14
32	3.272084010756976E-4	TGTGCCTTGTGGGGACTTAAGAAACTCTTT	CALWGLKKLF	TRGV9	.	TRGJ1	12	-1	-1	17
32	3.272084010756976E-4	TGTGCCTTGTGGGAGGTTGAACTCTTT	CALWEVELF	TRGV9	.	TRGJ1	16	-1	-1	19
32	3.272084010756976E-4	TGTGCCTTGTGGGAGGTCAAACTCTTT	CALWEVKLF	TRGV9	.	TRGJ1	16	-1	-1	18
32	3.272084010756976E-4	TGTGCTGCGTGGGGCCTGAAACTCTTT	CAAWGLKLF	TRGV10	.	TRGJ1	12	-1	-1	17
32	3.272084010756976E-4	TGTGCCCGCGATAAGAAACTCTTT	CARDKKLF	TRGV9	.	TRGJ1	5	-1	-1	10
32	3.272084010756976E-4	TGTGCTGCGTGGGGTCTCTTT	CAAWGLF	TRGV10	.	TRGJ1	12	-1	-1	15
32	3.272084010756976E-4	TGTGCCTTGTGGGAGGTGCATCCGGAACTCTTT	CALWEVHPELF	TRGV9	.	TRGJ1	19	-1	-1	25
32	3.272084010756976E-4	TGTGCCTTGTGGGAGAGGGAGAAACTCTTT	CALWEREKLF	TRGV9	.	TRGJ1	14	-1	-1	19
32	3.272084010756976E-4	TGTGCCTTGTGGAATTATAAGAAACTCTTT	CALWNYKKLF	TRGV9	.	TRGJ1	11	-1	-1	13
31	3.1698313854208206E-4	TGTGCCTTGTGGGAGGTGGGGAGGGGTCCCCTGGGGAGCCGAAAGAAACTCTTT	CALWEVGRGPLGSRKKLF	TRGV9	.	TRGJ1	17	-1	-1	42
31	3.1698313854208206E-4	TGTGCCTTGTGGGAGGTCTGGGGAGAGTTGGGCAAAAAAATCAAGGTATTT	CALWEVWGELGKKIKVF	TRGV9	.	TRGJP	16	-1	-1	23
31	3.1698313854208206E-4	TGTGCCTTGTGGGAGGTGCTCCCTCCCCACCCCAAGAAACTCTTT	CALWEVLPPHPKKLF	TRGV9	.	TRGJ1	26	-1	-1	33
31	3.1698313854208206E-4	TGTGCCTTGTGGGAGGTTCCATCGGGGGAGAAACTCTTT	CALWEVPSGEKLF	TRGV9	.	TRGJ1	16	-1	-1	28
31	3.1698313854208206E-4	TGTGCCTTGTGGGAGGTGCCGACTTATAAGAAACTCTTT	CALWEVPTYKKLF	TRGV9	.	TRGJ1	18	-1	-1	23
31	3.1698313854208206E-4	TGTGCCTTGTGGGAGGTGCCGAAAAGCGGGAAACTCTTT	CALWEVPKSGKLF	TRGV9	.	TRGJ1	18	-1	-1	29
31	3.1698313854208206E-4	TGTGCCTTGTGGGAGGACAATTATTATAAGAAACTCTTT	CALWEDNYYKKLF	TRGV9	.	TRGJ1	15	-1	-1	18
31	3.1698313854208206E-4	TGTGCCTTGCGGTCGGGCGTTTATTATAAGAAACTCTTT	CALRSGVYYKKLF	TRGV9	.	TRGJ1	11	-1	-1	20
31	3.1698313854208206E-4	TGTGCCACCTGGGACGGGCGGTATTATAAGAAACTCTTT	CATWDGRYYKKLF	TRGV2	.	TRGJ1	18	-1	-1	21
31	3.1698313854208206E-4	TGTGCCTTGTGGGAGGTGCTCGATAAGAAACTCTTT	CALWEVLDKKLF	TRGV9	.	TRGJ1	18	-1	-1	22
31	3.1698313854208206E-4	TGTGCCTTGTGGGAGGTGCTAGAGAGGAAACTCTTT	CALWEVLERKLF	TRGV9	.	TRGJ1	18	-1	-1	26
31	3.1698313854208206E-4	TGTGCCTTGTGGGAGGTGCGGTTGGAGAAACTCTTT	CALWEVRLEKLF	TRGV9	.	TRGJ1	18	-1	-1	25
31	3.1698313854208206E-4	TGTGCCTTGTGGGAGGTGCGGAATAAGAAACTCTTT	CALWEVRNKKLF	TRGV9	.	TRGJ1	18	-1	-1	22
31	3.1698313854208206E-4	TGTGCCTTGTGGGAGGTGCGAGTTAAGAAACTCTTT	CALWEVRVKKLF	TRGV9	.	TRGJ1	18	-1	-1	23
31	3.1698313854208206E-4	TGTGCCTTGTGGGAGGTGCAAGGTAGGAAACTCTTT	CALWEVQGRKLF	TRGV9	.	TRGJ1	19	-1	-1	23
31	3.1698313854208206E-4	TGTGCCTTCCAGGTTGGTTATAAGAAACTCTTT	CAFQVGYKKLF	TRGV9	.	TRGJ1	7	-1	-1	17
31	3.1698313854208206E-4	TGTGCCTTGTGGGCTAGACTTAAGAAACTCTTT	CALWARLKKLF	TRGV9	.	TRGJ1	12	-1	-1	20
31	3.1698313854208206E-4	TGTGCCTTGTGGGAGGTCCTCGGGAAACTCTTT	CALWEVLGKLF	TRGV9	.	TRGJ1	16	-1	-1	23
31	3.1698313854208206E-4	TGTGCCTTGTGGGAGGTGCAACAGAAACTCTTT	CALWEVQQKLF	TRGV9	.	TRGJ1	19	-1	-1	22
31	3.1698313854208206E-4	TGTGCTGCGGGGTATTATAAGAAACTCTTT	CAAGYYKKLF	TRGV10	.	TRGJ1	16	-1	-1	12
31	3.1698313854208206E-4	TGTGCCTTGTGGGAGGTCAAGAAACTCTTT	CALWEVKKLF	TRGV9	.	TRGJ1	16	-1	-1	18
31	3.1698313854208206E-4	TGTGCCTTGTGGGAAATGGGGAAACTCTTT	CALWEMGKLF	TRGV9	.	TRGJ1	13	-1	-1	20
31	3.1698313854208206E-4	TGTGCCTTGTGTTATAAGAAACTCTTT	CALCYKKLF	TRGV9	.	TRGJ1	10	-1	-1	11
31	3.1698313854208206E-4	TGTGCCTTGTGGAAACTCTTT	CALWKLF	TRGV9	.	TRGJ1	11	-1	-1	11
31	3.1698313854208206E-4	TGTGCCTTGTGGGGGGGTTATAAGAAACTCTTT	CALWGGYKKLF	TRGV9	.	TRGJ1	15	-1	-1	17
31	3.1698313854208206E-4	TGTGCCTTGTGGGAGGGCCCCAAGAAACTCTTT	CALWEGPKKLF	TRGV9	.	TRGJ1	15	-1	-1	21
31	3.1698313854208206E-4	TGTGCCTTGTGGGAGGGCAATAAGAAACTCTTT	CALWEGNKKLF	TRGV9	.	TRGJ1	18	-1	-1	19
31	3.1698313854208206E-4	TGTGCCTTGTGGGAGGGACTTAAGAAACTCTTT	CALWEGLKKLF	TRGV9	.	TRGJ1	15	-1	-1	20
31	3.1698313854208206E-4	TGTGCCTTGTGGGGTTGGAAACTCTTT	CALWGWKLF	TRGV9	.	TRGJ1	12	-1	-1	17
31	3.1698313854208206E-4	TGTGCCTTGACCAGGGAGAAACTCTTT	CALTREKLF	TRGV9	.	TRGJ1	8	-1	-1	16
31	3.1698313854208206E-4	TGTGCTGCGCAGAAACTCTTT	CAAQKLF	TRGV10	.	TRGJ1	8	-1	-1	10
31	3.1698313854208206E-4	CGTAAGAAACTCTTT	RKKLF	TRGV9	.	TRGJ1	2	-1	-1	2
31	3.1698313854208206E-4	TGTGCCTTGTGGGAGGTGCGTCTCCAACTCTTT	CALWEVRLQLF	TRGV9	.	TRGJ1	27	-1	-1	25
31	3.1698313854208206E-4	TGTGCTGCGATTGTTCGACTGGAACTCTTT	CAAIVRLELF	TRGV10	.	TRGJ1	8	-1	-1	22
31	3.1698313854208206E-4	TGTGCCTTGTGGGAGGTGTGGAAACTCTTT	CALWEVWKLF	TRGV9	.	TRGJ1	17	-1	-1	20
31	3.1698313854208206E-4	TGTGCTGCGTGGGATAGGAAACTCTTT	CAAWDRKLF	TRGV10	.	TRGJ1	14	-1	-1	13
31	3.1698313854208206E-4	TGTGCTGCGTGGGACTGGAAACTCTTT	CAAWDWKLF	TRGV10	.	TRGJ1	13	-1	-1	17
31	3.1698313854208206E-4	TGTGCCTTGCTAGGACGGTGGGAGAAACTCTTT	CALLGRWEKLF	TRGV9	.	TRGJ1	19	-1	-1	22
30	3.067578760084665E-4	TGTGCCTTGTGGGAGGTGCATGGGCAAGAGTTGGGCAAAAAAATCAAGGTATTT	CALWEVHGQELGKKIKVF	TRGV9	.	TRGJP	19	-1	-1	18
30	3.067578760084665E-4	TGTGCCTTGTGGGAACCCCCATCGACCGATAGTAGTGATTGGATCAAGACGTTT	CALWEPPSTDSSDWIKTF	TRGV9	.	TRGJP2	13	-1	-1	28
30	3.067578760084665E-4	TGTGCCTTGTGGGAGGTGGAGAAGGGTTATTATAAGAAACTCTTT	CALWEVEKGYYKKLF	TRGV9	.	TRGJ1	17	-1	-1	26
30	3.067578760084665E-4	TGTGCTGCGTGGGATTACTTTCCCCCGCTTAAGAAACTCTTT	CAAWDYFPPLKKLF	TRGV10	.	TRGJ1	17	-1	-1	29
30	3.067578760084665E-4	TGTGCCTTGTGGGAGGTGGAATCGTTTAGTGGGAAACTCTTT	CALWEVESFSGKLF	TRGV9	.	TRGJ1	17	-1	-1	32
30	3.067578760084665E-4	TGTGCCCCTGTAGATCTTAATGGGATATGGATCAAGACGTTT	CAPVDLNGIWIKTF	TRGV9	.	TRGJP2	5	-1	-1	23
30	3.067578760084665E-4	TGTGCTGCGTGGGTCCCCAAAAGTTATAAGAAACTCTTT	CAAWVPKSYKKLF	TRGV10	.	TRGJ1	12	-1	-1	23
30	3.067578760084665E-4	TGTGCCTTGTGGGAGGTGCCATTCGCTGCGAAACTCTTT	CALWEVPFAAKLF	TRGV9	.	TRGJ1	18	-1	-1	29
30	3.067578760084665E-4	TGTGCCTTGTGGGAGGCCCAAGGGTTAGAGAAACTCTTT	CALWEAQGLEKLF	TRGV9	.	TRGJ1	15	-1	-1	28
30	3.067578760084665E-4	TGTGCCTTGTGGGAGGGGAGTTATTATAAGAAACTCTTT	CALWEGSYYKKLF	TRGV9	.	TRGJ1	15	-1	-1	17
30	3.067578760084665E-4	TGTGCCTTGTGGGAGGACTTCGTTGCTGAGAAACTCTTT	CALWEDFVAEKLF	TRGV9	.	TRGJ1	15	-1	-1	28
30	3.067578760084665E-4	TGTGCCTTGTGGGACGAAGGGGGAGAGAAACTCTTT	CALWDEGGEKLF	TRGV9	.	TRGJ1	13	-1	-1	25
30	3.067578760084665E-4	TGTGCCTTGTGGGAGGTGCTATATAAGAAACTCTTT	CALWEVLYKKLF	TRGV9	.	TRGJ1	18	-1	-1	21
30	3.067578760084665E-4	TGTGCCTTGTGGGAGGTGCGCAATAAGAAACTCTTT	CALWEVRNKKLF	TRGV9	.	TRGJ1	18	-1	-1	22
30	3.067578760084665E-4	TGTGCCTTGTGGGAGGTGCAACTTAGGAAACTCTTT	CALWEVQLRKLF	TRGV9	.	TRGJ1	22	-1	-1	23
30	3.067578760084665E-4	TGTGCCTTGTGGGAGGTGGGTTATAAGAAACTCTTT	CALWEVGYKKLF	TRGV9	.	TRGJ1	17	-1	-1	20
30	3.067578760084665E-4	TGTGCCACCTGGGATCGAGGACCCAAGAAACTCTTT	CATWDRGPKKLF	TRGV4	.	TRGJ1	14	-1	-1	24
30	3.067578760084665E-4	TGTGCCACCTGGGACGGGCCTTATAAGAAACTCTTT	CATWDGPYKKLF	TRGV2	.	TRGJ1	19	-1	-1	20
30	3.067578760084665E-4	TGTGCCACCTGGGACAGTTATTATAAGAAACTCTTT	CATWDSYYKKLF	TRGV3	.	TRGJ1	16	-1	-1	17
30	3.067578760084665E-4	TGTGCCTTGTGGGAGGCCCCTAAGAAACTCTTT	CALWEAPKKLF	TRGV9	.	TRGJ1	15	-1	-1	20
30	3.067578760084665E-4	TGTGCCTTGTGGGAAGGATATAAGAAACTCTTT	CALWEGYKKLF	TRGV9	.	TRGJ1	13	-1	-1	18
30	3.067578760084665E-4	TGTTTTGCTTGCCCGGGGGAACTCTTT	CFACPGELF	TRGV10	.	TRGJ1	2	-1	-1	19
30	3.067578760084665E-4	TGTGCTGCGTGGGGTTCCCCACTCTTT	CAAWGSPLF	TRGV10	.	TRGJ1	15	-1	-1	20
30	3.067578760084665E-4	TGTGCTGCGTGGGATGGGCAACTCTTT	CAAWDGQLF	TRGV10	.	TRGJ1	14	-1	-1	19
30	3.067578760084665E-4	TGTGCTGCGTGGGATCAGCTCTTT	CAAWDQLF	TRGV10	.	TRGJ1	14	-1	-1	18
30	3.067578760084665E-4	TGTGCTGCGGGTGAGAAACTCTTT	CAAGEKLF	TRGV10	.	TRGJ1	8	-1	-1	13
30	3.067578760084665E-4	TGTGACCCCGGGGGACTCTTT	CDPGGLF	TRGV10	.	TRGJ1	3	-1	-1	14
30	3.067578760084665E-4	TGTGCGTCTCACCTCTTT	CASHLF	TRGV10	.	TRGJ1	4	-1	-1	12
30	3.067578760084665E-4	TGTGCCTTGTTTGGACTAGCGGAGAAACTCTTT	CALFGLAEKLF	TRGV9	.	TRGJ1	9	-1	-1	22
30	3.067578760084665E-4	TGTGCCTTGTGGGGGGGGTATAAGAAACTCTTT	CALWGGYKKLF	TRGV9	.	TRGJ1	15	-1	-1	18
30	3.067578760084665E-4	TGTGCCTTCCCGTTTAGGGTGAAACTCTTT	CAFPFRVKLF	TRGV9	.	TRGJ1	7	-1	-1	20
30	3.067578760084665E-4	TGTGCTGCGTGGGTTAAGAAACTCTTT	CAAWVKKLF	TRGV10	.	TRGJ1	15	-1	-1	14
30	3.067578760084665E-4	TGTGCTGCGTGGAATAAGAAACTCTTT	CAAWNKKLF	TRGV10	.	TRGJ1	14	-1	-1	13
30	3.067578760084665E-4	TGTGCCTTTCCCCTGAAGAAACTCTTT	CAFPLKKLF	TRGV9	.	TRGJ1	7	-1	-1	15
30	3.067578760084665E-4	TGTGCCTTGCCGTGGAAACTCTTT	CALPWKLF	TRGV9	.	TRGJ1	8	-1	-1	14
30	3.067578760084665E-4	TGTGCCTCCCTTAAGAAACTCTTT	CASLKKLF	TRGV9	.	TRGJ1	6	-1	-1	11
30	3.067578760084665E-4	TGTGCTGCGTGGATTTATTATAAGAAACTCTTT	CAAWIYYKKLF	TRGV10	.	TRGJ1	14	-1	-1	11
30	3.067578760084665E-4	TGTGCCTTGTGGGAGTATTATAAGAAACTCTTT	CALWEYYKKLF	TRGV9	.	TRGJ1	14	-1	-1	15
30	3.067578760084665E-4	TGTGCCTTGTGGGAGGTGCTGGTGAAACTCTTT	CALWEVLVKLF	TRGV9	.	TRGJ1	18	-1	-1	23
30	3.067578760084665E-4	TGTGCCTTGTGGGAGGTGCAGCGGAAACTCTTT	CALWEVQRKLF	TRGV9	.	TRGJ1	19	-1	-1	23
30	3.067578760084665E-4	TGTGCCTTGATTAATAAGAAACTCTTT	CALINKKLF	TRGV9	.	TRGJ1	8	-1	-1	9
30	3.067578760084665E-4	TGTGCCTTGAGATTGGAACTCTTT	CALRLELF	TRGV9	.	TRGJ1	8	-1	-1	16
30	3.067578760084665E-4	TGTGCCCCTGATTCGAAACTCTTT	CAPDSKLF	TRGV9	.	TRGJ2	5	-1	-1	14
30	3.067578760084665E-4	TGTGCCTTGTGGGAGGTTAGGGGGAAACTCTTT	CALWEVRGKLF	TRGV9	.	TRGJ1	16	-1	-1	23
30	3.067578760084665E-4	TGTGCCTTGTGGGAGGTGACTAAGAAACTCTTT	CALWEVTKKLF	TRGV9	.	TRGJ1	17	-1	-1	20
29	2.9653261347485096E-4	TGTGCTGCGTGGGATTATTCGCCCACTACCAATTATTATAAGAAACTCTTT	CAAWDYSPTTNYYKKLF	TRGV10	.	TRGJ1	16	-1	-1	30
29	2.9653261347485096E-4	TGTGCCTTGTGGAGAAGGTTCGGAAATAGTAGTGATTGGATCAAGACGTTT	CALWRRFGNSSDWIKTF	TRGV9	.	TRGJP2	18	-1	-1	25
29	2.9653261347485096E-4	TGTGCCTTGTGGGATTCAGAGTTGGGCAAAAAAATCAAGGTATTT	CALWDSELGKKIKVF	TRGV9	.	TRGJP	13	-1	-1	17
29	2.9653261347485096E-4	TGTGCCTTGTGGGAGCCAGATTTTAGTGATTGGATCAAGACGTTT	CALWEPDFSDWIKTF	TRGV9	.	TRGJP2	14	-1	-1	23
29	2.9653261347485096E-4	TGTGCCTTGTGGGAGGTCTTAAATTATTATAAGAAACTCTTT	CALWEVLNYYKKLF	TRGV9	.	TRGJ1	16	-1	-1	21
29	2.9653261347485096E-4	TGTGCCTTGTGGGAGGTGCTCGAGTGGGATAAGAAACTCTTT	CALWEVLEWDKKLF	TRGV9	.	TRGJ1	18	-1	-1	28
29	2.9653261347485096E-4	TGTGCCTTGTGGGAGGGCGGTTATTATAAGAAACTCTTT	CALWEGGYYKKLF	TRGV9	.	TRGJ1	15	-1	-1	20
29	2.9653261347485096E-4	TGTGCCTTGTGGGAGGGGGATTATTATAAGAAACTCTTT	CALWEGDYYKKLF	TRGV9	.	TRGJ1	15	-1	-1	19
29	2.9653261347485096E-4	TGTGCCTTGTGGGAGGTGCATGGGGGGAAACTCTTT	CALWEVHGGKLF	TRGV9	.	TRGJ1	19	-1	-1	26
29	2.9653261347485096E-4	TGTGCCTTGTGGGAGGTGGGGCCGAAGAAACTCTTT	CALWEVGPKKLF	TRGV9	.	TRGJ1	17	-1	-1	24
29	2.9653261347485096E-4	TGTGCCTTGTGGGAGGCGTGGCTTAAGAAACTCTTT	CALWEAWLKKLF	TRGV9	.	TRGJ1	15	-1	-1	23
29	2.9653261347485096E-4	TGTGCCTTGTGGGAGGCGTATTATAAGAAACTCTTT	CALWEAYYKKLF	TRGV9	.	TRGJ1	15	-1	-1	18
29	2.9653261347485096E-4	TGTGCCTTGTGGATGCGGACTAACGAGAAACTCTTT	CALWMRTNEKLF	TRGV9	.	TRGJ2	11	-1	-1	25
29	2.9653261347485096E-4	TGTGCTGCGTGGGATTATTCTAAGAAACTCTTT	CAAWDYSKKLF	TRGV10	.	TRGJ1	16	-1	-1	13
29	2.9653261347485096E-4	TGTGCTGCGTGGGATTACTATAAGAAACTCTTT	CAAWDYYKKLF	TRGV10	.	TRGJ1	17	-1	-1	13
29	2.9653261347485096E-4	TGTGCCTTGTGGGCTTGGTATAAGAAACTCTTT	CALWAWYKKLF	TRGV9	.	TRGJ1	12	-1	-1	18
29	2.9653261347485096E-4	TGTGCCTTGTGGGAGGTGAAGAAGAAACTCTTT	CALWEVKKKLF	TRGV9	.	TRGJ1	17	-1	-1	21
29	2.9653261347485096E-4	TGTGCCTTGTGGGAGATCGATAAGAAACTCTTT	CALWEIDKKLF	TRGV9	.	TRGJ1	14	-1	-1	19
29	2.9653261347485096E-4	TGTGCTGCGTGGGCCCATCTACCCCTCTTT	CAAWAHLPLF	TRGV10	.	TRGJ1	12	-1	-1	24
29	2.9653261347485096E-4	TGTGCCTTGTGGGCTGAAAAGAAACTCTTT	CALWAEKKLF	TRGV9	.	TRGJ1	12	-1	-1	18
29	2.9653261347485096E-4	TGTGCCCCGGGACCTGGGAAGAAACTCTTT	CAPGPGKKLF	TRGV9	.	TRGJ1	5	-1	-1	18
29	2.9653261347485096E-4	TGTGCCTTGTGGTTTAAGAAACTCTTT	CALWFKKLF	TRGV9	.	TRGJ1	11	-1	-1	14
29	2.9653261347485096E-4	TGTGCCTTGTGGGAGGAAAAACTCTTT	CALWEEKLF	TRGV9	.	TRGJ1	15	-1	-1	18
29	2.9653261347485096E-4	TGTGCCTACCAACATAGGAAACTCTTT	CAYQHRKLF	TRGV9	.	TRGJ1	6	-1	-1	13
29	2.9653261347485096E-4	TGTGCTGCGTATAAGAAACTCTTT	CAAYKKLF	TRGV10	.	TRGJ1	9	-1	-1	9
29	2.9653261347485096E-4	TGTGCCCAAGAGAAACTCTTT	CAQEKLF	TRGV9	.	TRGJ1	5	-1	-1	10
29	2.9653261347485096E-4	TGTGCTGCGTGGGTGGTTCCATGGGAACTCTTT	CAAWVVPWELF	TRGV10	.	TRGJ1	12	-1	-1	25
29	2.9653261347485096E-4	TGTGCCTTGTGGGAGGAAGAGAAACTCTTT	CALWEEEKLF	TRGV9	.	TRGJ1	15	-1	-1	19
29	2.9653261347485096E-4	TGTGCCTTGTGGGAGAGGGGGAAACTCTTT	CALWERGKLF	TRGV9	.	TRGJ1	14	-1	-1	20
29	2.9653261347485096E-4	TGTGCCTTGTGTGATAAGAAACTCTTT	CALCDKKLF	TRGV9	.	TRGJ1	13	-1	-1	13
29	2.9653261347485096E-4	TGTGCCTTGTGGGGTAAGAAACTCTTT	CALWGKKLF	TRGV9	.	TRGJ2	12	-1	-1	14
29	2.9653261347485096E-4	TGTGCCTTGTGGGATAAGAAACTCTTT	CALWDKKLF	TRGV9	.	TRGJ1	13	-1	-1	13
29	2.9653261347485096E-4	TGTGCCTTGTGTAAGAAACTCTTT	CALCKKLF	TRGV9	.	TRGJ1	10	-1	-1	11
29	2.9653261347485096E-4	TGTGCTGCGCCTCTCTTT	CAAPLF	TRGV10	.	TRGJ1	8	-1	-1	12
29	2.9653261347485096E-4	TGTGCTGCGTGGGATTATCGTCTGGCGAAACTCTTT	CAAWDYRLAKLF	TRGV10	.	TRGJ1	20	-1	-1	26
29	2.9653261347485096E-4	TGTGCCTTGTGGGAGGTGCAAGGAGAGAAACTCTTT	CALWEVQGEKLF	TRGV9	.	TRGJ1	19	-1	-1	25
29	2.9653261347485096E-4	TGTGCCTTGTGGGAGGTGGGGTATAAGAAACTCTTT	CALWEVGYKKLF	TRGV9	.	TRGJ1	17	-1	-1	21
29	2.9653261347485096E-4	TGTGCCTTGTTTCCAAAGAAGAAACTCTTT	CALFPKKKLF	TRGV9	.	TRGJ1	9	-1	-1	18
29	2.9653261347485096E-4	TGTGCCTTGTGGGCGAGTAAGAAACTCTTT	CALWASKKLF	TRGV9	.	TRGJ1	12	-1	-1	17
29	2.9653261347485096E-4	TGTGCCTTGTGGGGATATAAGAAACTCTTT	CALWGYKKLF	TRGV9	.	TRGJ1	12	-1	-1	15
29	2.9653261347485096E-4	TGTGCCACCTGGGACTATAAGAAACTCTTT	CATWDYKKLF	TRGV2	.	TRGJ1	14	-1	-1	15
29	2.9653261347485096E-4	TGTGCCTTGTGGCATAAACTCTTT	CALWHKLF	TRGV9	.	TRGJ1	11	-1	-1	15
29	2.9653261347485096E-4	TGTGCCTTGTCGAGAATGGTTTATCTCTTT	CALSRMVYLF	TRGV9	.	TRGJ1	9	-1	-1	24
29	2.9653261347485096E-4	TGTGCCTTGTGGGAGGCGGGGAAACTCTTT	CALWEAGKLF	TRGV9	.	TRGJ1	15	-1	-1	20
28	2.863073509412354E-4	TGTGCCTTGTGGGAGGTGCTTAATCTAAAGGGGGACTGTCTTTGGCTCTTT	CALWEVLNLKGDCLWLF	TRGV9	.	TRGJ1	18	-1	-1	45
28	2.863073509412354E-4	TGTGCCTTGTGGGAGGCCCTAATTAGTAGTGATTGGATCAAGACGTTT	CALWEALISSDWIKTF	TRGV9	.	TRGJP2	15	-1	-1	23
28	2.863073509412354E-4	TGTGCCTTGTGGGAGCTGCGAAGGTCTGGGGCTAAGAAACTCTTT	CALWELRRSGAKKLF	TRGV9	.	TRGJ1	18	-1	-1	32
28	2.863073509412354E-4	TGTGCCTTGTGGGAGGTCTGTTTTAGGGAAGGGGAGAAACTCTTT	CALWEVCFREGEKLF	TRGV9	.	TRGJ1	16	-1	-1	34
28	2.863073509412354E-4	TGTGCCTTGTGGGAGGTGCTTAGTAGTGATTGGATCAAGACGTTT	CALWEVLSSDWIKTF	TRGV9	.	TRGJP2	18	-1	-1	20
28	2.863073509412354E-4	TGTGCCTTGTGGGAGGTGCGGAGGGATTATTATAAGAAACTCTTT	CALWEVRRDYYKKLF	TRGV9	.	TRGJ1	18	-1	-1	25
28	2.863073509412354E-4	TGTGCCTTGTGGGAGGTGCACAGTTGGGAGGATAAGAAACTCTTT	CALWEVHSWEDKKLF	TRGV9	.	TRGJ1	20	-1	-1	31
28	2.863073509412354E-4	TGTGCCTTGTCATGGGGATTGGGCAAAAAAATCAAGGTATTT	CALSWGLGKKIKVF	TRGV9	.	TRGJP	9	-1	-1	18
28	2.863073509412354E-4	TGTGCCTTGTGGGATGAGTTGGGCAAAAAAATCAAGGTATTT	CALWDELGKKIKVF	TRGV9	.	TRGJP	13	-1	-1	9
28	2.863073509412354E-4	TGTGCTGCGTGGGATTTTGCAAGTCCGAGGCAGCTCTTT	CAAWDFASPRQLF	TRGV10	.	TRGJ1	33	-1	-1	33
28	2.863073509412354E-4	TGTGCCTTGTGGGAGCTGAATTATTATAAGAAACTCTTT	CALWELNYYKKLF	TRGV9	.	TRGJ1	17	-1	-1	17
28	2.863073509412354E-4	TGTGCCTTGTGGGAGGTGCTTGGTTATAAGAAACTCTTT	CALWEVLGYKKLF	TRGV9	.	TRGJ1	18	-1	-1	23
28	2.863073509412354E-4	TGTGCCTTGTGGGAGGTGCTGTCAGTCAATAAACTCTTT	CALWEVLSVNKLF	TRGV9	.	TRGJ1	18	-1	-1	27
28	2.863073509412354E-4	TGTGCCTTGTGGGAGGTGCTGGGGTATAAGAAACTCTTT	CALWEVLGYKKLF	TRGV9	.	TRGJ1	18	-1	-1	24
28	2.863073509412354E-4	TGTGCCTTGTGGGAGGTGCATGGCGATAAGAAACTCTTT	CALWEVHGDKKLF	TRGV9	.	TRGJ1	19	-1	-1	25
28	2.863073509412354E-4	TGTGCCTTGTGGGAGGTACATTATTATAAGAAACTCTTT	CALWEVHYYKKLF	TRGV9	.	TRGJ1	19	-1	-1	19
28	2.863073509412354E-4	TGTGCCTTGTGGGAGGGCCCGTGCAGGGCCAAACTCTTT	CALWEGPCRAKLF	TRGV9	.	TRGJ1	15	-1	-1	30
28	2.863073509412354E-4	TGTGCCTTGTGGGTGGCGAATCCAAAGAAACTCTTT	CALWVANPKKLF	TRGV9	.	TRGJ1	15	-1	-1	24
28	2.863073509412354E-4	TGTGCCTTGTGGGAGGTCTATTATAAGAAACTCTTT	CALWEVYYKKLF	TRGV9	.	TRGJ1	16	-1	-1	18
28	2.863073509412354E-4	TGTGCCTTGTGGGAGGTCCTTTATAAGAAACTCTTT	CALWEVLYKKLF	TRGV9	.	TRGJ1	16	-1	-1	20
28	2.863073509412354E-4	TGTGCCTTGTGGGAGGTGAACTATAAGAAACTCTTT	CALWEVNYKKLF	TRGV9	.	TRGJ1	20	-1	-1	21
28	2.863073509412354E-4	TGTGCCTTGTGGGTTTATTATAAGAAACTCTTT	CALWVYYKKLF	TRGV9	.	TRGJ1	12	-1	-1	14
28	2.863073509412354E-4	TGTGCCTTGTGGGAGGTCTACAAGAAACTCTTT	CALWEVYKKLF	TRGV9	.	TRGJ1	16	-1	-1	18
28	2.863073509412354E-4	TGTGCTGCGTGGGATTACAAGAAACTCTTT	CAAWDYKKLF	TRGV10	.	TRGJ1	17	-1	-1	13
28	2.863073509412354E-4	TGTGCCTTGTGTCCTCATAAGAAACTCTTT	CALCPHKKLF	TRGV9	.	TRGJ1	10	-1	-1	16
28	2.863073509412354E-4	TGTGCCTTGTGGGAGTTGGCGAAACTCTTT	CALWELAKLF	TRGV9	.	TRGJ1	17	-1	-1	20
28	2.863073509412354E-4	TGTGCCTTGGACGGATATAAGAAACTCTTT	CALDGYKKLF	TRGV9	.	TRGJ1	8	-1	-1	15
28	2.863073509412354E-4	TGTGCCACCTGGGACGGTAAGAAACTCTTT	CATWDGKKLF	TRGV2	.	TRGJ1	16	-1	-1	17
28	2.863073509412354E-4	TGTGCTGCGTGGGCCACGAAACTCTTT	CAAWATKLF	TRGV10	.	TRGJ1	12	-1	-1	17
28	2.863073509412354E-4	TGTGCCTTGTTTTATAAGAAACTCTTT	CALFYKKLF	TRGV9	.	TRGJ1	9	-1	-1	11
28	2.863073509412354E-4	TGTGCCTTGTGGGTGGGGAAACTCTTT	CALWVGKLF	TRGV9	.	TRGJ1	15	-1	-1	17
28	2.863073509412354E-4	TGTGCCTTGGGGTATAAGAAACTCTTT	CALGYKKLF	TRGV9	.	TRGJ1	11	-1	-1	12
28	2.863073509412354E-4	TGTGCTGCGTGGGCCCCTCTCTTT	CAAWAPLF	TRGV10	.	TRGJ1	12	-1	-1	18
28	2.863073509412354E-4	TGTGCCTGCCTCTTT	CACLF	TRGV9	.	TRGJ1	6	-1	-1	9
28	2.863073509412354E-4	TGTGCCTTGTGGGAGGTGCGGGATAAGAAACTCTTT	CALWEVRDKKLF	TRGV9	.	TRGJ1	18	-1	-1	22
28	2.863073509412354E-4	TGTGCCTTGTGGGAGGTGCGACATGGGAAACTCTTT	CALWEVRHGKLF	TRGV9	.	TRGJ1	18	-1	-1	26
28	2.863073509412354E-4	TGTGCCTTGTGGGAGGTGCATACCAAGAAACTCTTT	CALWEVHTKKLF	TRGV9	.	TRGJ1	19	-1	-1	24
28	2.863073509412354E-4	TGTGCCTTGTGGGACGGTTATAAGAAACTCTTT	CALWDGYKKLF	TRGV9	.	TRGJ1	17	-1	-1	17
28	2.863073509412354E-4	TGTGCCTTGTGGGAGGTGTGCGGGAAACTCTTT	CALWEVCGKLF	TRGV9	.	TRGJ2	17	-1	-1	23
28	2.863073509412354E-4	TGTGCCTTGTGGGAGGGACCTAAGAAACTCTTT	CALWEGPKKLF	TRGV9	.	TRGJ1	20	-1	-1	20
28	2.863073509412354E-4	TGTGCCACCTGGGGTTATTATAAGAAACTCTTT	CATWGYYKKLF	TRGV8	.	TRGJ1	12	-1	-1	14
28	2.863073509412354E-4	TGTGCCTTCATCTTAGTGGGGAAACTCTTT	CAFILVGKLF	TRGV9	.	TRGJ1	7	-1	-1	20
28	2.863073509412354E-4	TGTGCCTTGGGGGCCTTTCAGAAACTCTTT	CALGAFQKLF	TRGV9	.	TRGJ1	12	-1	-1	19
28	2.863073509412354E-4	TGTGCTGCGTGGTATAAGAAACTCTTT	CAAWYKKLF	TRGV10	.	TRGJ1	14	-1	-1	12
28	2.863073509412354E-4	TGTGCTGCGTGGGAGTTGAAACTCTTT	CAAWELKLF	TRGV10	.	TRGJ2	13	-1	-1	17
28	2.863073509412354E-4	TGTGCCTTGTGGGGTAAGGGTCATGAGAAACTCTTT	CALWGKGHEKLF	TRGV9	.	TRGJ1	12	-1	-1	22
28	2.863073509412354E-4	TGTGCCTTGTGGGATCCGCAGAGGAAACTCTTT	CALWDPQRKLF	TRGV9	.	TRGJ1	13	-1	-1	23
28	2.863073509412354E-4	TGTGCCTTGTGGGAGGGGAATAAGAAACTCTTT	CALWEGNKKLF	TRGV9	.	TRGJ1	15	-1	-1	19
28	2.863073509412354E-4	TGTGCCTTGTCTGGTTATAAGAAACTCTTT	CALSGYKKLF	TRGV9	.	TRGJ1	9	-1	-1	14
28	2.863073509412354E-4	TGTGCCTTGTGGGGGATGAAGAAACTCTTT	CALWGMKKLF	TRGV9	.	TRGJ1	12	-1	-1	18
28	2.863073509412354E-4	TGTGCCTTGTGGGAGAGGTGGAAACTCTTT	CALWERWKLF	TRGV9	.	TRGJ1	14	-1	-1	20
28	2.863073509412354E-4	TGTGCCACCTGGGAGCTTAATTATTATAAGAAACTCTTT	CATWELNYYKKLF	TRGV4	.	TRGJ1	13	-1	-1	18
28	2.863073509412354E-4	TGTGCCTTGTGGGAGGGCGCCTCGGGGAAACTCTTT	CALWEGASGKLF	TRGV9	.	TRGJ1	22	-1	-1	26
28	2.863073509412354E-4	TGTGCCTTGTGGGAGACGTCACGGAAACTCTTT	CALWETSRKLF	TRGV9	.	TRGJ1	14	-1	-1	23
28	2.863073509412354E-4	TGTGCCTTGTGTGGCGAAAAGAAACTCTTT	CALCGEKKLF	TRGV9	.	TRGJ1	10	-1	-1	18
28	2.863073509412354E-4	TGTGCCTTGTGGGAGCAGAAACTCTTT	CALWEQKLF	TRGV9	.	TRGJ1	14	-1	-1	16
27	2.7608208840761985E-4	TGTGCCTTGTGGGAGGTGCATAGTAAGGTGGGCAAAAAAATCAAGGTATTT	CALWEVHSKVGKKIKVF	TRGV9	.	TRGJP	19	-1	-1	25
27	2.7608208840761985E-4	TGTGCCTTGTGGGAGAGAACTCAAGAGTTGGGCAAAAAAATCAAGGTATTT	CALWERTQELGKKIKVF	TRGV9	.	TRGJP	14	-1	-1	21
27	2.7608208840761985E-4	TGTGCCTTGTGGGACTCCGGGGGAATCCCCCTCCCCAAGAAACTCTTT	CALWDSGGIPLPKKLF	TRGV9	.	TRGJ1	13	-1	-1	36
27	2.7608208840761985E-4	TGTGCCTTGGGAACCCGCGAGAGTAGTGATTGGATCAAGACGTTT	CALGTRESSDWIKTF	TRGV9	.	TRGJP2	8	-1	-1	21
27	2.7608208840761985E-4	TGTGCCACCTGGGACGGGCGTAGTAGTGATTGGATCAAGACGTTT	CATWDGRSSDWIKTF	TRGV2	.	TRGJP2	18	-1	-1	20
27	2.7608208840761985E-4	TGTGCCTTGTGGGAGGTTGGAATTGGGAATAAGAAACTCTTT	CALWEVGIGNKKLF	TRGV9	.	TRGJ1	16	-1	-1	28
27	2.7608208840761985E-4	TGTGCCTTGTGGGAGGTGCAGTCGGGGTATAAGAAACTCTTT	CALWEVQSGYKKLF	TRGV9	.	TRGJ1	19	-1	-1	27
27	2.7608208840761985E-4	TGTGCCTTGTGGGAGGCACCGAATTATTATAAGAAACTCTTT	CALWEAPNYYKKLF	TRGV9	.	TRGJ1	15	-1	-1	19
27	2.7608208840761985E-4	TGTGCCTTGTGGGAGGTTCCTTGTTGCAAGAAACTCTTT	CALWEVPCCKKLF	TRGV9	.	TRGJ1	16	-1	-1	27
27	2.7608208840761985E-4	TGTGCCTTGTGGGAGGTGTCGAGTTATAAGAAACTCTTT	CALWEVSSYKKLF	TRGV9	.	TRGJ1	17	-1	-1	23
27	2.7608208840761985E-4	TGTGCCTTGTGGGAGGTGCTGGGGGGTAAGAAACTCTTT	CALWEVLGGKKLF	TRGV9	.	TRGJ1	18	-1	-1	26
27	2.7608208840761985E-4	TGTGCCTTGTGGGAGGTGGGTTCCGGTAAGAAACTCTTT	CALWEVGSGKKLF	TRGV9	.	TRGJ1	17	-1	-1	26
27	2.7608208840761985E-4	TGTGCCTTGTGGGAGGAGAATTATTATAAGAAACTCTTT	CALWEENYYKKLF	TRGV9	.	TRGJ1	15	-1	-1	17
27	2.7608208840761985E-4	TGTGCCTTGTGGGAGGTGTTCTATAAGAAACTCTTT	CALWEVFYKKLF	TRGV9	.	TRGJ1	17	-1	-1	21
27	2.7608208840761985E-4	TGTGCCACCCTAGGGAGTGATTGGATCAAGACGTTT	CATLGSDWIKTF	TRGV4	.	TRGJP2	15	-1	-1	15
27	2.7608208840761985E-4	TGTGCCTTTGTGAATTATTATAAGAAACTCTTT	CAFVNYYKKLF	TRGV9	.	TRGJ1	11	-1	-1	11
27	2.7608208840761985E-4	TGTGCCTTCCCCCCCCGGCGCGGGAAACTCTTT	CAFPPRRGKLF	TRGV9	.	TRGJ1	7	-1	-1	23
27	2.7608208840761985E-4	TGTGCCTTGTGGGGGATCCTCCAGAAACTCTTT	CALWGILQKLF	TRGV9	.	TRGJ1	12	-1	-1	22
27	2.7608208840761985E-4	TGTGCTGCGTGGGATAAGGGGAAACTCTTT	CAAWDKGKLF	TRGV10	.	TRGJ1	14	-1	-1	20
27	2.7608208840761985E-4	TGTGCCTTGTGCGACTATAAGAAACTCTTT	CALCDYKKLF	TRGV9	.	TRGJ1	13	-1	-1	15
27	2.7608208840761985E-4	TGTGCCTTGTGGGTATACGGGAAACTCTTT	CALWVYGKLF	TRGV9	.	TRGJ1	12	-1	-1	20
27	2.7608208840761985E-4	TGTGCCTTGTGGGTAGTTAAGAAACTCTTT	CALWVVKKLF	TRGV9	.	TRGJ1	12	-1	-1	17
27	2.7608208840761985E-4	TGTGCCTTGTGGGAGGTGCAGAAACTCTTT	CALWEVQKLF	TRGV9	.	TRGJ1	19	-1	-1	19
27	2.7608208840761985E-4	TGTGCCTTGTGGGAGGCTAGGGAACTCTTT	CALWEARELF	TRGV9	.	TRGJ1	15	-1	-1	22
27	2.7608208840761985E-4	TGTGCTGGTCCAGCGGAGAAACTCTTT	CAGPAEKLF	TRGV10	.	TRGJ1	6	-1	-1	16
27	2.7608208840761985E-4	TGTGCCTTGTGGGAAAAGAAACTCTTT	CALWEKKLF	TRGV9	.	TRGJ1	13	-1	-1	15
27	2.7608208840761985E-4	TGTGCCTTGGGTTATAAGAAACTCTTT	CALGYKKLF	TRGV9	.	TRGJ1	8	-1	-1	11
27	2.7608208840761985E-4	TGTGCCTTGTGGGAGGTCAACGAACGGAAACTCTTT	CALWEVNERKLF	TRGV9	.	TRGJ1	16	-1	-1	26
27	2.7608208840761985E-4	TGTGCCTTGTGGGAGGTGTTGGATGGGAAACTCTTT	CALWEVLDGKLF	TRGV9	.	TRGJ1	17	-1	-1	26
27	2.7608208840761985E-4	TGTGCCTTGTGGGAGGTGTATGGAGAGAAACTCTTT	CALWEVYGEKLF	TRGV9	.	TRGJ1	17	-1	-1	25
27	2.7608208840761985E-4	TGTGCCTTGTGGGAGGTGGGGGGGGAGAAACTCTTT	CALWEVGGEKLF	TRGV9	.	TRGJ1	17	-1	-1	25
27	2.7608208840761985E-4	TGTGCCTTGTGGGAGGTGAACGGGAAGAAACTCTTT	CALWEVNGKKLF	TRGV9	.	TRGJ1	20	-1	-1	24
27	2.7608208840761985E-4	TGTGCCACCTGGGAGAATTATTATAAGAAACTCTTT	CATWENYYKKLF	TRGV4	.	TRGJ1	13	-1	-1	14
27	2.7608208840761985E-4	TGTGCCTTGTGGGAGCCTAAGAAGAAACTCTTT	CALWEPKKKLF	TRGV9	.	TRGJ1	14	-1	-1	21
27	2.7608208840761985E-4	TGTGCCTTGTGGGAGCCCCTTAAGAAACTCTTT	CALWEPLKKLF	TRGV9	.	TRGJ1	14	-1	-1	20
27	2.7608208840761985E-4	TGTGCCTTGTGGGAGGTGCTCGGGAAACTCTTT	CALWEVLGKLF	TRGV9	.	TRGJ1	18	-1	-1	23
27	2.7608208840761985E-4	TGTGCCTTTCCCCCAATAAGGAAACTCTTT	CAFPPIRKLF	TRGV9	.	TRGJ1	7	-1	-1	15
27	2.7608208840761985E-4	TGTGCCTTGTGGGAGGTGCTGGGTAAGGAGAAACTCTTT	CALWEVLGKEKLF	TRGV9	.	TRGJ1	18	-1	-1	28
27	2.7608208840761985E-4	TGTGCCTTGTGGGAGGTGCATAGGCATAAGAAACTCTTT	CALWEVHRHKKLF	TRGV9	.	TRGJ1	19	-1	-1	25
27	2.7608208840761985E-4	TGTGCCTTGTGGGAAGGGGATTATAAGAAACTCTTT	CALWEGDYKKLF	TRGV9	.	TRGJ1	13	-1	-1	19
27	2.7608208840761985E-4	TGTGCTGCGTGGGATCCCCTCTTT	CAAWDPLF	TRGV10	.	TRGJ1	14	-1	-1	18
27	2.7608208840761985E-4	TGTGCCTCCACTAAGAAACTCTTT	CASTKKLF	TRGV9	.	TRGJ1	6	-1	-1	11
27	2.7608208840761985E-4	TGTGCCTTGTGGGATTATTATTATAAGAAACTCTTT	CALWDYYYKKLF	TRGV9	.	TRGJ1	13	-1	-1	16
27	2.7608208840761985E-4	TGTGCCTTGTGGGAGGCCTCCGATAAGAAACTCTTT	CALWEASDKKLF	TRGV9	.	TRGJ1	15	-1	-1	22
27	2.7608208840761985E-4	TGTGCCTTGTGGGAGGTTTGGAAACTCTTT	CALWEVWKLF	TRGV9	.	TRGJ1	16	-1	-1	20
27	2.7608208840761985E-4	TGTGCTGCGTGGGACACGAAACTCTTT	CAAWDTKLF	TRGV10	.	TRGJ1	13	-1	-1	17
27	2.7608208840761985E-4	TGTGCCTTGAGGACCGTTCGACTCTTT	CALRTVRLF	TRGV9	.	TRGJ2	11	-1	-1	20
26	2.658568258740043E-4	TGTGCCTTGTGGGAGGTGCGGGTCGAGTTGGGCAAAAAAATCAAGGTATTT	CALWEVRVELGKKIKVF	TRGV9	.	TRGJP	18	-1	-1	24
26	2.658568258740043E-4	TGTGCCTTGTGTGATGAAGAGTTGGGCAAAAAAATCAAGGTATTT	CALCDEELGKKIKVF	TRGV9	.	TRGJP	13	-1	-1	16
26	2.658568258740043E-4	TGTGCCTTGTGGGTACAAGAGTTGGGCAAAAAAATCAAGGTATTT	CALWVQELGKKIKVF	TRGV9	.	TRGJP	12	-1	-1	15
26	2.658568258740043E-4	TGTGCCTTGTGGGAGGCGGATACCACTGGTTGGTTCAAGATATTT	CALWEADTTGWFKIF	TRGV9	.	TRGJP1	15	-1	-1	19
26	2.658568258740043E-4	TGTGCCTTGTGGGAGGTGCTTACGTTCAGTGAGAAACTCTTT	CALWEVLTFSEKLF	TRGV9	.	TRGJ1	18	-1	-1	31
26	2.658568258740043E-4	TGTGCCTTGTGGGAGGTGCAAATCCCCGATAAGAAACTCTTT	CALWEVQIPDKKLF	TRGV9	.	TRGJ1	25	-1	-1	28
26	2.658568258740043E-4	TGTGCCTTGTGGGAGGTGGAGAGTGATTGGATCAAGACGTTT	CALWEVESDWIKTF	TRGV9	.	TRGJP2	17	-1	-1	21
26	2.658568258740043E-4	TGTGCCTTGTGGGAGGACCCATCTTATTATAAGAAACTCTTT	CALWEDPSYYKKLF	TRGV9	.	TRGJ1	15	-1	-1	23
26	2.658568258740043E-4	TGTGCCTTGTGGGAGGAAAGGGGGGGCTATAAGAAACTCTTT	CALWEERGGYKKLF	TRGV9	.	TRGJ1	15	-1	-1	27
26	2.658568258740043E-4	TGTGCCTTGTCCCCGGAGGGCAAAAAAATCAAGGTATTT	CALSPEGKKIKVF	TRGV9	.	TRGJP	9	-1	-1	17
26	2.658568258740043E-4	TGTGCCTTGTGGGTAATCAAGGGCTATAAGAAACTCTTT	CALWVIKGYKKLF	TRGV9	.	TRGJ1	12	-1	-1	24
26	2.658568258740043E-4	TGTGCCTTGTGGGGCTCGGGGGGGTATAAGAAACTCTTT	CALWGSGGYKKLF	TRGV9	.	TRGJ1	12	-1	-1	24
26	2.658568258740043E-4	TGTGCCTTGTGGGAGGTGCTGGATGGTAAGAAACTCTTT	CALWEVLDGKKLF	TRGV9	.	TRGJ1	18	-1	-1	26
26	2.658568258740043E-4	TGTGCCTTGTGGGAGGTGCCTAGGTATAAGAAACTCTTT	CALWEVPRYKKLF	TRGV9	.	TRGJ1	18	-1	-1	24
26	2.658568258740043E-4	TGTGCCTTGTGGGAGGTGCCCCGTTATAAGAAACTCTTT	CALWEVPRYKKLF	TRGV9	.	TRGJ1	21	-1	-1	23
26	2.658568258740043E-4	TGTGCCTTGTGGGAGGTGCAAGGTCAAAAGAAACTCTTT	CALWEVQGQKKLF	TRGV9	.	TRGJ1	19	-1	-1	27
26	2.658568258740043E-4	TGTGCCACCTGGGATGGGGGGGGTTGGATCAAGACGTTT	CATWDGGGWIKTF	TRGV2	.	TRGJP2	17	-1	-1	23
26	2.658568258740043E-4	TGTGCCTTGTGGGAGGTCTACTATAAGAAACTCTTT	CALWEVYYKKLF	TRGV9	.	TRGJ1	16	-1	-1	18
26	2.658568258740043E-4	TGTGCCTTGTGGGAGTTTCTTAAGAAACTCTTT	CALWEFLKKLF	TRGV9	.	TRGJ1	14	-1	-1	20
26	2.658568258740043E-4	TGTGCCTTGTGGGAGCATAATAAGAAACTCTTT	CALWEHNKKLF	TRGV9	.	TRGJ1	14	-1	-1	16
26	2.658568258740043E-4	TGTGCCTTGTGGGAGGTGCCAGAGAAACTCTTT	CALWEVPEKLF	TRGV9	.	TRGJ1	18	-1	-1	22
26	2.658568258740043E-4	TGTGCCTTGTGGGAGGTGGATAAGAAACTCTTT	CALWEVDKKLF	TRGV9	.	TRGJ1	17	-1	-1	19
26	2.658568258740043E-4	TGTGCTGCGTGGGATCGGAAGAAACTCTTT	CAAWDRKKLF	TRGV10	.	TRGJ1	14	-1	-1	18
26	2.658568258740043E-4	TGTGCTGCGTGGGACCAACTCTTT	CAAWDQLF	TRGV10	.	TRGJ1	13	-1	-1	16
26	2.658568258740043E-4	TGTGCCTTTGGGAAACTCTTT	CAFGKLF	TRGV9	.	TRGJ1	12	-1	-1	11
26	2.658568258740043E-4	TGTGCCTACCAACTCTTT	CAYQLF	TRGV9	.	TRGJ1	6	-1	-1	10
26	2.658568258740043E-4	TGTGCCTTGTGGGAGGTGCTCGAAGATAAGAAACTCTTT	CALWEVLEDKKLF	TRGV9	.	TRGJ1	18	-1	-1	25
26	2.658568258740043E-4	TGTGCCTTGTGGGAGGCCGAAAATTATAAGAAACTCTTT	CALWEAENYKKLF	TRGV9	.	TRGJ1	15	-1	-1	22
26	2.658568258740043E-4	TGTGCCACCTGGGATAGTAGTGATTGGATCAAGACGTTT	CATWDSSDWIKTF	TRGV8	.	TRGJP2	16	-1	-1	13
26	2.658568258740043E-4	TGTGCCTTGTGGGAGGTGCTGTATAAGAAACTCTTT	CALWEVLYKKLF	TRGV9	.	TRGJ1	18	-1	-1	21
26	2.658568258740043E-4	TGTGCCTTGTGGGAGGTGCAGGATAAGAAACTCTTT	CALWEVQDKKLF	TRGV9	.	TRGJ1	19	-1	-1	22
26	2.658568258740043E-4	TGTGCCTTGTGGGAGGTGCAAGAGGAGAAACTCTTT	CALWEVQEEKLF	TRGV9	.	TRGJ1	19	-1	-1	25
26	2.658568258740043E-4	TGTGCCTTGTGGGAGGTGACCCCTAAGAAACTCTTT	CALWEVTPKKLF	TRGV9	.	TRGJ1	20	-1	-1	23
26	2.658568258740043E-4	TGTGCCACCTGGGACGGGCGTTATAAGAAACTCTTT	CATWDGRYKKLF	TRGV2	.	TRGJ1	18	-1	-1	20
26	2.658568258740043E-4	TGTGCTGCGTGGGATTTGTCGGGGAAACTCTTT	CAAWDLSGKLF	TRGV10	.	TRGJ1	15	-1	-1	23
26	2.658568258740043E-4	TGTGCCTTGTGGGTAGAATATAAGAAACTCTTT	CALWVEYKKLF	TRGV9	.	TRGJ1	12	-1	-1	18
26	2.658568258740043E-4	TGTGCCTTGTGGGAGGTGGTCAGAAAACTCTTT	CALWEVVRKLF	TRGV9	.	TRGJ1	17	-1	-1	24
26	2.658568258740043E-4	TGTGCCTTGTGGGAGAATTATAAGAAACTCTTT	CALWENYKKLF	TRGV9	.	TRGJ2	14	-1	-1	16
26	2.658568258740043E-4	TGTGCCTTGTGGGAGGTGGGGAAACTCTTT	CALWEVGKLF	TRGV9	.	TRGJ1	17	-1	-1	20
26	2.658568258740043E-4	TGTGCCTTGTGGGAAGATAAGAAACTCTTT	CALWEDKKLF	TRGV9	.	TRGJ1	13	-1	-1	16
26	2.658568258740043E-4	TGTGCTGCGTGGTGGTGGAAACTCTTT	CAAWWWKLF	TRGV10	.	TRGJ1	11	-1	-1	17
26	2.658568258740043E-4	TGTGCCTTGTGGGTGCAGAAACTCTTT	CALWVQKLF	TRGV9	.	TRGJ1	12	-1	-1	16
26	2.658568258740043E-4	TGTGCCACCTGGGGTAAGAAACTCTTT	CATWGKKLF	TRGV8	.	TRGJ2	15	-1	-1	14
26	2.658568258740043E-4	TGTGCCTTGCTAGGGGAACTCTTT	CALLGELF	TRGV9	.	TRGJ1	8	-1	-1	16
26	2.658568258740043E-4	TGTGCCTCGGTACTAAAACTCTTT	CASVLKLF	TRGV9	.	TRGJ1	6	-1	-1	15
26	2.658568258740043E-4	TGTGCCTTGTGGGAGGTGCGCGGTTATAAGAAACTCTTT	CALWEVRGYKKLF	TRGV9	.	TRGJ1	18	-1	-1	23
26	2.658568258740043E-4	TTGACGGTCAGGCGCGACGAACATAAGAAACTCTTT	LTVRRDEHKKLF	TRGV9	.	TRGJ1	0	-1	-1	22
26	2.658568258740043E-4	TGTGCTGCGTGGGACACCCCGCCCCGGAAACTCTTT	CAAWDTPPRKLF	TRGV10	.	TRGJ1	13	-1	-1	26
26	2.658568258740043E-4	TGTGCCTTGTGGGAGTTACCGACCAACAAACTCTTT	CALWELPTNKLF	TRGV9	.	TRGJ1	14	-1	-1	24
26	2.658568258740043E-4	TGTGCCTTGTGGGAGGTGAGGGAGAAACTCTTT	CALWEVREKLF	TRGV9	.	TRGJ1	17	-1	-1	22
26	2.658568258740043E-4	TGTGCCACCTGGGACTATTATAAGAAACTCTTT	CATWDYYKKLF	TRGV2	.	TRGJ1	14	-1	-1	15
26	2.658568258740043E-4	TGTGCTGCGTGGGATTTAGAGAAACTCTTT	CAAWDLEKLF	TRGV10	.	TRGJ1	15	-1	-1	13
26	2.658568258740043E-4	TGTGCTGCGTGGGATTCCCAGAAACTCTTT	CAAWDSQKLF	TRGV10	.	TRGJ1	15	-1	-1	19
26	2.658568258740043E-4	TGTGCCTTGTGGAAGGATAAGAAACTCTTT	CALWKDKKLF	TRGV9	.	TRGJ1	15	-1	-1	16
26	2.658568258740043E-4	TGTGCTGCGTGGGACCCCTATTATAAGAAACTCTTT	CAAWDPYYKKLF	TRGV10	.	TRGJ1	13	-1	-1	18
26	2.658568258740043E-4	TGTGCCACCTGGGACGGGCTTTATAAGAAACTCTTT	CATWDGLYKKLF	TRGV2	.	TRGJ1	18	-1	-1	20
26	2.658568258740043E-4	TGTGCCTTGTGGGAGGTGGAGGCCATATCGGAGAAACTCTTT	CALWEVEAISEKLF	TRGV9	.	TRGJ1	17	-1	-1	31
25	2.5563156334038875E-4	TGTGCCTTGTGGGAGGTGCTCGGCCCCGGGTTGGGCAAAAAAATCAAGGTATTT	CALWEVLGPGLGKKIKVF	TRGV9	.	TRGJP	18	-1	-1	29
25	2.5563156334038875E-4	TGTGCCTTGTGGGAGACCGAAAAGTTGGGCAAAAAAATCAAGGTATTT	CALWETEKLGKKIKVF	TRGV9	.	TRGJP	14	-1	-1	19
25	2.5563156334038875E-4	TGTGCCTTGTGGGAGGTGCAAGGGTGTCGGGATAAGAAACTCTTT	CALWEVQGCRDKKLF	TRGV9	.	TRGJ1	19	-1	-1	31
25	2.5563156334038875E-4	TGTGCCTTGTGGGAGGTCGCATCGAGGTATAAGAAACTCTTT	CALWEVASRYKKLF	TRGV9	.	TRGJ1	20	-1	-1	27
25	2.5563156334038875E-4	TGTGCCTTGTGGGAGGCGCCCCTTTATTATAAGAAACTCTTT	CALWEAPLYYKKLF	TRGV9	.	TRGJ1	22	-1	-1	23
25	2.5563156334038875E-4	TGTGCCACCTGGGATAGCAGAGCTTATTATAAGAAACTCTTT	CATWDSRAYYKKLF	TRGV8	.	TRGJ1	16	-1	-1	23
25	2.5563156334038875E-4	TGTGCCTTGTGGGAGGTGCCCTATTATAAGAAACTCTTT	CALWEVPYYKKLF	TRGV9	.	TRGJ1	21	-1	-1	21
25	2.5563156334038875E-4	TGTGCCTTGTGGGAGGTGCGGTGTTATAAGAAACTCTTT	CALWEVRCYKKLF	TRGV9	.	TRGJ1	18	-1	-1	23
25	2.5563156334038875E-4	TGTGCCTTGTGGGAGGTGCGGGGTTATAAGAAACTCTTT	CALWEVRGYKKLF	TRGV9	.	TRGJ1	18	-1	-1	23
25	2.5563156334038875E-4	TGTGCCTTGTGGGAGGTGCAGGTTGAGAAACTCTTT	CALWEVQVEKLF	TRGV9	.	TRGJ1	19	-1	-1	25
25	2.5563156334038875E-4	TGTGCCTTGTGGGAGGTGGTAGTTAAGAAACTCTTT	CALWEVVVKKLF	TRGV9	.	TRGJ1	17	-1	-1	23
25	2.5563156334038875E-4	TGTGCTGCGTGGGGAGATTATAAGAAACTCTTT	CAAWGDYKKLF	TRGV10	.	TRGJ1	12	-1	-1	16
25	2.5563156334038875E-4	TGTGCCTTGTGGGAGGTGCATAGGAAACTCTTT	CALWEVHRKLF	TRGV9	.	TRGJ1	19	-1	-1	19
25	2.5563156334038875E-4	TGTGCTGCGTGGGTTTCCCCTTGGCTCTTT	CAAWVSPWLF	TRGV10	.	TRGJ1	15	-1	-1	24
25	2.5563156334038875E-4	TGTGTCGACCCCCGGCAGAAACTCTTT	CVDPRQKLF	TRGV10	.	TRGJ1	3	-1	-1	16
25	2.5563156334038875E-4	TGTGCTGCGTGGGATTCCCGCCTCTTT	CAAWDSRLF	TRGV10	.	TRGJ1	15	-1	-1	21
25	2.5563156334038875E-4	TGTGCCTGGGGGTATAAGAAACTCTTT	CAWGYKKLF	TRGV9	.	TRGJ1	6	-1	-1	12
25	2.5563156334038875E-4	TGTGCTGCGTGGGATAGTGCCGGAAGGGAGAAACTCTTT	CAAWDSAGREKLF	TRGV10	.	TRGJ1	14	-1	-1	28
25	2.5563156334038875E-4	TGTGCCTTCCGAGGAAGTAGTGATTGGATCAAGACGTTT	CAFRGSSDWIKTF	TRGV9	.	TRGJP2	7	-1	-1	15
25	2.5563156334038875E-4	TGTGCCTTGTGGGAGGCGAATTATTATAAGAAACTCTTT	CALWEANYYKKLF	TRGV9	.	TRGJ1	15	-1	-1	16
25	2.5563156334038875E-4	TGTGCCTTGTGGGAGGCGAACACGTTTAAGAAACTCTTT	CALWEANTFKKLF	TRGV9	.	TRGJ1	15	-1	-1	26
25	2.5563156334038875E-4	TGTGCCTTGTGGGATGGCCTTTTTGAGAAACTCTTT	CALWDGLFEKLF	TRGV9	.	TRGJ1	13	-1	-1	25
25	2.5563156334038875E-4	TGTGCCTTGTGGGAGGTTCATTATAAGAAACTCTTT	CALWEVHYKKLF	TRGV9	.	TRGJ1	19	-1	-1	19
25	2.5563156334038875E-4	TGTGCCTTGTGGGAGGTGCCTTCGGGAAAACTCTTT	CALWEVPSGKLF	TRGV9	.	TRGJ1	18	-1	-1	27
25	2.5563156334038875E-4	TGTGCCTTGTGGGAGGTGCAATGGGGGAAACTCTTT	CALWEVQWGKLF	TRGV9	.	TRGJ1	19	-1	-1	26
25	2.5563156334038875E-4	TGTGCCACCTGGGACAATTATTATAAGAAACTCTTT	CATWDNYYKKLF	TRGV3	.	TRGJ1	15	-1	-1	15
25	2.5563156334038875E-4	TGTGCTGCGTGGGATAGCCACAGGTCACTCTTT	CAAWDSHRSLF	TRGV10	.	TRGJ1	14	-1	-1	26
25	2.5563156334038875E-4	TGTGCCTTGTGGGAGGTCAATAAGAAACTCTTT	CALWEVNKKLF	TRGV9	.	TRGJ1	16	-1	-1	19
25	2.5563156334038875E-4	TGTGCCTTGTGGGAGGTGCTCAAGAAACTCTTT	CALWEVLKKLF	TRGV9	.	TRGJ1	18	-1	-1	21
25	2.5563156334038875E-4	TGTGCCTTGTGGGAGGCCGATAAGAAACTCTTT	CALWEADKKLF	TRGV9	.	TRGJ2	15	-1	-1	19
25	2.5563156334038875E-4	TGTGCCTTGTGGGAGGCCAATAAGAAACTCTTT	CALWEANKKLF	TRGV9	.	TRGJ1	15	-1	-1	19
25	2.5563156334038875E-4	TGTGCTGCGTGGGATTACTGGAAACTCTTT	CAAWDYWKLF	TRGV10	.	TRGJ1	17	-1	-1	20
25	2.5563156334038875E-4	TGTGCTGCGTGGGACCCCGGCGGCCTCTTT	CAAWDPGGLF	TRGV10	.	TRGJ1	13	-1	-1	24
25	2.5563156334038875E-4	TGTGCCTTTTCCTTGTTTGAGAAACTCTTT	CAFSLFEKLF	TRGV9	.	TRGJ1	7	-1	-1	19
25	2.5563156334038875E-4	TGTGCCTTGTGGGATGATAAGAAACTCTTT	CALWDDKKLF	TRGV9	.	TRGJ1	13	-1	-1	13
25	2.5563156334038875E-4	TGTGCCTTGTGGGAGGTGCAAAAACTCTTT	CALWEVQKLF	TRGV9	.	TRGJ1	19	-1	-1	21
25	2.5563156334038875E-4	TGTGCCTTCGGTTATAAGAAACTCTTT	CAFGYKKLF	TRGV9	.	TRGJ1	7	-1	-1	11
25	2.5563156334038875E-4	TGTGCCTTGCAACGAAAGAAACTCTTT	CALQRKKLF	TRGV9	.	TRGJ1	8	-1	-1	15
25	2.5563156334038875E-4	TGTGCCTCAAGGTTTAAGAAACTCTTT	CASRFKKLF	TRGV9	.	TRGJ1	6	-1	-1	14
25	2.5563156334038875E-4	TGTGCCTTTAAGAAACTCTTT	CAFKKLF	TRGV9	.	TRGJ1	7	-1	-1	8
25	2.5563156334038875E-4	TGTGCCTTGTGGGAGGTGCATTTAGAGTATAAGAAACTCTTT	CALWEVHLEYKKLF	TRGV9	.	TRGJ1	19	-1	-1	27
25	2.5563156334038875E-4	TGTGCCTTGTGGGAGGCCTCTTATTATAAGAAACTCTTT	CALWEASYYKKLF	TRGV9	.	TRGJ1	15	-1	-1	20
25	2.5563156334038875E-4	TGTGCCTTGTGGGAGGTAGATAAGAAACTCTTT	CALWEVDKKLF	TRGV9	.	TRGJ1	16	-1	-1	19
25	2.5563156334038875E-4	TGTGCCTTGAGACTAAGGTATAAGAAACTCTTT	CALRLRYKKLF	TRGV9	.	TRGJ1	8	-1	-1	18
25	2.5563156334038875E-4	TGTGCTGCGTGGGATTATCGGAAACTCTTT	CAAWDYRKLF	TRGV10	.	TRGJ1	16	-1	-1	13
25	2.5563156334038875E-4	TGTGCTGCGTGGTGGAAACTCTTT	CAAWWKLF	TRGV10	.	TRGJ1	11	-1	-1	14
25	2.5563156334038875E-4	TGTGCTGCGTGGGCGAAACTCTTT	CAAWAKLF	TRGV10	.	TRGJ1	12	-1	-1	14
25	2.5563156334038875E-4	TGTGCCTTGTGGGACGATTATAAGAAACTCTTT	CALWDDYKKLF	TRGV9	.	TRGJ1	13	-1	-1	16
25	2.5563156334038875E-4	TGTGCCACCTGGGACGGGCCGGGGAAACTCTTT	CATWDGPGKLF	TRGV2	.	TRGJ1	19	-1	-1	23
24	2.454063008067732E-4	TGTGCCTTGTGGGAGGTGAAGCAAGAGTTGGGCAAAAAAATCAAGGTATTT	CALWEVKQELGKKIKVF	TRGV9	.	TRGJP	17	-1	-1	20
24	2.454063008067732E-4	TGTGCCTTGTGGGAGGTGCAGAGGTTAGTCCATTATAAGAAACTCTTT	CALWEVQRLVHYKKLF	TRGV9	.	TRGJ2	19	-1	-1	31
24	2.454063008067732E-4	TGTGCCTTGTGGGAGGTGTACCCCTTAACGCGTAAGAAACTCTTT	CALWEVYPLTRKKLF	TRGV9	.	TRGJ1	21	-1	-1	32
24	2.454063008067732E-4	TGTGCCTTGTGGGAGGTGCGGCCGAATGATAATAAGAAACTCTTT	CALWEVRPNDNKKLF	TRGV9	.	TRGJ1	18	-1	-1	22
24	2.454063008067732E-4	TGTGCCTTGTGGGAGGTGCAGTCGGGCTGCTTGGAGAAACTCTTT	CALWEVQSGCLEKLF	TRGV9	.	TRGJ1	19	-1	-1	34
24	2.454063008067732E-4	TGTGCCTTGTGGGAGGGGGAGTTGGATTATTATAAGAAACTCTTT	CALWEGELDYYKKLF	TRGV9	.	TRGJ1	15	-1	-1	25
24	2.454063008067732E-4	TGTGCTGCGTGGGACTATACCACTGGTTGGTTCAAGATATTT	CAAWDYTTGWFKIF	TRGV10	.	TRGJP1	16	-1	-1	8
24	2.454063008067732E-4	TGTGCCTTGTGTGGAGAGTTGGGCAAAAAAATCAAGGTATTT	CALCGELGKKIKVF	TRGV9	.	TRGJP	15	-1	-1	14
24	2.454063008067732E-4	TGTGCCTTGTGGGAGCTCGGTGGGGGATATAAGAAACTCTTT	CALWELGGGYKKLF	TRGV9	.	TRGJ1	14	-1	-1	27
24	2.454063008067732E-4	TGTGCCTTGTGGGAGGTGCGGTGTGATTATAAGAAACTCTTT	CALWEVRCDYKKLF	TRGV9	.	TRGJ1	18	-1	-1	25
24	2.454063008067732E-4	TGTGCCTTGTGGGAGGTGGAGGTCGATCTGAAGAAACTCTTT	CALWEVEVDLKKLF	TRGV9	.	TRGJ1	17	-1	-1	30
24	2.454063008067732E-4	TGTGCCTTGTGGGAGGTGAGCGTGTATTATAAGAAACTCTTT	CALWEVSVYYKKLF	TRGV9	.	TRGJ1	17	-1	-1	24
24	2.454063008067732E-4	TGTGCCTTGTGGATTTGTCTGGGGTATTATAAGAAACTCTTT	CALWICLGYYKKLF	TRGV9	.	TRGJ1	11	-1	-1	24
24	2.454063008067732E-4	TGTGCCACCTGGGACGGTAGTAGTGATTGGATCAAGACGTTT	CATWDGSSDWIKTF	TRGV2	.	TRGJP2	16	-1	-1	17
24	2.454063008067732E-4	TGTGCTGCGTGGGGGGGCACTGGTTGGTTCAAGATATTT	CAAWGGTGWFKIF	TRGV10	.	TRGJP1	12	-1	-1	17
24	2.454063008067732E-4	TGTGCCTTGTGGGAGGTCGGTTATTATAAGAAACTCTTT	CALWEVGYYKKLF	TRGV9	.	TRGJ1	16	-1	-1	20
24	2.454063008067732E-4	TGTGCCTTGTGGGAGGTGACTTATTATAAGAAACTCTTT	CALWEVTYYKKLF	TRGV9	.	TRGJ1	17	-1	-1	17
24	2.454063008067732E-4	TGTGCCTTGTGGGAGGGGGCTTATTATAAGAAACTCTTT	CALWEGAYYKKLF	TRGV9	.	TRGJ1	15	-1	-1	20
24	2.454063008067732E-4	TGTGCCTTGTGGGAGGGAATGGGTTATAAGAAACTCTTT	CALWEGMGYKKLF	TRGV9	.	TRGJ1	15	-1	-1	23
24	2.454063008067732E-4	TGTGCCTTGTGGGAGGGCCATTATAAGAAACTCTTT	CALWEGHYKKLF	TRGV9	.	TRGJ1	15	-1	-1	19
24	2.454063008067732E-4	TGTGCTGCGTGGGATTGTATGGGGAAACTCTTT	CAAWDCMGKLF	TRGV10	.	TRGJ1	15	-1	-1	23
24	2.454063008067732E-4	TGTGCCTTGTGGGGGCCCGATAAGAAACTCTTT	CALWGPDKKLF	TRGV9	.	TRGJ1	12	-1	-1	19
24	2.454063008067732E-4	TGTGCCTTGTGGGATAACCAGAAGAAACTCTTT	CALWDNQKKLF	TRGV9	.	TRGJ1	13	-1	-1	21
24	2.454063008067732E-4	TGTGCCTTGTGGGAGGTGTATAAGAAACTCTTT	CALWEVYKKLF	TRGV9	.	TRGJ1	17	-1	-1	18
24	2.454063008067732E-4	TGTGCCTTGTTGCCTTATAAGAAACTCTTT	CALLPYKKLF	TRGV9	.	TRGJ1	9	-1	-1	14
24	2.454063008067732E-4	TGTGCCTTGTGGGACTGGGAGAAACTCTTT	CALWDWEKLF	TRGV9	.	TRGJ1	13	-1	-1	19
24	2.454063008067732E-4	TGTGCCTTGTGGAAGGGCAAGAAACTCTTT	CALWKGKKLF	TRGV9	.	TRGJ1	18	-1	-1	18
24	2.454063008067732E-4	TGTGCCTTGAATAGGTATAAGAAACTCTTT	CALNRYKKLF	TRGV9	.	TRGJ1	8	-1	-1	15
24	2.454063008067732E-4	TGTGCCGGAATTCATAAGAAACTCTTT	CAGIHKKLF	TRGV9	.	TRGJ1	5	-1	-1	9
24	2.454063008067732E-4	TGTGCAGGGAAACTCTTT	CAGKLF	TRGV10	.	TRGJ1	4	-1	-1	8
24	2.454063008067732E-4	TGTGCCTTGTGGGAGGTGTATAGTGATTATAAGAAACTCTTT	CALWEVYSDYKKLF	TRGV9	.	TRGJ1	17	-1	-1	25
24	2.454063008067732E-4	TGTGCCTTGTGGGAGGTTCCCAGACCTAAGAAACTCTTT	CALWEVPRPKKLF	TRGV9	.	TRGJ1	16	-1	-1	26
24	2.454063008067732E-4	TGTGCCTTGTGGGAGGTGCTCGGGGATAAGAAACTCTTT	CALWEVLGDKKLF	TRGV9	.	TRGJ1	18	-1	-1	25
24	2.454063008067732E-4	TGTGCCTTGTGGACATTCGGGTGTTATAAGAAACTCTTT	CALWTFGCYKKLF	TRGV9	.	TRGJ1	11	-1	-1	23
24	2.454063008067732E-4	TGTGCCTTGTGGGAGCCCTCTTATAAGAAACTCTTT	CALWEPSYKKLF	TRGV9	.	TRGJ1	14	-1	-1	20
24	2.454063008067732E-4	TGTGCCTTGTGGGAGGTTGGCTATAAGAAACTCTTT	CALWEVGYKKLF	TRGV9	.	TRGJ1	16	-1	-1	21
24	2.454063008067732E-4	TGTGCCTTGTGGGAGGTCCATTATAAGAAACTCTTT	CALWEVHYKKLF	TRGV9	.	TRGJ1	19	-1	-1	19
24	2.454063008067732E-4	TGTGCCTTGTGGGAGGTATATTATAAGAAACTCTTT	CALWEVYYKKLF	TRGV9	.	TRGJ1	16	-1	-1	18
24	2.454063008067732E-4	TGTGCTGCGTGGGCACCTGTTAGGGAACTCTTT	CAAWAPVRELF	TRGV10	.	TRGJ1	12	-1	-1	25
24	2.454063008067732E-4	TGTGCTGCGTGGGAGGCAAGGGGGAAACTCTTT	CAAWEARGKLF	TRGV10	.	TRGJ1	13	-1	-1	23
24	2.454063008067732E-4	TGTGCTGCGTGGGAACTGGGCAAACTCTTT	CAAWELGKLF	TRGV10	.	TRGJ1	13	-1	-1	21
24	2.454063008067732E-4	TGTGCTGCGCCGGTCGGGGAGAAACTCTTT	CAAPVGEKLF	TRGV10	.	TRGJ1	8	-1	-1	19
24	2.454063008067732E-4	TGTGCCTTGTGCGGATATAAGAAACTCTTT	CALCGYKKLF	TRGV9	.	TRGJ1	14	-1	-1	15
24	2.454063008067732E-4	TGTGCCTTGTGGGATGAGAAGAAACTCTTT	CALWDEKKLF	TRGV9	.	TRGJ1	13	-1	-1	18
24	2.454063008067732E-4	TGTGCCTTGTGGGAGCAGAAGAAACTCTTT	CALWEQKKLF	TRGV9	.	TRGJ1	14	-1	-1	18
24	2.454063008067732E-4	TGTGCTGCGTGGTGCAGGAAACTCTTT	CAAWCRKLF	TRGV10	.	TRGJ1	11	-1	-1	17
24	2.454063008067732E-4	TGTGCTGCGTGGACCGGGGGACTCTTT	CAAWTGGLF	TRGV10	.	TRGJ1	11	-1	-1	20
24	2.454063008067732E-4	TGTGCCTTGGATTATAAGAAACTCTTT	CALDYKKLF	TRGV9	.	TRGJ1	8	-1	-1	10
24	2.454063008067732E-4	CAGTGGGCCCCTTATAAGAAACTCTTT	QWAPYKKLF	TRGV9	.	TRGJ1	-1	-1	-1	11
24	2.454063008067732E-4	TGTGCTGCGGTGAAACTCTTT	CAAVKLF	TRGV10	.	TRGJ1	8	-1	-1	11
24	2.454063008067732E-4	TGTGCCTTGTGGGAGGTGCATGAAGAGCGGGTGGCGAAACTCTTT	CALWEVHEERVAKLF	TRGV9	.	TRGJ1	19	-1	-1	35
24	2.454063008067732E-4	TGTGCCTTGTGGGAGCTATCCCCGGGTAAGAAACTCTTT	CALWELSPGKKLF	TRGV9	.	TRGJ1	14	-1	-1	26
24	2.454063008067732E-4	TGTGCCTTGTGGGCTGGACTTAAGAAACTCTTT	CALWAGLKKLF	TRGV9	.	TRGJ1	12	-1	-1	20
24	2.454063008067732E-4	TGTGCCTTGTGGGAGGCCTATAAGAAACTCTTT	CALWEAYKKLF	TRGV9	.	TRGJ1	15	-1	-1	18
24	2.454063008067732E-4	TGTGCCTTGTGGGTTTATAAGAAACTCTTT	CALWVYKKLF	TRGV9	.	TRGJ1	12	-1	-1	14
24	2.454063008067732E-4	TGTGCCTTGTGGGAAAAGAAGAAACTCTTT	CALWEKKKLF	TRGV9	.	TRGJ1	13	-1	-1	18
24	2.454063008067732E-4	TGTGCCTTGTGGGGAGAGAAACTCTTT	CALWGEKLF	TRGV9	.	TRGJ1	12	-1	-1	16
24	2.454063008067732E-4	TGTGCCACCTGGGACGGGAAACTCTTT	CATWDGKLF	TRGV2	.	TRGJ1	17	-1	-1	17
24	2.454063008067732E-4	TGTGCCTTGTGGGAGGTCCTGCCGGGGGGGCATAAGAAACTCTTT	CALWEVLPGGHKKLF	TRGV9	.	TRGJ1	16	-1	-1	31
24	2.454063008067732E-4	TGTGCCACCTGGGACGGGCTGAATTATTATAAGAAACTCTTT	CATWDGLNYYKKLF	TRGV2	.	TRGJ1	18	-1	-1	20
24	2.454063008067732E-4	TGTGCCTTGTGGGAGGTCCCCATAAGGAAACTCTTT	CALWEVPIRKLF	TRGV9	.	TRGJ1	16	-1	-1	21
24	2.454063008067732E-4	TGTGCCTTGTGGGAGGTGCCATACTGGGAGAAACTCTTT	CALWEVPYWEKLF	TRGV9	.	TRGJ1	18	-1	-1	28
24	2.454063008067732E-4	TGTGCCGCCAATAAGAAACTCTTT	CAANKKLF	TRGV10	.	TRGJ1	7	-1	-1	10
23	2.3518103827315767E-4	TGTGCCTTGTGGGAGGTGCAAAGGGGGGATGATTGGATCAAGACGTTT	CALWEVQRGDDWIKTF	TRGV9	.	TRGJP2	19	-1	-1	29
23	2.3518103827315767E-4	TGTGCCTTGTGGGAGGGCGCAGAGTTGGGCAAAAAAATCAAGGTATTT	CALWEGAELGKKIKVF	TRGV9	.	TRGJP	15	-1	-1	20
23	2.3518103827315767E-4	TGTGCCTTGTGGGAGTGCGGCCACGATCATAAGGGGAAACTCTTT	CALWECGHDHKGKLF	TRGV9	.	TRGJ1	17	-1	-1	35
23	2.3518103827315767E-4	TGTGCCTTGTGGGAGCGTACAAGTAGTGATTGGATCAAGACGTTT	CALWERTSSDWIKTF	TRGV9	.	TRGJP2	14	-1	-1	21
23	2.3518103827315767E-4	TGTGCCTTGTGGGAGGTGAGGGTCTCCCACTGTAAGAAACTCTTT	CALWEVRVSHCKKLF	TRGV9	.	TRGJ1	17	-1	-1	32
23	2.3518103827315767E-4	TGTGCCTTGTGGGAGGTAGGGGATTATTATAAGAAACTCTTT	CALWEVGDYYKKLF	TRGV9	.	TRGJ1	16	-1	-1	22
23	2.3518103827315767E-4	TGTGCCTTGTGGGAGGTAGGAGTTGGTTATAAGAAACTCTTT	CALWEVGVGYKKLF	TRGV9	.	TRGJ1	16	-1	-1	26
23	2.3518103827315767E-4	TGTGCCTTGCGGCTTCGGTTGGGCAAAAAAATCAAGGTATTT	CALRLRLGKKIKVF	TRGV9	.	TRGJP	11	-1	-1	17
23	2.3518103827315767E-4	TGTGCCTTGTGGGAGGTGCTTAGCTATAAGAAACTCTTT	CALWEVLSYKKLF	TRGV9	.	TRGJ1	18	-1	-1	24
23	2.3518103827315767E-4	TGTGCCTTGTGGGAGGTGCCGGGGTATAAGAAACTCTTT	CALWEVPGYKKLF	TRGV9	.	TRGJ1	18	-1	-1	24
23	2.3518103827315767E-4	TGTGCCTTGTGGGAGGTGCCAGGGTATAAGAAACTCTTT	CALWEVPGYKKLF	TRGV9	.	TRGJ1	18	-1	-1	24
23	2.3518103827315767E-4	TGTGCCTTGTGGGAGGTGGGATATTATAAGAAACTCTTT	CALWEVGYYKKLF	TRGV9	.	TRGJ1	17	-1	-1	21
23	2.3518103827315767E-4	TGTGCCTTGTGGGAGAAGCCTGAAGATAAGAAACTCTTT	CALWEKPEDKKLF	TRGV9	.	TRGJ1	14	-1	-1	25
23	2.3518103827315767E-4	TGTGCCTCCATTACAAACGTCGGCTATAAGAAACTCTTT	CASITNVGYKKLF	TRGV9	.	TRGJ1	6	-1	-1	24
23	2.3518103827315767E-4	TGTGCCTTGTGGGAGGTAGGCTATAAGAAACTCTTT	CALWEVGYKKLF	TRGV9	.	TRGJ1	16	-1	-1	21
23	2.3518103827315767E-4	TGTGCTGCGTGGGCTTCCCCCAAGAAACTCTTT	CAAWASPKKLF	TRGV10	.	TRGJ1	15	-1	-1	21
23	2.3518103827315767E-4	TGTGCCTTGTGGGGTGGGTATAAGAAACTCTTT	CALWGGYKKLF	TRGV9	.	TRGJ2	12	-1	-1	18
23	2.3518103827315767E-4	TGTGCCTTGTGGTCCTATAAGAAACTCTTT	CALWSYKKLF	TRGV9	.	TRGJ1	11	-1	-1	15
23	2.3518103827315767E-4	TGTGCCTTGTGGGCATATAAGAAACTCTTT	CALWAYKKLF	TRGV9	.	TRGJ1	12	-1	-1	15
23	2.3518103827315767E-4	TGTGCTGCGTGTACCCAGAAACTCTTT	CAACTQKLF	TRGV10	.	TRGJ1	10	-1	-1	16
23	2.3518103827315767E-4	TGTGCTGCGTGGGATTATCTCCTCTTT	CAAWDYLLF	TRGV10	.	TRGJ1	16	-1	-1	21
23	2.3518103827315767E-4	TGTGCCTTGTGGGCCAAGAAACTCTTT	CALWAKKLF	TRGV9	.	TRGJ1	12	-1	-1	15
23	2.3518103827315767E-4	TGTGCTGCGTGTAAGAAACTCTTT	CAACKKLF	TRGV10	.	TRGJ1	10	-1	-1	11
23	2.3518103827315767E-4	TGTGCTGCGTGGGTAAAACTCTTT	CAAWVKLF	TRGV10	.	TRGJ1	12	-1	-1	15
23	2.3518103827315767E-4	TGTGCCTTACGGGAGAAACTCTTT	CALREKLF	TRGV9	.	TRGJ1	14	-1	-1	13
23	2.3518103827315767E-4	TGTGCCTTGTGGGAGGTGCGAAGTTGTAGGGTTAAGAAACTCTTT	CALWEVRSCRVKKLF	TRGV9	.	TRGJ1	18	-1	-1	32
23	2.3518103827315767E-4	TGTGCCTTGTGGGAGGCCTATACCACTGGTTGGTTCAAGATATTT	CALWEAYTTGWFKIF	TRGV9	.	TRGJP1	15	-1	-1	18
23	2.3518103827315767E-4	TGTGCCTTGTGGGAAGGAGTGTTGGGCAAAAAAATCAAGGTATTT	CALWEGVLGKKIKVF	TRGV9	.	TRGJP	13	-1	-1	17
23	2.3518103827315767E-4	TGTGCCTTGTGGGGGAAGGAGGGTTATAAGAAACTCTTT	CALWGKEGYKKLF	TRGV9	.	TRGJ1	12	-1	-1	23
23	2.3518103827315767E-4	TGTGCCTTGTGGGAGCCCCCAGGATATAAGAAACTCTTT	CALWEPPGYKKLF	TRGV9	.	TRGJ1	14	-1	-1	24
23	2.3518103827315767E-4	TGTGCCTTGTGGGAGGTTAGGGATAAGAAACTCTTT	CALWEVRDKKLF	TRGV9	.	TRGJ1	16	-1	-1	22
23	2.3518103827315767E-4	TGTGCCTTGTGGGAGGTGTCCTATAAGAAACTCTTT	CALWEVSYKKLF	TRGV9	.	TRGJ1	17	-1	-1	21
23	2.3518103827315767E-4	TGTGCCTTGTGGGAGGTGCCTCACGGGAAACTCTTT	CALWEVPHGKLF	TRGV9	.	TRGJ1	18	-1	-1	26
23	2.3518103827315767E-4	TGTGCCTTGTGGGAGGAGGGTTATAAGAAACTCTTT	CALWEEGYKKLF	TRGV9	.	TRGJ1	15	-1	-1	20
23	2.3518103827315767E-4	TGTGCCTTGTGGGAGGAGAGTTATAAGAAACTCTTT	CALWEESYKKLF	TRGV9	.	TRGJ1	15	-1	-1	20
23	2.3518103827315767E-4	TGTGCTGCGTGGGTGTATTATAAGAAACTCTTT	CAAWVYYKKLF	TRGV10	.	TRGJ1	12	-1	-1	15
23	2.3518103827315767E-4	TGTGCTGCGTGGGATTATAATCGGGAACTCTTT	CAAWDYNRELF	TRGV10	.	TRGJ1	21	-1	-1	13
23	2.3518103827315767E-4	TGTGCCTTGTGGTACAATTATAAGAAACTCTTT	CALWYNYKKLF	TRGV9	.	TRGJ1	11	-1	-1	16
23	2.3518103827315767E-4	TGTGCCTTGTGGCTAGGGTATAAGAAACTCTTT	CALWLGYKKLF	TRGV9	.	TRGJ1	11	-1	-1	18
23	2.3518103827315767E-4	TGTGCCTTGTGGGAGGAGAGGGAGAAACTCTTT	CALWEEREKLF	TRGV9	.	TRGJ1	15	-1	-1	22
23	2.3518103827315767E-4	TGTGCTGCGTGGGGGAACGGGAAACTCTTT	CAAWGNGKLF	TRGV10	.	TRGJ1	12	-1	-1	20
23	2.3518103827315767E-4	TGTGCTGCGTGGGATGGGGAGAAACTCTTT	CAAWDGEKLF	TRGV10	.	TRGJ1	14	-1	-1	19
23	2.3518103827315767E-4	TGTGCTGCGCCCTGCTGTAGGAAACTCTTT	CAAPCCRKLF	TRGV10	.	TRGJ1	8	-1	-1	17
23	2.3518103827315767E-4	TGTGCCTTCTACGGATATAAGAAACTCTTT	CAFYGYKKLF	TRGV9	.	TRGJ1	7	-1	-1	15
23	2.3518103827315767E-4	TGTGCCTTGCGTTATAAGAAACTCTTT	CALRYKKLF	TRGV9	.	TRGJ1	8	-1	-1	11
23	2.3518103827315767E-4	TGTGCCTTGATGGAAGGGAAACTCTTT	CALMEGKLF	TRGV9	.	TRGJ1	16	-1	-1	17
23	2.3518103827315767E-4	TGTGCCTTGTGGGAGGTGCATATCTATAAGAAACTCTTT	CALWEVHIYKKLF	TRGV9	.	TRGJ1	19	-1	-1	20
23	2.3518103827315767E-4	TGTGCCTTGTGGGAGGCCCCTTATTATAAGAAACTCTTT	CALWEAPYYKKLF	TRGV9	.	TRGJ1	15	-1	-1	20
23	2.3518103827315767E-4	TGTGCCTTGTGGGAGGAGCACACCGCTAAGAAACTCTTT	CALWEEHTAKKLF	TRGV9	.	TRGJ1	20	-1	-1	26
23	2.3518103827315767E-4	TGTGCCTTGTGGGGCAGATATGACAAGAAACTCTTT	CALWGRYDKKLF	TRGV9	.	TRGJ1	12	-1	-1	18
23	2.3518103827315767E-4	TGTGCCACCTGGGACGGGTATTATAAGAAACTCTTT	CATWDGYYKKLF	TRGV2	.	TRGJ1	17	-1	-1	18
23	2.3518103827315767E-4	TGTGCCTTGTGCGTTTATTATAAGAAACTCTTT	CALCVYYKKLF	TRGV9	.	TRGJ1	10	-1	-1	14
23	2.3518103827315767E-4	TGTGCCTTGTGGGAGGAGGCCAAGAAACTCTTT	CALWEEAKKLF	TRGV9	.	TRGJ1	15	-1	-1	21
23	2.3518103827315767E-4	TGTGCTGCGTGGGATGTCCAGAAACTCTTT	CAAWDVQKLF	TRGV10	.	TRGJ1	14	-1	-1	19
23	2.3518103827315767E-4	TGTGCCTTGTGGGAGGTGCGAGATAAGAAACTCTTT	CALWEVRDKKLF	TRGV9	.	TRGJ1	18	-1	-1	22
23	2.3518103827315767E-4	TGTGCCTTGTGGGAGGTGCACTGTAAGAAACTCTTT	CALWEVHCKKLF	TRGV9	.	TRGJ1	20	-1	-1	23
23	2.3518103827315767E-4	TGTGCCTTGTGGGAGGTGGGTAATGAGAAACTCTTT	CALWEVGNEKLF	TRGV9	.	TRGJ1	17	-1	-1	22
23	2.3518103827315767E-4	TGTGCTGCGTGGGTCCAGGGGGGGAAACTCTTT	CAAWVQGGKLF	TRGV10	.	TRGJ1	12	-1	-1	23
23	2.3518103827315767E-4	TGTGCCTTGTGGGAGGTGAATCAGAAACTCTTT	CALWEVNQKLF	TRGV9	.	TRGJ1	17	-1	-1	19
23	2.3518103827315767E-4	TGTGCCTTGTGGGAGGTAGGAGTACTCTTT	CALWEVGVLF	TRGV9	.	TRGJ1	16	-1	-1	23
22	2.2495577573954212E-4	TGTGCCTTGTGGGAGGCTAATCTCCGCAAGGAGTTGGGCAAAAAAATCAAGGTATTT	CALWEANLRKELGKKIKVF	TRGV9	.	TRGJP	15	-1	-1	25
22	2.2495577573954212E-4	TGTGCTGCGTGGGATTATGGGTCCCGTCGTACCACTGGTTGGTTCAAGATATTT	CAAWDYGSRRTTGWFKIF	TRGV10	.	TRGJP1	16	-1	-1	29
22	2.2495577573954212E-4	TGTGCCTTGTGGGACGAAAAAGAGAGCGAGTTGGGCAAAAAAATCAAGGTATTT	CALWDEKESELGKKIKVF	TRGV9	.	TRGJP	13	-1	-1	27
22	2.2495577573954212E-4	TGTGCCTTGTGGGAGGTGCTTTGTAGTAGTGATTGGATCAAGACGTTT	CALWEVLCSSDWIKTF	TRGV9	.	TRGJP2	18	-1	-1	23
22	2.2495577573954212E-4	TGTGCCACCTGGGACGGGCCGGGTAGTGATTGGATCAAGACGTTT	CATWDGPGSDWIKTF	TRGV2	.	TRGJP2	19	-1	-1	22
22	2.2495577573954212E-4	TGTGCTGCGTGGGATTGTCGATCTAGCTCCACGAAACTCTTT	CAAWDCRSSSTKLF	TRGV10	.	TRGJ1	15	-1	-1	32
22	2.2495577573954212E-4	TGTGCCTTGTGGGAGGTGTTTCTTTATTATAAGAAACTCTTT	CALWEVFLYYKKLF	TRGV9	.	TRGJ1	17	-1	-1	23
22	2.2495577573954212E-4	TGTGCCTTGTGGGAGGTGCCGAATTATTATAAGAAACTCTTT	CALWEVPNYYKKLF	TRGV9	.	TRGJ1	18	-1	-1	19
22	2.2495577573954212E-4	TGTGCCTTGATTGGAGAGTTGGGCAAAAAAATCAAGGTATTT	CALIGELGKKIKVF	TRGV9	.	TRGJP	15	-1	-1	14
22	2.2495577573954212E-4	TGTGCCTTGTCAGAGTTGGGCAAAAAAATCAAGGTATTT	CALSELGKKIKVF	TRGV9	.	TRGJP	9	-1	-1	11
22	2.2495577573954212E-4	TGTGCCTTGTGGGAGGTTTCAGGGTATAAGAAACTCTTT	CALWEVSGYKKLF	TRGV9	.	TRGJ1	16	-1	-1	24
22	2.2495577573954212E-4	TGTGCCTTGTGGGAGGTCCGTTATTATAAGAAACTCTTT	CALWEVRYYKKLF	TRGV9	.	TRGJ1	16	-1	-1	20
22	2.2495577573954212E-4	TGTGCCTTGTGGGAGGTGCAAATCTATAAGAAACTCTTT	CALWEVQIYKKLF	TRGV9	.	TRGJ1	19	-1	-1	24
22	2.2495577573954212E-4	TGTGCCTTGTGGGAGGTGACAGGTTATAAGAAACTCTTT	CALWEVTGYKKLF	TRGV9	.	TRGJ1	17	-1	-1	23
22	2.2495577573954212E-4	TGTGCCACCTGGGATGCCACTGGTTGGTTCAAGATATTT	CATWDATGWFKIF	TRGV4	.	TRGJP1	15	-1	-1	13
22	2.2495577573954212E-4	TGTGCCTTGTGGGATGGTTATTATAAGAAACTCTTT	CALWDGYYKKLF	TRGV9	.	TRGJ1	17	-1	-1	17
22	2.2495577573954212E-4	TGTGCCTTGTGGGAGTGCTATTATAAGAAACTCTTT	CALWECYYKKLF	TRGV9	.	TRGJ1	17	-1	-1	18
22	2.2495577573954212E-4	TGTGCCTTGTGGGAGGTGGCCCAAAAGAAACTCTTT	CALWEVAQKKLF	TRGV9	.	TRGJ1	17	-1	-1	24
22	2.2495577573954212E-4	TGTGCCTTGTGGAACCCATATTATAAGAAACTCTTT	CALWNPYYKKLF	TRGV9	.	TRGJ1	11	-1	-1	18
22	2.2495577573954212E-4	TGTGCCTTGGGGCCTCCCGATTATAAGAAACTCTTT	CALGPPDYKKLF	TRGV9	.	TRGJ1	11	-1	-1	19
22	2.2495577573954212E-4	TGTGCCTTGTGGGTAAATCGTAAGAAACTCTTT	CALWVNRKKLF	TRGV9	.	TRGJ1	12	-1	-1	20
22	2.2495577573954212E-4	TGTGCCTTGTGGGGAGGTTATAAGAAACTCTTT	CALWGGYKKLF	TRGV9	.	TRGJ1	17	-1	-1	17
22	2.2495577573954212E-4	TGTGCCTTGTGGGATTCTTATAAGAAACTCTTT	CALWDSYKKLF	TRGV9	.	TRGJ1	13	-1	-1	13
22	2.2495577573954212E-4	TGTGCCTTGTGGGAGCTATATAAGAAACTCTTT	CALWELYKKLF	TRGV9	.	TRGJ1	14	-1	-1	18
22	2.2495577573954212E-4	TGTGCCTTGTGGGAGGATTATAAGAAACTCTTT	CALWEDYKKLF	TRGV9	.	TRGJ1	15	-1	-1	16
22	2.2495577573954212E-4	TGTGCTGCGTGGGATTCTGTCGGACTCTTT	CAAWDSVGLF	TRGV10	.	TRGJ1	15	-1	-1	23
22	2.2495577573954212E-4	TGTGCTGCGTGGGATGCCAAGAAACTCTTT	CAAWDAKKLF	TRGV10	.	TRGJ1	14	-1	-1	18
22	2.2495577573954212E-4	TGTGCCCTCGATGGGGGTAAGAAACTCTTT	CALDGGKKLF	TRGV9	.	TRGJ1	5	-1	-1	17
22	2.2495577573954212E-4	TGTGCCACCCGAGACTATAAGAAACTCTTT	CATRDYKKLF	TRGV9	.	TRGJ1	5	-1	-1	15
22	2.2495577573954212E-4	TGTGCTGCGTGGGTGGAGAAACTCTTT	CAAWVEKLF	TRGV10	.	TRGJ1	12	-1	-1	16
22	2.2495577573954212E-4	TGTGCTGCGTGGGCCCTACAACTCTTT	CAAWALQLF	TRGV10	.	TRGJ1	12	-1	-1	19
22	2.2495577573954212E-4	TGTGCCTTGTGGGAGTTTCATCTCTTT	CALWEFHLF	TRGV9	.	TRGJ1	23	-1	-1	21
22	2.2495577573954212E-4	TGTGCCACCTGTAAGAAACTCTTT	CATCKKLF	TRGV3	.	TRGJ1	10	-1	-1	11
22	2.2495577573954212E-4	TGTGCCTTGTGGGAGGTGCGGTTGGGCAAAAAAATCAAGGTATTT	CALWEVRLGKKIKVF	TRGV9	.	TRGJP	18	-1	-1	20
22	2.2495577573954212E-4	TGTGCCTTGTGGGAGGTGAAGGGTTATTATAAGAAACTCTTT	CALWEVKGYYKKLF	TRGV9	.	TRGJ1	17	-1	-1	23
22	2.2495577573954212E-4	TGTGCTGCGTGGGGCAAGAATTATTATAAGAAACTCTTT	CAAWGKNYYKKLF	TRGV10	.	TRGJ1	12	-1	-1	17
22	2.2495577573954212E-4	TGTGCCTTGTGGGAGGTGCTGTATTATAAGAAACTCTTT	CALWEVLYYKKLF	TRGV9	.	TRGJ1	18	-1	-1	21
22	2.2495577573954212E-4	TGTGCCTTGTGGGAGGTGAGGGATTATAAGAAACTCTTT	CALWEVRDYKKLF	TRGV9	.	TRGJ1	17	-1	-1	22
22	2.2495577573954212E-4	TGTGCTGCGTGGGATTCGTATTATAAGAAACTCTTT	CAAWDSYYKKLF	TRGV10	.	TRGJ1	19	-1	-1	18
22	2.2495577573954212E-4	TGTGCCTTGTGGGAGGTGCATGTCAAGAAACTCTTT	CALWEVHVKKLF	TRGV9	.	TRGJ1	19	-1	-1	24
22	2.2495577573954212E-4	TGTGCCTTGTGGGAGGTGCAATGGGAAGGGCTCTTT	CALWEVQWEGLF	TRGV9	.	TRGJ1	19	-1	-1	30
22	2.2495577573954212E-4	TGTGCCTTGTGGGAGGTGGAATATAAGAAACTCTTT	CALWEVEYKKLF	TRGV9	.	TRGJ1	17	-1	-1	21
22	2.2495577573954212E-4	TGTGCCTTGTGGGAGGGGGATTATAAGAAACTCTTT	CALWEGDYKKLF	TRGV9	.	TRGJ1	15	-1	-1	19
22	2.2495577573954212E-4	TGTGCCACCGTAAGGGGTAGAGAGAAGAAACTCTTT	CATVRGREKKLF	TRGV2	.	TRGJ1	8	-1	-1	24
22	2.2495577573954212E-4	TGTGCTCGGGTGAATTATTATAAGAAACTCTTT	CARVNYYKKLF	TRGV9	.	TRGJ1	4	-1	-1	11
22	2.2495577573954212E-4	TGTGCCACCTGGGACGGGCCGGAGAAACTCTTT	CATWDGPEKLF	TRGV2	.	TRGJ1	19	-1	-1	22
22	2.2495577573954212E-4	TGTGCTGCGTGGGATTCGCAGAAACTCTTT	CAAWDSQKLF	TRGV10	.	TRGJ1	15	-1	-1	19
22	2.2495577573954212E-4	TGTGCTGCGTGGGATACGACTCCCCTCTTT	CAAWDTTPLF	TRGV10	.	TRGJ1	23	-1	-1	24
22	2.2495577573954212E-4	TGTGCCTTGTGGGCTGGGGAGAAACTCTTT	CALWAGEKLF	TRGV9	.	TRGJ1	12	-1	-1	19
22	2.2495577573954212E-4	TGTGCCTTGTGGGAGGGCAAGAAACTCTTT	CALWEGKKLF	TRGV9	.	TRGJ1	18	-1	-1	18
22	2.2495577573954212E-4	TGTGCCTTGTGGGAGATTAAGAAACTCTTT	CALWEIKKLF	TRGV9	.	TRGJ1	14	-1	-1	17
22	2.2495577573954212E-4	TGTGCCTTGTGCCGGAAACTCTTT	CALCRKLF	TRGV9	.	TRGJ1	10	-1	-1	14
22	2.2495577573954212E-4	TGTGCCTTGTGGGAGGCCATAGGGAGTTATAAGAAACTCTTT	CALWEAIGSYKKLF	TRGV9	.	TRGJ1	15	-1	-1	26
22	2.2495577573954212E-4	TGTGCTGCGTGGGGTATATGTCGGATACGCCGACTCTTT	CAAWGICRIRRLF	TRGV10	.	TRGJ1	12	-1	-1	32
22	2.2495577573954212E-4	TGTGCCTTGTGGGAGGTGGATTATTATAAGAAACTCTTT	CALWEVDYYKKLF	TRGV9	.	TRGJ1	17	-1	-1	19
22	2.2495577573954212E-4	TGTGCCTTGTGGGAGGCAAGTTATTATAAGAAACTCTTT	CALWEASYYKKLF	TRGV9	.	TRGJ1	15	-1	-1	20
22	2.2495577573954212E-4	TGTGCCTTGTGGATAGGGCGGCATTATAAGAAACTCTTT	CALWIGRHYKKLF	TRGV9	.	TRGJ1	11	-1	-1	22
22	2.2495577573954212E-4	TGTGCCTTGTGGGAGGTTCCCTATAAGAAACTCTTT	CALWEVPYKKLF	TRGV9	.	TRGJ1	16	-1	-1	21
22	2.2495577573954212E-4	TGTGCCTTGTGGGAGACCCCCTATAAGAAACTCTTT	CALWETPYKKLF	TRGV9	.	TRGJ1	14	-1	-1	21
22	2.2495577573954212E-4	TGTGCCTTGGGACCTTTCGGTTATAAGAAACTCTTT	CALGPFGYKKLF	TRGV9	.	TRGJ1	8	-1	-1	20
22	2.2495577573954212E-4	TGTGCTGCGTGGGATCCCGATAAGAAACTCTTT	CAAWDPDKKLF	TRGV10	.	TRGJ1	14	-1	-1	19
22	2.2495577573954212E-4	TGTGCCTTGTGGTCATATTATAAGAAACTCTTT	CALWSYYKKLF	TRGV9	.	TRGJ1	11	-1	-1	15
22	2.2495577573954212E-4	TGTGCCTTGTGGGAGGGTCTTAAGAAACTCTTT	CALWEGLKKLF	TRGV9	.	TRGJ1	15	-1	-1	20
22	2.2495577573954212E-4	TGTGCCTTGTGGGAGGAGTATAAGAAACTCTTT	CALWEEYKKLF	TRGV9	.	TRGJ1	15	-1	-1	18
22	2.2495577573954212E-4	TGTGCCTTGTGGGAGACCAATAAGAAACTCTTT	CALWETNKKLF	TRGV9	.	TRGJ1	14	-1	-1	19
22	2.2495577573954212E-4	TGTGCCTTGTGGGCGGGGAAACTCTTT	CALWAGKLF	TRGV9	.	TRGJ2	15	-1	-1	17
21	2.1473051320592657E-4	TGTGCCTTGTGGGAGGCGGCGGTAGAAGAGTTGGGCAAAAAAATCAAGGTATTT	CALWEAAVEELGKKIKVF	TRGV9	.	TRGJP	15	-1	-1	25
21	2.1473051320592657E-4	TGTGCCTTGTGGGAGGTGGAGGGAGGATCGTATAAGAAACTCTTT	CALWEVEGGSYKKLF	TRGV9	.	TRGJ1	17	-1	-1	30
21	2.1473051320592657E-4	TGTGCCACCTGGGACGGGCCGGCGAGTGATTGGATCAAGACGTTT	CATWDGPASDWIKTF	TRGV2	.	TRGJP2	19	-1	-1	24
21	2.1473051320592657E-4	TGTGCTGCAACCCAGTATAGTAGTGATTGGATCAAGACGTTT	CAATQYSSDWIKTF	TRGV10	.	TRGJP2	7	-1	-1	15
21	2.1473051320592657E-4	TGTGCCTTGTGGGAGCCCTCAAATTATTATAAGAAACTCTTT	CALWEPSNYYKKLF	TRGV9	.	TRGJ1	14	-1	-1	18
21	2.1473051320592657E-4	TGTGCCTTGTGGGAGGTGCTTTGTTGGTATAAGAAACTCTTT	CALWEVLCWYKKLF	TRGV9	.	TRGJ1	18	-1	-1	27
21	2.1473051320592657E-4	TGTGCCTTGTGGGAGGTGCTAAGGGATTATAAGAAACTCTTT	CALWEVLRDYKKLF	TRGV9	.	TRGJ1	18	-1	-1	25
21	2.1473051320592657E-4	TGTGCCTTGTGGGAGGTGCTACATTATAAGAAACTCTTT	CALWEVLHYKKLF	TRGV9	.	TRGJ1	18	-1	-1	22
21	2.1473051320592657E-4	TGTGCCTTGTGGGAGGCTCCATATTATAAGAAACTCTTT	CALWEAPYYKKLF	TRGV9	.	TRGJ1	15	-1	-1	21
21	2.1473051320592657E-4	TGTGCCTTGTGGGAGGATCGAAGTTATAAGAAACTCTTT	CALWEDRSYKKLF	TRGV9	.	TRGJ1	15	-1	-1	23
21	2.1473051320592657E-4	TGTGCCACCTGGGACGGGCTTTATTATAAGAAACTCTTT	CATWDGLYYKKLF	TRGV2	.	TRGJ1	18	-1	-1	20
21	2.1473051320592657E-4	TGTGCTGCGTGGGATTGGTATTATAAGAAACTCTTT	CAAWDWYYKKLF	TRGV10	.	TRGJ1	15	-1	-1	18
21	2.1473051320592657E-4	TGTGCTGCGTGGGATTGGGATTATAAGAAACTCTTT	CAAWDWDYKKLF	TRGV10	.	TRGJ1	15	-1	-1	19
21	2.1473051320592657E-4	TGTGCCTTGTGGGATCTTTATTATAAGAAACTCTTT	CALWDLYYKKLF	TRGV9	.	TRGJ1	13	-1	-1	17
21	2.1473051320592657E-4	TGTGCCTTGTGGGAGTTCGATTATAAGAAACTCTTT	CALWEFDYKKLF	TRGV9	.	TRGJ1	14	-1	-1	19
21	2.1473051320592657E-4	TGTGCCTTGTGGGAGCTGCATTATAAGAAACTCTTT	CALWELHYKKLF	TRGV9	.	TRGJ1	19	-1	-1	19
21	2.1473051320592657E-4	TGTGCCTTGTGGGAGCTGAATTATAAGAAACTCTTT	CALWELNYKKLF	TRGV9	.	TRGJ1	17	-1	-1	19
21	2.1473051320592657E-4	TGTGCCTTGTGGGAGGAGGATTATAAGAAACTCTTT	CALWEEDYKKLF	TRGV9	.	TRGJ1	15	-1	-1	19
21	2.1473051320592657E-4	TGTGCCACCTGGGACGGGCATTATAAGAAACTCTTT	CATWDGHYKKLF	TRGV2	.	TRGJ1	18	-1	-1	19
21	2.1473051320592657E-4	TGTGCTGCGTGGGATTGGGACGAGAAACTCTTT	CAAWDWDEKLF	TRGV10	.	TRGJ1	15	-1	-1	22
21	2.1473051320592657E-4	TGTGCCTTGTTTTTTCGGGATAAGAAACTCTTT	CALFFRDKKLF	TRGV9	.	TRGJ1	9	-1	-1	19
21	2.1473051320592657E-4	TGTGCCTTGTGGGAGGGATATAAGAAACTCTTT	CALWEGYKKLF	TRGV9	.	TRGJ1	15	-1	-1	18
21	2.1473051320592657E-4	TGTGCCTTGACTTCTACTAAGAAACTCTTT	CALTSTKKLF	TRGV9	.	TRGJ1	8	-1	-1	17
21	2.1473051320592657E-4	TGTGCTGCGTGGGATTATAGACTCTTT	CAAWDYRLF	TRGV10	.	TRGJ1	16	-1	-1	20
21	2.1473051320592657E-4	TGTGCACGTTGGTTCAAGATATTT	CARWFKIF	TRGV9	.	TRGJP1	4	-1	-1	7
21	2.1473051320592657E-4	TGTGCCTTGTGGGAGGTGCATATGAATTATTATAAGAAACTCTTT	CALWEVHMNYYKKLF	TRGV9	.	TRGJ1	19	-1	-1	23
21	2.1473051320592657E-4	TGTGCCTTGTGGGAGGCGCCTAGTCCTTATTATAAGAAACTCTTT	CALWEAPSPYYKKLF	TRGV9	.	TRGJ1	18	-1	-1	26
21	2.1473051320592657E-4	TGTGCCTTGTGGGAGGTTAAGGCGTATTATAAGAAACTCTTT	CALWEVKAYYKKLF	TRGV9	.	TRGJ1	16	-1	-1	24
21	2.1473051320592657E-4	TGTGCCTTGTGGGAGGTGCACACGCAATATAAGAAACTCTTT	CALWEVHTQYKKLF	TRGV9	.	TRGJ1	20	-1	-1	27
21	2.1473051320592657E-4	TGTGCCTTGTGGGAGGTGGCTACTGGTTGGTTCAAGATATTT	CALWEVATGWFKIF	TRGV9	.	TRGJP1	17	-1	-1	21
21	2.1473051320592657E-4	TGTGCCTTGTGGGAGGTGAAGGAGGATTATAAGAAACTCTTT	CALWEVKEDYKKLF	TRGV9	.	TRGJ1	17	-1	-1	25
21	2.1473051320592657E-4	TGTGCCTTGTGGGAGGACGAGGTGGGTTATAAGAAACTCTTT	CALWEDEVGYKKLF	TRGV9	.	TRGJ1	15	-1	-1	26
21	2.1473051320592657E-4	TGTGCCTTGTGGGAGGTGGATGGGTATAAGAAACTCTTT	CALWEVDGYKKLF	TRGV9	.	TRGJ1	17	-1	-1	24
21	2.1473051320592657E-4	TGTGCCTTGTGGGAGGGAAGGGATTATAAGAAACTCTTT	CALWEGRDYKKLF	TRGV9	.	TRGJ1	15	-1	-1	22
21	2.1473051320592657E-4	TGTGCCTTGTGGGAACCCTATCGGCATAAGAAACTCTTT	CALWEPYRHKKLF	TRGV9	.	TRGJ1	13	-1	-1	25
21	2.1473051320592657E-4	TGTGCCTTGTCCCCGAATTATTATAAGAAACTCTTT	CALSPNYYKKLF	TRGV9	.	TRGJ1	9	-1	-1	13
21	2.1473051320592657E-4	TGTGCCTTGTGGGAGGTTGGGTATAAGAAACTCTTT	CALWEVGYKKLF	TRGV9	.	TRGJ1	16	-1	-1	21
21	2.1473051320592657E-4	TGTGCCTTGTGGGAGGTGTTTTGGAAACTCTTT	CALWEVFWKLF	TRGV9	.	TRGJ1	17	-1	-1	23
21	2.1473051320592657E-4	TGTGCCTTGTGGGAGAACAATAAGAAACTCTTT	CALWENNKKLF	TRGV9	.	TRGJ1	14	-1	-1	19
21	2.1473051320592657E-4	TGTGCCTTGCGTCTCTCGAATAAGAAACTCTTT	CALRLSNKKLF	TRGV9	.	TRGJ1	8	-1	-1	19
21	2.1473051320592657E-4	TGTGCTGCGTGGGATTTCAAGAAACTCTTT	CAAWDFKKLF	TRGV10	.	TRGJ1	15	-1	-1	18
21	2.1473051320592657E-4	TGTGCTGCGTGGGATTCTAAGAAACTCTTT	CAAWDSKKLF	TRGV10	.	TRGJ1	15	-1	-1	13
21	2.1473051320592657E-4	TGTGCTGCGTGGGATGGGGGGAAACTCTTT	CAAWDGGKLF	TRGV10	.	TRGJ1	14	-1	-1	20
21	2.1473051320592657E-4	TGTGCCTTGTGCGAAGATAAGAAACTCTTT	CALCEDKKLF	TRGV9	.	TRGJ1	13	-1	-1	16
21	2.1473051320592657E-4	TGTGCCTTGTGGGAGAGTAAACTCTTT	CALWESKLF	TRGV9	.	TRGJ1	14	-1	-1	18
21	2.1473051320592657E-4	TGTGCTGCGTGCGGGAAACTCTTT	CAACGKLF	TRGV10	.	TRGJ1	10	-1	-1	14
20	2.0450525067231101E-4	TGTGCCTTGTGGGAGGCGTACTTCCAAGAGTTGGGCAAAAAAATCAAGGTATTT	CALWEAYFQELGKKIKVF	TRGV9	.	TRGJP	24	-1	-1	24
20	2.0450525067231101E-4	TGTGCCTTGTGGGAGGTGCATCCAGAGTTGGGCAAAAAAATCAAGGTATTT	CALWEVHPELGKKIKVF	TRGV9	.	TRGJP	19	-1	-1	23
20	2.0450525067231101E-4	TGTGCCTTGTGGGAGGTGCAATTAGCCCCCCTCCTTGATAAGAAACTCTTT	CALWEVQLAPLLDKKLF	TRGV9	.	TRGJ1	19	-1	-1	37
20	2.0450525067231101E-4	TGTGCCTTGTGGGAGGTGGGTGGAGAGTTGGGCAAAAAAATCAAGGTATTT	CALWEVGGELGKKIKVF	TRGV9	.	TRGJP	17	-1	-1	23
20	2.0450525067231101E-4	TGTGCCACCTGGGACGGGCCTAGTAGTGATTGGATCAAGACGTTT	CATWDGPSSDWIKTF	TRGV2	.	TRGJP2	19	-1	-1	20
20	2.0450525067231101E-4	TGTGCCTTGTGGGACGCTCGGAATTATTATAAGAAACTCTTT	CALWDARNYYKKLF	TRGV9	.	TRGJ1	13	-1	-1	20
20	2.0450525067231101E-4	TGTGCCTTGTGGGAGGTCCCAATGCACAGTAAGAAACTCTTT	CALWEVPMHSKKLF	TRGV9	.	TRGJ1	16	-1	-1	29
20	2.0450525067231101E-4	TGTGCCTTGTGGGAGCGTAACTTGTATAAGAAACTCTTT	CALWERNLYKKLF	TRGV9	.	TRGJ1	14	-1	-1	24
20	2.0450525067231101E-4	TGTGCCTTGTGGGAGGTTCTGCCTAACAAGAAACTCTTT	CALWEVLPNKKLF	TRGV9	.	TRGJ1	16	-1	-1	27
20	2.0450525067231101E-4	TGTGCCTTGTGGGAGGTGTGGAGCTATAAGAAACTCTTT	CALWEVWSYKKLF	TRGV9	.	TRGJ1	17	-1	-1	24
20	2.0450525067231101E-4	TGTGCCTTGTGGGAGGTGCGGAGTTATAAGAAACTCTTT	CALWEVRSYKKLF	TRGV9	.	TRGJ1	18	-1	-1	23
20	2.0450525067231101E-4	TGTGCTGCTACTCGGAAAATCGGGGAGAAACTCTTT	CAATRKIGEKLF	TRGV10	.	TRGJ1	7	-1	-1	25
20	2.0450525067231101E-4	TGTGCCTTGTGGGAGTTCAATTATAAGAAACTCTTT	CALWEFNYKKLF	TRGV9	.	TRGJ1	14	-1	-1	19
20	2.0450525067231101E-4	TGTGCCTTGTGGGAGCCCAATTATAAGAAACTCTTT	CALWEPNYKKLF	TRGV9	.	TRGJ1	14	-1	-1	19
20	2.0450525067231101E-4	TGTGCCTTGTGGGAGACTTCTTATAAGAAACTCTTT	CALWETSYKKLF	TRGV9	.	TRGJ1	14	-1	-1	14
20	2.0450525067231101E-4	TGTGCTGCGTCCTGGGATCTACGAGGACTCTTT	CAASWDLRGLF	TRGV10	.	TRGJ1	9	-1	-1	26
20	2.0450525067231101E-4	TGTGCTGCGTGGGCCCCCGACGAGAAACTCTTT	CAAWAPDEKLF	TRGV10	.	TRGJ1	12	-1	-1	22
20	2.0450525067231101E-4	TGTGCTGCGTGGGATTATGGGGAGTCACTCTTT	CAAWDYGESLF	TRGV10	.	TRGJ1	16	-1	-1	26
20	2.0450525067231101E-4	TGTGCTGCGTGGGACCCCCCCGACAAACTCTTT	CAAWDPPDKLF	TRGV10	.	TRGJ2	13	-1	-1	24
20	2.0450525067231101E-4	TGTGCTGCGTGGGAATACAGTAAGAAACTCTTT	CAAWEYSKKLF	TRGV10	.	TRGJ1	22	-1	-1	20
20	2.0450525067231101E-4	TGTGCCTTGTTGTGTTATTATAAGAAACTCTTT	CALLCYYKKLF	TRGV9	.	TRGJ1	9	-1	-1	14
20	2.0450525067231101E-4	TGTGCCTTGTGGGACCAGAAGTGGAAACTCTTT	CALWDQKWKLF	TRGV9	.	TRGJ1	13	-1	-1	23
20	2.0450525067231101E-4	TGTGCCTTGTGGGAGGCTTCTGAGAAACTCTTT	CALWEASEKLF	TRGV9	.	TRGJ1	15	-1	-1	22
20	2.0450525067231101E-4	TGTGCCTTGTGGGAATATCATAAGAAACTCTTT	CALWEYHKKLF	TRGV9	.	TRGJ1	13	-1	-1	12
20	2.0450525067231101E-4	TGTGCCTTGCGTAGGGGAGGGAAGAAACTCTTT	CALRRGGKKLF	TRGV9	.	TRGJ1	8	-1	-1	21
20	2.0450525067231101E-4	TGTGCTGCGTGGGGGGTTGGGAAACTCTTT	CAAWGVGKLF	TRGV10	.	TRGJ1	12	-1	-1	20
20	2.0450525067231101E-4	TGTGCTGCGTGGGATTTTTGGAAACTCTTT	CAAWDFWKLF	TRGV10	.	TRGJ1	15	-1	-1	20
20	2.0450525067231101E-4	TGTGCTGCGTGGGACCATAAGAAACTCTTT	CAAWDHKKLF	TRGV10	.	TRGJ1	13	-1	-1	16
20	2.0450525067231101E-4	TGTGCTGCGTGGGAAAACAAGAAACTCTTT	CAAWENKKLF	TRGV10	.	TRGJ1	13	-1	-1	18
20	2.0450525067231101E-4	TGTGCCTTGTGGGATTGTAAGAAACTCTTT	CALWDCKKLF	TRGV9	.	TRGJ1	13	-1	-1	13
20	2.0450525067231101E-4	TGTGCTGCGTCGCAGAAACTCTTT	CAASQKLF	TRGV10	.	TRGJ1	9	-1	-1	13
20	2.0450525067231101E-4	TGTGCTGCGTGGGGGAAACTCTTT	CAAWGKLF	TRGV10	.	TRGJ1	12	-1	-1	14
20	2.0450525067231101E-4	TGTGCTCCCCGGGGGCTCTTT	CAPRGLF	TRGV10	.	TRGJ1	5	-1	-1	15
20	2.0450525067231101E-4	TGTGCCTTGTGGGGGCTCTTT	CALWGLF	TRGV9	.	TRGJ1	12	-1	-1	15
19	1.9427998813869546E-4	TGTGCCTTGTGGGAGGTGCCGTCGGGGCACCTAAACCAACGACCAGGTTATAAGAAACTCTTT	CALWEVPSGHLNQRPGYKKLF	TRGV9	.	TRGJ1	18	-1	-1	47
19	1.9427998813869546E-4	TGTGCCTTGTGGGAGGTGCCCCGGAAGTATCGTGGTGATTGGATCAAGACGTTT	CALWEVPRKYRGDWIKTF	TRGV9	.	TRGJP2	21	-1	-1	27
19	1.9427998813869546E-4	TGTGCCTTGTGGGAGGTGACCTCCAAGTTGGGCAAAAAAATCAAGGTATTT	CALWEVTSKLGKKIKVF	TRGV9	.	TRGJP	23	-1	-1	25
19	1.9427998813869546E-4	TGTGCCTTGTGGGGACGTCAAGAGTTGGGCAAAAAAATCAAGGTATTT	CALWGRQELGKKIKVF	TRGV9	.	TRGJP	12	-1	-1	18
19	1.9427998813869546E-4	TGTGCCTTGTGGGAGGTGCAGAAAGGGCGGCGTTATAAGAAACTCTTT	CALWEVQKGRRYKKLF	TRGV9	.	TRGJ1	19	-1	-1	32
19	1.9427998813869546E-4	TGTGCCACCTGGGACGGGCCGGAGAGTAGTGATTGGATCAAGACGTTT	CATWDGPESSDWIKTF	TRGV2	.	TRGJP2	19	-1	-1	24
19	1.9427998813869546E-4	TGTGCCTTGTGGGAGGTGCCAGCGAATTATTATAAGAAACTCTTT	CALWEVPANYYKKLF	TRGV9	.	TRGJ1	18	-1	-1	22
19	1.9427998813869546E-4	TGTGCCTTGTGGGAGACCTATACCACTGGTTGGTTCAAGATATTT	CALWETYTTGWFKIF	TRGV9	.	TRGJP1	14	-1	-1	18
19	1.9427998813869546E-4	TGTGCCTTGTGGGCCGAGTTGGGCAAAAAAATCAAGGTATTT	CALWAELGKKIKVF	TRGV9	.	TRGJP	12	-1	-1	9
19	1.9427998813869546E-4	TGTGCCTTGTGGGAGGTTCCCAGGGATTATAAGAAACTCTTT	CALWEVPRDYKKLF	TRGV9	.	TRGJ1	16	-1	-1	25
19	1.9427998813869546E-4	TGTGCCTTGTGGGAGGTCCCATTTTATTATAAGAAACTCTTT	CALWEVPFYYKKLF	TRGV9	.	TRGJ1	16	-1	-1	23
19	1.9427998813869546E-4	TGTGCCTTGTGGGAGGTGTGTAGTGATTATAAGAAACTCTTT	CALWEVCSDYKKLF	TRGV9	.	TRGJ1	17	-1	-1	25
19	1.9427998813869546E-4	TGTGCCTTGTGGGAGGTGCTGAAAGGGGCAGGGAAACTCTTT	CALWEVLKGAGKLF	TRGV9	.	TRGJ1	18	-1	-1	32
19	1.9427998813869546E-4	TGTGCCTTGTGGGAGGTGCACCGTTATTATAAGAAACTCTTT	CALWEVHRYYKKLF	TRGV9	.	TRGJ1	21	-1	-1	23
19	1.9427998813869546E-4	TGTGCCTTGTGGGAGGTGCAGGGGGATTATAAGAAACTCTTT	CALWEVQGDYKKLF	TRGV9	.	TRGJ1	19	-1	-1	25
19	1.9427998813869546E-4	TGTGCCTTGTGGGAGGTGCAGGGATCGAATAAGAAACTCTTT	CALWEVQGSNKKLF	TRGV9	.	TRGJ1	19	-1	-1	28
19	1.9427998813869546E-4	TGTGCCTTGTGGGAGGTGCAAAGCTCGACTAAGAAACTCTTT	CALWEVQSSTKKLF	TRGV9	.	TRGJ1	19	-1	-1	29
19	1.9427998813869546E-4	TGTGCCTTGTGGGAGGTGAAGGGCAATTATAAGAAACTCTTT	CALWEVKGNYKKLF	TRGV9	.	TRGJ1	17	-1	-1	25
19	1.9427998813869546E-4	TGTGCCTTGTGGGAGGTACCTCCGGGAGATAAGAAACTCTTT	CALWEVPPGDKKLF	TRGV9	.	TRGJ1	22	-1	-1	28
19	1.9427998813869546E-4	TGTGCCTTGTGGGAGGGGGTTCGTGATTGGATCAAGACGTTT	CALWEGVRDWIKTF	TRGV9	.	TRGJP2	15	-1	-1	22
19	1.9427998813869546E-4	TGTGCCTTGTGGGAGAAGTCGGGTTATTATAAGAAACTCTTT	CALWEKSGYYKKLF	TRGV9	.	TRGJ1	14	-1	-1	23
19	1.9427998813869546E-4	TGTGCCTTGACCTTTTGGTGGAGTGATTGGATCAAGACGTTT	CALTFWWSDWIKTF	TRGV9	.	TRGJP2	8	-1	-1	21
19	1.9427998813869546E-4	TGTGCCTCGGAAGGGGAGTTGGGCAAAAAAATCAAGGTATTT	CASEGELGKKIKVF	TRGV9	.	TRGJP	6	-1	-1	15
19	1.9427998813869546E-4	TGTGCTGCGTGGGATTCCCCTAGTGGTGGGAAACTCTTT	CAAWDSPSGGKLF	TRGV10	.	TRGJ1	15	-1	-1	29
19	1.9427998813869546E-4	TGTGCTGCGTGGGATTACTGGCTTTGGCAGAAACTCTTT	CAAWDYWLWQKLF	TRGV10	.	TRGJ1	17	-1	-1	28
19	1.9427998813869546E-4	TGTGCTGCGTGGGATCCTAGTGATTGGATCAAGACGTTT	CAAWDPSDWIKTF	TRGV10	.	TRGJP2	14	-1	-1	17
19	1.9427998813869546E-4	TGTGCTGCGTGGGAGTCGAATTATTATAAGAAACTCTTT	CAAWESNYYKKLF	TRGV10	.	TRGJ1	13	-1	-1	15
19	1.9427998813869546E-4	TGTGCCTTGTGGGAGTTTACGCCCCATAAGAAACTCTTT	CALWEFTPHKKLF	TRGV9	.	TRGJ1	14	-1	-1	25
19	1.9427998813869546E-4	TGTGCCTTGTGGGAGGTGCTTTCTTATAAGAAACTCTTT	CALWEVLSYKKLF	TRGV9	.	TRGJ1	18	-1	-1	20
19	1.9427998813869546E-4	TGTGCCTTGTGGGAGGTGCCCGATTATAAGAAACTCTTT	CALWEVPDYKKLF	TRGV9	.	TRGJ1	18	-1	-1	22
19	1.9427998813869546E-4	TGTGCCTTGTGGGAGGTGCGTGGTTATAAGAAACTCTTT	CALWEVRGYKKLF	TRGV9	.	TRGJ1	18	-1	-1	23
19	1.9427998813869546E-4	TGTGCCTTGTGGGAGGTGCAACGCGATAAGAAACTCTTT	CALWEVQRDKKLF	TRGV9	.	TRGJ1	19	-1	-1	25
19	1.9427998813869546E-4	TGTGCCTTGTGGGAGGTGGTGGGTTATAAGAAACTCTTT	CALWEVVGYKKLF	TRGV9	.	TRGJ1	17	-1	-1	23
19	1.9427998813869546E-4	TGTGCCTTGTGGGAGGGGAATTATTATAAGAAACTCTTT	CALWEGNYYKKLF	TRGV9	.	TRGJ1	15	-1	-1	17
19	1.9427998813869546E-4	TGCCCCGGCTGTGGTACCACTGGTTGGTTCAAGATATTT	CPGCGTTGWFKIF	TRGV9	.	TRGJP1	1	-1	-1	14
19	1.9427998813869546E-4	TGTGCTGCGTGGTTGGGGGGTCGGAAGAAACTCTTT	CAAWLGGRKKLF	TRGV10	.	TRGJ1	11	-1	-1	24
19	1.9427998813869546E-4	TGTGCTGCGTGGGTAGTTGTTTCGGAGGGACTCTTT	CAAWVVVSEGLF	TRGV10	.	TRGJ1	12	-1	-1	29
19	1.9427998813869546E-4	TGTGCTGCGTGGGATTTGGGGGGGTTCAAGATATTT	CAAWDLGGFKIF	TRGV10	.	TRGJP1	15	-1	-1	22
19	1.9427998813869546E-4	TGTGCCTTGTGGTCGAACCCTCTTAAGAAACTCTTT	CALWSNPLKKLF	TRGV9	.	TRGJ1	11	-1	-1	23
19	1.9427998813869546E-4	TGTGCCTTGTGGGACGTACTCAATAAGAAACTCTTT	CALWDVLNKKLF	TRGV9	.	TRGJ1	16	-1	-1	22
19	1.9427998813869546E-4	TGTGCCTTGTGGGAGTGGCATTATAAGAAACTCTTT	CALWEWHYKKLF	TRGV9	.	TRGJ1	14	-1	-1	19
19	1.9427998813869546E-4	TGTGCCTTGTGGGAGGTTGGATATAAGAAACTCTTT	CALWEVGYKKLF	TRGV9	.	TRGJ1	16	-1	-1	21
19	1.9427998813869546E-4	TGTGCCTTGTGGGAGGTCGATTATAAGAAACTCTTT	CALWEVDYKKLF	TRGV9	.	TRGJ1	16	-1	-1	19
19	1.9427998813869546E-4	TGTGCCTTGTGGGAGGTGTGCCGGGAAGGGCTCTTT	CALWEVCREGLF	TRGV9	.	TRGJ1	17	-1	-1	30
19	1.9427998813869546E-4	TGTGCCTTGTGGGAGGTGCCTTTAGAGAAACTCTTT	CALWEVPLEKLF	TRGV9	.	TRGJ1	18	-1	-1	25
19	1.9427998813869546E-4	TGTGCCTTGTGGGAGGTGATTAGAAAGAAACTCTTT	CALWEVIRKKLF	TRGV9	.	TRGJ1	17	-1	-1	24
19	1.9427998813869546E-4	TGTGCCTTGTGGGAGGTACTCTATAAGAAACTCTTT	CALWEVLYKKLF	TRGV9	.	TRGJ1	16	-1	-1	21
19	1.9427998813869546E-4	TGTGCCTTGTGGGAGGCTCCGGATAAGAAACTCTTT	CALWEAPDKKLF	TRGV9	.	TRGJ1	15	-1	-1	22
19	1.9427998813869546E-4	TGTGCCTTGTGGGAGGGCGATTATAAGAAACTCTTT	CALWEGDYKKLF	TRGV9	.	TRGJ1	15	-1	-1	19
19	1.9427998813869546E-4	TGTGCCTTGTGGGAGGGGGCTTATAAGAAACTCTTT	CALWEGAYKKLF	TRGV9	.	TRGJ1	15	-1	-1	20
19	1.9427998813869546E-4	TGTGCCTTGTGGGAGGGGGGCTTTTGGAAACTCTTT	CALWEGGFWKLF	TRGV9	.	TRGJ1	15	-1	-1	26
19	1.9427998813869546E-4	TGTGCCTTGTGGGAGGGACTCTATAAGAAACTCTTT	CALWEGLYKKLF	TRGV9	.	TRGJ1	15	-1	-1	21
19	1.9427998813869546E-4	TGTGCCTTGTGGGAAGGCTATTATAAGAAACTCTTT	CALWEGYYKKLF	TRGV9	.	TRGJ1	13	-1	-1	18
19	1.9427998813869546E-4	TGTGCCTTGTGGGAAGATCATTATAAGAAACTCTTT	CALWEDHYKKLF	TRGV9	.	TRGJ1	13	-1	-1	16
19	1.9427998813869546E-4	TGTGCCTCCGACGTAAGGGGTTATAAGAAACTCTTT	CASDVRGYKKLF	TRGV9	.	TRGJ1	6	-1	-1	20
19	1.9427998813869546E-4	TGTGCCACCTGGGACGGGCGGGGTAAGAAACTCTTT	CATWDGRGKKLF	TRGV2	.	TRGJ1	18	-1	-1	23
19	1.9427998813869546E-4	TGTGCCACCTGGGACGGATATTATAAGAAACTCTTT	CATWDGYYKKLF	TRGV2	.	TRGJ1	16	-1	-1	18
19	1.9427998813869546E-4	TGTGCTGCGTGGGATTCGCGTAAGAAACTCTTT	CAAWDSRKKLF	TRGV10	.	TRGJ1	22	-1	-1	20
19	1.9427998813869546E-4	TGTGCTGCGTGGGATCCCCATAAGAAACTCTTT	CAAWDPHKKLF	TRGV10	.	TRGJ1	14	-1	-1	19
19	1.9427998813869546E-4	TGTGCTGCGTGGGATGCGTTTTTGAAACTCTTT	CAAWDAFLKLF	TRGV10	.	TRGJ1	14	-1	-1	23
19	1.9427998813869546E-4	TGTGCCTTGTTGTGGAGGGTTAAGAAACTCTTT	CALLWRVKKLF	TRGV9	.	TRGJ1	17	-1	-1	20
19	1.9427998813869546E-4	TGTGCCTTGTTGGGGGATTATAAGAAACTCTTT	CALLGDYKKLF	TRGV9	.	TRGJ1	13	-1	-1	16
19	1.9427998813869546E-4	TGTGCCTTGTGGGTTAATTATAAGAAACTCTTT	CALWVNYKKLF	TRGV9	.	TRGJ1	12	-1	-1	16
19	1.9427998813869546E-4	TGTGCCTTGTGGGGGGATTATAAGAAACTCTTT	CALWGDYKKLF	TRGV9	.	TRGJ1	15	-1	-1	16
19	1.9427998813869546E-4	TGTGCCTTGTGGGACCTGTATAAGAAACTCTTT	CALWDLYKKLF	TRGV9	.	TRGJ1	13	-1	-1	18
19	1.9427998813869546E-4	TGTGCCTTGTGGGAGTTCCCTAAGAAACTCTTT	CALWEFPKKLF	TRGV9	.	TRGJ1	14	-1	-1	20
19	1.9427998813869546E-4	TGTGCCTTGTGGGAGGTGCGAGGGAAACTCTTT	CALWEVRGKLF	TRGV9	.	TRGJ1	18	-1	-1	23
19	1.9427998813869546E-4	TGTGCCTTGTGGGAGGTGCAATTTGGACTCTTT	CALWEVQFGLF	TRGV9	.	TRGJ1	19	-1	-1	26
19	1.9427998813869546E-4	TGTGCCTTGTGGGAGGCCTCTAAGAAACTCTTT	CALWEASKKLF	TRGV9	.	TRGJ1	15	-1	-1	20
19	1.9427998813869546E-4	TGTGCCTTGTGGGAGGCAACTAAGAAACTCTTT	CALWEATKKLF	TRGV9	.	TRGJ1	15	-1	-1	20
19	1.9427998813869546E-4	TGTGCCTTGTGGGAGGGGGGGAAGAAACTCTTT	CALWEGGKKLF	TRGV9	.	TRGJ1	15	-1	-1	21
19	1.9427998813869546E-4	TGTGCCTTGGTCCTTGGTTATAAGAAACTCTTT	CALVLGYKKLF	TRGV9	.	TRGJ2	8	-1	-1	17
19	1.9427998813869546E-4	TGTGCCACCTGGGACGGGCTTGGGAAACTCTTT	CATWDGLGKLF	TRGV2	.	TRGJ1	18	-1	-1	23
19	1.9427998813869546E-4	TGTGCTGCGTGGGCCGATAAGAAACTCTTT	CAAWADKKLF	TRGV10	.	TRGJ1	12	-1	-1	16
19	1.9427998813869546E-4	TGTGCTGCGTGGGGTCCGGAGAAACTCTTT	CAAWGPEKLF	TRGV10	.	TRGJ1	12	-1	-1	19
19	1.9427998813869546E-4	TGTGCTGCGTGGGATGTAAGGAAACTCTTT	CAAWDVRKLF	TRGV10	.	TRGJ1	14	-1	-1	16
19	1.9427998813869546E-4	TGTGCTGCGTGGGATGATCAGAAACTCTTT	CAAWDDQKLF	TRGV10	.	TRGJ1	14	-1	-1	13
19	1.9427998813869546E-4	TGTGCTGCGTGGGAGCCAAAGAAACTCTTT	CAAWEPKKLF	TRGV10	.	TRGJ1	13	-1	-1	18
19	1.9427998813869546E-4	TGTGCCTTGTGGGAGCTCGAGAAACTCTTT	CALWELEKLF	TRGV9	.	TRGJ1	14	-1	-1	19
19	1.9427998813869546E-4	TGTGCCTTACATGGGGGGAAGAAACTCTTT	CALHGGKKLF	TRGV9	.	TRGJ1	7	-1	-1	18
19	1.9427998813869546E-4	TGTGCCTCGAATTATTATAAGAAACTCTTT	CASNYYKKLF	TRGV9	.	TRGJ1	6	-1	-1	6
19	1.9427998813869546E-4	TGTGCCTCAGTAGAGTATAAGAAACTCTTT	CASVEYKKLF	TRGV9	.	TRGJ1	6	-1	-1	15
19	1.9427998813869546E-4	TGTGCCCCTGACCGTTATAAGAAACTCTTT	CAPDRYKKLF	TRGV9	.	TRGJ1	5	-1	-1	14
19	1.9427998813869546E-4	TGTGCCACCTGGGACGGGAAGAAACTCTTT	CATWDGKKLF	TRGV2	.	TRGJ1	17	-1	-1	18
19	1.9427998813869546E-4	TGTGCTGCGTGGGGGGAGAAACTCTTT	CAAWGEKLF	TRGV10	.	TRGJ1	12	-1	-1	16
19	1.9427998813869546E-4	TGTGCTGCGTGGGATCTTAGGCTCTTT	CAAWDLRLF	TRGV10	.	TRGJ2	14	-1	-1	21
19	1.9427998813869546E-4	TGTGCTGCGTGGGACCAGAAACTCTTT	CAAWDQKLF	TRGV10	.	TRGJ1	13	-1	-1	16
19	1.9427998813869546E-4	TGTGCCTTTTATTATAAGAAACTCTTT	CAFYYKKLF	TRGV9	.	TRGJ1	7	-1	-1	8
19	1.9427998813869546E-4	TGTGCCTTGTCCTATAAGAAACTCTTT	CALSYKKLF	TRGV9	.	TRGJ1	9	-1	-1	12
19	1.9427998813869546E-4	TGTGCCTTGTCGGGAAAGAAACTCTTT	CALSGKKLF	TRGV9	.	TRGJ1	14	-1	-1	15
19	1.9427998813869546E-4	TGTGCTGCGTGGGTCCCGCTCTTT	CAAWVPLF	TRGV10	.	TRGJ1	12	-1	-1	18
19	1.9427998813869546E-4	TGTGCTGCGTGGGACAAACTCTTT	CAAWDKLF	TRGV10	.	TRGJ1	13	-1	-1	15
19	1.9427998813869546E-4	TGTGCTGCGTTCAAACTCTTT	CAAFKLF	TRGV10	.	TRGJ1	9	-1	-1	12
19	1.9427998813869546E-4	TGTGCTGAGGAGAAACTCTTT	CAEEKLF	TRGV10	.	TRGJ1	6	-1	-1	10
19	1.9427998813869546E-4	TGTGCCTTGAACCTCTTT	CALNLF	TRGV9	.	TRGJ1	8	-1	-1	8
19	1.9427998813869546E-4	TGTGCCCAGAAACTCTTT	CAQKLF	TRGV10	.	TRGJ1	4	-1	-1	7
19	1.9427998813869546E-4	AGAGCGAAACTCTTT	RAKLF	TRGV10	.	TRGJ1	-1	-1	-1	5
18	1.840547256050799E-4	TGTGCCTTGTGGGAGGTGCATATGGAGGAGTTGGGCAAAAAAATCAAGGTATTT	CALWEVHMEELGKKIKVF	TRGV9	.	TRGJP	19	-1	-1	27
18	1.840547256050799E-4	TGTGCCTTGTGGGAGGACCCCCTCAGGCAGTTGGGCAAAAAAATCAAGGTATTT	CALWEDPLRQLGKKIKVF	TRGV9	.	TRGJP	15	-1	-1	28
18	1.840547256050799E-4	TGTGCCTTGTGGGAGGTGCGGCGAGAGTTGGGCAAAAAAATCAAGGTATTT	CALWEVRRELGKKIKVF	TRGV9	.	TRGJP	18	-1	-1	19
18	1.840547256050799E-4	TGTGCCTTGTGGGAGGCCCAGCAAGAGTTGGGCAAAAAAATCAAGGTATTT	CALWEAQQELGKKIKVF	TRGV9	.	TRGJP	15	-1	-1	20
18	1.840547256050799E-4	TGTGCCACCTGGGACGGGCCGTGGCTCAGTAGTGATTGGATCAAGACGTTT	CATWDGPWLSSDWIKTF	TRGV2	.	TRGJP2	19	-1	-1	27
18	1.840547256050799E-4	TGTGCCTTGTGGGAGGTGCTCGAGTTGGGCAAAAAAATCAAGGTATTT	CALWEVLELGKKIKVF	TRGV9	.	TRGJP	18	-1	-1	21
18	1.840547256050799E-4	TGTGCCTTGTGGGAGGTGCGAGGGTTGGATTATTATAAGAAACTCTTT	CALWEVRGLDYYKKLF	TRGV9	.	TRGJ1	18	-1	-1	28
18	1.840547256050799E-4	TGTGCCTTGTGGGAGGTAAACGATACCTTTTGGGATAAGAAACTCTTT	CALWEVNDTFWDKKLF	TRGV9	.	TRGJ1	16	-1	-1	34
18	1.840547256050799E-4	TGTGCCTTGTGGGAGGCTCGGGAGTTGGGCAAAAAAATCAAGGTATTT	CALWEARELGKKIKVF	TRGV9	.	TRGJP	15	-1	-1	21
18	1.840547256050799E-4	TGTGCCTTGTGGGAGGGAAAAGAGTTGGGCAAAAAAATCAAGGTATTT	CALWEGKELGKKIKVF	TRGV9	.	TRGJP	15	-1	-1	19
18	1.840547256050799E-4	TGTGCCTTGTGGGAGGAAAAGGAGTTGGGCAAAAAAATCAAGGTATTT	CALWEEKELGKKIKVF	TRGV9	.	TRGJP	15	-1	-1	21
18	1.840547256050799E-4	TGTGCCACCTGGGATGGGCCTGAGGGTAGTGATTGGATCAAGACGTTT	CATWDGPEGSDWIKTF	TRGV4	.	TRGJP2	19	-1	-1	25
18	1.840547256050799E-4	TGTGCCTTGTGGGAGCTCCCAAAACGGGGGTATAAGAAACTCTTT	CALWELPKRGYKKLF	TRGV9	.	TRGJ1	14	-1	-1	30
18	1.840547256050799E-4	TGTGCCTTGTGGGAGCTATTTCCGAATTGGGGTAAGAAACTCTTT	CALWELFPNWGKKLF	TRGV9	.	TRGJ1	14	-1	-1	32
18	1.840547256050799E-4	TGTGCCTTGTGGGAGGTCCTCGTCCTTTATTATAAGAAACTCTTT	CALWEVLVLYYKKLF	TRGV9	.	TRGJ1	16	-1	-1	26
18	1.840547256050799E-4	TGTGCCTTGTGGGAGGTGCTGTTGGGGTATTATAAGAAACTCTTT	CALWEVLLGYYKKLF	TRGV9	.	TRGJ1	18	-1	-1	27
18	1.840547256050799E-4	TGTGCCTTGTGGGAGGTGCGAGTCCGGTATTATAAGAAACTCTTT	CALWEVRVRYYKKLF	TRGV9	.	TRGJ1	18	-1	-1	27
18	1.840547256050799E-4	TGTGCCTTGTGGGAGGTGCATCGGGATCATTATAAGAAACTCTTT	CALWEVHRDHYKKLF	TRGV9	.	TRGJ1	19	-1	-1	25
18	1.840547256050799E-4	TGTGCCTTGTGGGAGGTGGTTGGGGATTATTATAAGAAACTCTTT	CALWEVVGDYYKKLF	TRGV9	.	TRGJ1	17	-1	-1	25
18	1.840547256050799E-4	TGTGCCTTGTGGGAGGTGATTATAGGGCGCTATAAGAAACTCTTT	CALWEVIIGRYKKLF	TRGV9	.	TRGJ1	17	-1	-1	30
18	1.840547256050799E-4	TGTGCCTTGTGGGAGGTGAACCTCCTCCGGGGGGAGAAACTCTTT	CALWEVNLLRGEKLF	TRGV9	.	TRGJ1	24	-1	-1	34
18	1.840547256050799E-4	TGTGCCTTGTGGGAGGTACTAGGGGTCCATTATAAGAAACTCTTT	CALWEVLGVHYKKLF	TRGV9	.	TRGJ1	16	-1	-1	28
18	1.840547256050799E-4	TGTGCCTTGTGGGAGGATCCGACCAGTTATTATAAGAAACTCTTT	CALWEDPTSYYKKLF	TRGV9	.	TRGJ1	15	-1	-1	26
18	1.840547256050799E-4	TGTGCCACCTGGGACGGATATAGTAGTGATTGGATCAAGACGTTT	CATWDGYSSDWIKTF	TRGV2	.	TRGJP2	16	-1	-1	17
18	1.840547256050799E-4	TGTGCTGCGTGGGATTATGGTGCCGTGGATAAGAAACTCTTT	CAAWDYGAVDKKLF	TRGV10	.	TRGJ1	16	-1	-1	28
18	1.840547256050799E-4	TGTGCTGCGTGGGATGGGAGTAGTGATTGGATCAAGACGTTT	CAAWDGSSDWIKTF	TRGV10	.	TRGJP2	14	-1	-1	18
18	1.840547256050799E-4	TGTGCCTTGTGGGAGCGGCCGTTGTGGTATAAGAAACTCTTT	CALWERPLWYKKLF	TRGV9	.	TRGJ1	14	-1	-1	27
18	1.840547256050799E-4	TGTGCCTTGTGGGAGGTGCCCCTAAGTTATAAGAAACTCTTT	CALWEVPLSYKKLF	TRGV9	.	TRGJ1	22	-1	-1	26
18	1.840547256050799E-4	TGTGCCTTGTGGGAGGTGCCAGGACGCTATAAGAAACTCTTT	CALWEVPGRYKKLF	TRGV9	.	TRGJ1	18	-1	-1	27
18	1.840547256050799E-4	TGTGCCTTGTGGGAGGTGCAGAACTATTATAAGAAACTCTTT	CALWEVQNYYKKLF	TRGV9	.	TRGJ1	19	-1	-1	20
18	1.840547256050799E-4	TGTGCCTTGTGGGAGGTGAAGGATTATTATAAGAAACTCTTT	CALWEVKDYYKKLF	TRGV9	.	TRGJ1	17	-1	-1	22
18	1.840547256050799E-4	TGTGCCTTGTGGGAGGTAGGGAATTATTATAAGAAACTCTTT	CALWEVGNYYKKLF	TRGV9	.	TRGJ1	16	-1	-1	20
18	1.840547256050799E-4	TGTGCCTTGTGGGAGGCCCCCCGTTATTATAAGAAACTCTTT	CALWEAPRYYKKLF	TRGV9	.	TRGJ1	15	-1	-1	23
18	1.840547256050799E-4	TGTGCCTTGTGGGAAAAACGGAATTATTATAAGAAACTCTTT	CALWEKRNYYKKLF	TRGV9	.	TRGJ1	13	-1	-1	20
18	1.840547256050799E-4	TGTGCCACCTGGGACGGGCTGAGTGATTGGATCAAGACGTTT	CATWDGLSDWIKTF	TRGV2	.	TRGJP2	18	-1	-1	21
18	1.840547256050799E-4	TGTGCTGCGTGGGCAAGCGATGATTGGATCAAGACGTTT	CAAWASDDWIKTF	TRGV10	.	TRGJP2	12	-1	-1	20
18	1.840547256050799E-4	TGTGCTGCGTGGGATTATACGACGTATAAGAAACTCTTT	CAAWDYTTYKKLF	TRGV10	.	TRGJ1	16	-1	-1	24
18	1.840547256050799E-4	TGTGCCTTGTGGGGCCCTGGGGATTATAAGAAACTCTTT	CALWGPGDYKKLF	TRGV9	.	TRGJ1	12	-1	-1	22
18	1.840547256050799E-4	TGTGCCTTGTGGGAGGTGCTGGATTATAAGAAACTCTTT	CALWEVLDYKKLF	TRGV9	.	TRGJ1	18	-1	-1	22
18	1.840547256050799E-4	TGTGCCTTGTGGGAGGTGCGTCGATATAAGAAACTCTTT	CALWEVRRYKKLF	TRGV9	.	TRGJ1	18	-1	-1	24
18	1.840547256050799E-4	TGTGCCTTGTGGGAGGTGCGAGGTTATAAGAAACTCTTT	CALWEVRGYKKLF	TRGV9	.	TRGJ1	18	-1	-1	23
18	1.840547256050799E-4	TGTGCCTTGTGGGAGGTGCATGGGTATAAGAAACTCTTT	CALWEVHGYKKLF	TRGV9	.	TRGJ1	19	-1	-1	24
18	1.840547256050799E-4	TGTGCCTTGTGGGAGGTGCAGGGGTATAAGAAACTCTTT	CALWEVQGYKKLF	TRGV9	.	TRGJ1	19	-1	-1	24
18	1.840547256050799E-4	TGTGCCTTGTGGGAGGCTATGGGCTATAAGAAACTCTTT	CALWEAMGYKKLF	TRGV9	.	TRGJ1	15	-1	-1	24
18	1.840547256050799E-4	TGTGCCTTGTGGGAGGACGATTATTATAAGAAACTCTTT	CALWEDDYYKKLF	TRGV9	.	TRGJ1	15	-1	-1	19
18	1.840547256050799E-4	TGTGCCTTGTGGGAAGTTGAGAATTATAAGAAACTCTTT	CALWEVENYKKLF	TRGV9	.	TRGJ1	16	-1	-1	22
18	1.840547256050799E-4	TGTGCCTTGCATGTGGTAGATTATTATAAGAAACTCTTT	CALHVVDYYKKLF	TRGV9	.	TRGJ1	8	-1	-1	19
18	1.840547256050799E-4	TGTGCCACCTGGGCTCCGAATTATTATAAGAAACTCTTT	CATWAPNYYKKLF	TRGV8	.	TRGJ1	12	-1	-1	16
18	1.840547256050799E-4	TGTGCCACCTGGGACGGGCCGGGGTATAAGAAACTCTTT	CATWDGPGYKKLF	TRGV2	.	TRGJ1	19	-1	-1	24
18	1.840547256050799E-4	TGTGCTGCGTGGGATTCGCTCGGTAAGAAACTCTTT	CAAWDSLGKKLF	TRGV10	.	TRGJ1	15	-1	-1	23
18	1.840547256050799E-4	TGTGCTGCGTGGGATTGTACCTATAAGAAACTCTTT	CAAWDCTYKKLF	TRGV10	.	TRGJ1	15	-1	-1	21
18	1.840547256050799E-4	TGTGCTGCGTGGGATTATCGGCGTAAGAAACTCTTT	CAAWDYRRKKLF	TRGV10	.	TRGJ1	16	-1	-1	23
18	1.840547256050799E-4	TGTGCTGCGTGGGATGCGGGTTGGTTCAAGATATTT	CAAWDAGWFKIF	TRGV10	.	TRGJP1	14	-1	-1	18
18	1.840547256050799E-4	TGTGCTGCGTGGGATATTGGGTATAAGAAACTCTTT	CAAWDIGYKKLF	TRGV10	.	TRGJ1	14	-1	-1	21
18	1.840547256050799E-4	TGTGCTGCGTGGGACCCCCCATTGGGGAAACTCTTT	CAAWDPPLGKLF	TRGV10	.	TRGJ1	13	-1	-1	26
18	1.840547256050799E-4	TGTGCTGCGTGGGACAATTATTATAAGAAACTCTTT	CAAWDNYYKKLF	TRGV10	.	TRGJ1	13	-1	-1	15
18	1.840547256050799E-4	TGTGCCTTGTGGGAGCTTTATTATAAGAAACTCTTT	CALWELYYKKLF	TRGV9	.	TRGJ1	14	-1	-1	17
18	1.840547256050799E-4	TGTGCCTTGTGGGAGCCTTATTATAAGAAACTCTTT	CALWEPYYKKLF	TRGV9	.	TRGJ1	14	-1	-1	17
18	1.840547256050799E-4	TGTGCCTTGTGGGAGGTACTTTATAAGAAACTCTTT	CALWEVLYKKLF	TRGV9	.	TRGJ1	16	-1	-1	20
18	1.840547256050799E-4	TGTGCCTTGTGGGAGGTAAGCAAGGAGAAACTCTTT	CALWEVSKEKLF	TRGV9	.	TRGJ1	16	-1	-1	25
18	1.840547256050799E-4	TGTGCCTTGTGGGAGGCATATTATAAGAAACTCTTT	CALWEAYYKKLF	TRGV9	.	TRGJ1	15	-1	-1	18
18	1.840547256050799E-4	TGTGCCTTGTGGGAGGGCTCTTATAAGAAACTCTTT	CALWEGSYKKLF	TRGV9	.	TRGJ1	15	-1	-1	20
18	1.840547256050799E-4	TGTGCCTTGTGGGAGGGGGTATATAAGAAACTCTTT	CALWEGVYKKLF	TRGV9	.	TRGJ1	15	-1	-1	21
18	1.840547256050799E-4	TGTGCCTTGTGGGAGGAACTTTATAAGAAACTCTTT	CALWEELYKKLF	TRGV9	.	TRGJ1	15	-1	-1	20
18	1.840547256050799E-4	TGTGCCTTGTGGGAGACCTATTATAAGAAACTCTTT	CALWETYYKKLF	TRGV9	.	TRGJ1	14	-1	-1	18
18	1.840547256050799E-4	TGTGCCTTGTGGGAGAGGGCTTATAAGAAACTCTTT	CALWERAYKKLF	TRGV9	.	TRGJ1	14	-1	-1	20
18	1.840547256050799E-4	TGTGCCTCGGTTTTGAATTATTATAAGAAACTCTTT	CASVLNYYKKLF	TRGV9	.	TRGJ1	6	-1	-1	11
18	1.840547256050799E-4	TGTGCTGCGTCGGGAGGTGGAAAGAAACTCTTT	CAASGGGKKLF	TRGV10	.	TRGJ1	14	-1	-1	21
18	1.840547256050799E-4	TGTGCTGCGTGGGATTTCCGGGAGAAACTCTTT	CAAWDFREKLF	TRGV10	.	TRGJ1	15	-1	-1	22
18	1.840547256050799E-4	TGTGCTGCGTGGGATTATACGGGGAAACTCTTT	CAAWDYTGKLF	TRGV10	.	TRGJ1	16	-1	-1	23
18	1.840547256050799E-4	TGTGCTGCGTGGGATTATAAGGAGAAACTCTTT	CAAWDYKEKLF	TRGV10	.	TRGJ1	16	-1	-1	13
18	1.840547256050799E-4	TGTGCTGCGTGGGATCTAAAAAGGTGGCTCTTT	CAAWDLKRWLF	TRGV10	.	TRGJ1	14	-1	-1	27
18	1.840547256050799E-4	TGTGCTGCGTGGGATCGGAAGAAGAAACTCTTT	CAAWDRKKKLF	TRGV10	.	TRGJ1	14	-1	-1	21
18	1.840547256050799E-4	TGTGCTGCGTGGGATCGAGTTGAGAAACTCTTT	CAAWDRVEKLF	TRGV10	.	TRGJ1	14	-1	-1	22
18	1.840547256050799E-4	TGTGCTGCGTGGGATCGAAATAAGAAACTCTTT	CAAWDRNKKLF	TRGV10	.	TRGJ1	14	-1	-1	19
18	1.840547256050799E-4	TGTGCTGCGTGGGATCAGGTCGGGAAACTCTTT	CAAWDQVGKLF	TRGV10	.	TRGJ1	14	-1	-1	23
18	1.840547256050799E-4	TGTGCTGCGTGGGATGTGTATAAGAAACTCTTT	CAAWDVYKKLF	TRGV10	.	TRGJ1	14	-1	-1	18
18	1.840547256050799E-4	TGTGCTGCGTGGGACCCCAAACTGGGACTCTTT	CAAWDPKLGLF	TRGV10	.	TRGJ1	13	-1	-1	26
18	1.840547256050799E-4	TGTGCCTTGTGGGCTTATTATAAGAAACTCTTT	CALWAYYKKLF	TRGV9	.	TRGJ1	12	-1	-1	14
18	1.840547256050799E-4	TGTGCCTTGTGGGGAAAAGTTGGGAAACTCTTT	CALWGKVGKLF	TRGV9	.	TRGJ1	12	-1	-1	23
18	1.840547256050799E-4	TGTGCCTTGTGGGACCTTTATAAGAAACTCTTT	CALWDLYKKLF	TRGV9	.	TRGJ1	13	-1	-1	17
18	1.840547256050799E-4	TGTGCCTTGTGGGAGGTGGAGAAGAAACTCTTT	CALWEVEKKLF	TRGV9	.	TRGJ1	17	-1	-1	21
18	1.840547256050799E-4	TGTGCCTTGTGGGAATTGCATAAGAAACTCTTT	CALWELHKKLF	TRGV9	.	TRGJ1	19	-1	-1	19
18	1.840547256050799E-4	TGTGCCTTGTGGGAATATTATAAGAAACTCTTT	CALWEYYKKLF	TRGV9	.	TRGJ1	13	-1	-1	12
18	1.840547256050799E-4	TGTGCCTTGTGGAAATATTATAAGAAACTCTTT	CALWKYYKKLF	TRGV9	.	TRGJ1	11	-1	-1	11
18	1.840547256050799E-4	TGTGCCTTGGGTGGCTATTATAAGAAACTCTTT	CALGGYYKKLF	TRGV9	.	TRGJ1	8	-1	-1	15
18	1.840547256050799E-4	TGTGCCACCTGGGACGGGCCTAAGAAACTCTTT	CATWDGPKKLF	TRGV2	.	TRGJ1	19	-1	-1	20
18	1.840547256050799E-4	TGTGCCACCTGGGACAGGCGGGGGAAACTCTTT	CATWDRRGKLF	TRGV7	.	TRGJ1	18	-1	-1	23
18	1.840547256050799E-4	TGTGCTCCCTTAACCTGGATGAAACTCTTT	CAPLTWMKLF	TRGV10	.	TRGJ1	5	-1	-1	20
18	1.840547256050799E-4	TGTGCTGCGTGGGGGGTATCGGAACTCTTT	CAAWGVSELF	TRGV10	.	TRGJ1	12	-1	-1	22
18	1.840547256050799E-4	TGTGCTGCGTGGGATTGCCAGAAACTCTTT	CAAWDCQKLF	TRGV10	.	TRGJ1	15	-1	-1	19
18	1.840547256050799E-4	TGTGCTGCGTGGGATCTCGAGAAACTCTTT	CAAWDLEKLF	TRGV10	.	TRGJ1	14	-1	-1	19
18	1.840547256050799E-4	TGTGCCTTGTCCCAGGTCAAGAAACTCTTT	CALSQVKKLF	TRGV9	.	TRGJ1	9	-1	-1	18
18	1.840547256050799E-4	TGTGCCTTGTGGTCTTGGTTCAAGATATTT	CALWSWFKIF	TRGV9	.	TRGJP1	11	-1	-1	14
18	1.840547256050799E-4	TGTGCCTTGTGGCAAAATAAGAAACTCTTT	CALWQNKKLF	TRGV9	.	TRGJ1	11	-1	-1	16
18	1.840547256050799E-4	TGTGCCTTGTGGGCCCCTAAGAAACTCTTT	CALWAPKKLF	TRGV9	.	TRGJ1	12	-1	-1	17
18	1.840547256050799E-4	TGTGCCTTGGTTTATTATAAGAAACTCTTT	CALVYYKKLF	TRGV9	.	TRGJ1	8	-1	-1	11
18	1.840547256050799E-4	TGTGCCTGGGGGGGGTATAAGAAACTCTTT	CAWGGYKKLF	TRGV9	.	TRGJ1	15	-1	-1	15
18	1.840547256050799E-4	TGTGCTGCCCCGACGGAGAAACTCTTT	CAAPTEKLF	TRGV10	.	TRGJ1	7	-1	-1	16
18	1.840547256050799E-4	TGTGCTGCGTGGGATTATCAACTCTTT	CAAWDYQLF	TRGV10	.	TRGJ1	16	-1	-1	19
18	1.840547256050799E-4	TGTGCTGCGTGGGAGGCGAAACTCTTT	CAAWEAKLF	TRGV10	.	TRGJ1	13	-1	-1	17
18	1.840547256050799E-4	TGTGCTGCGGGTAAGAAACTCTTT	CAAGKKLF	TRGV10	.	TRGJ1	8	-1	-1	11
18	1.840547256050799E-4	TGTGCCACCTGGGACGGGCTCTTT	CATWDGLF	TRGV2	.	TRGJ1	18	-1	-1	18
18	1.840547256050799E-4	TGTGGATATAAGAAACTCTTT	CGYKKLF	TRGV9	.	TRGJ1	3	-1	-1	6
18	1.840547256050799E-4	TGTGCCCTGAAACTCTTT	CALKLF	TRGV9	.	TRGJ1	8	-1	-1	8
17	1.7382946307146436E-4	TGTGCCTTGTGGGAGCATACCACTGGTTGGTTCAAAAGGGTCAAGATATTT	CALWEHTTGWFKRVKIF	TRGV9	.	TRGJP1	14	-1	-1	37
17	1.7382946307146436E-4	TGTGCTGCGTGGGATTTAGTTTTAAGTAGTGATTGGATCAAGACGTTT	CAAWDLVLSSDWIKTF	TRGV10	.	TRGJP2	15	-1	-1	24
17	1.7382946307146436E-4	TGTGCCTTGTCTCTCTCCCCCACCACTAATTATTATAAGAAACTCTTT	CALSLSPTTNYYKKLF	TRGV9	.	TRGJ1	9	-1	-1	27
17	1.7382946307146436E-4	TGTGCCTTGTGGGAGCACATCCATACCACTGGTTGGTTCAAGATATTT	CALWEHIHTTGWFKIF	TRGV9	.	TRGJP1	14	-1	-1	22
17	1.7382946307146436E-4	TGTGCCTTGTGGGAGGTGCAGGATATCACTGGTTGGTTCAAGATATTT	CALWEVQDITGWFKIF	TRGV9	.	TRGJP1	19	-1	-1	22
17	1.7382946307146436E-4	TGTGCCTTGTGGGAGGCCAAGGAGTTGGGCAAAAAAATCAAGGTATTT	CALWEAKELGKKIKVF	TRGV9	.	TRGJP	15	-1	-1	14
17	1.7382946307146436E-4	TGTGCCTTGTGGGAGGAAACAATCCGGAATTATTATAAGAAACTCTTT	CALWEETIRNYYKKLF	TRGV9	.	TRGJ1	15	-1	-1	26
17	1.7382946307146436E-4	TGTGCCTTGTGTCGGGAGGGAGGCGACCATTATAAGAAACTCTTT	CALCREGGDHYKKLF	TRGV9	.	TRGJ1	10	-1	-1	28
17	1.7382946307146436E-4	TGTGCCTTGTGGGAGGTGCGCCTAAGTTATTATAAGAAACTCTTT	CALWEVRLSYYKKLF	TRGV9	.	TRGJ1	22	-1	-1	26
17	1.7382946307146436E-4	TGTGCCTTGTGGGAGGTGCGGGTAGAAGTAGGTAAGAAACTCTTT	CALWEVRVEVGKKLF	TRGV9	.	TRGJ1	18	-1	-1	32
17	1.7382946307146436E-4	TGTGCCTTGTGGGAGGTGCAGGAATTTGGTTATAAGAAACTCTTT	CALWEVQEFGYKKLF	TRGV9	.	TRGJ1	19	-1	-1	29
17	1.7382946307146436E-4	TGTGCCTTGTGGGAGGTGGAAGGGACCGCCGATAAGAAACTCTTT	CALWEVEGTADKKLF	TRGV9	.	TRGJ1	17	-1	-1	31
17	1.7382946307146436E-4	TGTGCCTTGTGGGAGGTGATCTCGAATTATTATAAGAAACTCTTT	CALWEVISNYYKKLF	TRGV9	.	TRGJ1	17	-1	-1	21
17	1.7382946307146436E-4	TGTGCCTTGTGGGAGGTAATTAATCGGTATTATAAGAAACTCTTT	CALWEVINRYYKKLF	TRGV9	.	TRGJ1	16	-1	-1	27
17	1.7382946307146436E-4	TGTGCCTTGTGGGAATATGGGTTGGGCAAAAAAATCAAGGTATTT	CALWEYGLGKKIKVF	TRGV9	.	TRGJP	13	-1	-1	20
17	1.7382946307146436E-4	TGTGCCACCTGGGACGGTTATAGTAGTGATTGGATCAAGACGTTT	CATWDGYSSDWIKTF	TRGV2	.	TRGJP2	16	-1	-1	18
17	1.7382946307146436E-4	TGTGCTGCGTGGGACCCCCCACTACCGTCAGAGAAACTCTTT	CAAWDPPLPSEKLF	TRGV10	.	TRGJ1	13	-1	-1	31
17	1.7382946307146436E-4	TGTGCCTTGTGGGAGCTTAGTAGTGATTGGATCAAGACGTTT	CALWELSSDWIKTF	TRGV9	.	TRGJP2	14	-1	-1	17
17	1.7382946307146436E-4	TGTGCCTTGTGGGAGCCGGCTGGTATGTATAAGAAACTCTTT	CALWEPAGMYKKLF	TRGV9	.	TRGJ1	14	-1	-1	23
17	1.7382946307146436E-4	TGTGCCTTGTGGGAGGTCTCCCTTTATTATAAGAAACTCTTT	CALWEVSLYYKKLF	TRGV9	.	TRGJ1	16	-1	-1	23
17	1.7382946307146436E-4	TGTGCCTTGTGGGAGGTCCCCCTTGGGTATAAGAAACTCTTT	CALWEVPLGYKKLF	TRGV9	.	TRGJ1	22	-1	-1	27
17	1.7382946307146436E-4	TGTGCCTTGTGGGAGGTGCGGGTTTATTATAAGAAACTCTTT	CALWEVRVYYKKLF	TRGV9	.	TRGJ2	18	-1	-1	23
17	1.7382946307146436E-4	TGTGCCTTGTGGGAGGTATGGAGGTATTATAAGAAACTCTTT	CALWEVWRYYKKLF	TRGV9	.	TRGJ1	16	-1	-1	24
17	1.7382946307146436E-4	TGTGCCTTGTGGGAGGCCCTCAGTTATTATAAGAAACTCTTT	CALWEALSYYKKLF	TRGV9	.	TRGJ1	15	-1	-1	23
17	1.7382946307146436E-4	TGTGCCTTGTGGGAGGCGCCTACTGGTTGGTTCAAGATATTT	CALWEAPTGWFKIF	TRGV9	.	TRGJP1	18	-1	-1	21
17	1.7382946307146436E-4	TGTGCCTTGTGGGAACCCGAAGGGGGTTATAAGAAACTCTTT	CALWEPEGGYKKLF	TRGV9	.	TRGJ1	13	-1	-1	26
17	1.7382946307146436E-4	TGTGCCACCTGGGAATATAGTAGTGATTGGATCAAGACGTTT	CATWEYSSDWIKTF	TRGV3	.	TRGJP2	13	-1	-1	14
17	1.7382946307146436E-4	TGTGCTGCGTGGGATTTGAAGGTATGTAAGAAACTCTTT	CAAWDLKVCKKLF	TRGV10	.	TRGJ1	15	-1	-1	26
17	1.7382946307146436E-4	TGTGCTGCGTGGGATTCCCCGATCCGAGAGGGCCTCTTT	CAAWDSPIREGLF	TRGV10	.	TRGJ2	15	-1	-1	33
17	1.7382946307146436E-4	TGTGCTGCGTGGGATCGCTCAGCTTATAAGAAACTCTTT	CAAWDRSAYKKLF	TRGV10	.	TRGJ1	14	-1	-1	23
17	1.7382946307146436E-4	TGTGCCTTGTGGGATGGGCTCTATTATAAGAAACTCTTT	CALWDGLYYKKLF	TRGV9	.	TRGJ1	13	-1	-1	21
17	1.7382946307146436E-4	TGTGCCTTGTGGGACGCGAATTATTATAAGAAACTCTTT	CALWDANYYKKLF	TRGV9	.	TRGJ1	13	-1	-1	16
17	1.7382946307146436E-4	TGTGCCTTGTGGGAGCCGAGTTATTATAAGAAACTCTTT	CALWEPSYYKKLF	TRGV9	.	TRGJ1	14	-1	-1	16
17	1.7382946307146436E-4	TGTGCCTTGTGGGAGGTGCGGGTTTATAAGAAACTCTTT	CALWEVRVYKKLF	TRGV9	.	TRGJ1	18	-1	-1	23
17	1.7382946307146436E-4	TGTGCCTTGTGGGAGGTGGTTGTTCATAAGAAACTCTTT	CALWEVVVHKKLF	TRGV9	.	TRGJ1	17	-1	-1	25
17	1.7382946307146436E-4	TGTGCCTTGTGGGAGGTGGGGCGTTATAAGAAACTCTTT	CALWEVGRYKKLF	TRGV9	.	TRGJ1	17	-1	-1	23
17	1.7382946307146436E-4	TGTGCCTTGTGGGAGGTGGAAGATTATAAGAAACTCTTT	CALWEVEDYKKLF	TRGV9	.	TRGJ1	17	-1	-1	22
17	1.7382946307146436E-4	TGTGCCTTGTGGGAGGTGATCTCCCATAAGAAACTCTTT	CALWEVISHKKLF	TRGV9	.	TRGJ1	29	-1	-1	25
17	1.7382946307146436E-4	TGTGCCTTGTGGGAGGCAGAAAATTATAAGAAACTCTTT	CALWEAENYKKLF	TRGV9	.	TRGJ1	15	-1	-1	22
17	1.7382946307146436E-4	TGTGCCTTGTGGGAGGGTAGGGATTATAAGAAACTCTTT	CALWEGRDYKKLF	TRGV9	.	TRGJ1	15	-1	-1	22
17	1.7382946307146436E-4	TGTGCCTTGTGGGAGGGCCTTTATTATAAGAAACTCTTT	CALWEGLYYKKLF	TRGV9	.	TRGJ1	15	-1	-1	20
17	1.7382946307146436E-4	TGTGCCTTGTGGGAGACTTCCCAATATAAGAAACTCTTT	CALWETSQYKKLF	TRGV9	.	TRGJ1	14	-1	-1	24
17	1.7382946307146436E-4	TGTGCCTTGCTGTTCCGGACCTATTATAAGAAACTCTTT	CALLFRTYYKKLF	TRGV9	.	TRGJ1	8	-1	-1	21
17	1.7382946307146436E-4	TGTGCCTCGGACTTGGTGAATTATTATAAGAAACTCTTT	CASDLVNYYKKLF	TRGV9	.	TRGJ1	6	-1	-1	17
17	1.7382946307146436E-4	TGTGCCACCTGGGATGGGAATTATTATAAGAAACTCTTT	CATWDGNYYKKLF	TRGV4	.	TRGJ1	17	-1	-1	17
17	1.7382946307146436E-4	TGTGCCACCTGGGACGGGGATTATTATAAGAAACTCTTT	CATWDGDYYKKLF	TRGV2	.	TRGJ1	17	-1	-1	19
17	1.7382946307146436E-4	TGTGCTGCGTGGGATTTAGGTCCAAAGAAACTCTTT	CAAWDLGPKKLF	TRGV10	.	TRGJ1	15	-1	-1	24
17	1.7382946307146436E-4	TGTGCTGCGTGGGATTATTATCATAAGAAACTCTTT	CAAWDYYHKKLF	TRGV10	.	TRGJ1	16	-1	-1	16
17	1.7382946307146436E-4	TGTGCTGCGTGGGATTATGGCCGTGAGAAACTCTTT	CAAWDYGREKLF	TRGV10	.	TRGJ1	16	-1	-1	25
17	1.7382946307146436E-4	TGTGCTGCGGGAGAGAATTATTATAAGAAACTCTTT	CAAGENYYKKLF	TRGV10	.	TRGJ1	8	-1	-1	14
17	1.7382946307146436E-4	TGTGCCTTGTGCCTCGCTTATTATAAGAAACTCTTT	CALCLAYYKKLF	TRGV9	.	TRGJ1	10	-1	-1	17
17	1.7382946307146436E-4	TGTGCCTTGTGGGAGGTGTGCTATAAGAAACTCTTT	CALWEVCYKKLF	TRGV9	.	TRGJ1	17	-1	-1	21
17	1.7382946307146436E-4	TGTGCCTTGTGGGAGGTGGGTATCAAGAAACTCTTT	CALWEVGIKKLF	TRGV9	.	TRGJ1	17	-1	-1	20
17	1.7382946307146436E-4	TGTGCCTTGTGGGAGGGCATATATAAGAAACTCTTT	CALWEGIYKKLF	TRGV9	.	TRGJ1	18	-1	-1	21
17	1.7382946307146436E-4	TGTGCCTTGTGGGAGGAGCAACCCAAGAAACTCTTT	CALWEEQPKKLF	TRGV9	.	TRGJ1	19	-1	-1	24
17	1.7382946307146436E-4	TGTGCCACCTGGGATGGTTATTATAAGAAACTCTTT	CATWDGYYKKLF	TRGV4	.	TRGJ1	16	-1	-1	17
17	1.7382946307146436E-4	TGTGCCACCTGGGATATGTGGTATAAGAAACTCTTT	CATWDMWYKKLF	TRGV8	.	TRGJ1	15	-1	-1	21
17	1.7382946307146436E-4	TGTGCCACCTGGGATAGTGATTGGATCAAGACGTTT	CATWDSDWIKTF	TRGV8	.	TRGJP2	16	-1	-1	14
17	1.7382946307146436E-4	TGTGCTGCGTGTCGACCGTTGCGGAAACTCTTT	CAACRPLRKLF	TRGV10	.	TRGJ1	10	-1	-1	23
17	1.7382946307146436E-4	TGTGCTGCGTGGGCTGGTTGGTTCAAGATATTT	CAAWAGWFKIF	TRGV10	.	TRGJP1	12	-1	-1	13
17	1.7382946307146436E-4	TGTGCTGCGTGGGATTTAGGAGAGAAACTCTTT	CAAWDLGEKLF	TRGV10	.	TRGJ1	15	-1	-1	22
17	1.7382946307146436E-4	TGTGCTGCGTGGACAATCGGAGGGAAACTCTTT	CAAWTIGGKLF	TRGV10	.	TRGJ1	11	-1	-1	23
17	1.7382946307146436E-4	TGTGCCTTCCGGAATTATTATAAGAAACTCTTT	CAFRNYYKKLF	TRGV9	.	TRGJ1	7	-1	-1	11
17	1.7382946307146436E-4	TGTGCCTTGTCCCTTTATTATAAGAAACTCTTT	CALSLYYKKLF	TRGV9	.	TRGJ1	9	-1	-1	14
17	1.7382946307146436E-4	TGTGCCTTGTCCGGGGATTATAAGAAACTCTTT	CALSGDYKKLF	TRGV9	.	TRGJ1	9	-1	-1	16
17	1.7382946307146436E-4	TGTGCCTTGTGTTCCTATTATAAGAAACTCTTT	CALCSYYKKLF	TRGV9	.	TRGJ1	10	-1	-1	15
17	1.7382946307146436E-4	TGTGCCTTGTGCAATTATTATAAGAAACTCTTT	CALCNYYKKLF	TRGV9	.	TRGJ1	10	-1	-1	12
17	1.7382946307146436E-4	TGTGCCTTGTGGGGATATTATAAGAAACTCTTT	CALWGYYKKLF	TRGV9	.	TRGJ1	12	-1	-1	15
17	1.7382946307146436E-4	TGTGCCTTGTGGGATAGTTATAAGAAACTCTTT	CALWDSYKKLF	TRGV9	.	TRGJ1	13	-1	-1	17
17	1.7382946307146436E-4	TGTGCCTTGTGGGAGGTCGGGGAGAAACTCTTT	CALWEVGEKLF	TRGV9	.	TRGJ1	16	-1	-1	22
17	1.7382946307146436E-4	TGTGCCTTGTGGGAGGTGCACCAAAAACTCTTT	CALWEVHQKLF	TRGV9	.	TRGJ1	21	-1	-1	24
17	1.7382946307146436E-4	TGTGCCTTGTGGGAGGCCTTGGGGAAACTCTTT	CALWEALGKLF	TRGV9	.	TRGJ1	15	-1	-1	23
17	1.7382946307146436E-4	TGTGCCTTGTGGGAGGCCCGGGGGAAACTCTTT	CALWEARGKLF	TRGV9	.	TRGJ1	15	-1	-1	23
17	1.7382946307146436E-4	TGTGCCTTGTGGGAGGCGGATAAGAAACTCTTT	CALWEADKKLF	TRGV9	.	TRGJ1	15	-1	-1	19
17	1.7382946307146436E-4	TGTGCCTTGGGGTTTTATTATAAGAAACTCTTT	CALGFYYKKLF	TRGV9	.	TRGJ1	11	-1	-1	14
17	1.7382946307146436E-4	TGTGCCTTGATCTTGGATTATAAGAAACTCTTT	CALILDYKKLF	TRGV9	.	TRGJ1	8	-1	-1	16
17	1.7382946307146436E-4	TGTGCCACCTGGGACGGGCCAGGGAAACTCTTT	CATWDGPGKLF	TRGV2	.	TRGJ1	19	-1	-1	23
17	1.7382946307146436E-4	TGTGCCACCTGGGAAGGTTATAAGAAACTCTTT	CATWEGYKKLF	TRGV2	.	TRGJ1	16	-1	-1	17
17	1.7382946307146436E-4	TGTGCTGCTAGTCCCCTTAAGAAACTCTTT	CAASPLKKLF	TRGV10	.	TRGJ1	7	-1	-1	17
17	1.7382946307146436E-4	TGTGCTGCCCAGAGGTTTGGGAAACTCTTT	CAAQRFGKLF	TRGV10	.	TRGJ1	7	-1	-1	20
17	1.7382946307146436E-4	TGTGCTGCGTCCTTGGGGGGGAAACTCTTT	CAASLGGKLF	TRGV10	.	TRGJ1	9	-1	-1	20
17	1.7382946307146436E-4	TGTGCTGCGTGGGATTATACGAAACTCTTT	CAAWDYTKLF	TRGV10	.	TRGJ1	16	-1	-1	13
17	1.7382946307146436E-4	TGTGCTGCGTGGGATTACGAGAAACTCTTT	CAAWDYEKLF	TRGV10	.	TRGJ1	18	-1	-1	13
17	1.7382946307146436E-4	TGTGCTGCGTGGGATGGAAAGAAACTCTTT	CAAWDGKKLF	TRGV10	.	TRGJ1	14	-1	-1	18
17	1.7382946307146436E-4	TGTGCTGCGTGGGATATGAAGAAACTCTTT	CAAWDMKKLF	TRGV10	.	TRGJ1	14	-1	-1	14
17	1.7382946307146436E-4	TGTGCTGCGTGGGAGGAGACGAAACTCTTT	CAAWEETKLF	TRGV10	.	TRGJ1	13	-1	-1	20
17	1.7382946307146436E-4	TGTGCCTTGTGGAATTCTAAGAAACTCTTT	CALWNSKKLF	TRGV9	.	TRGJ1	11	-1	-1	13
17	1.7382946307146436E-4	TGTTCTCGGGGCAATAAGAAACTCTTT	CSRGNKKLF	TRGV9	.	TRGJ1	2	-1	-1	13
17	1.7382946307146436E-4	TGTGCTGCGCCTCCTCGGCAACTCTTT	CAAPPRQLF	TRGV10	.	TRGJ1	8	-1	-1	19
17	1.7382946307146436E-4	TGTGCTGCGCCGAGGGGGAAACTCTTT	CAAPRGKLF	TRGV10	.	TRGJ1	8	-1	-1	17
17	1.7382946307146436E-4	TGTGCCTTGTATTATAAGAAACTCTTT	CALYYKKLF	TRGV9	.	TRGJ1	9	-1	-1	9
17	1.7382946307146436E-4	TGTGCCTTGAGGGATAAGAAACTCTTT	CALRDKKLF	TRGV9	.	TRGJ1	13	-1	-1	13
17	1.7382946307146436E-4	TGTGCCACGGGTTATAAGAAACTCTTT	CATGYKKLF	TRGV9	.	TRGJ1	5	-1	-1	11
17	1.7382946307146436E-4	TGTGCTGCGTGGGCCCCCCTCTTT	CAAWAPLF	TRGV10	.	TRGJ1	12	-1	-1	18
17	1.7382946307146436E-4	TGTGCTGCGTGGGATAAACTCTTT	CAAWDKLF	TRGV10	.	TRGJ1	14	-1	-1	15
17	1.7382946307146436E-4	TGTGCCCACAAGGGGAAACTCTTT	CAHKGKLF	TRGV9	.	TRGJ1	5	-1	-1	14
17	1.7382946307146436E-4	TGTGCCACCTGGAAGAAACTCTTT	CATWKKLF	TRGV4	.	TRGJ1	11	-1	-1	12
17	1.7382946307146436E-4	TGTCCCTCTGAGAAACTCTTT	CPSEKLF	TRGV10	.	TRGJ1	2	-1	-1	10
17	1.7382946307146436E-4	TGTGCCTTTCCGCCACTCTTT	CAFPPLF	TRGV9	.	TRGJ1	7	-1	-1	14
16	1.636042005378488E-4	TGTGCCTTGTTTTTTTATTGGGAGCCCGGTGGTTATAAGAAACTCTTT	CALFFYWEPGGYKKLF	TRGV9	.	TRGJ1	9	-1	-1	32
16	1.636042005378488E-4	TGTGCCTTGTGCGATGGTTACCTGAGAAGTTATTATAAGAAACTCTTT	CALCDGYLRSYYKKLF	TRGV9	.	TRGJ1	17	-1	-1	25
16	1.636042005378488E-4	TGTGCCTTGTGGGGCGAGGTAGAGTTGGGCAAAAAAATCAAGGTATTT	CALWGEVELGKKIKVF	TRGV9	.	TRGJP	12	-1	-1	20
16	1.636042005378488E-4	TGTGCCTTGTGGGAGGTGCCGGTTTCGAATTATTATAAGAAACTCTTT	CALWEVPVSNYYKKLF	TRGV9	.	TRGJ1	18	-1	-1	23
16	1.636042005378488E-4	TGTGCCTTGTGGGAGGTGCAGGAGACGATCTATTATAAGAAACTCTTT	CALWEVQETIYYKKLF	TRGV9	.	TRGJ1	19	-1	-1	30
16	1.636042005378488E-4	TGTGCCTTGTGGGAGGATACGATCCCCTGTTATTATAAGAAACTCTTT	CALWEDTIPCYYKKLF	TRGV9	.	TRGJ1	15	-1	-1	29
16	1.636042005378488E-4	TGTGCCTTGTGGGAGGAAGAGGTTCATAGGTATTATAAGAAACTCTTT	CALWEEEVHRYYKKLF	TRGV9	.	TRGJ1	15	-1	-1	30
16	1.636042005378488E-4	TGTGCCTTCTTTTTATTAAGATCCGCGGGGTATAAGAAACTCTTT	CAFFLLRSAGYKKLF	TRGV9	.	TRGJ1	7	-1	-1	30
16	1.636042005378488E-4	TGTGCCTTGTGGGTCCACGAGTTGGGCAAAAAAATCAAGGTATTT	CALWVHELGKKIKVF	TRGV9	.	TRGJP	12	-1	-1	15
16	1.636042005378488E-4	TGTGCCTTGTGGGAGTCGCGGGTGGGTTATTATAAGAAACTCTTT	CALWESRVGYYKKLF	TRGV9	.	TRGJ2	14	-1	-1	26
16	1.636042005378488E-4	TGTGCCTTGTGGGAGCCCCTCCCGGTTAATTATAAGAAACTCTTT	CALWEPLPVNYKKLF	TRGV9	.	TRGJ1	14	-1	-1	28
16	1.636042005378488E-4	TGTGCCTTGTGGGAGGTTAGGCCCGCTCATTATAAGAAACTCTTT	CALWEVRPAHYKKLF	TRGV9	.	TRGJ1	16	-1	-1	28
16	1.636042005378488E-4	TGTGCCTTGTGGGAGGTGTGGCACCATTATTATAAGAAACTCTTT	CALWEVWHHYYKKLF	TRGV9	.	TRGJ1	17	-1	-1	25
16	1.636042005378488E-4	TGTGCCTTGTGGGAGGTGTATTCGAATTATTATAAGAAACTCTTT	CALWEVYSNYYKKLF	TRGV9	.	TRGJ1	17	-1	-1	19
16	1.636042005378488E-4	TGTGCCTTGTGGGAGGTGCCCCCAAACTATTATAAGAAACTCTTT	CALWEVPPNYYKKLF	TRGV9	.	TRGJ1	21	-1	-1	24
16	1.636042005378488E-4	TGTGCCTTGTGGGAGGTGCCAAGGGTGGAATATAAGAAACTCTTT	CALWEVPRVEYKKLF	TRGV9	.	TRGJ1	18	-1	-1	30
16	1.636042005378488E-4	TGTGCCTTGTGGGAGGTGCAGATCGGGGGTTATAAGAAACTCTTT	CALWEVQIGGYKKLF	TRGV9	.	TRGJ1	19	-1	-1	29
16	1.636042005378488E-4	TGTGCCTTGTGGGAGGACCATACCACTGGTTGGTTCAAGATATTT	CALWEDHTTGWFKIF	TRGV9	.	TRGJP1	15	-1	-1	19
16	1.636042005378488E-4	TGTGCCACCTGGGACGGGCTTGGTAGTGATTGGATCAAGACGTTT	CATWDGLGSDWIKTF	TRGV2	.	TRGJP2	18	-1	-1	22
16	1.636042005378488E-4	TGTGCCACCTGGGACGGGCGGAGTAGTGATTGGATCAAGACGTTT	CATWDGRSSDWIKTF	TRGV2	.	TRGJP2	18	-1	-1	21
16	1.636042005378488E-4	TGTGCCACCTGGGACGGGCGAGGTAGTGATTGGATCAAGACGTTT	CATWDGRGSDWIKTF	TRGV2	.	TRGJP2	18	-1	-1	22
16	1.636042005378488E-4	TGTGCTGCGTGGGATTATCCCCGTGGCTATAAGAAACTCTTT	CAAWDYPRGYKKLF	TRGV10	.	TRGJ1	16	-1	-1	27
16	1.636042005378488E-4	TGTGCTGCGTGGGATTACGGGAATGAAGAGGAGAAACTCTTT	CAAWDYGNEEEKLF	TRGV10	.	TRGJ1	18	-1	-1	31
16	1.636042005378488E-4	TGTGCCTTGTGGGAGTCAAGCGGGTATTATAAGAAACTCTTT	CALWESSGYYKKLF	TRGV9	.	TRGJ1	14	-1	-1	24
16	1.636042005378488E-4	TGTGCCTTGTGGGAGTATCAGAATTATTATAAGAAACTCTTT	CALWEYQNYYKKLF	TRGV9	.	TRGJ1	14	-1	-1	20
16	1.636042005378488E-4	TGTGCCTTGTGGGAGGTCCTGAATTATTATAAGAAACTCTTT	CALWEVLNYYKKLF	TRGV9	.	TRGJ1	16	-1	-1	20
16	1.636042005378488E-4	TGTGCCTTGTGGGAGGTCACATCAGCTCGTAAGAAACTCTTT	CALWEVTSARKKLF	TRGV9	.	TRGJ1	22	-1	-1	29
16	1.636042005378488E-4	TGTGCCTTGTGGGAGGTGCTGCAGGATTATAAGAAACTCTTT	CALWEVLQDYKKLF	TRGV9	.	TRGJ1	18	-1	-1	25
16	1.636042005378488E-4	TGTGCCTTGTGGGAGGTGCCAGTTCAGTATAAGAAACTCTTT	CALWEVPVQYKKLF	TRGV9	.	TRGJ1	18	-1	-1	27
16	1.636042005378488E-4	TGTGCCTTGTGGGAGGTGCGGGTTGATTATAAGAAACTCTTT	CALWEVRVDYKKLF	TRGV9	.	TRGJ1	18	-1	-1	25
16	1.636042005378488E-4	TGTGCCTTGTGGGAGGTGCGGGGTTATTATAAGAAACTCTTT	CALWEVRGYYKKLF	TRGV9	.	TRGJ1	18	-1	-1	23
16	1.636042005378488E-4	TGTGCCTTGTGGGAGGTGCGGACCTGCTATAAGAAACTCTTT	CALWEVRTCYKKLF	TRGV9	.	TRGJ1	18	-1	-1	27
16	1.636042005378488E-4	TGTGCCTTGTGGGAGGTGCACTCGTATTATAAGAAACTCTTT	CALWEVHSYYKKLF	TRGV9	.	TRGJ1	20	-1	-1	24
16	1.636042005378488E-4	TGTGCCTTGTGGGAGGTGCACCATTATTATAAGAAACTCTTT	CALWEVHHYYKKLF	TRGV9	.	TRGJ1	21	-1	-1	22
16	1.636042005378488E-4	TGTGCCTTGTGGGAGGTGCAAGTTTATTATAAGAAACTCTTT	CALWEVQVYYKKLF	TRGV9	.	TRGJ1	19	-1	-1	23
16	1.636042005378488E-4	TGTGCCTTGTGGGAGGTGCAAGCAGGCTATAAGAAACTCTTT	CALWEVQAGYKKLF	TRGV9	.	TRGJ1	19	-1	-1	27
16	1.636042005378488E-4	TGTGCCTTGTGGGAGGTGGAGGATTATTATAAGAAACTCTTT	CALWEVEDYYKKLF	TRGV9	.	TRGJ1	17	-1	-1	22
16	1.636042005378488E-4	TGTGCCTTGTGGGAGGTGAGGAATTATTATAAGAAACTCTTT	CALWEVRNYYKKLF	TRGV9	.	TRGJ1	17	-1	-1	20
16	1.636042005378488E-4	TGTGCCTTGTGGGAGGTAGCAAGTAATTATAAGAAACTCTTT	CALWEVASNYKKLF	TRGV9	.	TRGJ1	20	-1	-1	25
16	1.636042005378488E-4	TGTGCCTTGTGGGAGGGGCCACATTATTATAAGAAACTCTTT	CALWEGPHYYKKLF	TRGV9	.	TRGJ1	18	-1	-1	22
16	1.636042005378488E-4	TGTGCCTTGTGGGAGGAGGCTGATTATTATAAGAAACTCTTT	CALWEEADYYKKLF	TRGV9	.	TRGJ1	15	-1	-1	22
16	1.636042005378488E-4	TGTGCCTTGTGGGAGACGTCGAATTATTATAAGAAACTCTTT	CALWETSNYYKKLF	TRGV9	.	TRGJ1	14	-1	-1	18
16	1.636042005378488E-4	TGTGCTGCGTGGGGCTTGGGGTCCTTCGAAAAACTCTTT	CAAWGLGSFEKLF	TRGV10	.	TRGJ1	12	-1	-1	30
16	1.636042005378488E-4	TGTGCTGCGTGGGATTTGAATTATTATAAGAAACTCTTT	CAAWDLNYYKKLF	TRGV10	.	TRGJ1	15	-1	-1	13
16	1.636042005378488E-4	TGTGCTGCGTGGGATTATTCAAACCCGACTAAACTCTTT	CAAWDYSNPTKLF	TRGV10	.	TRGJ1	16	-1	-1	30
16	1.636042005378488E-4	TGTGCTGCGTGGGATTATATGGGTGATAAGAAACTCTTT	CAAWDYMGDKKLF	TRGV10	.	TRGJ1	16	-1	-1	25
16	1.636042005378488E-4	TGTGCTGCGTGGGATTATACAACGGCTCCAAAACTCTTT	CAAWDYTTAPKLF	TRGV10	.	TRGJ1	16	-1	-1	30
16	1.636042005378488E-4	TGTGCCTTGTGGGATAGGAATTATTATAAGAAACTCTTT	CALWDRNYYKKLF	TRGV9	.	TRGJ1	13	-1	-1	17
16	1.636042005378488E-4	TGTGCCTTGTGGGAGTCGAAGAATTATAAGAAACTCTTT	CALWESKNYKKLF	TRGV9	.	TRGJ1	14	-1	-1	15
16	1.636042005378488E-4	TGTGCCTTGTGGGAGCCCTACCATTATAAGAAACTCTTT	CALWEPYHYKKLF	TRGV9	.	TRGJ1	14	-1	-1	22
16	1.636042005378488E-4	TGTGCCTTGTGGGAGGTTTTTTATTATAAGAAACTCTTT	CALWEVFYYKKLF	TRGV9	.	TRGJ1	16	-1	-1	20
16	1.636042005378488E-4	TGTGCCTTGTGGGAGGTGTTAGGGTATAAGAAACTCTTT	CALWEVLGYKKLF	TRGV9	.	TRGJ1	17	-1	-1	24
16	1.636042005378488E-4	TGTGCCTTGTGGGAGGTGCTGGTGTATAAGAAACTCTTT	CALWEVLVYKKLF	TRGV9	.	TRGJ1	18	-1	-1	24
16	1.636042005378488E-4	TGTGCCTTGTGGGAGGTGCGGGCTTATAAGAAACTCTTT	CALWEVRAYKKLF	TRGV9	.	TRGJ1	18	-1	-1	23
16	1.636042005378488E-4	TGTGCCTTGTGGGAGGTGCGATGTTATAAGAAACTCTTT	CALWEVRCYKKLF	TRGV9	.	TRGJ1	18	-1	-1	23
16	1.636042005378488E-4	TGTGCCTTGTGGGAGGTGCGATATTATAAGAAACTCTTT	CALWEVRYYKKLF	TRGV9	.	TRGJ1	18	-1	-1	21
16	1.636042005378488E-4	TGTGCCTTGTGGGAGGTGCATCATTATAAGAAACTCTTT	CALWEVHHYKKLF	TRGV9	.	TRGJ1	19	-1	-1	19
16	1.636042005378488E-4	TGTGCCTTGTGGGAGGTGCATAATTATAAGAAACTCTTT	CALWEVHNYKKLF	TRGV9	.	TRGJ1	19	-1	-1	19
16	1.636042005378488E-4	TGTGCCTTGTGGGAGGTGCACCATTATAAGAAACTCTTT	CALWEVHHYKKLF	TRGV9	.	TRGJ1	21	-1	-1	22
16	1.636042005378488E-4	TGTGCCTTGTGGGAGGTGGAAGGTTATAAGAAACTCTTT	CALWEVEGYKKLF	TRGV9	.	TRGJ1	17	-1	-1	23
16	1.636042005378488E-4	TGTGCCTTGTGGGAGGCCCCCGATTATAAGAAACTCTTT	CALWEAPDYKKLF	TRGV9	.	TRGJ1	15	-1	-1	22
16	1.636042005378488E-4	TGTGCCTTGTGGGAGGCGAGGAAGTATAAGAAACTCTTT	CALWEARKYKKLF	TRGV9	.	TRGJ1	15	-1	-1	24
16	1.636042005378488E-4	TGTGCCTTGTGGGAGGGCGGGTATTATAAGAAACTCTTT	CALWEGGYYKKLF	TRGV9	.	TRGJ1	15	-1	-1	21
16	1.636042005378488E-4	TGTGCCTTGTGGGAGGGAGGGTATTATAAGAAACTCTTT	CALWEGGYYKKLF	TRGV9	.	TRGJ1	15	-1	-1	21
16	1.636042005378488E-4	TGTGCCTTGTGGGAGGAATTAGGGTATAAGAAACTCTTT	CALWEELGYKKLF	TRGV9	.	TRGJ1	15	-1	-1	24
16	1.636042005378488E-4	TGTGCCTTGTGGGAACCCGCTTATTATAAGAAACTCTTT	CALWEPAYYKKLF	TRGV9	.	TRGJ1	13	-1	-1	20
16	1.636042005378488E-4	TGTGCCTTGTGGGAAAAGTTCTTTCATAAGAAACTCTTT	CALWEKFFHKKLF	TRGV9	.	TRGJ1	13	-1	-1	25
16	1.636042005378488E-4	TGTGCCTTGGGCCCTAGTATCCTCTATAAGAAACTCTTT	CALGPSILYKKLF	TRGV9	.	TRGJ1	8	-1	-1	24
16	1.636042005378488E-4	TGTGCCTTGGGGAATACCACTGGTTGGTTCAAGATATTT	CALGNTTGWFKIF	TRGV9	.	TRGJP1	12	-1	-1	13
16	1.636042005378488E-4	TGTGCCACCTGGGATAGGAATTATTATAAGAAACTCTTT	CATWDRNYYKKLF	TRGV4	.	TRGJ1	17	-1	-1	17
16	1.636042005378488E-4	TGTGCCACCTGGGACAGGAATTATTATAAGAAACTCTTT	CATWDRNYYKKLF	TRGV3	.	TRGJ1	17	-1	-1	17
16	1.636042005378488E-4	TGTGCTGCGTGGCTTCCGGCGCGGGAGAAACTCTTT	CAAWLPAREKLF	TRGV10	.	TRGJ2	11	-1	-1	25
16	1.636042005378488E-4	TGTGCTGCGTGGGTGAATTATTATAAGAAACTCTTT	CAAWVNYYKKLF	TRGV10	.	TRGJ1	12	-1	-1	14
16	1.636042005378488E-4	TGTGCTGCGTGGGGCGACAATTATAAGAAACTCTTT	CAAWGDNYKKLF	TRGV10	.	TRGJ1	12	-1	-1	19
16	1.636042005378488E-4	TGTGCTGCGTGGGATTCAGATTATAAGAAACTCTTT	CAAWDSDYKKLF	TRGV10	.	TRGJ1	15	-1	-1	19
16	1.636042005378488E-4	TGTGCTGCGTGGGATTATCATTATAAGAAACTCTTT	CAAWDYHYKKLF	TRGV10	.	TRGJ1	16	-1	-1	16
16	1.636042005378488E-4	TGTGCTGCGTGGGATTATAGGAGGCGGAAACTCTTT	CAAWDYRRRKLF	TRGV10	.	TRGJ1	16	-1	-1	26
16	1.636042005378488E-4	TGTGCTGCGTGGGATTACTGTTATAAGAAACTCTTT	CAAWDYCYKKLF	TRGV10	.	TRGJ1	17	-1	-1	20
16	1.636042005378488E-4	TGTGCTGCGTGGGATCCCCCCAATAAGAAACTCTTT	CAAWDPPNKKLF	TRGV10	.	TRGJ1	14	-1	-1	22
16	1.636042005378488E-4	TGTGCTGCGTGGGATCACCTATCTGGGAAACTCTTT	CAAWDHLSGKLF	TRGV10	.	TRGJ1	20	-1	-1	26
16	1.636042005378488E-4	TGTGCTGCGTGGGATAAGGGAGGGGAGAAACTCTTT	CAAWDKGGEKLF	TRGV10	.	TRGJ1	14	-1	-1	25
16	1.636042005378488E-4	TGTGCTGCGTGGGACCTCCCATATAAGAAACTCTTT	CAAWDLPYKKLF	TRGV10	.	TRGJ1	13	-1	-1	21
16	1.636042005378488E-4	TGTGCTGCGTGGGAGAATTATTATAAGAAACTCTTT	CAAWENYYKKLF	TRGV10	.	TRGJ1	13	-1	-1	14
16	1.636042005378488E-4	TGTGCTGCGTGGAGGAATTATTATAAGAAACTCTTT	CAAWRNYYKKLF	TRGV10	.	TRGJ2	11	-1	-1	14
16	1.636042005378488E-4	TGTGCCTTGTTCTGGAATTATTATAAGAAACTCTTT	CALFWNYYKKLF	TRGV9	.	TRGJ1	9	-1	-1	14
16	1.636042005378488E-4	TGTGCCTTGTGGGAGCCGAATTATAAGAAACTCTTT	CALWEPNYKKLF	TRGV9	.	TRGJ1	14	-1	-1	19
16	1.636042005378488E-4	TGTGCCTTGTGGGAGGTTCCGGATAAGAAACTCTTT	CALWEVPDKKLF	TRGV9	.	TRGJ1	16	-1	-1	22
16	1.636042005378488E-4	TGTGCCTTGTGGGAGGTGCCCTATAAGAAACTCTTT	CALWEVPYKKLF	TRGV9	.	TRGJ1	21	-1	-1	21
16	1.636042005378488E-4	TGTGCCTTGTGGGAGGTGAATTATAAGAAACTCTTT	CALWEVNYKKLF	TRGV9	.	TRGJ1	17	-1	-1	19
16	1.636042005378488E-4	TGTGCCTTGTGGGAGGGTGAGTTTAAGAAACTCTTT	CALWEGEFKKLF	TRGV9	.	TRGJ1	15	-1	-1	23
16	1.636042005378488E-4	TGTGCCTTGTGGGAGGAGTATTATAAGAAACTCTTT	CALWEEYYKKLF	TRGV9	.	TRGJ1	15	-1	-1	18
16	1.636042005378488E-4	TGTGCCTTGTGGGAGACTGGTTATAAGAAACTCTTT	CALWETGYKKLF	TRGV9	.	TRGJ1	14	-1	-1	20
16	1.636042005378488E-4	TGTGCCTTGTGGGAAAGCCCTTATAAGAAACTCTTT	CALWESPYKKLF	TRGV9	.	TRGJ1	13	-1	-1	20
16	1.636042005378488E-4	TGTGCTGCCAAAATGGGGTATAAGAAACTCTTT	CAAKMGYKKLF	TRGV10	.	TRGJ1	7	-1	-1	18
16	1.636042005378488E-4	TGTGCTGCGTGTAGTGATTGGATCAAGACGTTT	CAACSDWIKTF	TRGV10	.	TRGJP2	10	-1	-1	10
16	1.636042005378488E-4	TGTGCTGCGTGGGTTCTCCTTAGGAAACTCTTT	CAAWVLLRKLF	TRGV10	.	TRGJ2	12	-1	-1	20
16	1.636042005378488E-4	TGTGCTGCGTGGGATTACGGGCTGAAACTCTTT	CAAWDYGLKLF	TRGV10	.	TRGJ1	18	-1	-1	23
16	1.636042005378488E-4	TGTGCTGCGTGGGATGCGCATGGAAAACTCTTT	CAAWDAHGKLF	TRGV10	.	TRGJ1	14	-1	-1	24
16	1.636042005378488E-4	TGTGCTGCGTGGGATATGGGTAAGAAACTCTTT	CAAWDMGKKLF	TRGV10	.	TRGJ1	14	-1	-1	20
16	1.636042005378488E-4	TGTGCTGCGTGGGATACCAATAAGAAACTCTTT	CAAWDTNKKLF	TRGV10	.	TRGJ1	14	-1	-1	19
16	1.636042005378488E-4	TGTGCTGCGTGGGAGGGTGGGAGGAAACTCTTT	CAAWEGGRKLF	TRGV10	.	TRGJ1	13	-1	-1	23
16	1.636042005378488E-4	TGTGCTGCGTGGGAGAGTCATAAGAAACTCTTT	CAAWESHKKLF	TRGV10	.	TRGJ1	13	-1	-1	19
16	1.636042005378488E-4	TGTGCTGCGTGGGAAATAGGGTGGAAACTCTTT	CAAWEIGWKLF	TRGV10	.	TRGJ1	13	-1	-1	23
16	1.636042005378488E-4	TGTGCTGCGTGGACTCTATGGGAGAAACTCTTT	CAAWTLWEKLF	TRGV10	.	TRGJ1	11	-1	-1	22
16	1.636042005378488E-4	TGTGCTGCGTGGACGCTTTATAAGAAACTCTTT	CAAWTLYKKLF	TRGV10	.	TRGJ1	11	-1	-1	17
16	1.636042005378488E-4	TGTGCCTTGTGGGGGTTTTATAAGAAACTCTTT	CALWGFYKKLF	TRGV9	.	TRGJ1	15	-1	-1	17
16	1.636042005378488E-4	TGTGCCTTGTGGGGGTGCGGTAAGAAACTCTTT	CALWGCGKKLF	TRGV9	.	TRGJ1	17	-1	-1	20
16	1.636042005378488E-4	TGTGCCTTGTGGGAGGTTTGGGAGAAACTCTTT	CALWEVWEKLF	TRGV9	.	TRGJ1	16	-1	-1	22
16	1.636042005378488E-4	TGTGCCTTGTGGGAGGTGGTAGAGAAACTCTTT	CALWEVVEKLF	TRGV9	.	TRGJ1	17	-1	-1	22
16	1.636042005378488E-4	TGTGCCTTGGTCCGGAATTATAAGAAACTCTTT	CALVRNYKKLF	TRGV9	.	TRGJ1	8	-1	-1	16
16	1.636042005378488E-4	TGTGCCTTAGCCAATTATTATAAGAAACTCTTT	CALANYYKKLF	TRGV9	.	TRGJ1	7	-1	-1	12
16	1.636042005378488E-4	TGTGCCTGCCCCCGTTATTATAAGAAACTCTTT	CACPRYYKKLF	TRGV9	.	TRGJ1	6	-1	-1	14
16	1.636042005378488E-4	TGTGCCACCTGGGACGGGCAGGGGAAACTCTTT	CATWDGQGKLF	TRGV2	.	TRGJ1	18	-1	-1	23
16	1.636042005378488E-4	TGTGCCACCTGGGACGGAAATAAGAAACTCTTT	CATWDGNKKLF	TRGV2	.	TRGJ1	16	-1	-1	19
16	1.636042005378488E-4	TGTGCCACCTGGGACGATTATAAGAAACTCTTT	CATWDDYKKLF	TRGV2	.	TRGJ1	15	-1	-1	16
16	1.636042005378488E-4	TGTGCTGCTCCCGGGATTAGGAAACTCTTT	CAAPGIRKLF	TRGV10	.	TRGJ1	7	-1	-1	17
16	1.636042005378488E-4	TGTGCTGCGTGGGATAGGCAGAAACTCTTT	CAAWDRQKLF	TRGV10	.	TRGJ1	14	-1	-1	19
16	1.636042005378488E-4	TGTGCTGCGTGGGATAATAAGAAACTCTTT	CAAWDNKKLF	TRGV10	.	TRGJ1	14	-1	-1	13
16	1.636042005378488E-4	TGTGCTGCGGACCATACTGAGAAACTCTTT	CAADHTEKLF	TRGV10	.	TRGJ1	8	-1	-1	19
16	1.636042005378488E-4	TGTGCCTTGTCCCTTTTTAAGAAACTCTTT	CALSLFKKLF	TRGV9	.	TRGJ1	9	-1	-1	14
16	1.636042005378488E-4	TGTGCCTTGTGGCCCCATGGGAAACTCTTT	CALWPHGKLF	TRGV9	.	TRGJ1	11	-1	-1	20
16	1.636042005378488E-4	TGTGCCTTGTGGGAGGCCCCTCAAGAGTTG	CALWEAPQEL	TRGV9	.	TRGJ1	15	-1	-1	27
16	1.636042005378488E-4	TGTGCCACCTGGGGTTATAAGAAACTCTTT	CATWGYKKLF	TRGV8	.	TRGJ1	12	-1	-1	14
16	1.636042005378488E-4	TGTGCCACCTGGGACGGAATTAAACTCTTT	CATWDGIKLF	TRGV2	.	TRGJ1	16	-1	-1	21
16	1.636042005378488E-4	TGTGCTGCATGGGGAGGGAAACTCTTT	CAAWGGKLF	TRGV10	.	TRGJ1	12	-1	-1	17
16	1.636042005378488E-4	TGTGCCTTGTCTAATAAGAAACTCTTT	CALSNKKLF	TRGV9	.	TRGJ1	9	-1	-1	13
16	1.636042005378488E-4	TGTGCCTTAGGTTATAAGAAACTCTTT	CALGYKKLF	TRGV9	.	TRGJ1	7	-1	-1	11
16	1.636042005378488E-4	TCGAAACGGGGTAGGAAACTCTTT	SKRGRKLF	TRGV10	.	TRGJ1	0	-1	-1	11
16	1.636042005378488E-4	TGTGCTGCGTTCCAGAAACTCTTT	CAAFQKLF	TRGV10	.	TRGJ1	9	-1	-1	13
16	1.636042005378488E-4	TGTGCGGATGATAAGAAACTCTTT	CADDKKLF	TRGV10	.	TRGJ1	4	-1	-1	7
16	1.636042005378488E-4	GGATCTTATTATAAGAAACTCTTT	GSYYKKLF	TRGV9	.	TRGJ1	-1	-1	-1	5
16	1.636042005378488E-4	TGTGCTGCAAAGAAACTCTTT	CAAKKLF	TRGV10	.	TRGJ1	7	-1	-1	9
16	1.636042005378488E-4	TGTGCTAAGAGGGAACTCTTT	CAKRELF	TRGV10	.	TRGJ1	5	-1	-1	13
16	1.636042005378488E-4	TGTGCCCGTAAGAAACTCTTT	CARKKLF	TRGV9	.	TRGJ1	5	-1	-1	8
15	1.5337893800423325E-4	TGTGCCTTGTGGGAGACACCATGGGGATCATCGCAAGAGTTGGGCAAAAAAATCAAGGTATTT	CALWETPWGSSQELGKKIKVF	TRGV9	.	TRGJP	14	-1	-1	32
15	1.5337893800423325E-4	TGTGCCTTGTGGGAGGTGCGGATATCGCAAGAGTTGGGCAAAAAAATCAAGGTATTT	CALWEVRISQELGKKIKVF	TRGV9	.	TRGJP	18	-1	-1	26
15	1.5337893800423325E-4	TGTGCCTTGTGGGAGGTGCGTCACTTATTGAATTATTATAAGAAACTCTTT	CALWEVRHLLNYYKKLF	TRGV9	.	TRGJ1	18	-1	-1	26
15	1.5337893800423325E-4	TGTGCCTTGTGGATAAATGAAGAACCCGACCTCTATTATAAGAAACTCTTT	CALWINEEPDLYYKKLF	TRGV9	.	TRGJ1	11	-1	-1	33
15	1.5337893800423325E-4	TGTGCTGCGTGGGATTTTTGTGGGTTGGTCGCTCTGAAGAAACTCTTT	CAAWDFCGLVALKKLF	TRGV10	.	TRGJ1	15	-1	-1	36
15	1.5337893800423325E-4	TGTGCCTTGTGGGACCCTCCCTATACCACTGGTTGGTTCAAGATATTT	CALWDPPYTTGWFKIF	TRGV9	.	TRGJP1	13	-1	-1	21
15	1.5337893800423325E-4	TGTGCCTTGTGGGAGTCCCCAGAGTTGGGCAAAAAAATCAAGGTATTT	CALWESPELGKKIKVF	TRGV9	.	TRGJP	14	-1	-1	20
15	1.5337893800423325E-4	TGTGCCTTGTGGGAGGTGCGGTTATTATTGTGTTATAAGAAACTCTTT	CALWEVRLLLCYKKLF	TRGV9	.	TRGJ1	18	-1	-1	32
15	1.5337893800423325E-4	TGTGCCTTGTGGGAGGTGCAGTATCGGTATTATTATAAGAAACTCTTT	CALWEVQYRYYYKKLF	TRGV9	.	TRGJ1	19	-1	-1	28
15	1.5337893800423325E-4	TGTGCCTTGTGGGAGGCCCCGCCTAGCACTGGTTGGTTCAAGATATTT	CALWEAPPSTGWFKIF	TRGV9	.	TRGJP1	15	-1	-1	23
15	1.5337893800423325E-4	TGTGCCTTGTGGGAGGCCAAAGAGTTGGGCAAAAAAATCAAGGTATTT	CALWEAKELGKKIKVF	TRGV9	.	TRGJP	15	-1	-1	19
15	1.5337893800423325E-4	TGTGCCTTGTGGGAGAGTCAAGAGTTGGGCAAAAAAATCAAGGTATTT	CALWESQELGKKIKVF	TRGV9	.	TRGJP	14	-1	-1	18
15	1.5337893800423325E-4	TGTGCCTTGTGGGATAGCACGCTAATTTATTATAAGAAACTCTTT	CALWDSTLIYYKKLF	TRGV9	.	TRGJ1	13	-1	-1	26
15	1.5337893800423325E-4	TGTGCCTTGTGGGAGTGCAAGGCGGTGGATTATAAGAAACTCTTT	CALWECKAVDYKKLF	TRGV9	.	TRGJ1	18	-1	-1	28
15	1.5337893800423325E-4	TGTGCCTTGTGGGAGGTCCCCACGAATTATTATAAGAAACTCTTT	CALWEVPTNYYKKLF	TRGV9	.	TRGJ1	16	-1	-1	22
15	1.5337893800423325E-4	TGTGCCTTGTGGGAGGTCCACGCACCTTATTATAAGAAACTCTTT	CALWEVHAPYYKKLF	TRGV9	.	TRGJ1	20	-1	-1	26
15	1.5337893800423325E-4	TGTGCCTTGTGGGAGGTGTGCAGTGGGTCCCATAAGAAACTCTTT	CALWEVCSGSHKKLF	TRGV9	.	TRGJ1	17	-1	-1	31
15	1.5337893800423325E-4	TGTGCCTTGTGGGAGGCCCGCGAGCAATATTATAAGAAACTCTTT	CALWEAREQYYKKLF	TRGV9	.	TRGJ1	15	-1	-1	27
15	1.5337893800423325E-4	TGTGCCTTGTGGGAGATCCGCTGGTGGTATTATAAGAAACTCTTT	CALWEIRWWYYKKLF	TRGV9	.	TRGJ1	14	-1	-1	27
15	1.5337893800423325E-4	TGTGCCACCTGGGACGGGCCTGGTAGTGATTGGATCAAGACGTTT	CATWDGPGSDWIKTF	TRGV2	.	TRGJP2	19	-1	-1	22
15	1.5337893800423325E-4	TGTGCCACCTGGGACGGGCGAGGGGGTGATTGGATCAAGACGTTT	CATWDGRGGDWIKTF	TRGV2	.	TRGJP2	18	-1	-1	25
15	1.5337893800423325E-4	TGTTTATTCCACGACGATTCGAATTATTATAAGAAACTCTTT	CLFHDDSNYYKKLF	TRGV9	.	TRGJ1	2	-1	-1	16
15	1.5337893800423325E-4	TGTGCTGCGTCATTTGCCTGCTGGGTTTACAAGAAACTCTTT	CAASFACWVYKKLF	TRGV10	.	TRGJ1	9	-1	-1	26
15	1.5337893800423325E-4	TGTGCTGCGTGGGTGGGCTTGAGTGATTGGATCAAGACGTTT	CAAWVGLSDWIKTF	TRGV10	.	TRGJP2	12	-1	-1	21
15	1.5337893800423325E-4	TGTGCTGCGTGGGATTGCTCCACTGGTTGGTTCAAGATATTT	CAAWDCSTGWFKIF	TRGV10	.	TRGJP1	15	-1	-1	19
15	1.5337893800423325E-4	TGTGCCTTGTGCCCGGGGAGGAATTATTATAAGAAACTCTTT	CALCPGRNYYKKLF	TRGV9	.	TRGJ1	10	-1	-1	20
15	1.5337893800423325E-4	TGTGCCTTGTGGGGTTCTTTGGGGTTTTATAAGAAACTCTTT	CALWGSLGFYKKLF	TRGV9	.	TRGJ1	12	-1	-1	26
15	1.5337893800423325E-4	TGTGCCTTGTGGGATTGGAGATATTATTATAAGAAACTCTTT	CALWDWRYYYKKLF	TRGV9	.	TRGJ1	13	-1	-1	22
15	1.5337893800423325E-4	TGTGCCTTGTGGGAGCTTCCTCATTATTATAAGAAACTCTTT	CALWELPHYYKKLF	TRGV9	.	TRGJ1	14	-1	-1	22
15	1.5337893800423325E-4	TGTGCCTTGTGGGAGCCTACGGATTATTATAAGAAACTCTTT	CALWEPTDYYKKLF	TRGV9	.	TRGJ1	14	-1	-1	19
15	1.5337893800423325E-4	TGTGCCTTGTGGGAGGTGTCCCGATATTATAAGAAACTCTTT	CALWEVSRYYKKLF	TRGV9	.	TRGJ1	17	-1	-1	24
15	1.5337893800423325E-4	TGTGCCTTGTGGGAGGTGCTGGATTATTATAAGAAACTCTTT	CALWEVLDYYKKLF	TRGV9	.	TRGJ1	18	-1	-1	22
15	1.5337893800423325E-4	TGTGCCTTGTGGGAGGTGCTATTAAGGGATAAGAAACTCTTT	CALWEVLLRDKKLF	TRGV9	.	TRGJ1	18	-1	-1	28
15	1.5337893800423325E-4	TGTGCCTTGTGGGAGGTGCTACGGGGATATAAGAAACTCTTT	CALWEVLRGYKKLF	TRGV9	.	TRGJ1	18	-1	-1	27
15	1.5337893800423325E-4	TGTGCCTTGTGGGAGGTGCATATGAATTATAAGAAACTCTTT	CALWEVHMNYKKLF	TRGV9	.	TRGJ1	19	-1	-1	25
15	1.5337893800423325E-4	TGTGCCTTGTGGGAGGTGCACGGTTATTATAAGAAACTCTTT	CALWEVHGYYKKLF	TRGV9	.	TRGJ2	20	-1	-1	23
15	1.5337893800423325E-4	TGTGCCTTGTGGGAGGTGCAGTCGGAAACTAAGAAACTCTTT	CALWEVQSETKKLF	TRGV9	.	TRGJ1	19	-1	-1	29
15	1.5337893800423325E-4	TGTGCCTTGTGGGAGGTGCAATCCCCTTATAAGAAACTCTTT	CALWEVQSPYKKLF	TRGV9	.	TRGJ1	19	-1	-1	26
15	1.5337893800423325E-4	TGTGCCTTGTGGGAGGTGCAATGTTATTATAAGAAACTCTTT	CALWEVQCYYKKLF	TRGV9	.	TRGJ1	19	-1	-1	23
15	1.5337893800423325E-4	TGTGCCTTGTGGGAGGTGGGGGATTATTATAAGAAACTCTTT	CALWEVGDYYKKLF	TRGV9	.	TRGJ1	17	-1	-1	22
15	1.5337893800423325E-4	TGTGCCTTGTGGGAGGCTACATGGGGTTATAAGAAACTCTTT	CALWEATWGYKKLF	TRGV9	.	TRGJ1	15	-1	-1	26
15	1.5337893800423325E-4	TGTGCCTTGTGGGAGGGCTCGGTTTATTATAAGAAACTCTTT	CALWEGSVYYKKLF	TRGV9	.	TRGJ1	15	-1	-1	23
15	1.5337893800423325E-4	TGTGCCTTGTGGGAGGGGGTTTCCGATTATAAGAAACTCTTT	CALWEGVSDYKKLF	TRGV9	.	TRGJ1	15	-1	-1	25
15	1.5337893800423325E-4	TGTGCCTTGTGGGAGAATTCGTCAGCATATAAGAAACTCTTT	CALWENSSAYKKLF	TRGV9	.	TRGJ1	14	-1	-1	27
15	1.5337893800423325E-4	TGTGCCTTGTGGGAAGCCTCGAATTATTATAAGAAACTCTTT	CALWEASNYYKKLF	TRGV9	.	TRGJ1	13	-1	-1	18
15	1.5337893800423325E-4	TGTGCCTTGTACCCCCGGCGGAATTATTATAAGAAACTCTTT	CALYPRRNYYKKLF	TRGV9	.	TRGJ1	9	-1	-1	20
15	1.5337893800423325E-4	TGTGCCACCTGGGATGCTAGTAGTGATTGGATCAAGACGTTT	CATWDASSDWIKTF	TRGV2	.	TRGJP2	13	-1	-1	17
15	1.5337893800423325E-4	TGTGCCACCTGGGATGGGCCATTGGGTTATAAGAAACTCTTT	CATWDGPLGYKKLF	TRGV4	.	TRGJ1	19	-1	-1	26
15	1.5337893800423325E-4	TGTGCCACCTGGGACGGGCAAAGTGATTGGATCAAGACGTTT	CATWDGQSDWIKTF	TRGV2	.	TRGJP2	18	-1	-1	21
15	1.5337893800423325E-4	TGTGCCACCTGGGACGGAAGTAGTGATTGGATCAAGACGTTT	CATWDGSSDWIKTF	TRGV2	.	TRGJP2	16	-1	-1	18
15	1.5337893800423325E-4	TGTGCCACCTGGGACAGGCTGGGGTATTATAAGAAACTCTTT	CATWDRLGYYKKLF	TRGV5	.	TRGJ1	18	-1	-1	24
15	1.5337893800423325E-4	TGTGCTGCGTGGGATTGGGATTATTATAAGAAACTCTTT	CAAWDWDYYKKLF	TRGV10	.	TRGJ1	15	-1	-1	13
15	1.5337893800423325E-4	TGTGCTGCGTGGGATTATATGTTCAAAGAGAAACTCTTT	CAAWDYMFKEKLF	TRGV10	.	TRGJ1	16	-1	-1	28
15	1.5337893800423325E-4	TGTGCTGCGTGGGACCTCGTGGGGTATAAGAAACTCTTT	CAAWDLVGYKKLF	TRGV10	.	TRGJ1	13	-1	-1	24
15	1.5337893800423325E-4	TGTGCCTTGTGGTGCGCGAATTATTATAAGAAACTCTTT	CALWCANYYKKLF	TRGV9	.	TRGJ1	11	-1	-1	16
15	1.5337893800423325E-4	TGTGCCTTGTGGCCAGGGGGTTATTATAAGAAACTCTTT	CALWPGGYYKKLF	TRGV9	.	TRGJ1	11	-1	-1	20
15	1.5337893800423325E-4	TGTGCCTTGTGGGAGTCCAACTATTATAAGAAACTCTTT	CALWESNYYKKLF	TRGV9	.	TRGJ1	14	-1	-1	15
15	1.5337893800423325E-4	TGTGCCTTGTGGGAGCTGGTGGGTTATAAGAAACTCTTT	CALWELVGYKKLF	TRGV9	.	TRGJ1	17	-1	-1	23
15	1.5337893800423325E-4	TGTGCCTTGTGGGAGGTTAAAATTAGTGGGAAACTCTTT	CALWEVKISGKLF	TRGV9	.	TRGJ1	16	-1	-1	29
15	1.5337893800423325E-4	TGTGCCTTGTGGGAGGTCCATTATTATAAGAAACTCTTT	CALWEVHYYKKLF	TRGV9	.	TRGJ2	19	-1	-1	19
15	1.5337893800423325E-4	TGTGCCTTGTGGGAGGTGTCGGATTATAAGAAACTCTTT	CALWEVSDYKKLF	TRGV9	.	TRGJ1	17	-1	-1	22
15	1.5337893800423325E-4	TGTGCCTTGTGGGAGGTGCTATGTTATAAGAAACTCTTT	CALWEVLCYKKLF	TRGV9	.	TRGJ1	18	-1	-1	23
15	1.5337893800423325E-4	TGTGCCTTGTGGGAGGTGCAGAATTATAAGAAACTCTTT	CALWEVQNYKKLF	TRGV9	.	TRGJ1	19	-1	-1	22
15	1.5337893800423325E-4	TGTGCCTTGTGGGAGGTGCAACATTATAAGAAACTCTTT	CALWEVQHYKKLF	TRGV9	.	TRGJ1	19	-1	-1	22
15	1.5337893800423325E-4	TGTGCCTTGTGGGAGGTGGTCGGTTATAAGAAACTCTTT	CALWEVVGYKKLF	TRGV9	.	TRGJ1	17	-1	-1	23
15	1.5337893800423325E-4	TGTGCCTTGTGGGAGGTACCTTATTATAAGAAACTCTTT	CALWEVPYYKKLF	TRGV9	.	TRGJ1	16	-1	-1	20
15	1.5337893800423325E-4	TGTGCCTTGTGGGAGGAGACAGATTATAAGAAACTCTTT	CALWEETDYKKLF	TRGV9	.	TRGJ1	15	-1	-1	22
15	1.5337893800423325E-4	TGTGCCTTGGGGGATTCGAGGAATTATAAGAAACTCTTT	CALGDSRNYKKLF	TRGV9	.	TRGJ1	13	-1	-1	13
15	1.5337893800423325E-4	TGTGCCTTGGGAAATTGGAATTATTATAAGAAACTCTTT	CALGNWNYYKKLF	TRGV9	.	TRGJ1	8	-1	-1	12
15	1.5337893800423325E-4	TGTGCCACCTGGGACGGGCTGGGGTATAAGAAACTCTTT	CATWDGLGYKKLF	TRGV2	.	TRGJ1	18	-1	-1	24
15	1.5337893800423325E-4	TGTGCTGCCCTGGGTAGTGATTGGATCAAGACGTTT	CAALGSDWIKTF	TRGV10	.	TRGJP2	7	-1	-1	13
15	1.5337893800423325E-4	TGTGCTGCGTGGCCGAAGTATTCTGAGAAACTCTTT	CAAWPKYSEKLF	TRGV10	.	TRGJ1	11	-1	-1	13
15	1.5337893800423325E-4	TGTGCTGCGTGGGGTTTGGGATATAAGAAACTCTTT	CAAWGLGYKKLF	TRGV10	.	TRGJ1	15	-1	-1	21
15	1.5337893800423325E-4	TGTGCTGCGTGGGATTGTGCATTGAAGAAACTCTTT	CAAWDCALKKLF	TRGV10	.	TRGJ1	15	-1	-1	24
15	1.5337893800423325E-4	TGTGCTGCGTGGGATTATGGGTATAAGAAACTCTTT	CAAWDYGYKKLF	TRGV10	.	TRGJ1	16	-1	-1	21
15	1.5337893800423325E-4	TGTGCTGCGTGGGATTATAGCAATAAGAAACTCTTT	CAAWDYSNKKLF	TRGV10	.	TRGJ1	16	-1	-1	22
15	1.5337893800423325E-4	TGTGCTGCGTGGGATTACGCCAATAAGAAACTCTTT	CAAWDYANKKLF	TRGV10	.	TRGJ1	18	-1	-1	22
15	1.5337893800423325E-4	TGTGCTGCGTGGGATCGGGGTTATAAGAAACTCTTT	CAAWDRGYKKLF	TRGV10	.	TRGJ1	14	-1	-1	20
15	1.5337893800423325E-4	TGTGCTGCGTGGGATCATTATTATAAGAAACTCTTT	CAAWDHYYKKLF	TRGV10	.	TRGJ1	14	-1	-1	16
15	1.5337893800423325E-4	TGTGCCTTGTGGGCCAGATATTATAAGAAACTCTTT	CALWARYYKKLF	TRGV9	.	TRGJ1	12	-1	-1	18
15	1.5337893800423325E-4	TGTGCCTTGTGGGGAGAGGGAATAAAGAAACTCTTT	CALWGEGIKKLF	TRGV9	.	TRGJ1	12	-1	-1	24
15	1.5337893800423325E-4	TGTGCCTTGTGGGACTCGTATTATAAGAAACTCTTT	CALWDSYYKKLF	TRGV9	.	TRGJ1	13	-1	-1	18
15	1.5337893800423325E-4	TGTGCCTTGTGGGACAATTATTATAAGAAACTCTTT	CALWDNYYKKLF	TRGV9	.	TRGJ1	13	-1	-1	15
15	1.5337893800423325E-4	TGTGCCTTGTGGGAGGTTTCTACTAAGAAACTCTTT	CALWEVSTKKLF	TRGV9	.	TRGJ1	16	-1	-1	23
15	1.5337893800423325E-4	TGTGCCTTGTGGGAGACTTATTATAAGAAACTCTTT	CALWETYYKKLF	TRGV9	.	TRGJ1	14	-1	-1	14
15	1.5337893800423325E-4	TGTGCCTGGACGAGTATCTATTATAAGAAACTCTTT	CAWTSIYYKKLF	TRGV9	.	TRGJ1	6	-1	-1	18
15	1.5337893800423325E-4	TGTGCCCTATTAGGCCATTATTATAAGAAACTCTTT	CALLGHYYKKLF	TRGV9	.	TRGJ1	5	-1	-1	16
15	1.5337893800423325E-4	TGTGCCACCTGTCCTTGGGATTGGATCAAGACGTTT	CATCPWDWIKTF	TRGV2	.	TRGJP2	10	-1	-1	18
15	1.5337893800423325E-4	TGTGCCACCTGGGACGGGCGGTCCGGTAGACTCTTT	CATWDGRSGRLF	TRGV2	.	TRGJ1	18	-1	-1	29
15	1.5337893800423325E-4	TGTGCCACCTGGGACAGGCCTTATAAGAAACTCTTT	CATWDRPYKKLF	TRGV3	.	TRGJ1	20	-1	-1	20
15	1.5337893800423325E-4	TGTGCTCCCCTAAGTGGTTATAAGAAACTCTTT	CAPLSGYKKLF	TRGV10	.	TRGJ1	5	-1	-1	17
15	1.5337893800423325E-4	TGTGCTGCGTCCAATCACCATAAGAAACTCTTT	CAASNHHKKLF	TRGV10	.	TRGJ1	9	-1	-1	19
15	1.5337893800423325E-4	TGTGCTGCGTGGGTCCTTTATAAGAAACTCTTT	CAAWVLYKKLF	TRGV10	.	TRGJ1	12	-1	-1	17
15	1.5337893800423325E-4	TGTGCTGCGTGGGTGGAATTCGAGAAACTCTTT	CAAWVEFEKLF	TRGV10	.	TRGJ1	12	-1	-1	22
15	1.5337893800423325E-4	TGTGCTGCGTGGGTAACGTCTAAGAAACTCTTT	CAAWVTSKKLF	TRGV10	.	TRGJ1	18	-1	-1	20
15	1.5337893800423325E-4	TGTGCTGCGTGGGCCGAAGGTGAGAAACTCTTT	CAAWAEGEKLF	TRGV10	.	TRGJ1	12	-1	-1	22
15	1.5337893800423325E-4	TGTGCTGCGTGGGATTCTCGGGAGAAACTCTTT	CAAWDSREKLF	TRGV10	.	TRGJ1	15	-1	-1	22
15	1.5337893800423325E-4	TGTGCTGCGTGGGATTGCTGTGCGAAACTCTTT	CAAWDCCAKLF	TRGV10	.	TRGJ1	15	-1	-1	23
15	1.5337893800423325E-4	TGTGCTGCGTGGGATGGGTGGTTCAAGATATTT	CAAWDGWFKIF	TRGV10	.	TRGJP1	14	-1	-1	14
15	1.5337893800423325E-4	TGTGCTGCGTGGGACCCCAATAAGAAACTCTTT	CAAWDPNKKLF	TRGV10	.	TRGJ1	13	-1	-1	19
15	1.5337893800423325E-4	TGTGCTGCGTGGGAAAGGGATAAGAAACTCTTT	CAAWERDKKLF	TRGV10	.	TRGJ1	13	-1	-1	19
15	1.5337893800423325E-4	TGTGCCTTGTGGTCTTATTATAAGAAACTCTTT	CALWSYYKKLF	TRGV9	.	TRGJ1	11	-1	-1	14
15	1.5337893800423325E-4	TGTGCCTTGTGGTGGTATTATAAGAAACTCTTT	CALWWYYKKLF	TRGV9	.	TRGJ1	11	-1	-1	15
15	1.5337893800423325E-4	TGTGCCTTGTGGGAGGTGCGGAGGAAACTCTTT	CALWEVRRKLF	TRGV9	.	TRGJ1	18	-1	-1	23
15	1.5337893800423325E-4	TGTGCCTTGTGGGAGGTGATTAAGAAACTCTTT	CALWEVIKKLF	TRGV9	.	TRGJ1	17	-1	-1	20
15	1.5337893800423325E-4	TGTGCCTTGTGGGAGGCTTATAAGAAACTCTTT	CALWEAYKKLF	TRGV9	.	TRGJ1	15	-1	-1	17
15	1.5337893800423325E-4	TGTGCCTTGTGGGAGGATTGGATCAAGACGTTT	CALWEDWIKTF	TRGV9	.	TRGJP2	15	-1	-1	15
15	1.5337893800423325E-4	TGTGCCTTGTGGGAAGTAAATAAGAAACTCTTT	CALWEVNKKLF	TRGV9	.	TRGJ1	16	-1	-1	19
15	1.5337893800423325E-4	TGTGCCTTGGGGATTTATTATAAGAAACTCTTT	CALGIYYKKLF	TRGV9	.	TRGJ1	12	-1	-1	11
15	1.5337893800423325E-4	TGTGCCCCTATCAATTATTATAAGAAACTCTTT	CAPINYYKKLF	TRGV9	.	TRGJ1	5	-1	-1	12
15	1.5337893800423325E-4	TGTGCCACCTGGGCTTATTATAAGAAACTCTTT	CATWAYYKKLF	TRGV4	.	TRGJ1	12	-1	-1	14
15	1.5337893800423325E-4	TGTGCCACCTGGGACGGGCTTGAGAAACTCTTT	CATWDGLEKLF	TRGV2	.	TRGJ1	18	-1	-1	22
15	1.5337893800423325E-4	TGTGCCACCTGGGACGGGCGGGAGAAACTCTTT	CATWDGREKLF	TRGV2	.	TRGJ1	18	-1	-1	22
15	1.5337893800423325E-4	TGTGCTGCGTGGGTCTCTAAGAAACTCTTT	CAAWVSKKLF	TRGV10	.	TRGJ1	12	-1	-1	17
15	1.5337893800423325E-4	TGTGCTGCGTGGGTCAATAAGAAACTCTTT	CAAWVNKKLF	TRGV10	.	TRGJ1	12	-1	-1	16
15	1.5337893800423325E-4	TGTGCTGCGTGGGCTAAACCGAAACTCTTT	CAAWAKPKLF	TRGV10	.	TRGJ1	12	-1	-1	20
15	1.5337893800423325E-4	TGTGCTGCGTGGGGAGATAAGAAACTCTTT	CAAWGDKKLF	TRGV10	.	TRGJ1	12	-1	-1	16
15	1.5337893800423325E-4	TGTGCTGCGTGGGATTTTAAGAAACTCTTT	CAAWDFKKLF	TRGV10	.	TRGJ1	15	-1	-1	13
15	1.5337893800423325E-4	TGTGCTGCGTGGGATTGCGGGAAACTCTTT	CAAWDCGKLF	TRGV10	.	TRGJ1	18	-1	-1	20
15	1.5337893800423325E-4	TGTGCTGCGTGGGATCCGAAGAAACTCTTT	CAAWDPKKLF	TRGV10	.	TRGJ1	14	-1	-1	18
15	1.5337893800423325E-4	TGTGCTGCGGGAGGAGGGATCAAGACGTTT	CAAGGGIKTF	TRGV10	.	TRGJP2	8	-1	-1	16
15	1.5337893800423325E-4	TGTGCTGCGAGAGGTTATAAGAAACTCTTT	CAARGYKKLF	TRGV10	.	TRGJ1	8	-1	-1	14
15	1.5337893800423325E-4	TGTGCCTTGTTCCCCTATAAGAAACTCTTT	CALFPYKKLF	TRGV9	.	TRGJ1	9	-1	-1	15
15	1.5337893800423325E-4	TGTGCCTTGTGGGAGGTCGAGAAACTCTTT	CALWEVEKLF	TRGV9	.	TRGJ1	16	-1	-1	19
15	1.5337893800423325E-4	TGTGCCCCCCCTTATTATAAGAAACTCTTT	CAPPYYKKLF	TRGV9	.	TRGJ1	5	-1	-1	11
15	1.5337893800423325E-4	TGTGCCGGATGTTATTATAAGAAACTCTTT	CAGCYYKKLF	TRGV9	.	TRGJ1	5	-1	-1	11
15	1.5337893800423325E-4	TGTGCTGCGTGGCTAAAGAAACTCTTT	CAAWLKKLF	TRGV10	.	TRGJ1	11	-1	-1	15
15	1.5337893800423325E-4	TGTGCTGCGTATTATAAGAAACTCTTT	CAAYYKKLF	TRGV10	.	TRGJ1	9	-1	-1	9
15	1.5337893800423325E-4	TGTGCTGCGTACACTAAGAAACTCTTT	CAAYTKKLF	TRGV10	.	TRGJ1	9	-1	-1	14
15	1.5337893800423325E-4	TGTGCCTTGTGCCCAGATAGGATATTT	CALCPDRIF	TRGV9	.	TRGJP1	10	-1	-1	20
15	1.5337893800423325E-4	TGTGCCTTGTGGGATGAGAAACTCTTT	CALWDEKLF	TRGV9	.	TRGJ1	13	-1	-1	13
15	1.5337893800423325E-4	TCTGGGAGTAAGAAACTCTTT	SGSKKLF	TRGV10	.	TRGJ1	3	-1	-1	8
15	1.5337893800423325E-4	TGTGCTGCGTGTCAACTCTTT	CAACQLF	TRGV10	.	TRGJ1	10	-1	-1	13
15	1.5337893800423325E-4	TGTGCCACCCGACTCTTT	CATRLF	TRGV8	.	TRGJ1	8	-1	-1	11
14	1.431536754706177E-4	TGTGCTGCGTGGGATTATCCACATCACCGATATAGTAGTGATTGGATCAAGACGTTT	CAAWDYPHHRYSSDWIKTF	TRGV10	.	TRGJP2	16	-1	-1	16
14	1.431536754706177E-4	TGTGCTGCGTGGGATTATTTGAAATATGGCAGTGATTGGATCAAGACGTTT	CAAWDYLKYGSDWIKTF	TRGV10	.	TRGJP2	16	-1	-1	23
14	1.431536754706177E-4	TGTGCTGCGTGGGATGAGGGTTCTTCGTGTCCTGCTTTGAAGAAACTCTTT	CAAWDEGSSCPALKKLF	TRGV10	.	TRGJ1	14	-1	-1	39
14	1.431536754706177E-4	TGTGCCTTGTGGGAGCCAAACCCCGCACGGAATTATTATAAGAAACTCTTT	CALWEPNPARNYYKKLF	TRGV9	.	TRGJ1	14	-1	-1	29
14	1.431536754706177E-4	TGTGCCTTGTGGGAGGTGCAAGGGGGATTCGGGTATTATAAGAAACTCTTT	CALWEVQGGFGYYKKLF	TRGV9	.	TRGJ1	19	-1	-1	33
14	1.431536754706177E-4	TGTGCTGCGTGGGATAGGGGGGATACCACTGGTTGGTTCAAGATATTT	CAAWDRGDTTGWFKIF	TRGV10	.	TRGJP1	14	-1	-1	22
14	1.431536754706177E-4	TGTGCCTTGTGGGAGGTGCGGAGGCCCTTTCATTATAAGAAACTCTTT	CALWEVRRPFHYKKLF	TRGV9	.	TRGJ1	18	-1	-1	31
14	1.431536754706177E-4	TGTGCCTTGTGGGAGGTGCACGACGGGAATTATTATAAGAAACTCTTT	CALWEVHDGNYYKKLF	TRGV9	.	TRGJ1	20	-1	-1	26
14	1.431536754706177E-4	TGTGCCTTGTGGGAGGTAACGCCTGAGCTTTATTATAAGAAACTCTTT	CALWEVTPELYYKKLF	TRGV9	.	TRGJ1	16	-1	-1	29
14	1.431536754706177E-4	TGTGCTGCAACCCTTGGGTCAATCCCCGGTTGTGGGAAACTCTTT	CAATLGSIPGCGKLF	TRGV10	.	TRGJ1	7	-1	-1	35
14	1.431536754706177E-4	TGTGCCTTGTGGCTCCCTTACGTCGCTTCGTATAAGAAACTCTTT	CALWLPYVASYKKLF	TRGV9	.	TRGJ1	11	-1	-1	30
14	1.431536754706177E-4	TGTGCCTTGTGGGTCCCAGAGTTGGGCAAAAAAATCAAGGTATTT	CALWVPELGKKIKVF	TRGV9	.	TRGJP	12	-1	-1	17
14	1.431536754706177E-4	TGTGCCTTGTGGGAGTTACCCTTTCATTATTATAAGAAACTCTTT	CALWELPFHYYKKLF	TRGV9	.	TRGJ1	14	-1	-1	25
14	1.431536754706177E-4	TGTGCCTTGTGGGAGCCCTCCTCGAATTATTATAAGAAACTCTTT	CALWEPSSNYYKKLF	TRGV9	.	TRGJ1	14	-1	-1	21
14	1.431536754706177E-4	TGTGCCTTGTGGGAGCCCCCATCGAATTATTATAAGAAACTCTTT	CALWEPPSNYYKKLF	TRGV9	.	TRGJ1	14	-1	-1	21
14	1.431536754706177E-4	TGTGCCTTGTGGGAGGTTTTCCCGGGGTGTTATAAGAAACTCTTT	CALWEVFPGCYKKLF	TRGV9	.	TRGJ1	16	-1	-1	29
14	1.431536754706177E-4	TGTGCCTTGTGGGAGGTGCCTCGTGGTGATTGGATCAAGACGTTT	CALWEVPRGDWIKTF	TRGV9	.	TRGJP2	18	-1	-1	22
14	1.431536754706177E-4	TGTGCCTTGTGGGAGGTGCATCTGAATTATTATAAGAAACTCTTT	CALWEVHLNYYKKLF	TRGV9	.	TRGJ1	22	-1	-1	23
14	1.431536754706177E-4	TGTGCCTTGTGGGAGGTGCAGAGAGACTATTATAAGAAACTCTTT	CALWEVQRDYYKKLF	TRGV9	.	TRGJ1	19	-1	-1	27
14	1.431536754706177E-4	TGTGCCTTGTGGGAGGTGCAAAGGGAGTATTATAAGAAACTCTTT	CALWEVQREYYKKLF	TRGV9	.	TRGJ1	19	-1	-1	27
14	1.431536754706177E-4	TGTGCCTTGTGGGAGGTGAATTGGTGTGGTTATAAGAAACTCTTT	CALWEVNWCGYKKLF	TRGV9	.	TRGJ1	17	-1	-1	29
14	1.431536754706177E-4	TGTGCCTTGTGGGAGGTAAATCCGAATTATTATAAGAAACTCTTT	CALWEVNPNYYKKLF	TRGV9	.	TRGJ1	16	-1	-1	18
14	1.431536754706177E-4	TGTGCCTTGTGGGAGAACGCGGGTCCTTATTATAAGAAACTCTTT	CALWENAGPYYKKLF	TRGV9	.	TRGJ1	14	-1	-1	26
14	1.431536754706177E-4	TGTGCTGCGTGGGATTCGGAAGGGAGATATAAGAAACTCTTT	CAAWDSEGRYKKLF	TRGV10	.	TRGJ1	15	-1	-1	27
14	1.431536754706177E-4	TGTGCTGCGTGGGATTGGTCGAATTATTATAAGAAACTCTTT	CAAWDWSNYYKKLF	TRGV10	.	TRGJ1	15	-1	-1	18
14	1.431536754706177E-4	TGTGCTGCGTGGGATCACCCGCGGCCGGGGAAGAAACTCTTT	CAAWDHPRPGKKLF	TRGV10	.	TRGJ1	17	-1	-1	30
14	1.431536754706177E-4	TGTGCTGCGTGGGACACATGCAGGAGGTATAAGAAACTCTTT	CAAWDTCRRYKKLF	TRGV10	.	TRGJ1	13	-1	-1	27
14	1.431536754706177E-4	TGTGCCTTCCTTCCGGGCCCTGATTATTATAAGAAACTCTTT	CAFLPGPDYYKKLF	TRGV9	.	TRGJ1	7	-1	-1	22
14	1.431536754706177E-4	TGTGCCTTGTTTGGCAAGGGGGATTATTATAAGAAACTCTTT	CALFGKGDYYKKLF	TRGV9	.	TRGJ1	9	-1	-1	22
14	1.431536754706177E-4	TGTGCCTTGTGTTTCCCTGTGATTTATTATAAGAAACTCTTT	CALCFPVIYYKKLF	TRGV9	.	TRGJ1	10	-1	-1	20
14	1.431536754706177E-4	TGTGCCTTGTGGGATGTCCCGAATTATTATAAGAAACTCTTT	CALWDVPNYYKKLF	TRGV9	.	TRGJ1	16	-1	-1	19
14	1.431536754706177E-4	TGTGCCTTGTGGGAGCCACGGAATTATTATAAGAAACTCTTT	CALWEPRNYYKKLF	TRGV9	.	TRGJ1	14	-1	-1	20
14	1.431536754706177E-4	TGTGCCTTGTGGGAGGTGCCGATTTATTATAAGAAACTCTTT	CALWEVPIYYKKLF	TRGV9	.	TRGJ1	18	-1	-1	19
14	1.431536754706177E-4	TGTGCCTTGTGGGAGGTGCGGAATCATTATAAGAAACTCTTT	CALWEVRNHYKKLF	TRGV9	.	TRGJ1	18	-1	-1	20
14	1.431536754706177E-4	TGTGCCTTGTGGGAGGTGCACGCTTATTATAAGAAACTCTTT	CALWEVHAYYKKLF	TRGV9	.	TRGJ1	20	-1	-1	23
14	1.431536754706177E-4	TGTGCCTTGTGGGAGGTGCAGAAGGATTATAAGAAACTCTTT	CALWEVQKDYKKLF	TRGV9	.	TRGJ1	19	-1	-1	25
14	1.431536754706177E-4	TGTGCCTTGTGGGAGGTGGCTGTTAATTATAAGAAACTCTTT	CALWEVAVNYKKLF	TRGV9	.	TRGJ1	17	-1	-1	25
14	1.431536754706177E-4	TGTGCCTTGTGGGAGGTGGGACCCTATTATAAGAAACTCTTT	CALWEVGPYYKKLF	TRGV9	.	TRGJ1	17	-1	-1	24
14	1.431536754706177E-4	TGTGCCTTGTGGGAGGTGAGGGATTATTATAAGAAACTCTTT	CALWEVRDYYKKLF	TRGV9	.	TRGJ1	17	-1	-1	22
14	1.431536754706177E-4	TGTGCCTTGTGGGAGGTAGGAATTATTATAGGGAAACTCTTT	CALWEVGIIIGKLF	TRGV9	.	TRGJ1	16	-1	-1	19
14	1.431536754706177E-4	TGTGCCTTGTGGGAGGGCTCGAATTATTATAAGAAACTCTTT	CALWEGSNYYKKLF	TRGV9	.	TRGJ1	15	-1	-1	18
14	1.431536754706177E-4	TGTGCCTTGTGGGAGGGGCCTCAGAATTATAAGAAACTCTTT	CALWEGPQNYKKLF	TRGV9	.	TRGJ1	18	-1	-1	25
14	1.431536754706177E-4	TGTGCCACCTGGGACGGGCCGAATTATTATAAGAAACTCTTT	CATWDGPNYYKKLF	TRGV2	.	TRGJ1	19	-1	-1	19
14	1.431536754706177E-4	TGTGCCACCTGGGACGGGCGAGGTGATTGGATCAAGACGTTT	CATWDGRGDWIKTF	TRGV2	.	TRGJP2	18	-1	-1	22
14	1.431536754706177E-4	TGTGCCACCTGGGACGGGCATCGTGATTGGATCAAGACGTTT	CATWDGHRDWIKTF	TRGV2	.	TRGJP2	18	-1	-1	22
14	1.431536754706177E-4	TGTGCCACCTGGGACAGGCTGGATTATTATAAGAAACTCTTT	CATWDRLDYYKKLF	TRGV3	.	TRGJ1	18	-1	-1	22
14	1.431536754706177E-4	TGTGCTGCGTGGTCGAGTAGTGATTGGATCAAGACGTTT	CAAWSSSDWIKTF	TRGV10	.	TRGJP2	11	-1	-1	15
14	1.431536754706177E-4	TGTGCTGCGTGGGATAGCTCTGGTTGGTTCAAGATATTT	CAAWDSSGWFKIF	TRGV10	.	TRGJP1	14	-1	-1	13
14	1.431536754706177E-4	TGTGCCTTGTGGCCAAATCCTTATTATAAGAAACTCTTT	CALWPNPYYKKLF	TRGV9	.	TRGJ1	11	-1	-1	20
14	1.431536754706177E-4	TGTGCCTTGTGGGTCTGGAATTATTATAAGAAACTCTTT	CALWVWNYYKKLF	TRGV9	.	TRGJ2	12	-1	-1	17
14	1.431536754706177E-4	TGTGCCTTGTGGGGCCCTCTTTATTATAAGAAACTCTTT	CALWGPLYYKKLF	TRGV9	.	TRGJ1	12	-1	-1	20
14	1.431536754706177E-4	TGTGCCTTGTGGGATTCGAATTATTATAAGAAACTCTTT	CALWDSNYYKKLF	TRGV9	.	TRGJ1	13	-1	-1	13
14	1.431536754706177E-4	TGTGCCTTGTGGGAGTCTCTTCTTTATAAGAAACTCTTT	CALWESLLYKKLF	TRGV9	.	TRGJ1	14	-1	-1	23
14	1.431536754706177E-4	TGTGCCTTGTGGGAGTCCCCGGGTTATAAGAAACTCTTT	CALWESPGYKKLF	TRGV9	.	TRGJ1	14	-1	-1	23
14	1.431536754706177E-4	TGTGCCTTGTGGGAGCTAAATTATTATAAGAAACTCTTT	CALWELNYYKKLF	TRGV9	.	TRGJ1	14	-1	-1	18
14	1.431536754706177E-4	TGTGCCTTGTGGGAGCGGAATTATTATAAGAAACTCTTT	CALWERNYYKKLF	TRGV9	.	TRGJ2	14	-1	-1	17
14	1.431536754706177E-4	TGTGCCTTGTGGGAGCAACTATATTATAAGAAACTCTTT	CALWEQLYYKKLF	TRGV9	.	TRGJ1	14	-1	-1	21
14	1.431536754706177E-4	TGTGCCTTGTGGGAGGTGCTTGGTTGGTTCAAGATATTT	CALWEVLGWFKIF	TRGV9	.	TRGJP1	18	-1	-1	20
14	1.431536754706177E-4	TGTGCCTTGTGGGAGGTGCCTCTTATTTGGAAACTCTTT	CALWEVPLIWKLF	TRGV9	.	TRGJ1	18	-1	-1	29
14	1.431536754706177E-4	TGTGCCTTGTGGGAGGTGCGAAATTATAAGAAACTCTTT	CALWEVRNYKKLF	TRGV9	.	TRGJ1	18	-1	-1	22
14	1.431536754706177E-4	TGTGCCTTGTGGGAGGTGCAAGGGAGGGTGAAACTCTTT	CALWEVQGRVKLF	TRGV9	.	TRGJ1	19	-1	-1	29
14	1.431536754706177E-4	TGTGCCTTGTGGGAGGTGACCTATTATAAGAAACTCTTT	CALWEVTYYKKLF	TRGV9	.	TRGJ1	21	-1	-1	21
14	1.431536754706177E-4	TGTGCCTTGTGGGAGGCCCTTTATTATAAGAAACTCTTT	CALWEALYYKKLF	TRGV9	.	TRGJ1	15	-1	-1	20
14	1.431536754706177E-4	TGTGCCTTGTGGGAGGCGATTTATTATAAGAAACTCTTT	CALWEAIYYKKLF	TRGV9	.	TRGJ1	15	-1	-1	16
14	1.431536754706177E-4	TGTGCCTTGTGGGAGGCAAACAATTATAAGAAACTCTTT	CALWEANNYKKLF	TRGV9	.	TRGJ1	15	-1	-1	22
14	1.431536754706177E-4	TGTGCCTTGTGGGAGGGATTTTATTATAAGAAACTCTTT	CALWEGFYYKKLF	TRGV9	.	TRGJ1	15	-1	-1	20
14	1.431536754706177E-4	TGTGCCTTGTGGGAGGATAATTATTATAAGAAACTCTTT	CALWEDNYYKKLF	TRGV9	.	TRGJ1	15	-1	-1	18
14	1.431536754706177E-4	TGTGCCTTGTGGGAGGAGGATGCTAATAAGAAACTCTTT	CALWEEDANKKLF	TRGV9	.	TRGJ1	15	-1	-1	25
14	1.431536754706177E-4	TGTGCCTTGTGGGAGACGAATTATTATAAGAAACTCTTT	CALWETNYYKKLF	TRGV9	.	TRGJ1	14	-1	-1	16
14	1.431536754706177E-4	TGTGCCTTGTGGGAGACATATTATTATAAGAAACTCTTT	CALWETYYYKKLF	TRGV9	.	TRGJ1	14	-1	-1	19
14	1.431536754706177E-4	TGTGCCTTGTGGGAATTAGGTTATTATAAGAAACTCTTT	CALWELGYYKKLF	TRGV9	.	TRGJ1	13	-1	-1	20
14	1.431536754706177E-4	TGTGCCTTGTGGATAGGGCATTATTATAAGAAACTCTTT	CALWIGHYYKKLF	TRGV9	.	TRGJ1	11	-1	-1	19
14	1.431536754706177E-4	TGTGCCTTATTCGTTGCGAATTATTATAAGAAACTCTTT	CALFVANYYKKLF	TRGV9	.	TRGJ1	7	-1	-1	16
14	1.431536754706177E-4	TGTGCCCCGAAAGGGTTGGGCAAAAAAATCAAGGTATTT	CAPKGLGKKIKVF	TRGV9	.	TRGJP	5	-1	-1	10
14	1.431536754706177E-4	TGTGCCACCTGGGATAAGGATTATTATAAGAAACTCTTT	CATWDKDYYKKLF	TRGV4	.	TRGJ1	14	-1	-1	19
14	1.431536754706177E-4	TGTGCCACCTGGGACCCCGCACGGTATAAGAAACTCTTT	CATWDPARYKKLF	TRGV3	.	TRGJ1	14	-1	-1	24
14	1.431536754706177E-4	TGTGCCACCTGGGACGGGCCTCATTATAAGAAACTCTTT	CATWDGPHYKKLF	TRGV2	.	TRGJ1	19	-1	-1	22
14	1.431536754706177E-4	TGTGCCACCTGGGACGGGCCCTATTATAAGAAACTCTTT	CATWDGPYYKKLF	TRGV2	.	TRGJ1	20	-1	-1	21
14	1.431536754706177E-4	TGTGCTGCGTGTATTAGGAGAAGGGGGAAACTCTTT	CAACIRRRGKLF	TRGV10	.	TRGJ1	10	-1	-1	26
14	1.431536754706177E-4	TGTGCTGCGTGGTACCCGAGGGATAAGAAACTCTTT	CAAWYPRDKKLF	TRGV10	.	TRGJ1	11	-1	-1	22
14	1.431536754706177E-4	TGTGCTGCGTGGCCGAGGGGATATAAGAAACTCTTT	CAAWPRGYKKLF	TRGV10	.	TRGJ1	11	-1	-1	21
14	1.431536754706177E-4	TGTGCTGCGTGGGATTTGTGTTATAAGAAACTCTTT	CAAWDLCYKKLF	TRGV10	.	TRGJ1	15	-1	-1	20
14	1.431536754706177E-4	TGTGCTGCGTGGGATCCGTATTATAAGAAACTCTTT	CAAWDPYYKKLF	TRGV10	.	TRGJ1	14	-1	-1	18
14	1.431536754706177E-4	TGTGCTGCGTGGGATGGATTAGAGAAGAAACTCTTT	CAAWDGLEKKLF	TRGV10	.	TRGJ1	14	-1	-1	24
14	1.431536754706177E-4	TGTGCTGCGTGGGATAGGGAGTATAAGAAACTCTTT	CAAWDREYKKLF	TRGV10	.	TRGJ1	14	-1	-1	21
14	1.431536754706177E-4	TGTGCTGCGTGGGAGGTGTGTTATAAGAAACTCTTT	CAAWEVCYKKLF	TRGV10	.	TRGJ1	13	-1	-1	20
14	1.431536754706177E-4	TGTGCCTTTACACAACTTTATTATAAGAAACTCTTT	CAFTQLYYKKLF	TRGV9	.	TRGJ1	7	-1	-1	17
14	1.431536754706177E-4	TGTGCCTTGTGGCGGAGGGATTATAAGAAACTCTTT	CALWRRDYKKLF	TRGV9	.	TRGJ1	11	-1	-1	19
14	1.431536754706177E-4	TGTGCCTTGTGGGGCTATTATTATAAGAAACTCTTT	CALWGYYYKKLF	TRGV9	.	TRGJ1	12	-1	-1	16
14	1.431536754706177E-4	TGTGCCTTGTGGGGACATTATTATAAGAAACTCTTT	CALWGHYYKKLF	TRGV9	.	TRGJ1	12	-1	-1	16
14	1.431536754706177E-4	TGTGCCTTGTGGGAGTTTTATTATAAGAAACTCTTT	CALWEFYYKKLF	TRGV9	.	TRGJ1	14	-1	-1	17
14	1.431536754706177E-4	TGTGCCTTGTGGGAGTTGGTTTATAAGAAACTCTTT	CALWELVYKKLF	TRGV9	.	TRGJ1	17	-1	-1	20
14	1.431536754706177E-4	TGTGCCTTGTGGGAGGTTTGGAGTAAGAAACTCTTT	CALWEVWSKKLF	TRGV9	.	TRGJ1	16	-1	-1	23
14	1.431536754706177E-4	TGTGCCTTGTGGGAGGTACCATATAAGAAACTCTTT	CALWEVPYKKLF	TRGV9	.	TRGJ1	16	-1	-1	21
14	1.431536754706177E-4	TGTGCCTTGTGGGAGGACCCCTTTAAGAAACTCTTT	CALWEDPFKKLF	TRGV9	.	TRGJ1	15	-1	-1	23
14	1.431536754706177E-4	TGTGCCACCTGGGACGGTGATTGGATCAAGACGTTT	CATWDGDWIKTF	TRGV2	.	TRGJP2	16	-1	-1	16
14	1.431536754706177E-4	TGTGCCACCTGGGACGGGCGCTATAAGAAACTCTTT	CATWDGRYKKLF	TRGV2	.	TRGJ1	18	-1	-1	21
14	1.431536754706177E-4	TGTGCCACCTGGGACGGGGATTGGATCAAGACGTTT	CATWDGDWIKTF	TRGV2	.	TRGJP2	17	-1	-1	18
14	1.431536754706177E-4	TGTGCCACCTGGGACGGGAATTATAAGAAACTCTTT	CATWDGNYKKLF	TRGV2	.	TRGJ1	17	-1	-1	19
14	1.431536754706177E-4	TGTGCTGCGTGTGTTTATTATAAGAAACTCTTT	CAACVYYKKLF	TRGV10	.	TRGJ1	16	-1	-1	14
14	1.431536754706177E-4	TGTGCTGCGTGCCATTGGGATAAGAAACTCTTT	CAACHWDKKLF	TRGV10	.	TRGJ1	10	-1	-1	19
14	1.431536754706177E-4	TGTGCTGCGTGGGGGGGTTATAAGAAACTCTTT	CAAWGGYKKLF	TRGV10	.	TRGJ1	12	-1	-1	17
14	1.431536754706177E-4	TGTGCTGCGTGGGGACCGGGGGGGAAACTCTTT	CAAWGPGGKLF	TRGV10	.	TRGJ1	12	-1	-1	23
14	1.431536754706177E-4	TGTGCTGCGTGGGATTTGACCAATATGCTCTTT	CAAWDLTNMLF	TRGV10	.	TRGJ1	15	-1	-1	27
14	1.431536754706177E-4	TGTGCTGCGTGGGATTCGGAAGGGAAACTCTTT	CAAWDSEGKLF	TRGV10	.	TRGJ1	15	-1	-1	23
14	1.431536754706177E-4	TGTGCTGCGTGGGATTATTGGAAGAAACTCTTT	CAAWDYWKKLF	TRGV10	.	TRGJ1	16	-1	-1	13
14	1.431536754706177E-4	TGTGCTGCGTGGGAGGGATATAAGAAACTCTTT	CAAWEGYKKLF	TRGV10	.	TRGJ1	13	-1	-1	18
14	1.431536754706177E-4	TGTGCCTTCCGAATTATTAATAAGAAACTCTTT	CAFRIINKKLF	TRGV9	.	TRGJ1	7	-1	-1	9
14	1.431536754706177E-4	TGTGCCTTGTGGCGGTATTATAAGAAACTCTTT	CALWRYYKKLF	TRGV9	.	TRGJ1	11	-1	-1	15
14	1.431536754706177E-4	TGTGCCTTGTGGGAGTTGTATAAGAAACTCTTT	CALWELYKKLF	TRGV9	.	TRGJ1	17	-1	-1	18
14	1.431536754706177E-4	TGTGCCTTGTGGGAGGTGCTGAAGAAACTCTTT	CALWEVLKKLF	TRGV9	.	TRGJ1	18	-1	-1	21
14	1.431536754706177E-4	TGTGCCTTGTGGGAGGGCAGGGTGAAACTCTTT	CALWEGRVKLF	TRGV9	.	TRGJ1	18	-1	-1	23
14	1.431536754706177E-4	TGTGCCTTGTGGGAGAGATATAAGAAACTCTTT	CALWERYKKLF	TRGV9	.	TRGJ1	14	-1	-1	18
14	1.431536754706177E-4	TGTGCCTTGTGGGAGAAAAAAATCAAGGTATTT	CALWEKKIKVF	TRGV9	.	TRGJP	14	-1	-1	15
14	1.431536754706177E-4	TGTGCCTTGTGGGAAGAATATAAGAAACTCTTT	CALWEEYKKLF	TRGV9	.	TRGJ1	13	-1	-1	18
14	1.431536754706177E-4	TGTGCCTTGTGGACGAGATATAAGAAACTCTTT	CALWTRYKKLF	TRGV9	.	TRGJ1	11	-1	-1	18
14	1.431536754706177E-4	TGTGCCTTGCCGAATTATTATAAGAAACTCTTT	CALPNYYKKLF	TRGV9	.	TRGJ1	8	-1	-1	10
14	1.431536754706177E-4	TGTGCCTTGATCCCGAATTATAAGAAACTCTTT	CALIPNYKKLF	TRGV9	.	TRGJ1	8	-1	-1	16
14	1.431536754706177E-4	TGTGCCTTGAACTGTTATTATAAGAAACTCTTT	CALNCYYKKLF	TRGV9	.	TRGJ1	8	-1	-1	14
14	1.431536754706177E-4	TGTGCCTCGATGAATTATTATAAGAAACTCTTT	CASMNYYKKLF	TRGV9	.	TRGJ1	6	-1	-1	11
14	1.431536754706177E-4	TGTGCCACCTGGGATAATTATAAGAAACTCTTT	CATWDNYKKLF	TRGV8	.	TRGJ1	15	-1	-1	13
14	1.431536754706177E-4	TGTGCCACCTGGGACGGGCGCGGGAAACTCTTT	CATWDGRGKLF	TRGV2	.	TRGJ1	21	-1	-1	23
14	1.431536754706177E-4	TGTGCCACCTGGGACGGACGTAAGAAACTCTTT	CATWDGRKKLF	TRGV2	.	TRGJ1	16	-1	-1	20
14	1.431536754706177E-4	TGTGCCACCTGGGACAGGCCGGGGAAACTCTTT	CATWDRPGKLF	TRGV3	.	TRGJ1	19	-1	-1	23
14	1.431536754706177E-4	TGTGCCACCTGGGACAGGCAGGGGAAACTCTTT	CATWDRQGKLF	TRGV3	.	TRGJ1	18	-1	-1	23
14	1.431536754706177E-4	TGTGCTCCCATGAGGTATAAGAAACTCTTT	CAPMRYKKLF	TRGV10	.	TRGJ1	5	-1	-1	15
14	1.431536754706177E-4	TGTGCTGCGTGGTATTATAAGAAACTCTTT	CAAWYYKKLF	TRGV10	.	TRGJ1	16	-1	-1	12
14	1.431536754706177E-4	TGTGCTGCGTGGCATCATAAGAAACTCTTT	CAAWHHKKLF	TRGV10	.	TRGJ1	14	-1	-1	13
14	1.431536754706177E-4	TGTGCTGCGTGGGCCAGAAAGAAACTCTTT	CAAWARKKLF	TRGV10	.	TRGJ1	12	-1	-1	18
14	1.431536754706177E-4	TGTGCTGCGTGGGATAACAAGAAACTCTTT	CAAWDNKKLF	TRGV10	.	TRGJ1	17	-1	-1	18
14	1.431536754706177E-4	TGTGCTGCGCGGGGGGATAAGAAACTCTTT	CAARGDKKLF	TRGV10	.	TRGJ1	12	-1	-1	16
14	1.431536754706177E-4	TGTGCTACTTCAGAGTTTAAGAAACTCTTT	CATSEFKKLF	TRGV10	.	TRGJ1	5	-1	-1	17
14	1.431536754706177E-4	TGTGCCTTGTGGGTAGAGAAGAAACTCTTT	CALWVEKKLF	TRGV9	.	TRGJ1	12	-1	-1	18
14	1.431536754706177E-4	TGTGCCTTGTGGGGTGCGTTCAAGATATTT	CALWGAFKIF	TRGV9	.	TRGJP1	12	-1	-1	17
14	1.431536754706177E-4	TGTGCCACCTGGGCCTATAAGAAACTCTTT	CATWAYKKLF	TRGV8	.	TRGJ1	12	-1	-1	15
14	1.431536754706177E-4	TGTGCCACCTGGGACGGGGAGAAACTCTTT	CATWDGEKLF	TRGV2	.	TRGJ1	17	-1	-1	19
14	1.431536754706177E-4	TGTCTAAACCGGGGTAAGAAACTCTTT	CLNRGKKLF	TRGV10	.	TRGJ1	2	-1	-1	14
14	1.431536754706177E-4	TGTGCTGCCAAGGATAAGAAACTCTTT	CAAKDKKLF	TRGV10	.	TRGJ1	7	-1	-1	13
14	1.431536754706177E-4	TGTGCTGCGCCTTATAAGAAACTCTTT	CAAPYKKLF	TRGV10	.	TRGJ1	8	-1	-1	11
14	1.431536754706177E-4	TGTGCTGCGGGTTATAAGAAACTCTTT	CAAGYKKLF	TRGV10	.	TRGJ1	8	-1	-1	11
14	1.431536754706177E-4	TGTGCCACCTGGGAGAAACTCTTT	CATWEKLF	TRGV4	.	TRGJ1	13	-1	-1	13
14	1.431536754706177E-4	TGTGCAGGCTATAAGAAACTCTTT	CAGYKKLF	TRGV10	.	TRGJ1	4	-1	-1	9
14	1.431536754706177E-4	TGTGCTGCTAAGAAACTCTTT	CAAKKLF	TRGV10	.	TRGJ1	7	-1	-1	8
14	1.431536754706177E-4	TGTGCTACCAAGAAACTCTTT	CATKKLF	TRGV10	.	TRGJ1	5	-1	-1	9
14	1.431536754706177E-4	TGTGCTGGACTCTTT	CAGLF	TRGV10	.	TRGJ1	6	-1	-1	8
13	1.3292841293700215E-4	TGTGCTGCGTGGGATTATAAGTCCCTGTCCGACCCGGATAATAAGAAACTCTTT	CAAWDYKSLSDPDNKKLF	TRGV10	.	TRGJ1	16	-1	-1	37
13	1.3292841293700215E-4	TGTGCCTTGTGGGAGGTGATTCCTCAAACCCAATTTTATTATAAGAAACTCTTT	CALWEVIPQTQFYYKKLF	TRGV9	.	TRGJ1	17	-1	-1	35
13	1.3292841293700215E-4	TGTGCCTTGTGGGAGGTGTACCTTTGGAGGGGGCATTATAAGAAACTCTTT	CALWEVYLWRGHYKKLF	TRGV9	.	TRGJ1	22	-1	-1	34
13	1.3292841293700215E-4	TGTGCCTTGTGGGAGGTGCTCCAAGAGTTGGGCAAAAAAATCAAGGTATTT	CALWEVLQELGKKIKVF	TRGV9	.	TRGJP	21	-1	-1	21
13	1.3292841293700215E-4	TGTGCCTTGTGGGAGGTGCTGGGGGAGTTGGGCAAAAAAATCAAGGTATTT	CALWEVLGELGKKIKVF	TRGV9	.	TRGJP	18	-1	-1	24
13	1.3292841293700215E-4	TGTGCCTTGTGGGAGGCTCTGAGGTCGCCGAATTATTATAAGAAACTCTTT	CALWEALRSPNYYKKLF	TRGV9	.	TRGJ1	15	-1	-1	28
13	1.3292841293700215E-4	TGTGCCTTGTGGGAGGTGCCTCGACCAATTTATTATAAGAAACTCTTT	CALWEVPRPIYYKKLF	TRGV9	.	TRGJ1	18	-1	-1	29
13	1.3292841293700215E-4	TGTGCCTTGTGGGAGGTGCCCAACCCCTTTTATTATAAGAAACTCTTT	CALWEVPNPFYYKKLF	TRGV9	.	TRGJ1	18	-1	-1	29
13	1.3292841293700215E-4	TGTGCCTTGTGGGAGGCCCAATTACCCTGGGATTATAAGAAACTCTTT	CALWEAQLPWDYKKLF	TRGV9	.	TRGJ1	15	-1	-1	31
13	1.3292841293700215E-4	TGTGCCACCTGGGACGGGCCGTATAGTAGTGATTGGATCAAGACGTTT	CATWDGPYSSDWIKTF	TRGV2	.	TRGJP2	19	-1	-1	21
13	1.3292841293700215E-4	TGTGCTGCGTGGGATTCCGGATACACTGGTTGGTTCAAGATATTT	CAAWDSGYTGWFKIF	TRGV10	.	TRGJP1	18	-1	-1	20
13	1.3292841293700215E-4	TGTGCTGCGTGGGATTATCCTATCATCTATTATAAGAAACTCTTT	CAAWDYPIIYYKKLF	TRGV10	.	TRGJ1	16	-1	-1	27
13	1.3292841293700215E-4	TGTGCCTTGTGGGCATCTACCTCGAATTATTATAAGAAACTCTTT	CALWASTSNYYKKLF	TRGV9	.	TRGJ1	12	-1	-1	21
13	1.3292841293700215E-4	TGTGCCTTGTGGGACCCTTGTTTGGATTATTATAAGAAACTCTTT	CALWDPCLDYYKKLF	TRGV9	.	TRGJ1	13	-1	-1	25
13	1.3292841293700215E-4	TGTGCCTTGTGGGAGCCTACTCGAGTCCCTAATAAGAAACTCTTT	CALWEPTRVPNKKLF	TRGV9	.	TRGJ1	14	-1	-1	31
13	1.3292841293700215E-4	TGTGCCTTGTGGGAGCGTTGCGGGAATTATTATAAGAAACTCTTT	CALWERCGNYYKKLF	TRGV9	.	TRGJ1	14	-1	-1	23
13	1.3292841293700215E-4	TGTGCCTTGTGGGAGGTCTCTTCGAATTATTATAAGAAACTCTTT	CALWEVSSNYYKKLF	TRGV9	.	TRGJ1	16	-1	-1	20
13	1.3292841293700215E-4	TGTGCCTTGTGGGAGGTCCCCGCCCCCTATTATAAGAAACTCTTT	CALWEVPAPYYKKLF	TRGV9	.	TRGJ1	16	-1	-1	27
13	1.3292841293700215E-4	TGTGCCTTGTGGGAGGTGTACACTAGGAATTATAAGAAACTCTTT	CALWEVYTRNYKKLF	TRGV9	.	TRGJ1	20	-1	-1	28
13	1.3292841293700215E-4	TGTGCCTTGTGGGAGGTGCGTTTAATTTGTTATAAGAAACTCTTT	CALWEVRLICYKKLF	TRGV9	.	TRGJ1	18	-1	-1	26
13	1.3292841293700215E-4	TGTGCCTTGTGGGAGGTGCGATTACACTATTATAAGAAACTCTTT	CALWEVRLHYYKKLF	TRGV9	.	TRGJ1	18	-1	-1	27
13	1.3292841293700215E-4	TGTGCCTTGTGGGAGGTGGAAAGGTTTGTTTATAAGAAACTCTTT	CALWEVERFVYKKLF	TRGV9	.	TRGJ1	17	-1	-1	29
13	1.3292841293700215E-4	TGTGCCTTGTGGGAGGTGAGCCCAAAGAGGTATAAGAAACTCTTT	CALWEVSPKRYKKLF	TRGV9	.	TRGJ1	17	-1	-1	30
13	1.3292841293700215E-4	TGTGCCTTGTGGGAGGCTATCATAGGGTATTATAAGAAACTCTTT	CALWEAIIGYYKKLF	TRGV9	.	TRGJ1	15	-1	-1	27
13	1.3292841293700215E-4	TGTGCCTTGTGGGAGGCCCTCGGCCGTTATTATAAGAAACTCTTT	CALWEALGRYYKKLF	TRGV9	.	TRGJ1	15	-1	-1	26
13	1.3292841293700215E-4	TGTGCCACCTGGGACGGGCCAAGTAGTGATTGGATCAAGACGTTT	CATWDGPSSDWIKTF	TRGV2	.	TRGJP2	19	-1	-1	21
13	1.3292841293700215E-4	TGTGCCACCTGGGACGGGCATAGTAGTGATTGGATCAAGACGTTT	CATWDGHSSDWIKTF	TRGV2	.	TRGJP2	18	-1	-1	19
13	1.3292841293700215E-4	TGTGCTGCGTGGGATTCTTCCACTGGTTGGTTCAAGATATTT	CAAWDSSTGWFKIF	TRGV10	.	TRGJP1	15	-1	-1	19
13	1.3292841293700215E-4	TGTGCCTTGTGGCCATACCGTAGGGATTATAAGAAACTCTTT	CALWPYRRDYKKLF	TRGV9	.	TRGJ1	11	-1	-1	25
13	1.3292841293700215E-4	TGTGCCTTGTGGGATCTAATTTGGAAGTATAAGAAACTCTTT	CALWDLIWKYKKLF	TRGV9	.	TRGJ1	13	-1	-1	27
13	1.3292841293700215E-4	TGTGCCTTGTGGGAGCCGACGGGGGATTATAAGAAACTCTTT	CALWEPTGDYKKLF	TRGV9	.	TRGJ1	14	-1	-1	25
13	1.3292841293700215E-4	TGTGCCTTGTGGGAGCACCCCTGTTATTATAAGAAACTCTTT	CALWEHPCYYKKLF	TRGV9	.	TRGJ1	14	-1	-1	23
13	1.3292841293700215E-4	TGTGCCTTGTGGGAGGTTCGGAATTATTATAAGAAACTCTTT	CALWEVRNYYKKLF	TRGV9	.	TRGJ1	16	-1	-1	16
13	1.3292841293700215E-4	TGTGCCTTGTGGGAGGTGCCTCTTTATTATAAGAAACTCTTT	CALWEVPLYYKKLF	TRGV9	.	TRGJ1	18	-1	-1	23
13	1.3292841293700215E-4	TGTGCCTTGTGGGAGGTGCCCATTAATTATAAGAAACTCTTT	CALWEVPINYKKLF	TRGV9	.	TRGJ1	18	-1	-1	21
13	1.3292841293700215E-4	TGTGCCTTGTGGGAGGTGCGGGATTATTATAAGAAACTCTTT	CALWEVRDYYKKLF	TRGV9	.	TRGJ1	18	-1	-1	22
13	1.3292841293700215E-4	TGTGCCTTGTGGGAGGTGCACCCTCATTATAAGAAACTCTTT	CALWEVHPHYKKLF	TRGV9	.	TRGJ1	21	-1	-1	25
13	1.3292841293700215E-4	TGTGCCTTGTGGGAGGTGCAATTTGGTTATAAGAAACTCTTT	CALWEVQFGYKKLF	TRGV9	.	TRGJ1	19	-1	-1	26
13	1.3292841293700215E-4	TGTGCCTTGTGGGAGGTGCAAGGACCTTATAAGAAACTCTTT	CALWEVQGPYKKLF	TRGV9	.	TRGJ1	19	-1	-1	26
13	1.3292841293700215E-4	TGTGCCTTGTGGGAGGTGCAAAGATATTATAAGAAACTCTTT	CALWEVQRYYKKLF	TRGV9	.	TRGJ1	19	-1	-1	24
13	1.3292841293700215E-4	TGTGCCTTGTGGGAGGTGAAGGGGTATTATAAGAAACTCTTT	CALWEVKGYYKKLF	TRGV9	.	TRGJ1	17	-1	-1	24
13	1.3292841293700215E-4	TGTGCCTTGTGGGAGGCGCCCGATGATTATAAGAAACTCTTT	CALWEAPDDYKKLF	TRGV9	.	TRGJ1	18	-1	-1	22
13	1.3292841293700215E-4	TGTGCCTTGTGGGAGATAGAGAATTATTATAAGAAACTCTTT	CALWEIENYYKKLF	TRGV9	.	TRGJ1	14	-1	-1	20
13	1.3292841293700215E-4	TGTGCCTTGTGGGAATATACCACTGGTTGGTTCAAGATATTT	CALWEYTTGWFKIF	TRGV9	.	TRGJP1	13	-1	-1	11
13	1.3292841293700215E-4	TGTGCCTTGGTAAGTAGCATCAATTATTATAAGAAACTCTTT	CALVSSINYYKKLF	TRGV9	.	TRGJ1	8	-1	-1	21
13	1.3292841293700215E-4	TGTGCCACCTGGGACGGGGATGAGGATTGGATCAAGACGTTT	CATWDGDEDWIKTF	TRGV2	.	TRGJP2	17	-1	-1	24
13	1.3292841293700215E-4	TGTGCCACCTGGGACGGATGTAGTGATTGGATCAAGACGTTT	CATWDGCSDWIKTF	TRGV2	.	TRGJP2	16	-1	-1	19
13	1.3292841293700215E-4	TGTGCCACCTGGGACGATAGTAGTGATTGGATCAAGACGTTT	CATWDDSSDWIKTF	TRGV2	.	TRGJP2	15	-1	-1	16
13	1.3292841293700215E-4	TGTGCTGCGTGGCACCGTAGTGATTGGATCAAGACGTTT	CAAWHRSDWIKTF	TRGV10	.	TRGJP2	11	-1	-1	16
13	1.3292841293700215E-4	TGTGCTGCGTGGGTCTATAGTGATTGGATCAAGACGTTT	CAAWVYSDWIKTF	TRGV10	.	TRGJP2	12	-1	-1	17
13	1.3292841293700215E-4	TGTGCTGCGTGGGTCGGTCACCCGCTGGAGAAACTCTTT	CAAWVGHPLEKLF	TRGV10	.	TRGJ1	12	-1	-1	28
13	1.3292841293700215E-4	TGTGCTGCGTGGGATTCGATACCTTATAAGAAACTCTTT	CAAWDSIPYKKLF	TRGV10	.	TRGJ1	15	-1	-1	23
13	1.3292841293700215E-4	TGTGCTGCGTGGGATTCGAATTATTATAAGAAACTCTTT	CAAWDSNYYKKLF	TRGV10	.	TRGJ1	20	-1	-1	13
13	1.3292841293700215E-4	TGTGCTGCGTGGGATTATGCTTATTATAAGAAACTCTTT	CAAWDYAYYKKLF	TRGV10	.	TRGJ1	16	-1	-1	20
13	1.3292841293700215E-4	TGTGCTGCGTGGGATTACACTGGTTGGTTCAAGATATTT	CAAWDYTGWFKIF	TRGV10	.	TRGJP1	17	-1	-1	8
13	1.3292841293700215E-4	TGTGCTGCGTGGGATCCGAATTATTATAAGAAACTCTTT	CAAWDPNYYKKLF	TRGV10	.	TRGJ1	14	-1	-1	13
13	1.3292841293700215E-4	TGTGCTGCGTGGGACCCCCGGCCATATAAGAAACTCTTT	CAAWDPRPYKKLF	TRGV10	.	TRGJ1	13	-1	-1	24
13	1.3292841293700215E-4	TGTGCTGCGTGGGACCCGAATTATTATAAGAAACTCTTT	CAAWDPNYYKKLF	TRGV10	.	TRGJ1	13	-1	-1	16
13	1.3292841293700215E-4	TGTGCCTTGTGGGCGCCGAATTATTATAAGAAACTCTTT	CALWAPNYYKKLF	TRGV9	.	TRGJ1	12	-1	-1	16
13	1.3292841293700215E-4	TGTGCCTTGTGGGGGGGGAATTATTATAAGAAACTCTTT	CALWGGNYYKKLF	TRGV9	.	TRGJ1	15	-1	-1	17
13	1.3292841293700215E-4	TGTGCCTTGTGGGGGGAGACTTATTATAAGAAACTCTTT	CALWGETYYKKLF	TRGV9	.	TRGJ1	15	-1	-1	17
13	1.3292841293700215E-4	TGTGCCTTGTGGGGACGCCATTATTATAAGAAACTCTTT	CALWGRHYYKKLF	TRGV9	.	TRGJ1	12	-1	-1	19
13	1.3292841293700215E-4	TGTGCCTTGTGGGATGTGCCTTATTATAAGAAACTCTTT	CALWDVPYYKKLF	TRGV9	.	TRGJ1	18	-1	-1	20
13	1.3292841293700215E-4	TGTGCCTTGTGGGACCGGAATTATTATAAGAAACTCTTT	CALWDRNYYKKLF	TRGV9	.	TRGJ1	13	-1	-1	17
13	1.3292841293700215E-4	TGTGCCTTGTGGGAGTTGAGTTATTATAAGAAACTCTTT	CALWELSYYKKLF	TRGV9	.	TRGJ1	17	-1	-1	17
13	1.3292841293700215E-4	TGTGCCTTGTGGGAGTCTCTTTATTATAAGAAACTCTTT	CALWESLYYKKLF	TRGV9	.	TRGJ1	14	-1	-1	20
13	1.3292841293700215E-4	TGTGCCTTGTGGGAGTCAAATTATTATAAGAAACTCTTT	CALWESNYYKKLF	TRGV9	.	TRGJ1	14	-1	-1	15
13	1.3292841293700215E-4	TGTGCCTTGTGGGAGGTTGGTTATTATAAGAAACTCTTT	CALWEVGYYKKLF	TRGV9	.	TRGJ1	16	-1	-1	20
13	1.3292841293700215E-4	TGTGCCTTGTGGGAGGTGTTGTATTATAAGAAACTCTTT	CALWEVLYYKKLF	TRGV9	.	TRGJ1	17	-1	-1	21
13	1.3292841293700215E-4	TGTGCCTTGTGGGAGGTGCCTCCCTATAAGAAACTCTTT	CALWEVPPYKKLF	TRGV9	.	TRGJ1	23	-1	-1	24
13	1.3292841293700215E-4	TGTGCCTTGTGGGAGGTGCATAACTATAAGAAACTCTTT	CALWEVHNYKKLF	TRGV9	.	TRGJ1	19	-1	-1	24
13	1.3292841293700215E-4	TGTGCCTTGTGGGAGGTGAGGAATTATAAGAAACTCTTT	CALWEVRNYKKLF	TRGV9	.	TRGJ1	17	-1	-1	22
13	1.3292841293700215E-4	TGTGCCTTGTGGGAGGTAACATATTATAAGAAACTCTTT	CALWEVTYYKKLF	TRGV9	.	TRGJ1	16	-1	-1	21
13	1.3292841293700215E-4	TGTGCCTTGTGGGAGGCCGGAGGTTATAAGAAACTCTTT	CALWEAGGYKKLF	TRGV9	.	TRGJ1	15	-1	-1	23
13	1.3292841293700215E-4	TGTGCCTTGTGGGAGGCACCATATTATAAGAAACTCTTT	CALWEAPYYKKLF	TRGV9	.	TRGJ1	15	-1	-1	21
13	1.3292841293700215E-4	TGTGCCTTGTGGGAGGAAACTTATTATAAGAAACTCTTT	CALWEETYYKKLF	TRGV9	.	TRGJ1	15	-1	-1	20
13	1.3292841293700215E-4	TGTGCCTTGTGGGAGACAAATTATTATAAGAAACTCTTT	CALWETNYYKKLF	TRGV9	.	TRGJ1	14	-1	-1	18
13	1.3292841293700215E-4	TGTGCCTTGTGGGAGAGGCATTATTATAAGAAACTCTTT	CALWERHYYKKLF	TRGV9	.	TRGJ1	14	-1	-1	19
13	1.3292841293700215E-4	TGTGCCTTGTGGGAGAAGAATTATTATAAGAAACTCTTT	CALWEKNYYKKLF	TRGV9	.	TRGJ1	14	-1	-1	17
13	1.3292841293700215E-4	TGTGCCCCCCTGGGTAGTAGTGATTGGATCAAGACGTTT	CAPLGSSDWIKTF	TRGV9	.	TRGJP2	5	-1	-1	14
13	1.3292841293700215E-4	TGTGCCACCTGGGACGGGTCAAATTATAAGAAACTCTTT	CATWDGSNYKKLF	TRGV3	.	TRGJ1	17	-1	-1	22
13	1.3292841293700215E-4	TGTGCCACCTGGGACGGGCCGTATTATAAGAAACTCTTT	CATWDGPYYKKLF	TRGV2	.	TRGJ1	19	-1	-1	21
13	1.3292841293700215E-4	TGTGCCACCTGGGACGGGCATTATTATAAGAAACTCTTT	CATWDGHYYKKLF	TRGV2	.	TRGJ1	18	-1	-1	19
13	1.3292841293700215E-4	TGTGCTGCGTGGGTCCCTCATTATAAGAAACTCTTT	CAAWVPHYKKLF	TRGV10	.	TRGJ1	12	-1	-1	19
13	1.3292841293700215E-4	TGTGCTGCGTGGGGTGGCTATTATAAGAAACTCTTT	CAAWGGYYKKLF	TRGV10	.	TRGJ1	12	-1	-1	18
13	1.3292841293700215E-4	TGTGCTGCGTGGGGTAGTGATTGGATCAAGACGTTT	CAAWGSDWIKTF	TRGV10	.	TRGJP2	12	-1	-1	13
13	1.3292841293700215E-4	TGTGCTGCGTGGGGCCGGGGATATAAGAAACTCTTT	CAAWGRGYKKLF	TRGV10	.	TRGJ1	12	-1	-1	21
13	1.3292841293700215E-4	TGTGCTGCGTGGGGGTTTCATTATAAGAAACTCTTT	CAAWGFHYKKLF	TRGV10	.	TRGJ1	12	-1	-1	19
13	1.3292841293700215E-4	TGTGCTGCGTGGGATTTAGGTTATAAGAAACTCTTT	CAAWDLGYKKLF	TRGV10	.	TRGJ1	15	-1	-1	20
13	1.3292841293700215E-4	TGTGCTGCGTGGGATTCCACTCATAAGAAACTCTTT	CAAWDSTHKKLF	TRGV10	.	TRGJ1	15	-1	-1	22
13	1.3292841293700215E-4	TGTGCTGCGTGGGATTGCCTAATTAGGAAACTCTTT	CAAWDCLIRKLF	TRGV10	.	TRGJ1	22	-1	-1	23
13	1.3292841293700215E-4	TGTGCTGCGTGGGATTACAAGGGGGAGAAACTCTTT	CAAWDYKGEKLF	TRGV10	.	TRGJ1	17	-1	-1	25
13	1.3292841293700215E-4	TGTGCTGCGTGGGATCGGAATTATAAGAAACTCTTT	CAAWDRNYKKLF	TRGV10	.	TRGJ1	14	-1	-1	19
13	1.3292841293700215E-4	TGTGCTGCGTGGGATGAGTATTATAAGAAACTCTTT	CAAWDEYYKKLF	TRGV10	.	TRGJ1	14	-1	-1	18
13	1.3292841293700215E-4	TGTGCTGCGTGGGACCGGGGCCCCAAGAAACTCTTT	CAAWDRGPKKLF	TRGV10	.	TRGJ1	13	-1	-1	24
13	1.3292841293700215E-4	TGTGCCTTGTGCTCTAATTATTATAAGAAACTCTTT	CALCSNYYKKLF	TRGV9	.	TRGJ1	10	-1	-1	12
13	1.3292841293700215E-4	TGTGCCTTGTGGTCGAATTATTATAAGAAACTCTTT	CALWSNYYKKLF	TRGV9	.	TRGJ1	11	-1	-1	12
13	1.3292841293700215E-4	TGTGCCTTGTGGCTTTATTATTATAAGAAACTCTTT	CALWLYYYKKLF	TRGV9	.	TRGJ1	11	-1	-1	16
13	1.3292841293700215E-4	TGTGCCTTGTGGGCGGATTATTATAAGAAACTCTTT	CALWADYYKKLF	TRGV9	.	TRGJ1	15	-1	-1	13
13	1.3292841293700215E-4	TGTGCCTTGTGGGACCGGTATTATAAGAAACTCTTT	CALWDRYYKKLF	TRGV9	.	TRGJ1	13	-1	-1	18
13	1.3292841293700215E-4	TGTGCCACCTGGGACGGGCTCTATAAGAAACTCTTT	CATWDGLYKKLF	TRGV2	.	TRGJ1	18	-1	-1	21
13	1.3292841293700215E-4	TGTGCCACCTGGGACGGGCCCTATAAGAAACTCTTT	CATWDGPYKKLF	TRGV2	.	TRGJ1	20	-1	-1	21
13	1.3292841293700215E-4	TGTGCCACCTGGGACGGGCGGGATAAGAAACTCTTT	CATWDGRDKKLF	TRGV2	.	TRGJ1	18	-1	-1	22
13	1.3292841293700215E-4	TGTGCCACCTGGGACGGGCACTGGATCAAGACGTTT	CATWDGHWIKTF	TRGV2	.	TRGJP2	18	-1	-1	21
13	1.3292841293700215E-4	TGTGCCACCTGGGAAAGTGATTGGATCAAGACGTTT	CATWESDWIKTF	TRGV2	.	TRGJP2	13	-1	-1	15
13	1.3292841293700215E-4	TGTGCTCCCCGAGGGCGTTATAAGAAACTCTTT	CAPRGRYKKLF	TRGV10	.	TRGJ1	5	-1	-1	17
13	1.3292841293700215E-4	TGTGCTGCGTGCATCTCACCTAAGAAACTCTTT	CAACISPKKLF	TRGV10	.	TRGJ1	10	-1	-1	20
13	1.3292841293700215E-4	TGTGCTGCGTGGGCTTCAAAAGGGAAACTCTTT	CAAWASKGKLF	TRGV10	.	TRGJ1	15	-1	-1	23
13	1.3292841293700215E-4	TGTGCTGCGTGGGCCGAAGGGAAGAAACTCTTT	CAAWAEGKKLF	TRGV10	.	TRGJ1	12	-1	-1	21
13	1.3292841293700215E-4	TGTGCTGCGTGGGGGTCCAATAAGAAACTCTTT	CAAWGSNKKLF	TRGV10	.	TRGJ1	12	-1	-1	19
13	1.3292841293700215E-4	TGTGCTGCGTGGGATTTCTATAAGAAACTCTTT	CAAWDFYKKLF	TRGV10	.	TRGJ1	15	-1	-1	18
13	1.3292841293700215E-4	TGTGCTGCGTGGGATTCGCATAAGAAACTCTTT	CAAWDSHKKLF	TRGV10	.	TRGJ1	15	-1	-1	19
13	1.3292841293700215E-4	TGTGCTGCGTGGGATTCGCACAAGAAACTCTTT	CAAWDSHKKLF	TRGV10	.	TRGJ1	15	-1	-1	21
13	1.3292841293700215E-4	TGTGCTGCGTGGGATTATCGGGGGAAACTCTTT	CAAWDYRGKLF	TRGV10	.	TRGJ1	16	-1	-1	23
13	1.3292841293700215E-4	TGTGCTGCGTGGGATAGGCTTAAGAAACTCTTT	CAAWDRLKKLF	TRGV10	.	TRGJ1	14	-1	-1	20
13	1.3292841293700215E-4	TGTGCTGCGTGGGATAGATTGTGGAAACTCTTT	CAAWDRLWKLF	TRGV10	.	TRGJ1	14	-1	-1	23
13	1.3292841293700215E-4	TGTGCTGCGTGGGACCCGTATAAGAAACTCTTT	CAAWDPYKKLF	TRGV10	.	TRGJ1	13	-1	-1	18
13	1.3292841293700215E-4	TGTGCCTTTCCCCATTATTATAAGAAACTCTTT	CAFPHYYKKLF	TRGV9	.	TRGJ1	7	-1	-1	13
13	1.3292841293700215E-4	TGTGCCTTTGGGAATTATTATAAGAAACTCTTT	CAFGNYYKKLF	TRGV9	.	TRGJ1	12	-1	-1	11
13	1.3292841293700215E-4	TGTGCCTTGTGGTGTTATTATAAGAAACTCTTT	CALWCYYKKLF	TRGV9	.	TRGJ1	11	-1	-1	14
13	1.3292841293700215E-4	TGTGCCTTGTGGGATTGTGATAAGAAACTCTTT	CALWDCDKKLF	TRGV9	.	TRGJ1	13	-1	-1	13
13	1.3292841293700215E-4	TGTGCCTTGTGGGAGGTGCGCGAGAAACTCTTT	CALWEVREKLF	TRGV9	.	TRGJ1	18	-1	-1	22
13	1.3292841293700215E-4	TGTGCCTTGTGGGAGAAACATAAGAAACTCTTT	CALWEKHKKLF	TRGV9	.	TRGJ1	14	-1	-1	19
13	1.3292841293700215E-4	TGTGCCTTGTGGGAAGATAAAAAGAAACTCTTT	CALWEDKKKLF	TRGV9	.	TRGJ1	13	-1	-1	21
13	1.3292841293700215E-4	TGTGCCTTGTGGAATTATTATAAGAAACTCTTT	CALWNYYKKLF	TRGV9	.	TRGJ1	11	-1	-1	11
13	1.3292841293700215E-4	TGTGCCTTGTATATTATACAAAAGAAACTCTTT	CALYIIQKKLF	TRGV9	.	TRGJ1	9	-1	-1	21
13	1.3292841293700215E-4	TGTGCCACCTGGGATGATTATAAGAAACTCTTT	CATWDDYKKLF	TRGV4	.	TRGJ1	15	-1	-1	13
13	1.3292841293700215E-4	TGTGCCACCTGGGACGGGCCTGGGAAACTCTTT	CATWDGPGKLF	TRGV2	.	TRGJ1	19	-1	-1	23
13	1.3292841293700215E-4	TGTGCCACCTGGGACGGGCCCAAGAAACTCTTT	CATWDGPKKLF	TRGV2	.	TRGJ1	20	-1	-1	21
13	1.3292841293700215E-4	TGTGCCACCTGGGACGGATATAAGAAACTCTTT	CATWDGYKKLF	TRGV2	.	TRGJ1	16	-1	-1	18
13	1.3292841293700215E-4	TGTGCCACCTGGGACGATTGGATCAAGACGTTT	CATWDDWIKTF	TRGV2	.	TRGJP2	15	-1	-1	15
13	1.3292841293700215E-4	TGTGCTGCCAACTATTATAAGAAACTCTTT	CAANYYKKLF	TRGV10	.	TRGJ1	7	-1	-1	9
13	1.3292841293700215E-4	TGTGCTGCGTTCGGCTATAAGAAACTCTTT	CAAFGYKKLF	TRGV10	.	TRGJ1	9	-1	-1	15
13	1.3292841293700215E-4	TGTGCTGCGTCCAATTATAAGAAACTCTTT	CAASNYKKLF	TRGV10	.	TRGJ1	9	-1	-1	13
13	1.3292841293700215E-4	TGTGCTGCGTGGGCCCTTAAGAAACTCTTT	CAAWALKKLF	TRGV10	.	TRGJ1	12	-1	-1	17
13	1.3292841293700215E-4	TGTGCTGCGTGGGGGTATAAGAAACTCTTT	CAAWGYKKLF	TRGV10	.	TRGJ1	12	-1	-1	15
13	1.3292841293700215E-4	TGTGCTGCGTGGGATTGGAAGAAACTCTTT	CAAWDWKKLF	TRGV10	.	TRGJ1	15	-1	-1	18
13	1.3292841293700215E-4	TGTGCTGCGTGGGATTATGAGAAACTCTTT	CAAWDYEKLF	TRGV10	.	TRGJ1	16	-1	-1	13
13	1.3292841293700215E-4	TGTGCTGCGTGGGAGTGTAAGAAACTCTTT	CAAWECKKLF	TRGV10	.	TRGJ1	13	-1	-1	17
13	1.3292841293700215E-4	TGTGCTGCGTGGGAAGTTAAGAAACTCTTT	CAAWEVKKLF	TRGV10	.	TRGJ1	13	-1	-1	17
13	1.3292841293700215E-4	TGTGCTGCGTGGATCTATAAGAAACTCTTT	CAAWIYKKLF	TRGV10	.	TRGJ1	11	-1	-1	15
13	1.3292841293700215E-4	TGTGCTGCGTGGACATTCGAGAAACTCTTT	CAAWTFEKLF	TRGV10	.	TRGJ1	11	-1	-1	19
13	1.3292841293700215E-4	TGTGCCTTCCTTGGGTGGTTCAAGATATTT	CAFLGWFKIF	TRGV9	.	TRGJP1	7	-1	-1	11
13	1.3292841293700215E-4	TGTGCCTTCGCTTATTATAAGAAACTCTTT	CAFAYYKKLF	TRGV9	.	TRGJ1	7	-1	-1	11
13	1.3292841293700215E-4	TGTGCCCTCTCTTATTATAAGAAACTCTTT	CALSYYKKLF	TRGV9	.	TRGJ1	5	-1	-1	11
13	1.3292841293700215E-4	TGTGCGACCTCTCAGGGGGGGTATGCGTTT	CATSQGGYAF	TRGV10	.	TRGJP2	4	-1	-1	25
13	1.3292841293700215E-4	TGTGCTGTGAAGAAAAGGAAACTCTTT	CAVKKRKLF	TRGV10	.	TRGJ1	6	-1	-1	17
13	1.3292841293700215E-4	TGTGCTGCGTGGGGTGGGAAACTCTTT	CAAWGGKLF	TRGV10	.	TRGJ1	12	-1	-1	17
13	1.3292841293700215E-4	TGTGCTGCGTGGGATTGTGTACTCTTT	CAAWDCVLF	TRGV10	.	TRGJ1	15	-1	-1	20
13	1.3292841293700215E-4	TGTGCTGCGCGGGGTCGCAGGATATTT	CAARGRRIF	TRGV10	.	TRGJP1	12	-1	-1	17
13	1.3292841293700215E-4	TGTGCCTTGTGGGCCGGGAAACTCTTT	CALWAGKLF	TRGV9	.	TRGJ1	12	-1	-1	17
13	1.3292841293700215E-4	TGTGCCACCTGGCCCAAGAAACTCTTT	CATWPKKLF	TRGV8	.	TRGJ1	11	-1	-1	15
13	1.3292841293700215E-4	TGTGCTGCGTTCCGGAAACTCTTT	CAAFRKLF	TRGV10	.	TRGJ1	9	-1	-1	14
13	1.3292841293700215E-4	GGGAACCGTTATAAGAAACTCTTT	GNRYKKLF	TRGV10	.	TRGJ1	-1	-1	-1	8
13	1.3292841293700215E-4	TCATTGACCAAGAAACTCTTT	SLTKKLF	TRGV10	.	TRGJ1	0	-1	-1	9
13	1.3292841293700215E-4	TGTGCTAATAAGAAACTCTTT	CANKKLF	TRGV10	.	TRGJ1	5	-1	-1	7
13	1.3292841293700215E-4	TGTGCCCTTAAGAAACTCTTT	CALKKLF	TRGV9	.	TRGJ1	5	-1	-1	8
13	1.3292841293700215E-4	TGTGCATATAAGAAACTCTTT	CAYKKLF	TRGV10	.	TRGJ1	4	-1	-1	6
12	1.227031504033866E-4	TGTGCCTTGTGGGAGGTGCGTGTAGGTCCACCCGTGAATTATTATAAGAAACTCTTT	CALWEVRVGPPVNYYKKLF	TRGV9	.	TRGJ1	18	-1	-1	35
12	1.227031504033866E-4	TGTGCTGCGTGGGATTTGTCGAAGATCCGCATCAGCTTAGGGAAACTCTTT	CAAWDLSKIRISLGKLF	TRGV10	.	TRGJ1	15	-1	-1	41
12	1.227031504033866E-4	TGTGCCTTGTGGGAGGTGCGGGGGGGGTTGGGCAAAAAAATCAAGGTATTT	CALWEVRGGLGKKIKVF	TRGV9	.	TRGJP	18	-1	-1	26
12	1.227031504033866E-4	TGTGCCTTGTGGGAGGTGCAGCCTTCCTCCCCTTATTATAAGAAACTCTTT	CALWEVQPSSPYYKKLF	TRGV9	.	TRGJ1	26	-1	-1	32
12	1.227031504033866E-4	TGTGCCTTGTGGGAGGAACCGCAAGAGTTGGGCAAAAAAATCAAGGTATTT	CALWEEPQELGKKIKVF	TRGV9	.	TRGJP	15	-1	-1	20
12	1.227031504033866E-4	TGTGCCTTGTGGGATCGGGAAGAGTTGGGCAAAAAAATCAAGGTATTT	CALWDREELGKKIKVF	TRGV9	.	TRGJP	13	-1	-1	16
12	1.227031504033866E-4	TGTGCCTTGTGGGAGGTGCCTTTGTGGGATTATTATAAGAAACTCTTT	CALWEVPLWDYYKKLF	TRGV9	.	TRGJ1	18	-1	-1	28
12	1.227031504033866E-4	TGTGCCTTGGCAATTCAAAGGTACTCAAATTATTATAAGAAACTCTTT	CALAIQRYSNYYKKLF	TRGV9	.	TRGJ1	8	-1	-1	24
12	1.227031504033866E-4	TGTGCCACCTGGGACGGGCGGGATAGTAGTGATTGGATCAAGACGTTT	CATWDGRDSSDWIKTF	TRGV2	.	TRGJP2	18	-1	-1	22
12	1.227031504033866E-4	TGTGCTGCGGTTCACTCCCCAAGTGGTGATTGGATCAAGACGTTT	CAAVHSPSGDWIKTF	TRGV10	.	TRGJP2	8	-1	-1	21
12	1.227031504033866E-4	TGTGCCTTGTGGGACTCCTTAGGGAATTATTATAAGAAACTCTTT	CALWDSLGNYYKKLF	TRGV9	.	TRGJ1	13	-1	-1	23
12	1.227031504033866E-4	TGTGCCTTGTGGGAGCCGAGGTTGGGCAAAAAAATCAAGGTATTT	CALWEPRLGKKIKVF	TRGV9	.	TRGJP	14	-1	-1	20
12	1.227031504033866E-4	TGTGCCTTGTGGGAGGTTCGAGGGGATAATTATAAGAAACTCTTT	CALWEVRGDNYKKLF	TRGV9	.	TRGJ1	16	-1	-1	25
12	1.227031504033866E-4	TGTGCCTTGTGGGAGGTCCTATTCAATTATTATAAGAAACTCTTT	CALWEVLFNYYKKLF	TRGV9	.	TRGJ1	16	-1	-1	20
12	1.227031504033866E-4	TGTGCCTTGTGGGAGGTGCTTGGGAGTTGTTATAAGAAACTCTTT	CALWEVLGSCYKKLF	TRGV9	.	TRGJ1	18	-1	-1	23
12	1.227031504033866E-4	TGTGCCTTGTGGGAGGTGCCCCGGTATTATTATAAGAAACTCTTT	CALWEVPRYYYKKLF	TRGV9	.	TRGJ1	21	-1	-1	25
12	1.227031504033866E-4	TGTGCCTTGTGGGAGGTGCCCCAGAATTATTATAAGAAACTCTTT	CALWEVPQNYYKKLF	TRGV9	.	TRGJ1	21	-1	-1	23
12	1.227031504033866E-4	TGTGCCTTGTGGGAGGTGCCAGGGAATTATTATAAGAAACTCTTT	CALWEVPGNYYKKLF	TRGV9	.	TRGJ1	18	-1	-1	23
12	1.227031504033866E-4	TGTGCCTTGTGGGAGGTGCACAGGAGAGATTATAAGAAACTCTTT	CALWEVHRRDYKKLF	TRGV9	.	TRGJ1	20	-1	-1	28
12	1.227031504033866E-4	TGTGCCTTGTGGGAGGTGCAAGGTGCTTATTATAAGAAACTCTTT	CALWEVQGAYYKKLF	TRGV9	.	TRGJ1	19	-1	-1	26
12	1.227031504033866E-4	TGTGCCTTGTGGGAGGCCCTCCTGAATTATTATAAGAAACTCTTT	CALWEALLNYYKKLF	TRGV9	.	TRGJ1	15	-1	-1	23
12	1.227031504033866E-4	TGTGCCTTGTGGGAGGCGCTGCGGAATTATTATAAGAAACTCTTT	CALWEALRNYYKKLF	TRGV9	.	TRGJ1	18	-1	-1	23
12	1.227031504033866E-4	TGTGCCTTGTGGGAGGGAGAACTTAATTATTATAAGAAACTCTTT	CALWEGELNYYKKLF	TRGV9	.	TRGJ1	15	-1	-1	24
12	1.227031504033866E-4	TGTGCCTTGGAGGCATCCGCAACGAATTATTATAAGAAACTCTTT	CALEASATNYYKKLF	TRGV9	.	TRGJ1	8	-1	-1	22
12	1.227031504033866E-4	TGTGCCTCGCCCCCGACGAGGCGGGTTAAGTATAAGAAACTCTTT	CASPPTRRVKYKKLF	TRGV9	.	TRGJ1	6	-1	-1	30
12	1.227031504033866E-4	TGTGCCACCTGGGACGGGAATAGTAGTGATTGGATCAAGACGTTT	CATWDGNSSDWIKTF	TRGV2	.	TRGJP2	17	-1	-1	19
12	1.227031504033866E-4	TGTGCTGCGTGGGATTCATGGGGTTTGGATAAGAAACTCTTT	CAAWDSWGLDKKLF	TRGV10	.	TRGJ1	15	-1	-1	28
12	1.227031504033866E-4	TGTGCTGCGTGGGATTGGCGAAGGGGGGATAAGAAACTCTTT	CAAWDWRRGDKKLF	TRGV10	.	TRGJ1	15	-1	-1	28
12	1.227031504033866E-4	TGTGCTGCGTGGGATTATTGGAATTATTATAAGAAACTCTTT	CAAWDYWNYYKKLF	TRGV10	.	TRGJ1	16	-1	-1	13
12	1.227031504033866E-4	TGTGCCTTGTGTGTGGGGCGGGATTATTATAAGAAACTCTTT	CALCVGRDYYKKLF	TRGV9	.	TRGJ1	10	-1	-1	22
12	1.227031504033866E-4	TGTGCCTTGTGCCAAATTCACTATTATTATAAGAAACTCTTT	CALCQIHYYYKKLF	TRGV9	.	TRGJ1	10	-1	-1	22
12	1.227031504033866E-4	TGTGCCTTGTGGGCGCGCACCGTTTATTATAAGAAACTCTTT	CALWARTVYYKKLF	TRGV9	.	TRGJ1	12	-1	-1	23
12	1.227031504033866E-4	TGTGCCTTGTGGGGTCCTCTGAATTATTATAAGAAACTCTTT	CALWGPLNYYKKLF	TRGV9	.	TRGJ1	12	-1	-1	20
12	1.227031504033866E-4	TGTGCCTTGTGGGAGTCCCCCTTTTATTATAAGAAACTCTTT	CALWESPFYYKKLF	TRGV9	.	TRGJ1	14	-1	-1	23
12	1.227031504033866E-4	TGTGCCTTGTGGGAGGTTCCCGAGTATTATAAGAAACTCTTT	CALWEVPEYYKKLF	TRGV9	.	TRGJ1	16	-1	-1	24
12	1.227031504033866E-4	TGTGCCTTGTGGGAGGTTGGGGGTTATTATAAGAAACTCTTT	CALWEVGGYYKKLF	TRGV9	.	TRGJ1	16	-1	-1	23
12	1.227031504033866E-4	TGTGCCTTGTGGGAGGTCCCCCCATGGTATAAGAAACTCTTT	CALWEVPPWYKKLF	TRGV9	.	TRGJ1	16	-1	-1	27
12	1.227031504033866E-4	TGTGCCTTGTGGGAGGTCCACAGTTGGTATAAGAAACTCTTT	CALWEVHSWYKKLF	TRGV9	.	TRGJ1	20	-1	-1	27
12	1.227031504033866E-4	TGTGCCTTGTGGGAGGTCCAGGTTTATTATAAGAAACTCTTT	CALWEVQVYYKKLF	TRGV9	.	TRGJ1	19	-1	-1	23
12	1.227031504033866E-4	TGTGCCTTGTGGGAGGTGCTCCCTTATTATAAGAAACTCTTT	CALWEVLPYYKKLF	TRGV9	.	TRGJ1	21	-1	-1	23
12	1.227031504033866E-4	TGTGCCTTGTGGGAGGTGCCATTCTATTATAAGAAACTCTTT	CALWEVPFYYKKLF	TRGV9	.	TRGJ1	18	-1	-1	24
12	1.227031504033866E-4	TGTGCCTTGTGGGAGGTGCGGCATTATTATAAGAAACTCTTT	CALWEVRHYYKKLF	TRGV9	.	TRGJ1	18	-1	-1	22
12	1.227031504033866E-4	TGTGCCTTGTGGGAGGTGCAGTCCCCTTATAAGAAACTCTTT	CALWEVQSPYKKLF	TRGV9	.	TRGJ1	19	-1	-1	26
12	1.227031504033866E-4	TGTGCCTTGTGGGAGGTGACGAATTATTATAAGAAACTCTTT	CALWEVTNYYKKLF	TRGV9	.	TRGJ1	17	-1	-1	19
12	1.227031504033866E-4	TGTGCCTTGTGGGAGGTGACAAACTATTATAAGAAACTCTTT	CALWEVTNYYKKLF	TRGV9	.	TRGJ1	17	-1	-1	21
12	1.227031504033866E-4	TGTGCCTTGTGGGAGGCTTTTATGTATTATAAGAAACTCTTT	CALWEAFMYYKKLF	TRGV9	.	TRGJ1	15	-1	-1	24
12	1.227031504033866E-4	TGTGCCTTGTGGGAGGCTCTCCATTATTATAAGAAACTCTTT	CALWEALHYYKKLF	TRGV9	.	TRGJ1	15	-1	-1	22
12	1.227031504033866E-4	TGTGCCTTGTGGGAGGCCCGAAGTTATTATAAGAAACTCTTT	CALWEARSYYKKLF	TRGV9	.	TRGJ1	15	-1	-1	18
12	1.227031504033866E-4	TGTGCCTTGTGGGAGGCCGCGAATTATTATAAGAAACTCTTT	CALWEAANYYKKLF	TRGV9	.	TRGJ1	15	-1	-1	19
12	1.227031504033866E-4	TGTGCCTTGTGGGAGGCCAGAATTTATTATAAGAAACTCTTT	CALWEARIYYKKLF	TRGV9	.	TRGJ1	15	-1	-1	19
12	1.227031504033866E-4	TGTGCCTTGTGGGAGGGGGGGGCTGGTTGGTTCAAGATATTT	CALWEGGAGWFKIF	TRGV9	.	TRGJP1	15	-1	-1	22
12	1.227031504033866E-4	TGTGCCTTGTGGGAGGGGGGGAATTATTATAAGAAACTCTTT	CALWEGGNYYKKLF	TRGV9	.	TRGJ1	15	-1	-1	20
12	1.227031504033866E-4	TGTGCCTTGTGGGAGGGGGAGCCTGATTATAAGAAACTCTTT	CALWEGEPDYKKLF	TRGV9	.	TRGJ1	15	-1	-1	25
12	1.227031504033866E-4	TGTGCCTTGTGGGAGGGAAATAATTATTATAAGAAACTCTTT	CALWEGNNYYKKLF	TRGV9	.	TRGJ1	15	-1	-1	21
12	1.227031504033866E-4	TGTGCCTTGTGGGAGGACCCTAATTATTATAAGAAACTCTTT	CALWEDPNYYKKLF	TRGV9	.	TRGJ1	15	-1	-1	21
12	1.227031504033866E-4	TGTGCCTTGTGGGAAGCCGGAACGCATTATAAGAAACTCTTT	CALWEAGTHYKKLF	TRGV9	.	TRGJ1	13	-1	-1	25
12	1.227031504033866E-4	TGTGCCTTGCCGAAACCCGAGAATTATTATAAGAAACTCTTT	CALPKPENYYKKLF	TRGV9	.	TRGJ1	8	-1	-1	20
12	1.227031504033866E-4	TGTGCCACCTGGGACGGGGTGAGTTATTATAAGAAACTCTTT	CATWDGVSYYKKLF	TRGV2	.	TRGJ1	17	-1	-1	20
12	1.227031504033866E-4	TGTGCCACCTGGGACGGGAATAGTGATTGGATCAAGACGTTT	CATWDGNSDWIKTF	TRGV2	.	TRGJP2	17	-1	-1	20
12	1.227031504033866E-4	TGTGCCACCTGGGACGAAGGGACTTATTATAAGAAACTCTTT	CATWDEGTYYKKLF	TRGV2	.	TRGJ1	15	-1	-1	20
12	1.227031504033866E-4	TGTGCTGCGTGGGTTAGTAGTGATTGGATCAAGACGTTT	CAAWVSSDWIKTF	TRGV10	.	TRGJP2	18	-1	-1	14
12	1.227031504033866E-4	TGTGCTGCGTGGGCCACCGGGGGTCATAAGAAACTCTTT	CAAWATGGHKKLF	TRGV10	.	TRGJ1	12	-1	-1	25
12	1.227031504033866E-4	TGTGCTGCGTGGGGGGGTTTGGGATATAAGAAACTCTTT	CAAWGGLGYKKLF	TRGV10	.	TRGJ1	12	-1	-1	24
12	1.227031504033866E-4	TGTGCTGCGTGGGATTTCAATTATTATAAGAAACTCTTT	CAAWDFNYYKKLF	TRGV10	.	TRGJ1	15	-1	-1	15
12	1.227031504033866E-4	TGTGCTGCGTGGGATTATACCCCGACGCGGAAACTCTTT	CAAWDYTPTRKLF	TRGV10	.	TRGJ1	16	-1	-1	29
12	1.227031504033866E-4	TGTGCTGCGTGGGATTACGCCGATTGTAAGAAACTCTTT	CAAWDYADCKKLF	TRGV10	.	TRGJ1	18	-1	-1	22
12	1.227031504033866E-4	TGTGCTGCGTGGGATCCTGACAGGTATAAGAAACTCTTT	CAAWDPDRYKKLF	TRGV10	.	TRGJ1	14	-1	-1	24
12	1.227031504033866E-4	TGTGCTGCGTGGGATCCCCTGAGGAATAAGAAACTCTTT	CAAWDPLRNKKLF	TRGV10	.	TRGJ1	14	-1	-1	25
12	1.227031504033866E-4	TGTGCTGCGTGGGATCGGAATTATTATAAGAAACTCTTT	CAAWDRNYYKKLF	TRGV10	.	TRGJ1	14	-1	-1	17
12	1.227031504033866E-4	TGTGCTGCGTGGGAGGTGAATTATTATAAGAAACTCTTT	CAAWEVNYYKKLF	TRGV10	.	TRGJ1	13	-1	-1	17
12	1.227031504033866E-4	TGTGCTGCGTGGGAAGGTAGTGATTGGATCAAGACGTTT	CAAWEGSDWIKTF	TRGV10	.	TRGJP2	13	-1	-1	16
12	1.227031504033866E-4	TGTGCTGCGTGGGAAACCCCCTCTTATAAGAAACTCTTT	CAAWETPSYKKLF	TRGV10	.	TRGJ1	13	-1	-1	23
12	1.227031504033866E-4	TGTGCCTTGTCACCCGGATCGTATTATAAGAAACTCTTT	CALSPGSYYKKLF	TRGV9	.	TRGJ1	9	-1	-1	21
12	1.227031504033866E-4	TGTGCCTTGTGGGAGTTCGGTTATTATAAGAAACTCTTT	CALWEFGYYKKLF	TRGV9	.	TRGJ1	14	-1	-1	20
12	1.227031504033866E-4	TGTGCCTTGTGGGAGCCCCATTATTATAAGAAACTCTTT	CALWEPHYYKKLF	TRGV9	.	TRGJ1	14	-1	-1	19
12	1.227031504033866E-4	TGTGCCTTGTGGGAGGTTAATTATTATAAGAAACTCTTT	CALWEVNYYKKLF	TRGV9	.	TRGJ1	16	-1	-1	18
12	1.227031504033866E-4	TGTGCCTTGTGGGAGGTCCCTTGTTATAAGAAACTCTTT	CALWEVPCYKKLF	TRGV9	.	TRGJ1	16	-1	-1	20
12	1.227031504033866E-4	TGTGCCTTGTGGGAGGTCAATTATTATAAGAAACTCTTT	CALWEVNYYKKLF	TRGV9	.	TRGJ1	16	-1	-1	18
12	1.227031504033866E-4	TGTGCCTTGTGGGAGGTGCTTCGTTATAAGAAACTCTTT	CALWEVLRYKKLF	TRGV9	.	TRGJ1	18	-1	-1	23
12	1.227031504033866E-4	TGTGCCTTGTGGGAGGTGCTCCATTATAAGAAACTCTTT	CALWEVLHYKKLF	TRGV9	.	TRGJ1	21	-1	-1	22
12	1.227031504033866E-4	TGTGCCTTGTGGGAGGTGCAATGGTATAAGAAACTCTTT	CALWEVQWYKKLF	TRGV9	.	TRGJ1	19	-1	-1	24
12	1.227031504033866E-4	TGTGCCTTGTGGGAGGTGCAAGGATATAAGAAACTCTTT	CALWEVQGYKKLF	TRGV9	.	TRGJ1	19	-1	-1	24
12	1.227031504033866E-4	TGTGCCTTGTGGGAGGTGCAAATCCCCAAGAAACTCTTT	CALWEVQIPKKLF	TRGV9	.	TRGJ1	29	-1	-1	27
12	1.227031504033866E-4	TGTGCCTTGTGGGAGGTAATTTATTATAAGAAACTCTTT	CALWEVIYYKKLF	TRGV9	.	TRGJ1	16	-1	-1	20
12	1.227031504033866E-4	TGTGCCTTGTGGGAGGCTTTTTATTATAAGAAACTCTTT	CALWEAFYYKKLF	TRGV9	.	TRGJ1	15	-1	-1	20
12	1.227031504033866E-4	TGTGCCTTGTGGGAGGCCCGTTATTATAAGAAACTCTTT	CALWEARYYKKLF	TRGV9	.	TRGJ1	15	-1	-1	20
12	1.227031504033866E-4	TGTGCCTTGTGGGAGGCAGGTTATTATAAGAAACTCTTT	CALWEAGYYKKLF	TRGV9	.	TRGJ1	15	-1	-1	20
12	1.227031504033866E-4	TGTGCCTTGTGGGAGGATTTTTATTATAAGAAACTCTTT	CALWEDFYYKKLF	TRGV9	.	TRGJ1	15	-1	-1	20
12	1.227031504033866E-4	TGTGCCTTGTGGGAGAAAAATTATTATAAGAAACTCTTT	CALWEKNYYKKLF	TRGV9	.	TRGJ1	14	-1	-1	18
12	1.227031504033866E-4	TGTGCCTTGTGGGAATCAAATTATTATAAGAAACTCTTT	CALWESNYYKKLF	TRGV9	.	TRGJ1	13	-1	-1	15
12	1.227031504033866E-4	TGTGCCTTGTGGGAACCTGATTATTATAAGAAACTCTTT	CALWEPDYYKKLF	TRGV9	.	TRGJ1	13	-1	-1	19
12	1.227031504033866E-4	TGTGCCTTGTGGGAACCTAATTATTATAAGAAACTCTTT	CALWEPNYYKKLF	TRGV9	.	TRGJ1	13	-1	-1	18
12	1.227031504033866E-4	TGTGCCACCTGGGGAAGTAGTGATTGGATCAAGACGTTT	CATWGSSDWIKTF	TRGV2	.	TRGJP2	12	-1	-1	15
12	1.227031504033866E-4	TGTGCCACCTGGGACGGGCAATATTATAAGAAACTCTTT	CATWDGQYYKKLF	TRGV2	.	TRGJ1	18	-1	-1	21
12	1.227031504033866E-4	TGTGCCACCTGGGACGAGAATTATTATAAGAAACTCTTT	CATWDENYYKKLF	TRGV2	.	TRGJ1	15	-1	-1	17
12	1.227031504033866E-4	TGTGCCACCTGGGACAGTAGTGATTGGATCAAGACGTTT	CATWDSSDWIKTF	TRGV3	.	TRGJP2	16	-1	-1	15
12	1.227031504033866E-4	TGTGCCACCTGGGACAGGCGTTATTATAAGAAACTCTTT	CATWDRRYYKKLF	TRGV7	.	TRGJ1	18	-1	-1	20
12	1.227031504033866E-4	TCGCCTTGTGGACGCTCTTATTATAAGAAACTCTTT	SPCGRSYYKKLF	TRGV9	.	TRGJ1	10	-1	-1	17
12	1.227031504033866E-4	TGTGCTGCTTACAACGGGGGTTATAAGAAACTCTTT	CAAYNGGYKKLF	TRGV10	.	TRGJ1	7	-1	-1	20
12	1.227031504033866E-4	TGTGCTGCGTGGCTTGGGGATTATAAGAAACTCTTT	CAAWLGDYKKLF	TRGV10	.	TRGJ1	11	-1	-1	19
12	1.227031504033866E-4	TGTGCTGCGTGGGTCAATTATTATAAGAAACTCTTT	CAAWVNYYKKLF	TRGV10	.	TRGJ1	12	-1	-1	15
12	1.227031504033866E-4	TGTGCTGCGTGGGATTTTGACTATAAGAAACTCTTT	CAAWDFDYKKLF	TRGV10	.	TRGJ1	15	-1	-1	21
12	1.227031504033866E-4	TGTGCTGCGTGGGATTTGGATTATAAGAAACTCTTT	CAAWDLDYKKLF	TRGV10	.	TRGJ1	15	-1	-1	19
12	1.227031504033866E-4	TGTGCTGCGTGGGATTTAAAGGGTAAGAAACTCTTT	CAAWDLKGKKLF	TRGV10	.	TRGJ1	15	-1	-1	23
12	1.227031504033866E-4	TGTGCTGCGTGGGATTCATATTATAAGAAACTCTTT	CAAWDSYYKKLF	TRGV10	.	TRGJ1	15	-1	-1	18
12	1.227031504033866E-4	TGTGCTGCGTGGGATTATTCCAATAAGAAACTCTTT	CAAWDYSNKKLF	TRGV10	.	TRGJ1	16	-1	-1	22
12	1.227031504033866E-4	TGTGCTGCGTGGGATTACTATTATAAGAAACTCTTT	CAAWDYYYKKLF	TRGV10	.	TRGJ1	17	-1	-1	18
12	1.227031504033866E-4	TGTGCTGCGTGGGATCGGGAGTATAAGAAACTCTTT	CAAWDREYKKLF	TRGV10	.	TRGJ1	14	-1	-1	21
12	1.227031504033866E-4	TGTGCTGCGTGGGATGAAGTCGGTAAGAAACTCTTT	CAAWDEVGKKLF	TRGV10	.	TRGJ1	14	-1	-1	23
12	1.227031504033866E-4	TGTGCTGCGTGGGATACCAGTCTGTCGAAACTCTTT	CAAWDTSLSKLF	TRGV10	.	TRGJ1	14	-1	-1	26
12	1.227031504033866E-4	TGTGCTGCGTGGGAGACGCATTATAAGAAACTCTTT	CAAWETHYKKLF	TRGV10	.	TRGJ1	13	-1	-1	19
12	1.227031504033866E-4	TGTGCTGCGTGGGAAGCCACCAATAAGAAACTCTTT	CAAWEATNKKLF	TRGV10	.	TRGJ1	13	-1	-1	22
12	1.227031504033866E-4	TGTGCTGCGTGGACCAATTATTATAAGAAACTCTTT	CAAWTNYYKKLF	TRGV10	.	TRGJ1	11	-1	-1	15
12	1.227031504033866E-4	TGTGCTGCGTGGAAATCGGGGGATAAGAAACTCTTT	CAAWKSGDKKLF	TRGV10	.	TRGJ1	11	-1	-1	22
12	1.227031504033866E-4	TGTGCTGCAAGGGCGTGTCGTGTAGAGAAACTCTTT	CAARACRVEKLF	TRGV10	.	TRGJ1	7	-1	-1	25
12	1.227031504033866E-4	TGTGCCTTGTGCAGACTTTATTATAAGAAACTCTTT	CALCRLYYKKLF	TRGV9	.	TRGJ1	10	-1	-1	17
12	1.227031504033866E-4	TGTGCCTTGTGGGTAGATTATTATAAGAAACTCTTT	CALWVDYYKKLF	TRGV9	.	TRGJ1	12	-1	-1	16
12	1.227031504033866E-4	TGTGCCTTGTGGGCCCATTATTATAAGAAACTCTTT	CALWAHYYKKLF	TRGV9	.	TRGJ1	12	-1	-1	16
12	1.227031504033866E-4	TGTGCCTTGTGGGCGAGTTATTATAAGAAACTCTTT	CALWASYYKKLF	TRGV9	.	TRGJ1	12	-1	-1	13
12	1.227031504033866E-4	TGTGCCTTGTGGGGAAATTATTATAAGAAACTCTTT	CALWGNYYKKLF	TRGV9	.	TRGJ1	12	-1	-1	15
12	1.227031504033866E-4	TGTGCCTTGTGGGACTACCGTTATAAGAAACTCTTT	CALWDYRYKKLF	TRGV9	.	TRGJ1	13	-1	-1	20
12	1.227031504033866E-4	TGTGCCTTGTGGGAGCCTAGGGATAAGAAACTCTTT	CALWEPRDKKLF	TRGV9	.	TRGJ1	14	-1	-1	22
12	1.227031504033866E-4	TGTGCCTTGTGGGAGCCGTCTTTTATAAAACTCTTT	CALWEPSFIKLF	TRGV9	.	TRGJ1	14	-1	-1	22
12	1.227031504033866E-4	TGTGCCTTGTGGGAGGTCCCCTATAAGAAACTCTTT	CALWEVPYKKLF	TRGV9	.	TRGJ1	16	-1	-1	21
12	1.227031504033866E-4	TGTGCCTTGTGGGAGGTGCAAGAGGGGAAACTCTTT	CALWEVQEGKLF	TRGV9	.	TRGJ1	19	-1	-1	26
12	1.227031504033866E-4	TGTGCCTTGTGGGAGGTGGAAGACAAGAAACTCTTT	CALWEVEDKKLF	TRGV9	.	TRGJ1	17	-1	-1	24
12	1.227031504033866E-4	TGTGCCTTGTGGGAGGGGTATTATAAGAAACTCTTT	CALWEGYYKKLF	TRGV9	.	TRGJ1	15	-1	-1	18
12	1.227031504033866E-4	TGTGCCTTGTGGGAACATTATTATAAGAAACTCTTT	CALWEHYYKKLF	TRGV9	.	TRGJ1	13	-1	-1	16
12	1.227031504033866E-4	TGTGCCTTGTGGAAGAATTATTATAAGAAACTCTTT	CALWKNYYKKLF	TRGV9	.	TRGJ1	14	-1	-1	14
12	1.227031504033866E-4	TGTGCCTTGCGAACATTTTATTATAAGAAACTCTTT	CALRTFYYKKLF	TRGV9	.	TRGJ1	8	-1	-1	17
12	1.227031504033866E-4	TGTGCCTTGGTCAATGTGGATTATAAGAAACTCTTT	CALVNVDYKKLF	TRGV9	.	TRGJ1	8	-1	-1	19
12	1.227031504033866E-4	TGTGCCACCTGGGATGGGCCAGATAAGAAACTCTTT	CATWDGPDKKLF	TRGV4	.	TRGJ1	19	-1	-1	22
12	1.227031504033866E-4	TGTGCCACCTGGGATGGGCGATATAAGAAACTCTTT	CATWDGRYKKLF	TRGV4	.	TRGJ1	18	-1	-1	21
12	1.227031504033866E-4	TGTGCCACCTGGGATGATTATTATAAGAAACTCTTT	CATWDDYYKKLF	TRGV8	.	TRGJ1	14	-1	-1	16
12	1.227031504033866E-4	TGTGCCACCTGGGATAATTATTATAAGAAACTCTTT	CATWDNYYKKLF	TRGV4	.	TRGJ1	14	-1	-1	15
12	1.227031504033866E-4	TGTGCCACCTGGGACGGGCCAGGGATCAAGACGTTT	CATWDGPGIKTF	TRGV2	.	TRGJP2	19	-1	-1	22
12	1.227031504033866E-4	TGTGCCACCTGGACTAGTGATTGGATCAAGACGTTT	CATWTSDWIKTF	TRGV2	.	TRGJP2	11	-1	-1	14
12	1.227031504033866E-4	TGTGCCAAGGGAGGGGGGTATTATAAGAAACTCTTT	CAKGGGYYKKLF	TRGV9	.	TRGJ1	5	-1	-1	18
12	1.227031504033866E-4	TGTGCTGCGTTGGCGCGTTATAAGAAACTCTTT	CAALARYKKLF	TRGV10	.	TRGJ1	12	-1	-1	17
12	1.227031504033866E-4	TGTGCTGCGTTAGGCAATTATAAGAAACTCTTT	CAALGNYKKLF	TRGV10	.	TRGJ1	9	-1	-1	16
12	1.227031504033866E-4	TGTGCTGCGTGGTTAAGGGTTAAGAAACTCTTT	CAAWLRVKKLF	TRGV10	.	TRGJ1	11	-1	-1	20
12	1.227031504033866E-4	TGTGCTGCGTGGCTATATTATAAGAAACTCTTT	CAAWLYYKKLF	TRGV10	.	TRGJ1	11	-1	-1	15
12	1.227031504033866E-4	TGTGCTGCGTGGGTTCTCAATAAGAAACTCTTT	CAAWVLNKKLF	TRGV10	.	TRGJ1	12	-1	-1	19
12	1.227031504033866E-4	TGTGCTGCGTGGGTCTGTGGTAAGAAACTCTTT	CAAWVCGKKLF	TRGV10	.	TRGJ1	12	-1	-1	20
12	1.227031504033866E-4	TGTGCTGCGTGGGCCCCGAGTAAGAAACTCTTT	CAAWAPSKKLF	TRGV10	.	TRGJ1	12	-1	-1	20
12	1.227031504033866E-4	TGTGCTGCGTGGGATTGCTATAAGAAACTCTTT	CAAWDCYKKLF	TRGV10	.	TRGJ1	15	-1	-1	18
12	1.227031504033866E-4	TGTGCTGCGTGGGATTACCGTAAGAAACTCTTT	CAAWDYRKKLF	TRGV10	.	TRGJ1	22	-1	-1	20
12	1.227031504033866E-4	TGTGCTGCGTGGGATCAATATAAGAAACTCTTT	CAAWDQYKKLF	TRGV10	.	TRGJ1	14	-1	-1	18
12	1.227031504033866E-4	TGTGCTGCGTGGGATATTTGCAAGAAACTCTTT	CAAWDICKKLF	TRGV10	.	TRGJ1	14	-1	-1	21
12	1.227031504033866E-4	TGTGCTGCGTGGGATATTTATAAGAAACTCTTT	CAAWDIYKKLF	TRGV10	.	TRGJ1	14	-1	-1	17
12	1.227031504033866E-4	TGTGCTGCGTGGGATAGGCATAAGAAACTCTTT	CAAWDRHKKLF	TRGV10	.	TRGJ1	14	-1	-1	19
12	1.227031504033866E-4	TGTGCTGCGTGGGAGACCTATAAGAAACTCTTT	CAAWETYKKLF	TRGV10	.	TRGJ1	13	-1	-1	18
12	1.227031504033866E-4	TGTGCTGCGTGGAGAAACTATAAGAAACTCTTT	CAAWRNYKKLF	TRGV10	.	TRGJ1	11	-1	-1	18
12	1.227031504033866E-4	TGTGCTGCGTACAAGGGGTATAAGAAACTCTTT	CAAYKGYKKLF	TRGV10	.	TRGJ1	9	-1	-1	18
12	1.227031504033866E-4	TGTGCCTTGTGGGGCCGATATAAGAAACTCTTT	CALWGRYKKLF	TRGV9	.	TRGJ1	12	-1	-1	18
12	1.227031504033866E-4	TGTGCCTTGTGGGAGGTGCAAATGAAACTCTTT	CALWEVQMKLF	TRGV9	.	TRGJ1	19	-1	-1	23
12	1.227031504033866E-4	TGTGCCTTGTGGGAGGAACATAAGAAACTCTTT	CALWEEHKKLF	TRGV9	.	TRGJ1	15	-1	-1	19
12	1.227031504033866E-4	TGTGCCTTGCCTTTCGGTTGGTTCAAGATATTT	CALPFGWFKIF	TRGV9	.	TRGJP1	8	-1	-1	15
12	1.227031504033866E-4	TGTGCCACCTGGGTTTATTATAAGAAACTCTTT	CATWVYYKKLF	TRGV8	.	TRGJ2	12	-1	-1	14
12	1.227031504033866E-4	TGTGCCACCTGGGGTGATTGGATCAAGACGTTT	CATWGDWIKTF	TRGV2	.	TRGJP2	12	-1	-1	13
12	1.227031504033866E-4	TGTGCCACCTGGGACGGGTATAAGAAACTCTTT	CATWDGYKKLF	TRGV2	.	TRGJ1	17	-1	-1	18
12	1.227031504033866E-4	TGTGCCACCTGGGACGGGCGGAAGAAACTCTTT	CATWDGRKKLF	TRGV2	.	TRGJ1	18	-1	-1	21
12	1.227031504033866E-4	TGTGCCACCTGGGACAGGCATTGGAAACTCTTT	CATWDRHWKLF	TRGV3	.	TRGJ1	18	-1	-1	23
12	1.227031504033866E-4	TGTGCTCCTATGGGATATAAGAAACTCTTT	CAPMGYKKLF	TRGV10	.	TRGJ1	15	-1	-1	15
12	1.227031504033866E-4	TGTGCTGCCCTACCTCTTAAGAAACTCTTT	CAALPLKKLF	TRGV10	.	TRGJ1	7	-1	-1	17
12	1.227031504033866E-4	TGTGCTGCGTGGCAAGATAAGAAACTCTTT	CAAWQDKKLF	TRGV10	.	TRGJ1	11	-1	-1	16
12	1.227031504033866E-4	TGTGCTGCGTGGGGCTTGGGGAAACTCTTT	CAAWGLGKLF	TRGV10	.	TRGJ1	12	-1	-1	20
12	1.227031504033866E-4	TGTGCTGCGTGGGATTCCCCAAAACTCTTT	CAAWDSPKLF	TRGV10	.	TRGJ1	15	-1	-1	21
12	1.227031504033866E-4	TGTGCTGCGTGGGACCTTAAGAAACTCTTT	CAAWDLKKLF	TRGV10	.	TRGJ1	13	-1	-1	17
12	1.227031504033866E-4	TGTGCTGCGTGGGACACTAAGAAACTCTTT	CAAWDTKKLF	TRGV10	.	TRGJ1	13	-1	-1	17
12	1.227031504033866E-4	TGTGCTGCGTGGGAATACAAGAAACTCTTT	CAAWEYKKLF	TRGV10	.	TRGJ1	17	-1	-1	15
[truncated: 12,861 more rows]
