# Supplementary material for: Dissection of the Human T-Cell Receptor γ Gene Repertoire in the Brain and Peripheral Blood Identifies Age- and Alzheimer's Disease-Associated Clonotype Profiles
Source: Front Immunol. 2020 Jan 29;11:12. doi: 10.3389/fimmu.2020.00012 (PMC7025544; doi:10.3389/fimmu.2020.00012)
Supplement: Supplementary file 5 [file Data_Sheet_2.zip › repertoires_corrected_and_decontaminated/PK10.txt]

count	freq	cdr3nt	cdr3aa	v	d	j	VEnd	DStart	DEnd	JStart
6542	0.0687878532974428	TGTGCCTTGTGGGAGGTGCAGAACAGGAGATTGGGGAAACTCTTT	CALWEVQNRRLGKLF	TRGV9	.	TRGJ2	19	-1	-1	35
2397	0.025203987213997307	TGTGCCTTGTGGGAGGGGGAGAAACTCTTT	CALWEGEKLF	TRGV9	.	TRGJ2	15	-1	-1	19
1770	0.01861120457604307	TGTGCCTTGTGGGAGGTGCAAGAGTTGGGCAAAAAAATCAAGGTATTT	CALWEVQELGKKIKVF	TRGV9	.	TRGJP	19	-1	-1	17
1024	0.010767160161507403	TGTGCTGCGTGGGGCCTTAATTATTATAAGAAACTCTTT	CAAWGLNYYKKLF	TRGV10	.	TRGJ2	12	-1	-1	18
713	0.007497055854643338	TGTGCCTTGTGGGACGTGGGGAGAGAGTTGGGCAAAAAAATCAAGGTATTT	CALWDVGRELGKKIKVF	TRGV9	.	TRGJP	17	-1	-1	16
672	0.0070659488559892325	TGTGCCTTGTGGGAGGCACTCTATCAAGAGTTGGGCAAAAAAATCAAGGTATTT	CALWEALYQELGKKIKVF	TRGV9	.	TRGJP	15	-1	-1	24
654	0.0068766823687752355	TGTGCCTTGTGGGAGGGATTAACCGCAACCTACACTGGTTGGTTCAAGATATTT	CALWEGLTATYTGWFKIF	TRGV9	.	TRGJP1	15	-1	-1	32
577	0.006067042395693136	TGTGCCTTGTGGGAGGTGCGGGAGTTGGGCAAAAAAATCAAGGTATTT	CALWEVRELGKKIKVF	TRGV9	.	TRGJP	18	-1	-1	21
545	0.005730568640646029	TGTGCCTTGTCCCTGAATAGTAGTGATTGGATCAAGACGTTT	CALSLNSSDWIKTF	TRGV9	.	TRGJP2	9	-1	-1	16
536	0.005635935397039031	TGTGCCTTGTGGGAGGTGCACGAGTTGGGCAAAAAAATCAAGGTATTT	CALWEVHELGKKIKVF	TRGV9	.	TRGJP	20	-1	-1	17
535	0.005625420592193809	TGTGCCTTGTGGGAGGTGCGCGAGTTGGGCAAAAAAATCAAGGTATTT	CALWEVRELGKKIKVF	TRGV9	.	TRGJP	18	-1	-1	21
452	0.004752691790040377	TGTGCCTTGTGGGCAAACGAGTTGGGCAAAAAAATCAAGGTATTT	CALWANELGKKIKVF	TRGV9	.	TRGJP	12	-1	-1	9
448	0.004710632570659489	TGTGCCTTGTGGGAGGTGCAATATAAGAAACTCTTT	CALWEVQYKKLF	TRGV9	.	TRGJ2	19	-1	-1	21
362	0.0038063593539703904	TGTGCTGCGTGGGATTATTATAAGAAACTCTTT	CAAWDYYKKLF	TRGV10	.	TRGJ2	16	-1	-1	13
347	0.0036486372812920592	TGTGCCTTGTGGGAGGTGCGGGGGTTGGGCAAAAAAATCAAGGTATTT	CALWEVRGLGKKIKVF	TRGV9	.	TRGJP	18	-1	-1	23
340	0.003575033647375505	TGTGCCTTGTGGGAGGTGCATAAGAAACTCTTT	CALWEVHKKLF	TRGV9	.	TRGJ2	19	-1	-1	19
334	0.003511944818304172	TGTGCCTTGTGGGAGGTGCAGGAGTTGGGCAAAAAAATCAAGGTATTT	CALWEVQELGKKIKVF	TRGV9	.	TRGJP	19	-1	-1	17
331	0.003480400403768506	TGTGCCTTGTGGGAGGTCCGACTCTTT	CALWEVRLF	TRGV9	.	TRGJ1	16	-1	-1	20
322	0.0033857671601615074	TGTGCCTTGTGGGAGAAGCAAGAGTTGGGCAAAAAAATCAAGGTATTT	CALWEKQELGKKIKVF	TRGV9	.	TRGJP	14	-1	-1	17
304	0.00319650067294751	TGTGCTGCGTGGGATAAGAAACTCTTT	CAAWDKKLF	TRGV10	.	TRGJ1	14	-1	-1	13
292	0.003070323014804845	TGTGCTGCGTGGGATTATAAGAAACTCTTT	CAAWDYKKLF	TRGV10	.	TRGJ2	16	-1	-1	13
276	0.002902086137281292	TGTGCCACCTGGGACCCTGTGAGGAAGAAACTCTTT	CATWDPVRKKLF	TRGV2	.	TRGJ1	14	-1	-1	24
252	0.0026497308209959625	TGTGCCTTGTGGGAAGGTCCGGATAAGAAACTCTTT	CALWEGPDKKLF	TRGV9	.	TRGJ2	17	-1	-1	22
232	0.002439434724091521	TGTGCCTTGTGGGAGGTGCTCCAAGAGTTGGGCAAAAAAATCAAGGTATTT	CALWEVLQELGKKIKVF	TRGV9	.	TRGJP	21	-1	-1	21
232	0.002439434724091521	TGTGCCACCTGGGAGGGGGGCACTGGTTGGTTCAAGATATTT	CATWEGGTGWFKIF	TRGV8	.	TRGJP1	13	-1	-1	20
224	0.0023553162853297443	TGTGCCTTGTGGGAGGAGAGAGAGTTGGGCAAAAAAATCAAGGTATTT	CALWEERELGKKIKVF	TRGV9	.	TRGJP	15	-1	-1	20
216	0.0022711978465679676	TGTGCTGCGTGGGATCGAAATTATAAGAAACTCTTT	CAAWDRNYKKLF	TRGV10	.	TRGJ1	14	-1	-1	14
199	0.0020924461641991924	TGTGCCTTGTGGGAGGTGCCAGAGTTGGGCAAAAAAATCAAGGTATTT	CALWEVPELGKKIKVF	TRGV9	.	TRGJP	18	-1	-1	17
192	0.002018842530282638	TGTGCCTTGTGGGAGGTGCAAGGGGAGTTGGGCAAAAAAATCAAGGTATTT	CALWEVQGELGKKIKVF	TRGV9	.	TRGJP	19	-1	-1	24
191	0.0020083277254374157	TGTGCCACCTGGGGCCACCTTTATTATAAGAAACTCTTT	CATWGHLYYKKLF	TRGV5	.	TRGJ2	12	-1	-1	20
178	0.0018716352624495289	TGTGCTGCGTGGGATTATATTGGTTGGTTCAAGATATTT	CAAWDYIGWFKIF	TRGV10	.	TRGJP1	16	-1	-1	20
177	0.0018611204576043068	TGTGCCTTGTGGGAGGTGAGAGAGTTGGGCAAAAAAATCAAGGTATTT	CALWEVRELGKKIKVF	TRGV9	.	TRGJP	17	-1	-1	20
176	0.0018506056527590848	TGTGCTGCGTGGGGTAAGAAACTCTTT	CAAWGKKLF	TRGV10	.	TRGJ2	12	-1	-1	14
170	0.0017875168236877524	TGTGCCTTGTGGGAGGTGACCAACGGAGAACTCTTT	CALWEVTNGELF	TRGV9	.	TRGJ2	20	-1	-1	28
168	0.0017664872139973081	TGTGCCTTGTGGGTTGGGAGAGAGTTGGGCAAAAAAATCAAGGTATTT	CALWVGRELGKKIKVF	TRGV9	.	TRGJP	12	-1	-1	14
168	0.0017664872139973081	TGTGCCACCTGGGACAGGCGGTATTATAAGAAACTCTTT	CATWDRRYYKKLF	TRGV5	.	TRGJ1	18	-1	-1	21
165	0.001734942799461642	TGTGCCTTGTGGGAGAATCAAGAGTTGGGCAAAAAAATCAAGGTATTT	CALWENQELGKKIKVF	TRGV9	.	TRGJP	14	-1	-1	18
163	0.0017139131897711977	TGTGCCTTGTGGGAGACGCAAGAGTTGGGCAAAAAAATCAAGGTATTT	CALWETQELGKKIKVF	TRGV9	.	TRGJP	14	-1	-1	17
162	0.0017033983849259757	TGTGCCTTGTGGGAGGTGCAGCAAGAGTTGGGCAAAAAAATCAAGGTATTT	CALWEVQQELGKKIKVF	TRGV9	.	TRGJP	19	-1	-1	20
162	0.0017033983849259757	TGTGCCTTGTGGGAGGTGACGGAGTTGGGCAAAAAAATCAAGGTATTT	CALWEVTELGKKIKVF	TRGV9	.	TRGJP	17	-1	-1	21
161	0.0016928835800807537	TGTGCTGCGTGGGATCCTGTGGGACTCTTT	CAAWDPVGLF	TRGV10	.	TRGJ1	14	-1	-1	23
159	0.0016718539703903096	TGTGCCACCTGGGATAAGAAACTCTTT	CATWDKKLF	TRGV8	.	TRGJ1	15	-1	-1	13
155	0.0016297947510094213	TGTGCCTTGTGGGAGGCCCCATGGGAGGAGTTGGGCAAAAAAATCAAGGTATTT	CALWEAPWEELGKKIKVF	TRGV9	.	TRGJP	15	-1	-1	17
155	0.0016297947510094213	TGTGCCTTGTGGGAATCTCAAGAGTTGGGCAAAAAAATCAAGGTATTT	CALWESQELGKKIKVF	TRGV9	.	TRGJP	13	-1	-1	18
154	0.0016192799461641992	TGTGCCTTGTGGGAGGTGATACATTGGGTTTATAAGAAACTCTTT	CALWEVIHWVYKKLF	TRGV9	.	TRGJ1	17	-1	-1	29
144	0.0015141318977119785	TGTGCCTTGTGGGAGGTGCGTTATAAGAAACTCTTT	CALWEVRYKKLF	TRGV9	.	TRGJ2	18	-1	-1	20
140	0.0014720726783310901	TGTGCTGCGTGGTTTAAGAAACTCTTT	CAAWFKKLF	TRGV10	.	TRGJ1	11	-1	-1	14
138	0.001451043068640646	TGTGCCTTGTGGGAGGTGAATTATTATAAGAAACTCTTT	CALWEVNYYKKLF	TRGV9	.	TRGJ2	17	-1	-1	17
137	0.001440528263795424	TGTGCCTTGTGGGAGGTGTCAGAGTTGGGCAAAAAAATCAAGGTATTT	CALWEVSELGKKIKVF	TRGV9	.	TRGJP	17	-1	-1	20
136	0.0014300134589502018	TGTGCTGCGTGGGATTGGTTCAAGATATTT	CAAWDWFKIF	TRGV10	.	TRGJP1	15	-1	-1	14
134	0.0014089838492597577	TGTGCTGCGTGGGGGGATAAGAAACTCTTT	CAAWGDKKLF	TRGV10	.	TRGJ2	12	-1	-1	16
133	0.0013984690444145357	TGTGCCACCTGGGACGGCATCTCGAATTATTATAAGAAACTCTTT	CATWDGISNYYKKLF	TRGV2	.	TRGJ2	16	-1	-1	21
133	0.0013984690444145357	TGTGCCTTGTGGGAGGTGCGTGGGAAACTCTTT	CALWEVRGKLF	TRGV9	.	TRGJ1	18	-1	-1	23
129	0.0013564098250336473	TGTGCTGCGTGGGATTTGGGACCCAAATATTATAAGAAACTCTTT	CAAWDLGPKYYKKLF	TRGV10	.	TRGJ1	15	-1	-1	24
129	0.0013564098250336473	TGTGCTGCGTGGGATTTACGACTCTTT	CAAWDLRLF	TRGV10	.	TRGJ2	19	-1	-1	20
128	0.0013458950201884253	TGTGCCTTGTGGGAGGGAAGAAAGAAACTCTTT	CALWEGRKKLF	TRGV9	.	TRGJ1	15	-1	-1	21
127	0.0013353802153432033	TGTGCCACCTGGGACGGGCGGGAGAAACTCTTT	CATWDGREKLF	TRGV2	.	TRGJ1	18	-1	-1	22
124	0.001303835800807537	TGTGCCTTGTGGGAGGCGGGTTATAGGGGCAAAAAAATCAAGGTATTT	CALWEAGYRGKKIKVF	TRGV9	.	TRGJP	15	-1	-1	26
124	0.001303835800807537	TGTGCCACCTGGGACAGGCTGTACAAGAAACTCTTT	CATWDRLYKKLF	TRGV5	.	TRGJ1	21	-1	-1	21
123	0.001293320995962315	TGTGCTGCGTGGGACAGCAATAAGAAACTCTTT	CAAWDSNKKLF	TRGV10	.	TRGJ1	13	-1	-1	19
122	0.001282806191117093	TGTGCCTTGTGGGAGGATAAGAAACTCTTT	CALWEDKKLF	TRGV9	.	TRGJ2	15	-1	-1	16
121	0.0012722913862718709	TGTGCCTTGTGGGAGGATCAAGAGTTGGGCAAAAAAATCAAGGTATTT	CALWEDQELGKKIKVF	TRGV9	.	TRGJP	15	-1	-1	18
119	0.0012512617765814266	TGTGCCTTGTGGGAGGTGGAAGAGTTGGGCAAAAAAATCAAGGTATTT	CALWEVEELGKKIKVF	TRGV9	.	TRGJP	17	-1	-1	19
117	0.0012302321668909825	TGTGCCTTGTGGGAGGCGCATGGGGAGTTGGGCAAAAAAATCAAGGTATTT	CALWEAHGELGKKIKVF	TRGV9	.	TRGJP	19	-1	-1	24
117	0.0012302321668909825	TGTGCCTTGTGGGACTTAGGGAAAATCAAGGTATTT	CALWDLGKIKVF	TRGV9	.	TRGJP	13	-1	-1	21
117	0.0012302321668909825	TGTGCCTTGTGGGAGGTGCTTTATAAGAAACTCTTT	CALWEVLYKKLF	TRGV9	.	TRGJ1	18	-1	-1	20
116	0.0012197173620457605	TGTGCTGCGTGGGATTGGACAACCGGGGGGAATTATTATAAGAAACTCTTT	CAAWDWTTGGNYYKKLF	TRGV10	.	TRGJ1	15	-1	-1	29
112	0.0011776581426648722	TGTGCCTTGTGGGAGGTCTCCGAGTTGGGCAAAAAAATCAAGGTATTT	CALWEVSELGKKIKVF	TRGV9	.	TRGJP	16	-1	-1	21
111	0.0011671433378196501	TGTGCCACCTGGGACGGTCCCCCTGGTGGTTGGTTCAAGATATTT	CATWDGPPGGWFKIF	TRGV2	.	TRGJP1	20	-1	-1	26
110	0.001156628532974428	TGTGCCTTGTGGAAGAAACTCTTT	CALWKKLF	TRGV9	.	TRGJ1	14	-1	-1	12
108	0.0011355989232839838	TGTGCTGCGTGGGATGATTATAAGAAACTCTTT	CAAWDDYKKLF	TRGV10	.	TRGJ2	14	-1	-1	13
107	0.0011250841184387618	TGTGCCTTGTGGGAGTGCGTGAATTATAAGAAACTCTTT	CALWECVNYKKLF	TRGV9	.	TRGJ2	17	-1	-1	22
107	0.0011250841184387618	TGTGCTGCGTCGTATTATAAGAAACTCTTT	CAASYYKKLF	TRGV10	.	TRGJ1	16	-1	-1	12
106	0.0011145693135935397	TGTGCCTTGTGGGAGGTGCAGAGGCAAGAGTTGGGCAAAAAAATCAAGGTATTT	CALWEVQRQELGKKIKVF	TRGV9	.	TRGJP	19	-1	-1	22
106	0.0011145693135935397	TGTGCTGCGTGGGATACCACTGGTTGGTTCAAGATATTT	CAAWDTTGWFKIF	TRGV10	.	TRGJP1	14	-1	-1	13
106	0.0011145693135935397	TGTGCTGCGTGGGATTGGGGGCTACTCTTT	CAAWDWGLLF	TRGV10	.	TRGJ1	15	-1	-1	23
103	0.0010830248990578734	TGTGCCTTGTGGGAGCTACAAGAGTTGGGCAAAAAAATCAAGGTATTT	CALWELQELGKKIKVF	TRGV9	.	TRGJP	14	-1	-1	18
102	0.0010725100942126514	TGTGCCTTGTGGGGGGAGAAACTCTTT	CALWGEKLF	TRGV9	.	TRGJ1	15	-1	-1	16
99	0.0010409656796769853	TGTGCTGCGTGGGATTTTAAGAAACTCTTT	CAAWDFKKLF	TRGV10	.	TRGJ2	15	-1	-1	13
99	0.0010409656796769853	TGTGCTGCGTGGGATTTCAAGAAACTCTTT	CAAWDFKKLF	TRGV10	.	TRGJ1	15	-1	-1	18
99	0.0010409656796769853	TGTGCTGCGTGGGATGGGAAACTCTTT	CAAWDGKLF	TRGV10	.	TRGJ1	14	-1	-1	17
96	0.001009421265141319	TGTGCCTTGTGGGAGGCCCCCGGGGAGTTGGGCAAAAAAATCAAGGTATTT	CALWEAPGELGKKIKVF	TRGV9	.	TRGJP	15	-1	-1	24
95	9.98906460296097E-4	TGTGCCTTGTGGGAGGACTTTTATTATAAGAAACTCTTT	CALWEDFYYKKLF	TRGV9	.	TRGJ1	15	-1	-1	20
94	9.88391655450875E-4	TGTGCCTTGTTTGAGGGGAAACTCTTT	CALFEGKLF	TRGV9	.	TRGJ1	15	-1	-1	17
94	9.88391655450875E-4	TGTGCCTTGTGGGCCAAGAAACTCTTT	CALWAKKLF	TRGV9	.	TRGJ1	12	-1	-1	15
93	9.778768506056527E-4	TGTGCCTTGTGGGAGGCTTATTATAAGAAACTCTTT	CALWEAYYKKLF	TRGV9	.	TRGJ1	15	-1	-1	17
92	9.673620457604306E-4	TGTGCCACCTGGGATTATTATAAGAAACTCTTT	CATWDYYKKLF	TRGV8	.	TRGJ2	14	-1	-1	13
90	9.463324360699866E-4	TGTGCCACCTGGGATTATAAGAAACTCTTT	CATWDYKKLF	TRGV4	.	TRGJ1	14	-1	-1	13
89	9.358176312247644E-4	TGTGCCTTGTGGACACCTAAGAAACTCTTT	CALWTPKKLF	TRGV9	.	TRGJ1	11	-1	-1	17
89	9.358176312247644E-4	TGTGCCTTGTGGGAGGTGCATTTT	CALWEVHF	TRGV9	.	TRGJ1	19	-1	-1	21
88	9.253028263795424E-4	TGTGCTGCGTGGGATTCCTCCACACTTCGGGGGGTCTCTAGAGTGGGCAAAAAAATCAAGGTATTT	CAAWDSSTLRGVSRVGKKIKVF	TRGV10	.	TRGJP	15	-1	-1	39
88	9.253028263795424E-4	TGTGCCACCTGGGACAAGCCAGGGAATAAGAAACTCTTT	CATWDKPGNKKLF	TRGV5	.	TRGJ2	19	-1	-1	25
88	9.253028263795424E-4	TGTGCTGCGTGGGACCTCTTT	CAAWDLF	TRGV10	.	TRGJ1	13	-1	-1	15
87	9.147880215343204E-4	TGTGCCTTGTGGCTCTTT	CALWLF	TRGV9	.	TRGJ1	11	-1	-1	12
86	9.042732166890982E-4	TGTGCCTTGTGGGACCTAACAACGGAGTTGGGCAAAAAAATCAAGGTATTT	CALWDLTTELGKKIKVF	TRGV9	.	TRGJP	13	-1	-1	24
86	9.042732166890982E-4	TGTGCCTTGTGGGAGGTGTCTATTGAGTTGGGCAAAAAAATCAAGGTATTT	CALWEVSIELGKKIKVF	TRGV9	.	TRGJP	17	-1	-1	24
85	8.937584118438762E-4	TGTGCTGCGTGGGATTATGAGAAACTCTTT	CAAWDYEKLF	TRGV10	.	TRGJ1	16	-1	-1	13
85	8.937584118438762E-4	TGTGCCTTGAAATCGAAGAAACTCTTT	CALKSKKLF	TRGV9	.	TRGJ1	8	-1	-1	15
85	8.937584118438762E-4	TGTGGGCTCTTT	CGLF	TRGV9	.	TRGJ1	3	-1	-1	6
85	8.937584118438762E-4	TGTGCTGCGTGGGATTGGATCAAGACGTTT	CAAWDWIKTF	TRGV10	.	TRGJP2	15	-1	-1	12
84	8.832436069986541E-4	TGTGCCTTGGACCAGAAACTCTTT	CALDQKLF	TRGV9	.	TRGJ1	8	-1	-1	13
83	8.72728802153432E-4	TGTGCTGCGTGGGATCACTCCAAGCAGAAACTCTTT	CAAWDHSKQKLF	TRGV10	.	TRGJ2	17	-1	-1	25
83	8.72728802153432E-4	TGTGCCTTGTGGGAGGATTATAAGAAACTCTTT	CALWEDYKKLF	TRGV9	.	TRGJ1	15	-1	-1	16
83	8.72728802153432E-4	TGTGCTGCCATGGGGCTCTTT	CAAMGLF	TRGV10	.	TRGJ1	7	-1	-1	15
83	8.72728802153432E-4	TGTGCCACCTGGGACGGGTATTATAAGAAACTCTTT	CATWDGYYKKLF	TRGV5	.	TRGJ1	17	-1	-1	18
82	8.6221399730821E-4	TGTGCCTTGTGGGAGGTGCTCGTTTTGATGGGCAAAAAAATCAAGGTATTT	CALWEVLVLMGKKIKVF	TRGV9	.	TRGJP	18	-1	-1	28
82	8.6221399730821E-4	TGTGCCTTGTGGGCACAGTTGGGCAAAAAAATCAAGGTATTT	CALWAQLGKKIKVF	TRGV9	.	TRGJP	12	-1	-1	9
82	8.6221399730821E-4	TGTGCCTTGTGGGGGCTCTTT	CALWGLF	TRGV9	.	TRGJ1	12	-1	-1	15
82	8.6221399730821E-4	TGTGCCTTGAGCCTCTTT	CALSLF	TRGV9	.	TRGJ1	8	-1	-1	12
81	8.516991924629879E-4	TGTGCCACCTGGGACGGGCCAATTTATTATAAGAAACTCTTT	CATWDGPIYYKKLF	TRGV3	.	TRGJ1	19	-1	-1	23
80	8.411843876177658E-4	TGTGCCTTGTGGGAGGTGCAAATACGGCAAGAGTTGGGCAAAAAAATCAAGGTATTT	CALWEVQIRQELGKKIKVF	TRGV9	.	TRGJP	19	-1	-1	25
80	8.411843876177658E-4	TGTGCTGCGTGGGATTGGGAACTCTTT	CAAWDWELF	TRGV10	.	TRGJ1	15	-1	-1	19
80	8.411843876177658E-4	TGTGCTGCGTGCCAGCTCTTT	CAACQLF	TRGV10	.	TRGJ1	10	-1	-1	15
79	8.306695827725438E-4	TGTGCCTTGTGGGCCTCGCAAGAGTTGGGCAAAAAAATCAAGGTATTT	CALWASQELGKKIKVF	TRGV9	.	TRGJP	12	-1	-1	17
79	8.306695827725438E-4	TGTGCCTTGTGGGAGGTGCAAGGTAGGTATAAGAAACTCTTT	CALWEVQGRYKKLF	TRGV9	.	TRGJ1	19	-1	-1	27
79	8.306695827725438E-4	TGTGCTGCGTGGGATTCCAAACTCTTT	CAAWDSKLF	TRGV10	.	TRGJ1	15	-1	-1	18
78	8.201547779273216E-4	TGTGCCTTGTGGGAGGAACAAGAGTTGGGCAAAAAAATCAAGGTATTT	CALWEEQELGKKIKVF	TRGV9	.	TRGJP	15	-1	-1	18
77	8.096399730820996E-4	TGTGCCTTGTGGGAGGTGCCGCATTATTATAAGAAACTCTTT	CALWEVPHYYKKLF	TRGV9	.	TRGJ1	18	-1	-1	19
75	7.886103633916554E-4	TGTGCTGCGTGGGACCCCTGGAAACTCTTT	CAAWDPWKLF	TRGV10	.	TRGJ1	13	-1	-1	20
74	7.780955585464334E-4	TGTGCCACCTGGGACGGTCAGAAACTCTTT	CATWDGQKLF	TRGV2	.	TRGJ1	16	-1	-1	19
74	7.780955585464334E-4	TGTGCCTTGTGGGAGGTGCAGCTCTTT	CALWEVQLF	TRGV9	.	TRGJ1	23	-1	-1	21
74	7.780955585464334E-4	TGTGCCTTGTTGGGGTTACTCTTT	CALLGLLF	TRGV9	.	TRGJ1	15	-1	-1	17
73	7.675807537012113E-4	TGTGCTGCGTGGGACCGGAAACTCTTT	CAAWDRKLF	TRGV10	.	TRGJ2	13	-1	-1	17
72	7.570659488559892E-4	TGTGCCTTGTGGGATTATAAGAAACTCTTT	CALWDYKKLF	TRGV9	.	TRGJ1	13	-1	-1	13
71	7.465511440107672E-4	TGTGCCTTGTGGGAGGTTGAGTTGGGCAAAAAAATCAAGGTATTT	CALWEVELGKKIKVF	TRGV9	.	TRGJP	16	-1	-1	18
70	7.360363391655451E-4	TGTGCCTTGTGGGAGGTCCCAGAGTTGGGCAAAAAAATCAAGGTATTT	CALWEVPELGKKIKVF	TRGV9	.	TRGJP	16	-1	-1	20
70	7.360363391655451E-4	TGTGCCTTTTCTCAAGGGTTGGGCAAAAAAATCAAGGTATTT	CAFSQGLGKKIKVF	TRGV9	.	TRGJP	7	-1	-1	12
70	7.360363391655451E-4	TGTGCTGCGTGGGGCCTTAAACTCTTT	CAAWGLKLF	TRGV10	.	TRGJ1	12	-1	-1	18
70	7.360363391655451E-4	TGTGCCTTGTGTCGGAAACTCTTT	CALCRKLF	TRGV9	.	TRGJ1	10	-1	-1	14
70	7.360363391655451E-4	TGTGCTGCGTGGCCGGAGAAACTCTTT	CAAWPEKLF	TRGV10	.	TRGJ2	11	-1	-1	16
69	7.25521534320323E-4	TGTGCCTTGTGGGAGGGCGGAGAGTTGGGCAAAAAAATCAAGGTATTT	CALWEGGELGKKIKVF	TRGV9	.	TRGJP	15	-1	-1	20
68	7.150067294751009E-4	TGTGCCTTGTGGGATGGTGCAAGGGAGTTGGGCAAAAAAATCAAGGTATTT	CALWDGARELGKKIKVF	TRGV9	.	TRGJP	20	-1	-1	13
68	7.150067294751009E-4	TGTGCCTTGTGGGAGTTTCAAGAGTTGGGCAAAAAAATCAAGGTATTT	CALWEFQELGKKIKVF	TRGV9	.	TRGJP	14	-1	-1	18
68	7.150067294751009E-4	TGTGCTGCGTGGGATGTCGGACTCTTT	CAAWDVGLF	TRGV10	.	TRGJ1	14	-1	-1	20
67	7.044919246298789E-4	TGTGCCTTGTGGGAGCAAGAGTTGGGCAAAAAAATCAAGGTATTT	CALWEQELGKKIKVF	TRGV9	.	TRGJP	14	-1	-1	14
67	7.044919246298789E-4	TGTGCCTTGTGGGACTTCCCGAGGGAACTCTTT	CALWDFPRELF	TRGV9	.	TRGJ1	13	-1	-1	25
67	7.044919246298789E-4	TGTGCTGCGTGGGATCTGCTCTTT	CAAWDLLF	TRGV10	.	TRGJ1	14	-1	-1	18
66	6.939771197846568E-4	TGTGCCTTGTGGGAGGTTAGAGGGTTGGGCAAAAAAATCAAGGTATTT	CALWEVRGLGKKIKVF	TRGV9	.	TRGJP	16	-1	-1	20
66	6.939771197846568E-4	TGTGCCTTGTGGGAGGTGGGTTCGGTATTT	CALWEVGSVF	TRGV9	.	TRGJP	17	-1	-1	23
66	6.939771197846568E-4	TGTGCTGCGTGGGATACCCTCTTT	CAAWDTLF	TRGV10	.	TRGJ1	14	-1	-1	18
65	6.834623149394347E-4	TGTGCCTTGTGGGAGGGGATTCAAGAGTTGGGCAAAAAAATCAAGGTATTT	CALWEGIQELGKKIKVF	TRGV9	.	TRGJP	15	-1	-1	21
65	6.834623149394347E-4	TGTGCCTTGTGGGAGGTCCTTTCTGGTGGACTCTTT	CALWEVLSGGLF	TRGV9	.	TRGJ1	16	-1	-1	29
64	6.729475100942127E-4	TGTGCCTTGTGGGAGGTAAGGGAGTTGGGCAAAAAAATCAAGGTATTT	CALWEVRELGKKIKVF	TRGV9	.	TRGJP	16	-1	-1	21
64	6.729475100942127E-4	TGTGCTGCGTGGGATTATATTTGGGAGTATAAGAAACTCTTT	CAAWDYIWEYKKLF	TRGV10	.	TRGJ1	16	-1	-1	27
64	6.729475100942127E-4	TGTGCCACCTGGGACAGGCGCCGGAAACTCTTT	CATWDRRRKLF	TRGV5	.	TRGJ1	18	-1	-1	23
64	6.729475100942127E-4	TGTGCTGCGTGGGATGCGAAACTCTTT	CAAWDAKLF	TRGV10	.	TRGJ2	14	-1	-1	17
63	6.624327052489906E-4	TGTGCCTTGTGGGAGGTGCCCCGAGAGTTGGGCAAAAAAATCAAGGTATTT	CALWEVPRELGKKIKVF	TRGV9	.	TRGJP	21	-1	-1	23
63	6.624327052489906E-4	TGTGCCTTGTGGGAGACCCACCAAGAGTTGGGCAAAAAAATCAAGGTATTT	CALWETHQELGKKIKVF	TRGV9	.	TRGJP	14	-1	-1	21
63	6.624327052489906E-4	TGTGCCTTGTCCCTAAATTATTATAAGAAACTCTTT	CALSLNYYKKLF	TRGV9	.	TRGJ1	9	-1	-1	15
63	6.624327052489906E-4	TGTGCCTTGTGGGAGGTGCATTTGGGGAAACTCTTT	CALWEVHLGKLF	TRGV9	.	TRGJ1	19	-1	-1	26
63	6.624327052489906E-4	TGTGCTGCGTGGGATTCTAAGAAACTCTTT	CAAWDSKKLF	TRGV10	.	TRGJ1	15	-1	-1	13
63	6.624327052489906E-4	TGTGCCTTGTGGGAGGTGGGGAAACTCTTT	CALWEVGKLF	TRGV9	.	TRGJ1	17	-1	-1	20
62	6.519179004037685E-4	TGTGCCTTGTGGGAGGTGCTGATGGGCAAAAAAATCAAGGTATTT	CALWEVLMGKKIKVF	TRGV9	.	TRGJP	18	-1	-1	22
62	6.519179004037685E-4	TGTGCCTTGTGGGAGGTGCGGTATTATAAGAAACTCTTT	CALWEVRYYKKLF	TRGV9	.	TRGJ1	18	-1	-1	21
62	6.519179004037685E-4	TGTGCCTTGTGGGAGGTGCTAGGGAAACTCTTT	CALWEVLGKLF	TRGV9	.	TRGJ1	18	-1	-1	23
62	6.519179004037685E-4	TGTGCCCAGCCGAGGCTCTTT	CAQPRLF	TRGV9	.	TRGJ1	5	-1	-1	15
62	6.519179004037685E-4	TGTGCGGGGGGGAAACTCTTT	CAGGKLF	TRGV10	.	TRGJ1	4	-1	-1	11
62	6.519179004037685E-4	TGTGCCTTGTGGGAGGTGCTTGCGGAACTCTTT	CALWEVLAELF	TRGV9	.	TRGJ1	18	-1	-1	25
62	6.519179004037685E-4	TGTGCCTTGTGGGAAGGGGAACTCTTT	CALWEGELF	TRGV9	.	TRGJ1	13	-1	-1	19
61	6.414030955585465E-4	TGTGCCACTCTGCCCCCGACCACTGGTTGGTTCAAGATATTT	CATLPPTTGWFKIF	TRGV2	.	TRGJP1	11	-1	-1	18
61	6.414030955585465E-4	TGTGCCTTGTGGGAGGCCGCTTGGGGGAAACTCTTT	CALWEAAWGKLF	TRGV9	.	TRGJ1	15	-1	-1	26
61	6.414030955585465E-4	TGTGCCTTGTGGGAGGTCGCCGGGAAACTCTTT	CALWEVAGKLF	TRGV9	.	TRGJ1	16	-1	-1	23
61	6.414030955585465E-4	TGTGCCTTGTGGGAGGTGCGAAAGAAACTCTTT	CALWEVRKKLF	TRGV9	.	TRGJ2	18	-1	-1	21
61	6.414030955585465E-4	TGTGCCTTGTGGGAGGTGGTTGGGAAACTCTTT	CALWEVVGKLF	TRGV9	.	TRGJ1	17	-1	-1	23
61	6.414030955585465E-4	TGTGCTGCGTGGGTACGACTCTTT	CAAWVRLF	TRGV10	.	TRGJ1	12	-1	-1	17
61	6.414030955585465E-4	TGTGCCGTAGGGCCGGAACTCTTT	CAVGPELF	TRGV9	.	TRGJ2	5	-1	-1	16
60	6.308882907133243E-4	TGTGCCTTGTGGGAGGTGAATTATAAGAAACTCTTT	CALWEVNYKKLF	TRGV9	.	TRGJ2	17	-1	-1	19
60	6.308882907133243E-4	TGTGCTGCGTGGGATTATGGGAAACTCTTT	CAAWDYGKLF	TRGV10	.	TRGJ1	16	-1	-1	13
59	6.203734858681023E-4	TGTGCCACCTGGGATATCTACTATTATAAGAAACTCTTT	CATWDIYYYKKLF	TRGV8	.	TRGJ2	15	-1	-1	21
59	6.203734858681023E-4	TGTGCCTTGTGGGAGGTCAAGAAACTCTTT	CALWEVKKLF	TRGV9	.	TRGJ1	16	-1	-1	18
58	6.098586810228802E-4	TGTGCCTTGTGGGAGGTGCATTGGGGACTCTTT	CALWEVHWGLF	TRGV9	.	TRGJ1	19	-1	-1	26
58	6.098586810228802E-4	TGTGCCTTGTGGAACATGGGGAAACTCTTT	CALWNMGKLF	TRGV9	.	TRGJ1	11	-1	-1	20
58	6.098586810228802E-4	TGTGCCTTGAAGGGACTCTTT	CALKGLF	TRGV9	.	TRGJ1	8	-1	-1	14
57	5.993438761776581E-4	TGTGCCTTGTGGGAGGCGCTCAGCGAGTTGGGCAAAAAAATCAAGGTATTT	CALWEALSELGKKIKVF	TRGV9	.	TRGJP	18	-1	-1	24
57	5.993438761776581E-4	TGTGCCTTGTGGGAGGACACCGAAGAGGAACTCTTT	CALWEDTEEELF	TRGV9	.	TRGJ1	15	-1	-1	25
57	5.993438761776581E-4	TGTGCTGCGTGTGTAGGGGTGTGGAAACTCTTT	CAACVGVWKLF	TRGV10	.	TRGJ1	10	-1	-1	23
57	5.993438761776581E-4	TGTGCTGCGTGGGATAGGGGGAAACTCTTT	CAAWDRGKLF	TRGV10	.	TRGJ1	14	-1	-1	20
57	5.993438761776581E-4	TGTGCTGCGTGGGACTGCAAACTCTTT	CAAWDCKLF	TRGV10	.	TRGJ1	13	-1	-1	18
57	5.993438761776581E-4	TGTGCCTTGATTTCCCTCTTT	CALISLF	TRGV9	.	TRGJ1	8	-1	-1	15
57	5.993438761776581E-4	TGTGCCCGTGAGAAACTCTTT	CAREKLF	TRGV9	.	TRGJ2	5	-1	-1	10
57	5.993438761776581E-4	TGTGGGGCTAAACTCTTT	CGAKLF	TRGV10	.	TRGJ1	3	-1	-1	9
56	5.888290713324361E-4	TGTGCCACCTGGGGGGGTCGCTTCTTTACTAAGAAACTCTTT	CATWGGRFFTKKLF	TRGV8	.	TRGJ1	12	-1	-1	25
56	5.888290713324361E-4	TGTGCCACCTGGGACGGGCGCGATAAGAAACTCTTT	CATWDGRDKKLF	TRGV2	.	TRGJ1	21	-1	-1	22
56	5.888290713324361E-4	TGTGCTGCGTGGGATAAACTCTTT	CAAWDKLF	TRGV10	.	TRGJ1	14	-1	-1	15
56	5.888290713324361E-4	TGTGCTGCGAGTAAGAAACTCTTT	CAASKKLF	TRGV10	.	TRGJ1	8	-1	-1	11
56	5.888290713324361E-4	TGTGCCTTGTGGGGGGCGGGGGTCAAACTCTTT	CALWGAGVKLF	TRGV9	.	TRGJ1	15	-1	-1	24
56	5.888290713324361E-4	TGTGCCTTGTGGGAGGTGCTAGGGGGACTCTTT	CALWEVLGGLF	TRGV9	.	TRGJ1	18	-1	-1	26
56	5.888290713324361E-4	TGTGCTGCGTGGGTGATGAAACTCTTT	CAAWVMKLF	TRGV10	.	TRGJ1	12	-1	-1	17
56	5.888290713324361E-4	TGTGCCTTGCCGGACAAACTCTTT	CALPDKLF	TRGV9	.	TRGJ1	8	-1	-1	15
55	5.78314266487214E-4	TGTGCCACCTGGGATGCCCCCCAGAGGTTCCTTCTGGGGGATAAGAAACTCTTT	CATWDAPQRFLLGDKKLF	TRGV4	.	TRGJ1	15	-1	-1	40
55	5.78314266487214E-4	TGTGCTGCGTGGGAGTCTGAATATAAGAAACTCTTT	CAAWESEYKKLF	TRGV10	.	TRGJ1	13	-1	-1	21
55	5.78314266487214E-4	TGTGCTGCGTGGGCTCGTCAGCTGAAACTCTTT	CAAWARQLKLF	TRGV10	.	TRGJ1	12	-1	-1	23
55	5.78314266487214E-4	TGTGCCTTGTGGGAGGTGCGCAAGAAACTCTTT	CALWEVRKKLF	TRGV9	.	TRGJ1	18	-1	-1	21
55	5.78314266487214E-4	TGTGCCTTGTGGGAGGTGCGGAAGAAACTCTTT	CALWEVRKKLF	TRGV9	.	TRGJ1	18	-1	-1	21
55	5.78314266487214E-4	TGTGCCTTGTGGGATCCGAAACTCTTT	CALWDPKLF	TRGV9	.	TRGJ1	13	-1	-1	17
55	5.78314266487214E-4	TGTGCCTTGTGGGAGGTGCCCGGGAAACTCTTT	CALWEVPGKLF	TRGV9	.	TRGJ1	18	-1	-1	23
55	5.78314266487214E-4	TGTGCCTTGTGGGAGGGGCCCAAACTCTTT	CALWEGPKLF	TRGV9	.	TRGJ1	18	-1	-1	21
54	5.677994616419919E-4	TGTGCCACCTGGGATGACACTGGTTGGTTCAAGATATTT	CATWDDTGWFKIF	TRGV4	.	TRGJP1	15	-1	-1	17
54	5.677994616419919E-4	TGTGCCTTGTGGGAGGTGCATCTGGGGAAACTCTTT	CALWEVHLGKLF	TRGV9	.	TRGJ1	22	-1	-1	26
54	5.677994616419919E-4	TGTGCCTTGTGGGAGGTGATCCCCAAGAAACTCTTT	CALWEVIPKKLF	TRGV9	.	TRGJ1	17	-1	-1	24
54	5.677994616419919E-4	TGTGCCACCTGGGACAGGGGGAAACTCTTT	CATWDRGKLF	TRGV3	.	TRGJ1	17	-1	-1	20
54	5.677994616419919E-4	TGTGCTGCAGAGAAACTCTTT	CAAEKLF	TRGV10	.	TRGJ1	7	-1	-1	10
54	5.677994616419919E-4	TGTGCTGCGTGGGATGCTTTAGGGAAACTCTTT	CAAWDALGKLF	TRGV10	.	TRGJ1	14	-1	-1	23
54	5.677994616419919E-4	TGTGCTGCGTGGGATTTGGGGGAGAAACTCTTT	CAAWDLGEKLF	TRGV10	.	TRGJ1	15	-1	-1	22
53	5.572846567967699E-4	TGTGCCACCTGGGACGGGCCGCGTGATTGGATCAAGACGTTT	CATWDGPRDWIKTF	TRGV2	.	TRGJP2	23	-1	-1	22
53	5.572846567967699E-4	TGTGCTGCGTGGGATTTGGAGAAACTCTTT	CAAWDLEKLF	TRGV10	.	TRGJ2	15	-1	-1	19
53	5.572846567967699E-4	TGTGCCTTGTGGGAGGTGCTTGATAGGAAACTCTTT	CALWEVLDRKLF	TRGV9	.	TRGJ2	18	-1	-1	22
53	5.572846567967699E-4	TGTGCCTTGTGGGAGGTGAGGAAACTCTTT	CALWEVRKLF	TRGV9	.	TRGJ1	17	-1	-1	20
53	5.572846567967699E-4	TGTGCCTTGAGAGTCGGGAAACTCTTT	CALRVGKLF	TRGV9	.	TRGJ1	8	-1	-1	17
52	5.467698519515477E-4	TGTGCCACCTGGGATTGGCTTCGTAGTGATTGGATCAAGACGTTT	CATWDWLRSDWIKTF	TRGV8	.	TRGJP2	18	-1	-1	22
52	5.467698519515477E-4	TGTGCCACCTGGGATGGGCCCGGCCGTAGGTATAAGAAACTCTTT	CATWDGPGRRYKKLF	TRGV4	.	TRGJ2	20	-1	-1	30
52	5.467698519515477E-4	TGTGCCTTGTGGGATGGGTTGGGCAAAAAAATCAAGGTATTT	CALWDGLGKKIKVF	TRGV9	.	TRGJP	13	-1	-1	17
52	5.467698519515477E-4	TGTGCTGCGTGGGATTATCCCACTTCGAAGAAACTCTTT	CAAWDYPTSKKLF	TRGV10	.	TRGJ1	16	-1	-1	27
52	5.467698519515477E-4	TGTGCCTTGTGGGAGGTGCAGAACGGGAAACTCTTT	CALWEVQNGKLF	TRGV9	.	TRGJ1	19	-1	-1	26
52	5.467698519515477E-4	TGTGCCTTGTGGGAGGGCTATTATAAGAAACTCTTT	CALWEGYYKKLF	TRGV9	.	TRGJ1	15	-1	-1	18
52	5.467698519515477E-4	TGTGCTGCGTGGGATTTAAAGAAACTCTTT	CAAWDLKKLF	TRGV10	.	TRGJ1	15	-1	-1	15
52	5.467698519515477E-4	TGTGCCTTGTGGGTTAGGAAACTCTTT	CALWVRKLF	TRGV9	.	TRGJ1	12	-1	-1	14
52	5.467698519515477E-4	TGTGCCTTGTGGGATCAGAAACTCTTT	CALWDQKLF	TRGV9	.	TRGJ1	13	-1	-1	13
52	5.467698519515477E-4	TGTGCGTTGACGGAGAAACTCTTT	CALTEKLF	TRGV10	.	TRGJ1	4	-1	-1	13
51	5.362550471063257E-4	TGTGCCTTGTGGGAGGTGCACGTCAAGAAACTCTTT	CALWEVHVKKLF	TRGV9	.	TRGJ1	23	-1	-1	24
51	5.362550471063257E-4	TGTGCCTTGTGGGAGGTGCTTGGGAAACTCTTT	CALWEVLGKLF	TRGV9	.	TRGJ1	18	-1	-1	23
51	5.362550471063257E-4	TGTGCCTTGTGGGAGGTGGGAGGGAAACTCTTT	CALWEVGGKLF	TRGV9	.	TRGJ2	17	-1	-1	23
51	5.362550471063257E-4	TGTGCTGCGTGGGAACCAAGGAAACTCTTT	CAAWEPRKLF	TRGV10	.	TRGJ2	13	-1	-1	20
51	5.362550471063257E-4	TGTGCCTTGTGGGAGGTGCTGAAACTCTTT	CALWEVLKLF	TRGV9	.	TRGJ1	18	-1	-1	20
51	5.362550471063257E-4	TGTGCTGCGTGGGAAAAGAAACTCTTT	CAAWEKKLF	TRGV10	.	TRGJ1	13	-1	-1	15
51	5.362550471063257E-4	TGTGCCTTGTGGGAGGTGCAGGGGAAACTCTTT	CALWEVQGKLF	TRGV9	.	TRGJ1	19	-1	-1	23
50	5.257402422611037E-4	TGTGCCTTGTGGGAGGTTACTGTAGAGTTGGGCAAAAAAATCAAGGTATTT	CALWEVTVELGKKIKVF	TRGV9	.	TRGJP	16	-1	-1	23
50	5.257402422611037E-4	TGTGCCTTGTGGGAGGTTCGTGTCGATTATAAGAAACTCTTT	CALWEVRVDYKKLF	TRGV9	.	TRGJ1	16	-1	-1	25
50	5.257402422611037E-4	TGTGCCTTGAATGCCTATGGCTCTCCTGGGAAACTCTTT	CALNAYGSPGKLF	TRGV9	.	TRGJ1	8	-1	-1	29
50	5.257402422611037E-4	TGTGCCTTGTGGGAGGTGTTTTATAAGAAACTCTTT	CALWEVFYKKLF	TRGV9	.	TRGJ1	17	-1	-1	20
50	5.257402422611037E-4	TGTGCCTTGTGGGAGGTGTGGTATAAGAAACTCTTT	CALWEVWYKKLF	TRGV9	.	TRGJ1	17	-1	-1	21
50	5.257402422611037E-4	TGTGCCTTGTGGGAGGTGCAAGGGAAGAAACTCTTT	CALWEVQGKKLF	TRGV9	.	TRGJ1	19	-1	-1	24
50	5.257402422611037E-4	TGTGCCACCTGGGTGCTACCTTTGAAGAAACTCTTT	CATWVLPLKKLF	TRGV4	.	TRGJ1	12	-1	-1	24
50	5.257402422611037E-4	TGTGCTGCGTGGGACATACCTGGGAAACTCTTT	CAAWDIPGKLF	TRGV10	.	TRGJ1	13	-1	-1	23
50	5.257402422611037E-4	TGTGCTGCGTGGGAACCTAAGAAACTCTTT	CAAWEPKKLF	TRGV10	.	TRGJ1	13	-1	-1	17
50	5.257402422611037E-4	TGTGCCTTGTTTTTTGTCGGTGGACTCTTT	CALFFVGGLF	TRGV9	.	TRGJ1	9	-1	-1	23
50	5.257402422611037E-4	TGTGCCTTGTGGGAGGTAAAGAAACTCTTT	CALWEVKKLF	TRGV9	.	TRGJ1	16	-1	-1	18
50	5.257402422611037E-4	TGTGCCTTGTGGGAGGTTAAACTCTTT	CALWEVKLF	TRGV9	.	TRGJ1	16	-1	-1	18
50	5.257402422611037E-4	TGTGCCTTGTGGGAGGAGAAACTCTTT	CALWEEKLF	TRGV9	.	TRGJ1	15	-1	-1	16
50	5.257402422611037E-4	TGTGCCTTGATTACCAAGAAACTCTTT	CALITKKLF	TRGV9	.	TRGJ1	8	-1	-1	15
50	5.257402422611037E-4	TGTGCCGCGTCCTCCAAGAAACTCTTT	CAASSKKLF	TRGV9	.	TRGJ1	5	-1	-1	15
50	5.257402422611037E-4	TGTGCCTTGTGGGTGAAACTCTTT	CALWVKLF	TRGV9	.	TRGJ1	12	-1	-1	14
50	5.257402422611037E-4	TGTGCTGCCGAGCTCTTT	CAAELF	TRGV10	.	TRGJ1	7	-1	-1	12
50	5.257402422611037E-4	TGTGCTGCGTGGGGTTATTATAAGAAACTCTTT	CAAWGYYKKLF	TRGV10	.	TRGJ2	16	-1	-1	14
50	5.257402422611037E-4	TGTGTTAGGAAACTCTTT	CVRKLF	TRGV10	.	TRGJ1	3	-1	-1	5
49	5.152254374158815E-4	TGTGCCTTGTGGGACTCGCAAGAGTTGGGCAAAAAAATCAAGGTATTT	CALWDSQELGKKIKVF	TRGV9	.	TRGJP	13	-1	-1	17
49	5.152254374158815E-4	TGTGCCTTGTGGGAGGTCCAAAAGTTGGGCAAAAAAATCAAGGTATTT	CALWEVQKLGKKIKVF	TRGV9	.	TRGJP	19	-1	-1	18
49	5.152254374158815E-4	TGTGCCTTGTGGGAGGCGCCTCGGGATGGTAAGAAACTCTTT	CALWEAPRDGKKLF	TRGV9	.	TRGJ1	18	-1	-1	29
49	5.152254374158815E-4	TGTGCCACCTGGGGCTGGACGATGGGTTGTAAGAAACTCTTT	CATWGWTMGCKKLF	TRGV3	.	TRGJ1	12	-1	-1	26
49	5.152254374158815E-4	TGTGCCTTGTGGGAGGTGGGGTACGATAAGAAACTCTTT	CALWEVGYDKKLF	TRGV9	.	TRGJ1	17	-1	-1	25
49	5.152254374158815E-4	TGTGCCTTGTGGGAGGCGAATTATTATAAGAAACTCTTT	CALWEANYYKKLF	TRGV9	.	TRGJ1	15	-1	-1	16
49	5.152254374158815E-4	TGTGCCACCTGGGCCCAATATTATTATAAGAAACTCTTT	CATWAQYYYKKLF	TRGV4	.	TRGJ1	12	-1	-1	19
49	5.152254374158815E-4	TGTGCCTTGTGGGAGGTGCACGGTAAGAAACTCTTT	CALWEVHGKKLF	TRGV9	.	TRGJ1	20	-1	-1	23
49	5.152254374158815E-4	TGTGCTGCGTGGGATTGCACTGGAGAACTCTTT	CAAWDCTGELF	TRGV10	.	TRGJ1	15	-1	-1	25
49	5.152254374158815E-4	TGTGCTGCGTGGGACGTAGGGAAACTCTTT	CAAWDVGKLF	TRGV10	.	TRGJ1	13	-1	-1	20
49	5.152254374158815E-4	TGTGCCTTGTGGGAGGTGAAGAAACTCTTT	CALWEVKKLF	TRGV9	.	TRGJ1	17	-1	-1	18
49	5.152254374158815E-4	TGTGCTGCGGGAACCGAGAAACTCTTT	CAAGTEKLF	TRGV10	.	TRGJ1	8	-1	-1	16
49	5.152254374158815E-4	TGTGCCTCCCAACTTGAGAAACTCTTT	CASQLEKLF	TRGV9	.	TRGJ1	6	-1	-1	16
48	5.047106325706595E-4	TGTGCCTTGTGGGAGGTGTATGATTATAAGAAACTCTTT	CALWEVYDYKKLF	TRGV9	.	TRGJ2	17	-1	-1	19
48	5.047106325706595E-4	TGTGCCTTGTGGGAGGTGCATTATTATAAGAAACTCTTT	CALWEVHYYKKLF	TRGV9	.	TRGJ1	19	-1	-1	19
48	5.047106325706595E-4	TGTGCCTTGTGGGAGGTGGATTATTATAAGAAACTCTTT	CALWEVDYYKKLF	TRGV9	.	TRGJ1	17	-1	-1	19
48	5.047106325706595E-4	TGTGCTGCGTGGGATAGTGTCGCGGGGAAACTCTTT	CAAWDSVAGKLF	TRGV10	.	TRGJ1	14	-1	-1	26
48	5.047106325706595E-4	TGTGCTGCGTGGGGTACCTACCGGAAACTCTTT	CAAWGTYRKLF	TRGV10	.	TRGJ1	12	-1	-1	23
48	5.047106325706595E-4	TGTGCCTTGTGGGTTCATGAGGAGAAACTCTTT	CALWVHEEKLF	TRGV9	.	TRGJ1	12	-1	-1	22
48	5.047106325706595E-4	TGTGCTGCGTGGGATATGGAACTCTTT	CAAWDMELF	TRGV10	.	TRGJ1	14	-1	-1	13
48	5.047106325706595E-4	TGTGCCTTGTGGGATAAGAAACTCTTT	CALWDKKLF	TRGV9	.	TRGJ1	13	-1	-1	13
48	5.047106325706595E-4	TGTGCCTTGTGGGAAAAGAAACTCTTT	CALWEKKLF	TRGV9	.	TRGJ1	13	-1	-1	15
48	5.047106325706595E-4	TGTGCCCACACTAAGAAACTCTTT	CAHTKKLF	TRGV9	.	TRGJ1	5	-1	-1	11
48	5.047106325706595E-4	TGCATCCGTAAGAAACTCTTT	CIRKKLF	TRGV10	.	TRGJ2	1	-1	-1	8
48	5.047106325706595E-4	GGGAAGATCGGGAAACTCTTT	GKIGKLF	TRGV9	.	TRGJ1	-1	-1	-1	11
48	5.047106325706595E-4	TGTGCTGCGTGGGATAATGAGCAGGATTATAAGAAACTCTTT	CAAWDNEQDYKKLF	TRGV10	.	TRGJ1	14	-1	-1	25
48	5.047106325706595E-4	TGTGCCTTGTGGGAGGGGCGCCGAGAGAAACTCTTT	CALWEGRREKLF	TRGV9	.	TRGJ1	21	-1	-1	25
48	5.047106325706595E-4	TGTGCTGCGTGGAACAATAAGAAACTCTTT	CAAWNNKKLF	TRGV10	.	TRGJ2	11	-1	-1	16
48	5.047106325706595E-4	TGTGCTGCGCCGAAACTCTTT	CAAPKLF	TRGV10	.	TRGJ1	8	-1	-1	11
48	5.047106325706595E-4	TGTGCTGCGGAGAAACTCTTT	CAAEKLF	TRGV10	.	TRGJ1	8	-1	-1	10
47	4.941958277254375E-4	TGTGCCTTGTGGGAGGTGCAGGGAGAGTTGGGCAAAAAAATCAAGGTATTT	CALWEVQGELGKKIKVF	TRGV9	.	TRGJP	19	-1	-1	23
47	4.941958277254375E-4	TGTGCCTTGTGGGAGGTGCGGTTGGGCAAAAAAATCAAGGTATTT	CALWEVRLGKKIKVF	TRGV9	.	TRGJP	18	-1	-1	20
47	4.941958277254375E-4	TGTGCCTTGTGGGAGGTGTTAGGGTATAAGAAACTCTTT	CALWEVLGYKKLF	TRGV9	.	TRGJ1	17	-1	-1	24
47	4.941958277254375E-4	TGTGCCTTGTGGGAGGTGCGTTATTATAAGAAACTCTTT	CALWEVRYYKKLF	TRGV9	.	TRGJ1	18	-1	-1	20
47	4.941958277254375E-4	TGTGCCTTGTGGGAGGTGCGCTTTTATAAGAAACTCTTT	CALWEVRFYKKLF	TRGV9	.	TRGJ1	18	-1	-1	23
47	4.941958277254375E-4	TGTGCTGCGTGGGATCGGGGGGCCAAGAAACTCTTT	CAAWDRGAKKLF	TRGV10	.	TRGJ1	14	-1	-1	24
47	4.941958277254375E-4	TGTGCTGCGTGGGACCTACTCGGCAAGAAACTCTTT	CAAWDLLGKKLF	TRGV10	.	TRGJ1	13	-1	-1	24
47	4.941958277254375E-4	TGTGCCTCGGGGTCTGAGAAACTCTTT	CASGSEKLF	TRGV9	.	TRGJ1	6	-1	-1	16
47	4.941958277254375E-4	TGTGCTGCGTCTATGAAACTCTTT	CAASMKLF	TRGV10	.	TRGJ1	9	-1	-1	11
47	4.941958277254375E-4	TGTGCCTTGTGGGAGGTGCCAAATTATTATAAGAAACTCTTT	CALWEVPNYYKKLF	TRGV9	.	TRGJ1	18	-1	-1	21
47	4.941958277254375E-4	TGTGCTGCGTGGGGCTTTAAGAAACTCTTT	CAAWGFKKLF	TRGV10	.	TRGJ2	12	-1	-1	17
46	4.836810228802153E-4	TGTGCCTTGTGGGAGGTAGAAGAGTTGGGCAAAAAAATCAAGGTATTT	CALWEVEELGKKIKVF	TRGV9	.	TRGJP	16	-1	-1	19
46	4.836810228802153E-4	TGTGCCTTGTGGGAGGAGGGAGAGTTGGGCAAAAAAATCAAGGTATTT	CALWEEGELGKKIKVF	TRGV9	.	TRGJP	15	-1	-1	20
46	4.836810228802153E-4	TGTGCCTTGTGGGAGGTGGCGTTGGGCAAAAAAATCAAGGTATTT	CALWEVALGKKIKVF	TRGV9	.	TRGJP	17	-1	-1	20
46	4.836810228802153E-4	TGTGCCTTGTGGGAGGAGTTGGGCAAAAAAATCAAGGTATTT	CALWEELGKKIKVF	TRGV9	.	TRGJP	15	-1	-1	9
46	4.836810228802153E-4	TGTGCCTTGTGGGAGAAGTTGGGCAAAAAAATCAAGGTATTT	CALWEKLGKKIKVF	TRGV9	.	TRGJP	14	-1	-1	16
46	4.836810228802153E-4	TGTGCCTTGTGGGAGGTGCAGCCTCGTGAGAAACTCTTT	CALWEVQPREKLF	TRGV9	.	TRGJ1	24	-1	-1	28
46	4.836810228802153E-4	TGTGCCTTGTGGGAGTACGGATCGGAGAAACTCTTT	CALWEYGSEKLF	TRGV9	.	TRGJ1	14	-1	-1	25
46	4.836810228802153E-4	TGTGCTGCGTGGGATCGTGAGGAGAAACTCTTT	CAAWDREEKLF	TRGV10	.	TRGJ1	14	-1	-1	22
46	4.836810228802153E-4	TGTGCCTTGTGGGAGGTGCACAAGAAACTCTTT	CALWEVHKKLF	TRGV9	.	TRGJ1	20	-1	-1	21
46	4.836810228802153E-4	TGTGCCTCGATCATATGGTATAAGAAACTCTTT	CASIIWYKKLF	TRGV9	.	TRGJ2	6	-1	-1	18
46	4.836810228802153E-4	TGTGCTGCGTGGGATCTTGAGAAACTCTTT	CAAWDLEKLF	TRGV10	.	TRGJ1	14	-1	-1	19
46	4.836810228802153E-4	TGTGCTGCGTGGGATCAGGAGAAACTCTTT	CAAWDQEKLF	TRGV10	.	TRGJ1	14	-1	-1	19
46	4.836810228802153E-4	TGTGCTGCGTGGGAGCAGCAGAAACTCTTT	CAAWEQQKLF	TRGV10	.	TRGJ1	13	-1	-1	19
46	4.836810228802153E-4	TGTGCCTTGTGTGGGCGGGAGAAACTCTTT	CALCGREKLF	TRGV9	.	TRGJ1	10	-1	-1	19
46	4.836810228802153E-4	TGTGCCTTGTGGGAGTATAAGAAACTCTTT	CALWEYKKLF	TRGV9	.	TRGJ1	14	-1	-1	15
46	4.836810228802153E-4	TGTGCCACCTGGGATGGGAAGAAACTCTTT	CATWDGKKLF	TRGV4	.	TRGJ1	17	-1	-1	18
46	4.836810228802153E-4	TGTGCCCATAAGAAACTCTTT	CAHKKLF	TRGV10	.	TRGJ1	4	-1	-1	7
45	4.731662180349933E-4	TGTGCCTTGTGGGAGGTGCGTAACACCGGCTTGGGCAAAAAAATCAAGGTATTT	CALWEVRNTGLGKKIKVF	TRGV9	.	TRGJP	18	-1	-1	30
45	4.731662180349933E-4	TGTGCCTTGTGGGAACAAGAGTTGGGCAAAAAAATCAAGGTATTT	CALWEQELGKKIKVF	TRGV9	.	TRGJP	13	-1	-1	15
45	4.731662180349933E-4	TGTGCCTTGTGGGAGCCAACCCCTTTCAAGAAACTCTTT	CALWEPTPFKKLF	TRGV9	.	TRGJ1	14	-1	-1	27
45	4.731662180349933E-4	TGTGCCTTGTGGGAGGTGTCGACCAAGAAACTCTTT	CALWEVSTKKLF	TRGV9	.	TRGJ1	17	-1	-1	24
45	4.731662180349933E-4	TGTGCCTTGTGGGAGGTGCTATGGGAGAAACTCTTT	CALWEVLWEKLF	TRGV9	.	TRGJ1	18	-1	-1	25
45	4.731662180349933E-4	TGTGCCTTGTGGGAGGTGCACCCTAAGAAACTCTTT	CALWEVHPKKLF	TRGV9	.	TRGJ1	21	-1	-1	23
45	4.731662180349933E-4	TGTGCCTTGTGGGAGGTGCAAGGGCAGAAACTCTTT	CALWEVQGQKLF	TRGV9	.	TRGJ1	19	-1	-1	25
45	4.731662180349933E-4	TGTGCCTTGTGGGAGGTGTTGATGAAACTCTTT	CALWEVLMKLF	TRGV9	.	TRGJ1	17	-1	-1	23
45	4.731662180349933E-4	TGTGCTGCGTGGGGGCCTGGGAAACTCTTT	CAAWGPGKLF	TRGV10	.	TRGJ1	12	-1	-1	20
45	4.731662180349933E-4	TGTGCTGCGTGGTTGGAGAAACTCTTT	CAAWLEKLF	TRGV10	.	TRGJ1	11	-1	-1	16
45	4.731662180349933E-4	TGTGCTGCGTATAGCAAGAAACTCTTT	CAAYSKKLF	TRGV10	.	TRGJ1	9	-1	-1	15
45	4.731662180349933E-4	TGTGCCCCCTGTCGACAGGATAAGAAACTCTTT	CAPCRQDKKLF	TRGV9	.	TRGJ1	5	-1	-1	19
44	4.626514131897712E-4	TGTGCCTTGTGGGAGGTGGAGGAAGAGTTGGGCAAAAAAATCAAGGTATTT	CALWEVEEELGKKIKVF	TRGV9	.	TRGJP	17	-1	-1	22
44	4.626514131897712E-4	TGTGCCTTGTGGGAGGCACAAGAGTTGGGCAAAAAAATCAAGGTATTT	CALWEAQELGKKIKVF	TRGV9	.	TRGJP	15	-1	-1	18
44	4.626514131897712E-4	TGTGCCTTGTGGGAGGTGCCATATTATAAGAAACTCTTT	CALWEVPYYKKLF	TRGV9	.	TRGJ1	18	-1	-1	21
44	4.626514131897712E-4	TGTGCTGCGTGGGATTGGCAGGAGAAACTCTTT	CAAWDWQEKLF	TRGV10	.	TRGJ1	15	-1	-1	22
44	4.626514131897712E-4	TGTGCTGCGTGGACGCTTAAGAAACTCTTT	CAAWTLKKLF	TRGV10	.	TRGJ1	11	-1	-1	17
44	4.626514131897712E-4	TGTGCTGCGTCCTTTAAGAAACTCTTT	CAASFKKLF	TRGV10	.	TRGJ1	9	-1	-1	14
44	4.626514131897712E-4	TGTGCTGCGTGGGATCAGAAACTCTTT	CAAWDQKLF	TRGV10	.	TRGJ2	14	-1	-1	13
44	4.626514131897712E-4	TGTGCTGCGTGGAAGAAACTCTTT	CAAWKKLF	TRGV10	.	TRGJ1	11	-1	-1	12
44	4.626514131897712E-4	TGTGCCCCCAAACTCTTT	CAPKLF	TRGV9	.	TRGJ1	5	-1	-1	9
44	4.626514131897712E-4	TGTGCTGCGTGGGACAAGAAACTCTTT	CAAWDKKLF	TRGV10	.	TRGJ1	13	-1	-1	15
43	4.521366083445491E-4	TGTGCCTTGTGGGAGGTGCACGGGGGCCAAGAGTTGGGCAAAAAAATCAAGGTATTT	CALWEVHGGQELGKKIKVF	TRGV9	.	TRGJP	20	-1	-1	23
43	4.521366083445491E-4	TGTGCCTTGTGGGAAGATGTTCCGGGGCAAGAGTTGGGCAAAAAAATCAAGGTATTT	CALWEDVPGQELGKKIKVF	TRGV9	.	TRGJP	13	-1	-1	24
43	4.521366083445491E-4	TGTGCCTTGTGGGAGGTAGTGTTGGGCAAAAAAATCAAGGTATTT	CALWEVVLGKKIKVF	TRGV9	.	TRGJP	16	-1	-1	17
43	4.521366083445491E-4	TGTGCCTTGTGGGATGATCGTAAGAAACTCTTT	CALWDDRKKLF	TRGV9	.	TRGJ1	13	-1	-1	20
43	4.521366083445491E-4	TGTGCTGCGTGGGTACATAAGAAACTCTTT	CAAWVHKKLF	TRGV10	.	TRGJ1	12	-1	-1	16
43	4.521366083445491E-4	TGTGCCTTGTGGGCCCGAAGGGAACTCTTT	CALWARRELF	TRGV9	.	TRGJ1	12	-1	-1	22
43	4.521366083445491E-4	TGTGCCTTGCTGGCACGGGGGAAACTCTTT	CALLARGKLF	TRGV9	.	TRGJ1	12	-1	-1	20
43	4.521366083445491E-4	TGTGCTGCGTGGCACAAGAAACTCTTT	CAAWHKKLF	TRGV10	.	TRGJ2	11	-1	-1	15
43	4.521366083445491E-4	TGTGCCTTGTGGGGTAAGAAACTCTTT	CALWGKKLF	TRGV9	.	TRGJ1	12	-1	-1	14
43	4.521366083445491E-4	TGTGCTGCGTGGGAGAAACTCTTT	CAAWEKLF	TRGV10	.	TRGJ1	13	-1	-1	13
43	4.521366083445491E-4	TGTGCCTTGTGGGAGGACTCTCGGGGAGGGAAGAAACTCTTT	CALWEDSRGGKKLF	TRGV9	.	TRGJ2	15	-1	-1	30
43	4.521366083445491E-4	TGTGCCTTGTGGGAGGTCCTTTCGGGGAAGAAACTCTTT	CALWEVLSGKKLF	TRGV9	.	TRGJ1	16	-1	-1	27
42	4.4162180349932703E-4	TGTGCTGCGTGGGATTATAGTGAGGCCACTGGTTGGTTCAAGATATTT	CAAWDYSEATGWFKIF	TRGV10	.	TRGJP1	16	-1	-1	25
42	4.4162180349932703E-4	TGTGCCTTGTGGGAGGTGCATAAGTTGGGCAAAAAAATCAAGGTATTT	CALWEVHKLGKKIKVF	TRGV9	.	TRGJP	19	-1	-1	22
42	4.4162180349932703E-4	TGTGCTGCGTGGGATCAATATACCACTGGTTGGTTCAAGATATTT	CAAWDQYTTGWFKIF	TRGV10	.	TRGJP1	14	-1	-1	17
42	4.4162180349932703E-4	TGTGCCTTGTGGGAGGTGAGGTGTCAGCGGAAGAAACTCTTT	CALWEVRCQRKKLF	TRGV9	.	TRGJ1	17	-1	-1	30
42	4.4162180349932703E-4	TGTGCCACCTGGGACGGGCCCCATTATTATAAGAAACTCTTT	CATWDGPHYYKKLF	TRGV2	.	TRGJ2	20	-1	-1	22
42	4.4162180349932703E-4	TGTGCCTTGTGGGAGGTTCGATATTATAAGAAACTCTTT	CALWEVRYYKKLF	TRGV9	.	TRGJ1	16	-1	-1	16
42	4.4162180349932703E-4	TGTGCCTTGTGGGAGGTGATGGACGGTCGGAAACTCTTT	CALWEVMDGRKLF	TRGV9	.	TRGJ1	17	-1	-1	29
42	4.4162180349932703E-4	TGTGCTGCGTGGGACTCTGCAACTAAGAAACTCTTT	CAAWDSATKKLF	TRGV10	.	TRGJ1	13	-1	-1	23
42	4.4162180349932703E-4	TGTGCTGCGTGGAGAGACGGTGGTCAGAAACTCTTT	CAAWRDGGQKLF	TRGV10	.	TRGJ1	11	-1	-1	25
42	4.4162180349932703E-4	TGTGCCTTGTGGGATAGACGGGGTAAGAAACTCTTT	CALWDRRGKKLF	TRGV9	.	TRGJ1	13	-1	-1	23
42	4.4162180349932703E-4	TGTGCCTTGTGGGAGGTGTTAAGCGAGAAACTCTTT	CALWEVLSEKLF	TRGV9	.	TRGJ1	17	-1	-1	25
42	4.4162180349932703E-4	TGTGCCCCCTCCTGGGCTGGGCATAAGAAACTCTTT	CAPSWAGHKKLF	TRGV4	.	TRGJ1	9	-1	-1	22
42	4.4162180349932703E-4	TGTGCCTTGTGGGAGGTGCCTAAGAAACTCTTT	CALWEVPKKLF	TRGV9	.	TRGJ1	18	-1	-1	20
42	4.4162180349932703E-4	TGTGCTGCGTGGGATTACGAGAAACTCTTT	CAAWDYEKLF	TRGV10	.	TRGJ1	18	-1	-1	13
42	4.4162180349932703E-4	TGTGCTGCGGCGAATAAGAAACTCTTT	CAAANKKLF	TRGV10	.	TRGJ1	8	-1	-1	13
42	4.4162180349932703E-4	TGGGGGCGTTATAAGAAACTCTTT	WGRYKKLF	TRGV9	.	TRGJ1	1	-1	-1	8
42	4.4162180349932703E-4	TGTGCTGCGAAGAAACTCTTT	CAAKKLF	TRGV10	.	TRGJ1	8	-1	-1	9
41	4.31106998654105E-4	TGTGCCTTGTGGGAGGAACTCGGAGAGTTGGGCAAAAAAATCAAGGTATTT	CALWEELGELGKKIKVF	TRGV9	.	TRGJP	15	-1	-1	23
41	4.31106998654105E-4	TGTGCCTTGTGGGAGGTAGAGGTATCTCAGCGGTATAAGAAACTCTTT	CALWEVEVSQRYKKLF	TRGV9	.	TRGJ1	16	-1	-1	33
41	4.31106998654105E-4	TGTGCCTTGTGGGAGCCAGCTTCGGATTATAAGAAACTCTTT	CALWEPASDYKKLF	TRGV9	.	TRGJ1	14	-1	-1	25
41	4.31106998654105E-4	TGTGCCTTGTGGGAGGTGCATTGGTGTCATAAGAAACTCTTT	CALWEVHWCHKKLF	TRGV9	.	TRGJ1	19	-1	-1	28
41	4.31106998654105E-4	TGTGCCTTGTGGGAGGTGAAGGGGGTGGGGAAACTCTTT	CALWEVKGVGKLF	TRGV9	.	TRGJ1	17	-1	-1	29
41	4.31106998654105E-4	TGTGCTGCGTGGGATTTGAATTATAAGAAACTCTTT	CAAWDLNYKKLF	TRGV10	.	TRGJ1	15	-1	-1	19
41	4.31106998654105E-4	TGTGCCTTGTGGGAGGTGCGATCTAAGAAACTCTTT	CALWEVRSKKLF	TRGV9	.	TRGJ1	18	-1	-1	23
41	4.31106998654105E-4	TGTGCCTTGTGGGAGGTCCCGAAGAAACTCTTT	CALWEVPKKLF	TRGV9	.	TRGJ1	16	-1	-1	21
41	4.31106998654105E-4	TGTGCCTTGTGGGTGAATCGGAAACTCTTT	CALWVNRKLF	TRGV9	.	TRGJ1	12	-1	-1	20
41	4.31106998654105E-4	TGTGAACTCTTT	CELF	TRGV5P	.	TRGJ1	3	-1	-1	4
40	4.205921938088829E-4	TGTGCCTTGTGGGAGGTGCTCGTAGAGTTGGGCAAAAAAATCAAGGTATTT	CALWEVLVELGKKIKVF	TRGV9	.	TRGJP	18	-1	-1	23
40	4.205921938088829E-4	TGTGCCTTGTGGGAGGTACCGCAAGAGTTGGGCAAAAAAATCAAGGTATTT	CALWEVPQELGKKIKVF	TRGV9	.	TRGJP	16	-1	-1	20
40	4.205921938088829E-4	TGTGCCTTGTGGGAGTCACGAGAGTTGGGCAAAAAAATCAAGGTATTT	CALWESRELGKKIKVF	TRGV9	.	TRGJP	14	-1	-1	20
40	4.205921938088829E-4	TGTGCCTTGTGGGAGGTGTTTGGGTTGGGCAAAAAAATCAAGGTATTT	CALWEVFGLGKKIKVF	TRGV9	.	TRGJP	17	-1	-1	23
40	4.205921938088829E-4	TGTGCCTTGTGGGAGGCAATGGCGTTGGGCAAAAAAATCAAGGTATTT	CALWEAMALGKKIKVF	TRGV9	.	TRGJP	15	-1	-1	23
40	4.205921938088829E-4	TGTGCCTTGTGGGAAAGGGAGTTGGGCAAAAAAATCAAGGTATTT	CALWERELGKKIKVF	TRGV9	.	TRGJP	13	-1	-1	18
40	4.205921938088829E-4	TGTGCCTTGTGGGAGGTGCGATGTGAGTCAGAGAAACTCTTT	CALWEVRCESEKLF	TRGV9	.	TRGJ1	18	-1	-1	31
40	4.205921938088829E-4	TGTGCCTTGTGGGAGGTCATAACGCATAAGAAACTCTTT	CALWEVITHKKLF	TRGV9	.	TRGJ1	16	-1	-1	25
40	4.205921938088829E-4	TGTGCTGCGTGGGATACGAGGGCTAAGAAACTCTTT	CAAWDTRAKKLF	TRGV10	.	TRGJ1	17	-1	-1	23
40	4.205921938088829E-4	TGTGCTGCGTGGGATTCGGTGGAGAAACTCTTT	CAAWDSVEKLF	TRGV10	.	TRGJ1	15	-1	-1	22
40	4.205921938088829E-4	TGTGCTGCGTGGGAGTATACCAAGAAACTCTTT	CAAWEYTKKLF	TRGV10	.	TRGJ1	16	-1	-1	21
40	4.205921938088829E-4	TGTGCTGCGTGGAACCGAAGGGAGAAACTCTTT	CAAWNRREKLF	TRGV10	.	TRGJ2	11	-1	-1	22
40	4.205921938088829E-4	TGTGCCTTGTGGGAGGTGGATAAGAAACTCTTT	CALWEVDKKLF	TRGV9	.	TRGJ2	17	-1	-1	19
40	4.205921938088829E-4	TGTGCTGCGTGTCGGGATAAGAAACTCTTT	CAACRDKKLF	TRGV10	.	TRGJ1	10	-1	-1	16
40	4.205921938088829E-4	TGTGCTGCGTGGGAATTTAAGAAACTCTTT	CAAWEFKKLF	TRGV10	.	TRGJ1	13	-1	-1	14
40	4.205921938088829E-4	TGTGCCTTGTGTTATTATAAGAAACTCTTT	CALCYYKKLF	TRGV9	.	TRGJ1	10	-1	-1	11
40	4.205921938088829E-4	TGTGCCTTGTGGGAGGTGCTAAAGACGTTT	CALWEVLKTF	TRGV9	.	TRGJP2	18	-1	-1	21
39	4.100773889636608E-4	TGTGCCTTGTGGGAGGTGCACCTTGCGGGGTTGGGCAAAAAAATCAAGGTATTT	CALWEVHLAGLGKKIKVF	TRGV9	.	TRGJP	22	-1	-1	29
39	4.100773889636608E-4	TGTGCCTTGTGGGAGTCCTTACAAGAGTTGGGCAAAAAAATCAAGGTATTT	CALWESLQELGKKIKVF	TRGV9	.	TRGJP	14	-1	-1	21
39	4.100773889636608E-4	TGTGCCTTGTGGGAGGGGAAAGAGTTGGGCAAAAAAATCAAGGTATTT	CALWEGKELGKKIKVF	TRGV9	.	TRGJP	15	-1	-1	15
39	4.100773889636608E-4	TGTGCCTTGTGGGAGGTGCGAAGCGTCGGAGGTAAGAAACTCTTT	CALWEVRSVGGKKLF	TRGV9	.	TRGJ1	18	-1	-1	32
39	4.100773889636608E-4	TGTGCCTTGTGGGAGAGGGAGTTGGGCAAAAAAATCAAGGTATTT	CALWERELGKKIKVF	TRGV9	.	TRGJP	14	-1	-1	18
39	4.100773889636608E-4	TGTGCCTTGTGGGAGGTGCTGGGTTATTATAAGAAACTCTTT	CALWEVLGYYKKLF	TRGV9	.	TRGJ1	18	-1	-1	23
39	4.100773889636608E-4	TGTGCCTTGTGGGAGGTGTCCCCGGGGAGGAAACTCTTT	CALWEVSPGRKLF	TRGV9	.	TRGJ1	17	-1	-1	29
39	4.100773889636608E-4	TGTGCCTTGTGGGAGGTGCGGGGTTATAAGAAACTCTTT	CALWEVRGYKKLF	TRGV9	.	TRGJ1	18	-1	-1	23
39	4.100773889636608E-4	TGTGCCTTGTGGGAGGTGAACTATTATAAGAAACTCTTT	CALWEVNYYKKLF	TRGV9	.	TRGJ1	20	-1	-1	17
39	4.100773889636608E-4	TGTGCCTTGTGGGAACTCGGGGCGCGGGAGAAACTCTTT	CALWELGAREKLF	TRGV9	.	TRGJ1	13	-1	-1	28
39	4.100773889636608E-4	TGTGCCACCTGGGATAGAAGGTACTATAAGAAACTCTTT	CATWDRRYYKKLF	TRGV8	.	TRGJ1	16	-1	-1	21
39	4.100773889636608E-4	TGTGCTGCGTGGGATGGGGATCATAAGAAACTCTTT	CAAWDGDHKKLF	TRGV10	.	TRGJ1	14	-1	-1	19
39	4.100773889636608E-4	TGTGCTGCGTGGGACGCCTCTCTTAAGAAACTCTTT	CAAWDASLKKLF	TRGV10	.	TRGJ1	13	-1	-1	23
39	4.100773889636608E-4	TGTGCCTTGTGGGAGGTAGGGGATAAGAAACTCTTT	CALWEVGDKKLF	TRGV9	.	TRGJ1	16	-1	-1	22
39	4.100773889636608E-4	TGTGCTGCGTGGGGCGAGAATAAGAAACTCTTT	CAAWGENKKLF	TRGV10	.	TRGJ1	12	-1	-1	19
39	4.100773889636608E-4	TGTGCTGCGTGGGATTATAATCGGAAACTCTTT	CAAWDYNRKLF	TRGV10	.	TRGJ1	21	-1	-1	13
39	4.100773889636608E-4	TGTGCTGCGTGGGATGGATGGGGGAAACTCTTT	CAAWDGWGKLF	TRGV10	.	TRGJ2	14	-1	-1	23
39	4.100773889636608E-4	TGTGCCTTGTGGGATCTCTGTAAGAAACTCTTT	CALWDLCKKLF	TRGV9	.	TRGJ1	13	-1	-1	20
39	4.100773889636608E-4	TGTGCCTTGTGGGAGGTGCAAGAGAAACTCTTT	CALWEVQEKLF	TRGV9	.	TRGJ1	19	-1	-1	22
39	4.100773889636608E-4	TGTGCCTTGTGGGAGGGTTATAAGAAACTCTTT	CALWEGYKKLF	TRGV9	.	TRGJ1	15	-1	-1	17
39	4.100773889636608E-4	TGTGCTGCGTGGCCTCATAAGAAACTCTTT	CAAWPHKKLF	TRGV10	.	TRGJ1	11	-1	-1	16
39	4.100773889636608E-4	TGTGCCTTGTGGAGCCCTAAGAAACTCTTT	CALWSPKKLF	TRGV9	.	TRGJ1	11	-1	-1	17
39	4.100773889636608E-4	TGTGCCTTGTGGAGGGATAAGAAACTCTTT	CALWRDKKLF	TRGV9	.	TRGJ1	14	-1	-1	16
39	4.100773889636608E-4	TGTGCTTTTGGGAAACTCTTT	CAFGKLF	TRGV9	.	TRGJ2	12	-1	-1	11
39	4.100773889636608E-4	TGTGCCTTGTATAAGAAACTCTTT	CALYKKLF	TRGV9	.	TRGJ1	9	-1	-1	9
38	3.9956258411843874E-4	TGTGCCTTGTGGGAGGTGGGCGAGTTGGGCAAAAAAATCAAGGTATTT	CALWEVGELGKKIKVF	TRGV9	.	TRGJP	17	-1	-1	16
38	3.9956258411843874E-4	TGTGCCTTGTGGGGTCAAGAGTTGGGCAAAAAAATCAAGGTATTT	CALWGQELGKKIKVF	TRGV9	.	TRGJP	12	-1	-1	11
38	3.9956258411843874E-4	TGTGCTGCGTGGGATTGCTGTGGGGTGGAGAAACTCTTT	CAAWDCCGVEKLF	TRGV10	.	TRGJ1	15	-1	-1	28
38	3.9956258411843874E-4	TGTGCCACCTGGGACGGGCGGGTTTATAAGAAACTCTTT	CATWDGRVYKKLF	TRGV2	.	TRGJ1	18	-1	-1	23
38	3.9956258411843874E-4	TGTGCCACCTGGGACAGGCCGGGGTATAAGAAACTCTTT	CATWDRPGYKKLF	TRGV3	.	TRGJ1	19	-1	-1	24
38	3.9956258411843874E-4	TGTGCTGCGTGGGTACTTGAGTATAAGAAACTCTTT	CAAWVLEYKKLF	TRGV10	.	TRGJ1	12	-1	-1	21
38	3.9956258411843874E-4	TGTGCTGCGTGGGATAAGGGGGAGAAGAAACTCTTT	CAAWDKGEKKLF	TRGV10	.	TRGJ1	14	-1	-1	24
38	3.9956258411843874E-4	TGTGCCTTGTGGGAGGTGCTATATAAGAAACTCTTT	CALWEVLYKKLF	TRGV9	.	TRGJ1	18	-1	-1	21
38	3.9956258411843874E-4	TGTGCCTTGTGGGAGGTGCGCTATAAGAAACTCTTT	CALWEVRYKKLF	TRGV9	.	TRGJ1	18	-1	-1	21
38	3.9956258411843874E-4	TGTGCTGCGTGGGATCATCATAAGAAACTCTTT	CAAWDHHKKLF	TRGV10	.	TRGJ1	14	-1	-1	13
38	3.9956258411843874E-4	TGTGCCTTGTGGCGCGGGTATAAGAAACTCTTT	CALWRGYKKLF	TRGV9	.	TRGJ2	11	-1	-1	18
38	3.9956258411843874E-4	TGTGCCTTGTGGGAGGTTCGAGTGAGACTCTTT	CALWEVRVRLF	TRGV9	.	TRGJ1	16	-1	-1	23
38	3.9956258411843874E-4	TGTGCCTTGTGGGAGGTCTCAAAGAAACTCTTT	CALWEVSKKLF	TRGV9	.	TRGJ1	16	-1	-1	21
38	3.9956258411843874E-4	TGTGCCTTGTGGGAGGTGGGTCAGAAACTCTTT	CALWEVGQKLF	TRGV9	.	TRGJ1	17	-1	-1	22
38	3.9956258411843874E-4	TGTGCTGCGTGGGTTTATAAGAAACTCTTT	CAAWVYKKLF	TRGV10	.	TRGJ1	16	-1	-1	14
38	3.9956258411843874E-4	TGTGCTGCGTGGGCTGATAAGAAACTCTTT	CAAWADKKLF	TRGV10	.	TRGJ1	12	-1	-1	16
38	3.9956258411843874E-4	TGTGCTGCGTGGGATGTGGGGAAACTCTTT	CAAWDVGKLF	TRGV10	.	TRGJ1	14	-1	-1	20
38	3.9956258411843874E-4	TGTGCCTTGGAGGGCCTCAAGAAACTCTTT	CALEGLKKLF	TRGV9	.	TRGJ1	8	-1	-1	18
38	3.9956258411843874E-4	TGTGCCGTCCCGGGGGTTAAGAAACTCTTT	CAVPGVKKLF	TRGV10	.	TRGJ1	4	-1	-1	17
38	3.9956258411843874E-4	TGTGCTGCACACTCCAAGAAACTCTTT	CAAHSKKLF	TRGV10	.	TRGJ1	7	-1	-1	15
38	3.9956258411843874E-4	TGTGCCTTGTGGGAGAAGAAACTCTTT	CALWEKKLF	TRGV9	.	TRGJ1	14	-1	-1	15
38	3.9956258411843874E-4	CCTTACCGTAAGAAACTCTTT	PYRKKLF	TRGV10	.	TRGJ1	-1	-1	-1	8
38	3.9956258411843874E-4	TGTGCCTTGTGGGAGGAAAAACTCTTT	CALWEEKLF	TRGV9	.	TRGJ1	15	-1	-1	18
37	3.890477792732167E-4	TGTGCCTTGTGGGAGGGGGAAAATCAGTTGGGCAAAAAAATCAAGGTATTT	CALWEGENQLGKKIKVF	TRGV9	.	TRGJP	15	-1	-1	25
37	3.890477792732167E-4	TGTGCCTTGTGGGAGAAATTTCATTGTCTTCCGGGACTCTTT	CALWEKFHCLPGLF	TRGV9	.	TRGJ1	14	-1	-1	35
37	3.890477792732167E-4	TGTGCTGCGTGGGACAATTCATACTCGAAGAAACTCTTT	CAAWDNSYSKKLF	TRGV10	.	TRGJ1	13	-1	-1	27
37	3.890477792732167E-4	TGTGCCTTGTGGGAGGTGCCGAATTATAAGAAACTCTTT	CALWEVPNYKKLF	TRGV9	.	TRGJ1	18	-1	-1	22
37	3.890477792732167E-4	TGTGCCTTGTGGGAGGTGCGGTGTTATAAGAAACTCTTT	CALWEVRCYKKLF	TRGV9	.	TRGJ1	18	-1	-1	23
37	3.890477792732167E-4	TGTGCTGCGTGGGATTACTGTCGGGCGAAACTCTTT	CAAWDYCRAKLF	TRGV10	.	TRGJ1	17	-1	-1	26
37	3.890477792732167E-4	TGTGCTGCGTGGGACAGCACTCGTAAGAAACTCTTT	CAAWDSTRKKLF	TRGV10	.	TRGJ1	13	-1	-1	23
37	3.890477792732167E-4	TGTGCCTTGTGGGAGGTGCTCTTTAAGAAACTCTTT	CALWEVLFKKLF	TRGV9	.	TRGJ1	18	-1	-1	23
37	3.890477792732167E-4	TGTGCTGCGTGGGATTATAGGGAGAAACTCTTT	CAAWDYREKLF	TRGV10	.	TRGJ1	16	-1	-1	22
37	3.890477792732167E-4	TGTGCTGCGTGGGATCATCGTAAGAAACTCTTT	CAAWDHRKKLF	TRGV10	.	TRGJ1	22	-1	-1	20
37	3.890477792732167E-4	TGTGCCTTGTGTGTTATCGGGGAGAAACTCTTT	CALCVIGEKLF	TRGV9	.	TRGJ1	10	-1	-1	22
37	3.890477792732167E-4	TGTGCCTTGTGGGCTAGGTATAAGAAACTCTTT	CALWARYKKLF	TRGV9	.	TRGJ2	12	-1	-1	18
37	3.890477792732167E-4	TGTGCCTTGTGGGGCCACCATAAGAAACTCTTT	CALWGHHKKLF	TRGV9	.	TRGJ1	12	-1	-1	19
37	3.890477792732167E-4	TGTGCTGCGTGGGGTGAAAAGAAACTCTTT	CAAWGEKKLF	TRGV10	.	TRGJ2	12	-1	-1	18
37	3.890477792732167E-4	TGTGCCTTTCGGGTGTCTAAGAAACTCTTT	CAFRVSKKLF	TRGV9	.	TRGJ1	7	-1	-1	17
37	3.890477792732167E-4	TGTGCCTTGTGGGCCCTTAAGAAACTCTTT	CALWALKKLF	TRGV9	.	TRGJ1	12	-1	-1	17
36	3.785329744279946E-4	TGTGCCTTGTGGGAGCTAAGCCGGGAGTTGGGCAAAAAAATCAAGGTATTT	CALWELSRELGKKIKVF	TRGV9	.	TRGJP	14	-1	-1	24
36	3.785329744279946E-4	TGTGCCTTGTGGGAGGTGCAGTTAGAGTTGGGCAAAAAAATCAAGGTATTT	CALWEVQLELGKKIKVF	TRGV9	.	TRGJP	19	-1	-1	23
36	3.785329744279946E-4	TGTGCCTTGTGGGAGACTCAAGAGTTGGGCAAAAAAATCAAGGTATTT	CALWETQELGKKIKVF	TRGV9	.	TRGJP	14	-1	-1	18
36	3.785329744279946E-4	TGTGCCTTGTGGGAGGTGCGGGTGGGCAAAAAAATCAAGGTATTT	CALWEVRVGKKIKVF	TRGV9	.	TRGJP	18	-1	-1	22
36	3.785329744279946E-4	TGTGCCACCTGGGACAGGCCTCATTATTATTATAAGAAACTCTTT	CATWDRPHYYYKKLF	TRGV5	.	TRGJ1	20	-1	-1	25
36	3.785329744279946E-4	TGTGCCTTGTGGGAGGTCCATGAGGGGAAGAAACTCTTT	CALWEVHEGKKLF	TRGV9	.	TRGJ1	19	-1	-1	27
36	3.785329744279946E-4	TGTGCCTTGTGGGAGGCCCCCGTGAGGAAGAAACTCTTT	CALWEAPVRKKLF	TRGV9	.	TRGJ1	15	-1	-1	27
36	3.785329744279946E-4	TGTGCCTTGTGGGAGGGCACGGGTTATAAGAAACTCTTT	CALWEGTGYKKLF	TRGV9	.	TRGJ1	19	-1	-1	23
36	3.785329744279946E-4	TGTGCTGCGTCATTGGACCCCCTCAAGAAACTCTTT	CAASLDPLKKLF	TRGV10	.	TRGJ2	9	-1	-1	24
36	3.785329744279946E-4	TGTGCTGCGTGGGATTATGAGTATAAGAAACTCTTT	CAAWDYEYKKLF	TRGV10	.	TRGJ1	16	-1	-1	21
36	3.785329744279946E-4	TGTGCTGCGTGGGATGCGGGTATGAAGAAACTCTTT	CAAWDAGMKKLF	TRGV10	.	TRGJ1	14	-1	-1	20
36	3.785329744279946E-4	TGTGCCTTGTGGGAGGTGTATTATAAGAAACTCTTT	CALWEVYYKKLF	TRGV9	.	TRGJ1	17	-1	-1	18
36	3.785329744279946E-4	TGTGCTGCGTGGGATCCGGCTGGGAAACTCTTT	CAAWDPAGKLF	TRGV10	.	TRGJ1	14	-1	-1	23
36	3.785329744279946E-4	TGTGCTGCGTGGGATAGTTATAAGAAACTCTTT	CAAWDSYKKLF	TRGV10	.	TRGJ2	14	-1	-1	17
36	3.785329744279946E-4	TGTGCTGCGTGGGAGGGGTCGAGGAAACTCTTT	CAAWEGSRKLF	TRGV10	.	TRGJ1	13	-1	-1	23
36	3.785329744279946E-4	TGTGCCTTGTGGGAGGTGCAAAAGAAACTCTTT	CALWEVQKKLF	TRGV9	.	TRGJ1	19	-1	-1	21
36	3.785329744279946E-4	TGTGCCTTGTGGGAGGCTCTTAAGAAACTCTTT	CALWEALKKLF	TRGV9	.	TRGJ1	15	-1	-1	20
36	3.785329744279946E-4	TGTGCTGCGTGGGCCTTAAGGAAACTCTTT	CAAWALRKLF	TRGV10	.	TRGJ1	12	-1	-1	16
36	3.785329744279946E-4	TGTGCCTTGTGCGGCTATAAGAAACTCTTT	CALCGYKKLF	TRGV9	.	TRGJ1	10	-1	-1	15
36	3.785329744279946E-4	TGTGCCTTGTGTTATAAGAAACTCTTT	CALCYKKLF	TRGV9	.	TRGJ1	10	-1	-1	11
36	3.785329744279946E-4	TGTGCCTTGACTAAGAAACTCTTT	CALTKKLF	TRGV9	.	TRGJ1	8	-1	-1	11
36	3.785329744279946E-4	TGTAAGAAGAAGAAACTCTTT	CKKKKLF	TRGV10	.	TRGJ1	2	-1	-1	9
36	3.785329744279946E-4	TGTGCTGCGTGGGAAAAAAAGAAACTCTTT	CAAWEKKKLF	TRGV10	.	TRGJ1	13	-1	-1	18
35	3.6801816958277253E-4	TGTGCCTTGTGGGAGGTGCAAGCCGCCCCACAAGAGTTGGGCAAAAAAATCAAGGTATTT	CALWEVQAAPQELGKKIKVF	TRGV9	.	TRGJP	33	-1	-1	30
35	3.6801816958277253E-4	TGTGCCTTGTGGGAGGTGCCTACCGGTATCGTAGGAGAGAAACTCTTT	CALWEVPTGIVGEKLF	TRGV9	.	TRGJ1	18	-1	-1	37
35	3.6801816958277253E-4	TGTGCCTTGTGGGAGGGAGAAGAGTTGGGCAAAAAAATCAAGGTATTT	CALWEGEELGKKIKVF	TRGV9	.	TRGJP	15	-1	-1	19
35	3.6801816958277253E-4	TGTGCCTTGTGGGGTGGGGAGTTGGGCAAAAAAATCAAGGTATTT	CALWGGELGKKIKVF	TRGV9	.	TRGJP	12	-1	-1	18
35	3.6801816958277253E-4	TGTGCCTTGTGGGAGGTGCCCTTGGGGGAGAAACTCTTT	CALWEVPLGEKLF	TRGV9	.	TRGJ2	21	-1	-1	28
35	3.6801816958277253E-4	TGTGCCTTGTGGGAGGGCGGGTATAAGAAACTCTTT	CALWEGGYKKLF	TRGV9	.	TRGJ1	15	-1	-1	21
35	3.6801816958277253E-4	TGTGCCACCTGGGACAGAGGTTATAAGAAACTCTTT	CATWDRGYKKLF	TRGV5	.	TRGJ1	16	-1	-1	20
35	3.6801816958277253E-4	TGTGCCACCTGGGAAATGGGATATAAGAAACTCTTT	CATWEMGYKKLF	TRGV4	.	TRGJ1	13	-1	-1	21
35	3.6801816958277253E-4	TGTGCTGCGTGGGTTTATTATAAGAAACTCTTT	CAAWVYYKKLF	TRGV10	.	TRGJ1	16	-1	-1	14
35	3.6801816958277253E-4	TGTGCCTTGTGGGAGGACTTTAAGAAACTCTTT	CALWEDFKKLF	TRGV9	.	TRGJ2	15	-1	-1	20
35	3.6801816958277253E-4	TGTGCTGCGTGGGATTGGAAGAAACTCTTT	CAAWDWKKLF	TRGV10	.	TRGJ1	15	-1	-1	18
35	3.6801816958277253E-4	TGTGCTGCGTGGGATGAAGAGAAACTCTTT	CAAWDEEKLF	TRGV10	.	TRGJ1	14	-1	-1	19
35	3.6801816958277253E-4	TGTGCTGCGTGGGATAGGGAGAAACTCTTT	CAAWDREKLF	TRGV10	.	TRGJ1	14	-1	-1	19
35	3.6801816958277253E-4	TGTGCTGCGTGGATCCATAAGAAACTCTTT	CAAWIHKKLF	TRGV10	.	TRGJ2	11	-1	-1	16
35	3.6801816958277253E-4	TGTGCCTTGTGGGAGGTTAAGAAACTCTTT	CALWEVKKLF	TRGV9	.	TRGJ1	16	-1	-1	17
35	3.6801816958277253E-4	TGTGCCACCTGGGATGGTAAGAAACTCTTT	CATWDGKKLF	TRGV4	.	TRGJ1	16	-1	-1	17
35	3.6801816958277253E-4	TGTGCTGCGTCTTGGAAGAAACTCTTT	CAASWKKLF	TRGV10	.	TRGJ1	9	-1	-1	15
35	3.6801816958277253E-4	TGTGCCTTTTTTGGAAAGAAACTCTTT	CAFFGKKLF	TRGV9	.	TRGJ1	7	-1	-1	15
35	3.6801816958277253E-4	CTTAGAGGGAAACTCTTT	LRGKLF	TRGV10	.	TRGJ1	-1	-1	-1	8
34	3.5750336473755045E-4	TGTGCTGCGTGGGCTCTGGATTGGGGTAAGAAACTCTTT	CAAWALDWGKKLF	TRGV10	.	TRGJ1	12	-1	-1	26
34	3.5750336473755045E-4	TGTGCTGCGTGGGATTACCGGTACCTCGAGAAACTCTTT	CAAWDYRYLEKLF	TRGV10	.	TRGJ1	17	-1	-1	28
34	3.5750336473755045E-4	TGTGCCACCTGGGATGAGGGTTATTATAAGAAACTCTTT	CATWDEGYYKKLF	TRGV4	.	TRGJ1	15	-1	-1	20
34	3.5750336473755045E-4	TGTGCTGCGTGGGATTTCAGGGCTAAGAAACTCTTT	CAAWDFRAKKLF	TRGV10	.	TRGJ1	15	-1	-1	23
34	3.5750336473755045E-4	TGTGCTGCGTGGGATTCTTGGGGTAAGAAACTCTTT	CAAWDSWGKKLF	TRGV10	.	TRGJ1	15	-1	-1	23
34	3.5750336473755045E-4	TGTGCTGCGTGGGATTGGGATTATAAGAAACTCTTT	CAAWDWDYKKLF	TRGV10	.	TRGJ2	15	-1	-1	19
34	3.5750336473755045E-4	TGTGCTGCGTGGGATACGGGTTATAAGAAACTCTTT	CAAWDTGYKKLF	TRGV10	.	TRGJ1	17	-1	-1	20
34	3.5750336473755045E-4	TGTGCTGCAGTTTGGACGGATTATAAGAAACTCTTT	CAAVWTDYKKLF	TRGV10	.	TRGJ1	7	-1	-1	19
34	3.5750336473755045E-4	TGTGCCTTGTGGGAGGTCGGAGATAAGAAACTCTTT	CALWEVGDKKLF	TRGV9	.	TRGJ1	16	-1	-1	22
34	3.5750336473755045E-4	TGTGCCTTGTGGGAAACCGGCTCTAAGAAACTCTTT	CALWETGSKKLF	TRGV9	.	TRGJ1	13	-1	-1	23
34	3.5750336473755045E-4	TGTGCTGCGTGGGACTTTGTAAAGAAACTCTTT	CAAWDFVKKLF	TRGV10	.	TRGJ1	13	-1	-1	21
34	3.5750336473755045E-4	TGTGCTGCGTGGGAGGGTTATAAGAAACTCTTT	CAAWEGYKKLF	TRGV10	.	TRGJ1	13	-1	-1	17
34	3.5750336473755045E-4	TGTGCCTTGTGGGAGGCCCTCAAGAAACTCTTT	CALWEALKKLF	TRGV9	.	TRGJ1	15	-1	-1	21
34	3.5750336473755045E-4	TGTGCTGCGTGTACAGTTAAGAAACTCTTT	CAACTVKKLF	TRGV10	.	TRGJ1	10	-1	-1	17
34	3.5750336473755045E-4	TGTGCTGCGTGGTATTATAAGAAACTCTTT	CAAWYYKKLF	TRGV10	.	TRGJ1	16	-1	-1	12
34	3.5750336473755045E-4	TGTGCTGCGTGGGAGTCTAAGAAACTCTTT	CAAWESKKLF	TRGV10	.	TRGJ1	13	-1	-1	17
34	3.5750336473755045E-4	TGTGCTGCGTGGGAGGATAAGAAACTCTTT	CAAWEDKKLF	TRGV10	.	TRGJ1	13	-1	-1	16
34	3.5750336473755045E-4	TGTGCTGCGCCCCCGGAAGGGAAACTCTTT	CAAPPEGKLF	TRGV10	.	TRGJ1	8	-1	-1	20
34	3.5750336473755045E-4	TGTGCTGCGTGGAATTATAAGAAACTCTTT	CAAWNYKKLF	TRGV10	.	TRGJ1	16	-1	-1	13
34	3.5750336473755045E-4	TGTGCCTTGTTGACCCCTAAGAAACTCTTT	CALLTPKKLF	TRGV9	.	TRGJ1	9	-1	-1	17
33	3.469885598923284E-4	TGTGCCTTGTGGGAGGAGTACGGGCAAGAGTTGGGCAAAAAAATCAAGGTATTT	CALWEEYGQELGKKIKVF	TRGV9	.	TRGJP	15	-1	-1	21
33	3.469885598923284E-4	TGTGCCTTGTGGGAGCTTGAGGAGTTGGGCAAAAAAATCAAGGTATTT	CALWELEELGKKIKVF	TRGV9	.	TRGJP	14	-1	-1	21
33	3.469885598923284E-4	TGTGCTGCGTGGGATTTTTGGTCGCGGTCGAAGAAACTCTTT	CAAWDFWSRSKKLF	TRGV10	.	TRGJ1	15	-1	-1	30
33	3.469885598923284E-4	TGTGCTGCGTGGGATCCAATCGAGAAGGGTTATAAACTCTTT	CAAWDPIEKGYKLF	TRGV10	.	TRGJ1	14	-1	-1	33
33	3.469885598923284E-4	TGTGCTGCGTGGGATAACCCTCGTGATTGGATCAAGACGTTT	CAAWDNPRDWIKTF	TRGV10	.	TRGJP2	17	-1	-1	22
33	3.469885598923284E-4	TGTGCCTTGTGGGAGGTCCCACGCCCCAGGAAGAAACTCTTT	CALWEVPRPRKKLF	TRGV9	.	TRGJ1	16	-1	-1	30
33	3.469885598923284E-4	TGTGCCTTGTGGGAGGAGAATTATTATAAGAAACTCTTT	CALWEENYYKKLF	TRGV9	.	TRGJ1	15	-1	-1	17
33	3.469885598923284E-4	TGTGCCTTGTGGGAGACGAATTATTATAAGAAACTCTTT	CALWETNYYKKLF	TRGV9	.	TRGJ1	14	-1	-1	16
33	3.469885598923284E-4	TGTGCTGCGTGGGATTTTCGGTATAAGAAACTCTTT	CAAWDFRYKKLF	TRGV10	.	TRGJ2	15	-1	-1	21
33	3.469885598923284E-4	TGTGCTGCGTGGGATTTTGATTATAAGAAACTCTTT	CAAWDFDYKKLF	TRGV10	.	TRGJ1	15	-1	-1	19
33	3.469885598923284E-4	TGTGCTGCGTGGGATTATACCAATAAGAAACTCTTT	CAAWDYTNKKLF	TRGV10	.	TRGJ1	16	-1	-1	22
33	3.469885598923284E-4	TGTGCTGCGTGGGATATACGGTATAAGAAACTCTTT	CAAWDIRYKKLF	TRGV10	.	TRGJ2	19	-1	-1	21
33	3.469885598923284E-4	TGTGCCACCTGGGACGGGCGATATAAGAAACTCTTT	CATWDGRYKKLF	TRGV2	.	TRGJ2	18	-1	-1	21
33	3.469885598923284E-4	TGTGCTGCGTGGGATTTTTATAAGAAACTCTTT	CAAWDFYKKLF	TRGV10	.	TRGJ1	15	-1	-1	13
33	3.469885598923284E-4	TGTGCTGCGTGGGATTTTGGGGAGAAACTCTTT	CAAWDFGEKLF	TRGV10	.	TRGJ1	15	-1	-1	22
33	3.469885598923284E-4	TGTGCTGCGTGGGATTGGAGTAAGAAACTCTTT	CAAWDWSKKLF	TRGV10	.	TRGJ1	15	-1	-1	20
33	3.469885598923284E-4	TGTGCCTTGTTTGTGGATAAGAACGGACTCTTT	CALFVDKNGLF	TRGV9	.	TRGJ1	9	-1	-1	26
33	3.469885598923284E-4	TGTGCCTTGTGGGAGCCTCATAAGAAACTCTTT	CALWEPHKKLF	TRGV9	.	TRGJ1	14	-1	-1	19
33	3.469885598923284E-4	TGTGCCTTGTGGGAGGTTTATAAGAAACTCTTT	CALWEVYKKLF	TRGV9	.	TRGJ1	16	-1	-1	17
33	3.469885598923284E-4	TGTGCCTTGTGGGAGGTATCGGGGTACGCGTTT	CALWEVSGYAF	TRGV9	.	TRGJP2	16	-1	-1	28
33	3.469885598923284E-4	TGTGCCTTGTGGGAGGGCTATAAGAAACTCTTT	CALWEGYKKLF	TRGV9	.	TRGJ1	15	-1	-1	18
33	3.469885598923284E-4	TGTGCCTTTACTAAGAAACTCTTT	CAFTKKLF	TRGV9	.	TRGJ1	7	-1	-1	7
33	3.469885598923284E-4	TGTGCCTGCCCTGTTAAGAAACTCTTT	CACPVKKLF	TRGV9	.	TRGJ1	6	-1	-1	14
33	3.469885598923284E-4	TGTGCCACCTGGGAACTCTTT	CATWELF	TRGV2	.	TRGJ1	13	-1	-1	13
32	3.3647375504710633E-4	TGTGCCTTGTGGGAGGACCCACCACAAGAGTTGGGCAAAAAAATCAAGGTATTT	CALWEDPPQELGKKIKVF	TRGV9	.	TRGJP	15	-1	-1	24
32	3.3647375504710633E-4	TGTGCCTTGTGGGGGACGCGGACGGAGTTGGGCAAAAAAATCAAGGTATTT	CALWGTRTELGKKIKVF	TRGV9	.	TRGJP	12	-1	-1	24
32	3.3647375504710633E-4	TGTGCCTTGTGGGAGGTGCAAAGGGAGTTGGGCAAAAAAATCAAGGTATTT	CALWEVQRELGKKIKVF	TRGV9	.	TRGJP	19	-1	-1	24
32	3.3647375504710633E-4	TGTGCCTTGTGGGAGGGAGAGGAGTTGGGCAAAAAAATCAAGGTATTT	CALWEGEELGKKIKVF	TRGV9	.	TRGJP	15	-1	-1	21
32	3.3647375504710633E-4	TGTGCCTTGTGGGCCCCGCAGTTGGGCAAAAAAATCAAGGTATTT	CALWAPQLGKKIKVF	TRGV9	.	TRGJP	12	-1	-1	19
32	3.3647375504710633E-4	TGTGCCTTGTGGGATCCTGAGTTGGGCAAAAAAATCAAGGTATTT	CALWDPELGKKIKVF	TRGV9	.	TRGJP	13	-1	-1	18
32	3.3647375504710633E-4	TGTGCCTTGTGGGACCAAGAGTTGGGCAAAAAAATCAAGGTATTT	CALWDQELGKKIKVF	TRGV9	.	TRGJP	13	-1	-1	15
32	3.3647375504710633E-4	TGTGCCTTGTGGGAGGTGCCAGGAGGTTATAAGAAACTCTTT	CALWEVPGGYKKLF	TRGV9	.	TRGJ1	18	-1	-1	26
32	3.3647375504710633E-4	TGTGCCTTGTGGGAGGTGCAGATGGGTAGTAAGAAACTCTTT	CALWEVQMGSKKLF	TRGV9	.	TRGJ1	19	-1	-1	29
32	3.3647375504710633E-4	TGTGCCTTGTGGGAGGTGGTCCTTATGGGTAAGAAACTCTTT	CALWEVVLMGKKLF	TRGV9	.	TRGJ1	17	-1	-1	29
32	3.3647375504710633E-4	TGTGCCACCTGGGACGGGCCGAATTATTATAAGAAACTCTTT	CATWDGPNYYKKLF	TRGV2	.	TRGJ2	19	-1	-1	19
32	3.3647375504710633E-4	TGTGCTGCGTGGGATCAGAATTATTATAAGAAACTCTTT	CAAWDQNYYKKLF	TRGV10	.	TRGJ1	14	-1	-1	17
32	3.3647375504710633E-4	TGTGCCTTGTGGGAGGTGTATTATTATAAGAAACTCTTT	CALWEVYYYKKLF	TRGV9	.	TRGJ1	17	-1	-1	19
32	3.3647375504710633E-4	TGTGCCTTGTGGGAGGTGCCCTGGATGAAGAAACTCTTT	CALWEVPWMKKLF	TRGV9	.	TRGJ1	21	-1	-1	27
32	3.3647375504710633E-4	TGTGCCTTGTGGGAGGAGCCTATAAGATGGAAACTCTTT	CALWEEPIRWKLF	TRGV9	.	TRGJ2	18	-1	-1	29
32	3.3647375504710633E-4	TGTGCTGCGTCTGGGATCGGTTATAAGAAACTCTTT	CAASGIGYKKLF	TRGV10	.	TRGJ2	16	-1	-1	20
32	3.3647375504710633E-4	TGTGCTGCGTGGGATTATAATTATAAGAAACTCTTT	CAAWDYNYKKLF	TRGV10	.	TRGJ1	16	-1	-1	16
32	3.3647375504710633E-4	TGTGCTGCGTGGGATGGGTCCCATAAGAAACTCTTT	CAAWDGSHKKLF	TRGV10	.	TRGJ1	14	-1	-1	22
32	3.3647375504710633E-4	TGTGCTGCGTGGGATAATTATTATAAGAAACTCTTT	CAAWDNYYKKLF	TRGV10	.	TRGJ2	14	-1	-1	15
32	3.3647375504710633E-4	TGTGCCTTGTGGGAGGTTCGGTATAAGAAACTCTTT	CALWEVRYKKLF	TRGV9	.	TRGJ1	16	-1	-1	21
32	3.3647375504710633E-4	TGTGCTGCGTGGTCACGAGATAAGAAACTCTTT	CAAWSRDKKLF	TRGV10	.	TRGJ1	11	-1	-1	19
32	3.3647375504710633E-4	TGTGCTGCGTGGGATCTTGGTAAGAAACTCTTT	CAAWDLGKKLF	TRGV10	.	TRGJ1	14	-1	-1	20
32	3.3647375504710633E-4	TGTGCTGCGTGGGATCCGATTCAGAAACTCTTT	CAAWDPIQKLF	TRGV10	.	TRGJ2	14	-1	-1	22
32	3.3647375504710633E-4	TGTGCTGCGTGGAAGGATTATAAGAAACTCTTT	CAAWKDYKKLF	TRGV10	.	TRGJ1	11	-1	-1	16
32	3.3647375504710633E-4	TGTGCCACCTGGGCCTATTATAAGAAACTCTTT	CATWAYYKKLF	TRGV5	.	TRGJ1	12	-1	-1	15
32	3.3647375504710633E-4	TGTGCCACCTGGGACGGTTATAAGAAACTCTTT	CATWDGYKKLF	TRGV2	.	TRGJ1	16	-1	-1	17
32	3.3647375504710633E-4	TGTGCCTTGTTGGTTTTTAAGAAACTCTTT	CALLVFKKLF	TRGV9	.	TRGJ2	12	-1	-1	14
32	3.3647375504710633E-4	TGTGCCTTAACAGTTAAGAAACTCTTT	CALTVKKLF	TRGV9	.	TRGJ1	7	-1	-1	14
32	3.3647375504710633E-4	TGTGCCGATTATAAGAAACTCTTT	CADYKKLF	TRGV10	.	TRGJ1	4	-1	-1	7
32	3.3647375504710633E-4	TGTGCCTTGTCATATAAGAAACTCTTT	CALSYKKLF	TRGV9	.	TRGJ1	9	-1	-1	12
32	3.3647375504710633E-4	TGTGCCTTGCAAAGTAAGAAACTCTTT	CALQSKKLF	TRGV9	.	TRGJ1	8	-1	-1	14
32	3.3647375504710633E-4	TGTGCTGCGTGGGCCCCCTATAAGAAACTCTTT	CAAWAPYKKLF	TRGV10	.	TRGJ1	12	-1	-1	18
32	3.3647375504710633E-4	TGTGCTGCGTGGGGCTTAAGTGCGGAACTCTTT	CAAWGLSAELF	TRGV10	.	TRGJ1	12	-1	-1	25
32	3.3647375504710633E-4	TGTGCTGCGTGGGGAGGGGGTAACCTCTTT	CAAWGGGNLF	TRGV10	.	TRGJ1	12	-1	-1	21
32	3.3647375504710633E-4	TGTGCCTTGTGGGAGCCCAAGAAACTCTTT	CALWEPKKLF	TRGV9	.	TRGJ1	14	-1	-1	18
31	3.2595895020188424E-4	TGTGCCTTGTGGGAGGTGCACGTGGAGCGCGTGTATGGTGATTGGATCAAGACGTTT	CALWEVHVERVYGDWIKTF	TRGV9	.	TRGJP2	20	-1	-1	37
31	3.2595895020188424E-4	TGTGCCTTGTGGGAGGTGTGGGAGTTGGGCAAAAAAATCAAGGTATTT	CALWEVWELGKKIKVF	TRGV9	.	TRGJP	17	-1	-1	21
31	3.2595895020188424E-4	TGTGCCTTGTGGGAGGCCCTGGAGTTGGGCAAAAAAATCAAGGTATTT	CALWEALELGKKIKVF	TRGV9	.	TRGJP	15	-1	-1	21
31	3.2595895020188424E-4	TGTGCCTTGTGGGAGGATTCTAAGTTGGGCAAAAAAATCAAGGTATTT	CALWEDSKLGKKIKVF	TRGV9	.	TRGJP	15	-1	-1	22
31	3.2595895020188424E-4	TGTGCTGCGTGGGATTCTCTCGGGCCCGGATATAAGAAACTCTTT	CAAWDSLGPGYKKLF	TRGV10	.	TRGJ2	15	-1	-1	30
31	3.2595895020188424E-4	TGTGCTGCGTGGGATTATATTGCCCTCTTCTCCGGGAAACTCTTT	CAAWDYIALFSGKLF	TRGV10	.	TRGJ1	16	-1	-1	35
31	3.2595895020188424E-4	TGTGCCTTGTGGGACGTGGGGTTGGGCAAAAAAATCAAGGTATTT	CALWDVGLGKKIKVF	TRGV9	.	TRGJP	17	-1	-1	20
31	3.2595895020188424E-4	TGTGCCTTGTGGGAAGAGTGGAGAGGTGATTGGATCAAGACGTTT	CALWEEWRGDWIKTF	TRGV9	.	TRGJP2	13	-1	-1	25
31	3.2595895020188424E-4	TGTGCTGCGTGGGATCCCAGTAGTGATTGGATCAAGACGTTT	CAAWDPSSDWIKTF	TRGV10	.	TRGJP2	14	-1	-1	18
31	3.2595895020188424E-4	TGTGCTGCGTGGGATAACAAGGGTGGTAAGAAACTCTTT	CAAWDNKGGKKLF	TRGV10	.	TRGJ1	17	-1	-1	26
31	3.2595895020188424E-4	TGTGCCTTGTGGGTCGGTCGGAATTATAAGAAACTCTTT	CALWVGRNYKKLF	TRGV9	.	TRGJ1	12	-1	-1	22
31	3.2595895020188424E-4	TGTGCCTTGTGGGACCTCAAGCTTGATAAGAAACTCTTT	CALWDLKLDKKLF	TRGV9	.	TRGJ1	13	-1	-1	25
31	3.2595895020188424E-4	TGTGCCTTGTGGGAGGTGCAAGACTATAAGAAACTCTTT	CALWEVQDYKKLF	TRGV9	.	TRGJ1	19	-1	-1	24
31	3.2595895020188424E-4	TGTGCCTTGTGGGAGGCCCCTTATTATAAGAAACTCTTT	CALWEAPYYKKLF	TRGV9	.	TRGJ1	15	-1	-1	20
31	3.2595895020188424E-4	TGTGCCACCTGGGACGGGAATTATTATAAGAAACTCTTT	CATWDGNYYKKLF	TRGV2	.	TRGJ1	17	-1	-1	17
31	3.2595895020188424E-4	TGTGCTGCGTGGGGTCATTATTATAAGAAACTCTTT	CAAWGHYYKKLF	TRGV10	.	TRGJ1	12	-1	-1	16
31	3.2595895020188424E-4	TGTGCTGCGTGGGATTCGGGCTATAAGAAACTCTTT	CAAWDSGYKKLF	TRGV10	.	TRGJ1	15	-1	-1	21
31	3.2595895020188424E-4	TGTGCTGCGTGGGATTATTATTATAAGAAACTCTTT	CAAWDYYYKKLF	TRGV10	.	TRGJ1	16	-1	-1	16
31	3.2595895020188424E-4	TGTGCTGCGTGGGATATTCTGGATAAGAAACTCTTT	CAAWDILDKKLF	TRGV10	.	TRGJ1	14	-1	-1	22
31	3.2595895020188424E-4	TGTGCCTTGTGGGAGGTGTTCTATAAGAAACTCTTT	CALWEVFYKKLF	TRGV9	.	TRGJ1	17	-1	-1	21
31	3.2595895020188424E-4	TGTGCCTTGTGGGAGGCACTTTATAAGAAACTCTTT	CALWEALYKKLF	TRGV9	.	TRGJ1	15	-1	-1	20
31	3.2595895020188424E-4	TGTGCCTTGTGGGAGGGAGGTTATAAGAAACTCTTT	CALWEGGYKKLF	TRGV9	.	TRGJ1	15	-1	-1	20
31	3.2595895020188424E-4	TGTGCTGCGTGGGATTTACCTAAGAAACTCTTT	CAAWDLPKKLF	TRGV10	.	TRGJ1	22	-1	-1	20
31	3.2595895020188424E-4	TGTGCTGCGTGGGATTCCTTTAAGAAACTCTTT	CAAWDSFKKLF	TRGV10	.	TRGJ1	15	-1	-1	20
31	3.2595895020188424E-4	TGTGCCTTGTGGGAGTTACGTATGAAACTCTTT	CALWELRMKLF	TRGV9	.	TRGJ1	14	-1	-1	20
31	3.2595895020188424E-4	TGTGCCTTGAATTGGTATAAGAAACTCTTT	CALNWYKKLF	TRGV9	.	TRGJ1	8	-1	-1	8
31	3.2595895020188424E-4	TGTGCCTTGTGGGAGGTCAGAAAGAAACTCTTT	CALWEVRKKLF	TRGV9	.	TRGJ1	16	-1	-1	21
31	3.2595895020188424E-4	TGTGCCTTGTGGGAGGTGCAGGAGAAACTCTTT	CALWEVQEKLF	TRGV9	.	TRGJ1	19	-1	-1	22
31	3.2595895020188424E-4	TGTGCTTCGTCAGGAATTGGGAAACTCTTT	CASSGIGKLF	TRGV10	.	TRGJ1	9	-1	-1	20
31	3.2595895020188424E-4	TGTGCCTTGTGGGAAGATAAGAAACTCTTT	CALWEDKKLF	TRGV9	.	TRGJ1	13	-1	-1	16
31	3.2595895020188424E-4	TGTGCTGGGATAAAGAAACTCTTT	CAGIKKLF	TRGV10	.	TRGJ1	6	-1	-1	12
31	3.2595895020188424E-4	TGTGCCTTGTGGATCCGCTATAAGAAACTCTTT	CALWIRYKKLF	TRGV9	.	TRGJ1	11	-1	-1	18
31	3.2595895020188424E-4	TGTGCTGCGTGGGGACTCAGGAAGATATTT	CAAWGLRKIF	TRGV10	.	TRGJP1	12	-1	-1	21
30	3.1544414535666216E-4	TGTGCCTTGTGGGAGGTGGAGAGTAGCCAAGAGTTGGGCAAAAAAATCAAGGTATTT	CALWEVESSQELGKKIKVF	TRGV9	.	TRGJP	17	-1	-1	27
30	3.1544414535666216E-4	TGTGCCTTGTGGGAGGTGCATCCAGAGTTGGGCAAAAAAATCAAGGTATTT	CALWEVHPELGKKIKVF	TRGV9	.	TRGJP	19	-1	-1	23
30	3.1544414535666216E-4	TGTGCCTTGTGGGAGGTTAGGGAGTTGGGCAAAAAAATCAAGGTATTT	CALWEVRELGKKIKVF	TRGV9	.	TRGJP	16	-1	-1	21
30	3.1544414535666216E-4	TGTGCCTTGTGGGAGTATGAGTTGGGCAAAAAAATCAAGGTATTT	CALWEYELGKKIKVF	TRGV9	.	TRGJP	14	-1	-1	18
30	3.1544414535666216E-4	TGTGCCACCTGGGACGGGAGTAGTGATTGGATCAAGACGTTT	CATWDGSSDWIKTF	TRGV2	.	TRGJP2	17	-1	-1	18
30	3.1544414535666216E-4	TGTGCCTTGTGGGGTTGGGAGGGTTATAAGAAACTCTTT	CALWGWEGYKKLF	TRGV9	.	TRGJ1	12	-1	-1	23
30	3.1544414535666216E-4	TGTGCCTTGTGGGAGGTGCTCCGGTATAAGAAACTCTTT	CALWEVLRYKKLF	TRGV9	.	TRGJ1	21	-1	-1	24
30	3.1544414535666216E-4	TGTGCCTTGCTACCATGCGGTGATTGGATCAAGACGTTT	CALLPCGDWIKTF	TRGV9	.	TRGJP2	8	-1	-1	19
30	3.1544414535666216E-4	TGTGCTGCGTGGGTCCCCTATTATAAGAAACTCTTT	CAAWVPYYKKLF	TRGV10	.	TRGJ1	12	-1	-1	18
30	3.1544414535666216E-4	TGTGCTGCGTGGGATTATGACCATAAGAAACTCTTT	CAAWDYDHKKLF	TRGV10	.	TRGJ1	16	-1	-1	22
30	3.1544414535666216E-4	TGTGCTGCGTGGGATGAAGCGTGGGAGAAACTCTTT	CAAWDEAWEKLF	TRGV10	.	TRGJ1	14	-1	-1	25
30	3.1544414535666216E-4	TGTGCTGCGTGGGACCCTTATTATAAGAAACTCTTT	CAAWDPYYKKLF	TRGV10	.	TRGJ1	13	-1	-1	17
30	3.1544414535666216E-4	TGTGCCTTGTGGGACCCGTATTATAAGAAACTCTTT	CALWDPYYKKLF	TRGV9	.	TRGJ1	13	-1	-1	18
30	3.1544414535666216E-4	TGTGCCTTGTGGGAGGTGAGGGTTAAGAAACTCTTT	CALWEVRVKKLF	TRGV9	.	TRGJ1	17	-1	-1	23
30	3.1544414535666216E-4	TGTGCCTTGTGGAGGAATTATTATAAGAAACTCTTT	CALWRNYYKKLF	TRGV9	.	TRGJ2	14	-1	-1	14
30	3.1544414535666216E-4	TGTGCTGCGTGGGAAAATTATAAGAAACTCTTT	CAAWENYKKLF	TRGV10	.	TRGJ1	13	-1	-1	16
30	3.1544414535666216E-4	TGTGCCTTGTGGGAGGCGGATAAGAAACTCTTT	CALWEADKKLF	TRGV9	.	TRGJ1	15	-1	-1	19
30	3.1544414535666216E-4	TGTGCTGCGTGGGATCCCAAGAAACTCTTT	CAAWDPKKLF	TRGV10	.	TRGJ1	14	-1	-1	18
30	3.1544414535666216E-4	TGTGCTGCGTGGGATATCGAGAAACTCTTT	CAAWDIEKLF	TRGV10	.	TRGJ1	14	-1	-1	19
30	3.1544414535666216E-4	TGTGCCTTGTGGGACTATAAGAAACTCTTT	CALWDYKKLF	TRGV9	.	TRGJ1	13	-1	-1	15
30	3.1544414535666216E-4	TGTGCCTTGTGTCTCCGGGTAAAGAAACTCTTT	CALCLRVKKLF	TRGV9	.	TRGJ1	10	-1	-1	21
30	3.1544414535666216E-4	TGTGCCTTGTGGGGTTATTATAAGAAACTCTTT	CALWGYYKKLF	TRGV9	.	TRGJ1	12	-1	-1	14
30	3.1544414535666216E-4	TGTGCCTCGCCGATATTTTGGAAGAAACTCTTT	CASPIFWKKLF	TRGV9	.	TRGJ1	6	-1	-1	21
30	3.1544414535666216E-4	TGTGCCACCTGGGATGGGCCGGAGAAACTCTTT	CATWDGPEKLF	TRGV4	.	TRGJ1	19	-1	-1	22
30	3.1544414535666216E-4	TGTGCTGCGTGGCCCTATTATAAGAAACTCTTT	CAAWPYYKKLF	TRGV10	.	TRGJ1	11	-1	-1	15
30	3.1544414535666216E-4	TGTGCTGCGTGGGATACCCTCAATAAACTCTTT	CAAWDTLNKLF	TRGV10	.	TRGJ1	14	-1	-1	21
30	3.1544414535666216E-4	TGTGCTGCGTGGAAGACCAGTAAGAAACTCTTT	CAAWKTSKKLF	TRGV10	.	TRGJ1	11	-1	-1	20
30	3.1544414535666216E-4	TGTGCCTTGTGGGAGGAACATAAGAAACTCTTT	CALWEEHKKLF	TRGV9	.	TRGJ2	15	-1	-1	19
30	3.1544414535666216E-4	TGTGCCACCTGGGACAGGCGTAAGAAACTCTTT	CATWDRRKKLF	TRGV7	.	TRGJ2	18	-1	-1	20
30	3.1544414535666216E-4	TGTGCCTTGTGGGGTTCCTATAAGAAACTCTTT	CALWGSYKKLF	TRGV9	.	TRGJ1	12	-1	-1	18
29	3.049293405114401E-4	TGTGCTGCGTGGGATTATACGACGAAGACCAAACCGGGGACTAAGAAACTCTTT	CAAWDYTTKTKPGTKKLF	TRGV10	.	TRGJ1	16	-1	-1	41
29	3.049293405114401E-4	TGTGCCTTGTGGGAGCCAAACCCAGAGTTGGGCAAAAAAATCAAGGTATTT	CALWEPNPELGKKIKVF	TRGV9	.	TRGJP	14	-1	-1	23
29	3.049293405114401E-4	TGTGCCTTGTGGGAGGTGTTGGTCGAGTTGGGCAAAAAAATCAAGGTATTT	CALWEVLVELGKKIKVF	TRGV9	.	TRGJP	17	-1	-1	24
29	3.049293405114401E-4	TGTGCTGCGTGGGATTATTACGAGAGAACTCCCACTCGGAAACTCTTT	CAAWDYYERTPTRKLF	TRGV10	.	TRGJ1	16	-1	-1	38
29	3.049293405114401E-4	TGTGCCTTGTGGGACAAAGAGTTGGGCAAAAAAATCAAGGTATTT	CALWDKELGKKIKVF	TRGV9	.	TRGJP	13	-1	-1	9
29	3.049293405114401E-4	TGTGCCTTGTGGGAGGTGCCAATTCGGTATAAGAAACTCTTT	CALWEVPIRYKKLF	TRGV9	.	TRGJ1	18	-1	-1	27
29	3.049293405114401E-4	TGTGCCTTGTGGGAGGTGCAGGGGGGATATAAGAAACTCTTT	CALWEVQGGYKKLF	TRGV9	.	TRGJ2	19	-1	-1	27
29	3.049293405114401E-4	TGTGCCTTGTGGGAGGTGCAAAGTGATTGGATCAAGACGTTT	CALWEVQSDWIKTF	TRGV9	.	TRGJP2	19	-1	-1	21
29	3.049293405114401E-4	TGTGCTGCGTGGGTAACCCGTTTGCCTAAGAAACTCTTT	CAAWVTRLPKKLF	TRGV10	.	TRGJ2	12	-1	-1	26
29	3.049293405114401E-4	TGTGCCTTGTGTCGCAGCCCTATTGATAAGAAACTCTTT	CALCRSPIDKKLF	TRGV9	.	TRGJ1	10	-1	-1	20
29	3.049293405114401E-4	TGTGCCTTGTGGGACAGGGGGCACTATAAGAAACTCTTT	CALWDRGHYKKLF	TRGV9	.	TRGJ2	13	-1	-1	24
29	3.049293405114401E-4	TGTGCCTTGTGGGAGTATATCCCGCGCGAGAAACTCTTT	CALWEYIPREKLF	TRGV9	.	TRGJ1	14	-1	-1	28
29	3.049293405114401E-4	TGTGCCTTGTGGGAGGTGCGGCTAGATAAGAAACTCTTT	CALWEVRLDKKLF	TRGV9	.	TRGJ1	18	-1	-1	25
29	3.049293405114401E-4	TGTGCCTTGTGGGAGGTGCATGGCGATAAGAAACTCTTT	CALWEVHGDKKLF	TRGV9	.	TRGJ1	19	-1	-1	25
29	3.049293405114401E-4	TGTGCTGCGTGGGATTGGCATTATAAGAAACTCTTT	CAAWDWHYKKLF	TRGV10	.	TRGJ1	15	-1	-1	19
29	3.049293405114401E-4	TGTGCTGCGTGGGATTATGGAGATAAGAAACTCTTT	CAAWDYGDKKLF	TRGV10	.	TRGJ2	16	-1	-1	22
29	3.049293405114401E-4	TGTGCCTTGTGGGTAGGAGAGTATAAGAAACTCTTT	CALWVGEYKKLF	TRGV9	.	TRGJ1	16	-1	-1	21
29	3.049293405114401E-4	TGTGCTGCGTGGGAGGATTATAAGAAACTCTTT	CAAWEDYKKLF	TRGV10	.	TRGJ2	13	-1	-1	16
29	3.049293405114401E-4	TGTGCTGCGTGGGGGAATAAGAAACTCTTT	CAAWGNKKLF	TRGV10	.	TRGJ1	12	-1	-1	16
29	3.049293405114401E-4	TGTGCCTCGCGATATTATAAGAAACTCTTT	CASRYYKKLF	TRGV9	.	TRGJ1	6	-1	-1	12
29	3.049293405114401E-4	TGTGCCACCTGGGGTTATAAGAAACTCTTT	CATWGYKKLF	TRGV2	.	TRGJ1	12	-1	-1	14
29	3.049293405114401E-4	TGTGCTGCGGACAAAAAGAAACTCTTT	CAADKKKLF	TRGV10	.	TRGJ1	8	-1	-1	15
29	3.049293405114401E-4	TGTGCTGCGTGGGATTGTGGGAAGAAACTCTTT	CAAWDCGKKLF	TRGV10	.	TRGJ1	15	-1	-1	21
29	3.049293405114401E-4	TGTGCTGCGTGGGACCGACATAAGAAACTCTTT	CAAWDRHKKLF	TRGV10	.	TRGJ1	13	-1	-1	19
29	3.049293405114401E-4	TGTGCTGCGGGGGCCTATAAGAAACTCTTT	CAAGAYKKLF	TRGV10	.	TRGJ1	12	-1	-1	15
29	3.049293405114401E-4	TGTGCCTTGTGGAAAACCAAGAAACTCTTT	CALWKTKKLF	TRGV9	.	TRGJ1	11	-1	-1	18
29	3.049293405114401E-4	TGTGCTGCATATTATAAGAAACTCTTT	CAAYYKKLF	TRGV10	.	TRGJ1	7	-1	-1	9
29	3.049293405114401E-4	TGTGCCTTGTGGGAGGACGATTATAAGAAACTCTTT	CALWEDDYKKLF	TRGV9	.	TRGJ1	15	-1	-1	19
29	3.049293405114401E-4	TGTGCTGCGTGGGATTCACTTAAGAAACTCTTT	CAAWDSLKKLF	TRGV10	.	TRGJ1	22	-1	-1	20
29	3.049293405114401E-4	TGTGCTGCGTGGGGGTATTATTATAAGAAACTCTTT	CAAWGYYYKKLF	TRGV10	.	TRGJ1	12	-1	-1	16
29	3.049293405114401E-4	TGTGCCTTGTGGGAGGCCGCCTATAAGAAACTCTTT	CALWEAAYKKLF	TRGV9	.	TRGJ2	15	-1	-1	21
29	3.049293405114401E-4	TGTGCTGCGTGGCCTCAACAAGGGAAACTCTTT	CAAWPQQGKLF	TRGV10	.	TRGJ2	11	-1	-1	23
29	3.049293405114401E-4	TGTGCTGCGTGGGATCCAATCCGATATAAGAAACTCTTT	CAAWDPIRYKKLF	TRGV10	.	TRGJ1	14	-1	-1	24
28	2.9441453566621804E-4	TGTGCCTTGTGGGAGGCGAAGCAAGAGTTGGGCAAAAAAATCAAGGTATTT	CALWEAKQELGKKIKVF	TRGV9	.	TRGJP	15	-1	-1	20
28	2.9441453566621804E-4	TGTGCCTTGTGGGAGGTACTGGAGTTGGGCAAAAAAATCAAGGTATTT	CALWEVLELGKKIKVF	TRGV9	.	TRGJP	16	-1	-1	21
28	2.9441453566621804E-4	TGTGCCTTGTGGGAGGAAAAAGAGTTGGGCAAAAAAATCAAGGTATTT	CALWEEKELGKKIKVF	TRGV9	.	TRGJP	15	-1	-1	19
28	2.9441453566621804E-4	TGTGCTGCGTGGCTCCACCCGGGTAGTGATTGGATCAAGACGTTT	CAAWLHPGSDWIKTF	TRGV10	.	TRGJP2	11	-1	-1	22
28	2.9441453566621804E-4	TGTGCCTTGTGGGGGAAAGAGTTGGGCAAAAAAATCAAGGTATTT	CALWGKELGKKIKVF	TRGV9	.	TRGJP	12	-1	-1	12
28	2.9441453566621804E-4	TGTGCCTTGTGGGATTTGGGGTTGGGCAAAAAAATCAAGGTATTT	CALWDLGLGKKIKVF	TRGV9	.	TRGJP	13	-1	-1	20
28	2.9441453566621804E-4	TGTGCCACCTGGGACGGGCTGAGTAGTGATTGGATCAAGACGTTT	CATWDGLSSDWIKTF	TRGV2	.	TRGJP2	18	-1	-1	21
28	2.9441453566621804E-4	TGTGCCTTGTGGGAGGTGCCGAATTATTATAAGAAACTCTTT	CALWEVPNYYKKLF	TRGV9	.	TRGJ2	18	-1	-1	19
28	2.9441453566621804E-4	TGTGCCTTGTGGAAGGAGTTGGGCAAAAAAATCAAGGTATTT	CALWKELGKKIKVF	TRGV9	.	TRGJP	15	-1	-1	15
28	2.9441453566621804E-4	TGTGCTGCGTGGGATTCCTCTTATTATAAGAAACTCTTT	CAAWDSSYYKKLF	TRGV10	.	TRGJ2	15	-1	-1	20
28	2.9441453566621804E-4	TGTGCTGCGTGGGATTATGGACTTCATAAGAAACTCTTT	CAAWDYGLHKKLF	TRGV10	.	TRGJ2	16	-1	-1	25
28	2.9441453566621804E-4	TGTGCCTTGTGGGAGGGATATTATTATAAGAAACTCTTT	CALWEGYYYKKLF	TRGV9	.	TRGJ1	15	-1	-1	19
28	2.9441453566621804E-4	TGTGCCTTATATAAGGGTAGTGATTGGATCAAGACGTTT	CALYKGSDWIKTF	TRGV9	.	TRGJP2	7	-1	-1	16
28	2.9441453566621804E-4	TGTGCCACCTGGGCGGCCACTGGTTGGTTCAAGATATTT	CATWAATGWFKIF	TRGV4	.	TRGJP1	12	-1	-1	16
28	2.9441453566621804E-4	TGTGCCACCTGGGACGGGGTTTATTATAAGAAACTCTTT	CATWDGVYYKKLF	TRGV2	.	TRGJ1	17	-1	-1	20
28	2.9441453566621804E-4	TGTGCTGCCGATAGTAGTGATTGGATCAAGACGTTT	CAADSSDWIKTF	TRGV10	.	TRGJP2	7	-1	-1	10
28	2.9441453566621804E-4	TGTGCTGCGTGGGATTATGGCTGGTTCAAGATATTT	CAAWDYGWFKIF	TRGV10	.	TRGJP1	16	-1	-1	17
28	2.9441453566621804E-4	TGTGCCTTGTTTTCTGGGGGGAATAAGAAACTCTTT	CALFSGGNKKLF	TRGV9	.	TRGJ1	9	-1	-1	22
28	2.9441453566621804E-4	TGTGCCTTGTGGGAGGGGTATTATAAGAAACTCTTT	CALWEGYYKKLF	TRGV9	.	TRGJ1	15	-1	-1	18
28	2.9441453566621804E-4	TGTGCTGCGTGGGATTTCCCTAAGAAACTCTTT	CAAWDFPKKLF	TRGV10	.	TRGJ1	15	-1	-1	20
28	2.9441453566621804E-4	TGTGCCACCTGGGACGGGCTTCAACTCTTT	CATWDGLQLF	TRGV2	.	TRGJ1	18	-1	-1	22
28	2.9441453566621804E-4	GGGGGGGGGAAACTCTTT	GGGKLF	TRGV9	.	TRGJ1	-1	-1	-1	8
28	2.9441453566621804E-4	TGTGCTGCGTGGTGGGACTCTTATAAGAAACTCTTT	CAAWWDSYKKLF	TRGV10	.	TRGJ1	11	-1	-1	20
28	2.9441453566621804E-4	TGTGCTGCGGGTCGCCGGAAGAAACTCTTT	CAAGRRKKLF	TRGV10	.	TRGJ1	8	-1	-1	18
28	2.9441453566621804E-4	TGTGCTGCGCCGTATAAGAAACTCTTT	CAAPYKKLF	TRGV10	.	TRGJ1	8	-1	-1	12
28	2.9441453566621804E-4	TGTGCTGCGTGGGATTTAGGTTATAAGAAACTCTTT	CAAWDLGYKKLF	TRGV10	.	TRGJ1	15	-1	-1	20
28	2.9441453566621804E-4	TGTGCTGCCGGGGGCTATTATAAGAAACTCTTT	CAAGGYYKKLF	TRGV10	.	TRGJ1	7	-1	-1	15
28	2.9441453566621804E-4	TGTGCTGCGTGGGGGTATAAGAAACTCTTT	CAAWGYKKLF	TRGV10	.	TRGJ1	12	-1	-1	15
28	2.9441453566621804E-4	TGTGCTGCGTGGGATTACAGCATAGAGAAACTCTTT	CAAWDYSIEKLF	TRGV10	.	TRGJ1	17	-1	-1	21
27	2.8389973082099595E-4	TGTGCCTTGTGGGCCCAAAATCAAGAGTTGGGCAAAAAAATCAAGGTATTT	CALWAQNQELGKKIKVF	TRGV9	.	TRGJP	12	-1	-1	21
27	2.8389973082099595E-4	TGTGCCTTGTGGGACCCCTTGGAGGTGTTGGGCAAAAAAATCAAGGTATTT	CALWDPLEVLGKKIKVF	TRGV9	.	TRGJP	13	-1	-1	26
27	2.8389973082099595E-4	TGTGCCTTGTGGGAGGTGTTCCAAGAGTTGGGCAAAAAAATCAAGGTATTT	CALWEVFQELGKKIKVF	TRGV9	.	TRGJP	17	-1	-1	21
27	2.8389973082099595E-4	TGTGCCTTGTGGGAGGTGCGGGGAGAGTTGGGCAAAAAAATCAAGGTATTT	CALWEVRGELGKKIKVF	TRGV9	.	TRGJP	18	-1	-1	23
27	2.8389973082099595E-4	TGTGCCTTGTGGGAGGCGTCGCAAGAGTTGGGCAAAAAAATCAAGGTATTT	CALWEASQELGKKIKVF	TRGV9	.	TRGJP	15	-1	-1	20
27	2.8389973082099595E-4	TGTGCCTTGTGGGAGGGTAATGCAGAGTTGGGCAAAAAAATCAAGGTATTT	CALWEGNAELGKKIKVF	TRGV9	.	TRGJP	15	-1	-1	23
27	2.8389973082099595E-4	TGTGCCTTGTGGGTGCAAGAGTTGGGCAAAAAAATCAAGGTATTT	CALWVQELGKKIKVF	TRGV9	.	TRGJP	12	-1	-1	14
27	2.8389973082099595E-4	TGTGCCTTGTGGGAGTGCAAGTTGGGCAAAAAAATCAAGGTATTT	CALWECKLGKKIKVF	TRGV9	.	TRGJP	18	-1	-1	19
27	2.8389973082099595E-4	TGTGCCACCTGGGATAGGCTTGGGCATTATTATAAGAAACTCTTT	CATWDRLGHYYKKLF	TRGV8	.	TRGJ1	18	-1	-1	25
27	2.8389973082099595E-4	TGTGCTGCGTGGGATTGGGGGGGTAGGTGGATCAAGACGTTT	CAAWDWGGRWIKTF	TRGV10	.	TRGJP2	15	-1	-1	27
27	2.8389973082099595E-4	TGTGCTGCGTGGGATTATATGGGAGGGTTTAGGAAACTCTTT	CAAWDYMGGFRKLF	TRGV10	.	TRGJ1	16	-1	-1	29
27	2.8389973082099595E-4	TGTGCTGCGTGGGATTATACCACTGGTTGGTTCAAGATATTT	CAAWDYTTGWFKIF	TRGV10	.	TRGJP1	16	-1	-1	8
27	2.8389973082099595E-4	TGTGCCTTGTGGGAGGTCGAAACCTGTGATAAGAAACTCTTT	CALWEVETCDKKLF	TRGV9	.	TRGJ1	16	-1	-1	28
27	2.8389973082099595E-4	TGTGCCTTGTGGGAGGTGCATATTATGGTGAAGAAACTCTTT	CALWEVHIMVKKLF	TRGV9	.	TRGJ1	19	-1	-1	30
27	2.8389973082099595E-4	TGTGCCTTGTGGGAGGTGCAAAAGGGTTATAAGAAACTCTTT	CALWEVQKGYKKLF	TRGV9	.	TRGJ1	19	-1	-1	26
27	2.8389973082099595E-4	TGTGCCTTGTGGGAGGTAGATCACGGATTCAAGAAACTCTTT	CALWEVDHGFKKLF	TRGV9	.	TRGJ1	16	-1	-1	30
27	2.8389973082099595E-4	TGTGCCTTGTGGGAGTTGGGCAAAAAAATCAAGGTATTT	CALWELGKKIKVF	TRGV9	.	TRGJP	17	-1	-1	12
27	2.8389973082099595E-4	TGTGCCTTGTGGGAGGTGCAACCTTATAAGAAACTCTTT	CALWEVQPYKKLF	TRGV9	.	TRGJ1	23	-1	-1	23
27	2.8389973082099595E-4	TGTGCCTTGTGGGAGGAGGAATGCTATAAGAAACTCTTT	CALWEEECYKKLF	TRGV9	.	TRGJ1	15	-1	-1	24
27	2.8389973082099595E-4	TGTGCTGCGTGGGATTTGGGATATAAGAAACTCTTT	CAAWDLGYKKLF	TRGV10	.	TRGJ1	15	-1	-1	21
27	2.8389973082099595E-4	TGTGCTGCGTGGGATTTGGATTATAAGAAACTCTTT	CAAWDLDYKKLF	TRGV10	.	TRGJ1	15	-1	-1	19
27	2.8389973082099595E-4	TGTGCTGCGTGGGAACGTTATTATAAGAAACTCTTT	CAAWERYYKKLF	TRGV10	.	TRGJ1	13	-1	-1	17
27	2.8389973082099595E-4	TGTGCCACCTGGGACGGGCGTTATAAGAAACTCTTT	CATWDGRYKKLF	TRGV2	.	TRGJ1	18	-1	-1	20
27	2.8389973082099595E-4	TGTGCTGCGTGGGATTATAGAGTGAAACTCTTT	CAAWDYRVKLF	TRGV10	.	TRGJ1	16	-1	-1	23
27	2.8389973082099595E-4	TGTGCTGCGTGGGATCATTATAAGAAACTCTTT	CAAWDHYKKLF	TRGV10	.	TRGJ1	14	-1	-1	13
27	2.8389973082099595E-4	TGTGCTGCGTGGGAGCGTTGGTTCAAGATATTT	CAAWERWFKIF	TRGV10	.	TRGJP1	13	-1	-1	16
27	2.8389973082099595E-4	TGTGCCACCTGGGATGGTTATAAGAAACTCTTT	CATWDGYKKLF	TRGV4	.	TRGJ1	16	-1	-1	17
27	2.8389973082099595E-4	TGTGCCACCTGGGACTATAAGAAACTCTTT	CATWDYKKLF	TRGV4	.	TRGJ1	13	-1	-1	15
27	2.8389973082099595E-4	TGTGCTGCGTGGGGCCTTAATAAGAAACTCTTT	CAAWGLNKKLF	TRGV10	.	TRGJ1	12	-1	-1	19
27	2.8389973082099595E-4	TGTGCTGCGTGGGATTATAGTATGAAACTCTTT	CAAWDYSMKLF	TRGV10	.	TRGJ1	16	-1	-1	13
27	2.8389973082099595E-4	TGTGCCACCTGGGACAGGCCGCGGAAACTCTTT	CATWDRPRKLF	TRGV5	.	TRGJ1	19	-1	-1	23
27	2.8389973082099595E-4	TGTGCTGCGAGGGGGACAAAGAAACTCTTT	CAARGTKKLF	TRGV10	.	TRGJ1	12	-1	-1	18
27	2.8389973082099595E-4	TGTGCCACCTGGAAGAAACTCTTT	CATWKKLF	TRGV4	.	TRGJ1	11	-1	-1	12
27	2.8389973082099595E-4	TGTGCCTTGTGGGAGGTGCTT	CALWEVL	TRGV9	.	TRGJP	18	-1	-1	13
27	2.8389973082099595E-4	TGTGCTGCGTGGGATTTTTATTATAAGAAACTCTTT	CAAWDFYYKKLF	TRGV10	.	TRGJ1	15	-1	-1	17
27	2.8389973082099595E-4	TGTGCTGCGTGGGATTATAGTTATAAGAAACTCTTT	CAAWDYSYKKLF	TRGV10	.	TRGJ1	16	-1	-1	20
27	2.8389973082099595E-4	TGTGCCACCTGGGACAGGCCGAAGAAACTCTTT	CATWDRPKKLF	TRGV3	.	TRGJ1	19	-1	-1	21
27	2.8389973082099595E-4	TGTGCTGCGTGGGATTCGTGGTATAAGAAACTCTTT	CAAWDSWYKKLF	TRGV10	.	TRGJ1	18	-1	-1	21
26	2.7338492597577386E-4	TGTGCCTTGTGGGAGGTGTTAGCGTTGGGCAAAAAAATCAAGGTATTT	CALWEVLALGKKIKVF	TRGV9	.	TRGJP	17	-1	-1	20
26	2.7338492597577386E-4	TGTGCTGCGTGGGATTATAAGTGGGCTTATTATAAGAAACTCTTT	CAAWDYKWAYYKKLF	TRGV10	.	TRGJ1	16	-1	-1	26
26	2.7338492597577386E-4	TGTGCCTTGTGGGAGAGAGAGTTGGGCAAAAAAATCAAGGTATTT	CALWERELGKKIKVF	TRGV9	.	TRGJP	14	-1	-1	17
26	2.7338492597577386E-4	TGTGCTGCGTGGGGCCCTAGTAGTGATTGGATCAAGACGTTT	CAAWGPSSDWIKTF	TRGV10	.	TRGJP2	12	-1	-1	17
26	2.7338492597577386E-4	TGTGCTGCGTGGGATTTTGGGGTTGGTTATAAGAAACTCTTT	CAAWDFGVGYKKLF	TRGV10	.	TRGJ1	15	-1	-1	26
26	2.7338492597577386E-4	TGTGCTGCGTGGGATTATCAACCGCAAGGGCAGAAACTCTTT	CAAWDYQPQGQKLF	TRGV10	.	TRGJ1	16	-1	-1	31
26	2.7338492597577386E-4	TGTGCTGCGTGGGACTTACCCGCGGTGTATAAGAAACTCTTT	CAAWDLPAVYKKLF	TRGV10	.	TRGJ1	18	-1	-1	27
26	2.7338492597577386E-4	TGTGCCTTGTGGGAGCCTTCATTGGGCTATAAGAAACTCTTT	CALWEPSLGYKKLF	TRGV9	.	TRGJ1	14	-1	-1	27
26	2.7338492597577386E-4	TGTGCCTTGTGGGAGGTGCGGTGTTATTATAAGAAACTCTTT	CALWEVRCYYKKLF	TRGV9	.	TRGJ1	18	-1	-1	23
26	2.7338492597577386E-4	TGTGCCTTGTGGGAGGTGCGGGGAGCGACTAAGAAACTCTTT	CALWEVRGATKKLF	TRGV9	.	TRGJ1	18	-1	-1	29
26	2.7338492597577386E-4	TGTGCCTTGTGGGAGGTGCAAGGTAGGGATAAGAAACTCTTT	CALWEVQGRDKKLF	TRGV9	.	TRGJ1	19	-1	-1	28
26	2.7338492597577386E-4	TGTGCTGCGTGGGATTATCGATCTTATAAGAAACTCTTT	CAAWDYRSYKKLF	TRGV10	.	TRGJ1	16	-1	-1	23
26	2.7338492597577386E-4	TGTGCTGCGTGGGATTATATCGGTCCTCCTAATCTCTTT	CAAWDYIGPPNLF	TRGV10	.	TRGJ1	16	-1	-1	30
26	2.7338492597577386E-4	TGTGCTGCGTGGGACCCCCCTGGGGCCAAGAAACTCTTT	CAAWDPPGAKKLF	TRGV10	.	TRGJ1	13	-1	-1	27
26	2.7338492597577386E-4	TGTGCCTTGTGGGTTTACCAAGGGGTTAAGAAACTCTTT	CALWVYQGVKKLF	TRGV9	.	TRGJ1	12	-1	-1	26
26	2.7338492597577386E-4	TGTGCCTTGTGGGAGGTGCGCTATTATAAGAAACTCTTT	CALWEVRYYKKLF	TRGV9	.	TRGJ1	18	-1	-1	21
26	2.7338492597577386E-4	TGTGCCTTGTGGGAGGGGGGATATTATAAGAAACTCTTT	CALWEGGYYKKLF	TRGV9	.	TRGJ1	15	-1	-1	21
26	2.7338492597577386E-4	TGTGCTGCGTGGGATTGCTATTATAAGAAACTCTTT	CAAWDCYYKKLF	TRGV10	.	TRGJ1	15	-1	-1	18
26	2.7338492597577386E-4	TGTGCTGCGTGGGATGGCCTCTATAAGAAACTCTTT	CAAWDGLYKKLF	TRGV10	.	TRGJ1	14	-1	-1	21
26	2.7338492597577386E-4	TGTGCTGCGTGGGACCGAAACTATAAGAAACTCTTT	CAAWDRNYKKLF	TRGV10	.	TRGJ1	13	-1	-1	21
26	2.7338492597577386E-4	TGTGCCTTGTGGGAGGTAAAGTATAAGAAACTCTTT	CALWEVKYKKLF	TRGV9	.	TRGJ2	16	-1	-1	21
26	2.7338492597577386E-4	TGTGCTGCGTGTAGGTATTATAAGAAACTCTTT	CAACRYYKKLF	TRGV10	.	TRGJ1	10	-1	-1	15
26	2.7338492597577386E-4	TGTGCTGCGTGGCCATATTATAAGAAACTCTTT	CAAWPYYKKLF	TRGV10	.	TRGJ1	11	-1	-1	15
26	2.7338492597577386E-4	TGTGCTGCTCCGTATTATAAGAAACTCTTT	CAAPYYKKLF	TRGV10	.	TRGJ1	7	-1	-1	12
26	2.7338492597577386E-4	TGTGCTGCGTGCGATTATAAGAAACTCTTT	CAACDYKKLF	TRGV10	.	TRGJ1	16	-1	-1	13
26	2.7338492597577386E-4	TGTGCTGCGTGGGATCACAAGAAACTCTTT	CAAWDHKKLF	TRGV10	.	TRGJ1	17	-1	-1	18
26	2.7338492597577386E-4	TGTGCTGCGTATCCCTTTAAGAAACTCTTT	CAAYPFKKLF	TRGV10	.	TRGJ1	9	-1	-1	17
26	2.7338492597577386E-4	TGTGCCTTGTGGGAGAATAAGAAACTCTTT	CALWENKKLF	TRGV9	.	TRGJ1	14	-1	-1	16
26	2.7338492597577386E-4	TGTGCTAAAAGTAAGAAACTCTTT	CAKSKKLF	TRGV10	.	TRGJ1	5	-1	-1	11
26	2.7338492597577386E-4	TGTGCCTTGGGTAAGAAACTCTTT	CALGKKLF	TRGV9	.	TRGJ1	8	-1	-1	11
26	2.7338492597577386E-4	TGTGCTGCGTGGGATTTGTCCTATAAGAAACTCTTT	CAAWDLSYKKLF	TRGV10	.	TRGJ1	15	-1	-1	21
26	2.7338492597577386E-4	TGTGCCTTGTGGGAGGCGTATTATAAGAAACTCTTT	CALWEAYYKKLF	TRGV9	.	TRGJ1	15	-1	-1	18
26	2.7338492597577386E-4	TGTGCTGCGTGGATCTTTTATAAGAAACTCTTT	CAAWIFYKKLF	TRGV10	.	TRGJ1	11	-1	-1	17
26	2.7338492597577386E-4	TGTGCCTTCCCCTGCTATTATAAGAAACTCTTT	CAFPCYYKKLF	TRGV9	.	TRGJ1	7	-1	-1	15
26	2.7338492597577386E-4	TGTGCCTTGTGGGGAAGTAAGAAACTCTTT	CALWGSKKLF	TRGV9	.	TRGJ1	12	-1	-1	17
26	2.7338492597577386E-4	TGTGCTGCGTGGAAAAAGAAACTCTTT	CAAWKKKLF	TRGV10	.	TRGJ1	11	-1	-1	15
26	2.7338492597577386E-4	TGTGCCTTGTGGGAGGAGTTGCTAAATAAGAAACTCTTT	CALWEELLNKKLF	TRGV9	.	TRGJ2	15	-1	-1	25
26	2.7338492597577386E-4	TGTGCTGCGTGGGAAAAAGGTTATAAGAAACTCTTT	CAAWEKGYKKLF	TRGV10	.	TRGJ1	13	-1	-1	20
26	2.7338492597577386E-4	TGTGCCTTGTCACGATATAAGAAACTCTTT	CALSRYKKLF	TRGV9	.	TRGJ1	9	-1	-1	15
26	2.7338492597577386E-4	TGTGCCTCATATTATAAGAAACTCTTT	CASYYKKLF	TRGV9	.	TRGJ1	6	-1	-1	9
26	2.7338492597577386E-4	TGTGCCTTGTGGGAGGTGCGATGCTATTATAAGAAACTCTTT	CALWEVRCYYKKLF	TRGV9	.	TRGJ1	18	-1	-1	24
26	2.7338492597577386E-4	TGTGCCTTGTGGGAGGTGAAGAGGGTCAATAAGAAACTCTTT	CALWEVKRVNKKLF	TRGV9	.	TRGJ1	17	-1	-1	28
26	2.7338492597577386E-4	TGTGCCTTGTGGGAGGCCCCTGGGTGGTATAAGAAACTCTTT	CALWEAPGWYKKLF	TRGV9	.	TRGJ1	15	-1	-1	27
26	2.7338492597577386E-4	TGTGCTGCGTGGGATGAGGGTTATAAGAAACTCTTT	CAAWDEGYKKLF	TRGV10	.	TRGJ1	14	-1	-1	20
26	2.7338492597577386E-4	TGTGCTGCGTGGGGGAAAAAGAAACTCTTT	CAAWGKKKLF	TRGV10	.	TRGJ1	12	-1	-1	18
25	2.6287012113055183E-4	TGTGCCTTGTGGGAGGTGCAGGGCCGGGAGTTGGGCAAAAAAATCAAGGTATTT	CALWEVQGRELGKKIKVF	TRGV9	.	TRGJP	19	-1	-1	27
25	2.6287012113055183E-4	TGTGCCTTGTGGGAGGTGGGGAATCAAGAGTTGGGCAAAAAAATCAAGGTATTT	CALWEVGNQELGKKIKVF	TRGV9	.	TRGJP	17	-1	-1	24
25	2.6287012113055183E-4	TGTGCCTTGTGGGAGGTGCTCGGGGAGTTGGGCAAAAAAATCAAGGTATTT	CALWEVLGELGKKIKVF	TRGV9	.	TRGJP	18	-1	-1	24
25	2.6287012113055183E-4	TGTGCCTTGTGGGAGATACTCCAAGAGTTGGGCAAAAAAATCAAGGTATTT	CALWEILQELGKKIKVF	TRGV9	.	TRGJP	14	-1	-1	21
25	2.6287012113055183E-4	TGTGCTGCGTGGGACCCTTACGTCAGTCGTGATTGGATCAAGACGTTT	CAAWDPYVSRDWIKTF	TRGV10	.	TRGJP2	13	-1	-1	24
25	2.6287012113055183E-4	TGTGCCTTGTGGGAGGTGTTGGGGTTGGGCAAAAAAATCAAGGTATTT	CALWEVLGLGKKIKVF	TRGV9	.	TRGJP	17	-1	-1	23
25	2.6287012113055183E-4	TGTGCCTTGTGGTCGCAAGAGTTGGGCAAAAAAATCAAGGTATTT	CALWSQELGKKIKVF	TRGV9	.	TRGJP	11	-1	-1	14
25	2.6287012113055183E-4	TGTGCCTTGTGGGAGCGAGAGTTGGGCAAAAAAATCAAGGTATTT	CALWERELGKKIKVF	TRGV9	.	TRGJP	14	-1	-1	14
25	2.6287012113055183E-4	TGTGCCTTGTGGGAGGTGCAATTTAGTGATTGGATCAAGACGTTT	CALWEVQFSDWIKTF	TRGV9	.	TRGJP2	19	-1	-1	23
25	2.6287012113055183E-4	TGTGCCTTGTGGGAGGTGCAAAGATCGAGGTATAAGAAACTCTTT	CALWEVQRSRYKKLF	TRGV9	.	TRGJ1	19	-1	-1	30
25	2.6287012113055183E-4	TGTGCCTTGTGGGAGGTAGAGAGTAGTGATTGGATCAAGACGTTT	CALWEVESSDWIKTF	TRGV9	.	TRGJP2	16	-1	-1	21
25	2.6287012113055183E-4	TGTGCCTTGTGGGAGATAGAGTTGGGCAAAAAAATCAAGGTATTT	CALWEIELGKKIKVF	TRGV9	.	TRGJP	14	-1	-1	17
25	2.6287012113055183E-4	TGTGCCTTGTGGGATGAGTTGGGCAAAAAAATCAAGGTATTT	CALWDELGKKIKVF	TRGV9	.	TRGJP	13	-1	-1	9
25	2.6287012113055183E-4	TGTGCCTTGTGGGAGGTGCGAACGGCTTATAAGAAACTCTTT	CALWEVRTAYKKLF	TRGV9	.	TRGJ2	18	-1	-1	26
25	2.6287012113055183E-4	TGTGCCTTGTGGGAGGTGCATCGCTGTGATAAGAAACTCTTT	CALWEVHRCDKKLF	TRGV9	.	TRGJ1	19	-1	-1	28
25	2.6287012113055183E-4	TGTGCTGCGTGGGATTTCCCCCATTATAAGAAACTCTTT	CAAWDFPHYKKLF	TRGV10	.	TRGJ1	15	-1	-1	22
25	2.6287012113055183E-4	TGTGCTGCGTGGGATTGTTGTGATTGGATCAAGACGTTT	CAAWDCCDWIKTF	TRGV10	.	TRGJP2	15	-1	-1	13
25	2.6287012113055183E-4	TGTGCTGCGTGGAAGTGGGGCGAGGTGAGGTTGCTCTTT	CAAWKWGEVRLLF	TRGV10	.	TRGJ1	11	-1	-1	33
25	2.6287012113055183E-4	TGTGCTGCGTGGGATTATGGTTGGTTCAAGATATTT	CAAWDYGWFKIF	TRGV10	.	TRGJP1	16	-1	-1	17
25	2.6287012113055183E-4	TGTGCTGCGTGGTCTTATTATAAGAAACTCTTT	CAAWSYYKKLF	TRGV10	.	TRGJ1	11	-1	-1	14
25	2.6287012113055183E-4	TGTGCCTTTTCTCTCTTT	CAFSLF	TRGV9	.	TRGJ1	7	-1	-1	12
25	2.6287012113055183E-4	TGTGCCTTGTTTCCGACCTATTATTATAAGAAACTCTTT	CALFPTYYYKKLF	TRGV9	.	TRGJ1	9	-1	-1	19
25	2.6287012113055183E-4	TGTGCTGCGTGGGATCTTAAGAAACTCTTT	CAAWDLKKLF	TRGV10	.	TRGJ1	14	-1	-1	17
25	2.6287012113055183E-4	TGTGCTGCGTGGGATCGGGGGGAGTATTATAAGAAACTCTTT	CAAWDRGEYYKKLF	TRGV10	.	TRGJ1	14	-1	-1	24
25	2.6287012113055183E-4	TGTGCTGCGTGGGATTATCTTCATTATAAGAAACTCTTT	CAAWDYLHYKKLF	TRGV10	.	TRGJ1	16	-1	-1	22
25	2.6287012113055183E-4	TGTGCCTTGTGGGGGCTTTATTATAAGAAACTCTTT	CALWGLYYKKLF	TRGV9	.	TRGJ1	12	-1	-1	17
25	2.6287012113055183E-4	TGTGCCTTGTGGGAGGTCTATTATAAGAAACTCTTT	CALWEVYYKKLF	TRGV9	.	TRGJ1	16	-1	-1	18
25	2.6287012113055183E-4	TGTGCCTTGTGGGACTATTATAAGAAACTCTTT	CALWDYYKKLF	TRGV9	.	TRGJ1	13	-1	-1	15
25	2.6287012113055183E-4	TGTGCCTTGTGGGAGGTGCAGGATGATTGGATCAAGACGTTT	CALWEVQDDWIKTF	TRGV9	.	TRGJP2	19	-1	-1	23
25	2.6287012113055183E-4	TGTGCTGCACCGGTCGGTTATAAAGGTCAGAAACTCTTT	CAAPVGYKGQKLF	TRGV10	.	TRGJ1	7	-1	-1	28
25	2.6287012113055183E-4	TGTGCTGCGTGGGATTATACTAAGAAACTCTTT	CAAWDYTKKLF	TRGV10	.	TRGJ1	16	-1	-1	13
25	2.6287012113055183E-4	TGTGCCACCTGGGACGGGCATTATTATAAGAAACTCTTT	CATWDGHYYKKLF	TRGV2	.	TRGJ2	18	-1	-1	19
24	2.5235531628532975E-4	TGTGCCTTGTGGGAGGTGCTGGAAGAGTTGGGCAAAAAAATCAAGGTATTT	CALWEVLEELGKKIKVF	TRGV9	.	TRGJP	18	-1	-1	22
24	2.5235531628532975E-4	TGTGCCTTGTGGGAGGTGCTGAGGGAGTTGGGCAAAAAAATCAAGGTATTT	CALWEVLRELGKKIKVF	TRGV9	.	TRGJP	18	-1	-1	24
24	2.5235531628532975E-4	TGTGCCTTGTGGGAGGTGCTGAAGCGTTTGGGCAAAAAAATCAAGGTATTT	CALWEVLKRLGKKIKVF	TRGV9	.	TRGJP	18	-1	-1	27
24	2.5235531628532975E-4	TGTGCCTTGTGGGCCCTAGCCCAGTTGGGCAAAAAAATCAAGGTATTT	CALWALAQLGKKIKVF	TRGV9	.	TRGJP	12	-1	-1	22
24	2.5235531628532975E-4	TGTGCCTTGTGGGAGCTTCAAGAGTTGGGCAAAAAAATCAAGGTATTT	CALWELQELGKKIKVF	TRGV9	.	TRGJP	14	-1	-1	18
24	2.5235531628532975E-4	TGTGCCTTGTGGGAGGTTGAAGAGTTGGGCAAAAAAATCAAGGTATTT	CALWEVEELGKKIKVF	TRGV9	.	TRGJP	16	-1	-1	19
24	2.5235531628532975E-4	TGTGCCTTGTGGGAGGTCCTCATATCGAATTATTATAAGAAACTCTTT	CALWEVLISNYYKKLF	TRGV9	.	TRGJ1	16	-1	-1	24
24	2.5235531628532975E-4	TGTGCCTTGTGGGAGGTGCTTCGAGATAGGGTAGGGATGGGACTCTTT	CALWEVLRDRVGMGLF	TRGV9	.	TRGJ1	18	-1	-1	41
24	2.5235531628532975E-4	TGTGCCTTGTGGGAGGTGCTGAAGTTGGGCAAAAAAATCAAGGTATTT	CALWEVLKLGKKIKVF	TRGV9	.	TRGJP	18	-1	-1	22
24	2.5235531628532975E-4	TGTGCCTTGTGGGAGGTGCGAGGGTTGGGCAAAAAAATCAAGGTATTT	CALWEVRGLGKKIKVF	TRGV9	.	TRGJP	18	-1	-1	17
24	2.5235531628532975E-4	TGTGCCTTGTGGGAGGGGGGGTTTAGTAGTGATTGGATCAAGACGTTT	CALWEGGFSSDWIKTF	TRGV9	.	TRGJP2	15	-1	-1	23
24	2.5235531628532975E-4	TGTGCCTTGTGGGAGATCTCGGAGTTGGGCAAAAAAATCAAGGTATTT	CALWEISELGKKIKVF	TRGV9	.	TRGJP	14	-1	-1	21
24	2.5235531628532975E-4	TGTGCCTTGTGGGAGATAATAGAGTTGGGCAAAAAAATCAAGGTATTT	CALWEIIELGKKIKVF	TRGV9	.	TRGJP	14	-1	-1	20
24	2.5235531628532975E-4	TGTGCCTTGTGGGAGGTGATGTTGGGCAAAAAAATCAAGGTATTT	CALWEVMLGKKIKVF	TRGV9	.	TRGJP	17	-1	-1	20
24	2.5235531628532975E-4	TGTGCCTTGTGGGAAGCCGAGTTGGGCAAAAAAATCAAGGTATTT	CALWEAELGKKIKVF	TRGV9	.	TRGJP	13	-1	-1	18
24	2.5235531628532975E-4	TGTGCCTTGTGGGAGGCGCCCTTGTTCCTTAAGAAACTCTTT	CALWEAPLFLKKLF	TRGV9	.	TRGJ1	21	-1	-1	29
24	2.5235531628532975E-4	TGTGCCTTGTGGGAGGTGCAGACTTATAAGAAACTCTTT	CALWEVQTYKKLF	TRGV9	.	TRGJ1	19	-1	-1	23
24	2.5235531628532975E-4	TGTGCTGCGTGGGATTTGAAGAATAAGAAACTCTTT	CAAWDLKNKKLF	TRGV10	.	TRGJ1	15	-1	-1	22
24	2.5235531628532975E-4	TGTGCCTTGCAGCGTCGTGATTGGATCAAGACGTTT	CALQRRDWIKTF	TRGV9	.	TRGJP2	8	-1	-1	13
24	2.5235531628532975E-4	TGTGCCACCTGGGACGGTTATTATAAGAAACTCTTT	CATWDGYYKKLF	TRGV2	.	TRGJ1	16	-1	-1	17
24	2.5235531628532975E-4	TGTGCTGCGTGGGATGGTAATAAGAAACTCTTT	CAAWDGNKKLF	TRGV10	.	TRGJ1	14	-1	-1	19
24	2.5235531628532975E-4	TGTGCTGCTATTATTGAAAAGAAACTCTTT	CAAIIEKKLF	TRGV10	.	TRGJ1	7	-1	-1	9
24	2.5235531628532975E-4	TGTGCTGCGTGGTCTAATAAGAAACTCTTT	CAAWSNKKLF	TRGV10	.	TRGJ1	11	-1	-1	16
24	2.5235531628532975E-4	TGTGCTGCGTGGGTTAAAAAGAAACTCTTT	CAAWVKKKLF	TRGV10	.	TRGJ2	15	-1	-1	18
24	2.5235531628532975E-4	TGTGCTGCGTGTATCCTCTTT	CAACILF	TRGV10	.	TRGJ1	10	-1	-1	15
24	2.5235531628532975E-4	TGTGCTGCGTGGGATTTGAGCTATAAGAAACTCTTT	CAAWDLSYKKLF	TRGV10	.	TRGJ1	15	-1	-1	21
24	2.5235531628532975E-4	TGTGCTGCGTGGGATTGCACTTATAAGAAACTCTTT	CAAWDCTYKKLF	TRGV10	.	TRGJ1	15	-1	-1	20
24	2.5235531628532975E-4	TGTGCTGCGTGGGATCTTAAAGGACGGAGGCTCTTT	CAAWDLKGRRLF	TRGV10	.	TRGJ1	14	-1	-1	30
24	2.5235531628532975E-4	TGTGCTGCGTGGGAAAAAATGGTTAAGAAACTCTTT	CAAWEKMVKKLF	TRGV10	.	TRGJ1	13	-1	-1	23
24	2.5235531628532975E-4	TGTGCCTTGTGGGAGGGATATAAGAAACTCTTT	CALWEGYKKLF	TRGV9	.	TRGJ2	15	-1	-1	18
24	2.5235531628532975E-4	TGTGCCACCTGGGCTTATTATAAGAAACTCTTT	CATWAYYKKLF	TRGV4	.	TRGJ1	12	-1	-1	14
24	2.5235531628532975E-4	TGTGCCTTGGGGGATTATAAGAAACTCTTT	CALGDYKKLF	TRGV9	.	TRGJ1	13	-1	-1	13
24	2.5235531628532975E-4	TGTGCCTGCTTGTATTATAAGAAACTCTTT	CACLYYKKLF	TRGV9	.	TRGJ1	6	-1	-1	12
24	2.5235531628532975E-4	TGTGCCTTGTGGGAGGTTATTGTTTATAAGAAACTCTTT	CALWEVIVYKKLF	TRGV9	.	TRGJ1	16	-1	-1	23
24	2.5235531628532975E-4	TGTGCCTTGTGGGAGGTGCCATATAAGAAACTCTTT	CALWEVPYKKLF	TRGV9	.	TRGJ1	18	-1	-1	21
24	2.5235531628532975E-4	TGTGCTGCGTGGGGGAAGGGGAAGAAACTCTTT	CAAWGKGKKLF	TRGV10	.	TRGJ1	12	-1	-1	21
24	2.5235531628532975E-4	TGTGCTGCGTGGGACTCATACGTTAACCATAAGAAACTCTTT	CAAWDSYVNHKKLF	TRGV10	.	TRGJ1	13	-1	-1	28
24	2.5235531628532975E-4	TGTGCCTTGTGGGAGGCCCCTGTCTATTATAAGAAACTCTTT	CALWEAPVYYKKLF	TRGV9	.	TRGJ1	15	-1	-1	24
24	2.5235531628532975E-4	TGTGCCTTGTGGGAGGTTTATTATAAGAAACTCTTT	CALWEVYYKKLF	TRGV9	.	TRGJ2	16	-1	-1	17
24	2.5235531628532975E-4	TGTGCCACCTGGGACGGGAAACTCTTT	CATWDGKLF	TRGV2	.	TRGJ2	17	-1	-1	17
24	2.5235531628532975E-4	TGTGCCTTGTGGGAGGTGGGCCGGTATTATAAGAAACTCTTT	CALWEVGRYYKKLF	TRGV9	.	TRGJ1	17	-1	-1	24
24	2.5235531628532975E-4	TGTGCTGCGTGGGGCCAACATATTGGTGAGAAACTCTTT	CAAWGQHIGEKLF	TRGV10	.	TRGJ1	12	-1	-1	28
24	2.5235531628532975E-4	TGTGCCCGCCCCCCACAGTTGGTTTATAAGAAACTCTTT	CARPPQLVYKKLF	TRGV9	.	TRGJ2	5	-1	-1	23
23	2.4184051144010766E-4	TGTGCCTTGTGGGAGGACAGGGTGGGGGAGTTGGGCAAAAAAATCAAGGTATTT	CALWEDRVGELGKKIKVF	TRGV9	.	TRGJP	15	-1	-1	27
23	2.4184051144010766E-4	TGTGCCTTGTGGGAGGTGCAGCAGGAGTTGGGCAAAAAAATCAAGGTATTT	CALWEVQQELGKKIKVF	TRGV9	.	TRGJP	19	-1	-1	20
23	2.4184051144010766E-4	TGTGCCTTGTGGGAGGTGAGGGAGGGGTTGGGCAAAAAAATCAAGGTATTT	CALWEVREGLGKKIKVF	TRGV9	.	TRGJP	17	-1	-1	26
23	2.4184051144010766E-4	TGTGCCTTGTGGGAGACCATCCAAGCTACGGGCAAAAAAATCAAGGTATTT	CALWETIQATGKKIKVF	TRGV9	.	TRGJP	14	-1	-1	29
23	2.4184051144010766E-4	TGTGCCTTGTGGGACGATCAAGAGTTGGGCAAAAAAATCAAGGTATTT	CALWDDQELGKKIKVF	TRGV9	.	TRGJP	13	-1	-1	18
23	2.4184051144010766E-4	TGTGCCTTGTGGGAGGTTGCTGAGTTGGGCAAAAAAATCAAGGTATTT	CALWEVAELGKKIKVF	TRGV9	.	TRGJP	16	-1	-1	21
23	2.4184051144010766E-4	TGTGCCTTGTGGGAGGTGAAAAAGTTGGGCAAAAAAATCAAGGTATTT	CALWEVKKLGKKIKVF	TRGV9	.	TRGJP	17	-1	-1	19
23	2.4184051144010766E-4	TGTGCCTTGTGGGAGGCTACACTGCGGGGTGATTGGATCAAGACGTTT	CALWEATLRGDWIKTF	TRGV9	.	TRGJP2	15	-1	-1	28
23	2.4184051144010766E-4	TGTGCCTTGTGGGAGGCCCAAGAGTTGGGCAAAAAAATCAAGGTATTT	CALWEAQELGKKIKVF	TRGV9	.	TRGJP	15	-1	-1	18
23	2.4184051144010766E-4	TGTGCCTTGTGGGAGGGCCTACAGTTGGGCAAAAAAATCAAGGTATTT	CALWEGLQLGKKIKVF	TRGV9	.	TRGJP	15	-1	-1	22
23	2.4184051144010766E-4	TGTGCTGCGTGGGATTATTACTTGGTGGATTATAAGAAACTCTTT	CAAWDYYLVDYKKLF	TRGV10	.	TRGJ1	16	-1	-1	28
23	2.4184051144010766E-4	TGTGCCTTGTGGGACAGGGAGTTGGGCAAAAAAATCAAGGTATTT	CALWDRELGKKIKVF	TRGV9	.	TRGJP	13	-1	-1	18
23	2.4184051144010766E-4	TGTGCCTTGTGGGAGACTTGCGGAGCCCCTAATAAGAAACTCTTT	CALWETCGAPNKKLF	TRGV9	.	TRGJ1	14	-1	-1	31
23	2.4184051144010766E-4	TGTGCTGCGTGGGTCACTGGTTGGTTCAAGATATTT	CAAWVTGWFKIF	TRGV10	.	TRGJP1	12	-1	-1	14
23	2.4184051144010766E-4	TGTGCCTTGTGGGAGGGGAATTATAAGAAACTCTTT	CALWEGNYKKLF	TRGV9	.	TRGJ1	15	-1	-1	19
23	2.4184051144010766E-4	TGTGCCTTGTGGGAGGGGAATAATAAGAAACTCTTT	CALWEGNNKKLF	TRGV9	.	TRGJ1	15	-1	-1	19
23	2.4184051144010766E-4	TGTGCCTTGTGGGAGGACTTTTATAAGAAACTCTTT	CALWEDFYKKLF	TRGV9	.	TRGJ1	15	-1	-1	20
23	2.4184051144010766E-4	TGTGCTGCGTGGGATTATCTAAAGAAACTCTTT	CAAWDYLKKLF	TRGV10	.	TRGJ1	16	-1	-1	13
23	2.4184051144010766E-4	TGTGCCTTGTGGGACCCAAATAAGAAACTCTTT	CALWDPNKKLF	TRGV9	.	TRGJ1	13	-1	-1	19
23	2.4184051144010766E-4	TGTGCCTTGTGGGAGGGTCATAAGAAACTCTTT	CALWEGHKKLF	TRGV9	.	TRGJ1	15	-1	-1	19
23	2.4184051144010766E-4	TGTGCCTTGTGGGAGGTGGTGTTGGGCAAAAAAATCAAGGTATTT	CALWEVVLGKKIKVF	TRGV9	.	TRGJP	17	-1	-1	20
23	2.4184051144010766E-4	TGTGCTGCGTGGGATTATTCAGTTTGCGGGAAGAAACTCTTT	CAAWDYSVCGKKLF	TRGV10	.	TRGJ1	16	-1	-1	30
23	2.4184051144010766E-4	TGTGCTGCGTGGGATTACTTGCGACCGTGGGAGAAACTCTTT	CAAWDYLRPWEKLF	TRGV10	.	TRGJ1	17	-1	-1	31
23	2.4184051144010766E-4	TGTGCTGCGTGGGAAGCCCTTTTTGGATATAAGAAACTCTTT	CAAWEALFGYKKLF	TRGV10	.	TRGJ2	13	-1	-1	27
23	2.4184051144010766E-4	TGTGCCTTGTGGGCCCTCTGGGGTTATTATAAGAAACTCTTT	CALWALWGYYKKLF	TRGV9	.	TRGJ1	12	-1	-1	23
23	2.4184051144010766E-4	TGTGCCTTGTGGGAGGTGCTAACCTATTATAAGAAACTCTTT	CALWEVLTYYKKLF	TRGV9	.	TRGJ1	18	-1	-1	24
23	2.4184051144010766E-4	TGTGCCTTGTGGGAGGTGCGTGCTTATTATAAGAAACTCTTT	CALWEVRAYYKKLF	TRGV9	.	TRGJ1	18	-1	-1	23
23	2.4184051144010766E-4	TGTGCCTTGTGGGAGACTACCCCAAATTATAAGAAACTCTTT	CALWETTPNYKKLF	TRGV9	.	TRGJ1	14	-1	-1	25
23	2.4184051144010766E-4	TGTGCTGCGTGGGGCTCAACTTATTATAAGAAACTCTTT	CAAWGSTYYKKLF	TRGV10	.	TRGJ1	12	-1	-1	20
23	2.4184051144010766E-4	TGTGCCTTGTGGGAGGTGCTTTATTATAAGAAACTCTTT	CALWEVLYYKKLF	TRGV9	.	TRGJ1	18	-1	-1	20
23	2.4184051144010766E-4	TGTGCTGCGTGGGATCCTCCCAATAAGAAACTCTTT	CAAWDPPNKKLF	TRGV10	.	TRGJ1	14	-1	-1	22
23	2.4184051144010766E-4	TGTGCTGCGTGGGACTGGCATTATAAGAAACTCTTT	CAAWDWHYKKLF	TRGV10	.	TRGJ1	13	-1	-1	19
23	2.4184051144010766E-4	TGTGCCTTGTGGCGGGTAGGATATAAGAAACTCTTT	CALWRVGYKKLF	TRGV9	.	TRGJ1	11	-1	-1	21
23	2.4184051144010766E-4	TGTGCCTTGTGGGAGTACTATTATAAGAAACTCTTT	CALWEYYYKKLF	TRGV9	.	TRGJ1	14	-1	-1	18
23	2.4184051144010766E-4	TGTGCCTTGTGGAGGGGTTATAAGAAACTCTTT	CALWRGYKKLF	TRGV9	.	TRGJ1	14	-1	-1	17
23	2.4184051144010766E-4	TGTGCCACCTGGGGTTATTATAAGAAACTCTTT	CATWGYYKKLF	TRGV8	.	TRGJ1	12	-1	-1	14
23	2.4184051144010766E-4	TGTGCCTTGTCCCTTATAAGAAAACTCTTT	CALSLIRKLF	TRGV9	.	TRGJ1	9	-1	-1	13
23	2.4184051144010766E-4	TGTGCCACCTGGGACGGGCTCTTT	CATWDGLF	TRGV2	.	TRGJ1	18	-1	-1	18
23	2.4184051144010766E-4	TGTGCCTTGTGGGAGGTGCGGGGTTATTATAAGAAACTCTTT	CALWEVRGYYKKLF	TRGV9	.	TRGJ1	18	-1	-1	23
23	2.4184051144010766E-4	TGTGCTGCGTGCCCGCCCTTTGGTTGTAAGAAACTCTTT	CAACPPFGCKKLF	TRGV10	.	TRGJ1	10	-1	-1	23
23	2.4184051144010766E-4	TGTGCTGCGTGGGATTATCTGTCTTATAAGAAACTCTTT	CAAWDYLSYKKLF	TRGV10	.	TRGJ1	16	-1	-1	23
23	2.4184051144010766E-4	TGTGCCTTGTGGGAGGTGCTTTCGTATAAGAAACTCTTT	CALWEVLSYKKLF	TRGV9	.	TRGJ1	18	-1	-1	24
23	2.4184051144010766E-4	TGTGCTGCGTGGGAGGGCTATAAGAAACTCTTT	CAAWEGYKKLF	TRGV10	.	TRGJ1	13	-1	-1	18
23	2.4184051144010766E-4	TGTGCCACCTGGGGCTGGGAGAAACTCTTT	CATWGWEKLF	TRGV4	.	TRGJ1	12	-1	-1	19
23	2.4184051144010766E-4	TGTGCCTCCAATTATAAGAAACTCTTT	CASNYKKLF	TRGV9	.	TRGJ2	6	-1	-1	10
23	2.4184051144010766E-4	TGTGCCACCAATAAGAAACTCTTT	CATNKKLF	TRGV4	.	TRGJ2	8	-1	-1	10
23	2.4184051144010766E-4	TGTGCCTTGTGGGAGGTCGGTATGTTGGGCAAAAAAATCAAGGTATTT	CALWEVGMLGKKIKVF	TRGV9	.	TRGJP	16	-1	-1	23
23	2.4184051144010766E-4	TGTGCCTTGTGGGAGGTGCGGGGGGGGGGGGAGAAACTCTTT	CALWEVRGGGEKLF	TRGV9	.	TRGJ1	18	-1	-1	31
23	2.4184051144010766E-4	TGTGCTGCGTGGGCGAATTATTATAAGAAACTCTTT	CAAWANYYKKLF	TRGV10	.	TRGJ1	12	-1	-1	13
23	2.4184051144010766E-4	TGTGCCTTGTGGGATCCGCTCTATAAGAAACTCTTT	CALWDPLYKKLF	TRGV9	.	TRGJ1	13	-1	-1	21
22	2.313257065948856E-4	TGTGCCTTGTGGGAGGGGACGGATTGCCAAGAGTTGGGCAAAAAAATCAAGGTATTT	CALWEGTDCQELGKKIKVF	TRGV9	.	TRGJP	15	-1	-1	27
22	2.313257065948856E-4	TGTGCCTTGTGGGCTCAAGGCGGAGAGTTGGGCAAAAAAATCAAGGTATTT	CALWAQGGELGKKIKVF	TRGV9	.	TRGJP	12	-1	-1	23
22	2.313257065948856E-4	TGTGCCTTGTGGGAGGTGTATGGTGGGTTGGGCAAAAAAATCAAGGTATTT	CALWEVYGGLGKKIKVF	TRGV9	.	TRGJP	17	-1	-1	26
22	2.313257065948856E-4	TGTGCCTTGTGGGAGGCGGTCCAAGAGTTGGGCAAAAAAATCAAGGTATTT	CALWEAVQELGKKIKVF	TRGV9	.	TRGJP	15	-1	-1	21
22	2.313257065948856E-4	TGTGCCTTGTGGGAGGGAACCCAAGAGTTGGGCAAAAAAATCAAGGTATTT	CALWEGTQELGKKIKVF	TRGV9	.	TRGJP	15	-1	-1	21
22	2.313257065948856E-4	TGTGCCTTGTGGGAGACCCAGGGGGAGTTGGGCAAAAAAATCAAGGTATTT	CALWETQGELGKKIKVF	TRGV9	.	TRGJP	14	-1	-1	24
22	2.313257065948856E-4	TGTGCCTTGTGGGGTCAAGGAGAGTTGGGCAAAAAAATCAAGGTATTT	CALWGQGELGKKIKVF	TRGV9	.	TRGJP	12	-1	-1	20
22	2.313257065948856E-4	TGTGCCTTGTGGGGGGCTGAAGAGTTGGGCAAAAAAATCAAGGTATTT	CALWGAEELGKKIKVF	TRGV9	.	TRGJP	15	-1	-1	19
22	2.313257065948856E-4	TGTGCCTTGTGGGAGGTGATCGTACGTAGTGATTGGATCAAGACGTTT	CALWEVIVRSDWIKTF	TRGV9	.	TRGJP2	17	-1	-1	25
22	2.313257065948856E-4	TGTGCCTTGTGGGAGGCCCTATATACCACTGGTTGGTTCAAGATATTT	CALWEALYTTGWFKIF	TRGV9	.	TRGJP1	15	-1	-1	19
22	2.313257065948856E-4	TGTGCCTTGTGGGAGACACAAGAGTTGGGCAAAAAAATCAAGGTATTT	CALWETQELGKKIKVF	TRGV9	.	TRGJP	14	-1	-1	18
22	2.313257065948856E-4	TGTGCCTTGTGGTCTCAAGAGTTGGGCAAAAAAATCAAGGTATTT	CALWSQELGKKIKVF	TRGV9	.	TRGJP	11	-1	-1	15
22	2.313257065948856E-4	TGTGCCTTGTGGGGGCAAGAGTTGGGCAAAAAAATCAAGGTATTT	CALWGQELGKKIKVF	TRGV9	.	TRGJP	12	-1	-1	12
22	2.313257065948856E-4	TGTGCCTTGTGGGAGGTGCTAGAGGAGAATTATAAGAAACTCTTT	CALWEVLEENYKKLF	TRGV9	.	TRGJ1	18	-1	-1	28
22	2.313257065948856E-4	TGTGCCTTGTGGGAGGCGTCGAGTAGTGATTGGATCAAGACGTTT	CALWEASSSDWIKTF	TRGV9	.	TRGJP2	15	-1	-1	21
22	2.313257065948856E-4	TGTGCTGCGTGGGGCTCTTATAGTGATTGGATCAAGACGTTT	CAAWGSYSDWIKTF	TRGV10	.	TRGJP2	12	-1	-1	20
22	2.313257065948856E-4	TGTGCTGCGTGGGATTACAGCTTGTTTTATAAGAAACTCTTT	CAAWDYSLFYKKLF	TRGV10	.	TRGJ1	17	-1	-1	26
22	2.313257065948856E-4	TGTGCCTTGTGGCTATTCCCTTATTATAAGAAACTCTTT	CALWLFPYYKKLF	TRGV9	.	TRGJ1	11	-1	-1	20
22	2.313257065948856E-4	TGTGCCTTGTGGGAGAAAAGCCGGTATAAGAAACTCTTT	CALWEKSRYKKLF	TRGV9	.	TRGJ1	14	-1	-1	24
22	2.313257065948856E-4	TGTGCTGCGTGGGATTTTGGTTATAAGAAACTCTTT	CAAWDFGYKKLF	TRGV10	.	TRGJ1	15	-1	-1	20
22	2.313257065948856E-4	TGTGCTGCGTGGGATTATCGTTATAAGAAACTCTTT	CAAWDYRYKKLF	TRGV10	.	TRGJ1	23	-1	-1	20
22	2.313257065948856E-4	TGTGCCTTGTGGGGGGATTATTATAAGAAACTCTTT	CALWGDYYKKLF	TRGV9	.	TRGJ1	15	-1	-1	16
22	2.313257065948856E-4	TGTGCCTTGTGGACGAATTATTATAAGAAACTCTTT	CALWTNYYKKLF	TRGV9	.	TRGJ1	11	-1	-1	13
22	2.313257065948856E-4	TGTGCCACCTGGGAGGACGACGATAAGAAACTCTTT	CATWEDDDKKLF	TRGV4	.	TRGJ1	13	-1	-1	22
22	2.313257065948856E-4	TGTGCTGCGTCCAATTATTATAAGAAACTCTTT	CAASNYYKKLF	TRGV10	.	TRGJ1	9	-1	-1	9
22	2.313257065948856E-4	TGTGCTGCGTGGGATTCTTATAAGAAACTCTTT	CAAWDSYKKLF	TRGV10	.	TRGJ1	15	-1	-1	13
22	2.313257065948856E-4	TGTGCTGCGGGAGTCCCTTATAAGAAACTCTTT	CAAGVPYKKLF	TRGV10	.	TRGJ1	8	-1	-1	17
22	2.313257065948856E-4	TGTGCCTTGTGTGGTTATTATAAGAAACTCTTT	CALCGYYKKLF	TRGV9	.	TRGJ1	10	-1	-1	14
22	2.313257065948856E-4	TGTGCCTCACCCCGGTATTATAAGAAACTCTTT	CASPRYYKKLF	TRGV9	.	TRGJ1	6	-1	-1	15
22	2.313257065948856E-4	TGTGCCTTGTGGGAGGCAGAGTTGGGCAAAAAAATCAAGGTATTT	CALWEAELGKKIKVF	TRGV9	.	TRGJP	15	-1	-1	14
22	2.313257065948856E-4	TGTGCCACCTGGGACGCGGGCAGTGGTGATTGGATCAAGACGTTT	CATWDAGSGDWIKTF	TRGV2	.	TRGJP2	15	-1	-1	21
22	2.313257065948856E-4	TGTGCTGCGTGGGTGAGGTGTGGGTCCCCTAAGAAACTCTTT	CAAWVRCGSPKKLF	TRGV10	.	TRGJ1	12	-1	-1	29
22	2.313257065948856E-4	TGTGCTGCGTGGGATTATGGGATGTATTATAAGAAACTCTTT	CAAWDYGMYYKKLF	TRGV10	.	TRGJ1	16	-1	-1	24
22	2.313257065948856E-4	TGTGCCTTGTGGGAGGTGCATGGTTATTATAAGAAACTCTTT	CALWEVHGYYKKLF	TRGV9	.	TRGJ1	19	-1	-1	23
22	2.313257065948856E-4	TGTGCTGCGTTAAGGGGGGGGTATTATAAGAAACTCTTT	CAALRGGYYKKLF	TRGV10	.	TRGJ1	9	-1	-1	21
22	2.313257065948856E-4	TGTGCTGCGTGGGATATCCCCGATTATAAGAAACTCTTT	CAAWDIPDYKKLF	TRGV10	.	TRGJ1	14	-1	-1	22
22	2.313257065948856E-4	TGTGCCTTGTGGGGTTTGAATTATTATAAGAAACTCTTT	CALWGLNYYKKLF	TRGV9	.	TRGJ1	12	-1	-1	14
22	2.313257065948856E-4	TGTGCCTTGTGGGAGGTGGGGTATTATAAGAAACTCTTT	CALWEVGYYKKLF	TRGV9	.	TRGJ1	17	-1	-1	21
22	2.313257065948856E-4	TGTGCTGCGTGGGAGAGTTATTATAAGAAACTCTTT	CAAWESYYKKLF	TRGV10	.	TRGJ1	13	-1	-1	14
22	2.313257065948856E-4	TGTGCTGCGTGGGAACTATTCAGGAAGAAACTCTTT	CAAWELFRKKLF	TRGV10	.	TRGJ1	13	-1	-1	24
22	2.313257065948856E-4	TGTGCCTTGTGGGAGTCTTATTATAAGAAACTCTTT	CALWESYYKKLF	TRGV9	.	TRGJ2	14	-1	-1	17
22	2.313257065948856E-4	TGTGCCTTGGGGTCATGGGATTATAAGAAACTCTTT	CALGSWDYKKLF	TRGV9	.	TRGJ1	11	-1	-1	19
22	2.313257065948856E-4	TGTGCCTTGGACAGTAGTGATTGGATCAAGACGTTT	CALDSSDWIKTF	TRGV9	.	TRGJP2	8	-1	-1	12
22	2.313257065948856E-4	TGTGCCATTCGCCAGGCGGATTGGATCAAGACGTTT	CAIRQADWIKTF	TRGV2	.	TRGJP2	6	-1	-1	18
22	2.313257065948856E-4	TGTGCTGCGTGGGAAGATTGGATCAAGACGTTT	CAAWEDWIKTF	TRGV10	.	TRGJP2	13	-1	-1	15
22	2.313257065948856E-4	TGTGCCTTGTTCTCTTACTATAAGAAACTCTTT	CALFSYYKKLF	TRGV9	.	TRGJ1	9	-1	-1	14
22	2.313257065948856E-4	TGTGCCTTGTGGTGTTATTATAAGAAACTCTTT	CALWCYYKKLF	TRGV9	.	TRGJ1	11	-1	-1	14
22	2.313257065948856E-4	TGTGCCTTGTGGGAGGGCGATAAGAAACTCTTT	CALWEGDKKLF	TRGV9	.	TRGJ1	15	-1	-1	19
22	2.313257065948856E-4	TGTGCCACCTGGGACGGGAAGAAACTCTTT	CATWDGKKLF	TRGV2	.	TRGJ2	17	-1	-1	18
22	2.313257065948856E-4	TGTGCTGCGTATTATAAGAAACTCTTT	CAAYYKKLF	TRGV10	.	TRGJ1	9	-1	-1	9
22	2.313257065948856E-4	TGTGCCACCTGGTATCAGAAACTCTTT	CATWYQKLF	TRGV4	.	TRGJ1	14	-1	-1	12
22	2.313257065948856E-4	TGTGCTGCGTGGGATTCTAATGGATCGAATTATTATAAGAAACTCTTT	CAAWDSNGSNYYKKLF	TRGV10	.	TRGJ1	20	-1	-1	24
22	2.313257065948856E-4	TGTGCCTTGTGGGAGGTTCTAGAGTTGGGCAAAAAAATCAAGGTATTT	CALWEVLELGKKIKVF	TRGV9	.	TRGJP	16	-1	-1	20
22	2.313257065948856E-4	TGTGCTGCGTGGGATTATAGGGATTATTATAAGAAACTCTTT	CAAWDYRDYYKKLF	TRGV10	.	TRGJ2	16	-1	-1	22
22	2.313257065948856E-4	TGTGCTGCGTGGGATGGGGCGATTTATTATAAGAAACTCTTT	CAAWDGAIYYKKLF	TRGV10	.	TRGJ1	14	-1	-1	19
22	2.313257065948856E-4	TGTGCCTTGTGGGAGGTGCGGGTGAGTTATAAGAAACTCTTT	CALWEVRVSYKKLF	TRGV9	.	TRGJ1	18	-1	-1	26
22	2.313257065948856E-4	TGTGCTGCGTGGGAACCCACCCATTATAAGAAACTCTTT	CAAWEPTHYKKLF	TRGV10	.	TRGJ1	13	-1	-1	22
22	2.313257065948856E-4	TGTGCCTTGTGGGAGGCCCCACGTTATAAGAAACTCTTT	CALWEAPRYKKLF	TRGV9	.	TRGJ1	15	-1	-1	23
22	2.313257065948856E-4	TGTGCTGCGTGGGGCAGTTATTATAAGAAACTCTTT	CAAWGSYYKKLF	TRGV10	.	TRGJ1	12	-1	-1	17
22	2.313257065948856E-4	TGTGCTGCGTGGGATTTGTATTATAAGAAACTCTTT	CAAWDLYYKKLF	TRGV10	.	TRGJ1	15	-1	-1	18
22	2.313257065948856E-4	TGTGCCTTGTGGGAGGAGTATTATAAGAAACTCTTT	CALWEEYYKKLF	TRGV9	.	TRGJ1	15	-1	-1	18
22	2.313257065948856E-4	TGTGCCTTGTGGGGGAGTTATAAGAAACTCTTT	CALWGSYKKLF	TRGV9	.	TRGJ1	12	-1	-1	17
22	2.313257065948856E-4	TGTGCCTTGTGGGAGGAATATAAGAAACTCTTT	CALWEEYKKLF	TRGV9	.	TRGJ1	15	-1	-1	18
22	2.313257065948856E-4	TGTGCCACCTGTTATTATAAGAAACTCTTT	CATCYYKKLF	TRGV2	.	TRGJ1	10	-1	-1	11
22	2.313257065948856E-4	TGTGCCCCTAATAAGAAACTCTTT	CAPNKKLF	TRGV10	.	TRGJ1	4	-1	-1	10
21	2.2081090174966351E-4	TGTGCCTTGTGGGAGGCAACGCAAGAGTTGGGCAAAAAAATCAAGGTATTT	CALWEATQELGKKIKVF	TRGV9	.	TRGJP	15	-1	-1	20
21	2.2081090174966351E-4	TGTGCCTTGTGGGAGGGAAAGCAAGAGTTGGGCAAAAAAATCAAGGTATTT	CALWEGKQELGKKIKVF	TRGV9	.	TRGJP	15	-1	-1	20
21	2.2081090174966351E-4	TGTGCTGCGTGGGGTCCCCAACTCCACGTGCTTTTCAAGAAACTCTTT	CAAWGPQLHVLFKKLF	TRGV10	.	TRGJ1	12	-1	-1	36
21	2.2081090174966351E-4	TGTGCTGCGTGGGATGGTAGGGGGAGTAGTGATTGGATCAAGACGTTT	CAAWDGRGSSDWIKTF	TRGV10	.	TRGJP2	14	-1	-1	24
21	2.2081090174966351E-4	TGTGCCTTGTGGGAGGTTGGAGAGTTGGGCAAAAAAATCAAGGTATTT	CALWEVGELGKKIKVF	TRGV9	.	TRGJP	16	-1	-1	20
21	2.2081090174966351E-4	TGTGCCTTGTGGGAGGTGCCTGAGTTGGGCAAAAAAATCAAGGTATTT	CALWEVPELGKKIKVF	TRGV9	.	TRGJP	18	-1	-1	21
21	2.2081090174966351E-4	TGTGCCTTGTGGGAGGTGCGTGAAGGTAGTGATTGGATCAAGACGTTT	CALWEVREGSDWIKTF	TRGV9	.	TRGJP2	18	-1	-1	25
21	2.2081090174966351E-4	TGTGCCTTGTGGGAGGTGCGGAGGTTGGGCAAAAAAATCAAGGTATTT	CALWEVRRLGKKIKVF	TRGV9	.	TRGJP	18	-1	-1	23
21	2.2081090174966351E-4	TGTGCCTTGTGGGACATGGAGTTGGGCAAAAAAATCAAGGTATTT	CALWDMELGKKIKVF	TRGV9	.	TRGJP	13	-1	-1	18
21	2.2081090174966351E-4	TGTGCCTTGTGGGAGGGGCGGAATTATTATAAGAAACTCTTT	CALWEGRNYYKKLF	TRGV9	.	TRGJ1	18	-1	-1	20
21	2.2081090174966351E-4	TGTGCTGCGTGGGATTCAAGATACTATAAGAAACTCTTT	CAAWDSRYYKKLF	TRGV10	.	TRGJ1	15	-1	-1	21
21	2.2081090174966351E-4	TGTGCCTTGTGGGAGGTGTATTGTTATAAGAAACTCTTT	CALWEVYCYKKLF	TRGV9	.	TRGJ1	17	-1	-1	19
21	2.2081090174966351E-4	TGTGCTGCGTGGGATTTTTGCTATAAGAAACTCTTT	CAAWDFCYKKLF	TRGV10	.	TRGJ1	15	-1	-1	21
21	2.2081090174966351E-4	TGTGCTGCGTGGGATTATAGCCTTAAGAAACTCTTT	CAAWDYSLKKLF	TRGV10	.	TRGJ1	16	-1	-1	23
21	2.2081090174966351E-4	TGTGCTGCGTGGGGTACTTATAAGAAACTCTTT	CAAWGTYKKLF	TRGV10	.	TRGJ1	12	-1	-1	17
21	2.2081090174966351E-4	TGTGCTGCGTGGGGTAAGAATAAGAAACTCTTT	CAAWGKNKKLF	TRGV10	.	TRGJ1	12	-1	-1	19
21	2.2081090174966351E-4	TGTGCTGCGTGGGATTATAGAGAGAAACTCTTT	CAAWDYREKLF	TRGV10	.	TRGJ1	16	-1	-1	13
21	2.2081090174966351E-4	TGTGCCTTGATTGATTATTATAAGAAACTCTTT	CALIDYYKKLF	TRGV9	.	TRGJ1	8	-1	-1	13
21	2.2081090174966351E-4	TGTGCCTTGAAGGGTTATAAGAAACTCTTT	CALKGYKKLF	TRGV9	.	TRGJ1	8	-1	-1	14
21	2.2081090174966351E-4	TGTGCCACCTGGGACGGGCCTCGACTCTTT	CATWDGPRLF	TRGV2	.	TRGJ1	19	-1	-1	23
21	2.2081090174966351E-4	TGTGTAACGGTTAAGAAACTCTTT	CVTVKKLF	TRGV10	.	TRGJ1	3	-1	-1	11
21	2.2081090174966351E-4	TGTGCCACCTGGTTCCTCTTT	CATWFLF	TRGV5	.	TRGJ1	11	-1	-1	15
21	2.2081090174966351E-4	TGTGCCTTGTGGGAGGTTGTTTTGGGCAAAAAAATCAAGGTATTT	CALWEVVLGKKIKVF	TRGV9	.	TRGJP	16	-1	-1	21
21	2.2081090174966351E-4	TGTGCCTTGTGGGAGGTGCGACCTGGGCATTATAAGAAACTCTTT	CALWEVRPGHYKKLF	TRGV9	.	TRGJ2	23	-1	-1	28
21	2.2081090174966351E-4	TGTGCCACCTGGGACGGGTATAGTAGTGATTGGATCAAGACGTTT	CATWDGYSSDWIKTF	TRGV2	.	TRGJP2	17	-1	-1	18
21	2.2081090174966351E-4	TGTGCCTTGTGGGCGGCTGCGATTGGGTATAAGAAACTCTTT	CALWAAAIGYKKLF	TRGV9	.	TRGJ1	19	-1	-1	27
21	2.2081090174966351E-4	TGTGCCTTGTGGACCTACGCGTCAAATTATAAGAAACTCTTT	CALWTYASNYKKLF	TRGV9	.	TRGJ1	11	-1	-1	25
21	2.2081090174966351E-4	TGTGCTGCGTGGGAAACCACTGGTTGGTTCAAGATATTT	CAAWETTGWFKIF	TRGV10	.	TRGJP1	13	-1	-1	15
21	2.2081090174966351E-4	TGTGCCACCTGGGATGGGAATTATTATAAGAAACTCTTT	CATWDGNYYKKLF	TRGV4	.	TRGJ2	17	-1	-1	17
21	2.2081090174966351E-4	TGTGCCACCTGGGACGGGCTGAATTATAAGAAACTCTTT	CATWDGLNYKKLF	TRGV2	.	TRGJ1	18	-1	-1	22
21	2.2081090174966351E-4	TGTGCTGCGTGGGTCACTTATTATAAGAAACTCTTT	CAAWVTYYKKLF	TRGV10	.	TRGJ1	12	-1	-1	17
21	2.2081090174966351E-4	TGTGCCACCTGGGACGGGAGGACTAAGAAACTCTTT	CATWDGRTKKLF	TRGV2	.	TRGJ1	17	-1	-1	23
21	2.2081090174966351E-4	TGTGCTGCGTGGGATAGGCTTACGAAACTCTTT	CAAWDRLTKLF	TRGV10	.	TRGJ1	14	-1	-1	20
21	2.2081090174966351E-4	TGTGCCTCCCCGTATTATAAGAAACTCTTT	CASPYYKKLF	TRGV9	.	TRGJ1	6	-1	-1	12
21	2.2081090174966351E-4	TGTGCCACCTGGGATGGGGGGAAACTCTTT	CATWDGGKLF	TRGV4	.	TRGJ1	17	-1	-1	20
21	2.2081090174966351E-4	TGTGCCTTGAGGACTAAGAAACTCTTT	CALRTKKLF	TRGV9	.	TRGJ1	11	-1	-1	14
21	2.2081090174966351E-4	TGTGCCACCTGGGTTATGAAACTCTTT	CATWVMKLF	TRGV8	.	TRGJ2	15	-1	-1	14
21	2.2081090174966351E-4	TGTGCCACTAAGAAACTCTTT	CATKKLF	TRGV4	.	TRGJ1	7	-1	-1	8
20	2.1029609690444146E-4	TGTGCCTTGTGGGAGGTTGTCCAAGAGTTGGGCAAAAAAATCAAGGTATTT	CALWEVVQELGKKIKVF	TRGV9	.	TRGJP	16	-1	-1	21
20	2.1029609690444146E-4	TGTGCCTTGTGGGAGGTAAGGGGAGAGTTGGGCAAAAAAATCAAGGTATTT	CALWEVRGELGKKIKVF	TRGV9	.	TRGJP	16	-1	-1	23
20	2.1029609690444146E-4	TGTGCCTTGTGGGAGGCCCTCCAAGAGTTGGGCAAAAAAATCAAGGTATTT	CALWEALQELGKKIKVF	TRGV9	.	TRGJP	15	-1	-1	21
20	2.1029609690444146E-4	TGTGCCTTGTGGGAGGCACATCAAGAGTTGGGCAAAAAAATCAAGGTATTT	CALWEAHQELGKKIKVF	TRGV9	.	TRGJP	15	-1	-1	21
20	2.1029609690444146E-4	TGTGCCTTGTGGGAGAGTCTTCAAGAGTTGGGCAAAAAAATCAAGGTATTT	CALWESLQELGKKIKVF	TRGV9	.	TRGJP	14	-1	-1	21
20	2.1029609690444146E-4	TGTGCCTTGTGGGATAGAAGGGAGTTGGGCAAAAAAATCAAGGTATTT	CALWDRRELGKKIKVF	TRGV9	.	TRGJP	13	-1	-1	21
20	2.1029609690444146E-4	TGTGCCTTGTGGACCTTTCAAGAGTTGGGCAAAAAAATCAAGGTATTT	CALWTFQELGKKIKVF	TRGV9	.	TRGJP	11	-1	-1	18
20	2.1029609690444146E-4	TGTGCCTTGTGGGAGGTGCCGACTACTGTTAATAAGAAACTCTTT	CALWEVPTTVNKKLF	TRGV9	.	TRGJ1	18	-1	-1	31
20	2.1029609690444146E-4	TGTGCCTTGTGGGAGGGAGAGTTGGGCAAAAAAATCAAGGTATTT	CALWEGELGKKIKVF	TRGV9	.	TRGJP	15	-1	-1	17
20	2.1029609690444146E-4	TGTGCCTTGTGGGAGAAAGAGTTGGGCAAAAAAATCAAGGTATTT	CALWEKELGKKIKVF	TRGV9	.	TRGJP	14	-1	-1	16
20	2.1029609690444146E-4	TGTGCCACCTGGGACGGCCCTCGTATAGTAGCTGAGAAACTCTTT	CATWDGPRIVAEKLF	TRGV2	.	TRGJ1	23	-1	-1	34
20	2.1029609690444146E-4	TGTGCCTTTACACGGGAGTTGGGCAAAAAAATCAAGGTATTT	CAFTRELGKKIKVF	TRGV9	.	TRGJP	7	-1	-1	15
20	2.1029609690444146E-4	TGTGCCTTGTGGGAGGTCCGATTCGATTATAAGAAACTCTTT	CALWEVRFDYKKLF	TRGV9	.	TRGJ1	16	-1	-1	25
20	2.1029609690444146E-4	TGTGCTGCGTGGGATTCAACTGGTTGGTTCAAGATATTT	CAAWDSTGWFKIF	TRGV10	.	TRGJP1	15	-1	-1	18
20	2.1029609690444146E-4	TGTGCCTTGTGGGTAGGGAAGTATTATAAGAAACTCTTT	CALWVGKYYKKLF	TRGV9	.	TRGJ1	16	-1	-1	17
20	2.1029609690444146E-4	TGTGCCTTGTGGGAGGCATACCGTTATAAGAAACTCTTT	CALWEAYRYKKLF	TRGV9	.	TRGJ1	15	-1	-1	23
20	2.1029609690444146E-4	TGTGCCTTGTGGGAGGAGCCCTGTTATAAGAAACTCTTT	CALWEEPCYKKLF	TRGV9	.	TRGJ1	21	-1	-1	23
20	2.1029609690444146E-4	TGTGCTGCGTGGGATTATCATTATAAGAAACTCTTT	CAAWDYHYKKLF	TRGV10	.	TRGJ1	16	-1	-1	16
20	2.1029609690444146E-4	TGTGCTGCGTGGGATTATGGGTATAAGAAACTCTTT	CAAWDYGYKKLF	TRGV10	.	TRGJ1	16	-1	-1	21
20	2.1029609690444146E-4	TGTGCCTTGTGGGTAAGGAATTATAAGAAACTCTTT	CALWVRNYKKLF	TRGV9	.	TRGJ1	12	-1	-1	19
20	2.1029609690444146E-4	TGTGCTGCGTGGGATATAGGTAAGAAACTCTTT	CAAWDIGKKLF	TRGV10	.	TRGJ1	22	-1	-1	20
20	2.1029609690444146E-4	TGTGCCTTGTGGGGGCTCTATAAGAAACTCTTT	CALWGLYKKLF	TRGV9	.	TRGJ1	12	-1	-1	18
20	2.1029609690444146E-4	TGTGCTGCGTGGGATTTCGGGAAACTCTTT	CAAWDFGKLF	TRGV10	.	TRGJ1	18	-1	-1	20
20	2.1029609690444146E-4	TGTGCCTTGAATTATTATAAGAAACTCTTT	CALNYYKKLF	TRGV9	.	TRGJ1	8	-1	-1	8
20	2.1029609690444146E-4	TGTGCCTGCTATTATAAGAAACTCTTT	CACYYKKLF	TRGV9	.	TRGJ1	6	-1	-1	9
19	1.9978129205921937E-4	TGTGCCTTGTGGGAGGTGCCTTGGGGAGAGTTGGGCAAAAAAATCAAGGTATTT	CALWEVPWGELGKKIKVF	TRGV9	.	TRGJP	18	-1	-1	26
19	1.9978129205921937E-4	TGTGCCTTGTGGGAGGTGCAGGGGAAAGAGTTGGGCAAAAAAATCAAGGTATTT	CALWEVQGKELGKKIKVF	TRGV9	.	TRGJP	19	-1	-1	18
19	1.9978129205921937E-4	TGTGCCTTGTGGGAGGTGCAAATGGAGTTGGGCAAAAAAATCAAGGTATTT	CALWEVQMELGKKIKVF	TRGV9	.	TRGJP	19	-1	-1	24
19	1.9978129205921937E-4	TGTGCCTTGTGGGAGGTGGGGAGGGAGTTGGGCAAAAAAATCAAGGTATTT	CALWEVGRELGKKIKVF	TRGV9	.	TRGJP	17	-1	-1	24
19	1.9978129205921937E-4	TGTGCTGCGTGGGTCCCCCTAAGGGCCACTGGTTGGTTCAAGATATTT	CAAWVPLRATGWFKIF	TRGV10	.	TRGJP1	12	-1	-1	25
19	1.9978129205921937E-4	TGTGCTGCGTGGGATTATTCCTGGGAGCGCTATTATAAGAAACTCTTT	CAAWDYSWERYYKKLF	TRGV10	.	TRGJ1	16	-1	-1	30
19	1.9978129205921937E-4	TGTGCCTTGTGGTCAACTAAAGAGTTGGGCAAAAAAATCAAGGTATTT	CALWSTKELGKKIKVF	TRGV9	.	TRGJP	11	-1	-1	19
19	1.9978129205921937E-4	TGTGCCTTGTGGGAGCCGAGAGAGTTGGGCAAAAAAATCAAGGTATTT	CALWEPRELGKKIKVF	TRGV9	.	TRGJP	14	-1	-1	20
19	1.9978129205921937E-4	TGTGCCTTGTGGGAGCGGGAGGAGTTGGGCAAAAAAATCAAGGTATTT	CALWEREELGKKIKVF	TRGV9	.	TRGJP	14	-1	-1	21
19	1.9978129205921937E-4	TGTGCCTTGTGGGAGGTCAAAGAGTTGGGCAAAAAAATCAAGGTATTT	CALWEVKELGKKIKVF	TRGV9	.	TRGJP	16	-1	-1	19
19	1.9978129205921937E-4	TGTGCCTTGTGGGAGGTGCATAGACCACCCAATTATAAGAAACTCTTT	CALWEVHRPPNYKKLF	TRGV9	.	TRGJ1	19	-1	-1	31
19	1.9978129205921937E-4	TGTGCCTTGTGGGAGGTGGTAGAGTTGGGCAAAAAAATCAAGGTATTT	CALWEVVELGKKIKVF	TRGV9	.	TRGJP	17	-1	-1	20
19	1.9978129205921937E-4	TGTGCCTTGTGGGAGGTGGCGGCGTTGAGTTATTATAAGAAACTCTTT	CALWEVAALSYYKKLF	TRGV9	.	TRGJ1	17	-1	-1	26
19	1.9978129205921937E-4	TGTGCCTTGTGGGAGGACAGTACCTCGAATTATTATAAGAAACTCTTT	CALWEDSTSNYYKKLF	TRGV9	.	TRGJ1	15	-1	-1	24
19	1.9978129205921937E-4	TGTGCCTTGTGGGAAGTAGATGAGTTGGGCAAAAAAATCAAGGTATTT	CALWEVDELGKKIKVF	TRGV9	.	TRGJP	16	-1	-1	21
19	1.9978129205921937E-4	TGTGCCACCTGGGACGGTGCCTTTAGTAGTGATTGGATCAAGACGTTT	CATWDGAFSSDWIKTF	TRGV2	.	TRGJP2	20	-1	-1	23
19	1.9978129205921937E-4	TGTGCTGCGTGGGCCCGTGAGGTGGTTGGTTATAAGAAACTCTTT	CAAWAREVVGYKKLF	TRGV10	.	TRGJ1	12	-1	-1	29
19	1.9978129205921937E-4	TGTGCCTTTGGACGGCAAGAGTTGGGCAAAAAAATCAAGGTATTT	CAFGRQELGKKIKVF	TRGV9	.	TRGJP	10	-1	-1	13
19	1.9978129205921937E-4	TGTGCCTTGTGGGGCCAAGAGTTGGGCAAAAAAATCAAGGTATTT	CALWGQELGKKIKVF	TRGV9	.	TRGJP	12	-1	-1	11
19	1.9978129205921937E-4	TGTGCCTTGTGGGAGGTTCCTAACTACCCCAATAAGAAACTCTTT	CALWEVPNYPNKKLF	TRGV9	.	TRGJ1	16	-1	-1	31
19	1.9978129205921937E-4	TGTGCCTTGTGGGAGGTGTACCTGGGCAAAAAAATCAAGGTATTT	CALWEVYLGKKIKVF	TRGV9	.	TRGJP	22	-1	-1	22
19	1.9978129205921937E-4	TGTGCCTTGTGGGAGGTGCATAGTCTACCCTATAAGAAACTCTTT	CALWEVHSLPYKKLF	TRGV9	.	TRGJ1	19	-1	-1	30
19	1.9978129205921937E-4	TGTGCCTTGTGGGAGGTGCACCGCCACTATTATAAGAAACTCTTT	CALWEVHRHYYKKLF	TRGV9	.	TRGJ2	24	-1	-1	27
19	1.9978129205921937E-4	TGTGCTGCGTGGGATCCCCCTTCGGATTATAAGAAACTCTTT	CAAWDPPSDYKKLF	TRGV10	.	TRGJ1	14	-1	-1	25
19	1.9978129205921937E-4	TGTGCTGCGTGGGACCGTTCTTTGGTCTGGGGGAAACTCTTT	CAAWDRSLVWGKLF	TRGV10	.	TRGJ1	13	-1	-1	32
19	1.9978129205921937E-4	TGTGCCTTGTGGGAGCCAAAAGATTATTATAAGAAACTCTTT	CALWEPKDYYKKLF	TRGV9	.	TRGJ1	14	-1	-1	22
19	1.9978129205921937E-4	TGTGCCTTGTGGGAGGTGCACTGTGTTTATAAGAAACTCTTT	CALWEVHCVYKKLF	TRGV9	.	TRGJ1	20	-1	-1	26
19	1.9978129205921937E-4	TGTGCCTTGTGGGAGGTGCAGGGCCATTATAAGAAACTCTTT	CALWEVQGHYKKLF	TRGV9	.	TRGJ1	19	-1	-1	25
19	1.9978129205921937E-4	TGTGCCTTGTGGGAGGATTCGAATTATTATAAGAAACTCTTT	CALWEDSNYYKKLF	TRGV9	.	TRGJ1	15	-1	-1	16
19	1.9978129205921937E-4	TGTGCCTTGTGGGAGAGCCGTAGGTATTATAAGAAACTCTTT	CALWESRRYYKKLF	TRGV9	.	TRGJ1	14	-1	-1	24
19	1.9978129205921937E-4	TGTGCTGCGTGGGATTCCAGTTATTATAAGAAACTCTTT	CAAWDSSYYKKLF	TRGV10	.	TRGJ1	15	-1	-1	13
19	1.9978129205921937E-4	TGTGCTGCGTGGGATTCAGCTAATTATAAGAAACTCTTT	CAAWDSANYKKLF	TRGV10	.	TRGJ1	15	-1	-1	22
19	1.9978129205921937E-4	TGTGCTGCGTGGGATTATATCCCCTATAAGAAACTCTTT	CAAWDYIPYKKLF	TRGV10	.	TRGJ1	16	-1	-1	24
19	1.9978129205921937E-4	TGTGCCTTGTTGAGGTTGGGCAAAAAAATCAAGGTATTT	CALLRLGKKIKVF	TRGV9	.	TRGJP	15	-1	-1	14
19	1.9978129205921937E-4	TGTGCCTTGTGGGAGCCGAATTATTATAAGAAACTCTTT	CALWEPNYYKKLF	TRGV9	.	TRGJ1	14	-1	-1	16
19	1.9978129205921937E-4	TGTGCCTTGTGGGAGGTTATTGGTTATAAGAAACTCTTT	CALWEVIGYKKLF	TRGV9	.	TRGJ1	16	-1	-1	23
19	1.9978129205921937E-4	TGTGCCTTGTGGGAGGTCCCCCGGGATAAGAAACTCTTT	CALWEVPRDKKLF	TRGV9	.	TRGJ1	16	-1	-1	25
19	1.9978129205921937E-4	TGTGCCTTGTGGGAGGTGGGTTATTATAAGAAACTCTTT	CALWEVGYYKKLF	TRGV9	.	TRGJ1	17	-1	-1	20
19	1.9978129205921937E-4	TGTGCCTTGTGGGAGGCCACCCATTATAAGAAACTCTTT	CALWEATHYKKLF	TRGV9	.	TRGJ1	15	-1	-1	22
19	1.9978129205921937E-4	TGTGCCTTGTGGGAGGACCCTTATTATAAGAAACTCTTT	CALWEDPYYKKLF	TRGV9	.	TRGJ1	15	-1	-1	20
19	1.9978129205921937E-4	TGTGCCACCTGGGATCGTAGTGATTGGATCAAGACGTTT	CATWDRSDWIKTF	TRGV5	.	TRGJP2	13	-1	-1	13
19	1.9978129205921937E-4	TGTGCCACCTGGGACGGGCTGTGGTATAAGAAACTCTTT	CATWDGLWYKKLF	TRGV2	.	TRGJ1	18	-1	-1	24
19	1.9978129205921937E-4	TGTGCCACCTGGGACAGGCGGGATTATAAGAAACTCTTT	CATWDRRDYKKLF	TRGV3	.	TRGJ1	18	-1	-1	22
19	1.9978129205921937E-4	TGTGCTGCGTGGGATTATCCTTATAAGAAACTCTTT	CAAWDYPYKKLF	TRGV10	.	TRGJ1	16	-1	-1	20
19	1.9978129205921937E-4	TGTGCTGCGTGGGATTATAATTATGGGAAACTCTTT	CAAWDYNYGKLF	TRGV10	.	TRGJ1	16	-1	-1	16
19	1.9978129205921937E-4	TGTGCTGCGTGGGACTCTTATTATAAGAAACTCTTT	CAAWDSYYKKLF	TRGV10	.	TRGJ1	13	-1	-1	17
19	1.9978129205921937E-4	TGTGCCTTGTGGGATCTGTATTATAAGAAACTCTTT	CALWDLYYKKLF	TRGV9	.	TRGJ1	13	-1	-1	18
19	1.9978129205921937E-4	TGTGCCACCTGGGATGTTTATTATAAGAAACTCTTT	CATWDVYYKKLF	TRGV4	.	TRGJ1	15	-1	-1	17
19	1.9978129205921937E-4	TGTGCCACCTGGGATGGAGATTGGATCAAGACGTTT	CATWDGDWIKTF	TRGV4	.	TRGJP2	16	-1	-1	18
19	1.9978129205921937E-4	TGTGCCACCTGGGACAGGCCTTATAAGAAACTCTTT	CATWDRPYKKLF	TRGV3	.	TRGJ1	20	-1	-1	20
19	1.9978129205921937E-4	TGTGCTGCGTGGGATTGTTGGTTCAAGATATTT	CAAWDCWFKIF	TRGV10	.	TRGJP1	15	-1	-1	16
19	1.9978129205921937E-4	TGTGCTGCGTGGGATTATAGCGAGAAACTCTTT	CAAWDYSEKLF	TRGV10	.	TRGJ1	16	-1	-1	22
19	1.9978129205921937E-4	TGTGCCTTGTGGCTTTATTATAAGAAACTCTTT	CALWLYYKKLF	TRGV9	.	TRGJ1	11	-1	-1	14
19	1.9978129205921937E-4	TGTGCCTTGTGGGCCGTTTATAAGAAACTCTTT	CALWAVYKKLF	TRGV9	.	TRGJ1	12	-1	-1	17
19	1.9978129205921937E-4	TGTGCCTTGTGGGATTATTATAAGAAACTCTTT	CALWDYYKKLF	TRGV9	.	TRGJ2	13	-1	-1	13
19	1.9978129205921937E-4	TGTGCCACCTGGGACGGGCATTTAGGACTCTTT	CATWDGHLGLF	TRGV2	.	TRGJ1	18	-1	-1	26
19	1.9978129205921937E-4	TGTGCCACCTGGGACGGAGGGAGGAAACTCTTT	CATWDGGRKLF	TRGV2	.	TRGJ1	16	-1	-1	23
19	1.9978129205921937E-4	TGTGCCACCTGGGACGGAAGGGGGAAACTCTTT	CATWDGRGKLF	TRGV2	.	TRGJ1	16	-1	-1	23
19	1.9978129205921937E-4	TGTGCCACCTGGGACAGGCTCGGGAAACTCTTT	CATWDRLGKLF	TRGV3	.	TRGJ1	18	-1	-1	23
19	1.9978129205921937E-4	TGTGCCTTGTCCTATTATAAGAAACTCTTT	CALSYYKKLF	TRGV9	.	TRGJ1	9	-1	-1	12
19	1.9978129205921937E-4	TGTGCCTTGTGGGAGGTGCAAGAGTTG	CALWEVQEL	TRGV9	.	TRGJ1	19	-1	-1	24
19	1.9978129205921937E-4	TGTGCCATTAAGAAACTCTTT	CAIKKLF	TRGV2	.	TRGJ1	6	-1	-1	8
18	1.892664872139973E-4	TGTGCCTTGTGGGAGGTGCAGATTGCTCCTAAATTGAATAGTAGTGATTGGATCAAGACGTTT	CALWEVQIAPKLNSSDWIKTF	TRGV9	.	TRGJP2	19	-1	-1	37
18	1.892664872139973E-4	TGTGCCTTGTGGGAGGTTCTACACCTCTCACGGGAGTTGGGCAAAAAAATCAAGGTATTT	CALWEVLHLSRELGKKIKVF	TRGV9	.	TRGJP	16	-1	-1	33
18	1.892664872139973E-4	TGTGCCTTGTGGGAGGTGGGTCCCCAAGGGTTGGGCAAAAAAATCAAGGTATTT	CALWEVGPQGLGKKIKVF	TRGV9	.	TRGJP	17	-1	-1	24
18	1.892664872139973E-4	TGTGCTGCGTGGCCACCCTTGGATTATGTAGTTTCGTGTAGGAAACTCTTT	CAAWPPLDYVVSCRKLF	TRGV10	.	TRGJ1	11	-1	-1	38
18	1.892664872139973E-4	TGTGCCTTGTGGGACCTATTGAAACCCCGAGCCTATTATAAGAAACTCTTT	CALWDLLKPRAYYKKLF	TRGV9	.	TRGJ1	13	-1	-1	33
18	1.892664872139973E-4	TGTGCCTTGTGGGAGGTGCCCCAAGAGTTGGGCAAAAAAATCAAGGTATTT	CALWEVPQELGKKIKVF	TRGV9	.	TRGJP	21	-1	-1	21
18	1.892664872139973E-4	TGTGCCTTGTGGGAGGTGGTTCGAGAGTTGGGCAAAAAAATCAAGGTATTT	CALWEVVRELGKKIKVF	TRGV9	.	TRGJP	17	-1	-1	23
18	1.892664872139973E-4	TGTGCCACCTGGGACGGCAACCGCCCCTTCACTGGTTGGTTCAAGATATTT	CATWDGNRPFTGWFKIF	TRGV2	.	TRGJP1	16	-1	-1	29
18	1.892664872139973E-4	TGTGCCACCTGGGACGGACTAAGACCAAGTAGTGATTGGATCAAGACGTTT	CATWDGLRPSSDWIKTF	TRGV2	.	TRGJP2	16	-1	-1	27
18	1.892664872139973E-4	TGTGCCTTGTGGGAGTCCATCCTCCGCTTAGGCTATAAGAAACTCTTT	CALWESILRLGYKKLF	TRGV9	.	TRGJ1	24	-1	-1	33
18	1.892664872139973E-4	TGTGCCTTGTGGGAGGTGCACCCTCTTCTCGATTATAAGAAACTCTTT	CALWEVHPLLDYKKLF	TRGV9	.	TRGJ1	21	-1	-1	31
18	1.892664872139973E-4	TGTGCCTTGTGGGAGGTGCACCCAACGAATTATTATAAGAAACTCTTT	CALWEVHPTNYYKKLF	TRGV9	.	TRGJ1	21	-1	-1	25
18	1.892664872139973E-4	TGTGCCTTGTGGGAGGTGGTTGTATCTCAAGGTTATAAGAAACTCTTT	CALWEVVVSQGYKKLF	TRGV9	.	TRGJ1	17	-1	-1	32
18	1.892664872139973E-4	TGTGCCTTGTGGGAGGACCAAGAGTTGGGCAAAAAAATCAAGGTATTT	CALWEDQELGKKIKVF	TRGV9	.	TRGJP	15	-1	-1	18
18	1.892664872139973E-4	TGTGCCTTGTGGGAGGTGTTAACCACTGGTTGGTTCAAGATATTT	CALWEVLTTGWFKIF	TRGV9	.	TRGJP1	17	-1	-1	21
18	1.892664872139973E-4	TGTGCCTTGTGGGAGGTGCTCCGCTTGTATTATAAGAAACTCTTT	CALWEVLRLYYKKLF	TRGV9	.	TRGJ1	21	-1	-1	27
18	1.892664872139973E-4	TGTGCCTTGTGGGAGGTGCCCCTGGTGAATTATAAGAAACTCTTT	CALWEVPLVNYKKLF	TRGV9	.	TRGJ1	22	-1	-1	28
18	1.892664872139973E-4	TGTGCCTTGTGGGAGGTGATGGTTTGTTATTATAAGAAACTCTTT	CALWEVMVCYYKKLF	TRGV9	.	TRGJ1	17	-1	-1	26
18	1.892664872139973E-4	TGTGCCTTGCGGCTGAGGGTCGTCGGGAATTATAAGAAACTCTTT	CALRLRVVGNYKKLF	TRGV9	.	TRGJ1	11	-1	-1	28
18	1.892664872139973E-4	TGTGCCACCTGGGACGGGGGGGGTAGTGATTGGATCAAGACGTTT	CATWDGGGSDWIKTF	TRGV2	.	TRGJP2	17	-1	-1	22
18	1.892664872139973E-4	TGTGCTGCGTGGGCCCCGCCCCATTATTATAAGAAACTCTTT	CAAWAPPHYYKKLF	TRGV10	.	TRGJ1	12	-1	-1	22
18	1.892664872139973E-4	TGTGCTGCGTGGGATTTCGGGTTTTATTATAAGAAACTCTTT	CAAWDFGFYYKKLF	TRGV10	.	TRGJ1	18	-1	-1	23
18	1.892664872139973E-4	TGTGCTGCGTGGGATTTGGGGAATTATTATAAGAAACTCTTT	CAAWDLGNYYKKLF	TRGV10	.	TRGJ1	15	-1	-1	20
18	1.892664872139973E-4	TGTGCTGCGTGGGATCCCCTCGGGGGGTATAAGAAACTCTTT	CAAWDPLGGYKKLF	TRGV10	.	TRGJ1	14	-1	-1	27
18	1.892664872139973E-4	TGTGCTGCGTGGGATAGTTGGAGGGATTATAAGAAACTCTTT	CAAWDSWRDYKKLF	TRGV10	.	TRGJ1	14	-1	-1	25
18	1.892664872139973E-4	TGTGCCTTGTGGGAGGTCCTAACTTATTATAAGAAACTCTTT	CALWEVLTYYKKLF	TRGV9	.	TRGJ1	16	-1	-1	23
18	1.892664872139973E-4	TGTGCCTTGTGGGAGGTGCTGGATTATTATAAGAAACTCTTT	CALWEVLDYYKKLF	TRGV9	.	TRGJ1	18	-1	-1	22
18	1.892664872139973E-4	TGTGCCTTGTGGGAGGTGCGGACGAATTATAAGAAACTCTTT	CALWEVRTNYKKLF	TRGV9	.	TRGJ1	18	-1	-1	25
18	1.892664872139973E-4	TGTGCTGCGTGGGTTGGGAATTATTATAAGAAACTCTTT	CAAWVGNYYKKLF	TRGV10	.	TRGJ1	12	-1	-1	17
18	1.892664872139973E-4	TGTGCTGCGTGGGTCGTCACTGGTTGGTTCAAGATATTT	CAAWVVTGWFKIF	TRGV10	.	TRGJP1	12	-1	-1	17
18	1.892664872139973E-4	TGTGCTGCGTGGGATTTAAGGTATTATAAGAAACTCTTT	CAAWDLRYYKKLF	TRGV10	.	TRGJ1	15	-1	-1	21
18	1.892664872139973E-4	TGTGCTGCGTGGGATTATCCCCACTATAAGAAACTCTTT	CAAWDYPHYKKLF	TRGV10	.	TRGJ1	16	-1	-1	24
18	1.892664872139973E-4	TGTGCCTTGTGGGAGCTGCTTTATTATAAGAAACTCTTT	CALWELLYYKKLF	TRGV9	.	TRGJ1	18	-1	-1	20
18	1.892664872139973E-4	TGTGCCTTGTGGGAGCGGAATTATTATAAGAAACTCTTT	CALWERNYYKKLF	TRGV9	.	TRGJ1	14	-1	-1	17
18	1.892664872139973E-4	TGTGCCTTGTGGGAGGTGCCTTATTATAAGAAACTCTTT	CALWEVPYYKKLF	TRGV9	.	TRGJ1	18	-1	-1	20
18	1.892664872139973E-4	TGTGCCTTGTGGGAGGTGCCCTATTATAAGAAACTCTTT	CALWEVPYYKKLF	TRGV9	.	TRGJ1	21	-1	-1	21
18	1.892664872139973E-4	TGTGCCTTGTGGGAGGTGATTGGTTATAAGAAACTCTTT	CALWEVIGYKKLF	TRGV9	.	TRGJ1	17	-1	-1	23
18	1.892664872139973E-4	TGTGCCTTGTGGGAGGTGAGATATTATAAGAAACTCTTT	CALWEVRYYKKLF	TRGV9	.	TRGJ1	17	-1	-1	21
18	1.892664872139973E-4	TGTGCCTTGTGGGAGGGCCCCTATTATAAGAAACTCTTT	CALWEGPYYKKLF	TRGV9	.	TRGJ1	21	-1	-1	21
18	1.892664872139973E-4	TGTGCCACCTGGGATGGGCCAGGGTATAAGAAACTCTTT	CATWDGPGYKKLF	TRGV4	.	TRGJ1	19	-1	-1	24
18	1.892664872139973E-4	TGTGCCACCTGGGACGGGCTTTGTTATAAGAAACTCTTT	CATWDGLCYKKLF	TRGV2	.	TRGJ1	18	-1	-1	20
18	1.892664872139973E-4	TGTGCCACCTGGGACAGGCCCTATTATAAGAAACTCTTT	CATWDRPYYKKLF	TRGV5	.	TRGJ1	19	-1	-1	21
18	1.892664872139973E-4	TGTGCCACCTGGGACAGGGGTTATTATAAGAAACTCTTT	CATWDRGYYKKLF	TRGV3	.	TRGJ2	17	-1	-1	20
18	1.892664872139973E-4	TGTGCTGCGTGGGGTCCCAAGCGTGGGAAACTCTTT	CAAWGPKRGKLF	TRGV10	.	TRGJ1	12	-1	-1	26
18	1.892664872139973E-4	TGTGCTGCGTGGGATAAGGGTTATAAGAAACTCTTT	CAAWDKGYKKLF	TRGV10	.	TRGJ1	14	-1	-1	20
18	1.892664872139973E-4	TGTGCTGCGTGGGAGGGGCGAGGGTTCAAGATATTT	CAAWEGRGFKIF	TRGV10	.	TRGJP1	13	-1	-1	22
18	1.892664872139973E-4	TGTGCTGCGCCAGGGAATTATTATAAGAAACTCTTT	CAAPGNYYKKLF	TRGV10	.	TRGJ1	8	-1	-1	14
18	1.892664872139973E-4	TGTGCCTTGTGGGGGGGGGATTATAAGAAACTCTTT	CALWGGDYKKLF	TRGV9	.	TRGJ2	15	-1	-1	19
18	1.892664872139973E-4	TGTGCCCTGGGACTGGGCAAAAAAATCAAGGTATTT	CALGLGKKIKVF	TRGV9	.	TRGJP	8	-1	-1	13
18	1.892664872139973E-4	TGTGCCACCTGGGACCCTTCAGGGAAGAAACTCTTT	CATWDPSGKKLF	TRGV4	.	TRGJ1	13	-1	-1	24
18	1.892664872139973E-4	TGTGCCACCTGGGACGGGCAAGTCAAGAAACTCTTT	CATWDGQVKKLF	TRGV2	.	TRGJ1	18	-1	-1	24
18	1.892664872139973E-4	TGTGCTGCGTGGGAATATTATAAGAAACTCTTT	CAAWEYYKKLF	TRGV10	.	TRGJ1	16	-1	-1	12
18	1.892664872139973E-4	TGTGCCTTGTTTCTAGGGTATAAGAAACTCTTT	CALFLGYKKLF	TRGV9	.	TRGJ1	9	-1	-1	18
18	1.892664872139973E-4	TGTGCCTTGTGGGAGGGGGATAAGAAACTCTTT	CALWEGDKKLF	TRGV9	.	TRGJ1	15	-1	-1	19
18	1.892664872139973E-4	TGTGCCTTGTGGAGTTATTATAAGAAACTCTTT	CALWSYYKKLF	TRGV9	.	TRGJ1	11	-1	-1	11
18	1.892664872139973E-4	TGTGCCTCGTACCTTTATTATAAGAAACTCTTT	CASYLYYKKLF	TRGV9	.	TRGJ1	9	-1	-1	14
18	1.892664872139973E-4	TGTGCCACCTGGGCCTGGAGGGGGAAACTCTTT	CATWAWRGKLF	TRGV2	.	TRGJ1	12	-1	-1	23
18	1.892664872139973E-4	TGTGCCACCTGGGACCCGGTAGGGAAACTCTTT	CATWDPVGKLF	TRGV2	.	TRGJ1	14	-1	-1	23
18	1.892664872139973E-4	TGTGCCACCTGGGACAGGGATAAGAAACTCTTT	CATWDRDKKLF	TRGV3	.	TRGJ1	17	-1	-1	19
18	1.892664872139973E-4	TGTGCTCGCGCAAAATATAAGAAACTCTTT	CARAKYKKLF	TRGV10	.	TRGJ2	9	-1	-1	15
18	1.892664872139973E-4	TGTGCTGCGTGGGATATAAAGAAACTCTTT	CAAWDIKKLF	TRGV10	.	TRGJ1	14	-1	-1	14
18	1.892664872139973E-4	TGTGCCTTCACTGGTTGGTTCAAGATATTT	CAFTGWFKIF	TRGV9	.	TRGJP1	7	-1	-1	8
18	1.892664872139973E-4	TGTGCCTTGTTTCATTATAAGAAACTCTTT	CALFHYKKLF	TRGV9	.	TRGJ1	9	-1	-1	13
18	1.892664872139973E-4	TGTGCCTTGTCTTTTTATAAGAAACTCTTT	CALSFYKKLF	TRGV9	.	TRGJ1	9	-1	-1	11
18	1.892664872139973E-4	TGTGCCTTGAAAGCCCATAAGAAACTCTTT	CALKAHKKLF	TRGV9	.	TRGJ2	8	-1	-1	16
18	1.892664872139973E-4	TGTGCCACCTGGGACAGGCTCCGCCTCTTT	CATWDRLRLF	TRGV3	.	TRGJ1	18	-1	-1	24
18	1.892664872139973E-4	TGTGCTGCGTGTTGTAGGGGGCTCTTT	CAACCRGLF	TRGV10	.	TRGJ1	10	-1	-1	21
18	1.892664872139973E-4	TGTGCCCTCTCCTGGAAGAAACTCTTT	CALSWKKLF	TRGV9	.	TRGJ1	5	-1	-1	15
18	1.892664872139973E-4	TGTGCCACCTGGCAGGAACTCTTT	CATWQELF	TRGV4	.	TRGJ1	11	-1	-1	13
18	1.892664872139973E-4	TGTGCCACCACGAAGACGTTT	CATTKTF	TRGV2	.	TRGJP2	8	-1	-1	12
17	1.7875168236877522E-4	TGTGCCTTGTGGGAGGCGCAAAGGGGGTCAATTGAGTTGGGCAAAAAAATCAAGGTATTT	CALWEAQRGSIELGKKIKVF	TRGV9	.	TRGJP	19	-1	-1	33
17	1.7875168236877522E-4	TGTGCCTTGTGGGAGGTGGAGAAAGGGCAAGAGTTGGGCAAAAAAATCAAGGTATTT	CALWEVEKGQELGKKIKVF	TRGV9	.	TRGJP	17	-1	-1	24
17	1.7875168236877522E-4	TGTGCCTTGTGGGAGGCGGGGGGGTTAGAGTTGGGCAAAAAAATCAAGGTATTT	CALWEAGGLELGKKIKVF	TRGV9	.	TRGJP	15	-1	-1	26
17	1.7875168236877522E-4	TGTGCTGCGTGGGATTATACTCCATATACCACTGGTTGGTTCAAGATATTT	CAAWDYTPYTTGWFKIF	TRGV10	.	TRGJP1	16	-1	-1	23
17	1.7875168236877522E-4	TGTGCCTTGTGGGAGGTGCTTCCTTGGGTCGATCATTATAAGAAACTCTTT	CALWEVLPWVDHYKKLF	TRGV9	.	TRGJ1	18	-1	-1	28
17	1.7875168236877522E-4	TGTGCCTTGTGGGACCCTGAGGAGTTGGGCAAAAAAATCAAGGTATTT	CALWDPEELGKKIKVF	TRGV9	.	TRGJP	13	-1	-1	21
17	1.7875168236877522E-4	TGTGCCTTGTGGGAGGTTTGCGAGTTGGGCAAAAAAATCAAGGTATTT	CALWEVCELGKKIKVF	TRGV9	.	TRGJP	16	-1	-1	21
17	1.7875168236877522E-4	TGTGCCTTGTGGGAGGTGCAAAAGGGCTTGTATTATAAGAAACTCTTT	CALWEVQKGLYYKKLF	TRGV9	.	TRGJ1	19	-1	-1	30
17	1.7875168236877522E-4	TGTGCCTTGTGGGAGGGACAAGGGTTGGGCAAAAAAATCAAGGTATTT	CALWEGQGLGKKIKVF	TRGV9	.	TRGJP	15	-1	-1	14
17	1.7875168236877522E-4	TGTGCCTTGTGGGAGATACAGGAGTTGGGCAAAAAAATCAAGGTATTT	CALWEIQELGKKIKVF	TRGV9	.	TRGJP	14	-1	-1	18
17	1.7875168236877522E-4	TGTGCTGCGTGGGATTTGAGTTCCGGTGATTGGATCAAGACGTTT	CAAWDLSSGDWIKTF	TRGV10	.	TRGJP2	15	-1	-1	25
17	1.7875168236877522E-4	TGTGCTGCGTGGGATTCCCAATCCTTTTATTATAAGAAACTCTTT	CAAWDSQSFYYKKLF	TRGV10	.	TRGJ1	15	-1	-1	26
17	1.7875168236877522E-4	TGTGCCTTGTTTGATGATGAGTTGGGCAAAAAAATCAAGGTATTT	CALFDDELGKKIKVF	TRGV9	.	TRGJP	9	-1	-1	18
17	1.7875168236877522E-4	TGTGCCTTGTGGGATTCGTCCGCCTTCCATTATAAGAAACTCTTT	CALWDSSAFHYKKLF	TRGV9	.	TRGJ1	13	-1	-1	28
17	1.7875168236877522E-4	TGTGCCTTGTGGGAGGTGCGGACCACTGGTTGGTTCAAGATATTT	CALWEVRTTGWFKIF	TRGV9	.	TRGJP1	18	-1	-1	21
17	1.7875168236877522E-4	TGTGCCTTGTGGGAGGTGCAGGGCTCTGGTTGGTTCAAGATATTT	CALWEVQGSGWFKIF	TRGV9	.	TRGJP1	19	-1	-1	25
17	1.7875168236877522E-4	TGTGCCTTGTGGGAGGTGAGCCAGTGGGTCTATAAGAAACTCTTT	CALWEVSQWVYKKLF	TRGV9	.	TRGJ1	17	-1	-1	30
17	1.7875168236877522E-4	TGTGCCTTGTGGGAATCGGAGTTGGGCAAAAAAATCAAGGTATTT	CALWESELGKKIKVF	TRGV9	.	TRGJP	13	-1	-1	18
17	1.7875168236877522E-4	TGTGCCACCTGGGATGGGCCGTGTGGTGGGATGAAGAAACTCTTT	CATWDGPCGGMKKLF	TRGV4	.	TRGJ1	19	-1	-1	33
17	1.7875168236877522E-4	TGTGCCACCTGGGACGGTCCCGGCGTTATAGAGAAGAAACTCTTT	CATWDGPGVIEKKLF	TRGV2	.	TRGJ2	21	-1	-1	33
17	1.7875168236877522E-4	TGTGCTGCGTGGGTACATCCTATTAGGAATAAGAAACTCTTT	CAAWVHPIRNKKLF	TRGV10	.	TRGJ1	12	-1	-1	28
17	1.7875168236877522E-4	TGTGCTGCGTGGGGGCCCAGGGTACATTATAAGAAACTCTTT	CAAWGPRVHYKKLF	TRGV10	.	TRGJ1	12	-1	-1	25
17	1.7875168236877522E-4	TGTGCTGCGTGGGATTTTACGAATTATTATAAGAAACTCTTT	CAAWDFTNYYKKLF	TRGV10	.	TRGJ1	15	-1	-1	19
17	1.7875168236877522E-4	TGTGCTGCGTGGGATTGCACCCGGAGCTATAAGAAACTCTTT	CAAWDCTRSYKKLF	TRGV10	.	TRGJ1	15	-1	-1	27
17	1.7875168236877522E-4	TGTGCTGCGTGGGATCGTTCCACTGGTTGGTTCAAGATATTT	CAAWDRSTGWFKIF	TRGV10	.	TRGJP1	14	-1	-1	19
17	1.7875168236877522E-4	TGTGCCTTGTGGGAGGTGCTTGGTTATTATAAGAAACTCTTT	CALWEVLGYYKKLF	TRGV9	.	TRGJ1	18	-1	-1	23
17	1.7875168236877522E-4	TGTGCCTTGTGGGAGGTGCACACTGGTTGGTTCAAGATATTT	CALWEVHTGWFKIF	TRGV9	.	TRGJP1	20	-1	-1	20
17	1.7875168236877522E-4	TGTGCCTTGTGGGAGGTGGCGGATTATTATAAGAAACTCTTT	CALWEVADYYKKLF	TRGV9	.	TRGJ1	17	-1	-1	19
17	1.7875168236877522E-4	TGTGCCTTGTGGGAGGTGATGGGTCCTTATAAGAAACTCTTT	CALWEVMGPYKKLF	TRGV9	.	TRGJ1	17	-1	-1	26
17	1.7875168236877522E-4	TGTGCCTTGTGGGAGGGACTCACTGGTTGGTTCAAGATATTT	CALWEGLTGWFKIF	TRGV9	.	TRGJP1	15	-1	-1	20
17	1.7875168236877522E-4	TGTGCTGCGTGGGATTGGGGCTATTATAAGAAACTCTTT	CAAWDWGYYKKLF	TRGV10	.	TRGJ1	15	-1	-1	21
17	1.7875168236877522E-4	TGTGCTGCGTGGGATTATACACATTATAAGAAACTCTTT	CAAWDYTHYKKLF	TRGV10	.	TRGJ1	16	-1	-1	22
17	1.7875168236877522E-4	TGTGCTGCGTGGGATCTGAATTATTATAAGAAACTCTTT	CAAWDLNYYKKLF	TRGV10	.	TRGJ2	14	-1	-1	17
17	1.7875168236877522E-4	TGTGCTGCGTGGGATGCCCGGTATTATAAGAAACTCTTT	CAAWDARYYKKLF	TRGV10	.	TRGJ1	14	-1	-1	21
17	1.7875168236877522E-4	TGTGCTGCGTGGGACCTGAATTATTATAAGAAACTCTTT	CAAWDLNYYKKLF	TRGV10	.	TRGJ1	13	-1	-1	17
17	1.7875168236877522E-4	TGTGCTGCGTGGGACACGAGACCTAATAAGAAACTCTTT	CAAWDTRPNKKLF	TRGV10	.	TRGJ1	13	-1	-1	25
17	1.7875168236877522E-4	TGTGCTGCGTGGATACCCCCCAATTATAAGAAACTCTTT	CAAWIPPNYKKLF	TRGV10	.	TRGJ1	11	-1	-1	22
17	1.7875168236877522E-4	TGTGCCTTGTGTGAGTGGGTATATTATAAGAAACTCTTT	CALCEWVYYKKLF	TRGV9	.	TRGJ1	14	-1	-1	21
17	1.7875168236877522E-4	TGTGCCTTGTGGGTTCTGGGTTATTATAAGAAACTCTTT	CALWVLGYYKKLF	TRGV9	.	TRGJ1	12	-1	-1	20
17	1.7875168236877522E-4	TGTGCCTTGTGGGTGAGTAGTGATTGGATCAAGACGTTT	CALWVSSDWIKTF	TRGV9	.	TRGJP2	12	-1	-1	15
17	1.7875168236877522E-4	TGTGCCTTGTGGGACGTCGATTATTATAAGAAACTCTTT	CALWDVDYYKKLF	TRGV9	.	TRGJ1	16	-1	-1	16
17	1.7875168236877522E-4	TGTGCCTTGTGGGAGGTGACTTATTATAAGAAACTCTTT	CALWEVTYYKKLF	TRGV9	.	TRGJ1	17	-1	-1	17
17	1.7875168236877522E-4	TGTGCCTTGTGGGAGGCCATTATGACCAAGAAACTCTTT	CALWEAIMTKKLF	TRGV9	.	TRGJ1	15	-1	-1	27
17	1.7875168236877522E-4	TGTGCCTTGTGGGAGGGCGTTTATTATAAGAAACTCTTT	CALWEGVYYKKLF	TRGV9	.	TRGJ1	15	-1	-1	20
17	1.7875168236877522E-4	TGTGCCTTGTGGGAGGGGAATTATTATAAGAAACTCTTT	CALWEGNYYKKLF	TRGV9	.	TRGJ1	15	-1	-1	17
17	1.7875168236877522E-4	TGTGCCTTGTGGGAGGAAAATTATTATAAGAAACTCTTT	CALWEENYYKKLF	TRGV9	.	TRGJ1	15	-1	-1	18
17	1.7875168236877522E-4	TGTGCCTTGTGGAGGGCCACTGGTTGGTTCAAGATATTT	CALWRATGWFKIF	TRGV9	.	TRGJP1	14	-1	-1	16
17	1.7875168236877522E-4	TGTGCCACCTGGGACCGATGGTATTATAAGAAACTCTTT	CATWDRWYYKKLF	TRGV3	.	TRGJ1	14	-1	-1	21
17	1.7875168236877522E-4	TGTGCCACCTGGGACAGACACCACCGTAAGAAACTCTTT	CATWDRHHRKKLF	TRGV2	.	TRGJ1	14	-1	-1	26
17	1.7875168236877522E-4	TGTGCTGCGTGGGATTGCCTCCCTAAGAAACTCTTT	CAAWDCLPKKLF	TRGV10	.	TRGJ1	15	-1	-1	23
17	1.7875168236877522E-4	TGTGCTGCGTGGGAAAGATATTATAAGAAACTCTTT	CAAWERYYKKLF	TRGV10	.	TRGJ1	13	-1	-1	18
17	1.7875168236877522E-4	TGTGCCTTGTGCGAGGCGTATTATAAGAAACTCTTT	CALCEAYYKKLF	TRGV9	.	TRGJ1	15	-1	-1	18
17	1.7875168236877522E-4	TGTGCCTTGTGGCAAACTTATTATAAGAAACTCTTT	CALWQTYYKKLF	TRGV9	.	TRGJ1	11	-1	-1	17
17	1.7875168236877522E-4	TGTGCCTTGTGGGTACGTTATTATAAGAAACTCTTT	CALWVRYYKKLF	TRGV9	.	TRGJ1	12	-1	-1	17
17	1.7875168236877522E-4	TGTGCCTTGTGGGGCCTTTATTATAAGAAACTCTTT	CALWGLYYKKLF	TRGV9	.	TRGJ1	12	-1	-1	17
17	1.7875168236877522E-4	TGTGCCTTGTGGGATGCTTATTATAAGAAACTCTTT	CALWDAYYKKLF	TRGV9	.	TRGJ1	13	-1	-1	17
17	1.7875168236877522E-4	TGTGCCTTGTGGGAGAGGTGTTATAAGAAACTCTTT	CALWERCYKKLF	TRGV9	.	TRGJ1	14	-1	-1	20
17	1.7875168236877522E-4	TGTGCCACCTGGGGTAGTGATTGGATCAAGACGTTT	CATWGSDWIKTF	TRGV2	.	TRGJP2	12	-1	-1	13
17	1.7875168236877522E-4	TGTGCCACCTGGGACGGGCCTGATCGGAAACTCTTT	CATWDGPDRKLF	TRGV2	.	TRGJ1	19	-1	-1	26
17	1.7875168236877522E-4	TGTGCCACCTGGGACGGGGATTATAAGAAACTCTTT	CATWDGDYKKLF	TRGV2	.	TRGJ1	17	-1	-1	19
17	1.7875168236877522E-4	TGTGCCACCTGGGACAGGCACTATAAGAAACTCTTT	CATWDRHYKKLF	TRGV5	.	TRGJ2	18	-1	-1	21
17	1.7875168236877522E-4	TGTGCTGCGTGGGATTCTTGGTTCAAGATATTT	CAAWDSWFKIF	TRGV10	.	TRGJP1	15	-1	-1	17
17	1.7875168236877522E-4	TGTGCTGCGTGGGAGCCTCATAAGAAACTCTTT	CAAWEPHKKLF	TRGV10	.	TRGJ1	13	-1	-1	19
17	1.7875168236877522E-4	TGTGCCTTGTGGGAGTTAGGAGAGAAACTCTTT	CALWELGEKLF	TRGV9	.	TRGJ1	14	-1	-1	22
17	1.7875168236877522E-4	TGTGCCTTGTGGGAGGTGAGGAAGAAACTCTTT	CALWEVRKKLF	TRGV9	.	TRGJ1	17	-1	-1	21
17	1.7875168236877522E-4	TGTGCCTTGTGGATCTACACTCAGAAACTCTTT	CALWIYTQKLF	TRGV9	.	TRGJ1	11	-1	-1	22
17	1.7875168236877522E-4	TGTGCCTCGCCCCTCTATTATAAGAAACTCTTT	CASPLYYKKLF	TRGV9	.	TRGJ1	6	-1	-1	15
17	1.7875168236877522E-4	TGTGCCACCTGGGACGGTCCCCCTCAACTCTTT	CATWDGPPQLF	TRGV2	.	TRGJ1	20	-1	-1	25
17	1.7875168236877522E-4	TGTGCCACCTGGGACGGGCCTAAGAAACTCTTT	CATWDGPKKLF	TRGV2	.	TRGJ2	19	-1	-1	20
17	1.7875168236877522E-4	TGTGCCACCTGGGACGGGCAGGAGAAACTCTTT	CATWDGQEKLF	TRGV2	.	TRGJ1	18	-1	-1	22
17	1.7875168236877522E-4	TGTGCCACCTGGGACGAGCCCAAGAAACTCTTT	CATWDEPKKLF	TRGV2	.	TRGJ1	20	-1	-1	21
17	1.7875168236877522E-4	TGTGCCACCTGGGACAGGCCGGGGAAACTCTTT	CATWDRPGKLF	TRGV5	.	TRGJ1	19	-1	-1	23
17	1.7875168236877522E-4	TGTGCCACCTGGGACAGGCAAGGGAAACTCTTT	CATWDRQGKLF	TRGV3	.	TRGJ1	18	-1	-1	23
17	1.7875168236877522E-4	TGTGCCTTGTATAATTATAAGAAACTCTTT	CALYNYKKLF	TRGV9	.	TRGJ1	9	-1	-1	10
17	1.7875168236877522E-4	TGTGCCTTGGATTATTATAAGAAACTCTTT	CALDYYKKLF	TRGV9	.	TRGJ1	8	-1	-1	10
17	1.7875168236877522E-4	TGTGCCACCTGGGATGGAAAGAAACTCTTT	CATWDGKKLF	TRGV4	.	TRGJ1	16	-1	-1	18
17	1.7875168236877522E-4	TGTGCCTTGTGGGAGGAGGGACTCTTT	CALWEEGLF	TRGV9	.	TRGJ1	15	-1	-1	20
17	1.7875168236877522E-4	TGTGCCACCTGGGATGGAGGACTCTTT	CATWDGGLF	TRGV4	.	TRGJ1	16	-1	-1	20
17	1.7875168236877522E-4	TGTGCCACCTGGGACGGGCACCTCTTT	CATWDGHLF	TRGV2	.	TRGJ2	18	-1	-1	21
17	1.7875168236877522E-4	TGTGCCACCTGGGACGAGAAACTCTTT	CATWDEKLF	TRGV2	.	TRGJ1	15	-1	-1	16
17	1.7875168236877522E-4	TGTGCCACCTGGGACAGGCAACTCTTT	CATWDRQLF	TRGV3	.	TRGJ1	18	-1	-1	19
17	1.7875168236877522E-4	TGTGCCACCTGGGACAAGAAACTCTTT	CATWDKKLF	TRGV8	.	TRGJ1	13	-1	-1	15
17	1.7875168236877522E-4	TGTGCCATCCAAAAGAAACTCTTT	CAIQKKLF	TRGV4	.	TRGJ1	6	-1	-1	12
17	1.7875168236877522E-4	TGTGCCACCTGGGATGAACTCTTT	CATWDELF	TRGV4	.	TRGJ1	15	-1	-1	16
17	1.7875168236877522E-4	TGTGCCACGCTGGGAGGGCTCTTT	CATLGGLF	TRGV3	.	TRGJ1	14	-1	-1	18
16	1.6823687752355316E-4	TGTGCCTTGTGGGAGGTGCACTTATCGGCCCAAGAGTTGGGCAAAAAAATCAAGGTATTT	CALWEVHLSAQELGKKIKVF	TRGV9	.	TRGJP	20	-1	-1	30
16	1.6823687752355316E-4	TGTGCCTTGTGGGAGGTGTTTGGGCGGGAGTTGGGCAAAAAAATCAAGGTATTT	CALWEVFGRELGKKIKVF	TRGV9	.	TRGJP	17	-1	-1	20
16	1.6823687752355316E-4	TGTGCCTTGTGGGAGGTGCAAGGAACGGAGTTGGGCAAAAAAATCAAGGTATTT	CALWEVQGTELGKKIKVF	TRGV9	.	TRGJP	19	-1	-1	27
16	1.6823687752355316E-4	TGTGCCTTGTGGGAGGTGGCCCCTATTTATTTTGGTTATAAGAAACTCTTT	CALWEVAPIYFGYKKLF	TRGV9	.	TRGJ1	17	-1	-1	35
16	1.6823687752355316E-4	TGTGCCTTGTGGGAGGTACCCCAAGAGTTGGGCAAAAAAATCAAGGTATTT	CALWEVPQELGKKIKVF	TRGV9	.	TRGJP	16	-1	-1	21
16	1.6823687752355316E-4	TGTGCCTTGTGGGAGGTTTCGGAGTTGGGCAAAAAAATCAAGGTATTT	CALWEVSELGKKIKVF	TRGV9	.	TRGJP	16	-1	-1	21
16	1.6823687752355316E-4	TGTGCTGCGTGGGATTACTCCTCGAATTATTATAAGAAACTCTTT	CAAWDYSSNYYKKLF	TRGV10	.	TRGJ2	17	-1	-1	21
16	1.6823687752355316E-4	TGTGCTGCGTGGGATAGTCATAGTAGTGATTGGATCAAGACGTTT	CAAWDSHSSDWIKTF	TRGV10	.	TRGJP2	14	-1	-1	19
16	1.6823687752355316E-4	TGTGCCTTGTGGGGCAGTTACTGTTACTATTATAAGAAACTCTTT	CALWGSYCYYYKKLF	TRGV9	.	TRGJ1	12	-1	-1	27
16	1.6823687752355316E-4	TGTGCCTTGTGGGAGGGAAAGTTGGGCAAAAAAATCAAGGTATTT	CALWEGKLGKKIKVF	TRGV9	.	TRGJP	15	-1	-1	14
16	1.6823687752355316E-4	TGTGCCTTGTGGGAGGATGAGTTGGGCAAAAAAATCAAGGTATTT	CALWEDELGKKIKVF	TRGV9	.	TRGJP	15	-1	-1	18
16	1.6823687752355316E-4	TGTGCCACCTGGGACGGGCCGGGTAGTGATTGGATCAAGACGTTT	CATWDGPGSDWIKTF	TRGV2	.	TRGJP2	19	-1	-1	22
16	1.6823687752355316E-4	TGTGCTGCGTGGGATTCCCCGAATTATTATAAGAAACTCTTT	CAAWDSPNYYKKLF	TRGV10	.	TRGJ1	15	-1	-1	19
16	1.6823687752355316E-4	TGTGCTGCGTGGGATTGTCTATCCTATTATAAGAAACTCTTT	CAAWDCLSYYKKLF	TRGV10	.	TRGJ1	15	-1	-1	24
16	1.6823687752355316E-4	TGTGCTGCGTGGGATATGGGTATTTATTATAAGAAACTCTTT	CAAWDMGIYYKKLF	TRGV10	.	TRGJ1	14	-1	-1	23
16	1.6823687752355316E-4	TGTGCTGCGTGGGATACCTACTCTGGTAAGAAGAAACTCTTT	CAAWDTYSGKKKLF	TRGV10	.	TRGJ1	14	-1	-1	30
16	1.6823687752355316E-4	TGTGCTGCGTGGGATAGTAGGGTTCATTATAAGAAACTCTTT	CAAWDSRVHYKKLF	TRGV10	.	TRGJ1	14	-1	-1	25
16	1.6823687752355316E-4	TGTGCTGCGTGGGACCCAACGGGTTATTATAAGAAACTCTTT	CAAWDPTGYYKKLF	TRGV10	.	TRGJ1	13	-1	-1	23
16	1.6823687752355316E-4	TGTGCTGCGTGGGACAATGGTACATTAGATAAGAAACTCTTT	CAAWDNGTLDKKLF	TRGV10	.	TRGJ1	13	-1	-1	28
16	1.6823687752355316E-4	TGTGCTGCGTGGGAAAATAGTAGTGATTGGATCAAGACGTTT	CAAWENSSDWIKTF	TRGV10	.	TRGJP2	13	-1	-1	16
16	1.6823687752355316E-4	TGTGCCTTGTGGGAGGTGCCTCATTATTATAAGAAACTCTTT	CALWEVPHYYKKLF	TRGV9	.	TRGJ1	18	-1	-1	22
16	1.6823687752355316E-4	TGTGCCTTGTGGGAGGTGCCTAGTTTTTATAAGAAACTCTTT	CALWEVPSFYKKLF	TRGV9	.	TRGJ1	18	-1	-1	23
16	1.6823687752355316E-4	TGTGCCTTGTGGGAGGTGCCCAATTATTATAAGAAACTCTTT	CALWEVPNYYKKLF	TRGV9	.	TRGJ1	18	-1	-1	21
16	1.6823687752355316E-4	TGTGCCTTGTGGGAGGCCTCCCTTTATTATAAGAAACTCTTT	CALWEASLYYKKLF	TRGV9	.	TRGJ1	15	-1	-1	23
16	1.6823687752355316E-4	TGTGCCTTGTGGGAGGCGGTGGGCAAAAAAATCAAGGTATTT	CALWEAVGKKIKVF	TRGV9	.	TRGJP	15	-1	-1	19
16	1.6823687752355316E-4	TGTGCCTTGTGGGAGGGGTTGAATTATTATAAGAAACTCTTT	CALWEGLNYYKKLF	TRGV9	.	TRGJ1	15	-1	-1	20
16	1.6823687752355316E-4	TGTGCTGCCAAAGAGACCCGGGGATATAAGAAACTCTTT	CAAKETRGYKKLF	TRGV10	.	TRGJ1	7	-1	-1	24
16	1.6823687752355316E-4	TGTGCTGCGTGGCATTGGGCTTATTATAAGAAACTCTTT	CAAWHWAYYKKLF	TRGV10	.	TRGJ1	15	-1	-1	20
16	1.6823687752355316E-4	TGTGCTGCGTGGGATTATAAGAACTATAAGAAACTCTTT	CAAWDYKNYKKLF	TRGV10	.	TRGJ1	16	-1	-1	24
16	1.6823687752355316E-4	TGTGCTGCGTGGGATAGGCAGCATTATAAGAAACTCTTT	CAAWDRQHYKKLF	TRGV10	.	TRGJ1	14	-1	-1	22
16	1.6823687752355316E-4	TGTGCTGCGTGGGAAACATTATGGTATAAGAAACTCTTT	CAAWETLWYKKLF	TRGV10	.	TRGJ1	13	-1	-1	17
16	1.6823687752355316E-4	TGTGCTGCGTGGATCTCGAATTATTATAAGAAACTCTTT	CAAWISNYYKKLF	TRGV10	.	TRGJ1	11	-1	-1	15
16	1.6823687752355316E-4	TGTGCTGCGCGCAATAGTAGTGATTGGATCAAGACGTTT	CAARNSSDWIKTF	TRGV10	.	TRGJP2	8	-1	-1	13
16	1.6823687752355316E-4	TGTGCCTTGTGGGGGAAATATTATTATAAGAAACTCTTT	CALWGKYYYKKLF	TRGV9	.	TRGJ1	12	-1	-1	19
16	1.6823687752355316E-4	TGTGCCTTGTGGGAGGTGGACAGTCTGGAGAAACTCTTT	CALWEVDSLEKLF	TRGV9	.	TRGJ1	20	-1	-1	28
16	1.6823687752355316E-4	TGTGCCTTGTGGGAGATGAATTATTATAAGAAACTCTTT	CALWEMNYYKKLF	TRGV9	.	TRGJ1	17	-1	-1	17
16	1.6823687752355316E-4	TGTGCCACCTGGGACAGGCTTTATTATAAGAAACTCTTT	CATWDRLYYKKLF	TRGV5	.	TRGJ1	18	-1	-1	20
16	1.6823687752355316E-4	TGTGCTGCGTGGTATTTATTAGATAAGAAACTCTTT	CAAWYLLDKKLF	TRGV10	.	TRGJ1	15	-1	-1	15
16	1.6823687752355316E-4	TGTGCTGCGTGGGATTTGGAATATAAGAAACTCTTT	CAAWDLEYKKLF	TRGV10	.	TRGJ1	15	-1	-1	21
16	1.6823687752355316E-4	TGTGCTGCGTGGGATTGTAATTATAAGAAACTCTTT	CAAWDCNYKKLF	TRGV10	.	TRGJ1	20	-1	-1	19
16	1.6823687752355316E-4	TGTGCTGCGTGGGATTACCATTATAAGAAACTCTTT	CAAWDYHYKKLF	TRGV10	.	TRGJ1	17	-1	-1	19
16	1.6823687752355316E-4	TGTGCTGCGTGGGATCCCCGCTATAAGAAACTCTTT	CAAWDPRYKKLF	TRGV10	.	TRGJ1	14	-1	-1	21
16	1.6823687752355316E-4	TGTGCTGCGTGGGATCCCCATTATAAGAAACTCTTT	CAAWDPHYKKLF	TRGV10	.	TRGJ1	14	-1	-1	19
16	1.6823687752355316E-4	TGTGCTGCGTGGGATCGCTATTATAAGAAACTCTTT	CAAWDRYYKKLF	TRGV10	.	TRGJ1	14	-1	-1	18
16	1.6823687752355316E-4	TGTGCTGCGTGGGAACATTATTATAAGAAACTCTTT	CAAWEHYYKKLF	TRGV10	.	TRGJ1	13	-1	-1	16
16	1.6823687752355316E-4	TGTGCCTTGTGCAGGTTGGGGATTAAGAAACTCTTT	CALCRLGIKKLF	TRGV9	.	TRGJ1	10	-1	-1	23
16	1.6823687752355316E-4	TGTGCCTTGTGGGAGAATTATTATAAGAAACTCTTT	CALWENYYKKLF	TRGV9	.	TRGJ1	14	-1	-1	14
16	1.6823687752355316E-4	TGTGCCACCTGGGGGAATTATTATAAGAAACTCTTT	CATWGNYYKKLF	TRGV2	.	TRGJ1	12	-1	-1	14
16	1.6823687752355316E-4	TGTGCCACCTGGGATGGTTATTATAAGAAACTCTTT	CATWDGYYKKLF	TRGV4	.	TRGJ1	16	-1	-1	17
16	1.6823687752355316E-4	TGTGCCACCTGGGACGGGCCTTATAAGAAACTCTTT	CATWDGPYKKLF	TRGV2	.	TRGJ1	19	-1	-1	20
16	1.6823687752355316E-4	TGTGCCACCTGGGACGGGCCAAAAGTGGGACTCTTT	CATWDGPKVGLF	TRGV2	.	TRGJ1	19	-1	-1	29
16	1.6823687752355316E-4	TGTGCCACCTGGGACGGGCGGCCCCCGGGACTCTTT	CATWDGRPPGLF	TRGV2	.	TRGJ2	18	-1	-1	29
16	1.6823687752355316E-4	TGTGCCACCTGGGAACGGGATTATAAGAAACTCTTT	CATWERDYKKLF	TRGV4	.	TRGJ1	13	-1	-1	19
16	1.6823687752355316E-4	TGTGCCTTGTTGAATTATTATAAGAAACTCTTT	CALLNYYKKLF	TRGV9	.	TRGJ1	9	-1	-1	11
16	1.6823687752355316E-4	TGTGCCTTGTGGGATAATTATAAGAAACTCTTT	CALWDNYKKLF	TRGV9	.	TRGJ2	13	-1	-1	13
16	1.6823687752355316E-4	TGTGCCTGCCTCCTTTATTATAAGAAACTCTTT	CACLLYYKKLF	TRGV9	.	TRGJ1	6	-1	-1	14
16	1.6823687752355316E-4	TGTGCCACCTGGGATGTTAAGCGGCGGCTCTTT	CATWDVKRRLF	TRGV4	.	TRGJ1	15	-1	-1	27
16	1.6823687752355316E-4	TGTGCCACCTGGGACCCTTTTAAGAAACTCTTT	CATWDPFKKLF	TRGV4	.	TRGJ1	13	-1	-1	17
16	1.6823687752355316E-4	TGTGCCACCTGGGACGGGCCGGGGGAACTCTTT	CATWDGPGELF	TRGV2	.	TRGJ1	19	-1	-1	25
16	1.6823687752355316E-4	TGTGTCCTGAATTATTATAAGAAACTCTTT	CVLNYYKKLF	TRGV10	.	TRGJ1	3	-1	-1	8
16	1.6823687752355316E-4	TGTGCTGCGTGCTATTATAAGAAACTCTTT	CAACYYKKLF	TRGV10	.	TRGJ1	16	-1	-1	12
16	1.6823687752355316E-4	TGTGCCACCTGGGGGTATAAGAAACTCTTT	CATWGYKKLF	TRGV2	.	TRGJ1	12	-1	-1	15
16	1.6823687752355316E-4	TGTGCCACCTGGGAATATAAGAAACTCTTT	CATWEYKKLF	TRGV3	.	TRGJ1	13	-1	-1	15
16	1.6823687752355316E-4	TGTGCCTTTTATTATAAGAAACTCTTT	CAFYYKKLF	TRGV9	.	TRGJ1	7	-1	-1	8
16	1.6823687752355316E-4	TGTGCCTTGTGTTACAAGAAACTCTTT	CALCYKKLF	TRGV9	.	TRGJ1	10	-1	-1	11
16	1.6823687752355316E-4	TGTGCCACCTGGTTTAAGAAACTCTTT	CATWFKKLF	TRGV2	.	TRGJ1	11	-1	-1	14
16	1.6823687752355316E-4	TGTGCCACCTGGGTTCGGAAACTCTTT	CATWVRKLF	TRGV4	.	TRGJ1	12	-1	-1	17
16	1.6823687752355316E-4	TGTGCCACCGGGAAGAAACTCTTT	CATGKKLF	TRGV3	.	TRGJ1	12	-1	-1	12
16	1.6823687752355316E-4	TGTGCTGCGTGTAGGATATTT	CAACRIF	TRGV10	.	TRGJP1	10	-1	-1	14
16	1.6823687752355316E-4	TGTGCCACCTGGGGACTCTTT	CATWGLF	TRGV4	.	TRGJ1	12	-1	-1	14
16	1.6823687752355316E-4	TGTGCCACCTGGACACTCTTT	CATWTLF	TRGV2	.	TRGJ1	11	-1	-1	11
16	1.6823687752355316E-4	TGTGCCACCCCACCTCTCTTT	CATPPLF	TRGV4	.	TRGJ1	8	-1	-1	15
15	1.5772207267833108E-4	TGTGCCTTGTGGGAGGTGCAGTTAGAAGAGTTGGGCAAAAAAATCAAGGTATTT	CALWEVQLEELGKKIKVF	TRGV9	.	TRGJP	19	-1	-1	25
15	1.5772207267833108E-4	TGTGCTGCGTGGGTCACCGATTGGGAGGGCACTGGTTGGTTCAAGATATTT	CAAWVTDWEGTGWFKIF	TRGV10	.	TRGJP1	12	-1	-1	29
15	1.5772207267833108E-4	TGTGCTGCGTGGGATTATGGGGTACATACCACTGGTTGGTTCAAGATATTT	CAAWDYGVHTTGWFKIF	TRGV10	.	TRGJP1	16	-1	-1	20
15	1.5772207267833108E-4	TGTGCTGCGTGGGATAGGGTCTTTCATAGTAGTGATTGGATCAAGACGTTT	CAAWDRVFHSSDWIKTF	TRGV10	.	TRGJP2	14	-1	-1	25
15	1.5772207267833108E-4	TGTGCTGCGTGGGACCGCTCTACCCTCACACCAGGTTATAAGAAACTCTTT	CAAWDRSTLTPGYKKLF	TRGV10	.	TRGJ1	13	-1	-1	35
15	1.5772207267833108E-4	TGTGCCTTGTGGGAGGTGTCCCAAGAGTTGGGCAAAAAAATCAAGGTATTT	CALWEVSQELGKKIKVF	TRGV9	.	TRGJP	17	-1	-1	21
15	1.5772207267833108E-4	TGTGCCTTGTGGGAGGTGGGGCAAGAGTTGGGCAAAAAAATCAAGGTATTT	CALWEVGQELGKKIKVF	TRGV9	.	TRGJP	17	-1	-1	18
15	1.5772207267833108E-4	TGTGCCTTGCGCCCAGGTGCAATTGAGTTGGGCAAAAAAATCAAGGTATTT	CALRPGAIELGKKIKVF	TRGV9	.	TRGJP	20	-1	-1	10
15	1.5772207267833108E-4	TGTGCCTTGTGGGAGGTTTTAGAGTTGGGCAAAAAAATCAAGGTATTT	CALWEVLELGKKIKVF	TRGV9	.	TRGJP	16	-1	-1	20
15	1.5772207267833108E-4	TGTGCCTTGTGGGAGGTGAGTAGCCGGAATTATTATAAGAAACTCTTT	CALWEVSSRNYYKKLF	TRGV9	.	TRGJ1	17	-1	-1	26
15	1.5772207267833108E-4	TGTGCCTTGTGGGAGATGGTAGAGTTGGGCAAAAAAATCAAGGTATTT	CALWEMVELGKKIKVF	TRGV9	.	TRGJP	17	-1	-1	20
15	1.5772207267833108E-4	TGTGCCTTGTGGGAAGCTACACCACGTGGTTATTATAAGAAACTCTTT	CALWEATPRGYYKKLF	TRGV9	.	TRGJ1	13	-1	-1	29
15	1.5772207267833108E-4	TGTGCTGCGTGGGATCCTCTCCCTCTTTATTATAAGAAACTCTTT	CAAWDPLPLYYKKLF	TRGV10	.	TRGJ1	14	-1	-1	26
15	1.5772207267833108E-4	TGTGCTGCGTGGAGGTCGAGGGCCACTGGTTGGTTCAAGATATTT	CAAWRSRATGWFKIF	TRGV10	.	TRGJP1	11	-1	-1	22
15	1.5772207267833108E-4	TGTGCCTTGTGGGATGGCCTAGAGGTTTATTATAAGAAACTCTTT	CALWDGLEVYYKKLF	TRGV9	.	TRGJ1	13	-1	-1	26
15	1.5772207267833108E-4	TGTGCCTTGTGGGAGGTGCAGACCACTGGTTGGTTCAAGATATTT	CALWEVQTTGWFKIF	TRGV9	.	TRGJP1	19	-1	-1	21
15	1.5772207267833108E-4	TGTGCCTTGTGGGAGGTGAGGGGGTTTTATTATAAGAAACTCTTT	CALWEVRGFYYKKLF	TRGV9	.	TRGJ1	17	-1	-1	26
15	1.5772207267833108E-4	TGTGCCTTGTGGGAGGTAAACCCGGGGTATTATAAGAAACTCTTT	CALWEVNPGYYKKLF	TRGV9	.	TRGJ1	16	-1	-1	27
15	1.5772207267833108E-4	TGTGCCTCGCCTCGGGGAAGGGATTCGTATTATAAGAAACTCTTT	CASPRGRDSYYKKLF	TRGV9	.	TRGJ1	6	-1	-1	27
15	1.5772207267833108E-4	TGTGCCACCTGGGACAGCCCTCGCGTGGATTATAAGAAACTCTTT	CATWDSPRVDYKKLF	TRGV5	.	TRGJ1	20	-1	-1	28
15	1.5772207267833108E-4	TGTGCTGCGTGTGACAATACCACTGGTTGGTTCAAGATATTT	CAACDNTTGWFKIF	TRGV10	.	TRGJP1	13	-1	-1	16
15	1.5772207267833108E-4	TGTGCTGCGTGGGTCCTCGCCAGGCCTAATAAGAAACTCTTT	CAAWVLARPNKKLF	TRGV10	.	TRGJ1	12	-1	-1	28
15	1.5772207267833108E-4	TGTGCTGCGTGGGATTTTTCGAGTTATTATAAGAAACTCTTT	CAAWDFSSYYKKLF	TRGV10	.	TRGJ1	15	-1	-1	17
15	1.5772207267833108E-4	TGTGCTGCGTGGGATTTTCCTCTCAATTATAAGAAACTCTTT	CAAWDFPLNYKKLF	TRGV10	.	TRGJ2	15	-1	-1	25
15	1.5772207267833108E-4	TGTGCTGCGTGGGATTTCCAGAATTATTATAAGAAACTCTTT	CAAWDFQNYYKKLF	TRGV10	.	TRGJ1	15	-1	-1	20
15	1.5772207267833108E-4	TGTGCTGCGTGGGATTATTGGGTTCCTTATAAGAAACTCTTT	CAAWDYWVPYKKLF	TRGV10	.	TRGJ1	16	-1	-1	26
15	1.5772207267833108E-4	TGTGCTGCGTGGGATTATCGGGCTTTTTATAAGAAACTCTTT	CAAWDYRAFYKKLF	TRGV10	.	TRGJ1	16	-1	-1	23
15	1.5772207267833108E-4	TGTGCTGCGTGGGATTATGGCCCATATTATAAGAAACTCTTT	CAAWDYGPYYKKLF	TRGV10	.	TRGJ1	16	-1	-1	24
15	1.5772207267833108E-4	TGTGCTGCGTGGGATTATAAATCGGGTTGGAAGAAACTCTTT	CAAWDYKSGWKKLF	TRGV10	.	TRGJ1	16	-1	-1	30
15	1.5772207267833108E-4	TGTGCTGCGTGGGATGTCAGGATTCTCTATAAGAAACTCTTT	CAAWDVRILYKKLF	TRGV10	.	TRGJ1	14	-1	-1	27
15	1.5772207267833108E-4	TGTGCTGCGTGGGATATAACCACTGGTTGGTTCAAGATATTT	CAAWDITTGWFKIF	TRGV10	.	TRGJP1	14	-1	-1	8
15	1.5772207267833108E-4	TGTGCTGCGTGGAATATCGGGGGTTATTATAAGAAACTCTTT	CAAWNIGGYYKKLF	TRGV10	.	TRGJ1	14	-1	-1	23
15	1.5772207267833108E-4	TGTGCCTTGTGGGAGGTCCTGAATTATTATAAGAAACTCTTT	CALWEVLNYYKKLF	TRGV9	.	TRGJ1	16	-1	-1	20
15	1.5772207267833108E-4	TGTGCCTTGTGGGAGGTCCGTCATTATTATAAGAAACTCTTT	CALWEVRHYYKKLF	TRGV9	.	TRGJ1	16	-1	-1	22
15	1.5772207267833108E-4	TGTGCCTTGTGGGAGGTGCAGTATTATTATAAGAAACTCTTT	CALWEVQYYYKKLF	TRGV9	.	TRGJ2	19	-1	-1	22
15	1.5772207267833108E-4	TGTGCCTTGTGGGAGGTGACGAATTATTATAAGAAACTCTTT	CALWEVTNYYKKLF	TRGV9	.	TRGJ1	17	-1	-1	19
15	1.5772207267833108E-4	TGTGCCTTGTGGGAGGGTCGGAATTATTATAAGAAACTCTTT	CALWEGRNYYKKLF	TRGV9	.	TRGJ1	15	-1	-1	20
15	1.5772207267833108E-4	TGTGCCTTGGCAATTTTTGTATGTTATTATAAGAAACTCTTT	CALAIFVCYYKKLF	TRGV9	.	TRGJ1	8	-1	-1	23
15	1.5772207267833108E-4	TGTGCTGCGTGGGTCGCCACTGGTTGGTTCAAGATATTT	CAAWVATGWFKIF	TRGV10	.	TRGJP1	12	-1	-1	16
15	1.5772207267833108E-4	TGTGCTGCGTGGGGACAGGGTTATTATAAGAAACTCTTT	CAAWGQGYYKKLF	TRGV10	.	TRGJ1	12	-1	-1	20
15	1.5772207267833108E-4	TGTGCTGCGTGGGATTTGGATTATTATAAGAAACTCTTT	CAAWDLDYYKKLF	TRGV10	.	TRGJ1	15	-1	-1	13
15	1.5772207267833108E-4	TGTGCTGCGTGGGATTATACTAGTTATAAGAAACTCTTT	CAAWDYTSYKKLF	TRGV10	.	TRGJ1	16	-1	-1	23
15	1.5772207267833108E-4	TGTGCTGCGTGGGATGGGAATTATTATAAGAAACTCTTT	CAAWDGNYYKKLF	TRGV10	.	TRGJ1	14	-1	-1	17
15	1.5772207267833108E-4	TGTGCTGCGTGGGACCCTCCCGCGTCGGAGAAACTCTTT	CAAWDPPASEKLF	TRGV10	.	TRGJ1	13	-1	-1	28
15	1.5772207267833108E-4	TGTGCTGCGTGGGAAGACTCAGGTTGGTTCAAGATATTT	CAAWEDSGWFKIF	TRGV10	.	TRGJP1	13	-1	-1	21
15	1.5772207267833108E-4	TGTGCTGCGTGGATCTGGAATTATTATAAGAAACTCTTT	CAAWIWNYYKKLF	TRGV10	.	TRGJ1	11	-1	-1	17
15	1.5772207267833108E-4	TGTGCCTTGTGGGAGCAGGATTATTATAAGAAACTCTTT	CALWEQDYYKKLF	TRGV9	.	TRGJ1	14	-1	-1	19
15	1.5772207267833108E-4	TGTGCCTTGTGGGAGGCCGATTATTATAAGAAACTCTTT	CALWEADYYKKLF	TRGV9	.	TRGJ1	15	-1	-1	19
15	1.5772207267833108E-4	TGTGCCTTGTGGGAGGCCACTGGTTGGTTCAAGATATTT	CALWEATGWFKIF	TRGV9	.	TRGJP1	15	-1	-1	16
15	1.5772207267833108E-4	TGTGCCTTGTGGGAGGGGGTTTATTATAAGAAACTCTTT	CALWEGVYYKKLF	TRGV9	.	TRGJ1	15	-1	-1	20
15	1.5772207267833108E-4	TGTGCCTTGACCCTTTTTTGTTATTATAAGAAACTCTTT	CALTLFCYYKKLF	TRGV9	.	TRGJ1	8	-1	-1	20
15	1.5772207267833108E-4	TGTGCCCTTCAAGAGTTGGGCAAAAAAATCAAGGTATTT	CALQELGKKIKVF	TRGV9	.	TRGJP	5	-1	-1	9
15	1.5772207267833108E-4	TGTGCCACCTGGGATGTTCCGGTCCAGACGAAACTCTTT	CATWDVPVQTKLF	TRGV4	.	TRGJ1	15	-1	-1	29
15	1.5772207267833108E-4	TGTGCCACCTGGGATGGACTTGATTGGATCAAGACGTTT	CATWDGLDWIKTF	TRGV4	.	TRGJP2	16	-1	-1	20
15	1.5772207267833108E-4	TGTGCCACCTGGGACAGGCAGGGGAACAAGAAACTCTTT	CATWDRQGNKKLF	TRGV5	.	TRGJ1	18	-1	-1	27
15	1.5772207267833108E-4	TGTGCTGCGTCGTGGGATATGGATAAGAAACTCTTT	CAASWDMDKKLF	TRGV10	.	TRGJ1	9	-1	-1	22
15	1.5772207267833108E-4	TGTGCTGCGTGTGTTTGGGATTGGATCAAGACGTTT	CAACVWDWIKTF	TRGV10	.	TRGJP2	10	-1	-1	18
15	1.5772207267833108E-4	TGTGCTGCGTGGGCTTCCCGGTTAAAGAAACTCTTT	CAAWASRLKKLF	TRGV10	.	TRGJ1	15	-1	-1	21
15	1.5772207267833108E-4	TGTGCTGCGTGGGCCACATATTATAAGAAACTCTTT	CAAWATYYKKLF	TRGV10	.	TRGJ1	12	-1	-1	18
15	1.5772207267833108E-4	TGTGCTGCGTGGGGGTCTGGTTGGTTCAAGATATTT	CAAWGSGWFKIF	TRGV10	.	TRGJP1	12	-1	-1	16
15	1.5772207267833108E-4	TGTGCTGCGTGGGATTTAAATTGGATCAAGACGTTT	CAAWDLNWIKTF	TRGV10	.	TRGJP2	15	-1	-1	19
15	1.5772207267833108E-4	TGTGCTGCGTGGGATTCTCATTATAAGAAACTCTTT	CAAWDSHYKKLF	TRGV10	.	TRGJ1	15	-1	-1	19
15	1.5772207267833108E-4	TGTGCTGCGTGGGATTATGACTATAAGAAACTCTTT	CAAWDYDYKKLF	TRGV10	.	TRGJ1	16	-1	-1	21
15	1.5772207267833108E-4	TGTGCTGCGTGGGATTACTCTTATAAGAAACTCTTT	CAAWDYSYKKLF	TRGV10	.	TRGJ1	17	-1	-1	20
15	1.5772207267833108E-4	TGTGCTGCGTGGGATAAAAATTATAAGAAACTCTTT	CAAWDKNYKKLF	TRGV10	.	TRGJ1	14	-1	-1	19
15	1.5772207267833108E-4	TGTGCTGCGAAGGGAATCTATTATAAGAAACTCTTT	CAAKGIYYKKLF	TRGV10	.	TRGJ1	8	-1	-1	13
15	1.5772207267833108E-4	TGTGCCTTGTGGGGTCGTTATTATAAGAAACTCTTT	CALWGRYYKKLF	TRGV9	.	TRGJ2	12	-1	-1	17
15	1.5772207267833108E-4	TGTGCCTTGTGGGAGGGGGGTTATAAGAAACTCTTT	CALWEGGYKKLF	TRGV9	.	TRGJ1	15	-1	-1	20
15	1.5772207267833108E-4	TGTGCCTTGTGGGAACAGTATTATAAGAAACTCTTT	CALWEQYYKKLF	TRGV9	.	TRGJ1	13	-1	-1	18
15	1.5772207267833108E-4	TGTGCCTTGCATATCCCCCATTGGTTCAAGATATTT	CALHIPHWFKIF	TRGV9	.	TRGJP1	8	-1	-1	20
15	1.5772207267833108E-4	TGTGCCACCTGGGATGGGGATTATAAGAAACTCTTT	CATWDGDYKKLF	TRGV4	.	TRGJ1	17	-1	-1	19
15	1.5772207267833108E-4	TGTGCCACCTGGGACGCCACAGGGAAGAAACTCTTT	CATWDATGKKLF	TRGV2	.	TRGJ1	15	-1	-1	24
15	1.5772207267833108E-4	TGTGCCACCTGGGACGGGCGGGATAAGAAACTCTTT	CATWDGRDKKLF	TRGV2	.	TRGJ1	18	-1	-1	22
15	1.5772207267833108E-4	TGTGCCACCCATCCTTCAGGGAATAAGAAACTCTTT	CATHPSGNKKLF	TRGV2	.	TRGJ1	8	-1	-1	22
15	1.5772207267833108E-4	TGTGCTGCGTGGTCTGGTTGGTTCAAGATATTT	CAAWSGWFKIF	TRGV10	.	TRGJP1	11	-1	-1	13
15	1.5772207267833108E-4	TGTGCTGCGTGGGATTTCTATAAGAAACTCTTT	CAAWDFYKKLF	TRGV10	.	TRGJ1	15	-1	-1	18
15	1.5772207267833108E-4	TGTGCTGCGTGGGAGGAGAATAAGAAACTCTTT	CAAWEENKKLF	TRGV10	.	TRGJ1	13	-1	-1	19
15	1.5772207267833108E-4	TGTGCTGCGGCTCTGTTTTGGTTCAAGATATTT	CAAALFWFKIF	TRGV10	.	TRGJP1	8	-1	-1	17
15	1.5772207267833108E-4	TGTGCCTTGTGGGAGTATTATAAGAAACTCTTT	CALWEYYKKLF	TRGV9	.	TRGJ1	14	-1	-1	15
15	1.5772207267833108E-4	TGTGCCTTGTGGGAGGGGCGAGAGAAACTCTTT	CALWEGREKLF	TRGV9	.	TRGJ1	18	-1	-1	22
15	1.5772207267833108E-4	TGTGCCTTGACCACTGGTTGGTTCAAGATATTT	CALTTGWFKIF	TRGV9	.	TRGJP1	8	-1	-1	9
15	1.5772207267833108E-4	TGTGCCCCCGGGGTTCGGTATAAGAAACTCTTT	CAPGVRYKKLF	TRGV9	.	TRGJ1	5	-1	-1	18
15	1.5772207267833108E-4	TGTGCCACCTGGCCTTTTTATAAGAAACTCTTT	CATWPFYKKLF	TRGV2	.	TRGJ1	11	-1	-1	14
15	1.5772207267833108E-4	TGTGCCACCTGGGGGGATTGGATCAAGACGTTT	CATWGDWIKTF	TRGV2	.	TRGJP2	12	-1	-1	15
15	1.5772207267833108E-4	TGTGCCACCTGGGATTTTTATAAGAAACTCTTT	CATWDFYKKLF	TRGV4	.	TRGJ1	14	-1	-1	13
15	1.5772207267833108E-4	TGTGCCACCTGGGATGGGCCCGGGAAACTCTTT	CATWDGPGKLF	TRGV4	.	TRGJ1	20	-1	-1	23
15	1.5772207267833108E-4	TGTGCCACCTGGGACGCCGATAAGAAACTCTTT	CATWDADKKLF	TRGV2	.	TRGJ1	15	-1	-1	19
15	1.5772207267833108E-4	TGTGCCACCTGGGACGGGCTGGAGAAACTCTTT	CATWDGLEKLF	TRGV2	.	TRGJ1	18	-1	-1	22
15	1.5772207267833108E-4	TGTGCCACCTGGGACGGGCCTCAGAAACTCTTT	CATWDGPQKLF	TRGV2	.	TRGJ1	19	-1	-1	22
15	1.5772207267833108E-4	TGTGCCACCTGGGACGGGGGTAAGAAACTCTTT	CATWDGGKKLF	TRGV2	.	TRGJ1	17	-1	-1	20
15	1.5772207267833108E-4	TGTGCCTTGTGGATAGCGAAGAAACTCTTT	CALWIAKKLF	TRGV9	.	TRGJ1	11	-1	-1	18
15	1.5772207267833108E-4	TGTGCCACCTCGGATTGGATCAAGACGTTT	CATSDWIKTF	TRGV2	.	TRGJP2	13	-1	-1	12
15	1.5772207267833108E-4	TGTGCCACCTGGGATTGGATCAAGACGTTT	CATWDWIKTF	TRGV8	.	TRGJP2	17	-1	-1	12
15	1.5772207267833108E-4	TGTGCCACCCCCCGAGTCAGGAAACTCTTT	CATPRVRKLF	TRGV4	.	TRGJ1	8	-1	-1	20
15	1.5772207267833108E-4	TGTGCCACCTGTAGGTGGAAACTCTTT	CATCRWKLF	TRGV3	.	TRGJ1	10	-1	-1	17
15	1.5772207267833108E-4	TGTGCCACCTGGGGTAAACTCTTT	CATWGKLF	TRGV5	.	TRGJ1	12	-1	-1	15
15	1.5772207267833108E-4	TGTGCCACCCACTGGAAACTCTTT	CATHWKLF	TRGV2	.	TRGJ1	8	-1	-1	14
15	1.5772207267833108E-4	TGTGCCACTAGACTCTTT	CATRLF	TRGV4	.	TRGJ1	7	-1	-1	11
15	1.5772207267833108E-4	TGTTTATCACTCTTT	CLSLF	TRGV2	.	TRGJ1	2	-1	-1	8
14	1.4720726783310902E-4	TGTGCCTTGTGGGAAAAGCAGCGGTCGGAGTTGGGCAAAAAAATCAAGGTATTT	CALWEKQRSELGKKIKVF	TRGV9	.	TRGJP	13	-1	-1	27
14	1.4720726783310902E-4	TGTGCTGCGTGGGATTATGTTCATCATTACGTTATAATGGAGAAACTCTTT	CAAWDYVHHYVIMEKLF	TRGV10	.	TRGJ1	19	-1	-1	40
14	1.4720726783310902E-4	TGTGCTGCGTGGGATTATATTCTACACCGGCCTAATTATAAGAAACTCTTT	CAAWDYILHRPNYKKLF	TRGV10	.	TRGJ1	16	-1	-1	34
14	1.4720726783310902E-4	TGTGCCTTGTGGGAGGTCAAACAAGAGTTGGGCAAAAAAATCAAGGTATTT	CALWEVKQELGKKIKVF	TRGV9	.	TRGJP	16	-1	-1	21
14	1.4720726783310902E-4	TGTGCCTTGTGGGAGGTGCATACCTATACCACTGGTTGGTTCAAGATATTT	CALWEVHTYTTGWFKIF	TRGV9	.	TRGJP1	19	-1	-1	24
14	1.4720726783310902E-4	TGTGCTGCGTGGGATTCCAACCCATCCCTTGGTTATAAGAAACTCTTT	CAAWDSNPSLGYKKLF	TRGV10	.	TRGJ1	15	-1	-1	32
14	1.4720726783310902E-4	TGTGCTGCGTGGGACCCGCCCAGGAGGGGGTATTATAAGAAACTCTTT	CAAWDPPRRGYYKKLF	TRGV10	.	TRGJ1	13	-1	-1	30
14	1.4720726783310902E-4	TGTGCCTTGTGGGAGGTTTCCCCACTTGATTATTATAAGAAACTCTTT	CALWEVSPLDYYKKLF	TRGV9	.	TRGJ1	16	-1	-1	28
14	1.4720726783310902E-4	TGTGCCTTGTGGGAGGTCAGGGAGTTGGGCAAAAAAATCAAGGTATTT	CALWEVRELGKKIKVF	TRGV9	.	TRGJP	16	-1	-1	21
14	1.4720726783310902E-4	TGTGCCTTGTGGGAGGTGCACCTGGGGAATTATTATAAGAAACTCTTT	CALWEVHLGNYYKKLF	TRGV9	.	TRGJ1	22	-1	-1	26
14	1.4720726783310902E-4	TGTGCCTTGTGGGAACCTCCAGAGTTGGGCAAAAAAATCAAGGTATTT	CALWEPPELGKKIKVF	TRGV9	.	TRGJP	13	-1	-1	20
14	1.4720726783310902E-4	TGTGCTGCGTCCTCCGTATATACCACTGGTTGGTTCAAGATATTT	CAASSVYTTGWFKIF	TRGV10	.	TRGJP1	9	-1	-1	15
14	1.4720726783310902E-4	TGTGCTGCGTGGGATTTGCGGCCCACTGGTTGGTTCAAGATATTT	CAAWDLRPTGWFKIF	TRGV10	.	TRGJP1	15	-1	-1	22
14	1.4720726783310902E-4	TGTGCTGCGTGGGATTTAGTCTCGAATTATTATAAGAAACTCTTT	CAAWDLVSNYYKKLF	TRGV10	.	TRGJ1	15	-1	-1	21
14	1.4720726783310902E-4	TGTGCTGCGTGGGATTTAGCCCGGAATTATTATAAGAAACTCTTT	CAAWDLARNYYKKLF	TRGV10	.	TRGJ1	15	-1	-1	23
14	1.4720726783310902E-4	TGTGCTGCGTGGGATCGGGTGTTGAATTATTATAAGAAACTCTTT	CAAWDRVLNYYKKLF	TRGV10	.	TRGJ1	14	-1	-1	23
14	1.4720726783310902E-4	TGTGCTGCGTGGGATAGGCCACCGAATTATTATAAGAAACTCTTT	CAAWDRPPNYYKKLF	TRGV10	.	TRGJ1	14	-1	-1	22
14	1.4720726783310902E-4	TGTGCTGCGTGGGATAGAACGTCGAATTATTATAAGAAACTCTTT	CAAWDRTSNYYKKLF	TRGV10	.	TRGJ2	14	-1	-1	21
14	1.4720726783310902E-4	TGTGCTGCGTGGGAAACGATCCAAGATTATTATAAGAAACTCTTT	CAAWETIQDYYKKLF	TRGV10	.	TRGJ1	13	-1	-1	25
14	1.4720726783310902E-4	TGTGCCTTGTTGGGTGGATCTGGACCCCCCCTGAAGAAACTCTTT	CALLGGSGPPLKKLF	TRGV9	.	TRGJ1	16	-1	-1	33
14	1.4720726783310902E-4	TGTGCCTTGTGGGCGGCCAACTTGGGCAAAAAAATCAAGGTATTT	CALWAANLGKKIKVF	TRGV9	.	TRGJP	15	-1	-1	21
14	1.4720726783310902E-4	TGTGCCTTGTGGGGCTGGCGCAAATCTTATTATAAGAAACTCTTT	CALWGWRKSYYKKLF	TRGV9	.	TRGJ1	12	-1	-1	26
14	1.4720726783310902E-4	TGTGCCTTGTGGGGACTGGGGTTGGGCAAAAAAATCAAGGTATTT	CALWGLGLGKKIKVF	TRGV9	.	TRGJP	12	-1	-1	20
14	1.4720726783310902E-4	TGTGCCTTGTGGGACTCAGAGTTGGGCAAAAAAATCAAGGTATTT	CALWDSELGKKIKVF	TRGV9	.	TRGJP	13	-1	-1	17
14	1.4720726783310902E-4	TGTGCCTTGTGGGAGCCCCCCAAGGGTTATTATAAGAAACTCTTT	CALWEPPKGYYKKLF	TRGV9	.	TRGJ1	14	-1	-1	26
14	1.4720726783310902E-4	TGTGCCTTGTGGGAGGTGCTAGGCATTCCTTATAAGAAACTCTTT	CALWEVLGIPYKKLF	TRGV9	.	TRGJ1	18	-1	-1	29
14	1.4720726783310902E-4	TGTGCCTTGTGGGAGGTGCAGTCGGTTTATTATAAGAAACTCTTT	CALWEVQSVYYKKLF	TRGV9	.	TRGJ1	19	-1	-1	26
14	1.4720726783310902E-4	TGTGCCTTGTGGGAGGAACCCTCTCACAGGTGGTTCAAGATATTT	CALWEEPSHRWFKIF	TRGV9	.	TRGJP1	27	-1	-1	24
14	1.4720726783310902E-4	TGTGCCACCTGGGACGTAGGTAGGAGTGATTGGATCAAGACGTTT	CATWDVGRSDWIKTF	TRGV2	.	TRGJP2	15	-1	-1	20
14	1.4720726783310902E-4	TGTGCTGCGTGGGATCATCAGAATTATTATAAGAAACTCTTT	CAAWDHQNYYKKLF	TRGV10	.	TRGJ1	14	-1	-1	20
14	1.4720726783310902E-4	TGTGCTGCGTGGGATGAGACCACTGGTTGGTTCAAGATATTT	CAAWDETTGWFKIF	TRGV10	.	TRGJP1	14	-1	-1	8
14	1.4720726783310902E-4	TGTGCTGCGTGGGATAAAATCGGTTATTATAAGAAACTCTTT	CAAWDKIGYYKKLF	TRGV10	.	TRGJ1	14	-1	-1	23
14	1.4720726783310902E-4	TGTGCTGCGTGGGACTCTATCTTTTATTATAAGAAACTCTTT	CAAWDSIFYYKKLF	TRGV10	.	TRGJ1	13	-1	-1	23
14	1.4720726783310902E-4	TGTGCTGCGTGGGACCGCCTGAATTATTATAAGAAACTCTTT	CAAWDRLNYYKKLF	TRGV10	.	TRGJ1	13	-1	-1	20
14	1.4720726783310902E-4	TGTGCTGCGTGGGAGCATTACCCCTATTATAAGAAACTCTTT	CAAWEHYPYYKKLF	TRGV10	.	TRGJ1	13	-1	-1	24
14	1.4720726783310902E-4	TGTGCCTTGTGGGAGGTGCTTCTCTATTATAAGAAACTCTTT	CALWEVLLYYKKLF	TRGV9	.	TRGJ1	18	-1	-1	24
14	1.4720726783310902E-4	TGTGCCTTGTGGGAGGTGCAGGCCTATTATAAGAAACTCTTT	CALWEVQAYYKKLF	TRGV9	.	TRGJ1	19	-1	-1	24
14	1.4720726783310902E-4	TGTGCCTTGTGGGAGGGTTCGAATTATTATAAGAAACTCTTT	CALWEGSNYYKKLF	TRGV9	.	TRGJ1	15	-1	-1	17
14	1.4720726783310902E-4	TGTGCCTTGTGGGAGGGACCGAATTATTATAAGAAACTCTTT	CALWEGPNYYKKLF	TRGV9	.	TRGJ1	15	-1	-1	19
14	1.4720726783310902E-4	TGTGCCTTGTGGGAAGTAAACACTGGTTGGTTCAAGATATTT	CALWEVNTGWFKIF	TRGV9	.	TRGJP1	16	-1	-1	20
14	1.4720726783310902E-4	TGTGCCTTGTGGGAAAACGTCAATTATTATAAGAAACTCTTT	CALWENVNYYKKLF	TRGV9	.	TRGJ1	13	-1	-1	21
14	1.4720726783310902E-4	TGTGCCACCTGGGACGGGCTGAGTGATTGGATCAAGACGTTT	CATWDGLSDWIKTF	TRGV2	.	TRGJP2	18	-1	-1	21
14	1.4720726783310902E-4	TGTGCCACCTGGGACGGGCCGAAGTATTATAAGAAACTCTTT	CATWDGPKYYKKLF	TRGV2	.	TRGJ1	19	-1	-1	19
14	1.4720726783310902E-4	TGTGCTGCGTGGGTTCTTATGTATTATAAGAAACTCTTT	CAAWVLMYYKKLF	TRGV10	.	TRGJ1	12	-1	-1	21
14	1.4720726783310902E-4	TGTGCTGCGTGGGGCCCGACCTATTATAAGAAACTCTTT	CAAWGPTYYKKLF	TRGV10	.	TRGJ1	12	-1	-1	21
14	1.4720726783310902E-4	TGTGCTGCGTGGGATTCGAATTATTATAAGAAACTCTTT	CAAWDSNYYKKLF	TRGV10	.	TRGJ2	20	-1	-1	13
14	1.4720726783310902E-4	TGTGCTGCGTGGGATTATCAGTATTATAAGAAACTCTTT	CAAWDYQYYKKLF	TRGV10	.	TRGJ1	16	-1	-1	21
14	1.4720726783310902E-4	TGTGCTGCGTGGGATTATATACATTATAAGAAACTCTTT	CAAWDYIHYKKLF	TRGV10	.	TRGJ1	16	-1	-1	22
14	1.4720726783310902E-4	TGTGCTGCGTGGGATCCCCAGCGTTATAAGAAACTCTTT	CAAWDPQRYKKLF	TRGV10	.	TRGJ1	14	-1	-1	23
14	1.4720726783310902E-4	TGTGCTGCGTGGGATCGGACAAGGTGGTTCAAGATATTT	CAAWDRTRWFKIF	TRGV10	.	TRGJP1	14	-1	-1	24
14	1.4720726783310902E-4	TGTGCTGCGTGGGAGGTAAGGGATTATAAGAAACTCTTT	CAAWEVRDYKKLF	TRGV10	.	TRGJ1	13	-1	-1	22
14	1.4720726783310902E-4	TGTGCCTTGTGGGAGGTGGTTGGTTGGTTCAAGATATTT	CALWEVVGWFKIF	TRGV9	.	TRGJP1	17	-1	-1	20
14	1.4720726783310902E-4	TGTGCCTTGTGGGAGGCCTCTTATTATAAGAAACTCTTT	CALWEASYYKKLF	TRGV9	.	TRGJ2	15	-1	-1	20
14	1.4720726783310902E-4	TGTGCCACCTGGGATGGGCGGGGTTATAAGAAACTCTTT	CATWDGRGYKKLF	TRGV4	.	TRGJ1	18	-1	-1	23
14	1.4720726783310902E-4	TGTGCCACCTGGGATACAAATCGGGGAAAGAAACTCTTT	CATWDTNRGKKLF	TRGV4	.	TRGJ1	14	-1	-1	27
14	1.4720726783310902E-4	TGTGCCACCTGGGACGGCAATTATTATAAGAAACTCTTT	CATWDGNYYKKLF	TRGV2	.	TRGJ1	16	-1	-1	18
14	1.4720726783310902E-4	TGTGCCACCTGGGACGGGCCTTATTATAAGAAACTCTTT	CATWDGPYYKKLF	TRGV2	.	TRGJ1	19	-1	-1	20
14	1.4720726783310902E-4	TGTGCCACCTGGGACGGGCCTGGTCCTCAGAAACTCTTT	CATWDGPGPQKLF	TRGV2	.	TRGJ1	29	-1	-1	28
14	1.4720726783310902E-4	TGTGCCACCTGGGACGGGCCGGGTTATAAGAAACTCTTT	CATWDGPGYKKLF	TRGV2	.	TRGJ1	19	-1	-1	23
14	1.4720726783310902E-4	TGTGCCACCTGGGACGGGCGGGATTATAAGAAACTCTTT	CATWDGRDYKKLF	TRGV2	.	TRGJ1	18	-1	-1	22
14	1.4720726783310902E-4	TGTGCCACCTGGGACGGGCGGGAATGGATCAAGACGTTT	CATWDGREWIKTF	TRGV2	.	TRGJP2	18	-1	-1	21
14	1.4720726783310902E-4	TGTGCCACCTGGGACGGGGGAAGAAGGATCAAGACGTTT	CATWDGGRRIKTF	TRGV2	.	TRGJP2	17	-1	-1	25
14	1.4720726783310902E-4	TGTGCTGCGTGGGCGCTTTATTATAAGAAACTCTTT	CAAWALYYKKLF	TRGV10	.	TRGJ1	12	-1	-1	17
14	1.4720726783310902E-4	TGTGCTGCGTGGGGTAATTATTATAAGAAACTCTTT	CAAWGNYYKKLF	TRGV10	.	TRGJ1	12	-1	-1	15
14	1.4720726783310902E-4	TGTGCTGCGTGGGATTTTCATTATAAGAAACTCTTT	CAAWDFHYKKLF	TRGV10	.	TRGJ1	15	-1	-1	19
14	1.4720726783310902E-4	TGTGCTGCGTGGGATTCGAGATGGATCAAGACGTTT	CAAWDSRWIKTF	TRGV10	.	TRGJP2	15	-1	-1	21
14	1.4720726783310902E-4	TGTGCTGCGTGGGATGGTGGTTGGTTCAAGATATTT	CAAWDGGWFKIF	TRGV10	.	TRGJP1	14	-1	-1	17
14	1.4720726783310902E-4	TGTGCCTTGTGGGGGACTGGTTGGTTCAAGATATTT	CALWGTGWFKIF	TRGV9	.	TRGJP1	12	-1	-1	15
14	1.4720726783310902E-4	TGTGCCTTGTGGGATGATTATTATAAGAAACTCTTT	CALWDDYYKKLF	TRGV9	.	TRGJ1	13	-1	-1	16
14	1.4720726783310902E-4	TGTGCCTTGTGGGACCATTATTATAAGAAACTCTTT	CALWDHYYKKLF	TRGV9	.	TRGJ1	13	-1	-1	16
14	1.4720726783310902E-4	TGTGCCTTGTGGGAGACTTATTATAAGAAACTCTTT	CALWETYYKKLF	TRGV9	.	TRGJ1	14	-1	-1	14
14	1.4720726783310902E-4	TGTGCCTTGTGGGAGAGTTATTATAAGAAACTCTTT	CALWESYYKKLF	TRGV9	.	TRGJ1	14	-1	-1	14
14	1.4720726783310902E-4	TGTGCCACCTGGGATGTGGGTTATAAGAAACTCTTT	CATWDVGYKKLF	TRGV4	.	TRGJ1	15	-1	-1	20
14	1.4720726783310902E-4	TGTGCCACCTGGGATGGGACTGGAAAGAAACTCTTT	CATWDGTGKKLF	TRGV4	.	TRGJ1	17	-1	-1	24
14	1.4720726783310902E-4	TGTGCCACCTGGGACCCTTATTATAAGAAACTCTTT	CATWDPYYKKLF	TRGV2	.	TRGJ1	14	-1	-1	17
14	1.4720726783310902E-4	TGTGCTGCGTGGGACGGTTGGTTCAAGATATTT	CAAWDGWFKIF	TRGV10	.	TRGJP1	13	-1	-1	15
14	1.4720726783310902E-4	TGTGCCTTGTGGCATTATTATAAGAAACTCTTT	CALWHYYKKLF	TRGV9	.	TRGJ1	11	-1	-1	13
14	1.4720726783310902E-4	TGTGCCTTGTGGATTTATTATAAGAAACTCTTT	CALWIYYKKLF	TRGV9	.	TRGJ1	11	-1	-1	11
14	1.4720726783310902E-4	TGTGCCTTGTGGATGTATTATAAGAAACTCTTT	CALWMYYKKLF	TRGV9	.	TRGJ1	11	-1	-1	15
14	1.4720726783310902E-4	TGTGCCTGGGTGAATTATTATAAGAAACTCTTT	CAWVNYYKKLF	TRGV9	.	TRGJ1	6	-1	-1	11
14	1.4720726783310902E-4	TGTGCCACCTGGGACGGCCATAAGAAACTCTTT	CATWDGHKKLF	TRGV2	.	TRGJ1	16	-1	-1	19
14	1.4720726783310902E-4	TGTGCCACCTGGGACGGGCCCGAGAAACTCTTT	CATWDGPEKLF	TRGV2	.	TRGJ1	21	-1	-1	22
14	1.4720726783310902E-4	TGTGCCACCTGGGACGGGCGACGGAAACTCTTT	CATWDGRRKLF	TRGV2	.	TRGJ2	18	-1	-1	23
14	1.4720726783310902E-4	TGTGCCACCTGGGACGAATCGAAGAAACTCTTT	CATWDESKKLF	TRGV2	.	TRGJ1	15	-1	-1	21
14	1.4720726783310902E-4	TGTGGCCGACGGGCTGGTTGGTTCAAGATATTT	CGRRAGWFKIF	TRGV9	.	TRGJP1	3	-1	-1	13
14	1.4720726783310902E-4	TGTGCCACCTCGGGGGTAAAGAAACTCTTT	CATSGVKKLF	TRGV2	.	TRGJ1	13	-1	-1	18
14	1.4720726783310902E-4	TGTGCCACCTGGGCCTATAAGAAACTCTTT	CATWAYKKLF	TRGV4	.	TRGJ1	12	-1	-1	15
14	1.4720726783310902E-4	TGTGCCACCTGGGGTGATAAGAAACTCTTT	CATWGDKKLF	TRGV4	.	TRGJ1	15	-1	-1	16
14	1.4720726783310902E-4	TGTGCCACCTGGGATGTGGAGAAACTCTTT	CATWDVEKLF	TRGV4	.	TRGJ1	15	-1	-1	19
14	1.4720726783310902E-4	TGTGCCACCTGGGATAATGGGAAACTCTTT	CATWDNGKLF	TRGV3	.	TRGJ1	13	-1	-1	20
14	1.4720726783310902E-4	TGTGCCACCTGGGACGGGCCTGCACTCTTT	CATWDGPALF	TRGV2	.	TRGJ1	19	-1	-1	23
14	1.4720726783310902E-4	TGTGCCACCTGGGACGGGCCGAAACTCTTT	CATWDGPKLF	TRGV2	.	TRGJ1	19	-1	-1	20
14	1.4720726783310902E-4	TGTGCCACCTGGGAGGTTGGGAAACTCTTT	CATWEVGKLF	TRGV5	.	TRGJ1	13	-1	-1	20
14	1.4720726783310902E-4	TGTGCCACCTGGGAAAAGGGGAAACTCTTT	CATWEKGKLF	TRGV8	.	TRGJ2	13	-1	-1	20
14	1.4720726783310902E-4	TGTGCTGCGCCTAAGGGGAAACTCTTT	CAAPKGKLF	TRGV10	.	TRGJ1	8	-1	-1	17
14	1.4720726783310902E-4	TGTGCCACCTCGTGGGATGAACTCTTT	CATSWDELF	TRGV4	.	TRGJ1	9	-1	-1	19
14	1.4720726783310902E-4	TGTGCCACCTGGGATCTGAAACTCTTT	CATWDLKLF	TRGV7	.	TRGJ1	13	-1	-1	17
14	1.4720726783310902E-4	TGTGCCACCTGGGATCCCAAACTCTTT	CATWDPKLF	TRGV4	.	TRGJ1	14	-1	-1	18
14	1.4720726783310902E-4	TGTGCCACCTGGGATAGCAAACTCTTT	CATWDSKLF	TRGV4	.	TRGJ1	14	-1	-1	18
14	1.4720726783310902E-4	TGTGCCACCTGGGACAGGCCTCTCTTT	CATWDRPLF	TRGV5	.	TRGJ1	23	-1	-1	21
14	1.4720726783310902E-4	TGTGCCACCTGGGACAGGGTACTCTTT	CATWDRVLF	TRGV3	.	TRGJ1	17	-1	-1	20
14	1.4720726783310902E-4	TGTGCCACCGATTTTAAGAAACTCTTT	CATDFKKLF	TRGV4	.	TRGJ1	8	-1	-1	10
14	1.4720726783310902E-4	TGTGCCACCTTGGAGAAACTCTTT	CATLEKLF	TRGV4	.	TRGJ1	13	-1	-1	13
14	1.4720726783310902E-4	TGTGCCACCTGGGGCAAACTCTTT	CATWGKLF	TRGV8	.	TRGJ2	12	-1	-1	15
14	1.4720726783310902E-4	TGTGCCACCCATAAGAAACTCTTT	CATHKKLF	TRGV4	.	TRGJ1	8	-1	-1	10
14	1.4720726783310902E-4	TGTGCCACCGAGAAGAAACTCTTT	CATEKKLF	TRGV4	.	TRGJ1	8	-1	-1	12
14	1.4720726783310902E-4	TGTGCAGAGAAACTCTTT	CAEKLF	TRGV3	.	TRGJ1	4	-1	-1	7
13	1.3669246298788693E-4	TGTGCCTTGTGGGAGGTGCATCCCAAACGGGACCATTATTCCGTTATGGGTTATAAGAAACTCTTT	CALWEVHPKRDHYSVMGYKKLF	TRGV9	.	TRGJ1	24	-1	-1	50
13	1.3669246298788693E-4	TGTGCCTTGTGGGAGGTGCTCTTCTTACAAACGGCCCCCCATTATAAGAAACTCTTT	CALWEVLFLQTAPHYKKLF	TRGV9	.	TRGJ1	18	-1	-1	40
13	1.3669246298788693E-4	TGTGCCACCTGGGACCGGAGCACACGAGCCCGTAGTGATTGGATCAAGACGTTT	CATWDRSTRARSDWIKTF	TRGV2	.	TRGJP2	17	-1	-1	31
13	1.3669246298788693E-4	TGTGCTGCGTGGGATTATTCCCCCGCTCGGCATTATTATAAGAAACTCTTT	CAAWDYSPARHYYKKLF	TRGV10	.	TRGJ1	16	-1	-1	31
13	1.3669246298788693E-4	TGTGCTGCGTGGGATTATCCGAGGAGATTATTGAGTTATAAGAAACTCTTT	CAAWDYPRRLLSYKKLF	TRGV10	.	TRGJ1	16	-1	-1	35
13	1.3669246298788693E-4	TGTGCCTTGTGGGAGGTGCGCGGAGAGTTGGGCAAAAAAATCAAGGTATTT	CALWEVRGELGKKIKVF	TRGV9	.	TRGJP	18	-1	-1	23
13	1.3669246298788693E-4	TGTGCCTTGTGGGAGATCGGAGAGTTGCTGGGCAAAAAAATCAAGGTATTT	CALWEIGELLGKKIKVF	TRGV9	.	TRGJP	14	-1	-1	28
13	1.3669246298788693E-4	TGTGCCACCTGGGACGGGGGGACATATAGTAGTGATTGGATCAAGACGTTT	CATWDGGTYSSDWIKTF	TRGV2	.	TRGJP2	17	-1	-1	23
13	1.3669246298788693E-4	TGTGCTGCGTGGGATTTTGGACGTCGTACTGGTTGGTTCAAGATATTT	CAAWDFGRRTGWFKIF	TRGV10	.	TRGJP1	15	-1	-1	27
13	1.3669246298788693E-4	TGTGCTGCGTGGGATCACCCCACCTCGAATTATTATAAGAAACTCTTT	CAAWDHPTSNYYKKLF	TRGV10	.	TRGJ1	17	-1	-1	24
13	1.3669246298788693E-4	TGTGCCTTGTGGGAGTACCAAATCGTCACTGGTTGGTTCAAGATATTT	CALWEYQIVTGWFKIF	TRGV9	.	TRGJP1	14	-1	-1	26
13	1.3669246298788693E-4	TGTGCCTTGTGGGAGGTGCATTTGGGACTTTATTATAAGAAACTCTTT	CALWEVHLGLYYKKLF	TRGV9	.	TRGJ1	19	-1	-1	29
13	1.3669246298788693E-4	TGTGCCTTGTGGGAGGTGCAAGGGAACCCTTATTATAAGAAACTCTTT	CALWEVQGNPYYKKLF	TRGV9	.	TRGJ1	19	-1	-1	29
13	1.3669246298788693E-4	TGTGCCTTGTGGGAGGGATTGCCCCCCCATTATTATAAGAAACTCTTT	CALWEGLPPHYYKKLF	TRGV9	.	TRGJ1	15	-1	-1	28
13	1.3669246298788693E-4	TGTGCCACCTGGGACGGGCATTGGGTTTCGCCGGGGATCAAGACGTTT	CATWDGHWVSPGIKTF	TRGV2	.	TRGJP2	18	-1	-1	34
13	1.3669246298788693E-4	TGTGCTGCGTGGGATTATGCGACCACTGGTTGGTTCAAGATATTT	CAAWDYATTGWFKIF	TRGV10	.	TRGJP1	16	-1	-1	21
13	1.3669246298788693E-4	TGTGCTGCGTGGGATTATGAGGCCACTGGTTGGTTCAAGATATTT	CAAWDYEATGWFKIF	TRGV10	.	TRGJP1	16	-1	-1	22
13	1.3669246298788693E-4	TGTGCTGCGTGGGATTATATTCCGAATTATTATAAGAAACTCTTT	CAAWDYIPNYYKKLF	TRGV10	.	TRGJ1	16	-1	-1	18
13	1.3669246298788693E-4	TGTGCTGCGTGGGATTATATCACCAGGGGTTATAAGAAACTCTTT	CAAWDYITRGYKKLF	TRGV10	.	TRGJ1	16	-1	-1	29
13	1.3669246298788693E-4	TGTGCTGCGTGGGATTATAGGGGAGAGGATTATAAGAAACTCTTT	CAAWDYRGEDYKKLF	TRGV10	.	TRGJ1	16	-1	-1	28
13	1.3669246298788693E-4	TGTGCTGCGTGGGATTATAAGGGGGATCATTATAAGAAACTCTTT	CAAWDYKGDHYKKLF	TRGV10	.	TRGJ1	16	-1	-1	25
13	1.3669246298788693E-4	TGTGCTGCGTGGGATCTTTATACCACTGGTTGGTTCAAGATATTT	CAAWDLYTTGWFKIF	TRGV10	.	TRGJP1	14	-1	-1	18
13	1.3669246298788693E-4	TGTGCTGCGTGGGATGCGTGGACCACTGGTTGGTTCAAGATATTT	CAAWDAWTTGWFKIF	TRGV10	.	TRGJP1	14	-1	-1	21
13	1.3669246298788693E-4	TGTGCTGCGTGGGATAGGACCTTCCCCCATTCGATCAAGACGTTT	CAAWDRTFPHSIKTF	TRGV10	.	TRGJP2	14	-1	-1	28
13	1.3669246298788693E-4	TGTGCCTTGTGGGAGGTGCGGGCGGGTTATTATAAGAAACTCTTT	CALWEVRAGYYKKLF	TRGV9	.	TRGJ1	18	-1	-1	26
13	1.3669246298788693E-4	TGTGCCTTGTGGGAGGTGCACATGAATTATTATAAGAAACTCTTT	CALWEVHMNYYKKLF	TRGV9	.	TRGJ1	20	-1	-1	23
13	1.3669246298788693E-4	TGTGCCTTGTGGGAGGTGCAACGGGTTTATTATAAGAAACTCTTT	CALWEVQRVYYKKLF	TRGV9	.	TRGJ1	19	-1	-1	26
13	1.3669246298788693E-4	TGTGCCCAACGCCTTTACGAGCCTAATTATTATAAGAAACTCTTT	CAQRLYEPNYYKKLF	TRGV9	.	TRGJ1	5	-1	-1	24
13	1.3669246298788693E-4	TGTGCCACCTGGGAGACATGGTGGAGTGATTGGATCAAGACGTTT	CATWETWWSDWIKTF	TRGV2	.	TRGJP2	13	-1	-1	24
13	1.3669246298788693E-4	TGTGCTGCCTTCCACTCGCCGGAATATTATAAGAAACTCTTT	CAAFHSPEYYKKLF	TRGV10	.	TRGJ1	7	-1	-1	21
13	1.3669246298788693E-4	TGTGCTGCGTGGGCTACTACCACTGGTTGGTTCAAGATATTT	CAAWATTTGWFKIF	TRGV10	.	TRGJP1	12	-1	-1	17
13	1.3669246298788693E-4	TGTGCTGCGTGGGATTTTCTGTGGGGATATAAGAAACTCTTT	CAAWDFLWGYKKLF	TRGV10	.	TRGJ1	15	-1	-1	27
13	1.3669246298788693E-4	TGTGCTGCGTGGGATTATCGAGGGGATTATAAGAAACTCTTT	CAAWDYRGDYKKLF	TRGV10	.	TRGJ1	16	-1	-1	25
13	1.3669246298788693E-4	TGTGCTGCGTGGGATTATAGGGCCCTACAACAGAAACTCTTT	CAAWDYRALQQKLF	TRGV10	.	TRGJ1	16	-1	-1	31
13	1.3669246298788693E-4	TGTGCTGCGTGGGATTACCTTCATTATTATAAGAAACTCTTT	CAAWDYLHYYKKLF	TRGV10	.	TRGJ1	17	-1	-1	22
13	1.3669246298788693E-4	TGTGCTGCGTGGGACCCCTTTTTTGGGGCTAAGAAACTCTTT	CAAWDPFFGAKKLF	TRGV10	.	TRGJ1	13	-1	-1	29
13	1.3669246298788693E-4	TGTGCCTTGTGGGATAAGGAGGATTATTATAAGAAACTCTTT	CALWDKEDYYKKLF	TRGV9	.	TRGJ1	13	-1	-1	22
13	1.3669246298788693E-4	TGTGCCTTGTGGGAGCCCGAGAATTATTATAAGAAACTCTTT	CALWEPENYYKKLF	TRGV9	.	TRGJ1	14	-1	-1	20
13	1.3669246298788693E-4	TGTGCCTTGTGGGAGGTTCTCCTCTATTATAAGAAACTCTTT	CALWEVLLYYKKLF	TRGV9	.	TRGJ1	23	-1	-1	24
13	1.3669246298788693E-4	TGTGCCTTGTGGGAGGTGTCGAATTATTATAAGAAACTCTTT	CALWEVSNYYKKLF	TRGV9	.	TRGJ1	17	-1	-1	18
13	1.3669246298788693E-4	TGTGCCTTGTGGGAGGTGTGGGCTGGTTGGTTCAAGATATTT	CALWEVWAGWFKIF	TRGV9	.	TRGJP1	17	-1	-1	22
13	1.3669246298788693E-4	TGTGCCTTGTGGGAGGTGCGGAATTATTATAAGAAACTCTTT	CALWEVRNYYKKLF	TRGV9	.	TRGJ2	18	-1	-1	20
13	1.3669246298788693E-4	TGTGCCTTGTGGGAGGTGAAGAATTATTATAAGAAACTCTTT	CALWEVKNYYKKLF	TRGV9	.	TRGJ1	17	-1	-1	20
13	1.3669246298788693E-4	TGTGCCTTGTGGGAGATCCTGAATTATTATAAGAAACTCTTT	CALWEILNYYKKLF	TRGV9	.	TRGJ1	14	-1	-1	20
13	1.3669246298788693E-4	TGTGCCTTGTGGGAGAGTATTCTTTATTATAAGAAACTCTTT	CALWESILYYKKLF	TRGV9	.	TRGJ1	14	-1	-1	23
13	1.3669246298788693E-4	TGTGCCACCTGCGCCCGGGCGGGGGGTTGGATCAAGACGTTT	CATCARAGGWIKTF	TRGV2	.	TRGJP2	10	-1	-1	26
13	1.3669246298788693E-4	TGTGCCACCTGGGACGGGCCGGGGGATTGGATCAAGACGTTT	CATWDGPGDWIKTF	TRGV2	.	TRGJP2	19	-1	-1	24
13	1.3669246298788693E-4	TGTGCTGCGTCCCCCGGGGGTTATTATAAGAAACTCTTT	CAASPGGYYKKLF	TRGV10	.	TRGJ1	9	-1	-1	20
13	1.3669246298788693E-4	TGTGCTGCGTGCATTTTAACTGGTTGGTTCAAGATATTT	CAACILTGWFKIF	TRGV10	.	TRGJP1	10	-1	-1	18
13	1.3669246298788693E-4	TGTGCTGCGTGGGTCCTGAATTATTATAAGAAACTCTTT	CAAWVLNYYKKLF	TRGV10	.	TRGJ1	12	-1	-1	17
13	1.3669246298788693E-4	TGTGCTGCGTGGGTCCGATATTATTATAAGAAACTCTTT	CAAWVRYYYKKLF	TRGV10	.	TRGJ1	12	-1	-1	15
13	1.3669246298788693E-4	TGTGCTGCGTGGGATTATTCAATATATAAGAAACTCTTT	CAAWDYSIYKKLF	TRGV10	.	TRGJ1	16	-1	-1	13
13	1.3669246298788693E-4	TGTGCTGCGTGGGATTATGGGAGGGATAAGAAACTCTTT	CAAWDYGRDKKLF	TRGV10	.	TRGJ1	16	-1	-1	25
13	1.3669246298788693E-4	TGTGCTGCGTGGGATTATATTGATTATAAGAAACTCTTT	CAAWDYIDYKKLF	TRGV10	.	TRGJ1	16	-1	-1	18
13	1.3669246298788693E-4	TGTGCTGCGTGGGATTACGCTTATTATAAGAAACTCTTT	CAAWDYAYYKKLF	TRGV10	.	TRGJ1	18	-1	-1	20
13	1.3669246298788693E-4	TGTGCCTTGTGGGAGGTTGATTATTATAAGAAACTCTTT	CALWEVDYYKKLF	TRGV9	.	TRGJ1	16	-1	-1	19
13	1.3669246298788693E-4	TGTGCCTTGTGGGAGGTCGATTATTATAAGAAACTCTTT	CALWEVDYYKKLF	TRGV9	.	TRGJ1	16	-1	-1	16
13	1.3669246298788693E-4	TGTGCCTTGTGGGAGGTGCAAGGTTGGTTCAAGATATTT	CALWEVQGWFKIF	TRGV9	.	TRGJP1	19	-1	-1	21
13	1.3669246298788693E-4	TGTGCCTTGTGGGAGGCTCGGGGTTGGTTCAAGATATTT	CALWEARGWFKIF	TRGV9	.	TRGJP1	15	-1	-1	21
13	1.3669246298788693E-4	TGTGCCACCTGGGACGGGCGGTATTATAAGAAACTCTTT	CATWDGRYYKKLF	TRGV2	.	TRGJ1	18	-1	-1	21
13	1.3669246298788693E-4	TGTGCCACCTGGGACAAGAATTATTATAAGAAACTCTTT	CATWDKNYYKKLF	TRGV8	.	TRGJ1	13	-1	-1	17
13	1.3669246298788693E-4	TGTGCTGCGTGTTATCTTAAAGATAAGAAACTCTTT	CAACYLKDKKLF	TRGV10	.	TRGJ2	10	-1	-1	22
13	1.3669246298788693E-4	TGTGCTGCGTGGGTCGATTATTATAAGAAACTCTTT	CAAWVDYYKKLF	TRGV10	.	TRGJ1	12	-1	-1	13
13	1.3669246298788693E-4	TGTGCTGCGTGGGTCAGTAATTATAAGAAACTCTTT	CAAWVSNYKKLF	TRGV10	.	TRGJ1	20	-1	-1	19
13	1.3669246298788693E-4	TGTGCTGCGTGGGCCCTCACCCATAAGAAACTCTTT	CAAWALTHKKLF	TRGV10	.	TRGJ1	12	-1	-1	22
13	1.3669246298788693E-4	TGTGCTGCGTGGGCGTTTTATTATAAGAAACTCTTT	CAAWAFYYKKLF	TRGV10	.	TRGJ1	12	-1	-1	17
13	1.3669246298788693E-4	TGTGCTGCGTGGGATTTGGGCTATAAGAAACTCTTT	CAAWDLGYKKLF	TRGV10	.	TRGJ1	15	-1	-1	21
13	1.3669246298788693E-4	TGTGCTGCGTGGGATTTGAAATATAAGAAACTCTTT	CAAWDLKYKKLF	TRGV10	.	TRGJ1	15	-1	-1	21
13	1.3669246298788693E-4	TGTGCTGCGTGGGAGCTTTATTATAAGAAACTCTTT	CAAWELYYKKLF	TRGV10	.	TRGJ1	13	-1	-1	17
13	1.3669246298788693E-4	TGTGCCTTGTGGGAGGTGCTCTATAAGAAACTCTTT	CALWEVLYKKLF	TRGV9	.	TRGJ1	18	-1	-1	21
13	1.3669246298788693E-4	TGTGCCTTGTGGGAGGAATATTATAAGAAACTCTTT	CALWEEYYKKLF	TRGV9	.	TRGJ1	15	-1	-1	15
13	1.3669246298788693E-4	TGTGCCTTGCCCTCGAGTTATTATAAGAAACTCTTT	CALPSSYYKKLF	TRGV9	.	TRGJ1	8	-1	-1	12
13	1.3669246298788693E-4	TGTGCCGTGGACACCACTGGTTGGTTCAAGATATTT	CAVDTTGWFKIF	TRGV10	.	TRGJP1	9	-1	-1	12
13	1.3669246298788693E-4	TGTGCCACCTGCTACAATTATTATAAGAAACTCTTT	CATCYNYYKKLF	TRGV2	.	TRGJ1	10	-1	-1	15
13	1.3669246298788693E-4	TGTGCCACCTGGGCTTGGGATTGGATCAAGACGTTT	CATWAWDWIKTF	TRGV2	.	TRGJP2	12	-1	-1	18
13	1.3669246298788693E-4	TGTGCCACCTGGGACGTCCCCCCAGAGAAACTCTTT	CATWDVPPEKLF	TRGV2	.	TRGJ1	15	-1	-1	25
13	1.3669246298788693E-4	TGTGCCACCTGGGACGGTCTGGAGAAGAAACTCTTT	CATWDGLEKKLF	TRGV2	.	TRGJ1	16	-1	-1	24
13	1.3669246298788693E-4	TGTGCCACCTGGGACGGGTCGTATGAGAAACTCTTT	CATWDGSYEKLF	TRGV2	.	TRGJ1	17	-1	-1	21
13	1.3669246298788693E-4	TGTGCCACCTGGGACGGGCGGAGCAAGAAACTCTTT	CATWDGRSKKLF	TRGV2	.	TRGJ1	18	-1	-1	24
13	1.3669246298788693E-4	TGTGCCACCTGGGACGGGCAAAGTACGAAACTCTTT	CATWDGQSTKLF	TRGV2	.	TRGJ1	18	-1	-1	23
13	1.3669246298788693E-4	TGTGCCACCTGGGACGATTATTATAAGAAACTCTTT	CATWDDYYKKLF	TRGV2	.	TRGJ1	15	-1	-1	16
13	1.3669246298788693E-4	TGTGCCACCTGGGACGACCCCAATAAGAAACTCTTT	CATWDDPNKKLF	TRGV2	.	TRGJ1	15	-1	-1	22
13	1.3669246298788693E-4	TGTGCCACCTGGGACAGGCCTCATAAGAAACTCTTT	CATWDRPHKKLF	TRGV3	.	TRGJ1	20	-1	-1	22
13	1.3669246298788693E-4	TGTGCCACCTGGGACAGGCGGAATAAGAAACTCTTT	CATWDRRNKKLF	TRGV5	.	TRGJ1	18	-1	-1	22
13	1.3669246298788693E-4	TGTGCCACCTGGGAGAATTATTATAAGAAACTCTTT	CATWENYYKKLF	TRGV4	.	TRGJ1	13	-1	-1	14
13	1.3669246298788693E-4	TGTGCTGCGTGGTCAAGTTGGTTCAAGATATTT	CAAWSSWFKIF	TRGV10	.	TRGJP1	11	-1	-1	16
13	1.3669246298788693E-4	TGTGCTGCGTATCTTTATTATAAGAAACTCTTT	CAAYLYYKKLF	TRGV10	.	TRGJ1	9	-1	-1	14
13	1.3669246298788693E-4	TGTGCCTTGTGGGAGGTCCCTAAGAAACTCTTT	CALWEVPKKLF	TRGV9	.	TRGJ1	16	-1	-1	20
13	1.3669246298788693E-4	TGTGCCACCTGGGGACCTCGTAAGAAACTCTTT	CATWGPRKKLF	TRGV2	.	TRGJ2	12	-1	-1	20
13	1.3669246298788693E-4	TGTGCCACCTGGGATCCCCATGGGAAACTCTTT	CATWDPHGKLF	TRGV4	.	TRGJ1	14	-1	-1	23
13	1.3669246298788693E-4	TGTGCCACCTGGGATGGGCCCATAGAACTCTTT	CATWDGPIELF	TRGV4	.	TRGJ1	22	-1	-1	25
13	1.3669246298788693E-4	TGTGCCACCTGGGACGGGCATAGGAAACTCTTT	CATWDGHRKLF	TRGV2	.	TRGJ1	18	-1	-1	19
13	1.3669246298788693E-4	TGTGCCACCTGGGACGGGCAAAAGAAACTCTTT	CATWDGQKKLF	TRGV2	.	TRGJ2	18	-1	-1	21
13	1.3669246298788693E-4	TGTGCCACCTGGGACAGGCGTGGGAAACTCTTT	CATWDRRGKLF	TRGV5	.	TRGJ1	21	-1	-1	23
13	1.3669246298788693E-4	TGTGCCACCTGGAATTATTATAAGAAACTCTTT	CATWNYYKKLF	TRGV4	.	TRGJ1	14	-1	-1	11
13	1.3669246298788693E-4	TGTGCTGCCCCTTATTATAAGAAACTCTTT	CAAPYYKKLF	TRGV10	.	TRGJ1	7	-1	-1	11
13	1.3669246298788693E-4	TGTGCCACCTGGGATGTGCAGAAACTCTTT	CATWDVQKLF	TRGV4	.	TRGJ1	18	-1	-1	19
13	1.3669246298788693E-4	TGTGCCACCTGGGATGGGCCCGGGCTCTTT	CATWDGPGLF	TRGV4	.	TRGJ1	20	-1	-1	24
13	1.3669246298788693E-4	TGTGCCACCTGGGACGAGAAGAAACTCTTT	CATWDEKKLF	TRGV8	.	TRGJ1	13	-1	-1	18
13	1.3669246298788693E-4	TGTGCCACCTGGGCAGGGAAACTCTTT	CATWAGKLF	TRGV4	.	TRGJ1	12	-1	-1	17
13	1.3669246298788693E-4	TGTGCCACCTGGGACAGGCTGCTCTTT	CATWDRLLF	TRGV7	.	TRGJ1	18	-1	-1	21
13	1.3669246298788693E-4	TGTGCCACCTGGGAAAAGAAACTCTTT	CATWEKKLF	TRGV4	.	TRGJ1	13	-1	-1	15
13	1.3669246298788693E-4	TGTGCCACCTGGACCAGGGAACTCTTT	CATWTRELF	TRGV8	.	TRGJ1	11	-1	-1	19
13	1.3669246298788693E-4	TGTGCCACCCAAATTAAGAAACTCTTT	CATQIKKLF	TRGV2	.	TRGJ1	8	-1	-1	14
13	1.3669246298788693E-4	TGTGCTGTTCATAAGAAACTCTTT	CAVHKKLF	TRGV10	.	TRGJ1	6	-1	-1	10
13	1.3669246298788693E-4	TGTGCCTTGTGGGAGAAACTCTTT	CALWEKLF	TRGV9	.	TRGJ1	14	-1	-1	13
13	1.3669246298788693E-4	TGTGCCACCTGGGATGGGCTCTTT	CATWDGLF	TRGV4	.	TRGJ1	18	-1	-1	18
13	1.3669246298788693E-4	TGTGCCACCGAAGGGAAACTCTTT	CATEGKLF	TRGV3	.	TRGJ1	8	-1	-1	14
13	1.3669246298788693E-4	TGTGCCACGACTAAGAAACTCTTT	CATTKKLF	TRGV4	.	TRGJ1	7	-1	-1	11
12	1.2617765814266487E-4	TGTGCCTTGTGGGTAATCACCGGCATTGGTGGTAAAGAGTTGGGCAAAAAAATCAAGGTATTT	CALWVITGIGGKELGKKIKVF	TRGV9	.	TRGJP	12	-1	-1	34
12	1.2617765814266487E-4	TGTGCCTTGTGGGAGGTGGGACTGGTACAAGAGTTGGGCAAAAAAATCAAGGTATTT	CALWEVGLVQELGKKIKVF	TRGV9	.	TRGJP	17	-1	-1	27
12	1.2617765814266487E-4	TGTGCCTTGTGGGAGGTGAAGTTGATGTTGGAGTTGGGCAAAAAAATCAAGGTATTT	CALWEVKLMLELGKKIKVF	TRGV9	.	TRGJP	17	-1	-1	30
12	1.2617765814266487E-4	TGTGCTGCGTGGGATTACCCGGGGATCCATGACGGAATGTATAAGAAACTCTTT	CAAWDYPGIHDGMYKKLF	TRGV10	.	TRGJ1	17	-1	-1	39
12	1.2617765814266487E-4	TGTGCCTTGTGGGAGGTGCAGAACAGGAGATTGGGGAAAAAAATCAAGGTATTT	CALWEVQNRRLGKKIKVF	TRGV9	.	TRGJP	19	-1	-1	23
12	1.2617765814266487E-4	TGTGCCTTGTGGGAGGCGATCAATCAAGAGTTGGGCAAAAAAATCAAGGTATTT	CALWEAINQELGKKIKVF	TRGV9	.	TRGJP	15	-1	-1	24
12	1.2617765814266487E-4	TGTGCCACCTGGGACGGACGCTGGTGCTATAGTAGTGATTGGATCAAGACGTTT	CATWDGRWCYSSDWIKTF	TRGV2	.	TRGJP2	16	-1	-1	27
12	1.2617765814266487E-4	TGTGCCTTGTGGGAGCCCTATCAAGAGTTGGGCAAAAAAATCAAGGTATTT	CALWEPYQELGKKIKVF	TRGV9	.	TRGJP	14	-1	-1	21
12	1.2617765814266487E-4	TGTGCCTTGTGGGAGGTGCCGGGGAGGAGGTCGGATTATAAGAAACTCTTT	CALWEVPGRRSDYKKLF	TRGV9	.	TRGJ1	18	-1	-1	34
12	1.2617765814266487E-4	TGTGCTGCGTGGGATTATCCTAATACCACTGGTTGGTTCAAGATATTT	CAAWDYPNTTGWFKIF	TRGV10	.	TRGJP1	28	-1	-1	22
12	1.2617765814266487E-4	TGTGCTGCGTGGGATTATAACCTTGTGACGTATTATAAGAAACTCTTT	CAAWDYNLVTYYKKLF	TRGV10	.	TRGJ1	16	-1	-1	30
12	1.2617765814266487E-4	TGTGCCTTGTGGGAGCGATACCAGTTGGGCAAAAAAATCAAGGTATTT	CALWERYQLGKKIKVF	TRGV9	.	TRGJP	14	-1	-1	22
12	1.2617765814266487E-4	TGTGCCTTGTGGGAGGTCCCTTTCTTGGGCAAAAAAATCAAGGTATTT	CALWEVPFLGKKIKVF	TRGV9	.	TRGJP	16	-1	-1	24
12	1.2617765814266487E-4	TGTGCCTTGTGGGAGGTGTATTATTTGGGCAAAAAAATCAAGGTATTT	CALWEVYYLGKKIKVF	TRGV9	.	TRGJP	17	-1	-1	24
12	1.2617765814266487E-4	TGTGCCTTGTGGGAGGTGCTCTCAACCAATTATTATAAGAAACTCTTT	CALWEVLSTNYYKKLF	TRGV9	.	TRGJ1	18	-1	-1	27
12	1.2617765814266487E-4	TGTGCTGCGTGGGGAGGTTTGGGGAATTATTATAAGAAACTCTTT	CAAWGGLGNYYKKLF	TRGV10	.	TRGJ1	12	-1	-1	23
12	1.2617765814266487E-4	TGTGCTGCGTGGGATTATAGGTCGGATTATTATAAGAAACTCTTT	CAAWDYRSDYYKKLF	TRGV10	.	TRGJ1	16	-1	-1	21
12	1.2617765814266487E-4	TGTGCCTTGTGGGGGAATCCCATGAATTATTATAAGAAACTCTTT	CALWGNPMNYYKKLF	TRGV9	.	TRGJ1	12	-1	-1	23
12	1.2617765814266487E-4	TGTGCCTTGTGGGAGGTCCCGCGGGGGGATTATAAGAAACTCTTT	CALWEVPRGDYKKLF	TRGV9	.	TRGJ1	16	-1	-1	28
12	1.2617765814266487E-4	TGTGCCTTGTGGGAGGTGTTGCTCATGTATTATAAGAAACTCTTT	CALWEVLLMYYKKLF	TRGV9	.	TRGJ1	17	-1	-1	27
12	1.2617765814266487E-4	TGTGCCTTGTGGGAGGTGCATGGGGTTTATTATAAGAAACTCTTT	CALWEVHGVYYKKLF	TRGV9	.	TRGJ1	19	-1	-1	26
12	1.2617765814266487E-4	TGTGCCTTGTGGGAGGTGCACAGGGATTATTATAAGAAACTCTTT	CALWEVHRDYYKKLF	TRGV9	.	TRGJ1	20	-1	-1	25
12	1.2617765814266487E-4	TGTGCCTTGTGGGAGGTGCAATCGGCCTATTATAAGAAACTCTTT	CALWEVQSAYYKKLF	TRGV9	.	TRGJ1	19	-1	-1	27
12	1.2617765814266487E-4	TGTGCTGCGTGGTCACCAGGGTATTATTATAAGAAACTCTTT	CAAWSPGYYYKKLF	TRGV10	.	TRGJ1	11	-1	-1	22
12	1.2617765814266487E-4	TGTGCTGCGTGGGATTCTCTCTTGTATTATAAGAAACTCTTT	CAAWDSLLYYKKLF	TRGV10	.	TRGJ1	15	-1	-1	24
12	1.2617765814266487E-4	TGTGCTGCGTGGGATTGGGCCACTGGTTGGTTCAAGATATTT	CAAWDWATGWFKIF	TRGV10	.	TRGJP1	15	-1	-1	19
12	1.2617765814266487E-4	TGTGCTGCGTGGGATTGGGCGAATTATTATAAGAAACTCTTT	CAAWDWANYYKKLF	TRGV10	.	TRGJ1	15	-1	-1	19
12	1.2617765814266487E-4	TGTGCTGCGTGGGATTATATAAGAGGTTATAAGAAACTCTTT	CAAWDYIRGYKKLF	TRGV10	.	TRGJ1	16	-1	-1	26
12	1.2617765814266487E-4	TGTGCTGCGTGGGATCCACCGAATTATTATAAGAAACTCTTT	CAAWDPPNYYKKLF	TRGV10	.	TRGJ1	14	-1	-1	19
12	1.2617765814266487E-4	TGTGCTGCGTGGGATCGTAATAGGTATTATAAGAAACTCTTT	CAAWDRNRYYKKLF	TRGV10	.	TRGJ2	20	-1	-1	24
12	1.2617765814266487E-4	TGTGCTGCGTGGGATGCGGGTACTGGTTGGTTCAAGATATTT	CAAWDAGTGWFKIF	TRGV10	.	TRGJP1	14	-1	-1	21
12	1.2617765814266487E-4	TGTGCTGCGTGGGATGATACCACTGGTTGGTTCAAGATATTT	CAAWDDTTGWFKIF	TRGV10	.	TRGJP1	14	-1	-1	8
12	1.2617765814266487E-4	TGTGCTGCGTGGGATGAGGTCCGTTATTATAAGAAACTCTTT	CAAWDEVRYYKKLF	TRGV10	.	TRGJ1	14	-1	-1	23
12	1.2617765814266487E-4	TGTGCTGCGGAGGGGTATTGGAATTATTATAAGAAACTCTTT	CAAEGYWNYYKKLF	TRGV10	.	TRGJ1	8	-1	-1	16
12	1.2617765814266487E-4	TGTGCCTTGTGGGTACCTTTGAATTATTATAAGAAACTCTTT	CALWVPLNYYKKLF	TRGV9	.	TRGJ1	12	-1	-1	17
12	1.2617765814266487E-4	TGTGCCTTGTGGGAGCATCGGCATTATTATAAGAAACTCTTT	CALWEHRHYYKKLF	TRGV9	.	TRGJ1	14	-1	-1	22
12	1.2617765814266487E-4	TGTGCCTTGTGGGAGGTCAAGAATTATTATAAGAAACTCTTT	CALWEVKNYYKKLF	TRGV9	.	TRGJ1	16	-1	-1	20
12	1.2617765814266487E-4	TGTGCCTTGTGGGAGGTGAAAAAGGATTATAAGAAACTCTTT	CALWEVKKDYKKLF	TRGV9	.	TRGJ1	17	-1	-1	25
12	1.2617765814266487E-4	TGTGCCTTGTGGGAGGATCCCTTTTATTATAAGAAACTCTTT	CALWEDPFYYKKLF	TRGV9	.	TRGJ1	15	-1	-1	23
12	1.2617765814266487E-4	TGTGCCTTGTGGGAGGAGCCCGATTATTATAAGAAACTCTTT	CALWEEPDYYKKLF	TRGV9	.	TRGJ1	18	-1	-1	22
12	1.2617765814266487E-4	TGTGCCACCTGGGATGGGCCGCATTATTATAAGAAACTCTTT	CATWDGPHYYKKLF	TRGV4	.	TRGJ1	23	-1	-1	19
12	1.2617765814266487E-4	TGTGCCACCTGGGATGGGGTCCTTTTTCGTTCGAAACTCTTT	CATWDGVLFRSKLF	TRGV4	.	TRGJ1	17	-1	-1	32
12	1.2617765814266487E-4	TGTGCCACCTGGGACGGGCCGATTTACGTAGAGAAACTCTTT	CATWDGPIYVEKLF	TRGV2	.	TRGJ1	19	-1	-1	31
12	1.2617765814266487E-4	TGTGCCACCTGGGACAGGCCGAATTATTATAAGAAACTCTTT	CATWDRPNYYKKLF	TRGV3	.	TRGJ1	19	-1	-1	19
12	1.2617765814266487E-4	TGTGCTGCGTGGGATTTTGGCGGTTGGTTCAAGATATTT	CAAWDFGGWFKIF	TRGV10	.	TRGJP1	15	-1	-1	21
12	1.2617765814266487E-4	TGTGCTGCGTGGGATCGATCTTATTATAAGAAACTCTTT	CAAWDRSYYKKLF	TRGV10	.	TRGJ1	14	-1	-1	20
12	1.2617765814266487E-4	TGTGCTGCGTGGGATAGGGCATATTATAAGAAACTCTTT	CAAWDRAYYKKLF	TRGV10	.	TRGJ1	14	-1	-1	21
12	1.2617765814266487E-4	TGTGCTGCGTGGGACCTACTTTATTATAAGAAACTCTTT	CAAWDLLYYKKLF	TRGV10	.	TRGJ2	13	-1	-1	20
12	1.2617765814266487E-4	TGTGCTGCGTGGGAGACGAATTATTATAAGAAACTCTTT	CAAWETNYYKKLF	TRGV10	.	TRGJ1	13	-1	-1	16
12	1.2617765814266487E-4	TGTGCTGCGTGGATGCAGGATTATTATAAGAAACTCTTT	CAAWMQDYYKKLF	TRGV10	.	TRGJ1	11	-1	-1	19
12	1.2617765814266487E-4	TGTGCCTTGTTTTTTTTTTGTTTAGTACAGAAACTCTTT	CALFFFCLVQKLF	TRGV9	.	TRGJ1	9	-1	-1	21
12	1.2617765814266487E-4	TGTGCCTTGTGGGCCCATAATTATTATAAGAAACTCTTT	CALWAHNYYKKLF	TRGV9	.	TRGJ1	12	-1	-1	18
12	1.2617765814266487E-4	TGTGCCTTGTGGGAGTCCCCTTATTATAAGAAACTCTTT	CALWESPYYKKLF	TRGV9	.	TRGJ1	14	-1	-1	20
12	1.2617765814266487E-4	TGTGCCTTGTGGGAGGTCCCTTATTATAAGAAACTCTTT	CALWEVPYYKKLF	TRGV9	.	TRGJ1	16	-1	-1	20
12	1.2617765814266487E-4	TGTGCCTTGTGGGAGGTGCACGGTTGGTTCAAGATATTT	CALWEVHGWFKIF	TRGV9	.	TRGJP1	20	-1	-1	18
12	1.2617765814266487E-4	TGTGCCACCTGGGATTACCCTTATGAGAAGAAACTCTTT	CATWDYPYEKKLF	TRGV4	.	TRGJ1	14	-1	-1	20
12	1.2617765814266487E-4	TGTGCCACCTGGGATAGTAGTGATTGGATCAAGACGTTT	CATWDSSDWIKTF	TRGV8	.	TRGJP2	16	-1	-1	13
12	1.2617765814266487E-4	TGTGCCACCTGGGACGGCCTTTATTATAAGAAACTCTTT	CATWDGLYYKKLF	TRGV2	.	TRGJ1	16	-1	-1	20
12	1.2617765814266487E-4	TGTGCCACCTGGGACGGCGGTTATTATAAGAAACTCTTT	CATWDGGYYKKLF	TRGV2	.	TRGJ1	16	-1	-1	20
12	1.2617765814266487E-4	TGTGCCACCTGGGACGGGCCTGACTATAAGAAACTCTTT	CATWDGPDYKKLF	TRGV2	.	TRGJ1	19	-1	-1	24
12	1.2617765814266487E-4	TGTGCCACCTGGGACGGGCCCGCTCATGTGAAACTCTTT	CATWDGPAHVKLF	TRGV2	.	TRGJ1	21	-1	-1	29
12	1.2617765814266487E-4	TGTGCTGCGTGGGGTGCTGATTATAAGAAACTCTTT	CAAWGADYKKLF	TRGV10	.	TRGJ1	12	-1	-1	19
12	1.2617765814266487E-4	TGTGCTGCGTGGGATTTAAATTATAAGAAACTCTTT	CAAWDLNYKKLF	TRGV10	.	TRGJ1	15	-1	-1	19
12	1.2617765814266487E-4	TGTGCTGCGTGGGATTGGTATTATAAGAAACTCTTT	CAAWDWYYKKLF	TRGV10	.	TRGJ1	15	-1	-1	18
12	1.2617765814266487E-4	TGTGCTGCGTGGGATAGGTATTATAAGAAACTCTTT	CAAWDRYYKKLF	TRGV10	.	TRGJ1	14	-1	-1	18
12	1.2617765814266487E-4	TGTGCCTTGTGGGCCACTGGTTGGTTCAAGATATTT	CALWATGWFKIF	TRGV9	.	TRGJP1	12	-1	-1	13
12	1.2617765814266487E-4	TGTGCCACCTGGGATTATTATTATAAGAAACTCTTT	CATWDYYYKKLF	TRGV4	.	TRGJ1	14	-1	-1	16
12	1.2617765814266487E-4	TGTGCCACCTGGGATCGCGTTCGTGCGAAACTCTTT	CATWDRVRAKLF	TRGV4	.	TRGJ1	14	-1	-1	26
12	1.2617765814266487E-4	TGTGCCACCTGGGATGGGGGCGAGGGGAAACTCTTT	CATWDGGEGKLF	TRGV4	.	TRGJ1	17	-1	-1	26
12	1.2617765814266487E-4	TGTGCCACCTGGGATGGGAATTATAAGAAACTCTTT	CATWDGNYKKLF	TRGV4	.	TRGJ1	17	-1	-1	19
12	1.2617765814266487E-4	TGTGCCACCTGGGACTATTATTATAAGAAACTCTTT	CATWDYYYKKLF	TRGV3	.	TRGJ1	14	-1	-1	16
12	1.2617765814266487E-4	TGTGCCACCTGGGACCCCCAGGGAAGGAAACTCTTT	CATWDPQGRKLF	TRGV3	.	TRGJ1	14	-1	-1	26
12	1.2617765814266487E-4	TGTGCCACCTGGGACGGCAAAGATAAGAAACTCTTT	CATWDGKDKKLF	TRGV2	.	TRGJ1	16	-1	-1	22
12	1.2617765814266487E-4	TGTGCCACCTGGGACGGGTTGCCGAAGAAACTCTTT	CATWDGLPKKLF	TRGV2	.	TRGJ1	17	-1	-1	24
12	1.2617765814266487E-4	TGTGCCACCTGGGACGGGCCACGGAAGAAACTCTTT	CATWDGPRKKLF	TRGV2	.	TRGJ1	19	-1	-1	24
12	1.2617765814266487E-4	TGTGCCACCTGGGACGGGCGGAGGGAGAAACTCTTT	CATWDGRREKLF	TRGV2	.	TRGJ1	18	-1	-1	25
12	1.2617765814266487E-4	TGTGCCACCTGGGACAGTTATTATAAGAAACTCTTT	CATWDSYYKKLF	TRGV5	.	TRGJ1	16	-1	-1	17
12	1.2617765814266487E-4	TGTGCCACCTGGGAATGGGGTTGGATCAAGACGTTT	CATWEWGWIKTF	TRGV2	.	TRGJP2	13	-1	-1	20
12	1.2617765814266487E-4	TGTGCTGCGCATACTTATTATAAGAAACTCTTT	CAAHTYYKKLF	TRGV10	.	TRGJ1	8	-1	-1	14
12	1.2617765814266487E-4	TGTGCCTTGTGGATATATTATAAGAAACTCTTT	CALWIYYKKLF	TRGV9	.	TRGJ1	11	-1	-1	15
12	1.2617765814266487E-4	TGTGCCTTGTGGAATTATTATAAGAAACTCTTT	CALWNYYKKLF	TRGV9	.	TRGJ1	11	-1	-1	11
12	1.2617765814266487E-4	TGTGCCTTGGAATCTTATTATAAGAAACTCTTT	CALESYYKKLF	TRGV9	.	TRGJ1	8	-1	-1	14
12	1.2617765814266487E-4	TGTGCCACCTGGCTCTCCTTCTGGAAACTCTTT	CATWLSFWKLF	TRGV4	.	TRGJ1	11	-1	-1	23
12	1.2617765814266487E-4	TGTGCCACCTGGGATGGCCCAGGGAAACTCTTT	CATWDGPGKLF	TRGV4	.	TRGJ1	20	-1	-1	23
12	1.2617765814266487E-4	TGTGCCACCTGGGATAGTTATAAGAAACTCTTT	CATWDSYKKLF	TRGV4	.	TRGJ1	14	-1	-1	17
12	1.2617765814266487E-4	TGTGCCACCTGGGATAATTATAAGAAACTCTTT	CATWDNYKKLF	TRGV8	.	TRGJ1	15	-1	-1	13
12	1.2617765814266487E-4	TGTGCCACCTGGGACGGCGCTAAGAAACTCTTT	CATWDGAKKLF	TRGV2	.	TRGJ1	16	-1	-1	20
12	1.2617765814266487E-4	TGTGCCACCTGGGACGGGTATAAGAAACTCTTT	CATWDGYKKLF	TRGV2	.	TRGJ1	17	-1	-1	18
12	1.2617765814266487E-4	TGTGCCACCTGGGACGGGCCCAGGAAACTCTTT	CATWDGPRKLF	TRGV2	.	TRGJ1	20	-1	-1	23
12	1.2617765814266487E-4	TGTGCCACCTGGGACGGGCCAGGGAAACTCTTT	CATWDGPGKLF	TRGV2	.	TRGJ1	19	-1	-1	23
12	1.2617765814266487E-4	TGTGCCACCTGGGACAGGCTTAGGAAACTCTTT	CATWDRLRKLF	TRGV3	.	TRGJ1	18	-1	-1	20
12	1.2617765814266487E-4	TGTGCCCTCCCTTATTATAAGAAACTCTTT	CALPYYKKLF	TRGV9	.	TRGJ1	5	-1	-1	11
12	1.2617765814266487E-4	TGTGCCACCTGGGATTACGAGAAACTCTTT	CATWDYEKLF	TRGV4	.	TRGJ1	14	-1	-1	13
12	1.2617765814266487E-4	TGTGCCACCTGGGATGAGGTGAAACTCTTT	CATWDEVKLF	TRGV4	.	TRGJ1	15	-1	-1	20
12	1.2617765814266487E-4	TGTGCCACCTGGGACGGTAAGAAACTCTTT	CATWDGKKLF	TRGV5	.	TRGJ2	14	-1	-1	17
12	1.2617765814266487E-4	TGTGCCACCATCCCAGGGGAGAAACTCTTT	CATIPGEKLF	TRGV2	.	TRGJ1	8	-1	-1	19
12	1.2617765814266487E-4	TGTGCCACCTGGGATGAGAAACTCTTT	CATWDEKLF	TRGV4	.	TRGJ1	15	-1	-1	13
12	1.2617765814266487E-4	TGTGCCACCCGGTCTAAGAAACTCTTT	CATRSKKLF	TRGV3	.	TRGJ1	11	-1	-1	14
12	1.2617765814266487E-4	TGTGCCACCGACATAAAGAAACTCTTT	CATDIKKLF	TRGV8	.	TRGJ1	8	-1	-1	15
12	1.2617765814266487E-4	TGTGCCACCTGGGACGAACTCTTT	CATWDELF	TRGV2	.	TRGJ1	15	-1	-1	16
11	1.156628532974428E-4	TGTGCCTTGTGGGACCCGTCGGGGGCGCAAGAGTTGGGCAAAAAAATCAAGGTATTT	CALWDPSGAQELGKKIKVF	TRGV9	.	TRGJP	13	-1	-1	26
11	1.156628532974428E-4	TGTGCCTTGTGGGAGGTCCTTAGGAAGTTCGATCCCAATTATTATAAGAAACTCTTT	CALWEVLRKFDPNYYKKLF	TRGV9	.	TRGJ1	16	-1	-1	36
11	1.156628532974428E-4	TGTGCCTTGTGGGAGGTGAGAGGACAAAGAATACCCACTGGTTGGTTCAAGATATTT	CALWEVRGQRIPTGWFKIF	TRGV9	.	TRGJP1	17	-1	-1	30
11	1.156628532974428E-4	TGTGCCTTGTGGGAGGCAGGAGGGGGACAAGAGTTGGGCAAAAAAATCAAGGTATTT	CALWEAGGGQELGKKIKVF	TRGV9	.	TRGJP	15	-1	-1	23
11	1.156628532974428E-4	TGTGCCTTGTGGGAGAGGGTCGTATTTTTCAAAAAGAATTATTATAAGAAACTCTTT	CALWERVVFFKKNYYKKLF	TRGV9	.	TRGJ1	14	-1	-1	35
11	1.156628532974428E-4	TGTGCTGCGTGGGACAGCGTATCCCTACCGGATCCGGATTATAAGAAACTCTTT	CAAWDSVSLPDPDYKKLF	TRGV10	.	TRGJ1	24	-1	-1	37
11	1.156628532974428E-4	TGTGCCTTGTGGGAGTTATCAAGGGAAGAGTTGGGCAAAAAAATCAAGGTATTT	CALWELSREELGKKIKVF	TRGV9	.	TRGJP	14	-1	-1	19
11	1.156628532974428E-4	TGTGCCTTGTGGGAGGTGTGGGGGGCCGGCGGGGTTTATTATAAGAAACTCTTT	CALWEVWGAGGVYYKKLF	TRGV9	.	TRGJ1	17	-1	-1	35
11	1.156628532974428E-4	TGTGCCTTGTGGGAGGCTTTTAACGGGAAGTTGGGCAAAAAAATCAAGGTATTT	CALWEAFNGKLGKKIKVF	TRGV9	.	TRGJP	15	-1	-1	28
11	1.156628532974428E-4	TGTGCTGTGACATGCCTTATTCGTTTGGTTCCTTATTATAAGAAACTCTTT	CAVTCLIRLVPYYKKLF	TRGV10	.	TRGJ1	6	-1	-1	32
11	1.156628532974428E-4	TGTGCCTTGTGGGAGGTGCAGCTGGCCCGTACTTATTATAAGAAACTCTTT	CALWEVQLARTYYKKLF	TRGV9	.	TRGJ1	22	-1	-1	32
11	1.156628532974428E-4	TGTGCCTTGTGGGAGGTATACGGCGAGTTGGGCAAAAAAATCAAGGTATTT	CALWEVYGELGKKIKVF	TRGV9	.	TRGJP	16	-1	-1	24
11	1.156628532974428E-4	TGTGCCTTGTGGGAGGCTGAGGGATCGTCTCATTATTATAAGAAACTCTTT	CALWEAEGSSHYYKKLF	TRGV9	.	TRGJ1	15	-1	-1	31
11	1.156628532974428E-4	TGTGCCTTGTGGGAGGGCCTACAAGAGTTGGGCAAAAAAATCAAGGTATTT	CALWEGLQELGKKIKVF	TRGV9	.	TRGJP	15	-1	-1	21
11	1.156628532974428E-4	TGTGCCACCTGGGACAGGCCGGGGGAGTTGGGCAAAAAAATCAAGGTATTT	CATWDRPGELGKKIKVF	TRGV5	.	TRGJP	19	-1	-1	24
11	1.156628532974428E-4	TGTGCCACCTGGGACAGGCGAAGGATCGGTAGTGATTGGATCAAGACGTTT	CATWDRRRIGSDWIKTF	TRGV3	.	TRGJP2	18	-1	-1	28
11	1.156628532974428E-4	TGTGCTGCGTGGGCTAGTCTAAAGGGGGATTATTATAAGAAACTCTTT	CAAWASLKGDYYKKLF	TRGV10	.	TRGJ1	12	-1	-1	28
11	1.156628532974428E-4	TGTGCTGCGTGGGATTGGACTTATACCACTGGTTGGTTCAAGATATTT	CAAWDWTYTTGWFKIF	TRGV10	.	TRGJP1	15	-1	-1	21
11	1.156628532974428E-4	TGTGCTGCGTGGGATTATTTTTCGAGACCTTATTATAAGAAACTCTTT	CAAWDYFSRPYYKKLF	TRGV10	.	TRGJ1	16	-1	-1	29
11	1.156628532974428E-4	TGTGCTGCGTGGGATCGTATACCCCTGAATTATTATAAGAAACTCTTT	CAAWDRIPLNYYKKLF	TRGV10	.	TRGJ1	14	-1	-1	26
11	1.156628532974428E-4	TGTGCTGCGTGGGACTCCCGGTCCAATATTGTTTATAAGAAACTCTTT	CAAWDSRSNIVYKKLF	TRGV10	.	TRGJ1	13	-1	-1	32
11	1.156628532974428E-4	TGTGCTGCGTGGGACTCAAATAATACCACTGGTTGGTTCAAGATATTT	CAAWDSNNTTGWFKIF	TRGV10	.	TRGJP1	28	-1	-1	22
11	1.156628532974428E-4	TGTGCCTTGTGGGAGGTGCAACGGTTGGGCAAAAAAATCAAGGTATTT	CALWEVQRLGKKIKVF	TRGV9	.	TRGJP	19	-1	-1	17
11	1.156628532974428E-4	TGTGCCTTGTGGGAGGTGAGAGGGACCACTGGTTGGTTCAAGATATTT	CALWEVRGTTGWFKIF	TRGV9	.	TRGJP1	17	-1	-1	24
11	1.156628532974428E-4	TGTGCCACCTGGTCTGGTAGGGGGTGTATAGGTTATAAGAAACTCTTT	CATWSGRGCIGYKKLF	TRGV2	.	TRGJ1	11	-1	-1	32
11	1.156628532974428E-4	TGTGCCACCTGGGACGGTCCTTATAGTAGTGATTGGATCAAGACGTTT	CATWDGPYSSDWIKTF	TRGV2	.	TRGJP2	19	-1	-1	21
11	1.156628532974428E-4	TGTGCCACCTGGGACGGGCGGGGGTGGAGTGATTGGATCAAGACGTTT	CATWDGRGWSDWIKTF	TRGV2	.	TRGJP2	18	-1	-1	27
11	1.156628532974428E-4	TGTGCTGCGTGGGCGCTGCAAAGTTTACACGATAAGAAACTCTTT	CAAWALQSLHDKKLF	TRGV10	.	TRGJ1	12	-1	-1	31
11	1.156628532974428E-4	TGTGCTGCGTGGGATGATGCCTTGAATTATTATAAGAAACTCTTT	CAAWDDALNYYKKLF	TRGV10	.	TRGJ2	14	-1	-1	23
11	1.156628532974428E-4	TGTGCTGCGTGGGACCATAATACCACTGGTTGGTTCAAGATATTT	CAAWDHNTTGWFKIF	TRGV10	.	TRGJP1	13	-1	-1	19
11	1.156628532974428E-4	TGTGCCTTGTGGGAGCCGCGCCTCTTTTATTATAAGAAACTCTTT	CALWEPRLFYYKKLF	TRGV9	.	TRGJ1	23	-1	-1	26
11	1.156628532974428E-4	TGTGCCTTGTGGGAGGTCCCCGAATATTATTATAAGAAACTCTTT	CALWEVPEYYYKKLF	TRGV9	.	TRGJ1	16	-1	-1	25
11	1.156628532974428E-4	TGTGCCTTGTGGGAGGTGTTTCCCCTTAATTATAAGAAACTCTTT	CALWEVFPLNYKKLF	TRGV9	.	TRGJ1	17	-1	-1	28
11	1.156628532974428E-4	TGTGCCTTGTGGGAGGTGCTCACCACTGGTTGGTTCAAGATATTT	CALWEVLTTGWFKIF	TRGV9	.	TRGJP1	18	-1	-1	21
11	1.156628532974428E-4	TGTGCCTTGTGGGAGGTGCAATCCCCTTATTATAAGAAACTCTTT	CALWEVQSPYYKKLF	TRGV9	.	TRGJ1	19	-1	-1	26
11	1.156628532974428E-4	TGTGCCTTGTGGGAGGTGGATACCACTGGTTGGTTCAAGATATTT	CALWEVDTTGWFKIF	TRGV9	.	TRGJP1	17	-1	-1	19
11	1.156628532974428E-4	TGTGCTGCGTGGGCCCTTACGAATTATTATAAGAAACTCTTT	CAAWALTNYYKKLF	TRGV10	.	TRGJ1	12	-1	-1	19
11	1.156628532974428E-4	TGTGCTGCGTGGGATTTTGGGGGTTATTATAAGAAACTCTTT	CAAWDFGGYYKKLF	TRGV10	.	TRGJ1	15	-1	-1	23
11	1.156628532974428E-4	TGTGCTGCGTGGGATCAGGCGTGGGACTATAAGAAACTCTTT	CAAWDQAWDYKKLF	TRGV10	.	TRGJ1	14	-1	-1	27
11	1.156628532974428E-4	TGTGCTGCGTGGGATAAAGAAAGCGAAATTAAGAAACTCTTT	CAAWDKESEIKKLF	TRGV10	.	TRGJ1	14	-1	-1	29
11	1.156628532974428E-4	TGTGCTGCGTGGGACTGTTGTACTGGTTGGTTCAAGATATTT	CAAWDCCTGWFKIF	TRGV10	.	TRGJP1	13	-1	-1	21
11	1.156628532974428E-4	TGTGCTGCGTGGGACCGTACTCATTATTATAAGAAACTCTTT	CAAWDRTHYYKKLF	TRGV10	.	TRGJ1	13	-1	-1	22
11	1.156628532974428E-4	TGTGCCTTGTGCCTCGCTTCTTCTTATTATAAGAAACTCTTT	CALCLASSYYKKLF	TRGV9	.	TRGJ1	10	-1	-1	23
11	1.156628532974428E-4	TGTGCCTTGTGGGATCCCCGTTTTTATTATAAGAAACTCTTT	CALWDPRFYYKKLF	TRGV9	.	TRGJ1	13	-1	-1	23
11	1.156628532974428E-4	TGTGCCTTGTGGGAGTTCTTTCATTATTATAAGAAACTCTTT	CALWEFFHYYKKLF	TRGV9	.	TRGJ1	14	-1	-1	22
11	1.156628532974428E-4	TGTGCCTTGTGGGAGTGGTCTCAATATTATAAGAAACTCTTT	CALWEWSQYYKKLF	TRGV9	.	TRGJ1	14	-1	-1	24
11	1.156628532974428E-4	TGTGCCTTGTGGGAGCTTACCACTGGTTGGTTCAAGATATTT	CALWELTTGWFKIF	TRGV9	.	TRGJP1	14	-1	-1	17
11	1.156628532974428E-4	TGTGCCTTGTGGGAGGTCCAAAAATCTTATAAGAAACTCTTT	CALWEVQKSYKKLF	TRGV9	.	TRGJ1	19	-1	-1	26
11	1.156628532974428E-4	TGTGCCTTGTGGGAGGTGGGGAATTATTATAAGAAACTCTTT	CALWEVGNYYKKLF	TRGV9	.	TRGJ1	17	-1	-1	20
11	1.156628532974428E-4	TGTGCCTTGTGGGAGGTAACCACTGGTTGGTTCAAGATATTT	CALWEVTTGWFKIF	TRGV9	.	TRGJP1	16	-1	-1	18
11	1.156628532974428E-4	TGTGCCTTGTGGGAGGCAGACTCTTATTATAAGAAACTCTTT	CALWEADSYYKKLF	TRGV9	.	TRGJ1	15	-1	-1	23
11	1.156628532974428E-4	TGTGCCTTGTGGGAATCGCGGAATTATTATAAGAAACTCTTT	CALWESRNYYKKLF	TRGV9	.	TRGJ1	13	-1	-1	20
11	1.156628532974428E-4	TGTGCCACCTGGGACGCACCGAATTATTATAAGAAACTCTTT	CATWDAPNYYKKLF	TRGV2	.	TRGJ1	15	-1	-1	19
11	1.156628532974428E-4	TGTGCCACCTGGGACGGGCTCAAGAGAACCCCGAAACTCTTT	CATWDGLKRTPKLF	TRGV2	.	TRGJ1	18	-1	-1	32
11	1.156628532974428E-4	TGTGCCACCTGGGACGGGCCTAGAGGCTATAAGAAACTCTTT	CATWDGPRGYKKLF	TRGV2	.	TRGJ1	19	-1	-1	27
11	1.156628532974428E-4	TGTGCCACCTGGGACGGGCCCAGTGATTGGATCAAGACGTTT	CATWDGPSDWIKTF	TRGV2	.	TRGJP2	20	-1	-1	21
11	1.156628532974428E-4	TGTGCCACCTGGGACGGGCCGCGGAGGTATAAGAAACTCTTT	CATWDGPRRYKKLF	TRGV2	.	TRGJ1	19	-1	-1	27
11	1.156628532974428E-4	TGTGCCACCTGGGACGGGCCGGGAGATTATAAGAAACTCTTT	CATWDGPGDYKKLF	TRGV2	.	TRGJ1	19	-1	-1	25
11	1.156628532974428E-4	TGTGCCACCTGGGACGGACCGTGGCATTATAAGAAACTCTTT	CATWDGPWHYKKLF	TRGV2	.	TRGJ1	19	-1	-1	25
11	1.156628532974428E-4	TGTGCCACCTGGGACGGAATAAGTGATTGGATCAAGACGTTT	CATWDGISDWIKTF	TRGV2	.	TRGJP2	16	-1	-1	21
11	1.156628532974428E-4	TGTGCCACCTGGGACAGGCTAAGGGATTGGATCAAGACGTTT	CATWDRLRDWIKTF	TRGV5	.	TRGJP2	18	-1	-1	21
11	1.156628532974428E-4	TGTGCCACCTGGGACAACGGGGGGGGTTATAAGAAACTCTTT	CATWDNGGGYKKLF	TRGV3	.	TRGJ1	15	-1	-1	26
11	1.156628532974428E-4	TGTGCTGCGTGGGATTTGTTATATTATAAGAAACTCTTT	CAAWDLLYYKKLF	TRGV10	.	TRGJ1	15	-1	-1	21
11	1.156628532974428E-4	TGTGCTGCGTGGGATATTTCTTATTATAAGAAACTCTTT	CAAWDISYYKKLF	TRGV10	.	TRGJ1	14	-1	-1	20
11	1.156628532974428E-4	TGTGCTGCGTGGGATAGGAATTATTATAAGAAACTCTTT	CAAWDRNYYKKLF	TRGV10	.	TRGJ1	14	-1	-1	17
11	1.156628532974428E-4	TGTGCTGCGTGGGACTCCCTTTATTATAAGAAACTCTTT	CAAWDSLYYKKLF	TRGV10	.	TRGJ1	13	-1	-1	20
11	1.156628532974428E-4	TGTGCTGCGTGGGACCGGTGTTATTATAAGAAACTCTTT	CAAWDRCYYKKLF	TRGV10	.	TRGJ1	13	-1	-1	20
11	1.156628532974428E-4	TGTGCTGCGTGGAATCGCACTGGTTGGTTCAAGATATTT	CAAWNRTGWFKIF	TRGV10	.	TRGJP1	14	-1	-1	17
11	1.156628532974428E-4	TGTGCTGCGGAGGATACCACTGGTTGGTTCAAGATATTT	CAAEDTTGWFKIF	TRGV10	.	TRGJP1	14	-1	-1	13
11	1.156628532974428E-4	TGTGCCTTGTTTCGGTTTGGTTATTATAAGAAACTCTTT	CALFRFGYYKKLF	TRGV9	.	TRGJ1	9	-1	-1	20
11	1.156628532974428E-4	TGTGCCTTGTGGGAGGAGCTTTATTATAAGAAACTCTTT	CALWEELYYKKLF	TRGV9	.	TRGJ1	18	-1	-1	20
11	1.156628532974428E-4	TGTGCCTTGTGGGAAACCACTGGTTGGTTCAAGATATTT	CALWETTGWFKIF	TRGV9	.	TRGJP1	13	-1	-1	15
11	1.156628532974428E-4	TGTGCCACCTGGTATAGTAGTGATTGGATCAAGACGTTT	CATWYSSDWIKTF	TRGV2	.	TRGJP2	11	-1	-1	12
11	1.156628532974428E-4	TGTGCCACCTGGGATGGGCTGAAATATAAGAAACTCTTT	CATWDGLKYKKLF	TRGV4	.	TRGJ1	18	-1	-1	24
11	1.156628532974428E-4	TGTGCCACCTGGGATGGGCCCCATTATAAGAAACTCTTT	CATWDGPHYKKLF	TRGV4	.	TRGJ1	20	-1	-1	22
11	1.156628532974428E-4	TGTGCCACCTGGGATGGGCGGTGTTATAAGAAACTCTTT	CATWDGRCYKKLF	TRGV4	.	TRGJ1	18	-1	-1	23
11	1.156628532974428E-4	TGTGCCACCTGGGATAGCAGCGGTTATAAGAAACTCTTT	CATWDSSGYKKLF	TRGV8	.	TRGJ1	16	-1	-1	23
11	1.156628532974428E-4	TGTGCCACCTGGGACCCACCGAAATGGATCAAGACGTTT	CATWDPPKWIKTF	TRGV2	.	TRGJP2	14	-1	-1	24
11	1.156628532974428E-4	TGTGCCACCTGGGACGGGCTTGTTGATAAGAAACTCTTT	CATWDGLVDKKLF	TRGV2	.	TRGJ1	18	-1	-1	25
11	1.156628532974428E-4	TGTGCCACCTGGGACGGGCGAGGTTATAAGAAACTCTTT	CATWDGRGYKKLF	TRGV2	.	TRGJ1	18	-1	-1	23
11	1.156628532974428E-4	TGTGCCACCTGGGACGGGCAGAATTATAAGAAACTCTTT	CATWDGQNYKKLF	TRGV2	.	TRGJ1	18	-1	-1	22
11	1.156628532974428E-4	TGTGCCACCTGGGACGGGCAAGGAGATGGGAAACTCTTT	CATWDGQGDGKLF	TRGV2	.	TRGJ1	18	-1	-1	29
11	1.156628532974428E-4	TGTGCCACCTGGGACGATAATGATTGGATCAAGACGTTT	CATWDDNDWIKTF	TRGV2	.	TRGJP2	15	-1	-1	17
11	1.156628532974428E-4	TGTGCCACCTGGGACAGGCCGGTTTATAAGAAACTCTTT	CATWDRPVYKKLF	TRGV5	.	TRGJ1	22	-1	-1	23
11	1.156628532974428E-4	TGTGCCACCTGGGACAGGCCGGATTATAAGAAACTCTTT	CATWDRPDYKKLF	TRGV3	.	TRGJ1	19	-1	-1	22
11	1.156628532974428E-4	TGTGCCACCTGGGACAGGCATCCCTATAAGAAACTCTTT	CATWDRHPYKKLF	TRGV5	.	TRGJ1	18	-1	-1	24
11	1.156628532974428E-4	TGTGCCACCTGGGAGATGAATTATTATAAGAAACTCTTT	CATWEMNYYKKLF	TRGV4	.	TRGJ2	13	-1	-1	17
11	1.156628532974428E-4	TGTGCTGCGTGCCGTACTGGTTGGTTCAAGATATTT	CAACRTGWFKIF	TRGV10	.	TRGJP1	10	-1	-1	15
11	1.156628532974428E-4	TGTGCTGCGTGGGCCGTATATTATAAGAAACTCTTT	CAAWAVYYKKLF	TRGV10	.	TRGJ1	12	-1	-1	18
11	1.156628532974428E-4	TGTGCTGCGTGGGGTGATTATTATAAGAAACTCTTT	CAAWGDYYKKLF	TRGV10	.	TRGJ1	12	-1	-1	16
11	1.156628532974428E-4	TGTGCTGCGTGGGACTTTTATTATAAGAAACTCTTT	CAAWDFYYKKLF	TRGV10	.	TRGJ1	13	-1	-1	17
11	1.156628532974428E-4	TGTGCTGCGTGGGACTATTATTATAAGAAACTCTTT	CAAWDYYYKKLF	TRGV10	.	TRGJ1	16	-1	-1	16
11	1.156628532974428E-4	TGTGCTGCGTGGGACCAATATTATAAGAAACTCTTT	CAAWDQYYKKLF	TRGV10	.	TRGJ1	13	-1	-1	18
11	1.156628532974428E-4	TGTGCTGCGTGGATCCCTTATTATAAGAAACTCTTT	CAAWIPYYKKLF	TRGV10	.	TRGJ1	11	-1	-1	17
11	1.156628532974428E-4	TGTGCTGCGTGGACCAATTATTATAAGAAACTCTTT	CAAWTNYYKKLF	TRGV10	.	TRGJ1	11	-1	-1	15
11	1.156628532974428E-4	TGTGCTGCGGGAGAAACCTGTTATAAGAAACTCTTT	CAAGETCYKKLF	TRGV10	.	TRGJ1	8	-1	-1	20
11	1.156628532974428E-4	TGTGCCTTGTGGGAGAAAGATTATAAGAAACTCTTT	CALWEKDYKKLF	TRGV9	.	TRGJ1	14	-1	-1	19
11	1.156628532974428E-4	TGTGCCACCTGTAAAAGTGATTGGATCAAGACGTTT	CATCKSDWIKTF	TRGV3	.	TRGJP2	10	-1	-1	15
11	1.156628532974428E-4	TGTGCCACCTGGGGCTCAGGGGTAAGGAAACTCTTT	CATWGSGVRKLF	TRGV5	.	TRGJ1	12	-1	-1	22
11	1.156628532974428E-4	TGTGCCACCTGGGGAAGTGATTGGATCAAGACGTTT	CATWGSDWIKTF	TRGV2	.	TRGJP2	12	-1	-1	15
11	1.156628532974428E-4	TGTGCCACCTGGGATGAGTGGTATAAGAAACTCTTT	CATWDEWYKKLF	TRGV4	.	TRGJ1	15	-1	-1	21
11	1.156628532974428E-4	TGTGCCACCTGGGACGGGCCCCTAGAGAAACTCTTT	CATWDGPLEKLF	TRGV2	.	TRGJ1	20	-1	-1	25
11	1.156628532974428E-4	TGTGCCACCTGGGACGGGCAATATAAGAAACTCTTT	CATWDGQYKKLF	TRGV2	.	TRGJ1	18	-1	-1	21
11	1.156628532974428E-4	TGTGCCACCTGGGACAGGCCATTAAAGAAACTCTTT	CATWDRPLKKLF	TRGV3	.	TRGJ1	19	-1	-1	20
11	1.156628532974428E-4	TGTGCCACCCAACCAAATTATTATAAGAAACTCTTT	CATQPNYYKKLF	TRGV4	.	TRGJ1	8	-1	-1	15
11	1.156628532974428E-4	TGTGCTGCGTGGGAGGATCTGTTCAAGATATTT	CAAWEDLFKIF	TRGV10	.	TRGJP1	13	-1	-1	20
11	1.156628532974428E-4	TGTGCCTACCAGCTTTATTATAAGAAACTCTTT	CAYQLYYKKLF	TRGV9	.	TRGJ1	6	-1	-1	14
11	1.156628532974428E-4	TGTGCCACCTGGGGCAGAGCGCGGAGGCTCTTT	CATWGRARRLF	TRGV4	.	TRGJ1	12	-1	-1	27
11	1.156628532974428E-4	TGTGCCACCTGGGGGGTTGAGAGGAAACTCTTT	CATWGVERKLF	TRGV4	.	TRGJ1	12	-1	-1	23
11	1.156628532974428E-4	TGTGCCACCTGGGATCGCAGTAAGAAACTCTTT	CATWDRSKKLF	TRGV4	.	TRGJ1	14	-1	-1	20
11	1.156628532974428E-4	TGTGCCACCTGGGATGGCTCCAAGAAACTCTTT	CATWDGSKKLF	TRGV4	.	TRGJ1	16	-1	-1	21
11	1.156628532974428E-4	TGTGCCACCTGGGATGGGGATAAGAAACTCTTT	CATWDGDKKLF	TRGV4	.	TRGJ1	17	-1	-1	19
11	1.156628532974428E-4	TGTGCCACCTGGGACTATTATAAGAAACTCTTT	CATWDYYKKLF	TRGV4	.	TRGJ1	13	-1	-1	15
11	1.156628532974428E-4	TGTGCCACCTGGGACGGGCCGCAGAAACTCTTT	CATWDGPQKLF	TRGV2	.	TRGJ1	19	-1	-1	22
11	1.156628532974428E-4	TGTGCCACCTGGGACGGGCCATTGAAACTCTTT	CATWDGPLKLF	TRGV2	.	TRGJ1	19	-1	-1	23
11	1.156628532974428E-4	TGTGCCACCTGGGACAAATATAAGAAACTCTTT	CATWDKYKKLF	TRGV2	.	TRGJ1	14	-1	-1	18
11	1.156628532974428E-4	TGTGCCACCTGGGACAAAGATAAGAAACTCTTT	CATWDKDKKLF	TRGV3	.	TRGJ1	15	-1	-1	19
11	1.156628532974428E-4	TGTGCCTTGTGGGAGGTCAGGAAACTCTTT	CALWEVRKLF	TRGV9	.	TRGJ1	16	-1	-1	20
11	1.156628532974428E-4	TGTGCCCCCAATTATTATAAGAAACTCTTT	CAPNYYKKLF	TRGV9	.	TRGJ1	5	-1	-1	9
11	1.156628532974428E-4	TGTGCCACCTGGTTTTATAAGAAACTCTTT	CATWFYKKLF	TRGV2	.	TRGJ2	11	-1	-1	14
11	1.156628532974428E-4	TGTGCCACCTGGTGTCCCAAGAAACTCTTT	CATWCPKKLF	TRGV2	.	TRGJ1	11	-1	-1	18
11	1.156628532974428E-4	TGTGCCACCTGGGCCCTGGGGAAACTCTTT	CATWALGKLF	TRGV4	.	TRGJ1	12	-1	-1	20
11	1.156628532974428E-4	TGTGCCACCTGGGATGTAGGTGAACTCTTT	CATWDVGELF	TRGV4	.	TRGJ1	15	-1	-1	22
11	1.156628532974428E-4	TGTGCCACCTGGGATGTAGGGAAACTCTTT	CATWDVGKLF	TRGV4	.	TRGJ1	15	-1	-1	20
11	1.156628532974428E-4	TGTGCCACCTGGGATGGACCTAAACTCTTT	CATWDGPKLF	TRGV4	.	TRGJ1	19	-1	-1	21
11	1.156628532974428E-4	TGTGCCACCTGGGATGAAAAGAAACTCTTT	CATWDEKKLF	TRGV4	.	TRGJ1	15	-1	-1	18
11	1.156628532974428E-4	TGTGCCACCTGGGACGGGGGGAAACTCTTT	CATWDGGKLF	TRGV3	.	TRGJ1	17	-1	-1	20
11	1.156628532974428E-4	TGTGCCACCTGGGACAGGCATCAACTCTTT	CATWDRHQLF	TRGV5	.	TRGJ1	18	-1	-1	22
11	1.156628532974428E-4	TGTGCCACCTGGAGGGATAAGAAACTCTTT	CATWRDKKLF	TRGV4	.	TRGJ1	11	-1	-1	16
11	1.156628532974428E-4	TGTGCCACCATGTACTATAAGAAACTCTTT	CATMYYKKLF	TRGV4	.	TRGJ1	8	-1	-1	12
11	1.156628532974428E-4	TGTGCTGCGTGGGATTATAAGCTCTTT	CAAWDYKLF	TRGV10	.	TRGJ1	16	-1	-1	13
11	1.156628532974428E-4	TGTGCCTTGTGTTGGTTCAAGATATTT	CALCWFKIF	TRGV9	.	TRGJP1	10	-1	-1	10
11	1.156628532974428E-4	TGTGCCACCTGGGACATAAAACTCTTT	CATWDIKLF	TRGV4	.	TRGJ1	13	-1	-1	18
11	1.156628532974428E-4	TGTGCCACCTATTATAAGAAACTCTTT	CATYYKKLF	TRGV5	.	TRGJ1	9	-1	-1	9
11	1.156628532974428E-4	TGTGCCACCCCTCATAAGAAACTCTTT	CATPHKKLF	TRGV4	.	TRGJ1	8	-1	-1	13
11	1.156628532974428E-4	TGTGCCACCGTTTATAAGAAACTCTTT	CATVYKKLF	TRGV8	.	TRGJ1	8	-1	-1	11
11	1.156628532974428E-4	TGTGCCACCAAGACTAAGAAACTCTTT	CATKTKKLF	TRGV2	.	TRGJ1	8	-1	-1	14
11	1.156628532974428E-4	TGTGCCACCTACGGGGAACTCTTT	CATYGELF	TRGV2	.	TRGJ1	9	-1	-1	16
11	1.156628532974428E-4	TGTGCCACCCTTAAGAAACTCTTT	CATLKKLF	TRGV3	.	TRGJ1	8	-1	-1	11
11	1.156628532974428E-4	TGTGCCACCGATAAGAAACTCTTT	CATDKKLF	TRGV4	.	TRGJ1	8	-1	-1	10
11	1.156628532974428E-4	TGTGCTGCGTGGGATCTCTTT	CAAWDLF	TRGV10	.	TRGJ1	14	-1	-1	15
11	1.156628532974428E-4	TGTGCTGCGTGGGATTTT	CAAWDF	TRGV10	.	TRGJP1	15	-1	-1	12
11	1.156628532974428E-4	TCCTCGAAACTCTTT	SSKLF	TRGV4	.	TRGJ1	0	-1	-1	5
10	1.0514804845222073E-4	TGTGCTGCGTGGGATTATTGGTTGCTCCCCAACCTAGCAAATTATTATAAGAAACTCTTT	CAAWDYWLLPNLANYYKKLF	TRGV10	.	TRGJ1	16	-1	-1	39
10	1.0514804845222073E-4	TGTGCTGCGTGGGACCCATTGAAGAGGGGCCCATATACCACTGGTTGGTTCAAGATATTT	CAAWDPLKRGPYTTGWFKIF	TRGV10	.	TRGJP1	13	-1	-1	32
10	1.0514804845222073E-4	TGTGCTGCGTGGTTCATCTACGACCGAACAAATACCACTGGTTGGTTCAAGATATTT	CAAWFIYDRTNTTGWFKIF	TRGV10	.	TRGJP1	11	-1	-1	31
10	1.0514804845222073E-4	TGTGCCTTGTGGGAGGTGCGTCCGGTATGGGAGTTGGGCAAAAAAATCAAGGTATTT	CALWEVRPVWELGKKIKVF	TRGV9	.	TRGJP	18	-1	-1	30
10	1.0514804845222073E-4	TGTGCTGCGTGGGATTTCCGCCATAATACCACTGGTTGGTTCAAGATATTT	CAAWDFRHNTTGWFKIF	TRGV10	.	TRGJP1	15	-1	-1	25
10	1.0514804845222073E-4	TGTGCTGCGTGGGATGTGGGAGGGCGGACCACTGGTTGGTTCAAGATATTT	CAAWDVGGRTTGWFKIF	TRGV10	.	TRGJP1	14	-1	-1	27
10	1.0514804845222073E-4	TGTGCTGCGTGGGAAGCGGGTTTGAGGACCACTGGTTGGTTCAAGATATTT	CAAWEAGLRTTGWFKIF	TRGV10	.	TRGJP1	13	-1	-1	27
10	1.0514804845222073E-4	TGTGCCTTGTGGGAGGCACTACAAGAGTTGGGCAAAAAAATCAAGGTATTT	CALWEALQELGKKIKVF	TRGV9	.	TRGJP	15	-1	-1	21
10	1.0514804845222073E-4	TGTGCCACCTGGAAGCCTTCTTTTGGGGACAGTGATTGGATCAAGACGTTT	CATWKPSFGDSDWIKTF	TRGV2	.	TRGJP2	11	-1	-1	30
10	1.0514804845222073E-4	TGTGCTGCGTGGGTCCCTGCACCCCTCATAGATTATAAGAAACTCTTT	CAAWVPAPLIDYKKLF	TRGV10	.	TRGJ1	12	-1	-1	31
10	1.0514804845222073E-4	TGTGCTGCGTGGGATTATTTTTTGTTTGTTTATTATAAGAAACTCTTT	CAAWDYFLFVYYKKLF	TRGV10	.	TRGJ1	16	-1	-1	29
10	1.0514804845222073E-4	TGTGCTGCGTGGGATTATATAGATTCGAATTATTATAAGAAACTCTTT	CAAWDYIDSNYYKKLF	TRGV10	.	TRGJ1	16	-1	-1	14
10	1.0514804845222073E-4	TGTGCTGCGTGGGATTACCCCGGGGGGGACGATGATAAGAAACTCTTT	CAAWDYPGGDDDKKLF	TRGV10	.	TRGJ1	17	-1	-1	31
10	1.0514804845222073E-4	TGTGCTGCGTGGGATGCCCCAGGGAGTAGTGATTGGATCAAGACGTTT	CAAWDAPGSSDWIKTF	TRGV10	.	TRGJP2	14	-1	-1	24
10	1.0514804845222073E-4	TGTGCCTTGTGGGATGTGAAAGCCTTACATTATTATAAGAAACTCTTT	CALWDVKALHYYKKLF	TRGV9	.	TRGJ1	17	-1	-1	28
10	1.0514804845222073E-4	TGTGCCTTGTGGGAGGTGCTTTGGGCTAATTATTATAAGAAACTCTTT	CALWEVLWANYYKKLF	TRGV9	.	TRGJ1	18	-1	-1	27
10	1.0514804845222073E-4	TGTGCCTTGTGGGAGGTGATAGAGTTGGGCAAAAAAATCAAGGTATTT	CALWEVIELGKKIKVF	TRGV9	.	TRGJP	17	-1	-1	20
10	1.0514804845222073E-4	TGTGCCTTGTGGGAGGTGAGCCCTGAAAATTATTATAAGAAACTCTTT	CALWEVSPENYYKKLF	TRGV9	.	TRGJ1	17	-1	-1	27
10	1.0514804845222073E-4	TGTGCCTTGTGGGAGGCCAGCCTTACCACTGGTTGGTTCAAGATATTT	CALWEASLTTGWFKIF	TRGV9	.	TRGJP1	15	-1	-1	23
10	1.0514804845222073E-4	TGTGCCACCTGGGACGATCCATATAGTAGTGATTGGATCAAGACGTTT	CATWDDPYSSDWIKTF	TRGV2	.	TRGJP2	15	-1	-1	20
10	1.0514804845222073E-4	TGTGCTGCGTGGGGGCGGCATACCACTGGTTGGTTCAAGATATTT	CAAWGRHTTGWFKIF	TRGV10	.	TRGJP1	12	-1	-1	19
10	1.0514804845222073E-4	TGTGCTGCGTGGGATTTCCCCCTCCGTTATTATAAGAAACTCTTT	CAAWDFPLRYYKKLF	TRGV10	.	TRGJ1	15	-1	-1	26
10	1.0514804845222073E-4	TGTGCTGCGTGGGATTCGGAACTCACTGGTTGGTTCAAGATATTT	CAAWDSELTGWFKIF	TRGV10	.	TRGJP1	15	-1	-1	23
10	1.0514804845222073E-4	TGTGCTGCGTGGGATTATACCTTAGGTGATTATAAGAAACTCTTT	CAAWDYTLGDYKKLF	TRGV10	.	TRGJ1	16	-1	-1	28
10	1.0514804845222073E-4	TGTGCTGCGTGGGAATACCCATCGAATTATTATAAGAAACTCTTT	CAAWEYPSNYYKKLF	TRGV10	.	TRGJ1	17	-1	-1	21
10	1.0514804845222073E-4	TGTGCCTTGTGGGAGGTCAATACCACTGGTTGGTTCAAGATATTT	CALWEVNTTGWFKIF	TRGV9	.	TRGJP1	16	-1	-1	19
10	1.0514804845222073E-4	TGTGCCTTGTGGGAGGCCGGTAGAAATTATTATAAGAAACTCTTT	CALWEAGRNYYKKLF	TRGV9	.	TRGJ1	15	-1	-1	24
10	1.0514804845222073E-4	TGTGCCACCTGGTGCTCTCTTTTCTGGGGTTATAAGAAACTCTTT	CATWCSLFWGYKKLF	TRGV5	.	TRGJ1	11	-1	-1	29
10	1.0514804845222073E-4	TGTGCCACCTGGGATGCAGAGTTGGGCAAAAAAATCAAGGTATTT	CATWDAELGKKIKVF	TRGV4	.	TRGJP	15	-1	-1	17
10	1.0514804845222073E-4	TGTGCCACCTGGGACGGAAAACGTAGTGATTGGATCAAGACGTTT	CATWDGKRSDWIKTF	TRGV2	.	TRGJP2	16	-1	-1	22
10	1.0514804845222073E-4	TGTGCTGCCCGGATGGGGTCGGTCAGGTATAAGAAACTCTTT	CAARMGSVRYKKLF	TRGV10	.	TRGJ1	7	-1	-1	27
10	1.0514804845222073E-4	TGTGCTGCGTGGGATTTCGGGAATTATTATAAGAAACTCTTT	CAAWDFGNYYKKLF	TRGV10	.	TRGJ1	18	-1	-1	20
10	1.0514804845222073E-4	TGTGCTGCGTGGGATTTAGGAGGTTATTATAAGAAACTCTTT	CAAWDLGGYYKKLF	TRGV10	.	TRGJ1	15	-1	-1	23
10	1.0514804845222073E-4	TGTGCTGCGTGGGATTCCCGGAATTATTATAAGAAACTCTTT	CAAWDSRNYYKKLF	TRGV10	.	TRGJ1	15	-1	-1	20
10	1.0514804845222073E-4	TGTGCTGCGTGGGATTCGGGGACTGGTTGGTTCAAGATATTT	CAAWDSGTGWFKIF	TRGV10	.	TRGJP1	15	-1	-1	21
10	1.0514804845222073E-4	TGTGCTGCGTGGGATTCATGCGGTTATTATAAGAAACTCTTT	CAAWDSCGYYKKLF	TRGV10	.	TRGJ1	15	-1	-1	23
10	1.0514804845222073E-4	TGTGCTGCGTGGGATTCAGGGAATTATTATAAGAAACTCTTT	CAAWDSGNYYKKLF	TRGV10	.	TRGJ1	15	-1	-1	20
10	1.0514804845222073E-4	TGTGCTGCGTGGGATTGCGGCACTGGTTGGTTCAAGATATTT	CAAWDCGTGWFKIF	TRGV10	.	TRGJP1	18	-1	-1	20
10	1.0514804845222073E-4	TGTGCTGCGTGGGATTATCCCACTGGTTGGTTCAAGATATTT	CAAWDYPTGWFKIF	TRGV10	.	TRGJP1	16	-1	-1	8
10	1.0514804845222073E-4	TGTGCTGCGTGGGATTATGGCTCTTATTATAAGAAACTCTTT	CAAWDYGSYYKKLF	TRGV10	.	TRGJ2	16	-1	-1	23
10	1.0514804845222073E-4	TGTGCTGCGTGGGATTATACGAATTATTATAAGAAACTCTTT	CAAWDYTNYYKKLF	TRGV10	.	TRGJ2	16	-1	-1	13
10	1.0514804845222073E-4	TGTGCTGCGTGGGATTATAATCGGAATTATAAGAAACTCTTT	CAAWDYNRNYKKLF	TRGV10	.	TRGJ1	21	-1	-1	25
10	1.0514804845222073E-4	TGTGCTGCGTGGGATCTTCTACTGTATTATAAGAAACTCTTT	CAAWDLLLYYKKLF	TRGV10	.	TRGJ1	14	-1	-1	24
10	1.0514804845222073E-4	TGTGCTGCGTGGGATGACCCGAATTATTATAAGAAACTCTTT	CAAWDDPNYYKKLF	TRGV10	.	TRGJ2	17	-1	-1	19
10	1.0514804845222073E-4	TGTGCTGCGTGGGATGAAGGTCGTTATTATAAGAAACTCTTT	CAAWDEGRYYKKLF	TRGV10	.	TRGJ1	14	-1	-1	23
10	1.0514804845222073E-4	TGTGCTGCGTGGGACCCCTTCACTGGTTGGTTCAAGATATTT	CAAWDPFTGWFKIF	TRGV10	.	TRGJP1	13	-1	-1	20
10	1.0514804845222073E-4	TGTGCCTTGTTTGCGTCGATAAATTATTATAAGAAACTCTTT	CALFASINYYKKLF	TRGV9	.	TRGJ1	9	-1	-1	21
10	1.0514804845222073E-4	TGTGCCTTGTGGGAGCCTCTGAATTATTATAAGAAACTCTTT	CALWEPLNYYKKLF	TRGV9	.	TRGJ1	14	-1	-1	20
10	1.0514804845222073E-4	TGTGCCTTGTGGGAGGTTAAGAATTATTATAAGAAACTCTTT	CALWEVKNYYKKLF	TRGV9	.	TRGJ1	16	-1	-1	20
10	1.0514804845222073E-4	TGTGCCTTGTGGGAGGTGTATTCCTATTATAAGAAACTCTTT	CALWEVYSYYKKLF	TRGV9	.	TRGJ1	17	-1	-1	24
10	1.0514804845222073E-4	TGTGCCTTGTGGGAGGTGCCCTCTTATTATAAGAAACTCTTT	CALWEVPSYYKKLF	TRGV9	.	TRGJ1	22	-1	-1	23
10	1.0514804845222073E-4	TGTGCCTTGTGGGAGGTGCGTTTGTGGTATAAGAAACTCTTT	CALWEVRLWYKKLF	TRGV9	.	TRGJ1	18	-1	-1	27
10	1.0514804845222073E-4	TGTGCCTTGTGGGAGGCTCCGAATTATTATAAGAAACTCTTT	CALWEAPNYYKKLF	TRGV9	.	TRGJ1	15	-1	-1	19
10	1.0514804845222073E-4	TGTGCCTTGTGGGAGGCCCAGAATTATTATAAGAAACTCTTT	CALWEAQNYYKKLF	TRGV9	.	TRGJ1	15	-1	-1	20
10	1.0514804845222073E-4	TGTGCCTTGTGGGAGGGTACCACTGGTTGGTTCAAGATATTT	CALWEGTTGWFKIF	TRGV9	.	TRGJP1	15	-1	-1	17
10	1.0514804845222073E-4	TGTGCCTTGTGGGAGGGAGGGGGTTATTATAAGAAACTCTTT	CALWEGGGYYKKLF	TRGV9	.	TRGJ1	15	-1	-1	23
10	1.0514804845222073E-4	TGTGCCACCTGGCTATTTGGTGACTATTATAAGAAACTCTTT	CATWLFGDYYKKLF	TRGV4	.	TRGJ1	11	-1	-1	24
10	1.0514804845222073E-4	TGTGCCACCTGGGATTTGGGCGATTATTATAAGAAACTCTTT	CATWDLGDYYKKLF	TRGV4	.	TRGJ1	14	-1	-1	22
10	1.0514804845222073E-4	TGTGCCACCTGGGATTCTATCCCTTATTATAAGAAACTCTTT	CATWDSIPYYKKLF	TRGV4	.	TRGJ1	14	-1	-1	23
10	1.0514804845222073E-4	TGTGCCACCTGGGATGGGCTGGTGTATCTTAAGAAACTCTTT	CATWDGLVYLKKLF	TRGV4	.	TRGJ1	18	-1	-1	29
10	1.0514804845222073E-4	TGTGCCACCTGGGATGGGCCGAATTATTATAAGAAACTCTTT	CATWDGPNYYKKLF	TRGV4	.	TRGJ1	19	-1	-1	19
10	1.0514804845222073E-4	TGTGCCACCTGGGATGGGAGTAGTTATTATAAGAAACTCTTT	CATWDGSSYYKKLF	TRGV4	.	TRGJ1	17	-1	-1	23
10	1.0514804845222073E-4	TGTGCCACCTGGGACGGGCTGGTTTATTGGATCAAGACGTTT	CATWDGLVYWIKTF	TRGV2	.	TRGJP2	18	-1	-1	25
10	1.0514804845222073E-4	TGTGCCACCTGGGACGGGCCGGTAGTATTGGGGAAACTCTTT	CATWDGPVVLGKLF	TRGV2	.	TRGJ1	22	-1	-1	32
10	1.0514804845222073E-4	TGTGCCACCTGGGACGGGGATAGTGATTGGATCAAGACGTTT	CATWDGDSDWIKTF	TRGV2	.	TRGJP2	17	-1	-1	20
10	1.0514804845222073E-4	TGTGCCACCTGGGACGAACCCTTGATGTATAAGAAACTCTTT	CATWDEPLMYKKLF	TRGV2	.	TRGJ1	15	-1	-1	27
10	1.0514804845222073E-4	TGTGCCACCTGGGACACGATGGGTTATTATAAGAAACTCTTT	CATWDTMGYYKKLF	TRGV3	.	TRGJ1	15	-1	-1	23
10	1.0514804845222073E-4	TGTGCCACCTGGGACAGGCCGAGAGGACGGGGGAAACTCTTT	CATWDRPRGRGKLF	TRGV7	.	TRGJ1	19	-1	-1	32
10	1.0514804845222073E-4	TGTGCTGCGTGGCACCTTCACTATTATAAGAAACTCTTT	CAAWHLHYYKKLF	TRGV10	.	TRGJ1	11	-1	-1	21
10	1.0514804845222073E-4	TGTGCTGCGTGGGCCTTCTTTTATTATAAGAAACTCTTT	CAAWAFFYYKKLF	TRGV10	.	TRGJ1	12	-1	-1	20
10	1.0514804845222073E-4	TGTGCTGCGTGGGCCGCCACTGGTTGGTTCAAGATATTT	CAAWAATGWFKIF	TRGV10	.	TRGJP1	12	-1	-1	16
10	1.0514804845222073E-4	TGTGCTGCGTGGGGTCACACTGGTTGGTTCAAGATATTT	CAAWGHTGWFKIF	TRGV10	.	TRGJP1	12	-1	-1	17
10	1.0514804845222073E-4	TGTGCTGCGTGGGGGGACAGTTATTATAAGAAACTCTTT	CAAWGDSYYKKLF	TRGV10	.	TRGJ1	12	-1	-1	20
10	1.0514804845222073E-4	TGTGCTGCGTGGGATTTGTATTATTATAAGAAACTCTTT	CAAWDLYYYKKLF	TRGV10	.	TRGJ1	15	-1	-1	13
10	1.0514804845222073E-4	TGTGCTGCGTGGGATTCCTGGGGTTGGTTCAAGATATTT	CAAWDSWGWFKIF	TRGV10	.	TRGJP1	15	-1	-1	21
10	1.0514804845222073E-4	TGTGCTGCGTGGGATTATATCCCAGAAAAGAAACTCTTT	CAAWDYIPEKKLF	TRGV10	.	TRGJ1	16	-1	-1	27
10	1.0514804845222073E-4	TGTGCTGCGTGGGATTACATTTATTATAAGAAACTCTTT	CAAWDYIYYKKLF	TRGV10	.	TRGJ1	17	-1	-1	20
10	1.0514804845222073E-4	TGTGCTGCGTGGGATCACGATTATTATAAGAAACTCTTT	CAAWDHDYYKKLF	TRGV10	.	TRGJ1	18	-1	-1	19
10	1.0514804845222073E-4	TGTGCTGCGTGGGATAGGACTGGTTGGTTCAAGATATTT	CAAWDRTGWFKIF	TRGV10	.	TRGJP1	14	-1	-1	18
10	1.0514804845222073E-4	TGTGCTGCGTGGGACCGGCCTGGTTGGTTCAAGATATTT	CAAWDRPGWFKIF	TRGV10	.	TRGJP1	13	-1	-1	19
10	1.0514804845222073E-4	TGTGCTGCGTGGAATTATGGACTCCTTAAGAAACTCTTT	CAAWNYGLLKKLF	TRGV10	.	TRGJ1	16	-1	-1	26
10	1.0514804845222073E-4	TGTGCTGCGGGGGAGACCACTGGTTGGTTCAAGATATTT	CAAGETTGWFKIF	TRGV10	.	TRGJP1	13	-1	-1	15
10	1.0514804845222073E-4	TGTGCCTTGTGGGACTCAAGCTATTATAAGAAACTCTTT	CALWDSSYYKKLF	TRGV9	.	TRGJ1	13	-1	-1	21
10	1.0514804845222073E-4	TGTGCCTTGTGGGAGGTGGATAATTATAAGAAACTCTTT	CALWEVDNYKKLF	TRGV9	.	TRGJ1	17	-1	-1	19
10	1.0514804845222073E-4	TGTGCCTTGTGGGAGGTATCTTATTATAAGAAACTCTTT	CALWEVSYYKKLF	TRGV9	.	TRGJ1	16	-1	-1	20
10	1.0514804845222073E-4	TGTGCCTTGTGGGAGGCTTATTATTATAAGAAACTCTTT	CALWEAYYYKKLF	TRGV9	.	TRGJ1	15	-1	-1	19
10	1.0514804845222073E-4	TGTGCCTTGTGGGAGGCCAATTATTATAAGAAACTCTTT	CALWEANYYKKLF	TRGV9	.	TRGJ1	15	-1	-1	18
10	1.0514804845222073E-4	TGTGCCTTGTGGGAGGACCTTTATTATAAGAAACTCTTT	CALWEDLYYKKLF	TRGV9	.	TRGJ1	15	-1	-1	20
10	1.0514804845222073E-4	TGTGCCTTGTGGGAGAGACTTTATTATAAGAAACTCTTT	CALWERLYYKKLF	TRGV9	.	TRGJ1	14	-1	-1	20
10	1.0514804845222073E-4	TGTGCCACCTGGGTCGGGACTGGTTGGTTCAAGATATTT	CATWVGTGWFKIF	TRGV4	.	TRGJP1	12	-1	-1	18
10	1.0514804845222073E-4	TGTGCCACCTGGGGCGGGAATTATTATAAGAAACTCTTT	CATWGGNYYKKLF	TRGV5	.	TRGJ1	12	-1	-1	17
10	1.0514804845222073E-4	TGTGCCACCTGGGATTGGGGTTATTATAAGAAACTCTTT	CATWDWGYYKKLF	TRGV8	.	TRGJ1	17	-1	-1	20
10	1.0514804845222073E-4	TGTGCCACCTGGGATGGGCTCGCTTATAAGAAACTCTTT	CATWDGLAYKKLF	TRGV4	.	TRGJ1	18	-1	-1	23
10	1.0514804845222073E-4	TGTGCCACCTGGGATGGGCCATCGGATAAGAAACTCTTT	CATWDGPSDKKLF	TRGV4	.	TRGJ1	22	-1	-1	25
10	1.0514804845222073E-4	TGTGCCACCTGGGATGGGACTTCAGGAGAGAAACTCTTT	CATWDGTSGEKLF	TRGV4	.	TRGJ1	17	-1	-1	28
10	1.0514804845222073E-4	TGTGCCACCTGGGATGGAGATTATTATAAGAAACTCTTT	CATWDGDYYKKLF	TRGV4	.	TRGJ1	16	-1	-1	19
10	1.0514804845222073E-4	TGTGCCACCTGGGATAGGCAAGATTATAAGAAACTCTTT	CATWDRQDYKKLF	TRGV8	.	TRGJ1	18	-1	-1	22
10	1.0514804845222073E-4	TGTGCCACCTGGGACCCCCTTTGGTATAAGAAACTCTTT	CATWDPLWYKKLF	TRGV7	.	TRGJ1	14	-1	-1	24
10	1.0514804845222073E-4	TGTGCCACCTGGGACGGCTTCGATTGGATCAAGACGTTT	CATWDGFDWIKTF	TRGV2	.	TRGJP2	16	-1	-1	21
10	1.0514804845222073E-4	TGTGCCACCTGGGACGGCCTTAGATCGAAGAAACTCTTT	CATWDGLRSKKLF	TRGV2	.	TRGJ1	16	-1	-1	27
10	1.0514804845222073E-4	TGTGCCACCTGGGACGGGCCGTATTATAAGAAACTCTTT	CATWDGPYYKKLF	TRGV2	.	TRGJ1	19	-1	-1	21
10	1.0514804845222073E-4	TGTGCCACCTGGGACGGGCCAGGGTATAAGAAACTCTTT	CATWDGPGYKKLF	TRGV2	.	TRGJ1	19	-1	-1	24
10	1.0514804845222073E-4	TGTGCCACCTGGGACGGGCGTTATTATAAGAAACTCTTT	CATWDGRYYKKLF	TRGV2	.	TRGJ1	18	-1	-1	20
10	1.0514804845222073E-4	TGTGCCACCTGGGACGGGCGGGGTTATAAGAAACTCTTT	CATWDGRGYKKLF	TRGV2	.	TRGJ1	18	-1	-1	23
10	1.0514804845222073E-4	TGTGCCACCTGGGACGATCCTTATTATAAGAAACTCTTT	CATWDDPYYKKLF	TRGV2	.	TRGJ1	15	-1	-1	20
10	1.0514804845222073E-4	TGTGCCACCTGGGACAGGCGCTATTATAAGAAACTCTTT	CATWDRRYYKKLF	TRGV3	.	TRGJ1	18	-1	-1	21
10	1.0514804845222073E-4	TGTGCCACCTGGGACAGGCAGTGTTATAAGAAACTCTTT	CATWDRQCYKKLF	TRGV5	.	TRGJ1	18	-1	-1	23
10	1.0514804845222073E-4	TGTGCCACCTGGGAAAGTAGTGATTGGATCAAGACGTTT	CATWESSDWIKTF	TRGV2	.	TRGJP2	13	-1	-1	15
10	1.0514804845222073E-4	TGTGCTGCGTTCCTGAGAGGTTGGTTCAAGATATTT	CAAFLRGWFKIF	TRGV10	.	TRGJP1	9	-1	-1	18
10	1.0514804845222073E-4	TGTGCTGCGTGGGGAAATTATTATAAGAAACTCTTT	CAAWGNYYKKLF	TRGV10	.	TRGJ1	12	-1	-1	15
10	1.0514804845222073E-4	TGTGCTGCGTGGGATTCTTATTATAAGAAACTCTTT	CAAWDSYYKKLF	TRGV10	.	TRGJ1	15	-1	-1	17
10	1.0514804845222073E-4	TGTGCTGCGTGGGATTCAAATTATAAGAAACTCTTT	CAAWDSNYKKLF	TRGV10	.	TRGJ1	15	-1	-1	19
10	1.0514804845222073E-4	TGTGCTGCGTGGGACCGTTATTATAAGAAACTCTTT	CAAWDRYYKKLF	TRGV10	.	TRGJ1	13	-1	-1	17
10	1.0514804845222073E-4	TGTGCTGCGTGGGAGTATTATTATAAGAAACTCTTT	CAAWEYYYKKLF	TRGV10	.	TRGJ1	16	-1	-1	16
10	1.0514804845222073E-4	TGTGCTGCGCTCCCGGCTTATTATAAGAAACTCTTT	CAALPAYYKKLF	TRGV10	.	TRGJ1	8	-1	-1	17
10	1.0514804845222073E-4	TGTGCCTTGTCCCAGAATTATTATAAGAAACTCTTT	CALSQNYYKKLF	TRGV9	.	TRGJ1	9	-1	-1	14
10	1.0514804845222073E-4	TGTGCCTTGTGGGAGCATTATTATAAGAAACTCTTT	CALWEHYYKKLF	TRGV9	.	TRGJ1	14	-1	-1	16
10	1.0514804845222073E-4	TGTGCCTTGTGGGAGGTGGGTTGGTTCAAGATATTT	CALWEVGWFKIF	TRGV9	.	TRGJP1	17	-1	-1	18
10	1.0514804845222073E-4	TGTGCCTTGTGGGAGGCTGGTTGGTTCAAGATATTT	CALWEAGWFKIF	TRGV9	.	TRGJP1	15	-1	-1	16
10	1.0514804845222073E-4	TGTGCCCCCGATCCGAATTATTATAAGAAACTCTTT	CAPDPNYYKKLF	TRGV9	.	TRGJ1	5	-1	-1	10
10	1.0514804845222073E-4	TGTGCCACCTGGTCCCGTTATTATAAGAAACTCTTT	CATWSRYYKKLF	TRGV2	.	TRGJ1	11	-1	-1	17
10	1.0514804845222073E-4	TGTGCCACCTGGGATGGTCATTATAAGAAACTCTTT	CATWDGHYKKLF	TRGV4	.	TRGJ1	16	-1	-1	19
10	1.0514804845222073E-4	TGTGCCACCTGGGATGGGCAGTATAAGAAACTCTTT	CATWDGQYKKLF	TRGV4	.	TRGJ1	18	-1	-1	21
10	1.0514804845222073E-4	TGTGCCACCTGGGATGGGAATTTTAAGAAACTCTTT	CATWDGNFKKLF	TRGV4	.	TRGJ1	17	-1	-1	19
10	1.0514804845222073E-4	TGTGCCACCTGGGATAATTATTATAAGAAACTCTTT	CATWDNYYKKLF	TRGV4	.	TRGJ1	14	-1	-1	15
[truncated: 6,397 more rows]
