# Supplementary material for: Dissection of the Human T-Cell Receptor γ Gene Repertoire in the Brain and Peripheral Blood Identifies Age- and Alzheimer's Disease-Associated Clonotype Profiles
Source: Front Immunol. 2020 Jan 29;11:12. doi: 10.3389/fimmu.2020.00012 (PMC7025544; doi:10.3389/fimmu.2020.00012)
Supplement: Supplementary file 5 [file Data_Sheet_2.zip › repertoires_corrected_and_decontaminated/L88.txt]

count	freq	cdr3nt	cdr3aa	v	d	j	VEnd	DStart	DEnd	JStart
3716	0.05934016799207946	TGTGCCACCTGGTTACTCTTT	CATWLLF	TRGV3	.	TRGJ1	11	-1	-1	14
2524	0.04030532400753729	TGTGCCTTGTGGGAGGTGCTGTCGAAGAAACTCTTT	CALWEVLSKKLF	TRGV9	.	TRGJ2	18	-1	-1	24
1662	0.026540193542205614	TGTGCCACAAACAGGTATTATAAGAAACTCTTT	CATNRYYKKLF	TRGV4	.	TRGJ2	7	-1	-1	15
1562	0.024943310657596373	TGTGCCACCTGGGATGGCTATTATAAGAAACTCTTT	CATWDGYYKKLF	TRGV4	.	TRGJ1	16	-1	-1	18
1294	0.0206636645268436	TGTGCCTTGTGGGAGCCAGCAGCAGAGTTGGGCAAAAAAATCAAGGTATTT	CALWEPAAELGKKIKVF	TRGV9	.	TRGJP	14	-1	-1	23
1230	0.019641659480693685	TGTGCCACCTGGGACGTTAGGAAACTCTTT	CATWDVRKLF	TRGV2	.	TRGJ2	15	-1	-1	17
1181	0.01885918686723516	TGTGCCACCTGGCCCCCCACTCCCAGTTATTATAAGAAACTCTTT	CATWPPTPSYYKKLF	TRGV8	.	TRGJ2	11	-1	-1	26
965	0.015409919836479193	TGTGCCACCTGGGACGGGCGTAGGAAACTCTTT	CATWDGRRKLF	TRGV2	.	TRGJ2	18	-1	-1	20
935	0.01493085497109642	TGTGCCTTGTGGGAGGTGTGGCTCTTT	CALWEVWLF	TRGV9	.	TRGJ2	17	-1	-1	21
734	0.011721120373031841	TGTGCCACCTGGGACGGGCAGTATAGTAGTGATTGGATCAAGACGTTT	CATWDGQYSSDWIKTF	TRGV2	.	TRGJP2	18	-1	-1	21
561	0.008958512982657853	TGTGCCACCTGGGATATTAATTATTATAAGAAACTCTTT	CATWDINYYKKLF	TRGV8	.	TRGJ2	15	-1	-1	18
526	0.008399603973044617	TGTGCCACCTACAATTATTATAAGAAACTCTTT	CATYNYYKKLF	TRGV4	.	TRGJ1	9	-1	-1	12
506	0.008080227396122769	TGTGCCACCTGGGATAAAGGGCCTGATTGGATCAAGACGTTT	CATWDKGPDWIKTF	TRGV8	.	TRGJP2	15	-1	-1	23
504	0.008048289738430584	TGTGCCACCTGGGGCCTGCAAGAGTTGGGCAAAAAAATCAAGGTATTT	CATWGLQELGKKIKVF	TRGV8	.	TRGJP	12	-1	-1	17
451	0.007201941809587685	TGTGCCACCTGGGACAGGCTCTTCCTTTATTATAAGAAACTCTTT	CATWDRLFLYYKKLF	TRGV3	.	TRGJ2	24	-1	-1	26
410	0.006547219826897896	TGTGCCTTGTGGGAAGGGAATTATTATAAGAAACTCTTT	CALWEGNYYKKLF	TRGV9	.	TRGJ1	13	-1	-1	17
406	0.006483344511513525	TGTGCCTTGTGGGAGGTGCGCGGGAAACTCTTT	CALWEVRGKLF	TRGV9	.	TRGJ2	18	-1	-1	23
333	0.0053176200057487785	TGTGCCTTGTGGGAGGATAGTAGTGATTGGATCAAGACGTTT	CALWEDSSDWIKTF	TRGV9	.	TRGJP2	15	-1	-1	16
238	0.0038005812653699976	TGTGCCACCTGGGACAGGCGGGAGAATTATTATAAGAAACTCTTT	CATWDRRENYYKKLF	TRGV3	.	TRGJ1	18	-1	-1	23
233	0.0037207371211395355	TGTGCCACCTGGGACGGAAGTAGTGATTGGATCAAGACGTTT	CATWDGSSDWIKTF	TRGV2	.	TRGJP2	16	-1	-1	18
229	0.003656861805755166	TGTGCTGCGTGGGATTATTATAAGAAACTCTTT	CAAWDYYKKLF	TRGV10	.	TRGJ1	16	-1	-1	13
213	0.003401360544217687	TGTGCCTTGTGGGAGGTGCGGGAGTTGGGCAAAAAAATCAAGGTATTT	CALWEVRELGKKIKVF	TRGV9	.	TRGJP	18	-1	-1	21
205	0.003273609913448948	TGTGCCACCTGGGACCCAGAGGAACTCTTT	CATWDPEELF	TRGV7	.	TRGJ1	14	-1	-1	19
190	0.0030340774807575614	TGTGCCACCTGGGATGGCCCGAAGTATTATAAGAAACTCTTT	CATWDGPKYYKKLF	TRGV4	.	TRGJ2	19	-1	-1	19
190	0.0030340774807575614	TGTGCCTTGTGGGAGGTGCCTGCTCGGAAACTCTTT	CALWEVPARKLF	TRGV9	.	TRGJ1	18	-1	-1	26
167	0.0026667944172974354	TGTGCCTTGTGGGGGGGGAAACTCTTT	CALWGGKLF	TRGV9	.	TRGJ2	15	-1	-1	17
165	0.0026348567596052508	TGTGCCTTGTGGGAGGTGCGGAGGAATTATAAGAAACTCTTT	CALWEVRRNYKKLF	TRGV9	.	TRGJ1	18	-1	-1	25
156	0.002491137299990419	TGTGCTGCGTGGGATTATAGGTATAAGAAACTCTTT	CAAWDYRYKKLF	TRGV10	.	TRGJ1	16	-1	-1	21
150	0.002395324326913864	TGTGCCTTGGAAGTCCGTGGCACTGGTTGGTTCAAGATATTT	CALEVRGTGWFKIF	TRGV9	.	TRGJP1	8	-1	-1	20
150	0.002395324326913864	TGTGCCACCTGGGATATGAAACTCTTT	CATWDMKLF	TRGV4	.	TRGJ1	14	-1	-1	13
144	0.0022995113538373095	TGTGCCTTGTGGGAGGTGCCGGTTTATTATAAGAAACTCTTT	CALWEVPVYYKKLF	TRGV9	.	TRGJ1	18	-1	-1	23
142	0.0022675736961451248	TGTGCCTTGTCGGGTTATAAGAAACTCTTT	CALSGYKKLF	TRGV9	.	TRGJ1	13	-1	-1	14
139	0.0022196672096068473	TGTGCTGCGTGGGATTATAAGAAACTCTTT	CAAWDYKKLF	TRGV10	.	TRGJ1	16	-1	-1	13
134	0.002139823065376385	TGTGCCCCTGCGACTTATTATAAGAAACTCTTT	CAPATYYKKLF	TRGV9	.	TRGJ2	5	-1	-1	10
134	0.002139823065376385	TGTGCCTTGTGTCGACTCTTT	CALCRLF	TRGV9	.	TRGJ1	10	-1	-1	14
133	0.002123854236530293	TGTGCCTTGTGGGAGGTGCTGGATTATAAGAAACTCTTT	CALWEVLDYKKLF	TRGV9	.	TRGJ1	18	-1	-1	22
133	0.002123854236530293	TGTGCCACCTGGGATTTTGAGAAACTCTTT	CATWDFEKLF	TRGV8	.	TRGJ1	14	-1	-1	13
131	0.002091916578838108	TGTGCCTTGTGGGAGGTGCGGTATAAGAAACTCTTT	CALWEVRYKKLF	TRGV9	.	TRGJ1	18	-1	-1	21
127	0.0020280412634537384	TGTGCCTTGTGGGAGGTGTCTTATTATAAGAAACTCTTT	CALWEVSYYKKLF	TRGV9	.	TRGJ1	17	-1	-1	20
127	0.0020280412634537384	TGTGCCTTGTGGGAGAGAAAGAAACTCTTT	CALWERKKLF	TRGV9	.	TRGJ1	14	-1	-1	18
127	0.0020280412634537384	TGTGCCTTGACGCTCTTT	CALTLF	TRGV9	.	TRGJ1	8	-1	-1	12
126	0.002012072434607646	TGTGCCACCGTTGTGGGTGTTCGCCTCTTT	CATVVGVRLF	TRGV2	.	TRGJ1	8	-1	-1	24
125	0.0019961036057615533	TGTGCTGCGTGGGATTATAGGGGGTATAAGAAACTCTTT	CAAWDYRGYKKLF	TRGV10	.	TRGJ1	16	-1	-1	24
123	0.0019641659480693686	TGTGCTGCGTGGGATGTGTCGAAGAAACTCTTT	CAAWDVSKKLF	TRGV10	.	TRGJ1	14	-1	-1	21
120	0.0019162594615310914	TGTGCTGCGTGGGACCTAAGGGGGAAACTCTTT	CAAWDLRGKLF	TRGV10	.	TRGJ1	13	-1	-1	23
117	0.0018683529749928141	TGTGCCACCTGGGATGGGCCCGGGGGGAAACTCTTT	CATWDGPGGKLF	TRGV4	.	TRGJ1	20	-1	-1	26
112	0.001788508830762352	TGTGCCACCTGGGACGGCCCGGGTTATTATAAGAAACTCTTT	CATWDGPGYYKKLF	TRGV2	.	TRGJ1	20	-1	-1	23
111	0.0017725400019162594	TGTGCCACCTGGGTTCCCCTGGATAAGAAACTCTTT	CATWVPLDKKLF	TRGV4	.	TRGJ1	12	-1	-1	22
110	0.001756571173070167	TGTGCCTTGTGGGAGGTTTATTATAAGAAACTCTTT	CALWEVYYKKLF	TRGV9	.	TRGJ1	16	-1	-1	17
106	0.0016926958576857973	TGTGCTGCGTGGGCCCGACCCCCCTTTTATTATTATAAGAAACTCTTT	CAAWARPPFYYYKKLF	TRGV10	.	TRGJ1	12	-1	-1	28
105	0.001676727028839705	TGTGCCACCTGGGATGAGCCGAATTATTATAAGAAACTCTTT	CATWDEPNYYKKLF	TRGV4	.	TRGJ1	19	-1	-1	19
103	0.00164478937114752	TGTGCCTTGTGGAGGTTCAAGATATTT	CALWRFKIF	TRGV9	.	TRGJP1	18	-1	-1	13
102	0.0016288205423014275	TGTGCCACCTGGGACGAAAATCTCTTT	CATWDENLF	TRGV2	.	TRGJ1	15	-1	-1	17
101	0.0016128517134553352	TGTGCTGCGTGGGGGGGGAGGAGTGATTGGATCAAGACGTTT	CAAWGGRSDWIKTF	TRGV10	.	TRGJP2	12	-1	-1	18
101	0.0016128517134553352	TGTGCCTTGTGGGTGATGAAACTCTTT	CALWVMKLF	TRGV9	.	TRGJ1	12	-1	-1	17
100	0.0015968828846092428	TGTGCCTTGTGGGAGTCTAAGAAACTCTTT	CALWESKKLF	TRGV9	.	TRGJ1	14	-1	-1	17
100	0.0015968828846092428	TGTGCCTTGTGGGAGGTGGGTAAACTCTTT	CALWEVGKLF	TRGV9	.	TRGJ2	17	-1	-1	21
97	0.0015489763980709654	TGTGCCTTGTGGGAGGCTACGAAAGAGGAACTCTTT	CALWEATKEELF	TRGV9	.	TRGJ1	15	-1	-1	25
97	0.0015489763980709654	TGTGCCTTGTGGGAGGGATATAAGAAACTCTTT	CALWEGYKKLF	TRGV9	.	TRGJ1	15	-1	-1	18
94	0.0015010699115326881	TGTGCCTTCTGGGGACAAGAGTTGGGCAAAAAAATCAAGGTATTT	CAFWGQELGKKIKVF	TRGV9	.	TRGJP	12	-1	-1	11
94	0.0015010699115326881	TGTGCCCGGGGTGAGAAACTCTTT	CARGEKLF	TRGV9	.	TRGJ1	5	-1	-1	13
93	0.0014851010826865958	TGTGCCTTGTGGGAGGGAGATAAGAAACTCTTT	CALWEGDKKLF	TRGV9	.	TRGJ1	15	-1	-1	19
92	0.0014691322538405033	TGTGCTGCGTGGGATTATGAGCTCTTT	CAAWDYELF	TRGV10	.	TRGJ1	16	-1	-1	21
92	0.0014691322538405033	TGTGCCTTGTGGGAGGTGAGGCTCTTT	CALWEVRLF	TRGV9	.	TRGJ1	17	-1	-1	21
92	0.0014691322538405033	TGTGCTGCCGCCAAACTCTTT	CAAAKLF	TRGV10	.	TRGJ2	7	-1	-1	12
91	0.001453163424994411	TGTGCCTTGTGGGAGGTGCCGAAGAAACTCTTT	CALWEVPKKLF	TRGV9	.	TRGJ1	18	-1	-1	21
91	0.001453163424994411	TGTGCCTTGTGGGAGGGGGGGATGGAACTCTTT	CALWEGGMELF	TRGV9	.	TRGJ1	15	-1	-1	25
91	0.001453163424994411	TGTGCCTTGTGGGAGGTGCCTGAGAAACTCTTT	CALWEVPEKLF	TRGV9	.	TRGJ1	18	-1	-1	22
89	0.001421225767302226	TGTGCCTTGTGGGTTGCTCCCCCCGCGGGGAAACTCTTT	CALWVAPPAGKLF	TRGV9	.	TRGJ1	12	-1	-1	29
89	0.001421225767302226	TGTGCCTTGTGGCCACCCAAGAAACTCTTT	CALWPPKKLF	TRGV9	.	TRGJ1	11	-1	-1	18
88	0.0014052569384561337	TGTGCCACCACTCAAGAGTTGGGCAAAAAAATCAAGGTATTT	CATTQELGKKIKVF	TRGV8	.	TRGJP	8	-1	-1	12
87	0.0013892881096100411	TGTGCCTTGTGGGAGGTGCAGGGGAAACTCTTT	CALWEVQGKLF	TRGV9	.	TRGJ1	19	-1	-1	23
87	0.0013892881096100411	TGTGCCTTGTGGATCTCCGGGGGGAAACTCTTT	CALWISGGKLF	TRGV9	.	TRGJ1	11	-1	-1	23
87	0.0013892881096100411	TGTGCCTTGTTGAAGAAACTCTTT	CALLKKLF	TRGV9	.	TRGJ1	9	-1	-1	12
87	0.0013892881096100411	TGTGCTGCGCCCAAACTCTTT	CAAPKLF	TRGV10	.	TRGJ1	8	-1	-1	12
86	0.0013733192807639488	GTACACCCCGGGGTTTATAAGAAACTCTTT	VHPGVYKKLF	TRGV9	.	TRGJ1	-1	-1	-1	14
86	0.0013733192807639488	TGTGCTGCGTGGGGACTCTTT	CAAWGLF	TRGV10	.	TRGJ1	12	-1	-1	14
85	0.0013573504519178564	TGTGCCTTGTGGGAGGATAAGAAACTCTTT	CALWEDKKLF	TRGV9	.	TRGJ1	15	-1	-1	16
85	0.0013573504519178564	TGTGCTGCGTGGGATATCGGTCTCTTT	CAAWDIGLF	TRGV10	.	TRGJ1	14	-1	-1	21
85	0.0013573504519178564	TGTGCCTTGGGTTATAAGAAACTCTTT	CALGYKKLF	TRGV9	.	TRGJ1	8	-1	-1	11
84	0.0013413816230717639	TGTGCCTTGTGGGAATGGCCAAGAATGGCCATTTATTATAAGAAACTCTTT	CALWEWPRMAIYYKKLF	TRGV9	.	TRGJ1	13	-1	-1	32
84	0.0013413816230717639	TGTGCCTTGTGGGAGCGCCCGAGAGGGAAACTCTTT	CALWERPRGKLF	TRGV9	.	TRGJ1	14	-1	-1	26
84	0.0013413816230717639	TGTGCTGCGTGGGCCTTTTTACTCTTT	CAAWAFLLF	TRGV10	.	TRGJ1	12	-1	-1	20
83	0.0013254127942256715	TGTGCCTTGTGGGAGGCGGGGAAGAAACTCTTT	CALWEAGKKLF	TRGV9	.	TRGJ1	15	-1	-1	21
83	0.0013254127942256715	TGTGCCTTGTGGGGTTATAAGAAACTCTTT	CALWGYKKLF	TRGV9	.	TRGJ1	12	-1	-1	14
83	0.0013254127942256715	TGTGCCCCTTATAAGAAACTCTTT	CAPYKKLF	TRGV9	.	TRGJ1	5	-1	-1	8
82	0.001309443965379579	TGTGCCTTGTGGGAGGGGGCTGGGTTGGGCAAAAAAATCAAGGTATTT	CALWEGAGLGKKIKVF	TRGV9	.	TRGJP	15	-1	-1	23
82	0.001309443965379579	TGTGCTGCGTGTTCGCGCTATTATAAGAAACTCTTT	CAACSRYYKKLF	TRGV10	.	TRGJ1	10	-1	-1	18
82	0.001309443965379579	TGTGCCTTGTGGGAAATGGGCGGGGAGAAACTCTTT	CALWEMGGEKLF	TRGV9	.	TRGJ1	13	-1	-1	25
82	0.001309443965379579	TGTGCTGCGTGGGATTATAGCGGTCCGAAACTCTTT	CAAWDYSGPKLF	TRGV10	.	TRGJ1	16	-1	-1	26
82	0.001309443965379579	TGTGCCTTGTGGGAGGCTGGGTTTGAGAAACTCTTT	CALWEAGFEKLF	TRGV9	.	TRGJ1	15	-1	-1	25
81	0.0012934751365334866	TGTGCCTTGTGGGAGGTGCAAGTTGAGAAACTCTTT	CALWEVQVEKLF	TRGV9	.	TRGJ1	19	-1	-1	25
81	0.0012934751365334866	TGTGCCTTGTGGGAGGTGCCTTGGAAACTCTTT	CALWEVPWKLF	TRGV9	.	TRGJ1	18	-1	-1	23
81	0.0012934751365334866	TGTGCCTTGTGGCGATCGGAGAAACTCTTT	CALWRSEKLF	TRGV9	.	TRGJ1	11	-1	-1	19
81	0.0012934751365334866	TGTGCCTTGGCGACGTATTATAAGAAACTCTTT	CALATYYKKLF	TRGV9	.	TRGJ1	8	-1	-1	15
80	0.0012775063076873943	TGTGCCTTGTGGGAGGTGAGTTATAAGAAACTCTTT	CALWEVSYKKLF	TRGV9	.	TRGJ1	17	-1	-1	20
79	0.0012615374788413018	TGTGCCTTGTGGGAGCCCCCATATAGTAGTGATTGGATCAAGACGTTT	CALWEPPYSSDWIKTF	TRGV9	.	TRGJP2	14	-1	-1	20
79	0.0012615374788413018	TGTCATCACTGCTCCCGGGCCCATAAGAAACTCTTT	CHHCSRAHKKLF	TRGV9	.	TRGJ1	2	-1	-1	22
79	0.0012615374788413018	TGTGCCTTGTGGGAGGGGGATTATAAGAAACTCTTT	CALWEGDYKKLF	TRGV9	.	TRGJ1	15	-1	-1	19
78	0.0012455686499952094	TGTGCCTTGTGGGAGGTGCACTATAAGAAACTCTTT	CALWEVHYKKLF	TRGV9	.	TRGJ1	20	-1	-1	21
78	0.0012455686499952094	TGTGCCTTTAGTGATTGGATCAAGACGTTT	CAFSDWIKTF	TRGV9	.	TRGJP2	7	-1	-1	8
77	0.0012295998211491169	TGTGCCTGGGACTTTGGGGAGTTGGGCAAAAAAATCAAGGTATTT	CAWDFGELGKKIKVF	TRGV9	.	TRGJP	6	-1	-1	18
77	0.0012295998211491169	TGTGCCTTGTGTGGCAACTGCAAGAAACTCTTT	CALCGNCKKLF	TRGV9	.	TRGJ1	10	-1	-1	21
76	0.0012136309923030245	TGTGCCTTGTGGGAGGAAGAGTTGGGCAAAAAAATCAAGGTATTT	CALWEEELGKKIKVF	TRGV9	.	TRGJP	15	-1	-1	16
76	0.0012136309923030245	TGTGCCTTGTGGGAGGTGGAGTATAAGAAACTCTTT	CALWEVEYKKLF	TRGV9	.	TRGJ1	17	-1	-1	21
76	0.0012136309923030245	TGTGCCTTGTGGGAGCCTCATAAGAAACTCTTT	CALWEPHKKLF	TRGV9	.	TRGJ1	14	-1	-1	19
76	0.0012136309923030245	TGTGCTGCGTGGGATGGGAAACTCTTT	CAAWDGKLF	TRGV10	.	TRGJ1	14	-1	-1	17
76	0.0012136309923030245	TGTGCCTTGTGGGAGGTGAAACTCTTT	CALWEVKLF	TRGV9	.	TRGJ1	23	-1	-1	17
76	0.0012136309923030245	TGTGCTGCGTGGGAAAAGAAACTCTTT	CAAWEKKLF	TRGV10	.	TRGJ2	13	-1	-1	15
75	0.001197662163456932	TGTGCCTTGTGGGAGGGGTCTAAGAAACTCTTT	CALWEGSKKLF	TRGV9	.	TRGJ1	15	-1	-1	20
75	0.001197662163456932	TGTGCCTTGTGGGAGGGGAGGGAGAAACTCTTT	CALWEGREKLF	TRGV9	.	TRGJ1	15	-1	-1	22
74	0.0011816933346108396	TGTGCCTTGTGGGAAGATAACTCGGAGAAACTCTTT	CALWEDNSEKLF	TRGV9	.	TRGJ1	13	-1	-1	25
74	0.0011816933346108396	TGTGCCTTGTGGGATGGCTATAAGAAACTCTTT	CALWDGYKKLF	TRGV9	.	TRGJ1	13	-1	-1	18
74	0.0011816933346108396	TGTGCCTTGTGGGAGACCCGGGAGAAACTCTTT	CALWETREKLF	TRGV9	.	TRGJ1	14	-1	-1	22
74	0.0011816933346108396	TGTGCTGCGTGGGGGGAGAAACTCTTT	CAAWGEKLF	TRGV10	.	TRGJ1	12	-1	-1	16
74	0.0011816933346108396	TGTGCCTTGTGGGAGGTGGGATATAAGAAACTCTTT	CALWEVGYKKLF	TRGV9	.	TRGJ1	17	-1	-1	21
73	0.0011657245057647473	TGTGCCCCTAAGACACTTGGGAAGTTGGGCAAAAAAATCAAGGTATTT	CAPKTLGKLGKKIKVF	TRGV9	.	TRGJP	5	-1	-1	22
73	0.0011657245057647473	TGTGCCTTGTGGGGTGTGAATCCGGAGAAACTCTTT	CALWGVNPEKLF	TRGV9	.	TRGJ1	12	-1	-1	25
73	0.0011657245057647473	TGTGCCTTGTGGGATAGGCATAAGAAACTCTTT	CALWDRHKKLF	TRGV9	.	TRGJ1	13	-1	-1	19
73	0.0011657245057647473	TGTGCCTTGTGGGGCTATAAGAAACTCTTT	CALWGYKKLF	TRGV9	.	TRGJ1	12	-1	-1	15
72	0.0011497556769186547	TGTGCCACCTGGGACAAGTATTATTATAAGAAACTCTTT	CATWDKYYYKKLF	TRGV8	.	TRGJ1	13	-1	-1	19
72	0.0011497556769186547	TGTGCCTTGTGGGAGGGAGGGTATAAGAAACTCTTT	CALWEGGYKKLF	TRGV9	.	TRGJ1	15	-1	-1	21
72	0.0011497556769186547	TGTGCCGGCCCCCATAAGAAACTCTTT	CAGPHKKLF	TRGV9	.	TRGJ2	5	-1	-1	13
71	0.0011337868480725624	TGTGCCTTGTGGGTGACTAAGAAACTCTTT	CALWVTKKLF	TRGV9	.	TRGJ1	12	-1	-1	17
71	0.0011337868480725624	TGTGCCTTGTGGTATAAGAAACTCTTT	CALWYKKLF	TRGV9	.	TRGJ1	11	-1	-1	12
70	0.0011178180192264698	TGTGCCTTGTGGGAGGGAGGGGAGTTGGGCAAAAAAATCAAGGTATTT	CALWEGGELGKKIKVF	TRGV9	.	TRGJP	15	-1	-1	21
69	0.0011018491903803775	TGTGCCTTGTGGGAACCCCATAGGTTTCCGGCCCGGAAGAAACTCTTT	CALWEPHRFPARKKLF	TRGV9	.	TRGJ1	13	-1	-1	36
69	0.0011018491903803775	TGTGCCTTGTGGGAGGTGCCTTATTATAAGAAACTCTTT	CALWEVPYYKKLF	TRGV9	.	TRGJ1	18	-1	-1	20
69	0.0011018491903803775	TGTGCTGCGTGGGAGGTGTATTATAAGAAACTCTTT	CAAWEVYYKKLF	TRGV10	.	TRGJ1	13	-1	-1	18
69	0.0011018491903803775	TGTGCCTTGTGGGAGGTGACGTATAAGAAACTCTTT	CALWEVTYKKLF	TRGV9	.	TRGJ1	17	-1	-1	21
68	0.0010858803615342852	TGTGCCACCTGGGACAGGCGGAATTATTATAAGAAACTCTTT	CATWDRRNYYKKLF	TRGV3	.	TRGJ1	18	-1	-1	20
68	0.0010858803615342852	TGTGCCTTGTGGGAGGTGCCCCCTAAGGGGAAACTCTTT	CALWEVPPKGKLF	TRGV9	.	TRGJ1	21	-1	-1	29
68	0.0010858803615342852	TGTGCCTTGTGGGAGGTGAATTATTATAAGAAACTCTTT	CALWEVNYYKKLF	TRGV9	.	TRGJ1	17	-1	-1	17
68	0.0010858803615342852	TGTGCCTTGTTTCGAAACTATTATAAGAAACTCTTT	CALFRNYYKKLF	TRGV9	.	TRGJ1	9	-1	-1	10
68	0.0010858803615342852	TGTGCCTTGTGGGTCTATTATAAGAAACTCTTT	CALWVYYKKLF	TRGV9	.	TRGJ1	12	-1	-1	15
68	0.0010858803615342852	TGTGCCTTGTGGGATTGTTATAAGAAACTCTTT	CALWDCYKKLF	TRGV9	.	TRGJ1	13	-1	-1	13
68	0.0010858803615342852	TGTGCCTTGTGGGAGGTTTATAAGAAACTCTTT	CALWEVYKKLF	TRGV9	.	TRGJ1	16	-1	-1	17
67	0.0010699115326881926	TGTGCCTTGTGGGAGGCGAGGGGTGAGTTGGGCAAAAAAATCAAGGTATTT	CALWEARGELGKKIKVF	TRGV9	.	TRGJP	15	-1	-1	24
67	0.0010699115326881926	TGTGCTGCGTGGCCGACTCATGCCAAGAAACTCTTT	CAAWPTHAKKLF	TRGV10	.	TRGJ1	11	-1	-1	24
67	0.0010699115326881926	TGTGCCGAAAATTATTATAAGAAACTCTTT	CAENYYKKLF	TRGV9	.	TRGJ1	5	-1	-1	9
67	0.0010699115326881926	TGTGCCTTGTGGGAGGAGGGCCCAGATTATAAGAAACTCTTT	CALWEEGPDYKKLF	TRGV9	.	TRGJ1	15	-1	-1	25
66	0.0010539427038421003	TGTGCCTTGTCAACTGCCCACCCGGGGAGTTATAAGAAACTCTTT	CALSTAHPGSYKKLF	TRGV9	.	TRGJ1	9	-1	-1	29
66	0.0010539427038421003	TGTGCCTTGTGGGAGGTGAAATCGAGTTGGTATAAGAAACTCTTT	CALWEVKSSWYKKLF	TRGV9	.	TRGJ1	17	-1	-1	18
66	0.0010539427038421003	TGTGCCTTGTGGCCCGAGAATAAGAAACTCTTT	CALWPENKKLF	TRGV9	.	TRGJ1	11	-1	-1	19
66	0.0010539427038421003	TGTGCCTTGGACGTTTATTATAAGAAACTCTTT	CALDVYYKKLF	TRGV9	.	TRGJ1	8	-1	-1	14
65	0.0010379738749960077	TGTGCCTTGTGGGAGGTCCCAAGGGGTTATAAGAAACTCTTT	CALWEVPRGYKKLF	TRGV9	.	TRGJ1	16	-1	-1	26
65	0.0010379738749960077	TGTGCCTTGTGGGACCAAAATTATTATAAGAAACTCTTT	CALWDQNYYKKLF	TRGV9	.	TRGJ1	13	-1	-1	18
65	0.0010379738749960077	TGTGCTGCGTGGTGGCCCCCTCATGGGAAACTCTTT	CAAWWPPHGKLF	TRGV10	.	TRGJ1	11	-1	-1	26
65	0.0010379738749960077	TGTGCCTTGTGGGAGTGGGGATATAAGAAACTCTTT	CALWEWGYKKLF	TRGV9	.	TRGJ1	14	-1	-1	21
65	0.0010379738749960077	TGTGCTGCGTGGGATCCGAAGAAACTCTTT	CAAWDPKKLF	TRGV10	.	TRGJ1	14	-1	-1	18
65	0.0010379738749960077	TGTGCCTTGGTGGGTTATAAGAAACTCTTT	CALVGYKKLF	TRGV9	.	TRGJ1	13	-1	-1	14
64	0.0010220050461499154	TGTGCCACCTGGGACGGAACGAATTATTATAAGAAACTCTTT	CATWDGTNYYKKLF	TRGV2	.	TRGJ1	16	-1	-1	19
64	0.0010220050461499154	TGTGCCTTGTGGGGTCTGCATAAGAAACTCTTT	CALWGLHKKLF	TRGV9	.	TRGJ1	12	-1	-1	19
64	0.0010220050461499154	TGTGCCTTGTGGGAAGGGCATAAGAAACTCTTT	CALWEGHKKLF	TRGV9	.	TRGJ1	19	-1	-1	19
64	0.0010220050461499154	TGTGCTGCGTGGGATTGTAAGAAACTCTTT	CAAWDCKKLF	TRGV10	.	TRGJ1	15	-1	-1	13
63	0.001006036217303823	TGTGCCTTGTGGGAGGTGCCGTATAAGAAACTCTTT	CALWEVPYKKLF	TRGV9	.	TRGJ1	18	-1	-1	21
63	0.001006036217303823	TGTGCCACCTGGGACGGGCATTATAAGAAACTCTTT	CATWDGHYKKLF	TRGV2	.	TRGJ1	18	-1	-1	19
63	0.001006036217303823	TGTGCTGCGTGGGCATTCCGGAAACTCTTT	CAAWAFRKLF	TRGV10	.	TRGJ1	22	-1	-1	20
63	0.001006036217303823	TGTGCTGCGTGGGATTGGAGGAAACTCTTT	CAAWDWRKLF	TRGV10	.	TRGJ1	15	-1	-1	20
62	9.900673884577305E-4	TGTGCCTTGCCCGAGGTAGATTCGAATTATTATAAGAAACTCTTT	CALPEVDSNYYKKLF	TRGV9	.	TRGJ1	8	-1	-1	19
62	9.900673884577305E-4	TGTGCCTTGTGGGAGGTGCATCCCTATTATAAGAAACTCTTT	CALWEVHPYYKKLF	TRGV9	.	TRGJ1	19	-1	-1	24
62	9.900673884577305E-4	TGTGCCTTGTGGGAGGTCGTCTATTATAAGAAACTCTTT	CALWEVVYYKKLF	TRGV9	.	TRGJ1	16	-1	-1	21
62	9.900673884577305E-4	TGTGCTGCGTGGGGGAGGAAACTCTTT	CAAWGRKLF	TRGV10	.	TRGJ1	12	-1	-1	17
62	9.900673884577305E-4	TGTGCCTGTATGTATTATAAGAAACTCTTT	CACMYYKKLF	TRGV9	.	TRGJ1	6	-1	-1	12
61	9.740985596116381E-4	TGTGCCTTGTGGGACGCGAAGAGGGGTTATAAGAAACTCTTT	CALWDAKRGYKKLF	TRGV9	.	TRGJ1	13	-1	-1	26
61	9.740985596116381E-4	TGTGCCTTGTGGGAGGTGTGGGATTATTATAAGAAACTCTTT	CALWEVWDYYKKLF	TRGV9	.	TRGJ1	17	-1	-1	22
61	9.740985596116381E-4	TGTGCCTTGTGGGAGGTGCAATATTATAAGAAACTCTTT	CALWEVQYYKKLF	TRGV9	.	TRGJ1	19	-1	-1	21
61	9.740985596116381E-4	TGTGCCTTGTGGGACCCGGGAGGGAAACTCTTT	CALWDPGGKLF	TRGV9	.	TRGJ1	13	-1	-1	23
61	9.740985596116381E-4	TGTGCTGCGTGGGACCTTAAGAAACTCTTT	CAAWDLKKLF	TRGV10	.	TRGJ1	13	-1	-1	17
61	9.740985596116381E-4	TGTGCTGCGTGGGAATCCCCGGGAGGGCTCTTT	CAAWESPGGLF	TRGV10	.	TRGJ2	13	-1	-1	27
61	9.740985596116381E-4	TGTGCCTTGTGGGTGTCCCATAAGAAACTCTTT	CALWVSHKKLF	TRGV9	.	TRGJ1	12	-1	-1	19
61	9.740985596116381E-4	TGTGCCACCTGGGATAAGAAACTCTTT	CATWDKKLF	TRGV4	.	TRGJ1	14	-1	-1	13
60	9.581297307655457E-4	TGTGCCTTGTGCGGGGGTTATTATAAGAAACTCTTT	CALCGGYYKKLF	TRGV9	.	TRGJ1	17	-1	-1	17
60	9.581297307655457E-4	TGTGCCTTGTGGGACCTGTATTATAAGAAACTCTTT	CALWDLYYKKLF	TRGV9	.	TRGJ2	13	-1	-1	18
60	9.581297307655457E-4	TGTGCCTTGTGGGAGCCTTCTAAGAAACTCTTT	CALWEPSKKLF	TRGV9	.	TRGJ1	14	-1	-1	17
59	9.421609019194532E-4	TGTGCCTTGTGGGCCGAGGAGGATTATTATAAGAAACTCTTT	CALWAEEDYYKKLF	TRGV9	.	TRGJ2	12	-1	-1	22
59	9.421609019194532E-4	TGTGCCTTGTGGGAGTCTGTTAATTATTATAAGAAACTCTTT	CALWESVNYYKKLF	TRGV9	.	TRGJ1	14	-1	-1	21
59	9.421609019194532E-4	TGTGCCTTGTGGGAGCCTCTCACGTATAAGAAACTCTTT	CALWEPLTYKKLF	TRGV9	.	TRGJ1	14	-1	-1	24
59	9.421609019194532E-4	TGTGCCTTGTGGGAGGTGAAGGAGTATAAGAAACTCTTT	CALWEVKEYKKLF	TRGV9	.	TRGJ1	17	-1	-1	24
59	9.421609019194532E-4	TGTGCCTTGTGGGAGGGGGATTATTATAAGAAACTCTTT	CALWEGDYYKKLF	TRGV9	.	TRGJ1	15	-1	-1	19
59	9.421609019194532E-4	TGTGCCTCAATTAAACGTGGTTATTATAAGAAACTCTTT	CASIKRGYYKKLF	TRGV9	.	TRGJ1	6	-1	-1	20
59	9.421609019194532E-4	TGTGCCTTGTGGGCGAGGGGTTATAAGAAACTCTTT	CALWARGYKKLF	TRGV9	.	TRGJ1	12	-1	-1	20
59	9.421609019194532E-4	TGTGCTGCGTGGGTTACTAAGAAACTCTTT	CAAWVTKKLF	TRGV10	.	TRGJ2	19	-1	-1	13
59	9.421609019194532E-4	TTTTTTTGGGACCATTATTATAAGAAACTCTTT	FFWDHYYKKLF	TRGV9	.	TRGJ1	0	-1	-1	13
59	9.421609019194532E-4	TGTGCTGCGTGGGACCCTAAGAAACTCTTT	CAAWDPKKLF	TRGV10	.	TRGJ1	13	-1	-1	17
58	9.261920730733608E-4	TGTGCCTTGTGGGCCCGGTCCGAGCCCCCAAAGAAACTCTTT	CALWARSEPPKKLF	TRGV9	.	TRGJ1	12	-1	-1	30
58	9.261920730733608E-4	TGTGCCTTGTGGGAGGTGAAGGGTTATTATAAGAAACTCTTT	CALWEVKGYYKKLF	TRGV9	.	TRGJ1	17	-1	-1	23
58	9.261920730733608E-4	TGTGCCTTGTGGGAGGGTACCCCATATTATAAGAAACTCTTT	CALWEGTPYYKKLF	TRGV9	.	TRGJ1	15	-1	-1	24
58	9.261920730733608E-4	TGTGCCTTGTGGGAGACCATTTATTATAAGAAACTCTTT	CALWETIYYKKLF	TRGV9	.	TRGJ1	14	-1	-1	20
58	9.261920730733608E-4	TGTGCTGCGTGGGACCCGCCTGGGAAACTCTTT	CAAWDPPGKLF	TRGV10	.	TRGJ2	13	-1	-1	23
57	9.102232442272683E-4	TGTGCCTTGTGGGACACGAATTATTATAAGAAACTCTTT	CALWDTNYYKKLF	TRGV9	.	TRGJ2	13	-1	-1	16
57	9.102232442272683E-4	TGTGCTGCGTGGGATGGTCATAAGAAACTCTTT	CAAWDGHKKLF	TRGV10	.	TRGJ1	14	-1	-1	19
57	9.102232442272683E-4	TGTGCTGCGTGGGATTCGGGGTATAAGAAACTCTTT	CAAWDSGYKKLF	TRGV10	.	TRGJ1	15	-1	-1	21
57	9.102232442272683E-4	TGTGCTGCGTGGGATTCACATTATAAGAAACTCTTT	CAAWDSHYKKLF	TRGV10	.	TRGJ1	15	-1	-1	19
56	8.94254415381176E-4	TGTGCCTTGTGGGAGGTGCAGGTTAAGAAACTCTTT	CALWEVQVKKLF	TRGV9	.	TRGJ1	19	-1	-1	23
56	8.94254415381176E-4	TGTGCCTTGTGGGAGAATTATTATAAGAAACTCTTT	CALWENYYKKLF	TRGV9	.	TRGJ1	14	-1	-1	14
56	8.94254415381176E-4	TGTGCTGCGTGGGATAATAAGAAACTCTTT	CAAWDNKKLF	TRGV10	.	TRGJ1	14	-1	-1	13
55	8.782855865350835E-4	TGTGCCTTGTGGGAGGTGCGTTATTATAAGAAACTCTTT	CALWEVRYYKKLF	TRGV9	.	TRGJ1	18	-1	-1	20
55	8.782855865350835E-4	TGTGCTGCGTGGGATGTCACAAAACTCTTT	CAAWDVTKLF	TRGV10	.	TRGJ1	14	-1	-1	21
55	8.782855865350835E-4	TGTGCCTTGGGCGATTATAAGAAACTCTTT	CALGDYKKLF	TRGV9	.	TRGJ1	8	-1	-1	13
55	8.782855865350835E-4	TGTGCTGCGTGGGAGTCGAAACTCTTT	CAAWESKLF	TRGV10	.	TRGJ1	13	-1	-1	17
55	8.782855865350835E-4	TGTGCCCGGAGACCGGGAACGAAGAAACTCTTT	CARRPGTKKLF	TRGV9	.	TRGJ1	5	-1	-1	21
55	8.782855865350835E-4	TGTGCTGCGTGGGATTTCCCTAAACTCTTT	CAAWDFPKLF	TRGV10	.	TRGJ1	15	-1	-1	21
55	8.782855865350835E-4	TGTGCCTTGTGGACCTCTTATTATAAGAAACTCTTT	CALWTSYYKKLF	TRGV9	.	TRGJ1	11	-1	-1	17
54	8.623167576889911E-4	TGTGCCTTGTGGGAGGTCTGTGGTGATTATAAGAAACTCTTT	CALWEVCGDYKKLF	TRGV9	.	TRGJ1	16	-1	-1	25
54	8.623167576889911E-4	TGTGCCTTGTGGGAGGTGAGCTATTATAAGAAACTCTTT	CALWEVSYYKKLF	TRGV9	.	TRGJ1	17	-1	-1	21
54	8.623167576889911E-4	TGTGCTGCGTGGGTTGAGGGGCGGGCGAAACTCTTT	CAAWVEGRAKLF	TRGV10	.	TRGJ1	12	-1	-1	26
54	8.623167576889911E-4	TGTGCTGCGTGGGATTGGATCAAGACGTTT	CAAWDWIKTF	TRGV10	.	TRGJP2	15	-1	-1	12
54	8.623167576889911E-4	TGTGCTGCGTGCCCCGGGGGTTATAAGAAACTCTTT	CAACPGGYKKLF	TRGV10	.	TRGJ1	10	-1	-1	20
53	8.463479288428987E-4	TGTGCCTTGTGGGAGGTGCTGGCCCATATTTATAAGAAACTCTTT	CALWEVLAHIYKKLF	TRGV9	.	TRGJ1	18	-1	-1	29
53	8.463479288428987E-4	TGTGCCTTGTGGGAGCCGGATTATTATAAGAAACTCTTT	CALWEPDYYKKLF	TRGV9	.	TRGJ1	14	-1	-1	16
53	8.463479288428987E-4	TGTGCCTTGTGGGAGGTAAATTATTATAAGAAACTCTTT	CALWEVNYYKKLF	TRGV9	.	TRGJ1	16	-1	-1	18
53	8.463479288428987E-4	TGTGCTGCGTGGGATAAGGGACTCTTT	CAAWDKGLF	TRGV10	.	TRGJ1	14	-1	-1	13
53	8.463479288428987E-4	TGTGCTGCGTGGAATCAGAAGAAACTCTTT	CAAWNQKKLF	TRGV10	.	TRGJ1	14	-1	-1	18
52	8.303790999968062E-4	TGTGCCTTGTGGGAGGACACGACGAACGATTATAAGAAACTCTTT	CALWEDTTNDYKKLF	TRGV9	.	TRGJ1	15	-1	-1	22
52	8.303790999968062E-4	TGTGCTGCGTGGTTAGGCCGCACCCGAAAGAAACTCTTT	CAAWLGRTRKKLF	TRGV10	.	TRGJ1	11	-1	-1	27
52	8.303790999968062E-4	TGTGCTGCGTGGGATACCACTGGTTGGTTCAAGATATTT	CAAWDTTGWFKIF	TRGV10	.	TRGJP1	14	-1	-1	13
52	8.303790999968062E-4	TGTGCTGCGTGGGAGAGGGTCAATAAGAAACTCTTT	CAAWERVNKKLF	TRGV10	.	TRGJ1	13	-1	-1	22
52	8.303790999968062E-4	TGTGTCTTGTGGGACCCGGGAGGGAAACTCTTT	CVLWDPGGKLF	TRGV9	.	TRGJ1	13	-1	-1	23
51	8.144102711507138E-4	TGTGCCTTGTGGGAGGTGCTGCATTATAAGAAACTCTTT	CALWEVLHYKKLF	TRGV9	.	TRGJ1	18	-1	-1	22
51	8.144102711507138E-4	TGTGCCTTGTGGGAGGTACCTTATTATAAGAAACTCTTT	CALWEVPYYKKLF	TRGV9	.	TRGJ1	16	-1	-1	20
51	8.144102711507138E-4	TGTGCTGCGTGGGAAGGCAATAGGAAACTCTTT	CAAWEGNRKLF	TRGV10	.	TRGJ1	13	-1	-1	19
50	7.984414423046214E-4	TGTGCCTTGTGGGAGGTCTTCCCCTTTTATTATAAGAAACTCTTT	CALWEVFPFYYKKLF	TRGV9	.	TRGJ1	16	-1	-1	26
50	7.984414423046214E-4	TGTGCCTTGTGGGAGGCTTATACCACTGGTTGGTTCAAGATATTT	CALWEAYTTGWFKIF	TRGV9	.	TRGJP1	15	-1	-1	18
50	7.984414423046214E-4	TGTGCTGCGTGGGATTATTCCCGGGGGTATAAGAAACTCTTT	CAAWDYSRGYKKLF	TRGV10	.	TRGJ1	16	-1	-1	27
50	7.984414423046214E-4	TGTGCCTTGTGGGAGGTGACCATTTATTATAAGAAACTCTTT	CALWEVTIYYKKLF	TRGV9	.	TRGJ1	20	-1	-1	23
50	7.984414423046214E-4	TGTGCCTTGTGGGAGGGGGGGAATTATTATAAGAAACTCTTT	CALWEGGNYYKKLF	TRGV9	.	TRGJ1	15	-1	-1	20
50	7.984414423046214E-4	TGTGCCTTGTGGGAGACCCAATTAGGTTATAAGAAACTCTTT	CALWETQLGYKKLF	TRGV9	.	TRGJ1	14	-1	-1	19
50	7.984414423046214E-4	TGTGCTGCGTGGGATCCCCGGAATCCGAAGAAACTCTTT	CAAWDPRNPKKLF	TRGV10	.	TRGJ1	14	-1	-1	27
50	7.984414423046214E-4	TGTGCCTTGTGGGAGAGATATTATAAGAAACTCTTT	CALWERYYKKLF	TRGV9	.	TRGJ2	14	-1	-1	18
50	7.984414423046214E-4	TGTGCCACCTGGGATTTGTGTAAGAAACTCTTT	CATWDLCKKLF	TRGV8	.	TRGJ1	14	-1	-1	20
50	7.984414423046214E-4	TGTGCTGCGTGGGAGAATAAGAAACTCTTT	CAAWENKKLF	TRGV10	.	TRGJ1	13	-1	-1	16
50	7.984414423046214E-4	TGTGCTGCGTGGGATCCTAAAAAACTCTTT	CAAWDPKKLF	TRGV10	.	TRGJ1	14	-1	-1	17
50	7.984414423046214E-4	TGTGCCTGGAATTATTATAAGAAACTCTTT	CAWNYYKKLF	TRGV9	.	TRGJ2	6	-1	-1	8
49	7.82472613458529E-4	TGTGCCTTGTGGGAGGATCTAGCCACTGGTTGGTTCAAGATATTT	CALWEDLATGWFKIF	TRGV9	.	TRGJP1	15	-1	-1	22
49	7.82472613458529E-4	TGTGCCTTGTGGGAGCCGCCCCTCTATTATAAGAAACTCTTT	CALWEPPLYYKKLF	TRGV9	.	TRGJ2	23	-1	-1	24
49	7.82472613458529E-4	TGTGCCACCTGGGATGGGCCCAATTATAAGAAACTCTTT	CATWDGPNYKKLF	TRGV4	.	TRGJ1	21	-1	-1	22
49	7.82472613458529E-4	TGTGCTGCGTGGGAGATTGGGAAGAAACTCTTT	CAAWEIGKKLF	TRGV10	.	TRGJ1	13	-1	-1	21
49	7.82472613458529E-4	TGTGCTGCGTGTAAGAAACTCTTT	CAACKKLF	TRGV10	.	TRGJ1	10	-1	-1	11
49	7.82472613458529E-4	TGTGCTGCGTGGGACCCACACCTAGTAAAGAAACTCTTT	CAAWDPHLVKKLF	TRGV10	.	TRGJ1	13	-1	-1	27
49	7.82472613458529E-4	TGTGCCTTGAGGGGGTCGGGAAGTTATAAGAAACTCTTT	CALRGSGSYKKLF	TRGV9	.	TRGJ1	15	-1	-1	23
49	7.82472613458529E-4	TGTGCTGCGTGGGATTCGGTTTATAAGAAACTCTTT	CAAWDSVYKKLF	TRGV10	.	TRGJ1	15	-1	-1	20
48	7.665037846124365E-4	TGTGCCTTGTGGGAGGTGCTCGATTATTATAAGAAACTCTTT	CALWEVLDYYKKLF	TRGV9	.	TRGJ1	18	-1	-1	19
48	7.665037846124365E-4	TGTGCTGCGTGGTGGCGGAGTCAGGATAAGAAACTCTTT	CAAWWRSQDKKLF	TRGV10	.	TRGJ1	11	-1	-1	25
48	7.665037846124365E-4	TGTGCTGCGTGTACCCAGTATTATAAGAAACTCTTT	CAACTQYYKKLF	TRGV10	.	TRGJ1	10	-1	-1	18
48	7.665037846124365E-4	TGTGCTGCGTGGGCCCCCAGGGAGAAACTCTTT	CAAWAPREKLF	TRGV10	.	TRGJ1	12	-1	-1	22
47	7.505349557663441E-4	TGTGCCTTGTGGGAGGTGTGGAAGTTCGTCCATAATAAGAAACTCTTT	CALWEVWKFVHNKKLF	TRGV9	.	TRGJ1	17	-1	-1	31
47	7.505349557663441E-4	TGTGCCTTGTGGGAGGTGGGTTATTATAAGAAACTCTTT	CALWEVGYYKKLF	TRGV9	.	TRGJ1	17	-1	-1	20
47	7.505349557663441E-4	TGTGCTGCGTGGCGTTATTATAAGAAACTCTTT	CAAWRYYKKLF	TRGV10	.	TRGJ1	11	-1	-1	14
47	7.505349557663441E-4	TGTGCCACCTGGGATTATAAGAAACTCTTT	CATWDYKKLF	TRGV4	.	TRGJ1	14	-1	-1	13
47	7.505349557663441E-4	TGTGCCTTGTGGGTGCTGAATTATTATAAGAAACTCTTT	CALWVLNYYKKLF	TRGV9	.	TRGJ1	12	-1	-1	17
46	7.345661269202516E-4	TGTGCTGCGTGGGATTATGGGGGCGCCACTGGTTGGTTCAAGATATTT	CAAWDYGGATGWFKIF	TRGV10	.	TRGJP1	16	-1	-1	25
46	7.345661269202516E-4	TGTGCCTTGTGGGAGGTGGAATATTATAAGAAACTCTTT	CALWEVEYYKKLF	TRGV9	.	TRGJ1	17	-1	-1	18
46	7.345661269202516E-4	TGTGCTGCGTGGGCCACTAAGAAACTCTTT	CAAWATKKLF	TRGV10	.	TRGJ1	12	-1	-1	17
46	7.345661269202516E-4	TGTGCTGCGTGGGACGATCCCTTTTTGCATAAGAAACTCTTT	CAAWDDPFLHKKLF	TRGV10	.	TRGJ1	13	-1	-1	28
46	7.345661269202516E-4	TGTGCCTTGTGGGAGTTATTTTATTATAAGAAACTCTTT	CALWELFYYKKLF	TRGV9	.	TRGJ1	14	-1	-1	20
46	7.345661269202516E-4	TGTGCCACCTGGGACTCGGCGTATTATAAGAAACTCTTT	CATWDSAYYKKLF	TRGV2	.	TRGJ1	14	-1	-1	21
46	7.345661269202516E-4	TGTGCTGCGTGGGATAGGATTTATAAGAAACTCTTT	CAAWDRIYKKLF	TRGV10	.	TRGJ1	14	-1	-1	20
45	7.185972980741593E-4	TGTGCTGCGTGGGATTCCCCAATATTGGGGCGCTATAAGAAACTCTTT	CAAWDSPILGRYKKLF	TRGV10	.	TRGJ1	15	-1	-1	33
45	7.185972980741593E-4	TGTGCCTTGTGGGAGGACGGGGATACCACTGGTTGGTTCAAGATATTT	CALWEDGDTTGWFKIF	TRGV9	.	TRGJP1	15	-1	-1	22
45	7.185972980741593E-4	TGTGCTGCGTGGGATTTAGGAATTACTAAGAAACTCTTT	CAAWDLGITKKLF	TRGV10	.	TRGJ1	15	-1	-1	21
45	7.185972980741593E-4	TGTGCTGCGTGGGATTTGAGTTATAAGAAACTCTTT	CAAWDLSYKKLF	TRGV10	.	TRGJ1	15	-1	-1	20
45	7.185972980741593E-4	TGTGCTGCGTGGGATAAGAAACTCTTT	CAAWDKKLF	TRGV10	.	TRGJ1	14	-1	-1	13
45	7.185972980741593E-4	TGTGCCACCTCCCGCGAGAAACTCTTT	CATSREKLF	TRGV4	.	TRGJ1	9	-1	-1	16
44	7.026284692280668E-4	TGTGCCTTGTGGGAGGTTCGTTGCTTTGACCATCCATTTAAGTATAAGAAACTCTTT	CALWEVRCFDHPFKYKKLF	TRGV9	.	TRGJ1	16	-1	-1	42
44	7.026284692280668E-4	TGTGCCTTGTGGGAGGTGGAAGGGATTTATTATAAGAAACTCTTT	CALWEVEGIYYKKLF	TRGV9	.	TRGJ1	17	-1	-1	23
44	7.026284692280668E-4	TGTGCCTTGTGGGAGGCCACTCTTTATTATAAGAAACTCTTT	CALWEATLYYKKLF	TRGV9	.	TRGJ2	15	-1	-1	23
44	7.026284692280668E-4	TGTGCCTTGTGGGAGGTGCCGAATTATTATAAGAAACTCTTT	CALWEVPNYYKKLF	TRGV9	.	TRGJ1	18	-1	-1	19
44	7.026284692280668E-4	TGTGCCTTGTGGGAAACATTTAATTATTATAAGAAACTCTTT	CALWETFNYYKKLF	TRGV9	.	TRGJ2	13	-1	-1	21
44	7.026284692280668E-4	TGTGCCACCTGGGATGGGCCTAGCCGAAAGAAACTCTTT	CATWDGPSRKKLF	TRGV4	.	TRGJ1	19	-1	-1	27
44	7.026284692280668E-4	TGTGCTGCGTGGGATGAATATAAGAAACTCTTT	CAAWDEYKKLF	TRGV10	.	TRGJ1	14	-1	-1	18
44	7.026284692280668E-4	TGTGCTGCGTGGGATCCCTTTCGGAAGAAACTCTTT	CAAWDPFRKKLF	TRGV10	.	TRGJ1	14	-1	-1	24
43	6.866596403819744E-4	CGTGCCTTGTTTTTTGGTGCGAATTATTATAAGAAACTCTTT	RALFFGANYYKKLF	TRGV9	.	TRGJ1	9	-1	-1	19
43	6.866596403819744E-4	TGTGCTGCGTGGGCTCCTTATTATAAGAAACTCTTT	CAAWAPYYKKLF	TRGV10	.	TRGJ1	12	-1	-1	17
43	6.866596403819744E-4	TGTGCCTTGTGGGGGAATTATTATAAGAAACTCTTT	CALWGNYYKKLF	TRGV9	.	TRGJ1	12	-1	-1	14
43	6.866596403819744E-4	TGTGCCTTGTGGGAGGGGAATTATAAGAAACTCTTT	CALWEGNYKKLF	TRGV9	.	TRGJ1	15	-1	-1	19
43	6.866596403819744E-4	TGTGCCACCTGGGACGGGCGTTATAAGAAACTCTTT	CATWDGRYKKLF	TRGV2	.	TRGJ1	18	-1	-1	20
43	6.866596403819744E-4	TGTGCTGCGTGGGTGGATGGAAATAAGAAACTCTTT	CAAWVDGNKKLF	TRGV10	.	TRGJ1	12	-1	-1	22
42	6.706908115358819E-4	TGTGCCTTGTGGGAGGCGTCCGTAAATTATTATAAGAAACTCTTT	CALWEASVNYYKKLF	TRGV9	.	TRGJ1	15	-1	-1	24
42	6.706908115358819E-4	TGTGCCACCTGGGATGGGAATTATTATAAGAAACTCTTT	CATWDGNYYKKLF	TRGV4	.	TRGJ1	17	-1	-1	17
42	6.706908115358819E-4	TGTGCTGCGTGGGATAAGGAGAAACTCTTT	CAAWDKEKLF	TRGV10	.	TRGJ1	14	-1	-1	19
42	6.706908115358819E-4	TGTGCCTTGTGGGAGGTGCCCGGGGATTATTATAAGAAACTCTTT	CALWEVPGDYYKKLF	TRGV9	.	TRGJ1	18	-1	-1	25
41	6.547219826897895E-4	TGTGCTGCGTGGGATGGGTATTATAAGAAACTCTTT	CAAWDGYYKKLF	TRGV10	.	TRGJ1	14	-1	-1	18
40	6.387531538436972E-4	TGTGCCTTGTGGGAGGAACCCGCAACAGCCATTTCCTGGTATAAGAAACTCTTT	CALWEEPATAISWYKKLF	TRGV9	.	TRGJ1	15	-1	-1	39
40	6.387531538436972E-4	TGTGCCTTGTGGGAGGTGCAGGGCACTGGTTGGTTCAAGATATTT	CALWEVQGTGWFKIF	TRGV9	.	TRGJP1	19	-1	-1	23
40	6.387531538436972E-4	TGTGCCACCTGGCCTCCGTATTATAAGAAACTCTTT	CATWPPYYKKLF	TRGV8	.	TRGJ1	11	-1	-1	18
40	6.387531538436972E-4	TGTGCTGCGTGGGATTATAGTAAGAAACTCTTT	CAAWDYSKKLF	TRGV10	.	TRGJ1	16	-1	-1	13
39	6.227843249976047E-4	TGTGCCTTGTGGGGGGGGGGGAATTATTATAAGAAACTCTTT	CALWGGGNYYKKLF	TRGV9	.	TRGJ1	15	-1	-1	20
39	6.227843249976047E-4	TGTGCTGCGTGGGATTGCCCCCCTTGTAAGAAACTCTTT	CAAWDCPPCKKLF	TRGV10	.	TRGJ1	15	-1	-1	23
39	6.227843249976047E-4	TGTGCCTTGTGGGAGCCCTATTATTATAAGAAACTCTTT	CALWEPYYYKKLF	TRGV9	.	TRGJ1	14	-1	-1	19
39	6.227843249976047E-4	TGTGCCTTGTGGGAGGTGTTATATTATAAGAAACTCTTT	CALWEVLYYKKLF	TRGV9	.	TRGJ2	17	-1	-1	21
39	6.227843249976047E-4	TGTGCTGCGTGGGTCGTCGATTATAAGAAACTCTTT	CAAWVVDYKKLF	TRGV10	.	TRGJ1	12	-1	-1	19
38	6.068154961515123E-4	TGTGCTGCGTGGGATTGGCCGTTGATTGCCCCCCGGGGATGCACCATCATTAAGAAACTCTTT	CAAWDWPLIAPRGCTIIKKLF	TRGV10	.	TRGJ2	15	-1	-1	50
38	6.068154961515123E-4	TGTGCTGCGTGGGATTTATATAGTAGTGATTGGATCAAGACGTTT	CAAWDLYSSDWIKTF	TRGV10	.	TRGJP2	15	-1	-1	16
38	6.068154961515123E-4	TGTGCTGCGTGGGATTTCTCCAGTGGTTGGTTCAAGATATTT	CAAWDFSSGWFKIF	TRGV10	.	TRGJP1	15	-1	-1	19
38	6.068154961515123E-4	TGTGCTGCGTGGGATGCCCTTGAGGATTATAAGAAACTCTTT	CAAWDALEDYKKLF	TRGV10	.	TRGJ1	14	-1	-1	25
38	6.068154961515123E-4	TGTGCTGCGTGGGATTATAATAGGGAGAAACTCTTT	CAAWDYNREKLF	TRGV10	.	TRGJ2	16	-1	-1	25
37	5.908466673054198E-4	TGTGCCTTGTGGGCCATGGACCCTTATTATAAGAAACTCTTT	CALWAMDPYYKKLF	TRGV9	.	TRGJ1	12	-1	-1	23
37	5.908466673054198E-4	TGTGCCTTGTGGGAGGCCCCTTTTTATTATAAGAAACTCTTT	CALWEAPFYYKKLF	TRGV9	.	TRGJ1	15	-1	-1	23
36	5.748778384593274E-4	TGTGCCTTGTGGGAGGAGATCCTTGCAAAGAGTGATTGGATCAAGACGTTT	CALWEEILAKSDWIKTF	TRGV9	.	TRGJP2	15	-1	-1	30
36	5.748778384593274E-4	TGTGCTGCGTGGGATTATATGTTTGGTTGGTATAAGAAACTCTTT	CAAWDYMFGWYKKLF	TRGV10	.	TRGJ1	16	-1	-1	30
36	5.748778384593274E-4	TGTGCCTTGTGGGAGGTCCATAATTATTATAAGAAACTCTTT	CALWEVHNYYKKLF	TRGV9	.	TRGJ1	19	-1	-1	21
36	5.748778384593274E-4	TGTGCCTTGTGGGAGGTGCTTTTTTATTATAAGAAACTCTTT	CALWEVLFYYKKLF	TRGV9	.	TRGJ1	18	-1	-1	23
36	5.748778384593274E-4	TGTGCTGCGTGTGGGACCGGTTATTATAAGAAACTCTTT	CAACGTGYYKKLF	TRGV10	.	TRGJ1	10	-1	-1	20
36	5.748778384593274E-4	TGTGCTGCTCCCTGGGATTATTATAAGAAACTCTTT	CAAPWDYYKKLF	TRGV10	.	TRGJ2	7	-1	-1	16
36	5.748778384593274E-4	TGTGCTGCGTGGGATTTGTACTATAAGAAACTCTTT	CAAWDLYYKKLF	TRGV10	.	TRGJ1	15	-1	-1	18
36	5.748778384593274E-4	TGTGCTGCGTGGACCGTTTATTATAAGAAACTCTTT	CAAWTVYYKKLF	TRGV10	.	TRGJ1	11	-1	-1	17
36	5.748778384593274E-4	TGTGCCTTGTGGACTAATTATTATAAGAAACTCTTT	CALWTNYYKKLF	TRGV9	.	TRGJ1	11	-1	-1	15
36	5.748778384593274E-4	TGTGCTGCGTGGGATCATTATAAGAAACTCTTT	CAAWDHYKKLF	TRGV10	.	TRGJ1	14	-1	-1	13
35	5.589090096132349E-4	TGTGCTGCGTGGGATTCCGACCCATCCTTGACTTATTATAAGAAACTCTTT	CAAWDSDPSLTYYKKLF	TRGV10	.	TRGJ1	18	-1	-1	29
35	5.589090096132349E-4	TGTGCCTTGTGGGAGGTGCTGGAGGAAGCCACTGGTTGGTTCAAGATATTT	CALWEVLEEATGWFKIF	TRGV9	.	TRGJP1	18	-1	-1	28
35	5.589090096132349E-4	TGTGCCTTGTGGGAGGAGCAGATATTTTATTATAAGAAACTCTTT	CALWEEQIFYYKKLF	TRGV9	.	TRGJ1	19	-1	-1	26
35	5.589090096132349E-4	TGTGCTGCGTGGCCCATACTGGAGTGTTGGTTCAAGATATTT	CAAWPILECWFKIF	TRGV10	.	TRGJP1	11	-1	-1	25
35	5.589090096132349E-4	TGTGCCACCTGGGACAGACGACCTTATTATAAGAAACTCTTT	CATWDRRPYYKKLF	TRGV3	.	TRGJ1	16	-1	-1	23
35	5.589090096132349E-4	TGTGCCACCTGGGACGGACATTATTATAAGAAACTCTTT	CATWDGHYYKKLF	TRGV3	.	TRGJ1	14	-1	-1	19
35	5.589090096132349E-4	TGTGCTGCGTGGGGGTGCGTGGGGGCGAAACTCTTT	CAAWGCVGAKLF	TRGV10	.	TRGJ1	12	-1	-1	26
35	5.589090096132349E-4	TGTGCTGCGTGGGATCAGAAGAATAAGAAACTCTTT	CAAWDQKNKKLF	TRGV10	.	TRGJ1	14	-1	-1	22
35	5.589090096132349E-4	TGTGCCTTGTGGGGACCATATTATAAGAAACTCTTT	CALWGPYYKKLF	TRGV9	.	TRGJ1	12	-1	-1	18
35	5.589090096132349E-4	TGTGCCTTGTGGGAGGTGCATTATAAGAAACTCTTT	CALWEVHYKKLF	TRGV9	.	TRGJ1	19	-1	-1	19
35	5.589090096132349E-4	TGTGCCTTGGAGGATAAGAAACTCTTT	CALEDKKLF	TRGV9	.	TRGJ1	8	-1	-1	13
35	5.589090096132349E-4	CGTGAACTCTTT	RELF	TRGV2	.	TRGJ1	3	-1	-1	4
34	5.429401807671426E-4	TGTGCTGCGTGGGTGGCGCGAGACACTGGTTGGTTCAAGATATTT	CAAWVARDTGWFKIF	TRGV10	.	TRGJP1	12	-1	-1	23
34	5.429401807671426E-4	TGTGCTGCGTGGGATTCACGGAATTATTATAAGAAACTCTTT	CAAWDSRNYYKKLF	TRGV10	.	TRGJ1	23	-1	-1	20
34	5.429401807671426E-4	TGTGCTGCGTGGGATCCGATAGGGGTTTATAAGAAACTCTTT	CAAWDPIGVYKKLF	TRGV10	.	TRGJ1	14	-1	-1	26
34	5.429401807671426E-4	TGTGCTGCGTGGGACTATACCACTGGTTGGTTCAAGATATTT	CAAWDYTTGWFKIF	TRGV10	.	TRGJP1	16	-1	-1	8
34	5.429401807671426E-4	TGTGCTGCCCGGCCCCCTACTGGTTGGTTCAAGATATTT	CAARPPTGWFKIF	TRGV10	.	TRGJP1	7	-1	-1	18
34	5.429401807671426E-4	TGTGCTGCGTGGGATTATATGGATTATAAGAAACTCTTT	CAAWDYMDYKKLF	TRGV10	.	TRGJ1	16	-1	-1	22
34	5.429401807671426E-4	TGTGCCTTGTGGGAGGCTAATTATTATAAGAAACTCTTT	CALWEANYYKKLF	TRGV9	.	TRGJ1	15	-1	-1	18
34	5.429401807671426E-4	TGTGCCACCTGGGACAGGCTACGATATAAGAAACTCTTT	CATWDRLRYKKLF	TRGV7	.	TRGJ1	18	-1	-1	24
34	5.429401807671426E-4	TGTGCCACCTGGGACAGGCACTATTATAAGAAACTCTTT	CATWDRHYYKKLF	TRGV3	.	TRGJ1	18	-1	-1	21
34	5.429401807671426E-4	TGTGCTGCGTGGGCCCAAAATTATAAGAAACTCTTT	CAAWAQNYKKLF	TRGV10	.	TRGJ1	12	-1	-1	19
34	5.429401807671426E-4	TGTGCTGCGTGGGAATGGGGTTATAAGAAACTCTTT	CAAWEWGYKKLF	TRGV10	.	TRGJ1	13	-1	-1	20
34	5.429401807671426E-4	TGTGCTGCGTGGGATAGATATAAGAAACTCTTT	CAAWDRYKKLF	TRGV10	.	TRGJ1	14	-1	-1	18
34	5.429401807671426E-4	TGTGCTGCGGGATCCTATTATAAGAAACTCTTT	CAAGSYYKKLF	TRGV10	.	TRGJ1	8	-1	-1	15
34	5.429401807671426E-4	TGTGCCACCTGGGGTTATTATAAGAAACTCTTT	CATWGYYKKLF	TRGV8	.	TRGJ1	12	-1	-1	14
33	5.269713519210501E-4	TGTGCTGCGTGCCGATTTCGGAATACCACTGGTTGGTTCAAGATATTT	CAACRFRNTTGWFKIF	TRGV10	.	TRGJP1	28	-1	-1	22
33	5.269713519210501E-4	TGTGCTGCGTGGTTACTCCCCAATAGTAGTGATTGGATCAAGACGTTT	CAAWLLPNSSDWIKTF	TRGV10	.	TRGJP2	11	-1	-1	22
33	5.269713519210501E-4	TGTGCCTTGTGGGAGCCCCGCAGGTATTATTATAAGAAACTCTTT	CALWEPRRYYYKKLF	TRGV9	.	TRGJ1	14	-1	-1	25
33	5.269713519210501E-4	TGTGCTGCGTGGGATCCCCGCCGTTATTATAAGAAACTCTTT	CAAWDPRRYYKKLF	TRGV10	.	TRGJ2	14	-1	-1	23
33	5.269713519210501E-4	TGTGCTGCGTGGGTTCCGAATTATTATAAGAAACTCTTT	CAAWVPNYYKKLF	TRGV10	.	TRGJ2	20	-1	-1	16
33	5.269713519210501E-4	TGTGCTGCGTGGGGTCCGAATTATTATAAGAAACTCTTT	CAAWGPNYYKKLF	TRGV10	.	TRGJ1	12	-1	-1	16
33	5.269713519210501E-4	TGTGCTGCGTGGGATTCCTCCATTTATAAGAAACTCTTT	CAAWDSSIYKKLF	TRGV10	.	TRGJ1	15	-1	-1	23
33	5.269713519210501E-4	TGTGCTGCGTGGGATTGGGGGTATTATAAGAAACTCTTT	CAAWDWGYYKKLF	TRGV10	.	TRGJ2	15	-1	-1	21
33	5.269713519210501E-4	TGTGCTGCGTGGGATTATCCTTATTATAAGAAACTCTTT	CAAWDYPYYKKLF	TRGV10	.	TRGJ1	16	-1	-1	20
33	5.269713519210501E-4	TGTGCTGCGTGGGATTTCTCTTATAAGAAACTCTTT	CAAWDFSYKKLF	TRGV10	.	TRGJ1	15	-1	-1	20
33	5.269713519210501E-4	TGTGCTGCGTGGGTGTATTATAAGAAACTCTTT	CAAWVYYKKLF	TRGV10	.	TRGJ1	12	-1	-1	15
33	5.269713519210501E-4	TGTGCCTTGTGGGAGCGAAAGAAACTCTTT	CALWERKKLF	TRGV9	.	TRGJ1	14	-1	-1	18
33	5.269713519210501E-4	TGTGCTGCGTGGGGTCATAAGAAACTCTTT	CAAWGHKKLF	TRGV10	.	TRGJ1	12	-1	-1	16
32	5.110025230749577E-4	TGTGCTGCGTGGGATTATAAGCCCTACGAGGGTAAGAGTAGTGATTGGATCAAGACGTTT	CAAWDYKPYEGKSSDWIKTF	TRGV10	.	TRGJP2	16	-1	-1	36
32	5.110025230749577E-4	TGTGCCACCTGGGACAGGCGTGCAGTCGGGGATTATAAGAAACTCTTT	CATWDRRAVGDYKKLF	TRGV5	.	TRGJ1	21	-1	-1	31
32	5.110025230749577E-4	TGTGCCTTGTGGGAGGTGGACCCTAATTATTATAAGAAACTCTTT	CALWEVDPNYYKKLF	TRGV9	.	TRGJ1	21	-1	-1	24
32	5.110025230749577E-4	TGTGCTGCGTGGGCTTATACCACTGGTTGGTTCAAGATATTT	CAAWAYTTGWFKIF	TRGV10	.	TRGJP1	16	-1	-1	15
32	5.110025230749577E-4	TGTGCTGCGTTATGTCCTTCTGGTTGGTTCAAGATATTT	CAALCPSGWFKIF	TRGV10	.	TRGJP1	9	-1	-1	19
32	5.110025230749577E-4	TGTGCTGCGTGGGATCCGGATTATTATAAGAAACTCTTT	CAAWDPDYYKKLF	TRGV10	.	TRGJ1	14	-1	-1	13
32	5.110025230749577E-4	TGTGCCACCTGGGACAGGGGGGATTATAAGAAACTCTTT	CATWDRGDYKKLF	TRGV5	.	TRGJ1	17	-1	-1	22
32	5.110025230749577E-4	TGTGCTGCGTGGGGTCCCTATTATAAGAAACTCTTT	CAAWGPYYKKLF	TRGV10	.	TRGJ1	12	-1	-1	18
32	5.110025230749577E-4	TGTGCTGCGTGGGGCCATTATTATAAGAAACTCTTT	CAAWGHYYKKLF	TRGV10	.	TRGJ1	12	-1	-1	16
32	5.110025230749577E-4	TGTGCTGCGTGGCCCTGGAAACTCTTT	CAAWPWKLF	TRGV10	.	TRGJ1	11	-1	-1	17
31	4.950336942288652E-4	TGTGCTGCGTGGGATTATAAAAGTGGTGGGGATTATAAGAAACTCTTT	CAAWDYKSGGDYKKLF	TRGV10	.	TRGJ1	16	-1	-1	31
31	4.950336942288652E-4	TGTGCTGCGTGGGATTATGGGATTTATTATAAGAAACTCTTT	CAAWDYGIYYKKLF	TRGV10	.	TRGJ1	16	-1	-1	20
31	4.950336942288652E-4	TGTGCCACCTGGGACGGAGAGGGATGGATCAAGACGTTT	CATWDGEGWIKTF	TRGV3	.	TRGJP2	14	-1	-1	24
31	4.950336942288652E-4	TGTGCTGCGTGGGATTTCGATTATAAGAAACTCTTT	CAAWDFDYKKLF	TRGV10	.	TRGJ1	18	-1	-1	19
31	4.950336942288652E-4	TGTGCCACCTGGGATGGGTGGGTGAAACTCTTT	CATWDGWVKLF	TRGV4	.	TRGJ1	17	-1	-1	23
31	4.950336942288652E-4	TGTGCCACCTGGGACAGGCGGGAGAAACTCTTT	CATWDRREKLF	TRGV5	.	TRGJ1	18	-1	-1	22
31	4.950336942288652E-4	TGTGCCACCTGGGACGGTTATAAGAAACTCTTT	CATWDGYKKLF	TRGV3	.	TRGJ1	14	-1	-1	17
31	4.950336942288652E-4	TGTGCCACCTGGGACTCAGGGGAACTCTTT	CATWDSGELF	TRGV3	.	TRGJ1	14	-1	-1	22
30	4.7906486538277284E-4	TGTGCTGCGTGGGTGGTGATCCCTTTACTTGCGATTAAGAGTAGTGATTGGATCAAGACGTTT	CAAWVVIPLLAIKSSDWIKTF	TRGV10	.	TRGJP2	12	-1	-1	39
30	4.7906486538277284E-4	TGTGCTGCGTGGGATGAGAGTTTCCCCACTGGTTGGTTCAAGATATTT	CAAWDESFPTGWFKIF	TRGV10	.	TRGJP1	14	-1	-1	25
30	4.7906486538277284E-4	TGTGCCACCTGGGACGGGCCAATCGAGAGTTATAAGAAACTCTTT	CATWDGPIESYKKLF	TRGV2	.	TRGJ2	19	-1	-1	29
30	4.7906486538277284E-4	TGTGCTGCGTGGGAATGGTTTCTTTATAAGAAACTCTTT	CAAWEWFLYKKLF	TRGV10	.	TRGJ1	13	-1	-1	23
30	4.7906486538277284E-4	TGTGCCACCTGGGATTATTATAAGAAACTCTTT	CATWDYYKKLF	TRGV4	.	TRGJ1	14	-1	-1	13
30	4.7906486538277284E-4	TGTGCCACCTGGGACGGGCGGAGAAAGAAACTCTTT	CATWDGRRKKLF	TRGV2	.	TRGJ1	18	-1	-1	24
30	4.7906486538277284E-4	TGTGCCACCTGGGACAGAATAGATAAGAAACTCTTT	CATWDRIDKKLF	TRGV5	.	TRGJ1	16	-1	-1	22
29	4.630960365366804E-4	TGTGCTGCGTGGGATTGTATTACAGCTTATTATAAGAAACTCTTT	CAAWDCITAYYKKLF	TRGV10	.	TRGJ1	15	-1	-1	26
29	4.630960365366804E-4	TGTGCTGCGTGGGATTATCACCCGAATTATTATAAGAAACTCTTT	CAAWDYHPNYYKKLF	TRGV10	.	TRGJ1	16	-1	-1	22
29	4.630960365366804E-4	TGTGCTGCGGGCCACAATACCACTGGTTGGTTCAAGATATTT	CAAGHNTTGWFKIF	TRGV10	.	TRGJP1	8	-1	-1	16
29	4.630960365366804E-4	TGTGCTGCGTGGGCGTCTTATTATAAGAAACTCTTT	CAAWASYYKKLF	TRGV10	.	TRGJ1	12	-1	-1	17
29	4.630960365366804E-4	TGTGCCACCTGGGACAGGGGTGGGAAGAAACTCTTT	CATWDRGGKKLF	TRGV7	.	TRGJ1	17	-1	-1	24
29	4.630960365366804E-4	TGTGCCCCTTCGAATTATTATAAGAAACTCTTT	CAPSNYYKKLF	TRGV10	.	TRGJ1	4	-1	-1	8
28	4.47127207690588E-4	TGTGCCTTGTGGGAGGTGCAAGGGCGACCCGACCAAGGCCCGAATTATTATAAGAAACTCTTT	CALWEVQGRPDQGPNYYKKLF	TRGV9	.	TRGJ1	19	-1	-1	40
28	4.47127207690588E-4	TGTGCTGCGTGGGATTACGTTTGCTTAACGGTTTTTACGTATAAGAAACTCTTT	CAAWDYVCLTVFTYKKLF	TRGV10	.	TRGJ1	19	-1	-1	39
28	4.47127207690588E-4	TGTGCTGCGTGGGATTACCGCTTTGGGACCACTGGTTGGTTCAAGATATTT	CAAWDYRFGTTGWFKIF	TRGV10	.	TRGJP1	17	-1	-1	27
28	4.47127207690588E-4	TGTGCTGCGTGGGATTATAAAGCTGGTTGGTTCAAGATATTT	CAAWDYKAGWFKIF	TRGV10	.	TRGJP1	16	-1	-1	22
28	4.47127207690588E-4	TGTGCTGCGTGGGATTACCTTTATTATAAGAAACTCTTT	CAAWDYLYYKKLF	TRGV10	.	TRGJ1	17	-1	-1	20
28	4.47127207690588E-4	TGTGCTGCGTGGGATACGAATTATTATAAGAAACTCTTT	CAAWDTNYYKKLF	TRGV10	.	TRGJ2	20	-1	-1	13
28	4.47127207690588E-4	TGTGCCACCTGGGACTCGCTATGGGGGAAACTCTTT	CATWDSLWGKLF	TRGV2	.	TRGJ1	14	-1	-1	26
28	4.47127207690588E-4	TGTGCCACCTGGGACAGGCCGCCTGAGAAACTCTTT	CATWDRPPEKLF	TRGV5	.	TRGJ1	19	-1	-1	25
28	4.47127207690588E-4	TGTGCCACCTGGGACGGTTATTATAAGAAACTCTTT	CATWDGYYKKLF	TRGV2	.	TRGJ1	16	-1	-1	17
28	4.47127207690588E-4	TGTGCTGCGTGGGCGTATAAGAAACTCTTT	CAAWAYKKLF	TRGV10	.	TRGJ1	12	-1	-1	15
28	4.47127207690588E-4	TGTGCCACTAATAAGAAACTCTTT	CATNKKLF	TRGV7	.	TRGJ1	7	-1	-1	10
28	4.47127207690588E-4	TGTGCTGCGTGGGATGGCTATTATAAGAAACTCTTT	CAAWDGYYKKLF	TRGV10	.	TRGJ1	14	-1	-1	18
28	4.47127207690588E-4	TGTGCTGCGTGGGATTTCTCATATTATAAGAAACTCTTT	CAAWDFSYYKKLF	TRGV10	.	TRGJ1	15	-1	-1	21
27	4.3115837884449555E-4	TGTGCTGCGTGGGATTACTCAATGGGGAATTATTATAAGAAACTCTTT	CAAWDYSMGNYYKKLF	TRGV10	.	TRGJ1	17	-1	-1	26
27	4.3115837884449555E-4	TGTGCCACCTGGGAGGCTCGGTGTAGTAGTGATTGGATCAAGACGTTT	CATWEARCSSDWIKTF	TRGV4	.	TRGJP2	13	-1	-1	23
27	4.3115837884449555E-4	TGTGCTGCGTGGGGCCGCGTCAATTATAAGAAACTCTTT	CAAWGRVNYKKLF	TRGV10	.	TRGJ1	12	-1	-1	22
27	4.3115837884449555E-4	TGTGCTGCGTGGGATAGTGATTATTATAAGAAACTCTTT	CAAWDSDYYKKLF	TRGV10	.	TRGJ1	14	-1	-1	19
27	4.3115837884449555E-4	TGTGCTGCGTGGGACCATAAGAAACTCTTT	CAAWDHKKLF	TRGV10	.	TRGJ1	13	-1	-1	16
27	4.3115837884449555E-4	TGTGCTGCGTGGGATTATTATTATAAGAAACTCTTT	CAAWDYYYKKLF	TRGV10	.	TRGJ1	16	-1	-1	16
27	4.3115837884449555E-4	TGTGCCACCTGGCTTTATTATAAGAAACTCTTT	CATWLYYKKLF	TRGV4	.	TRGJ1	11	-1	-1	14
27	4.3115837884449555E-4	TGTGCCACCTGGGACTATTATAAGAAACTCTTT	CATWDYYKKLF	TRGV5	.	TRGJ1	14	-1	-1	15
27	4.3115837884449555E-4	TGTGCCACCGCAAAACTCTTT	CATAKLF	TRGV7	.	TRGJ1	8	-1	-1	12
27	4.3115837884449555E-4	TGTGCCTTGTGGGAGCCAGGGACGCGGTATAAGAAACTCTTT	CALWEPGTRYKKLF	TRGV9	.	TRGJ1	14	-1	-1	27
26	4.151895499984031E-4	TGTGCTGCGTGGGCTTTAAAATCGGATTATTATAAGAAACTCTTT	CAAWALKSDYYKKLF	TRGV10	.	TRGJ1	15	-1	-1	13
26	4.151895499984031E-4	TGTGCTGCGTGGGATTATAAAGGCACTGGTTGGTTCAAGATATTT	CAAWDYKGTGWFKIF	TRGV10	.	TRGJP1	16	-1	-1	23
26	4.151895499984031E-4	TGTGCCTTGTGGGAGGTGTGGCAAACTTATTATAAGAAACTCTTT	CALWEVWQTYYKKLF	TRGV9	.	TRGJ1	17	-1	-1	26
26	4.151895499984031E-4	TGTGCTGCGTGGGGTAGAACAGATTATTATAAGAAACTCTTT	CAAWGRTDYYKKLF	TRGV10	.	TRGJ1	12	-1	-1	22
26	4.151895499984031E-4	TGTGCTGCGTGGGATTGGAACCCCTATTATAAGAAACTCTTT	CAAWDWNPYYKKLF	TRGV10	.	TRGJ1	15	-1	-1	24
26	4.151895499984031E-4	TGTGCCACCTGGGATGGAAATTATTATAAGAAACTCTTT	CATWDGNYYKKLF	TRGV4	.	TRGJ1	16	-1	-1	18
26	4.151895499984031E-4	TGTGCCACCTGGGGGTTTTATTATAAGAAACTCTTT	CATWGFYYKKLF	TRGV4	.	TRGJ1	12	-1	-1	17
26	4.151895499984031E-4	TGTGCCACCTGGGACAGGCGGGGGAAACTCTTT	CATWDRRGKLF	TRGV3	.	TRGJ1	18	-1	-1	23
26	4.151895499984031E-4	TGTGCTGCGTGCTTTTCGAATTATTATAAGAAACTCTTT	CAACFSNYYKKLF	TRGV10	.	TRGJ1	10	-1	-1	14
26	4.151895499984031E-4	TGTGCTGCGTGGGACCCCAATTATTATAAGAAACTCTTT	CAAWDPNYYKKLF	TRGV10	.	TRGJ1	13	-1	-1	18
26	4.151895499984031E-4	TGTGCTGCGTGGGATAAGAATTATTATAAGAAACTCTTT	CAAWDKNYYKKLF	TRGV10	.	TRGJ1	14	-1	-1	17
26	4.151895499984031E-4	TGTGCCACCTGGGAGGGTTATTATAAGAAACTCTTT	CATWEGYYKKLF	TRGV3	.	TRGJ1	13	-1	-1	17
26	4.151895499984031E-4	TGTGCCACCTGGGACGGGTCGGCGCTCTTT	CATWDGSALF	TRGV2	.	TRGJ1	17	-1	-1	24
26	4.151895499984031E-4	TGTGCCACCTGGGACGGGCGGGCAAAGAAACTCTTT	CATWDGRAKKLF	TRGV2	.	TRGJ1	18	-1	-1	24
26	4.151895499984031E-4	TGTGCCACCTGGGGCGGGAAACTCTTT	CATWGGKLF	TRGV4	.	TRGJ1	12	-1	-1	17
25	3.992207211523107E-4	TGTGCTGCGTGGGCCCAGGCGTCGAATTATTATAAGAAACTCTTT	CAAWAQASNYYKKLF	TRGV10	.	TRGJ1	12	-1	-1	21
25	3.992207211523107E-4	TGTGCTGCGTGGGATTGGGGCACCACTGGTTGGTTCAAGATATTT	CAAWDWGTTGWFKIF	TRGV10	.	TRGJP1	15	-1	-1	21
25	3.992207211523107E-4	TGTGCCTTGTGGGGGGGGGTCGAATTTTATTATAAGAAACTCTTT	CALWGGVEFYYKKLF	TRGV9	.	TRGJ1	15	-1	-1	19
25	3.992207211523107E-4	TGTGCCACCTGGGACAGGCCGTTGGAGAATTATAAGAAACTCTTT	CATWDRPLENYKKLF	TRGV5	.	TRGJ1	19	-1	-1	28
25	3.992207211523107E-4	TGTGCTGCGTGGCGATCGGCCTTTTATTATAAGAAACTCTTT	CAAWRSAFYYKKLF	TRGV10	.	TRGJ1	15	-1	-1	23
25	3.992207211523107E-4	TGTGCCACCTGGGACAGGCCGGATTATTATAAGAAACTCTTT	CATWDRPDYYKKLF	TRGV5	.	TRGJ1	19	-1	-1	19
25	3.992207211523107E-4	TGTGCCTTGTGGGAGGAGAATTATTATAAGAAACTCTTT	CALWEENYYKKLF	TRGV9	.	TRGJ1	15	-1	-1	17
25	3.992207211523107E-4	TGTGCTGCGTGGGATTATAGTTATAAGAAACTCTTT	CAAWDYSYKKLF	TRGV10	.	TRGJ1	16	-1	-1	20
25	3.992207211523107E-4	TGTGCCACCTGGGACAGGCGTTATAAGAAACTCTTT	CATWDRRYKKLF	TRGV7	.	TRGJ1	18	-1	-1	20
25	3.992207211523107E-4	TGTGCCACCTGGGGGCCGGAGAAGAAACTCTTT	CATWGPEKKLF	TRGV8	.	TRGJ1	12	-1	-1	21
25	3.992207211523107E-4	TGTGCCACCTGGGACGGGCTGGGGAAACTCTTT	CATWDGLGKLF	TRGV2	.	TRGJ1	18	-1	-1	23
25	3.992207211523107E-4	TGTGCTGCCCTTAGTTGGTTCAAGATATTT	CAALSWFKIF	TRGV10	.	TRGJP1	7	-1	-1	13
25	3.992207211523107E-4	TGTGCTGCGTGGGATTATAAGTATTATAAGAAACTCTTT	CAAWDYKYYKKLF	TRGV10	.	TRGJ1	16	-1	-1	18
25	3.992207211523107E-4	TGTGCTGCGTGGGTTCTTTATTATAAGAAACTCTTT	CAAWVLYYKKLF	TRGV10	.	TRGJ1	12	-1	-1	17
25	3.992207211523107E-4	TGTGCTGCGTGGGCCGCTTATTATAAGAAACTCTTT	CAAWAAYYKKLF	TRGV10	.	TRGJ1	12	-1	-1	17
25	3.992207211523107E-4	TGTGCCACTCATAAGAAACTCTTT	CATHKKLF	TRGV8	.	TRGJ1	7	-1	-1	10
25	3.992207211523107E-4	TGTGCTGCGTGGCGATATACCACTGGTTGGTTCAAGATATTT	CAAWRYTTGWFKIF	TRGV10	.	TRGJP1	19	-1	-1	14
25	3.992207211523107E-4	TGTGCTGCGTGGGTCCTAACGGGATATTATAAGAAACTCTTT	CAAWVLTGYYKKLF	TRGV10	.	TRGJ1	12	-1	-1	24
25	3.992207211523107E-4	TGTGCTGCGTGGGATGGATCCACTGGTTGGTTCAAGATATTT	CAAWDGSTGWFKIF	TRGV10	.	TRGJP1	14	-1	-1	19
25	3.992207211523107E-4	TGTGCTGCGTGGTCCACACAGAATTATAAGAAACTCTTT	CAAWSTQNYKKLF	TRGV10	.	TRGJ1	11	-1	-1	22
25	3.992207211523107E-4	TGTGCTGCGTGGGAGGGGGCCGATTATAAGAAACTCTTT	CAAWEGADYKKLF	TRGV10	.	TRGJ1	13	-1	-1	22
25	3.992207211523107E-4	TGTGCCACCTGGGATAATCAGGACACGAAACTCTTT	CATWDNQDTKLF	TRGV5	.	TRGJ1	13	-1	-1	26
25	3.992207211523107E-4	TGTGCCACCTTCGAGCTCTTT	CATFELF	TRGV2	.	TRGJ1	9	-1	-1	15
25	3.992207211523107E-4	TGTGCTGCGTGGGCATATTATTATAAGAAACTCTTT	CAAWAYYYKKLF	TRGV10	.	TRGJ1	12	-1	-1	16
25	3.992207211523107E-4	TGTGCTGCGCTGAATTATTATAAGAAACTCTTT	CAALNYYKKLF	TRGV10	.	TRGJ1	8	-1	-1	11
25	3.992207211523107E-4	TGTGCCACCTGGGATGGGCTCAGGAATTATTATAAGAAACTCTTT	CATWDGLRNYYKKLF	TRGV4	.	TRGJ1	21	-1	-1	23
24	3.8325189230621826E-4	TGTGCCACCTGGGACAAGACGGGGGGGGGTAGTGATTGGATCAAGACGTTT	CATWDKTGGGSDWIKTF	TRGV3	.	TRGJP2	15	-1	-1	28
24	3.8325189230621826E-4	TGTGCCTTGTGGGAGGCGCCCCCCCGATATTATTATAAGAAACTCTTT	CALWEAPPRYYYKKLF	TRGV9	.	TRGJ1	24	-1	-1	24
24	3.8325189230621826E-4	TGTGCTGCGTGGGATTTAGCAGTTTATTATAAGAAACTCTTT	CAAWDLAVYYKKLF	TRGV10	.	TRGJ1	15	-1	-1	23
24	3.8325189230621826E-4	TGTGCCACCTGGGACAGGCCTTATAAGAAACTCTTT	CATWDRPYKKLF	TRGV3	.	TRGJ1	20	-1	-1	20
24	3.8325189230621826E-4	TGTTTTTCCCCGAATTATTATAAGAAACTCTTT	CFSPNYYKKLF	TRGV10	.	TRGJ1	2	-1	-1	10
24	3.8325189230621826E-4	TGTGCTGCGTGGGACCACGGAGCTTATTATAAGAAACTCTTT	CAAWDHGAYYKKLF	TRGV10	.	TRGJ1	13	-1	-1	23
24	3.8325189230621826E-4	TGTGCTGCGTACCGGGGGGTTCGCTATTATAAGAAACTCTTT	CAAYRGVRYYKKLF	TRGV10	.	TRGJ1	9	-1	-1	24
24	3.8325189230621826E-4	TGTGCTGCGTGGGCTAATTATTATAAGAAACTCTTT	CAAWANYYKKLF	TRGV10	.	TRGJ1	12	-1	-1	15
24	3.8325189230621826E-4	TGTGCCACCTGGGATGGACTTAAGAAACTCTTT	CATWDGLKKLF	TRGV4	.	TRGJ1	16	-1	-1	20
24	3.8325189230621826E-4	TGTGCCACCTGGGAGTATTATAAGAAACTCTTT	CATWEYYKKLF	TRGV8	.	TRGJ1	13	-1	-1	15
24	3.8325189230621826E-4	TGTGCCACCTGGAAGGAGTTGGGCAAAAAAATCAAGGTATTT	CATWKELGKKIKVF	TRGV4	.	TRGJP	11	-1	-1	15
24	3.8325189230621826E-4	TGTGCCACCTGGTGTTGTAGTGATTGGATCAAGACGTTT	CATWCCSDWIKTF	TRGV2	.	TRGJP2	11	-1	-1	16
24	3.8325189230621826E-4	TGTGCTGCGTGGGATCTTTATTATAAGAAACTCTTT	CAAWDLYYKKLF	TRGV10	.	TRGJ1	14	-1	-1	17
24	3.8325189230621826E-4	TGTGCCACCTGGGTTAAGAAACTCTTT	CATWVKKLF	TRGV4	.	TRGJ1	12	-1	-1	14
24	3.8325189230621826E-4	TGTGCCACCTGGGATGATTGGATCAAGACGTTT	CATWDDWIKTF	TRGV4	.	TRGJP2	15	-1	-1	14
24	3.8325189230621826E-4	TGTGCCACCTGGGACAGGCGACAGAAACTCTTT	CATWDRRQKLF	TRGV3	.	TRGJ1	18	-1	-1	22
24	3.8325189230621826E-4	TGTGCTGCGTGGGATTACTCGGATTATTATAAGAAACTCTTT	CAAWDYSDYYKKLF	TRGV10	.	TRGJ1	17	-1	-1	18
23	3.672830634601258E-4	TGTGCTGCGTGGGATTGTGCCGGGACCACTGGTTGGTTCAAGATATTT	CAAWDCAGTTGWFKIF	TRGV10	.	TRGJP1	15	-1	-1	24
23	3.672830634601258E-4	TGTGCTGCGTGGGATCGGTTGCCCACTGGTTGGTTCAAGATATTT	CAAWDRLPTGWFKIF	TRGV10	.	TRGJP1	14	-1	-1	22
23	3.672830634601258E-4	TGTGCTGCGTGGGATACAAACTCGAATTATTATAAGAAACTCTTT	CAAWDTNSNYYKKLF	TRGV10	.	TRGJ1	14	-1	-1	18
23	3.672830634601258E-4	TGTGCTGCGTGGAACCTCTTATCGAATTATTATAAGAAACTCTTT	CAAWNLLSNYYKKLF	TRGV10	.	TRGJ1	11	-1	-1	21
23	3.672830634601258E-4	TGTGCTGTCCCTAGTTCGGAGATGAATTATTATAAGAAACTCTTT	CAVPSSEMNYYKKLF	TRGV10	.	TRGJ1	6	-1	-1	23
23	3.672830634601258E-4	TGTGCTGCGTGGGATTCATCCCCTGGTTGGTTCAAGATATTT	CAAWDSSPGWFKIF	TRGV10	.	TRGJP1	15	-1	-1	19
23	3.672830634601258E-4	TGTGCCACCTGGGTCCCTTGGATCAAGACGTTT	CATWVPWIKTF	TRGV8	.	TRGJP2	12	-1	-1	17
23	3.672830634601258E-4	TGTGCCACCTGGGATGATAAGAAACTCTTT	CATWDDKKLF	TRGV4	.	TRGJ1	15	-1	-1	13
23	3.672830634601258E-4	TGTGCCACCTGGGACGGGGAACTTAATTATTATAAGAAACTCTTT	CATWDGELNYYKKLF	TRGV2	.	TRGJ1	17	-1	-1	24
23	3.672830634601258E-4	TGTGCTGCGTGGGGAGGCTATTATAAGAAACTCTTT	CAAWGGYYKKLF	TRGV10	.	TRGJ1	12	-1	-1	18
23	3.672830634601258E-4	TGTGCCACTCCTCCGGTGGTACGGAAACTCTTT	CATPPVVRKLF	TRGV3	.	TRGJ1	7	-1	-1	23
23	3.672830634601258E-4	TGTGCCACCTGGGATGGGCCCGGGAAACTCTTT	CATWDGPGKLF	TRGV4	.	TRGJ2	20	-1	-1	23
23	3.672830634601258E-4	TGTGGTTGCGGAGGCTGGTTCAAGATATTT	CGCGGWFKIF	TRGV10	.	TRGJP1	3	-1	-1	12
23	3.672830634601258E-4	TGTGCGGGACTCTTT	CAGLF	TRGV5	.	TRGJ1	4	-1	-1	8
23	3.672830634601258E-4	TGTGCCACCTGGGACGGGAATTATTATAAGAAACTCTTT	CATWDGNYYKKLF	TRGV2	.	TRGJ1	17	-1	-1	17
22	3.513142346140334E-4	TGTGCTGCGTGGGATTATAAGCCGGACCTCTCGAATTATTATAAGAAACTCTTT	CAAWDYKPDLSNYYKKLF	TRGV10	.	TRGJ1	16	-1	-1	30
22	3.513142346140334E-4	TGTGCTGCGTGGGACGTACCCGATCATACCACTGGTTGGTTCAAGATATTT	CAAWDVPDHTTGWFKIF	TRGV10	.	TRGJP1	13	-1	-1	25
22	3.513142346140334E-4	TGTGCCACCTGGGACCTCCAGAGGGAGAATTATTATAAGAAACTCTTT	CATWDLQRENYYKKLF	TRGV5	.	TRGJ1	14	-1	-1	26
22	3.513142346140334E-4	TGTGCTGCGTGGGATAGAAGGGCCACTGGTTGGTTCAAGATATTT	CAAWDRRATGWFKIF	TRGV10	.	TRGJP1	14	-1	-1	22
22	3.513142346140334E-4	TGTGCCACCTGGGACAGGCAACGGAAACTCTTT	CATWDRQRKLF	TRGV5	.	TRGJ1	18	-1	-1	23
22	3.513142346140334E-4	TGTGCCACCGACCGGTATAAGAAACTCTTT	CATDRYKKLF	TRGV2	.	TRGJ1	8	-1	-1	15
22	3.513142346140334E-4	TGTGCCACCTGGGACGGGCGACTCTTT	CATWDGRLF	TRGV2	.	TRGJ1	18	-1	-1	20
22	3.513142346140334E-4	TGTGCCACCTGGGAGAAACTCTTT	CATWEKLF	TRGV8	.	TRGJ1	13	-1	-1	13
22	3.513142346140334E-4	TGTGCCACCTGGGACTCCTATAGTAGTGATTGGATCAAGACGTTT	CATWDSYSSDWIKTF	TRGV2	.	TRGJP2	14	-1	-1	18
22	3.513142346140334E-4	TGTGCCACCTGGGATGGGTCGAATTATTATAAGAAACTCTTT	CATWDGSNYYKKLF	TRGV4	.	TRGJ1	17	-1	-1	18
22	3.513142346140334E-4	CGTGCCTTGTGGGAGGTGCAGGTTAAGAAACTCTTT	RALWEVQVKKLF	TRGV9	.	TRGJ1	19	-1	-1	23
22	3.513142346140334E-4	TGTGCCACCTGGGACAGAGAATTATATAAGAAACTCTTT	CATWDRELYKKLF	TRGV7	.	TRGJ1	16	-1	-1	18
22	3.513142346140334E-4	TGTGCTGCGTGGGAACCTTATTATAAGAAACTCTTT	CAAWEPYYKKLF	TRGV10	.	TRGJ1	13	-1	-1	17
22	3.513142346140334E-4	TGTGCCACCTGGGACGGGGATTATAAGAAACTCTTT	CATWDGDYKKLF	TRGV2	.	TRGJ1	17	-1	-1	19
22	3.513142346140334E-4	TGTGCCACCTGGGACAGCGGGAAACTCTTT	CATWDSGKLF	TRGV3	.	TRGJ1	16	-1	-1	20
22	3.513142346140334E-4	TGTGCCACCTGGGACAGGCGGAAACTCTTT	CATWDRRKLF	TRGV3	.	TRGJ1	18	-1	-1	20
21	3.3534540576794097E-4	TGTGCCACCTGGGACGGAACTTATTATAAGAAACTCTTT	CATWDGTYYKKLF	TRGV2	.	TRGJ2	16	-1	-1	16
21	3.3534540576794097E-4	TGTGCCACCTGGGTTTATTATAAGAAACTCTTT	CATWVYYKKLF	TRGV4	.	TRGJ2	12	-1	-1	14
21	3.3534540576794097E-4	TGTGCCACCTGGGACAGGCCCAAGAAACTCTTT	CATWDRPKKLF	TRGV7	.	TRGJ1	19	-1	-1	21
21	3.3534540576794097E-4	TGTGCCGAGAATTGGATCAAGACGTTT	CAENWIKTF	TRGV2	.	TRGJP2	5	-1	-1	10
21	3.3534540576794097E-4	TGTGCTGCGTGGGATTATGGAGGTTATTATTATAAGAAACTCTTT	CAAWDYGGYYYKKLF	TRGV10	.	TRGJ1	16	-1	-1	25
21	3.3534540576794097E-4	TGTGCTGCGTGGGATAAGGCCACTGGTTGGTTCAAGATATTT	CAAWDKATGWFKIF	TRGV10	.	TRGJP1	14	-1	-1	19
21	3.3534540576794097E-4	TGTGCCACCTGGGACCGTAGTAGTGATTGGATCAAGACGTTT	CATWDRSSDWIKTF	TRGV8	.	TRGJP2	13	-1	-1	17
21	3.3534540576794097E-4	TGTGCTGCGTGGGATAATTATTATAAGAAACTCTTT	CAAWDNYYKKLF	TRGV10	.	TRGJ1	14	-1	-1	15
21	3.3534540576794097E-4	TGTGCTGCGTGGGCCTATTATAAGAAACTCTTT	CAAWAYYKKLF	TRGV10	.	TRGJ1	12	-1	-1	15
21	3.3534540576794097E-4	TGTGCCACCTGGGACGGGCCTGAGAAACTCTTT	CATWDGPEKLF	TRGV2	.	TRGJ1	19	-1	-1	22
21	3.3534540576794097E-4	TGTGCCACCTGGGTAAAGAAACTCTTT	CATWVKKLF	TRGV4	.	TRGJ1	12	-1	-1	15
21	3.3534540576794097E-4	TGTGCCACCTGGGAAGAGCTCTTT	CATWEELF	TRGV4	.	TRGJ1	13	-1	-1	18
20	3.193765769218486E-4	TGTGCTGCGTGGGATTATCGGGAGGTATGGGATACCACTGGTTGGTTCAAGATATTT	CAAWDYREVWDTTGWFKIF	TRGV10	.	TRGJP1	16	-1	-1	31
20	3.193765769218486E-4	TGTGCCACCTGGGCTCTAAAAACGGGCATGGATTATTATAAGAAACTCTTT	CATWALKTGMDYYKKLF	TRGV8	.	TRGJ1	12	-1	-1	31
20	3.193765769218486E-4	TGTGCCACCTGGGACGAGATGTTGGGTAGTGATTGGATCAAGACGTTT	CATWDEMLGSDWIKTF	TRGV2	.	TRGJP2	15	-1	-1	25
20	3.193765769218486E-4	TGTGCCACCTGGGATTATGATGATTGGATCAAGACGTTT	CATWDYDDWIKTF	TRGV8	.	TRGJP2	14	-1	-1	20
20	3.193765769218486E-4	TGTGCCACCTGGAAGAGTAGTGATTGGATCAAGACGTTT	CATWKSSDWIKTF	TRGV2	.	TRGJP2	11	-1	-1	15
20	3.193765769218486E-4	TGTGCCACCTGGGTCCCTCTCTGGAAACTCTTT	CATWVPLWKLF	TRGV4	.	TRGJ1	12	-1	-1	23
20	3.193765769218486E-4	TGTGCTGCGTCTGGTTGGTTCAAGATATTT	CAASGWFKIF	TRGV10	.	TRGJP1	9	-1	-1	10
20	3.193765769218486E-4	TGTGCCCTTTATTATAAGAAACTCTTT	CALYYKKLF	TRGV10	.	TRGJ1	4	-1	-1	8
20	3.193765769218486E-4	TGTGCCACGGCCATAAAACTCTTT	CATAIKLF	TRGV4	.	TRGJ1	7	-1	-1	15
19	3.0340774807575613E-4	TGTGCTGCGTGGCCCCAACTGGGTAAGAATTATTATAAGAAACTCTTT	CAAWPQLGKNYYKKLF	TRGV10	.	TRGJ1	11	-1	-1	26
19	3.0340774807575613E-4	TGTGCCACCTGGGACGGGGATAGTAGTGATTGGATCAAGACGTTT	CATWDGDSSDWIKTF	TRGV2	.	TRGJP2	17	-1	-1	19
19	3.0340774807575613E-4	TGTGCTGCGTGGCCCCCCCCCCATTATTATAAGAAACTCTTT	CAAWPPPHYYKKLF	TRGV10	.	TRGJ1	11	-1	-1	22
19	3.0340774807575613E-4	TGTGCTGCGTGGGATTTTGCCACTGGTTGGTTCAAGATATTT	CAAWDFATGWFKIF	TRGV10	.	TRGJP1	15	-1	-1	19
19	3.0340774807575613E-4	TGTGCCACCTGGGACGGAAGGCAGGGCTATAAGAAACTCTTT	CATWDGRQGYKKLF	TRGV2	.	TRGJ1	16	-1	-1	27
19	3.0340774807575613E-4	TGTGCCACCGCAAGGGGGTATGGTAGTTGGATCAAGACGTTT	CATARGYGSWIKTF	TRGV2	.	TRGJP2	8	-1	-1	26
19	3.0340774807575613E-4	TGTGCTGCGTGGGATTTAAATTATTATAAGAAACTCTTT	CAAWDLNYYKKLF	TRGV10	.	TRGJ1	15	-1	-1	18
19	3.0340774807575613E-4	TGTGCTGCGTGGAGATACCCTTATTATAAGAAACTCTTT	CAAWRYPYYKKLF	TRGV10	.	TRGJ1	15	-1	-1	20
19	3.0340774807575613E-4	TGTGCCACCTGGGATGGGTTTTTGGATAAGAAACTCTTT	CATWDGFLDKKLF	TRGV4	.	TRGJ1	17	-1	-1	25
19	3.0340774807575613E-4	TGTGCCACCTGGGACGGGCGGAATGGGATCAAGACGTTT	CATWDGRNGIKTF	TRGV2	.	TRGJP2	18	-1	-1	22
19	3.0340774807575613E-4	TGTGCCACCTGGGACGGGGAGGATTATAAGAAACTCTTT	CATWDGEDYKKLF	TRGV2	.	TRGJ1	17	-1	-1	22
19	3.0340774807575613E-4	TGTGCCACCTGGGACAGGCCGGATTATAAGAAACTCTTT	CATWDRPDYKKLF	TRGV7	.	TRGJ1	19	-1	-1	22
19	3.0340774807575613E-4	TGTGCCACCTGGGACAGGCCGAGGTATAAGAAACTCTTT	CATWDRPRYKKLF	TRGV3	.	TRGJ1	19	-1	-1	24
19	3.0340774807575613E-4	TGTGCTGCGTGGGATAAATATTATAAGAAACTCTTT	CAAWDKYYKKLF	TRGV10	.	TRGJ1	14	-1	-1	15
19	3.0340774807575613E-4	TGTGCCACCTGGGATGGAATGTGGGGTAAGCTCTTT	CATWDGMWGKLF	TRGV4	.	TRGJ1	16	-1	-1	27
19	3.0340774807575613E-4	TGTGCTGCGTGCCTTGGTTGGTTCAAGATATTT	CAACLGWFKIF	TRGV10	.	TRGJP1	10	-1	-1	14
19	3.0340774807575613E-4	TGTGCTGCGTGGCTTTATTATAAGAAACTCTTT	CAAWLYYKKLF	TRGV10	.	TRGJ1	11	-1	-1	14
19	3.0340774807575613E-4	TGTGCCACCTGGGATAGGGATAAGAAACTCTTT	CATWDRDKKLF	TRGV8	.	TRGJ1	17	-1	-1	19
19	3.0340774807575613E-4	TGTGCCACCTGGGACTCTCTCAAGAAACTCTTT	CATWDSLKKLF	TRGV2	.	TRGJ1	14	-1	-1	21
19	3.0340774807575613E-4	TGTGCCACCTGGGACGGTAGAAAGAAACTCTTT	CATWDGRKKLF	TRGV2	.	TRGJ1	16	-1	-1	21
19	3.0340774807575613E-4	TGTGCCACCTGGGACGAGTGGATCAAGACGTTT	CATWDEWIKTF	TRGV2	.	TRGJP2	15	-1	-1	15
19	3.0340774807575613E-4	TGTGCCACCTGGGACAGGCACCCAAAACTCTTT	CATWDRHPKLF	TRGV3	.	TRGJ1	18	-1	-1	24
19	3.0340774807575613E-4	TGTGCCACCTGGGACAACTATAAGAAACTCTTT	CATWDNYKKLF	TRGV7	.	TRGJ1	15	-1	-1	18
19	3.0340774807575613E-4	TGTGCCACCTGGCGATATAAGAAACTCTTT	CATWRYKKLF	TRGV8	.	TRGJ1	16	-1	-1	15
19	3.0340774807575613E-4	TGTGCCACCTGGGATGCGGGGAAACTCTTT	CATWDAGKLF	TRGV4	.	TRGJ1	15	-1	-1	20
19	3.0340774807575613E-4	TGTGCCACCTGGGATCTTCGACTCTTT	CATWDLRLF	TRGV2	.	TRGJ1	13	-1	-1	20
19	3.0340774807575613E-4	TGTGCCACCTGGGATGAAGAGCTCTTT	CATWDEELF	TRGV4	.	TRGJ1	15	-1	-1	21
19	3.0340774807575613E-4	TGTGCCACCTGGGACAGGCGGCTCTTT	CATWDRRLF	TRGV3	.	TRGJ1	18	-1	-1	21
19	3.0340774807575613E-4	TGTTCCCACCCTAGGAAACTCTTT	CSHPRKLF	TRGV4	.	TRGJ1	9	-1	-1	11
19	3.0340774807575613E-4	TGTGCCACCTGTTCGAAACTCTTT	CATCSKLF	TRGV4	.	TRGJ1	10	-1	-1	14
19	3.0340774807575613E-4	TGTGCCACCTGGGTTAAACTCTTT	CATWVKLF	TRGV2	.	TRGJ1	12	-1	-1	15
19	3.0340774807575613E-4	TGTGCCACCTGGCCCCTCTTT	CATWPLF	TRGV3	.	TRGJ1	11	-1	-1	15
18	2.874389192296637E-4	TGTGCTGCGCAGAGGGATAATGGGAACTGCGAGTGTGCCACTGGTTGGTTCAAGATATTT	CAAQRDNGNCECATGWFKIF	TRGV10	.	TRGJP1	8	-1	-1	37
18	2.874389192296637E-4	TGTGCTGCGTGGGCAAATTATTGGCATTATGGGCTGGATTATAAGAAACTCTTT	CAAWANYWHYGLDYKKLF	TRGV10	.	TRGJ1	12	-1	-1	37
18	2.874389192296637E-4	TGTGCCACCTGGGACGTTGGGGTGGGTGATTGGATCAAGACGTTT	CATWDVGVGDWIKTF	TRGV2	.	TRGJP2	15	-1	-1	25
18	2.874389192296637E-4	TGTGCCACCTGGGACGGGCCATTCGGTTATTATAAGAAACTCTTT	CATWDGPFGYYKKLF	TRGV2	.	TRGJ1	19	-1	-1	20
18	2.874389192296637E-4	TGTGCCACCTGGGACGGGCGGGGTTCTGATTGGATCAAGACGTTT	CATWDGRGSDWIKTF	TRGV2	.	TRGJP2	18	-1	-1	26
18	2.874389192296637E-4	TGTGCCACCTGGGGTTATAGTAGTGATTGGATCAAGACGTTT	CATWGYSSDWIKTF	TRGV8	.	TRGJP2	12	-1	-1	15
18	2.874389192296637E-4	TGTGCCACCTGGGGCGTCTGTAGTGATTGGATCAAGACGTTT	CATWGVCSDWIKTF	TRGV2	.	TRGJP2	15	-1	-1	19
18	2.874389192296637E-4	TGTGCCACCTGGGACGATCTGCATGATTGGATCAAGACGTTT	CATWDDLHDWIKTF	TRGV2	.	TRGJP2	15	-1	-1	23
18	2.874389192296637E-4	TGTGCTGCGTGGGATTATCGTTATTATAAGAAACTCTTT	CAAWDYRYYKKLF	TRGV10	.	TRGJ1	23	-1	-1	20
18	2.874389192296637E-4	TGTGCTGCGTGGGATCAGAATTATTATAAGAAACTCTTT	CAAWDQNYYKKLF	TRGV10	.	TRGJ1	14	-1	-1	17
18	2.874389192296637E-4	TGTGCTGCGTGGGACCCGAATTATTATAAGAAACTCTTT	CAAWDPNYYKKLF	TRGV10	.	TRGJ1	13	-1	-1	16
18	2.874389192296637E-4	TGTGCCACCTGGGACAGGCCGGTGGGGAAGAAACTCTTT	CATWDRPVGKKLF	TRGV5	.	TRGJ1	22	-1	-1	27
18	2.874389192296637E-4	TGTGCCACCTGGATAAGTAGTGATTGGATCAAGACGTTT	CATWISSDWIKTF	TRGV2	.	TRGJP2	11	-1	-1	12
18	2.874389192296637E-4	TGTGCCACCTGGGACGGTGATTGGATCAAGACGTTT	CATWDGDWIKTF	TRGV2	.	TRGJP2	16	-1	-1	16
18	2.874389192296637E-4	TGTGCCACCTGGGACGGCGTTCATAAGAAACTCTTT	CATWDGVHKKLF	TRGV2	.	TRGJ1	16	-1	-1	22
18	2.874389192296637E-4	TGTGCCACCTGGGACAGGCATTATAAGAAACTCTTT	CATWDRHYKKLF	TRGV3	.	TRGJ1	18	-1	-1	19
18	2.874389192296637E-4	TGTGCCACTTACTTTTATTATAAGAAACTCTTT	CATYFYYKKLF	TRGV5	.	TRGJ1	7	-1	-1	14
18	2.874389192296637E-4	TGTGCCACCTGGGGGTATTATAAGAAACTCTTT	CATWGYYKKLF	TRGV5	.	TRGJ1	12	-1	-1	15
18	2.874389192296637E-4	TGTGCCACCTGGGATGGTTATAAGAAACTCTTT	CATWDGYKKLF	TRGV4	.	TRGJ1	16	-1	-1	17
18	2.874389192296637E-4	TGTGCCACCTGGGATGGGCGCGGGAAACTCTTT	CATWDGRGKLF	TRGV4	.	TRGJ1	18	-1	-1	23
18	2.874389192296637E-4	TGTGCCACCTGGGACGCGTATAAGAAACTCTTT	CATWDAYKKLF	TRGV2	.	TRGJ1	15	-1	-1	18
18	2.874389192296637E-4	TGTGCCACCTGGGACGACGGGAGGAAACTCTTT	CATWDDGRKLF	TRGV2	.	TRGJ1	15	-1	-1	23
18	2.874389192296637E-4	TGTGCCACCTTTCATTGGATCAAGACGTTT	CATFHWIKTF	TRGV2	.	TRGJP2	9	-1	-1	13
18	2.874389192296637E-4	TGTGCCACCTGGTTTTATAAGAAACTCTTT	CATWFYKKLF	TRGV4	.	TRGJ1	11	-1	-1	14
18	2.874389192296637E-4	TGTGCCACCTGGGATCTGAAGAAACTCTTT	CATWDLKKLF	TRGV4	.	TRGJ1	14	-1	-1	18
18	2.874389192296637E-4	TGTGCCACCTGGGATGGGCTATGGCTCTTT	CATWDGLWLF	TRGV4	.	TRGJ1	18	-1	-1	24
18	2.874389192296637E-4	TGTGCCACCTGGGATGGGCAGAAACTCTTT	CATWDGQKLF	TRGV5	.	TRGJ1	13	-1	-1	19
18	2.874389192296637E-4	TGTGCCACCTCGGGAAAGAAACTCTTT	CATSGKKLF	TRGV4	.	TRGJ1	14	-1	-1	15
17	2.714700903835713E-4	TGTGCTGCGTGGGATATCGACGACCCTCCCCTAGTGAATTATTATAAGAAACTCTTT	CAAWDIDDPPLVNYYKKLF	TRGV10	.	TRGJ1	14	-1	-1	35
17	2.714700903835713E-4	TGTGCCACCTGGGACGGGCCCTGTTTTAGTAGTAGTGATTGGATCAAGACGTTT	CATWDGPCFSSSDWIKTF	TRGV2	.	TRGJP2	20	-1	-1	29
17	2.714700903835713E-4	TGTGCCACCTGGGACGGGCCCGCGGCTTTTGGTAGTGATTGGATCAAGACGTTT	CATWDGPAAFGSDWIKTF	TRGV2	.	TRGJP2	21	-1	-1	31
17	2.714700903835713E-4	TGTGCCACCTGGGATAGGGTGGGCTATAGTAGTGATTGGATCAAGACGTTT	CATWDRVGYSSDWIKTF	TRGV8	.	TRGJP2	17	-1	-1	24
17	2.714700903835713E-4	TGTGCTGCGTGGGCTCGTTTTTACCGCACTGGTTGGTTCAAGATATTT	CAAWARFYRTGWFKIF	TRGV10	.	TRGJP1	12	-1	-1	26
17	2.714700903835713E-4	TGTGCTGCGTGGGATATAGGGCGTATGGATTATTATAAGAAACTCTTT	CAAWDIGRMDYYKKLF	TRGV10	.	TRGJ1	14	-1	-1	28
17	2.714700903835713E-4	TGTGCCACCTGGGATAAGTTATCGAATTATTATAAGAAACTCTTT	CATWDKLSNYYKKLF	TRGV8	.	TRGJ1	15	-1	-1	21
17	2.714700903835713E-4	TGTGCCACCTGGGACGGTCGGAGTAGTGATTGGATCAAGACGTTT	CATWDGRSSDWIKTF	TRGV2	.	TRGJP2	16	-1	-1	21
17	2.714700903835713E-4	TGTGCTGCGTGGGATTTTCGGTATTATTATAAGAAACTCTTT	CAAWDFRYYYKKLF	TRGV10	.	TRGJ1	15	-1	-1	22
17	2.714700903835713E-4	TGTGCCACCTGGGACAGGCGGGGTTGTTATAAGAAACTCTTT	CATWDRRGCYKKLF	TRGV5	.	TRGJ1	18	-1	-1	23
17	2.714700903835713E-4	TGTGCCACCTGGGACAGGCACAAATATTATAAGAAACTCTTT	CATWDRHKYYKKLF	TRGV3	.	TRGJ1	18	-1	-1	21
17	2.714700903835713E-4	TGTGCCACCTGGGTTAGTAGTGATTGGATCAAGACGTTT	CATWVSSDWIKTF	TRGV2	.	TRGJP2	12	-1	-1	14
17	2.714700903835713E-4	TGTGCCACCTGGGATGGAAGATATTATAAGAAACTCTTT	CATWDGRYYKKLF	TRGV4	.	TRGJ1	16	-1	-1	21
17	2.714700903835713E-4	TGTGCCACCTGGGACGGTTCCTATTATAAGAAACTCTTT	CATWDGSYYKKLF	TRGV2	.	TRGJ1	16	-1	-1	21
17	2.714700903835713E-4	TGTGCTGCGTGGTCCCCTTACGGGCGGAAACTCTTT	CAAWSPYGRKLF	TRGV10	.	TRGJ1	11	-1	-1	26
17	2.714700903835713E-4	TGTGCCACCTGGGATGGGCGATATAAGAAACTCTTT	CATWDGRYKKLF	TRGV4	.	TRGJ1	18	-1	-1	21
17	2.714700903835713E-4	TGTGCCACCTGGGATGGGGGATATAAGAAACTCTTT	CATWDGGYKKLF	TRGV4	.	TRGJ1	17	-1	-1	21
17	2.714700903835713E-4	TGTGCCACCTGGGACTGGGGTTATAAGAAACTCTTT	CATWDWGYKKLF	TRGV2	.	TRGJ1	18	-1	-1	20
17	2.714700903835713E-4	TGTGCCACCTGGGACGGGCCCTATAAGAAACTCTTT	CATWDGPYKKLF	TRGV2	.	TRGJ1	20	-1	-1	21
17	2.714700903835713E-4	TGTGCCACCTGGGACGGGCCCCCAAAGAAACTCTTT	CATWDGPPKKLF	TRGV2	.	TRGJ1	20	-1	-1	24
17	2.714700903835713E-4	TGTGCCACCTGGGACGGGCGGGCGTGGAAACTCTTT	CATWDGRAWKLF	TRGV2	.	TRGJ1	18	-1	-1	26
17	2.714700903835713E-4	TGTGCCACCTGGGACGGGCACTATAAGAAACTCTTT	CATWDGHYKKLF	TRGV2	.	TRGJ1	18	-1	-1	21
17	2.714700903835713E-4	TGTGCCACATATAGTAGTGATTGGATCAAGACGTTT	CATYSSDWIKTF	TRGV2	.	TRGJP2	7	-1	-1	8
17	2.714700903835713E-4	TGTGCTGCGTGGGCAAATTATAAGAAACTCTTT	CAAWANYKKLF	TRGV10	.	TRGJ1	12	-1	-1	16
17	2.714700903835713E-4	TGTGCCCCTGAAGACATTCGGAAGAAACTCTTT	CAPEDIRKKLF	TRGV5	.	TRGJ1	9	-1	-1	21
17	2.714700903835713E-4	TGTGCCACCTGGGATTGGTCTAAGAAACTCTTT	CATWDWSKKLF	TRGV3	.	TRGJ1	13	-1	-1	20
17	2.714700903835713E-4	TGTGCCACCTGGGATCAGGCGGGGAAACTCTTT	CATWDQAGKLF	TRGV3	.	TRGJ1	19	-1	-1	23
17	2.714700903835713E-4	TGTGCCACCTGGGATGATTATAAGAAACTCTTT	CATWDDYKKLF	TRGV4	.	TRGJ1	15	-1	-1	13
17	2.714700903835713E-4	TGTGCCACCTGGGACGTCGGAGGGAAACTCTTT	CATWDVGGKLF	TRGV2	.	TRGJ1	15	-1	-1	23
17	2.714700903835713E-4	TGTGCCACCTGGGACGGCCGCCGTCCGCTCTTT	CATWDGRRPLF	TRGV2	.	TRGJ1	25	-1	-1	27
17	2.714700903835713E-4	TGTGCCACCTGGGAAACCGGAGAGAAACTCTTT	CATWETGEKLF	TRGV2	.	TRGJ1	13	-1	-1	22
17	2.714700903835713E-4	TGTGCCTTGGGGGTCAAGAGTCAACTCTTT	CALGVKSQLF	TRGV4	.	TRGJ1	5	-1	-1	22
17	2.714700903835713E-4	TGTGCCACCTGGGATGGGGGGAAACTCTTT	CATWDGGKLF	TRGV4	.	TRGJ1	17	-1	-1	20
17	2.714700903835713E-4	TGTGCCACCTGGGACAGATTGAAACTCTTT	CATWDRLKLF	TRGV3	.	TRGJ1	16	-1	-1	20
17	2.714700903835713E-4	TGTGCCACCTGGGAGGGGCGGAAACTCTTT	CATWEGRKLF	TRGV2	.	TRGJ1	18	-1	-1	20
17	2.714700903835713E-4	TGTGCCCCACCGGGTAGGAAACTCTTT	CAPPGRKLF	TRGV3	.	TRGJ1	5	-1	-1	14
17	2.714700903835713E-4	TGTGCCACCTGGGACGGGCGTCTCTTT	CATWDGRLF	TRGV2	.	TRGJ1	18	-1	-1	21
16	2.5550126153747884E-4	TGTGCCACCTGGGACGTTTCAACCCTTAGTGATTGGATCAAGACGTTT	CATWDVSTLSDWIKTF	TRGV2	.	TRGJP2	15	-1	-1	26
16	2.5550126153747884E-4	TGTGCCACCTGGGACGGTCACAAAGGGGGCTATTATAAGAAACTCTTT	CATWDGHKGGYYKKLF	TRGV2	.	TRGJ1	16	-1	-1	30
16	2.5550126153747884E-4	TGTGCCACCTGGGATGAGGATTGTAGTGATTGGATCAAGACGTTT	CATWDEDCSDWIKTF	TRGV8	.	TRGJP2	18	-1	-1	19
16	2.5550126153747884E-4	TGTGCCACCTGGGACGGCTATAGTAGTGATTGGATCAAGACGTTT	CATWDGYSSDWIKTF	TRGV2	.	TRGJP2	16	-1	-1	18
16	2.5550126153747884E-4	TGTGCCACCTGGGACGGGCCTACGAGTGATTGGATCAAGACGTTT	CATWDGPTSDWIKTF	TRGV2	.	TRGJP2	19	-1	-1	24
16	2.5550126153747884E-4	TGTGCCACCTGGGAGGAGTTTTATTCTATCGATAAGAAACTCTTT	CATWEEFYSIDKKLF	TRGV4	.	TRGJ1	13	-1	-1	31
16	2.5550126153747884E-4	TGTGCCTTGTGGGAGGTAAGGAATTATTATAAGAAACTCTTT	CALWEVRNYYKKLF	TRGV9	.	TRGJ1	16	-1	-1	20
16	2.5550126153747884E-4	TGTGCCTTGTGGGAGGGTTTTAATTATTATAAGAAACTCTTT	CALWEGFNYYKKLF	TRGV9	.	TRGJ1	15	-1	-1	21
16	2.5550126153747884E-4	TGTGCCACCTGGGGCCCCCCATGGCATTATAAGAAACTCTTT	CATWGPPWHYKKLF	TRGV5P	.	TRGJ1	14	-1	-1	25
16	2.5550126153747884E-4	TGTGCCACCTGGGATGGGCTTGTCCTTACAGAGAAACTCTTT	CATWDGLVLTEKLF	TRGV4	.	TRGJ1	18	-1	-1	31
16	2.5550126153747884E-4	TGTGCCACCTGGGACGGCCGGGGGGATTATAAGAAACTCTTT	CATWDGRGDYKKLF	TRGV3	.	TRGJ1	18	-1	-1	25
16	2.5550126153747884E-4	TGTGCTGCGTGGGAGCCATATTATTATAAGAAACTCTTT	CAAWEPYYYKKLF	TRGV10	.	TRGJ1	13	-1	-1	19
16	2.5550126153747884E-4	TGTGCCACCTGGGTTACCACTGGTTGGTTCAAGATATTT	CATWVTTGWFKIF	TRGV3	.	TRGJP1	12	-1	-1	14
16	2.5550126153747884E-4	TGTGCCACCTGGGATGGGCGATGTTATAAGAAACTCTTT	CATWDGRCYKKLF	TRGV4	.	TRGJ1	18	-1	-1	23
16	2.5550126153747884E-4	TGTGCCACCTGGGACCCGAGGGATTATAAGAAACTCTTT	CATWDPRDYKKLF	TRGV3	.	TRGJ1	14	-1	-1	22
16	2.5550126153747884E-4	TGTGCCACCTGGGACGTGCGCCAGACCATCAAGACGTTT	CATWDVRQTIKTF	TRGV2	.	TRGJP2	18	-1	-1	27
16	2.5550126153747884E-4	TGTGCCACCTGGGACGGTCCCGATTGGATCAAGACGTTT	CATWDGPDWIKTF	TRGV2	.	TRGJP2	21	-1	-1	21
16	2.5550126153747884E-4	TGTGCCACCTGGGACGGTAGTGATTGGATCAAGACGTTT	CATWDGSDWIKTF	TRGV2	.	TRGJP2	16	-1	-1	16
16	2.5550126153747884E-4	TGTGCCACCTGGGACGGGCTTGGCTATAAGAAACTCTTT	CATWDGLGYKKLF	TRGV2	.	TRGJ1	18	-1	-1	24
16	2.5550126153747884E-4	TGTGCCACCTGGGACGGGCCTTATTATAAGAAACTCTTT	CATWDGPYYKKLF	TRGV2	.	TRGJ1	19	-1	-1	20
16	2.5550126153747884E-4	TGTGCCACCTGGGACGGGCCTGATTATAAGAAACTCTTT	CATWDGPDYKKLF	TRGV2	.	TRGJ1	19	-1	-1	22
16	2.5550126153747884E-4	TGTGCCACCTGGGACGGGAGTGTGATTAAGAAACTCTTT	CATWDGSVIKKLF	TRGV2	.	TRGJ1	17	-1	-1	26
16	2.5550126153747884E-4	TGTGCCACCTGGGACAGGCCCTATTATAAGAAACTCTTT	CATWDRPYYKKLF	TRGV3	.	TRGJ1	19	-1	-1	21
16	2.5550126153747884E-4	TGTGCCACCTGGGACAGGCCATGGTTCGGGAAACTCTTT	CATWDRPWFGKLF	TRGV3	.	TRGJ1	19	-1	-1	29
16	2.5550126153747884E-4	TGTGCCACCTGGGACAAGAATTATTATAAGAAACTCTTT	CATWDKNYYKKLF	TRGV5	.	TRGJ1	15	-1	-1	17
16	2.5550126153747884E-4	TGTGCTGCGTGGGAGGGATATTATAAGAAACTCTTT	CAAWEGYYKKLF	TRGV10	.	TRGJ1	13	-1	-1	18
16	2.5550126153747884E-4	TGTGCCACCTGGGTTAGTGATTGGATCAAGACGTTT	CATWVSDWIKTF	TRGV2	.	TRGJP2	12	-1	-1	14
16	2.5550126153747884E-4	TGTGCCACCTGGGTGGTTGGGTATAAGAAACTCTTT	CATWVVGYKKLF	TRGV8	.	TRGJ1	12	-1	-1	21
16	2.5550126153747884E-4	TGTGCCACCTGGGCCCCGTTCGATAAGAAACTCTTT	CATWAPFDKKLF	TRGV8	.	TRGJ1	12	-1	-1	22
16	2.5550126153747884E-4	TGTGCCACCTGGGACCTTCCCCCTAAGAAACTCTTT	CATWDLPPKKLF	TRGV5	.	TRGJ1	14	-1	-1	23
16	2.5550126153747884E-4	TGTGCCACCTGGGACGGCGATTATAAGAAACTCTTT	CATWDGDYKKLF	TRGV2	.	TRGJ1	16	-1	-1	19
16	2.5550126153747884E-4	TGTGCCACCTGGGACGGGTTATATAAGAAACTCTTT	CATWDGLYKKLF	TRGV2	.	TRGJ1	17	-1	-1	18
16	2.5550126153747884E-4	TGTGCCACCTGGGACGGGCTTTGTAAGAAACTCTTT	CATWDGLCKKLF	TRGV2	.	TRGJ1	18	-1	-1	20
16	2.5550126153747884E-4	TGTGCCACCTGGGACGGGCCTCCTAAGAAACTCTTT	CATWDGPPKKLF	TRGV2	.	TRGJ1	19	-1	-1	23
16	2.5550126153747884E-4	TGTGCCACCTGGGACGGGCCCTTCGGGAAACTCTTT	CATWDGPFGKLF	TRGV2	.	TRGJ1	23	-1	-1	26
16	2.5550126153747884E-4	TGTGCCACCTGGGACGGACCCAATAAGAAACTCTTT	CATWDGPNKKLF	TRGV5	.	TRGJ1	14	-1	-1	22
16	2.5550126153747884E-4	TGTGCCACCCGCCCACGTCCGGATTCGAAACTCTTT	CATRPRPDSKLF	TRGV3	.	TRGJ1	8	-1	-1	26
16	2.5550126153747884E-4	TGTGCCACTGCAGGGGTATATGGGAAACTCTTT	CATAGVYGKLF	TRGV7	.	TRGJ1	7	-1	-1	23
16	2.5550126153747884E-4	TGTGCCACCTCGCGAGGGTATAAGAAACTCTTT	CATSRGYKKLF	TRGV2	.	TRGJ1	9	-1	-1	18
16	2.5550126153747884E-4	TGTGCCACCTGGCGATATTATAAGAAACTCTTT	CATWRYYKKLF	TRGV8	.	TRGJ1	16	-1	-1	15
16	2.5550126153747884E-4	TGTGCCACCTGGGACGGGCTCCAAAAACTCTTT	CATWDGLQKLF	TRGV2	.	TRGJ1	18	-1	-1	24
16	2.5550126153747884E-4	TGTGCCACCTGGGACAGGCGCGTGAAACTCTTT	CATWDRRVKLF	TRGV3	.	TRGJ1	18	-1	-1	23
16	2.5550126153747884E-4	TGTGCCACCTGGGAATATTATAAGAAACTCTTT	CATWEYYKKLF	TRGV8	.	TRGJ2	13	-1	-1	12
16	2.5550126153747884E-4	TGTGCCACCTGGAAGTATTATAAGAAACTCTTT	CATWKYYKKLF	TRGV4	.	TRGJ1	11	-1	-1	11
16	2.5550126153747884E-4	TGTGCTGCGTCAGTCTGGTTCAAGATATTT	CAASVWFKIF	TRGV10	.	TRGJP1	9	-1	-1	15
16	2.5550126153747884E-4	TGTGCCACCTGGGTTTATAAGAAACTCTTT	CATWVYKKLF	TRGV2	.	TRGJ1	12	-1	-1	14
16	2.5550126153747884E-4	TGTGCCACCTGGGATTGGATCAAGACGTTT	CATWDWIKTF	TRGV8	.	TRGJP2	17	-1	-1	12
16	2.5550126153747884E-4	TGTGCCACCTGGGATAGGGAGAAACTCTTT	CATWDREKLF	TRGV8	.	TRGJ1	17	-1	-1	19
16	2.5550126153747884E-4	TGTGCCACCTCTGATAAGAAACTCTTT	CATSDKKLF	TRGV4	.	TRGJ1	9	-1	-1	13
16	2.5550126153747884E-4	TGTGCCACCTGGGGGGGGAAACTCTTT	CATWGGKLF	TRGV2	.	TRGJ1	12	-1	-1	17
16	2.5550126153747884E-4	TGTGCCACCTGGGACAGGCTCCTCTTT	CATWDRLLF	TRGV5	.	TRGJ1	18	-1	-1	21
16	2.5550126153747884E-4	TGTTTCGGTTATAAGAAACTCTTT	CFGYKKLF	TRGV5	.	TRGJ1	2	-1	-1	8
16	2.5550126153747884E-4	TGTGCTTCACGGGAGGTCCTCTTT	CASREVLF	TRGV8	.	TRGJ1	4	-1	-1	18
16	2.5550126153747884E-4	TGTGCCCTCCTGGAACTCTTT	CALLELF	TRGV8	.	TRGJ1	12	-1	-1	13
16	2.5550126153747884E-4	TGTGCCACCATGGCACTCTTT	CATMALF	TRGV3	.	TRGJ1	15	-1	-1	14
15	2.3953243269138642E-4	TGTGCCACCTGGGAAGGCGCGCTAATCCGCAGTAGTGATTGGATCAAGACGTTT	CATWEGALIRSSDWIKTF	TRGV2	.	TRGJP2	16	-1	-1	30
15	2.3953243269138642E-4	TGTGCCACCTGGGACGAGAACTATAGTAGTGATTGGATCAAGACGTTT	CATWDENYSSDWIKTF	TRGV2	.	TRGJP2	15	-1	-1	21
15	2.3953243269138642E-4	TGTGCCTTGTGGGAGGCTACCGGATTTTATTATAAGAAACTCTTT	CALWEATGFYYKKLF	TRGV9	.	TRGJ1	15	-1	-1	26
15	2.3953243269138642E-4	TGTGCCACCTGGGATAGTTCCCGTAGTGATTGGATCAAGACGTTT	CATWDSSRSDWIKTF	TRGV8	.	TRGJP2	16	-1	-1	22
15	2.3953243269138642E-4	TGTGCCACCTGGGACGGGAGTAGGGTTTATTATAAGAAACTCTTT	CATWDGSRVYYKKLF	TRGV3	.	TRGJ1	17	-1	-1	26
15	2.3953243269138642E-4	TGTGCTGCGTGGGATTATCCCACTGGTTGGTTCAAGATATTT	CAAWDYPTGWFKIF	TRGV10	.	TRGJP1	16	-1	-1	8
15	2.3953243269138642E-4	TGTGCTGCGTGGGATAAGGCGAATTATTATAAGAAACTCTTT	CAAWDKANYYKKLF	TRGV10	.	TRGJ1	14	-1	-1	13
15	2.3953243269138642E-4	TGTGCCACCTGGGATGGTAGTAGTGATTGGATCAAGACGTTT	CATWDGSSDWIKTF	TRGV4	.	TRGJP2	16	-1	-1	17
15	2.3953243269138642E-4	TGTGCCACCTGGGATGGGCCCCCGATTGATAAGAAACTCTTT	CATWDGPPIDKKLF	TRGV4	.	TRGJ1	20	-1	-1	24
15	2.3953243269138642E-4	TGTGCCACCTGGGATAAGCGAAGTGATTGGATCAAGACGTTT	CATWDKRSDWIKTF	TRGV8	.	TRGJP2	18	-1	-1	21
15	2.3953243269138642E-4	TGTGCCACCTGGGACGGGCCGCGGGATTGGATCAAGACGTTT	CATWDGPRDWIKTF	TRGV2	.	TRGJP2	19	-1	-1	24
15	2.3953243269138642E-4	TGTGCCACCTGGGACGGGCCGGTTGGTTGGTTCAAGATATTT	CATWDGPVGWFKIF	TRGV2	.	TRGJP1	22	-1	-1	23
15	2.3953243269138642E-4	TGTGCCACCTGGGACGGGCGTCAGGATTATAAGAAACTCTTT	CATWDGRQDYKKLF	TRGV2	.	TRGJ1	18	-1	-1	25
15	2.3953243269138642E-4	TGTGCCACCTGGGACAGGCCGGGTGATTGGATCAAGACGTTT	CATWDRPGDWIKTF	TRGV3	.	TRGJP2	19	-1	-1	22
15	2.3953243269138642E-4	TGTGCCACCTGGGACAGACCGAGGTCCGTAAGGAAACTCTTT	CATWDRPRSVRKLF	TRGV3	.	TRGJ1	19	-1	-1	28
15	2.3953243269138642E-4	TGTGCTGCGTGGGATGAAACCTATTATAAGAAACTCTTT	CAAWDETYYKKLF	TRGV10	.	TRGJ1	14	-1	-1	21
15	2.3953243269138642E-4	TGTGCCACCTGGGATCGTGTTGAGTATAAGAAACTCTTT	CATWDRVEYKKLF	TRGV4	.	TRGJ1	14	-1	-1	24
15	2.3953243269138642E-4	TGTGCCACCTGGGATGGGCTTCATTATAAGAAACTCTTT	CATWDGLHYKKLF	TRGV4	.	TRGJ1	18	-1	-1	22
15	2.3953243269138642E-4	TGTGCCACCTGGGACGGCGTTGATTATAAGAAACTCTTT	CATWDGVDYKKLF	TRGV2	.	TRGJ2	16	-1	-1	22
15	2.3953243269138642E-4	TGTGCCACCTGGGACGGGCTCGGTTATAAGAAACTCTTT	CATWDGLGYKKLF	TRGV2	.	TRGJ1	21	-1	-1	23
15	2.3953243269138642E-4	TGTGCCACCTGGGACGGGCCGGGAGGTAAGAAACTCTTT	CATWDGPGGKKLF	TRGV2	.	TRGJ1	19	-1	-1	26
15	2.3953243269138642E-4	TGTGCCACCTGGGACGGGCCAGACTATAAGAAACTCTTT	CATWDGPDYKKLF	TRGV2	.	TRGJ1	19	-1	-1	24
15	2.3953243269138642E-4	TGTGCCACCTGGGACGGAGCTGGTTGGTTCAAGATATTT	CATWDGAGWFKIF	TRGV2	.	TRGJP1	16	-1	-1	19
15	2.3953243269138642E-4	TGTGCCACCTGGGACAGGCCCGGGGTCAAGAAACTCTTT	CATWDRPGVKKLF	TRGV3	.	TRGJ1	19	-1	-1	27
15	2.3953243269138642E-4	TGTGCCACCTGGGACAGGCGTGGTTATAAGAAACTCTTT	CATWDRRGYKKLF	TRGV7	.	TRGJ1	21	-1	-1	23
15	2.3953243269138642E-4	TGTGCCGCTTACGCCCATTATTATAAGAAACTCTTT	CAAYAHYYKKLF	TRGV2	.	TRGJ1	5	-1	-1	16
15	2.3953243269138642E-4	TGTGCCACCTGGTCCCCCCGTTATAAGAAACTCTTT	CATWSPRYKKLF	TRGV3	.	TRGJ1	11	-1	-1	20
15	2.3953243269138642E-4	TGTGCCACCTGGGGCTTGGATTATAAGAAACTCTTT	CATWGLDYKKLF	TRGV8	.	TRGJ1	12	-1	-1	19
15	2.3953243269138642E-4	TGTGCCACCTGGGATCGGTATTATAAGAAACTCTTT	CATWDRYYKKLF	TRGV4	.	TRGJ1	17	-1	-1	18
15	2.3953243269138642E-4	TGTGCCACCTGGGATGGCGTATATAAGAAACTCTTT	CATWDGVYKKLF	TRGV8	.	TRGJ1	21	-1	-1	21
15	2.3953243269138642E-4	TGTGCCACCTGGGATGGGTCTTATAAGAAACTCTTT	CATWDGSYKKLF	TRGV4	.	TRGJ1	17	-1	-1	20
15	2.3953243269138642E-4	TGTGCCACCTGGGACATGGATTATAAGAAACTCTTT	CATWDMDYKKLF	TRGV3	.	TRGJ1	15	-1	-1	19
15	2.3953243269138642E-4	TGTGCCACCTGGGACAGCGACTGGATCAAGACGTTT	CATWDSDWIKTF	TRGV5	.	TRGJP2	16	-1	-1	15
15	2.3953243269138642E-4	TGTGCCACCTGGGACAGGCTGCATGAGAAACTCTTT	CATWDRLHEKLF	TRGV5	.	TRGJ1	18	-1	-1	22
15	2.3953243269138642E-4	TGTGCCACCTGGGACAGGGGCTATAAGAAACTCTTT	CATWDRGYKKLF	TRGV5	.	TRGJ1	17	-1	-1	21
15	2.3953243269138642E-4	TGTGCCACCTGGACTAGTGATTGGATCAAGACGTTT	CATWTSDWIKTF	TRGV2	.	TRGJP2	11	-1	-1	14
15	2.3953243269138642E-4	TGTGCCACCCTGGGGGGGGATTATAAGAAACTCTTT	CATLGGDYKKLF	TRGV4	.	TRGJ1	13	-1	-1	19
15	2.3953243269138642E-4	TGTGCCACCTGGGACCCGCCGGGGAAACTCTTT	CATWDPPGKLF	TRGV7	.	TRGJ1	14	-1	-1	23
15	2.3953243269138642E-4	TGTGCCACCTGGGACGGGCCGTTGAAACTCTTT	CATWDGPLKLF	TRGV2	.	TRGJ1	19	-1	-1	23
15	2.3953243269138642E-4	TGTGCCACCTGGGACGAAACTAAGAAACTCTTT	CATWDETKKLF	TRGV4	.	TRGJ2	13	-1	-1	20
15	2.3953243269138642E-4	TGTGCCACCTGGGACAGGGGGGAGAAACTCTTT	CATWDRGEKLF	TRGV3	.	TRGJ1	17	-1	-1	22
15	2.3953243269138642E-4	TGTGCCACCTGGAATTATTATAAGAAACTCTTT	CATWNYYKKLF	TRGV8	.	TRGJ1	14	-1	-1	11
15	2.3953243269138642E-4	TGTGCCACCCGGGGGTATTATAAGAAACTCTTT	CATRGYYKKLF	TRGV3	.	TRGJ1	12	-1	-1	15
15	2.3953243269138642E-4	TGTGCCACCTGGCTAGATAAGAAACTCTTT	CATWLDKKLF	TRGV4	.	TRGJ1	11	-1	-1	16
15	2.3953243269138642E-4	TGTGCCACCTGGGTGATTAAGAAACTCTTT	CATWVIKKLF	TRGV2	.	TRGJ1	12	-1	-1	17
15	2.3953243269138642E-4	TGTGCCACCTGGGGTGGTCAGAAACTCTTT	CATWGGQKLF	TRGV4	.	TRGJ1	16	-1	-1	19
15	2.3953243269138642E-4	TGTGCCACCTGGGATTCGGAGAAACTCTTT	CATWDSEKLF	TRGV4	.	TRGJ1	14	-1	-1	19
15	2.3953243269138642E-4	TGTGCCACCTGGGACGGGGGGCTCTTT	CATWDGGLF	TRGV2	.	TRGJ1	17	-1	-1	21
15	2.3953243269138642E-4	TGTGCCACCTGGGACGGGAAACTCTTT	CATWDGKLF	TRGV4	.	TRGJ1	17	-1	-1	17
15	2.3953243269138642E-4	TGTGCCACCTGTGGGAAACTCTTT	CATCGKLF	TRGV4	.	TRGJ1	10	-1	-1	14
15	2.3953243269138642E-4	TGTGCCACCTGGGGGAAACTCTTT	CATWGKLF	TRGV5	.	TRGJ1	12	-1	-1	14
15	2.3953243269138642E-4	TGTGCCACCTGGGAACGTCTCTTT	CATWERLF	TRGV3	.	TRGJ1	13	-1	-1	18
15	2.3953243269138642E-4	TGTGCCACCCCTGGGAAACTCTTT	CATPGKLF	TRGV5	.	TRGJ1	15	-1	-1	14
15	2.3953243269138642E-4	TGTGCCACAAATAAGAAACTCTTT	CATNKKLF	TRGV8	.	TRGJ1	7	-1	-1	10
14	2.23563603845294E-4	TGTGCCACCTGGGACGGGCCGGGTCCGAGCGTCTCTCTTTATTATAAGAAACTCTTT	CATWDGPGPSVSLYYKKLF	TRGV2	.	TRGJ1	19	-1	-1	38
14	2.23563603845294E-4	TGTGCCACCTGGGACCTCGGGAGGGATAGTAGTGATTGGATCAAGACGTTT	CATWDLGRDSSDWIKTF	TRGV2	.	TRGJP2	14	-1	-1	25
14	2.23563603845294E-4	TGTGCCACCTGGTTAATCAAGCATAGTAGTGATTGGATCAAGACGTTT	CATWLIKHSSDWIKTF	TRGV2	.	TRGJP2	11	-1	-1	22
14	2.23563603845294E-4	TGTGCCACCTGGGATGGTAGGCTCCATAGTGATTGGATCAAGACGTTT	CATWDGRLHSDWIKTF	TRGV4	.	TRGJP2	16	-1	-1	26
14	2.23563603845294E-4	TGTGCCACCTGGGACGGGCCGGTGAGTAGTGATTGGATCAAGACGTTT	CATWDGPVSSDWIKTF	TRGV2	.	TRGJP2	22	-1	-1	24
14	2.23563603845294E-4	TGTGCCACCTGGGACAACTTGTCGGATTTCGATTATAAGAAACTCTTT	CATWDNLSDFDYKKLF	TRGV3	.	TRGJ1	15	-1	-1	31
14	2.23563603845294E-4	TGTGCTGCGTGGGGTCCGGGGACCACTGGTTGGTTCAAGATATTT	CAAWGPGTTGWFKIF	TRGV10	.	TRGJP1	12	-1	-1	21
14	2.23563603845294E-4	TGTGCTGCGTGGGATCTTCATTCCACTGGTTGGTTCAAGATATTT	CAAWDLHSTGWFKIF	TRGV10	.	TRGJP1	14	-1	-1	19
14	2.23563603845294E-4	TGTGCCACCTGGGATTTAGTTTGGGTGTTGGGCAAGAAACTCTTT	CATWDLVWVLGKKLF	TRGV4	.	TRGJ1	14	-1	-1	33
14	2.23563603845294E-4	TGTGCCACCTGGGACGGGCCCCCGTTGTATTATAAGAAACTCTTT	CATWDGPPLYYKKLF	TRGV2	.	TRGJ1	20	-1	-1	27
14	2.23563603845294E-4	TGTGCCACCTGGGACGGGCCAAGGCTCGATTGGATCAAGACGTTT	CATWDGPRLDWIKTF	TRGV2	.	TRGJP2	19	-1	-1	27
14	2.23563603845294E-4	TGTGCCACCTGGGACGGGCATAGTAGTGATTGGATCAAGACGTTT	CATWDGHSSDWIKTF	TRGV2	.	TRGJP2	18	-1	-1	19
14	2.23563603845294E-4	TGTGCCACCTGGGACGGATATAGTAGTGATTGGATCAAGACGTTT	CATWDGYSSDWIKTF	TRGV3	.	TRGJP2	14	-1	-1	17
14	2.23563603845294E-4	TGTGCCACCTGGGACAGGCCCGGTAGTGATTGGATCAAGACGTTT	CATWDRPGSDWIKTF	TRGV3	.	TRGJP2	19	-1	-1	22
14	2.23563603845294E-4	TGTGCCACCTGGATTTGCCGGTGTAAATATTATAAGAAACTCTTT	CATWICRCKYYKKLF	TRGV2	.	TRGJ1	11	-1	-1	24
14	2.23563603845294E-4	TGTGCCACCTGGGATGAAGGTGGATATTATAAGAAACTCTTT	CATWDEGGYYKKLF	TRGV4	.	TRGJ1	15	-1	-1	24
14	2.23563603845294E-4	TGTGCCACCTGGGATAGGCGTGATTATTATAAGAAACTCTTT	CATWDRRDYYKKLF	TRGV8	.	TRGJ1	18	-1	-1	22
14	2.23563603845294E-4	TGTGCCACCTGGGACGCGTTAAGTGATTGGATCAAGACGTTT	CATWDALSDWIKTF	TRGV2	.	TRGJP2	15	-1	-1	21
14	2.23563603845294E-4	TGTGCCACCTGGGACGGGCCGATTTATTATAAGAAACTCTTT	CATWDGPIYYKKLF	TRGV2	.	TRGJ1	19	-1	-1	19
14	2.23563603845294E-4	TGTGCCACCTGGGACGGACCTAGTGATTGGATCAAGACGTTT	CATWDGPSDWIKTF	TRGV2	.	TRGJP2	19	-1	-1	20
14	2.23563603845294E-4	TGTGCCACCTGGGACAGGCAGGATTATTATAAGAAACTCTTT	CATWDRQDYYKKLF	TRGV3	.	TRGJ1	18	-1	-1	22
14	2.23563603845294E-4	TGTGCCACCTGGCCCCTGTTTTATTATAAGAAACTCTTT	CATWPLFYYKKLF	TRGV8	.	TRGJ1	11	-1	-1	20
14	2.23563603845294E-4	TGTGCCACCTGGGATTGGTATTATTATAAGAAACTCTTT	CATWDWYYYKKLF	TRGV8	.	TRGJ1	17	-1	-1	13
14	2.23563603845294E-4	TGTGCCACCTGGGATGCCCAGGGTTATAAGAAACTCTTT	CATWDAQGYKKLF	TRGV4	.	TRGJ1	15	-1	-1	23
14	2.23563603845294E-4	TGTGCCACCTGGGACCCACGAGGTTATAAGAAACTCTTT	CATWDPRGYKKLF	TRGV2	.	TRGJ1	14	-1	-1	23
14	2.23563603845294E-4	TGTGCCACCTGGGACGTAGGATATTATAAGAAACTCTTT	CATWDVGYYKKLF	TRGV2	.	TRGJ1	15	-1	-1	21
14	2.23563603845294E-4	TGTGCCACCTGGGACGGGCTGGGATATAAGAAACTCTTT	CATWDGLGYKKLF	TRGV2	.	TRGJ1	18	-1	-1	24
14	2.23563603845294E-4	TGTGCCACCTGGGACGGGCCCTATTATAAGAAACTCTTT	CATWDGPYYKKLF	TRGV2	.	TRGJ1	20	-1	-1	21
14	2.23563603845294E-4	TGTGCCACCTGGGACGGGCCGCATTATAAGAAACTCTTT	CATWDGPHYKKLF	TRGV2	.	TRGJ1	19	-1	-1	22
14	2.23563603845294E-4	TGTGCCACCTGGGACGGGCCAGCTTATAAGAAACTCTTT	CATWDGPAYKKLF	TRGV2	.	TRGJ1	19	-1	-1	23
14	2.23563603845294E-4	TGTGCCACCTGGGACGGGCATGTTCATAAGAAACTCTTT	CATWDGHVHKKLF	TRGV2	.	TRGJ1	18	-1	-1	25
14	2.23563603845294E-4	TGTGCCACCTGGGACGGGCAGTATTATAAGAAACTCTTT	CATWDGQYYKKLF	TRGV2	.	TRGJ1	18	-1	-1	21
14	2.23563603845294E-4	TGTGCCACCTGGGACGGGCAGGAGGGTAAGAAACTCTTT	CATWDGQEGKKLF	TRGV2	.	TRGJ1	18	-1	-1	26
14	2.23563603845294E-4	TGTGCCACCTGGGACGGACTCGATTGGATCAAGACGTTT	CATWDGLDWIKTF	TRGV2	.	TRGJP2	16	-1	-1	21
14	2.23563603845294E-4	TGTGCCACCTGGGACAGGCTGTATTATAAGAAACTCTTT	CATWDRLYYKKLF	TRGV3	.	TRGJ1	21	-1	-1	21
14	2.23563603845294E-4	TGTGCCACCTGGGAGAAGGGGCCGGATGGGAAACTCTTT	CATWEKGPDGKLF	TRGV4	.	TRGJ1	13	-1	-1	29
14	2.23563603845294E-4	TGTGCCACCCTGGTTAGTAGTGATTGGATCAAGACGTTT	CATLVSSDWIKTF	TRGV2	.	TRGJP2	12	-1	-1	14
14	2.23563603845294E-4	TGTGCCACCTGGTACTATTATTATAAGAAACTCTTT	CATWYYYYKKLF	TRGV2	.	TRGJ1	14	-1	-1	16
14	2.23563603845294E-4	TGTGCCACCTGGGATTGGCGAGATAAGAAACTCTTT	CATWDWRDKKLF	TRGV4	.	TRGJ1	18	-1	-1	22
14	2.23563603845294E-4	TGTGCCACCTGGGATGTTCATTATAAGAAACTCTTT	CATWDVHYKKLF	TRGV4	.	TRGJ1	15	-1	-1	19
14	2.23563603845294E-4	TGTGCCACCTGGGACATTAGGGGTAAGAAACTCTTT	CATWDIRGKKLF	TRGV4	.	TRGJ1	13	-1	-1	23
14	2.23563603845294E-4	TGTGCCACCTGGGACAGGCCCCTAATGGGGCTCTTT	CATWDRPLMGLF	TRGV3	.	TRGJ1	19	-1	-1	30
14	2.23563603845294E-4	TGTGCCACCTGGGACAGGAGGCCCCCTCCGCTCTTT	CATWDRRPPPLF	TRGV7	.	TRGJ1	17	-1	-1	30
14	2.23563603845294E-4	TGTGCCACCGAGGGTAGTGATTGGATCAAGACGTTT	CATEGSDWIKTF	TRGV8	.	TRGJP2	8	-1	-1	13
14	2.23563603845294E-4	TGTGCCACCATGTGTAGTGATTGGATCAAGACGTTT	CATMCSDWIKTF	TRGV8	.	TRGJP2	8	-1	-1	13
14	2.23563603845294E-4	TGTGCCTCACCCGCGGGTTATAAGAAACTCTTT	CASPAGYKKLF	TRGV7	.	TRGJ1	5	-1	-1	17
14	2.23563603845294E-4	TGTGCCACCTGGGATCGATCGAAGAAACTCTTT	CATWDRSKKLF	TRGV4	.	TRGJ1	14	-1	-1	21
14	2.23563603845294E-4	TGTGCCACCTGGGATGGTTCGGCGAAACTCTTT	CATWDGSAKLF	TRGV4	.	TRGJ1	16	-1	-1	23
14	2.23563603845294E-4	TGTGCCACCTGGGATGGTGAAAAGAAACTCTTT	CATWDGEKKLF	TRGV4	.	TRGJ1	16	-1	-1	21
14	2.23563603845294E-4	TGTGCCACCTGGGATGGGCTGGAGAAACTCTTT	CATWDGLEKLF	TRGV4	.	TRGJ1	18	-1	-1	22
14	2.23563603845294E-4	TGTGCCACCTGGGATGGGCCAGAGAAACTCTTT	CATWDGPEKLF	TRGV4	.	TRGJ1	19	-1	-1	22
14	2.23563603845294E-4	TGTGCCACCTGGGACTGGGGTAAGAAACTCTTT	CATWDWGKKLF	TRGV2	.	TRGJ1	18	-1	-1	20
14	2.23563603845294E-4	TGTGCCACCTGGGACGGGCGAGCCAAACTCTTT	CATWDGRAKLF	TRGV2	.	TRGJ1	18	-1	-1	24
14	2.23563603845294E-4	TGTGCCTCATATTATTATAAGAAACTCTTT	CASYYYKKLF	TRGV4	.	TRGJ1	5	-1	-1	10
14	2.23563603845294E-4	TGTGCCACCTGGCCGGGTCGGAAACTCTTT	CATWPGRKLF	TRGV3	.	TRGJ1	11	-1	-1	20
14	2.23563603845294E-4	TGTGCCACCTGGGATCGGGGGAAACTCTTT	CATWDRGKLF	TRGV4	.	TRGJ1	18	-1	-1	20
14	2.23563603845294E-4	TGTGCCACGGGTTATTATAAGAAACTCTTT	CATGYYKKLF	TRGV3	.	TRGJ1	7	-1	-1	11
14	2.23563603845294E-4	TGTGCCACCTGGGATCCGAAACTCTTT	CATWDPKLF	TRGV4	.	TRGJ1	14	-1	-1	17
14	2.23563603845294E-4	TGTGCCTCCGGAGGGAAACTCTTT	CASGGKLF	TRGV8	.	TRGJ1	8	-1	-1	14
14	2.23563603845294E-4	TGTGCCACCTCGAAACTCTTT	CATSKLF	TRGV4	.	TRGJ1	9	-1	-1	11
13	2.0759477499920155E-4	TGTGCCACCTGGGACGGCCGTCCGGTAAGTAGTGATTGGATCAAGACGTTT	CATWDGRPVSSDWIKTF	TRGV2	.	TRGJP2	22	-1	-1	27
13	2.0759477499920155E-4	TGTGCCACCTGGGACGGGCTCTCAATGAGTAGTGATTGGATCAAGACGTTT	CATWDGLSMSSDWIKTF	TRGV2	.	TRGJP2	18	-1	-1	27
13	2.0759477499920155E-4	TGTGCTGCGTGGGATTTATTGGGGAGTAGTGATTGGATCAAGACGTTT	CAAWDLLGSSDWIKTF	TRGV10	.	TRGJP2	15	-1	-1	24
13	2.0759477499920155E-4	TGTGCTGCGTGGGATTCGGGGGAAACCACTGGTTGGTTCAAGATATTT	CAAWDSGETTGWFKIF	TRGV10	.	TRGJP1	15	-1	-1	24
13	2.0759477499920155E-4	TGTGCCACCTGGGATAGGGGGAGAAGTAGTGATTGGATCAAGACGTTT	CATWDRGRSSDWIKTF	TRGV8	.	TRGJP2	17	-1	-1	24
13	2.0759477499920155E-4	TGTGCCACCTGGGACGGTCAAGAGTTGGGCAAAAAAATCAAGGTATTT	CATWDGQELGKKIKVF	TRGV2	.	TRGJP	16	-1	-1	15
13	2.0759477499920155E-4	TGTGCCACCTGGGACGGGCTTATGTGTAGTGATTGGATCAAGACGTTT	CATWDGLMCSDWIKTF	TRGV2	.	TRGJP2	18	-1	-1	25
13	2.0759477499920155E-4	TGTGCCACCTGGCCTTTGGATAGTAGTGATTGGATCAAGACGTTT	CATWPLDSSDWIKTF	TRGV8	.	TRGJP2	11	-1	-1	19
13	2.0759477499920155E-4	TGTGCCACCTGGGTCACGGATAGTAGTGATTGGATCAAGACGTTT	CATWVTDSSDWIKTF	TRGV8	.	TRGJP2	12	-1	-1	19
13	2.0759477499920155E-4	TGTGCCACCTGGGACGGGCACAGTAGTGATTGGATCAAGACGTTT	CATWDGHSSDWIKTF	TRGV2	.	TRGJP2	18	-1	-1	21
13	2.0759477499920155E-4	TGTGCCACCTGGGACGGGCAATCGTCCATAGATAAGAAACTCTTT	CATWDGQSSIDKKLF	TRGV2	.	TRGJ1	18	-1	-1	31
13	2.0759477499920155E-4	TGTGCCACCTGGGACGGACGGGCGGGACGCTATAAGAAACTCTTT	CATWDGRAGRYKKLF	TRGV2	.	TRGJ1	16	-1	-1	30
13	2.0759477499920155E-4	TGTGCCACCTGGGACGGAAGTAAGAATTATTATAAGAAACTCTTT	CATWDGSKNYYKKLF	TRGV2	.	TRGJ1	16	-1	-1	23
13	2.0759477499920155E-4	TGTGCCACCTGGGACGAGGATTTTAGTGATTGGATCAAGACGTTT	CATWDEDFSDWIKTF	TRGV2	.	TRGJP2	15	-1	-1	23
13	2.0759477499920155E-4	TGTGCCACCTGGGACAGACCATGTGGGTATTATAAGAAACTCTTT	CATWDRPCGYYKKLF	TRGV3	.	TRGJ1	23	-1	-1	27
13	2.0759477499920155E-4	TGTGCTGCGTGGGTTCTATGTTATTATTATAAGAAACTCTTT	CAAWVLCYYYKKLF	TRGV10	.	TRGJ1	12	-1	-1	22
13	2.0759477499920155E-4	TGTGCCACCTGGGCATTCTCGAATTATTATAAGAAACTCTTT	CATWAFSNYYKKLF	TRGV3	.	TRGJ1	12	-1	-1	18
13	2.0759477499920155E-4	TGTGCCACCTGGGACCCAGGCAGGATTGAGAAGAAACTCTTT	CATWDPGRIEKKLF	TRGV3	.	TRGJ1	14	-1	-1	30
13	2.0759477499920155E-4	TGTGCCACCTGGGACGGGCCGGGTGATTGGATCAAGACGTTT	CATWDGPGDWIKTF	TRGV2	.	TRGJP2	19	-1	-1	22
13	2.0759477499920155E-4	TGTGCCACCTGGGACGGGCAGGGAAGGGATAAGAAACTCTTT	CATWDGQGRDKKLF	TRGV2	.	TRGJ1	18	-1	-1	28
13	2.0759477499920155E-4	TGTGCCACCTGGGACAGGCCCAATTATTATAAGAAACTCTTT	CATWDRPNYYKKLF	TRGV3	.	TRGJ1	19	-1	-1	21
13	2.0759477499920155E-4	TGTGCCACCTGGGACAGGCGAGAATGGTATAAGAAACTCTTT	CATWDRREWYKKLF	TRGV7	.	TRGJ1	18	-1	-1	27
13	2.0759477499920155E-4	TGTGCCACCTGGATATATAGTAGTGATTGGATCAAGACGTTT	CATWIYSSDWIKTF	TRGV8	.	TRGJP2	14	-1	-1	13
13	2.0759477499920155E-4	TGTGCCACCTGGGTCTTGGGCACAGATAAGAAACTCTTT	CATWVLGTDKKLF	TRGV2	.	TRGJ1	12	-1	-1	25
13	2.0759477499920155E-4	TGTGCCACCTGGGGGTCATTCGACTCTAGCTGGCTCTTT	CATWGSFDSSWLF	TRGV4	.	TRGJ1	12	-1	-1	33
13	2.0759477499920155E-4	TGTGCCACCTGGGATGGGCTGGAGTATAAGAAACTCTTT	CATWDGLEYKKLF	TRGV4	.	TRGJ1	18	-1	-1	24
13	2.0759477499920155E-4	TGTGCCACCTGGGATGGGCCGTATTATAAGAAACTCTTT	CATWDGPYYKKLF	TRGV4	.	TRGJ1	19	-1	-1	21
13	2.0759477499920155E-4	TGTGCCACCTGGGATGGGCCGCAGTATAAGAAACTCTTT	CATWDGPQYKKLF	TRGV4	.	TRGJ1	19	-1	-1	24
13	2.0759477499920155E-4	TGTGCCACCTGGGATACCACTGGTTGGTTCAAGATATTT	CATWDTTGWFKIF	TRGV4	.	TRGJP1	14	-1	-1	13
13	2.0759477499920155E-4	TGTGCCACCTGGGATAGGCCGTATTATAAGAAACTCTTT	CATWDRPYYKKLF	TRGV8	.	TRGJ1	23	-1	-1	21
13	2.0759477499920155E-4	TGTGCCACCTGGGATAACGGAGATTATAAGAAACTCTTT	CATWDNGDYKKLF	TRGV8	.	TRGJ1	15	-1	-1	22
13	2.0759477499920155E-4	TGTGCCACCTGGGACTATAGTGATTGGATCAAGACGTTT	CATWDYSDWIKTF	TRGV3	.	TRGJP2	14	-1	-1	17
13	2.0759477499920155E-4	TGTGCCACCTGGGACGTGGAGCATTATAAGAAACTCTTT	CATWDVEHYKKLF	TRGV8	.	TRGJ1	13	-1	-1	22
13	2.0759477499920155E-4	TGTGCCACCTGGGACGGGCGAGATTATAAGAAACTCTTT	CATWDGRDYKKLF	TRGV2	.	TRGJ1	18	-1	-1	22
13	2.0759477499920155E-4	TGTGCCACCTGGGACGGGGGGGATTATAAGAAACTCTTT	CATWDGGDYKKLF	TRGV7	.	TRGJ1	17	-1	-1	22
13	2.0759477499920155E-4	TGTGCCACCTGGGACGGGAAATATTATAAGAAACTCTTT	CATWDGKYYKKLF	TRGV2	.	TRGJ1	17	-1	-1	17
13	2.0759477499920155E-4	TGTGCCACTTACCCCACTGATTATAAGAAACTCTTT	CATYPTDYKKLF	TRGV2	.	TRGJ2	7	-1	-1	19
13	2.0759477499920155E-4	TGTGCCACCTGGGTCCCTTATTATAAGAAACTCTTT	CATWVPYYKKLF	TRGV4	.	TRGJ1	12	-1	-1	17
13	2.0759477499920155E-4	TGTGCCACCTGGGCGGTTGGATATAAGAAACTCTTT	CATWAVGYKKLF	TRGV5	.	TRGJ1	12	-1	-1	21
13	2.0759477499920155E-4	TGTGCCACCTGGGATTTGTATTATAAGAAACTCTTT	CATWDLYYKKLF	TRGV5	.	TRGJ1	13	-1	-1	18
13	2.0759477499920155E-4	TGTGCCACCTGGGATTGGAGCTATAAGAAACTCTTT	CATWDWSYKKLF	TRGV4	.	TRGJ1	17	-1	-1	21
13	2.0759477499920155E-4	TGTGCCACCTGGGATGGCGGTTGGTTCAAGATATTT	CATWDGGWFKIF	TRGV4	.	TRGJP1	16	-1	-1	18
13	2.0759477499920155E-4	TGTGCCACCTGGGATGGCAAGGACAAGAAACTCTTT	CATWDGKDKKLF	TRGV4	.	TRGJ1	16	-1	-1	24
13	2.0759477499920155E-4	TGTGCCACCTGGGATGGATTCTATAAGAAACTCTTT	CATWDGFYKKLF	TRGV8	.	TRGJ1	14	-1	-1	21
13	2.0759477499920155E-4	TGTGCCACCTGGGATATAGGATATAAGAAACTCTTT	CATWDIGYKKLF	TRGV8	.	TRGJ1	15	-1	-1	21
13	2.0759477499920155E-4	TGTGCCACCTGGGACGGGCTCTATAAGAAACTCTTT	CATWDGLYKKLF	TRGV2	.	TRGJ1	18	-1	-1	21
13	2.0759477499920155E-4	TGTGCCACCTGGGACGGGCCTTATAAGAAACTCTTT	CATWDGPYKKLF	TRGV2	.	TRGJ1	19	-1	-1	20
13	2.0759477499920155E-4	TGTGCCACCTGGGACGGGCGCTATAAGAAACTCTTT	CATWDGRYKKLF	TRGV2	.	TRGJ1	18	-1	-1	21
13	2.0759477499920155E-4	TGTGCCACCTGGGACGGGCAATTAAAGAAACTCTTT	CATWDGQLKKLF	TRGV2	.	TRGJ1	18	-1	-1	20
13	2.0759477499920155E-4	TGTGCCACCTGGGACGGGGGGTATAAGAAACTCTTT	CATWDGGYKKLF	TRGV2	.	TRGJ1	17	-1	-1	21
13	2.0759477499920155E-4	TGTGCCACCTGGGACGAAGGGTATAAGAAACTCTTT	CATWDEGYKKLF	TRGV3	.	TRGJ1	14	-1	-1	21
13	2.0759477499920155E-4	TGTGCCACCTGGGACAGGCCCGATAAGAAACTCTTT	CATWDRPDKKLF	TRGV3	.	TRGJ1	19	-1	-1	22
13	2.0759477499920155E-4	TGTGCCACCTGGACGAATTATTATAAGAAACTCTTT	CATWTNYYKKLF	TRGV3	.	TRGJ1	11	-1	-1	13
13	2.0759477499920155E-4	TGTGCCACCCCAGCGGGTACTTATAAGAAACTCTTT	CATPAGTYKKLF	TRGV8	.	TRGJ1	8	-1	-1	20
13	2.0759477499920155E-4	TGTGCTGCGAGGCATTATTATAAGAAACTCTTT	CAARHYYKKLF	TRGV10	.	TRGJ1	16	-1	-1	13
13	2.0759477499920155E-4	TGTGCCACCTGCTTGTATTATAAGAAACTCTTT	CATCLYYKKLF	TRGV2	.	TRGJ1	10	-1	-1	15
13	2.0759477499920155E-4	TGTGCCACCTGGGCCAGCGGCGAGAAACTCTTT	CATWASGEKLF	TRGV3	.	TRGJ1	16	-1	-1	22
13	2.0759477499920155E-4	TGTGCCACCTGGGCGTATTATAAGAAACTCTTT	CATWAYYKKLF	TRGV4	.	TRGJ1	12	-1	-1	15
13	2.0759477499920155E-4	TGTGCCACCTGGGATGGTACCAAGAAACTCTTT	CATWDGTKKLF	TRGV4	.	TRGJ1	16	-1	-1	21
13	2.0759477499920155E-4	TGTGCCACCTGGGATGGGCCTATGAAACTCTTT	CATWDGPMKLF	TRGV4	.	TRGJ1	22	-1	-1	20
13	2.0759477499920155E-4	TGTGCCACCTGGGATGGGCAGGGGAAACTCTTT	CATWDGQGKLF	TRGV4	.	TRGJ1	18	-1	-1	23
13	2.0759477499920155E-4	TGTGCCACCTGGGATGGGGTGGAGAAACTCTTT	CATWDGVEKLF	TRGV4	.	TRGJ1	17	-1	-1	22
13	2.0759477499920155E-4	TGTGCCACCTGGGATGGAGAGGAGAAACTCTTT	CATWDGEEKLF	TRGV4	.	TRGJ1	16	-1	-1	22
13	2.0759477499920155E-4	TGTGCCACCTGGGATAGGCTGGAGAAACTCTTT	CATWDRLEKLF	TRGV8	.	TRGJ1	18	-1	-1	22
13	2.0759477499920155E-4	TGTGCCACCTGGGACCCCCCGGGAGGACTCTTT	CATWDPPGGLF	TRGV2	.	TRGJ1	14	-1	-1	26
13	2.0759477499920155E-4	TGTGCCACCTGGGACCATTATAAGAAACTCTTT	CATWDHYKKLF	TRGV5	.	TRGJ1	14	-1	-1	16
13	2.0759477499920155E-4	TGTGCCACCTGGGACGCGGTCGAGAAACTCTTT	CATWDAVEKLF	TRGV2	.	TRGJ1	15	-1	-1	22
13	2.0759477499920155E-4	TGTGCCACCTGGGACGGGCCTCAGAAACTCTTT	CATWDGPQKLF	TRGV2	.	TRGJ1	19	-1	-1	22
13	2.0759477499920155E-4	TGTGCCACCTGGGACGGGCCGAAGAAACTCTTT	CATWDGPKKLF	TRGV2	.	TRGJ1	19	-1	-1	21
13	2.0759477499920155E-4	TGTGCCACCTGGGACAGTATCAAGAAACTCTTT	CATWDSIKKLF	TRGV5	.	TRGJ1	16	-1	-1	17
13	2.0759477499920155E-4	TGTGCCACCTGGGACAGGCTTGGGAAACTCTTT	CATWDRLGKLF	TRGV7	.	TRGJ1	21	-1	-1	23
13	2.0759477499920155E-4	TGTGCCACCTATGGTAGGTGGATCAAGACGTTT	CATYGRWIKTF	TRGV3	.	TRGJP2	9	-1	-1	18
13	2.0759477499920155E-4	TGTGCCACCTGGTATTATAAGAAACTCTTT	CATWYYKKLF	TRGV4	.	TRGJ1	14	-1	-1	12
13	2.0759477499920155E-4	TGTGCCACCTGGCCACAAGGGAAACTCTTT	CATWPQGKLF	TRGV4	.	TRGJ1	11	-1	-1	20
13	2.0759477499920155E-4	TGTGCCACCTGGGACCTGGAGAAACTCTTT	CATWDLEKLF	TRGV5	.	TRGJ1	14	-1	-1	19
13	2.0759477499920155E-4	TGTGCCACCTGGGACAGGGGGGGACTCTTT	CATWDRGGLF	TRGV7	.	TRGJ1	17	-1	-1	23
13	2.0759477499920155E-4	TGTGCCACCTGGGAGTGGAAGAAACTCTTT	CATWEWKKLF	TRGV4	.	TRGJ1	17	-1	-1	18
13	2.0759477499920155E-4	TGTGCCACCGAGGACTATAAGAAACTCTTT	CATEDYKKLF	TRGV4	.	TRGJ1	8	-1	-1	15
13	2.0759477499920155E-4	TGTGCCACCTGGGACGGGGAACTCTTT	CATWDGELF	TRGV7	.	TRGJ1	17	-1	-1	19
13	2.0759477499920155E-4	TGTGCCACCGAGAAACTCTTT	CATEKLF	TRGV5P	.	TRGJ1	8	-1	-1	10
13	2.0759477499920155E-4	GAGGGTTTTAAGAAACTCTTT	EGFKKLF	TRGV5	.	TRGJ1	-1	-1	-1	5
12	1.9162594615310913E-4	TGTGCCACCTGGGACGGGCGAGGGTGTGAAGATTGGATCAAGACGTTT	CATWDGRGCEDWIKTF	TRGV2	.	TRGJP2	18	-1	-1	30
12	1.9162594615310913E-4	TGTGCCACCTGGGAGGAAGACGTTACCACTGGTTGGTTCAAGATATTT	CATWEEDVTTGWFKIF	TRGV8	.	TRGJP1	13	-1	-1	23
12	1.9162594615310913E-4	TGTGCCACCTGGGTCCCCAGGGAATTTGCTTATAAGAAACTCTTT	CATWVPREFAYKKLF	TRGV4	.	TRGJ1	12	-1	-1	29
12	1.9162594615310913E-4	TGTGCCACCTGGGTCAGTCATAGTAGTGATTGGATCAAGACGTTT	CATWVSHSSDWIKTF	TRGV8	.	TRGJP2	12	-1	-1	19
12	1.9162594615310913E-4	TGTGCCACCTGGGATGGGAAAGTCCGTTATTATAAGAAACTCTTT	CATWDGKVRYYKKLF	TRGV4	.	TRGJ1	17	-1	-1	26
12	1.9162594615310913E-4	TGTGCCACCTGGGACTTTCCCCGGAATTATTATAAGAAACTCTTT	CATWDFPRNYYKKLF	TRGV3	.	TRGJ1	14	-1	-1	23
12	1.9162594615310913E-4	TGTGCCACCTGGGACGTATCCAACCGGGGTTATAAGAAACTCTTT	CATWDVSNRGYKKLF	TRGV3	.	TRGJ1	14	-1	-1	29
12	1.9162594615310913E-4	TGTGCCACCTGGGACGGGCGTCTCCCTTATTATAAGAAACTCTTT	CATWDGRLPYYKKLF	TRGV2	.	TRGJ1	18	-1	-1	26
12	1.9162594615310913E-4	TGTGCCACCTGGGACACTGGAGGGAGTGATTGGATCAAGACGTTT	CATWDTGGSDWIKTF	TRGV2	.	TRGJP2	14	-1	-1	24
12	1.9162594615310913E-4	TGTGCCACCTGGGACAGGCCCCCCTGGTATTATAAGAAACTCTTT	CATWDRPPWYYKKLF	TRGV3	.	TRGJ1	19	-1	-1	27
12	1.9162594615310913E-4	TGTGCCACCTGGGACAGGCCGCGACGAGGTTATAAGAAACTCTTT	CATWDRPRRGYKKLF	TRGV7	.	TRGJ1	19	-1	-1	29
12	1.9162594615310913E-4	TGTGCCACCTGGGACAGGCGAGAAGGATATTATAAGAAACTCTTT	CATWDRREGYYKKLF	TRGV3	.	TRGJ1	18	-1	-1	27
12	1.9162594615310913E-4	TGTGCTGCGTGGGACTATACCACTGGTTGGTTCATGATATTT	CAAWDYTTGWFMIF	TRGV10	.	TRGJP1	16	-1	-1	8
12	1.9162594615310913E-4	TGTGCCACCTGGTCTCGAGGTAGTGATTGGATCAAGACGTTT	CATWSRGSDWIKTF	TRGV8	.	TRGJP2	11	-1	-1	19
12	1.9162594615310913E-4	TGTGCCACCTGGGATGTGCAGAATTATTATAAGAAACTCTTT	CATWDVQNYYKKLF	TRGV4	.	TRGJ1	18	-1	-1	20
12	1.9162594615310913E-4	TGTGCCACCTGGGATGGGCCGGGTTATTATAAGAAACTCTTT	CATWDGPGYYKKLF	TRGV4	.	TRGJ1	19	-1	-1	23
12	1.9162594615310913E-4	TGTGCCACCTGGGATGGGCAGAATTATTATAAGAAACTCTTT	CATWDGQNYYKKLF	TRGV4	.	TRGJ1	18	-1	-1	20
12	1.9162594615310913E-4	TGTGCCACCTGGGACTTATCGAATTATTATAAGAAACTCTTT	CATWDLSNYYKKLF	TRGV3	.	TRGJ1	14	-1	-1	18
12	1.9162594615310913E-4	TGTGCCACCTGGGACGTGCCCAGTCGGTATAAGAAACTCTTT	CATWDVPSRYKKLF	TRGV2	.	TRGJ1	24	-1	-1	27
12	1.9162594615310913E-4	TGTGCCACCTGGGACGGGCTGGGGGGGAATAAGAAACTCTTT	CATWDGLGGNKKLF	TRGV2	.	TRGJ1	18	-1	-1	28
12	1.9162594615310913E-4	TGTGCCACCTGGGACGGGCCACATGCTTATAAGAAACTCTTT	CATWDGPHAYKKLF	TRGV2	.	TRGJ1	19	-1	-1	26
12	1.9162594615310913E-4	TGTGCCACCTGGGACGGGCCAACATATTATAAGAAACTCTTT	CATWDGPTYYKKLF	TRGV2	.	TRGJ1	19	-1	-1	24
12	1.9162594615310913E-4	TGTGCCACCTGGGACGGGGTCTCCGATTATAAGAAACTCTTT	CATWDGVSDYKKLF	TRGV2	.	TRGJ1	17	-1	-1	25
12	1.9162594615310913E-4	TGTGCCACCTGGGACGGGAATAGTGATTGGATCAAGACGTTT	CATWDGNSDWIKTF	TRGV2	.	TRGJP2	17	-1	-1	20
12	1.9162594615310913E-4	TGTGCCACCTGGGACAGGCACGGTAATTATAAGAAACTCTTT	CATWDRHGNYKKLF	TRGV3	.	TRGJ1	18	-1	-1	25
12	1.9162594615310913E-4	TGTGCCACCTGGGACAGGAGGATAGACTATAAGAAACTCTTT	CATWDRRIDYKKLF	TRGV3	.	TRGJ1	17	-1	-1	27
12	1.9162594615310913E-4	TGTGCCACCTGGGAAATAACGGGGTCTTATAAGAAACTCTTT	CATWEITGSYKKLF	TRGV2	.	TRGJ1	13	-1	-1	26
12	1.9162594615310913E-4	TGTGCTGCGTGGGATTTGTGGTATTATAAGAAACTCTTT	CAAWDLWYYKKLF	TRGV10	.	TRGJ1	15	-1	-1	21
12	1.9162594615310913E-4	TGTGCTGCGTGGGATAAGGTACATTATAAGAAACTCTTT	CAAWDKVHYKKLF	TRGV10	.	TRGJ1	20	-1	-1	22
12	1.9162594615310913E-4	TGTGCCACCTGGCCGGGGGGGAGTTATAAGAAACTCTTT	CATWPGGSYKKLF	TRGV5	.	TRGJ1	11	-1	-1	23
12	1.9162594615310913E-4	TGTGCCACCTGGGGCCCGAATTATTATAAGAAACTCTTT	CATWGPNYYKKLF	TRGV5	.	TRGJ1	12	-1	-1	16
12	1.9162594615310913E-4	TGTGCCACCTGGGGGAAATGGCATTATAAGAAACTCTTT	CATWGKWHYKKLF	TRGV4	.	TRGJ1	12	-1	-1	22
12	1.9162594615310913E-4	TGTGCCACCTGGGATGGCAATTATTATAAGAAACTCTTT	CATWDGNYYKKLF	TRGV4	.	TRGJ1	16	-1	-1	18
12	1.9162594615310913E-4	TGTGCCACCTGGGATGGGCTAAGTTATAAGAAACTCTTT	CATWDGLSYKKLF	TRGV4	.	TRGJ1	18	-1	-1	23
12	1.9162594615310913E-4	TGTGCCACCTGGGATGGGGGGTATTATAAGAAACTCTTT	CATWDGGYYKKLF	TRGV4	.	TRGJ1	17	-1	-1	21
12	1.9162594615310913E-4	TGTGCCACCTGGGATGAGCGGGATTATAAGAAACTCTTT	CATWDERDYKKLF	TRGV4	.	TRGJ1	18	-1	-1	22
12	1.9162594615310913E-4	TGTGCCACCTGGGATAGTGCTTATTATAAGAAACTCTTT	CATWDSAYYKKLF	TRGV8	.	TRGJ1	23	-1	-1	20
12	1.9162594615310913E-4	TGTGCCACCTGGGATAGGCGACGATATAAGAAACTCTTT	CATWDRRRYKKLF	TRGV8	.	TRGJ1	18	-1	-1	24
12	1.9162594615310913E-4	TGTGCCACCTGGGACGGCCTCTATTATAAGAAACTCTTT	CATWDGLYYKKLF	TRGV2	.	TRGJ1	16	-1	-1	21
12	1.9162594615310913E-4	TGTGCCACCTGGGACGGGCTGGAGTGGTTCAAGATATTT	CATWDGLEWFKIF	TRGV2	.	TRGJP1	18	-1	-1	24
12	1.9162594615310913E-4	TGTGCCACCTGGGACGGGCCAGGGTATAAGAAACTCTTT	CATWDGPGYKKLF	TRGV2	.	TRGJ1	19	-1	-1	24
12	1.9162594615310913E-4	TGTGCCACCTGGGACGGGCGTTATTATAAGAAACTCTTT	CATWDGRYYKKLF	TRGV2	.	TRGJ1	18	-1	-1	20
12	1.9162594615310913E-4	TGTGCCACCTGGGACGGGCGAAGAGAAGGGAAACTCTTT	CATWDGRREGKLF	TRGV2	.	TRGJ1	18	-1	-1	29
12	1.9162594615310913E-4	TGTGCCACCTGGGACGGAGTTTATTATAAGAAACTCTTT	CATWDGVYYKKLF	TRGV2	.	TRGJ1	16	-1	-1	20
12	1.9162594615310913E-4	TGTGCCACCTGGGACAGGCCCGATTATAAGAAACTCTTT	CATWDRPDYKKLF	TRGV5	.	TRGJ1	19	-1	-1	22
12	1.9162594615310913E-4	TGTGCCACCTGGGACAGGCGACGGTATAAGAAACTCTTT	CATWDRRRYKKLF	TRGV5	.	TRGJ1	18	-1	-1	24
12	1.9162594615310913E-4	TGTGCCACCTGGGACAGGCAGCGTTATAAGAAACTCTTT	CATWDRQRYKKLF	TRGV7	.	TRGJ1	18	-1	-1	23
12	1.9162594615310913E-4	TGTGCCACCTGGGACAGGCAAGGTTATAAGAAACTCTTT	CATWDRQGYKKLF	TRGV3	.	TRGJ1	18	-1	-1	23
12	1.9162594615310913E-4	TGTGCCACCTGGGACAGGATAACTCGGCTGAAACTCTTT	CATWDRITRLKLF	TRGV7	.	TRGJ1	17	-1	-1	29
12	1.9162594615310913E-4	TGTGCCACCTGGGAGGGTAGTGATTGGATCAAGACGTTT	CATWEGSDWIKTF	TRGV8	.	TRGJP2	13	-1	-1	16
12	1.9162594615310913E-4	TGTGCCACCCCGAATACCACTGGTTGGTTCAAGATATTT	CATPNTTGWFKIF	TRGV2	.	TRGJP1	8	-1	-1	13
12	1.9162594615310913E-4	TGTGCTGCGTGGGATTTATCGAATAAGAAACTCTTT	CAAWDLSNKKLF	TRGV10	.	TRGJ1	15	-1	-1	22
12	1.9162594615310913E-4	TGTGCCACCTTATTCACTGGTTGGTTCAAGATATTT	CATLFTGWFKIF	TRGV4	.	TRGJP1	9	-1	-1	14
12	1.9162594615310913E-4	TGTGCCACCTGGTCCGAGCTGTGGTTCAAGATATTT	CATWSELWFKIF	TRGV4	.	TRGJP1	11	-1	-1	21
12	1.9162594615310913E-4	TGTGCCACCTGGTCGGTCGGTTATAAGAAACTCTTT	CATWSVGYKKLF	TRGV4	.	TRGJ1	11	-1	-1	20
12	1.9162594615310913E-4	TGTGCCACCTGGGATTGGTATTATAAGAAACTCTTT	CATWDWYYKKLF	TRGV4	.	TRGJ1	17	-1	-1	18
12	1.9162594615310913E-4	TGTGCCACCTGGGATGGGCTATATAAGAAACTCTTT	CATWDGLYKKLF	TRGV4	.	TRGJ1	18	-1	-1	21
12	1.9162594615310913E-4	TGTGCCACCTGGGACCTTTATTATAAGAAACTCTTT	CATWDLYYKKLF	TRGV2	.	TRGJ1	14	-1	-1	17
12	1.9162594615310913E-4	TGTGCCACCTGGGACGGGCTTTATAAGAAACTCTTT	CATWDGLYKKLF	TRGV2	.	TRGJ1	18	-1	-1	20
12	1.9162594615310913E-4	TGTGCCACCTGGGACATTTATTATAAGAAACTCTTT	CATWDIYYKKLF	TRGV4	.	TRGJ1	13	-1	-1	17
12	1.9162594615310913E-4	TGTGCCACCTGGGACACTGGTTGGTTCAAGATATTT	CATWDTGWFKIF	TRGV3	.	TRGJP1	15	-1	-1	14
12	1.9162594615310913E-4	TGTGCCACCTGGGACAGTTATTATAAGAAACTCTTT	CATWDSYYKKLF	TRGV7	.	TRGJ1	16	-1	-1	17
12	1.9162594615310913E-4	TGTGCCACCTGGGACAGGCCACGGGATAAACTCTTT	CATWDRPRDKLF	TRGV5	.	TRGJ1	19	-1	-1	27
12	1.9162594615310913E-4	TGTGCCACCTGGGACAGGCACAGTACGAAACTCTTT	CATWDRHSTKLF	TRGV5	.	TRGJ1	18	-1	-1	23
12	1.9162594615310913E-4	TGTGCCACCTGGGAGTGTTATTATAAGAAACTCTTT	CATWECYYKKLF	TRGV3	.	TRGJ1	13	-1	-1	17
12	1.9162594615310913E-4	TGTGCCACCGTAAGTAGTGATTGGATCAAGACGTTT	CATVSSDWIKTF	TRGV2	.	TRGJP2	8	-1	-1	12
12	1.9162594615310913E-4	TGTGCTGCGTGGTCTTATTATAAGAAACTCTTT	CAAWSYYKKLF	TRGV10	.	TRGJ1	11	-1	-1	14
12	1.9162594615310913E-4	TGTGCCACTAGGAGTGATTGGATCAAGACGTTT	CATRSDWIKTF	TRGV2	.	TRGJP2	7	-1	-1	8
12	1.9162594615310913E-4	TGTGCCACCTGGGCGGTTTATAAGAAACTCTTT	CATWAVYKKLF	TRGV4	.	TRGJ1	12	-1	-1	17
12	1.9162594615310913E-4	TGTGCCACCTGGGCATATTATAAGAAACTCTTT	CATWAYYKKLF	TRGV5	.	TRGJ1	12	-1	-1	15
12	1.9162594615310913E-4	TGTGCCACCTGGGGGCCTAATAAGAAACTCTTT	CATWGPNKKLF	TRGV2	.	TRGJ1	12	-1	-1	19
12	1.9162594615310913E-4	TGTGCCACCTGGGATCATTATAAGAAACTCTTT	CATWDHYKKLF	TRGV4	.	TRGJ1	14	-1	-1	13
12	1.9162594615310913E-4	TGTGCCACCTGGGATGGGCCCGAGAAACTCTTT	CATWDGPEKLF	TRGV4	.	TRGJ1	20	-1	-1	22
12	1.9162594615310913E-4	TGTGCCACCTGGGATAGCTCCTGTAAACTCTTT	CATWDSSCKLF	TRGV8	.	TRGJ1	16	-1	-1	24
12	1.9162594615310913E-4	TGTGCCACCTGGGACGTTTATAAGAAACTCTTT	CATWDVYKKLF	TRGV3	.	TRGJ1	14	-1	-1	17
12	1.9162594615310913E-4	TGTGCCACCTGGGACGGTTGTGGGAAACTCTTT	CATWDGCGKLF	TRGV2	.	TRGJ1	16	-1	-1	23
12	1.9162594615310913E-4	TGTGCCACCTGGGACGGCCCTAAGAAACTCTTT	CATWDGPKKLF	TRGV2	.	TRGJ1	19	-1	-1	20
12	1.9162594615310913E-4	TGTGCCACCTGGGACGGCCATAAGAAACTCTTT	CATWDGHKKLF	TRGV2	.	TRGJ1	16	-1	-1	19
12	1.9162594615310913E-4	TGTGCCACCTGGGACGGGTCTAAGAAACTCTTT	CATWDGSKKLF	TRGV2	.	TRGJ1	17	-1	-1	20
12	1.9162594615310913E-4	TGTGCCACCTGGGACGGGCTGAGGAAACTCTTT	CATWDGLRKLF	TRGV2	.	TRGJ1	18	-1	-1	23
12	1.9162594615310913E-4	TGTGCCACCTGGGACAGTGCCCGGAAACTCTTT	CATWDSARKLF	TRGV3	.	TRGJ1	20	-1	-1	23
12	1.9162594615310913E-4	TGTGCCACCTGGGACAGGCAGGAGAAACTCTTT	CATWDRQEKLF	TRGV7	.	TRGJ1	18	-1	-1	22
12	1.9162594615310913E-4	TGTGCCACCTGGGAGTGTTATAAGAAACTCTTT	CATWECYKKLF	TRGV8	.	TRGJ1	13	-1	-1	17
12	1.9162594615310913E-4	TGTGCCACCTGGGAAAAGGGGAAGAAACTCTTT	CATWEKGKKLF	TRGV2	.	TRGJ1	13	-1	-1	21
12	1.9162594615310913E-4	TGTGCCACCCTAAATTATTATAAGAAACTCTTT	CATLNYYKKLF	TRGV4	.	TRGJ1	8	-1	-1	12
12	1.9162594615310913E-4	TGTGCCCACCCCGCGACTGGGAAACTCTTT	CAHPATGKLF	TRGV2	.	TRGJ1	9	-1	-1	20
12	1.9162594615310913E-4	TGTGCCGGCGAAGAAACCCACAAGACGTTT	CAGEETHKTF	TRGV5	.	TRGJP2	5	-1	-1	20
12	1.9162594615310913E-4	TGTGCCACTCAGTACCTCGGGAAACTCTTT	CATQYLGKLF	TRGV4	.	TRGJ1	7	-1	-1	20
12	1.9162594615310913E-4	TGTGCCACCTGGGATGCGGAGAAACTCTTT	CATWDAEKLF	TRGV4	.	TRGJ1	15	-1	-1	19
12	1.9162594615310913E-4	TGTGCCACCTGGGATGGACTCAAACTCTTT	CATWDGLKLF	TRGV4	.	TRGJ1	16	-1	-1	21
12	1.9162594615310913E-4	TGTGCCACCTGGGACACCAAGAAACTCTTT	CATWDTKKLF	TRGV3	.	TRGJ1	15	-1	-1	18
12	1.9162594615310913E-4	TGTGCCACCTGGGAAATAAAGAAACTCTTT	CATWEIKKLF	TRGV4	.	TRGJ1	13	-1	-1	18
12	1.9162594615310913E-4	TGTGCCACCCGTTATTATAAGAAACTCTTT	CATRYYKKLF	TRGV4	.	TRGJ1	8	-1	-1	11
12	1.9162594615310913E-4	TGTGCCCCCTATTATAAGAAACTCTTT	CAPYYKKLF	TRGV7	.	TRGJ1	9	-1	-1	9
12	1.9162594615310913E-4	TGTGCCGGATCCCTGTCCGGACTCTTT	CAGSLSGLF	TRGV3	.	TRGJ1	5	-1	-1	20
12	1.9162594615310913E-4	TGTGCCACCTGTCATAAGAAACTCTTT	CATCHKKLF	TRGV7	.	TRGJ1	10	-1	-1	13
12	1.9162594615310913E-4	TGTGCCACCTGGGTACCGAAACTCTTT	CATWVPKLF	TRGV4	.	TRGJ1	12	-1	-1	17
12	1.9162594615310913E-4	TGTGCCACCTGGGAGGAGAAACTCTTT	CATWEEKLF	TRGV4	.	TRGJ1	13	-1	-1	16
12	1.9162594615310913E-4	TGTGCCACGGGGTATAAGAAACTCTTT	CATGYKKLF	TRGV4	.	TRGJ1	7	-1	-1	12
12	1.9162594615310913E-4	TGTGCCACTTATAAGAAACTCTTT	CATYKKLF	TRGV5	.	TRGJ1	7	-1	-1	8
12	1.9162594615310913E-4	TGTGCCACCTTTATGAAACTCTTT	CATFMKLF	TRGV8	.	TRGJ1	9	-1	-1	11
12	1.9162594615310913E-4	TGTGCCACCTTCTGGAGGCTCTTT	CATFWRLF	TRGV4	.	TRGJ1	9	-1	-1	18
12	1.9162594615310913E-4	TGTGCCACCTTAGCGAAACTCTTT	CATLAKLF	TRGV4	.	TRGJ1	9	-1	-1	14
12	1.9162594615310913E-4	TGTGCCACCTGGGTGAGTCTCTTT	CATWVSLF	TRGV2	.	TRGJ1	12	-1	-1	18
12	1.9162594615310913E-4	TGTGCCACCTCCCCCCTCTTT	CATSPLF	TRGV4	.	TRGJ1	9	-1	-1	15
12	1.9162594615310913E-4	TGTGAGGATCTCTTT	CEDLF	TRGV3	.	TRGJ1	3	-1	-1	9
11	1.756571173070167E-4	TGTGCCACCTGGGACGGGCTGTCGGACTGTGGCGTTTCAGTGGGCCTTTATAGTAGTGATTGGATCAAGACGTTT	CATWDGLSDCGVSVGLYSSDWIKTF	TRGV2	.	TRGJP2	18	-1	-1	45
11	1.756571173070167E-4	TGTGCCACCTGGGACGGCCACCGAAAGTCTCCCCCAGGGGGTTGGATCAAGACGTTT	CATWDGHRKSPPGGWIKTF	TRGV2	.	TRGJP2	16	-1	-1	41
11	1.756571173070167E-4	TGTGCCACCTGGGACCCTCCAGCGGGTAGTGATTGGATCAAGACGTTT	CATWDPPAGSDWIKTF	TRGV2	.	TRGJP2	14	-1	-1	25
11	1.756571173070167E-4	TGTGCCACCTGGGACAGGTTCGGAAGTAGTGATTGGATCAAGACGTTT	CATWDRFGSSDWIKTF	TRGV3	.	TRGJP2	17	-1	-1	24
11	1.756571173070167E-4	TGTGCCACCTGGGACAGGAGGGAAGGTAGTGATTGGATCAAGACGTTT	CATWDRREGSDWIKTF	TRGV3	.	TRGJP2	17	-1	-1	25
11	1.756571173070167E-4	TGTGCTGCGTGGGATGTGCCCCTTTATTATTATAAGAAACTCTTT	CAAWDVPLYYYKKLF	TRGV10	.	TRGJ1	14	-1	-1	25
11	1.756571173070167E-4	TGTGCCTGCTGGAAAACCGGAACTCGAAATTATAAGAAACTCTTT	CACWKTGTRNYKKLF	TRGV11	.	TRGJ1	12	-1	-1	20
11	1.756571173070167E-4	TGTGCCACCTGGGATAGGCCAATTTGCCCCTATAAGAAACTCTTT	CATWDRPICPYKKLF	TRGV8	.	TRGJ1	22	-1	-1	30
11	1.756571173070167E-4	TGTGCCACCTGGGACGGGCCCAACATCGAATATAAGAAACTCTTT	CATWDGPNIEYKKLF	TRGV2	.	TRGJ1	20	-1	-1	30
11	1.756571173070167E-4	TGTGCCACCTGGGACAGGCCTGGTAGTGATTGGATCAAGACGTTT	CATWDRPGSDWIKTF	TRGV3	.	TRGJP2	21	-1	-1	22
11	1.756571173070167E-4	TGTGCCACCTGGGACAGGCGCATCGGGTTGAATAAGAAACTCTTT	CATWDRRIGLNKKLF	TRGV3	.	TRGJ1	18	-1	-1	31
11	1.756571173070167E-4	TGTGCCACCTGGGACAGGCATAATAGTGATTGGATCAAGACGTTT	CATWDRHNSDWIKTF	TRGV3	.	TRGJP2	18	-1	-1	19
11	1.756571173070167E-4	TGTGCCACCTGGATTCGTTATAGTAGTGATTGGATCAAGACGTTT	CATWIRYSSDWIKTF	TRGV2	.	TRGJP2	11	-1	-1	18
11	1.756571173070167E-4	TGTGCCACCTGGGTTCCAGCCGGGGGGACTAAGAAACTCTTT	CATWVPAGGTKKLF	TRGV5	.	TRGJ1	12	-1	-1	29
11	1.756571173070167E-4	TGTGCCACCTGGGCCGATGACAATTATTATAAGAAACTCTTT	CATWADDNYYKKLF	TRGV3	.	TRGJ1	12	-1	-1	21
11	1.756571173070167E-4	TGTGCCACCTGGGCCACCCTAAATTATTATAAGAAACTCTTT	CATWATLNYYKKLF	TRGV3	.	TRGJ1	15	-1	-1	21
11	1.756571173070167E-4	TGTGCCACCTGGGGCGAAACGGATTATTATAAGAAACTCTTT	CATWGETDYYKKLF	TRGV4	.	TRGJ1	12	-1	-1	19
11	1.756571173070167E-4	TGTGCCACCTGGGATGCTTCGAATTATTATAAGAAACTCTTT	CATWDASNYYKKLF	TRGV4	.	TRGJ1	15	-1	-1	17
11	1.756571173070167E-4	TGTGCCACCTGGGATGGCTATGATTATTATAAGAAACTCTTT	CATWDGYDYYKKLF	TRGV4	.	TRGJ1	16	-1	-1	22
11	1.756571173070167E-4	TGTGCCACCTGGGATGGCACCAATTATTATAAGAAACTCTTT	CATWDGTNYYKKLF	TRGV4	.	TRGJ1	16	-1	-1	21
11	1.756571173070167E-4	TGTGCCACCTGGGACGGGCCCCCGGGGTATAAGAAACTCTTT	CATWDGPPGYKKLF	TRGV2	.	TRGJ1	20	-1	-1	27
11	1.756571173070167E-4	TGTGCCACCTGGGACGGGCCCAGTTATTATAAGAAACTCTTT	CATWDGPSYYKKLF	TRGV2	.	TRGJ1	20	-1	-1	23
11	1.756571173070167E-4	TGTGCCACCTGGGACGGGCGAAGTTATTATAAGAAACTCTTT	CATWDGRSYYKKLF	TRGV2	.	TRGJ1	18	-1	-1	18
11	1.756571173070167E-4	TGTGCCACCTGGGACGGGGGGAGGTGTGGGAAGAAACTCTTT	CATWDGGRCGKKLF	TRGV5	.	TRGJ1	17	-1	-1	30
11	1.756571173070167E-4	TGTGCCACCTGGGACATCGAGGTTACAGGTGGGAAACTCTTT	CATWDIEVTGGKLF	TRGV3	.	TRGJ1	15	-1	-1	32
11	1.756571173070167E-4	TGTGCCACCTGGGACAGGCCGAATTATTATAAGAAACTCTTT	CATWDRPNYYKKLF	TRGV5	.	TRGJ1	19	-1	-1	19
11	1.756571173070167E-4	TGTGCCACCTGGGACAGGCGGCAGGGTTATAAGAAACTCTTT	CATWDRRQGYKKLF	TRGV5	.	TRGJ1	18	-1	-1	26
11	1.756571173070167E-4	TGTGCTGGGTATTATACCACTGGTTGGTTCAAGATATTT	CAGYYTTGWFKIF	TRGV10	.	TRGJP1	9	-1	-1	7
11	1.756571173070167E-4	TGTGCCACCTGGGTAACGAATTATTATAAGAAACTCTTT	CATWVTNYYKKLF	TRGV3	.	TRGJ1	12	-1	-1	16
11	1.756571173070167E-4	TGTGCCACCTGGGCCCGAGATTATTATAAGAAACTCTTT	CATWARDYYKKLF	TRGV3	.	TRGJ1	12	-1	-1	15
11	1.756571173070167E-4	TGTGCCACCTGGGATGGTACCCCCATTTGGAAACTCTTT	CATWDGTPIWKLF	TRGV4	.	TRGJ1	16	-1	-1	29
11	1.756571173070167E-4	TGTGCCACCTGGGATGGGCTTAGTTATAAGAAACTCTTT	CATWDGLSYKKLF	TRGV4	.	TRGJ1	18	-1	-1	19
11	1.756571173070167E-4	TGTGCCACCTGGGATGGGCCGGCTTGGATCAAGACGTTT	CATWDGPAWIKTF	TRGV4	.	TRGJP2	19	-1	-1	23
11	1.756571173070167E-4	TGTGCCACCTGGGATGGGCATAGGTATAAGAAACTCTTT	CATWDGHRYKKLF	TRGV4	.	TRGJ1	18	-1	-1	24
11	1.756571173070167E-4	TGTGCCACCTGGGATGGGGGAGGGAATAAGAAACTCTTT	CATWDGGGNKKLF	TRGV4	.	TRGJ1	17	-1	-1	25
11	1.756571173070167E-4	TGTGCCACCTGGGACCGGAATTATTATAAGAAACTCTTT	CATWDRNYYKKLF	TRGV7	.	TRGJ1	17	-1	-1	17
11	1.756571173070167E-4	TGTGCCACCTGGGACGGGCCTCGGTATAAGAAACTCTTT	CATWDGPRYKKLF	TRGV2	.	TRGJ1	19	-1	-1	24
11	1.756571173070167E-4	TGTGCCACCTGGGACGGGCCAGTTTATAAGAAACTCTTT	CATWDGPVYKKLF	TRGV2	.	TRGJ1	22	-1	-1	23
11	1.756571173070167E-4	TGTGCCACCTGGGACGGGGCGGGTTATAAGAAACTCTTT	CATWDGAGYKKLF	TRGV3	.	TRGJ1	17	-1	-1	23
11	1.756571173070167E-4	TGTGCCACCTGGGACACCCGAGATTATAAGAAACTCTTT	CATWDTRDYKKLF	TRGV3	.	TRGJ1	15	-1	-1	22
11	1.756571173070167E-4	TGTGCCACCTGGGACAGGCTCGATGGTAAGAAACTCTTT	CATWDRLDGKKLF	TRGV3	.	TRGJ1	18	-1	-1	26
11	1.756571173070167E-4	TGTGCCACCTGGGACAGGCTGAGTTATAAGAAACTCTTT	CATWDRLSYKKLF	TRGV3	.	TRGJ1	18	-1	-1	23
11	1.756571173070167E-4	TGTGCCACCTGGGACAGGCCGGGGTATAAGAAACTCTTT	CATWDRPGYKKLF	TRGV3	.	TRGJ1	19	-1	-1	24
11	1.756571173070167E-4	TGTGCCACCTGGGACAGGCGTTATTATAAGAAACTCTTT	CATWDRRYYKKLF	TRGV5	.	TRGJ1	18	-1	-1	20
11	1.756571173070167E-4	TGTGCCACCTGGGACAGGCATCATTATAAGAAACTCTTT	CATWDRHHYKKLF	TRGV5	.	TRGJ1	18	-1	-1	19
11	1.756571173070167E-4	TGTGCCACCTGGGACAGAGGGTGGGGTAAGAAACTCTTT	CATWDRGWGKKLF	TRGV5	.	TRGJ1	16	-1	-1	26
11	1.756571173070167E-4	TGTGCCACCTGGATTAAGGGGGATCGTAAGAAACTCTTT	CATWIKGDRKKLF	TRGV4	.	TRGJ1	11	-1	-1	26
11	1.756571173070167E-4	TGTGCCACCCATTGCGAGTGGTATTATAAGAAACTCTTT	CATHCEWYYKKLF	TRGV8	.	TRGJ1	8	-1	-1	21
11	1.756571173070167E-4	TGTGCCACCAAAACGGCCTATTATTATAAGAAACTCTTT	CATKTAYYYKKLF	TRGV4	.	TRGJ1	8	-1	-1	19
11	1.756571173070167E-4	TGTGCCACCTGGGCCGGTCTGATGAAGAAACTCTTT	CATWAGLMKKLF	TRGV8	.	TRGJ1	12	-1	-1	24
11	1.756571173070167E-4	TGTGCCACCTGGGCAAGCGGGTATAAGAAACTCTTT	CATWASGYKKLF	TRGV4	.	TRGJ1	12	-1	-1	21
11	1.756571173070167E-4	TGTGCCACCTGGGATGGGGATTATAAGAAACTCTTT	CATWDGDYKKLF	TRGV4	.	TRGJ1	17	-1	-1	19
11	1.756571173070167E-4	TGTGCCACCTGGGATACCTATTATAAGAAACTCTTT	CATWDTYYKKLF	TRGV4	.	TRGJ1	14	-1	-1	18
11	1.756571173070167E-4	TGTGCCACCTGGGATAGGGACTATAAGAAACTCTTT	CATWDRDYKKLF	TRGV8	.	TRGJ1	17	-1	-1	21
11	1.756571173070167E-4	TGTGCCACCTGGGACTGCATTTCTTGGGAACTCTTT	CATWDCISWELF	TRGV4	.	TRGJ1	13	-1	-1	28
11	1.756571173070167E-4	TGTGCCACCTGGGACGCGACCGGGAAGAAACTCTTT	CATWDATGKKLF	TRGV2	.	TRGJ1	21	-1	-1	24
11	1.756571173070167E-4	TGTGCCACCTGGGACGGGCAGTGTAAGAAACTCTTT	CATWDGQCKKLF	TRGV2	.	TRGJ1	18	-1	-1	23
11	1.756571173070167E-4	TGTGCCACCTGGGACGACGATGTAAGGAAACTCTTT	CATWDDDVRKLF	TRGV8	.	TRGJ1	13	-1	-1	22
11	1.756571173070167E-4	TGTGCCACCTGGGACGAATATTATAAGAAACTCTTT	CATWDEYYKKLF	TRGV2	.	TRGJ1	15	-1	-1	14
11	1.756571173070167E-4	TGTGCCACCTGGGACACATATTATAAGAAACTCTTT	CATWDTYYKKLF	TRGV5	.	TRGJ2	15	-1	-1	18
11	1.756571173070167E-4	TGTGCCACCTGGGACAGACGAGGGTGGAAACTCTTT	CATWDRRGWKLF	TRGV5	.	TRGJ1	16	-1	-1	26
11	1.756571173070167E-4	TGTGCCACCTGGGACAACGGAGATAAGAAACTCTTT	CATWDNGDKKLF	TRGV5	.	TRGJ1	15	-1	-1	22
11	1.756571173070167E-4	TGTGCCACCTGGGAGAATCATTATAAGAAACTCTTT	CATWENHYKKLF	TRGV2	.	TRGJ1	13	-1	-1	14
11	1.756571173070167E-4	TGTGCCACCCTAGAAACTGGTTGGTTCAAGATATTT	CATLETGWFKIF	TRGV8	.	TRGJP1	8	-1	-1	15
11	1.756571173070167E-4	TGTGCCACCGGTTCTCCCGGCTATAAGAAACTCTTT	CATGSPGYKKLF	TRGV4	.	TRGJ1	8	-1	-1	21
11	1.756571173070167E-4	TGTGCTGCGAAGAATTATTATAAGAAACTCTTT	CAAKNYYKKLF	TRGV10	.	TRGJ1	8	-1	-1	11
11	1.756571173070167E-4	TGTGCCATCTCTCCTTATTATAAGAAACTCTTT	CAISPYYKKLF	TRGV4	.	TRGJ1	9	-1	-1	14
11	1.756571173070167E-4	TGTGCCACCTGGCGTTATTATAAGAAACTCTTT	CATWRYYKKLF	TRGV4	.	TRGJ1	11	-1	-1	14
11	1.756571173070167E-4	TGTGCCACCTGGGGCCCCCTTAAGAAACTCTTT	CATWGPLKKLF	TRGV4	.	TRGJ1	12	-1	-1	20
11	1.756571173070167E-4	TGTGCCACCTGGGATCCTGGCGAGAAACTCTTT	CATWDPGEKLF	TRGV4	.	TRGJ1	14	-1	-1	22
11	1.756571173070167E-4	TGTGCCACCTGGGATATGGGCAAGAAACTCTTT	CATWDMGKKLF	TRGV4	.	TRGJ1	14	-1	-1	21
11	1.756571173070167E-4	TGTGCCACCTGGGATAAGAATAAGAAACTCTTT	CATWDKNKKLF	TRGV8	.	TRGJ1	15	-1	-1	19
11	1.756571173070167E-4	TGTGCCACCTGGGACGGCCGGGGGAAACTCTTT	CATWDGRGKLF	TRGV2	.	TRGJ1	16	-1	-1	23
11	1.756571173070167E-4	TGTGCCACCTGGGACGGAAATAAGAAACTCTTT	CATWDGNKKLF	TRGV3	.	TRGJ1	14	-1	-1	19
11	1.756571173070167E-4	TGTGCCACCTGGGACGATGGGAAGAAACTCTTT	CATWDDGKKLF	TRGV2	.	TRGJ1	15	-1	-1	21
11	1.756571173070167E-4	TGTGCCACCTGGGACAGGCGAGAGAAACTCTTT	CATWDRREKLF	TRGV5	.	TRGJ1	18	-1	-1	22
11	1.756571173070167E-4	TGTGCCACCTGGGACAATTATAAGAAACTCTTT	CATWDNYKKLF	TRGV5	.	TRGJ1	15	-1	-1	16
11	1.756571173070167E-4	TGTGCCACCTGGAGGTATTATAAGAAACTCTTT	CATWRYYKKLF	TRGV5	.	TRGJ1	11	-1	-1	15
11	1.756571173070167E-4	TGTGCCCGCCTCGTCGGTAAGAAACTCTTT	CARLVGKKLF	TRGV4	.	TRGJ2	5	-1	-1	17
11	1.756571173070167E-4	TGTGCCACCTGGGCCGACTCGAAACTCTTT	CATWADSKLF	TRGV8	.	TRGJ1	12	-1	-1	20
11	1.756571173070167E-4	TGTGCCACCTGGGATGTAGGGAAACTCTTT	CATWDVGKLF	TRGV4	.	TRGJ1	15	-1	-1	20
11	1.756571173070167E-4	TGTGCCACCTGGGATAGCGTGAAACTCTTT	CATWDSVKLF	TRGV8	.	TRGJ1	16	-1	-1	20
11	1.756571173070167E-4	TGTGCCACCTGGGACAGGCTGGGTCTCTTT	CATWDRLGLF	TRGV3	.	TRGJ1	18	-1	-1	24
11	1.756571173070167E-4	TGTGCCACCGATTATTATAAGAAACTCTTT	CATDYYKKLF	TRGV2	.	TRGJ1	8	-1	-1	10
11	1.756571173070167E-4	TGTGCCACCTCTTATAAGAAACTCTTT	CATSYKKLF	TRGV2	.	TRGJ1	9	-1	-1	11
11	1.756571173070167E-4	TGTGCCACCTGGGATACGAAACTCTTT	CATWDTKLF	TRGV3	.	TRGJ1	13	-1	-1	13
11	1.756571173070167E-4	TGTGCCACCGGGGGGAGCGAACTCTTT	CATGGSELF	TRGV3	.	TRGJ1	12	-1	-1	19
11	1.756571173070167E-4	TGTGCCACCAGGGATAAGAAACTCTTT	CATRDKKLF	TRGV8	.	TRGJ1	15	-1	-1	13
11	1.756571173070167E-4	TGTGCTGCGTGGGATTTACTCTTT	CAAWDLLF	TRGV10	.	TRGJ1	15	-1	-1	17
11	1.756571173070167E-4	TGTGCCACATACATTGGGCTCTTT	CATYIGLF	TRGV8	.	TRGJ1	7	-1	-1	18
11	1.756571173070167E-4	TGTGCCACCTGCCTCTTT	CATCLF	TRGV4	.	TRGJ1	10	-1	-1	12
10	1.596882884609243E-4	TGTGCCACCTGGTTATATGGGGCGGTAAGGTCCCTCCGGCCTATAAAGGGACTCTTT	CATWLYGAVRSLRPIKGLF	TRGV8	.	TRGJ1	11	-1	-1	50
10	1.596882884609243E-4	TGTGCCACCTGGGACGGGCTGAGGGACCCCTCTTCGAATTATTATAAGAAACTCTTT	CATWDGLRDPSSNYYKKLF	TRGV2	.	TRGJ1	18	-1	-1	32
10	1.596882884609243E-4	TGTGCCACCTGGGACGGACCCGGATATAGTAGTGATTGGATCAAGACGTTT	CATWDGPGYSSDWIKTF	TRGV2	.	TRGJP2	21	-1	-1	23
10	1.596882884609243E-4	TGTGCCACCTGGGACCAGCCTTCGCTTCCTGGTTGGTTCAAGATATTT	CATWDQPSLPGWFKIF	TRGV2	.	TRGJP1	14	-1	-1	28
10	1.596882884609243E-4	TGTGCCACCTGGGACGGGCTCTTGGGTCTACTTCATAAGAAACTCTTT	CATWDGLLGLLHKKLF	TRGV2	.	TRGJ1	18	-1	-1	34
10	1.596882884609243E-4	TGTGCCACCTGGGACGGGCCCAATACCACTGGTTGGTTCAAGATATTT	CATWDGPNTTGWFKIF	TRGV2	.	TRGJP1	20	-1	-1	22
10	1.596882884609243E-4	TGTGCCACCTGGGACGGGCAAGGGAGTAGTGATTGGATCAAGACGTTT	CATWDGQGSSDWIKTF	TRGV2	.	TRGJP2	18	-1	-1	24
10	1.596882884609243E-4	TGTGCCACCTGGGACAGGGGGGGGAGTAGTGATTGGATCAAGACGTTT	CATWDRGGSSDWIKTF	TRGV3	.	TRGJP2	17	-1	-1	24
10	1.596882884609243E-4	TGTGCCACCCTTACTGGTCGGGGTCGTAGTGATTGGATCAAGACGTTT	CATLTGRGRSDWIKTF	TRGV8	.	TRGJP2	8	-1	-1	25
10	1.596882884609243E-4	TGTGCTGCGTGGGATTACCCCCCTTTCACTTATAAGAAACTCTTT	CAAWDYPPFTYKKLF	TRGV10	.	TRGJ1	17	-1	-1	29
10	1.596882884609243E-4	TGTGCCACCTGGGATGGGCCGCAGGGTTATTATAAGAAACTCTTT	CATWDGPQGYYKKLF	TRGV4	.	TRGJ1	19	-1	-1	26
10	1.596882884609243E-4	TGTGCCACCTGGGATGGGCGCGATTATTATTATAAGAAACTCTTT	CATWDGRDYYYKKLF	TRGV4	.	TRGJ1	18	-1	-1	25
10	1.596882884609243E-4	TGTGCCACCTGGGATACTCATAGTAGTGATTGGATCAAGACGTTT	CATWDTHSSDWIKTF	TRGV8	.	TRGJP2	15	-1	-1	19
10	1.596882884609243E-4	TGTGCCACCTGGGACCGGGCGACTATGGATTATAAGAAACTCTTT	CATWDRATMDYKKLF	TRGV3	.	TRGJ1	17	-1	-1	28
10	1.596882884609243E-4	TGTGCCACCTGGGACGGCTGGAGACCTTATTATAAGAAACTCTTT	CATWDGWRPYYKKLF	TRGV2	.	TRGJ1	16	-1	-1	26
10	1.596882884609243E-4	TGTGCCACCTGGGACGGGTTCGGGTTTTATTATAAGAAACTCTTT	CATWDGFGFYYKKLF	TRGV2	.	TRGJ1	17	-1	-1	26
10	1.596882884609243E-4	TGTGCCACCTGGGACGGGCCAAGTAGTGATTGGATCAAGACGTTT	CATWDGPSSDWIKTF	TRGV2	.	TRGJP2	19	-1	-1	21
10	1.596882884609243E-4	TGTGCCACCTGGGACACACAAAGTAGTGATTGGATCAAGACGTTT	CATWDTQSSDWIKTF	TRGV2	.	TRGJP2	14	-1	-1	21
10	1.596882884609243E-4	TGTGCCACCTGGGAGGAAGAGTTGGGCAAAAAAATCAAGGTATTT	CATWEEELGKKIKVF	TRGV4	.	TRGJP	13	-1	-1	16
10	1.596882884609243E-4	TGTGCCACCTGGAAAATTTCCCGCGGTTATTATAAGAAACTCTTT	CATWKISRGYYKKLF	TRGV4	.	TRGJ1	11	-1	-1	26
10	1.596882884609243E-4	TGTGCCACCTGGGCTACTAGTAGTGATTGGATCAAGACGTTT	CATWATSSDWIKTF	TRGV8	.	TRGJP2	15	-1	-1	17
10	1.596882884609243E-4	TGTGCCACCTGGGGCAGGGGTATGGCTTATAAGAAACTCTTT	CATWGRGMAYKKLF	TRGV5P	.	TRGJ1	17	-1	-1	26
10	1.596882884609243E-4	TGTGCCACCTGGGATGGTGATAATTATTATAAGAAACTCTTT	CATWDGDNYYKKLF	TRGV4	.	TRGJ1	16	-1	-1	21
10	1.596882884609243E-4	TGTGCCACCTGGGATGGGCCAGTAATTTGGATCAAGACGTTT	CATWDGPVIWIKTF	TRGV4	.	TRGJP2	19	-1	-1	26
10	1.596882884609243E-4	TGTGCCACCTGGGATAGCTCGAATTATTATAAGAAACTCTTT	CATWDSSNYYKKLF	TRGV8	.	TRGJ2	16	-1	-1	18
10	1.596882884609243E-4	TGTGCCACCTGGGACCCCCAAGATTATTATAAGAAACTCTTT	CATWDPQDYYKKLF	TRGV2	.	TRGJ1	14	-1	-1	22
10	1.596882884609243E-4	TGTGCCACCTGGGACGTGGGTTGGGATTGGATCAAGACGTTT	CATWDVGWDWIKTF	TRGV4	.	TRGJP2	13	-1	-1	24
10	1.596882884609243E-4	TGTGCCACCTGGGACGCTTCCTTTTATTATAAGAAACTCTTT	CATWDASFYYKKLF	TRGV2	.	TRGJ1	15	-1	-1	23
10	1.596882884609243E-4	TGTGCCACCTGGGACGGCCCCCCAGGGAGTAAGAAACTCTTT	CATWDGPPGSKKLF	TRGV2	.	TRGJ1	25	-1	-1	29
10	1.596882884609243E-4	TGTGCCACCTGGGACGGGCCCAATTATTATAAGAAACTCTTT	CATWDGPNYYKKLF	TRGV2	.	TRGJ1	20	-1	-1	21
10	1.596882884609243E-4	TGTGCCACCTGGGACGGGCCATCCTATTATAAGAAACTCTTT	CATWDGPSYYKKLF	TRGV2	.	TRGJ1	19	-1	-1	24
10	1.596882884609243E-4	TGTGCCACCTGGGACGGGCGTAGACACTATAAGAAACTCTTT	CATWDGRRHYKKLF	TRGV2	.	TRGJ1	18	-1	-1	27
10	1.596882884609243E-4	TGTGCCACCTGGGACGGGCGGTGGTGGTATAAGAAACTCTTT	CATWDGRWWYKKLF	TRGV2	.	TRGJ1	18	-1	-1	27
10	1.596882884609243E-4	TGTGCCACCTGGGACGGACCGAATTATTATAAGAAACTCTTT	CATWDGPNYYKKLF	TRGV5	.	TRGJ1	14	-1	-1	19
10	1.596882884609243E-4	TGTGCCACCTGGGACATTGATACTGGTTGGTTCAAGATATTT	CATWDIDTGWFKIF	TRGV3	.	TRGJP1	15	-1	-1	21
10	1.596882884609243E-4	TGTGCCACCTGGGACACCCGAATTACCGATAAGAAACTCTTT	CATWDTRITDKKLF	TRGV5	.	TRGJ1	15	-1	-1	18
10	1.596882884609243E-4	TGTGCCACCTGGGACAGGCCCGGTTATTATAAGAAACTCTTT	CATWDRPGYYKKLF	TRGV5	.	TRGJ1	19	-1	-1	23
10	1.596882884609243E-4	TGTGCCACCTGGGACAGGCATACCGTGAAAAAGAAACTCTTT	CATWDRHTVKKKLF	TRGV5	.	TRGJ1	18	-1	-1	30
10	1.596882884609243E-4	TGTGCCACCTGGGACAAATCGAATTATTATAAGAAACTCTTT	CATWDKSNYYKKLF	TRGV3	.	TRGJ1	15	-1	-1	15
10	1.596882884609243E-4	TGTGCCACCCTATTTTGGGGTAGTGATTGGATCAAGACGTTT	CATLFWGSDWIKTF	TRGV8	.	TRGJP2	8	-1	-1	19
10	1.596882884609243E-4	TGTGCCACACATACCCGGAGGAATTATTATAAGAAACTCTTT	CATHTRRNYYKKLF	TRGV2	.	TRGJ1	7	-1	-1	20
10	1.596882884609243E-4	TGTGCTGCGTGGGAGAAGAATTATTATAAGAAACTCTTT	CAAWEKNYYKKLF	TRGV10	.	TRGJ1	13	-1	-1	17
10	1.596882884609243E-4	TGTGCCGCCCGCGGGGGACCTTATTATAAGAAACTCTTT	CAARGGPYYKKLF	TRGV4	.	TRGJ1	8	-1	-1	20
10	1.596882884609243E-4	TGTGCCACCTGGGTGGTATGTTATTATAAGAAACTCTTT	CATWVVCYYKKLF	TRGV2	.	TRGJ1	12	-1	-1	20
10	1.596882884609243E-4	TGTGCCACCTGGGGTTCATTTTATTATAAGAAACTCTTT	CATWGSFYYKKLF	TRGV4	.	TRGJ1	12	-1	-1	20
10	1.596882884609243E-4	TGTGCCACCTGGGATTGGAGTTATTATAAGAAACTCTTT	CATWDWSYYKKLF	TRGV8	.	TRGJ1	17	-1	-1	13
10	1.596882884609243E-4	TGTGCCACCTGGGATTGGAGTGATTGGATCAAGACGTTT	CATWDWSDWIKTF	TRGV8	.	TRGJP2	17	-1	-1	18
10	1.596882884609243E-4	TGTGCCACCTGGGATCGTTTCGATTATAAGAAACTCTTT	CATWDRFDYKKLF	TRGV8	.	TRGJ1	14	-1	-1	22
10	1.596882884609243E-4	TGTGCCACCTGGGATGGGCCACGGTATAAGAAACTCTTT	CATWDGPRYKKLF	TRGV4	.	TRGJ1	19	-1	-1	24
10	1.596882884609243E-4	TGTGCCACCTGGGATGGGCGCTATTATAAGAAACTCTTT	CATWDGRYYKKLF	TRGV4	.	TRGJ1	18	-1	-1	21
10	1.596882884609243E-4	TGTGCCACCTGGGACGGGCTGAAATATAAGAAACTCTTT	CATWDGLKYKKLF	TRGV2	.	TRGJ1	18	-1	-1	24
10	1.596882884609243E-4	TGTGCCACCTGGGACGGGCACTATTATAAGAAACTCTTT	CATWDGHYYKKLF	TRGV2	.	TRGJ1	18	-1	-1	21
10	1.596882884609243E-4	TGTGCCACCTGGGACGGAAAAAACTGGATCAAGACGTTT	CATWDGKNWIKTF	TRGV2	.	TRGJP2	16	-1	-1	24
10	1.596882884609243E-4	TGTGCCACCTGGGACACCCAATGGGAAAAGAAACTCTTT	CATWDTQWEKKLF	TRGV5	.	TRGJ1	15	-1	-1	27
10	1.596882884609243E-4	TGTGCCACCTGGGACAGGCTTCGGGCGGGGAAACTCTTT	CATWDRLRAGKLF	TRGV3	.	TRGJ1	18	-1	-1	29
10	1.596882884609243E-4	TGTGCCACCTGGGACAGGCCTTGTTATAAGAAACTCTTT	CATWDRPCYKKLF	TRGV3	.	TRGJ1	20	-1	-1	20
10	1.596882884609243E-4	TGTGCCACCTGGGACAGGCCGGAGTCTAAGAAACTCTTT	CATWDRPESKKLF	TRGV3	.	TRGJ1	19	-1	-1	26
10	1.596882884609243E-4	TGTGCCACCTGGGACAGGCCGACGTATAAGAAACTCTTT	CATWDRPTYKKLF	TRGV7	.	TRGJ1	19	-1	-1	24
10	1.596882884609243E-4	TGTGCCACCTGGGACAGGCGGGTTTATAAGAAACTCTTT	CATWDRRVYKKLF	TRGV5	.	TRGJ1	18	-1	-1	23
10	1.596882884609243E-4	TGTGCCACCTGGGACAGGCGGGGTTATAAGAAACTCTTT	CATWDRRGYKKLF	TRGV5	.	TRGJ1	18	-1	-1	23
10	1.596882884609243E-4	TGTGCCACCTGGGACAGGGATTATTATAAGAAACTCTTT	CATWDRDYYKKLF	TRGV3	.	TRGJ1	17	-1	-1	19
10	1.596882884609243E-4	TGTGCCACCTGGGACAAAAGCACTTATAAGAAACTCTTT	CATWDKSTYKKLF	TRGV5	.	TRGJ1	15	-1	-1	23
10	1.596882884609243E-4	TGTGCCACCTGGGAGAGGGGGGATTGGATCAAGACGTTT	CATWERGDWIKTF	TRGV8	.	TRGJP2	17	-1	-1	21
10	1.596882884609243E-4	TGTGCTGCGTGGTCAAAGGGGACTAAGAAACTCTTT	CAAWSKGTKKLF	TRGV10	.	TRGJ1	11	-1	-1	23
10	1.596882884609243E-4	TGTGCCACCTGGGTGGTTGATTGGATCAAGACGTTT	CATWVVDWIKTF	TRGV2	.	TRGJP2	12	-1	-1	17
10	1.596882884609243E-4	TGTGCCACCTGGGCCTACTATTATAAGAAACTCTTT	CATWAYYYKKLF	TRGV8	.	TRGJ1	12	-1	-1	18
10	1.596882884609243E-4	TGTGCCACCTGGGGTATTTATTATAAGAAACTCTTT	CATWGIYYKKLF	TRGV8	.	TRGJ1	15	-1	-1	17
10	1.596882884609243E-4	TGTGCCACCTGGGATCCCCTTTATAAGAAACTCTTT	CATWDPLYKKLF	TRGV4	.	TRGJ1	14	-1	-1	20
10	1.596882884609243E-4	TGTGCCACCTGGGATGCAGGATATAAGAAACTCTTT	CATWDAGYKKLF	TRGV4	.	TRGJ1	15	-1	-1	21
10	1.596882884609243E-4	TGTGCCACCTGGGATGGGTCGTATAAGAAACTCTTT	CATWDGSYKKLF	TRGV4	.	TRGJ1	17	-1	-1	21
10	1.596882884609243E-4	TGTGCCACCTGGGATGGGCCATTGTCTAAACTCTTT	CATWDGPLSKLF	TRGV4	.	TRGJ1	19	-1	-1	27
10	1.596882884609243E-4	TGTGCCACCTGGGATGGGCGCTATAAGAAACTCTTT	CATWDGRYKKLF	TRGV4	.	TRGJ1	18	-1	-1	21
10	1.596882884609243E-4	TGTGCCACCTGGGATGGAAATTATAAGAAACTCTTT	CATWDGNYKKLF	TRGV4	.	TRGJ1	16	-1	-1	19
10	1.596882884609243E-4	TGTGCCACCTGGGATGATTTTTATAAGAAACTCTTT	CATWDDFYKKLF	TRGV4	.	TRGJ1	15	-1	-1	16
10	1.596882884609243E-4	TGTGCCACCTGGGATGACAGGGATAAGAAACTCTTT	CATWDDRDKKLF	TRGV4	.	TRGJ1	15	-1	-1	22
10	1.596882884609243E-4	TGTGCCACCTGGGACGGCAGTTGGTTCAAGATATTT	CATWDGSWFKIF	TRGV2	.	TRGJP1	16	-1	-1	19
10	1.596882884609243E-4	TGTGCCACCTGGGACGGGTATTATAAGAAACTCTTT	CATWDGYYKKLF	TRGV7	.	TRGJ2	17	-1	-1	18
10	1.596882884609243E-4	TGTGCCACCTGGGACGGGACCCGTAAGAAACTCTTT	CATWDGTRKKLF	TRGV2	.	TRGJ1	23	-1	-1	23
10	1.596882884609243E-4	TGTGCCACCTGGGACGATTATTATAAGAAACTCTTT	CATWDDYYKKLF	TRGV2	.	TRGJ1	15	-1	-1	16
10	1.596882884609243E-4	TGTGCCACCTGGGACAGGCTTAATGAGAAACTCTTT	CATWDRLNEKLF	TRGV5	.	TRGJ1	18	-1	-1	22
10	1.596882884609243E-4	TGTGCCACCTGGGACAGGCCTTGGGAGAAACTCTTT	CATWDRPWEKLF	TRGV3	.	TRGJ1	20	-1	-1	25
10	1.596882884609243E-4	TGTGCCACCTGGGACAGGCCAGGAAAGAAACTCTTT	CATWDRPGKKLF	TRGV5	.	TRGJ1	19	-1	-1	24
10	1.596882884609243E-4	TGTGCCACCTGGGACAGGGCTCATAAGAAACTCTTT	CATWDRAHKKLF	TRGV3	.	TRGJ1	20	-1	-1	22
10	1.596882884609243E-4	TGTGCCACCTGGAAGAATTATTATAAGAAACTCTTT	CATWKNYYKKLF	TRGV8	.	TRGJ1	11	-1	-1	14
10	1.596882884609243E-4	TGTGCCAGAAGGAGTAGTGATTGGATCAAGACGTTT	CARRSSDWIKTF	TRGV8	.	TRGJP2	6	-1	-1	12
10	1.596882884609243E-4	TGTGCCAAACAACTTTTTTGTTATAAGAAACTCTTT	CAKQLFCYKKLF	TRGV2	.	TRGJ1	6	-1	-1	17
10	1.596882884609243E-4	TGTTCCCCTTGTAGTGATTGGATCAAGACGTTT	CSPCSDWIKTF	TRGV8	.	TRGJP2	8	-1	-1	10
10	1.596882884609243E-4	TGTGCTGCGTGGGATGGACCCAAGAAACTCTTT	CAAWDGPKKLF	TRGV10	.	TRGJ1	14	-1	-1	21
10	1.596882884609243E-4	TGTGCCACCTTGGGTTATTATAAGAAACTCTTT	CATLGYYKKLF	TRGV2	.	TRGJ1	13	-1	-1	14
10	1.596882884609243E-4	TGTGCCACCTCGAATTATTATAAGAAACTCTTT	CATSNYYKKLF	TRGV5	.	TRGJ2	9	-1	-1	9
10	1.596882884609243E-4	TGTGCCACCTGGTATTATTATAAGAAACTCTTT	CATWYYYKKLF	TRGV4	.	TRGJ1	14	-1	-1	13
10	1.596882884609243E-4	TGTGCCACCTGGCCCTATTATAAGAAACTCTTT	CATWPYYKKLF	TRGV4	.	TRGJ2	11	-1	-1	15
10	1.596882884609243E-4	TGTGCCACCTGGGATCCCCTTAAGAAACTCTTT	CATWDPLKKLF	TRGV4	.	TRGJ1	14	-1	-1	20
10	1.596882884609243E-4	TGTGCCACCTGGGATGTAGATAAGAAACTCTTT	CATWDVDKKLF	TRGV4	.	TRGJ1	15	-1	-1	19
10	1.596882884609243E-4	TGTGCCACCTGGGATGGGCCGGAGAAACTCTTT	CATWDGPEKLF	TRGV4	.	TRGJ1	19	-1	-1	22
10	1.596882884609243E-4	TGTGCCACCTGGGATAACAGTAAGAAACTCTTT	CATWDNSKKLF	TRGV4	.	TRGJ1	14	-1	-1	20
10	1.596882884609243E-4	TGTGCCACCTGGGACTACTATAAGAAACTCTTT	CATWDYYKKLF	TRGV5	.	TRGJ1	14	-1	-1	15
10	1.596882884609243E-4	TGTGCCACCTGGGACCCTTATAAGAAACTCTTT	CATWDPYKKLF	TRGV3	.	TRGJ1	14	-1	-1	17
10	1.596882884609243E-4	TGTGCCACCTGGGACCCCTCAAAGAAACTCTTT	CATWDPSKKLF	TRGV8	.	TRGJ1	13	-1	-1	21
10	1.596882884609243E-4	TGTGCCACCTGGGACAGGTCGGAGAAACTCTTT	CATWDRSEKLF	TRGV5	.	TRGJ1	17	-1	-1	22
10	1.596882884609243E-4	TGTGCCACCTGGGACAGGCGTAAGAAACTCTTT	CATWDRRKKLF	TRGV3	.	TRGJ1	18	-1	-1	20
10	1.596882884609243E-4	TGTGCCACCTGGGACAAATCTAAGAAACTCTTT	CATWDKSKKLF	TRGV5	.	TRGJ1	15	-1	-1	20
10	1.596882884609243E-4	TGTGCCACCCCCAAAAGGTATAAGAAACTCTTT	CATPKRYKKLF	TRGV4	.	TRGJ1	8	-1	-1	18
10	1.596882884609243E-4	TGTGCCACATGGAATTATTATAAGAAACTCTTT	CATWNYYKKLF	TRGV2	.	TRGJ1	11	-1	-1	11
10	1.596882884609243E-4	TGTGCCACCTGGTGTTATAAGAAACTCTTT	CATWCYKKLF	TRGV8	.	TRGJ1	11	-1	-1	14
10	1.596882884609243E-4	TGTGCCACCTGGGGTAAAAAGAAACTCTTT	CATWGKKKLF	TRGV8	.	TRGJ1	15	-1	-1	18
10	1.596882884609243E-4	TGTGCCACCTGGGGCAGGGAGAAACTCTTT	CATWGREKLF	TRGV5P	.	TRGJ1	17	-1	-1	19
10	1.596882884609243E-4	TGTGCCACCTGGGATTTGAAGAAACTCTTT	CATWDLKKLF	TRGV8	.	TRGJ1	14	-1	-1	18
10	1.596882884609243E-4	TGTGCCACCTGGGATTGTGAGAAACTCTTT	CATWDCEKLF	TRGV8	.	TRGJ1	14	-1	-1	13
10	1.596882884609243E-4	TGTGCCACCTGGGACCTTAAGAAACTCTTT	CATWDLKKLF	TRGV8	.	TRGJ1	13	-1	-1	17
10	1.596882884609243E-4	TGTGCCACCTGGACCCAGGAGAAACTCTTT	CATWTQEKLF	TRGV5	.	TRGJ1	11	-1	-1	19
10	1.596882884609243E-4	TGTGCCCGCTATTATAAGAAACTCTTT	CARYYKKLF	TRGV4	.	TRGJ1	5	-1	-1	9
10	1.596882884609243E-4	TGTGCCACCTGGGATAGGCCCCTCTTT	CATWDRPLF	TRGV8	.	TRGJ1	19	-1	-1	21
10	1.596882884609243E-4	TGTGCCACCTGGGACGTGAAACTCTTT	CATWDVKLF	TRGV3	.	TRGJ1	14	-1	-1	17
10	1.596882884609243E-4	TCCCTGGGTTATAAGAAACTCTTT	SLGYKKLF	TRGV8	.	TRGJ1	0	-1	-1	8
10	1.596882884609243E-4	TGTGCCCCAGATAAGAAACTCTTT	CAPDKKLF	TRGV8	.	TRGJ1	5	-1	-1	10
9	1.4371945961483184E-4	TGTGCCACCTGGGATATAAGAGTCTCCTGTGATGGGAATTATTATAAGAAACTCTTT	CATWDIRVSCDGNYYKKLF	TRGV8	.	TRGJ1	15	-1	-1	35
9	1.4371945961483184E-4	TGTGCCTTGTGGGAGGAACCCGCAACAGCCATTTCCTGGTATAGGAAACTCTTT	CALWEEPATAISWYRKLF	TRGV9	.	TRGJ1	15	-1	-1	39
9	1.4371945961483184E-4	TGTGCCACCTGGGACGGGCCGACACTGCACAGTAGTGATTGGATCAAGACGTTT	CATWDGPTLHSSDWIKTF	TRGV2	.	TRGJP2	19	-1	-1	30
9	1.4371945961483184E-4	TGTGCCACCTGGGATAGAGCCTTTTATAGTAGTGATTGGATCAAGACGTTT	CATWDRAFYSSDWIKTF	TRGV8	.	TRGJP2	21	-1	-1	24
9	1.4371945961483184E-4	TGTGCCACCTGGGACGGGCAACCTTACCGGAATTATTATAAGAAACTCTTT	CATWDGQPYRNYYKKLF	TRGV2	.	TRGJ1	18	-1	-1	29
9	1.4371945961483184E-4	TGTGCCACCTGGGACAGTCCCCGGGGGACCACTGGTTGGTTCAAGATATTT	CATWDSPRGTTGWFKIF	TRGV5	.	TRGJP1	19	-1	-1	27
9	1.4371945961483184E-4	TGTGCCACCTGGGACAGGCTGCGGCTCGGTAGTGATTGGATCAAGACGTTT	CATWDRLRLGSDWIKTF	TRGV7	.	TRGJP2	18	-1	-1	28
9	1.4371945961483184E-4	TGTGCCTGCTGGATTAGCCACCATAGTAGTGATTGGATCAAGACGTTT	CACWISHHSSDWIKTF	TRGV11	.	TRGJP2	20	-1	-1	22
9	1.4371945961483184E-4	TGTGCCACCTGGGACGGGCTGAGAATCTCTTATTATAAGAAACTCTTT	CATWDGLRISYYKKLF	TRGV2	.	TRGJ1	18	-1	-1	29
9	1.4371945961483184E-4	TGTGCCACCTGGGACGGGCCCTATAGTAGTGATTGGATCAAGACGTTT	CATWDGPYSSDWIKTF	TRGV2	.	TRGJP2	20	-1	-1	21
9	1.4371945961483184E-4	TGTGCCACCTGGGACGGGAGGGGTAGTAGTGATTGGATCAAGACGTTT	CATWDGRGSSDWIKTF	TRGV2	.	TRGJP2	17	-1	-1	23
9	1.4371945961483184E-4	TGTGCTGCGTGGGATGGGGGTACATATTATTATAAGAAACTCTTT	CAAWDGGTYYYKKLF	TRGV10	.	TRGJ1	14	-1	-1	25
9	1.4371945961483184E-4	TGTGCCACCTGGGATACAAACCTAAGAGGTTATAAGAAACTCTTT	CATWDTNLRGYKKLF	TRGV8	.	TRGJ1	15	-1	-1	29
9	1.4371945961483184E-4	TGTGCCACCTGGGATAGCGGGGGTAGTGATTGGATCAAGACGTTT	CATWDSGGSDWIKTF	TRGV8	.	TRGJP2	16	-1	-1	22
9	1.4371945961483184E-4	TGTGCCACCTGGGACCCGGAAAGTAGTGATTGGATCAAGACGTTT	CATWDPESSDWIKTF	TRGV2	.	TRGJP2	14	-1	-1	21
9	1.4371945961483184E-4	TGTGCCACCTGGGACCGGCTTGTCACTGGTTGGTTCAAGATATTT	CATWDRLVTGWFKIF	TRGV3	.	TRGJP1	29	-1	-1	23
9	1.4371945961483184E-4	TGTGCCACCTGGGACGGCCGGGGAAGTGATTGGATCAAGACGTTT	CATWDGRGSDWIKTF	TRGV2	.	TRGJP2	16	-1	-1	24
9	1.4371945961483184E-4	TGTGCCACCTGGGACGGGCTCGGTAGTGATTGGATCAAGACGTTT	CATWDGLGSDWIKTF	TRGV2	.	TRGJP2	21	-1	-1	22
9	1.4371945961483184E-4	TGTGCCACCTGGGACGGGCTAGGGCGGAGTTGGATCAAGACGTTT	CATWDGLGRSWIKTF	TRGV2	.	TRGJP2	18	-1	-1	29
9	1.4371945961483184E-4	TGTGCCACCTGGGACGGGCCGTGTCGGTATTATAAGAAACTCTTT	CATWDGPCRYYKKLF	TRGV2	.	TRGJ1	19	-1	-1	27
9	1.4371945961483184E-4	TGTGCCACCTGGGACAGGCTTGAGTTACATTATAAGAAACTCTTT	CATWDRLELHYKKLF	TRGV3	.	TRGJ1	21	-1	-1	28
9	1.4371945961483184E-4	TGTGCCACCTGGGACAGGCCCCAGGGTTATTATAAGAAACTCTTT	CATWDRPQGYYKKLF	TRGV3	.	TRGJ1	19	-1	-1	26
9	1.4371945961483184E-4	TGTGCCACCTGGGACAGGCGGGAGATGTATTATAAGAAACTCTTT	CATWDRREMYYKKLF	TRGV5	.	TRGJ1	18	-1	-1	27
9	1.4371945961483184E-4	TGTGCCACCTGGGACAGGACTCCACATTATTATAAGAAACTCTTT	CATWDRTPHYYKKLF	TRGV7	.	TRGJ1	20	-1	-1	25
9	1.4371945961483184E-4	TGTGCCACCGTAAGGGTAGAAGGTAGTGATTGGATCAAGACGTTT	CATVRVEGSDWIKTF	TRGV8	.	TRGJP2	8	-1	-1	22
9	1.4371945961483184E-4	TGTGCTGCGTGGGAATCCCAGTCCAATTATAAGAAACTCTTT	CAAWESQSNYKKLF	TRGV10	.	TRGJ1	13	-1	-1	25
9	1.4371945961483184E-4	TGTGCCTTGTGGGAGGCGCGGAGGAATTATAAGAAACTCTTT	CALWEARRNYKKLF	TRGV9	.	TRGJ1	18	-1	-1	25
9	1.4371945961483184E-4	TGTGCCACCTGGTCGAGCCCGAATTATTATAAGAAACTCTTT	CATWSSPNYYKKLF	TRGV4	.	TRGJ1	11	-1	-1	19
9	1.4371945961483184E-4	TGTGCCACCTGGCCTTATAGTAGTGATTGGATCAAGACGTTT	CATWPYSSDWIKTF	TRGV8	.	TRGJP2	11	-1	-1	15
9	1.4371945961483184E-4	TGTGCCACCTGGCCCGGCCCAGTTTATTATAAGAAACTCTTT	CATWPGPVYYKKLF	TRGV5	.	TRGJ1	11	-1	-1	23
9	1.4371945961483184E-4	TGTGCCACCTGGGATGTCCTCGATTATTATAAGAAACTCTTT	CATWDVLDYYKKLF	TRGV4	.	TRGJ1	15	-1	-1	19
9	1.4371945961483184E-4	TGTGCCACCTGGGATGTGATGAGTGATTGGATCAAGACGTTT	CATWDVMSDWIKTF	TRGV8	.	TRGJP2	14	-1	-1	21
9	1.4371945961483184E-4	TGTGCCACCTGGGATGCCGCGAATTATTATAAGAAACTCTTT	CATWDAANYYKKLF	TRGV4	.	TRGJ1	15	-1	-1	19
9	1.4371945961483184E-4	TGTGCCACCTGGGATGGGCCCGGTTATTATAAGAAACTCTTT	CATWDGPGYYKKLF	TRGV4	.	TRGJ1	20	-1	-1	23
9	1.4371945961483184E-4	TGTGCCACCTGGGATGGGCGCTCTGGTTATAAGAAACTCTTT	CATWDGRSGYKKLF	TRGV4	.	TRGJ1	18	-1	-1	26
9	1.4371945961483184E-4	TGTGCCACCTGGGATGGGCAGGATTATTATAAGAAACTCTTT	CATWDGQDYYKKLF	TRGV4	.	TRGJ1	18	-1	-1	22
9	1.4371945961483184E-4	TGTGCCACCTGGGATGGGGGTGGCGGCTATAAGAAACTCTTT	CATWDGGGGYKKLF	TRGV4	.	TRGJ1	17	-1	-1	27
9	1.4371945961483184E-4	TGTGCCACCTGGGATGGACTACCTCGGTATAAGAAACTCTTT	CATWDGLPRYKKLF	TRGV4	.	TRGJ1	16	-1	-1	27
9	1.4371945961483184E-4	TGTGCCACCTGGGATAGGAACCTCTTGGGTAAGAAACTCTTT	CATWDRNLLGKKLF	TRGV8	.	TRGJ1	17	-1	-1	29
9	1.4371945961483184E-4	TGTGCCACCTGGGACCCTTTTGGGTATTATAAGAAACTCTTT	CATWDPFGYYKKLF	TRGV2	.	TRGJ1	14	-1	-1	24
9	1.4371945961483184E-4	TGTGCCACCTGGGACGGTAGTGAGTCCTCTAAGAAACTCTTT	CATWDGSESSKKLF	TRGV2	.	TRGJ1	16	-1	-1	29
9	1.4371945961483184E-4	TGTGCCACCTGGGACGGGTGGGTTGGTTATAAGAAACTCTTT	CATWDGWVGYKKLF	TRGV2	.	TRGJ1	17	-1	-1	26
9	1.4371945961483184E-4	TGTGCCACCTGGGACGGGCTTTGGAGTTATAAGAAACTCTTT	CATWDGLWSYKKLF	TRGV2	.	TRGJ1	18	-1	-1	26
9	1.4371945961483184E-4	TGTGCCACCTGGGACGGGCCCTCCGGTTGGTTCAAGATATTT	CATWDGPSGWFKIF	TRGV2	.	TRGJP1	23	-1	-1	24
9	1.4371945961483184E-4	TGTGCCACCTGGGACGGGCCCCAGTATTATAAGAAACTCTTT	CATWDGPQYYKKLF	TRGV2	.	TRGJ2	20	-1	-1	24
9	1.4371945961483184E-4	TGTGCCACCTGGGACGGGCGCTCTTATTATAAGAAACTCTTT	CATWDGRSYYKKLF	TRGV2	.	TRGJ1	18	-1	-1	23
9	1.4371945961483184E-4	TGTGCCACCTGGGACGAGCCCCTTTATTATAAGAAACTCTTT	CATWDEPLYYKKLF	TRGV2	.	TRGJ1	20	-1	-1	23
9	1.4371945961483184E-4	TGTGCCACCTGGGACATTGGTAGTGATTGGATCAAGACGTTT	CATWDIGSDWIKTF	TRGV3	.	TRGJP2	15	-1	-1	19
9	1.4371945961483184E-4	TGTGCCACCTGGGACAGCACTAATTATTATAAGAAACTCTTT	CATWDSTNYYKKLF	TRGV5	.	TRGJ1	16	-1	-1	21
9	1.4371945961483184E-4	TGTGCCACCTGGGACAGGCTCAGTGATTATAAGAAACTCTTT	CATWDRLSDYKKLF	TRGV3	.	TRGJ1	18	-1	-1	25
9	1.4371945961483184E-4	TGTGCCACCTGGGACAGGCTGGGTTATTATAAGAAACTCTTT	CATWDRLGYYKKLF	TRGV5	.	TRGJ1	18	-1	-1	23
9	1.4371945961483184E-4	TGTGCCACCTGGGACAGGCCCCTCCCGCATAAGAAACTCTTT	CATWDRPLPHKKLF	TRGV7	.	TRGJ1	25	-1	-1	28
9	1.4371945961483184E-4	TGTGCCACCTGGGACAGGCCCACTGGTTGGTTCAAGATATTT	CATWDRPTGWFKIF	TRGV5	.	TRGJP1	19	-1	-1	19
9	1.4371945961483184E-4	TGTGCCACCTGGGACAGGCCGGCTTATTATAAGAAACTCTTT	CATWDRPAYYKKLF	TRGV3	.	TRGJ1	19	-1	-1	23
9	1.4371945961483184E-4	TGTGCCACCTGGGACAGGCGCTTGACTCATAAGAAACTCTTT	CATWDRRLTHKKLF	TRGV3	.	TRGJ1	18	-1	-1	28
9	1.4371945961483184E-4	TGTGCCACCTGGGACAAAATCCATTATTATAAGAAACTCTTT	CATWDKIHYYKKLF	TRGV3	.	TRGJ1	15	-1	-1	22
9	1.4371945961483184E-4	TGTGCCACCTGGGAATTCTCGAATTATTATAAGAAACTCTTT	CATWEFSNYYKKLF	TRGV8	.	TRGJ2	13	-1	-1	18
9	1.4371945961483184E-4	TGTGCTGCGTGGCCCATGAATTATTATAAGAAACTCTTT	CAAWPMNYYKKLF	TRGV10	.	TRGJ1	11	-1	-1	17
9	1.4371945961483184E-4	TGTGCCATCATGGGATCGAGTTATTATAAGAAACTCTTT	CAIMGSSYYKKLF	TRGV3	.	TRGJ1	14	-1	-1	15
9	1.4371945961483184E-4	TGTGCCACCTGGGTTCCGAATTATTATAAGAAACTCTTT	CATWVPNYYKKLF	TRGV8	.	TRGJ1	12	-1	-1	16
9	1.4371945961483184E-4	TGTGCCACCTGGGGCTTGAAGAGGGATAAGAAACTCTTT	CATWGLKRDKKLF	TRGV2	.	TRGJ1	12	-1	-1	25
9	1.4371945961483184E-4	TGTGCCACCTGGGGCCCCTTCGCTTATAAGAAACTCTTT	CATWGPFAYKKLF	TRGV2	.	TRGJ1	12	-1	-1	23
9	1.4371945961483184E-4	TGTGCCACCTGGGGCACGAATTATTATAAGAAACTCTTT	CATWGTNYYKKLF	TRGV5P	.	TRGJ1	15	-1	-1	16
9	1.4371945961483184E-4	TGTGCCACCTGGGGCAAGAATTATTATAAGAAACTCTTT	CATWGKNYYKKLF	TRGV8	.	TRGJ1	12	-1	-1	17
9	1.4371945961483184E-4	TGTGCCACCTGGGATTGGGGTTATTATAAGAAACTCTTT	CATWDWGYYKKLF	TRGV8	.	TRGJ1	17	-1	-1	20
9	1.4371945961483184E-4	TGTGCCACCTGGGATCCGGCCTATTATAAGAAACTCTTT	CATWDPAYYKKLF	TRGV2	.	TRGJ1	20	-1	-1	21
9	1.4371945961483184E-4	TGTGCCACCTGGGATGGTCGTTATTATAAGAAACTCTTT	CATWDGRYYKKLF	TRGV4	.	TRGJ1	16	-1	-1	20
9	1.4371945961483184E-4	TGTGCCACCTGGGATGGTAGAGCTTATAAGAAACTCTTT	CATWDGRAYKKLF	TRGV4	.	TRGJ1	16	-1	-1	23
9	1.4371945961483184E-4	TGTGCCACCTGGGATGGCTGCTATTATAAGAAACTCTTT	CATWDGCYYKKLF	TRGV4	.	TRGJ1	16	-1	-1	21
9	1.4371945961483184E-4	TGTGCCACCTGGGATGGGCTCGGGTATAAGAAACTCTTT	CATWDGLGYKKLF	TRGV4	.	TRGJ1	18	-1	-1	24
9	1.4371945961483184E-4	TGTGCCACCTGGGATGGGCCATTTTATAAGAAACTCTTT	CATWDGPFYKKLF	TRGV4	.	TRGJ1	19	-1	-1	20
9	1.4371945961483184E-4	TGTGCCACCTGGGATGGGCCAGATTATAAGAAACTCTTT	CATWDGPDYKKLF	TRGV4	.	TRGJ1	19	-1	-1	22
9	1.4371945961483184E-4	TGTGCCACCTGGGATGGGCGTCATTATAAGAAACTCTTT	CATWDGRHYKKLF	TRGV4	.	TRGJ1	18	-1	-1	22
9	1.4371945961483184E-4	TGTGCCACCTGGGATAGCGCGAATTATAAGAAACTCTTT	CATWDSANYKKLF	TRGV8	.	TRGJ1	16	-1	-1	22
9	1.4371945961483184E-4	TGTGCCACCTGGGATAGGCGTTATTATAAGAAACTCTTT	CATWDRRYYKKLF	TRGV8	.	TRGJ1	18	-1	-1	20
9	1.4371945961483184E-4	TGTGCCACCTGGGATAGGGTCGGGTATAAGAAACTCTTT	CATWDRVGYKKLF	TRGV8	.	TRGJ1	17	-1	-1	24
9	1.4371945961483184E-4	TGTGCCACCTGGGACCGGGGGGAATATAAGAAACTCTTT	CATWDRGEYKKLF	TRGV2	.	TRGJ1	18	-1	-1	24
9	1.4371945961483184E-4	TGTGCCACCTGGGACGGTTGGCGGTATAAGAAACTCTTT	CATWDGWRYKKLF	TRGV2	.	TRGJ1	16	-1	-1	24
9	1.4371945961483184E-4	TGTGCCACCTGGGACGGCCGGAAATATAAGAAACTCTTT	CATWDGRKYKKLF	TRGV2	.	TRGJ1	16	-1	-1	24
9	1.4371945961483184E-4	TGTGCCACCTGGGACGGGCTCCGTTATAAGAAACTCTTT	CATWDGLRYKKLF	TRGV2	.	TRGJ1	23	-1	-1	23
9	1.4371945961483184E-4	TGTGCCACCTGGGACGGATTTTATTATAAGAAACTCTTT	CATWDGFYYKKLF	TRGV2	.	TRGJ1	16	-1	-1	20
9	1.4371945961483184E-4	TGTGCCACCTGGGACAGGCTGGCTTATAAGAAACTCTTT	CATWDRLAYKKLF	TRGV3	.	TRGJ1	18	-1	-1	23
9	1.4371945961483184E-4	TGTGCCACCTGGGACAGGCCTCATTATAAGAAACTCTTT	CATWDRPHYKKLF	TRGV3	.	TRGJ1	20	-1	-1	22
9	1.4371945961483184E-4	TGTGCCACCTGGGACAGGCGGGGGCGGGTGAAACTCTTT	CATWDRRGRVKLF	TRGV3	.	TRGJ1	18	-1	-1	29
9	1.4371945961483184E-4	TGTGCCACCTGGGACAGGCAGGATTATAAGAAACTCTTT	CATWDRQDYKKLF	TRGV3	.	TRGJ1	18	-1	-1	22
9	1.4371945961483184E-4	TGTGCCACCTGGGACAGGATGGATTATAAGAAACTCTTT	CATWDRMDYKKLF	TRGV5	.	TRGJ1	17	-1	-1	22
9	1.4371945961483184E-4	TGTGCCACCTGGGACAGACCCCCAGATAAGAAACTCTTT	CATWDRPPDKKLF	TRGV5	.	TRGJ1	19	-1	-1	25
9	1.4371945961483184E-4	TGTGCCACCTGGGAACGAACACCAATTAAGAAACTCTTT	CATWERTPIKKLF	TRGV2	.	TRGJ1	13	-1	-1	26
9	1.4371945961483184E-4	TGTGCCACCTGTGCCCAATATTATAAGAAACTCTTT	CATCAQYYKKLF	TRGV2	.	TRGJ1	10	-1	-1	18
9	1.4371945961483184E-4	TGTGCCACCTGCCTAAATTATTATAAGAAACTCTTT	CATCLNYYKKLF	TRGV3	.	TRGJ1	10	-1	-1	15
9	1.4371945961483184E-4	TGTGCCACCTGGCCACGGAATTATAAGAAACTCTTT	CATWPRNYKKLF	TRGV4	.	TRGJ1	11	-1	-1	19
9	1.4371945961483184E-4	TGTGCCACCTGGGTCACCACTTATAAGAAACTCTTT	CATWVTTYKKLF	TRGV8	.	TRGJ1	12	-1	-1	20
9	1.4371945961483184E-4	TGTGCCACCTGGGCGAATTATTATAAGAAACTCTTT	CATWANYYKKLF	TRGV4	.	TRGJ1	12	-1	-1	13
9	1.4371945961483184E-4	TGTGCCACCTGGGATTCCCATATGAGGAAACTCTTT	CATWDSHMRKLF	TRGV8	.	TRGJ1	14	-1	-1	26
9	1.4371945961483184E-4	TGTGCCACCTGGGATCGTTATTATAAGAAACTCTTT	CATWDRYYKKLF	TRGV4	.	TRGJ1	14	-1	-1	17
9	1.4371945961483184E-4	TGTGCCACCTGGGATGTTTCTTATAAGAAACTCTTT	CATWDVSYKKLF	TRGV4	.	TRGJ1	15	-1	-1	17
9	1.4371945961483184E-4	TGTGCCACCTGGGATGGGTTTTATAAGAAACTCTTT	CATWDGFYKKLF	TRGV4	.	TRGJ1	17	-1	-1	20
9	1.4371945961483184E-4	TGTGCCACCTGGGATGGGGGAAGGGAGAAACTCTTT	CATWDGGREKLF	TRGV4	.	TRGJ1	17	-1	-1	25
9	1.4371945961483184E-4	TGTGCCACCTGGGATGAGAGGTATAAGAAACTCTTT	CATWDERYKKLF	TRGV2	.	TRGJ1	13	-1	-1	21
9	1.4371945961483184E-4	TGTGCCACCTGGGATATCGGCTATAAGAAACTCTTT	CATWDIGYKKLF	TRGV8	.	TRGJ1	15	-1	-1	21
9	1.4371945961483184E-4	TGTGCCACCTGGGACTCTAATTATAAGAAACTCTTT	CATWDSNYKKLF	TRGV3	.	TRGJ1	14	-1	-1	19
9	1.4371945961483184E-4	TGTGCCACCTGGGACTATTATTATAAGAAACTCTTT	CATWDYYYKKLF	TRGV4	.	TRGJ1	13	-1	-1	16
9	1.4371945961483184E-4	TGTGCCACCTGGGACGCGAATTATAAGAAACTCTTT	CATWDANYKKLF	TRGV2	.	TRGJ1	15	-1	-1	19
9	1.4371945961483184E-4	TGTGCCACCTGGGACAGGCCTGGAGAGAAACTCTTT	CATWDRPGEKLF	TRGV3	.	TRGJ1	21	-1	-1	25
9	1.4371945961483184E-4	TGTGCCACCTGGGACAGAGCTTATAAGAAACTCTTT	CATWDRAYKKLF	TRGV3	.	TRGJ1	16	-1	-1	20
9	1.4371945961483184E-4	TGTGCCACCTGGGAGAATTATTATAAGAAACTCTTT	CATWENYYKKLF	TRGV8	.	TRGJ1	13	-1	-1	14
9	1.4371945961483184E-4	TGTGCCACCTGGACCCCTGGTTATAAGAAACTCTTT	CATWTPGYKKLF	TRGV5	.	TRGJ1	11	-1	-1	20
9	1.4371945961483184E-4	TGTGCCACCCCTTTCCTTTATTATAAGAAACTCTTT	CATPFLYYKKLF	TRGV8	.	TRGJ1	8	-1	-1	17
9	1.4371945961483184E-4	TCTTTGTATCCTTCCTATTATAAGAAACTCTTT	SLYPSYYKKLF	TRGV2	.	TRGJ1	0	-1	-1	15
9	1.4371945961483184E-4	TGTGCCACCTTATCAGATTATAAGAAACTCTTT	CATLSDYKKLF	TRGV8	.	TRGJ1	9	-1	-1	16
9	1.4371945961483184E-4	TGTGCCACCTCTAATTATTATAAGAAACTCTTT	CATSNYYKKLF	TRGV3	.	TRGJ1	9	-1	-1	9
9	1.4371945961483184E-4	TGTGCCACCTGGGTTCCCGATAAGAAACTCTTT	CATWVPDKKLF	TRGV4	.	TRGJ1	12	-1	-1	19
9	1.4371945961483184E-4	TGTGCCACCTGGGCTTATTATAAGAAACTCTTT	CATWAYYKKLF	TRGV8	.	TRGJ1	12	-1	-1	14
9	1.4371945961483184E-4	TGTGCCACCTGGGGGAGTTATAAGAAACTCTTT	CATWGSYKKLF	TRGV4	.	TRGJ1	12	-1	-1	17
9	1.4371945961483184E-4	TGTGCCACCTGGGATGGGCTCGGCGTACTCTTT	CATWDGLGVLF	TRGV4	.	TRGJ1	18	-1	-1	26
9	1.4371945961483184E-4	TGTGCCACCTGGGATGGGCCTAAGAAACTCTTT	CATWDGPKKLF	TRGV4	.	TRGJ1	19	-1	-1	20
9	1.4371945961483184E-4	TGTGCCACCTGGGATAGGCCCCAGAAACTCTTT	CATWDRPQKLF	TRGV8	.	TRGJ1	19	-1	-1	22
9	1.4371945961483184E-4	TGTGCCACCTGGGACATCTATAAGAAACTCTTT	CATWDIYKKLF	TRGV8	.	TRGJ1	13	-1	-1	18
9	1.4371945961483184E-4	TGTGCCACCCCCACCTTGGCTAAGAAACTCTTT	CATPTLAKKLF	TRGV2	.	TRGJ1	8	-1	-1	20
9	1.4371945961483184E-4	TGTGCCACCCGACGAAATTATAAGAAACTCTTT	CATRRNYKKLF	TRGV4	.	TRGJ1	8	-1	-1	16
9	1.4371945961483184E-4	TGTGCCACCACAAGACCTTATAAGAAACTCTTT	CATTRPYKKLF	TRGV2	.	TRGJ1	8	-1	-1	17
9	1.4371945961483184E-4	TGTGCCACTACCAATTATAAGAAACTCTTT	CATTNYKKLF	TRGV4	.	TRGJ2	7	-1	-1	13
9	1.4371945961483184E-4	TGTGCCACCTTTTGGTATAAGAAACTCTTT	CATFWYKKLF	TRGV4	.	TRGJ1	9	-1	-1	15
9	1.4371945961483184E-4	TGTGCCACCTGGCCTAATAAGAAACTCTTT	CATWPNKKLF	TRGV4	.	TRGJ1	11	-1	-1	16
9	1.4371945961483184E-4	TGTGCCACCTGGGATCATAAGAAACTCTTT	CATWDHKKLF	TRGV7	.	TRGJ1	13	-1	-1	13
9	1.4371945961483184E-4	TGTGCCAGTTTTATAAGTTGGGAACTCTTT	CASFISWELF	TRGV8	.	TRGJ1	6	-1	-1	22
9	1.4371945961483184E-4	TGTGCCCCCGATAAGAAACTCTTT	CAPDKKLF	TRGV8	.	TRGJ1	8	-1	-1	10
9	1.4371945961483184E-4	TGTGCCGGCTTAAAGAAACTCTTT	CAGLKKLF	TRGV8	.	TRGJ1	5	-1	-1	9
9	1.4371945961483184E-4	TGTGCCCCCTATAAACTCTTT	CAPYKLF	TRGV5	.	TRGJ1	9	-1	-1	12
9	1.4371945961483184E-4	TGTGCCCATAAGAAACTCTTT	CAHKKLF	TRGV8	.	TRGJ1	5	-1	-1	7
9	1.4371945961483184E-4	CTCGGGTTCAAGATATTT	LGFKIF	TRGV2	.	TRGJP1	-1	-1	-1	4
8	1.2775063076873942E-4	TGTGCCACCTGGGACAGGCTTGTAGAAGGGGAGAGTGATTGGATCAAGACGTTT	CATWDRLVEGESDWIKTF	TRGV3	.	TRGJP2	22	-1	-1	33
8	1.2775063076873942E-4	TGTGCCTGCTGGATTAGGCACCGAAGGGGTAGTGATTGGATCAAGACGTTT	CACWIRHRRGSDWIKTF	TRGV11	.	TRGJP2	20	-1	-1	28
8	1.2775063076873942E-4	TGTGCCACCTGGGATAGGGAGGCATATAGTAGTGATTGGATCAAGACGTTT	CATWDREAYSSDWIKTF	TRGV8	.	TRGJP2	17	-1	-1	23
8	1.2775063076873942E-4	TGTGCCACCTGGGACGGACGGAACGGCGGGGTATATTATAAGAAACTCTTT	CATWDGRNGGVYYKKLF	TRGV2	.	TRGJ1	16	-1	-1	33
8	1.2775063076873942E-4	TGTGCTGCGTGGGAGGTGTGTGATCGGCGTGATTGGATCAAGACGTTT	CAAWEVCDRRDWIKTF	TRGV10	.	TRGJP2	13	-1	-1	28
8	1.2775063076873942E-4	TGTGCCACCTGGGATGGGCCTTGGAGTAGTGATTGGATCAAGACGTTT	CATWDGPWSSDWIKTF	TRGV4	.	TRGJP2	19	-1	-1	24
8	1.2775063076873942E-4	TGTGCCACCTGGGATGGAGAAATTAGGAATTATTATAAGAAACTCTTT	CATWDGEIRNYYKKLF	TRGV8	.	TRGJ1	14	-1	-1	26
8	1.2775063076873942E-4	TGTGCCACCTGGGATAGAACCGAGTTGGGCAAAAAAATCAAGGTATTT	CATWDRTELGKKIKVF	TRGV4	.	TRGJP	14	-1	-1	21
8	1.2775063076873942E-4	TGTGCCACCTGGGACGGGCCCCTAAGTAGGGATTGGATCAAGACGTTT	CATWDGPLSRDWIKTF	TRGV2	.	TRGJP2	20	-1	-1	24
8	1.2775063076873942E-4	TGTGCCACCTGGGAGCCTTCCCCGGGCACTGGTTGGTTCAAGATATTT	CATWEPSPGTGWFKIF	TRGV8	.	TRGJP1	13	-1	-1	26
8	1.2775063076873942E-4	TGTGCCTTGTGGGAGGTGCAGGGCACTGGTTGGTTCAGGATATTT	CALWEVQGTGWFRIF	TRGV9	.	TRGJP1	19	-1	-1	23
8	1.2775063076873942E-4	TGTGCCACCTCCTCTGCTGGGACCCATTATTATAAGAAACTCTTT	CATSSAGTHYYKKLF	TRGV8	.	TRGJ1	9	-1	-1	25
8	1.2775063076873942E-4	TGTGCCACCTGGGATCTTCATCAACCTTATTATAAGAAACTCTTT	CATWDLHQPYYKKLF	TRGV4	.	TRGJ1	14	-1	-1	26
8	1.2775063076873942E-4	TGTGCCACCTGGGATGGGCAACAAATTTATTATAAGAAACTCTTT	CATWDGQQIYYKKLF	TRGV4	.	TRGJ1	18	-1	-1	26
8	1.2775063076873942E-4	TGTGCCACCTGGGATGGGGGAGGTAGTGATTGGATCAAGACGTTT	CATWDGGGSDWIKTF	TRGV4	.	TRGJP2	17	-1	-1	22
8	1.2775063076873942E-4	TGTGCCACCTGGGATATCCCCATTTTCGAGTATAAGAAACTCTTT	CATWDIPIFEYKKLF	TRGV8	.	TRGJ1	15	-1	-1	30
8	1.2775063076873942E-4	TGTGCCACCTGGGATACCCAAAGTAGTGATTGGATCAAGACGTTT	CATWDTQSSDWIKTF	TRGV4	.	TRGJP2	14	-1	-1	21
8	1.2775063076873942E-4	TGTGCCACCTGGGATAGTGGGGCTCCCTATTATAAGAAACTCTTT	CATWDSGAPYYKKLF	TRGV8	.	TRGJ1	16	-1	-1	27
8	1.2775063076873942E-4	TGTGCCACCTGGGACGGGCTGGATAATTATTATAAGAAACTCTTT	CATWDGLDNYYKKLF	TRGV2	.	TRGJ1	18	-1	-1	24
8	1.2775063076873942E-4	TGTGCCACCTGGGACGGGCCCCAGAATTATTATAAGAAACTCTTT	CATWDGPQNYYKKLF	TRGV2	.	TRGJ1	20	-1	-1	23
8	1.2775063076873942E-4	TGTGCCACCTGGGACGGGCGGTCTCCCGGCGATAAGAAACTCTTT	CATWDGRSPGDKKLF	TRGV2	.	TRGJ1	18	-1	-1	31
8	1.2775063076873942E-4	TGTGCCACCTGGGACAGTCCCCTAGAAATCTATAAGAAACTCTTT	CATWDSPLEIYKKLF	TRGV5	.	TRGJ1	19	-1	-1	30
8	1.2775063076873942E-4	TGTGCCACCTGGGACAGGCCCCAAACTTATTATAAGAAACTCTTT	CATWDRPQTYYKKLF	TRGV3	.	TRGJ1	19	-1	-1	26
8	1.2775063076873942E-4	TGTGCCACCTGGGACAGGCCGGACGGGTATTATAAGAAACTCTTT	CATWDRPDGYYKKLF	TRGV3	.	TRGJ1	19	-1	-1	27
8	1.2775063076873942E-4	TGTGCCACCTGGTTTATACCGAATTATTATAAGAAACTCTTT	CATWFIPNYYKKLF	TRGV4	.	TRGJ1	11	-1	-1	19
8	1.2775063076873942E-4	TGTGCCACCTGGCCAGGGAGATCCTATTATAAGAAACTCTTT	CATWPGRSYYKKLF	TRGV4	.	TRGJ1	11	-1	-1	24
8	1.2775063076873942E-4	TGTGCCACCTGGGTACTTCCGACGGGTTATAAGAAACTCTTT	CATWVLPTGYKKLF	TRGV8	.	TRGJ1	12	-1	-1	26
8	1.2775063076873942E-4	TGTGCCACCTGGGATCGGAGTTGTAAATATAAGAAACTCTTT	CATWDRSCKYKKLF	TRGV3	.	TRGJ1	13	-1	-1	27
8	1.2775063076873942E-4	TGTGCCACCTGGGATGTGAGGGATTATTATAAGAAACTCTTT	CATWDVRDYYKKLF	TRGV4	.	TRGJ1	15	-1	-1	22
8	1.2775063076873942E-4	TGTGCCACCTGGGATAGAGTAAGACCTTATAAGAAACTCTTT	CATWDRVRPYKKLF	TRGV8	.	TRGJ1	16	-1	-1	26
8	1.2775063076873942E-4	TGTGCCACCTGGGACCCCCCATTGGGGAATAAGAAACTCTTT	CATWDPPLGNKKLF	TRGV2	.	TRGJ1	14	-1	-1	28
8	1.2775063076873942E-4	TGTGCCACCTGGGACGCCTTGAATTATTATAAGAAACTCTTT	CATWDALNYYKKLF	TRGV4	.	TRGJ1	13	-1	-1	20
8	1.2775063076873942E-4	TGTGCCACCTGGGACGCCGCCCTTTATTATAAGAAACTCTTT	CATWDAALYYKKLF	TRGV2	.	TRGJ1	15	-1	-1	23
8	1.2775063076873942E-4	TGTGCCACCTGGGACGGTCGATTTTATTATAAGAAACTCTTT	CATWDGRFYYKKLF	TRGV2	.	TRGJ1	16	-1	-1	23
8	1.2775063076873942E-4	TGTGCCACCTGGGACGGCCTTAATTATTATAAGAAACTCTTT	CATWDGLNYYKKLF	TRGV2	.	TRGJ1	16	-1	-1	21
8	1.2775063076873942E-4	TGTGCCACCTGGGACGGGCCCTCCTTTTATAAGAAACTCTTT	CATWDGPSFYKKLF	TRGV2	.	TRGJ1	23	-1	-1	26
8	1.2775063076873942E-4	TGTGCCACCTGGGACGGGCCCCATTATTATAAGAAACTCTTT	CATWDGPHYYKKLF	TRGV3	.	TRGJ1	19	-1	-1	22
8	1.2775063076873942E-4	TGTGCCACCTGGGACGGGCAGGATTATTATAAGAAACTCTTT	CATWDGQDYYKKLF	TRGV2	.	TRGJ1	18	-1	-1	22
8	1.2775063076873942E-4	TGTGCCACCTGGGACGGGGGTCGTGATTGGATCAAGACGTTT	CATWDGGRDWIKTF	TRGV2	.	TRGJP2	17	-1	-1	19
8	1.2775063076873942E-4	TGTGCCACCTGGGACGGGGGATATTATTATAAGAAACTCTTT	CATWDGGYYYKKLF	TRGV2	.	TRGJ1	17	-1	-1	22
8	1.2775063076873942E-4	TGTGCCACCTGGGACGGACTAGGCCCCCGTGGGAAACTCTTT	CATWDGLGPRGKLF	TRGV5	.	TRGJ1	14	-1	-1	32
8	1.2775063076873942E-4	TGTGCCACCTGGGACACCCTAGTTTATTATAAGAAACTCTTT	CATWDTLVYYKKLF	TRGV5	.	TRGJ1	15	-1	-1	23
8	1.2775063076873942E-4	TGTGCCACCTGGGACAGGCTGAGTGATTGGATCAAGACGTTT	CATWDRLSDWIKTF	TRGV3	.	TRGJP2	18	-1	-1	21
8	1.2775063076873942E-4	TGTGCCACCTGGGACAGGCCTGCCCGTTATAAGAAACTCTTT	CATWDRPARYKKLF	TRGV5	.	TRGJ1	24	-1	-1	26
8	1.2775063076873942E-4	TGTGCCACCTGGGACAGGCCCATAGATTATAAGAAACTCTTT	CATWDRPIDYKKLF	TRGV5	.	TRGJ1	19	-1	-1	25
8	1.2775063076873942E-4	TGTGCCACCTGGGACAGGCCGTATTATTATAAGAAACTCTTT	CATWDRPYYYKKLF	TRGV7	.	TRGJ1	19	-1	-1	19
8	1.2775063076873942E-4	TGTGCCACCTGGGACAGGCCGAGTAGTTATAAGAAACTCTTT	CATWDRPSSYKKLF	TRGV3	.	TRGJ1	19	-1	-1	26
8	1.2775063076873942E-4	TGTGCCACCTGGGACAGGCGTTGGTATTATAAGAAACTCTTT	CATWDRRWYYKKLF	TRGV3	.	TRGJ1	18	-1	-1	24
8	1.2775063076873942E-4	TGTGCCACCTGGGACAGGCGGTTCGGTTATAAGAAACTCTTT	CATWDRRFGYKKLF	TRGV3	.	TRGJ1	18	-1	-1	26
8	1.2775063076873942E-4	TGTGCCACCTGGGACAGGCGGGTGAATTATAAGAAACTCTTT	CATWDRRVNYKKLF	TRGV3	.	TRGJ1	18	-1	-1	25
8	1.2775063076873942E-4	TGTGCCACCTGGGACAGGCAGAATCCTTATAAGAAACTCTTT	CATWDRQNPYKKLF	TRGV3	.	TRGJ1	18	-1	-1	20
8	1.2775063076873942E-4	TGTGCCACCTGGGACAGACCCCAAGGTTGGTTCAAGATATTT	CATWDRPQGWFKIF	TRGV3	.	TRGJP1	19	-1	-1	24
8	1.2775063076873942E-4	TGTGCCTTGTGGGAGGTGCCGGATTATAAGAAACTCTTT	CALWEVPDYKKLF	TRGV9	.	TRGJ1	18	-1	-1	22
8	1.2775063076873942E-4	TGTGCCACCTGGGTCCCCGTTTATTATAAGAAACTCTTT	CATWVPVYYKKLF	TRGV5	.	TRGJ1	12	-1	-1	20
8	1.2775063076873942E-4	TGTGCCACCTGGGTCCAGAATTATTATAAGAAACTCTTT	CATWVQNYYKKLF	TRGV8	.	TRGJ1	12	-1	-1	17
8	1.2775063076873942E-4	TGTGCCACCTGGGGCGTCACTGGTTGGTTCAAGATATTT	CATWGVTGWFKIF	TRGV8	.	TRGJP1	12	-1	-1	17
8	1.2775063076873942E-4	TGTGCCACCTGGGGACGACCCGACCTTAAGAAACTCTTT	CATWGRPDLKKLF	TRGV3	.	TRGJ1	12	-1	-1	26
8	1.2775063076873942E-4	TGTGCCACCTGGGATGGTCCTTTTTATAAGAAACTCTTT	CATWDGPFYKKLF	TRGV8	.	TRGJ1	20	-1	-1	20
8	1.2775063076873942E-4	TGTGCCACCTGGGATGGTAATTATTATAAGAAACTCTTT	CATWDGNYYKKLF	TRGV4	.	TRGJ1	16	-1	-1	18
8	1.2775063076873942E-4	TGTGCCACCTGGGATGGACTTTATTATAAGAAACTCTTT	CATWDGLYYKKLF	TRGV4	.	TRGJ1	16	-1	-1	20
8	1.2775063076873942E-4	TGTGCCACCTGGGATGGACCCCATTATAAGAAACTCTTT	CATWDGPHYKKLF	TRGV4	.	TRGJ1	20	-1	-1	22
8	1.2775063076873942E-4	TGTGCCACCTGGGATGGAACTTATTATAAGAAACTCTTT	CATWDGTYYKKLF	TRGV4	.	TRGJ1	16	-1	-1	16
8	1.2775063076873942E-4	TGTGCCACCTGGGATGACAATTATTATAAGAAACTCTTT	CATWDDNYYKKLF	TRGV4	.	TRGJ1	15	-1	-1	18
8	1.2775063076873942E-4	TGTGCCACCTGGGATACGGGCTATTATAAGAAACTCTTT	CATWDTGYYKKLF	TRGV8	.	TRGJ1	23	-1	-1	21
8	1.2775063076873942E-4	TGTGCCACCTGGGATAGGTTGCAGGGGAAGAAACTCTTT	CATWDRLQGKKLF	TRGV8	.	TRGJ1	17	-1	-1	27
8	1.2775063076873942E-4	TGTGCCACCTGGGACCCGAATTATTATAAGAAACTCTTT	CATWDPNYYKKLF	TRGV8	.	TRGJ1	13	-1	-1	16
8	1.2775063076873942E-4	TGTGCCACCTGGGACGGCACTGGTTGGTTCAAGATATTT	CATWDGTGWFKIF	TRGV2	.	TRGJP1	16	-1	-1	17
8	1.2775063076873942E-4	TGTGCCACCTGGGACGGGAGTTATTATAAGAAACTCTTT	CATWDGSYYKKLF	TRGV2	.	TRGJ1	17	-1	-1	17
8	1.2775063076873942E-4	TGTGCCACCTGGGACGGACCCCATTATAAGAAACTCTTT	CATWDGPHYKKLF	TRGV3	.	TRGJ1	14	-1	-1	22
8	1.2775063076873942E-4	TGTGCCACCTGGGACGGAGGTTATTATAAGAAACTCTTT	CATWDGGYYKKLF	TRGV2	.	TRGJ1	16	-1	-1	20
8	1.2775063076873942E-4	TGTGCCACCTGGGACGGAAAGGATTATAAGAAACTCTTT	CATWDGKDYKKLF	TRGV2	.	TRGJ1	16	-1	-1	22
8	1.2775063076873942E-4	TGTGCCACCTGGGACAGTAAAGGAGGTAAGAAACTCTTT	CATWDSKGGKKLF	TRGV5	.	TRGJ1	16	-1	-1	26
8	1.2775063076873942E-4	TGTGCCACCTGGGACAGGCTTGGTTATAAGAAACTCTTT	CATWDRLGYKKLF	TRGV7	.	TRGJ1	21	-1	-1	23
8	1.2775063076873942E-4	TGTGCCACCTGGGACAGGCAAGATTATAAGAAACTCTTT	CATWDRQDYKKLF	TRGV7	.	TRGJ1	18	-1	-1	22
8	1.2775063076873942E-4	TGTGCCACCTGGGACAGGGTTTATTATAAGAAACTCTTT	CATWDRVYYKKLF	TRGV5	.	TRGJ1	17	-1	-1	20
8	1.2775063076873942E-4	TGTGCCACCTGGGAGGGGGATTATTATAAGAAACTCTTT	CATWEGDYYKKLF	TRGV4	.	TRGJ1	17	-1	-1	19
8	1.2775063076873942E-4	TGTGCCACCTGGGAGGACTTCGAGTATAAGAAACTCTTT	CATWEDFEYKKLF	TRGV4	.	TRGJ1	13	-1	-1	24
8	1.2775063076873942E-4	TGTGCCAGTTGTTCTTTCACTGGTTGGTTCAAGATATTT	CASCSFTGWFKIF	TRGV2	.	TRGJP1	6	-1	-1	17
8	1.2775063076873942E-4	TGTGCCGCCAACCCTTGCTATTATAAGAAACTCTTT	CAANPCYYKKLF	TRGV4	.	TRGJ1	8	-1	-1	18
8	1.2775063076873942E-4	TGTGCCACCTGGGCCCATTATTATAAGAAACTCTTT	CATWAHYYKKLF	TRGV8	.	TRGJ1	12	-1	-1	16
8	1.2775063076873942E-4	TGTGCCACCTGGGCGGATTATTATAAGAAACTCTTT	CATWADYYKKLF	TRGV8	.	TRGJ1	12	-1	-1	13
8	1.2775063076873942E-4	TGTGCCACCTGGGGTAATTATTATAAGAAACTCTTT	CATWGNYYKKLF	TRGV8	.	TRGJ2	15	-1	-1	15
8	1.2775063076873942E-4	TGTGCCACCTGGGGCCTAAATTATAAGAAACTCTTT	CATWGLNYKKLF	TRGV8	.	TRGJ1	12	-1	-1	19
8	1.2775063076873942E-4	TGTGCCACCTGGGATTGTTATTATAAGAAACTCTTT	CATWDCYYKKLF	TRGV8	.	TRGJ1	14	-1	-1	17
8	1.2775063076873942E-4	TGTGCCACCTGGGATCCTTATTATAAGAAACTCTTT	CATWDPYYKKLF	TRGV4	.	TRGJ1	14	-1	-1	17
8	1.2775063076873942E-4	TGTGCCACCTGGGATCCGCCGATCAAGAAACTCTTT	CATWDPPIKKLF	TRGV4	.	TRGJ1	23	-1	-1	24
8	1.2775063076873942E-4	TGTGCCACCTGGGATGTTGGTTATAAGAAACTCTTT	CATWDVGYKKLF	TRGV4	.	TRGJ1	15	-1	-1	20
8	1.2775063076873942E-4	TGTGCCACCTGGGATGGGCCTCTTAAGAAACTCTTT	CATWDGPLKKLF	TRGV4	.	TRGJ1	19	-1	-1	23
8	1.2775063076873942E-4	TGTGCCACCTGGGATGGGCCGGATAAGAAACTCTTT	CATWDGPDKKLF	TRGV4	.	TRGJ1	19	-1	-1	22
8	1.2775063076873942E-4	TGTGCCACCTGGGATGGGGGTTATAAGAAACTCTTT	CATWDGGYKKLF	TRGV4	.	TRGJ1	17	-1	-1	20
8	1.2775063076873942E-4	TGTGCCACCTGGGATAGCCATTATAAGAAACTCTTT	CATWDSHYKKLF	TRGV4	.	TRGJ1	14	-1	-1	19
8	1.2775063076873942E-4	TGTGCCACCTGGGATAGAGATTATAAGAAACTCTTT	CATWDRDYKKLF	TRGV8	.	TRGJ1	16	-1	-1	19
8	1.2775063076873942E-4	TGTGCCACCTGGGATAATAACTATAAGAAACTCTTT	CATWDNNYKKLF	TRGV4	.	TRGJ1	14	-1	-1	15
8	1.2775063076873942E-4	TGTGCCACCTGGGATAAGGTTCGTGGGAAACTCTTT	CATWDKVRGKLF	TRGV8	.	TRGJ1	15	-1	-1	26
8	1.2775063076873942E-4	TGTGCCACCTGGGACTCTTATTATAAGAAACTCTTT	CATWDSYYKKLF	TRGV8	.	TRGJ1	13	-1	-1	17
8	1.2775063076873942E-4	TGTGCCACCTGGGACGTGGATTATAAGAAACTCTTT	CATWDVDYKKLF	TRGV5	.	TRGJ1	14	-1	-1	19
8	1.2775063076873942E-4	TGTGCCACCTGGGACGGTCATTATAAGAAACTCTTT	CATWDGHYKKLF	TRGV3	.	TRGJ1	14	-1	-1	19
8	1.2775063076873942E-4	TGTGCCACCTGGGACGGGCCGATTGAGAAACTCTTT	CATWDGPIEKLF	TRGV2	.	TRGJ1	19	-1	-1	25
8	1.2775063076873942E-4	TGTGCCACCTGGGACAGGCGGTGGGAGAAACTCTTT	CATWDRRWEKLF	TRGV3	.	TRGJ1	18	-1	-1	25
8	1.2775063076873942E-4	TGTGCCACCTGGGACAGGCGGTATAAGAAACTCTTT	CATWDRRYKKLF	TRGV3	.	TRGJ1	18	-1	-1	21
8	1.2775063076873942E-4	TGTGCCACCTGGGACAGGCAAGGGATCAAGACGTTT	CATWDRQGIKTF	TRGV7	.	TRGJP2	18	-1	-1	22
8	1.2775063076873942E-4	TGTGCCACCTGGGACAGAGCAACTAAGAAACTCTTT	CATWDRATKKLF	TRGV7	.	TRGJ1	16	-1	-1	23
8	1.2775063076873942E-4	TGTGCCACCTGGGAGTTTGATTATAAGAAACTCTTT	CATWEFDYKKLF	TRGV3	.	TRGJ1	13	-1	-1	19
8	1.2775063076873942E-4	TGTGCTGTGTGGGAGATTGGGAAGAAACTCTTT	CAVWEIGKKLF	TRGV10	.	TRGJ1	13	-1	-1	21
8	1.2775063076873942E-4	TGTGCCTTGGGCGTTTATTATAAGAAACTCTTT	CALGVYYKKLF	TRGV9	.	TRGJ1	8	-1	-1	14
8	1.2775063076873942E-4	TGTGCCACCTGCCTATATTATAAGAAACTCTTT	CATCLYYKKLF	TRGV4	.	TRGJ1	10	-1	-1	15
8	1.2775063076873942E-4	TGTGCCACCTGGCTATATTATAAGAAACTCTTT	CATWLYYKKLF	TRGV4	.	TRGJ1	11	-1	-1	15
8	1.2775063076873942E-4	TGTGCCACCTGGCCCCCCCCTGAGAAACTCTTT	CATWPPPEKLF	TRGV4	.	TRGJ1	11	-1	-1	22
8	1.2775063076873942E-4	TGTGCCACCTGGGATTGGGCATGGAAACTCTTT	CATWDWAWKLF	TRGV4	.	TRGJ1	19	-1	-1	23
8	1.2775063076873942E-4	TGTGCCACCTGGGATTACTATAAGAAACTCTTT	CATWDYYKKLF	TRGV8	.	TRGJ1	14	-1	-1	13
8	1.2775063076873942E-4	TGTGCCACCTGGGATGTCGGTAAGAAACTCTTT	CATWDVGKKLF	TRGV4	.	TRGJ1	15	-1	-1	20
8	1.2775063076873942E-4	TGTGCCACCTGGGATAGGGGTAAGAAACTCTTT	CATWDRGKKLF	TRGV5	.	TRGJ1	17	-1	-1	20
8	1.2775063076873942E-4	TGTGCCACCTGGGACGGTGATAAGAAACTCTTT	CATWDGDKKLF	TRGV2	.	TRGJ1	16	-1	-1	19
8	1.2775063076873942E-4	TGTGCCACCTGGGACGGGCAGGAGAAACTCTTT	CATWDGQEKLF	TRGV2	.	TRGJ1	18	-1	-1	22
8	1.2775063076873942E-4	TGTGCCGCCCCCAATTGGTTCAAGATATTT	CAAPNWFKIF	TRGV8	.	TRGJP1	8	-1	-1	14
8	1.2775063076873942E-4	TGTGCCGCCGGCCCTTATAAGAAACTCTTT	CAAGPYKKLF	TRGV4	.	TRGJ1	8	-1	-1	14
8	1.2775063076873942E-4	TGTGCCACCTTGGGTTGGTTCAAGATATTT	CATLGWFKIF	TRGV7	.	TRGJP1	13	-1	-1	12
8	1.2775063076873942E-4	TGTGCCACCTGGGATAGTAAGAAACTCTTT	CATWDSKKLF	TRGV4	.	TRGJ1	14	-1	-1	17
8	1.2775063076873942E-4	TGTGCCACCTGGGACGAAGAGAAACTCTTT	CATWDEEKLF	TRGV2	.	TRGJ1	15	-1	-1	19
8	1.2775063076873942E-4	TGTGCCACCCTATATTATAAGAAACTCTTT	CATLYYKKLF	TRGV2	.	TRGJ1	8	-1	-1	12
8	1.2775063076873942E-4	TGTGCCACCAGAAGACTTAAGAAACTCTTT	CATRRLKKLF	TRGV8	.	TRGJ1	8	-1	-1	17
8	1.2775063076873942E-4	TGTGCCACGCAAGATTGGATCAAGACGTTT	CATQDWIKTF	TRGV8	.	TRGJP2	7	-1	-1	12
8	1.2775063076873942E-4	TGTGCCAGCCCAGAGTATAAGAAACTCTTT	CASPEYKKLF	TRGV4	.	TRGJ1	6	-1	-1	15
8	1.2775063076873942E-4	TGTGCCACCAACTATAAGAAACTCTTT	CATNYKKLF	TRGV4	.	TRGJ1	8	-1	-1	12
8	1.2775063076873942E-4	TGTCCCAATTATAAGAAACTCTTT	CPNYKKLF	TRGV4	.	TRGJ1	6	-1	-1	7
8	1.2775063076873942E-4	TGTCACCATTATAAGAAACTCTTT	CHHYKKLF	TRGV2	.	TRGJ1	2	-1	-1	7
8	1.2775063076873942E-4	TGTGCCACCTTAGGGAAACTCTTT	CATLGKLF	TRGV4	.	TRGJ1	9	-1	-1	14
8	1.2775063076873942E-4	TGCCCTTCTTATAAGAAACTCTTT	CPSYKKLF	TRGV8	.	TRGJ1	1	-1	-1	5
8	1.2775063076873942E-4	TGTGCCACCTGCCGCCTCTTT	CATCRLF	TRGV8	.	TRGJ1	10	-1	-1	15
7	1.11781801922647E-4	TGTGCCACCTGGGACGGAAGCGTCGATATATCGTCAGATGCTGGTTGGTTCAAGATATTT	CATWDGSVDISSDAGWFKIF	TRGV2	.	TRGJP1	16	-1	-1	40
7	1.11781801922647E-4	TGTGCCACCTGGGTAGCCCCGCCCCGGGGTTATAGTAGTGATTGGATCAAGACGTTT	CATWVAPPRGYSSDWIKTF	TRGV4	.	TRGJP2	12	-1	-1	30
7	1.11781801922647E-4	TGTGCCACCTGGGATAGGTCAGGGGGGGGCTATAGTAGTGATTGGATCAAGACGTTT	CATWDRSGGGYSSDWIKTF	TRGV8	.	TRGJP2	17	-1	-1	30
7	1.11781801922647E-4	TGTGCCACCTGGGATTTTCGGACGAGCCGGACAAAGAATTATAAGAAACTCTTT	CATWDFRTSRTKNYKKLF	TRGV8	.	TRGJ1	14	-1	-1	37
7	1.11781801922647E-4	TGTGCCACCTGGGATGTTCGAGGGCCAAAAAAGAATTATTATAAGAAACTCTTT	CATWDVRGPKKNYYKKLF	TRGV4	.	TRGJ1	15	-1	-1	32
7	1.11781801922647E-4	TGTGCCACCTGGGACGGCACCCTGGGGTATAGTAGTGATTGGATCAAGACGTTT	CATWDGTLGYSSDWIKTF	TRGV2	.	TRGJP2	16	-1	-1	27
7	1.11781801922647E-4	TGTGCCACCTGGGACGGGCTCCCCCCCTATAGTAGTGATTGGATCAAGACGTTT	CATWDGLPPYSSDWIKTF	TRGV2	.	TRGJP2	18	-1	-1	27
7	1.11781801922647E-4	TGTGCCACCTGGGACGGGCCCCCCCTTAATACCACTGGTTGGTTCAAGATATTT	CATWDGPPLNTTGWFKIF	TRGV2	.	TRGJP1	20	-1	-1	28
7	1.11781801922647E-4	TGTGCCTTGTGGGAGGTGAGGGGTGAGTTGGGCAAAAAAATCAAGGTATTT	CALWEVRGELGKKIKVF	TRGV9	.	TRGJP	17	-1	-1	24
7	1.11781801922647E-4	TGTGCCACCTGGGACCCAGAATTATATAGTAGTGATTGGATCAAGACGTTT	CATWDPELYSSDWIKTF	TRGV8	.	TRGJP2	13	-1	-1	22
7	1.11781801922647E-4	TGTGCCACCTGGGACGGGCCCCCGCCGGAGTACTATTATAAGAAACTCTTT	CATWDGPPPEYYYKKLF	TRGV2	.	TRGJ1	20	-1	-1	33
7	1.11781801922647E-4	TGTGCCACCTGGGACGGGCCAGTATATAGTAGTGATTGGATCAAGACGTTT	CATWDGPVYSSDWIKTF	TRGV2	.	TRGJP2	22	-1	-1	22
7	1.11781801922647E-4	TGTGCCACCTGGGACAGTAGAGGGACGACGGATTATTATAAGAAACTCTTT	CATWDSRGTTDYYKKLF	TRGV7	.	TRGJ1	16	-1	-1	28
7	1.11781801922647E-4	TGTGCCACCTGGGACAGGCCACCTATTTCCCGATATTATAAGAAACTCTTT	CATWDRPPISRYYKKLF	TRGV3	.	TRGJ1	19	-1	-1	33
7	1.11781801922647E-4	TGTGCCACCTGGGACAGGCGCGACACTCAACACGGTTATAAGAAACTCTTT	CATWDRRDTQHGYKKLF	TRGV3	.	TRGJ1	18	-1	-1	35
7	1.11781801922647E-4	TGTGCCACCTGGGACAGGCGATGGCCTCGAAATTATTATAAGAAACTCTTT	CATWDRRWPRNYYKKLF	TRGV3	.	TRGJ1	18	-1	-1	26
7	1.11781801922647E-4	TGTGCCACCTGGGACAGGCGAGGGGATAGTAGTGATTGGATCAAGACGTTT	CATWDRRGDSSDWIKTF	TRGV7	.	TRGJP2	18	-1	-1	25
7	1.11781801922647E-4	TGTGCCACCTGGGACAGGCAGATTCGTCCCAATTATTATAAGAAACTCTTT	CATWDRQIRPNYYKKLF	TRGV5	.	TRGJ1	18	-1	-1	30
7	1.11781801922647E-4	TGTGCCACCTGGTTTACCGGGTATAAGGACTATTATAAGAAACTCTTT	CATWFTGYKDYYKKLF	TRGV3	.	TRGJ1	11	-1	-1	30
7	1.11781801922647E-4	TGTGCCACCTGGGACTCGGGAAATCGGAATTATTATAAGAAACTCTTT	CATWDSGNRNYYKKLF	TRGV2	.	TRGJ1	14	-1	-1	26
7	1.11781801922647E-4	TGTGCCACCTGGGACCCGCTACCCCAGAATTATTATAAGAAACTCTTT	CATWDPLPQNYYKKLF	TRGV2	.	TRGJ1	14	-1	-1	26
7	1.11781801922647E-4	TGTGCCACCTGGGACGGGCCTGGGAGTAGTGATTGGATCAAGACGTTT	CATWDGPGSSDWIKTF	TRGV2	.	TRGJP2	19	-1	-1	24
7	1.11781801922647E-4	TGTGCCACCTGGGACGGGCGGGGGACCACTGGTTGGTTCAAGATATTT	CATWDGRGTTGWFKIF	TRGV2	.	TRGJP1	18	-1	-1	24
7	1.11781801922647E-4	TGTGCCACCTGGGACGGGCATTGGGGGGGTGATTGGATCAAGACGTTT	CATWDGHWGGDWIKTF	TRGV2	.	TRGJP2	18	-1	-1	28
7	1.11781801922647E-4	TGTGCCACCTGGGACAGGCTACAGAACCTTTATTATAAGAAACTCTTT	CATWDRLQNLYYKKLF	TRGV5	.	TRGJ1	18	-1	-1	29
7	1.11781801922647E-4	TGTGCCACCTGGGACAGGCCTCTTCCGAATTATTATAAGAAACTCTTT	CATWDRPLPNYYKKLF	TRGV3	.	TRGJ1	20	-1	-1	25
7	1.11781801922647E-4	TGTGCCACCTGGGACAGATCCTATAGTAGTGATTGGATCAAGACGTTT	CATWDRSYSSDWIKTF	TRGV7	.	TRGJP2	16	-1	-1	21
7	1.11781801922647E-4	TGTGCCACCTGGGACAAAAGGATACCCACTGGTTGGTTCAAGATATTT	CATWDKRIPTGWFKIF	TRGV2	.	TRGJP1	14	-1	-1	21
7	1.11781801922647E-4	TGTGCCACCCGGAGAGATGTTGGGGCCGTTTATTATAAGAAACTCTTT	CATRRDVGAVYYKKLF	TRGV4	.	TRGJ1	11	-1	-1	29
7	1.11781801922647E-4	TGTGCCACCTGGGCTACCCCCCGGAATTATTATAAGAAACTCTTT	CATWATPRNYYKKLF	TRGV4	.	TRGJ1	12	-1	-1	23
7	1.11781801922647E-4	TGTGCCACCTGGGCCTCCCCCGGAGATTATTATAAGAAACTCTTT	CATWASPGDYYKKLF	TRGV8	.	TRGJ1	12	-1	-1	25
7	1.11781801922647E-4	TGTGCCACCTGGGGCAGTTATACCACTGGTTGGTTCAAGATATTT	CATWGSYTTGWFKIF	TRGV4	.	TRGJP1	12	-1	-1	18
7	1.11781801922647E-4	TGTGCCACCTGGGATTTACCCGGGAGTTATTATAAGAAACTCTTT	CATWDLPGSYYKKLF	TRGV8	.	TRGJ1	14	-1	-1	23
7	1.11781801922647E-4	TGTGCCACCTGGGATGGCCCTTCGAATTATTATAAGAAACTCTTT	CATWDGPSNYYKKLF	TRGV4	.	TRGJ1	22	-1	-1	20
7	1.11781801922647E-4	TGTGCCACCTGGGATGGCCATACCACTGGTTGGTTCAAGATATTT	CATWDGHTTGWFKIF	TRGV4	.	TRGJP1	24	-1	-1	19
7	1.11781801922647E-4	TGTGCCACCTGGGATATATCCACGGATTATTATAAGAAACTCTTT	CATWDISTDYYKKLF	TRGV4	.	TRGJ1	14	-1	-1	22
7	1.11781801922647E-4	TGTGCCACCTGGGATAGGTCCAGTAGTGATTGGATCAAGACGTTT	CATWDRSSSDWIKTF	TRGV8	.	TRGJP2	17	-1	-1	21
7	1.11781801922647E-4	TGTGCCACCTGGGATAAGGGTGGGAGTGATTGGATCAAGACGTTT	CATWDKGGSDWIKTF	TRGV8	.	TRGJP2	15	-1	-1	24
7	1.11781801922647E-4	TGTGCCACCTGGGACGGCCCTAGGGGTTATTATAAGAAACTCTTT	CATWDGPRGYYKKLF	TRGV2	.	TRGJ1	19	-1	-1	26
7	1.11781801922647E-4	TGTGCCACCTGGGACGGCCCGACGGGTTATTATAAGAAACTCTTT	CATWDGPTGYYKKLF	TRGV5	.	TRGJ1	18	-1	-1	26
7	1.11781801922647E-4	TGTGCCACCTGGGACGGCCGCCGTAATTATTATAAGAAACTCTTT	CATWDGRRNYYKKLF	TRGV2	.	TRGJ1	23	-1	-1	24
7	1.11781801922647E-4	TGTGCCACCTGGGACGGGCCCTCGAATTATTATAAGAAACTCTTT	CATWDGPSNYYKKLF	TRGV2	.	TRGJ1	20	-1	-1	21
7	1.11781801922647E-4	TGTGCCACCTGGGACGGGCCCGAGAATTATTATAAGAAACTCTTT	CATWDGPENYYKKLF	TRGV2	.	TRGJ1	21	-1	-1	23
7	1.11781801922647E-4	TGTGCCACCTGGGACGGGCCGCCGAATTATTATAAGAAACTCTTT	CATWDGPPNYYKKLF	TRGV2	.	TRGJ1	19	-1	-1	22
7	1.11781801922647E-4	TGTGCCACCTGGGACGGGCGGAGGAATTATTATAAGAAACTCTTT	CATWDGRRNYYKKLF	TRGV2	.	TRGJ1	18	-1	-1	23
7	1.11781801922647E-4	TGTGCCACCTGGGACGGGGCCCCCCCTTATTATAAGAAACTCTTT	CATWDGAPPYYKKLF	TRGV2	.	TRGJ1	21	-1	-1	26
7	1.11781801922647E-4	TGTGCCACCTGGGACAGGCTGGGGGACGATTATAAGAAACTCTTT	CATWDRLGDDYKKLF	TRGV5	.	TRGJ1	18	-1	-1	28
7	1.11781801922647E-4	TGTGCCACCTGGGACAGGCTGAGGGACTATTATAAGAAACTCTTT	CATWDRLRDYYKKLF	TRGV3	.	TRGJ1	18	-1	-1	27
7	1.11781801922647E-4	TGTGCCTCCGGGGGTCTGTGGGGTTATTATAAGAAACTCTTT	CASGGLWGYYKKLF	TRGV4	.	TRGJ1	12	-1	-1	23
7	1.11781801922647E-4	TGTGCCACCTCGGGCACTCTAACTTATTATAAGAAACTCTTT	CATSGTLTYYKKLF	TRGV3	.	TRGJ1	13	-1	-1	23
7	1.11781801922647E-4	TGTGCCACCTGGGCCTTTAGGGATTATTATAAGAAACTCTTT	CATWAFRDYYKKLF	TRGV2	.	TRGJ1	12	-1	-1	22
7	1.11781801922647E-4	TGTGCCACCTGGGATCCCCTCAATTATTATAAGAAACTCTTT	CATWDPLNYYKKLF	TRGV8	.	TRGJ1	14	-1	-1	21
7	1.11781801922647E-4	TGTGCCACCTGGGATCCATCGAATTATTATAAGAAACTCTTT	CATWDPSNYYKKLF	TRGV4	.	TRGJ1	14	-1	-1	18
7	1.11781801922647E-4	TGTGCCACCTGGGATCGGGGTAGTGATTGGATCAAGACGTTT	CATWDRGSDWIKTF	TRGV8	.	TRGJP2	17	-1	-1	19
7	1.11781801922647E-4	TGTGCCACCTGGGATGTGACTAGTGATTGGATCAAGACGTTT	CATWDVTSDWIKTF	TRGV4	.	TRGJP2	15	-1	-1	20
7	1.11781801922647E-4	TGTGCCACCTGGGATGGGCCCCTTTATTATAAGAAACTCTTT	CATWDGPLYYKKLF	TRGV4	.	TRGJ1	20	-1	-1	23
7	1.11781801922647E-4	TGTGCCACCTGGGATGGGCCCAGGCCTTATCCGAAACTCTTT	CATWDGPRPYPKLF	TRGV4	.	TRGJ1	21	-1	-1	26
7	1.11781801922647E-4	TGTGCCACCTGGGATGGGCCGAATTATTATAAGAAACTCTTT	CATWDGPNYYKKLF	TRGV4	.	TRGJ1	19	-1	-1	19
7	1.11781801922647E-4	TGTGCCACCTGGGATGGGCGAAGTTATTATAAGAAACTCTTT	CATWDGRSYYKKLF	TRGV4	.	TRGJ1	18	-1	-1	18
7	1.11781801922647E-4	TGTGCCACCTGGGATAGCTCCTCCTATTATAAGAAACTCTTT	CATWDSSSYYKKLF	TRGV8	.	TRGJ1	16	-1	-1	24
7	1.11781801922647E-4	TGTGCCACCTGGGATAGCAAGAATTATTATAAGAAACTCTTT	CATWDSKNYYKKLF	TRGV8	.	TRGJ1	16	-1	-1	20
7	1.11781801922647E-4	TGTGCCACCTGGGATAGAGGGGTTTATTATAAGAAACTCTTT	CATWDRGVYYKKLF	TRGV8	.	TRGJ1	16	-1	-1	23
7	1.11781801922647E-4	TGTGCCACCTGGGACGGTTGGAGATATTATAAGAAACTCTTT	CATWDGWRYYKKLF	TRGV2	.	TRGJ1	16	-1	-1	24
7	1.11781801922647E-4	TGTGCCACCTGGGACGGTCAATCTTATTATAAGAAACTCTTT	CATWDGQSYYKKLF	TRGV5	.	TRGJ1	14	-1	-1	23
7	1.11781801922647E-4	TGTGCCACCTGGGACGGGCGGGTATATTATAAGAAACTCTTT	CATWDGRVYYKKLF	TRGV2	.	TRGJ1	18	-1	-1	24
7	1.11781801922647E-4	TGTGCCACCTGGGACGGGCGAGGTTATTATAAGAAACTCTTT	CATWDGRGYYKKLF	TRGV2	.	TRGJ1	18	-1	-1	23
7	1.11781801922647E-4	TGTGCCACCTGGGACAGTGCCCTTGGGAGCAAGAAACTCTTT	CATWDSALGSKKLF	TRGV3	.	TRGJ1	20	-1	-1	30
7	1.11781801922647E-4	TGTGCCACCTGGGACAGGCCTGGTTATTATAAGAAACTCTTT	CATWDRPGYYKKLF	TRGV3	.	TRGJ1	21	-1	-1	23
7	1.11781801922647E-4	TGTGCCACCTGGGACAGGCGGGTTTATTATAAGAAACTCTTT	CATWDRRVYYKKLF	TRGV7	.	TRGJ1	18	-1	-1	23
7	1.11781801922647E-4	TGTGCCACCTGGGACAGGCATTTCTCTTATAAGAAACTCTTT	CATWDRHFSYKKLF	TRGV3	.	TRGJ1	18	-1	-1	26
7	1.11781801922647E-4	TGTGCCACCTGGGACAGGGCAAATTATTATAAGAAACTCTTT	CATWDRANYYKKLF	TRGV7	.	TRGJ1	17	-1	-1	21
7	1.11781801922647E-4	TGTGCCACCTGGGACAGAACGAATTATTATAAGAAACTCTTT	CATWDRTNYYKKLF	TRGV3	.	TRGJ1	16	-1	-1	19
7	1.11781801922647E-4	TGTGCCACCTGGGAGCGGACCACTGGTTGGTTCAAGATATTT	CATWERTTGWFKIF	TRGV2	.	TRGJP1	20	-1	-1	18
7	1.11781801922647E-4	TGTGCCACCTGGGAATCAGGGTTTCCATATAAGAAACTCTTT	CATWESGFPYKKLF	TRGV2	.	TRGJ1	13	-1	-1	27
7	1.11781801922647E-4	TGTGCTGCGTGGGATCCCCCCCATTATAAGAAACTCTTT	CAAWDPPHYKKLF	TRGV10	.	TRGJ1	14	-1	-1	22
7	1.11781801922647E-4	TGTGCTGCGTGGGACCCTCGACGGGACAAGAAACTCTTT	CAAWDPRRDKKLF	TRGV10	.	TRGJ1	13	-1	-1	27
7	1.11781801922647E-4	TGTGCCCCCTCCCCAGAATCATATTATAAGAAACTCTTT	CAPSPESYYKKLF	TRGV7	.	TRGJ1	9	-1	-1	21
7	1.11781801922647E-4	TGTGCCACCTGCGACACAAATTATTATAAGAAACTCTTT	CATCDTNYYKKLF	TRGV2	.	TRGJ1	14	-1	-1	18
7	1.11781801922647E-4	TGTGCCACCTGCAAGCATTATTATAGTTTGGCACTCTTT	CATCKHYYSLALF	TRGV4	.	TRGJ1	10	-1	-1	32
7	1.11781801922647E-4	TGTGCCACCTGGTATACCACTGGTTGGTTCAAGATATTT	CATWYTTGWFKIF	TRGV4	.	TRGJP1	14	-1	-1	12
7	1.11781801922647E-4	TGTGCCACCTGGCTTCCGGGGTGTTATAAGAAACTCTTT	CATWLPGCYKKLF	TRGV4	.	TRGJ1	11	-1	-1	23
7	1.11781801922647E-4	TGTGCCACCTGGGGGCCTAATCATTATAAGAAACTCTTT	CATWGPNHYKKLF	TRGV4	.	TRGJ1	12	-1	-1	18
7	1.11781801922647E-4	TGTGCCACCTGGGATTTGCCTTATTATAAGAAACTCTTT	CATWDLPYYKKLF	TRGV8	.	TRGJ1	20	-1	-1	20
7	1.11781801922647E-4	TGTGCCACCTGGGATTCCTATTATTATAAGAAACTCTTT	CATWDSYYYKKLF	TRGV8	.	TRGJ1	14	-1	-1	13
7	1.11781801922647E-4	TGTGCCACCTGGGATGTGGAATATTATAAGAAACTCTTT	CATWDVEYYKKLF	TRGV4	.	TRGJ1	15	-1	-1	18
7	1.11781801922647E-4	TGTGCCACCTGGGATGGGCCTTATTATAAGAAACTCTTT	CATWDGPYYKKLF	TRGV4	.	TRGJ1	19	-1	-1	20
7	1.11781801922647E-4	TGTGCCACCTGGGATGGGCCGGGTTATAAGAAACTCTTT	CATWDGPGYKKLF	TRGV4	.	TRGJ1	19	-1	-1	23
7	1.11781801922647E-4	TGTGCCACCTGGGATGGGCACAATTATAAGAAACTCTTT	CATWDGHNYKKLF	TRGV4	.	TRGJ1	21	-1	-1	22
7	1.11781801922647E-4	TGTGCCACCTGGGATGGGGGGAAGGATAAGAAACTCTTT	CATWDGGKDKKLF	TRGV4	.	TRGJ1	17	-1	-1	25
7	1.11781801922647E-4	TGTGCCACCTGGGATGGAGTGTTCTATAAGAAACTCTTT	CATWDGVFYKKLF	TRGV4	.	TRGJ1	16	-1	-1	24
7	1.11781801922647E-4	TGTGCCACCTGGGATACTTATTATTATAAGAAACTCTTT	CATWDTYYYKKLF	TRGV8	.	TRGJ1	15	-1	-1	19
7	1.11781801922647E-4	TGTGCCACCTGGGATACTGATTATTATAAGAAACTCTTT	CATWDTDYYKKLF	TRGV4	.	TRGJ1	14	-1	-1	19
7	1.11781801922647E-4	TGTGCCACCTGGGATAGGGGCCCCTTTAAGAAACTCTTT	CATWDRGPFKKLF	TRGV8	.	TRGJ1	17	-1	-1	26
7	1.11781801922647E-4	TGTGCCACCTGGGATAACCCTTATTATAAGAAACTCTTT	CATWDNPYYKKLF	TRGV8	.	TRGJ1	15	-1	-1	20
7	1.11781801922647E-4	TGTGCCACCTGGGATAACGGTTATTATAAGAAACTCTTT	CATWDNGYYKKLF	TRGV4	.	TRGJ1	14	-1	-1	20
7	1.11781801922647E-4	TGTGCCACCTGGGATAAGGGCTGTTATAAGAAACTCTTT	CATWDKGCYKKLF	TRGV4	.	TRGJ1	14	-1	-1	23
7	1.11781801922647E-4	TGTGCCACCTGGGACTGGCCCTATTATAAGAAACTCTTT	CATWDWPYYKKLF	TRGV2	.	TRGJ1	20	-1	-1	21
7	1.11781801922647E-4	TGTGCCACCTGGGACTGGAATTATTATAAGAAACTCTTT	CATWDWNYYKKLF	TRGV2	.	TRGJ1	17	-1	-1	17
7	1.11781801922647E-4	TGTGCCACCTGGGACCTTTTTTATTATAAGAAACTCTTT	CATWDLFYYKKLF	TRGV8	.	TRGJ1	13	-1	-1	20
7	1.11781801922647E-4	TGTGCCACCTGGGACCTCATGCGGTATAAGAAACTCTTT	CATWDLMRYKKLF	TRGV5	.	TRGJ1	14	-1	-1	24
7	1.11781801922647E-4	TGTGCCACCTGGGACCCTGCGGGGTATAAGAAACTCTTT	CATWDPAGYKKLF	TRGV8	.	TRGJ1	13	-1	-1	24
7	1.11781801922647E-4	TGTGCCACCTGGGACGCGAATTATTATAAGAAACTCTTT	CATWDANYYKKLF	TRGV8	.	TRGJ1	13	-1	-1	16
7	1.11781801922647E-4	TGTGCCACCTGGGACGGCTTTTATTATAAGAAACTCTTT	CATWDGFYYKKLF	TRGV2	.	TRGJ1	16	-1	-1	20
7	1.11781801922647E-4	TGTGCCACCTGGGACGGCTGGGGATGGTTCAAGATATTT	CATWDGWGWFKIF	TRGV2	.	TRGJP1	16	-1	-1	21
7	1.11781801922647E-4	TGTGCCACCTGGGACGGCCTTTATTATAAGAAACTCTTT	CATWDGLYYKKLF	TRGV2	.	TRGJ1	16	-1	-1	20
7	1.11781801922647E-4	TGTGCCACCTGGGACGGGTCCAGGTATAAGAAACTCTTT	CATWDGSRYKKLF	TRGV3	.	TRGJ1	17	-1	-1	24
7	1.11781801922647E-4	TGTGCCACCTGGGACGGGCCTAATTATAAGAAACTCTTT	CATWDGPNYKKLF	TRGV2	.	TRGJ1	19	-1	-1	22
7	1.11781801922647E-4	TGTGCCACCTGGGACGGGCCCCATTATAAGAAACTCTTT	CATWDGPHYKKLF	TRGV2	.	TRGJ1	20	-1	-1	22
7	1.11781801922647E-4	TGTGCCACCTGGGACACTCCCGATTATAAGAAACTCTTT	CATWDTPDYKKLF	TRGV7	.	TRGJ1	15	-1	-1	22
7	1.11781801922647E-4	TGTGCCACCTGGGACAGGCTGGATTATAAGAAACTCTTT	CATWDRLDYKKLF	TRGV3	.	TRGJ2	18	-1	-1	22
7	1.11781801922647E-4	TGTGCCACCTGGGACAGGCTACGTTATAAGAAACTCTTT	CATWDRLRYKKLF	TRGV3	.	TRGJ1	18	-1	-1	23
7	1.11781801922647E-4	TGTGCCACCTGGGACAGGAGAACCCTTAAGAAACTCTTT	CATWDRRTLKKLF	TRGV7	.	TRGJ1	17	-1	-1	26
7	1.11781801922647E-4	TGTGCCACCTGGGACAGGAATTATTATAAGAAACTCTTT	CATWDRNYYKKLF	TRGV4	.	TRGJ1	13	-1	-1	17
7	1.11781801922647E-4	TGTGCCACCTGGGAAGATGATTATTATAAGAAACTCTTT	CATWEDDYYKKLF	TRGV4	.	TRGJ1	13	-1	-1	19
7	1.11781801922647E-4	TGTGCCACCTGGAACACGAATTATTATAAGAAACTCTTT	CATWNTNYYKKLF	TRGV8	.	TRGJ1	11	-1	-1	16
7	1.11781801922647E-4	TGTGCCACCCCACGATGGGGGGATTGGATCAAGACGTTT	CATPRWGDWIKTF	TRGV4	.	TRGJP2	8	-1	-1	21
7	1.11781801922647E-4	TGTGCTGCGTGGGATGAGGATTATAAGAAACTCTTT	CAAWDEDYKKLF	TRGV10	.	TRGJ1	14	-1	-1	19
7	1.11781801922647E-4	TGTGCCTTGTGGGCGAGGAGTTATAAGAAACTCTTT	CALWARSYKKLF	TRGV9	.	TRGJ1	12	-1	-1	20
7	1.11781801922647E-4	TGTGCCATGAAACCCGTTTATTATAAGAAACTCTTT	CAMKPVYYKKLF	TRGV8	.	TRGJ1	6	-1	-1	17
7	1.11781801922647E-4	TGTGCCACCTGGGGCCCCTATTATAAGAAACTCTTT	CATWGPYYKKLF	TRGV2	.	TRGJ1	12	-1	-1	18
7	1.11781801922647E-4	TGTGCCACCTGGGGAGGGGATTATAAGAAACTCTTT	CATWGGDYKKLF	TRGV4	.	TRGJ1	12	-1	-1	19
7	1.11781801922647E-4	TGTGCCACCTGGGATTATGGTTATAAGAAACTCTTT	CATWDYGYKKLF	TRGV4	.	TRGJ1	14	-1	-1	20
7	1.11781801922647E-4	TGTGCCACCTGGGATCTTTATTATAAGAAACTCTTT	CATWDLYYKKLF	TRGV8	.	TRGJ1	14	-1	-1	17
7	1.11781801922647E-4	TGTGCCACCTGGGATCATATAAGTGAGAAACTCTTT	CATWDHISEKLF	TRGV4	.	TRGJ1	14	-1	-1	25
7	1.11781801922647E-4	TGTGCCACCTGGGATCAGAATTATAAGAAACTCTTT	CATWDQNYKKLF	TRGV4	.	TRGJ1	14	-1	-1	19
7	1.11781801922647E-4	TGTGCCACCTGGGATGTGTATTATAAGAAACTCTTT	CATWDVYYKKLF	TRGV4	.	TRGJ1	15	-1	-1	18
7	1.11781801922647E-4	TGTGCCACCTGGGATAGTAACTATAAGAAACTCTTT	CATWDSNYKKLF	TRGV8	.	TRGJ1	16	-1	-1	21
7	1.11781801922647E-4	TGTGCCACCTGGGATAGACTTTATAAGAAACTCTTT	CATWDRLYKKLF	TRGV4	.	TRGJ1	14	-1	-1	20
7	1.11781801922647E-4	TGTGCCACCTGGGATAAACATTATAAGAAACTCTTT	CATWDKHYKKLF	TRGV8	.	TRGJ1	15	-1	-1	19
7	1.11781801922647E-4	TGTGCCACCTGGGACTTCTATTATAAGAAACTCTTT	CATWDFYYKKLF	TRGV2	.	TRGJ1	14	-1	-1	18
7	1.11781801922647E-4	TGTGCCACCTGGGACCCCTTATATAAGAAACTCTTT	CATWDPLYKKLF	TRGV5	.	TRGJ1	14	-1	-1	18
7	1.11781801922647E-4	TGTGCCACCTGGGACCCGGCGGGGGGGAAACTCTTT	CATWDPAGGKLF	TRGV5	.	TRGJ1	14	-1	-1	26
7	1.11781801922647E-4	TGTGCCACCTGGGACGGTGAGTATAAGAAACTCTTT	CATWDGEYKKLF	TRGV2	.	TRGJ1	16	-1	-1	21
7	1.11781801922647E-4	TGTGCCACCTGGGACGGGCCGTGGATCAAGACGTTT	CATWDGPWIKTF	TRGV2	.	TRGJP2	19	-1	-1	21
7	1.11781801922647E-4	TGTGCCACCTGGGACGGGCAGAACGGGAAACTCTTT	CATWDGQNGKLF	TRGV2	.	TRGJ1	18	-1	-1	26
7	1.11781801922647E-4	TGTGCCACCTGGGACAGGTTTTATAAGAAACTCTTT	CATWDRFYKKLF	TRGV3	.	TRGJ1	17	-1	-1	20
7	1.11781801922647E-4	TGTGCCACCTGGGACAGGCCGAGTGAGAAACTCTTT	CATWDRPSEKLF	TRGV5	.	TRGJ1	19	-1	-1	25
7	1.11781801922647E-4	TGTGCCACCTGGGACAGATATTATAAGAAACTCTTT	CATWDRYYKKLF	TRGV5	.	TRGJ1	16	-1	-1	18
7	1.11781801922647E-4	TGTGCCACCTGGGAGTCGGTGAGTAAGAAACTCTTT	CATWESVSKKLF	TRGV8	.	TRGJ1	13	-1	-1	23
7	1.11781801922647E-4	TGTGCCACCTGGGAGGGGTATTATAAGAAACTCTTT	CATWEGYYKKLF	TRGV5	.	TRGJ1	13	-1	-1	18
7	1.11781801922647E-4	TGTGCCACCTGGATTTGTTCTTATAAGAAACTCTTT	CATWICSYKKLF	TRGV4	.	TRGJ1	11	-1	-1	17
7	1.11781801922647E-4	TGTGCCACCCCCTATAGTGATTGGATCAAGACGTTT	CATPYSDWIKTF	TRGV2	.	TRGJP2	8	-1	-1	14
7	1.11781801922647E-4	TGTGCTACCTGGGACAGGCGACAGAAACTCTTT	CATWDRRQKLF	TRGV3	.	TRGJ1	18	-1	-1	22
7	1.11781801922647E-4	TGTGCCTTGTGGGAGGTGCATAAGAAACTCTTT	CALWEVHKKLF	TRGV9	.	TRGJ1	19	-1	-1	19
7	1.11781801922647E-4	TGTGCCTGCTGGCCAACGCCTAAGAAACTCTTT	CACWPTPKKLF	TRGV11	.	TRGJ1	11	-1	-1	20
7	1.11781801922647E-4	TGTGCCGCCCAATGGGGTTATAAGAAACTCTTT	CAAQWGYKKLF	TRGV4	.	TRGJ1	8	-1	-1	17
7	1.11781801922647E-4	TGTGCCACCTCCCCCCCTTATAAGAAACTCTTT	CATSPPYKKLF	TRGV5	.	TRGJ1	9	-1	-1	17
7	1.11781801922647E-4	TGTGCCACCTCCCGTTATTATAAGAAACTCTTT	CATSRYYKKLF	TRGV8	.	TRGJ1	9	-1	-1	14
7	1.11781801922647E-4	TGTGCCACCTGGTCCAAGGACAAGAAACTCTTT	CATWSKDKKLF	TRGV8	.	TRGJ1	11	-1	-1	21
7	1.11781801922647E-4	TGTGCCACCTGGGATCCGGCTAAGAAACTCTTT	CATWDPAKKLF	TRGV8	.	TRGJ1	14	-1	-1	20
7	1.11781801922647E-4	TGTGCCACCTGGGATGTGAGCCTTAAACTCTTT	CATWDVSLKLF	TRGV8	.	TRGJ1	14	-1	-1	24
7	1.11781801922647E-4	TGTGCCACCTGGGATGGGCCGAGGAAACTCTTT	CATWDGPRKLF	TRGV4	.	TRGJ1	19	-1	-1	23
7	1.11781801922647E-4	TGTGCCACCTGGGACGGGCGGGGGAAACTCTTT	CATWDGRGKLF	TRGV2	.	TRGJ1	18	-1	-1	23
7	1.11781801922647E-4	TGTGCCACCTGGGACACCTATAAGAAACTCTTT	CATWDTYKKLF	TRGV5	.	TRGJ1	15	-1	-1	18
7	1.11781801922647E-4	TGTGCCACCTGGGACAGGTATAAGAAACTCTTT	CATWDRYKKLF	TRGV8	.	TRGJ1	17	-1	-1	18
7	1.11781801922647E-4	TGTGCCACCTGGGACAGGCTTGAGAAACTCTTT	CATWDRLEKLF	TRGV7	.	TRGJ1	21	-1	-1	22
7	1.11781801922647E-4	TGTGCCACCCAGAATTATTATAAGAAACTCTTT	CATQNYYKKLF	TRGV8	.	TRGJ1	8	-1	-1	11
7	1.11781801922647E-4	TGTGCCAACTCCGGATCACATAAGAAACTCTTT	CANSGSHKKLF	TRGV8	.	TRGJ1	9	-1	-1	19
7	1.11781801922647E-4	TGTGCCACCTGGGTAAGGGAGAAACTCTTT	CATWVREKLF	TRGV4	.	TRGJ1	12	-1	-1	19
7	1.11781801922647E-4	TGTGCCACCTGGGATAACTGGAAACTCTTT	CATWDNWKLF	TRGV8	.	TRGJ1	15	-1	-1	20
7	1.11781801922647E-4	TGTGCCACCTGGGAAACTAAGAAACTCTTT	CATWETKKLF	TRGV8	.	TRGJ1	13	-1	-1	17
7	1.11781801922647E-4	TGTGCCAAGAATTATTATAAGAAACTCTTT	CAKNYYKKLF	TRGV4	.	TRGJ1	6	-1	-1	8
7	1.11781801922647E-4	CGTGCCTTGTGGGAGGTGGGTAAACTCTTT	RALWEVGKLF	TRGV9	.	TRGJ1	17	-1	-1	21
7	1.11781801922647E-4	TGTGCTGCGTGGGTAATACCACTGGTT	CAAWVIPLV	TRGV10	.	TRGJ1	12	-1	-1	25
7	1.11781801922647E-4	TGTGCCACCTGGCCCAAGAAACTCTTT	CATWPKKLF	TRGV4	.	TRGJ1	11	-1	-1	15
7	1.11781801922647E-4	TGTGCCACCTGGCACAAGAAACTCTTT	CATWHKKLF	TRGV4	.	TRGJ1	11	-1	-1	15
7	1.11781801922647E-4	TGTGCCACCTGGGGGGCGAAACTCTTT	CATWGAKLF	TRGV4	.	TRGJ1	12	-1	-1	17
7	1.11781801922647E-4	TGTGCCACCTGGGATTCTGGCCTCTTT	CATWDSGLF	TRGV4	.	TRGJ1	14	-1	-1	21
7	1.11781801922647E-4	TGTGCCACCCTCAAGAAACTCTTT	CATLKKLF	TRGV3	.	TRGJ1	8	-1	-1	12
6	9.581297307655457E-5	TGTGCCACCTGGGACGGAGCAATATTCCCCCTATATAGTAGTGATTGGATCAAGACGTTT	CATWDGAIFPLYSSDWIKTF	TRGV3	.	TRGJP2	14	-1	-1	30
6	9.581297307655457E-5	TGTGCCACCTGGGACGGTCCGGTATACCTCCAAAGTAGTGATTGGATCAAGACGTTT	CATWDGPVYLQSSDWIKTF	TRGV2	.	TRGJP2	22	-1	-1	33
6	9.581297307655457E-5	TGTGCCACCTGGGATGGTCCCAAGGTATATACCACTGGTTGGTTCAAGATATTT	CATWDGPKVYTTGWFKIF	TRGV4	.	TRGJP1	21	-1	-1	23
6	9.581297307655457E-5	TGTGCCACCTGGGACGGGAGGCAAGAGTTGGGCAAAAAAATCAAGGTATTT	CATWDGRQELGKKIKVF	TRGV2	.	TRGJP	17	-1	-1	19
6	9.581297307655457E-5	TGTGCCACCTGGGACAGGCCGCCAACTCTAGTCTATTATAAGAAACTCTTT	CATWDRPPTLVYYKKLF	TRGV3	.	TRGJ1	19	-1	-1	33
6	9.581297307655457E-5	TGTGCCACCTGGGAGCATAGGCAAGAGTTGGGCAAAAAAATCAAGGTATTT	CATWEHRQELGKKIKVF	TRGV2	.	TRGJP	13	-1	-1	15
6	9.581297307655457E-5	TGTGCTGCGTGGGATTCTCTGAAAAAGGCATATTATAAGAAACTCTTT	CAAWDSLKKAYYKKLF	TRGV10	.	TRGJ1	15	-1	-1	30
6	9.581297307655457E-5	TGTGCTGCGTGGGATTATCTTGCCCCCCAGGATTATAAGAAACTCTTT	CAAWDYLAPQDYKKLF	TRGV10	.	TRGJ1	16	-1	-1	31
6	9.581297307655457E-5	TGTGCCACCTGGGATTACAGGGCTTCCGGTACTTATAAGAAACTCTTT	CATWDYRASGTYKKLF	TRGV4	.	TRGJ1	14	-1	-1	32
6	9.581297307655457E-5	TGTGCCACCTGGGATCTTACGGTTCGCACTGGTTGGTTCAAGATATTT	CATWDLTVRTGWFKIF	TRGV2	.	TRGJP1	13	-1	-1	26
6	9.581297307655457E-5	TGTGCCACCTGGGATCTCATCCCAGTGGTATATTATAAGAAACTCTTT	CATWDLIPVVYYKKLF	TRGV2	.	TRGJ1	13	-1	-1	30
6	9.581297307655457E-5	TGTGCCACCTGGGATGGATTAGATTCGAATTATTATAAGAAACTCTTT	CATWDGLDSNYYKKLF	TRGV4	.	TRGJ1	16	-1	-1	22
6	9.581297307655457E-5	TGTGCCACCTGGGATGATGCAAAGCGAGATTATTATAAGAAACTCTTT	CATWDDAKRDYYKKLF	TRGV4	.	TRGJ1	15	-1	-1	24
6	9.581297307655457E-5	TGTGCCACCTGGGATACCCCCCGATCCAATTATTATAAGAAACTCTTT	CATWDTPRSNYYKKLF	TRGV8	.	TRGJ1	15	-1	-1	24
6	9.581297307655457E-5	TGTGCCACCTGGGATAGGCCTAATAGTAGTGATTGGATCAAGACGTTT	CATWDRPNSSDWIKTF	TRGV8	.	TRGJP2	21	-1	-1	19
6	9.581297307655457E-5	TGTGCCACCTGGGACCCGTCCCCGTCTCCTTATTATAAGAAACTCTTT	CATWDPSPSPYYKKLF	TRGV4	.	TRGJ1	13	-1	-1	29
6	9.581297307655457E-5	TGTGCCACCTGGGACGCCCCTTATACCACTGGTTGGTTCAAGATATTT	CATWDAPYTTGWFKIF	TRGV2	.	TRGJP1	15	-1	-1	21
6	9.581297307655457E-5	TGTGCCACCTGGGACGGCCCCTTATTTAATTATTATAAGAAACTCTTT	CATWDGPLFNYYKKLF	TRGV2	.	TRGJ1	20	-1	-1	27
6	9.581297307655457E-5	TGTGCCACCTGGGACGGGCCTTTTGCATTTGGTTGGTTCAAGATATTT	CATWDGPFAFGWFKIF	TRGV2	.	TRGJP1	19	-1	-1	29
6	9.581297307655457E-5	TGTGCCACCTGGGACGGGCCACAACGCCCTTATTATAAGAAACTCTTT	CATWDGPQRPYYKKLF	TRGV2	.	TRGJ1	19	-1	-1	29
6	9.581297307655457E-5	TGTGCCACCTGGGACGGGCGGGGAGTTGCAAGTTGGTTCAAGATATTT	CATWDGRGVASWFKIF	TRGV2	.	TRGJP1	18	-1	-1	31
6	9.581297307655457E-5	TGTGCCACCTGGGACAGCCGGCCCCCGAATTATTATAAGAAACTCTTT	CATWDSRPPNYYKKLF	TRGV7	.	TRGJ1	16	-1	-1	25
6	9.581297307655457E-5	TGTGCCACCTGGGACAGGCCGGGCAGTAGTGATTGGATCAAGACGTTT	CATWDRPGSSDWIKTF	TRGV3	.	TRGJP2	19	-1	-1	24
6	9.581297307655457E-5	TGTGCCACCCTCCCCCGCCGGACCATATATTATTATAAGAAACTCTTT	CATLPRRTIYYYKKLF	TRGV4	.	TRGJ1	8	-1	-1	28
6	9.581297307655457E-5	TGTGCTGCGTGGGCCTCCACACCGAATTATTATAAGAAACTCTTT	CAAWASTPNYYKKLF	TRGV10	.	TRGJ1	12	-1	-1	22
6	9.581297307655457E-5	TGTGCCTGCTGGATTAGGCACGTGCCATATTATAAGAAACTCTTT	CACWIRHVPYYKKLF	TRGV11	.	TRGJ2	25	-1	-1	27
6	9.581297307655457E-5	TGTGCCACCTGGGGCTGGTTTTCGAATTATTATAAGAAACTCTTT	CATWGWFSNYYKKLF	TRGV5P	.	TRGJ1	17	-1	-1	20
6	9.581297307655457E-5	TGTGCCACCTGGGATTCAGAGTTGGGCAAAAAAATCAAGGTATTT	CATWDSELGKKIKVF	TRGV4	.	TRGJP	14	-1	-1	17
6	9.581297307655457E-5	TGTGCCACCTGGGATGCGAGTTCGAATTATTATAAGAAACTCTTT	CATWDASSNYYKKLF	TRGV4	.	TRGJ1	15	-1	-1	20
6	9.581297307655457E-5	TGTGCCACCTGGGATGGTAACAGGAGACCCTATAAGAAACTCTTT	CATWDGNRRPYKKLF	TRGV4	.	TRGJ1	16	-1	-1	30
6	9.581297307655457E-5	TGTGCCACCTGGGATGGATATACCACTGGTTGGTTCAAGATATTT	CATWDGYTTGWFKIF	TRGV4	.	TRGJP1	16	-1	-1	14
6	9.581297307655457E-5	TGTGCCACCTGGGATGGAGTCTACACTGGTTGGTTCAAGATATTT	CATWDGVYTGWFKIF	TRGV4	.	TRGJP1	16	-1	-1	23
6	9.581297307655457E-5	TGTGCCACCTGGGATAGGCCTGGGGGGTATTATAAGAAACTCTTT	CATWDRPGGYYKKLF	TRGV8	.	TRGJ1	20	-1	-1	27
6	9.581297307655457E-5	TGTGCCACCTGGGACCCCTTCCCGAATTATTATAAGAAACTCTTT	CATWDPFPNYYKKLF	TRGV8	.	TRGJ1	13	-1	-1	22
6	9.581297307655457E-5	TGTGCCACCTGGGACGTGGGGGGGGATTATTATAAGAAACTCTTT	CATWDVGGDYYKKLF	TRGV4	.	TRGJ1	13	-1	-1	25
6	9.581297307655457E-5	TGTGCCACCTGGGACGGGCTATATCGTTATTATAAGAAACTCTTT	CATWDGLYRYYKKLF	TRGV2	.	TRGJ1	18	-1	-1	26
6	9.581297307655457E-5	TGTGCCACCTGGGACGGGCCCCTTATTTATTATAAGAAACTCTTT	CATWDGPLIYYKKLF	TRGV2	.	TRGJ1	20	-1	-1	26
6	9.581297307655457E-5	TGTGCCACCTGGGACGGGGATTTTCGTTATTATAAGAAACTCTTT	CATWDGDFRYYKKLF	TRGV5	.	TRGJ1	17	-1	-1	26
6	9.581297307655457E-5	TGTGCCACCTGGGACATCAGGGGGTTTTATTATAAGAAACTCTTT	CATWDIRGFYYKKLF	TRGV5	.	TRGJ1	15	-1	-1	26
6	9.581297307655457E-5	TGTGCCACCTGGGACACCGCCGAGAATTATTATAAGAAACTCTTT	CATWDTAENYYKKLF	TRGV7	.	TRGJ1	15	-1	-1	23
6	9.581297307655457E-5	TGTGCCACCTGGGACAGCCGCGCATTGTATTATAAGAAACTCTTT	CATWDSRALYYKKLF	TRGV3	.	TRGJ1	16	-1	-1	27
6	9.581297307655457E-5	TGTGCCACCTGGGACAGGCTCCAGAATTATTATAAGAAACTCTTT	CATWDRLQNYYKKLF	TRGV7	.	TRGJ1	18	-1	-1	23
6	9.581297307655457E-5	TGTGCCACCTGGGACAGGCCCCTAACGGATTATAAGAAACTCTTT	CATWDRPLTDYKKLF	TRGV5	.	TRGJ1	19	-1	-1	28
6	9.581297307655457E-5	TGTGCCACCTGGGACAACGGCGAGGTTTATTATAAGAAACTCTTT	CATWDNGEVYYKKLF	TRGV5	.	TRGJ1	15	-1	-1	26
6	9.581297307655457E-5	TGTGCTGCGTGGGATCTCCCTAATTATTATAAGAAACTCTTT	CAAWDLPNYYKKLF	TRGV10	.	TRGJ1	14	-1	-1	21
6	9.581297307655457E-5	TGTGCCTGCTGGATTTTCAAATATTGGGCTAAGAAACTCTTT	CACWIFKYWAKKLF	TRGV11	.	TRGJ1	14	-1	-1	29
6	9.581297307655457E-5	TGTGCCACCTGGGCCTCTGTGGGGAATTATAAGAAACTCTTT	CATWASVGNYKKLF	TRGV4	.	TRGJ1	12	-1	-1	25
6	9.581297307655457E-5	TGTGCCACCTGGGGCAGGCCCTCTTATTATAAGAAACTCTTT	CATWGRPSYYKKLF	TRGV5P	.	TRGJ1	19	-1	-1	23
6	9.581297307655457E-5	TGTGCCACCTGGGATTTGGGACCTTATTATAAGAAACTCTTT	CATWDLGPYYKKLF	TRGV8	.	TRGJ1	14	-1	-1	23
6	9.581297307655457E-5	TGTGCCACCTGGGATTTACCGAATTATTATAAGAAACTCTTT	CATWDLPNYYKKLF	TRGV8	.	TRGJ1	14	-1	-1	19
6	9.581297307655457E-5	TGTGCCACCTGGGATCGGAGTAGTGATTGGATCAAGACGTTT	CATWDRSSDWIKTF	TRGV8	.	TRGJP2	17	-1	-1	18
6	9.581297307655457E-5	TGTGCCACCTGGGATCGACTGATGAAGTCTAAGAAACTCTTT	CATWDRLMKSKKLF	TRGV2	.	TRGJ1	13	-1	-1	29
6	9.581297307655457E-5	TGTGCCACCTGGGATGGCGGAATTTATTATAAGAAACTCTTT	CATWDGGIYYKKLF	TRGV4	.	TRGJ1	16	-1	-1	19
6	9.581297307655457E-5	TGTGCCACCTGGGATGGGCCTAATTATTATAAGAAACTCTTT	CATWDGPNYYKKLF	TRGV4	.	TRGJ1	19	-1	-1	21
6	9.581297307655457E-5	TGTGCCACCTGGGATGGGCCCCGATATTATAAGAAACTCTTT	CATWDGPRYYKKLF	TRGV4	.	TRGJ1	20	-1	-1	24
6	9.581297307655457E-5	TGTGCCACCTGGGATGGGCACGTTCGGTATAAGAAACTCTTT	CATWDGHVRYKKLF	TRGV4	.	TRGJ1	18	-1	-1	27
6	9.581297307655457E-5	TGTGCCACCTGGGATGGATGGCCCTATTATAAGAAACTCTTT	CATWDGWPYYKKLF	TRGV4	.	TRGJ1	16	-1	-1	24
6	9.581297307655457E-5	TGTGCCACCTGGGATATACGCCGTTATTATAAGAAACTCTTT	CATWDIRRYYKKLF	TRGV8	.	TRGJ1	15	-1	-1	23
6	9.581297307655457E-5	TGTGCCACCTGGGATAGCGGATTAGGCTATAAGAAACTCTTT	CATWDSGLGYKKLF	TRGV8	.	TRGJ1	16	-1	-1	27
6	9.581297307655457E-5	TGTGCCACCTGGGATAGGCTTTCTTGCTATAAGAAACTCTTT	CATWDRLSCYKKLF	TRGV8	.	TRGJ2	18	-1	-1	27
6	9.581297307655457E-5	TGTGCCACCTGGGATAGGCCTAACTATTATAAGAAACTCTTT	CATWDRPNYYKKLF	TRGV8	.	TRGJ1	21	-1	-1	21
6	9.581297307655457E-5	TGTGCCACCTGGGATAGGCCCGGTTATTATAAGAAACTCTTT	CATWDRPGYYKKLF	TRGV8	.	TRGJ1	19	-1	-1	23
6	9.581297307655457E-5	TGTGCCACCTGGGATAGGCATCATCATTATAAGAAACTCTTT	CATWDRHHHYKKLF	TRGV8	.	TRGJ1	18	-1	-1	22
6	9.581297307655457E-5	TGTGCCACCTGGGACGGTCAGTTTCGTTATAAGAAACTCTTT	CATWDGQFRYKKLF	TRGV2	.	TRGJ1	16	-1	-1	26
6	9.581297307655457E-5	TGTGCCACCTGGGACGGTGGACATTATTATAAGAAACTCTTT	CATWDGGHYYKKLF	TRGV2	.	TRGJ1	16	-1	-1	22
6	9.581297307655457E-5	TGTGCCACCTGGGACGGGCCTGGGGGTTGTAAGAAACTCTTT	CATWDGPGGCKKLF	TRGV2	.	TRGJ1	19	-1	-1	26
6	9.581297307655457E-5	TGTGCCACCTGGGACGGGCCAAATTATTATAAGAAACTCTTT	CATWDGPNYYKKLF	TRGV2	.	TRGJ1	19	-1	-1	21
6	9.581297307655457E-5	TGTGCCACCTGGGACGGGGGAACTTATTATAAGAAACTCTTT	CATWDGGTYYKKLF	TRGV4	.	TRGJ1	17	-1	-1	19
6	9.581297307655457E-5	TGTGCCACCTGGGACACCGGCCATTATTATAAGAAACTCTTT	CATWDTGHYYKKLF	TRGV2	.	TRGJ1	14	-1	-1	22
6	9.581297307655457E-5	TGTGCCACCTGGGACAGGCTTGATTATTATAAGAAACTCTTT	CATWDRLDYYKKLF	TRGV5	.	TRGJ1	21	-1	-1	22
6	9.581297307655457E-5	TGTGCCACCTGGGACAGGCCGGGATATTATAAGAAACTCTTT	CATWDRPGYYKKLF	TRGV3	.	TRGJ1	19	-1	-1	24
6	9.581297307655457E-5	TGTGCCACCTGGGACAGGCCACATCATTATAAGAAACTCTTT	CATWDRPHHYKKLF	TRGV3	.	TRGJ1	19	-1	-1	22
6	9.581297307655457E-5	TGTGCCACCTGGGACAGGCGGGTTTGGGAAAAGAAACTCTTT	CATWDRRVWEKKLF	TRGV7	.	TRGJ1	18	-1	-1	30
6	9.581297307655457E-5	TGTGCCACCTGGGACAGGCGGACGGGTTATAAGAAACTCTTT	CATWDRRTGYKKLF	TRGV7	.	TRGJ1	18	-1	-1	26
6	9.581297307655457E-5	TGTGCCACCTGGGACAGGGGGGGGAATTATAAGAAACTCTTT	CATWDRGGNYKKLF	TRGV3	.	TRGJ2	17	-1	-1	25
6	9.581297307655457E-5	TGTGCCACCTGGGACAGACGTTGGGGGTATAAGAAACTCTTT	CATWDRRWGYKKLF	TRGV7	.	TRGJ1	16	-1	-1	27
6	9.581297307655457E-5	TGTGCCACCTGGGACAGAAAAAATTATTATAAGAAACTCTTT	CATWDRKNYYKKLF	TRGV3	.	TRGJ1	16	-1	-1	21
6	9.581297307655457E-5	TGTGCCACCTGGGAGGAGGAACAAGGATATAAGAAACTCTTT	CATWEEEQGYKKLF	TRGV4	.	TRGJ1	13	-1	-1	27
6	9.581297307655457E-5	TGTGATCCCCCCCAAAACTGTAATTATTATAAGAAACTCTTT	CDPPQNCNYYKKLF	TRGV11	.	TRGJ1	3	-1	-1	21
6	9.581297307655457E-5	TGTGCCACCTTATACCGGCGTCCCGACAAGAAACTCTTT	CATLYRRPDKKLF	TRGV8	.	TRGJ1	9	-1	-1	27
6	9.581297307655457E-5	TGTGCCACCTCTAATAGTAGTGATTGGATCAAGACGTTT	CATSNSSDWIKTF	TRGV8	.	TRGJP2	9	-1	-1	10
6	9.581297307655457E-5	TGTGCCACCTGGGTTCTGCTTTATTATAAGAAACTCTTT	CATWVLLYYKKLF	TRGV4	.	TRGJ1	12	-1	-1	20
6	9.581297307655457E-5	TGTGCCACCTGGGTTGACCTTTATTATAAGAAACTCTTT	CATWVDLYYKKLF	TRGV4	.	TRGJ1	15	-1	-1	20
6	9.581297307655457E-5	TGTGCCACCTGGGTCATCACTGGTTGGTTCAAGATATTT	CATWVITGWFKIF	TRGV2	.	TRGJP1	12	-1	-1	17
6	9.581297307655457E-5	TGTGCCACCTGGGCTTCGAATTATTATAAGAAACTCTTT	CATWASNYYKKLF	TRGV3	.	TRGJ1	12	-1	-1	14
6	9.581297307655457E-5	TGTGCCACCTGGGCTACCACTGGTTGGTTCAAGATATTT	CATWATTGWFKIF	TRGV4	.	TRGJP1	12	-1	-1	14
6	9.581297307655457E-5	TGTGCCACCTGGGGCCTCACTGGTTGGTTCAAGATATTT	CATWGLTGWFKIF	TRGV4	.	TRGJP1	12	-1	-1	17
6	9.581297307655457E-5	TGTGCCACCTGGGATTCCCTTTATTATAAGAAACTCTTT	CATWDSLYYKKLF	TRGV8	.	TRGJ1	14	-1	-1	20
6	9.581297307655457E-5	TGTGCCACCTGGGATTGGGATTATTATAAGAAACTCTTT	CATWDWDYYKKLF	TRGV8	.	TRGJ1	17	-1	-1	13
6	9.581297307655457E-5	TGTGCCACCTGGGATCACAATTATTATAAGAAACTCTTT	CATWDHNYYKKLF	TRGV8	.	TRGJ1	14	-1	-1	18
6	9.581297307655457E-5	TGTGCCACCTGGGATGCTCGGAGTTATAAGAAACTCTTT	CATWDARSYKKLF	TRGV4	.	TRGJ1	15	-1	-1	23
6	9.581297307655457E-5	TGTGCCACCTGGGATGCACATTATTATAAGAAACTCTTT	CATWDAHYYKKLF	TRGV4	.	TRGJ1	15	-1	-1	19
6	9.581297307655457E-5	TGTGCCACCTGGGATGGGCTGGGGTATAAGAAACTCTTT	CATWDGLGYKKLF	TRGV4	.	TRGJ1	18	-1	-1	24
6	9.581297307655457E-5	TGTGCCACCTGGGATGGGCCTGGGTATAAGAAACTCTTT	CATWDGPGYKKLF	TRGV4	.	TRGJ1	19	-1	-1	24
6	9.581297307655457E-5	TGTGCCACCTGGGATGGGCCCTATTATAAGAAACTCTTT	CATWDGPYYKKLF	TRGV4	.	TRGJ1	20	-1	-1	21
6	9.581297307655457E-5	TGTGCCACCTGGGATGGGCCATGGTATAAGAAACTCTTT	CATWDGPWYKKLF	TRGV4	.	TRGJ1	19	-1	-1	24
6	9.581297307655457E-5	TGTGCCACCTGGGATGACTTTTATTATAAGAAACTCTTT	CATWDDFYYKKLF	TRGV4	.	TRGJ1	15	-1	-1	20
6	9.581297307655457E-5	TGTGCCACCTGGGATAGTGATTATTATAAGAAACTCTTT	CATWDSDYYKKLF	TRGV8	.	TRGJ1	16	-1	-1	19
6	9.581297307655457E-5	TGTGCCACCTGGGATAGGGATTATTATAAGAAACTCTTT	CATWDRDYYKKLF	TRGV8	.	TRGJ1	17	-1	-1	19
6	9.581297307655457E-5	TGTGCCACCTGGGATAGGACTCGCTATAAGAAACTCTTT	CATWDRTRYKKLF	TRGV8	.	TRGJ1	20	-1	-1	24
6	9.581297307655457E-5	TGTGCCACCTGGGACTGGGGAGGGTATAAGAAACTCTTT	CATWDWGGYKKLF	TRGV5	.	TRGJ1	17	-1	-1	24
6	9.581297307655457E-5	TGTGCCACCTGGGACCCTAATTATTATAAGAAACTCTTT	CATWDPNYYKKLF	TRGV4	.	TRGJ1	13	-1	-1	18
6	9.581297307655457E-5	TGTGCCACCTGGGACCGGTATTATTATAAGAAACTCTTT	CATWDRYYYKKLF	TRGV3	.	TRGJ1	17	-1	-1	19
6	9.581297307655457E-5	TGTGCCACCTGGGACGCAACTTATTATAAGAAACTCTTT	CATWDATYYKKLF	TRGV2	.	TRGJ1	15	-1	-1	20
6	9.581297307655457E-5	TGTGCCACCTGGGACGGCAATTATTATAAGAAACTCTTT	CATWDGNYYKKLF	TRGV2	.	TRGJ1	16	-1	-1	18
6	9.581297307655457E-5	TGTGCCACCTGGGACGGCAACGTTTATAAGAAACTCTTT	CATWDGNVYKKLF	TRGV2	.	TRGJ1	16	-1	-1	23
6	9.581297307655457E-5	TGTGCCACCTGGGACGGGCGCTATTGGATCAAGACGTTT	CATWDGRYWIKTF	TRGV2	.	TRGJP2	18	-1	-1	22
6	9.581297307655457E-5	TGTGCCACCTGGGACGGGCGCTATTATAAGAAACTCTTT	CATWDGRYYKKLF	TRGV2	.	TRGJ1	18	-1	-1	21
6	9.581297307655457E-5	TGTGCCACCTGGGACGGGATATTTTATAAGAAACTCTTT	CATWDGIFYKKLF	TRGV3	.	TRGJ1	17	-1	-1	20
6	9.581297307655457E-5	TGTGCCACCTGGGACACCCGGGGTTATAAGAAACTCTTT	CATWDTRGYKKLF	TRGV2	.	TRGJ1	14	-1	-1	23
6	9.581297307655457E-5	TGTGCCACCTGGGACAGGTTAAGCTATAAGAAACTCTTT	CATWDRLSYKKLF	TRGV7	.	TRGJ1	17	-1	-1	24
6	9.581297307655457E-5	TGTGCCACCTGGGACAGGCTATGGTATAAGAAACTCTTT	CATWDRLWYKKLF	TRGV3	.	TRGJ1	18	-1	-1	24
6	9.581297307655457E-5	TGTGCCACCTGGGACAGGCCGGGATATAAGAAACTCTTT	CATWDRPGYKKLF	TRGV7	.	TRGJ1	19	-1	-1	24
6	9.581297307655457E-5	TGTGCCACCTGGGACAGGCATTATTATAAGAAACTCTTT	CATWDRHYYKKLF	TRGV5	.	TRGJ1	18	-1	-1	19
6	9.581297307655457E-5	TGTGCCACCTGGGACAGGAAATATTATAAGAAACTCTTT	CATWDRKYYKKLF	TRGV3	.	TRGJ1	17	-1	-1	17
6	9.581297307655457E-5	TGTGCCACCTGGGAGGGGAATTATTATAAGAAACTCTTT	CATWEGNYYKKLF	TRGV4	.	TRGJ1	17	-1	-1	17
6	9.581297307655457E-5	TGTGCCACCTGGGAGGGATTTTATTATAAGAAACTCTTT	CATWEGFYYKKLF	TRGV4	.	TRGJ1	16	-1	-1	20
6	9.581297307655457E-5	TGTGCCACCTGGAAAGGCCGGTATTATAAGAAACTCTTT	CATWKGRYYKKLF	TRGV4	.	TRGJ1	11	-1	-1	21
6	9.581297307655457E-5	TGTGCCTGCTGGATTAGGCACGTAATGGGACTCTTT	CACWIRHVMGLF	TRGV11	.	TRGJ1	22	-1	-1	29
6	9.581297307655457E-5	TGTGCCACCTGTCCCAGTTATTATAAGAAACTCTTT	CATCPSYYKKLF	TRGV4	.	TRGJ1	10	-1	-1	17
6	9.581297307655457E-5	TGTGCCACCTGGTCGAATTATTATAAGAAACTCTTT	CATWSNYYKKLF	TRGV4	.	TRGJ1	11	-1	-1	12
6	9.581297307655457E-5	TGTGCCACCTGGCTATTTTATTATAAGAAACTCTTT	CATWLFYYKKLF	TRGV4	.	TRGJ1	11	-1	-1	17
6	9.581297307655457E-5	TGTGCCACCTGGGTGAATTATTATAAGAAACTCTTT	CATWVNYYKKLF	TRGV4	.	TRGJ1	12	-1	-1	14
6	9.581297307655457E-5	TGTGCCACCTGGGCCTCAACCAATAAGAAACTCTTT	CATWASTNKKLF	TRGV8	.	TRGJ1	12	-1	-1	22
6	9.581297307655457E-5	TGTGCCACCTGGGCCCCTTATTATAAGAAACTCTTT	CATWAPYYKKLF	TRGV4	.	TRGJ1	12	-1	-1	17
6	9.581297307655457E-5	TGTGCCACCTGGGCCCCCGATTGGATCAAGACGTTT	CATWAPDWIKTF	TRGV8	.	TRGJP2	12	-1	-1	18
6	9.581297307655457E-5	TGTGCCACCTGGGGGGATTATTATAAGAAACTCTTT	CATWGDYYKKLF	TRGV5	.	TRGJ1	12	-1	-1	16
6	9.581297307655457E-5	TGTGCCACCTGGGGGATTTATTATAAGAAACTCTTT	CATWGIYYKKLF	TRGV4	.	TRGJ1	12	-1	-1	14
6	9.581297307655457E-5	TGTGCCACCTGGGATTTAGGGAATAAGAAACTCTTT	CATWDLGNKKLF	TRGV8	.	TRGJ1	14	-1	-1	22
6	9.581297307655457E-5	TGTGCCACCTGGGATTGTTTGGGGAAGAAACTCTTT	CATWDCLGKKLF	TRGV4	.	TRGJ1	14	-1	-1	24
6	9.581297307655457E-5	TGTGCCACCTGGGATCTGTATTATAAGAAACTCTTT	CATWDLYYKKLF	TRGV4	.	TRGJ1	14	-1	-1	18
6	9.581297307655457E-5	TGTGCCACCTGGGATGGGCCAAGGAAGAAACTCTTT	CATWDGPRKKLF	TRGV4	.	TRGJ1	19	-1	-1	24
6	9.581297307655457E-5	TGTGCCACCTGGGATGACCCGACTAAGAAACTCTTT	CATWDDPTKKLF	TRGV4	.	TRGJ1	15	-1	-1	23
6	9.581297307655457E-5	TGTGCCACCTGGGATGAATATTATAAGAAACTCTTT	CATWDEYYKKLF	TRGV4	.	TRGJ1	15	-1	-1	15
6	9.581297307655457E-5	TGTGCCACCTGGGATATTTTCGATGAGAAACTCTTT	CATWDIFDEKLF	TRGV8	.	TRGJ1	15	-1	-1	22
6	9.581297307655457E-5	TGTGCCACCTGGGATAGCGATTATAAGAAACTCTTT	CATWDSDYKKLF	TRGV8	.	TRGJ1	16	-1	-1	19
6	9.581297307655457E-5	TGTGCCACCTGGGACCGAAATTATAAGAAACTCTTT	CATWDRNYKKLF	TRGV3	.	TRGJ1	14	-1	-1	19
6	9.581297307655457E-5	TGTGCCACCTGGGACAGGCGGGACAAGAAACTCTTT	CATWDRRDKKLF	TRGV3	.	TRGJ1	18	-1	-1	24
6	9.581297307655457E-5	TGTGCCACCTGGGACAGGCAAGGAAAGAAACTCTTT	CATWDRQGKKLF	TRGV7	.	TRGJ1	18	-1	-1	24
6	9.581297307655457E-5	TGTGCCACCTGGGACAGAAAATATAAGAAACTCTTT	CATWDRKYKKLF	TRGV3	.	TRGJ1	16	-1	-1	21
6	9.581297307655457E-5	TGTGCCACCTGGGAGTATTATTATAAGAAACTCTTT	CATWEYYYKKLF	TRGV2	.	TRGJ1	13	-1	-1	16
6	9.581297307655457E-5	TGTGCCACCTGGGAGACTTATTATAAGAAACTCTTT	CATWETYYKKLF	TRGV4	.	TRGJ1	13	-1	-1	14
6	9.581297307655457E-5	TGTGCCACCTGGGAAATGTCCGATAAGAAACTCTTT	CATWEMSDKKLF	TRGV5	.	TRGJ1	13	-1	-1	22
6	9.581297307655457E-5	TGTGCCACCCCTGGGAATTATTATAAGAAACTCTTT	CATPGNYYKKLF	TRGV4	.	TRGJ1	15	-1	-1	14
6	9.581297307655457E-5	TGTGCCACCCCAAGCCTTTATTATAAGAAACTCTTT	CATPSLYYKKLF	TRGV4	.	TRGJ1	8	-1	-1	17
6	9.581297307655457E-5	TGTGCCACCCAGCGGGATTATTATAAGAAACTCTTT	CATQRDYYKKLF	TRGV4	.	TRGJ1	8	-1	-1	16
6	9.581297307655457E-5	TGTGCTGCGTTCCCGCCCTTTAAGAAACTCTTT	CAAFPPFKKLF	TRGV10	.	TRGJ1	9	-1	-1	20
6	9.581297307655457E-5	TGTGCTGCGTGGGCCCAGGCGAAGAAACTCTTT	CAAWAQAKKLF	TRGV10	.	TRGJ1	12	-1	-1	21
6	9.581297307655457E-5	TGTGCCCCCCCCGGGTATTATAAGAAACTCTTT	CAPPGYYKKLF	TRGV4	.	TRGJ1	8	-1	-1	15
6	9.581297307655457E-5	TGTGCCCCCGCGAATTATTATAAGAAACTCTTT	CAPANYYKKLF	TRGV4	.	TRGJ1	8	-1	-1	10
6	9.581297307655457E-5	TGTGCCGCACCTTTAGGGTATAAGAAACTCTTT	CAAPLGYKKLF	TRGV4	.	TRGJ1	5	-1	-1	18
6	9.581297307655457E-5	TGTGCCACCTCGTATTATTATAAGAAACTCTTT	CATSYYYKKLF	TRGV4	.	TRGJ1	9	-1	-1	9
6	9.581297307655457E-5	TGTGCCACCTGGTCTTATTATAAGAAACTCTTT	CATWSYYKKLF	TRGV3	.	TRGJ1	11	-1	-1	14
6	9.581297307655457E-5	TGTGCCACCTGGGTGGGGTATAAGAAACTCTTT	CATWVGYKKLF	TRGV4	.	TRGJ1	16	-1	-1	18
6	9.581297307655457E-5	TGTGCCACCTGGGCTGATTGGATCAAGACGTTT	CATWADWIKTF	TRGV8	.	TRGJP2	12	-1	-1	14
6	9.581297307655457E-5	TGTGCCACCTGGGATTTCCCTAAGAAACTCTTT	CATWDFPKKLF	TRGV8	.	TRGJ1	14	-1	-1	20
6	9.581297307655457E-5	TGTGCCACCTGGGATTCCCCCGCGAAACTCTTT	CATWDSPAKLF	TRGV8	.	TRGJ1	14	-1	-1	23
6	9.581297307655457E-5	TGTGCCACCTGGGACGCTTATAAGAAACTCTTT	CATWDAYKKLF	TRGV4	.	TRGJ1	13	-1	-1	17
6	9.581297307655457E-5	TGTGCCACCTGGGACGGGCCTGCGAAACTCTTT	CATWDGPAKLF	TRGV2	.	TRGJ1	19	-1	-1	23
6	9.581297307655457E-5	TGTGCCACCTGGGACGATTATAAGAAACTCTTT	CATWDDYKKLF	TRGV3	.	TRGJ1	14	-1	-1	16
6	9.581297307655457E-5	TGTGCCACCTGGGACAGGGGGTTCAAGATATTT	CATWDRGFKIF	TRGV7	.	TRGJP1	17	-1	-1	19
6	9.581297307655457E-5	TGTGCCACCTGGGAAGTTAGGGAGAAACTCTTT	CATWEVREKLF	TRGV4	.	TRGJ1	13	-1	-1	22
6	9.581297307655457E-5	TGTGCCACCTATCTACTAAATAAGAAACTCTTT	CATYLLNKKLF	TRGV4	.	TRGJ1	9	-1	-1	19
6	9.581297307655457E-5	TGTGCCACCACACCTTATTATAAGAAACTCTTT	CATTPYYKKLF	TRGV8	.	TRGJ1	8	-1	-1	14
6	9.581297307655457E-5	TGTGCCAGCCTGAATTATTATAAGAAACTCTTT	CASLNYYKKLF	TRGV4	.	TRGJ1	11	-1	-1	11
6	9.581297307655457E-5	TGTGCCACCTGTGATTATAAGAAACTCTTT	CATCDYKKLF	TRGV4	.	TRGJ1	14	-1	-1	13
6	9.581297307655457E-5	TGTGCCACCTGGGATATTCAGAAACTCTTT	CATWDIQKLF	TRGV8	.	TRGJ1	15	-1	-1	19
6	9.581297307655457E-5	TGTGCCACCTATTATTATAAGAAACTCTTT	CATYYYKKLF	TRGV8	.	TRGJ1	9	-1	-1	10
6	9.581297307655457E-5	TGTGCCACCTGGGATCTGGAGATATTT	CATWDLEIF	TRGV8	.	TRGJP1	14	-1	-1	19
6	9.581297307655457E-5	TGTGCCACCTGGGATGAAAAACTCTTT	CATWDEKLF	TRGV4	.	TRGJ1	15	-1	-1	18
6	9.581297307655457E-5	TGTGCCACCTGGGAAAAGAAACTCTTT	CATWEKKLF	TRGV8	.	TRGJ1	13	-1	-1	15
6	9.581297307655457E-5	TGTGCCACCCGGGGAAAGAAACTCTTT	CATRGKKLF	TRGV3	.	TRGJ1	12	-1	-1	15
6	9.581297307655457E-5	TGTGCCACCCGAGGCCAGAAACTCTTT	CATRGQKLF	TRGV8	.	TRGJ1	8	-1	-1	16
6	9.581297307655457E-5	TGTGGGCGGGTAGAGAAACTCTTT	CGRVEKLF	TRGV4	.	TRGJ1	3	-1	-1	13
5	7.984414423046214E-5	TGTGCCACCTGGGGGGAGGAAAATTCGCCAACCGCGAATTATTATAAGAAACTCTTT	CATWGEENSPTANYYKKLF	TRGV4	.	TRGJ1	12	-1	-1	34
5	7.984414423046214E-5	TGTGCCACCTGGGACGGGTATTATCTTAGACTCGTTTATTATAAGAAACTCTTT	CATWDGYYLRLVYYKKLF	TRGV2	.	TRGJ1	17	-1	-1	35
5	7.984414423046214E-5	TGTGCCACCTGGACGGGCCCCAGGGTCCCGATGAATTATTATAAGAAACTCTTT	CATWTGPRVPMNYYKKLF	TRGV3	.	TRGJ1	18	-1	-1	32
5	7.984414423046214E-5	TGTGCTGCGTGGGCCCCTCCCAGCTCCCCCTCTGGTTGGTTCAAGATATTT	CAAWAPPSSPSGWFKIF	TRGV10	.	TRGJP1	12	-1	-1	28
5	7.984414423046214E-5	TGTGCCTGCTGGATTAGGCACGTGGGAGTTAGTGATTGGATCAAGACGTTT	CACWIRHVGVSDWIKTF	TRGV11	.	TRGJP2	23	-1	-1	29
5	7.984414423046214E-5	TGTGCCACCTGGGATTCCACTAGGCTGTCGAATTATTATAAGAAACTCTTT	CATWDSTRLSNYYKKLF	TRGV8	.	TRGJ1	14	-1	-1	27
5	7.984414423046214E-5	TGTGCCACCTGGGATGTACTACCTATAATGGGGTATTATAAGAAACTCTTT	CATWDVLPIMGYYKKLF	TRGV4	.	TRGJ1	15	-1	-1	33
5	7.984414423046214E-5	TGTGCCACCTGGGATGGGCCTCTGGTGGGGAATTATTATAAGAAACTCTTT	CATWDGPLVGNYYKKLF	TRGV4	.	TRGJ1	19	-1	-1	29
5	7.984414423046214E-5	TGTGCCACCTGGGACGGGCTGAGAGACCACAATTATTATAAGAAACTCTTT	CATWDGLRDHNYYKKLF	TRGV2	.	TRGJ1	18	-1	-1	30
5	7.984414423046214E-5	TGTGCCACCTGGGACGGGCCTCCATTGTGGGATTATTATAAGAAACTCTTT	CATWDGPPLWDYYKKLF	TRGV2	.	TRGJ1	19	-1	-1	31
5	7.984414423046214E-5	TGTGCCACCTGGGACGGGGGGTACCTCTTGAATTATTATAAGAAACTCTTT	CATWDGGYLLNYYKKLF	TRGV2	.	TRGJ1	17	-1	-1	29
5	7.984414423046214E-5	TGTGCCACCTGGGACAGGCTGACTCGAGGAAATTATTATAAGAAACTCTTT	CATWDRLTRGNYYKKLF	TRGV3	.	TRGJ1	18	-1	-1	30
5	7.984414423046214E-5	TGTGCCACCTGGAAACAATGGAAATGGGCCACTGGTTGGTTCAAGATATTT	CATWKQWKWATGWFKIF	TRGV4	.	TRGJP1	11	-1	-1	28
5	7.984414423046214E-5	TGTGCCACCTGTGCTCCCGCCCAGACGAATTATTATAAGAAACTCTTT	CATCAPAQTNYYKKLF	TRGV3	.	TRGJ1	10	-1	-1	25
5	7.984414423046214E-5	TGTGCCACCTGGGGCCTCGACCGACTGAATTATTATAAGAAACTCTTT	CATWGLDRLNYYKKLF	TRGV3	.	TRGJ1	12	-1	-1	26
5	7.984414423046214E-5	TGTGCCACCTGGGATGGCGCGTTTCGGAATTATTATAAGAAACTCTTT	CATWDGAFRNYYKKLF	TRGV4	.	TRGJ1	16	-1	-1	22
5	7.984414423046214E-5	TGTGCCACCTGGGATAGGTTGTTCGCGAGGTATTATAAGAAACTCTTT	CATWDRLFARYYKKLF	TRGV8	.	TRGJ1	17	-1	-1	30
5	7.984414423046214E-5	TGTGCCACCTGGGACGTCCCATCGATTATTTATTATAAGAAACTCTTT	CATWDVPSIIYYKKLF	TRGV2	.	TRGJ1	15	-1	-1	29
5	7.984414423046214E-5	TGTGCCACCTGGGACACTCACATAAACTCTTATTATAAGAAACTCTTT	CATWDTHINSYYKKLF	TRGV3	.	TRGJ1	15	-1	-1	29
5	7.984414423046214E-5	TGTGCCACCTGGGACAGGCTCACTCGCATTTATTATAAGAAACTCTTT	CATWDRLTRIYYKKLF	TRGV3	.	TRGJ1	18	-1	-1	29
5	7.984414423046214E-5	TGTGCCACCTGGGACAGGGGGGAGTTGGGCAAAAAAATCAAGGTATTT	CATWDRGELGKKIKVF	TRGV7	.	TRGJP	17	-1	-1	21
5	7.984414423046214E-5	TGTGCCACCTGGGAAAAAGGTTGTACCACTGGTTGGTTCAAGATATTT	CATWEKGCTTGWFKIF	TRGV8	.	TRGJP1	13	-1	-1	23
5	7.984414423046214E-5	TGCGCTGCGTGGTTACTCCCCAATAGTAGTGATTGGATCAAGACGTTT	CAAWLLPNSSDWIKTF	TRGV10	.	TRGJP2	11	-1	-1	22
5	7.984414423046214E-5	TGTGCTGCGTGGGATTGTTTTCCGAATTATTATAAGAAACTCTTT	CAAWDCFPNYYKKLF	TRGV10	.	TRGJ1	15	-1	-1	22
5	7.984414423046214E-5	TGTGCCTTGTGGGAGGTGCATAGTAGTGATTGGATCAAGACGTTT	CALWEVHSSDWIKTF	TRGV9	.	TRGJP2	19	-1	-1	19
5	7.984414423046214E-5	TGTGCCTGCTGGATTAGGAATAGTAGTGATTGGATCAAGACGTTT	CACWIRNSSDWIKTF	TRGV11	.	TRGJP2	17	-1	-1	19
5	7.984414423046214E-5	TGTGCCACCTTTGATTGCGGGAATTTTTATTATAAGAAACTCTTT	CATFDCGNFYYKKLF	TRGV4	.	TRGJ1	9	-1	-1	26
5	7.984414423046214E-5	TGTGCCACCTTCTATATCCCCTTGGATATCAAAAAGAAACTCTTT	CATFYIPLDIKKKLF	TRGV4	.	TRGJ1	9	-1	-1	33
5	7.984414423046214E-5	TGTGCCACCTGCCACGTGAGGGGGGATTATTATAAGAAACTCTTT	CATCHVRGDYYKKLF	TRGV5	.	TRGJ1	10	-1	-1	25
5	7.984414423046214E-5	TGTGCCACCTGGGGGTTCAACTGGAATTATTATAAGAAACTCTTT	CATWGFNWNYYKKLF	TRGV5	.	TRGJ1	12	-1	-1	23
5	7.984414423046214E-5	TGTGCCACCTGGGATGCGGCCCAGAATTATTATAAGAAACTCTTT	CATWDAAQNYYKKLF	TRGV2	.	TRGJ1	21	-1	-1	23
5	7.984414423046214E-5	TGTGCCACCTGGGATGGGCCTCCCGCTTGTTATAAGAAACTCTTT	CATWDGPPACYKKLF	TRGV4	.	TRGJ1	19	-1	-1	26
5	7.984414423046214E-5	TGTGCCACCTGGGATGGGCGGAAGAATTATTATAAGAAACTCTTT	CATWDGRKNYYKKLF	TRGV4	.	TRGJ1	18	-1	-1	23
5	7.984414423046214E-5	TGTGCCACCTGGGATATCCCCCATAATTATTATAAGAAACTCTTT	CATWDIPHNYYKKLF	TRGV8	.	TRGJ1	15	-1	-1	24
5	7.984414423046214E-5	TGTGCCACCTGGGATAGTTGGGGATTTTATTATAAGAAACTCTTT	CATWDSWGFYYKKLF	TRGV8	.	TRGJ1	16	-1	-1	26
5	7.984414423046214E-5	TGTGCCACCTGGGATAGTCGCTGGGGGTATTATAAGAAACTCTTT	CATWDSRWGYYKKLF	TRGV8	.	TRGJ1	16	-1	-1	27
5	7.984414423046214E-5	TGTGCCACCTGGGATAGGGGTACCACTGGTTGGTTCAAGATATTT	CATWDRGTTGWFKIF	TRGV8	.	TRGJP1	17	-1	-1	20
5	7.984414423046214E-5	TGTGCCACCTGGGATAGAGTACTGGGCTATTATAAGAAACTCTTT	CATWDRVLGYYKKLF	TRGV8	.	TRGJ1	16	-1	-1	27
5	7.984414423046214E-5	TGTGCCACCTGGGACGGCCGGAGGTTTTATTATAAGAAACTCTTT	CATWDGRRFYYKKLF	TRGV2	.	TRGJ1	16	-1	-1	26
5	7.984414423046214E-5	TGTGCCACCTGGGACGGGCCCCGTTTTTATTATAAGAAACTCTTT	CATWDGPRFYYKKLF	TRGV2	.	TRGJ1	20	-1	-1	26
5	7.984414423046214E-5	TGTGCCACCTGGGACGGGGCCTCTCCCTATTATAAGAAACTCTTT	CATWDGASPYYKKLF	TRGV2	.	TRGJ1	20	-1	-1	27
5	7.984414423046214E-5	TGTGCCACCTGGGACGGATCCCTCCGTTATTATAAGAAACTCTTT	CATWDGSLRYYKKLF	TRGV3	.	TRGJ1	14	-1	-1	26
5	7.984414423046214E-5	TGTGCCACCTGGGACGGAGGAATACTTTATTATAAGAAACTCTTT	CATWDGGILYYKKLF	TRGV8	.	TRGJ1	13	-1	-1	26
5	7.984414423046214E-5	TGTGCCACCTGGGACACCCTCAGCAATTATTATAAGAAACTCTTT	CATWDTLSNYYKKLF	TRGV3	.	TRGJ1	15	-1	-1	24
5	7.984414423046214E-5	TGTGCCACCTGGGACAGGCTTGGTAGTGATTGGATCAAGACGTTT	CATWDRLGSDWIKTF	TRGV7	.	TRGJP2	21	-1	-1	22
5	7.984414423046214E-5	TGTGCCACCTGGGACAGGCCCCCTCCTTATTATAAGAAACTCTTT	CATWDRPPPYYKKLF	TRGV5	.	TRGJ1	19	-1	-1	26
5	7.984414423046214E-5	TGTGCCACCTGGGACAGGCCCGTAAATTATTATAAGAAACTCTTT	CATWDRPVNYYKKLF	TRGV7	.	TRGJ1	22	-1	-1	24
5	7.984414423046214E-5	TGTGCCACCTGGGACAGGCGGCCCCACTATTATAAGAAACTCTTT	CATWDRRPHYYKKLF	TRGV5	.	TRGJ1	18	-1	-1	27
5	7.984414423046214E-5	TGTGCCACCTGGGACAGGCGACAGGATTATTATAAGAAACTCTTT	CATWDRRQDYYKKLF	TRGV5	.	TRGJ1	18	-1	-1	25
5	7.984414423046214E-5	TGTGCCACCTGGGACAGGGGTTGGAATTATTATAAGAAACTCTTT	CATWDRGWNYYKKLF	TRGV3	.	TRGJ1	17	-1	-1	20
5	7.984414423046214E-5	TGTGCCACCTGGGACAATGAGTTGGGCAAAAAAATCAAGGTATTT	CATWDNELGKKIKVF	TRGV2	.	TRGJP	14	-1	-1	2
5	7.984414423046214E-5	TGTGCCACCTGGGACAACGCTGATTTTTATTATAAGAAACTCTTT	CATWDNADFYYKKLF	TRGV3	.	TRGJ1	15	-1	-1	26
5	7.984414423046214E-5	TGTGCCACCTGGGACAAGGTCTCTTATTTCTATAAGAAACTCTTT	CATWDKVSYFYKKLF	TRGV7	.	TRGJ1	15	-1	-1	30
5	7.984414423046214E-5	TGTGCCACCTGGGAGGGGAATGGGGTTTATTATAAGAAACTCTTT	CATWEGNGVYYKKLF	TRGV4	.	TRGJ1	17	-1	-1	26
5	7.984414423046214E-5	TGTGCTGCGTGGGATTTCCCTTTTATTCATAAGAAACTCTTT	CAAWDFPFIHKKLF	TRGV10	.	TRGJ1	15	-1	-1	22
5	7.984414423046214E-5	TGTGCCACCTGGTCCTTAGAATGTTATTATAAGAAACTCTTT	CATWSLECYYKKLF	TRGV8	.	TRGJ1	11	-1	-1	23
5	7.984414423046214E-5	TGTGCCACCTGGCCTTGGAGGAACAATTATAAGAAACTCTTT	CATWPWRNNYKKLF	TRGV4	.	TRGJ1	11	-1	-1	25
5	7.984414423046214E-5	TGTGCCACCTGGGTCCATACCACTGGTTGGTTCAAGATATTT	CATWVHTTGWFKIF	TRGV8	.	TRGJP1	12	-1	-1	16
5	7.984414423046214E-5	TGTGCCACCTGGGTCAACCCGAATTATTATAAGAAACTCTTT	CATWVNPNYYKKLF	TRGV4	.	TRGJ1	12	-1	-1	19
5	7.984414423046214E-5	TGTGCCACCTGGGCCACAGAAACGAGTTATAAGAAACTCTTT	CATWATETSYKKLF	TRGV8	.	TRGJ1	12	-1	-1	26
5	7.984414423046214E-5	TGTGCCACCTGGGATTTTGTGAGGAGTTATAAGAAACTCTTT	CATWDFVRSYKKLF	TRGV4	.	TRGJ1	14	-1	-1	26
5	7.984414423046214E-5	TGTGCCACCTGGGATCAGAAAAAAATGGATAAGAAACTCTTT	CATWDQKKMDKKLF	TRGV2	.	TRGJ1	13	-1	-1	28
5	7.984414423046214E-5	TGTGCCACCTGGGATGTTGGGAATTATTATAAGAAACTCTTT	CATWDVGNYYKKLF	TRGV4	.	TRGJ1	15	-1	-1	20
5	7.984414423046214E-5	TGTGCCACCTGGGATGCCCCTAATTATTATAAGAAACTCTTT	CATWDAPNYYKKLF	TRGV4	.	TRGJ1	15	-1	-1	21
5	7.984414423046214E-5	TGTGCCACCTGGGATGGCTCATTTTATTATAAGAAACTCTTT	CATWDGSFYYKKLF	TRGV4	.	TRGJ1	16	-1	-1	23
5	7.984414423046214E-5	TGTGCCACCTGGGATGGCCGGGATTATTATAAGAAACTCTTT	CATWDGRDYYKKLF	TRGV4	.	TRGJ1	16	-1	-1	22
5	7.984414423046214E-5	TGTGCCACCTGGGATGGGCCAACTTATTATAAGAAACTCTTT	CATWDGPTYYKKLF	TRGV4	.	TRGJ1	19	-1	-1	23
5	7.984414423046214E-5	TGTGCCACCTGGGATGGGGAGAATTATTATAAGAAACTCTTT	CATWDGENYYKKLF	TRGV4	.	TRGJ1	17	-1	-1	20
5	7.984414423046214E-5	TGTGCCACCTGGGATGGAGTATTTTATTATAAGAAACTCTTT	CATWDGVFYYKKLF	TRGV4	.	TRGJ1	16	-1	-1	23
5	7.984414423046214E-5	TGTGCCACCTGGGATATGTCGAATTATTATAAGAAACTCTTT	CATWDMSNYYKKLF	TRGV8	.	TRGJ1	15	-1	-1	18
5	7.984414423046214E-5	TGTGCCACCTGGGATACTTCCCATTATTATAAGAAACTCTTT	CATWDTSHYYKKLF	TRGV4	.	TRGJ1	14	-1	-1	13
5	7.984414423046214E-5	TGTGCCACCTGGGATAGGCCTGGTTATTATAAGAAACTCTTT	CATWDRPGYYKKLF	TRGV8	.	TRGJ1	20	-1	-1	23
5	7.984414423046214E-5	TGTGCCACCTGGGATAGGGAGAGTTATTATAAGAAACTCTTT	CATWDRESYYKKLF	TRGV8	.	TRGJ1	17	-1	-1	20
5	7.984414423046214E-5	TGTGCCACCTGGGATAGGAAACATTATTATAAGAAACTCTTT	CATWDRKHYYKKLF	TRGV8	.	TRGJ1	17	-1	-1	22
5	7.984414423046214E-5	TGTGCCACCTGGGACCGAGCAACATATTATAAGAAACTCTTT	CATWDRATYYKKLF	TRGV3	.	TRGJ1	14	-1	-1	24
5	7.984414423046214E-5	TGTGCCACCTGGGACGGTTTTCTTTATTATAAGAAACTCTTT	CATWDGFLYYKKLF	TRGV2	.	TRGJ1	16	-1	-1	23
5	7.984414423046214E-5	TGTGCCACCTGGGACGGTCCCCCTATGGATAAGAAACTCTTT	CATWDGPPMDKKLF	TRGV2	.	TRGJ1	20	-1	-1	28
5	7.984414423046214E-5	TGTGCCACCTGGGACGGCCACCTTTATTATAAGAAACTCTTT	CATWDGHLYYKKLF	TRGV2	.	TRGJ1	16	-1	-1	23
5	7.984414423046214E-5	TGTGCCACCTGGGACGGGTTTCCGACCCGTAAGAAACTCTTT	CATWDGFPTRKKLF	TRGV2	.	TRGJ1	17	-1	-1	29
5	7.984414423046214E-5	TGTGCCACCTGGGACGGGCTGAATTATTATAAGAAACTCTTT	CATWDGLNYYKKLF	TRGV2	.	TRGJ1	18	-1	-1	20
5	7.984414423046214E-5	TGTGCCACCTGGGACGGGGGGCCTTTTTGGTTCAAGATATTT	CATWDGGPFWFKIF	TRGV2	.	TRGJP1	17	-1	-1	26
5	7.984414423046214E-5	TGTGCCACCTGGGACGGATATAATTATTATAAGAAACTCTTT	CATWDGYNYYKKLF	TRGV2	.	TRGJ1	16	-1	-1	21
5	7.984414423046214E-5	TGTGCCACCTGGGACATGGGTAGTGATTGGATCAAGACGTTT	CATWDMGSDWIKTF	TRGV2	.	TRGJP2	14	-1	-1	19
5	7.984414423046214E-5	TGTGCCACCTGGGACAGGCCCATCTATTATAAGAAACTCTTT	CATWDRPIYYKKLF	TRGV3	.	TRGJ1	19	-1	-1	24
5	7.984414423046214E-5	TGTGCCACCTGGGACAGGCGGCGCTATTATAAGAAACTCTTT	CATWDRRRYYKKLF	TRGV7	.	TRGJ1	18	-1	-1	24
5	7.984414423046214E-5	TGTGCCACCTGGGACAGGGGGAGGTTGTATAAGAAACTCTTT	CATWDRGRLYKKLF	TRGV5	.	TRGJ1	17	-1	-1	27
5	7.984414423046214E-5	TGTGCCACCCACCTGATGGGAACTGGTTGGTTCAAGATATTT	CATHLMGTGWFKIF	TRGV8	.	TRGJP1	8	-1	-1	21
5	7.984414423046214E-5	TGTGCTGCGTGGGATTGGAATTATTATAAGAAACTCTTT	CAAWDWNYYKKLF	TRGV10	.	TRGJ1	15	-1	-1	13
5	7.984414423046214E-5	TGTGCCTTGCGGGAGGAGAATTATTATAAGAAACTCTTT	CALREENYYKKLF	TRGV9	.	TRGJ1	15	-1	-1	17
5	7.984414423046214E-5	TGTGCCTGCTGGACCCGTAGTGATTGGATCAAGACGTTT	CACWTRSDWIKTF	TRGV11	.	TRGJP2	12	-1	-1	16
5	7.984414423046214E-5	TGTGCCACCTCCTATACCACTGGTTGGTTCAAGATATTT	CATSYTTGWFKIF	TRGV2	.	TRGJP1	9	-1	-1	12
5	7.984414423046214E-5	TGTGCCACCTGGGCCCCCGGTAATTATAAGAAACTCTTT	CATWAPGNYKKLF	TRGV4	.	TRGJ1	12	-1	-1	22
5	7.984414423046214E-5	TGTGCCACCTGGGATGGTTTGTATTATAAGAAACTCTTT	CATWDGLYYKKLF	TRGV4	.	TRGJ1	16	-1	-1	21
5	7.984414423046214E-5	TGTGCCACCTGGGATGGGCCTAAGGATAAGAAACTCTTT	CATWDGPKDKKLF	TRGV4	.	TRGJ1	19	-1	-1	25
5	7.984414423046214E-5	TGTGCCACCTGGGATGGGCCGCGATATAAGAAACTCTTT	CATWDGPRYKKLF	TRGV4	.	TRGJ1	19	-1	-1	24
5	7.984414423046214E-5	TGTGCCACCTGGGATGGGCCATGTTATAAGAAACTCTTT	CATWDGPCYKKLF	TRGV4	.	TRGJ1	19	-1	-1	23
5	7.984414423046214E-5	TGTGCCACCTGGGATAGGCTTCGTTATAAGAAACTCTTT	CATWDRLRYKKLF	TRGV8	.	TRGJ1	18	-1	-1	23
5	7.984414423046214E-5	TGTGCCACCTGGGATAGGGGGAAGTTTGAGAAACTCTTT	CATWDRGKFEKLF	TRGV8	.	TRGJ1	17	-1	-1	28
5	7.984414423046214E-5	TGTGCCACCTGGGACTTCCATTATTATAAGAAACTCTTT	CATWDFHYYKKLF	TRGV5	.	TRGJ1	14	-1	-1	19
5	7.984414423046214E-5	TGTGCCACCTGGGACCGGGTATTTTATAAGAAACTCTTT	CATWDRVFYKKLF	TRGV5	.	TRGJ1	17	-1	-1	20
5	7.984414423046214E-5	TGTGCCACCTGGGACGGCCTATATTATAAGAAACTCTTT	CATWDGLYYKKLF	TRGV2	.	TRGJ1	16	-1	-1	21
5	7.984414423046214E-5	TGTGCCACCTGGGACGGCAGTTATTATAAGAAACTCTTT	CATWDGSYYKKLF	TRGV2	.	TRGJ1	16	-1	-1	20
5	7.984414423046214E-5	TGTGCCACCTGGGACGGGCTGGGTTATAAGAAACTCTTT	CATWDGLGYKKLF	TRGV2	.	TRGJ1	18	-1	-1	23
5	7.984414423046214E-5	TGTGCCACCTGGGACGGGCCCCAATATAAGAAACTCTTT	CATWDGPQYKKLF	TRGV2	.	TRGJ1	20	-1	-1	24
5	7.984414423046214E-5	TGTGCCACCTGGGACGGGCCAAAATATAAGAAACTCTTT	CATWDGPKYKKLF	TRGV2	.	TRGJ1	19	-1	-1	24
5	7.984414423046214E-5	TGTGCCACCTGGGACGGGGTTTATTATAAGAAACTCTTT	CATWDGVYYKKLF	TRGV7	.	TRGJ1	17	-1	-1	20
5	7.984414423046214E-5	TGTGCCACCTGGGACGAGAATTATTATAAGAAACTCTTT	CATWDENYYKKLF	TRGV3	.	TRGJ1	14	-1	-1	17
5	7.984414423046214E-5	TGTGCCACCTGGGACAGTAATTATTATAAGAAACTCTTT	CATWDSNYYKKLF	TRGV3	.	TRGJ1	16	-1	-1	18
5	7.984414423046214E-5	TGTGCCACCTGGGACAGGCTCCGGTATAAGAAACTCTTT	CATWDRLRYKKLF	TRGV7	.	TRGJ1	18	-1	-1	24
5	7.984414423046214E-5	TGTGCCACCTGGGACAGGCCAAGATATAAGAAACTCTTT	CATWDRPRYKKLF	TRGV7	.	TRGJ1	19	-1	-1	24
5	7.984414423046214E-5	TGTGCCACCTGGGAATCGAATTATTATAAGAAACTCTTT	CATWESNYYKKLF	TRGV8	.	TRGJ1	13	-1	-1	15
5	7.984414423046214E-5	TGTGCCACCTGGGAAAGTAGTGATTGGATCAAGACGTTT	CATWESSDWIKTF	TRGV4	.	TRGJP2	13	-1	-1	15
5	7.984414423046214E-5	TGTGCCACCTGGATACCGAATTATTATAAGAAACTCTTT	CATWIPNYYKKLF	TRGV8	.	TRGJ1	14	-1	-1	16
5	7.984414423046214E-5	TGTGCCACCCGTGAGGAATTTCGGACTAAGAAACTCTTT	CATREEFRTKKLF	TRGV8	.	TRGJ1	8	-1	-1	26
5	7.984414423046214E-5	TGTGCCACCCGGACGGGTCTTTATTATAAGAAACTCTTT	CATRTGLYYKKLF	TRGV5	.	TRGJ1	11	-1	-1	20
5	7.984414423046214E-5	TGTGCTGCGTGGGATGGGTTTTATAAGAAACTCTTT	CAAWDGFYKKLF	TRGV10	.	TRGJ1	14	-1	-1	20
5	7.984414423046214E-5	TGTGCCATCTTCTTAAATTATTATAAGAAACTCTTT	CAIFLNYYKKLF	TRGV3	.	TRGJ1	9	-1	-1	15
5	7.984414423046214E-5	TGTGCCATCTCTTCCTCTTATTATAAGAAACTCTTT	CAISSSYYKKLF	TRGV8	.	TRGJ1	9	-1	-1	17
5	7.984414423046214E-5	TGTGCCACTGAATCGAATTATTATAAGAAACTCTTT	CATESNYYKKLF	TRGV7	.	TRGJ1	7	-1	-1	12
5	7.984414423046214E-5	TGTGCCACCTGGCTACAAATAAATAAGAAACTCTTT	CATWLQINKKLF	TRGV8	.	TRGJ1	11	-1	-1	22
5	7.984414423046214E-5	TGTGCCACCTGGCCCGCATATTATAAGAAACTCTTT	CATWPAYYKKLF	TRGV4	.	TRGJ1	11	-1	-1	18
5	7.984414423046214E-5	TGTGCCACCTGGGCCGTTTATTATAAGAAACTCTTT	CATWAVYYKKLF	TRGV3	.	TRGJ1	12	-1	-1	17
5	7.984414423046214E-5	TGTGCCACCTGGGCAGTGGGATATAAGAAACTCTTT	CATWAVGYKKLF	TRGV4	.	TRGJ1	19	-1	-1	21
5	7.984414423046214E-5	TGTGCCACCTGGGATTCTTATTATAAGAAACTCTTT	CATWDSYYKKLF	TRGV4	.	TRGJ1	14	-1	-1	17
5	7.984414423046214E-5	TGTGCCACCTGGGATCCGTATTATAAGAAACTCTTT	CATWDPYYKKLF	TRGV8	.	TRGJ1	14	-1	-1	18
5	7.984414423046214E-5	TGTGCCACCTGGGATGTTGATTGGATCAAGACGTTT	CATWDVDWIKTF	TRGV8	.	TRGJP2	14	-1	-1	17
5	7.984414423046214E-5	TGTGCCACCTGGGATGGGGCCTGGTTCAAGATATTT	CATWDGAWFKIF	TRGV7	.	TRGJP1	13	-1	-1	21
5	7.984414423046214E-5	TGTGCCACCTGGGATAGAGAATATAAGAAACTCTTT	CATWDREYKKLF	TRGV8	.	TRGJ1	16	-1	-1	21
5	7.984414423046214E-5	TGTGCCACCTGGGACTTGTATTATAAGAAACTCTTT	CATWDLYYKKLF	TRGV4	.	TRGJ1	13	-1	-1	18
5	7.984414423046214E-5	TGTGCCACCTGGGACAGGCAGGGTAAGAAACTCTTT	CATWDRQGKKLF	TRGV3	.	TRGJ1	18	-1	-1	23
5	7.984414423046214E-5	TGTGCCACCTGGGACAATTATTATAAGAAACTCTTT	CATWDNYYKKLF	TRGV2	.	TRGJ1	14	-1	-1	15
5	7.984414423046214E-5	TGTGCCACCTGGGAGTTGGTTTCGGAGAAACTCTTT	CATWELVSEKLF	TRGV5	.	TRGJ1	13	-1	-1	25
5	7.984414423046214E-5	TGTGCCACCTGGGAGCCTGGTTGGTTCAAGATATTT	CATWEPGWFKIF	TRGV8	.	TRGJP1	13	-1	-1	16
5	7.984414423046214E-5	TGTGCCACCTGGGAGGTGAATTATAAGAAACTCTTT	CATWEVNYKKLF	TRGV4	.	TRGJ1	13	-1	-1	19
5	7.984414423046214E-5	TGTGCCACCTGGGAAAATTATTATAAGAAACTCTTT	CATWENYYKKLF	TRGV2	.	TRGJ1	13	-1	-1	15
5	7.984414423046214E-5	TGTGCCACCTGGAGGGTATCTTATAAGAAACTCTTT	CATWRVSYKKLF	TRGV2	.	TRGJ1	11	-1	-1	20
5	7.984414423046214E-5	TGTGCTGCGTGGGATTATTGGGGGAGGATATTT	CAAWDYWGRIF	TRGV10	.	TRGJP1	16	-1	-1	26
5	7.984414423046214E-5	TGTGCCCCCCCGAATTATTATAAGAAACTCTTT	CAPPNYYKKLF	TRGV3	.	TRGJ1	8	-1	-1	10
5	7.984414423046214E-5	TGTGCCACCTGGGTTTTCCCACCGGGACTCTTT	CATWVFPPGLF	TRGV8	.	TRGJ1	12	-1	-1	26
5	7.984414423046214E-5	TGTGCCACCCTGAATTATTATAAGAAACTCTTT	CATLNYYKKLF	TRGV8	.	TRGJ1	8	-1	-1	11
5	7.984414423046214E-5	TGTGCCATCCTTTATTATAAGAAACTCTTT	CAILYYKKLF	TRGV8	.	TRGJ1	10	-1	-1	11
5	7.984414423046214E-5	TGTGCCACCTGGGATATAACGAAACTCTTT	CATWDITKLF	TRGV8	.	TRGJ1	15	-1	-1	14
5	7.984414423046214E-5	TGTGCCACCTGGAATTATAAGAAACTCTTT	CATWNYKKLF	TRGV4	.	TRGJ1	14	-1	-1	13
5	7.984414423046214E-5	TGTGCCACCTGGAACTATAAGAAACTCTTT	CATWNYKKLF	TRGV8	.	TRGJ1	11	-1	-1	15
5	7.984414423046214E-5	TGTGCCACCTTATATAAGAAACTCTTT	CATLYKKLF	TRGV8	.	TRGJ1	9	-1	-1	9
5	7.984414423046214E-5	TGTGCCACCTGGGACAGGCTCTTT	CATWDRLF	TRGV3	.	TRGJ1	18	-1	-1	18
4	6.387531538436971E-5	TGTGCCACCTGGGACGGGCAAGGGACGCGAGATCTGACGCGGCCGAATTATTATAAGAAACTCTTT	CATWDGQGTRDLTRPNYYKKLF	TRGV2	.	TRGJ1	18	-1	-1	43
4	6.387531538436971E-5	TGTGCCACCTGGGACGGGAGGGGGTACAGCGTGGGATTTTCCACTGGTTGGTTCAAGATATTT	CATWDGRGYSVGFSTGWFKIF	TRGV2	.	TRGJP1	17	-1	-1	30
4	6.387531538436971E-5	TGTGCCACCAAGATCTTCCCCAAACCTAAGAAACTCTTTGGCAGTGGAACTAAGAAACTCTTT	CATKIFPKPKKLFGSGTKKLF	TRGV3	.	TRGJ1	8	-1	-1	50
4	6.387531538436971E-5	TGTGCCACCTGGGACGGGCTCTCGATGTCCCGAACGAATTATTATAAGAAACTCTTT	CATWDGLSMSRTNYYKKLF	TRGV2	.	TRGJ1	18	-1	-1	34
4	6.387531538436971E-5	TGTGCCTTGTGGGAGGAACCCGCAACAGACATTTCCTGGTATAAGAAACTCTTT	CALWEEPATDISWYKKLF	TRGV9	.	TRGJ1	15	-1	-1	39
4	6.387531538436971E-5	TGTGCCACCTGGGACGGCCTCAGGCGTGAGCTAAATTATTATAAGAAACTCTTT	CATWDGLRRELNYYKKLF	TRGV2	.	TRGJ1	16	-1	-1	33
4	6.387531538436971E-5	TGTGCCACCTGGGACAGGCCCAAGAGGCATGCGACTGGTTGGTTCAAGATATTT	CATWDRPKRHATGWFKIF	TRGV5	.	TRGJP1	19	-1	-1	33
4	6.387531538436971E-5	TGTGCCACCTGGGACAGGCCGGGGGGGCATACCACTGGTTGGTTCAAGATATTT	CATWDRPGGHTTGWFKIF	TRGV5	.	TRGJP1	19	-1	-1	28
4	6.387531538436971E-5	TGTGCCACCTGGGATGGGCCTTCCCGAGCCGTAAATTATAAGAAACTCTTT	CATWDGPSRAVNYKKLF	TRGV4	.	TRGJ1	19	-1	-1	34
4	6.387531538436971E-5	TGTGCCACCTGGGACGGGCTCCCATATTCGAATTATTATAAGAAACTCTTT	CATWDGLPYSNYYKKLF	TRGV2	.	TRGJ1	18	-1	-1	25
4	6.387531538436971E-5	TGTGCCACCTGGGACGGGCCACGAGAAATCATTTATTATAAGAAACTCTTT	CATWDGPREIIYYKKLF	TRGV2	.	TRGJ1	19	-1	-1	32
4	6.387531538436971E-5	TGTGCCACCTGGGACAGGCCTGAACTTACCACTGGTTGGTTCAAGATATTT	CATWDRPELTTGWFKIF	TRGV7	.	TRGJP1	21	-1	-1	26
4	6.387531538436971E-5	TGTGCCACCCCCGGGCAGGCGGAGGCTTCATCAGAGGATAAGAAACTCTTT	CATPGQAEASSEDKKLF	TRGV5	.	TRGJ1	8	-1	-1	37
4	6.387531538436971E-5	TGTGCCTTGTGGGAACCCCATAGGCTTCCGGCCCGGAAGAAACTCTTT	CALWEPHRLPARKKLF	TRGV9	.	TRGJ1	13	-1	-1	36
4	6.387531538436971E-5	TGTGCCACCTGGCCCATGGGCCGTTCCACTGGTTGGTTCAAGATATTT	CATWPMGRSTGWFKIF	TRGV4	.	TRGJP1	21	-1	-1	25
4	6.387531538436971E-5	TGTGCCACCTGGGATCAAATCGCCGACATTATTATAAGGAAACTCTTT	CATWDQIADIIIRKLF	TRGV4	.	TRGJ1	14	-1	-1	23
4	6.387531538436971E-5	TGTGCCACCTGGGATGGCAGCAAAAATGTTTATTATAAGAAACTCTTT	CATWDGSKNVYYKKLF	TRGV4	.	TRGJ1	16	-1	-1	29
4	6.387531538436971E-5	TGTGCCACCTGGGATGGGTCGGTTTGGAATTATTATAAGAAACTCTTT	CATWDGSVWNYYKKLF	TRGV4	.	TRGJ1	17	-1	-1	23
4	6.387531538436971E-5	TGTGCCACCTGGGATGACCGTCGACAGCATTATTATAAGAAACTCTTT	CATWDDRRQHYYKKLF	TRGV8	.	TRGJ1	14	-1	-1	28
4	6.387531538436971E-5	TGTGCCACCTGGGATGAAGGAGGGTTTAAGTATTATAAGAAACTCTTT	CATWDEGGFKYYKKLF	TRGV4	.	TRGJ1	15	-1	-1	27
4	6.387531538436971E-5	TGTGCCACCTGGGACGTCCGCACCCCTTTTTATTATAAGAAACTCTTT	CATWDVRTPFYYKKLF	TRGV3	.	TRGJ1	14	-1	-1	29
4	6.387531538436971E-5	TGTGCCACCTGGGACGTGCCCCCCCCCCTCGGGTATAAGAAACTCTTT	CATWDVPPPLGYKKLF	TRGV2	.	TRGJ1	20	-1	-1	33
4	6.387531538436971E-5	TGTGCCACCTGGGACGGGCCAGTCCAGGGTTATTATAAGAAACTCTTT	CATWDGPVQGYYKKLF	TRGV2	.	TRGJ1	27	-1	-1	29
4	6.387531538436971E-5	TGTGCCACCTGGGACATCACACCCAATTTTTATTATAAGAAACTCTTT	CATWDITPNFYYKKLF	TRGV4	.	TRGJ1	13	-1	-1	29
4	6.387531538436971E-5	TGTGCCACCTGGGACAGTCTAGCAAGTAGTGATTGGATCAAGACGTTT	CATWDSLASSDWIKTF	TRGV3	.	TRGJP2	16	-1	-1	24
4	6.387531538436971E-5	TGTGCCACCTGGGACAGGTCCGGGGCCTATTATTATAAGAAACTCTTT	CATWDRSGAYYYKKLF	TRGV7	.	TRGJ1	17	-1	-1	28
4	6.387531538436971E-5	TGCGCTGCGTGGGATGAGAGTTTCCCCACTGGTTGGTTCAAGATATTT	CAAWDESFPTGWFKIF	TRGV10	.	TRGJP1	14	-1	-1	25
4	6.387531538436971E-5	TGTGCTGCGTGGGCCCGACCCCCCTTTTATTATAAGAAACTCTTT	CAAWARPPFYYKKLF	TRGV10	.	TRGJ1	12	-1	-1	26
4	6.387531538436971E-5	TGTGCCACCTGGGTTAAAGGGGGGAATTATTATAAGAAACTCTTT	CATWVKGGNYYKKLF	TRGV2	.	TRGJ1	12	-1	-1	23
4	6.387531538436971E-5	TGTGCCACCTGGGATTTCCCCTCGGGGTATTATAAGAAACTCTTT	CATWDFPSGYYKKLF	TRGV4	.	TRGJ1	14	-1	-1	27
4	6.387531538436971E-5	TGTGCCACCTGGGATGTACTTCCAAATTATTATAAGAAACTCTTT	CATWDVLPNYYKKLF	TRGV4	.	TRGJ1	15	-1	-1	24
4	6.387531538436971E-5	TGTGCCACCTGGGATGCGTATGAGAATTATTATAAGAAACTCTTT	CATWDAYENYYKKLF	TRGV4	.	TRGJ1	15	-1	-1	23
4	6.387531538436971E-5	TGTGCCACCTGGGATGGGCCTTCGAATTATTATAAGAAACTCTTT	CATWDGPSNYYKKLF	TRGV4	.	TRGJ1	19	-1	-1	20
4	6.387531538436971E-5	TGTGCCACCTGGGATGGGCACACGAACCGGAATAAGAAACTCTTT	CATWDGHTNRNKKLF	TRGV4	.	TRGJ1	21	-1	-1	31
4	6.387531538436971E-5	TGTGCCACCTGGGATAGGATTTCAATGGATTATAAGAAACTCTTT	CATWDRISMDYKKLF	TRGV8	.	TRGJ1	17	-1	-1	28
4	6.387531538436971E-5	TGTGCCACCTGGGACTACATACCCACTGGTTGGTTCAAGATATTT	CATWDYIPTGWFKIF	TRGV8	.	TRGJP1	13	-1	-1	15
4	6.387531538436971E-5	TGTGCCACCTGGGACGGCATTCAGAATTATTATAAGAAACTCTTT	CATWDGIQNYYKKLF	TRGV2	.	TRGJ1	16	-1	-1	18
4	6.387531538436971E-5	TGTGCCACCTGGGACGGGCGCGAAATGAGTTATAAGAAACTCTTT	CATWDGREMSYKKLF	TRGV2	.	TRGJ1	21	-1	-1	29
4	6.387531538436971E-5	TGTGCCACCTGGGACGGGCGGATCACTGGTTGGTTCAAGATATTT	CATWDGRITGWFKIF	TRGV2	.	TRGJP1	18	-1	-1	23
4	6.387531538436971E-5	TGTGCCACCTGGGACGGGAATACCACTGGTTGGTTCAAGATATTT	CATWDGNTTGWFKIF	TRGV7	.	TRGJP1	17	-1	-1	19
4	6.387531538436971E-5	TGTGCCACCTGGGACACCCCTTGGGGTTATTATAAGAAACTCTTT	CATWDTPWGYYKKLF	TRGV3	.	TRGJ1	15	-1	-1	26
4	6.387531538436971E-5	TGTGCCACCTGGGACAGGTATAAAGGTTATTATAAGAAACTCTTT	CATWDRYKGYYKKLF	TRGV7	.	TRGJ1	17	-1	-1	26
4	6.387531538436971E-5	TGTGCCACCTGGGACAGGCCCCCGATTCGGTATAAGAAACTCTTT	CATWDRPPIRYKKLF	TRGV3	.	TRGJ1	19	-1	-1	30
4	6.387531538436971E-5	TGTGCCACCTGGGACAGGGGGGTGAATTATTATAAGAAACTCTTT	CATWDRGVNYYKKLF	TRGV7	.	TRGJ1	17	-1	-1	23
4	6.387531538436971E-5	TGTGCCACCTGGGACAGGGATACCCATTATTATAAGAAACTCTTT	CATWDRDTHYYKKLF	TRGV7	.	TRGJ1	17	-1	-1	25
4	6.387531538436971E-5	TGTGCCACCTGGGAGGTTGAGGACAATTATTATAAGAAACTCTTT	CATWEVEDNYYKKLF	TRGV4	.	TRGJ1	13	-1	-1	24
4	6.387531538436971E-5	TGTGCTGCGTGGGATTCTATCGGGTATTATAAGAAACTCTTT	CAAWDSIGYYKKLF	TRGV10	.	TRGJ1	15	-1	-1	24
4	6.387531538436971E-5	TGTGCCTGCTGGATTAGCACCCATTATTATAAGAAACTCTTT	CACWISTHYYKKLF	TRGV11	.	TRGJ1	19	-1	-1	22
4	6.387531538436971E-5	TGTGCCTGCTGGATTAGGTCCTTTTATTATAAGAAACTCTTT	CACWIRSFYYKKLF	TRGV11	.	TRGJ1	17	-1	-1	23
4	6.387531538436971E-5	TGTGCCTGCTGGATTAGGCAGAATTATTATAAGAAACTCTTT	CACWIRQNYYKKLF	TRGV11	.	TRGJ1	19	-1	-1	20
4	6.387531538436971E-5	TGTGCCTGCTGGATTAGGGCAGTTTATTATAAGAAACTCTTT	CACWIRAVYYKKLF	TRGV11	.	TRGJ1	17	-1	-1	23
4	6.387531538436971E-5	TGTGCCACCTGGCATAGGGGGAATTATTATAAGAAACTCTTT	CATWHRGNYYKKLF	TRGV2	.	TRGJ1	11	-1	-1	20
4	6.387531538436971E-5	TGTGCCACCTGGGGCAGGCCGGCATATTATAAGAAACTCTTT	CATWGRPAYYKKLF	TRGV5P	.	TRGJ1	22	-1	-1	24
4	6.387531538436971E-5	TGTGCCACCTGGGGACCTTGGTTTTATTATAAGAAACTCTTT	CATWGPWFYYKKLF	TRGV8	.	TRGJ1	12	-1	-1	23
4	6.387531538436971E-5	TGTGCCACCTGGGATTCCACGAATTATTATAAGAAACTCTTT	CATWDSTNYYKKLF	TRGV4	.	TRGJ1	14	-1	-1	19
4	6.387531538436971E-5	TGTGCCACCTGGGATGGCCTTCTTTATTATAAGAAACTCTTT	CATWDGLLYYKKLF	TRGV4	.	TRGJ1	16	-1	-1	23
4	6.387531538436971E-5	TGTGCCACCTGGGATGGCCCCTATTATTATAAGAAACTCTTT	CATWDGPYYYKKLF	TRGV4	.	TRGJ1	20	-1	-1	22
4	6.387531538436971E-5	TGTGCCACCTGGGATGGGAAGAATTATTATAAGAAACTCTTT	CATWDGKNYYKKLF	TRGV4	.	TRGJ1	17	-1	-1	20
4	6.387531538436971E-5	TGTGCCACCTGGGATGGATTAAATTATTATAAGAAACTCTTT	CATWDGLNYYKKLF	TRGV4	.	TRGJ1	16	-1	-1	21
4	6.387531538436971E-5	TGTGCCACCTGGGATAGCTTGAATTATTATAAGAAACTCTTT	CATWDSLNYYKKLF	TRGV8	.	TRGJ1	16	-1	-1	20
4	6.387531538436971E-5	TGTGCCACCTGGGATAGGCTCCTTTATTATAAGAAACTCTTT	CATWDRLLYYKKLF	TRGV8	.	TRGJ1	18	-1	-1	23
4	6.387531538436971E-5	TGTGCCACCTGGGATAGGCTGCGTTATTATAAGAAACTCTTT	CATWDRLRYYKKLF	TRGV8	.	TRGJ1	18	-1	-1	23
4	6.387531538436971E-5	TGTGCCACCTGGGATAGGCTGAATTATTATAAGAAACTCTTT	CATWDRLNYYKKLF	TRGV8	.	TRGJ1	18	-1	-1	20
4	6.387531538436971E-5	TGTGCCACCTGGGATAGGCGGGAATATTATAAGAAACTCTTT	CATWDRREYYKKLF	TRGV8	.	TRGJ1	18	-1	-1	21
4	6.387531538436971E-5	TGTGCCACCTGGGATAGGCGATATTATTATAAGAAACTCTTT	CATWDRRYYYKKLF	TRGV8	.	TRGJ1	18	-1	-1	18
4	6.387531538436971E-5	TGTGCCACCTGGGATAGGACTTTGTATTATAAGAAACTCTTT	CATWDRTLYYKKLF	TRGV4	.	TRGJ1	17	-1	-1	24
4	6.387531538436971E-5	TGTGCCACCTGGGACGCCTCGAATTATTATAAGAAACTCTTT	CATWDASNYYKKLF	TRGV4	.	TRGJ1	13	-1	-1	18
4	6.387531538436971E-5	TGTGCCACCTGGGACGGTTCTAATTATTATAAGAAACTCTTT	CATWDGSNYYKKLF	TRGV2	.	TRGJ1	16	-1	-1	17
4	6.387531538436971E-5	TGTGCCACCTGGGACGGGCTTCTTTATTATAAGAAACTCTTT	CATWDGLLYYKKLF	TRGV2	.	TRGJ1	18	-1	-1	23
4	6.387531538436971E-5	TGTGCCACCTGGGACGGGCTTAGCGATTATAAGAAACTCTTT	CATWDGLSDYKKLF	TRGV2	.	TRGJ1	18	-1	-1	25
4	6.387531538436971E-5	TGTGCCACCTGGGACGGGCTAATATATTATAAGAAACTCTTT	CATWDGLIYYKKLF	TRGV2	.	TRGJ1	18	-1	-1	20
4	6.387531538436971E-5	TGTGCCACCTGGGACGGGCCCAGTGGTTATAAGAAACTCTTT	CATWDGPSGYKKLF	TRGV2	.	TRGJ1	20	-1	-1	26
4	6.387531538436971E-5	TGTGCCACCTGGGACGGGCCGGGGGGTTGGTTCAAGATATTT	CATWDGPGGWFKIF	TRGV2	.	TRGJP1	19	-1	-1	24
4	6.387531538436971E-5	TGTGCCACCTGGGACGAGACCCCTGGTTGGTTCAAGATATTT	CATWDETPGWFKIF	TRGV4	.	TRGJP1	13	-1	-1	18
4	6.387531538436971E-5	TGTGCCACCTGGGACAGGCTCCCTGGTTGGTTCAAGATATTT	CATWDRLPGWFKIF	TRGV5	.	TRGJP1	18	-1	-1	22
4	6.387531538436971E-5	TGTGCCACCTGGGACAGGCTGAATTATTATAAGAAACTCTTT	CATWDRLNYYKKLF	TRGV3	.	TRGJ1	18	-1	-1	20
4	6.387531538436971E-5	TGTGCCACCTGGGACAGGCTAATTTATTATAAGAAACTCTTT	CATWDRLIYYKKLF	TRGV3	.	TRGJ1	18	-1	-1	23
4	6.387531538436971E-5	TGTGCCACCTGGGACAGGGCACGGGATTATAAGAAACTCTTT	CATWDRARDYKKLF	TRGV3	.	TRGJ1	17	-1	-1	25
[truncated: 1,964 more rows]
