# Supplementary material for: Dissection of the Human T-Cell Receptor γ Gene Repertoire in the Brain and Peripheral Blood Identifies Age- and Alzheimer's Disease-Associated Clonotype Profiles
Source: Front Immunol. 2020 Jan 29;11:12. doi: 10.3389/fimmu.2020.00012 (PMC7025544; doi:10.3389/fimmu.2020.00012)
Supplement: Supplementary file 5 [file Data_Sheet_2.zip › repertoires_corrected_and_decontaminated/86.txt]

count	freq	cdr3nt	cdr3aa	v	d	j	VEnd	DStart	DEnd	JStart
56508	0.3347114780898677	TGTGCTGCGTGGGCATATAAGAAACTCTTT	CAAWAYKKLF	TRGV10	.	TRGJ2	12	-1	-1	15
9293	0.05504483906507292	TGTGCCTTGTGGGAGGTGCGGGAGTTGGGCAAAAAAATCAAGGTATTT	CALWEVRELGKKIKVF	TRGV9	.	TRGJP	18	-1	-1	21
5617	0.03327094167959911	TGTGCCTTGTGGGAGGAGTTGGGCAAAAAAATCAAGGTATTT	CALWEELGKKIKVF	TRGV9	.	TRGJP	15	-1	-1	9
2865	0.016970134931823297	TGTGCCTTGTGGGAGGGTTTGGGCAAAAAAATCAAGGTATTT	CALWEGLGKKIKVF	TRGV9	.	TRGJP	15	-1	-1	18
2509	0.014861454989160437	TGTGCCTTGTGGGGGGACCTAGTAGAGTTGGGCAAAAAAATCAAGGTATTT	CALWGDLVELGKKIKVF	TRGV9	.	TRGJP	15	-1	-1	23
1297	0.007682465970881262	TGTGCTGCGTGGGATTATAGGCGAGGGGTCGGGAAACTCTTT	CAAWDYRRGVGKLF	TRGV10	.	TRGJ1	16	-1	-1	32
1165	0.00690059587978155	TGTGCCTTGTGGGAGGTGCAAAAGAGAATGGGCAAAAAAATCAAGGTATTT	CALWEVQKRMGKKIKVF	TRGV9	.	TRGJP	19	-1	-1	21
1041	0.0061661118548090935	TGTGCCTTGTGGGAGGTGCAGGGTTATTATAAGAAACTCTTT	CALWEVQGYYKKLF	TRGV9	.	TRGJ1	19	-1	-1	23
988	0.005852179166716027	TGTGCCTTGTGGGAGGCACTCCCCTATTATTATAAGAAACTCTTT	CALWEALPYYYKKLF	TRGV9	.	TRGJ2	15	-1	-1	25
858	0.005082155592148129	TGTGCCTTGATCGGCCTCTTT	CALIGLF	TRGV9	.	TRGJ2	8	-1	-1	15
782	0.004631987963939203	TGTGCCTTGTGGGAGGTGAAGATGTATTATAAGAAACTCTTT	CALWEVKMYYKKLF	TRGV9	.	TRGJ1	17	-1	-1	24
773	0.004578678639546041	TGTGCCTTGTGGGAGGCGTACCAAGAGTTGGGCAAAAAAATCAAGGTATTT	CALWEAYQELGKKIKVF	TRGV9	.	TRGJP	21	-1	-1	21
755	0.004472059990759717	TGTGCCTTGTGGGAGAAACGCAAGGAGTTGGGCAAAAAAATCAAGGTATTT	CALWEKRKELGKKIKVF	TRGV9	.	TRGJP	14	-1	-1	19
683	0.00404558539561442	TGTGCCTTGTGGGACCGGCCCAAGAAACTCTTT	CALWDRPKKLF	TRGV9	.	TRGJ1	13	-1	-1	21
681	0.004033738879082606	TGTGCCTTGTGGGAGCCTTATTATAAGAAACTCTTT	CALWEPYYKKLF	TRGV9	.	TRGJ2	14	-1	-1	17
676	0.004004122587753072	TGTGCCTTGTGGGAGGTGCACTATTATAAGAAACTCTTT	CALWEVHYYKKLF	TRGV9	.	TRGJ1	20	-1	-1	21
663	0.003927120230296281	TGTGCCTTGTGGGAGGATAAGAAACTCTTT	CALWEDKKLF	TRGV9	.	TRGJ1	15	-1	-1	16
637	0.003773115515382702	TGTGCCACTTATAAGAAACTCTTT	CATYKKLF	TRGV9	.	TRGJ1	5	-1	-1	8
627	0.0037138829327236327	TGTGCCCATTACTATTATAAGAAACTCTTT	CAHYYYKKLF	TRGV9	.	TRGJ2	5	-1	-1	12
584	0.0034591828272896355	TGTGCTGCGTGGGATTATTATAAGAAACTCTTT	CAAWDYYKKLF	TRGV10	.	TRGJ1	16	-1	-1	13
580	0.0034354897942260078	TGTGCCTTGTGGGAGCTCTTT	CALWELF	TRGV9	.	TRGJ1	14	-1	-1	15
559	0.0033111013706419628	TGTGCCTTGTGGGAGGTGGATTATAAGAAACTCTTT	CALWEVDYKKLF	TRGV9	.	TRGJ1	17	-1	-1	19
533	0.003157096655728383	TGTGCCTTGTGGGAGGTGGGGGGGCTCTTT	CALWEVGGLF	TRGV9	.	TRGJ1	17	-1	-1	24
504	0.0029853221660170828	TGTGCCTTGTGGCCGTTTGATGGACAACTCTTT	CALWPFDGQLF	TRGV9	.	TRGJ1	11	-1	-1	25
494	0.0029260895833580136	TGTGCCTTGTGGGAGGTGCGAGAGTTGGGCAAAAAAATCAAGGTATTT	CALWEVRELGKKIKVF	TRGV9	.	TRGJP	18	-1	-1	17
491	0.002908319808560293	TGTGCCTTGTGGGGAACGGGGGGTTATTATAAGAAACTCTTT	CALWGTGGYYKKLF	TRGV9	.	TRGJ1	12	-1	-1	23
490	0.002902396550294386	TGTGCCTTGTGGGAGGTGCAGGTGGGCAAAAAAATCAAGGTATTT	CALWEVQVGKKIKVF	TRGV9	.	TRGJP	19	-1	-1	19
466	0.00276023835191262	TGTGCCTTGTGGGAGGTGCCTTATAAGAAACTCTTT	CALWEVPYKKLF	TRGV9	.	TRGJ1	18	-1	-1	20
462	0.0027365453188489923	TGTGCCTTGTGGCGGAAACTCTTT	CALWRKLF	TRGV9	.	TRGJ1	11	-1	-1	14
460	0.0027246988023171786	TGTGCCTTGTCTCTGCTACTCTTT	CALSLLLF	TRGV9	.	TRGJ1	9	-1	-1	17
452	0.0026773127361899235	TGTGCTGCGTGGGACCCCGGGGACCAGAAACTCTTT	CAAWDPGDQKLF	TRGV10	.	TRGJ1	13	-1	-1	25
443	0.0026240034117967614	TGTGCCTTGTGGGTTCCGGAACTCTTT	CALWVPELF	TRGV9	.	TRGJ2	12	-1	-1	19
422	0.002499614988212716	TGTGCCTTGTGGCCCGACCCTAAGAAACTCTTT	CALWPDPKKLF	TRGV9	.	TRGJ2	11	-1	-1	20
418	0.0024759219551490886	TGTGCCTTGTGGGAGGTGCCAGGGAAACTCTTT	CALWEVPGKLF	TRGV9	.	TRGJ2	18	-1	-1	23
418	0.0024759219551490886	TGTGCCTTGTGGGAGGTGCGGTTTCTACTCTTT	CALWEVRFLLF	TRGV9	.	TRGJ1	18	-1	-1	26
414	0.002452228922085461	TGTGCCTTGTGGGAGGTGAATTATTATAAGAAACTCTTT	CALWEVNYYKKLF	TRGV9	.	TRGJ1	17	-1	-1	17
410	0.002428535889021833	TGTGCCTTGAAACTCTTT	CALKLF	TRGV9	.	TRGJ1	8	-1	-1	8
409	0.0024226126307559264	TGTGCCTTGTGGGAGGTGCGCGGGAAACTCTTT	CALWEVRGKLF	TRGV9	.	TRGJ1	18	-1	-1	23
397	0.002351533531565043	TGTGCCTTGTGGGAGGTAGCTTATTATAAGAAACTCTTT	CALWEVAYYKKLF	TRGV9	.	TRGJ1	16	-1	-1	20
393	0.002327840498501416	TGTGCCTTGTGGGAGAACTCACATCTCTTT	CALWENSHLF	TRGV9	.	TRGJ1	14	-1	-1	24
393	0.002327840498501416	TGTGCCTTGAAGAAACTCTTT	CALKKLF	TRGV9	.	TRGJ1	8	-1	-1	9
389	0.002304147465437788	TGTGCCTTGTGCCCCCTTCCCAGGAAACTCTTT	CALCPLPRKLF	TRGV9	.	TRGJ1	10	-1	-1	23
385	0.0022804544323741602	TGTGCCTTGGGCCCAAAACTCTTT	CALGPKLF	TRGV9	.	TRGJ1	8	-1	-1	15
374	0.0022152985914491844	TGTGCCTTGTGGGAGGCTCAAGAGTTGGGCAAAAAAATCAAGGTATTT	CALWEAQELGKKIKVF	TRGV9	.	TRGJP	15	-1	-1	18
374	0.0022152985914491844	TGTGCCTTGTGGGAGGATCCCGGGGCGGAGAAACTCTTT	CALWEDPGAEKLF	TRGV9	.	TRGJ1	15	-1	-1	28
372	0.0022034520749173708	TGTGCCTTGTGGGAGCTGCTTTTGAAACTCTTT	CALWELLLKLF	TRGV9	.	TRGJ1	18	-1	-1	23
370	0.0021916055583855567	TGTGCCTTGTGGGATCCTACTAAACTCTTT	CALWDPTKLF	TRGV9	.	TRGJ1	13	-1	-1	21
369	0.0021856823001196496	TGTGCCACCTGGGATAGGGGTTTGTATTATAAGAAACTCTTT	CATWDRGLYYKKLF	TRGV8	.	TRGJ2	17	-1	-1	24
369	0.0021856823001196496	TGTGCCTTGTGGGAGGTGCGCTATAAGAAACTCTTT	CALWEVRYKKLF	TRGV9	.	TRGJ1	18	-1	-1	21
364	0.0021560660087901152	TGTGCCACCTGGGATAGCAGAGCCGGGTATTATAAGAAACTCTTT	CATWDSRAGYYKKLF	TRGV8	.	TRGJ1	16	-1	-1	27
362	0.0021442194922583016	TGTGCCTTGTGGGATCCCAAACTCTTT	CALWDPKLF	TRGV9	.	TRGJ1	13	-1	-1	18
353	0.0020909101678651394	TGTGCCTTGGGGGGGCATAGGAAACTCTTT	CALGGHRKLF	TRGV9	.	TRGJ2	12	-1	-1	16
348	0.0020612938765356046	TGTGCCTTGGGCCATAAGAAACTCTTT	CALGHKKLF	TRGV9	.	TRGJ1	8	-1	-1	13
346	0.002049447360003791	TGTGCCTTGTGGGAGGATTATAAGAAACTCTTT	CALWEDYKKLF	TRGV9	.	TRGJ1	15	-1	-1	16
344	0.0020376008434719772	TGTGCCTTGTGGGAGGTGCAGTATAAGAAACTCTTT	CALWEVQYKKLF	TRGV9	.	TRGJ1	19	-1	-1	21
342	0.002025754326940163	TGTGCCTTGTGGGAGCAGAAACTCTTT	CALWEQKLF	TRGV9	.	TRGJ1	14	-1	-1	16
341	0.0020198310686742565	TGTGCCTTGTGGGAGGTGCAAGGGTCGGGGAAACTCTTT	CALWEVQGSGKLF	TRGV9	.	TRGJ1	19	-1	-1	29
341	0.0020198310686742565	TGTGCCTTGTGGGAAGGGGTAAACGGGAAACTCTTT	CALWEGVNGKLF	TRGV9	.	TRGJ2	13	-1	-1	26
341	0.0020198310686742565	TGTGCCTTGTGGGGGGGGAAACTCTTT	CALWGGKLF	TRGV9	.	TRGJ1	15	-1	-1	17
338	0.002002061293876536	ACAAGGGGGAAACTCTTT	TRGKLF	TRGV9	.	TRGJ1	-1	-1	-1	8
338	0.002002061293876536	TGTGCCGTCGGTAAGAAACTCTTT	CAVGKKLF	TRGV9	.	TRGJ1	5	-1	-1	11
335	0.0019842915190788147	TGTGCCTCGCATATCGATAAGAAACTCTTT	CASHIDKKLF	TRGV9	.	TRGJ1	6	-1	-1	16
332	0.001966521744281094	TGTGCCTTGTGGGAGGGCAATAAGAAACTCTTT	CALWEGNKKLF	TRGV9	.	TRGJ1	18	-1	-1	19
331	0.0019605984860151873	TGTGCCTTGTGGGAGGTGCCAGGGGATTATTATAAGAAACTCTTT	CALWEVPGDYYKKLF	TRGV9	.	TRGJ1	18	-1	-1	25
329	0.0019487519694833734	TGTGCCTTGTGGGAGGTGCCCCTGACGGGGAAACTCTTT	CALWEVPLTGKLF	TRGV9	.	TRGJ1	22	-1	-1	29
329	0.0019487519694833734	TGTGCCTGGAGACGGTATAAGAAACTCTTT	CAWRRYKKLF	TRGV9	.	TRGJ1	6	-1	-1	15
328	0.0019428287112174666	TGTGCCTTGTGGGAGGTGCACAATAAGAAACTCTTT	CALWEVHNKKLF	TRGV9	.	TRGJ1	20	-1	-1	22
326	0.0019309821946856527	TGTGCCTTGTGGGAGACCTATATCGAGAAACTCTTT	CALWETYIEKLF	TRGV9	.	TRGJ1	14	-1	-1	25
324	0.0019191356781538388	TGTGCCTTGTGGGGCGGGCGTTATAAGAAACTCTTT	CALWGGRYKKLF	TRGV9	.	TRGJ1	12	-1	-1	20
323	0.001913212419887932	TGTGCCTTGTGGGACAATTATAAGAAACTCTTT	CALWDNYKKLF	TRGV9	.	TRGJ1	13	-1	-1	16
318	0.0018835961285583974	TGTGCCTTGTGGGAGGTGCAATTTAGTTATTATAAGAAACTCTTT	CALWEVQFSYYKKLF	TRGV9	.	TRGJ1	19	-1	-1	26
307	0.0018184402876334214	TGTGCCTTGTGGGGGGATTATAAGAAACTCTTT	CALWGDYKKLF	TRGV9	.	TRGJ1	15	-1	-1	16
303	0.0017947472545697938	TGTGCCTTGTGGGAGGTCACCCATAAGAAACTCTTT	CALWEVTHKKLF	TRGV9	.	TRGJ2	20	-1	-1	22
303	0.0017947472545697938	TGTGCCTTGTGGGAGGCCCCATTAAGGAAACTCTTT	CALWEAPLRKLF	TRGV9	.	TRGJ1	15	-1	-1	20
302	0.0017888239963038868	TGTGCCTTGTGGGGGAAGAAACTCTTT	CALWGKKLF	TRGV9	.	TRGJ1	12	-1	-1	15
301	0.00178290073803798	TGTGCCTTGTGGGAGGGTTATAAGAAACTCTTT	CALWEGYKKLF	TRGV9	.	TRGJ1	15	-1	-1	17
301	0.00178290073803798	TGTGCCTTGTTAGGTTATAAGAAACTCTTT	CALLGYKKLF	TRGV9	.	TRGJ1	9	-1	-1	14
299	0.001771054221506166	TGTGCCTTGTGGGAGGTGGGTTATAAGAAACTCTTT	CALWEVGYKKLF	TRGV9	.	TRGJ1	17	-1	-1	20
297	0.0017592077049743524	TGTGCCTTGTGGGAGGTTAAGAAACTCTTT	CALWEVKKLF	TRGV9	.	TRGJ1	16	-1	-1	17
297	0.0017592077049743524	TGTGCCACACATTATAAGAAACTCTTT	CATHYKKLF	TRGV9	.	TRGJ1	5	-1	-1	10
296	0.0017532844467084453	TGTGCCTTGTGGGAGGTGCCTGGAAAGAAACTCTTT	CALWEVPGKKLF	TRGV9	.	TRGJ1	18	-1	-1	24
293	0.0017355146719107246	TGTGCCTTGTGGGAGGTGCAAAGGAAGAAACTCTTT	CALWEVQRKKLF	TRGV9	.	TRGJ1	19	-1	-1	24
292	0.0017295914136448178	TGTGCCTTGTGGGAGGTGCTGCATTATAAGAAACTCTTT	CALWEVLHYKKLF	TRGV9	.	TRGJ1	18	-1	-1	22
290	0.0017177448971130039	TGTGCCTTGTGGGAGGTGCGTTATTATAAGAAACTCTTT	CALWEVRYYKKLF	TRGV9	.	TRGJ2	18	-1	-1	20
289	0.001711821638847097	TGTGCCTTGTGGGAGGCGTATTATAAGAAACTCTTT	CALWEAYYKKLF	TRGV9	.	TRGJ2	15	-1	-1	18
288	0.00170589838058119	TGTGCCTTGCGCTATTATAAGAAACTCTTT	CALRYYKKLF	TRGV9	.	TRGJ1	8	-1	-1	12
287	0.0016999751223152832	TGTGCCTTGTGGGAGTTTTATAAGAAACTCTTT	CALWEFYKKLF	TRGV9	.	TRGJ1	14	-1	-1	17
284	0.0016822053475175625	TGTGCCTTGCATTATAAGAAACTCTTT	CALHYKKLF	TRGV9	.	TRGJ1	8	-1	-1	10
283	0.0016762820892516556	TGTGCCTTGTGGGGGAACTATTATAAGAAACTCTTT	CALWGNYYKKLF	TRGV9	.	TRGJ1	12	-1	-1	14
280	0.001658512314453935	TGTGCCTTGTGGGAGGACAATTATAAGAAACTCTTT	CALWEDNYKKLF	TRGV9	.	TRGJ1	15	-1	-1	19
278	0.001646665797922121	TGTGCCTTGTGGGAGGTGTGTTATAAGAAACTCTTT	CALWEVCYKKLF	TRGV9	.	TRGJ1	17	-1	-1	20
277	0.0016407425396562142	TGTGCCTTCGCATATTATAAGAAACTCTTT	CAFAYYKKLF	TRGV9	.	TRGJ1	7	-1	-1	6
276	0.0016348192813903071	TGTGCCTTGTGGGAGGCCCGAGTGGGTAAGAAACTCTTT	CALWEARVGKKLF	TRGV9	.	TRGJ1	15	-1	-1	26
276	0.0016348192813903071	TGTGCCTTGTGGGAGCAACGGGGAAAGAAACTCTTT	CALWEQRGKKLF	TRGV9	.	TRGJ2	14	-1	-1	24
274	0.0016229727648584935	TGTGCCTTGTGGGAGGTGACGGTGGGATATAAGAAACTCTTT	CALWEVTVGYKKLF	TRGV9	.	TRGJ1	17	-1	-1	27
273	0.0016170495065925864	TGTGCCTTGTGGGAGGTGTTTTATAAGAAACTCTTT	CALWEVFYKKLF	TRGV9	.	TRGJ1	17	-1	-1	20
272	0.0016111262483266796	TGTGCCTTGTGGTATTATTATAAGAAACTCTTT	CALWYYYKKLF	TRGV9	.	TRGJ1	11	-1	-1	13
268	0.0015874332152630518	TGTGCCTTGTGGGAGGTGCCCCTGGGTTATAAGAAACTCTTT	CALWEVPLGYKKLF	TRGV9	.	TRGJ1	22	-1	-1	26
264	0.0015637401821994243	TGTGCCTTGTGGGAGGTGGAGGGTTATAAGAAACTCTTT	CALWEVEGYKKLF	TRGV9	.	TRGJ1	17	-1	-1	23
263	0.0015578169239335174	TGTGCCTTGTGGGAGGAAAAGAAACTCTTT	CALWEEKKLF	TRGV9	.	TRGJ1	15	-1	-1	18
262	0.0015518936656676104	TGTGCCTTGTGGGAGGTGCTCCCTAAGGGTGGTAAGAAACTCTTT	CALWEVLPKGGKKLF	TRGV9	.	TRGJ1	21	-1	-1	32
262	0.0015518936656676104	TGTGCCTGCCTCCTTTATAAGAAACTCTTT	CACLLYKKLF	TRGV9	.	TRGJ1	6	-1	-1	14
258	0.0015282006326039828	TGTGCCTTGTGGGAGGTGGGTTATTATAAGAAACTCTTT	CALWEVGYYKKLF	TRGV9	.	TRGJ1	17	-1	-1	20
258	0.0015282006326039828	TGTGCCTCCGCCTGGTGTTATAAGAAACTCTTT	CASAWCYKKLF	TRGV9	.	TRGJ1	6	-1	-1	17
257	0.001522277374338076	TGTGCCTTGTGGGAGGTGCCCAAGGGAGTAATGAGGAAACTCTTT	CALWEVPKGVMRKLF	TRGV9	.	TRGJ1	18	-1	-1	35
257	0.001522277374338076	TGTGCCTTGTGGGGGGTCGCGGGGTATAAGAAACTCTTT	CALWGVAGYKKLF	TRGV9	.	TRGJ2	16	-1	-1	24
256	0.001516354116072169	TGTGCCTTGTGGGATATCAACTATAAGAAACTCTTT	CALWDINYKKLF	TRGV9	.	TRGJ1	13	-1	-1	21
256	0.001516354116072169	TGTGCCTTGTGGAGGGTTTATTATAAGAAACTCTTT	CALWRVYYKKLF	TRGV9	.	TRGJ2	14	-1	-1	17
255	0.0015104308578062621	TGTGCCTTGTGGGAGGAAACTGAGAAACTCTTT	CALWEETEKLF	TRGV9	.	TRGJ2	15	-1	-1	22
247	0.0014630447916790068	TGTGCCTTGTGGGAGGGGCTTTATAAGAAACTCTTT	CALWEGLYKKLF	TRGV9	.	TRGJ2	18	-1	-1	20
245	0.001451198275147193	TGTGCCTTGTGGGAGGTGCCCCGGTATAAGAAACTCTTT	CALWEVPRYKKLF	TRGV9	.	TRGJ1	21	-1	-1	24
243	0.0014393517586153792	TGTGCCTTGTGGGAGGTGCCCTTGGGGGGTAAGAAACTCTTT	CALWEVPLGGKKLF	TRGV9	.	TRGJ1	21	-1	-1	29
242	0.0014334285003494722	TGTGCCTTGTGGGCTAAAGGGGAGAAACTCTTT	CALWAKGEKLF	TRGV9	.	TRGJ1	12	-1	-1	22
233	0.00138011917595631	TGTGCTGCGTGGCTACTCTTT	CAAWLLF	TRGV10	.	TRGJ2	11	-1	-1	14
232	0.0013741959176904032	TGTGCCTTGTGGGAGGTCCTTTATTATAAGAAACTCTTT	CALWEVLYYKKLF	TRGV9	.	TRGJ1	16	-1	-1	20
231	0.0013682726594244961	TGTGCCTTGTGGGCGCCGAATTATTATAAGAAACTCTTT	CALWAPNYYKKLF	TRGV9	.	TRGJ1	12	-1	-1	16
230	0.0013623494011585893	TGTGCCTTATACCCTTCCGGGAAGAAACTCTTT	CALYPSGKKLF	TRGV9	.	TRGJ1	7	-1	-1	21
230	0.0013623494011585893	TGTGCTGCGTGGGATTTTTGGAAACTCTTT	CAAWDFWKLF	TRGV10	.	TRGJ1	15	-1	-1	20
229	0.0013564261428926825	TGTGCCTTGTGGGAGTCGTCTTATTATAAGAAACTCTTT	CALWESSYYKKLF	TRGV9	.	TRGJ1	14	-1	-1	20
229	0.0013564261428926825	TGTGCCTTGTGGGAGGCTTATTATAAGAAACTCTTT	CALWEAYYKKLF	TRGV9	.	TRGJ1	15	-1	-1	17
228	0.0013505028846267754	TGTGCCTTGTGGGAGGTGATCTGTCATTATAAGAAACTCTTT	CALWEVICHYKKLF	TRGV9	.	TRGJ1	17	-1	-1	25
227	0.0013445796263608686	TGTGCCTTGTGGGAGTTACAAAATAAGAAACTCTTT	CALWELQNKKLF	TRGV9	.	TRGJ1	14	-1	-1	22
227	0.0013445796263608686	TGTGCCTTGTGGGAGACGAATTATAAGAAACTCTTT	CALWETNYKKLF	TRGV9	.	TRGJ1	14	-1	-1	19
226	0.0013386563680949618	TGTGCCTTGTGGACCATCCTTAAGAAACTCTTT	CALWTILKKLF	TRGV9	.	TRGJ1	11	-1	-1	20
225	0.0013327331098290547	TGTGCTGCGTGGATCCCTCCCTCGCGGCATTATAAGAAACTCTTT	CAAWIPPSRHYKKLF	TRGV10	.	TRGJ1	11	-1	-1	28
221	0.0013090400767654272	TGTGCCTTGTGGGAGACCAACGCATATTATAAGAAACTCTTT	CALWETNAYYKKLF	TRGV9	.	TRGJ1	14	-1	-1	24
217	0.0012853470437017994	TGTGCCTTGTGGGAGGGAGGTTATTATAAGAAACTCTTT	CALWEGGYYKKLF	TRGV9	.	TRGJ1	15	-1	-1	20
216	0.0012794237854358926	TGTGCCTTGTGGGAGGTCGATTATTATAAGAAACTCTTT	CALWEVDYYKKLF	TRGV9	.	TRGJ1	16	-1	-1	16
216	0.0012794237854358926	TGTGCCTTGGGAGGCCGCTGGAATTATAAGAAACTCTTT	CALGGRWNYKKLF	TRGV9	.	TRGJ1	13	-1	-1	22
215	0.0012735005271699857	TGTGCCTTGTGGGAGCAACCTTATTATAAGAAACTCTTT	CALWEQPYYKKLF	TRGV9	.	TRGJ1	14	-1	-1	20
213	0.0012616540106381718	TGTGCCTTGTGGGATGGGTCTTATTATAAGAAACTCTTT	CALWDGSYYKKLF	TRGV9	.	TRGJ1	13	-1	-1	20
212	0.001255730752372265	TGTGCCTTGTGGGAGGTGCATCGGAGGGATTATAAGAAACTCTTT	CALWEVHRRDYKKLF	TRGV9	.	TRGJ1	19	-1	-1	28
210	0.0012438842358404511	TGTGCCTTGTGGGAGGTGGGGGGGATTTATTATTATAAGAAACTCTTT	CALWEVGGIYYYKKLF	TRGV9	.	TRGJ1	17	-1	-1	28
209	0.0012379609775745443	TGTGCCTTGTGGGAGGCGAATTATTATAAGAAACTCTTT	CALWEANYYKKLF	TRGV9	.	TRGJ1	15	-1	-1	16
208	0.0012320377193086372	TGTGCCTTGTGGGAGCCTCTGGATTATAAGAAACTCTTT	CALWEPLDYKKLF	TRGV9	.	TRGJ1	14	-1	-1	22
207	0.0012261144610427304	TGTGCCTTGTGGGGGAGGGACTATTATAAGAAACTCTTT	CALWGRDYYKKLF	TRGV9	.	TRGJ1	12	-1	-1	21
206	0.0012201912027768236	TGTGCTGCGTGGGAGAGACTCTTT	CAAWERLF	TRGV10	.	TRGJ1	13	-1	-1	13
201	0.001190574911447289	TGTGCCTTGTGGGAGGTGCAGTCGTCTTATTATAAGAAACTCTTT	CALWEVQSSYYKKLF	TRGV9	.	TRGJ1	19	-1	-1	26
201	0.001190574911447289	TGTGCCTTGTGGGAGGTGCTTAATGATTATAAGAAACTCTTT	CALWEVLNDYKKLF	TRGV9	.	TRGJ2	18	-1	-1	21
201	0.001190574911447289	TGTGCCTTGTGGGAGGTGCTGTATTATAAGAAACTCTTT	CALWEVLYYKKLF	TRGV9	.	TRGJ1	18	-1	-1	21
200	0.001184651653181382	TGTGCCTTGTGGGAGACCCGGGGCTATTATAAGAAACTCTTT	CALWETRGYYKKLF	TRGV9	.	TRGJ1	14	-1	-1	24
200	0.001184651653181382	TGTGCCTTGTGGGAGGATCATTATTATAAGAAACTCTTT	CALWEDHYYKKLF	TRGV9	.	TRGJ1	15	-1	-1	19
200	0.001184651653181382	TGTGCCTTGTGGGAGAGGACCCGAAAGAAACTCTTT	CALWERTRKKLF	TRGV9	.	TRGJ2	14	-1	-1	24
199	0.001178728394915475	TGTGCTGCGTGGGCCATAACAAAGAAACTCTTT	CAAWAITKKLF	TRGV10	.	TRGJ1	12	-1	-1	21
198	0.0011728051366495683	TGTGCCTTGTGGGGACAAGAGTTGGGCAAAAAAATCAAGGTATTT	CALWGQELGKKIKVF	TRGV9	.	TRGJP	12	-1	-1	11
198	0.0011728051366495683	TGTGCCTTGTGGGAGGTACTTTATTATAAGAAACTCTTT	CALWEVLYYKKLF	TRGV9	.	TRGJ1	16	-1	-1	20
196	0.0011609586201177544	TGTGCCTTGTGGGAGGGATCTGACTATTATAAGAAACTCTTT	CALWEGSDYYKKLF	TRGV9	.	TRGJ1	15	-1	-1	24
195	0.0011550353618518475	TGTGCCTTGTGGGAGGTGCCCTGGATTGTTGGTTATAAGAAACTCTTT	CALWEVPWIVGYKKLF	TRGV9	.	TRGJ1	21	-1	-1	32
195	0.0011550353618518475	TGTGCCTTGGCGAAGAAACTCTTT	CALAKKLF	TRGV9	.	TRGJ1	8	-1	-1	12
193	0.0011431888453200336	TGTGCCTTGTGGGAGGTGCTGAATTATTATAAGAAACTCTTT	CALWEVLNYYKKLF	TRGV9	.	TRGJ2	18	-1	-1	20
193	0.0011431888453200336	TGTGCCTTGTGTCGTAGGATTTATTATAAGAAACTCTTT	CALCRRIYYKKLF	TRGV9	.	TRGJ1	10	-1	-1	17
192	0.0011372655870541268	TGTGCCTTGTGGGAGCCCGTTTATTATAAGAAACTCTTT	CALWEPVYYKKLF	TRGV9	.	TRGJ1	14	-1	-1	20
191	0.0011313423287882198	TGTGCCTTGTATTTTTTCGGGGAGAAACTCTTT	CALYFFGEKLF	TRGV9	.	TRGJ1	9	-1	-1	22
189	0.001119495812256406	TGTGCCTTGTGGGTAAAAGATTATAAGAAACTCTTT	CALWVKDYKKLF	TRGV9	.	TRGJ1	12	-1	-1	19
188	0.001113572553990499	TGTGCCTTGTGGGAGCAGAGTCACTATTATAAGAAACTCTTT	CALWEQSHYYKKLF	TRGV9	.	TRGJ1	14	-1	-1	24
188	0.001113572553990499	TGTGCCTCCCTTCGCCCTTATTATAAGAAACTCTTT	CASLRPYYKKLF	TRGV9	.	TRGJ1	6	-1	-1	17
185	0.0010958027791927783	TGTGCCTTGTGGGAGGTACTTGCGGGAGATTATAAGAAACTCTTT	CALWEVLAGDYKKLF	TRGV9	.	TRGJ1	16	-1	-1	28
184	0.0010898795209268715	TGTGCCACCCTCGATTATAAGAAACTCTTT	CATLDYKKLF	TRGV7	.	TRGJ2	8	-1	-1	13
183	0.0010839562626609644	TGTGCCTTGTGGGAATATTATAAGAAACTCTTT	CALWEYYKKLF	TRGV9	.	TRGJ1	13	-1	-1	12
183	0.0010839562626609644	TGGCGGCGGAAACTCTTT	WRRKLF	TRGV10	.	TRGJ1	7	-1	-1	8
181	0.0010721097461291508	TGTGCTGCGTGGGGCAAACTCTTT	CAAWGKLF	TRGV10	.	TRGJ1	12	-1	-1	15
180	0.0010661864878632437	TGTGCCTTGTGGGAGGTCCTAATCAATTATAAGAAACTCTTT	CALWEVLINYKKLF	TRGV9	.	TRGJ1	16	-1	-1	25
180	0.0010661864878632437	TGTGCCTTGTGGGAGCCATCTTATTATAAGAAACTCTTT	CALWEPSYYKKLF	TRGV9	.	TRGJ1	14	-1	-1	20
178	0.00105433997133143	TGTGCCTTGTGGGAGGTTCTGAATTATTATAAGAAACTCTTT	CALWEVLNYYKKLF	TRGV9	.	TRGJ1	16	-1	-1	16
177	0.001048416713065523	TGTGCCTTGTGGGAGGTGCAGCAAGAGTTGGGCAAAAAAATCAAGGTATTT	CALWEVQQELGKKIKVF	TRGV9	.	TRGJP	19	-1	-1	20
177	0.001048416713065523	TGTGCCTTGTGGGAGGTGCGTGGGGATTATTATAAGAAACTCTTT	CALWEVRGDYYKKLF	TRGV9	.	TRGJ1	18	-1	-1	25
177	0.001048416713065523	TGTGCCTTGTGGGAGGAACTTTATTATAAGAAACTCTTT	CALWEELYYKKLF	TRGV9	.	TRGJ1	15	-1	-1	20
176	0.0010424934547996162	TGTGCCTTGTGGGAGGTCCCGAATTATTATAAGAAACTCTTT	CALWEVPNYYKKLF	TRGV9	.	TRGJ1	16	-1	-1	19
176	0.0010424934547996162	TGTGCCTTGTGGGAGGTGCAGAATTATTATAAGAAACTCTTT	CALWEVQNYYKKLF	TRGV9	.	TRGJ1	19	-1	-1	20
176	0.0010424934547996162	TGTGCCACCTGGGATGGGCTGAGTTATAAGAAACTCTTT	CATWDGLSYKKLF	TRGV4	.	TRGJ1	18	-1	-1	23
174	0.0010306469382678023	TGTGCCTTGTGGGAGGTGACCCCGGTTTATTATAAGAAACTCTTT	CALWEVTPVYYKKLF	TRGV9	.	TRGJ1	20	-1	-1	26
173	0.0010247236800018955	TGTGCCTTGTGGGAGGGCCAAGAGTTGGGCAAAAAAATCAAGGTATTT	CALWEGQELGKKIKVF	TRGV9	.	TRGJP	15	-1	-1	14
172	0.0010188004217359886	TGTGCCTTGTGGGAGGTGCTCCGAATTTATTATAAGAAACTCTTT	CALWEVLRIYYKKLF	TRGV9	.	TRGJ1	21	-1	-1	21
169	0.001001030646938268	TGTGCCTTGTGGGAGCCCTACCCTCCTTATTATAAGAAACTCTTT	CALWEPYPPYYKKLF	TRGV9	.	TRGJ1	14	-1	-1	26
168	9.951073886723609E-4	TGTGCCTTGTGGGAGGTTACGAATTATTATAAGAAACTCTTT	CALWEVTNYYKKLF	TRGV9	.	TRGJ1	16	-1	-1	19
166	9.83260872140547E-4	TGTGCCTTGTGGGAGGTGCCCACGAATTATTATAAGAAACTCTTT	CALWEVPTNYYKKLF	TRGV9	.	TRGJ1	18	-1	-1	22
166	9.83260872140547E-4	TGTGCCTTGTGGGAGCTTAATTATTATAAGAAACTCTTT	CALWELNYYKKLF	TRGV9	.	TRGJ1	14	-1	-1	18
166	9.83260872140547E-4	TGTGCTGCATGGGGTAAGAAACTCTTT	CAAWGKKLF	TRGV10	.	TRGJ1	12	-1	-1	14
165	9.773376138746401E-4	TGTGCCTTGTGGGAGGTGAAAGAGTTGGGCAAAAAAATCAAGGTATTT	CALWEVKELGKKIKVF	TRGV9	.	TRGJP	17	-1	-1	19
165	9.773376138746401E-4	TGTGCCTTGTGGGAGGTGCAGGGTTTTTATTATAAGAAACTCTTT	CALWEVQGFYYKKLF	TRGV9	.	TRGJ1	19	-1	-1	26
165	9.773376138746401E-4	TGTGCTGCGTGGGATTGGGAACTCTTT	CAAWDWELF	TRGV10	.	TRGJ1	15	-1	-1	19
164	9.714143556087333E-4	TGTGCCTTGTGGGAGGGGGGATTGGGCAAAAAAATCAAGGTATTT	CALWEGGLGKKIKVF	TRGV9	.	TRGJP	15	-1	-1	21
163	9.654910973428264E-4	TGTGCCTTGGGTACCGGGGTGGGGAATTATTATAAGAAACTCTTT	CALGTGVGNYYKKLF	TRGV9	.	TRGJ1	8	-1	-1	23
163	9.654910973428264E-4	TGTGCCACCTGGGATAGTTGGAATTATAAGAAACTCTTT	CATWDSWNYKKLF	TRGV8	.	TRGJ2	16	-1	-1	22
163	9.654910973428264E-4	TGTGCCTTGTGGAAATATTATTATAAGAAACTCTTT	CALWKYYYKKLF	TRGV9	.	TRGJ1	11	-1	-1	16
162	9.595678390769194E-4	TGTGCCTTGTGGGACGAACACTCGAATTATTATAAGAAACTCTTT	CALWDEHSNYYKKLF	TRGV9	.	TRGJ1	13	-1	-1	21
162	9.595678390769194E-4	TGTGCCTTGTGGGAGGTCTCAAATTATTATAAGAAACTCTTT	CALWEVSNYYKKLF	TRGV9	.	TRGJ1	16	-1	-1	18
161	9.536445808110125E-4	TGTGCCTTGTGGGACGAGCAAGAGTTGGGCAAAAAAATCAAGGTATTT	CALWDEQELGKKIKVF	TRGV9	.	TRGJP	19	-1	-1	17
161	9.536445808110125E-4	TGTGCCTTGTGGGAGGCCCCCATCCATTATTATAAGAAACTCTTT	CALWEAPIHYYKKLF	TRGV9	.	TRGJ1	15	-1	-1	25
160	9.477213225451056E-4	TGTGCCTTGTGGGAGGTAGAGGTTCTTTATTATAAGAAACTCTTT	CALWEVEVLYYKKLF	TRGV9	.	TRGJ1	16	-1	-1	26
160	9.477213225451056E-4	TGTGCCTTCCTAAATTATTATAAGAAACTCTTT	CAFLNYYKKLF	TRGV9	.	TRGJ1	7	-1	-1	12
159	9.417980642791987E-4	TGTGCCTTGTGGGAGGTGCCCCTGAATTATTATAAGAAACTCTTT	CALWEVPLNYYKKLF	TRGV9	.	TRGJ1	22	-1	-1	23
159	9.417980642791987E-4	TGTGCCTTGTGGGAGGCCTATTATTATAAGAAACTCTTT	CALWEAYYYKKLF	TRGV9	.	TRGJ1	15	-1	-1	19
158	9.358748060132918E-4	TGTGCCTTGTGGGAGGTGCATCTAGAGTTGGGCAAAAAAATCAAGGTATTT	CALWEVHLELGKKIKVF	TRGV9	.	TRGJP	22	-1	-1	23
156	9.24028289481478E-4	TGTGCCTTGTGGGAGGTGCATACCCCTTATTATAAGAAACTCTTT	CALWEVHTPYYKKLF	TRGV9	.	TRGJ1	19	-1	-1	26
156	9.24028289481478E-4	TGTGCCTTGTGGGAGGTGCACCTTTATTATAAGAAACTCTTT	CALWEVHLYYKKLF	TRGV9	.	TRGJ2	22	-1	-1	23
156	9.24028289481478E-4	TGTGCCTTGTGGGAGGTGGGGAGGGTTTATAAGAAACTCTTT	CALWEVGRVYKKLF	TRGV9	.	TRGJ1	17	-1	-1	26
155	9.18105031215571E-4	TGTGCCTTGTGGGAGGCTCTAAATTATTATAAGAAACTCTTT	CALWEALNYYKKLF	TRGV9	.	TRGJ1	15	-1	-1	21
155	9.18105031215571E-4	TGTGCTGCGTGGGTGGAGAAACTCTTT	CAAWVEKLF	TRGV10	.	TRGJ2	12	-1	-1	16
153	9.062585146837573E-4	TGTGCCTTGTGGGAGGTGCACCCCATTTATTATAAGAAACTCTTT	CALWEVHPIYYKKLF	TRGV9	.	TRGJ2	21	-1	-1	26
151	8.944119981519434E-4	TGTGCCTCGATCCCTGTTTGGCTTGTGGGAGGTGCATATTATAAGAAACTCTTT	CASIPVWLVGGAYYKKLF	TRGV9	.	TRGJ1	6	-1	-1	36
151	8.944119981519434E-4	TGTGCCTTGTGGGAGGGGGGACCGAATTATTATAAGAAACTCTTT	CALWEGGPNYYKKLF	TRGV9	.	TRGJ1	15	-1	-1	22
151	8.944119981519434E-4	TGTGCCTTGTGGGTAAAGGGCTCGTATTATAAGAAACTCTTT	CALWVKGSYYKKLF	TRGV9	.	TRGJ1	12	-1	-1	24
150	8.884887398860365E-4	TGTGCCTTGTGGGACCACGGGAATTATTATAAGAAACTCTTT	CALWDHGNYYKKLF	TRGV9	.	TRGJ1	13	-1	-1	20
149	8.825654816201296E-4	TGTGCCTTGTGGGAGGTGGGGGCAATTTATTATAAGAAACTCTTT	CALWEVGAIYYKKLF	TRGV9	.	TRGJ1	17	-1	-1	26
146	8.647957068224089E-4	TGTGCTGCGTGGGATTGGGATTATAAGAAACTCTTT	CAAWDWDYKKLF	TRGV10	.	TRGJ1	15	-1	-1	19
145	8.588724485565019E-4	TGTGCCTTGTGGGAGGTTCCTTTTAAGAAACTCTTT	CALWEVPFKKLF	TRGV9	.	TRGJ1	16	-1	-1	20
145	8.588724485565019E-4	TGTGCTGCGTGGGATCAGGGGAAACTCTTT	CAAWDQGKLF	TRGV10	.	TRGJ1	14	-1	-1	20
144	8.52949190290595E-4	TGTGCCTTGTGGGAGGTAAGACCCGGTTATTATAAGAAACTCTTT	CALWEVRPGYYKKLF	TRGV9	.	TRGJ2	16	-1	-1	26
144	8.52949190290595E-4	TGTGCTGCGTGCCCGCCCCCCAAGAAACTCTTT	CAACPPPKKLF	TRGV10	.	TRGJ1	10	-1	-1	21
143	8.470259320246882E-4	TGTGCCTTGTGGGCTAAAGCGAATTATTATAAGAAACTCTTT	CALWAKANYYKKLF	TRGV9	.	TRGJ1	12	-1	-1	19
143	8.470259320246882E-4	TGTGCTGCGTGGGATTATAGTGGGTTGTTACTCTTT	CAAWDYSGLLLF	TRGV10	.	TRGJ1	16	-1	-1	29
138	8.174096406951536E-4	TGTGCCACCTGGGACGGGCCGGGGGGTGATTGGATCAAGACGTTT	CATWDGPGGDWIKTF	TRGV2	.	TRGJP2	19	-1	-1	25
138	8.174096406951536E-4	TGTGCCACCTGGGATAAGAAACTCTTT	CATWDKKLF	TRGV8	.	TRGJ1	15	-1	-1	13
137	8.114863824292467E-4	TGTGCTGCGTGGGATTGGCAGAAACTCTTT	CAAWDWQKLF	TRGV10	.	TRGJ1	15	-1	-1	19
133	7.877933493656191E-4	TGTGCTGCGTGGGATGGTCCCCCTCCCAAACTCTTT	CAAWDGPPPKLF	TRGV10	.	TRGJ1	14	-1	-1	27
132	7.818700910997121E-4	TGTGCTGCGTGGTTTCCCGGGGGGCATAAGAAACTCTTT	CAAWFPGGHKKLF	TRGV10	.	TRGJ1	11	-1	-1	25
132	7.818700910997121E-4	TGTGCTGCGTGGGCCCCGCCGCGGGAGAAACTCTTT	CAAWAPPREKLF	TRGV10	.	TRGJ1	12	-1	-1	25
130	7.700235745678984E-4	TGTGCTGCGTGGGTTCTGGGGAAACTCTTT	CAAWVLGKLF	TRGV10	.	TRGJ2	12	-1	-1	20
129	7.641003163019914E-4	TGTGCTGCGTGGGATTATAATCGGGGGGGTAAGAAACTCTTT	CAAWDYNRGGKKLF	TRGV10	.	TRGJ1	21	-1	-1	29
129	7.641003163019914E-4	TGTTGCCTTGTCTTATCTTATTATAAGAAACTCTTT	CCLVLSYYKKLF	TRGV9	.	TRGJ1	10	-1	-1	17
128	7.581770580360845E-4	TGTGCCTTGTGGGAGGTGCCATGTTTGGGGATTTATTATAAGAAACTCTTT	CALWEVPCLGIYYKKLF	TRGV9	.	TRGJ1	18	-1	-1	29
128	7.581770580360845E-4	TGTGCCTTGTGGGAGGTGCAGAGGGACATTTATTATAAGAAACTCTTT	CALWEVQRDIYYKKLF	TRGV9	.	TRGJ2	19	-1	-1	29
127	7.522537997701775E-4	TGTGCTGCGTGGCTTAAGAAACTCTTT	CAAWLKKLF	TRGV10	.	TRGJ1	11	-1	-1	14
123	7.2856076670655E-4	TGTGCTGCGTGGGATGAGGTTGGATATAAGAAACTCTTT	CAAWDEVGYKKLF	TRGV10	.	TRGJ1	14	-1	-1	24
123	7.2856076670655E-4	TGTGCCTTGTGGGAGGTCCACTATTATAAGAAACTCTTT	CALWEVHYYKKLF	TRGV9	.	TRGJ1	20	-1	-1	21
118	6.989444753770154E-4	TGTGCCACCTGGGACGGGCCGAGGTATAAGAAACTCTTT	CATWDGPRYKKLF	TRGV2	.	TRGJ1	19	-1	-1	24
116	6.870979588452016E-4	TGTGCTGCGTGGGGGCTCAAACTCTTT	CAAWGLKLF	TRGV10	.	TRGJ1	12	-1	-1	18
115	6.811747005792947E-4	TGTGCCACCTGGGACAGTTGGGAGAAACTCTTT	CATWDSWEKLF	TRGV3	.	TRGJ1	16	-1	-1	22
115	6.811747005792947E-4	TGTGCTGCGTGGGTCCTCTTT	CAAWVLF	TRGV10	.	TRGJ1	12	-1	-1	15
114	6.752514423133877E-4	TGTGCTGCGTGGGTTCGGTATAAGAAACTCTTT	CAAWVRYKKLF	TRGV10	.	TRGJ1	12	-1	-1	18
113	6.693281840474809E-4	TGTGCTGCGTGGGAAATTGGGAAACTCTTT	CAAWEIGKLF	TRGV10	.	TRGJ1	13	-1	-1	20
113	6.693281840474809E-4	TGTGCTGCGCATTATAAGAAACTCTTT	CAAHYKKLF	TRGV10	.	TRGJ1	8	-1	-1	10
112	6.634049257815739E-4	TGTGCCTTGTGGGAGGTGGGCCGGATAAATTATTATAAGAAACTCTTT	CALWEVGRINYYKKLF	TRGV9	.	TRGJ1	17	-1	-1	27
112	6.634049257815739E-4	TGTGCCTTGTGGGAGGTGTTATTAAATTATAAGAAACTCTTT	CALWEVLLNYKKLF	TRGV9	.	TRGJ1	17	-1	-1	25
111	6.57481667515667E-4	TGTGCTGCGTGGGATTGCCCCCCCGAGAAACTCTTT	CAAWDCPPEKLF	TRGV10	.	TRGJ1	15	-1	-1	25
111	6.57481667515667E-4	TGTGCTGCGTGGGAGAATTATTATAAGAAACTCTTT	CAAWENYYKKLF	TRGV10	.	TRGJ1	13	-1	-1	14
111	6.57481667515667E-4	TGTGCTGCGTGTGATTATAAGAAACTCTTT	CAACDYKKLF	TRGV10	.	TRGJ1	16	-1	-1	13
110	6.515584092497601E-4	TGTGCTGCGTGGGATTATAGAGGGAAACTCTTT	CAAWDYRGKLF	TRGV10	.	TRGJ1	16	-1	-1	23
109	6.456351509838532E-4	TGTGCTGCGTGGGAAGCGGGTAAGAAACTCTTT	CAAWEAGKKLF	TRGV10	.	TRGJ2	13	-1	-1	20
107	6.337886344520393E-4	TGTGCCTTGTGGGAGGCCTTATTCCCCTATTATTATAAGAAACTCTTT	CALWEALFPYYYKKLF	TRGV9	.	TRGJ1	15	-1	-1	28
107	6.337886344520393E-4	TGTGCCTTGTGGGGAATTTATTATAAGAAACTCTTT	CALWGIYYKKLF	TRGV9	.	TRGJ1	12	-1	-1	13
107	6.337886344520393E-4	TGTGCTGCGTGGGATTATGACAAGAAACTCTTT	CAAWDYDKKLF	TRGV10	.	TRGJ1	16	-1	-1	13
106	6.278653761861325E-4	TGTGCTGCGTGGCACTGGAGACCCTGGGAGAAACTCTTT	CAAWHWRPWEKLF	TRGV10	.	TRGJ1	11	-1	-1	28
105	6.219421179202256E-4	TGTGCCTTGTGGGAAATCCGCTTTTTGAATTATTATAAGAAACTCTTT	CALWEIRFLNYYKKLF	TRGV9	.	TRGJ1	13	-1	-1	23
103	6.100956013884118E-4	TGTGCTGCCAATTATAAGAAACTCTTT	CAANYKKLF	TRGV10	.	TRGJ1	7	-1	-1	10
102	6.041723431225048E-4	TGTGCCACCTGGGCCAATTATTATAAGAAACTCTTT	CATWANYYKKLF	TRGV3	.	TRGJ1	15	-1	-1	15
101	5.982490848565979E-4	TGTGCTGCGTGGGATTGCTATAAGAAACTCTTT	CAAWDCYKKLF	TRGV10	.	TRGJ1	15	-1	-1	18
101	5.982490848565979E-4	TGTGCTGCGTGGGTTTATAAGAAACTCTTT	CAAWVYKKLF	TRGV10	.	TRGJ1	16	-1	-1	14
101	5.982490848565979E-4	TGTGCTGCGTGGGATTATAAGAAACTCTTT	CAAWDYKKLF	TRGV10	.	TRGJ1	16	-1	-1	13
100	5.92325826590691E-4	TGTGCTGCGTGGGACCTCGGAGATAAGAAACTCTTT	CAAWDLGDKKLF	TRGV10	.	TRGJ1	13	-1	-1	22
99	5.864025683247841E-4	TGTGCTGCGTGGGATTATGGGGAGAAACTCTTT	CAAWDYGEKLF	TRGV10	.	TRGJ1	16	-1	-1	22
99	5.864025683247841E-4	TGTGCCTTGTGGGAGGTTTTGAATTATTATAAGAAACTCTTT	CALWEVLNYYKKLF	TRGV9	.	TRGJ1	16	-1	-1	17
98	5.804793100588772E-4	TGTGCTGCGTGGGATTATAGGGGGAAACTCTTT	CAAWDYRGKLF	TRGV10	.	TRGJ1	16	-1	-1	23
98	5.804793100588772E-4	TGTGCTGCGTGGGACGATTATAAGAAACTCTTT	CAAWDDYKKLF	TRGV10	.	TRGJ1	13	-1	-1	16
96	5.686327935270634E-4	TGTGCCTTGTGGGAGGTCTTATTATATTATAAGAAACTCTTT	CALWEVLLYYKKLF	TRGV9	.	TRGJ1	16	-1	-1	24
96	5.686327935270634E-4	TGTGCTGCGTGGGATTACCGGTGGTTGAAGAAACTCTTT	CAAWDYRWLKKLF	TRGV10	.	TRGJ1	17	-1	-1	27
96	5.686327935270634E-4	TGTGCTGCGTGGGATAAGAGGTATAAGAAACTCTTT	CAAWDKRYKKLF	TRGV10	.	TRGJ1	14	-1	-1	21
96	5.686327935270634E-4	TGTGCCGCCGGAGGCTGCGTGGGAAAGAAACTCTTT	CAAGGCVGKKLF	TRGV10	.	TRGJ1	7	-1	-1	24
96	5.686327935270634E-4	TGTGCTGCGTGGGCCTATTATAAGAAACTCTTT	CAAWAYYKKLF	TRGV10	.	TRGJ1	12	-1	-1	15
96	5.686327935270634E-4	TGTGCTGCGTGGGGTTATTATAAGAAACTCTTT	CAAWGYYKKLF	TRGV10	.	TRGJ1	16	-1	-1	14
96	5.686327935270634E-4	TGTGCTGCGTGGGGCCCTAAGAAACTCTTT	CAAWGPKKLF	TRGV10	.	TRGJ1	12	-1	-1	17
95	5.627095352611565E-4	TGTGCTGCGTGGGATTATTATTATAAGAAACTCTTT	CAAWDYYYKKLF	TRGV10	.	TRGJ1	16	-1	-1	16
94	5.567862769952495E-4	TGTGCTGCGTGGGAAGTCTATTATAAGAAACTCTTT	CAAWEVYYKKLF	TRGV10	.	TRGJ1	13	-1	-1	18
94	5.567862769952495E-4	TGTGCTGCGTGGGATTCTTATAAGAAACTCTTT	CAAWDSYKKLF	TRGV10	.	TRGJ1	15	-1	-1	13
93	5.508630187293427E-4	TGTGCTGCGCCGGATAAGAAACTCTTT	CAAPDKKLF	TRGV10	.	TRGJ1	14	-1	-1	13
93	5.508630187293427E-4	TGTGCTGCGTGGAAATATAAGAAACTCTTT	CAAWKYKKLF	TRGV10	.	TRGJ1	11	-1	-1	15
92	5.449397604634357E-4	TGTGCTGCTGGTTCAACCCCTACTAAGAAACTCTTT	CAAGSTPTKKLF	TRGV10	.	TRGJ1	10	-1	-1	23
92	5.449397604634357E-4	TGTGCTGCGTGGTGTTTGTATTATAAGAAACTCTTT	CAAWCLYYKKLF	TRGV10	.	TRGJ1	11	-1	-1	18
92	5.449397604634357E-4	TGTGCTGCGTGGGATACGTATAAGAAACTCTTT	CAAWDTYKKLF	TRGV10	.	TRGJ1	19	-1	-1	18
91	5.390165021975288E-4	TGTGCCTTGTGGGAGGTGTTGACCACTGGTTGGTTCAAGATATTT	CALWEVLTTGWFKIF	TRGV9	.	TRGJP1	17	-1	-1	21
90	5.330932439316219E-4	TGTGCTGCGTGGGACCCCAGGGATAAGAAACTCTTT	CAAWDPRDKKLF	TRGV10	.	TRGJ1	13	-1	-1	22
89	5.27169985665715E-4	TGTGCTGCGTGGGACCTCTCCTATAAGAAACTCTTT	CAAWDLSYKKLF	TRGV10	.	TRGJ1	13	-1	-1	21
87	5.153234691339011E-4	TGTGCTGCGTGGGACTATTATAAGAAACTCTTT	CAAWDYYKKLF	TRGV10	.	TRGJ1	16	-1	-1	15
86	5.094002108679943E-4	TGTGCTGCGTGGGATTCGTGTTATAAGAAACTCTTT	CAAWDSCYKKLF	TRGV10	.	TRGJ1	18	-1	-1	20
85	5.034769526020874E-4	TGTGCTGCGTGGGATTATAGGTATAAGAAACTCTTT	CAAWDYRYKKLF	TRGV10	.	TRGJ1	16	-1	-1	21
85	5.034769526020874E-4	TGTGCTGCGTGGGACCAGTATTATAAGAAACTCTTT	CAAWDQYYKKLF	TRGV10	.	TRGJ1	13	-1	-1	18
85	5.034769526020874E-4	TGTGCTGCGTGGGATTATATTTTGTATAAGAAACTCTTT	CAAWDYILYKKLF	TRGV10	.	TRGJ1	16	-1	-1	24
84	4.975536943361804E-4	TGTGCTGCGTGGACATACTATTATAAGAAACTCTTT	CAAWTYYYKKLF	TRGV10	.	TRGJ2	11	-1	-1	18
84	4.975536943361804E-4	TGTGCTGCGTGGGCCCGATATTATAAGAAACTCTTT	CAAWARYYKKLF	TRGV10	.	TRGJ1	12	-1	-1	18
83	4.916304360702735E-4	TGTGCTGCGTGGGATTTTTATTATAAGAAACTCTTT	CAAWDFYYKKLF	TRGV10	.	TRGJ1	15	-1	-1	17
82	4.8570717780436665E-4	TGTGCTGCGTGGGATTGCTATTATAAGAAACTCTTT	CAAWDCYYKKLF	TRGV10	.	TRGJ1	15	-1	-1	18
82	4.8570717780436665E-4	TGTGCTGCGTGGGACCGCTATTATAAGAAACTCTTT	CAAWDRYYKKLF	TRGV10	.	TRGJ1	13	-1	-1	18
81	4.797839195384597E-4	TGTGCTGCGTGGGATTTCTCAGCGAGGAAACTCTTT	CAAWDFSARKLF	TRGV10	.	TRGJ1	15	-1	-1	26
80	4.738606612725528E-4	TGTGCCTTGTGGGAGGTGCGTAGTAGTGATTGGATCAAGACGTTT	CALWEVRSSDWIKTF	TRGV9	.	TRGJP2	18	-1	-1	20
80	4.738606612725528E-4	TGTGCTGCGTGGGATTATATAATTAATGGGAAACTCTTT	CAAWDYIINGKLF	TRGV10	.	TRGJ1	22	-1	-1	29
80	4.738606612725528E-4	TGTGCTGCGTGGGGCGAGTATTATAAGAAACTCTTT	CAAWGEYYKKLF	TRGV10	.	TRGJ2	12	-1	-1	18
79	4.679374030066459E-4	TGTGCTGCGTGGGACCGATTTAGGGGGCATAAGAAACTCTTT	CAAWDRFRGHKKLF	TRGV10	.	TRGJ1	13	-1	-1	28
78	4.62014144740739E-4	TGTGCTGCGTGGGACGATAAGAAACTCTTT	CAAWDDKKLF	TRGV10	.	TRGJ1	13	-1	-1	16
77	4.5609088647483205E-4	TGTGCCACCTGGGACGGGGGTTATTATAAGAAACTCTTT	CATWDGGYYKKLF	TRGV2	.	TRGJ1	17	-1	-1	20
77	4.5609088647483205E-4	TGTGCTGCGTGGGATGGGTATTATAAGAAACTCTTT	CAAWDGYYKKLF	TRGV10	.	TRGJ1	14	-1	-1	18
77	4.5609088647483205E-4	TGTGCTGCGTGGGATTGGGGGGATTATAAGAAACTCTTT	CAAWDWGDYKKLF	TRGV10	.	TRGJ1	15	-1	-1	22
76	4.5016762820892516E-4	TGTGCTGCGTGGGGACCTTATTATAAGAAACTCTTT	CAAWGPYYKKLF	TRGV10	.	TRGJ1	12	-1	-1	17
75	4.442443699430183E-4	TGTGCTGCGTGGGCGGATTATTATAAGAAACTCTTT	CAAWADYYKKLF	TRGV10	.	TRGJ2	12	-1	-1	13
75	4.442443699430183E-4	TGTGCTGCGTGGGATTCCTGTTATAAGAAACTCTTT	CAAWDSCYKKLF	TRGV10	.	TRGJ1	15	-1	-1	20
74	4.3832111167711133E-4	TGTGCTGCGTTCCCTTTTTGGTATAAGAAACTCTTT	CAAFPFWYKKLF	TRGV10	.	TRGJ1	9	-1	-1	21
74	4.3832111167711133E-4	TGTGCTGCGTGGTATTATTATAAGAAACTCTTT	CAAWYYYKKLF	TRGV10	.	TRGJ1	16	-1	-1	13
74	4.3832111167711133E-4	TGTGCTGCGTGGGTTTATTATAAGAAACTCTTT	CAAWVYYKKLF	TRGV10	.	TRGJ1	16	-1	-1	14
73	4.3239785341120444E-4	TGTGCTGCGTGGGATTATTGGGCCCATTATAAGAAACTCTTT	CAAWDYWAHYKKLF	TRGV10	.	TRGJ1	16	-1	-1	25
73	4.3239785341120444E-4	TGTGCTGCGTGGGATTATACCACTGGTTGGTTCAAGATATTT	CAAWDYTTGWFKIF	TRGV10	.	TRGJP1	16	-1	-1	8
73	4.3239785341120444E-4	TGTGCTGCGTGGGATTACTATTATAAGAAACTCTTT	CAAWDYYYKKLF	TRGV10	.	TRGJ1	17	-1	-1	18
73	4.3239785341120444E-4	TGTGCTGCGTCCCATTATTATAAGAAACTCTTT	CAASHYYKKLF	TRGV10	.	TRGJ1	9	-1	-1	13
72	4.264745951452975E-4	TGTGCTGCGTGGGTCCTCGTTTCAAATTATTATAAGAAACTCTTT	CAAWVLVSNYYKKLF	TRGV10	.	TRGJ1	12	-1	-1	20
72	4.264745951452975E-4	TGTGCTGCGTGGTGGCCTTATTATAAGAAACTCTTT	CAAWWPYYKKLF	TRGV10	.	TRGJ1	11	-1	-1	17
71	4.205513368793906E-4	TGTGCCACCTGGGATGGTTATTATAAGAAACTCTTT	CATWDGYYKKLF	TRGV4	.	TRGJ1	16	-1	-1	17
70	4.146280786134837E-4	TGTGCTGCGTGGATGTTTTATTATAAGAAACTCTTT	CAAWMFYYKKLF	TRGV10	.	TRGJ1	11	-1	-1	17
70	4.146280786134837E-4	TGTGCTGCGTGGGATCCCTCAGATAATAAGAAACTCTTT	CAAWDPSDNKKLF	TRGV10	.	TRGJ1	14	-1	-1	22
69	4.087048203475768E-4	TGTGCCACCTGGGACGGGCGTTATAAGAAACTCTTT	CATWDGRYKKLF	TRGV2	.	TRGJ1	18	-1	-1	20
67	3.9685830381576295E-4	TGTGCTGCGTGGGAAAAATATAAGAAACTCTTT	CAAWEKYKKLF	TRGV10	.	TRGJ1	13	-1	-1	18
67	3.9685830381576295E-4	TGTGCTGCGTGGGATTATGAACTCTTT	CAAWDYELF	TRGV10	.	TRGJ1	16	-1	-1	19
67	3.9685830381576295E-4	TGTGCTGCGTGGGATTACGGGTTTAGGAAGAAACTCTTT	CAAWDYGFRKKLF	TRGV10	.	TRGJ1	18	-1	-1	27
66	3.9093504554985607E-4	TGTGCCTTGTGGGAGGTCCATAACTTATACACGGGTGATTGGATCAAGACGTTT	CALWEVHNLYTGDWIKTF	TRGV9	.	TRGJP2	19	-1	-1	34
66	3.9093504554985607E-4	TGTGCTGCGTGGTCCTCCCGTACGGGGGAGAAACTCTTT	CAAWSSRTGEKLF	TRGV10	.	TRGJ1	11	-1	-1	28
66	3.9093504554985607E-4	TGTGCTGCGTGGTTGAATTATTATAAGAAACTCTTT	CAAWLNYYKKLF	TRGV10	.	TRGJ1	11	-1	-1	14
65	3.850117872839492E-4	TGTGCTGCGTGGGATGGTGATTATTATAAGAAACTCTTT	CAAWDGDYYKKLF	TRGV10	.	TRGJ1	14	-1	-1	19
65	3.850117872839492E-4	TGTGCTGCGTGGGATCATCATTATAAGAAACTCTTT	CAAWDHHYKKLF	TRGV10	.	TRGJ1	14	-1	-1	16
65	3.850117872839492E-4	TGTGCTGCGAGGTATAAGAAACTCTTT	CAARYKKLF	TRGV10	.	TRGJ1	14	-1	-1	12
64	3.7908852901804224E-4	TGTGCTGCGTGGGCCCAAAGGGATGATTATAAGAAACTCTTT	CAAWAQRDDYKKLF	TRGV10	.	TRGJ2	12	-1	-1	22
62	3.672420124862284E-4	TGTGCTGCGTGGGAATACCCCACCTGGTATAAGAAACTCTTT	CAAWEYPTWYKKLF	TRGV10	.	TRGJ1	17	-1	-1	27
62	3.672420124862284E-4	TGTGCCACCTGGGATTATAAGAAACTCTTT	CATWDYKKLF	TRGV8	.	TRGJ1	14	-1	-1	13
60	3.5539549595441463E-4	TGTGCTGCGTGGGATTATACTTATAAGAAACTCTTT	CAAWDYTYKKLF	TRGV10	.	TRGJ1	16	-1	-1	20
59	3.494722376885077E-4	TGTGCTGCGTGGGATGCCTCGCGATATTATAAGAAACTCTTT	CAAWDASRYYKKLF	TRGV10	.	TRGJ1	14	-1	-1	24
58	3.435489794226008E-4	TGTGCTGCGTGGGCCCCCGGGTATTATAAGAAACTCTTT	CAAWAPGYYKKLF	TRGV10	.	TRGJ1	12	-1	-1	21
58	3.435489794226008E-4	TGTGCTGCGTGGGATCATTGGCTTTATAAGAAACTCTTT	CAAWDHWLYKKLF	TRGV10	.	TRGJ1	14	-1	-1	23
58	3.435489794226008E-4	TGTGCCACCTGGGACAGGCCCCATAAGAAACTCTTT	CATWDRPHKKLF	TRGV3	.	TRGJ1	19	-1	-1	22
57	3.3762572115669386E-4	TGTGCTGCGTGGGAGGCGAATTATTATAAGAAACTCTTT	CAAWEANYYKKLF	TRGV10	.	TRGJ1	13	-1	-1	16
57	3.3762572115669386E-4	TGTGCTGCGTGGGATCAAAAGAAACTCTTT	CAAWDQKKLF	TRGV10	.	TRGJ1	14	-1	-1	18
56	3.3170246289078697E-4	TGTGCTGCGTGGGATTATCGAGCATATTATAAGAAACTCTTT	CAAWDYRAYYKKLF	TRGV10	.	TRGJ1	16	-1	-1	24
56	3.3170246289078697E-4	TGTGCTGCGTGTTTCACTGGTTGGTTCAAGATATTT	CAACFTGWFKIF	TRGV10	.	TRGJP1	10	-1	-1	14
55	3.2577920462488003E-4	TGTGCTGCGTGGGCCCCACCTGCCCATTATTATAAGAAACTCTTT	CAAWAPPAHYYKKLF	TRGV10	.	TRGJ1	12	-1	-1	25
55	3.2577920462488003E-4	TGTGCTGCGTGGGATTTAACCCCCCCCATATATGCGAAACTCTTT	CAAWDLTPPIYAKLF	TRGV10	.	TRGJ1	15	-1	-1	35
55	3.2577920462488003E-4	TGTGCTGCGTGGGATTCCCGATATTATAAGAAACTCTTT	CAAWDSRYYKKLF	TRGV10	.	TRGJ1	15	-1	-1	21
55	3.2577920462488003E-4	TGTGCTGCGTGGGAGACGAATTATTATAAGAAACTCTTT	CAAWETNYYKKLF	TRGV10	.	TRGJ1	13	-1	-1	16
55	3.2577920462488003E-4	TGTGCCACCTGGGATGGTTATAAGAAACTCTTT	CATWDGYKKLF	TRGV4	.	TRGJ1	16	-1	-1	17
54	3.1985594635897314E-4	TGTGCTGCGTGGGATTCGAATTATTATAAGAAACTCTTT	CAAWDSNYYKKLF	TRGV10	.	TRGJ1	20	-1	-1	13
53	3.1393268809306625E-4	TGTGCTGCGTGGGTCGACTCCACTCATTATAAGAAACTCTTT	CAAWVDSTHYKKLF	TRGV10	.	TRGJ1	12	-1	-1	25
53	3.1393268809306625E-4	TGTGCTGCGTGGGACTTTTATTATAAGAAACTCTTT	CAAWDFYYKKLF	TRGV10	.	TRGJ1	13	-1	-1	17
53	3.1393268809306625E-4	TGTGCTGCGTGTCACAATTATTATAAGAAACTCTTT	CAACHNYYKKLF	TRGV10	.	TRGJ1	10	-1	-1	15
52	3.080094298271593E-4	TGTGCTGCGTGCGATCATGATCATTATTATAAGAAACTCTTT	CAACDHDHYYKKLF	TRGV10	.	TRGJ1	14	-1	-1	22
52	3.080094298271593E-4	TGTGCCTACCCAGGGCTCTTT	CAYPGLF	TRGV4	.	TRGJ1	9	-1	-1	15
52	3.080094298271593E-4	TGTGCTGCGTGGGAGGGGAATTATTATAAGAAACTCTTT	CAAWEGNYYKKLF	TRGV10	.	TRGJ1	13	-1	-1	17
52	3.080094298271593E-4	TGTGCTGCGTGGGGCCAGAATTATTATAAGAAACTCTTT	CAAWGQNYYKKLF	TRGV10	.	TRGJ1	12	-1	-1	17
51	3.020861715612524E-4	TGTGCCTTGTGGGAGGATACCACTGGTTGGTTCAAGATATTT	CALWEDTTGWFKIF	TRGV9	.	TRGJP1	15	-1	-1	16
51	3.020861715612524E-4	TGTGCCACCTGGGACGCCCCCTATTATAAGAAACTCTTT	CATWDAPYYKKLF	TRGV2	.	TRGJ1	15	-1	-1	21
50	2.961629132953455E-4	TGTGCTGCGTGGGGTAATTGCCCCCCCAATTATAAGAAACTCTTT	CAAWGNCPPNYKKLF	TRGV10	.	TRGJ2	12	-1	-1	28
50	2.961629132953455E-4	TGTGCTGCGTGGGTTTGTCGGCGTTATTATAAGAAACTCTTT	CAAWVCRRYYKKLF	TRGV10	.	TRGJ1	15	-1	-1	23
50	2.961629132953455E-4	TGTGCTGCGTGGGATCCGAATTATTATAAGAAACTCTTT	CAAWDPNYYKKLF	TRGV10	.	TRGJ1	14	-1	-1	13
50	2.961629132953455E-4	TGTGCTGCGTGGGGCTACAATTATTATAAGAAACTCTTT	CAAWGYNYYKKLF	TRGV10	.	TRGJ1	12	-1	-1	18
50	2.961629132953455E-4	TGTGCTGCGTGGGTCCTATATAAGAAACTCTTT	CAAWVLYKKLF	TRGV10	.	TRGJ1	12	-1	-1	18
49	2.902396550294386E-4	TGTGCTGCGTGGGAGACCGCGGGTAATTATAAGAAACTCTTT	CAAWETAGNYKKLF	TRGV10	.	TRGJ1	13	-1	-1	25
49	2.902396550294386E-4	TGTGCCCCGTATTATTATACCACTGGTTGGTTCAAGATATTT	CAPYYYTTGWFKIF	TRGV9	.	TRGJP1	5	-1	-1	15
49	2.902396550294386E-4	TGTGCCACCTGGGACGGGCGCTATAAGAAACTCTTT	CATWDGRYKKLF	TRGV2	.	TRGJ1	18	-1	-1	21
48	2.843163967635317E-4	TGTGCTGCGGTGAATTATTATAAGAAACTCTTT	CAAVNYYKKLF	TRGV10	.	TRGJ1	8	-1	-1	11
47	2.7839313849762476E-4	TGTGCTGCGTGGGATTCGGGGGTTGGGGATTATAAGAAACTCTTT	CAAWDSGVGDYKKLF	TRGV10	.	TRGJ1	15	-1	-1	28
47	2.7839313849762476E-4	TGTGCCACCTGGGAGGACGCGCGCTGGAAACTCTTT	CATWEDARWKLF	TRGV2	.	TRGJ1	13	-1	-1	26
47	2.7839313849762476E-4	TGTGCCTCCGCGCCTTATAAGAAACTCTTT	CASAPYKKLF	TRGV3	.	TRGJ1	8	-1	-1	14
47	2.7839313849762476E-4	TGTGCCACCTGGGACGGGCCTTATAAGAAACTCTTT	CATWDGPYKKLF	TRGV2	.	TRGJ1	19	-1	-1	20
47	2.7839313849762476E-4	TGTGCCACCTGGGACGGGCCTAGGAAACTCTTT	CATWDGPRKLF	TRGV2	.	TRGJ1	19	-1	-1	20
46	2.724698802317179E-4	TGTGCTGCGTGGGATTATGGTGATACCGGTTGGTTCAAGATATTT	CAAWDYGDTGWFKIF	TRGV10	.	TRGJP1	16	-1	-1	24
46	2.724698802317179E-4	TGTGCTGCGTGGCCCTATCAGGATTATTATAAGAAACTCTTT	CAAWPYQDYYKKLF	TRGV10	.	TRGJ1	11	-1	-1	22
46	2.724698802317179E-4	TGTGCTGCGTGGGCCCTTTATTATAAGAAACTCTTT	CAAWALYYKKLF	TRGV10	.	TRGJ1	12	-1	-1	17
46	2.724698802317179E-4	TGTGCCACCTGGGACCTCTTT	CATWDLF	TRGV3	.	TRGJ1	14	-1	-1	15
45	2.6654662196581093E-4	TGTGCCTTGTGGGAGGCTTTTAGTAGTGATTGGATCAAGACGTTT	CALWEAFSSDWIKTF	TRGV9	.	TRGJP2	15	-1	-1	20
45	2.6654662196581093E-4	TGTGCCACCTGGGATGGGCTTTATTATAAGAAACTCTTT	CATWDGLYYKKLF	TRGV4	.	TRGJ1	18	-1	-1	20
45	2.6654662196581093E-4	TGTGCTGCGTGGGATTCTTATTATAAGAAACTCTTT	CAAWDSYYKKLF	TRGV10	.	TRGJ1	15	-1	-1	17
45	2.6654662196581093E-4	TGTGCTGCGTGGGATTCTGAAGGTTATTATAAGAAACTCTTT	CAAWDSEGYYKKLF	TRGV10	.	TRGJ1	15	-1	-1	23
45	2.6654662196581093E-4	TGTGCTGCGTGGGACCATCGGGCTTATTATAAGAAACTCTTT	CAAWDHRAYYKKLF	TRGV10	.	TRGJ1	13	-1	-1	23
45	2.6654662196581093E-4	TGTGCTGCGTGGTCCCACTTTTATTATAAGAAACTCTTT	CAAWSHFYYKKLF	TRGV10	.	TRGJ1	11	-1	-1	20
44	2.6062336369990404E-4	TGTGCTGCGTGGGATTGCCCGCTCAATTTGTATTATAAGAAACTCTTT	CAAWDCPLNLYYKKLF	TRGV10	.	TRGJ1	15	-1	-1	30
44	2.6062336369990404E-4	TGTGCTGCGTGGGACTCGAATTATTATAAGAAACTCTTT	CAAWDSNYYKKLF	TRGV10	.	TRGJ1	13	-1	-1	15
44	2.6062336369990404E-4	TGTGCCACCTGGGACGGGGATAAGAAACTCTTT	CATWDGDKKLF	TRGV2	.	TRGJ1	17	-1	-1	19
43	2.5470010543399716E-4	TGTGCCACCTGGGACGGGCTTTATAAGAAACTCTTT	CATWDGLYKKLF	TRGV2	.	TRGJ1	18	-1	-1	20
43	2.5470010543399716E-4	TGTGCCACCTGGGATAGAACCCAGAAACTCTTT	CATWDRTQKLF	TRGV8	.	TRGJ1	16	-1	-1	22
43	2.5470010543399716E-4	TGTGCTGCGTGGGAACCCGAGGGTAGTAAGAAACTCTTT	CAAWEPEGSKKLF	TRGV10	.	TRGJ1	13	-1	-1	26
42	2.487768471680902E-4	TGTGCTGCGTGGGATATACGTCGTAGTTATAAGAAACTCTTT	CAAWDIRRSYKKLF	TRGV10	.	TRGJ1	20	-1	-1	26
42	2.487768471680902E-4	TGTGCCACCTGGGACGGGCTCTTT	CATWDGLF	TRGV3	.	TRGJ1	18	-1	-1	18
42	2.487768471680902E-4	TGTGCTGCGTGGGATCCCCCGAGTTATTATAAGAAACTCTTT	CAAWDPPSYYKKLF	TRGV10	.	TRGJ1	14	-1	-1	19
42	2.487768471680902E-4	TGTGCTGCGTGGGACCCTAATTATTATAAGAAACTCTTT	CAAWDPNYYKKLF	TRGV10	.	TRGJ1	13	-1	-1	18
41	2.4285358890218333E-4	TGTGCCACCTGGGACGGGCATTATTATAAGAAACTCTTT	CATWDGHYYKKLF	TRGV2	.	TRGJ1	18	-1	-1	19
41	2.4285358890218333E-4	TGTGCCACCTGGGACGGGAATTATTATAAGAAACTCTTT	CATWDGNYYKKLF	TRGV7	.	TRGJ1	17	-1	-1	17
41	2.4285358890218333E-4	TGTGCCACCTGGGACGGGCATGAGAAACTCTTT	CATWDGHEKLF	TRGV2	.	TRGJ1	18	-1	-1	19
40	2.369303306362764E-4	TGTGCTGCGTGGAAAAGAAAATCCCGGGAGGATTATAAGAAACTCTTT	CAAWKRKSREDYKKLF	TRGV10	.	TRGJ1	11	-1	-1	31
40	2.369303306362764E-4	TGTGCCACCTGGGATGGGCAGTACGGGAAACTCTTT	CATWDGQYGKLF	TRGV4	.	TRGJ1	18	-1	-1	26
39	2.310070723703695E-4	TGTGCCACCTGGGACGGGCCGGGGAAACTCTTT	CATWDGPGKLF	TRGV2	.	TRGJ1	19	-1	-1	23
39	2.310070723703695E-4	TGTGCCACCTGGGATAGCAAGAAACTCTTT	CATWDSKKLF	TRGV4	.	TRGJ1	14	-1	-1	18
38	2.2508381410446258E-4	TGTGCTGCGTGGGATTATCCGAATTATTATAAGAAACTCTTT	CAAWDYPNYYKKLF	TRGV10	.	TRGJ1	16	-1	-1	13
38	2.2508381410446258E-4	TGTGCCACCTGGGATAGGCCGGCTTATTATAAGAAACTCTTT	CATWDRPAYYKKLF	TRGV8	.	TRGJ1	19	-1	-1	23
38	2.2508381410446258E-4	TGTGCCACCTGGGACGGGTATTATAAGAAACTCTTT	CATWDGYYKKLF	TRGV2	.	TRGJ1	17	-1	-1	18
38	2.2508381410446258E-4	TGTGCCACCTGGGACGGAAAGAAACTCTTT	CATWDGKKLF	TRGV3	.	TRGJ1	14	-1	-1	18
38	2.2508381410446258E-4	TGTGCCTTGCTCTTT	CALLF	TRGV9	.	TRGJ1	8	-1	-1	9
37	2.1916055583855567E-4	TGTGCTGCGTGGGATTGCCACGGTCCGAATTATTATAAGAAACTCTTT	CAAWDCHGPNYYKKLF	TRGV10	.	TRGJ1	15	-1	-1	25
37	2.1916055583855567E-4	TGTGCTGCGTGGGATTATAAGCCCACTGGTTGGTTCAAGATATTT	CAAWDYKPTGWFKIF	TRGV10	.	TRGJP1	25	-1	-1	22
37	2.1916055583855567E-4	TGTGCTGCGTGGGGGAATTATTATAAGAAACTCTTT	CAAWGNYYKKLF	TRGV10	.	TRGJ1	12	-1	-1	14
37	2.1916055583855567E-4	TGTGCTGCGTGGGATCGATCTTGGTTCAAGATATTT	CAAWDRSWFKIF	TRGV10	.	TRGJP1	14	-1	-1	20
37	2.1916055583855567E-4	TGTGCTGCGTGGATATCGCGGTTCAAGATATTT	CAAWISRFKIF	TRGV10	.	TRGJP1	11	-1	-1	19
37	2.1916055583855567E-4	TGTGCCTTGTGGGAATATTATAGGAAACTCTTT	CALWEYYRKLF	TRGV9	.	TRGJ1	13	-1	-1	12
37	2.1916055583855567E-4	TGTGCCACCTGGGATTATTATAAGAAACTCTTT	CATWDYYKKLF	TRGV8	.	TRGJ1	14	-1	-1	13
37	2.1916055583855567E-4	TGTGCCACCTGGGATGGGGAGAAACTCTTT	CATWDGEKLF	TRGV8	.	TRGJ1	17	-1	-1	19
37	2.1916055583855567E-4	TGTGCCACCTGGGACCATAAGAAACTCTTT	CATWDHKKLF	TRGV8	.	TRGJ1	13	-1	-1	16
37	2.1916055583855567E-4	TGTGCCACCTGGGACGCTAAGAAACTCTTT	CATWDAKKLF	TRGV2	.	TRGJ1	15	-1	-1	17
36	2.1323729757264875E-4	TGTGCCACCTGGGACGGGCCGGGTTATTATAAGAAACTCTTT	CATWDGPGYYKKLF	TRGV2	.	TRGJ1	19	-1	-1	23
36	2.1323729757264875E-4	TGTGCTGCGTGGGTTGTCAAATGTGGTGGGAAACTCTTT	CAAWVVKCGGKLF	TRGV10	.	TRGJ1	12	-1	-1	29
36	2.1323729757264875E-4	TGTGCTGCGTGGGTCCATTATTATAAGAAACTCTTT	CAAWVHYYKKLF	TRGV10	.	TRGJ1	12	-1	-1	16
36	2.1323729757264875E-4	TGTGCCACCTGGTATTATAAGAAACTCTTT	CATWYYKKLF	TRGV4	.	TRGJ1	14	-1	-1	12
35	2.0731403930674186E-4	TGTGCCACCTGGGATCCTTATTATAAGAAACTCTTT	CATWDPYYKKLF	TRGV4	.	TRGJ1	14	-1	-1	17
35	2.0731403930674186E-4	TGTGCCACCTGGGATGGGCTCAGGAAACTCTTT	CATWDGLRKLF	TRGV4	.	TRGJ1	21	-1	-1	23
34	2.0139078104083495E-4	TGTGCCACCTGGGAGGGGCGGCATTATAAGAAACTCTTT	CATWEGRHYKKLF	TRGV8	.	TRGJ1	13	-1	-1	22
34	2.0139078104083495E-4	TTTGCCACAGGGAAACTCTTT	FATGKLF	TRGV2	.	TRGJ1	7	-1	-1	11
33	1.9546752277492803E-4	TGTGCTGCGTGGGATTCCGATCCCACTGGTTGGTTCAAGATATTT	CAAWDSDPTGWFKIF	TRGV10	.	TRGJP1	25	-1	-1	19
33	1.9546752277492803E-4	TGTGCTGCGTGGGATTATGTGGGCGGTTTTTGGATCAAGACGTTT	CAAWDYVGGFWIKTF	TRGV10	.	TRGJP2	19	-1	-1	29
33	1.9546752277492803E-4	TGTGCCACCTGGGACGGGTGGACCACTGGTTGGTTCAAGATATTT	CATWDGWTTGWFKIF	TRGV2	.	TRGJP1	17	-1	-1	21
33	1.9546752277492803E-4	TGTGCTGCGTGGGATCACCACGATTATTATAAGAAACTCTTT	CAAWDHHDYYKKLF	TRGV10	.	TRGJ1	17	-1	-1	22
33	1.9546752277492803E-4	TGTGCCACCTGGGACGGTACCTTATTGAAACTCTTT	CATWDGTLLKLF	TRGV2	.	TRGJ1	16	-1	-1	26
33	1.9546752277492803E-4	TGTGCCACCTGGGACGGGCGGAAGAAACTCTTT	CATWDGRKKLF	TRGV2	.	TRGJ1	18	-1	-1	21
33	1.9546752277492803E-4	TGTGCTGTGGACCGTTGGTTCAAGATATTT	CAVDRWFKIF	TRGV10	.	TRGJP1	6	-1	-1	13
32	1.8954426450902112E-4	TGTGCTGCGTGGGAGAACACTGGTTGGTTCAAGATATTT	CAAWENTGWFKIF	TRGV10	.	TRGJP1	13	-1	-1	17
32	1.8954426450902112E-4	TGTGCCACCTGGGTTTATTATAAGAAACTCTTT	CATWVYYKKLF	TRGV8	.	TRGJ1	12	-1	-1	14
32	1.8954426450902112E-4	TGTGCCACCCCTCTGTGGAAGTGGAAACTCTTT	CATPLWKWKLF	TRGV2	.	TRGJ1	8	-1	-1	23
31	1.836210062431142E-4	TGTGCTGCGTGGGCCCACAGCTCGAAAAATTATTATAAGAAACTCTTT	CAAWAHSSKNYYKKLF	TRGV10	.	TRGJ1	12	-1	-1	27
31	1.836210062431142E-4	TGTGCTGCGTGGCTGGATACCACTGGTTGGTTCAAGATATTT	CAAWLDTTGWFKIF	TRGV10	.	TRGJP1	11	-1	-1	16
31	1.836210062431142E-4	TGTGCTGCGTGGGATCGGACCACTGGTTGGTTCAAGATATTT	CAAWDRTTGWFKIF	TRGV10	.	TRGJP1	14	-1	-1	18
31	1.836210062431142E-4	TGTGCTGCGTGGGATATTACCACTGGTTGGTTCAAGATATTT	CAAWDITTGWFKIF	TRGV10	.	TRGJP1	14	-1	-1	8
31	1.836210062431142E-4	TGTGCTGCGTGGGATACCACTGGTTGGTTCAAGATATTT	CAAWDTTGWFKIF	TRGV10	.	TRGJP1	14	-1	-1	13
31	1.836210062431142E-4	TGTGCCATGGGTTGGTTCAAGATATTT	CAMGWFKIF	TRGV10	.	TRGJP1	4	-1	-1	9
31	1.836210062431142E-4	TGTGCCACCTGGGAATATTATAAGAAACTCTTT	CATWEYYKKLF	TRGV8	.	TRGJ1	13	-1	-1	12
31	1.836210062431142E-4	TGTGCCACCTGGGATAGAGGCGCGCTCTTT	CATWDRGALF	TRGV8	.	TRGJ1	16	-1	-1	24
30	1.7769774797720731E-4	TGTGCTGCGTGGGATTATTTCTATAAACGTTATTATAAGAAACTCTTT	CAAWDYFYKRYYKKLF	TRGV10	.	TRGJ1	16	-1	-1	29
30	1.7769774797720731E-4	TGTGCTGCGTGGGATTATAACCCTTATTATAAGAAACTCTTT	CAAWDYNPYYKKLF	TRGV10	.	TRGJ1	16	-1	-1	23
30	1.7769774797720731E-4	TGTGCCACCTGGGACGGATATAAGAAACTCTTT	CATWDGYKKLF	TRGV3	.	TRGJ1	14	-1	-1	18
30	1.7769774797720731E-4	TGTGCCACCTGGGAAGAGAAACTCTTT	CATWEEKLF	TRGV8	.	TRGJ1	13	-1	-1	16
30	1.7769774797720731E-4	TGTGCCACCTGGGATGGACTCTTT	CATWDGLF	TRGV3	.	TRGJ1	13	-1	-1	17
30	1.7769774797720731E-4	TGTGCCACCTGGGATAGCCCGGGGAAACTCTTT	CATWDSPGKLF	TRGV8	.	TRGJ1	19	-1	-1	23
30	1.7769774797720731E-4	TGTGCTGCGTGGGTTCCGACTGGTTGGTTCAAGATATTT	CAAWVPTGWFKIF	TRGV10	.	TRGJP1	12	-1	-1	18
29	1.717744897113004E-4	TGTGCCACCTGGGACGGGCTTTATTATAAGAAACTCTTT	CATWDGLYYKKLF	TRGV2	.	TRGJ1	18	-1	-1	20
29	1.717744897113004E-4	TGTGCCACCTGGGACGGGCCTTATTATAAGAAACTCTTT	CATWDGPYYKKLF	TRGV2	.	TRGJ1	19	-1	-1	20
29	1.717744897113004E-4	TGTGCCACCTGGGACGTCCTTTGGAAACTCTTT	CATWDVLWKLF	TRGV2	.	TRGJ1	15	-1	-1	23
29	1.717744897113004E-4	TGTGCCACCTGGGATCATAAGAAACTCTTT	CATWDHKKLF	TRGV8	.	TRGJ1	14	-1	-1	13
29	1.717744897113004E-4	TGTGCCACCTGGGATAAGGAGAAACTCTTT	CATWDKEKLF	TRGV8	.	TRGJ1	15	-1	-1	19
29	1.717744897113004E-4	TGTGCCACCCGGAATAAGAAACTCTTT	CATRNKKLF	TRGV4	.	TRGJ1	14	-1	-1	13
29	1.717744897113004E-4	TGTGCTGCGTGGAACACTGGTTGGTTCAAGATATTT	CAAWNTGWFKIF	TRGV10	.	TRGJP1	11	-1	-1	14
28	1.6585123144539348E-4	TGTGCCTTGTGGGAGGTGGGCTGGATAAATTATTATAAGAAACTCTTT	CALWEVGWINYYKKLF	TRGV9	.	TRGJ1	17	-1	-1	27
28	1.6585123144539348E-4	TGTGCTGCGTGGGATCCGAATACCACTGGTTGGTTCAAGATATTT	CAAWDPNTTGWFKIF	TRGV10	.	TRGJP1	25	-1	-1	19
28	1.6585123144539348E-4	TGTGCTGCGTGGGATTGGACCACTGGTTGGTTCAAGATATTT	CAAWDWTTGWFKIF	TRGV10	.	TRGJP1	15	-1	-1	18
28	1.6585123144539348E-4	TGTGCTGCGTGGGATCCAGAGTACGGTTGGTTCAAGATATTT	CAAWDPEYGWFKIF	TRGV10	.	TRGJP1	14	-1	-1	24
28	1.6585123144539348E-4	TGTGCCACCTGGGCCGCGAAGGGTTATTATAAGAAACTCTTT	CATWAAKGYYKKLF	TRGV5	.	TRGJ1	12	-1	-1	23
28	1.6585123144539348E-4	TGTGCCACCTGGGACGGGCCTAGGCTCCGTGAGAAACTCTTT	CATWDGPRLREKLF	TRGV2	.	TRGJ1	19	-1	-1	31
28	1.6585123144539348E-4	TGTGCCACCTGGGACAGGCCCCTTGTGAAACTCTTT	CATWDRPLVKLF	TRGV3	.	TRGJ1	19	-1	-1	26
28	1.6585123144539348E-4	TGTGCCACCTGGGACGGGTTGAAACTCTTT	CATWDGLKLF	TRGV2	.	TRGJ1	17	-1	-1	20
27	1.5992797317948657E-4	TGTGCCACCTGGGACGGGCCGCATTATTATAAGAAACTCTTT	CATWDGPHYYKKLF	TRGV2	.	TRGJ1	19	-1	-1	19
27	1.5992797317948657E-4	TGTGCCACCTGGGACGGCGACTATTATAAGAAACTCTTT	CATWDGDYYKKLF	TRGV2	.	TRGJ1	16	-1	-1	21
27	1.5992797317948657E-4	TGTGCCACCTGGGACTGGTATAAGAAGAAACTCTTT	CATWDWYKKKLF	TRGV2	.	TRGJ1	17	-1	-1	18
27	1.5992797317948657E-4	TGTGCCACCTGGGACAGGCAAGATAAGAAACTCTTT	CATWDRQDKKLF	TRGV3	.	TRGJ1	18	-1	-1	22
27	1.5992797317948657E-4	TGTGCCACCTGGGACAGGGGTCTCTTT	CATWDRGLF	TRGV3	.	TRGJ1	17	-1	-1	21
27	1.5992797317948657E-4	TGTGCCACCAAACGTAAACTCTTT	CATKRKLF	TRGV4	.	TRGJ1	8	-1	-1	15
27	1.5992797317948657E-4	TGTGCTGCGTGGGATTGGAATTATTATAAGAAACTCTTT	CAAWDWNYYKKLF	TRGV10	.	TRGJ1	15	-1	-1	13
26	1.5400471491357965E-4	TGTGCTGCGTGGGAGACCGGGATCATGTTGGGTCTGCATTATAAGAAACTCTTT	CAAWETGIMLGLHYKKLF	TRGV10	.	TRGJ1	13	-1	-1	37
26	1.5400471491357965E-4	TGTGCTGCGTGGGATTCCCATGTCGGTGGCACTGGTTGGTTCAAGATATTT	CAAWDSHVGGTGWFKIF	TRGV10	.	TRGJP1	15	-1	-1	29
26	1.5400471491357965E-4	TGTGCTGCGTGGGATTATCCGACAGACATGGATTATTATAAGAAACTCTTT	CAAWDYPTDMDYYKKLF	TRGV10	.	TRGJ1	16	-1	-1	31
26	1.5400471491357965E-4	TGTGCCACCTGGGATACGGGGGCCACTGGTTGGTTCAAGATATTT	CATWDTGATGWFKIF	TRGV8	.	TRGJP1	15	-1	-1	22
26	1.5400471491357965E-4	TGTGCCACCTGGGACAGGCCAGGTTATAAGAAACTCTTT	CATWDRPGYKKLF	TRGV3	.	TRGJ1	19	-1	-1	23
26	1.5400471491357965E-4	TGTGCCACCTGGGACGGGCCTAATAAGAAACTCTTT	CATWDGPNKKLF	TRGV2	.	TRGJ1	19	-1	-1	22
26	1.5400471491357965E-4	TGTGCCACCTGGGACGGACCTAAGAAACTCTTT	CATWDGPKKLF	TRGV3	.	TRGJ1	20	-1	-1	20
26	1.5400471491357965E-4	TGTGCCACCTGGGTAATGAAACTCTTT	CATWVMKLF	TRGV8	.	TRGJ1	12	-1	-1	13
26	1.5400471491357965E-4	TGTGCCACCTGTTCACTCTTT	CATCSLF	TRGV8	.	TRGJ1	10	-1	-1	14
26	1.5400471491357965E-4	TGTGCTGCGTGGGGCACCACTGGTTGGTTCAAGATATTT	CAAWGTTGWFKIF	TRGV10	.	TRGJP1	12	-1	-1	15
26	1.5400471491357965E-4	TGTGCCACCTGGGACTGGAATTATTATAAGAAACTCTTT	CATWDWNYYKKLF	TRGV3	.	TRGJ1	17	-1	-1	17
26	1.5400471491357965E-4	TGTGCCACCTGGGACGGCTATTATTATAAGAAACTCTTT	CATWDGYYYKKLF	TRGV2	.	TRGJ1	16	-1	-1	19
26	1.5400471491357965E-4	TGTGCCACCTGGGACGGATATTATTATAAGAAACTCTTT	CATWDGYYYKKLF	TRGV2	.	TRGJ1	16	-1	-1	19
26	1.5400471491357965E-4	TGTGCCACCTTTTGTTGCAGGCTCTTT	CATFCCRLF	TRGV4	.	TRGJ1	9	-1	-1	21
26	1.5400471491357965E-4	TGTGCCACCTGGGACAGGCATTATTATAAGAAACTCTTT	CATWDRHYYKKLF	TRGV3	.	TRGJ1	18	-1	-1	19
26	1.5400471491357965E-4	TGTGCTGCTTATACCACTGGTTGGTTCAAGATATTT	CAAYTTGWFKIF	TRGV10	.	TRGJP1	7	-1	-1	9
26	1.5400471491357965E-4	TGTGCCACCTGGGACTTGTTGGGTAAGAAACTCTTT	CATWDLLGKKLF	TRGV2	.	TRGJ1	14	-1	-1	23
25	1.4808145664767274E-4	TGTGCTGCGTGGGACCCCCCCGACTATTATTATAAGAAACTCTTT	CAAWDPPDYYYKKLF	TRGV10	.	TRGJ1	13	-1	-1	25
25	1.4808145664767274E-4	TGTGCCACCTGGGAGGGTCCCCTCGGATATTATAAGAAACTCTTT	CATWEGPLGYYKKLF	TRGV4	.	TRGJ1	23	-1	-1	27
25	1.4808145664767274E-4	TGTGCCACCTGGGATGGGTCGAATTATTATAAGAAACTCTTT	CATWDGSNYYKKLF	TRGV4	.	TRGJ1	17	-1	-1	18
25	1.4808145664767274E-4	TGTGCCACCTGGGATGGGCCCCCTTATTATAAGAAACTCTTT	CATWDGPPYYKKLF	TRGV4	.	TRGJ1	20	-1	-1	23
25	1.4808145664767274E-4	TGTGCCACCTGGGACTCTCTTCATTATTATAAGAAACTCTTT	CATWDSLHYYKKLF	TRGV3	.	TRGJ1	14	-1	-1	22
25	1.4808145664767274E-4	TGTGCCACCTGGGATGGTGATCATTATAAGAAACTCTTT	CATWDGDHYKKLF	TRGV4	.	TRGJ1	16	-1	-1	19
25	1.4808145664767274E-4	TGTGCCACTTCTTATTATAAGAAACTCTTT	CATSYYKKLF	TRGV4	.	TRGJ1	7	-1	-1	11
25	1.4808145664767274E-4	TGTGCTGCGTGGGATTATATTTATTATAAGAAACTCTTT	CAAWDYIYYKKLF	TRGV10	.	TRGJ1	16	-1	-1	20
25	1.4808145664767274E-4	TGTGCCACCTGGGACAGGCCCTTGGAGAAACTCTTT	CATWDRPLEKLF	TRGV3	.	TRGJ1	19	-1	-1	25
25	1.4808145664767274E-4	TGTGCCACCCCTAAGAAACTCTTT	CATPKKLF	TRGV3	.	TRGJ1	8	-1	-1	11
24	1.4215819838176585E-4	TGTGCTGCGTGGGATTCGCAGGCAACCTGGGAGCGTTGGTTCAAGATATTT	CAAWDSQATWERWFKIF	TRGV10	.	TRGJP1	15	-1	-1	34
24	1.4215819838176585E-4	TGTGCTGCGTGGGATAAGGGGGAGGATAGGAATTATTATAAGAAACTCTTT	CAAWDKGEDRNYYKKLF	TRGV10	.	TRGJ1	14	-1	-1	29
24	1.4215819838176585E-4	TGTGCTGCGTGGGCCGGGTATACCACTGGTTGGTTCAAGATATTT	CAAWAGYTTGWFKIF	TRGV10	.	TRGJP1	12	-1	-1	18
24	1.4215819838176585E-4	TGTGCTGCGTGGGCAAACCATACCACTGGTTGGTTCAAGATATTT	CAAWANHTTGWFKIF	TRGV10	.	TRGJP1	12	-1	-1	19
24	1.4215819838176585E-4	TGTGCCACCTGGGACGCCCTGCCCAAGAAACTCTTT	CATWDALPKKLF	TRGV2	.	TRGJ1	15	-1	-1	24
24	1.4215819838176585E-4	TGTGCCACCTGGGACGGGCTGCTGACGAAACTCTTT	CATWDGLLTKLF	TRGV2	.	TRGJ1	18	-1	-1	26
24	1.4215819838176585E-4	TGTGCCACCTGGGATGGGCTAAGGAAACTCTTT	CATWDGLRKLF	TRGV4	.	TRGJ1	18	-1	-1	19
24	1.4215819838176585E-4	TGTGCCACCTGGGACGGTTATAAGAAACTCTTT	CATWDGYKKLF	TRGV2	.	TRGJ1	16	-1	-1	17
24	1.4215819838176585E-4	TGTGCCACCTGGGACGGGCGTCAGAAACTCTTT	CATWDGRQKLF	TRGV2	.	TRGJ1	18	-1	-1	22
24	1.4215819838176585E-4	TGTGCCACCTGGTCTTATAAGAAACTCTTT	CATWSYKKLF	TRGV5	.	TRGJ1	11	-1	-1	14
24	1.4215819838176585E-4	TGTGCCACCTGGGATGCTGGGAAACTCTTT	CATWDAGKLF	TRGV4	.	TRGJ1	15	-1	-1	20
24	1.4215819838176585E-4	TGTGCCACCTGGGACGGGCGGCTCTTT	CATWDGRLF	TRGV2	.	TRGJ1	18	-1	-1	21
24	1.4215819838176585E-4	TGTGCTGCGTGGGCCCATACCACTGGTTGGTTCAAGATATTT	CAAWAHTTGWFKIF	TRGV10	.	TRGJP1	12	-1	-1	16
24	1.4215819838176585E-4	TGTGCTGCGTGGGATTCGATTTATTATAAGAAACTCTTT	CAAWDSIYYKKLF	TRGV10	.	TRGJ1	15	-1	-1	13
24	1.4215819838176585E-4	TGTGCTGTGGATACCACTGGTTGGTTCAAGATATTT	CAVDTTGWFKIF	TRGV10	.	TRGJP1	6	-1	-1	10
24	1.4215819838176585E-4	TGTGCCACCTGGGATGTTTATTATAAGAAACTCTTT	CATWDVYYKKLF	TRGV8	.	TRGJ1	14	-1	-1	17
24	1.4215819838176585E-4	TGTGCCACCTGGGATGGGGAGTGTGAGAAACTCTTT	CATWDGECEKLF	TRGV4	.	TRGJ1	17	-1	-1	25
24	1.4215819838176585E-4	TGTGCTGCGTGGGATTCGGCCACTGGTTGGTTCAAGATATTT	CAAWDSATGWFKIF	TRGV10	.	TRGJP1	15	-1	-1	19
24	1.4215819838176585E-4	TGTGCTGCGTGGGACGATACCACTGGTTGGTTCAAGATATTT	CAAWDDTTGWFKIF	TRGV10	.	TRGJP1	13	-1	-1	16
23	1.3623494011585894E-4	TGTGCTGCGTGTGACCTTCCCATAAATACCACTGGTTGGTTCAAGATATTT	CAACDLPINTTGWFKIF	TRGV10	.	TRGJP1	13	-1	-1	22
23	1.3623494011585894E-4	TGTGCTGCGTGGGATGGTTTGGGGGCCGTTCGTGATTGGATCAAGACGTTT	CAAWDGLGAVRDWIKTF	TRGV10	.	TRGJP2	14	-1	-1	31
23	1.3623494011585894E-4	TGTGCTGCGTGGGACGCTCCTATGGGTAGTGATTGGATCAAGACGTTT	CAAWDAPMGSDWIKTF	TRGV10	.	TRGJP2	13	-1	-1	25
23	1.3623494011585894E-4	TGTGCTGCGTGGGATTCTCTTCCTCTTTATTATAAGAAACTCTTT	CAAWDSLPLYYKKLF	TRGV10	.	TRGJ1	15	-1	-1	26
23	1.3623494011585894E-4	TGTGCTGCGTGGGCCCTCACTGGTTGGTTCAAGATATTT	CAAWALTGWFKIF	TRGV10	.	TRGJP1	12	-1	-1	17
23	1.3623494011585894E-4	TGTGCCACCTGGGACGGGCCGGATTATAAGAAACTCTTT	CATWDGPDYKKLF	TRGV2	.	TRGJ1	19	-1	-1	22
23	1.3623494011585894E-4	TGTGCCACCTGGGACAGGAATTATTATAAGAAACTCTTT	CATWDRNYYKKLF	TRGV3	.	TRGJ1	17	-1	-1	17
23	1.3623494011585894E-4	TGTGCCACCCGGCCCTGTTATTATAAGAAACTCTTT	CATRPCYYKKLF	TRGV2	.	TRGJ1	11	-1	-1	17
23	1.3623494011585894E-4	TGTGCCACCTGGGACGGGCAGGAGAAACTCTTT	CATWDGQEKLF	TRGV2	.	TRGJ1	18	-1	-1	22
23	1.3623494011585894E-4	TGTGCCACCTGGGATGGGGAACTCTTT	CATWDGELF	TRGV8	.	TRGJ1	17	-1	-1	19
23	1.3623494011585894E-4	TGTGCCGTCGATAAGAAACTCTTT	CAVDKKLF	TRGV9	.	TRGJ1	5	-1	-1	10
23	1.3623494011585894E-4	TGTGCCACCTGGCCCAGACTCTTT	CATWPRLF	TRGV2	.	TRGJ1	11	-1	-1	17
23	1.3623494011585894E-4	TGTGCCACCTGGGACGGGGTCAGGGGTTATTATAAGAAACTCTTT	CATWDGVRGYYKKLF	TRGV2	.	TRGJ1	17	-1	-1	26
23	1.3623494011585894E-4	TGTGCCACCTGGGACAGGCCGAATTATTATAAGAAACTCTTT	CATWDRPNYYKKLF	TRGV3	.	TRGJ1	19	-1	-1	19
23	1.3623494011585894E-4	TGTGCCACCTGGGATGAGCTAGATAAGAAACTCTTT	CATWDELDKKLF	TRGV4	.	TRGJ1	18	-1	-1	22
23	1.3623494011585894E-4	TGTGCCACCTGGGACGGGAGGCCGCCGAAACTCTTT	CATWDGRPPKLF	TRGV3	.	TRGJ1	17	-1	-1	26
23	1.3623494011585894E-4	TGTGCTGCGTGGGAGAGGGGGTTCAAGATATTT	CAAWERGFKIF	TRGV10	.	TRGJP1	13	-1	-1	19
23	1.3623494011585894E-4	TGTGCCACCTGGGACGGGCCCGGGAAACTCTTT	CATWDGPGKLF	TRGV2	.	TRGJ1	21	-1	-1	23
23	1.3623494011585894E-4	TGTGCCACCTGGGACACTTATAAGAAACTCTTT	CATWDTYKKLF	TRGV3	.	TRGJ1	15	-1	-1	17
23	1.3623494011585894E-4	TGTGCCACCCATTTCCCAGTTAATTATTATAAGAAACTCTTT	CATHFPVNYYKKLF	TRGV10	.	TRGJ1	4	-1	-1	21
22	1.3031168184995202E-4	TGTGCTGCGTGGGATCTTTGCAAATCAGGTTGGTTCAAGATATTT	CAAWDLCKSGWFKIF	TRGV10	.	TRGJP1	14	-1	-1	27
22	1.3031168184995202E-4	TGTGCTGCGTGGGATTTTTTAAATTATTATAAGAAACTCTTT	CAAWDFLNYYKKLF	TRGV10	.	TRGJ1	15	-1	-1	21
22	1.3031168184995202E-4	TGTGCTGCGTGGACAAATACCACTGGTTGGTTCAAGATATTT	CAAWTNTTGWFKIF	TRGV10	.	TRGJP1	11	-1	-1	16
22	1.3031168184995202E-4	TGTGCCACCTGGGGAACTCATTATTATAAGAAACTCTTT	CATWGTHYYKKLF	TRGV2	.	TRGJ1	12	-1	-1	19
22	1.3031168184995202E-4	TGTGCCACCTGGGACGGCTATTATAAGAAACTCTTT	CATWDGYYKKLF	TRGV2	.	TRGJ1	16	-1	-1	18
22	1.3031168184995202E-4	TGTGCCACCTGGGACGGAGGGTATAAGAAACTCTTT	CATWDGGYKKLF	TRGV2	.	TRGJ1	16	-1	-1	21
22	1.3031168184995202E-4	TGTGCCACCCTCATGCCTGTTAAGAAACTCTTT	CATLMPVKKLF	TRGV8	.	TRGJ1	8	-1	-1	20
22	1.3031168184995202E-4	TGTGCCACCTGTTATAAGAAACTCTTT	CATCYKKLF	TRGV4	.	TRGJ1	10	-1	-1	11
22	1.3031168184995202E-4	TGTGCCACCGCCCATAAGAAACTCTTT	CATAHKKLF	TRGV3	.	TRGJ1	8	-1	-1	13
22	1.3031168184995202E-4	TGTGCCACCTGGGACGGGCCGAAACCTTATTATAAGAAACTCTTT	CATWDGPKPYYKKLF	TRGV2	.	TRGJ1	19	-1	-1	26
22	1.3031168184995202E-4	TGTGCCTGCTGGATTAGGCACGTAGTTGGACTCTTT	CACWIRHVVGLF	TRGV11	.	TRGJ1	22	-1	-1	29
22	1.3031168184995202E-4	TGTGCCACCTGGGACAATTATTATAAGAAACTCTTT	CATWDNYYKKLF	TRGV2	.	TRGJ1	14	-1	-1	15
22	1.3031168184995202E-4	TGTGCCACCTGGGATGGTAGGGAGAAACTCTTT	CATWDGREKLF	TRGV4	.	TRGJ1	16	-1	-1	22
22	1.3031168184995202E-4	TGTGCCACCTGGGACGGTTTTTTACTCTTT	CATWDGFLLF	TRGV2	.	TRGJ1	16	-1	-1	23
22	1.3031168184995202E-4	TGTGCTGCGTGGGGAAACCCAAATTATTATAAGAAACTCTTT	CAAWGNPNYYKKLF	TRGV10	.	TRGJ1	12	-1	-1	21
22	1.3031168184995202E-4	TGTGCCACCTGGGACAGGCACGAGAAACTCTTT	CATWDRHEKLF	TRGV3	.	TRGJ1	18	-1	-1	22
22	1.3031168184995202E-4	TGTGCCTCGATCGAGATAGTGGGGCTCTTT	CASIEIVGLF	TRGV8	.	TRGJ1	5	-1	-1	24
21	1.243884235840451E-4	TGTGCCACCTGGGACGGGCGGAGTAGTGATTGGATCAAGACGTTT	CATWDGRSSDWIKTF	TRGV2	.	TRGJP2	18	-1	-1	21
21	1.243884235840451E-4	TGTGCCACCTGGGATGGGAATTATTATAAGAAACTCTTT	CATWDGNYYKKLF	TRGV2	.	TRGJ1	17	-1	-1	17
21	1.243884235840451E-4	TGTGCCACCTGGGACGGGCCCAGGTATAAGAAACTCTTT	CATWDGPRYKKLF	TRGV2	.	TRGJ1	20	-1	-1	24
21	1.243884235840451E-4	TGTGCCACCTGGGACGGGCGCGGCTATAAGAAACTCTTT	CATWDGRGYKKLF	TRGV2	.	TRGJ1	21	-1	-1	24
21	1.243884235840451E-4	TGTGCCACCTGGGACGGGCCGAAGGGGAAACTCTTT	CATWDGPKGKLF	TRGV2	.	TRGJ1	19	-1	-1	26
21	1.243884235840451E-4	TGTGCCACCTGGGACGCCAATAAGAAACTCTTT	CATWDANKKLF	TRGV4	.	TRGJ1	13	-1	-1	19
21	1.243884235840451E-4	TGTGCCACCTGGGACGGGCGGGGGAAACTCTTT	CATWDGRGKLF	TRGV2	.	TRGJ1	18	-1	-1	23
21	1.243884235840451E-4	TGTGCCGCTAAGAAACTCTTT	CAAKKLF	TRGV4	.	TRGJ1	5	-1	-1	8
21	1.243884235840451E-4	TGTGCCACCTGGGACGGGCCCCCCCCTAGTATTACACTGCTCTTT	CATWDGPPPSITLLF	TRGV2	.	TRGJ1	20	-1	-1	39
21	1.243884235840451E-4	TGTGCTGCGTGGGAGTTTACCACTGGTTGGTTCAAGATATTT	CAAWEFTTGWFKIF	TRGV10	.	TRGJP1	13	-1	-1	17
21	1.243884235840451E-4	TGTGCCACCTGGGACGGGCAGGGATATTATAAGAAACTCTTT	CATWDGQGYYKKLF	TRGV2	.	TRGJ1	18	-1	-1	24
21	1.243884235840451E-4	TGTGCTGCGTGGGTCAGTAGTGATTGGATCAAGACGTTT	CAAWVSSDWIKTF	TRGV10	.	TRGJP2	12	-1	-1	15
21	1.243884235840451E-4	TGTGCCACCTGGGATAGGTCTTATTATAAGAAACTCTTT	CATWDRSYYKKLF	TRGV8	.	TRGJ1	20	-1	-1	20
21	1.243884235840451E-4	TGTGCCACCTGGGACGGGCAAGGCGGGAAACTCTTT	CATWDGQGGKLF	TRGV2	.	TRGJ1	18	-1	-1	26
21	1.243884235840451E-4	TGTGCCACCTGGTTTTATTATAAGAAACTCTTT	CATWFYYKKLF	TRGV4	.	TRGJ1	11	-1	-1	14
21	1.243884235840451E-4	TGTGCCACCTGGGATCGTTATAAGAAACTCTTT	CATWDRYKKLF	TRGV2	.	TRGJ1	13	-1	-1	17
21	1.243884235840451E-4	TGTGCCACCTGGGACGGCCCGTCAAAACTCTTT	CATWDGPSKLF	TRGV2	.	TRGJ1	22	-1	-1	24
21	1.243884235840451E-4	TGTGCGATGGTTTGTGATTGGATCAAGACGTTT	CAMVCDWIKTF	TRGV10	.	TRGJP2	4	-1	-1	13
21	1.243884235840451E-4	TGTGCCACCTGGTTTAGTGCTCTCTTT	CATWFSALF	TRGV3	.	TRGJ1	11	-1	-1	21
20	1.184651653181382E-4	TGTGCCACCTGGGATGTGAATTATTATAAGAAACTCTTT	CATWDVNYYKKLF	TRGV4	.	TRGJ1	15	-1	-1	17
20	1.184651653181382E-4	TGTGCCACCTGGGACCCGAATTATTATAAGAAACTCTTT	CATWDPNYYKKLF	TRGV3	.	TRGJ1	14	-1	-1	16
20	1.184651653181382E-4	TGTGCCACCTGGGATGGGCCAGATAAGAAACTCTTT	CATWDGPDKKLF	TRGV4	.	TRGJ1	19	-1	-1	22
20	1.184651653181382E-4	TGTGCCACCTGGGACTGGTCGGCTAAGAAACTCTTT	CATWDWSAKKLF	TRGV2	.	TRGJ1	17	-1	-1	23
20	1.184651653181382E-4	TGTGCCACCTGGGGTCCCTATAAGAAACTCTTT	CATWGPYKKLF	TRGV8	.	TRGJ1	12	-1	-1	18
20	1.184651653181382E-4	TGTGCCACCTGGGGGACTCATAAGAAACTCTTT	CATWGTHKKLF	TRGV8	.	TRGJ1	12	-1	-1	19
20	1.184651653181382E-4	TGTGCCACCTGGAATTATTATAAGAAACTCTTT	CATWNYYKKLF	TRGV4	.	TRGJ1	14	-1	-1	11
20	1.184651653181382E-4	TGTGCCTTGTGGGAGGTGCGGTTT	CALWEVRF	TRGV9	.	TRGJ1	18	-1	-1	21
19	1.1254190705223129E-4	TGTGCTGCGTGGGCAACAAAGAGGGGCCTCACTGGTTGGTTCAAGATATTT	CAAWATKRGLTGWFKIF	TRGV10	.	TRGJP1	12	-1	-1	29
19	1.1254190705223129E-4	TGTGCTGCGTGGGATTTCAGGTTGCCCTCGAATTATTATAAGAAACTCTTT	CAAWDFRLPSNYYKKLF	TRGV10	.	TRGJ1	15	-1	-1	27
19	1.1254190705223129E-4	TGTGCCACCTGGGACAGGCGGAGTGGGTTTTATTATAAGAAACTCTTT	CATWDRRSGFYYKKLF	TRGV7	.	TRGJ1	18	-1	-1	29
19	1.1254190705223129E-4	TGTGCTGCGTGGGATTTCGACCCCCGTAGGTGGTTCAAGATATTT	CAAWDFDPRRWFKIF	TRGV10	.	TRGJP1	18	-1	-1	30
19	1.1254190705223129E-4	TGTGCCACCTGGGACCCTGAGACGAATTATTATAAGAAACTCTTT	CATWDPETNYYKKLF	TRGV2	.	TRGJ1	14	-1	-1	22
19	1.1254190705223129E-4	TGTGCCACCTGGGACGGGCCCAGTAGATATTATAAGAAACTCTTT	CATWDGPSRYYKKLF	TRGV2	.	TRGJ1	20	-1	-1	27
19	1.1254190705223129E-4	TGTGCTGCGTGGGTTAATACCACTGGTTGGTTCAAGATATTT	CAAWVNTTGWFKIF	TRGV10	.	TRGJP1	15	-1	-1	16
19	1.1254190705223129E-4	TGTGCCACCTGGGACGGGCCGGGGTATTATAAGAAACTCTTT	CATWDGPGYYKKLF	TRGV2	.	TRGJ1	19	-1	-1	24
19	1.1254190705223129E-4	TGTGCCACCTGGGACAGCCCAGATTATTATAAGAAACTCTTT	CATWDSPDYYKKLF	TRGV3	.	TRGJ1	19	-1	-1	22
19	1.1254190705223129E-4	TGTGCCACCTGGGACAGGCACCCTCATTATAAGAAACTCTTT	CATWDRHPHYKKLF	TRGV7	.	TRGJ1	18	-1	-1	25
19	1.1254190705223129E-4	TGTGCCACCTGGGGGCCGGCCAATTCGGAGAAACTCTTT	CATWGPANSEKLF	TRGV2	.	TRGJ1	12	-1	-1	28
19	1.1254190705223129E-4	TGTGCCACCTGGGATGGGCCAAGTTATAAGAAACTCTTT	CATWDGPSYKKLF	TRGV4	.	TRGJ1	19	-1	-1	23
19	1.1254190705223129E-4	TGTGCCACCTGGGATAGTAGTTATTATAAGAAACTCTTT	CATWDSSYYKKLF	TRGV4	.	TRGJ1	14	-1	-1	20
19	1.1254190705223129E-4	TGTGCCACCTGGGATAGGCCAAATTATAAGAAACTCTTT	CATWDRPNYKKLF	TRGV8	.	TRGJ1	19	-1	-1	22
19	1.1254190705223129E-4	TGTGCCACCTGGGACAGGCTTTACTATAAGAAACTCTTT	CATWDRLYYKKLF	TRGV3	.	TRGJ1	18	-1	-1	20
19	1.1254190705223129E-4	TGTGCCACCTGGGACAGGCCAACGGATAAGAAACTCTTT	CATWDRPTDKKLF	TRGV3	.	TRGJ1	19	-1	-1	25
19	1.1254190705223129E-4	TGTGCCACCTGGGATAGGCAGTGTAAGAAACTCTTT	CATWDRQCKKLF	TRGV8	.	TRGJ1	18	-1	-1	23
19	1.1254190705223129E-4	TGTGCCACCTGGGATAGGGTCTATAAGAAACTCTTT	CATWDRVYKKLF	TRGV8	.	TRGJ1	17	-1	-1	21
19	1.1254190705223129E-4	TGTGCCACCTGGGACAGTTATTATAAGAAACTCTTT	CATWDSYYKKLF	TRGV3	.	TRGJ1	16	-1	-1	17
19	1.1254190705223129E-4	TGTGCCACCTGGGACAGGCACTATAAGAAACTCTTT	CATWDRHYKKLF	TRGV3	.	TRGJ1	18	-1	-1	21
19	1.1254190705223129E-4	TGTGCCACCTGGGACCATTATAAGAAACTCTTT	CATWDHYKKLF	TRGV3	.	TRGJ1	14	-1	-1	16
19	1.1254190705223129E-4	TGTGCCACCTGGGACGAGTATAAGAAACTCTTT	CATWDEYKKLF	TRGV2	.	TRGJ1	15	-1	-1	18
19	1.1254190705223129E-4	TGTGCCACCTGGGACAGTTATAAGAAACTCTTT	CATWDSYKKLF	TRGV3	.	TRGJ1	16	-1	-1	17
19	1.1254190705223129E-4	TGTGCCACCTGGGACAGGCCGGGGAAACTCTTT	CATWDRPGKLF	TRGV3	.	TRGJ1	19	-1	-1	23
19	1.1254190705223129E-4	TGTGCCACCTGGGAAAGCTATAAGAAACTCTTT	CATWESYKKLF	TRGV2	.	TRGJ1	13	-1	-1	18
19	1.1254190705223129E-4	TGTGCCACCCGGCGGTCTTATAAGAAACTCTTT	CATRRSYKKLF	TRGV2	.	TRGJ1	11	-1	-1	17
19	1.1254190705223129E-4	TGTGCCACCTGGGGTTATAAGAAACTCTTT	CATWGYKKLF	TRGV3	.	TRGJ1	12	-1	-1	14
19	1.1254190705223129E-4	TGTGCCACCTGGGACTCTCGGAGGCTCTTT	CATWDSRRLF	TRGV2	.	TRGJ1	14	-1	-1	24
19	1.1254190705223129E-4	TGTGCCACCTGGGACGTTGGGAAACTCTTT	CATWDVGKLF	TRGV2	.	TRGJ1	15	-1	-1	20
19	1.1254190705223129E-4	TGTGCCACCTGGGACGAGAAGAAACTCTTT	CATWDEKKLF	TRGV2	.	TRGJ1	15	-1	-1	18
19	1.1254190705223129E-4	TGTGCCACCTGGGACAGGCAGAAACTCTTT	CATWDRQKLF	TRGV3	.	TRGJ1	18	-1	-1	19
19	1.1254190705223129E-4	TGTGCCACCGGTCATACTAAGAAACTCTTT	CATGHTKKLF	TRGV3	.	TRGJ1	8	-1	-1	17
19	1.1254190705223129E-4	TGTGCCACCTGTGATAAGAAACTCTTT	CATCDKKLF	TRGV8	.	TRGJ1	15	-1	-1	13
19	1.1254190705223129E-4	TGTGGAGAGAAGAAACTCTTT	CGEKKLF	TRGV4	.	TRGJ2	3	-1	-1	9
18	1.0661864878632438E-4	TGTGCTGCGTGGGATTTGTTGGAATTTTCGGCCCTAACACGGAATTATTATAAGAAACTCTTT	CAAWDLLEFSALTRNYYKKLF	TRGV10	.	TRGJ1	15	-1	-1	41
18	1.0661864878632438E-4	TGTGCTGCGTGGGATTATCGCACTCCATATACCACTGGTTGGTTCAAGATATTT	CAAWDYRTPYTTGWFKIF	TRGV10	.	TRGJP1	16	-1	-1	26
18	1.0661864878632438E-4	TGTGCTGCGTGGGAACATGGAGGGGGCAATACCACTGGTTGGTTCAAGATATTT	CAAWEHGGGNTTGWFKIF	TRGV10	.	TRGJP1	13	-1	-1	28
18	1.0661864878632438E-4	TGTGCCACCTGGGACGGGCCCCAGAATTATTATAAGAAACTCTTT	CATWDGPQNYYKKLF	TRGV2	.	TRGJ1	20	-1	-1	23
18	1.0661864878632438E-4	TGTGCCACCTGGGACGGGCCACAGAATTATTATAAGAAACTCTTT	CATWDGPQNYYKKLF	TRGV2	.	TRGJ1	19	-1	-1	23
18	1.0661864878632438E-4	TGTGCCACCTGGGCCCAGAATTATTATAAGAAACTCTTT	CATWAQNYYKKLF	TRGV2	.	TRGJ1	12	-1	-1	17
18	1.0661864878632438E-4	TGTGCCACCTGGGACGCGAATTATTATAAGAAACTCTTT	CATWDANYYKKLF	TRGV2	.	TRGJ1	15	-1	-1	16
18	1.0661864878632438E-4	TGTGCCACCTGGGACGGCAATTATTATAAGAAACTCTTT	CATWDGNYYKKLF	TRGV2	.	TRGJ1	16	-1	-1	18
18	1.0661864878632438E-4	TGTGCCACCTGGGACAGCTTAGGTTATAAGAAACTCTTT	CATWDSLGYKKLF	TRGV5	.	TRGJ1	16	-1	-1	23
18	1.0661864878632438E-4	TGTGCCACCTGGGATGGTAATTATAAGAAACTCTTT	CATWDGNYKKLF	TRGV4	.	TRGJ1	16	-1	-1	19
18	1.0661864878632438E-4	TGTGCCACCTGGGACAGGCGATATAAGAAACTCTTT	CATWDRRYKKLF	TRGV3	.	TRGJ1	18	-1	-1	21
18	1.0661864878632438E-4	TGTGCCACCTGGATCCATTATTATAAGAAACTCTTT	CATWIHYYKKLF	TRGV3	.	TRGJ1	11	-1	-1	16
18	1.0661864878632438E-4	TGTGCCACCTGGGCCCGGTGGAAGAAACTCTTT	CATWARWKKLF	TRGV3	.	TRGJ1	12	-1	-1	21
18	1.0661864878632438E-4	TGTGCCACCTGGGATGCCCATAAGAAACTCTTT	CATWDAHKKLF	TRGV4	.	TRGJ1	20	-1	-1	19
18	1.0661864878632438E-4	TGTGCCACCTGGGATGAAAGCTGGAAACTCTTT	CATWDESWKLF	TRGV4	.	TRGJ1	15	-1	-1	23
18	1.0661864878632438E-4	TGTGCCACCTGGGACGTATTTAAGAAACTCTTT	CATWDVFKKLF	TRGV2	.	TRGJ1	15	-1	-1	16
18	1.0661864878632438E-4	TGTGCCACCTGGGACGGGCGGTTGGGGCTCTTT	CATWDGRLGLF	TRGV2	.	TRGJ1	18	-1	-1	27
18	1.0661864878632438E-4	TGTGCCACCTGGGACGGGCAGGGGAAACTCTTT	CATWDGQGKLF	TRGV2	.	TRGJ1	18	-1	-1	23
18	1.0661864878632438E-4	TGTGCCACCACCAAATCTAGTAAGAAACTCTTT	CATTKSSKKLF	TRGV2	.	TRGJ1	8	-1	-1	20
18	1.0661864878632438E-4	TGTGCCACCTGGCCTCGCAAGAAACTCTTT	CATWPRKKLF	TRGV4	.	TRGJ1	11	-1	-1	18
18	1.0661864878632438E-4	TGTGCCACCTGGGTCCACAAGAAACTCTTT	CATWVHKKLF	TRGV4	.	TRGJ1	12	-1	-1	18
18	1.0661864878632438E-4	TGTGCCACCTGGGCCGATAAGAAACTCTTT	CATWADKKLF	TRGV3	.	TRGJ1	12	-1	-1	16
18	1.0661864878632438E-4	TGTGCCACCTGGGACAGGCTGGGACTCTTT	CATWDRLGLF	TRGV7	.	TRGJ1	18	-1	-1	23
18	1.0661864878632438E-4	TGTGCCACCTCTCGAGGGGGTCTCTTT	CATSRGGLF	TRGV8	.	TRGJ1	9	-1	-1	21
18	1.0661864878632438E-4	TGTGCCACCTCCAAGAAACTCTTT	CATSKKLF	TRGV3	.	TRGJ1	9	-1	-1	12
18	1.0661864878632438E-4	TCTAAGAAACTCTTT	SKKLF	TRGV8	.	TRGJ1	0	-1	-1	2
17	1.0069539052041747E-4	TGTGCCACCTGGGACGGGCCGGGGGAGTTGGGCAAAAAAATCAAGGTATTT	CATWDGPGELGKKIKVF	TRGV2	.	TRGJP	19	-1	-1	24
17	1.0069539052041747E-4	TGTGCCACCTGGGACAGGCGGAAAGGGAATTATTATAAGAAACTCTTT	CATWDRRKGNYYKKLF	TRGV5	.	TRGJ1	18	-1	-1	26
17	1.0069539052041747E-4	TGTGCTGCGTGGGATCGACATGGGGGCTGTTGGTTCAAGATATTT	CAAWDRHGGCWFKIF	TRGV10	.	TRGJP1	14	-1	-1	28
17	1.0069539052041747E-4	TGTGCTGCGTGGGACCGCCATACCACTGGTTGGTTCAAGATATTT	CAAWDRHTTGWFKIF	TRGV10	.	TRGJP1	13	-1	-1	19
17	1.0069539052041747E-4	TGTGCCACCTGGGATGCTAAGGGGAGTGATTGGATCAAGACGTTT	CATWDAKGSDWIKTF	TRGV8	.	TRGJP2	14	-1	-1	24
17	1.0069539052041747E-4	TGTGCTGCGTATTACCAACTCACTGGTTGGTTCAAGATATTT	CAAYYQLTGWFKIF	TRGV10	.	TRGJP1	9	-1	-1	20
17	1.0069539052041747E-4	TGTGCCACCTGGGATTCACGTTATTATTATAAGAAACTCTTT	CATWDSRYYYKKLF	TRGV4	.	TRGJ1	14	-1	-1	22
17	1.0069539052041747E-4	TGTGCCACCTGGGACGGGCGGTATCAATATAAGAAACTCTTT	CATWDGRYQYKKLF	TRGV2	.	TRGJ1	18	-1	-1	27
17	1.0069539052041747E-4	TGTGCCACCTGGGACGGGCATAAGGGTTATAAGAAACTCTTT	CATWDGHKGYKKLF	TRGV2	.	TRGJ1	18	-1	-1	26
17	1.0069539052041747E-4	TGTGCTGCGTGGGGGCCATGCGGTTGGTTCAAGATATTT	CAAWGPCGWFKIF	TRGV10	.	TRGJP1	12	-1	-1	21
17	1.0069539052041747E-4	TGTGCCACCTGGGATATAGGTTATTATAAGAAACTCTTT	CATWDIGYYKKLF	TRGV8	.	TRGJ1	15	-1	-1	20
17	1.0069539052041747E-4	TGTGCCACCTGGGACGTGATTGGTTATAAGAAACTCTTT	CATWDVIGYKKLF	TRGV2	.	TRGJ1	15	-1	-1	23
17	1.0069539052041747E-4	TGTGCCACCTGGGACGCCGCGGGTCATAAGAAACTCTTT	CATWDAAGHKKLF	TRGV2	.	TRGJ1	15	-1	-1	25
17	1.0069539052041747E-4	TGTGCCACCTGGGACAGCGCTTGTTATAAGAAACTCTTT	CATWDSACYKKLF	TRGV2	.	TRGJ1	14	-1	-1	20
17	1.0069539052041747E-4	TGTGCCACCTGGGACAGGCGGGATTATAAGAAACTCTTT	CATWDRRDYKKLF	TRGV3	.	TRGJ1	18	-1	-1	22
17	1.0069539052041747E-4	TGTGCCACCTGGGAGATTGAGGATTATAAGAAACTCTTT	CATWEIEDYKKLF	TRGV4	.	TRGJ1	13	-1	-1	22
17	1.0069539052041747E-4	TGTGCCACCTGGGAAGGCCCCCGGTATAAGAAACTCTTT	CATWEGPRYKKLF	TRGV4	.	TRGJ1	20	-1	-1	24
17	1.0069539052041747E-4	TGTGCCACCTGGGATGGGCCAAAACAGAAACTCTTT	CATWDGPKQKLF	TRGV4	.	TRGJ1	19	-1	-1	25
17	1.0069539052041747E-4	TGTGCCACCTGGGATAGGTATTATAAGAAACTCTTT	CATWDRYYKKLF	TRGV8	.	TRGJ1	17	-1	-1	18
17	1.0069539052041747E-4	TGTGCCACCTGGGACCGGGGTTATAAGAAACTCTTT	CATWDRGYKKLF	TRGV2	.	TRGJ1	18	-1	-1	20
17	1.0069539052041747E-4	TGTGCCACCTGGGACGGGCCGGGTAAGAAACTCTTT	CATWDGPGKKLF	TRGV2	.	TRGJ1	19	-1	-1	23
17	1.0069539052041747E-4	TGTGCCACCCGGAGGACTCACTATAAGAAACTCTTT	CATRRTHYKKLF	TRGV2	.	TRGJ1	11	-1	-1	21
17	1.0069539052041747E-4	TGTGCCACCTTTGGGGATTATAAGAAACTCTTT	CATFGDYKKLF	TRGV8	.	TRGJ1	9	-1	-1	16
17	1.0069539052041747E-4	TGTGCCACCTGGGACGGGGGTAAGAAACTCTTT	CATWDGGKKLF	TRGV2	.	TRGJ1	17	-1	-1	20
17	1.0069539052041747E-4	TGTGCCACCTGGGACATCCCTAAGAAACTCTTT	CATWDIPKKLF	TRGV2	.	TRGJ1	14	-1	-1	20
17	1.0069539052041747E-4	TGTGCCACCTGGGACAGCCAAAAGAAACTCTTT	CATWDSQKKLF	TRGV2	.	TRGJ1	14	-1	-1	21
17	1.0069539052041747E-4	TGTGCCACCTGGGAACAGAAAGGGAAACTCTTT	CATWEQKGKLF	TRGV4	.	TRGJ1	13	-1	-1	23
17	1.0069539052041747E-4	TGTGCCACCTTTTATTATAAGAAACTCTTT	CATFYYKKLF	TRGV2	.	TRGJ1	9	-1	-1	11
17	1.0069539052041747E-4	TGTGCCACCTGGCCTGATAAGAAACTCTTT	CATWPDKKLF	TRGV2	.	TRGJ1	11	-1	-1	16
17	1.0069539052041747E-4	TGTGCCACCTGGGATTTGAGGAAACTCTTT	CATWDLRKLF	TRGV8	.	TRGJ1	14	-1	-1	20
17	1.0069539052041747E-4	TGTGCCACCTGGGATATACCGACACTCTTT	CATWDIPTLF	TRGV8	.	TRGJ1	15	-1	-1	20
17	1.0069539052041747E-4	TGTGCCACCCGTCACTATAAGAAACTCTTT	CATRHYKKLF	TRGV2	.	TRGJ1	8	-1	-1	15
17	1.0069539052041747E-4	TGTGCCCCCACCGGGGAGAAACTCTTT	CAPTGEKLF	TRGV4	.	TRGJ1	8	-1	-1	16
17	1.0069539052041747E-4	TGTGCCACCTGGGATCGAAAACTCTTT	CATWDRKLF	TRGV4	.	TRGJ1	14	-1	-1	18
17	1.0069539052041747E-4	TGTGCCACCTGGGACAGGCGCCTCTTT	CATWDRRLF	TRGV7	.	TRGJ1	18	-1	-1	21
16	9.477213225451056E-5	TGTGCTGCGTGGGATATATTATATACCACTGGTTGGTTCAAGATATTT	CAAWDILYTTGWFKIF	TRGV10	.	TRGJP1	14	-1	-1	19
16	9.477213225451056E-5	TGTGCCACCTGGGATGGGCCCTCGGATTATTATAAGAAACTCTTT	CATWDGPSDYYKKLF	TRGV4	.	TRGJ1	20	-1	-1	21
16	9.477213225451056E-5	TGTGCCACCTGGGACGGGCTTTGGGAGGATTGGATCAAGACGTTT	CATWDGLWEDWIKTF	TRGV2	.	TRGJP2	18	-1	-1	27
16	9.477213225451056E-5	TGTGCCACCTGGGACGGGCTGGGGGGTTATTATAAGAAACTCTTT	CATWDGLGGYYKKLF	TRGV2	.	TRGJ1	18	-1	-1	26
16	9.477213225451056E-5	TGTGCCACCTGGGACAGGCATCGGGAGTATTATAAGAAACTCTTT	CATWDRHREYYKKLF	TRGV7	.	TRGJ1	18	-1	-1	27
16	9.477213225451056E-5	TGTGCCACCTGGGATGGGCCACTGAGTTATAAGAAACTCTTT	CATWDGPLSYKKLF	TRGV4	.	TRGJ1	19	-1	-1	26
16	9.477213225451056E-5	TGTGCCACCTGGGACCTAATGAATTATTATAAGAAACTCTTT	CATWDLMNYYKKLF	TRGV7	.	TRGJ1	14	-1	-1	20
16	9.477213225451056E-5	TGTGCCACCTGGGACGTAGGTAGTGATTGGATCAAGACGTTT	CATWDVGSDWIKTF	TRGV2	.	TRGJP2	15	-1	-1	19
16	9.477213225451056E-5	TGTGCCACCTGGGACGGGCCCCTGAGGTATAAGAAACTCTTT	CATWDGPLRYKKLF	TRGV2	.	TRGJ1	20	-1	-1	27
16	9.477213225451056E-5	TGTGCCACCTGGGACGGGCAAGTGTTTGGTAAGAAACTCTTT	CATWDGQVFGKKLF	TRGV2	.	TRGJ1	18	-1	-1	29
16	9.477213225451056E-5	TGTGCCACCTGGGACAGCCAAGACTATTATAAGAAACTCTTT	CATWDSQDYYKKLF	TRGV3	.	TRGJ1	16	-1	-1	24
16	9.477213225451056E-5	TGTGCCACCTGGGAGGTCGTCCCAACGGATAAGAAACTCTTT	CATWEVVPTDKKLF	TRGV2	.	TRGJ1	13	-1	-1	28
16	9.477213225451056E-5	TGTGCTGCGTGGGCAGGTAGTGATTGGATCAAGACGTTT	CAAWAGSDWIKTF	TRGV10	.	TRGJP2	12	-1	-1	16
16	9.477213225451056E-5	TGTGCTGCGTGGGAACCCACTGGTTGGTTCAAGATATTT	CAAWEPTGWFKIF	TRGV10	.	TRGJP1	13	-1	-1	16
16	9.477213225451056E-5	TGTGCCACCTGGGATTTGGTATATTATAAGAAACTCTTT	CATWDLVYYKKLF	TRGV4	.	TRGJ1	14	-1	-1	21
16	9.477213225451056E-5	TGTGCCACCTGGGATGGGCGGCAATATAAGAAACTCTTT	CATWDGRQYKKLF	TRGV4	.	TRGJ1	18	-1	-1	24
16	9.477213225451056E-5	TGTGCCACCTGGGACGTTCCGGGTTATAAGAAACTCTTT	CATWDVPGYKKLF	TRGV2	.	TRGJ1	15	-1	-1	23
16	9.477213225451056E-5	TGTGCCACCTGGGACGCGACGGAGGCTAAGAAACTCTTT	CATWDATEAKKLF	TRGV2	.	TRGJ1	15	-1	-1	26
16	9.477213225451056E-5	TGTGCCACCTGGGACGGGCCAGGGTATAAGAAACTCTTT	CATWDGPGYKKLF	TRGV2	.	TRGJ1	19	-1	-1	24
16	9.477213225451056E-5	TGTGCCACCTGGGACGGAACAAAGGTTAAGAAACTCTTT	CATWDGTKVKKLF	TRGV2	.	TRGJ1	16	-1	-1	26
16	9.477213225451056E-5	TGTGCCACCTGGGACAGGCCGTGCTATAAGAAACTCTTT	CATWDRPCYKKLF	TRGV7	.	TRGJ1	19	-1	-1	24
16	9.477213225451056E-5	TGTGCCACCTGGGACAGGAAGTATTATAAGAAACTCTTT	CATWDRKYYKKLF	TRGV7	.	TRGJ1	17	-1	-1	17
16	9.477213225451056E-5	TGTGCCACCTGGACTCGAGGTTATTATAAGAAACTCTTT	CATWTRGYYKKLF	TRGV3	.	TRGJ1	11	-1	-1	20
16	9.477213225451056E-5	TGTGCTGCGTGGAATGGGGATTGGATCAAGACGTTT	CAAWNGDWIKTF	TRGV10	.	TRGJP2	14	-1	-1	18
16	9.477213225451056E-5	TGTGCCACCTGGGATGAGGGGTTAATGAAACTCTTT	CATWDEGLMKLF	TRGV4	.	TRGJ1	15	-1	-1	22
16	9.477213225451056E-5	TGTGCCACCTGGGACGGGCGACATAAGAAACTCTTT	CATWDGRHKKLF	TRGV2	.	TRGJ1	18	-1	-1	22
16	9.477213225451056E-5	TGTGCCACCTGGGACAGGCCGTATAAGAAACTCTTT	CATWDRPYKKLF	TRGV3	.	TRGJ1	19	-1	-1	21
16	9.477213225451056E-5	TGTGCCACCTGGGACAGGCCGGGTGGGAAACTCTTT	CATWDRPGGKLF	TRGV3	.	TRGJ1	19	-1	-1	26
16	9.477213225451056E-5	TGTGCCACCTGGGGGCATTATAAGAAACTCTTT	CATWGHYKKLF	TRGV3	.	TRGJ1	12	-1	-1	16
16	9.477213225451056E-5	TGTGCCACCTGGGATTGTTATAAGAAACTCTTT	CATWDCYKKLF	TRGV8	.	TRGJ1	14	-1	-1	13
16	9.477213225451056E-5	TGTGCCACCTGGGATGGGCATAAGAAACTCTTT	CATWDGHKKLF	TRGV4	.	TRGJ1	18	-1	-1	19
16	9.477213225451056E-5	TGTGCCACCTGGGACTGTCATAAGAAACTCTTT	CATWDCHKKLF	TRGV2	.	TRGJ1	14	-1	-1	19
16	9.477213225451056E-5	TGTGCCACCTGGGACCGGCGCAGGAAACTCTTT	CATWDRRRKLF	TRGV8	.	TRGJ1	13	-1	-1	23
16	9.477213225451056E-5	TGTGCCACCTGGGAGTATTATAAGAAACTCTTT	CATWEYYKKLF	TRGV4	.	TRGJ1	13	-1	-1	15
16	9.477213225451056E-5	TGTGCCACCGTGGCTTATTATAAGAAACTCTTT	CATVAYYKKLF	TRGV3	.	TRGJ1	12	-1	-1	14
16	9.477213225451056E-5	TGTGCCACCTGGCTACATAAGAAACTCTTT	CATWLHKKLF	TRGV8	.	TRGJ1	11	-1	-1	16
16	9.477213225451056E-5	TGTGCCACCTGGGTGAGGAAACTCTTT	CATWVRKLF	TRGV3	.	TRGJ1	12	-1	-1	17
16	9.477213225451056E-5	TGTGCCACCTGGGACAAGGAACTCTTT	CATWDKELF	TRGV7	.	TRGJ1	15	-1	-1	15
16	9.477213225451056E-5	TGTGCCACCTTTAAGAAACTCTTT	CATFKKLF	TRGV3	.	TRGJ1	9	-1	-1	11
16	9.477213225451056E-5	CGGCGATATAAGAAACTCTTT	RRYKKLF	TRGV3	.	TRGJ1	-1	-1	-1	6
15	8.884887398860366E-5	TGTGCCACCTGGGACGGCACAGATGTGCTCAATTATTATAAGAAACTCTTT	CATWDGTDVLNYYKKLF	TRGV2	.	TRGJ1	16	-1	-1	30
15	8.884887398860366E-5	TGTGCTGCGTGGGATCCCCCTTATACCACTGGTTGGTTCAAGATATTT	CAAWDPPYTTGWFKIF	TRGV10	.	TRGJP1	14	-1	-1	21
15	8.884887398860366E-5	TGTGCCACCTGGGACGGCCCCCAATGGCGTTATAAGAAACTCTTT	CATWDGPQWRYKKLF	TRGV2	.	TRGJ1	20	-1	-1	29
15	8.884887398860366E-5	TGTGCCACCTGGGACGGGCTCGCGAATTATTATAAGAAACTCTTT	CATWDGLANYYKKLF	TRGV2	.	TRGJ1	21	-1	-1	22
15	8.884887398860366E-5	TGTGCTGCGTGGGATACTTCCACTGGTTGGTTCAAGATATTT	CAAWDTSTGWFKIF	TRGV10	.	TRGJP1	14	-1	-1	8
15	8.884887398860366E-5	TGTGCCACCTGGGTCCAGCGGGGTTATTATAAGAAACTCTTT	CATWVQRGYYKKLF	TRGV4	.	TRGJ1	12	-1	-1	23
15	8.884887398860366E-5	TGTGCCACCTGGGACGGTCGCTGTCATTATAAGAAACTCTTT	CATWDGRCHYKKLF	TRGV2	.	TRGJ1	16	-1	-1	25
15	8.884887398860366E-5	TGTGCCACCTGGGACGGGCTCCCATTTTATAAGAAACTCTTT	CATWDGLPFYKKLF	TRGV2	.	TRGJ1	18	-1	-1	23
15	8.884887398860366E-5	TGTGCCACCTGGGACGGGCGGAGGTATTATAAGAAACTCTTT	CATWDGRRYYKKLF	TRGV2	.	TRGJ1	18	-1	-1	24
15	8.884887398860366E-5	TGTGCCACCTGGGTCCGTGAGGCCAATAAGAAACTCTTT	CATWVREANKKLF	TRGV8	.	TRGJ1	12	-1	-1	25
15	8.884887398860366E-5	TGTGCCACCTGGGTGCGGGTTTATTATAAGAAACTCTTT	CATWVRVYYKKLF	TRGV8	.	TRGJ1	12	-1	-1	20
15	8.884887398860366E-5	TGTGCCACCTGGGATTCTGATTATTATAAGAAACTCTTT	CATWDSDYYKKLF	TRGV8	.	TRGJ1	14	-1	-1	13
15	8.884887398860366E-5	TGTGCCACCTGGGATAGGGTGGATTATAAGAAACTCTTT	CATWDRVDYKKLF	TRGV4	.	TRGJ1	18	-1	-1	22
15	8.884887398860366E-5	TGTGCCACCTGGGACCCGGCACATTATAAGAAACTCTTT	CATWDPAHYKKLF	TRGV2	.	TRGJ1	14	-1	-1	22
15	8.884887398860366E-5	TGTGCCACCTGGGACGCGTTATATTATAAGAAACTCTTT	CATWDALYYKKLF	TRGV2	.	TRGJ1	15	-1	-1	21
15	8.884887398860366E-5	TGTGCCACCTGGGACGGGCGTTCTTATAAGAAACTCTTT	CATWDGRSYKKLF	TRGV2	.	TRGJ1	18	-1	-1	20
15	8.884887398860366E-5	TGTGCCACCTGGGACGGGCGCTATTATAAGAAACTCTTT	CATWDGRYYKKLF	TRGV2	.	TRGJ1	18	-1	-1	21
15	8.884887398860366E-5	TGTGCCACCTGGGACGGGCGGCCCTATAAGAAACTCTTT	CATWDGRPYKKLF	TRGV2	.	TRGJ1	18	-1	-1	24
15	8.884887398860366E-5	TGTGCCACCTGGGACGGGCGGCGGTATAAGAAACTCTTT	CATWDGRRYKKLF	TRGV2	.	TRGJ1	18	-1	-1	24
15	8.884887398860366E-5	TGTGCCACCTGGGACAGTTATTATTATAAGAAACTCTTT	CATWDSYYYKKLF	TRGV3	.	TRGJ1	16	-1	-1	19
15	8.884887398860366E-5	TGTGCCACCTGGGACAGCCCCCCTTTGAAGAAACTCTTT	CATWDSPPLKKLF	TRGV7	.	TRGJ1	19	-1	-1	27
15	8.884887398860366E-5	TGTGCCACCTGGGACAGGTTGAGGTATAAGAAACTCTTT	CATWDRLRYKKLF	TRGV3	.	TRGJ1	17	-1	-1	24
15	8.884887398860366E-5	TGTGCCACCTGGGACAGGCCCTATTATAAGAAACTCTTT	CATWDRPYYKKLF	TRGV3	.	TRGJ1	19	-1	-1	21
15	8.884887398860366E-5	TGTGCCACCTGGGACAGGCCGTATTATAAGAAACTCTTT	CATWDRPYYKKLF	TRGV3	.	TRGJ1	19	-1	-1	21
15	8.884887398860366E-5	TGTGCCACCTGGGACAGGGGGGGCCATAAGAAACTCTTT	CATWDRGGHKKLF	TRGV3	.	TRGJ1	17	-1	-1	25
15	8.884887398860366E-5	TGTGCCACCTGGTCGAATTATTATAAGAAACTCTTT	CATWSNYYKKLF	TRGV2	.	TRGJ1	11	-1	-1	12
15	8.884887398860366E-5	TGTGCCACCTGGGATCCCTATTATAAGAAACTCTTT	CATWDPYYKKLF	TRGV4	.	TRGJ1	14	-1	-1	18
15	8.884887398860366E-5	TGTGCCACCTGGGATAGGCCTTGGAAGAAACTCTTT	CATWDRPWKKLF	TRGV8	.	TRGJ1	20	-1	-1	24
15	8.884887398860366E-5	TGTGCCACCTGGGACCTTTATTATAAGAAACTCTTT	CATWDLYYKKLF	TRGV2	.	TRGJ1	14	-1	-1	17
15	8.884887398860366E-5	TGTGCCACCTGGGACGGGCGGTATAAGAAACTCTTT	CATWDGRYKKLF	TRGV2	.	TRGJ1	18	-1	-1	21
15	8.884887398860366E-5	TGTGCCACCTGGGACAGGTATTATAAGAAACTCTTT	CATWDRYYKKLF	TRGV3	.	TRGJ1	17	-1	-1	18
15	8.884887398860366E-5	TGTGCCACCTGGGACAGGCAAGGGAAGAAACTCTTT	CATWDRQGKKLF	TRGV3	.	TRGJ1	18	-1	-1	24
15	8.884887398860366E-5	TGTGCCACCTGGGAGGATTATTATAAGAAACTCTTT	CATWEDYYKKLF	TRGV8	.	TRGJ1	13	-1	-1	16
15	8.884887398860366E-5	TGTGCCACTCGGATACCGTATAAGAAACTCTTT	CATRIPYKKLF	TRGV2	.	TRGJ1	7	-1	-1	18
15	8.884887398860366E-5	TGTGCCACCTGGTGCACTTATAAGAAACTCTTT	CATWCTYKKLF	TRGV3	.	TRGJ1	11	-1	-1	17
15	8.884887398860366E-5	TGTGCCACCTGGGGCCAATATAAGAAACTCTTT	CATWGQYKKLF	TRGV4	.	TRGJ1	12	-1	-1	18
15	8.884887398860366E-5	TGTGCCACCTGGGGCGGAAAACGGGAACTCTTT	CATWGGKRELF	TRGV8	.	TRGJ1	12	-1	-1	25
15	8.884887398860366E-5	TGTGCCACCTGGGGATATTATAAGAAACTCTTT	CATWGYYKKLF	TRGV3	.	TRGJ1	12	-1	-1	15
15	8.884887398860366E-5	TGTGCCACCTGGGATTTTGGTAAGAAACTCTTT	CATWDFGKKLF	TRGV8	.	TRGJ1	14	-1	-1	20
15	8.884887398860366E-5	TGTGCCACCTGGGACCCACCTAAGAAACTCTTT	CATWDPPKKLF	TRGV7	.	TRGJ1	14	-1	-1	20
15	8.884887398860366E-5	TGTGCCACCTGGGACAGGCAGGAGAAACTCTTT	CATWDRQEKLF	TRGV7	.	TRGJ1	18	-1	-1	22
15	8.884887398860366E-5	TGTGCCACCTGGGACAATTATAAGAAACTCTTT	CATWDNYKKLF	TRGV4	.	TRGJ1	13	-1	-1	16
15	8.884887398860366E-5	TGTGCCACCTGGGCTAGGGAGAAACTCTTT	CATWAREKLF	TRGV8	.	TRGJ1	17	-1	-1	19
15	8.884887398860366E-5	TGTGCCACCTGGGGGTATAAGAAACTCTTT	CATWGYKKLF	TRGV8	.	TRGJ1	12	-1	-1	15
15	8.884887398860366E-5	TGTGCCACCTGGGATGTTAAGAAACTCTTT	CATWDVKKLF	TRGV4	.	TRGJ1	15	-1	-1	17
15	8.884887398860366E-5	TGTGCCACCTGGGATACAAGGAAACTCTTT	CATWDTRKLF	TRGV8	.	TRGJ1	15	-1	-1	20
15	8.884887398860366E-5	TGTGCCACCTGGGACGGTAAGAAACTCTTT	CATWDGKKLF	TRGV2	.	TRGJ1	16	-1	-1	17
15	8.884887398860366E-5	TGTGCCACCCCCGATTATAAGAAACTCTTT	CATPDYKKLF	TRGV2	.	TRGJ1	8	-1	-1	13
15	8.884887398860366E-5	TGTGCTATCGGTTATAAGAAACTCTTT	CAIGYKKLF	TRGV8	.	TRGJ1	4	-1	-1	11
14	8.292561572269674E-5	TGTGCCTTGTGGGACCCCCGCCGGGTGTACGTCTACATCCACTCTCACCATTCACAATGTAGAGAAACAGGACATAGCTACCTACTACTGTGCCTTGTGGGAGGAGGCCGGCGTGATTATTATAAGAAACTCTTT	CALWDPRRVYVYIHSHHSQCRETGHSYLLLCLVGGGRRDYYKKLF	TRGV9	.	TRGJ1	13	-1	-1	115
14	8.292561572269674E-5	TGTGCCACCTGGGACGGGCCGGGCTTGAGTAGTGATTGGATCAAGACGTTT	CATWDGPGLSSDWIKTF	TRGV2	.	TRGJP2	19	-1	-1	27
14	8.292561572269674E-5	TGTGCCACCTGGGATAATTTACCCCAGAATTATTATAAGAAACTCTTT	CATWDNLPQNYYKKLF	TRGV8	.	TRGJ1	15	-1	-1	26
14	8.292561572269674E-5	TGTGCTGCGTGGGATTTGGCTAGTAGTGATTGGATCAAGACGTTT	CAAWDLASSDWIKTF	TRGV10	.	TRGJP2	15	-1	-1	20
14	8.292561572269674E-5	TGTGCCACCTGGGACGGGCCCGAGTGTGATTGGATCAAGACGTTT	CATWDGPECDWIKTF	TRGV2	.	TRGJP2	21	-1	-1	22
14	8.292561572269674E-5	TGTGCCACCTGGGACGGGCCGAGTAGTGATTGGATCAAGACGTTT	CATWDGPSSDWIKTF	TRGV2	.	TRGJP2	19	-1	-1	21
14	8.292561572269674E-5	TGTGCCACCTGGGACAGGCAAGGGGGTATCTGTAAGAAACTCTTT	CATWDRQGGICKKLF	TRGV7	.	TRGJ1	18	-1	-1	32
14	8.292561572269674E-5	TGTGCCACCTGGGACGGGCCCCTTTATTATAAGAAACTCTTT	CATWDGPLYYKKLF	TRGV2	.	TRGJ1	20	-1	-1	23
14	8.292561572269674E-5	TGTGCCACCTGGGACGGGCCGAGTTACTATAAGAAACTCTTT	CATWDGPSYYKKLF	TRGV2	.	TRGJ1	19	-1	-1	19
14	8.292561572269674E-5	TGTGCCACCTGGGACGGGGGCTCAAGTTATAAGAAACTCTTT	CATWDGGSSYKKLF	TRGV2	.	TRGJ1	17	-1	-1	26
14	8.292561572269674E-5	TGTGCCACCTGGGACGGAGCCACTTATTATAAGAAACTCTTT	CATWDGATYYKKLF	TRGV3	.	TRGJ1	14	-1	-1	23
14	8.292561572269674E-5	TGTGCCACCTGGGACAGGCCGGATTATTATAAGAAACTCTTT	CATWDRPDYYKKLF	TRGV3	.	TRGJ1	19	-1	-1	19
14	8.292561572269674E-5	TGTGCCACCTGGGACAGGCCAGATTATTATAAGAAACTCTTT	CATWDRPDYYKKLF	TRGV3	.	TRGJ1	19	-1	-1	22
14	8.292561572269674E-5	TGTGCCACCTGGGACAGATGCACTTATTATAAGAAACTCTTT	CATWDRCTYYKKLF	TRGV2	.	TRGJ1	14	-1	-1	23
14	8.292561572269674E-5	TGTGCCACCTGGGGTAACAATTATTATAAGAAACTCTTT	CATWGNNYYKKLF	TRGV8	.	TRGJ1	15	-1	-1	18
14	8.292561572269674E-5	TGTGCCACCTGGGATGCGGATTATTATAAGAAACTCTTT	CATWDADYYKKLF	TRGV4	.	TRGJ1	15	-1	-1	13
14	8.292561572269674E-5	TGTGCCACCTGGGATATGAATTATTATAAGAAACTCTTT	CATWDMNYYKKLF	TRGV8	.	TRGJ1	15	-1	-1	17
14	8.292561572269674E-5	TGTGCCACCTGGGATAGTGCTTATTATAAGAAACTCTTT	CATWDSAYYKKLF	TRGV8	.	TRGJ1	23	-1	-1	20
14	8.292561572269674E-5	TGTGCCACCTGGGACCCTCTCGGGGGGCAGAAACTCTTT	CATWDPLGGQKLF	TRGV3	.	TRGJ1	14	-1	-1	28
14	8.292561572269674E-5	TGTGCCACCTGGGACGGGCCGTCTTATAAGAAACTCTTT	CATWDGPSYKKLF	TRGV2	.	TRGJ1	22	-1	-1	23
14	8.292561572269674E-5	TGTGCCACCTGGGACGGGCAAGGTTATAAGAAACTCTTT	CATWDGQGYKKLF	TRGV2	.	TRGJ1	18	-1	-1	23
14	8.292561572269674E-5	TGTGCCACCTGGGACGGATTAGGAGATAAGAAACTCTTT	CATWDGLGDKKLF	TRGV2	.	TRGJ1	16	-1	-1	25
14	8.292561572269674E-5	TGTGCCACCTGGGACGGATCTTATTATAAGAAACTCTTT	CATWDGSYYKKLF	TRGV2	.	TRGJ1	16	-1	-1	20
14	8.292561572269674E-5	TGTGCCACCTGGGACGGAATGGATTATAAGAAACTCTTT	CATWDGMDYKKLF	TRGV2	.	TRGJ1	16	-1	-1	22
14	8.292561572269674E-5	TGTGCCACCTGGGACAGGCGGGGATATAAGAAACTCTTT	CATWDRRGYKKLF	TRGV3	.	TRGJ1	18	-1	-1	24
14	8.292561572269674E-5	TGTGCCACCTGGGACAGAGCTTATTATAAGAAACTCTTT	CATWDRAYYKKLF	TRGV2	.	TRGJ1	14	-1	-1	20
14	8.292561572269674E-5	TGTGCCACCTGGCACCAAGGTTATAAGAAACTCTTT	CATWHQGYKKLF	TRGV2	.	TRGJ1	14	-1	-1	20
14	8.292561572269674E-5	TGTGCCACCTGGGATGGCCCGGATAAGAAACTCTTT	CATWDGPDKKLF	TRGV4	.	TRGJ1	19	-1	-1	22
14	8.292561572269674E-5	TGTGCCACCTGGGATGGAGATTATAAGAAACTCTTT	CATWDGDYKKLF	TRGV4	.	TRGJ1	16	-1	-1	19
14	8.292561572269674E-5	TGTGCCACCTGGGACTCCTATTATAAGAAACTCTTT	CATWDSYYKKLF	TRGV2	.	TRGJ1	14	-1	-1	18
14	8.292561572269674E-5	TGTGCCACCTGGGACGACCCTTATAAGAAACTCTTT	CATWDDPYKKLF	TRGV5	.	TRGJ1	14	-1	-1	20
14	8.292561572269674E-5	TGTGCCACCTGGGACAGCGTTTATAAGAAACTCTTT	CATWDSVYKKLF	TRGV2	.	TRGJ1	14	-1	-1	20
14	8.292561572269674E-5	TGTGCCACCTGGGACAGGCCGGAAAAGAAACTCTTT	CATWDRPEKKLF	TRGV3	.	TRGJ1	19	-1	-1	24
14	8.292561572269674E-5	TGTGCCACCTGGGAGGCGTCGTATAAGAAACTCTTT	CATWEASYKKLF	TRGV4	.	TRGJ1	13	-1	-1	21
14	8.292561572269674E-5	TGTGCCACTTACATCACATATAAGAAACTCTTT	CATYITYKKLF	TRGV8	.	TRGJ1	7	-1	-1	18
14	8.292561572269674E-5	TGTGCCACCTGGGACGGGCCCCAGAAACTCTTT	CATWDGPQKLF	TRGV2	.	TRGJ1	20	-1	-1	22
14	8.292561572269674E-5	TGTGCCACCTGGGACAGGACCGGCGAACTCTTT	CATWDRTGELF	TRGV5	.	TRGJ1	17	-1	-1	25
14	8.292561572269674E-5	TGTGCCACCTGGGAGGGCAGGGAGAAACTCTTT	CATWEGREKLF	TRGV2	.	TRGJ1	17	-1	-1	22
14	8.292561572269674E-5	TGTGCCACCTGGGAATGGAGGTTCAAGATATTT	CATWEWRFKIF	TRGV2	.	TRGJP1	13	-1	-1	19
14	8.292561572269674E-5	TGTGCCACCGGAACTTATTATAAGAAACTCTTT	CATGTYYKKLF	TRGV8	.	TRGJ1	8	-1	-1	10
14	8.292561572269674E-5	TGTGCTGCGTGTTGGTGGTTCAAGATATTT	CAACWWFKIF	TRGV10	.	TRGJP1	10	-1	-1	12
14	8.292561572269674E-5	TGTGCCACCTGGGATCGGGTGAAACTCTTT	CATWDRVKLF	TRGV8	.	TRGJ1	17	-1	-1	20
14	8.292561572269674E-5	TGTGCCACCCAACATTATAAGAAACTCTTT	CATQHYKKLF	TRGV4	.	TRGJ1	8	-1	-1	13
14	8.292561572269674E-5	TGTGCCACCTGGTATAAGAAACTCTTT	CATWYKKLF	TRGV8	.	TRGJ1	15	-1	-1	12
14	8.292561572269674E-5	TGTGCCACCTGGCTGCGGAAACTCTTT	CATWLRKLF	TRGV4	.	TRGJ1	11	-1	-1	17
14	8.292561572269674E-5	TGTGCCACCTGGAAGAAACTCTTT	CATWKKLF	TRGV8	.	TRGJ1	11	-1	-1	12
13	7.700235745678983E-5	TGTGCCACCTGGGACGGGCCGGTTTTTTATGCCACTGGTTGGTTCAAGATATTT	CATWDGPVFYATGWFKIF	TRGV2	.	TRGJP1	22	-1	-1	27
13	7.700235745678983E-5	TGTGCCACCTGGGACGGGCCTCCCTCCACTGGTTGGTTCAAGATATTT	CATWDGPPSTGWFKIF	TRGV2	.	TRGJP1	19	-1	-1	25
13	7.700235745678983E-5	TGTGCCACCTGGGACGGGCCCCCACCGAATTATTATAAGAAACTCTTT	CATWDGPPPNYYKKLF	TRGV2	.	TRGJ1	20	-1	-1	25
13	7.700235745678983E-5	TGTGCCACCTGGGACAGTCTCAAAACGTTGCGTTATAAGAAACTCTTT	CATWDSLKTLRYKKLF	TRGV3	.	TRGJ1	16	-1	-1	32
13	7.700235745678983E-5	TGTGCCACCTGGGACGGGCGAAGGAATTATTATAAGAAACTCTTT	CATWDGRRNYYKKLF	TRGV2	.	TRGJ1	18	-1	-1	23
13	7.700235745678983E-5	TGTGCCACCTGGGACAGGCTCTGTGGTTTGGATAAGAAACTCTTT	CATWDRLCGLDKKLF	TRGV7	.	TRGJ1	23	-1	-1	31
13	7.700235745678983E-5	TGTGCCACCTGGGACAGGCGCGCGGGTTATTATAAGAAACTCTTT	CATWDRRAGYYKKLF	TRGV3	.	TRGJ1	18	-1	-1	26
13	7.700235745678983E-5	TGTGCCACCTGGGATGGGCGGAAGTATTATAAGAAACTCTTT	CATWDGRKYYKKLF	TRGV4	.	TRGJ1	18	-1	-1	20
13	7.700235745678983E-5	TGTGCCACCTGGGATACTCCCTTTTATTATAAGAAACTCTTT	CATWDTPFYYKKLF	TRGV8	.	TRGJ1	15	-1	-1	23
13	7.700235745678983E-5	TGTGCCACCTGGGATAGGCCTCTAGTTTATAAGAAACTCTTT	CATWDRPLVYKKLF	TRGV8	.	TRGJ1	20	-1	-1	26
13	7.700235745678983E-5	TGTGCCACCTGGGATAAAGGGGTGTATTATAAGAAACTCTTT	CATWDKGVYYKKLF	TRGV8	.	TRGJ1	15	-1	-1	24
13	7.700235745678983E-5	TGTGCCACCTGGGACGCCCCCGGGGAGTATAAGAAACTCTTT	CATWDAPGEYKKLF	TRGV2	.	TRGJ1	21	-1	-1	27
13	7.700235745678983E-5	TGTGCCACCTGGGACGGGCCCCATTATTATAAGAAACTCTTT	CATWDGPHYYKKLF	TRGV2	.	TRGJ1	20	-1	-1	22
13	7.700235745678983E-5	TGTGCCACCTGGGACGGAGAGGATTATTATAAGAAACTCTTT	CATWDGEDYYKKLF	TRGV2	.	TRGJ1	16	-1	-1	22
13	7.700235745678983E-5	TGTGCCACCTGGGACAGGCTTCGCTATTATAAGAAACTCTTT	CATWDRLRYYKKLF	TRGV3	.	TRGJ1	18	-1	-1	24
13	7.700235745678983E-5	TGTGCCACCTGGGACAGGCCTGATTTCGATAAGAAACTCTTT	CATWDRPDFDKKLF	TRGV5	.	TRGJ1	21	-1	-1	28
13	7.700235745678983E-5	TGTGCCACCTGGGTACGTGCTTATTATAAGAAACTCTTT	CATWVRAYYKKLF	TRGV8	.	TRGJ1	12	-1	-1	20
13	7.700235745678983E-5	TGTGCCACCTGGGCCCTGAATTATTATAAGAAACTCTTT	CATWALNYYKKLF	TRGV2	.	TRGJ1	12	-1	-1	17
13	7.700235745678983E-5	TGTGCCACCTGGGGGCCCTATTATTATAAGAAACTCTTT	CATWGPYYYKKLF	TRGV3	.	TRGJ1	12	-1	-1	19
13	7.700235745678983E-5	TGTGCCACCTGGGATTACGGCGTTTATAAGAAACTCTTT	CATWDYGVYKKLF	TRGV4	.	TRGJ1	14	-1	-1	23
13	7.700235745678983E-5	TGTGCCACCTGGGATCAGAATTATTATAAGAAACTCTTT	CATWDQNYYKKLF	TRGV8	.	TRGJ2	14	-1	-1	17
13	7.700235745678983E-5	TGTGCCACCTGGGATGGACCGTATTATAAGAAACTCTTT	CATWDGPYYKKLF	TRGV4	.	TRGJ1	19	-1	-1	21
13	7.700235745678983E-5	TGTGCCACCTGGGACTCCCGGCTATATAAGAAACTCTTT	CATWDSRLYKKLF	TRGV8	.	TRGJ1	13	-1	-1	24
13	7.700235745678983E-5	TGTGCCACCTGGGACGGTTCTTATTATAAGAAACTCTTT	CATWDGSYYKKLF	TRGV2	.	TRGJ1	16	-1	-1	20
13	7.700235745678983E-5	TGTGCCACCTGGGACGGGCCGTCATATAAGAAACTCTTT	CATWDGPSYKKLF	TRGV2	.	TRGJ1	22	-1	-1	24
13	7.700235745678983E-5	TGTGCCACCTGGGACGGGCCAGATTATAAGAAACTCTTT	CATWDGPDYKKLF	TRGV2	.	TRGJ1	19	-1	-1	22
13	7.700235745678983E-5	TGTGCCACCTGGGACGGGCGGGGTTATAAGAAACTCTTT	CATWDGRGYKKLF	TRGV2	.	TRGJ1	18	-1	-1	23
13	7.700235745678983E-5	TGTGCCACCTGGGACGGGAGCTATTATAAGAAACTCTTT	CATWDGSYYKKLF	TRGV2	.	TRGJ1	17	-1	-1	21
13	7.700235745678983E-5	TGTGCCACCTGGGACAGCCCAAGGTATAAGAAACTCTTT	CATWDSPRYKKLF	TRGV3	.	TRGJ1	19	-1	-1	24
13	7.700235745678983E-5	TGTGCCACCTGGGACAGCCACTTGAGGAAGAAACTCTTT	CATWDSHLRKKLF	TRGV7	.	TRGJ1	16	-1	-1	27
13	7.700235745678983E-5	TGTGCCACCTGGGACAGGTTGCATTATAAGAAACTCTTT	CATWDRLHYKKLF	TRGV3	.	TRGJ1	17	-1	-1	22
13	7.700235745678983E-5	TGTGCCACCTGGGACAGGCGTCGTTATAAGAAACTCTTT	CATWDRRRYKKLF	TRGV7	.	TRGJ1	18	-1	-1	23
13	7.700235745678983E-5	TGTGCCACCTGTTCCCTTTATTATAAGAAACTCTTT	CATCSLYYKKLF	TRGV3	.	TRGJ1	10	-1	-1	17
13	7.700235745678983E-5	TGTGCCACCTGGGATAGATGTTATAAGAAACTCTTT	CATWDRCYKKLF	TRGV8	.	TRGJ1	16	-1	-1	20
13	7.700235745678983E-5	TGTGCCACCTGGGACCCCTATTATAAGAAACTCTTT	CATWDPYYKKLF	TRGV7	.	TRGJ1	14	-1	-1	18
13	7.700235745678983E-5	TGTGCCACCTGGGACGGGGATTATAAGAAACTCTTT	CATWDGDYKKLF	TRGV2	.	TRGJ1	17	-1	-1	19
13	7.700235745678983E-5	TGTGCCACCTGGGACGATTATTATAAGAAACTCTTT	CATWDDYYKKLF	TRGV2	.	TRGJ1	15	-1	-1	16
13	7.700235745678983E-5	TGTGCCACCTGGGACAGGCTTTATAAGAAACTCTTT	CATWDRLYKKLF	TRGV3	.	TRGJ1	18	-1	-1	20
13	7.700235745678983E-5	TGTGCCACCTGGGACAGGCGGGATAAGAAACTCTTT	CATWDRRDKKLF	TRGV3	.	TRGJ1	18	-1	-1	22
13	7.700235745678983E-5	TGTGCCCCCGGCGGGGGGTATAAGAAACTCTTT	CAPGGGYKKLF	TRGV8	.	TRGJ1	8	-1	-1	18
13	7.700235745678983E-5	TGTGCCACCTGCGGATATTATAAGAAACTCTTT	CATCGYYKKLF	TRGV3	.	TRGJ1	14	-1	-1	15
13	7.700235745678983E-5	TGTGCCACCTGGGTTTCATATAAGAAACTCTTT	CATWVSYKKLF	TRGV3	.	TRGJ1	12	-1	-1	18
13	7.700235745678983E-5	TGTGCCACCTGGGTCTATTATAAGAAACTCTTT	CATWVYYKKLF	TRGV4	.	TRGJ1	12	-1	-1	15
13	7.700235745678983E-5	TGTGCCACCTGGGATCATTATAAGAAACTCTTT	CATWDHYKKLF	TRGV4	.	TRGJ1	14	-1	-1	13
13	7.700235745678983E-5	TGTGCCACCTGGGATAGGCCTACGAAACTCTTT	CATWDRPTKLF	TRGV8	.	TRGJ1	21	-1	-1	20
13	7.700235745678983E-5	TGTGCCACCTGGGATAAGCATAAGAAACTCTTT	CATWDKHKKLF	TRGV8	.	TRGJ1	21	-1	-1	19
13	7.700235745678983E-5	TGTGCCACCTGGGACGGAAATAAGAAACTCTTT	CATWDGNKKLF	TRGV5	.	TRGJ1	14	-1	-1	19
13	7.700235745678983E-5	TGTGCCACCTGGGAAAGACGTAAGAAACTCTTT	CATWERRKKLF	TRGV3	.	TRGJ1	16	-1	-1	20
13	7.700235745678983E-5	TGTGCCACTGACCATTATAAGAAACTCTTT	CATDHYKKLF	TRGV8	.	TRGJ1	7	-1	-1	13
13	7.700235745678983E-5	TGTGCCACCTGGGAACGGAAGAAACTCTTT	CATWERKKLF	TRGV8	.	TRGJ1	13	-1	-1	18
13	7.700235745678983E-5	TGTGCCACCCTGGGGTATAAGAAACTCTTT	CATLGYKKLF	TRGV5	.	TRGJ1	13	-1	-1	15
13	7.700235745678983E-5	TGTGCCACCCCTTATTATAAGAAACTCTTT	CATPYYKKLF	TRGV8	.	TRGJ1	8	-1	-1	11
13	7.700235745678983E-5	TGTGCCACGAGGGGAGAGAAACTCTTT	CATRGEKLF	TRGV8	.	TRGJ1	7	-1	-1	16
13	7.700235745678983E-5	TGTGCCACCTTGGAGAAACTCTTT	CATLEKLF	TRGV7	.	TRGJ1	13	-1	-1	13
13	7.700235745678983E-5	TGTGCCACCGAGAAACTCTTT	CATEKLF	TRGV8	.	TRGJ1	8	-1	-1	10
12	7.107909919088293E-5	TGTGCCACCAACAATGCAATAAGAAACTCTTTGCTTGTCGCCAAGTCCCTCTTT	CATNNAIRNSLLVAKSLF	TRGV2	.	TRGJ1	8	-1	-1	48
12	7.107909919088293E-5	TGTGCCACCTGGGACGGGCTTTTCCTACCCCGTTATTATAAGAAACTCTTT	CATWDGLFLPRYYKKLF	TRGV2	.	TRGJ1	18	-1	-1	32
12	7.107909919088293E-5	TGTGCCACCTGGGATAGGCCATACGGCGCTATAAGGAAGAAACTCTTT	CATWDRPYGAIRKKLF	TRGV8	.	TRGJ1	19	-1	-1	36
12	7.107909919088293E-5	TGTGCCACCTGGGACGGGCCGTTCACCACTGGTTGGTTCAAGATATTT	CATWDGPFTTGWFKIF	TRGV2	.	TRGJP1	19	-1	-1	24
12	7.107909919088293E-5	TGTGCCACCTGGGACGGGCAGGGAAGTAGTGATTGGATCAAGACGTTT	CATWDGQGSSDWIKTF	TRGV2	.	TRGJP2	18	-1	-1	24
12	7.107909919088293E-5	TGTGCCACCTGGGACAGTCTTACACCTTCTCTGTTCGAGAAACTCTTT	CATWDSLTPSLFEKLF	TRGV7	.	TRGJ1	16	-1	-1	37
12	7.107909919088293E-5	TGTGCCACCTGGGATTTCCGGAGTAGTGATTGGATCAAGACGTTT	CATWDFRSSDWIKTF	TRGV2	.	TRGJP2	13	-1	-1	21
12	7.107909919088293E-5	TGTGCCACCTGGGACCCCGACGAACATTATTATAAGAAACTCTTT	CATWDPDEHYYKKLF	TRGV2	.	TRGJ1	14	-1	-1	25
12	7.107909919088293E-5	TGTGCCACCTGGGACGGGCCGTTGAATTATTATAAGAAACTCTTT	CATWDGPLNYYKKLF	TRGV2	.	TRGJ1	19	-1	-1	23
12	7.107909919088293E-5	TGTGCCACCTGGGACGGGCCGGGGCATTATTATAAGAAACTCTTT	CATWDGPGHYYKKLF	TRGV2	.	TRGJ1	19	-1	-1	25
12	7.107909919088293E-5	TGTGCCACCTGGGATAGACCTCCTGGATATAAGAAACTCTTT	CATWDRPPGYKKLF	TRGV8	.	TRGJ1	20	-1	-1	27
12	7.107909919088293E-5	TGTGCCACCTGGGACGGCGCTAATTATTATAAGAAACTCTTT	CATWDGANYYKKLF	TRGV2	.	TRGJ1	16	-1	-1	21
12	7.107909919088293E-5	TGTGCCACCTGGGACGGGCTGGATGGGTATAAGAAACTCTTT	CATWDGLDGYKKLF	TRGV2	.	TRGJ1	18	-1	-1	27
12	7.107909919088293E-5	TGTGCCACCTGGGACGGGCGGTACGGGTATAAGAAACTCTTT	CATWDGRYGYKKLF	TRGV2	.	TRGJ1	18	-1	-1	27
12	7.107909919088293E-5	TGTGCCACCTGGGACGGGCGGGACTATTATAAGAAACTCTTT	CATWDGRDYYKKLF	TRGV2	.	TRGJ1	18	-1	-1	24
12	7.107909919088293E-5	TGTGCCACCTGGGACGGGCATAGGATTTATAAGAAACTCTTT	CATWDGHRIYKKLF	TRGV2	.	TRGJ1	18	-1	-1	26
12	7.107909919088293E-5	TGTGCCACCTGGGACAGGTCGATTTATTATAAGAAACTCTTT	CATWDRSIYYKKLF	TRGV3	.	TRGJ1	17	-1	-1	18
12	7.107909919088293E-5	TGTGCCACCTGGGACAGGCCCGAATATTATAAGAAACTCTTT	CATWDRPEYYKKLF	TRGV3	.	TRGJ1	19	-1	-1	20
12	7.107909919088293E-5	TGTGCCACCTGGGACAGACCTAAGGGGTATAAGAAACTCTTT	CATWDRPKGYKKLF	TRGV7	.	TRGJ1	20	-1	-1	27
12	7.107909919088293E-5	TGTGCCACCTGGGAGGGAGCAAGAGGAGAGAAGAAACTCTTT	CATWEGARGEKKLF	TRGV2	.	TRGJ1	16	-1	-1	30
12	7.107909919088293E-5	TGTGCCACCGTACCTAGGAGCTATTATTATAAGAAACTCTTT	CATVPRSYYYKKLF	TRGV2	.	TRGJ1	8	-1	-1	22
12	7.107909919088293E-5	TGTGCTGCGTGGGACCGGAATTATTATAAGAAACTCTTT	CAAWDRNYYKKLF	TRGV10	.	TRGJ1	13	-1	-1	17
12	7.107909919088293E-5	TGTGCCACCTGGGATGAGAATTATTATAAGAAACTCTTT	CATWDENYYKKLF	TRGV4	.	TRGJ1	15	-1	-1	17
12	7.107909919088293E-5	TGTGCCACCTGGGATATCGGGTATTATAAGAAACTCTTT	CATWDIGYYKKLF	TRGV4	.	TRGJ1	14	-1	-1	21
12	7.107909919088293E-5	TGTGCCACCTGGGATAGTCGGTATTATAAGAAACTCTTT	CATWDSRYYKKLF	TRGV8	.	TRGJ1	16	-1	-1	21
12	7.107909919088293E-5	TGTGCCACCTGGGATAGTGGGGATTATAAGAAACTCTTT	CATWDSGDYKKLF	TRGV8	.	TRGJ1	16	-1	-1	22
12	7.107909919088293E-5	TGTGCCACCTGGGACTCAGATTATTATAAGAAACTCTTT	CATWDSDYYKKLF	TRGV3	.	TRGJ1	14	-1	-1	19
12	7.107909919088293E-5	TGTGCCACCTGGGACCAACATTATTATAAGAAACTCTTT	CATWDQHYYKKLF	TRGV3	.	TRGJ1	14	-1	-1	19
12	7.107909919088293E-5	TGTGCCACCTGGGACGAGCTTTATTATAAGAAACTCTTT	CATWDELYYKKLF	TRGV3	.	TRGJ1	14	-1	-1	20
12	7.107909919088293E-5	TGTGCCACCTGGGACAGTAGTGATTGGATCAAGACGTTT	CATWDSSDWIKTF	TRGV3	.	TRGJP2	16	-1	-1	15
12	7.107909919088293E-5	TGTGCCACCTGGGACAGGCTGGGCTATAAGAAACTCTTT	CATWDRLGYKKLF	TRGV3	.	TRGJ1	18	-1	-1	24
12	7.107909919088293E-5	TGTGCCACCTGGGACAGGCTACGATATAAGAAACTCTTT	CATWDRLRYKKLF	TRGV7	.	TRGJ1	18	-1	-1	24
12	7.107909919088293E-5	TGTGCCACCTGGGACAGGCACTATTATAAGAAACTCTTT	CATWDRHYYKKLF	TRGV7	.	TRGJ1	18	-1	-1	21
12	7.107909919088293E-5	TGTGCCACCTGGGACAAGGGTTGTTATAAGAAACTCTTT	CATWDKGCYKKLF	TRGV8	.	TRGJ1	13	-1	-1	20
12	7.107909919088293E-5	TGTGCCACCTGGGAATCTCTTTATTATAAGAAACTCTTT	CATWESLYYKKLF	TRGV2	.	TRGJ1	13	-1	-1	20
12	7.107909919088293E-5	TGTGCCACCTGGCCCCTTTATTATAAGAAACTCTTT	CATWPLYYKKLF	TRGV2	.	TRGJ1	11	-1	-1	17
12	7.107909919088293E-5	TGTGCCACCTGGGTCCCCGACGGTGAGAAACTCTTT	CATWVPDGEKLF	TRGV5	.	TRGJ1	12	-1	-1	25
12	7.107909919088293E-5	TGTGCCACCTGGGTCAATTATTATAAGAAACTCTTT	CATWVNYYKKLF	TRGV8	.	TRGJ1	12	-1	-1	15
12	7.107909919088293E-5	TGTGCCACCTGGGACCCAGGTTGTAAGAAACTCTTT	CATWDPGCKKLF	TRGV4	.	TRGJ1	13	-1	-1	20
12	7.107909919088293E-5	TGTGCCACCTGGGACGTGCCTTATAAGAAACTCTTT	CATWDVPYKKLF	TRGV2	.	TRGJ1	19	-1	-1	20
12	7.107909919088293E-5	TGTGCCACCTGGGACGGGCCGCGGATCAAGACGTTT	CATWDGPRIKTF	TRGV2	.	TRGJP2	19	-1	-1	22
12	7.107909919088293E-5	TGTGCCACCTGGGACGAGCGTTATAAGAAACTCTTT	CATWDERYKKLF	TRGV2	.	TRGJ1	18	-1	-1	20
12	7.107909919088293E-5	TGTGCCACCTGGGAGGGCTATTATAAGAAACTCTTT	CATWEGYYKKLF	TRGV2	.	TRGJ1	17	-1	-1	18
12	7.107909919088293E-5	TGTGCCACCTGGGAGGGGTATTATAAGAAACTCTTT	CATWEGYYKKLF	TRGV8	.	TRGJ1	13	-1	-1	18
12	7.107909919088293E-5	TGTGCCACCTGGGAAGATTATTATAAGAAACTCTTT	CATWEDYYKKLF	TRGV4	.	TRGJ1	13	-1	-1	16
12	7.107909919088293E-5	TGTGCCACACCAAGCGATTATTATAAGAAACTCTTT	CATPSDYYKKLF	TRGV4	.	TRGJ1	7	-1	-1	16
12	7.107909919088293E-5	TGTGCCACCTGGCTTTATTATAAGAAACTCTTT	CATWLYYKKLF	TRGV3	.	TRGJ1	11	-1	-1	14
12	7.107909919088293E-5	TGTGCCACCTGGCACGAGAGGGGGAAACTCTTT	CATWHERGKLF	TRGV3	.	TRGJ1	14	-1	-1	23
12	7.107909919088293E-5	TGTGCCACCTGGGCCGATTATAAGAAACTCTTT	CATWADYKKLF	TRGV8	.	TRGJ1	12	-1	-1	16
12	7.107909919088293E-5	TGTGCCACCTGGGACAGGCAGGGGAAACTCTTT	CATWDRQGKLF	TRGV3	.	TRGJ1	18	-1	-1	23
12	7.107909919088293E-5	TGTGCCACCCCCCGGGTTTATAAGAAACTCTTT	CATPRVYKKLF	TRGV2	.	TRGJ1	8	-1	-1	17
12	7.107909919088293E-5	TGTGCCACCTCTGGCTCTAGGAAACTCTTT	CATSGSRKLF	TRGV8	.	TRGJ1	9	-1	-1	17
12	7.107909919088293E-5	TGTGCCACCTGGGATTCCAAGAAACTCTTT	CATWDSKKLF	TRGV8	.	TRGJ1	14	-1	-1	18
12	7.107909919088293E-5	TGTGCCACCTGGGATAAAAAGAAACTCTTT	CATWDKKKLF	TRGV8	.	TRGJ1	15	-1	-1	18
12	7.107909919088293E-5	TGTGCCACCTGGGACTTAGGGAAACTCTTT	CATWDLGKLF	TRGV5	.	TRGJ1	14	-1	-1	20
12	7.107909919088293E-5	TGTGCCACCTGGGACAGGATGAAACTCTTT	CATWDRMKLF	TRGV7	.	TRGJ1	17	-1	-1	20
12	7.107909919088293E-5	TGTGCCACCTGGATAAATTCCGGACTCTTT	CATWINSGLF	TRGV8	.	TRGJ1	14	-1	-1	23
12	7.107909919088293E-5	TGTGCCACCACAAGGGGGGAGAAACTCTTT	CATTRGEKLF	TRGV8	.	TRGJ1	8	-1	-1	19
12	7.107909919088293E-5	TGTGCCTTGTGGGAGGCGCCACTCTTT	CALWEAPLF	TRGV9	.	TRGJ1	18	-1	-1	20
12	7.107909919088293E-5	TGTGCCACCAAAAAGAAGAAACTCTTT	CATKKKKLF	TRGV4	.	TRGJ1	8	-1	-1	15
12	7.107909919088293E-5	TGTGCCACGGTAAATAAGAAACTCTTT	CATVNKKLF	TRGV8	.	TRGJ1	7	-1	-1	13
11	6.515584092497601E-5	TGTGCCCCGATCCCTGTTTGGCTTGTGGGAGGTGCATATTATAAGAAACTCTTT	CAPIPVWLVGGAYYKKLF	TRGV9	.	TRGJ1	5	-1	-1	36
11	6.515584092497601E-5	TGTGCCACCTGGGACGGTCAAACGGGAAGTAGTGATTGGATCAAGACGTTT	CATWDGQTGSSDWIKTF	TRGV2	.	TRGJP2	16	-1	-1	27
11	6.515584092497601E-5	TGTGCCACCTGGGATGGGCCAGGGTGGGGCACGGATAAGAAACTCTTT	CATWDGPGWGTDKKLF	TRGV4	.	TRGJ1	19	-1	-1	34
11	6.515584092497601E-5	TGTGCCACCTGGGACAGTAGGCCCTCGAATTATTATAAGAAACTCTTT	CATWDSRPSNYYKKLF	TRGV5	.	TRGJ1	16	-1	-1	24
11	6.515584092497601E-5	TGTGCTGCGTGGGATTATCATACCACTGGTTGGTTCAAGATATTT	CAAWDYHTTGWFKIF	TRGV10	.	TRGJP1	16	-1	-1	15
11	6.515584092497601E-5	TGTGCCACCTGGGGCCACAGCCCCAGTTATTATAAGAAACTCTTT	CATWGHSPSYYKKLF	TRGV8	.	TRGJ1	12	-1	-1	26
11	6.515584092497601E-5	TGTGCCACCTGGGACCCTACTCCGAATTATTATAAGAAACTCTTT	CATWDPTPNYYKKLF	TRGV3	.	TRGJ1	14	-1	-1	22
11	6.515584092497601E-5	TGTGCCACCTGGGACGGGCTGGGTAGTGATTGGATCAAGACGTTT	CATWDGLGSDWIKTF	TRGV2	.	TRGJP2	18	-1	-1	22
11	6.515584092497601E-5	TGTGCCACCTGGGACGGGCCCCTAAGATATTATAAGAAACTCTTT	CATWDGPLRYYKKLF	TRGV2	.	TRGJ1	20	-1	-1	27
11	6.515584092497601E-5	TGTGCCACCTGGGACGGGCCCCCCACTTATTATAAGAAACTCTTT	CATWDGPPTYYKKLF	TRGV2	.	TRGJ1	20	-1	-1	26
11	6.515584092497601E-5	TGTGCCACCTGGGACGGGCATGGCACTTATTATAAGAAACTCTTT	CATWDGHGTYYKKLF	TRGV2	.	TRGJ1	18	-1	-1	26
11	6.515584092497601E-5	TGTGCCACCTGGGAAGGGGGTGGTTGGTATTATAAGAAACTCTTT	CATWEGGGWYYKKLF	TRGV2	.	TRGJ1	17	-1	-1	27
11	6.515584092497601E-5	TGTGCTGCGTGGGAGCCCCTTTATTATTATAAGAAACTCTTT	CAAWEPLYYYKKLF	TRGV10	.	TRGJ1	13	-1	-1	22
11	6.515584092497601E-5	TGTGCCTTGTGGGAGGTGTCGGACTATTATAAGAAACTCTTT	CALWEVSDYYKKLF	TRGV9	.	TRGJ1	17	-1	-1	18
11	6.515584092497601E-5	TGTGCCACCTGGGATGGTACGAATTATTATAAGAAACTCTTT	CATWDGTNYYKKLF	TRGV4	.	TRGJ1	16	-1	-1	19
11	6.515584092497601E-5	TGTGCCACCTGGGATGGGCTTGGTTATTATAAGAAACTCTTT	CATWDGLGYYKKLF	TRGV4	.	TRGJ1	18	-1	-1	23
11	6.515584092497601E-5	TGTGCCACCTGGGATGGGCGTAGGTATTATAAGAAACTCTTT	CATWDGRRYYKKLF	TRGV4	.	TRGJ1	18	-1	-1	24
11	6.515584092497601E-5	TGTGCCACCTGGGATAGGCGGCGGTATTATAAGAAACTCTTT	CATWDRRRYYKKLF	TRGV8	.	TRGJ1	18	-1	-1	24
11	6.515584092497601E-5	TGTGCCACCTGGGACGCCTCCCGTGGTTGGTTCAAGATATTT	CATWDASRGWFKIF	TRGV2	.	TRGJP1	15	-1	-1	23
11	6.515584092497601E-5	TGTGCCACCTGGGACGGGCTCCATTATTATAAGAAACTCTTT	CATWDGLHYYKKLF	TRGV2	.	TRGJ1	18	-1	-1	22
11	6.515584092497601E-5	TGTGCCACCTGGGACAGGCCGAGGTATTATAAGAAACTCTTT	CATWDRPRYYKKLF	TRGV3	.	TRGJ1	19	-1	-1	24
11	6.515584092497601E-5	TGTGCCACCTGGGACAGGCCAGGTTATTATAAGAAACTCTTT	CATWDRPGYYKKLF	TRGV3	.	TRGJ1	19	-1	-1	23
11	6.515584092497601E-5	TGTGCCACCTGGATGCGGGCGGATTATTATAAGAAACTCTTT	CATWMRADYYKKLF	TRGV5	.	TRGJ1	11	-1	-1	19
11	6.515584092497601E-5	TGTGCCACCTGGGCCCCGAATTATTATAAGAAACTCTTT	CATWAPNYYKKLF	TRGV3	.	TRGJ1	12	-1	-1	16
11	6.515584092497601E-5	TGTGCCACCTGGGCGTCGAATTATTATAAGAAACTCTTT	CATWASNYYKKLF	TRGV4	.	TRGJ1	12	-1	-1	15
11	6.515584092497601E-5	TGTGCCACCTGGGATCACTGTTATTATAAGAAACTCTTT	CATWDHCYYKKLF	TRGV8	.	TRGJ1	14	-1	-1	20
11	6.515584092497601E-5	TGTGCCACCTGGGATGGGATAAGGTATAAGAAACTCTTT	CATWDGIRYKKLF	TRGV4	.	TRGJ1	17	-1	-1	24
11	6.515584092497601E-5	TGTGCCACCTGGGATGGATGTTATTATAAGAAACTCTTT	CATWDGCYYKKLF	TRGV4	.	TRGJ1	16	-1	-1	20
11	6.515584092497601E-5	TGTGCCACCTGGGATAGCCCCTCGGGGAAGAAACTCTTT	CATWDSPSGKKLF	TRGV8	.	TRGJ1	19	-1	-1	27
11	6.515584092497601E-5	TGTGCCACCTGGGATAGCCCGTATTATAAGAAACTCTTT	CATWDSPYYKKLF	TRGV8	.	TRGJ1	23	-1	-1	21
11	6.515584092497601E-5	TGTGCCACCTGGGACGTGTGGGGTTATAAGAAACTCTTT	CATWDVWGYKKLF	TRGV2	.	TRGJ1	15	-1	-1	23
11	6.515584092497601E-5	TGTGCCACCTGGGACGGCCGCATTGGTAAGAAACTCTTT	CATWDGRIGKKLF	TRGV7	.	TRGJ1	18	-1	-1	26
11	6.515584092497601E-5	TGTGCCACCTGGGACGGGCTATATTATAAGAAACTCTTT	CATWDGLYYKKLF	TRGV2	.	TRGJ1	18	-1	-1	21
11	6.515584092497601E-5	TGTGCCACCTGGGACGGGCCCTCTTATAAGAAACTCTTT	CATWDGPSYKKLF	TRGV2	.	TRGJ1	20	-1	-1	23
11	6.515584092497601E-5	TGTGCCACCTGGGACGGGCCGTATTATAAGAAACTCTTT	CATWDGPYYKKLF	TRGV2	.	TRGJ1	19	-1	-1	21
11	6.515584092497601E-5	TGTGCCACCTGGGACGGGCAAGGGGGGGAGAAACTCTTT	CATWDGQGGEKLF	TRGV2	.	TRGJ1	18	-1	-1	28
11	6.515584092497601E-5	TGTGCCACCTGGGACGGAGGGGGTTGGATCAAGACGTTT	CATWDGGGWIKTF	TRGV2	.	TRGJP2	16	-1	-1	23
11	6.515584092497601E-5	TGTGCCACCTGGGACGGAAATTATTATAAGAAACTCTTT	CATWDGNYYKKLF	TRGV8	.	TRGJ1	13	-1	-1	18
11	6.515584092497601E-5	TGTGCCACCTGGGACGACTATTATTATAAGAAACTCTTT	CATWDDYYYKKLF	TRGV2	.	TRGJ1	15	-1	-1	19
11	6.515584092497601E-5	TGTGCCACCTGGGACATCCAACTCAATAAGAAACTCTTT	CATWDIQLNKKLF	TRGV7	.	TRGJ1	15	-1	-1	25
11	6.515584092497601E-5	TGTGCCACCTGGGACAGGCTCGCTTATAAGAAACTCTTT	CATWDRLAYKKLF	TRGV3	.	TRGJ1	18	-1	-1	23
11	6.515584092497601E-5	TGTGCCACCTGGGACAGGCTAAGCTATAAGAAACTCTTT	CATWDRLSYKKLF	TRGV3	.	TRGJ1	18	-1	-1	24
11	6.515584092497601E-5	TGTGCCACCTGGGACAGGCGGGTTTATAAGAAACTCTTT	CATWDRRVYKKLF	TRGV5	.	TRGJ1	18	-1	-1	23
11	6.515584092497601E-5	TGTGCCACCTGGGAGTCGAATTATTATAAGAAACTCTTT	CATWESNYYKKLF	TRGV8	.	TRGJ1	13	-1	-1	15
11	6.515584092497601E-5	TGTGCCACCTGGGAAGGGATTTATTATAAGAAACTCTTT	CATWEGIYYKKLF	TRGV3	.	TRGJ1	16	-1	-1	17
11	6.515584092497601E-5	TGTGCCACCTGTATTAGTGATTGGATCAAGACGTTT	CATCISDWIKTF	TRGV2	.	TRGJP2	10	-1	-1	11
11	6.515584092497601E-5	TGTGCCACCTGCTACGAGGAATCTAAGAAACTCTTT	CATCYEESKKLF	TRGV3	.	TRGJ1	10	-1	-1	23
11	6.515584092497601E-5	TGTGCCACCTGGCTCCCTTATTATAAGAAACTCTTT	CATWLPYYKKLF	TRGV4	.	TRGJ1	11	-1	-1	17
11	6.515584092497601E-5	TGTGCCACCTGGGCCTGTTATTATAAGAAACTCTTT	CATWACYYKKLF	TRGV4	.	TRGJ1	12	-1	-1	17
11	6.515584092497601E-5	TGTGCCACCTGGGATGGGCGTTATAAGAAACTCTTT	CATWDGRYKKLF	TRGV4	.	TRGJ1	18	-1	-1	20
11	6.515584092497601E-5	TGTGCCACCTGGGATGGATATTATAAGAAACTCTTT	CATWDGYYKKLF	TRGV4	.	TRGJ1	16	-1	-1	18
11	6.515584092497601E-5	TGTGCCACCTGGGATGGACGATTCAAGAAACTCTTT	CATWDGRFKKLF	TRGV4	.	TRGJ1	16	-1	-1	24
11	6.515584092497601E-5	TGTGCCACCTGGGATACGCATTATAAGAAACTCTTT	CATWDTHYKKLF	TRGV8	.	TRGJ1	18	-1	-1	19
11	6.515584092497601E-5	TGTGCCACCTGGGACTTTTATTATAAGAAACTCTTT	CATWDFYYKKLF	TRGV8	.	TRGJ1	13	-1	-1	17
11	6.515584092497601E-5	TGTGCCACCTGGGACGGCCCCTATAAGAAACTCTTT	CATWDGPYKKLF	TRGV2	.	TRGJ1	20	-1	-1	21
11	6.515584092497601E-5	TGTGCCACCTGGGACGGGCCAGGTAAGAAACTCTTT	CATWDGPGKKLF	TRGV2	.	TRGJ1	19	-1	-1	23
11	6.515584092497601E-5	TGTGCCACCTGGGACAGGCCGAGCAAGAAACTCTTT	CATWDRPSKKLF	TRGV3	.	TRGJ1	19	-1	-1	24
11	6.515584092497601E-5	TGTGCCACCTGGGAGTATTATTATAAGAAACTCTTT	CATWEYYYKKLF	TRGV3	.	TRGJ1	13	-1	-1	16
11	6.515584092497601E-5	TGTGCCACGGCCGTGGAGGGTTATAAGAAACTCTTT	CATAVEGYKKLF	TRGV2	.	TRGJ1	7	-1	-1	20
11	6.515584092497601E-5	TGTGCCACCTGGCCTTATTATAAGAAACTCTTT	CATWPYYKKLF	TRGV4	.	TRGJ1	11	-1	-1	14
11	6.515584092497601E-5	TGTGCCACCTGGGATAGGCAAAAGAAACTCTTT	CATWDRQKKLF	TRGV8	.	TRGJ1	18	-1	-1	21
11	6.515584092497601E-5	TGTGCCACCTGGGACAGGCAGAAGAAACTCTTT	CATWDRQKKLF	TRGV3	.	TRGJ1	18	-1	-1	21
11	6.515584092497601E-5	TGTGCCACCGATCGTTGTTATAAGAAACTCTTT	CATDRCYKKLF	TRGV4	.	TRGJ1	8	-1	-1	14
11	6.515584092497601E-5	TGTGCCACCAATTCTTATTATAAGAAACTCTTT	CATNSYYKKLF	TRGV3	.	TRGJ1	8	-1	-1	14
11	6.515584092497601E-5	TGTGCCACCTGGGGATATAAGAAACTCTTT	CATWGYKKLF	TRGV7	.	TRGJ1	12	-1	-1	15
11	6.515584092497601E-5	TGTGCCACCTGGGATCCTAAGAAACTCTTT	CATWDPKKLF	TRGV8	.	TRGJ1	14	-1	-1	17
11	6.515584092497601E-5	TGTGCCACCGAGGTTTATAAGAAACTCTTT	CATEVYKKLF	TRGV2	.	TRGJ1	8	-1	-1	14
11	6.515584092497601E-5	TGTGCCACCAGTTATTATAAGAAACTCTTT	CATSYYKKLF	TRGV4	.	TRGJ1	8	-1	-1	11
11	6.515584092497601E-5	TGTGCCCCCGACCGTAAGAAACTCTTT	CAPDRKKLF	TRGV5	.	TRGJ1	8	-1	-1	14
11	6.515584092497601E-5	TGTGCCACCTGGTTCGAGAAACTCTTT	CATWFEKLF	TRGV7	.	TRGJ1	11	-1	-1	16
11	6.515584092497601E-5	TGTGCCACCCCTAGGGAGAAACTCTTT	CATPREKLF	TRGV8	.	TRGJ1	8	-1	-1	16
11	6.515584092497601E-5	TGTGCCACCTGGGAAAGACTCTTT	CATWERLF	TRGV3	.	TRGJ1	16	-1	-1	17
11	6.515584092497601E-5	TGGGACAATTATAAGAAACTCTTT	WDNYKKLF	TRGV7	.	TRGJ1	1	-1	-1	7
10	5.92325826590691E-5	TGTGCTGCGTGGGATTATGGTGACTTGGGTAGTGATTGGATCAAGACGTTT	CAAWDYGDLGSDWIKTF	TRGV10	.	TRGJP2	16	-1	-1	28
10	5.92325826590691E-5	TGTGCCACCTGGGATAGGCCCGGGGGGGGTTGGAGTTATAAGAAACTCTTT	CATWDRPGGGWSYKKLF	TRGV8	.	TRGJ1	19	-1	-1	35
10	5.92325826590691E-5	TGTGCTGCGGGAAGGGGGTTGTTTCGAATGGGTTGGTTCAAGATATTT	CAAGRGLFRMGWFKIF	TRGV10	.	TRGJP1	8	-1	-1	30
10	5.92325826590691E-5	TGTGCCACCTGGGATAGGCTGTCCTATAAGTATTATAAGAAACTCTTT	CATWDRLSYKYYKKLF	TRGV8	.	TRGJ1	18	-1	-1	27
10	5.92325826590691E-5	TGTGCCACCTGGGACGGGCCGGAGGGAAGTGATTGGATCAAGACGTTT	CATWDGPEGSDWIKTF	TRGV2	.	TRGJP2	19	-1	-1	27
10	5.92325826590691E-5	TGTGCCACCTGGGACGGGCCACATGGGAGTGATTGGATCAAGACGTTT	CATWDGPHGSDWIKTF	TRGV2	.	TRGJP2	19	-1	-1	27
10	5.92325826590691E-5	TGTGCCACCTGGGACGGGAGTGAGTTGGGCAAAAAAATCAAGGTATTT	CATWDGSELGKKIKVF	TRGV2	.	TRGJP	17	-1	-1	21
10	5.92325826590691E-5	TGTGCCACCTGGGACAGGCGAGAGTTGGGCAAAAAAATCAAGGTATTT	CATWDRRELGKKIKVF	TRGV5	.	TRGJP	18	-1	-1	16
10	5.92325826590691E-5	TGTGCCTGCTGGATTAGGCCTATTAATTATTATAAGAAACTCTTT	CACWIRPINYYKKLF	TRGV11	.	TRGJ1	18	-1	-1	24
10	5.92325826590691E-5	TGTGCCACCTGGGACGGGCTAGGGAGTTATTATAAGAAACTCTTT	CATWDGLGSYYKKLF	TRGV2	.	TRGJ1	18	-1	-1	23
10	5.92325826590691E-5	TGTGCCACCTGGGACGGGCCCTTTAATTATTATAAGAAACTCTTT	CATWDGPFNYYKKLF	TRGV2	.	TRGJ1	20	-1	-1	24
10	5.92325826590691E-5	TGTGCCACCTGGGACGGGCCAGGTGATTATTATAAGAAACTCTTT	CATWDGPGDYYKKLF	TRGV2	.	TRGJ1	19	-1	-1	25
10	5.92325826590691E-5	TGTGCCACCTGGGACGGGCGGGATAGTGATTGGATCAAGACGTTT	CATWDGRDSDWIKTF	TRGV2	.	TRGJP2	18	-1	-1	23
10	5.92325826590691E-5	TGTGCCACCTGGGTCGCACTGAATTATTATAAGAAACTCTTT	CATWVALNYYKKLF	TRGV8	.	TRGJ1	12	-1	-1	20
10	5.92325826590691E-5	TGTGCCACCTGGGATGACCCGCCTTATTATAAGAAACTCTTT	CATWDDPPYYKKLF	TRGV4	.	TRGJ1	15	-1	-1	23
10	5.92325826590691E-5	TGTGCCACCTGGGATAGTGGGGGTTATTATAAGAAACTCTTT	CATWDSGGYYKKLF	TRGV8	.	TRGJ1	16	-1	-1	23
10	5.92325826590691E-5	TGTGCCACCTGGGACCTACCCCATTATTATAAGAAACTCTTT	CATWDLPHYYKKLF	TRGV2	.	TRGJ1	14	-1	-1	22
10	5.92325826590691E-5	TGTGCCACCTGGGACGTTTGGGGCGGTTATAAGAAACTCTTT	CATWDVWGGYKKLF	TRGV2	.	TRGJ1	15	-1	-1	26
10	5.92325826590691E-5	TGTGCCACCTGGGACGGTAAAAGTTATTATAAGAAACTCTTT	CATWDGKSYYKKLF	TRGV2	.	TRGJ1	16	-1	-1	23
10	5.92325826590691E-5	TGTGCCACCTGGGACGGCCGGAGGTATTGGATCAAGACGTTT	CATWDGRRYWIKTF	TRGV2	.	TRGJP2	16	-1	-1	25
10	5.92325826590691E-5	TGTGCCACCTGGGACGGCCAGAATTATTATAAGAAACTCTTT	CATWDGQNYYKKLF	TRGV2	.	TRGJ1	16	-1	-1	20
10	5.92325826590691E-5	TGTGCCACCTGGGACGGGCCTGGGGGTTATAAGAAACTCTTT	CATWDGPGGYKKLF	TRGV2	.	TRGJ1	19	-1	-1	26
10	5.92325826590691E-5	TGTGCCACCTGGGACGGGCGGAGCTATTATAAGAAACTCTTT	CATWDGRSYYKKLF	TRGV2	.	TRGJ1	18	-1	-1	24
10	5.92325826590691E-5	TGTGCCACCTGGGACGGGCAAAACTTCAATAAGAAACTCTTT	CATWDGQNFNKKLF	TRGV2	.	TRGJ1	18	-1	-1	28
10	5.92325826590691E-5	TGTGCCACCTGGGACGGACCTAGTGATTGGATCAAGACGTTT	CATWDGPSDWIKTF	TRGV2	.	TRGJP2	19	-1	-1	20
10	5.92325826590691E-5	TGTGCCACCTGGGACGAGCCCTATTATTATAAGAAACTCTTT	CATWDEPYYYKKLF	TRGV2	.	TRGJ1	20	-1	-1	22
10	5.92325826590691E-5	TGTGCCACCTGGGACAGTAGTAGTGATTGGATCAAGACGTTT	CATWDSSSDWIKTF	TRGV2	.	TRGJP2	14	-1	-1	17
10	5.92325826590691E-5	TGTGCCACCTGGGACAGCCCGAATTATTATAAGAAACTCTTT	CATWDSPNYYKKLF	TRGV3	.	TRGJ2	19	-1	-1	19
10	5.92325826590691E-5	TGTGCCACCTGGGACAGGTGGAATTATTATAAGAAACTCTTT	CATWDRWNYYKKLF	TRGV3	.	TRGJ1	17	-1	-1	20
10	5.92325826590691E-5	TGTGCCACCTGGGACAGGCCCCCTGGCTATAAGAAACTCTTT	CATWDRPPGYKKLF	TRGV7	.	TRGJ1	19	-1	-1	27
10	5.92325826590691E-5	TGTGCCACCTGGGACAGGCCCGATTATTATAAGAAACTCTTT	CATWDRPDYYKKLF	TRGV3	.	TRGJ1	19	-1	-1	22
10	5.92325826590691E-5	TGTGCCACCTGGGACAGGCAAAGGGTTTGGATCAAGACGTTT	CATWDRQRVWIKTF	TRGV3	.	TRGJP2	18	-1	-1	26
10	5.92325826590691E-5	TGTGCCACCTGGGAGCCTCCCCGGGATTATAAGAAACTCTTT	CATWEPPRDYKKLF	TRGV8	.	TRGJ1	13	-1	-1	25
10	5.92325826590691E-5	TGTGCTGCGTGGGATTATATTTTGTATAAGAGACTCTTT	CAAWDYILYKRLF	TRGV10	.	TRGJ1	16	-1	-1	24
10	5.92325826590691E-5	TGTGCCACCTGGTCCCAAATTTATTATAAGAAACTCTTT	CATWSQIYYKKLF	TRGV5	.	TRGJ1	11	-1	-1	20
10	5.92325826590691E-5	TGTGCCACCTGGGATGGGTCCGGATATAAGAAACTCTTT	CATWDGSGYKKLF	TRGV4	.	TRGJ1	20	-1	-1	24
10	5.92325826590691E-5	TGTGCCACCTGGGATGGGGTTTTTGAGGAGAAACTCTTT	CATWDGVFEEKLF	TRGV4	.	TRGJ1	17	-1	-1	28
10	5.92325826590691E-5	TGTGCCACCTGGGATGGGGATTATTATAAGAAACTCTTT	CATWDGDYYKKLF	TRGV8	.	TRGJ1	17	-1	-1	19
10	5.92325826590691E-5	TGTGCCACCTGGGATGAAAATTATTATAAGAAACTCTTT	CATWDENYYKKLF	TRGV4	.	TRGJ1	15	-1	-1	18
10	5.92325826590691E-5	TGTGCCACCTGGGATATCGTGAATTATAAGAAACTCTTT	CATWDIVNYKKLF	TRGV8	.	TRGJ1	15	-1	-1	22
10	5.92325826590691E-5	TGTGCCACCTGGGATAGCCGTTATTATAAGAAACTCTTT	CATWDSRYYKKLF	TRGV8	.	TRGJ1	16	-1	-1	20
10	5.92325826590691E-5	TGTGCCACCTGGGATAGGCGTTATTATAAGAAACTCTTT	CATWDRRYYKKLF	TRGV8	.	TRGJ1	18	-1	-1	20
10	5.92325826590691E-5	TGTGCCACCTGGGACTCGGCTTCGGGTAAGAAACTCTTT	CATWDSASGKKLF	TRGV8	.	TRGJ1	13	-1	-1	26
10	5.92325826590691E-5	TGTGCCACCTGGGACGTCACTGGTTGGTTCAAGATATTT	CATWDVTGWFKIF	TRGV2	.	TRGJP1	15	-1	-1	17
10	5.92325826590691E-5	TGTGCCACCTGGGACGGGCAAACGTATAAGAAACTCTTT	CATWDGQTYKKLF	TRGV2	.	TRGJ1	18	-1	-1	24
10	5.92325826590691E-5	TGTGCCACCTGGGACGGGGAGTATTATAAGAAACTCTTT	CATWDGEYYKKLF	TRGV2	.	TRGJ1	17	-1	-1	21
10	5.92325826590691E-5	TGTGCCACCTGGGACGGAAAAGACTATAAGAAACTCTTT	CATWDGKDYKKLF	TRGV2	.	TRGJ1	16	-1	-1	24
10	5.92325826590691E-5	TGTGCCACCTGGGACACTTGTTATTATAAGAAACTCTTT	CATWDTCYYKKLF	TRGV3	.	TRGJ1	15	-1	-1	20
10	5.92325826590691E-5	TGTGCCACCTGGGACAGTTCTTATTATAAGAAACTCTTT	CATWDSSYYKKLF	TRGV3	.	TRGJ1	16	-1	-1	20
10	5.92325826590691E-5	TGTGCCACCTGGGACAGGCTAGGTTATAAGAAACTCTTT	CATWDRLGYKKLF	TRGV3	.	TRGJ1	18	-1	-1	23
10	5.92325826590691E-5	TGTGCCACCTGGGACAGGCCAAGTTATAAGAAACTCTTT	CATWDRPSYKKLF	TRGV7	.	TRGJ1	19	-1	-1	23
10	5.92325826590691E-5	TGTGCCACCTGGGACAGATCCGATTGGATCAAGACGTTT	CATWDRSDWIKTF	TRGV2	.	TRGJP2	14	-1	-1	21
10	5.92325826590691E-5	TGTGCCACCTGGGAGCCCGCGCATTATAAGAAACTCTTT	CATWEPAHYKKLF	TRGV7	.	TRGJ1	13	-1	-1	22
10	5.92325826590691E-5	TGTGCTGCGTGGGATTTCTCAGCGATGAAACTCTTT	CAAWDFSAMKLF	TRGV10	.	TRGJ1	15	-1	-1	26
10	5.92325826590691E-5	TGTGCCTGCTGGATTAAAAGTGATAAGAAACTCTTT	CACWIKSDKKLF	TRGV11	.	TRGJ1	15	-1	-1	22
10	5.92325826590691E-5	TGTGCCACCTGGGCTCTTTATTATAAGAAACTCTTT	CATWALYYKKLF	TRGV8	.	TRGJ1	12	-1	-1	17
10	5.92325826590691E-5	TGTGCCACCTGGGGAAGACATTATAAGAAACTCTTT	CATWGRHYKKLF	TRGV8	.	TRGJ1	12	-1	-1	19
10	5.92325826590691E-5	TGTGCCACCTGGGATGTAGGTTATAAGAAACTCTTT	CATWDVGYKKLF	TRGV4	.	TRGJ1	15	-1	-1	20
10	5.92325826590691E-5	TGTGCCACCTGGGATGCCCCTTATAAGAAACTCTTT	CATWDAPYKKLF	TRGV4	.	TRGJ1	15	-1	-1	20
10	5.92325826590691E-5	TGTGCCACCTGGGACGGCTTTAATAAGAAACTCTTT	CATWDGFNKKLF	TRGV2	.	TRGJ1	16	-1	-1	22
10	5.92325826590691E-5	TGTGCCACCTGGGACGGGGATTGGATCAAGACGTTT	CATWDGDWIKTF	TRGV2	.	TRGJP2	17	-1	-1	18
10	5.92325826590691E-5	TGTGCCACCTGGGACGGAAATTATAAGAAACTCTTT	CATWDGNYKKLF	TRGV2	.	TRGJ1	16	-1	-1	19
10	5.92325826590691E-5	TGTGCCACCTGGGACAGGCTCCGGGAGAAACTCTTT	CATWDRLREKLF	TRGV3	.	TRGJ1	18	-1	-1	25
10	5.92325826590691E-5	TGTGCCACCTGGACAAATTATTATAAGAAACTCTTT	CATWTNYYKKLF	TRGV5	.	TRGJ1	14	-1	-1	15
10	5.92325826590691E-5	TGTGCCATCCACCCCTATTATAAGAAACTCTTT	CAIHPYYKKLF	TRGV8	.	TRGJ1	6	-1	-1	15
10	5.92325826590691E-5	TGTGCCACTTTGAATTATTATAAGAAACTCTTT	CATLNYYKKLF	TRGV3	.	TRGJ1	7	-1	-1	8
10	5.92325826590691E-5	TGTGCCACCTGGGGCCATTATAAGAAACTCTTT	CATWGHYKKLF	TRGV4	.	TRGJ1	12	-1	-1	16
10	5.92325826590691E-5	TGTGCCACCTGGGATCTTTATAAGAAACTCTTT	CATWDLYKKLF	TRGV8	.	TRGJ1	14	-1	-1	17
10	5.92325826590691E-5	TGTGCCACCTGGGATATTGGGGAGAAACTCTTT	CATWDIGEKLF	TRGV8	.	TRGJ1	15	-1	-1	22
10	5.92325826590691E-5	TGTGCCACCTGGGATAGGGTTAAGAAACTCTTT	CATWDRVKKLF	TRGV8	.	TRGJ1	17	-1	-1	20
10	5.92325826590691E-5	TGTGCCACCTGGGACGACAATAAGAAACTCTTT	CATWDDNKKLF	TRGV2	.	TRGJ1	15	-1	-1	19
10	5.92325826590691E-5	TGTGCCACCTGGAAGGGGATGGAGAAACTCTTT	CATWKGMEKLF	TRGV8	.	TRGJ1	11	-1	-1	22
10	5.92325826590691E-5	TGTGCCACCCATCTTTATTATAAGAAACTCTTT	CATHLYYKKLF	TRGV8	.	TRGJ1	8	-1	-1	14
10	5.92325826590691E-5	TGTGCCACCAAGAATTATTATAAGAAACTCTTT	CATKNYYKKLF	TRGV3	.	TRGJ1	8	-1	-1	11
10	5.92325826590691E-5	TGTGTAGCCACTGGTTGGTTCAAGATATTT	CVATGWFKIF	TRGV2	.	TRGJP1	3	-1	-1	7
10	5.92325826590691E-5	TGTGCCACCTGGGTCGTAAAGAAACTCTTT	CATWVVKKLF	TRGV3	.	TRGJ1	12	-1	-1	18
10	5.92325826590691E-5	TGTGCCACCTGGGGTACGTGTTGGGTCTTT	CATWGTCWVF	TRGV7	.	TRGJ1	12	-1	-1	25
10	5.92325826590691E-5	TGTGCCACCTGGGATAAAGGGAAACTCTTT	CATWDKGKLF	TRGV8	.	TRGJ1	15	-1	-1	20
10	5.92325826590691E-5	TGTGCCACCGGTGGTTATAAGAAACTCTTT	CATGGYKKLF	TRGV2	.	TRGJ1	8	-1	-1	14
10	5.92325826590691E-5	TGTGCCACCACAAATAGGGAGAAACTCTTT	CATTNREKLF	TRGV7	.	TRGJ1	8	-1	-1	19
10	5.92325826590691E-5	TGTGCCCCCGGAGAGAAACTCTTT	CAPGEKLF	TRGV4	.	TRGJ1	8	-1	-1	13
10	5.92325826590691E-5	TGTGCCCCGAATAAGAAACTCTTT	CAPNKKLF	TRGV4	.	TRGJ1	5	-1	-1	10
10	5.92325826590691E-5	TGTGCCACCTCTGAGAAACTCTTT	CATSEKLF	TRGV3	.	TRGJ1	9	-1	-1	13
10	5.92325826590691E-5	TGTGCCACCAGGAGGAAACTCTTT	CATRRKLF	TRGV8	.	TRGJ1	11	-1	-1	14
9	5.330932439316219E-5	TGTGCCACCTGGGACGCACTCCTCTGCCCTTATTATAAGAAACTCTTT	CATWDALLCPYYKKLF	TRGV2	.	TRGJ1	15	-1	-1	29
9	5.330932439316219E-5	TGTGCCACCTGGGACGGGCCCCTCCGTTTTTATTATAAGAAACTCTTT	CATWDGPLRFYYKKLF	TRGV2	.	TRGJ1	24	-1	-1	29
9	5.330932439316219E-5	TGTGCCACCTGGGACGGGCCGAACGGGCTTTATTATAAGAAACTCTTT	CATWDGPNGLYYKKLF	TRGV2	.	TRGJ1	19	-1	-1	29
9	5.330932439316219E-5	TGTGCCACCTGGGACGGGCGGGTTAGTAGTGATTGGATCAAGACGTTT	CATWDGRVSSDWIKTF	TRGV2	.	TRGJP2	18	-1	-1	23
9	5.330932439316219E-5	TGTGCCACCTGGGACAGGCCCCACCCGGGGAGTTATAAGAAACTCTTT	CATWDRPHPGSYKKLF	TRGV5	.	TRGJ1	19	-1	-1	32
9	5.330932439316219E-5	TGTGCCTGCTGGATTAGGCCCCGGAATTATTATAAGAAACTCTTT	CACWIRPRNYYKKLF	TRGV11	.	TRGJ1	18	-1	-1	23
9	5.330932439316219E-5	TGTGCCTGCTGGATTAGGCACTCGAATTATTATAAGAAACTCTTT	CACWIRHSNYYKKLF	TRGV11	.	TRGJ1	20	-1	-1	21
9	5.330932439316219E-5	TGTGCCACCTGGGATAGGCCCCCATCCCACTATAAGAAACTCTTT	CATWDRPPSHYKKLF	TRGV8	.	TRGJ1	19	-1	-1	30
9	5.330932439316219E-5	TGTGCCACCTGGGATAGGGGGCCAATTTATTATAAGAAACTCTTT	CATWDRGPIYYKKLF	TRGV4	.	TRGJ1	18	-1	-1	26
9	5.330932439316219E-5	TGTGCCACCTGGGACGTTTGCGAGAATTATTATAAGAAACTCTTT	CATWDVCENYYKKLF	TRGV2	.	TRGJ1	15	-1	-1	23
9	5.330932439316219E-5	TGTGCCACCTGGGACGGCCTCGTGTCTTATTATAAGAAACTCTTT	CATWDGLVSYYKKLF	TRGV2	.	TRGJ1	22	-1	-1	26
9	5.330932439316219E-5	TGTGCCACCTGGGACGGCCGGACTAGTGATTGGATCAAGACGTTT	CATWDGRTSDWIKTF	TRGV2	.	TRGJP2	16	-1	-1	23
9	5.330932439316219E-5	TGTGCCACCTGGGACGGGCCTACGAATTATTATAAGAAACTCTTT	CATWDGPTNYYKKLF	TRGV2	.	TRGJ1	19	-1	-1	22
9	5.330932439316219E-5	TGTGCCACCTGGGACGGGCGGGGTAGTGATTGGATCAAGACGTTT	CATWDGRGSDWIKTF	TRGV2	.	TRGJP2	18	-1	-1	22
9	5.330932439316219E-5	TGTGCCACCTGGGACGGGCATGGGAGTGATTGGATCAAGACGTTT	CATWDGHGSDWIKTF	TRGV2	.	TRGJP2	18	-1	-1	24
9	5.330932439316219E-5	TGTGCCACCTGGGACGGGCAGAGGAATTATTATAAGAAACTCTTT	CATWDGQRNYYKKLF	TRGV2	.	TRGJ1	18	-1	-1	23
9	5.330932439316219E-5	TGTGCCACCTGGGACGGGGGAGAGAATTATTATAAGAAACTCTTT	CATWDGGENYYKKLF	TRGV2	.	TRGJ1	17	-1	-1	23
9	5.330932439316219E-5	TGTGCCACCTGGGACAGGCCCCTCAATGGTTATAAGAAACTCTTT	CATWDRPLNGYKKLF	TRGV3	.	TRGJ1	19	-1	-1	29
9	5.330932439316219E-5	TGTGCCACCTGGGACAGGCCCCCCCCCCCCTTCGGGAAACTCTTT	CATWDRPPPPFGKLF	TRGV3	.	TRGJ1	19	-1	-1	35
9	5.330932439316219E-5	TGTGCCACCTGGGACAGGCCAGGGGATTATTATAAGAAACTCTTT	CATWDRPGDYYKKLF	TRGV3	.	TRGJ1	19	-1	-1	25
9	5.330932439316219E-5	TGTGCCACCTGGGACAGGCGGGTGAATTATTATAAGAAACTCTTT	CATWDRRVNYYKKLF	TRGV3	.	TRGJ1	18	-1	-1	23
9	5.330932439316219E-5	TGTGCCACCTGGGATGGAGGGGGTTATTATAAGAAACTCTTT	CATWDGGGYYKKLF	TRGV4	.	TRGJ1	16	-1	-1	23
9	5.330932439316219E-5	TGTGCCACCTGGGATAGCTCCTATTATTATAAGAAACTCTTT	CATWDSSYYYKKLF	TRGV8	.	TRGJ1	23	-1	-1	22
9	5.330932439316219E-5	TGTGCCACCTGGGATAGGCCTAAAGGGTATAAGAAACTCTTT	CATWDRPKGYKKLF	TRGV8	.	TRGJ1	21	-1	-1	27
9	5.330932439316219E-5	TGTGCCACCTGGGATAGGCCGGTTTATTATAAGAAACTCTTT	CATWDRPVYYKKLF	TRGV8	.	TRGJ1	19	-1	-1	23
9	5.330932439316219E-5	TGTGCCACCTGGGATAGGAAGGAGATGCATAAGAAACTCTTT	CATWDRKEMHKKLF	TRGV8	.	TRGJ1	17	-1	-1	28
9	5.330932439316219E-5	TGTGCCACCTGGGACTCGGCGCGATATTATAAGAAACTCTTT	CATWDSARYYKKLF	TRGV7	.	TRGJ1	14	-1	-1	24
9	5.330932439316219E-5	TGTGCCACCTGGGACCTCCGAGTTTATTATAAGAAACTCTTT	CATWDLRVYYKKLF	TRGV3	.	TRGJ1	14	-1	-1	23
9	5.330932439316219E-5	TGTGCCACCTGGGACCCGTATGTTTATTATAAGAAACTCTTT	CATWDPYVYYKKLF	TRGV3	.	TRGJ1	14	-1	-1	23
9	5.330932439316219E-5	TGTGCCACCTGGGACGCCGGTGATTATTATAAGAAACTCTTT	CATWDAGDYYKKLF	TRGV2	.	TRGJ1	15	-1	-1	22
9	5.330932439316219E-5	TGTGCCACCTGGGACGGTCCAAATTATTATAAGAAACTCTTT	CATWDGPNYYKKLF	TRGV2	.	TRGJ1	19	-1	-1	21
9	5.330932439316219E-5	TGTGCCACCTGGGACGGCATCACTGGTTGGTTCAAGATATTT	CATWDGITGWFKIF	TRGV2	.	TRGJP1	16	-1	-1	20
9	5.330932439316219E-5	TGTGCCACCTGGGACGGGCCCAGTGGTTGGTTCAAGATATTT	CATWDGPSGWFKIF	TRGV2	.	TRGJP1	20	-1	-1	19
9	5.330932439316219E-5	TGTGCCACCTGGGACGGGCCGGTTTATTATAAGAAACTCTTT	CATWDGPVYYKKLF	TRGV2	.	TRGJ1	22	-1	-1	23
9	5.330932439316219E-5	TGTGCCACCTGGGACGGGCAGGATTATTATAAGAAACTCTTT	CATWDGQDYYKKLF	TRGV2	.	TRGJ1	18	-1	-1	22
9	5.330932439316219E-5	TGTGCCACCTGGGACGACCCAAATTATTATAAGAAACTCTTT	CATWDDPNYYKKLF	TRGV2	.	TRGJ1	15	-1	-1	21
9	5.330932439316219E-5	TGTGCCACCTGGGACAGGCCTGAGGGATATAAGAAACTCTTT	CATWDRPEGYKKLF	TRGV7	.	TRGJ1	21	-1	-1	27
9	5.330932439316219E-5	TGTGCCACCTGGGACAGGCGGTCATATTATAAGAAACTCTTT	CATWDRRSYYKKLF	TRGV5	.	TRGJ1	18	-1	-1	24
9	5.330932439316219E-5	TGTGCCACCTGGGACAGGCGGGGTGGTTGGTTCAAGATATTT	CATWDRRGGWFKIF	TRGV3	.	TRGJP1	18	-1	-1	23
9	5.330932439316219E-5	TGTGCCACCTGGGACAGGCAAGTTCCTTATAAGAAACTCTTT	CATWDRQVPYKKLF	TRGV3	.	TRGJ1	18	-1	-1	26
9	5.330932439316219E-5	TGTGCCACCTGGGACAGATTCAGCCATTATAAGAAACTCTTT	CATWDRFSHYKKLF	TRGV3	.	TRGJ1	16	-1	-1	25
9	5.330932439316219E-5	TGTGCCACCTGGCCCCCAGGCGATTATAAGAAACTCTTT	CATWPPGDYKKLF	TRGV8	.	TRGJ1	11	-1	-1	22
9	5.330932439316219E-5	TGTGCCACCTGGGGTTTGAATTATTATAAGAAACTCTTT	CATWGLNYYKKLF	TRGV4	.	TRGJ1	12	-1	-1	14
9	5.330932439316219E-5	TGTGCCACCTGGGGGATAGGCCATTATAAGAAACTCTTT	CATWGIGHYKKLF	TRGV4	.	TRGJ1	12	-1	-1	22
9	5.330932439316219E-5	TGTGCCACCTGGGATGGGCCGGATTATAAGAAACTCTTT	CATWDGPDYKKLF	TRGV4	.	TRGJ1	19	-1	-1	22
9	5.330932439316219E-5	TGTGCCACCTGGGATGGGGGTTATTATAAGAAACTCTTT	CATWDGGYYKKLF	TRGV4	.	TRGJ1	17	-1	-1	20
9	5.330932439316219E-5	TGTGCCACCTGGGACCTCGATTATTATAAGAAACTCTTT	CATWDLDYYKKLF	TRGV4	.	TRGJ1	13	-1	-1	16
9	5.330932439316219E-5	TGTGCCACCTGGGACGCTAAATATTATAAGAAACTCTTT	CATWDAKYYKKLF	TRGV2	.	TRGJ1	15	-1	-1	18
9	5.330932439316219E-5	TGTGCCACCTGGGACGGGTCCGATTGGATCAAGACGTTT	CATWDGSDWIKTF	TRGV2	.	TRGJP2	21	-1	-1	21
9	5.330932439316219E-5	TGTGCCACCTGGGACGGGCCATTTTATAAGAAACTCTTT	CATWDGPFYKKLF	TRGV2	.	TRGJ1	19	-1	-1	20
9	5.330932439316219E-5	TGTGCCACCTGGGACGGGCATGATTATAAGAAACTCTTT	CATWDGHDYKKLF	TRGV2	.	TRGJ1	18	-1	-1	19
9	5.330932439316219E-5	TGTGCCACCTGGGACAGGCCATTTTATAAGAAACTCTTT	CATWDRPFYKKLF	TRGV3	.	TRGJ1	19	-1	-1	20
9	5.330932439316219E-5	TGTGCCTGCTGGATTAGGCACGTACTGGGGCTCTTT	CACWIRHVLGLF	TRGV11	.	TRGJ1	22	-1	-1	30
9	5.330932439316219E-5	TGTGCCTGCTGGATTAGAGTAGCGAAGAAACTCTTT	CACWIRVAKKLF	TRGV11	.	TRGJ1	16	-1	-1	24
9	5.330932439316219E-5	TGTGCCACCTGGGGCTGTTATTATAAGAAACTCTTT	CATWGCYYKKLF	TRGV7	.	TRGJ1	12	-1	-1	17
9	5.330932439316219E-5	TGTGCCACCTGGGGGATTTATTATAAGAAACTCTTT	CATWGIYYKKLF	TRGV2	.	TRGJ1	12	-1	-1	14
9	5.330932439316219E-5	TGTGCCACCTGGGATGGGTATTATAAGAAACTCTTT	CATWDGYYKKLF	TRGV8	.	TRGJ1	17	-1	-1	18
9	5.330932439316219E-5	TGTGCCACCTGGGATACCGATTATAAGAAACTCTTT	CATWDTDYKKLF	TRGV8	.	TRGJ1	15	-1	-1	19
9	5.330932439316219E-5	TGTGCCACCTGGGATAGCGGTTATAAGAAACTCTTT	CATWDSGYKKLF	TRGV8	.	TRGJ1	16	-1	-1	20
9	5.330932439316219E-5	TGTGCCACCTGGGATAGGCGCTATAAGAAACTCTTT	CATWDRRYKKLF	TRGV8	.	TRGJ1	23	-1	-1	21
9	5.330932439316219E-5	TGTGCCACCTGGGATAATTATTATAAGAAACTCTTT	CATWDNYYKKLF	TRGV4	.	TRGJ1	14	-1	-1	15
9	5.330932439316219E-5	TGTGCCACCTGGGACGGTTATTATAAGAAACTCTTT	CATWDGYYKKLF	TRGV2	.	TRGJ1	16	-1	-1	17
9	5.330932439316219E-5	TGTGCCACCTGGGACGGGCCTTGGATCAAGACGTTT	CATWDGPWIKTF	TRGV2	.	TRGJP2	19	-1	-1	20
9	5.330932439316219E-5	TGTGCCACCTGGGACGAGTATTATAAGAAACTCTTT	CATWDEYYKKLF	TRGV2	.	TRGJ1	15	-1	-1	18
9	5.330932439316219E-5	TGTGCCACCTGGGACAGTGAGTATAAGAAACTCTTT	CATWDSEYKKLF	TRGV3	.	TRGJ1	16	-1	-1	21
9	5.330932439316219E-5	TGTGCCACCTGGGACAGGCAATATAAGAAACTCTTT	CATWDRQYKKLF	TRGV7	.	TRGJ1	18	-1	-1	21
9	5.330932439316219E-5	TGTGCCTTGTGGCCCCCCCTTAAGAAACTCTTT	CALWPPLKKLF	TRGV9	.	TRGJ1	11	-1	-1	20
9	5.330932439316219E-5	TGTGCCACCTGGCAGGGATATAAGAAACTCTTT	CATWQGYKKLF	TRGV7	.	TRGJ1	11	-1	-1	18
9	5.330932439316219E-5	TGTGCCACCTGGGATCCTGGGGGGAAACTCTTT	CATWDPGGKLF	TRGV8	.	TRGJ1	14	-1	-1	23
9	5.330932439316219E-5	TGTGCCACCTGGGATAACTATAAGAAACTCTTT	CATWDNYKKLF	TRGV8	.	TRGJ1	15	-1	-1	18
9	5.330932439316219E-5	TGTGCCACCTGGGACGGTTGGTTCAAGATATTT	CATWDGWFKIF	TRGV2	.	TRGJP1	16	-1	-1	15
9	5.330932439316219E-5	TGTGCCACCTGGGACAGGCCCGAGAAACTCTTT	CATWDRPEKLF	TRGV7	.	TRGJ1	19	-1	-1	22
9	5.330932439316219E-5	TGTGCCACCTGGGACAGGCGGGGGAAACTCTTT	CATWDRRGKLF	TRGV5	.	TRGJ1	18	-1	-1	23
9	5.330932439316219E-5	TGTGCCACCCCCGGGTATTATAAGAAACTCTTT	CATPGYYKKLF	TRGV8	.	TRGJ1	8	-1	-1	15
9	5.330932439316219E-5	TGTGCCACCACCTCTTATTATAAGAAACTCTTT	CATTSYYKKLF	TRGV4	.	TRGJ1	8	-1	-1	14
9	5.330932439316219E-5	TGTGCCACCTGGGGTAATAAGAAACTCTTT	CATWGNKKLF	TRGV8	.	TRGJ1	15	-1	-1	16
9	5.330932439316219E-5	TGTGCCACCTGGGACCCTAAGAAACTCTTT	CATWDPKKLF	TRGV8	.	TRGJ1	13	-1	-1	17
9	5.330932439316219E-5	TGTGCCACCTGGACCTATAAGAAACTCTTT	CATWTYKKLF	TRGV3	.	TRGJ1	11	-1	-1	15
9	5.330932439316219E-5	TGTGCCTTGTGGGAGGTGCGGGACTTT	CALWEVRDF	TRGV9	.	TRGJ1	18	-1	-1	23
9	5.330932439316219E-5	TGTGCCACCTGGGACTTGCTCTTT	CATWDLLF	TRGV2	.	TRGJ1	14	-1	-1	18
9	5.330932439316219E-5	TGTGCCTTGTGGGAGGAGTTG	CALWEEL	TRGV9	.	TRGJ1	15	-1	-1	18
8	4.738606612725528E-5	TGTGCCACCTGGGACGGCCCCAGTCACAAGAATTATTATAAGAAACTCTTT	CATWDGPSHKNYYKKLF	TRGV2	.	TRGJ1	27	-1	-1	29
8	4.738606612725528E-5	TGTGCCACCTGGGACAGGCAGAGGGGTGCAAATTATTATAAGAAACTCTTT	CATWDRQRGANYYKKLF	TRGV3	.	TRGJ1	18	-1	-1	30
8	4.738606612725528E-5	TGTGCCACCTGGGATATGGGCGGTCCCGATTATTATAAGAAACTCTTT	CATWDMGGPDYYKKLF	TRGV8	.	TRGJ1	15	-1	-1	28
8	4.738606612725528E-5	TGTGCCACCTGGGATAGTTTATTTTTCGATTATTATAAGAAACTCTTT	CATWDSLFFDYYKKLF	TRGV8	.	TRGJ1	16	-1	-1	24
8	4.738606612725528E-5	TGTGCCACCTGGGACCGACGGGGGAGTAGTGATTGGATCAAGACGTTT	CATWDRRGSSDWIKTF	TRGV2	.	TRGJP2	14	-1	-1	24
8	4.738606612725528E-5	TGTGCCACCTGGGACGGGCCTTCTCGTTGTGATTGGATCAAGACGTTT	CATWDGPSRCDWIKTF	TRGV2	.	TRGJP2	19	-1	-1	25
8	4.738606612725528E-5	TGTGCCACCTGGGACGGGCGAGGCGTGAGTGATTGGATCAAGACGTTT	CATWDGRGVSDWIKTF	TRGV2	.	TRGJP2	18	-1	-1	27
8	4.738606612725528E-5	TGTGCCACCTGGGACAGGCGGTCCCCGAATTATTATAAGAAACTCTTT	CATWDRRSPNYYKKLF	TRGV3	.	TRGJ1	24	-1	-1	25
8	4.738606612725528E-5	TGTGCTGCGTGGGATTATGACCTATCGTGTTATAAGAAACTCTTT	CAAWDYDLSCYKKLF	TRGV10	.	TRGJ1	16	-1	-1	29
8	4.738606612725528E-5	TGTGCTGGTTTTACGGGAGATACCACTGGTTGGTTCAAGATATTT	CAGFTGDTTGWFKIF	TRGV10	.	TRGJP1	6	-1	-1	19
8	4.738606612725528E-5	TGTGCCACCTGGCGGATCGTATTCGGTGATTGGATCAAGACGTTT	CATWRIVFGDWIKTF	TRGV2	.	TRGJP2	11	-1	-1	25
8	4.738606612725528E-5	TGTGCCACCTGGGATGGGCTCCTGAATTATTATAAGAAACTCTTT	CATWDGLLNYYKKLF	TRGV4	.	TRGJ1	18	-1	-1	23
8	4.738606612725528E-5	TGTGCCACCTGGGATGGGCGAGCCGATTATTATAAGAAACTCTTT	CATWDGRADYYKKLF	TRGV4	.	TRGJ1	18	-1	-1	25
8	4.738606612725528E-5	TGTGCCACCTGGGATACTTTAATTCTCGATTATAAGAAACTCTTT	CATWDTLILDYKKLF	TRGV8	.	TRGJ1	15	-1	-1	28
8	4.738606612725528E-5	TGTGCCACCTGGGATAGAAGGGGCCTTTATTATAAGAAACTCTTT	CATWDRRGLYYKKLF	TRGV8	.	TRGJ1	16	-1	-1	26
8	4.738606612725528E-5	TGTGCCACCTGGGACGGGTCCTTAAATTATTATAAGAAACTCTTT	CATWDGSLNYYKKLF	TRGV2	.	TRGJ1	20	-1	-1	24
8	4.738606612725528E-5	TGTGCCACCTGGGACGGGCCTAGTAGTGATTGGATCAAGACGTTT	CATWDGPSSDWIKTF	TRGV2	.	TRGJP2	19	-1	-1	20
8	4.738606612725528E-5	TGTGCCACCTGGGACGGGCGCATTTATAATTATAAGAAACTCTTT	CATWDGRIYNYKKLF	TRGV2	.	TRGJ1	18	-1	-1	25
8	4.738606612725528E-5	TGTGCCACCTGGGACGGATCTTCAACTTATTATAAGAAACTCTTT	CATWDGSSTYYKKLF	TRGV3	.	TRGJ1	14	-1	-1	20
8	4.738606612725528E-5	TGTGCCACCTGGGACGGACAAGTTTGTGATTGGATCAAGACGTTT	CATWDGQVCDWIKTF	TRGV2	.	TRGJP2	16	-1	-1	25
8	4.738606612725528E-5	TGTGCCACCTGGGACAGGCCCAAGTATTATTATAAGAAACTCTTT	CATWDRPKYYYKKLF	TRGV3	.	TRGJ1	19	-1	-1	25
8	4.738606612725528E-5	TGTGCCACCTGGGACAGGCGTTGGAATTATTATAAGAAACTCTTT	CATWDRRWNYYKKLF	TRGV3	.	TRGJ1	18	-1	-1	20
8	4.738606612725528E-5	TGTGCCACCTGGGACAGGGGGGGTAGTGATTGGATCAAGACGTTT	CATWDRGGSDWIKTF	TRGV2	.	TRGJP2	18	-1	-1	22
8	4.738606612725528E-5	TGTGCCACCTGGGACAGGATCGGGTTTTATTATAAGAAACTCTTT	CATWDRIGFYYKKLF	TRGV3	.	TRGJ1	17	-1	-1	26
8	4.738606612725528E-5	TGTGCCACCTGGGTTCGACCAGTCGTTTATAAGAAACTCTTT	CATWVRPVVYKKLF	TRGV4	.	TRGJ1	12	-1	-1	26
8	4.738606612725528E-5	TGTGCCACCTGGGATGGCAAGGCTTATTATAAGAAACTCTTT	CATWDGKAYYKKLF	TRGV4	.	TRGJ1	16	-1	-1	23
8	4.738606612725528E-5	TGTGCCACCTGGGATGGGATGAATTATTATAAGAAACTCTTT	CATWDGMNYYKKLF	TRGV4	.	TRGJ1	17	-1	-1	20
8	4.738606612725528E-5	TGTGCCACCTGGGATGGACCTAATTATTATAAGAAACTCTTT	CATWDGPNYYKKLF	TRGV4	.	TRGJ1	19	-1	-1	21
8	4.738606612725528E-5	TGTGCCACCTGGGATAGCGAGAATTATTATAAGAAACTCTTT	CATWDSENYYKKLF	TRGV8	.	TRGJ1	16	-1	-1	20
8	4.738606612725528E-5	TGTGCCACCTGGGACCGATACTATTATTATAAGAAACTCTTT	CATWDRYYYYKKLF	TRGV2	.	TRGJ1	14	-1	-1	22
8	4.738606612725528E-5	TGTGCCACCTGGGACGGGTCGAATTATTATAAGAAACTCTTT	CATWDGSNYYKKLF	TRGV3	.	TRGJ1	17	-1	-1	18
8	4.738606612725528E-5	TGTGCCACCTGGGACGGGCCCCCCTACTATAAGAAACTCTTT	CATWDGPPYYKKLF	TRGV2	.	TRGJ1	20	-1	-1	24
8	4.738606612725528E-5	TGTGCCACCTGGGACGGGCGGATCATTTGTAAGAAACTCTTT	CATWDGRIICKKLF	TRGV2	.	TRGJ1	18	-1	-1	26
8	4.738606612725528E-5	TGTGCCACCTGGGACGGGCAGGTTGGTTGGTTCAAGATATTT	CATWDGQVGWFKIF	TRGV2	.	TRGJP1	18	-1	-1	23
8	4.738606612725528E-5	TGTGCCACCTGGGACGGGGCGAGGGGTTATAAGAAACTCTTT	CATWDGARGYKKLF	TRGV2	.	TRGJ1	17	-1	-1	26
8	4.738606612725528E-5	TGTGCCACCTGGGACGGGGAGAATTATTATAAGAAACTCTTT	CATWDGENYYKKLF	TRGV3	.	TRGJ1	17	-1	-1	20
8	4.738606612725528E-5	TGTGCCACCTGGGACGGAACCAATTATTATAAGAAACTCTTT	CATWDGTNYYKKLF	TRGV2	.	TRGJ1	16	-1	-1	21
8	4.738606612725528E-5	TGTGCCACCTGGGACAGATCGAATTATTATAAGAAACTCTTT	CATWDRSNYYKKLF	TRGV3	.	TRGJ1	16	-1	-1	18
8	4.738606612725528E-5	TGTGCCACCTGGGACAGAGGAGAGGGGTCAAAGAAACTCTTT	CATWDRGEGSKKLF	TRGV3	.	TRGJ1	16	-1	-1	30
8	4.738606612725528E-5	TGTGCCACCTGGGAGTGTGGAGGTGATTGGATCAAGACGTTT	CATWECGGDWIKTF	TRGV2	.	TRGJP2	13	-1	-1	22
8	4.738606612725528E-5	TGTGCCACCTTTGGGTCAAATTATTATAAGAAACTCTTT	CATFGSNYYKKLF	TRGV2	.	TRGJ1	9	-1	-1	15
8	4.738606612725528E-5	TGTGCCACCTGGGTTAGTAGTGATTGGATCAAGACGTTT	CATWVSSDWIKTF	TRGV2	.	TRGJP2	12	-1	-1	14
8	4.738606612725528E-5	TGTGCCACCTGGGTCTCGGGATATTATAAGAAACTCTTT	CATWVSGYYKKLF	TRGV8	.	TRGJ1	12	-1	-1	21
8	4.738606612725528E-5	TGTGCCACCTGGGTCGACCCCCCCAATAAGAAACTCTTT	CATWVDPPNKKLF	TRGV4	.	TRGJ1	12	-1	-1	25
8	4.738606612725528E-5	TGTGCCACCTGGGCCTTCAATTATTATAAGAAACTCTTT	CATWAFNYYKKLF	TRGV8	.	TRGJ1	12	-1	-1	15
8	4.738606612725528E-5	TGTGCCACCTGGGCCTCGAATTATTATAAGAAACTCTTT	CATWASNYYKKLF	TRGV8	.	TRGJ1	12	-1	-1	15
8	4.738606612725528E-5	TGTGCCACCTGGGCCCCCCAATTTTATAAGAAACTCTTT	CATWAPQFYKKLF	TRGV8	.	TRGJ1	12	-1	-1	19
8	4.738606612725528E-5	TGTGCCACCTGGGGCCTTAATTATTATAAGAAACTCTTT	CATWGLNYYKKLF	TRGV8	.	TRGJ1	12	-1	-1	18
8	4.738606612725528E-5	TGTGCCACCTGGGGCCGAATTTATTATAAGAAACTCTTT	CATWGRIYYKKLF	TRGV3	.	TRGJ1	12	-1	-1	15
8	4.738606612725528E-5	TGTGCCACCTGGGATTTTTCGTATTATAAGAAACTCTTT	CATWDFSYYKKLF	TRGV8	.	TRGJ1	14	-1	-1	21
8	4.738606612725528E-5	TGTGCCACCTGGGATCTTGATTATTATAAGAAACTCTTT	CATWDLDYYKKLF	TRGV4	.	TRGJ1	14	-1	-1	19
8	4.738606612725528E-5	TGTGCCACCTGGGATCAGGTTTATTATAAGAAACTCTTT	CATWDQVYYKKLF	TRGV8	.	TRGJ1	18	-1	-1	20
8	4.738606612725528E-5	TGTGCCACCTGGGATGCTGAGTATTATAAGAAACTCTTT	CATWDAEYYKKLF	TRGV4	.	TRGJ1	15	-1	-1	21
8	4.738606612725528E-5	TGTGCCACCTGGGATGCCCCCTCGTATAAGAAACTCTTT	CATWDAPSYKKLF	TRGV4	.	TRGJ1	15	-1	-1	24
8	4.738606612725528E-5	TGTGCCACCTGGGATGGGCCAGGTTATAAGAAACTCTTT	CATWDGPGYKKLF	TRGV4	.	TRGJ1	19	-1	-1	23
8	4.738606612725528E-5	TGTGCCACCTGGGATGGGATTTATTATAAGAAACTCTTT	CATWDGIYYKKLF	TRGV8	.	TRGJ1	17	-1	-1	17
8	4.738606612725528E-5	TGTGCCACCTGGGATACTACTTGTTATAAGAAACTCTTT	CATWDTTCYKKLF	TRGV8	.	TRGJ1	15	-1	-1	20
8	4.738606612725528E-5	TGTGCCACCTGGGATACGAATTATTATAAGAAACTCTTT	CATWDTNYYKKLF	TRGV8	.	TRGJ1	15	-1	-1	13
8	4.738606612725528E-5	TGTGCCACCTGGGACCGGGCAGTTTATAAGAAACTCTTT	CATWDRAVYKKLF	TRGV4	.	TRGJ1	13	-1	-1	23
8	4.738606612725528E-5	TGTGCCACCTGGGACGCCAGTTTGGGAAAGAAACTCTTT	CATWDASLGKKLF	TRGV2	.	TRGJ1	15	-1	-1	27
8	4.738606612725528E-5	TGTGCCACCTGGGACGGGCTTGATTGGATCAAGACGTTT	CATWDGLDWIKTF	TRGV2	.	TRGJP2	18	-1	-1	20
8	4.738606612725528E-5	TGTGCCACCTGGGACGGGCCAGGTTGGTTCAAGATATTT	CATWDGPGWFKIF	TRGV2	.	TRGJP1	19	-1	-1	21
8	4.738606612725528E-5	TGTGCCACCTGGGACGGGGACTATTATAAGAAACTCTTT	CATWDGDYYKKLF	TRGV2	.	TRGJ1	17	-1	-1	21
8	4.738606612725528E-5	TGTGCCACCTGGGACGGGACTTATTATAAGAAACTCTTT	CATWDGTYYKKLF	TRGV3	.	TRGJ1	20	-1	-1	17
8	4.738606612725528E-5	TGTGCCACCTGGGACACTTTTTATTATAAGAAACTCTTT	CATWDTFYYKKLF	TRGV3	.	TRGJ1	15	-1	-1	20
8	4.738606612725528E-5	TGTGCCACCTGGGACAGGCTACGGTATAAGAAACTCTTT	CATWDRLRYKKLF	TRGV7	.	TRGJ1	18	-1	-1	24
8	4.738606612725528E-5	TGTGCCACCTGGGACAGGCCTAAATATAAGAAACTCTTT	CATWDRPKYKKLF	TRGV3	.	TRGJ1	20	-1	-1	24
8	4.738606612725528E-5	TGTGCCACCTGGGACAGGCCCGCGGATAAGAAACTCTTT	CATWDRPADKKLF	TRGV7	.	TRGJ1	19	-1	-1	25
8	4.738606612725528E-5	TGTGCCACCTGGGACAGGCCGAGGTATAAGAAACTCTTT	CATWDRPRYKKLF	TRGV3	.	TRGJ1	19	-1	-1	24
8	4.738606612725528E-5	TGTGCCACCTGGGACAGGCGTGGGGATAAGAAACTCTTT	CATWDRRGDKKLF	TRGV7	.	TRGJ1	21	-1	-1	25
8	4.738606612725528E-5	TGTGCCACCTGGGACAGGCAGGGTTATAAGAAACTCTTT	CATWDRQGYKKLF	TRGV3	.	TRGJ1	18	-1	-1	23
8	4.738606612725528E-5	TGTGCCACCTGGGACAGGGGGGGGATAAAGAAACTCTTT	CATWDRGGIKKLF	TRGV7	.	TRGJ1	17	-1	-1	27
8	4.738606612725528E-5	TGTGCCACCTGGGAGGGGAATTATTATAAGAAACTCTTT	CATWEGNYYKKLF	TRGV8	.	TRGJ1	13	-1	-1	17
8	4.738606612725528E-5	TGTGCCACCTGGGAAAGGAATTATTATAAGAAACTCTTT	CATWERNYYKKLF	TRGV8	.	TRGJ1	17	-1	-1	17
8	4.738606612725528E-5	TGTGCCACCTGGAAACGAGGGCATTATAAGAAACTCTTT	CATWKRGHYKKLF	TRGV3	.	TRGJ1	11	-1	-1	22
8	4.738606612725528E-5	TGTGCCTCCTTAAGGGATTATTATAAGAAACTCTTT	CASLRDYYKKLF	TRGV4	.	TRGJ1	9	-1	-1	16
8	4.738606612725528E-5	TGTGCCTGCTGGATTATCGGCCGGGAGAAACTCTTT	CACWIIGREKLF	TRGV11	.	TRGJ1	15	-1	-1	25
8	4.738606612725528E-5	TGTGCCACCTTTTTAGGAGGTTATAAGAAACTCTTT	CATFLGGYKKLF	TRGV8	.	TRGJ1	9	-1	-1	20
8	4.738606612725528E-5	TGTGCCACCTGGTCCTATTATTATAAGAAACTCTTT	CATWSYYYKKLF	TRGV8	.	TRGJ1	11	-1	-1	16
8	4.738606612725528E-5	TGTGCCACCTGGGATGGAAATCTTGGAAAACTCTTT	CATWDGNLGKLF	TRGV4	.	TRGJ1	16	-1	-1	27
8	4.738606612725528E-5	TGTGCCACCTGGGATAGGCCGCGTAAGAAACTCTTT	CATWDRPRKKLF	TRGV8	.	TRGJ1	19	-1	-1	23
8	4.738606612725528E-5	TGTGCCACCTGGGACCCAGGTTGGTTCAAGATATTT	CATWDPGWFKIF	TRGV2	.	TRGJP1	14	-1	-1	18
8	4.738606612725528E-5	TGTGCCACCTGGGACCATTATTATAAGAAACTCTTT	CATWDHYYKKLF	TRGV8	.	TRGJ1	13	-1	-1	16
8	4.738606612725528E-5	TGTGCCACCCCCTCCTGGGATTATAAGAAACTCTTT	CATPSWDYKKLF	TRGV5	.	TRGJ1	8	-1	-1	19
8	4.738606612725528E-5	TGTGCCACCTGGGGCTATTATAAGAAACTCTTT	CATWGYYKKLF	TRGV4	.	TRGJ1	12	-1	-1	15
8	4.738606612725528E-5	TGTGCCACCTGGGGAGGTTGGTTCAAGATATTT	CATWGGWFKIF	TRGV2	.	TRGJP1	12	-1	-1	15
8	4.738606612725528E-5	TGTGCCACCTGGGATGTATCGGAGAAACTCTTT	CATWDVSEKLF	TRGV8	.	TRGJ1	14	-1	-1	22
8	4.738606612725528E-5	TGTGCCACCTGGGATGGTTGGTTCAAGATATTT	CATWDGWFKIF	TRGV4	.	TRGJP1	16	-1	-1	14
8	4.738606612725528E-5	TGTGCCACCTGGATTTATTATAAGAAACTCTTT	CATWIYYKKLF	TRGV4	.	TRGJ1	11	-1	-1	11
8	4.738606612725528E-5	TGTGCCACCCATTCGACCTATAAGAAACTCTTT	CATHSTYKKLF	TRGV3	.	TRGJ1	8	-1	-1	18
8	4.738606612725528E-5	TGTGCCACCTGGGATTTTGGGAAACTCTTT	CATWDFGKLF	TRGV4	.	TRGJ1	14	-1	-1	20
8	4.738606612725528E-5	TGTGCCACCTGGGATAGGGAGAAACTCTTT	CATWDREKLF	TRGV8	.	TRGJ1	17	-1	-1	19
8	4.738606612725528E-5	TGTGCCACCTGGGATAGGAAAAAACTCTTT	CATWDRKKLF	TRGV8	.	TRGJ1	17	-1	-1	18
8	4.738606612725528E-5	TGTGCCACCTGGGATAATAAGAAACTCTTT	CATWDNKKLF	TRGV8	.	TRGJ1	15	-1	-1	13
8	4.738606612725528E-5	TGTGCCACCTGGGAAAAAAAGAAACTCTTT	CATWEKKKLF	TRGV8	.	TRGJ1	13	-1	-1	18
8	4.738606612725528E-5	TGTGCCACCTGGACTGATAAGAAACTCTTT	CATWTDKKLF	TRGV7	.	TRGJ1	11	-1	-1	16
7	4.146280786134837E-5	TGTGCCACCTGGGATAGGACCCAACCCAGAACCCATTATTATTATAAGAAACTCTTT	CATWDRTQPRTHYYYKKLF	TRGV8	.	TRGJ1	28	-1	-1	37
7	4.146280786134837E-5	TGTGCCACCTGGGATGGCGCGCGGGGTATTGATTATTATAAGAAACTCTTT	CATWDGARGIDYYKKLF	TRGV4	.	TRGJ1	16	-1	-1	31
7	4.146280786134837E-5	TGTGCCACCTGGGACGGGCCGTTGAATACCACTGGTTGGTTCAAGATATTT	CATWDGPLNTTGWFKIF	TRGV2	.	TRGJP1	19	-1	-1	25
7	4.146280786134837E-5	TGTGCCACCTGGGACGGGCAAGGGGAGGGGAGTGATTGGATCAAGACGTTT	CATWDGQGEGSDWIKTF	TRGV2	.	TRGJP2	18	-1	-1	30
7	4.146280786134837E-5	TGTGCCACCTGGGGATTTGGTTTTGAAGCTGGTTGGTTCAAGATATTT	CATWGFGFEAGWFKIF	TRGV8	.	TRGJP1	12	-1	-1	28
7	4.146280786134837E-5	TGTGCCACCTGGGACGGGTCCCCACTAGTTGATTGGATCAAGACGTTT	CATWDGSPLVDWIKTF	TRGV2	.	TRGJP2	21	-1	-1	25
7	4.146280786134837E-5	TGTGCCACCTGGGACGGGCTTCGGGGTAGTGATTGGATCAAGACGTTT	CATWDGLRGSDWIKTF	TRGV2	.	TRGJP2	18	-1	-1	25
7	4.146280786134837E-5	TGTGCCACCTGGGACGGGCCGAGAAGAGATTATTATAAGAAACTCTTT	CATWDGPRRDYYKKLF	TRGV2	.	TRGJ1	19	-1	-1	28
7	4.146280786134837E-5	TGTGCCACCTGGGACGGGCCATCCGCCTCGCAAATAAAGAAACTCTTT	CATWDGPSASQIKKLF	TRGV2	.	TRGJ1	19	-1	-1	36
7	4.146280786134837E-5	TGTGCCACCTGGGACGGGCGATTGAGGGTTGATTGGATCAAGACGTTT	CATWDGRLRVDWIKTF	TRGV2	.	TRGJP2	18	-1	-1	29
7	4.146280786134837E-5	TGTGCCACCTGGGACGGGCATGGGATTAGTGATTGGATCAAGACGTTT	CATWDGHGISDWIKTF	TRGV2	.	TRGJP2	18	-1	-1	26
7	4.146280786134837E-5	TGTGCCACCTGGGACGGGCACTCTCGCTTCTTTTATAAGAAACTCTTT	CATWDGHSRFFYKKLF	TRGV2	.	TRGJ1	18	-1	-1	32
7	4.146280786134837E-5	TGTGCCACCTGGGACATAACTCGAGGGAATTATTATAAGAAACTCTTT	CATWDITRGNYYKKLF	TRGV2	.	TRGJ1	14	-1	-1	26
7	4.146280786134837E-5	TGTGCTGCGTGGGACTTCCCAGCCACTGGTTGGTTCAAGATATTT	CAAWDFPATGWFKIF	TRGV10	.	TRGJP1	13	-1	-1	22
7	4.146280786134837E-5	TGTGCCACCTGGGGCCGGGGCTTATTGAGGTATAAGAAACTCTTT	CATWGRGLLRYKKLF	TRGV8	.	TRGJ1	12	-1	-1	30
7	4.146280786134837E-5	TGTGCCACCTGGGGAGAGGCCGTTTATTATTATAAGAAACTCTTT	CATWGEAVYYYKKLF	TRGV2	.	TRGJ1	12	-1	-1	25
7	4.146280786134837E-5	TGTGCCACCTGGGATCACCCCGTGGGTTATTATAAGAAACTCTTT	CATWDHPVGYYKKLF	TRGV8	.	TRGJ1	14	-1	-1	26
7	4.146280786134837E-5	TGTGCCACCTGGGATGGTCCCCTTCCTTCTTATAAGAAACTCTTT	CATWDGPLPSYKKLF	TRGV4	.	TRGJ1	20	-1	-1	26
7	4.146280786134837E-5	TGTGCCACCTGGGATGGGCCCCACAATTATTATAAGAAACTCTTT	CATWDGPHNYYKKLF	TRGV4	.	TRGJ1	20	-1	-1	24
7	4.146280786134837E-5	TGTGCCACCTGGGACCCACGGATGGATTATTATAAGAAACTCTTT	CATWDPRMDYYKKLF	TRGV2	.	TRGJ1	14	-1	-1	25
7	4.146280786134837E-5	TGTGCCACCTGGGACGTGGAGTTGGGCAAAAAAATCAAGGTATTT	CATWDVELGKKIKVF	TRGV2	.	TRGJP	15	-1	-1	18
7	4.146280786134837E-5	TGTGCCACCTGGGACGGTAATACCACTGGTTGGTTCAAGATATTT	CATWDGNTTGWFKIF	TRGV2	.	TRGJP1	16	-1	-1	15
7	4.146280786134837E-5	TGTGCCACCTGGGACGGGCCGGAAAATTATTATAAGAAACTCTTT	CATWDGPENYYKKLF	TRGV2	.	TRGJ1	19	-1	-1	24
7	4.146280786134837E-5	TGTGCCACCTGGGACGGGCCAGAGGATTATTATAAGAAACTCTTT	CATWDGPEDYYKKLF	TRGV2	.	TRGJ1	19	-1	-1	25
7	4.146280786134837E-5	TGTGCCACCTGGGACGGGCGCCTAAGTGATTGGATCAAGACGTTT	CATWDGRLSDWIKTF	TRGV2	.	TRGJP2	18	-1	-1	24
7	4.146280786134837E-5	TGTGCCACCTGGGACAGTCCCCCAACCTCCTATAAGAAACTCTTT	CATWDSPPTSYKKLF	TRGV7	.	TRGJ1	19	-1	-1	30
7	4.146280786134837E-5	TGTGCCACCTGGGACAGCGTGACGAATTATTATAAGAAACTCTTT	CATWDSVTNYYKKLF	TRGV2	.	TRGJ1	14	-1	-1	22
7	4.146280786134837E-5	TGTGCCACCTGGGACAGGCCCCCGAATTATTATAAGAAACTCTTT	CATWDRPPNYYKKLF	TRGV3	.	TRGJ1	19	-1	-1	22
7	4.146280786134837E-5	TGTGCCACCTGGGACAGGCAGATTTTTTATTATAAGAAACTCTTT	CATWDRQIFYYKKLF	TRGV7	.	TRGJ1	18	-1	-1	26
7	4.146280786134837E-5	TGTGCCACCTGGGAACCGAAGTCAAATTATTATAAGAAACTCTTT	CATWEPKSNYYKKLF	TRGV5	.	TRGJ1	13	-1	-1	18
7	4.146280786134837E-5	TGTGCTGCGTGGGCTTACACCACTGGTTGGTTCAAGATATTT	CAAWAYTTGWFKIF	TRGV10	.	TRGJP1	17	-1	-1	15
7	4.146280786134837E-5	TGTGCCACCTGGGATCCTCTGGTTTATTATAAGAAACTCTTT	CATWDPLVYYKKLF	TRGV8	.	TRGJ1	14	-1	-1	23
7	4.146280786134837E-5	TGTGCCACCTGGGATGGTCCCAGTTATTATAAGAAACTCTTT	CATWDGPSYYKKLF	TRGV4	.	TRGJ1	21	-1	-1	23
7	4.146280786134837E-5	TGTGCCACCTGGGATAGGCCCCCTTCTTATAAGAAACTCTTT	CATWDRPPSYKKLF	TRGV8	.	TRGJ1	19	-1	-1	23
7	4.146280786134837E-5	TGTGCCACCTGGGACCTAATCAGCTATTATAAGAAACTCTTT	CATWDLISYYKKLF	TRGV8	.	TRGJ1	13	-1	-1	24
7	4.146280786134837E-5	TGTGCCACCTGGGACCGGGCCGGGTATTATAAGAAACTCTTT	CATWDRAGYYKKLF	TRGV2	.	TRGJ1	20	-1	-1	24
7	4.146280786134837E-5	TGTGCCACCTGGGACCGGACCCTTTATTATAAGAAACTCTTT	CATWDRTLYYKKLF	TRGV7	.	TRGJ1	17	-1	-1	23
7	4.146280786134837E-5	TGTGCCACCTGGGACCAACCGAATTATTATAAGAAACTCTTT	CATWDQPNYYKKLF	TRGV2	.	TRGJ1	14	-1	-1	19
7	4.146280786134837E-5	TGTGCCACCTGGGACGGCCTGAATTATTATAAGAAACTCTTT	CATWDGLNYYKKLF	TRGV2	.	TRGJ1	16	-1	-1	20
7	4.146280786134837E-5	TGTGCCACCTGGGACGGCCTAATACCTAATAAGAAACTCTTT	CATWDGLIPNKKLF	TRGV2	.	TRGJ1	16	-1	-1	28
7	4.146280786134837E-5	TGTGCCACCTGGGACGGGCGATCTGGTTGGTTCAAGATATTT	CATWDGRSGWFKIF	TRGV2	.	TRGJP1	18	-1	-1	22
7	4.146280786134837E-5	TGTGCCACCTGGGACGGGAACACTGGTTGGTTCAAGATATTT	CATWDGNTGWFKIF	TRGV2	.	TRGJP1	17	-1	-1	20
7	4.146280786134837E-5	TGTGCCACCTGGGACGAGGGCCCTTATTATAAGAAACTCTTT	CATWDEGPYYKKLF	TRGV3	.	TRGJ1	18	-1	-1	23
7	4.146280786134837E-5	TGTGCCACCTGGGACGAGACGTATTATTATAAGAAACTCTTT	CATWDETYYYKKLF	TRGV2	.	TRGJ1	15	-1	-1	19
7	4.146280786134837E-5	TGTGCCACCTGGGACAGCCTTCCGGTAAAGAAGAAACTCTTT	CATWDSLPVKKKLF	TRGV7	.	TRGJ1	22	-1	-1	30
7	4.146280786134837E-5	TGTGCCACCTGGGACAGGCCGGAATATTATAAGAAACTCTTT	CATWDRPEYYKKLF	TRGV3	.	TRGJ1	19	-1	-1	21
7	4.146280786134837E-5	TGTGCCACCTGGGACAGGCGGAATTATTATAAGAAACTCTTT	CATWDRRNYYKKLF	TRGV3	.	TRGJ1	18	-1	-1	20
7	4.146280786134837E-5	TGTGCCACCTGGGACAGGCAGGGACGAAATAAGAAACTCTTT	CATWDRQGRNKKLF	TRGV7	.	TRGJ1	18	-1	-1	28
7	4.146280786134837E-5	TGTGCCACCTGGGACAGAAGTAGTGATTGGATCAAGACGTTT	CATWDRSSDWIKTF	TRGV2	.	TRGJP2	14	-1	-1	18
7	4.146280786134837E-5	TGTGCCACCTGGGAGCCCCGTAGTGATTGGATCAAGACGTTT	CATWEPRSDWIKTF	TRGV8	.	TRGJP2	13	-1	-1	19
7	4.146280786134837E-5	TGTGCCACCTGGACACGTCCGATTTATTATAAGAAACTCTTT	CATWTRPIYYKKLF	TRGV5	.	TRGJ1	14	-1	-1	19
7	4.146280786134837E-5	TGTGCCTGCTGGATTAGACGATATTATAAGAAACTCTTT	CACWIRRYYKKLF	TRGV11	.	TRGJ1	16	-1	-1	21
7	4.146280786134837E-5	TGTGCCACCTGGCTAACCACTGGTTGGTTCAAGATATTT	CATWLTTGWFKIF	TRGV8	.	TRGJP1	11	-1	-1	15
7	4.146280786134837E-5	TGTGCCACCTGGCCTAAACCATCACGAAAGAAACTCTTT	CATWPKPSRKKLF	TRGV3	.	TRGJ1	11	-1	-1	27
7	4.146280786134837E-5	TGTGCCACCTGGCCAAATCTTTATTATAAGAAACTCTTT	CATWPNLYYKKLF	TRGV8	.	TRGJ1	11	-1	-1	20
7	4.146280786134837E-5	TGTGCCACCTGGGTCCCGAATTATTATAAGAAACTCTTT	CATWVPNYYKKLF	TRGV8	.	TRGJ1	12	-1	-1	16
7	4.146280786134837E-5	TGTGCCACCTGGGGTCAGAATTATTATAAGAAACTCTTT	CATWGQNYYKKLF	TRGV8	.	TRGJ1	12	-1	-1	17
7	4.146280786134837E-5	TGTGCCACCTGGGATCTCTCTTATTATAAGAAACTCTTT	CATWDLSYYKKLF	TRGV4	.	TRGJ1	14	-1	-1	20
7	4.146280786134837E-5	TGTGCCACCTGGGATAGGCTAAGGTGGTTCAAGATATTT	CATWDRLRWFKIF	TRGV8	.	TRGJP1	18	-1	-1	24
7	4.146280786134837E-5	TGTGCCACCTGGGATAAGTTTCATTATAAGAAACTCTTT	CATWDKFHYKKLF	TRGV8	.	TRGJ1	15	-1	-1	22
7	4.146280786134837E-5	TGTGCCACCTGGGATAAGGCGTATTATAAGAAACTCTTT	CATWDKAYYKKLF	TRGV8	.	TRGJ1	23	-1	-1	21
7	4.146280786134837E-5	TGTGCCACCTGGGACGGGCTTTCGGTTAAGAAACTCTTT	CATWDGLSVKKLF	TRGV2	.	TRGJ1	18	-1	-1	26
7	4.146280786134837E-5	TGTGCCACCTGGGACGGGCCGGGCTGGTTCAAGATATTT	CATWDGPGWFKIF	TRGV2	.	TRGJP1	19	-1	-1	21
7	4.146280786134837E-5	TGTGCCACCTGGGACGGAACTTATTATAAGAAACTCTTT	CATWDGTYYKKLF	TRGV2	.	TRGJ1	16	-1	-1	16
7	4.146280786134837E-5	TGTGCCACCTGGGAACGTAGTGATTGGATCAAGACGTTT	CATWERSDWIKTF	TRGV8	.	TRGJP2	13	-1	-1	16
7	4.146280786134837E-5	TGTGCTGCGTGGGATGGTTATTATAAGAAACTCTTT	CAAWDGYYKKLF	TRGV10	.	TRGJ1	14	-1	-1	17
7	4.146280786134837E-5	TGTGCCACCTTGAGGAATTATTATAAGAAACTCTTT	CATLRNYYKKLF	TRGV8	.	TRGJ1	9	-1	-1	14
7	4.146280786134837E-5	TGTGCCACCTGGGCCTATTATTATAAGAAACTCTTT	CATWAYYYKKLF	TRGV8	.	TRGJ1	12	-1	-1	16
7	4.146280786134837E-5	TGTGCCACCTGGGGCCACCGTCGGGGGAAACTCTTT	CATWGHRRGKLF	TRGV4	.	TRGJ1	12	-1	-1	26
7	4.146280786134837E-5	TGTGCCACCTGGGGGGCTTATTATAAGAAACTCTTT	CATWGAYYKKLF	TRGV8	.	TRGJ1	12	-1	-1	17
7	4.146280786134837E-5	TGTGCCACCTGGGATGGTGTTTATAAGAAACTCTTT	CATWDGVYKKLF	TRGV4	.	TRGJ1	16	-1	-1	20
7	4.146280786134837E-5	TGTGCCACCTGGGATATTTATTATAAGAAACTCTTT	CATWDIYYKKLF	TRGV8	.	TRGJ1	15	-1	-1	17
7	4.146280786134837E-5	TGTGCCACCTGGGACGGCGATTGGATCAAGACGTTT	CATWDGDWIKTF	TRGV2	.	TRGJP2	16	-1	-1	18
7	4.146280786134837E-5	TGTGCCACCTGGGACGGGCCAAATAAGAAACTCTTT	CATWDGPNKKLF	TRGV2	.	TRGJ1	19	-1	-1	22
7	4.146280786134837E-5	TGTGCCACCTGGGACAGTCTAAATAAGAAACTCTTT	CATWDSLNKKLF	TRGV3	.	TRGJ1	16	-1	-1	22
7	4.146280786134837E-5	TGTGCCACCTGGGACAGGGGTTGGTTCAAGATATTT	CATWDRGWFKIF	TRGV2	.	TRGJP1	18	-1	-1	18
7	4.146280786134837E-5	TGTGCCACCTGGGAACTTTATTATAAGAAACTCTTT	CATWELYYKKLF	TRGV2	.	TRGJ1	13	-1	-1	17
7	4.146280786134837E-5	TGTGCCACCTGGACCCTTTATTATAAGAAACTCTTT	CATWTLYYKKLF	TRGV8	.	TRGJ1	11	-1	-1	17
7	4.146280786134837E-5	TGTGTTAATGTGGGTGATTGGATCAAGACGTTT	CVNVGDWIKTF	TRGV2	.	TRGJP2	3	-1	-1	13
7	4.146280786134837E-5	TGTGCCACCTCGAGTTATTATAAGAAACTCTTT	CATSSYYKKLF	TRGV4	.	TRGJ1	9	-1	-1	9
7	4.146280786134837E-5	TGTGCCACCTGGGTTCATTATAAGAAACTCTTT	CATWVHYKKLF	TRGV4	.	TRGJ1	12	-1	-1	16
7	4.146280786134837E-5	TGTGCCACCTGGGATTTTTATAAGAAACTCTTT	CATWDFYKKLF	TRGV4	.	TRGJ1	14	-1	-1	13
7	4.146280786134837E-5	TGTGCCACCTGGGATGACAGGATAAAACTCTTT	CATWDDRIKLF	TRGV8	.	TRGJ1	14	-1	-1	24
7	4.146280786134837E-5	TGTGCCACCTGGATATATTATAAGAAACTCTTT	CATWIYYKKLF	TRGV8	.	TRGJ1	14	-1	-1	15
7	4.146280786134837E-5	TGTGCCTTGTGGGAGGTGCAAAAGAGAATG	CALWEVQKRM	TRGV9	.	TRGJ1	19	-1	-1	30
7	4.146280786134837E-5	TGTGCCTGCAATTATTATAAGAAACTCTTT	CACNYYKKLF	TRGV11	.	TRGJ1	8	-1	-1	9
7	4.146280786134837E-5	TGTGCCCCGAACAAATATAAGAAACTCTTT	CAPNKYKKLF	TRGV8	.	TRGJ1	5	-1	-1	15
7	4.146280786134837E-5	TGTGCCACCTGCTATTATAAGAAACTCTTT	CATCYYKKLF	TRGV8	.	TRGJ1	10	-1	-1	12
7	4.146280786134837E-5	TGTGCCACCTGGGCTTTTCGGAAACTCTTT	CATWAFRKLF	TRGV3	.	TRGJ1	12	-1	-1	20
7	4.146280786134837E-5	TGTGCCACCTGGGCAACTAAGAAACTCTTT	CATWATKKLF	TRGV8	.	TRGJ1	12	-1	-1	17
7	4.146280786134837E-5	TGTGCCTGGGAGTATAAGAAACTCTTT	CAWEYKKLF	TRGV11	.	TRGJ1	7	-1	-1	12
7	4.146280786134837E-5	TGTGCCACCTGGCCATATCGGCTCTTT	CATWPYRLF	TRGV2	.	TRGJ1	11	-1	-1	21
7	4.146280786134837E-5	TGTGCCACCTGGGAAGGAAAACTCTTT	CATWEGKLF	TRGV8	.	TRGJ1	16	-1	-1	18
7	4.146280786134837E-5	TGTGCCGGGGATCGGCTCTTT	CAGDRLF	TRGV11	.	TRGJ1	5	-1	-1	15
6	3.553954959544146E-5	TGTGCCACCTGGGACGGGCCACCGCCCATATATACCACTGGTTGGTTCAAGATATTT	CATWDGPPPIYTTGWFKIF	TRGV2	.	TRGJP1	19	-1	-1	28
6	3.553954959544146E-5	TGTGCCACCTGGGATGGGCCCGGTAATTCTCTCCTAGGGTATAAGAAACTCTTT	CATWDGPGNSLLGYKKLF	TRGV4	.	TRGJ1	20	-1	-1	39
6	3.553954959544146E-5	TGTGCCACCTGGGACGGGCCAAGAGTTGCCACTGGTTGGTTCAAGATATTT	CATWDGPRVATGWFKIF	TRGV2	.	TRGJP1	19	-1	-1	28
6	3.553954959544146E-5	TGTGCCACCTGGGACAAAATGCAAGAGTTGGGCAAAAAAATCAAGGTATTT	CATWDKMQELGKKIKVF	TRGV3	.	TRGJP	15	-1	-1	20
6	3.553954959544146E-5	TGTGCCTGCTGGATTAGGCAGCCGGGGGGTGATTATAAGAAACTCTTT	CACWIRQPGGDYKKLF	TRGV11	.	TRGJ1	19	-1	-1	31
6	3.553954959544146E-5	TGTGCCACCTGGGATGACCCAACCCTCCTATATTATAAGAAACTCTTT	CATWDDPTLLYYKKLF	TRGV4	.	TRGJ1	24	-1	-1	30
6	3.553954959544146E-5	TGTGCCACCTGGGACGCCGAATATACCACTGGTTGGTTCAAGATATTT	CATWDAEYTTGWFKIF	TRGV2	.	TRGJP1	15	-1	-1	20
6	3.553954959544146E-5	TGTGCCACCTGGGACGGGCTGATAGAGGGTGATTGGATCAAGACGTTT	CATWDGLIEGDWIKTF	TRGV2	.	TRGJP2	18	-1	-1	28
6	3.553954959544146E-5	TGTGCCACCTGGGACGGGCGGTTTCGGAGTGATTGGATCAAGACGTTT	CATWDGRFRSDWIKTF	TRGV2	.	TRGJP2	18	-1	-1	27
6	3.553954959544146E-5	TGTGCCACCTGGGACGGGGGCCCGCCGAATTATTATAAGAAACTCTTT	CATWDGGPPNYYKKLF	TRGV2	.	TRGJ1	17	-1	-1	25
6	3.553954959544146E-5	TGTGCCACCTGGGACGGACCCTATACCACTGGTTGGTTCAAGATATTT	CATWDGPYTTGWFKIF	TRGV2	.	TRGJP1	20	-1	-1	21
6	3.553954959544146E-5	TGTGCCACCTGGGACATCCCTCTCTGCGATTTTTATAAGAAACTCTTT	CATWDIPLCDFYKKLF	TRGV7	.	TRGJ1	15	-1	-1	28
6	3.553954959544146E-5	TGTGCCACCTGGGACAGCCAAGAGTTGGGCAAAAAAATCAAGGTATTT	CATWDSQELGKKIKVF	TRGV7	.	TRGJP	16	-1	-1	18
6	3.553954959544146E-5	TGTGCCACCTGGGACAGGCGGGGAGGGGGTTATTATAAGAAACTCTTT	CATWDRRGGGYYKKLF	TRGV5	.	TRGJ1	18	-1	-1	29
6	3.553954959544146E-5	TGTGCCACCTGGGACAAGCAAGAGTTGGGCAAAAAAATCAAGGTATTT	CATWDKQELGKKIKVF	TRGV3	.	TRGJP	18	-1	-1	17
6	3.553954959544146E-5	TGTGCCACCTGGCATTCAAGGGACAGTGATTGGATCAAGACGTTT	CATWHSRDSDWIKTF	TRGV7	.	TRGJP2	11	-1	-1	24
6	3.553954959544146E-5	TGTGCCACCTGGGGCCAAGGGCGGAATTATTATAAGAAACTCTTT	CATWGQGRNYYKKLF	TRGV8	.	TRGJ1	12	-1	-1	23
6	3.553954959544146E-5	TGTGCCACCTGGGATTTTGTTCGCAATTTCGATAAGAAACTCTTT	CATWDFVRNFDKKLF	TRGV4	.	TRGJ1	14	-1	-1	19
6	3.553954959544146E-5	TGTGCCACCTGGGATCCACCGGGGATTTATTATAAGAAACTCTTT	CATWDPPGIYYKKLF	TRGV8	.	TRGJ1	14	-1	-1	23
6	3.553954959544146E-5	TGTGCCACCTGGGATGATGGGAGAGATTATTATAAGAAACTCTTT	CATWDDGRDYYKKLF	TRGV4	.	TRGJ1	15	-1	-1	25
6	3.553954959544146E-5	TGTGCCACCTGGGATATTCAACCCGCGCATTATAAGAAACTCTTT	CATWDIQPAHYKKLF	TRGV8	.	TRGJ1	15	-1	-1	28
6	3.553954959544146E-5	TGTGCCACCTGGGATACTCTCGGATTTTATTATAAGAAACTCTTT	CATWDTLGFYYKKLF	TRGV8	.	TRGJ1	15	-1	-1	26
6	3.553954959544146E-5	TGTGCCACCTGGGATAGGCAATGGTGTTATTATAAGAAACTCTTT	CATWDRQWCYYKKLF	TRGV8	.	TRGJ1	18	-1	-1	26
6	3.553954959544146E-5	TGTGCCACCTGGGACCTTTATACCACTGGTTGGTTCAAGATATTT	CATWDLYTTGWFKIF	TRGV2	.	TRGJP1	14	-1	-1	18
6	3.553954959544146E-5	TGTGCCACCTGGGACCGAACCGAGAATTATTATAAGAAACTCTTT	CATWDRTENYYKKLF	TRGV3	.	TRGJ1	14	-1	-1	23
6	3.553954959544146E-5	TGTGCCACCTGGGACGGCCCTCCGAATTATTATAAGAAACTCTTT	CATWDGPPNYYKKLF	TRGV2	.	TRGJ1	22	-1	-1	22
6	3.553954959544146E-5	TGTGCCACCTGGGACGGCGGCGGTAGTGATTGGATCAAGACGTTT	CATWDGGGSDWIKTF	TRGV2	.	TRGJP2	16	-1	-1	22
6	3.553954959544146E-5	TGTGCCACCTGGGACGGGCTTTCCACTGGTTGGTTCAAGATATTT	CATWDGLSTGWFKIF	TRGV2	.	TRGJP1	18	-1	-1	22
6	3.553954959544146E-5	TGTGCCACCTGGGACGGGCTAAATATTTATTATAAGAAACTCTTT	CATWDGLNIYYKKLF	TRGV2	.	TRGJ1	18	-1	-1	26
6	3.553954959544146E-5	TGTGCCACCTGGGACGGGAATACCACTGGTTGGTTCAAGATATTT	CATWDGNTTGWFKIF	TRGV2	.	TRGJP1	17	-1	-1	19
6	3.553954959544146E-5	TGTGCCACCTGGGACGACCCGGACACTGGTTGGTTCAAGATATTT	CATWDDPDTGWFKIF	TRGV2	.	TRGJP1	15	-1	-1	23
6	3.553954959544146E-5	TGTGCCACCTGGGACAGGCTGTCCTATTATTATAAGAAACTCTTT	CATWDRLSYYYKKLF	TRGV3	.	TRGJ1	23	-1	-1	25
6	3.553954959544146E-5	TGTGCCACCTGGGACAGGCCCTTCCTCTATTATAAGAAACTCTTT	CATWDRPFLYYKKLF	TRGV3	.	TRGJ1	19	-1	-1	27
6	3.553954959544146E-5	TGTGCCACCTGGGACAGGCCGGGTTCAGGTTATAAGAAACTCTTT	CATWDRPGSGYKKLF	TRGV5	.	TRGJ1	19	-1	-1	29
6	3.553954959544146E-5	TGTGCCACCTGGGACAGGCCGGGAAATTATTATAAGAAACTCTTT	CATWDRPGNYYKKLF	TRGV7	.	TRGJ1	19	-1	-1	24
6	3.553954959544146E-5	TGTGCCACCTGGGACAGGCAGGGGGATTATTATAAGAAACTCTTT	CATWDRQGDYYKKLF	TRGV7	.	TRGJ1	18	-1	-1	25
6	3.553954959544146E-5	TGTGCCACCTGGGACAGGACTCTTAGTTATTATAAGAAACTCTTT	CATWDRTLSYYKKLF	TRGV7	.	TRGJ1	20	-1	-1	26
6	3.553954959544146E-5	TGTGCCACCTGGGAACCCCCCTCGAATTATTATAAGAAACTCTTT	CATWEPPSNYYKKLF	TRGV3	.	TRGJ1	13	-1	-1	21
6	3.553954959544146E-5	TGTGCTGCGTGGGATTGTACCACTGGTTGGTTCAAGATATTT	CAAWDCTTGWFKIF	TRGV10	.	TRGJP1	15	-1	-1	17
6	3.553954959544146E-5	TGTGCCACCTGGTGCCTAACCCGATATTATAAGAAACTCTTT	CATWCLTRYYKKLF	TRGV7	.	TRGJ1	11	-1	-1	24
6	3.553954959544146E-5	TGTGCCACCTGGGGCTATAGTCCTTATTATAAGAAACTCTTT	CATWGYSPYYKKLF	TRGV8	.	TRGJ1	12	-1	-1	23
6	3.553954959544146E-5	TGTGCCACCTGGGGCCAACAGAATTATTATAAGAAACTCTTT	CATWGQQNYYKKLF	TRGV8	.	TRGJ1	12	-1	-1	20
6	3.553954959544146E-5	TGTGCCACCTGGGATGTTCGACGGCGCTATAAGAAACTCTTT	CATWDVRRRYKKLF	TRGV4	.	TRGJ1	15	-1	-1	27
6	3.553954959544146E-5	TGTGCCACCTGGGATGCCGGAGGTTATTATAAGAAACTCTTT	CATWDAGGYYKKLF	TRGV4	.	TRGJ1	15	-1	-1	23
6	3.553954959544146E-5	TGTGCCACCTGGGATGGGCCATATGGTTGGTTCAAGATATTT	CATWDGPYGWFKIF	TRGV4	.	TRGJP1	19	-1	-1	23
6	3.553954959544146E-5	TGTGCCACCTGGGATAGCGATCCTTATTATAAGAAACTCTTT	CATWDSDPYYKKLF	TRGV8	.	TRGJ1	16	-1	-1	23
6	3.553954959544146E-5	TGTGCCACCTGGGATAGGCGTAGTGATTGGATCAAGACGTTT	CATWDRRSDWIKTF	TRGV8	.	TRGJP2	21	-1	-1	19
6	3.553954959544146E-5	TGTGCCACCTGGGATAGGCAGGATTATTATAAGAAACTCTTT	CATWDRQDYYKKLF	TRGV8	.	TRGJ1	18	-1	-1	22
6	3.553954959544146E-5	TGTGCCACCTGGGATAGAGCCCATTATTATAAGAAACTCTTT	CATWDRAHYYKKLF	TRGV4	.	TRGJ1	23	-1	-1	22
6	3.553954959544146E-5	TGTGCCACCTGGGACGGGCTTTATTATTATAAGAAACTCTTT	CATWDGLYYYKKLF	TRGV2	.	TRGJ1	18	-1	-1	22
6	3.553954959544146E-5	TGTGCCACCTGGGACGGGCCCGGTCCGCCCCGCGGGCTCTTT	CATWDGPGPPRGLF	TRGV2	.	TRGJ1	25	-1	-1	36
6	3.553954959544146E-5	TGTGCCACCTGGGACGGGGGGGTTTATTATAAGAAACTCTTT	CATWDGGVYYKKLF	TRGV2	.	TRGJ1	17	-1	-1	23
6	3.553954959544146E-5	TGTGCCACCTGGGACGATTCGAATTATTATAAGAAACTCTTT	CATWDDSNYYKKLF	TRGV2	.	TRGJ1	15	-1	-1	16
6	3.553954959544146E-5	TGTGCCACCTGGGACGATCACACTGGTTGGTTCAAGATATTT	CATWDDHTGWFKIF	TRGV2	.	TRGJP1	15	-1	-1	20
6	3.553954959544146E-5	TGTGCCACCTGGGACAGGCCCTCGGATTATAAGAAACTCTTT	CATWDRPSDYKKLF	TRGV5	.	TRGJ1	19	-1	-1	25
6	3.553954959544146E-5	TGTGCCACCTGGGACAGGCCGGACTATTATAAGAAACTCTTT	CATWDRPDYYKKLF	TRGV7	.	TRGJ1	19	-1	-1	24
6	3.553954959544146E-5	TGTGCCACCTGGGACAGGCATAAGATTAACAAGAAACTCTTT	CATWDRHKINKKLF	TRGV5	.	TRGJ1	18	-1	-1	30
6	3.553954959544146E-5	TGTGCCACCTGGGAGGGGCGAAGTGATTGGATCAAGACGTTT	CATWEGRSDWIKTF	TRGV2	.	TRGJP2	18	-1	-1	21
6	3.553954959544146E-5	TGTGCCACCTGGGAAGGAGGGGTTTATTATAAGAAACTCTTT	CATWEGGVYYKKLF	TRGV4	.	TRGJ1	16	-1	-1	23
6	3.553954959544146E-5	TGTGCCACCTGGGAAATAGTGACTTATTATAAGAAACTCTTT	CATWEIVTYYKKLF	TRGV8	.	TRGJ1	13	-1	-1	20
6	3.553954959544146E-5	TGTGCCACCTGGGAAAAGAAGAATTATTATAAGAAACTCTTT	CATWEKKNYYKKLF	TRGV3	.	TRGJ1	13	-1	-1	20
6	3.553954959544146E-5	TGTGCCACCCCCCCTTGTTCGAATTATTATAAGAAACTCTTT	CATPPCSNYYKKLF	TRGV2	.	TRGJ1	8	-1	-1	17
6	3.553954959544146E-5	TGTGCCTGCTCCCCACCGGCCTATTATAAGAAACTCTTT	CACSPPAYYKKLF	TRGV11	.	TRGJ1	9	-1	-1	21
6	3.553954959544146E-5	TGTGCCTGCTGGATTACGAATTATTATAAGAAACTCTTT	CACWITNYYKKLF	TRGV11	.	TRGJ1	15	-1	-1	12
6	3.553954959544146E-5	TGTGCCTGCTGGATTAGGCCCTATTATAAGAAACTCTTT	CACWIRPYYKKLF	TRGV11	.	TRGJ1	18	-1	-1	21
6	3.553954959544146E-5	TGTGCCTGCTGGATTAGGGGTCCATATAAGAAACTCTTT	CACWIRGPYKKLF	TRGV11	.	TRGJ1	17	-1	-1	24
6	3.553954959544146E-5	TGTGCCACCTGTCTCCAGCGGTATTATAAGAAACTCTTT	CATCLQRYYKKLF	TRGV4	.	TRGJ1	10	-1	-1	21
6	3.553954959544146E-5	TGTGCCACCTGGGGTCCGAATTATTATAAGAAACTCTTT	CATWGPNYYKKLF	TRGV8	.	TRGJ1	12	-1	-1	16
6	3.553954959544146E-5	TGTGCCACCTGGGATGGCCCCTATTATAAGAAACTCTTT	CATWDGPYYKKLF	TRGV8	.	TRGJ1	18	-1	-1	21
6	3.553954959544146E-5	TGTGCCACCTGGGATGGCCGGTATTATAAGAAACTCTTT	CATWDGRYYKKLF	TRGV4	.	TRGJ1	16	-1	-1	21
6	3.553954959544146E-5	TGTGCCACCTGGGATAGCAGTGATTGGATCAAGACGTTT	CATWDSSDWIKTF	TRGV8	.	TRGJP2	16	-1	-1	13
6	3.553954959544146E-5	TGTGCCACCTGGGATAGGCTTTATTATAAGAAACTCTTT	CATWDRLYYKKLF	TRGV8	.	TRGJ1	18	-1	-1	20
6	3.553954959544146E-5	TGTGCCACCTGGGATAGGCCGGTTTATAAGAAACTCTTT	CATWDRPVYKKLF	TRGV8	.	TRGJ1	19	-1	-1	23
6	3.553954959544146E-5	TGTGCCACCTGGGATAGAAGTTATTATAAGAAACTCTTT	CATWDRSYYKKLF	TRGV8	.	TRGJ1	16	-1	-1	16
6	3.553954959544146E-5	TGTGCCACCTGGGATAATTATTATTATAAGAAACTCTTT	CATWDNYYYKKLF	TRGV8	.	TRGJ1	15	-1	-1	19
6	3.553954959544146E-5	TGTGCCACCTGGGACGTCAGTGATTGGATCAAGACGTTT	CATWDVSDWIKTF	TRGV2	.	TRGJP2	15	-1	-1	18
6	3.553954959544146E-5	TGTGCCACCTGGGACGGTAGTGATTGGATCAAGACGTTT	CATWDGSDWIKTF	TRGV2	.	TRGJP2	16	-1	-1	16
6	3.553954959544146E-5	TGTGCCACCTGGGACGGAATTTATTATAAGAAACTCTTT	CATWDGIYYKKLF	TRGV2	.	TRGJ1	16	-1	-1	16
6	3.553954959544146E-5	TGTGCCACCTGGGACACGGGTGATTGGATCAAGACGTTT	CATWDTGDWIKTF	TRGV3	.	TRGJP2	15	-1	-1	19
6	3.553954959544146E-5	TGTGCCACCTGGGACAGGCTGGGGTATAAGAAACTCTTT	CATWDRLGYKKLF	TRGV7	.	TRGJ1	18	-1	-1	24
6	3.553954959544146E-5	TGTGCCACCTGGGACAGGCCTGATTGGATCAAGACGTTT	CATWDRPDWIKTF	TRGV3	.	TRGJP2	21	-1	-1	20
6	3.553954959544146E-5	TGTGCCACCTGGGACAGGCGTTATTATAAGAAACTCTTT	CATWDRRYYKKLF	TRGV7	.	TRGJ1	18	-1	-1	20
6	3.553954959544146E-5	TGTGCCACCTGCCTGAATTATTATAAGAAACTCTTT	CATCLNYYKKLF	TRGV5	.	TRGJ1	10	-1	-1	14
6	3.553954959544146E-5	TGTGCCACCTGGGGGGGTTATTATAAGAAACTCTTT	CATWGGYYKKLF	TRGV8	.	TRGJ1	12	-1	-1	17
6	3.553954959544146E-5	TGTGCCACCTGGGATTGCGGTTATAAGAAACTCTTT	CATWDCGYKKLF	TRGV4	.	TRGJ1	14	-1	-1	20
6	3.553954959544146E-5	TGTGCCACCTGGGATGCAACTTATAAGAAACTCTTT	CATWDATYKKLF	TRGV4	.	TRGJ1	15	-1	-1	20
6	3.553954959544146E-5	TGTGCCACCTGGGACTCTGGTTGGTTCAAGATATTT	CATWDSGWFKIF	TRGV2	.	TRGJP1	14	-1	-1	16
6	3.553954959544146E-5	TGTGCCACCTGGGACAGGCTTTCCGAGAAACTCTTT	CATWDRLSEKLF	TRGV7	.	TRGJ1	18	-1	-1	25
6	3.553954959544146E-5	TGTGCCACCATAAGTAGTGATTGGATCAAGACGTTT	CATISSDWIKTF	TRGV2	.	TRGJP2	8	-1	-1	6
6	3.553954959544146E-5	TGTGCCTGCTGGATTAACTATAAGAAACTCTTT	CACWINYKKLF	TRGV11	.	TRGJ1	15	-1	-1	18
6	3.553954959544146E-5	TGTGCCTGCCAGAATTATTATAAGAAACTCTTT	CACQNYYKKLF	TRGV11	.	TRGJ1	8	-1	-1	11
6	3.553954959544146E-5	TGTGCCACCTGGGGTTATTATAAGAAACTCTTT	CATWGYYKKLF	TRGV8	.	TRGJ1	12	-1	-1	14
6	3.553954959544146E-5	TGTGCCACCTGGGACGGGCCAGAGAAACTCTTT	CATWDGPEKLF	TRGV2	.	TRGJ1	19	-1	-1	22
6	3.553954959544146E-5	TGTGCCACCCAGAATTATTATAAGAAACTCTTT	CATQNYYKKLF	TRGV4	.	TRGJ1	8	-1	-1	11
6	3.553954959544146E-5	TGTGCCTTGTGGGGGGACCTAGTAGAGTTG	CALWGDLVEL	TRGV9	.	TRGJ1	15	-1	-1	27
6	3.553954959544146E-5	TGTGCCACCTGGGACCAGAAACTCTTT	CATWDQKLF	TRGV3	.	TRGJ1	14	-1	-1	16
6	3.553954959544146E-5	TGTGCCCAAAGGAAGAAACTCTTT	CAQRKKLF	TRGV11	.	TRGJ1	5	-1	-1	12
5	2.961629132953455E-5	TGTGCCACCTGGGACAGGCTGCCTCATTGGTATAGTAGTGATTGGATCAAGACGTTT	CATWDRLPHWYSSDWIKTF	TRGV3	.	TRGJP2	18	-1	-1	30
5	2.961629132953455E-5	TGTGCCACCTGGGACGGGCTCGTGGCGAGGAGTAGTGATTGGATCAAGACGTTT	CATWDGLVARSSDWIKTF	TRGV2	.	TRGJP2	22	-1	-1	30
5	2.961629132953455E-5	TGTGCCACCTGGGACGGGCCGGGAACTCGGGGACTTTATTATAAGAAACTCTTT	CATWDGPGTRGLYYKKLF	TRGV2	.	TRGJ1	19	-1	-1	35
5	2.961629132953455E-5	TGTGCCACCTGGGACAGGCCCCAGCGGGCTCCGAATTATTATAAGAAACTCTTT	CATWDRPQRAPNYYKKLF	TRGV7	.	TRGJ1	19	-1	-1	31
5	2.961629132953455E-5	TGTGCCTGCTGGATTAGGCACGTATTAGGGCTGGAGTATAAGAAACTCTTT	CACWIRHVLGLEYKKLF	TRGV11	.	TRGJ1	22	-1	-1	36
5	2.961629132953455E-5	TGTGCCACCTGGTGGGAGCTTAGTGAGACTAGTGATTGGATCAAGACGTTT	CATWWELSETSDWIKTF	TRGV7	.	TRGJP2	11	-1	-1	29
5	2.961629132953455E-5	TGTGCCACCTGGGACGGGCCAGGGGGGGGTAGTGATTGGATCAAGACGTTT	CATWDGPGGGSDWIKTF	TRGV2	.	TRGJP2	19	-1	-1	28
5	2.961629132953455E-5	TGTGCCACCTGGGACAGGCGGCTGGTTGCGGCTGGTTGGTTCAAGATATTT	CATWDRRLVAAGWFKIF	TRGV7	.	TRGJP1	18	-1	-1	31
5	2.961629132953455E-5	TGTGCTGCGTGTGATTGCCCGCTCAATTTGTATTATAAGAAACTCTTT	CAACDCPLNLYYKKLF	TRGV10	.	TRGJ1	15	-1	-1	30
5	2.961629132953455E-5	TGTGCCTGCTGGATTAGGCACGTCCCAAATTATTATAAGAAACTCTTT	CACWIRHVPNYYKKLF	TRGV11	.	TRGJ1	29	-1	-1	27
5	2.961629132953455E-5	TGTGCCACCTGGGATGGGCTTTCGGGGCTTTATTATAAGAAACTCTTT	CATWDGLSGLYYKKLF	TRGV4	.	TRGJ1	18	-1	-1	29
5	2.961629132953455E-5	TGTGCCACCTGGGATAAATTAATGAATCATTATTATAAGAAACTCTTT	CATWDKLMNHYYKKLF	TRGV8	.	TRGJ1	15	-1	-1	28
5	2.961629132953455E-5	TGTGCCACCTGGGACGGGCACTCTATCACTGGTTGGTTCAAGATATTT	CATWDGHSITGWFKIF	TRGV2	.	TRGJP1	18	-1	-1	23
5	2.961629132953455E-5	TGTGCCACCTGGGACAGGCTTTCTCCGAATTATTATAAGAAACTCTTT	CATWDRLSPNYYKKLF	TRGV7	.	TRGJ1	18	-1	-1	25
5	2.961629132953455E-5	TGTGCCACCTGGGACAGGCCTCCCCAAAGTGATTGGATCAAGACGTTT	CATWDRPPQSDWIKTF	TRGV3	.	TRGJP2	20	-1	-1	27
5	2.961629132953455E-5	TGTGCCACCTGGGACAGGCAGGGGTTCCCTGGTTGGTTCAAGATATTT	CATWDRQGFPGWFKIF	TRGV7	.	TRGJP1	18	-1	-1	28
5	2.961629132953455E-5	TGTGCCACCTGGGACAGAGCGTATAGTAGTGATTGGATCAAGACGTTT	CATWDRAYSSDWIKTF	TRGV2	.	TRGJP2	14	-1	-1	21
5	2.961629132953455E-5	TGTGCCACCTGGGACAACAAGGAGTTGGGCAAAAAAATCAAGGTATTT	CATWDNKELGKKIKVF	TRGV2	.	TRGJP	14	-1	-1	17
5	2.961629132953455E-5	TGTGCCTGCTGGATTATGCAGGGTTCCAGTTATAAGAAACTCTTT	CACWIMQGSSYKKLF	TRGV11	.	TRGJ1	19	-1	-1	29
5	2.961629132953455E-5	TGTGCCACCTGGGACGTCCTGAGTAGTGATTGGATCAAGACGTTT	CATWDVLSSDWIKTF	TRGV2	.	TRGJP2	15	-1	-1	21
5	2.961629132953455E-5	TGTGCCACCTGGGACGGCTTTTGGGGGGATTGGATCAAGACGTTT	CATWDGFWGDWIKTF	TRGV2	.	TRGJP2	16	-1	-1	27
5	2.961629132953455E-5	TGTGCCACCTGGGACGGGTCCCCCAATTATTATAAGAAACTCTTT	CATWDGSPNYYKKLF	TRGV2	.	TRGJ1	21	-1	-1	24
5	2.961629132953455E-5	TGTGCCACCTGGGACAGTGGGAGGGGTTATTATAAGAAACTCTTT	CATWDSGRGYYKKLF	TRGV3	.	TRGJ1	16	-1	-1	26
5	2.961629132953455E-5	TGTGCCACCTGGGACAGGCCTAGTAGTGATTGGATCAAGACGTTT	CATWDRPSSDWIKTF	TRGV3	.	TRGJP2	20	-1	-1	20
5	2.961629132953455E-5	TGTGCCACCTGGGACAGGCCGGGAGATTATTATAAGAAACTCTTT	CATWDRPGDYYKKLF	TRGV7	.	TRGJ1	19	-1	-1	25
5	2.961629132953455E-5	TGTGCCACCTGGGACAGGCAGGGGGGGTATTATAAGAAACTCTTT	CATWDRQGGYYKKLF	TRGV7	.	TRGJ1	18	-1	-1	27
5	2.961629132953455E-5	TGTGCCTGCTGGATTAGCCCTTCCTATTATAAGAAACTCTTT	CACWISPSYYKKLF	TRGV11	.	TRGJ1	16	-1	-1	24
5	2.961629132953455E-5	TGTGCCTGCTGGATTAGGCTACTTTATTATAAGAAACTCTTT	CACWIRLLYYKKLF	TRGV11	.	TRGJ1	18	-1	-1	23
5	2.961629132953455E-5	TGTGCCACCTGGGTAAGGAGTAGTGATTGGATCAAGACGTTT	CATWVRSSDWIKTF	TRGV2	.	TRGJP2	12	-1	-1	18
5	2.961629132953455E-5	TGTGCCACCTGGGATGGCCGAAATTATTATAAGAAACTCTTT	CATWDGRNYYKKLF	TRGV4	.	TRGJ1	16	-1	-1	21
5	2.961629132953455E-5	TGTGCCACCTGGGATAGGAATAATTATTATAAGAAACTCTTT	CATWDRNNYYKKLF	TRGV8	.	TRGJ1	17	-1	-1	21
5	2.961629132953455E-5	TGTGCCACCTGGGACGCCTATAGTGATTGGATCAAGACGTTT	CATWDAYSDWIKTF	TRGV2	.	TRGJP2	15	-1	-1	20
5	2.961629132953455E-5	TGTGCCACCTGGGACGGGCCGAGTGATTGGATCAAGACGTTT	CATWDGPSDWIKTF	TRGV2	.	TRGJP2	19	-1	-1	21
5	2.961629132953455E-5	TGTGCCACCTGGGACGACCAGAATTATTATAAGAAACTCTTT	CATWDDQNYYKKLF	TRGV2	.	TRGJ1	15	-1	-1	20
5	2.961629132953455E-5	TGTGCCACCTGGGACACGCCGAATTATTATAAGAAACTCTTT	CATWDTPNYYKKLF	TRGV3	.	TRGJ1	19	-1	-1	19
5	2.961629132953455E-5	TGTGCCACCTGGGACAGGCTTTCGGATTATAAGAAACTCTTT	CATWDRLSDYKKLF	TRGV7	.	TRGJ1	18	-1	-1	25
5	2.961629132953455E-5	TGTGCCACCTGGGACAGGCGAAGTTATTATAAGAAACTCTTT	CATWDRRSYYKKLF	TRGV3	.	TRGJ1	18	-1	-1	18
5	2.961629132953455E-5	TGTGCCACCTGGACCGTGTCGAATTATTATAAGAAACTCTTT	CATWTVSNYYKKLF	TRGV8	.	TRGJ1	11	-1	-1	18
5	2.961629132953455E-5	TGTGCTGCGTGGGATAGGGGTTATTATAAGAAACTCTTT	CAAWDRGYYKKLF	TRGV10	.	TRGJ1	14	-1	-1	20
5	2.961629132953455E-5	TGTGCCTGCTGGATTAGCCCAGCTCATAAGAAACTCTTT	CACWISPAHKKLF	TRGV11	.	TRGJ1	16	-1	-1	25
5	2.961629132953455E-5	TGTGCCTGCTGGATTAGGCACGATTATAAGAAACTCTTT	CACWIRHDYKKLF	TRGV11	.	TRGJ1	21	-1	-1	22
5	2.961629132953455E-5	TGTGCCTGCTGGATCGCCTCTTATTATAAGAAACTCTTT	CACWIASYYKKLF	TRGV11	.	TRGJ1	13	-1	-1	20
5	2.961629132953455E-5	TGTGCCACCTTTTTCTCGAATTATTATAAGAAACTCTTT	CATFFSNYYKKLF	TRGV7	.	TRGJ1	9	-1	-1	15
5	2.961629132953455E-5	TGTGCCACCTGTATAGAGAATTATTATAAGAAACTCTTT	CATCIENYYKKLF	TRGV7	.	TRGJ1	10	-1	-1	17
5	2.961629132953455E-5	TGTGCCACCTGCTCCTCGAATTATTATAAGAAACTCTTT	CATCSSNYYKKLF	TRGV8	.	TRGJ1	10	-1	-1	15
5	2.961629132953455E-5	TGTGCCACCTGGGATCGCCTGGAATATAAGAAACTCTTT	CATWDRLEYKKLF	TRGV8	.	TRGJ1	14	-1	-1	24
5	2.961629132953455E-5	TGTGCCACCTGGGATGCCACTGGTTGGTTCAAGATATTT	CATWDATGWFKIF	TRGV8	.	TRGJP1	14	-1	-1	13
5	2.961629132953455E-5	TGTGCCACCTGGGATGGGTTTTATTATAAGAAACTCTTT	CATWDGFYYKKLF	TRGV4	.	TRGJ1	17	-1	-1	20
5	2.961629132953455E-5	TGTGCCACCTGGGATGGGGGATATTATAAGAAACTCTTT	CATWDGGYYKKLF	TRGV4	.	TRGJ1	17	-1	-1	21
5	2.961629132953455E-5	TGTGCCACCTGGGATATGGATTATTATAAGAAACTCTTT	CATWDMDYYKKLF	TRGV8	.	TRGJ1	15	-1	-1	19
5	2.961629132953455E-5	TGTGCCACCTGGGATAGAGGTGATTGGATCAAGACGTTT	CATWDRGDWIKTF	TRGV8	.	TRGJP2	16	-1	-1	13
5	2.961629132953455E-5	TGTGCCACCTGGGATAAGTGGGGTTATAAGAAACTCTTT	CATWDKWGYKKLF	TRGV8	.	TRGJ1	15	-1	-1	23
5	2.961629132953455E-5	TGTGCCACCTGGGATAAGGTTTATTATAAGAAACTCTTT	CATWDKVYYKKLF	TRGV2	.	TRGJ1	13	-1	-1	20
5	2.961629132953455E-5	TGTGCCACCTGGGACAGCCCTTATTATAAGAAACTCTTT	CATWDSPYYKKLF	TRGV7	.	TRGJ1	20	-1	-1	20
5	2.961629132953455E-5	TGTGCCACCTGGGACAGGTCTACGGATAAGAAACTCTTT	CATWDRSTDKKLF	TRGV5	.	TRGJ1	20	-1	-1	25
5	2.961629132953455E-5	TGTGCCACCTGGGACAGGCTTTATTATAAGAAACTCTTT	CATWDRLYYKKLF	TRGV7	.	TRGJ1	18	-1	-1	20
5	2.961629132953455E-5	TGTGCCACCTGGGACAGGCTGTATTATAAGAAACTCTTT	CATWDRLYYKKLF	TRGV7	.	TRGJ1	21	-1	-1	21
5	2.961629132953455E-5	TGTGCCACCTGGGACAGGCCTAGTAATAAGAAACTCTTT	CATWDRPSNKKLF	TRGV7	.	TRGJ1	20	-1	-1	25
5	2.961629132953455E-5	TGTGCCACCTGGGACAGATCGTATTATAAGAAACTCTTT	CATWDRSYYKKLF	TRGV7	.	TRGJ1	16	-1	-1	21
5	2.961629132953455E-5	TGTGCCACCTGGGAGCCCAATTATTATAAGAAACTCTTT	CATWEPNYYKKLF	TRGV8	.	TRGJ1	13	-1	-1	18
5	2.961629132953455E-5	TGTGCCACCTGGGAAGAGAATTATTATAAGAAACTCTTT	CATWEENYYKKLF	TRGV4	.	TRGJ1	13	-1	-1	17
5	2.961629132953455E-5	TGTGCCACCTGGGAAATTTGGTATTATAAGAAACTCTTT	CATWEIWYYKKLF	TRGV7	.	TRGJ1	13	-1	-1	21
5	2.961629132953455E-5	TGTGCCACCTGGGAAACGAATTATTATAAGAAACTCTTT	CATWETNYYKKLF	TRGV8	.	TRGJ1	13	-1	-1	16
5	2.961629132953455E-5	TGTGCCACCTGGAAAACGAATTATTATAAGAAACTCTTT	CATWKTNYYKKLF	TRGV2	.	TRGJ1	11	-1	-1	16
5	2.961629132953455E-5	TGTGCTGCGTCCCCTTTTTGGTATAAGAAACTCTTT	CAASPFWYKKLF	TRGV10	.	TRGJ1	9	-1	-1	21
5	2.961629132953455E-5	TGTGCTGCGTGGTATCATCATTATAAGAAACTCTTT	CAAWYHHYKKLF	TRGV10	.	TRGJ1	14	-1	-1	16
5	2.961629132953455E-5	TGTGCTGCGTGGGATCTAGGACGGCTCAAGATATTT	CAAWDLGRLKIF	TRGV10	.	TRGJP1	14	-1	-1	22
5	2.961629132953455E-5	TGTGCCACCTGGCGCAGTGATTGGATCAAGACGTTT	CATWRSDWIKTF	TRGV8	.	TRGJP2	11	-1	-1	15
5	2.961629132953455E-5	TGTGCCACCTGGGGCCCTCCTAGGGGGAAACTCTTT	CATWGPPRGKLF	TRGV7	.	TRGJ1	12	-1	-1	26
5	2.961629132953455E-5	TGTGCCACCTGGGATTACCCTTATAAGAAACTCTTT	CATWDYPYKKLF	TRGV8	.	TRGJ1	14	-1	-1	20
5	2.961629132953455E-5	TGTGCCACCTGGGACTCAAAGTTAAAGAAACTCTTT	CATWDSKLKKLF	TRGV3	.	TRGJ1	14	-1	-1	21
5	2.961629132953455E-5	TGTGCCACCTGGGACCAGGATTATAAGAAACTCTTT	CATWDQDYKKLF	TRGV7	.	TRGJ1	18	-1	-1	19
5	2.961629132953455E-5	TGTGCCACCTGGGACGGTGGTTGGTTCAAGATATTT	CATWDGGWFKIF	TRGV2	.	TRGJP1	16	-1	-1	17
5	2.961629132953455E-5	TGTGCCACCTGGGACACAGATTATAAGAAACTCTTT	CATWDTDYKKLF	TRGV3	.	TRGJ1	15	-1	-1	19
5	2.961629132953455E-5	TGTGCCACCCTGTCCCGTTATTATAAGAAACTCTTT	CATLSRYYKKLF	TRGV8	.	TRGJ1	8	-1	-1	17
5	2.961629132953455E-5	TCGCGGCAAGGGTCTTATTATAAGAAACTCTTT	SRQGSYYKKLF	TRGV8	.	TRGJ1	0	-1	-1	14
5	2.961629132953455E-5	TGTGCTCACGTGAATTATTATAAGAAACTCTTT	CAHVNYYKKLF	TRGV8	.	TRGJ1	11	-1	-1	11
5	2.961629132953455E-5	TGTGCCTGCTGGATTTATCGCAAGAAACTCTTT	CACWIYRKKLF	TRGV11	.	TRGJ1	14	-1	-1	21
5	2.961629132953455E-5	TGTGCCTGCTGGATTAGGCCTAAGAAACTCTTT	CACWIRPKKLF	TRGV11	.	TRGJ1	18	-1	-1	20
5	2.961629132953455E-5	TGTGCCCCCATAAGCGGTTGGATCAAGACGTTT	CAPISGWIKTF	TRGV8	.	TRGJP2	8	-1	-1	17
5	2.961629132953455E-5	TGTGCCACCTGGGATAGTTGGTTCAAGATATTT	CATWDSWFKIF	TRGV8	.	TRGJP1	16	-1	-1	16
5	2.961629132953455E-5	TGTGCCACCTGGGACGGGAATAAGAAACTCTTT	CATWDGNKKLF	TRGV7	.	TRGJ1	17	-1	-1	19
5	2.961629132953455E-5	TGTGCCAAACGTAGTGATTGGATCAAGACGTTT	CAKRSDWIKTF	TRGV2	.	TRGJP2	6	-1	-1	10
5	2.961629132953455E-5	TGTGCCACCTGGGATAGGAAGAAACTCTTT	CATWDRKKLF	TRGV8	.	TRGJ1	17	-1	-1	18
5	2.961629132953455E-5	TGTGCCACCTGGGATAGAGCTAAACTCTTT	CATWDRAKLF	TRGV8	.	TRGJ1	16	-1	-1	21
5	2.961629132953455E-5	TGTGCCACCTGGGACTCTCGGAGGGTCTTT	CATWDSRRVF	TRGV2	.	TRGJ1	14	-1	-1	25
5	2.961629132953455E-5	TGTGCCACCCATTATTATAAGAAACTCTTT	CATHYYKKLF	TRGV2	.	TRGJ1	8	-1	-1	10
5	2.961629132953455E-5	TGTGCCAAGAATTATTATAAGAAACTCTTT	CAKNYYKKLF	TRGV4	.	TRGJ2	6	-1	-1	8
5	2.961629132953455E-5	TTCCCGAATTATTATAAGAAACTCTTT	FPNYYKKLF	TRGV3	.	TRGJ1	0	-1	-1	4
5	2.961629132953455E-5	TGTGGGCCTTATTATAAGAAACTCTTT	CGPYYKKLF	TRGV8	.	TRGJ1	3	-1	-1	8
4	2.369303306362764E-5	TGTGCCACCTGGGATGGGAACAAAAACCCCCCCGATCGCCCAGGTTATTATAAGAAACTCTTT	CATWDGNKNPPDRPGYYKKLF	TRGV2	.	TRGJ1	17	-1	-1	44
4	2.369303306362764E-5	TGTGCCACCTGGGACGGGCTGGGGGTAGTTTATAGTAGTGATTGGATCAAGACGTTT	CATWDGLGVVYSSDWIKTF	TRGV2	.	TRGJP2	18	-1	-1	30
4	2.369303306362764E-5	TGTGCCACCTGGGACAGGCTTCGTACGGTTCTCGATTATTATAAGAAACTCTTT	CATWDRLRTVLDYYKKLF	TRGV3	.	TRGJ1	18	-1	-1	31
4	2.369303306362764E-5	TGTGCCTGCTGGATTAGGCACCTGATTCCCAAGAATTATAAGAAACTCTTT	CACWIRHLIPKNYKKLF	TRGV11	.	TRGJ1	23	-1	-1	34
4	2.369303306362764E-5	TGTGCCTGCTGGATTAGGCACCGGGTGTCAAATTATTATAAGAAACTCTTT	CACWIRHRVSNYYKKLF	TRGV11	.	TRGJ1	20	-1	-1	27
4	2.369303306362764E-5	TGTGCCACCTGGGCCTACCCCGGGTATAGTAGTGATTGGATCAAGACGTTT	CATWAYPGYSSDWIKTF	TRGV8	.	TRGJP2	12	-1	-1	24
4	2.369303306362764E-5	TGTGCCACCTGGGACCCTCTCCCCTATACCACTGGTTGGTTCAAGATATTT	CATWDPLPYTTGWFKIF	TRGV2	.	TRGJP1	14	-1	-1	24
4	2.369303306362764E-5	TGTGCCACCTGGGACGGGCTCCCAGAGTTGGGCAAAAAAATCAAGGTATTT	CATWDGLPELGKKIKVF	TRGV2	.	TRGJP	18	-1	-1	23
4	2.369303306362764E-5	TGTGCCACCTGGGACGGGCGAGAAAGAGGAGGTGATTGGATCAAGACGTTT	CATWDGRERGGDWIKTF	TRGV2	.	TRGJP2	18	-1	-1	31
4	2.369303306362764E-5	TGTGCCACCTGGGACGGGCGAATATATACCACTGGTTGGTTCAAGATATTT	CATWDGRIYTTGWFKIF	TRGV2	.	TRGJP1	18	-1	-1	22
4	2.369303306362764E-5	TGTGCCTGCTGGATTAGCCTATATACCACTGGTTGGTTCAAGATATTT	CACWISLYTTGWFKIF	TRGV11	.	TRGJP1	16	-1	-1	19
4	2.369303306362764E-5	TGTGCCACCTGGGTCCATTGGGGTGGTAGTGATTGGATCAAGACGTTT	CATWVHWGGSDWIKTF	TRGV3	.	TRGJP2	12	-1	-1	25
4	2.369303306362764E-5	TGTGCCACCTGGGATGGGTTTGGGGGGGGATATTATAAGAAACTCTTT	CATWDGFGGGYYKKLF	TRGV4	.	TRGJ1	17	-1	-1	30
4	2.369303306362764E-5	TGTGCCACCTGGGATGGGCCCCTTGACGGCTATTATAAGAAACTCTTT	CATWDGPLDGYYKKLF	TRGV4	.	TRGJ1	20	-1	-1	30
4	2.369303306362764E-5	TGTGCCACCTGGGATAGATTCAGGACCACTGGTTGGTTCAAGATATTT	CATWDRFRTTGWFKIF	TRGV8	.	TRGJP1	16	-1	-1	24
4	2.369303306362764E-5	TGTGCCACCTGGGACGGGCCTAGCGGTAGTGATTGGATCAAGACGTTT	CATWDGPSGSDWIKTF	TRGV2	.	TRGJP2	19	-1	-1	25
4	2.369303306362764E-5	TGTGCCACCTGGGACGGGGCCTTTTGGGGTGATTGGATCAAGACGTTT	CATWDGAFWGDWIKTF	TRGV2	.	TRGJP2	20	-1	-1	28
4	2.369303306362764E-5	TGTGCCACCTGGGACGGAAAAAGAGAGAGTTATTATAAGAAACTCTTT	CATWDGKRESYYKKLF	TRGV2	.	TRGJ1	16	-1	-1	26
4	2.369303306362764E-5	TGTGCCACCTGGGACAGTCCCGGGGCAGGGGGGTATAAGAAACTCTTT	CATWDSPGAGGYKKLF	TRGV7	.	TRGJ1	19	-1	-1	33
4	2.369303306362764E-5	TGTGCCACCTGGGACAGGCTCCACCTCTGGTATTATAAGAAACTCTTT	CATWDRLHLWYYKKLF	TRGV7	.	TRGJ1	18	-1	-1	30
4	2.369303306362764E-5	TGTGCCACCTGGGACAGGCTGTGTTTTGGGGGTTATAAGAAACTCTTT	CATWDRLCFGGYKKLF	TRGV7	.	TRGJ1	21	-1	-1	32
4	2.369303306362764E-5	TGTGCCACCTGGGACAGGCCTAAAGTTATTATTTATAAGAAACTCTTT	CATWDRPKVIIYKKLF	TRGV7	.	TRGJ1	20	-1	-1	27
4	2.369303306362764E-5	TGTGCCACCTGGGACAGGCCCCTATGGGATTATTATAAGAAACTCTTT	CATWDRPLWDYYKKLF	TRGV5	.	TRGJ1	19	-1	-1	28
4	2.369303306362764E-5	TGTGCCACCTGGGAATGGGGAGATAGTAGTGATTGGATCAAGACGTTT	CATWEWGDSSDWIKTF	TRGV2	.	TRGJP2	13	-1	-1	22
4	2.369303306362764E-5	TGTGCCTTGTGGGAGGTGGGGGGGATTTATTATAAGAAACTCTTT	CALWEVGGIYYKKLF	TRGV9	.	TRGJ1	17	-1	-1	23
4	2.369303306362764E-5	TGTGCCTTGTGGGAGGCTCCATGTGGACAGTATAAGAAACTCTTT	CALWEAPCGQYKKLF	TRGV9	.	TRGJ1	15	-1	-1	30
4	2.369303306362764E-5	TGTGCCTGCTGGATTAGCCCCTGGAATTATTATAAGAAACTCTTT	CACWISPWNYYKKLF	TRGV11	.	TRGJ1	16	-1	-1	23
4	2.369303306362764E-5	TGTGCCTGCTGGATTAGGCTCAGTTGTGATTGGATCAAGACGTTT	CACWIRLSCDWIKTF	TRGV11	.	TRGJP2	18	-1	-1	21
4	2.369303306362764E-5	TGTGCCTGCTGGATTAGGCACGTCGCTTATTATAAGAAACTCTTT	CACWIRHVAYYKKLF	TRGV11	.	TRGJ1	22	-1	-1	26
4	2.369303306362764E-5	TGTGCCTGCTGGATTAGGCACATAAGAGTCGATAAGAAACTCTTT	CACWIRHIRVDKKLF	TRGV11	.	TRGJ1	20	-1	-1	31
4	2.369303306362764E-5	TGTGCCACCTTTGCCCCCTACTTATATTATTATAAGAAACTCTTT	CATFAPYLYYYKKLF	TRGV2	.	TRGJ1	9	-1	-1	25
4	2.369303306362764E-5	TGTGCCACCTGGGTGGCCCCCTCTAGTGATTGGATCAAGACGTTT	CATWVAPSSDWIKTF	TRGV8	.	TRGJP2	17	-1	-1	23
4	2.369303306362764E-5	TGTGCCACCTGGGATGGGCTCCCTGATGGTTATAAGAAACTCTTT	CATWDGLPDGYKKLF	TRGV4	.	TRGJ1	18	-1	-1	29
4	2.369303306362764E-5	TGTGCCACCTGGGATGGGCGGCCGGATTATTATAAGAAACTCTTT	CATWDGRPDYYKKLF	TRGV4	.	TRGJ1	18	-1	-1	22
4	2.369303306362764E-5	TGTGCCACCTGGGATGGGGCACGAAATTATTATAAGAAACTCTTT	CATWDGARNYYKKLF	TRGV4	.	TRGJ1	17	-1	-1	24
4	2.369303306362764E-5	TGTGCCACCTGGGATGGAAGTACCACTGGTTGGTTCAAGATATTT	CATWDGSTTGWFKIF	TRGV4	.	TRGJP1	16	-1	-1	20
4	2.369303306362764E-5	TGTGCCACCTGGGATAGTGAGGGGGCTTATTATAAGAAACTCTTT	CATWDSEGAYYKKLF	TRGV8	.	TRGJ1	16	-1	-1	26
4	2.369303306362764E-5	TGTGCCACCTGGGATAGGAAATCGGATTATTATAAGAAACTCTTT	CATWDRKSDYYKKLF	TRGV8	.	TRGJ1	17	-1	-1	18
4	2.369303306362764E-5	TGTGCCACCTGGGACGGGTTCTTGGATTATTATAAGAAACTCTTT	CATWDGFLDYYKKLF	TRGV2	.	TRGJ1	17	-1	-1	25
4	2.369303306362764E-5	TGTGCCACCTGGGACGGGCGGGGTAGCGATTGGATCAAGACGTTT	CATWDGRGSDWIKTF	TRGV2	.	TRGJP2	18	-1	-1	22
4	2.369303306362764E-5	TGTGCCACCTGGGACGGGCGAGTCACTGGTTGGTTCAAGATATTT	CATWDGRVTGWFKIF	TRGV2	.	TRGJP1	18	-1	-1	23
4	2.369303306362764E-5	TGTGCCACCTGGGACGGATTTGGTAGTGATTGGATCAAGACGTTT	CATWDGFGSDWIKTF	TRGV2	.	TRGJP2	16	-1	-1	22
4	2.369303306362764E-5	TGTGCCACCTGGGACGGAATCATGAGTGATTGGATCAAGACGTTT	CATWDGIMSDWIKTF	TRGV2	.	TRGJP2	16	-1	-1	24
4	2.369303306362764E-5	TGTGCCACCTGGGACAGTGAGAGGGGTTATTATAAGAAACTCTTT	CATWDSERGYYKKLF	TRGV3	.	TRGJ1	16	-1	-1	26
4	2.369303306362764E-5	TGTGCCACCTGGGACAGGTATACATCCTATTATAAGAAACTCTTT	CATWDRYTSYYKKLF	TRGV7	.	TRGJ1	17	-1	-1	27
4	2.369303306362764E-5	TGTGCCACCTGGGACAGAAGAGGCAGTGATTGGATCAAGACGTTT	CATWDRRGSDWIKTF	TRGV3	.	TRGJP2	16	-1	-1	24
4	2.369303306362764E-5	TGTGCCACCTGGACCGACCTTCTGGATTATTATAAGAAACTCTTT	CATWTDLLDYYKKLF	TRGV8	.	TRGJ1	11	-1	-1	25
4	2.369303306362764E-5	TGTGCTGCGTGGTACCATCGGGCTTATTATAAGAAACTCTTT	CAAWYHRAYYKKLF	TRGV10	.	TRGJ1	11	-1	-1	23
4	2.369303306362764E-5	TGTGCTGCGTGGCCCTATCAGTATTATTATAAGAAACTCTTT	CAAWPYQYYYKKLF	TRGV10	.	TRGJ1	11	-1	-1	22
4	2.369303306362764E-5	TGTGCTGCGTGGGACCGATTTAGGGGTCATAAGAAACTCTTT	CAAWDRFRGHKKLF	TRGV10	.	TRGJ1	13	-1	-1	28
4	2.369303306362764E-5	TGTGCTGCGTGGGAGGGGGGTAGTGATTGGATCAAGACGTTT	CAAWEGGSDWIKTF	TRGV10	.	TRGJP2	13	-1	-1	19
4	2.369303306362764E-5	TGTGCCTGCTGGATTAGCCCGCTTTATTATAAGAAACTCTTT	CACWISPLYYKKLF	TRGV11	.	TRGJ1	16	-1	-1	23
4	2.369303306362764E-5	TGTGCCTGCTGGATTAGCGAATGTGGTTATAAGAAACTCTTT	CACWISECGYKKLF	TRGV11	.	TRGJ1	16	-1	-1	26
4	2.369303306362764E-5	TGTGCCTGCTGGATTAGGCACTCTTATTATAAGAAACTCTTT	CACWIRHSYYKKLF	TRGV11	.	TRGJ1	20	-1	-1	23
4	2.369303306362764E-5	TGTGCCTGCTGGATTAGGGGTAATTATTATAAGAAACTCTTT	CACWIRGNYYKKLF	TRGV11	.	TRGJ1	17	-1	-1	21
4	2.369303306362764E-5	TGTGCCACCTGGCAACGGAGGAATTATTATAAGAAACTCTTT	CATWQRRNYYKKLF	TRGV2	.	TRGJ1	11	-1	-1	20
4	2.369303306362764E-5	TGTGCCACCTGGGTCTATACCACTGGTTGGTTCAAGATATTT	CATWVYTTGWFKIF	TRGV8	.	TRGJP1	12	-1	-1	11
4	2.369303306362764E-5	TGTGCCACCTGGGCTAAACCCGGGGGTTATAAGAAACTCTTT	CATWAKPGGYKKLF	TRGV4	.	TRGJ1	12	-1	-1	26
4	2.369303306362764E-5	TGTGCCACCTGGGGAACCCTTAATTATTATAAGAAACTCTTT	CATWGTLNYYKKLF	TRGV2	.	TRGJ1	12	-1	-1	21
4	2.369303306362764E-5	TGTGCCACCTGGGATGGGCCAACTGGTTGGTTCAAGATATTT	CATWDGPTGWFKIF	TRGV4	.	TRGJP1	19	-1	-1	21
4	2.369303306362764E-5	TGTGCCACCTGGGATGGGCGGAATTATTATAAGAAACTCTTT	CATWDGRNYYKKLF	TRGV4	.	TRGJ1	18	-1	-1	20
4	2.369303306362764E-5	TGTGCCACCTGGGATGGGGCCACTGGTTGGTTCAAGATATTT	CATWDGATGWFKIF	TRGV4	.	TRGJP1	21	-1	-1	19
4	2.369303306362764E-5	TGTGCCACCTGGGATAGAGCAAGTTATTATAAGAAACTCTTT	CATWDRASYYKKLF	TRGV8	.	TRGJ1	16	-1	-1	23
4	2.369303306362764E-5	TGTGCCACCTGGGACGCTGAGAATTATTATAAGAAACTCTTT	CATWDAENYYKKLF	TRGV3	.	TRGJ1	14	-1	-1	20
4	2.369303306362764E-5	TGTGCCACCTGGGACGGGCGGCATTATTATAAGAAACTCTTT	CATWDGRHYYKKLF	TRGV2	.	TRGJ1	18	-1	-1	22
4	2.369303306362764E-5	TGTGCCACCTGGGACGGGCGGAGTGATTGGATCAAGACGTTT	CATWDGRSDWIKTF	TRGV2	.	TRGJP2	18	-1	-1	21
4	2.369303306362764E-5	TGTGCCACCTGGGACGGGGTCCTCTATTATAAGAAACTCTTT	CATWDGVLYYKKLF	TRGV2	.	TRGJ1	17	-1	-1	24
4	2.369303306362764E-5	TGTGCCACCTGGGACGGGGGTGGGGATTGGATCAAGACGTTT	CATWDGGGDWIKTF	TRGV2	.	TRGJP2	17	-1	-1	24
4	2.369303306362764E-5	TGTGCCACCTGGGACGGGATGAATTATTATAAGAAACTCTTT	CATWDGMNYYKKLF	TRGV2	.	TRGJ1	17	-1	-1	20
4	2.369303306362764E-5	TGTGCCACCTGGGACGGATGGGGTGATTGGATCAAGACGTTT	CATWDGWGDWIKTF	TRGV2	.	TRGJP2	16	-1	-1	22
4	2.369303306362764E-5	TGTGCCACCTGGGACGAAGGGGGGTATTATAAGAAACTCTTT	CATWDEGGYYKKLF	TRGV2	.	TRGJ1	15	-1	-1	24
4	2.369303306362764E-5	TGTGCCACCTGGGACAGTGCTAATTATTATAAGAAACTCTTT	CATWDSANYYKKLF	TRGV7	.	TRGJ1	16	-1	-1	21
4	2.369303306362764E-5	TGTGCCACCTGGGACAGGCTCACTGGTTGGTTCAAGATATTT	CATWDRLTGWFKIF	TRGV7	.	TRGJP1	18	-1	-1	20
4	2.369303306362764E-5	TGTGCCACCTGGGACAGGCCCGTTTATTATAAGAAACTCTTT	CATWDRPVYYKKLF	TRGV5	.	TRGJ1	22	-1	-1	23
4	2.369303306362764E-5	TGTGCCACCTGGGACAGATCCATTGGCCCATGGAAACTCTTT	CATWDRSIGPWKLF	TRGV7	.	TRGJ1	16	-1	-1	32
4	2.369303306362764E-5	TGTGCCACCTGGGAAGTACAGAATTATTATAAGAAACTCTTT	CATWEVQNYYKKLF	TRGV4	.	TRGJ1	13	-1	-1	20
4	2.369303306362764E-5	TGTGCCACCTGGAGGGATACCACTGGTTGGTTCAAGATATTT	CATWRDTTGWFKIF	TRGV2	.	TRGJP1	11	-1	-1	16
4	2.369303306362764E-5	TGTGCCACACGGGGCTATAGTAGTGATTGGATCAAGACGTTT	CATRGYSSDWIKTF	TRGV3	.	TRGJP2	7	-1	-1	15
4	2.369303306362764E-5	TGTGCCTGCTGGATTCTGGGTTATTATAAGAAACTCTTT	CACWILGYYKKLF	TRGV11	.	TRGJ1	14	-1	-1	20
4	2.369303306362764E-5	TGTGCCTGCTGGATTAGGCCCCATTATAAGAAACTCTTT	CACWIRPHYKKLF	TRGV11	.	TRGJ1	18	-1	-1	22
4	2.369303306362764E-5	TGTGCCTGCTGGATTAGGCACGTAGGGAAGAAACTCTTT	CACWIRHVGKKLF	TRGV11	.	TRGJ1	22	-1	-1	27
4	2.369303306362764E-5	TGTGCCGTTGGTGGGTGTAGTGATTGGATCAAGACGTTT	CAVGGCSDWIKTF	TRGV2	.	TRGJP2	5	-1	-1	16
4	2.369303306362764E-5	TGTGCCATCCCTCCGGCTTGTGATTGGATCAAGACGTTT	CAIPPACDWIKTF	TRGV3	.	TRGJP2	6	-1	-1	19
4	2.369303306362764E-5	TGTGCCACCTGGGTCCTTAATTATTATAAGAAACTCTTT	CATWVLNYYKKLF	TRGV8	.	TRGJ1	12	-1	-1	18
4	2.369303306362764E-5	TGTGCCACCTGGGTATCGAATTATTATAAGAAACTCTTT	CATWVSNYYKKLF	TRGV4	.	TRGJ1	12	-1	-1	15
4	2.369303306362764E-5	TGTGCCACCTGGGCGTCTAGTGATTGGATCAAGACGTTT	CATWASSDWIKTF	TRGV2	.	TRGJP2	12	-1	-1	17
4	2.369303306362764E-5	TGTGCCACCTGGGGATCTAGTGATTGGATCAAGACGTTT	CATWGSSDWIKTF	TRGV2	.	TRGJP2	12	-1	-1	17
4	2.369303306362764E-5	TGTGCCACCTGGGATGGGCTCGGCGGTAAGAAACTCTTT	CATWDGLGGKKLF	TRGV4	.	TRGJ1	18	-1	-1	26
4	2.369303306362764E-5	TGTGCCACCTGGGACTCATATTATTATAAGAAACTCTTT	CATWDSYYYKKLF	TRGV3	.	TRGJ1	14	-1	-1	19
4	2.369303306362764E-5	TGTGCCACCTGGGACCAGAATTATTATAAGAAACTCTTT	CATWDQNYYKKLF	TRGV8	.	TRGJ1	13	-1	-1	17
4	2.369303306362764E-5	TGTGCCACCTGGGACAGGCTTGATTGGATCAAGACGTTT	CATWDRLDWIKTF	TRGV7	.	TRGJP2	21	-1	-1	20
4	2.369303306362764E-5	TGTGCCACCTGGGACAGGCTAGCTTATAAGAAACTCTTT	CATWDRLAYKKLF	TRGV7	.	TRGJ1	18	-1	-1	23
4	2.369303306362764E-5	TGTGCCACCTGGATTAAGAATTATTATAAGAAACTCTTT	CATWIKNYYKKLF	TRGV4	.	TRGJ1	11	-1	-1	17
4	2.369303306362764E-5	CGTGCTGCGTGGTCCTCCCGTACGGGGGAGAAACTCTTT	RAAWSSRTGEKLF	TRGV10	.	TRGJ1	11	-1	-1	28
4	2.369303306362764E-5	TGTGCTGCGTGGGATTCCTTTTATAAGAAACTCTTT	CAAWDSFYKKLF	TRGV10	.	TRGJ1	15	-1	-1	20
4	2.369303306362764E-5	TGTGCCTCCATGCCTTATTATTATAAGAAACTCTTT	CASMPYYYKKLF	TRGV8	.	TRGJ1	8	-1	-1	16
4	2.369303306362764E-5	TGTGCCTGCTGGATTAGACATTATAAGAAACTCTTT	CACWIRHYKKLF	TRGV11	.	TRGJ1	19	-1	-1	19
4	2.369303306362764E-5	TGTGCCTGCCCGACGATTTATTATAAGAAACTCTTT	CACPTIYYKKLF	TRGV11	.	TRGJ1	8	-1	-1	13
4	2.369303306362764E-5	TGTGCCACCTGGTTGACTACTTGGTTCAAGATATTT	CATWLTTWFKIF	TRGV2	.	TRGJP1	11	-1	-1	20
4	2.369303306362764E-5	TGTGCCACCTGGGATATTTTTTATAAGAAACTCTTT	CATWDIFYKKLF	TRGV8	.	TRGJ1	15	-1	-1	17
4	2.369303306362764E-5	TGTGCCACCTGGGACGGGCCTCATAAGAAACTCTTT	CATWDGPHKKLF	TRGV2	.	TRGJ1	19	-1	-1	22
4	2.369303306362764E-5	TGTGCCACCTGGGACAGGGAGACTAAGAAACTCTTT	CATWDRETKKLF	TRGV5	.	TRGJ1	17	-1	-1	23
4	2.369303306362764E-5	TGTGCCACCTGGGAGGGTGGTTGGTTCAAGATATTT	CATWEGGWFKIF	TRGV4	.	TRGJP1	16	-1	-1	17
4	2.369303306362764E-5	TGTGCCACCTGGGAGGACGCGCGCTGGAGACTCTTT	CATWEDARWRLF	TRGV2	.	TRGJ1	13	-1	-1	26
4	2.369303306362764E-5	TGTGCCACCTTCCCTTATTATAAGAAACTCTTT	CATFPYYKKLF	TRGV7	.	TRGJ1	9	-1	-1	14
4	2.369303306362764E-5	TGTGCCACCTCCTATTATTATAAGAAACTCTTT	CATSYYYKKLF	TRGV4	.	TRGJ1	9	-1	-1	13
4	2.369303306362764E-5	TGTGCCACCTGGGACTGTTGGTTCAAGATATTT	CATWDCWFKIF	TRGV2	.	TRGJP1	14	-1	-1	13
4	2.369303306362764E-5	TGTGCCACCTGGGACAAATATAAGAAACTCTTT	CATWDKYKKLF	TRGV7	.	TRGJ1	15	-1	-1	18
4	2.369303306362764E-5	TGTGCCACCTGGAGGGGGATGGAGAAACTCTTT	CATWRGMEKLF	TRGV8	.	TRGJ1	11	-1	-1	22
4	2.369303306362764E-5	TGTGCCACCCCCAAGGATTATAAGAAACTCTTT	CATPKDYKKLF	TRGV7	.	TRGJ1	8	-1	-1	16
4	2.369303306362764E-5	TGCTATAATAGTAGTGATTGGATCAAGACGTTT	CYNSSDWIKTF	TRGV8	.	TRGJP2	1	-1	-1	2
4	2.369303306362764E-5	TGTGCCGAATGTTATTATAAGAAACTCTTT	CAECYYKKLF	TRGV11	.	TRGJ1	5	-1	-1	11
4	2.369303306362764E-5	TGTGCCACCTGGGGTACGTGTTGGCTCTTT	CATWGTCWLF	TRGV7	.	TRGJ1	12	-1	-1	24
4	2.369303306362764E-5	TGTGCCACCTGGGGCTGGATCAAGACGTTT	CATWGWIKTF	TRGV8	.	TRGJP2	12	-1	-1	15
4	2.369303306362764E-5	TGTGCCTTGTGGGGGCTGAAACTCTTT	CALWGLKLF	TRGV9	.	TRGJ1	12	-1	-1	17
4	2.369303306362764E-5	TGTGCCTTGTGGGAGGTGCGGGAGTTG	CALWEVREL	TRGV9	.	TRGJ1	18	-1	-1	24
4	2.369303306362764E-5	TGTGCCTGCTGGATTAAGAAACTCTTT	CACWIKKLF	TRGV11	.	TRGJ1	15	-1	-1	14
4	2.369303306362764E-5	TGTGCCACCTGGGACGGGCCGGTCTTT	CATWDGPVF	TRGV2	.	TRGJ1	23	-1	-1	22
4	2.369303306362764E-5	TGTGCCACCTGGGACTTGGTCTTT	CATWDLVF	TRGV2	.	TRGJ1	14	-1	-1	19
4	2.369303306362764E-5	TTTGATTGGATCAAGACGTTT	FDWIKTF	TRGV4	.	TRGJP2	3	-1	-1	2
4	2.369303306362764E-5	TGTGCCTTGTGGGAGGGTTTG	CALWEGL	TRGV9	.	TRGJ1	15	-1	-1	17
4	2.369303306362764E-5	TGTGCCTACCCAGGGATCTTT	CAYPGIF	TRGV4	.	TRGJ1	16	-1	-1	16
3	1.776977479772073E-5	TGTGCCACCTGGGGCCCTAATCGGTCCGACCAAACATGGATACTGGGAAAGAATGATTGGATCAAGACGTTT	CATWGPNRSDQTWILGKNDWIKTF	TRGV8	.	TRGJP2	12	-1	-1	53
3	1.776977479772073E-5	TGTGCCACCTGGGACGGGCCGGGGAGAGGAATAAGTAGTGATTGGATCAAGACGTTT	CATWDGPGRGISSDWIKTF	TRGV2	.	TRGJP2	19	-1	-1	30
3	1.776977479772073E-5	TGTGCTGCGTGTGAGACCGGGATCATGTTGGGTCTGCATTATAAGAAACTCTTT	CAACETGIMLGLHYKKLF	TRGV10	.	TRGJ1	13	-1	-1	37
3	1.776977479772073E-5	TGTGCCACCTGGGACGATTTAGAACCCTGGACCACTGGTTGGTTCAAGATATTT	CATWDDLEPWTTGWFKIF	TRGV2	.	TRGJP1	15	-1	-1	30
3	1.776977479772073E-5	TGTGCCACCTGGGATTCACAAATGCCGAATTATTATTATAAGAAACTCTTT	CATWDSQMPNYYYKKLF	TRGV4	.	TRGJ1	14	-1	-1	31
3	1.776977479772073E-5	TGTGCCACCTGGGATGGCTGGTTTTTATCGAATTATTATAAGAAACTCTTT	CATWDGWFLSNYYKKLF	TRGV4	.	TRGJ1	16	-1	-1	27
3	1.776977479772073E-5	TGTGCCACCTGGGATAGGCTCCCTTATACCACTGGTTGGTTCAAGATATTT	CATWDRLPYTTGWFKIF	TRGV8	.	TRGJP1	18	-1	-1	24
3	1.776977479772073E-5	TGTGCCACCTGGGACGGGCCTGTTGATAGTAGTGATTGGATCAAGACGTTT	CATWDGPVDSSDWIKTF	TRGV2	.	TRGJP2	22	-1	-1	25
3	1.776977479772073E-5	TGTGCCTTGTGGGAGGAAGCCCTGGGCCGTTATTATAAGAAACTCTTT	CALWEEALGRYYKKLF	TRGV9	.	TRGJ1	15	-1	-1	29
3	1.776977479772073E-5	TGTGCCTGCTGGATTAGTTTTAAGGGGACTTATTATAAGAAACTCTTT	CACWISFKGTYYKKLF	TRGV11	.	TRGJ1	16	-1	-1	26
3	1.776977479772073E-5	TGTGCCACCTGGGGCAGGCGGAGTGGGTTTTATTATAAGAAACTCTTT	CATWGRRSGFYYKKLF	TRGV7	.	TRGJ1	18	-1	-1	29
3	1.776977479772073E-5	TGTGCCACCTGGGATAGTTTTCGGGCCTATTATTATAAGAAACTCTTT	CATWDSFRAYYYKKLF	TRGV8	.	TRGJ1	16	-1	-1	28
3	1.776977479772073E-5	TGTGCCACCTGGGACGGGCCGGGTAGTAGTGATTGGATCAAGACGTTT	CATWDGPGSSDWIKTF	TRGV2	.	TRGJP2	19	-1	-1	23
3	1.776977479772073E-5	TGTGCCACCTGGGACAGGCGGGACCCGGATTATTATAAGAAACTCTTT	CATWDRRDPDYYKKLF	TRGV3	.	TRGJ1	18	-1	-1	25
3	1.776977479772073E-5	TGTGCCACCTGGAACTCTGGAGGGGCTAATTATTATAAGAAACTCTTT	CATWNSGGANYYKKLF	TRGV8	.	TRGJ1	11	-1	-1	27
3	1.776977479772073E-5	TGTGCTGCGTGGGATTATAATCCCACTGGTTGGTTCAAGATATTT	CAAWDYNPTGWFKIF	TRGV10	.	TRGJP1	25	-1	-1	15
3	1.776977479772073E-5	TGTGCCTGCTGGATGCTTGCCAAATTTTATTATAAGAAACTCTTT	CACWMLAKFYYKKLF	TRGV11	.	TRGJ1	13	-1	-1	26
3	1.776977479772073E-5	TGTGCCACCTGGGATAGTAGGGGACTTTATTATAAGAAACTCTTT	CATWDSRGLYYKKLF	TRGV8	.	TRGJ1	16	-1	-1	26
3	1.776977479772073E-5	TGTGCCACCTGGGATAGCCATAGTAGTGATTGGATCAAGACGTTT	CATWDSHSSDWIKTF	TRGV8	.	TRGJP2	16	-1	-1	19
3	1.776977479772073E-5	TGTGCCACCTGGGATAGAGGCCCGAATTATTATAAGAAACTCTTT	CATWDRGPNYYKKLF	TRGV8	.	TRGJ1	16	-1	-1	22
3	1.776977479772073E-5	TGTGCCACCTGGGACGGCACGTTGGTTGATTGGATCAAGACGTTT	CATWDGTLVDWIKTF	TRGV2	.	TRGJP2	16	-1	-1	26
3	1.776977479772073E-5	TGTGCCACCTGGGACGGCAAAAGTAGTGATTGGATCAAGACGTTT	CATWDGKSSDWIKTF	TRGV2	.	TRGJP2	16	-1	-1	21
3	1.776977479772073E-5	TGTGCCACCTGGGACGGGCCCTGGAATTATTATAAGAAACTCTTT	CATWDGPWNYYKKLF	TRGV2	.	TRGJ1	20	-1	-1	23
3	1.776977479772073E-5	TGTGCCACCTGGGACGGGCGGGGGGTTAGTTGGTTCAAGATATTT	CATWDGRGVSWFKIF	TRGV2	.	TRGJP1	18	-1	-1	28
3	1.776977479772073E-5	TGTGCCACCTGGGACGGGATTAAGAATTATTATAAGAAACTCTTT	CATWDGIKNYYKKLF	TRGV2	.	TRGJ1	17	-1	-1	23
3	1.776977479772073E-5	TGTGCCACCTGGGACATCTCCGCGAATTATTATAAGAAACTCTTT	CATWDISANYYKKLF	TRGV3	.	TRGJ1	15	-1	-1	22
3	1.776977479772073E-5	TGTGCCACCTGGGACAGGCCAGCGAATTATTATAAGAAACTCTTT	CATWDRPANYYKKLF	TRGV7	.	TRGJ1	19	-1	-1	22
3	1.776977479772073E-5	TGTGCCACCTGGGACAGGGAAAGGGACTATTATAAGAAACTCTTT	CATWDRERDYYKKLF	TRGV7	.	TRGJ1	17	-1	-1	27
3	1.776977479772073E-5	TGTGCCACCCCGCGGATCCCCCCCCCATATTATAAGAAACTCTTT	CATPRIPPPYYKKLF	TRGV8	.	TRGJ1	8	-1	-1	27
3	1.776977479772073E-5	TGTGCTGCGTGGGCATATAGGCGAGGGGTCGGGAAACTCTTT	CAAWAYRRGVGKLF	TRGV10	.	TRGJ1	12	-1	-1	32
3	1.776977479772073E-5	TGTGCTGCGTGGGGTTATCCGAATTATTATAAGAAACTCTTT	CAAWGYPNYYKKLF	TRGV10	.	TRGJ1	16	-1	-1	16
3	1.776977479772073E-5	TGTGCTGCGTGGGATCCCCCGGGTTATTATAAGAAACTCTTT	CAAWDPPGYYKKLF	TRGV10	.	TRGJ1	14	-1	-1	23
3	1.776977479772073E-5	TGTGCCTGCTGGGTCCAACCGAATTATTATAAGAAACTCTTT	CACWVQPNYYKKLF	TRGV11	.	TRGJ1	11	-1	-1	19
3	1.776977479772073E-5	TGTGCCTGCTGGATTCCCAGAACTTATTATAAGAAACTCTTT	CACWIPRTYYKKLF	TRGV11	.	TRGJ1	14	-1	-1	19
3	1.776977479772073E-5	TGTGCCTGCTGGATTACCTCTTTTTATTATAAGAAACTCTTT	CACWITSFYYKKLF	TRGV11	.	TRGJ1	15	-1	-1	23
3	1.776977479772073E-5	TGTGCCTGCTGGATTAGGCACGTTGTTTATAAGAAACTCTTT	CACWIRHVVYKKLF	TRGV11	.	TRGJ1	22	-1	-1	26
3	1.776977479772073E-5	TGTGCCTGCTGGATTAGGACAAATTATTATAAGAAACTCTTT	CACWIRTNYYKKLF	TRGV11	.	TRGJ1	17	-1	-1	21
3	1.776977479772073E-5	TGTGCCACCTGGCCACATACCACTGGTTGGTTCAAGATATTT	CATWPHTTGWFKIF	TRGV8	.	TRGJP1	11	-1	-1	16
3	1.776977479772073E-5	TGTGCCACCTGGGCCCTAAAAGGATATTATAAGAAACTCTTT	CATWALKGYYKKLF	TRGV4	.	TRGJ1	12	-1	-1	24
3	1.776977479772073E-5	TGTGCCACCTGGGATTATCGGATTTATTATAAGAAACTCTTT	CATWDYRIYYKKLF	TRGV8	.	TRGJ1	14	-1	-1	20
3	1.776977479772073E-5	TGTGCCACCTGGGATGTATCTAATTATTATAAGAAACTCTTT	CATWDVSNYYKKLF	TRGV4	.	TRGJ1	15	-1	-1	18
3	1.776977479772073E-5	TGTGCCACCTGGGATGCGCCATTTTATTATAAGAAACTCTTT	CATWDAPFYYKKLF	TRGV4	.	TRGJ1	19	-1	-1	23
3	1.776977479772073E-5	TGTGCCACCTGGGATGGGGCCACTGGTTGGTCCAAGATATTT	CATWDGATGWSKIF	TRGV4	.	TRGJP1	21	-1	-1	19
3	1.776977479772073E-5	TGTGCCACCTGGGATGAGGGAAATTATTATAAGAAACTCTTT	CATWDEGNYYKKLF	TRGV8	.	TRGJ1	18	-1	-1	21
3	1.776977479772073E-5	TGTGCCACCTGGGATAGAACTCCATATTATAAGAAACTCTTT	CATWDRTPYYKKLF	TRGV8	.	TRGJ1	16	-1	-1	24
3	1.776977479772073E-5	TGTGCCACCTGGGACGCTTCGAATTATTATAAGAAACTCTTT	CATWDASNYYKKLF	TRGV2	.	TRGJ1	15	-1	-1	17
3	1.776977479772073E-5	TGTGCCACCTGGGACGCTAGTAGTGATTGGATCAAGACGTTT	CATWDASSDWIKTF	TRGV2	.	TRGJP2	15	-1	-1	17
3	1.776977479772073E-5	TGTGCCACCTGGGACGGTAGTAGTGATTGGATCAAGACGTTT	CATWDGSSDWIKTF	TRGV2	.	TRGJP2	16	-1	-1	17
3	1.776977479772073E-5	TGTGCCACCTGGGACGGGCCTAGTTATTATAAGAAACTCTTT	CATWDGPSYYKKLF	TRGV2	.	TRGJ1	19	-1	-1	23
3	1.776977479772073E-5	TGTGCCACCTGGGACGGGCCAGCTGGTTGGTTCAAGATATTT	CATWDGPAGWFKIF	TRGV2	.	TRGJP1	19	-1	-1	18
3	1.776977479772073E-5	TGTGCCACCTGGGACGGGGGGTCTGGTTGGTTCAAGATATTT	CATWDGGSGWFKIF	TRGV2	.	TRGJP1	17	-1	-1	22
3	1.776977479772073E-5	TGTGCCACCTGGGACGAAGAAAATTATTATAAGAAACTCTTT	CATWDEENYYKKLF	TRGV2	.	TRGJ1	15	-1	-1	21
3	1.776977479772073E-5	TGTGCCACCTGGGACACTTCGAATTATTATAAGAAACTCTTT	CATWDTSNYYKKLF	TRGV3	.	TRGJ1	15	-1	-1	17
3	1.776977479772073E-5	TGTGCCACCTGGGACAGGCGATCTGGTTGGTTCAAGATATTT	CATWDRRSGWFKIF	TRGV3	.	TRGJP1	18	-1	-1	22
3	1.776977479772073E-5	TGTGCCACCTGGGACAGGGGGAAGTATTATAAGAAACTCTTT	CATWDRGKYYKKLF	TRGV5	.	TRGJ1	17	-1	-1	20
3	1.776977479772073E-5	TGTGCCACCCACTTCCCAGTTAATTATTATAAGAAACTCTTT	CATHFPVNYYKKLF	TRGV10	.	TRGJ1	4	-1	-1	21
3	1.776977479772073E-5	TGTGCCACCGTAACTAGGAGCTATTATTATAAGAAACTCTTT	CATVTRSYYYKKLF	TRGV2	.	TRGJ1	8	-1	-1	22
3	1.776977479772073E-5	TGCGCTGCGTGGGTTTGTCGGCGTTATTATAAGAAACTCTTT	CAAWVCRRYYKKLF	TRGV10	.	TRGJ1	15	-1	-1	23
3	1.776977479772073E-5	TGCGCTGCGTGGGATACTTCCACTGGTTGGTTCAAGATATTT	CAAWDTSTGWFKIF	TRGV10	.	TRGJP1	14	-1	-1	8
3	1.776977479772073E-5	TGTGCTTTGATTCGGGTTGATTATTATAAGAAACTCTTT	CALIRVDYYKKLF	TRGV10	.	TRGJ1	5	-1	-1	19
3	1.776977479772073E-5	TGTGCTGCGTGGTATTCCCGATATTATAAGAAACTCTTT	CAAWYSRYYKKLF	TRGV10	.	TRGJ1	15	-1	-1	21
3	1.776977479772073E-5	TGTGCCTGCTGGATTAGGGGATATTATAAGAAACTCTTT	CACWIRGYYKKLF	TRGV11	.	TRGJ1	17	-1	-1	21
3	1.776977479772073E-5	TGTGCCACCTGCAGAACCACTGGTTGGTTCAAGATATTT	CATCRTTGWFKIF	TRGV2	.	TRGJP1	10	-1	-1	15
3	1.776977479772073E-5	TGTGCCACCTGCAATACCACTGGTTGGTTCAAGATATTT	CATCNTTGWFKIF	TRGV4	.	TRGJP1	10	-1	-1	13
3	1.776977479772073E-5	TGTGCCACCTGGGATTCGAATTATTATAAGAAACTCTTT	CATWDSNYYKKLF	TRGV8	.	TRGJ1	14	-1	-1	13
3	1.776977479772073E-5	TGTGCCACCTGGGATCTTTATTATTATAAGAAACTCTTT	CATWDLYYYKKLF	TRGV4	.	TRGJ1	14	-1	-1	19
3	1.776977479772073E-5	TGTGCCACCTGGGATGGGCCTTATTATAAGAAACTCTTT	CATWDGPYYKKLF	TRGV4	.	TRGJ1	19	-1	-1	20
3	1.776977479772073E-5	TGTGCCACCTGGGATAGTAGTGATTGGATCAAGACGTTT	CATWDSSDWIKTF	TRGV8	.	TRGJP2	16	-1	-1	13
3	1.776977479772073E-5	TGTGCCACCTGGGACTGTAATTATTATAAGAAACTCTTT	CATWDCNYYKKLF	TRGV3	.	TRGJ1	14	-1	-1	18
3	1.776977479772073E-5	TGTGCCACCTGGGACGGGCTAACACCAGAAAAACTCTTT	CATWDGLTPEKLF	TRGV2	.	TRGJ1	18	-1	-1	30
3	1.776977479772073E-5	TGTGCCACCTGGGACGGGGGTGATTGGATCAAGACGTTT	CATWDGGDWIKTF	TRGV8	.	TRGJP2	13	-1	-1	19
3	1.776977479772073E-5	TGTGCCACCTGGGACGGATTTTATTATAAGAAACTCTTT	CATWDGFYYKKLF	TRGV3	.	TRGJ1	14	-1	-1	20
3	1.776977479772073E-5	TGTGCCACCTGGGACATTAAGTATTATAAGAAACTCTTT	CATWDIKYYKKLF	TRGV7	.	TRGJ1	15	-1	-1	18
3	1.776977479772073E-5	TGTGCCACCTGGGACATCCCTTATTATAAGAAACTCTTT	CATWDIPYYKKLF	TRGV7	.	TRGJ1	15	-1	-1	20
3	1.776977479772073E-5	TGTGCCACCTGGGAGGTGAATTATTATAAGAAACTCTTT	CATWEVNYYKKLF	TRGV4	.	TRGJ1	13	-1	-1	17
3	1.776977479772073E-5	TGTGCCACCACTAGGAGTAGTGATTGGATCAAGACGTTT	CATTRSSDWIKTF	TRGV2	.	TRGJP2	8	-1	-1	15
3	1.776977479772073E-5	TGCGGCACCTGGGGGGGGGGTGATTGGATCAAGACGTTT	CGTWGGGDWIKTF	TRGV3	.	TRGJP2	12	-1	-1	19
3	1.776977479772073E-5	TGTGCTGCGTGGGCCCTTTATTATAATAAACTCTTT	CAAWALYYNKLF	TRGV10	.	TRGJ1	12	-1	-1	17
3	1.776977479772073E-5	TGTGCCTGCTGGATTAGGCACGTGGTAAAACTCTTT	CACWIRHVVKLF	TRGV11	.	TRGJ1	23	-1	-1	27
3	1.776977479772073E-5	TGTGCCTGCTGGAGGAATTATTATAAGAAACTCTTT	CACWRNYYKKLF	TRGV11	.	TRGJ1	12	-1	-1	14
3	1.776977479772073E-5	TGTGCCACCTGGGGCCTATATTATAAGAAACTCTTT	CATWGLYYKKLF	TRGV4	.	TRGJ1	12	-1	-1	18
3	1.776977479772073E-5	TGTGCCACCTGGGATGGGAAGTACGGGAAACTCTTT	CATWDGKYGKLF	TRGV4	.	TRGJ1	17	-1	-1	26
3	1.776977479772073E-5	TGTGCCACCTGGGACGGTCCAGGTAAGAAACTCTTT	CATWDGPGKKLF	TRGV2	.	TRGJ1	19	-1	-1	23
3	1.776977479772073E-5	TGTGCCACCTGGGACGGGGACTATAAGAAACTCTTT	CATWDGDYKKLF	TRGV2	.	TRGJ1	17	-1	-1	21
3	1.776977479772073E-5	TGTGCCACCCCGGCCACTGGTTGGTTCAAGATATTT	CATPATGWFKIF	TRGV2	.	TRGJP1	8	-1	-1	13
3	1.776977479772073E-5	TGTGCCACCCCGATCAATTATTATAAGAAACTCTTT	CATPINYYKKLF	TRGV8	.	TRGJ1	8	-1	-1	15
3	1.776977479772073E-5	TGTGCCTGCTGGATTAAATGGTTCAAGATATTT	CACWIKWFKIF	TRGV11	.	TRGJP1	15	-1	-1	18
3	1.776977479772073E-5	TGTGCCCCCTGTAGTGATTGGATCAAGACGTTT	CAPCSDWIKTF	TRGV4	.	TRGJP2	10	-1	-1	10
3	1.776977479772073E-5	TGTGCCACCTGGGACGGTCATGAGAAACTCTTT	CATWDGHEKLF	TRGV2	.	TRGJ1	16	-1	-1	19
3	1.776977479772073E-5	TGTGCCACCTGGGACGGCGGGTTCAAGATATTT	CATWDGGFKIF	TRGV2	.	TRGJP1	16	-1	-1	19
3	1.776977479772073E-5	TGTGCCACCGTTTTGGATTGGATCAAGACGTTT	CATVLDWIKTF	TRGV4	.	TRGJP2	8	-1	-1	15
3	1.776977479772073E-5	TGTGCTGCGTGGGATTATAAGCATCTCTTT	CAAWDYKHLF	TRGV10	.	TRGJ1	16	-1	-1	13
3	1.776977479772073E-5	TGTGCCTTGTGGGACTATGGGAAACTCTTT	CALWDYGKLF	TRGV9	.	TRGJ1	13	-1	-1	20
3	1.776977479772073E-5	TGTGCCACCTGGGATGAGAAGAAACTCTTT	CATWDEKKLF	TRGV4	.	TRGJ1	15	-1	-1	18
3	1.776977479772073E-5	TGTGCCACCTGGGATAGTAAGAAACTCTTT	CATWDSKKLF	TRGV4	.	TRGJ1	14	-1	-1	17
3	1.776977479772073E-5	TGTGCCACCTGGGACGGGCCGAGTCTCTTT	CATWDGPSLF	TRGV2	.	TRGJ1	19	-1	-1	24
3	1.776977479772073E-5	TGTGCCACCTGGGACGGGCCGAGTGTCTTT	CATWDGPSVF	TRGV2	.	TRGJ1	19	-1	-1	25
3	1.776977479772073E-5	TGTGCCACCTGGGACGATAAGAAACTCTTT	CATWDDKKLF	TRGV3	.	TRGJ1	14	-1	-1	16
3	1.776977479772073E-5	TGTGCCACCCGGGTTTATAAGAAACTCTTT	CATRVYKKLF	TRGV11	.	TRGJ1	5	-1	-1	14
3	1.776977479772073E-5	TGGCTGACTAGTGATTGGATCAAGACGTTT	WLTSDWIKTF	TRGV2	.	TRGJP2	1	-1	-1	8
3	1.776977479772073E-5	TGTGCCACCTGGCCATATCGGGTCTTT	CATWPYRVF	TRGV2	.	TRGJ1	11	-1	-1	22
3	1.776977479772073E-5	TGTGCCACAGCCCATAAGAAACTCTTT	CATAHKKLF	TRGV3	.	TRGJ1	7	-1	-1	13
3	1.776977479772073E-5	TGTGCCACGTGGTTCAAGATATTT	CATWFKIF	TRGV8	.	TRGJP1	11	-1	-1	9
3	1.776977479772073E-5	TATTATAAGAAACTCTTT	YYKKLF	TRGV2	.	TRGJ1	0	-1	-1	0
3	1.776977479772073E-5	TGTCCAGGACTCTTT	CPGLF	TRGV11	.	TRGJ1	2	-1	-1	8
2	1.184651653181382E-5	TGTGCCACCTGGGACGGGCCGCCATGCGTTCATAAAGGTTCTTATAGTAGTGATTGGATCAAGACGTTT	CATWDGPPCVHKGSYSSDWIKTF	TRGV2	.	TRGJP2	19	-1	-1	42
2	1.184651653181382E-5	TGTGCCACCTGGGACAGGCCTCTATGGGCTAAATATAGTAGTGATTGGATCAAGACGTTT	CATWDRPLWAKYSSDWIKTF	TRGV3	.	TRGJP2	20	-1	-1	32
2	1.184651653181382E-5	TGTGCCACCTGGGACGGGACGTTGGGTGAAGATAGTAGTGATTGGATCAAGACGTTT	CATWDGTLGEDSSDWIKTF	TRGV2	.	TRGJP2	17	-1	-1	31
2	1.184651653181382E-5	TGTGCTGCGTGGGAACATGGAGGGGGCAATACCACCGGTTGGTTCAAGATATTT	CAAWEHGGGNTTGWFKIF	TRGV10	.	TRGJP1	13	-1	-1	28
2	1.184651653181382E-5	TGTGCCACCTGGGGCAAAACGCTCCCGCGCGTGAATTATTATAAGAAACTCTTT	CATWGKTLPRVNYYKKLF	TRGV3	.	TRGJ1	15	-1	-1	32
2	1.184651653181382E-5	TGTGCCACCTGGGACGGGCAAACGAATTATAGTAGTGATTGGATCAAGACGTTT	CATWDGQTNYSSDWIKTF	TRGV2	.	TRGJP2	18	-1	-1	27
2	1.184651653181382E-5	TGTGCTGCGTGGTATTATCCGACAGACATGGATTATTATAAGAAACTCTTT	CAAWYYPTDMDYYKKLF	TRGV10	.	TRGJ1	16	-1	-1	31
2	1.184651653181382E-5	TGTGCTGCGTGGGATTCGCAGGCGACCTGGGAGCGTTGGTTCAAGATATTT	CAAWDSQATWERWFKIF	TRGV10	.	TRGJP1	15	-1	-1	34
2	1.184651653181382E-5	TGTGCTGCGTGGGATTCGCAGGCAACCTGGGAGCGTTGGTTCAAGACATTT	CAAWDSQATWERWFKTF	TRGV10	.	TRGJP1	15	-1	-1	34
2	1.184651653181382E-5	TGTGCCTTGTGGGAGGTGCGGGAGTTGGGGATTTATTATAAGAAACTCTTT	CALWEVRELGIYYKKLF	TRGV9	.	TRGJ1	18	-1	-1	29
2	1.184651653181382E-5	TGTGCCACCTGGCAAATAGCAGGACGAAATTTTTATTATAAGAAACTCTTT	CATWQIAGRNFYYKKLF	TRGV8	.	TRGJ1	11	-1	-1	32
2	1.184651653181382E-5	TGTGCCACCTGGGATGGGCGGGATTATACCACTGGTTGGTTCAAGATATTT	CATWDGRDYTTGWFKIF	TRGV4	.	TRGJP1	18	-1	-1	24
2	1.184651653181382E-5	TGTGCCACCTGGGATAGGGGGGCTAAGCGGTATTATTATAAGAAACTCTTT	CATWDRGAKRYYYKKLF	TRGV8	.	TRGJ1	17	-1	-1	31
2	1.184651653181382E-5	TGTGCTGCGTGGTATTATTTCTATAAACGTTATTATAAGAAACTCTTT	CAAWYYFYKRYYKKLF	TRGV10	.	TRGJ1	16	-1	-1	29
2	1.184651653181382E-5	TGTGCTGCGTGGGATATATTACATACCACTGGTTGGTTCAAGATATTT	CAAWDILHTTGWFKIF	TRGV10	.	TRGJP1	14	-1	-1	19
2	1.184651653181382E-5	TGTGCTGCGCGGGATTGCCACGGTCCGAATTATTATAAGAAACTCTTT	CAARDCHGPNYYKKLF	TRGV10	.	TRGJ1	15	-1	-1	25
2	1.184651653181382E-5	TGTGCCTTGTGGGAGGTGGGCTGGATAAATTATTATATGAAACTCTTT	CALWEVGWINYYMKLF	TRGV9	.	TRGJ1	17	-1	-1	27
2	1.184651653181382E-5	TGTGCCTTGTGGGAGGGGCCATTTAGGGACTATTATAAGAAACTCTTT	CALWEGPFRDYYKKLF	TRGV9	.	TRGJ1	18	-1	-1	30
2	1.184651653181382E-5	TGTGCCTTGTGGGAGGGGGATACTCTTTGGCAGTGGAACAAGACGTTT	CALWEGDTLWQWNKTF	TRGV9	.	TRGJP2	15	-1	-1	33
2	1.184651653181382E-5	TGTGCCTGCTGGATTAGGCATACGAGTAGTGATTGGATCAAGACGTTT	CACWIRHTSSDWIKTF	TRGV11	.	TRGJP2	19	-1	-1	24
2	1.184651653181382E-5	TGTGCCTGCTGGATTAGGCACGGGGGGGGATGTTATAAGAAACTCTTT	CACWIRHGGGCYKKLF	TRGV11	.	TRGJ1	21	-1	-1	32
2	1.184651653181382E-5	TGTGCCACCTGGGATAGGCCCCCTATTTATTATTATAAGAAACTCTTT	CATWDRPPIYYYKKLF	TRGV8	.	TRGJ1	19	-1	-1	28
2	1.184651653181382E-5	TGTGCCACCTGGGACCCAGCTTTTAGTAGTGATTGGATCAAGACGTTT	CATWDPAFSSDWIKTF	TRGV2	.	TRGJP2	14	-1	-1	23
2	1.184651653181382E-5	TGTGCCACCTGGGACGGCCCCATCCCTAGTGATTGGATCAAGACGTTT	CATWDGPIPSDWIKTF	TRGV2	.	TRGJP2	25	-1	-1	26
2	1.184651653181382E-5	TGTGCCACCTGGGACGGGCCCCTTGACGGCTATTATAAGAAACTCTTT	CATWDGPLDGYYKKLF	TRGV4	.	TRGJ1	20	-1	-1	30
2	1.184651653181382E-5	TGTGCCACCTGGGACGGGCACTCTATCGCTGGTTGGTTCAAGATATTT	CATWDGHSIAGWFKIF	TRGV2	.	TRGJP1	18	-1	-1	28
2	1.184651653181382E-5	TGTGCCACCTGGGACGGGCAAACCACCACTGGTTGGTTCAAGATATTT	CATWDGQTTTGWFKIF	TRGV2	.	TRGJP1	18	-1	-1	24
2	1.184651653181382E-5	TGTGCCACCTGGGACAGCCAAGAGTTTGGCAAAAAAATCAAGGTATTT	CATWDSQEFGKKIKVF	TRGV7	.	TRGJP	16	-1	-1	18
2	1.184651653181382E-5	TGTGCCACCTGGGACAGGCTACAGAGTAGTGATTGGATCAAGACGTTT	CATWDRLQSSDWIKTF	TRGV3	.	TRGJP2	18	-1	-1	18
2	1.184651653181382E-5	TGTGCCACCTGGGACAGGCCCCACCCTGGGAGTTATAAGAAACTCTTT	CATWDRPHPGSYKKLF	TRGV3	.	TRGJ1	19	-1	-1	32
2	1.184651653181382E-5	TGTGCCACCTGGGACAGGCGGGGAGGTGGTTATTATAAGAAACTCTTT	CATWDRRGGGYYKKLF	TRGV5	.	TRGJ1	18	-1	-1	29
2	1.184651653181382E-5	TGTGCCACCTGGGACAGGCGGAAAGGGGATTATTATAAGAAACTCTTT	CATWDRRKGDYYKKLF	TRGV5	.	TRGJ1	18	-1	-1	28
2	1.184651653181382E-5	TGTGCCACCTGGGACAGGCGAAAGTTATGGCTCCGGAAGAAACTCTTT	CATWDRRKLWLRKKLF	TRGV3	.	TRGJ1	18	-1	-1	36
2	1.184651653181382E-5	TGTGCTGCGTGGGATTCTCTTCATCTTTATTATAAGAAACTCTTT	CAAWDSLHLYYKKLF	TRGV10	.	TRGJ1	15	-1	-1	26
2	1.184651653181382E-5	TGTGCTGCGTGGGATTCCGATACCACTGGTTGGTTCAAGATATTT	CAAWDSDTTGWFKIF	TRGV10	.	TRGJP1	18	-1	-1	19
2	1.184651653181382E-5	TGTGCTGCGTGGGATTATAAGCCCACTGGTCGGTTCAAGATATTT	CAAWDYKPTGRFKIF	TRGV10	.	TRGJP1	25	-1	-1	22
2	1.184651653181382E-5	TGTGCTGCGTGGGAACGCCATACCACTGGTTGGTTCAAGATATTT	CAAWERHTTGWFKIF	TRGV10	.	TRGJP1	13	-1	-1	19
2	1.184651653181382E-5	TGTGCCTGCTGGATTAGGCACCCCTCTGGTTGGTTCAAGATATTT	CACWIRHPSGWFKIF	TRGV11	.	TRGJP1	20	-1	-1	22
2	1.184651653181382E-5	TGTGCCGCCTGGGACGGGCGGAGTAGTGATTGGATCAAGACGTTT	CAAWDGRSSDWIKTF	TRGV2	.	TRGJP2	18	-1	-1	21
2	1.184651653181382E-5	TGTGCCATCTGGGATGGGCTCCCTGATGGTTATAAGAAACTCTTT	CAIWDGLPDGYKKLF	TRGV4	.	TRGJ1	18	-1	-1	29
2	1.184651653181382E-5	TGTGCCACCTGGTACAGACTTGGTGCTTATTATAAGAAACTCTTT	CATWYRLGAYYKKLF	TRGV7	.	TRGJ1	16	-1	-1	26
2	1.184651653181382E-5	TGTGCCACCTGGGATCCACCGGGGATTTATTATAAGGAACTCTTT	CATWDPPGIYYKELF	TRGV8	.	TRGJ1	14	-1	-1	23
2	1.184651653181382E-5	TGTGCCACCTGGGATCAATGGGGGGATTATTATAAGAAACTCTTT	CATWDQWGDYYKKLF	TRGV4	.	TRGJ1	14	-1	-1	25
2	1.184651653181382E-5	TGTGCCACCTGGGATAGGCCACCCACTGGTTGGTTCAAGATATTT	CATWDRPPTGWFKIF	TRGV8	.	TRGJP1	24	-1	-1	22
2	1.184651653181382E-5	TGTGCCACCTGGGATAGGCAGGGACCTTATTATAAGAAACTCTTT	CATWDRQGPYYKKLF	TRGV8	.	TRGJ1	18	-1	-1	26
2	1.184651653181382E-5	TGTGCCACCTGGGATAAACAGGTAGGTGATTGGATCAAGACGTTT	CATWDKQVGDWIKTF	TRGV7	.	TRGJP2	13	-1	-1	21
2	1.184651653181382E-5	TGTGCCACCTGGGACGTGCGGGGTAGTGATTGGATCAAGACGTTT	CATWDVRGSDWIKTF	TRGV2	.	TRGJP2	18	-1	-1	22
2	1.184651653181382E-5	TGTGCCACCTGGGACGGGCCTAAGAATTATTATAAGAAACTCTTT	CATWDGPKNYYKKLF	TRGV2	.	TRGJ1	19	-1	-1	23
2	1.184651653181382E-5	TGTGCCACCTGGGACGGGCGCCCCACTGGTTGGTTCAAGATATTT	CATWDGRPTGWFKIF	TRGV2	.	TRGJP1	18	-1	-1	22
2	1.184651653181382E-5	TGTGCCACCTGGGACGGGCGCCATAATTATTATAAGAAACTCTTT	CATWDGRHNYYKKLF	TRGV2	.	TRGJ1	18	-1	-1	24
2	1.184651653181382E-5	TGTGCCACCTGGGACACCGATACCACTGGTTGGTTCAAGATATTT	CATWDTDTTGWFKIF	TRGV3	.	TRGJP1	15	-1	-1	19
2	1.184651653181382E-5	TGTGCCACCTGGGACAGGCTTTCGTGTTATTATAAGAAACTCTTT	CATWDRLSCYYKKLF	TRGV7	.	TRGJ1	18	-1	-1	20
2	1.184651653181382E-5	TGTGCCACCTGGGACAGGCTGAAAACTGGTTGGTTCAAGATATTT	CATWDRLKTGWFKIF	TRGV9	.	TRGJP1	5	-1	-1	24
2	1.184651653181382E-5	TGTGCCACCTGGGACAGGCCGGTAGATTATTATAAGAAACTCTTT	CATWDRPVDYYKKLF	TRGV7	.	TRGJ1	22	-1	-1	25
2	1.184651653181382E-5	TGTGCCACCTGGGACAGGCGGACCACTGGTTGGTTCAAGATATTT	CATWDRRTTGWFKIF	TRGV2	.	TRGJP1	18	-1	-1	21
2	1.184651653181382E-5	TGTGCCACCTGGGACAGAGTGAGGAGTGATTGGATCAAGACGTTT	CATWDRVRSDWIKTF	TRGV3	.	TRGJP2	16	-1	-1	21
2	1.184651653181382E-5	TGTGCCACCTGGGAGAGCGCAAGTAGTGATTGGATCAAGACGTTT	CATWESASSDWIKTF	TRGV2	.	TRGJP2	13	-1	-1	21
2	1.184651653181382E-5	CGTGCCACCTGGGACAGGCATCGGGAGTATTATAAGAAACTCTTT	RATWDRHREYYKKLF	TRGV7	.	TRGJ1	18	-1	-1	27
2	1.184651653181382E-5	TGTGCTGCGTGGTATTGGACCACTGGTTGGTTCAAGATATTT	CAAWYWTTGWFKIF	TRGV10	.	TRGJP1	15	-1	-1	8
2	1.184651653181382E-5	TGTGCCTTGTGGGAGGCACTCCCCTATTATAAGAAACTCTTT	CALWEALPYYKKLF	TRGV9	.	TRGJ1	15	-1	-1	24
2	1.184651653181382E-5	TGTGCCTTGTGGGAGACTTGGGGCTATTATAAGAAACTCTTT	CALWETWGYYKKLF	TRGV9	.	TRGJ1	14	-1	-1	24
2	1.184651653181382E-5	TGTGCCTGCTGGATTAGCCCCTGGGTTTATAAGAAACTCTTT	CACWISPWVYKKLF	TRGV11	.	TRGJ1	16	-1	-1	26
2	1.184651653181382E-5	TGTGCCTGCTGGATTAGGCCTTTTTATTATAAGAAACTCTTT	CACWIRPFYYKKLF	TRGV11	.	TRGJ1	18	-1	-1	23
2	1.184651653181382E-5	TGTGCCTGCTGGATTAGGCACTTTTATTATAAGAAACTCTTT	CACWIRHFYYKKLF	TRGV11	.	TRGJ1	20	-1	-1	23
2	1.184651653181382E-5	TGTGCCTGCTGGATTAGGCACCTGTATTATAAGAAACTCTTT	CACWIRHLYYKKLF	TRGV11	.	TRGJ1	23	-1	-1	24
2	1.184651653181382E-5	TGTGCCATCTGGGACGGAGAGGATTATTATAAGAAACTCTTT	CAIWDGEDYYKKLF	TRGV2	.	TRGJ1	16	-1	-1	22
2	1.184651653181382E-5	TGTGCCACCTGGTATAGCGAGAATTATTATAAGAAACTCTTT	CATWYSENYYKKLF	TRGV8	.	TRGJ1	16	-1	-1	20
2	1.184651653181382E-5	TGTGCCACCTGGCAACAACTTTATTATAATAAGAAACTCTTT	CATWQQLYYNKKLF	TRGV8	.	TRGJ1	11	-1	-1	22
2	1.184651653181382E-5	TGTGCCACCTGGGTGATTACCACTGGTTGGTTCAAGATATTT	CATWVITTGWFKIF	TRGV3	.	TRGJP1	12	-1	-1	11
2	1.184651653181382E-5	TGTGCCACCTGGGATAGGCTTGGTGATTGGATCAAGACGTTT	CATWDRLGDWIKTF	TRGV8	.	TRGJP2	18	-1	-1	22
2	1.184651653181382E-5	TGTGCCACCTGGGATAGGCAGGCTTATTATAAGAAACTCTTT	CATWDRQAYYKKLF	TRGV8	.	TRGJ1	18	-1	-1	23
2	1.184651653181382E-5	TGTGCCACCTGGGACCTTCAGAATTATTATAAGAAACTCTTT	CATWDLQNYYKKLF	TRGV1	.	TRGJ1	14	-1	-1	16
2	1.184651653181382E-5	TGTGCCACCTGGGACGGGCCACTGAGTTATAAGAAACTCTTT	CATWDGPLSYKKLF	TRGV4	.	TRGJ1	19	-1	-1	26
2	1.184651653181382E-5	TGTGCCACCTGGGACGGGCGGTACGTGTATAAGAAACTCTTT	CATWDGRYVYKKLF	TRGV2	.	TRGJ1	18	-1	-1	27
2	1.184651653181382E-5	TGTGCCACCTGGGACGGGGTTATATATTATAAGAAACTCTTT	CATWDGVIYYKKLF	TRGV2	.	TRGJ1	17	-1	-1	24
2	1.184651653181382E-5	TGTGCCACCTGGGACGGATTCAGCCATTATAAGAAACTCTTT	CATWDGFSHYKKLF	TRGV3	.	TRGJ1	14	-1	-1	25
2	1.184651653181382E-5	TGTGCCACCTGGGACGGACTGAATTATTATAAGAAACTCTTT	CATWDGLNYYKKLF	TRGV2	.	TRGJ1	16	-1	-1	20
2	1.184651653181382E-5	TGTGCCACCTGGGACGAACAAATATATTATAAGAAACTCTTT	CATWDEQIYYKKLF	TRGV2	.	TRGJ1	15	-1	-1	20
2	1.184651653181382E-5	TGTGCCACCTGGGACAGCTGGAGTTATTATAAGAAACTCTTT	CATWDSWSYYKKLF	TRGV7	.	TRGJ1	16	-1	-1	20
2	1.184651653181382E-5	TGTGCCACCTGGGAGGTCGTCCCAACGTATAAGAAACTCTTT	CATWEVVPTYKKLF	TRGV4	.	TRGJ1	13	-1	-1	27
2	1.184651653181382E-5	TGTGCCACCTGGGAACTTATAAAGTATTATAAGAAACTCTTT	CATWELIKYYKKLF	TRGV8	.	TRGJ1	13	-1	-1	21
2	1.184651653181382E-5	TGTGCCACCTGGGAACTTACCACTGGTTGGTTCAAGATATTT	CATWELTTGWFKIF	TRGV4	.	TRGJP1	13	-1	-1	17
2	1.184651653181382E-5	TCCCCGTGCCTAATGCGATCCTTTTTTAAGAAACTCTTT	SPCLMRSFFKKLF	TRGV11	.	TRGJ1	0	-1	-1	23
2	1.184651653181382E-5	TGTGTCACCTGGGACGGGCCATTTTATAAGAAACTCTTT	CVTWDGPFYKKLF	TRGV2	.	TRGJ1	19	-1	-1	20
2	1.184651653181382E-5	TGTGCTGCGTTGGATTGGAATTATTATAAGAAACTCTTT	CAALDWNYYKKLF	TRGV10	.	TRGJ1	15	-1	-1	13
2	1.184651653181382E-5	TGTGCTGCGTGGGGGATGAATTATTATAAGAAACTCTTT	CAAWGMNYYKKLF	TRGV10	.	TRGJ1	12	-1	-1	17
2	1.184651653181382E-5	TGTGCTGCGTGGGATTATCCGAATTATAAGAAACTCTTT	CAAWDYPNYKKLF	TRGV10	.	TRGJ1	16	-1	-1	22
2	1.184651653181382E-5	TGTGCTGCGTGGGATGCTGAGTATTATAAGAAACTCTTT	CAAWDAEYYKKLF	TRGV10	.	TRGJ1	14	-1	-1	21
2	1.184651653181382E-5	TGTGCTGCGTGGGACAGTAGTGATTGGATCAAGACGTTT	CAAWDSSDWIKTF	TRGV10	.	TRGJP2	13	-1	-1	15
2	1.184651653181382E-5	TGTGCCTTGTGGGGGAGGGACCATTATAAGGAACTCTTT	CALWGRDHYKELF	TRGV9	.	TRGJ1	12	-1	-1	22
2	1.184651653181382E-5	TGTGCCTTGTGGGAGGTGGGCAAAAAAATCAAGGTATTT	CALWEVGKKIKVF	TRGV9	.	TRGJP	17	-1	-1	12
2	1.184651653181382E-5	TGTGCCTTGCGGGAGGTGCCCCGTTATAAGAAACTCTTT	CALREVPRYKKLF	TRGV9	.	TRGJ1	21	-1	-1	23
2	1.184651653181382E-5	TGTGCCTGCTGGATGGCCACTGGTTGGTTCAAGATATTT	CACWMATGWFKIF	TRGV11	.	TRGJP1	13	-1	-1	16
2	1.184651653181382E-5	TGTGCCTGCTGGACTTTATACTATTATAAGAAACTCTTT	CACWTLYYYKKLF	TRGV11	.	TRGJ1	12	-1	-1	21
2	1.184651653181382E-5	TGTGCCGCCTGGGACGTCACTGGTTGGTTCAAGATATTT	CAAWDVTGWFKIF	TRGV2	.	TRGJP1	15	-1	-1	17
2	1.184651653181382E-5	TGTGCCGCCTGGGACAGGCTAGGTTATAAGAAACTCTTT	CAAWDRLGYKKLF	TRGV3	.	TRGJ1	18	-1	-1	23
2	1.184651653181382E-5	TGTGCCACCTGCTCCTCGAATTATTATAAGGAACTCTTT	CATCSSNYYKELF	TRGV8	.	TRGJ1	10	-1	-1	15
2	1.184651653181382E-5	TGTGCCACCTGGTGGGGGGGGTATTATAAGAAACTCTTT	CATWWGGYYKKLF	TRGV4	.	TRGJ1	11	-1	-1	21
2	1.184651653181382E-5	TGTGCCACCTGGGGTCGGAATTATTATAAGAAACTCTTT	CATWGRNYYKKLF	TRGV8	.	TRGJ1	12	-1	-1	17
2	1.184651653181382E-5	TGTGCCACCTGGGGTGGACCGTATTATAAGAAACTCTTT	CATWGGPYYKKLF	TRGV4	.	TRGJ1	19	-1	-1	21
2	1.184651653181382E-5	TGTGCCACCTGGGGTAACAATTATTATAAGAAGCTCTTT	CATWGNNYYKKLF	TRGV8	.	TRGJ1	15	-1	-1	18
2	1.184651653181382E-5	TGTGCCACCTGGGGCGGGGAGTATTATAAGAAACTCTTT	CATWGGEYYKKLF	TRGV2	.	TRGJ1	17	-1	-1	21
2	1.184651653181382E-5	TGTGCCACCTGGGGCAGGTCGGGGTGGTTCAAGATATTT	CATWGRSGWFKIF	TRGV8	.	TRGJP1	12	-1	-1	21
2	1.184651653181382E-5	TGTGCCACCTGGGGGGGGGGTGATTGGATCAAGACGTTT	CATWGGGDWIKTF	TRGV5	.	TRGJP2	12	-1	-1	19
2	1.184651653181382E-5	TGTGCCACCTGGGATTTCGGGCATTGGATCAAGACGTTT	CATWDFGHWIKTF	TRGV8	.	TRGJP2	14	-1	-1	22
2	1.184651653181382E-5	TGTGCCACCTGGGATGGGCCAGATTATAAGAAACTCTTT	CATWDGPDYKKLF	TRGV4	.	TRGJ1	19	-1	-1	22
2	1.184651653181382E-5	TGTGCCACCTGGGATGAGAATTATTATAAGAAGCTCTTT	CATWDENYYKKLF	TRGV4	.	TRGJ1	15	-1	-1	17
2	1.184651653181382E-5	TGTGCCACCTGGGACGGGTCCGATTGGATCGAGACGTTT	CATWDGSDWIETF	TRGV2	.	TRGJP2	21	-1	-1	21
2	1.184651653181382E-5	TGTGCCACCTGGGACGGGCCTTATTGTAAGAAACTCTTT	CATWDGPYCKKLF	TRGV2	.	TRGJ1	19	-1	-1	20
2	1.184651653181382E-5	TGTGCCACCTGGGACGGGAGATATTATAAGAAACTCTTT	CATWDGRYYKKLF	TRGV2	.	TRGJ1	17	-1	-1	21
2	1.184651653181382E-5	TGTGCCACCTGGGACAGGTTGAGGTACAAGAAACTCTTT	CATWDRLRYKKLF	TRGV3	.	TRGJ1	17	-1	-1	24
2	1.184651653181382E-5	TGTGCCACCTGGGACAGGCTGGGATATAAGAAACTCTTT	CATWDRLGYKKLF	TRGV3	.	TRGJ1	18	-1	-1	24
2	1.184651653181382E-5	TGTGCCACCTGGGACAGGGGGGTTTGGATCAAGACGTTT	CATWDRGVWIKTF	TRGV5	.	TRGJP2	17	-1	-1	23
2	1.184651653181382E-5	TGTGCCACCTGGGACAGGAATTATTATAAGGAACTCTTT	CATWDRNYYKELF	TRGV3	.	TRGJ1	17	-1	-1	17
2	1.184651653181382E-5	TGTGCCACCTGGGACAAGAATTATTATAAGAAACTCTTT	CATWDKNYYKKLF	TRGV3	.	TRGJ1	15	-1	-1	17
2	1.184651653181382E-5	TGTGCCACCTGGGAAAGTAGTGATTGGATCAAGACGTTT	CATWESSDWIKTF	TRGV8	.	TRGJP2	16	-1	-1	15
2	1.184651653181382E-5	TATGCCACCTGGGATATCGGGTATTATAAGAAACTCTTT	YATWDIGYYKKLF	TRGV4	.	TRGJ1	14	-1	-1	21
2	1.184651653181382E-5	CGTGCCACCTGGGACGGGGACTATTATAAGAAACTCTTT	RATWDGDYYKKLF	TRGV2	.	TRGJ1	17	-1	-1	21
2	1.184651653181382E-5	TGTGCTGCGTGGGATCAATCTTGGTTCAAGATATTT	CAAWDQSWFKIF	TRGV10	.	TRGJP1	14	-1	-1	20
2	1.184651653181382E-5	TGTGCTACCTGGTTGACTACTTGGTTCAAGATATTT	CATWLTTWFKIF	TRGV2	.	TRGJP1	11	-1	-1	20
2	1.184651653181382E-5	TGTGCCTTGTGGCCCCCCCCCCTTAAGAAACTCTTT	CALWPPPLKKLF	TRGV9	.	TRGJ1	11	-1	-1	23
2	1.184651653181382E-5	TGTGCCTTGTGGGATGTGCTTTATAAGAAACTCTTT	CALWDVLYKKLF	TRGV9	.	TRGJ1	18	-1	-1	20
2	1.184651653181382E-5	TGTGCCTTGTGGGAGCTTAATTATAAGAAACTCTTT	CALWELNYKKLF	TRGV9	.	TRGJ1	14	-1	-1	19
2	1.184651653181382E-5	TGTGCCTTGTGGGAGCCAGATTATAAGAAACTCTTT	CALWEPDYKKLF	TRGV9	.	TRGJ1	14	-1	-1	19
2	1.184651653181382E-5	TGTGCCTTGTGGGAGGGATTTGATAAGAAACTCTTT	CALWEGFDKKLF	TRGV9	.	TRGJ1	15	-1	-1	22
2	1.184651653181382E-5	TGTGCCGCCTGGCACCAAGGTTATAAGAAACTCTTT	CAAWHQGYKKLF	TRGV2	.	TRGJ1	14	-1	-1	20
2	1.184651653181382E-5	TGTGCCGCCCTGTCCCGTTATTATAAGAAACTCTTT	CAALSRYYKKLF	TRGV8	.	TRGJ1	8	-1	-1	17
2	1.184651653181382E-5	TGTGCCACCTGGTCCAGTGATTGGATCAAGACGTTT	CATWSSDWIKTF	TRGV8	.	TRGJP2	11	-1	-1	15
2	1.184651653181382E-5	TGTGCCACCTGGTATGGTAATTATAAGAAACTCTTT	CATWYGNYKKLF	TRGV4	.	TRGJ1	16	-1	-1	19
2	1.184651653181382E-5	TGTGCCACCTGGGTCCTTGATTGGATCAAGACGTTT	CATWVLDWIKTF	TRGV2	.	TRGJP2	12	-1	-1	17
2	1.184651653181382E-5	TGTGCCACCTGGGCAAAATTATTAAAGAAACTCTTT	CATWAKLLKKLF	TRGV8	.	TRGJ1	12	-1	-1	16
2	1.184651653181382E-5	TGTGCCACCTGGGGCGGGGATTATAAGGAACTCTTT	CATWGGDYKELF	TRGV3	.	TRGJ1	12	-1	-1	19
2	1.184651653181382E-5	TGTGCCACCTGGGATAGGCAGTGTAGGAAACTCTTT	CATWDRQCRKLF	TRGV8	.	TRGJ1	18	-1	-1	23
2	1.184651653181382E-5	TGTGCCACCTGGGACTGTTATAAGAAGAAACTCTTT	CATWDCYKKKLF	TRGV2	.	TRGJ1	14	-1	-1	17
2	1.184651653181382E-5	TGTGCCACCTGGGACGTAGGTTATAAGAAACTCTTT	CATWDVGYKKLF	TRGV4	.	TRGJ1	13	-1	-1	20
2	1.184651653181382E-5	TGTGCCACCTGGGACAGTCAAGGGAAGAAACTCTTT	CATWDSQGKKLF	TRGV3	.	TRGJ1	16	-1	-1	24
2	1.184651653181382E-5	TGTGCCACCTGGGAGGGGTATTATAATAAACTCTTT	CATWEGYYNKLF	TRGV8	.	TRGJ1	13	-1	-1	18
2	1.184651653181382E-5	TGCGCCACCTGGGATGGTGTTTATAAGAAACTCTTT	CATWDGVYKKLF	TRGV4	.	TRGJ1	16	-1	-1	20
2	1.184651653181382E-5	TGTGTCACCTGGAATTATTATAAGAAACTCTTT	CVTWNYYKKLF	TRGV8	.	TRGJ1	14	-1	-1	11
2	1.184651653181382E-5	TGTGCTGCGTGGCCGGGTTGGTTCAAGATATTT	CAAWPGWFKIF	TRGV10	.	TRGJP1	11	-1	-1	15
2	1.184651653181382E-5	TGTGCTGCGTGGGGCCAATATAAGAAACTCTTT	CAAWGQYKKLF	TRGV10	.	TRGJ1	12	-1	-1	18
2	1.184651653181382E-5	TGTGCCTTGTGCCCCGTCCCCAGGAAACTCTTT	CALCPVPRKLF	TRGV9	.	TRGJ1	10	-1	-1	23
2	1.184651653181382E-5	TGTGCCTTGTGGGATGAATATAAGAAACTCTTT	CALWDEYKKLF	TRGV9	.	TRGJ1	13	-1	-1	18
2	1.184651653181382E-5	TGTGCCTTGTGGACGATCCTGAAGAAACTCTTT	CALWTILKKLF	TRGV9	.	TRGJ1	11	-1	-1	21
2	1.184651653181382E-5	TGTGCCTTGTGGAACCGGCTCAAGAAACTCTTT	CALWNRLKKLF	TRGV9	.	TRGJ1	11	-1	-1	21
2	1.184651653181382E-5	TGTGCCTCCTGGGGCCATTATAAGAAACTCTTT	CASWGHYKKLF	TRGV4	.	TRGJ1	12	-1	-1	16
2	1.184651653181382E-5	TGTGCCTGCCCGATTTATTATAAGAAACTCTTT	CACPIYYKKLF	TRGV11	.	TRGJ1	14	-1	-1	10
2	1.184651653181382E-5	TGTGCCACCTGGGATGGTCTCAGGAAACTCTTT	CATWDGLRKLF	TRGV4	.	TRGJ1	16	-1	-1	23
2	1.184651653181382E-5	TGTGCCACCTGGGATAGTGGGGTGAAACTCTTT	CATWDSGVKLF	TRGV8	.	TRGJ1	16	-1	-1	23
2	1.184651653181382E-5	TGTGCCACCTGGGATAAATATAAGAAACTCTTT	CATWDKYKKLF	TRGV4	.	TRGJ1	14	-1	-1	18
2	1.184651653181382E-5	TGTGCCACCTGGGACGTCCCTAAGAAACTCTTT	CATWDVPKKLF	TRGV2	.	TRGJ1	15	-1	-1	20
2	1.184651653181382E-5	TGTGCCACCTGGGAGGGTTGGATCAAGACGTTT	CATWEGWIKTF	TRGV8	.	TRGJP2	13	-1	-1	17
2	1.184651653181382E-5	TGTGCCACCTGGGAACGGTGGATCAAGACGTTT	CATWERWIKTF	TRGV8	.	TRGJP2	13	-1	-1	18
2	1.184651653181382E-5	TGTGCCACCACAAAATCTAGTAAGAAACTCTTT	CATTKSSKKLF	TRGV2	.	TRGJ1	8	-1	-1	20
2	1.184651653181382E-5	TGCGCCACCTGGGACGGGCGGGGGAAACTCTTT	CATWDGRGKLF	TRGV2	.	TRGJ1	18	-1	-1	23
2	1.184651653181382E-5	TGTGCCTTGTTTGAGGATAAGAAACTCTTT	CALFEDKKLF	TRGV9	.	TRGJ1	15	-1	-1	16
2	1.184651653181382E-5	TGTGCCTTGTGGGAGGCGTACCAAGAGTTG	CALWEAYQEL	TRGV9	.	TRGJP2	21	-1	-1	21
2	1.184651653181382E-5	TGTGCCTTGTGGGAGGCGAAGAAACTCTTT	CALWEAKKLF	TRGV9	.	TRGJ1	15	-1	-1	18
2	1.184651653181382E-5	TGTGCCACCTCCGGTTGGTTCAAGATATTT	CATSGWFKIF	TRGV8	.	TRGJP1	9	-1	-1	6
2	1.184651653181382E-5	TGTGCCACCTGGGACTCTCGGAGGATCTTT	CATWDSRRIF	TRGV2	.	TRGJ1	14	-1	-1	25
2	1.184651653181382E-5	TGTGCCACCTGGGACGTTGAGAAACTCTTT	CATWDVEKLF	TRGV2	.	TRGJ1	15	-1	-1	19
2	1.184651653181382E-5	TGTGCAACCCCTTATTATAAGAAACTCTTT	CATPYYKKLF	TRGV8	.	TRGJ1	8	-1	-1	11
2	1.184651653181382E-5	TGTGTCACCTCTCGAGGGGGTCTCTTT	CVTSRGGLF	TRGV8	.	TRGJ1	9	-1	-1	21
2	1.184651653181382E-5	TGTGCTGCCCGGCTTAAGAAACTCTTT	CAARLKKLF	TRGV10	.	TRGJ1	7	-1	-1	14
2	1.184651653181382E-5	TGTGCCTTGTGGGAGGTGCAGAGATTT	CALWEVQRF	TRGV9	.	TRGJ1	19	-1	-1	24
2	1.184651653181382E-5	TGTGCCTTGTGGGAGGCCAAACTCTTT	CALWEAKLF	TRGV9	.	TRGJ1	15	-1	-1	18
2	1.184651653181382E-5	TGTGCCGCCTGGCTGCGGAAACTCTTT	CAAWLRKLF	TRGV4	.	TRGJ1	11	-1	-1	17
2	1.184651653181382E-5	TGTGCCACCTTGAGGGAGAAACTCTTT	CATLREKLF	TRGV2	.	TRGJ1	9	-1	-1	16
2	1.184651653181382E-5	TGTGCCACCTGGTGCCGTAGGGTCTTT	CATWCRRVF	TRGV4	.	TRGJ1	11	-1	-1	22
2	1.184651653181382E-5	TGTGCCACCTGGGATGACGATCGAGTT	CATWDDDRV	TRGV4	.	TRGJ1	15	-1	-1	25
2	1.184651653181382E-5	TGTGCCACCTATCGAGGGGGTCTCTTT	CATYRGGLF	TRGV8	.	TRGJ1	9	-1	-1	21
2	1.184651653181382E-5	CGTGCCACCTGGGTGAGGAAACTCTTT	RATWVRKLF	TRGV3	.	TRGJ1	12	-1	-1	17
2	1.184651653181382E-5	TGTGCTGCGTGGATCTCACTGGTT	CAAWISLV	TRGV10	.	TRGJ1	11	-1	-1	22
2	1.184651653181382E-5	TGTGCCTTGTCCTTT	CALSF	TRGV9	.	TRGJ1	9	-1	-1	11
1	5.92325826590691E-6	TGTGCCTGCTGGATTAGGCACGTACTGGGGCTCTTTGGCAGTGGAACAACACGTGCATGGTATTATAAGAAACTCTTT	CACWIRHVLGLFGSGTTRAWYYKKLF	TRGV11	.	TRGJ1	22	-1	-1	60
1	5.92325826590691E-6	TGTGCCACCTGGGACAGGCTAGAAAATACCCCAAAAGGTAGGAGTTATTATAAGGAACTCTTT	CATWDRLENTPKGRSYYKELF	TRGV7	.	TRGJ1	18	-1	-1	41
1	5.92325826590691E-6	TGTGCCTGCTGGATTAGGCACGGGGGAGGAGGCGATACCACTGGTTGGTTCAAGATATTT	CACWIRHGGGGDTTGWFKIF	TRGV11	.	TRGJP1	21	-1	-1	34
1	5.92325826590691E-6	TGTGCCTCGATCCCTGTTTGGCTTGTGGGAGGTGCCCTATATTATAAGAAACTCTTT	CASIPVWLVGGALYYKKLF	TRGV9	.	TRGJ1	6	-1	-1	39
1	5.92325826590691E-6	TGTGCCTGCTGGATTAGGCATTTTAACGACGGGAGTAGTGATTGGATCAAGACGTTT	CACWIRHFNDGSSDWIKTF	TRGV11	.	TRGJP2	19	-1	-1	33
1	5.92325826590691E-6	TGTGCCACCTGGGATAGGACCCAACCCAGAGCCCATTATTATTATAAGAAACTCTTT	CATWDRTQPRAHYYYKKLF	TRGV8	.	TRGJ1	28	-1	-1	37
1	5.92325826590691E-6	TGTGCTGCGTGGGATTATCGCACTCCATATACCACTGGTTGGGTCAAGATATTT	CAAWDYRTPYTTGWVKIF	TRGV10	.	TRGJP1	16	-1	-1	26
1	5.92325826590691E-6	TGTGCTGCGTGGGATTATCGCACTCCATATACCAATGGTTGGTTCAAGATATTT	CAAWDYRTPYTNGWFKIF	TRGV10	.	TRGJP1	16	-1	-1	26
1	5.92325826590691E-6	TGTGCTGCGTGGGATTATCGCACTCGATATACCACTGGTTGGTTCAAGATATTT	CAAWDYRTRYTTGWFKIF	TRGV10	.	TRGJP1	16	-1	-1	26
1	5.92325826590691E-6	TGTGCTGCGTGGGATTATCGAACTCCATATACCACTGGTTGGTTCAAGATATTT	CAAWDYRTPYTTGWFKIF	TRGV10	.	TRGJP1	16	-1	-1	26
1	5.92325826590691E-6	TGTGCCTTGTGGGAGGTGCGTAAGAGAAGGGTTGGGCAAAAAATCAAGGTATTT	CALWEVRKRRVGQKIKVF	TRGV9	.	TRGJP	18	-1	-1	26
1	5.92325826590691E-6	TGTGCCTTGTGGGAGAAACGCAAGGAGTTGGGCAAAAAAATCAAGAAACTCTTT	CALWEKRKELGKKIKKLF	TRGV9	.	TRGJ1	14	-1	-1	42
1	5.92325826590691E-6	TGTGCCTTGATCCCTGCTTGTCTTGTGGGAGGTGCATATTATAAGAAACTCTTT	CALIPACLVGGAYYKKLF	TRGV9	.	TRGJ1	8	-1	-1	36
1	5.92325826590691E-6	TGTGCCTCGATCCCTGTTTTGCTTGTGGGAGGTGCATGTTATAAGAAACTCTTT	CASIPVLLVGGACYKKLF	TRGV9	.	TRGJ1	6	-1	-1	38
1	5.92325826590691E-6	TGTGCCTGCTGGATTAGGCACGTCCAACGTCCCACTGGTTGGTTCAAGATATTT	CACWIRHVQRPTGWFKIF	TRGV11	.	TRGJP1	22	-1	-1	31
1	5.92325826590691E-6	TGTGCCTGCTGGATTAGGCACGTCCAACGGCCCACTGGTTGGTTCAAGATATTT	CACWIRHVQRPTGWFKIF	TRGV11	.	TRGJP1	22	-1	-1	31
1	5.92325826590691E-6	TGTGCCACCTGGGATGGGCCCGTTAATTCTCTCCTAGGGTATAAGAAACTCTTT	CATWDGPVNSLLGYKKLF	TRGV4	.	TRGJ1	20	-1	-1	39
1	5.92325826590691E-6	TGTGCCACCTGGGATAACCCCCCGAGAAGAGTTGGGCAAAAAATCAAGGTATTT	CATWDNPPRRVGQKIKVF	TRGV8	.	TRGJP	15	-1	-1	26
1	5.92325826590691E-6	TGTGCCACCTGGGACGCGGGTTTGAGTAATACCACTGGTTGGTTCAAGATATTT	CATWDAGLSNTTGWFKIF	TRGV2	.	TRGJP1	15	-1	-1	25
1	5.92325826590691E-6	TGTGCCACCTGGGACGGGCCGGTTTTTTATGCCACTGGTTGGTTCAAGTTATTT	CATWDGPVFYATGWFKLF	TRGV2	.	TRGJP1	22	-1	-1	27
1	5.92325826590691E-6	TGTGCCACCTGGGACAGGCTTCGTACGGTTCTCTATTATTATAAGAAACTCTTT	CATWDRLRTVLYYYKKLF	TRGV3	.	TRGJ1	18	-1	-1	34
1	5.92325826590691E-6	TGTGCCACCAACAATGCAATAAGAACCTCTTTGCTTGTCGCCAAGTCCATCTTT	CATNNAIRTSLLVAKSIF	TRGV2	.	TRGJ1	8	-1	-1	49
1	5.92325826590691E-6	TGTGCTGCGTGGGTACATTTGGGGGCCGTTCGTGATTGGATCAAGACGTTT	CAAWVHLGAVRDWIKTF	TRGV10	.	TRGJP2	12	-1	-1	31
1	5.92325826590691E-6	TGTGCTGCGTGGGCAAAATCAATTTTAGGCCCTTATTATAATAAACTCTTT	CAAWAKSILGPYYNKLF	TRGV10	.	TRGJ1	12	-1	-1	32
1	5.92325826590691E-6	TGTGCTGCGTGGGATTTCAGGTTTCCCTCGAATTATTATAAGAAACTCTTT	CAAWDFRFPSNYYKKLF	TRGV10	.	TRGJ1	15	-1	-1	27
1	5.92325826590691E-6	TGTGCTGCGTGGGATGGTTTGGGGGCCGTTCGTGATTGGATCAAGATATTT	CAAWDGLGAVRDWIKIF	TRGV10	.	TRGJP1	14	-1	-1	32
1	5.92325826590691E-6	TGTGCCTTGTGGGAGGTTACGAATTATACCACTGGTTGGTTCAAGATATTT	CALWEVTNYTTGWFKIF	TRGV9	.	TRGJP1	16	-1	-1	24
1	5.92325826590691E-6	TGTGCCTTGTGGGAGGTGCATCTAGAATTGGGCAAAAAAATCAAGGTATCT	CALWEVHLELGKKIKVS	TRGV9	.	TRGJP	22	-1	-1	23
1	5.92325826590691E-6	TGTGCCTTGTGGAGGGGAGCCCGTTATTCGAATTATTATAAGAAACTCTTT	CALWRGARYSNYYKKLF	TRGV9	.	TRGJ1	14	-1	-1	25
1	5.92325826590691E-6	TGTGCCTGCTGGATTAGGCACGTGGCTCCGAATTATTATAAGAAACTCTTT	CACWIRHVAPNYYKKLF	TRGV11	.	TRGJ1	26	-1	-1	28
1	5.92325826590691E-6	TGTGCCTGCTGGATTAGGCACAATAGTGGTAGTGATTGGATCAAGACGTTT	CACWIRHNSGSDWIKTF	TRGV11	.	TRGJP2	20	-1	-1	28
1	5.92325826590691E-6	TGTGCCACCTGGGATGGCGCGCGGGGTATTGATTATTATAAAAAACTCTTT	CATWDGARGIDYYKKLF	TRGV4	.	TRGJ1	16	-1	-1	31
1	5.92325826590691E-6	TGTGCCACCTGGGATGGCGAGCGGGGTATTGATTATTATAAGAAACTCTTT	CATWDGERGIDYYKKLF	TRGV4	.	TRGJ1	16	-1	-1	31
1	5.92325826590691E-6	TGTGCCACCTGGGATAGGCCAGACCAGCCGATAGAGGCTAAGAAACTCTTT	CATWDRPDQPIEAKKLF	TRGV8	.	TRGJ1	19	-1	-1	38
1	5.92325826590691E-6	TGTGCCACCTGGGACGGCCCCAGTCACAAGAATTATTATAAGAAGCTCTTT	CATWDGPSHKNYYKKLF	TRGV2	.	TRGJ1	27	-1	-1	29
1	5.92325826590691E-6	TGTGCCACCTGGGACGGGCCAGAAAAAAGTAGTGATTGGATCAAGACGTTC	CATWDGPEKSSDWIKTF	TRGV2	.	TRGJP2	19	-1	-1	27
1	5.92325826590691E-6	TGTGCCACCTGGGACGGGCGATTATATACCACTGGTTGGTTCAAGATATTT	CATWDGRLYTTGWFKIF	TRGV2	.	TRGJP1	18	-1	-1	22
1	5.92325826590691E-6	TGTGCCACCTGGGACAAAATGCAAGAGTTGTGCAAAAAAATCAAGGTATTT	CATWDKMQELCKKIKVF	TRGV3	.	TRGJP	15	-1	-1	20
1	5.92325826590691E-6	TGTGCCACCTGGGAAGGGCTTTTCCTACCCCGTTATTATAAGAAACTCTTT	CATWEGLFLPRYYKKLF	TRGV2	.	TRGJ1	18	-1	-1	32
1	5.92325826590691E-6	TGTGCCACCCGCAGGGAATTTTATCGGAAGAATTATTATAAGAAACTCTTT	CATRREFYRKNYYKKLF	TRGV2	.	TRGJ1	8	-1	-1	29
1	5.92325826590691E-6	TGTGCCACACGCAGGGAATTTTATCGGAAGAATTATTATAAGAAACTCTTT	CATRREFYRKNYYKKLF	TRGV2	.	TRGJ1	7	-1	-1	29
1	5.92325826590691E-6	CGTGCCACCTGGGACGGCACAGATGTGCTCAATTATTATAAGAAACTCTTT	RATWDGTDVLNYYKKLF	TRGV2	.	TRGJ1	16	-1	-1	30
1	5.92325826590691E-6	TGTGCTGCGTGGGCCTCAGGGGCACTGGTTGGTTATAAGAAACTCTTT	CAAWASGALVGYKKLF	TRGV10	.	TRGJ1	12	-1	-1	32
1	5.92325826590691E-6	TGTGCTGCGTGGGATTTAACCCCCCCCATATATTATAAGAAACTCTTT	CAAWDLTPPIYYKKLF	TRGV10	.	TRGJ1	15	-1	-1	30
1	5.92325826590691E-6	TGTGCTGCGTGGGACTCGATTATGGGTAGTGATTGGATCAAGACGTTT	CAAWDSIMGSDWIKTF	TRGV10	.	TRGJP2	13	-1	-1	25
1	5.92325826590691E-6	TGTGCCTTTTGGGAATTCCGCTTTTTGAATTATTATAAGAAACTCTTT	CAFWEFRFLNYYKKLF	TRGV9	.	TRGJ1	13	-1	-1	23
1	5.92325826590691E-6	TGTGCCTTGTGGGGACCACGCCTCAAGAATTATTATAAGAAACTCTTT	CALWGPRLKNYYKKLF	TRGV9	.	TRGJ1	12	-1	-1	26
1	5.92325826590691E-6	TGTGCCTTGTGGGAGGTGTCGGGCCTTTCGCATTATAAGAAACTCTTT	CALWEVSGLSHYKKLF	TRGV9	.	TRGJ1	17	-1	-1	31
1	5.92325826590691E-6	TGTGCCTTGTGGGAGGCACTCCCCGATTATTATTATAAGAAACTCTTT	CALWEALPDYYYKKLF	TRGV9	.	TRGJ1	15	-1	-1	28
1	5.92325826590691E-6	TGTGCCTTGTGGGAGGCAGAAACTCTTTGGCAGTGGAACAAGACGTTT	CALWEAETLWQWNKTF	TRGV9	.	TRGJP2	15	-1	-1	33
1	5.92325826590691E-6	TGTGCCTTGTGGGAGGAGTTGGGCCTTTCGCATTATAAGAAACTCTTT	CALWEELGLSHYKKLF	TRGV9	.	TRGJ1	15	-1	-1	31
1	5.92325826590691E-6	TGTGCCTTGTGGGAACCCAGGGAGTTGGGCAAAAAAATCAAGGTATTT	CALWEPRELGKKIKVF	TRGV9	.	TRGJP	13	-1	-1	21
1	5.92325826590691E-6	TGTGCCTGCTGGATTGGGCACGGGGGGGGATGTTATAAGAAACTCTTT	CACWIGHGGGCYKKLF	TRGV11	.	TRGJ1	21	-1	-1	32
1	5.92325826590691E-6	TGTGCCTGCTGGATTAGTCACGTCCCAAATTATTATAAGAAACTCTTT	CACWISHVPNYYKKLF	TRGV11	.	TRGJ1	29	-1	-1	27
1	5.92325826590691E-6	TGTGCCTGCTGGATTAGGCCCTCTTGTAGCGATTGGATCAAGACGTTT	CACWIRPSCSDWIKTF	TRGV11	.	TRGJP2	18	-1	-1	25
1	5.92325826590691E-6	TGTGCCTGCTGGATTAGGCGTGGACTTAATTATTATAAGAAACTCTTT	CACWIRRGLNYYKKLF	TRGV11	.	TRGJ1	18	-1	-1	27
1	5.92325826590691E-6	TGTGCCTGCTGGATTAGGCACCTGGGGAATTATTATAAGAAACTCTTT	CACWIRHLGNYYKKLF	TRGV11	.	TRGJ1	23	-1	-1	26
1	5.92325826590691E-6	TGTGCCTGCTGGATTAGGCACGTCCTGAATTATTATAAGAAACTCTTT	CACWIRHVLNYYKKLF	TRGV11	.	TRGJ1	29	-1	-1	26
1	5.92325826590691E-6	TGTGCCTGCTGGATTAGGCAATATACCACTGGTTGGTTCAAGATATTT	CACWIRQYTTGWFKIF	TRGV11	.	TRGJP1	19	-1	-1	20
1	5.92325826590691E-6	TGTGCCTGCTGGATGGAAGAGGGGGCCACTGGTTGGTTCAAGATATTT	CACWMEEGATGWFKIF	TRGV11	.	TRGJP1	13	-1	-1	25
1	5.92325826590691E-6	TGTGCCTGCTGGATACGTCCTGGGGTAGATTATTATAAGAAACTATTT	CACWIRPGVDYYKKLF	TRGV11	.	TRGJ1	13	-1	-1	28
1	5.92325826590691E-6	TGTGCCCTGTGGGAAATCCGCTTTTTGGATTATTATAAGAAACTCTTT	CALWEIRFLDYYKKLF	TRGV9	.	TRGJ1	13	-1	-1	28
1	5.92325826590691E-6	TGTGCCGCCTGGGACGCACTCCTCTGCCCTTATTATAAGAAACTCTTT	CAAWDALLCPYYKKLF	TRGV2	.	TRGJ1	15	-1	-1	29
1	5.92325826590691E-6	TGTGCCACTTGGGACAGGCGGAGTGGGTTTTATTATAAGAAACTCTTT	CATWDRRSGFYYKKLF	TRGV7	.	TRGJ1	18	-1	-1	29
1	5.92325826590691E-6	TGTGCCACCTGGTATGGGTTTGGGGGGGGATATTATAAGAAACTCTTT	CATWYGFGGGYYKKLF	TRGV4	.	TRGJ1	17	-1	-1	30
1	5.92325826590691E-6	TGTGCCACCTGGTATAATTTACCCCAGAATTATTATAAGAAACTCTTT	CATWYNLPQNYYKKLF	TRGV8	.	TRGJ1	15	-1	-1	26
1	5.92325826590691E-6	TGTGCCACCTGGGATGTTGGATATACCACTGGTTGGTTCAAGATATTT	CATWDVGYTTGWFKIF	TRGV8	.	TRGJP1	14	-1	-1	17
1	5.92325826590691E-6	TGTGCCACCTGGGATGGGCCTAGATGTAATTATTATAAGAAACTCTTT	CATWDGPRCNYYKKLF	TRGV4	.	TRGJ1	19	-1	-1	27
1	5.92325826590691E-6	TGTGCCACCTGGGATAGTTTATTCTTCGATTATTATAAGAAACTCTTT	CATWDSLFFDYYKKLF	TRGV8	.	TRGJ1	16	-1	-1	24
1	5.92325826590691E-6	TGTGCCACCTGGGATAGGCCCCTTATTTATTATTATAAGAAACTCTTT	CATWDRPLIYYYKKLF	TRGV8	.	TRGJ1	19	-1	-1	28
1	5.92325826590691E-6	TGTGCCACCTGGGATAGGCCATACGGCGATATAAGGAAGAAACTCTTT	CATWDRPYGDIRKKLF	TRGV8	.	TRGJ1	19	-1	-1	36
1	5.92325826590691E-6	TGTGCCACCTGGGACCCTCTCACTTCGAATTATTATAAGAAACTCTTT	CATWDPLTSNYYKKLF	TRGV8	.	TRGJ1	13	-1	-1	23
[truncated: 706 more rows]
