# Supplementary material for: Dissection of the Human T-Cell Receptor γ Gene Repertoire in the Brain and Peripheral Blood Identifies Age- and Alzheimer's Disease-Associated Clonotype Profiles
Source: Front Immunol. 2020 Jan 29;11:12. doi: 10.3389/fimmu.2020.00012 (PMC7025544; doi:10.3389/fimmu.2020.00012)
Supplement: Supplementary file 5 [file Data_Sheet_2.zip › repertoires_corrected_and_decontaminated/78.txt]

count	freq	cdr3nt	cdr3aa	v	d	j	VEnd	DStart	DEnd	JStart
6284	0.03933794070512821	TGTGCTGCGTGGGGTGCTTATAAGAAACTCTTT	CAAWGAYKKLF	TRGV10	.	TRGJ2	12	-1	-1	17
2712	0.01697716346153846	TGTGCCTTGTGGGAGCCCCAAGAGTTGGGCAAAAAAATCAAGGTATTT	CALWEPQELGKKIKVF	TRGV9	.	TRGJP	14	-1	-1	18
1867	0.011687449919871794	TGTGCCTTGTGGGAGGTGGCTGGATATTATAAGAAACTCTTT	CALWEVAGYYKKLF	TRGV9	.	TRGJ1	17	-1	-1	24
1465	0.009170923477564102	TGTGCCTTGTGGGAGGCTCCCCCTTATTATAAGAAACTCTTT	CALWEAPPYYKKLF	TRGV9	.	TRGJ1	15	-1	-1	23
1192	0.007461939102564103	TGTGCCTTGTGGGAGAATTATTATAAGAAACTCTTT	CALWENYYKKLF	TRGV9	.	TRGJ1	14	-1	-1	14
1164	0.007286658653846154	TGTGCCTTGTGGGAGGTGCTAAGGAAACTCTTT	CALWEVLRKLF	TRGV9	.	TRGJ1	18	-1	-1	19
1057	0.006616836939102564	TGTGCCTTGTGGGAGCCCCGGGGGGGATATAAGAAACTCTTT	CALWEPRGGYKKLF	TRGV9	.	TRGJ1	14	-1	-1	27
784	0.004907852564102564	TGTGCCTTGAAAAAGAAACTCTTT	CALKKKLF	TRGV9	.	TRGJ2	8	-1	-1	12
738	0.004619891826923077	TGTGCCTTGTGGGAGGTGCACTATAAGAAACTCTTT	CALWEVHYKKLF	TRGV9	.	TRGJ2	20	-1	-1	21
736	0.004607371794871795	TGTGCTGCGTGGGATTATTATAAGAAACTCTTT	CAAWDYYKKLF	TRGV10	.	TRGJ2	16	-1	-1	13
713	0.004463391426282051	TGTGCCTTGTGGGAGGTGGGTTATAAGAAACTCTTT	CALWEVGYKKLF	TRGV9	.	TRGJ2	17	-1	-1	20
664	0.004156650641025641	TGTGCCTTGTGGGAGGTGCGGGGTTATAAGAAACTCTTT	CALWEVRGYKKLF	TRGV9	.	TRGJ1	18	-1	-1	23
660	0.004131610576923077	TGTGCCTTGTGGGACGATCAAGAGTTGGGCAAAAAAATCAAGGTATTT	CALWDDQELGKKIKVF	TRGV9	.	TRGJP	13	-1	-1	18
659	0.004125350560897436	TGTGCTGCGTGGGATTGTTCCTCTTTCTTTTATTATAAGAAACTCTTT	CAAWDCSSFFYYKKLF	TRGV10	.	TRGJ1	15	-1	-1	29
647	0.004050230368589744	TGTGCCTTGTGGGAGGCGATTTATTATAAGAAACTCTTT	CALWEAIYYKKLF	TRGV9	.	TRGJ1	15	-1	-1	16
643	0.004025190304487179	TGTGCCTTGTGGGAGGTGAAGTATAAGAAACTCTTT	CALWEVKYKKLF	TRGV9	.	TRGJ1	17	-1	-1	21
641	0.004012670272435897	TGTGCCTTGTGGCTAGGGGATTATAAGAAACTCTTT	CALWLGDYKKLF	TRGV9	.	TRGJ2	11	-1	-1	19
621	0.003887469951923077	TGTGCCCGTTGTTATAAGAAACTCTTT	CARCYKKLF	TRGV9	.	TRGJ1	5	-1	-1	8
585	0.003662109375	TGTGCCTTGTGGGAGGTGAATTATTATAAGAAACTCTTT	CALWEVNYYKKLF	TRGV9	.	TRGJ1	17	-1	-1	17
540	0.003380408653846154	TGTGCCACCTGGGATTATAAGAAACTCTTT	CATWDYKKLF	TRGV8	.	TRGJ1	14	-1	-1	13
510	0.003192608173076923	TGTGCCTTGTGGGAGGTGCTCTGGCTCTTT	CALWEVLWLF	TRGV9	.	TRGJ1	18	-1	-1	24
505	0.003161308092948718	TGTGCCTTGTGGGAGTTTTATTATAAGAAACTCTTT	CALWEFYYKKLF	TRGV9	.	TRGJ1	14	-1	-1	17
485	0.0030361077724358975	TGTGCCTTGTGGGAGGTGCACGGTGAGTTGGGCAAAAAAATCAAGGTATTT	CALWEVHGELGKKIKVF	TRGV9	.	TRGJP	20	-1	-1	24
484	0.0030298477564102565	TGTGCCTTGTGGGAGGGTTATTATAAGAAACTCTTT	CALWEGYYKKLF	TRGV9	.	TRGJ1	15	-1	-1	17
460	0.002879607371794872	TGTGCCTTGTGGGTGCTAAACATACGGGCGCTCTTT	CALWVLNIRALF	TRGV9	.	TRGJ1	12	-1	-1	30
459	0.002873347355769231	TGTGCTGCGTGGGATTATAAGAAACTCTTT	CAAWDYKKLF	TRGV10	.	TRGJ1	16	-1	-1	13
457	0.0028608273237179485	TGTGCCTTGTGGGGTCGGGGAAAGAAACTCTTT	CALWGRGKKLF	TRGV9	.	TRGJ1	12	-1	-1	21
445	0.0027857071314102565	TGTGCCTTGTGGGAGGTGCTTAAGGAACTCTTT	CALWEVLKELF	TRGV9	.	TRGJ1	18	-1	-1	20
421	0.002635466746794872	TGTGCCTTGTGGGAGGTTGATAAGAAACTCTTT	CALWEVDKKLF	TRGV9	.	TRGJ1	16	-1	-1	19
412	0.0025791266025641025	TGTGCCTTGTGGGAGCCGCTTGGTAAACTCTTT	CALWEPLGKLF	TRGV9	.	TRGJ2	14	-1	-1	24
408	0.0025540865384615385	TGTGCCTTGTGGGAGCCGACCAAGAAACTCTTT	CALWEPTKKLF	TRGV9	.	TRGJ1	14	-1	-1	21
407	0.0025478265224358975	TGTGCCTTGTGGGAGGTTCCGAGGTTGGGACTCTTT	CALWEVPRLGLF	TRGV9	.	TRGJ1	16	-1	-1	29
402	0.0025165264423076925	TGTGCCTTGTGGGAGGTGCGGTATAAGAAACTCTTT	CALWEVRYKKLF	TRGV9	.	TRGJ1	18	-1	-1	21
402	0.0025165264423076925	TGTGCCTTGTGGGAGGGTTATAAGAAACTCTTT	CALWEGYKKLF	TRGV9	.	TRGJ1	15	-1	-1	17
401	0.0025102664262820515	TGTGCCACCTGGGATAGGCTCGTTCATCGTAACTATTATTATAAGAAACTCTTT	CATWDRLVHRNYYYKKLF	TRGV8	.	TRGJ1	18	-1	-1	34
401	0.0025102664262820515	TGTGCCTTGTGGGAGGTGCCTTATAAGAAACTCTTT	CALWEVPYKKLF	TRGV9	.	TRGJ1	18	-1	-1	20
399	0.002497746394230769	TGTGCCTTGTGGGAGGTAAATTATAAGAAACTCTTT	CALWEVNYKKLF	TRGV9	.	TRGJ1	16	-1	-1	19
396	0.002478966346153846	TGTGCCTTGTGGGAGGTGCTGGATAAGAAACTCTTT	CALWEVLDKKLF	TRGV9	.	TRGJ1	18	-1	-1	22
396	0.002478966346153846	TGTGCCTTGTGGGAGATTAAACTCTTT	CALWEIKLF	TRGV9	.	TRGJ1	14	-1	-1	18
396	0.002478966346153846	TGTGCCTTAGTCGCAGAACTCTTT	CALVAELF	TRGV9	.	TRGJ2	7	-1	-1	16
395	0.002472706330128205	TGTGCCTTGTGGGAGGTGGTGTATAAGAAACTCTTT	CALWEVVYKKLF	TRGV9	.	TRGJ1	17	-1	-1	21
394	0.002466446314102564	TGTGCCTTGTGGGGCGTTGCTTATAAGAAACTCTTT	CALWGVAYKKLF	TRGV9	.	TRGJ1	12	-1	-1	20
393	0.002460186298076923	TGTGCCTTGTGGGAGACCGTGAGATATAAGAAACTCTTT	CALWETVRYKKLF	TRGV9	.	TRGJ1	14	-1	-1	24
390	0.00244140625	TGTGCCTTGTGGGAGGCGTATTATAAGAAACTCTTT	CALWEAYYKKLF	TRGV9	.	TRGJ1	15	-1	-1	18
390	0.00244140625	TGTGCCTTGTGGGAGGTTTGCGTGAAACTCTTT	CALWEVCVKLF	TRGV9	.	TRGJ1	16	-1	-1	23
389	0.002435146233974359	TGTGCCTTGTGGGAGGTTGAGGATCTCAGGGTGAAACTCTTT	CALWEVEDLRVKLF	TRGV9	.	TRGJ1	16	-1	-1	32
389	0.002435146233974359	TGTGCCTTGTGGGAGGTGCGAGCGAAACTCTTT	CALWEVRAKLF	TRGV9	.	TRGJ2	18	-1	-1	23
387	0.002422626201923077	TGTGCCTTGTGGGAGGTGCGTTATAAGAAACTCTTT	CALWEVRYKKLF	TRGV9	.	TRGJ1	18	-1	-1	20
385	0.002410106169871795	TGTGCCTTGTGGGGGAGGCATTATAAGAAACTCTTT	CALWGRHYKKLF	TRGV9	.	TRGJ1	12	-1	-1	19
383	0.002397586137820513	TGTGCCTTGTGCTGCGAATATTATAAGAAACTCTTT	CALCCEYYKKLF	TRGV9	.	TRGJ1	10	-1	-1	14
382	0.002391326121794872	TGTGCCTTGTGGGAGGTGCAGCCCCCCCAACTCTTT	CALWEVQPPQLF	TRGV9	.	TRGJ2	29	-1	-1	28
382	0.002391326121794872	TGTGCTGCGTGGGATAAGAAACTCTTT	CAAWDKKLF	TRGV10	.	TRGJ2	14	-1	-1	13
381	0.002385066105769231	TGTGCCTTGTGGGAGGGGAATTATAAGAAACTCTTT	CALWEGNYKKLF	TRGV9	.	TRGJ1	15	-1	-1	19
381	0.002385066105769231	TGTGCCTTGTGGGAGGTGGGTAAGAAACTCTTT	CALWEVGKKLF	TRGV9	.	TRGJ1	17	-1	-1	20
380	0.0023788060897435895	TGTGCCTTGTGGGAGGTGCAGAATTATTATAAGAAACTCTTT	CALWEVQNYYKKLF	TRGV9	.	TRGJ1	19	-1	-1	20
378	0.0023662860576923075	TGTGCCTTGTGGGGAACCCATTATAAGAAACTCTTT	CALWGTHYKKLF	TRGV9	.	TRGJ2	12	-1	-1	19
378	0.0023662860576923075	TGTGCCTTGGCAAAGAAACTCTTT	CALAKKLF	TRGV9	.	TRGJ1	8	-1	-1	12
377	0.0023600260416666665	TGTGCTGCGTGGGTTAAGAAACTCTTT	CAAWVKKLF	TRGV10	.	TRGJ2	15	-1	-1	14
377	0.0023600260416666665	TGTGCCTTGTGGACTAAGAAACTCTTT	CALWTKKLF	TRGV9	.	TRGJ1	11	-1	-1	14
377	0.0023600260416666665	TTTGAGGGGTATAAGAAACTCTTT	FEGYKKLF	TRGV9	.	TRGJ2	3	-1	-1	9
376	0.0023537660256410255	TGTGCCTTGTGGGAGGTGGGTTATTATAAGAAACTCTTT	CALWEVGYYKKLF	TRGV9	.	TRGJ1	17	-1	-1	20
376	0.0023537660256410255	TGTGCCTTGTGTACTCTCTTGAAGAAACTCTTT	CALCTLLKKLF	TRGV9	.	TRGJ1	10	-1	-1	21
375	0.0023475060096153845	TGTGCCTTGTGGCCTTATTATAAGAAACTCTTT	CALWPYYKKLF	TRGV9	.	TRGJ2	11	-1	-1	14
374	0.0023412459935897435	TGTGCCTTGTGGGGGTTGGGGAAACTCTTT	CALWGLGKLF	TRGV9	.	TRGJ2	15	-1	-1	20
373	0.0023349859775641025	TGTGCCTTGTGGGAGCCCACACCCTGTAAACTCTTT	CALWEPTPCKLF	TRGV9	.	TRGJ1	14	-1	-1	27
372	0.0023287259615384615	TGTGCCTTGTGGGAGGTGCCAGGGGATTATAAGAAACTCTTT	CALWEVPGDYKKLF	TRGV9	.	TRGJ1	18	-1	-1	25
372	0.0023287259615384615	TGTGCCTTGTGGGATGATAAGAAACTCTTT	CALWDDKKLF	TRGV9	.	TRGJ2	13	-1	-1	13
368	0.0023036858974358975	TGTGCCTTGTGGGAGGTGCTGGCTGGACTCTTT	CALWEVLAGLF	TRGV9	.	TRGJ1	18	-1	-1	26
367	0.0022974258814102565	TGTGCCTTGTGGGAAACCCATAAGAAACTCTTT	CALWETHKKLF	TRGV9	.	TRGJ2	13	-1	-1	19
365	0.0022849058493589745	TGTGCCTTGTGGGAGGACAAGAAACTCTTT	CALWEDKKLF	TRGV9	.	TRGJ1	15	-1	-1	18
364	0.0022786458333333335	TGTGCCTTGTGGGAGGTGCAGTATTATAAGAAACTCTTT	CALWEVQYYKKLF	TRGV9	.	TRGJ1	19	-1	-1	21
364	0.0022786458333333335	TGTGCCTTGTGGGAGGTGATCTATAAGAAACTCTTT	CALWEVIYKKLF	TRGV9	.	TRGJ1	17	-1	-1	21
364	0.0022786458333333335	TGTGCCTTGTGGGAGAAACTCTTT	CALWEKLF	TRGV9	.	TRGJ1	14	-1	-1	13
363	0.0022723858173076925	TGTGCCTTGTGGGAGGTGCACCGGAGGCCCCAACTCTTT	CALWEVHRRPQLF	TRGV9	.	TRGJ1	21	-1	-1	31
363	0.0022723858173076925	TGTGCCTTGTGGGAGGTCCATTCTAAGAAACTCTTT	CALWEVHSKKLF	TRGV9	.	TRGJ1	19	-1	-1	19
360	0.002253605769230769	TGTGCCTTGTTTGGGGGGAAACTCTTT	CALFGGKLF	TRGV9	.	TRGJ2	9	-1	-1	17
359	0.002247345753205128	TGTGCCTTGTGGGAGGTGCCGTATGGTTATAAGAAACTCTTT	CALWEVPYGYKKLF	TRGV9	.	TRGJ2	18	-1	-1	26
359	0.002247345753205128	TGTGCCTTGTGGGAGCCTTATTATAAGAAACTCTTT	CALWEPYYKKLF	TRGV9	.	TRGJ2	14	-1	-1	17
359	0.002247345753205128	TGTGCCTTGTCTCGATATTATAAGAAACTCTTT	CALSRYYKKLF	TRGV9	.	TRGJ2	9	-1	-1	15
354	0.002216045673076923	TGTGCCTTGTGGGAGGTGCCGGATAAGAAACTCTTT	CALWEVPDKKLF	TRGV9	.	TRGJ1	18	-1	-1	22
352	0.002203525641025641	TGTGCCTTGTGGGAGGTGCGTGATAAGAAACTCTTT	CALWEVRDKKLF	TRGV9	.	TRGJ1	18	-1	-1	22
352	0.002203525641025641	TGTGCCTTGTGGGAGGTGCATTCTAAGAAACTCTTT	CALWEVHSKKLF	TRGV9	.	TRGJ1	19	-1	-1	19
352	0.002203525641025641	TGTGCCTTGTGGGAGGTTAAGAAACTCTTT	CALWEVKKLF	TRGV9	.	TRGJ1	16	-1	-1	17
349	0.002184745592948718	TGTGCCTTGTGGGAGGTGCATAGGAGGAAACTCTTT	CALWEVHRRKLF	TRGV9	.	TRGJ1	19	-1	-1	26
349	0.002184745592948718	TGTGCCTTGTGGGATAAGAAACTCTTT	CALWDKKLF	TRGV9	.	TRGJ1	13	-1	-1	13
348	0.002178485576923077	TGTGCCACCTGGGATTCCCCCAATTATTATAAGAAACTCTTT	CATWDSPNYYKKLF	TRGV4	.	TRGJ1	14	-1	-1	21
348	0.002178485576923077	TGTGCCTTGTGGGAGGTGCCTTATTATAAGAAACTCTTT	CALWEVPYYKKLF	TRGV9	.	TRGJ2	18	-1	-1	20
348	0.002178485576923077	TGTGCCTTGTGGGCTAGGAAACTCTTT	CALWARKLF	TRGV9	.	TRGJ1	12	-1	-1	14
348	0.002178485576923077	TGTGCCTTGACGGATAAACTCTTT	CALTDKLF	TRGV9	.	TRGJ1	8	-1	-1	15
347	0.002172225560897436	TGTGCCACCTGGGATGGGCCCTGTAAGAAACTCTTT	CATWDGPCKKLF	TRGV4	.	TRGJ2	20	-1	-1	23
346	0.002165965544871795	TGTGCCTTGTGGGAGGACATTAAGAAACTCTTT	CALWEDIKKLF	TRGV9	.	TRGJ1	15	-1	-1	20
345	0.002159705528846154	TGTGCCTTGTGGGAGCCCGATAAGAAACTCTTT	CALWEPDKKLF	TRGV9	.	TRGJ1	14	-1	-1	19
344	0.002153445512820513	TGTGCCTTGTGGGAGGTGCTGAAGAAACTCTTT	CALWEVLKKLF	TRGV9	.	TRGJ1	18	-1	-1	21
344	0.002153445512820513	TGTGCGTCACAAAGAAAGAAACTCTTT	CASQRKKLF	TRGV9	.	TRGJ2	4	-1	-1	15
343	0.002147185496794872	TGTGCCTTGTGGGGTGCAGAGTTGGGCAAAAAAATCAAGGTATTT	CALWGAELGKKIKVF	TRGV9	.	TRGJP	17	-1	-1	17
343	0.002147185496794872	TGTGCCTTGTGGGAGGTGCCTTCGTATAAGAAACTCTTT	CALWEVPSYKKLF	TRGV9	.	TRGJ1	18	-1	-1	24
342	0.002140925480769231	TGTGCCTTGTGGTTCCTTTATTATAAGAAACTCTTT	CALWFLYYKKLF	TRGV9	.	TRGJ1	11	-1	-1	17
341	0.0021346654647435895	TGTGCCTTGTGGGAGGCCCAAACCCAGAAACTCTTT	CALWEAQTQKLF	TRGV9	.	TRGJ1	15	-1	-1	25
339	0.0021221454326923075	TGTGCCCGTTATTATAAGAAACTCTTT	CARYYKKLF	TRGV9	.	TRGJ1	5	-1	-1	8
338	0.0021158854166666665	TGTGCCTTGTGGGAGTCGATAAAGGAGAAGAAACTCTTT	CALWESIKEKKLF	TRGV9	.	TRGJ1	14	-1	-1	27
337	0.0021096254006410255	TGTGCCTTAACTCCTTATTATAAGAAACTCTTT	CALTPYYKKLF	TRGV9	.	TRGJ1	7	-1	-1	14
336	0.0021033653846153845	TGTGCCTTGTGGGAGGTGCAGAGCTATTATAAGAAACTCTTT	CALWEVQSYYKKLF	TRGV9	.	TRGJ1	19	-1	-1	24
336	0.0021033653846153845	TGTGCCTTGTCTTGGGGGAAACTCTTT	CALSWGKLF	TRGV9	.	TRGJ1	9	-1	-1	17
335	0.0020971053685897435	TGTGCCTTGTACTTAGGGCATTATTATAAGAAACTCTTT	CALYLGHYYKKLF	TRGV9	.	TRGJ1	9	-1	-1	19
334	0.0020908453525641025	TGTGCCTTGTGGGAGGTGCTGGAGTATTATAAGAAACTCTTT	CALWEVLEYYKKLF	TRGV9	.	TRGJ1	18	-1	-1	24
333	0.0020845853365384615	TGTGCCTTGTGGGAGGTGCTATATAAGAAACTCTTT	CALWEVLYKKLF	TRGV9	.	TRGJ2	18	-1	-1	21
332	0.0020783253205128205	TGTGCCTTGTGGGAGGTGCTAGATTATAAGAAACTCTTT	CALWEVLDYKKLF	TRGV9	.	TRGJ1	18	-1	-1	22
332	0.0020783253205128205	TGTGCCTTGTGGGAAGGATATAAGAAACTCTTT	CALWEGYKKLF	TRGV9	.	TRGJ1	13	-1	-1	18
331	0.0020720653044871795	TGTGCCTTGTGGGAGGTGTTTCGTACTAAGAAACTCTTT	CALWEVFRTKKLF	TRGV9	.	TRGJ1	17	-1	-1	26
331	0.0020720653044871795	TGTGCCTTGTGGGAGGTGCTTGGTTATAAGAAACTCTTT	CALWEVLGYKKLF	TRGV9	.	TRGJ1	18	-1	-1	23
331	0.0020720653044871795	TGTGCCTTGTGGGTAGATTATAAGAAACTCTTT	CALWVDYKKLF	TRGV9	.	TRGJ2	12	-1	-1	16
330	0.0020658052884615385	TGTGCCTTGTGGGAGGTGCCGATTGAGGATAAGAAACTCTTT	CALWEVPIEDKKLF	TRGV9	.	TRGJ1	18	-1	-1	28
330	0.0020658052884615385	TGTGCCTTGTGGGAGGCAAGAGGGTCTTATAAGAAACTCTTT	CALWEARGSYKKLF	TRGV9	.	TRGJ1	15	-1	-1	26
330	0.0020658052884615385	TGTGCCTTGTGGGAGGGCGAATATTATAAGAAACTCTTT	CALWEGEYYKKLF	TRGV9	.	TRGJ1	15	-1	-1	17
330	0.0020658052884615385	TGTGCCTTGTGGGGAATTTATTATAAGAAACTCTTT	CALWGIYYKKLF	TRGV9	.	TRGJ2	12	-1	-1	13
330	0.0020658052884615385	TGTGCCTTGTGGGACTTTTATTATAAGAAACTCTTT	CALWDFYYKKLF	TRGV9	.	TRGJ1	13	-1	-1	17
330	0.0020658052884615385	TGTGCCTTGGGAACGGAAATTATGCTCTTT	CALGTEIMLF	TRGV9	.	TRGJ1	8	-1	-1	24
329	0.0020595452724358975	TGTGCCTTGTGGGAGGTGCAGCCCGATTATAAGAAACTCTTT	CALWEVQPDYKKLF	TRGV9	.	TRGJ1	19	-1	-1	25
329	0.0020595452724358975	TGTGCCTTGTGGGAGGCCCATTATTATAAGAAACTCTTT	CALWEAHYYKKLF	TRGV9	.	TRGJ1	15	-1	-1	19
328	0.0020532852564102565	TGTGCCTTGTGGGAGCCGTATTATTATAAGAAACTCTTT	CALWEPYYYKKLF	TRGV9	.	TRGJ2	14	-1	-1	16
328	0.0020532852564102565	TGTGCCTTGTGGGAGCTCTTT	CALWELF	TRGV9	.	TRGJ2	14	-1	-1	15
327	0.0020470252403846155	TGTGCCTTGTGGGAGGTCCCTTGTTATAAGAAACTCTTT	CALWEVPCYKKLF	TRGV9	.	TRGJ2	16	-1	-1	20
323	0.0020219851762820515	TGTGCCACCCCGACAGGGTGGATTTGTTATAAGAAACTCTTT	CATPTGWICYKKLF	TRGV9	.	TRGJ1	5	-1	-1	20
323	0.0020219851762820515	TGTGCCTTGTGGGAGGTGCGTTATTATAAGAAACTCTTT	CALWEVRYYKKLF	TRGV9	.	TRGJ1	18	-1	-1	20
323	0.0020219851762820515	TGTGCCTTGTGGGAGGTGCAGAAGAAACTCTTT	CALWEVQKKLF	TRGV9	.	TRGJ1	19	-1	-1	21
322	0.0020157251602564105	TGTGCCTTGTGGGAGGTCCTGAATTATTATAAGAAACTCTTT	CALWEVLNYYKKLF	TRGV9	.	TRGJ1	16	-1	-1	20
322	0.0020157251602564105	TGTGCCTTGTGGGAGGTCCATTATAAGAAACTCTTT	CALWEVHYKKLF	TRGV9	.	TRGJ1	19	-1	-1	19
322	0.0020157251602564105	TGTGCCTTGTGGGAGCCCTATAAGAAACTCTTT	CALWEPYKKLF	TRGV9	.	TRGJ1	14	-1	-1	18
322	0.0020157251602564105	TGTGCCGCGTATAAGAAACTCTTT	CAAYKKLF	TRGV9	.	TRGJ2	5	-1	-1	9
321	0.002009465144230769	TGTGCCTTGTGGGAGGTCATGAATTATTATAAGAAACTCTTT	CALWEVMNYYKKLF	TRGV9	.	TRGJ2	16	-1	-1	20
321	0.002009465144230769	TGTGCCTCGGATTATTATAAGAAACTCTTT	CASDYYKKLF	TRGV9	.	TRGJ1	6	-1	-1	6
320	0.002003205128205128	TGTGCCTTGTGGGACGGGGAGAAACTCTTT	CALWDGEKLF	TRGV9	.	TRGJ1	13	-1	-1	19
319	0.001996945112179487	TGTGCCTTGTGGGAGGATAACTATTATAAGAAACTCTTT	CALWEDNYYKKLF	TRGV9	.	TRGJ1	15	-1	-1	18
319	0.001996945112179487	TGTGCCTTGTGGGAGGCTAATTATAAGAAACTCTTT	CALWEANYKKLF	TRGV9	.	TRGJ1	15	-1	-1	19
318	0.001990685096153846	TGTGCCTTGTGGGAGGTCCAAGAGTTGGGCAAAAAAATCAAGGTATTT	CALWEVQELGKKIKVF	TRGV9	.	TRGJP	19	-1	-1	18
318	0.001990685096153846	TGTGCCTTGTGGGAGTTCGGTTATAAGAAACTCTTT	CALWEFGYKKLF	TRGV9	.	TRGJ1	14	-1	-1	20
318	0.001990685096153846	TGTGCCTTGTGGGAGACCTCCGGTAAGAAACTCTTT	CALWETSGKKLF	TRGV9	.	TRGJ2	14	-1	-1	23
318	0.001990685096153846	TGTGCCTTGTGGGAGGTCCTCAAGAAACTCTTT	CALWEVLKKLF	TRGV9	.	TRGJ1	16	-1	-1	21
317	0.001984425080128205	TGTGCCTTGTGGGTAAGATCCTATAAGAAACTCTTT	CALWVRSYKKLF	TRGV9	.	TRGJ2	12	-1	-1	21
317	0.001984425080128205	TGTGCCTTGTGGGGACTGTATTATAAGAAACTCTTT	CALWGLYYKKLF	TRGV9	.	TRGJ2	12	-1	-1	18
316	0.001978165064102564	TGTGCCTTGTGGGAGGTGCAATGTGATTATAAGAAACTCTTT	CALWEVQCDYKKLF	TRGV9	.	TRGJ1	19	-1	-1	25
316	0.001978165064102564	TGTGCCTTGTGGGAGGTGCAGGCTTATAAGAAACTCTTT	CALWEVQAYKKLF	TRGV9	.	TRGJ1	19	-1	-1	23
315	0.001971905048076923	TGTGCCACCTGGTGTTATTATAAGAAACTCTTT	CATWCYYKKLF	TRGV4	.	TRGJ1	11	-1	-1	14
313	0.001959385016025641	TGTGCCTTGTGGGAGGTATTTTATTATAAGAAACTCTTT	CALWEVFYYKKLF	TRGV9	.	TRGJ1	16	-1	-1	20
312	0.001953125	TGTGCCTTGTGGGAGGTGCAGAATTATAAGAAACTCTTT	CALWEVQNYKKLF	TRGV9	.	TRGJ1	19	-1	-1	22
312	0.001953125	TGTGCCTTGTGGGGCACTTATTATAAGAAACTCTTT	CALWGTYYKKLF	TRGV9	.	TRGJ1	12	-1	-1	17
311	0.001946864983974359	TGTGCCTTGTGGGAGGTCACATATTATAAGAAACTCTTT	CALWEVTYYKKLF	TRGV9	.	TRGJ2	19	-1	-1	21
310	0.001940604967948718	TGTGCCTTGTGGGAGGTGCCCCATTATTATAAGAAACTCTTT	CALWEVPHYYKKLF	TRGV9	.	TRGJ1	21	-1	-1	22
309	0.001934344951923077	TGTGCCTTGTGGGAGCAGAATTATTATAAGAAACTCTTT	CALWEQNYYKKLF	TRGV9	.	TRGJ1	14	-1	-1	17
309	0.001934344951923077	TGTGCCTTGTGGGACGGCGATTATAAGAAACTCTTT	CALWDGDYKKLF	TRGV9	.	TRGJ1	13	-1	-1	19
309	0.001934344951923077	TGTGCCTTGTGGGGGGATAAGAAACTCTTT	CALWGDKKLF	TRGV9	.	TRGJ1	15	-1	-1	16
307	0.0019218249198717948	TGTGCCTTGTGGGAGGTCCATTATTATAAGAAACTCTTT	CALWEVHYYKKLF	TRGV9	.	TRGJ1	19	-1	-1	19
305	0.0019093048878205128	TGTGCCTTGTGGGAGGCCCCAGGTTATAAGAAACTCTTT	CALWEAPGYKKLF	TRGV9	.	TRGJ1	15	-1	-1	23
305	0.0019093048878205128	TGTGCCTTGTGGGAGGCGGCTAATAAGAAACTCTTT	CALWEAANKKLF	TRGV9	.	TRGJ1	15	-1	-1	22
304	0.0019030448717948718	TGCCAGCAAGGTGTGGTTAAGAAACTCTTT	CQQGVVKKLF	TRGV9	.	TRGJ2	1	-1	-1	17
304	0.0019030448717948718	TGTGCCTTGTGGTACAAGAAACTCTTT	CALWYKKLF	TRGV9	.	TRGJ2	11	-1	-1	12
303	0.0018967848557692308	TGTGCCTTGTGGGAGGCTTTGGGTTATAAGAAACTCTTT	CALWEALGYKKLF	TRGV9	.	TRGJ1	15	-1	-1	23
303	0.0018967848557692308	TGTGCCTTGTGGGAGGCAACTCATTATAAGAAACTCTTT	CALWEATHYKKLF	TRGV9	.	TRGJ1	15	-1	-1	22
302	0.0018905248397435897	TGTGCCTTGTGGGAGGTGCAGGTATGCGATAAGAAACTCTTT	CALWEVQVCDKKLF	TRGV9	.	TRGJ1	19	-1	-1	28
301	0.0018842648237179487	TGTGCCTTGTGGGTAAGATATTATAAGAAACTCTTT	CALWVRYYKKLF	TRGV9	.	TRGJ2	12	-1	-1	18
300	0.0018780048076923077	TGTGCCTTGTGGGAGGTGCGTAATTATTATAAGAAACTCTTT	CALWEVRNYYKKLF	TRGV9	.	TRGJ1	18	-1	-1	21
300	0.0018780048076923077	TGTGCCTTGTGGGAGCCGAATTATTATAAGAAACTCTTT	CALWEPNYYKKLF	TRGV9	.	TRGJ1	14	-1	-1	16
298	0.0018654847756410257	TGTGCCTTGTGGGAAAATAGTAAGAAACTCTTT	CALWENSKKLF	TRGV9	.	TRGJ1	13	-1	-1	20
297	0.0018592247596153845	TGTGCCTTGTGGGACCTCTCGAATTATTATAAGAAACTCTTT	CALWDLSNYYKKLF	TRGV9	.	TRGJ1	13	-1	-1	18
297	0.0018592247596153845	TGTGCCTTGTGGGAGGTGCTGAGGTATAAGAAACTCTTT	CALWEVLRYKKLF	TRGV9	.	TRGJ1	18	-1	-1	24
297	0.0018592247596153845	TGTGCCTTGTGGGAAATGAATTATTATAAGAAACTCTTT	CALWEMNYYKKLF	TRGV9	.	TRGJ1	13	-1	-1	17
296	0.0018529647435897435	TGTGCCTTGTGGGAGGGTGATTATTATAAGAAACTCTTT	CALWEGDYYKKLF	TRGV9	.	TRGJ1	15	-1	-1	19
294	0.0018404447115384615	TGTGCCTTGTGGGAGGTACTCCGTTGGTATAAGAAACTCTTT	CALWEVLRWYKKLF	TRGV9	.	TRGJ1	16	-1	-1	27
294	0.0018404447115384615	TGTGCCTTGTGGGAGGCCCCACCATTTTTCGTGAAACTCTTT	CALWEAPPFFVKLF	TRGV9	.	TRGJ1	15	-1	-1	32
294	0.0018404447115384615	TGTGCCTTGTGGGAGGGATATTATAAGAAACTCTTT	CALWEGYYKKLF	TRGV9	.	TRGJ1	15	-1	-1	18
294	0.0018404447115384615	TGTGCCTTGAATTATTATAAGAAACTCTTT	CALNYYKKLF	TRGV9	.	TRGJ1	8	-1	-1	8
293	0.0018341846955128205	TGTGCCTTGTGGTTTTATAAGAAACTCTTT	CALWFYKKLF	TRGV9	.	TRGJ1	11	-1	-1	14
292	0.0018279246794871795	TGTGCCTTGTTCGTCCGATCGGGGTATAAGAAACTCTTT	CALFVRSGYKKLF	TRGV9	.	TRGJ1	9	-1	-1	24
289	0.0018091446314102565	TGTGCCTTGTGGGAGGTGCCCACAGATAATTATAAGAAACTCTTT	CALWEVPTDNYKKLF	TRGV9	.	TRGJ1	18	-1	-1	25
289	0.0018091446314102565	TGTGCCTTGTTGGCGTGCCCATATTATAAGAAACTCTTT	CALLACPYYKKLF	TRGV9	.	TRGJ1	12	-1	-1	21
288	0.0018028846153846155	TGTGCCTTGTGGGAGGTGCGGGGTCATTATAAGAAACTCTTT	CALWEVRGHYKKLF	TRGV9	.	TRGJ1	18	-1	-1	25
287	0.0017966245993589743	TGTGCCTTGTGGGAGGTGCGATTTAGTTATTATAAGAAACTCTTT	CALWEVRFSYYKKLF	TRGV9	.	TRGJ1	18	-1	-1	26
286	0.0017903645833333333	TGTGCCTTGTGGGAGGTACTCGCGGTTTATAAGAAACTCTTT	CALWEVLAVYKKLF	TRGV9	.	TRGJ1	16	-1	-1	26
286	0.0017903645833333333	TGTGCCTTGTGGGAGACACCTGGGGAGAATAAGAAACTCTTT	CALWETPGENKKLF	TRGV9	.	TRGJ1	14	-1	-1	28
285	0.0017841045673076923	TGTGCCTTGTGGGAGGTGCTTTATAAGAAACTCTTT	CALWEVLYKKLF	TRGV9	.	TRGJ1	18	-1	-1	20
284	0.0017778445512820513	TGTGCCTTGTGGGAGGTGAAAGATTATAAGAAACTCTTT	CALWEVKDYKKLF	TRGV9	.	TRGJ2	17	-1	-1	22
281	0.0017590645032051282	TGTGCCTTGTGGGAGGTGCGGGATTATTATAAGAAACTCTTT	CALWEVRDYYKKLF	TRGV9	.	TRGJ1	18	-1	-1	22
281	0.0017590645032051282	TGTGCCTTGTGGGAGGTGCGGAAATATTATAAGAAACTCTTT	CALWEVRKYYKKLF	TRGV9	.	TRGJ1	18	-1	-1	20
281	0.0017590645032051282	TGTGCCTTGTGGGAGGTGCACCGTTATTATAAGAAACTCTTT	CALWEVHRYYKKLF	TRGV9	.	TRGJ1	21	-1	-1	23
281	0.0017590645032051282	TGTGCCTTGTGGGAGATACTGGATTATTATAAGAAACTCTTT	CALWEILDYYKKLF	TRGV9	.	TRGJ1	14	-1	-1	22
281	0.0017590645032051282	TGTGCCTTGTGGCCAAGATATTATAAGAAACTCTTT	CALWPRYYKKLF	TRGV9	.	TRGJ1	11	-1	-1	18
280	0.0017528044871794872	TGTGCCTTGTGGGAGGTGCTGAAGGATTATAAGAAACTCTTT	CALWEVLKDYKKLF	TRGV9	.	TRGJ1	18	-1	-1	25
279	0.0017465444711538462	TGTGCCTTGTGGGAGGGTTCGAATTATTATAAGAAACTCTTT	CALWEGSNYYKKLF	TRGV9	.	TRGJ1	15	-1	-1	17
279	0.0017465444711538462	TGTGCCTTGTGGGAGGCCCCTTATTATAAGAAACTCTTT	CALWEAPYYKKLF	TRGV9	.	TRGJ2	15	-1	-1	20
278	0.0017402844551282052	TGTGCCTTGTTGTATTATAAGAAACTCTTT	CALLYYKKLF	TRGV9	.	TRGJ1	9	-1	-1	12
277	0.001734024439102564	TGTGCCTTGTGGGAGGTGCGGCATTTTTATTATAAGAAACTCTTT	CALWEVRHFYYKKLF	TRGV9	.	TRGJ1	18	-1	-1	26
277	0.001734024439102564	TGTGCCTTGTGGATTTATTATAAGAAACTCTTT	CALWIYYKKLF	TRGV9	.	TRGJ1	11	-1	-1	11
276	0.001727764423076923	TGTGCCTTGTGGGAGGGGGGTTATTATAAGAAACTCTTT	CALWEGGYYKKLF	TRGV9	.	TRGJ2	15	-1	-1	20
273	0.001708984375	TGTGCCTTGTGGGAGGTGCGACCCAATTATTATAAGAAACTCTTT	CALWEVRPNYYKKLF	TRGV9	.	TRGJ2	22	-1	-1	24
273	0.001708984375	TGTGCCTTGTGGGAGGGCGGACTGAATTATTATAAGAAACTCTTT	CALWEGGLNYYKKLF	TRGV9	.	TRGJ2	15	-1	-1	23
273	0.001708984375	TGTGCCTTGTGGGAGGTGCACTATTATAAGAAACTCTTT	CALWEVHYYKKLF	TRGV9	.	TRGJ2	20	-1	-1	21
273	0.001708984375	TGTGCCTTGTGGGAGGATAGGTATTATAAGAAACTCTTT	CALWEDRYYKKLF	TRGV9	.	TRGJ1	15	-1	-1	21
273	0.001708984375	TGTGCCTTGTGGGAGGTGGGGAAGAAACTCTTT	CALWEVGKKLF	TRGV9	.	TRGJ1	17	-1	-1	21
273	0.001708984375	TGTGCCTTGTGGGAGACCTATAAGAAACTCTTT	CALWETYKKLF	TRGV9	.	TRGJ1	14	-1	-1	18
272	0.001702724358974359	TGTGCCTTGTGGGAGCCCTACCGCTCCACTTATTATAAGAAACTCTTT	CALWEPYRSTYYKKLF	TRGV9	.	TRGJ1	14	-1	-1	29
271	0.001696464342948718	TGTGCCTTGTGGGAGGTGTTGGGAATTTATTATAAGAAACTCTTT	CALWEVLGIYYKKLF	TRGV9	.	TRGJ1	17	-1	-1	22
271	0.001696464342948718	TGTGCCTTGTGGGAGTTACAATTTTATTATAAGAAACTCTTT	CALWELQFYYKKLF	TRGV9	.	TRGJ1	14	-1	-1	23
269	0.001683944310897436	TGTGCCTTGTGGGAGATCAAGCCAAATTATAAGAAACTCTTT	CALWEIKPNYKKLF	TRGV9	.	TRGJ1	14	-1	-1	25
268	0.0016776842948717948	TGTGCCTTGTGGGAGGTGCTCTTGAGTTATAAGAAACTCTTT	CALWEVLLSYKKLF	TRGV9	.	TRGJ2	18	-1	-1	26
268	0.0016776842948717948	TGTGCCTTGTGGGAGGCCCCGAATTATTATAAGAAACTCTTT	CALWEAPNYYKKLF	TRGV9	.	TRGJ1	15	-1	-1	19
267	0.0016714242788461538	TGTGCCTTGTGGGAGGTGGACTATTATAAGAAACTCTTT	CALWEVDYYKKLF	TRGV9	.	TRGJ1	20	-1	-1	21
267	0.0016714242788461538	TGTGCCTTGTGGGACCCTTATTATAAGAAACTCTTT	CALWDPYYKKLF	TRGV9	.	TRGJ1	13	-1	-1	17
265	0.0016589042467948718	TGTGCCTTGTGGGACCTAGGATATTATAAGAAACTCTTT	CALWDLGYYKKLF	TRGV9	.	TRGJ1	13	-1	-1	21
265	0.0016589042467948718	TGTGCCTTGTGGGAGGGAAATTATTATAAGAAACTCTTT	CALWEGNYYKKLF	TRGV9	.	TRGJ1	15	-1	-1	18
264	0.0016526442307692308	TGTGCCTTGTGGGAGGTCGAGTTGTGCTATAAGAAACTCTTT	CALWEVELCYKKLF	TRGV9	.	TRGJ1	16	-1	-1	27
264	0.0016526442307692308	TGTGCCTTGTGGGAGAAAGGTTATAAGAAACTCTTT	CALWEKGYKKLF	TRGV9	.	TRGJ1	14	-1	-1	20
263	0.0016463842147435897	TGTGCCTTGTGGGAGGGAAACAATTATTATAAGAAACTCTTT	CALWEGNNYYKKLF	TRGV9	.	TRGJ2	15	-1	-1	21
263	0.0016463842147435897	TGTGCCTTGTGGGAAGTGGGGGTTTATTATAAGAAACTCTTT	CALWEVGVYYKKLF	TRGV9	.	TRGJ1	17	-1	-1	23
262	0.0016401241987179487	TGTGCCTTGTGGGACCCCTGTAGCTATTATAAGAAACTCTTT	CALWDPCSYYKKLF	TRGV9	.	TRGJ1	13	-1	-1	24
260	0.0016276041666666667	TGTGCCTTGTGGGAGGGGTTGAATTATTATAAGAAACTCTTT	CALWEGLNYYKKLF	TRGV9	.	TRGJ1	15	-1	-1	20
260	0.0016276041666666667	TGTGCCTTGTGGGAGGTGATTGTGCGATATAAGAAACTCTTT	CALWEVIVRYKKLF	TRGV9	.	TRGJ1	17	-1	-1	27
259	0.0016213441506410257	TGTGCCTTGTGGGATCTCAATCGGAATTATTATAAGAAACTCTTT	CALWDLNRNYYKKLF	TRGV9	.	TRGJ1	13	-1	-1	23
258	0.0016150841346153845	TGTGCCTTGTGGGAGGTGCTAGATTATTATAAGAAACTCTTT	CALWEVLDYYKKLF	TRGV9	.	TRGJ1	18	-1	-1	22
258	0.0016150841346153845	TGTGCCTTGTGGGAGGTTTCCAGATATAAGAAACTCTTT	CALWEVSRYKKLF	TRGV9	.	TRGJ1	16	-1	-1	24
257	0.0016088241185897435	TGTGCCTTGTGGGAGGTGTGTGGTTGGGATTATTATAAGAAACTCTTT	CALWEVCGWDYYKKLF	TRGV9	.	TRGJ1	17	-1	-1	28
257	0.0016088241185897435	TGTGCCTTGTGGGAGCCAATTTATTATAAGAAACTCTTT	CALWEPIYYKKLF	TRGV9	.	TRGJ1	14	-1	-1	20
257	0.0016088241185897435	TGTGCCTTGTGGGAGGCCGCTTATTATAAGAAACTCTTT	CALWEAAYYKKLF	TRGV9	.	TRGJ1	15	-1	-1	20
257	0.0016088241185897435	TGTGCCTTGCCAGAAAATTATAAGAAACTCTTT	CALPENYKKLF	TRGV9	.	TRGJ2	8	-1	-1	16
256	0.0016025641025641025	TGTGCCTTGTGGGAGGTGTCTTATTATAAGAAACTCTTT	CALWEVSYYKKLF	TRGV9	.	TRGJ1	17	-1	-1	20
253	0.0015837840544871795	TGTGCCTTGTGGGAGAGTTTGTATTATTATAAGAAACTCTTT	CALWESLYYYKKLF	TRGV9	.	TRGJ1	14	-1	-1	22
252	0.0015775240384615385	TGTGCCTTGAAACATAAGAAACTCTTT	CALKHKKLF	TRGV9	.	TRGJ1	8	-1	-1	13
250	0.0015650040064102565	TGTGCCTTGTTTCCTGTTCTTTATTATAAGAAACTCTTT	CALFPVLYYKKLF	TRGV9	.	TRGJ1	9	-1	-1	20
249	0.0015587439903846155	TGTGCCTTGTGGGAGGCCCGCGGTCATTATTATAAGAAACTCTTT	CALWEARGHYYKKLF	TRGV9	.	TRGJ1	15	-1	-1	25
248	0.0015524839743589743	TGTGCCTTGTGGGAACGTGCTAGTTGGGTTTATTATAAGAAACTCTTT	CALWERASWVYYKKLF	TRGV9	.	TRGJ2	13	-1	-1	29
248	0.0015524839743589743	TGTGCCTTGTGGGAGGTTCTATGGAATTATTATAAGAAACTCTTT	CALWEVLWNYYKKLF	TRGV9	.	TRGJ1	16	-1	-1	23
248	0.0015524839743589743	TGTGCCTTGTGGGAGGACCCTTATTATAAGAAACTCTTT	CALWEDPYYKKLF	TRGV9	.	TRGJ1	15	-1	-1	20
248	0.0015524839743589743	TGTGCCTTGTGGGAGGTGCCAAAGAAACTCTTT	CALWEVPKKLF	TRGV9	.	TRGJ1	18	-1	-1	21
247	0.0015462239583333333	TGTGCCTTGTGGGAGGTGGGTCCCCATGGGAAACTCTTT	CALWEVGPHGKLF	TRGV9	.	TRGJ1	17	-1	-1	29
246	0.0015399639423076923	TGTGCCTTGTGGGAGGCATCAGAGGGATTATATTGGAAGAAACTCTTT	CALWEASEGLYWKKLF	TRGV9	.	TRGJ1	15	-1	-1	30
246	0.0015399639423076923	TGTGCCTTGTGGGAGGCCCTTTATTATAAGAAACTCTTT	CALWEALYYKKLF	TRGV9	.	TRGJ1	15	-1	-1	20
245	0.0015337039262820513	TGTGCTGGCACGACGGGGCTCTTT	CAGTTGLF	TRGV10	.	TRGJ1	6	-1	-1	18
241	0.0015086638621794872	TGTGCCTTGTGGGAGGGCTCATATTATAAGAAACTCTTT	CALWEGSYYKKLF	TRGV9	.	TRGJ1	15	-1	-1	21
237	0.001483623798076923	TGTGCCTTGTGGGATGTGAATTATTATAAGAAACTCTTT	CALWDVNYYKKLF	TRGV9	.	TRGJ1	17	-1	-1	17
237	0.001483623798076923	TGTGCCTTGTGGGAGGCGAATTATTATAAGAAACTCTTT	CALWEANYYKKLF	TRGV9	.	TRGJ1	15	-1	-1	16
237	0.001483623798076923	TGTGCCTTGTGGGAGGGGAATTATTATAAGAAACTCTTT	CALWEGNYYKKLF	TRGV9	.	TRGJ1	15	-1	-1	17
236	0.001477363782051282	TGTGCCTTGTGGGAGGTGCCGAAAAATTATTATAAGAAACTCTTT	CALWEVPKNYYKKLF	TRGV9	.	TRGJ1	18	-1	-1	24
234	0.00146484375	TGTGCTGCGTGGGATTATGAGGGGTCGAGGTATTATAAGAAACTCTTT	CAAWDYEGSRYYKKLF	TRGV10	.	TRGJ1	16	-1	-1	24
234	0.00146484375	TGTGCCTTGTGGGAGGTGCATGGGGCTTATTATAAGAAACTCTTT	CALWEVHGAYYKKLF	TRGV9	.	TRGJ1	19	-1	-1	26
234	0.00146484375	TGTGCCTTGTGGGAGGTGCCTAATTATTATAAGAAACTCTTT	CALWEVPNYYKKLF	TRGV9	.	TRGJ2	18	-1	-1	21
234	0.00146484375	TGTGCCTTGTGGGAGGTGAGGAAGGGGGCTAAGAAACTCTTT	CALWEVRKGAKKLF	TRGV9	.	TRGJ1	17	-1	-1	29
231	0.001446063701923077	TGTGCCCGGAGGGCGTATTATTATAAGAAACTCTTT	CARRAYYYKKLF	TRGV9	.	TRGJ1	5	-1	-1	13
230	0.001439803685897436	TGTGCCTTGTGGCGAGAGTTGGGCAAAAAAATCAAGGTATTT	CALWRELGKKIKVF	TRGV9	.	TRGJP	15	-1	-1	10
228	0.0014272836538461538	TGTGCCTTGGGAAAAGATTATAAGAAACTCTTT	CALGKDYKKLF	TRGV9	.	TRGJ1	8	-1	-1	16
223	0.0013959835737179487	TGTGCCTTGTGGGAGGTGGGTGACCTTTATTATAAGAAACTCTTT	CALWEVGDLYYKKLF	TRGV9	.	TRGJ2	17	-1	-1	26
223	0.0013959835737179487	TGTGCCTTGTGGGAATCAAATTATTATAAGAAACTCTTT	CALWESNYYKKLF	TRGV9	.	TRGJ1	13	-1	-1	15
222	0.0013897235576923077	TGTGCCTTGTGGGAGGTCGCGTTGAATTATTATAAGAAACTCTTT	CALWEVALNYYKKLF	TRGV9	.	TRGJ1	16	-1	-1	23
221	0.0013834635416666667	TGTGCCTTGTGGGAGGCCCTAGTGAATTATTATAAGAAACTCTTT	CALWEALVNYYKKLF	TRGV9	.	TRGJ1	15	-1	-1	23
220	0.0013772035256410257	TGTGCCACGCTACACGGTCGGAAGAAACTCTTT	CATLHGRKKLF	TRGV3	.	TRGJ1	7	-1	-1	21
219	0.0013709435096153845	TGTGCCTTGCCCGGAAATTATTATAAGAAACTCTTT	CALPGNYYKKLF	TRGV9	.	TRGJ1	8	-1	-1	15
218	0.0013646834935897435	TGTGCCTTGTGGGAGGTGCGGACCCGGGGGTATTATAAGAAACTCTTT	CALWEVRTRGYYKKLF	TRGV9	.	TRGJ1	18	-1	-1	30
208	0.0013020833333333333	TGTGCCTTGTGGGAGGTGCATTATAAGAAACTCTTT	CALWEVHYKKLF	TRGV9	.	TRGJ1	19	-1	-1	19
206	0.0012895633012820513	TGTGCCTTGTGGGAGGTGCGATTAGTAATTGATTATAAGAAACTCTTT	CALWEVRLVIDYKKLF	TRGV9	.	TRGJ1	18	-1	-1	26
206	0.0012895633012820513	TGTGCCACCTGGGACAGGCTAGGGGATTATTATAAGAAACTCTTT	CATWDRLGDYYKKLF	TRGV7	.	TRGJ1	18	-1	-1	25
203	0.0012707832532051282	TGTGCTGCGTGGGATTCTGGGAAACTCTTT	CAAWDSGKLF	TRGV10	.	TRGJ1	15	-1	-1	20
202	0.0012645232371794872	TGTGCCTTGTGGGAGCCCTATTATTATAAGAAACTCTTT	CALWEPYYYKKLF	TRGV9	.	TRGJ1	14	-1	-1	19
201	0.0012582632211538462	TGTGCCTTGTGGGAGGGCTATTATTATAAGAAACTCTTT	CALWEGYYYKKLF	TRGV9	.	TRGJ1	15	-1	-1	19
197	0.001233223157051282	TGTGCCTTGTGGGAGCCCCGGGATTATTATAAGAAACTCTTT	CALWEPRDYYKKLF	TRGV9	.	TRGJ1	14	-1	-1	22
194	0.001214443108974359	TGTGCCTTGTGGGAGGTACAAACGACTAGCGATTATAAGAAACTCTTT	CALWEVQTTSDYKKLF	TRGV9	.	TRGJ1	19	-1	-1	31
194	0.001214443108974359	TGTGCCTTGTGGGAGGTGTTGGGGAAACTCTTT	CALWEVLGKLF	TRGV9	.	TRGJ1	17	-1	-1	23
191	0.001195663060897436	TGTGCCTTGTGGGAGGTGCGACCGATTTATTATAAGAAACTCTTT	CALWEVRPIYYKKLF	TRGV9	.	TRGJ2	22	-1	-1	22
189	0.0011831430288461538	TGTGCCTGCCCCAATTATTATTATAAGAAACTCTTT	CACPNYYYKKLF	TRGV9	.	TRGJ1	6	-1	-1	16
189	0.0011831430288461538	TGTGCTGCGTGGGATTATAAACTCTTT	CAAWDYKLF	TRGV10	.	TRGJ1	16	-1	-1	18
188	0.0011768830128205128	TGTGCCTTGTGGGAGGGAATACTTGATTATTATAAGAAACTCTTT	CALWEGILDYYKKLF	TRGV9	.	TRGJ1	15	-1	-1	17
188	0.0011768830128205128	TGTGCCTTGTGGGAGGTGTCGAATTATTATAAGAAACTCTTT	CALWEVSNYYKKLF	TRGV9	.	TRGJ1	17	-1	-1	18
187	0.0011706229967948718	TGTGCCTTGTGGGAGGTGCAAGGGGTTTATTATAAGAAACTCTTT	CALWEVQGVYYKKLF	TRGV9	.	TRGJ1	19	-1	-1	26
177	0.0011080228365384615	TGTGCCTTGTGGGAGGTGCCAACTTCGAATTATTATAAGAAACTCTTT	CALWEVPTSNYYKKLF	TRGV9	.	TRGJ1	18	-1	-1	23
175	0.0010955028044871795	TGTGCCTTGTTAACGGGTTATAAGAAACTCTTT	CALLTGYKKLF	TRGV9	.	TRGJ1	9	-1	-1	17
174	0.0010892427884615385	TGTGCCTTGTGGGAGGTGCCCGGAACTGACTCTTATTATAAGAAACTCTTT	CALWEVPGTDSYYKKLF	TRGV9	.	TRGJ1	18	-1	-1	32
174	0.0010892427884615385	TGTGCTGCGTGGGATTGGGGTTATTATAAGAAACTCTTT	CAAWDWGYYKKLF	TRGV10	.	TRGJ1	15	-1	-1	20
173	0.0010829827724358975	TGTGCCTTGTGGGAGGTAAAGTATAAGAAACTCTTT	CALWEVKYKKLF	TRGV9	.	TRGJ1	16	-1	-1	21
172	0.0010767227564102565	TGTGCTGCGTGGGATTGTTATTATAAGAAACTCTTT	CAAWDCYYKKLF	TRGV10	.	TRGJ1	15	-1	-1	17
171	0.0010704627403846155	TGTGCCTTGTGGGAGGAGACCACTGGTTGGTTCAAGATATTT	CALWEETTGWFKIF	TRGV9	.	TRGJP1	15	-1	-1	18
170	0.0010642027243589743	TGTGCCTTGTGGGAGATAAATTATTATAAGAAACTCTTT	CALWEINYYKKLF	TRGV9	.	TRGJ1	14	-1	-1	18
167	0.0010454226762820513	TGTGCCTTGTGGGAGGTGATGACGACCCCAGGGCTTGGGTGCTATAAGAAACTCTTT	CALWEVMTTPGLGCYKKLF	TRGV9	.	TRGJ1	17	-1	-1	42
166	0.0010391626602564103	TGTGCCTTGTGGGAGGGCCTCGAACCGAATTATTATAAGAAACTCTTT	CALWEGLEPNYYKKLF	TRGV9	.	TRGJ1	15	-1	-1	25
164	0.0010266426282051282	TGTGCCTTGTGGGAGGTGGGGGGGATCAATTATTATAAGAAACTCTTT	CALWEVGGINYYKKLF	TRGV9	.	TRGJ1	17	-1	-1	27
156	9.765625E-4	TGTGCTGCGTGGGACTCGGGTTGGTTCAAGATATTT	CAAWDSGWFKIF	TRGV10	.	TRGJP1	13	-1	-1	18
156	9.765625E-4	TGTGCTGCGTGGGATTACTATAAGAAACTCTTT	CAAWDYYKKLF	TRGV10	.	TRGJ1	17	-1	-1	13
156	9.765625E-4	TGTGCTGCGTGGGATGCCTTTAAGAAACTCTTT	CAAWDAFKKLF	TRGV10	.	TRGJ1	14	-1	-1	20
153	9.577824519230769E-4	TGTGCCTTGTGGGAGGTATATCGGGAGTTGGGCAAAAAAATCAAGGTATTT	CALWEVYRELGKKIKVF	TRGV9	.	TRGJP	16	-1	-1	24
153	9.577824519230769E-4	TGTGCCTTGTGGGAGGTTCAAGAGTTGGGCAAAAAAATCAAGGTATTT	CALWEVQELGKKIKVF	TRGV9	.	TRGJP	19	-1	-1	18
151	9.452624198717949E-4	TGTGCCTTGTGGGAGGCGCTGGCGAATAATTATTATAAGAAACTCTTT	CALWEALANNYYKKLF	TRGV9	.	TRGJ2	18	-1	-1	27
147	9.202223557692308E-4	TGTGCCTTGTGGGAGGTGAGGGAGTTGGGCAAAAAAATCAAGGTATTT	CALWEVRELGKKIKVF	TRGV9	.	TRGJP	17	-1	-1	21
142	8.889222756410256E-4	TGTGCCTTGTGGGAGGTGCCGGGAGAGTTGGGCAAAAAAATCAAGGTATTT	CALWEVPGELGKKIKVF	TRGV9	.	TRGJP	18	-1	-1	23
141	8.826622596153846E-4	TGTGCTGCGTGGGTGCCTCCGGGGGAACTCTTT	CAAWVPPGELF	TRGV10	.	TRGJ1	12	-1	-1	25
139	8.701422275641026E-4	TGTGCTGCGTGGGATTGTGTGGAGTATTATAAGAAACTCTTT	CAAWDCVEYYKKLF	TRGV10	.	TRGJ2	15	-1	-1	24
137	8.576221955128205E-4	TGTGCTGCGTGGGAAGACTATAAGAAACTCTTT	CAAWEDYKKLF	TRGV10	.	TRGJ1	13	-1	-1	18
136	8.513621794871795E-4	TGTGCCTTGTGGGAGGTGCGGCAAGAGTTGGGCAAAAAAATCAAGGTATTT	CALWEVRQELGKKIKVF	TRGV9	.	TRGJP	18	-1	-1	19
136	8.513621794871795E-4	TGTGCTGCGTGGGATTGGGAGAAACTCTTT	CAAWDWEKLF	TRGV10	.	TRGJ1	15	-1	-1	19
134	8.388421474358974E-4	TGTGCTGCGTGGGATTATAGGAATTATTATAAGAAACTCTTT	CAAWDYRNYYKKLF	TRGV10	.	TRGJ1	16	-1	-1	20
134	8.388421474358974E-4	TGTGTCGGCCTCTTT	CVGLF	TRGV10	.	TRGJ1	3	-1	-1	9
133	8.325821314102564E-4	TGTGCTGCGTGGGATTATTATTATAAGAAACTCTTT	CAAWDYYYKKLF	TRGV10	.	TRGJ1	16	-1	-1	16
131	8.200620993589744E-4	TGTGCCACCTGGGACGGGCAGCAGAAACTCTTT	CATWDGQQKLF	TRGV2	.	TRGJ1	18	-1	-1	22
128	8.012820512820513E-4	TGTGCTGCGTGGCTCTTT	CAAWLF	TRGV10	.	TRGJ1	11	-1	-1	12
125	7.825020032051282E-4	TGTGCCTTGTGGGAGGTCTTCCGAATTTATTATAAGAAACTCTTT	CALWEVFRIYYKKLF	TRGV9	.	TRGJ1	16	-1	-1	21
125	7.825020032051282E-4	TGTGCTGCGTGGCGTGGGAAACTCTTT	CAAWRGKLF	TRGV10	.	TRGJ1	11	-1	-1	17
122	7.637219551282051E-4	TGTGCCTTGTGGGATTGGTTTCTGTCAGAGTTGGGCAAAAAAATCAAGGTATTT	CALWDWFLSELGKKIKVF	TRGV9	.	TRGJP	13	-1	-1	26
118	7.38681891025641E-4	TGTGCCACCTGGAATTATTATAAGAAACTCTTT	CATWNYYKKLF	TRGV4	.	TRGJ1	14	-1	-1	11
117	7.32421875E-4	TGTGCTGCGTGGGATTTTTATAAGAAACTCTTT	CAAWDFYKKLF	TRGV10	.	TRGJ1	15	-1	-1	13
116	7.26161858974359E-4	TGTGCCTTGTGGGAGGTAAGAGAGTTGGGCAAAAAAATCAAGGTATTT	CALWEVRELGKKIKVF	TRGV9	.	TRGJP	16	-1	-1	20
115	7.19901842948718E-4	TGTGCTGCGTGGGATATGGAACTCTTT	CAAWDMELF	TRGV10	.	TRGJ1	14	-1	-1	13
115	7.19901842948718E-4	TGTGCCACCTGGGGGGGGAAACTCTTT	CATWGGKLF	TRGV2	.	TRGJ1	12	-1	-1	17
115	7.19901842948718E-4	TGTGCCACCTGGGATAAGAAACTCTTT	CATWDKKLF	TRGV8	.	TRGJ1	15	-1	-1	13
115	7.19901842948718E-4	TGTGCTGGACTCTTT	CAGLF	TRGV10	.	TRGJ1	6	-1	-1	8
114	7.136418269230769E-4	TGTGCTGCGTGGGATTTGGGTTGGGCGAAACTCTTT	CAAWDLGWAKLF	TRGV10	.	TRGJ1	15	-1	-1	26
112	7.011217948717949E-4	TGTGCTGCGTGGGATTTCGGACTCTTT	CAAWDFGLF	TRGV10	.	TRGJ1	18	-1	-1	20
111	6.948617788461539E-4	TGTGCTGCGTGGGACCTTATGGGGTTGGGGAAACTCTTT	CAAWDLMGLGKLF	TRGV10	.	TRGJ1	13	-1	-1	29
110	6.886017628205129E-4	TGTGCTGCGTGGGATTCAGCGTCGTTGGGACTCTTT	CAAWDSASLGLF	TRGV10	.	TRGJ1	15	-1	-1	29
110	6.886017628205129E-4	TGTGCTGCGTGGGATTGGCCCCCATCGAAACTCTTT	CAAWDWPPSKLF	TRGV10	.	TRGJ1	15	-1	-1	26
108	6.760817307692308E-4	TGTGCTGCGTGGATTTTCCCGAAGAGGTTACGACTCTTT	CAAWIFPKRLRLF	TRGV10	.	TRGJ1	14	-1	-1	32
108	6.760817307692308E-4	TGTGCTGCGTGGGATTATAGGGGGAAACTCTTT	CAAWDYRGKLF	TRGV10	.	TRGJ1	16	-1	-1	23
107	6.698217147435897E-4	TGTGCTGCGTGGGATAGGGGATATTATAAGAAACTCTTT	CAAWDRGYYKKLF	TRGV10	.	TRGJ1	14	-1	-1	21
107	6.698217147435897E-4	TGTGCTGCGTGGAGTCATAAGAAACTCTTT	CAAWSHKKLF	TRGV10	.	TRGJ1	11	-1	-1	16
106	6.635616987179487E-4	TGTGCTGCGTGGGGAGCAGGGAAACTCTTT	CAAWGAGKLF	TRGV10	.	TRGJ1	12	-1	-1	20
105	6.573016826923077E-4	TGTGCTGCGTGGGATTACCTTAAGAAACTCTTT	CAAWDYLKKLF	TRGV10	.	TRGJ1	17	-1	-1	20
105	6.573016826923077E-4	TGTGCTGCGTGGGATCCCGGCAAGAAACTCTTT	CAAWDPGKKLF	TRGV10	.	TRGJ1	14	-1	-1	21
104	6.510416666666666E-4	TGTGCTGCGTGTCCCAGGAAACTCTTT	CAACPRKLF	TRGV10	.	TRGJ2	10	-1	-1	17
102	6.385216346153846E-4	TGTGCCTTGTGGGAGGGGGGGAAAGAGTTGGGCAAAAAAATCAAGGTATTT	CALWEGGKELGKKIKVF	TRGV9	.	TRGJP	15	-1	-1	18
102	6.385216346153846E-4	TGTGCTGCGTGGGACATAAGGGTCGGGAAACTCTTT	CAAWDIRVGKLF	TRGV10	.	TRGJ1	13	-1	-1	26
102	6.385216346153846E-4	TGTGCTGCGTGGGGGCATAAGAAACTCTTT	CAAWGHKKLF	TRGV10	.	TRGJ1	12	-1	-1	16
101	6.322616185897436E-4	TGTGCTGCGTGGGATAAGAGTAAGAAACTCTTT	CAAWDKSKKLF	TRGV10	.	TRGJ1	14	-1	-1	20
101	6.322616185897436E-4	TGTGCTGCGTGGGAGGGCAGGAAACTCTTT	CAAWEGRKLF	TRGV10	.	TRGJ1	13	-1	-1	20
100	6.260016025641026E-4	TGTGCTGCGTGGGATTACACCGGGAAACTCTTT	CAAWDYTGKLF	TRGV10	.	TRGJ1	17	-1	-1	23
99	6.197415865384615E-4	TGTGCCTTGTGGGAGGTCGTGGGCAAAAAAATCAAGGTATTT	CALWEVVGKKIKVF	TRGV9	.	TRGJP	16	-1	-1	19
99	6.197415865384615E-4	TGTGCTGCGTGGGAAAAGGGCCCCGGGAAACTCTTT	CAAWEKGPGKLF	TRGV10	.	TRGJ1	13	-1	-1	26
99	6.197415865384615E-4	TGTGCTGCGTTTGGTAAGAAACTCTTT	CAAFGKKLF	TRGV10	.	TRGJ1	9	-1	-1	14
99	6.197415865384615E-4	TGTGCTGCGTGGGATCTCTTT	CAAWDLF	TRGV10	.	TRGJ1	14	-1	-1	15
98	6.134815705128205E-4	TGTGCCTTGTGGGAGGTGCAAGACATACCCCAGAATTATTATAAGAAACTCTTT	CALWEVQDIPQNYYKKLF	TRGV9	.	TRGJ1	19	-1	-1	32
98	6.134815705128205E-4	TGTGCCTTGTGGGAGACGGAAAAGCAAGAGTTGGGCAAAAAAATCAAGGTATTT	CALWETEKQELGKKIKVF	TRGV9	.	TRGJP	14	-1	-1	23
98	6.134815705128205E-4	TGTGCTGCGGGTGTTAAGAAACTCTTT	CAAGVKKLF	TRGV10	.	TRGJ1	8	-1	-1	14
97	6.072215544871795E-4	TGTGCTGCGTGGGATCATTATTATAAGAAACTCTTT	CAAWDHYYKKLF	TRGV10	.	TRGJ1	14	-1	-1	16
96	6.009615384615385E-4	TGTGCCTTGTGGGAGTTGCCACAAGAGTTGGGCAAAAAAATCAAGGTATTT	CALWELPQELGKKIKVF	TRGV9	.	TRGJP	18	-1	-1	21
96	6.009615384615385E-4	TGTGCTGCGTGGTTACCCCTCGAGAAACTCTTT	CAAWLPLEKLF	TRGV10	.	TRGJ1	11	-1	-1	22
96	6.009615384615385E-4	TGTGCTGCGTGGGCTCAGGTTTATGGGAAACTCTTT	CAAWAQVYGKLF	TRGV10	.	TRGJ1	12	-1	-1	20
94	5.884415064102564E-4	TGTGCTGCGTGGGATTATGATAAGAAACTCTTT	CAAWDYDKKLF	TRGV10	.	TRGJ1	16	-1	-1	13
94	5.884415064102564E-4	TGTGCTGCGTGGGATTCGAAGAAACTCTTT	CAAWDSKKLF	TRGV10	.	TRGJ1	15	-1	-1	18
93	5.821814903846154E-4	TGTGCTGCGTGGGATTCCCTAAAGAAACTCTTT	CAAWDSLKKLF	TRGV10	.	TRGJ1	21	-1	-1	21
93	5.821814903846154E-4	TGTGCTGCGGGGAAGGAGAAACTCTTT	CAAGKEKLF	TRGV10	.	TRGJ1	12	-1	-1	16
93	5.821814903846154E-4	TGTGCTGCGTGGGATTTTGGGAAACTCTTT	CAAWDFGKLF	TRGV10	.	TRGJ1	15	-1	-1	20
92	5.759214743589744E-4	TGTGCTGCGTGGGATGTATCTGAACTCTTT	CAAWDVSELF	TRGV10	.	TRGJ1	14	-1	-1	22
91	5.696614583333334E-4	TGTGCTGCGTGGGGGGGTTATAAGAAACTCTTT	CAAWGGYKKLF	TRGV10	.	TRGJ1	12	-1	-1	17
89	5.571414262820513E-4	TGTGCTGCGTGGGATTACGGCATGAAGAAACTCTTT	CAAWDYGMKKLF	TRGV10	.	TRGJ1	18	-1	-1	24
89	5.571414262820513E-4	TGTGCTGCGTGGGACACCTATAAGAAACTCTTT	CAAWDTYKKLF	TRGV10	.	TRGJ1	13	-1	-1	18
89	5.571414262820513E-4	TGTGCTGCGTGGGGTTATAAGAAACTCTTT	CAAWGYKKLF	TRGV10	.	TRGJ1	16	-1	-1	14
88	5.508814102564103E-4	TGTGCCTTGTGGGAGGTGCTTGTAAATTATTATAAGAAACTCTTT	CALWEVLVNYYKKLF	TRGV9	.	TRGJ1	18	-1	-1	24
88	5.508814102564103E-4	TGTGCTGCGTGGGACAATTATTATAAGAAACTCTTT	CAAWDNYYKKLF	TRGV10	.	TRGJ1	13	-1	-1	15
88	5.508814102564103E-4	TGTGCTGCGTGGGAGGCCCTTAAGAAACTCTTT	CAAWEALKKLF	TRGV10	.	TRGJ2	13	-1	-1	20
88	5.508814102564103E-4	TGTGCTGCGGTGAATTGTAAGAAACTCTTT	CAAVNCKKLF	TRGV10	.	TRGJ1	8	-1	-1	13
88	5.508814102564103E-4	TGTGCCACCTGGTATAAGAAACTCTTT	CATWYKKLF	TRGV4	.	TRGJ1	14	-1	-1	12
87	5.446213942307692E-4	TGTGCTGCGTGCTCGTATAAGAAACTCTTT	CAACSYKKLF	TRGV10	.	TRGJ1	10	-1	-1	15
87	5.446213942307692E-4	TGTGCCACCTGGGACGAGGGGAAACTCTTT	CATWDEGKLF	TRGV2	.	TRGJ1	15	-1	-1	20
87	5.446213942307692E-4	TGTGCCAACGCCGGGGAACTCTTT	CANAGELF	TRGV2	.	TRGJ1	6	-1	-1	16
87	5.446213942307692E-4	TGTGCTGCGTCCCCTTTGGGTAAGAAACTCTTT	CAASPLGKKLF	TRGV10	.	TRGJ1	9	-1	-1	20
87	5.446213942307692E-4	TGTGCCACCTGGGACGGGCTCTTT	CATWDGLF	TRGV2	.	TRGJ1	18	-1	-1	18
86	5.383613782051282E-4	TGTGCTGCGTGGGATTATATACCCGCGGAGAAACTCTTT	CAAWDYIPAEKLF	TRGV10	.	TRGJ1	16	-1	-1	28
86	5.383613782051282E-4	TGTGCTGCGTGGGATTGCGGTTATAAGAAACTCTTT	CAAWDCGYKKLF	TRGV10	.	TRGJ1	18	-1	-1	20
86	5.383613782051282E-4	TGTGCTGCGTGGGATACGGATTATAAGAAACTCTTT	CAAWDTDYKKLF	TRGV10	.	TRGJ2	17	-1	-1	19
86	5.383613782051282E-4	TGTGCCACCTGGGACAGGCGTTATAAGAAACTCTTT	CATWDRRYKKLF	TRGV5	.	TRGJ1	18	-1	-1	20
85	5.321013621794871E-4	TGTGCTGCGTGGGAGCCGAATTATTATAAGAAACTCTTT	CAAWEPNYYKKLF	TRGV10	.	TRGJ1	13	-1	-1	16
85	5.321013621794871E-4	TGTGCTGCGTGGGATTGGTATTATAAGAAACTCTTT	CAAWDWYYKKLF	TRGV10	.	TRGJ1	15	-1	-1	18
85	5.321013621794871E-4	TGTGCTGCGTGGGATTTCTATAAGAAACTCTTT	CAAWDFYKKLF	TRGV10	.	TRGJ1	15	-1	-1	18
85	5.321013621794871E-4	TGTGCCACCTGGGACGGCTATAAGAAACTCTTT	CATWDGYKKLF	TRGV3	.	TRGJ1	17	-1	-1	18
85	5.321013621794871E-4	TGTGCTGCGTGGGATTCAGGGAAACTCTTT	CAAWDSGKLF	TRGV10	.	TRGJ1	15	-1	-1	20
85	5.321013621794871E-4	TGTGCTGCGTGGGACCATAAGAAACTCTTT	CAAWDHKKLF	TRGV10	.	TRGJ1	13	-1	-1	16
85	5.321013621794871E-4	TGTGCACCTCATAAGAAACTCTTT	CAPHKKLF	TRGV10	.	TRGJ1	4	-1	-1	10
84	5.258413461538461E-4	TGTGCTGCGTGGGATTATTCCAATTATTATAAGAAACTCTTT	CAAWDYSNYYKKLF	TRGV10	.	TRGJ1	16	-1	-1	13
84	5.258413461538461E-4	TGTGCTGCGTGGGATTGTTGTTATAAGAAACTCTTT	CAAWDCCYKKLF	TRGV10	.	TRGJ1	15	-1	-1	17
84	5.258413461538461E-4	TGTGCTGCGTGGGATTGCCGAAAGAAACTCTTT	CAAWDCRKKLF	TRGV10	.	TRGJ1	15	-1	-1	21
84	5.258413461538461E-4	TGTGCTGCGTGGGATTTTCAGAAACTCTTT	CAAWDFQKLF	TRGV10	.	TRGJ1	15	-1	-1	13
84	5.258413461538461E-4	TGTGCTGCGTGGGCCATTAAGAAACTCTTT	CAAWAIKKLF	TRGV10	.	TRGJ1	12	-1	-1	17
83	5.195813301282051E-4	TGTGCTGCGTGGGAACCTCCAAAGAAACTCTTT	CAAWEPPKKLF	TRGV10	.	TRGJ1	13	-1	-1	21
83	5.195813301282051E-4	TGTGCTGCGTGGAATAAGAAACTCTTT	CAAWNKKLF	TRGV10	.	TRGJ1	14	-1	-1	13
82	5.133213141025641E-4	TGTGCTGCGTGGGCAACCGCGGGGGGGAAACTCTTT	CAAWATAGGKLF	TRGV10	.	TRGJ1	12	-1	-1	26
82	5.133213141025641E-4	TGTGCTGCGTGGGATTATAGGCTTAAGAAACTCTTT	CAAWDYRLKKLF	TRGV10	.	TRGJ1	16	-1	-1	23
82	5.133213141025641E-4	TGTGCTGCGTGGGTTGATTATAAGAAACTCTTT	CAAWVDYKKLF	TRGV10	.	TRGJ1	12	-1	-1	16
82	5.133213141025641E-4	TGTGCTGCCCACCCACATAAGAAACTCTTT	CAAHPHKKLF	TRGV10	.	TRGJ1	7	-1	-1	16
82	5.133213141025641E-4	TGTGCTGCGTGGGGCGATAAGAAACTCTTT	CAAWGDKKLF	TRGV10	.	TRGJ1	12	-1	-1	16
82	5.133213141025641E-4	TGTGCTGCGCGATATAAGAAACTCTTT	CAARYKKLF	TRGV10	.	TRGJ1	8	-1	-1	12
81	5.070612980769231E-4	TGTGCCACCTGGGATGGACCGAATTATTATAAGAAACTCTTT	CATWDGPNYYKKLF	TRGV4	.	TRGJ1	19	-1	-1	19
81	5.070612980769231E-4	TGTGCTGCGTGGGATTTGGATTATAAGAAACTCTTT	CAAWDLDYKKLF	TRGV10	.	TRGJ1	15	-1	-1	19
81	5.070612980769231E-4	TGTGCTGCGTGGGAAGAGAAACTCTTT	CAAWEEKLF	TRGV10	.	TRGJ1	13	-1	-1	16
80	5.00801282051282E-4	TGTGCCACCTGGGACAGGCTAAATTATTATAAGAAACTCTTT	CATWDRLNYYKKLF	TRGV3	.	TRGJ1	18	-1	-1	21
80	5.00801282051282E-4	TGTGCTGCGTGGGATTATGCCCCTTATAAGAAACTCTTT	CAAWDYAPYKKLF	TRGV10	.	TRGJ1	16	-1	-1	23
80	5.00801282051282E-4	TGTGCTGCGTGGGATATGGATTATAAGAAACTCTTT	CAAWDMDYKKLF	TRGV10	.	TRGJ1	14	-1	-1	19
80	5.00801282051282E-4	TGTGCTGAGACTAAACTCTTT	CAETKLF	TRGV10	.	TRGJ1	6	-1	-1	12
80	5.00801282051282E-4	TGTGCTGCGTGGGACCCAACCAATAAGAAACTCTTT	CAAWDPTNKKLF	TRGV10	.	TRGJ1	13	-1	-1	22
80	5.00801282051282E-4	TGTGCTGCCTATAAGAAACTCTTT	CAAYKKLF	TRGV10	.	TRGJ1	7	-1	-1	9
79	4.94541266025641E-4	TGTGCTGCGTGGGATGAGAATTATTATAAGAAACTCTTT	CAAWDENYYKKLF	TRGV10	.	TRGJ1	14	-1	-1	17
79	4.94541266025641E-4	TGTGCTGCGTGGTTGAAGGGTAAGAAACTCTTT	CAAWLKGKKLF	TRGV10	.	TRGJ1	11	-1	-1	20
79	4.94541266025641E-4	TGTGCTGCGTGGGAAATTAGGAAACTCTTT	CAAWEIRKLF	TRGV10	.	TRGJ1	13	-1	-1	17
79	4.94541266025641E-4	TGTGCTGCGCATTATAAGAAACTCTTT	CAAHYKKLF	TRGV10	.	TRGJ1	8	-1	-1	10
79	4.94541266025641E-4	TGTGGGACCAAACTCTTT	CGTKLF	TRGV10	.	TRGJ1	3	-1	-1	9
79	4.94541266025641E-4	TGTGCCGGGATT	CAGI	TRGV9	.	TRGJP1	5	-1	-1	10
79	4.94541266025641E-4	TGTGCCACCTGGGACGGGAATTATTATAAGAAACTCTTT	CATWDGNYYKKLF	TRGV2	.	TRGJ1	17	-1	-1	17
78	4.8828125E-4	TGTGCTGCGTGGGATTGGGGTTATAAGAAACTCTTT	CAAWDWGYKKLF	TRGV10	.	TRGJ1	15	-1	-1	20
78	4.8828125E-4	TGTGCTGCGTGGGATTATCATACCAAGAAACTCTTT	CAAWDYHTKKLF	TRGV10	.	TRGJ1	16	-1	-1	24
78	4.8828125E-4	TGTGCTGCGTGGGATTATTATGAGAAACTCTTT	CAAWDYYEKLF	TRGV10	.	TRGJ1	16	-1	-1	13
77	4.82021233974359E-4	TGTGCTGCGTGGGATTCGAATTATAAGAAACTCTTT	CAAWDSNYKKLF	TRGV10	.	TRGJ1	20	-1	-1	19
77	4.82021233974359E-4	TGTGCTGCGTGGGATTATAACCTGGCAAATCTCTTT	CAAWDYNLANLF	TRGV10	.	TRGJ1	16	-1	-1	26
77	4.82021233974359E-4	TGTGCTGCGTGGGCGCGATATAAGAAACTCTTT	CAAWARYKKLF	TRGV10	.	TRGJ1	12	-1	-1	18
77	4.82021233974359E-4	TGTGCCACCTGGGATTATTATAAGAAACTCTTT	CATWDYYKKLF	TRGV4	.	TRGJ1	14	-1	-1	13
77	4.82021233974359E-4	TGTGCTGCGTTCCTAGGACGGAAACTCTTT	CAAFLGRKLF	TRGV10	.	TRGJ1	9	-1	-1	20
77	4.82021233974359E-4	TGTGCTGCGTGGGATTACCTTAAACTCTTT	CAAWDYLKLF	TRGV10	.	TRGJ1	17	-1	-1	21
77	4.82021233974359E-4	TGTGCTGCGTGGGATCTCAAGAAACTCTTT	CAAWDLKKLF	TRGV10	.	TRGJ1	14	-1	-1	18
76	4.7576121794871794E-4	TGTGCTGCGTGGGATTGGTGGGAAACTCCGAGGTCGGATAAGGTACTCTTT	CAAWDWWETPRSDKVLF	TRGV10	.	TRGJ1	15	-1	-1	37
76	4.7576121794871794E-4	TGTGCTGCGTGGGATTTGCATTATAAGAAACTCTTT	CAAWDLHYKKLF	TRGV10	.	TRGJ1	15	-1	-1	19
76	4.7576121794871794E-4	TGTGCTGCGTGGGTCTACTGGGAGAAACTCTTT	CAAWVYWEKLF	TRGV10	.	TRGJ1	12	-1	-1	22
76	4.7576121794871794E-4	TGTGCCACCTGGGATGAAACCGAGACGTTT	CATWDETETF	TRGV4	.	TRGJP2	15	-1	-1	22
75	4.6950120192307694E-4	TGTGCTGCGTGGGATTATTATGGTCAGAAACTCTTT	CAAWDYYGQKLF	TRGV10	.	TRGJ1	16	-1	-1	16
75	4.6950120192307694E-4	TGTGCTGCGTGGGAATGTTATAAGAAACTCTTT	CAAWECYKKLF	TRGV10	.	TRGJ1	13	-1	-1	17
75	4.6950120192307694E-4	TGTGCTGCGGATAATAAGAAACTCTTT	CAADNKKLF	TRGV10	.	TRGJ1	8	-1	-1	10
74	4.632411858974359E-4	TGTGCTGCGTGGGATTATAGGGGCTCGGGGTATAAGAAACTCTTT	CAAWDYRGSGYKKLF	TRGV10	.	TRGJ1	16	-1	-1	30
74	4.632411858974359E-4	TGTGCTGCGTGGGATTACCCTTATTATAAGAAACTCTTT	CAAWDYPYYKKLF	TRGV10	.	TRGJ1	17	-1	-1	20
73	4.569811698717949E-4	TGTGCTGCGTGGGATTATACCACTGGTTGGTTCAAGATATTT	CAAWDYTTGWFKIF	TRGV10	.	TRGJP1	16	-1	-1	8
73	4.569811698717949E-4	TGTGCTGCGTGGGATCCCGTGACTTATAAGAAACTCTTT	CAAWDPVTYKKLF	TRGV10	.	TRGJ1	14	-1	-1	23
73	4.569811698717949E-4	TGTGCTGCGTGGGTACAAAATAAGAAACTCTTT	CAAWVQNKKLF	TRGV10	.	TRGJ1	12	-1	-1	19
73	4.569811698717949E-4	TGTGCTGCGTGGGGGGGGAGGAAGAAACTCTTT	CAAWGGRKKLF	TRGV10	.	TRGJ1	12	-1	-1	21
73	4.569811698717949E-4	TGTGCCACCTGCCATTATTATAAGAAACTCTTT	CATCHYYKKLF	TRGV2	.	TRGJ1	10	-1	-1	13
72	4.5072115384615387E-4	TGTGCTGCGTGGGATTTCGGTTATTATAAGAAACTCTTT	CAAWDFGYYKKLF	TRGV10	.	TRGJ1	18	-1	-1	20
72	4.5072115384615387E-4	TGTGCTGCGTGGGACCACACCCCTCCTAAGAAACTCTTT	CAAWDHTPPKKLF	TRGV10	.	TRGJ1	13	-1	-1	26
72	4.5072115384615387E-4	TGTGCTGCGTGGCCCAGTTATAAGAAACTCTTT	CAAWPSYKKLF	TRGV10	.	TRGJ1	11	-1	-1	17
72	4.5072115384615387E-4	TGTGCTGCGTGGGAGAATTATAAGAAACTCTTT	CAAWENYKKLF	TRGV10	.	TRGJ1	13	-1	-1	16
71	4.444611378205128E-4	TGTGCCTTGTGGGAGGTGCATGCGCAGGGGGGCTGGTTCAAGATATTT	CALWEVHAQGGWFKIF	TRGV9	.	TRGJP1	19	-1	-1	30
71	4.444611378205128E-4	TGTGCTGCGTGGGCCGCGGGGCTTTATAAGAAACTCTTT	CAAWAAGLYKKLF	TRGV10	.	TRGJ1	12	-1	-1	23
71	4.444611378205128E-4	TGTGCTGCGTGGGATTGGGTTCAGACCAAGAAACTCTTT	CAAWDWVQTKKLF	TRGV10	.	TRGJ1	15	-1	-1	27
71	4.444611378205128E-4	TGTGCTGCGTGGGATCGCCATTATTATAAGAAACTCTTT	CAAWDRHYYKKLF	TRGV10	.	TRGJ1	14	-1	-1	19
71	4.444611378205128E-4	TGTGCTGCGTGGGATTTTGATTATAAGAAACTCTTT	CAAWDFDYKKLF	TRGV10	.	TRGJ1	15	-1	-1	19
71	4.444611378205128E-4	TGTGCTGCGTGGGATTATAGGGGAGGGAAACTCTTT	CAAWDYRGGKLF	TRGV10	.	TRGJ1	16	-1	-1	26
71	4.444611378205128E-4	TGTGCTGCGTGGGACACCACTAAGAAACTCTTT	CAAWDTTKKLF	TRGV10	.	TRGJ1	13	-1	-1	20
71	4.444611378205128E-4	TGTGCTGCGTGGGATCGCAAGAAACTCTTT	CAAWDRKKLF	TRGV10	.	TRGJ1	14	-1	-1	18
71	4.444611378205128E-4	TGTGCTGCGTGGGACAACAAGAAACTCTTT	CAAWDNKKLF	TRGV10	.	TRGJ1	13	-1	-1	18
70	4.382011217948718E-4	TGTGCTGCGTGGGATTTCCCTTTAGGTTGTAAGAAACTCTTT	CAAWDFPLGCKKLF	TRGV10	.	TRGJ1	15	-1	-1	26
70	4.382011217948718E-4	TGTGCTGCGTGGGATCCCAATAGGTTTGATAAGAAACTCTTT	CAAWDPNRFDKKLF	TRGV10	.	TRGJ1	14	-1	-1	28
70	4.382011217948718E-4	TGTGCTGCGTGGGATCGATGGGCGGGTTATAAGAAACTCTTT	CAAWDRWAGYKKLF	TRGV10	.	TRGJ1	14	-1	-1	26
70	4.382011217948718E-4	TGTGCTGCGTGGGATTTTAGGTGTTATAAGAAACTCTTT	CAAWDFRCYKKLF	TRGV10	.	TRGJ1	15	-1	-1	23
70	4.382011217948718E-4	TGTGCTGCGTGGGATTCTTATAAGAAACTCTTT	CAAWDSYKKLF	TRGV10	.	TRGJ1	15	-1	-1	13
69	4.3194110576923075E-4	TGTGCTGCGTGGGATCAGAATTATTATAAGAAACTCTTT	CAAWDQNYYKKLF	TRGV10	.	TRGJ1	14	-1	-1	17
69	4.3194110576923075E-4	TGTGCTGCGTGGGATTACCTTAGTAAGAAACTCTTT	CAAWDYLSKKLF	TRGV10	.	TRGJ1	17	-1	-1	19
69	4.3194110576923075E-4	TGTGCTGCGTGGGATGTTGTGGGGCAGAAACTCTTT	CAAWDVVGQKLF	TRGV10	.	TRGJ1	14	-1	-1	25
69	4.3194110576923075E-4	TGTGCTGCGTGGGACCCTCATTATAAGAAACTCTTT	CAAWDPHYKKLF	TRGV10	.	TRGJ1	13	-1	-1	19
69	4.3194110576923075E-4	TGTGCCGGAAGGACTAAGAAACTCTTT	CAGRTKKLF	TRGV10	.	TRGJ1	4	-1	-1	14
69	4.3194110576923075E-4	TGTGCTGCGTGGGTCATTCTTCCGGCGAATAAGAAACTCTTT	CAAWVILPANKKLF	TRGV10	.	TRGJ1	12	-1	-1	28
69	4.3194110576923075E-4	TGTGCTGCGTGGGATTCCCCTCGCGATTATAAGAAACTCTTT	CAAWDSPRDYKKLF	TRGV10	.	TRGJ1	15	-1	-1	25
69	4.3194110576923075E-4	TGTGCTGCGTGGGATTCGGGGTATTATAAGAAACTCTTT	CAAWDSGYYKKLF	TRGV10	.	TRGJ1	15	-1	-1	21
69	4.3194110576923075E-4	TGTGCTGGCTATAAGAAACTCTTT	CAGYKKLF	TRGV10	.	TRGJ1	6	-1	-1	9
68	4.2568108974358975E-4	TGTGCTGCGTGGGGTCACCGGCTCGATAAGAAACTCTTT	CAAWGHRLDKKLF	TRGV10	.	TRGJ1	12	-1	-1	25
68	4.2568108974358975E-4	TGTGCTGCGTGGGATTTTCCATATTATAAGAAACTCTTT	CAAWDFPYYKKLF	TRGV10	.	TRGJ1	15	-1	-1	21
68	4.2568108974358975E-4	TGTGCTGCGTGGGATTCGGATTATTATAAGAAACTCTTT	CAAWDSDYYKKLF	TRGV10	.	TRGJ1	15	-1	-1	13
68	4.2568108974358975E-4	TGTGCTGCGTGGGATACAGCGGGGTATAAGAAACTCTTT	CAAWDTAGYKKLF	TRGV10	.	TRGJ1	14	-1	-1	24
68	4.2568108974358975E-4	TGTGCCACCTGGGAGGCGAATTATTATAAGAAACTCTTT	CATWEANYYKKLF	TRGV4	.	TRGJ1	13	-1	-1	16
68	4.2568108974358975E-4	TGTGCTGCGTGGGGGCGGCGAGATAAGAAACTCTTT	CAAWGRRDKKLF	TRGV10	.	TRGJ1	12	-1	-1	22
68	4.2568108974358975E-4	TGTGCTGCTTCGATAGGGTATAAGAAACTCTTT	CAASIGYKKLF	TRGV10	.	TRGJ1	7	-1	-1	18
68	4.2568108974358975E-4	TGTGCTGCGTGCCTCACTGAAAAAGGACTCTTT	CAACLTEKGLF	TRGV10	.	TRGJ1	10	-1	-1	26
68	4.2568108974358975E-4	TGTGCTGCGTGGCCCGACGATAAGAAACTCTTT	CAAWPDDKKLF	TRGV10	.	TRGJ1	11	-1	-1	19
68	4.2568108974358975E-4	TGTCTTTGTAAGAAACTCTTT	CLCKKLF	TRGV10	.	TRGJ1	2	-1	-1	5
67	4.194210737179487E-4	TGTGCTGCGTGGGACACCCGCGGTGTTATTATGAGTAAGAAACTCTTT	CAAWDTRGVIMSKKLF	TRGV10	.	TRGJ1	13	-1	-1	27
67	4.194210737179487E-4	TGTGCTGCGTGGGATTATGAGCTAGGGGAGAAACTCTTT	CAAWDYELGEKLF	TRGV10	.	TRGJ1	16	-1	-1	28
67	4.194210737179487E-4	TGTGCTGCGTGGGTTTGTTATTATAAGAAACTCTTT	CAAWVCYYKKLF	TRGV10	.	TRGJ1	15	-1	-1	17
67	4.194210737179487E-4	TGTGCTGCGTGGGATGGCCCTAAGAAACTCTTT	CAAWDGPKKLF	TRGV10	.	TRGJ1	14	-1	-1	20
66	4.131610576923077E-4	TGTGCCACCTGGGAATCCGGTAGTGATTGGATCAAGACGTTT	CATWESGSDWIKTF	TRGV2	.	TRGJP2	13	-1	-1	19
66	4.131610576923077E-4	TGTGCTGCGTGGGATTCGATGGATTATAAGAAACTCTTT	CAAWDSMDYKKLF	TRGV10	.	TRGJ1	15	-1	-1	13
66	4.131610576923077E-4	TGTGCTGCGTGGGATTCGGGATATAAGAAACTCTTT	CAAWDSGYKKLF	TRGV10	.	TRGJ1	15	-1	-1	21
66	4.131610576923077E-4	TGTGCTGCGTGGGAGAAATATAAGAAACTCTTT	CAAWEKYKKLF	TRGV10	.	TRGJ1	13	-1	-1	18
66	4.131610576923077E-4	TGTGCTGCAACTCATAAGAAACTCTTT	CAATHKKLF	TRGV10	.	TRGJ1	7	-1	-1	13
66	4.131610576923077E-4	TCCTCCAAGAAACTCTTT	SSKKLF	TRGV10	.	TRGJ1	0	-1	-1	6
65	4.069010416666667E-4	TGTGCTGCGTGGGAGCCGACGGGGCGTTATAAGAAACTCTTT	CAAWEPTGRYKKLF	TRGV10	.	TRGJ1	13	-1	-1	26
65	4.069010416666667E-4	TGTGCTGCGTGGGATGTTTGGGTTTATAAGAAACTCTTT	CAAWDVWVYKKLF	TRGV10	.	TRGJ1	14	-1	-1	23
65	4.069010416666667E-4	TGTGCTGCGTGGGAATCTCAGGAGAAACTCTTT	CAAWESQEKLF	TRGV10	.	TRGJ1	13	-1	-1	22
65	4.069010416666667E-4	TGTGCTGCGTGGGATTGCGTCTATTATAAGAAACTCTTT	CAAWDCVYYKKLF	TRGV10	.	TRGJ1	19	-1	-1	21
65	4.069010416666667E-4	TGTGCTGCGTGGTCCTATTATAAGAAACTCTTT	CAAWSYYKKLF	TRGV10	.	TRGJ1	11	-1	-1	15
64	4.0064102564102563E-4	TGTGCTGCGTGGGATTACAGGTATAAGAAACTCTTT	CAAWDYRYKKLF	TRGV10	.	TRGJ1	17	-1	-1	21
64	4.0064102564102563E-4	TGTGCTGCGTGGGATACTTATTATAAGAAACTCTTT	CAAWDTYYKKLF	TRGV10	.	TRGJ1	14	-1	-1	17
63	3.943810096153846E-4	TGTGCCTTGTGGGAGCCGCGGCATAGTAGTGATTGGATCAAGACGTTT	CALWEPRHSSDWIKTF	TRGV9	.	TRGJP2	14	-1	-1	22
63	3.943810096153846E-4	TGTGCTGCGTGGGATTCGAATTATTATAAGAAACTCTTT	CAAWDSNYYKKLF	TRGV10	.	TRGJ1	20	-1	-1	13
63	3.943810096153846E-4	TGTGCTGCGTGGGATTGGGTTTATTATAAGAAACTCTTT	CAAWDWVYYKKLF	TRGV10	.	TRGJ1	15	-1	-1	20
63	3.943810096153846E-4	TGTGCTGCGTGGGATCCACGGGGATATAAGAAACTCTTT	CAAWDPRGYKKLF	TRGV10	.	TRGJ1	14	-1	-1	24
63	3.943810096153846E-4	TGTGCTGCGTGGTCGGATTATTATAAGAAACTCTTT	CAAWSDYYKKLF	TRGV10	.	TRGJ1	11	-1	-1	12
63	3.943810096153846E-4	TGTGCTGCGTGGGATTCGGATTATAAGAAACTCTTT	CAAWDSDYKKLF	TRGV10	.	TRGJ2	15	-1	-1	19
63	3.943810096153846E-4	TGTGCTGCGTGGGATCCTGTGTTTAAGAAACTCTTT	CAAWDPVFKKLF	TRGV10	.	TRGJ1	14	-1	-1	23
63	3.943810096153846E-4	TGTGCCACCTGGGATGTACTCTTT	CATWDVLF	TRGV4	.	TRGJ1	15	-1	-1	17
62	3.8812099358974357E-4	TGTGCTGCGTGGGACCTACCCCGGCGGCGTTATAAGAAACTCTTT	CAAWDLPRRRYKKLF	TRGV10	.	TRGJ1	13	-1	-1	29
62	3.8812099358974357E-4	TGTGCTGCGTGGGATCCCAAACCCCATAAGAAACTCTTT	CAAWDPKPHKKLF	TRGV10	.	TRGJ1	14	-1	-1	25
62	3.8812099358974357E-4	TGTGCTGCGTGGGCTCCCGATTATAAGAAACTCTTT	CAAWAPDYKKLF	TRGV10	.	TRGJ1	12	-1	-1	19
62	3.8812099358974357E-4	TGTGCTGCGTGGGATTTCGGTTATAAGAAACTCTTT	CAAWDFGYKKLF	TRGV10	.	TRGJ1	18	-1	-1	20
62	3.8812099358974357E-4	TGTGCTTTACAAGGTCGGAAACTCTTT	CALQGRKLF	TRGV5	.	TRGJ1	4	-1	-1	17
61	3.8186097756410256E-4	TGTGCTGCGTGGGATTATGGGGGTTATTATAAGAAACTCTTT	CAAWDYGGYYKKLF	TRGV10	.	TRGJ1	16	-1	-1	23
61	3.8186097756410256E-4	TGTGCTGCGTGGGATTGGACTTATTATAAGAAACTCTTT	CAAWDWTYYKKLF	TRGV10	.	TRGJ2	15	-1	-1	13
61	3.8186097756410256E-4	TGTGCTGCGTGGGACCGTCATTATTATAAGAAACTCTTT	CAAWDRHYYKKLF	TRGV10	.	TRGJ1	13	-1	-1	19
61	3.8186097756410256E-4	TGTGCTGCGTGGGTTTATTATAAGAAACTCTTT	CAAWVYYKKLF	TRGV10	.	TRGJ1	16	-1	-1	14
61	3.8186097756410256E-4	TGTGCTGCGTGGGGGGATTATAAGAAACTCTTT	CAAWGDYKKLF	TRGV10	.	TRGJ1	12	-1	-1	16
60	3.7560096153846156E-4	TGTGCTGCGTGGGATCTTAAGCATTATAAGAAACTCTTT	CAAWDLKHYKKLF	TRGV10	.	TRGJ1	14	-1	-1	22
60	3.7560096153846156E-4	TGTGCTGCGTGGGATGCACCGGATTATAAGAAACTCTTT	CAAWDAPDYKKLF	TRGV10	.	TRGJ1	14	-1	-1	22
60	3.7560096153846156E-4	TGTGCCTTGTGGGAGATAACTTATTATAAGAAACTCTTT	CALWEITYYKKLF	TRGV9	.	TRGJ1	14	-1	-1	20
60	3.7560096153846156E-4	TGTGCTGCGTGGGCTTTAAGGTATAAGAAACTCTTT	CAAWALRYKKLF	TRGV10	.	TRGJ1	15	-1	-1	21
59	3.693409455128205E-4	TGTGCTGCGTGGGATTATATTCAGGGGCAAAAGAAACTCTTT	CAAWDYIQGQKKLF	TRGV10	.	TRGJ1	16	-1	-1	30
59	3.693409455128205E-4	TGTGCTGCGTGGGATTATAGGGTTTATAAGAAACTCTTT	CAAWDYRVYKKLF	TRGV10	.	TRGJ1	16	-1	-1	23
59	3.693409455128205E-4	TGTGCTGCGTGCCCACCGCATTATAAGAAACTCTTT	CAACPPHYKKLF	TRGV10	.	TRGJ1	10	-1	-1	19
59	3.693409455128205E-4	TGTGCTGCGTGGTCACGGGGTTATAAGAAACTCTTT	CAAWSRGYKKLF	TRGV10	.	TRGJ1	11	-1	-1	20
59	3.693409455128205E-4	TGTGCTGCGTGGCTAAATTATAAGAAACTCTTT	CAAWLNYKKLF	TRGV10	.	TRGJ1	11	-1	-1	16
59	3.693409455128205E-4	TGTGCTGCGTGGGAATATAAGAAACTCTTT	CAAWEYKKLF	TRGV10	.	TRGJ1	16	-1	-1	15
59	3.693409455128205E-4	TGTGCTGATAAATTCCACCGGAAACTCTTT	CADKFHRKLF	TRGV10	.	TRGJ1	6	-1	-1	20
59	3.693409455128205E-4	TGTGCCACCTGGGATGGGCGGAGGAAACTCTTT	CATWDGRRKLF	TRGV4	.	TRGJ1	18	-1	-1	23
58	3.630809294871795E-4	TGTGCTGCGTGGGATATCGTGTATGATTATAAGAAACTCTTT	CAAWDIVYDYKKLF	TRGV10	.	TRGJ1	14	-1	-1	22
58	3.630809294871795E-4	TGTGCTGCGTGGCGTGGGAATTATAAGAAACTCTTT	CAAWRGNYKKLF	TRGV10	.	TRGJ2	11	-1	-1	19
58	3.630809294871795E-4	TGTGCTGCGTGGGATTTCCTCTATAAGAAACTCTTT	CAAWDFLYKKLF	TRGV10	.	TRGJ1	15	-1	-1	21
58	3.630809294871795E-4	TGTGCTGCGTGGGATAATTATTATAAGAAACTCTTT	CAAWDNYYKKLF	TRGV10	.	TRGJ1	14	-1	-1	15
58	3.630809294871795E-4	TGTGCTGCGTGCCATTATTATAAGAAACTCTTT	CAACHYYKKLF	TRGV10	.	TRGJ1	16	-1	-1	13
58	3.630809294871795E-4	TGTGCTGCGAATCATTATAAGAAACTCTTT	CAANHYKKLF	TRGV10	.	TRGJ1	8	-1	-1	7
57	3.5682091346153844E-4	TGTGCTGCGTGGGATTCTAGGAAACTCTTT	CAAWDSRKLF	TRGV10	.	TRGJ1	15	-1	-1	13
57	3.5682091346153844E-4	TGTGCCTCCTCAGGTTGGTTCAAGATATTT	CASSGWFKIF	TRGV9	.	TRGJP1	6	-1	-1	12
57	3.5682091346153844E-4	TGTGCCACCTGGGACAGGCCGAAGAAACTCTTT	CATWDRPKKLF	TRGV5	.	TRGJ1	19	-1	-1	21
56	3.5056089743589744E-4	TGTGCTGCGTGGGATTTCCACGATCGCGATTATAAGAAACTCTTT	CAAWDFHDRDYKKLF	TRGV10	.	TRGJ2	15	-1	-1	28
56	3.5056089743589744E-4	TGTGCTGCGTGGGATTATACGGGGAAGTGTTATAAGAAACTCTTT	CAAWDYTGKCYKKLF	TRGV10	.	TRGJ1	16	-1	-1	23
56	3.5056089743589744E-4	TGTGCTGCGTGGTCCATGAGTAGTGATAAGAAACTCTTT	CAAWSMSSDKKLF	TRGV10	.	TRGJ1	11	-1	-1	25
56	3.5056089743589744E-4	TGTGCTGCGTGGGTCGCGTATTATAAGAAACTCTTT	CAAWVAYYKKLF	TRGV10	.	TRGJ1	12	-1	-1	18
56	3.5056089743589744E-4	TGTGCTGCGTGGGCTACCTATTATAAGAAACTCTTT	CAAWATYYKKLF	TRGV10	.	TRGJ1	12	-1	-1	18
56	3.5056089743589744E-4	TGTGCTGCGTGGAAGTATTATAAGAAACTCTTT	CAAWKYYKKLF	TRGV10	.	TRGJ1	11	-1	-1	11
55	3.4430088141025643E-4	TGTGCTGCGTGGGATTCCCGGTTAAGATATAAGAAACTCTTT	CAAWDSRLRYKKLF	TRGV10	.	TRGJ1	15	-1	-1	27
55	3.4430088141025643E-4	TGTGCTGCGTGGGACCCGGTCCGATATTATAAGAAACTCTTT	CAAWDPVRYYKKLF	TRGV10	.	TRGJ1	13	-1	-1	24
55	3.4430088141025643E-4	TGTGCTGCGTGGGAGGTGGGCTATTATAAGAAACTCTTT	CAAWEVGYYKKLF	TRGV10	.	TRGJ1	13	-1	-1	21
55	3.4430088141025643E-4	TGTGCTGCGTGGGATTTCATTTATAAGAAACTCTTT	CAAWDFIYKKLF	TRGV10	.	TRGJ1	15	-1	-1	20
55	3.4430088141025643E-4	TGTGCTGCGTGGGGGGTCTATAAGAAACTCTTT	CAAWGVYKKLF	TRGV10	.	TRGJ1	12	-1	-1	18
55	3.4430088141025643E-4	TGTGCTGCGTGGGGAAGGCATAAGAAACTCTTT	CAAWGRHKKLF	TRGV10	.	TRGJ1	12	-1	-1	19
55	3.4430088141025643E-4	TGTGCTGCGCTCATTGGGAAACTCTTT	CAALIGKLF	TRGV10	.	TRGJ1	8	-1	-1	17
54	3.380408653846154E-4	TGTGCCTTGTGGGAGCCCTTCGCGAATACCACTGGTTGGTTCAAGATATTT	CALWEPFANTTGWFKIF	TRGV9	.	TRGJP1	14	-1	-1	25
54	3.380408653846154E-4	TGTGCTGCACCTCCTATAAGGAGTTATAAGAAACTCTTT	CAAPPIRSYKKLF	TRGV10	.	TRGJ1	7	-1	-1	23
54	3.380408653846154E-4	TGTGCTGCGTGGGATACCCCTAATAAGAAACTCTTT	CAAWDTPNKKLF	TRGV10	.	TRGJ1	14	-1	-1	22
54	3.380408653846154E-4	TGTGCCACCTGGGACAGTTATTATAAGAAACTCTTT	CATWDSYYKKLF	TRGV5	.	TRGJ2	16	-1	-1	17
54	3.380408653846154E-4	TGTGCTGCGTGGGATTCCGATAAGAAACTCTTT	CAAWDSDKKLF	TRGV10	.	TRGJ2	22	-1	-1	19
53	3.3178084935897437E-4	TGTGCCTTGTGGGAGGGTCCACCCGATAGTGATTGGATCAAGACGTTT	CALWEGPPDSDWIKTF	TRGV9	.	TRGJP2	22	-1	-1	26
53	3.3178084935897437E-4	TGTGCTGCGTGGGGTTGGGCTCTTTATTATAAGAAACTCTTT	CAAWGWALYYKKLF	TRGV10	.	TRGJ1	15	-1	-1	23
53	3.3178084935897437E-4	TGTGCTGCGTGGGATTTGATTTGTTATTATAAGAAACTCTTT	CAAWDLICYYKKLF	TRGV10	.	TRGJ1	15	-1	-1	23
53	3.3178084935897437E-4	TGTGCCTTGTGGGAGGTGCTAGGGGGATGGTTCAAGATATTT	CALWEVLGGWFKIF	TRGV9	.	TRGJP1	18	-1	-1	24
53	3.3178084935897437E-4	TGTGCTGCGTGGCTAAATAGGGATAAGAAACTCTTT	CAAWLNRDKKLF	TRGV10	.	TRGJ1	11	-1	-1	22
53	3.3178084935897437E-4	TGTGCTGCGTGGGGGAATTATTATAAGAAACTCTTT	CAAWGNYYKKLF	TRGV10	.	TRGJ1	12	-1	-1	14
53	3.3178084935897437E-4	TGTGCTGCGTGGGATGAGTATTATAAGAAACTCTTT	CAAWDEYYKKLF	TRGV10	.	TRGJ1	14	-1	-1	18
53	3.3178084935897437E-4	TGTGCTGCGTACCCTCTCCCCAATAAGAAACTCTTT	CAAYPLPNKKLF	TRGV10	.	TRGJ1	9	-1	-1	22
53	3.3178084935897437E-4	TGTGCTGCGTGGAAGAAACTCTTT	CAAWKKLF	TRGV10	.	TRGJ2	11	-1	-1	12
52	3.255208333333333E-4	TGTGCTGCGTGGGATTCAGGGGATTATTATAAGAAACTCTTT	CAAWDSGDYYKKLF	TRGV10	.	TRGJ1	15	-1	-1	22
52	3.255208333333333E-4	TGTGCTGCGTGGGATCGGTCGAATTATTATAAGAAACTCTTT	CAAWDRSNYYKKLF	TRGV10	.	TRGJ1	14	-1	-1	18
52	3.255208333333333E-4	TGTGCTGCGTGGGATGACGTCAAACACATTAAGAAACTCTTT	CAAWDDVKHIKKLF	TRGV10	.	TRGJ1	19	-1	-1	29
52	3.255208333333333E-4	TGTGCTGCGTGGGTAACGAATTATTATAAGAAACTCTTT	CAAWVTNYYKKLF	TRGV10	.	TRGJ1	20	-1	-1	16
52	3.255208333333333E-4	TGTGCTGCGTGGGATTTGGCCTATTATAAGAAACTCTTT	CAAWDLAYYKKLF	TRGV10	.	TRGJ1	15	-1	-1	21
52	3.255208333333333E-4	TGTGCTGCGTGGGATTCCCCTTATTATAAGAAACTCTTT	CAAWDSPYYKKLF	TRGV10	.	TRGJ1	15	-1	-1	20
52	3.255208333333333E-4	TGTGCTGCGTGGGATCCTCTTGGTTATAAGAAACTCTTT	CAAWDPLGYKKLF	TRGV10	.	TRGJ1	14	-1	-1	23
52	3.255208333333333E-4	TGTGCTGCGTGGGATAGGAATTATTATAAGAAACTCTTT	CAAWDRNYYKKLF	TRGV10	.	TRGJ1	14	-1	-1	17
52	3.255208333333333E-4	TGTGCTGCGTGGGATTCCTGTTATAAGAAACTCTTT	CAAWDSCYKKLF	TRGV10	.	TRGJ1	15	-1	-1	20
52	3.255208333333333E-4	TGTGCCACCTGGGTTTATTATAAGAAACTCTTT	CATWVYYKKLF	TRGV4	.	TRGJ1	12	-1	-1	14
52	3.255208333333333E-4	TGTGCCACTGGGTGGAAGAAACTCTTT	CATGWKKLF	TRGV2	.	TRGJ2	11	-1	-1	15
51	3.192608173076923E-4	TGTGCTGCGTGGGATTATGGGAATGATTATAAGAAACTCTTT	CAAWDYGNDYKKLF	TRGV10	.	TRGJ2	16	-1	-1	20
51	3.192608173076923E-4	TGTGCTGCGTGGGACCTGATTTATTATAAGAAACTCTTT	CAAWDLIYYKKLF	TRGV10	.	TRGJ1	13	-1	-1	17
51	3.192608173076923E-4	TGTGCTGCGTGGGATTTTACGGATAAGAAACTCTTT	CAAWDFTDKKLF	TRGV10	.	TRGJ1	15	-1	-1	22
51	3.192608173076923E-4	TGTGCTGCGTGGGATTATAGAGCGAAGAAACTCTTT	CAAWDYRAKKLF	TRGV10	.	TRGJ1	16	-1	-1	24
51	3.192608173076923E-4	TGTGCTGCGTGGGACCCAAAATATAAGAAACTCTTT	CAAWDPKYKKLF	TRGV10	.	TRGJ1	13	-1	-1	21
51	3.192608173076923E-4	TGTGCTGCGTGGGATTATAGGGGTTATAAGAAACTCTTT	CAAWDYRGYKKLF	TRGV10	.	TRGJ2	16	-1	-1	23
51	3.192608173076923E-4	TGTGCTGCGTGGGCCGAAACCCATAAGAAACTCTTT	CAAWAETHKKLF	TRGV10	.	TRGJ1	12	-1	-1	22
51	3.192608173076923E-4	TGTGCCACCTGGGACGGTCAGGAACTCTTT	CATWDGQELF	TRGV2	.	TRGJ1	16	-1	-1	19
50	3.130008012820513E-4	TGTGCCACCTGGGATGAGAGGAATCGCCCGCGGTATAAGAAACTCTTT	CATWDERNRPRYKKLF	TRGV4	.	TRGJ1	15	-1	-1	33
50	3.130008012820513E-4	TGTGCTGCGTGGCACCATCCCCTCTATTATAAGAAACTCTTT	CAAWHHPLYYKKLF	TRGV10	.	TRGJ1	11	-1	-1	24
50	3.130008012820513E-4	TGTGCTGCGTGGGATTCAGCGGAGACTTATAAGAAACTCTTT	CAAWDSAETYKKLF	TRGV10	.	TRGJ1	15	-1	-1	26
50	3.130008012820513E-4	TGTGCTGCGTGGGGTGGGAATTATTATAAGAAACTCTTT	CAAWGGNYYKKLF	TRGV10	.	TRGJ1	12	-1	-1	17
50	3.130008012820513E-4	TGTGCCACCTGGGTTATTTGGGTAGTGAAGAAACTCTTT	CATWVIWVVKKLF	TRGV4	.	TRGJ1	12	-1	-1	27
50	3.130008012820513E-4	TGTGCTGCGTGGGATAATCTCTTT	CAAWDNLF	TRGV10	.	TRGJ1	14	-1	-1	15
50	3.130008012820513E-4	TGTGCTGCGTGTCACGCGAATTATTATAAGAAACTCTTT	CAACHANYYKKLF	TRGV10	.	TRGJ1	10	-1	-1	16
50	3.130008012820513E-4	TGTGCCACCTGGGATAAGAATAAGAAACTCTTT	CATWDKNKKLF	TRGV4	.	TRGJ1	14	-1	-1	19
49	3.0674078525641025E-4	TGTGCTGCGTGGGTTTCCCACGGGGATTATAAGAAACTCTTT	CAAWVSHGDYKKLF	TRGV10	.	TRGJ1	15	-1	-1	25
49	3.0674078525641025E-4	TGTGCTGCGTGGGATTGTCCCTATTATAAGAAACTCTTT	CAAWDCPYYKKLF	TRGV10	.	TRGJ1	15	-1	-1	21
49	3.0674078525641025E-4	TGTGCTGCGTGGGATTCTTATTATAAGAAACTCTTT	CAAWDSYYKKLF	TRGV10	.	TRGJ1	15	-1	-1	17
49	3.0674078525641025E-4	TGTGCTGCGTGGATCGGGTATTATAAGAAACTCTTT	CAAWIGYYKKLF	TRGV10	.	TRGJ1	11	-1	-1	18
49	3.0674078525641025E-4	TGTGCCACCTGGGACAGGGATTATAAGAAACTCTTT	CATWDRDYKKLF	TRGV5	.	TRGJ1	17	-1	-1	19
49	3.0674078525641025E-4	TGTGCCACCTGTCATAAGAAACTCTTT	CATCHKKLF	TRGV4	.	TRGJ1	10	-1	-1	13
48	3.0048076923076925E-4	TGTGCCTTGTGGGAGGTGCAAAAGTCGGAGTTGGGCAAAAAAATCAAGGTATTT	CALWEVQKSELGKKIKVF	TRGV9	.	TRGJP	19	-1	-1	27
48	3.0048076923076925E-4	TGTGCTGCGTGGGATTATAAGGGGTCGGGGTGCTATAAGAAACTCTTT	CAAWDYKGSGCYKKLF	TRGV10	.	TRGJ1	16	-1	-1	33
48	3.0048076923076925E-4	TGTGCTGCGTGGGAAGGGGGTGGACGATATTATAAGAAACTCTTT	CAAWEGGGRYYKKLF	TRGV10	.	TRGJ1	13	-1	-1	27
48	3.0048076923076925E-4	TGTGCTGCGTGGGAGACGAATTATTATAAGAAACTCTTT	CAAWETNYYKKLF	TRGV10	.	TRGJ1	13	-1	-1	16
48	3.0048076923076925E-4	TGTGCTGCGTGGGGTTCTTTTTATAAGAAACTCTTT	CAAWGSFYKKLF	TRGV10	.	TRGJ1	15	-1	-1	17
48	3.0048076923076925E-4	TGTGCTGCGTGGAAAAAGGATTATAAGAAACTCTTT	CAAWKKDYKKLF	TRGV10	.	TRGJ1	11	-1	-1	19
48	3.0048076923076925E-4	TGTGCCACCTGGGATAGGGGGTATAAGAAACTCTTT	CATWDRGYKKLF	TRGV8	.	TRGJ1	17	-1	-1	21
48	3.0048076923076925E-4	TGTGCTGCGTGGGATTGGGCTGATTATTATAAGAAACTCTTT	CAAWDWADYYKKLF	TRGV10	.	TRGJ1	15	-1	-1	22
48	3.0048076923076925E-4	TGTGCTGCGTGGATAGATCGAGATTATAAGAAACTCTTT	CAAWIDRDYKKLF	TRGV10	.	TRGJ1	11	-1	-1	22
48	3.0048076923076925E-4	TGTGCCACCTGGGACGGGCCGGGGAAACTCTTT	CATWDGPGKLF	TRGV2	.	TRGJ1	19	-1	-1	23
48	3.0048076923076925E-4	TGTGCTGCGTGGGATTATCCCCGTTCTGATTATAAGAAACTCTTT	CAAWDYPRSDYKKLF	TRGV10	.	TRGJ1	16	-1	-1	28
48	3.0048076923076925E-4	TGTGCCACCTGGGATGGGCGGAATTATAAGAAACTCTTT	CATWDGRNYKKLF	TRGV4	.	TRGJ1	18	-1	-1	22
48	3.0048076923076925E-4	TGTGCTGCGAGCCCCTATTATAAGAAACTCTTT	CAASPYYKKLF	TRGV10	.	TRGJ1	8	-1	-1	15
47	2.942207532051282E-4	TGTGCTGCGTGGGATTATAATGGCCGTTATTATAAGAAACTCTTT	CAAWDYNGRYYKKLF	TRGV10	.	TRGJ1	16	-1	-1	26
47	2.942207532051282E-4	TGTGCTGCGTGGGACTCCCGATGCGATTATTATAAGAAACTCTTT	CAAWDSRCDYYKKLF	TRGV10	.	TRGJ1	13	-1	-1	25
47	2.942207532051282E-4	TGTGCTGCGTGGGCCCCCCCCTATTATAAGAAACTCTTT	CAAWAPPYYKKLF	TRGV10	.	TRGJ1	12	-1	-1	21
47	2.942207532051282E-4	TGTGCTGCGTGGGATTTCGGGTATTATAAGAAACTCTTT	CAAWDFGYYKKLF	TRGV10	.	TRGJ1	18	-1	-1	21
47	2.942207532051282E-4	TGTGCTGCGTGGGAGACGACTTATTATAAGAAACTCTTT	CAAWETTYYKKLF	TRGV10	.	TRGJ1	13	-1	-1	16
47	2.942207532051282E-4	TGTGCTGCGTGGGGCACTTATTATAAGAAACTCTTT	CAAWGTYYKKLF	TRGV10	.	TRGJ1	12	-1	-1	17
47	2.942207532051282E-4	TGTGCTGCGTGGGACCCTTATTATAAGAAACTCTTT	CAAWDPYYKKLF	TRGV10	.	TRGJ1	13	-1	-1	17
47	2.942207532051282E-4	TGTGCCACCTGGGACGGTTATTATAAGAAACTCTTT	CATWDGYYKKLF	TRGV2	.	TRGJ1	16	-1	-1	17
47	2.942207532051282E-4	TGTGCCACCTGGGATGGGCCACGGAAACTCTTT	CATWDGPRKLF	TRGV4	.	TRGJ1	19	-1	-1	23
47	2.942207532051282E-4	TGTGCCACCTGGGATGGGCCGGGGTATAAGAAACTCTTT	CATWDGPGYKKLF	TRGV4	.	TRGJ1	19	-1	-1	24
46	2.879607371794872E-4	TGTGCTGCGTGGGATAGCCCTTATTATAAGAAACTCTTT	CAAWDSPYYKKLF	TRGV10	.	TRGJ1	14	-1	-1	20
46	2.879607371794872E-4	TGTGCTGCGTGGGACGAGAATTATTATAAGAAACTCTTT	CAAWDENYYKKLF	TRGV10	.	TRGJ1	13	-1	-1	17
46	2.879607371794872E-4	TGTGCCACCTGGCCCGATCGGGGGAAACTCTTT	CATWPDRGKLF	TRGV4	.	TRGJ1	11	-1	-1	23
46	2.879607371794872E-4	TGTGCCACCTGGGATGGAAATTATTATAAGAAACTCTTT	CATWDGNYYKKLF	TRGV4	.	TRGJ1	16	-1	-1	18
46	2.879607371794872E-4	TGTGCCTTGTGGGAGGTTGGTTGGTTCAAGATATTT	CALWEVGWFKIF	TRGV9	.	TRGJP1	16	-1	-1	17
45	2.8170072115384613E-4	TGTGCTGCGTGGGATTTCCGGCTGAATTATTATAAGAAACTCTTT	CAAWDFRLNYYKKLF	TRGV10	.	TRGJ2	15	-1	-1	23
45	2.8170072115384613E-4	TGTGCTGCGTGGGATTACCCCTCAGTTATAAGTAAGAAACTCTTT	CAAWDYPSVISKKLF	TRGV10	.	TRGJ1	17	-1	-1	25
45	2.8170072115384613E-4	TGTGCTGCGTGGGATCCTAATTCGAATTATTATAAGAAACTCTTT	CAAWDPNSNYYKKLF	TRGV10	.	TRGJ1	14	-1	-1	17
45	2.8170072115384613E-4	TGTGCTGCGTGGGAAAATTATTATAAGAAACTCTTT	CAAWENYYKKLF	TRGV10	.	TRGJ1	13	-1	-1	15
45	2.8170072115384613E-4	TGTGCCACCTGGGACAGGCTGGGTAAGAAACTCTTT	CATWDRLGKKLF	TRGV3	.	TRGJ1	18	-1	-1	23
45	2.8170072115384613E-4	TGTGCCACCTGGGATGACTATAAGAAACTCTTT	CATWDDYKKLF	TRGV4	.	TRGJ1	15	-1	-1	18
45	2.8170072115384613E-4	TGTGCCACCTGGGACCCTCATAAGAAACTCTTT	CATWDPHKKLF	TRGV4	.	TRGJ1	13	-1	-1	19
45	2.8170072115384613E-4	TGTGCTGCGTGGGCCCTTTATTATAAGAAACTCTTT	CAAWALYYKKLF	TRGV10	.	TRGJ1	12	-1	-1	17
45	2.8170072115384613E-4	TGTGCTGCGTGGGAGAATTATTATAAGAAACTCTTT	CAAWENYYKKLF	TRGV10	.	TRGJ1	13	-1	-1	14
44	2.754407051282051E-4	TGTGCTGCGTGGGCCCAAATACCAGGATATAAGAAACTCTTT	CAAWAQIPGYKKLF	TRGV10	.	TRGJ1	12	-1	-1	27
44	2.754407051282051E-4	TGTGCTGCGTGGGATTTTTGTTATTATAAGAAACTCTTT	CAAWDFCYYKKLF	TRGV10	.	TRGJ1	15	-1	-1	20
44	2.754407051282051E-4	TGTGCTGCGTGGGATTGTTATTATTATAAGAAACTCTTT	CAAWDCYYYKKLF	TRGV10	.	TRGJ1	15	-1	-1	19
44	2.754407051282051E-4	TGTGCCTTGTGGGAGGCCCCCTATTATAAGAAACTCTTT	CALWEAPYYKKLF	TRGV9	.	TRGJ1	15	-1	-1	21
44	2.754407051282051E-4	TGTGCTGCGTGTGCAAATTATTATAAGAAACTCTTT	CAACANYYKKLF	TRGV10	.	TRGJ1	10	-1	-1	15
44	2.754407051282051E-4	TGTGCTGCGTGGGGCAATCATTATAAGAAACTCTTT	CAAWGNHYKKLF	TRGV10	.	TRGJ1	12	-1	-1	15
44	2.754407051282051E-4	TGTGCTGCGTGGGATTACCTAATTAAGAAACTCTTT	CAAWDYLIKKLF	TRGV10	.	TRGJ1	22	-1	-1	23
44	2.754407051282051E-4	TGTGCTGCGTGTACCTCTAAGAAACTCTTT	CAACTSKKLF	TRGV10	.	TRGJ1	10	-1	-1	17
44	2.754407051282051E-4	TGTGCTGCGTGGGCCCTGAATTATTATAAGAAACTCTTT	CAAWALNYYKKLF	TRGV10	.	TRGJ1	12	-1	-1	17
44	2.754407051282051E-4	TGTGCTGCGTGGGAGCCAAATTATTATAAGAAACTCTTT	CAAWEPNYYKKLF	TRGV10	.	TRGJ1	13	-1	-1	18
44	2.754407051282051E-4	TGTGCTGCGTGGGATTCCAATTATAAGAAACTCTTT	CAAWDSNYKKLF	TRGV10	.	TRGJ1	15	-1	-1	19
43	2.691806891025641E-4	TGTGCTGCGTGGCTCAAGGCGGATTATTATAAGAAACTCTTT	CAAWLKADYYKKLF	TRGV10	.	TRGJ1	11	-1	-1	19
43	2.691806891025641E-4	TGTGCTGCGTGGGACACGAATTATTATAAGAAACTCTTT	CAAWDTNYYKKLF	TRGV10	.	TRGJ1	13	-1	-1	16
43	2.691806891025641E-4	TGTGCCACCTGGGATGGGAATTATTATAAGAAACTCTTT	CATWDGNYYKKLF	TRGV4	.	TRGJ2	17	-1	-1	17
43	2.691806891025641E-4	TGTGCTGCGTGGGATGCCAACTTTTATTATAAGAAACTCTTT	CAAWDANFYYKKLF	TRGV10	.	TRGJ1	14	-1	-1	23
42	2.6292067307692306E-4	TGTGCTGCGTGGGATAGGACGAGCTCGAATTATTATAAGAAACTCTTT	CAAWDRTSSNYYKKLF	TRGV10	.	TRGJ1	14	-1	-1	24
42	2.6292067307692306E-4	TGTGCCTTGTGGGAGGGAACTTATACCACTGGTTGGTTCAAGATATTT	CALWEGTYTTGWFKIF	TRGV9	.	TRGJP1	15	-1	-1	21
42	2.6292067307692306E-4	TGTGCTGCGTGGGATAGAAGGGCCACTGGTTGGTTCAAGATATTT	CAAWDRRATGWFKIF	TRGV10	.	TRGJP1	14	-1	-1	22
42	2.6292067307692306E-4	TGTGCTGCGTGGGATTATAGGGGTTATTATAAGAAACTCTTT	CAAWDYRGYYKKLF	TRGV10	.	TRGJ1	16	-1	-1	23
42	2.6292067307692306E-4	TGTGCTGCGTGGGATACGAAAATCTATTATAAGAAACTCTTT	CAAWDTKIYYKKLF	TRGV10	.	TRGJ1	20	-1	-1	20
42	2.6292067307692306E-4	TGTGCTGCGTGGGATTATTTGAATTATAAGAAACTCTTT	CAAWDYLNYKKLF	TRGV10	.	TRGJ1	16	-1	-1	22
42	2.6292067307692306E-4	TGTGCTGCGTGGGATTATAATGTTTATAAGAAACTCTTT	CAAWDYNVYKKLF	TRGV10	.	TRGJ2	16	-1	-1	23
42	2.6292067307692306E-4	TGTGCCACCTGGGATGGGGGGTATTATAAGAAACTCTTT	CATWDGGYYKKLF	TRGV4	.	TRGJ1	17	-1	-1	21
42	2.6292067307692306E-4	TGTGCTGCGTGCTTCCGTTATTATAAGAAACTCTTT	CAACFRYYKKLF	TRGV10	.	TRGJ1	10	-1	-1	17
42	2.6292067307692306E-4	TGTGCTGCGTGGCAACCTTATTATAAGAAACTCTTT	CAAWQPYYKKLF	TRGV10	.	TRGJ1	11	-1	-1	17
42	2.6292067307692306E-4	TGTGCTGCGTGGGATTCCTATTATAAGAAACTCTTT	CAAWDSYYKKLF	TRGV10	.	TRGJ1	15	-1	-1	18
42	2.6292067307692306E-4	TGTGCTGCGTGGGATCGTGGTTGGTTCAAGATATTT	CAAWDRGWFKIF	TRGV10	.	TRGJP1	14	-1	-1	17
42	2.6292067307692306E-4	TGTGCTGCGTGGGACTTAGGTTGGTTCAAGATATTT	CAAWDLGWFKIF	TRGV10	.	TRGJP1	20	-1	-1	18
42	2.6292067307692306E-4	TGTGCTGCGCAAAATTATTATAAGAAACTCTTT	CAAQNYYKKLF	TRGV10	.	TRGJ1	8	-1	-1	12
42	2.6292067307692306E-4	TGTGCCACCTGGGAGTATTATAAGAAACTCTTT	CATWEYYKKLF	TRGV4	.	TRGJ1	13	-1	-1	15
41	2.5666065705128206E-4	TGTGCTGCGTGGGATTCCTTATCGGGGTTGGGCGTTTGCTATAAGAAACTCTTT	CAAWDSLSGLGVCYKKLF	TRGV10	.	TRGJ1	15	-1	-1	39
41	2.5666065705128206E-4	TGTGCCTTGTGGGAGGTGCCCCCTATTGGTAGTGATTGGATCAAGACGTTT	CALWEVPPIGSDWIKTF	TRGV9	.	TRGJP2	21	-1	-1	22
41	2.5666065705128206E-4	TGTGCTGCGTGGGATTTAGATTATTATAAGAAACTCTTT	CAAWDLDYYKKLF	TRGV10	.	TRGJ1	15	-1	-1	19
41	2.5666065705128206E-4	TGTGCCACCTGGGATGGTAGGAAACTCTTT	CATWDGRKLF	TRGV4	.	TRGJ1	16	-1	-1	17
40	2.50400641025641E-4	TGTGCTGCGTGGGACATAAGGACGAATTATTATAAGAAACTCTTT	CAAWDIRTNYYKKLF	TRGV10	.	TRGJ1	13	-1	-1	22
40	2.50400641025641E-4	TGTGCTGCGTGGGAAGACAATACCACTGGTTGGTTCAAGATATTT	CAAWEDNTTGWFKIF	TRGV10	.	TRGJP1	13	-1	-1	19
40	2.50400641025641E-4	TGTGCTGCGTTAGACCCGTGGGATTATTATAAGAAACTCTTT	CAALDPWDYYKKLF	TRGV10	.	TRGJ1	9	-1	-1	22
40	2.50400641025641E-4	TGTGCTGCGTGGGGCCATCGTCTTTATTATAAGAAACTCTTT	CAAWGHRLYYKKLF	TRGV10	.	TRGJ1	12	-1	-1	23
40	2.50400641025641E-4	TGTGCTGCGTGGGATTTCAGGATTTATTATAAGAAACTCTTT	CAAWDFRIYYKKLF	TRGV10	.	TRGJ1	15	-1	-1	20
40	2.50400641025641E-4	TGTGCTGCGTGGGATCCCCCGAATTATTATAAGAAACTCTTT	CAAWDPPNYYKKLF	TRGV10	.	TRGJ1	14	-1	-1	19
40	2.50400641025641E-4	TGTGCTGCGTGGGAACGGGTCGATTATTATAAGAAACTCTTT	CAAWERVDYYKKLF	TRGV10	.	TRGJ1	13	-1	-1	19
40	2.50400641025641E-4	TGTGCTGCGTGGAACACCCCCCTTTATTATAAGAAACTCTTT	CAAWNTPLYYKKLF	TRGV10	.	TRGJ1	11	-1	-1	23
40	2.50400641025641E-4	TGTGCTGCGTGGGACCGGAATTATTATAAGAAACTCTTT	CAAWDRNYYKKLF	TRGV10	.	TRGJ2	13	-1	-1	17
40	2.50400641025641E-4	TGTGCTGCGCGGAGAACCCATTATTATAAGAAACTCTTT	CAARRTHYYKKLF	TRGV10	.	TRGJ1	11	-1	-1	19
40	2.50400641025641E-4	TGTGCCTTGTGGGAGGACACTGGTTGGTTCAAGATATTT	CALWEDTGWFKIF	TRGV9	.	TRGJP1	15	-1	-1	17
40	2.50400641025641E-4	TGTGCTGCGTGGGCCGTATATTATAAGAAACTCTTT	CAAWAVYYKKLF	TRGV10	.	TRGJ1	12	-1	-1	18
40	2.50400641025641E-4	TGTGCTGCGTGGGGGAGGGATAAGAAACTCTTT	CAAWGRDKKLF	TRGV10	.	TRGJ1	12	-1	-1	19
40	2.50400641025641E-4	TGTGCCACCTGGATTTATAAGAAACTCTTT	CATWIYKKLF	TRGV4	.	TRGJ2	11	-1	-1	14
39	2.44140625E-4	TGTGCTGCGTGGGATCCCGAAACAGTTTCAAGGAGGTGTAAGAAACTCTTT	CAAWDPETVSRRCKKLF	TRGV10	.	TRGJ1	14	-1	-1	38
39	2.44140625E-4	TGTGCTGCGTGGGATTATTCCCCTTATTATAAGAAACTCTTT	CAAWDYSPYYKKLF	TRGV10	.	TRGJ1	16	-1	-1	23
39	2.44140625E-4	TGTGCTGCGTGGGATTACTTGAATTATTATAAGAAACTCTTT	CAAWDYLNYYKKLF	TRGV10	.	TRGJ1	17	-1	-1	20
39	2.44140625E-4	TGTGCCTTGTGGGAGGTGCTTATCGGATGGTTCAAGATATTT	CALWEVLIGWFKIF	TRGV9	.	TRGJP1	18	-1	-1	24
39	2.44140625E-4	TGTGCCACCTGGGACAGACCGAGTTATTATAAGAAACTCTTT	CATWDRPSYYKKLF	TRGV7	.	TRGJ1	19	-1	-1	19
39	2.44140625E-4	TGTGCTGCGTGGGCGGGCCTTTATTATAAGAAACTCTTT	CAAWAGLYYKKLF	TRGV10	.	TRGJ1	12	-1	-1	20
39	2.44140625E-4	TGTGCTGCGCGTGAGGGGCCTTATTATAAGAAACTCTTT	CAAREGPYYKKLF	TRGV10	.	TRGJ1	8	-1	-1	20
39	2.44140625E-4	TGTGCCACCTGGGACGGGCCTTATAAGAAACTCTTT	CATWDGPYKKLF	TRGV2	.	TRGJ1	19	-1	-1	20
39	2.44140625E-4	TGTGCTGCGTGGGAATATTATAAGAAACTCTTT	CAAWEYYKKLF	TRGV10	.	TRGJ1	16	-1	-1	12
38	2.3788060897435897E-4	TGTGCTGCGTGGGATGCACCCGATTATTATAAGAAACTCTTT	CAAWDAPDYYKKLF	TRGV10	.	TRGJ1	14	-1	-1	22
38	2.3788060897435897E-4	TGTGCTGCGTGGATGTCCCTTTATTATAAGAAACTCTTT	CAAWMSLYYKKLF	TRGV10	.	TRGJ1	11	-1	-1	20
38	2.3788060897435897E-4	TGTGCTGCGTGTCTGAATTATTATAAGAAACTCTTT	CAACLNYYKKLF	TRGV10	.	TRGJ1	10	-1	-1	14
38	2.3788060897435897E-4	TGTGCTGCGTGGGTCTCTTATTATAAGAAACTCTTT	CAAWVSYYKKLF	TRGV10	.	TRGJ1	12	-1	-1	17
38	2.3788060897435897E-4	TGTGCCACCTGGGACAGGCATTATAAGAAACTCTTT	CATWDRHYKKLF	TRGV5	.	TRGJ2	18	-1	-1	19
38	2.3788060897435897E-4	TTACACGGATATTATAAGAAACTCTTT	LHGYYKKLF	TRGV10	.	TRGJ1	0	-1	-1	9
37	2.3162059294871794E-4	TGTGCTGCGTGGGATTATAATGGCCCCCCGCGGATAGCTTATTATAAGAAACTCTTT	CAAWDYNGPPRIAYYKKLF	TRGV10	.	TRGJ1	16	-1	-1	38
37	2.3162059294871794E-4	TGTGCTGCGTGGGATGAATGTGTTCGACGAGGGGCCATTCCCAAGAAACTCTTT	CAAWDECVRRGAIPKKLF	TRGV10	.	TRGJ1	14	-1	-1	42
37	2.3162059294871794E-4	TGTGCTGCGTGGGGGGGAGACCCTTATTATAAGAAACTCTTT	CAAWGGDPYYKKLF	TRGV10	.	TRGJ1	12	-1	-1	23
37	2.3162059294871794E-4	TGTGCTGCGTGGGCCAAGAATTATTATAAGAAACTCTTT	CAAWAKNYYKKLF	TRGV10	.	TRGJ1	12	-1	-1	17
37	2.3162059294871794E-4	TGTGCCACCTGGGATAGAATGAGCTATAAGAAACTCTTT	CATWDRMSYKKLF	TRGV8	.	TRGJ1	16	-1	-1	24
37	2.3162059294871794E-4	TGTGCCACCTGGGACGGGCCGGGGTATAAGAAACTCTTT	CATWDGPGYKKLF	TRGV2	.	TRGJ1	19	-1	-1	24
37	2.3162059294871794E-4	TGTGCCACCTGGGACGCGGCGGAACTCTTT	CATWDAAELF	TRGV2	.	TRGJ1	19	-1	-1	22
36	2.2536057692307694E-4	TGTGCTGCGTGGGATTATAAAGACGTTTATTATAAGAAACTCTTT	CAAWDYKDVYYKKLF	TRGV10	.	TRGJ1	16	-1	-1	26
36	2.2536057692307694E-4	TGTGCTGCGTGGGATTCTCCTTTTTATTATAAGAAACTCTTT	CAAWDSPFYYKKLF	TRGV10	.	TRGJ1	15	-1	-1	23
36	2.2536057692307694E-4	TGTGCTGCGTGGGATTGGGGGGGTTATTATAAGAAACTCTTT	CAAWDWGGYYKKLF	TRGV10	.	TRGJ1	15	-1	-1	23
36	2.2536057692307694E-4	TGTGCTGCGTGGGACCCCCTGAATTATTATAAGAAACTCTTT	CAAWDPLNYYKKLF	TRGV10	.	TRGJ1	13	-1	-1	20
36	2.2536057692307694E-4	TGTGCCACCTGGGACAGTTCGGCGCGGTATAAGAAACTCTTT	CATWDSSARYKKLF	TRGV3	.	TRGJ1	16	-1	-1	27
36	2.2536057692307694E-4	TGTGCTGCGTGGGCGAGGAGGTATTATAAGAAACTCTTT	CAAWARRYYKKLF	TRGV10	.	TRGJ1	12	-1	-1	21
36	2.2536057692307694E-4	TGTGCTGCGTGGGGGTTGTATTATTATAAGAAACTCTTT	CAAWGLYYYKKLF	TRGV10	.	TRGJ1	12	-1	-1	19
36	2.2536057692307694E-4	TGTGCTGCGTGGGATCTCAAGGGTTATAAGAAACTCTTT	CAAWDLKGYKKLF	TRGV10	.	TRGJ1	14	-1	-1	23
36	2.2536057692307694E-4	TGTGCCTGCTGGATTAGGCACAAGTATAAGAAACTCTTT	CACWIRHKYKKLF	TRGV11	.	TRGJ1	20	-1	-1	24
36	2.2536057692307694E-4	TGTGCCACCTGGGATGGGCCTTATTATAAGAAACTCTTT	CATWDGPYYKKLF	TRGV4	.	TRGJ1	19	-1	-1	20
36	2.2536057692307694E-4	TGTGCTGCGTGGGATCAAAAAGGCGAGAAACTCTTT	CAAWDQKGEKLF	TRGV10	.	TRGJ1	14	-1	-1	25
36	2.2536057692307694E-4	TGTGCTGCGTGGGATATATATTATAAGAAACTCTTT	CAAWDIYYKKLF	TRGV10	.	TRGJ1	14	-1	-1	18
35	2.191005608974359E-4	TGTGCTGCGTGGGATTTAAATTATTATAAGAAACTCTTT	CAAWDLNYYKKLF	TRGV10	.	TRGJ1	15	-1	-1	18
35	2.191005608974359E-4	TGTGCTGCGTGGGATTATAAAGATTATAAGAAACTCTTT	CAAWDYKDYKKLF	TRGV10	.	TRGJ1	16	-1	-1	22
35	2.191005608974359E-4	TGTGCTGCGTGGACCCCTCCGGTTCATAAGAAACTCTTT	CAAWTPPVHKKLF	TRGV10	.	TRGJ1	11	-1	-1	25
35	2.191005608974359E-4	TGTGCCACCTGGGACAGGCCGGATTATAAGAAACTCTTT	CATWDRPDYKKLF	TRGV3	.	TRGJ1	19	-1	-1	22
35	2.191005608974359E-4	TGTGCTGCGTGGGATTATAAATATAAGAAACTCTTT	CAAWDYKYKKLF	TRGV10	.	TRGJ1	16	-1	-1	21
35	2.191005608974359E-4	TGTGCCACCTGGCCCTATTATAAGAAACTCTTT	CATWPYYKKLF	TRGV4	.	TRGJ1	11	-1	-1	15
35	2.191005608974359E-4	TGTGCCACCTGGGACGGGCTACGGGGACTCTTT	CATWDGLRGLF	TRGV2	.	TRGJ1	18	-1	-1	26
35	2.191005608974359E-4	TGTGCTGCGTGGGTAAATAAGAAACTCTTT	CAAWVNKKLF	TRGV10	.	TRGJ1	12	-1	-1	16
35	2.191005608974359E-4	TGTGCCACCTGGGACGGAAAGAAACTCTTT	CATWDGKKLF	TRGV2	.	TRGJ1	16	-1	-1	18
34	2.1284054487179487E-4	TGTGCTGCGTGGGATTATATCCGCCCTGATGATTATTATAAGAAACTCTTT	CAAWDYIRPDDYYKKLF	TRGV10	.	TRGJ1	16	-1	-1	31
34	2.1284054487179487E-4	TGTGCTGCGTGGGATCGGTATTATTATAAGAAACTCTTT	CAAWDRYYYKKLF	TRGV10	.	TRGJ1	14	-1	-1	19
34	2.1284054487179487E-4	TGTGCTGCGTGGGACTCTTATTATTATAAGAAACTCTTT	CAAWDSYYYKKLF	TRGV10	.	TRGJ1	13	-1	-1	19
34	2.1284054487179487E-4	TGTGCCACCTGGGAGTCGGGTTATTATAAGAAACTCTTT	CATWESGYYKKLF	TRGV2	.	TRGJ1	13	-1	-1	20
34	2.1284054487179487E-4	TGTGCTGCGTGGGACTATTATTATAAGAAACTCTTT	CAAWDYYYKKLF	TRGV10	.	TRGJ1	16	-1	-1	16
34	2.1284054487179487E-4	TGTGCCACCTGGGACAAGGAGAAACTCTTT	CATWDKEKLF	TRGV2	.	TRGJ1	14	-1	-1	19
34	2.1284054487179487E-4	TGTGCCACCTGGGTTCTCTTT	CATWVLF	TRGV2	.	TRGJ1	12	-1	-1	15
33	2.0658052884615384E-4	TGTGCTGCGTGGGACATAGCCCCCCGGAATTATTATAAGAAACTCTTT	CAAWDIAPRNYYKKLF	TRGV10	.	TRGJ1	13	-1	-1	26
33	2.0658052884615384E-4	TGTGCTGCGTGGGATTATCCGCAGAATTATTATAAGAAACTCTTT	CAAWDYPQNYYKKLF	TRGV10	.	TRGJ1	16	-1	-1	23
33	2.0658052884615384E-4	TGTGCTGCGTGGCTTTTTTCGAATTATTATAAGAAACTCTTT	CAAWLFSNYYKKLF	TRGV10	.	TRGJ1	11	-1	-1	17
33	2.0658052884615384E-4	TGTGCTGCGTGGGACCGAACGAATTATTATAAGAAACTCTTT	CAAWDRTNYYKKLF	TRGV10	.	TRGJ1	13	-1	-1	19
33	2.0658052884615384E-4	TGTGCTGCGTGGGATCTGAAAAATTATAAGAAACTCTTT	CAAWDLKNYKKLF	TRGV10	.	TRGJ1	14	-1	-1	22
33	2.0658052884615384E-4	TGTGCCACCTGGGACAGGAATTATTATAAGAAACTCTTT	CATWDRNYYKKLF	TRGV5	.	TRGJ1	17	-1	-1	17
33	2.0658052884615384E-4	TGTGCCACCTGGGTCGTTTATTATAAGAAACTCTTT	CATWVVYYKKLF	TRGV4	.	TRGJ1	12	-1	-1	17
33	2.0658052884615384E-4	TGTGCCACCTGGGATGGGCGGTATAAGAAACTCTTT	CATWDGRYKKLF	TRGV4	.	TRGJ1	18	-1	-1	21
33	2.0658052884615384E-4	TGTGCCACCTGGGATCGTTATAAGAAACTCTTT	CATWDRYKKLF	TRGV4	.	TRGJ1	14	-1	-1	17
33	2.0658052884615384E-4	TGTGCCACCTGGGACGGGCCGGTGAAACTCTTT	CATWDGPVKLF	TRGV2	.	TRGJ1	22	-1	-1	23
32	2.0032051282051281E-4	TGTGCTGCGTGGTTTTTTTCGGCGGGATATTATAAGAAACTCTTT	CAAWFFSAGYYKKLF	TRGV10	.	TRGJ1	11	-1	-1	27
32	2.0032051282051281E-4	TGTGCTGCGTGGGATTGGTATTATTATAAGAAACTCTTT	CAAWDWYYYKKLF	TRGV10	.	TRGJ1	15	-1	-1	13
32	2.0032051282051281E-4	TGTGCTGCGTGGGATCGCCTATATTATAAGAAACTCTTT	CAAWDRLYYKKLF	TRGV10	.	TRGJ1	14	-1	-1	21
32	2.0032051282051281E-4	TGTGCTGCGTGGGATAGGTATTATTATAAGAAACTCTTT	CAAWDRYYYKKLF	TRGV10	.	TRGJ1	14	-1	-1	19
32	2.0032051282051281E-4	TGTGCTGCGTGGGATAGACCTTATTATAAGAAACTCTTT	CAAWDRPYYKKLF	TRGV10	.	TRGJ1	14	-1	-1	20
32	2.0032051282051281E-4	TGTGCCACCTGGGACAGGCGGGATTATAAGAAACTCTTT	CATWDRRDYKKLF	TRGV3	.	TRGJ1	18	-1	-1	22
32	2.0032051282051281E-4	TGTGCCACCTCCCAGGGGCATGGAGGGCTCTTT	CATSQGHGGLF	TRGV2	.	TRGJ1	9	-1	-1	27
32	2.0032051282051281E-4	TGTGCCACCTGGGATGGGCCGATCGAACTCTTT	CATWDGPIELF	TRGV4	.	TRGJ1	23	-1	-1	25
32	2.0032051282051281E-4	TGTGCCACCTGGGATGAGTATAAGAAACTCTTT	CATWDEYKKLF	TRGV4	.	TRGJ1	15	-1	-1	18
32	2.0032051282051281E-4	TGTGCCACCTGGGACGGGATCGGGAAACTCTTT	CATWDGIGKLF	TRGV2	.	TRGJ1	17	-1	-1	23
32	2.0032051282051281E-4	TGTGCCACCTGCGCTAAGAAACTCTTT	CATCAKKLF	TRGV4	.	TRGJ1	10	-1	-1	14
31	1.9406049679487178E-4	TGTGCTGCGTGGGATTATTCACCTTCGATCCTCTCATATTATAAGAAACTCTTT	CAAWDYSPSILSYYKKLF	TRGV10	.	TRGJ1	16	-1	-1	36
31	1.9406049679487178E-4	TGTGCTGCGTGGGTCCATACCCCGCCTTTGTATAAGAAACTCTTT	CAAWVHTPPLYKKLF	TRGV10	.	TRGJ1	12	-1	-1	30
31	1.9406049679487178E-4	TGTGCTGCGTGGGACCGGGGTCCCATTTATTATAAGAAACTCTTT	CAAWDRGPIYYKKLF	TRGV10	.	TRGJ1	13	-1	-1	26
31	1.9406049679487178E-4	TGTGCCACCTGGGACGTTCCTGGGAATTATTATAAGAAACTCTTT	CATWDVPGNYYKKLF	TRGV2	.	TRGJ1	15	-1	-1	23
31	1.9406049679487178E-4	TGTGCTGCGTGGGACCCTAATTATTATAAGAAACTCTTT	CAAWDPNYYKKLF	TRGV10	.	TRGJ1	13	-1	-1	18
31	1.9406049679487178E-4	TGTGCCACCTGGGATGGGCGTTATTATAAGAAACTCTTT	CATWDGRYYKKLF	TRGV4	.	TRGJ1	18	-1	-1	20
31	1.9406049679487178E-4	TGTGCCACCTGGGCCCGTGGGGTACAGAAACTCTTT	CATWARGVQKLF	TRGV4	.	TRGJ1	12	-1	-1	25
31	1.9406049679487178E-4	TGTGCCACCTGGGACGGCGTTCGGTCGAAACTCTTT	CATWDGVRSKLF	TRGV2	.	TRGJ1	16	-1	-1	26
31	1.9406049679487178E-4	TGTGCTGCCCAACATTATTATAAGAAACTCTTT	CAAQHYYKKLF	TRGV10	.	TRGJ1	7	-1	-1	13
31	1.9406049679487178E-4	TGTGCCACCTGGGACTTTCCGCGGGGACTCTTT	CATWDFPRGLF	TRGV2	.	TRGJ1	14	-1	-1	26
31	1.9406049679487178E-4	TGTGCCACCTGGAGGCCTAAGGAACTCTTT	CATWRPKELF	TRGV4	.	TRGJ1	11	-1	-1	17
31	1.9406049679487178E-4	TGTGCCACCTGGGATCCAGGACTCTTT	CATWDPGLF	TRGV4	.	TRGJ1	14	-1	-1	20
31	1.9406049679487178E-4	TGTGCCACCTGGGTCAGGGACAGACTCTTT	CATWVRDRLF	TRGV4	.	TRGJ1	12	-1	-1	23
31	1.9406049679487178E-4	TGTGCCACCTGGGACGGGTCCAAACTCTTT	CATWDGSKLF	TRGV2	.	TRGJ1	20	-1	-1	21
31	1.9406049679487178E-4	TGTGCCACCTGGGATGAAAATAAGAAACTCTTT	CATWDENKKLF	TRGV4	.	TRGJ1	15	-1	-1	19
31	1.9406049679487178E-4	TGTGCGGGTTGTAATTATTATAAGAAACTCTTT	CAGCNYYKKLF	TRGV10	.	TRGJ1	4	-1	-1	12
30	1.8780048076923078E-4	TGTGCTGCGTGTGCCCCCCAGGAAATTTATTATAAGAAACTCTTT	CAACAPQEIYYKKLF	TRGV10	.	TRGJ1	10	-1	-1	26
30	1.8780048076923078E-4	TGTGCTGCGTTCCTCATACCCCTTTATTATAAGAAACTCTTT	CAAFLIPLYYKKLF	TRGV10	.	TRGJ1	9	-1	-1	23
30	1.8780048076923078E-4	TGTGCTGCGTGGGATTATTCGAATTATTATAAGAAACTCTTT	CAAWDYSNYYKKLF	TRGV10	.	TRGJ1	16	-1	-1	13
30	1.8780048076923078E-4	TGTGCCACCTGGGACGGGCCGGATTATAAGAAACTCTTT	CATWDGPDYKKLF	TRGV2	.	TRGJ1	19	-1	-1	22
30	1.8780048076923078E-4	TGTGCCACCTGGGACGGGGGTGAGGATAAGAAACTCTTT	CATWDGGEDKKLF	TRGV2	.	TRGJ1	17	-1	-1	25
30	1.8780048076923078E-4	TGTGCTGCGTGGAAAAATTATTATAAGAAACTCTTT	CAAWKNYYKKLF	TRGV10	.	TRGJ1	11	-1	-1	15
30	1.8780048076923078E-4	TGTGCCACCTGGGACCTCCATTATAAGAAACTCTTT	CATWDLHYKKLF	TRGV3	.	TRGJ1	14	-1	-1	19
30	1.8780048076923078E-4	TGTGCCACCTGGGACGGGTACTCAGGGAAACTCTTT	CATWDGYSGKLF	TRGV2	.	TRGJ1	17	-1	-1	26
30	1.8780048076923078E-4	TGTGCCACCTGGGACAATTATAAGAAACTCTTT	CATWDNYKKLF	TRGV3	.	TRGJ2	15	-1	-1	16
30	1.8780048076923078E-4	TGTGCCACCTGGGATCTGCGGCTCTTT	CATWDLRLF	TRGV4	.	TRGJ1	14	-1	-1	21
30	1.8780048076923078E-4	TGTGCCTTGTGGGAGAACCTCTTT	CALWENLF	TRGV9	.	TRGJ1	14	-1	-1	13
30	1.8780048076923078E-4	TGTGCCACCTGGGACCCCGTCAGGAAACTCTTT	CATWDPVRKLF	TRGV2	.	TRGJ2	14	-1	-1	23
30	1.8780048076923078E-4	TGTGCCACCTGGGCGCAGGGGAAACTCTTT	CATWAQGKLF	TRGV5	.	TRGJ1	12	-1	-1	20
30	1.8780048076923078E-4	TGTGCTGGCCTATGTGGGTTCAAGATATTT	CAGLCGFKIF	TRGV10	.	TRGJP1	6	-1	-1	13
30	1.8780048076923078E-4	TGTGCCACCTGGGACGGGCCGGGTAAGAAACTCTTT	CATWDGPGKKLF	TRGV2	.	TRGJ1	19	-1	-1	23
29	1.8154046474358975E-4	TGTGCTGCGTGGGCGGACTTAGGCCGCCGCCGCCAGAATTATTATAAGAAACTCTTT	CAAWADLGRRRQNYYKKLF	TRGV10	.	TRGJ1	12	-1	-1	35
29	1.8154046474358975E-4	TGTGCTGCGTGGGATTATTTACCCAAAACTTATTATAAGAAACTCTTT	CAAWDYLPKTYYKKLF	TRGV10	.	TRGJ1	16	-1	-1	29
29	1.8154046474358975E-4	TGTGCCTTGTGGGAGGTCCAATATACCACTGGTTGGTTCAAGATATTT	CALWEVQYTTGWFKIF	TRGV9	.	TRGJP1	19	-1	-1	20
29	1.8154046474358975E-4	TGTGCTGCGTGGGTTCGGACCAATTATTATAAGAAACTCTTT	CAAWVRTNYYKKLF	TRGV10	.	TRGJ1	12	-1	-1	21
29	1.8154046474358975E-4	TGTGCTGCGTGGGATAGGGGGGGTTATTATAAGAAACTCTTT	CAAWDRGGYYKKLF	TRGV10	.	TRGJ1	14	-1	-1	23
29	1.8154046474358975E-4	TGTGCTGCGTGGGACTCTTCTAATTATTATAAGAAACTCTTT	CAAWDSSNYYKKLF	TRGV10	.	TRGJ1	13	-1	-1	17
29	1.8154046474358975E-4	TGTGCCACCTGGGATGGGCCGCATTATTATAAGAAACTCTTT	CATWDGPHYYKKLF	TRGV4	.	TRGJ1	23	-1	-1	19
29	1.8154046474358975E-4	TGTGCTGCGTGGGCCGTTAATTATTATAAGAAACTCTTT	CAAWAVNYYKKLF	TRGV10	.	TRGJ1	12	-1	-1	18
29	1.8154046474358975E-4	TGTGCCACCTGGGACAGGCCCTATTATAAGAAACTCTTT	CATWDRPYYKKLF	TRGV7	.	TRGJ1	19	-1	-1	21
29	1.8154046474358975E-4	TGTGCCACCTGGGATGGGCCTTATAAGAAACTCTTT	CATWDGPYKKLF	TRGV4	.	TRGJ1	19	-1	-1	20
29	1.8154046474358975E-4	TGTGCCACCTGGGATAGTCACGATAAGAAACTCTTT	CATWDSHDKKLF	TRGV2	.	TRGJ1	13	-1	-1	22
29	1.8154046474358975E-4	TGTGCCACCTGGGACGGGGATTATAAGAAACTCTTT	CATWDGDYKKLF	TRGV2	.	TRGJ1	17	-1	-1	19
29	1.8154046474358975E-4	TGTGCCTTGTGGGAGGTTATACTCTTT	CALWEVILF	TRGV9	.	TRGJ1	16	-1	-1	20
29	1.8154046474358975E-4	TGTGCCACCTGGTCGCGGGGACTCTTT	CATWSRGLF	TRGV4	.	TRGJ1	11	-1	-1	20
29	1.8154046474358975E-4	TGTGCCACCTGGGATGGTTATAAGAAACTCTTT	CATWDGYKKLF	TRGV4	.	TRGJ1	16	-1	-1	17
29	1.8154046474358975E-4	TGTGTTGATTATTATAAGAAACTCTTT	CVDYYKKLF	TRGV10	.	TRGJ1	6	-1	-1	7
28	1.7528044871794872E-4	TGTGCTGCGTGGGGCTTATCGCCACCCCTTTATTATAAGAAACTCTTT	CAAWGLSPPLYYKKLF	TRGV10	.	TRGJ1	12	-1	-1	29
28	1.7528044871794872E-4	TGTGCTGCGTGGGATAGGGCCCCATGGGATAAGAAACTCTTT	CAAWDRAPWDKKLF	TRGV10	.	TRGJ1	14	-1	-1	28
28	1.7528044871794872E-4	TGTGCCTTGTGGGAGGTGCGGGATTATTATAAGAAGCTCTTT	CALWEVRDYYKKLF	TRGV9	.	TRGJ1	18	-1	-1	22
28	1.7528044871794872E-4	TGTGCTCCCCTTCGGCGCTCGAGCCCGTTCAAGATATTT	CAPLRRSSPFKIF	TRGV10	.	TRGJP1	5	-1	-1	26
28	1.7528044871794872E-4	TGTGCTGCGTGGGATTTTTATTATTATAAGAAACTCTTT	CAAWDFYYYKKLF	TRGV10	.	TRGJ1	15	-1	-1	19
28	1.7528044871794872E-4	TGTGCTGCGTGGGGATCTTATTATAAGAAACTCTTT	CAAWGSYYKKLF	TRGV10	.	TRGJ1	12	-1	-1	17
28	1.7528044871794872E-4	TGTGCCACCTGGGACGGGTGGTGTAAGAAACTCTTT	CATWDGWCKKLF	TRGV2	.	TRGJ2	17	-1	-1	23
28	1.7528044871794872E-4	TGTGCCACCTGGGACAGGCTCTATAAGAAACTCTTT	CATWDRLYKKLF	TRGV3	.	TRGJ1	18	-1	-1	21
28	1.7528044871794872E-4	TGTGCCACCTGGTCGGTCGGGGAGAAACTCTTT	CATWSVGEKLF	TRGV5	.	TRGJ1	11	-1	-1	22
28	1.7528044871794872E-4	TGTGCCACCTGGGATGGTAAGAAACTCTTT	CATWDGKKLF	TRGV4	.	TRGJ1	16	-1	-1	17
28	1.7528044871794872E-4	TGTGCCACCTGGGACGGGCGATCTCTCTTT	CATWDGRSLF	TRGV2	.	TRGJ1	18	-1	-1	24
28	1.7528044871794872E-4	TGTGCCACCTGGGATGGTTATTATAAGAAACTCTTT	CATWDGYYKKLF	TRGV8	.	TRGJ1	14	-1	-1	17
28	1.7528044871794872E-4	TGTGCCACCTGGGATGGGCGCCCAAGAGGTCTCTTT	CATWDGRPRGLF	TRGV4	.	TRGJ1	18	-1	-1	30
28	1.7528044871794872E-4	TGTGCCACCTGGGATGGGAAACTCTTT	CATWDGKLF	TRGV8	.	TRGJ1	17	-1	-1	17
28	1.7528044871794872E-4	TGTGCCACCTGGGACGGGGAGCTCTTT	CATWDGELF	TRGV5	.	TRGJ1	17	-1	-1	21
28	1.7528044871794872E-4	TGTGCCACCTGGGACAGGCTTTATAAGAAACTCTTT	CATWDRLYKKLF	TRGV3	.	TRGJ1	18	-1	-1	20
27	1.690204326923077E-4	TGTGCTGCGTGGGTCCATACCCCGCTTTTGTATAAGAAACTCTTT	CAAWVHTPLLYKKLF	TRGV10	.	TRGJ1	12	-1	-1	30
27	1.690204326923077E-4	TGTGCTGCGTGGGATCCCCTCTTTTATTATAAGAAACTCTTT	CAAWDPLFYYKKLF	TRGV10	.	TRGJ1	14	-1	-1	23
27	1.690204326923077E-4	TGTGCTGCCTCCCGTACCACTGGTTGGTTCAAGATATTT	CAASRTTGWFKIF	TRGV10	.	TRGJP1	7	-1	-1	14
27	1.690204326923077E-4	TGTGCCACCTGGGACGGGCCGTTATGTCTCTTT	CATWDGPLCLF	TRGV2	.	TRGJ1	19	-1	-1	27
27	1.690204326923077E-4	TGTGCCACCTGGGACGGGCAGGTGAAACTCTTT	CATWDGQVKLF	TRGV2	.	TRGJ1	18	-1	-1	23
27	1.690204326923077E-4	TGTGCCACCTTGTGCAAGAAACTCTTT	CATLCKKLF	TRGV2	.	TRGJ1	9	-1	-1	15
27	1.690204326923077E-4	TGTGCCACCTGGACCGTTTATTATAAGAAACTCTTT	CATWTVYYKKLF	TRGV2	.	TRGJ1	11	-1	-1	17
27	1.690204326923077E-4	TGTGCCACCTGGTGGAAACTCTTT	CATWWKLF	TRGV4	.	TRGJ1	11	-1	-1	14
26	1.6276041666666666E-4	TGTGCTGCGTGGGATTCTAGTAATGGGAATTATTATAAGAAACTCTTT	CAAWDSSNGNYYKKLF	TRGV10	.	TRGJ1	15	-1	-1	14
26	1.6276041666666666E-4	TGTGCTGCGTGGGATCCCAGCCCTCCTTATTATAAGAAACTCTTT	CAAWDPSPPYYKKLF	TRGV10	.	TRGJ1	14	-1	-1	26
26	1.6276041666666666E-4	TGTGCTGCGTGGGATCGGGATACCACTGGTTGGTTCAAGATATTT	CAAWDRDTTGWFKIF	TRGV10	.	TRGJP1	14	-1	-1	19
26	1.6276041666666666E-4	TGTGCCACCTGGGTTATGGCCTTAAGGGGATATAAGAAACTCTTT	CATWVMALRGYKKLF	TRGV5	.	TRGJ1	12	-1	-1	30
26	1.6276041666666666E-4	TGTGCCACCTGGGACGGTTCGAATTATTATAAGAAACTCTTT	CATWDGSNYYKKLF	TRGV2	.	TRGJ1	16	-1	-1	17
26	1.6276041666666666E-4	TGTGCTGCGTGGGACCTAGATTATTATAAGAAACTCTTT	CAAWDLDYYKKLF	TRGV10	.	TRGJ1	13	-1	-1	19
26	1.6276041666666666E-4	TGTGCTGCGTGGGAGATGTACTCTTGGTTCAAGATATTT	CAAWEMYSWFKIF	TRGV10	.	TRGJP1	13	-1	-1	23
26	1.6276041666666666E-4	TGTGCCACCTGGGGCCCGAATTATTATAAGAAACTCTTT	CATWGPNYYKKLF	TRGV4	.	TRGJ1	12	-1	-1	16
26	1.6276041666666666E-4	TGTGCCACCTGGGACGGGCCTTATTATAAGAAACTCTTT	CATWDGPYYKKLF	TRGV2	.	TRGJ2	19	-1	-1	20
26	1.6276041666666666E-4	TGTGCCACCTGGGACGGGATTTATTATAAGAAACTCTTT	CATWDGIYYKKLF	TRGV2	.	TRGJ1	17	-1	-1	17
26	1.6276041666666666E-4	TGTGCCACCTGGGACAGGCCTTATTATAAGAAACTCTTT	CATWDRPYYKKLF	TRGV3	.	TRGJ1	20	-1	-1	20
26	1.6276041666666666E-4	TGTGCCACCTGGGACAGGCGGGGTTATAAGAAACTCTTT	CATWDRRGYKKLF	TRGV3	.	TRGJ1	18	-1	-1	23
26	1.6276041666666666E-4	TGTGCCACCTGGGATGGGCTTAAGAAACTCTTT	CATWDGLKKLF	TRGV4	.	TRGJ1	18	-1	-1	20
26	1.6276041666666666E-4	TGTGCCACCTGGGATGGGCCTGGGAAACTCTTT	CATWDGPGKLF	TRGV4	.	TRGJ1	19	-1	-1	23
26	1.6276041666666666E-4	TGTGCCACCTGGGATCCTAAGAAACTCTTT	CATWDPKKLF	TRGV4	.	TRGJ1	14	-1	-1	17
26	1.6276041666666666E-4	TGTGCCAGGGGTAAGAAACTCTTT	CARGKKLF	TRGV2	.	TRGJ1	6	-1	-1	11
26	1.6276041666666666E-4	TGTGCTGCGTGGGATTATCCCACGTGGTTCAAGATATTT	CAAWDYPTWFKIF	TRGV10	.	TRGJP1	16	-1	-1	24
26	1.6276041666666666E-4	TGTGCCACCTGGGACGTCTTTGGGGTGCGGAAACTCTTT	CATWDVFGVRKLF	TRGV2	.	TRGJ1	15	-1	-1	29
26	1.6276041666666666E-4	TGTGCCACCTGGGACGGGCGTGAGAAACTCTTT	CATWDGREKLF	TRGV2	.	TRGJ1	18	-1	-1	22
26	1.6276041666666666E-4	TGTGCCACCTGGGACGGGCGTAAGAAACTCTTT	CATWDGRKKLF	TRGV2	.	TRGJ1	18	-1	-1	20
26	1.6276041666666666E-4	TGTGCCACCCGCCGGGGGAAACTCTTT	CATRRGKLF	TRGV4	.	TRGJ1	8	-1	-1	17
26	1.6276041666666666E-4	TGTGCCACCTGGGACGGCCACGGAAATAAGAAACTCTTT	CATWDGHGNKKLF	TRGV2	.	TRGJ1	16	-1	-1	25
26	1.6276041666666666E-4	TGTGCCACCTGGGACCGCTGGTGGAAACTCTTT	CATWDRWWKLF	TRGV2	.	TRGJ1	14	-1	-1	23
25	1.5650040064102565E-4	TGTGCTGCGTGGGAACAAGGGGAGAATTATTATAAGAAACTCTTT	CAAWEQGENYYKKLF	TRGV10	.	TRGJ2	13	-1	-1	23
25	1.5650040064102565E-4	TGTGCTGCGTGGGATTGGTTTGTGGAGAGGTTCAAGATATTT	CAAWDWFVERFKIF	TRGV10	.	TRGJP1	15	-1	-1	28
25	1.5650040064102565E-4	TGTGCCTTGTGGGAGGTACCGATTGAGGATAAGAAACTCTTT	CALWEVPIEDKKLF	TRGV9	.	TRGJ1	16	-1	-1	28
25	1.5650040064102565E-4	TGTGCCACCTGGGACGGGCGGTTGCGATATAAGAAACTCTTT	CATWDGRLRYKKLF	TRGV2	.	TRGJ1	18	-1	-1	27
25	1.5650040064102565E-4	TGTGCCACCTGGGACAGGTCGCTTTATTATAAGAAACTCTTT	CATWDRSLYYKKLF	TRGV7	.	TRGJ1	17	-1	-1	23
25	1.5650040064102565E-4	TGTGCCACCTGGGACAGGCCGGATTATTATAAGAAACTCTTT	CATWDRPDYYKKLF	TRGV5	.	TRGJ1	19	-1	-1	19
25	1.5650040064102565E-4	TGTGCCACCTGGGATGCGAATTATTATAAGAAACTCTTT	CATWDANYYKKLF	TRGV4	.	TRGJ1	15	-1	-1	13
25	1.5650040064102565E-4	TGTGCTGCGTGGCCCGCGGGGTGGTTCAAGATATTT	CAAWPAGWFKIF	TRGV10	.	TRGJP1	11	-1	-1	18
25	1.5650040064102565E-4	TGTGCCACCTGGGACGGGCGTTATAAGAAACTCTTT	CATWDGRYKKLF	TRGV2	.	TRGJ1	18	-1	-1	20
25	1.5650040064102565E-4	TGTGCCACCTGGGACAGGCAGGAGAAACTCTTT	CATWDRQEKLF	TRGV5	.	TRGJ1	18	-1	-1	22
25	1.5650040064102565E-4	TGTGCCACCTGGGAGGATTATAAGAAACTCTTT	CATWEDYKKLF	TRGV5	.	TRGJ1	13	-1	-1	16
25	1.5650040064102565E-4	TGTGCCACCTGGGACGCAGGGAAACTCTTT	CATWDAGKLF	TRGV3	.	TRGJ1	14	-1	-1	20
25	1.5650040064102565E-4	TGTGCCACCCCAGGGGGTGAGAAACTCTTT	CATPGGEKLF	TRGV2	.	TRGJ1	8	-1	-1	19
25	1.5650040064102565E-4	TGTGCCACCTGGGACGGGCGATCGGTTGGGAAACTCTTT	CATWDGRSVGKLF	TRGV2	.	TRGJ1	18	-1	-1	29
25	1.5650040064102565E-4	TGTGCCACCTGGGACAGGCAGGATTATAAGAAACTCTTT	CATWDRQDYKKLF	TRGV3	.	TRGJ1	18	-1	-1	22
25	1.5650040064102565E-4	TGTGCCACCTGGGACAGACCTTATAAGAAACTCTTT	CATWDRPYKKLF	TRGV2	.	TRGJ1	14	-1	-1	20
25	1.5650040064102565E-4	TGTGCCACCTGGGACGCGATTAAGAAACTCTTT	CATWDAIKKLF	TRGV2	.	TRGJ1	15	-1	-1	20
25	1.5650040064102565E-4	TGTGCTGCGGGGCCTGAGATCAAGATATTT	CAAGPEIKIF	TRGV10	.	TRGJP1	11	-1	-1	19
24	1.5024038461538462E-4	TGTGCTGCGTGGGCCAATGACATAAGGAATAAGAAACTCTTT	CAAWANDIRNKKLF	TRGV10	.	TRGJ1	12	-1	-1	28
24	1.5024038461538462E-4	TGTGCTGCGTGGGATTCCAGGACCGGTTGGTTCAAGATATTT	CAAWDSRTGWFKIF	TRGV10	.	TRGJP1	15	-1	-1	21
24	1.5024038461538462E-4	TGTGCTGCGTGGATCGCTACCACTGGTTGGTTCAAGATATTT	CAAWIATTGWFKIF	TRGV10	.	TRGJP1	11	-1	-1	17
24	1.5024038461538462E-4	TGTGCCACCTGGGACGGATTTATGAAGTATAAGAAACTCTTT	CATWDGFMKYKKLF	TRGV2	.	TRGJ1	16	-1	-1	27
24	1.5024038461538462E-4	TGTGCCACCTGGGACGTAAGTTATTATAAGAAACTCTTT	CATWDVSYYKKLF	TRGV2	.	TRGJ1	15	-1	-1	20
24	1.5024038461538462E-4	TGTGCCACCTGGGACGGGCCGTATTATAAGAAACTCTTT	CATWDGPYYKKLF	TRGV2	.	TRGJ1	19	-1	-1	21
24	1.5024038461538462E-4	TGTGCCACCTGGGACGGGCCGGCGTATAAGAAACTCTTT	CATWDGPAYKKLF	TRGV2	.	TRGJ1	19	-1	-1	24
24	1.5024038461538462E-4	TGTGCCACCTGGGACGGAAATTATTATAAGAAACTCTTT	CATWDGNYYKKLF	TRGV2	.	TRGJ1	16	-1	-1	18
24	1.5024038461538462E-4	TGTGCCACCCGCAGTACGAATTATTATAAGAAACTCTTT	CATRSTNYYKKLF	TRGV4	.	TRGJ1	8	-1	-1	16
24	1.5024038461538462E-4	TGTGCCACCTGGTCCAGACAGCTTCAGAAACTCTTT	CATWSRQLQKLF	TRGV4	.	TRGJ1	11	-1	-1	25
24	1.5024038461538462E-4	TGTGCCACCTGGGACGGGCTATATAAGAAACTCTTT	CATWDGLYKKLF	TRGV2	.	TRGJ1	18	-1	-1	21
24	1.5024038461538462E-4	TGTGCTGCCGGGCTTGGTTGGTTCAAGATATTT	CAAGLGWFKIF	TRGV10	.	TRGJP1	7	-1	-1	14
24	1.5024038461538462E-4	TGTGCCACCTGGGATGTAAGGAAGAAACTCTTT	CATWDVRKKLF	TRGV4	.	TRGJ1	15	-1	-1	21
24	1.5024038461538462E-4	TGTGCCACCTGGGACGGGCTTGCGAAACTCTTT	CATWDGLAKLF	TRGV2	.	TRGJ1	18	-1	-1	23
24	1.5024038461538462E-4	TGTGCCACCTGGGACGGGCTATGGAAACTCTTT	CATWDGLWKLF	TRGV2	.	TRGJ1	18	-1	-1	23
24	1.5024038461538462E-4	TGTGCCCCCTCCCGGCGCAAGAAACTCTTT	CAPSRRKKLF	TRGV4	.	TRGJ1	9	-1	-1	18
24	1.5024038461538462E-4	TGTGCCACCTGGGACGGGTGTGTACTCTTT	CATWDGCVLF	TRGV5	.	TRGJ1	17	-1	-1	23
24	1.5024038461538462E-4	TGTGCCACCTGTGGGAAACTCTTT	CATCGKLF	TRGV4	.	TRGJ1	10	-1	-1	14
24	1.5024038461538462E-4	TGTGCCACCGGGGCCAAACTCTTT	CATGAKLF	TRGV4	.	TRGJ1	12	-1	-1	15
24	1.5024038461538462E-4	TGTGCCACCTGGGAACTCTTT	CATWELF	TRGV2	.	TRGJ1	13	-1	-1	13
24	1.5024038461538462E-4	TGTGCTGCGTGGGAGAATGGATATAAGCAGAAGAAACTCTTT	CAAWENGYKQKKLF	TRGV10	.	TRGJ1	13	-1	-1	30
24	1.5024038461538462E-4	TGTGCCACCTGGGACGGGCGGGATTATTATAAGAAACTCTTT	CATWDGRDYYKKLF	TRGV2	.	TRGJ1	18	-1	-1	22
24	1.5024038461538462E-4	TGTGCCACCTGGGACGGGCCCGGACCAGTGGAACTCTTT	CATWDGPGPVELF	TRGV2	.	TRGJ1	33	-1	-1	31
24	1.5024038461538462E-4	TGTGCCACCTGGGACGGTTTCTATAAGAAACTCTTT	CATWDGFYKKLF	TRGV5	.	TRGJ1	14	-1	-1	21
24	1.5024038461538462E-4	TGTGCCACCTGGGGCTATTATAAGAAACTCTTT	CATWGYYKKLF	TRGV3	.	TRGJ1	12	-1	-1	15
24	1.5024038461538462E-4	TGTGCCACCTGGGACGTTTATAAGAAACTCTTT	CATWDVYKKLF	TRGV3	.	TRGJ1	14	-1	-1	17
24	1.5024038461538462E-4	TGTGCCACCTGGGACGGGCGTTTGAAACTCTTT	CATWDGRLKLF	TRGV2	.	TRGJ1	18	-1	-1	23
24	1.5024038461538462E-4	TGTGCCACCTGGGATGGGCGGAAACTCTTT	CATWDGRKLF	TRGV4	.	TRGJ1	18	-1	-1	20
24	1.5024038461538462E-4	TGTGCCACCTGGGACGATTATAAGAAACTCTTT	CATWDDYKKLF	TRGV3	.	TRGJ2	14	-1	-1	16
23	1.439803685897436E-4	TGTGCTGCGTGGGATTATAACGGCCATAACCCGAATTATTATAAGAAACTCTTT	CAAWDYNGHNPNYYKKLF	TRGV10	.	TRGJ1	16	-1	-1	25
23	1.439803685897436E-4	TGTGCTGCGTGGGATCCCCTTAATACCACTGGTTGGTTCAAGATATTT	CAAWDPLNTTGWFKIF	TRGV10	.	TRGJP1	14	-1	-1	22
23	1.439803685897436E-4	TGTGCCACCTGGGACGGGCCTTGTTCGAATTATTATAAGAAACTCTTT	CATWDGPCSNYYKKLF	TRGV2	.	TRGJ1	19	-1	-1	23
23	1.439803685897436E-4	TGTGCCACCTGGGACAGTGCGAATTATTATAAGAAACTCTTT	CATWDSANYYKKLF	TRGV7	.	TRGJ1	16	-1	-1	19
23	1.439803685897436E-4	TGTGCCCCCTACCTGAGGAATCGGTATAAGAAACTCTTT	CAPYLRNRYKKLF	TRGV4	.	TRGJ1	9	-1	-1	24
23	1.439803685897436E-4	TGTGCCACCTGGGACGGGCGCTATTATAAGAAACTCTTT	CATWDGRYYKKLF	TRGV2	.	TRGJ1	18	-1	-1	21
23	1.439803685897436E-4	TGTGCCACCTGGGTTAACGGGTATAAGAAACTCTTT	CATWVNGYKKLF	TRGV2	.	TRGJ1	12	-1	-1	21
23	1.439803685897436E-4	TGTGCCACCTGGGGATTATTTTATAAGAAACTCTTT	CATWGLFYKKLF	TRGV4	.	TRGJ1	12	-1	-1	17
23	1.439803685897436E-4	TGTGCCACCTGGGACGGGCATTATAAGAAACTCTTT	CATWDGHYKKLF	TRGV2	.	TRGJ1	18	-1	-1	19
23	1.439803685897436E-4	TGTGCTGCGTGGACCCGGAGGTTCAAGATATTT	CAAWTRRFKIF	TRGV10	.	TRGJP1	11	-1	-1	19
23	1.439803685897436E-4	TGTGCCACTTACACCGACGATAAGAAACTCTTT	CATYTDDKKLF	TRGV4	.	TRGJ1	7	-1	-1	19
23	1.439803685897436E-4	TGTGCCACCTGGGATGGGGAGGAACTCTTT	CATWDGEELF	TRGV4	.	TRGJ1	17	-1	-1	19
23	1.439803685897436E-4	TGTGCCACCGAAAAGAAACTCTTT	CATEKKLF	TRGV2	.	TRGJ1	8	-1	-1	12
23	1.439803685897436E-4	TGTGCCATACAGAAACTCTTT	CAIQKLF	TRGV4	.	TRGJ1	6	-1	-1	6
23	1.439803685897436E-4	TGTGCCACCTGGGATGGACCCCATTGGGGTTATAAGAAACTCTTT	CATWDGPHWGYKKLF	TRGV4	.	TRGJ2	20	-1	-1	29
23	1.439803685897436E-4	TGTGCTGCGTGGGTCCTCACTGGTTGGTTCAAGATATTT	CAAWVLTGWFKIF	TRGV10	.	TRGJP1	12	-1	-1	17
23	1.439803685897436E-4	TGTGCCACCTGGGCAGGGCTCATCGGGGAGAAACTCTTT	CATWAGLIGEKLF	TRGV7	.	TRGJ1	19	-1	-1	28
23	1.439803685897436E-4	TGTGCCACCTGTTTCCCCCGCATTAAGAAACTCTTT	CATCFPRIKKLF	TRGV4	.	TRGJ1	10	-1	-1	23
23	1.439803685897436E-4	TGTGCCACCTGGGATAATTATTATAAGAAACTCTTT	CATWDNYYKKLF	TRGV4	.	TRGJ1	14	-1	-1	15
23	1.439803685897436E-4	TGTGCCACCTGGGACGCCGATAAGAAACTCTTT	CATWDADKKLF	TRGV2	.	TRGJ1	15	-1	-1	19
23	1.439803685897436E-4	TGTGCCACCTTTTATTATAAGAAACTCTTT	CATFYYKKLF	TRGV2	.	TRGJ1	9	-1	-1	11
23	1.439803685897436E-4	TGTGCCACCTGGGGACATAAGAAACTCTTT	CATWGHKKLF	TRGV5	.	TRGJ1	16	-1	-1	16
23	1.439803685897436E-4	TGTGCCACCTGGGATCGGGGGAAACTCTTT	CATWDRGKLF	TRGV4	.	TRGJ1	18	-1	-1	20
23	1.439803685897436E-4	TGTGCCACCTGGGATATTGAGAAACTCTTT	CATWDIEKLF	TRGV8	.	TRGJ1	15	-1	-1	19
23	1.439803685897436E-4	TGTGCCACCTGGACGGAAACGGAGAAACTCTTT	CATWTETEKLF	TRGV7	.	TRGJ1	11	-1	-1	22
23	1.439803685897436E-4	TGTGCTTCGATTGGTTTCAAGATATTT	CASIGFKIF	TRGV10	.	TRGJP1	8	-1	-1	10
23	1.439803685897436E-4	TGTGCCACCGAAAGGGAGAAACTCTTT	CATEREKLF	TRGV3	.	TRGJ1	8	-1	-1	16
22	1.3772035256410256E-4	TGTGCCTTGTGGGAGGTGCATCCTTCACCGGGGTTCAAGATATTT	CALWEVHPSPGFKIF	TRGV9	.	TRGJP1	23	-1	-1	31
22	1.3772035256410256E-4	TGTGCCTTGTGGGAGGTGCGCTATTATAAGAAACTCTTT	CALWEVRYYKKLF	TRGV9	.	TRGJ1	18	-1	-1	21
22	1.3772035256410256E-4	TGTGCCACCTGGGATCTAAATTATTATAAGAAACTCTTT	CATWDLNYYKKLF	TRGV4	.	TRGJ2	14	-1	-1	18
22	1.3772035256410256E-4	TGTGCCACCTGGGACGGGCCGTCTTATAAGAAACTCTTT	CATWDGPSYKKLF	TRGV2	.	TRGJ1	22	-1	-1	23
22	1.3772035256410256E-4	TGTGCCACCTGGGACAGGTTTTATTATAAGAAACTCTTT	CATWDRFYYKKLF	TRGV3	.	TRGJ1	17	-1	-1	20
22	1.3772035256410256E-4	TGTGCCACCTGGGACAGGCGTTATTATAAGAAACTCTTT	CATWDRRYYKKLF	TRGV5	.	TRGJ1	18	-1	-1	20
22	1.3772035256410256E-4	TGTGCCACCTGGGACGGACGGGACGAGAAACTCTTT	CATWDGRDEKLF	TRGV2	.	TRGJ1	16	-1	-1	25
22	1.3772035256410256E-4	TGTGCCACCTGGGGGTATTATAAGAAACTCTTT	CATWGYYKKLF	TRGV4	.	TRGJ1	12	-1	-1	15
22	1.3772035256410256E-4	TGTGCCACCTGGGATCAATTCGAGAAACTCTTT	CATWDQFEKLF	TRGV4	.	TRGJ1	14	-1	-1	22
22	1.3772035256410256E-4	TGTGCTGCCTGGAGTTGGTTCAAGATATTT	CAAWSWFKIF	TRGV10	.	TRGJP1	11	-1	-1	13
22	1.3772035256410256E-4	TGTGCCACTGCGGAATATAAGAAACTCTTT	CATAEYKKLF	TRGV2	.	TRGJ1	13	-1	-1	15
22	1.3772035256410256E-4	TGTGCCACCTGGGCACAGGGCCTCTTT	CATWAQGLF	TRGV8	.	TRGJ1	22	-1	-1	21
22	1.3772035256410256E-4	TGTGCCACCTGGGATGGACTCTTT	CATWDGLF	TRGV8	.	TRGJ1	14	-1	-1	17
22	1.3772035256410256E-4	TGTGCCACCGGGCAACTCTTT	CATGQLF	TRGV3	.	TRGJ1	11	-1	-1	13
22	1.3772035256410256E-4	TGTGCTGCGTGGGATAGCCCTGGTTGGTTCAAGATATTT	CAAWDSPGWFKIF	TRGV10	.	TRGJP1	14	-1	-1	8
22	1.3772035256410256E-4	TGTGCCACCTGGGATGGGCGGTATTATAAGAAACTCTTT	CATWDGRYYKKLF	TRGV4	.	TRGJ1	18	-1	-1	21
22	1.3772035256410256E-4	TGTGCCACCTGGGACGGGCCCGGTTATAAGAAACTCTTT	CATWDGPGYKKLF	TRGV2	.	TRGJ1	21	-1	-1	23
22	1.3772035256410256E-4	TGTGCCACCTGGGACGGGCCGTGTTATAAGAAACTCTTT	CATWDGPCYKKLF	TRGV2	.	TRGJ1	19	-1	-1	23
22	1.3772035256410256E-4	TGTGCCACCTGGGACGGGCGAGTAGGGAAGAAACTCTTT	CATWDGRVGKKLF	TRGV2	.	TRGJ1	18	-1	-1	27
22	1.3772035256410256E-4	TGTGCTGCGTGGGTCCCAGGTTGGTTCAAGATATTT	CAAWVPGWFKIF	TRGV10	.	TRGJP1	12	-1	-1	18
22	1.3772035256410256E-4	TGTGCTGCGTGGATCACTGGTTGGTTCAAGATATTT	CAAWITGWFKIF	TRGV10	.	TRGJP1	11	-1	-1	14
22	1.3772035256410256E-4	TGTGCCACCTGGGACGTGGATTATAAGAAACTCTTT	CATWDVDYKKLF	TRGV2	.	TRGJ1	15	-1	-1	19
22	1.3772035256410256E-4	TGTGCCGTGCAGAATTATTATAAGAAACTCTTT	CAVQNYYKKLF	TRGV4	.	TRGJ1	5	-1	-1	11
22	1.3772035256410256E-4	TGTGCCACCTGGGATGCCAGGGGGAAACTCTTT	CATWDARGKLF	TRGV4	.	TRGJ1	15	-1	-1	23
22	1.3772035256410256E-4	TGTGCCACCTGGGACGGGCGAGATAAACTCTTT	CATWDGRDKLF	TRGV2	.	TRGJ1	18	-1	-1	24
22	1.3772035256410256E-4	TGTGCCACCTGGGACAGGCATGAGAAACTCTTT	CATWDRHEKLF	TRGV5	.	TRGJ1	21	-1	-1	19
22	1.3772035256410256E-4	TGTGTATCCACTGGTTGGTTCAAGATATTT	CVSTGWFKIF	TRGV10	.	TRGJP1	3	-1	-1	1
22	1.3772035256410256E-4	TGTGCCACCTGGGACGGGCTCAAACTCTTT	CATWDGLKLF	TRGV2	.	TRGJ1	18	-1	-1	21
22	1.3772035256410256E-4	TGTGCCACCTGGGAAGTTACGAAACTCTTT	CATWEVTKLF	TRGV2	.	TRGJ1	13	-1	-1	17
22	1.3772035256410256E-4	TGTGCCACCTGGGACGGGCGGAATTATAAGAAACTCTTT	CATWDGRNYKKLF	TRGV2	.	TRGJ1	18	-1	-1	22
22	1.3772035256410256E-4	TGTGCCACCTGGGACGGGCCCTATAAGAAACTCTTT	CATWDGPYKKLF	TRGV2	.	TRGJ1	20	-1	-1	21
22	1.3772035256410256E-4	TGTGCCACCTGGGACGGGCCGGAAAAGAAACTCTTT	CATWDGPEKKLF	TRGV2	.	TRGJ1	19	-1	-1	24
22	1.3772035256410256E-4	TGTGCCACCTGGGACGCAAGTAAGAAACTCTTT	CATWDASKKLF	TRGV2	.	TRGJ1	15	-1	-1	20
22	1.3772035256410256E-4	TGTGCCACCTGGGACGGAGAGGAGAAACTCTTT	CATWDGEEKLF	TRGV2	.	TRGJ1	16	-1	-1	22
22	1.3772035256410256E-4	TGTGCCACCTGGAGGGGGGGTAAGAAACTCTTT	CATWRGGKKLF	TRGV2	.	TRGJ1	11	-1	-1	20
21	1.3146033653846153E-4	TGTGCTGCGTGGGATTACCGTATTAAGGGGGTATATTATAAGAAACTCTTT	CAAWDYRIKGVYYKKLF	TRGV10	.	TRGJ1	21	-1	-1	33
21	1.3146033653846153E-4	TGTGCTGCGTGGGATTATAGTATGGAGAATTATTATAAGAAACTCTTT	CAAWDYSMENYYKKLF	TRGV10	.	TRGJ1	16	-1	-1	26
21	1.3146033653846153E-4	TGTGCCACCTGGGACGGCCCCGTTTATTATAAGAAACTCTTT	CATWDGPVYYKKLF	TRGV2	.	TRGJ1	22	-1	-1	23
21	1.3146033653846153E-4	TGTGCTGCGTGGGAGGATTATTATAAGAAACTCTTT	CAAWEDYYKKLF	TRGV10	.	TRGJ1	13	-1	-1	16
21	1.3146033653846153E-4	TGTGCTGCGTGGAACACTGGTTGGTTCAAGATATTT	CAAWNTGWFKIF	TRGV10	.	TRGJP1	11	-1	-1	14
21	1.3146033653846153E-4	TGTGCCACCTGGGATGGGCACTATAAGAAACTCTTT	CATWDGHYKKLF	TRGV4	.	TRGJ1	18	-1	-1	21
21	1.3146033653846153E-4	TGTGCCACCTGGGACGTGGCATATAAGAAACTCTTT	CATWDVAYKKLF	TRGV2	.	TRGJ1	19	-1	-1	21
21	1.3146033653846153E-4	TGTGCCACCTGGGACGGGCAATATAAGAAACTCTTT	CATWDGQYKKLF	TRGV2	.	TRGJ1	18	-1	-1	21
21	1.3146033653846153E-4	TGTGCCACCTGGGACAGGCCGAATAAGAAACTCTTT	CATWDRPNKKLF	TRGV5	.	TRGJ1	19	-1	-1	22
21	1.3146033653846153E-4	TGTGCTGCCGGAAGGCCCCTTGTCTGGATATTT	CAAGRPLVWIF	TRGV10	.	TRGJP1	7	-1	-1	26
21	1.3146033653846153E-4	TGTGCCACCTGCCCTCTGGGTAAGAAACTCTTT	CATCPLGKKLF	TRGV4	.	TRGJ1	10	-1	-1	20
21	1.3146033653846153E-4	TGTGCCACCTGGGCTTATTATAAGAAACTCTTT	CATWAYYKKLF	TRGV5	.	TRGJ1	12	-1	-1	14
21	1.3146033653846153E-4	TGTGCCACCTGGGATGGGCCAGGGAAACTCTTT	CATWDGPGKLF	TRGV4	.	TRGJ1	19	-1	-1	23
21	1.3146033653846153E-4	TGTGCCACCTGGGACAACCATAAGAAACTCTTT	CATWDNHKKLF	TRGV7	.	TRGJ1	15	-1	-1	19
21	1.3146033653846153E-4	TGTGCCACCTGGGAGGCTAAACTCTTT	CATWEAKLF	TRGV4	.	TRGJ1	13	-1	-1	18
21	1.3146033653846153E-4	TGTGCCACCGCGCAGAAACTCTTT	CATAQKLF	TRGV4	.	TRGJ1	8	-1	-1	13
21	1.3146033653846153E-4	TGTGCCACCGTGAAACTCTTT	CATVKLF	TRGV5	.	TRGJ1	8	-1	-1	11
21	1.3146033653846153E-4	CCCCGTTGGTTCAAGATATTT	PRWFKIF	TRGV10	.	TRGJP1	-1	-1	-1	4
21	1.3146033653846153E-4	TGTGCTGCGTGGGACCCACAACGTTCTTGTTGGTTCAAGATATTT	CAAWDPQRSCWFKIF	TRGV10	.	TRGJP1	13	-1	-1	25
21	1.3146033653846153E-4	TGTGCTGCGTGGGATTCCGAATATTATTATAAGAAACTCTTT	CAAWDSEYYYKKLF	TRGV10	.	TRGJ1	21	-1	-1	22
21	1.3146033653846153E-4	TGTGCTGCGTGGGATATTAACACTGGTTGGTTCAAGATATTT	CAAWDINTGWFKIF	TRGV10	.	TRGJP1	14	-1	-1	8
21	1.3146033653846153E-4	TGTGCCACCTGGGACGGGCGAGGGTATAAGAAACTCTTT	CATWDGRGYKKLF	TRGV2	.	TRGJ1	18	-1	-1	24
21	1.3146033653846153E-4	TGTGCTGCGTGGGATTCTGGTTGGTTCAAGATATTT	CAAWDSGWFKIF	TRGV10	.	TRGJP1	15	-1	-1	16
21	1.3146033653846153E-4	TGTGCTGCGTGGGATAGCTGTTGGTTCAAGATATTT	CAAWDSCWFKIF	TRGV10	.	TRGJP1	14	-1	-1	19
21	1.3146033653846153E-4	TGTGCCACCTGGGCCACGGGTTATAAGAAACTCTTT	CATWATGYKKLF	TRGV2	.	TRGJ2	19	-1	-1	20
21	1.3146033653846153E-4	TGTGCCACCTGGGACGGGCCTCATACGGAACTCTTT	CATWDGPHTELF	TRGV2	.	TRGJ1	19	-1	-1	22
21	1.3146033653846153E-4	TGTGCCACCTGGGAGTACTATTATAAGAAACTCTTT	CATWEYYYKKLF	TRGV4	.	TRGJ1	13	-1	-1	18
21	1.3146033653846153E-4	TGTCCCCTTCGGTTGAGGTATAAGAAACTCTTT	CPLRLRYKKLF	TRGV4	.	TRGJ1	5	-1	-1	18
21	1.3146033653846153E-4	TGTGCCACCTGGGAACCTGCGAGGAAACTCTTT	CATWEPARKLF	TRGV4	.	TRGJ1	13	-1	-1	23
21	1.3146033653846153E-4	TGTGCCACTGGTGGGGATAAGAAACTCTTT	CATGGDKKLF	TRGV4	.	TRGJ1	10	-1	-1	16
21	1.3146033653846153E-4	TGTGCCACCTCGCATTATAAGAAACTCTTT	CATSHYKKLF	TRGV3	.	TRGJ1	9	-1	-1	13
21	1.3146033653846153E-4	TGTGCCACCTGGGACAGGCCGGGACTCTTT	CATWDRPGLF	TRGV7	.	TRGJ1	19	-1	-1	23
21	1.3146033653846153E-4	TGTGCCACCTGGGCTAAGAAACTCTTT	CATWAKKLF	TRGV4	.	TRGJ1	12	-1	-1	14
21	1.3146033653846153E-4	TGTGCCACCTGGAGTAAACTCTTT	CATWSKLF	TRGV4	.	TRGJ1	11	-1	-1	15
21	1.3146033653846153E-4	TGTGCCCCGAGACTCTTT	CAPRLF	TRGV4	.	TRGJ1	5	-1	-1	8
20	1.252003205128205E-4	TGTGCTGCGTGGGTCAGAACTGGTTGGTTCAAGATATTT	CAAWVRTGWFKIF	TRGV10	.	TRGJP1	12	-1	-1	18
20	1.252003205128205E-4	TGTGCCACCTGGGATGGGCGAGGATATAAGAAACTCTTT	CATWDGRGYKKLF	TRGV4	.	TRGJ1	18	-1	-1	24
20	1.252003205128205E-4	TGTGCCACCTGGGATGGGGACTGGTATAAGAAACTCTTT	CATWDGDWYKKLF	TRGV4	.	TRGJ1	17	-1	-1	24
20	1.252003205128205E-4	TGTGCCTTGTGGGATGACGATTGGATCAAGACGTTT	CALWDDDWIKTF	TRGV9	.	TRGJP2	13	-1	-1	18
20	1.252003205128205E-4	TGTGCCACCTGGGATGTGGCCTATAAGAAACTCTTT	CATWDVAYKKLF	TRGV4	.	TRGJ1	23	-1	-1	21
20	1.252003205128205E-4	TGTGCCACCTGGGATGGTAATTATAAGAAACTCTTT	CATWDGNYKKLF	TRGV4	.	TRGJ1	16	-1	-1	19
20	1.252003205128205E-4	TGTGCCACCTGGGATGGGCCATTGGGGAAACTCTTT	CATWDGPLGKLF	TRGV4	.	TRGJ1	19	-1	-1	26
20	1.252003205128205E-4	TGTGCCACCTGGGATGGGCAGAATAAGAAACTCTTT	CATWDGQNKKLF	TRGV4	.	TRGJ1	18	-1	-1	22
20	1.252003205128205E-4	TGTGCCACCTGGGATACTTATTATAAGAAACTCTTT	CATWDTYYKKLF	TRGV8	.	TRGJ1	15	-1	-1	17
20	1.252003205128205E-4	TGTGCCACCTGGGACGTCGTGAAGAGGAAACTCTTT	CATWDVVKRKLF	TRGV2	.	TRGJ1	15	-1	-1	26
20	1.252003205128205E-4	TGTGCCACCTGGGCCTCGTATAAGAAACTCTTT	CATWASYKKLF	TRGV3	.	TRGJ1	12	-1	-1	18
20	1.252003205128205E-4	TGTGCCACCTGGGATGGGCGAGGGAAACTCTTT	CATWDGRGKLF	TRGV4	.	TRGJ1	18	-1	-1	23
20	1.252003205128205E-4	TGTGCCACCTGGGATGAACGGAAGAAACTCTTT	CATWDERKKLF	TRGV8	.	TRGJ1	14	-1	-1	21
20	1.252003205128205E-4	TGTGCCACCTGGGACTACTATAAGAAACTCTTT	CATWDYYKKLF	TRGV2	.	TRGJ1	14	-1	-1	15
20	1.252003205128205E-4	TGTGCCACCTGGGACGCCTGTAAGAAACTCTTT	CATWDACKKLF	TRGV2	.	TRGJ1	15	-1	-1	20
20	1.252003205128205E-4	TGTGCCACTAATGGCTATAAGAAACTCTTT	CATNGYKKLF	TRGV4	.	TRGJ1	7	-1	-1	15
20	1.252003205128205E-4	TGTGCCACCTGCGCTGGGGAGAAACTCTTT	CATCAGEKLF	TRGV7	.	TRGJ1	10	-1	-1	19
20	1.252003205128205E-4	TGTGCCACCTGGGATGGCCAGAAACTCTTT	CATWDGQKLF	TRGV4	.	TRGJ1	16	-1	-1	19
20	1.252003205128205E-4	TGTGCCACCTGGGACCGATGGAAACTCTTT	CATWDRWKLF	TRGV3	.	TRGJ1	14	-1	-1	20
20	1.252003205128205E-4	TGTGCCACCTGGGACGGGATCAAACTCTTT	CATWDGIKLF	TRGV2	.	TRGJ1	17	-1	-1	21
20	1.252003205128205E-4	TGTGCCACCTGGGACGGGAAGAAACTCTTT	CATWDGKKLF	TRGV2	.	TRGJ1	17	-1	-1	18
20	1.252003205128205E-4	TGTGCCACCTGGGAGGGTGGGAAACTCTTT	CATWEGGKLF	TRGV8	.	TRGJ1	13	-1	-1	20
20	1.252003205128205E-4	TGTGCCACCCTGGGTTATAAGAAACTCTTT	CATLGYKKLF	TRGV4	.	TRGJ1	13	-1	-1	14
20	1.252003205128205E-4	TGTGCCACCTGGTCCGAGAAACTCTTT	CATWSEKLF	TRGV4	.	TRGJ1	11	-1	-1	16
20	1.252003205128205E-4	TGTGCCACCTTGCGGAAACTCTTT	CATLRKLF	TRGV5	.	TRGJ1	9	-1	-1	14
20	1.252003205128205E-4	TGTGCCACCTGGGACAAACTCTTT	CATWDKLF	TRGV5	.	TRGJ1	15	-1	-1	15
19	1.1894030448717948E-4	TGTGCTGCGTGGGAACTACATACCACTGGTTGGTTCAAGATATTT	CAAWELHTTGWFKIF	TRGV10	.	TRGJP1	13	-1	-1	16
19	1.1894030448717948E-4	TGTGCTGCGTGGGACGGTACCACTGGTTGGTTCAAGATATTT	CAAWDGTTGWFKIF	TRGV10	.	TRGJP1	13	-1	-1	17
19	1.1894030448717948E-4	TGTGCTGCGTGGGAAAATACCACTGGTTGGTTCAAGATATTT	CAAWENTTGWFKIF	TRGV10	.	TRGJP1	13	-1	-1	16
19	1.1894030448717948E-4	TGTGCCACCTGGGATAGTTCGAATTATTATAAGAAACTCTTT	CATWDSSNYYKKLF	TRGV8	.	TRGJ1	16	-1	-1	13
19	1.1894030448717948E-4	TGTGCCACCTGGGACGGTTACTCAACCAATAAGAAACTCTTT	CATWDGYSTNKKLF	TRGV2	.	TRGJ1	16	-1	-1	28
19	1.1894030448717948E-4	TGTGCCACCTGGGACGGGCCGGGGTATTATAAGAAACTCTTT	CATWDGPGYYKKLF	TRGV2	.	TRGJ1	19	-1	-1	24
19	1.1894030448717948E-4	TGTGCCACCTGGGACGGGAGCCAGGGGTATAAGAAACTCTTT	CATWDGSQGYKKLF	TRGV2	.	TRGJ1	17	-1	-1	27
19	1.1894030448717948E-4	TGTGCTGCGTGGGGGTACACTGGTTGGTTCAAGATATTT	CAAWGYTGWFKIF	TRGV10	.	TRGJP1	12	-1	-1	17
19	1.1894030448717948E-4	TGTGCTGCGCCTAGCTCCACTGGTTGGTTCAAGATATTT	CAAPSSTGWFKIF	TRGV10	.	TRGJP1	8	-1	-1	16
19	1.1894030448717948E-4	TGTGCTGCATTGGACCCCACTGGTTGGTTCAAGATATTT	CAALDPTGWFKIF	TRGV10	.	TRGJP1	13	-1	-1	16
19	1.1894030448717948E-4	TGTGCCACCTGGGCCACGGCGTATATTGAGAAACTCTTT	CATWATAYIEKLF	TRGV2	.	TRGJ1	12	-1	-1	28
19	1.1894030448717948E-4	TGTGCCACCTGGGACTGGGATTATTATAAGAAACTCTTT	CATWDWDYYKKLF	TRGV2	.	TRGJ1	18	-1	-1	19
19	1.1894030448717948E-4	TGTGCCACCTGGGACCCGAATTATTATAAGAAACTCTTT	CATWDPNYYKKLF	TRGV4	.	TRGJ1	13	-1	-1	16
19	1.1894030448717948E-4	TGTGCCACCTGGGACGCTAGGTCGGGCAAGAAACTCTTT	CATWDARSGKKLF	TRGV2	.	TRGJ1	15	-1	-1	27
19	1.1894030448717948E-4	TGTGCCACCTGGGACGGGCATCATTATAAGAAACTCTTT	CATWDGHHYKKLF	TRGV2	.	TRGJ1	18	-1	-1	19
19	1.1894030448717948E-4	TGTGCCACCTGGGACATCCCCCATTATAAGAAACTCTTT	CATWDIPHYKKLF	TRGV7	.	TRGJ1	15	-1	-1	22
19	1.1894030448717948E-4	TGTGCTGCGTGGGATTATCGTTGGTTCAAGATATTT	CAAWDYRWFKIF	TRGV10	.	TRGJP1	20	-1	-1	19
19	1.1894030448717948E-4	TGTGCCACCTGGGATGTTGGGTATAAGAAACTCTTT	CATWDVGYKKLF	TRGV4	.	TRGJ1	15	-1	-1	21
19	1.1894030448717948E-4	TGTGCCACCTGGGATGGGCGATATAAGAAACTCTTT	CATWDGRYKKLF	TRGV4	.	TRGJ1	18	-1	-1	21
19	1.1894030448717948E-4	TGTGCCACCTGGGACGTAATTTGGAAGAAACTCTTT	CATWDVIWKKLF	TRGV2	.	TRGJ1	15	-1	-1	24
19	1.1894030448717948E-4	TGTGCCACCTGGGACGGCCGGGGGGGGAAACTCTTT	CATWDGRGGKLF	TRGV2	.	TRGJ1	16	-1	-1	26
19	1.1894030448717948E-4	TGTGCCACCTGGGACGGGAAGAGTAAGAAACTCTTT	CATWDGKSKKLF	TRGV2	.	TRGJ1	17	-1	-1	23
19	1.1894030448717948E-4	TGTGCCACCTGGGACAGGCCTTATAAGAAACTCTTT	CATWDRPYKKLF	TRGV7	.	TRGJ2	20	-1	-1	20
19	1.1894030448717948E-4	TGTGCCACCTGCCTGAGATGGAAGAAACTCTTT	CATCLRWKKLF	TRGV2	.	TRGJ1	10	-1	-1	21
19	1.1894030448717948E-4	TGTGCCACCTGGGATCACTATAAGAAACTCTTT	CATWDHYKKLF	TRGV4	.	TRGJ1	14	-1	-1	18
19	1.1894030448717948E-4	TGTGCCACCTGGGATGGGCACCCGAAACTCTTT	CATWDGHPKLF	TRGV4	.	TRGJ1	18	-1	-1	23
19	1.1894030448717948E-4	TGTGCCACCTGGGATAGCTATAAGAAACTCTTT	CATWDSYKKLF	TRGV4	.	TRGJ1	14	-1	-1	18
19	1.1894030448717948E-4	TGTGCCACCTGGGACCCCCCGGAGAAACTCTTT	CATWDPPEKLF	TRGV4	.	TRGJ1	13	-1	-1	22
19	1.1894030448717948E-4	TGTGCCACCTGGGACAGGCGTGAGAAACTCTTT	CATWDRREKLF	TRGV3	.	TRGJ1	21	-1	-1	22
19	1.1894030448717948E-4	TGTGCCACCTGGGACAGGCAGGGGAAACTCTTT	CATWDRQGKLF	TRGV7	.	TRGJ1	18	-1	-1	23
19	1.1894030448717948E-4	TGTGCCACCTGGGACAAGCCAGGGGGGCTCTTT	CATWDKPGGLF	TRGV3	.	TRGJ1	19	-1	-1	27
19	1.1894030448717948E-4	TGTGCCACCCACGTGCATTATAAGAAACTCTTT	CATHVHYKKLF	TRGV3	.	TRGJ1	8	-1	-1	16
19	1.1894030448717948E-4	TGTGCCACATCTAGTGATTGGATCAAGACGTTT	CATSSDWIKTF	TRGV4	.	TRGJP2	7	-1	-1	11
19	1.1894030448717948E-4	TGTGCCACCTGGGGATATAAGAAACTCTTT	CATWGYKKLF	TRGV4	.	TRGJ1	12	-1	-1	15
19	1.1894030448717948E-4	TGTGCCACCTGGGATGGTACGAAACTCTTT	CATWDGTKLF	TRGV4	.	TRGJ1	16	-1	-1	17
19	1.1894030448717948E-4	TGTGCCACCTGGGACAGCGGGGGGCTCTTT	CATWDSGGLF	TRGV3	.	TRGJ1	16	-1	-1	24
19	1.1894030448717948E-4	TGTGCCACCTGGGACAATGAGAAACTCTTT	CATWDNEKLF	TRGV7	.	TRGJ1	15	-1	-1	16
19	1.1894030448717948E-4	TGTGCCATCACCTCTAAGAAACTCTTT	CAITSKKLF	TRGV2	.	TRGJ1	6	-1	-1	14
19	1.1894030448717948E-4	TGTGCCACCTGGGGCCTTAAACTCTTT	CATWGLKLF	TRGV4	.	TRGJ1	12	-1	-1	18
19	1.1894030448717948E-4	TGTGCCACCTGGGAAGACGGACTCTTT	CATWEDGLF	TRGV3	.	TRGJ1	13	-1	-1	20
19	1.1894030448717948E-4	TGTGCCACCTGGTTGAAACTCTTT	CATWLKLF	TRGV2	.	TRGJ1	11	-1	-1	14
19	1.1894030448717948E-4	TGTGCCACCTGGGCTAAACTCTTT	CATWAKLF	TRGV5	.	TRGJ1	12	-1	-1	15
19	1.1894030448717948E-4	TGTGCCACCTGGGACGCACTCTTT	CATWDALF	TRGV3	.	TRGJ1	14	-1	-1	17
18	1.1268028846153847E-4	TGTGCTGCGTGGGATAGGGATACCACTGGTTGGTTCAAGATATTT	CAAWDRDTTGWFKIF	TRGV10	.	TRGJP1	14	-1	-1	19
18	1.1268028846153847E-4	TGTGCCACCTGGGACGGGCTTTGGGATTATTATAAGAAACTCTTT	CATWDGLWDYYKKLF	TRGV2	.	TRGJ1	18	-1	-1	25
18	1.1268028846153847E-4	TGTGCCACCTGGGACGGGCAGGGTGACTATTATAAGAAACTCTTT	CATWDGQGDYYKKLF	TRGV2	.	TRGJ1	18	-1	-1	27
18	1.1268028846153847E-4	TGTGCCACCTGGGACGACGAGGTATGGGATTATAAGAAACTCTTT	CATWDDEVWDYKKLF	TRGV2	.	TRGJ1	15	-1	-1	28
18	1.1268028846153847E-4	TGTGCCACCTGGGACGAAGGGCCGGGCTATTATAAGAAACTCTTT	CATWDEGPGYYKKLF	TRGV2	.	TRGJ1	15	-1	-1	27
18	1.1268028846153847E-4	TGTGCTGCGTGGTCCTTTCCTACTGGTTGGTTCAAGATATTT	CAAWSFPTGWFKIF	TRGV10	.	TRGJP1	11	-1	-1	21
18	1.1268028846153847E-4	TGTGCTGCGCTTCTAAATTCGAATTATTATAAGAAACTCTTT	CAALLNSNYYKKLF	TRGV10	.	TRGJ1	8	-1	-1	15
18	1.1268028846153847E-4	TGTGCCACCTGGGACGGTTGCGGGGATTATAAGAAACTCTTT	CATWDGCGDYKKLF	TRGV2	.	TRGJ1	16	-1	-1	25
18	1.1268028846153847E-4	TGTGCCACCTGGGACGGGCCCGGGTATTATAAGAAACTCTTT	CATWDGPGYYKKLF	TRGV2	.	TRGJ1	21	-1	-1	24
18	1.1268028846153847E-4	TGTGCCACCTGGGACGGGCGGGGGTATTATAAGAAACTCTTT	CATWDGRGYYKKLF	TRGV2	.	TRGJ1	18	-1	-1	24
18	1.1268028846153847E-4	TGTGCCACCTGGGACAGGCGGAATTATTATAAGAAACTCTTT	CATWDRRNYYKKLF	TRGV3	.	TRGJ1	18	-1	-1	20
18	1.1268028846153847E-4	TGTGCTGCGTGGGCTCTTGGTGGTTGGTTCAAGATATTT	CAAWALGGWFKIF	TRGV10	.	TRGJP1	12	-1	-1	20
18	1.1268028846153847E-4	TGTGCTGCGTGGGATTCCACTGGTTGGTTCAAGATATTT	CAAWDSTGWFKIF	TRGV10	.	TRGJP1	15	-1	-1	8
18	1.1268028846153847E-4	TGTGCTGCGTGGGATGGGTCTGGTTGGTTCAAGATATTT	CAAWDGSGWFKIF	TRGV10	.	TRGJP1	14	-1	-1	19
18	1.1268028846153847E-4	TGTGCCACCTGGGATGTGAATTATTATAAGAAACTCTTT	CATWDVNYYKKLF	TRGV8	.	TRGJ1	14	-1	-1	17
18	1.1268028846153847E-4	TGTGCCACCTGGGATGGGCTTTATTATAAGAAACTCTTT	CATWDGLYYKKLF	TRGV4	.	TRGJ1	18	-1	-1	20
18	1.1268028846153847E-4	TGTGCCACCTGGGATGGGCCTGATTATAAGAAACTCTTT	CATWDGPDYKKLF	TRGV4	.	TRGJ1	19	-1	-1	22
18	1.1268028846153847E-4	TGTGCCACCTGGGACGCCCCTTATTATAAGAAACTCTTT	CATWDAPYYKKLF	TRGV4	.	TRGJ1	13	-1	-1	20
18	1.1268028846153847E-4	TGTGCCACCTGGGACGGCCCGTATTATAAGAAACTCTTT	CATWDGPYYKKLF	TRGV2	.	TRGJ1	21	-1	-1	21
18	1.1268028846153847E-4	TGTGCCACCTGGGACGGGCCCCGTTATAAGAAACTCTTT	CATWDGPRYKKLF	TRGV2	.	TRGJ1	20	-1	-1	23
18	1.1268028846153847E-4	TGTGCCACCTGGGACGGGAGGAATTATAAGAAACTCTTT	CATWDGRNYKKLF	TRGV2	.	TRGJ1	17	-1	-1	22
18	1.1268028846153847E-4	TGTGCCACCTGGGACGGGAAGTATTATAAGAAACTCTTT	CATWDGKYYKKLF	TRGV2	.	TRGJ1	17	-1	-1	17
18	1.1268028846153847E-4	TGTGCCACCTGGGACAGCTATTATTATAAGAAACTCTTT	CATWDSYYYKKLF	TRGV7	.	TRGJ1	16	-1	-1	19
18	1.1268028846153847E-4	TGTGCCACCTGGGACAGCCCTTATTATAAGAAACTCTTT	CATWDSPYYKKLF	TRGV3	.	TRGJ1	20	-1	-1	20
18	1.1268028846153847E-4	TGTGCCACCTGGGACAGGCTTTATTATAAGAAACTCTTT	CATWDRLYYKKLF	TRGV3	.	TRGJ1	18	-1	-1	20
18	1.1268028846153847E-4	TGTGCCACCTGGGACAGGCGCTATTATAAGAAACTCTTT	CATWDRRYYKKLF	TRGV3	.	TRGJ1	18	-1	-1	21
18	1.1268028846153847E-4	TGTGCCACCTGGGACAGAAATTATTATAAGAAACTCTTT	CATWDRNYYKKLF	TRGV3	.	TRGJ1	16	-1	-1	18
18	1.1268028846153847E-4	TGTGCCACCTGGGCGGAGTATTATAAGAAACTCTTT	CATWAEYYKKLF	TRGV4	.	TRGJ1	12	-1	-1	18
18	1.1268028846153847E-4	TGTGCCACCTGGGGCTTCCATTATAAGAAACTCTTT	CATWGFHYKKLF	TRGV2	.	TRGJ1	12	-1	-1	19
18	1.1268028846153847E-4	TGTGCCACCTGGGGGGGCGTATATAAGAAACTCTTT	CATWGGVYKKLF	TRGV2	.	TRGJ1	12	-1	-1	21
18	1.1268028846153847E-4	TGTGCCACCTGGGATTATTATTATAAGAAACTCTTT	CATWDYYYKKLF	TRGV4	.	TRGJ1	14	-1	-1	16
18	1.1268028846153847E-4	TGTGCCACCTGGGATGGGAAACGGGAGAAACTCTTT	CATWDGKREKLF	TRGV4	.	TRGJ1	17	-1	-1	25
18	1.1268028846153847E-4	TGTGCCACCTGGGATAGAGCGCGATTGGGACTCTTT	CATWDRARLGLF	TRGV4	.	TRGJ1	14	-1	-1	29
18	1.1268028846153847E-4	TGTGCCACCTGGGACGCCGGGGGGAAGAAACTCTTT	CATWDAGGKKLF	TRGV3	.	TRGJ1	14	-1	-1	24
18	1.1268028846153847E-4	TGTGCCACCTGGGACGGGCCTCTGGAGAAACTCTTT	CATWDGPLEKLF	TRGV2	.	TRGJ1	19	-1	-1	25
18	1.1268028846153847E-4	TGTGCCACCTGGGACGGGACCCTGAGGAAACTCTTT	CATWDGTLRKLF	TRGV2	.	TRGJ1	21	-1	-1	26
18	1.1268028846153847E-4	TGTGCCACCTGGGACGGGAGAGGTAAGAAACTCTTT	CATWDGRGKKLF	TRGV2	.	TRGJ1	17	-1	-1	23
18	1.1268028846153847E-4	TGTGCCACCTGGGACAGGCCAACTGCGAAACTCTTT	CATWDRPTAKLF	TRGV5	.	TRGJ1	19	-1	-1	26
18	1.1268028846153847E-4	TGTGCCACCTGGGACAGAGCCCGCTTAAAACTCTTT	CATWDRARLKLF	TRGV2	.	TRGJ1	22	-1	-1	27
18	1.1268028846153847E-4	TGTGCCACCTGGGACAATTATTATAAGAAACTCTTT	CATWDNYYKKLF	TRGV5	.	TRGJ1	15	-1	-1	15
18	1.1268028846153847E-4	TGTGCCACCTGGGAGGAGAGGTATAAGAAACTCTTT	CATWEERYKKLF	TRGV4	.	TRGJ1	13	-1	-1	21
18	1.1268028846153847E-4	TGTGCCACCTGTGATTATTATAAGAAACTCTTT	CATCDYYKKLF	TRGV4	.	TRGJ1	14	-1	-1	13
18	1.1268028846153847E-4	TGTGCCACCTGGTGGTATTATAAGAAACTCTTT	CATWWYYKKLF	TRGV4	.	TRGJ1	11	-1	-1	15
18	1.1268028846153847E-4	TGTGCCACCTGGCCGTATTATAAGAAACTCTTT	CATWPYYKKLF	TRGV4	.	TRGJ1	11	-1	-1	15
18	1.1268028846153847E-4	TGTGCCACCTGGGCGTATTATAAGAAACTCTTT	CATWAYYKKLF	TRGV4	.	TRGJ1	12	-1	-1	15
18	1.1268028846153847E-4	TGTGCCACCTGGGGTTATTATAAGAAACTCTTT	CATWGYYKKLF	TRGV4	.	TRGJ1	12	-1	-1	14
18	1.1268028846153847E-4	TGTGCCACCTGGGATATTTATAAGAAACTCTTT	CATWDIYKKLF	TRGV4	.	TRGJ1	14	-1	-1	17
18	1.1268028846153847E-4	TGTGCCACCTGGGACAGCTCGGGGAAACTCTTT	CATWDSSGKLF	TRGV3	.	TRGJ1	16	-1	-1	23
18	1.1268028846153847E-4	TGTGCCACCTGGACAAATCATAAGAAACTCTTT	CATWTNHKKLF	TRGV3	.	TRGJ1	14	-1	-1	16
18	1.1268028846153847E-4	TGTGCCACCTGTTGTTATAAGAAACTCTTT	CATCCYKKLF	TRGV4	.	TRGJ1	10	-1	-1	11
18	1.1268028846153847E-4	TGTGCCACCTGGCTCAATAAGAAACTCTTT	CATWLNKKLF	TRGV3	.	TRGJ1	11	-1	-1	16
18	1.1268028846153847E-4	TGTGCCACCTGGGTCGGGAAGAAACTCTTT	CATWVGKKLF	TRGV4	.	TRGJ2	12	-1	-1	18
18	1.1268028846153847E-4	TGTGCCACCTGGGGCTATAAGAAACTCTTT	CATWGYKKLF	TRGV4	.	TRGJ1	12	-1	-1	15
18	1.1268028846153847E-4	TGTGCCACCTGGGACCCAGAGAAACTCTTT	CATWDPEKLF	TRGV5	.	TRGJ1	14	-1	-1	19
18	1.1268028846153847E-4	TGTGCCACCTGGGACGGTAAGAAACTCTTT	CATWDGKKLF	TRGV3	.	TRGJ1	14	-1	-1	17
18	1.1268028846153847E-4	TGTGCCACTTTCCATAAGAAACTCTTT	CATFHKKLF	TRGV4	.	TRGJ1	7	-1	-1	13
18	1.1268028846153847E-4	TGTGCCACCTGGGATATGAAACTCTTT	CATWDMKLF	TRGV8	.	TRGJ1	15	-1	-1	13
18	1.1268028846153847E-4	TGTGCCACCTGGGACCAACGACTCTTT	CATWDQRLF	TRGV3	.	TRGJ1	14	-1	-1	20
18	1.1268028846153847E-4	TGTGCCACCTGGGACAGGTTACTCTTT	CATWDRLLF	TRGV5	.	TRGJ1	17	-1	-1	20
18	1.1268028846153847E-4	TGTGCCACCTGGGACAAGAAACTCTTT	CATWDKKLF	TRGV5	.	TRGJ1	15	-1	-1	15
18	1.1268028846153847E-4	TGTGCCACCGGAGATAAGAAACTCTTT	CATGDKKLF	TRGV2	.	TRGJ1	8	-1	-1	13
18	1.1268028846153847E-4	TGTGCCACCAATTATAAGAAACTCTTT	CATNYKKLF	TRGV4	.	TRGJ1	8	-1	-1	10
18	1.1268028846153847E-4	TGTGCCACCTGGGTGAGACTCTTT	CATWVRLF	TRGV4	.	TRGJ1	12	-1	-1	14
18	1.1268028846153847E-4	GCCCGGGAGGGTAAGAAACTCTTT	AREGKKLF	TRGV3	.	TRGJ1	-1	-1	-1	11
17	1.0642027243589744E-4	TGTGCTGCGTGGGATTTAGATACCACTGGTTGGTTCAAGATATTT	CAAWDLDTTGWFKIF	TRGV10	.	TRGJP1	15	-1	-1	16
17	1.0642027243589744E-4	TGTGCTGCGTGGGATGGGATTCTAATTTATTATAAGAAACTCTTT	CAAWDGILIYYKKLF	TRGV10	.	TRGJ1	14	-1	-1	18
17	1.0642027243589744E-4	TGTGCCACCTGGGATTTCATTCATCGTAGTGATAAGAAACTCTTT	CATWDFIHRSDKKLF	TRGV4	.	TRGJ1	14	-1	-1	31
17	1.0642027243589744E-4	TGTGCCACCTGGGACGGGCCGGAGGTTGATTATAAGAAACTCTTT	CATWDGPEVDYKKLF	TRGV2	.	TRGJ1	19	-1	-1	28
17	1.0642027243589744E-4	TGTGCCACCTGGGACAGGCCTGAAAGAGTCGATAAGAAACTCTTT	CATWDRPERVDKKLF	TRGV3	.	TRGJ1	21	-1	-1	31
17	1.0642027243589744E-4	TGTGCTGCGTGGGATATTAATGCCTTGGGGTTCAAGATATTT	CAAWDINALGFKIF	TRGV10	.	TRGJP1	14	-1	-1	28
17	1.0642027243589744E-4	TGTGCTGCGTGGGATATGGTCACTGGTTGGTTCAAGATATTT	CAAWDMVTGWFKIF	TRGV10	.	TRGJP1	14	-1	-1	8
17	1.0642027243589744E-4	TGTGCCACCTGGGACGGGCTGAATTATTATAAGAAACTCTTT	CATWDGLNYYKKLF	TRGV2	.	TRGJ1	18	-1	-1	20
17	1.0642027243589744E-4	TGTGCCACCTGGGACGGGCCTTTTTATTATAAGAAACTCTTT	CATWDGPFYYKKLF	TRGV2	.	TRGJ1	19	-1	-1	23
17	1.0642027243589744E-4	TGTGCCACCTGGGACAGGCCGGTTCGTTATAAGAAACTCTTT	CATWDRPVRYKKLF	TRGV7	.	TRGJ1	22	-1	-1	26
17	1.0642027243589744E-4	TGTGCCACCTGGGACAGGCCAGAGGATTATAAGAAACTCTTT	CATWDRPEDYKKLF	TRGV3	.	TRGJ1	19	-1	-1	25
17	1.0642027243589744E-4	TGTGCCACCTGGGACAGGCGGTGGGATTATAAGAAACTCTTT	CATWDRRWDYKKLF	TRGV7	.	TRGJ1	18	-1	-1	25
17	1.0642027243589744E-4	TGTGCTGCGTGGGATTGCCGTGATTGGATCAAGACGTTT	CAAWDCRDWIKTF	TRGV10	.	TRGJP2	15	-1	-1	19
17	1.0642027243589744E-4	TGTGCTGCGTGGGATCACACTGGTTGGTTCAAGATATTT	CAAWDHTGWFKIF	TRGV10	.	TRGJP1	17	-1	-1	17
17	1.0642027243589744E-4	TGTGCTGCGTGGAGGGGCACTGGTTGGTTCAAGATATTT	CAAWRGTGWFKIF	TRGV10	.	TRGJP1	11	-1	-1	17
17	1.0642027243589744E-4	TGTGCCTTGTGGGAGGCCGCTTATTATAGGAAACTCTTT	CALWEAAYYRKLF	TRGV9	.	TRGJ1	15	-1	-1	20
17	1.0642027243589744E-4	TGTGCCACCTGCCGCGGGGTTTATTATAAGAAACTCTTT	CATCRGVYYKKLF	TRGV5	.	TRGJ1	10	-1	-1	20
17	1.0642027243589744E-4	TGTGCCACCTGGGATGGTCAGGGGTATAAGAAACTCTTT	CATWDGQGYKKLF	TRGV4	.	TRGJ1	16	-1	-1	24
17	1.0642027243589744E-4	TGTGCCACCTGGGATAGAAGCTATTATAAGAAACTCTTT	CATWDRSYYKKLF	TRGV8	.	TRGJ1	16	-1	-1	21
17	1.0642027243589744E-4	TGTGCCACCTGGGACCGCGGTTATTATAAGAAACTCTTT	CATWDRGYYKKLF	TRGV2	.	TRGJ1	14	-1	-1	20
17	1.0642027243589744E-4	TGTGCCACCTGGGACGGGCTCGATTATAAGAAACTCTTT	CATWDGLDYKKLF	TRGV2	.	TRGJ1	21	-1	-1	22
17	1.0642027243589744E-4	TGTGCCACCTGGGACGGGCCGGGTTATAAGAAACTCTTT	CATWDGPGYKKLF	TRGV2	.	TRGJ1	19	-1	-1	23
17	1.0642027243589744E-4	TGTGCCACCTGGGACGGGCGGGGTTATAAGAAACTCTTT	CATWDGRGYKKLF	TRGV2	.	TRGJ1	18	-1	-1	23
17	1.0642027243589744E-4	TGTGCCACCTGGGACGGGCATTATTATAAGAAACTCTTT	CATWDGHYYKKLF	TRGV2	.	TRGJ1	18	-1	-1	19
17	1.0642027243589744E-4	TGTGCCACCTGGGACAGGCCGCCCCATAAGAAACTCTTT	CATWDRPPHKKLF	TRGV5	.	TRGJ1	25	-1	-1	25
17	1.0642027243589744E-4	TGTGCCACCTGGGACAGGCCATATTATAAGAAACTCTTT	CATWDRPYYKKLF	TRGV7	.	TRGJ1	19	-1	-1	21
17	1.0642027243589744E-4	TGTGCCACCTGGGACAGGCGGAATTATAAGAAACTCTTT	CATWDRRNYKKLF	TRGV3	.	TRGJ1	18	-1	-1	22
17	1.0642027243589744E-4	TGTGCCACCTGGGGGAATTATTATAAGAAACTCTTT	CATWGNYYKKLF	TRGV7	.	TRGJ1	12	-1	-1	14
17	1.0642027243589744E-4	TGTGCCACCTGGGATCGACCAGATAAGAAACTCTTT	CATWDRPDKKLF	TRGV8	.	TRGJ1	14	-1	-1	22
17	1.0642027243589744E-4	TGTGCCACCTGGGATGGTTGTTATAAGAAACTCTTT	CATWDGCYKKLF	TRGV4	.	TRGJ1	16	-1	-1	17
17	1.0642027243589744E-4	TGTGCCACCTGGGATGGCCTGGATAAGAAACTCTTT	CATWDGLDKKLF	TRGV4	.	TRGJ1	16	-1	-1	22
17	1.0642027243589744E-4	TGTGCCACCTGGGATGGGCAGTATAAGAAACTCTTT	CATWDGQYKKLF	TRGV4	.	TRGJ1	18	-1	-1	21
17	1.0642027243589744E-4	TGTGCCACCTGGGATGAGTCTTATAAGAAACTCTTT	CATWDESYKKLF	TRGV4	.	TRGJ1	15	-1	-1	20
17	1.0642027243589744E-4	TGTGCCACCTGGGATACGTATTCGGAGAAACTCTTT	CATWDTYSEKLF	TRGV4	.	TRGJ1	14	-1	-1	25
17	1.0642027243589744E-4	TGTGCCACCTGGGACGGGCTTTATAAGAAACTCTTT	CATWDGLYKKLF	TRGV2	.	TRGJ1	18	-1	-1	20
17	1.0642027243589744E-4	TGTGCCACCTGGGACGGGCCTCTTAAGAAACTCTTT	CATWDGPLKKLF	TRGV2	.	TRGJ1	19	-1	-1	23
17	1.0642027243589744E-4	TGTGCCACCTGGGACGGGCCGATGGAGAAACTCTTT	CATWDGPMEKLF	TRGV2	.	TRGJ1	19	-1	-1	25
17	1.0642027243589744E-4	TGTGCCACCTGGGACGACTGTTATAAGAAACTCTTT	CATWDDCYKKLF	TRGV2	.	TRGJ1	15	-1	-1	20
17	1.0642027243589744E-4	TGTGCCACCTGGGACAGGCGATATAAGAAACTCTTT	CATWDRRYKKLF	TRGV5	.	TRGJ1	18	-1	-1	21
17	1.0642027243589744E-4	TGTGCCACCTGGGAGGATTATTATAAGAAACTCTTT	CATWEDYYKKLF	TRGV4	.	TRGJ1	13	-1	-1	16
17	1.0642027243589744E-4	TGTGCCACCTTGAATTATTATAAGAAACTCTTT	CATLNYYKKLF	TRGV8	.	TRGJ1	9	-1	-1	11
17	1.0642027243589744E-4	TGTGCCACCTGCGATTATTATAAGAAACTCTTT	CATCDYYKKLF	TRGV2	.	TRGJ1	13	-1	-1	13
17	1.0642027243589744E-4	TGTGCCACCTGGTCCTATTATAAGAAACTCTTT	CATWSYYKKLF	TRGV2	.	TRGJ1	11	-1	-1	15
17	1.0642027243589744E-4	TGTGCCACCTGGGCCCCCACCCAGAAACTCTTT	CATWAPTQKLF	TRGV4	.	TRGJ1	12	-1	-1	22
17	1.0642027243589744E-4	TGTGCCACCTGGGCATACAATAAGAAACTCTTT	CATWAYNKKLF	TRGV2	.	TRGJ1	12	-1	-1	19
17	1.0642027243589744E-4	TGTGCCACCTGGGGGGCTAATAAGAAACTCTTT	CATWGANKKLF	TRGV8	.	TRGJ1	12	-1	-1	19
17	1.0642027243589744E-4	TGTGCCACCTGGGATGGGTTTAAGAAACTCTTT	CATWDGFKKLF	TRGV4	.	TRGJ1	17	-1	-1	20
17	1.0642027243589744E-4	TGTGCCACCTGGGATAGATATAAGAAACTCTTT	CATWDRYKKLF	TRGV4	.	TRGJ1	14	-1	-1	18
17	1.0642027243589744E-4	TGTGCCACCTGGGACGGGCTAGAGAAACTCTTT	CATWDGLEKLF	TRGV2	.	TRGJ1	18	-1	-1	22
17	1.0642027243589744E-4	TGTGCCACCTGGGACGGGGATTGGAAACTCTTT	CATWDGDWKLF	TRGV5	.	TRGJ1	17	-1	-1	23
17	1.0642027243589744E-4	TGTGCCACCTGGGACAGGCTCAAGAAACTCTTT	CATWDRLKKLF	TRGV7	.	TRGJ1	18	-1	-1	21
17	1.0642027243589744E-4	TGTGCCACCTGGGACAGGCCATGGGAACTCTTT	CATWDRPWELF	TRGV3	.	TRGJ1	19	-1	-1	25
17	1.0642027243589744E-4	TGTGCCACCTGGGACAGATGCAGGAAACTCTTT	CATWDRCRKLF	TRGV5	.	TRGJ1	16	-1	-1	23
17	1.0642027243589744E-4	TGTGCCACCTGGGACAAACACAAGAAACTCTTT	CATWDKHKKLF	TRGV5	.	TRGJ1	15	-1	-1	21
17	1.0642027243589744E-4	TGTGCCACCTGGGAGGCCCGTAAGAAACTCTTT	CATWEARKKLF	TRGV4	.	TRGJ1	18	-1	-1	20
17	1.0642027243589744E-4	TGTGCCACCTGGGAATGTTATAAGAAACTCTTT	CATWECYKKLF	TRGV2	.	TRGJ1	13	-1	-1	17
17	1.0642027243589744E-4	TGTGCCACCGAGAATAATTATAAGAAACTCTTT	CATENNYKKLF	TRGV4	.	TRGJ1	8	-1	-1	11
17	1.0642027243589744E-4	TGTGCCACTCCTTATTATAAGAAACTCTTT	CATPYYKKLF	TRGV4	.	TRGJ1	7	-1	-1	11
17	1.0642027243589744E-4	TGTGCCACCTGGGATCAAAAGAAACTCTTT	CATWDQKKLF	TRGV4	.	TRGJ1	14	-1	-1	18
17	1.0642027243589744E-4	TGTGCCACCTGGGACCGTAAGAAACTCTTT	CATWDRKKLF	TRGV4	.	TRGJ1	13	-1	-1	17
17	1.0642027243589744E-4	TGTGCCACCTGGGACAACGGGAAACTCTTT	CATWDNGKLF	TRGV3	.	TRGJ1	15	-1	-1	20
17	1.0642027243589744E-4	TGTGCCACGCTGGAGGGAAAGAAACTCTTT	CATLEGKKLF	TRGV4	.	TRGJ1	12	-1	-1	18
17	1.0642027243589744E-4	TGTGCTGCGTGGGGGAAGAAACTCTTT	CAAWGKKLF	TRGV10	.	TRGJ1	12	-1	-1	15
17	1.0642027243589744E-4	TGTGCCACCTGGGACCAGAAACTCTTT	CATWDQKLF	TRGV5	.	TRGJ1	14	-1	-1	16
17	1.0642027243589744E-4	TGTGCTGCGGGTCTCAAGATATTT	CAAGLKIF	TRGV10	.	TRGJP1	8	-1	-1	9
17	1.0642027243589744E-4	TGTGCCACCTGGGATATACTCTTT	CATWDILF	TRGV8	.	TRGJ1	15	-1	-1	17
16	1.0016025641025641E-4	TGTGCTGCGTGGGATCGTGGTAAGGCCACTGGTTGGTTCAAGATATTT	CAAWDRGKATGWFKIF	TRGV10	.	TRGJP1	14	-1	-1	16
16	1.0016025641025641E-4	TGTGCCTTGCGGGAGGTGTGTGGTTGGGATTATTATAAGAAACTCTTT	CALREVCGWDYYKKLF	TRGV9	.	TRGJ1	17	-1	-1	28
16	1.0016025641025641E-4	TGTGCCACCTGGGACGGCCTACTGAATTATTATAAGAAACTCTTT	CATWDGLLNYYKKLF	TRGV2	.	TRGJ1	16	-1	-1	23
16	1.0016025641025641E-4	TGTGCCACCTGGGACGGGCCCCCAAATTATTATAAGAAACTCTTT	CATWDGPPNYYKKLF	TRGV2	.	TRGJ1	20	-1	-1	24
16	1.0016025641025641E-4	TGTGCCACCTGGGACGGGCAGGGGTTTAGTTATAAGAAACTCTTT	CATWDGQGFSYKKLF	TRGV2	.	TRGJ1	18	-1	-1	25
16	1.0016025641025641E-4	TGTGCCACCTGGGACAGGCCCCCATTGGGGTATAAGAAACTCTTT	CATWDRPPLGYKKLF	TRGV5	.	TRGJ1	19	-1	-1	30
16	1.0016025641025641E-4	TGTGCCACCTGGGAACGGGTCGAGGTCATGAATAAGAAACTCTTT	CATWERVEVMNKKLF	TRGV2	.	TRGJ1	18	-1	-1	31
16	1.0016025641025641E-4	TGTGCTGCGTGGGATTGGGGCACTGGTTGGTTCAAGATATTT	CAAWDWGTGWFKIF	TRGV10	.	TRGJP1	15	-1	-1	20
16	1.0016025641025641E-4	TGTGCTGCGTGGGATTATCCCACTGGTTGGTTCAAGATATTT	CAAWDYPTGWFKIF	TRGV10	.	TRGJP1	16	-1	-1	8
16	1.0016025641025641E-4	TGTGCTGCGTGGGAGTCAGGGGGTGATTGGATCAAGACGTTT	CAAWESGGDWIKTF	TRGV10	.	TRGJP2	13	-1	-1	22
16	1.0016025641025641E-4	TGTGCTGCGTGGATACTCAACACTGGTTGGTTCAAGATATTT	CAAWILNTGWFKIF	TRGV10	.	TRGJP1	11	-1	-1	20
16	1.0016025641025641E-4	TGTGCCACCTGGGATGGTAAGAATTATTATAAGAAACTCTTT	CATWDGKNYYKKLF	TRGV4	.	TRGJ1	16	-1	-1	20
16	1.0016025641025641E-4	TGTGCCACCTGGGACGGGCCTTTGGGATATAAGAAACTCTTT	CATWDGPLGYKKLF	TRGV2	.	TRGJ1	19	-1	-1	27
16	1.0016025641025641E-4	TGTGCCACCTGGGACGGGCCGGGCGATTATAAGAAACTCTTT	CATWDGPGDYKKLF	TRGV2	.	TRGJ1	19	-1	-1	25
16	1.0016025641025641E-4	TGTGCCACCTGGGACAGGCAATTACATGGGGAGAAACTCTTT	CATWDRQLHGEKLF	TRGV3	.	TRGJ1	18	-1	-1	31
16	1.0016025641025641E-4	TGTGCCTGCTGGATTAGGCCTCCTTCTAAGAAACTCTTT	CACWIRPPSKKLF	TRGV11	.	TRGJ1	18	-1	-1	23
16	1.0016025641025641E-4	TGTGCCACCTGGGCTCCGCCTTATTATAAGAAACTCTTT	CATWAPPYYKKLF	TRGV4	.	TRGJ1	12	-1	-1	20
16	1.0016025641025641E-4	TGTGCCACCTGGGATTCCCTAGTCGGTAAGAAACTCTTT	CATWDSLVGKKLF	TRGV4	.	TRGJ1	14	-1	-1	26
16	1.0016025641025641E-4	TGTGCCACCTGGGATGTTGATTATTATAAGAAACTCTTT	CATWDVDYYKKLF	TRGV4	.	TRGJ1	15	-1	-1	19
16	1.0016025641025641E-4	TGTGCCACCTGGGATGCGCTCTTTTATAAGAAACTCTTT	CATWDALFYKKLF	TRGV4	.	TRGJ1	18	-1	-1	23
16	1.0016025641025641E-4	TGTGCCACCTGGGATGGGCCCTATTGGCAGAAACTCTTT	CATWDGPYWQKLF	TRGV4	.	TRGJ1	20	-1	-1	28
16	1.0016025641025641E-4	TGTGCCACCTGGGATGGGCGGGATTATAAGAAACTCTTT	CATWDGRDYKKLF	TRGV4	.	TRGJ1	18	-1	-1	22
16	1.0016025641025641E-4	TGTGCCACCTGGGATGGGAATCATTATAAGAAACTCTTT	CATWDGNHYKKLF	TRGV4	.	TRGJ1	17	-1	-1	17
16	1.0016025641025641E-4	TGTGCCACCTGGGATGGATTCGAGGATAAGAAACTCTTT	CATWDGFEDKKLF	TRGV4	.	TRGJ1	16	-1	-1	25
16	1.0016025641025641E-4	TGTGCCACCTGGGATGGAGTTTATTATAAGAAACTCTTT	CATWDGVYYKKLF	TRGV4	.	TRGJ1	16	-1	-1	20
16	1.0016025641025641E-4	TGTGCCACCTGGGACGGCCCAAGGTATAAGAAACTCTTT	CATWDGPRYKKLF	TRGV4	.	TRGJ1	20	-1	-1	24
16	1.0016025641025641E-4	TGTGCCACCTGGGACGGCCGAGCCGGGGGGAAACTCTTT	CATWDGRAGGKLF	TRGV2	.	TRGJ1	16	-1	-1	29
16	1.0016025641025641E-4	TGTGCCACCTGGGACGGGCCTCGTTATAAGAAACTCTTT	CATWDGPRYKKLF	TRGV2	.	TRGJ1	23	-1	-1	23
16	1.0016025641025641E-4	TGTGCCACCTGGGACGGGCCCTGTTATAAGAAACTCTTT	CATWDGPCYKKLF	TRGV2	.	TRGJ1	20	-1	-1	23
16	1.0016025641025641E-4	TGTGCCACCTGGGACAGCCCGAGGGGGTTGAAACTCTTT	CATWDSPRGLKLF	TRGV3	.	TRGJ1	19	-1	-1	29
16	1.0016025641025641E-4	TGTGCCACCTGGGACAGGTCGGGATATAAGAAACTCTTT	CATWDRSGYKKLF	TRGV5	.	TRGJ1	17	-1	-1	24
16	1.0016025641025641E-4	TGTGCCACCTGGGACAGGCGAGGTTATAAGAAACTCTTT	CATWDRRGYKKLF	TRGV3	.	TRGJ1	18	-1	-1	23
16	1.0016025641025641E-4	TGTGCCACCGGTGACTTACTAGGTTATAAGAAACTCTTT	CATGDLLGYKKLF	TRGV2	.	TRGJ1	14	-1	-1	23
16	1.0016025641025641E-4	TGTGCCACCGAGCAAATGAGGAGTTATAAGAAACTCTTT	CATEQMRSYKKLF	TRGV4	.	TRGJ1	8	-1	-1	23
16	1.0016025641025641E-4	TGTGCTGCTGCCACACTGGGTTGGTTCAAGATATTT	CAAATLGWFKIF	TRGV10	.	TRGJP1	7	-1	-1	13
16	1.0016025641025641E-4	TGTGCTGAGCTGGCCACTGGTTGGTTCAAGATATTT	CAELATGWFKIF	TRGV10	.	TRGJP1	6	-1	-1	13
16	1.0016025641025641E-4	TGTGCCACCTGGGCCGAGTATTATAAGAAACTCTTT	CATWAEYYKKLF	TRGV4	.	TRGJ1	12	-1	-1	18
16	1.0016025641025641E-4	TGTGCCACCTGGGATGGGCGGGGTAAGAAACTCTTT	CATWDGRGKKLF	TRGV4	.	TRGJ1	18	-1	-1	23
16	1.0016025641025641E-4	TGTGCCACCTGGGATGGATGTTATAAGAAACTCTTT	CATWDGCYKKLF	TRGV4	.	TRGJ1	16	-1	-1	20
16	1.0016025641025641E-4	TGTGCCACCTGGGATAATGATTATAAGAAACTCTTT	CATWDNDYKKLF	TRGV4	.	TRGJ1	14	-1	-1	15
16	1.0016025641025641E-4	TGTGCCACCTGGGACTCCTATTATAAGAAACTCTTT	CATWDSYYKKLF	TRGV2	.	TRGJ1	14	-1	-1	18
16	1.0016025641025641E-4	TGTGCCACCTGGGACTCCCCCAAGGAGAAACTCTTT	CATWDSPKEKLF	TRGV4	.	TRGJ1	13	-1	-1	25
16	1.0016025641025641E-4	TGTGCCACCTGGGACGCCTGGTATAAGAAACTCTTT	CATWDAWYKKLF	TRGV4	.	TRGJ1	13	-1	-1	21
16	1.0016025641025641E-4	TGTGCCACCTGGGACGGGCCCGGGGAGAAACTCTTT	CATWDGPGEKLF	TRGV2	.	TRGJ1	21	-1	-1	25
16	1.0016025641025641E-4	TGTGCCACCTGGGACAGGTCTTATAAGAAACTCTTT	CATWDRSYKKLF	TRGV3	.	TRGJ1	20	-1	-1	20
16	1.0016025641025641E-4	TGTGCCACCTGGGACAACTATTATAAGAAACTCTTT	CATWDNYYKKLF	TRGV7	.	TRGJ1	15	-1	-1	15
16	1.0016025641025641E-4	TGTGCCACCTCCGATTATTATAAGAAACTCTTT	CATSDYYKKLF	TRGV4	.	TRGJ1	9	-1	-1	13
16	1.0016025641025641E-4	TGTGCCACCTGGGATTGGTATAAGAAACTCTTT	CATWDWYKKLF	TRGV3	.	TRGJ1	13	-1	-1	18
16	1.0016025641025641E-4	TGTGCCACCTGGGACCCGGGGAAGAAACTCTTT	CATWDPGKKLF	TRGV4	.	TRGJ1	13	-1	-1	21
16	1.0016025641025641E-4	TGTGCCACCTGGGACGTTCCGAAGAAACTCTTT	CATWDVPKKLF	TRGV2	.	TRGJ1	15	-1	-1	21
16	1.0016025641025641E-4	TGTGCCACCTGGGACGGGCTAAAGAAACTCTTT	CATWDGLKKLF	TRGV2	.	TRGJ1	18	-1	-1	21
16	1.0016025641025641E-4	TGTGCCACCTGGGACAGGCGGAGGAAACTCTTT	CATWDRRRKLF	TRGV5	.	TRGJ1	18	-1	-1	23
16	1.0016025641025641E-4	TGTGCCACCTGGGAGAGATATAAGAAACTCTTT	CATWERYKKLF	TRGV4	.	TRGJ1	13	-1	-1	18
16	1.0016025641025641E-4	TGTGCCACCTGGGAAGTGGTCAAGAAACTCTTT	CATWEVVKKLF	TRGV4	.	TRGJ1	13	-1	-1	21
16	1.0016025641025641E-4	TGTGCCACCCAAGGGGCAGAGGAGGAACTCTTT	CATQGAEEELF	TRGV7	.	TRGJ1	8	-1	-1	22
16	1.0016025641025641E-4	TGTGCCACGCGGAATTATTATAAGAAACTCTTT	CATRNYYKKLF	TRGV2	.	TRGJ1	7	-1	-1	11
16	1.0016025641025641E-4	TGTGCCACCTGTTATTATAAGAAACTCTTT	CATCYYKKLF	TRGV2	.	TRGJ1	10	-1	-1	11
16	1.0016025641025641E-4	TGTGCCACCTGCAATTATAAGAAACTCTTT	CATCNYKKLF	TRGV4	.	TRGJ1	10	-1	-1	13
16	1.0016025641025641E-4	TGTGCCACCTGGGCCGGAAAGAAACTCTTT	CATWAGKKLF	TRGV5	.	TRGJ1	12	-1	-1	18
16	1.0016025641025641E-4	TGTGCCACCTGGGATGAAGGGAAACTCTTT	CATWDEGKLF	TRGV4	.	TRGJ1	15	-1	-1	20
16	1.0016025641025641E-4	TGTGCCACCTGGGACGTAGAGAAACTCTTT	CATWDVEKLF	TRGV5	.	TRGJ1	14	-1	-1	19
16	1.0016025641025641E-4	TGTGCCACCAACATTGATAAGAAACTCTTT	CATNIDKKLF	TRGV2	.	TRGJ1	8	-1	-1	12
16	1.0016025641025641E-4	TGTGGGCATGGAGGGTTATCGAAACTCTTT	CGHGGLSKLF	TRGV2	.	TRGJ1	3	-1	-1	20
16	1.0016025641025641E-4	TGTGCCACCTTGAATAAGAAACTCTTT	CATLNKKLF	TRGV8	.	TRGJ1	15	-1	-1	13
16	1.0016025641025641E-4	TGTGCCACCTGGGATTCGAAACTCTTT	CATWDSKLF	TRGV8	.	TRGJ1	14	-1	-1	17
16	1.0016025641025641E-4	TGTGCCACCTGGGACCAAAGGCTCTTT	CATWDQRLF	TRGV3	.	TRGJ1	14	-1	-1	21
16	1.0016025641025641E-4	TGTGCCACCTGGGACAAGGAACTCTTT	CATWDKELF	TRGV3	.	TRGJ1	15	-1	-1	15
16	1.0016025641025641E-4	TGTGCCACGAGGGTGGGGAAACTCTTT	CATRVGKLF	TRGV4	.	TRGJ1	16	-1	-1	17
16	1.0016025641025641E-4	CCTACCACTGGTTGGTTCAAGATATTT	PTTGWFKIF	TRGV10	.	TRGJP1	-1	-1	-1	2
16	1.0016025641025641E-4	TGTGCCACCTGGGAGGAACTCTTT	CATWEELF	TRGV5	.	TRGJ1	13	-1	-1	13
16	1.0016025641025641E-4	TGTGCCACCTGGAAGAAACTCTTT	CATWKKLF	TRGV8	.	TRGJ1	11	-1	-1	12
16	1.0016025641025641E-4	TGTGCCAGCCATAAGAAACTCTTT	CASHKKLF	TRGV4	.	TRGJ1	6	-1	-1	10
16	1.0016025641025641E-4	TGCAAACTCTTT	CKLF	TRGV5	.	TRGJ1	1	-1	-1	3
15	9.390024038461539E-5	TGTGCTGCGTGGGATTATCCCTCTGAGAGGGCGACCACTGGTTGGTTCAAGATATTT	CAAWDYPSERATTGWFKIF	TRGV10	.	TRGJP1	16	-1	-1	33
15	9.390024038461539E-5	TGTGCTGCGTGGGCCTTAGGTACCACTGGTTGGTTCAAGATATTT	CAAWALGTTGWFKIF	TRGV10	.	TRGJP1	12	-1	-1	20
15	9.390024038461539E-5	TGTGCTGCGTGGGATAAGTTGGGCACTGGTTGGTTCAAGATATTT	CAAWDKLGTGWFKIF	TRGV10	.	TRGJP1	14	-1	-1	23
15	9.390024038461539E-5	TGTGCCACCTGGGACGGGTTTGGGCGAAAAAGAGGGAAACTCTTT	CATWDGFGRKRGKLF	TRGV2	.	TRGJ1	17	-1	-1	35
15	9.390024038461539E-5	TGTGCCACCTGGGACGGGCCTAGGCGTTATTATAAGAAACTCTTT	CATWDGPRRYYKKLF	TRGV2	.	TRGJ1	19	-1	-1	26
15	9.390024038461539E-5	TGTGCTGCGTGGCACCCTCTGACTGGTTGGTTCAAGATATTT	CAAWHPLTGWFKIF	TRGV10	.	TRGJP1	11	-1	-1	21
15	9.390024038461539E-5	TGTGCCACCTGGGATTCGCGCCGGTATTATAAGAAACTCTTT	CATWDSRRYYKKLF	TRGV2	.	TRGJ1	13	-1	-1	24
15	9.390024038461539E-5	TGTGCCACCTGGGATGGGCCGGGTTATTATAAGAAACTCTTT	CATWDGPGYYKKLF	TRGV4	.	TRGJ1	19	-1	-1	23
15	9.390024038461539E-5	TGTGCCACCTGGGACCGCCGCATTTATTATAAGAAACTCTTT	CATWDRRIYYKKLF	TRGV2	.	TRGJ1	14	-1	-1	23
15	9.390024038461539E-5	TGTGCCACCTGGGACGGTCGAAATTATTATAAGAAACTCTTT	CATWDGRNYYKKLF	TRGV2	.	TRGJ1	16	-1	-1	17
15	9.390024038461539E-5	TGTGCCACCTGGGACGGCCCGAGGGAAAATAAGAAACTCTTT	CATWDGPRENKKLF	TRGV2	.	TRGJ1	20	-1	-1	28
15	9.390024038461539E-5	TGTGCCACCTGGGACGGCCAGAATTATTATAAGAAACTCTTT	CATWDGQNYYKKLF	TRGV2	.	TRGJ1	16	-1	-1	20
15	9.390024038461539E-5	TGTGCCACCTGGGACGGGCTCTCGGCATATAAGAAACTCTTT	CATWDGLSAYKKLF	TRGV2	.	TRGJ1	18	-1	-1	27
15	9.390024038461539E-5	TGTGCCACCTGGGACGGGCCCCGTTATTATAAGAAACTCTTT	CATWDGPRYYKKLF	TRGV2	.	TRGJ1	20	-1	-1	23
15	9.390024038461539E-5	TGTGCCACCTGGGACGGGCGTGGTTATTATAAGAAACTCTTT	CATWDGRGYYKKLF	TRGV2	.	TRGJ1	18	-1	-1	23
15	9.390024038461539E-5	TGTGCCACCTGGGACAGCCTAAATCGGGGTGAGAAACTCTTT	CATWDSLNRGEKLF	TRGV5	.	TRGJ1	19	-1	-1	31
15	9.390024038461539E-5	TGTGCCACCTGGAGCCGTGGGTATTATTATAAGAAACTCTTT	CATWSRGYYYKKLF	TRGV2	.	TRGJ1	11	-1	-1	22
15	9.390024038461539E-5	TGTGCTGCGTGGCATAACACTGGTTGGTTCAAGATATTT	CAAWHNTGWFKIF	TRGV10	.	TRGJP1	17	-1	-1	8
15	9.390024038461539E-5	TGTGCCACCTGGGCCACCTCAGATTATAAGAAACTCTTT	CATWATSDYKKLF	TRGV5	.	TRGJ1	15	-1	-1	22
15	9.390024038461539E-5	TGTGCCACCTGGGATTTGAGAAGGTTTAAGAAACTCTTT	CATWDLRRFKKLF	TRGV4	.	TRGJ1	14	-1	-1	26
15	9.390024038461539E-5	TGTGCCACCTGGGATTCGAATTATTATAAGAAACTCTTT	CATWDSNYYKKLF	TRGV8	.	TRGJ1	14	-1	-1	13
15	9.390024038461539E-5	TGTGCCACCTGGGACGTTCCTTATTATAAGAAACTCTTT	CATWDVPYYKKLF	TRGV2	.	TRGJ1	15	-1	-1	20
15	9.390024038461539E-5	TGTGCCACCTGGGACGCCCACTATTATAAGAAACTCTTT	CATWDAHYYKKLF	TRGV2	.	TRGJ1	15	-1	-1	21
15	9.390024038461539E-5	TGTGCCACCTGGGACGGGCTGGGGTATAAGAAACTCTTT	CATWDGLGYKKLF	TRGV2	.	TRGJ1	18	-1	-1	24
15	9.390024038461539E-5	TGTGCCACCTGGGACGGGCTAGGGTATAAGAAACTCTTT	CATWDGLGYKKLF	TRGV2	.	TRGJ1	18	-1	-1	24
15	9.390024038461539E-5	TGTGCCACCTGGGACGGGCGCGATTATAAGAAACTCTTT	CATWDGRDYKKLF	TRGV2	.	TRGJ1	21	-1	-1	22
15	9.390024038461539E-5	TGTGCCACCTGGGACGGGCGAAATTATAAGAAACTCTTT	CATWDGRNYKKLF	TRGV2	.	TRGJ1	18	-1	-1	22
15	9.390024038461539E-5	TGTGCCACCTGGGACGGGGGGTATTATAAGAAACTCTTT	CATWDGGYYKKLF	TRGV3	.	TRGJ1	17	-1	-1	21
15	9.390024038461539E-5	TGTGCCACCTGGGACGATTGGGATTATAAGAAACTCTTT	CATWDDWDYKKLF	TRGV3	.	TRGJ1	14	-1	-1	22
15	9.390024038461539E-5	TGTGCCACCTGGGACACCCTTGGGGATAAGAAACTCTTT	CATWDTLGDKKLF	TRGV7	.	TRGJ1	15	-1	-1	25
15	9.390024038461539E-5	TGTGCCACCTGGGAAGTAGGGGATTATAAGAAACTCTTT	CATWEVGDYKKLF	TRGV3	.	TRGJ1	13	-1	-1	22
15	9.390024038461539E-5	TGTGCTGCGTGGGAATACTTTCGGTTCAAGATATTT	CAAWEYFRFKIF	TRGV10	.	TRGJP1	17	-1	-1	22
15	9.390024038461539E-5	TGTGCCTTGTGGGACCCTTATTATGAGAAACTCTTT	CALWDPYYEKLF	TRGV9	.	TRGJ1	13	-1	-1	17
15	9.390024038461539E-5	TGTGCCCACGCTGGGACTGGTTATAAGAAACTCTTT	CAHAGTGYKKLF	TRGV5	.	TRGJ1	19	-1	-1	20
15	9.390024038461539E-5	TGTGCCACCTGGCCTAGGGGGCCCAAGAAACTCTTT	CATWPRGPKKLF	TRGV4	.	TRGJ1	11	-1	-1	24
15	9.390024038461539E-5	TGTGCCACCTGGCAGAATTATTATAAGAAACTCTTT	CATWQNYYKKLF	TRGV8	.	TRGJ1	11	-1	-1	14
15	9.390024038461539E-5	TGTGCCACCTGGGCAAATTATTATAAGAAACTCTTT	CATWANYYKKLF	TRGV4	.	TRGJ1	12	-1	-1	15
15	9.390024038461539E-5	TGTGCCACCTGGGGATTCTGGCATAAGAAACTCTTT	CATWGFWHKKLF	TRGV4	.	TRGJ1	12	-1	-1	22
15	9.390024038461539E-5	TGTGCCACCTGGGATTCGTATTATAAGAAACTCTTT	CATWDSYYKKLF	TRGV4	.	TRGJ1	14	-1	-1	18
15	9.390024038461539E-5	TGTGCCACCTGGGATCTTTATTATAAGAAACTCTTT	CATWDLYYKKLF	TRGV3	.	TRGJ1	13	-1	-1	17
15	9.390024038461539E-5	TGTGCCACCTGGGATGTCTATTATAAGAAACTCTTT	CATWDVYYKKLF	TRGV4	.	TRGJ1	15	-1	-1	18
15	9.390024038461539E-5	TGTGCCACCTGGGATGTGGGATATAAGAAACTCTTT	CATWDVGYKKLF	TRGV4	.	TRGJ1	15	-1	-1	21
15	9.390024038461539E-5	TGTGCCACCTGGGATGGGCGTTATAAGAAACTCTTT	CATWDGRYKKLF	TRGV4	.	TRGJ1	18	-1	-1	20
15	9.390024038461539E-5	TGTGCCACCTGGGATGATGATTATAAGAAACTCTTT	CATWDDDYKKLF	TRGV4	.	TRGJ1	15	-1	-1	16
15	9.390024038461539E-5	TGTGCCACCTGGGACTTCGGTTATAAGAAACTCTTT	CATWDFGYKKLF	TRGV5	.	TRGJ1	14	-1	-1	20
15	9.390024038461539E-5	TGTGCCACCTGGGACGCCCTATTAGGGAAACTCTTT	CATWDALLGKLF	TRGV2	.	TRGJ1	15	-1	-1	26
15	9.390024038461539E-5	TGTGCCACCTGGGACGGGCCGGGGAAGAAACTCTTT	CATWDGPGKKLF	TRGV2	.	TRGJ1	19	-1	-1	24
15	9.390024038461539E-5	TGTGCCACCTGGGACGAGTATTATAAGAAACTCTTT	CATWDEYYKKLF	TRGV2	.	TRGJ1	15	-1	-1	18
15	9.390024038461539E-5	TGTGCCACCTGGGACATTCCGGGGAAGAAACTCTTT	CATWDIPGKKLF	TRGV3	.	TRGJ1	15	-1	-1	24
15	9.390024038461539E-5	TGTGCCACCTGGGACAGCGGGTCGTTGAAACTCTTT	CATWDSGSLKLF	TRGV5	.	TRGJ1	16	-1	-1	26
15	9.390024038461539E-5	TGTGCCACCTGGGACAGGCCGGATAAGAAACTCTTT	CATWDRPDKKLF	TRGV7	.	TRGJ1	19	-1	-1	22
15	9.390024038461539E-5	TGTGCCACCTGGGACAGGCACAGGGAGAAACTCTTT	CATWDRHREKLF	TRGV3	.	TRGJ1	18	-1	-1	25
15	9.390024038461539E-5	TGTGCCACCTGGGAGGGGTATTATAAGAAACTCTTT	CATWEGYYKKLF	TRGV2	.	TRGJ1	17	-1	-1	18
15	9.390024038461539E-5	TGTGCCACCCTGGACGTTTATTATAAGAAACTCTTT	CATLDVYYKKLF	TRGV7	.	TRGJ1	12	-1	-1	17
15	9.390024038461539E-5	TGTGCTGCGGGGACTGGTTGGTTCAAGATATTT	CAAGTGWFKIF	TRGV10	.	TRGJP1	12	-1	-1	12
15	9.390024038461539E-5	TGTGCCACCTCGAATTATTATAAGAAACTCTTT	CATSNYYKKLF	TRGV4	.	TRGJ1	9	-1	-1	9
15	9.390024038461539E-5	TGTGCCACCTGGTTTGATTATAAGAAACTCTTT	CATWFDYKKLF	TRGV4	.	TRGJ1	11	-1	-1	16
15	9.390024038461539E-5	TGTGCCACCTGGGATGGCCGAAAGAAACTCTTT	CATWDGRKKLF	TRGV4	.	TRGJ1	16	-1	-1	21
15	9.390024038461539E-5	TGTGCCACCTGGGATGAAATGCTCGGACTCTTT	CATWDEMLGLF	TRGV4	.	TRGJ1	15	-1	-1	26
15	9.390024038461539E-5	TGTGCCACCTGGGACGGTGATAAGAAACTCTTT	CATWDGDKKLF	TRGV5	.	TRGJ1	14	-1	-1	19
15	9.390024038461539E-5	TGTGCCACCTGGGACAGGCTGGCGAAACTCTTT	CATWDRLAKLF	TRGV5	.	TRGJ1	18	-1	-1	23
15	9.390024038461539E-5	TGTGCCACCTGGGACAGGCCTTTAAAACTCTTT	CATWDRPLKLF	TRGV5	.	TRGJ1	20	-1	-1	24
15	9.390024038461539E-5	TGTGCCACCTGGGACAGGCGGGGGAAACTCTTT	CATWDRRGKLF	TRGV7	.	TRGJ1	18	-1	-1	23
15	9.390024038461539E-5	TGTGCCACCTGGGAAAGGTGGGGGAAACTCTTT	CATWERWGKLF	TRGV8	.	TRGJ1	17	-1	-1	23
15	9.390024038461539E-5	TGTGCCACCTGGATTTATTATAAGAAACTCTTT	CATWIYYKKLF	TRGV5	.	TRGJ1	11	-1	-1	11
15	9.390024038461539E-5	TGTGCCACCGGGGATTATTATAAGAAACTCTTT	CATGDYYKKLF	TRGV2	.	TRGJ1	13	-1	-1	13
15	9.390024038461539E-5	TGTGCCACGGGGGGCGATTATAAGAAACTCTTT	CATGGDYKKLF	TRGV4	.	TRGJ1	7	-1	-1	16
15	9.390024038461539E-5	TGTGCTGCGTGGGATGGTAAGAAACTCTTT	CAAWDGKKLF	TRGV10	.	TRGJ1	14	-1	-1	17
15	9.390024038461539E-5	TGTGCCACCTGGGTGCAGAAGAAACTCTTT	CATWVQKKLF	TRGV4	.	TRGJ1	12	-1	-1	18
15	9.390024038461539E-5	TGTGCCACCTGGGATGGGGAGAAACTCTTT	CATWDGEKLF	TRGV4	.	TRGJ1	17	-1	-1	19
15	9.390024038461539E-5	TGTGCCACCTGGGACGATAAGAAACTCTTT	CATWDDKKLF	TRGV2	.	TRGJ1	15	-1	-1	16
15	9.390024038461539E-5	TGTGCCACCGCGGATTATAAGAAACTCTTT	CATADYKKLF	TRGV3	.	TRGJ1	8	-1	-1	13
15	9.390024038461539E-5	TGTGCCACGCGGGTGCAAAAGAAACTCTTT	CATRVQKKLF	TRGV4	.	TRGJ1	7	-1	-1	18
15	9.390024038461539E-5	TGTGCTGCGGGGTGGTTCAAGATATTT	CAAGWFKIF	TRGV10	.	TRGJP1	11	-1	-1	9
15	9.390024038461539E-5	TGTGCTGCGTGGGATAGGCTCTTT	CAAWDRLF	TRGV10	.	TRGJ1	14	-1	-1	18
15	9.390024038461539E-5	TGTGCCCATACGCAGAAACTCTTT	CAHTQKLF	TRGV4	.	TRGJ1	5	-1	-1	13
15	9.390024038461539E-5	TGTGCCGGAAATAAGAAACTCTTT	CAGNKKLF	TRGV4	.	TRGJ1	5	-1	-1	10
15	9.390024038461539E-5	TGTGCCACCTGGGATTTCCTCTTT	CATWDFLF	TRGV8	.	TRGJ1	14	-1	-1	18
15	9.390024038461539E-5	TGTGCCACCTGGGATTTACTCTTT	CATWDLLF	TRGV8	.	TRGJ1	14	-1	-1	17
14	8.764022435897436E-5	TGTGCTGCGTGGGCACCATCCAAAGCCTCTTGGACTGGTTGGTTCAAGATATTT	CAAWAPSKASWTGWFKIF	TRGV10	.	TRGJP1	12	-1	-1	33
14	8.764022435897436E-5	TGTGCTGCGTGGGACTACTTTTATACCACTGGTTGGTTCAAGATATTT	CAAWDYFYTTGWFKIF	TRGV10	.	TRGJP1	17	-1	-1	21
14	8.764022435897436E-5	TGTGCTGCGTGGGTTAGGTTAAGCACTGGTTGGTTCAAGATATTT	CAAWVRLSTGWFKIF	TRGV10	.	TRGJP1	18	-1	-1	23
14	8.764022435897436E-5	TGTGCTGCGTGGGATTATATCCCGAATTATTATAAGAAACTCTTT	CAAWDYIPNYYKKLF	TRGV10	.	TRGJ1	16	-1	-1	22
14	8.764022435897436E-5	TGTGCCACCTGGGATGGGTCGTTTGGGTATTATAAGAAACTCTTT	CATWDGSFGYYKKLF	TRGV4	.	TRGJ1	17	-1	-1	27
14	8.764022435897436E-5	TGTGCCACCTGGGACGGGGTGGGGTGTTATTATAAGAAACTCTTT	CATWDGVGCYYKKLF	TRGV2	.	TRGJ1	17	-1	-1	26
14	8.764022435897436E-5	TGTGCTGCGTGGGTCTTTATCCTAGGTTGGTTCAAGATATTT	CAAWVFILGWFKIF	TRGV10	.	TRGJP1	12	-1	-1	24
14	8.764022435897436E-5	TGTGCTGCGTGGGCCACCCAGAATTATTATAAGAAACTCTTT	CAAWATQNYYKKLF	TRGV10	.	TRGJ1	12	-1	-1	20
14	8.764022435897436E-5	TGTGCTGCGTGGGATCGGGGTGGTGGTTGGTTCAAGATATTT	CAAWDRGGGWFKIF	TRGV10	.	TRGJP1	14	-1	-1	23
14	8.764022435897436E-5	TGTGCCACCTGGGATGCTCAGCCTTATTATAAGAAACTCTTT	CATWDAQPYYKKLF	TRGV4	.	TRGJ1	15	-1	-1	23
14	8.764022435897436E-5	TGTGCCACCTGGGATGCGGGTCCTGGTTATAAGAAACTCTTT	CATWDAGPGYKKLF	TRGV4	.	TRGJ1	15	-1	-1	26
14	8.764022435897436E-5	TGTGCCACCTGGGATGGTCCCCTTTATTATAAGAAACTCTTT	CATWDGPLYYKKLF	TRGV4	.	TRGJ1	20	-1	-1	23
14	8.764022435897436E-5	TGTGCCACCTGGGATGGCCACCGGTATTATAAGAAACTCTTT	CATWDGHRYYKKLF	TRGV4	.	TRGJ1	16	-1	-1	24
14	8.764022435897436E-5	TGTGCCACCTGGGATGGGCTGAATTATTATAAGAAACTCTTT	CATWDGLNYYKKLF	TRGV4	.	TRGJ1	18	-1	-1	20
14	8.764022435897436E-5	TGTGCCACCTGGGACGGCCCTGGTTATTATAAGAAACTCTTT	CATWDGPGYYKKLF	TRGV2	.	TRGJ1	19	-1	-1	23
14	8.764022435897436E-5	TGTGCCACCTGGGACGGCGAGAATTATTATAAGAAACTCTTT	CATWDGENYYKKLF	TRGV2	.	TRGJ1	16	-1	-1	20
14	8.764022435897436E-5	TGTGCCACCTGGGACGGGCCTACTCATTATAAGAAACTCTTT	CATWDGPTHYKKLF	TRGV2	.	TRGJ1	19	-1	-1	25
14	8.764022435897436E-5	TGTGCCACCTGGGACGGGCCCTATTATTATAAGAAACTCTTT	CATWDGPYYYKKLF	TRGV2	.	TRGJ1	20	-1	-1	22
14	8.764022435897436E-5	TGTGCCACCTGGGACGGACTCGAGGGTTATAAGAAACTCTTT	CATWDGLEGYKKLF	TRGV2	.	TRGJ1	16	-1	-1	26
14	8.764022435897436E-5	TGTGCCACCTGGGACAGGCTGAGGGAGTATAAGAAACTCTTT	CATWDRLREYKKLF	TRGV5	.	TRGJ1	18	-1	-1	27
14	8.764022435897436E-5	TGTGCTGCGTGGGAAACCACTGGTTGGTTCAAGATATTT	CAAWETTGWFKIF	TRGV10	.	TRGJP1	13	-1	-1	15
14	8.764022435897436E-5	TGTGCCACCTGGGGCATGAATTATTATAAGAAACTCTTT	CATWGMNYYKKLF	TRGV3	.	TRGJ1	15	-1	-1	17
14	8.764022435897436E-5	TGTGCCACCTGGGATGCCCTTAGGGGGAAGAAACTCTTT	CATWDALRGKKLF	TRGV4	.	TRGJ1	15	-1	-1	27
14	8.764022435897436E-5	TGTGCCACCTGGGATGCCCCTTATTATAAGAAACTCTTT	CATWDAPYYKKLF	TRGV4	.	TRGJ1	15	-1	-1	20
14	8.764022435897436E-5	TGTGCCACCTGGGATGGCCCTTATTATAAGAAACTCTTT	CATWDGPYYKKLF	TRGV4	.	TRGJ1	19	-1	-1	20
14	8.764022435897436E-5	TGTGCCACCTGGGATGGGGCAGGTTATAAGAAACTCTTT	CATWDGAGYKKLF	TRGV4	.	TRGJ1	17	-1	-1	23
14	8.764022435897436E-5	TGTGCCACCTGGGACGGGCTTTCTTATAAGAAACTCTTT	CATWDGLSYKKLF	TRGV2	.	TRGJ1	18	-1	-1	20
14	8.764022435897436E-5	TGTGCCACCTGGGACGGGCTCGGTTATAAGAAACTCTTT	CATWDGLGYKKLF	TRGV2	.	TRGJ1	21	-1	-1	23
14	8.764022435897436E-5	TGTGCCACCTGGGACGGGCTGGCTTATAAGAAACTCTTT	CATWDGLAYKKLF	TRGV2	.	TRGJ1	18	-1	-1	23
14	8.764022435897436E-5	TGTGCCACCTGGGACGGGCCGGACTATAAGAAACTCTTT	CATWDGPDYKKLF	TRGV2	.	TRGJ1	19	-1	-1	24
14	8.764022435897436E-5	TGTGCCACCTGGGACGGGCCAGGCGTTAAGAAACTCTTT	CATWDGPGVKKLF	TRGV2	.	TRGJ1	19	-1	-1	26
14	8.764022435897436E-5	TGTGCCACCTGGGACGGGCACTATTATAAGAAACTCTTT	CATWDGHYYKKLF	TRGV2	.	TRGJ1	18	-1	-1	21
14	8.764022435897436E-5	TGTGCCACCTGGGACGGGAGTTGTTATAAGAAACTCTTT	CATWDGSCYKKLF	TRGV2	.	TRGJ1	17	-1	-1	17
14	8.764022435897436E-5	TGTGCCACCTGGGACGGATGGTATTATAAGAAACTCTTT	CATWDGWYYKKLF	TRGV3	.	TRGJ1	14	-1	-1	21
14	8.764022435897436E-5	TGTGCCACCTGGGACGAGATTTATTATAAGAAACTCTTT	CATWDEIYYKKLF	TRGV2	.	TRGJ1	15	-1	-1	17
14	8.764022435897436E-5	TGTGCCACCTGGGACACCTGGGGTCACGAGAAACTCTTT	CATWDTWGHEKLF	TRGV3	.	TRGJ1	15	-1	-1	28
14	8.764022435897436E-5	TGTGCCACCTGGGACAGCCCCCATTATAAGAAACTCTTT	CATWDSPHYKKLF	TRGV3	.	TRGJ1	19	-1	-1	22
14	8.764022435897436E-5	TGTGCCACCTGGGACAGGCCGGGGCATAAGAAACTCTTT	CATWDRPGHKKLF	TRGV5	.	TRGJ1	19	-1	-1	25
14	8.764022435897436E-5	TGTGCCACCTGGGACAGGCGGAGAGGTAAGAAACTCTTT	CATWDRRRGKKLF	TRGV3	.	TRGJ1	18	-1	-1	26
14	8.764022435897436E-5	TGTGCCACCTGGGACAGGCAGTGTTATAAGAAACTCTTT	CATWDRQCYKKLF	TRGV5	.	TRGJ1	18	-1	-1	23
14	8.764022435897436E-5	TGTGCCACCTGGGACAAGCTGGGGTACAAGAAACTCTTT	CATWDKLGYKKLF	TRGV3	.	TRGJ1	18	-1	-1	24
14	8.764022435897436E-5	TGTGCCACCTGGGAGTTTTTTGGTTATAAGAAACTCTTT	CATWEFFGYKKLF	TRGV5	.	TRGJ1	13	-1	-1	23
14	8.764022435897436E-5	TGTGCCACCTGGGAGCTAAATTATTATAAGAAACTCTTT	CATWELNYYKKLF	TRGV4	.	TRGJ1	13	-1	-1	18
14	8.764022435897436E-5	TGTGCCACCTGGGAGGACGTTGGTTATAAGAAACTCTTT	CATWEDVGYKKLF	TRGV4	.	TRGJ1	13	-1	-1	23
14	8.764022435897436E-5	TGTGCTGCGTGTGGCCCTGGTTGGTTCAAGATATTT	CAACGPGWFKIF	TRGV10	.	TRGJP1	10	-1	-1	16
14	8.764022435897436E-5	TGTGCCTTGTGGGATTGCGGAAAAATCAAGGTATTT	CALWDCGKIKVF	TRGV9	.	TRGJP	13	-1	-1	20
14	8.764022435897436E-5	TGTGCCACCTTGCTCCGCGGTTATAAGAAACTCTTT	CATLLRGYKKLF	TRGV4	.	TRGJ1	9	-1	-1	20
14	8.764022435897436E-5	TGTGCCACCTGGTCGAATTATTATAAGAAACTCTTT	CATWSNYYKKLF	TRGV4	.	TRGJ1	11	-1	-1	12
14	8.764022435897436E-5	TGTGCCACCTGGTGCCCCTATTATAAGAAACTCTTT	CATWCPYYKKLF	TRGV2	.	TRGJ1	11	-1	-1	18
14	8.764022435897436E-5	TGTGCCACCTGGGCGGGGGGGTATAAGAAACTCTTT	CATWAGGYKKLF	TRGV3	.	TRGJ1	12	-1	-1	21
14	8.764022435897436E-5	TGTGCCACCTGGGCGAATTATTATAAGAAACTCTTT	CATWANYYKKLF	TRGV4	.	TRGJ1	12	-1	-1	13
14	8.764022435897436E-5	TGTGCCACCTGGGATGCGTATTATAAGAAACTCTTT	CATWDAYYKKLF	TRGV4	.	TRGJ1	15	-1	-1	18
14	8.764022435897436E-5	TGTGCCACCTGGGATGGGCAGGTGAGGAAACTCTTT	CATWDGQVRKLF	TRGV4	.	TRGJ1	18	-1	-1	26
14	8.764022435897436E-5	TGTGCCACCTGGGATAATTCTTATAAGAAACTCTTT	CATWDNSYKKLF	TRGV4	.	TRGJ1	14	-1	-1	15
14	8.764022435897436E-5	TGTGCCACCTGGGACCTTGAGTATAAGAAACTCTTT	CATWDLEYKKLF	TRGV4	.	TRGJ1	13	-1	-1	21
14	8.764022435897436E-5	TGTGCCACCTGGGACGGTATCTATCATGAACTCTTT	CATWDGIYHELF	TRGV2	.	TRGJ1	16	-1	-1	28
14	8.764022435897436E-5	TGTGCCACCTGGGACGGCTCGATGAGGAAACTCTTT	CATWDGSMRKLF	TRGV2	.	TRGJ1	16	-1	-1	26
14	8.764022435897436E-5	TGTGCCACCTGGGACACCTATGGCGAGAAACTCTTT	CATWDTYGEKLF	TRGV5	.	TRGJ1	15	-1	-1	25
14	8.764022435897436E-5	TGTGCCACCTGGGACAGCGGGTATAAGAAACTCTTT	CATWDSGYKKLF	TRGV7	.	TRGJ1	16	-1	-1	21
14	8.764022435897436E-5	TGTGCCACCTGGGACAGGCTAAATAAGAAACTCTTT	CATWDRLNKKLF	TRGV3	.	TRGJ1	18	-1	-1	22
14	8.764022435897436E-5	TGTGCCACCTGGGACAGGCGCTATAAGAAACTCTTT	CATWDRRYKKLF	TRGV5	.	TRGJ1	18	-1	-1	21
14	8.764022435897436E-5	TGTGCCTTGTGGGAGGTGCAGAAGGGTCTCTTT	CALWEVQKGLF	TRGV9	.	TRGJ1	19	-1	-1	27
14	8.764022435897436E-5	TGTGCCACCTTCGCCTATTATAAGAAACTCTTT	CATFAYYKKLF	TRGV4	.	TRGJ1	9	-1	-1	15
14	8.764022435897436E-5	TGTGCCACCTGGGCCTTAAGAAAGAAACTCTTT	CATWALRKKLF	TRGV4	.	TRGJ1	12	-1	-1	21
14	8.764022435897436E-5	TGTGCCACCTGGGGCGCTTTTAAGAAACTCTTT	CATWGAFKKLF	TRGV2	.	TRGJ1	15	-1	-1	17
14	8.764022435897436E-5	TGTGCCACCTGGGGGGCTTATAAGAAACTCTTT	CATWGAYKKLF	TRGV4	.	TRGJ1	12	-1	-1	17
14	8.764022435897436E-5	TGTGCCACCTGGGATCAGAATAAGAAACTCTTT	CATWDQNKKLF	TRGV4	.	TRGJ1	14	-1	-1	19
14	8.764022435897436E-5	TGTGCCACCTGGGACGGGCCGCAGAAACTCTTT	CATWDGPQKLF	TRGV2	.	TRGJ1	19	-1	-1	22
14	8.764022435897436E-5	TGTGCCACCTGGGACAGCTGGGATAAACTCTTT	CATWDSWDKLF	TRGV5	.	TRGJ1	16	-1	-1	24
14	8.764022435897436E-5	TGTGCCACCTGGGAGATCTATAAGAAACTCTTT	CATWEIYKKLF	TRGV7	.	TRGJ1	13	-1	-1	18
14	8.764022435897436E-5	TGTGCCACCTGGGAGAGGTATAAGAAACTCTTT	CATWERYKKLF	TRGV2	.	TRGJ1	13	-1	-1	18
14	8.764022435897436E-5	TGTGCCACCCTTATCAATTATAAGAAACTCTTT	CATLINYKKLF	TRGV5	.	TRGJ1	8	-1	-1	16
14	8.764022435897436E-5	TGTGCTGCGTGGGCATATAAGAAACTCTTT	CAAWAYKKLF	TRGV10	.	TRGJ1	12	-1	-1	15
14	8.764022435897436E-5	TGTGCCACCTGGTCCTATAAGAAACTCTTT	CATWSYKKLF	TRGV4	.	TRGJ1	11	-1	-1	15
14	8.764022435897436E-5	TGTGCCACCTGGTGGTACGAGAAACTCTTT	CATWWYEKLF	TRGV2	.	TRGJ1	11	-1	-1	19
14	8.764022435897436E-5	TGTGCCACCTGGGATAGTAAGAAACTCTTT	CATWDSKKLF	TRGV8	.	TRGJ1	16	-1	-1	17
14	8.764022435897436E-5	TGTGCCACCTGGAATAATAAGAAACTCTTT	CATWNNKKLF	TRGV8	.	TRGJ1	15	-1	-1	13
14	8.764022435897436E-5	TGTGCCTCTTATTATAAGAAACTCTTT	CASYYKKLF	TRGV2	.	TRGJ1	5	-1	-1	8
14	8.764022435897436E-5	TGTGCCACTCAAGATAAGAAACTCTTT	CATQDKKLF	TRGV2	.	TRGJ1	7	-1	-1	13
14	8.764022435897436E-5	TGTGCCACCTGGGACAGAAAACTCTTT	CATWDRKLF	TRGV3	.	TRGJ1	16	-1	-1	18
14	8.764022435897436E-5	TGTGCCACGCCTGATAAGAAACTCTTT	CATPDKKLF	TRGV4	.	TRGJ1	7	-1	-1	13
14	8.764022435897436E-5	TGTGCCACCTGTGAGAAACTCTTT	CATCEKLF	TRGV5	.	TRGJ1	13	-1	-1	13
14	8.764022435897436E-5	TGTGCCACCTTGGTTCTCTTT	CATLVLF	TRGV5	.	TRGJ1	12	-1	-1	15
14	8.764022435897436E-5	TGTGCCACCTGGGATCTCTTT	CATWDLF	TRGV5	.	TRGJ1	13	-1	-1	15
14	8.764022435897436E-5	TGTGAGAAACTCTTT	CEKLF	TRGV4	.	TRGJ1	3	-1	-1	4
13	8.138020833333333E-5	TGTGCCACCTGGGACAGGCGCGCTCCGCCCCCATTCCATTATAAGAAACTCTTT	CATWDRRAPPPFHYKKLF	TRGV5	.	TRGJ1	18	-1	-1	37
13	8.138020833333333E-5	TGTGCTGCGTGGTCGCGTGGGATTCCCCCAAGTGATTGGATCAAGACGTTT	CAAWSRGIPPSDWIKTF	TRGV10	.	TRGJP2	11	-1	-1	30
13	8.138020833333333E-5	TGTGCTGCGTGGGAACCAGGCCGCGCAGGCGATTATTATAAGAAACTCTTT	CAAWEPGRAGDYYKKLF	TRGV10	.	TRGJ1	13	-1	-1	31
13	8.138020833333333E-5	TGTGCTGCGTGGGATTCTTGGACCACTGGTTGGTTCAAGATATTT	CAAWDSWTTGWFKIF	TRGV10	.	TRGJP1	15	-1	-1	21
13	8.138020833333333E-5	TGTGCTGCGTGGGAAGTATATACCACTGGTTGGTTCAAGATATTT	CAAWEVYTTGWFKIF	TRGV10	.	TRGJP1	13	-1	-1	15
13	8.138020833333333E-5	TGTGCTGCGTGGGAAGGGAGTACCACTGGTTGGTTCAAGATATTT	CAAWEGSTTGWFKIF	TRGV10	.	TRGJP1	13	-1	-1	20
13	8.138020833333333E-5	TGTGCCACCTGGGACGGCAAAATGGGGTATTATAAGAAACTCTTT	CATWDGKMGYYKKLF	TRGV2	.	TRGJ1	16	-1	-1	27
13	8.138020833333333E-5	TGTGCCACCTGGGACGGGCCGGATCGCTATTATAAGAAACTCTTT	CATWDGPDRYYKKLF	TRGV2	.	TRGJ1	19	-1	-1	27
13	8.138020833333333E-5	TGTGCCACCTGGGACAGGCTGCCACGCACGCGTAAGAAACTCTTT	CATWDRLPRTRKKLF	TRGV3	.	TRGJ1	18	-1	-1	32
13	8.138020833333333E-5	TGTGCCACCTGGGACAGGAGGGAGGGATATTATAAGAAACTCTTT	CATWDRREGYYKKLF	TRGV3	.	TRGJ1	17	-1	-1	27
13	8.138020833333333E-5	TGTGCTGCGTGGGATTTCAGTAGTGATTGGATCAAGACGTTT	CAAWDFSSDWIKTF	TRGV10	.	TRGJP2	15	-1	-1	18
13	8.138020833333333E-5	TGTGCTGCGTGGGATACTAACGCTGGTTGGTTCAAGATATTT	CAAWDTNAGWFKIF	TRGV10	.	TRGJP1	19	-1	-1	8
13	8.138020833333333E-5	TGTGCTGCGTGGGAAGATACCACTGGTTGGTTCAAGATATTT	CAAWEDTTGWFKIF	TRGV10	.	TRGJP1	13	-1	-1	16
13	8.138020833333333E-5	TGTGCCTTGTGGGAGGTGCTCCTGGGGGGTAAGAAACTCTTT	CALWEVLLGGKKLF	TRGV9	.	TRGJ1	22	-1	-1	29
13	8.138020833333333E-5	TGTGCCACCTGGGATGGCCCGAATTATTATAAGAAACTCTTT	CATWDGPNYYKKLF	TRGV4	.	TRGJ1	19	-1	-1	19
13	8.138020833333333E-5	TGTGCCACCTGGGATGGGCCCTCTTATTATAAGAAACTCTTT	CATWDGPSYYKKLF	TRGV4	.	TRGJ1	20	-1	-1	23
13	8.138020833333333E-5	TGTGCCACCTGGGACCCTGCCGGCATTTATAAGAAACTCTTT	CATWDPAGIYKKLF	TRGV4	.	TRGJ1	13	-1	-1	26
13	8.138020833333333E-5	TGTGCCACCTGGGACGGGCGTGGCGAGTATAAGAAACTCTTT	CATWDGRGEYKKLF	TRGV2	.	TRGJ1	18	-1	-1	27
13	8.138020833333333E-5	TGTGCCACCTGGGACGGGGGTTGTAACTATAAGAAACTCTTT	CATWDGGCNYKKLF	TRGV2	.	TRGJ1	17	-1	-1	27
13	8.138020833333333E-5	TGTGCCACCTGGGACAGCCATGACAATTATAAGAAACTCTTT	CATWDSHDNYKKLF	TRGV7	.	TRGJ1	16	-1	-1	25
13	8.138020833333333E-5	TGTGCCACCTGGGACAGGCCCATCGATTATAAGAAACTCTTT	CATWDRPIDYKKLF	TRGV5	.	TRGJ1	19	-1	-1	25
13	8.138020833333333E-5	TGTGCCACCTGGGACAGGCCGATTTATTATAAGAAACTCTTT	CATWDRPIYYKKLF	TRGV5	.	TRGJ1	19	-1	-1	19
13	8.138020833333333E-5	TGTGCCACCTGGGACAGGCGGGATTATTATAAGAAACTCTTT	CATWDRRDYYKKLF	TRGV5	.	TRGJ1	18	-1	-1	22
13	8.138020833333333E-5	TGTGCCACCTGGGACAAACCCGGCGGTTATAAGAAACTCTTT	CATWDKPGGYKKLF	TRGV3	.	TRGJ1	15	-1	-1	26
13	8.138020833333333E-5	TGTGCTGCGTGGGATTCCTCTGGTTGGTTCAAGATATTT	CAAWDSSGWFKIF	TRGV10	.	TRGJP1	15	-1	-1	8
13	8.138020833333333E-5	TGTGCCACCTCCATCCCCCCCTATTATAAGAAACTCTTT	CATSIPPYYKKLF	TRGV4	.	TRGJ1	9	-1	-1	21
13	8.138020833333333E-5	TGTGCCACCTGCCTCCCAAGTTGGGATAAGAAACTCTTT	CATCLPSWDKKLF	TRGV4	.	TRGJ1	10	-1	-1	25
13	8.138020833333333E-5	TGTGCCACCTGGGTGGCTGCCTATTATAAGAAACTCTTT	CATWVAAYYKKLF	TRGV4	.	TRGJ1	15	-1	-1	21
13	8.138020833333333E-5	TGTGCCACCTGGGGCTCGAATTATTATAAGAAACTCTTT	CATWGSNYYKKLF	TRGV4	.	TRGJ1	12	-1	-1	15
13	8.138020833333333E-5	TGTGCCACCTGGGGGTTCGATTATTATAAGAAACTCTTT	CATWGFDYYKKLF	TRGV2	.	TRGJ1	12	-1	-1	15
13	8.138020833333333E-5	TGTGCCACCTGGGATGGGCTTGGCTATAAGAAACTCTTT	CATWDGLGYKKLF	TRGV4	.	TRGJ1	18	-1	-1	24
13	8.138020833333333E-5	TGTGCCACCTGGGATGGGCCTGGGTATAAGAAACTCTTT	CATWDGPGYKKLF	TRGV4	.	TRGJ1	19	-1	-1	24
13	8.138020833333333E-5	TGTGCCACCTGGGATGGGCCAGGATATAAGAAACTCTTT	CATWDGPGYKKLF	TRGV4	.	TRGJ1	19	-1	-1	24
13	8.138020833333333E-5	TGTGCCACCTGGGATGGGCGATATTATAAGAAACTCTTT	CATWDGRYYKKLF	TRGV4	.	TRGJ1	18	-1	-1	21
13	8.138020833333333E-5	TGTGCCACCTGGGATGGGAAGGACTATAAGAAACTCTTT	CATWDGKDYKKLF	TRGV4	.	TRGJ1	17	-1	-1	24
13	8.138020833333333E-5	TGTGCCACCTGGGACCTGAATTATTATAAGAAACTCTTT	CATWDLNYYKKLF	TRGV5	.	TRGJ1	14	-1	-1	17
13	8.138020833333333E-5	TGTGCCACCTGGGACGCCGCGCATTATAAGAAACTCTTT	CATWDAAHYKKLF	TRGV2	.	TRGJ1	15	-1	-1	22
13	8.138020833333333E-5	TGTGCCACCTGGGACGGGCTTTATTATAAGAAACTCTTT	CATWDGLYYKKLF	TRGV2	.	TRGJ2	18	-1	-1	20
13	8.138020833333333E-5	TGTGCCACCTGGGACGGGCTTGAATATAAGAAACTCTTT	CATWDGLEYKKLF	TRGV2	.	TRGJ1	18	-1	-1	24
13	8.138020833333333E-5	TGTGCCACCTGGGACGGGCTATGGGGGAAGAAACTCTTT	CATWDGLWGKKLF	TRGV2	.	TRGJ1	18	-1	-1	27
13	8.138020833333333E-5	TGTGCCACCTGGGACGGGCGGGGATATAAGAAACTCTTT	CATWDGRGYKKLF	TRGV2	.	TRGJ1	18	-1	-1	24
13	8.138020833333333E-5	TGTGCCACCTGGGACGGGCAAGGTTATAAGAAACTCTTT	CATWDGQGYKKLF	TRGV2	.	TRGJ1	18	-1	-1	23
13	8.138020833333333E-5	TGTGCCACCTGGGACGAGCCATATTATAAGAAACTCTTT	CATWDEPYYKKLF	TRGV2	.	TRGJ1	19	-1	-1	21
13	8.138020833333333E-5	TGTGCCACCTGGGACAGGCTTCGGTATAAGAAACTCTTT	CATWDRLRYKKLF	TRGV3	.	TRGJ1	18	-1	-1	24
13	8.138020833333333E-5	TGTGCTGCGTGGGATTCTGATTATAAGAAACTCTTT	CAAWDSDYKKLF	TRGV10	.	TRGJ1	15	-1	-1	19
13	8.138020833333333E-5	TGTGCTGCGTGGGATACTGGTTGGTTCAAGATATTT	CAAWDTGWFKIF	TRGV10	.	TRGJP1	14	-1	-1	15
13	8.138020833333333E-5	TGTGCCCCCTGGGTTGGTTATTATAAGAAACTCTTT	CAPWVGYYKKLF	TRGV3	.	TRGJ1	12	-1	-1	17
13	8.138020833333333E-5	TGTGCCACCTGCTTGAATTATTATAAGAAACTCTTT	CATCLNYYKKLF	TRGV4	.	TRGJ1	10	-1	-1	14
13	8.138020833333333E-5	TGTGCCACCTGGGCCAATTGCTATAAGAAACTCTTT	CATWANCYKKLF	TRGV8	.	TRGJ1	12	-1	-1	15
13	8.138020833333333E-5	TGTGCCACCTGGGGTTATTATTATAAGAAACTCTTT	CATWGYYYKKLF	TRGV4	.	TRGJ1	12	-1	-1	16
13	8.138020833333333E-5	TGTGCCACCTGGGGCTATTATTATAAGAAACTCTTT	CATWGYYYKKLF	TRGV8	.	TRGJ1	12	-1	-1	16
13	8.138020833333333E-5	TGTGCCACCTGGGGCGGTTATTATAAGAAACTCTTT	CATWGGYYKKLF	TRGV5	.	TRGJ1	12	-1	-1	17
13	8.138020833333333E-5	TGTGCCACCTGGGATCTGGGGTATAAGAAACTCTTT	CATWDLGYKKLF	TRGV4	.	TRGJ1	14	-1	-1	21
13	8.138020833333333E-5	TGTGCCACCTGGGATCGAGTTTTCCAGAAACTCTTT	CATWDRVFQKLF	TRGV4	.	TRGJ1	14	-1	-1	25
13	8.138020833333333E-5	TGTGCCACCTGGGATGTGAATTATAAGAAACTCTTT	CATWDVNYKKLF	TRGV4	.	TRGJ1	15	-1	-1	19
13	8.138020833333333E-5	TGTGCCACCTGGGACGTCAATTATAAGAAACTCTTT	CATWDVNYKKLF	TRGV2	.	TRGJ1	15	-1	-1	19
13	8.138020833333333E-5	TGTGCCACCTGGGACGCCCATTATAAGAAACTCTTT	CATWDAHYKKLF	TRGV4	.	TRGJ1	13	-1	-1	19
13	8.138020833333333E-5	TGTGCCACCTGGGACGGGTATTATAAGAAACTCTTT	CATWDGYYKKLF	TRGV2	.	TRGJ1	17	-1	-1	18
13	8.138020833333333E-5	TGTGCCACCTGGGACGGAGCTTATAAGAAACTCTTT	CATWDGAYKKLF	TRGV3	.	TRGJ1	14	-1	-1	20
13	8.138020833333333E-5	TGTGCCACCTGGGACAGGTTCTATAAGAAACTCTTT	CATWDRFYKKLF	TRGV5	.	TRGJ1	17	-1	-1	21
13	8.138020833333333E-5	TGTGCCACCTGGGACAGGCGTGAGGGGAAACTCTTT	CATWDRREGKLF	TRGV3	.	TRGJ1	21	-1	-1	26
13	8.138020833333333E-5	TGTGCCACCTGGGACAGGGGGGTGGGGAAACTCTTT	CATWDRGVGKLF	TRGV7	.	TRGJ1	17	-1	-1	26
13	8.138020833333333E-5	TGTGCCACCTGGGACAGGATGGGACGGAAACTCTTT	CATWDRMGRKLF	TRGV7	.	TRGJ1	17	-1	-1	26
13	8.138020833333333E-5	TGTGCCACCTGGGACAGGAATTATAAGAAACTCTTT	CATWDRNYKKLF	TRGV5	.	TRGJ1	17	-1	-1	19
13	8.138020833333333E-5	TGTGCCACCTGGGACAATGATTATAAGAAACTCTTT	CATWDNDYKKLF	TRGV3	.	TRGJ1	15	-1	-1	15
13	8.138020833333333E-5	TGTGCCACCTGGAAGCCGGGGAATAAGAAACTCTTT	CATWKPGNKKLF	TRGV8	.	TRGJ1	11	-1	-1	22
13	8.138020833333333E-5	TGTGCCACCCAGTACCCGGGTTATAAGAAACTCTTT	CATQYPGYKKLF	TRGV3	.	TRGJ1	8	-1	-1	20
13	8.138020833333333E-5	TGTGCCACCTCTCTCTGTTATAAGAAACTCTTT	CATSLCYKKLF	TRGV4	.	TRGJ1	9	-1	-1	17
13	8.138020833333333E-5	TGTGCCACCTGGGGCTCCCATAAGAAACTCTTT	CATWGSHKKLF	TRGV4	.	TRGJ1	12	-1	-1	19
13	8.138020833333333E-5	TGTGCCACCTGGGGAGTGCTTAAGAAACTCTTT	CATWGVLKKLF	TRGV4	.	TRGJ1	12	-1	-1	20
13	8.138020833333333E-5	TGTGCCACCTGGGATCTCTTGGAGAAACTCTTT	CATWDLLEKLF	TRGV8	.	TRGJ1	14	-1	-1	22
13	8.138020833333333E-5	TGTGCCACCTGGGATCTACTTAAGAAACTCTTT	CATWDLLKKLF	TRGV4	.	TRGJ1	14	-1	-1	20
13	8.138020833333333E-5	TGTGCCACCTGGGATGGGCATAAGAAACTCTTT	CATWDGHKKLF	TRGV4	.	TRGJ1	18	-1	-1	19
13	8.138020833333333E-5	TGTGCCACCTGGGATGGATATAAGAAACTCTTT	CATWDGYKKLF	TRGV4	.	TRGJ1	16	-1	-1	18
13	8.138020833333333E-5	TGTGCCACCTGGGATACGGGTAAGAAACTCTTT	CATWDTGKKLF	TRGV8	.	TRGJ1	15	-1	-1	20
13	8.138020833333333E-5	TGTGCCACCTGGGACCAACTTAAGAAACTCTTT	CATWDQLKKLF	TRGV3	.	TRGJ1	14	-1	-1	20
13	8.138020833333333E-5	TGTGCCACCTGGGACGCGGAAAAGAAACTCTTT	CATWDAEKKLF	TRGV5	.	TRGJ1	14	-1	-1	21
13	8.138020833333333E-5	TGTGCCACCTGGGACGGATTCGGGAAACTCTTT	CATWDGFGKLF	TRGV7	.	TRGJ1	14	-1	-1	23
13	8.138020833333333E-5	TGTGCCACCTGGGACGGAGGGGAGAAACTCTTT	CATWDGGEKLF	TRGV2	.	TRGJ1	16	-1	-1	22
13	8.138020833333333E-5	TGTGCCACCTGGGACAGGCTTCTGAAACTCTTT	CATWDRLLKLF	TRGV5	.	TRGJ1	18	-1	-1	23
13	8.138020833333333E-5	TGTGCCACCTGGGACAGGCTGGGGAAACTCTTT	CATWDRLGKLF	TRGV3	.	TRGJ1	18	-1	-1	23
13	8.138020833333333E-5	TGTGCTGCGTGGGGTTGGGTCAAGATATTT	CAAWGWVKIF	TRGV10	.	TRGJP1	15	-1	-1	12
13	8.138020833333333E-5	TGTGCCACCTTATATTATAAGAAACTCTTT	CATLYYKKLF	TRGV8	.	TRGJ1	9	-1	-1	12
13	8.138020833333333E-5	TGTGCCACCTGGGGGTATAAGAAACTCTTT	CATWGYKKLF	TRGV2	.	TRGJ1	12	-1	-1	15
13	8.138020833333333E-5	TGTGCCACCTGGGATACAAAGAAACTCTTT	CATWDTKKLF	TRGV8	.	TRGJ1	15	-1	-1	18
13	8.138020833333333E-5	TGTGCCACCTGGAGAAATAAGAAACTCTTT	CATWRNKKLF	TRGV8	.	TRGJ2	11	-1	-1	16
13	8.138020833333333E-5	TGTGCCACCCCGAAATATAAGAAACTCTTT	CATPKYKKLF	TRGV2	.	TRGJ1	8	-1	-1	15
13	8.138020833333333E-5	TGTGCCACCCGAAGGTATAAGAAACTCTTT	CATRRYKKLF	TRGV4	.	TRGJ1	8	-1	-1	15
13	8.138020833333333E-5	TGTGCTGCGGGGAGGGAGAAACTCTTT	CAAGREKLF	TRGV10	.	TRGJ1	12	-1	-1	16
13	8.138020833333333E-5	TGTGCCACCTCAGATAAGAAACTCTTT	CATSDKKLF	TRGV4	.	TRGJ1	9	-1	-1	13
13	8.138020833333333E-5	TGTGCCACCTGCGATAAGAAACTCTTT	CATCDKKLF	TRGV4	.	TRGJ1	14	-1	-1	13
13	8.138020833333333E-5	TGTGCCACCTGGCTCAAGAAACTCTTT	CATWLKKLF	TRGV8	.	TRGJ1	11	-1	-1	15
13	8.138020833333333E-5	TGTGCCACCTGGGCCAAGAAACTCTTT	CATWAKKLF	TRGV4	.	TRGJ1	12	-1	-1	15
13	8.138020833333333E-5	TGTGCCACCTGGGATTTGAAACTCTTT	CATWDLKLF	TRGV8	.	TRGJ1	14	-1	-1	17
13	8.138020833333333E-5	TGTGCCACCTGGGAGGAGAAACTCTTT	CATWEEKLF	TRGV4	.	TRGJ1	13	-1	-1	16
13	8.138020833333333E-5	TGTGCCACCCATAAGAAACTCTTT	CATHKKLF	TRGV8	.	TRGJ1	8	-1	-1	10
13	8.138020833333333E-5	TGTGGAAAGAAACTCTTT	CGKKLF	TRGV2	.	TRGJ1	3	-1	-1	6
12	7.512019230769231E-5	TGTGCTGCGTGGGATTTTCCCCATACCACTGGTTGGTTCAAGATATTT	CAAWDFPHTTGWFKIF	TRGV10	.	TRGJP1	15	-1	-1	22
12	7.512019230769231E-5	TGTGCCACCTGGGACAGGCTCGGCAACGCGGATTATAAGAAACTCTTT	CATWDRLGNADYKKLF	TRGV5	.	TRGJ1	18	-1	-1	31
12	7.512019230769231E-5	TGTGCTGCGTGGGATTATTCCACCACTGGTTGGTTCAAGATATTT	CAAWDYSTTGWFKIF	TRGV10	.	TRGJP1	16	-1	-1	21
12	7.512019230769231E-5	TGTGCCACCTGGGACGGTACTTCGAATTATTATAAGAAACTCTTT	CATWDGTSNYYKKLF	TRGV2	.	TRGJ1	16	-1	-1	17
12	7.512019230769231E-5	TGTGCCACCTGGGACGGGCTTGGGCGTTATTATAAGAAACTCTTT	CATWDGLGRYYKKLF	TRGV2	.	TRGJ1	18	-1	-1	26
12	7.512019230769231E-5	TGTGCCACCTGGGACGGGCCAAGAGGTTATTATAAGAAACTCTTT	CATWDGPRGYYKKLF	TRGV2	.	TRGJ1	19	-1	-1	26
12	7.512019230769231E-5	TGTGCCACCTGGGACGGGCGGGTCGATTATTATAAGAAACTCTTT	CATWDGRVDYYKKLF	TRGV2	.	TRGJ1	18	-1	-1	22
12	7.512019230769231E-5	TGTGCCACCTGGGACGGGCACATTTGTTATTATAAGAAACTCTTT	CATWDGHICYYKKLF	TRGV2	.	TRGJ1	18	-1	-1	26
12	7.512019230769231E-5	TGTGCCACCTGGGACAGGCCCTACGTTTGTTGGAAGAAACTCTTT	CATWDRPYVCWKKLF	TRGV3	.	TRGJ1	19	-1	-1	33
12	7.512019230769231E-5	TGTGCCACCTGGGACAGGCAGTCGCGTTATTATAAGAAACTCTTT	CATWDRQSRYYKKLF	TRGV3	.	TRGJ1	18	-1	-1	26
12	7.512019230769231E-5	TGTGCTGCGTGGGATGAGGGCACTGGTTGGTTCAAGATATTT	CAAWDEGTGWFKIF	TRGV10	.	TRGJP1	14	-1	-1	20
12	7.512019230769231E-5	TGTGCCACCTGGGCACAACGGTTTTATTATAAGAAACTCTTT	CATWAQRFYYKKLF	TRGV2	.	TRGJ1	12	-1	-1	23
12	7.512019230769231E-5	TGTGCCACCTGGGATGGGCCTGGGGATTATAAGAAACTCTTT	CATWDGPGDYKKLF	TRGV4	.	TRGJ1	19	-1	-1	25
12	7.512019230769231E-5	TGTGCCACCTGGGATGGGCCTAGCGGTTATAAGAAACTCTTT	CATWDGPSGYKKLF	TRGV4	.	TRGJ1	19	-1	-1	26
12	7.512019230769231E-5	TGTGCCACCTGGGATAGGCCGCATTATTATAAGAAACTCTTT	CATWDRPHYYKKLF	TRGV8	.	TRGJ1	19	-1	-1	19
12	7.512019230769231E-5	TGTGCCACCTGGGACCTACTCGCGATGTATAAGAAACTCTTT	CATWDLLAMYKKLF	TRGV2	.	TRGJ1	14	-1	-1	27
12	7.512019230769231E-5	TGTGCCACCTGGGACGCGAAGGGATCCCATAAGAAACTCTTT	CATWDAKGSHKKLF	TRGV2	.	TRGJ1	15	-1	-1	28
12	7.512019230769231E-5	TGTGCCACCTGGGACGCAACGAATTATTATAAGAAACTCTTT	CATWDATNYYKKLF	TRGV2	.	TRGJ1	15	-1	-1	19
12	7.512019230769231E-5	TGTGCCACCTGGGACGGTTTAAATTATTATAAGAAACTCTTT	CATWDGLNYYKKLF	TRGV2	.	TRGJ1	16	-1	-1	21
12	7.512019230769231E-5	TGTGCCACCTGGGACGGTAGTTTTCCTCGGCCGAAACTCTTT	CATWDGSFPRPKLF	TRGV2	.	TRGJ1	16	-1	-1	32
12	7.512019230769231E-5	TGTGCCACCTGGGACGGGTCCGGTTATTATAAGAAACTCTTT	CATWDGSGYYKKLF	TRGV2	.	TRGJ1	21	-1	-1	23
12	7.512019230769231E-5	TGTGCCACCTGGGACGGGCCAAGATCGAATAAGAAACTCTTT	CATWDGPRSNKKLF	TRGV2	.	TRGJ1	19	-1	-1	28
12	7.512019230769231E-5	TGTGCCACCTGGGACGGGCGTTTTTTAGATAAGAAACTCTTT	CATWDGRFLDKKLF	TRGV2	.	TRGJ1	18	-1	-1	28
12	7.512019230769231E-5	TGTGCCACCTGGGACGAGTCGAATTATTATAAGAAACTCTTT	CATWDESNYYKKLF	TRGV2	.	TRGJ1	15	-1	-1	18
12	7.512019230769231E-5	TGTGCCACCTGGGACAGGCCGTTCATTCATAAGAAACTCTTT	CATWDRPFIHKKLF	TRGV3	.	TRGJ1	19	-1	-1	24
12	7.512019230769231E-5	TGTGCCACCTGGGACAGGCCGGCTTATTATAAGAAACTCTTT	CATWDRPAYYKKLF	TRGV3	.	TRGJ1	19	-1	-1	23
12	7.512019230769231E-5	TGTGCCACCTGGGACAGGCCAAATTATTATAAGAAACTCTTT	CATWDRPNYYKKLF	TRGV5	.	TRGJ1	19	-1	-1	21
12	7.512019230769231E-5	TGTGCTGCGTGGGAACCCACTGGTTGGTTCAAGATATTT	CAAWEPTGWFKIF	TRGV10	.	TRGJP1	13	-1	-1	16
12	7.512019230769231E-5	TGTGCTGCAGACGGGTATATAGGTTGGTTCAAGATATTT	CAADGYIGWFKIF	TRGV10	.	TRGJP1	7	-1	-1	21
12	7.512019230769231E-5	TGTGCCACCTGGTGCTGGGGATATTATAAGAAACTCTTT	CATWCWGYYKKLF	TRGV4	.	TRGJ2	18	-1	-1	21
12	7.512019230769231E-5	TGTGCCACCTGGCGTCGGGCTTATTATAAGAAACTCTTT	CATWRRAYYKKLF	TRGV8	.	TRGJ1	11	-1	-1	20
12	7.512019230769231E-5	TGTGCCACCTGGGTCAACCTTTATTATAAGAAACTCTTT	CATWVNLYYKKLF	TRGV4	.	TRGJ1	12	-1	-1	20
12	7.512019230769231E-5	TGTGCCACCTGGGATGGCTTTTATTATAAGAAACTCTTT	CATWDGFYYKKLF	TRGV4	.	TRGJ1	16	-1	-1	20
12	7.512019230769231E-5	TGTGCCACCTGGGATGGGCCTAATTATAAGAAACTCTTT	CATWDGPNYKKLF	TRGV4	.	TRGJ1	19	-1	-1	22
12	7.512019230769231E-5	TGTGCCACCTGGGATGGGGCACCACATAAGAAACTCTTT	CATWDGAPHKKLF	TRGV4	.	TRGJ1	17	-1	-1	25
12	7.512019230769231E-5	TGTGCCACCTGGGATGGGGACTTTTATAAGAAACTCTTT	CATWDGDFYKKLF	TRGV4	.	TRGJ1	17	-1	-1	23
12	7.512019230769231E-5	TGTGCCACCTGGGATGAAACTTATTATAAGAAACTCTTT	CATWDETYYKKLF	TRGV4	.	TRGJ2	15	-1	-1	20
12	7.512019230769231E-5	TGTGCCACCTGGGATAGGCCTTCGGACAAGAAACTCTTT	CATWDRPSDKKLF	TRGV8	.	TRGJ2	20	-1	-1	27
12	7.512019230769231E-5	TGTGCCACCTGGGATAGGCACTATTATAAGAAACTCTTT	CATWDRHYYKKLF	TRGV8	.	TRGJ1	23	-1	-1	21
12	7.512019230769231E-5	TGTGCCACCTGGGATAGGAATTATTATAAGAAACTCTTT	CATWDRNYYKKLF	TRGV8	.	TRGJ1	17	-1	-1	17
12	7.512019230769231E-5	TGTGCCACCTGGGACCTCGAATATTATAAGAAACTCTTT	CATWDLEYYKKLF	TRGV4	.	TRGJ1	13	-1	-1	16
12	7.512019230769231E-5	TGTGCCACCTGGGACGGCGAGTATTATAAGAAACTCTTT	CATWDGEYYKKLF	TRGV2	.	TRGJ1	16	-1	-1	21
12	7.512019230769231E-5	TGTGCCACCTGGGACGGCATTTATTATAAGAAACTCTTT	CATWDGIYYKKLF	TRGV2	.	TRGJ1	16	-1	-1	20
12	7.512019230769231E-5	TGTGCCACCTGGGACGGGCCTCTTTATAAGAAACTCTTT	CATWDGPLYKKLF	TRGV2	.	TRGJ1	19	-1	-1	23
12	7.512019230769231E-5	TGTGCCACCTGGGACGGGCCCCTTTATAAGAAACTCTTT	CATWDGPLYKKLF	TRGV2	.	TRGJ1	20	-1	-1	23
12	7.512019230769231E-5	TGTGCCACCTGGGACGGGCGGGTTTATAAGAAACTCTTT	CATWDGRVYKKLF	TRGV2	.	TRGJ1	18	-1	-1	23
12	7.512019230769231E-5	TGTGCCACCTGGGACGGGCGAAGGAGTAAGAAACTCTTT	CATWDGRRSKKLF	TRGV2	.	TRGJ1	18	-1	-1	26
12	7.512019230769231E-5	TGTGCCACCTGGGACGGGGATAGTTATAAGAAACTCTTT	CATWDGDSYKKLF	TRGV2	.	TRGJ1	17	-1	-1	23
12	7.512019230769231E-5	TGTGCCACCTGGGACGGGGACTATTATAAGAAACTCTTT	CATWDGDYYKKLF	TRGV3	.	TRGJ1	17	-1	-1	21
12	7.512019230769231E-5	TGTGCCACCTGGGACACCGGGCGGTATAAGAAACTCTTT	CATWDTGRYKKLF	TRGV3	.	TRGJ1	15	-1	-1	24
12	7.512019230769231E-5	TGTGCCACCTGGGACAGGTGGTATTATAAGAAACTCTTT	CATWDRWYYKKLF	TRGV7	.	TRGJ1	17	-1	-1	21
12	7.512019230769231E-5	TGTGCCACCTGGGACAGGCTTGGTTATAAGAAACTCTTT	CATWDRLGYKKLF	TRGV3	.	TRGJ1	21	-1	-1	23
12	7.512019230769231E-5	TGTGCCACCTGGGACAGGCTGTATTATAAGAAACTCTTT	CATWDRLYYKKLF	TRGV5	.	TRGJ1	21	-1	-1	21
12	7.512019230769231E-5	TGTGCCACCTGGGACAGGCCTTCTTATAAGAAACTCTTT	CATWDRPSYKKLF	TRGV3	.	TRGJ1	20	-1	-1	20
12	7.512019230769231E-5	TGTGCCACCTGGGACAGGCCGGGTTATAAGAAACTCTTT	CATWDRPGYKKLF	TRGV7	.	TRGJ1	19	-1	-1	23
12	7.512019230769231E-5	TGTGCCACCTGGGACAGGCCAGATTTCGGGAAACTCTTT	CATWDRPDFGKLF	TRGV5	.	TRGJ1	19	-1	-1	29
12	7.512019230769231E-5	TGTGCCACCTGGGACAGGCCAAGGTATAAGAAACTCTTT	CATWDRPRYKKLF	TRGV3	.	TRGJ1	19	-1	-1	24
12	7.512019230769231E-5	TGTGCCACCTGGGACAGGCAGTATTATAAGAAACTCTTT	CATWDRQYYKKLF	TRGV5	.	TRGJ1	18	-1	-1	21
12	7.512019230769231E-5	TGTGCCACCTGGGACAGGGTGGATTATAAGAAACTCTTT	CATWDRVDYKKLF	TRGV5	.	TRGJ1	17	-1	-1	22
12	7.512019230769231E-5	TGTGCCACCTGGGACAGACGGAGTTTTGGGAAACTCTTT	CATWDRRSFGKLF	TRGV7	.	TRGJ1	16	-1	-1	29
12	7.512019230769231E-5	TGTGTTGCGTGGGATTTTACGGATAAGAAACTCTTT	CVAWDFTDKKLF	TRGV10	.	TRGJ1	15	-1	-1	22
12	7.512019230769231E-5	TGTGCCACCTGTCGAGGATATTATAAGAAACTCTTT	CATCRGYYKKLF	TRGV4	.	TRGJ1	10	-1	-1	18
12	7.512019230769231E-5	TGTGCCACCTGGCAGACTTATTATAAGAAACTCTTT	CATWQTYYKKLF	TRGV4	.	TRGJ1	11	-1	-1	14
12	7.512019230769231E-5	TGTGCCACCTGGGTCCTCTATTATAAGAAACTCTTT	CATWVLYYKKLF	TRGV8	.	TRGJ1	12	-1	-1	18
12	7.512019230769231E-5	TGTGCCACCTGGGTACCCACGGATAAGAAACTCTTT	CATWVPTDKKLF	TRGV4	.	TRGJ1	12	-1	-1	22
12	7.512019230769231E-5	TGTGCCACCTGGGCCCGTTATTATAAGAAACTCTTT	CATWARYYKKLF	TRGV2	.	TRGJ1	12	-1	-1	17
12	7.512019230769231E-5	TGTGCCACCTGGGGTAATTATTATAAGAAACTCTTT	CATWGNYYKKLF	TRGV2	.	TRGJ1	12	-1	-1	15
12	7.512019230769231E-5	TGTGCCACCTGGGGCAGGATTTATAAGAAACTCTTT	CATWGRIYKKLF	TRGV5P	.	TRGJ1	17	-1	-1	20
12	7.512019230769231E-5	TGTGCCACCTGGGATTGGTATTATAAGAAACTCTTT	CATWDWYYKKLF	TRGV4	.	TRGJ1	17	-1	-1	18
12	7.512019230769231E-5	TGTGCCACCTGGGATGTGGGGTCTGGGAAACTCTTT	CATWDVGSGKLF	TRGV4	.	TRGJ1	15	-1	-1	26
12	7.512019230769231E-5	TGTGCCACCTGGGATGCAAGTGGGAGGAAACTCTTT	CATWDASGRKLF	TRGV4	.	TRGJ1	15	-1	-1	26
12	7.512019230769231E-5	TGTGCCACCTGGGATGGTAGGTATAAGAAACTCTTT	CATWDGRYKKLF	TRGV4	.	TRGJ1	16	-1	-1	21
12	7.512019230769231E-5	TGTGCCACCTGGGATGGCCCTCAGGAGAAACTCTTT	CATWDGPQEKLF	TRGV4	.	TRGJ1	19	-1	-1	25
12	7.512019230769231E-5	TGTGCCACCTGGGATGGGTATTATAAGAAACTCTTT	CATWDGYYKKLF	TRGV4	.	TRGJ1	17	-1	-1	18
12	7.512019230769231E-5	TGTGCCACCTGGGACTCGTATTATAAGAAACTCTTT	CATWDSYYKKLF	TRGV5	.	TRGJ1	14	-1	-1	18
12	7.512019230769231E-5	TGTGCCACCTGGGACTGTACTTATAAGAAACTCTTT	CATWDCTYKKLF	TRGV2	.	TRGJ2	14	-1	-1	20
12	7.512019230769231E-5	TGTGCCACCTGGGACCACGATTATAAGAAACTCTTT	CATWDHDYKKLF	TRGV3	.	TRGJ1	14	-1	-1	19
12	7.512019230769231E-5	TGTGCCACCTGGGACCAACCTTATAAGAAACTCTTT	CATWDQPYKKLF	TRGV8	.	TRGJ1	13	-1	-1	20
12	7.512019230769231E-5	TGTGCCACCTGGGACGGCTATTATAAGAAACTCTTT	CATWDGYYKKLF	TRGV2	.	TRGJ1	16	-1	-1	18
12	7.512019230769231E-5	TGTGCCACCTGGGACGGATCTTATAAGAAACTCTTT	CATWDGSYKKLF	TRGV5	.	TRGJ1	14	-1	-1	20
12	7.512019230769231E-5	TGTGCCACCTGGGACGGATATTATAAGAAACTCTTT	CATWDGYYKKLF	TRGV2	.	TRGJ1	16	-1	-1	18
12	7.512019230769231E-5	TGTGCCACCTGGGACGACAATTATAAGAAACTCTTT	CATWDDNYKKLF	TRGV2	.	TRGJ1	15	-1	-1	19
12	7.512019230769231E-5	TGTGCCACCTGGGACAGCCTTTATAAGAAACTCTTT	CATWDSLYKKLF	TRGV5	.	TRGJ1	19	-1	-1	20
12	7.512019230769231E-5	TGTGCCACCTGGGACAGGCTAAGGAAGAAACTCTTT	CATWDRLRKKLF	TRGV5	.	TRGJ1	18	-1	-1	24
12	7.512019230769231E-5	TGTGCCACCTGGGAGGTTTATTATAAGAAACTCTTT	CATWEVYYKKLF	TRGV4	.	TRGJ1	13	-1	-1	17
12	7.512019230769231E-5	TGTGCCACCTGGGAAGCGTATTATAAGAAACTCTTT	CATWEAYYKKLF	TRGV2	.	TRGJ1	13	-1	-1	18
12	7.512019230769231E-5	TGTGCCACCTGGACGAATTATTATAAGAAACTCTTT	CATWTNYYKKLF	TRGV5	.	TRGJ1	11	-1	-1	13
12	7.512019230769231E-5	TGTGCCACCGCAGCTAATATTGTCAAGAAACTCTTT	CATAANIVKKLF	TRGV5	.	TRGJ1	8	-1	-1	17
12	7.512019230769231E-5	TGTGCTGCGTGGGGAAGTTGGTTCAAGATATTT	CAAWGSWFKIF	TRGV10	.	TRGJP1	12	-1	-1	16
12	7.512019230769231E-5	TGTGCCGCCCTTAAAACTATTAAGAAACTCTTT	CAALKTIKKLF	TRGV4	.	TRGJ1	8	-1	-1	20
12	7.512019230769231E-5	TGTGCCACCTGGGTTCCGTATAAGAAACTCTTT	CATWVPYKKLF	TRGV3	.	TRGJ1	12	-1	-1	18
12	7.512019230769231E-5	TGTGCCACCTGGGTCAGTCGAGGGAAACTCTTT	CATWVSRGKLF	TRGV5	.	TRGJ1	16	-1	-1	23
12	7.512019230769231E-5	TGTGCCACCTGGGTGTATTATAAGAAACTCTTT	CATWVYYKKLF	TRGV5	.	TRGJ1	12	-1	-1	15
12	7.512019230769231E-5	TGTGCCACCTGGGGAGGTTATAAGAAACTCTTT	CATWGGYKKLF	TRGV5	.	TRGJ1	12	-1	-1	17
12	7.512019230769231E-5	TGTGCCACCTGGGATTGCGGTAAGAAACTCTTT	CATWDCGKKLF	TRGV8	.	TRGJ1	14	-1	-1	20
12	7.512019230769231E-5	TGTGCCACCTGGGATCTTTATAAGAAACTCTTT	CATWDLYKKLF	TRGV3	.	TRGJ1	13	-1	-1	17
12	7.512019230769231E-5	TGTGCCACCTGGGATGTCTATAAGAAACTCTTT	CATWDVYKKLF	TRGV4	.	TRGJ1	15	-1	-1	18
12	7.512019230769231E-5	TGTGCCACCTGGGATGCCTATAAGAAACTCTTT	CATWDAYKKLF	TRGV4	.	TRGJ1	15	-1	-1	18
12	7.512019230769231E-5	TGTGCCACCTGGGATATATATAAGAAACTCTTT	CATWDIYKKLF	TRGV4	.	TRGJ1	14	-1	-1	14
12	7.512019230769231E-5	TGTGCCACCTGGGACTCTCAAAAGAAACTCTTT	CATWDSQKKLF	TRGV5	.	TRGJ1	14	-1	-1	21
12	7.512019230769231E-5	TGTGCCACCTGGGACGGGCGTATGAAACTCTTT	CATWDGRMKLF	TRGV2	.	TRGJ1	18	-1	-1	20
12	7.512019230769231E-5	TGTGCCACCTGGGACAGGCGTAGGAAACTCTTT	CATWDRRRKLF	TRGV3	.	TRGJ1	18	-1	-1	20
12	7.512019230769231E-5	TGTGCCACCTGGGACAGGCGGGAGAAACTCTTT	CATWDRREKLF	TRGV5	.	TRGJ1	18	-1	-1	22
12	7.512019230769231E-5	TGTGCCACCTGGGACAGGCATAAGAAACTCTTT	CATWDRHKKLF	TRGV5	.	TRGJ1	18	-1	-1	19
12	7.512019230769231E-5	TGTGCCACCTGGGACAGGACTAAGAAACTCTTT	CATWDRTKKLF	TRGV5	.	TRGJ1	20	-1	-1	20
12	7.512019230769231E-5	TGTGCCACCTGGGAAACCAATAAGAAACTCTTT	CATWETNKKLF	TRGV8	.	TRGJ1	13	-1	-1	19
12	7.512019230769231E-5	TGTGCCACCTGGAGAAATTATAAGAAACTCTTT	CATWRNYKKLF	TRGV4	.	TRGJ1	11	-1	-1	16
12	7.512019230769231E-5	TGTGCCACCTGGGTCCTTAAGAAACTCTTT	CATWVLKKLF	TRGV8	.	TRGJ1	12	-1	-1	17
12	7.512019230769231E-5	TGTGCCACCTGGGATGAGGAGAAACTCTTT	CATWDEEKLF	TRGV8	.	TRGJ1	18	-1	-1	19
12	7.512019230769231E-5	TGTGCCACCCCTAACAGGGAGAAACTCTTT	CATPNREKLF	TRGV5	.	TRGJ1	8	-1	-1	19
12	7.512019230769231E-5	TGTGCCACCTGGGTGGAGAAACTCTTT	CATWVEKLF	TRGV4	.	TRGJ1	15	-1	-1	16
12	7.512019230769231E-5	TGTGCCACCTGGGCCTTGAAACTCTTT	CATWALKLF	TRGV3	.	TRGJ1	12	-1	-1	17
12	7.512019230769231E-5	TGTGCCACCTATAGTAAGAAACTCTTT	CATYSKKLF	TRGV3	.	TRGJ1	9	-1	-1	14
12	7.512019230769231E-5	TGTGCCACCAAGATCGGGAAACTCTTT	CATKIGKLF	TRGV4	.	TRGJ1	8	-1	-1	17
12	7.512019230769231E-5	TGTGCCACGGGATGGCAGAAACTCTTT	CATGWQKLF	TRGV4	.	TRGJ1	14	-1	-1	16
12	7.512019230769231E-5	TGTGCCACAGATAAGAAACTCTTT	CATDKKLF	TRGV8	.	TRGJ1	7	-1	-1	10
12	7.512019230769231E-5	TGTGGAGGTAAGAAACTCTTT	CGGKKLF	TRGV5	.	TRGJ1	3	-1	-1	8
11	6.886017628205128E-5	TGTGCTGCGTGGGATTCCCCTTCGTGGGGTGCTGGTTGGTTCAAGATATTT	CAAWDSPSWGAGWFKIF	TRGV10	.	TRGJP1	15	-1	-1	31
11	6.886017628205128E-5	TGTGCCACCTGGGACGGGCTCGAGAAGCGGAGTGATTGGATCAAGACGTTT	CATWDGLEKRSDWIKTF	TRGV2	.	TRGJP2	21	-1	-1	30
11	6.886017628205128E-5	TGTGCCACCTGGGACGGGGCCGTGGCTCAAACTTATTATAAGAAACTCTTT	CATWDGAVAQTYYKKLF	TRGV2	.	TRGJ1	22	-1	-1	32
11	6.886017628205128E-5	TGTGCTGCGTGGGCACCACCTGATACCACTGGTTGGTTCAAGATATTT	CAAWAPPDTTGWFKIF	TRGV10	.	TRGJP1	12	-1	-1	22
11	6.886017628205128E-5	TGTGCCACCTGGGATTCGATTTTGCTTTATTATAAGAAACTCTTT	CATWDSILLYYKKLF	TRGV4	.	TRGJ1	14	-1	-1	26
11	6.886017628205128E-5	TGTGCCACCTGGGATGGGCTCAAGGGTTATTATAAGAAACTCTTT	CATWDGLKGYYKKLF	TRGV4	.	TRGJ1	21	-1	-1	26
11	6.886017628205128E-5	TGTGCCACCTGGGATGGACGAAATGCGTACTATAAGAAACTCTTT	CATWDGRNAYYKKLF	TRGV4	.	TRGJ1	16	-1	-1	27
11	6.886017628205128E-5	TGTGCCACCTGGGACGGAGGAGGGGTTTATTATAAGAAACTCTTT	CATWDGGGVYYKKLF	TRGV3	.	TRGJ1	14	-1	-1	26
11	6.886017628205128E-5	TGTGCCACCTGGGACAGTCCCCTGTGGTGGTATAAGAAACTCTTT	CATWDSPLWWYKKLF	TRGV3	.	TRGJ1	19	-1	-1	30
11	6.886017628205128E-5	TGTGCCACCTGGGACAGGCCCCGGGCGAGATATAAGAAACTCTTT	CATWDRPRARYKKLF	TRGV5	.	TRGJ1	19	-1	-1	30
11	6.886017628205128E-5	TGTGCCACCTGGGACAGGCCGTGGGGTTATTATAAGAAACTCTTT	CATWDRPWGYYKKLF	TRGV3	.	TRGJ1	19	-1	-1	26
11	6.886017628205128E-5	TGCGCTGCGTGGGATGGGATTCTAATTTATTATAAGAAACTCTTT	CAAWDGILIYYKKLF	TRGV10	.	TRGJ1	14	-1	-1	18
11	6.886017628205128E-5	TGTGCCACCTGGGTCGAACCACCCTATTATAAGAAACTCTTT	CATWVEPPYYKKLF	TRGV2	.	TRGJ1	15	-1	-1	24
11	6.886017628205128E-5	TGTGCCACCTGGGCCCGGACTAATTATTATAAGAAACTCTTT	CATWARTNYYKKLF	TRGV4	.	TRGJ1	12	-1	-1	21
11	6.886017628205128E-5	TGTGCCACCTGGGGCAGGGGGGGGCTTCGAAAGAAACTCTTT	CATWGRGGLRKKLF	TRGV5P	.	TRGJ1	17	-1	-1	30
11	6.886017628205128E-5	TGTGCCACCTGGGATCCTTCCTATTATTATAAGAAACTCTTT	CATWDPSYYYKKLF	TRGV8	.	TRGJ1	14	-1	-1	22
11	6.886017628205128E-5	TGTGCCACCTGGGATGTGGAGAATTATTATAAGAAACTCTTT	CATWDVENYYKKLF	TRGV4	.	TRGJ1	15	-1	-1	20
11	6.886017628205128E-5	TGTGCCACCTGGGATGGGCTCTCGTATTATAAGAAACTCTTT	CATWDGLSYYKKLF	TRGV4	.	TRGJ1	18	-1	-1	24
11	6.886017628205128E-5	TGTGCCACCTGGGATGGGCTGCTAAATTATAAGAAACTCTTT	CATWDGLLNYKKLF	TRGV4	.	TRGJ1	18	-1	-1	25
11	6.886017628205128E-5	TGTGCCACCTGGGATGGGCCTCTCGGTTATAAGAAACTCTTT	CATWDGPLGYKKLF	TRGV4	.	TRGJ1	19	-1	-1	26
11	6.886017628205128E-5	TGTGCCACCTGGGATGGGCCCATCGTTATAGGAAAACTCTTT	CATWDGPIVIGKLF	TRGV4	.	TRGJ1	23	-1	-1	25
11	6.886017628205128E-5	TGTGCCACCTGGGATGGGCGTCTGAATTATAAGAAACTCTTT	CATWDGRLNYKKLF	TRGV4	.	TRGJ1	18	-1	-1	25
11	6.886017628205128E-5	TGTGCCACCTGGGACGTGATGAATTATTATAAGAAACTCTTT	CATWDVMNYYKKLF	TRGV2	.	TRGJ1	15	-1	-1	20
11	6.886017628205128E-5	TGTGCCACCTGGGACGGTCCGAATTATTATAAGAAACTCTTT	CATWDGPNYYKKLF	TRGV2	.	TRGJ1	19	-1	-1	19
11	6.886017628205128E-5	TGTGCCACCTGGGACGGGCCGGTTTATTATAAGAAACTCTTT	CATWDGPVYYKKLF	TRGV2	.	TRGJ1	22	-1	-1	23
11	6.886017628205128E-5	TGTGCCACCTGGGACGGGCGGTTTTCGTCGGGGAAACTCTTT	CATWDGRFSSGKLF	TRGV2	.	TRGJ1	18	-1	-1	32
11	6.886017628205128E-5	TGTGCCACCTGGGACGGGCGGGGCAATTATAAGAAACTCTTT	CATWDGRGNYKKLF	TRGV2	.	TRGJ1	18	-1	-1	25
11	6.886017628205128E-5	TGTGCCACCTGGGACGGGCAGACCTATTATAAGAAACTCTTT	CATWDGQTYYKKLF	TRGV2	.	TRGJ1	18	-1	-1	24
11	6.886017628205128E-5	TGTGCCACCTGGGACGGGACGAATTATTATAAGAAACTCTTT	CATWDGTNYYKKLF	TRGV2	.	TRGJ1	17	-1	-1	19
11	6.886017628205128E-5	TGTGCCACCTGGGACGACTCCCTTTATTATAAGAAACTCTTT	CATWDDSLYYKKLF	TRGV2	.	TRGJ1	15	-1	-1	23
11	6.886017628205128E-5	TGTGCCACCTGGGACAGGTTGAATTATTATAAGAAACTCTTT	CATWDRLNYYKKLF	TRGV5	.	TRGJ1	17	-1	-1	20
11	6.886017628205128E-5	TGTGCCACCTGGGACAGGCTCACTTATTATAAGAAACTCTTT	CATWDRLTYYKKLF	TRGV5	.	TRGJ1	18	-1	-1	23
11	6.886017628205128E-5	TGTGCCACCTGGGACAGGCCAGGGAGGTATAAGAAACTCTTT	CATWDRPGRYKKLF	TRGV3	.	TRGJ1	19	-1	-1	27
11	6.886017628205128E-5	TGTGCCACCTGGGACAGGCGGGGGAAATATAAGAAACTCTTT	CATWDRRGKYKKLF	TRGV5	.	TRGJ1	18	-1	-1	27
11	6.886017628205128E-5	TGTGCCACCTGGGACAGGCGGAGTTATTATAAGAAACTCTTT	CATWDRRSYYKKLF	TRGV3	.	TRGJ1	18	-1	-1	20
11	6.886017628205128E-5	TGTGCCACCTGGGACAGGAGGTTCGGTTATAAGAAACTCTTT	CATWDRRFGYKKLF	TRGV3	.	TRGJ1	17	-1	-1	26
11	6.886017628205128E-5	TGTGCCACCTGGGACAACTCCCTTTATTATAAGAAACTCTTT	CATWDNSLYYKKLF	TRGV3	.	TRGJ1	15	-1	-1	23
11	6.886017628205128E-5	TGTGCCACCTGGGCTCTGAATTATTATAAGAAACTCTTT	CATWALNYYKKLF	TRGV4	.	TRGJ1	12	-1	-1	17
11	6.886017628205128E-5	TGTGCCACCTGGGCTCCCCCTTATTATAAGAAACTCTTT	CATWAPPYYKKLF	TRGV4	.	TRGJ1	12	-1	-1	20
11	6.886017628205128E-5	TGTGCCACCTGGGCCATCGTTTATTATAAGAAACTCTTT	CATWAIVYYKKLF	TRGV5	.	TRGJ1	15	-1	-1	20
11	6.886017628205128E-5	TGTGCCACCTGGGGGTGGCCTTATTATAAGAAACTCTTT	CATWGWPYYKKLF	TRGV4	.	TRGJ1	12	-1	-1	20
11	6.886017628205128E-5	TGTGCCACCTGGGGGCTCCATTATTATAAGAAACTCTTT	CATWGLHYYKKLF	TRGV8	.	TRGJ1	12	-1	-1	19
11	6.886017628205128E-5	TGTGCCACCTGGGGGGAGGGTGATTGGATCAAGACGTTT	CATWGEGDWIKTF	TRGV8	.	TRGJP2	12	-1	-1	19
11	6.886017628205128E-5	TGTGCCACCTGGGATGTTTCCCGCTATAAGAAACTCTTT	CATWDVSRYKKLF	TRGV4	.	TRGJ1	15	-1	-1	24
11	6.886017628205128E-5	TGTGCCACCTGGGATGGTTTGGATTATAAGAAACTCTTT	CATWDGLDYKKLF	TRGV4	.	TRGJ1	16	-1	-1	22
11	6.886017628205128E-5	TGTGCCACCTGGGATGGCCCACGCGATAAGAAACTCTTT	CATWDGPRDKKLF	TRGV4	.	TRGJ1	20	-1	-1	25
11	6.886017628205128E-5	TGTGCCACCTGGGATGGGCTAAGGTATAAGAAACTCTTT	CATWDGLRYKKLF	TRGV4	.	TRGJ1	18	-1	-1	24
11	6.886017628205128E-5	TGTGCCACCTGGGATGGGCCTCGTTATAAGAAACTCTTT	CATWDGPRYKKLF	TRGV4	.	TRGJ1	19	-1	-1	23
11	6.886017628205128E-5	TGTGCCACCTGGGATGGGCCTGTTCATAAGAAACTCTTT	CATWDGPVHKKLF	TRGV4	.	TRGJ1	19	-1	-1	25
11	6.886017628205128E-5	TGTGCCACCTGGGATGGGCCAGATTATAAGAAACTCTTT	CATWDGPDYKKLF	TRGV4	.	TRGJ1	19	-1	-1	22
11	6.886017628205128E-5	TGTGCCACCTGGGATGGGCGGGGATATAAGAAACTCTTT	CATWDGRGYKKLF	TRGV4	.	TRGJ1	18	-1	-1	24
11	6.886017628205128E-5	TGTGCCACCTGGGATGGGAGGGGCTATAAGAAACTCTTT	CATWDGRGYKKLF	TRGV4	.	TRGJ1	17	-1	-1	24
11	6.886017628205128E-5	TGTGCCACCTGGGATACCTATGACTATAAGAAACTCTTT	CATWDTYDYKKLF	TRGV8	.	TRGJ1	20	-1	-1	24
11	6.886017628205128E-5	TGTGCCACCTGGGATAGTTGGAGTTATAAGAAACTCTTT	CATWDSWSYKKLF	TRGV8	.	TRGJ1	16	-1	-1	23
11	6.886017628205128E-5	TGTGCCACCTGGGATAGGCGTGGTTATAAGAAACTCTTT	CATWDRRGYKKLF	TRGV8	.	TRGJ1	18	-1	-1	23
11	6.886017628205128E-5	TGTGCCACCTGGGACGCCTTAGGTTGTAAGAAACTCTTT	CATWDALGCKKLF	TRGV2	.	TRGJ1	15	-1	-1	23
11	6.886017628205128E-5	TGTGCCACCTGGGACGCACCTTATTATAAGAAACTCTTT	CATWDAPYYKKLF	TRGV5	.	TRGJ1	14	-1	-1	20
11	6.886017628205128E-5	TGTGCCACCTGGGACGGCCTTTATTATAAGAAACTCTTT	CATWDGLYYKKLF	TRGV2	.	TRGJ1	16	-1	-1	20
11	6.886017628205128E-5	TGTGCCACCTGGGACGGCCTCGATTATAAGAAACTCTTT	CATWDGLDYKKLF	TRGV3	.	TRGJ1	19	-1	-1	22
11	6.886017628205128E-5	TGTGCCACCTGGGACGGGCTCCGGTATAAGAAACTCTTT	CATWDGLRYKKLF	TRGV2	.	TRGJ1	22	-1	-1	24
11	6.886017628205128E-5	TGTGCCACCTGGGACGGGCAAGATTATAAGAAACTCTTT	CATWDGQDYKKLF	TRGV2	.	TRGJ1	18	-1	-1	22
11	6.886017628205128E-5	TGTGCCACCTGGGACGGGGGATTATATAAGAAACTCTTT	CATWDGGLYKKLF	TRGV2	.	TRGJ2	17	-1	-1	20
11	6.886017628205128E-5	TGTGCCACCTGGGACGACGATTATTATAAGAAACTCTTT	CATWDDDYYKKLF	TRGV2	.	TRGJ1	15	-1	-1	19
11	6.886017628205128E-5	TGTGCCACCTGGGACACCACTATGTATAAGAAACTCTTT	CATWDTTMYKKLF	TRGV3	.	TRGJ1	15	-1	-1	20
11	6.886017628205128E-5	TGTGCCACCTGGGACAGCCTTTATTATAAGAAACTCTTT	CATWDSLYYKKLF	TRGV5	.	TRGJ1	19	-1	-1	20
11	6.886017628205128E-5	TGTGCCACCTGGGACAGGCTAAATTATAAGAAACTCTTT	CATWDRLNYKKLF	TRGV7	.	TRGJ1	18	-1	-1	22
11	6.886017628205128E-5	TGTGCCACCTGGGACAGGCCTGTTTATAAGAAACTCTTT	CATWDRPVYKKLF	TRGV5	.	TRGJ1	22	-1	-1	23
11	6.886017628205128E-5	TGTGCCACCTGGAGACCCCATTATTATAAGAAACTCTTT	CATWRPHYYKKLF	TRGV2	.	TRGJ1	15	-1	-1	19
11	6.886017628205128E-5	TGTGCCACTGCGGGGACTTATTATAAGAAACTCTTT	CATAGTYYKKLF	TRGV2	.	TRGJ1	7	-1	-1	14
11	6.886017628205128E-5	TGTGCCACCTGTTATAATTATTATAAGAAACTCTTT	CATCYNYYKKLF	TRGV4	.	TRGJ1	10	-1	-1	15
11	6.886017628205128E-5	TGTGCCACCTGGCAGACTCCTTATAAGAAACTCTTT	CATWQTPYKKLF	TRGV3	.	TRGJ1	11	-1	-1	20
11	6.886017628205128E-5	TGTGCCACCTGGGCCCCTTATTATAAGAAACTCTTT	CATWAPYYKKLF	TRGV4	.	TRGJ1	12	-1	-1	17
11	6.886017628205128E-5	TGTGCCACCTGGGCCCATTATTATAAGAAACTCTTT	CATWAHYYKKLF	TRGV5	.	TRGJ1	12	-1	-1	16
11	6.886017628205128E-5	TGTGCCACCTGGGCCGTGGGGTATAAGAAACTCTTT	CATWAVGYKKLF	TRGV8	.	TRGJ1	12	-1	-1	21
11	6.886017628205128E-5	TGTGCCACCTGGGCCGCTTATTATAAGAAACTCTTT	CATWAAYYKKLF	TRGV5	.	TRGJ1	12	-1	-1	17
11	6.886017628205128E-5	TGTGCCACCTGGGGGCCATATTATAAGAAACTCTTT	CATWGPYYKKLF	TRGV4	.	TRGJ1	12	-1	-1	18
11	6.886017628205128E-5	TGTGCCACCTGGGATCGGGATTATAAGAAACTCTTT	CATWDRDYKKLF	TRGV8	.	TRGJ1	17	-1	-1	19
11	6.886017628205128E-5	TGTGCCACCTGGGATCGGAATTATAAGAAACTCTTT	CATWDRNYKKLF	TRGV4	.	TRGJ1	17	-1	-1	19
11	6.886017628205128E-5	TGTGCCACCTGGGATGGGCCTAAGGCTAAACTCTTT	CATWDGPKAKLF	TRGV4	.	TRGJ1	19	-1	-1	27
11	6.886017628205128E-5	TGTGCCACCTGGGATGGGGGCTATAAGAAACTCTTT	CATWDGGYKKLF	TRGV4	.	TRGJ1	17	-1	-1	21
11	6.886017628205128E-5	TGTGCCACCTGGGATATTTATTATAAGAAACTCTTT	CATWDIYYKKLF	TRGV8	.	TRGJ2	15	-1	-1	17
11	6.886017628205128E-5	TGTGCCACCTGGGATAAAGGGGGAAGGAAACTCTTT	CATWDKGGRKLF	TRGV8	.	TRGJ1	15	-1	-1	26
11	6.886017628205128E-5	TGTGCCACCTGGGATAAAGATTATAAGAAACTCTTT	CATWDKDYKKLF	TRGV8	.	TRGJ1	15	-1	-1	19
11	6.886017628205128E-5	TGTGCCACCTGGGACTGCAGTTCGAAGAAACTCTTT	CATWDCSSKKLF	TRGV5	.	TRGJ1	14	-1	-1	24
11	6.886017628205128E-5	TGTGCCACCTGGGACCTCGGTTATAAGAAACTCTTT	CATWDLGYKKLF	TRGV5	.	TRGJ1	14	-1	-1	20
11	6.886017628205128E-5	TGTGCCACCTGGGACATTTATTATAAGAAACTCTTT	CATWDIYYKKLF	TRGV4	.	TRGJ1	13	-1	-1	17
11	6.886017628205128E-5	TGTGCCACCTGGGACACCAACCATAAGAAACTCTTT	CATWDTNHKKLF	TRGV5	.	TRGJ1	15	-1	-1	22
11	6.886017628205128E-5	TGTGCCACCTGGGACAGGCCACATAAGAAACTCTTT	CATWDRPHKKLF	TRGV3	.	TRGJ1	19	-1	-1	22
11	6.886017628205128E-5	TGTGCCACCTGGGACAGGCGGCTCGAGAAACTCTTT	CATWDRRLEKLF	TRGV3	.	TRGJ1	18	-1	-1	25
11	6.886017628205128E-5	TGTGCCACCTGGGACAGGCGAGGGAAGAAACTCTTT	CATWDRRGKKLF	TRGV7	.	TRGJ1	18	-1	-1	24
11	6.886017628205128E-5	TGTGCCACCTGGGACAGGGTTAATAAGAAACTCTTT	CATWDRVNKKLF	TRGV3	.	TRGJ1	17	-1	-1	22
11	6.886017628205128E-5	TGTGCCACCTGGGAGAGTCGGTATAAGAAACTCTTT	CATWESRYKKLF	TRGV5	.	TRGJ1	16	-1	-1	21
11	6.886017628205128E-5	TGTGCCACCTGGACCACCCGTCTTAAGAAACTCTTT	CATWTTRLKKLF	TRGV4	.	TRGJ1	11	-1	-1	23
11	6.886017628205128E-5	TGTGCCACCTGGACGGATTATTATAAGAAACTCTTT	CATWTDYYKKLF	TRGV4	.	TRGJ1	11	-1	-1	13
11	6.886017628205128E-5	TGTGCCACCTGGACGGATAGCTATAAGAAACTCTTT	CATWTDSYKKLF	TRGV3	.	TRGJ1	11	-1	-1	21
11	6.886017628205128E-5	TGTGCCACCTATGGGAATTATTATAAGAAACTCTTT	CATYGNYYKKLF	TRGV4	.	TRGJ1	9	-1	-1	14
11	6.886017628205128E-5	TGTGCCACCCCGTGTATGGATTATAAGAAACTCTTT	CATPCMDYKKLF	TRGV2	.	TRGJ1	8	-1	-1	19
11	6.886017628205128E-5	TGTGCCACCCGCAGGGAAGACAGGAAGAAACTCTTT	CATRREDRKKLF	TRGV4	.	TRGJ1	8	-1	-1	24
11	6.886017628205128E-5	TGTGCCAACACAATTCCGAGGAGGAAGAAACTCTTT	CANTIPRRKKLF	TRGV4	.	TRGJ1	6	-1	-1	24
11	6.886017628205128E-5	TGTGCCACCTGCGTCAATTATAAGAAACTCTTT	CATCVNYKKLF	TRGV5	.	TRGJ1	10	-1	-1	16
11	6.886017628205128E-5	TGTGCCACCTGGCCAACCTATAAGAAACTCTTT	CATWPTYKKLF	TRGV4	.	TRGJ1	11	-1	-1	18
11	6.886017628205128E-5	TGTGCCACCTGGGCCTTATATTGGGGACTCTTT	CATWALYWGLF	TRGV4	.	TRGJ1	12	-1	-1	26
11	6.886017628205128E-5	TGTGCCACCTGGGGCGGAGAGAAGAAACTCTTT	CATWGGEKKLF	TRGV3	.	TRGJ1	12	-1	-1	21
11	6.886017628205128E-5	TGTGCCACCTGGGGGGGGGGGTCGAAACTCTTT	CATWGGGSKLF	TRGV4	.	TRGJ1	12	-1	-1	23
11	6.886017628205128E-5	TGTGCCACCTGGGATGGGCCTAAGAAACTCTTT	CATWDGPKKLF	TRGV4	.	TRGJ1	19	-1	-1	20
11	6.886017628205128E-5	TGTGCCACCTGGGATATGGGGAAGAAACTCTTT	CATWDMGKKLF	TRGV8	.	TRGJ1	15	-1	-1	21
11	6.886017628205128E-5	TGTGCCACCTGGGACCGACATAAGAAACTCTTT	CATWDRHKKLF	TRGV5	.	TRGJ1	14	-1	-1	19
11	6.886017628205128E-5	TGTGCCACCTGGGACGGGGGGGAGAAACTCTTT	CATWDGGEKLF	TRGV2	.	TRGJ1	17	-1	-1	22
11	6.886017628205128E-5	TGTGCCACCTGGGACGAAGGAGTGAAACTCTTT	CATWDEGVKLF	TRGV7	.	TRGJ1	14	-1	-1	23
11	6.886017628205128E-5	TGTGCCACCTGGGACAGGCTTAAGTCACTCTTT	CATWDRLKSLF	TRGV3	.	TRGJ1	18	-1	-1	20
11	6.886017628205128E-5	TGTGCCACCTGGGACAGGCCGAGGAAACTCTTT	CATWDRPRKLF	TRGV5	.	TRGJ1	19	-1	-1	23
11	6.886017628205128E-5	TGTGCCACCTGGGAACATTATAAGAAACTCTTT	CATWEHYKKLF	TRGV4	.	TRGJ1	13	-1	-1	16
11	6.886017628205128E-5	TGTGCCACCTGGACCCCCCTCAAGAAACTCTTT	CATWTPLKKLF	TRGV4	.	TRGJ1	11	-1	-1	21
11	6.886017628205128E-5	CGACCCGGGGGTAGTGATTGGATCAAGACGTTT	RPGGSDWIKTF	TRGV10	.	TRGJP2	-1	-1	-1	10
11	6.886017628205128E-5	TGTGCCACTGAATTATTGAAGAAACTCTTT	CATELLKKLF	TRGV8	.	TRGJ1	7	-1	-1	9
11	6.886017628205128E-5	TGTGCCACCTGGGATTGGGAGAAACTCTTT	CATWDWEKLF	TRGV4	.	TRGJ1	18	-1	-1	19
11	6.886017628205128E-5	TGTGCCACCTGGGATACTAGGGTGCTCTTT	CATWDTRVLF	TRGV8	.	TRGJ1	15	-1	-1	24
11	6.886017628205128E-5	TGTGCCACCTGGGACAGGAAGAAACTCTTT	CATWDRKKLF	TRGV5	.	TRGJ1	17	-1	-1	18
11	6.886017628205128E-5	TGTGCCACCCATCTTAATAAGAAACTCTTT	CATHLNKKLF	TRGV4	.	TRGJ1	8	-1	-1	16
11	6.886017628205128E-5	GGGTGTGGGGATTATTATAAGAAACTCTTT	GCGDYYKKLF	TRGV4	.	TRGJ1	-1	-1	-1	10
11	6.886017628205128E-5	TGTGCCACCTGCAATAAGAAACTCTTT	CATCNKKLF	TRGV4	.	TRGJ1	10	-1	-1	13
11	6.886017628205128E-5	TGTGCCACCTACGGGGGGGGACTCTTT	CATYGGGLF	TRGV8	.	TRGJ1	9	-1	-1	20
11	6.886017628205128E-5	TGTGCCACCCAAAATAAGAAACTCTTT	CATQNKKLF	TRGV4	.	TRGJ1	8	-1	-1	13
11	6.886017628205128E-5	TGTGCCACCGGAGTTAAGAAACTCTTT	CATGVKKLF	TRGV8	.	TRGJ1	8	-1	-1	14
11	6.886017628205128E-5	TGTGCCACACGGGGGGAGAAACTCTTT	CATRGEKLF	TRGV5	.	TRGJ1	7	-1	-1	16
11	6.886017628205128E-5	TGTGCCAAAAATAGCAGGAAACTCTTT	CAKNSRKLF	TRGV4	.	TRGJ1	6	-1	-1	17
10	6.260016025641025E-5	TGTGCCACCTGGGACAGGGTAGGGGTCGACAAGAATTATTATAAGAAACTCTTT	CATWDRVGVDKNYYKKLF	TRGV2	.	TRGJ1	18	-1	-1	32
10	6.260016025641025E-5	TGTGCCACCTGGGCCATAGACCCGATCCCCCTTTATTATAAGAAACTCTTT	CATWAIDPIPLYYKKLF	TRGV8	.	TRGJ1	28	-1	-1	32
10	6.260016025641025E-5	TGTGCCACCTGGGATGGGGCAAACCCGAATTATTATAAGAAACTCTTT	CATWDGANPNYYKKLF	TRGV4	.	TRGJ1	17	-1	-1	25
10	6.260016025641025E-5	TGTGCCACCTGGGACGGTACCCACCTTCATTATTATAAGAAACTCTTT	CATWDGTHLHYYKKLF	TRGV2	.	TRGJ1	16	-1	-1	28
10	6.260016025641025E-5	TGTGCCACCTGGGACGGGCCCTTTGGATTAGATTATAAGAAACTCTTT	CATWDGPFGLDYKKLF	TRGV2	.	TRGJ1	20	-1	-1	31
10	6.260016025641025E-5	TGTGCTGCGTGGGTTACAAATACCACTGGTTGGTTCAAGATATTT	CAAWVTNTTGWFKIF	TRGV10	.	TRGJP1	25	-1	-1	19
10	6.260016025641025E-5	TGTGCTGCGTGGGATTTTATAGCCACTGGTTGGTTCAAGATATTT	CAAWDFIATGWFKIF	TRGV10	.	TRGJP1	15	-1	-1	17
10	6.260016025641025E-5	TGTGCCACCTGGGACGGGCTTCGGGATTATTATAAGAAACTCTTT	CATWDGLRDYYKKLF	TRGV2	.	TRGJ1	18	-1	-1	25
10	6.260016025641025E-5	TGTGCCACCTGGGACGGGCCCCCGGATTATTATAAGAAACTCTTT	CATWDGPPDYYKKLF	TRGV2	.	TRGJ1	20	-1	-1	22
10	6.260016025641025E-5	TGTGCCACCTGGGACGGGCCGGAAGGTTATTATAAGAAACTCTTT	CATWDGPEGYYKKLF	TRGV2	.	TRGJ1	19	-1	-1	26
10	6.260016025641025E-5	TGTGCCACCTGGGACGGGCATCTGCCTTGTTATAAGAAACTCTTT	CATWDGHLPCYKKLF	TRGV2	.	TRGJ1	18	-1	-1	26
10	6.260016025641025E-5	TGTGCCACCTGGGACGGAATTACTCCTTATTATAAGAAACTCTTT	CATWDGITPYYKKLF	TRGV2	.	TRGJ1	16	-1	-1	26
10	6.260016025641025E-5	TGTGCCACCTGGGACAGGGGTGTCGCTTATTATAAGAAACTCTTT	CATWDRGVAYYKKLF	TRGV5	.	TRGJ1	23	-1	-1	26
10	6.260016025641025E-5	TGTGCCACCTGGGACAACCTAATGGTGGGTTATAAGAAACTCTTT	CATWDNLMVGYKKLF	TRGV3	.	TRGJ1	15	-1	-1	29
10	6.260016025641025E-5	TGTGCTGCGTGGGATTTCCTCACTGGTTGGTTCAAGATATTT	CAAWDFLTGWFKIF	TRGV10	.	TRGJP1	15	-1	-1	8
10	6.260016025641025E-5	TGTGCTGCGTGGGACCATAGTAGTGATTGGATCAAGACGTTT	CAAWDHSSDWIKTF	TRGV10	.	TRGJP2	13	-1	-1	16
10	6.260016025641025E-5	TGTGCCTGCTGGATTAGGGCCCCTTATTATAAGAAACTCTTT	CACWIRAPYYKKLF	TRGV11	.	TRGJ1	17	-1	-1	23
10	6.260016025641025E-5	TGTGCCACCTGGGGGGGGAATAATTATTATAAGAAACTCTTT	CATWGGNNYYKKLF	TRGV3	.	TRGJ1	12	-1	-1	21
10	6.260016025641025E-5	TGTGCCACCTGGGATGGGCCCGGGTATTATAAGAAACTCTTT	CATWDGPGYYKKLF	TRGV4	.	TRGJ1	20	-1	-1	24
10	6.260016025641025E-5	TGTGCCACCTGGGATGGGGTTAATTATTATAAGAAACTCTTT	CATWDGVNYYKKLF	TRGV4	.	TRGJ1	17	-1	-1	21
10	6.260016025641025E-5	TGTGCCACCTGGGATAGAGGATCGCCTTATAAGAAACTCTTT	CATWDRGSPYKKLF	TRGV4	.	TRGJ1	14	-1	-1	26
10	6.260016025641025E-5	TGTGCCACCTGGGACTCGATAGGAAGGTATAAGAAACTCTTT	CATWDSIGRYKKLF	TRGV2	.	TRGJ1	14	-1	-1	27
10	6.260016025641025E-5	TGTGCCACCTGGGACTCATGCCCTTATTATAAGAAACTCTTT	CATWDSCPYYKKLF	TRGV2	.	TRGJ1	14	-1	-1	23
10	6.260016025641025E-5	TGTGCCACCTGGGACGCCACCCTTTATTATAAGAAACTCTTT	CATWDATLYYKKLF	TRGV2	.	TRGJ1	15	-1	-1	23
10	6.260016025641025E-5	TGTGCCACCTGGGACGGGCCCCGTTTGTATAAGAAACTCTTT	CATWDGPRLYKKLF	TRGV2	.	TRGJ1	20	-1	-1	27
10	6.260016025641025E-5	TGTGCCACCTGGGACGGGCCAGGTTATTATAAGAAACTCTTT	CATWDGPGYYKKLF	TRGV2	.	TRGJ1	19	-1	-1	23
10	6.260016025641025E-5	TGTGCCACCTGGGACGGGCAGGGTTATTATAAGAAACTCTTT	CATWDGQGYYKKLF	TRGV2	.	TRGJ1	18	-1	-1	23
10	6.260016025641025E-5	TGTGCCACCTGGGACGGACCCACATATTATAAGAAACTCTTT	CATWDGPTYYKKLF	TRGV2	.	TRGJ1	20	-1	-1	24
10	6.260016025641025E-5	TGTGCCACCTGGGACACCAGTCGTTATTATAAGAAACTCTTT	CATWDTSRYYKKLF	TRGV3	.	TRGJ1	15	-1	-1	23
10	6.260016025641025E-5	TGTGCCACCTGGGACAGCAGTCCTTATTATAAGAAACTCTTT	CATWDSSPYYKKLF	TRGV5	.	TRGJ1	16	-1	-1	23
10	6.260016025641025E-5	TGTGCCACCTGGGACAGGCTCGCTAATTATAAGAAACTCTTT	CATWDRLANYKKLF	TRGV3	.	TRGJ1	18	-1	-1	25
10	6.260016025641025E-5	TGTGCCACCTGGGACAGGCCCTATTATTATAAGAAACTCTTT	CATWDRPYYYKKLF	TRGV3	.	TRGJ1	19	-1	-1	22
10	6.260016025641025E-5	TGTGCCACCTGGGACAGGCGAGCTTGGTATAAGAAACTCTTT	CATWDRRAWYKKLF	TRGV5	.	TRGJ1	18	-1	-1	27
10	6.260016025641025E-5	TGTGCCACCTGGGACAGGGCCAAATCCTGGGAGAAACTCTTT	CATWDRAKSWEKLF	TRGV3	.	TRGJ1	17	-1	-1	31
10	6.260016025641025E-5	TGTGCCACCTGGGACAACGGACCTTATTATAAGAAACTCTTT	CATWDNGPYYKKLF	TRGV5	.	TRGJ1	15	-1	-1	23
10	6.260016025641025E-5	TGTGCCACCTGGACTACGAGAAGTTATTATAAGAAACTCTTT	CATWTTRSYYKKLF	TRGV2	.	TRGJ1	11	-1	-1	19
10	6.260016025641025E-5	TGTGCCACCGACGCGAGGGCGAATTATTATAAGAAACTCTTT	CATDARANYYKKLF	TRGV4	.	TRGJ1	8	-1	-1	19
10	6.260016025641025E-5	TGTGCTGCGTGGGATTCTCTTAATTGGATCAAGACGTTT	CAAWDSLNWIKTF	TRGV10	.	TRGJP2	15	-1	-1	22
10	6.260016025641025E-5	TGTGCCACCTGGGTTCCGAATTATTATAAGAAACTCTTT	CATWVPNYYKKLF	TRGV4	.	TRGJ1	12	-1	-1	16
10	6.260016025641025E-5	TGTGCCACCTGGGTCCCCTCTGGTTATAAGAAACTCTTT	CATWVPSGYKKLF	TRGV5	.	TRGJ1	12	-1	-1	23
10	6.260016025641025E-5	TGTGCCACCTGGGGGGCTGGACATTATAAGAAACTCTTT	CATWGAGHYKKLF	TRGV5P	.	TRGJ1	13	-1	-1	22
10	6.260016025641025E-5	TGTGCCACCTGGGATTGGAATTATTATAAGAAACTCTTT	CATWDWNYYKKLF	TRGV4	.	TRGJ1	17	-1	-1	13
10	6.260016025641025E-5	TGTGCCACCTGGGATGTAATAGGTTATAAGAAACTCTTT	CATWDVIGYKKLF	TRGV4	.	TRGJ1	15	-1	-1	23
10	6.260016025641025E-5	TGTGCCACCTGGGATGGTCTGAGGTATAAGAAACTCTTT	CATWDGLRYKKLF	TRGV4	.	TRGJ1	16	-1	-1	24
10	6.260016025641025E-5	TGTGCCACCTGGGATGGCGAAGGCTATAAGAAACTCTTT	CATWDGEGYKKLF	TRGV4	.	TRGJ1	16	-1	-1	24
10	6.260016025641025E-5	TGTGCCACCTGGGATGGGCTGCATTATAAGAAACTCTTT	CATWDGLHYKKLF	TRGV4	.	TRGJ1	18	-1	-1	22
10	6.260016025641025E-5	TGTGCCACCTGGGATGGGCCCCATTATAAGAAACTCTTT	CATWDGPHYKKLF	TRGV4	.	TRGJ1	20	-1	-1	22
10	6.260016025641025E-5	TGTGCCACCTGGGATGGGCCGGGATATAAGAAACTCTTT	CATWDGPGYKKLF	TRGV4	.	TRGJ1	19	-1	-1	24
10	6.260016025641025E-5	TGTGCCACCTGGGATGGGCAGGGGTATAAGAAACTCTTT	CATWDGQGYKKLF	TRGV4	.	TRGJ1	18	-1	-1	24
10	6.260016025641025E-5	TGTGCCACCTGGGATGGGGCGGGTTATAAGAAACTCTTT	CATWDGAGYKKLF	TRGV4	.	TRGJ1	17	-1	-1	23
10	6.260016025641025E-5	TGTGCCACCTGGGATGGACGGGGGGCTAAGAAACTCTTT	CATWDGRGAKKLF	TRGV4	.	TRGJ1	16	-1	-1	26
10	6.260016025641025E-5	TGTGCCACCTGGGATAGGCTGCATTATAAGAAACTCTTT	CATWDRLHYKKLF	TRGV8	.	TRGJ1	18	-1	-1	22
10	6.260016025641025E-5	TGTGCCACCTGGGACTACGTCCGTGGGGAGAAACTCTTT	CATWDYVRGEKLF	TRGV3	.	TRGJ1	14	-1	-1	28
10	6.260016025641025E-5	TGTGCCACCTGGGACCCCTCTTATTATAAGAAACTCTTT	CATWDPSYYKKLF	TRGV2	.	TRGJ1	14	-1	-1	20
10	6.260016025641025E-5	TGTGCCACCTGGGACCAGAATTATTATAAGAAACTCTTT	CATWDQNYYKKLF	TRGV8	.	TRGJ1	13	-1	-1	17
10	6.260016025641025E-5	TGTGCCACCTGGGACGCCCCCGCCGATAAGAAACTCTTT	CATWDAPADKKLF	TRGV3	.	TRGJ2	14	-1	-1	25
10	6.260016025641025E-5	TGTGCCACCTGGGACGGTAGTGATTGGATCAAGACGTTT	CATWDGSDWIKTF	TRGV2	.	TRGJP2	16	-1	-1	16
10	6.260016025641025E-5	TGTGCCACCTGGGACGGCCCAGGTTATAAGAAACTCTTT	CATWDGPGYKKLF	TRGV2	.	TRGJ1	19	-1	-1	23
10	6.260016025641025E-5	TGTGCCACCTGGGACGGGTACGGATCCAAGAAACTCTTT	CATWDGYGSKKLF	TRGV7	.	TRGJ1	17	-1	-1	27
10	6.260016025641025E-5	TGTGCCACCTGGGACGGGCTTAAATATAAGAAACTCTTT	CATWDGLKYKKLF	TRGV2	.	TRGJ1	18	-1	-1	24
10	6.260016025641025E-5	TGTGCCACCTGGGACGGGCTATATTATAAGAAACTCTTT	CATWDGLYYKKLF	TRGV2	.	TRGJ1	18	-1	-1	21
10	6.260016025641025E-5	TGTGCCACCTGGGACGGGCCGGGATATAAGAAACTCTTT	CATWDGPGYKKLF	TRGV2	.	TRGJ1	19	-1	-1	24
10	6.260016025641025E-5	TGTGCCACCTGGGACACCAGTTATTATAAGAAACTCTTT	CATWDTSYYKKLF	TRGV5	.	TRGJ1	15	-1	-1	20
10	6.260016025641025E-5	TGTGCCACCTGGGACAGTCCCTATTATAAGAAACTCTTT	CATWDSPYYKKLF	TRGV5	.	TRGJ1	19	-1	-1	21
10	6.260016025641025E-5	TGTGCCACCTGGGACAGTCAAGTTTATAAGAAACTCTTT	CATWDSQVYKKLF	TRGV3	.	TRGJ1	16	-1	-1	23
10	6.260016025641025E-5	TGTGCCACCTGGGACAGCTTTTATTATAAGAAACTCTTT	CATWDSFYYKKLF	TRGV5	.	TRGJ1	16	-1	-1	20
10	6.260016025641025E-5	TGTGCCACCTGGGACAGGCTGGGTTATAAGAAACTCTTT	CATWDRLGYKKLF	TRGV3	.	TRGJ1	18	-1	-1	23
10	6.260016025641025E-5	TGTGCCACCTGGGACAGGCCAGATTATAAGAAACTCTTT	CATWDRPDYKKLF	TRGV5	.	TRGJ1	19	-1	-1	22
10	6.260016025641025E-5	TGTGCCACCTGGGACAGGCGAGGGTATAAGAAACTCTTT	CATWDRRGYKKLF	TRGV3	.	TRGJ1	18	-1	-1	24
10	6.260016025641025E-5	TGTGCCACCTGGGACAGGGTGTATTATAAGAAACTCTTT	CATWDRVYYKKLF	TRGV3	.	TRGJ1	17	-1	-1	21
10	6.260016025641025E-5	TGTGCCACCTGGGAGATCAATTATTATAAGAAACTCTTT	CATWEINYYKKLF	TRGV4	.	TRGJ1	13	-1	-1	18
10	6.260016025641025E-5	TGTGCCACCTGGGAAAACGGCGATTATAAGAAACTCTTT	CATWENGDYKKLF	TRGV3	.	TRGJ1	13	-1	-1	22
10	6.260016025641025E-5	TGTGCCACCTGGAACTCCGATTATTATAAGAAACTCTTT	CATWNSDYYKKLF	TRGV8	.	TRGJ1	11	-1	-1	19
10	6.260016025641025E-5	TGTGCCACCTCTCGTCCTTATTATAAGAAACTCTTT	CATSRPYYKKLF	TRGV4	.	TRGJ1	9	-1	-1	17
10	6.260016025641025E-5	TGTGCCACCTCCCGACGAGATTATAAGAAACTCTTT	CATSRRDYKKLF	TRGV7	.	TRGJ1	9	-1	-1	19
10	6.260016025641025E-5	TGTGCCACCTGCCCGAATTATTATAAGAAACTCTTT	CATCPNYYKKLF	TRGV4	.	TRGJ1	10	-1	-1	13
10	6.260016025641025E-5	TGTGCCACCTGGCGCCTGAGGTATAAGAAACTCTTT	CATWRLRYKKLF	TRGV4	.	TRGJ1	11	-1	-1	21
10	6.260016025641025E-5	TGTGCCACCTGGGTCCCTTATTATAAGAAACTCTTT	CATWVPYYKKLF	TRGV8	.	TRGJ1	12	-1	-1	17
10	6.260016025641025E-5	TGTGCCACCTGGGTACATTATTATAAGAAACTCTTT	CATWVHYYKKLF	TRGV8	.	TRGJ1	12	-1	-1	16
10	6.260016025641025E-5	TGTGCCACCTGGGCTCTTGGCTATAAGAAACTCTTT	CATWALGYKKLF	TRGV4	.	TRGJ1	12	-1	-1	21
10	6.260016025641025E-5	TGTGCCACCTGGGCTCCGCTTCATAAGAAACTCTTT	CATWAPLHKKLF	TRGV8	.	TRGJ1	12	-1	-1	22
10	6.260016025641025E-5	TGTGCCACCTGGGCCGCCTATTATAAGAAACTCTTT	CATWAAYYKKLF	TRGV4	.	TRGJ1	12	-1	-1	18
10	6.260016025641025E-5	TGTGCCACCTGGGCGAAGGTCAGGGGGAAACTCTTT	CATWAKVRGKLF	TRGV3	.	TRGJ1	12	-1	-1	26
10	6.260016025641025E-5	TGTGCCACCTGGGGGACTTATTATAAGAAACTCTTT	CATWGTYYKKLF	TRGV3	.	TRGJ1	12	-1	-1	14
10	6.260016025641025E-5	TGTGCCACCTGGGGACCCTATTATAAGAAACTCTTT	CATWGPYYKKLF	TRGV8	.	TRGJ1	12	-1	-1	18
10	6.260016025641025E-5	TGTGCCACCTGGGATGCCTGGTATAAGAAACTCTTT	CATWDAWYKKLF	TRGV4	.	TRGJ1	15	-1	-1	21
10	6.260016025641025E-5	TGTGCCACCTGGGATGGTGAATATAAGAAACTCTTT	CATWDGEYKKLF	TRGV4	.	TRGJ1	16	-1	-1	21
10	6.260016025641025E-5	TGTGCCACCTGGGATGGGAAAACTGAGAAACTCTTT	CATWDGKTEKLF	TRGV4	.	TRGJ1	17	-1	-1	25
10	6.260016025641025E-5	TGTGCCACCTGGGACTCTCTAAGGGGGAAACTCTTT	CATWDSLRGKLF	TRGV5	.	TRGJ1	14	-1	-1	26
10	6.260016025641025E-5	TGTGCCACCTGGGACCCTTATTATAAGAAACTCTTT	CATWDPYYKKLF	TRGV3	.	TRGJ1	14	-1	-1	17
10	6.260016025641025E-5	TGTGCCACCTGGGACACCAACTCTAAGAAACTCTTT	CATWDTNSKKLF	TRGV7	.	TRGJ1	15	-1	-1	23
10	6.260016025641025E-5	TGTGCCACCTGGGACAGCGTTTATAAGAAACTCTTT	CATWDSVYKKLF	TRGV3	.	TRGJ1	16	-1	-1	20
10	6.260016025641025E-5	TGTGCCACCTGGGACAGGGGTTATAAGAAACTCTTT	CATWDRGYKKLF	TRGV3	.	TRGJ1	17	-1	-1	20
10	6.260016025641025E-5	TGTGCCACCTGGGACAGAGGCATAAAGAAACTCTTT	CATWDRGIKKLF	TRGV3	.	TRGJ1	16	-1	-1	24
10	6.260016025641025E-5	TGTGCCACCTGGGAAGGGAGTTATAAGAAACTCTTT	CATWEGSYKKLF	TRGV4	.	TRGJ1	17	-1	-1	20
10	6.260016025641025E-5	TGTGCCACCTGGGAAAGGGATTATAAGAAACTCTTT	CATWERDYKKLF	TRGV8	.	TRGJ1	17	-1	-1	19
10	6.260016025641025E-5	TGTGCCACCTGGGAAAATTATTATAAGAAACTCTTT	CATWENYYKKLF	TRGV4	.	TRGJ1	13	-1	-1	15
10	6.260016025641025E-5	TGTGCCACCTGGAGCTCTTATTATAAGAAACTCTTT	CATWSSYYKKLF	TRGV2	.	TRGJ1	11	-1	-1	17
10	6.260016025641025E-5	TGTGCCACCCGCGAAACGGGGTATAAGAAACTCTTT	CATRETGYKKLF	TRGV3	.	TRGJ1	8	-1	-1	21
10	6.260016025641025E-5	TGTGCCACCCGGAAGTCGGATTATAAGAAACTCTTT	CATRKSDYKKLF	TRGV3	.	TRGJ1	11	-1	-1	19
10	6.260016025641025E-5	TGTGCCACCTGTAACCATTATAAGAAACTCTTT	CATCNHYKKLF	TRGV4	.	TRGJ1	10	-1	-1	16
10	6.260016025641025E-5	TGTGCCACCTGGGGCAAAGAGAAGAAACTCTTT	CATWGKEKKLF	TRGV5P	.	TRGJ1	15	-1	-1	21
10	6.260016025641025E-5	TGTGCCACCTGGGATGTTCATAAGAAACTCTTT	CATWDVHKKLF	TRGV4	.	TRGJ1	15	-1	-1	19
10	6.260016025641025E-5	TGTGCCACCTGGGATACAGGTAAGAAACTCTTT	CATWDTGKKLF	TRGV4	.	TRGJ1	14	-1	-1	20
10	6.260016025641025E-5	TGTGCCACCTGGGACTCTTGTGAGAAACTCTTT	CATWDSCEKLF	TRGV3	.	TRGJ1	14	-1	-1	22
10	6.260016025641025E-5	TGTGCCACCTGGGACCGTTATAAGAAACTCTTT	CATWDRYKKLF	TRGV5	.	TRGJ1	14	-1	-1	17
10	6.260016025641025E-5	TGTGCCACCTGGGACCGCTTTAAGAAACTCTTT	CATWDRFKKLF	TRGV3	.	TRGJ1	14	-1	-1	20
10	6.260016025641025E-5	TGTGCCACCTGGGACGGATATAAGAAACTCTTT	CATWDGYKKLF	TRGV3	.	TRGJ1	14	-1	-1	18
10	6.260016025641025E-5	TGTGCCACCTGGGAGTTAAATAAGAAACTCTTT	CATWELNKKLF	TRGV5	.	TRGJ1	13	-1	-1	19
10	6.260016025641025E-5	TGTGCCACCTGGGAGCTGTGTGGGAAACTCTTT	CATWELCGKLF	TRGV4	.	TRGJ1	13	-1	-1	23
10	6.260016025641025E-5	TGTGCCACCCGAACTTATTATAAGAAACTCTTT	CATRTYYKKLF	TRGV8	.	TRGJ1	8	-1	-1	9
10	6.260016025641025E-5	TGTGCCACCCAGGGATATTATAAGAAACTCTTT	CATQGYYKKLF	TRGV4	.	TRGJ1	15	-1	-1	15
10	6.260016025641025E-5	TGTGCCACCGGGAATTATTATAAGAAACTCTTT	CATGNYYKKLF	TRGV3	.	TRGJ1	12	-1	-1	11
10	6.260016025641025E-5	TGTGCCACATCGAATTATTATAAGAAACTCTTT	CATSNYYKKLF	TRGV8	.	TRGJ1	7	-1	-1	9
10	6.260016025641025E-5	TGTGCCACCTCTTATTATAAGAAACTCTTT	CATSYYKKLF	TRGV4	.	TRGJ1	9	-1	-1	11
10	6.260016025641025E-5	TGTGCCACCTGTTCAATCAAGAAACTCTTT	CATCSIKKLF	TRGV4	.	TRGJ1	10	-1	-1	18
10	6.260016025641025E-5	TGTGCCACCTGCTATTATAAGAAACTCTTT	CATCYYKKLF	TRGV8	.	TRGJ1	10	-1	-1	12
10	6.260016025641025E-5	TGTGCCACCTGGGATACGAAGAAACTCTTT	CATWDTKKLF	TRGV8	.	TRGJ1	15	-1	-1	18
10	6.260016025641025E-5	TGTGCCACCTGGGATAGACAGAAACTCTTT	CATWDRQKLF	TRGV8	.	TRGJ1	16	-1	-1	19
10	6.260016025641025E-5	TGTGCCACCTGGGACTCCTGGAAACTCTTT	CATWDSWKLF	TRGV5	.	TRGJ1	14	-1	-1	20
10	6.260016025641025E-5	TGTGCCACCCTTTATTATAAGAAACTCTTT	CATLYYKKLF	TRGV4	.	TRGJ1	8	-1	-1	11
10	6.260016025641025E-5	TGTGCCACGATTTATTATAAGAAACTCTTT	CATIYYKKLF	TRGV4	.	TRGJ1	7	-1	-1	7
10	6.260016025641025E-5	TGTGCCACCTGGCACAGGAAACTCTTT	CATWHRKLF	TRGV8	.	TRGJ1	17	-1	-1	17
10	6.260016025641025E-5	TGTGCCACCTGGGATTCGAGACTCTTT	CATWDSRLF	TRGV4	.	TRGJ1	14	-1	-1	17
10	6.260016025641025E-5	TGTGCCACCTGGGAGAACAAGACGTTT	CATWENKTF	TRGV2	.	TRGJP2	13	-1	-1	14
10	6.260016025641025E-5	TGTGCCACCTATTATAAGAAACTCTTT	CATYYKKLF	TRGV3	.	TRGJ1	9	-1	-1	9
10	6.260016025641025E-5	TGTGCTGGTTGGATCAAGACGTTT	CAGWIKTF	TRGV10	.	TRGJP2	13	-1	-1	5
10	6.260016025641025E-5	TGTGCCACTTATAAGAAACTCTTT	CATYKKLF	TRGV8	.	TRGJ1	7	-1	-1	8
10	6.260016025641025E-5	TGTGCCACCTCCAAGAAACTCTTT	CATSKKLF	TRGV8	.	TRGJ1	9	-1	-1	12
10	6.260016025641025E-5	TGTGCCACCTGCGAGAAACTCTTT	CATCEKLF	TRGV2	.	TRGJ1	13	-1	-1	13
9	5.6340144230769234E-5	TGTGCTGCGTCCGATGATAACTCGGGGGGTATTCTTTGGGGTTGGTTCAAGATATTT	CAASDDNSGGILWGWFKIF	TRGV10	.	TRGJP1	9	-1	-1	39
9	5.6340144230769234E-5	TGTGCTGCGTGGGATTATATATTAATCTACTGCCCGAATTATTATAAGAAACTCTTT	CAAWDYILIYCPNYYKKLF	TRGV10	.	TRGJ1	16	-1	-1	34
9	5.6340144230769234E-5	TGTGCTGCGTGGGATGGGTATGGGTTCTCTCGCACTGGTTGGTTCAAGATATTT	CAAWDGYGFSRTGWFKIF	TRGV10	.	TRGJP1	14	-1	-1	32
9	5.6340144230769234E-5	TGTGCCACCTGGGATGGGCGCTTCCTTGGACTTTATTATAAGAAACTCTTT	CATWDGRFLGLYYKKLF	TRGV4	.	TRGJ1	24	-1	-1	32
9	5.6340144230769234E-5	TGTGCCACCTGGGACGGGCCATTCCCTTCGAATTATTATAAGAAACTCTTT	CATWDGPFPSNYYKKLF	TRGV2	.	TRGJ1	25	-1	-1	26
9	5.6340144230769234E-5	TGTGCCACCTGGGACGGGCTCAGTCTGTTTTATTATAAGAAACTCTTT	CATWDGLSLFYYKKLF	TRGV2	.	TRGJ1	18	-1	-1	29
9	5.6340144230769234E-5	TGTGCTGCGTGGTTTCTATATACCACTGGTTGGTTCAAGATATTT	CAAWFLYTTGWFKIF	TRGV10	.	TRGJP1	11	-1	-1	16
9	5.6340144230769234E-5	TGTGCTGGGGATAGCCGTAAGAAAAATTATTATAAGAAACTCTTT	CAGDSRKKNYYKKLF	TRGV10	.	TRGJ1	6	-1	-1	24
9	5.6340144230769234E-5	TGTGCCGCTGACTTTGTATCACCTGGGTGGATGGGGAAACTCTTT	CAADFVSPGWMGKLF	TRGV4	.	TRGJ1	5	-1	-1	35
9	5.6340144230769234E-5	TGTGCCACCTGGGCCCACCCTGGGAGTGATTGGATCAAGACGTTT	CATWAHPGSDWIKTF	TRGV2	.	TRGJP2	12	-1	-1	24
9	5.6340144230769234E-5	TGTGCCACCTGGGATGGCCTAGACGCTGGTTATAAGAAACTCTTT	CATWDGLDAGYKKLF	TRGV4	.	TRGJ1	16	-1	-1	29
9	5.6340144230769234E-5	TGTGCCACCTGGGATGGCAAATCCCATTATTATAAGAAACTCTTT	CATWDGKSHYYKKLF	TRGV4	.	TRGJ1	25	-1	-1	25
9	5.6340144230769234E-5	TGTGCCACCTGGGATGGGCCTTTTGTGCGTTATAAGAAACTCTTT	CATWDGPFVRYKKLF	TRGV4	.	TRGJ1	19	-1	-1	29
9	5.6340144230769234E-5	TGTGCCACCTGGGATGGGCCATCAAAGGGCTATAAGAAACTCTTT	CATWDGPSKGYKKLF	TRGV4	.	TRGJ1	22	-1	-1	30
9	5.6340144230769234E-5	TGTGCCACCTGGGATGGGGATGAACTGTGCGGTAAGAAACTCTTT	CATWDGDELCGKKLF	TRGV4	.	TRGJ1	17	-1	-1	32
9	5.6340144230769234E-5	TGTGCCACCTGGGACGTCGGCCAGGGCGGATATAAGAAACTCTTT	CATWDVGQGGYKKLF	TRGV4	.	TRGJ1	13	-1	-1	30
9	5.6340144230769234E-5	TGTGCCACCTGGGACGGTTCCTCGAATTATTATAAGAAACTCTTT	CATWDGSSNYYKKLF	TRGV2	.	TRGJ1	16	-1	-1	21
9	5.6340144230769234E-5	TGTGCCACCTGGGACGGGCCAGTGGGGGGAGATAAGAAACTCTTT	CATWDGPVGGDKKLF	TRGV2	.	TRGJ1	22	-1	-1	31
9	5.6340144230769234E-5	TGTGCCACCTGGGACGGGCGTCCGAATTATTATAAGAAACTCTTT	CATWDGRPNYYKKLF	TRGV2	.	TRGJ1	18	-1	-1	22
9	5.6340144230769234E-5	TGTGCCACCTGGGACGGGCAGCATCCGTATTATAAGAAACTCTTT	CATWDGQHPYYKKLF	TRGV2	.	TRGJ1	18	-1	-1	27
9	5.6340144230769234E-5	TGTGCCACCTGGGACGACAACCGGAATTATTATAAGAAACTCTTT	CATWDDNRNYYKKLF	TRGV2	.	TRGJ1	15	-1	-1	23
9	5.6340144230769234E-5	TGTGCCACCTGGGACATCGCTTCGAATTATTATAAGAAACTCTTT	CATWDIASNYYKKLF	TRGV5	.	TRGJ1	15	-1	-1	20
9	5.6340144230769234E-5	TGTGCCACCTGGGACAGTCCCGCCCTTTATTATAAGAAACTCTTT	CATWDSPALYYKKLF	TRGV5	.	TRGJ1	19	-1	-1	26
9	5.6340144230769234E-5	TGTGCCACCTGGGACAGCGCCCCGAATTATTATAAGAAACTCTTT	CATWDSAPNYYKKLF	TRGV5	.	TRGJ1	20	-1	-1	22
9	5.6340144230769234E-5	TGTGCCACCTGGGACAGGCTCCGGGTTTATTATAAGAAACTCTTT	CATWDRLRVYYKKLF	TRGV3	.	TRGJ1	18	-1	-1	26
9	5.6340144230769234E-5	TGTGCCACCTGGGACAGGCCTATGTATTATTATAAGAAACTCTTT	CATWDRPMYYYKKLF	TRGV3	.	TRGJ1	20	-1	-1	25
9	5.6340144230769234E-5	TGTGCCACCTGGGACAGGCCCGAGGATGATTATAAGAAACTCTTT	CATWDRPEDDYKKLF	TRGV3	.	TRGJ1	19	-1	-1	25
9	5.6340144230769234E-5	TGTGCCACCTGGGACAGGCCGAGGCTGTATTATAAGAAACTCTTT	CATWDRPRLYYKKLF	TRGV5	.	TRGJ1	19	-1	-1	27
9	5.6340144230769234E-5	TGTGCCACCTGGGGGAGCCTGAATTATTATAAGAAACTCTTT	CATWGSLNYYKKLF	TRGV4	.	TRGJ1	12	-1	-1	20
9	5.6340144230769234E-5	TGTGCCACCTGGGATGGGTCTAATTATTATAAGAAACTCTTT	CATWDGSNYYKKLF	TRGV4	.	TRGJ1	17	-1	-1	18
9	5.6340144230769234E-5	TGTGCCACCTGGGATGGGCTATATTATTATAAGAAACTCTTT	CATWDGLYYYKKLF	TRGV4	.	TRGJ1	18	-1	-1	22
9	5.6340144230769234E-5	TGTGCCACCTGGGATGGGCCCCCTTATTATAAGAAACTCTTT	CATWDGPPYYKKLF	TRGV4	.	TRGJ1	20	-1	-1	23
9	5.6340144230769234E-5	TGTGCCACCTGGGATGGGCGGTCTTATTATAAGAAACTCTTT	CATWDGRSYYKKLF	TRGV4	.	TRGJ2	18	-1	-1	23
9	5.6340144230769234E-5	TGTGCCACCTGGGATGGGCAAGATGGCTATAAGAAACTCTTT	CATWDGQDGYKKLF	TRGV4	.	TRGJ1	18	-1	-1	27
9	5.6340144230769234E-5	TGTGCCACCTGGGACGGCAGGAATTATTATAAGAAACTCTTT	CATWDGRNYYKKLF	TRGV2	.	TRGJ1	16	-1	-1	20
9	5.6340144230769234E-5	TGTGCCACCTGGGACGGGCCTAGTGATTATAAGAAACTCTTT	CATWDGPSDYKKLF	TRGV2	.	TRGJ1	19	-1	-1	25
9	5.6340144230769234E-5	TGTGCCACCTGGGACGGACGAAGATATTATAAGAAACTCTTT	CATWDGRRYYKKLF	TRGV2	.	TRGJ1	16	-1	-1	24
9	5.6340144230769234E-5	TGTGCCACCTGGGACATGAGTGGGGATTATAAGAAACTCTTT	CATWDMSGDYKKLF	TRGV3	.	TRGJ1	15	-1	-1	25
9	5.6340144230769234E-5	TGTGCCACCTGGGACAGTCAGGGTTATTATAAGAAACTCTTT	CATWDSQGYYKKLF	TRGV5	.	TRGJ1	16	-1	-1	23
9	5.6340144230769234E-5	TGTGCCACCTGGGACAGGCTTCATTATTATAAGAAACTCTTT	CATWDRLHYYKKLF	TRGV3	.	TRGJ1	18	-1	-1	22
9	5.6340144230769234E-5	TGTGCCACCTGGGACAGGCTCGGCTATTATAAGAAACTCTTT	CATWDRLGYYKKLF	TRGV3	.	TRGJ1	18	-1	-1	24
9	5.6340144230769234E-5	TGTGCCACCTGGGACAGGCCTTTAGTTTGGAAGAAACTCTTT	CATWDRPLVWKKLF	TRGV5	.	TRGJ1	20	-1	-1	30
9	5.6340144230769234E-5	TGTGCCACCTGGGACAGGCCTCCTTATTATAAGAAACTCTTT	CATWDRPPYYKKLF	TRGV3	.	TRGJ1	20	-1	-1	23
9	5.6340144230769234E-5	TGTGCCACCTGGGACAGGCCGATTGAGTATAAGAAACTCTTT	CATWDRPIEYKKLF	TRGV5	.	TRGJ1	19	-1	-1	27
9	5.6340144230769234E-5	TGTGCCACCTGGGACAGGCCGAGGTGTTATAAGAAACTCTTT	CATWDRPRCYKKLF	TRGV5	.	TRGJ1	19	-1	-1	26
9	5.6340144230769234E-5	TGTGCCACCTGGGACAGGCGGTGTGATCTTAAGAAACTCTTT	CATWDRRCDLKKLF	TRGV5	.	TRGJ1	18	-1	-1	29
9	5.6340144230769234E-5	TGTGCCACCTGGGACAGGCGGTATTATTATAAGAAACTCTTT	CATWDRRYYYKKLF	TRGV3	.	TRGJ1	18	-1	-1	22
9	5.6340144230769234E-5	TGTGCCACCTGGGACAGGCGAAGTTATTATAAGAAACTCTTT	CATWDRRSYYKKLF	TRGV5	.	TRGJ1	18	-1	-1	18
9	5.6340144230769234E-5	TGTGCCACCTGGGACAGGCAAAACCAGGATAAGAAACTCTTT	CATWDRQNQDKKLF	TRGV5	.	TRGJ1	18	-1	-1	28
9	5.6340144230769234E-5	TGTGCCACCTGGGAGAATTGGTATTATTATAAGAAACTCTTT	CATWENWYYYKKLF	TRGV2	.	TRGJ1	13	-1	-1	15
9	5.6340144230769234E-5	TGTGCCACCTGGGAAGGGTCGAATTATTATAAGAAACTCTTT	CATWEGSNYYKKLF	TRGV3	.	TRGJ1	16	-1	-1	18
9	5.6340144230769234E-5	TGTGCCACCTGGTCCAGGGTAGGAAGTAAGAAACTCTTT	CATWSRVGSKKLF	TRGV8	.	TRGJ1	11	-1	-1	26
9	5.6340144230769234E-5	TGTGCCACCTGGCCCTCCCACACCTCTAAGAAACTCTTT	CATWPSHTSKKLF	TRGV2	.	TRGJ1	11	-1	-1	26
9	5.6340144230769234E-5	TGTGCCACCTGGCCACCGGGCTCTTATAAGAAACTCTTT	CATWPPGSYKKLF	TRGV8	.	TRGJ1	11	-1	-1	23
9	5.6340144230769234E-5	TGTGCCACCTGGGCCCTCTCCGGGTATAAGAAACTCTTT	CATWALSGYKKLF	TRGV7	.	TRGJ1	12	-1	-1	24
9	5.6340144230769234E-5	TGTGCCACCTGGGGCCGACCTCCTCATAAGAAACTCTTT	CATWGRPPHKKLF	TRGV4	.	TRGJ1	12	-1	-1	25
9	5.6340144230769234E-5	TGTGCCACCTGGGGCAGAATATATTATAAGAAACTCTTT	CATWGRIYYKKLF	TRGV4	.	TRGJ1	12	-1	-1	16
9	5.6340144230769234E-5	TGTGCCACCTGGGATTCCCATTATTATAAGAAACTCTTT	CATWDSHYYKKLF	TRGV8	.	TRGJ1	14	-1	-1	13
9	5.6340144230769234E-5	TGTGCCACCTGGGATCGCAAACAGAATAAGAAACTCTTT	CATWDRKQNKKLF	TRGV8	.	TRGJ1	14	-1	-1	25
9	5.6340144230769234E-5	TGTGCCACCTGGGATCGGGATTATTATAAGAAACTCTTT	CATWDRDYYKKLF	TRGV4	.	TRGJ1	18	-1	-1	19
9	5.6340144230769234E-5	TGTGCCACCTGGGATGCCTATTATTATAAGAAACTCTTT	CATWDAYYYKKLF	TRGV4	.	TRGJ1	15	-1	-1	19
9	5.6340144230769234E-5	TGTGCCACCTGGGATGGTTCTTATTATAAGAAACTCTTT	CATWDGSYYKKLF	TRGV4	.	TRGJ1	16	-1	-1	20
9	5.6340144230769234E-5	TGTGCCACCTGGGATGGTAGGTATTATAAGAAACTCTTT	CATWDGRYYKKLF	TRGV4	.	TRGJ1	16	-1	-1	21
9	5.6340144230769234E-5	TGTGCCACCTGGGATGGGTTGGATTATAAGAAACTCTTT	CATWDGLDYKKLF	TRGV4	.	TRGJ1	17	-1	-1	22
9	5.6340144230769234E-5	TGTGCCACCTGGGATGGGCCCGATTATAAGAAACTCTTT	CATWDGPDYKKLF	TRGV4	.	TRGJ1	20	-1	-1	22
9	5.6340144230769234E-5	TGTGCCACCTGGGATGGACTTGATTATAAGAAACTCTTT	CATWDGLDYKKLF	TRGV4	.	TRGJ1	16	-1	-1	22
9	5.6340144230769234E-5	TGTGCCACCTGGGATGAGCCTTATTATAAGAAACTCTTT	CATWDEPYYKKLF	TRGV4	.	TRGJ1	19	-1	-1	20
9	5.6340144230769234E-5	TGTGCCACCTGGGATGAGGCATTCGGAAAGAAACTCTTT	CATWDEAFGKKLF	TRGV8	.	TRGJ1	19	-1	-1	27
9	5.6340144230769234E-5	TGTGCCACCTGGGATGAATATTATTATAAGAAACTCTTT	CATWDEYYYKKLF	TRGV4	.	TRGJ1	15	-1	-1	19
9	5.6340144230769234E-5	TGTGCCACCTGGGATAGGCCGAGGTATAAGAAACTCTTT	CATWDRPRYKKLF	TRGV8	.	TRGJ1	19	-1	-1	24
9	5.6340144230769234E-5	TGTGCCACCTGGGATAGGCATCATTATAAGAAACTCTTT	CATWDRHHYKKLF	TRGV8	.	TRGJ1	18	-1	-1	19
9	5.6340144230769234E-5	TGTGCCACCTGGGATAGGGGGGGCTATAAGAAACTCTTT	CATWDRGGYKKLF	TRGV8	.	TRGJ1	17	-1	-1	24
9	5.6340144230769234E-5	TGTGCCACCTGGGACCCGAGTTATTATAAGAAACTCTTT	CATWDPSYYKKLF	TRGV8	.	TRGJ1	13	-1	-1	16
9	5.6340144230769234E-5	TGTGCCACCTGGGACCGATATTATTATAAGAAACTCTTT	CATWDRYYYKKLF	TRGV5	.	TRGJ1	14	-1	-1	15
9	5.6340144230769234E-5	TGTGCCACCTGGGACGCCCATTATTATAAGAAACTCTTT	CATWDAHYYKKLF	TRGV2	.	TRGJ1	15	-1	-1	19
9	5.6340144230769234E-5	TGTGCCACCTGGGACGGGCCCGGCTATAAGAAACTCTTT	CATWDGPGYKKLF	TRGV2	.	TRGJ1	21	-1	-1	24
9	5.6340144230769234E-5	TGTGCCACCTGGGACGGACAGGGTTATAAGAAACTCTTT	CATWDGQGYKKLF	TRGV2	.	TRGJ1	16	-1	-1	23
9	5.6340144230769234E-5	TGTGCCACCTGGGACGAAGGTGGTTATAAGAAACTCTTT	CATWDEGGYKKLF	TRGV5	.	TRGJ1	14	-1	-1	23
9	5.6340144230769234E-5	TGTGCCACCTGGGACACTAATTATTATAAGAAACTCTTT	CATWDTNYYKKLF	TRGV7	.	TRGJ1	15	-1	-1	18
9	5.6340144230769234E-5	TGTGCCACCTGGGACACCTATTATTATAAGAAACTCTTT	CATWDTYYYKKLF	TRGV7	.	TRGJ1	15	-1	-1	19
9	5.6340144230769234E-5	TGTGCCACCTGGGACACACATTATTATAAGAAACTCTTT	CATWDTHYYKKLF	TRGV2	.	TRGJ1	14	-1	-1	19
9	5.6340144230769234E-5	TGTGCCACCTGGGACAGGCTCCGATATAAGAAACTCTTT	CATWDRLRYKKLF	TRGV5	.	TRGJ1	18	-1	-1	24
9	5.6340144230769234E-5	TGTGCCACCTGGGACAGGCCTCATTATAAGAAACTCTTT	CATWDRPHYKKLF	TRGV5	.	TRGJ1	20	-1	-1	22
9	5.6340144230769234E-5	TGTGCCACCTGGGACAGGCCCTCTTATAAGAAACTCTTT	CATWDRPSYKKLF	TRGV5	.	TRGJ1	19	-1	-1	23
9	5.6340144230769234E-5	TGTGCCACCTGGGACAGGCCCGGGTATAAGAAACTCTTT	CATWDRPGYKKLF	TRGV3	.	TRGJ1	19	-1	-1	24
9	5.6340144230769234E-5	TGTGCCACCTGGGACAGGCCGCGGTATAAGAAACTCTTT	CATWDRPRYKKLF	TRGV3	.	TRGJ1	19	-1	-1	24
9	5.6340144230769234E-5	TGTGCCACCTGGGACAGGCATTATTATAAGAAACTCTTT	CATWDRHYYKKLF	TRGV5	.	TRGJ1	18	-1	-1	19
9	5.6340144230769234E-5	TGTGCCACCTGGGACAGATATTATTATAAGAAACTCTTT	CATWDRYYYKKLF	TRGV5	.	TRGJ1	16	-1	-1	19
9	5.6340144230769234E-5	TGTGCCACCTGGGACAGACCGGATTATAAGAAACTCTTT	CATWDRPDYKKLF	TRGV3	.	TRGJ1	19	-1	-1	22
9	5.6340144230769234E-5	TGTGCCACCTGGTCACACTATTATAAGAAACTCTTT	CATWSHYYKKLF	TRGV3	.	TRGJ1	11	-1	-1	18
9	5.6340144230769234E-5	TGTGCCACCTGGGTTTTGGGGGGGAAGAAACTCTTT	CATWVLGGKKLF	TRGV7	.	TRGJ1	12	-1	-1	24
9	5.6340144230769234E-5	TGTGCCACCTGGGCCTGCCGCTATAAGAAACTCTTT	CATWACRYKKLF	TRGV4	.	TRGJ1	12	-1	-1	21
9	5.6340144230769234E-5	TGTGCCACCTGGGCCGGGGGTCCTAAGAAACTCTTT	CATWAGGPKKLF	TRGV4	.	TRGJ1	12	-1	-1	23
9	5.6340144230769234E-5	TGTGCCACCTGGGGATTTTATTATAAGAAACTCTTT	CATWGFYYKKLF	TRGV3	.	TRGJ1	12	-1	-1	17
9	5.6340144230769234E-5	TGTGCCACCTGGGATTGTGATTATAAGAAACTCTTT	CATWDCDYKKLF	TRGV2	.	TRGJ1	13	-1	-1	19
9	5.6340144230769234E-5	TGTGCCACCTGGGATGGCTATTATAAGAAACTCTTT	CATWDGYYKKLF	TRGV4	.	TRGJ1	16	-1	-1	18
9	5.6340144230769234E-5	TGTGCCACCTGGGATGGCCCATATAAGAAACTCTTT	CATWDGPYKKLF	TRGV4	.	TRGJ1	21	-1	-1	21
9	5.6340144230769234E-5	TGTGCCACCTGGGATGGCCAGGGGGGGAAACTCTTT	CATWDGQGGKLF	TRGV4	.	TRGJ1	16	-1	-1	26
9	5.6340144230769234E-5	TGTGCCACCTGGGATGACGATTATAAGAAACTCTTT	CATWDDDYKKLF	TRGV4	.	TRGJ1	15	-1	-1	19
9	5.6340144230769234E-5	TGTGCCACCTGGGATATGGGGGATAAGAAACTCTTT	CATWDMGDKKLF	TRGV8	.	TRGJ1	15	-1	-1	22
9	5.6340144230769234E-5	TGTGCCACCTGGGATAGTGGCTATAAGAAACTCTTT	CATWDSGYKKLF	TRGV8	.	TRGJ1	23	-1	-1	21
9	5.6340144230769234E-5	TGTGCCACCTGGGACGGGCACTATAAGAAACTCTTT	CATWDGHYKKLF	TRGV2	.	TRGJ1	18	-1	-1	21
9	5.6340144230769234E-5	TGTGCCACCTGGGACGGAAGGGGGAAGAAACTCTTT	CATWDGRGKKLF	TRGV2	.	TRGJ1	16	-1	-1	24
9	5.6340144230769234E-5	TGTGCCACCTGGGACGATTATTATAAGAAACTCTTT	CATWDDYYKKLF	TRGV4	.	TRGJ1	13	-1	-1	16
9	5.6340144230769234E-5	TGTGCCACCTGGGACACGTATTATAAGAAACTCTTT	CATWDTYYKKLF	TRGV7	.	TRGJ1	15	-1	-1	18
9	5.6340144230769234E-5	TGTGCCACCTGGGACAGCTATTATAAGAAACTCTTT	CATWDSYYKKLF	TRGV7	.	TRGJ1	16	-1	-1	18
9	5.6340144230769234E-5	TGTGCCACCTGGGACAGCCGCTTGAAGAAACTCTTT	CATWDSRLKKLF	TRGV5	.	TRGJ1	16	-1	-1	24
9	5.6340144230769234E-5	TGTGCCACCTGGGACAGGTGGCATAAGAAACTCTTT	CATWDRWHKKLF	TRGV7	.	TRGJ1	17	-1	-1	22
9	5.6340144230769234E-5	TGTGCCACCTGGGACAGGCACTATAAGAAACTCTTT	CATWDRHYKKLF	TRGV5	.	TRGJ1	18	-1	-1	21
9	5.6340144230769234E-5	TGTGCCACCTGGGACAAAGGGTATAAGAAACTCTTT	CATWDKGYKKLF	TRGV5	.	TRGJ1	15	-1	-1	21
9	5.6340144230769234E-5	TGTGCCACCTGGGAACGTTATTATAAGAAACTCTTT	CATWERYYKKLF	TRGV8	.	TRGJ1	13	-1	-1	17
9	5.6340144230769234E-5	TGTGCCACCTGGGAAGGTTATTATAAGAAACTCTTT	CATWEGYYKKLF	TRGV2	.	TRGJ1	16	-1	-1	17
9	5.6340144230769234E-5	TGCGCTGCGTGGGATCATTATTATAAGAAACTCTTT	CAAWDHYYKKLF	TRGV10	.	TRGJ1	14	-1	-1	16
9	5.6340144230769234E-5	TGTGCCTCCCCGAATTATTATAAGAAACTCTTT	CASPNYYKKLF	TRGV4	.	TRGJ1	8	-1	-1	10
9	5.6340144230769234E-5	TGTGCCCCCGGGGATTATTATAAGAAACTCTTT	CAPGDYYKKLF	TRGV8	.	TRGJ1	14	-1	-1	13
9	5.6340144230769234E-5	TGTGCCACCTGCCGCTATTATAAGAAACTCTTT	CATCRYYKKLF	TRGV4	.	TRGJ1	10	-1	-1	15
9	5.6340144230769234E-5	TGTGCCACCTGGGTTGGTTATAAGAAACTCTTT	CATWVGYKKLF	TRGV8	.	TRGJ1	12	-1	-1	17
9	5.6340144230769234E-5	TGTGCCACCTGGGGCTCTTATAAGAAACTCTTT	CATWGSYKKLF	TRGV8	.	TRGJ1	12	-1	-1	17
9	5.6340144230769234E-5	TGTGCCACCTGGGGGGATTATAAGAAACTCTTT	CATWGDYKKLF	TRGV5	.	TRGJ1	12	-1	-1	16
9	5.6340144230769234E-5	TGTGCCACCTGGGATACCCAGCCGAAACTCTTT	CATWDTQPKLF	TRGV8	.	TRGJ1	15	-1	-1	23
9	5.6340144230769234E-5	TGTGCCACCTGGGATAGGCTTAAGAAACTCTTT	CATWDRLKKLF	TRGV8	.	TRGJ1	21	-1	-1	20
9	5.6340144230769234E-5	TGTGCCACCTGGGATAAAAGGAAGAAACTCTTT	CATWDKRKKLF	TRGV8	.	TRGJ1	15	-1	-1	21
9	5.6340144230769234E-5	TGTGCCACCTGGGACGAGTATAAGAAACTCTTT	CATWDEYKKLF	TRGV4	.	TRGJ1	13	-1	-1	18
[truncated: 2,324 more rows]
