# Supplementary material for: Dissection of the Human T-Cell Receptor γ Gene Repertoire in the Brain and Peripheral Blood Identifies Age- and Alzheimer's Disease-Associated Clonotype Profiles
Source: Front Immunol. 2020 Jan 29;11:12. doi: 10.3389/fimmu.2020.00012 (PMC7025544; doi:10.3389/fimmu.2020.00012)
Supplement: Supplementary file 5 [file Data_Sheet_2.zip › repertoires_corrected_and_decontaminated/PN221.txt]

count	freq	cdr3nt	cdr3aa	v	d	j	VEnd	DStart	DEnd	JStart
5090	0.05466769772737037	TGTGCCTTGTGGGAGGTGCAGATGGGCAAAAAAATCAAGGTATTT	CALWEVQMGKKIKVF	TRGV9	.	TRGJP	19	-1	-1	19
2983	0.032038063324311555	TGTGCCACCTGGGACACTTCTAAGAAACTCTTT	CATWDTSKKLF	TRGV3	.	TRGJ2	15	-1	-1	17
2087	0.0224148300897882	TGTGCCACCTGGCGAGTTTCGAAGAAACTCTTT	CATWRVSKKLF	TRGV4	.	TRGJ2	11	-1	-1	21
2017	0.021663014993341067	TGTGCCACCTGGGACGGGCCCGGTTGGTTCAAGATATTT	CATWDGPGWFKIF	TRGV2	.	TRGJP1	21	-1	-1	21
1842	0.019783477252223226	TGTGCCTTGTGGGAGGTCTCAGAGTTGGGCAAAAAAATCAAGGTATTT	CALWEVSELGKKIKVF	TRGV9	.	TRGJP	16	-1	-1	20
1669	0.017925419942432443	TGTGCCTTGTGGGTAGAGGAGTTGGGCAAAAAAATCAAGGTATTT	CALWVEELGKKIKVF	TRGV9	.	TRGJP	12	-1	-1	18
1264	0.013575632598702581	TGTGCCACCTGGGACGGGCTAGAGAAACTCTTT	CATWDGLEKLF	TRGV2	.	TRGJ1	18	-1	-1	22
1187	0.012748635992610731	TGTGCCACCTGGGACAATAATAAGAAACTCTTT	CATWDNNKKLF	TRGV5	.	TRGJ2	15	-1	-1	16
1156	0.012415689307041285	TGTGCCTTGTGGGAGGTAGAGTTGGGCAAAAAAATCAAGGTATTT	CALWEVELGKKIKVF	TRGV9	.	TRGJP	16	-1	-1	17
964	0.010353567899643425	TGTGCCTTGTGGGAGGTCAAATCGGGTTTAGAGTTGGGCAAAAAAATCAAGGTATTT	CALWEVKSGLELGKKIKVF	TRGV9	.	TRGJP	16	-1	-1	29
930	0.009988400567083387	TGTGCCTTGTGGGAGGTGCCGGGTTATTATAAGAAACTCTTT	CALWEVPGYYKKLF	TRGV9	.	TRGJ2	18	-1	-1	23
691	0.007421489023499592	TGTGCTGCGTGGGCTCAGAAGAAACTCTTT	CAAWAQKKLF	TRGV10	.	TRGJ2	12	-1	-1	18
573	0.00615414357520299	TGTGCCACCCAATCTGAGAAACTCTTT	CATQSEKLF	TRGV8	.	TRGJ1	8	-1	-1	16
527	0.005660093654680586	TGTGCCACCTGGGACGGGCCTTATTATAAGAAACTCTTT	CATWDGPYYKKLF	TRGV2	.	TRGJ2	19	-1	-1	20
477	0.00512308287150406	TGTGCCTTCGTCTGGAAACTCTTT	CAFVWKLF	TRGV9	.	TRGJ1	7	-1	-1	14
466	0.005004940499205224	TGTGCCTTGTGTAGTTATAAGAAACTCTTT	CALCSYKKLF	TRGV9	.	TRGJ1	10	-1	-1	14
452	0.004854577479915797	TGTGCCTTGTGGGATCCCCCGGGCGGTTATAAGAAACTCTTT	CALWDPPGGYKKLF	TRGV9	.	TRGJ2	13	-1	-1	26
395	0.004242385187094557	TGTGCCACCTGGGACGGGCGGGGGAATTTTAAGAAACTCTTT	CATWDGRGNFKKLF	TRGV2	.	TRGJ1	18	-1	-1	25
375	0.004027580873823947	TGTGCCACCTGGGACGGGAAAGGTTGGTTCAAGATATTT	CATWDGKGWFKIF	TRGV2	.	TRGJP1	17	-1	-1	21
374	0.004016840658160416	TGTGCCTTGTGGGAACCGAATTATTATAAGAAACTCTTT	CALWEPNYYKKLF	TRGV9	.	TRGJ2	13	-1	-1	16
358	0.0038449972075439275	TGTGCCTTGTGGGAGAACACACACGATACCACTGGTTGGTTCAAGATATTT	CALWENTHDTTGWFKIF	TRGV9	.	TRGJP1	14	-1	-1	25
356	0.0038235167762168663	TGTGCCTTGTGGGAGGTGCATTATAAGAAACTCTTT	CALWEVHYKKLF	TRGV9	.	TRGJ2	19	-1	-1	19
346	0.0037161146195815614	TGTGCCCCCGTTGTAGTGGGGAAACTCTTT	CAPVVVGKLF	TRGV9	.	TRGJ1	5	-1	-1	20
345	0.0037053744039180305	TGTGCCTTGTGGGACCTTCCCGAAGACTATTATAAGAAACTCTTT	CALWDLPEDYYKKLF	TRGV9	.	TRGJ2	13	-1	-1	27
339	0.0036409331099368477	TGTGCCTTGTGGGAGGCGCAAAGGGAGTTGGGCAAAAAAATCAAGGTATTT	CALWEAQRELGKKIKVF	TRGV9	.	TRGJP	19	-1	-1	24
339	0.0036409331099368477	TGTGCCTTGTGGGAGGTCGCAATGGGGTATAAGAAACTCTTT	CALWEVAMGYKKLF	TRGV9	.	TRGJ1	20	-1	-1	27
332	0.003565751600292134	TGTGCTGCGTGGGATTATAATTATAAGAAACTCTTT	CAAWDYNYKKLF	TRGV10	.	TRGJ2	16	-1	-1	16
326	0.0035013103063109507	TGTGCCTTGTGGGAGGTGCAGGAGGGGTATAAGAAACTCTTT	CALWEVQEGYKKLF	TRGV9	.	TRGJ1	19	-1	-1	27
322	0.0034583494436568286	TGTGCCTTGTGGGAGGTAGCTTATTATAAGAAACTCTTT	CALWEVAYYKKLF	TRGV9	.	TRGJ1	16	-1	-1	20
316	0.0033939081496756453	TGTGCCACCTGGGACGGGCCGGCTTATAAGAAACTCTTT	CATWDGPAYKKLF	TRGV2	.	TRGJ1	19	-1	-1	23
300	0.003222064699059157	TGTGCCTTGTTTTGGGAGAAACTCTTT	CALFWEKLF	TRGV9	.	TRGJ1	9	-1	-1	16
293	0.0031468831894144434	TGTGCCTTGTGGGAGGCCCAAGAGTTGGGCAAAAAAATCAAGGTATTT	CALWEAQELGKKIKVF	TRGV9	.	TRGJP	15	-1	-1	18
284	0.003050221248442669	TGTGCCTTGTGGGAGGTGCGGTATAAGAAACTCTTT	CALWEVRYKKLF	TRGV9	.	TRGJ1	18	-1	-1	21
284	0.003050221248442669	TGTGCCTTGTGGGAGGTAGGGCCCAAGAAACTCTTT	CALWEVGPKKLF	TRGV9	.	TRGJ1	16	-1	-1	24
282	0.0030287408171156076	TGTGCCTTGTGGGAGGTGCAATATAAGAAACTCTTT	CALWEVQYKKLF	TRGV9	.	TRGJ1	19	-1	-1	21
264	0.002835416935172058	TGTGCCACCTGGGATATGACGAAACTCTTT	CATWDMTKLF	TRGV8	.	TRGJ1	15	-1	-1	20
236	0.002534690896593204	TGTGCTGCGTGGGTTTACTATAAGAAACTCTTT	CAAWVYYKKLF	TRGV10	.	TRGJ2	17	-1	-1	14
226	0.0024272887399578984	TGTGCTGCGTGGGATTATAAGAAACTCTTT	CAAWDYKKLF	TRGV10	.	TRGJ1	16	-1	-1	13
218	0.0023413670146496543	TGTGCCTTACCCAAGCTGCGGCTCTTT	CALPKLRLF	TRGV9	.	TRGJ1	7	-1	-1	21
215	0.0023091463676590627	TGTGCCTTGTGGGAGGGATTTTGGAAACTCTTT	CALWEGFWKLF	TRGV9	.	TRGJ2	15	-1	-1	23
215	0.0023091463676590627	TTCGTCCTCTTT	FVLF	TRGV9	.	TRGJ1	0	-1	-1	6
211	0.0022661855050049406	TGTGCCTTGTGGGAGGTGCTATATAAGAAACTCTTT	CALWEVLYKKLF	TRGV9	.	TRGJ2	18	-1	-1	21
211	0.0022661855050049406	TGTGCCTTCCTCTTT	CAFLF	TRGV9	.	TRGJ1	7	-1	-1	9
207	0.0022232246423508186	TGTGCTGCGTGGGATTATTATAAGAAACTCTTT	CAAWDYYKKLF	TRGV10	.	TRGJ1	16	-1	-1	13
199	0.002137302917042574	TGTGCCTTGCAACCCTTCGTCGATTATAAGAAACTCTTT	CALQPFVDYKKLF	TRGV9	.	TRGJ1	8	-1	-1	22
198	0.0021265627013790436	TGTGCCTTGTGGGAGGTTCCGGATTATAAGAAACTCTTT	CALWEVPDYKKLF	TRGV9	.	TRGJ1	16	-1	-1	22
196	0.002105082270051983	TGTGCCTTGGGGGTCAGACTCTTT	CALGVRLF	TRGV9	.	TRGJ1	12	-1	-1	17
195	0.002094342054388452	TGTGCCTTGGGCCATTATAAGAAACTCTTT	CALGHYKKLF	TRGV9	.	TRGJ1	8	-1	-1	13
194	0.0020836018387249216	TGTGCCACCTGGGACGGGCCAGGTAGATATAAGAAACTCTTT	CATWDGPGRYKKLF	TRGV4	.	TRGJ1	19	-1	-1	27
193	0.002072861623061391	TGTGCCTTGTGCAGTTATTATAAGAAACTCTTT	CALCSYYKKLF	TRGV9	.	TRGJ1	10	-1	-1	14
189	0.002029900760407269	TGTGCCTTGTGCCTCAATTATTATAAGAAACTCTTT	CALCLNYYKKLF	TRGV9	.	TRGJ1	10	-1	-1	15
185	0.001986939897753147	TGTGCCTTGTGGGAGGTCAATAAGGATAAGAAACTCTTT	CALWEVNKDKKLF	TRGV9	.	TRGJ1	16	-1	-1	25
184	0.0019761996820896162	TGTGCCTTGCTCTTT	CALLF	TRGV9	.	TRGJ1	8	-1	-1	9
179	0.0019224986037719638	TGTGCCACCTGGGACAGGCGGGGCACTGGTTGGTTCAAGATATTT	CATWDRRGTGWFKIF	TRGV3	.	TRGJP1	18	-1	-1	23
178	0.0019117583881084331	TGTAACTTGGGGTGGAAACTCTTT	CNLGWKLF	TRGV9	.	TRGJ1	14	-1	-1	14
177	0.0019010181724449027	TGTGCTGCGTGGGATCGTCGAGGTAAGAAACTCTTT	CAAWDRRGKKLF	TRGV10	.	TRGJ1	14	-1	-1	23
177	0.0019010181724449027	TGTGCCTTGTGGGAGGGGGAACTCTTT	CALWEGELF	TRGV9	.	TRGJ2	15	-1	-1	19
173	0.0018580573097907807	TGTGCCACCTGGGGTATGGACGAGAATTATTATAAGAAACTCTTT	CATWGMDENYYKKLF	TRGV4	.	TRGJ2	12	-1	-1	23
171	0.0018365768784637197	TGTGCCTTGTGGGAGGTGGGATGGGAACTCTTT	CALWEVGWELF	TRGV9	.	TRGJ2	17	-1	-1	25
170	0.001825836662800189	TGTGCTGCGTGGGATTGTTTCACTGGTTGGTTCAAGATATTT	CAAWDCFTGWFKIF	TRGV10	.	TRGJP1	15	-1	-1	20
169	0.0018150964471366584	TGTGCCACCTGGGATCGGAGTGATTGGATCAAGACGTTT	CATWDRSDWIKTF	TRGV2	.	TRGJP2	17	-1	-1	18
168	0.001804356231473128	TGTGCCTTGTGGGAGGCCCCCCGAGAACTCTTT	CALWEAPRELF	TRGV9	.	TRGJ1	15	-1	-1	25
167	0.0017936160158095974	TGTGCCTTGTGGGAGGGGGGTGGCGAACTCTTT	CALWEGGGELF	TRGV9	.	TRGJ1	15	-1	-1	25
166	0.001782875800146067	TGTGCCTTGTGGGAGGTGCTTTACTACTATAAGAAACTCTTT	CALWEVLYYYKKLF	TRGV9	.	TRGJ1	18	-1	-1	24
164	0.001761395368819006	TGTGCCTTGTGGGACGCGAAACTCTTT	CALWDAKLF	TRGV9	.	TRGJ1	13	-1	-1	17
161	0.0017291747218284143	TGTGCCTTGTGTGGACTCTTT	CALCGLF	TRGV9	.	TRGJ1	14	-1	-1	14
160	0.001718434506164884	TGTGCTGCGTGGGATCAACACACTGGTTGGTTCAAGATATTT	CAAWDQHTGWFKIF	TRGV10	.	TRGJP1	14	-1	-1	8
158	0.0016969540748378227	TGTGCCACCTGGGATGAGGACTATAAGAAACTCTTT	CATWDEDYKKLF	TRGV4	.	TRGJ2	15	-1	-1	21
158	0.0016969540748378227	TGTGCCTTGTGGGAGGTTAAAATCAAGGTATTT	CALWEVKIKVF	TRGV9	.	TRGJP	16	-1	-1	18
157	0.0016862138591742922	TGTGCCACCTGGGACAAGTGTTTGAAACTCTTT	CATWDKCLKLF	TRGV5	.	TRGJ1	15	-1	-1	23
151	0.0016217725651931092	TGTGCCTTGTGGGGGAGCGGCTATAAGAAACTCTTT	CALWGSGYKKLF	TRGV9	.	TRGJ1	12	-1	-1	21
151	0.0016217725651931092	TGTGCCTTGTGGGAGGTGGAACTCTTT	CALWEVELF	TRGV9	.	TRGJ1	23	-1	-1	19
148	0.0015895519182025175	TGTGCCTTGTGGGAGGGTAGCGAACTCTTT	CALWEGSELF	TRGV9	.	TRGJ1	15	-1	-1	22
145	0.0015573312712119259	TGTGCCTTGTGGGACTCCAAGAAACTCTTT	CALWDSKKLF	TRGV9	.	TRGJ1	13	-1	-1	18
144	0.0015465910555483955	TGTGCCTTGTGGGAGGCCCCCTCAGGGAAACTCTTT	CALWEAPSGKLF	TRGV9	.	TRGJ2	15	-1	-1	26
143	0.0015358508398848648	TGTGCCTTGTTAGACGGGGGGAAACTCTTT	CALLDGGKLF	TRGV9	.	TRGJ1	9	-1	-1	20
142	0.0015251106242213344	TGTGCCTTGTGGGAGGTAAATTATTATAAGAAACTCTTT	CALWEVNYYKKLF	TRGV9	.	TRGJ1	16	-1	-1	18
141	0.0015143704085578038	TGTGCCTTGTGGAAGAAACTCTTT	CALWKKLF	TRGV9	.	TRGJ1	14	-1	-1	12
138	0.0014821497615672122	TGTGCCTTGTGGGAGGCTTATAAGAAACTCTTT	CALWEAYKKLF	TRGV9	.	TRGJ2	15	-1	-1	17
138	0.0014821497615672122	TGTGCCTTGTGGGAGGTGCTGAAACTCTTT	CALWEVLKLF	TRGV9	.	TRGJ1	18	-1	-1	20
138	0.0014821497615672122	TGTGCCACCTCCTGGATCAAGACGTTT	CATSWIKTF	TRGV2	.	TRGJP2	9	-1	-1	12
138	0.0014821497615672122	TGTGCCTTGTGGGGGGAGGGGAAACTCTTT	CALWGEGKLF	TRGV9	.	TRGJ2	15	-1	-1	20
137	0.0014714095459036818	TGTGCCTTGTGGGAGACGTCCGATAAGAAACTCTTT	CALWETSDKKLF	TRGV9	.	TRGJ1	14	-1	-1	22
135	0.0014499291145766207	TGTGCCTTGTTCAATCCGGAGCGGAAGAAACTCTTT	CALFNPERKKLF	TRGV9	.	TRGJ1	9	-1	-1	24
135	0.0014499291145766207	TGTGCCTTGTGGGAGGACCTATTGGGGAAACTCTTT	CALWEDLLGKLF	TRGV9	.	TRGJ1	15	-1	-1	26
135	0.0014499291145766207	TGTGCCTTGTGGGAGGTGCTGAAGAAACTCTTT	CALWEVLKKLF	TRGV9	.	TRGJ1	18	-1	-1	21
134	0.0014391888989130901	TGTGCCTTGTGGGAGGTGCGTCTGTGTTATAAGAAACTCTTT	CALWEVRLCYKKLF	TRGV9	.	TRGJ1	18	-1	-1	26
134	0.0014391888989130901	TGTGCCTTGTGGGAGGTGGCAACTAAGAAACTCTTT	CALWEVATKKLF	TRGV9	.	TRGJ1	17	-1	-1	23
134	0.0014391888989130901	TGTGCCTTGTGGGAGGGGTGGTATAAGAAACTCTTT	CALWEGWYKKLF	TRGV9	.	TRGJ1	15	-1	-1	21
133	0.0014284486832495597	TGTGCCTTGTGGGGGGTAGGATATAAGAAACTCTTT	CALWGVGYKKLF	TRGV9	.	TRGJ2	16	-1	-1	21
132	0.001417708467586029	TGTGCCACCTGGGACAGTAAGAAAACCAAGAAACTCTTT	CATWDSKKTKKLF	TRGV3	.	TRGJ1	16	-1	-1	27
132	0.001417708467586029	TGTGCCTTGTGGGTGATTAAGAAACTCTTT	CALWVIKKLF	TRGV9	.	TRGJ1	12	-1	-1	17
131	0.0014069682519224987	TGTGCCTTGTGGGAGGTGTCTCTTGGGACAAAGAAACTCTTT	CALWEVSLGTKKLF	TRGV9	.	TRGJ1	17	-1	-1	30
131	0.0014069682519224987	TGTGCCTTGTGGGAGGTGCACAAGAAACTCTTT	CALWEVHKKLF	TRGV9	.	TRGJ2	20	-1	-1	21
131	0.0014069682519224987	TGTGCCTTGTGGGAGTGCGGGAAACTCTTT	CALWECGKLF	TRGV9	.	TRGJ1	17	-1	-1	20
130	0.001396228036258968	TGTGCCTTGTGGGAGGGGCAAGAGTTGGGCAAAAAAATCAAGGTATTT	CALWEGQELGKKIKVF	TRGV9	.	TRGJP	19	-1	-1	15
130	0.001396228036258968	TGTGCCTTGTGGGAGGTAAACGGTAAGAAACTCTTT	CALWEVNGKKLF	TRGV9	.	TRGJ1	16	-1	-1	23
130	0.001396228036258968	TGTGCCACCTGGGACGGGCTGGGGAAACTCTTT	CATWDGLGKLF	TRGV2	.	TRGJ2	18	-1	-1	23
130	0.001396228036258968	TGTGCCTTGCATTATAAGAAACTCTTT	CALHYKKLF	TRGV9	.	TRGJ1	8	-1	-1	10
129	0.0013854878205954377	TGTGCCTTGTGGGAGGTGGACCCTAGGAGGAAACTCTTT	CALWEVDPRRKLF	TRGV9	.	TRGJ1	21	-1	-1	29
129	0.0013854878205954377	TGTGCCTTGTGGGAGGTGAGCGTGATAAAGAAACTCTTT	CALWEVSVIKKLF	TRGV9	.	TRGJ1	17	-1	-1	27
129	0.0013854878205954377	TGTGCCTTGTGGGAGGTCCACGTTAAGAAACTCTTT	CALWEVHVKKLF	TRGV9	.	TRGJ2	20	-1	-1	23
129	0.0013854878205954377	TGTGCCTTGTGGGAGGTGTTTCAGGAGAAACTCTTT	CALWEVFQEKLF	TRGV9	.	TRGJ1	17	-1	-1	25
129	0.0013854878205954377	TGTGCCTTGTCGGTTTATAAGAAACTCTTT	CALSVYKKLF	TRGV9	.	TRGJ2	12	-1	-1	14
128	0.001374747604931907	TGTGCCTTGTGGGATAACCATCAGTTGGGCAAAAAAATCAAGGTATTT	CALWDNHQLGKKIKVF	TRGV9	.	TRGJP	13	-1	-1	22
128	0.001374747604931907	TGTGCTGCGTGGGACAAAGGAGGCTATTATAAGAAACTCTTT	CAAWDKGGYYKKLF	TRGV10	.	TRGJ1	13	-1	-1	24
128	0.001374747604931907	TGTGCTGCGTGGGATTCTGTTCGTTGGTTCAAGATATTT	CAAWDSVRWFKIF	TRGV10	.	TRGJP1	15	-1	-1	22
128	0.001374747604931907	TGTGCCTTGCCCAGTAAGAAACTCTTT	CALPSKKLF	TRGV9	.	TRGJ1	8	-1	-1	14
127	0.0013640073892683764	TGTGCCTTGTGGGGGTTTGTGAAACTCTTT	CALWGFVKLF	TRGV9	.	TRGJ1	15	-1	-1	20
127	0.0013640073892683764	TGTGCCTTGTGGGAGAAACTCTTT	CALWEKLF	TRGV9	.	TRGJ1	14	-1	-1	13
126	0.001353267173604846	TGTGCTGCGTGGGATACCACTGGTTGGTTCAAGATATTT	CAAWDTTGWFKIF	TRGV10	.	TRGJP1	14	-1	-1	13
126	0.001353267173604846	TGTGCCTTGTGGGAGGGATTTAAGAAACTCTTT	CALWEGFKKLF	TRGV9	.	TRGJ1	15	-1	-1	17
125	0.0013425269579413154	TGTGCCTTGTGGGTTGGACATAAGAAACTCTTT	CALWVGHKKLF	TRGV9	.	TRGJ1	12	-1	-1	19
125	0.0013425269579413154	TGTGCCTTGTGGGAGGTCCGAAAGAAACTCTTT	CALWEVRKKLF	TRGV9	.	TRGJ1	16	-1	-1	21
123	0.0013210465266142544	TGTGCCTTGTGGGAGGTTATGAAGAAACTCTTT	CALWEVMKKLF	TRGV9	.	TRGJ1	16	-1	-1	16
123	0.0013210465266142544	TGTGCCTTGTGGGGGGCGGAGAAACTCTTT	CALWGAEKLF	TRGV9	.	TRGJ2	15	-1	-1	19
123	0.0013210465266142544	TGTGCCTTGTGGGAACTTAAGAAACTCTTT	CALWELKKLF	TRGV9	.	TRGJ1	13	-1	-1	17
123	0.0013210465266142544	TGTGCTGCGTCGAAACTCTTT	CAASKLF	TRGV10	.	TRGJ1	9	-1	-1	11
122	0.001310306310950724	TGTGCCTTGTGGGAGGTGCTAAGGTTCCCGAAACTCTTT	CALWEVLRFPKLF	TRGV9	.	TRGJ1	18	-1	-1	29
122	0.001310306310950724	TGTGCCTTGTGGTCTGATTATAAGAAACTCTTT	CALWSDYKKLF	TRGV9	.	TRGJ1	11	-1	-1	16
122	0.001310306310950724	TGTGCCTTGTGGGAGGTAGGGGAGAAACTCTTT	CALWEVGEKLF	TRGV9	.	TRGJ1	16	-1	-1	22
122	0.001310306310950724	TGTGCCTTGTGGGAGGTGGAGAAACTCTTT	CALWEVEKLF	TRGV9	.	TRGJ1	17	-1	-1	19
121	0.0012995660952871933	TGTGCCTTGTGGGAGGTGCGGAAGAAACTCTTT	CALWEVRKKLF	TRGV9	.	TRGJ1	18	-1	-1	21
120	0.001288825879623663	TGTGCCTTGTGGGAGGTGCATTTTTTGGAGAAACTCTTT	CALWEVHFLEKLF	TRGV9	.	TRGJ1	19	-1	-1	28
120	0.001288825879623663	TGTGCCACCTGGGACGGGCAGCCGAAACTCTTT	CATWDGQPKLF	TRGV4	.	TRGJ1	18	-1	-1	23
120	0.001288825879623663	TGTGCCTTGTGGGAGGCGGAGAAACTCTTT	CALWEAEKLF	TRGV9	.	TRGJ1	15	-1	-1	19
119	0.0012780856639601323	TGTGCCTTGTGGGAGGTGGGGACTGGGTATAAGAAACTCTTT	CALWEVGTGYKKLF	TRGV9	.	TRGJ1	17	-1	-1	27
119	0.0012780856639601323	TGTGCCACCTGGGACGGGGGTAGTGATTGGATCAAGACGTTT	CATWDGGSDWIKTF	TRGV7	.	TRGJP2	17	-1	-1	19
118	0.001267345448296602	TGTGCCTTGTGGGAGGCCCACCATAAGAAACTCTTT	CALWEAHHKKLF	TRGV9	.	TRGJ1	21	-1	-1	22
118	0.001267345448296602	TGTGCCTTGTGGAATCATAAGAAACTCTTT	CALWNHKKLF	TRGV9	.	TRGJ1	11	-1	-1	13
115	0.0012351248013060102	TGTGCCTTGTGGGAGGGGTATTATAAGAAACTCTTT	CALWEGYYKKLF	TRGV9	.	TRGJ1	15	-1	-1	18
114	0.0012243845856424796	TGTGCCTTGTGGGAGGTGCCTGGGGATTGGATCAAGACGTTT	CALWEVPGDWIKTF	TRGV9	.	TRGJP2	18	-1	-1	24
114	0.0012243845856424796	TGTGCCTTGTGGGAGGTGATCTATAAGAAACTCTTT	CALWEVIYKKLF	TRGV9	.	TRGJ1	17	-1	-1	21
114	0.0012243845856424796	TGTGCCTTGTGGGAGGCGAAAAGGAAACTCTTT	CALWEAKRKLF	TRGV9	.	TRGJ1	15	-1	-1	23
114	0.0012243845856424796	TGTGCCACCTTGAATTATTATAAGAAACTCTTT	CATLNYYKKLF	TRGV3	.	TRGJ2	9	-1	-1	11
114	0.0012243845856424796	TGTGCCTTGTGGGAGGATAAGAAACTCTTT	CALWEDKKLF	TRGV9	.	TRGJ1	15	-1	-1	16
113	0.0012136443699789492	TGTGCCACACCCCGGGGTTATAAGAAACTCTTT	CATPRGYKKLF	TRGV9	.	TRGJ1	5	-1	-1	17
113	0.0012136443699789492	TGTGCCTTGTTCTATAAGAAACTCTTT	CALFYKKLF	TRGV9	.	TRGJ1	9	-1	-1	12
112	0.0012029041543154186	TGTGCCTTGTGGGGGCGGGGTAAGAAACTCTTT	CALWGRGKKLF	TRGV9	.	TRGJ1	12	-1	-1	20
112	0.0012029041543154186	TGTGCTGCGTGGGACCTAGACTGGCTCTTT	CAAWDLDWLF	TRGV10	.	TRGJ1	13	-1	-1	24
112	0.0012029041543154186	TGTGCCTCCTTAAAGAAACTCTTT	CASLKKLF	TRGV9	.	TRGJ2	6	-1	-1	9
111	0.0011921639386518882	TGTGCCTTGTGGGAGGAGTTTCCCCCGCCTTATAAGAAACTCTTT	CALWEEFPPPYKKLF	TRGV9	.	TRGJ1	15	-1	-1	29
111	0.0011921639386518882	TGTGCCTTGTGGGAGGTATGGGAGAAACTCTTT	CALWEVWEKLF	TRGV9	.	TRGJ1	16	-1	-1	22
110	0.0011814237229883576	TGTGCCACCTGGAAGGGGTGTAGTGATTGGATCAAGACGTTT	CATWKGCSDWIKTF	TRGV2	.	TRGJP2	17	-1	-1	19
110	0.0011814237229883576	TGTGCCTTGTGGGAGGTTAGAAGTGGGAAACTCTTT	CALWEVRSGKLF	TRGV9	.	TRGJ1	16	-1	-1	26
110	0.0011814237229883576	TGTGCCTTGTGGGACGATTATAAGAAACTCTTT	CALWDDYKKLF	TRGV9	.	TRGJ1	13	-1	-1	16
110	0.0011814237229883576	TGTGCCTTGTGGGAGGACAATAAGAAACTCTTT	CALWEDNKKLF	TRGV9	.	TRGJ1	15	-1	-1	19
110	0.0011814237229883576	TGTGCTGCGTGGGATTGCACACTCTTT	CAAWDCTLF	TRGV10	.	TRGJ1	15	-1	-1	20
110	0.0011814237229883576	TGTGCCTTTCTTAAGAAACTCTTT	CAFLKKLF	TRGV9	.	TRGJ1	7	-1	-1	11
109	0.0011706835073248272	TGTGCCTTGTGGGAGGTGCACGCTTTGGGGGCTTATAAGAAACTCTTT	CALWEVHALGAYKKLF	TRGV9	.	TRGJ1	20	-1	-1	32
109	0.0011706835073248272	TGTGCCTTGTGGGAGGTGCAAGACAGATTCGGTAAGAAACTCTTT	CALWEVQDRFGKKLF	TRGV9	.	TRGJ1	19	-1	-1	32
109	0.0011706835073248272	TGTGCCTTGTGGTTAAATAAGAAACTCTTT	CALWLNKKLF	TRGV9	.	TRGJ1	11	-1	-1	16
108	0.0011599432916612965	TGTGCCTTGTGGGAGGCCCGCCCGGAGGGGAAGAAACTCTTT	CALWEARPEGKKLF	TRGV9	.	TRGJ2	15	-1	-1	30
108	0.0011599432916612965	TGTGCCTTGTTCCCCTACTCTCATAAGAAACTCTTT	CALFPYSHKKLF	TRGV9	.	TRGJ1	9	-1	-1	22
108	0.0011599432916612965	TGTGCCACCTGGGGGGAATATAAGAAACTCTTT	CATWGEYKKLF	TRGV4	.	TRGJ1	12	-1	-1	18
108	0.0011599432916612965	TGTGCTGCGTGGCATAGTCGGGGACTCTTT	CAAWHSRGLF	TRGV10	.	TRGJ1	14	-1	-1	23
107	0.0011492030759977661	TGTGCCTTGTGGGAGGTGCCCTCTTATAAGAAACTCTTT	CALWEVPSYKKLF	TRGV9	.	TRGJ1	22	-1	-1	23
107	0.0011492030759977661	TGTGCCTTGTGGGAGGTGCATATCAGGGAGAAACTCTTT	CALWEVHIREKLF	TRGV9	.	TRGJ1	19	-1	-1	28
107	0.0011492030759977661	TGTGCCTTGTCTCATAAGAAACTCTTT	CALSHKKLF	TRGV9	.	TRGJ1	9	-1	-1	13
106	0.0011384628603342355	TGTGCCTTGTGGGAGGGCCCGACGGGAATAGGGAGTAGTGATTGGATCAAGACGTTT	CALWEGPTGIGSSDWIKTF	TRGV9	.	TRGJP2	15	-1	-1	33
106	0.0011384628603342355	TGTGCCTTGTGGGATCACCGGCAAGAGTTGGGCAAAAAAATCAAGGTATTT	CALWDHRQELGKKIKVF	TRGV9	.	TRGJP	13	-1	-1	19
106	0.0011384628603342355	TGTGCCTTGTGGGAGGTGCTAGGCTATAAGAAACTCTTT	CALWEVLGYKKLF	TRGV9	.	TRGJ1	18	-1	-1	24
106	0.0011384628603342355	TGTGCCTTGTGGGAGGTGCTCTATAAGAAACTCTTT	CALWEVLYKKLF	TRGV9	.	TRGJ1	18	-1	-1	21
106	0.0011384628603342355	TGTGCCTTGTGGGAGGTGCAGGATAAGAAACTCTTT	CALWEVQDKKLF	TRGV9	.	TRGJ1	19	-1	-1	22
106	0.0011384628603342355	TGTGCTGCGTGGGGTTGGTTCAAGATATTT	CAAWGWFKIF	TRGV10	.	TRGJP1	15	-1	-1	12
106	0.0011384628603342355	TGTGCTGCGGGCGATGCGCGACTCTTT	CAAGDARLF	TRGV10	.	TRGJ1	14	-1	-1	20
105	0.001127722644670705	TGTGCCTTGTGGGATTTTGGCTATAAGAAACTCTTT	CALWDFGYKKLF	TRGV9	.	TRGJ1	13	-1	-1	21
105	0.001127722644670705	TGTGCCTTGTGGGAGGTGCGTTATAAGAAACTCTTT	CALWEVRYKKLF	TRGV9	.	TRGJ1	18	-1	-1	20
105	0.001127722644670705	TGTGCCTTGTGGGAGGTGGAATATAAGAAACTCTTT	CALWEVEYKKLF	TRGV9	.	TRGJ2	17	-1	-1	21
104	0.0011169824290071745	TGTGCCTTGTGGGAGGTGCAGCCCCTTTGGTATAAGAAACTCTTT	CALWEVQPLWYKKLF	TRGV9	.	TRGJ1	19	-1	-1	30
104	0.0011169824290071745	TGTGCCTTGTGGGAGGTACACACCCCGATCAAGACGTTT	CALWEVHTPIKTF	TRGV9	.	TRGJP2	20	-1	-1	26
103	0.0011062422133436439	TGTGCCTTGTGGGAGCCCCAGGGTTATAAGAAACTCTTT	CALWEPQGYKKLF	TRGV9	.	TRGJ1	14	-1	-1	23
103	0.0011062422133436439	TGTGCCTTGTGGGAGGGTTATTATAAGAAACTCTTT	CALWEGYYKKLF	TRGV9	.	TRGJ1	15	-1	-1	17
103	0.0011062422133436439	TGTGCCTTGTGGGGTTGTTATAAGAAACTCTTT	CALWGCYKKLF	TRGV9	.	TRGJ1	12	-1	-1	14
103	0.0011062422133436439	TGTGCCTTGTGGGAGGTTTATAAGAAACTCTTT	CALWEVYKKLF	TRGV9	.	TRGJ1	16	-1	-1	17
102	0.0010955019976801135	TGTGCCTTGTCGGCGGGGGAATATAAGAAACTCTTT	CALSAGEYKKLF	TRGV9	.	TRGJ1	15	-1	-1	21
102	0.0010955019976801135	TGTGCCTTGTGGGCCAGTTATTATAAGAAACTCTTT	CALWASYYKKLF	TRGV9	.	TRGJ1	12	-1	-1	17
101	0.0010847617820165828	TGTGCCTTGTGGGAGGTGGAGGGTTATTATAAGAAACTCTTT	CALWEVEGYYKKLF	TRGV9	.	TRGJ1	17	-1	-1	23
101	0.0010847617820165828	TGTGCCTTGTGGGAGGGCAGGAAGAAACTCTTT	CALWEGRKKLF	TRGV9	.	TRGJ2	18	-1	-1	21
101	0.0010847617820165828	TGTGCTGCGTCGCTCTATAAGAAACTCTTT	CAASLYKKLF	TRGV10	.	TRGJ1	9	-1	-1	15
101	0.0010847617820165828	TGTGCCGATCCGCCAAATAAGAAACTCTTT	CADPPNKKLF	TRGV9	.	TRGJ1	5	-1	-1	16
101	0.0010847617820165828	TGTGCCTTTTATTATAAGAAACTCTTT	CAFYYKKLF	TRGV9	.	TRGJ1	7	-1	-1	8
100	0.0010740215663530524	TGTGCCTTGTGGGAGGTTTATTATAAGAAACTCTTT	CALWEVYYKKLF	TRGV9	.	TRGJ1	16	-1	-1	17
100	0.0010740215663530524	TGTGCCTTGTGGGAGGGGGATAAGAAACTCTTT	CALWEGDKKLF	TRGV9	.	TRGJ1	15	-1	-1	19
99	0.0010632813506895218	TGTGCCGGTTATTATAAGAAACTCTTT	CAGYYKKLF	TRGV9	.	TRGJ1	5	-1	-1	8
98	0.0010525411350259914	TGTGCCTTGTGGGAGGTGCAAGATTATAAGAAACTCTTT	CALWEVQDYKKLF	TRGV9	.	TRGJ1	19	-1	-1	22
97	0.0010418009193624608	TGTGCCTTGTGGGCTGATTGGATCAAGACGTTT	CALWADWIKTF	TRGV9	.	TRGJP2	12	-1	-1	14
97	0.0010418009193624608	TGTGCCTTGTGGTTTATTAAGAAACTCTTT	CALWFIKKLF	TRGV9	.	TRGJ1	11	-1	-1	13
97	0.0010418009193624608	TGTGCCTTGTGGGCCCAATATTATAAGAAACTCTTT	CALWAQYYKKLF	TRGV9	.	TRGJ2	12	-1	-1	18
96	0.0010310607036989304	TGTGCCTTGTGTAGTCCATTCGGTTATTATAAGAAACTCTTT	CALCSPFGYYKKLF	TRGV9	.	TRGJ1	10	-1	-1	17
96	0.0010310607036989304	TGTGCCTTGTGGGAGGTGTGGGAAGATTATAAGAAACTCTTT	CALWEVWEDYKKLF	TRGV9	.	TRGJ1	17	-1	-1	25
96	0.0010310607036989304	TGTGCCTTGTGGGAGGTGCATTATCCTTATAAGAAACTCTTT	CALWEVHYPYKKLF	TRGV9	.	TRGJ1	19	-1	-1	26
96	0.0010310607036989304	TGTGCCTTGTGGGAGCAGTATAAGAAACTCTTT	CALWEQYKKLF	TRGV9	.	TRGJ1	14	-1	-1	18
96	0.0010310607036989304	TGTGCCTTGTGGGAGGTGCTGGGTTATAAGAAACTCTTT	CALWEVLGYKKLF	TRGV9	.	TRGJ1	18	-1	-1	23
96	0.0010310607036989304	TGTGCCTTCCGTCTAGATTATAAGAAACTCTTT	CAFRLDYKKLF	TRGV9	.	TRGJ1	7	-1	-1	16
95	0.0010203204880353998	TGTGCCTTGTGGGAGGTGCTCGGACTGCATTATAAGAAACTCTTT	CALWEVLGLHYKKLF	TRGV9	.	TRGJ1	18	-1	-1	28
95	0.0010203204880353998	TGTGCCTTGTGGGAGGCGACCTATAAGAAACTCTTT	CALWEATYKKLF	TRGV9	.	TRGJ2	21	-1	-1	21
95	0.0010203204880353998	TGTGCCACCTGGGATTATAAGAAACTCTTT	CATWDYKKLF	TRGV8	.	TRGJ1	14	-1	-1	13
95	0.0010203204880353998	TGTGCTTACCATTATAAGAAACTCTTT	CAYHYKKLF	TRGV9	.	TRGJ1	4	-1	-1	10
94	0.0010095802723718691	TGTGCCTTGTGGGATAGGGGTTATTATAAGAAACTCTTT	CALWDRGYYKKLF	TRGV9	.	TRGJ2	13	-1	-1	20
94	0.0010095802723718691	TGTGCCTTGTGGGAGTTTCATTATTATAAGAAACTCTTT	CALWEFHYYKKLF	TRGV9	.	TRGJ1	14	-1	-1	19
94	0.0010095802723718691	TGTGCCTTGTGGGAGCCCCTTTATTATAAGAAACTCTTT	CALWEPLYYKKLF	TRGV9	.	TRGJ1	14	-1	-1	20
94	0.0010095802723718691	TGTGCCTTGTGGGAGGTGTCTTATTATAAGAAACTCTTT	CALWEVSYYKKLF	TRGV9	.	TRGJ2	17	-1	-1	20
94	0.0010095802723718691	TGTGCCTTGTGGGAGGTGCGGTTTTATAAGAAACTCTTT	CALWEVRFYKKLF	TRGV9	.	TRGJ1	18	-1	-1	23
94	0.0010095802723718691	TGTGCCTTGTGGGAGGTGGATTATAAGAAACTCTTT	CALWEVDYKKLF	TRGV9	.	TRGJ1	17	-1	-1	19
94	0.0010095802723718691	TGTGCCTTGTGGGCATATTATAAGAAACTCTTT	CALWAYYKKLF	TRGV9	.	TRGJ1	12	-1	-1	15
94	0.0010095802723718691	TGTGCTGCGTGGAAACTCTTT	CAAWKLF	TRGV10	.	TRGJ1	11	-1	-1	11
93	9.988400567083387E-4	TGTGCCTTGTGGGAGGCTCCCGGAAATAAGAAACTCTTT	CALWEAPGNKKLF	TRGV9	.	TRGJ1	15	-1	-1	25
93	9.988400567083387E-4	TGTGCCTTGTGGGAGGCGGCTTATTATAAGAAACTCTTT	CALWEAAYYKKLF	TRGV9	.	TRGJ1	15	-1	-1	20
93	9.988400567083387E-4	TGTGCCTTGTGGGGGGGGGAAAAGAAACTCTTT	CALWGGEKKLF	TRGV9	.	TRGJ1	15	-1	-1	21
93	9.988400567083387E-4	TGTGCCTGGGGTTGGTTCAAGATATTT	CAWGWFKIF	TRGV9	.	TRGJP1	6	-1	-1	9
92	9.880998410448081E-4	TGTGCCTTGTGGGAGGTGGGCTATTATAAGAAACTCTTT	CALWEVGYYKKLF	TRGV9	.	TRGJ1	17	-1	-1	21
92	9.880998410448081E-4	TGTGCCTTGTGGGAGGTGTACTATAAGAAACTCTTT	CALWEVYYKKLF	TRGV9	.	TRGJ1	20	-1	-1	18
91	9.773596253812777E-4	TGTGCCTTGTGGGATCAAAAATTCACTGGTTGGTTCAAGATATTT	CALWDQKFTGWFKIF	TRGV9	.	TRGJP1	13	-1	-1	23
91	9.773596253812777E-4	TGTGCCACCTGGGACAGTTATAGTAGTGATTGGATCAAGACGTTT	CATWDSYSSDWIKTF	TRGV3	.	TRGJP2	16	-1	-1	18
91	9.773596253812777E-4	TGTGCCTTGTGGGAGGTTACCCGTTATAAGAAACTCTTT	CALWEVTRYKKLF	TRGV9	.	TRGJ2	16	-1	-1	23
91	9.773596253812777E-4	TGTGCCTTGTGGGAGGCCTATTATAAGAAACTCTTT	CALWEAYYKKLF	TRGV9	.	TRGJ1	15	-1	-1	18
90	9.666194097177471E-4	TGTGCCTTGTGGGAGGCAGGCTTAAGGCATTATAAGAAACTCTTT	CALWEAGLRHYKKLF	TRGV9	.	TRGJ1	15	-1	-1	28
90	9.666194097177471E-4	TGTGCCTTGTTTCGATTTTCTCATTATTATAAGAAACTCTTT	CALFRFSHYYKKLF	TRGV9	.	TRGJ1	9	-1	-1	22
90	9.666194097177471E-4	TGTGCTGCGTGGGATTGGGAGAAACTCTTT	CAAWDWEKLF	TRGV10	.	TRGJ1	15	-1	-1	19
89	9.558791940542166E-4	TGTGCCTTGTGGGAGGTTTCGAATTATTATAAGAAACTCTTT	CALWEVSNYYKKLF	TRGV9	.	TRGJ1	16	-1	-1	17
89	9.558791940542166E-4	TGTGCCTTGTGGGCACCGAATTATTATAAGAAACTCTTT	CALWAPNYYKKLF	TRGV9	.	TRGJ1	12	-1	-1	16
89	9.558791940542166E-4	TGTGCCTTGTGGGATTCAAATTATTATAAGAAACTCTTT	CALWDSNYYKKLF	TRGV9	.	TRGJ1	13	-1	-1	13
89	9.558791940542166E-4	TGTGCCTTGTGGGAGGTGCTGCTTTATAAGAAACTCTTT	CALWEVLLYKKLF	TRGV9	.	TRGJ2	18	-1	-1	23
89	9.558791940542166E-4	TGTGCCTTGTGGGAGGTGCAGTTTAAGAAACTCTTT	CALWEVQFKKLF	TRGV9	.	TRGJ1	19	-1	-1	23
88	9.451389783906861E-4	TGTGCCTTGTGGGAGGTGCCCTCCGTGTTATATAAGAAACTCTTT	CALWEVPSVLYKKLF	TRGV9	.	TRGJ1	23	-1	-1	27
88	9.451389783906861E-4	TGTGCCTTGTGGGAGGCGTCGAATTATTATAAGAAACTCTTT	CALWEASNYYKKLF	TRGV9	.	TRGJ1	15	-1	-1	18
88	9.451389783906861E-4	TGTGCCTTGTGGTATCGGGCTTATTATAAGAAACTCTTT	CALWYRAYYKKLF	TRGV9	.	TRGJ2	11	-1	-1	20
88	9.451389783906861E-4	TGTGCCTTGTGGGAGGCGAATTATAAGAAACTCTTT	CALWEANYKKLF	TRGV9	.	TRGJ1	15	-1	-1	19
87	9.343987627271555E-4	TGTGCCTTGTGTCAACTGACCAATTATTATAAGAAACTCTTT	CALCQLTNYYKKLF	TRGV9	.	TRGJ2	10	-1	-1	21
87	9.343987627271555E-4	TGTGCCTTGTGGGAGGTCCCTTATTATAAGAAACTCTTT	CALWEVPYYKKLF	TRGV9	.	TRGJ2	16	-1	-1	20
87	9.343987627271555E-4	TGTGCCACCTGGGATGTAGGGGGGAAACTCTTT	CATWDVGGKLF	TRGV4	.	TRGJ1	15	-1	-1	23
86	9.23658547063625E-4	TGTGCTGCGTGGGATGGAAATCCCACTGGTTGGTTCAAGATATTT	CAAWDGNPTGWFKIF	TRGV10	.	TRGJP1	25	-1	-1	19
86	9.23658547063625E-4	TGTGCCTTGTGGGAGGTGCACGTATTGGCCTATAAGAAACTCTTT	CALWEVHVLAYKKLF	TRGV9	.	TRGJ1	20	-1	-1	30
86	9.23658547063625E-4	TGTGCCTTGTGGGAGGGGCGGCTGAATAAGAAACTCTTT	CALWEGRLNKKLF	TRGV9	.	TRGJ1	18	-1	-1	25
86	9.23658547063625E-4	TGTGCCACCTGGGACCTAAAGAAACTCTTT	CATWDLKKLF	TRGV4	.	TRGJ1	13	-1	-1	18
86	9.23658547063625E-4	TGTGCCACCTGGGACGGCCTGAATTATTATAAGAAACTCTTT	CATWDGLNYYKKLF	TRGV2	.	TRGJ1	16	-1	-1	20
85	9.129183314000945E-4	TGTGCCTTGTTCCGCCCCTCTGGTTGGTTCAAGATATTT	CALFRPSGWFKIF	TRGV9	.	TRGJP1	9	-1	-1	16
85	9.129183314000945E-4	TGTGCCTTGTGGGAGGTGTGGTATTATAAGAAACTCTTT	CALWEVWYYKKLF	TRGV9	.	TRGJ1	17	-1	-1	21
85	9.129183314000945E-4	TGTGCCTTGTGGGAGGGGGGATATTATAAGAAACTCTTT	CALWEGGYYKKLF	TRGV9	.	TRGJ1	15	-1	-1	21
84	9.02178115736564E-4	TGTGCCTTGTGGGATCCGAATTATTATAAGAAACTCTTT	CALWDPNYYKKLF	TRGV9	.	TRGJ1	13	-1	-1	13
84	9.02178115736564E-4	TGTGCCTTGTGGGAGGATTATTATAAGAAACTCTTT	CALWEDYYKKLF	TRGV9	.	TRGJ1	15	-1	-1	16
84	9.02178115736564E-4	TGTGCTGCGTGGGATCCGAAACTCTTT	CAAWDPKLF	TRGV10	.	TRGJ1	14	-1	-1	17
84	9.02178115736564E-4	TGTGCCTTGTGGGGTTATTATAAGAAACTCTTT	CALWGYYKKLF	TRGV9	.	TRGJ1	12	-1	-1	14
84	9.02178115736564E-4	TGTGCCTTGTGGGAGAATAAGAAACTCTTT	CALWENKKLF	TRGV9	.	TRGJ1	14	-1	-1	16
83	8.914379000730335E-4	TGTGCCTTGTGGGAGGCACCGATCAATTATTATAAGAAACTCTTT	CALWEAPINYYKKLF	TRGV9	.	TRGJ1	15	-1	-1	24
83	8.914379000730335E-4	TGTGCCTTGACTTTTTATTATAAGAAACTCTTT	CALTFYYKKLF	TRGV9	.	TRGJ2	8	-1	-1	14
82	8.80697684409503E-4	TGTGCCTTGTGGGACCTGAATTATTATAAGAAACTCTTT	CALWDLNYYKKLF	TRGV9	.	TRGJ1	13	-1	-1	17
82	8.80697684409503E-4	TGTGCCTTGTGGGAGGTTCTTCTTAATACAAAACTCTTT	CALWEVLLNTKLF	TRGV9	.	TRGJ1	16	-1	-1	30
82	8.80697684409503E-4	TGTGCCTTGTGGGTATTTTATTATAAGAAACTCTTT	CALWVFYYKKLF	TRGV9	.	TRGJ1	12	-1	-1	17
82	8.80697684409503E-4	TGTGCCTTGTGGAGGAATTATTATAAGAAACTCTTT	CALWRNYYKKLF	TRGV9	.	TRGJ1	14	-1	-1	14
81	8.699574687459725E-4	TGTGCTGCGTGGGACTCCCGTTATTATAAGAAACTCTTT	CAAWDSRYYKKLF	TRGV10	.	TRGJ1	13	-1	-1	20
81	8.699574687459725E-4	TGTGCCTTGTGGGAGCCATATTATTATAAGAAACTCTTT	CALWEPYYYKKLF	TRGV9	.	TRGJ1	14	-1	-1	19
81	8.699574687459725E-4	TGTGCTGCGTGGGATTATTGGGAGAAACTCTTT	CAAWDYWEKLF	TRGV10	.	TRGJ1	16	-1	-1	13
81	8.699574687459725E-4	TGTGCCTCCCCCGCTGGTTGGTTCAAGATATTT	CASPAGWFKIF	TRGV10	.	TRGJP1	4	-1	-1	10
80	8.59217253082442E-4	TGTGCCACCTGGGATGGACACTATTATAAGAAACTCTTT	CATWDGHYYKKLF	TRGV4	.	TRGJ1	16	-1	-1	21
80	8.59217253082442E-4	TGTGCTGCGTGGGATAAGAAACTCTTT	CAAWDKKLF	TRGV10	.	TRGJ1	14	-1	-1	13
80	8.59217253082442E-4	TCGGAGGGGCATAAGAAACTCTTT	SEGHKKLF	TRGV10	.	TRGJ1	0	-1	-1	10
80	8.59217253082442E-4	TGTGCTGCGTGGGACCCTAAGAAACTCTTT	CAAWDPKKLF	TRGV10	.	TRGJ1	13	-1	-1	17
79	8.484770374189113E-4	TGTGCCTTGTGGGAGGCTAAGGCCACCTGGAATTATTATAAGAAACTCTTT	CALWEAKATWNYYKKLF	TRGV9	.	TRGJ1	15	-1	-1	29
79	8.484770374189113E-4	TGTGCTGCGTGGGAGTGGGCCGTGGAGAAACTCTTT	CAAWEWAVEKLF	TRGV10	.	TRGJ1	13	-1	-1	25
79	8.484770374189113E-4	TGTGCCTTGTGGGAGAGTTCTTATAAGAAACTCTTT	CALWESSYKKLF	TRGV9	.	TRGJ1	14	-1	-1	14
79	8.484770374189113E-4	TGTGCTGCGTGGGCTGGGGATAAGAAACTCTTT	CAAWAGDKKLF	TRGV10	.	TRGJ1	12	-1	-1	19
79	8.484770374189113E-4	TGTGCTGCGTGGGATAGGGAGAAACTCTTT	CAAWDREKLF	TRGV10	.	TRGJ1	14	-1	-1	19
78	8.377368217553808E-4	TGTGCCTTGTGGGAGGTCCTGAATTATTATAAGAAACTCTTT	CALWEVLNYYKKLF	TRGV9	.	TRGJ1	16	-1	-1	20
78	8.377368217553808E-4	TGTGCCACCTGGGACGGGCCAAATTATTATAAGAAACTCTTT	CATWDGPNYYKKLF	TRGV2	.	TRGJ1	19	-1	-1	21
78	8.377368217553808E-4	TGTGCCACCTGGGACGGGCGAAGTGATTGGATCAAGACGTTT	CATWDGRSDWIKTF	TRGV2	.	TRGJP2	18	-1	-1	21
77	8.269966060918503E-4	TGTGCCTTGTGGGAGGTGCCGATTTATTATAAGAAACTCTTT	CALWEVPIYYKKLF	TRGV9	.	TRGJ2	18	-1	-1	19
77	8.269966060918503E-4	TGTGCCTTGTGGGAGGTGAAGGATTATTATAAGAAACTCTTT	CALWEVKDYYKKLF	TRGV9	.	TRGJ2	17	-1	-1	22
77	8.269966060918503E-4	TGTGCTGCGTGCCCGACGAACGACACGACGAAACTCTTT	CAACPTNDTTKLF	TRGV10	.	TRGJ1	10	-1	-1	29
77	8.269966060918503E-4	TGTGCCTTGTGGGAGGTTTCTTATTATAAGAAACTCTTT	CALWEVSYYKKLF	TRGV9	.	TRGJ1	16	-1	-1	20
77	8.269966060918503E-4	TGTGCTGCGTGGGATTTATCCATTAAACTCTTT	CAAWDLSIKLF	TRGV10	.	TRGJ1	15	-1	-1	24
77	8.269966060918503E-4	TGTGCTGCGTGGGTCCGTAAGAAACTCTTT	CAAWVRKKLF	TRGV10	.	TRGJ1	12	-1	-1	17
77	8.269966060918503E-4	TGTGCCTTGTGGGAGGTGGATTATTATAAGAAACTCTTT	CALWEVDYYKKLF	TRGV9	.	TRGJ1	17	-1	-1	19
77	8.269966060918503E-4	TGTGCTGCGTGGGATTTTGATAAGAAACTCTTT	CAAWDFDKKLF	TRGV10	.	TRGJ1	15	-1	-1	13
76	8.162563904283198E-4	TGTGCCTTGTGGGAGGTGCCGCCGAATTATTATAAGAAACTCTTT	CALWEVPPNYYKKLF	TRGV9	.	TRGJ1	18	-1	-1	22
76	8.162563904283198E-4	TGTGCCTTGTGGGAGGTGCGGGTTTATTATAAGAAACTCTTT	CALWEVRVYYKKLF	TRGV9	.	TRGJ1	18	-1	-1	23
76	8.162563904283198E-4	TGTGCCTTGTGGGAGGTGGTGGGTTATTATAAGAAACTCTTT	CALWEVVGYYKKLF	TRGV9	.	TRGJ1	17	-1	-1	23
76	8.162563904283198E-4	TGTGCTGCGTGGGATTATAGGTATTATAAGAAACTCTTT	CAAWDYRYYKKLF	TRGV10	.	TRGJ1	16	-1	-1	21
76	8.162563904283198E-4	TGTGCCTTGTGGGAGTTCCTTTATTATAAGAAACTCTTT	CALWEFLYYKKLF	TRGV9	.	TRGJ1	14	-1	-1	20
76	8.162563904283198E-4	TGTGCCTTGTGGGAGGGGAATTATTATAAGAAACTCTTT	CALWEGNYYKKLF	TRGV9	.	TRGJ1	15	-1	-1	17
76	8.162563904283198E-4	TGTGCCTTGTTTAATTATTATAAGAAACTCTTT	CALFNYYKKLF	TRGV9	.	TRGJ1	9	-1	-1	12
76	8.162563904283198E-4	TGTGCCCACCCCCCGTGGAAGAAACTCTTT	CAHPPWKKLF	TRGV9	.	TRGJ1	5	-1	-1	18
75	8.055161747647893E-4	TGTGCTGCGTGGGATTATATGCGGACCACTGGTTGGTTCAAGATATTT	CAAWDYMRTTGWFKIF	TRGV10	.	TRGJP1	16	-1	-1	24
75	8.055161747647893E-4	TGTGCCTTGTGGGAGGTGCTATGGTATAAGAAACTCTTT	CALWEVLWYKKLF	TRGV9	.	TRGJ1	18	-1	-1	24
75	8.055161747647893E-4	TGTGCCTTGTGGGAGGTGGTTTATTATAAGAAACTCTTT	CALWEVVYYKKLF	TRGV9	.	TRGJ1	17	-1	-1	20
75	8.055161747647893E-4	TGTGCTGCGTTCGAAAATAGGTTCGGGAAACTCTTT	CAAFENRFGKLF	TRGV10	.	TRGJ1	9	-1	-1	26
75	8.055161747647893E-4	TGTGCTGCGTGGGCCCCGGGCCAGAAACTCTTT	CAAWAPGQKLF	TRGV10	.	TRGJ1	12	-1	-1	22
74	7.947759591012588E-4	TGTGCCTTGTGGGAGGTGTTCCCTTCTTATTATAAGAAACTCTTT	CALWEVFPSYYKKLF	TRGV9	.	TRGJ1	17	-1	-1	26
74	7.947759591012588E-4	TGTGCCACCTGGGACAGGCTGGTTCGGGATTGGATCAAGACGTTT	CATWDRLVRDWIKTF	TRGV3	.	TRGJP2	18	-1	-1	27
74	7.947759591012588E-4	TGTGCCTTGTGGGAGGGCTACGTGCCACTCTTT	CALWEGYVPLF	TRGV9	.	TRGJ1	27	-1	-1	26
74	7.947759591012588E-4	TGTGCTGCGTGGGATTGTGAGAAACTCTTT	CAAWDCEKLF	TRGV10	.	TRGJ1	15	-1	-1	13
73	7.840357434377282E-4	TGTGCTGCGTGGGATTGTCTTTTTACCACTGGTTGGTTCAAGATATTT	CAAWDCLFTTGWFKIF	TRGV10	.	TRGJP1	15	-1	-1	23
73	7.840357434377282E-4	TGTGCCTTGTGGGGCGAGAAACTCTTT	CALWGEKLF	TRGV9	.	TRGJ1	12	-1	-1	16
72	7.732955277741977E-4	TGTGCTGCGTGGGGTTTTCTAGGGTCCACCTCAAAGAAACTCTTT	CAAWGFLGSTSKKLF	TRGV10	.	TRGJ1	15	-1	-1	33
72	7.732955277741977E-4	TGTGCCACCTGGGACGGTTATTATAAGAAACTCTTT	CATWDGYYKKLF	TRGV4	.	TRGJ1	16	-1	-1	17
71	7.625553121106672E-4	TGTGCCTTGTGCCCCACTTCGCCTCACTATTATTATAAGAAACTCTTT	CALCPTSPHYYYKKLF	TRGV9	.	TRGJ1	10	-1	-1	28
71	7.625553121106672E-4	TGTGCCTTGTGGGAACGGACTTTGTATTATAAGAAACTCTTT	CALWERTLYYKKLF	TRGV9	.	TRGJ1	13	-1	-1	24
71	7.625553121106672E-4	TGTGCCTTGTGGGAGCCCTGTGATGGGTTCAAGATATTT	CALWEPCDGFKIF	TRGV9	.	TRGJP1	14	-1	-1	25
71	7.625553121106672E-4	TGTGCTGCGTGGATCTCCCTTGTGAAACTCTTT	CAAWISLVKLF	TRGV10	.	TRGJ2	11	-1	-1	23
70	7.518150964471367E-4	TGTGCCTTGTGGGAGGAGTTTTATTATAAGAAACTCTTT	CALWEEFYYKKLF	TRGV9	.	TRGJ1	15	-1	-1	20
69	7.410748807836061E-4	TGTGCTGCGTGGGATTGGGATCCCGATTGCGAGAAACTCTTT	CAAWDWDPDCEKLF	TRGV10	.	TRGJ1	15	-1	-1	31
69	7.410748807836061E-4	TGTGCCTTGTGGGAGGTGCAAATTTATTATAAGAAACTCTTT	CALWEVQIYYKKLF	TRGV9	.	TRGJ1	19	-1	-1	23
69	7.410748807836061E-4	TGTGCTGCGTGGAAGAAACTCTTT	CAAWKKLF	TRGV10	.	TRGJ1	11	-1	-1	12
68	7.303346651200756E-4	TGTGCCTTGTGTACCGCGAATTATTATAAGAAACTCTTT	CALCTANYYKKLF	TRGV9	.	TRGJ1	10	-1	-1	16
68	7.303346651200756E-4	TGTGCCACCTGGGATTATTATAAGAAACTCTTT	CATWDYYKKLF	TRGV8	.	TRGJ1	14	-1	-1	13
67	7.195944494565451E-4	TGTGCTGCGTGGAATTCGGCAGGGGAGAAACTCTTT	CAAWNSAGEKLF	TRGV10	.	TRGJ2	15	-1	-1	25
67	7.195944494565451E-4	TGTGCTGCGTGGGATTCGGAAAGGAAACTCTTT	CAAWDSERKLF	TRGV10	.	TRGJ1	15	-1	-1	23
67	7.195944494565451E-4	TGTGCTGCGTGGATGGAGAGGAAACTCTTT	CAAWMERKLF	TRGV10	.	TRGJ1	11	-1	-1	20
66	7.088542337930145E-4	TGTGCCTTGTGGGTTTATTATTATAAGAAACTCTTT	CALWVYYYKKLF	TRGV9	.	TRGJ1	12	-1	-1	16
66	7.088542337930145E-4	TGTGCTGCGTGGGATTGGGAGAAGAAACTCTTT	CAAWDWEKKLF	TRGV10	.	TRGJ2	15	-1	-1	21
65	6.98114018129484E-4	TGTGCCACCTGGGATCGGGACCGAAACTATTATAAGAAACTCTTT	CATWDRDRNYYKKLF	TRGV4	.	TRGJ1	21	-1	-1	24
65	6.98114018129484E-4	TGTGCCTTGTGGGAGGTGCAGTATTATAAGAAACTCTTT	CALWEVQYYKKLF	TRGV9	.	TRGJ1	19	-1	-1	21
65	6.98114018129484E-4	TGTGCTGCGTCGGGGCGTTATAAGAAACTCTTT	CAASGRYKKLF	TRGV10	.	TRGJ1	13	-1	-1	17
65	6.98114018129484E-4	TGTGCTGCGTGGGATTGCGATAAGAAACTCTTT	CAAWDCDKKLF	TRGV10	.	TRGJ1	22	-1	-1	19
65	6.98114018129484E-4	TGTGCTGCGTGGATTCCCAAGAAACTCTTT	CAAWIPKKLF	TRGV10	.	TRGJ1	14	-1	-1	18
64	6.873738024659535E-4	TGTGCCTTGTGGGAGGTGCAGGGCACTGGTTGGTTCAAGATATTT	CALWEVQGTGWFKIF	TRGV9	.	TRGJP1	19	-1	-1	23
64	6.873738024659535E-4	TGTGCCTTGTGGGAGGCTTCTTCGACTTATTATAAGAAACTCTTT	CALWEASSTYYKKLF	TRGV9	.	TRGJ2	15	-1	-1	20
64	6.873738024659535E-4	TGTGCCTTGTGGGAGGTGCTGAATTATTATAAGAAACTCTTT	CALWEVLNYYKKLF	TRGV9	.	TRGJ2	18	-1	-1	20
64	6.873738024659535E-4	TGTGCTGCGTGGGATTATCTCCCTCGGAAACTCTTT	CAAWDYLPRKLF	TRGV10	.	TRGJ1	16	-1	-1	26
64	6.873738024659535E-4	TGTGCCTTGTGGGAAATTTATTATAAGAAACTCTTT	CALWEIYYKKLF	TRGV9	.	TRGJ1	13	-1	-1	17
64	6.873738024659535E-4	TGTGCTGCGTGGGATCTTTATAAGAAACTCTTT	CAAWDLYKKLF	TRGV10	.	TRGJ1	14	-1	-1	17
64	6.873738024659535E-4	TGTGCCACCTGGGACGGGCCAAAGAAACTCTTT	CATWDGPKKLF	TRGV2	.	TRGJ1	19	-1	-1	21
64	6.873738024659535E-4	TGTGCCTTGTGGGAGTTCCTGACGAAGAATTATTATAAGAAACTCTTT	CALWEFLTKNYYKKLF	TRGV9	.	TRGJ1	14	-1	-1	26
64	6.873738024659535E-4	TGTGCCTTGTGGGAGCATAGACTTTTATATTATAAGAAACTCTTT	CALWEHRLLYYKKLF	TRGV9	.	TRGJ1	14	-1	-1	27
64	6.873738024659535E-4	TGTGCTGCGTGGGATTGGGGCTATAAGAAACTCTTT	CAAWDWGYKKLF	TRGV10	.	TRGJ1	15	-1	-1	21
63	6.76633586802423E-4	TGTGCCTTGTGGGACAAGGGGAAACTCTTT	CALWDKGKLF	TRGV9	.	TRGJ1	13	-1	-1	20
63	6.76633586802423E-4	TGTGCTGCGTGGGATTTCCTTAAGAAACTCTTT	CAAWDFLKKLF	TRGV10	.	TRGJ1	15	-1	-1	20
62	6.658933711388925E-4	TGTGCTGCGTGGGACTACCGATCGAATTATTATAAGAAACTCTTT	CAAWDYRSNYYKKLF	TRGV10	.	TRGJ1	17	-1	-1	21
62	6.658933711388925E-4	TGTGCTGCGTGGGTCCTAGGCCCCGATTGGATCAAGACGTTT	CAAWVLGPDWIKTF	TRGV10	.	TRGJP2	12	-1	-1	24
62	6.658933711388925E-4	TGTCCCTGCAACAATGGTTATAAGAAACTCTTT	CPCNNGYKKLF	TRGV9	.	TRGJ1	6	-1	-1	17
62	6.658933711388925E-4	TGTGCCTTAATTTATTATAAGAAACTCTTT	CALIYYKKLF	TRGV9	.	TRGJ1	7	-1	-1	11
61	6.55153155475362E-4	TGTGCCACCTGGGACGGTTATAGTAGTGATTGGATCAAGACGTTT	CATWDGYSSDWIKTF	TRGV2	.	TRGJP2	16	-1	-1	18
60	6.444129398118315E-4	TGTGCCTTGTGGGAGCCCTTCAATTATTATAAGAAACTCTTT	CALWEPFNYYKKLF	TRGV9	.	TRGJ1	14	-1	-1	18
60	6.444129398118315E-4	TGTGCTGCGTGGGATTCTCTTAAGAAACTCTTT	CAAWDSLKKLF	TRGV10	.	TRGJ1	15	-1	-1	20
59	6.33672724148301E-4	TGTGCCTTGTGGGAGGTGCCCCTCTATTATTATAAGAAACTCTTT	CALWEVPLYYYKKLF	TRGV9	.	TRGJ1	23	-1	-1	25
59	6.33672724148301E-4	TGTGCCTTGTGGGAGGGCCCTTTTTATTATAAGAAACTCTTT	CALWEGPFYYKKLF	TRGV9	.	TRGJ1	20	-1	-1	23
59	6.33672724148301E-4	TGTGCCACCTGGGACGGGCGGGGTGATTGGATCAAGACGTTT	CATWDGRGDWIKTF	TRGV2	.	TRGJP2	18	-1	-1	22
59	6.33672724148301E-4	TGTGCCTTGTGGGATAACAATTATTATAAGAAACTCTTT	CALWDNNYYKKLF	TRGV9	.	TRGJ1	13	-1	-1	18
59	6.33672724148301E-4	TGTGCTGCGTGGGCCTTAACCCCTAAGAAACTCTTT	CAAWALTPKKLF	TRGV10	.	TRGJ1	12	-1	-1	23
59	6.33672724148301E-4	TGTGCTGCGTGGGATTTTGAGTATAAGAAACTCTTT	CAAWDFEYKKLF	TRGV10	.	TRGJ1	15	-1	-1	21
59	6.33672724148301E-4	TGTGCTGCGTGGGAAGATTATTATAAGAAACTCTTT	CAAWEDYYKKLF	TRGV10	.	TRGJ1	13	-1	-1	16
59	6.33672724148301E-4	TGCACCACTGGTTGGTTCAAGATATTT	CTTGWFKIF	TRGV10	.	TRGJP1	1	-1	-1	3
58	6.229325084847703E-4	TGTGCCTTGTGGGAGGTGCAAAGCTTATTTTACTATTATAAGAAACTCTTT	CALWEVQSLFYYYKKLF	TRGV9	.	TRGJ1	19	-1	-1	33
58	6.229325084847703E-4	TGTGCTGCGTGGGATTTGGGCACTGGTTGGTTCAAGATATTT	CAAWDLGTGWFKIF	TRGV10	.	TRGJP1	15	-1	-1	20
58	6.229325084847703E-4	TGTGCCTTGTGGTTCCCCGGGATCTATAAGAAACTCTTT	CALWFPGIYKKLF	TRGV9	.	TRGJ1	11	-1	-1	24
58	6.229325084847703E-4	TGTGCCGTACCCCTACACCTGGGGAAACTCTTT	CAVPLHLGKLF	TRGV3	.	TRGJ1	5	-1	-1	23
58	6.229325084847703E-4	TGTGCTGCCCATTATAAGAAACTCTTT	CAAHYKKLF	TRGV10	.	TRGJ1	7	-1	-1	10
57	6.121922928212398E-4	TGTGCCACCTGGGACAGGCCGAGTTATAAGAAACTCTTT	CATWDRPSYKKLF	TRGV3	.	TRGJ1	19	-1	-1	23
57	6.121922928212398E-4	TGTGCTGCGTGGGATCCCCATTATAAGAAACTCTTT	CAAWDPHYKKLF	TRGV10	.	TRGJ1	14	-1	-1	19
57	6.121922928212398E-4	TGTGCTGCGTGGGAGGGTGATTGGATCAAGACGTTT	CAAWEGDWIKTF	TRGV10	.	TRGJP2	13	-1	-1	16
57	6.121922928212398E-4	TGTGCTGCGTGGGCCTACTCTCTACTCTTT	CAAWAYSLLF	TRGV10	.	TRGJ1	12	-1	-1	23
56	6.014520771577093E-4	TGTGCTGCCGGTCATACCACTGGTTGGTTCAAGATATTT	CAAGHTTGWFKIF	TRGV10	.	TRGJP1	7	-1	-1	13
56	6.014520771577093E-4	TGTGCTGCGTGGGATCGGGGGGGGGAGGAGAAACTCTTT	CAAWDRGGEEKLF	TRGV10	.	TRGJ1	14	-1	-1	28
56	6.014520771577093E-4	TGTGCTGCGAGGGGTTGGTTCAAGATATTT	CAARGWFKIF	TRGV10	.	TRGJP1	15	-1	-1	12
55	5.907118614941788E-4	TGTGCCTTGTGGGAAAAAGAGTTGGGCAAAAAAATCAAGGTATTT	CALWEKELGKKIKVF	TRGV9	.	TRGJP	13	-1	-1	16
55	5.907118614941788E-4	TGTGCCTTGTGGGAGGCGGATTCTTATTATAAGAAACTCTTT	CALWEADSYYKKLF	TRGV9	.	TRGJ1	15	-1	-1	23
55	5.907118614941788E-4	TGTGCCACCTGGGACAGGCGGTATTATAAGAAACTCTTT	CATWDRRYYKKLF	TRGV3	.	TRGJ1	18	-1	-1	21
55	5.907118614941788E-4	TGTGCTGGGCACGGCAAGGTTTGGTTCAAGATATTT	CAGHGKVWFKIF	TRGV10	.	TRGJP1	6	-1	-1	20
55	5.907118614941788E-4	TGTGCTGCGTGGGAAGTCTATAAGAAACTCTTT	CAAWEVYKKLF	TRGV10	.	TRGJ1	13	-1	-1	18
55	5.907118614941788E-4	TGTGCCTTGTGGGAGGTGTGGTTCAAGATATTT	CALWEVWFKIF	TRGV9	.	TRGJP1	17	-1	-1	14
54	5.799716458306483E-4	TGTGCTGCGTGGGATTATAAGGAGGATAAGAAACTCTTT	CAAWDYKEDKKLF	TRGV10	.	TRGJ1	16	-1	-1	25
54	5.799716458306483E-4	TGTGCCTTGTGGGAGTCTTATTATTATAAGAAACTCTTT	CALWESYYYKKLF	TRGV9	.	TRGJ1	14	-1	-1	19
54	5.799716458306483E-4	TGTGCCACCTGGGTTTATTATAAGAAACTCTTT	CATWVYYKKLF	TRGV4	.	TRGJ1	12	-1	-1	14
54	5.799716458306483E-4	TGTGCCACCTGGGACGGCTATAAGAAACTCTTT	CATWDGYKKLF	TRGV2	.	TRGJ1	16	-1	-1	18
54	5.799716458306483E-4	TGTGCTGCGTGGGATCGGCATTATAAGAAACTCTTT	CAAWDRHYKKLF	TRGV10	.	TRGJ1	14	-1	-1	19
53	5.692314301671178E-4	TGTGCTGCGTGGGCCATAGAACGGTTCCCTTCTAAGAAACTCTTT	CAAWAIERFPSKKLF	TRGV10	.	TRGJ1	12	-1	-1	29
53	5.692314301671178E-4	TGTGCCTTGTGGGACTCCAATTATTATAAGAAACTCTTT	CALWDSNYYKKLF	TRGV9	.	TRGJ1	13	-1	-1	15
53	5.692314301671178E-4	TGTGCTGCGTGGGAGGGTTGGTTCAAGATATTT	CAAWEGWFKIF	TRGV10	.	TRGJP1	13	-1	-1	15
53	5.692314301671178E-4	TGTGCTGCGTGGGAGATGTATAAGAAACTCTTT	CAAWEMYKKLF	TRGV10	.	TRGJ1	13	-1	-1	18
53	5.692314301671178E-4	TGTGCCACCTGGGACAAGAAACTCTTT	CATWDKKLF	TRGV3	.	TRGJ1	15	-1	-1	15
52	5.584912145035872E-4	TGTGCTGCGTGGGATTATGAGGCCCATTATAAGAAACTCTTT	CAAWDYEAHYKKLF	TRGV10	.	TRGJ1	16	-1	-1	25
52	5.584912145035872E-4	TGTGCTGCGTGGGAGCTATTAAGAAATTGGATCAAGACGTTT	CAAWELLRNWIKTF	TRGV10	.	TRGJP2	13	-1	-1	25
52	5.584912145035872E-4	TGTGCTGCCACGTGCCTACCTGGTTGGTTCAAGATATTT	CAATCLPGWFKIF	TRGV10	.	TRGJP1	7	-1	-1	19
52	5.584912145035872E-4	TGTGCTGCGTGGGACTATACATTGTTACAAGAACTCTTT	CAAWDYTLLQELF	TRGV10	.	TRGJ1	16	-1	-1	20
51	5.477509988400567E-4	TGTGCCTTGTGGGAGGTACCCCTTTATTATAAGAAACTCTTT	CALWEVPLYYKKLF	TRGV9	.	TRGJ1	22	-1	-1	23
51	5.477509988400567E-4	TGTGCCTGCCTCGCGGGCTATTATTATAAGAAACTCTTT	CACLAGYYYKKLF	TRGV9	.	TRGJ1	6	-1	-1	19
51	5.477509988400567E-4	TGTGCTGCGTGGGACCACTATTATAAGAAACTCTTT	CAAWDHYYKKLF	TRGV10	.	TRGJ1	13	-1	-1	18
51	5.477509988400567E-4	TGTGCCACCTGGCTCTTT	CATWLF	TRGV4	.	TRGJ2	11	-1	-1	12
50	5.370107831765262E-4	TGTGCCTTGTGGGAGGCTTTATACACCACTGGTTGGTTCAAGATATTT	CALWEALYTTGWFKIF	TRGV9	.	TRGJP1	15	-1	-1	19
50	5.370107831765262E-4	TGTGCTGCGTGTAGAGGGGGCACTACTGGTTGGTTCAAGATATTT	CAACRGGTTGWFKIF	TRGV10	.	TRGJP1	10	-1	-1	21
50	5.370107831765262E-4	TGTGCTGCGTGGGAGAAAAGTAGTGATTGGATCAAGACGTTT	CAAWEKSSDWIKTF	TRGV10	.	TRGJP2	13	-1	-1	18
50	5.370107831765262E-4	TGTGCTGCGCGGGGGTCGTATTATAAGAAACTCTTT	CAARGSYYKKLF	TRGV10	.	TRGJ1	12	-1	-1	18
50	5.370107831765262E-4	TGTGCTGCGTGTCCCAATGGTGATTGGATCAAGACGTTT	CAACPNGDWIKTF	TRGV10	.	TRGJP2	10	-1	-1	19
50	5.370107831765262E-4	TGTGCTGCGTATTCTTGGTTTAAGAAACTCTTT	CAAYSWFKKLF	TRGV10	.	TRGJ1	9	-1	-1	20
49	5.262705675129957E-4	TGTGCTGCGTGGGACCTCAACCGTTATTATAAGAAACTCTTT	CAAWDLNRYYKKLF	TRGV10	.	TRGJ1	13	-1	-1	23
49	5.262705675129957E-4	TGTGCCACCTGGGACGGCTCGAATTATTATAAGAAACTCTTT	CATWDGSNYYKKLF	TRGV2	.	TRGJ1	16	-1	-1	18
49	5.262705675129957E-4	TGTGCTGCGTGGGCCCAGGTTTATTATAAGAAACTCTTT	CAAWAQVYYKKLF	TRGV10	.	TRGJ1	12	-1	-1	20
49	5.262705675129957E-4	TGTGCTGCGTGGGATTCGATTTATTATAAGAAACTCTTT	CAAWDSIYYKKLF	TRGV10	.	TRGJ1	15	-1	-1	13
49	5.262705675129957E-4	TGTGCTGCGTGGGATTCAGGGGGATATAAGAAACTCTTT	CAAWDSGGYKKLF	TRGV10	.	TRGJ1	15	-1	-1	24
49	5.262705675129957E-4	TGTGCTGCGTGGGATTATGAGAAACTCTTT	CAAWDYEKLF	TRGV10	.	TRGJ1	16	-1	-1	13
48	5.155303518494652E-4	TGTGCCTTGTGGGACCTCCCACAAAAATATTATAAGAAACTCTTT	CALWDLPQKYYKKLF	TRGV9	.	TRGJ2	13	-1	-1	24
48	5.155303518494652E-4	TGTGCTGCGTGGATCTCTCTGAATTATTATAAGAAACTCTTT	CAAWISLNYYKKLF	TRGV10	.	TRGJ1	11	-1	-1	20
48	5.155303518494652E-4	TGTGCTGCGTGGGATATGGAATATAAGAAACTCTTT	CAAWDMEYKKLF	TRGV10	.	TRGJ1	14	-1	-1	21
47	5.047901361859346E-4	TGTGCCACCTGGGACGGGCCGAGAACCACTGGTTGGTTCAAGATATTT	CATWDGPRTTGWFKIF	TRGV2	.	TRGJP1	19	-1	-1	24
47	5.047901361859346E-4	TGTGCCTTGTGGGAGGCCCCTCTTATTTATTATAAGAAACTCTTT	CALWEAPLIYYKKLF	TRGV9	.	TRGJ1	15	-1	-1	26
47	5.047901361859346E-4	TGTGCCTTGAGCGATTTATCGAATTATTATAAGAAACTCTTT	CALSDLSNYYKKLF	TRGV9	.	TRGJ1	8	-1	-1	18
47	5.047901361859346E-4	TGTGCTGCGTGGTGTCCCTTTTGGTTCAAGATATTT	CAAWCPFWFKIF	TRGV10	.	TRGJP1	11	-1	-1	20
47	5.047901361859346E-4	TGTGCTGCGTGGGATGGGGGATATAAGAAACTCTTT	CAAWDGGYKKLF	TRGV10	.	TRGJ1	14	-1	-1	21
47	5.047901361859346E-4	TGTGCCACCTGGGACGGGCCAAGTAAGAAACTCTTT	CATWDGPSKKLF	TRGV2	.	TRGJ2	19	-1	-1	23
47	5.047901361859346E-4	TGTGCTGCGTGGGCCTTCCCGTTCAAGATATTT	CAAWAFPFKIF	TRGV10	.	TRGJP1	12	-1	-1	20
47	5.047901361859346E-4	TGTGCCACCTGGGCCTTCCGTACGAAACTCTTT	CATWAFRTKLF	TRGV7	.	TRGJ1	12	-1	-1	20
46	4.940499205224041E-4	TGTGCTGCGTGGTGGACCACTGGTTGGTTCAAGATATTT	CAAWWTTGWFKIF	TRGV10	.	TRGJP1	11	-1	-1	15
46	4.940499205224041E-4	TGTGCTGCGTGGGATCGGGATTATTATAAGAAACTCTTT	CAAWDRDYYKKLF	TRGV10	.	TRGJ1	14	-1	-1	19
46	4.940499205224041E-4	TGTGCCTTGTGGGGCCCCCTTTATTATAAGAAACTCTTT	CALWGPLYYKKLF	TRGV9	.	TRGJ1	12	-1	-1	20
46	4.940499205224041E-4	TGTGCCACCTGGGACAGGCGTTATAAGAAACTCTTT	CATWDRRYKKLF	TRGV7	.	TRGJ1	18	-1	-1	20
45	4.8330970485887354E-4	TGTGCCACCTGGGACGGGCGCGGTAGTGATTGGATCAAGACGTTT	CATWDGRGSDWIKTF	TRGV2	.	TRGJP2	21	-1	-1	22
45	4.8330970485887354E-4	TGTGCTGCGTGGGGTACGCCTTATTATTATAAGAAACTCTTT	CAAWGTPYYYKKLF	TRGV10	.	TRGJ2	12	-1	-1	22
45	4.8330970485887354E-4	TGTGCTGCGTGGGATTCTGGGAATTATAAGAAACTCTTT	CAAWDSGNYKKLF	TRGV10	.	TRGJ1	15	-1	-1	22
44	4.7256948919534303E-4	TGTGCTGCGTGGGAGCGGGAAAGCACTGGTTGGTTCAAGATATTT	CAAWERESTGWFKIF	TRGV10	.	TRGJP1	13	-1	-1	23
44	4.7256948919534303E-4	TGTGCCACCTGGGATAGGCGGCCCCAATATAAGAAACTCTTT	CATWDRRPQYKKLF	TRGV8	.	TRGJ1	18	-1	-1	27
44	4.7256948919534303E-4	TGTGCTGCGTGGGATTGGGGTGGTTGGTTCAAGATATTT	CAAWDWGGWFKIF	TRGV10	.	TRGJP1	15	-1	-1	20
44	4.7256948919534303E-4	TGTGCCACCTGGGACGGGAGTGATTGGATCAAGACGTTT	CATWDGSDWIKTF	TRGV2	.	TRGJP2	17	-1	-1	18
44	4.7256948919534303E-4	TGTGCCACCTGGGACAGGCCGATGGAATCGAAACTCTTT	CATWDRPMESKLF	TRGV5	.	TRGJ1	19	-1	-1	29
44	4.7256948919534303E-4	TGTGCTGCGGTTGCCACTGGTTGGTTCAAGATATTT	CAAVATGWFKIF	TRGV10	.	TRGJP1	8	-1	-1	13
44	4.7256948919534303E-4	TGTGCTGCGTGGGATTATCCTTTTCTCTTT	CAAWDYPFLF	TRGV10	.	TRGJ1	16	-1	-1	24
44	4.7256948919534303E-4	TGTGCCACCTGGGAAGAGACCACTGGTTGGTTCAAGATATTT	CATWEETTGWFKIF	TRGV4	.	TRGJP1	13	-1	-1	18
43	4.618292735318125E-4	TGTGCTGCGTGGGAGAGGGGGGCCACTGGTTGGTTCAAGATATTT	CAAWERGATGWFKIF	TRGV10	.	TRGJP1	13	-1	-1	22
43	4.618292735318125E-4	TGTGCCTTGTGGGAGGTGCCCGGTCTAGATTATAAGAAACTCTTT	CALWEVPGLDYKKLF	TRGV9	.	TRGJ1	18	-1	-1	28
43	4.618292735318125E-4	TGTGCCACCTGGGACGGCAAGAGGGCTTATAAGAAACTCTTT	CATWDGKRAYKKLF	TRGV2	.	TRGJ1	16	-1	-1	26
43	4.618292735318125E-4	TGTGCTGCGTGGGATTGTGGTTATTATAAGAAACTCTTT	CAAWDCGYYKKLF	TRGV10	.	TRGJ1	15	-1	-1	20
43	4.618292735318125E-4	TGTGCTGCGTGGGATTATAATAAGAAACTCTTT	CAAWDYNKKLF	TRGV10	.	TRGJ1	16	-1	-1	13
42	4.51089057868282E-4	TGTGCCACCTGGGACAGGCCGGGGAATTTCATGGATTATAAGAAACTCTTT	CATWDRPGNFMDYKKLF	TRGV3	.	TRGJ1	19	-1	-1	34
42	4.51089057868282E-4	TGTGCCTTGTGGGAGAGGGACCAGAATTATTATAAGAAACTCTTT	CALWERDQNYYKKLF	TRGV9	.	TRGJ1	14	-1	-1	23
42	4.51089057868282E-4	TGTGCTGCGGGGTGTGAAGGCACTGGTTGGTTCAAGATATTT	CAAGCEGTGWFKIF	TRGV10	.	TRGJP1	11	-1	-1	20
42	4.51089057868282E-4	TGTGCTGCGTGGGATTACGGTGGTTGGTTCAAGATATTT	CAAWDYGGWFKIF	TRGV10	.	TRGJP1	18	-1	-1	20
42	4.51089057868282E-4	TGTGCTGCGTGGGATACGGGAATGGATAAGAAACTCTTT	CAAWDTGMDKKLF	TRGV10	.	TRGJ2	17	-1	-1	25
42	4.51089057868282E-4	TGTGCCTTGTGGGATGCCTATTATTATAAGAAACTCTTT	CALWDAYYYKKLF	TRGV9	.	TRGJ2	13	-1	-1	19
42	4.51089057868282E-4	TGTGCTGCGTGGGATTTCAATTATAAGAAACTCTTT	CAAWDFNYKKLF	TRGV10	.	TRGJ1	15	-1	-1	19
42	4.51089057868282E-4	TGTGCTGCGTGGGATTTGTATTATAAGAAACTCTTT	CAAWDLYYKKLF	TRGV10	.	TRGJ2	15	-1	-1	18
42	4.51089057868282E-4	TGTGCTGCGTGGGATATGTATTATAAGAAACTCTTT	CAAWDMYYKKLF	TRGV10	.	TRGJ1	14	-1	-1	18
42	4.51089057868282E-4	TGTGCTGCGTGGGAGATCCTTTGGTTCAAGATATTT	CAAWEILWFKIF	TRGV10	.	TRGJP1	13	-1	-1	20
42	4.51089057868282E-4	TGTGCCACCTGGGACAGGGATTATAAGAAACTCTTT	CATWDRDYKKLF	TRGV5	.	TRGJ1	17	-1	-1	19
41	4.403488422047515E-4	TGTGCTGCGTGGGAGAACCCTCCCCATTATAAGAAACTCTTT	CAAWENPPHYKKLF	TRGV10	.	TRGJ1	13	-1	-1	25
41	4.403488422047515E-4	TGTGCTGCGTGGACTAATAATAAGAAACTCTTT	CAAWTNNKKLF	TRGV10	.	TRGJ1	11	-1	-1	16
41	4.403488422047515E-4	TGTGCCACCTGGGATAGGCGGGGGAAACTCTTT	CATWDRRGKLF	TRGV8	.	TRGJ1	18	-1	-1	23
41	4.403488422047515E-4	TGTGCTGCAAGTTATTATAAGAAACTCTTT	CAASYYKKLF	TRGV10	.	TRGJ1	7	-1	-1	11
40	4.29608626541221E-4	TGTGCTGCGTTCCCATATACCACTGGTTGGTTCAAGATATTT	CAAFPYTTGWFKIF	TRGV10	.	TRGJP1	9	-1	-1	14
40	4.29608626541221E-4	TGTGCTGCGTGGGCGTCTGCTTATTATAAGAAACTCTTT	CAAWASAYYKKLF	TRGV10	.	TRGJ1	12	-1	-1	20
40	4.29608626541221E-4	TGTGCTGCCCGTCCGTATGGTTGGTTCAAGATATTT	CAARPYGWFKIF	TRGV10	.	TRGJP1	7	-1	-1	17
40	4.29608626541221E-4	TGTGCTGCGTGGGACCCCTATTATAAGAAACTCTTT	CAAWDPYYKKLF	TRGV10	.	TRGJ1	13	-1	-1	18
40	4.29608626541221E-4	TGTGCTGCGGAGAAGAAACTCTTT	CAAEKKLF	TRGV10	.	TRGJ1	8	-1	-1	12
40	4.29608626541221E-4	TGTGCCACCTGCGAGAAACTCTTT	CATCEKLF	TRGV8	.	TRGJ1	13	-1	-1	13
39	4.188684108776904E-4	TGTGCTGCGTGGGCCAGGTTGAAGACCACTGGTTGGTTCAAGATATTT	CAAWARLKTTGWFKIF	TRGV10	.	TRGJP1	12	-1	-1	24
39	4.188684108776904E-4	TGTGCCACCTGGGATCCGCGTATAGGGAAGAAACTCTTT	CATWDPRIGKKLF	TRGV4	.	TRGJ1	14	-1	-1	27
39	4.188684108776904E-4	TGTGCCACCTGGGACGGTAGTGATTGGATCAAGACGTTT	CATWDGSDWIKTF	TRGV2	.	TRGJP2	16	-1	-1	16
39	4.188684108776904E-4	TGTGCTGCGTGGGATTCTGGTTGGTTCAAGATATTT	CAAWDSGWFKIF	TRGV10	.	TRGJP1	15	-1	-1	16
39	4.188684108776904E-4	TGTGCCACCTGGGCCTATTATTATAAGAAACTCTTT	CATWAYYYKKLF	TRGV8	.	TRGJ1	12	-1	-1	16
39	4.188684108776904E-4	TGTGCCACCTGGGGCGAGATCAAGACGTTT	CATWGEIKTF	TRGV2	.	TRGJP2	15	-1	-1	17
38	4.081281952141599E-4	TGTGCTGCGTGGGCTGAGACTGGTTGGTTCAAGATATTT	CAAWAETGWFKIF	TRGV10	.	TRGJP1	12	-1	-1	18
38	4.081281952141599E-4	TGTGCCACCTGGGACCTCGGCGGGTATAAGAAACTCTTT	CATWDLGGYKKLF	TRGV4	.	TRGJ1	13	-1	-1	24
38	4.081281952141599E-4	TGTGCTGCGTGGGATTTCTATTATAAGAAACTCTTT	CAAWDFYYKKLF	TRGV10	.	TRGJ1	15	-1	-1	18
38	4.081281952141599E-4	TGTGCTGCGTGGGATCGTGGTTGGTTCAAGATATTT	CAAWDRGWFKIF	TRGV10	.	TRGJP1	14	-1	-1	17
38	4.081281952141599E-4	TGTGCTGCGTGGGATTTTTATAAGAAACTCTTT	CAAWDFYKKLF	TRGV10	.	TRGJ1	15	-1	-1	13
37	3.973879795506294E-4	TGTGCTGCGTGGGATAATGAGGATACCACTGGTTGGTTCAAGATATTT	CAAWDNEDTTGWFKIF	TRGV10	.	TRGJP1	14	-1	-1	22
37	3.973879795506294E-4	TGTGCTGCGTGGGATTTCAAGAATTATTATAAGAAACTCTTT	CAAWDFKNYYKKLF	TRGV10	.	TRGJ1	15	-1	-1	20
37	3.973879795506294E-4	TGTGCTGCGTGGGATTACCCCCCTTGGAATAAGAAACTCTTT	CAAWDYPPWNKKLF	TRGV10	.	TRGJ1	17	-1	-1	28
37	3.973879795506294E-4	TGTGCTGCGTGGGATTCCCGCTATTATAAGAAACTCTTT	CAAWDSRYYKKLF	TRGV10	.	TRGJ1	15	-1	-1	21
37	3.973879795506294E-4	TGTGCCACCTGGGACGGGAATTATTATAAGAAACTCTTT	CATWDGNYYKKLF	TRGV2	.	TRGJ1	17	-1	-1	17
37	3.973879795506294E-4	TGTGCTGCGTGGGATAATTATAAGAAACTCTTT	CAAWDNYKKLF	TRGV10	.	TRGJ1	14	-1	-1	13
37	3.973879795506294E-4	TGTGCTGGCGATTATTATAAGAAACTCTTT	CAGDYYKKLF	TRGV10	.	TRGJ1	6	-1	-1	10
36	3.8664776388709887E-4	TGTGCCACCTGGGAATCGGCTACAAACCATTATTATAAGAAACTCTTT	CATWESATNHYYKKLF	TRGV2	.	TRGJ2	13	-1	-1	28
36	3.8664776388709887E-4	TGTGCTGCGTGGGATTATGATACCACTGGTTGGTTCAAGATATTT	CAAWDYDTTGWFKIF	TRGV10	.	TRGJP1	16	-1	-1	15
36	3.8664776388709887E-4	TGTGCTGCGTGGGATTCCAGATATTATAAGAAACTCTTT	CAAWDSRYYKKLF	TRGV10	.	TRGJ1	15	-1	-1	21
36	3.8664776388709887E-4	TGTGCCACCTGGGCCACCCCCGTTTATAAGAAACTCTTT	CATWATPVYKKLF	TRGV3	.	TRGJ1	15	-1	-1	23
36	3.8664776388709887E-4	TGTGCCACCTGGGACAGGCCCTATTATAAGAAACTCTTT	CATWDRPYYKKLF	TRGV7	.	TRGJ1	19	-1	-1	21
36	3.8664776388709887E-4	TGTGCTGCGTGGGATAAAAATAAGAAACTCTTT	CAAWDKNKKLF	TRGV10	.	TRGJ1	14	-1	-1	19
36	3.8664776388709887E-4	TGTGCTTCGGATGGTTGGTTCAAGATATTT	CASDGWFKIF	TRGV10	.	TRGJP1	8	-1	-1	11
36	3.8664776388709887E-4	TGTGCCACCTGGGATTGGATCAAGACGTTT	CATWDWIKTF	TRGV8	.	TRGJP2	17	-1	-1	12
36	3.8664776388709887E-4	TGTGCCACCTGGGACGGGCTACTCTTT	CATWDGLLF	TRGV2	.	TRGJ1	18	-1	-1	20
35	3.7590754822356835E-4	TGTGCCTTGTGGGAGGTGCAAAGGGATTTGAATTATTATAAGAAACTCTTT	CALWEVQRDLNYYKKLF	TRGV9	.	TRGJ1	19	-1	-1	25
35	3.7590754822356835E-4	TGTGCTGCGTGGGATTCCCCCGGCGGTTATTATAAGAAACTCTTT	CAAWDSPGGYYKKLF	TRGV10	.	TRGJ1	15	-1	-1	26
35	3.7590754822356835E-4	TGTGCTGCGTGGGATTCGAATTGGGAGGGTTGGTTCAAGATATTT	CAAWDSNWEGWFKIF	TRGV10	.	TRGJP1	20	-1	-1	27
35	3.7590754822356835E-4	TGTGCTGCGTGGGATTATGGGGAGTTGCGTTGGTTCAAGATATTT	CAAWDYGELRWFKIF	TRGV10	.	TRGJP1	16	-1	-1	28
35	3.7590754822356835E-4	TGTGCTGCGTGGGATTATATGGCTGGTTGGTTCAAGATATTT	CAAWDYMAGWFKIF	TRGV10	.	TRGJP1	16	-1	-1	22
35	3.7590754822356835E-4	TGTGCTGCGTGGGATAATAAGAGTTATAAGAAACTCTTT	CAAWDNKSYKKLF	TRGV10	.	TRGJ1	14	-1	-1	23
35	3.7590754822356835E-4	TGTGCCACCTGGGACAGGTATTATAAGAAACTCTTT	CATWDRYYKKLF	TRGV7	.	TRGJ1	17	-1	-1	18
35	3.7590754822356835E-4	TGTGCCACCTGGGACAGGCCTTATAAGAAACTCTTT	CATWDRPYKKLF	TRGV3	.	TRGJ1	20	-1	-1	20
35	3.7590754822356835E-4	TGTGCTGCAACTAACAATAGGTTCAAGATATTT	CAATNNRFKIF	TRGV10	.	TRGJP1	7	-1	-1	19
35	3.7590754822356835E-4	TGTGCTGCTCTCTGTTGGTTCAAGATATTT	CAALCWFKIF	TRGV10	.	TRGJP1	7	-1	-1	13
35	3.7590754822356835E-4	TGTGCCACCTGGGATAGGCGGCTGATATTT	CATWDRRLIF	TRGV8	.	TRGJP1	18	-1	-1	23
35	3.7590754822356835E-4	TGTCCCCTCCCTAAGAAACTCTTT	CPLPKKLF	TRGV4	.	TRGJ1	5	-1	-1	11
34	3.651673325600378E-4	TGTGCTGCGTGGGACTTCCCCGCGAATTATTATAAGAAACTCTTT	CAAWDFPANYYKKLF	TRGV10	.	TRGJ1	13	-1	-1	22
34	3.651673325600378E-4	TGTGCTGCGTGGGATTCCCCTGGGGGGTATAAGAAACTCTTT	CAAWDSPGGYKKLF	TRGV10	.	TRGJ1	15	-1	-1	27
34	3.651673325600378E-4	TGTGCTGCCCAATCGAATTATTATAAGAAACTCTTT	CAAQSNYYKKLF	TRGV10	.	TRGJ1	7	-1	-1	12
34	3.651673325600378E-4	TGTGCTGCGTGGGAGAGTTGTAGAAAGAAACTCTTT	CAAWESCRKKLF	TRGV10	.	TRGJ1	13	-1	-1	24
34	3.651673325600378E-4	TGTGCCACCTGGGACAGGCCGCCCTCGAAACTCTTT	CATWDRPPSKLF	TRGV7	.	TRGJ1	19	-1	-1	26
34	3.651673325600378E-4	TGTGCTGCGTCGAATTATTATAAGAAACTCTTT	CAASNYYKKLF	TRGV10	.	TRGJ1	16	-1	-1	9
34	3.651673325600378E-4	TGTGCCACCTGGGATAATAAGAAACTCTTT	CATWDNKKLF	TRGV4	.	TRGJ1	14	-1	-1	13
33	3.5442711689650727E-4	TGTGCTGCGTGGGATGGGAATACCACTGGTTGGTTCAAGATATTT	CAAWDGNTTGWFKIF	TRGV10	.	TRGJP1	14	-1	-1	19
33	3.5442711689650727E-4	TGTGCCTTGTGGGAGGAAAATTATTATAAGAAACTCTTT	CALWEENYYKKLF	TRGV9	.	TRGJ1	15	-1	-1	18
33	3.5442711689650727E-4	TGTGCCACCTGGGTTGTACATTATTATAAGAAACTCTTT	CATWVVHYYKKLF	TRGV4	.	TRGJ1	15	-1	-1	19
33	3.5442711689650727E-4	TGTGCCACCTGGGACAGGAATTATTATAAGAAACTCTTT	CATWDRNYYKKLF	TRGV3	.	TRGJ1	17	-1	-1	17
33	3.5442711689650727E-4	TGTGCCACCTGGGGTTCTTATTATAAGAAACTCTTT	CATWGSYYKKLF	TRGV8	.	TRGJ1	12	-1	-1	17
33	3.5442711689650727E-4	TGTGCTGCGTGGGATTTATATAAGAAACTCTTT	CAAWDLYKKLF	TRGV10	.	TRGJ1	15	-1	-1	12
33	3.5442711689650727E-4	TGTGCCACCTGGGACAATAAGAAACTCTTT	CATWDNKKLF	TRGV3	.	TRGJ1	15	-1	-1	16
32	3.4368690123297676E-4	TGTGCTGCGTGGGACTGGGCTAACGCCATGAATTATTATAAGAAACTCTTT	CAAWDWANAMNYYKKLF	TRGV10	.	TRGJ1	13	-1	-1	29
32	3.4368690123297676E-4	TGTGCTGCGTGGGTTCTTACGAATTATTATAAGAAACTCTTT	CAAWVLTNYYKKLF	TRGV10	.	TRGJ1	12	-1	-1	19
32	3.4368690123297676E-4	TGTGCTGCGTGGGATTGTGGCACTGGTTGGTTCAAGATATTT	CAAWDCGTGWFKIF	TRGV10	.	TRGJP1	15	-1	-1	20
32	3.4368690123297676E-4	TGTGCTGCGTGGGATTACTCAAATTATAAGAAACTCTTT	CAAWDYSNYKKLF	TRGV10	.	TRGJ1	17	-1	-1	22
32	3.4368690123297676E-4	TGTGCCACCTGGGATACGAATTATTATAAGAAACTCTTT	CATWDTNYYKKLF	TRGV8	.	TRGJ1	15	-1	-1	13
32	3.4368690123297676E-4	TGTGCTGCGTGGGATTGTGGTTGGTTCAAGATATTT	CAAWDCGWFKIF	TRGV10	.	TRGJP1	15	-1	-1	17
32	3.4368690123297676E-4	TGTGCCTTGTGGGAAAATTATTATAAGAAACTCTTT	CALWENYYKKLF	TRGV9	.	TRGJ1	13	-1	-1	15
32	3.4368690123297676E-4	TGTGCCACCTCGGGACGGTATTATAAGAAACTCTTT	CATSGRYYKKLF	TRGV8	.	TRGJ1	14	-1	-1	18
32	3.4368690123297676E-4	TGTGCCACCTGGGACCCCCCCGGCGAGAAACTCTTT	CATWDPPGEKLF	TRGV7	.	TRGJ1	14	-1	-1	25
32	3.4368690123297676E-4	TGTGCCACCTGGGACAATTATTATAAGAAACTCTTT	CATWDNYYKKLF	TRGV4	.	TRGJ1	13	-1	-1	15
32	3.4368690123297676E-4	TGTGCCACCTGGGATGTGTATAAGAAACTCTTT	CATWDVYKKLF	TRGV4	.	TRGJ1	15	-1	-1	18
32	3.4368690123297676E-4	TGTGCCATTTATTATAAGAAACTCTTT	CAIYYKKLF	TRGV4	.	TRGJ1	6	-1	-1	8
32	3.4368690123297676E-4	TGTTGCCTTCCGAAACTCTTT	CCLPKLF	TRGV5	.	TRGJ1	6	-1	-1	11
31	3.3294668556944624E-4	TGTGCTGCGTGGGACCTAGACCTTTATTATAAGAAACTCTTT	CAAWDLDLYYKKLF	TRGV10	.	TRGJ2	13	-1	-1	23
31	3.3294668556944624E-4	TGTGCCACCTGGGACGGCAGGAATTATTATAAGAAACTCTTT	CATWDGRNYYKKLF	TRGV2	.	TRGJ1	16	-1	-1	20
31	3.3294668556944624E-4	TGTGCCACCTGGGACGGATACCATTATTATAAGAAACTCTTT	CATWDGYHYYKKLF	TRGV2	.	TRGJ1	16	-1	-1	22
31	3.3294668556944624E-4	TGTGCTGCGTGGGGACACAAGTATTATAAGAAACTCTTT	CAAWGHKYYKKLF	TRGV10	.	TRGJ1	12	-1	-1	18
31	3.3294668556944624E-4	TGTGCTGCGTGGGATCCGAATTATTATAAGAAACTCTTT	CAAWDPNYYKKLF	TRGV10	.	TRGJ1	14	-1	-1	13
31	3.3294668556944624E-4	TGTGCTGCGGGATATTATTATAAGAAACTCTTT	CAAGYYYKKLF	TRGV10	.	TRGJ1	8	-1	-1	13
30	3.2220646990591573E-4	TGTGCCTTGGGGGGGCATTGTGGGAGGGAGGGGCCGAATTATTATAAGAAACTCTTT	CALGGHCGREGPNYYKKLF	TRGV9	.	TRGJ1	12	-1	-1	34
30	3.2220646990591573E-4	TGTGCCACCTGGGACGGGCGGTGGGATAGTAGTGATTGGATCAAGACGTTT	CATWDGRWDSSDWIKTF	TRGV2	.	TRGJP2	18	-1	-1	25
30	3.2220646990591573E-4	TGTGCTGCGTGGGATTACCTGCCTCCGAGATATTATAAGAAACTCTTT	CAAWDYLPPRYYKKLF	TRGV10	.	TRGJ1	17	-1	-1	30
30	3.2220646990591573E-4	TGTGCTGCTCTGGGGGATAATTGTTATTATAAGAAACTCTTT	CAALGDNCYYKKLF	TRGV10	.	TRGJ1	7	-1	-1	23
30	3.2220646990591573E-4	TGTGCTGCGTGGGATGGAACCACTGGTTGGTTCAAGATATTT	CAAWDGTTGWFKIF	TRGV10	.	TRGJP1	14	-1	-1	18
30	3.2220646990591573E-4	TGTGCTGCGTGGGCGCCCACTGGTTGGTTCAAGATATTT	CAAWAPTGWFKIF	TRGV10	.	TRGJP1	12	-1	-1	16
30	3.2220646990591573E-4	TGTGCTGCGTGGGCGAGGAATTATTATAAGAAACTCTTT	CAAWARNYYKKLF	TRGV10	.	TRGJ1	12	-1	-1	17
30	3.2220646990591573E-4	TGTGCCACCTGGGACAGGCGATATTATAAGAAACTCTTT	CATWDRRYYKKLF	TRGV7	.	TRGJ1	18	-1	-1	21
30	3.2220646990591573E-4	TGTGCCACCTGGGACGGGCCTTATAAGAAACTCTTT	CATWDGPYKKLF	TRGV2	.	TRGJ1	19	-1	-1	20
30	3.2220646990591573E-4	TGTGCTGCGTGGGGGGGTTGGTTCAAGATATTT	CAAWGGWFKIF	TRGV10	.	TRGJP1	12	-1	-1	15
30	3.2220646990591573E-4	TGTGTACTCTTT	CVLF	TRGV8	.	TRGJ1	3	-1	-1	5
29	3.1146625424238516E-4	TGTGCTGCGTGGGACTTAGATACCACTGGTTGGTTCAAGATATTT	CAAWDLDTTGWFKIF	TRGV10	.	TRGJP1	17	-1	-1	16
29	3.1146625424238516E-4	TGTGCTGCGTGGATACCTACCCTCCAATATTATAAGAAACTCTTT	CAAWIPTLQYYKKLF	TRGV10	.	TRGJ1	11	-1	-1	27
29	3.1146625424238516E-4	TGTGCTGCGTGGAGAGGTGGTACCACTGGTTGGTTCAAGATATTT	CAAWRGGTTGWFKIF	TRGV10	.	TRGJP1	11	-1	-1	20
29	3.1146625424238516E-4	TGTGCCTTGTGGGAGGTGGAGGGATATTATTATAAGAAACTCTTT	CALWEVEGYYYKKLF	TRGV9	.	TRGJ1	17	-1	-1	25
29	3.1146625424238516E-4	TGTGCTGCGTGGGAGCATACCACTGGTTGGTTCAAGATATTT	CAAWEHTTGWFKIF	TRGV10	.	TRGJP1	13	-1	-1	16
29	3.1146625424238516E-4	TGTGCTGCGTGGGATTTTTATTATAAGAAACTCTTT	CAAWDFYYKKLF	TRGV10	.	TRGJ1	15	-1	-1	17
29	3.1146625424238516E-4	TGTGCCACCTGGGATGGGTATTATAAGAAACTCTTT	CATWDGYYKKLF	TRGV4	.	TRGJ1	17	-1	-1	18
29	3.1146625424238516E-4	TGTGCTGCGTGGGATAGGTATAAGAAACTCTTT	CAAWDRYKKLF	TRGV10	.	TRGJ1	14	-1	-1	18
29	3.1146625424238516E-4	TGTGCTGCGTGGGTCGACGGTTGGTTCAAGATATTT	CAAWVDGWFKIF	TRGV10	.	TRGJP1	12	-1	-1	18
28	3.0072603857885465E-4	TGTGCTGCGTGGGATCGACCGTATACCACTGGTTGGTTCAAGATATTT	CAAWDRPYTTGWFKIF	TRGV10	.	TRGJP1	14	-1	-1	21
28	3.0072603857885465E-4	TGTGCCACCTGGGACAGGCCAGAGGGGTATAAGAAACTCTTT	CATWDRPEGYKKLF	TRGV3	.	TRGJ1	19	-1	-1	27
28	3.0072603857885465E-4	TGTGCTGCGTGGGATTTCGGTGATTGGATCAAGACGTTT	CAAWDFGDWIKTF	TRGV10	.	TRGJP2	18	-1	-1	19
28	3.0072603857885465E-4	TGTGCTGCGGGGTGGGAGATTTATTATAAGAAACTCTTT	CAAGWEIYYKKLF	TRGV10	.	TRGJ1	11	-1	-1	17
28	3.0072603857885465E-4	TGTGCCACCTGGGTCGACTCTTATTATAAGAAACTCTTT	CATWVDSYYKKLF	TRGV3	.	TRGJ1	12	-1	-1	20
28	3.0072603857885465E-4	TGTGCCACCTGGGATGATGATGATTGGATCAAGACGTTT	CATWDDDDWIKTF	TRGV8	.	TRGJP2	14	-1	-1	20
28	3.0072603857885465E-4	TGTGCCACCTGGGCCAATTATTATAAGAAACTCTTT	CATWANYYKKLF	TRGV8	.	TRGJ1	12	-1	-1	15
28	3.0072603857885465E-4	TGTGCCACCTGGGACGGGCGATATAAGAAACTCTTT	CATWDGRYKKLF	TRGV2	.	TRGJ1	18	-1	-1	21
28	3.0072603857885465E-4	TGTGCCACCTGGGACCGGGGGAAACTCTTT	CATWDRGKLF	TRGV2	.	TRGJ1	18	-1	-1	20
28	3.0072603857885465E-4	TGTGCCACCTGGGCCGTGCATAAGAAACTCTTT	CATWAVHKKLF	TRGV4	.	TRGJ1	12	-1	-1	19
28	3.0072603857885465E-4	TGTGCTGCGTGGAGGGCCTATTATAAGAAACTCTTT	CAAWRAYYKKLF	TRGV10	.	TRGJ1	11	-1	-1	18
28	3.0072603857885465E-4	TGTGCCACCTGGGATAAGAAACTCTTT	CATWDKKLF	TRGV3	.	TRGJ1	13	-1	-1	13
27	2.8998582291532414E-4	TGTGCTGCGTGGGATCCTCGAAGCGGGAATTATTATAAGAAACTCTTT	CAAWDPRSGNYYKKLF	TRGV10	.	TRGJ1	14	-1	-1	26
27	2.8998582291532414E-4	TGTGCTGCGTGGGATTATTCCCACAATTATTATAAGAAACTCTTT	CAAWDYSHNYYKKLF	TRGV10	.	TRGJ1	16	-1	-1	24
27	2.8998582291532414E-4	TGTGCTGCGTGGGATTATAGACCCCTAGGTTGGTTCAAGATATTT	CAAWDYRPLGWFKIF	TRGV10	.	TRGJP1	16	-1	-1	15
27	2.8998582291532414E-4	TGTGCCTTGTGGGAGGTGCAGGGCACTGGTTGGTTCGAGATATTT	CALWEVQGTGWFEIF	TRGV9	.	TRGJP1	19	-1	-1	23
27	2.8998582291532414E-4	TGTGCCTGCTTCGAACCCTCCATCGTTATAGGGGGGAAACTCTTT	CACFEPSIVIGGKLF	TRGV11	.	TRGJ1	9	-1	-1	35
27	2.8998582291532414E-4	TGTGCCACCTGGGACAGGCTCGACCCCCCTTATAAGAAACTCTTT	CATWDRLDPPYKKLF	TRGV5	.	TRGJ2	18	-1	-1	29
27	2.8998582291532414E-4	TGTGCTGCGTGGGAACCCATTAATTATAAGAAACTCTTT	CAAWEPINYKKLF	TRGV10	.	TRGJ1	13	-1	-1	18
27	2.8998582291532414E-4	TGTGCCTTGTGGGAGGTGTTTTATTATAAGAAACTCTTT	CALWEVFYYKKLF	TRGV9	.	TRGJ1	17	-1	-1	20
27	2.8998582291532414E-4	TGTGCCACCCATTTCCCGAATTATTATAAGAAACTCTTT	CATHFPNYYKKLF	TRGV2	.	TRGJ1	8	-1	-1	16
27	2.8998582291532414E-4	TGTGCCACCTGGGACAGGCGATATAAGAAACTCTTT	CATWDRRYKKLF	TRGV3	.	TRGJ1	18	-1	-1	21
27	2.8998582291532414E-4	TGTGCCACCTGGGATGAGAAACTCTTT	CATWDEKLF	TRGV5	.	TRGJ1	13	-1	-1	13
27	2.8998582291532414E-4	TGTGCCACCTGGGATAATAGTGGGAAGAAACTCTTT	CATWDNSGKKLF	TRGV8	.	TRGJ1	15	-1	-1	24
27	2.8998582291532414E-4	TGTGCCACCTGGATTAAGAAACTCTTT	CATWIKKLF	TRGV8	.	TRGJ1	11	-1	-1	14
27	2.8998582291532414E-4	TGTGCCACCGGGCGACAATTGCTCTTT	CATGRQLLF	TRGV2	.	TRGJ1	15	-1	-1	21
27	2.8998582291532414E-4	TGTGCCACCTGGGATGGTTATAAGAAACTCTTT	CATWDGYKKLF	TRGV8	.	TRGJ1	14	-1	-1	17
27	2.8998582291532414E-4	TGTGCCGGAGGCCGGTTCAAGATATTT	CAGGRFKIF	TRGV10	.	TRGJP1	4	-1	-1	13
27	2.8998582291532414E-4	TGTGCTGCGTGCGAGAATTATTATAAGAAACTCTTT	CAACENYYKKLF	TRGV10	.	TRGJ1	13	-1	-1	14
26	2.792456072517936E-4	TGTGCTGCGTGGGATCGGGGGGGTAGCAGGAGGGTGATAAATACCACTGGTTGGTTCAAGATATTT	CAAWDRGGSRRVINTTGWFKIF	TRGV10	.	TRGJP1	14	-1	-1	33
26	2.792456072517936E-4	TGTGCTGCGTGGGATTCCACCTCCCTTTATTATAAGAAACTCTTT	CAAWDSTSLYYKKLF	TRGV10	.	TRGJ2	15	-1	-1	26
26	2.792456072517936E-4	TGTGCCACCTGGGACGGGCACGTTAGTGATTGGATCAAGACGTTT	CATWDGHVSDWIKTF	TRGV2	.	TRGJP2	22	-1	-1	23
26	2.792456072517936E-4	TGTGCCACCTGGGACAGCCAAGGAGGGTATTATAAGAAACTCTTT	CATWDSQGGYYKKLF	TRGV5	.	TRGJ2	16	-1	-1	27
26	2.792456072517936E-4	TGTGCTGCGTGGGATTATAGGAATTATTATAAGAAACTCTTT	CAAWDYRNYYKKLF	TRGV10	.	TRGJ1	16	-1	-1	20
26	2.792456072517936E-4	TGTGCTGCGTGGGATCATACCACTGGTTGGTTCAAGATATTT	CAAWDHTTGWFKIF	TRGV10	.	TRGJP1	14	-1	-1	8
26	2.792456072517936E-4	TGTGCCACCTGGGACAAATATGGTGATTGGATCAAGACGTTT	CATWDKYGDWIKTF	TRGV2	.	TRGJP2	14	-1	-1	22
26	2.792456072517936E-4	TGTGCCACCTGGACCCCGATACCACCCAGGGGGAAACTCTTT	CATWTPIPPRGKLF	TRGV4	.	TRGJ1	11	-1	-1	32
26	2.792456072517936E-4	TGTGCTGCGTGGGATCAACATTATTATAAGAAACTCTTT	CAAWDQHYYKKLF	TRGV10	.	TRGJ1	14	-1	-1	19
26	2.792456072517936E-4	TGTGCCACCTGGGATGTCGCCTTTGGTCTGAGCCTCTTT	CATWDVAFGLSLF	TRGV4	.	TRGJ1	15	-1	-1	33
26	2.792456072517936E-4	TGTGCCACCTGGGACGGGCTCCGTTATAAGAAACTCTTT	CATWDGLRYKKLF	TRGV2	.	TRGJ1	23	-1	-1	23
26	2.792456072517936E-4	TGTGCCACCTGGGACGGGCCGGGCTATAAGAAACTCTTT	CATWDGPGYKKLF	TRGV2	.	TRGJ1	19	-1	-1	24
26	2.792456072517936E-4	TGTGCCACCTGGGATGCTTATTATAAGAAACTCTTT	CATWDAYYKKLF	TRGV3	.	TRGJ1	13	-1	-1	17
26	2.792456072517936E-4	TGTGCCACCTGGGACAGGCCGAGGAAACTCTTT	CATWDRPRKLF	TRGV3	.	TRGJ1	19	-1	-1	23
26	2.792456072517936E-4	TGTGCCACCTGGGATACCTATTATAAGAAACTCTTT	CATWDTYYKKLF	TRGV8	.	TRGJ1	20	-1	-1	18
26	2.792456072517936E-4	TGTGCCACCTGGGACGGATATTATAAGAAACTCTTT	CATWDGYYKKLF	TRGV2	.	TRGJ1	16	-1	-1	18
26	2.792456072517936E-4	TGTGCCACCTTCTTTAAGAAACTCTTT	CATFFKKLF	TRGV2	.	TRGJ1	9	-1	-1	14
26	2.792456072517936E-4	TGTGCCACCTGGGAACGGAATAAGAAACTCTTT	CATWERNKKLF	TRGV4	.	TRGJ1	13	-1	-1	19
25	2.685053915882631E-4	TGTGCCACCTGGGACTACTCACCGCGTAGTGATTGGATCAAGACGTTT	CATWDYSPRSDWIKTF	TRGV2	.	TRGJP2	14	-1	-1	25
25	2.685053915882631E-4	TGTGCCACCTGGGACAGACATACCACTGGTTGGTTCAAGATATTT	CATWDRHTTGWFKIF	TRGV2	.	TRGJP1	14	-1	-1	19
25	2.685053915882631E-4	TGTGCCACCTGGGATGCCCGTTCGTATAAGAAACTCTTT	CATWDARSYKKLF	TRGV8	.	TRGJ1	14	-1	-1	24
25	2.685053915882631E-4	TGTGCTGCGTGGGCTGGAGGGTTCAAGATATTT	CAAWAGGFKIF	TRGV10	.	TRGJP1	12	-1	-1	13
25	2.685053915882631E-4	TGTGCCACCCTACCTTGGGAACTCTTT	CATLPWELF	TRGV4	.	TRGJ1	8	-1	-1	19
25	2.685053915882631E-4	TGTGCCACCTCGCCGGGAGGTTATAAGAAACTCTTT	CATSPGGYKKLF	TRGV4	.	TRGJ1	9	-1	-1	20
25	2.685053915882631E-4	TGTGCCACCTGGGATGGCCCACCTAAGAAACTCTTT	CATWDGPPKKLF	TRGV4	.	TRGJ1	20	-1	-1	23
25	2.685053915882631E-4	TGTGCCACCTGGGACGGGCGGAAGAAACTCTTT	CATWDGRKKLF	TRGV4	.	TRGJ1	18	-1	-1	21
25	2.685053915882631E-4	TGTGCCACCTGGTCCTTTAAGAAACTCTTT	CATWSFKKLF	TRGV2	.	TRGJ1	11	-1	-1	17
25	2.685053915882631E-4	TGTGCCACCTGGGTTTATAAGAAACTCTTT	CATWVYKKLF	TRGV8	.	TRGJ1	12	-1	-1	14
25	2.685053915882631E-4	TGTGCCACCTACACGTCTGAGGACGGGAAACTCTTT	CATYTSEDGKLF	TRGV5	.	TRGJ1	9	-1	-1	26
25	2.685053915882631E-4	TGTGCCACCTGGGACAGGCCTAGTTATAAGAAACTCTTT	CATWDRPSYKKLF	TRGV3	.	TRGJ1	20	-1	-1	23
25	2.685053915882631E-4	TGTGCCACCAATGCCCATTATTATAAGAAACTCTTT	CATNAHYYKKLF	TRGV4	.	TRGJ1	8	-1	-1	16
25	2.685053915882631E-4	TGTGCCTTGTGTGGTAACCTCTTT	CALCGNLF	TRGV9	.	TRGJ1	10	-1	-1	15
24	2.577651759247326E-4	TGTGCTGCGTGGGATTTCATCCCCCCCTTTCGATTGGGGGGCTATTATAAGAAACTCTTT	CAAWDFIPPFRLGGYYKKLF	TRGV10	.	TRGJ1	15	-1	-1	42
24	2.577651759247326E-4	TGTGCTGCGTGGGATTTTCCCTATACCACTGGTTGGTTCAAGATATTT	CAAWDFPYTTGWFKIF	TRGV10	.	TRGJP1	15	-1	-1	21
24	2.577651759247326E-4	TGTGCCACCTGGGACAGGCCATGGGGAGACGGGGAGAAGAAACTCTTT	CATWDRPWGDGEKKLF	TRGV5	.	TRGJ1	19	-1	-1	36
24	2.577651759247326E-4	TGTGCCACCTGGGAGAGGGAGTTGGGCAAAAAAATCAAGGTATTT	CATWERELGKKIKVF	TRGV8	.	TRGJP	17	-1	-1	18
24	2.577651759247326E-4	TGTGCTGCGTGGGCCCCTATCGTTTATTATAAGAAACTCTTT	CAAWAPIVYYKKLF	TRGV10	.	TRGJ1	12	-1	-1	23
24	2.577651759247326E-4	TGTGCTGCGGAAACCAATACCACTGGTTGGTTCAAGATATTT	CAAETNTTGWFKIF	TRGV10	.	TRGJP1	8	-1	-1	16
24	2.577651759247326E-4	TGTGCCACCTGGGACGGTAGTAGTGATTGGATCAAGACGTTT	CATWDGSSDWIKTF	TRGV2	.	TRGJP2	16	-1	-1	17
24	2.577651759247326E-4	TGTGCCACCTGGGACAGGCCCCCATATTATAAGAAACTCTTT	CATWDRPPYYKKLF	TRGV5	.	TRGJ1	19	-1	-1	24
24	2.577651759247326E-4	TGTGCCACCTGGGACCCCTTTTTTTATAAGAAACTCTTT	CATWDPFFYKKLF	TRGV8	.	TRGJ1	13	-1	-1	20
24	2.577651759247326E-4	TGTGCCAGCTCACCTCTGGAACTCTTT	CASSPLELF	TRGV2	.	TRGJ1	9	-1	-1	19
24	2.577651759247326E-4	TGTGCTGCGTGGGCCCGCTATTATTATAAGAAACTCTTT	CAAWARYYYKKLF	TRGV10	.	TRGJ1	12	-1	-1	19
24	2.577651759247326E-4	TGTGCTGCGTGGGACCAATATTATTATAAGAAACTCTTT	CAAWDQYYYKKLF	TRGV10	.	TRGJ1	13	-1	-1	19
24	2.577651759247326E-4	TGTGCTGCGTGGGAATCAACCCCTTGGTTCAAGATATTT	CAAWESTPWFKIF	TRGV10	.	TRGJP1	13	-1	-1	23
24	2.577651759247326E-4	TGTGCCACCTGGGACAGGCTTAGGAAACTCTTT	CATWDRLRKLF	TRGV3	.	TRGJ1	18	-1	-1	20
24	2.577651759247326E-4	TGTGTGCGCGCTGGTTGGTTCAAGATATTT	CVRAGWFKIF	TRGV10	.	TRGJP1	7	-1	-1	10
24	2.577651759247326E-4	TGTGCCACCTGGGGGGCCAAGAAACTCTTT	CATWGAKKLF	TRGV5	.	TRGJ1	12	-1	-1	18
24	2.577651759247326E-4	TGTGCCACCTGGGACAGGCCGGGACTCTTT	CATWDRPGLF	TRGV3	.	TRGJ1	19	-1	-1	23
24	2.577651759247326E-4	TGTGCCATTGAGGAGAAACTCTTT	CAIEEKLF	TRGV5	.	TRGJ1	6	-1	-1	13
24	2.577651759247326E-4	TGTGCCACCTGGGACGGGCTAACTTATTATAAGAAACTCTTT	CATWDGLTYYKKLF	TRGV2	.	TRGJ1	18	-1	-1	23
24	2.577651759247326E-4	TGTGCTGCGTGGGGGAATTATTATAAGAAACTCTTT	CAAWGNYYKKLF	TRGV10	.	TRGJ1	12	-1	-1	14
24	2.577651759247326E-4	TGTGCCACCTGGGACGGGGTGGAACTCTTT	CATWDGVELF	TRGV2	.	TRGJ1	17	-1	-1	22
24	2.577651759247326E-4	TGTGCTGCGTGGGATTATAAGAATTATTATAAGAAACTCTTT	CAAWDYKNYYKKLF	TRGV10	.	TRGJ1	16	-1	-1	20
23	2.4702496026120203E-4	TGTGCTGCGTGGGACCCCCGCCGGGGGGGTTCTTATTATAAGAAACTCTTT	CAAWDPRRGGSYYKKLF	TRGV10	.	TRGJ1	13	-1	-1	32
23	2.4702496026120203E-4	TGTGCTGCGTGGTCCCCATATTGGAATTATTATAAGAAACTCTTT	CAAWSPYWNYYKKLF	TRGV10	.	TRGJ1	11	-1	-1	19
23	2.4702496026120203E-4	TGTGCCACCTGGGACGGCGAGGAGAGTGATTGGATCAAGACGTTT	CATWDGEESDWIKTF	TRGV2	.	TRGJP2	16	-1	-1	24
23	2.4702496026120203E-4	TGTGCCACCTGGGACGAGGGTAGTGATTGGATCAAGACGTTT	CATWDEGSDWIKTF	TRGV2	.	TRGJP2	15	-1	-1	19
23	2.4702496026120203E-4	TGTGCCACCTGGGACAGGGCGAATTATTATAAGAAACTCTTT	CATWDRANYYKKLF	TRGV5	.	TRGJ1	17	-1	-1	19
23	2.4702496026120203E-4	TGTGCCACCTGGGACTGGGATAAGAAACTCTTT	CATWDWDKKLF	TRGV3	.	TRGJ1	17	-1	-1	19
23	2.4702496026120203E-4	TGTGCCACCTGGGACGGGGAGGGTCGACTCTTT	CATWDGEGRLF	TRGV2	.	TRGJ1	17	-1	-1	26
23	2.4702496026120203E-4	TGTGCCACCTGGTCTCTTGAGAAACTCTTT	CATWSLEKLF	TRGV8	.	TRGJ1	11	-1	-1	19
23	2.4702496026120203E-4	TGTGCCACCTGCTATAAGAAACTCTTT	CATCYKKLF	TRGV4	.	TRGJ1	10	-1	-1	12
23	2.4702496026120203E-4	TGTGCTGCGTGGGATTACCCGCCTGATTATTATAAGAAACTCTTT	CAAWDYPPDYYKKLF	TRGV10	.	TRGJ1	17	-1	-1	25
23	2.4702496026120203E-4	TGTGCCACCTGGGACGGCAGTGATTGGATCAAGACGTTT	CATWDGSDWIKTF	TRGV2	.	TRGJP2	16	-1	-1	18
23	2.4702496026120203E-4	TGTGCTGCGTGGGACCCTGGTTGGTTCAAGATATTT	CAAWDPGWFKIF	TRGV10	.	TRGJP1	13	-1	-1	13
23	2.4702496026120203E-4	TGTGCCACCTGGGGACGGTATAAGAAACTCTTT	CATWGRYKKLF	TRGV5	.	TRGJ1	12	-1	-1	18
23	2.4702496026120203E-4	TGTGCCACCTGGGACGTGTGCGAGAAACTCTTT	CATWDVCEKLF	TRGV7	.	TRGJ1	14	-1	-1	22
23	2.4702496026120203E-4	TGTGCTGCGTGGGGTGGTGGGAAACTCTTT	CAAWGGGKLF	TRGV10	.	TRGJ1	12	-1	-1	20
23	2.4702496026120203E-4	TGTGCCACCTGGGACGAGCCCTCGCTCTTT	CATWDEPSLF	TRGV2	.	TRGJ1	20	-1	-1	24
23	2.4702496026120203E-4	TGTGCTGCGTATAATAAGAAACTCTTT	CAAYNKKLF	TRGV10	.	TRGJ1	9	-1	-1	9
23	2.4702496026120203E-4	TGTGCCACCTGGGACGTGAGTGATTGGATCAAGACGTTT	CATWDVSDWIKTF	TRGV2	.	TRGJP2	15	-1	-1	18
23	2.4702496026120203E-4	TGTGCCACCTGGGACGGGCGGGGGAAACTCTTT	CATWDGRGKLF	TRGV2	.	TRGJ1	18	-1	-1	23
23	2.4702496026120203E-4	TGTGCCACCTGGGACTCGGAGAAACTCTTT	CATWDSEKLF	TRGV3	.	TRGJ1	14	-1	-1	19
23	2.4702496026120203E-4	TGTGCCACCTGGGACAGGCCACTCTTT	CATWDRPLF	TRGV3	.	TRGJ1	19	-1	-1	20
23	2.4702496026120203E-4	TGTGCCACCTGGGACGGGCTCCTGAAGAAACTCTTT	CATWDGLLKKLF	TRGV2	.	TRGJ1	18	-1	-1	24
23	2.4702496026120203E-4	TGTGCCACCTGGGACGGGCCTAAACTCTTT	CATWDGPKLF	TRGV2	.	TRGJ1	19	-1	-1	21
23	2.4702496026120203E-4	TGTGCACCGGGGGGGCTCTTT	CAPGGLF	TRGV3	.	TRGJ1	11	-1	-1	15
22	2.3628474459767151E-4	TGTGCTGCGTGGGATTCCGCCACTGGTTGGTTCAAGATATTT	CAAWDSATGWFKIF	TRGV10	.	TRGJP1	18	-1	-1	19
22	2.3628474459767151E-4	TGTGCCACCTGGGACGGGCCTAGTGATTGGATCAAGACGTTT	CATWDGPSDWIKTF	TRGV2	.	TRGJP2	19	-1	-1	20
22	2.3628474459767151E-4	TGTGCTGCGTGGGAGCGCCTTTATTATAAGAAACTCTTT	CAAWERLYYKKLF	TRGV10	.	TRGJ1	13	-1	-1	20
22	2.3628474459767151E-4	TGTGCCACCTGGGACAGGGATTATTATAAGAAACTCTTT	CATWDRDYYKKLF	TRGV3	.	TRGJ1	17	-1	-1	19
22	2.3628474459767151E-4	TGTGCCACCTGGGATGGGCGGTATAAGAAACTCTTT	CATWDGRYKKLF	TRGV2	.	TRGJ1	18	-1	-1	21
22	2.3628474459767151E-4	TGTGCCACCTGGGATGGACCTTATAAGAAACTCTTT	CATWDGPYKKLF	TRGV4	.	TRGJ1	19	-1	-1	20
22	2.3628474459767151E-4	TGTGCCACCTGGGACGAGGCTGGTGTGGGACTCTTT	CATWDEAGVGLF	TRGV5	.	TRGJ1	19	-1	-1	29
22	2.3628474459767151E-4	TGTGCCACCCGCACGATGCCGGAACTCTTT	CATRTMPELF	TRGV4	.	TRGJ1	8	-1	-1	22
22	2.3628474459767151E-4	TGTGCCACCCCGAGGCTCTTT	CATPRLF	TRGV2	.	TRGJ1	8	-1	-1	15
22	2.3628474459767151E-4	TGTGCTGCGAGTGGGATACCAACTGGTTGGTTCAAGATATTT	CAASGIPTGWFKIF	TRGV10	.	TRGJP1	16	-1	-1	15
22	2.3628474459767151E-4	TGTGCCACCTGGGACGGGCGGCGTTATAAGAAACTCTTT	CATWDGRRYKKLF	TRGV2	.	TRGJ1	18	-1	-1	23
22	2.3628474459767151E-4	TGTGCCACCTGGGACAGTAGTGATTGGATCAAGACGTTT	CATWDSSDWIKTF	TRGV2	.	TRGJP2	14	-1	-1	15
22	2.3628474459767151E-4	TGTGCTCCAACGACTTATTATAAGAAACTCTTT	CAPTTYYKKLF	TRGV10	.	TRGJ1	5	-1	-1	10
22	2.3628474459767151E-4	TGTGCCACCTGGGACGGAGACCGACTCTTT	CATWDGDRLF	TRGV2	.	TRGJ1	16	-1	-1	23
22	2.3628474459767151E-4	TGTGCCACCTGGGACGAATATAGTAGTGATTGGATCAAGACGTTT	CATWDEYSSDWIKTF	TRGV2	.	TRGJP2	15	-1	-1	17
22	2.3628474459767151E-4	TGTGCCACCTGGGGGAATTATTATAAGAAACTCTTT	CATWGNYYKKLF	TRGV8	.	TRGJ1	12	-1	-1	14
22	2.3628474459767151E-4	TGTGCCACCTGGGATGGTTATTATAAGAAACTCTTT	CATWDGYYKKLF	TRGV4	.	TRGJ1	16	-1	-1	17
22	2.3628474459767151E-4	TGTGCCACCTGGGACAGGCCGGGGAAACTCTTT	CATWDRPGKLF	TRGV3	.	TRGJ1	19	-1	-1	23
22	2.3628474459767151E-4	TGTGCCACCTGGGACAGGGGGAAGAAACTCTTT	CATWDRGKKLF	TRGV7	.	TRGJ1	17	-1	-1	21
22	2.3628474459767151E-4	TGTGCCACCTGGAATTATTATAAGAAACTCTTT	CATWNYYKKLF	TRGV5	.	TRGJ1	11	-1	-1	11
22	2.3628474459767151E-4	TGTGCCACCTGGGACGGGCCCGATCTCTTT	CATWDGPDLF	TRGV4	.	TRGJ1	24	-1	-1	24
21	2.25544528934141E-4	TGTGCCACCTGGGACCAGGCAACAGGGTTGGGCAAAAAAATCAAGGTATTT	CATWDQATGLGKKIKVF	TRGV2	.	TRGJP	14	-1	-1	23
21	2.25544528934141E-4	TGTGCTGCGTGGGCCACCCGGATAGCCACTGGTTGGTTCAAGATATTT	CAAWATRIATGWFKIF	TRGV10	.	TRGJP1	12	-1	-1	21
21	2.25544528934141E-4	TGTGCCACCCGGGACAGGAAGGGGAATTATAAGAAACTCTTT	CATRDRKGNYKKLF	TRGV7	.	TRGJ1	17	-1	-1	25
21	2.25544528934141E-4	TGTGCCACCTGGGACAGGCTATTGAAACTCTTT	CATWDRLLKLF	TRGV3	.	TRGJ1	18	-1	-1	23
21	2.25544528934141E-4	TGTGCCACACCGAATTATTATAAGAAACTCTTT	CATPNYYKKLF	TRGV2	.	TRGJ1	7	-1	-1	10
21	2.25544528934141E-4	TGTGCTGCGTGGGGGTTTAAGAAACTCTTT	CAAWGFKKLF	TRGV10	.	TRGJ1	12	-1	-1	17
21	2.25544528934141E-4	TGTGCCACCTGGACTTATAAGAAACTCTTT	CATWTYKKLF	TRGV4	.	TRGJ1	11	-1	-1	14
21	2.25544528934141E-4	TGTGCCACCTGGGCAAAACAGCTCTTT	CATWAKQLF	TRGV2	.	TRGJ1	12	-1	-1	21
21	2.25544528934141E-4	TGTGCCACCTCTGGGAAACTCTTT	CATSGKLF	TRGV4	.	TRGJ1	9	-1	-1	14
21	2.25544528934141E-4	TGTGCCACCTGGGACGGGCCCAGTGGTGATTGGATCAAGACGTTT	CATWDGPSGDWIKTF	TRGV2	.	TRGJP2	20	-1	-1	21
21	2.25544528934141E-4	TGTGCTGCGTGGGAACACACTGGTTGGTTCAAGATATTT	CAAWEHTGWFKIF	TRGV10	.	TRGJP1	13	-1	-1	17
21	2.25544528934141E-4	TGTGCTGCGTGGGATTATTATTATAAGAAACTCTTT	CAAWDYYYKKLF	TRGV10	.	TRGJ1	16	-1	-1	16
21	2.25544528934141E-4	TGTGCCACCTGGGACGGGTATTATAAGAAACTCTTT	CATWDGYYKKLF	TRGV2	.	TRGJ1	17	-1	-1	18
21	2.25544528934141E-4	TGTGCCACCTGGGTTGTCCTTTCGGAGACGTTT	CATWVVLSETF	TRGV5	.	TRGJP2	12	-1	-1	25
21	2.25544528934141E-4	TGTGCCACCTGGGTCAAGAAACTCTTT	CATWVKKLF	TRGV4	.	TRGJ1	12	-1	-1	15
20	2.148043132706105E-4	TGTGCCACCTGGGACGTGCAACAGGATAGTGAATATAGTAGTGATTGGATCAAGACGTTT	CATWDVQQDSEYSSDWIKTF	TRGV2	.	TRGJP2	18	-1	-1	32
20	2.148043132706105E-4	TGTGCCACCTGGGACGGGCCGGGTAGTGATTGGATCAAGACGTTT	CATWDGPGSDWIKTF	TRGV4	.	TRGJP2	19	-1	-1	22
20	2.148043132706105E-4	TGTGCTGCGTGGGATTCAACACATTATTATAAGAAACTCTTT	CAAWDSTHYYKKLF	TRGV10	.	TRGJ1	15	-1	-1	22
20	2.148043132706105E-4	TGTGCTGCGTGGGATACCCTTAATTATTATAAGAAACTCTTT	CAAWDTLNYYKKLF	TRGV10	.	TRGJ1	14	-1	-1	21
20	2.148043132706105E-4	TGTGCCACCTGGGTATATACCACTGGTTGGTTCAAGATATTT	CATWVYTTGWFKIF	TRGV8	.	TRGJP1	16	-1	-1	11
20	2.148043132706105E-4	TGTGCCACCTGGGATGGGGAGGATTATTATAAGAAACTCTTT	CATWDGEDYYKKLF	TRGV4	.	TRGJ2	17	-1	-1	22
20	2.148043132706105E-4	TGTGCCACCTGGGACAGGGGGAATTATTATAAGAAACTCTTT	CATWDRGNYYKKLF	TRGV3	.	TRGJ1	17	-1	-1	20
20	2.148043132706105E-4	TGTGCCACCTGGGACAGGTGGGATTATAAGAAACTCTTT	CATWDRWDYKKLF	TRGV7	.	TRGJ1	17	-1	-1	22
20	2.148043132706105E-4	TGTGCTGCGTGCTTAAATTATTATAAGAAACTCTTT	CAACLNYYKKLF	TRGV10	.	TRGJ1	10	-1	-1	15
20	2.148043132706105E-4	TGTGCTGCGTGGGAAATTATATATAAGAAACTCTTT	CAAWEIIYKKLF	TRGV10	.	TRGJ1	13	-1	-1	14
20	2.148043132706105E-4	TGTGCCACCTGGGATGCGCCTCCTAGGAAACTCTTT	CATWDAPPRKLF	TRGV4	.	TRGJ1	19	-1	-1	23
20	2.148043132706105E-4	TGTGCCACCTGGGACGCGTGTTATAAGAAACTCTTT	CATWDACYKKLF	TRGV2	.	TRGJ1	15	-1	-1	20
20	2.148043132706105E-4	TGTGCCACCTGGGACGGGCACGGGGGGAAACTCTTT	CATWDGHGGKLF	TRGV2	.	TRGJ1	21	-1	-1	26
20	2.148043132706105E-4	TGTGCCACCTGGGACAGGCTTGCACTCTTT	CATWDRLALF	TRGV3	.	TRGJ1	21	-1	-1	23
20	2.148043132706105E-4	TGTGCCACCTGGGAAGATAAGAAACTCTTT	CATWEDKKLF	TRGV3	.	TRGJ1	13	-1	-1	16
20	2.148043132706105E-4	TGTGCCACCCGGAACCAAAAGAAACTCTTT	CATRNQKKLF	TRGV4	.	TRGJ1	11	-1	-1	18
20	2.148043132706105E-4	TGTGCCTTCCGTTGGTTCAAGATATTT	CAFRWFKIF	TRGV10	.	TRGJP1	4	-1	-1	10
20	2.148043132706105E-4	TGTGCCACCTGGCATAAGAAACTCTTT	CATWHKKLF	TRGV2	.	TRGJ1	11	-1	-1	13
20	2.148043132706105E-4	TGTGCCACCTGGGATAGGGCACTCTTT	CATWDRALF	TRGV2	.	TRGJ2	13	-1	-1	20
20	2.148043132706105E-4	TGTGCCACCTGCGGGAAACTCTTT	CATCGKLF	TRGV4	.	TRGJ1	10	-1	-1	14
19	2.0406409760707995E-4	TGTGCTGCGTGGGATTATGAAGTACTTAATACCACTGGTTGGTTCAAGATATTT	CAAWDYEVLNTTGWFKIF	TRGV10	.	TRGJP1	16	-1	-1	28
19	2.0406409760707995E-4	TGTGCCACCTGGGACGGAAACTCGAATTATTATAAGAAACTCTTT	CATWDGNSNYYKKLF	TRGV2	.	TRGJ1	16	-1	-1	18
19	2.0406409760707995E-4	TGTGCCACCTGGCCGTGGGGTAGTGATTGGATCAAGACGTTT	CATWPWGSDWIKTF	TRGV4	.	TRGJP2	11	-1	-1	19
19	2.0406409760707995E-4	TGTGCCACCTGGGACGGGGGGAGGTGGTATAAGAAACTCTTT	CATWDGGRWYKKLF	TRGV2	.	TRGJ1	17	-1	-1	27
19	2.0406409760707995E-4	TGTGCCACCTGGGACAGGCCCTATTATTATAAGAAACTCTTT	CATWDRPYYYKKLF	TRGV3	.	TRGJ1	19	-1	-1	22
19	2.0406409760707995E-4	TGTGCCACCTTGGTCTGGGGTGATTGGATCAAGACGTTT	CATLVWGDWIKTF	TRGV2	.	TRGJP2	12	-1	-1	19
19	2.0406409760707995E-4	TGTGCCACCTGGGACGGGCGCTGGTATAAGAAACTCTTT	CATWDGRWYKKLF	TRGV2	.	TRGJ1	18	-1	-1	24
19	2.0406409760707995E-4	TGTGCCACCTGGGACAGGTGGGAAAAGAAGAAACTCTTT	CATWDRWEKKKLF	TRGV3	.	TRGJ1	17	-1	-1	27
19	2.0406409760707995E-4	TGTGCCACCTGGGACAGGCCGGGGTATAAGAAACTCTTT	CATWDRPGYKKLF	TRGV5	.	TRGJ1	19	-1	-1	24
19	2.0406409760707995E-4	TGTGCTGCGTGGTACGGTCATTATAAGAAACTCTTT	CAAWYGHYKKLF	TRGV10	.	TRGJ1	11	-1	-1	19
19	2.0406409760707995E-4	TGTGCCACCTGGGCCCTTTATTATAAGAAACTCTTT	CATWALYYKKLF	TRGV4	.	TRGJ1	12	-1	-1	17
19	2.0406409760707995E-4	TGTGCCACCTGGGATGATTATTATAAGAAACTCTTT	CATWDDYYKKLF	TRGV4	.	TRGJ1	15	-1	-1	16
19	2.0406409760707995E-4	TGTGCCACCTGGGATTGTTATAAGAAACTCTTT	CATWDCYKKLF	TRGV8	.	TRGJ1	14	-1	-1	13
19	2.0406409760707995E-4	TGTGCCACCTGGGATCAATATAAGAAACTCTTT	CATWDQYKKLF	TRGV4	.	TRGJ1	14	-1	-1	18
19	2.0406409760707995E-4	TGTGCCACCTGGGATAGTAATAAGAAACTCTTT	CATWDSNKKLF	TRGV8	.	TRGJ1	16	-1	-1	19
19	2.0406409760707995E-4	TGTGCCACCTGGGACCAAGACACGAGGCTCTTT	CATWDQDTRLF	TRGV4	.	TRGJ1	13	-1	-1	27
19	2.0406409760707995E-4	TGTGCCACCTGGGAATATTATAAGAAACTCTTT	CATWEYYKKLF	TRGV8	.	TRGJ1	13	-1	-1	12
19	2.0406409760707995E-4	TGTGCCACCTGGTGCCGAAGGGAGCTCTTT	CATWCRRELF	TRGV7	.	TRGJ1	11	-1	-1	24
19	2.0406409760707995E-4	TGTGCCACCTGGGGTATCTATAAACTCTTT	CATWGIYKLF	TRGV8	.	TRGJ1	15	-1	-1	21
19	2.0406409760707995E-4	TGTGCCACCTGGACTGGAAAGAAACTCTTT	CATWTGKKLF	TRGV8	.	TRGJ1	11	-1	-1	18
19	2.0406409760707995E-4	TGTGCCACCGCGGATTGGATCAAGACGTTT	CATADWIKTF	TRGV5	.	TRGJP2	8	-1	-1	12
19	2.0406409760707995E-4	TGTGCCACCGGATGGGAGAAACTCTTT	CATGWEKLF	TRGV4	.	TRGJ1	15	-1	-1	16
19	2.0406409760707995E-4	TGTGGTCCTTATTATAAGAAACTCTTT	CGPYYKKLF	TRGV10	.	TRGJ1	3	-1	-1	8
19	2.0406409760707995E-4	TGTGCCACCTGGTCCCGCCTCTTT	CATWSRLF	TRGV4	.	TRGJ1	11	-1	-1	18
19	2.0406409760707995E-4	TGTGCCACCGGATGGAAACTCTTT	CATGWKLF	TRGV3	.	TRGJ1	8	-1	-1	14
19	2.0406409760707995E-4	TGTGCTGCGTGGGACCTCTTT	CAAWDLF	TRGV10	.	TRGJ1	13	-1	-1	15
18	1.9332388194354943E-4	TGTGCCACCTGGGATGGGCCTAAACGGGTTTATTATAAGAAACTCTTT	CATWDGPKRVYYKKLF	TRGV4	.	TRGJ1	19	-1	-1	29
18	1.9332388194354943E-4	TGTGCCACCTGGGACACCGGTAGTAGTGATTGGATCAAGACGTTT	CATWDTGSSDWIKTF	TRGV2	.	TRGJP2	14	-1	-1	20
18	1.9332388194354943E-4	TGTGCCACCTGGGACAGGCCTCCGAATTATTATAAGAAACTCTTT	CATWDRPPNYYKKLF	TRGV3	.	TRGJ1	20	-1	-1	22
18	1.9332388194354943E-4	TGTGCCACCTGGGACAGGCCCGGTAGTTATTATAAGAAACTCTTT	CATWDRPGSYYKKLF	TRGV5	.	TRGJ1	19	-1	-1	26
18	1.9332388194354943E-4	TGTGCCACCTGGGATGTCCCGAATTATTATAAGAAACTCTTT	CATWDVPNYYKKLF	TRGV8	.	TRGJ1	14	-1	-1	19
18	1.9332388194354943E-4	TGTGCCACCTGGGACGGGCCCTCGAATTATAAGAAACTCTTT	CATWDGPSNYKKLF	TRGV4	.	TRGJ1	20	-1	-1	25
18	1.9332388194354943E-4	TGTGCCACCTGGGACGGGCGGCGGAATTATAAGAAACTCTTT	CATWDGRRNYKKLF	TRGV4	.	TRGJ1	18	-1	-1	25
18	1.9332388194354943E-4	TGTGCCACCTGGGACGGAATTCCGTATTATAAGAAACTCTTT	CATWDGIPYYKKLF	TRGV3	.	TRGJ1	14	-1	-1	24
18	1.9332388194354943E-4	TGTGCTGCGTGGGATTTTGATTATTATAAGAAACTCTTT	CAAWDFDYYKKLF	TRGV10	.	TRGJ1	15	-1	-1	19
18	1.9332388194354943E-4	TGTGCCACCTGGGATGGGGATTATTATAAGAAACTCTTT	CATWDGDYYKKLF	TRGV8	.	TRGJ1	17	-1	-1	19
18	1.9332388194354943E-4	TGTGCCACCTGGGACGGTGATTATTATAAGAAACTCTTT	CATWDGDYYKKLF	TRGV4	.	TRGJ1	16	-1	-1	19
18	1.9332388194354943E-4	TGTGCCACCTGGGACGGGCTCGGTTATAAGAAACTCTTT	CATWDGLGYKKLF	TRGV2	.	TRGJ1	21	-1	-1	23
18	1.9332388194354943E-4	TGTGCCACCTGGGACGGGCTGCTTTCTGAGAAACTCTTT	CATWDGLLSEKLF	TRGV4	.	TRGJ1	18	-1	-1	28
18	1.9332388194354943E-4	TGTGCCACCTGGGACGGGCAGGTTTATAAGAAACTCTTT	CATWDGQVYKKLF	TRGV2	.	TRGJ1	18	-1	-1	23
18	1.9332388194354943E-4	TGTGCCACCTGGGACGGGACCTATTATAAGAAACTCTTT	CATWDGTYYKKLF	TRGV2	.	TRGJ1	20	-1	-1	21
18	1.9332388194354943E-4	TGTGCCACCTGGGACAGTTATTATTATAAGAAACTCTTT	CATWDSYYYKKLF	TRGV3	.	TRGJ1	16	-1	-1	19
18	1.9332388194354943E-4	TGTGCCACCTGGGAAAGGCCTTATTGGATCAAGACGTTT	CATWERPYWIKTF	TRGV2	.	TRGJP2	19	-1	-1	22
18	1.9332388194354943E-4	TGTGCCTTGTGGGAGGTGCTCATGGAGAAACTCTTT	CALWEVLMEKLF	TRGV9	.	TRGJ1	18	-1	-1	25
18	1.9332388194354943E-4	TGTGCCGTCCGGAGTAGTGATTGGATCAAGACGTTT	CAVRSSDWIKTF	TRGV2	.	TRGJP2	5	-1	-1	12
18	1.9332388194354943E-4	TGTGCCGCCTGTCACCCTTATTATAAGAAACTCTTT	CAACHPYYKKLF	TRGV5	.	TRGJ1	10	-1	-1	17
18	1.9332388194354943E-4	TGTGCCACCTGGGGCCCTTATTATAAGAAACTCTTT	CATWGPYYKKLF	TRGV8	.	TRGJ1	12	-1	-1	17
18	1.9332388194354943E-4	TGTGCCACCTGGGGCGGTAGAGATAAGAAACTCTTT	CATWGGRDKKLF	TRGV5	.	TRGJ1	12	-1	-1	22
18	1.9332388194354943E-4	TGTGCCACCTGGGACCCACAAAGCAAGAAACTCTTT	CATWDPQSKKLF	TRGV3	.	TRGJ1	14	-1	-1	24
18	1.9332388194354943E-4	TGTGCCACCTGGGACGGCCAGGATTATGGACTCTTT	CATWDGQDYGLF	TRGV2	.	TRGJ1	16	-1	-1	29
18	1.9332388194354943E-4	TGTGCCACCTGGGACGGGCCTCGAGAGAAACTCTTT	CATWDGPREKLF	TRGV2	.	TRGJ1	19	-1	-1	25
18	1.9332388194354943E-4	TGTGCCACCTGGGACGGGCCCGGTAAGAAACTCTTT	CATWDGPGKKLF	TRGV4	.	TRGJ1	20	-1	-1	23
18	1.9332388194354943E-4	TGTGCCACCTGGGACGGGCCGGATAAGAAACTCTTT	CATWDGPDKKLF	TRGV2	.	TRGJ1	19	-1	-1	22
18	1.9332388194354943E-4	TGTGCCACCTGGGACGGGCGTTATAAGAAACTCTTT	CATWDGRYKKLF	TRGV2	.	TRGJ1	18	-1	-1	20
18	1.9332388194354943E-4	TGTGCCACCTGGGACAGGCATGATAAGAAACTCTTT	CATWDRHDKKLF	TRGV5	.	TRGJ1	21	-1	-1	19
18	1.9332388194354943E-4	TGTGCCCCGATGAATTATTATAAGAAACTCTTT	CAPMNYYKKLF	TRGV8	.	TRGJ1	5	-1	-1	11
18	1.9332388194354943E-4	TGTGCCACCTGGCCCGGAGTTATGAAACTCTTT	CATWPGVMKLF	TRGV4	.	TRGJ1	11	-1	-1	20
18	1.9332388194354943E-4	TGTGCCACCTGGCGGAATTATAAGAAACTCTTT	CATWRNYKKLF	TRGV8	.	TRGJ1	11	-1	-1	16
18	1.9332388194354943E-4	TGTGCCACCTGGGGTTATTATAAGAAACTCTTT	CATWGYYKKLF	TRGV5P	.	TRGJ1	13	-1	-1	14
18	1.9332388194354943E-4	TGTGCCACCTGGGATAGGCCGGAGAAACTCTTT	CATWDRPEKLF	TRGV8	.	TRGJ1	19	-1	-1	22
18	1.9332388194354943E-4	TGTGCCACCTGGGACGGGCTAAAGGAACTCTTT	CATWDGLKELF	TRGV4	.	TRGJ1	18	-1	-1	21
18	1.9332388194354943E-4	TGTGCCACCTGGGACGGGCCCGAGAAACTCTTT	CATWDGPEKLF	TRGV2	.	TRGJ1	21	-1	-1	22
18	1.9332388194354943E-4	TGTGCCACCTGGGACGGGAATAAGAAACTCTTT	CATWDGNKKLF	TRGV2	.	TRGJ1	17	-1	-1	19
18	1.9332388194354943E-4	TGTGCCACCTGGGTCCCAAAGAAACTCTTT	CATWVPKKLF	TRGV3	.	TRGJ1	12	-1	-1	18
18	1.9332388194354943E-4	TGTGCCACCTGGAGGGGTAAGAAACTCTTT	CATWRGKKLF	TRGV4	.	TRGJ1	11	-1	-1	17
18	1.9332388194354943E-4	TGTGCCACCTGGGACGGCCCCCTCTTT	CATWDGPLF	TRGV4	.	TRGJ1	23	-1	-1	21
18	1.9332388194354943E-4	TGTGCCCCCTCTAAGAAACTCTTT	CAPSKKLF	TRGV8	.	TRGJ1	9	-1	-1	11
18	1.9332388194354943E-4	TGTGCCACCTCACAGAAACTCTTT	CATSQKLF	TRGV5P	.	TRGJ1	9	-1	-1	13
17	1.825836662800189E-4	TGTGCCACCTGGGACGGGGGGTGCAGAAAGTTGGGCAAAAAAATCAAGGTATTT	CATWDGGCRKLGKKIKVF	TRGV2	.	TRGJP	17	-1	-1	28
17	1.825836662800189E-4	TGTGCTGCGTGGGAGATCTACTTCAATACCACTGGTTGGTTCAAGATATTT	CAAWEIYFNTTGWFKIF	TRGV10	.	TRGJP1	13	-1	-1	25
17	1.825836662800189E-4	TGTGCCACCTGGGACGGGAGAAGGAATACCACTGGTTGGTTCAAGATATTT	CATWDGRRNTTGWFKIF	TRGV2	.	TRGJP1	17	-1	-1	25
17	1.825836662800189E-4	TGTGCCACCTGGGACGGGCCGCGCCCATGTTGGATCAAGACGTTT	CATWDGPRPCWIKTF	TRGV2	.	TRGJP2	29	-1	-1	29
17	1.825836662800189E-4	TGTGCCACCTGGGACAGCGAAGCCCGTTATTATAAGAAACTCTTT	CATWDSEARYYKKLF	TRGV5	.	TRGJ1	16	-1	-1	26
17	1.825836662800189E-4	TGTGCCACCTGGGCCGCCAGTAGTGATTGGATCAAGACGTTT	CATWAASSDWIKTF	TRGV2	.	TRGJP2	15	-1	-1	18
17	1.825836662800189E-4	TGTGCCACCTGGGATATACCTTCTTATTATAAGAAACTCTTT	CATWDIPSYYKKLF	TRGV8	.	TRGJ1	15	-1	-1	23
17	1.825836662800189E-4	TGTGCCACCTGGGACGGGCCCTCGGATTATAAGAAACTCTTT	CATWDGPSDYKKLF	TRGV2	.	TRGJ1	20	-1	-1	25
17	1.825836662800189E-4	TGTGCCACCTGGGACGGGCCGGGGTATTATAAGAAACTCTTT	CATWDGPGYYKKLF	TRGV2	.	TRGJ1	19	-1	-1	24
17	1.825836662800189E-4	TGTGCCACCTGGGACAGGCCATATTATTATAAGAAACTCTTT	CATWDRPYYYKKLF	TRGV7	.	TRGJ1	19	-1	-1	22
17	1.825836662800189E-4	TGTGCTGCGTGGGATGCCGTCTATTATAAGAAACTCTTT	CAAWDAVYYKKLF	TRGV10	.	TRGJ1	14	-1	-1	21
17	1.825836662800189E-4	TGTGCCACCTGGGTTGACCGGTATTATAAGAAACTCTTT	CATWVDRYYKKLF	TRGV5	.	TRGJ1	12	-1	-1	21
17	1.825836662800189E-4	TGTGCCACCTGGGATGGTCCCTTGAGGAAGAAACTCTTT	CATWDGPLRKKLF	TRGV4	.	TRGJ1	20	-1	-1	27
17	1.825836662800189E-4	TGTGCCACCTGGGATGAGAATGATTGGATCAAGACGTTT	CATWDENDWIKTF	TRGV8	.	TRGJP2	14	-1	-1	20
17	1.825836662800189E-4	TGTGCCACCTGGGATAGTCCACCGGGTAAGAAACTCTTT	CATWDSPPGKKLF	TRGV4	.	TRGJ1	14	-1	-1	26
17	1.825836662800189E-4	TGTGCCACCTGGGACGGGCCGGATTATAAGAAACTCTTT	CATWDGPDYKKLF	TRGV2	.	TRGJ1	19	-1	-1	22
17	1.825836662800189E-4	TGTGCCACCTGGGACGGGCGGTATTATAAGAAACTCTTT	CATWDGRYYKKLF	TRGV4	.	TRGJ1	18	-1	-1	21
17	1.825836662800189E-4	TGTGCCACCTGGGACAGGCAGGGTTGGATCAAGACGTTT	CATWDRQGWIKTF	TRGV7	.	TRGJP2	18	-1	-1	23
17	1.825836662800189E-4	TGTGCCACCTGCGCCACTGGTTGGTTCAAGATATTT	CATCATGWFKIF	TRGV2	.	TRGJP1	10	-1	-1	13
17	1.825836662800189E-4	TGTGCCACCTGGGTTAGTGATTGGATCAAGACGTTT	CATWVSDWIKTF	TRGV3	.	TRGJP2	12	-1	-1	14
17	1.825836662800189E-4	TGTGCCACCTGGGATGTGGGGCATAAGAAACTCTTT	CATWDVGHKKLF	TRGV4	.	TRGJ1	15	-1	-1	22
17	1.825836662800189E-4	TGTGCCACCTGGGACCATTATTATAAGAAACTCTTT	CATWDHYYKKLF	TRGV3	.	TRGJ1	14	-1	-1	16
17	1.825836662800189E-4	TGTGCCACCTGGGACGAAAAAGGTAAGAAACTCTTT	CATWDEKGKKLF	TRGV7	.	TRGJ1	14	-1	-1	23
17	1.825836662800189E-4	TGTGCCACCTGGGACATTGATTATAAGAAACTCTTT	CATWDIDYKKLF	TRGV5	.	TRGJ1	15	-1	-1	15
17	1.825836662800189E-4	TGTGCCACCTGGGACACCAATTGGGGGAAACTCTTT	CATWDTNWGKLF	TRGV5	.	TRGJ1	15	-1	-1	26
17	1.825836662800189E-4	TGTGCCACCTGGGACAGGCGGGGCAAGAAACTCTTT	CATWDRRGKKLF	TRGV7	.	TRGJ1	18	-1	-1	24
17	1.825836662800189E-4	TGTGCCACCTGGGACAGGGATTGGATCAAGACGTTT	CATWDRDWIKTF	TRGV2	.	TRGJP2	18	-1	-1	15
17	1.825836662800189E-4	TGTGCCACCTGGATCCCATCCCATAAGAAACTCTTT	CATWIPSHKKLF	TRGV8	.	TRGJ1	11	-1	-1	22
17	1.825836662800189E-4	TGTGCCACCGATAGTAGTGATTGGATCAAGACGTTT	CATDSSDWIKTF	TRGV2	.	TRGJP2	8	-1	-1	10
17	1.825836662800189E-4	TGTGCCCTCCCTAGGGATTATAAGAAACTCTTT	CALPRDYKKLF	TRGV3	.	TRGJ1	5	-1	-1	16
17	1.825836662800189E-4	TGTGCCACCTGGGATAGGTGTCCGAAACTCTTT	CATWDRCPKLF	TRGV8	.	TRGJ1	17	-1	-1	23
17	1.825836662800189E-4	TGTGCCACCTGGGACGGGTGCAAGAAACTCTTT	CATWDGCKKLF	TRGV2	.	TRGJ1	17	-1	-1	21
17	1.825836662800189E-4	TGTGCCACCCTTTATTCCGATAAGAAACTCTTT	CATLYSDKKLF	TRGV8	.	TRGJ1	8	-1	-1	19
17	1.825836662800189E-4	TGTGCCACCTGGGAAGATGAGAAACTCTTT	CATWEDEKLF	TRGV3	.	TRGJ1	13	-1	-1	16
17	1.825836662800189E-4	TGTGCCACCTGGGAGCTCTTT	CATWELF	TRGV8	.	TRGJ1	13	-1	-1	15
16	1.7184345061648838E-4	TGTGCCACCTGGGACGGGCCGCGAGGAAGTAGTGATTGGATCAAGACGTTT	CATWDGPRGSSDWIKTF	TRGV2	.	TRGJP2	19	-1	-1	27
16	1.7184345061648838E-4	TGTGCCACCTGGGACAGGCCGGGAGGGTTAGATTATTATAAGAAACTCTTT	CATWDRPGGLDYYKKLF	TRGV3	.	TRGJ1	19	-1	-1	31
16	1.7184345061648838E-4	TGTGCCACCTGGGACGGGCCCGAATCGAATTATTATAAGAAACTCTTT	CATWDGPESNYYKKLF	TRGV4	.	TRGJ1	20	-1	-1	24
16	1.7184345061648838E-4	TGTGCCACCTGGGGTACCGCCGAAAAGGGTTATAAGAAACTCTTT	CATWGTAEKGYKKLF	TRGV2	.	TRGJ1	12	-1	-1	29
16	1.7184345061648838E-4	TGTGCCACCTGGGATGGGCTGGGTAGTGATTGGATCAAGACGTTT	CATWDGLGSDWIKTF	TRGV4	.	TRGJP2	18	-1	-1	22
16	1.7184345061648838E-4	TGTGCCACCTGGGATAGGCGGAACACTGGTTGGTTCAAGATATTT	CATWDRRNTGWFKIF	TRGV8	.	TRGJP1	18	-1	-1	23
16	1.7184345061648838E-4	TGTGCCACCTGGGACGGTGGCAGTAGTGATTGGATCAAGACGTTT	CATWDGGSSDWIKTF	TRGV2	.	TRGJP2	16	-1	-1	21
16	1.7184345061648838E-4	TGTGCCACCTGGGACGGGAGGGGGAGTGATTGGATCAAGACGTTT	CATWDGRGSDWIKTF	TRGV2	.	TRGJP2	17	-1	-1	24
16	1.7184345061648838E-4	TGTGCCACCTGGGACAGGCCCCCGAATTATTATAAGAAACTCTTT	CATWDRPPNYYKKLF	TRGV5	.	TRGJ1	19	-1	-1	22
16	1.7184345061648838E-4	TGTGCTGCGTGGGCCCAAGCCACTGGTTGGTTCAAGATATTT	CAAWAQATGWFKIF	TRGV10	.	TRGJP1	12	-1	-1	19
16	1.7184345061648838E-4	TGTGCTGCGTGGGATCCCCCGAATTATTATAAGAAACTCTTT	CAAWDPPNYYKKLF	TRGV10	.	TRGJ1	14	-1	-1	19
16	1.7184345061648838E-4	TGTGCCACCTGGGATTGCCACTTTTATTATAAGAAACTCTTT	CATWDCHFYYKKLF	TRGV4	.	TRGJ1	14	-1	-1	23
16	1.7184345061648838E-4	TGTGCCACCTGGGATACTTCGAATTATTATAAGAAACTCTTT	CATWDTSNYYKKLF	TRGV8	.	TRGJ1	15	-1	-1	13
16	1.7184345061648838E-4	TGTGCCACCTGGGACGGGCCTTGTAATTATAAGAAACTCTTT	CATWDGPCNYKKLF	TRGV4	.	TRGJ1	19	-1	-1	25
16	1.7184345061648838E-4	TGTGCCACCTGGGACGGGCCGGTCTCCTGGATCAAGACGTTT	CATWDGPVSWIKTF	TRGV2	.	TRGJP2	23	-1	-1	27
16	1.7184345061648838E-4	TGTGCCACCTGGGACGGGCCGGGTGATTGGATCAAGACGTTT	CATWDGPGDWIKTF	TRGV2	.	TRGJP2	19	-1	-1	22
16	1.7184345061648838E-4	TGTGCCACCTGGGACGGGCGGAGTGATTGGATCAAGACGTTT	CATWDGRSDWIKTF	TRGV2	.	TRGJP2	18	-1	-1	21
16	1.7184345061648838E-4	TGTGCCACCTGGGACAGGCCGAGGGATTATAAGAAACTCTTT	CATWDRPRDYKKLF	TRGV5	.	TRGJ1	19	-1	-1	25
16	1.7184345061648838E-4	TGTGCCACCTGGGACAGGCCAAAGTATTATAAGAAACTCTTT	CATWDRPKYYKKLF	TRGV7	.	TRGJ1	19	-1	-1	21
16	1.7184345061648838E-4	TGTGCTGCGTGGGGCCTAAATTATTATAAGAAACTCTTT	CAAWGLNYYKKLF	TRGV10	.	TRGJ1	12	-1	-1	18
16	1.7184345061648838E-4	TGTGCTGCGTGGGATTATTTCCCTTGGTTCAAGATATTT	CAAWDYFPWFKIF	TRGV10	.	TRGJP1	16	-1	-1	23
16	1.7184345061648838E-4	TGTGCCACCTGGCCCTGGGGTGATTGGATCAAGACGTTT	CATWPWGDWIKTF	TRGV2	.	TRGJP2	11	-1	-1	19
16	1.7184345061648838E-4	TGTGCCACCTGGGCCGCTTCGGGTTATAAGAAACTCTTT	CATWAASGYKKLF	TRGV4	.	TRGJ1	12	-1	-1	23
16	1.7184345061648838E-4	TGTGCCACCTGGGACTCGGGGGCCGGGAAGAAACTCTTT	CATWDSGAGKKLF	TRGV2	.	TRGJ1	14	-1	-1	27
16	1.7184345061648838E-4	TGTGCCACCTGGGACGATTCCTATTATAAGAAACTCTTT	CATWDDSYYKKLF	TRGV2	.	TRGJ1	15	-1	-1	21
16	1.7184345061648838E-4	TGTGCCACCTGGGACAGGTTTTGCGAGGAGAAACTCTTT	CATWDRFCEEKLF	TRGV3	.	TRGJ1	17	-1	-1	28
16	1.7184345061648838E-4	TGTGCCACCTGGGACAGGCCCCATTATAAGAAACTCTTT	CATWDRPHYKKLF	TRGV3	.	TRGJ1	19	-1	-1	22
16	1.7184345061648838E-4	TGCGCCACCTGGGACGGGCCGAGATATAAGAAACTCTTT	CATWDGPRYKKLF	TRGV2	.	TRGJ1	19	-1	-1	24
16	1.7184345061648838E-4	TGTGCCACCTCGGGGCGACATTATAAGAAACTCTTT	CATSGRHYKKLF	TRGV7	.	TRGJ1	13	-1	-1	19
16	1.7184345061648838E-4	TGTGCCACCTGGGGACGCCCCTATAAGAAACTCTTT	CATWGRPYKKLF	TRGV4	.	TRGJ1	12	-1	-1	21
16	1.7184345061648838E-4	TGTGCCACCTGGGGAGATTATTATAAGAAACTCTTT	CATWGDYYKKLF	TRGV8	.	TRGJ1	12	-1	-1	16
16	1.7184345061648838E-4	TGTGCCACCTGGGATGGGAATTATAAGAAACTCTTT	CATWDGNYKKLF	TRGV4	.	TRGJ1	17	-1	-1	19
16	1.7184345061648838E-4	TGTGCCACCTGGGATAATCATTATAAGAAACTCTTT	CATWDNHYKKLF	TRGV8	.	TRGJ1	15	-1	-1	15
16	1.7184345061648838E-4	TGTGCCACCTGGGACGCCCATTATAAGAAACTCTTT	CATWDAHYKKLF	TRGV4	.	TRGJ1	13	-1	-1	19
16	1.7184345061648838E-4	TGTGCCACCTGGGACGGGTGGGAAGAGAAACTCTTT	CATWDGWEEKLF	TRGV2	.	TRGJ1	17	-1	-1	25
16	1.7184345061648838E-4	TGTGCCACCTGGGACGGGCAGGATAAGAAACTCTTT	CATWDGQDKKLF	TRGV2	.	TRGJ1	18	-1	-1	22
16	1.7184345061648838E-4	TGTGCCACCTGGGACGGGGGACGGATCAAGACGTTT	CATWDGGRIKTF	TRGV2	.	TRGJP2	17	-1	-1	22
16	1.7184345061648838E-4	TGTGCCACCTGGGACAGCCCACTAAAGAAACTCTTT	CATWDSPLKKLF	TRGV3	.	TRGJ1	19	-1	-1	24
16	1.7184345061648838E-4	TGTGCCACCTGGACAAATTATTATAAGAAACTCTTT	CATWTNYYKKLF	TRGV8	.	TRGJ1	11	-1	-1	15
16	1.7184345061648838E-4	TGTGCCACCTGGGATGGTGATAAGAAACTCTTT	CATWDGDKKLF	TRGV4	.	TRGJ1	16	-1	-1	19
16	1.7184345061648838E-4	TGTGCCACCTGGGATGATAGGAAGAAACTCTTT	CATWDDRKKLF	TRGV4	.	TRGJ1	15	-1	-1	21
16	1.7184345061648838E-4	TGTGCCACCTGGGATAGGCTGGCGAAACTCTTT	CATWDRLAKLF	TRGV8	.	TRGJ1	18	-1	-1	23
16	1.7184345061648838E-4	TGTGCCACCTGGGACGGGCCGAGGAAACTCTTT	CATWDGPRKLF	TRGV2	.	TRGJ1	19	-1	-1	23
16	1.7184345061648838E-4	TGTGCCACCTGGGACGGATTTAAGAAACTCTTT	CATWDGFKKLF	TRGV2	.	TRGJ1	16	-1	-1	17
16	1.7184345061648838E-4	TGTGCCACCTGGGACAGGCTCAAGAAACTCTTT	CATWDRLKKLF	TRGV3	.	TRGJ1	18	-1	-1	21
16	1.7184345061648838E-4	TGTGCCACCTGGGACAGGCGAGAGAAACTCTTT	CATWDRREKLF	TRGV7	.	TRGJ1	18	-1	-1	22
16	1.7184345061648838E-4	TGTGCCACCTGGGATAGGGAGAAACTCTTT	CATWDREKLF	TRGV8	.	TRGJ1	17	-1	-1	19
16	1.7184345061648838E-4	TGTGCCACCTGGGATAGGATGAAACTCTTT	CATWDRMKLF	TRGV8	.	TRGJ1	17	-1	-1	20
16	1.7184345061648838E-4	TGTGCCACCTGGGACTTCCAGAAACTCTTT	CATWDFQKLF	TRGV2	.	TRGJ1	14	-1	-1	19
16	1.7184345061648838E-4	TGTGCCACCTGGGACCTTAAGAAACTCTTT	CATWDLKKLF	TRGV8	.	TRGJ1	13	-1	-1	17
16	1.7184345061648838E-4	TGTGCCACCTGGGACGGGCTGGGGCTCTTT	CATWDGLGLF	TRGV2	.	TRGJ1	18	-1	-1	24
16	1.7184345061648838E-4	TGTGCCACCTGGGAACCAAAGAAACTCTTT	CATWEPKKLF	TRGV2	.	TRGJ1	13	-1	-1	18
16	1.7184345061648838E-4	TGTGCCACCGATTCCTATAAGAAACTCTTT	CATDSYKKLF	TRGV8	.	TRGJ1	8	-1	-1	15
16	1.7184345061648838E-4	TGTGCCACCTCTTATAAGAAACTCTTT	CATSYKKLF	TRGV4	.	TRGJ1	9	-1	-1	11
16	1.7184345061648838E-4	TGTGCCACCTGGGACGGACTCCTCTTT	CATWDGLLF	TRGV2	.	TRGJ1	16	-1	-1	21
16	1.7184345061648838E-4	TGTGCCACCTGGGAACGGAAACTCTTT	CATWERKLF	TRGV2	.	TRGJ1	17	-1	-1	17
16	1.7184345061648838E-4	TGTGCCACCTGGACGAAACTCTTT	CATWTKLF	TRGV8	.	TRGJ1	11	-1	-1	14
16	1.7184345061648838E-4	TGTGCCACCTGGAAGAAACTCTTT	CATWKKLF	TRGV8	.	TRGJ1	11	-1	-1	12
16	1.7184345061648838E-4	TGTGCCAACAAACTCTTT	CANKLF	TRGV7	.	TRGJ1	6	-1	-1	6
16	1.7184345061648838E-4	TGTGATAAGAAACTCTTT	CDKKLF	TRGV8	.	TRGJ1	3	-1	-1	4
15	1.6110323495295787E-4	TGTGCTGCGTGGGACCGCTTCTGGGGGATAAGGGGTACCACTGGTTGGTTCAAGATATTT	CAAWDRFWGIRGTTGWFKIF	TRGV10	.	TRGJP1	13	-1	-1	35
15	1.6110323495295787E-4	TGTGCCACCTGGGACGGGCTTGGGGGTAGTGATTGGATCAAGACGTTT	CATWDGLGGSDWIKTF	TRGV4	.	TRGJP2	18	-1	-1	25
15	1.6110323495295787E-4	TGTGCTGCGTGGGATTTAAATTTGGATTATTATAAGAAACTCTTT	CAAWDLNLDYYKKLF	TRGV10	.	TRGJ1	15	-1	-1	18
15	1.6110323495295787E-4	TGTGCCACCTGGGATAGTAAAGGGTATGGGCGGGCGAAACTCTTT	CATWDSKGYGRAKLF	TRGV8	.	TRGJ1	16	-1	-1	35
15	1.6110323495295787E-4	TGTGCCACCTGGGACCGGGATTCACGGGTTTGGATCAAGACGTTT	CATWDRDSRVWIKTF	TRGV2	.	TRGJP2	18	-1	-1	29
15	1.6110323495295787E-4	TGTGCCACCTGGGACGGGCTAATGAGGAGGAGGAAGAAACTCTTT	CATWDGLMRRRKKLF	TRGV2	.	TRGJ1	18	-1	-1	33
15	1.6110323495295787E-4	TGTGCCACCTGGGACAGGCAGGAGGATTATTATAAGAAACTCTTT	CATWDRQEDYYKKLF	TRGV5	.	TRGJ1	18	-1	-1	25
15	1.6110323495295787E-4	TGTGCCACCTGGGACAGGGCTCTTGTCGGATATAAGAAACTCTTT	CATWDRALVGYKKLF	TRGV5	.	TRGJ1	20	-1	-1	30
15	1.6110323495295787E-4	TGTGCCACCTGGTACCGGGGGAATTATTATAAGAAACTCTTT	CATWYRGNYYKKLF	TRGV8	.	TRGJ1	11	-1	-1	20
15	1.6110323495295787E-4	TGTGCCACCTGGGACGTGCGGGAGGATTATAAGAAACTCTTT	CATWDVREDYKKLF	TRGV2	.	TRGJ1	18	-1	-1	25
15	1.6110323495295787E-4	TGTGCCACCTGGGACAGGCCGAATTATTATAAGAAACTCTTT	CATWDRPNYYKKLF	TRGV5	.	TRGJ1	19	-1	-1	19
15	1.6110323495295787E-4	TGTGCCACCTGGGACAGGCGAGGCTATTATAAGAAACTCTTT	CATWDRRGYYKKLF	TRGV5	.	TRGJ1	18	-1	-1	24
15	1.6110323495295787E-4	TGTGCCACCTGGGACAATAGTAGTGATTGGATCAAGACGTTT	CATWDNSSDWIKTF	TRGV2	.	TRGJP2	14	-1	-1	16
15	1.6110323495295787E-4	TGTGCCACCTGGGACAAACTCAGTCATTATAAGAAACTCTTT	CATWDKLSHYKKLF	TRGV2	.	TRGJ1	14	-1	-1	25
15	1.6110323495295787E-4	TGTGCCACCCCAAATTATAGTAGTGATTGGATCAAGACGTTT	CATPNYSSDWIKTF	TRGV8	.	TRGJP2	8	-1	-1	15
15	1.6110323495295787E-4	TGTGCTGCGTGGGGTTCGAATTATTATAAGAAACTCTTT	CAAWGSNYYKKLF	TRGV10	.	TRGJ1	20	-1	-1	14
15	1.6110323495295787E-4	TGTGCCACCTGGGGGGGTAGTGATTGGATCAAGACGTTT	CATWGGSDWIKTF	TRGV2	.	TRGJP2	12	-1	-1	16
15	1.6110323495295787E-4	TGTGCCACCTGGGATCTCGATTATTATAAGAAACTCTTT	CATWDLDYYKKLF	TRGV8	.	TRGJ1	14	-1	-1	16
15	1.6110323495295787E-4	TGTGCCACCTGGGATGGGCGTGGTTATAAGAAACTCTTT	CATWDGRGYKKLF	TRGV4	.	TRGJ1	18	-1	-1	23
15	1.6110323495295787E-4	TGTGCCACCTGGGACGGTTATTATTATAAGAAACTCTTT	CATWDGYYYKKLF	TRGV2	.	TRGJ1	16	-1	-1	19
15	1.6110323495295787E-4	TGTGCCACCTGGGACGGTCATTATTATAAGAAACTCTTT	CATWDGHYYKKLF	TRGV2	.	TRGJ1	16	-1	-1	19
15	1.6110323495295787E-4	TGTGCCACCTGGGACAGGCCTGATTATAAGAAACTCTTT	CATWDRPDYKKLF	TRGV7	.	TRGJ1	21	-1	-1	22
15	1.6110323495295787E-4	TGTGCCACCTGGGACAGGCCCCTCGATAAGAAACTCTTT	CATWDRPLDKKLF	TRGV5	.	TRGJ1	19	-1	-1	25
15	1.6110323495295787E-4	TGTGCCACCTGGGACAGGCCCAATTATAAGAAACTCTTT	CATWDRPNYKKLF	TRGV5	.	TRGJ1	19	-1	-1	22
15	1.6110323495295787E-4	TGTGCCACCTGGGACAGGCCGTATTATAAGAAACTCTTT	CATWDRPYYKKLF	TRGV7	.	TRGJ1	19	-1	-1	21
15	1.6110323495295787E-4	TGTGCCACCTGGGACAGGCGGAATTATAAGAAACTCTTT	CATWDRRNYKKLF	TRGV3	.	TRGJ1	18	-1	-1	22
15	1.6110323495295787E-4	TGTGCCACCTGGGACAGGCAGAGTTATAAGAAACTCTTT	CATWDRQSYKKLF	TRGV3	.	TRGJ1	18	-1	-1	23
15	1.6110323495295787E-4	TGTGCCACCTGGGACAGATGTTTCTATAAGAAACTCTTT	CATWDRCFYKKLF	TRGV7	.	TRGJ1	16	-1	-1	24
15	1.6110323495295787E-4	TGTGCCACCTGGGACAGACCGTATTATAAGAAACTCTTT	CATWDRPYYKKLF	TRGV5	.	TRGJ1	19	-1	-1	21
15	1.6110323495295787E-4	TGTGCCACCATGACCGCGAATTATTATAAGAAACTCTTT	CATMTANYYKKLF	TRGV2	.	TRGJ1	8	-1	-1	16
15	1.6110323495295787E-4	TGTGCTGCGTGGGTAACTTATTATAAGAAACTCTTT	CAAWVTYYKKLF	TRGV10	.	TRGJ1	12	-1	-1	17
15	1.6110323495295787E-4	TGTGCCACCTGGCCCAATTATTATAAGAAACTCTTT	CATWPNYYKKLF	TRGV4	.	TRGJ1	11	-1	-1	15
15	1.6110323495295787E-4	TGTGCCACCTGGGGTAGTGATTGGATCAAGACGTTT	CATWGSDWIKTF	TRGV2	.	TRGJP2	12	-1	-1	13
15	1.6110323495295787E-4	TGTGCCACCTGGGATAGTTATTATAAGAAACTCTTT	CATWDSYYKKLF	TRGV8	.	TRGJ1	16	-1	-1	17
15	1.6110323495295787E-4	TGTGCCACCTGGGATAGGCAATATAAGAAACTCTTT	CATWDRQYKKLF	TRGV8	.	TRGJ1	18	-1	-1	21
15	1.6110323495295787E-4	TGTGCCACCTGGGACGGGCTAGGTGAGAAACTCTTT	CATWDGLGEKLF	TRGV2	.	TRGJ1	18	-1	-1	25
15	1.6110323495295787E-4	TGTGCCACCTGGGACGGGCCCCGCAAGAAACTCTTT	CATWDGPRKKLF	TRGV4	.	TRGJ1	20	-1	-1	24
15	1.6110323495295787E-4	TGTGCCACCTGGGACGGGCCCGGGGGGAAACTCTTT	CATWDGPGGKLF	TRGV2	.	TRGJ1	21	-1	-1	26
15	1.6110323495295787E-4	TGTGCCACCTGGGACGGGCCGCGAGAGAAACTCTTT	CATWDGPREKLF	TRGV4	.	TRGJ1	19	-1	-1	25
15	1.6110323495295787E-4	TGTGCCACCTGGGACGGGCGCTATAAGAAACTCTTT	CATWDGRYKKLF	TRGV2	.	TRGJ1	18	-1	-1	21
15	1.6110323495295787E-4	TGTGCCACCTGGGACGGGCATTGGATCAAGACGTTT	CATWDGHWIKTF	TRGV2	.	TRGJP2	18	-1	-1	19
15	1.6110323495295787E-4	TGTGCCACCTGGGACGAACATTATAAGAAACTCTTT	CATWDEHYKKLF	TRGV4	.	TRGJ1	13	-1	-1	19
15	1.6110323495295787E-4	TGTGTCACCTTGCCCCGTGGTGTGAAACTCTTT	CVTLPRGVKLF	TRGV4	.	TRGJ1	9	-1	-1	23
15	1.6110323495295787E-4	TGTGCTGCGTGGGAGAAGGTGAAGAAACTCTTT	CAAWEKVKKLF	TRGV10	.	TRGJ1	13	-1	-1	21
15	1.6110323495295787E-4	TGTGCCACCTGGGCTTATTATAAGAAACTCTTT	CATWAYYKKLF	TRGV5	.	TRGJ1	12	-1	-1	14
15	1.6110323495295787E-4	TGTGCCACCTGGGATCCTGCCGGGAAACTCTTT	CATWDPAGKLF	TRGV4	.	TRGJ1	14	-1	-1	23
15	1.6110323495295787E-4	TGTGCCACCTGGGATGGGCGGGGGAAACTCTTT	CATWDGRGKLF	TRGV4	.	TRGJ1	18	-1	-1	23
15	1.6110323495295787E-4	TGTGCCACCTGGGATGGGCGGGAGAAACTCTTT	CATWDGREKLF	TRGV4	.	TRGJ1	18	-1	-1	22
15	1.6110323495295787E-4	TGTGCCACCTGGGATAGGGTAAGGAAACTCTTT	CATWDRVRKLF	TRGV8	.	TRGJ1	17	-1	-1	19
15	1.6110323495295787E-4	TGTGCCACCTGGGACGCATGCGAGAAACTCTTT	CATWDACEKLF	TRGV3	.	TRGJ1	14	-1	-1	22
15	1.6110323495295787E-4	TGTGCCACCTGGGACGGGCCTGAGAAACTCTTT	CATWDGPEKLF	TRGV2	.	TRGJ1	19	-1	-1	22
15	1.6110323495295787E-4	TGTGCCACCTGGGACAGGCTTAAGAAACTCTTT	CATWDRLKKLF	TRGV7	.	TRGJ1	18	-1	-1	20
15	1.6110323495295787E-4	TGTGCCACCTGGGACAGGCTCGAGAAACTCTTT	CATWDRLEKLF	TRGV5	.	TRGJ1	18	-1	-1	22
15	1.6110323495295787E-4	TGTGCCACCTGGGACAGGCCGAAGAAACTCTTT	CATWDRPKKLF	TRGV5	.	TRGJ1	19	-1	-1	21
15	1.6110323495295787E-4	TGTGCCACCTGGGACAGGCGGGGGAAACTCTTT	CATWDRRGKLF	TRGV5	.	TRGJ1	18	-1	-1	23
15	1.6110323495295787E-4	TGTGCCACCTGGGAGGCCGGTAAGAAACTCTTT	CATWEAGKKLF	TRGV2	.	TRGJ1	13	-1	-1	20
15	1.6110323495295787E-4	TGTGCCACCTGGATGGGTTATAAGAAACTCTTT	CATWMGYKKLF	TRGV5	.	TRGJ1	11	-1	-1	17
15	1.6110323495295787E-4	TGTGCCACCCAATCGCGTGTTGAGAAACTCTTT	CATQSRVEKLF	TRGV2	.	TRGJ1	8	-1	-1	22
15	1.6110323495295787E-4	TGTGCCACCTGGGATCATAAGAAACTCTTT	CATWDHKKLF	TRGV8	.	TRGJ1	14	-1	-1	13
15	1.6110323495295787E-4	TGTGCCACCTGGGATGGTTGGAAACTCTTT	CATWDGWKLF	TRGV4	.	TRGJ1	16	-1	-1	20
15	1.6110323495295787E-4	TGTGCCACCTGGGATGAGGGGAAACTCTTT	CATWDEGKLF	TRGV7	.	TRGJ1	13	-1	-1	20
15	1.6110323495295787E-4	TGTGCCACCTGGGACCTCAAAAAACTCTTT	CATWDLKKLF	TRGV4	.	TRGJ1	13	-1	-1	18
15	1.6110323495295787E-4	TGTGCCACCTGGGACCGGGAGAAACTCTTT	CATWDREKLF	TRGV5	.	TRGJ1	17	-1	-1	19
15	1.6110323495295787E-4	TGTGCCACCTATTTTGACGAGAAACTCTTT	CATYFDEKLF	TRGV5	.	TRGJ1	9	-1	-1	19
15	1.6110323495295787E-4	TGTGCCACCCCACCCCTTGTCAAACTCTTT	CATPPLVKLF	TRGV4	.	TRGJ1	8	-1	-1	21
15	1.6110323495295787E-4	TGTGCCTGGGGTTGGATCAAGACGTTT	CAWGWIKTF	TRGV11	.	TRGJP2	7	-1	-1	11
15	1.6110323495295787E-4	TGTGCCGGCCCCATTTGGAAACTCTTT	CAGPIWKLF	TRGV8	.	TRGJ1	5	-1	-1	17
15	1.6110323495295787E-4	TGTGCCACCTGGGTGGTTCGTCTCTTT	CATWVVRLF	TRGV8	.	TRGJ1	12	-1	-1	21
15	1.6110323495295787E-4	TGTGCCACCTGGGACGGGCCGCTCTTT	CATWDGPLF	TRGV2	.	TRGJ1	19	-1	-1	21
15	1.6110323495295787E-4	TGTGCCAGCGATTATAAGAAACTCTTT	CASDYKKLF	TRGV7	.	TRGJ1	6	-1	-1	10
15	1.6110323495295787E-4	TGTGCTACTCGGGGGTCACTCTTT	CATRGSLF	TRGV5	.	TRGJ1	7	-1	-1	17
15	1.6110323495295787E-4	TGTGCCCCGGGGCCGAAACTCTTT	CAPGPKLF	TRGV3	.	TRGJ1	11	-1	-1	14
15	1.6110323495295787E-4	CGCGAGAGTAGGAAACTCTTT	RESRKLF	TRGV4	.	TRGJ1	-1	-1	-1	8
14	1.5036301928942732E-4	TGTGCCACCTGGGACGGACCCTACGCGAATGGGGGTAGTGATTGGATCAAGACGTTT	CATWDGPYANGGSDWIKTF	TRGV2	.	TRGJP2	20	-1	-1	34
14	1.5036301928942732E-4	TGTGCCACCTGGGACGGGTCCCACCCCGCTCAGCTACTTAAGAAACTCTTT	CATWDGSHPAQLLKKLF	TRGV2	.	TRGJ1	21	-1	-1	38
14	1.5036301928942732E-4	TGTGCCACCTGGGACAGGCGGACCTTATTGCGCGATTATAAGAAACTCTTT	CATWDRRTLLRDYKKLF	TRGV7	.	TRGJ1	18	-1	-1	34
14	1.5036301928942732E-4	TGTGCCACCTGGGACAATCCCGGTTCGAGTAGTGATTGGATCAAGACGTTT	CATWDNPGSSSDWIKTF	TRGV3	.	TRGJP2	15	-1	-1	27
14	1.5036301928942732E-4	TGTGCCACCTGGGACAGGCACGGGGGTGGCCATTATAAGAAACTCTTT	CATWDRHGGGHYKKLF	TRGV7	.	TRGJ1	18	-1	-1	31
14	1.5036301928942732E-4	TGTGCCACCTGTAAACTCTATAGTAGTGATTGGATCAAGACGTTT	CATCKLYSSDWIKTF	TRGV2	.	TRGJP2	10	-1	-1	14
14	1.5036301928942732E-4	TGTGCCACCTGGGATAGACCACTCACTTATTATAAGAAACTCTTT	CATWDRPLTYYKKLF	TRGV8	.	TRGJ1	19	-1	-1	26
14	1.5036301928942732E-4	TGTGCCACCTGGGACGGGTTAAGTAGTGATTGGATCAAGACGTTT	CATWDGLSSDWIKTF	TRGV2	.	TRGJP2	17	-1	-1	21
14	1.5036301928942732E-4	TGTGCCACCTGGGACGGGCGAGCCTGCAATTATAAGAAACTCTTT	CATWDGRACNYKKLF	TRGV2	.	TRGJ1	18	-1	-1	28
14	1.5036301928942732E-4	TGTGCCACCTGGGACAGGCCCACGACCGCGTCTGAGAAACTCTTT	CATWDRPTTASEKLF	TRGV7	.	TRGJ1	19	-1	-1	34
14	1.5036301928942732E-4	TGTGCCACCTGGGTTCCTAGTAGTGATTGGATCAAGACGTTT	CATWVPSSDWIKTF	TRGV2	.	TRGJP2	12	-1	-1	17
14	1.5036301928942732E-4	TGTGCCACCTGGGCCCCTCTGAATTATTATAAGAAACTCTTT	CATWAPLNYYKKLF	TRGV8	.	TRGJ1	12	-1	-1	20
14	1.5036301928942732E-4	TGTGCCACCTGGGACGCGAATAGTGATTGGATCAAGACGTTT	CATWDANSDWIKTF	TRGV2	.	TRGJP2	15	-1	-1	20
14	1.5036301928942732E-4	TGTGCCACCTGGGACGGTGGGGGAGGTTATAAGAAACTCTTT	CATWDGGGGYKKLF	TRGV4	.	TRGJ1	16	-1	-1	26
14	1.5036301928942732E-4	TGTGCCACCTGGGACGGGCCCCTTGATTGGATCAAGACGTTT	CATWDGPLDWIKTF	TRGV2	.	TRGJP2	20	-1	-1	23
14	1.5036301928942732E-4	TGTGCCACCTGGGACGGGCGCAGACGGGCGAAGAAACTCTTT	CATWDGRRRAKKLF	TRGV2	.	TRGJ2	18	-1	-1	30
14	1.5036301928942732E-4	TGTGCCACCTGGGACAGGCGCAATTATTATAAGAAACTCTTT	CATWDRRNYYKKLF	TRGV5	.	TRGJ1	18	-1	-1	21
14	1.5036301928942732E-4	TGTGCCACCTGGACGTGGGGTAGTGATTGGATCAAGACGTTT	CATWTWGSDWIKTF	TRGV4	.	TRGJP2	11	-1	-1	19
14	1.5036301928942732E-4	TGTGCCACCTGGAAAGGGTGGCTCGGGTTAATCAAGACGTTT	CATWKGWLGLIKTF	TRGV2	.	TRGJP2	17	-1	-1	30
14	1.5036301928942732E-4	TGTGCTGCGTGGGGTTCTCGTTATTATAAGAAACTCTTT	CAAWGSRYYKKLF	TRGV10	.	TRGJ1	15	-1	-1	20
14	1.5036301928942732E-4	TGTGCCACCTGGCAATCGAGTGATTGGATCAAGACGTTT	CATWQSSDWIKTF	TRGV2	.	TRGJP2	11	-1	-1	18
14	1.5036301928942732E-4	TGTGCCACCTGGGCGACGCGCCCGCTCGGGAAACTCTTT	CATWATRPLGKLF	TRGV7	.	TRGJ1	12	-1	-1	29
14	1.5036301928942732E-4	TGTGCCACCTGGGATCGAATTTATTATAAGAAACTCTTT	CATWDRIYYKKLF	TRGV4	.	TRGJ1	14	-1	-1	14
14	1.5036301928942732E-4	TGTGCCACCTGGGATGTGTCTTATTATAAGAAACTCTTT	CATWDVSYYKKLF	TRGV4	.	TRGJ1	15	-1	-1	20
14	1.5036301928942732E-4	TGTGCCACCTGGGACGTATATGGTTGGATCAAGACGTTT	CATWDVYGWIKTF	TRGV2	.	TRGJP2	15	-1	-1	20
14	1.5036301928942732E-4	TGTGCCACCTGGGACGGGCAGATCGGTAAGAAACTCTTT	CATWDGQIGKKLF	TRGV2	.	TRGJ1	18	-1	-1	26
14	1.5036301928942732E-4	TGTGCCACCTGGGACAGGTCTTATTATAAGAAACTCTTT	CATWDRSYYKKLF	TRGV7	.	TRGJ1	20	-1	-1	20
14	1.5036301928942732E-4	TGTGCCACCTGGGACAGGCCGCTAACTAAGAAACTCTTT	CATWDRPLTKKLF	TRGV5	.	TRGJ1	19	-1	-1	26
14	1.5036301928942732E-4	TGTGCCACCTGGGACAGGCGAGTCTATAAGAAACTCTTT	CATWDRRVYKKLF	TRGV3	.	TRGJ1	18	-1	-1	24
14	1.5036301928942732E-4	TGTGCCACCCCCAAAGGTAGTGATTGGATCAAGACGTTT	CATPKGSDWIKTF	TRGV2	.	TRGJP2	8	-1	-1	16
14	1.5036301928942732E-4	TGTGCCTTCCGGCGGCAGGGGCCTAAGAAACTCTTT	CAFRRQGPKKLF	TRGV8	.	TRGJ1	5	-1	-1	23
14	1.5036301928942732E-4	TGTGCCACCTGGGTCGGCCCATATAAGAAACTCTTT	CATWVGPYKKLF	TRGV7	.	TRGJ1	18	-1	-1	21
14	1.5036301928942732E-4	TGTGCCACCTGGGGGACTTATTATAAGAAACTCTTT	CATWGTYYKKLF	TRGV8	.	TRGJ1	12	-1	-1	14
14	1.5036301928942732E-4	TGTGCCACCTGGGATGGGGGGAATAAGAAACTCTTT	CATWDGGNKKLF	TRGV4	.	TRGJ1	17	-1	-1	22
14	1.5036301928942732E-4	TGTGCCACCTGGGATGGATATTATAAGAAACTCTTT	CATWDGYYKKLF	TRGV4	.	TRGJ1	16	-1	-1	18
14	1.5036301928942732E-4	TGTGCCACCTGGGACGGGTCTTATAAGAAACTCTTT	CATWDGSYKKLF	TRGV2	.	TRGJ1	17	-1	-1	20
14	1.5036301928942732E-4	TGTGCCACCTGGGACGGGCCTAGGGAGAAACTCTTT	CATWDGPREKLF	TRGV2	.	TRGJ1	19	-1	-1	25
14	1.5036301928942732E-4	TGTGCCACCTGGGACGGGCCGCGGAAGAAACTCTTT	CATWDGPRKKLF	TRGV2	.	TRGJ1	19	-1	-1	24
14	1.5036301928942732E-4	TGTGCCACCTGGGACGGGGGGTATAAGAAACTCTTT	CATWDGGYKKLF	TRGV2	.	TRGJ1	17	-1	-1	21
14	1.5036301928942732E-4	TGTGCCACCTGGGACAGGCTCGGGAGGAAACTCTTT	CATWDRLGRKLF	TRGV5	.	TRGJ1	18	-1	-1	26
14	1.5036301928942732E-4	TGTGCCACCTGGGACAGGCGTTGGAGGAAACTCTTT	CATWDRRWRKLF	TRGV3	.	TRGJ1	18	-1	-1	26
14	1.5036301928942732E-4	TGTGCCACCTGGGACAGGCGGCGGGGGAAACTCTTT	CATWDRRRGKLF	TRGV3	.	TRGJ1	18	-1	-1	26
14	1.5036301928942732E-4	TGTGCCACCCCCTCGAATTATTATAAGAAACTCTTT	CATPSNYYKKLF	TRGV5	.	TRGJ1	8	-1	-1	12
14	1.5036301928942732E-4	TGTGCCACCCCCCCGAAGAGTTATAAGAAACTCTTT	CATPPKSYKKLF	TRGV5	.	TRGJ1	8	-1	-1	20
14	1.5036301928942732E-4	TGTGCTGCGTGGCCTGACTGGTTCAAGATATTT	CAAWPDWFKIF	TRGV10	.	TRGJP1	11	-1	-1	18
14	1.5036301928942732E-4	TGTGCCACCTGGGATTGTCGGGAGAAACTCTTT	CATWDCREKLF	TRGV4	.	TRGJ1	14	-1	-1	22
14	1.5036301928942732E-4	TGTGCCACCTGGGATAGGCGGAAGAAACTCTTT	CATWDRRKKLF	TRGV8	.	TRGJ1	18	-1	-1	21
14	1.5036301928942732E-4	TGTGCCACCTGGGACGGCGAGGGGAAACTCTTT	CATWDGEGKLF	TRGV2	.	TRGJ1	16	-1	-1	23
14	1.5036301928942732E-4	TGTGCCACCTGGGACGGGCCTGGGAAACTCTTT	CATWDGPGKLF	TRGV4	.	TRGJ1	19	-1	-1	23
14	1.5036301928942732E-4	TGTGCCACCTGGGACGATTATAAGAAACTCTTT	CATWDDYKKLF	TRGV8	.	TRGJ1	13	-1	-1	16
14	1.5036301928942732E-4	TGTGCCACCTGGGACATACGATGGAAACTCTTT	CATWDIRWKLF	TRGV3	.	TRGJ1	15	-1	-1	23
14	1.5036301928942732E-4	TGTGCCACCTGGGACACCTGTAAGAAACTCTTT	CATWDTCKKLF	TRGV3	.	TRGJ1	20	-1	-1	20
14	1.5036301928942732E-4	TGTGCCACCTGGGACAGGCCTGGGAAACTCTTT	CATWDRPGKLF	TRGV3	.	TRGJ1	21	-1	-1	23
14	1.5036301928942732E-4	TGTGCCACCTGGGACAGAGGGCTCAAGGTATTT	CATWDRGLKVF	TRGV5	.	TRGJP	16	-1	-1	22
14	1.5036301928942732E-4	TGTGCCACCTGGGAGGGCCCTAAGAAACTCTTT	CATWEGPKKLF	TRGV2	.	TRGJ1	19	-1	-1	20
14	1.5036301928942732E-4	TGTGCCACCTGGGAAGGGGGGAAGAAACTCTTT	CATWEGGKKLF	TRGV2	.	TRGJ1	17	-1	-1	21
14	1.5036301928942732E-4	TGTGCCACCGGCATCAGACGACCCAAACTCTTT	CATGIRRPKLF	TRGV4	.	TRGJ1	8	-1	-1	24
14	1.5036301928942732E-4	TGTGCCCCCACTGGTTGGTTCAAGATATTT	CAPTGWFKIF	TRGV7	.	TRGJP1	8	-1	-1	7
14	1.5036301928942732E-4	TGTGCCACCTGGGACTGGGGGAAACTCTTT	CATWDWGKLF	TRGV4	.	TRGJ1	18	-1	-1	20
14	1.5036301928942732E-4	TGTGCCACCTGGGACCCCAGGAAACTCTTT	CATWDPRKLF	TRGV8	.	TRGJ1	13	-1	-1	20
14	1.5036301928942732E-4	TGTGCCACCTGGGACGTCCAGAAACTCTTT	CATWDVQKLF	TRGV2	.	TRGJ1	15	-1	-1	19
14	1.5036301928942732E-4	TGTGCCACCATGGGTTGGTTCAAGATATTT	CATMGWFKIF	TRGV2	.	TRGJP1	13	-1	-1	6
14	1.5036301928942732E-4	TGTGCCACCTCCTATAAGAAACTCTTT	CATSYKKLF	TRGV3	.	TRGJ1	9	-1	-1	12
14	1.5036301928942732E-4	TGTGCCACCTGGGGCCAGAAACTCTTT	CATWGQKLF	TRGV2	.	TRGJ1	12	-1	-1	16
14	1.5036301928942732E-4	TGTGCCACCTGGGATGGGCCCCTCTTT	CATWDGPLF	TRGV4	.	TRGJ1	23	-1	-1	21
14	1.5036301928942732E-4	TGTGCCACCAGACCAAAGAAACTCTTT	CATRPKKLF	TRGV5	.	TRGJ1	8	-1	-1	15
14	1.5036301928942732E-4	TGTGCCAAGACTTCCAAGAAACTCTTT	CAKTSKKLF	TRGV8	.	TRGJ1	6	-1	-1	15
14	1.5036301928942732E-4	TGTGCCACCTTGGAGAAACTCTTT	CATLEKLF	TRGV5	.	TRGJ1	13	-1	-1	13
14	1.5036301928942732E-4	TGTGCCACCGGGAGAGGGCTCTTT	CATGRGLF	TRGV2	.	TRGJ1	12	-1	-1	18
14	1.5036301928942732E-4	TGTGCCAAACATAAGAAACTCTTT	CAKHKKLF	TRGV8	.	TRGJ1	6	-1	-1	10
14	1.5036301928942732E-4	TGTGCCACGGGGGAACTCTTT	CATGELF	TRGV4	.	TRGJ1	13	-1	-1	13
13	1.396228036258968E-4	TGTGCCACCTGGGACGGGCCCCCGAAAATTTATAGTAGTGATTGGATCAAGACGTTT	CATWDGPPKIYSSDWIKTF	TRGV2	.	TRGJP2	20	-1	-1	30
13	1.396228036258968E-4	TGTGCCACCTGGGACGGGCTAGGGGTAGGTAGTAGTGATTGGATCAAGACGTTT	CATWDGLGVGSSDWIKTF	TRGV2	.	TRGJP2	18	-1	-1	29
13	1.396228036258968E-4	TGTGCCACCTGGGACGGGCGCCAGAGGGGGGTAGAAGTGGTCAAGAAACTCTTT	CATWDGRQRGVEVVKKLF	TRGV2	.	TRGJ1	18	-1	-1	42
13	1.396228036258968E-4	TGTGCCACCTGGGACGGGCAGGGTTTTGGGTGTGGTGATTGGATCAAGACGTTT	CATWDGQGFGCGDWIKTF	TRGV2	.	TRGJP2	18	-1	-1	31
13	1.396228036258968E-4	TGTGCCACCTGGGACGGGCCGGGGAAAAGTAGTGATTGGATCAAGACGTTT	CATWDGPGKSSDWIKTF	TRGV2	.	TRGJP2	19	-1	-1	27
13	1.396228036258968E-4	TGTGCCACCTGGGATAGGCCTTTTGGGAATTATTATAAGAAACTCTTT	CATWDRPFGNYYKKLF	TRGV8	.	TRGJ1	20	-1	-1	26
13	1.396228036258968E-4	TGTGCCACCTGGGACGGGCTCTCCCAGAATTATTATAAGAAACTCTTT	CATWDGLSQNYYKKLF	TRGV2	.	TRGJ1	26	-1	-1	26
13	1.396228036258968E-4	TGTGCCACCTGGGACAGTCTAAGACCTAATTATTATAAGAAACTCTTT	CATWDSLRPNYYKKLF	TRGV3	.	TRGJ1	16	-1	-1	27
13	1.396228036258968E-4	TGTGCTGCGTGGGACCTACCGTATACTTATTATAAGAAACTCTTT	CAAWDLPYTYYKKLF	TRGV10	.	TRGJ1	13	-1	-1	26
13	1.396228036258968E-4	TGTGCCACCTGGGACCGGTCCCGGTGTGATTGGATCAAGACGTTT	CATWDRSRCDWIKTF	TRGV3	.	TRGJP2	17	-1	-1	25
13	1.396228036258968E-4	TGTGCCACCTGGGACGCCCCTCATTTTTATTATAAGAAACTCTTT	CATWDAPHFYYKKLF	TRGV2	.	TRGJ1	15	-1	-1	26
13	1.396228036258968E-4	TGTGCCACCTGGGACGGTTATACCACTGGTTGGTTCAAGATATTT	CATWDGYTTGWFKIF	TRGV2	.	TRGJP1	16	-1	-1	15
13	1.396228036258968E-4	TGTGCCACCTGGGACGGCTATAGTAGTGATTGGATCAAGACGTTT	CATWDGYSSDWIKTF	TRGV2	.	TRGJP2	16	-1	-1	18
13	1.396228036258968E-4	TGTGCCACCTGGGACGGGCGGGGCACTGGTTGGTTCAAGATATTT	CATWDGRGTGWFKIF	TRGV2	.	TRGJP1	18	-1	-1	23
13	1.396228036258968E-4	TGTGCCACCTGGGACGGGCGAGAGGCTGGTTGGTTCAAGATATTT	CATWDGREAGWFKIF	TRGV2	.	TRGJP1	18	-1	-1	25
13	1.396228036258968E-4	TGTGCCACCTGGGACATAAGGGGGCTTTATTATAAGAAACTCTTT	CATWDIRGLYYKKLF	TRGV5	.	TRGJ1	15	-1	-1	26
13	1.396228036258968E-4	TGTGCCACCTGGGACAGGCCAACTGGAGGGGTTAAGAAACTCTTT	CATWDRPTGGVKKLF	TRGV3	.	TRGJ1	19	-1	-1	32
13	1.396228036258968E-4	TGTGCCACCTGGGACAGACTTTTCACTGGTTGGTTCAAGATATTT	CATWDRLFTGWFKIF	TRGV7	.	TRGJP1	16	-1	-1	23
13	1.396228036258968E-4	TGCCACCTTTATAAACCTCGGGGGAGTGATTGGATCAAGACGTTT	CHLYKPRGSDWIKTF	TRGV2	.	TRGJP2	7	-1	-1	24
13	1.396228036258968E-4	TGTGCCACCTGGGACCCAACCGCCGGTTATAAGAAACTCTTT	CATWDPTAGYKKLF	TRGV3	.	TRGJ1	14	-1	-1	26
13	1.396228036258968E-4	TGTGCCACCTGGGACGGGCCGGGAGGTTGGTTCAAGATATTT	CATWDGPGGWFKIF	TRGV2	.	TRGJP1	19	-1	-1	24
13	1.396228036258968E-4	TGTGCCACCTGGGACGGGCCGGAGTATTATAAGAAACTCTTT	CATWDGPEYYKKLF	TRGV2	.	TRGJ1	19	-1	-1	24
13	1.396228036258968E-4	TGTGCCACCTGGGACGGGCCAAGTGATTGGATCAAGACGTTT	CATWDGPSDWIKTF	TRGV2	.	TRGJP2	19	-1	-1	21
13	1.396228036258968E-4	TGTGCCACCTGGGACGGGACGGATTATTATAAGAAACTCTTT	CATWDGTDYYKKLF	TRGV2	.	TRGJ1	17	-1	-1	19
13	1.396228036258968E-4	TGTGCCACCTGGGACAGGTCTTCCTCTGGGGGGAAACTCTTT	CATWDRSSSGGKLF	TRGV3	.	TRGJ1	23	-1	-1	32
13	1.396228036258968E-4	TGTGCCACCTGGGACAGGCTGAATTATTATAAGAAACTCTTT	CATWDRLNYYKKLF	TRGV5	.	TRGJ1	18	-1	-1	20
13	1.396228036258968E-4	TGTGCCACCTGGGACAGGCCTACCGATTATAAGAAACTCTTT	CATWDRPTDYKKLF	TRGV3	.	TRGJ1	20	-1	-1	25
13	1.396228036258968E-4	TGTGCCACCTGGGACAGGCCTAATTTTTATAAGAAACTCTTT	CATWDRPNFYKKLF	TRGV5	.	TRGJ1	20	-1	-1	21
13	1.396228036258968E-4	TGTGCCACCTGGGACAGGCAGAATTATTATAAGAAACTCTTT	CATWDRQNYYKKLF	TRGV5	.	TRGJ1	18	-1	-1	20
13	1.396228036258968E-4	TGTGCCACCTGGGACAGACCGTATAAGAATCGGAAACTCTTT	CATWDRPYKNRKLF	TRGV5	.	TRGJ1	19	-1	-1	32
13	1.396228036258968E-4	TGTGCCTTGTGGGAGGTCCCCTATTATAAGAAACTCTTT	CALWEVPYYKKLF	TRGV9	.	TRGJ2	16	-1	-1	21
13	1.396228036258968E-4	TGTGCCACCTTATTCCGTAGTGATTGGATCAAGACGTTT	CATLFRSDWIKTF	TRGV2	.	TRGJP2	9	-1	-1	16
13	1.396228036258968E-4	TGTGCCACCTGGCCAACCTATTATTATAAGAAACTCTTT	CATWPTYYYKKLF	TRGV5	.	TRGJ1	11	-1	-1	19
13	1.396228036258968E-4	TGTGCCACCTGGGACTGGAATTATTATAAGAAACTCTTT	CATWDWNYYKKLF	TRGV3	.	TRGJ1	17	-1	-1	17
13	1.396228036258968E-4	TGTGCCACCTGGGACGCTCCTTATTATAAGAAACTCTTT	CATWDAPYYKKLF	TRGV2	.	TRGJ1	15	-1	-1	20
13	1.396228036258968E-4	TGTGCCACCTGGGACGCCGAGGGGTATAAGAAACTCTTT	CATWDAEGYKKLF	TRGV2	.	TRGJ1	15	-1	-1	24
13	1.396228036258968E-4	TGTGCCACCTGGGACGGGCTCGTGGGGATCAAGACGTTT	CATWDGLVGIKTF	TRGV2	.	TRGJP2	22	-1	-1	25
13	1.396228036258968E-4	TGTGCCACCTGGGACGGGCCGCATTATAAGAAACTCTTT	CATWDGPHYKKLF	TRGV2	.	TRGJ1	19	-1	-1	22
13	1.396228036258968E-4	TGTGCCACCTGGGACGGGCCGAGGTATAAGAAACTCTTT	CATWDGPRYKKLF	TRGV4	.	TRGJ1	19	-1	-1	24
13	1.396228036258968E-4	TGTGCCACCTGGGACGGGCGTTGGTATAAGAAACTCTTT	CATWDGRWYKKLF	TRGV4	.	TRGJ1	18	-1	-1	24
13	1.396228036258968E-4	TGTGCCACCTGGGACGGGCGGGATTATAAGAAACTCTTT	CATWDGRDYKKLF	TRGV4	.	TRGJ1	18	-1	-1	22
13	1.396228036258968E-4	TGTGCCACCTGGGACGGGCACCCGGCGAAGAAACTCTTT	CATWDGHPAKKLF	TRGV4	.	TRGJ1	18	-1	-1	27
13	1.396228036258968E-4	TGTGCCACCTGGGACGGGGGTGATTGGATCAAGACGTTT	CATWDGGDWIKTF	TRGV3	.	TRGJP2	17	-1	-1	19
13	1.396228036258968E-4	TGTGCCACCTGGGACGGAAGTGATTGGATCAAGACGTTT	CATWDGSDWIKTF	TRGV2	.	TRGJP2	16	-1	-1	18
13	1.396228036258968E-4	TGTGCCACCTGGGACGAAGCGGTCTATAAGAAACTCTTT	CATWDEAVYKKLF	TRGV4	.	TRGJ1	13	-1	-1	24
13	1.396228036258968E-4	TGTGCCACCTGGGACAGGTCTATGAGCAAGAAACTCTTT	CATWDRSMSKKLF	TRGV5	.	TRGJ1	20	-1	-1	27
13	1.396228036258968E-4	TGTGCCACCTGGGTCGGTTATTATAAGAAACTCTTT	CATWVGYYKKLF	TRGV8	.	TRGJ1	12	-1	-1	17
13	1.396228036258968E-4	TGTGCCACCTGGGCGATAGGTTGGTTCAAGATATTT	CATWAIGWFKIF	TRGV3	.	TRGJP1	12	-1	-1	18
13	1.396228036258968E-4	TGTGCCACCTGGGATTCATATTATAAGAAACTCTTT	CATWDSYYKKLF	TRGV8	.	TRGJ1	14	-1	-1	18
13	1.396228036258968E-4	TGTGCCACCTGGGATTGGGTGGGGGCAAAACTCTTT	CATWDWVGAKLF	TRGV8	.	TRGJ1	17	-1	-1	27
13	1.396228036258968E-4	TGTGCCACCTGGGATTGGAATTATAAGAAACTCTTT	CATWDWNYKKLF	TRGV4	.	TRGJ1	17	-1	-1	19
13	1.396228036258968E-4	TGTGCCACCTGGGATGGGCGTAGGTTCAAGATATTT	CATWDGRRFKIF	TRGV4	.	TRGJP1	18	-1	-1	19
13	1.396228036258968E-4	TGTGCCACCTGGGATAGAGGGTGGATCAAGACGTTT	CATWDRGWIKTF	TRGV4	.	TRGJP2	14	-1	-1	21
13	1.396228036258968E-4	TGTGCCACCTGGGACTTTTATTATAAGAAACTCTTT	CATWDFYYKKLF	TRGV5	.	TRGJ1	14	-1	-1	17
13	1.396228036258968E-4	TGTGCCACCTGGGACCCCTATTATAAGAAACTCTTT	CATWDPYYKKLF	TRGV7	.	TRGJ1	14	-1	-1	18
13	1.396228036258968E-4	TGTGCCACCTGGGACGGTCGCCTTCAGAAACTCTTT	CATWDGRLQKLF	TRGV2	.	TRGJ1	16	-1	-1	25
13	1.396228036258968E-4	TGTGCCACCTGGGACAGTGATTGGATCAAGACGTTT	CATWDSDWIKTF	TRGV2	.	TRGJP2	14	-1	-1	15
13	1.396228036258968E-4	TGTGCCACCTGGGAGAATTATTATAAGAAACTCTTT	CATWENYYKKLF	TRGV4	.	TRGJ1	13	-1	-1	14
13	1.396228036258968E-4	TGTGCCACCTGGGAACTCGCTCGAAAGAAACTCTTT	CATWELARKKLF	TRGV3	.	TRGJ1	13	-1	-1	24
13	1.396228036258968E-4	TGTGCCACCTGGGAAGGGATGATGTGGAAACTCTTT	CATWEGMMWKLF	TRGV2	.	TRGJ1	17	-1	-1	26
13	1.396228036258968E-4	TGTGCCACTTTCCTTTATTATAAGAAACTCTTT	CATFLYYKKLF	TRGV8	.	TRGJ1	7	-1	-1	14
13	1.396228036258968E-4	TGTGCCACCTGGCCCTTAAGTGGGAAACTCTTT	CATWPLSGKLF	TRGV2	.	TRGJ1	11	-1	-1	23
13	1.396228036258968E-4	TGTGCCACCTGGGATGGGCAGGGGAAACTCTTT	CATWDGQGKLF	TRGV4	.	TRGJ1	18	-1	-1	23
13	1.396228036258968E-4	TGTGCCACCTGGGATGGGGGTAAGAAACTCTTT	CATWDGGKKLF	TRGV4	.	TRGJ1	17	-1	-1	20
13	1.396228036258968E-4	TGTGCCACCTGGGATAGGCGAGGTAAACTCTTT	CATWDRRGKLF	TRGV8	.	TRGJ1	18	-1	-1	24
13	1.396228036258968E-4	TGTGCCACCTGGGACGTACAAAAGAAACTCTTT	CATWDVQKKLF	TRGV2	.	TRGJ1	15	-1	-1	21
13	1.396228036258968E-4	TGTGCCACCTGGGACGGTTGTAAGAAACTCTTT	CATWDGCKKLF	TRGV2	.	TRGJ1	16	-1	-1	17
13	1.396228036258968E-4	TGTGCCACCTGGGACGGTTATAAGAAACTCTTT	CATWDGYKKLF	TRGV5	.	TRGJ1	14	-1	-1	17
13	1.396228036258968E-4	TGTGCCACCTGGGACGGGCCTAGGAAACTCTTT	CATWDGPRKLF	TRGV2	.	TRGJ1	19	-1	-1	20
13	1.396228036258968E-4	TGTGCCACCTGGGACGGGCCCCAGAAACTCTTT	CATWDGPQKLF	TRGV2	.	TRGJ1	20	-1	-1	22
13	1.396228036258968E-4	TGTGCCACCTGGGACGGGCAGGGGAAACTCTTT	CATWDGQGKLF	TRGV2	.	TRGJ1	18	-1	-1	23
13	1.396228036258968E-4	TGTGCCACCTGGGACGGACATAAGAAACTCTTT	CATWDGHKKLF	TRGV2	.	TRGJ1	16	-1	-1	19
13	1.396228036258968E-4	TGTGCCACCTGGGACAGGCGCAAGAAACTCTTT	CATWDRRKKLF	TRGV7	.	TRGJ1	18	-1	-1	21
13	1.396228036258968E-4	TGTGCCACCTGGGACAGGGTCGGGGGACTCTTT	CATWDRVGGLF	TRGV7	.	TRGJ1	17	-1	-1	26
13	1.396228036258968E-4	TGTGCCACCTGGATTATTATCAAGAAACTCTTT	CATWIIIKKLF	TRGV4	.	TRGJ1	11	-1	-1	12
13	1.396228036258968E-4	TGTGCCACCTGGAAAGATGAGAAGAAACTCTTT	CATWKDEKKLF	TRGV5	.	TRGJ1	11	-1	-1	21
13	1.396228036258968E-4	TGTGCCACCCCGCGACCGAATAAGAAACTCTTT	CATPRPNKKLF	TRGV2	.	TRGJ1	8	-1	-1	19
13	1.396228036258968E-4	TGTGCCACCCGGAGCGATCGGATCAAGACGTTT	CATRSDRIKTF	TRGV2	.	TRGJP2	11	-1	-1	12
13	1.396228036258968E-4	TGTGCCACCCAGCTTTCTTATAAGAAACTCTTT	CATQLSYKKLF	TRGV4	.	TRGJ1	8	-1	-1	14
13	1.396228036258968E-4	TGTGCCACCGGGAATTATTATAAGAAACTCTTT	CATGNYYKKLF	TRGV4	.	TRGJ1	12	-1	-1	11
13	1.396228036258968E-4	CTTCGATCTGCGAGTGATTGGATCAAGACGTTT	LRSASDWIKTF	TRGV3	.	TRGJP2	-1	-1	-1	12
13	1.396228036258968E-4	TGTGCCCCCCAGGCTTATAAGAAACTCTTT	CAPQAYKKLF	TRGV2	.	TRGJ1	8	-1	-1	14
13	1.396228036258968E-4	TGTGCCACCTTGTCCTATAAGAAACTCTTT	CATLSYKKLF	TRGV8	.	TRGJ1	9	-1	-1	15
13	1.396228036258968E-4	TGTGCCACCTGGGACAGTAAGAAACTCTTT	CATWDSKKLF	TRGV7	.	TRGJ1	16	-1	-1	17
13	1.396228036258968E-4	TGTGCCACCTGGACCACCTTTCGGCTCTTT	CATWTTFRLF	TRGV2	.	TRGJ1	11	-1	-1	24
13	1.396228036258968E-4	TGTGCCACATATTATTATAAGAAACTCTTT	CATYYYKKLF	TRGV2	.	TRGJ1	7	-1	-1	10
13	1.396228036258968E-4	TGTGCCACCTGGTACAAGAAACTCTTT	CATWYKKLF	TRGV4	.	TRGJ1	11	-1	-1	12
13	1.396228036258968E-4	TGTGCCACCTGGGATAGAGAACTCTTT	CATWDRELF	TRGV8	.	TRGJ1	16	-1	-1	15
13	1.396228036258968E-4	TGTGCCACCGGGAATAAGAAACTCTTT	CATGNKKLF	TRGV8	.	TRGJ1	12	-1	-1	13
13	1.396228036258968E-4	TGTGCCACGACTTTAAAGAAACTCTTT	CATTLKKLF	TRGV8	.	TRGJ1	7	-1	-1	12
13	1.396228036258968E-4	TGTGCCACAGGTATTAAGAAACTCTTT	CATGIKKLF	TRGV2	.	TRGJ1	7	-1	-1	14
13	1.396228036258968E-4	TGTGCCAATTATTATAAGAAACTCTTT	CANYYKKLF	TRGV8	.	TRGJ1	6	-1	-1	6
13	1.396228036258968E-4	TGTGCCCAAAATAAGAAACTCTTT	CAQNKKLF	TRGV5P	.	TRGJ1	5	-1	-1	10
12	1.288825879623663E-4	TGTGCCACCTGGGACGGCCGATTGGGAAATTATTATAAGAAACTCTTT	CATWDGRLGNYYKKLF	TRGV2	.	TRGJ1	16	-1	-1	27
12	1.288825879623663E-4	TGTGCCACCTGGGACAGCTCCCCAAGTAGTGATTGGATCAAGACGTTT	CATWDSSPSSDWIKTF	TRGV3	.	TRGJP2	16	-1	-1	24
12	1.288825879623663E-4	TGTGCCACCTGGGACAGGCCGAATTTTTGTACTTATAAGAAACTCTTT	CATWDRPNFCTYKKLF	TRGV5	.	TRGJ1	19	-1	-1	32
12	1.288825879623663E-4	TGTGCCACCTGGGATGGGCACCCCATTGGGAATAAGAAACTCTTT	CATWDGHPIGNKKLF	TRGV4	.	TRGJ1	18	-1	-1	31
12	1.288825879623663E-4	TGTGCCACCTGGGACGGGTCCCCCTTTTATTATAAGAAACTCTTT	CATWDGSPFYYKKLF	TRGV2	.	TRGJ1	21	-1	-1	26
12	1.288825879623663E-4	TGTGCCACCTGGGACGGGCCCGTCAAGGACCGGGAGAAACTCTTT	CATWDGPVKDREKLF	TRGV2	.	TRGJ1	23	-1	-1	34
12	1.288825879623663E-4	TGTGCCACCTGGGACGGGCCCGGAGATTATTATAAGAAACTCTTT	CATWDGPGDYYKKLF	TRGV2	.	TRGJ1	21	-1	-1	25
12	1.288825879623663E-4	TGTGCCACCTGGGACGGGCCGAGGCGGCGTTATAAGAAACTCTTT	CATWDGPRRRYKKLF	TRGV2	.	TRGJ1	19	-1	-1	29
12	1.288825879623663E-4	TGTGCCACCTGGGACGGGCGGGGTAGTGATTGGATCAAGACGTTT	CATWDGRGSDWIKTF	TRGV2	.	TRGJP2	18	-1	-1	22
12	1.288825879623663E-4	TGTGCCACCTGGGACGGGGAAGGGAACGGTGTAAAGAAACTCTTT	CATWDGEGNGVKKLF	TRGV2	.	TRGJ1	17	-1	-1	33
12	1.288825879623663E-4	TGTGCCACCTGGGACGAAAAACGTAGTGATTGGATCAAGACGTTT	CATWDEKRSDWIKTF	TRGV2	.	TRGJP2	15	-1	-1	22
12	1.288825879623663E-4	TGTGCCACCTGGGACAGCCATACCACTGGTTGGTTCAAGATATTT	CATWDSHTTGWFKIF	TRGV5	.	TRGJP1	16	-1	-1	19
12	1.288825879623663E-4	TGTGCCACCTGGGACAGGCTATCGAATTATTATAAGAAACTCTTT	CATWDRLSNYYKKLF	TRGV5	.	TRGJ1	18	-1	-1	21
12	1.288825879623663E-4	TGTGCCACCTGGGACAGGCCCCATTTTTATTATAAGAAACTCTTT	CATWDRPHFYYKKLF	TRGV5	.	TRGJ2	19	-1	-1	26
12	1.288825879623663E-4	TGTGCCACCTGGGAAGGTACGACCTTTGGGAATAAGAAACTCTTT	CATWEGTTFGNKKLF	TRGV5	.	TRGJ1	16	-1	-1	31
12	1.288825879623663E-4	TGTGCCACCTGGAAACAAAAGCAGGGTTATTATAAGAAACTCTTT	CATWKQKQGYYKKLF	TRGV8	.	TRGJ1	11	-1	-1	26
12	1.288825879623663E-4	TGTGCCACCTGGTCATATAGTAGTGATTGGATCAAGACGTTT	CATWSYSSDWIKTF	TRGV8	.	TRGJP2	11	-1	-1	14
12	1.288825879623663E-4	TGTGCCACCTGGGGCCCCTGCGAGTATTATAAGAAACTCTTT	CATWGPCEYYKKLF	TRGV8	.	TRGJ1	12	-1	-1	24
12	1.288825879623663E-4	TGTGCCACCTGGGATTGGGTTTTTCGTTATAAGAAACTCTTT	CATWDWVFRYKKLF	TRGV5	.	TRGJ1	13	-1	-1	26
12	1.288825879623663E-4	TGTGCCACCTGGGATGGGCAGCTTGGGTATAAGAAACTCTTT	CATWDGQLGYKKLF	TRGV4	.	TRGJ1	18	-1	-1	27
12	1.288825879623663E-4	TGTGCCACCTGGGATGGACCCCCTGGTTGGTTCAAGATATTT	CATWDGPPGWFKIF	TRGV4	.	TRGJP1	20	-1	-1	19
12	1.288825879623663E-4	TGTGCCACCTGGGATGACTGTGGCCGAACCAAGAAACTCTTT	CATWDDCGRTKKLF	TRGV8	.	TRGJ1	14	-1	-1	30
12	1.288825879623663E-4	TGTGCCACCTGGGACCGACGGGCGATCTATAAGAAACTCTTT	CATWDRRAIYKKLF	TRGV2	.	TRGJ1	14	-1	-1	27
12	1.288825879623663E-4	TGTGCCACCTGGGACGGCACCTTTTATTATAAGAAACTCTTT	CATWDGTFYYKKLF	TRGV2	.	TRGJ1	16	-1	-1	23
12	1.288825879623663E-4	TGTGCCACCTGGGACGGGCTCGGTGGTTGGTTCAAGATATTT	CATWDGLGGWFKIF	TRGV2	.	TRGJP1	21	-1	-1	23
12	1.288825879623663E-4	TGTGCCACCTGGGACGGGCGGGGTTATTATAAGAAACTCTTT	CATWDGRGYYKKLF	TRGV4	.	TRGJ1	18	-1	-1	23
12	1.288825879623663E-4	TGTGCCACCTGGGACAGGCTAGTGGCTTATAAGAAACTCTTT	CATWDRLVAYKKLF	TRGV3	.	TRGJ1	18	-1	-1	26
12	1.288825879623663E-4	TGTGCCACCTGGGACAGGCGTGGTGATTGGATCAAGACGTTT	CATWDRRGDWIKTF	TRGV3	.	TRGJP2	21	-1	-1	19
12	1.288825879623663E-4	TGTGCCACCTGGGACAGGCGCAGGGGGTATAAGAAACTCTTT	CATWDRRRGYKKLF	TRGV3	.	TRGJ1	18	-1	-1	27
12	1.288825879623663E-4	TGTGCCACCTGGGACAGGCAGCTTTATTATAAGAAACTCTTT	CATWDRQLYYKKLF	TRGV5	.	TRGJ1	18	-1	-1	23
12	1.288825879623663E-4	TGTGCCACCTGGGACAGGAGATATTATTATAAGAAACTCTTT	CATWDRRYYYKKLF	TRGV3	.	TRGJ1	17	-1	-1	22
12	1.288825879623663E-4	TGTGCCACCTGGACCCTGAGGAGGTATTATAAGAAACTCTTT	CATWTLRRYYKKLF	TRGV4	.	TRGJ1	11	-1	-1	24
12	1.288825879623663E-4	TGTGCCACCGGGGAAACACGTAGTGATTGGATCAAGACGTTT	CATGETRSDWIKTF	TRGV3	.	TRGJP2	13	-1	-1	19
12	1.288825879623663E-4	TGTGCTGCGTGGGGGTCAGGTGGTTGGTTCAAGATATTT	CAAWGSGGWFKIF	TRGV10	.	TRGJP1	12	-1	-1	20
12	1.288825879623663E-4	TGTGCCACCTGGGTAGGCATGGATTATAAGAAACTCTTT	CATWVGMDYKKLF	TRGV4	.	TRGJ1	12	-1	-1	22
12	1.288825879623663E-4	TGTGCCACCTGGGGCGGTCCTTATTATAAGAAACTCTTT	CATWGGPYYKKLF	TRGV5P	.	TRGJ1	20	-1	-1	20
12	1.288825879623663E-4	TGTGCCACCTGGGGGGGAGGTGATTGGATCAAGACGTTT	CATWGGGDWIKTF	TRGV2	.	TRGJP2	12	-1	-1	19
12	1.288825879623663E-4	TGTGCCACCTGGGATGGCACTGGTTGGTTCAAGATATTT	CATWDGTGWFKIF	TRGV4	.	TRGJP1	16	-1	-1	17
12	1.288825879623663E-4	TGTGCCACCTGGGACTGGAGTTATTATAAGAAACTCTTT	CATWDWSYYKKLF	TRGV3	.	TRGJ1	17	-1	-1	17
12	1.288825879623663E-4	TGTGCCACCTGGGACCTTAGTGATTGGATCAAGACGTTT	CATWDLSDWIKTF	TRGV8	.	TRGJP2	13	-1	-1	17
12	1.288825879623663E-4	TGTGCCACCTGGGACCCGACGGATTATAAGAAACTCTTT	CATWDPTDYKKLF	TRGV3	.	TRGJ1	14	-1	-1	22
12	1.288825879623663E-4	TGTGCCACCTGGGACCGGAATTATTATAAGAAACTCTTT	CATWDRNYYKKLF	TRGV4	.	TRGJ1	13	-1	-1	17
12	1.288825879623663E-4	TGTGCCACCTGGGACGGTGCAAACTATAAGAAACTCTTT	CATWDGANYKKLF	TRGV3	.	TRGJ1	14	-1	-1	24
12	1.288825879623663E-4	TGTGCCACCTGGGACGGTGGAGGTTATAAGAAACTCTTT	CATWDGGGYKKLF	TRGV4	.	TRGJ1	16	-1	-1	23
12	1.288825879623663E-4	TGTGCCACCTGGGACGGCAATTATTATAAGAAACTCTTT	CATWDGNYYKKLF	TRGV2	.	TRGJ1	16	-1	-1	18
12	1.288825879623663E-4	TGTGCCACCTGGGACGGGCTTTCTTATAAGAAACTCTTT	CATWDGLSYKKLF	TRGV2	.	TRGJ1	18	-1	-1	20
12	1.288825879623663E-4	TGTGCCACCTGGGACGGGCCTTGGGGTAAGAAACTCTTT	CATWDGPWGKKLF	TRGV4	.	TRGJ1	19	-1	-1	26
12	1.288825879623663E-4	TGTGCCACCTGGGACGGGCATCTGGGTAAGAAACTCTTT	CATWDGHLGKKLF	TRGV4	.	TRGJ1	18	-1	-1	26
12	1.288825879623663E-4	TGTGCCACCTGGGACGGGCAAAAGGATAAGAAACTCTTT	CATWDGQKDKKLF	TRGV4	.	TRGJ1	18	-1	-1	25
12	1.288825879623663E-4	TGTGCCACCTGGGACGAGGGTTATTATAAGAAACTCTTT	CATWDEGYYKKLF	TRGV2	.	TRGJ1	15	-1	-1	20
12	1.288825879623663E-4	TGTGCCACCTGGGACAGGCTCGTTTATAAGAAACTCTTT	CATWDRLVYKKLF	TRGV3	.	TRGJ1	18	-1	-1	23
12	1.288825879623663E-4	TGTGCCACCTGGGACAGGCCGCACTGGAAGAAACTCTTT	CATWDRPHWKKLF	TRGV5	.	TRGJ1	19	-1	-1	27
12	1.288825879623663E-4	TGTGCCACCTGGGACAGGCCGGGCTATAAGAAACTCTTT	CATWDRPGYKKLF	TRGV3	.	TRGJ1	19	-1	-1	24
12	1.288825879623663E-4	TGTGCCACCTGGGACAGGCCAAACCCCCATAAACTCTTT	CATWDRPNPHKLF	TRGV5	.	TRGJ1	19	-1	-1	30
12	1.288825879623663E-4	TGTGCCACCTGGGAGGGCAATTATTATAAGAAACTCTTT	CATWEGNYYKKLF	TRGV5	.	TRGJ1	13	-1	-1	18
12	1.288825879623663E-4	TGTGCCACCTGGGAGAAAGTGGCCTATAAGAAACTCTTT	CATWEKVAYKKLF	TRGV4	.	TRGJ1	13	-1	-1	24
12	1.288825879623663E-4	TGTGCCACCCCGTTCGATGGTGATTGGATCAAGACGTTT	CATPFDGDWIKTF	TRGV2	.	TRGJP2	8	-1	-1	19
12	1.288825879623663E-4	TGTGCCACCCCGACATGTGTATATTATAAGAAACTCTTT	CATPTCVYYKKLF	TRGV5	.	TRGJ1	8	-1	-1	21
12	1.288825879623663E-4	TGTGCCACCCGCGTTTCGAATTATTATAAGAAACTCTTT	CATRVSNYYKKLF	TRGV4	.	TRGJ1	8	-1	-1	14
12	1.288825879623663E-4	TGTGCCCCCCTCCCCGACTATTATAAGAAACTCTTT	CAPLPDYYKKLF	TRGV4	.	TRGJ1	8	-1	-1	18
12	1.288825879623663E-4	TGTGCCACCTGGCACCCTTATTATAAGAAACTCTTT	CATWHPYYKKLF	TRGV2	.	TRGJ1	14	-1	-1	17
12	1.288825879623663E-4	TGTGCCACCTGGGATTTGACCTATAAGAAACTCTTT	CATWDLTYKKLF	TRGV4	.	TRGJ1	14	-1	-1	21
12	1.288825879623663E-4	TGTGCCACCTGGGATTGGAGGTATAAGAAACTCTTT	CATWDWRYKKLF	TRGV8	.	TRGJ1	17	-1	-1	21
12	1.288825879623663E-4	TGTGCCACCTGGGATCAGGGTGATAAGAAACTCTTT	CATWDQGDKKLF	TRGV4	.	TRGJ1	14	-1	-1	22
12	1.288825879623663E-4	TGTGCCACCTGGGATGTGGGTTATAAGAAACTCTTT	CATWDVGYKKLF	TRGV4	.	TRGJ1	15	-1	-1	20
12	1.288825879623663E-4	TGTGCCACCTGGGATGGCCCAGGGGAGAAACTCTTT	CATWDGPGEKLF	TRGV4	.	TRGJ1	20	-1	-1	25
12	1.288825879623663E-4	TGTGCCACCTGGGATGGGGGGGCCAAGAAACTCTTT	CATWDGGAKKLF	TRGV8	.	TRGJ1	17	-1	-1	24
12	1.288825879623663E-4	TGTGCCACCTGGGATAGCTTTGGGAGGAAACTCTTT	CATWDSFGRKLF	TRGV8	.	TRGJ1	16	-1	-1	26
12	1.288825879623663E-4	TGTGCCACCTGGGACTTACGATATAAGAAACTCTTT	CATWDLRYKKLF	TRGV5	.	TRGJ1	14	-1	-1	21
12	1.288825879623663E-4	TGTGCCACCTGGGACCCTTATTATAAGAAACTCTTT	CATWDPYYKKLF	TRGV4	.	TRGJ1	13	-1	-1	17
12	1.288825879623663E-4	TGTGCCACCTGGGACGGCCCCCTTTCCCCACTCTTT	CATWDGPLSPLF	TRGV5	.	TRGJ1	18	-1	-1	29
12	1.288825879623663E-4	TGTGCCACCTGGGACGGGCCGCGGGGGAAACTCTTT	CATWDGPRGKLF	TRGV2	.	TRGJ1	19	-1	-1	26
12	1.288825879623663E-4	TGTGCCACCTGGGACGGGCCAGATAAGAAACTCTTT	CATWDGPDKKLF	TRGV2	.	TRGJ1	19	-1	-1	22
12	1.288825879623663E-4	TGTGCCACCTGGGACGGGCAGAGGGAGAAACTCTTT	CATWDGQREKLF	TRGV2	.	TRGJ1	18	-1	-1	25
12	1.288825879623663E-4	TGTGCCACCTGGGACGGGGGGTGGTTCAAGATATTT	CATWDGGWFKIF	TRGV2	.	TRGJP1	17	-1	-1	18
12	1.288825879623663E-4	TGTGCCACCTGGGACGGATATTGGATCAAGACGTTT	CATWDGYWIKTF	TRGV2	.	TRGJP2	16	-1	-1	19
12	1.288825879623663E-4	TGTGCCACCTGGGACACGAGGTATAAGAAACTCTTT	CATWDTRYKKLF	TRGV3	.	TRGJ2	15	-1	-1	21
12	1.288825879623663E-4	TGTGCCACCTGGGACAGTTTTTATAAGAAACTCTTT	CATWDSFYKKLF	TRGV2	.	TRGJ1	14	-1	-1	17
12	1.288825879623663E-4	TGTGCCACCTGGGACAGTGAGTATAAGAAACTCTTT	CATWDSEYKKLF	TRGV7	.	TRGJ2	16	-1	-1	21
12	1.288825879623663E-4	TGTGCCACCTGGGACAGGCCAAGGCAGAAACTCTTT	CATWDRPRQKLF	TRGV3	.	TRGJ1	19	-1	-1	25
12	1.288825879623663E-4	TGTGCCACCTGGGACAGGCGGGGTAAGAAACTCTTT	CATWDRRGKKLF	TRGV3	.	TRGJ1	18	-1	-1	23
12	1.288825879623663E-4	TGTGCCACCTGGGACAGGCAGTATAAGAAACTCTTT	CATWDRQYKKLF	TRGV7	.	TRGJ1	18	-1	-1	21
12	1.288825879623663E-4	TGTGCCACCTGGGACAGGCAGGATAAGAAACTCTTT	CATWDRQDKKLF	TRGV7	.	TRGJ1	18	-1	-1	22
12	1.288825879623663E-4	TGTGCCACCTGGGAAAAGGGTTATAAGAAACTCTTT	CATWEKGYKKLF	TRGV2	.	TRGJ1	13	-1	-1	20
12	1.288825879623663E-4	TGTGCCACCTGGAGAGGTCATTATAAGAAACTCTTT	CATWRGHYKKLF	TRGV4	.	TRGJ1	11	-1	-1	19
12	1.288825879623663E-4	CACGCGGCCTATAGTAGTGATTGGATCAAGACGTTT	HAAYSSDWIKTF	TRGV8	.	TRGJP2	-1	-1	-1	9
12	1.288825879623663E-4	TGTGCCTCCACCAACTTGTCGGAGAAACTCTTT	CASTNLSEKLF	TRGV8	.	TRGJ1	8	-1	-1	22
12	1.288825879623663E-4	TGTGCCACCTGGTATTATTATAAGAAACTCTTT	CATWYYYKKLF	TRGV3	.	TRGJ1	11	-1	-1	13
12	1.288825879623663E-4	TGTGCCACCTGGGTTCATTATAAGAAACTCTTT	CATWVHYKKLF	TRGV3	.	TRGJ1	12	-1	-1	16
12	1.288825879623663E-4	TGTGCCACCTGGGCCCGCGAAAAGAAACTCTTT	CATWAREKKLF	TRGV8	.	TRGJ1	12	-1	-1	21
12	1.288825879623663E-4	TGTGCCACCTGGGCCCAAACGGAGAAACTCTTT	CATWAQTEKLF	TRGV4	.	TRGJ1	12	-1	-1	22
12	1.288825879623663E-4	TGTGCCACCTGGGATAGGTCACAGAAACTCTTT	CATWDRSQKLF	TRGV8	.	TRGJ1	17	-1	-1	22
12	1.288825879623663E-4	TGTGCCACCTGGGATAGGCGACAGAAACTCTTT	CATWDRRQKLF	TRGV8	.	TRGJ1	18	-1	-1	22
12	1.288825879623663E-4	TGTGCCACCTGGGACGGCGAAAAGAAACTCTTT	CATWDGEKKLF	TRGV2	.	TRGJ1	16	-1	-1	21
12	1.288825879623663E-4	TGTGCCACCTGGGACAGGCTGGGGAAACTCTTT	CATWDRLGKLF	TRGV7	.	TRGJ1	18	-1	-1	23
12	1.288825879623663E-4	TGTGCCACCTGGGACAGGCGTGAGAAACTCTTT	CATWDRREKLF	TRGV5	.	TRGJ1	21	-1	-1	22
12	1.288825879623663E-4	TGTGCCACCTGGGACAGGCGCGGGAAACTCTTT	CATWDRRGKLF	TRGV7	.	TRGJ1	18	-1	-1	23
12	1.288825879623663E-4	TGTGCCACCTGGGACAGGCAGGGGAAACTCTTT	CATWDRQGKLF	TRGV5	.	TRGJ2	18	-1	-1	23
12	1.288825879623663E-4	TGTGCCACCTGGGACAGACGGGGGAAACTCTTT	CATWDRRGKLF	TRGV2	.	TRGJ1	14	-1	-1	23
12	1.288825879623663E-4	TGTGCCACCTGGGAGTATTATAAGAAACTCTTT	CATWEYYKKLF	TRGV4	.	TRGJ1	13	-1	-1	15
12	1.288825879623663E-4	TGTGCCACCTGGAGTTATTATAAGAAACTCTTT	CATWSYYKKLF	TRGV4	.	TRGJ1	11	-1	-1	11
12	1.288825879623663E-4	TGTGCCACCTGGAAATATTATAAGAAACTCTTT	CATWKYYKKLF	TRGV4	.	TRGJ1	11	-1	-1	11
12	1.288825879623663E-4	TGTGCCACTGAGGATTATAAGAAACTCTTT	CATEDYKKLF	TRGV7	.	TRGJ1	13	-1	-1	13
12	1.288825879623663E-4	TGTGCCACCTGGGATCCGGAGAAACTCTTT	CATWDPEKLF	TRGV8	.	TRGJ1	14	-1	-1	19
12	1.288825879623663E-4	TGTGCCACCTGGGATATCGAGAAACTCTTT	CATWDIEKLF	TRGV4	.	TRGJ1	14	-1	-1	19
12	1.288825879623663E-4	TGTGCCACCTGGGACGGGCCGGGACTCTTT	CATWDGPGLF	TRGV4	.	TRGJ1	19	-1	-1	23
12	1.288825879623663E-4	TGTGCCACCCCATGGTGTGGGAAACTCTTT	CATPWCGKLF	TRGV4	.	TRGJ1	8	-1	-1	20
12	1.288825879623663E-4	TGTGCCACCGGTGGTTATAAGAAACTCTTT	CATGGYKKLF	TRGV2	.	TRGJ1	8	-1	-1	14
12	1.288825879623663E-4	TGTGCCACCTGCCGGGGGAAACTCTTT	CATCRGKLF	TRGV8	.	TRGJ1	10	-1	-1	17
12	1.288825879623663E-4	TGTGCCACCTGGAAAAAGAAACTCTTT	CATWKKKLF	TRGV2	.	TRGJ1	11	-1	-1	15
12	1.288825879623663E-4	TGTGCCACCTATGCCAAGAAACTCTTT	CATYAKKLF	TRGV2	.	TRGJ1	9	-1	-1	15
12	1.288825879623663E-4	TGTGCCACCCCCAATAAGAAACTCTTT	CATPNKKLF	TRGV8	.	TRGJ1	8	-1	-1	13
12	1.288825879623663E-4	TGTGGCACGGTTTATAAGAAACTCTTT	CGTVYKKLF	TRGV8	.	TRGJ1	7	-1	-1	11
12	1.288825879623663E-4	TGTGCCACCTTCAAGAAACTCTTT	CATFKKLF	TRGV3	.	TRGJ1	9	-1	-1	12
12	1.288825879623663E-4	TGTGCCACCTGGGACAAGACGTTT	CATWDKTF	TRGV8	.	TRGJP2	13	-1	-1	11
12	1.288825879623663E-4	TGTGCCACCTGGGACAAACTCTTT	CATWDKLF	TRGV5	.	TRGJ1	15	-1	-1	15
12	1.288825879623663E-4	TGTGCCACCTGGGAGGGGCTCTTT	CATWEGLF	TRGV4	.	TRGJ1	18	-1	-1	18
12	1.288825879623663E-4	TGTGTAGGGAAGAAACTCTTT	CVGKKLF	TRGV10	.	TRGJ1	3	-1	-1	9
11	1.1814237229883576E-4	TGTGCCACCTGGGATAGTTTGTTCACCTACACCTGGGATTATAAGAAACTCTTT	CATWDSLFTYTWDYKKLF	TRGV8	.	TRGJ1	16	-1	-1	37
11	1.1814237229883576E-4	TGTGCCACCTGGGACGGGCCCCCCCTTCATACCACTGGTTGGTTCAAGATATTT	CATWDGPPLHTTGWFKIF	TRGV4	.	TRGJP1	20	-1	-1	28
11	1.1814237229883576E-4	TGTGCCACCTGGGACGGAACCTCTCAAGAGTTGGGCAAAAAAATCAAGGTATTT	CATWDGTSQELGKKIKVF	TRGV4	.	TRGJP	16	-1	-1	24
11	1.1814237229883576E-4	TGTGCCACCTGGGACGCCCACTTTTATAGTAGTGATTGGATCAAGACGTTT	CATWDAHFYSSDWIKTF	TRGV2	.	TRGJP2	15	-1	-1	24
11	1.1814237229883576E-4	TGTGCCACCTGGGACGGGGAACCCCTTAGCCGTTATTATAAGAAACTCTTT	CATWDGEPLSRYYKKLF	TRGV2	.	TRGJ1	17	-1	-1	32
11	1.1814237229883576E-4	TGTGCCACCTGGGACAGGCCCCGAGATAGTAGTGATTGGATCAAGACGTTT	CATWDRPRDSSDWIKTF	TRGV3	.	TRGJP2	19	-1	-1	25
11	1.1814237229883576E-4	TGTGCCACCTGGACTAGTCGCAACTATAGTAGTGATTGGATCAAGACGTTT	CATWTSRNYSSDWIKTF	TRGV4	.	TRGJP2	11	-1	-1	24
11	1.1814237229883576E-4	TGTGCCACCTGTCCCGCCCCTCCTAGTAGTGATTGGATCAAGACGTTT	CATCPAPPSSDWIKTF	TRGV2	.	TRGJP2	10	-1	-1	23
11	1.1814237229883576E-4	TGTGCCACCTGGGATGGGCTGTCCCCTGATTATTATAAGAAACTCTTT	CATWDGLSPDYYKKLF	TRGV4	.	TRGJ1	18	-1	-1	28
11	1.1814237229883576E-4	TGTGCCACCTGGGACGGGCCGCTAGTTGGTGATTGGATCAAGACGTTT	CATWDGPLVGDWIKTF	TRGV2	.	TRGJP2	19	-1	-1	28
11	1.1814237229883576E-4	TGTGCCACCTGGGACGGGAGAATCAAGCCGGATTATAAGAAACTCTTT	CATWDGRIKPDYKKLF	TRGV7	.	TRGJ1	17	-1	-1	31
11	1.1814237229883576E-4	TGTGCCACCTGGGACAGGCCTTCAGCGAATTATTATAAGAAACTCTTT	CATWDRPSANYYKKLF	TRGV3	.	TRGJ1	20	-1	-1	25
11	1.1814237229883576E-4	TGTGCCTTGTGGGAGGTGCCCTCTCCTTATTATAAGAAACTCTTT	CALWEVPSPYYKKLF	TRGV9	.	TRGJ1	22	-1	-1	26
11	1.1814237229883576E-4	TGTGCCACCTGGGCGTGGTATAGTAGTGATTGGATCAAGACGTTT	CATWAWYSSDWIKTF	TRGV2	.	TRGJP2	12	-1	-1	18
11	1.1814237229883576E-4	TGTGCCACCTGGGACGGTCATAGTAGTGATTGGATCAAGACGTTT	CATWDGHSSDWIKTF	TRGV2	.	TRGJP2	16	-1	-1	19
11	1.1814237229883576E-4	TGTGCCACCTGGGACGGTGAGGTTAGTGATTGGATCAAGACGTTT	CATWDGEVSDWIKTF	TRGV2	.	TRGJP2	16	-1	-1	23
11	1.1814237229883576E-4	TGTGCCACCTGGGACGGGCCTTCGGATTATTATAAGAAACTCTTT	CATWDGPSDYYKKLF	TRGV4	.	TRGJ1	19	-1	-1	20
11	1.1814237229883576E-4	TGTGCCACCTGGGACGGGCCAAGTAGTGATTGGATCAAGACGTTT	CATWDGPSSDWIKTF	TRGV2	.	TRGJP2	19	-1	-1	21
11	1.1814237229883576E-4	TGTGCCACCTGGGACAGGCCCCCAAATTATTATAAGAAACTCTTT	CATWDRPPNYYKKLF	TRGV7	.	TRGJ1	19	-1	-1	24
11	1.1814237229883576E-4	TGTGCCACCTGGGACAGGGTTCTGGATTATTATAAGAAACTCTTT	CATWDRVLDYYKKLF	TRGV3	.	TRGJ1	17	-1	-1	25
11	1.1814237229883576E-4	TGTGCCACCTGGGACAGGGCGGCAAGATATTATAAGAAACTCTTT	CATWDRAARYYKKLF	TRGV3	.	TRGJ1	17	-1	-1	27
11	1.1814237229883576E-4	TGTGCTGCGTCCCGCCCGCCTCTCGGACCCAAGAAACTCTTT	CAASRPPLGPKKLF	TRGV10	.	TRGJ1	9	-1	-1	30
11	1.1814237229883576E-4	TGTGCCACCTGGGACGCCTCGGATTATTATAAGAAACTCTTT	CATWDASDYYKKLF	TRGV4	.	TRGJ1	13	-1	-1	18
11	1.1814237229883576E-4	TGTGCCACCTGGGACGGGCTGGGGCGTTATAAGAAACTCTTT	CATWDGLGRYKKLF	TRGV2	.	TRGJ1	18	-1	-1	26
11	1.1814237229883576E-4	TGTGCCACCTGGGACGGGCCTTGTTATTATAAGAAACTCTTT	CATWDGPCYYKKLF	TRGV2	.	TRGJ1	19	-1	-1	23
11	1.1814237229883576E-4	TGTGCCACCTGGGACGGGCAGGGCTATTATAAGAAACTCTTT	CATWDGQGYYKKLF	TRGV4	.	TRGJ1	18	-1	-1	24
11	1.1814237229883576E-4	TGTGCCACCTGGGACGGGACAAATTATTATAAGAAACTCTTT	CATWDGTNYYKKLF	TRGV2	.	TRGJ1	17	-1	-1	21
11	1.1814237229883576E-4	TGTGCCACCTGGGACGGATTGAATTATTATAAGAAACTCTTT	CATWDGLNYYKKLF	TRGV2	.	TRGJ1	16	-1	-1	17
11	1.1814237229883576E-4	TGTGCCACCTGGGACGATTCGAATTATTATAAGAAACTCTTT	CATWDDSNYYKKLF	TRGV2	.	TRGJ1	15	-1	-1	16
11	1.1814237229883576E-4	TGTGCCACCTGGGACGATACTTTTGAACGGATCAAGACGTTT	CATWDDTFERIKTF	TRGV2	.	TRGJP2	15	-1	-1	28
11	1.1814237229883576E-4	TGTGCCACCTGGGACATCTCGAATTATTATAAGAAACTCTTT	CATWDISNYYKKLF	TRGV5	.	TRGJ1	15	-1	-1	18
11	1.1814237229883576E-4	TGTGCCACCTGGGACAGGTCGGCATATTATAAGAAACTCTTT	CATWDRSAYYKKLF	TRGV7	.	TRGJ1	17	-1	-1	24
11	1.1814237229883576E-4	TGTGCCACCTGGGACAGGCTGAATTGCTATAAGAAACTCTTT	CATWDRLNCYKKLF	TRGV5	.	TRGJ1	18	-1	-1	20
11	1.1814237229883576E-4	TGTGCCACCTGGGACAGGCTAGTTTATTATAAGAAACTCTTT	CATWDRLVYYKKLF	TRGV3	.	TRGJ1	18	-1	-1	23
11	1.1814237229883576E-4	TGTGCCACCTGGGACAGGCCTTGGCATTATAAGAAACTCTTT	CATWDRPWHYKKLF	TRGV3	.	TRGJ1	20	-1	-1	25
11	1.1814237229883576E-4	TGTGCCACCTGGGACAGGCCCCCTTATTATAAGAAACTCTTT	CATWDRPPYYKKLF	TRGV3	.	TRGJ1	19	-1	-1	23
11	1.1814237229883576E-4	TGTGCCACCTGGGACAGGCCCCGTGATTGGATCAAGACGTTT	CATWDRPRDWIKTF	TRGV3	.	TRGJP2	19	-1	-1	22
11	1.1814237229883576E-4	TGTGCCACCTGGGACAGGCGGGATTATTATAAGAAACTCTTT	CATWDRRDYYKKLF	TRGV5	.	TRGJ1	18	-1	-1	22
11	1.1814237229883576E-4	TGTGCCACCTGGGACAGGGTCGGCTGGGGAAAGAAACTCTTT	CATWDRVGWGKKLF	TRGV5	.	TRGJ1	17	-1	-1	30
11	1.1814237229883576E-4	TGTGCTGCGTGGGATTATAATTATTATAAGAAACTCTTT	CAAWDYNYYKKLF	TRGV10	.	TRGJ1	16	-1	-1	18
11	1.1814237229883576E-4	TGTGCCGTCCCGGATGCGCTGCGCTATAAGAAACTCTTT	CAVPDALRYKKLF	TRGV2	.	TRGJ1	5	-1	-1	24
11	1.1814237229883576E-4	TGTGCCATCATCCCCGGGAGTGATTGGATCAAGACGTTT	CAIIPGSDWIKTF	TRGV4	.	TRGJP2	6	-1	-1	18
11	1.1814237229883576E-4	TGTGCCACCTGGGCCAACCAAGATAATAAGAAACTCTTT	CATWANQDNKKLF	TRGV4	.	TRGJ1	12	-1	-1	22
11	1.1814237229883576E-4	TGTGCCACCTGGGGTCAGGCGGCTAGTAAGAAACTCTTT	CATWGQAASKKLF	TRGV8	.	TRGJ1	19	-1	-1	26
11	1.1814237229883576E-4	TGTGCCACCTGGGATTGGACCTATTATAAGAAACTCTTT	CATWDWTYYKKLF	TRGV2	.	TRGJ1	13	-1	-1	21
11	1.1814237229883576E-4	TGTGCCACCTGGGATGGGCGCGGTTATAAGAAACTCTTT	CATWDGRGYKKLF	TRGV4	.	TRGJ1	18	-1	-1	23
11	1.1814237229883576E-4	TGTGCCACCTGGGATGAGATTTATTATAAGAAACTCTTT	CATWDEIYYKKLF	TRGV4	.	TRGJ1	15	-1	-1	17
11	1.1814237229883576E-4	TGTGCCACCTGGGATAGCCGGGGGAACGAGAAACTCTTT	CATWDSRGNEKLF	TRGV8	.	TRGJ1	16	-1	-1	28
11	1.1814237229883576E-4	TGTGCCACCTGGGATAGGCCTCGATGGATCAAGACGTTT	CATWDRPRWIKTF	TRGV8	.	TRGJP2	20	-1	-1	24
11	1.1814237229883576E-4	TGTGCCACCTGGGATAAGGGAGATTATAAGAAACTCTTT	CATWDKGDYKKLF	TRGV8	.	TRGJ1	15	-1	-1	22
11	1.1814237229883576E-4	TGTGCCACCTGGGATAAGAATTATTATAAGAAACTCTTT	CATWDKNYYKKLF	TRGV8	.	TRGJ1	15	-1	-1	17
11	1.1814237229883576E-4	TGTGCCACCTGGGACCCTGAGGATTATAAGAAACTCTTT	CATWDPEDYKKLF	TRGV2	.	TRGJ1	14	-1	-1	22
11	1.1814237229883576E-4	TGTGCCACCTGGGACCGAGGCTATTATAAGAAACTCTTT	CATWDRGYYKKLF	TRGV5	.	TRGJ1	14	-1	-1	21
11	1.1814237229883576E-4	TGTGCCACCTGGGACGCCGATTATTATAAGAAACTCTTT	CATWDADYYKKLF	TRGV2	.	TRGJ1	15	-1	-1	19
11	1.1814237229883576E-4	TGTGCCACCTGGGACGGGCCGCTGTATAAGAAACTCTTT	CATWDGPLYKKLF	TRGV2	.	TRGJ1	19	-1	-1	24
11	1.1814237229883576E-4	TGTGCCACCTGGGACGGGCCAGATTATAAGAAACTCTTT	CATWDGPDYKKLF	TRGV4	.	TRGJ1	19	-1	-1	22
11	1.1814237229883576E-4	TGTGCCACCTGGGACGGGCCAAGCTGGATCAAGACGTTT	CATWDGPSWIKTF	TRGV2	.	TRGJP2	19	-1	-1	24
11	1.1814237229883576E-4	TGTGCCACCTGGGACGGGCGGATTTATAAGAAACTCTTT	CATWDGRIYKKLF	TRGV2	.	TRGJ1	18	-1	-1	23
11	1.1814237229883576E-4	TGTGCCACCTGGGACGGGCAGGGCTATAAGAAACTCTTT	CATWDGQGYKKLF	TRGV2	.	TRGJ1	18	-1	-1	24
11	1.1814237229883576E-4	TGTGCCACCTGGGACAGGCTGATTTATAAGAAACTCTTT	CATWDRLIYKKLF	TRGV3	.	TRGJ1	18	-1	-1	23
11	1.1814237229883576E-4	TGTGCCACCTGGGACAGGCCTGGTTGGTTCAAGATATTT	CATWDRPGWFKIF	TRGV5	.	TRGJP1	21	-1	-1	19
11	1.1814237229883576E-4	TGTGCCACCTGGGACAGGCGCGGTTATAAGAAACTCTTT	CATWDRRGYKKLF	TRGV5	.	TRGJ1	18	-1	-1	23
11	1.1814237229883576E-4	TGTGCCACCTGGGACAGGCGGCCTTATAAGAAACTCTTT	CATWDRRPYKKLF	TRGV5	.	TRGJ1	18	-1	-1	23
11	1.1814237229883576E-4	TGTGCCACCTGGGACAGGCGGGGGCGGGAGAAACTCTTT	CATWDRRGREKLF	TRGV3	.	TRGJ1	18	-1	-1	28
11	1.1814237229883576E-4	TGTGCCACCTGGGACAGGGGTTCTTATAAGAAACTCTTT	CATWDRGSYKKLF	TRGV5	.	TRGJ1	17	-1	-1	20
11	1.1814237229883576E-4	TGTGCCACCTGGGACAGAGGTTATTATAAGAAACTCTTT	CATWDRGYYKKLF	TRGV5	.	TRGJ1	16	-1	-1	20
11	1.1814237229883576E-4	TGTGCCACCTGGACCCTTCTGAGTTATAAGAAACTCTTT	CATWTLLSYKKLF	TRGV2	.	TRGJ1	11	-1	-1	23
11	1.1814237229883576E-4	TGTGCCACCTGGACCGAAGTTAGGGGGGAGAAACTCTTT	CATWTEVRGEKLF	TRGV4	.	TRGJ1	11	-1	-1	28
11	1.1814237229883576E-4	TGTGCCACCCGCACGATGAATTATTATAAGAAACTCTTT	CATRTMNYYKKLF	TRGV8	.	TRGJ1	8	-1	-1	17
11	1.1814237229883576E-4	TGTGCCACCTTCTTGAATTATTATAAGAAACTCTTT	CATFLNYYKKLF	TRGV4	.	TRGJ1	9	-1	-1	14
11	1.1814237229883576E-4	TGTGCCACCTGTTCAAGGCGTTATAAGAAACTCTTT	CATCSRRYKKLF	TRGV4	.	TRGJ1	10	-1	-1	20
11	1.1814237229883576E-4	TGTGCCACCTGGCGTAGTGATTGGATCAAGACGTTT	CATWRSDWIKTF	TRGV2	.	TRGJP2	11	-1	-1	13
11	1.1814237229883576E-4	TGTGCCACCTGGGTCGTTCATTATAAGAAACTCTTT	CATWVVHYKKLF	TRGV5	.	TRGJ1	12	-1	-1	19
11	1.1814237229883576E-4	TGTGCCACCTGGGCCCGTGGGGATAAGAAACTCTTT	CATWARGDKKLF	TRGV8	.	TRGJ1	12	-1	-1	22
11	1.1814237229883576E-4	TGTGCCACCTGGGCCGCCTGGGCGCGGAAACTCTTT	CATWAAWARKLF	TRGV8	.	TRGJ1	12	-1	-1	26
11	1.1814237229883576E-4	TGTGCCACCTGGGCGTATTATTATAAGAAACTCTTT	CATWAYYYKKLF	TRGV3	.	TRGJ1	12	-1	-1	13
11	1.1814237229883576E-4	TGTGCCACCTGGGGCGTGTTCGGGATCAAGACGTTT	CATWGVFGIKTF	TRGV8	.	TRGJP2	12	-1	-1	22
11	1.1814237229883576E-4	TGTGCCACCTGGGATCATCATTATAAGAAACTCTTT	CATWDHHYKKLF	TRGV8	.	TRGJ1	14	-1	-1	16
11	1.1814237229883576E-4	TGTGCCACCTGGGATGGGGTACGTCTGAAACTCTTT	CATWDGVRLKLF	TRGV4	.	TRGJ1	17	-1	-1	26
11	1.1814237229883576E-4	TGTGCCACCTGGGATGAGTATTATAAGAAACTCTTT	CATWDEYYKKLF	TRGV4	.	TRGJ1	15	-1	-1	18
11	1.1814237229883576E-4	TGTGCCACCTGGGACCTAAGGAATGAGAAACTCTTT	CATWDLRNEKLF	TRGV4	.	TRGJ1	13	-1	-1	22
11	1.1814237229883576E-4	TGTGCCACCTGGGACGGCCCAGGGGAGAAACTCTTT	CATWDGPGEKLF	TRGV2	.	TRGJ1	19	-1	-1	25
11	1.1814237229883576E-4	TGTGCCACCTGGGACGGGCCCCTGGAGAAACTCTTT	CATWDGPLEKLF	TRGV2	.	TRGJ1	20	-1	-1	25
11	1.1814237229883576E-4	TGTGCCACCTGGGACAGGCCGGGAAAGAAACTCTTT	CATWDRPGKKLF	TRGV3	.	TRGJ1	19	-1	-1	24
11	1.1814237229883576E-4	TGTGCCACCTGGGACAGGCATTATAAGAAACTCTTT	CATWDRHYKKLF	TRGV3	.	TRGJ1	18	-1	-1	19
11	1.1814237229883576E-4	TGTGCCACCTGGGACAGGGACCCTAAGAAACTCTTT	CATWDRDPKKLF	TRGV3	.	TRGJ1	17	-1	-1	23
11	1.1814237229883576E-4	TGTGCCACCTGGGACAAGGCTCATAAGAAACTCTTT	CATWDKAHKKLF	TRGV7	.	TRGJ1	19	-1	-1	22
11	1.1814237229883576E-4	TGTGCCACCTGGGAACATTATTATAAGAAACTCTTT	CATWEHYYKKLF	TRGV4	.	TRGJ1	13	-1	-1	16
11	1.1814237229883576E-4	TGTGCCACCTGGGAAGGGAATTATAAGAAACTCTTT	CATWEGNYKKLF	TRGV4	.	TRGJ1	17	-1	-1	19
11	1.1814237229883576E-4	TGTGCCACCCTCCTCGGCGGATATAAGAAACTCTTT	CATLLGGYKKLF	TRGV3	.	TRGJ1	8	-1	-1	21
11	1.1814237229883576E-4	TGTGCCACCGGGTTGGCGTATTATAAGAAACTCTTT	CATGLAYYKKLF	TRGV4	.	TRGJ1	15	-1	-1	18
11	1.1814237229883576E-4	TGTGCTGCGTGGGCCGGTTGGTTCAAGATATTT	CAAWAGWFKIF	TRGV10	.	TRGJP1	12	-1	-1	15
11	1.1814237229883576E-4	TGTGCTGCGTGGGGGAGTTGGTTCAAGATATTT	CAAWGSWFKIF	TRGV10	.	TRGJP1	12	-1	-1	16
11	1.1814237229883576E-4	TGTGCCACCTGGTCTTATTATAAGAAACTCTTT	CATWSYYKKLF	TRGV2	.	TRGJ1	11	-1	-1	14
11	1.1814237229883576E-4	TGTGCCACCTGGCCCAATTATAAGAAACTCTTT	CATWPNYKKLF	TRGV2	.	TRGJ1	11	-1	-1	16
11	1.1814237229883576E-4	TGTGCCACCTGGGTCCTTTATAAGAAACTCTTT	CATWVLYKKLF	TRGV4	.	TRGJ1	12	-1	-1	17
11	1.1814237229883576E-4	TGTGCCACCTGGGTCAAAACTAAGAAACTCTTT	CATWVKTKKLF	TRGV2	.	TRGJ1	12	-1	-1	20
11	1.1814237229883576E-4	TGTGCCACCTGGGGCCAGAGTAAGAAACTCTTT	CATWGQSKKLF	TRGV4	.	TRGJ1	12	-1	-1	20
11	1.1814237229883576E-4	TGTGCCACCTGGGGGGGATATAAGAAACTCTTT	CATWGGYKKLF	TRGV2	.	TRGJ1	12	-1	-1	18
11	1.1814237229883576E-4	TGTGCCACCTGGGATCTTTGGAAGAAACTCTTT	CATWDLWKKLF	TRGV2	.	TRGJ1	13	-1	-1	21
11	1.1814237229883576E-4	TGTGCCACCTGGGATGGCCCAGGGAAACTCTTT	CATWDGPGKLF	TRGV4	.	TRGJ1	20	-1	-1	23
11	1.1814237229883576E-4	TGTGCCACCTGGGATGGAGCGGAGAAACTCTTT	CATWDGAEKLF	TRGV4	.	TRGJ1	16	-1	-1	22
11	1.1814237229883576E-4	TGTGCCACCTGGGACCGCTATAAGAAACTCTTT	CATWDRYKKLF	TRGV3	.	TRGJ1	14	-1	-1	18
11	1.1814237229883576E-4	TGTGCCACCTGGGACGCAAAGAAGAAACTCTTT	CATWDAKKKLF	TRGV4	.	TRGJ1	13	-1	-1	21
11	1.1814237229883576E-4	TGTGCCACCTGGGACGGGCGTAAGAAACTCTTT	CATWDGRKKLF	TRGV2	.	TRGJ1	18	-1	-1	20
11	1.1814237229883576E-4	TGTGCCACCTGGGACATACTTAAGAAACTCTTT	CATWDILKKLF	TRGV7	.	TRGJ1	15	-1	-1	20
11	1.1814237229883576E-4	TGTGCCACCTGGGACAGCCATAAGAAACTCTTT	CATWDSHKKLF	TRGV7	.	TRGJ1	16	-1	-1	19
11	1.1814237229883576E-4	TGTGCCACCTGGGACAGGCCAAAGAAACTCTTT	CATWDRPKKLF	TRGV3	.	TRGJ1	19	-1	-1	21
11	1.1814237229883576E-4	TGTGCCACCTGGGAAGGCTATAAGAAACTCTTT	CATWEGYKKLF	TRGV4	.	TRGJ1	16	-1	-1	18
11	1.1814237229883576E-4	TGTGCCACCTGGACCCCTCATAAGAAACTCTTT	CATWTPHKKLF	TRGV7	.	TRGJ1	11	-1	-1	19
11	1.1814237229883576E-4	TGTGCTGCGTCGCCCTATAAGAAACTCTTT	CAASPYKKLF	TRGV10	.	TRGJ1	9	-1	-1	15
11	1.1814237229883576E-4	TGTGCCACCTGGGTTTCTAAGAAACTCTTT	CATWVSKKLF	TRGV8	.	TRGJ1	12	-1	-1	14
11	1.1814237229883576E-4	TGTGCCACCTGGGTTGGAAAGAAACTCTTT	CATWVGKKLF	TRGV8	.	TRGJ1	12	-1	-1	18
11	1.1814237229883576E-4	TGTGCCACCTGGGTCGATAAGAAACTCTTT	CATWVDKKLF	TRGV8	.	TRGJ1	12	-1	-1	16
11	1.1814237229883576E-4	TGTGCCACCTGGGTATGTAAGAAACTCTTT	CATWVCKKLF	TRGV3	.	TRGJ1	12	-1	-1	17
11	1.1814237229883576E-4	TGTGCCACCTGGGCCCATAAGAAACTCTTT	CATWAHKKLF	TRGV8	.	TRGJ1	12	-1	-1	16
11	1.1814237229883576E-4	TGTGCCACCTGGGATAGAGAGAAACTCTTT	CATWDREKLF	TRGV8	.	TRGJ1	16	-1	-1	19
11	1.1814237229883576E-4	TGTGCCACCTGGGACTGCGGGAAACTCTTT	CATWDCGKLF	TRGV7	.	TRGJ1	14	-1	-1	20
11	1.1814237229883576E-4	TGTGCCACCTGGGACGCGTATGAACTCTTT	CATWDAYELF	TRGV4	.	TRGJ1	13	-1	-1	22
11	1.1814237229883576E-4	TGTGCCACCTGGGACGGGCTTCAACTCTTT	CATWDGLQLF	TRGV2	.	TRGJ1	18	-1	-1	22
11	1.1814237229883576E-4	TGTGCCACCTGGGACACCAAGAAACTCTTT	CATWDTKKLF	TRGV7	.	TRGJ1	15	-1	-1	18
11	1.1814237229883576E-4	TGTGCCACCTGGGAGGGCCCGAAGATATTT	CATWEGPKIF	TRGV2	.	TRGJP1	20	-1	-1	21
11	1.1814237229883576E-4	TGTGCCACCTACTATTATAAGAAACTCTTT	CATYYYKKLF	TRGV4	.	TRGJ1	9	-1	-1	12
11	1.1814237229883576E-4	TGTGCCACCCGCGCCCTTAAGAAACTCTTT	CATRALKKLF	TRGV7	.	TRGJ1	8	-1	-1	17
11	1.1814237229883576E-4	TGTGTCTTGTCTCATAAGAAACTCTTT	CVLSHKKLF	TRGV9	.	TRGJ2	9	-1	-1	13
11	1.1814237229883576E-4	TGTGCCACTGGTTGGTTCAAGATATTT	CATGWFKIF	TRGV4	.	TRGJP1	10	-1	-1	4
11	1.1814237229883576E-4	TGTGCCACCTGGGATTGGAAACTCTTT	CATWDWKLF	TRGV8	.	TRGJ1	17	-1	-1	17
11	1.1814237229883576E-4	TGTGCCACCTGGGACAGGCAACTCTTT	CATWDRQLF	TRGV5	.	TRGJ1	18	-1	-1	19
11	1.1814237229883576E-4	TGTGCCACCCTTTTTGAGAAACTCTTT	CATLFEKLF	TRGV2	.	TRGJ1	8	-1	-1	16
11	1.1814237229883576E-4	TGTGCCACCGAAGTCAAGAAACTCTTT	CATEVKKLF	TRGV5	.	TRGJ1	8	-1	-1	15
11	1.1814237229883576E-4	TGTGCCCCCTGTAAGAAACTCTTT	CAPCKKLF	TRGV8	.	TRGJ1	10	-1	-1	11
11	1.1814237229883576E-4	TGTGCCACCTGGAAAAAACTCTTT	CATWKKLF	TRGV4	.	TRGJ1	11	-1	-1	12
11	1.1814237229883576E-4	TGTGCCACCATAAATGGACTCTTT	CATINGLF	TRGV8	.	TRGJ1	8	-1	-1	17
11	1.1814237229883576E-4	TGTGCCACAGCTAAGAAACTCTTT	CATAKKLF	TRGV4	.	TRGJ1	7	-1	-1	11
11	1.1814237229883576E-4	TGTGCCTGCTTGAGACTCTTT	CACLRLF	TRGV11	.	TRGJ1	12	-1	-1	11
11	1.1814237229883576E-4	TGTGCCCCGGTAAAACTCTTT	CAPVKLF	TRGV11	.	TRGJ1	5	-1	-1	12
11	1.1814237229883576E-4	TGCCATAAGAAACTCTTT	CHKKLF	TRGV3	.	TRGJ1	1	-1	-1	4
10	1.0740215663530524E-4	TGTGCCACCTGGGACAGGCCCGTCCCGTTGATATATAGTAGTGATTGGATCAAGACGTTT	CATWDRPVPLIYSSDWIKTF	TRGV3	.	TRGJP2	25	-1	-1	31
10	1.0740215663530524E-4	TGTGCCACCTGGGACAGGCGGTCTCCCCACTATACCACTGGTTGGTTCAAGATATTT	CATWDRRSPHYTTGWFKIF	TRGV5	.	TRGJP1	18	-1	-1	30
10	1.0740215663530524E-4	TGTGCCACCTGGGACGGGCGTTGGGTATATACCACTGGTTGGTTCAAGATATTT	CATWDGRWVYTTGWFKIF	TRGV2	.	TRGJP1	18	-1	-1	23
10	1.0740215663530524E-4	TGTGCCACCTGGGATGGCTTCGAATTCTCGAATTATTATAAGAAACTCTTT	CATWDGFEFSNYYKKLF	TRGV4	.	TRGJ1	16	-1	-1	27
10	1.0740215663530524E-4	TGTGCCACCTGGGACTCGCCCACATATAGTAGTGATTGGATCAAGACGTTT	CATWDSPTYSSDWIKTF	TRGV2	.	TRGJP2	20	-1	-1	23
10	1.0740215663530524E-4	TGTGCCACCTGGGACGGGCTCTCTCTTTCCGCTTATTATAAGAAACTCTTT	CATWDGLSLSAYYKKLF	TRGV2	.	TRGJ1	18	-1	-1	32
10	1.0740215663530524E-4	TGTGCCACCTGGGACGGGCGTAATTTCCGATGGGGGTATAAGAAACTCTTT	CATWDGRNFRWGYKKLF	TRGV2	.	TRGJ1	18	-1	-1	36
10	1.0740215663530524E-4	TGTGCCACCTGGGATGTCCCATGTACGAATTATTATAAGAAACTCTTT	CATWDVPCTNYYKKLF	TRGV4	.	TRGJ1	21	-1	-1	25
10	1.0740215663530524E-4	TGTGCCACCTGGGACGCGCTATATACCACTGGTTGGTTCAAGATATTT	CATWDALYTTGWFKIF	TRGV2	.	TRGJP1	18	-1	-1	19
10	1.0740215663530524E-4	TGTGCCACCTGGGACGGGCCGGGAGATTATTATTATAAGAAACTCTTT	CATWDGPGDYYYKKLF	TRGV2	.	TRGJ1	19	-1	-1	28
10	1.0740215663530524E-4	TGTGCCACCTGGGACGGGCCGACGGCGAGTTATTATAAGAAACTCTTT	CATWDGPTASYYKKLF	TRGV2	.	TRGJ1	19	-1	-1	25
10	1.0740215663530524E-4	TGTGCCACCTGGGACGGGATACAGGTAGGTGATTGGATCAAGACGTTT	CATWDGIQVGDWIKTF	TRGV2	.	TRGJP2	17	-1	-1	24
10	1.0740215663530524E-4	TGTGCCACCTGGGACAGGCGGGGTAGTAGTGATTGGATCAAGACGTTT	CATWDRRGSSDWIKTF	TRGV5	.	TRGJP2	18	-1	-1	23
10	1.0740215663530524E-4	TGTGCCACCTGGGAAATGATCGATTGCCGGAAGGGGAAGAAACTCTTT	CATWEMIDCRKGKKLF	TRGV8	.	TRGJ1	13	-1	-1	36
10	1.0740215663530524E-4	TGTGCCACCTGGGGAAGTTTGAGCCTTCTTAATAAGAAACTCTTT	CATWGSLSLLNKKLF	TRGV3	.	TRGJ1	12	-1	-1	31
10	1.0740215663530524E-4	TGTGCCACCTGGGATGGGCCGGGGATTGGCTATAAGAAACTCTTT	CATWDGPGIGYKKLF	TRGV4	.	TRGJ1	19	-1	-1	30
10	1.0740215663530524E-4	TGTGCCACCTGGGATACTTATAGTAGTGATTGGATCAAGACGTTT	CATWDTYSSDWIKTF	TRGV2	.	TRGJP2	13	-1	-1	14
10	1.0740215663530524E-4	TGTGCCACCTGGGATAACCCGCGTAGTGATTGGATCAAGACGTTT	CATWDNPRSDWIKTF	TRGV8	.	TRGJP2	15	-1	-1	22
10	1.0740215663530524E-4	TGTGCCACCTGGGACGTCCTCCCTACAGAGGTTAAGAAACTCTTT	CATWDVLPTEVKKLF	TRGV2	.	TRGJ1	15	-1	-1	32
10	1.0740215663530524E-4	TGTGCCACCTGGGACGCGGCCCCAGATTATTATAAGAAACTCTTT	CATWDAAPDYYKKLF	TRGV4	.	TRGJ1	21	-1	-1	25
10	1.0740215663530524E-4	TGTGCCACCTGGGACGCAACGAGTAGTGATTGGATCAAGACGTTT	CATWDATSSDWIKTF	TRGV2	.	TRGJP2	15	-1	-1	21
10	1.0740215663530524E-4	TGTGCCACCTGGGACGGGTATCTAAATTATTATAAGAAACTCTTT	CATWDGYLNYYKKLF	TRGV5	.	TRGJ1	17	-1	-1	24
10	1.0740215663530524E-4	TGTGCCACCTGGGACGGGCCCTGGGTACCTTATAAGAAACTCTTT	CATWDGPWVPYKKLF	TRGV2	.	TRGJ1	20	-1	-1	29
10	1.0740215663530524E-4	TGTGCCACCTGGGACGGGGTCTTAGGTGATTGGATCAAGACGTTT	CATWDGVLGDWIKTF	TRGV2	.	TRGJP2	17	-1	-1	25
10	1.0740215663530524E-4	TGTGCCACCTGGGACGGACGATACCCCCAACGTAAGAAACTCTTT	CATWDGRYPQRKKLF	TRGV2	.	TRGJ1	16	-1	-1	32
10	1.0740215663530524E-4	TGTGCCACCTGGGACGAGGCGAGGGGTGATTGGATCAAGACGTTT	CATWDEARGDWIKTF	TRGV4	.	TRGJP2	13	-1	-1	25
10	1.0740215663530524E-4	TGTGCCACCTGGGACAGCCCCAGGAATTATTATAAGAAACTCTTT	CATWDSPRNYYKKLF	TRGV3	.	TRGJ2	19	-1	-1	23
10	1.0740215663530524E-4	TGTGCCACCTGGGACAGGCCGTGGTGGTATTATAAGAAACTCTTT	CATWDRPWWYYKKLF	TRGV5	.	TRGJ1	19	-1	-1	27
10	1.0740215663530524E-4	TGTGCCACCTGGGACAGGCCGGCCCTATATTATAAGAAACTCTTT	CATWDRPALYYKKLF	TRGV7	.	TRGJ1	19	-1	-1	27
10	1.0740215663530524E-4	TGTGCCACCTGGGACAGGCAGATCCATTATTATAAGAAACTCTTT	CATWDRQIHYYKKLF	TRGV5	.	TRGJ1	18	-1	-1	25
10	1.0740215663530524E-4	TGTGCCACCTGGGACAGGAGCTCGAATTATTATAAGAAACTCTTT	CATWDRSSNYYKKLF	TRGV5	.	TRGJ1	17	-1	-1	21
10	1.0740215663530524E-4	TGTGCCACCTGGGACAGAAGAAGTAGTGATTGGATCAAGACGTTT	CATWDRRSSDWIKTF	TRGV3	.	TRGJP2	16	-1	-1	21
10	1.0740215663530524E-4	TGTGCCACCTGGAACCCGGGTGCCACTGGTTGGTTCAAGATATTT	CATWNPGATGWFKIF	TRGV2	.	TRGJP1	14	-1	-1	22
10	1.0740215663530524E-4	TGTGCCACCCCACACTCATATAGTAGTGATTGGATCAAGACGTTT	CATPHSYSSDWIKTF	TRGV2	.	TRGJP2	8	-1	-1	10
10	1.0740215663530524E-4	TGTGCCCCTACCTTATATAGTAGTGATTGGATCAAGACGTTT	CAPTLYSSDWIKTF	TRGV4	.	TRGJP2	8	-1	-1	13
10	1.0740215663530524E-4	TGTGCCACCTGGGTGACCGTAGGGTATTATAAGAAACTCTTT	CATWVTVGYYKKLF	TRGV4	.	TRGJ1	12	-1	-1	24
10	1.0740215663530524E-4	TGTGCCACCTGGGATTCGTCGGATTATTATAAGAAACTCTTT	CATWDSSDYYKKLF	TRGV8	.	TRGJ1	14	-1	-1	18
10	1.0740215663530524E-4	TGTGCCACCTGGGATGCCTTGGGCGCGTTTAAGAAACTCTTT	CATWDALGAFKKLF	TRGV8	.	TRGJ1	14	-1	-1	29
10	1.0740215663530524E-4	TGTGCCACCTGGGATGGGCCCTCCGTCTTTCGGAAACTCTTT	CATWDGPSVFRKLF	TRGV4	.	TRGJ2	23	-1	-1	32
10	1.0740215663530524E-4	TGTGCCACCTGGGATAGCGGGCATTATTATAAGAAACTCTTT	CATWDSGHYYKKLF	TRGV8	.	TRGJ1	16	-1	-1	22
10	1.0740215663530524E-4	TGTGCCACCTGGGATAGGGGCACTTATTATAAGAAACTCTTT	CATWDRGTYYKKLF	TRGV8	.	TRGJ1	17	-1	-1	23
10	1.0740215663530524E-4	TGTGCCACCTGGGACGTCCTGAGGGGGGGTAAGAAACTCTTT	CATWDVLRGGKKLF	TRGV5	.	TRGJ1	20	-1	-1	29
10	1.0740215663530524E-4	TGTGCCACCTGGGACGCCATCCGGCATTATAAGAAACTCTTT	CATWDAIRHYKKLF	TRGV2	.	TRGJ1	15	-1	-1	25
10	1.0740215663530524E-4	TGTGCCACCTGGGACGCGACGAATTATTATAAGAAACTCTTT	CATWDATNYYKKLF	TRGV2	.	TRGJ1	15	-1	-1	19
10	1.0740215663530524E-4	TGTGCCACCTGGGACGGCGGGCTTCATTATAAGAAACTCTTT	CATWDGGLHYKKLF	TRGV4	.	TRGJ1	16	-1	-1	25
10	1.0740215663530524E-4	TGTGCCACCTGGGACGGGCTTGGGTATTATAAGAAACTCTTT	CATWDGLGYYKKLF	TRGV4	.	TRGJ1	18	-1	-1	24
10	1.0740215663530524E-4	TGTGCCACCTGGGACGGGCTGGATTATTATAAGAAACTCTTT	CATWDGLDYYKKLF	TRGV2	.	TRGJ1	18	-1	-1	22
10	1.0740215663530524E-4	TGTGCCACCTGGGACGGGCCGGAGAAGTGGTTCAAGATATTT	CATWDGPEKWFKIF	TRGV2	.	TRGJP1	19	-1	-1	27
10	1.0740215663530524E-4	TGTGCCACCTGGGACGGGCCGAGTGATTGGATCAAGACGTTT	CATWDGPSDWIKTF	TRGV4	.	TRGJP2	19	-1	-1	21
10	1.0740215663530524E-4	TGTGCCACCTGGGACGGGCCAGATTATTATAAGAAACTCTTT	CATWDGPDYYKKLF	TRGV4	.	TRGJ1	19	-1	-1	22
10	1.0740215663530524E-4	TGTGCCACCTGGGACGGGGTGCATTATTATAAGAAACTCTTT	CATWDGVHYYKKLF	TRGV2	.	TRGJ1	17	-1	-1	22
10	1.0740215663530524E-4	TGTGCCACCTGGGACGGGGCATATTATTATAAGAAACTCTTT	CATWDGAYYYKKLF	TRGV2	.	TRGJ1	17	-1	-1	22
10	1.0740215663530524E-4	TGTGCCACCTGGGACGGATTGAGTGATTGGATCAAGACGTTT	CATWDGLSDWIKTF	TRGV2	.	TRGJP2	16	-1	-1	21
10	1.0740215663530524E-4	TGTGCCACCTGGGACACACGCCCTTATTATAAGAAACTCTTT	CATWDTRPYYKKLF	TRGV3	.	TRGJ1	15	-1	-1	23
10	1.0740215663530524E-4	TGTGCCACCTGGGACAGGCTACGCTATTATAAGAAACTCTTT	CATWDRLRYYKKLF	TRGV5	.	TRGJ1	18	-1	-1	24
10	1.0740215663530524E-4	TGTGCCACCTGGGACAGGCCTCCTGGTTGGTTCAAGATATTT	CATWDRPPGWFKIF	TRGV7	.	TRGJP1	20	-1	-1	22
10	1.0740215663530524E-4	TGTGCCACCTGGGACAGGACCCCCGATTATAAGAAACTCTTT	CATWDRTPDYKKLF	TRGV3	.	TRGJ1	17	-1	-1	25
10	1.0740215663530524E-4	TGTGCCACCTGGGACAGGAGGTTTGGGTATAAGAAACTCTTT	CATWDRRFGYKKLF	TRGV5	.	TRGJ1	17	-1	-1	27
10	1.0740215663530524E-4	TGTGCCACCTGGGACAGACACTCAGAGGGGAAGAAACTCTTT	CATWDRHSEGKKLF	TRGV5	.	TRGJ1	16	-1	-1	30
10	1.0740215663530524E-4	TGTGCCACCTGGGACAACGATGGTTATTATAAGAAACTCTTT	CATWDNDGYYKKLF	TRGV4	.	TRGJ1	13	-1	-1	23
10	1.0740215663530524E-4	TGTGCCACCTGGGAGCCGGCCTTAGATTATAAGAAACTCTTT	CATWEPALDYKKLF	TRGV2	.	TRGJ1	20	-1	-1	25
10	1.0740215663530524E-4	TGTGCTGCGTGGGATCCCCCCGGTTGGTTCAAGATATTT	CAAWDPPGWFKIF	TRGV10	.	TRGJP1	14	-1	-1	21
10	1.0740215663530524E-4	TGTGCCACCTGGCCAAAAGGTTATTATAAGAAACTCTTT	CATWPKGYYKKLF	TRGV2	.	TRGJ1	11	-1	-1	20
10	1.0740215663530524E-4	TGTGCCACCTGGGCAAGTAGTGATTGGATCAAGACGTTT	CATWASSDWIKTF	TRGV8	.	TRGJP2	12	-1	-1	15
10	1.0740215663530524E-4	TGTGCCACCTGGGGACGGGCTTGGTATAAGAAACTCTTT	CATWGRAWYKKLF	TRGV2	.	TRGJ2	19	-1	-1	24
10	1.0740215663530524E-4	TGTGCCACCTGGGATGGGCCAGAGTATAAGAAACTCTTT	CATWDGPEYKKLF	TRGV4	.	TRGJ1	19	-1	-1	24
10	1.0740215663530524E-4	TGTGCCACCTGGGATGACCATTATTATAAGAAACTCTTT	CATWDDHYYKKLF	TRGV5	.	TRGJ2	13	-1	-1	19
10	1.0740215663530524E-4	TGTGCCACCTGGGATATTGGGTATTATAAGAAACTCTTT	CATWDIGYYKKLF	TRGV8	.	TRGJ1	15	-1	-1	21
10	1.0740215663530524E-4	TGTGCCACCTGGGATAGTGGAGATTGGATCAAGACGTTT	CATWDSGDWIKTF	TRGV8	.	TRGJP2	16	-1	-1	13
10	1.0740215663530524E-4	TGTGCCACCTGGGATAGGCCCGGGGGTCAGAAACTCTTT	CATWDRPGGQKLF	TRGV8	.	TRGJ1	19	-1	-1	28
10	1.0740215663530524E-4	TGTGCCACCTGGGACCTCCCTTACGATAAGAAACTCTTT	CATWDLPYDKKLF	TRGV2	.	TRGJ1	14	-1	-1	25
10	1.0740215663530524E-4	TGTGCCACCTGGGACCCCACTTATTATAAGAAACTCTTT	CATWDPTYYKKLF	TRGV5	.	TRGJ1	14	-1	-1	20
10	1.0740215663530524E-4	TGTGCCACCTGGGACGCGAATTATTATAAGAAACTCTTT	CATWDANYYKKLF	TRGV2	.	TRGJ1	15	-1	-1	16
10	1.0740215663530524E-4	TGTGCCACCTGGGACGGCAACTTTTATAAGAAACTCTTT	CATWDGNFYKKLF	TRGV2	.	TRGJ1	16	-1	-1	23
10	1.0740215663530524E-4	TGTGCCACCTGGGACGGGCTGCGATATAAGAAACTCTTT	CATWDGLRYKKLF	TRGV4	.	TRGJ1	18	-1	-1	24
10	1.0740215663530524E-4	TGTGCCACCTGGGACGGGCCTGGGTATAAGAAACTCTTT	CATWDGPGYKKLF	TRGV2	.	TRGJ1	19	-1	-1	24
10	1.0740215663530524E-4	TGTGCCACCTGGGACGGGCCAAACTATAAGAAACTCTTT	CATWDGPNYKKLF	TRGV2	.	TRGJ1	19	-1	-1	24
10	1.0740215663530524E-4	TGTGCCACCTGGGACATCCCCGGTTATAAGAAACTCTTT	CATWDIPGYKKLF	TRGV7	.	TRGJ1	15	-1	-1	23
10	1.0740215663530524E-4	TGTGCCACCTGGGACAGCCTTTATTATAAGAAACTCTTT	CATWDSLYYKKLF	TRGV5	.	TRGJ1	19	-1	-1	20
10	1.0740215663530524E-4	TGTGCCACCTGGGACAGGCTGAAACAAAAGAAACTCTTT	CATWDRLKQKKLF	TRGV3	.	TRGJ1	18	-1	-1	27
10	1.0740215663530524E-4	TGTGCCACCTGGGACAGGCCCGATTATAAGAAACTCTTT	CATWDRPDYKKLF	TRGV3	.	TRGJ2	19	-1	-1	22
10	1.0740215663530524E-4	TGTGCCACCTGGGACAGGCCGGGTTATAAGAAACTCTTT	CATWDRPGYKKLF	TRGV3	.	TRGJ1	19	-1	-1	23
10	1.0740215663530524E-4	TGTGCCACCTGGGACAAGAATTATTATAAGAAACTCTTT	CATWDKNYYKKLF	TRGV3	.	TRGJ1	15	-1	-1	17
10	1.0740215663530524E-4	TGTGCCTTGTGGGGGGGGTGGTATAAGAAACTCTTT	CALWGGWYKKLF	TRGV9	.	TRGJ1	15	-1	-1	21
10	1.0740215663530524E-4	TGTGCCACCTGTTTGATTGGTTATAAGAAACTCTTT	CATCLIGYKKLF	TRGV8	.	TRGJ1	10	-1	-1	20
10	1.0740215663530524E-4	TGTGCCACCTGTCCTAATTATTATAAGAAACTCTTT	CATCPNYYKKLF	TRGV5	.	TRGJ1	10	-1	-1	15
10	1.0740215663530524E-4	TGTGCCACCTGGTTCCGTTATTATAAGAAACTCTTT	CATWFRYYKKLF	TRGV3	.	TRGJ1	11	-1	-1	17
10	1.0740215663530524E-4	TGTGCCACCTGGCGATTCCGGTATAAGAAACTCTTT	CATWRFRYKKLF	TRGV5	.	TRGJ1	11	-1	-1	21
10	1.0740215663530524E-4	TGTGCCACCTGGGTCCATTATTATAAGAAACTCTTT	CATWVHYYKKLF	TRGV8	.	TRGJ1	12	-1	-1	16
10	1.0740215663530524E-4	TGTGCCACCTGGGGTCCGCGGGGTAAGAAACTCTTT	CATWGPRGKKLF	TRGV4	.	TRGJ1	12	-1	-1	23
10	1.0740215663530524E-4	TGTGCCACCTGGGATCTTTATTATAAGAAACTCTTT	CATWDLYYKKLF	TRGV8	.	TRGJ1	14	-1	-1	17
10	1.0740215663530524E-4	TGTGCCACCTGGGATCTGGGCTATAAGAAACTCTTT	CATWDLGYKKLF	TRGV8	.	TRGJ1	14	-1	-1	21
10	1.0740215663530524E-4	TGTGCCACCTGGGATGTTTATTATAAGAAACTCTTT	CATWDVYYKKLF	TRGV4	.	TRGJ1	15	-1	-1	17
10	1.0740215663530524E-4	TGTGCCACCTGGGATGGGCCTTGGGAGAAACTCTTT	CATWDGPWEKLF	TRGV4	.	TRGJ1	19	-1	-1	25
10	1.0740215663530524E-4	TGTGCCACCTGGGATGGGCGTAATAAGAAACTCTTT	CATWDGRNKKLF	TRGV4	.	TRGJ1	18	-1	-1	22
10	1.0740215663530524E-4	TGTGCCACCTGGGATGGGCAGGGTAAGAAACTCTTT	CATWDGQGKKLF	TRGV4	.	TRGJ1	18	-1	-1	23
10	1.0740215663530524E-4	TGTGCCACCTGGGATGGGGATAATAAGAAACTCTTT	CATWDGDNKKLF	TRGV4	.	TRGJ1	17	-1	-1	19
10	1.0740215663530524E-4	TGTGCCACCTGGGACGGCCCGGCGCTTGAACTCTTT	CATWDGPALELF	TRGV2	.	TRGJ1	20	-1	-1	28
10	1.0740215663530524E-4	TGTGCCACCTGGGACGGGCTTTATAAGAAACTCTTT	CATWDGLYKKLF	TRGV2	.	TRGJ1	18	-1	-1	20
10	1.0740215663530524E-4	TGTGCCACCTGGGACGGGCTGTGGAAGAAACTCTTT	CATWDGLWKKLF	TRGV2	.	TRGJ1	18	-1	-1	24
10	1.0740215663530524E-4	TGTGCCACCTGGGACGGGCCTCCCGGGGGGCTCTTT	CATWDGPPGGLF	TRGV2	.	TRGJ1	30	-1	-1	30
10	1.0740215663530524E-4	TGTGCCACCTGGGACGGGCGAAGGTTCAAGATATTT	CATWDGRRFKIF	TRGV2	.	TRGJP1	18	-1	-1	22
10	1.0740215663530524E-4	TGTGCCACCTGGGACGGGAAGTATAAGAAACTCTTT	CATWDGKYKKLF	TRGV2	.	TRGJ1	17	-1	-1	21
10	1.0740215663530524E-4	TGTGCCACCTGGGACACGTATTATAAGAAACTCTTT	CATWDTYYKKLF	TRGV5	.	TRGJ1	15	-1	-1	18
10	1.0740215663530524E-4	TGTGCCACCTGGGACAGCCTCGATAAGAAACTCTTT	CATWDSLDKKLF	TRGV1	.	TRGJ1	19	-1	-1	22
10	1.0740215663530524E-4	TGTGCCACCTGGGACAGGCTGGATAAGAAACTCTTT	CATWDRLDKKLF	TRGV3	.	TRGJ1	18	-1	-1	22
10	1.0740215663530524E-4	TGTGCCACCTGGGACAGGCCCTATAAGAAACTCTTT	CATWDRPYKKLF	TRGV3	.	TRGJ1	19	-1	-1	21
10	1.0740215663530524E-4	TGTGCCACCTGGACCCAAGAGGTGAAGAAACTCTTT	CATWTQEVKKLF	TRGV8	.	TRGJ1	11	-1	-1	24
10	1.0740215663530524E-4	TGTGCCACCTATTTAATTTATTATAAGAAACTCTTT	CATYLIYYKKLF	TRGV4	.	TRGJ1	9	-1	-1	17
10	1.0740215663530524E-4	TGTGCCACCCACCCTCTTGGTTATAAGAAACTCTTT	CATHPLGYKKLF	TRGV8	.	TRGJ1	8	-1	-1	20
10	1.0740215663530524E-4	TGTGCCACAACTACCACTGGTTGGTTCAAGATATTT	CATTTTGWFKIF	TRGV8	.	TRGJP1	7	-1	-1	11
10	1.0740215663530524E-4	TGTGCCCCGACTTCTTTCGGTAAGAAACTCTTT	CAPTSFGKKLF	TRGV2	.	TRGJ1	5	-1	-1	20
10	1.0740215663530524E-4	TGTGCCACCTGGCCTATAGTCCAGAAACTCTTT	CATWPIVQKLF	TRGV2	.	TRGJ1	11	-1	-1	22
10	1.0740215663530524E-4	TGTGCCACCTGGGCCGGGGGGTTCAAGATATTT	CATWAGGFKIF	TRGV8	.	TRGJP1	12	-1	-1	19
10	1.0740215663530524E-4	TGTGCCACCTGGGGACCCGATAAGAAACTCTTT	CATWGPDKKLF	TRGV8	.	TRGJ1	12	-1	-1	19
10	1.0740215663530524E-4	TGTGCCACCTGGGATTTCTATAAGAAACTCTTT	CATWDFYKKLF	TRGV8	.	TRGJ1	14	-1	-1	18
10	1.0740215663530524E-4	TGTGCCACCTGGGATTGCTATAAGAAACTCTTT	CATWDCYKKLF	TRGV4	.	TRGJ1	14	-1	-1	18
10	1.0740215663530524E-4	TGTGCCACCTGGGATGGCTCTAAGAAACTCTTT	CATWDGSKKLF	TRGV4	.	TRGJ1	16	-1	-1	20
10	1.0740215663530524E-4	TGTGCCACCTGGGATACTTATAAGAAACTCTTT	CATWDTYKKLF	TRGV8	.	TRGJ1	15	-1	-1	17
10	1.0740215663530524E-4	TGTGCCACCTGGGACGGCCCAGGGAAACTCTTT	CATWDGPGKLF	TRGV4	.	TRGJ1	20	-1	-1	23
10	1.0740215663530524E-4	TGTGCCACCTGGGACGGGTGGGTGAAACTCTTT	CATWDGWVKLF	TRGV2	.	TRGJ1	17	-1	-1	23
10	1.0740215663530524E-4	TGTGCCACCTGGGACGGGCTCGGGAAACTCTTT	CATWDGLGKLF	TRGV4	.	TRGJ1	18	-1	-1	23
10	1.0740215663530524E-4	TGTGCCACCTGGGACGGGCCCCCGAAACTCTTT	CATWDGPPKLF	TRGV4	.	TRGJ1	20	-1	-1	23
10	1.0740215663530524E-4	TGTGCCACCTGGGACGGGCGGGAGAAACTCTTT	CATWDGREKLF	TRGV4	.	TRGJ1	18	-1	-1	22
10	1.0740215663530524E-4	TGTGCCACCTGGGACAGGCATAAGAAACTCTTT	CATWDRHKKLF	TRGV5	.	TRGJ1	18	-1	-1	19
10	1.0740215663530524E-4	TGTGCCACCTGGGACAGAGATAAGAAACTCTTT	CATWDRDKKLF	TRGV3	.	TRGJ1	16	-1	-1	19
10	1.0740215663530524E-4	TGTGCCACCTGGGAGCTCTCTAAGAAACTCTTT	CATWELSKKLF	TRGV5	.	TRGJ1	13	-1	-1	20
10	1.0740215663530524E-4	TGTGCCACCTGGGAGGATTATAAGAAACTCTTT	CATWEDYKKLF	TRGV2	.	TRGJ1	13	-1	-1	16
10	1.0740215663530524E-4	TGTGCCACCTGGATTTATTATAAGAAACTCTTT	CATWIYYKKLF	TRGV8	.	TRGJ1	11	-1	-1	11
10	1.0740215663530524E-4	TGTGCCACCTGGACCGGTTGGTTCAAGATATTT	CATWTGWFKIF	TRGV2	.	TRGJP1	11	-1	-1	12
10	1.0740215663530524E-4	TGTGCCACGGAAACCTCATCCAAGAAACTCTTT	CATETSSKKLF	TRGV4	.	TRGJ1	7	-1	-1	21
10	1.0740215663530524E-4	TGTGCTGCGTGGTGGGTTATCGAACTCTTT	CAAWWVIELF	TRGV10	.	TRGJ1	11	-1	-1	22
10	1.0740215663530524E-4	TGTGCCACCTGGGATGTAGGGAAACTCTTT	CATWDVGKLF	TRGV8	.	TRGJ1	14	-1	-1	20
10	1.0740215663530524E-4	TGTGCCACCTGGGATGGGCAGAAACTCTTT	CATWDGQKLF	TRGV4	.	TRGJ1	18	-1	-1	19
10	1.0740215663530524E-4	TGTGCCACCTGGGACAGCGGGGAACTCTTT	CATWDSGELF	TRGV3	.	TRGJ1	16	-1	-1	22
10	1.0740215663530524E-4	TGTGCCTGCTGGAAGGGGAAACTCTTT	CACWKGKLF	TRGV11	.	TRGJ1	12	-1	-1	17
10	1.0740215663530524E-4	TGTGCCCCTTTCATTGGACGACTCTTT	CAPFIGRLF	TRGV8	.	TRGJ1	8	-1	-1	20
10	1.0740215663530524E-4	TGTGCCACCTGGTATAAGAAACTCTTT	CATWYKKLF	TRGV3	.	TRGJ1	11	-1	-1	12
10	1.0740215663530524E-4	TGCGCTTACCATTATAAGAAACTCTTT	CAYHYKKLF	TRGV9	.	TRGJ1	4	-1	-1	10
10	1.0740215663530524E-4	TGTGCCTTGTGGGTCAGACTCTTT	CALWVRLF	TRGV9	.	TRGJ1	12	-1	-1	17
10	1.0740215663530524E-4	TGTGCCACTCGGGGGTCACTCTTT	CATRGSLF	TRGV5	.	TRGJ1	7	-1	-1	17
10	1.0740215663530524E-4	TGTGCCACCTGGAGGGGACTCTTT	CATWRGLF	TRGV8	.	TRGJ1	11	-1	-1	17
10	1.0740215663530524E-4	TGTGCCACCTATAAGAAACTCTTT	CATYKKLF	TRGV4	.	TRGJ1	9	-1	-1	9
10	1.0740215663530524E-4	GGAAACCATTGGATCAAGACGTTT	GNHWIKTF	TRGV5	.	TRGJP2	-1	-1	-1	7
9	9.666194097177472E-5	TGTGCCACCTGGGATGGGCCCGGGTCCAGCAGGGATTATTATAAGAAACTCTTT	CATWDGPGSSRDYYKKLF	TRGV4	.	TRGJ1	20	-1	-1	34
9	9.666194097177472E-5	TGTGCCACCTGGGACGGGCCGGGATTCAACGCGAATTATTATAAGAAACTCTTT	CATWDGPGFNANYYKKLF	TRGV2	.	TRGJ1	19	-1	-1	31
9	9.666194097177472E-5	TGTGCCACCTGGGACGGGCCGGGAGTCTATACCACTGGTTGGTTCAAGATATTT	CATWDGPGVYTTGWFKIF	TRGV2	.	TRGJP1	19	-1	-1	24
9	9.666194097177472E-5	TGTGCCACCTGGGACAGGTCACTGGGGGGTCCTAATTATTATAAGAAACTCTTT	CATWDRSLGGPNYYKKLF	TRGV3	.	TRGJ1	17	-1	-1	33
9	9.666194097177472E-5	TGTGCCACCTGGGACGGGCTGAGGGGTACCACTGGTTGGTTCAAGATATTT	CATWDGLRGTTGWFKIF	TRGV2	.	TRGJP1	18	-1	-1	26
9	9.666194097177472E-5	TGTGCCACCTGGGACGGGCCGAGTCGTAGTAGTGATTGGATCAAGACGTTT	CATWDGPSRSSDWIKTF	TRGV2	.	TRGJP2	19	-1	-1	26
9	9.666194097177472E-5	TGTGCCACCTGGGACGACCGGGGAGGTGATGACTATTATAAGAAACTCTTT	CATWDDRGGDDYYKKLF	TRGV4	.	TRGJ1	13	-1	-1	33
9	9.666194097177472E-5	TGTGCCACCTGGGATGGGATTAGAAGTAGTGATTGGATCAAGACGTTT	CATWDGIRSSDWIKTF	TRGV4	.	TRGJP2	17	-1	-1	24
9	9.666194097177472E-5	TGTGCCACCTGGGATATGAGCCCTAGTAGTGATTGGATCAAGACGTTT	CATWDMSPSSDWIKTF	TRGV8	.	TRGJP2	15	-1	-1	23
9	9.666194097177472E-5	TGTGCCACCTGGGACTTTTCCTTGCGTAGTGATTGGATCAAGACGTTT	CATWDFSLRSDWIKTF	TRGV3	.	TRGJP2	14	-1	-1	25
9	9.666194097177472E-5	TGTGCCACCTGGGACGGGCTTTTTGGTAGTGATTGGATCAAGACGTTT	CATWDGLFGSDWIKTF	TRGV2	.	TRGJP2	18	-1	-1	25
9	9.666194097177472E-5	TGTGCCACCTGGGACGGGCTCTTGGGTAGTGATTGGATCAAGACGTTT	CATWDGLLGSDWIKTF	TRGV2	.	TRGJP2	18	-1	-1	25
9	9.666194097177472E-5	TGTGCCACCTGGGACGGGCCCTTGAGTAGTGATTGGATCAAGACGTTT	CATWDGPLSSDWIKTF	TRGV2	.	TRGJP2	20	-1	-1	24
9	9.666194097177472E-5	TGTGCCACCTGGGACATGTTTGACGCCAATTATTATAAGAAACTCTTT	CATWDMFDANYYKKLF	TRGV3	.	TRGJ1	15	-1	-1	27
9	9.666194097177472E-5	TGTGCCACCTGGGACAGACAATCTGCCACTGGTTGGTTCAAGATATTT	CATWDRQSATGWFKIF	TRGV2	.	TRGJP1	14	-1	-1	25
9	9.666194097177472E-5	TGTGCTGCGTGGGCTCTAAATCCCACTGGTTGGTTCAAGATATTT	CAAWALNPTGWFKIF	TRGV10	.	TRGJP1	12	-1	-1	16
9	9.666194097177472E-5	TGTGCCACCTGGGATGGCGGGCTTAATTATTATAAGAAACTCTTT	CATWDGGLNYYKKLF	TRGV8	.	TRGJ2	17	-1	-1	24
9	9.666194097177472E-5	TGTGCCACCTGGGATGGGCCAAAGTCCTATTATAAGAAACTCTTT	CATWDGPKSYYKKLF	TRGV4	.	TRGJ1	19	-1	-1	27
9	9.666194097177472E-5	TGTGCCACCTGGGATGGGCAGACCACTGGTTGGTTCAAGATATTT	CATWDGQTTGWFKIF	TRGV4	.	TRGJP1	18	-1	-1	21
9	9.666194097177472E-5	TGTGCCACCTGGGACGGGCCGGCCACTGGTTGGTTCAAGATATTT	CATWDGPATGWFKIF	TRGV4	.	TRGJP1	19	-1	-1	22
9	9.666194097177472E-5	TGTGCCACCTGGGACAGCCCGCGAACTAGAAATAAGAAACTCTTT	CATWDSPRTRNKKLF	TRGV3	.	TRGJ1	19	-1	-1	31
9	9.666194097177472E-5	TGTGCCACCTGGGACAGGCTCGGTAGTGATTGGATCAAGACGTTT	CATWDRLGSDWIKTF	TRGV3	.	TRGJP2	18	-1	-1	22
9	9.666194097177472E-5	TGTGCCACCTGGGACAGGCCGGGAAGGGGATATAAGAAACTCTTT	CATWDRPGRGYKKLF	TRGV7	.	TRGJ1	19	-1	-1	30
9	9.666194097177472E-5	TGTGCCACCTGGGACAGGCCAGGGAATTATTATAAGAAACTCTTT	CATWDRPGNYYKKLF	TRGV5	.	TRGJ1	19	-1	-1	23
9	9.666194097177472E-5	TGTGCCACCTGGGACAGGCGCGAGAATTATTATAAGAAACTCTTT	CATWDRRENYYKKLF	TRGV5	.	TRGJ1	18	-1	-1	23
9	9.666194097177472E-5	TGTGCCACCTGGGACAGGCAACCGGGGTATTATAAGAAACTCTTT	CATWDRQPGYYKKLF	TRGV7	.	TRGJ1	18	-1	-1	27
9	9.666194097177472E-5	TGTGCCACCCGGGATCCCATGTGGGTCCGTTATAAGAAACTCTTT	CATRDPMWVRYKKLF	TRGV3	.	TRGJ1	13	-1	-1	29
9	9.666194097177472E-5	TGTGCCACCTGGCCTTATTCTTGGTGGTATAAGAAACTCTTT	CATWPYSWWYKKLF	TRGV5P	.	TRGJ1	11	-1	-1	27
9	9.666194097177472E-5	TGTGCCACCTGGGATTCAACGGGATATTATAAGAAACTCTTT	CATWDSTGYYKKLF	TRGV8	.	TRGJ1	14	-1	-1	24
9	9.666194097177472E-5	TGTGCCACCTGGGATTGTGGAGGTTATTATAAGAAACTCTTT	CATWDCGGYYKKLF	TRGV3	.	TRGJ1	13	-1	-1	23
9	9.666194097177472E-5	TGTGCCACCTGGGATCTTTTGTTGGAGGAGAAGAAACTCTTT	CATWDLLLEEKKLF	TRGV4	.	TRGJ1	14	-1	-1	30
9	9.666194097177472E-5	TGTGCCACCTGGGATGGCCGTAATTATTATAAGAAACTCTTT	CATWDGRNYYKKLF	TRGV8	.	TRGJ1	18	-1	-1	21
9	9.666194097177472E-5	TGTGCCACCTGGGATAGGCTACATTATTATAAGAAACTCTTT	CATWDRLHYYKKLF	TRGV8	.	TRGJ1	18	-1	-1	22
9	9.666194097177472E-5	TGTGCCACCTGGGATAAACGATCATATTATAAGAAACTCTTT	CATWDKRSYYKKLF	TRGV8	.	TRGJ1	15	-1	-1	24
9	9.666194097177472E-5	TGTGCCACCTGGGACTTGCTGGGCCATTATAAGAAACTCTTT	CATWDLLGHYKKLF	TRGV2	.	TRGJ1	14	-1	-1	25
9	9.666194097177472E-5	TGTGCCACCTGGGACTTAATGCTGGGAAATAAGAAACTCTTT	CATWDLMLGNKKLF	TRGV5	.	TRGJ1	14	-1	-1	28
9	9.666194097177472E-5	TGTGCCACCTGGGACGCCCCGGGTTATTATAAGAAACTCTTT	CATWDAPGYYKKLF	TRGV2	.	TRGJ1	15	-1	-1	23
9	9.666194097177472E-5	TGTGCCACCTGGGACGGTTCGAATTATTATAAGAAACTCTTT	CATWDGSNYYKKLF	TRGV4	.	TRGJ1	16	-1	-1	17
9	9.666194097177472E-5	TGTGCCACCTGGGACGGGTACCCTTATTATAAGAAACTCTTT	CATWDGYPYYKKLF	TRGV2	.	TRGJ1	17	-1	-1	23
9	9.666194097177472E-5	TGTGCCACCTGGGACGGGCTACGAGATTATAAGAAACTCTTT	CATWDGLRDYKKLF	TRGV2	.	TRGJ1	18	-1	-1	25
9	9.666194097177472E-5	TGTGCCACCTGGGACGGGCCGGGATATTATAAGAAACTCTTT	CATWDGPGYYKKLF	TRGV4	.	TRGJ1	19	-1	-1	24
9	9.666194097177472E-5	TGTGCCACCTGGGACGGGCCGGATTATTATAAGAAACTCTTT	CATWDGPDYYKKLF	TRGV2	.	TRGJ1	19	-1	-1	19
9	9.666194097177472E-5	TGTGCCACCTGGGACGGGCGGGTTAATTATAAGAAACTCTTT	CATWDGRVNYKKLF	TRGV2	.	TRGJ1	18	-1	-1	25
9	9.666194097177472E-5	TGTGCCACCTGGGACGGGCACGATTATTATAAGAAACTCTTT	CATWDGHDYYKKLF	TRGV2	.	TRGJ1	21	-1	-1	22
9	9.666194097177472E-5	TGTGCCACCTGGGACGGGCAATGTGATTGGATCAAGACGTTT	CATWDGQCDWIKTF	TRGV4	.	TRGJP2	18	-1	-1	22
9	9.666194097177472E-5	TGTGCCACCTGGGACGGGAGGTCGTATTATAAGAAACTCTTT	CATWDGRSYYKKLF	TRGV4	.	TRGJ1	17	-1	-1	24
9	9.666194097177472E-5	TGTGCCACCTGGGACGGACTGAATTATTATAAGAAACTCTTT	CATWDGLNYYKKLF	TRGV5	.	TRGJ1	20	-1	-1	20
9	9.666194097177472E-5	TGTGCCACCTGGGACGGAGCCACTGGTTGGTTCAAGATATTT	CATWDGATGWFKIF	TRGV2	.	TRGJP1	20	-1	-1	19
9	9.666194097177472E-5	TGTGCCACCTGGGACGAAAGGAGGGGATATAAGAAACTCTTT	CATWDERRGYKKLF	TRGV3	.	TRGJ1	14	-1	-1	27
9	9.666194097177472E-5	TGTGCCACCTGGGACAGCTTCGGGTATTATAAGAAACTCTTT	CATWDSFGYYKKLF	TRGV7	.	TRGJ1	16	-1	-1	24
9	9.666194097177472E-5	TGTGCCACCTGGGACAGCCTAAATTATTATAAGAAACTCTTT	CATWDSLNYYKKLF	TRGV5	.	TRGJ1	19	-1	-1	21
9	9.666194097177472E-5	TGTGCCACCTGGGACAGCCCCGGTTATTATAAGAAACTCTTT	CATWDSPGYYKKLF	TRGV4	.	TRGJ1	13	-1	-1	23
9	9.666194097177472E-5	TGTGCCACCTGGGACAGGCTGGATTATTATAAGAAACTCTTT	CATWDRLDYYKKLF	TRGV3	.	TRGJ1	18	-1	-1	22
9	9.666194097177472E-5	TGTGCCACCTGGGACAGGCCTGGGAATTATAAGAAACTCTTT	CATWDRPGNYKKLF	TRGV7	.	TRGJ1	21	-1	-1	25
9	9.666194097177472E-5	TGTGCCACCTGGGACAGGCCCCTTTATTATAAGAAACTCTTT	CATWDRPLYYKKLF	TRGV5	.	TRGJ1	19	-1	-1	23
9	9.666194097177472E-5	TGTGCCACCTGGGACAGGCGGTGGGGGTATAAGAAACTCTTT	CATWDRRWGYKKLF	TRGV7	.	TRGJ1	18	-1	-1	27
9	9.666194097177472E-5	TGTGCCACCTGGGACAGGCGGAATTATTATAAGAAACTCTTT	CATWDRRNYYKKLF	TRGV7	.	TRGJ1	18	-1	-1	20
9	9.666194097177472E-5	TGTGCCTCCCAATATACCACTGGTTGGTTCAAGATATTT	CASQYTTGWFKIF	TRGV2	.	TRGJP1	8	-1	-1	11
9	9.666194097177472E-5	TGTGCCGACCGCGGGGCGAATTATTATAAGAAACTCTTT	CADRGANYYKKLF	TRGV8	.	TRGJ2	9	-1	-1	16
9	9.666194097177472E-5	TGTGCCACCTGGGTAGTAATAGGTTGGTTCAAGATATTT	CATWVVIGWFKIF	TRGV8	.	TRGJP1	15	-1	-1	21
9	9.666194097177472E-5	TGTGCCACCTGGGTAATGAATTATTATAAGAAACTCTTT	CATWVMNYYKKLF	TRGV4	.	TRGJ1	12	-1	-1	17
9	9.666194097177472E-5	TGTGCCACCTGGGCCGGAGAGGGATATAAGAAACTCTTT	CATWAGEGYKKLF	TRGV4	.	TRGJ1	12	-1	-1	24
9	9.666194097177472E-5	TGTGCCACCTGGGGGTTATATTATTATAAGAAACTCTTT	CATWGLYYYKKLF	TRGV7	.	TRGJ1	12	-1	-1	19
9	9.666194097177472E-5	TGTGCCACCTGGGATGGGCCATCCCCTAAGAAACTCTTT	CATWDGPSPKKLF	TRGV4	.	TRGJ1	24	-1	-1	26
9	9.666194097177472E-5	TGTGCCACCTGGGATGGGGGGTATTATAAGAAACTCTTT	CATWDGGYYKKLF	TRGV2	.	TRGJ1	17	-1	-1	21
9	9.666194097177472E-5	TGTGCCACCTGGGATGGAGGGTATTATAAGAAACTCTTT	CATWDGGYYKKLF	TRGV4	.	TRGJ1	16	-1	-1	21
9	9.666194097177472E-5	TGTGCCACCTGGGATGAGCGTGATTGGATCAAGACGTTT	CATWDERDWIKTF	TRGV7	.	TRGJP2	13	-1	-1	19
9	9.666194097177472E-5	TGTGCCACCTGGGATAGGCCTCATTATAAGAAACTCTTT	CATWDRPHYKKLF	TRGV8	.	TRGJ1	20	-1	-1	22
9	9.666194097177472E-5	TGTGCCACCTGGGATAGGCCGGGGTATAAGAAACTCTTT	CATWDRPGYKKLF	TRGV8	.	TRGJ1	19	-1	-1	24
9	9.666194097177472E-5	TGTGCCACCTGGGATAATCGGAGTTATAAGAAACTCTTT	CATWDNRSYKKLF	TRGV8	.	TRGJ2	15	-1	-1	23
9	9.666194097177472E-5	TGTGCCACCTGGGATAAACCTTATTATAAGAAACTCTTT	CATWDKPYYKKLF	TRGV8	.	TRGJ1	15	-1	-1	20
9	9.666194097177472E-5	TGTGCCACCTGGGACTTGGCGAAGGATAAGAAACTCTTT	CATWDLAKDKKLF	TRGV2	.	TRGJ1	14	-1	-1	25
9	9.666194097177472E-5	TGTGCCACCTGGGACCTGAATTATTATAAGAAACTCTTT	CATWDLNYYKKLF	TRGV3	.	TRGJ1	14	-1	-1	17
9	9.666194097177472E-5	TGTGCCACCTGGGACGTAACTTATTATAAGAAACTCTTT	CATWDVTYYKKLF	TRGV4	.	TRGJ1	13	-1	-1	20
9	9.666194097177472E-5	TGTGCCACCTGGGACGGCAATAATTATAAGAAACTCTTT	CATWDGNNYKKLF	TRGV2	.	TRGJ1	16	-1	-1	18
9	9.666194097177472E-5	TGTGCCACCTGGGACGGGCCTCCTTATAAGAAACTCTTT	CATWDGPPYKKLF	TRGV2	.	TRGJ1	19	-1	-1	23
9	9.666194097177472E-5	TGTGCCACCTGGGACGGGCGGTGTTATAAGAAACTCTTT	CATWDGRCYKKLF	TRGV2	.	TRGJ1	18	-1	-1	23
9	9.666194097177472E-5	TGTGCCACCTGGGACGGGCGGGGTCATAAGAAACTCTTT	CATWDGRGHKKLF	TRGV4	.	TRGJ1	18	-1	-1	25
9	9.666194097177472E-5	TGTGCCACCTGGGACGGGGGTTATTATAAGAAACTCTTT	CATWDGGYYKKLF	TRGV2	.	TRGJ1	17	-1	-1	20
9	9.666194097177472E-5	TGTGCCACCTGGGACGGGGGGTATTATAAGAAACTCTTT	CATWDGGYYKKLF	TRGV2	.	TRGJ1	17	-1	-1	21
9	9.666194097177472E-5	TGTGCCACCTGGGACGGGATTTATTATAAGAAACTCTTT	CATWDGIYYKKLF	TRGV2	.	TRGJ1	17	-1	-1	17
9	9.666194097177472E-5	TGTGCCACCTGGGACGAGAATTATTATAAGAAACTCTTT	CATWDENYYKKLF	TRGV2	.	TRGJ1	15	-1	-1	17
9	9.666194097177472E-5	TGTGCCACCTGGGACAGGCGTCATTATAAGAAACTCTTT	CATWDRRHYKKLF	TRGV3	.	TRGJ1	18	-1	-1	22
9	9.666194097177472E-5	TGTGCCACCTGGGAGCCGAATTATTATAAGAAACTCTTT	CATWEPNYYKKLF	TRGV8	.	TRGJ1	13	-1	-1	16
9	9.666194097177472E-5	TGTGCCACCTGGGAGCGGTCTTATTATAAGAAACTCTTT	CATWERSYYKKLF	TRGV4	.	TRGJ1	13	-1	-1	20
9	9.666194097177472E-5	TGTGCCACCTGGACACTTAGTGATTGGATCAAGACGTTT	CATWTLSDWIKTF	TRGV8	.	TRGJP2	11	-1	-1	17
9	9.666194097177472E-5	TTCCGATTGTGGAGTAGTGATTGGATCAAGACGTTT	FRLWSSDWIKTF	TRGV8	.	TRGJP2	0	-1	-1	12
9	9.666194097177472E-5	TGTGCCTGCTTGATAAGCATGCGTAAGAAACTCTTT	CACLISMRKKLF	TRGV11	.	TRGJ1	16	-1	-1	23
9	9.666194097177472E-5	TGTGCCACCTGGTCCCGAAGGGACAAGAAACTCTTT	CATWSRRDKKLF	TRGV8	.	TRGJ1	11	-1	-1	24
9	9.666194097177472E-5	TGTGCCACCTGGGCCCGGGATTATAAGAAACTCTTT	CATWARDYKKLF	TRGV8	.	TRGJ1	12	-1	-1	19
9	9.666194097177472E-5	TGTGCCACCTGGGATTATTATTATAAGAAACTCTTT	CATWDYYYKKLF	TRGV8	.	TRGJ1	14	-1	-1	16
9	9.666194097177472E-5	TGTGCCACCTGGGATCCCTATTATAAGAAACTCTTT	CATWDPYYKKLF	TRGV8	.	TRGJ1	14	-1	-1	18
9	9.666194097177472E-5	TGTGCCACCTGGGATCGGGCCTGGGGGAAACTCTTT	CATWDRAWGKLF	TRGV8	.	TRGJ1	21	-1	-1	26
9	9.666194097177472E-5	TGTGCCACCTGGGATAGGTATTATAAGAAACTCTTT	CATWDRYYKKLF	TRGV8	.	TRGJ1	17	-1	-1	18
9	9.666194097177472E-5	TGTGCCACCTGGGACGGGCCCGGGGCGAAACTCTTT	CATWDGPGAKLF	TRGV4	.	TRGJ1	20	-1	-1	26
9	9.666194097177472E-5	TGTGCCACCTGGGACGGGGGTCATAAGAAACTCTTT	CATWDGGHKKLF	TRGV2	.	TRGJ1	17	-1	-1	22
9	9.666194097177472E-5	TGTGCCACCTGGGACACTCTTTATAAGAAACTCTTT	CATWDTLYKKLF	TRGV7	.	TRGJ1	15	-1	-1	20
9	9.666194097177472E-5	TGTGCCACCTGGGACAGTTCATATAAGAAACTCTTT	CATWDSSYKKLF	TRGV7	.	TRGJ1	16	-1	-1	21
9	9.666194097177472E-5	TGTGCCACCTGGGACAGGTTAGGCAAGAAACTCTTT	CATWDRLGKKLF	TRGV3	.	TRGJ1	17	-1	-1	24
9	9.666194097177472E-5	TGTGCCACCTGGGACAGATATTATAAGAAACTCTTT	CATWDRYYKKLF	TRGV3	.	TRGJ1	16	-1	-1	18
9	9.666194097177472E-5	TGTGCCACCCCCAAGGAAGTCTATAAGAAACTCTTT	CATPKEVYKKLF	TRGV8	.	TRGJ1	8	-1	-1	21
9	9.666194097177472E-5	TGTGCCACCGGGGGCAGGGAGGGTTGGAAACTCTTT	CATGGREGWKLF	TRGV4	.	TRGJ1	12	-1	-1	26
9	9.666194097177472E-5	TGTGCCACCATCAGTAGTGATTGGATCAAGACGTTT	CATISSDWIKTF	TRGV8	.	TRGJP2	8	-1	-1	12
9	9.666194097177472E-5	TGTGCCACACCCGACCCAAATTATAAGAAACTCTTT	CATPDPNYKKLF	TRGV8	.	TRGJ1	7	-1	-1	19
9	9.666194097177472E-5	TGTGCCACAAAATGTAGTGATTGGATCAAGACGTTT	CATKCSDWIKTF	TRGV8	.	TRGJP2	7	-1	-1	13
9	9.666194097177472E-5	TGTGCCCTGTGGGGTTATTATAAGAAACTCTTT	CALWGYYKKLF	TRGV9	.	TRGJ1	12	-1	-1	14
9	9.666194097177472E-5	TGTGCCACCTGGCAATATTATAAGAAACTCTTT	CATWQYYKKLF	TRGV4	.	TRGJ1	11	-1	-1	15
9	9.666194097177472E-5	TGTGCCACCTGGGTTGGGGGGATGAAACTCTTT	CATWVGGMKLF	TRGV8	.	TRGJ1	12	-1	-1	23
9	9.666194097177472E-5	TGTGCCACCTGGGCCGGTTGGTTCAAGATATTT	CATWAGWFKIF	TRGV2	.	TRGJP1	16	-1	-1	15
9	9.666194097177472E-5	TGTGCCACCTGGGGGGATTATAAGAAACTCTTT	CATWGDYKKLF	TRGV4	.	TRGJ1	12	-1	-1	16
9	9.666194097177472E-5	TGTGCCACCTGGGATCCCTATAAGAAACTCTTT	CATWDPYKKLF	TRGV4	.	TRGJ1	14	-1	-1	18
9	9.666194097177472E-5	TGTGCCACCTGGGATAGGCCTAAGAAACTCTTT	CATWDRPKKLF	TRGV8	.	TRGJ1	21	-1	-1	20
9	9.666194097177472E-5	TGTGCCACCTGGGATAACTATAAGAAACTCTTT	CATWDNYKKLF	TRGV8	.	TRGJ1	15	-1	-1	18
9	9.666194097177472E-5	TGTGCCACCTGGGACTTAAAGGAGAAACTCTTT	CATWDLKEKLF	TRGV2	.	TRGJ1	14	-1	-1	22
9	9.666194097177472E-5	TGTGCCACCTGGGACGGGACCAGGAAACTCTTT	CATWDGTRKLF	TRGV2	.	TRGJ1	20	-1	-1	23
9	9.666194097177472E-5	TGTGCCACCTGGGACGGATATAAGAAACTCTTT	CATWDGYKKLF	TRGV5	.	TRGJ1	14	-1	-1	18
9	9.666194097177472E-5	TGTGCCACCTGGGACGACTATAAGAAACTCTTT	CATWDDYKKLF	TRGV4	.	TRGJ1	13	-1	-1	18
9	9.666194097177472E-5	TGTGCCACCTGGGACAGCATTAAGAAACTCTTT	CATWDSIKKLF	TRGV7	.	TRGJ1	16	-1	-1	20
9	9.666194097177472E-5	TGTGCCACCTGGGAAAATCTGAAGAAACTCTTT	CATWENLKKLF	TRGV2	.	TRGJ1	13	-1	-1	21
9	9.666194097177472E-5	TGTGCCACCCACTATGGGTATAAGAAACTCTTT	CATHYGYKKLF	TRGV4	.	TRGJ1	8	-1	-1	18
9	9.666194097177472E-5	TGTGCCACCGTCACTGGTTGGTTCAAGATATTT	CATVTGWFKIF	TRGV7	.	TRGJP1	8	-1	-1	11
9	9.666194097177472E-5	TGTGCCACCTGGGACGATAAGAAACTCTTT	CATWDDKKLF	TRGV4	.	TRGJ1	13	-1	-1	16
9	9.666194097177472E-5	TGTGCCACCTGGGAGTATAAGAAACTCTTT	CATWEYKKLF	TRGV8	.	TRGJ1	13	-1	-1	15
9	9.666194097177472E-5	TGTGCCACCTGGGAAGTGAGGAAACTCTTT	CATWEVRKLF	TRGV7	.	TRGJ1	13	-1	-1	20
9	9.666194097177472E-5	TGTGCCACCTGGGAAGGGGAGAAACTCTTT	CATWEGEKLF	TRGV2	.	TRGJ1	17	-1	-1	19
9	9.666194097177472E-5	TGTGCCACCTGGAAAAATAAGAAACTCTTT	CATWKNKKLF	TRGV3	.	TRGJ1	11	-1	-1	16
9	9.666194097177472E-5	TGTGCCACCCTCGAGGATAAGAAACTCTTT	CATLEDKKLF	TRGV4	.	TRGJ1	8	-1	-1	16
9	9.666194097177472E-5	TGTGCCACCCATGACCATAAGAAACTCTTT	CATHDHKKLF	TRGV8	.	TRGJ1	8	-1	-1	16
9	9.666194097177472E-5	TGTGCCACCGCCAAATATAAGAAACTCTTT	CATAKYKKLF	TRGV3	.	TRGJ1	8	-1	-1	15
9	9.666194097177472E-5	TGTGCCACAAAACTTTATAAGAAACTCTTT	CATKLYKKLF	TRGV5	.	TRGJ1	7	-1	-1	14
9	9.666194097177472E-5	TGTGCCACCTGGGCTGTCAAACTCTTT	CATWAVKLF	TRGV8	.	TRGJ1	12	-1	-1	18
9	9.666194097177472E-5	TGTGCCACCGTCTATAAGAAACTCTTT	CATVYKKLF	TRGV4	.	TRGJ1	8	-1	-1	12
9	9.666194097177472E-5	TGTGCTACTAATAAGAAACTCTTT	CATNKKLF	TRGV2	.	TRGJ1	7	-1	-1	10
9	9.666194097177472E-5	TGTGTCAAGAAACTCTTT	CVKKLF	TRGV2	.	TRGJ1	6	-1	-1	6
9	9.666194097177472E-5	TGTGCCTGCTTACTCTTT	CACLLF	TRGV11	.	TRGJ1	9	-1	-1	11
8	8.592172530824419E-5	TGTGCCACCTGGGACAGGAAAGGTGCGAAGAAGTGTGCAAGGGGTTATAAGAAACTCTTT	CATWDRKGAKKCARGYKKLF	TRGV5	.	TRGJ1	17	-1	-1	44
8	8.592172530824419E-5	TGTGCCACCTGGGACAGCAGCCCGAAAATACGCCCAAATTATTATAAGAAACTCTTT	CATWDSSPKIRPNYYKKLF	TRGV3	.	TRGJ1	16	-1	-1	36
8	8.592172530824419E-5	TGTGCCTGCTGGATTATGGGGTTAGTAGGAAGTAGTGATTGGATCAAGACGTTT	CACWIMGLVGSSDWIKTF	TRGV11	.	TRGJP2	15	-1	-1	30
8	8.592172530824419E-5	TGTGCCACCTGGGACAGGATCCAGACAATTAAGTATTATTATAAGAAACTCTTT	CATWDRIQTIKYYYKKLF	TRGV3	.	TRGJ1	17	-1	-1	34
8	8.592172530824419E-5	TGTGCCACCTGGGTCCTCCCAATGCGGGATTTATTTTATAAGAAACTCTTT	CATWVLPMRDLFYKKLF	TRGV4	.	TRGJ1	12	-1	-1	32
8	8.592172530824419E-5	TGTGCCACCTGGGACGGGCAAGGTACCCCCACATATTATAAGAAACTCTTT	CATWDGQGTPTYYKKLF	TRGV2	.	TRGJ1	18	-1	-1	33
8	8.592172530824419E-5	TGTGCCACCTGGGACAGGGAGATAACAACCACTGGTTGGTTCAAGATATTT	CATWDREITTTGWFKIF	TRGV3	.	TRGJP1	17	-1	-1	27
8	8.592172530824419E-5	TGTGCTGCGTGGGATTATGGCCCCAAGAATTATTATAAGAAACTCTTT	CAAWDYGPKNYYKKLF	TRGV10	.	TRGJ1	16	-1	-1	26
8	8.592172530824419E-5	TGTGCCACCTGCAGGGGGATATATAGTAGTGATTGGATCAAGACGTTT	CATCRGIYSSDWIKTF	TRGV2	.	TRGJP2	10	-1	-1	19
8	8.592172530824419E-5	TGTGCCACCTGGGGGCGGGCGTATACCACTGGTTGGTTCAAGATATTT	CATWGRAYTTGWFKIF	TRGV8	.	TRGJP1	12	-1	-1	21
8	8.592172530824419E-5	TGTGCCACCTGGGATGGGCTATGTAGTAGTGATTGGATCAAGACGTTT	CATWDGLCSSDWIKTF	TRGV4	.	TRGJP2	18	-1	-1	18
8	8.592172530824419E-5	TGTGCCACCTGGGATGGGCCCTCCAGGACTTATTATAAGAAACTCTTT	CATWDGPSRTYYKKLF	TRGV4	.	TRGJ1	26	-1	-1	26
8	8.592172530824419E-5	TGTGCCACCTGGGATAGATCCCCAATGGGGTGTTATAAGAAACTCTTT	CATWDRSPMGCYKKLF	TRGV8	.	TRGJ1	16	-1	-1	32
8	8.592172530824419E-5	TGTGCCACCTGGGACGTAAGAAGGGGCACTGGTTGGTTCAAGATATTT	CATWDVRRGTGWFKIF	TRGV2	.	TRGJP1	15	-1	-1	26
8	8.592172530824419E-5	TGTGCCACCTGGGACGGGCCTGTCCCAAGTTATTATAAGAAACTCTTT	CATWDGPVPSYYKKLF	TRGV4	.	TRGJ1	29	-1	-1	29
8	8.592172530824419E-5	TGTGCCACCTGGGACGGGCAGGCCCGGGGGTATTATAAGAAACTCTTT	CATWDGQARGYYKKLF	TRGV4	.	TRGJ1	18	-1	-1	30
8	8.592172530824419E-5	TGTGCCACCTGGGACGGACATCGACTGAATTATTATAAGAAACTCTTT	CATWDGHRLNYYKKLF	TRGV2	.	TRGJ1	16	-1	-1	26
8	8.592172530824419E-5	TGTGCCACCTGGGACGGAGCGGTTCGGAGTGATTGGATCAAGACGTTT	CATWDGAVRSDWIKTF	TRGV2	.	TRGJP2	16	-1	-1	27
8	8.592172530824419E-5	TGTGCCACCTGGGACACCTTCCCGGGGATTTTTGAAAAGAAACTCTTT	CATWDTFPGIFEKKLF	TRGV4	.	TRGJ1	13	-1	-1	36
8	8.592172530824419E-5	TGTGCCACCTGGGACAGGCTTTGCTGGAATTATTATAAGAAACTCTTT	CATWDRLCWNYYKKLF	TRGV7	.	TRGJ1	18	-1	-1	26
8	8.592172530824419E-5	TGTGCCACCTGGGACAGGCGGGAGACCACTGGTTGGTTCAAGATATTT	CATWDRRETTGWFKIF	TRGV7	.	TRGJP1	18	-1	-1	24
8	8.592172530824419E-5	TGTGCCACCTGGGATGGTAGGAGTCCTGGTTGGTTCAAGATATTT	CATWDGRSPGWFKIF	TRGV4	.	TRGJP1	16	-1	-1	25
8	8.592172530824419E-5	TGTGCCACCTGGGATGGGCTAGAGGGTGGTTATAAGAAACTCTTT	CATWDGLEGGYKKLF	TRGV4	.	TRGJ1	18	-1	-1	29
8	8.592172530824419E-5	TGTGCCACCTGGGATGGGCCAAGGGATTATTATAAGAAACTCTTT	CATWDGPRDYYKKLF	TRGV4	.	TRGJ1	19	-1	-1	25
8	8.592172530824419E-5	TGTGCCACCTGGGATGAGGGGGAGAATTATTATAAGAAACTCTTT	CATWDEGENYYKKLF	TRGV8	.	TRGJ1	18	-1	-1	23
8	8.592172530824419E-5	TGTGCCACCTGGGATAGTAGGGACCCTTATTATAAGAAACTCTTT	CATWDSRDPYYKKLF	TRGV8	.	TRGJ1	16	-1	-1	26
8	8.592172530824419E-5	TGTGCCACCTGGGATAGAAGGGGTGGCGGCTGGATCAAGACGTTT	CATWDRRGGGWIKTF	TRGV8	.	TRGJP2	16	-1	-1	30
8	8.592172530824419E-5	TGTGCCACCTGGGATAAAGGGGAGAATTATTATAAGAAACTCTTT	CATWDKGENYYKKLF	TRGV8	.	TRGJ1	15	-1	-1	23
8	8.592172530824419E-5	TGTGCCACCTGGGACTTGCGAGGGAATTATTATAAGAAACTCTTT	CATWDLRGNYYKKLF	TRGV2	.	TRGJ1	14	-1	-1	23
8	8.592172530824419E-5	TGTGCCACCTGGGACCTTTATAGTAGTGATTGGATCAAGACGTTT	CATWDLYSSDWIKTF	TRGV8	.	TRGJP2	13	-1	-1	15
8	8.592172530824419E-5	TGTGCCACCTGGGACGCACGACGTAGTGATTGGATCAAGACGTTT	CATWDARRSDWIKTF	TRGV8	.	TRGJP2	13	-1	-1	22
8	8.592172530824419E-5	TGTGCCACCTGGGACGGTGATAGTAGTGATTGGATCAAGACGTTT	CATWDGDSSDWIKTF	TRGV4	.	TRGJP2	16	-1	-1	19
8	8.592172530824419E-5	TGTGCCACCTGGGACGGGCTGGGATTTGATTATAAGAAACTCTTT	CATWDGLGFDYKKLF	TRGV4	.	TRGJ1	18	-1	-1	28
8	8.592172530824419E-5	TGTGCCACCTGGGACGGGCTAACGAATTATTATAAGAAACTCTTT	CATWDGLTNYYKKLF	TRGV4	.	TRGJ1	18	-1	-1	22
8	8.592172530824419E-5	TGTGCCACCTGGGACGGGCCTGGGGGCCGTTGGTTCAAGATATTT	CATWDGPGGRWFKIF	TRGV2	.	TRGJP1	19	-1	-1	28
8	8.592172530824419E-5	TGTGCCACCTGGGACGGGCCCGAACCTCTCACAAAGAAACTCTTT	CATWDGPEPLTKKLF	TRGV2	.	TRGJ1	21	-1	-1	33
8	8.592172530824419E-5	TGTGCCACCTGGGACGGGCCGACCACTGGTTGGTTCAAGATATTT	CATWDGPTTGWFKIF	TRGV2	.	TRGJP1	19	-1	-1	21
8	8.592172530824419E-5	TGTGCCACCTGGGACGGGCCAGTTGGGTATTATAAGAAACTCTTT	CATWDGPVGYYKKLF	TRGV4	.	TRGJ1	19	-1	-1	27
8	8.592172530824419E-5	TGTGCCACCTGGGACGGGGAAGGACATTATTATAAGAAACTCTTT	CATWDGEGHYYKKLF	TRGV2	.	TRGJ1	17	-1	-1	25
8	8.592172530824419E-5	TGTGCCACCTGGGACGGGAGGGCCTTTTATTATAAGAAACTCTTT	CATWDGRAFYYKKLF	TRGV2	.	TRGJ1	17	-1	-1	26
8	8.592172530824419E-5	TGTGCCACCTGGGACGGAACATCGAATTATTATAAGAAACTCTTT	CATWDGTSNYYKKLF	TRGV5	.	TRGJ1	14	-1	-1	21
8	8.592172530824419E-5	TGTGCCACCTGGGACGACCAGCTGGGCAAAAAAATCAAGGTATTT	CATWDDQLGKKIKVF	TRGV2	.	TRGJP	15	-1	-1	19
8	8.592172530824419E-5	TGTGCCACCTGGGACAGTCAAACGAATTATTATAAGAAACTCTTT	CATWDSQTNYYKKLF	TRGV7	.	TRGJ1	16	-1	-1	22
8	8.592172530824419E-5	TGTGCCACCTGGGACAGCCCGCTCAAGGATTATAAGAAACTCTTT	CATWDSPLKDYKKLF	TRGV5	.	TRGJ1	19	-1	-1	28
8	8.592172530824419E-5	TGTGCCACCTGGGACAGGTTACCGAATTATTATAAGAAACTCTTT	CATWDRLPNYYKKLF	TRGV5	.	TRGJ1	17	-1	-1	22
8	8.592172530824419E-5	TGTGCCACCTGGGACAGGCTTGGTGGGTATTATAAGAAACTCTTT	CATWDRLGGYYKKLF	TRGV7	.	TRGJ1	21	-1	-1	27
8	8.592172530824419E-5	TGTGCCACCTGGGACAGGCCCACGAATTATTATAAGAAACTCTTT	CATWDRPTNYYKKLF	TRGV3	.	TRGJ1	19	-1	-1	22
8	8.592172530824419E-5	TGTGCCACCTGGGACAGGCCGTCCTTGGGATATAAGAAACTCTTT	CATWDRPSLGYKKLF	TRGV3	.	TRGJ1	23	-1	-1	30
8	8.592172530824419E-5	TGTGCCACCTGGGACAGGCGGACATGTTATTATAAGAAACTCTTT	CATWDRRTCYYKKLF	TRGV7	.	TRGJ1	18	-1	-1	26
8	8.592172530824419E-5	TGTGCTGCGTGGAAATATTTGAATTATTATAAGAAACTCTTT	CAAWKYLNYYKKLF	TRGV10	.	TRGJ1	11	-1	-1	13
8	8.592172530824419E-5	TGTGCCACTATTGTTCAAGGCGATTATTATAAGAAACTCTTT	CATIVQGDYYKKLF	TRGV3	.	TRGJ1	7	-1	-1	22
8	8.592172530824419E-5	TGTGCCACCTGGGTCACAGGGAGAAATTATAAGAAACTCTTT	CATWVTGRNYKKLF	TRGV8	.	TRGJ1	12	-1	-1	25
8	8.592172530824419E-5	TGTGCCACCTGGGTACGGCCCCTTTATTATAAGAAACTCTTT	CATWVRPLYYKKLF	TRGV5	.	TRGJ1	19	-1	-1	23
8	8.592172530824419E-5	TGTGCCACCTGGGATCTCTTGAATTATTATAAGAAACTCTTT	CATWDLLNYYKKLF	TRGV8	.	TRGJ1	14	-1	-1	20
8	8.592172530824419E-5	TGTGCCACCTGGGATCCCTCGGAATATTATAAGAAACTCTTT	CATWDPSEYYKKLF	TRGV4	.	TRGJ1	14	-1	-1	21
8	8.592172530824419E-5	TGTGCCACCTGGGATGCCACGAATTATTATAAGAAACTCTTT	CATWDATNYYKKLF	TRGV4	.	TRGJ1	15	-1	-1	19
8	8.592172530824419E-5	TGTGCCACCTGGGATGGTTTGAATTATTATAAGAAACTCTTT	CATWDGLNYYKKLF	TRGV4	.	TRGJ1	16	-1	-1	17
8	8.592172530824419E-5	TGTGCCACCTGGGATGGGCGGGGTAGTTATAAGAAACTCTTT	CATWDGRGSYKKLF	TRGV4	.	TRGJ1	18	-1	-1	26
8	8.592172530824419E-5	TGTGCCACCTGGGATGGGCAGAAGTATTATAAGAAACTCTTT	CATWDGQKYYKKLF	TRGV4	.	TRGJ1	18	-1	-1	20
8	8.592172530824419E-5	TGTGCCACCTGGGATGGACTCAATTATTATAAGAAACTCTTT	CATWDGLNYYKKLF	TRGV4	.	TRGJ1	16	-1	-1	21
8	8.592172530824419E-5	TGTGCCACCTGGGATACATCACCTTATTATAAGAAACTCTTT	CATWDTSPYYKKLF	TRGV8	.	TRGJ1	15	-1	-1	23
8	8.592172530824419E-5	TGTGCCACCTGGGATAGCCCGGGGAGCTATAAGAAACTCTTT	CATWDSPGSYKKLF	TRGV8	.	TRGJ1	19	-1	-1	27
8	8.592172530824419E-5	TGTGCCACCTGGGATAGACTGAATTATTATAAGAAACTCTTT	CATWDRLNYYKKLF	TRGV8	.	TRGJ1	16	-1	-1	20
8	8.592172530824419E-5	TGTGCCACCTGGGACTCTGGAGCTGGTTGGTTCAAGATATTT	CATWDSGAGWFKIF	TRGV8	.	TRGJP1	13	-1	-1	22
8	8.592172530824419E-5	TGTGCCACCTGGGACCCCCCCCCTGGTTGGTTCAAGATATTT	CATWDPPPGWFKIF	TRGV2	.	TRGJP1	14	-1	-1	19
8	8.592172530824419E-5	TGTGCCACCTGGGACCCGGATGATTATTATAAGAAACTCTTT	CATWDPDDYYKKLF	TRGV4	.	TRGJ1	13	-1	-1	22
8	8.592172530824419E-5	TGTGCCACCTGGGACGCCCCCTGGGTTTATAAGAAACTCTTT	CATWDAPWVYKKLF	TRGV2	.	TRGJ1	15	-1	-1	26
8	8.592172530824419E-5	TGTGCCACCTGGGACGGGTGGGGTTATTATAAGAAACTCTTT	CATWDGWGYYKKLF	TRGV2	.	TRGJ1	17	-1	-1	23
8	8.592172530824419E-5	TGTGCCACCTGGGACGGGCCTTGGTATTATAAGAAACTCTTT	CATWDGPWYYKKLF	TRGV4	.	TRGJ1	19	-1	-1	24
8	8.592172530824419E-5	TGTGCCACCTGGGACGGGCCCGGGCGGGGGATCAAGACGTTT	CATWDGPGRGIKTF	TRGV2	.	TRGJP2	21	-1	-1	28
8	8.592172530824419E-5	TGTGCCACCTGGGACGGGCGCCCCCATTATAAGAAACTCTTT	CATWDGRPHYKKLF	TRGV2	.	TRGJ1	18	-1	-1	25
8	8.592172530824419E-5	TGTGCCACCTGGGACGGGCAATATGGGTATAAGAAACTCTTT	CATWDGQYGYKKLF	TRGV4	.	TRGJ1	18	-1	-1	27
8	8.592172530824419E-5	TGTGCCACCTGGGACATGTCCCTTTTTTATAAGAAACTCTTT	CATWDMSLFYKKLF	TRGV5	.	TRGJ1	15	-1	-1	23
8	8.592172530824419E-5	TGTGCCACCTGGGACAGGCCGGTTTATTATAAGAAACTCTTT	CATWDRPVYYKKLF	TRGV3	.	TRGJ1	22	-1	-1	23
8	8.592172530824419E-5	TGTGCCACCTGGGACAGGCCGGTTCTGTTTAGGAAACTCTTT	CATWDRPVLFRKLF	TRGV3	.	TRGJ1	22	-1	-1	29
8	8.592172530824419E-5	TGTGCCACCTGGGACAGGCCGAAATATTATAAGAAACTCTTT	CATWDRPKYYKKLF	TRGV5	.	TRGJ1	19	-1	-1	19
8	8.592172530824419E-5	TGTGCCACCTGGGACAGGCGGCATTATTATAAGAAACTCTTT	CATWDRRHYYKKLF	TRGV5	.	TRGJ1	18	-1	-1	22
8	8.592172530824419E-5	TGTGCCACCTGGGACAGGCAAGTTTGTTATAAGAAACTCTTT	CATWDRQVCYKKLF	TRGV5	.	TRGJ1	18	-1	-1	23
8	8.592172530824419E-5	TGTGCCACCTGGGAGGGGGCGAGTGATTGGATCAAGACGTTT	CATWEGASDWIKTF	TRGV4	.	TRGJP2	17	-1	-1	21
8	8.592172530824419E-5	TGTGCCTGCTGGATTAGGCCAACCCATAAGAAACTCTTT	CACWIRPTHKKLF	TRGV11	.	TRGJ1	18	-1	-1	25
8	8.592172530824419E-5	TGTGCCACCTGCCCAAGTAGTGATTGGATCAAGACGTTT	CATCPSSDWIKTF	TRGV8	.	TRGJP2	10	-1	-1	15
8	8.592172530824419E-5	TGTGCCACCTGCGATACCACTGGTTGGTTCAAGATATTT	CATCDTTGWFKIF	TRGV2	.	TRGJP1	13	-1	-1	13
8	8.592172530824419E-5	TGTGCCACCTGGGTTTCGAATTATTATAAGAAACTCTTT	CATWVSNYYKKLF	TRGV3	.	TRGJ1	12	-1	-1	14
8	8.592172530824419E-5	TGTGCCACCTGGGTCATGAATTATTATAAGAAACTCTTT	CATWVMNYYKKLF	TRGV4	.	TRGJ1	12	-1	-1	17
8	8.592172530824419E-5	TGTGCCACCTGGGGCAGGACTTATTATAAGAAACTCTTT	CATWGRTYYKKLF	TRGV5P	.	TRGJ1	20	-1	-1	17
8	8.592172530824419E-5	TGTGCCACCTGGGGAGCGAGATGTTATAAGAAACTCTTT	CATWGARCYKKLF	TRGV3	.	TRGJ2	12	-1	-1	23
8	8.592172530824419E-5	TGTGCCACCTGGGATTGGGATTATTATAAGAAACTCTTT	CATWDWDYYKKLF	TRGV8	.	TRGJ1	17	-1	-1	13
8	8.592172530824419E-5	TGTGCCACCTGGGATGGACTTTATTATAAGAAACTCTTT	CATWDGLYYKKLF	TRGV4	.	TRGJ1	16	-1	-1	20
8	8.592172530824419E-5	TGTGCCACCTGGGATATAAGCTGTTATAAGAAACTCTTT	CATWDISCYKKLF	TRGV8	.	TRGJ1	15	-1	-1	23
8	8.592172530824419E-5	TGTGCCACCTGGGATAGGCGCCAAAGGGAGAAACTCTTT	CATWDRRQREKLF	TRGV8	.	TRGJ1	18	-1	-1	28
8	8.592172530824419E-5	TGTGCCACCTGGGATAGGCGGGGTTATAAGAAACTCTTT	CATWDRRGYKKLF	TRGV8	.	TRGJ1	18	-1	-1	23
8	8.592172530824419E-5	TGTGCCACCTGGGATAAAGGGAATTATAAGAAACTCTTT	CATWDKGNYKKLF	TRGV8	.	TRGJ1	15	-1	-1	22
8	8.592172530824419E-5	TGTGCCACCTGGGACTCGGATTATTATAAGAAACTCTTT	CATWDSDYYKKLF	TRGV7	.	TRGJ1	14	-1	-1	15
8	8.592172530824419E-5	TGTGCCACCTGGGACTGTCCTTATTATAAGAAACTCTTT	CATWDCPYYKKLF	TRGV5	.	TRGJ1	20	-1	-1	20
8	8.592172530824419E-5	TGTGCCACCTGGGACCCCATGGGGGATAAGAAACTCTTT	CATWDPMGDKKLF	TRGV7	.	TRGJ1	14	-1	-1	25
8	8.592172530824419E-5	TGTGCCACCTGGGACGCCATTTATTATAAGAAACTCTTT	CATWDAIYYKKLF	TRGV2	.	TRGJ1	15	-1	-1	20
8	8.592172530824419E-5	TGTGCCACCTGGGACGGTCCGTATTATAAGAAACTCTTT	CATWDGPYYKKLF	TRGV4	.	TRGJ1	19	-1	-1	21
8	8.592172530824419E-5	TGTGCCACCTGGGACGGTAATTATTATAAGAAACTCTTT	CATWDGNYYKKLF	TRGV7	.	TRGJ1	14	-1	-1	18
8	8.592172530824419E-5	TGTGCCACCTGGGACGGCCTTTATTATAAGAAACTCTTT	CATWDGLYYKKLF	TRGV2	.	TRGJ1	16	-1	-1	20
8	8.592172530824419E-5	TGTGCCACCTGGGACGGCCTTAATTATAAGAAACTCTTT	CATWDGLNYKKLF	TRGV2	.	TRGJ1	16	-1	-1	22
8	8.592172530824419E-5	TGTGCCACCTGGGACGGGCTTTACTATAAGAAACTCTTT	CATWDGLYYKKLF	TRGV2	.	TRGJ1	18	-1	-1	20
8	8.592172530824419E-5	TGTGCCACCTGGGACGGGCCAAGGTATAAGAAACTCTTT	CATWDGPRYKKLF	TRGV4	.	TRGJ1	19	-1	-1	24
8	8.592172530824419E-5	TGTGCCACCTGGGACGGGGATTATTATAAGAAACTCTTT	CATWDGDYYKKLF	TRGV2	.	TRGJ1	17	-1	-1	19
8	8.592172530824419E-5	TGTGCCACCTGGGACGGACATTATTATAAGAAACTCTTT	CATWDGHYYKKLF	TRGV4	.	TRGJ1	16	-1	-1	19
8	8.592172530824419E-5	TGTGCCACCTGGGACGAGCCCTATTATAAGAAACTCTTT	CATWDEPYYKKLF	TRGV2	.	TRGJ1	20	-1	-1	21
8	8.592172530824419E-5	TGTGCCACCTGGGACAGCGCCAATTATAAGAAACTCTTT	CATWDSANYKKLF	TRGV5	.	TRGJ1	20	-1	-1	22
8	8.592172530824419E-5	TGTGCCACCTGGGACAGGCGAAGGTATAAGAAACTCTTT	CATWDRRRYKKLF	TRGV5	.	TRGJ1	18	-1	-1	24
8	8.592172530824419E-5	TGTGCCACCTGGGACAGGCGAAATTATAAGAAACTCTTT	CATWDRRNYKKLF	TRGV5	.	TRGJ1	18	-1	-1	22
8	8.592172530824419E-5	TGTGCCACCTGGGACAGGGATGGTTGGTTCAAGATATTT	CATWDRDGWFKIF	TRGV3	.	TRGJP1	17	-1	-1	20
8	8.592172530824419E-5	TGTGCCACCTGGGAGCTGAATTATTATAAGAAACTCTTT	CATWELNYYKKLF	TRGV3	.	TRGJ1	13	-1	-1	17
8	8.592172530824419E-5	TGTGCCACAAATTCTTCGAATTATTATAAGAAACTCTTT	CATNSSNYYKKLF	TRGV8	.	TRGJ1	7	-1	-1	14
8	8.592172530824419E-5	TGTGCCACTAACTCCCGGTATTATAAGAAACTCTTT	CATNSRYYKKLF	TRGV2	.	TRGJ1	7	-1	-1	18
8	8.592172530824419E-5	TGTGCCACCTGCCACAATTATTATAAGAAACTCTTT	CATCHNYYKKLF	TRGV4	.	TRGJ1	10	-1	-1	15
8	8.592172530824419E-5	TGTGCCACCTGGCCAATTTATTATAAGAAACTCTTT	CATWPIYYKKLF	TRGV4	.	TRGJ1	11	-1	-1	17
8	8.592172530824419E-5	TGTGCCACCTGGGCCGGGACTTATAAGAAACTCTTT	CATWAGTYKKLF	TRGV3	.	TRGJ1	12	-1	-1	20
8	8.592172530824419E-5	TGTGCCACCTGGGCCATTTATTATAAGAAACTCTTT	CATWAIYYKKLF	TRGV3	.	TRGJ1	15	-1	-1	17
8	8.592172530824419E-5	TGTGCCACCTGGGGAGGTTATTATAAGAAACTCTTT	CATWGGYYKKLF	TRGV2	.	TRGJ1	12	-1	-1	17
8	8.592172530824419E-5	TGTGCCACCTGGGGAAGGCGTTATAAGAAACTCTTT	CATWGRRYKKLF	TRGV7	.	TRGJ1	18	-1	-1	20
8	8.592172530824419E-5	TGTGCCACCTGGGATTGGTATTATAAGAAACTCTTT	CATWDWYYKKLF	TRGV8	.	TRGJ1	17	-1	-1	18
8	8.592172530824419E-5	TGTGCCACCTGGGATCGTTATTATAAGAAACTCTTT	CATWDRYYKKLF	TRGV4	.	TRGJ1	14	-1	-1	17
8	8.592172530824419E-5	TGTGCCACCTGGGATGGAGGATATAAGAAACTCTTT	CATWDGGYKKLF	TRGV4	.	TRGJ1	16	-1	-1	21
8	8.592172530824419E-5	TGTGCCACCTGGGATAGCGGCTATAAGAAACTCTTT	CATWDSGYKKLF	TRGV8	.	TRGJ1	23	-1	-1	21
8	8.592172530824419E-5	TGTGCCACCTGGGATAGGGAGGATAAGAAACTCTTT	CATWDREDKKLF	TRGV8	.	TRGJ1	17	-1	-1	22
8	8.592172530824419E-5	TGTGCCACCTGGGACTCCCGACATAAGAAACTCTTT	CATWDSRHKKLF	TRGV2	.	TRGJ1	14	-1	-1	22
8	8.592172530824419E-5	TGTGCCACCTGGGACCTTAGGGATAAGAAACTCTTT	CATWDLRDKKLF	TRGV2	.	TRGJ1	14	-1	-1	22
8	8.592172530824419E-5	TGTGCCACCTGGGACCGTTATTATAAGAAACTCTTT	CATWDRYYKKLF	TRGV8	.	TRGJ1	13	-1	-1	17
8	8.592172530824419E-5	TGTGCCACCTGGGACGTCTTTTATAAGAAACTCTTT	CATWDVFYKKLF	TRGV4	.	TRGJ1	13	-1	-1	20
8	8.592172530824419E-5	TGTGCCACCTGGGACGGGCCTCTGAAGAAACTCTTT	CATWDGPLKKLF	TRGV2	.	TRGJ1	19	-1	-1	24
8	8.592172530824419E-5	TGTGCCACCTGGGACGGGCAGCATAAGAAACTCTTT	CATWDGQHKKLF	TRGV4	.	TRGJ1	18	-1	-1	22
8	8.592172530824419E-5	TGTGCCACCTGGGACGGGGATTATAAGAAACTCTTT	CATWDGDYKKLF	TRGV5	.	TRGJ1	17	-1	-1	19
8	8.592172530824419E-5	TGTGCCACCTGGGACGATTATTATAAGAAACTCTTT	CATWDDYYKKLF	TRGV2	.	TRGJ1	15	-1	-1	16
8	8.592172530824419E-5	TGTGCCACCTGGGACACGGCTTATAAGAAACTCTTT	CATWDTAYKKLF	TRGV7	.	TRGJ1	19	-1	-1	20
8	8.592172530824419E-5	TGTGCCACCTGGGACAGCCTTTATAAGAAACTCTTT	CATWDSLYKKLF	TRGV7	.	TRGJ1	19	-1	-1	20
8	8.592172530824419E-5	TGTGCCACCTGGGACAGGCTTCCTAAGAAACTCTTT	CATWDRLPKKLF	TRGV3	.	TRGJ1	18	-1	-1	23
8	8.592172530824419E-5	TGTGCCACCTGGGACAGGCCCGCTAAGAAACTCTTT	CATWDRPAKKLF	TRGV7	.	TRGJ1	19	-1	-1	23
8	8.592172530824419E-5	TGTGCCACCTGGGACAGGCCGGAAAAGAAACTCTTT	CATWDRPEKKLF	TRGV7	.	TRGJ1	19	-1	-1	24
8	8.592172530824419E-5	TGTGCCACCTGGGACAGGCAACCTAAGAAACTCTTT	CATWDRQPKKLF	TRGV7	.	TRGJ1	18	-1	-1	23
8	8.592172530824419E-5	TGTGCCACCTGGGACAGGGGGTATAAGAAACTCTTT	CATWDRGYKKLF	TRGV7	.	TRGJ1	17	-1	-1	21
8	8.592172530824419E-5	TGTGCCACCTGGGAGCTTTATTATAAGAAACTCTTT	CATWELYYKKLF	TRGV4	.	TRGJ1	13	-1	-1	17
8	8.592172530824419E-5	TGTGCCACCTGGGAGACTGATTGGATCAAGACGTTT	CATWETDWIKTF	TRGV8	.	TRGJP2	13	-1	-1	17
8	8.592172530824419E-5	TGTGCCACCTGGGAAGGATATTATAAGAAACTCTTT	CATWEGYYKKLF	TRGV8	.	TRGJ1	16	-1	-1	18
8	8.592172530824419E-5	TGTGCCACCTGGGAAGATTATTATAAGAAACTCTTT	CATWEDYYKKLF	TRGV8	.	TRGJ1	13	-1	-1	16
8	8.592172530824419E-5	TGTGCCACCTGGGAAAATTATTATAAGAAACTCTTT	CATWENYYKKLF	TRGV2	.	TRGJ1	13	-1	-1	15
8	8.592172530824419E-5	TGTGCCACCTGGACGAATTATTATAAGAAACTCTTT	CATWTNYYKKLF	TRGV2	.	TRGJ1	14	-1	-1	13
8	8.592172530824419E-5	TGTGCCACCTGGAGATTTTATTATAAGAAACTCTTT	CATWRFYYKKLF	TRGV4	.	TRGJ1	15	-1	-1	17
8	8.592172530824419E-5	TGTGCCACCTGGAATTATTATATCGGGAAACTCTTT	CATWNYYIGKLF	TRGV2	.	TRGJ1	11	-1	-1	11
8	8.592172530824419E-5	TGTGCCACCCCCTCAGGGTGTTATAAGAAACTCTTT	CATPSGCYKKLF	TRGV4	.	TRGJ1	8	-1	-1	20
8	8.592172530824419E-5	TGTGCCAAGGCCGAAAATTATTATAAGAAACTCTTT	CAKAENYYKKLF	TRGV4	.	TRGJ1	6	-1	-1	15
8	8.592172530824419E-5	TGTGCCCCTCGTCCTTATTATAAGAAACTCTTT	CAPRPYYKKLF	TRGV4	.	TRGJ1	8	-1	-1	14
8	8.592172530824419E-5	TGTGCCACCTGTGCCCATTATAAGAAACTCTTT	CATCAHYKKLF	TRGV4	.	TRGJ1	10	-1	-1	16
8	8.592172530824419E-5	TGTGCCACCTGGTCGAACCCTAAGAAACTCTTT	CATWSNPKKLF	TRGV3	.	TRGJ1	11	-1	-1	20
8	8.592172530824419E-5	TGTGCCACCTGGGCCCAGGGAAAGAAACTCTTT	CATWAQGKKLF	TRGV8	.	TRGJ1	12	-1	-1	21
8	8.592172530824419E-5	TGTGCCACCTGGGATGGGCTCATGAAACTCTTT	CATWDGLMKLF	TRGV4	.	TRGJ1	22	-1	-1	23
8	8.592172530824419E-5	TGTGCCACCTGGGATGAAGGTAAGAAACTCTTT	CATWDEGKKLF	TRGV8	.	TRGJ1	14	-1	-1	20
8	8.592172530824419E-5	TGTGCCACCTGGGATAGTATGAAGAAACTCTTT	CATWDSMKKLF	TRGV8	.	TRGJ1	16	-1	-1	14
8	8.592172530824419E-5	TGTGCCACCTGGGATAGGAAAAAGAAACTCTTT	CATWDRKKKLF	TRGV8	.	TRGJ1	17	-1	-1	21
8	8.592172530824419E-5	TGTGCCACCTGGGACTTTTATAAGAAACTCTTT	CATWDFYKKLF	TRGV4	.	TRGJ1	13	-1	-1	17
8	8.592172530824419E-5	TGTGCCACCTGGGACGGGCGCAGGAAACTCTTT	CATWDGRRKLF	TRGV2	.	TRGJ1	18	-1	-1	23
8	8.592172530824419E-5	TGTGCCACCTGGGACAGGCGTAAGAAACTCTTT	CATWDRRKKLF	TRGV7	.	TRGJ1	18	-1	-1	20
8	8.592172530824419E-5	TGTGCCACCTGGGACAGACCAAAGAAACTCTTT	CATWDRPKKLF	TRGV7	.	TRGJ1	19	-1	-1	21
8	8.592172530824419E-5	TGTGCCACCTGGAGGCATTATAAGAAACTCTTT	CATWRHYKKLF	TRGV7	.	TRGJ1	11	-1	-1	16
8	8.592172530824419E-5	TGTGCCACCTGGAACTATTATAAGAAACTCTTT	CATWNYYKKLF	TRGV4	.	TRGJ1	11	-1	-1	11
8	8.592172530824419E-5	TGTGCCACCCAGAATTATTATAAGAAACTCTTT	CATQNYYKKLF	TRGV3	.	TRGJ1	8	-1	-1	11
8	8.592172530824419E-5	TGTGCCTACCAGCATTATAAGAAACTCTTT	CAYQHYKKLF	TRGV2	.	TRGJ1	9	-1	-1	13
8	8.592172530824419E-5	TGTGCCACCTTATCCCTCGGGAAACTCTTT	CATLSLGKLF	TRGV2	.	TRGJ1	9	-1	-1	20
8	8.592172530824419E-5	TGTGCCACCTGTAGTTATAAGAAACTCTTT	CATCSYKKLF	TRGV8	.	TRGJ1	10	-1	-1	14
8	8.592172530824419E-5	TGTGCCACCTGGGCCTTAAAGAAACTCTTT	CATWALKKLF	TRGV7	.	TRGJ1	12	-1	-1	15
8	8.592172530824419E-5	TGTGCCACCTGGGATTTGAAGAAACTCTTT	CATWDLKKLF	TRGV8	.	TRGJ1	14	-1	-1	18
8	8.592172530824419E-5	TGTGCCACCTGGGACGAAAAGAAACTCTTT	CATWDEKKLF	TRGV2	.	TRGJ1	15	-1	-1	18
8	8.592172530824419E-5	TGTGCCACCTGGGAGTGGGGGAAACTCTTT	CATWEWGKLF	TRGV8	.	TRGJ1	13	-1	-1	20
8	8.592172530824419E-5	TGTGCCACCCGGGGCGTGAAGAAACTCTTT	CATRGVKKLF	TRGV4	.	TRGJ1	12	-1	-1	18
8	8.592172530824419E-5	TGTGCCACAGGCGGGTGGATCAAGACGTTT	CATGGWIKTF	TRGV8	.	TRGJP2	7	-1	-1	15
8	8.592172530824419E-5	TGCCGGCTGAATTATTATAAGAAACTCTTT	CRLNYYKKLF	TRGV4	.	TRGJ1	1	-1	-1	8
8	8.592172530824419E-5	TGTGCTGCGTGGGATGCGCGACTCTTT	CAAWDARLF	TRGV10	.	TRGJ1	14	-1	-1	20
8	8.592172530824419E-5	TGTGCCTTGTGGGAGGTCTCAGAGTTG	CALWEVSEL	TRGV9	.	TRGJ1	16	-1	-1	24
8	8.592172530824419E-5	TGTGCCACCTGGGAAGAGAAACTCTTT	CATWEEKLF	TRGV4	.	TRGJ1	13	-1	-1	16
8	8.592172530824419E-5	TGTGCCCCGGATAAGAAACTCTTT	CAPDKKLF	TRGV4	.	TRGJ1	5	-1	-1	10
8	8.592172530824419E-5	TGGAATTATAAGAAACTCTTT	WNYKKLF	TRGV8	.	TRGJ1	1	-1	-1	4
7	7.518150964471366E-5	TGTGCCACCTGGGACGGGCCTTGGGTGTGGGCGACGACTGGTTGGTTCAAGATATTT	CATWDGPWVWATTGWFKIF	TRGV2	.	TRGJP1	19	-1	-1	33
7	7.518150964471366E-5	TGTGCCACCTGGGACGGAGACGGGGGAGAGTTGGGCAAAAAAATCAAGGTATTT	CATWDGDGGELGKKIKVF	TRGV2	.	TRGJP	16	-1	-1	26
7	7.518150964471366E-5	TGTGCCACCTGGGGGACGTGCGGACCAAGTAGTGATTGGATCAAGACGTTT	CATWGTCGPSSDWIKTF	TRGV2	.	TRGJP2	12	-1	-1	27
7	7.518150964471366E-5	TGTGCCACCTGGGATGGGCGGGGGGCGGACTATTATTATAAGAAACTCTTT	CATWDGRGADYYYKKLF	TRGV4	.	TRGJ1	18	-1	-1	31
7	7.518150964471366E-5	TGTGCCACCTGGGATAAAGGAGGGAGTACCACTGGTTGGTTCAAGATATTT	CATWDKGGSTTGWFKIF	TRGV8	.	TRGJP1	15	-1	-1	26
7	7.518150964471366E-5	TGTGCCACCTGGGACGGGCTTGGCCTACTCCTGCCCCATAAGAAACTCTTT	CATWDGLGLLLPHKKLF	TRGV2	.	TRGJ1	18	-1	-1	37
7	7.518150964471366E-5	TGTGCCACCTGGGACGAGCGTACGCGGCCCTGGGATTATAAGAAACTCTTT	CATWDERTRPWDYKKLF	TRGV2	.	TRGJ1	18	-1	-1	34
7	7.518150964471366E-5	TGTGCCACCTGGGACAAAGCTTACCCGGGGAATTATTATAAGAAACTCTTT	CATWDKAYPGNYYKKLF	TRGV5	.	TRGJ1	15	-1	-1	29
7	7.518150964471366E-5	TGTGCTGCGTGGGATTATAACGAAGACACTGGTTGGTTCAAGATATTT	CAAWDYNEDTGWFKIF	TRGV10	.	TRGJP1	16	-1	-1	26
7	7.518150964471366E-5	TGTGCCACCTGGGGTGCGGCCCTAGGGGGTTATTATAAGAAACTCTTT	CATWGAALGGYYKKLF	TRGV8	.	TRGJ1	12	-1	-1	29
7	7.518150964471366E-5	TGTGCCACCTGGGACGGGCATGAACCTTATGATTATAAGAAACTCTTT	CATWDGHEPYDYKKLF	TRGV4	.	TRGJ1	18	-1	-1	28
7	7.518150964471366E-5	TGTGCCACCTGGGACAGGCCGCGTACCACTGGTTGGTTCAAGATATTT	CATWDRPRTTGWFKIF	TRGV3	.	TRGJP1	19	-1	-1	23
7	7.518150964471366E-5	TGTGCCACCTGGTGTTATGGCATCCATTATTATAAGAAACTCTTT	CATWCYGIHYYKKLF	TRGV2	.	TRGJ1	11	-1	-1	25
7	7.518150964471366E-5	TGTGCCACCTGGGCCCTTGCCCCGGATTATTATAAGAAACTCTTT	CATWALAPDYYKKLF	TRGV2	.	TRGJ1	12	-1	-1	22
7	7.518150964471366E-5	TGTGCCACCTGGGATCCTAGGGTATTTTATTATAAGAAACTCTTT	CATWDPRVFYYKKLF	TRGV8	.	TRGJ1	14	-1	-1	26
7	7.518150964471366E-5	TGTGCCACCTGGGATCGCGTGCCCAATTATTATAAGAAACTCTTT	CATWDRVPNYYKKLF	TRGV4	.	TRGJ1	14	-1	-1	24
7	7.518150964471366E-5	TGTGCCACCTGGGATGCTCAGGGGTTATTATGCGGGAAACTCTTT	CATWDAQGLLCGKLF	TRGV4	.	TRGJ1	15	-1	-1	35
7	7.518150964471366E-5	TGTGCCACCTGGGATGGGCTCGAATTCAGTTATAAGAAACTCTTT	CATWDGLEFSYKKLF	TRGV4	.	TRGJ1	18	-1	-1	19
7	7.518150964471366E-5	TGTGCCACCTGGGATAGGCAGGATAGTGATTGGATCAAGACGTTT	CATWDRQDSDWIKTF	TRGV8	.	TRGJP2	18	-1	-1	23
7	7.518150964471366E-5	TGTGCCACCTGGGATAGGGGGACCAGTTATTATAAGAAACTCTTT	CATWDRGTSYYKKLF	TRGV8	.	TRGJ1	17	-1	-1	26
7	7.518150964471366E-5	TGTGCCACCTGGGATAGAGGGGGGAGGGATTGGATCAAGACGTTT	CATWDRGGRDWIKTF	TRGV8	.	TRGJP2	16	-1	-1	24
7	7.518150964471366E-5	TGTGCCACCTGGGACTCTCAGGTAAGGCATTATAAGAAACTCTTT	CATWDSQVRHYKKLF	TRGV5	.	TRGJ1	14	-1	-1	28
7	7.518150964471366E-5	TGTGCCACCTGGGACCCACTTCCGAAAGATTATAAGAAACTCTTT	CATWDPLPKDYKKLF	TRGV3	.	TRGJ1	14	-1	-1	22
7	7.518150964471366E-5	TGTGCCACCTGGGACGGGTATACCACTGGTTGGTTCAAGATATTT	CATWDGYTTGWFKIF	TRGV2	.	TRGJP1	17	-1	-1	18
7	7.518150964471366E-5	TGTGCCACCTGGGACGGGCTCCCCACTGGTTGGTTCAAGATATTT	CATWDGLPTGWFKIF	TRGV2	.	TRGJP1	18	-1	-1	22
7	7.518150964471366E-5	TGTGCCACCTGGGACGGGCGAGGTAGTGATTGGATCAAGACGTTT	CATWDGRGSDWIKTF	TRGV2	.	TRGJP2	18	-1	-1	22
7	7.518150964471366E-5	TGTGCCACCTGGGACGAGGGATCGAATTATTATAAGAAACTCTTT	CATWDEGSNYYKKLF	TRGV5	.	TRGJ1	18	-1	-1	21
7	7.518150964471366E-5	TGTGCCACCTGGGACACTCCATCGAATTATTATAAGAAACTCTTT	CATWDTPSNYYKKLF	TRGV3	.	TRGJ1	15	-1	-1	21
7	7.518150964471366E-5	TGTGCCACCTGGGACAGTCCCTTACCTTATTATAAGAAACTCTTT	CATWDSPLPYYKKLF	TRGV3	.	TRGJ1	19	-1	-1	26
7	7.518150964471366E-5	TGTGCCACCTGGGACAGGCTTTGGAATTATTATAAGAAACTCTTT	CATWDRLWNYYKKLF	TRGV3	.	TRGJ1	18	-1	-1	20
7	7.518150964471366E-5	TGTGCCACCTGGGACAGGCCGGATGCTTATTATAAGAAACTCTTT	CATWDRPDAYYKKLF	TRGV5	.	TRGJ1	19	-1	-1	26
7	7.518150964471366E-5	TGTGCCACCTGGGACAGGCAGTCGGATTATTATAAGAAACTCTTT	CATWDRQSDYYKKLF	TRGV5	.	TRGJ1	18	-1	-1	21
7	7.518150964471366E-5	TGTGCCACCTGGGACAGGCAGGAGGTCGATTATAAGAAACTCTTT	CATWDRQEVDYKKLF	TRGV3	.	TRGJ1	18	-1	-1	28
7	7.518150964471366E-5	TGTGCCACCTGGACAACCCCGAGAGCTTATTATAAGAAACTCTTT	CATWTTPRAYYKKLF	TRGV7	.	TRGJ1	14	-1	-1	26
7	7.518150964471366E-5	TGTGCTGCGTGGGGTTATACCACTGGTTGGTTCAAGATATTT	CAAWGYTTGWFKIF	TRGV10	.	TRGJP1	16	-1	-1	12
7	7.518150964471366E-5	TGTGCCACCTGGCCCTGGTGCCCTAGTTATAAGAAACTCTTT	CATWPWCPSYKKLF	TRGV3	.	TRGJ1	11	-1	-1	26
7	7.518150964471366E-5	TGTGCCACCTGGGCAAATCAGAATTATTATAAGAAACTCTTT	CATWANQNYYKKLF	TRGV5	.	TRGJ1	12	-1	-1	20
7	7.518150964471366E-5	TGTGCCACCTGGGGTCTTGGTAAGGGGGTTAAGAAACTCTTT	CATWGLGKGVKKLF	TRGV8	.	TRGJ1	12	-1	-1	29
7	7.518150964471366E-5	TGTGCCACCTGGGATGCCGGTTGGGATTATAAGAAACTCTTT	CATWDAGWDYKKLF	TRGV4	.	TRGJ1	15	-1	-1	25
7	7.518150964471366E-5	TGTGCCACCTGGGATGGTCTCTCTTATTATAAGAAACTCTTT	CATWDGLSYYKKLF	TRGV8	.	TRGJ1	14	-1	-1	23
7	7.518150964471366E-5	TGTGCCACCTGGGATGGACCGAATTATTATAAGAAACTCTTT	CATWDGPNYYKKLF	TRGV4	.	TRGJ1	19	-1	-1	19
7	7.518150964471366E-5	TGTGCCACCTGGGATAGCGAAAATTATTATAAGAAACTCTTT	CATWDSENYYKKLF	TRGV8	.	TRGJ1	16	-1	-1	21
7	7.518150964471366E-5	TGTGCCACCTGGGATAGGCTCCACGGTTATAAGAAACTCTTT	CATWDRLHGYKKLF	TRGV8	.	TRGJ1	18	-1	-1	26
7	7.518150964471366E-5	TGTGCCACCTGGGACGGTCCCCTTTATTATAAGAAACTCTTT	CATWDGPLYYKKLF	TRGV2	.	TRGJ1	20	-1	-1	23
7	7.518150964471366E-5	TGTGCCACCTGGGACGGCGGTCTTTATTATAAGAAACTCTTT	CATWDGGLYYKKLF	TRGV2	.	TRGJ1	16	-1	-1	23
7	7.518150964471366E-5	TGTGCCACCTGGGACGGGTCGAATTATTATAAGAAACTCTTT	CATWDGSNYYKKLF	TRGV2	.	TRGJ1	17	-1	-1	18
7	7.518150964471366E-5	TGTGCCACCTGGGACGGGCTCCGATATTATAAGAAACTCTTT	CATWDGLRYYKKLF	TRGV2	.	TRGJ1	22	-1	-1	24
7	7.518150964471366E-5	TGTGCCACCTGGGACGGGCCTACGGATTATAAGAAACTCTTT	CATWDGPTDYKKLF	TRGV2	.	TRGJ1	19	-1	-1	25
7	7.518150964471366E-5	TGTGCCACCTGGGACGGGCCACCTTATTATAAGAAACTCTTT	CATWDGPPYYKKLF	TRGV4	.	TRGJ1	19	-1	-1	23
7	7.518150964471366E-5	TGTGCCACCTGGGACGGGCGTCGCTTTTATAAGAAACTCTTT	CATWDGRRFYKKLF	TRGV2	.	TRGJ1	18	-1	-1	26
7	7.518150964471366E-5	TGTGCCACCTGGGACGGGCGGTGTTATTATAAGAAACTCTTT	CATWDGRCYYKKLF	TRGV2	.	TRGJ2	18	-1	-1	23
7	7.518150964471366E-5	TGTGCCACCTGGGACGGGGTGGCTGGTTGGTTCAAGATATTT	CATWDGVAGWFKIF	TRGV4	.	TRGJP1	17	-1	-1	22
7	7.518150964471366E-5	TGTGCCACCTGGGACGGGGCTAGTGATTGGATCAAGACGTTT	CATWDGASDWIKTF	TRGV2	.	TRGJP2	17	-1	-1	20
7	7.518150964471366E-5	TGTGCCACCTGGGACGGGACGAGAATGTGGTTCAAGATATTT	CATWDGTRMWFKIF	TRGV2	.	TRGJP1	17	-1	-1	27
7	7.518150964471366E-5	TGTGCCACCTGGGACAGTATTCCTTATTATAAGAAACTCTTT	CATWDSIPYYKKLF	TRGV3	.	TRGJ1	16	-1	-1	23
7	7.518150964471366E-5	TGTGCCACCTGGGACAGCCCACTCTATTATAAGAAACTCTTT	CATWDSPLYYKKLF	TRGV7	.	TRGJ1	19	-1	-1	24
7	7.518150964471366E-5	TGTGCCACCTGGGACAGGCCTCTTGGTTATAAGAAACTCTTT	CATWDRPLGYKKLF	TRGV5	.	TRGJ1	20	-1	-1	26
7	7.518150964471366E-5	TGTGCCACCTGGGACAGGCCCTTTTATTATAAGAAACTCTTT	CATWDRPFYYKKLF	TRGV3	.	TRGJ1	19	-1	-1	23
7	7.518150964471366E-5	TGTGCCACCTGGGACAGGCCCCCCTATTATAAGAAACTCTTT	CATWDRPPYYKKLF	TRGV5	.	TRGJ1	19	-1	-1	24
7	7.518150964471366E-5	TGTGCCACCTGGGACAGGCCGTTTTATTATAAGAAACTCTTT	CATWDRPFYYKKLF	TRGV3	.	TRGJ1	19	-1	-1	23
7	7.518150964471366E-5	TGTGCCACCTGGGACAGGCCAGGTTATTATAAGAAACTCTTT	CATWDRPGYYKKLF	TRGV5	.	TRGJ1	19	-1	-1	23
7	7.518150964471366E-5	TGTGCCACCTGGGACAGGCAGGATTATTATAAGAAACTCTTT	CATWDRQDYYKKLF	TRGV3	.	TRGJ1	18	-1	-1	22
7	7.518150964471366E-5	TGTGCCACCTGGGACAGGACGAATTATTATAAGAAACTCTTT	CATWDRTNYYKKLF	TRGV3	.	TRGJ1	17	-1	-1	19
7	7.518150964471366E-5	TGTGCCACCTGGGACAGGAACCGGGATTATAAGAAACTCTTT	CATWDRNRDYKKLF	TRGV5	.	TRGJ1	17	-1	-1	25
7	7.518150964471366E-5	TGTGCCACCTGGGAGGGGGGGAATTATTATAAGAAACTCTTT	CATWEGGNYYKKLF	TRGV7	.	TRGJ1	13	-1	-1	20
7	7.518150964471366E-5	TGTGCCACCTGGGAAGGTTCGGACTATTATAAGAAACTCTTT	CATWEGSDYYKKLF	TRGV2	.	TRGJ1	16	-1	-1	17
7	7.518150964471366E-5	TGTGCCACCCGGAGGGAAAAGAATTATTATAAGAAACTCTTT	CATRREKNYYKKLF	TRGV5	.	TRGJ1	11	-1	-1	20
7	7.518150964471366E-5	TGTGTCGCGAAGGGATGGGGTTATTATAAGAAACTCTTT	CVAKGWGYYKKLF	TRGV4	.	TRGJ1	18	-1	-1	20
7	7.518150964471366E-5	TGTGCCTGCTGGATTAGGTATTATTATAAGAAACTCTTT	CACWIRYYYKKLF	TRGV11	.	TRGJ1	17	-1	-1	19
7	7.518150964471366E-5	TGTGCCTGCTGGATCCTGCCTTATTATAAGAAACTCTTT	CACWILPYYKKLF	TRGV11	.	TRGJ1	13	-1	-1	20
7	7.518150964471366E-5	TGTGCCACCTGCCCTGACATTGGTTATAAGAAACTCTTT	CATCPDIGYKKLF	TRGV8	.	TRGJ1	10	-1	-1	23
7	7.518150964471366E-5	TGTGCCACCTGGGCAACCGATTATTATAAGAAACTCTTT	CATWATDYYKKLF	TRGV8	.	TRGJ1	12	-1	-1	19
7	7.518150964471366E-5	TGTGCCACCTGGGATTCGAATTATTATAAGAAACTCTTT	CATWDSNYYKKLF	TRGV8	.	TRGJ1	14	-1	-1	13
7	7.518150964471366E-5	TGTGCCACCTGGGATGTAACTTATTATAAGAAACTCTTT	CATWDVTYYKKLF	TRGV4	.	TRGJ1	15	-1	-1	20
7	7.518150964471366E-5	TGTGCCACCTGGGATGGGCGGGGGTATAAGAAACTCTTT	CATWDGRGYKKLF	TRGV4	.	TRGJ1	18	-1	-1	24
7	7.518150964471366E-5	TGTGCCACCTGGGATAGGAATCGATATAAGAAACTCTTT	CATWDRNRYKKLF	TRGV8	.	TRGJ1	17	-1	-1	24
7	7.518150964471366E-5	TGTGCCACCTGGGATAATTGGGGGTATAAGAAACTCTTT	CATWDNWGYKKLF	TRGV8	.	TRGJ1	15	-1	-1	24
7	7.518150964471366E-5	TGTGCCACCTGGGACCCTCGTACATATAAGAAACTCTTT	CATWDPRTYKKLF	TRGV7	.	TRGJ1	14	-1	-1	24
7	7.518150964471366E-5	TGTGCCACCTGGGACGGCGACTATTATAAGAAACTCTTT	CATWDGDYYKKLF	TRGV2	.	TRGJ1	16	-1	-1	21
7	7.518150964471366E-5	TGTGCCACCTGGGACGGGCTTCGATATAAGAAACTCTTT	CATWDGLRYKKLF	TRGV4	.	TRGJ1	18	-1	-1	24
7	7.518150964471366E-5	TGTGCCACCTGGGACGGGCTTAATATCAAGAAACTCTTT	CATWDGLNIKKLF	TRGV2	.	TRGJ1	18	-1	-1	19
7	7.518150964471366E-5	TGTGCCACCTGGGACGGGCTAGATTATAAGAAACTCTTT	CATWDGLDYKKLF	TRGV2	.	TRGJ1	18	-1	-1	22
7	7.518150964471366E-5	TGTGCCACCTGGGACGGGCCGTGGTATAAGAAACTCTTT	CATWDGPWYKKLF	TRGV4	.	TRGJ1	19	-1	-1	24
7	7.518150964471366E-5	TGTGCCACCTGGGACGGGCCGAGAATGGAGAAACTCTTT	CATWDGPRMEKLF	TRGV2	.	TRGJ1	19	-1	-1	28
7	7.518150964471366E-5	TGTGCCACCTGGGACGGGCAGCACAGGTGGAAACTCTTT	CATWDGQHRWKLF	TRGV2	.	TRGJ1	29	-1	-1	29
7	7.518150964471366E-5	TGTGCCACCTGGGACGGGGACCGTCATAAGAAACTCTTT	CATWDGDRHKKLF	TRGV2	.	TRGJ1	24	-1	-1	25
7	7.518150964471366E-5	TGTGCCACCTGGGACGGACGATATTATAAGAAACTCTTT	CATWDGRYYKKLF	TRGV4	.	TRGJ1	16	-1	-1	21
7	7.518150964471366E-5	TGTGCCACCTGGGACGATAATTATTATAAGAAACTCTTT	CATWDDNYYKKLF	TRGV2	.	TRGJ1	15	-1	-1	18
7	7.518150964471366E-5	TGTGCCACCTGGGACGAGGAATATTATAAGAAACTCTTT	CATWDEEYYKKLF	TRGV7	.	TRGJ1	18	-1	-1	18
7	7.518150964471366E-5	TGTGCCACCTGGGACAGGCGTTATTATAAGAAACTCTTT	CATWDRRYYKKLF	TRGV3	.	TRGJ1	18	-1	-1	20
7	7.518150964471366E-5	TGTGCCACCTGGGACAGGCGATTTAATCAGAAACTCTTT	CATWDRRFNQKLF	TRGV7	.	TRGJ1	18	-1	-1	25
7	7.518150964471366E-5	TGTGCCACCTGGGACAGGGCAGGGGATAAGAAACTCTTT	CATWDRAGDKKLF	TRGV7	.	TRGJ1	17	-1	-1	25
7	7.518150964471366E-5	TGTGCCACCTGGGACAGAACCAAGGGGAAGAAACTCTTT	CATWDRTKGKKLF	TRGV8	.	TRGJ1	16	-1	-1	27
7	7.518150964471366E-5	TGTGCCACCTGGGAGGGGAATTATTATAAGAAACTCTTT	CATWEGNYYKKLF	TRGV4	.	TRGJ1	17	-1	-1	17
7	7.518150964471366E-5	TGTGCCACCTGGGAGAGGAATTATTATAAGAAACTCTTT	CATWERNYYKKLF	TRGV4	.	TRGJ1	13	-1	-1	17
7	7.518150964471366E-5	TGTGCCACCTGGATATTAAATTATTATAAGAAACTCTTT	CATWILNYYKKLF	TRGV3	.	TRGJ1	11	-1	-1	18
7	7.518150964471366E-5	TGTGCCACCTGGACCCCGAATTATTATAAGAAACTCTTT	CATWTPNYYKKLF	TRGV8	.	TRGJ1	11	-1	-1	16
7	7.518150964471366E-5	TGTGCCACCTGGAGAACTTCTGGTTGGTTCAAGATATTT	CATWRTSGWFKIF	TRGV3	.	TRGJP1	11	-1	-1	19
7	7.518150964471366E-5	TGTGCCACCCCACTTCTGAATTATTATAAGAAACTCTTT	CATPLLNYYKKLF	TRGV8	.	TRGJ1	8	-1	-1	13
7	7.518150964471366E-5	TGTGCCACCGGGAGTGGGAGTTATTATAAGAAACTCTTT	CATGSGSYYKKLF	TRGV4	.	TRGJ2	17	-1	-1	17
7	7.518150964471366E-5	TGTGCTGCGTGGGGGTTATATTATAAGAAACTCTTT	CAAWGLYYKKLF	TRGV10	.	TRGJ1	12	-1	-1	18
7	7.518150964471366E-5	TGTGCCCCATTTGGGAATTATTATAAGAAACTCTTT	CAPFGNYYKKLF	TRGV2	.	TRGJ1	5	-1	-1	14
7	7.518150964471366E-5	TGTGCCACCTGCTGTATTATTTATAAGAAACTCTTT	CATCCIIYKKLF	TRGV8	.	TRGJ1	10	-1	-1	15
7	7.518150964471366E-5	TGTGCCACCTGGCCCTATTATTATAAGAAACTCTTT	CATWPYYYKKLF	TRGV8	.	TRGJ1	11	-1	-1	16
7	7.518150964471366E-5	TGTGCCACCTGGGTTGCCTATTATAAGAAACTCTTT	CATWVAYYKKLF	TRGV4	.	TRGJ1	15	-1	-1	18
7	7.518150964471366E-5	TGTGCCACCTGGGTAACCCTGAATAAGAAACTCTTT	CATWVTLNKKLF	TRGV4	.	TRGJ1	12	-1	-1	22
7	7.518150964471366E-5	TGTGCCACCTGGGGGTTCCCGAATAAGAAACTCTTT	CATWGFPNKKLF	TRGV4	.	TRGJ1	12	-1	-1	22
7	7.518150964471366E-5	TGTGCCACCTGGGGGTGGGGTTGGATCAAGACGTTT	CATWGWGWIKTF	TRGV8	.	TRGJP2	12	-1	-1	20
7	7.518150964471366E-5	TGTGCCACCTGGGATTCTGGTTGGTTCAAGATATTT	CATWDSGWFKIF	TRGV8	.	TRGJP1	14	-1	-1	16
7	7.518150964471366E-5	TGTGCCACCTGGGATACGGATTATAAGAAACTCTTT	CATWDTDYKKLF	TRGV8	.	TRGJ1	15	-1	-1	19
7	7.518150964471366E-5	TGTGCCACCTGGGACTCGGGGTATAAGAAACTCTTT	CATWDSGYKKLF	TRGV4	.	TRGJ1	13	-1	-1	21
7	7.518150964471366E-5	TGTGCCACCTGGGACTGCCCGAATAAGAAACTCTTT	CATWDCPNKKLF	TRGV3	.	TRGJ1	14	-1	-1	22
7	7.518150964471366E-5	TGTGCCACCTGGGACTATTATTATAAGAAACTCTTT	CATWDYYYKKLF	TRGV5	.	TRGJ1	14	-1	-1	16
7	7.518150964471366E-5	TGTGCCACCTGGGACCGGGATTATAAGAAACTCTTT	CATWDRDYKKLF	TRGV7	.	TRGJ1	17	-1	-1	19
7	7.518150964471366E-5	TGTGCCACCTGGGACGTTCTCTATAAGAAACTCTTT	CATWDVLYKKLF	TRGV5	.	TRGJ1	14	-1	-1	21
7	7.518150964471366E-5	TGTGCCACCTGGGACGGGCACTATAAGAAACTCTTT	CATWDGHYKKLF	TRGV4	.	TRGJ1	18	-1	-1	21
7	7.518150964471366E-5	TGTGCCACCTGGGACATTTATTATAAGAAACTCTTT	CATWDIYYKKLF	TRGV3	.	TRGJ1	15	-1	-1	17
7	7.518150964471366E-5	TGTGCCACCTGGGACACCTATTATAAGAAACTCTTT	CATWDTYYKKLF	TRGV3	.	TRGJ1	15	-1	-1	18
7	7.518150964471366E-5	TGTGCCACCTGGGACAGTAATTATAAGAAACTCTTT	CATWDSNYKKLF	TRGV5	.	TRGJ1	16	-1	-1	19
7	7.518150964471366E-5	TGTGCCACCTGGGACAGCTATTATAAGAAACTCTTT	CATWDSYYKKLF	TRGV3	.	TRGJ1	16	-1	-1	18
7	7.518150964471366E-5	TGTGCCACCTGGGACAGGCCATATAAGAAACTCTTT	CATWDRPYKKLF	TRGV3	.	TRGJ1	19	-1	-1	21
7	7.518150964471366E-5	TGTGCCACCTGGGAGGGCTATTATAAGAAACTCTTT	CATWEGYYKKLF	TRGV3	.	TRGJ1	13	-1	-1	18
7	7.518150964471366E-5	TGTGCCACCTGGGAATGGTATTATAAGAAACTCTTT	CATWEWYYKKLF	TRGV7	.	TRGJ1	13	-1	-1	18
7	7.518150964471366E-5	TGTGCCACCTGGGAACAGTATTATAAGAAACTCTTT	CATWEQYYKKLF	TRGV8	.	TRGJ1	13	-1	-1	18
7	7.518150964471366E-5	TGTGCCACCTGGAGGGGGTATTATAAGAAACTCTTT	CATWRGYYKKLF	TRGV3	.	TRGJ1	11	-1	-1	18
7	7.518150964471366E-5	TGTGCCACCGGATCTATTTATTATAAGAAACTCTTT	CATGSIYYKKLF	TRGV8	.	TRGJ1	8	-1	-1	17
7	7.518150964471366E-5	TGTGCCACCATCCGGAATTATTATAAGAAACTCTTT	CATIRNYYKKLF	TRGV8	.	TRGJ1	8	-1	-1	14
7	7.518150964471366E-5	TGTGCTGCGTGGGATTCGTATAAGAAACTCTTT	CAAWDSYKKLF	TRGV10	.	TRGJ1	19	-1	-1	18
7	7.518150964471366E-5	TGTGCCGCGTGGGATAATTATAAGAAACTCTTT	CAAWDNYKKLF	TRGV10	.	TRGJ1	14	-1	-1	13
7	7.518150964471366E-5	TGTGCCATGCCGGATTATTATAAGAAACTCTTT	CAMPDYYKKLF	TRGV7	.	TRGJ1	6	-1	-1	10
7	7.518150964471366E-5	TGTGCCACCTGGGCGAATTGGATCAAGACGTTT	CATWANWIKTF	TRGV8	.	TRGJP2	12	-1	-1	16
7	7.518150964471366E-5	TGTGCCACCTGGGGCTATTATAAGAAACTCTTT	CATWGYYKKLF	TRGV7	.	TRGJ1	12	-1	-1	15
7	7.518150964471366E-5	TGTGCCACCTGGGATTTTTATAAGAAACTCTTT	CATWDFYKKLF	TRGV4	.	TRGJ1	14	-1	-1	13
7	7.518150964471366E-5	TGTGCCACCTGGGATTTTGGGAAGAAACTCTTT	CATWDFGKKLF	TRGV8	.	TRGJ1	14	-1	-1	21
7	7.518150964471366E-5	TGTGCCACCTGGGATTGGAGTAAGAAACTCTTT	CATWDWSKKLF	TRGV4	.	TRGJ1	17	-1	-1	20
7	7.518150964471366E-5	TGTGCCACCTGGGATGCCTATAAGAAACTCTTT	CATWDAYKKLF	TRGV4	.	TRGJ1	15	-1	-1	18
7	7.518150964471366E-5	TGTGCCACCTGGGATGGTCATAAGAAACTCTTT	CATWDGHKKLF	TRGV4	.	TRGJ1	16	-1	-1	19
7	7.518150964471366E-5	TGTGCCACCTGGGATGATTATAAGAAACTCTTT	CATWDDYKKLF	TRGV8	.	TRGJ1	14	-1	-1	13
7	7.518150964471366E-5	TGTGCCACCTGGGATATGAGAGGTATCCTCTTT	CATWDMRGILF	TRGV8	.	TRGJ1	15	-1	-1	27
7	7.518150964471366E-5	TGTGCCACCTGGGATAGGAATAAGAAACTCTTT	CATWDRNKKLF	TRGV8	.	TRGJ1	17	-1	-1	19
7	7.518150964471366E-5	TGTGCCACCTGGGACCCAGACGGGAAACTCTTT	CATWDPDGKLF	TRGV4	.	TRGJ1	13	-1	-1	23
7	7.518150964471366E-5	TGTGCCACCTGGGACGCGTCGGAGAAACTCTTT	CATWDASEKLF	TRGV2	.	TRGJ1	15	-1	-1	22
7	7.518150964471366E-5	TGTGCCACCTGGGACGGTACTAAGAAACTCTTT	CATWDGTKKLF	TRGV2	.	TRGJ1	16	-1	-1	20
7	7.518150964471366E-5	TGTGCCACCTGGGAGTTTTATAAGAAACTCTTT	CATWEFYKKLF	TRGV4	.	TRGJ1	13	-1	-1	17
7	7.518150964471366E-5	TGTGCCACCTGGGAATGGTATAAGAAACTCTTT	CATWEWYKKLF	TRGV4	.	TRGJ1	17	-1	-1	18
7	7.518150964471366E-5	TGTGCCACCTGGACCGCCTTTAAGAAACTCTTT	CATWTAFKKLF	TRGV5	.	TRGJ1	11	-1	-1	20
7	7.518150964471366E-5	TGTGCCACCTGGAGGGACCCTAAGAAACTCTTT	CATWRDPKKLF	TRGV8	.	TRGJ1	11	-1	-1	20
7	7.518150964471366E-5	TGTGCCACCGATAGGGTGTTGCGGAAACTCTTT	CATDRVLRKLF	TRGV8	.	TRGJ1	8	-1	-1	23
7	7.518150964471366E-5	TGTGCCGCCCCAGGTTGGTTCAAGATATTT	CAAPGWFKIF	TRGV2	.	TRGJP1	8	-1	-1	12
7	7.518150964471366E-5	TGTGCCGCCACTGGTTGGTTCAAGATATTT	CAATGWFKIF	TRGV4	.	TRGJP1	8	-1	-1	7
7	7.518150964471366E-5	TGTGCCACCTGTTATTATAAGAAACTCTTT	CATCYYKKLF	TRGV8	.	TRGJ1	10	-1	-1	11
7	7.518150964471366E-5	TGTGCCACCTGGGATGGCTGGAAACTCTTT	CATWDGWKLF	TRGV8	.	TRGJ1	17	-1	-1	20
7	7.518150964471366E-5	TGTGCCACCTGGGACGTTAAGAAACTCTTT	CATWDVKKLF	TRGV4	.	TRGJ1	13	-1	-1	17
7	7.518150964471366E-5	TGTGCCACCTGGGACAGGCAGAAACTCTTT	CATWDRQKLF	TRGV3	.	TRGJ1	18	-1	-1	19
7	7.518150964471366E-5	TGTGCCTTGTGGGAGTTACACCCGTTT	CALWELHPF	TRGV9	.	TRGJP2	21	-1	-1	22
7	7.518150964471366E-5	TGTGCCTGCAACAATAAGAAACTCTTT	CACNNKKLF	TRGV11	.	TRGJ1	8	-1	-1	13
7	7.518150964471366E-5	TGTGCCACCTCGGATAAGAAACTCTTT	CATSDKKLF	TRGV7	.	TRGJ1	13	-1	-1	13
7	7.518150964471366E-5	TGTGCCACCTGGGATCAGAAACTCTTT	CATWDQKLF	TRGV8	.	TRGJ1	14	-1	-1	13
7	7.518150964471366E-5	TGTGCCACCTGGGACGGCCAACTCTTT	CATWDGQLF	TRGV2	.	TRGJ1	16	-1	-1	19
7	7.518150964471366E-5	TGTGCCACCTGGGAGGCGAAACTCTTT	CATWEAKLF	TRGV4	.	TRGJ1	13	-1	-1	17
7	7.518150964471366E-5	TGTGCCACCGGTTGGTTCAAGATATTT	CATGWFKIF	TRGV2	.	TRGJP1	8	-1	-1	4
7	7.518150964471366E-5	TGTGGGGTATATTATAAGAAACTCTTT	CGVYYKKLF	TRGV3	.	TRGJ1	3	-1	-1	9
7	7.518150964471366E-5	TGTGCCCCAAAAAAGAAACTCTTT	CAPKKKLF	TRGV4	.	TRGJ1	5	-1	-1	12
7	7.518150964471366E-5	TGTGCCACACTGAAACTCTTT	CATLKLF	TRGV8	.	TRGJ1	11	-1	-1	11
6	6.444129398118315E-5	TGTGCCACCTGGGACGGGCTTGAAGTCACAGCCACCTGGGACGGGCTCGCGTATAAGAAACTCTTT	CATWDGLEVTATWDGLAYKKLF	TRGV4	.	TRGJ1	18	-1	-1	51
6	6.444129398118315E-5	TGTGCCACCTGGGACTTCCTGATAACAAATGATACCACTGGTTGGTTCAAGATATTT	CATWDFLITNDTTGWFKIF	TRGV3	.	TRGJP1	14	-1	-1	31
6	6.444129398118315E-5	TGTGCCACCTGGGACGGGCCCTCCCCCCCTTATACCACTGGTTGGTTCAAGATATTT	CATWDGPSPPYTTGWFKIF	TRGV2	.	TRGJP1	24	-1	-1	30
6	6.444129398118315E-5	TGTGCCTGCTGGATTAGGCACGTCCCCGGGTCAGTCGATTATAAGAAACTCTTT	CACWIRHVPGSVDYKKLF	TRGV11	.	TRGJ1	25	-1	-1	37
6	6.444129398118315E-5	TGTGCCACCTGGGGAGGGGCCCGGATACAACCTCTTTATTATAAGAAACTCTTT	CATWGGARIQPLYYKKLF	TRGV8	.	TRGJ1	12	-1	-1	35
6	6.444129398118315E-5	TGTGCCACCTGGGCCAGTATTCCTGGCCAGTCTTATTATAAGAAACTCTTT	CATWASIPGQSYYKKLF	TRGV5	.	TRGJ1	16	-1	-1	32
6	6.444129398118315E-5	TGTGCCACCTGGGATAGCGGGGCATATAGTAGTGATTGGATCAAGACGTTT	CATWDSGAYSSDWIKTF	TRGV8	.	TRGJP2	16	-1	-1	23
6	6.444129398118315E-5	TGTGCCACCTGGGATAGGGCTCAGGAGTTGGGCAAAAAAATCAAGGTATTT	CATWDRAQELGKKIKVF	TRGV8	.	TRGJP	20	-1	-1	21
6	6.444129398118315E-5	TGTGCCACCTGGGACGGCCTCACTGGTTTGAATTATTATAAGAAACTCTTT	CATWDGLTGLNYYKKLF	TRGV2	.	TRGJ1	16	-1	-1	26
6	6.444129398118315E-5	TGTGCCACCTGGGACGGGCTAATCTGGAGTAGTGATTGGATCAAGACGTTT	CATWDGLIWSSDWIKTF	TRGV2	.	TRGJP2	18	-1	-1	27
6	6.444129398118315E-5	TGTGCCACCTGGGACGGGCCGAGGAGTATCAATTATTATAAGAAACTCTTT	CATWDGPRSINYYKKLF	TRGV4	.	TRGJ1	19	-1	-1	30
6	6.444129398118315E-5	TGTGCCACCTGGGACAGGCGGGACCAGACGAATTATTATAAGAAACTCTTT	CATWDRRDQTNYYKKLF	TRGV5	.	TRGJ1	18	-1	-1	28
6	6.444129398118315E-5	TGTGCCACCTGGACCACGCAAGCCCCTAGTAGTGATTGGATCAAGACATTT	CATWTTQAPSSDWIKTF	TRGV3	.	TRGJP2	11	-1	-1	26
6	6.444129398118315E-5	TGTGCCACCTGGGTGACTCTCTCCCGTAGTGATTGGATCAAGACGTTT	CATWVTLSRSDWIKTF	TRGV4	.	TRGJP2	12	-1	-1	25
6	6.444129398118315E-5	TGTGCCACCTGGGATGGCCGCGGCCGAGATTATTATAAGAAACTCTTT	CATWDGRGRDYYKKLF	TRGV4	.	TRGJ1	16	-1	-1	24
6	6.444129398118315E-5	TGTGCCACCTGGGACGGCCGATATACCACTGGTTGGTTCAAGATATTT	CATWDGRYTTGWFKIF	TRGV4	.	TRGJP1	16	-1	-1	20
6	6.444129398118315E-5	TGTGCCACCTGGGACGGCGGAAGATCCACTGGTTGGTTCAAGATATTT	CATWDGGRSTGWFKIF	TRGV2	.	TRGJP1	16	-1	-1	25
6	6.444129398118315E-5	TGTGCCACCTGGGACGGGCCGATTTGGAATTATTATAAGAAACTCTTT	CATWDGPIWNYYKKLF	TRGV2	.	TRGJ1	19	-1	-1	23
6	6.444129398118315E-5	TGTGCCACCTGGGACGGGCCAGGTAGTAGTGATTGGATCAAGACGTTT	CATWDGPGSSDWIKTF	TRGV2	.	TRGJP2	19	-1	-1	23
6	6.444129398118315E-5	TGTGCCACCTGGGACGGGCGAGGGTTCGGTTATTATAAGAAACTCTTT	CATWDGRGFGYYKKLF	TRGV2	.	TRGJ1	18	-1	-1	29
6	6.444129398118315E-5	TGTGCCACCTGGGACAGGCTGAGGGTTCTTTATTATAAGAAACTCTTT	CATWDRLRVLYYKKLF	TRGV5	.	TRGJ1	18	-1	-1	29
6	6.444129398118315E-5	TGTGCCACCTGGGACAGGCCCTCTAGAGGAGGGTATAAGAAACTCTTT	CATWDRPSRGGYKKLF	TRGV3	.	TRGJ1	19	-1	-1	33
6	6.444129398118315E-5	TGTGCCACCTGGGAGTGCCTGCGCAGAATTTATTATAAGAAACTCTTT	CATWECLRRIYYKKLF	TRGV4	.	TRGJ1	13	-1	-1	25
6	6.444129398118315E-5	TGTGCCACCTGGGAATCGAGGGAGTTGGGCAAAAAAATCAAGGTATTT	CATWESRELGKKIKVF	TRGV2	.	TRGJP	13	-1	-1	21
6	6.444129398118315E-5	TGTGCCACCTGGGAATGTGCAAACTGGGAGGGCTATAAGAAACTCTTT	CATWECANWEGYKKLF	TRGV8	.	TRGJ1	13	-1	-1	33
[truncated: 1,903 more rows]
