# Supplementary material for: Dissection of the Human T-Cell Receptor γ Gene Repertoire in the Brain and Peripheral Blood Identifies Age- and Alzheimer's Disease-Associated Clonotype Profiles
Source: Front Immunol. 2020 Jan 29;11:12. doi: 10.3389/fimmu.2020.00012 (PMC7025544; doi:10.3389/fimmu.2020.00012)
Supplement: Supplementary file 5 [file Data_Sheet_2.zip › repertoires_corrected_and_decontaminated/4.txt]

count	freq	cdr3nt	cdr3aa	v	d	j	VEnd	DStart	DEnd	JStart
30998	0.13072871198606595	TGTGCCTTGTGGGAGGTGTCGGACTATTATAAGAAACTCTTT	CALWEVSDYYKKLF	TRGV9	.	TRGJ2	17	-1	-1	18
24663	0.10401194347094472	TGTGCCTTGTGGGAGGTCCGAGAGTTGGGCAAAAAAATCAAGGTATTT	CALWEVRELGKKIKVF	TRGV9	.	TRGJP	16	-1	-1	20
20500	0.08645520987529363	TGTGCCTTGTGGGACATGCGCGAGTTGGGCAAAAAAATCAAGGTATTT	CALWDMRELGKKIKVF	TRGV9	.	TRGJP	13	-1	-1	21
9227	0.03891327909850412	TGTGCCTTGTGTTATTATAAGAAACTCTTT	CALCYYKKLF	TRGV9	.	TRGJ1	10	-1	-1	11
7857	0.03313554068244791	TGTGCCTTGTGGGAGGTGCTCCTCCTGCAAGAGTTGGGCAAAAAAATCAAGGTATTT	CALWEVLLLQELGKKIKVF	TRGV9	.	TRGJP	30	-1	-1	26
5655	0.023848985943648073	TGTGCCTTGTGGGAGGACGCACCCGATTATTATAAGAAACTCTTT	CALWEDAPDYYKKLF	TRGV9	.	TRGJ2	22	-1	-1	25
2849	0.01201516550901032	TGTGCCTTGTGGGACGAAGAGTTGGGCAAAAAAATCAAGGTATTT	CALWDEELGKKIKVF	TRGV9	.	TRGJP	13	-1	-1	9
2747	0.011584998123289347	TGTGCTGCGTGCCATTATTATAAGAAACTCTTT	CAACHYYKKLF	TRGV10	.	TRGJ2	16	-1	-1	13
2680	0.011302437193453021	TGTGCCTTGTACAAACTCTTT	CALYKLF	TRGV9	.	TRGJ1	9	-1	-1	12
2602	0.010973485663195807	TGTGCCTTGTGGGAGGCCCGACAAGAGTTGGGCAAAAAAATCAAGGTATTT	CALWEARQELGKKIKVF	TRGV9	.	TRGJP	15	-1	-1	21
2105	0.00887747398963381	TGTGCCACCTGGGACCCAAGGCATTATAAGAAACTCTTT	CATWDPRHYKKLF	TRGV5	.	TRGJ1	14	-1	-1	22
1146	0.0048330570983944636	TGTGCTGCGTGGGATCCCGATTATTATTATAAGAAACTCTTT	CAAWDPDYYYKKLF	TRGV10	.	TRGJ1	14	-1	-1	22
964	0.004065503527794296	TGTGCTGCGTGGGATTATTATAAGAAACTCTTT	CAAWDYYKKLF	TRGV10	.	TRGJ1	16	-1	-1	13
764	0.003222038065596309	TGTGCCTTGTCACTCTTT	CALSLF	TRGV9	.	TRGJ1	9	-1	-1	11
752	0.0031714301378644298	TGTGCCTTGTGGGAGGTGCATAAGAAACTCTTT	CALWEVHKKLF	TRGV9	.	TRGJ1	19	-1	-1	19
743	0.0031334741920655204	TGTGCCACCTGGGAGGCCGGTTATTATAAGAAACTCTTT	CATWEAGYYKKLF	TRGV4	.	TRGJ1	13	-1	-1	20
700	0.0029521291176929534	TGTGCTGCGTGGGATCGCCTATGGTTCAAGATATTT	CAAWDRLWFKIF	TRGV10	.	TRGJP1	14	-1	-1	21
659	0.002779218697942366	TGTGCCTTGTGGGAGGTGACCCCTAAGAAACTCTTT	CALWEVTPKKLF	TRGV9	.	TRGJ1	20	-1	-1	23
656	0.002766566716009396	TGTGCCTTGTGGGAGGTGCGGAAACTCTTT	CALWEVRKLF	TRGV9	.	TRGJ1	18	-1	-1	20
575	0.0024249632038192115	TGTGCTGCGTGGGATTATAAGAAACTCTTT	CAAWDYKKLF	TRGV10	.	TRGJ1	16	-1	-1	13
547	0.0023068780391114936	TGTGCCTTGACTAAGAAACTCTTT	CALTKKLF	TRGV9	.	TRGJ1	8	-1	-1	11
532	0.0022436181294466446	TGTGCCTTGTGGGAGGAGAAACTCTTT	CALWEEKLF	TRGV9	.	TRGJ2	15	-1	-1	16
500	0.0021086636554949667	TGTGCCACCTGGGACGGGCCCTATTATAAGAAACTCTTT	CATWDGPYYKKLF	TRGV2	.	TRGJ1	20	-1	-1	21
469	0.0019779265088542787	TGTGCCTTGTGGGAGGTGCCCTATAAGAAACTCTTT	CALWEVPYKKLF	TRGV9	.	TRGJ2	21	-1	-1	21
467	0.001969491854232299	TGTGCCTTGTGGGAGGCTAAGAAACTCTTT	CALWEAKKLF	TRGV9	.	TRGJ1	15	-1	-1	17
450	0.0018977972899454699	TGTGCCTTGTGGGAGGAATTCCCTCGCGACCTCTTT	CALWEEFPRDLF	TRGV9	.	TRGJ1	15	-1	-1	30
446	0.0018809279807015101	TGTGCCTTGTTGTTGCTCTTT	CALLLLF	TRGV9	.	TRGJ1	9	-1	-1	15
438	0.0018471893622135907	TGTGCCACCTCGGCACTCTTT	CATSALF	TRGV4	.	TRGJ1	12	-1	-1	14
437	0.0018429720349026008	TGTGCCTTGTGGGAGGTGCCGGCCAAGAAACTCTTT	CALWEVPAKKLF	TRGV9	.	TRGJ1	18	-1	-1	24
434	0.001830320052969631	TGTGCTGCGTGGGATTTAGAGAAACTCTTT	CAAWDLEKLF	TRGV10	.	TRGJ2	15	-1	-1	13
429	0.0018092334164146813	TGTGCCACCTGGGATAATAGGAAACTCTTT	CATWDNRKLF	TRGV8	.	TRGJ1	15	-1	-1	13
419	0.001767060143304782	TGTGCCTTGTGGGAGGTGCGCGGGCTCTTT	CALWEVRGLF	TRGV9	.	TRGJ2	18	-1	-1	24
413	0.0017417561794388424	TGTGCTGCGTGGGATTATAAGGGGAAACTCTTT	CAAWDYKGKLF	TRGV10	.	TRGJ2	16	-1	-1	23
397	0.0016742789424630034	TGTGCCTTGGGATATTATAAGAAACTCTTT	CALGYYKKLF	TRGV9	.	TRGJ1	8	-1	-1	12
387	0.0016321056693531042	TGTGCCTTGTGGGAGGGCTTTCTCTTT	CALWEGFLF	TRGV9	.	TRGJ1	15	-1	-1	21
384	0.0016194536874201344	TGTGCCTTGTATTATAAGAAACTCTTT	CALYYKKLF	TRGV9	.	TRGJ2	9	-1	-1	9
366	0.0015435417958223157	TGTGCCTTGTGGGAGGTCTATTATTATAAGAAACTCTTT	CALWEVYYYKKLF	TRGV9	.	TRGJ2	16	-1	-1	19
365	0.0015393244685113256	TGTGCCACCTGGGACAGGCCTCCGTCGAATTATTATAAGAAACTCTTT	CATWDRPPSNYYKKLF	TRGV5	.	TRGJ1	20	-1	-1	24
361	0.0015224551592673658	TGTGCCTTGTGGGAGGTGTCTACCAAACTCTTT	CALWEVSTKLF	TRGV9	.	TRGJ1	17	-1	-1	24
361	0.0015224551592673658	TGTGCCTTGTGGGACGGCGGGAAACTCTTT	CALWDGGKLF	TRGV9	.	TRGJ1	13	-1	-1	20
347	0.0014634125769135069	TGTGCCTTGTGGGAGCAGCAAGAGTTGGGCAAAAAAATCAAGGTATTT	CALWEQQELGKKIKVF	TRGV9	.	TRGJP	14	-1	-1	17
344	0.001450760594980537	TGTGCCTCATGTGGGCTCTTT	CASCGLF	TRGV9	.	TRGJ1	14	-1	-1	15
340	0.0014338912857365773	TGTGCCTTGTGGGAGGTTAAGGGACTCTTT	CALWEVKGLF	TRGV9	.	TRGJ1	16	-1	-1	17
333	0.0014043699945596477	TGTGCTACGACGAAACTCTTT	CATTKLF	TRGV9	.	TRGJ1	4	-1	-1	11
329	0.001387500685315688	TGTGCCTTGTGGGAGGTGCTGTTGGGTAAGAAACTCTTT	CALWEVLLGKKLF	TRGV9	.	TRGJ1	18	-1	-1	26
322	0.0013579793941387586	TGTGCTGCGTGTGGGCGGAAACTCTTT	CAACGRKLF	TRGV10	.	TRGJ1	10	-1	-1	17
312	0.0013158061210288591	TGTGCCTTGTGGGAGGTCGGGAAACTCTTT	CALWEVGKLF	TRGV9	.	TRGJ1	16	-1	-1	20
310	0.0013073714664068794	TGTGCCTACCCCCAGGGCGAGAAACTCTTT	CAYPQGEKLF	TRGV9	.	TRGJ1	6	-1	-1	19
309	0.0013031541390958893	TGTGCCTTGTGGGAGGTGCCCGCCCGGAAACTCTTT	CALWEVPARKLF	TRGV9	.	TRGJ1	24	-1	-1	26
306	0.0012905021571629196	TGTGCCTTGTGGGAGGTGCGGCATAAGAAACTCTTT	CALWEVRHKKLF	TRGV9	.	TRGJ1	18	-1	-1	22
306	0.0012905021571629196	TGTGCCTTGTGGGAGGTGCGTTGGAAACTCTTT	CALWEVRWKLF	TRGV9	.	TRGJ2	18	-1	-1	23
306	0.0012905021571629196	TGTGCCTTGTGGGGCATTAAGAAACTCTTT	CALWGIKKLF	TRGV9	.	TRGJ2	12	-1	-1	17
305	0.0012862848298519295	TGTGCCTTGTGGGAAGAACTCTTT	CALWEELF	TRGV9	.	TRGJ1	13	-1	-1	13
303	0.0012778501752299498	TGTGCCTTGTGGGAGGTGCGGAATTATTATAAGAAACTCTTT	CALWEVRNYYKKLF	TRGV9	.	TRGJ1	18	-1	-1	20
297	0.0012525462113640103	TGTGCCTTGTGGGGGCGTTGTAAGAAACTCTTT	CALWGRCKKLF	TRGV9	.	TRGJ1	12	-1	-1	17
297	0.0012525462113640103	TGTGCCTTGTGGGAGGTGCGCCGGAAACTCTTT	CALWEVRRKLF	TRGV9	.	TRGJ1	21	-1	-1	23
297	0.0012525462113640103	TGTGCCTTGTGGGAGGTGCACGGGAAACTCTTT	CALWEVHGKLF	TRGV9	.	TRGJ1	20	-1	-1	23
296	0.0012483288840530202	TGTGCCTTGTGGGAGGTGCATCTTCAGAAACTCTTT	CALWEVHLQKLF	TRGV9	.	TRGJ1	22	-1	-1	25
295	0.0012441115567420303	TGTGCCTTGTGGGAGGTGCTTGATAAGAAACTCTTT	CALWEVLDKKLF	TRGV9	.	TRGJ1	18	-1	-1	22
294	0.0012398942294310404	TGTGCCTTGTGGGAGGTCCCACGTAAGAAACTCTTT	CALWEVPRKKLF	TRGV9	.	TRGJ1	16	-1	-1	23
294	0.0012398942294310404	TGTGCCTTGTGGGAGGTGTGGGCTGAGAAACTCTTT	CALWEVWAEKLF	TRGV9	.	TRGJ2	17	-1	-1	25
291	0.0012272422474980706	TGTGCCTTGTGGGAGGTGATGGTCGAGAAACTCTTT	CALWEVMVEKLF	TRGV9	.	TRGJ1	17	-1	-1	25
290	0.0012230249201870807	TGTGCCTTGTGGGAGGTGGGGCAGAAACTCTTT	CALWEVGQKLF	TRGV9	.	TRGJ1	17	-1	-1	22
289	0.0012188075928760908	TGTGCCTTGTGGGAGGTGCTTTGTCGCCAGAAACTCTTT	CALWEVLCRQKLF	TRGV9	.	TRGJ1	18	-1	-1	28
288	0.0012145902655651007	TGTGCCTTGTGGGAGGTGCTTTATTATAAGAAACTCTTT	CALWEVLYYKKLF	TRGV9	.	TRGJ1	18	-1	-1	20
287	0.0012103729382541108	TGTGCCTTGTGGGAGGTTTATTATAAGAAACTCTTT	CALWEVYYKKLF	TRGV9	.	TRGJ1	16	-1	-1	17
287	0.0012103729382541108	TGTGCCTTGCGGGGACTCCAACTCTTT	CALRGLQLF	TRGV9	.	TRGJ2	12	-1	-1	19
285	0.001201938283632131	TGTGCCTTGTGGGAGGTGCCCGAGTTGGGCAAAAAAATCAAGGTATTT	CALWEVPELGKKIKVF	TRGV9	.	TRGJP	18	-1	-1	21
285	0.001201938283632131	TGTGCCTTGTGGGAAGGTCAGCCCGAGAAACTCTTT	CALWEGQPEKLF	TRGV9	.	TRGJ1	17	-1	-1	25
278	0.0011724169924552015	TGTGCCTGCTGGATTAGGCACCCCCTCGAAAACTATTATAAGAAACTCTTT	CACWIRHPLENYYKKLF	TRGV11	.	TRGJ1	20	-1	-1	30
277	0.0011681996651442116	TGTGCCTTGTGGGTATTTGAGAAACTCTTT	CALWVFEKLF	TRGV9	.	TRGJ1	12	-1	-1	13
276	0.0011639823378332215	TGTGCCACCTGGGACAGGCCTCCACCATTTGTTTATTATAAGAAACTCTTT	CATWDRPPPFVYYKKLF	TRGV5	.	TRGJ1	20	-1	-1	32
276	0.0011639823378332215	TGTGCCTTGTTGGAGAAACTCTTT	CALLEKLF	TRGV9	.	TRGJ1	14	-1	-1	13
271	0.0011428957012782719	TGTGCCTTGTGGGAGACCTCGAATTATTATAAGAAACTCTTT	CALWETSNYYKKLF	TRGV9	.	TRGJ1	14	-1	-1	18
271	0.0011428957012782719	TGTGATAAGAAACTCTTT	CDKKLF	TRGV9	.	TRGJ1	3	-1	-1	4
269	0.0011344610466562921	TGTGCCTTGTGGGTTTTAGAAGAGTTGGGCAAAAAAATCAAGGTATTT	CALWVLEELGKKIKVF	TRGV9	.	TRGJP	12	-1	-1	19
268	0.001130243719345302	TGTGCCTTGTGGGAGGTGTGCTGGGAGAAACTCTTT	CALWEVCWEKLF	TRGV9	.	TRGJ1	17	-1	-1	25
268	0.001130243719345302	TGTGCCTTGTCACGTTATAAGAAACTCTTT	CALSRYKKLF	TRGV9	.	TRGJ1	9	-1	-1	14
266	0.0011218090647233223	TGTGCCTTGTGGGAGAAGAAGGCGTTTTATAAGAAACTCTTT	CALWEKKAFYKKLF	TRGV9	.	TRGJ1	14	-1	-1	26
266	0.0011218090647233223	TGTGCCTTGTGGGAGGTGAAATGTAGCATGGAACTCTTT	CALWEVKCSMELF	TRGV9	.	TRGJ1	17	-1	-1	31
266	0.0011218090647233223	TGTGCCTTGTGCTATAAGAAACTCTTT	CALCYKKLF	TRGV9	.	TRGJ1	10	-1	-1	12
264	0.0011133744101013423	TGTGCTGCGTGGGATGGAGTTTATAAGAAACTCTTT	CAAWDGVYKKLF	TRGV10	.	TRGJ2	14	-1	-1	20
264	0.0011133744101013423	TGTGCCTTGTGGGAGGTGCGGTATAAGAAACTCTTT	CALWEVRYKKLF	TRGV9	.	TRGJ1	18	-1	-1	21
264	0.0011133744101013423	TGTGCCTTGTGGGCATATAAGAAACTCTTT	CALWAYKKLF	TRGV9	.	TRGJ1	12	-1	-1	15
263	0.0011091570827903524	TGTGCCTTGTGGGAGGTGCTTGGGAAGAAACTCTTT	CALWEVLGKKLF	TRGV9	.	TRGJ1	18	-1	-1	24
263	0.0011091570827903524	TGTGCCTTGTGGGAGGACGATAAGAAACTCTTT	CALWEDDKKLF	TRGV9	.	TRGJ1	15	-1	-1	19
262	0.0011049397554793625	TGTGCCTTGTGGGAGGTAGTCAAGAAACTCTTT	CALWEVVKKLF	TRGV9	.	TRGJ1	16	-1	-1	21
261	0.0011007224281683727	TGTGCCTTGTGGGAGGGCTATAAGAAACTCTTT	CALWEGYKKLF	TRGV9	.	TRGJ1	15	-1	-1	18
259	0.0010922877735463927	TGTGCCTTGTGGGATGCAGATAAGAAACTCTTT	CALWDADKKLF	TRGV9	.	TRGJ1	13	-1	-1	19
259	0.0010922877735463927	TGTGCCTTGTGGGAGGTCTATAAGAAACTCTTT	CALWEVYKKLF	TRGV9	.	TRGJ1	16	-1	-1	18
258	0.0010880704462354028	TGTGCCTTGTGGGATTATTATAAGAAACTCTTT	CALWDYYKKLF	TRGV9	.	TRGJ2	13	-1	-1	13
257	0.001083853118924413	TGTGCCTTGTGGGAGGTGAAGAAACTCTTT	CALWEVKKLF	TRGV9	.	TRGJ1	17	-1	-1	18
256	0.0010796357916134228	TGTGCCTTGTGGGTGCCTCCCGATAAGAAACTCTTT	CALWVPPDKKLF	TRGV9	.	TRGJ2	12	-1	-1	22
255	0.001075418464302433	TGTGCCTTGTGGGAGGTGCAGGGGGGGAAACTCTTT	CALWEVQGGKLF	TRGV9	.	TRGJ1	19	-1	-1	26
255	0.001075418464302433	TGTGCCTTGTGGGAGGTGAATAAGAAACTCTTT	CALWEVNKKLF	TRGV9	.	TRGJ1	17	-1	-1	19
254	0.001071201136991443	TGTGCCTTGTGGGAGGTTACGCTGCCGAAACTCTTT	CALWEVTLPKLF	TRGV9	.	TRGJ1	16	-1	-1	26
254	0.001071201136991443	TGTGCCTTGTGGGAGGGGGGGTATAAGAAACTCTTT	CALWEGGYKKLF	TRGV9	.	TRGJ1	15	-1	-1	21
252	0.001062766482369463	TGTGCCTTGTGGGAGGTGCCGTTAGAGAAACTCTTT	CALWEVPLEKLF	TRGV9	.	TRGJ1	18	-1	-1	25
252	0.001062766482369463	TGTGCCCCTAAGAAACTCTTT	CAPKKLF	TRGV9	.	TRGJ1	5	-1	-1	8
252	0.001062766482369463	TGTGCCTTGTGGGAGAATAAGAAACTCTTT	CALWENKKLF	TRGV9	.	TRGJ1	14	-1	-1	16
251	0.0010585491550584732	TGTGCCTTGTGGGAGTTCGATAAGAAACTCTTT	CALWEFDKKLF	TRGV9	.	TRGJ2	14	-1	-1	19
251	0.0010585491550584732	TGTGCCTTGTGGGAGGGGTTTAAGAAACTCTTT	CALWEGFKKLF	TRGV9	.	TRGJ1	15	-1	-1	20
251	0.0010585491550584732	TGTGCCTTGTGGGAGGTAAAGAAACTCTTT	CALWEVKKLF	TRGV9	.	TRGJ1	16	-1	-1	18
250	0.0010543318277474833	TGTGCCACCTGGGATAGGGACATTTATTATAAGAAACTCTTT	CATWDRDIYYKKLF	TRGV4	.	TRGJ2	18	-1	-1	23
248	0.0010458971731255034	TGTGCCTTGTGGGAGGTGGGGAAACTCTTT	CALWEVGKLF	TRGV9	.	TRGJ1	17	-1	-1	20
246	0.0010374625185035236	TGTGCCTTGTGGGAGGACACAAAGAAACTCTTT	CALWEDTKKLF	TRGV9	.	TRGJ1	15	-1	-1	21
246	0.0010374625185035236	TGTGCCTCCCCCAAGAAACTCTTT	CASPKKLF	TRGV9	.	TRGJ1	6	-1	-1	12
245	0.0010332451911925337	TGTGCCTTGTGGGAGGTGATTAAGAAACTCTTT	CALWEVIKKLF	TRGV9	.	TRGJ1	17	-1	-1	20
245	0.0010332451911925337	TGTGCCTTGTGGGGGAAACTCTTT	CALWGKLF	TRGV9	.	TRGJ1	12	-1	-1	14
244	0.0010290278638815436	TGTGCTGCGTGGGATTCCCCAAGTTATTATAAGAAACTCTTT	CAAWDSPSYYKKLF	TRGV10	.	TRGJ1	15	-1	-1	23
243	0.0010248105365705537	TGTGCCTTGTGGGAGTCGCCCAGGAAACTCTTT	CALWESPRKLF	TRGV9	.	TRGJ2	14	-1	-1	23
243	0.0010248105365705537	TGTGCCTTGTGTTATAAGAAACTCTTT	CALCYKKLF	TRGV9	.	TRGJ1	10	-1	-1	11
243	0.0010248105365705537	TGTGCCTCGTCCTGCAAGAAACTCTTT	CASSCKKLF	TRGV9	.	TRGJ1	9	-1	-1	15
241	0.001016375881948574	TGTGCCTTGTGTCCCCGGGATTATAAGAAACTCTTT	CALCPRDYKKLF	TRGV9	.	TRGJ1	10	-1	-1	19
240	0.0010121585546375839	TGTGCCTTGTGGGATTATAAGAAACTCTTT	CALWDYKKLF	TRGV9	.	TRGJ2	13	-1	-1	13
237	9.995065727046143E-4	TGTGCCTTGTGGGAGGCGCTAACCAAGAAACTCTTT	CALWEALTKKLF	TRGV9	.	TRGJ1	18	-1	-1	24
236	9.952892453936242E-4	TGTGCCTTGTGGGAGGTGAGGGGGAAACTCTTT	CALWEVRGKLF	TRGV9	.	TRGJ1	17	-1	-1	23
234	9.868545907716444E-4	TGTGCCTTGTGGGAGGTGCGCTATAAGAAACTCTTT	CALWEVRYKKLF	TRGV9	.	TRGJ1	18	-1	-1	21
234	9.868545907716444E-4	TGTGCCTTGTGGGAGATCTATAAGAAACTCTTT	CALWEIYKKLF	TRGV9	.	TRGJ1	14	-1	-1	18
233	9.826372634606545E-4	TGTGCCTTGTGGGAGGTGCATATTCCTAAGAAACTCTTT	CALWEVHIPKKLF	TRGV9	.	TRGJ2	19	-1	-1	26
232	9.784199361496644E-4	TGTGCCTTGTGGGAGCCTAATAAGAAACTCTTT	CALWEPNKKLF	TRGV9	.	TRGJ1	14	-1	-1	19
230	9.699852815276847E-4	TGTGCCTTGTGGGAGGTGCAGGATTATAAGAAACTCTTT	CALWEVQDYKKLF	TRGV9	.	TRGJ1	19	-1	-1	22
230	9.699852815276847E-4	TGTGCCTTGTCTCGCCTCAAGGGGAAGAAACTCTTT	CALSRLKGKKLF	TRGV9	.	TRGJ1	9	-1	-1	24
229	9.657679542166947E-4	TGTGCTGCGTGGGATCCCCAGGGCCCGAAACTCTTT	CAAWDPQGPKLF	TRGV10	.	TRGJ1	14	-1	-1	26
227	9.573332995947148E-4	TGTGCCTTGTGGGAGACGACAATCGTCGGTAAGAAACTCTTT	CALWETTIVGKKLF	TRGV9	.	TRGJ1	14	-1	-1	29
227	9.573332995947148E-4	TGTGCCTTGTGGGAGGGTGCATTTAAGAAACTCTTT	CALWEGAFKKLF	TRGV9	.	TRGJ2	20	-1	-1	20
225	9.488986449727349E-4	TGTGCCTTGTGGGAGTCCCCAGGCGGCTATAAGAAACTCTTT	CALWESPGGYKKLF	TRGV9	.	TRGJ1	14	-1	-1	27
225	9.488986449727349E-4	TGTGCCTTGTGGGAGGTGACGCCCAATAAGAAACTCTTT	CALWEVTPNKKLF	TRGV9	.	TRGJ1	17	-1	-1	25
225	9.488986449727349E-4	TGTGCCTTGTGGGAGGATCATAAGAAACTCTTT	CALWEDHKKLF	TRGV9	.	TRGJ1	15	-1	-1	16
223	9.404639903507551E-4	TGTGCCTTGTGGGATGAATTTAAGAAACTCTTT	CALWDEFKKLF	TRGV9	.	TRGJ2	13	-1	-1	17
222	9.362466630397652E-4	TGTGCCTTGTGGGAGGTGCACGATTATAAGAAACTCTTT	CALWEVHDYKKLF	TRGV9	.	TRGJ1	20	-1	-1	22
222	9.362466630397652E-4	TGTGCCTTGTCGGCTCCCTATAAGAAACTCTTT	CALSAPYKKLF	TRGV9	.	TRGJ1	12	-1	-1	18
222	9.362466630397652E-4	TGTGCCTTGTGGGTGGGGTATAAGAAACTCTTT	CALWVGYKKLF	TRGV9	.	TRGJ1	15	-1	-1	18
222	9.362466630397652E-4	TGTGCCTTGTGGGTAATGGAGAAGAAACTCTTT	CALWVMEKKLF	TRGV9	.	TRGJ1	12	-1	-1	21
222	9.362466630397652E-4	TGTGCCTTGTGGAATTATAAGAAACTCTTT	CALWNYKKLF	TRGV9	.	TRGJ1	11	-1	-1	13
221	9.320293357287752E-4	TGTGCCTTGTGGGAGGTGCAATATAAGAAACTCTTT	CALWEVQYKKLF	TRGV9	.	TRGJ1	19	-1	-1	21
219	9.235946811067953E-4	TGTGCCTTGTGGGAGGTGCGCGGGTGTTATAAGAAACTCTTT	CALWEVRGCYKKLF	TRGV9	.	TRGJ1	18	-1	-1	26
219	9.235946811067953E-4	TGTGCCTTGTGGGAGGGGAGTTATAAGAAACTCTTT	CALWEGSYKKLF	TRGV9	.	TRGJ1	15	-1	-1	20
219	9.235946811067953E-4	TGTGCCTTGTGGCCCCCTTATAAGAAACTCTTT	CALWPPYKKLF	TRGV9	.	TRGJ1	11	-1	-1	17
218	9.193773537958055E-4	TGTGCCTTGTGGGAGGTGCAGGGGGTAGGGGGGAAACTCTTT	CALWEVQGVGGKLF	TRGV9	.	TRGJ1	19	-1	-1	32
218	9.193773537958055E-4	TGTGCCTTGTGGGAGGTGTCCTATTATAAGAAACTCTTT	CALWEVSYYKKLF	TRGV9	.	TRGJ1	17	-1	-1	21
218	9.193773537958055E-4	TGTGCCTTGTTTCGGGCAAATAAGAAACTCTTT	CALFRANKKLF	TRGV9	.	TRGJ1	9	-1	-1	19
217	9.151600264848155E-4	TGTGCCTTGTGGGAGGTGCGATATTATAAGAAACTCTTT	CALWEVRYYKKLF	TRGV9	.	TRGJ1	18	-1	-1	21
217	9.151600264848155E-4	TGTGCCTTGTGGGACCGTTCCAAGAAACTCTTT	CALWDRSKKLF	TRGV9	.	TRGJ1	13	-1	-1	21
215	9.067253718628356E-4	TGTGCCTTGTGGGAGGCCTATAAGAAACTCTTT	CALWEAYKKLF	TRGV9	.	TRGJ1	15	-1	-1	18
215	9.067253718628356E-4	TGTGCCTTGTGGAAACCTAAGAAACTCTTT	CALWKPKKLF	TRGV9	.	TRGJ1	11	-1	-1	17
215	9.067253718628356E-4	TGTGCCCTCCATAAGAAACTCTTT	CALHKKLF	TRGV9	.	TRGJ2	5	-1	-1	10
211	8.898560626188759E-4	TGTGCCTTGTGGGAGGTCGTCCCAACTAAGAAACTCTTT	CALWEVVPTKKLF	TRGV9	.	TRGJ1	16	-1	-1	26
211	8.898560626188759E-4	TGTGCCTTGTCCAGAAGTGAGGATAAGAAACTCTTT	CALSRSEDKKLF	TRGV9	.	TRGJ1	9	-1	-1	22
211	8.898560626188759E-4	TGTGCCTTGTGTAAATATAAGAAACTCTTT	CALCKYKKLF	TRGV9	.	TRGJ2	10	-1	-1	15
210	8.85638735307886E-4	TGTGCCTTGTGGGAGGTGTGCGTATTAGATAAGAAACTCTTT	CALWEVCVLDKKLF	TRGV9	.	TRGJ2	17	-1	-1	28
210	8.85638735307886E-4	TGTGCCTTGTGGGTTTATTATAAGAAACTCTTT	CALWVYYKKLF	TRGV9	.	TRGJ1	12	-1	-1	14
209	8.81421407996896E-4	TGGAAACTCTTT	WKLF	TRGV9	.	TRGJ1	1	-1	-1	2
204	8.603347714419464E-4	TGTGCTCGTAAGGTATATTATTATAAGAAACTCTTT	CARKVYYYKKLF	TRGV9	.	TRGJ2	4	-1	-1	16
204	8.603347714419464E-4	TGTGCCTTGTGGGAGGGTTATTATAAGAAACTCTTT	CALWEGYYKKLF	TRGV9	.	TRGJ1	15	-1	-1	17
204	8.603347714419464E-4	TGTGCCTTGTGGGAGGTTTATAAGAAACTCTTT	CALWEVYKKLF	TRGV9	.	TRGJ1	16	-1	-1	17
203	8.561174441309565E-4	TGTGCCTTGTTGGGGTGTGACTATAAGAAACTCTTT	CALLGCDYKKLF	TRGV9	.	TRGJ2	16	-1	-1	21
203	8.561174441309565E-4	TGTGCCTTGTGGGAGGTGTGTTATAAGAAACTCTTT	CALWEVCYKKLF	TRGV9	.	TRGJ1	17	-1	-1	20
203	8.561174441309565E-4	TGTGCCTTGTGGGAGGTGGATTATAAGAAACTCTTT	CALWEVDYKKLF	TRGV9	.	TRGJ1	17	-1	-1	19
203	8.561174441309565E-4	TGTGCCTTGTCGGCGAAACTCTTT	CALSAKLF	TRGV9	.	TRGJ1	12	-1	-1	14
203	8.561174441309565E-4	TGTGATCCTAAGAAACTCTTT	CDPKKLF	TRGV9	.	TRGJ1	3	-1	-1	8
202	8.519001168199665E-4	TGTGCCTTGTGGGAGGTGACCTATTATAAGAAACTCTTT	CALWEVTYYKKLF	TRGV9	.	TRGJ2	21	-1	-1	21
202	8.519001168199665E-4	TGTGCCTTGTGGGAGGATTATTATAAGAAACTCTTT	CALWEDYYKKLF	TRGV9	.	TRGJ1	15	-1	-1	16
202	8.519001168199665E-4	TGTGCCCCCTATAAGAAACTCTTT	CAPYKKLF	TRGV9	.	TRGJ1	5	-1	-1	9
201	8.476827895089766E-4	TGTGCCTTGTGGGAGGTGCTGAGTTATTATAAGAAACTCTTT	CALWEVLSYYKKLF	TRGV9	.	TRGJ1	18	-1	-1	20
201	8.476827895089766E-4	TGTGCCACCTGGGATAGCTATTATAAGAAACTCTTT	CATWDSYYKKLF	TRGV4	.	TRGJ1	14	-1	-1	18
199	8.392481348869968E-4	TGTGCCTTTTGGGCAAGGAAGAAACTCTTT	CAFWARKKLF	TRGV9	.	TRGJ1	12	-1	-1	18
198	8.350308075760068E-4	TGTGCCTTGTGGGAGGTGCCCTCCGATTATAAGAAACTCTTT	CALWEVPSDYKKLF	TRGV9	.	TRGJ1	23	-1	-1	25
198	8.350308075760068E-4	TGTGCCTTGTGGGAGGTGCAAGGGGGGTATAAGAAACTCTTT	CALWEVQGGYKKLF	TRGV9	.	TRGJ1	19	-1	-1	27
198	8.350308075760068E-4	TGTGCCTTGTGGGAGGCCCCCTTACGGTATAAGAAACTCTTT	CALWEAPLRYKKLF	TRGV9	.	TRGJ1	15	-1	-1	27
198	8.350308075760068E-4	TGTGCCTTGTGGGAGGTGAACTATTATAAGAAACTCTTT	CALWEVNYYKKLF	TRGV9	.	TRGJ1	20	-1	-1	17
198	8.350308075760068E-4	TGTGCCTTGTGGGAGAATTATAAGAAACTCTTT	CALWENYKKLF	TRGV9	.	TRGJ1	14	-1	-1	16
197	8.308134802650169E-4	TGTGCCTTGTGGGAGGTGCGGAATTATAAGAAACTCTTT	CALWEVRNYKKLF	TRGV9	.	TRGJ1	18	-1	-1	22
197	8.308134802650169E-4	TGTGCCTTGTGGGAGGGGGTTTATTATAAGAAACTCTTT	CALWEGVYYKKLF	TRGV9	.	TRGJ1	15	-1	-1	20
197	8.308134802650169E-4	TGTGCCTTGTGGGGTTATTATAAGAAACTCTTT	CALWGYYKKLF	TRGV9	.	TRGJ1	12	-1	-1	14
197	8.308134802650169E-4	TGTGCTGCGTGGTATAAGAAACTCTTT	CAAWYKKLF	TRGV10	.	TRGJ1	14	-1	-1	12
196	8.265961529540269E-4	TGTGCCTTGTGGGAGGTGCATAACCCCCTAACTAAGAAACTCTTT	CALWEVHNPLTKKLF	TRGV9	.	TRGJ1	19	-1	-1	32
196	8.265961529540269E-4	TGTGCCTTGTGGGAGGTGCGTTTGGGATATAAGAAACTCTTT	CALWEVRLGYKKLF	TRGV9	.	TRGJ1	18	-1	-1	27
194	8.18161498332047E-4	TGTGCCACCTGGGATGGGCCTGGTTATTATAAGAAACTCTTT	CATWDGPGYYKKLF	TRGV4	.	TRGJ1	19	-1	-1	23
193	8.139441710210572E-4	TGTGCTGCGTGGGATTACTATAAGAAACTCTTT	CAAWDYYKKLF	TRGV10	.	TRGJ1	17	-1	-1	13
192	8.097268437100672E-4	TGTGCCTTGTGGGAGGCAACTCAGGGCTTTATCAGGAAACTCTTT	CALWEATQGFIRKLF	TRGV9	.	TRGJ1	15	-1	-1	28
191	8.055095163990773E-4	TGTGCCCCCTTCCATTATAAGAAACTCTTT	CAPFHYKKLF	TRGV9	.	TRGJ1	5	-1	-1	13
190	8.012921890880873E-4	TGTGCCTTGTGGGAGGTGCCAGCTTATTATAAGAAACTCTTT	CALWEVPAYYKKLF	TRGV9	.	TRGJ1	18	-1	-1	23
190	8.012921890880873E-4	TGTGCCACCTGGGACGGGCCGGGGAAACTCTTT	CATWDGPGKLF	TRGV2	.	TRGJ1	19	-1	-1	23
187	7.886402071551176E-4	TGTGCCTTGATTTATAAGAAACTCTTT	CALIYKKLF	TRGV9	.	TRGJ1	8	-1	-1	11
186	7.844228798441276E-4	TGTGCCTTGTGGGAGGTAGAGATCAAGACGTTT	CALWEVEIKTF	TRGV9	.	TRGJP2	16	-1	-1	20
185	7.802055525331377E-4	TGTGCCTTGTGGGAGCGCAATTATAAGAAACTCTTT	CALWERNYKKLF	TRGV9	.	TRGJ1	14	-1	-1	19
185	7.802055525331377E-4	TGTGCTGCGTGGGATAAGAAACTCTTT	CAAWDKKLF	TRGV10	.	TRGJ1	14	-1	-1	13
181	7.63336243289178E-4	CGAAAGAAACTCTTT	RKKLF	TRGV9	.	TRGJ2	-1	-1	-1	3
180	7.59118915978188E-4	TGTGCCTTGTGGGAGGTGCATGGTACTTATAAGAAACTCTTT	CALWEVHGTYKKLF	TRGV9	.	TRGJ2	19	-1	-1	26
180	7.59118915978188E-4	TGTGCCTTGTGGGAGGTGCACGGTGATTATAAGAAACTCTTT	CALWEVHGDYKKLF	TRGV9	.	TRGJ1	20	-1	-1	25
179	7.549015886671981E-4	TGTGCCTTGTGGGAGTATTATAAGAAACTCTTT	CALWEYYKKLF	TRGV9	.	TRGJ1	14	-1	-1	15
178	7.506842613562081E-4	TGTGCCTTGTGGGTCCCCCCCGCGCAAGAGTTGGGCAAAAAAATCAAGGTATTT	CALWVPPAQELGKKIKVF	TRGV9	.	TRGJP	12	-1	-1	23
178	7.506842613562081E-4	TGTGCTGCGTGGGAGAATTATTATAAGAAACTCTTT	CAAWENYYKKLF	TRGV10	.	TRGJ2	13	-1	-1	14
175	7.380322794232384E-4	TGTGCCTTGTGGGAGGTCCCTCCCTATTATTATAAGAAACTCTTT	CALWEVPPYYYKKLF	TRGV9	.	TRGJ2	23	-1	-1	25
175	7.380322794232384E-4	TGTGCCTTGTGGGAGGTTGAGGGGGGCTATAAGAAACTCTTT	CALWEVEGGYKKLF	TRGV9	.	TRGJ1	16	-1	-1	27
175	7.380322794232384E-4	TGTGCCTTGTGGGAGCTCCTGTATTATAAGAAACTCTTT	CALWELLYYKKLF	TRGV9	.	TRGJ1	14	-1	-1	21
174	7.338149521122484E-4	TGTGCCTTGTGGGAGGTGCTGGTCTTTCAGGGGATCAGGGAGAAACTCTTT	CALWEVLVFQGIREKLF	TRGV9	.	TRGJ1	18	-1	-1	40
174	7.338149521122484E-4	TGTGCTGCGGGGGGGAAACTCTTT	CAAGGKLF	TRGV10	.	TRGJ1	12	-1	-1	14
173	7.295976248012585E-4	TGTGCCTTGTGGGAGGTGAGTTATTATAAGAAACTCTTT	CALWEVSYYKKLF	TRGV9	.	TRGJ1	17	-1	-1	17
172	7.253802974902685E-4	TGTGCCTTGTGGGAGGTGAGAGCTTATTATAAGAAACTCTTT	CALWEVRAYYKKLF	TRGV9	.	TRGJ1	17	-1	-1	23
171	7.211629701792786E-4	TGTGCCTTGTGGGAGGTGATCAATTATTATAAGAAACTCTTT	CALWEVINYYKKLF	TRGV9	.	TRGJ1	17	-1	-1	21
171	7.211629701792786E-4	TGTGCCTTGAAGTATAAGAAACTCTTT	CALKYKKLF	TRGV9	.	TRGJ1	8	-1	-1	12
171	7.211629701792786E-4	TGTGCCTTGTGGGAGGCGCCGAATTATTATAAGAAACTCTTT	CALWEAPNYYKKLF	TRGV9	.	TRGJ1	18	-1	-1	19
169	7.127283155572988E-4	TGTGCCTTGTGGGAGGTTCACGCTTATTATAAGAAACTCTTT	CALWEVHAYYKKLF	TRGV9	.	TRGJ1	20	-1	-1	23
169	7.127283155572988E-4	TGTGCTGCGAGCGCACTCTTT	CAASALF	TRGV10	.	TRGJ1	8	-1	-1	14
168	7.085109882463088E-4	TGTGCCTTGTTGATTTATAAGAAACTCTTT	CALLIYKKLF	TRGV9	.	TRGJ1	9	-1	-1	14
167	7.042936609353189E-4	TGTGCCTTGTGGGAGGTAGACTTCGGTTATAAGAAACTCTTT	CALWEVDFGYKKLF	TRGV9	.	TRGJ1	16	-1	-1	26
167	7.042936609353189E-4	TCTATTCTACCCCCTAAGAAACTCTTT	SILPPKKLF	TRGV9	.	TRGJ1	0	-1	-1	14
167	7.042936609353189E-4	TGTGCTGCGTGGAAGAAACTCTTT	CAAWKKLF	TRGV10	.	TRGJ1	11	-1	-1	12
167	7.042936609353189E-4	TGTGCCGCATATTATAAGAAACTCTTT	CAAYYKKLF	TRGV9	.	TRGJ1	5	-1	-1	9
166	7.000763336243289E-4	TGTGCCTTGTGGACGGAGTTGGGCAAAAAAATCAAGGTATTT	CALWTELGKKIKVF	TRGV9	.	TRGJP	11	-1	-1	15
166	7.000763336243289E-4	TGTGCCTTGTGGGAGGACTATTATAAGAAACTCTTT	CALWEDYYKKLF	TRGV9	.	TRGJ1	15	-1	-1	18
165	6.95859006313339E-4	TGTGCCTTGTGGGAGGTGGGGAATTATTATAAGAAACTCTTT	CALWEVGNYYKKLF	TRGV9	.	TRGJ1	17	-1	-1	20
165	6.95859006313339E-4	TGTGCTGCGTGGGACCGTACCGATAAGAAACTCTTT	CAAWDRTDKKLF	TRGV10	.	TRGJ1	13	-1	-1	22
165	6.95859006313339E-4	TGTGCCTTGTGGAATTATTATAAGAAACTCTTT	CALWNYYKKLF	TRGV9	.	TRGJ1	11	-1	-1	11
165	6.95859006313339E-4	TGTGCCTTCCCAAATAAGAAACTCTTT	CAFPNKKLF	TRGV9	.	TRGJ1	7	-1	-1	13
165	6.95859006313339E-4	TGTGCCTTGTGGGAGGCATCGAATTATTATAAGAAACTCTTT	CALWEASNYYKKLF	TRGV9	.	TRGJ1	15	-1	-1	18
163	6.874243516913592E-4	TGTGCTGCGTGGGACGGCCTTCCTTCGCCGAGGGGGCTCTTT	CAAWDGLPSPRGLF	TRGV10	.	TRGJ1	13	-1	-1	36
163	6.874243516913592E-4	TGTGCCTTGTGGGAGGTGCATTATTATAAGAAACTCTTT	CALWEVHYYKKLF	TRGV9	.	TRGJ1	19	-1	-1	19
163	6.874243516913592E-4	TGTGCCTTGTGGGAGGTACTTTATTATAAGAAACTCTTT	CALWEVLYYKKLF	TRGV9	.	TRGJ1	16	-1	-1	20
161	6.789896970693793E-4	TGTGCCTTGTGGAAACGCACTGGGAATTATAAGAAACTCTTT	CALWKRTGNYKKLF	TRGV9	.	TRGJ1	11	-1	-1	25
161	6.789896970693793E-4	TGTGCCTTGTGGGAGGTGCTGTATTATAAGAAACTCTTT	CALWEVLYYKKLF	TRGV9	.	TRGJ2	18	-1	-1	21
160	6.747723697583893E-4	TGTGCCTTGTGGGAGGTGCAGAGCCCCTATTATAAGAAACTCTTT	CALWEVQSPYYKKLF	TRGV9	.	TRGJ1	19	-1	-1	27
159	6.705550424473994E-4	TGTGCCTTGTGGGACAACTATTATAAGAAACTCTTT	CALWDNYYKKLF	TRGV9	.	TRGJ1	13	-1	-1	15
158	6.663377151364094E-4	TGTGCCTTGTCCCCTTCGGACGGGGCCTTTGGAGGCGAGAAACTCTTT	CALSPSDGAFGGEKLF	TRGV9	.	TRGJ1	9	-1	-1	37
158	6.663377151364094E-4	TGTGCCTTGTGGGAGGCCCTTGTTTATTATAAGAAACTCTTT	CALWEALVYYKKLF	TRGV9	.	TRGJ1	15	-1	-1	23
158	6.663377151364094E-4	TGTGCTGCGTGGGATACCACTGGTTGGTTCAAGATATTT	CAAWDTTGWFKIF	TRGV10	.	TRGJP1	14	-1	-1	13
158	6.663377151364094E-4	TGTGCCTTGTGGGAGGTCGAAGATTATAAGAAACTCTTT	CALWEVEDYKKLF	TRGV9	.	TRGJ2	16	-1	-1	16
158	6.663377151364094E-4	TGTGCCTTGTGGGAGGCTGAGAATTATAAGAAACTCTTT	CALWEAENYKKLF	TRGV9	.	TRGJ1	15	-1	-1	22
158	6.663377151364094E-4	TGTGCCTTGTGGGAGGAGAATTATTATAAGAAACTCTTT	CALWEENYYKKLF	TRGV9	.	TRGJ1	15	-1	-1	17
158	6.663377151364094E-4	TGTGCTGCGTGGGCCGATTGGCTCTTT	CAAWADWLF	TRGV10	.	TRGJ1	12	-1	-1	21
157	6.621203878254195E-4	TGTGCCTTGTGGGGGGTGAATTATTATAAGAAACTCTTT	CALWGVNYYKKLF	TRGV9	.	TRGJ1	17	-1	-1	17
156	6.579030605144296E-4	TGTGCCTTGGCCCGGGCGTTGGGCAAAAAAATCAAGGTATTT	CALARALGKKIKVF	TRGV9	.	TRGJP	8	-1	-1	17
156	6.579030605144296E-4	TGTGCCTTGTGGGTGGCCTGTTATTATAAGAAACTCTTT	CALWVACYYKKLF	TRGV9	.	TRGJ1	15	-1	-1	20
154	6.494684058924497E-4	TGTGCCACCTGGGATGGGTCCAAACCCCTTGGTTGGTTCAAGATATTT	CATWDGSKPLGWFKIF	TRGV4	.	TRGJP1	21	-1	-1	29
154	6.494684058924497E-4	TGTGCCCCCTTGAAGAAACTCTTT	CAPLKKLF	TRGV4	.	TRGJ1	9	-1	-1	12
153	6.452510785814598E-4	TGTGCCTTGTGGGAGGCGAGGAATTATTATAAGAAACTCTTT	CALWEARNYYKKLF	TRGV9	.	TRGJ1	15	-1	-1	20
153	6.452510785814598E-4	TGTGCCTTGTGGGACCCGAATTATTATAAGAAACTCTTT	CALWDPNYYKKLF	TRGV9	.	TRGJ1	13	-1	-1	16
153	6.452510785814598E-4	TGTGCTGCGTGGGATTATTATTATAAGAAACTCTTT	CAAWDYYYKKLF	TRGV10	.	TRGJ1	16	-1	-1	16
152	6.410337512704698E-4	TGTGCCTTGTGGGAGGTGCCTTTAATTGGAAAGAAACTCTTT	CALWEVPLIGKKLF	TRGV9	.	TRGJ1	18	-1	-1	30
152	6.410337512704698E-4	TGTGCTGCGTGGGATTATCAGTATAAGAAACTCTTT	CAAWDYQYKKLF	TRGV10	.	TRGJ1	16	-1	-1	21
151	6.368164239594799E-4	TGTGCCTTGTGGGAGGTGGCGATGGATTATTATAAGAAACTCTTT	CALWEVAMDYYKKLF	TRGV9	.	TRGJ1	17	-1	-1	25
151	6.368164239594799E-4	TGTGCCTTGTGGGAGGTGCAAGGTTATTATAAGAAACTCTTT	CALWEVQGYYKKLF	TRGV9	.	TRGJ1	19	-1	-1	23
150	6.3259909664849E-4	TGTGCCTTGGAGGGTTATTATAAGAAACTCTTT	CALEGYYKKLF	TRGV9	.	TRGJ1	8	-1	-1	14
149	6.283817693375001E-4	TGTGCCTTGTGGGAGGCGGCCCCGGATTATTATAAGAAACTCTTT	CALWEAAPDYYKKLF	TRGV9	.	TRGJ1	15	-1	-1	22
148	6.241644420265101E-4	TGTGCCTTGTGGGAGGCGCACCCTAAATGGGGTTATAAGAAACTCTTT	CALWEAHPKWGYKKLF	TRGV9	.	TRGJ1	21	-1	-1	32
148	6.241644420265101E-4	TGTGCCTTGTGGGAGGCCTATTATAAGAAACTCTTT	CALWEAYYKKLF	TRGV9	.	TRGJ1	15	-1	-1	18
148	6.241644420265101E-4	TGTGCTGCGTGGGATGGACTCTTT	CAAWDGLF	TRGV10	.	TRGJ1	14	-1	-1	17
146	6.157297874045302E-4	TGTGCCTTGTGGGAGGTGCTGGCAGAGTTGGGCAAAAAAATCAAGGTATTT	CALWEVLAELGKKIKVF	TRGV9	.	TRGJP	18	-1	-1	20
146	6.157297874045302E-4	TGTGCCTTGTGGGACCGCCAACCTTATTATAAGAAACTCTTT	CALWDRQPYYKKLF	TRGV9	.	TRGJ1	13	-1	-1	23
146	6.157297874045302E-4	TGTGCCTTGTGGGAGAAAATGTATTATAAGAAACTCTTT	CALWEKMYYKKLF	TRGV9	.	TRGJ1	14	-1	-1	17
144	6.072951327825504E-4	TGTGCCTTGTGGGAGGTGCGGGTTTATTATAAGAAACTCTTT	CALWEVRVYYKKLF	TRGV9	.	TRGJ1	18	-1	-1	23
144	6.072951327825504E-4	TGTGCCTTGTGGGAGTTGAATTATTATAAGAAACTCTTT	CALWELNYYKKLF	TRGV9	.	TRGJ1	17	-1	-1	17
144	6.072951327825504E-4	TGTGCCTTGGGGGTTTATTATAAGAAACTCTTT	CALGVYYKKLF	TRGV9	.	TRGJ2	12	-1	-1	14
144	6.072951327825504E-4	TGTGCTGCGTGCCCGAAACTCTTT	CAACPKLF	TRGV10	.	TRGJ1	10	-1	-1	14
143	6.030778054715605E-4	TGTGCCTTGTGGGAGACTTATTATAAGAAACTCTTT	CALWETYYKKLF	TRGV9	.	TRGJ1	14	-1	-1	14
142	5.988604781605705E-4	TGTGCCTTGTGGGAGGGGACCGATTATTATAAGAAACTCTTT	CALWEGTDYYKKLF	TRGV9	.	TRGJ1	15	-1	-1	22
142	5.988604781605705E-4	TGTGCCTTGTGGGAGGTGCAGGGGGAGAAACTCTTT	CALWEVQGEKLF	TRGV9	.	TRGJ1	19	-1	-1	25
142	5.988604781605705E-4	TGTGCCTTGTGGGAGAATTATTATAAGAAACTCTTT	CALWENYYKKLF	TRGV9	.	TRGJ1	14	-1	-1	14
142	5.988604781605705E-4	TGTGCCTCGGTCCCGAATTATTATAAGAAACTCTTT	CASVPNYYKKLF	TRGV9	.	TRGJ1	6	-1	-1	13
141	5.946431508495806E-4	TGTGCCACCTGGGATGCTGGGAATTATTATAAGAAACTCTTT	CATWDAGNYYKKLF	TRGV4	.	TRGJ1	15	-1	-1	20
141	5.946431508495806E-4	TGTGCCACCTGGGGGGGGCGTGATAAGAAACTCTTT	CATWGGRDKKLF	TRGV3	.	TRGJ1	12	-1	-1	22
140	5.904258235385906E-4	TGTGCCTTGGCCTCTTATTATAAGAAACTCTTT	CALASYYKKLF	TRGV9	.	TRGJ1	8	-1	-1	14
139	5.862084962276007E-4	TGTGCCTTGCTCTTTTATGATTATAAGAAACTCTTT	CALLFYDYKKLF	TRGV9	.	TRGJ1	8	-1	-1	16
136	5.735565142946309E-4	TGTGCCTTGTGGGAGGTGTTCCCGAATTATTATAAGAAACTCTTT	CALWEVFPNYYKKLF	TRGV9	.	TRGJ1	17	-1	-1	22
136	5.735565142946309E-4	TGTGCCTTGTGGGAGGTGCCTTACTATTATAAGAAACTCTTT	CALWEVPYYYKKLF	TRGV9	.	TRGJ1	18	-1	-1	24
136	5.735565142946309E-4	TGTGCCACCTGGGATACGAATTATTATAAGAAACTCTTT	CATWDTNYYKKLF	TRGV8	.	TRGJ1	15	-1	-1	13
134	5.65121859672651E-4	TGTGCCTTGTGGGAGGTCCACTTAGATTATAAGAAACTCTTT	CALWEVHLDYKKLF	TRGV9	.	TRGJ1	20	-1	-1	25
133	5.609045323616611E-4	TGTGCCTTGTGGGAGGTGTTGAATTATTATAAGAAACTCTTT	CALWEVLNYYKKLF	TRGV9	.	TRGJ1	17	-1	-1	20
133	5.609045323616611E-4	TGTGCCTTGTGGACCGCAGACAATTATTATAAGAAACTCTTT	CALWTADNYYKKLF	TRGV9	.	TRGJ1	11	-1	-1	21
133	5.609045323616611E-4	TGTGCCTTGTGGGAAGTCCATTATTATAAGAAACTCTTT	CALWEVHYYKKLF	TRGV9	.	TRGJ1	19	-1	-1	19
132	5.566872050506711E-4	TGTGCCTTGTGGGAGGTGCAAGCTCCGAATTATTATAAGAAACTCTTT	CALWEVQAPNYYKKLF	TRGV9	.	TRGJ1	19	-1	-1	25
132	5.566872050506711E-4	TGTGCCTTGTGGGAGGCGGCCGAGTTGGGCAAAAAAATCAAGGTATTT	CALWEAAELGKKIKVF	TRGV9	.	TRGJP	15	-1	-1	21
132	5.566872050506711E-4	TGTGCTGCGTGGGTCGCTACTAAGAAACTCTTT	CAAWVATKKLF	TRGV10	.	TRGJ1	12	-1	-1	20
131	5.524698777396813E-4	TGTGCCTTGTGGGAGCCCCTGAATTATTATAAGAAACTCTTT	CALWEPLNYYKKLF	TRGV9	.	TRGJ1	14	-1	-1	20
131	5.524698777396813E-4	TGTGCCTTGTGGGAGCAAAATTATTATAAGAAACTCTTT	CALWEQNYYKKLF	TRGV9	.	TRGJ1	14	-1	-1	18
130	5.482525504286913E-4	TGTGCCTTGTGGGAGGCGTACCGTTATTATAAGAAACTCTTT	CALWEAYRYYKKLF	TRGV9	.	TRGJ1	21	-1	-1	23
128	5.398178958067114E-4	TGTGCCTTGTGGGAGGTGCAAAAGGATTATTATAAGAAACTCTTT	CALWEVQKDYYKKLF	TRGV9	.	TRGJ1	19	-1	-1	25
128	5.398178958067114E-4	TGTGCCACCTGGGACAGGCGCAAGGATTATTATAAGAAACTCTTT	CATWDRRKDYYKKLF	TRGV3	.	TRGJ1	18	-1	-1	25
128	5.398178958067114E-4	TGTGCCTTGTGGGTGGGCGGTAATTATTATAAGAAACTCTTT	CALWVGGNYYKKLF	TRGV9	.	TRGJ1	15	-1	-1	21
128	5.398178958067114E-4	TGTGCTGCGTGGGGGTCGTATAAGAAACTCTTT	CAAWGSYKKLF	TRGV10	.	TRGJ1	12	-1	-1	18
128	5.398178958067114E-4	TGTGCTGCGTCCGGGAAACTCTTT	CAASGKLF	TRGV10	.	TRGJ1	9	-1	-1	14
127	5.356005684957215E-4	TGTGCCTTGTGGGAGATCACTAGTTATTATAAGAAACTCTTT	CALWEITSYYKKLF	TRGV9	.	TRGJ1	14	-1	-1	23
127	5.356005684957215E-4	TGTGCTGCGGAGGGGAAACTCTTT	CAAEGKLF	TRGV10	.	TRGJ2	8	-1	-1	14
126	5.313832411847315E-4	TGTGCCTTGTGGGAGGTGCCTTATATGGGGTATAAGAAACTCTTT	CALWEVPYMGYKKLF	TRGV9	.	TRGJ1	18	-1	-1	30
124	5.229485865627517E-4	TGTGCCTTGTGGGAGGTGCTGTTGAATTATTATAAGAAACTCTTT	CALWEVLLNYYKKLF	TRGV9	.	TRGJ1	18	-1	-1	23
124	5.229485865627517E-4	TGTGCCTTGTGGGAGGTGAAGGATTATTATAAGAAACTCTTT	CALWEVKDYYKKLF	TRGV9	.	TRGJ1	17	-1	-1	22
124	5.229485865627517E-4	TGTGCCTTGTGGGAAATGGGTTATTATAAGAAACTCTTT	CALWEMGYYKKLF	TRGV9	.	TRGJ1	13	-1	-1	20
124	5.229485865627517E-4	TGTGCTGGGCAGGGGAAACTCTTT	CAGQGKLF	TRGV10	.	TRGJ1	6	-1	-1	14
123	5.187312592517618E-4	TGTGCCTTGTGGGAGGACTTTTATTATAAGAAACTCTTT	CALWEDFYYKKLF	TRGV9	.	TRGJ1	15	-1	-1	20
123	5.187312592517618E-4	TGTGCCACCTGGGATCAAAAGGGGTTCAAGATATTT	CATWDQKGFKIF	TRGV4	.	TRGJP1	14	-1	-1	22
123	5.187312592517618E-4	TGTGCTGCGTGGGACAAACCACTCTTT	CAAWDKPLF	TRGV10	.	TRGJ1	13	-1	-1	20
123	5.187312592517618E-4	TGTGCTGCGTGTGGGAAACTCTTT	CAACGKLF	TRGV10	.	TRGJ1	10	-1	-1	14
122	5.145139319407718E-4	TGTGCCTTGTGGGAGGTGCATATTATGGGGTATTATAAGAAACTCTTT	CALWEVHIMGYYKKLF	TRGV9	.	TRGJ2	19	-1	-1	30
122	5.145139319407718E-4	TGTGCTGCGTGGGATCTACTCCCCGATAAGAAACTCTTT	CAAWDLLPDKKLF	TRGV10	.	TRGJ1	18	-1	-1	25
122	5.145139319407718E-4	TGTGCCTTGTGGGAGGGTAATTATTATAAGAAACTCTTT	CALWEGNYYKKLF	TRGV9	.	TRGJ1	15	-1	-1	18
121	5.102966046297819E-4	TGTGCCTTGTGGGAGGTGCTGGGCCGGAATTATTATAAGAAACTCTTT	CALWEVLGRNYYKKLF	TRGV9	.	TRGJ1	18	-1	-1	26
120	5.060792773187919E-4	TGTGCCTTGTGGGAGGTGGGTGGGTCGAATTATTATAAGAAACTCTTT	CALWEVGGSNYYKKLF	TRGV9	.	TRGJ1	17	-1	-1	24
120	5.060792773187919E-4	TGTGCCTTGTGGGAGGTGCCCAATTATTATAAGAAACTCTTT	CALWEVPNYYKKLF	TRGV9	.	TRGJ1	18	-1	-1	21
120	5.060792773187919E-4	TGTGCTGCGTGGGGAGATTATAAGAAACTCTTT	CAAWGDYKKLF	TRGV10	.	TRGJ1	12	-1	-1	16
120	5.060792773187919E-4	TGTGCCTTCTTGAATTATTATAAGAAACTCTTT	CAFLNYYKKLF	TRGV9	.	TRGJ1	7	-1	-1	11
119	5.018619500078021E-4	TGTGCTGCGTGGGATTCGGTGAAACTCTTT	CAAWDSVKLF	TRGV10	.	TRGJ1	15	-1	-1	20
118	4.976446226968121E-4	TGTGCCTTGTGGGAGGTGCAGTCTGCTCATTATTATAAGAAACTCTTT	CALWEVQSAHYYKKLF	TRGV9	.	TRGJ1	19	-1	-1	28
118	4.976446226968121E-4	TGTGCCTTGTGGGAGGCCCGGGGTAGAGATTATAAGAAACTCTTT	CALWEARGRDYKKLF	TRGV9	.	TRGJ1	15	-1	-1	28
118	4.976446226968121E-4	TGTGCCTTGTGGGAGGCAGAGTTGGGCAAAAAAATCAAGGTATTT	CALWEAELGKKIKVF	TRGV9	.	TRGJP	15	-1	-1	14
117	4.934272953858222E-4	TGTGCCACCTGGGATTCGGCTGGTTGGTTCAAGATATTT	CATWDSAGWFKIF	TRGV8	.	TRGJP1	14	-1	-1	19
117	4.934272953858222E-4	TGTGCTGCGTGGGATGATGGGAAACTCTTT	CAAWDDGKLF	TRGV10	.	TRGJ1	14	-1	-1	20
116	4.892099680748322E-4	TGTGCCTTGTGGGAGGTGCGTGTAGATTATTATAAGAAACTCTTT	CALWEVRVDYYKKLF	TRGV9	.	TRGJ1	18	-1	-1	25
115	4.8499264076384233E-4	TGTGCCTTGTGGGAGGTGCAGAATGGGGAGTTGGGCAAAAAAATCAAGGTATTT	CALWEVQNGELGKKIKVF	TRGV9	.	TRGJP	19	-1	-1	27
115	4.8499264076384233E-4	TGTGCCTTGTGGGAGTATAATTATTATAAGAAACTCTTT	CALWEYNYYKKLF	TRGV9	.	TRGJ1	14	-1	-1	18
115	4.8499264076384233E-4	TGTGCCTTGTGGGAGGCTTATTATTATAAGAAACTCTTT	CALWEAYYYKKLF	TRGV9	.	TRGJ1	15	-1	-1	19
115	4.8499264076384233E-4	TGTGCTGCCACTTATCAGAAACTCTTT	CAATYQKLF	TRGV10	.	TRGJ1	7	-1	-1	11
115	4.8499264076384233E-4	TGTGCTGCGCATCCGAAACTCTTT	CAAHPKLF	TRGV10	.	TRGJ1	8	-1	-1	14
114	4.807753134528524E-4	TGTGCCTTGTGGGTTGGGCAAGAGTTGGGCAAAAAAATCAAGGTATTT	CALWVGQELGKKIKVF	TRGV9	.	TRGJP	12	-1	-1	14
114	4.807753134528524E-4	TGTGCTGCGTGGGTTTATTATAAGAAACTCTTT	CAAWVYYKKLF	TRGV10	.	TRGJ1	16	-1	-1	14
114	4.807753134528524E-4	TGTGCTGCGTGGGATTACGGGAAACTCTTT	CAAWDYGKLF	TRGV10	.	TRGJ1	18	-1	-1	20
113	4.7655798614186246E-4	TGTGCCTTGTGGGTCATCTGGAATTATTATAAGAAACTCTTT	CALWVIWNYYKKLF	TRGV9	.	TRGJ1	12	-1	-1	20
113	4.7655798614186246E-4	TGTGCCTTGTGGGAGGTGAGTTCGAAACTCTTT	CALWEVSSKLF	TRGV9	.	TRGJ1	17	-1	-1	23
112	4.7234065883087253E-4	TGTGCCTTGTGGGATTTTTATTATAAGAAACTCTTT	CALWDFYYKKLF	TRGV9	.	TRGJ1	13	-1	-1	17
111	4.681233315198826E-4	TGTGCTGCGTGGGCATATTATTATAAGAAACTCTTT	CAAWAYYYKKLF	TRGV10	.	TRGJ1	12	-1	-1	16
111	4.681233315198826E-4	TGTGCTGCGTGGGATTATGATTATAAGAAACTCTTT	CAAWDYDYKKLF	TRGV10	.	TRGJ1	16	-1	-1	16
111	4.681233315198826E-4	TGTGCTGCGTGGGATTATAGGGCACTCTTT	CAAWDYRALF	TRGV10	.	TRGJ1	16	-1	-1	13
111	4.681233315198826E-4	TGTGCTGCGTGGAGGAGGGGGAAACTCTTT	CAAWRRGKLF	TRGV10	.	TRGJ1	11	-1	-1	20
111	4.681233315198826E-4	TGTGCTGCGTGGGAGAAACTCTTT	CAAWEKLF	TRGV10	.	TRGJ1	13	-1	-1	13
110	4.6390600420889266E-4	TGTGCCTTGTGGGGCTATCAAGAGTTGGGCAAAAAAATCAAGGTATTT	CALWGYQELGKKIKVF	TRGV9	.	TRGJP	12	-1	-1	18
109	4.596886768979027E-4	TGTGCCTTGTGGGAGGGACCGTCGAATTATTATAAGAAACTCTTT	CALWEGPSNYYKKLF	TRGV9	.	TRGJ1	15	-1	-1	21
109	4.596886768979027E-4	TGTGCTGCGTGGGACGGTTGGGAGAAACTCTTT	CAAWDGWEKLF	TRGV10	.	TRGJ1	13	-1	-1	22
109	4.596886768979027E-4	TGTGCTGCGTGGGATTTTGAGAAACTCTTT	CAAWDFEKLF	TRGV10	.	TRGJ1	15	-1	-1	13
109	4.596886768979027E-4	TGTGCTGCGTGGAGGAAGAAACTCTTT	CAAWRKKLF	TRGV10	.	TRGJ1	11	-1	-1	15
109	4.596886768979027E-4	TGTGCCACCTGGGATAAGAAACTCTTT	CATWDKKLF	TRGV4	.	TRGJ1	14	-1	-1	13
108	4.554713495869128E-4	TGTGCCTTGTGGGAGATGACAGAGTTGGGCAAAAAAATCAAGGTATTT	CALWEMTELGKKIKVF	TRGV9	.	TRGJP	17	-1	-1	20
108	4.554713495869128E-4	TGTGCCTTGTGGGAATACTATGTGGGTTATTATAAGAAACTCTTT	CALWEYYVGYYKKLF	TRGV9	.	TRGJ1	13	-1	-1	26
108	4.554713495869128E-4	TGTGCCTTGTGGGAGGTGCTTGGTGATTGGATCAAGACGTTT	CALWEVLGDWIKTF	TRGV9	.	TRGJP2	18	-1	-1	22
108	4.554713495869128E-4	TGTGCTGCGTGGGATCATTATAAGAAACTCTTT	CAAWDHYKKLF	TRGV10	.	TRGJ1	14	-1	-1	13
108	4.554713495869128E-4	TGTGCTGCGTGCCACGCGGCCCGTCATAAGAAACTCTTT	CAACHAARHKKLF	TRGV10	.	TRGJ1	10	-1	-1	25
107	4.5125402227592286E-4	TGTGCCTTGTGGGAGGTGGAGCATGCGTTGGGCAAAAAAATCAAGGTATTT	CALWEVEHALGKKIKVF	TRGV9	.	TRGJP	17	-1	-1	16
107	4.5125402227592286E-4	TGTGCCTTGTGGGAGGTGCTACCAAATTATTATAAGAAACTCTTT	CALWEVLPNYYKKLF	TRGV9	.	TRGJ1	22	-1	-1	24
107	4.5125402227592286E-4	TGTGCTGCGTGGGATTCGGAGAAACTCTTT	CAAWDSEKLF	TRGV10	.	TRGJ1	15	-1	-1	19
106	4.470366949649329E-4	TGTGCCTTGTGGGAGGTGCGGGTAGCCACCGTCAATTATTATAAGAAACTCTTT	CALWEVRVATVNYYKKLF	TRGV9	.	TRGJ1	18	-1	-1	33
106	4.470366949649329E-4	TGTGCTGCGTGGGATTGGGCTGGGAATTATAAGAAACTCTTT	CAAWDWAGNYKKLF	TRGV10	.	TRGJ1	15	-1	-1	25
106	4.470366949649329E-4	TGTGCTGCGTGGGATTATAGGGCGAAACTCTTT	CAAWDYRAKLF	TRGV10	.	TRGJ1	16	-1	-1	23
105	4.42819367653943E-4	TGTGCCTTGCGTGGGTCCAGCGGTCTCTCCCTGAATTATTATAAGAAACTCTTT	CALRGSSGLSLNYYKKLF	TRGV9	.	TRGJ1	8	-1	-1	32
105	4.42819367653943E-4	TGTGCTGCGTGGGATTCCAGGAAACTCTTT	CAAWDSRKLF	TRGV10	.	TRGJ1	15	-1	-1	20
104	4.3860204034295306E-4	TGTGCCTTGTGGGAGGTATTTTATTATAAGAAACTCTTT	CALWEVFYYKKLF	TRGV9	.	TRGJ1	16	-1	-1	20
104	4.3860204034295306E-4	TGTGCTGCGTGGGATTATCAGAAACTCTTT	CAAWDYQKLF	TRGV10	.	TRGJ1	16	-1	-1	13
104	4.3860204034295306E-4	TGTGCCTCCATTGCGTGGATCAAGACGTTT	CASIAWIKTF	TRGV9	.	TRGJP2	6	-1	-1	15
103	4.343847130319631E-4	TGTGCTGCGTGGGCTAAGAAACTCTTT	CAAWAKKLF	TRGV10	.	TRGJ1	12	-1	-1	14
102	4.301673857209732E-4	TGTGCCTTGTGGGAGGTGCCGGGGACAAATTATTATAAGAAACTCTTT	CALWEVPGTNYYKKLF	TRGV9	.	TRGJ1	18	-1	-1	27
101	4.2595005840998326E-4	TGTGCCTTGTGGGAGGGGGGAGGTGGGAAACTCTTT	CALWEGGGGKLF	TRGV9	.	TRGJ1	15	-1	-1	26
101	4.2595005840998326E-4	TGTGCCTTGTGGGAGGAGTATTATAAGAAACTCTTT	CALWEEYYKKLF	TRGV9	.	TRGJ1	15	-1	-1	18
101	4.2595005840998326E-4	TGTGCTGCGTGGGACCCTTTAGGCAAACTCTTT	CAAWDPLGKLF	TRGV10	.	TRGJ1	13	-1	-1	24
101	4.2595005840998326E-4	TGTGCTGCGTGGAGGGATTATAAGAAACTCTTT	CAAWRDYKKLF	TRGV10	.	TRGJ1	11	-1	-1	16
101	4.2595005840998326E-4	TGTGCTGCGTGGGATTGGGGGAAACTCTTT	CAAWDWGKLF	TRGV10	.	TRGJ1	15	-1	-1	20
100	4.217327310989933E-4	TGTGCCTTGTGGGAGGTGCCTAATTCGAATTATTATAAGAAACTCTTT	CALWEVPNSNYYKKLF	TRGV9	.	TRGJ1	18	-1	-1	20
100	4.217327310989933E-4	TGTGCCTTGTGGGAGGTGGCCCATTATTATTATAAGAAACTCTTT	CALWEVAHYYYKKLF	TRGV9	.	TRGJ1	17	-1	-1	25
100	4.217327310989933E-4	TGTGCCTTGTGGGAGGAGTCGAATTATTATAAGAAACTCTTT	CALWEESNYYKKLF	TRGV9	.	TRGJ1	15	-1	-1	18
100	4.217327310989933E-4	TGTGCCTTGTGGGAGGTGTTTTGTTATAAGAAACTCTTT	CALWEVFCYKKLF	TRGV9	.	TRGJ1	17	-1	-1	20
100	4.217327310989933E-4	TGTGCTGCGTGGGTACGTAAGAAACTCTTT	CAAWVRKKLF	TRGV10	.	TRGJ1	19	-1	-1	17
98	4.1329807647701346E-4	TGTGCCTTGTGGGAGGCGCCAGAGTATTATTATAAGAAACTCTTT	CALWEAPEYYYKKLF	TRGV9	.	TRGJ1	18	-1	-1	25
98	4.1329807647701346E-4	TGTGCCTTGTGGGAGGCGGCGGGTATTTATTATAAGAAACTCTTT	CALWEAAGIYYKKLF	TRGV9	.	TRGJ1	15	-1	-1	26
98	4.1329807647701346E-4	TGTGCCTTGTGGGAGGTTTTTGATTATTATAAGAAACTCTTT	CALWEVFDYYKKLF	TRGV9	.	TRGJ1	16	-1	-1	22
98	4.1329807647701346E-4	TGTGCTGCCTGCGGGCAAAAGAAACTCTTT	CAACGQKKLF	TRGV10	.	TRGJ2	10	-1	-1	18
97	4.090807491660235E-4	TGTGCCTTGTGGGGGGGGAAGAATTATTATAAGAAACTCTTT	CALWGGKNYYKKLF	TRGV9	.	TRGJ2	15	-1	-1	20
97	4.090807491660235E-4	TGTGCCCATGGAAAACGGAATTATTATAAGAAACTCTTT	CAHGKRNYYKKLF	TRGV9	.	TRGJ1	5	-1	-1	17
97	4.090807491660235E-4	TGTGCTGCGTGGATCAAGCCTAAGAAACTCTTT	CAAWIKPKKLF	TRGV10	.	TRGJ1	11	-1	-1	20
97	4.090807491660235E-4	TGTGCTGCGTGGGAGTTGGAGAAACTCTTT	CAAWELEKLF	TRGV10	.	TRGJ1	13	-1	-1	19
97	4.090807491660235E-4	TGTGCTGCGGAGCCCTTCGAACTCTTT	CAAEPFELF	TRGV10	.	TRGJ1	8	-1	-1	19
96	4.048634218550336E-4	TGTGCCACCTGGGACGGGCTTGCGCATAAGAAACTCTTT	CATWDGLAHKKLF	TRGV2	.	TRGJ1	18	-1	-1	25
96	4.048634218550336E-4	TGTGCCACCTGGGACAGGCCGAATTATAAGAAACTCTTT	CATWDRPNYKKLF	TRGV3	.	TRGJ1	19	-1	-1	22
96	4.048634218550336E-4	TGTGCTGCGTGGGATTACGATAAGAAACTCTTT	CAAWDYDKKLF	TRGV10	.	TRGJ1	22	-1	-1	13
96	4.048634218550336E-4	TGTGCTGCGTGGGATTGTGGGAAACTCTTT	CAAWDCGKLF	TRGV10	.	TRGJ1	15	-1	-1	20
96	4.048634218550336E-4	TGTGCTGCGTGGGACCCGAGGAAACTCTTT	CAAWDPRKLF	TRGV10	.	TRGJ1	13	-1	-1	20
96	4.048634218550336E-4	TGTGCTGCGTATAAGAAACTCTTT	CAAYKKLF	TRGV10	.	TRGJ1	9	-1	-1	9
95	4.0064609454404365E-4	TGTGCCTTGTGGGAGCCTTATTATTATAAGAAACTCTTT	CALWEPYYYKKLF	TRGV9	.	TRGJ1	14	-1	-1	19
95	4.0064609454404365E-4	TGTGCTGCGTGGGATTGGTATTATAAGAAACTCTTT	CAAWDWYYKKLF	TRGV10	.	TRGJ1	15	-1	-1	18
95	4.0064609454404365E-4	TGTGCTGCGTGGGATGGTAGGGAGAAACTCTTT	CAAWDGREKLF	TRGV10	.	TRGJ1	14	-1	-1	22
95	4.0064609454404365E-4	TGTGCTGCGTCCTGGGGTAAGAAACTCTTT	CAASWGKKLF	TRGV10	.	TRGJ1	9	-1	-1	17
95	4.0064609454404365E-4	TGTGCTGCGTGGCCCGGAATTCAACTCTTT	CAAWPGIQLF	TRGV10	.	TRGJ1	11	-1	-1	22
94	3.964287672330537E-4	TGTGCCTTGTGCTATAAAATTATTAAGAAGAAACTCTTT	CALCYKIIKKKLF	TRGV9	.	TRGJ1	10	-1	-1	17
94	3.964287672330537E-4	TGTGCTGCGTGGGGTTTTTATTATAAGAAACTCTTT	CAAWGFYYKKLF	TRGV10	.	TRGJ1	15	-1	-1	17
94	3.964287672330537E-4	TGTGCTGCGTGGGAGAGGGGGAAACTCTTT	CAAWERGKLF	TRGV10	.	TRGJ1	13	-1	-1	20
93	3.922114399220638E-4	TGTGCCTTGTGGGGCTTTTCTTCGAATTATTATAAGAAACTCTTT	CALWGFSSNYYKKLF	TRGV9	.	TRGJ1	12	-1	-1	20
93	3.922114399220638E-4	TGTGCCTTGTGGGAGGTCATTCTCCTTTATTATAAGAAACTCTTT	CALWEVILLYYKKLF	TRGV9	.	TRGJ1	16	-1	-1	26
93	3.922114399220638E-4	TGTGCCTTGTGGGAGGCTCCCCATTATTATTATAAGAAACTCTTT	CALWEAPHYYYKKLF	TRGV9	.	TRGJ1	15	-1	-1	25
93	3.922114399220638E-4	TGTGCCTTGTGGGAGGTCCTGAATTATTATAAGAAACTCTTT	CALWEVLNYYKKLF	TRGV9	.	TRGJ1	16	-1	-1	20
93	3.922114399220638E-4	TGTGCCTTGTGCGGTTGGTTCAAGATATTT	CALCGWFKIF	TRGV9	.	TRGJP1	10	-1	-1	12
93	3.922114399220638E-4	TGTGACTATTATAAGAAACTCTTT	CDYYKKLF	TRGV10	.	TRGJ1	3	-1	-1	6
92	3.8799411261107385E-4	TGTGCTGCGTGGAAAAACAAGTATTATAAGAAACTCTTT	CAAWKNKYYKKLF	TRGV10	.	TRGJ1	11	-1	-1	18
92	3.8799411261107385E-4	TGTGCTGCCCACATCGGACCCAAGAAACTCTTT	CAAHIGPKKLF	TRGV10	.	TRGJ1	7	-1	-1	21
92	3.8799411261107385E-4	TGTGCTGCGTGGCCGCCGAAGAAACTCTTT	CAAWPPKKLF	TRGV10	.	TRGJ1	11	-1	-1	18
91	3.837767853000839E-4	TGTGCTGCGTGGGACCGGAATTATTATAAGAAACTCTTT	CAAWDRNYYKKLF	TRGV10	.	TRGJ1	13	-1	-1	17
91	3.837767853000839E-4	TGTGCTGCGTGGGATTGTTATAAGAAACTCTTT	CAAWDCYKKLF	TRGV10	.	TRGJ1	15	-1	-1	13
91	3.837767853000839E-4	TGTGCTGCGTGGGATTATTTGGTGAAACTCTTT	CAAWDYLVKLF	TRGV10	.	TRGJ1	16	-1	-1	23
91	3.837767853000839E-4	TGTGCTGTCAAGAAACTCTTT	CAVKKLF	TRGV10	.	TRGJ1	6	-1	-1	9
89	3.7534213067810405E-4	TGTGCCTTGTGGGGGACTACCCATCAGTTCAAGATATTT	CALWGTTHQFKIF	TRGV9	.	TRGJP1	12	-1	-1	26
89	3.7534213067810405E-4	TGTGCTGCGTGGGGGAATTATTATAAGAAACTCTTT	CAAWGNYYKKLF	TRGV10	.	TRGJ1	12	-1	-1	14
89	3.7534213067810405E-4	TGTGCCTTGTGGCCCACTGGTTGGTTCAAGATATTT	CALWPTGWFKIF	TRGV9	.	TRGJP1	11	-1	-1	13
89	3.7534213067810405E-4	TGTGCTGCGTGGGATTTTGATTTGGAACTCTTT	CAAWDFDLELF	TRGV10	.	TRGJ1	15	-1	-1	25
88	3.711248033671141E-4	TGTGCCTTGTGGGAGGTGCGTCCTGATTGGATCAAGACGTTT	CALWEVRPDWIKTF	TRGV9	.	TRGJP2	18	-1	-1	23
88	3.711248033671141E-4	TGTGCTGCGTGGGACCTAGCGGGTGGGAAGAAACTCTTT	CAAWDLAGGKKLF	TRGV10	.	TRGJ1	13	-1	-1	27
88	3.711248033671141E-4	TGTGCTGCGTGGGTTAGGAAGAAACTCTTT	CAAWVRKKLF	TRGV10	.	TRGJ1	15	-1	-1	18
88	3.711248033671141E-4	TGTGCTGCGTGGGTCCTTAAGAAACTCTTT	CAAWVLKKLF	TRGV10	.	TRGJ1	12	-1	-1	17
88	3.711248033671141E-4	TGTGCTGCGCTTGAGAAGAAACTCTTT	CAALEKKLF	TRGV10	.	TRGJ1	8	-1	-1	15
88	3.711248033671141E-4	TGTGCTGTGATTAAGAAACTCTTT	CAVIKKLF	TRGV10	.	TRGJ1	6	-1	-1	11
87	3.669074760561242E-4	TGTGCCTTGTGGGAGGTGCCGCCCCGGGTAACGGGTTATTATAAGAAACTCTTT	CALWEVPPRVTGYYKKLF	TRGV9	.	TRGJ1	18	-1	-1	35
87	3.669074760561242E-4	TGTGCCTTGTGGGAGGTGCAAAAGGGCCCGAATTATTATAAGAAACTCTTT	CALWEVQKGPNYYKKLF	TRGV9	.	TRGJ1	19	-1	-1	28
87	3.669074760561242E-4	TGTGCCTTGTGGGAGGTCCTTTTCCATTATTATAAGAAACTCTTT	CALWEVLFHYYKKLF	TRGV9	.	TRGJ2	16	-1	-1	25
87	3.669074760561242E-4	TGTGCTGCGTGGGACAAGAAACTCTTT	CAAWDKKLF	TRGV10	.	TRGJ1	13	-1	-1	15
87	3.669074760561242E-4	TGTGCTGCGAATAAGAAACTCTTT	CAANKKLF	TRGV10	.	TRGJ1	8	-1	-1	10
86	3.6269014874513425E-4	TGTGCCTTGTGGGAGGTGCAGGTGTTCGGTCAGTTGGGCAAAAAAATCAAGGTATTT	CALWEVQVFGQLGKKIKVF	TRGV9	.	TRGJP	19	-1	-1	31
86	3.6269014874513425E-4	TGTGCTGCGTGGGATTATACCCTCGGTTTTGGTTATAAGAAACTCTTT	CAAWDYTLGFGYKKLF	TRGV10	.	TRGJ1	16	-1	-1	32
86	3.6269014874513425E-4	TGTGCCTTGTGGGAGGTCAGTAGTGATTGGATCAAGACGTTT	CALWEVSSDWIKTF	TRGV9	.	TRGJP2	16	-1	-1	18
86	3.6269014874513425E-4	TGTGCTGCGTGGTGTGATTATAAGAAACTCTTT	CAAWCDYKKLF	TRGV10	.	TRGJ1	11	-1	-1	16
86	3.6269014874513425E-4	TGTGCTGCGTGGGGGGATTATAAGAAACTCTTT	CAAWGDYKKLF	TRGV10	.	TRGJ1	12	-1	-1	16
86	3.6269014874513425E-4	TGTGCTGCGTGGGCTCATAAGAAACTCTTT	CAAWAHKKLF	TRGV10	.	TRGJ1	12	-1	-1	16
85	3.584728214341443E-4	TGTGCCTTGTGGGAGGTAGACCCCCAGCAAGAGTTGGGCAAAAAAATCAAGGTATTT	CALWEVDPQQELGKKIKVF	TRGV9	.	TRGJP	30	-1	-1	26
85	3.584728214341443E-4	TGTGCCTTGTGGGAGGTGTTTAGGGTGATGAATTATTATAAGAAACTCTTT	CALWEVFRVMNYYKKLF	TRGV9	.	TRGJ1	17	-1	-1	29
85	3.584728214341443E-4	TGTGCTGCGTGGGATTATTTCGTCGGGAAACTCTTT	CAAWDYFVGKLF	TRGV10	.	TRGJ1	16	-1	-1	26
85	3.584728214341443E-4	TGTGCTGCGTGGGTGCATTATAAGAAACTCTTT	CAAWVHYKKLF	TRGV10	.	TRGJ1	12	-1	-1	16
85	3.584728214341443E-4	TGTGCTGCGTGGGTTCATAAGAAACTCTTT	CAAWVHKKLF	TRGV10	.	TRGJ1	12	-1	-1	16
85	3.584728214341443E-4	TGTGCTGGTTGGAAGAAACTCTTT	CAGWKKLF	TRGV10	.	TRGJ1	12	-1	-1	12
84	3.542554941231544E-4	TGTGCTGCGTGGGACCGTCACCGGGATAAGAAACTCTTT	CAAWDRHRDKKLF	TRGV10	.	TRGJ1	13	-1	-1	25
84	3.542554941231544E-4	TGTGCTGCGTGGGACGTTAAGAAACTCTTT	CAAWDVKKLF	TRGV10	.	TRGJ1	13	-1	-1	17
83	3.5003816681216445E-4	TGTGCTGCGTGGGTTTCTCCTCCGAAGAAACTCTTT	CAAWVSPPKKLF	TRGV10	.	TRGJ1	15	-1	-1	24
83	3.5003816681216445E-4	TGTGCCTTGTGGGGCGATGGTTGGTTCAAGATATTT	CALWGDGWFKIF	TRGV9	.	TRGJP1	12	-1	-1	17
83	3.5003816681216445E-4	TGTGCTGCGTGGGATTTGAGGAAGAAACTCTTT	CAAWDLRKKLF	TRGV10	.	TRGJ1	15	-1	-1	21
83	3.5003816681216445E-4	TGTGCTGCGTGGGATTATGAGGGGAAACTCTTT	CAAWDYEGKLF	TRGV10	.	TRGJ1	16	-1	-1	23
83	3.5003816681216445E-4	TGTGCTGCGTGGTATTATAAGAAACTCTTT	CAAWYYKKLF	TRGV10	.	TRGJ1	16	-1	-1	12
83	3.5003816681216445E-4	TGTGCTGCGTGGGGGTATAAGAAACTCTTT	CAAWGYKKLF	TRGV10	.	TRGJ1	12	-1	-1	15
83	3.5003816681216445E-4	TGTGTTTACCGGGGTAAGAAACTCTTT	CVYRGKKLF	TRGV10	.	TRGJ1	3	-1	-1	14
83	3.5003816681216445E-4	TGTGCTGCGTGGGCCTATAAGAAACTCTTT	CAAWAYKKLF	TRGV10	.	TRGJ1	12	-1	-1	15
82	3.458208395011745E-4	TGTGCTGCGTGGGATAGTAGTTATAAGAAACTCTTT	CAAWDSSYKKLF	TRGV10	.	TRGJ1	14	-1	-1	20
82	3.458208395011745E-4	TGTGCTGCGTGGGATTCTCTCGGGAAACTCTTT	CAAWDSLGKLF	TRGV10	.	TRGJ1	15	-1	-1	23
82	3.458208395011745E-4	TGTGCTGCGTGGGATTCTAAGCTGAAACTCTTT	CAAWDSKLKLF	TRGV10	.	TRGJ1	15	-1	-1	23
81	3.416035121901846E-4	TGTGCCTTGTGGGAGGTGCGTCATTATTATAAGAAACTCTTT	CALWEVRHYYKKLF	TRGV9	.	TRGJ1	18	-1	-1	22
81	3.416035121901846E-4	TGTGCTGCTGAGAGGTATAAGAAACTCTTT	CAAERYKKLF	TRGV10	.	TRGJ1	7	-1	-1	15
81	3.416035121901846E-4	TGTGCTGCGTGCAATAAGAAACTCTTT	CAACNKKLF	TRGV10	.	TRGJ1	10	-1	-1	13
81	3.416035121901846E-4	TGTGCTGCGTGTAGGGCTAAGAAACTCTTT	CAACRAKKLF	TRGV10	.	TRGJ1	10	-1	-1	17
80	3.3738618487919465E-4	TGTGCCTTGTGGGAGGCGAAATCCCCAAATTATTATAAGAAACTCTTT	CALWEAKSPNYYKKLF	TRGV9	.	TRGJ1	15	-1	-1	27
80	3.3738618487919465E-4	TGTGCTGCGTGGGATTCCGCTCTAGTGCACTATAAGAAACTCTTT	CAAWDSALVHYKKLF	TRGV10	.	TRGJ1	18	-1	-1	30
80	3.3738618487919465E-4	TGTGCCTTGTGGGAGCCCATAGATTATAAGAAACTCTTT	CALWEPIDYKKLF	TRGV9	.	TRGJ1	14	-1	-1	22
80	3.3738618487919465E-4	TGTGCTGCGTGGGATCCCCGGCATAAGAAACTCTTT	CAAWDPRHKKLF	TRGV10	.	TRGJ1	14	-1	-1	22
80	3.3738618487919465E-4	TGTGCTGCGTGGCCAGATAAGAAACTCTTT	CAAWPDKKLF	TRGV10	.	TRGJ1	11	-1	-1	16
80	3.3738618487919465E-4	TGTGCTGCGCCGTTCTATATGAAACTCTTT	CAAPFYMKLF	TRGV10	.	TRGJ1	8	-1	-1	15
80	3.3738618487919465E-4	TGTGCCTTGTGGGAGGTTTTGGGGTTCAAGATATTT	CALWEVLGFKIF	TRGV9	.	TRGJP1	16	-1	-1	22
79	3.331688575682047E-4	TGTGCTGCGTGGGACCCCGTGGTGCGGCCCTTGGATAAGAAACTCTTT	CAAWDPVVRPLDKKLF	TRGV10	.	TRGJ1	13	-1	-1	34
79	3.331688575682047E-4	TGTGCTGCGTGGGCCTGGGGTAAGAAACTCTTT	CAAWAWGKKLF	TRGV10	.	TRGJ1	12	-1	-1	20
79	3.331688575682047E-4	TGTGCCACCTGGGACAATCATAAGAAACTCTTT	CATWDNHKKLF	TRGV2	.	TRGJ1	14	-1	-1	16
79	3.331688575682047E-4	TGTGCTGCCGACCTTGGGAAGAAACTCTTT	CAADLGKKLF	TRGV10	.	TRGJ1	7	-1	-1	18
79	3.331688575682047E-4	TGTGCTGCGTGGGAATATAAGAAACTCTTT	CAAWEYKKLF	TRGV10	.	TRGJ1	16	-1	-1	15
79	3.331688575682047E-4	TGTGCTGCGTGGGGGGGGAAACTCTTT	CAAWGGKLF	TRGV10	.	TRGJ2	12	-1	-1	17
79	3.331688575682047E-4	TGTGCTGCGATTGATAAGAAACTCTTT	CAAIDKKLF	TRGV10	.	TRGJ1	8	-1	-1	9
78	3.289515302572148E-4	TGTGCCTTGTGGGAGGTCCCAAGATATTATAAGAAACTCTTT	CALWEVPRYYKKLF	TRGV9	.	TRGJ1	16	-1	-1	24
77	3.2473420294622485E-4	TGTGCTGCGTGGGTCTCCTTGGGATATAAGAAACTCTTT	CAAWVSLGYKKLF	TRGV10	.	TRGJ1	12	-1	-1	24
77	3.2473420294622485E-4	TGTGCTGCGTGGGATTACGGGTTAGGGGTGAAACTCTTT	CAAWDYGLGVKLF	TRGV10	.	TRGJ1	18	-1	-1	29
77	3.2473420294622485E-4	TGTGCTGCGTGGGACCAATCGAAACTCTTT	CAAWDQSKLF	TRGV10	.	TRGJ1	13	-1	-1	20
77	3.2473420294622485E-4	TGTGCCACCGGGCAGAAACTCTTT	CATGQKLF	TRGV5	.	TRGJ1	14	-1	-1	13
76	3.205168756352349E-4	TGTGCTGCGTGGGATTATAACGCCTCCGTGTATAAGAAACTCTTT	CAAWDYNASVYKKLF	TRGV10	.	TRGJ1	16	-1	-1	30
76	3.205168756352349E-4	TGTGCTGCGTGGGATTGCCGGCCCGGGGATAAGAAACTCTTT	CAAWDCRPGDKKLF	TRGV10	.	TRGJ1	15	-1	-1	28
76	3.205168756352349E-4	TGTGCTGCGTGGGATTCGTATAAGAAACTCTTT	CAAWDSYKKLF	TRGV10	.	TRGJ1	19	-1	-1	18
76	3.205168756352349E-4	TGTGCTGCGTGGGATATTAGTAAGAAACTCTTT	CAAWDISKKLF	TRGV10	.	TRGJ1	14	-1	-1	14
76	3.205168756352349E-4	TGTGCTGCGTGGGATTATAAGGCGAAACTCTTT	CAAWDYKAKLF	TRGV10	.	TRGJ1	16	-1	-1	23
75	3.16299548324245E-4	TGTGCCTTGTGGAATAATACAGAGTTGGGCAAAAAAATCAAGGTATTT	CALWNNTELGKKIKVF	TRGV9	.	TRGJP	11	-1	-1	20
75	3.16299548324245E-4	TGTGCCTTGTGGGAGGTGCTGCGGGTTAATTATAAGAAACTCTTT	CALWEVLRVNYKKLF	TRGV9	.	TRGJ1	18	-1	-1	28
75	3.16299548324245E-4	TGTGCCTTGTGGGAGGTGCTGGGTAGTGATTGGATCAAGACGTTT	CALWEVLGSDWIKTF	TRGV9	.	TRGJP2	18	-1	-1	22
75	3.16299548324245E-4	TGTGCTGCGTGGGATGGGAATTATAAGAAACTCTTT	CAAWDGNYKKLF	TRGV10	.	TRGJ1	14	-1	-1	19
75	3.16299548324245E-4	TGTGCTGCGTGGGAACCTTGTAAGAAACTCTTT	CAAWEPCKKLF	TRGV10	.	TRGJ1	13	-1	-1	17
75	3.16299548324245E-4	TGTGCTGCCCCCTTGAAGAAACTCTTT	CAAPLKKLF	TRGV10	.	TRGJ1	7	-1	-1	15
75	3.16299548324245E-4	TGTGCTGCGGATTATAAGAAACTCTTT	CAADYKKLF	TRGV10	.	TRGJ1	8	-1	-1	10
74	3.1208222101325504E-4	TGTGCTGCGTGGGATCCCCTCTCATATGGGGCGACTGGTTGGTTCAAGATATTT	CAAWDPLSYGATGWFKIF	TRGV10	.	TRGJP1	14	-1	-1	33
74	3.1208222101325504E-4	TGTGCTGCGTGGGATTATAACGGGCGGTGGGAGAAACTCTTT	CAAWDYNGRWEKLF	TRGV10	.	TRGJ1	16	-1	-1	31
74	3.1208222101325504E-4	TGTGCCACCTGGGACAGGCATGGGGCAAAGAAACTCTTT	CATWDRHGAKKLF	TRGV5	.	TRGJ1	21	-1	-1	27
74	3.1208222101325504E-4	TGTGCTGCGTGGGATTCCCGTTATAAGAAACTCTTT	CAAWDSRYKKLF	TRGV10	.	TRGJ1	15	-1	-1	20
74	3.1208222101325504E-4	TGTGCTGCGTGGGTTCTACAGGGGAAACTCTTT	CAAWVLQGKLF	TRGV10	.	TRGJ1	12	-1	-1	23
74	3.1208222101325504E-4	TGTGCTGCGTGGGATAATCGGAAGAAACTCTTT	CAAWDNRKKLF	TRGV10	.	TRGJ1	14	-1	-1	21
74	3.1208222101325504E-4	TGTGCCACCTGGGACGGATATAAGAAACTCTTT	CATWDGYKKLF	TRGV5	.	TRGJ1	14	-1	-1	18
74	3.1208222101325504E-4	TGTGCTGCGTGGGAAGAACCGAAACTCTTT	CAAWEEPKLF	TRGV10	.	TRGJ2	13	-1	-1	20
74	3.1208222101325504E-4	TGTGCTGCGTGGGAACCTCTCTTT	CAAWEPLF	TRGV10	.	TRGJ1	13	-1	-1	18
73	3.078648937022651E-4	TGTGCCTTGTGGGAGGATAATCAAGAGTTGGGCAAAAAAATCAAGGTATTT	CALWEDNQELGKKIKVF	TRGV9	.	TRGJP	15	-1	-1	21
73	3.078648937022651E-4	TGTGCTGCGTGGGATTATAGGGATCCGGAGAAACTCTTT	CAAWDYRDPEKLF	TRGV10	.	TRGJ1	16	-1	-1	28
73	3.078648937022651E-4	TGTGCTGCGTGGTCCGCGGATTATAAGAAACTCTTT	CAAWSADYKKLF	TRGV10	.	TRGJ1	11	-1	-1	19
73	3.078648937022651E-4	TGTGCTGCGTGGGATACGCCTTTGGAGAAACTCTTT	CAAWDTPLEKLF	TRGV10	.	TRGJ1	17	-1	-1	25
73	3.078648937022651E-4	TGTGCTGCGTGGGAGAGGCGATATAAGAAACTCTTT	CAAWERRYKKLF	TRGV10	.	TRGJ1	13	-1	-1	21
73	3.078648937022651E-4	TGTGCCACCTGGGACGATGCGTATAAGAAACTCTTT	CATWDDAYKKLF	TRGV5	.	TRGJ1	14	-1	-1	21
73	3.078648937022651E-4	TGTGCTGCGTTATATAAGAAACTCTTT	CAALYKKLF	TRGV10	.	TRGJ1	9	-1	-1	9
72	3.036475663912752E-4	TGTGCCTTGTGGGAGGCTAGGGAATACCTTCATTATTATAAGAAACTCTTT	CALWEAREYLHYYKKLF	TRGV9	.	TRGJ1	15	-1	-1	31
72	3.036475663912752E-4	TGTGCCTTGTGGGAGGTGAAAATCTATTATTATAAGAAACTCTTT	CALWEVKIYYYKKLF	TRGV9	.	TRGJ1	17	-1	-1	25
72	3.036475663912752E-4	TGTGCCTTGTGGGAGGCTGATAGTAGTGATTGGATCAAGACGTTT	CALWEADSSDWIKTF	TRGV9	.	TRGJP2	15	-1	-1	19
72	3.036475663912752E-4	TGTGCTACCCCCCCGGATTATTATAAGAAACTCTTT	CATPPDYYKKLF	TRGV10	.	TRGJ1	5	-1	-1	13
72	3.036475663912752E-4	TGTGCTGCCCTGATAGGTTATAAGAAACTCTTT	CAALIGYKKLF	TRGV10	.	TRGJ1	7	-1	-1	17
72	3.036475663912752E-4	TGTGCTGCGTATCTGTATAAGAAACTCTTT	CAAYLYKKLF	TRGV10	.	TRGJ2	9	-1	-1	15
72	3.036475663912752E-4	TGTGCTGGTGACCTCTATAAGAAACTCTTT	CAGDLYKKLF	TRGV10	.	TRGJ1	9	-1	-1	15
72	3.036475663912752E-4	TGTGCTGCGTGGGGGAAGAAACTCTTT	CAAWGKKLF	TRGV10	.	TRGJ1	12	-1	-1	15
71	2.9943023908028524E-4	TGTGCTGCGTGGGCCTGGGGTTATAAGAAACTCTTT	CAAWAWGYKKLF	TRGV10	.	TRGJ1	12	-1	-1	20
71	2.9943023908028524E-4	TGTGCTGCGATCTATAAGAAACTCTTT	CAAIYKKLF	TRGV10	.	TRGJ1	8	-1	-1	12
71	2.9943023908028524E-4	TGTGCTGCGTGGGATTATGGTTATAAGAAACTCTTT	CAAWDYGYKKLF	TRGV10	.	TRGJ1	16	-1	-1	20
70	2.952129117692953E-4	TGTGCTGCGTGGGATTCTACCCCCCTCGGTAAGAAACTCTTT	CAAWDSTPLGKKLF	TRGV10	.	TRGJ1	15	-1	-1	29
70	2.952129117692953E-4	TGTGCTGCGTGGGATGGCATTGATTATAAGAAACTCTTT	CAAWDGIDYKKLF	TRGV10	.	TRGJ1	14	-1	-1	18
70	2.952129117692953E-4	TGTGCTGCGTGGGACCGCCTTTATTATAAGAAACTCTTT	CAAWDRLYYKKLF	TRGV10	.	TRGJ1	13	-1	-1	20
70	2.952129117692953E-4	TGTGCTGCCTACTGGGGCCTTAAGAAACTCTTT	CAAYWGLKKLF	TRGV10	.	TRGJ1	7	-1	-1	20
70	2.952129117692953E-4	TGTGCCACCTGGGATTATTATAAGAAACTCTTT	CATWDYYKKLF	TRGV4	.	TRGJ1	14	-1	-1	13
70	2.952129117692953E-4	TGTGCTGCGTGGGAGCAAAAGAAACTCTTT	CAAWEQKKLF	TRGV10	.	TRGJ1	13	-1	-1	18
69	2.909955844583054E-4	TGTGCTGCGTGGGATTACCCATATAAGAAACTCTTT	CAAWDYPYKKLF	TRGV10	.	TRGJ1	17	-1	-1	21
69	2.909955844583054E-4	TGTGCCACCTGGGACGACGGGTATAAGAAACTCTTT	CATWDDGYKKLF	TRGV7	.	TRGJ1	14	-1	-1	21
69	2.909955844583054E-4	TGTGCTGCGTGGGATAAAAGGAAACTCTTT	CAAWDKRKLF	TRGV10	.	TRGJ1	14	-1	-1	20
68	2.8677825714731544E-4	TGTGCTGCGTGGCCCATTTATAAGAAACTCTTT	CAAWPIYKKLF	TRGV10	.	TRGJ1	11	-1	-1	17
68	2.8677825714731544E-4	TGTGCTACTCACTGGGGAAATAAGAAACTCTTT	CATHWGNKKLF	TRGV10	.	TRGJ1	5	-1	-1	19
67	2.825609298363255E-4	TGTGCTGCGTGGGATTCCCGTTCTTATAAGAAACTCTTT	CAAWDSRSYKKLF	TRGV10	.	TRGJ1	15	-1	-1	20
67	2.825609298363255E-4	TGTGCCACCTGGGACGGGCAGGGTTATAAGAAACTCTTT	CATWDGQGYKKLF	TRGV2	.	TRGJ1	18	-1	-1	23
67	2.825609298363255E-4	TGTGCTGCGTGGCCGGGGTATAAGAAACTCTTT	CAAWPGYKKLF	TRGV10	.	TRGJ1	11	-1	-1	18
67	2.825609298363255E-4	TGTGCTGCGTGGGATGATTTGAAGAAACTCTTT	CAAWDDLKKLF	TRGV10	.	TRGJ1	14	-1	-1	21
67	2.825609298363255E-4	TGTGCTGCGTGGGGCTATAAGAAACTCTTT	CAAWGYKKLF	TRGV10	.	TRGJ1	12	-1	-1	15
67	2.825609298363255E-4	TGTGCCTTGTGGGAGGTGCTCTTT	CALWEVLF	TRGV9	.	TRGJ1	18	-1	-1	18
66	2.783436025253356E-4	TGTGCTGCGTGGGAGAGGATGAAGGATGAGAAACTCTTT	CAAWERMKDEKLF	TRGV10	.	TRGJ1	13	-1	-1	25
66	2.783436025253356E-4	TGTGCTGCGTGGGATTCCCATTATAAGAAACTCTTT	CAAWDSHYKKLF	TRGV10	.	TRGJ1	15	-1	-1	19
66	2.783436025253356E-4	TGTGCTGCGTGGGAACTTCCCGATAAGAAACTCTTT	CAAWELPDKKLF	TRGV10	.	TRGJ1	13	-1	-1	22
66	2.783436025253356E-4	TGTGCTGCGTGGGATTCGGATTATAAGAAACTCTTT	CAAWDSDYKKLF	TRGV10	.	TRGJ1	15	-1	-1	19
65	2.7412627521434564E-4	TGTGCTGCGTGGGATGGCCCAGGGGGAGGGGAGAAACTCTTT	CAAWDGPGGGEKLF	TRGV10	.	TRGJ1	14	-1	-1	31
65	2.7412627521434564E-4	TGTGCTGCGTGGGATTCCGGGGCCGATAAGAAACTCTTT	CAAWDSGADKKLF	TRGV10	.	TRGJ1	18	-1	-1	25
65	2.7412627521434564E-4	TGTGCTGCGTGGGAACAAAAGGGGTATAAGAAACTCTTT	CAAWEQKGYKKLF	TRGV10	.	TRGJ1	13	-1	-1	24
65	2.7412627521434564E-4	TGTGCTGCGTGGACGGGTTATTATAAGAAACTCTTT	CAAWTGYYKKLF	TRGV10	.	TRGJ1	11	-1	-1	17
65	2.7412627521434564E-4	TGTGCTGCGTGGGATAAAGGGAAGAAACTCTTT	CAAWDKGKKLF	TRGV10	.	TRGJ1	14	-1	-1	21
64	2.699089479033557E-4	TGTGCTGCGTGGGATTCAGGCGGGCCTCATAAGAAACTCTTT	CAAWDSGGPHKKLF	TRGV10	.	TRGJ1	15	-1	-1	28
64	2.699089479033557E-4	TGTGCTGCGTGGATCCGTTATTATAAGAAACTCTTT	CAAWIRYYKKLF	TRGV10	.	TRGJ1	11	-1	-1	17
64	2.699089479033557E-4	TGTGCCTTGCATGGTTGGTTCAAGATATTT	CALHGWFKIF	TRGV9	.	TRGJP1	8	-1	-1	11
64	2.699089479033557E-4	TGTGCTGCGTGGGGGTCTAAGAAACTCTTT	CAAWGSKKLF	TRGV10	.	TRGJ1	12	-1	-1	17
64	2.699089479033557E-4	TGTGCTGCGTGGCCCACCCATCCTCGGGGGAAACTCTTT	CAAWPTHPRGKLF	TRGV10	.	TRGJ1	11	-1	-1	29
63	2.656916205923658E-4	TGTGCCTTGTGGGAGGTGCTTGGTGGTTGGTTCAAGATATTT	CALWEVLGGWFKIF	TRGV9	.	TRGJP1	18	-1	-1	23
63	2.656916205923658E-4	TGTGCTGCGTGGGATTATAAGACCCGGGGGAAACTCTTT	CAAWDYKTRGKLF	TRGV10	.	TRGJ1	16	-1	-1	29
63	2.656916205923658E-4	TGTGCCTTGTGGGAGGTGCATGACTATAAGAAACTCTTT	CALWEVHDYKKLF	TRGV9	.	TRGJ1	19	-1	-1	24
63	2.656916205923658E-4	TGTGCTGCGTGGGGGGGTTATTATAAGAAACTCTTT	CAAWGGYYKKLF	TRGV10	.	TRGJ1	12	-1	-1	17
63	2.656916205923658E-4	TGTGCTGCGTGGGATTTTAATTTTTTCGGGAAACTCTTT	CAAWDFNFFGKLF	TRGV10	.	TRGJ1	15	-1	-1	29
62	2.6147429328137584E-4	TGTGCCACCTGGGATAGGCGGAGGGGACGGATTCCTTGGATCAAGACGTTT	CATWDRRRGRIPWIKTF	TRGV8	.	TRGJP2	18	-1	-1	35
62	2.6147429328137584E-4	TGTGCTGCGTGGGATTTATTGACAAATAAGAAACTCTTT	CAAWDLLTNKKLF	TRGV10	.	TRGJ1	15	-1	-1	25
62	2.6147429328137584E-4	TGTGCTGCGTGGTTTATAGGCCCTAAGAAACTCTTT	CAAWFIGPKKLF	TRGV10	.	TRGJ1	11	-1	-1	23
62	2.6147429328137584E-4	TGTGCTGCGTGGGATTCCGATAAGAAACTCTTT	CAAWDSDKKLF	TRGV10	.	TRGJ1	22	-1	-1	19
62	2.6147429328137584E-4	TGTGCTGCGTGGGATTATAAGGAGAAACTCTTT	CAAWDYKEKLF	TRGV10	.	TRGJ1	16	-1	-1	13
62	2.6147429328137584E-4	TGTGCTGCGTGGAATTATTATAAGAAACTCTTT	CAAWNYYKKLF	TRGV10	.	TRGJ1	16	-1	-1	11
61	2.572569659703859E-4	TGTGCTGCGTGGGATCCATCACCCTATTATAAGAAACTCTTT	CAAWDPSPYYKKLF	TRGV10	.	TRGJ1	14	-1	-1	24
61	2.572569659703859E-4	TGTGCTGCGTGGGATACTTGGAGTTATAAGAAACTCTTT	CAAWDTWSYKKLF	TRGV10	.	TRGJ1	14	-1	-1	23
61	2.572569659703859E-4	TGTGCTGCGTGGGGGTTATATAAGAAACTCTTT	CAAWGLYKKLF	TRGV10	.	TRGJ1	12	-1	-1	15
61	2.572569659703859E-4	TGTGCCACCTGGGACAGGCCGGGGAAACTCTTT	CATWDRPGKLF	TRGV5	.	TRGJ1	19	-1	-1	23
60	2.5303963865939597E-4	TGTGCCTTGTGGGAGCAGTTTTCTCCGTATTATAAGAAACTCTTT	CALWEQFSPYYKKLF	TRGV9	.	TRGJ1	14	-1	-1	27
60	2.5303963865939597E-4	TGTGCTGCGTGGGATCCCTCCTTTTCACCGAAACTCTTT	CAAWDPSFSPKLF	TRGV10	.	TRGJ1	14	-1	-1	29
60	2.5303963865939597E-4	TGTGCTGCGTGGGATTTGAGTTATAAGAAACTCTTT	CAAWDLSYKKLF	TRGV10	.	TRGJ1	15	-1	-1	20
60	2.5303963865939597E-4	TGTGCTGCGTGGGGTTGGTTCAAGATATTT	CAAWGWFKIF	TRGV10	.	TRGJP1	15	-1	-1	12
59	2.4882231134840604E-4	TGTGCTGCGTGGGAGATCTCCCTGGAGAGGAGTAGGAAACTCTTT	CAAWEISLERSRKLF	TRGV10	.	TRGJ1	13	-1	-1	32
59	2.4882231134840604E-4	TGTGCTGCGTGGGATTTGAGTGGTTATAAGAAACTCTTT	CAAWDLSGYKKLF	TRGV10	.	TRGJ1	15	-1	-1	23
59	2.4882231134840604E-4	TGTGCTGCGTGGGGACCTTATTATAAGAAACTCTTT	CAAWGPYYKKLF	TRGV10	.	TRGJ1	12	-1	-1	17
59	2.4882231134840604E-4	TGTGCTGCGTGGGATTTAGATTATAAGAAACTCTTT	CAAWDLDYKKLF	TRGV10	.	TRGJ1	15	-1	-1	19
59	2.4882231134840604E-4	TGTGCTGCGTGGGACGATAAGAAACTCTTT	CAAWDDKKLF	TRGV10	.	TRGJ1	13	-1	-1	16
59	2.4882231134840604E-4	TGTGCTGCGTGGGATAGTCTTTGTCTCTTT	CAAWDSLCLF	TRGV10	.	TRGJ1	14	-1	-1	24
58	2.446049840374161E-4	TGTGCTGCGTGGGGTGTCCCTCACTATAAGAAACTCTTT	CAAWGVPHYKKLF	TRGV10	.	TRGJ1	12	-1	-1	24
58	2.446049840374161E-4	TGTGCTGCGTGGGATCAATATAAGAAACTCTTT	CAAWDQYKKLF	TRGV10	.	TRGJ1	14	-1	-1	18
58	2.446049840374161E-4	TGTGCTGCGTGGGAAATCGGGAAGAAACTCTTT	CAAWEIGKKLF	TRGV10	.	TRGJ1	13	-1	-1	21
58	2.446049840374161E-4	TGTGCTGCGTGGGATTCGGAAGATAAGAAACTCTTT	CAAWDSEDKKLF	TRGV10	.	TRGJ1	15	-1	-1	22
57	2.403876567264262E-4	TGTGCCTTGTGGGAGGTTGATATTGGGGATTGGATCAAGACGTTT	CALWEVDIGDWIKTF	TRGV9	.	TRGJP2	16	-1	-1	27
57	2.403876567264262E-4	TGTGCTGCGTGGGACAACAAAAATTATTATAAGAAACTCTTT	CAAWDNKNYYKKLF	TRGV10	.	TRGJ1	13	-1	-1	21
57	2.403876567264262E-4	TGTGCTGCGTGGCAAAGGGGATATTATAAGAAACTCTTT	CAAWQRGYYKKLF	TRGV10	.	TRGJ1	11	-1	-1	21
57	2.403876567264262E-4	TGTGCTGCGTGGGATTATAGGTATTATAAGAAACTCTTT	CAAWDYRYYKKLF	TRGV10	.	TRGJ1	16	-1	-1	21
57	2.403876567264262E-4	TGTGCTGCGTGGGATTATAGGGTCTATAAGAAACTCTTT	CAAWDYRVYKKLF	TRGV10	.	TRGJ1	16	-1	-1	24
57	2.403876567264262E-4	TGTGCTGCGTGGGCGGCTCATTATAAGAAACTCTTT	CAAWAAHYKKLF	TRGV10	.	TRGJ1	12	-1	-1	19
57	2.403876567264262E-4	TGTGCTGCGTGGGATTTTACTTCTAAGAAACTCTTT	CAAWDFTSKKLF	TRGV10	.	TRGJ1	15	-1	-1	16
57	2.403876567264262E-4	TGTGCTGCGTGGGATTCCCCCCCTAAGAAACTCTTT	CAAWDSPPKKLF	TRGV10	.	TRGJ1	15	-1	-1	23
57	2.403876567264262E-4	TGTGCTGCGTGGGATGCTTATTATAAGAAACTCTTT	CAAWDAYYKKLF	TRGV10	.	TRGJ1	14	-1	-1	17
56	2.3617032941543626E-4	TGTGCTGCGTGGGACCCAATTATCAGGGCCGATTATTATAAGAAACTCTTT	CAAWDPIIRADYYKKLF	TRGV10	.	TRGJ1	13	-1	-1	31
56	2.3617032941543626E-4	TGTGCTGCGTGGGAGCGGGGCCCGGGGCGGTATAAGAAACTCTTT	CAAWERGPGRYKKLF	TRGV10	.	TRGJ1	13	-1	-1	30
56	2.3617032941543626E-4	TGTGCTGCGTGGGGTGAGATTCATTATAAGAAACTCTTT	CAAWGEIHYKKLF	TRGV10	.	TRGJ1	12	-1	-1	18
56	2.3617032941543626E-4	TGTGCTGCGTGGGATGGAAATTATAAGAAACTCTTT	CAAWDGNYKKLF	TRGV10	.	TRGJ1	14	-1	-1	19
56	2.3617032941543626E-4	TGTGCTGCGTGGGATGTTTATTATAAGAAACTCTTT	CAAWDVYYKKLF	TRGV10	.	TRGJ2	14	-1	-1	17
56	2.3617032941543626E-4	TGTGCTGCGTGGGATAATTATAAGAAACTCTTT	CAAWDNYKKLF	TRGV10	.	TRGJ1	14	-1	-1	13
56	2.3617032941543626E-4	TGTGCTGCACACGACTATAAGAAACTCTTT	CAAHDYKKLF	TRGV10	.	TRGJ1	7	-1	-1	15
55	2.3195300210444633E-4	TGTGCTGCGTGGGATTATGAGGGGCTACACGGGCAAGGAGGGAAGAAACTCTTT	CAAWDYEGLHGQGGKKLF	TRGV10	.	TRGJ1	16	-1	-1	42
55	2.3195300210444633E-4	TGTGCTGCGTGGGATCCCCACGGGCATTATAAGAAACTCTTT	CAAWDPHGHYKKLF	TRGV10	.	TRGJ1	14	-1	-1	25
55	2.3195300210444633E-4	TGTGCTGCGTGGGATTCGGTTTATTATAAGAAACTCTTT	CAAWDSVYYKKLF	TRGV10	.	TRGJ1	15	-1	-1	13
55	2.3195300210444633E-4	TGTGCCACCTGGGAAAACGGTTGGCCTCGGAGGCTCTTT	CATWENGWPRRLF	TRGV5	.	TRGJ1	13	-1	-1	33
55	2.3195300210444633E-4	TGTGCTGCCGATGGCTGTTATAAGAAACTCTTT	CAADGCYKKLF	TRGV10	.	TRGJ1	7	-1	-1	17
55	2.3195300210444633E-4	TGTGCTGCGTGGGATTATTGGTATTATAAGAAACTCTTT	CAAWDYWYYKKLF	TRGV10	.	TRGJ1	16	-1	-1	21
54	2.277356747934564E-4	TGTGCCTTGTGGGAGGTGGTAGGGAGCGCACCGAGCTTCCAACTCATCTTGGGGTCTAGGGGCTCCTATTATAAGAAACTCTTT	CALWEVVGSAPSFQLILGSRGSYYKKLF	TRGV9	.	TRGJ1	17	-1	-1	66
54	2.277356747934564E-4	TGTGCTGCGTGGGATTCCAATCAGAATTATTATAAGAAACTCTTT	CAAWDSNQNYYKKLF	TRGV10	.	TRGJ2	15	-1	-1	23
54	2.277356747934564E-4	TGTGCTGCGTGGTTTGGCGATTATTATAAGAAACTCTTT	CAAWFGDYYKKLF	TRGV10	.	TRGJ1	11	-1	-1	19
54	2.277356747934564E-4	TGTGCTGCGTGGGATAAAGGTTATAAGAAACTCTTT	CAAWDKGYKKLF	TRGV10	.	TRGJ1	14	-1	-1	20
53	2.2351834748246646E-4	TGTGCTGCGTGGGATCAGGGGGTGTGCTATAAGAAACTCTTT	CAAWDQGVCYKKLF	TRGV10	.	TRGJ1	14	-1	-1	27
53	2.2351834748246646E-4	TGTGCTGCGTGGGATTTCGATTATAAGAAACTCTTT	CAAWDFDYKKLF	TRGV10	.	TRGJ1	18	-1	-1	19
53	2.2351834748246646E-4	TGTGCTGCGTGGGATAAATGGAATAAGAAACTCTTT	CAAWDKWNKKLF	TRGV10	.	TRGJ1	14	-1	-1	22
53	2.2351834748246646E-4	TGTGCTGCGTGGGACGAAGCCCCTAATAAGAAACTCTTT	CAAWDEAPNKKLF	TRGV10	.	TRGJ1	13	-1	-1	25
53	2.2351834748246646E-4	TGTGCTGCGTGGGATTACAAATATAAGAAACTCTTT	CAAWDYKYKKLF	TRGV10	.	TRGJ1	17	-1	-1	21
53	2.2351834748246646E-4	TGTGCTGCGTGGACTGGTTGGTTCAAGATATTT	CAAWTGWFKIF	TRGV10	.	TRGJP1	11	-1	-1	12
53	2.2351834748246646E-4	TGTTCAGATAAGAAACTCTTT	CSDKKLF	TRGV10	.	TRGJ1	2	-1	-1	7
52	2.1930102017147653E-4	TGTGCTGCGTGGGATTTGGGGAATTATAAGAAACTCTTT	CAAWDLGNYKKLF	TRGV10	.	TRGJ1	15	-1	-1	22
52	2.1930102017147653E-4	TGTGCTGCGTGGGATCCCATCTTAAGGAAGAAACTCTTT	CAAWDPILRKKLF	TRGV10	.	TRGJ1	14	-1	-1	27
52	2.1930102017147653E-4	TGTGCTGCGTGGGAGTGGGCTTATTATAAGAAACTCTTT	CAAWEWAYYKKLF	TRGV10	.	TRGJ1	13	-1	-1	20
52	2.1930102017147653E-4	TGTGCTGCGTGGGATAATAATAAGAAACTCTTT	CAAWDNNKKLF	TRGV10	.	TRGJ1	14	-1	-1	13
52	2.1930102017147653E-4	TGTGCTACGCAGAAAAAGACTAAGAAACTCTTT	CATQKKTKKLF	TRGV10	.	TRGJ1	8	-1	-1	20
52	2.1930102017147653E-4	TGTGCTGCGTGGGATTTCGATAATAAGAAACTCTTT	CAAWDFDNKKLF	TRGV10	.	TRGJ1	23	-1	-1	19
51	2.150836928604866E-4	TGTGCCTTGTGGGAGGTGCTGCTATACTACTGTTGGTTCAAGATATTT	CALWEVLLYYCWFKIF	TRGV9	.	TRGJP1	18	-1	-1	22
51	2.150836928604866E-4	TGTGCTGCGTGGGATGGGGATTATTATAAGAAACTCTTT	CAAWDGDYYKKLF	TRGV10	.	TRGJ1	14	-1	-1	19
51	2.150836928604866E-4	TGTGCTGCGTTTTCCCGGGACGGGTTCAAGATATTT	CAAFSRDGFKIF	TRGV10	.	TRGJP1	9	-1	-1	22
50	2.1086636554949666E-4	TGTGCTGCGTGGGATTATAACGATTGTTATAAGAAACTCTTT	CAAWDYNDCYKKLF	TRGV10	.	TRGJ1	16	-1	-1	22
50	2.1086636554949666E-4	TGTGCTGCGTGGGTCCAGAATTATTATAAGAAACTCTTT	CAAWVQNYYKKLF	TRGV10	.	TRGJ1	12	-1	-1	17
50	2.1086636554949666E-4	TGTGCTGCGTGGGATTATAGAAGTCAGAAACTCTTT	CAAWDYRSQKLF	TRGV10	.	TRGJ1	16	-1	-1	25
50	2.1086636554949666E-4	TGTGCTGCGTGGGATAGTTATTATAAGAAACTCTTT	CAAWDSYYKKLF	TRGV10	.	TRGJ1	14	-1	-1	17
50	2.1086636554949666E-4	TGTGCTGCGTGGGACCTTTATTATAAGAAACTCTTT	CAAWDLYYKKLF	TRGV10	.	TRGJ1	13	-1	-1	17
50	2.1086636554949666E-4	TGTGCTGCGTCGAATTATTATAAGAAACTCTTT	CAASNYYKKLF	TRGV10	.	TRGJ1	16	-1	-1	9
50	2.1086636554949666E-4	TGTGCCACCTGGGACAGACCGAATAAACTCTTT	CATWDRPNKLF	TRGV3	.	TRGJ1	19	-1	-1	21
50	2.1086636554949666E-4	TGTGAAAATAAGAAACTCTTT	CENKKLF	TRGV10	.	TRGJ1	3	-1	-1	7
49	2.0664903823850673E-4	TGTGCTGCGTGGGACGCTCTTAAGATCAACACCCGCCTGAAGAAACTCTTT	CAAWDALKINTRLKKLF	TRGV10	.	TRGJ1	13	-1	-1	39
49	2.0664903823850673E-4	TGTGCTGCGTGGGATTCAGGGGGAAGGGGGAAGAAACTCTTT	CAAWDSGGRGKKLF	TRGV10	.	TRGJ1	15	-1	-1	30
49	2.0664903823850673E-4	TGTGCTGCGTGGGAATTAGGGGCTTATTATAAGAAACTCTTT	CAAWELGAYYKKLF	TRGV10	.	TRGJ1	17	-1	-1	23
49	2.0664903823850673E-4	TGTGCTGCGTGGGGTATCCCGTATTATAAGAAACTCTTT	CAAWGIPYYKKLF	TRGV10	.	TRGJ1	12	-1	-1	21
49	2.0664903823850673E-4	TGTGCTGCGTGGGATTATTCTTATTATAAGAAACTCTTT	CAAWDYSYYKKLF	TRGV10	.	TRGJ1	16	-1	-1	20
49	2.0664903823850673E-4	TGTGCTGCGTGGGATTATCAGTATTATAAGAAACTCTTT	CAAWDYQYYKKLF	TRGV10	.	TRGJ2	16	-1	-1	21
49	2.0664903823850673E-4	TGTGCTGCGTGGGATGCAAATTATTATAAGAAACTCTTT	CAAWDANYYKKLF	TRGV10	.	TRGJ1	14	-1	-1	18
49	2.0664903823850673E-4	TGTGCTGCGTGGGCCCCTTATAAGAAACTCTTT	CAAWAPYKKLF	TRGV10	.	TRGJ1	12	-1	-1	17
48	2.024317109275168E-4	TGTGCTGCGTGTGGGATTCCTGGTGGGGGTTATAAGAAACTCTTT	CAACGIPGGGYKKLF	TRGV10	.	TRGJ1	17	-1	-1	29
48	2.024317109275168E-4	TGTGCTGCGTGGTCCCATAAGGGGTATTATAAGAAACTCTTT	CAAWSHKGYYKKLF	TRGV10	.	TRGJ1	11	-1	-1	24
48	2.024317109275168E-4	TGTGCTGCGTGGGATTACGATTGTTATAAGAAACTCTTT	CAAWDYDCYKKLF	TRGV10	.	TRGJ1	18	-1	-1	13
48	2.024317109275168E-4	TGTGCCACCTGGGCCGGGCGTTATTATAAGAAACTCTTT	CATWAGRYYKKLF	TRGV2	.	TRGJ1	18	-1	-1	20
48	2.024317109275168E-4	TGTGCTGCGTGGTCAGGGGTTTATAAGAAACTCTTT	CAAWSGVYKKLF	TRGV10	.	TRGJ1	11	-1	-1	20
48	2.024317109275168E-4	TGTGCTGCGTGGGATTATAGTTTAAAGAAACTCTTT	CAAWDYSLKKLF	TRGV10	.	TRGJ1	16	-1	-1	21
48	2.024317109275168E-4	TGTGCTGCGTGGGATTGTTATTATAAGAAACTCTTT	CAAWDCYYKKLF	TRGV10	.	TRGJ1	15	-1	-1	17
48	2.024317109275168E-4	TGTGCTGCGTGGGATCCGCGGAATTATTATAAGAAACTCTTT	CAAWDPRNYYKKLF	TRGV10	.	TRGJ1	14	-1	-1	20
47	1.9821438361652686E-4	TGTGCTGCGTGGGATGGGGGTAGGGCTGGTTGGTTCAAGATATTT	CAAWDGGRAGWFKIF	TRGV10	.	TRGJP1	14	-1	-1	25
47	1.9821438361652686E-4	TGTGCTGCGTGGGATCGGGATTATTATAAGAAACTCTTT	CAAWDRDYYKKLF	TRGV10	.	TRGJ1	14	-1	-1	19
47	1.9821438361652686E-4	TGTGCTGCGTGGGGCCGGTTTTATAAGAAACTCTTT	CAAWGRFYKKLF	TRGV10	.	TRGJ1	12	-1	-1	20
47	1.9821438361652686E-4	TGTGCTGCGTGGGAACACCTTTATAAGAAACTCTTT	CAAWEHLYKKLF	TRGV10	.	TRGJ1	13	-1	-1	20
47	1.9821438361652686E-4	TGTGCTGCGTGGACCAATTATTATAAGAAACTCTTT	CAAWTNYYKKLF	TRGV10	.	TRGJ1	11	-1	-1	15
47	1.9821438361652686E-4	TGTGCCACCCCGAATTATTATAAGAAACTCTTT	CATPNYYKKLF	TRGV4	.	TRGJ1	8	-1	-1	10
47	1.9821438361652686E-4	TGTGCCACCTGGGACAGGCTTAAGCTCTTT	CATWDRLKLF	TRGV3	.	TRGJ1	18	-1	-1	21
46	1.9399705630553693E-4	TGTGCCTTGTGGAGGCGGGTGAGGGGCAATACCACTGGTTGGTTCAAGATATTT	CALWRRVRGNTTGWFKIF	TRGV9	.	TRGJP1	14	-1	-1	28
46	1.9399705630553693E-4	TGTGCTGCGGGCATCCATTCCTCCCGAGGGGGTTATAAGAAACTCTTT	CAAGIHSSRGGYKKLF	TRGV10	.	TRGJ1	8	-1	-1	32
46	1.9399705630553693E-4	TGTGCTGCGTGGGATCCGCGAAATCCCGGTTATAAGAAACTCTTT	CAAWDPRNPGYKKLF	TRGV10	.	TRGJ1	26	-1	-1	29
46	1.9399705630553693E-4	TGTGCCTTGTTCCCGGGATATACCACTGGTTGGTTCAAGATATTT	CALFPGYTTGWFKIF	TRGV9	.	TRGJP1	9	-1	-1	14
46	1.9399705630553693E-4	TGTGCTGCGTGGGATTATAAACTGTCCGAGAAACTCTTT	CAAWDYKLSEKLF	TRGV10	.	TRGJ1	16	-1	-1	28
45	1.89779728994547E-4	TGTGCCACCTGGGACGGGCTTAATTATTATAAGAAACTCTTT	CATWDGLNYYKKLF	TRGV2	.	TRGJ1	18	-1	-1	21
45	1.89779728994547E-4	TGTGCTGCGTGGGACACCGCTTATTATAAGAAACTCTTT	CAAWDTAYYKKLF	TRGV10	.	TRGJ1	13	-1	-1	20
45	1.89779728994547E-4	TGTGCTGCGTGGACCGTATATTATAAGAAACTCTTT	CAAWTVYYKKLF	TRGV10	.	TRGJ1	11	-1	-1	18
45	1.89779728994547E-4	TGTGCCACCTGGGATGGGCCGTTGAAGAAACTCTTT	CATWDGPLKKLF	TRGV4	.	TRGJ1	19	-1	-1	24
45	1.89779728994547E-4	TGTGCCACCTGGGACAGGCATAAGAAACTCTTT	CATWDRHKKLF	TRGV5	.	TRGJ1	18	-1	-1	19
45	1.89779728994547E-4	TGTGCTGCGTGGGACCCGAATTATTATAAGAAACTCTTT	CAAWDPNYYKKLF	TRGV10	.	TRGJ1	13	-1	-1	16
45	1.89779728994547E-4	TGTGCCACCTGGGACAGGCTCGGTTATAAGAAACTCTTT	CATWDRLGYKKLF	TRGV3	.	TRGJ1	18	-1	-1	23
45	1.89779728994547E-4	TGTGCTGCGTGGGGGTCGGATTATAAGAAACTCTTT	CAAWGSDYKKLF	TRGV10	.	TRGJ1	12	-1	-1	19
45	1.89779728994547E-4	TGTGCCTTCAATACCACTGGTTGGTTCAAGATATTT	CAFNTTGWFKIF	TRGV9	.	TRGJP1	7	-1	-1	10
45	1.89779728994547E-4	TGTGCCACCCTCTTT	CATLF	TRGV2	.	TRGJ1	8	-1	-1	9
44	1.8556240168355706E-4	TGTGCCTTGTGGGAGGTGCATTCTCGGCGCACTGGTTGGTTCAAGATATTT	CALWEVHSRRTGWFKIF	TRGV9	.	TRGJP1	19	-1	-1	29
44	1.8556240168355706E-4	TGTGCTGCGTGGGATAAGGAGAAGAGAGTTCGCAAGAAACTCTTT	CAAWDKEKRVRKKLF	TRGV10	.	TRGJ1	14	-1	-1	33
44	1.8556240168355706E-4	TGTGCTGCGTGGGATTTTAAGCGGCTGATTAAGAAACTCTTT	CAAWDFKRLIKKLF	TRGV10	.	TRGJ1	15	-1	-1	29
44	1.8556240168355706E-4	TGTGCTGCGTGGGATTATAGTAGTTATAAGAAACTCTTT	CAAWDYSSYKKLF	TRGV10	.	TRGJ1	16	-1	-1	23
44	1.8556240168355706E-4	TGTGCTGCGTGGGATAGGGGTGATTATAAGAAACTCTTT	CAAWDRGDYKKLF	TRGV10	.	TRGJ1	14	-1	-1	22
44	1.8556240168355706E-4	TGTGCTGCGTGGCTCGATTATTATAAGAAACTCTTT	CAAWLDYYKKLF	TRGV10	.	TRGJ1	11	-1	-1	13
44	1.8556240168355706E-4	TGTGCTGCGTGGCAGAATTATTATAAGAAACTCTTT	CAAWQNYYKKLF	TRGV10	.	TRGJ1	11	-1	-1	14
44	1.8556240168355706E-4	TGTGCCTTATGGGAGGTGAGGGGGAAACTCTTT	CALWEVRGKLF	TRGV9	.	TRGJ1	17	-1	-1	23
44	1.8556240168355706E-4	TGTGCTGCGTGGGATTCCCCAACTTATAAGAAACTCTTT	CAAWDSPTYKKLF	TRGV10	.	TRGJ1	15	-1	-1	23
43	1.8134507437256713E-4	TGTGCCTTGTGGGAGGTGCTAGTCACCACTGGTTGGTTCAAGATATTT	CALWEVLVTTGWFKIF	TRGV9	.	TRGJP1	18	-1	-1	24
43	1.8134507437256713E-4	TGTGCTGCGTGGTTCCGTATGCCCCCGAAGCTAAAGAAACTCTTT	CAAWFRMPPKLKKLF	TRGV10	.	TRGJ1	30	-1	-1	33
43	1.8134507437256713E-4	TGTGCCTTGTGGGAGGAGTATACCACTGGTTGGTTCAAGATATTT	CALWEEYTTGWFKIF	TRGV9	.	TRGJP1	15	-1	-1	18
43	1.8134507437256713E-4	TGTGCTGCGTGGGATGAAACCCACTATTATAAGAAACTCTTT	CAAWDETHYYKKLF	TRGV10	.	TRGJ1	14	-1	-1	24
43	1.8134507437256713E-4	TGTGCTGCGTGGGATCCTTATTATAAGAAACTCTTT	CAAWDPYYKKLF	TRGV10	.	TRGJ1	14	-1	-1	17
43	1.8134507437256713E-4	TGTGCCACCTGGGACGGGCCGCAGAAACTCTTT	CATWDGPQKLF	TRGV2	.	TRGJ1	19	-1	-1	22
43	1.8134507437256713E-4	TGTGCCTTGTGGGAGGTGATCATAATTTATTATTATAAGAAACTCTTT	CALWEVIIIYYYKKLF	TRGV9	.	TRGJ1	17	-1	-1	28
42	1.771277470615772E-4	TGTGCTGCGTGGGAGACCCTCAGCTACCCGTATTATAAGAAACTCTTT	CAAWETLSYPYYKKLF	TRGV10	.	TRGJ1	13	-1	-1	30
42	1.771277470615772E-4	TGTGCTGCGTGGGATTTGGGGGGGGGGTATAAGAAACTCTTT	CAAWDLGGGYKKLF	TRGV10	.	TRGJ1	15	-1	-1	27
42	1.771277470615772E-4	TGTGCTGCGTGGGATCCGAATTATTATAAGAAACTCTTT	CAAWDPNYYKKLF	TRGV10	.	TRGJ1	14	-1	-1	13
42	1.771277470615772E-4	TGTGCTGCGTGGGATCAGAATTATTATAAGAAACTCTTT	CAAWDQNYYKKLF	TRGV10	.	TRGJ1	14	-1	-1	17
42	1.771277470615772E-4	TGTGCTGCGTGGGATGAGAGAATTTTTAAGAAACTCTTT	CAAWDERIFKKLF	TRGV10	.	TRGJ1	14	-1	-1	19
42	1.771277470615772E-4	TGTGCTGCGTGGGTCACGTATTATAAGAAACTCTTT	CAAWVTYYKKLF	TRGV10	.	TRGJ1	19	-1	-1	18
42	1.771277470615772E-4	TGTGCCACCTGGGATGGGCGTTATAAGAAACTCTTT	CATWDGRYKKLF	TRGV4	.	TRGJ1	18	-1	-1	20
42	1.771277470615772E-4	TGTGCCACCTGGGACGCCCTCTTT	CATWDALF	TRGV2	.	TRGJ1	15	-1	-1	18
41	1.7291041975058726E-4	TGTGCCTTGTGGGAGGCGAACCACTCCCATCTTAATTATTATAAGAAACTCTTT	CALWEANHSHLNYYKKLF	TRGV9	.	TRGJ1	28	-1	-1	33
41	1.7291041975058726E-4	TGTGCTGCGTGGGCCCGCAGAGAAGGTTATAAGAAACTCTTT	CAAWARREGYKKLF	TRGV10	.	TRGJ1	12	-1	-1	26
41	1.7291041975058726E-4	TGTGCTGCGTGGGGACTGAGGGGTTATTATAAGAAACTCTTT	CAAWGLRGYYKKLF	TRGV10	.	TRGJ1	12	-1	-1	23
41	1.7291041975058726E-4	TGTGCTGCGTGGGATCCCCGGGCGTATTATAAGAAACTCTTT	CAAWDPRAYYKKLF	TRGV10	.	TRGJ1	14	-1	-1	24
41	1.7291041975058726E-4	TGTGCTGCGTGGGATAAAACTTATAAGAAACTCTTT	CAAWDKTYKKLF	TRGV10	.	TRGJ1	14	-1	-1	20
41	1.7291041975058726E-4	TGTGCCACCTGGGACGGGAAACTCTTT	CATWDGKLF	TRGV2	.	TRGJ1	17	-1	-1	17
40	1.6869309243959732E-4	TGTGCCACCTGGGACGGGCCTAAATGTTATTATAAGAAACTCTTT	CATWDGPKCYYKKLF	TRGV2	.	TRGJ1	19	-1	-1	26
40	1.6869309243959732E-4	TGTGCTGCGTGGGATACGTGGACTTATTATAAGAAACTCTTT	CAAWDTWTYYKKLF	TRGV10	.	TRGJ1	18	-1	-1	20
40	1.6869309243959732E-4	TGTGCTGCGTGGGACGCAACCAATTATTATAAGAAACTCTTT	CAAWDATNYYKKLF	TRGV10	.	TRGJ1	13	-1	-1	21
40	1.6869309243959732E-4	TGTGCTGCGTGGGAACAGAATTATTATAAGAAACTCTTT	CAAWEQNYYKKLF	TRGV10	.	TRGJ1	13	-1	-1	17
40	1.6869309243959732E-4	TGTGCCACCTGGGACGGGCTAGGTAAGAAACTCTTT	CATWDGLGKKLF	TRGV2	.	TRGJ1	18	-1	-1	23
40	1.6869309243959732E-4	TGTGCCACCTGGGACGGGCGCTATAAGAAACTCTTT	CATWDGRYKKLF	TRGV2	.	TRGJ1	18	-1	-1	21
40	1.6869309243959732E-4	TGTGCTGCGTGGGATACTTATAAGAAACTCTTT	CAAWDTYKKLF	TRGV10	.	TRGJ1	14	-1	-1	17
40	1.6869309243959732E-4	TGTGCTGCGCGACATGGTTGGTTCAAGATATTT	CAARHGWFKIF	TRGV10	.	TRGJP1	8	-1	-1	14
40	1.6869309243959732E-4	TGTGCCACCTGTCCGTCCCGTGGACTCTTT	CATCPSRGLF	TRGV3	.	TRGJ1	10	-1	-1	23
40	1.6869309243959732E-4	CCCCGGACGCGGGAATATAAGAAACTCTTT	PRTREYKKLF	TRGV10	.	TRGJ1	-1	-1	-1	15
40	1.6869309243959732E-4	TGTGCCACCTGGGACGGGCGTCTCTTT	CATWDGRLF	TRGV2	.	TRGJ1	18	-1	-1	21
39	1.644757651286074E-4	TGTGCTGCGTGGGATTATAGGATGAATTATTATAAGAAACTCTTT	CAAWDYRMNYYKKLF	TRGV10	.	TRGJ1	16	-1	-1	23
39	1.644757651286074E-4	TGTGCTGCGTGGGACCCCGAACCCCCCTTTTATAAGAAACTCTTT	CAAWDPEPPFYKKLF	TRGV10	.	TRGJ1	13	-1	-1	29
39	1.644757651286074E-4	TGTGCTGCGTGGGATTACCCGAATTATTATAAGAAACTCTTT	CAAWDYPNYYKKLF	TRGV10	.	TRGJ1	17	-1	-1	19
39	1.644757651286074E-4	TGTGCTGCGTGGGATGGGGCAGTATCTTATAAGAAACTCTTT	CAAWDGAVSYKKLF	TRGV10	.	TRGJ1	14	-1	-1	26
39	1.644757651286074E-4	TGTGCTGCGTCCCGGCGGAATTATTATAAGAAACTCTTT	CAASRRNYYKKLF	TRGV10	.	TRGJ1	9	-1	-1	17
39	1.644757651286074E-4	TGTGCTGCGTGGGCCCTGAATTATTATAAGAAACTCTTT	CAAWALNYYKKLF	TRGV10	.	TRGJ1	12	-1	-1	17
39	1.644757651286074E-4	TGTGCTGCGTGGGAAATCCGTTATTATAAGAAACTCTTT	CAAWEIRYYKKLF	TRGV10	.	TRGJ1	13	-1	-1	20
39	1.644757651286074E-4	TGTGCTGCGATTCTATTGGGGGGGGGTAAGAAACTCTTT	CAAILLGGGKKLF	TRGV10	.	TRGJ1	8	-1	-1	26
39	1.644757651286074E-4	TGTGCCACCTGGGATGGGCCCGGTAGCGTTGGGCTCTTT	CATWDGPGSVGLF	TRGV4	.	TRGJ1	20	-1	-1	33
39	1.644757651286074E-4	TGTGCTGCGTGGGATTCAGCTTATAAGAAACTCTTT	CAAWDSAYKKLF	TRGV10	.	TRGJ1	15	-1	-1	20
39	1.644757651286074E-4	TGTGCTGCGTGGGACCACTATTATAAGAAACTCTTT	CAAWDHYYKKLF	TRGV10	.	TRGJ1	13	-1	-1	18
39	1.644757651286074E-4	TGTGCCTTGTGGGAGGTCCGAGAGTTG	CALWEVREL	TRGV9	.	TRGJ1	16	-1	-1	24
38	1.6025843781761746E-4	TGTGCTGCGTGGGATATTGGGTTTTATTATAAGAAACTCTTT	CAAWDIGFYYKKLF	TRGV10	.	TRGJ1	14	-1	-1	23
38	1.6025843781761746E-4	TGTGCTGCGTGGCCTAACCTTTATTATAAGAAACTCTTT	CAAWPNLYYKKLF	TRGV10	.	TRGJ1	11	-1	-1	20
38	1.6025843781761746E-4	TGTGCTGCGTGGGATTCGAATTATTATAAGAAACTCTTT	CAAWDSNYYKKLF	TRGV10	.	TRGJ1	20	-1	-1	13
38	1.6025843781761746E-4	TGTGCTGCGTGGGACAAGAATTATTATAAGAAACTCTTT	CAAWDKNYYKKLF	TRGV10	.	TRGJ1	13	-1	-1	17
38	1.6025843781761746E-4	TGTGCTGCGTGGGAGTCGAATTATTATAAGAAACTCTTT	CAAWESNYYKKLF	TRGV10	.	TRGJ1	13	-1	-1	15
38	1.6025843781761746E-4	TGTGCCACCTGGGACGGGCAGCGTTATAAGAAACTCTTT	CATWDGQRYKKLF	TRGV2	.	TRGJ1	18	-1	-1	23
38	1.6025843781761746E-4	TGTGCCACCTGGGACGGGCCCGGGGACACACTCTTT	CATWDGPGDTLF	TRGV2	.	TRGJ1	21	-1	-1	29
38	1.6025843781761746E-4	TGTGCCACCTGGGACGGGCCCAAGAAACTCTTT	CATWDGPKKLF	TRGV2	.	TRGJ1	20	-1	-1	21
38	1.6025843781761746E-4	TGTGCCACCTGGTATTATAAGAAACTCTTT	CATWYYKKLF	TRGV4	.	TRGJ1	14	-1	-1	12
38	1.6025843781761746E-4	TGTGCCACCTGGGATGGGAAGAAACTCTTT	CATWDGKKLF	TRGV4	.	TRGJ1	17	-1	-1	18
38	1.6025843781761746E-4	TGTGCCACTTGGAGGTGGCTCTTT	CATWRWLF	TRGV5	.	TRGJ1	11	-1	-1	18
38	1.6025843781761746E-4	TGTGCCACCTTGGGGAAACTCTTT	CATLGKLF	TRGV4	.	TRGJ1	13	-1	-1	14
37	1.5604111050662752E-4	TGTGCTGCGTGGGATACGCAAAAGGGTTATATTGATAAGAAACTCTTT	CAAWDTQKGYIDKKLF	TRGV10	.	TRGJ1	20	-1	-1	29
37	1.5604111050662752E-4	TGTGCTGCGTGGGCTCGGATGAATTATTATAAGAAACTCTTT	CAAWARMNYYKKLF	TRGV10	.	TRGJ1	12	-1	-1	20
37	1.5604111050662752E-4	TGTGCTGCGTGGGATTTAAGGAAATATAAGAAACTCTTT	CAAWDLRKYKKLF	TRGV10	.	TRGJ1	15	-1	-1	24
37	1.5604111050662752E-4	TGTGCTGCGTGGGATTCTTTTTATTATAAGAAACTCTTT	CAAWDSFYYKKLF	TRGV10	.	TRGJ1	15	-1	-1	20
37	1.5604111050662752E-4	TGTGCCACCTGGGACAGGCTATCGGGGCTCTTT	CATWDRLSGLF	TRGV3	.	TRGJ1	18	-1	-1	27
37	1.5604111050662752E-4	TGTGCTTCACAGAATTATAAGAAACTCTTT	CASQNYKKLF	TRGV10	.	TRGJ1	5	-1	-1	13
37	1.5604111050662752E-4	TGTGCTGCGTGGGATAATAAGAAACTCTTT	CAAWDNKKLF	TRGV10	.	TRGJ1	14	-1	-1	13
37	1.5604111050662752E-4	TGTGCCACCTGGGACGGGCTCTTT	CATWDGLF	TRGV2	.	TRGJ1	18	-1	-1	18
36	1.518237831956376E-4	TGTGCTGCGTGGGATCTAGGATCCCCCTCGTCTGGCTATTATAAGAAACTCTTT	CAAWDLGSPSSGYYKKLF	TRGV10	.	TRGJ1	14	-1	-1	36
36	1.518237831956376E-4	TGTGCTGCGTGGGATTATGGAGTATATTATAAGAAACTCTTT	CAAWDYGVYYKKLF	TRGV10	.	TRGJ1	16	-1	-1	24
36	1.518237831956376E-4	TGTGCTGCGTGGGACCCCTACCGATATTATAAGAAACTCTTT	CAAWDPYRYYKKLF	TRGV10	.	TRGJ1	13	-1	-1	24
36	1.518237831956376E-4	TGTGCTGCGTGGGCATCGATTTATTATAAGAAACTCTTT	CAAWASIYYKKLF	TRGV10	.	TRGJ1	12	-1	-1	15
36	1.518237831956376E-4	TGTGCTGCGTGGGATTATGCCAATTATAAGAAACTCTTT	CAAWDYANYKKLF	TRGV10	.	TRGJ1	16	-1	-1	22
36	1.518237831956376E-4	TGTGCTGCGTGGGAGCAATCTTATTATAAGAAACTCTTT	CAAWEQSYYKKLF	TRGV10	.	TRGJ1	13	-1	-1	20
36	1.518237831956376E-4	TGTGCCACCTGGCGGTATAAGAAACTCTTT	CATWRYKKLF	TRGV4	.	TRGJ1	11	-1	-1	15
35	1.4760645588464765E-4	TGTGCTGCGTGGGATTATACGCTCCCCGGGGGTTATTATAAGAAACTCTTT	CAAWDYTLPGGYYKKLF	TRGV10	.	TRGJ1	16	-1	-1	32
35	1.4760645588464765E-4	TGTGCTGCGTGGGATTATATGAGGTTGGATTATAAGAAACTCTTT	CAAWDYMRLDYKKLF	TRGV10	.	TRGJ1	16	-1	-1	28
35	1.4760645588464765E-4	TGTGCCTTGTGGGAGGTCAATACCACTGGTTGGTTCAAGATATTT	CALWEVNTTGWFKIF	TRGV9	.	TRGJP1	16	-1	-1	19
35	1.4760645588464765E-4	TGTGCCTTGTGGGAAGATAAGACCACTGGTTGGTTCAAGATATTT	CALWEDKTTGWFKIF	TRGV9	.	TRGJP1	13	-1	-1	21
35	1.4760645588464765E-4	TGTGCCACCTGGGACAGGCCCTTAGGATATAAGAAACTCTTT	CATWDRPLGYKKLF	TRGV5	.	TRGJ1	19	-1	-1	27
35	1.4760645588464765E-4	TGTGCTGCGTGGGATTTAAGTTATTATAAGAAACTCTTT	CAAWDLSYYKKLF	TRGV10	.	TRGJ1	15	-1	-1	20
35	1.4760645588464765E-4	TGTGCCACCTGGGACGGGCGGTATTATAAGAAACTCTTT	CATWDGRYYKKLF	TRGV2	.	TRGJ1	18	-1	-1	21
35	1.4760645588464765E-4	TGTGCCACCTGGGACAGGGTCGTCGAGAAACTCTTT	CATWDRVVEKLF	TRGV5	.	TRGJ1	17	-1	-1	25
35	1.4760645588464765E-4	TGTGCCACCTGGGACAGGCGAGAGAAACTCTTT	CATWDRREKLF	TRGV5	.	TRGJ1	18	-1	-1	22
35	1.4760645588464765E-4	TGTGCCACCTCTCGTTGTGCGAAACTCTTT	CATSRCAKLF	TRGV4	.	TRGJ1	9	-1	-1	20
35	1.4760645588464765E-4	TGTGCCACCTGGGATTATAAGAAACTCTTT	CATWDYKKLF	TRGV4	.	TRGJ1	14	-1	-1	13
35	1.4760645588464765E-4	TGTGCCACCTGGGATCGGGGGAAACTCTTT	CATWDRGKLF	TRGV8	.	TRGJ1	17	-1	-1	20
35	1.4760645588464765E-4	TGTGCCACCTGGGTCGACCTCTTT	CATWVDLF	TRGV3	.	TRGJ1	12	-1	-1	18
34	1.4338912857365772E-4	TGTGCCTTGTGGGAGGTGCTTACCACTGGTTGGTTCAAGATATTT	CALWEVLTTGWFKIF	TRGV9	.	TRGJP1	18	-1	-1	20
34	1.4338912857365772E-4	TGTGCTGCGTGGGATTATGGGTCTTATTATAAGAAACTCTTT	CAAWDYGSYYKKLF	TRGV10	.	TRGJ1	16	-1	-1	23
34	1.4338912857365772E-4	TGTGCTGCGAGTTTAGACCCTTATTATAAGAAACTCTTT	CAASLDPYYKKLF	TRGV10	.	TRGJ1	8	-1	-1	20
34	1.4338912857365772E-4	TGTGCCACCTGGGACGGGAATTATTATAAGAAACTCTTT	CATWDGNYYKKLF	TRGV3	.	TRGJ1	17	-1	-1	17
34	1.4338912857365772E-4	TGTGCTGCGTGGGTCACTGGTTGGTTCAAGATATTT	CAAWVTGWFKIF	TRGV10	.	TRGJP1	12	-1	-1	14
34	1.4338912857365772E-4	TGTGCTGCGGGGGGGAATTATTATAAGAAACTCTTT	CAAGGNYYKKLF	TRGV10	.	TRGJ1	12	-1	-1	14
34	1.4338912857365772E-4	TGTGCCACCTGGGCCTATTATAAGAAACTCTTT	CATWAYYKKLF	TRGV2	.	TRGJ2	12	-1	-1	15
34	1.4338912857365772E-4	TGTGCCACCTGGGACGGGCGCGGGAAACTCTTT	CATWDGRGKLF	TRGV2	.	TRGJ1	21	-1	-1	23
34	1.4338912857365772E-4	TGTGCCACCCATTATTATAAGAAACTCTTT	CATHYYKKLF	TRGV10	.	TRGJ1	4	-1	-1	10
34	1.4338912857365772E-4	TGTGCCACCTGGGACGAGGGACTCTTT	CATWDEGLF	TRGV3	.	TRGJ1	18	-1	-1	20
34	1.4338912857365772E-4	TGTGCCACCTGGAATAAGAAACTCTTT	CATWNKKLF	TRGV2	.	TRGJ1	11	-1	-1	13
33	1.391718012626678E-4	TGTGCTGCGTGGGATTGGGCCTTAGGATATTATAAGAAACTCTTT	CAAWDWALGYYKKLF	TRGV10	.	TRGJ1	15	-1	-1	27
33	1.391718012626678E-4	TGTGCTGCGTGGATTACTCAGGGGCATTATTATAAGAAACTCTTT	CAAWITQGHYYKKLF	TRGV10	.	TRGJ1	16	-1	-1	25
33	1.391718012626678E-4	TGTGCCACCTGGGACGGGCACGGTTATAAGAAACTCTTT	CATWDGHGYKKLF	TRGV2	.	TRGJ1	21	-1	-1	23
33	1.391718012626678E-4	TGTGCTGCGTGGGAATGGGTTTGGATCAAGACGTTT	CAAWEWVWIKTF	TRGV10	.	TRGJP2	13	-1	-1	20
33	1.391718012626678E-4	TGTGCTACCGATTATTATAAGAAACTCTTT	CATDYYKKLF	TRGV10	.	TRGJ1	5	-1	-1	10
33	1.391718012626678E-4	TGTGCCACCCCGTCCAAACTCTTT	CATPSKLF	TRGV4	.	TRGJ1	8	-1	-1	15
33	1.391718012626678E-4	TGTGCCACCTGGGACGGATGGGGACTCTTT	CATWDGWGLF	TRGV2	.	TRGJ1	16	-1	-1	23
33	1.391718012626678E-4	TGTGCCACCTGGCGTGGACTCTTT	CATWRGLF	TRGV4	.	TRGJ1	11	-1	-1	17
32	1.3495447395167785E-4	TGTGCTGCGTGGGATTTATATCCTTCTTCTAGCACACACTGGGGTAAGAAACTCTTT	CAAWDLYPSSSTHWGKKLF	TRGV10	.	TRGJ1	15	-1	-1	44
32	1.3495447395167785E-4	TGTGCTGCGTGGGGAGCCGGGGGCACTGGTTGGTTCAAGATATTT	CAAWGAGGTGWFKIF	TRGV10	.	TRGJP1	12	-1	-1	23
32	1.3495447395167785E-4	TGTGCCACCTGGGACAGGTCAGGGCTTAGTGCTAAGAAACTCTTT	CATWDRSGLSAKKLF	TRGV5	.	TRGJ1	17	-1	-1	32
32	1.3495447395167785E-4	TGTGCTGCGTGGCCAAAGAGGCCTTATTATAAGAAACTCTTT	CAAWPKRPYYKKLF	TRGV10	.	TRGJ1	11	-1	-1	23
32	1.3495447395167785E-4	TGTGCTGCGTGGGATTATAAGGATTATTATAAGAAACTCTTT	CAAWDYKDYYKKLF	TRGV10	.	TRGJ1	16	-1	-1	22
32	1.3495447395167785E-4	TGTGCTGCGTGGGATTACCCTGCTTATTATAAGAAACTCTTT	CAAWDYPAYYKKLF	TRGV10	.	TRGJ1	17	-1	-1	23
32	1.3495447395167785E-4	TGTGCTGCGTGGGATCGTGGGTTTTATTATAAGAAACTCTTT	CAAWDRGFYYKKLF	TRGV10	.	TRGJ1	14	-1	-1	23
32	1.3495447395167785E-4	TGTGCCACCTGGGAACGTAAGTCGGATTATAAGAAACTCTTT	CATWERKSDYKKLF	TRGV5	.	TRGJ1	13	-1	-1	25
32	1.3495447395167785E-4	TGTGCTGCGTGGGAGGGGTCTTATTATAAGAAACTCTTT	CAAWEGSYYKKLF	TRGV10	.	TRGJ1	13	-1	-1	20
32	1.3495447395167785E-4	TGTGCTGCGTGGGGTTCCCGGAGGTTCAAGATATTT	CAAWGSRRFKIF	TRGV10	.	TRGJP1	15	-1	-1	22
32	1.3495447395167785E-4	TGTGCCACCTGGGTGCGTTATTATAAGAAACTCTTT	CATWVRYYKKLF	TRGV4	.	TRGJ1	12	-1	-1	17
32	1.3495447395167785E-4	TGTGCCACCTGGGGTTATTATAAGAAACTCTTT	CATWGYYKKLF	TRGV4	.	TRGJ2	12	-1	-1	14
32	1.3495447395167785E-4	TGTGCCACCTGGGACGGGGGCAGGAAACTCTTT	CATWDGGRKLF	TRGV2	.	TRGJ1	17	-1	-1	23
31	1.3073714664068792E-4	TGTGCCTTGCGGGGACTCCAACTCTTTGGCAGTGGAACAACACTTGTTGCCTCCTACTACTGTGCCTTGCGGGGACTCCAACTCTTT	CALRGLQLFGSGTTLVASYYCALRGLQLF	TRGV9	.	TRGJ1	12	-1	-1	79
31	1.3073714664068792E-4	TGTGCCTTGTGGGAGGTTACCCTATACACTGGTTGGTTCAAGATATTT	CALWEVTLYTGWFKIF	TRGV9	.	TRGJP1	16	-1	-1	22
31	1.3073714664068792E-4	TGTGCTGCGTGGGATTATCATCCGAATTATTATAAGAAACTCTTT	CAAWDYHPNYYKKLF	TRGV10	.	TRGJ1	16	-1	-1	13
31	1.3073714664068792E-4	TGTGCTGCGTGGGATCCCCTGAATTATTATAAGAAACTCTTT	CAAWDPLNYYKKLF	TRGV10	.	TRGJ1	14	-1	-1	20
31	1.3073714664068792E-4	TGTGCTGCGTGGCCTCGGAGTGATTGGATCAAGACGTTT	CAAWPRSDWIKTF	TRGV10	.	TRGJP2	11	-1	-1	18
31	1.3073714664068792E-4	TGTGCTGCGTACAAGGACCCTTATTATAAGAAACTCTTT	CAAYKDPYYKKLF	TRGV10	.	TRGJ1	9	-1	-1	20
31	1.3073714664068792E-4	TGTGCTGCGTGGGGGACGGCGTGGTTCAAGATATTT	CAAWGTAWFKIF	TRGV10	.	TRGJP1	12	-1	-1	21
31	1.3073714664068792E-4	TGTGCTGCGTGGAGACATTATTATAAGAAACTCTTT	CAAWRHYYKKLF	TRGV10	.	TRGJ1	11	-1	-1	16
31	1.3073714664068792E-4	TGTGCCACCTGGGACCCCACTGGTCAGAAACTCTTT	CATWDPTGQKLF	TRGV5	.	TRGJ1	14	-1	-1	25
31	1.3073714664068792E-4	TGTGCCACCTGGGACGGTTCTTATAAGAAACTCTTT	CATWDGSYKKLF	TRGV2	.	TRGJ1	16	-1	-1	17
31	1.3073714664068792E-4	TGTGCCACCTGGGACGGGCTTTATAAGAAACTCTTT	CATWDGLYKKLF	TRGV2	.	TRGJ1	18	-1	-1	20
31	1.3073714664068792E-4	TGTGCCACCTGGGACGGGCCGGGCAAGAAACTCTTT	CATWDGPGKKLF	TRGV2	.	TRGJ1	19	-1	-1	24
31	1.3073714664068792E-4	TGTGCTGCGTACTATTATTATAAGAAACTCTTT	CAAYYYYKKLF	TRGV10	.	TRGJ1	9	-1	-1	13
31	1.3073714664068792E-4	TGTGCCACCTGGGACAGGCCCCGAACACTCTTT	CATWDRPRTLF	TRGV5	.	TRGJ1	19	-1	-1	22
31	1.3073714664068792E-4	TGTGCCACCTGGGACTATAAGAAACTCTTT	CATWDYKKLF	TRGV2	.	TRGJ1	14	-1	-1	15
31	1.3073714664068792E-4	TGTGCTGCGTGGATTAAGAAACTCTTT	CAAWIKKLF	TRGV10	.	TRGJ1	15	-1	-1	14
31	1.3073714664068792E-4	TGTGCCACTTGGGGGGATCGACTCTTT	CATWGDRLF	TRGV5	.	TRGJ1	12	-1	-1	20
31	1.3073714664068792E-4	TGTGCCACCTGGGACGATTATAAGAAACTCTTT	CATWDDYKKLF	TRGV5	.	TRGJ1	14	-1	-1	16
31	1.3073714664068792E-4	TGTGCCACCTGGAGGGGGAAACTCTTT	CATWRGKLF	TRGV5	.	TRGJ1	11	-1	-1	17
30	1.2651981932969799E-4	TGTGCTGCGTGGGATTCCCCCCCGATTTATTATAAGAAACTCTTT	CAAWDSPPIYYKKLF	TRGV10	.	TRGJ1	15	-1	-1	22
30	1.2651981932969799E-4	TGTGCTGCGTGGGATTGGGGTACGGCTGGTTGGTTCAAGATATTT	CAAWDWGTAGWFKIF	TRGV10	.	TRGJP1	15	-1	-1	25
30	1.2651981932969799E-4	TGTGCTGCGTGGGACCATACCTCTTATTATAAGAAACTCTTT	CAAWDHTSYYKKLF	TRGV10	.	TRGJ1	13	-1	-1	23
30	1.2651981932969799E-4	TGTGCTGCGTGGGATTTTAATTATTATAAGAAACTCTTT	CAAWDFNYYKKLF	TRGV10	.	TRGJ1	15	-1	-1	18
30	1.2651981932969799E-4	TGTGCTGCGTGGGATTACCCTGGTTGGTTCAAGATATTT	CAAWDYPGWFKIF	TRGV10	.	TRGJP1	17	-1	-1	8
30	1.2651981932969799E-4	TGTGCTGCGTGGGAGAAGGGTTATTATAAGAAACTCTTT	CAAWEKGYYKKLF	TRGV10	.	TRGJ1	13	-1	-1	20
30	1.2651981932969799E-4	TGTGCTGCGTGGGGGTACGGTTGGTTCAAGATATTT	CAAWGYGWFKIF	TRGV10	.	TRGJP1	18	-1	-1	18
30	1.2651981932969799E-4	TGTGCTGCGTGGAGCGCGGATTGGATCAAGACGTTT	CAAWSADWIKTF	TRGV10	.	TRGJP2	11	-1	-1	18
30	1.2651981932969799E-4	TGTGCCACCTGGGATGGGGGACTCTTT	CATWDGGLF	TRGV4	.	TRGJ1	17	-1	-1	20
30	1.2651981932969799E-4	TGTGCCACCTGGGATGATAAGAAACTCTTT	CATWDDKKLF	TRGV8	.	TRGJ1	14	-1	-1	13
30	1.2651981932969799E-4	TGTGCCACCTGGGCAAAACTCTTT	CATWAKLF	TRGV3	.	TRGJ1	12	-1	-1	15
30	1.2651981932969799E-4	TGTGCCTTAATAAGGCTCTTT	CALIRLF	TRGV9	.	TRGJ1	7	-1	-1	15
30	1.2651981932969799E-4	TGTGCCACCTGGGACGCCAGGAAACTCTTT	CATWDARKLF	TRGV5	.	TRGJ1	14	-1	-1	20
29	1.2230249201870805E-4	TGTGCTGCGTGGGATTCCCTTACTTTAGTTGCGTCGCTTTATAAGAAACTCTTT	CAAWDSLTLVASLYKKLF	TRGV10	.	TRGJ1	15	-1	-1	38
29	1.2230249201870805E-4	TGTGCCACCTGGGACAGGGGCCAAAAGGAGAATTATTATAAGAAACTCTTT	CATWDRGQKENYYKKLF	TRGV3	.	TRGJ1	17	-1	-1	29
29	1.2230249201870805E-4	TGTGCTGCGTGGGGCCGGATCGATTATTATAAGAAACTCTTT	CAAWGRIDYYKKLF	TRGV10	.	TRGJ1	12	-1	-1	19
29	1.2230249201870805E-4	TGTGCTGCGTGGGATTATCCCACTTATTATAAGAAACTCTTT	CAAWDYPTYYKKLF	TRGV10	.	TRGJ1	16	-1	-1	23
29	1.2230249201870805E-4	TGTGCTGCGTGGGATTATGCTATTTATTATAAGAAACTCTTT	CAAWDYAIYYKKLF	TRGV10	.	TRGJ1	16	-1	-1	23
29	1.2230249201870805E-4	TGTGCTGCGTGGGATGAGGACACTGGTTGGTTCAAGATATTT	CAAWDEDTGWFKIF	TRGV10	.	TRGJP1	14	-1	-1	20
29	1.2230249201870805E-4	TGTGCTGCGTGGGCCTTGTGCGCTTGGTTCAAGATATTT	CAAWALCAWFKIF	TRGV10	.	TRGJP1	12	-1	-1	23
29	1.2230249201870805E-4	TGTGCTGCGTGGGACCCTTCGGGTTGGTTCAAGATATTT	CAAWDPSGWFKIF	TRGV10	.	TRGJP1	13	-1	-1	21
29	1.2230249201870805E-4	TGTGCTGCGTGGGACCAATATTATTATAAGAAACTCTTT	CAAWDQYYYKKLF	TRGV10	.	TRGJ1	13	-1	-1	19
29	1.2230249201870805E-4	TGTGCTGCGTGGGAAAAAAATTATTATAAGAAACTCTTT	CAAWEKNYYKKLF	TRGV10	.	TRGJ1	13	-1	-1	18
29	1.2230249201870805E-4	TGTGCCACCTGGGACGGGCTTTATTATAAGAAACTCTTT	CATWDGLYYKKLF	TRGV2	.	TRGJ1	18	-1	-1	20
29	1.2230249201870805E-4	TGTGCTGCGTGGGGCCCTGGTTGGTTCAAGATATTT	CAAWGPGWFKIF	TRGV10	.	TRGJP1	12	-1	-1	16
29	1.2230249201870805E-4	TGTGCCACCTGGGACGGGCCGGGGAAGAAACTCTTT	CATWDGPGKKLF	TRGV2	.	TRGJ1	19	-1	-1	24
29	1.2230249201870805E-4	TGTGCTAACAGTTGGTTCAAGATATTT	CANSWFKIF	TRGV10	.	TRGJP1	5	-1	-1	10
29	1.2230249201870805E-4	TGTGCCTTGTGGGAGAAACTCTTT	CALWEKLF	TRGV9	.	TRGJ1	14	-1	-1	13
29	1.2230249201870805E-4	TGTGCTGCGTGGGATTGGGGGTTCAAGATATTT	CAAWDWGFKIF	TRGV10	.	TRGJP1	15	-1	-1	19
29	1.2230249201870805E-4	TGTGCCACCTGGGACGGGCACGGGAAACTCTTT	CATWDGHGKLF	TRGV2	.	TRGJ1	21	-1	-1	23
29	1.2230249201870805E-4	TGTGCCACCTGGGATGGGCGGTGGAAACTCTTT	CATWDGRWKLF	TRGV4	.	TRGJ1	18	-1	-1	23
28	1.1808516470771813E-4	TGTGCTGCGTGGGATCTGTGCGAGGGGTGGGGCACTGGTTGGTTCAAGATATTT	CAAWDLCEGWGTGWFKIF	TRGV10	.	TRGJP1	14	-1	-1	32
28	1.1808516470771813E-4	TGTGCTGCGTGGGGACAACGCGTAAGTAATTATTATAAGAAACTCTTT	CAAWGQRVSNYYKKLF	TRGV10	.	TRGJ1	12	-1	-1	27
28	1.1808516470771813E-4	TGTGCTGCGTGGGAGGACCTCGGGTTTTATTATAAGAAACTCTTT	CAAWEDLGFYYKKLF	TRGV10	.	TRGJ1	13	-1	-1	26
28	1.1808516470771813E-4	TGTGCTGCGTGGGATTTAAATTATTATAAGAAACTCTTT	CAAWDLNYYKKLF	TRGV10	.	TRGJ2	15	-1	-1	18
28	1.1808516470771813E-4	TGTGCTGCGTGGGATCCCTATTATTATAAGAAACTCTTT	CAAWDPYYYKKLF	TRGV10	.	TRGJ1	14	-1	-1	19
28	1.1808516470771813E-4	TGTGCTGCGTGGGATACCAATTATTATAAGAAACTCTTT	CAAWDTNYYKKLF	TRGV10	.	TRGJ1	14	-1	-1	18
28	1.1808516470771813E-4	TGTGCCACCTGGGATAGTAGTGATTGGATCAAGACGTTT	CATWDSSDWIKTF	TRGV8	.	TRGJP2	16	-1	-1	13
28	1.1808516470771813E-4	TGTGCCACCTGGGACAGGCTTGGTTATAAGAAACTCTTT	CATWDRLGYKKLF	TRGV5	.	TRGJ1	21	-1	-1	23
28	1.1808516470771813E-4	TGTGCCACCTGGGACAGGAATTATTATAAGAAACTCTTT	CATWDRNYYKKLF	TRGV5	.	TRGJ1	17	-1	-1	17
28	1.1808516470771813E-4	TGTGCTGCGTGTCAAATTTATTATAAGAAACTCTTT	CAACQIYYKKLF	TRGV10	.	TRGJ1	10	-1	-1	17
28	1.1808516470771813E-4	TGTGCCACCTGGGGAGGGTATAAGAAACTCTTT	CATWGGYKKLF	TRGV4	.	TRGJ1	12	-1	-1	18
28	1.1808516470771813E-4	TGTGCCACCTGGGATGGGCCCGGGAAACTCTTT	CATWDGPGKLF	TRGV4	.	TRGJ1	20	-1	-1	23
28	1.1808516470771813E-4	TGTGCCACCTGGGACGGGCGGGGGAAACTCTTT	CATWDGRGKLF	TRGV2	.	TRGJ1	18	-1	-1	23
28	1.1808516470771813E-4	TGTGCCACCTGGGACAGGCCTAAGAAACTCTTT	CATWDRPKKLF	TRGV5	.	TRGJ1	20	-1	-1	20
28	1.1808516470771813E-4	TGTGCCACCTGGGAATATAAGAAACTCTTT	CATWEYKKLF	TRGV4	.	TRGJ1	13	-1	-1	15
28	1.1808516470771813E-4	TGTGCCACCTGGGGTAAGAAACTCTTT	CATWGKKLF	TRGV4	.	TRGJ1	12	-1	-1	14
28	1.1808516470771813E-4	TGTGCCACCTGGTCACTCTTT	CATWSLF	TRGV3	.	TRGJ1	11	-1	-1	14
28	1.1808516470771813E-4	TGTGCCACCTGGGACGGGCCTGGGGCTGGACTCTTT	CATWDGPGAGLF	TRGV2	.	TRGJ1	19	-1	-1	29
28	1.1808516470771813E-4	TGTGCCACCTGGGACAGGCCCCTCTTT	CATWDRPLF	TRGV3	.	TRGJ1	19	-1	-1	21
28	1.1808516470771813E-4	TGTGCTGCGTGGGTTTGGCATTATAAGAAACTCTTT	CAAWVWHYKKLF	TRGV10	.	TRGJ1	15	-1	-1	19
28	1.1808516470771813E-4	TGTGCCACCTGGGATGGCCAACCCAAGAAACTCTTT	CATWDGQPKKLF	TRGV4	.	TRGJ1	24	-1	-1	24
28	1.1808516470771813E-4	TGTGCCACCTGGGATGGGAACGGGCAACTCTTT	CATWDGNGQLF	TRGV4	.	TRGJ1	17	-1	-1	25
28	1.1808516470771813E-4	TGTGCTGCGTGGTACACTGGTTGGTTCAAGATATTT	CAAWYTGWFKIF	TRGV10	.	TRGJP1	11	-1	-1	14
27	1.138678373967282E-4	TGTGCTGCGTGGGATGAGCCCCGTTCGAATTATTATAAGAAACTCTTT	CAAWDEPRSNYYKKLF	TRGV10	.	TRGJ1	14	-1	-1	23
27	1.138678373967282E-4	TGTGCTGCGTGGGATGGATACCCGAATTATTATAAGAAACTCTTT	CAAWDGYPNYYKKLF	TRGV10	.	TRGJ1	14	-1	-1	22
27	1.138678373967282E-4	TGTGCTGCGTGGGAGGGAAGGACCACTGGTTGGTTCAAGATATTT	CAAWEGRTTGWFKIF	TRGV10	.	TRGJP1	13	-1	-1	21
27	1.138678373967282E-4	TGTGCCACCTGGGACGGGCCGGGGGTTTATTATAAGAAACTCTTT	CATWDGPGVYYKKLF	TRGV2	.	TRGJ1	19	-1	-1	26
27	1.138678373967282E-4	TGTGCTGCGTGGGCAGTACTCATAATTAATAAGAAACTCTTT	CAAWAVLIINKKLF	TRGV10	.	TRGJ1	12	-1	-1	21
27	1.138678373967282E-4	TGTGCTGCGTGGGATTTCTTGAATTATTATAAGAAACTCTTT	CAAWDFLNYYKKLF	TRGV10	.	TRGJ1	15	-1	-1	20
27	1.138678373967282E-4	TGTGCTGCGTGGGATTACCCAACCGGTTGGTTCAAGATATTT	CAAWDYPTGWFKIF	TRGV10	.	TRGJP1	17	-1	-1	8
27	1.138678373967282E-4	TGTGCTGCGTGGGACCATCCCCTTTATTATAAGAAACTCTTT	CAAWDHPLYYKKLF	TRGV10	.	TRGJ1	13	-1	-1	23
27	1.138678373967282E-4	TGTGCTGCGTGGGACCACAATCCTTATTATAAGAAACTCTTT	CAAWDHNPYYKKLF	TRGV10	.	TRGJ1	13	-1	-1	23
27	1.138678373967282E-4	TGTGCCACCTGGGACAGGCTTAGCACCCTAAAGAAACTCTTT	CATWDRLSTLKKLF	TRGV3	.	TRGJ1	18	-1	-1	30
27	1.138678373967282E-4	TGTGCCACCTGGGATGGGCCCTGTTATAAGAAACTCTTT	CATWDGPCYKKLF	TRGV4	.	TRGJ1	20	-1	-1	23
27	1.138678373967282E-4	TGTGCCACCTGGGACGGGCCAAATCTCCCGAAACTCTTT	CATWDGPNLPKLF	TRGV2	.	TRGJ1	19	-1	-1	29
27	1.138678373967282E-4	TGTGCCACCTGGGACGAGGGTTATTATAAGAAACTCTTT	CATWDEGYYKKLF	TRGV4	.	TRGJ1	13	-1	-1	20
27	1.138678373967282E-4	TGTGCCACCTGGGACACGAATTATTATAAGAAACTCTTT	CATWDTNYYKKLF	TRGV3	.	TRGJ1	15	-1	-1	16
27	1.138678373967282E-4	TGTGCTGCGTGGGGCACTGGTTGGTTCAAGATATTT	CAAWGTGWFKIF	TRGV10	.	TRGJP1	12	-1	-1	14
27	1.138678373967282E-4	TGTGCTGCGGGGGCCACTGGTTGGTTCAAGATATTT	CAAGATGWFKIF	TRGV10	.	TRGJP1	12	-1	-1	13
27	1.138678373967282E-4	TGTGCCACCTGGGATGGTTATTATAAGAAACTCTTT	CATWDGYYKKLF	TRGV4	.	TRGJ1	16	-1	-1	17
27	1.138678373967282E-4	TGTGCCACCTGGGACAGGCATTATAAGAAACTCTTT	CATWDRHYKKLF	TRGV3	.	TRGJ1	18	-1	-1	19
27	1.138678373967282E-4	TGTGCCACCTGGGACAGGCTAATGGAACTCTTT	CATWDRLMELF	TRGV5	.	TRGJ1	18	-1	-1	25
27	1.138678373967282E-4	TGTGCTATCAATTATTATAAGAAACTCTTT	CAINYYKKLF	TRGV10	.	TRGJ1	5	-1	-1	9
27	1.138678373967282E-4	TGTGCCACCTGGGCCCCCCTCTTT	CATWAPLF	TRGV4	.	TRGJ1	12	-1	-1	18
27	1.138678373967282E-4	TGTGCCACCTGGGTTCTCTTT	CATWVLF	TRGV3	.	TRGJ1	12	-1	-1	15
27	1.138678373967282E-4	TGTGCCACCTGGGATCCGAATTATAAGAAACTCTTT	CATWDPNYKKLF	TRGV4	.	TRGJ1	14	-1	-1	19
27	1.138678373967282E-4	TGTGCCACCTGGGACGGGCACTATAAGAAACTCTTT	CATWDGHYKKLF	TRGV2	.	TRGJ1	18	-1	-1	21
27	1.138678373967282E-4	TGTGCCACCTGGGACAGGCCGGGTAAGAAACTCTTT	CATWDRPGKKLF	TRGV3	.	TRGJ1	19	-1	-1	23
27	1.138678373967282E-4	TGTGCCACCTGGGCTAAGAAACTCTTT	CATWAKKLF	TRGV4	.	TRGJ1	12	-1	-1	14
27	1.138678373967282E-4	TGTGCCACCTGGGATGGACTCTTT	CATWDGLF	TRGV4	.	TRGJ1	16	-1	-1	17
27	1.138678373967282E-4	TGTGCCACCTGGGATGGGCGGTATTATAAGAAACTCTTT	CATWDGRYYKKLF	TRGV4	.	TRGJ1	18	-1	-1	21
26	1.0965051008573826E-4	TGTGCTGCGTGGGATTACGTACGCCAGGTCTGGAATTATTATAAGAAACTCTTT	CAAWDYVRQVWNYYKKLF	TRGV10	.	TRGJ1	20	-1	-1	32
26	1.0965051008573826E-4	TGTGCTGCGTGGGTCTTAACCTACGCTCACCCTTATTATAAGAAACTCTTT	CAAWVLTYAHPYYKKLF	TRGV10	.	TRGJ1	12	-1	-1	32
26	1.0965051008573826E-4	TGTGCTGCGTGGGGGGATACCACTGGTTGGTTCAAGATATTT	CAAWGDTTGWFKIF	TRGV10	.	TRGJP1	12	-1	-1	16
26	1.0965051008573826E-4	TGTGCTGCGTGGGATATGGGGACTGGTTGGTTCAAGATATTT	CAAWDMGTGWFKIF	TRGV10	.	TRGJP1	14	-1	-1	21
26	1.0965051008573826E-4	TGTGCTGCGGCGTCGCGGACCACTGGTTGGTTCAAGATATTT	CAAASRTTGWFKIF	TRGV10	.	TRGJP1	8	-1	-1	18
26	1.0965051008573826E-4	TGTGCCTGCTGGATTAGTTACTCTTATTATAAGAAACTCTTT	CACWISYSYYKKLF	TRGV11	.	TRGJ1	16	-1	-1	23
26	1.0965051008573826E-4	TGTGCTGCGTGGGACCTAAATTATTATAAGAAACTCTTT	CAAWDLNYYKKLF	TRGV10	.	TRGJ1	13	-1	-1	18
26	1.0965051008573826E-4	TGTGCCACCTGGGACGGGCAAGGTTATAAGAAACTCTTT	CATWDGQGYKKLF	TRGV2	.	TRGJ1	18	-1	-1	23
26	1.0965051008573826E-4	TGTGCCACCTGGGACGTTTATTATAAGAAACTCTTT	CATWDVYYKKLF	TRGV4	.	TRGJ1	13	-1	-1	17
26	1.0965051008573826E-4	TGTGCCACCTGGGACGGGCGACGGAAGAAACTCTTT	CATWDGRRKKLF	TRGV2	.	TRGJ1	18	-1	-1	24
26	1.0965051008573826E-4	TGTGCCACCTATTGGACTTATTATAAGAAACTCTTT	CATYWTYYKKLF	TRGV5	.	TRGJ1	9	-1	-1	10
26	1.0965051008573826E-4	TGTGCTGCGTGGGATTCGGGGGGTTGGTTCAAGATATTT	CAAWDSGGWFKIF	TRGV10	.	TRGJP1	15	-1	-1	21
26	1.0965051008573826E-4	TGTGCTGCGTGGGTTAATTATTATAAGAAACTCTTT	CAAWVNYYKKLF	TRGV10	.	TRGJ1	15	-1	-1	15
26	1.0965051008573826E-4	TGTGCTGCGTGGGATTCTTATTATAAGAAACTCTTT	CAAWDSYYKKLF	TRGV10	.	TRGJ1	15	-1	-1	17
26	1.0965051008573826E-4	TGTGCCACCTGGGATGGGGGATATAAGAAACTCTTT	CATWDGGYKKLF	TRGV4	.	TRGJ1	17	-1	-1	21
26	1.0965051008573826E-4	TGTGCTGCGTGGGATGGGCGTTGGTTCAAGATATTT	CAAWDGRWFKIF	TRGV10	.	TRGJP1	14	-1	-1	19
25	1.0543318277474833E-4	TGTGCTGCGTGGTTCCCCCCTGATTATTATAAGAAACTCTTT	CAAWFPPDYYKKLF	TRGV10	.	TRGJ1	11	-1	-1	22
25	1.0543318277474833E-4	TGTGCTGCGTGGGACGGGGCCACTGGTTGGTTCAAGATATTT	CAAWDGATGWFKIF	TRGV10	.	TRGJP1	13	-1	-1	19
25	1.0543318277474833E-4	TGTGCCACCTGGGACAGGCGGGATTATTATAAGAAACTCTTT	CATWDRRDYYKKLF	TRGV3	.	TRGJ1	18	-1	-1	22
25	1.0543318277474833E-4	TGTGCTGCGTGGGGGGGGAATTATTATAAGAAACTCTTT	CAAWGGNYYKKLF	TRGV10	.	TRGJ1	12	-1	-1	17
25	1.0543318277474833E-4	TGTGCCACCTGGGATGGGAATTATTATAAGAAACTCTTT	CATWDGNYYKKLF	TRGV4	.	TRGJ1	17	-1	-1	17
25	1.0543318277474833E-4	TGTGCCACCTGGGACAGGCGGGGCTCGGGGAAACTCTTT	CATWDRRGSGKLF	TRGV5	.	TRGJ1	18	-1	-1	29
25	1.0543318277474833E-4	TGTGCCACCTGGGAACCCGGTGATTGGATCAAGACGTTT	CATWEPGDWIKTF	TRGV2	.	TRGJP2	13	-1	-1	19
25	1.0543318277474833E-4	TGTGCTGCGTGGGATCCTCCTCGGTTCAAGATATTT	CAAWDPPRFKIF	TRGV10	.	TRGJP1	14	-1	-1	22
25	1.0543318277474833E-4	TGTGCTGCGTGGGACTATGGTTGGTTCAAGATATTT	CAAWDYGWFKIF	TRGV10	.	TRGJP1	16	-1	-1	17
25	1.0543318277474833E-4	TGTGCCACCTGGGATGGGCGGTCGAAGAAACTCTTT	CATWDGRSKKLF	TRGV4	.	TRGJ2	18	-1	-1	24
25	1.0543318277474833E-4	TGTGCCACCTGGGACGGGGGGGAGAAACTCTTT	CATWDGGEKLF	TRGV2	.	TRGJ1	17	-1	-1	22
25	1.0543318277474833E-4	TGTGCTGCGTGGGGCTGGTTCAAGATATTT	CAAWGWFKIF	TRGV10	.	TRGJP1	12	-1	-1	12
25	1.0543318277474833E-4	TGTGCCACCTGGGACGGGTTTCGACTCTTT	CATWDGFRLF	TRGV2	.	TRGJ1	17	-1	-1	23
25	1.0543318277474833E-4	TGTGCCACCTGGGTACTCTTT	CATWVLF	TRGV3	.	TRGJ1	12	-1	-1	14
25	1.0543318277474833E-4	TGTGCCACCTGGGCCCCAGATTATTATAAGAAACTCTTT	CATWAPDYYKKLF	TRGV4	.	TRGJ1	12	-1	-1	19
25	1.0543318277474833E-4	TGTGCCACCTGGGACAGGCGACTTAAGAAACTCTTT	CATWDRRLKKLF	TRGV5	.	TRGJ1	18	-1	-1	23
25	1.0543318277474833E-4	TGTGCCACCTGGGTTTATTATAAGAAACTCTTT	CATWVYYKKLF	TRGV4	.	TRGJ1	12	-1	-1	14
25	1.0543318277474833E-4	TGTGCCACCTTTAAGAAACTCTTT	CATFKKLF	TRGV4	.	TRGJ1	9	-1	-1	11
25	1.0543318277474833E-4	TGTGCCACACGGGGGAAACTCTTT	CATRGKLF	TRGV5	.	TRGJ1	7	-1	-1	14
25	1.0543318277474833E-4	TGTGCCACCTGGGAACTCTTT	CATWELF	TRGV3	.	TRGJ1	13	-1	-1	13
25	1.0543318277474833E-4	TGTGCCTCGTTGGGGTGTGACTATAAGAAACTCTTT	CASLGCDYKKLF	TRGV9	.	TRGJ1	16	-1	-1	21
25	1.0543318277474833E-4	TGTGCTGCGTGGGATACGTGGACCACTGGTTGGTTCAAGATATTT	CAAWDTWTTGWFKIF	TRGV10	.	TRGJP1	18	-1	-1	21
24	1.012158554637584E-4	TGTGCTGCGTGGGATTCGACGGGTACCACTGGTTGGTTCAAGATATTT	CAAWDSTGTTGWFKIF	TRGV10	.	TRGJP1	15	-1	-1	23
24	1.012158554637584E-4	TGTGCTGCGTGGGATTATAAAGTCGTCTATTATAAGAAACTCTTT	CAAWDYKVVYYKKLF	TRGV10	.	TRGJ1	16	-1	-1	27
24	1.012158554637584E-4	TGTGCTGCGTGGGATACATTCGCGAATTATTATAAGAAACTCTTT	CAAWDTFANYYKKLF	TRGV10	.	TRGJ1	14	-1	-1	22
24	1.012158554637584E-4	TGTGCTGCGTTAGGGAGGCAGAATTATTATAAGAAACTCTTT	CAALGRQNYYKKLF	TRGV10	.	TRGJ1	9	-1	-1	20
24	1.012158554637584E-4	TGTGCTGCGTGGGATGATACCCTTTATTATAAGAAACTCTTT	CAAWDDTLYYKKLF	TRGV10	.	TRGJ1	14	-1	-1	23
24	1.012158554637584E-4	TGTGCTGCGTGGGACCCTACCACTGGTTGGTTCAAGATATTT	CAAWDPTTGWFKIF	TRGV10	.	TRGJP1	13	-1	-1	17
24	1.012158554637584E-4	TGTGCCACCTGGGACGGGCACTCTTTCGGTGGGAAACTCTTT	CATWDGHSFGGKLF	TRGV2	.	TRGJ1	18	-1	-1	32
24	1.012158554637584E-4	TGTGCCACCTGGGACAGGCCCAATTATTATAAGAAACTCTTT	CATWDRPNYYKKLF	TRGV5	.	TRGJ1	19	-1	-1	21
24	1.012158554637584E-4	TGTGCCACCTGGGACAGGGACGGTGGGGGGGAGAAACTCTTT	CATWDRDGGGEKLF	TRGV5	.	TRGJ1	17	-1	-1	31
24	1.012158554637584E-4	TGTGCTGCGTGGGATGAGGGGAGACGAAAGAAACTCTTT	CAAWDEGRRKKLF	TRGV10	.	TRGJ1	14	-1	-1	27
24	1.012158554637584E-4	TGTGCTGCGTGGGATATTTATTATAAGAAACTCTTT	CAAWDIYYKKLF	TRGV10	.	TRGJ1	14	-1	-1	17
24	1.012158554637584E-4	TGTGCCACCTGGGATGGACGCTATAAGAAACTCTTT	CATWDGRYKKLF	TRGV4	.	TRGJ1	16	-1	-1	21
24	1.012158554637584E-4	TGTGCCACCTGGGCCGCCCCAAGGAAACTCTTT	CATWAAPRKLF	TRGV5	.	TRGJ1	12	-1	-1	23
24	1.012158554637584E-4	TGTGCCACCTGGGAGGGGGGGAAACTCTTT	CATWEGGKLF	TRGV4	.	TRGJ1	17	-1	-1	20
24	1.012158554637584E-4	TGTGCCACCTGGGACATCCTCTTT	CATWDILF	TRGV5	.	TRGJ1	15	-1	-1	18
24	1.012158554637584E-4	TGTGCCACCTTCATTCTCTTT	CATFILF	TRGV5	.	TRGJ1	9	-1	-1	15
24	1.012158554637584E-4	TGTGCCACCTGGGAGCTCTTT	CATWELF	TRGV4	.	TRGJ1	13	-1	-1	15
24	1.012158554637584E-4	TGTGCCACCTGGGATGGTCCCACTGGTTGGTTCAAGATATTT	CATWDGPTGWFKIF	TRGV4	.	TRGJP1	21	-1	-1	19
24	1.012158554637584E-4	TGTGCCTTGTGGGGGGTGATGGTCGAGAAACTCTTT	CALWGVMVEKLF	TRGV9	.	TRGJ1	17	-1	-1	25
24	1.012158554637584E-4	TGTGCCACCTGGGACAGGTATTATAAGAAACTCTTT	CATWDRYYKKLF	TRGV3	.	TRGJ1	17	-1	-1	18
24	1.012158554637584E-4	TGTGCCACCTGGGACGAGGGGAAACTCTTT	CATWDEGKLF	TRGV2	.	TRGJ1	15	-1	-1	20
24	1.012158554637584E-4	TGTGCCACCTGGGACAGGCGACTCTTT	CATWDRRLF	TRGV5	.	TRGJ1	18	-1	-1	20
24	1.012158554637584E-4	TGTGCCACCTGGGATGGGCAGTATTATAAGAAACTCTTT	CATWDGQYYKKLF	TRGV4	.	TRGJ1	18	-1	-1	21
24	1.012158554637584E-4	TGTGCCACCTGGGACAGCCCCCTGTCAAGGACTAAGAAACTCTTT	CATWDSPLSRTKKLF	TRGV3	.	TRGJ1	19	-1	-1	32
24	1.012158554637584E-4	TGTGCCACCTGGGATGGGCGTAGGAAACTCTTT	CATWDGRRKLF	TRGV4	.	TRGJ1	18	-1	-1	20
23	9.699852815276846E-5	TGTGCTGCGTGGGATTGGGGGCAACTTTCTGCCACTGGTTGGTTCAAGATATTT	CAAWDWGQLSATGWFKIF	TRGV10	.	TRGJP1	15	-1	-1	31
23	9.699852815276846E-5	TGTGCTGCGTGGGATTCAAATTCGCAGAATTATTATAAGAAACTCTTT	CAAWDSNSQNYYKKLF	TRGV10	.	TRGJ1	15	-1	-1	26
23	9.699852815276846E-5	TGTGCCACCTGGGACGGGCTACCAAGATTTGCGTCCTCGAGACTCTTT	CATWDGLPRFASSRLF	TRGV2	.	TRGJ1	18	-1	-1	38
23	9.699852815276846E-5	TGTGCTGCGTGGGATTGGGGTGGCACTGGTTGGTTCAAGATATTT	CAAWDWGGTGWFKIF	TRGV10	.	TRGJP1	15	-1	-1	23
23	9.699852815276846E-5	TGTGCTGCGTGGGATAGGGCCTCGAATTATTATAAGAAACTCTTT	CAAWDRASNYYKKLF	TRGV10	.	TRGJ1	14	-1	-1	21
23	9.699852815276846E-5	TGTGCTGCGTGGGAAAACCCTCCACTCGGTTGGTTCAAGATATTT	CAAWENPPLGWFKIF	TRGV10	.	TRGJP1	13	-1	-1	21
23	9.699852815276846E-5	TGTGCCTTGTGGGAGGTGAAGAATTATTATAAGAAACTCTTT	CALWEVKNYYKKLF	TRGV9	.	TRGJ1	17	-1	-1	20
23	9.699852815276846E-5	TGTGCCACCTGGGACGGGCCCCGAGAGTATAAGAAACTCTTT	CATWDGPREYKKLF	TRGV2	.	TRGJ1	20	-1	-1	27
23	9.699852815276846E-5	TGTGCTGCGGGTGAGACCACTGGTTGGTTCAAGATATTT	CAAGETTGWFKIF	TRGV10	.	TRGJP1	8	-1	-1	15
23	9.699852815276846E-5	TGTGCCACCTGGGACGGGCACGGTTCGAAGAAACTCTTT	CATWDGHGSKKLF	TRGV2	.	TRGJ1	21	-1	-1	27
23	9.699852815276846E-5	TGTGCCACCTGGGACGGATATTATAAGAAACTCTTT	CATWDGYYKKLF	TRGV2	.	TRGJ1	16	-1	-1	18
23	9.699852815276846E-5	TGTGCCACCGACACCTGCGGGGGGGAGAAACTCTTT	CATDTCGGEKLF	TRGV2	.	TRGJ1	8	-1	-1	25
23	9.699852815276846E-5	TGTGCCACCTGGGACGGTTATAAGAAACTCTTT	CATWDGYKKLF	TRGV2	.	TRGJ1	16	-1	-1	17
23	9.699852815276846E-5	TGTGCCACCTACTGTCTCTTT	CATYCLF	TRGV2	.	TRGJ1	9	-1	-1	15
23	9.699852815276846E-5	TGTGCCACCGAACTCTTT	CATELF	TRGV8	.	TRGJ1	8	-1	-1	10
23	9.699852815276846E-5	TGTGCCACCTGGGACGGGCCGGGTTATAAGAAACTCTTT	CATWDGPGYKKLF	TRGV2	.	TRGJ1	19	-1	-1	23
23	9.699852815276846E-5	TGTGCCACCTGGGACAGGTGTTATAAGAAACTCTTT	CATWDRCYKKLF	TRGV3	.	TRGJ1	17	-1	-1	20
23	9.699852815276846E-5	TGTGCCACCTGGGGGGGCCTGGGGAAACTCTTT	CATWGGLGKLF	TRGV2	.	TRGJ1	18	-1	-1	23
23	9.699852815276846E-5	TGTGCCACCTGGACTTATTATAAGAAACTCTTT	CATWTYYKKLF	TRGV4	.	TRGJ1	11	-1	-1	11
23	9.699852815276846E-5	TGTGCCACCTGGGACGGGCCGCGTTATTATAAGAAACTCTTT	CATWDGPRYYKKLF	TRGV2	.	TRGJ1	23	-1	-1	23
23	9.699852815276846E-5	TGTGCCACCTGGGACCGATGTAAGAAACTCTTT	CATWDRCKKLF	TRGV3	.	TRGJ1	14	-1	-1	20
23	9.699852815276846E-5	TGTGCCACCTGGGACGGGCCTGGGAAACTCTTT	CATWDGPGKLF	TRGV2	.	TRGJ1	19	-1	-1	23
23	9.699852815276846E-5	TGTGCCACCTGGGACGCGCGTAGACTCTTT	CATWDARRLF	TRGV4	.	TRGJ1	13	-1	-1	23
23	9.699852815276846E-5	TGTGCCTTGTGGGACATGCGCGAGTTG	CALWDMREL	TRGV9	.	TRGJ1	13	-1	-1	24
23	9.699852815276846E-5	TGTGCTGCGTGGGATTATCTGGGATTATATTATAAGAAACTCTTT	CAAWDYLGLYYKKLF	TRGV10	.	TRGJ1	16	-1	-1	27
22	9.278120084177853E-5	TGTGCCACCTGGGATGGGCGACGGGGTGGCACTGGTTGGTTCAAGATATTT	CATWDGRRGGTGWFKIF	TRGV4	.	TRGJP1	18	-1	-1	29
22	9.278120084177853E-5	TGTGCTGCGTGGGATTATAGCCGGGGGGTTTATTATAAGAAACTCTTT	CAAWDYSRGVYYKKLF	TRGV10	.	TRGJ1	16	-1	-1	29
22	9.278120084177853E-5	TGTGCTGCGTGTAGAGTGGGGGAACGTTGGATCAAGACGTTT	CAACRVGERWIKTF	TRGV10	.	TRGJP2	10	-1	-1	26
22	9.278120084177853E-5	TGTGCTGCGTGGTCAGCGAATTATTATAAGAAACTCTTT	CAAWSANYYKKLF	TRGV10	.	TRGJ1	11	-1	-1	16
22	9.278120084177853E-5	TGTGCTGCGTGGGATTCGGATTATTATAAGAAACTCTTT	CAAWDSDYYKKLF	TRGV10	.	TRGJ1	15	-1	-1	13
22	9.278120084177853E-5	TGTGCTGCGTGGGACCCGACTGGTTGGTTCAAGATATTT	CAAWDPTGWFKIF	TRGV10	.	TRGJP1	13	-1	-1	18
22	9.278120084177853E-5	TGTGCTGCGTGGGAGCTCACTGGTTGGTTCAAGATATTT	CAAWELTGWFKIF	TRGV10	.	TRGJP1	13	-1	-1	17
22	9.278120084177853E-5	TGTGCTGCGTGGGATTATAGTTGGTTCAAGATATTT	CAAWDYSWFKIF	TRGV10	.	TRGJP1	16	-1	-1	19
22	9.278120084177853E-5	TGTGCCACCTGGGATGGGAATTATAAGAAACTCTTT	CATWDGNYKKLF	TRGV4	.	TRGJ1	17	-1	-1	19
22	9.278120084177853E-5	TGTGCCACCTGGGACAGGCGGTTAGTCGAACTCTTT	CATWDRRLVELF	TRGV3	.	TRGJ1	18	-1	-1	28
22	9.278120084177853E-5	TGTGCCACCTGGGACAGGCTGAAGAAACTCTTT	CATWDRLKKLF	TRGV5	.	TRGJ1	18	-1	-1	21
22	9.278120084177853E-5	TGTGCCACCTGGGACAGGCCTGGGAAACTCTTT	CATWDRPGKLF	TRGV3	.	TRGJ1	21	-1	-1	23
22	9.278120084177853E-5	TGTGCTGCGTGGGATTGGATCAAGACGTTT	CAAWDWIKTF	TRGV10	.	TRGJP2	15	-1	-1	12
22	9.278120084177853E-5	TGTGCCACCTGGCCTCGCCCTAAACTCTTT	CATWPRPKLF	TRGV4	.	TRGJ1	11	-1	-1	21
22	9.278120084177853E-5	TGTGCCACCTGGGACAGGCCGAATCTCTTT	CATWDRPNLF	TRGV5	.	TRGJ1	19	-1	-1	20
22	9.278120084177853E-5	TGTGCCACCTGGGGGAGTAGGCTCTTT	CATWGSRLF	TRGV8	.	TRGJ1	12	-1	-1	21
22	9.278120084177853E-5	TGTGCTGCGTGGGGCATAAATTATTATAAGAAACTCTTT	CAAWGINYYKKLF	TRGV10	.	TRGJ1	12	-1	-1	18
22	9.278120084177853E-5	TGTGCTGCGTGGGATCCCGATTATTATAAGAAACTCTTT	CAAWDPDYYKKLF	TRGV10	.	TRGJ1	14	-1	-1	19
22	9.278120084177853E-5	TGTGCCACCTGGGACCGGGATTATTATAAGAAACTCTTT	CATWDRDYYKKLF	TRGV3	.	TRGJ1	17	-1	-1	19
22	9.278120084177853E-5	TGTGCCACCTGGGACGGACCTTATTATAAGAAACTCTTT	CATWDGPYYKKLF	TRGV2	.	TRGJ1	19	-1	-1	20
22	9.278120084177853E-5	TGTGCTGCGTGGGATTTTGGTTGGTTCAAGATATTT	CAAWDFGWFKIF	TRGV10	.	TRGJP1	15	-1	-1	17
22	9.278120084177853E-5	TGTGCCACCTGGGACGGACCGTCTTCGAAACTCTTT	CATWDGPSSKLF	TRGV2	.	TRGJ1	22	-1	-1	26
22	9.278120084177853E-5	TGTGCCACCTGGGACAGGCCTTATAAGAAACTCTTT	CATWDRPYKKLF	TRGV5	.	TRGJ1	20	-1	-1	20
22	9.278120084177853E-5	TGTGCCACCTGGGACAGGCCTAAGGGGAAACTCTTT	CATWDRPKGKLF	TRGV3	.	TRGJ1	20	-1	-1	26
22	9.278120084177853E-5	TGTGCCACCTGGGACACCTGGCGGAAACTCTTT	CATWDTWRKLF	TRGV5	.	TRGJ1	15	-1	-1	23
22	9.278120084177853E-5	TGTGCCTTGCGGGCATATAAGAAACTCTTT	CALRAYKKLF	TRGV9	.	TRGJ2	12	-1	-1	15
22	9.278120084177853E-5	TGTGCCACCTGGGATGAGGGGAAACTCTTT	CATWDEGKLF	TRGV4	.	TRGJ1	15	-1	-1	20
22	9.278120084177853E-5	TGTGCCACCTGGAAGCATAAGAAACTCTTT	CATWKHKKLF	TRGV2	.	TRGJ1	11	-1	-1	16
22	9.278120084177853E-5	TGTGAAATTTATTATAAGAAACTCTTT	CEIYYKKLF	TRGV2	.	TRGJ1	3	-1	-1	8
22	9.278120084177853E-5	TGTGCCACCTGGGAGAAACTCTTT	CATWEKLF	TRGV4	.	TRGJ1	13	-1	-1	13
22	9.278120084177853E-5	TGTGCTGCGTGGGATTATGACACTGGTTGGTTCAAGATATTT	CAAWDYDTGWFKIF	TRGV10	.	TRGJP1	16	-1	-1	8
22	9.278120084177853E-5	TGTGCCACCTGGGAGTCCAAGAAACTCTTT	CATWESKKLF	TRGV4	.	TRGJ1	13	-1	-1	18
21	8.85638735307886E-5	TGTGCTGCGTGGCCACTTCAGGATACCACTGGTTGGTTCAAGATATTT	CAAWPLQDTTGWFKIF	TRGV10	.	TRGJP1	11	-1	-1	22
21	8.85638735307886E-5	TGTGCTGCGTGGGATTATAAGGGGCCGGAGAGGTATAAGAAACTCTTT	CAAWDYKGPERYKKLF	TRGV10	.	TRGJ1	16	-1	-1	33
21	8.85638735307886E-5	TGTGCTGCGTGGGAGCCAGATACCACTGGTTGGTTCAAGATATTT	CAAWEPDTTGWFKIF	TRGV10	.	TRGJP1	13	-1	-1	19
21	8.85638735307886E-5	TGTGCCACCTGGGACGGGCGGTACTGCGGTTATAAGAAACTCTTT	CATWDGRYCGYKKLF	TRGV2	.	TRGJ1	18	-1	-1	29
21	8.85638735307886E-5	TGTGCTGCGTGGATCATTACCACTGGTTGGTTCAAGATATTT	CAAWIITTGWFKIF	TRGV10	.	TRGJP1	11	-1	-1	17
21	8.85638735307886E-5	TGTGCCACCTGGGACCACCTGAGGTATAAGAAACTCTTT	CATWDHLRYKKLF	TRGV3	.	TRGJ1	14	-1	-1	24
21	8.85638735307886E-5	TGTGCTGCGTGGGAATATTATTATAAGAAACTCTTT	CAAWEYYYKKLF	TRGV10	.	TRGJ1	16	-1	-1	16
21	8.85638735307886E-5	TGTGCCACCTCCATCGCATTGTATAAGAAACTCTTT	CATSIALYKKLF	TRGV5	.	TRGJ1	9	-1	-1	21
21	8.85638735307886E-5	TGTGCCACCTGGGACGGGCGGCTCAAGAAACTCTTT	CATWDGRLKKLF	TRGV2	.	TRGJ1	18	-1	-1	24
21	8.85638735307886E-5	TGTGCCACCTGGGACTATTATAAGAAACTCTTT	CATWDYYKKLF	TRGV5	.	TRGJ1	14	-1	-1	15
21	8.85638735307886E-5	TGTGCCACCTGGGACGGGCGAGAAGGACTCTTT	CATWDGREGLF	TRGV2	.	TRGJ1	18	-1	-1	26
21	8.85638735307886E-5	TGTGCCACCTGGGACGGGGGGGGGAAACTCTTT	CATWDGGGKLF	TRGV2	.	TRGJ1	17	-1	-1	23
21	8.85638735307886E-5	TGTGCCACCTGGGACACTCGGAAGAAACTCTTT	CATWDTRKKLF	TRGV2	.	TRGJ1	14	-1	-1	21
21	8.85638735307886E-5	TGTGCCACCTGGGACAGGCTGGGGAAACTCTTT	CATWDRLGKLF	TRGV3	.	TRGJ1	18	-1	-1	23
21	8.85638735307886E-5	TGTGCCACCTTGCGGGGTAGGAAACTCTTT	CATLRGRKLF	TRGV2	.	TRGJ1	9	-1	-1	17
21	8.85638735307886E-5	TGTGCCACCTGGGACGGGCCTAGTCTCTTT	CATWDGPSLF	TRGV2	.	TRGJ1	19	-1	-1	24
21	8.85638735307886E-5	TGTGCCACCTGGTGGGTGAAACTCTTT	CATWWVKLF	TRGV3	.	TRGJ1	11	-1	-1	17
21	8.85638735307886E-5	TGTGCCACCTGGGATGAGAAACTCTTT	CATWDEKLF	TRGV4	.	TRGJ1	15	-1	-1	13
21	8.85638735307886E-5	TGTGCCACCAAGGACGAGAAACTCTTT	CATKDEKLF	TRGV3	.	TRGJ1	14	-1	-1	16
21	8.85638735307886E-5	TGTGCCACTTCAAAGAAACTCTTT	CATSKKLF	TRGV2	.	TRGJ1	7	-1	-1	12
21	8.85638735307886E-5	TGTGCCACCCGAAAACTCTTT	CATRKLF	TRGV4	.	TRGJ1	8	-1	-1	12
21	8.85638735307886E-5	TGTGCTGCGTGGGATTACCCCACTGGTTGGTTCAAGATATTT	CAAWDYPTGWFKIF	TRGV10	.	TRGJP1	17	-1	-1	19
21	8.85638735307886E-5	TGTGCCACCTCGGGTCGCTCCGATAAGAAACTCTTT	CATSGRSDKKLF	TRGV2	.	TRGJ1	16	-1	-1	22
21	8.85638735307886E-5	TGTGCCACCTGGGATGGGCTTTATAAGAAACTCTTT	CATWDGLYKKLF	TRGV4	.	TRGJ1	18	-1	-1	20
21	8.85638735307886E-5	TGTGCCACCTGGGACAGGCCTAACAAGAAACTCTTT	CATWDRPNKKLF	TRGV5	.	TRGJ1	20	-1	-1	24
21	8.85638735307886E-5	TGTGCTGCGTGGGAGTGGTGGTTCAAGATATTT	CAAWEWWFKIF	TRGV10	.	TRGJP1	13	-1	-1	15
21	8.85638735307886E-5	TGTGCCACCTGGGACTCTTATAAGAAACTCTTT	CATWDSYKKLF	TRGV2	.	TRGJ1	14	-1	-1	17
21	8.85638735307886E-5	TGTGCCACCTGGACCCCCGGGAAGAAACTCTTT	CATWTPGKKLF	TRGV4	.	TRGJ1	11	-1	-1	21
21	8.85638735307886E-5	TGTGCCACCTGGGTCGGTGGGAAACTCTTT	CATWVGGKLF	TRGV5	.	TRGJ1	12	-1	-1	20
21	8.85638735307886E-5	TGTGCCACCTGGGTGTGGAAACTCTTT	CATWVWKLF	TRGV5	.	TRGJ1	12	-1	-1	17
20	8.434654621979866E-5	TGTGCTGCGTGGGGAGATGGGGGCCGGGGCACTGGTTGGTTCAAGATATTT	CAAWGDGGRGTGWFKIF	TRGV10	.	TRGJP1	12	-1	-1	29
20	8.434654621979866E-5	TGTGCCACCTGGGACGGACAGATTAATTATTATAAGAAACTCTTT	CATWDGQINYYKKLF	TRGV2	.	TRGJ1	16	-1	-1	24
20	8.434654621979866E-5	TGTGCTGCGTGGGCGAACACGTGTGCTTGGTTCAAGATATTT	CAAWANTCAWFKIF	TRGV10	.	TRGJP1	12	-1	-1	23
20	8.434654621979866E-5	TGTGCTGCGTGGGAGAGGACCACTGGTTGGTTCAAGATATTT	CAAWERTTGWFKIF	TRGV10	.	TRGJP1	13	-1	-1	18
20	8.434654621979866E-5	TGTGCCACCTGGGACGGGCCGCGATATTATAAGAAACTCTTT	CATWDGPRYYKKLF	TRGV2	.	TRGJ1	19	-1	-1	24
20	8.434654621979866E-5	TGTGCCACCTGGGACGAGGGAGGTTATAAGAAACTCTTT	CATWDEGGYKKLF	TRGV3	.	TRGJ2	18	-1	-1	23
20	8.434654621979866E-5	TGTGCCACCTGGGACAGGCCGTACTATAAGAAACTCTTT	CATWDRPYYKKLF	TRGV3	.	TRGJ1	19	-1	-1	21
20	8.434654621979866E-5	TGTGCCTTGTGGGAGGTGCTCCTCCTGCAAGAGTTG	CALWEVLLLQEL	TRGV9	.	TRGJ1	30	-1	-1	33
20	8.434654621979866E-5	TGTGCCACCTGGGTTGGGGGTTATAAGAAACTCTTT	CATWVGGYKKLF	TRGV4	.	TRGJ1	17	-1	-1	20
20	8.434654621979866E-5	TGTGCCACCTGGGTCCACCTAACCGGGAAACTCTTT	CATWVHLTGKLF	TRGV2	.	TRGJ1	12	-1	-1	26
20	8.434654621979866E-5	TGTGCCACCTGGGACCTTTATTATAAGAAACTCTTT	CATWDLYYKKLF	TRGV3	.	TRGJ1	14	-1	-1	17
20	8.434654621979866E-5	TGTGCCACCTGGGACGCACGGTATAAGAAACTCTTT	CATWDARYKKLF	TRGV3	.	TRGJ1	14	-1	-1	21
20	8.434654621979866E-5	TGTGCCACCTGGGACGGCAAGGGGGGAAAACTCTTT	CATWDGKGGKLF	TRGV2	.	TRGJ1	16	-1	-1	27
20	8.434654621979866E-5	TGTGCCACCTGGGACGGGCTTGGAGAGAAACTCTTT	CATWDGLGEKLF	TRGV2	.	TRGJ1	18	-1	-1	25
20	8.434654621979866E-5	TGTGCCACCTGGGACGGGCGTTATCTGGAACTCTTT	CATWDGRYLELF	TRGV2	.	TRGJ1	18	-1	-1	28
20	8.434654621979866E-5	TGTGCCACCTGGGACGGGCACGATAAGAAACTCTTT	CATWDGHDKKLF	TRGV2	.	TRGJ1	21	-1	-1	22
20	8.434654621979866E-5	TGTGCCACCTGGGACATGGCCCTCAAGAAACTCTTT	CATWDMALKKLF	TRGV3	.	TRGJ1	20	-1	-1	24
20	8.434654621979866E-5	TGTGCCACCTGGGAGAATTATTATAAGAAACTCTTT	CATWENYYKKLF	TRGV3	.	TRGJ1	13	-1	-1	14
20	8.434654621979866E-5	TGTGCTGCGTGCCTCTGTTGGTTCAAGATATTT	CAACLCWFKIF	TRGV10	.	TRGJP1	10	-1	-1	16
20	8.434654621979866E-5	TGTGCCACCTGGGACCCCCAGGGGAAACTCTTT	CATWDPQGKLF	TRGV2	.	TRGJ1	14	-1	-1	23
20	8.434654621979866E-5	TGTGCCACCTGGGACGGGCTCTTAAAACTCTTT	CATWDGLLKLF	TRGV2	.	TRGJ1	18	-1	-1	24
20	8.434654621979866E-5	TGTGCCATCAGGGGAGGGGTGAAACTCTTT	CAIRGGVKLF	TRGV4	.	TRGJ1	12	-1	-1	20
20	8.434654621979866E-5	TGTGCCACCTGGGAGCCGAAGAAACTCTTT	CATWEPKKLF	TRGV4	.	TRGJ1	13	-1	-1	18
20	8.434654621979866E-5	TGTGCTGCCTCCGTGACGAAACTCTTT	CAASVTKLF	TRGV10	.	TRGJ1	7	-1	-1	17
20	8.434654621979866E-5	TGTGCCACCTGGGATTTCTCACTCTTT	CATWDFSLF	TRGV4	.	TRGJ1	14	-1	-1	20
20	8.434654621979866E-5	TGTGCCACCTGGGACGGGTACCTCTTT	CATWDGYLF	TRGV2	.	TRGJ1	17	-1	-1	21
20	8.434654621979866E-5	TGTGCCCCGGCCCAGAAACTCTTT	CAPAQKLF	TRGV8	.	TRGJ1	5	-1	-1	13
19	8.012921890880873E-5	TGTGCTGCGTGGGCCCCACAGTTTCCGACCACTGGTTGGTTCAAGATATTT	CAAWAPQFPTTGWFKIF	TRGV10	.	TRGJP1	12	-1	-1	27
19	8.012921890880873E-5	TGTGCTGCGTGGGATTTGTGGTCACCAGACACTGGTTGGTTCAAGATATTT	CAAWDLWSPDTGWFKIF	TRGV10	.	TRGJP1	15	-1	-1	29
19	8.012921890880873E-5	TGTGCTGCGTGGGATTACTTATATGGGTTATATTATAAGAAACTCTTT	CAAWDYLYGLYYKKLF	TRGV10	.	TRGJ1	20	-1	-1	30
19	8.012921890880873E-5	TGTGCTGCGTGGGTCAAACCAACCACTGGTTGGTTCAAGATATTT	CAAWVKPTTGWFKIF	TRGV10	.	TRGJP1	12	-1	-1	21
19	8.012921890880873E-5	TGTGCTGCGTGGGATTCTGAGTCGAATTATTATAAGAAACTCTTT	CAAWDSESNYYKKLF	TRGV10	.	TRGJ1	15	-1	-1	21
19	8.012921890880873E-5	TGTGCTGCGTGGGATTTCAGGCGTTATTATAAGAAACTCTTT	CAAWDFRRYYKKLF	TRGV10	.	TRGJ1	15	-1	-1	23
19	8.012921890880873E-5	TGTGCTGCGTGGGATTGTGGCACTGGTTGGTTCAAGATATTT	CAAWDCGTGWFKIF	TRGV10	.	TRGJP1	15	-1	-1	20
19	8.012921890880873E-5	TGTGCTGCGTGGGATCTCTACACTGGTTGGTTCAAGATATTT	CAAWDLYTGWFKIF	TRGV10	.	TRGJP1	14	-1	-1	20
19	8.012921890880873E-5	TGTGCCACCTGGGACGGGCCAGAATATTATAAGAAACTCTTT	CATWDGPEYYKKLF	TRGV2	.	TRGJ1	19	-1	-1	21
19	8.012921890880873E-5	TGTGCCACCTGGGACGGGCAGTACTATTATAAGAAACTCTTT	CATWDGQYYYKKLF	TRGV2	.	TRGJ1	18	-1	-1	24
19	8.012921890880873E-5	TGTGCCACCTGGAAACTCCCCCTCACTTCGCAGAAACTCTTT	CATWKLPLTSQKLF	TRGV2	.	TRGJ1	11	-1	-1	31
19	8.012921890880873E-5	TGTGCCCCCATACCACATTTAGGTGGGGGGAAACTCTTT	CAPIPHLGGGKLF	TRGV3	.	TRGJ1	8	-1	-1	29
19	8.012921890880873E-5	TGTGCCACCTGGGATCCCCGTTATTATAAGAAACTCTTT	CATWDPRYYKKLF	TRGV4	.	TRGJ1	14	-1	-1	20
19	8.012921890880873E-5	TGTGCCACCTGGGATGAGAATTATTATAAGAAACTCTTT	CATWDENYYKKLF	TRGV4	.	TRGJ1	15	-1	-1	17
19	8.012921890880873E-5	TGTGCCACCTGGGACCTCAATTATTATAAGAAACTCTTT	CATWDLNYYKKLF	TRGV8	.	TRGJ1	13	-1	-1	18
19	8.012921890880873E-5	TGTGCCACCTGGGACCCGAATTATTATAAGAAACTCTTT	CATWDPNYYKKLF	TRGV4	.	TRGJ1	13	-1	-1	16
19	8.012921890880873E-5	TGTGCCACCTGGGACAGGCCGTATTATAAGAAACTCTTT	CATWDRPYYKKLF	TRGV5	.	TRGJ1	19	-1	-1	21
19	8.012921890880873E-5	TGTGCCACCTGGGACAGGCCGGGATATAAGAAACTCTTT	CATWDRPGYKKLF	TRGV5	.	TRGJ1	19	-1	-1	24
19	8.012921890880873E-5	TGTGCCACCTGGGACAGGCCGAGCCCCAAGAAACTCTTT	CATWDRPSPKKLF	TRGV3	.	TRGJ1	19	-1	-1	27
19	8.012921890880873E-5	TGTGCTGCGTGGGATCCCGATTATAAGAAACTCTTT	CAAWDPDYKKLF	TRGV10	.	TRGJ1	14	-1	-1	19
19	8.012921890880873E-5	TGTGCTGCATGGGGCACTGGTTGGTTCAAGATATTT	CAAWGTGWFKIF	TRGV10	.	TRGJP1	12	-1	-1	14
19	8.012921890880873E-5	TGTGCCACCTGGGACCTTGGAGATAATCGGCTCTTT	CATWDLGDNRLF	TRGV2	.	TRGJ1	14	-1	-1	30
19	8.012921890880873E-5	TGTGCCACCTGGGACAGTTATTATAAGAAACTCTTT	CATWDSYYKKLF	TRGV5	.	TRGJ1	16	-1	-1	17
19	8.012921890880873E-5	TGTGCCACCTGGGAAGTTTATTATAAGAAACTCTTT	CATWEVYYKKLF	TRGV4	.	TRGJ1	13	-1	-1	17
19	8.012921890880873E-5	TGTGCCACCTGGACGAATTATTATAAGAAACTCTTT	CATWTNYYKKLF	TRGV4	.	TRGJ1	11	-1	-1	13
19	8.012921890880873E-5	TGTGCCACCTGGGATGGGGAGGGTCAACTCTTT	CATWDGEGQLF	TRGV4	.	TRGJ2	17	-1	-1	25
19	8.012921890880873E-5	TGTGCCACCTGGGACGGGCCTAAGAAACTCTTT	CATWDGPKKLF	TRGV2	.	TRGJ1	19	-1	-1	20
19	8.012921890880873E-5	TGTGCCACCTGGGACGAGGTTAAGAAACTCTTT	CATWDEVKKLF	TRGV3	.	TRGJ1	18	-1	-1	20
19	8.012921890880873E-5	TGTGCCACCTGGGACAGGCGGGTGAAACTCTTT	CATWDRRVKLF	TRGV3	.	TRGJ1	18	-1	-1	23
19	8.012921890880873E-5	TGTGCCACCTGGGACAGGCGGGCGAAACTCTTT	CATWDRRAKLF	TRGV5	.	TRGJ1	18	-1	-1	23
19	8.012921890880873E-5	TGTGCCACCTACCCGGGCTATAAGAAACTCTTT	CATYPGYKKLF	TRGV4	.	TRGJ1	9	-1	-1	18
19	8.012921890880873E-5	TGTGCCACCTGGCCCAGCGGGAAACTCTTT	CATWPSGKLF	TRGV4	.	TRGJ1	11	-1	-1	20
19	8.012921890880873E-5	TGTGCCACCTGGGTCCCTAAGAAACTCTTT	CATWVPKKLF	TRGV5	.	TRGJ1	12	-1	-1	17
19	8.012921890880873E-5	TGTGCCACCTGGGGGGCAGGGAAACTCTTT	CATWGAGKLF	TRGV4	.	TRGJ1	12	-1	-1	20
19	8.012921890880873E-5	TGTGCCACCTGGGACGGAAAGAAACTCTTT	CATWDGKKLF	TRGV2	.	TRGJ1	16	-1	-1	18
19	8.012921890880873E-5	TGTGCCTTGTGGGGACTCCAACTCTTT	CALWGLQLF	TRGV9	.	TRGJ1	12	-1	-1	19
19	8.012921890880873E-5	TGTGCCACCTGGTCGAAGAAACTCTTT	CATWSKKLF	TRGV4	.	TRGJ1	11	-1	-1	15
19	8.012921890880873E-5	TGTGCCACCTGGGTCAAGAAACTCTTT	CATWVKKLF	TRGV3	.	TRGJ1	15	-1	-1	15
19	8.012921890880873E-5	TGTGCCACCTGGGATACGGAACTCTTT	CATWDTELF	TRGV4	.	TRGJ1	14	-1	-1	13
19	8.012921890880873E-5	TGTGCCACCTGGGATAGGAAACTCTTT	CATWDRKLF	TRGV4	.	TRGJ1	17	-1	-1	13
18	7.59118915978188E-5	TGTGCTGCGTGGGATTATCGGCATGTCCCCTCGTTTTGTTTCAAGATATTT	CAAWDYRHVPSFCFKIF	TRGV10	.	TRGJP1	16	-1	-1	35
18	7.59118915978188E-5	TGTGCTGCGTGGGATTATCCCAAAAACCTTGATTGGATCAAGACGTTT	CAAWDYPKNLDWIKTF	TRGV10	.	TRGJP2	16	-1	-1	29
18	7.59118915978188E-5	TGTGCTGCGTGGGATGATCGAAAACTTTTTTATTATAAGAAACTCTTT	CAAWDDRKLFYYKKLF	TRGV10	.	TRGJ1	14	-1	-1	29
18	7.59118915978188E-5	TGTGCCTTGTGGGAGGTACTATATACCACTGGTTGGTTCAAGATATTT	CALWEVLYTTGWFKIF	TRGV9	.	TRGJP1	16	-1	-1	19
18	7.59118915978188E-5	TGTGCTGCGTGGGGTTTTACCCAATTTTATTATAAGAAACTCTTT	CAAWGFTQFYYKKLF	TRGV10	.	TRGJ1	15	-1	-1	26
18	7.59118915978188E-5	TGTGCTGCGTGGGATTGTAATACCACTGGTTGGTTCAAGATATTT	CAAWDCNTTGWFKIF	TRGV10	.	TRGJP1	25	-1	-1	16
18	7.59118915978188E-5	TGTGCTGCGTGGGATTCAGGCACTGGTTGGTTCAAGATATTT	CAAWDSGTGWFKIF	TRGV10	.	TRGJP1	15	-1	-1	20
18	7.59118915978188E-5	TGTGCTGCGTGGGATTATGGCCTAGGTTGGTTCAAGATATTT	CAAWDYGLGWFKIF	TRGV10	.	TRGJP1	16	-1	-1	24
18	7.59118915978188E-5	TGTGCTGCGTGGGAGGTTACCACTGGTTGGTTCAAGATATTT	CAAWEVTTGWFKIF	TRGV10	.	TRGJP1	13	-1	-1	17
18	7.59118915978188E-5	TGTGCCACCTGGGACGGGCCGGGATGTTATAAGAAACTCTTT	CATWDGPGCYKKLF	TRGV2	.	TRGJ1	19	-1	-1	26
18	7.59118915978188E-5	TGTGCTGCGTTTTCTCTCACTGGTTGGTTCAAGATATTT	CAAFSLTGWFKIF	TRGV10	.	TRGJP1	9	-1	-1	17
18	7.59118915978188E-5	TGTGCCACCTGGGCCCCCGGTTGTCCCCGGAAACTCTTT	CATWAPGCPRKLF	TRGV5P	.	TRGJ1	12	-1	-1	29
18	7.59118915978188E-5	TGTGCCACCTGGGATGTACATTATTATAAGAAACTCTTT	CATWDVHYYKKLF	TRGV4	.	TRGJ1	15	-1	-1	19
18	7.59118915978188E-5	TGTGCCACCTGGGATGGGCCGGGATATAAGAAACTCTTT	CATWDGPGYKKLF	TRGV4	.	TRGJ1	19	-1	-1	24
18	7.59118915978188E-5	TGTGCCACCTGGGACGGCTGGGGGTATAAGAAACTCTTT	CATWDGWGYKKLF	TRGV2	.	TRGJ1	16	-1	-1	24
18	7.59118915978188E-5	TGTGCCACCTGGGACGGCCGGTATTATAAGAAACTCTTT	CATWDGRYYKKLF	TRGV3	.	TRGJ1	21	-1	-1	21
18	7.59118915978188E-5	TGTGCCACCTGGGACGGGGCCTTTGGTAAGAAACTCTTT	CATWDGAFGKKLF	TRGV2	.	TRGJ1	20	-1	-1	26
18	7.59118915978188E-5	TGTGCCACCTGGGACGGAAATTATTATAAGAAACTCTTT	CATWDGNYYKKLF	TRGV2	.	TRGJ1	16	-1	-1	18
18	7.59118915978188E-5	TGTGCCACCTGGGACAGTCCCCGGAGGGAGAAACTCTTT	CATWDSPRREKLF	TRGV3	.	TRGJ1	19	-1	-1	28
18	7.59118915978188E-5	TGTGCCACCTGGGACAGGCCGGAGTATAAGAAACTCTTT	CATWDRPEYKKLF	TRGV5	.	TRGJ1	19	-1	-1	24
18	7.59118915978188E-5	TGTGCCACCTGGCAAATCCGTTTGGAGAAACTCTTT	CATWQIRLEKLF	TRGV4	.	TRGJ1	11	-1	-1	25
18	7.59118915978188E-5	TGTGCCACCTGGGGGGATTATTATAAGAAACTCTTT	CATWGDYYKKLF	TRGV2	.	TRGJ1	12	-1	-1	16
18	7.59118915978188E-5	TGTGCCACCTGGGGGAACCATTATAAGAAACTCTTT	CATWGNHYKKLF	TRGV2	.	TRGJ1	12	-1	-1	19
18	7.59118915978188E-5	TGTGCCACCTGGGATCTGGGGTATAAGAAACTCTTT	CATWDLGYKKLF	TRGV4	.	TRGJ1	14	-1	-1	21
18	7.59118915978188E-5	TGTGCCACCTGGGATGGGCCCTATGGGAAACTCTTT	CATWDGPYGKLF	TRGV4	.	TRGJ1	20	-1	-1	26
18	7.59118915978188E-5	TGTGCCACCTGGGATGGGCGGTATAAGAAACTCTTT	CATWDGRYKKLF	TRGV4	.	TRGJ1	18	-1	-1	21
18	7.59118915978188E-5	TGTGCCACCTGGGACGTCTCCAAGGGGAAACTCTTT	CATWDVSKGKLF	TRGV2	.	TRGJ1	15	-1	-1	26
18	7.59118915978188E-5	TGTGCCACCTGGGACGATGGTTATAAGAAACTCTTT	CATWDDGYKKLF	TRGV3	.	TRGJ1	14	-1	-1	20
18	7.59118915978188E-5	TGTGCCACCTGGGACGAGCTGGACCCGAAACTCTTT	CATWDELDPKLF	TRGV2	.	TRGJ1	18	-1	-1	26
18	7.59118915978188E-5	TGTGCCACCTGGGACAGGGGATATAAGAAACTCTTT	CATWDRGYKKLF	TRGV5	.	TRGJ1	17	-1	-1	21
18	7.59118915978188E-5	TGTGCCACCTCCCCTTGCTATAAGAAACTCTTT	CATSPCYKKLF	TRGV4	.	TRGJ1	9	-1	-1	18
18	7.59118915978188E-5	TGTGCCACCTGGGATGGGCCCTCGGGACTCTTT	CATWDGPSGLF	TRGV4	.	TRGJ1	20	-1	-1	26
18	7.59118915978188E-5	TGTGCCACCTGGGATGGGCCAAAGAAACTCTTT	CATWDGPKKLF	TRGV4	.	TRGJ1	19	-1	-1	21
18	7.59118915978188E-5	TGTGCCACCTGGGATGAGGGTAAGAAACTCTTT	CATWDEGKKLF	TRGV4	.	TRGJ1	15	-1	-1	20
18	7.59118915978188E-5	TGTGCCACCTGGGATAATGGGAGGAAACTCTTT	CATWDNGRKLF	TRGV4	.	TRGJ1	14	-1	-1	23
18	7.59118915978188E-5	TGTGCCACCTGGGACGCGAATAAGAAACTCTTT	CATWDANKKLF	TRGV2	.	TRGJ1	15	-1	-1	19
18	7.59118915978188E-5	TGTGCCACCTGGGACACTTATAAGAAACTCTTT	CATWDTYKKLF	TRGV4	.	TRGJ1	13	-1	-1	17
18	7.59118915978188E-5	TGTGCCACCTGGGACAGGCACGAGAAACTCTTT	CATWDRHEKLF	TRGV3	.	TRGJ1	18	-1	-1	22
18	7.59118915978188E-5	TGTGCCACCTGGAATTATTATAAGAAACTCTTT	CATWNYYKKLF	TRGV4	.	TRGJ1	14	-1	-1	11
18	7.59118915978188E-5	TGTGCCACCTTTGGGCATAAGAAACTCTTT	CATFGHKKLF	TRGV3	.	TRGJ1	9	-1	-1	16
18	7.59118915978188E-5	TGTGCCACCTGGGACCCTAAGAAACTCTTT	CATWDPKKLF	TRGV8	.	TRGJ1	13	-1	-1	17
18	7.59118915978188E-5	TGTGCCACCTGGGACAGTAAGAAACTCTTT	CATWDSKKLF	TRGV5	.	TRGJ1	16	-1	-1	17
18	7.59118915978188E-5	TGTGCCACCTGGGACGGGCAGCTCTTT	CATWDGQLF	TRGV2	.	TRGJ1	18	-1	-1	21
18	7.59118915978188E-5	TGTGCCACCTGGGAGAAGAAACTCTTT	CATWEKKLF	TRGV5	.	TRGJ1	13	-1	-1	15
18	7.59118915978188E-5	TGTGCCGCCTGTAAGAAACTCTTT	CAACKKLF	TRGV4	.	TRGJ1	10	-1	-1	11
18	7.59118915978188E-5	TGTGCCACCGGGAAACTCTTT	CATGKLF	TRGV2	.	TRGJ1	12	-1	-1	11
18	7.59118915978188E-5	TGTGAGGATGAGAAACTCTTT	CEDEKLF	TRGV3	.	TRGJ1	3	-1	-1	7
17	7.169456428682886E-5	TGTGCCACCTGGGACAGGCCGGGATACTCGTCCTGGAATTATTATAAGAAACTCTTT	CATWDRPGYSSWNYYKKLF	TRGV5	.	TRGJ1	19	-1	-1	35
17	7.169456428682886E-5	TGTGCTGCGTGGGACACCAGATACCCCTCAACTGGTTGGTTCAAGATATTT	CAAWDTRYPSTGWFKIF	TRGV10	.	TRGJP1	13	-1	-1	30
17	7.169456428682886E-5	TGTGCTGCGTGGGATTATTTGAGGCTCTGTTATTATAAGAAACTCTTT	CAAWDYLRLCYYKKLF	TRGV10	.	TRGJ1	16	-1	-1	29
17	7.169456428682886E-5	TGTGCCACCTGGGACAGGCAAGAGGGTTTGGATTATAAGAAACTCTTT	CATWDRQEGLDYKKLF	TRGV3	.	TRGJ1	18	-1	-1	31
17	7.169456428682886E-5	TGTGCTGCGTGGGATCATTATACCACTGGTTGGTTCAAGATATTT	CAAWDHYTTGWFKIF	TRGV10	.	TRGJP1	14	-1	-1	18
17	7.169456428682886E-5	TGTGCCACCTGGGACGGGCCCATCCGTTGCCATAAGAAACTCTTT	CATWDGPIRCHKKLF	TRGV2	.	TRGJ1	24	-1	-1	31
17	7.169456428682886E-5	TGTGCCACCTGGGATGGTTTGTATTATTATAAGAAACTCTTT	CATWDGLYYYKKLF	TRGV4	.	TRGJ1	16	-1	-1	22
17	7.169456428682886E-5	TGTGCCACCTGGGATGGGGGGTTTTATTATAAGAAACTCTTT	CATWDGGFYYKKLF	TRGV4	.	TRGJ1	17	-1	-1	23
17	7.169456428682886E-5	TGTGCCACCTGGGACGGTCACAGATCCGGTAAGAAACTCTTT	CATWDGHRSGKKLF	TRGV2	.	TRGJ1	16	-1	-1	29
17	7.169456428682886E-5	TGTGCCACCTGGGACGGGCCCAGAGTCCCTAAGAAACTCTTT	CATWDGPRVPKKLF	TRGV2	.	TRGJ1	20	-1	-1	29
17	7.169456428682886E-5	TGTGCCACCTGGGACGGGCCGGTAATGCATAAGAAACTCTTT	CATWDGPVMHKKLF	TRGV2	.	TRGJ1	22	-1	-1	28
17	7.169456428682886E-5	TGTGCCACCTGGGACGGGCGGCACGATTATAAGAAACTCTTT	CATWDGRHDYKKLF	TRGV2	.	TRGJ1	18	-1	-1	25
17	7.169456428682886E-5	TGTGCCACCTGGGACAGGCCAGGTTATTATAAGAAACTCTTT	CATWDRPGYYKKLF	TRGV3	.	TRGJ1	19	-1	-1	23
17	7.169456428682886E-5	TGTGCCACCTGGGACAGGCAACCAGGTTATAAGAAACTCTTT	CATWDRQPGYKKLF	TRGV3	.	TRGJ1	18	-1	-1	26
17	7.169456428682886E-5	TGTGCTGCGTGGGTGTCGAATTATTATAAGAAACTCTTT	CAAWVSNYYKKLF	TRGV10	.	TRGJ1	12	-1	-1	15
17	7.169456428682886E-5	TGTGCTGCGTGGGATTATAGGGGTTGGTTCAAGATATTT	CAAWDYRGWFKIF	TRGV10	.	TRGJP1	16	-1	-1	21
17	7.169456428682886E-5	TGTGCCACCTGGGATCCGAATTATTATAAGAAACTCTTT	CATWDPNYYKKLF	TRGV8	.	TRGJ1	14	-1	-1	13
17	7.169456428682886E-5	TGTGCCACCTGGGATGGGCTCTTGCGGAAGAAACTCTTT	CATWDGLLRKKLF	TRGV4	.	TRGJ2	18	-1	-1	27
17	7.169456428682886E-5	TGTGCCACCTGGGATGGGCCGGATTATAAGAAACTCTTT	CATWDGPDYKKLF	TRGV4	.	TRGJ1	19	-1	-1	22
17	7.169456428682886E-5	TGTGCCACCTGGGACGCCCCCTGGAGTAAGAAACTCTTT	CATWDAPWSKKLF	TRGV2	.	TRGJ1	15	-1	-1	26
17	7.169456428682886E-5	TGTGCCACCTGGGACGGCCCCTACGGTGTGAAACTCTTT	CATWDGPYGVKLF	TRGV2	.	TRGJ1	20	-1	-1	29
17	7.169456428682886E-5	TGTGCCACCTGGGACGGGCCGGCCCACGCGAAACTCTTT	CATWDGPAHAKLF	TRGV2	.	TRGJ1	25	-1	-1	29
17	7.169456428682886E-5	TGTGCCACCTGGGACGGGCGAGACTATAAGAAACTCTTT	CATWDGRDYKKLF	TRGV2	.	TRGJ1	18	-1	-1	24
17	7.169456428682886E-5	TGTGCCACCTGGGACGGGCACCCTGGGAAGAAACTCTTT	CATWDGHPGKKLF	TRGV2	.	TRGJ1	18	-1	-1	27
17	7.169456428682886E-5	TGTGCCACCTGGGACAGGCTAAGGTATAAGAAACTCTTT	CATWDRLRYKKLF	TRGV3	.	TRGJ1	18	-1	-1	24
17	7.169456428682886E-5	TGTGCCACCTGGGACAGGCCGTTTTATAAGAAACTCTTT	CATWDRPFYKKLF	TRGV3	.	TRGJ1	19	-1	-1	23
17	7.169456428682886E-5	TGTGCCACCTGGGAGCTGACGCTAAATAAGAAACTCTTT	CATWELTLNKKLF	TRGV2	.	TRGJ1	13	-1	-1	25
17	7.169456428682886E-5	TGTGCCACCTGGCGCCTTCATTATAAGAAACTCTTT	CATWRLHYKKLF	TRGV5	.	TRGJ1	11	-1	-1	19
17	7.169456428682886E-5	TGTGCCACCTGGGATTGGTTGGGGAAGAAACTCTTT	CATWDWLGKKLF	TRGV4	.	TRGJ1	17	-1	-1	24
17	7.169456428682886E-5	TGTGCCACCTGGGATGGGTCGGATAAGAAACTCTTT	CATWDGSDKKLF	TRGV4	.	TRGJ1	17	-1	-1	22
17	7.169456428682886E-5	TGTGCCACCTGGGACCTGAGCCCCCAGAAACTCTTT	CATWDLSPQKLF	TRGV5	.	TRGJ1	14	-1	-1	25
17	7.169456428682886E-5	TGTGCCACCTGGGACCCCCCCATGGAGAAACTCTTT	CATWDPPMEKLF	TRGV5	.	TRGJ1	14	-1	-1	25
17	7.169456428682886E-5	TGTGCCACCTGGGACCGGGATTATAAGAAACTCTTT	CATWDRDYKKLF	TRGV2	.	TRGJ1	18	-1	-1	19
17	7.169456428682886E-5	TGTGCCACCTGGGACGGGCCGGGTAAGAAACTCTTT	CATWDGPGKKLF	TRGV2	.	TRGJ1	19	-1	-1	23
17	7.169456428682886E-5	TGTGCCACCTGGGACGGGCATTATAAGAAACTCTTT	CATWDGHYKKLF	TRGV2	.	TRGJ1	18	-1	-1	19
17	7.169456428682886E-5	TGTGCCACCTGGGACATTCCTTATAAGAAACTCTTT	CATWDIPYKKLF	TRGV5	.	TRGJ1	15	-1	-1	20
17	7.169456428682886E-5	TGTGCCACCTGGGTAGTAGGGGTAAAACTCTTT	CATWVVGVKLF	TRGV4	.	TRGJ1	12	-1	-1	24
17	7.169456428682886E-5	TGTGCCACCTGGGATGTCGGGGGGAAACTCTTT	CATWDVGGKLF	TRGV4	.	TRGJ1	15	-1	-1	23
17	7.169456428682886E-5	TGTGCCACCTGGGACCAGAGGCTGAAACTCTTT	CATWDQRLKLF	TRGV3	.	TRGJ1	14	-1	-1	23
17	7.169456428682886E-5	TGTGCCACCTGGGACGGGAGGGCGAAACTCTTT	CATWDGRAKLF	TRGV2	.	TRGJ1	17	-1	-1	23
17	7.169456428682886E-5	TGTGCCACCTGGGACAGGCTAGGGAAACTCTTT	CATWDRLGKLF	TRGV3	.	TRGJ1	18	-1	-1	23
17	7.169456428682886E-5	TGTGCCACCTGGGACAACTATAAGAAACTCTTT	CATWDNYKKLF	TRGV5	.	TRGJ1	15	-1	-1	18
17	7.169456428682886E-5	TGTGCCACCTGGTCTCATAAGAAACTCTTT	CATWSHKKLF	TRGV4	.	TRGJ1	11	-1	-1	16
17	7.169456428682886E-5	TGTGCCACCTGGGCCCCGAAGAAACTCTTT	CATWAPKKLF	TRGV4	.	TRGJ1	12	-1	-1	18
17	7.169456428682886E-5	TGTGCCACCTGGGATGGTAAGAAACTCTTT	CATWDGKKLF	TRGV4	.	TRGJ1	16	-1	-1	17
17	7.169456428682886E-5	TGTGCCACCTGGGATACTAAGAAACTCTTT	CATWDTKKLF	TRGV4	.	TRGJ1	14	-1	-1	17
17	7.169456428682886E-5	TGTGCCACCTGGGACCTTAAGAAACTCTTT	CATWDLKKLF	TRGV3	.	TRGJ1	14	-1	-1	17
17	7.169456428682886E-5	TGTGCCACCTGGGACGGGGGGAAACTCTTT	CATWDGGKLF	TRGV5	.	TRGJ1	17	-1	-1	20
17	7.169456428682886E-5	TGTGCCACCTGGGACGGGAAGAAACTCTTT	CATWDGKKLF	TRGV2	.	TRGJ1	17	-1	-1	18
17	7.169456428682886E-5	TGTGCCACCTGTGAGCAGAAACTCTTT	CATCEQKLF	TRGV5	.	TRGJ1	17	-1	-1	16
17	7.169456428682886E-5	TGTGCCACCTGGGTTAGAGGACTCTTT	CATWVRGLF	TRGV8	.	TRGJ1	16	-1	-1	20
17	7.169456428682886E-5	TGTGCCACCTGGGCGATACGCCTCTTT	CATWAIRLF	TRGV8	.	TRGJ1	22	-1	-1	21
17	7.169456428682886E-5	TGTGCCACCTGGGACGAGAAACTCTTT	CATWDEKLF	TRGV3	.	TRGJ1	14	-1	-1	16
17	7.169456428682886E-5	TGTGCCACCCTTAAGAAACTCTTT	CATLKKLF	TRGV4	.	TRGJ1	8	-1	-1	11
17	7.169456428682886E-5	TGTGCCACCCGGGGTAGACTCTTT	CATRGRLF	TRGV4	.	TRGJ1	12	-1	-1	17
17	7.169456428682886E-5	TGTGCTGCGTGTCTCTCATTT	CAACLSF	TRGV10	.	TRGJP1	10	-1	-1	17
17	7.169456428682886E-5	TGTGCCACCAGGAAACTCTTT	CATRKLF	TRGV5	.	TRGJ1	11	-1	-1	11
16	6.747723697583893E-5	TGTGCCACCTGGGACAGGCAGAAGGGTTTCGGGATTTGGATCAAGACGTTT	CATWDRQKGFGIWIKTF	TRGV3	.	TRGJP2	18	-1	-1	35
16	6.747723697583893E-5	TGTGCCTTGTGGGAGGCGCACCCTAAGTGGGGTTATAAGAAACTCTTT	CALWEAHPKWGYKKLF	TRGV9	.	TRGJ1	21	-1	-1	32
16	6.747723697583893E-5	TGTGCCACCTGGGGACGCGCACCACTCAATTATTATAAGAAACTCTTT	CATWGRAPLNYYKKLF	TRGV2	.	TRGJ1	19	-1	-1	27
16	6.747723697583893E-5	TGTGCTGCGTGGGACCCCGATACCACTGGTTGGTTCAAGATATTT	CAAWDPDTTGWFKIF	TRGV10	.	TRGJP1	13	-1	-1	19
16	6.747723697583893E-5	TGTGCCACCTGGGATGGGCTTGACGGGAACGATAAGAAACTCTTT	CATWDGLDGNDKKLF	TRGV4	.	TRGJ1	18	-1	-1	31
16	6.747723697583893E-5	TGTGCCACCTGGGATGGGGGCCCGCGACAGGGACAGAAACTCTTT	CATWDGGPRQGQKLF	TRGV4	.	TRGJ1	17	-1	-1	34
16	6.747723697583893E-5	TGTGCCACCTGGGACGGGCAGATCGTCCATTATAAGAAACTCTTT	CATWDGQIVHYKKLF	TRGV2	.	TRGJ1	18	-1	-1	28
16	6.747723697583893E-5	TGTGCCACCTGGGACGGGGCCGCCGGCGGGGGTAAGAAACTCTTT	CATWDGAAGGGKKLF	TRGV2	.	TRGJ1	21	-1	-1	32
16	6.747723697583893E-5	TGTGCTGCGTGGCCCGATACCACTGGTTGGTTCAAGATATTT	CAAWPDTTGWFKIF	TRGV10	.	TRGJP1	11	-1	-1	16
16	6.747723697583893E-5	TGTGCTGCGTGGGAACTCGGATTTTTTTATAAGAAACTCTTT	CAAWELGFFYKKLF	TRGV10	.	TRGJ1	13	-1	-1	23
16	6.747723697583893E-5	TGTGCCTACGGGAGGTGGAGGAAGTTCGCGGAGAAACTCTTT	CAYGRWRKFAEKLF	TRGV4	.	TRGJ1	5	-1	-1	31
16	6.747723697583893E-5	TGTGCCACCTGGGCTTTAAGTAATTATTATAAGAAACTCTTT	CATWALSNYYKKLF	TRGV7	.	TRGJ1	12	-1	-1	21
16	6.747723697583893E-5	TGTGCCACCTGGGCCCCCATCCTAGGCTCGGAGAAACTCTTT	CATWAPILGSEKLF	TRGV5	.	TRGJ1	12	-1	-1	31
16	6.747723697583893E-5	TGTGCCACCTGGGACGGGCCGTCTTATTATAAGAAACTCTTT	CATWDGPSYYKKLF	TRGV2	.	TRGJ1	22	-1	-1	23
16	6.747723697583893E-5	TGTGCCACCTGGGACGGGCGGGGTTATTATAAGAAACTCTTT	CATWDGRGYYKKLF	TRGV2	.	TRGJ1	18	-1	-1	23
16	6.747723697583893E-5	TGTGCCACCTGGGACAACCAGAGGTATTATAAGAAACTCTTT	CATWDNQRYYKKLF	TRGV3	.	TRGJ1	15	-1	-1	24
16	6.747723697583893E-5	TGTGCCACCTGGGACAACGGCATCGGCGATAAGAAACTCTTT	CATWDNGIGDKKLF	TRGV3	.	TRGJ1	15	-1	-1	28
16	6.747723697583893E-5	TGTGCCTTAAAATATACCACTGGTTGGTTCAAGATATTT	CALKYTTGWFKIF	TRGV9	.	TRGJP1	7	-1	-1	11
16	6.747723697583893E-5	TGTGCCACCTGGGCCCCCCGGGATTATAAGAAACTCTTT	CATWAPRDYKKLF	TRGV3	.	TRGJ1	12	-1	-1	22
16	6.747723697583893E-5	TGTGCCACCTGGGATGGGCGGGGTGGTAAGAAACTCTTT	CATWDGRGGKKLF	TRGV4	.	TRGJ1	18	-1	-1	26
16	6.747723697583893E-5	TGTGCCACCTGGGATGGGGATTATTATAAGAAACTCTTT	CATWDGDYYKKLF	TRGV4	.	TRGJ1	17	-1	-1	19
16	6.747723697583893E-5	TGTGCCACCTGGGACGGGTTTTATTATAAGAAACTCTTT	CATWDGFYYKKLF	TRGV2	.	TRGJ1	17	-1	-1	20
16	6.747723697583893E-5	TGTGCCACCTGGGACGGGCTGATCTATAAGAAACTCTTT	CATWDGLIYKKLF	TRGV2	.	TRGJ1	18	-1	-1	24
16	6.747723697583893E-5	TGTGCCACCTGGGACGGGCCCGGTTATAAGAAACTCTTT	CATWDGPGYKKLF	TRGV2	.	TRGJ1	21	-1	-1	23
16	6.747723697583893E-5	TGTGCCACCTGGGACGGGCGGGGGTATAAGAAACTCTTT	CATWDGRGYKKLF	TRGV2	.	TRGJ1	18	-1	-1	24
16	6.747723697583893E-5	TGTGCCACCTGGGACGGGCATTTCGATAAGAAACTCTTT	CATWDGHFDKKLF	TRGV2	.	TRGJ1	18	-1	-1	25
16	6.747723697583893E-5	TGTGCCACCTGGGACAGGCGTCGGTATAAGAAACTCTTT	CATWDRRRYKKLF	TRGV5	.	TRGJ1	18	-1	-1	24
16	6.747723697583893E-5	TGTGCTGCGTGGGCCACTGGTTGGTTCAAGATATTT	CAAWATGWFKIF	TRGV10	.	TRGJP1	12	-1	-1	13
16	6.747723697583893E-5	TGTGCCACCTGGCCTGGGGAAGGTAAGAAACTCTTT	CATWPGEGKKLF	TRGV4	.	TRGJ1	17	-1	-1	23
16	6.747723697583893E-5	TGTGCCACCTGGGGCCCTTATTATAAGAAACTCTTT	CATWGPYYKKLF	TRGV8	.	TRGJ2	12	-1	-1	17
16	6.747723697583893E-5	TGTGCCACCTGGGATCGAGTGGACAAGAAACTCTTT	CATWDRVDKKLF	TRGV4	.	TRGJ1	14	-1	-1	24
16	6.747723697583893E-5	TGTGCCACCTGGGATGGGTTTTATAAGAAACTCTTT	CATWDGFYKKLF	TRGV4	.	TRGJ1	17	-1	-1	20
16	6.747723697583893E-5	TGTGCCACCTGGGATGGGTATTATAAGAAACTCTTT	CATWDGYYKKLF	TRGV4	.	TRGJ1	17	-1	-1	18
16	6.747723697583893E-5	TGTGCCACCTGGGATGGATATTATAAGAAACTCTTT	CATWDGYYKKLF	TRGV4	.	TRGJ1	16	-1	-1	18
16	6.747723697583893E-5	TGTGCCACCTGGGATGATTATTATAAGAAACTCTTT	CATWDDYYKKLF	TRGV4	.	TRGJ1	15	-1	-1	16
16	6.747723697583893E-5	TGTGCCACCTGGGATAGAGGTTATAAGAAACTCTTT	CATWDRGYKKLF	TRGV8	.	TRGJ1	16	-1	-1	20
16	6.747723697583893E-5	TGTGCCACCTGGGACCGTCTTTATAAGAAACTCTTT	CATWDRLYKKLF	TRGV5	.	TRGJ1	14	-1	-1	20
16	6.747723697583893E-5	TGTGCCACCTGGGACGTGGGTTATAAGAAACTCTTT	CATWDVGYKKLF	TRGV3	.	TRGJ1	14	-1	-1	20
16	6.747723697583893E-5	TGTGCCACCTGGGACGGTTGGTATAAGAAACTCTTT	CATWDGWYKKLF	TRGV3	.	TRGJ1	14	-1	-1	21
16	6.747723697583893E-5	TGTGCCACCTGGGACGGGCTTCGGAAGAAACTCTTT	CATWDGLRKKLF	TRGV2	.	TRGJ1	18	-1	-1	24
16	6.747723697583893E-5	TGTGCCACCTGGGACGGGATGGCGGAGAAACTCTTT	CATWDGMAEKLF	TRGV5	.	TRGJ1	17	-1	-1	25
16	6.747723697583893E-5	TGTGCCACCTGGGACAGTGAGAGGGAGAAACTCTTT	CATWDSEREKLF	TRGV3	.	TRGJ1	16	-1	-1	25
16	6.747723697583893E-5	TGTGCCACCTGGGACAGGCCTTGGAAGAAACTCTTT	CATWDRPWKKLF	TRGV3	.	TRGJ1	20	-1	-1	24
16	6.747723697583893E-5	TGTGCCACCTGGGACAGGCCACGGGGGAAACTCTTT	CATWDRPRGKLF	TRGV3	.	TRGJ1	19	-1	-1	26
16	6.747723697583893E-5	TGTGCCACCTGGGACAGGCGTGGTAAGAAACTCTTT	CATWDRRGKKLF	TRGV5	.	TRGJ1	21	-1	-1	23
16	6.747723697583893E-5	TGTGCCACCTGGGAAGCAGCCTATAAGAAACTCTTT	CATWEAAYKKLF	TRGV4	.	TRGJ1	13	-1	-1	21
16	6.747723697583893E-5	TGTGCCACCTGGGACCCTTATAAGAAACTCTTT	CATWDPYKKLF	TRGV3	.	TRGJ1	14	-1	-1	17
16	6.747723697583893E-5	TGTGCCACCTGGGACGAAGCCAAGAAACTCTTT	CATWDEAKKLF	TRGV3	.	TRGJ1	14	-1	-1	21
16	6.747723697583893E-5	TGTGCCACCTGGGACAGGGCTAAGAAACTCTTT	CATWDRAKKLF	TRGV5	.	TRGJ1	20	-1	-1	20
16	6.747723697583893E-5	TGTGCCACCTGGGACAGGGGGGAGAAACTCTTT	CATWDRGEKLF	TRGV3	.	TRGJ1	17	-1	-1	22
16	6.747723697583893E-5	TGTGCCACCTGGACCCCCGATAAGAAACTCTTT	CATWTPDKKLF	TRGV3	.	TRGJ1	11	-1	-1	19
16	6.747723697583893E-5	TGTGCCACCTGGGGATGTAAGAAACTCTTT	CATWGCKKLF	TRGV4	.	TRGJ1	16	-1	-1	17
16	6.747723697583893E-5	TGTGCCACCTGGGATCGGGAGAAACTCTTT	CATWDREKLF	TRGV8	.	TRGJ1	17	-1	-1	19
16	6.747723697583893E-5	TGTGCCACCTGGGACGGATTTAAGCTCTTT	CATWDGFKLF	TRGV2	.	TRGJ1	16	-1	-1	21
16	6.747723697583893E-5	TGTGCCACCTGGGACAGTTTCCCCCTCTTT	CATWDSFPLF	TRGV5	.	TRGJ1	16	-1	-1	24
16	6.747723697583893E-5	TGTGCCACCTTGTTGGAGAAACTCTTT	CATLLEKLF	TRGV3	.	TRGJ1	9	-1	-1	16
16	6.747723697583893E-5	TGTGCCACCTATAAGAAACTCTTT	CATYKKLF	TRGV4	.	TRGJ1	9	-1	-1	9
16	6.747723697583893E-5	TGTGCTGCGTGGGAGATATTT	CAAWEIF	TRGV10	.	TRGJP1	13	-1	-1	13
15	6.325990966484899E-5	TGTGCCACCTGGGATGGGAATCGGGCTGAATTGGATTATTATAAGAAACTCTTT	CATWDGNRAELDYYKKLF	TRGV4	.	TRGJ1	17	-1	-1	28
15	6.325990966484899E-5	TGTGCCACCTGGGACTCGGGGGGCGGTCCTAGGGTCTGTTGTAAGAAACTCTTT	CATWDSGGGPRVCCKKLF	TRGV3	.	TRGJ1	14	-1	-1	38
15	6.325990966484899E-5	TGTGCTGCGTGGGATTATAAGAGAATAAAGTATTATAAGAAACTCTTT	CAAWDYKRIKYYKKLF	TRGV10	.	TRGJ1	16	-1	-1	27
15	6.325990966484899E-5	TGTGCTGCGTGGGATGGGCAGGATACCACTGGTTGGTTCAAGATATTT	CAAWDGQDTTGWFKIF	TRGV10	.	TRGJP1	14	-1	-1	22
15	6.325990966484899E-5	TGTGCCACCTGGGATGGTTCACCGCCTAAACGGGTGGTTGGACTCTTT	CATWDGSPPKRVVGLF	TRGV4	.	TRGJ1	16	-1	-1	41
15	6.325990966484899E-5	TGTGCTGCGTGGCACGTCGTCACCACTGGTTGGTTCAAGATATTT	CAAWHVVTTGWFKIF	TRGV10	.	TRGJP1	11	-1	-1	21
15	6.325990966484899E-5	TGTGCCACCTGGGATGGGTCAACGAATTATTATAAGAAACTCTTT	CATWDGSTNYYKKLF	TRGV4	.	TRGJ1	17	-1	-1	22
15	6.325990966484899E-5	TGTGCCACCTGGGACGGGCCAAGGGGGTATTATAAGAAACTCTTT	CATWDGPRGYYKKLF	TRGV2	.	TRGJ1	19	-1	-1	27
15	6.325990966484899E-5	TGTGCTGCGTTGGCGGGTACCACTGGTTGGTTCAAGATATTT	CAALAGTTGWFKIF	TRGV10	.	TRGJP1	12	-1	-1	17
15	6.325990966484899E-5	TGTGCTGCGTGGGATTACAACTATTTATATAAGAAACTCTTT	CAAWDYNYLYKKLF	TRGV10	.	TRGJ1	17	-1	-1	24
15	6.325990966484899E-5	TGTGCTGCGTGGGACTGTACCACTGGTTGGTTCAAGATATTT	CAAWDCTTGWFKIF	TRGV10	.	TRGJP1	13	-1	-1	17
15	6.325990966484899E-5	TGTGCCACCTGGGATGGGCCGGAGGGTTATAAGAAACTCTTT	CATWDGPEGYKKLF	TRGV4	.	TRGJ1	19	-1	-1	26
15	6.325990966484899E-5	TGTGCCACCTGGGACGGTCTGAATTATTATAAGAAACTCTTT	CATWDGLNYYKKLF	TRGV2	.	TRGJ1	16	-1	-1	20
15	6.325990966484899E-5	TGTGCCACCTGGGACGGGCCGGGTTATTATAAGAAACTCTTT	CATWDGPGYYKKLF	TRGV2	.	TRGJ1	19	-1	-1	23
15	6.325990966484899E-5	TGTGCCACCTGGGACGGGCCGGATTATTATAAGAAACTCTTT	CATWDGPDYYKKLF	TRGV2	.	TRGJ1	19	-1	-1	19
15	6.325990966484899E-5	TGTGCCACCTGGGACGGGCGTACTAACTATAAGAAACTCTTT	CATWDGRTNYKKLF	TRGV2	.	TRGJ1	18	-1	-1	27
15	6.325990966484899E-5	TGTGCCACCTGGGACAGTCGTCGATACCGTAAGAAACTCTTT	CATWDSRRYRKKLF	TRGV3	.	TRGJ1	16	-1	-1	29
15	6.325990966484899E-5	TGTGCCACCTGGGACAGGCCGTGGTATTATAAGAAACTCTTT	CATWDRPWYYKKLF	TRGV3	.	TRGJ1	19	-1	-1	24
15	6.325990966484899E-5	TGTGCCACCTGGGATGGGTATCATTATAAGAAACTCTTT	CATWDGYHYKKLF	TRGV4	.	TRGJ1	17	-1	-1	19
15	6.325990966484899E-5	TGTGCCACCTGGGATGGGCTAGGTTATAAGAAACTCTTT	CATWDGLGYKKLF	TRGV4	.	TRGJ1	18	-1	-1	23
15	6.325990966484899E-5	TGTGCCACCTGGGACGGCATCTCTTATAAGAAACTCTTT	CATWDGISYKKLF	TRGV2	.	TRGJ1	16	-1	-1	23
15	6.325990966484899E-5	TGTGCCACCTGGGACGGGCCCCCGCCATTGAAACTCTTT	CATWDGPPPLKLF	TRGV2	.	TRGJ2	20	-1	-1	29
15	6.325990966484899E-5	TGTGCCACCTGGGACGGGCCCATGGATAAGAAACTCTTT	CATWDGPMDKKLF	TRGV2	.	TRGJ1	20	-1	-1	25
15	6.325990966484899E-5	TGTGCCACCTGGGACGGGCCGAGGTATAAGAAACTCTTT	CATWDGPRYKKLF	TRGV2	.	TRGJ1	19	-1	-1	24
15	6.325990966484899E-5	TGTGCCACCTGGGACGGGCCAAGGGATAAGAAACTCTTT	CATWDGPRDKKLF	TRGV2	.	TRGJ1	19	-1	-1	25
15	6.325990966484899E-5	TGTGCCACCTGGGACGGGCGGGGACCTAAGAAACTCTTT	CATWDGRGPKKLF	TRGV2	.	TRGJ1	18	-1	-1	26
15	6.325990966484899E-5	TGTGCCACCTGGGACGGAAGTTATTATAAGAAACTCTTT	CATWDGSYYKKLF	TRGV2	.	TRGJ1	16	-1	-1	16
15	6.325990966484899E-5	TGTGCCACCTGGGACAGGCTTTCGGATAAGAAACTCTTT	CATWDRLSDKKLF	TRGV3	.	TRGJ1	18	-1	-1	25
15	6.325990966484899E-5	TGTGCCACCTGGGACAGGCAGTTTTCCGAGAAACTCTTT	CATWDRQFSEKLF	TRGV5	.	TRGJ1	18	-1	-1	28
15	6.325990966484899E-5	TGTGCTGCGTGGGAACTTCCCGACAAGAAACTCTTT	CAAWELPDKKLF	TRGV10	.	TRGJ1	13	-1	-1	24
15	6.325990966484899E-5	TGTGCCTTGTGGGAGGTGCGACGGATATACCTCTTT	CALWEVRRIYLF	TRGV9	.	TRGJ1	18	-1	-1	30
15	6.325990966484899E-5	TGTGCCACCTCGAAAGGTTATTATAAGAAACTCTTT	CATSKGYYKKLF	TRGV2	.	TRGJ1	9	-1	-1	17
15	6.325990966484899E-5	TGTGCCACCTGGGATGTTTATTATAAGAAACTCTTT	CATWDVYYKKLF	TRGV4	.	TRGJ1	15	-1	-1	17
15	6.325990966484899E-5	TGTGCCACCTGGGATGGGCCCAAGATCAAACTCTTT	CATWDGPKIKLF	TRGV4	.	TRGJ1	21	-1	-1	27
15	6.325990966484899E-5	TGTGCCACCTGGGATGGGCAGGTGAAGAAACTCTTT	CATWDGQVKKLF	TRGV4	.	TRGJ1	18	-1	-1	24
15	6.325990966484899E-5	TGTGCCACCTGGGACCGCTATTATAAGAAACTCTTT	CATWDRYYKKLF	TRGV5	.	TRGJ1	14	-1	-1	18
15	6.325990966484899E-5	TGTGCCACCTGGGACGGCGGGTATAAGAAACTCTTT	CATWDGGYKKLF	TRGV2	.	TRGJ1	16	-1	-1	21
15	6.325990966484899E-5	TGTGCCACCTGGGACGGGCGAACTAAGAAACTCTTT	CATWDGRTKKLF	TRGV2	.	TRGJ1	18	-1	-1	23
15	6.325990966484899E-5	TGTGCCACCTGGGACAGTCCAGTTAAGAAACTCTTT	CATWDSPVKKLF	TRGV5	.	TRGJ1	22	-1	-1	23
15	6.325990966484899E-5	TGTGCCACCTGGGACAGTGGTTATAAGAAACTCTTT	CATWDSGYKKLF	TRGV7	.	TRGJ1	16	-1	-1	20
15	6.325990966484899E-5	TGTGCCACCTGGGACAGGCCCGGGGGGAAACTCTTT	CATWDRPGGKLF	TRGV5	.	TRGJ1	19	-1	-1	26
15	6.325990966484899E-5	TGTGCCACCTGGGACAGGCAGAAGGAGAAACTCTTT	CATWDRQKEKLF	TRGV3	.	TRGJ1	18	-1	-1	25
15	6.325990966484899E-5	TGTGCCACCTGGGATGGGCCGTGTTGTCTCTTT	CATWDGPCCLF	TRGV4	.	TRGJ1	19	-1	-1	27
15	6.325990966484899E-5	TGTGCCACCTGGGATGGGCGGCGAAAACTCTTT	CATWDGRRKLF	TRGV4	.	TRGJ1	18	-1	-1	24
15	6.325990966484899E-5	TGTGCCACCTGGGATAATTATAAGAAACTCTTT	CATWDNYKKLF	TRGV4	.	TRGJ1	14	-1	-1	13
15	6.325990966484899E-5	TGTGCCACCTGGGACAGGCCAGGGAAACTCTTT	CATWDRPGKLF	TRGV3	.	TRGJ1	19	-1	-1	23
15	6.325990966484899E-5	TGTGCCACCTGGGACAGGCAGGGGAAACTCTTT	CATWDRQGKLF	TRGV5	.	TRGJ1	18	-1	-1	23
15	6.325990966484899E-5	TGTGCCACCTGGGACAGGCAAGAGAAACTCTTT	CATWDRQEKLF	TRGV3	.	TRGJ1	18	-1	-1	22
15	6.325990966484899E-5	TGTGCCACCTGGGAGACGGGCAAGAAACTCTTT	CATWETGKKLF	TRGV4	.	TRGJ1	13	-1	-1	21
15	6.325990966484899E-5	TGTGCCACCAACCCCTCGGGTAAGAAACTCTTT	CATNPSGKKLF	TRGV4	.	TRGJ1	8	-1	-1	20
15	6.325990966484899E-5	TGTGCCACACCAAACCGCCTTAAGAAACTCTTT	CATPNRLKKLF	TRGV4	.	TRGJ1	7	-1	-1	20
15	6.325990966484899E-5	TGTGCCACTGACTATTATAAGAAACTCTTT	CATDYYKKLF	TRGV3	.	TRGJ1	7	-1	-1	12
15	6.325990966484899E-5	TGTGCCACCTGGGCCTATAAGAAACTCTTT	CATWAYKKLF	TRGV2	.	TRGJ1	12	-1	-1	15
15	6.325990966484899E-5	TGTGCCACCTGGGATTGGAAGAAACTCTTT	CATWDWKKLF	TRGV8	.	TRGJ1	17	-1	-1	18
15	6.325990966484899E-5	TGTGCCACCTGGGATGACCAGAAACTCTTT	CATWDDQKLF	TRGV4	.	TRGJ1	15	-1	-1	19
15	6.325990966484899E-5	TGTGCCACCTGGGACTCCAAGAAACTCTTT	CATWDSKKLF	TRGV2	.	TRGJ1	14	-1	-1	18
15	6.325990966484899E-5	TGTGCCACCTGGGACAGGCAGGGACTCTTT	CATWDRQGLF	TRGV3	.	TRGJ1	18	-1	-1	23
15	6.325990966484899E-5	TGTGCCACCGATCTTAGGGAGAAACTCTTT	CATDLREKLF	TRGV5	.	TRGJ1	8	-1	-1	19
15	6.325990966484899E-5	TGTGCCACCATCGATACAGAGGAACTCTTT	CATIDTEELF	TRGV4	.	TRGJ1	8	-1	-1	19
15	6.325990966484899E-5	TGTGCCACCTGTGTCAAGAAACTCTTT	CATCVKKLF	TRGV8	.	TRGJ1	10	-1	-1	15
15	6.325990966484899E-5	TGTGCCACCTGGGACCTGAAACTCTTT	CATWDLKLF	TRGV5	.	TRGJ1	14	-1	-1	17
15	6.325990966484899E-5	TGTGCCACGGAAAAGAAACTCTTT	CATEKKLF	TRGV3	.	TRGJ1	7	-1	-1	12
14	5.9042582353859066E-5	TGTGCCACCTGGGACGGGCCCGAGTTTCACCATTATAAGAAACTCTTT	CATWDGPEFHHYKKLF	TRGV2	.	TRGJ1	21	-1	-1	31
14	5.9042582353859066E-5	TGTGCTGCGTGGGCTGGGGGGTTGGATTATTATAAGAAACTCTTT	CAAWAGGLDYYKKLF	TRGV10	.	TRGJ1	12	-1	-1	25
14	5.9042582353859066E-5	TGTGCTGCGTGGGATTGGGTAACCACTGGTTGGTTCAAGATATTT	CAAWDWVTTGWFKIF	TRGV10	.	TRGJP1	21	-1	-1	21
14	5.9042582353859066E-5	TGTGCTGCGTGGGATTATGTCACCACTGGTTGGTTCAAGATATTT	CAAWDYVTTGWFKIF	TRGV10	.	TRGJP1	19	-1	-1	21
14	5.9042582353859066E-5	TGTGCCACCTGGGATGGACCTCCCGGGGGGTATAAGAAACTCTTT	CATWDGPPGGYKKLF	TRGV4	.	TRGJ1	19	-1	-1	30
14	5.9042582353859066E-5	TGTGCCACCTGGGACGGGCGGACCACTGGTTGGTTCAAGATATTT	CATWDGRTTGWFKIF	TRGV2	.	TRGJP1	18	-1	-1	21
14	5.9042582353859066E-5	TGTGCCACCTGGGACATACACCCAGTTGTTGATAAGAAACTCTTT	CATWDIHPVVDKKLF	TRGV5	.	TRGJ1	15	-1	-1	31
14	5.9042582353859066E-5	TGTGCTGCGTGGGATTATAAGGGTTATTATAAGAAACTCTTT	CAAWDYKGYYKKLF	TRGV10	.	TRGJ1	16	-1	-1	23
14	5.9042582353859066E-5	TGTGCCACCTGGGATGGGCCGAATTTTGGTAGGAAACTCTTT	CATWDGPNFGRKLF	TRGV4	.	TRGJ1	19	-1	-1	19
14	5.9042582353859066E-5	TGTGCCACCTGGGATGGGCAGGTTTATTATAAGAAACTCTTT	CATWDGQVYYKKLF	TRGV4	.	TRGJ1	18	-1	-1	23
14	5.9042582353859066E-5	TGTGCCACCTGGGATAGACCTCGGGCTTATAAGAAACTCTTT	CATWDRPRAYKKLF	TRGV8	.	TRGJ1	20	-1	-1	26
14	5.9042582353859066E-5	TGTGCCACCTGGGACGGGCGAATAGCGTTAAAGAAACTCTTT	CATWDGRIALKKLF	TRGV2	.	TRGJ1	18	-1	-1	27
14	5.9042582353859066E-5	TGTGCCACCTGGGACGGGCAGAGTGGTTATAAGAAACTCTTT	CATWDGQSGYKKLF	TRGV2	.	TRGJ1	18	-1	-1	26
14	5.9042582353859066E-5	TGTGCCACCTGGGACGGGAGTAGTGATTGGATCAAGACGTTT	CATWDGSSDWIKTF	TRGV2	.	TRGJP2	17	-1	-1	18
14	5.9042582353859066E-5	TGTGCCACCTGGGACAGCGCTAGGTGTTATAAGAAACTCTTT	CATWDSARCYKKLF	TRGV7	.	TRGJ1	16	-1	-1	26
14	5.9042582353859066E-5	TGTGCCACCTGGGACAGGCCACGGTATTATAAGAAACTCTTT	CATWDRPRYYKKLF	TRGV3	.	TRGJ1	19	-1	-1	24
14	5.9042582353859066E-5	TGTGCTGCGTGGGGGGAGAATTATTATAAGAAACTCTTT	CAAWGENYYKKLF	TRGV10	.	TRGJ1	12	-1	-1	17
14	5.9042582353859066E-5	TGTGCTGCGTGGGAAGCCACTGGTTGGTTCAAGATATTT	CAAWEATGWFKIF	TRGV10	.	TRGJP1	13	-1	-1	16
14	5.9042582353859066E-5	TGTGCTGCGTATTGTTTTTATTATTATAAGAAACTCTTT	CAAYCFYYYKKLF	TRGV10	.	TRGJ1	9	-1	-1	19
14	5.9042582353859066E-5	TGTGCCCATGGAAAACGGAATTATTATAGGAAACTCTTT	CAHGKRNYYRKLF	TRGV9	.	TRGJ1	5	-1	-1	17
14	5.9042582353859066E-5	TGTGCCACCTGGGATGGGCGGAATTATAAGAAACTCTTT	CATWDGRNYKKLF	TRGV4	.	TRGJ1	18	-1	-1	22
14	5.9042582353859066E-5	TGTGCCACCTGGGACCGGTTTTGGTATAAGAAACTCTTT	CATWDRFWYKKLF	TRGV3	.	TRGJ1	17	-1	-1	24
14	5.9042582353859066E-5	TGTGCCACCTGGGACGGTGGTTATTATAAGAAACTCTTT	CATWDGGYYKKLF	TRGV2	.	TRGJ1	16	-1	-1	20
14	5.9042582353859066E-5	TGTGCCACCTGGGACGGGCTATGTTATAAGAAACTCTTT	CATWDGLCYKKLF	TRGV2	.	TRGJ1	18	-1	-1	23
14	5.9042582353859066E-5	TGTGCCACCTGGGACGGGCCGGTTTATAAGAAACTCTTT	CATWDGPVYKKLF	TRGV2	.	TRGJ1	22	-1	-1	23
14	5.9042582353859066E-5	TGTGCCACCTGGGACGGGCGGGATTATAAGAAACTCTTT	CATWDGRDYKKLF	TRGV2	.	TRGJ1	18	-1	-1	22
14	5.9042582353859066E-5	TGTGCCACCTGGGACGGGGGGGATTATAAGAAACTCTTT	CATWDGGDYKKLF	TRGV2	.	TRGJ1	17	-1	-1	22
14	5.9042582353859066E-5	TGTGCCACCTGGGACAGGCTGGGCGGGGGGAAACTCTTT	CATWDRLGGGKLF	TRGV5	.	TRGJ1	18	-1	-1	29
14	5.9042582353859066E-5	TGTGCCACCTGGGACAGGGCAGAAGGGGCGAAACTCTTT	CATWDRAEGAKLF	TRGV3	.	TRGJ1	17	-1	-1	29
14	5.9042582353859066E-5	TGTGCCACCTGGGACAGATATTATTATAAGAAACTCTTT	CATWDRYYYKKLF	TRGV2	.	TRGJ1	14	-1	-1	19
14	5.9042582353859066E-5	TGTGCCACCTGGACCCGGGCCGATTATAAGAAACTCTTT	CATWTRADYKKLF	TRGV4	.	TRGJ1	11	-1	-1	22
14	5.9042582353859066E-5	TGTGCCACCTGGGTCCCTCACGGCGAGAAACTCTTT	CATWVPHGEKLF	TRGV4	.	TRGJ1	12	-1	-1	25
14	5.9042582353859066E-5	TGTGCCACCTGGGGATTATATCCCAAGAAACTCTTT	CATWGLYPKKLF	TRGV3	.	TRGJ1	12	-1	-1	24
14	5.9042582353859066E-5	TGTGCCACCTGGGATGGGTTCTATAAGAAACTCTTT	CATWDGFYKKLF	TRGV4	.	TRGJ1	17	-1	-1	21
14	5.9042582353859066E-5	TGTGCCACCTGGGATGGGCAAGGGGAGAAACTCTTT	CATWDGQGEKLF	TRGV4	.	TRGJ1	18	-1	-1	25
14	5.9042582353859066E-5	TGTGCCACCTGGGATAGTCATTATAAGAAACTCTTT	CATWDSHYKKLF	TRGV8	.	TRGJ1	16	-1	-1	19
14	5.9042582353859066E-5	TGTGCCACCTGGGACTGCCGTTATAAGAAACTCTTT	CATWDCRYKKLF	TRGV2	.	TRGJ1	14	-1	-1	20
14	5.9042582353859066E-5	TGTGCCACCTGGGACCCCTTTTATAAGAAACTCTTT	CATWDPFYKKLF	TRGV3	.	TRGJ1	14	-1	-1	20
14	5.9042582353859066E-5	TGTGCCACCTGGGACGCCCCTTATAAGAAACTCTTT	CATWDAPYKKLF	TRGV2	.	TRGJ1	15	-1	-1	20
14	5.9042582353859066E-5	TGTGCCACCTGGGACGGGCCTTATAAGAAACTCTTT	CATWDGPYKKLF	TRGV5	.	TRGJ1	20	-1	-1	20
14	5.9042582353859066E-5	TGTGCCACCTGGGACGGGAATTATAAGAAACTCTTT	CATWDGNYKKLF	TRGV5	.	TRGJ1	17	-1	-1	19
14	5.9042582353859066E-5	TGTGCCACCTGGGACAGGCGCCGTAAGAAACTCTTT	CATWDRRRKKLF	TRGV3	.	TRGJ1	18	-1	-1	23
14	5.9042582353859066E-5	TGTGCCACCGGCCGGCCGTATTATAAGAAACTCTTT	CATGRPYYKKLF	TRGV2	.	TRGJ1	8	-1	-1	18
14	5.9042582353859066E-5	TGTGCCGACTCGAATTATTATAAGAAACTCTTT	CADSNYYKKLF	TRGV10	.	TRGJ1	4	-1	-1	9
14	5.9042582353859066E-5	TGTGCCACCTGGGATGGGCCGTCGGAACTCTTT	CATWDGPSELF	TRGV4	.	TRGJ1	19	-1	-1	25
14	5.9042582353859066E-5	TGTGCCACCTGGGATGATTGTAAGAAACTCTTT	CATWDDCKKLF	TRGV4	.	TRGJ1	15	-1	-1	13
14	5.9042582353859066E-5	TGTGCCACCTGGGATACTCGTAAGAAACTCTTT	CATWDTRKKLF	TRGV4	.	TRGJ1	14	-1	-1	20
14	5.9042582353859066E-5	TGTGCCACCTGGGATAGGTATAAGAAACTCTTT	CATWDRYKKLF	TRGV4	.	TRGJ1	17	-1	-1	18
14	5.9042582353859066E-5	TGTGCCACCTGGGACCGCGGGAAGAAACTCTTT	CATWDRGKKLF	TRGV4	.	TRGJ1	13	-1	-1	21
14	5.9042582353859066E-5	TGTGCCACCTGGGACGGGCCGGAGAAACTCTTT	CATWDGPEKLF	TRGV2	.	TRGJ1	19	-1	-1	22
14	5.9042582353859066E-5	TGTGCCACCTGGGACAGCCATAAGAAACTCTTT	CATWDSHKKLF	TRGV3	.	TRGJ1	16	-1	-1	19
14	5.9042582353859066E-5	TGTGCCACCCCGTGGGGTTATAAGAAACTCTTT	CATPWGYKKLF	TRGV3	.	TRGJ1	8	-1	-1	17
14	5.9042582353859066E-5	TGTGCCACCGGATATTATTATAAGAAACTCTTT	CATGYYYKKLF	TRGV4	.	TRGJ1	8	-1	-1	13
14	5.9042582353859066E-5	TGTGCCACCTGGGATCATAAGAAACTCTTT	CATWDHKKLF	TRGV4	.	TRGJ1	14	-1	-1	13
14	5.9042582353859066E-5	TGTGCCACCTGGGACAGTCGGAAACTCTTT	CATWDSRKLF	TRGV2	.	TRGJ1	14	-1	-1	20
14	5.9042582353859066E-5	TGTGCCACCTGGGACAGGCCCAGACTCTTT	CATWDRPRLF	TRGV7	.	TRGJ1	19	-1	-1	23
14	5.9042582353859066E-5	TGTGCCACCTGGGAAAAGAAGAAACTCTTT	CATWEKKKLF	TRGV3	.	TRGJ1	13	-1	-1	18
14	5.9042582353859066E-5	TGTGCCACCCGGTTAGGCGAGAAACTCTTT	CATRLGEKLF	TRGV4	.	TRGJ1	11	-1	-1	19
14	5.9042582353859066E-5	TGTGCCCCCCACGGCGGGAAACTCTTT	CAPHGGKLF	TRGV8	.	TRGJ1	8	-1	-1	17
14	5.9042582353859066E-5	TGTGCCACCTGGTATAAGAAACTCTTT	CATWYKKLF	TRGV4	.	TRGJ1	14	-1	-1	12
14	5.9042582353859066E-5	TGTGCCACCTGGAAGAAACTCTTT	CATWKKLF	TRGV3	.	TRGJ1	11	-1	-1	12
14	5.9042582353859066E-5	TGTGCCATCGTTTTGCTCTTT	CAIVLLF	TRGV4	.	TRGJ1	6	-1	-1	15
14	5.9042582353859066E-5	TGTGGGCAGGGGAAACTCTTT	CGQGKLF	TRGV4	.	TRGJ1	3	-1	-1	11
13	5.482525504286913E-5	TGTGCTGCGTGGGATTTCGAACGCTTGGATAGTAGTGATTGGATCAAGACGTTT	CAAWDFERLDSSDWIKTF	TRGV10	.	TRGJP2	18	-1	-1	28
13	5.482525504286913E-5	TGTGCTGCGTGGGATTCTCAATCGCCTTCAAATTATTATAAGAAACTCTTT	CAAWDSQSPSNYYKKLF	TRGV10	.	TRGJ1	15	-1	-1	26
13	5.482525504286913E-5	TGTGCCACCTGGGACCCCGATCCACCGCATTATTATAAGAAACTCTTT	CATWDPDPPHYYKKLF	TRGV2	.	TRGJ1	14	-1	-1	25
13	5.482525504286913E-5	TGTGCCACCTGGGACGGATCCCCGCCCGCGGGTGATAAGAAACTCTTT	CATWDGSPPAGDKKLF	TRGV2	.	TRGJ1	16	-1	-1	34
13	5.482525504286913E-5	TGTGCTGCGTGGCCCCCCCTAAGATCTGGTTGGTTCAAGATATTT	CAAWPPLRSGWFKIF	TRGV10	.	TRGJP1	11	-1	-1	25
13	5.482525504286913E-5	TGTGCCACCTGGGACGGCCCTAGGAGGGGATATAAGAAACTCTTT	CATWDGPRRGYKKLF	TRGV2	.	TRGJ1	19	-1	-1	30
13	5.482525504286913E-5	TGTGCCACCTGGGACGGGCCCTTATGTTATTATAAGAAACTCTTT	CATWDGPLCYYKKLF	TRGV2	.	TRGJ1	20	-1	-1	26
13	5.482525504286913E-5	TGTGCCACCTGGGACGGGCCGGGTAACTATTATAAGAAACTCTTT	CATWDGPGNYYKKLF	TRGV2	.	TRGJ1	19	-1	-1	24
13	5.482525504286913E-5	TGTGCCACCTGGGACGGGGTTTCGAATTATTATAAGAAACTCTTT	CATWDGVSNYYKKLF	TRGV2	.	TRGJ1	17	-1	-1	20
13	5.482525504286913E-5	TGTGCCACCTGGGACAGGCAGATCTATTATTATAAGAAACTCTTT	CATWDRQIYYYKKLF	TRGV5	.	TRGJ1	18	-1	-1	25
13	5.482525504286913E-5	TGTGCCACCTGGTCGCTGTGGGGTTATTATAAGAAACTCTTT	CATWSLWGYYKKLF	TRGV4	.	TRGJ1	11	-1	-1	23
13	5.482525504286913E-5	TGTGCCACCTGGGATGGGCCGGGGTATTATAAGAAACTCTTT	CATWDGPGYYKKLF	TRGV4	.	TRGJ1	19	-1	-1	24
13	5.482525504286913E-5	TGTGCCACCTGGGATGGGCCGGGATATTATAAGAAACTCTTT	CATWDGPGYYKKLF	TRGV4	.	TRGJ1	19	-1	-1	24
13	5.482525504286913E-5	TGTGCCACCTGGGATGGGCCGAGGTATTATAAGAAACTCTTT	CATWDGPRYYKKLF	TRGV4	.	TRGJ1	19	-1	-1	24
13	5.482525504286913E-5	TGTGCCACCTGGGATGGACAATTTTATTATAAGAAACTCTTT	CATWDGQFYYKKLF	TRGV4	.	TRGJ1	16	-1	-1	23
13	5.482525504286913E-5	TGTGCCACCTGGGACGCGCTAAATTATTATAAGAAACTCTTT	CATWDALNYYKKLF	TRGV2	.	TRGJ1	18	-1	-1	21
13	5.482525504286913E-5	TGTGCCACCTGGGACGGGCCTTGGGACTATAAGAAACTCTTT	CATWDGPWDYKKLF	TRGV2	.	TRGJ1	19	-1	-1	27
13	5.482525504286913E-5	TGTGCCACCTGGGACGGGCCGGTGGTGGATAAGAAACTCTTT	CATWDGPVVDKKLF	TRGV2	.	TRGJ1	22	-1	-1	28
13	5.482525504286913E-5	TGTGCCACCTGGGACGGGCCGAGTGATTGGATCAAGACGTTT	CATWDGPSDWIKTF	TRGV2	.	TRGJP2	19	-1	-1	21
13	5.482525504286913E-5	TGTGCCACCTGGGACGGGCCAATGGGATATAAGAAACTCTTT	CATWDGPMGYKKLF	TRGV2	.	TRGJ1	19	-1	-1	27
13	5.482525504286913E-5	TGTGCCACCTGGGACGGGCGGGCGGATTATAAGAAACTCTTT	CATWDGRADYKKLF	TRGV2	.	TRGJ1	18	-1	-1	25
13	5.482525504286913E-5	TGTGCCACCTGGGACGGGCGGGAGTATTATAAGAAACTCTTT	CATWDGREYYKKLF	TRGV2	.	TRGJ1	18	-1	-1	24
13	5.482525504286913E-5	TGTGCCACCTGGGACGGGCAATCGCATTATAAGAAACTCTTT	CATWDGQSHYKKLF	TRGV5	.	TRGJ1	18	-1	-1	25
13	5.482525504286913E-5	TGTGCCACCTGGGACAGGTCTGGCTATTATAAGAAACTCTTT	CATWDRSGYYKKLF	TRGV3	.	TRGJ1	21	-1	-1	24
13	5.482525504286913E-5	TGTGCCACCTGGGACAGGCCGAATTATTATAAGAAACTCTTT	CATWDRPNYYKKLF	TRGV3	.	TRGJ1	19	-1	-1	19
13	5.482525504286913E-5	TGTGCCACCTGGGACAGGCCAGGGTATTATAAGAAACTCTTT	CATWDRPGYYKKLF	TRGV5	.	TRGJ1	19	-1	-1	24
13	5.482525504286913E-5	TGTGCCACCTGGGACAGACCCGCCTATTATAAGAAACTCTTT	CATWDRPAYYKKLF	TRGV3	.	TRGJ1	19	-1	-1	24
13	5.482525504286913E-5	TGTGCCACCCAGAAGGAGCAGAATTATTATAAGAAACTCTTT	CATQKEQNYYKKLF	TRGV3	.	TRGJ1	8	-1	-1	20
13	5.482525504286913E-5	TGTGCTGCGTGGGAGGCACCTTATTATAAGAAACTCTTT	CAAWEAPYYKKLF	TRGV10	.	TRGJ1	13	-1	-1	20
13	5.482525504286913E-5	TGTGCCACCTGGTCTTCGAATTATTATAAGAAACTCTTT	CATWSSNYYKKLF	TRGV4	.	TRGJ1	11	-1	-1	14
13	5.482525504286913E-5	TGTGCCACCTGGGATGGTCCGTATTATAAGAAACTCTTT	CATWDGPYYKKLF	TRGV4	.	TRGJ1	19	-1	-1	21
13	5.482525504286913E-5	TGTGCCACCTGGGATGGCGAGGGGTATAAGAAACTCTTT	CATWDGEGYKKLF	TRGV4	.	TRGJ1	16	-1	-1	24
13	5.482525504286913E-5	TGTGCCACCTGGGATGGGCCCCTATCCTGGAAACTCTTT	CATWDGPLSWKLF	TRGV4	.	TRGJ1	20	-1	-1	29
13	5.482525504286913E-5	TGTGCCACCTGGGACGGGCTTTTCGGGAAGAAACTCTTT	CATWDGLFGKKLF	TRGV2	.	TRGJ1	18	-1	-1	27
13	5.482525504286913E-5	TGTGCCACCTGGGACGGGCGGCGGGTTAAGAAACTCTTT	CATWDGRRVKKLF	TRGV2	.	TRGJ1	18	-1	-1	26
13	5.482525504286913E-5	TGTGCCACCTGGGACGGACTATATTATAAGAAACTCTTT	CATWDGLYYKKLF	TRGV2	.	TRGJ1	16	-1	-1	21
13	5.482525504286913E-5	TGTGCCACCTGGGACAGGCTCCCGTATAAGAAACTCTTT	CATWDRLPYKKLF	TRGV3	.	TRGJ1	18	-1	-1	24
13	5.482525504286913E-5	TGTGCCACCTGGGACAGGCCGGGGGGTAAGAAACTCTTT	CATWDRPGGKKLF	TRGV3	.	TRGJ1	19	-1	-1	26
13	5.482525504286913E-5	TGTGCCACCTGGGACAGGCCAGGCTATAAGAAACTCTTT	CATWDRPGYKKLF	TRGV5	.	TRGJ1	19	-1	-1	24
13	5.482525504286913E-5	TGTGCCACCTGGGACAGGCGGGGGTATAAGAAACTCTTT	CATWDRRGYKKLF	TRGV3	.	TRGJ1	18	-1	-1	24
13	5.482525504286913E-5	TGTGCCACCTGGGACAGGGTCTCCGTCAAGAGACTCTTT	CATWDRVSVKRLF	TRGV3	.	TRGJ1	17	-1	-1	27
13	5.482525504286913E-5	TGTGCCACCTGGGACAGGGGGTATTATAAGAAACTCTTT	CATWDRGYYKKLF	TRGV3	.	TRGJ1	17	-1	-1	21
13	5.482525504286913E-5	TGTGCCACCCACCCGGAGGATTATTATAAGAAACTCTTT	CATHPEDYYKKLF	TRGV5	.	TRGJ1	8	-1	-1	19
13	5.482525504286913E-5	TGTGCTGCGTGGGATGAAGGGCGGTTCAAGATATTT	CAAWDEGRFKIF	TRGV10	.	TRGJP1	14	-1	-1	22
13	5.482525504286913E-5	TGTGCCACCTGGCAAAATTATTATAAGAAACTCTTT	CATWQNYYKKLF	TRGV5	.	TRGJ1	11	-1	-1	15
13	5.482525504286913E-5	TGTGCCACCTGGGGTAATTATTATAAGAAACTCTTT	CATWGNYYKKLF	TRGV8	.	TRGJ1	15	-1	-1	15
13	5.482525504286913E-5	TGTGCCACCTGGGATTTGGGATATAAGAAACTCTTT	CATWDLGYKKLF	TRGV4	.	TRGJ1	14	-1	-1	21
13	5.482525504286913E-5	TGTGCCACCTGGGATCGTTATTATAAGAAACTCTTT	CATWDRYYKKLF	TRGV4	.	TRGJ1	14	-1	-1	17
13	5.482525504286913E-5	TGTGCCACCTGGGATATCGGAGTGGAGAAACTCTTT	CATWDIGVEKLF	TRGV4	.	TRGJ1	14	-1	-1	25
13	5.482525504286913E-5	TGTGCCACCTGGGATAGTGGTTATAAGAAACTCTTT	CATWDSGYKKLF	TRGV8	.	TRGJ1	16	-1	-1	20
13	5.482525504286913E-5	TGTGCCACCTGGGATAATCATTATAAGAAACTCTTT	CATWDNHYKKLF	TRGV8	.	TRGJ1	15	-1	-1	15
13	5.482525504286913E-5	TGTGCCACCTGGGACTGGAGATATAAGAAACTCTTT	CATWDWRYKKLF	TRGV3	.	TRGJ1	17	-1	-1	21
13	5.482525504286913E-5	TGTGCCACCTGGGACCAGGATTATAAGAAACTCTTT	CATWDQDYKKLF	TRGV2	.	TRGJ1	14	-1	-1	19
13	5.482525504286913E-5	TGTGCCACCTGGGACGTATTAGGAAAGAAACTCTTT	CATWDVLGKKLF	TRGV2	.	TRGJ1	15	-1	-1	24
13	5.482525504286913E-5	TGTGCCACCTGGGACGGGCGGGGGAAGAAACTCTTT	CATWDGRGKKLF	TRGV2	.	TRGJ1	18	-1	-1	24
13	5.482525504286913E-5	TGTGCCACCTGGGACGGGGATTGGATCAAGACGTTT	CATWDGDWIKTF	TRGV2	.	TRGJP2	17	-1	-1	18
13	5.482525504286913E-5	TGTGCCACCTGGGAGCAATATTATAAGAAACTCTTT	CATWEQYYKKLF	TRGV4	.	TRGJ1	13	-1	-1	18
13	5.482525504286913E-5	TGTGCCACCTGGGAAAACCCCCATAAGAAACTCTTT	CATWENPHKKLF	TRGV3	.	TRGJ1	13	-1	-1	22
13	5.482525504286913E-5	TGTGCCACCGGGCGGCCTTATTATAAGAAACTCTTT	CATGRPYYKKLF	TRGV4	.	TRGJ1	11	-1	-1	17
13	5.482525504286913E-5	TGTGCTGCGTACACTGGTTGGTTCAAGATATTT	CAAYTGWFKIF	TRGV10	.	TRGJP1	9	-1	-1	11
13	5.482525504286913E-5	TGTGCCACCTCTCCTCGGAATAAGAAACTCTTT	CATSPRNKKLF	TRGV5	.	TRGJ1	9	-1	-1	19
13	5.482525504286913E-5	TGTGCCACCTCGAATTATTATAAGAAACTCTTT	CATSNYYKKLF	TRGV5	.	TRGJ1	9	-1	-1	9
13	5.482525504286913E-5	TGTGCCACCTGGGGAACAAGTAAGAAACTCTTT	CATWGTSKKLF	TRGV4	.	TRGJ1	12	-1	-1	20
13	5.482525504286913E-5	TGTGCCACCTGGGATGGGCTGGGGAAACTCTTT	CATWDGLGKLF	TRGV4	.	TRGJ1	18	-1	-1	23
13	5.482525504286913E-5	TGTGCCACCTGGGATGGGCGCGGGAAACTCTTT	CATWDGRGKLF	TRGV4	.	TRGJ1	18	-1	-1	23
13	5.482525504286913E-5	TGTGCCACCTGGGATGGAGCCCCCGAACTCTTT	CATWDGAPELF	TRGV4	.	TRGJ1	21	-1	-1	25
13	5.482525504286913E-5	TGTGCCACCTGGGATAGGCCTAAGAAACTCTTT	CATWDRPKKLF	TRGV8	.	TRGJ1	21	-1	-1	20
13	5.482525504286913E-5	TGTGCCACCTGGGATAGGAATAAGAAACTCTTT	CATWDRNKKLF	TRGV4	.	TRGJ1	17	-1	-1	19
13	5.482525504286913E-5	TGTGCCACCTGGGACCGAGGAAAGAAACTCTTT	CATWDRGKKLF	TRGV3	.	TRGJ1	14	-1	-1	21
13	5.482525504286913E-5	TGTGCCACCTGGGACGGAATTAAGAAACTCTTT	CATWDGIKKLF	TRGV2	.	TRGJ1	16	-1	-1	20
13	5.482525504286913E-5	TGTGCCACCTGGGAATATTATAAGAAACTCTTT	CATWEYYKKLF	TRGV4	.	TRGJ1	13	-1	-1	12
13	5.482525504286913E-5	TGTGCCACCTGGGTTTATAAGAAACTCTTT	CATWVYKKLF	TRGV2	.	TRGJ1	12	-1	-1	14
13	5.482525504286913E-5	TGTGCCACCTGGGATTATTGGAAACTCTTT	CATWDYWKLF	TRGV4	.	TRGJ1	14	-1	-1	13
13	5.482525504286913E-5	TGTGCCACCTGGGATGGGGAGAAACTCTTT	CATWDGEKLF	TRGV4	.	TRGJ1	17	-1	-1	19
13	5.482525504286913E-5	TGTGCCACCTGGGATAAAGAGAAACTCTTT	CATWDKEKLF	TRGV4	.	TRGJ2	14	-1	-1	19
13	5.482525504286913E-5	TGTGCCACCTGGGACATCGAGAAACTCTTT	CATWDIEKLF	TRGV5	.	TRGJ1	15	-1	-1	19
13	5.482525504286913E-5	TGTGCCACCTGGGAATATGGGAAACTCTTT	CATWEYGKLF	TRGV4	.	TRGJ1	13	-1	-1	20
13	5.482525504286913E-5	TGTGCCACCTGGGACAGGCCTCTCTTT	CATWDRPLF	TRGV7	.	TRGJ1	23	-1	-1	21
13	5.482525504286913E-5	TGTGCCACAGGGCGGCAGAAACTCTTT	CATGRQKLF	TRGV2	.	TRGJ1	7	-1	-1	16
13	5.482525504286913E-5	TGTGTTTATAAGAAACTCTTT	CVYKKLF	TRGV5P	.	TRGJ1	3	-1	-1	5
13	5.482525504286913E-5	TGTGCCCAAGGACTCTTT	CAQGLF	TRGV7	.	TRGJ1	5	-1	-1	11
13	5.482525504286913E-5	TGTGCCTCTCTCTTT	CASLF	TRGV8	.	TRGJ1	5	-1	-1	9
12	5.06079277318792E-5	TGTGCCACCTGGTTGCCACCTGGGACCCCCCCCCGAGGTAAGAAACTCTTT	CATWLPPGTPPRGKKLF	TRGV2	.	TRGJ1	11	-1	-1	38
12	5.06079277318792E-5	TGTGCCACCTGGGACAGCCGGGTCAGGTCCCACGTTTATAAGAAACTCTTT	CATWDSRVRSHVYKKLF	TRGV3	.	TRGJ1	16	-1	-1	35
12	5.06079277318792E-5	TGTGCTGCGTGGGATTATCTTATTACCACTGGTTGGTTCAAGATATTT	CAAWDYLITTGWFKIF	TRGV10	.	TRGJP1	28	-1	-1	20
12	5.06079277318792E-5	TGTGCCACCTGGTCCCTGGGCTTGGGTAGTGATTGGATCAAGACGTTT	CATWSLGLGSDWIKTF	TRGV2	.	TRGJP2	11	-1	-1	25
12	5.06079277318792E-5	TGTGCCACCTGGGATGAACAACCCCATTTTGATTATAAGAAACTCTTT	CATWDEQPHFDYKKLF	TRGV4	.	TRGJ1	15	-1	-1	31
12	5.06079277318792E-5	TGTGCCACCTGGGACGGGCAAGCATCCAATTATTATAAGAAACTCTTT	CATWDGQASNYYKKLF	TRGV2	.	TRGJ1	18	-1	-1	24
12	5.06079277318792E-5	TGTGCCACCTGGGACAGCGGTCCCTTTATTCGTTATAAGAAACTCTTT	CATWDSGPFIRYKKLF	TRGV5	.	TRGJ1	16	-1	-1	32
12	5.06079277318792E-5	TGTGCCTTGTGGGAGGCGCTTACCACTGGTTGGTTCAAGATATTT	CALWEALTTGWFKIF	TRGV9	.	TRGJP1	18	-1	-1	20
12	5.06079277318792E-5	TGTGCCTGCTGGATTAGGCACCCTCGTTATTATAAGAAACTCTTT	CACWIRHPRYYKKLF	TRGV11	.	TRGJ1	20	-1	-1	26
12	5.06079277318792E-5	TGTGCCACTATTTTATCCCGGGGGGATTGGTATAAGAAACTCTTT	CATILSRGDWYKKLF	TRGV2	.	TRGJ1	7	-1	-1	30
12	5.06079277318792E-5	TGTGCCACCTGGGATCAAGCCAATGCTGCCGATAAGAAACTCTTT	CATWDQANAADKKLF	TRGV4	.	TRGJ1	14	-1	-1	31
12	5.06079277318792E-5	TGTGCCACCTGGGATGGGCCAGATTTATTGTATAAGAAACTCTTT	CATWDGPDLLYKKLF	TRGV4	.	TRGJ1	19	-1	-1	30
12	5.06079277318792E-5	TGTGCCACCTGGGACCTTGGTCGTGGGTATTATAAGAAACTCTTT	CATWDLGRGYYKKLF	TRGV2	.	TRGJ1	14	-1	-1	27
12	5.06079277318792E-5	TGTGCCACCTGGGACCCGCACGGGGATTATTATAAGAAACTCTTT	CATWDPHGDYYKKLF	TRGV5	.	TRGJ1	14	-1	-1	25
12	5.06079277318792E-5	TGTGCCACCTGGGACGGGCCGGGGTGTGATTGGATCAAGACGTTT	CATWDGPGCDWIKTF	TRGV2	.	TRGJP2	19	-1	-1	25
12	5.06079277318792E-5	TGTGCCACCTGGGACGGGCAGTGGGATTATTATAAGAAACTCTTT	CATWDGQWDYYKKLF	TRGV2	.	TRGJ1	18	-1	-1	25
12	5.06079277318792E-5	TGTGCCACCTGGGACGGGGTCCGATCTGCGAATAAGAAACTCTTT	CATWDGVRSANKKLF	TRGV2	.	TRGJ1	17	-1	-1	31
12	5.06079277318792E-5	TGTGCCACCTGGGACGGAAATAGTAGTGATTGGATCAAGACGTTT	CATWDGNSSDWIKTF	TRGV2	.	TRGJP2	16	-1	-1	19
12	5.06079277318792E-5	TGTGCCACCTGGGACAAGCTGGCAAATTATTATAAGAAACTCTTT	CATWDKLANYYKKLF	TRGV2	.	TRGJ1	14	-1	-1	24
12	5.06079277318792E-5	TGTGCTGCGTGGGCCAATACCACTGGTTGGTTCAAGATATTT	CAAWANTTGWFKIF	TRGV10	.	TRGJP1	12	-1	-1	16
12	5.06079277318792E-5	TGTGCCACCTGGGATTGGACCGGGTATTATAAGAAACTCTTT	CATWDWTGYYKKLF	TRGV4	.	TRGJ1	20	-1	-1	24
12	5.06079277318792E-5	TGTGCCACCTGGGATAGCGGCCGTTTGTATAAGAAACTCTTT	CATWDSGRLYKKLF	TRGV8	.	TRGJ1	16	-1	-1	27
12	5.06079277318792E-5	TGTGCCACCTGGGATAATGGCCTCGACGATAAGAAACTCTTT	CATWDNGLDDKKLF	TRGV8	.	TRGJ1	22	-1	-1	28
12	5.06079277318792E-5	TGTGCCACCTGGGACGGGCCTCGGGTTTATAAGAAACTCTTT	CATWDGPRVYKKLF	TRGV2	.	TRGJ1	19	-1	-1	26
12	5.06079277318792E-5	TGTGCCACCTGGGACGGGCCGCATTATTATAAGAAACTCTTT	CATWDGPHYYKKLF	TRGV2	.	TRGJ1	19	-1	-1	19
12	5.06079277318792E-5	TGTGCCACCTGGGACGGGGGTAGTGATTGGATCAAGACGTTT	CATWDGGSDWIKTF	TRGV2	.	TRGJP2	17	-1	-1	19
12	5.06079277318792E-5	TGTGCCACCTGGGACGGAGCGAATTATTATAAGAAACTCTTT	CATWDGANYYKKLF	TRGV2	.	TRGJ1	16	-1	-1	19
12	5.06079277318792E-5	TGTGCCACCTGGGACGAGCTTCGTTATTATAAGAAACTCTTT	CATWDELRYYKKLF	TRGV3	.	TRGJ1	14	-1	-1	23
12	5.06079277318792E-5	TGTGCCACCTGGGACACCCAGGTTGCTTATAAGAAACTCTTT	CATWDTQVAYKKLF	TRGV5	.	TRGJ1	15	-1	-1	26
12	5.06079277318792E-5	TGTGCCACCTGGGACAGCCCCGATTATTATAAGAAACTCTTT	CATWDSPDYYKKLF	TRGV3	.	TRGJ1	19	-1	-1	22
12	5.06079277318792E-5	TGTGCCACCTGGGACAGGTCGAATTATTATAAGAAACTCTTT	CATWDRSNYYKKLF	TRGV5	.	TRGJ1	17	-1	-1	18
12	5.06079277318792E-5	TGTGCCACCTGGGACAGGCTAATCAATTATAAGAAACTCTTT	CATWDRLINYKKLF	TRGV5	.	TRGJ1	18	-1	-1	25
12	5.06079277318792E-5	TGTGCCACCTGGGACAGGCCGGTGTATTATAAGAAACTCTTT	CATWDRPVYYKKLF	TRGV5	.	TRGJ1	22	-1	-1	24
12	5.06079277318792E-5	TGTGCCACCTGGGACAGGCAATGCGGTTATAAGAAACTCTTT	CATWDRQCGYKKLF	TRGV3	.	TRGJ1	18	-1	-1	26
12	5.06079277318792E-5	TGTGCCACCTGGGAAGTGGGCGAGCATTATAAGAAACTCTTT	CATWEVGEHYKKLF	TRGV5	.	TRGJ1	13	-1	-1	25
12	5.06079277318792E-5	CGTGCCTTGTGGGAGGTTCACGCTTATTATAAGAAACTCTTT	RALWEVHAYYKKLF	TRGV9	.	TRGJ1	20	-1	-1	23
12	5.06079277318792E-5	TGTGCCACCTGGTGGTCGTCTTATTATAAGAAACTCTTT	CATWWSSYYKKLF	TRGV4	.	TRGJ1	11	-1	-1	20
12	5.06079277318792E-5	TGTGCCACCTGGGGGGAGAATTATTATAAGAAACTCTTT	CATWGENYYKKLF	TRGV3	.	TRGJ1	12	-1	-1	17
12	5.06079277318792E-5	TGTGCCACCTGGGATCTGAGGCATTATAAGAAACTCTTT	CATWDLRHYKKLF	TRGV4	.	TRGJ1	14	-1	-1	22
12	5.06079277318792E-5	TGTGCCACCTGGGATGGGCTGGATTATAAGAAACTCTTT	CATWDGLDYKKLF	TRGV4	.	TRGJ1	18	-1	-1	22
12	5.06079277318792E-5	TGTGCCACCTGGGATAGTAGTTATTATAAGAAACTCTTT	CATWDSSYYKKLF	TRGV4	.	TRGJ1	14	-1	-1	20
12	5.06079277318792E-5	TGTGCCACCTGGGACGCCACTTATTATAAGAAACTCTTT	CATWDATYYKKLF	TRGV2	.	TRGJ1	15	-1	-1	20
12	5.06079277318792E-5	TGTGCCACCTGGGACGGGCTCCATTATAAGAAACTCTTT	CATWDGLHYKKLF	TRGV2	.	TRGJ1	18	-1	-1	22
12	5.06079277318792E-5	TGTGCCACCTGGGACGGATTATATTATAAGAAACTCTTT	CATWDGLYYKKLF	TRGV2	.	TRGJ1	16	-1	-1	21
12	5.06079277318792E-5	TGTGCCACCTGGGACAGCCCCTGGGATAAGAAACTCTTT	CATWDSPWDKKLF	TRGV3	.	TRGJ1	19	-1	-1	25
12	5.06079277318792E-5	TGTGCCACCTGGGACAGGCCAGCTTATAAGAAACTCTTT	CATWDRPAYKKLF	TRGV5	.	TRGJ1	19	-1	-1	23
12	5.06079277318792E-5	TGTGCCACCTGGGACAGGCGTTACTATAAGAAACTCTTT	CATWDRRYYKKLF	TRGV3	.	TRGJ1	18	-1	-1	20
12	5.06079277318792E-5	TGTGCCACCTGGGAACGCGGGAGTTATAAGAAACTCTTT	CATWERGSYKKLF	TRGV3	.	TRGJ1	13	-1	-1	23
12	5.06079277318792E-5	TGTGCCACTATAGCCCCCGGTTATAAGAAACTCTTT	CATIAPGYKKLF	TRGV2	.	TRGJ1	7	-1	-1	20
12	5.06079277318792E-5	TGTGCCACCTGTGGCCAGGATTATAAGAAACTCTTT	CATCGQDYKKLF	TRGV2	.	TRGJ1	10	-1	-1	19
12	5.06079277318792E-5	TGTGCCACCTGGTTCCATTATTATAAGAAACTCTTT	CATWFHYYKKLF	TRGV2	.	TRGJ1	11	-1	-1	16
12	5.06079277318792E-5	TGTGCCACCTGGGTCGCTACCCGTAAGAAACTCTTT	CATWVATRKKLF	TRGV4	.	TRGJ1	12	-1	-1	23
12	5.06079277318792E-5	TGTGCCACCTGGGTAACTTATTATAAGAAACTCTTT	CATWVTYYKKLF	TRGV2	.	TRGJ1	12	-1	-1	17
12	5.06079277318792E-5	TGTGCCACCTGGGATCCCCATTATAAGAAACTCTTT	CATWDPHYKKLF	TRGV4	.	TRGJ1	14	-1	-1	19
12	5.06079277318792E-5	TGTGCCACCTGGGATGCCGATTATAAGAAACTCTTT	CATWDADYKKLF	TRGV4	.	TRGJ1	15	-1	-1	19
12	5.06079277318792E-5	TGTGCCACCTGGGATGGGCACGGTGGGAAACTCTTT	CATWDGHGGKLF	TRGV4	.	TRGJ1	18	-1	-1	26
12	5.06079277318792E-5	TGTGCCACCTGGGACGTACGATATAAGAAACTCTTT	CATWDVRYKKLF	TRGV2	.	TRGJ1	15	-1	-1	21
12	5.06079277318792E-5	TGTGCCACCTGGGACGGGCGATATAAGAAACTCTTT	CATWDGRYKKLF	TRGV2	.	TRGJ1	18	-1	-1	21
12	5.06079277318792E-5	TGTGCCACCTGGGACGGGCAATATAAGAAACTCTTT	CATWDGQYKKLF	TRGV2	.	TRGJ1	18	-1	-1	21
12	5.06079277318792E-5	TGTGCCACCTGGGACAGGCCGGAGGAGAAACTCTTT	CATWDRPEEKLF	TRGV7	.	TRGJ1	19	-1	-1	25
12	5.06079277318792E-5	TGTGCCACCTGGGACAGGCGATATAAGAAACTCTTT	CATWDRRYKKLF	TRGV5	.	TRGJ1	18	-1	-1	21
12	5.06079277318792E-5	TGTGCCACCTGGGACAGGCACGTTAAGAAACTCTTT	CATWDRHVKKLF	TRGV5	.	TRGJ1	18	-1	-1	23
12	5.06079277318792E-5	TGTGCCACCTGGGACAAAGATTATAAGAAACTCTTT	CATWDKDYKKLF	TRGV2	.	TRGJ1	14	-1	-1	19
12	5.06079277318792E-5	TGTGCCACCTGGGAGGCCCGATATAAGAAACTCTTT	CATWEARYKKLF	TRGV5	.	TRGJ1	13	-1	-1	21
12	5.06079277318792E-5	TGTGCCACCTGGGAGAGTGATTGGATCAAGACGTTT	CATWESDWIKTF	TRGV8	.	TRGJP2	16	-1	-1	15
12	5.06079277318792E-5	TGTGCCACCTGGGAATTATCGGCCAAGAAACTCTTT	CATWELSAKKLF	TRGV4	.	TRGJ1	13	-1	-1	24
12	5.06079277318792E-5	TGTGCCCGTTTCAAGCTACTTAAGAAACTCTTT	CARFKLLKKLF	TRGV4	.	TRGJ1	5	-1	-1	20
12	5.06079277318792E-5	TGTGCCACCTTCCCCGATTATAAGAAACTCTTT	CATFPDYKKLF	TRGV2	.	TRGJ1	9	-1	-1	16
12	5.06079277318792E-5	TGTGCCACCTGGGGAAGCCGAGGGAAACTCTTT	CATWGSRGKLF	TRGV8	.	TRGJ1	12	-1	-1	23
12	5.06079277318792E-5	TGTGCCACCTGGGATGCTTATAAGAAACTCTTT	CATWDAYKKLF	TRGV4	.	TRGJ1	15	-1	-1	17
12	5.06079277318792E-5	TGTGCCACCTGGGATGGTAGTGAGAAACTCTTT	CATWDGSEKLF	TRGV4	.	TRGJ1	16	-1	-1	22
12	5.06079277318792E-5	TGTGCCACCTGGGATGGGCGGAGGAAACTCTTT	CATWDGRRKLF	TRGV4	.	TRGJ1	18	-1	-1	23
12	5.06079277318792E-5	TGTGCCACCTGGGATGATTATAAGAAACTCTTT	CATWDDYKKLF	TRGV4	.	TRGJ1	15	-1	-1	13
12	5.06079277318792E-5	TGTGCCACCTGGGATATTGTTAGGGTACTCTTT	CATWDIVRVLF	TRGV8	.	TRGJ1	15	-1	-1	26
12	5.06079277318792E-5	TGTGCCACCTGGGATAGGCGGTTGAAACTCTTT	CATWDRRLKLF	TRGV8	.	TRGJ1	18	-1	-1	23
12	5.06079277318792E-5	TGTGCCACCTGGGACTTAAAAGGGCAACTCTTT	CATWDLKGQLF	TRGV2	.	TRGJ1	14	-1	-1	25
12	5.06079277318792E-5	TGTGCCACCTGGGACCACTATAAGAAACTCTTT	CATWDHYKKLF	TRGV2	.	TRGJ1	14	-1	-1	18
12	5.06079277318792E-5	TGTGCCACCTGGGACGTTCCGAAGAAACTCTTT	CATWDVPKKLF	TRGV5	.	TRGJ1	14	-1	-1	21
12	5.06079277318792E-5	TGTGCCACCTGGGACGCTGGTAAGAAACTCTTT	CATWDAGKKLF	TRGV7	.	TRGJ1	14	-1	-1	20
12	5.06079277318792E-5	TGTGCCACCTGGGACAGGCTTAAGAAACTCTTT	CATWDRLKKLF	TRGV3	.	TRGJ1	18	-1	-1	20
12	5.06079277318792E-5	TGTGCCACCTGGGACAGGCCGGTGAAACTCTTT	CATWDRPVKLF	TRGV3	.	TRGJ1	22	-1	-1	23
12	5.06079277318792E-5	TGTGCCACCTGGGATACGGGGAAACTCTTT	CATWDTGKLF	TRGV8	.	TRGJ1	15	-1	-1	20
12	5.06079277318792E-5	TGTGCCACCTGGGACAGGCCGGGACTCTTT	CATWDRPGLF	TRGV5	.	TRGJ1	19	-1	-1	23
12	5.06079277318792E-5	TGTGCCACCCTTGGATATAAGAAACTCTTT	CATLGYKKLF	TRGV3	.	TRGJ1	8	-1	-1	15
12	5.06079277318792E-5	TGTGCCACCCTCGGTTATAAGAAACTCTTT	CATLGYKKLF	TRGV2	.	TRGJ1	8	-1	-1	14
12	5.06079277318792E-5	TGTGCCACCCATAGAGATAAGAAACTCTTT	CATHRDKKLF	TRGV4	.	TRGJ1	8	-1	-1	16
12	5.06079277318792E-5	TGTGCCACCGATTATTATAAGAAACTCTTT	CATDYYKKLF	TRGV2	.	TRGJ1	8	-1	-1	10
12	5.06079277318792E-5	TGCCACCTGAGTGTCGTATCGGTACTCTTT	CHLSVVSVLF	TRGV3	.	TRGJ1	8	-1	-1	23
12	5.06079277318792E-5	TGTGCCGCTGGTTATAAGAAACTCTTT	CAAGYKKLF	TRGV8	.	TRGJ1	5	-1	-1	11
12	5.06079277318792E-5	TGTGCCACCTCTTATAAGAAACTCTTT	CATSYKKLF	TRGV4	.	TRGJ1	9	-1	-1	11
12	5.06079277318792E-5	TGTGCCACCTCGTTGAAGAAACTCTTT	CATSLKKLF	TRGV7	.	TRGJ1	9	-1	-1	15
12	5.06079277318792E-5	TGTGCCACCTCATATAAGAAACTCTTT	CATSYKKLF	TRGV4	.	TRGJ1	9	-1	-1	12
12	5.06079277318792E-5	TGTGCCACCTGGCAAAAGAAACTCTTT	CATWQKKLF	TRGV8	.	TRGJ1	11	-1	-1	15
12	5.06079277318792E-5	TGTGCCACCTGGGACAAGAAACTCTTT	CATWDKKLF	TRGV7	.	TRGJ1	15	-1	-1	15
12	5.06079277318792E-5	TGTGCCACCCAGTCAAAGAAACTCTTT	CATQSKKLF	TRGV3	.	TRGJ1	8	-1	-1	15
12	5.06079277318792E-5	TGTGCCAGCCACCGCCTCAAACTCTTT	CASHRLKLF	TRGV5	.	TRGJ1	6	-1	-1	18
12	5.06079277318792E-5	TGTATTCGGAAGAAACTCTTT	CIRKKLF	TRGV4	.	TRGJ1	2	-1	-1	9
12	5.06079277318792E-5	TGCGTGGGAGAGAGCCTCTTT	CVGESLF	TRGV8	.	TRGJ1	1	-1	-1	15
11	4.6390600420889265E-5	TGTGCTGCGTGTCCACCAGGATGGGCCACTGGTTGGTTCAAGATATTT	CAACPPGWATGWFKIF	TRGV10	.	TRGJP1	10	-1	-1	25
11	4.6390600420889265E-5	TGTGCTGCGTGGGATTGTGGGTATACCACTGGTTGGTTCAAGATATTT	CAAWDCGYTTGWFKIF	TRGV10	.	TRGJP1	15	-1	-1	21
11	4.6390600420889265E-5	TGTGCTGCGTGGGATTACGGGGGACGAAATTATTATAAGAAACTCTTT	CAAWDYGGRNYYKKLF	TRGV10	.	TRGJ1	18	-1	-1	27
11	4.6390600420889265E-5	TGTGCTGCGTGGGATAGTGGGCCCTCACATGGTTGGTTCAAGATATTT	CAAWDSGPSHGWFKIF	TRGV10	.	TRGJP1	14	-1	-1	25
11	4.6390600420889265E-5	TGTGCCACCTGGGACAGGCTGAGGGCGGGCTATTATAAGAAACTCTTT	CATWDRLRAGYYKKLF	TRGV3	.	TRGJ1	18	-1	-1	30
11	4.6390600420889265E-5	TGTGCCACCTGGGACAGGCGACCGGGAGAACATTATAAGAAACTCTTT	CATWDRRPGEHYKKLF	TRGV5	.	TRGJ1	18	-1	-1	31
11	4.6390600420889265E-5	TGTGCTGCGTGGGATAAAGGACCACCTGGTTGGTTCAAGATATTT	CAAWDKGPPGWFKIF	TRGV10	.	TRGJP1	14	-1	-1	20
11	4.6390600420889265E-5	TGTGCTGCGTGGGAAAAATCCACCACTGGTTGGTTCAAGATATTT	CAAWEKSTTGWFKIF	TRGV10	.	TRGJP1	13	-1	-1	21
11	4.6390600420889265E-5	TGTGCCACCTGGGCTTGTAGGCCGAATTATTATAAGAAACTCTTT	CATWACRPNYYKKLF	TRGV4	.	TRGJ1	12	-1	-1	22
11	4.6390600420889265E-5	TGTGCCACCTGGGATGACCTCTTTCCCCCTCCTAAGAAACTCTTT	CATWDDLFPPPKKLF	TRGV4	.	TRGJ1	15	-1	-1	32
11	4.6390600420889265E-5	TGTGCCACCTGGGACGCGCACGCGCGGCTTTATAAGAAACTCTTT	CATWDAHARLYKKLF	TRGV2	.	TRGJ1	21	-1	-1	29
11	4.6390600420889265E-5	TGTGCCACCTGGGACGCGACCGTAGGAGGCTATAAGAAACTCTTT	CATWDATVGGYKKLF	TRGV2	.	TRGJ1	22	-1	-1	30
11	4.6390600420889265E-5	TGTGCCACCTGGGACGGCCTAAAACCCAATTATAAGAAACTCTTT	CATWDGLKPNYKKLF	TRGV2	.	TRGJ1	16	-1	-1	28
11	4.6390600420889265E-5	TGTGCCACCTGGGACGGGCCGTGTGTGTCTTATAAGAAACTCTTT	CATWDGPCVSYKKLF	TRGV2	.	TRGJ1	19	-1	-1	29
11	4.6390600420889265E-5	TGTGCCACCTGGGACGGGCGTTGGCAGTATTATAAGAAACTCTTT	CATWDGRWQYYKKLF	TRGV2	.	TRGJ1	18	-1	-1	27
11	4.6390600420889265E-5	TGTGCCACCTGGGACAGTCTCCCCGGGCCCTATAAGAAACTCTTT	CATWDSLPGPYKKLF	TRGV3	.	TRGJ1	16	-1	-1	30
11	4.6390600420889265E-5	TGTGCCACCTGGGACAGGCTGGGTAGTGATTGGATCAAGACGTTT	CATWDRLGSDWIKTF	TRGV3	.	TRGJP2	18	-1	-1	22
11	4.6390600420889265E-5	TGTGCCACCTGGGACAGGCGTTTGGGCTATTATAAGAAACTCTTT	CATWDRRLGYYKKLF	TRGV5	.	TRGJ1	18	-1	-1	27
11	4.6390600420889265E-5	TGTGCCACCTGGGACAGGCGCCCCAATTATTATAAGAAACTCTTT	CATWDRRPNYYKKLF	TRGV3	.	TRGJ1	18	-1	-1	24
11	4.6390600420889265E-5	TGTGCTGCGTGGGATTTTACCACTGGTTGGTTCAAGATATTT	CAAWDFTTGWFKIF	TRGV10	.	TRGJP1	15	-1	-1	17
11	4.6390600420889265E-5	TGTGCCACCTGGGATGTCGGCGGGCCTATAAAGAAACTCTTT	CATWDVGGPIKKLF	TRGV4	.	TRGJ1	15	-1	-1	26
11	4.6390600420889265E-5	TGTGCCACCTGGGATGGGCCCGTATGGTCTGAGAAACTCTTT	CATWDGPVWSEKLF	TRGV4	.	TRGJ1	20	-1	-1	31
11	4.6390600420889265E-5	TGTGCCACCTGGGATGGGGAGAATTATTATAAGAAACTCTTT	CATWDGENYYKKLF	TRGV4	.	TRGJ1	17	-1	-1	20
11	4.6390600420889265E-5	TGTGCCACCTGGGATGGGACGTCTTATTATAAGAAACTCTTT	CATWDGTSYYKKLF	TRGV4	.	TRGJ1	17	-1	-1	23
11	4.6390600420889265E-5	TGTGCCACCTGGGATGGACTGAATTATTATAAGAAACTCTTT	CATWDGLNYYKKLF	TRGV4	.	TRGJ1	16	-1	-1	20
11	4.6390600420889265E-5	TGTGCCACCTGGGATGGAAAGGCGCCCTATAAGAAACTCTTT	CATWDGKAPYKKLF	TRGV4	.	TRGJ1	16	-1	-1	27
11	4.6390600420889265E-5	TGTGCCACCTGGGATAGTCAGGATTATTATAAGAAACTCTTT	CATWDSQDYYKKLF	TRGV8	.	TRGJ1	16	-1	-1	22
11	4.6390600420889265E-5	TGTGCCACCTGGGATAAAGGCGCTAGTTATAAGAAACTCTTT	CATWDKGASYKKLF	TRGV8	.	TRGJ1	15	-1	-1	26
11	4.6390600420889265E-5	TGTGCCACCTGGGACTGGGGGGTAGGTTATAAGAAACTCTTT	CATWDWGVGYKKLF	TRGV4	.	TRGJ1	18	-1	-1	26
11	4.6390600420889265E-5	TGTGCCACCTGGGACGGTCCCTGTTATTATAAGAAACTCTTT	CATWDGPCYYKKLF	TRGV2	.	TRGJ1	20	-1	-1	23
11	4.6390600420889265E-5	TGTGCCACCTGGGACGGGCTTGTATATTATAAGAAACTCTTT	CATWDGLVYYKKLF	TRGV2	.	TRGJ1	18	-1	-1	24
11	4.6390600420889265E-5	TGTGCCACCTGGGACGGGCTGGGGAAAGTCCCGAAACTCTTT	CATWDGLGKVPKLF	TRGV2	.	TRGJ1	18	-1	-1	32
11	4.6390600420889265E-5	TGTGCCACCTGGGACGGGCCTAGGTATTATAAGAAACTCTTT	CATWDGPRYYKKLF	TRGV2	.	TRGJ1	19	-1	-1	24
11	4.6390600420889265E-5	TGTGCCACCTGGGACGGGCGAGGTTATTATAAGAAACTCTTT	CATWDGRGYYKKLF	TRGV2	.	TRGJ1	18	-1	-1	23
11	4.6390600420889265E-5	TGTGCCACCTGGGACACCATGAATTATTATAAGAAACTCTTT	CATWDTMNYYKKLF	TRGV3	.	TRGJ1	15	-1	-1	20
11	4.6390600420889265E-5	TGTGCCACCTGGGACACCACAGAACCTCGTAAGAAACTCTTT	CATWDTTEPRKKLF	TRGV3	.	TRGJ1	15	-1	-1	29
11	4.6390600420889265E-5	TGTGCCACCTGGGACAGGCCTGGGTATTATAAGAAACTCTTT	CATWDRPGYYKKLF	TRGV5	.	TRGJ1	21	-1	-1	24
11	4.6390600420889265E-5	TGTGCCACCTGGGACAGATCCCTTGTGGATAAGAAACTCTTT	CATWDRSLVDKKLF	TRGV5	.	TRGJ1	16	-1	-1	28
11	4.6390600420889265E-5	TGTGCCACCTGGACACCCTCGGGGTATTATAAGAAACTCTTT	CATWTPSGYYKKLF	TRGV2	.	TRGJ1	11	-1	-1	24
11	4.6390600420889265E-5	TGTGCCTTGTGGGTGGTGCGGAATTATAAGAAACTCTTT	CALWVVRNYKKLF	TRGV9	.	TRGJ1	18	-1	-1	22
11	4.6390600420889265E-5	TGTGCCACCTGCCGTGGAGGGGGTTATAAGAAACTCTTT	CATCRGGGYKKLF	TRGV8	.	TRGJ1	10	-1	-1	23
11	4.6390600420889265E-5	TGTGCCACCTGGCTTTTTCGTCCCCGCGAGAAACTCTTT	CATWLFRPREKLF	TRGV4	.	TRGJ1	11	-1	-1	28
11	4.6390600420889265E-5	TGTGCCACCTGGGATGGGCCTTTTTATAAGAAACTCTTT	CATWDGPFYKKLF	TRGV4	.	TRGJ1	19	-1	-1	20
11	4.6390600420889265E-5	TGTGCCACCTGGGATGGGCCGGGTTATAAGAAACTCTTT	CATWDGPGYKKLF	TRGV4	.	TRGJ1	19	-1	-1	23
11	4.6390600420889265E-5	TGTGCCACCTGGGATGGGACGCATTATAAGAAACTCTTT	CATWDGTHYKKLF	TRGV4	.	TRGJ1	17	-1	-1	22
11	4.6390600420889265E-5	TGTGCCACCTGGGATGGGAAAACTTGTTTGAAACTCTTT	CATWDGKTCLKLF	TRGV4	.	TRGJ1	17	-1	-1	29
11	4.6390600420889265E-5	TGTGCCACCTGGGATAACGGAAAGCGGAAGAAACTCTTT	CATWDNGKRKKLF	TRGV4	.	TRGJ1	14	-1	-1	27
11	4.6390600420889265E-5	TGTGCCACCTGGGACCAGAATTATTATAAGAAACTCTTT	CATWDQNYYKKLF	TRGV4	.	TRGJ1	13	-1	-1	17
11	4.6390600420889265E-5	TGTGCCACCTGGGACGCGCGCGGTGGGAAGAAACTCTTT	CATWDARGGKKLF	TRGV2	.	TRGJ1	21	-1	-1	27
11	4.6390600420889265E-5	TGTGCCACCTGGGACGGCTCTGGTTATAAGAAACTCTTT	CATWDGSGYKKLF	TRGV3	.	TRGJ1	21	-1	-1	23
11	4.6390600420889265E-5	TGTGCCACCTGGGACGGCCTATCCTATAAGAAACTCTTT	CATWDGLSYKKLF	TRGV2	.	TRGJ1	16	-1	-1	24
11	4.6390600420889265E-5	TGTGCCACCTGGGACGGCCGATATTATAAGAAACTCTTT	CATWDGRYYKKLF	TRGV2	.	TRGJ1	16	-1	-1	21
11	4.6390600420889265E-5	TGTGCCACCTGGGACGGGCCCAGTAATAGGAAACTCTTT	CATWDGPSNRKLF	TRGV2	.	TRGJ1	20	-1	-1	25
11	4.6390600420889265E-5	TGTGCCACCTGGGACGGGCCGATTTATAAGAAACTCTTT	CATWDGPIYKKLF	TRGV2	.	TRGJ1	19	-1	-1	23
11	4.6390600420889265E-5	TGTGCCACCTGGGACGACCATTATTATAAGAAACTCTTT	CATWDDHYYKKLF	TRGV2	.	TRGJ1	15	-1	-1	19
11	4.6390600420889265E-5	TGTGCCACCTGGGACGAACTAGAGGATAAGAAACTCTTT	CATWDELEDKKLF	TRGV5	.	TRGJ1	14	-1	-1	25
11	4.6390600420889265E-5	TGTGCCACCTGGGACAGGTTAGATTATAAGAAACTCTTT	CATWDRLDYKKLF	TRGV3	.	TRGJ1	17	-1	-1	22
11	4.6390600420889265E-5	TGTGCCACCTGGGACAGGCCTGTATATAAGAAACTCTTT	CATWDRPVYKKLF	TRGV5	.	TRGJ1	22	-1	-1	24
11	4.6390600420889265E-5	TGTGCCACCTGGGACAGGCCATGGTATAAGAAACTCTTT	CATWDRPWYKKLF	TRGV3	.	TRGJ1	19	-1	-1	24
11	4.6390600420889265E-5	TGTGCCACCTGGGACAGGCCAGATTATAAGAAACTCTTT	CATWDRPDYKKLF	TRGV3	.	TRGJ1	19	-1	-1	22
11	4.6390600420889265E-5	TGTGCCACCTGGGACAGGACTCGGATAAGGAAACTCTTT	CATWDRTRIRKLF	TRGV7	.	TRGJ1	20	-1	-1	24
11	4.6390600420889265E-5	TGTGCCACCTGGGACAGACCTTATTATAAGAAACTCTTT	CATWDRPYYKKLF	TRGV4	.	TRGJ1	13	-1	-1	20
11	4.6390600420889265E-5	TGTGCCACCTGGGAGCAGAATTATTATAAGAAACTCTTT	CATWEQNYYKKLF	TRGV8	.	TRGJ1	13	-1	-1	17
11	4.6390600420889265E-5	TGTGCCACCTGGGAGGGGAGTGATTGGATCAAGACGTTT	CATWEGSDWIKTF	TRGV4	.	TRGJP2	17	-1	-1	18
11	4.6390600420889265E-5	TGTGCCACCTGGGAGAAAAATGAATTCGAGAAACTCTTT	CATWEKNEFEKLF	TRGV4	.	TRGJ1	13	-1	-1	28
11	4.6390600420889265E-5	TGTGCCACCCACGGACCCGTCTATTATAAGAAACTCTTT	CATHGPVYYKKLF	TRGV4	.	TRGJ1	8	-1	-1	21
11	4.6390600420889265E-5	TGTGCCTTGCGGGAGGTGCAGGGGGAGAAACTCTTT	CALREVQGEKLF	TRGV9	.	TRGJ1	19	-1	-1	25
11	4.6390600420889265E-5	TGTGCCACCTGTGTTCACCTTTATAAGAAACTCTTT	CATCVHLYKKLF	TRGV2	.	TRGJ1	10	-1	-1	20
11	4.6390600420889265E-5	TGTGCCACCTGGTATTCTTATTATAAGAAACTCTTT	CATWYSYYKKLF	TRGV3	.	TRGJ1	11	-1	-1	17
11	4.6390600420889265E-5	TGTGCCACCTGGGCCGGTTATTATAAGAAACTCTTT	CATWAGYYKKLF	TRGV4	.	TRGJ1	12	-1	-1	17
11	4.6390600420889265E-5	TGTGCCACCTGGGGGAATTATTATAAGAAACTCTTT	CATWGNYYKKLF	TRGV4	.	TRGJ1	12	-1	-1	14
11	4.6390600420889265E-5	TGTGCCACCTGGGATTGTTATTATAAGAAACTCTTT	CATWDCYYKKLF	TRGV2	.	TRGJ1	13	-1	-1	17
11	4.6390600420889265E-5	TGTGCCACCTGGGATGTGTGTTATAAGAAACTCTTT	CATWDVCYKKLF	TRGV4	.	TRGJ1	15	-1	-1	20
11	4.6390600420889265E-5	TGTGCCACCTGGGATGTACACTATAAGAAACTCTTT	CATWDVHYKKLF	TRGV4	.	TRGJ1	15	-1	-1	21
11	4.6390600420889265E-5	TGTGCCACCTGGGATGGCCGGGTTTGGAAACTCTTT	CATWDGRVWKLF	TRGV4	.	TRGJ1	16	-1	-1	26
11	4.6390600420889265E-5	TGTGCCACCTGGGATGGCCATTATAAGAAACTCTTT	CATWDGHYKKLF	TRGV4	.	TRGJ1	16	-1	-1	19
11	4.6390600420889265E-5	TGTGCCACCTGGGATGGGCATGACAAGAAACTCTTT	CATWDGHDKKLF	TRGV4	.	TRGJ1	18	-1	-1	24
11	4.6390600420889265E-5	TGTGCCACCTGGGATGGGGGTTATAAGAAACTCTTT	CATWDGGYKKLF	TRGV4	.	TRGJ1	17	-1	-1	20
11	4.6390600420889265E-5	TGTGCCACCTGGGATGGAACCTTAAGGAAACTCTTT	CATWDGTLRKLF	TRGV4	.	TRGJ1	16	-1	-1	22
11	4.6390600420889265E-5	TGTGCCACCTGGGATAGGGATTATAAGAAACTCTTT	CATWDRDYKKLF	TRGV4	.	TRGJ1	18	-1	-1	19
11	4.6390600420889265E-5	TGTGCCACCTGGGACCGGGGTTATAAGAAACTCTTT	CATWDRGYKKLF	TRGV4	.	TRGJ1	13	-1	-1	20
11	4.6390600420889265E-5	TGTGCCACCTGGGACAGTGATTATAAGAAACTCTTT	CATWDSDYKKLF	TRGV3	.	TRGJ1	16	-1	-1	19
11	4.6390600420889265E-5	TGTGCCACCTGGGAGGCTGATTGGATCAAGACGTTT	CATWEADWIKTF	TRGV4	.	TRGJP2	13	-1	-1	17
11	4.6390600420889265E-5	TGTGCCACCGCCGTCTTTATTTATAAGAAACTCTTT	CATAVFIYKKLF	TRGV2	.	TRGJ1	8	-1	-1	16
11	4.6390600420889265E-5	TGTGCCACCTGGGATGGCCTTAAGAAACTCTTT	CATWDGLKKLF	TRGV8	.	TRGJ1	19	-1	-1	20
11	4.6390600420889265E-5	TGTGCCACCTGGGATGGGCTCGGGAAACTCTTT	CATWDGLGKLF	TRGV4	.	TRGJ1	18	-1	-1	23
11	4.6390600420889265E-5	TGTGCCACCTGGGATGGGGGTAAGAAACTCTTT	CATWDGGKKLF	TRGV4	.	TRGJ1	17	-1	-1	20
11	4.6390600420889265E-5	TGTGCCACCTGGGACAGGCGGTGGAAACTCTTT	CATWDRRWKLF	TRGV5	.	TRGJ1	18	-1	-1	23
11	4.6390600420889265E-5	TGTGCCACCTGGGAGCCTAGCGGGAAACTCTTT	CATWEPSGKLF	TRGV2	.	TRGJ1	13	-1	-1	23
11	4.6390600420889265E-5	TGTGCCACCTGGGAGGGATATAAGAAACTCTTT	CATWEGYKKLF	TRGV4	.	TRGJ1	16	-1	-1	18
11	4.6390600420889265E-5	TGTGCCACCTGGACCCAACCGAAGAAACTCTTT	CATWTQPKKLF	TRGV3	.	TRGJ1	11	-1	-1	21
11	4.6390600420889265E-5	TGTGCCACCTGGAGAGAACATAAGAAACTCTTT	CATWREHKKLF	TRGV2	.	TRGJ1	11	-1	-1	19
11	4.6390600420889265E-5	TGTGCCACCCAGAATTATTATAAGAAACTCTTT	CATQNYYKKLF	TRGV2	.	TRGJ1	8	-1	-1	11
11	4.6390600420889265E-5	TGTGCCACGGGCAAGGGTCATAAGAAACTCTTT	CATGKGHKKLF	TRGV5	.	TRGJ1	7	-1	-1	19
11	4.6390600420889265E-5	TGTGCCACCTGGGATGACAAGAAACTCTTT	CATWDDKKLF	TRGV4	.	TRGJ1	15	-1	-1	18
11	4.6390600420889265E-5	TGTGCCACCCCCTCCATATGGAAACTCTTT	CATPSIWKLF	TRGV4	.	TRGJ1	8	-1	-1	20
11	4.6390600420889265E-5	TGTGCCACCCACGTGGAAGAGAAACTCTTT	CATHVEEKLF	TRGV4	.	TRGJ1	8	-1	-1	19
11	4.6390600420889265E-5	TGTGCCCCCACCATGGAGAAACTCTTT	CAPTMEKLF	TRGV4	.	TRGJ1	8	-1	-1	16
11	4.6390600420889265E-5	TGTGCCACCTGGTACGAGAAACTCTTT	CATWYEKLF	TRGV8	.	TRGJ1	11	-1	-1	16
11	4.6390600420889265E-5	TGTGCCACCTGGCCCAAGAAACTCTTT	CATWPKKLF	TRGV8	.	TRGJ1	11	-1	-1	15
11	4.6390600420889265E-5	TGTGCCACCTGGGATCATAAACTCTTT	CATWDHKLF	TRGV8	.	TRGJ1	14	-1	-1	18
11	4.6390600420889265E-5	TGTGCCACCTGGGATCAGAAACTCTTT	CATWDQKLF	TRGV8	.	TRGJ1	14	-1	-1	13
11	4.6390600420889265E-5	TGTGCCACCTGGGAGTGGAAACTCTTT	CATWEWKLF	TRGV4	.	TRGJ1	17	-1	-1	17
11	4.6390600420889265E-5	TGTGCCACCTGGATTATGAAACTCTTT	CATWIMKLF	TRGV5	.	TRGJ1	11	-1	-1	14
11	4.6390600420889265E-5	TGTGACGGGGGGCATAAGAAACTCTTT	CDGGHKKLF	TRGV4	.	TRGJ1	3	-1	-1	13
11	4.6390600420889265E-5	TGTGCTGCGTGGGGGCTGTGGTTT	CAAWGLWF	TRGV10	.	TRGJ1	12	-1	-1	21
11	4.6390600420889265E-5	TGTGCTGCGTGGGGGAAACTCTTT	CAAWGKLF	TRGV10	.	TRGJ1	12	-1	-1	14
11	4.6390600420889265E-5	TGTGCCTTGTGGGACGAAGAGTTG	CALWDEEL	TRGV9	.	TRGJ1	13	-1	-1	21
10	4.217327310989933E-5	TGTGCCACCTGGGATGGTCGATTCCCTCGCTATTTAGAGTATAAGAAACTCTTT	CATWDGRFPRYLEYKKLF	TRGV4	.	TRGJ1	16	-1	-1	39
10	4.217327310989933E-5	TGTGCCAACTGGAGTCTATTACTGTGCCACCCTTGGGGGTGTAGGGAACTCTTT	CANWSLLLCHPWGCRELF	TRGV4	.	TRGJ1	11	-1	-1	46
10	4.217327310989933E-5	TGTGCTGCGTGGGATTATGGGCTTCATTGCACTGGTTGGTTCAAGATATTT	CAAWDYGLHCTGWFKIF	TRGV10	.	TRGJP1	16	-1	-1	29
10	4.217327310989933E-5	TGTGCCACCTGGTCCTGGGGGGCGGAGTTGGGCAAAAAAATCAAGGTATTT	CATWSWGAELGKKIKVF	TRGV3	.	TRGJP	11	-1	-1	24
10	4.217327310989933E-5	TGTGCCACCTGGGACGGGCCGGAAGGGAGTAGTGATTGGATCAAGACGTTT	CATWDGPEGSSDWIKTF	TRGV2	.	TRGJP2	19	-1	-1	27
10	4.217327310989933E-5	TGTGCCACCTGGGACAGGTTTCGACTCCGGGGGGATTATAAGAAACTCTTT	CATWDRFRLRGDYKKLF	TRGV3	.	TRGJ1	17	-1	-1	34
10	4.217327310989933E-5	TGTGCCTTGTGGGAGGTGCTAGTCACCACTGGTTGGTTCGAGATATTT	CALWEVLVTTGWFEIF	TRGV9	.	TRGJP1	18	-1	-1	24
10	4.217327310989933E-5	TGTGCCACCTGGGACCCCCGTACCAGGCAATATTATAAGAAACTCTTT	CATWDPRTRQYYKKLF	TRGV3	.	TRGJ1	14	-1	-1	30
10	4.217327310989933E-5	TGTGCCACCTGGGACGGGCCCACCTCGAATTATTATAAGAAACTCTTT	CATWDGPTSNYYKKLF	TRGV2	.	TRGJ1	20	-1	-1	24
10	4.217327310989933E-5	TGTGCCACCTGGGACGGGCCGGGCGTGAATTATTATAAGAAACTCTTT	CATWDGPGVNYYKKLF	TRGV2	.	TRGJ1	19	-1	-1	26
10	4.217327310989933E-5	TGTGCCACCTGGCCCGAAGAGACCACTGGTTGGTTCAAGATATTT	CATWPEETTGWFKIF	TRGV8	.	TRGJP1	11	-1	-1	21
10	4.217327310989933E-5	TGTGCCACCTGGGATTGCCGGGCTTGGAATTATAAGAAACTCTTT	CATWDCRAWNYKKLF	TRGV4	.	TRGJ1	14	-1	-1	28
10	4.217327310989933E-5	TGTGCCACCTGGGATGGGCACGGGAATTATTATAAGAAACTCTTT	CATWDGHGNYYKKLF	TRGV4	.	TRGJ1	18	-1	-1	23
10	4.217327310989933E-5	TGTGCCACCTGGGACGGGCTATCAGGACATTATAAGAAACTCTTT	CATWDGLSGHYKKLF	TRGV2	.	TRGJ1	18	-1	-1	28
10	4.217327310989933E-5	TGTGCCACCTGGGACGGGCCTGGTCATGATTATAAGAAACTCTTT	CATWDGPGHDYKKLF	TRGV2	.	TRGJ1	19	-1	-1	25
10	4.217327310989933E-5	TGTGCCACCTGGGACGGGCCGCTGGATTATTATAAGAAACTCTTT	CATWDGPLDYYKKLF	TRGV2	.	TRGJ1	19	-1	-1	25
10	4.217327310989933E-5	TGTGCCACCTGGGACGGGCCGCGGGATTATTATAAGAAACTCTTT	CATWDGPRDYYKKLF	TRGV2	.	TRGJ1	19	-1	-1	25
10	4.217327310989933E-5	TGTGCCACCTGGGACGGGGGGAGTAGTGATTGGATCAAGACGTTT	CATWDGGSSDWIKTF	TRGV2	.	TRGJP2	17	-1	-1	21
10	4.217327310989933E-5	TGTGCCACCTGGGACGACCTCTCCCCTTATTATAAGAAACTCTTT	CATWDDLSPYYKKLF	TRGV2	.	TRGJ1	15	-1	-1	26
10	4.217327310989933E-5	TGTGCCACCTGGGACAGTCCTCTAGGGGTTTATAAGAAACTCTTT	CATWDSPLGVYKKLF	TRGV5	.	TRGJ1	20	-1	-1	29
10	4.217327310989933E-5	TGTGCCACCTGGGACAGTCGGACAACTTATTATAAGAAACTCTTT	CATWDSRTTYYKKLF	TRGV3	.	TRGJ1	16	-1	-1	26
10	4.217327310989933E-5	TGTGCCACCTGGGACAGTAAGGCCCCAGGATATAAGAAACTCTTT	CATWDSKAPGYKKLF	TRGV3	.	TRGJ1	16	-1	-1	30
10	4.217327310989933E-5	TGTGCCACCTGGGACAGCCACAATTGTTATTATAAGAAACTCTTT	CATWDSHNCYYKKLF	TRGV5	.	TRGJ1	16	-1	-1	26
10	4.217327310989933E-5	TGTGCCACCTGGGACAGGCCTCGGAGTTATTATAAGAAACTCTTT	CATWDRPRSYYKKLF	TRGV5	.	TRGJ1	20	-1	-1	23
10	4.217327310989933E-5	TGTGCCACCTGGGACAGGCCCCATGTTTATTATAAGAAACTCTTT	CATWDRPHVYYKKLF	TRGV3	.	TRGJ1	19	-1	-1	26
10	4.217327310989933E-5	TGTGCCACCTGGGACAGGCCGTCGAGTGATTATAAGAAACTCTTT	CATWDRPSSDYKKLF	TRGV5	.	TRGJ1	22	-1	-1	21
10	4.217327310989933E-5	TGTGCCACCTGGGACAAGGCATCAGAATTTTATAAGAAACTCTTT	CATWDKASEFYKKLF	TRGV3	.	TRGJ1	19	-1	-1	24
10	4.217327310989933E-5	TGTGCCACCTGTGCTCCTCCATTCCATTATAAGAAACTCTTT	CATCAPPFHYKKLF	TRGV8	.	TRGJ1	10	-1	-1	25
10	4.217327310989933E-5	TGTGCCACCTGGGATGTCATGAATTATTATAAGAAACTCTTT	CATWDVMNYYKKLF	TRGV4	.	TRGJ1	15	-1	-1	20
10	4.217327310989933E-5	TGTGCCACCTGGGATGGGTCGGAGGGTTATAAGAAACTCTTT	CATWDGSEGYKKLF	TRGV4	.	TRGJ1	17	-1	-1	26
10	4.217327310989933E-5	TGTGCCACCTGGGATGGGCCGATATATTATAAGAAACTCTTT	CATWDGPIYYKKLF	TRGV4	.	TRGJ1	22	-1	-1	24
10	4.217327310989933E-5	TGTGCCACCTGGGATGGGATAATTTATTATAAGAAACTCTTT	CATWDGIIYYKKLF	TRGV4	.	TRGJ1	17	-1	-1	23
10	4.217327310989933E-5	TGTGCCACCTGGGACCCTACCACCCCGCAAAAGAAACTCTTT	CATWDPTTPQKKLF	TRGV2	.	TRGJ1	14	-1	-1	30
10	4.217327310989933E-5	TGTGCCACCTGGGACGCCCTCTTTTATTATAAGAAACTCTTT	CATWDALFYYKKLF	TRGV2	.	TRGJ1	15	-1	-1	23
10	4.217327310989933E-5	TGTGCCACCTGGGACGGCCAGGTTTATTATAAGAAACTCTTT	CATWDGQVYYKKLF	TRGV2	.	TRGJ1	16	-1	-1	23
10	4.217327310989933E-5	TGTGCCACCTGGGACGGGCCTTTGGGTTATAAGAAACTCTTT	CATWDGPLGYKKLF	TRGV2	.	TRGJ1	19	-1	-1	26
10	4.217327310989933E-5	TGTGCCACCTGGGACGGGCCAGGGATTTATAAGAAACTCTTT	CATWDGPGIYKKLF	TRGV2	.	TRGJ1	19	-1	-1	26
10	4.217327310989933E-5	TGTGCCACCTGGGACGGGCGGACTGGTTGGTTCAAGATATTT	CATWDGRTGWFKIF	TRGV2	.	TRGJP1	18	-1	-1	21
10	4.217327310989933E-5	TGTGCCACCTGGGACGGGCGGAGTTATTATAAGAAACTCTTT	CATWDGRSYYKKLF	TRGV3	.	TRGJ1	18	-1	-1	20
10	4.217327310989933E-5	TGTGCCACCTGGGACAGCAGTCTGGATTATAAGAAACTCTTT	CATWDSSLDYKKLF	TRGV3	.	TRGJ1	16	-1	-1	25
10	4.217327310989933E-5	TGTGCCACCTGGGACAGGTCTTTCGATTATAAGAAACTCTTT	CATWDRSFDYKKLF	TRGV5	.	TRGJ1	23	-1	-1	25
10	4.217327310989933E-5	TGTGCCACCTGGGACAGGCTCCCCTATTATAAGAAACTCTTT	CATWDRLPYYKKLF	TRGV3	.	TRGJ1	18	-1	-1	24
10	4.217327310989933E-5	TGTGCCACCTGGGACAGGCCGGAGTATTATAAGAAACTCTTT	CATWDRPEYYKKLF	TRGV3	.	TRGJ1	19	-1	-1	24
10	4.217327310989933E-5	TGTGCCACCTGGGACAGGCAAGGGTATTATAAGAAACTCTTT	CATWDRQGYYKKLF	TRGV3	.	TRGJ1	18	-1	-1	24
10	4.217327310989933E-5	TGTGCCACCTGTCACGGTAGTGATTGGATCAAGACGTTT	CATCHGSDWIKTF	TRGV8	.	TRGJP2	10	-1	-1	16
10	4.217327310989933E-5	TGTGCCACCTGCGACCTCTGGGGGTATAAGAAACTCTTT	CATCDLWGYKKLF	TRGV8	.	TRGJ1	13	-1	-1	24
10	4.217327310989933E-5	TGTGCCACCTGGTCCTCTTTTTATTATAAGAAACTCTTT	CATWSSFYYKKLF	TRGV4	.	TRGJ1	11	-1	-1	20
10	4.217327310989933E-5	TGTGCCACCTGGGCCCAGAATTATTATAAGAAACTCTTT	CATWAQNYYKKLF	TRGV3	.	TRGJ1	12	-1	-1	17
10	4.217327310989933E-5	TGTGCCACCTGGGCCGTTAATTATTATAAGAAACTCTTT	CATWAVNYYKKLF	TRGV5	.	TRGJ1	12	-1	-1	18
10	4.217327310989933E-5	TGTGCCACCTGGGGCCCGAATTATTATAAGAAACTCTTT	CATWGPNYYKKLF	TRGV2	.	TRGJ1	12	-1	-1	16
10	4.217327310989933E-5	TGTGCCACCTGGGATGGTTGGTATTATAAGAAACTCTTT	CATWDGWYYKKLF	TRGV4	.	TRGJ1	16	-1	-1	21
10	4.217327310989933E-5	TGTGCCACCTGGGATGGGTACCCTTATAAGAAACTCTTT	CATWDGYPYKKLF	TRGV4	.	TRGJ1	17	-1	-1	23
10	4.217327310989933E-5	TGTGCCACCTGGGATGGGCTCTCTCATAAGAAACTCTTT	CATWDGLSHKKLF	TRGV4	.	TRGJ1	18	-1	-1	25
10	4.217327310989933E-5	TGTGCCACCTGGGATGGGCCTTGGTATAAGAAACTCTTT	CATWDGPWYKKLF	TRGV4	.	TRGJ1	19	-1	-1	24
10	4.217327310989933E-5	TGTGCCACCTGGGATGGGCCTTATTATAAGAAACTCTTT	CATWDGPYYKKLF	TRGV4	.	TRGJ1	19	-1	-1	20
10	4.217327310989933E-5	TGTGCCACCTGGGATGGGCCGAAGCTTAAGAAACTCTTT	CATWDGPKLKKLF	TRGV4	.	TRGJ1	19	-1	-1	26
10	4.217327310989933E-5	TGTGCCACCTGGGATGGGGCCGAGAATAAGAAACTCTTT	CATWDGAENKKLF	TRGV4	.	TRGJ1	20	-1	-1	25
10	4.217327310989933E-5	TGTGCCACCTGGGATGGGACTTATTATAAGAAACTCTTT	CATWDGTYYKKLF	TRGV4	.	TRGJ1	17	-1	-1	17
10	4.217327310989933E-5	TGTGCCACCTGGGATGGAAAATATTATAAGAAACTCTTT	CATWDGKYYKKLF	TRGV4	.	TRGJ1	16	-1	-1	18
10	4.217327310989933E-5	TGTGCCACCTGGGACGTGAATTATTATAAGAAACTCTTT	CATWDVNYYKKLF	TRGV4	.	TRGJ1	13	-1	-1	17
10	4.217327310989933E-5	TGTGCCACCTGGGACGGTACTTATTATAAGAAACTCTTT	CATWDGTYYKKLF	TRGV2	.	TRGJ1	16	-1	-1	20
10	4.217327310989933E-5	TGTGCCACCTGGGACGGGTTGCGATATAAGAAACTCTTT	CATWDGLRYKKLF	TRGV2	.	TRGJ1	17	-1	-1	24
10	4.217327310989933E-5	TGTGCCACCTGGGACGGGCCTGGATATAAGAAACTCTTT	CATWDGPGYKKLF	TRGV2	.	TRGJ1	19	-1	-1	24
10	4.217327310989933E-5	TGTGCCACCTGGGACGGGATGTATTATAAGAAACTCTTT	CATWDGMYYKKLF	TRGV2	.	TRGJ1	17	-1	-1	21
10	4.217327310989933E-5	TGTGCCACCTGGGACATGGGATATTATAAGAAACTCTTT	CATWDMGYYKKLF	TRGV2	.	TRGJ1	14	-1	-1	21
10	4.217327310989933E-5	TGTGCCACCTGGGACAGCGTGGGGTATAAGAAACTCTTT	CATWDSVGYKKLF	TRGV7	.	TRGJ1	16	-1	-1	24
10	4.217327310989933E-5	TGTGCCACCTGGGACAGGCTAGGTTATAAGAAACTCTTT	CATWDRLGYKKLF	TRGV5	.	TRGJ1	18	-1	-1	23
10	4.217327310989933E-5	TGTGCCACCTGGGACAGGCGCTCCTTTAAGAAACTCTTT	CATWDRRSFKKLF	TRGV7	.	TRGJ1	18	-1	-1	26
10	4.217327310989933E-5	TGTGCCACCTGGGACAGGCGAAGGTATAAGAAACTCTTT	CATWDRRRYKKLF	TRGV5	.	TRGJ1	18	-1	-1	24
10	4.217327310989933E-5	TGTGCCACCTGGGACAGGCAAAATTATAAGAAACTCTTT	CATWDRQNYKKLF	TRGV3	.	TRGJ1	18	-1	-1	22
10	4.217327310989933E-5	TGTGCCACCTGGGACAGGATGGATTATAAGAAACTCTTT	CATWDRMDYKKLF	TRGV3	.	TRGJ1	17	-1	-1	22
10	4.217327310989933E-5	TGTGCCACCTGGGACAGGAGGTATTATAAGAAACTCTTT	CATWDRRYYKKLF	TRGV7	.	TRGJ1	17	-1	-1	21
10	4.217327310989933E-5	TGTGCCACCTGCTCGAATTATTATAAGAAACTCTTT	CATCSNYYKKLF	TRGV5	.	TRGJ1	10	-1	-1	12
10	4.217327310989933E-5	TGTGCCACCTGGCTAAGGGCCCCGAAGAAACTCTTT	CATWLRAPKKLF	TRGV4	.	TRGJ1	21	-1	-1	24
10	4.217327310989933E-5	TGTGCCACCTGGGTCCCCTATTATAAGAAACTCTTT	CATWVPYYKKLF	TRGV5	.	TRGJ1	12	-1	-1	18
10	4.217327310989933E-5	TGTGCCACCTGGGTCATTTATTATAAGAAACTCTTT	CATWVIYYKKLF	TRGV2	.	TRGJ1	12	-1	-1	17
10	4.217327310989933E-5	TGTGCCACCTGGGTCACTGGTTGGTTCAAGATATTT	CATWVTGWFKIF	TRGV4	.	TRGJP1	12	-1	-1	14
10	4.217327310989933E-5	TGTGCCACCTGGGATTGTCCTTATAAGAAACTCTTT	CATWDCPYKKLF	TRGV4	.	TRGJ1	14	-1	-1	20
10	4.217327310989933E-5	TGTGCCACCTGGGATCCCCCCAGTAAGAAACTCTTT	CATWDPPSKKLF	TRGV8	.	TRGJ1	14	-1	-1	23
10	4.217327310989933E-5	TGTGCCACCTGGGATGTTCGTTATAAGAAACTCTTT	CATWDVRYKKLF	TRGV8	.	TRGJ1	14	-1	-1	20
10	4.217327310989933E-5	TGTGCCACCTGGGATGGGCTCTATAAGAAACTCTTT	CATWDGLYKKLF	TRGV4	.	TRGJ1	18	-1	-1	21
10	4.217327310989933E-5	TGTGCCACCTGGGATGGATCTTATAAGAAACTCTTT	CATWDGSYKKLF	TRGV4	.	TRGJ1	16	-1	-1	20
10	4.217327310989933E-5	TGTGCCACCTGGGATATTGGATATAAGAAACTCTTT	CATWDIGYKKLF	TRGV5	.	TRGJ1	13	-1	-1	21
10	4.217327310989933E-5	TGTGCCACCTGGGACTTAAATTGTAAGAAACTCTTT	CATWDLNCKKLF	TRGV3	.	TRGJ1	14	-1	-1	19
10	4.217327310989933E-5	TGTGCCACCTGGGACGGTTATTATAAGAAACTCTTT	CATWDGYYKKLF	TRGV2	.	TRGJ1	16	-1	-1	17
10	4.217327310989933E-5	TGTGCCACCTGGGACGGCCCTAGTAAGAAACTCTTT	CATWDGPSKKLF	TRGV2	.	TRGJ1	19	-1	-1	23
10	4.217327310989933E-5	TGTGCCACCTGGGACATCTCTTATAAGAAACTCTTT	CATWDISYKKLF	TRGV3	.	TRGJ1	15	-1	-1	20
10	4.217327310989933E-5	TGTGCCACCTGGGACAGGATATTAACACAACTCTTT	CATWDRILTQLF	TRGV7	.	TRGJ1	17	-1	-1	28
10	4.217327310989933E-5	TGTGCCACCTGGACAGAAGGGTATAAGAAACTCTTT	CATWTEGYKKLF	TRGV7	.	TRGJ1	15	-1	-1	21
10	4.217327310989933E-5	TGTGCCACCCCCCAGTGGAGGTATAAGAAACTCTTT	CATPQWRYKKLF	TRGV4	.	TRGJ1	8	-1	-1	21
10	4.217327310989933E-5	TGTGCCACCCAAGAACTTTATTATAAGAAACTCTTT	CATQELYYKKLF	TRGV2	.	TRGJ1	8	-1	-1	17
10	4.217327310989933E-5	TGTGCCACATGGGCCCTTATCCATAAGAAACTCTTT	CATWALIHKKLF	TRGV4	.	TRGJ1	12	-1	-1	22
10	4.217327310989933E-5	TGTGCCACTTTCAAAGATTATAAGAAACTCTTT	CATFKDYKKLF	TRGV2	.	TRGJ1	7	-1	-1	16
10	4.217327310989933E-5	TGTGCCACCTGGCCTCGATGGTTCAAGATATTT	CATWPRWFKIF	TRGV4	.	TRGJP1	11	-1	-1	18
10	4.217327310989933E-5	TGTGCCACCTGGCGATGTTATAAGAAACTCTTT	CATWRCYKKLF	TRGV2	.	TRGJ1	11	-1	-1	17
10	4.217327310989933E-5	TGTGCCACCTGGGTGAATTATAAGAAACTCTTT	CATWVNYKKLF	TRGV4	.	TRGJ1	12	-1	-1	16
10	4.217327310989933E-5	TGTGCCACCTGGGGGAATTATAAGAAACTCTTT	CATWGNYKKLF	TRGV4	.	TRGJ1	12	-1	-1	16
10	4.217327310989933E-5	TGTGCCACCTGGGATACTGATAAGAAACTCTTT	CATWDTDKKLF	TRGV4	.	TRGJ1	14	-1	-1	19
10	4.217327310989933E-5	TGTGCCACCTGGGATAACGGTAAGAAACTCTTT	CATWDNGKKLF	TRGV8	.	TRGJ1	15	-1	-1	20
10	4.217327310989933E-5	TGTGCCACCCGTCTGGATTGGATCAAGACGTTT	CATRLDWIKTF	TRGV2	.	TRGJP2	8	-1	-1	15
10	4.217327310989933E-5	TGTGCCACCCGAAGGGGTTATAAGAAACTCTTT	CATRRGYKKLF	TRGV2	.	TRGJ1	8	-1	-1	17
10	4.217327310989933E-5	TGTGCTGCCCTAGGTTGGTTCAAGATATTT	CAALGWFKIF	TRGV10	.	TRGJP1	7	-1	-1	12
10	4.217327310989933E-5	TGTGCCTTGTGGGAGGCCCGACAAGAGTTG	CALWEARQEL	TRGV9	.	TRGJ1	15	-1	-1	27
10	4.217327310989933E-5	TGTGCCCGGGTGTATTATAAGAAACTCTTT	CARVYYKKLF	TRGV8	.	TRGJ1	5	-1	-1	12
10	4.217327310989933E-5	TGTGCCACCTGTGATTATAAGAAACTCTTT	CATCDYKKLF	TRGV2	.	TRGJ1	13	-1	-1	13
10	4.217327310989933E-5	TGTGCCACCTGGGCCGAAGGGAAACTCTTT	CATWAEGKLF	TRGV4	.	TRGJ1	12	-1	-1	20
10	4.217327310989933E-5	TGTGCCACCTGGGGCTATAAGAAACTCTTT	CATWGYKKLF	TRGV4	.	TRGJ1	12	-1	-1	15
10	4.217327310989933E-5	TGTGCCACCTGGGATCGAGGGAAACTCTTT	CATWDRGKLF	TRGV8	.	TRGJ1	14	-1	-1	20
10	4.217327310989933E-5	TGTGCCACCTGGGATATACTGAAACTCTTT	CATWDILKLF	TRGV8	.	TRGJ1	15	-1	-1	20
10	4.217327310989933E-5	TGTGCCACCGTGTGTTATAAGAAACTCTTT	CATVCYKKLF	TRGV4	.	TRGJ1	8	-1	-1	14
10	4.217327310989933E-5	TGTGCCACTTCATATAAGAAACTCTTT	CATSYKKLF	TRGV3	.	TRGJ1	7	-1	-1	12
10	4.217327310989933E-5	TGTGCCACCTGGTTTAAGAAACTCTTT	CATWFKKLF	TRGV2	.	TRGJ1	11	-1	-1	14
10	4.217327310989933E-5	TGTGCCACCTGGCTTAAGAAACTCTTT	CATWLKKLF	TRGV4	.	TRGJ1	11	-1	-1	14
10	4.217327310989933E-5	TGTGCCACCAATAATAAGAAACTCTTT	CATNNKKLF	TRGV8	.	TRGJ1	8	-1	-1	10
10	4.217327310989933E-5	TGTGCCACCAACTATAAGAAACTCTTT	CATNYKKLF	TRGV8	.	TRGJ1	8	-1	-1	12
10	4.217327310989933E-5	TGTGCCACATATAAGAAACTCTTT	CATYKKLF	TRGV4	.	TRGJ1	7	-1	-1	9
10	4.217327310989933E-5	TGTGCTGGGGGGGTGCTCTTT	CAGGVLF	TRGV10	.	TRGJ1	12	-1	-1	15
10	4.217327310989933E-5	TCCCATAAGAAACTCTTT	SHKKLF	TRGV4	.	TRGJ1	0	-1	-1	4
9	3.79559457989094E-5	TGTGCTGCGTGGGATAGTCCGATTTATAGTAGTGATTGGATCAAGACGTTT	CAAWDSPIYSSDWIKTF	TRGV10	.	TRGJP2	14	-1	-1	24
9	3.79559457989094E-5	TGTGCCACCTGGGACGGTGCCGGGGGGGTTTTGTGCTATAAGAAACTCTTT	CATWDGAGGVLCYKKLF	TRGV2	.	TRGJ1	20	-1	-1	36
9	3.79559457989094E-5	TGTGCCACCTGGGGCCTTACCTCCTCGAATTATTATAAGAAACTCTTT	CATWGLTSSNYYKKLF	TRGV8	.	TRGJ1	12	-1	-1	24
9	3.79559457989094E-5	TGTGCCACCTGGGATACCGACGCCAGGTTTATAGTTGGGAAACTCTTT	CATWDTDARFIVGKLF	TRGV8	.	TRGJ1	15	-1	-1	38
9	3.79559457989094E-5	TGTGCCACCTGGGACGCCCTTGCTGGTAGTGATTGGATCAAGACGTTT	CATWDALAGSDWIKTF	TRGV2	.	TRGJP2	15	-1	-1	25
9	3.79559457989094E-5	TGTGCCACCTGGGACGGGCTCGGGGGGTATTATTATAAGAAACTCTTT	CATWDGLGGYYYKKLF	TRGV2	.	TRGJ1	21	-1	-1	28
9	3.79559457989094E-5	TGTGCCACCTGGGACGGGCCTCGAAGTAGTGATTGGATCAAGACGTTT	CATWDGPRSSDWIKTF	TRGV2	.	TRGJP2	19	-1	-1	24
9	3.79559457989094E-5	TGTGCCACCTGGGTCTCTCAGCTGGGGGGGTGTAAGAAACTCTTT	CATWVSQLGGCKKLF	TRGV3	.	TRGJ1	12	-1	-1	32
9	3.79559457989094E-5	TGTGCCACCTGGGATGGGCGAGAGGTCGGGTATAAGAAACTCTTT	CATWDGREVGYKKLF	TRGV4	.	TRGJ1	18	-1	-1	30
9	3.79559457989094E-5	TGTGCCACCTGGGATGGAGGGACCGACTATTATAAGAAACTCTTT	CATWDGGTDYYKKLF	TRGV4	.	TRGJ1	16	-1	-1	27
9	3.79559457989094E-5	TGTGCCACCTGGGACCGCCTTGTGAATTATTATAAGAAACTCTTT	CATWDRLVNYYKKLF	TRGV5	.	TRGJ1	14	-1	-1	23
9	3.79559457989094E-5	TGTGCCACCTGGGACGCTCCCCGGACCTCTTATAAGAAACTCTTT	CATWDAPRTSYKKLF	TRGV3	.	TRGJ1	14	-1	-1	29
9	3.79559457989094E-5	TGTGCCACCTGGGACGCCCGGCGGCCTTATTATAAGAAACTCTTT	CATWDARRPYYKKLF	TRGV2	.	TRGJ1	15	-1	-1	26
9	3.79559457989094E-5	TGTGCCACCTGGGACGGGCTTTTGAGTGATTGGATCAAGACGTTT	CATWDGLLSDWIKTF	TRGV2	.	TRGJP2	18	-1	-1	24
9	3.79559457989094E-5	TGTGCCACCTGGGACGGGCTCCTGTGTGATTGGATCAAGACGTTT	CATWDGLLCDWIKTF	TRGV2	.	TRGJP2	18	-1	-1	25
9	3.79559457989094E-5	TGTGCCACCTGGGACGGGCCCCGGGGGCGATATAAGAAACTCTTT	CATWDGPRGRYKKLF	TRGV2	.	TRGJ1	20	-1	-1	30
9	3.79559457989094E-5	TGTGCCACCTGGGACGGGCCGGAAAGTGATTGGATCAAGACGTTT	CATWDGPESDWIKTF	TRGV2	.	TRGJP2	19	-1	-1	24
9	3.79559457989094E-5	TGTGCCACCTGGGACGGGCGGGGTAGTGATTGGATCAAGACGTTT	CATWDGRGSDWIKTF	TRGV2	.	TRGJP2	18	-1	-1	22
9	3.79559457989094E-5	TGTGCCACCTGGGACGGGCACCTGAATTATTATAAGAAACTCTTT	CATWDGHLNYYKKLF	TRGV2	.	TRGJ1	18	-1	-1	23
9	3.79559457989094E-5	TGTGCCACCTGGGACGGGGATCGGACTTATTATAAGAAACTCTTT	CATWDGDRTYYKKLF	TRGV5	.	TRGJ1	17	-1	-1	23
9	3.79559457989094E-5	TGTGCCACCTGGGACGGGGATACCACTGGTTGGTTCAAGATATTT	CATWDGDTTGWFKIF	TRGV2	.	TRGJP1	17	-1	-1	19
9	3.79559457989094E-5	TGTGCCACCTGGGACAGGCCCTACTTTTATTATAAGAAACTCTTT	CATWDRPYFYYKKLF	TRGV3	.	TRGJ1	19	-1	-1	26
9	3.79559457989094E-5	TGTGCCACCTGGGACAGGCCGGCGTGGAATTATAAGAAACTCTTT	CATWDRPAWNYKKLF	TRGV5	.	TRGJ1	19	-1	-1	28
9	3.79559457989094E-5	TGTGCCACCTGGGACAGGCAACATTGGCCTGATAAGAAACTCTTT	CATWDRQHWPDKKLF	TRGV3	.	TRGJ1	18	-1	-1	31
9	3.79559457989094E-5	TGTGCCACCTGGGAGGGGGCAAGTAGTGATTGGATCAAGACGTTT	CATWEGASSDWIKTF	TRGV8	.	TRGJP2	13	-1	-1	21
9	3.79559457989094E-5	TGTGCTGCGTGGGCCCTTAAGACGGGTTGGTTCAAGATATTT	CAAWALKTGWFKIF	TRGV10	.	TRGJP1	12	-1	-1	21
9	3.79559457989094E-5	TGTGCTGCGTGGGACTTGTTTACTGGTTGGTTCAAGATATTT	CAAWDLFTGWFKIF	TRGV10	.	TRGJP1	13	-1	-1	21
9	3.79559457989094E-5	TGTGCCACTCATGTGCCCTGGAATTATTATAAGAAACTCTTT	CATHVPWNYYKKLF	TRGV5	.	TRGJ1	7	-1	-1	20
9	3.79559457989094E-5	TGTGCCACCTGGGGGCGAGTGGGTTATTATAAGAAACTCTTT	CATWGRVGYYKKLF	TRGV4	.	TRGJ1	12	-1	-1	23
9	3.79559457989094E-5	TGTGCCACCTGGGATTTTCCGTATTATTATAAGAAACTCTTT	CATWDFPYYYKKLF	TRGV4	.	TRGJ1	14	-1	-1	19
9	3.79559457989094E-5	TGTGCCACCTGGGATGGCACGGGGTATTATAAGAAACTCTTT	CATWDGTGYYKKLF	TRGV4	.	TRGJ1	16	-1	-1	24
9	3.79559457989094E-5	TGTGCCACCTGGGATGGGCCGTGGTATTATAAGAAACTCTTT	CATWDGPWYYKKLF	TRGV4	.	TRGJ1	19	-1	-1	24
9	3.79559457989094E-5	TGTGCCACCTGGGATGGGCCACAAGGTTATAAGAAACTCTTT	CATWDGPQGYKKLF	TRGV4	.	TRGJ1	19	-1	-1	26
9	3.79559457989094E-5	TGTGCCACCTGGGATGGGCGGGGATATTATAAGAAACTCTTT	CATWDGRGYYKKLF	TRGV4	.	TRGJ1	18	-1	-1	24
9	3.79559457989094E-5	TGTGCCACCTGGGATGGGCGGGATTATTATAAGAAACTCTTT	CATWDGRDYYKKLF	TRGV4	.	TRGJ1	18	-1	-1	22
9	3.79559457989094E-5	TGTGCCACCTGGGATGGGCAGCGAGGTTATAAGAAACTCTTT	CATWDGQRGYKKLF	TRGV4	.	TRGJ1	18	-1	-1	26
9	3.79559457989094E-5	TGTGCCACCTGGGATGGGGGCTCGAGGTTTAAGAAACTCTTT	CATWDGGSRFKKLF	TRGV4	.	TRGJ1	17	-1	-1	29
9	3.79559457989094E-5	TGTGCCACCTGGGATGATGTAAATTATTATAAGAAACTCTTT	CATWDDVNYYKKLF	TRGV4	.	TRGJ1	15	-1	-1	21
9	3.79559457989094E-5	TGTGCCACCTGGGATAGGCCTTGGGGCGGAAAGAAACTCTTT	CATWDRPWGGKKLF	TRGV8	.	TRGJ1	20	-1	-1	30
9	3.79559457989094E-5	TGTGCCACCTGGGACGTTTCGACTTATTATAAGAAACTCTTT	CATWDVSTYYKKLF	TRGV2	.	TRGJ1	15	-1	-1	17
9	3.79559457989094E-5	TGTGCCACCTGGGACGCGGCCGTTTATTATAAGAAACTCTTT	CATWDAAVYYKKLF	TRGV2	.	TRGJ1	20	-1	-1	23
9	3.79559457989094E-5	TGTGCCACCTGGGACGGGTCGAATTATTATAAGAAACTCTTT	CATWDGSNYYKKLF	TRGV5	.	TRGJ1	17	-1	-1	18
9	3.79559457989094E-5	TGTGCCACCTGGGACGGGCCAGAGGATTATAAGAAACTCTTT	CATWDGPEDYKKLF	TRGV2	.	TRGJ1	19	-1	-1	25
9	3.79559457989094E-5	TGTGCCACCTGGGACGGGCAGGGTAGTTATAAGAAACTCTTT	CATWDGQGSYKKLF	TRGV2	.	TRGJ1	18	-1	-1	26
9	3.79559457989094E-5	TGTGCCACCTGGGACGGGGGGTTTTATTATAAGAAACTCTTT	CATWDGGFYYKKLF	TRGV4	.	TRGJ1	17	-1	-1	23
9	3.79559457989094E-5	TGTGCCACCTGGGACGGGGGAGATTATTATAAGAAACTCTTT	CATWDGGDYYKKLF	TRGV2	.	TRGJ1	17	-1	-1	22
9	3.79559457989094E-5	TGTGCCACCTGGGACGGAACGAATTATTATAAGAAACTCTTT	CATWDGTNYYKKLF	TRGV2	.	TRGJ1	16	-1	-1	19
9	3.79559457989094E-5	TGTGCCACCTGGGACGAGAAGAATTATTATAAGAAACTCTTT	CATWDEKNYYKKLF	TRGV4	.	TRGJ1	13	-1	-1	20
9	3.79559457989094E-5	TGTGCCACCTGGGACAGGCTGGATTATTATAAGAAACTCTTT	CATWDRLDYYKKLF	TRGV5	.	TRGJ1	18	-1	-1	22
9	3.79559457989094E-5	TGTGCCACCTGGGACAGGCTAAATTATTATAAGAAACTCTTT	CATWDRLNYYKKLF	TRGV5	.	TRGJ1	18	-1	-1	21
9	3.79559457989094E-5	TGTGCCACCTGGGAACCTTCGAATTATTATAAGAAACTCTTT	CATWEPSNYYKKLF	TRGV4	.	TRGJ1	13	-1	-1	17
9	3.79559457989094E-5	TGTGCCACCTGGACACCTTGGGGGGATTGGATCAAGACGTTT	CATWTPWGDWIKTF	TRGV2	.	TRGJP2	11	-1	-1	24
9	3.79559457989094E-5	TGTGCCACCCTGAGATCCAAGAATTATTATAAGAAACTCTTT	CATLRSKNYYKKLF	TRGV4	.	TRGJ1	15	-1	-1	20
9	3.79559457989094E-5	TGTGCCACAACGACAGGACCGAATTATTATAAGAAACTCTTT	CATTTGPNYYKKLF	TRGV4	.	TRGJ1	7	-1	-1	19
9	3.79559457989094E-5	TGTGCTGCGTGGGATTATTTTGGTTGGTTCAAGATATTT	CAAWDYFGWFKIF	TRGV10	.	TRGJP1	16	-1	-1	20
9	3.79559457989094E-5	TGTGCTGCGTGGGACAAGAGTTATTATAAGAAACTCTTT	CAAWDKSYYKKLF	TRGV10	.	TRGJ1	13	-1	-1	17
9	3.79559457989094E-5	TGTGCCACTCGTAAGACGAATTATTATAAGAAACTCTTT	CATRKTNYYKKLF	TRGV2	.	TRGJ1	7	-1	-1	16
9	3.79559457989094E-5	TGTGCCACCTGGGTGGAGGCCGGGTATAAGAAACTCTTT	CATWVEAGYKKLF	TRGV5	.	TRGJ1	12	-1	-1	24
9	3.79559457989094E-5	TGTGCCACCTGGGCCCGTGGTTATTATAAGAAACTCTTT	CATWARGYYKKLF	TRGV8	.	TRGJ1	12	-1	-1	20
9	3.79559457989094E-5	TGTGCCACCTGGGGCAGGCATGGGGCAAAGAAACTCTTT	CATWGRHGAKKLF	TRGV5	.	TRGJ1	21	-1	-1	27
9	3.79559457989094E-5	TGTGCCACCTGGGGGATGGGGTATTATAAGAAACTCTTT	CATWGMGYYKKLF	TRGV2	.	TRGJ1	12	-1	-1	21
9	3.79559457989094E-5	TGTGCCACCTGGGATCAACTGGGTTATAAGAAACTCTTT	CATWDQLGYKKLF	TRGV4	.	TRGJ1	14	-1	-1	23
9	3.79559457989094E-5	TGTGCCACCTGGGATGCCTTTTATTATAAGAAACTCTTT	CATWDAFYYKKLF	TRGV4	.	TRGJ1	15	-1	-1	20
9	3.79559457989094E-5	TGTGCCACCTGGGATGGCTCCTATTATAAGAAACTCTTT	CATWDGSYYKKLF	TRGV4	.	TRGJ1	16	-1	-1	21
9	3.79559457989094E-5	TGTGCCACCTGGGATGGGCACGGGAACAAGAAACTCTTT	CATWDGHGNKKLF	TRGV4	.	TRGJ1	18	-1	-1	27
9	3.79559457989094E-5	TGTGCCACCTGGGATGGGCAGGTCTATAAGAAACTCTTT	CATWDGQVYKKLF	TRGV4	.	TRGJ1	18	-1	-1	24
9	3.79559457989094E-5	TGTGCCACCTGGGATGACGGTGATTGGATCAAGACGTTT	CATWDDGDWIKTF	TRGV4	.	TRGJP2	15	-1	-1	19
9	3.79559457989094E-5	TGTGCCACCTGGGATACATCGGGTTATAAGAAACTCTTT	CATWDTSGYKKLF	TRGV4	.	TRGJ1	14	-1	-1	23
9	3.79559457989094E-5	TGTGCCACCTGGGATAATAGGGAGTATAAGAAACTCTTT	CATWDNREYKKLF	TRGV8	.	TRGJ1	15	-1	-1	24
9	3.79559457989094E-5	TGTGCCACCTGGGACTTAGGATATTATAAGAAACTCTTT	CATWDLGYYKKLF	TRGV2	.	TRGJ1	14	-1	-1	21
9	3.79559457989094E-5	TGTGCCACCTGGGACCCAGATGGATATAAGAAACTCTTT	CATWDPDGYKKLF	TRGV2	.	TRGJ1	14	-1	-1	24
9	3.79559457989094E-5	TGTGCCACCTGGGACCGGGCGGGATATAAGAAACTCTTT	CATWDRAGYKKLF	TRGV3	.	TRGJ1	17	-1	-1	24
9	3.79559457989094E-5	TGTGCCACCTGGGACGGTCATTATTATAAGAAACTCTTT	CATWDGHYYKKLF	TRGV2	.	TRGJ1	16	-1	-1	19
9	3.79559457989094E-5	TGTGCCACCTGGGACGGGCATAGATATAAGAAACTCTTT	CATWDGHRYKKLF	TRGV2	.	TRGJ1	18	-1	-1	24
9	3.79559457989094E-5	TGTGCCACCTGGGACGGGGTTAATTATAAGAAACTCTTT	CATWDGVNYKKLF	TRGV2	.	TRGJ1	17	-1	-1	22
9	3.79559457989094E-5	TGTGCCACCTGGGACGGATCTTATTATAAGAAACTCTTT	CATWDGSYYKKLF	TRGV2	.	TRGJ1	16	-1	-1	20
9	3.79559457989094E-5	TGTGCCACCTGGGACGGAGGTTATTATAAGAAACTCTTT	CATWDGGYYKKLF	TRGV2	.	TRGJ1	16	-1	-1	20
9	3.79559457989094E-5	TGTGCCACCTGGGACGAGGATTATTATAAGAAACTCTTT	CATWDEDYYKKLF	TRGV3	.	TRGJ1	18	-1	-1	19
9	3.79559457989094E-5	TGTGCCACCTGGGACAGCGCCCCCTGGGGGAAACTCTTT	CATWDSAPWGKLF	TRGV7	.	TRGJ1	20	-1	-1	29
9	3.79559457989094E-5	TGTGCCACCTGGGACAGGCGTCATTATAAGAAACTCTTT	CATWDRRHYKKLF	TRGV7	.	TRGJ1	18	-1	-1	22
9	3.79559457989094E-5	TGTGCCACCTGGGAGTTGGATTATTATAAGAAACTCTTT	CATWELDYYKKLF	TRGV4	.	TRGJ1	13	-1	-1	19
9	3.79559457989094E-5	TGTGCCACCTGGGAAAGGGGACCCGGCGCAAAACTCTTT	CATWERGPGAKLF	TRGV8	.	TRGJ1	17	-1	-1	30
9	3.79559457989094E-5	TGTGCCACCCCCGGAGGCTTTTATTATAAGAAACTCTTT	CATPGGFYYKKLF	TRGV3	.	TRGJ1	8	-1	-1	20
9	3.79559457989094E-5	TGTGCCGACCCTCGGGGATGTTATAAGAAACTCTTT	CADPRGCYKKLF	TRGV8	.	TRGJ1	9	-1	-1	20
9	3.79559457989094E-5	TGTGCCACCTGCCTGAATTATTATAAGAAACTCTTT	CATCLNYYKKLF	TRGV3	.	TRGJ1	10	-1	-1	14
9	3.79559457989094E-5	TGTGCCACCTGGGTCTTTCCAGGGGGGAAACTCTTT	CATWVFPGGKLF	TRGV7	.	TRGJ1	12	-1	-1	26
9	3.79559457989094E-5	TGTGCCACCTGGGCGAATTATTATAAGAAACTCTTT	CATWANYYKKLF	TRGV4	.	TRGJ1	12	-1	-1	13
9	3.79559457989094E-5	TGTGCCACCTGGGGTTATTATTATAAGAAACTCTTT	CATWGYYYKKLF	TRGV3	.	TRGJ1	12	-1	-1	16
9	3.79559457989094E-5	TGTGCCACCTGGGATTTAAGTTATAAGAAACTCTTT	CATWDLSYKKLF	TRGV8	.	TRGJ1	14	-1	-1	20
9	3.79559457989094E-5	TGTGCCACCTGGGATCTCTCCTATAAGAAACTCTTT	CATWDLSYKKLF	TRGV4	.	TRGJ1	14	-1	-1	21
9	3.79559457989094E-5	TGTGCCACCTGGGATGTTAACCCCAAGAAACTCTTT	CATWDVNPKKLF	TRGV4	.	TRGJ1	15	-1	-1	24
9	3.79559457989094E-5	TGTGCCACCTGGGATGGCGACTATAAGAAACTCTTT	CATWDGDYKKLF	TRGV4	.	TRGJ1	16	-1	-1	21
9	3.79559457989094E-5	TGTGCCACCTGGGATGGGCTGGGTAAGAAACTCTTT	CATWDGLGKKLF	TRGV4	.	TRGJ1	18	-1	-1	23
9	3.79559457989094E-5	TGTGCCACCTGGGATGGGCTGGGAAAGAAACTCTTT	CATWDGLGKKLF	TRGV4	.	TRGJ1	18	-1	-1	24
9	3.79559457989094E-5	TGTGCCACCTGGGATATTTATTATAAGAAACTCTTT	CATWDIYYKKLF	TRGV4	.	TRGJ1	14	-1	-1	17
9	3.79559457989094E-5	TGTGCCACCTGGGATAAGGTTTATAAGAAACTCTTT	CATWDKVYKKLF	TRGV8	.	TRGJ1	15	-1	-1	20
9	3.79559457989094E-5	TGTGCCACCTGGGACTTGAGTTATAAGAAACTCTTT	CATWDLSYKKLF	TRGV5	.	TRGJ1	14	-1	-1	20
9	3.79559457989094E-5	TGTGCCACCTGGGACCTCTCCCTAAAGAAACTCTTT	CATWDLSLKKLF	TRGV5	.	TRGJ1	14	-1	-1	24
9	3.79559457989094E-5	TGTGCCACCTGGGACGGGGTCTATAAGAAACTCTTT	CATWDGVYKKLF	TRGV2	.	TRGJ1	17	-1	-1	21
9	3.79559457989094E-5	TGTGCCACCTGGGACAGGCCTCTAAAGAAACTCTTT	CATWDRPLKKLF	TRGV7	.	TRGJ1	20	-1	-1	24
9	3.79559457989094E-5	TGTGCCACCTGGGACAGGCCAAGTAAGAAACTCTTT	CATWDRPSKKLF	TRGV7	.	TRGJ1	19	-1	-1	23
9	3.79559457989094E-5	TGTGCCACCTGGGACAGGCGCTATAAGAAACTCTTT	CATWDRRYKKLF	TRGV3	.	TRGJ1	18	-1	-1	21
9	3.79559457989094E-5	TGTGCCACCTGGGACAGGCGGAGTAAGAAACTCTTT	CATWDRRSKKLF	TRGV5	.	TRGJ1	18	-1	-1	23
9	3.79559457989094E-5	TGTGCCACCTGGGACAAGGGATATAAGAAACTCTTT	CATWDKGYKKLF	TRGV3	.	TRGJ1	15	-1	-1	21
9	3.79559457989094E-5	TGTGCCACCTGGAGACTTTATTATAAGAAACTCTTT	CATWRLYYKKLF	TRGV8	.	TRGJ1	11	-1	-1	17
9	3.79559457989094E-5	TGTGCCACAAACCACCATTATTATAAGAAACTCTTT	CATNHHYYKKLF	TRGV4	.	TRGJ1	7	-1	-1	16
9	3.79559457989094E-5	TGTGCCACTCGGAATTATTATAAGAAACTCTTT	CATRNYYKKLF	TRGV4	.	TRGJ1	7	-1	-1	11
9	3.79559457989094E-5	TGTGCCACCTGGGTGGTTTATAAGAAACTCTTT	CATWVVYKKLF	TRGV3	.	TRGJ1	12	-1	-1	17
9	3.79559457989094E-5	TGTGCCACCTGGGCCTGGGATAAGAAACTCTTT	CATWAWDKKLF	TRGV4	.	TRGJ1	12	-1	-1	19
9	3.79559457989094E-5	TGTGCCACCTGGGCCGGTGAAGGGAAACTCTTT	CATWAGEGKLF	TRGV8	.	TRGJ1	12	-1	-1	23
9	3.79559457989094E-5	TGTGCCACCTGGGCCAAGGGTTGGAGACTCTTT	CATWAKGWRLF	TRGV8	.	TRGJ1	12	-1	-1	23
9	3.79559457989094E-5	TGTGCCACCTGGGATTTGTATAAGAAACTCTTT	CATWDLYKKLF	TRGV4	.	TRGJ1	14	-1	-1	18
9	3.79559457989094E-5	TGTGCCACCTGGGATGTTAGAAAGAAACTCTTT	CATWDVRKKLF	TRGV8	.	TRGJ1	14	-1	-1	21
9	3.79559457989094E-5	TGTGCCACCTGGGATGGTTTAGAGAAACTCTTT	CATWDGLEKLF	TRGV4	.	TRGJ1	16	-1	-1	22
9	3.79559457989094E-5	TGTGCCACCTGGGATAGGCTTGGGAAACTCTTT	CATWDRLGKLF	TRGV8	.	TRGJ1	18	-1	-1	23
9	3.79559457989094E-5	TGTGCCACCTGGGATAAGGGTAAGAAACTCTTT	CATWDKGKKLF	TRGV8	.	TRGJ1	15	-1	-1	20
9	3.79559457989094E-5	TGTGCCACCTGGGACGCCTCCAAGAAACTCTTT	CATWDASKKLF	TRGV3	.	TRGJ1	14	-1	-1	21
9	3.79559457989094E-5	TGTGCCACCTGGGACATTCAAAAGAAACTCTTT	CATWDIQKKLF	TRGV7	.	TRGJ1	15	-1	-1	21
9	3.79559457989094E-5	TGTGCCACCTGGGACAGTGATAAGAAACTCTTT	CATWDSDKKLF	TRGV3	.	TRGJ1	16	-1	-1	19
9	3.79559457989094E-5	TGTGCCACCTGGGAGTATTATAAGAAACTCTTT	CATWEYYKKLF	TRGV4	.	TRGJ1	13	-1	-1	15
9	3.79559457989094E-5	TGTGCCACCTGGGAGGGAGATAAGAAACTCTTT	CATWEGDKKLF	TRGV4	.	TRGJ1	16	-1	-1	19
9	3.79559457989094E-5	TGTGCCACCTGGGAAAATTATAAGAAACTCTTT	CATWENYKKLF	TRGV2	.	TRGJ1	13	-1	-1	16
9	3.79559457989094E-5	TGTGCCACCCTAAATTATTATAAGAAACTCTTT	CATLNYYKKLF	TRGV4	.	TRGJ1	8	-1	-1	12
9	3.79559457989094E-5	TGTGCCACCATGAATTATTATAAGAAACTCTTT	CATMNYYKKLF	TRGV4	.	TRGJ1	8	-1	-1	11
9	3.79559457989094E-5	TGTGCCACCACCCACCCCTTTAAGAAACTCTTT	CATTHPFKKLF	TRGV8	.	TRGJ1	8	-1	-1	20
9	3.79559457989094E-5	TGTGCTGTATTACACGCGGGGATGCTCTTT	CAVLHAGMLF	TRGV10	.	TRGJ1	6	-1	-1	24
9	3.79559457989094E-5	TGTGCCACCTGGTTACCACAGAAACTCTTT	CATWLPQKLF	TRGV4	.	TRGJ1	11	-1	-1	19
9	3.79559457989094E-5	TGTGCCACCTGGTCTTATAAGAAACTCTTT	CATWSYKKLF	TRGV4	.	TRGJ1	11	-1	-1	14
9	3.79559457989094E-5	TGTGCCACCTGGGATGCAGGGAAACTCTTT	CATWDAGKLF	TRGV8	.	TRGJ1	14	-1	-1	20
9	3.79559457989094E-5	TGTGCCACCTGGGATAGGGGGAAACTCTTT	CATWDRGKLF	TRGV8	.	TRGJ1	17	-1	-1	20
9	3.79559457989094E-5	TGTGCCACCTGGGACCATAAGAAACTCTTT	CATWDHKKLF	TRGV8	.	TRGJ1	13	-1	-1	16
9	3.79559457989094E-5	TGTGCCACCTGGGAAGATAAGAAACTCTTT	CATWEDKKLF	TRGV4	.	TRGJ1	13	-1	-1	16
9	3.79559457989094E-5	TGTGCCACCTGGAATCATAAGAAACTCTTT	CATWNHKKLF	TRGV8	.	TRGJ1	14	-1	-1	13
9	3.79559457989094E-5	TGTGCCACCCCTGCGGATAAGAAACTCTTT	CATPADKKLF	TRGV8	.	TRGJ1	8	-1	-1	16
9	3.79559457989094E-5	TGTGCCAGGTTCTCCGGGAAACTCTTT	CARFSGKLF	TRGV8	.	TRGJ1	6	-1	-1	17
9	3.79559457989094E-5	TGTGCCAGGCAAACTAAGAAACTCTTT	CARQTKKLF	TRGV4	.	TRGJ1	6	-1	-1	14
8	3.3738618487919463E-5	TGTGCCTTGTGGGAGGTGCAAAGGCTGCAGGTCTTAGGAACCGGTTGGTTCAAGATATTT	CALWEVQRLQVLGTGWFKIF	TRGV9	.	TRGJP1	19	-1	-1	39
8	3.3738618487919463E-5	TGTGCCACCTGGGACAGGCGAACTGCTCCGACGATGGCACCCTTTAAGAAACTCTTT	CATWDRRTAPTMAPFKKLF	TRGV5	.	TRGJ1	18	-1	-1	44
8	3.3738618487919463E-5	TGTGCTGCGTGGGATTATAAGGGGGTGAGTACCACTGGTTGGTTCAAGATATTT	CAAWDYKGVSTTGWFKIF	TRGV10	.	TRGJP1	16	-1	-1	29
8	3.3738618487919463E-5	TGTGCTGCGTGGGATTTAGGGGAATTTACCACTGGTTGGTTCAAGATATTT	CAAWDLGEFTTGWFKIF	TRGV10	.	TRGJP1	15	-1	-1	17
8	3.3738618487919463E-5	TGTGCTGCGTGGGATTATAATGGTATAACCACTGGTTGGTTCAAGATATTT	CAAWDYNGITTGWFKIF	TRGV10	.	TRGJP1	16	-1	-1	20
8	3.3738618487919463E-5	TGTGCCACCTGGGATGGGCCTTCCCGGGATTCCATTTATAAGAAACTCTTT	CATWDGPSRDSIYKKLF	TRGV4	.	TRGJ1	19	-1	-1	35
8	3.3738618487919463E-5	TGTGCCACCTCTCTTCTGGGAAGGGTAAGGGATTATAAGAAACTCTTT	CATSLLGRVRDYKKLF	TRGV5	.	TRGJ1	9	-1	-1	31
8	3.3738618487919463E-5	TGTGCCACCTGGGACGGGCTCGTATATTGTTATTATAAGAAACTCTTT	CATWDGLVYCYYKKLF	TRGV2	.	TRGJ1	22	-1	-1	29
8	3.3738618487919463E-5	TGTGCCACCTGGGAATCGAAATCAACGAATTATTATAAGAAACTCTTT	CATWESKSTNYYKKLF	TRGV4	.	TRGJ1	13	-1	-1	25
8	3.3738618487919463E-5	TGTGCCACCTGGGCCAACTTCCAGAATTATTATAAGAAACTCTTT	CATWANFQNYYKKLF	TRGV4	.	TRGJ1	12	-1	-1	23
8	3.3738618487919463E-5	TGTGCCACCTGGGATGTCCCCAGGGATTATTATAAGAAACTCTTT	CATWDVPRDYYKKLF	TRGV4	.	TRGJ1	21	-1	-1	25
8	3.3738618487919463E-5	TGTGCCACCTGGGATGGCCTGGGGGGGTATTATAAGAAACTCTTT	CATWDGLGGYYKKLF	TRGV4	.	TRGJ1	16	-1	-1	27
8	3.3738618487919463E-5	TGTGCCACCTGGGATGGGTTGGGGGTTATTTACAAGAAACTCTTT	CATWDGLGVIYKKLF	TRGV4	.	TRGJ1	17	-1	-1	25
8	3.3738618487919463E-5	TGTGCCACCTGGGATGGGCGGTCGAATTATTATAAGAAACTCTTT	CATWDGRSNYYKKLF	TRGV4	.	TRGJ1	18	-1	-1	21
8	3.3738618487919463E-5	TGTGCCACCTGGGATGGGATATGGTTTTATTATAAGAAACTCTTT	CATWDGIWFYYKKLF	TRGV4	.	TRGJ1	17	-1	-1	26
8	3.3738618487919463E-5	TGTGCCACCTGGGACGCTGCCTGTAGTTATTATAAGAAACTCTTT	CATWDAACSYYKKLF	TRGV2	.	TRGJ1	15	-1	-1	26
8	3.3738618487919463E-5	TGTGCCACCTGGGACGGCTTTTTCTATTATTATAAGAAACTCTTT	CATWDGFFYYYKKLF	TRGV2	.	TRGJ1	16	-1	-1	25
8	3.3738618487919463E-5	TGTGCCACCTGGGACGGGTGTCAAGATTATTATAAGAAACTCTTT	CATWDGCQDYYKKLF	TRGV2	.	TRGJ1	17	-1	-1	25
8	3.3738618487919463E-5	TGTGCCACCTGGGACGGGCCCGGGAGTGATTGGATCAAGACGTTT	CATWDGPGSDWIKTF	TRGV2	.	TRGJP2	21	-1	-1	24
8	3.3738618487919463E-5	TGTGCCACCTGGGACGGGCCGGGGAATTATTATAAGAAACTCTTT	CATWDGPGNYYKKLF	TRGV2	.	TRGJ1	19	-1	-1	23
8	3.3738618487919463E-5	TGTGCCACCTGGGACGGAATACTAGGTGATTGGATCAAGACGTTT	CATWDGILGDWIKTF	TRGV2	.	TRGJP2	16	-1	-1	18
8	3.3738618487919463E-5	TGTGCCACCTGGGACAGGCTGGGCGGTGATTGGATCAAGACGTTT	CATWDRLGGDWIKTF	TRGV5	.	TRGJP2	18	-1	-1	25
8	3.3738618487919463E-5	TGTGCCACCTGGGACAGGCTACATTCGTATTATAAGAAACTCTTT	CATWDRLHSYYKKLF	TRGV7	.	TRGJ1	18	-1	-1	27
8	3.3738618487919463E-5	TGTGCCACCTGGGACAGGCCCAGGGGGGATGTGAAGAAACTCTTT	CATWDRPRGDVKKLF	TRGV3	.	TRGJ1	19	-1	-1	33
8	3.3738618487919463E-5	TGTGCCACCTGGGACAGGCCGGCGAATTATTATAAGAAACTCTTT	CATWDRPANYYKKLF	TRGV5	.	TRGJ1	19	-1	-1	22
8	3.3738618487919463E-5	TGTGCCACCTGGGACAGGCGGGGGGGACATTATAAGAAACTCTTT	CATWDRRGGHYKKLF	TRGV5	.	TRGJ1	18	-1	-1	28
8	3.3738618487919463E-5	TGTGCCACCTGGGAGCGGCCCCTGGATTATTATAAGAAACTCTTT	CATWERPLDYYKKLF	TRGV2	.	TRGJ1	21	-1	-1	25
8	3.3738618487919463E-5	TGTGCTGCGTGGGATGGCCCAGGGGGAGGGGGGAAACTCTTT	CAAWDGPGGGGKLF	TRGV10	.	TRGJ1	14	-1	-1	32
8	3.3738618487919463E-5	TGTGCCACCTGGTCAAGGCGGGCTTATTATAAGAAACTCTTT	CATWSRRAYYKKLF	TRGV5	.	TRGJ1	11	-1	-1	23
8	3.3738618487919463E-5	TGTGCCACCTGGCCCCCCCGGGTTTATTATAAGAAACTCTTT	CATWPPRVYYKKLF	TRGV7	.	TRGJ1	11	-1	-1	23
8	3.3738618487919463E-5	TGTGCCACCTGGGTCCCCAGGGGTTATTATAAGAAACTCTTT	CATWVPRGYYKKLF	TRGV4	.	TRGJ1	12	-1	-1	23
8	3.3738618487919463E-5	TGTGCCACCTGGGCGGGTCCATACCCTCTTAAGAAACTCTTT	CATWAGPYPLKKLF	TRGV5	.	TRGJ1	12	-1	-1	29
8	3.3738618487919463E-5	TGTGCCACCTGGGATCCCGCGCTTTATTATAAGAAACTCTTT	CATWDPALYYKKLF	TRGV8	.	TRGJ1	14	-1	-1	23
8	3.3738618487919463E-5	TGTGCCACCTGGGATGTGCCCCTATATTATAAGAAACTCTTT	CATWDVPLYYKKLF	TRGV4	.	TRGJ1	20	-1	-1	24
8	3.3738618487919463E-5	TGTGCCACCTGGGATGGTTTCAATTATTATAAGAAACTCTTT	CATWDGFNYYKKLF	TRGV4	.	TRGJ1	16	-1	-1	18
8	3.3738618487919463E-5	TGTGCCACCTGGGATGGCCCGAATTATTATAAGAAACTCTTT	CATWDGPNYYKKLF	TRGV4	.	TRGJ1	19	-1	-1	19
8	3.3738618487919463E-5	TGTGCCACCTGGGATGGGCTTCGGGGTTATAAGAAACTCTTT	CATWDGLRGYKKLF	TRGV4	.	TRGJ1	18	-1	-1	26
8	3.3738618487919463E-5	TGTGCCACCTGGGATGGGCCGAATTATTATAAGAAACTCTTT	CATWDGPNYYKKLF	TRGV4	.	TRGJ1	19	-1	-1	19
8	3.3738618487919463E-5	TGTGCCACCTGGGATGGGCGGCGTTATTATAAGAAACTCTTT	CATWDGRRYYKKLF	TRGV4	.	TRGJ1	18	-1	-1	23
8	3.3738618487919463E-5	TGTGCCACCTGGGATATGCCTCTCGATTATAAGAAACTCTTT	CATWDMPLDYKKLF	TRGV8	.	TRGJ1	23	-1	-1	25
8	3.3738618487919463E-5	TGTGCCACCTGGGATATGACGGGGTATTATAAGAAACTCTTT	CATWDMTGYYKKLF	TRGV8	.	TRGJ1	15	-1	-1	24
8	3.3738618487919463E-5	TGTGCCACCTGGGATAGGCCGGATTATTATAAGAAACTCTTT	CATWDRPDYYKKLF	TRGV8	.	TRGJ1	19	-1	-1	19
8	3.3738618487919463E-5	TGTGCCACCTGGGATAACTCCCCTTATTATAAGAAACTCTTT	CATWDNSPYYKKLF	TRGV8	.	TRGJ1	15	-1	-1	23
8	3.3738618487919463E-5	TGTGCCACCTGGGATAAAGGGGGGTATTATAAGAAACTCTTT	CATWDKGGYYKKLF	TRGV8	.	TRGJ1	15	-1	-1	24
8	3.3738618487919463E-5	TGTGCCACCTGGGACGGTAGTAGTGATTGGATCAAGACGTTT	CATWDGSSDWIKTF	TRGV2	.	TRGJP2	16	-1	-1	17
8	3.3738618487919463E-5	TGTGCCACCTGGGACGGTAAGAATTATTATAAGAAACTCTTT	CATWDGKNYYKKLF	TRGV3	.	TRGJ1	14	-1	-1	20
8	3.3738618487919463E-5	TGTGCCACCTGGGACGGCAAGAATTATTATAAGAAACTCTTT	CATWDGKNYYKKLF	TRGV2	.	TRGJ1	16	-1	-1	20
8	3.3738618487919463E-5	TGTGCCACCTGGGACGGGCTGGATTATTATAAGAAACTCTTT	CATWDGLDYYKKLF	TRGV2	.	TRGJ1	18	-1	-1	22
8	3.3738618487919463E-5	TGTGCCACCTGGGACGGGCTAGTGAATTATAAGAAACTCTTT	CATWDGLVNYKKLF	TRGV2	.	TRGJ1	18	-1	-1	25
8	3.3738618487919463E-5	TGTGCCACCTGGGACGGGCCGGGGTATTATAAGAAACTCTTT	CATWDGPGYYKKLF	TRGV2	.	TRGJ1	19	-1	-1	24
8	3.3738618487919463E-5	TGTGCCACCTGGGACGGGACGCCTTATTATAAGAAACTCTTT	CATWDGTPYYKKLF	TRGV2	.	TRGJ1	17	-1	-1	23
8	3.3738618487919463E-5	TGTGCCACCTGGGACGGGAAGAATTATTATAAGAAACTCTTT	CATWDGKNYYKKLF	TRGV2	.	TRGJ1	17	-1	-1	20
8	3.3738618487919463E-5	TGTGCCACCTGGGACGACGGCAATTATTATAAGAAACTCTTT	CATWDDGNYYKKLF	TRGV3	.	TRGJ1	14	-1	-1	21
8	3.3738618487919463E-5	TGTGCCACCTGGGACGAGCTGAATTATTATAAGAAACTCTTT	CATWDELNYYKKLF	TRGV2	.	TRGJ1	18	-1	-1	20
8	3.3738618487919463E-5	TGTGCCACCTGGGACGAGAGTAGTGATTGGATCAAGACGTTT	CATWDESSDWIKTF	TRGV2	.	TRGJP2	15	-1	-1	18
8	3.3738618487919463E-5	TGTGCCACCTGGGACAGGCTGAATTATTATAAGAAACTCTTT	CATWDRLNYYKKLF	TRGV3	.	TRGJ1	18	-1	-1	20
8	3.3738618487919463E-5	TGTGCCACCTGGGACAGGCCGGGAAATTATAAGAAACTCTTT	CATWDRPGNYKKLF	TRGV3	.	TRGJ1	19	-1	-1	25
8	3.3738618487919463E-5	TGTGCCACCTGGGACAGGAGGAGCCCTTATAAGAAACTCTTT	CATWDRRSPYKKLF	TRGV5	.	TRGJ1	17	-1	-1	26
8	3.3738618487919463E-5	TGTGCCACCTGGGACAGGAAGGGTTATTATAAGAAACTCTTT	CATWDRKGYYKKLF	TRGV5	.	TRGJ1	17	-1	-1	23
8	3.3738618487919463E-5	TGTGCCACCTGGGAGGGGAACACTGATTATAAGAAACTCTTT	CATWEGNTDYKKLF	TRGV2	.	TRGJ1	17	-1	-1	25
8	3.3738618487919463E-5	TGTGCCACCTGGGAATACCCCCTTTATTATAAGAAACTCTTT	CATWEYPLYYKKLF	TRGV2	.	TRGJ1	13	-1	-1	23
8	3.3738618487919463E-5	TGTGCCACTTTTTCGCGCGGTTATTATAAGAAACTCTTT	CATFSRGYYKKLF	TRGV4	.	TRGJ1	7	-1	-1	20
8	3.3738618487919463E-5	TGTGCCACCTGGGTTTCGAATTATTATAAGAAACTCTTT	CATWVSNYYKKLF	TRGV4	.	TRGJ1	12	-1	-1	14
8	3.3738618487919463E-5	TGTGCCACCTGGGTTAAGAATTATTATAAGAAACTCTTT	CATWVKNYYKKLF	TRGV8	.	TRGJ1	15	-1	-1	17
8	3.3738618487919463E-5	TGTGCCACCTGGGCTACGAATTATTATAAGAAACTCTTT	CATWATNYYKKLF	TRGV5	.	TRGJ1	12	-1	-1	16
8	3.3738618487919463E-5	TGTGCCACCTGGGCCGGAGACTATTATAAGAAACTCTTT	CATWAGDYYKKLF	TRGV2	.	TRGJ1	16	-1	-1	21
8	3.3738618487919463E-5	TGTGCCACCTGGGGTTGGGGAGATTGGATCAAGACGTTT	CATWGWGDWIKTF	TRGV2	.	TRGJP2	12	-1	-1	21
8	3.3738618487919463E-5	TGTGCCACCTGGGGTACAAGCGTAAAAGGGAAACTCTTT	CATWGTSVKGKLF	TRGV4	.	TRGJ1	12	-1	-1	29
8	3.3738618487919463E-5	TGTGCCACCTGGGGCCGAAATTATTATAAGAAACTCTTT	CATWGRNYYKKLF	TRGV4	.	TRGJ1	12	-1	-1	18
8	3.3738618487919463E-5	TGTGCCACCTGGGATGCCAGGGGATATAAGAAACTCTTT	CATWDARGYKKLF	TRGV4	.	TRGJ1	15	-1	-1	24
8	3.3738618487919463E-5	TGTGCCACCTGGGATGCGAAGGGTAATAAGAAACTCTTT	CATWDAKGNKKLF	TRGV4	.	TRGJ1	15	-1	-1	25
8	3.3738618487919463E-5	TGTGCCACCTGGGATGGTCCCTGTTATAAGAAACTCTTT	CATWDGPCYKKLF	TRGV4	.	TRGJ1	20	-1	-1	23
8	3.3738618487919463E-5	TGTGCCACCTGGGATGGGCCGAATTATAAGAAACTCTTT	CATWDGPNYKKLF	TRGV4	.	TRGJ1	19	-1	-1	22
8	3.3738618487919463E-5	TGTGCCACCTGGGATGGGCGGGCTTATAAGAAACTCTTT	CATWDGRAYKKLF	TRGV4	.	TRGJ1	18	-1	-1	23
8	3.3738618487919463E-5	TGTGCCACCTGGGATGGGCGACCCAAAAAGAAACTCTTT	CATWDGRPKKKLF	TRGV4	.	TRGJ1	18	-1	-1	27
8	3.3738618487919463E-5	TGTGCCACCTGGGATGGGAACATTTATAAGAAACTCTTT	CATWDGNIYKKLF	TRGV4	.	TRGJ1	17	-1	-1	23
8	3.3738618487919463E-5	TGTGCCACCTGGGATGGACTTTATTATAAGAAACTCTTT	CATWDGLYYKKLF	TRGV4	.	TRGJ1	16	-1	-1	20
8	3.3738618487919463E-5	TGTGCCACCTGGGATGAATGCCCCTATAAGAAACTCTTT	CATWDECPYKKLF	TRGV4	.	TRGJ1	15	-1	-1	24
8	3.3738618487919463E-5	TGTGCCACCTGGGATATGAATTATTATAAGAAACTCTTT	CATWDMNYYKKLF	TRGV8	.	TRGJ1	15	-1	-1	17
8	3.3738618487919463E-5	TGTGCCACCTGGGATAGACCGGGTTATAAGAAACTCTTT	CATWDRPGYKKLF	TRGV8	.	TRGJ1	19	-1	-1	23
8	3.3738618487919463E-5	TGTGCCACCTGGGACCGATCTTATTATAAGAAACTCTTT	CATWDRSYYKKLF	TRGV2	.	TRGJ1	14	-1	-1	20
8	3.3738618487919463E-5	TGTGCCACCTGGGACCGAAATTATTATAAGAAACTCTTT	CATWDRNYYKKLF	TRGV4	.	TRGJ1	13	-1	-1	18
[truncated: 2,594 more rows]
