# Supplementary material for: Dissection of the Human T-Cell Receptor γ Gene Repertoire in the Brain and Peripheral Blood Identifies Age- and Alzheimer's Disease-Associated Clonotype Profiles
Source: Front Immunol. 2020 Jan 29;11:12. doi: 10.3389/fimmu.2020.00012 (PMC7025544; doi:10.3389/fimmu.2020.00012)
Supplement: Supplementary file 5 [file Data_Sheet_2.zip › repertoires_corrected_and_decontaminated/20.txt]

count	freq	cdr3nt	cdr3aa	v	d	j	VEnd	DStart	DEnd	JStart
3758	0.03022990170053252	TGTGCCTTGTGGGAGGCTAAGAAACTCTTT	CALWEAKKLF	TRGV9	.	TRGJ1	15	-1	-1	17
862	0.006934054088839551	TGTGCTGCGTGGGATTATTATAAGAAACTCTTT	CAAWDYYKKLF	TRGV10	.	TRGJ1	16	-1	-1	13
621	0.004995414836623389	TGTGCCTTGTGGGAGAAGAAACTCTTT	CALWEKKLF	TRGV9	.	TRGJ1	14	-1	-1	15
587	0.0047219138632816895	TGTGCCTTGTGGGAGGTGCATTATAAGAAACTCTTT	CALWEVHYKKLF	TRGV9	.	TRGJ1	19	-1	-1	19
507	0.004078382161301221	TGTGCCTTGTGGGAGGTGCGGGGGGAGTTGGGCAAAAAAATCAAGGTATTT	CALWEVRGELGKKIKVF	TRGV9	.	TRGJP	18	-1	-1	24
494	0.003973808259729395	TGTGCCTTGTGGGAGGTGCGTTATTATAAGAAACTCTTT	CALWEVRYYKKLF	TRGV9	.	TRGJ1	18	-1	-1	20
474	0.003812925334234278	TGTGCCTTAAAACTCTTT	CALKLF	TRGV9	.	TRGJ1	7	-1	-1	9
453	0.0036439982624644047	TGTGCCTTGTGGGAGGATTATTATAAGAAACTCTTT	CALWEDYYKKLF	TRGV9	.	TRGJ1	15	-1	-1	16
443	0.003563556799716846	TGTGCCTTGTGGGCTTCAAGAGAGAAACTCTTT	CALWASREKLF	TRGV9	.	TRGJ1	12	-1	-1	22
423	0.003402673874221729	TGTGCCTTGTGGGAGGTGCGTAGAGATTGGTTCAAGATATTT	CALWEVRRDWFKIF	TRGV9	.	TRGJP1	18	-1	-1	26
423	0.003402673874221729	TGTGCCTTTGATAAGTGGAAACTCTTT	CAFDKWKLF	TRGV9	.	TRGJ1	7	-1	-1	17
396	0.0031854819248033207	TGTGCCTTGTGCCCTAATAAGAAACTCTTT	CALCPNKKLF	TRGV9	.	TRGJ1	10	-1	-1	16
375	0.0030165548530334475	TGTGCCTTGTGGGAGGTGCGGGGTTATAAGAAACTCTTT	CALWEVRGYKKLF	TRGV9	.	TRGJ1	18	-1	-1	23
355	0.00285567192753833	TGTGCCTTGTGGGAGTTCAGCGAGAAACTCTTT	CALWEFSEKLF	TRGV9	.	TRGJ1	14	-1	-1	22
349	0.002807407049889795	TGTGCCTTGTGGGATTTTGAAGATTATTATAAGAAACTCTTT	CALWDFEDYYKKLF	TRGV9	.	TRGJ1	13	-1	-1	22
346	0.0027832746110655277	TGTGCCTTGTGGGAGGCGGGTTATTATAAGAAACTCTTT	CALWEAGYYKKLF	TRGV9	.	TRGJ1	15	-1	-1	20
346	0.0027832746110655277	TGTGCCTTGTGGGAGGGGAATTATTATAAGAAACTCTTT	CALWEGNYYKKLF	TRGV9	.	TRGJ1	15	-1	-1	17
336	0.002702833148317969	TGTGCCCCTAAGAAACTCTTT	CAPKKLF	TRGV9	.	TRGJ1	5	-1	-1	8
325	0.0026143475392956545	TGTGCCTTGTGGGAGGCGCAAGAGTTGGGCAAAAAAATCAAGGTATTT	CALWEAQELGKKIKVF	TRGV9	.	TRGJP	19	-1	-1	17
325	0.0026143475392956545	TGTGCCTTGGTCAAGAAACTCTTT	CALVKKLF	TRGV9	.	TRGJ1	8	-1	-1	12
323	0.002598259246746143	TGTGCCTTGTGGGAGGTGCATTATTATAAGAAACTCTTT	CALWEVHYYKKLF	TRGV9	.	TRGJ2	19	-1	-1	19
317	0.002549994369097608	TGTGCCTTGTGGGAGGTGGAGTATAAGAAACTCTTT	CALWEVEYKKLF	TRGV9	.	TRGJ1	17	-1	-1	21
316	0.0025419502228228516	TGTGCCTTGTGGGAGGTGAAGAAGAAACTCTTT	CALWEVKKKLF	TRGV9	.	TRGJ1	17	-1	-1	21
314	0.00252586193027334	TGTGCCTTGTGGCTTAAGAAACTCTTT	CALWLKKLF	TRGV9	.	TRGJ2	11	-1	-1	14
307	0.002469552906350049	TGTGCCTTGTGTAGGAAACTCTTT	CALCRKLF	TRGV9	.	TRGJ2	10	-1	-1	11
305	0.0024534646138005376	TGTGCCTTGTGGGAGGTAAATAAACTCTTT	CALWEVNKLF	TRGV9	.	TRGJ1	16	-1	-1	18
304	0.0024454204675257813	TGTGCCTTGTGGGAGGTGCCTTATTATAAGAAACTCTTT	CALWEVPYYKKLF	TRGV9	.	TRGJ2	18	-1	-1	20
301	0.002421288028701514	TGTGCCTTGTGGGAGGTGCCCGCGTTGGGCAAAAAAATCAAGGTATTT	CALWEVPALGKKIKVF	TRGV9	.	TRGJP	18	-1	-1	23
298	0.002397155589877246	TGTGCCTTGTGGGAGGAGAATTATTATAAGAAACTCTTT	CALWEENYYKKLF	TRGV9	.	TRGJ1	15	-1	-1	17
291	0.0023408465659539553	TGTGCCTTGTGGGAGGCTCAAGAGTTGGGCAAAAAAATCAAGGTATTT	CALWEAQELGKKIKVF	TRGV9	.	TRGJP	15	-1	-1	18
291	0.0023408465659539553	TGTGCCTTGTGGGAGTCTCATAAGAAACTCTTT	CALWESHKKLF	TRGV9	.	TRGJ1	14	-1	-1	19
288	0.0023167141271296875	TGTGCCTTGTGGGAGGTGTTTAAGAAACTCTTT	CALWEVFKKLF	TRGV9	.	TRGJ1	17	-1	-1	20
287	0.0023086699808549317	TGTGCTGCGTGGGATTATAAGAAACTCTTT	CAAWDYKKLF	TRGV10	.	TRGJ2	16	-1	-1	13
285	0.00229258168830542	TGTGCCTTGTGGGAGGTGCATAGAGAGAAACTCTTT	CALWEVHREKLF	TRGV9	.	TRGJ1	19	-1	-1	25
284	0.0022845375420306644	TGTGCCTTGTGGGAGGTGCGTTATAAGAAACTCTTT	CALWEVRYKKLF	TRGV9	.	TRGJ1	18	-1	-1	20
274	0.0022040960792831057	TGTGCCTTGTGGGAGAAGGGGAAACTCTTT	CALWEKGKLF	TRGV9	.	TRGJ1	14	-1	-1	20
273	0.00219605193300835	TGTGCCTTGTGGTATAAGAAACTCTTT	CALWYKKLF	TRGV9	.	TRGJ1	11	-1	-1	12
273	0.00219605193300835	TGTGCCACCTGGGATTATTATAAGAAACTCTTT	CATWDYYKKLF	TRGV4	.	TRGJ1	14	-1	-1	13
265	0.002131698762810303	TGTGCCTTGTGGGAGGTGAGGGATTATAAGAAACTCTTT	CALWEVRDYKKLF	TRGV9	.	TRGJ1	17	-1	-1	22
249	0.0020029924224142094	TGTGCCTTGTGGGAGGTGGGGTATAAGAAACTCTTT	CALWEVGYKKLF	TRGV9	.	TRGJ1	17	-1	-1	21
246	0.0019788599835899416	TGTGCCTTGTGCCATTATTATAAGAAACTCTTT	CALCHYYKKLF	TRGV9	.	TRGJ2	10	-1	-1	13
240	0.0019305951059414065	TGTGCCTTGTGGGTGAATTATTATAAGAAACTCTTT	CALWVNYYKKLF	TRGV9	.	TRGJ1	12	-1	-1	14
240	0.0019305951059414065	TGTGCCTTGTGGGAGGTTTATTATAAGAAACTCTTT	CALWEVYYKKLF	TRGV9	.	TRGJ1	16	-1	-1	17
238	0.0019145068133918947	TGTGCCTTGTGGGAGGAGTGGGGTTATTATAAGAAACTCTTT	CALWEEWGYYKKLF	TRGV9	.	TRGJ1	15	-1	-1	23
237	0.001906462667117139	TGTGCCTTGTGGGAGGTTAAGAAACTCTTT	CALWEVKKLF	TRGV9	.	TRGJ1	16	-1	-1	17
234	0.0018823302282928714	TGTGCCTTGTGGGAGGTGCAACCTTATAAGAAACTCTTT	CALWEVQPYKKLF	TRGV9	.	TRGJ2	23	-1	-1	23
232	0.0018662419357433596	TGTGCCTTGGGGCTCTTT	CALGLF	TRGV9	.	TRGJ2	11	-1	-1	12
231	0.0018581977894686038	TGTGCCTTGTGGCCCTCCTCTTATTATTATAAGAAACTCTTT	CALWPSSYYYKKLF	TRGV9	.	TRGJ1	11	-1	-1	22
228	0.0018340653506443362	TGTGCCTTGTGGGAGCCGAATTATTATAAGAAACTCTTT	CALWEPNYYKKLF	TRGV9	.	TRGJ1	14	-1	-1	16
224	0.0018018887655453127	TGTGCCTTGTGGGAGGTCCTCTATTATAAGAAACTCTTT	CALWEVLYYKKLF	TRGV9	.	TRGJ1	16	-1	-1	21
221	0.001777756326721045	TGTGCCTTGTGGGAGGGTAAGAAACTCTTT	CALWEGKKLF	TRGV9	.	TRGJ1	15	-1	-1	17
220	0.0017697121804462893	TGTGCTGCGTGGGACGCCCGGCCGAATTATTATAAGAAACTCTTT	CAAWDARPNYYKKLF	TRGV10	.	TRGJ1	13	-1	-1	22
220	0.0017697121804462893	TGTGCCTTGTGGGAGGCTTATTATAAGAAACTCTTT	CALWEAYYKKLF	TRGV9	.	TRGJ1	15	-1	-1	17
219	0.0017616680341715333	TGTGCTGCGTGGGATAAGAAACTCTTT	CAAWDKKLF	TRGV10	.	TRGJ1	14	-1	-1	13
218	0.0017536238878967775	TGTGCCTTGTGGGAGGTGTCTAAGATTTATAAGAAACTCTTT	CALWEVSKIYKKLF	TRGV9	.	TRGJ1	17	-1	-1	26
212	0.0017053590102482424	TGTGCCTTGTGGGAGGTGCACTCCCTCTTT	CALWEVHSLF	TRGV9	.	TRGJ1	24	-1	-1	24
206	0.0016570941325997073	TGTGCCTTGCAAGTGCTCTTT	CALQVLF	TRGV9	.	TRGJ1	8	-1	-1	15
204	0.0016410058400501955	TGTGCCTTGTGCGTGAAACTCTTT	CALCVKLF	TRGV9	.	TRGJ1	10	-1	-1	14
202	0.0016249175475006837	TGTGCCTTGTGGGGGCCGAATTATTATAAGAAACTCTTT	CALWGPNYYKKLF	TRGV9	.	TRGJ2	12	-1	-1	16
201	0.001616873401225928	TGTGCCTTGTGGGAGGTAAAGGGGAATTATTATAAGAAACTCTTT	CALWEVKGNYYKKLF	TRGV9	.	TRGJ1	16	-1	-1	23
198	0.0015927409624016604	TGTGCCTTGTGGGAGGTGCACTATAAGAAACTCTTT	CALWEVHYKKLF	TRGV9	.	TRGJ1	20	-1	-1	21
198	0.0015927409624016604	TGTGCCTTGTGGGAGGTGTTCGGGAAACTCTTT	CALWEVFGKLF	TRGV9	.	TRGJ1	17	-1	-1	23
198	0.0015927409624016604	TGTGCCTTGTGGAAACTCTTT	CALWKLF	TRGV9	.	TRGJ1	11	-1	-1	11
197	0.0015846968161269044	TGTGCCTTGTGGGAGGTTGATAAGAAACTCTTT	CALWEVDKKLF	TRGV9	.	TRGJ1	16	-1	-1	19
197	0.0015846968161269044	TGTGCCTTGTGGGAGGCCTTGAGGGAACTCTTT	CALWEALRELF	TRGV9	.	TRGJ1	15	-1	-1	25
195	0.0015686085235773928	TGTGCCTTGTGGGAGGGTAAACTCTTT	CALWEGKLF	TRGV9	.	TRGJ2	15	-1	-1	18
192	0.0015444760847531252	TGTGCCTTGTGGGAGGTGCGGAGGAAACTCTTT	CALWEVRRKLF	TRGV9	.	TRGJ1	18	-1	-1	23
190	0.0015283877922036134	TGTGCCTTCAAGAAACTCTTT	CAFKKLF	TRGV9	.	TRGJ1	7	-1	-1	9
188	0.0015122994996541017	TGTGCCTTGCGGCTCTTT	CALRLF	TRGV9	.	TRGJ1	11	-1	-1	12
187	0.0015042553533793459	TGTGCCTTGTGGGAGGTGTTGCTCTTT	CALWEVLLF	TRGV9	.	TRGJ1	17	-1	-1	21
184	0.0014801229145550783	TGTGCCTTGTGGGAGGTGCAGGGGCTCTTT	CALWEVQGLF	TRGV9	.	TRGJ1	19	-1	-1	24
183	0.0014720787682803223	TGTGCCTTGTGGGAGGTGCCCAAGAAACTCTTT	CALWEVPKKLF	TRGV9	.	TRGJ1	18	-1	-1	21
178	0.0014318580369065432	TGTGCCTTGTGGGAGGTTCATTATTATAAGAAACTCTTT	CALWEVHYYKKLF	TRGV9	.	TRGJ1	19	-1	-1	19
178	0.0014318580369065432	TGTGCCTTGTGGGAGGTGCGAGGGAAACTCTTT	CALWEVRGKLF	TRGV9	.	TRGJ1	18	-1	-1	23
177	0.0014238138906317872	TGTGCCTTGTGGGAGGTGCGTGGGAAACTCTTT	CALWEVRGKLF	TRGV9	.	TRGJ1	18	-1	-1	23
177	0.0014238138906317872	TGTGCCTTGTGGGAGGTGGTACTCTTT	CALWEVVLF	TRGV9	.	TRGJ1	17	-1	-1	20
176	0.0014157697443570314	TGTGCCTTGTGGGAGGTGAAGAAACTCTTT	CALWEVKKLF	TRGV9	.	TRGJ1	17	-1	-1	18
176	0.0014157697443570314	TGTGCCTTGTGGGAAGAGAAACTCTTT	CALWEEKLF	TRGV9	.	TRGJ1	13	-1	-1	16
175	0.0014077255980822756	TGTGCCTTGTGGGAGGTCTATAAGAAACTCTTT	CALWEVYKKLF	TRGV9	.	TRGJ1	16	-1	-1	18
175	0.0014077255980822756	TGTGCCTTGTGGGCACGAGGGAAACTCTTT	CALWARGKLF	TRGV9	.	TRGJ1	12	-1	-1	20
173	0.0013916373055327638	TGTGCCTCCGCCGAGAAACTCTTT	CASAEKLF	TRGV9	.	TRGJ1	6	-1	-1	13
172	0.0013835931592580078	TGTGCCTTGTGGGAGTCTTGTAAGAAACTCTTT	CALWESCKKLF	TRGV9	.	TRGJ1	14	-1	-1	17
172	0.0013835931592580078	TGTGCCTTGTGGGCGATTAAGAAACTCTTT	CALWAIKKLF	TRGV9	.	TRGJ1	12	-1	-1	17
172	0.0013835931592580078	TGTGCCTTGTGCGATGTGAAACTCTTT	CALCDVKLF	TRGV9	.	TRGJ1	23	-1	-1	17
171	0.001375549012983252	TGTGCCTTGAAACTCTTT	CALKLF	TRGV9	.	TRGJ1	8	-1	-1	8
170	0.0013675048667084963	TGTGCCTTGTGGGAGGTGGTGCGTGGCTATAAGAAACTCTTT	CALWEVVRGYKKLF	TRGV9	.	TRGJ1	17	-1	-1	27
170	0.0013675048667084963	TGTGCCTTGTGGGAGGAGATAAGATGTCTCTTT	CALWEEIRCLF	TRGV9	.	TRGJ1	15	-1	-1	27
169	0.0013594607204337403	TGTGCCACCCTGCAGAAACTCTTT	CATLQKLF	TRGV9	.	TRGJ1	5	-1	-1	13
167	0.0013433724278842287	TGTGCCTTGTGGGAGGTGCGGTGTTATAAGAAACTCTTT	CALWEVRCYKKLF	TRGV9	.	TRGJ1	18	-1	-1	23
167	0.0013433724278842287	TGTGCCTTGTGGGAGGTGAGTTATAAGAAACTCTTT	CALWEVSYKKLF	TRGV9	.	TRGJ1	17	-1	-1	20
166	0.0013353282816094727	TGTGCCTTGTGGGAGGTCGACCGCAAGAAACTCTTT	CALWEVDRKKLF	TRGV9	.	TRGJ1	16	-1	-1	24
164	0.0013192399890599611	TGTGCCTTGTGGGAGGTCCCCTCGAATTATTATAAGAAACTCTTT	CALWEVPSNYYKKLF	TRGV9	.	TRGJ1	22	-1	-1	21
164	0.0013192399890599611	TGTGCCTTGTGGGCAGAGAAACTCTTT	CALWAEKLF	TRGV9	.	TRGJ1	12	-1	-1	16
163	0.0013111958427852051	TGTGCCTTGTGGGGCTCCAAGAAACTCTTT	CALWGSKKLF	TRGV9	.	TRGJ1	12	-1	-1	18
161	0.0012951075502356936	TGTGCCTTGTGGGAGGTGCGCGGAAAGTTGGGCAAAAAAATCAAGGTATTT	CALWEVRGKLGKKIKVF	TRGV9	.	TRGJP	18	-1	-1	25
161	0.0012951075502356936	TGTGCCTTGTGGGACCTTCGGTATAAGAAACTCTTT	CALWDLRYKKLF	TRGV9	.	TRGJ1	13	-1	-1	21
160	0.0012870634039609376	TGTGCCTTGTGGGAGGTTCCTAAGAAACTCTTT	CALWEVPKKLF	TRGV9	.	TRGJ1	16	-1	-1	20
160	0.0012870634039609376	TGTGCCTTGTGGGAGGTGCATGGGAAACTCTTT	CALWEVHGKLF	TRGV9	.	TRGJ1	19	-1	-1	23
160	0.0012870634039609376	TGTGCCTCACTCAAGAAACTCTTT	CASLKKLF	TRGV9	.	TRGJ1	6	-1	-1	12
159	0.0012790192576861818	TGTGCCTTGTGGGAGGTGCAGGAGTTGGGCAAAAAAATCAAGGTATTT	CALWEVQELGKKIKVF	TRGV9	.	TRGJP	19	-1	-1	17
158	0.0012709751114114258	TGTGCCTTGTGGGAGGTGCCTAAGAAACTCTTT	CALWEVPKKLF	TRGV9	.	TRGJ1	18	-1	-1	20
158	0.0012709751114114258	TGTGCCTTGTGGGAGGCGTATAAGAAACTCTTT	CALWEAYKKLF	TRGV9	.	TRGJ1	15	-1	-1	18
157	0.00126293096513667	TGTGCCTTGTGGGAGCTGCGCTATTATAAGAAACTCTTT	CALWELRYYKKLF	TRGV9	.	TRGJ1	18	-1	-1	21
157	0.00126293096513667	TGTGCCTTGTGGGAGGATGGTAGGGATAAGAAACTCTTT	CALWEDGRDKKLF	TRGV9	.	TRGJ1	15	-1	-1	25
157	0.00126293096513667	TGTGCCTTGTGGGCGGAATATAAGAAACTCTTT	CALWAEYKKLF	TRGV9	.	TRGJ1	15	-1	-1	18
157	0.00126293096513667	TGTGCCTTGTGGGACGCCGATAAGAAACTCTTT	CALWDADKKLF	TRGV9	.	TRGJ1	13	-1	-1	19
157	0.00126293096513667	TGTGCCTTGTGGGATTGTAAGAAACTCTTT	CALWDCKKLF	TRGV9	.	TRGJ1	13	-1	-1	13
157	0.00126293096513667	TGTGCCTTGGGACGGGGGAAACTCTTT	CALGRGKLF	TRGV9	.	TRGJ2	8	-1	-1	17
157	0.00126293096513667	TGTGCCCCCGTTTCTAGGAAACTCTTT	CAPVSRKLF	TRGV9	.	TRGJ1	5	-1	-1	11
157	0.00126293096513667	TGTGCCTTGGATAAGAAACTCTTT	CALDKKLF	TRGV9	.	TRGJ1	8	-1	-1	10
157	0.00126293096513667	TGTGCCTTGTGGGAGGTGCTGAAACTCTTT	CALWEVLKLF	TRGV9	.	TRGJ1	18	-1	-1	20
156	0.0012548868188619142	TGTGCCTTGTGGGAAGGCTATTATAAGAAACTCTTT	CALWEGYYKKLF	TRGV9	.	TRGJ1	13	-1	-1	18
155	0.0012468426725871582	TGTGCCTTGTGGGAGGTATGGCATAAGAAACTCTTT	CALWEVWHKKLF	TRGV9	.	TRGJ1	16	-1	-1	22
155	0.0012468426725871582	TGTGCCTTGTGGGAGGCCCACACTAAGAAACTCTTT	CALWEAHTKKLF	TRGV9	.	TRGJ1	15	-1	-1	23
155	0.0012468426725871582	TGTGCCTTGGCCGTATACCTAGGGAAACTCTTT	CALAVYLGKLF	TRGV9	.	TRGJ1	8	-1	-1	23
155	0.0012468426725871582	TGTGCCTTGGAAGGTATAAGGAAACTCTTT	CALEGIRKLF	TRGV9	.	TRGJ1	8	-1	-1	14
155	0.0012468426725871582	TGTGCCTTGTGGTCTGAGAAACTCTTT	CALWSEKLF	TRGV9	.	TRGJ1	11	-1	-1	16
155	0.0012468426725871582	TGTGCCTTGTGGGTGAAGAAACTCTTT	CALWVKKLF	TRGV9	.	TRGJ1	12	-1	-1	15
155	0.0012468426725871582	TGTGCCTTGTGGAATAAGAAACTCTTT	CALWNKKLF	TRGV9	.	TRGJ1	11	-1	-1	13
154	0.0012387985263124025	TGTGCCTTGTGGGAGGTGCAAAAGGATTATTATAAGAAACTCTTT	CALWEVQKDYYKKLF	TRGV9	.	TRGJ1	19	-1	-1	25
154	0.0012387985263124025	TGTGCCTTGTGGGAGGTGCGAGGTTATAAGAAACTCTTT	CALWEVRGYKKLF	TRGV9	.	TRGJ1	18	-1	-1	23
154	0.0012387985263124025	TGTGCCTTGTGGGAGGCTTATTATTATAAGAAACTCTTT	CALWEAYYYKKLF	TRGV9	.	TRGJ1	15	-1	-1	19
154	0.0012387985263124025	TGTGCCTTGTGGGAGGTCATTAAGAAACTCTTT	CALWEVIKKLF	TRGV9	.	TRGJ1	16	-1	-1	20
154	0.0012387985263124025	TGTGCCTTGTGGGAGGTGCTGGGGAAACTCTTT	CALWEVLGKLF	TRGV9	.	TRGJ1	18	-1	-1	23
154	0.0012387985263124025	TGTGCCTTGTTAGTTTATAAGAAACTCTTT	CALLVYKKLF	TRGV9	.	TRGJ1	9	-1	-1	14
154	0.0012387985263124025	TGTGCCTTGTGGGAATGGGAGAAACTCTTT	CALWEWEKLF	TRGV9	.	TRGJ1	13	-1	-1	19
154	0.0012387985263124025	TGTGCCCCAAGGAAGAAACTCTTT	CAPRKKLF	TRGV9	.	TRGJ2	5	-1	-1	12
153	0.0012307543800376467	TGTGCCTTGTGGGAGCCCCGGGCGTATTATAAGAAACTCTTT	CALWEPRAYYKKLF	TRGV9	.	TRGJ1	14	-1	-1	24
153	0.0012307543800376467	TGTGCCACCTGGGATTATAAGAAACTCTTT	CATWDYKKLF	TRGV4	.	TRGJ1	14	-1	-1	13
152	0.0012227102337628907	TGTGCCTTGTGGGAGGTCGTTTATAAGAAACTCTTT	CALWEVVYKKLF	TRGV9	.	TRGJ1	16	-1	-1	20
152	0.0012227102337628907	TGTGCCTTGTGGGAGGTGCAGGATCGGAAACTCTTT	CALWEVQDRKLF	TRGV9	.	TRGJ1	19	-1	-1	26
152	0.0012227102337628907	TGTGCCTTGTGGGAGGTGTTCAAGAAACTCTTT	CALWEVFKKLF	TRGV9	.	TRGJ1	17	-1	-1	21
152	0.0012227102337628907	TGTGCCTTGAGATATAAGAAACTCTTT	CALRYKKLF	TRGV9	.	TRGJ1	8	-1	-1	12
151	0.0012146660874881349	TGTGCCTTGTGGGAGTATGGAAGGGGTAAGAAACTCTTT	CALWEYGRGKKLF	TRGV9	.	TRGJ1	14	-1	-1	26
151	0.0012146660874881349	TGTGCCTTGTGGGAACGGGCAGATTATAAGAAACTCTTT	CALWERADYKKLF	TRGV9	.	TRGJ1	13	-1	-1	22
151	0.0012146660874881349	TGTGCCTTGTGGGAGAATCATTATAAGAAACTCTTT	CALWENHYKKLF	TRGV9	.	TRGJ1	14	-1	-1	14
151	0.0012146660874881349	TGTGCCTTGTGGGAGGTGCATAAGAAACTCTTT	CALWEVHKKLF	TRGV9	.	TRGJ2	19	-1	-1	19
151	0.0012146660874881349	TGTGCTGCGTGGGATTATGAGAAACTCTTT	CAAWDYEKLF	TRGV10	.	TRGJ1	16	-1	-1	13
150	0.001206621941213379	TGTGCCTTGTGTCCTGGTTATAAGAAACTCTTT	CALCPGYKKLF	TRGV9	.	TRGJ1	10	-1	-1	17
150	0.001206621941213379	TGTGCCTTGTGGCCATACCATAAGAAACTCTTT	CALWPYHKKLF	TRGV9	.	TRGJ1	11	-1	-1	19
150	0.001206621941213379	TGTGCCTTGTACCGGGTCAAGAAACTCTTT	CALYRVKKLF	TRGV9	.	TRGJ1	9	-1	-1	18
150	0.001206621941213379	TGTGCCTTGTATCATAAGAAACTCTTT	CALYHKKLF	TRGV9	.	TRGJ1	9	-1	-1	9
149	0.001198577794938623	TGTGCCTTGTGGGAGGTGCTCGCATTCGTAGAGAAACTCTTT	CALWEVLAFVEKLF	TRGV9	.	TRGJ1	18	-1	-1	31
149	0.001198577794938623	TGTGCCCTGTGGGAGAAGAAACTCTTT	CALWEKKLF	TRGV9	.	TRGJ1	14	-1	-1	15
148	0.0011905336486638673	TGTGCCTTGTGGCCCCTCGAATCGATTGAGAAACTCTTT	CALWPLESIEKLF	TRGV9	.	TRGJ1	11	-1	-1	28
148	0.0011905336486638673	TGTGCCTTGTCGAGTTATTATAAGAAACTCTTT	CALSSYYKKLF	TRGV9	.	TRGJ2	9	-1	-1	9
148	0.0011905336486638673	TGTGCCTTGTGGGTGAATTATAAGAAACTCTTT	CALWVNYKKLF	TRGV9	.	TRGJ1	12	-1	-1	16
148	0.0011905336486638673	TGTGCCTTGTGGGAGGCCCCTTTTCTCTTT	CALWEAPFLF	TRGV9	.	TRGJ1	15	-1	-1	24
147	0.0011824895023891115	TGTGCCTTGTGGGAGGTGCCCGCGGTCTATAAGAAACTCTTT	CALWEVPAVYKKLF	TRGV9	.	TRGJ1	18	-1	-1	27
147	0.0011824895023891115	TGTGCCTTGTGGGAGGTGCGGTATAAGAAACTCTTT	CALWEVRYKKLF	TRGV9	.	TRGJ1	18	-1	-1	21
147	0.0011824895023891115	TGTGCCTTGTGGGTCTATAAGAAACTCTTT	CALWVYKKLF	TRGV9	.	TRGJ1	12	-1	-1	15
147	0.0011824895023891115	TGTGCCTTGTGGAGGGGCAGGAAACTCTTT	CALWRGRKLF	TRGV9	.	TRGJ1	18	-1	-1	20
147	0.0011824895023891115	TGTGCCTTGCGTTATTATAAGAAACTCTTT	CALRYYKKLF	TRGV9	.	TRGJ1	8	-1	-1	11
146	0.0011744453561143555	TGTGCCTTGTGGGAGTTCCCCGATAAGAAACTCTTT	CALWEFPDKKLF	TRGV9	.	TRGJ1	14	-1	-1	22
146	0.0011744453561143555	TGTGCCTTGTGGGAGTGGTATTATAAGAAACTCTTT	CALWEWYYKKLF	TRGV9	.	TRGJ2	14	-1	-1	18
146	0.0011744453561143555	TGTGCCTTGTGGGAGCGTGGTTATAAGAAACTCTTT	CALWERGYKKLF	TRGV9	.	TRGJ2	18	-1	-1	20
146	0.0011744453561143555	TGTGCCTTGTGGGAATCCAGGATCAAGAAACTCTTT	CALWESRIKKLF	TRGV9	.	TRGJ1	13	-1	-1	24
146	0.0011744453561143555	TGTGCCTTGTGGGGCTATAAGAAACTCTTT	CALWGYKKLF	TRGV9	.	TRGJ1	12	-1	-1	15
146	0.0011744453561143555	TGTGCCTTGTTCTATAAGAAACTCTTT	CALFYKKLF	TRGV9	.	TRGJ1	9	-1	-1	12
146	0.0011744453561143555	TGTGCCTTGTGGGAAGCGAAACTCTTT	CALWEAKLF	TRGV9	.	TRGJ1	13	-1	-1	17
145	0.0011664012098395998	TGTGCCTTGTGGGAGGTGCAAGTTGGGGATAAGAAACTCTTT	CALWEVQVGDKKLF	TRGV9	.	TRGJ1	19	-1	-1	28
145	0.0011664012098395998	TGTGCCTTGTGGGAGGTGCTTGATTATAAGAAACTCTTT	CALWEVLDYKKLF	TRGV9	.	TRGJ1	18	-1	-1	22
145	0.0011664012098395998	TGTGCCTTGTGGGAGGTGTGTTATAAGAAACTCTTT	CALWEVCYKKLF	TRGV9	.	TRGJ1	17	-1	-1	20
145	0.0011664012098395998	TGTGCCTTGTTCGAGGGGGATAAGAAACTCTTT	CALFEGDKKLF	TRGV9	.	TRGJ1	15	-1	-1	19
144	0.0011583570635648438	TGTGCCTTGTGGGAGGTGGGAGAGTTGGGCAAAAAAATCAAGGTATTT	CALWEVGELGKKIKVF	TRGV9	.	TRGJP	17	-1	-1	20
144	0.0011583570635648438	TGTGCCTTGTGGGAGGTGCGTCGATATAAGAAACTCTTT	CALWEVRRYKKLF	TRGV9	.	TRGJ1	18	-1	-1	24
144	0.0011583570635648438	TGTGCCTTGTGGGAGGTCTGGTATAAGAAACTCTTT	CALWEVWYKKLF	TRGV9	.	TRGJ1	16	-1	-1	21
144	0.0011583570635648438	TGTGCCTTGTGGGAGGCACACCTTAAGAAACTCTTT	CALWEAHLKKLF	TRGV9	.	TRGJ1	22	-1	-1	23
144	0.0011583570635648438	TGTGCCTTGTGGGAGAGTGAGAAGAAACTCTTT	CALWESEKKLF	TRGV9	.	TRGJ1	18	-1	-1	21
144	0.0011583570635648438	TGTGCTTCAGATAAGAAACTCTTT	CASDKKLF	TRGV9	.	TRGJ2	4	-1	-1	10
144	0.0011583570635648438	TGTGCCTTGAAGAAACTCTTT	CALKKLF	TRGV9	.	TRGJ1	8	-1	-1	9
143	0.001150312917290088	TGTGCCTTGTGGGAATCGGATTATAAGAAACTCTTT	CALWESDYKKLF	TRGV9	.	TRGJ1	13	-1	-1	19
142	0.0011422687710153322	TGTGCCTTGTGGGAGGTGCGTCATTATAAGAAACTCTTT	CALWEVRHYKKLF	TRGV9	.	TRGJ1	18	-1	-1	22
142	0.0011422687710153322	TGTGCCTTGTGGGAGGTGGGGGTTAAGAAACTCTTT	CALWEVGVKKLF	TRGV9	.	TRGJ1	17	-1	-1	23
142	0.0011422687710153322	TGTGCCTTGTGGGAGTTTGAGAAACTCTTT	CALWEFEKLF	TRGV9	.	TRGJ1	14	-1	-1	19
141	0.0011342246247405762	TGTGCCTTGTGGGAGGTGCGTTGTTATAAGAAACTCTTT	CALWEVRCYKKLF	TRGV9	.	TRGJ1	18	-1	-1	20
141	0.0011342246247405762	TGTGCCTTGTGGTATTATAAGAAACTCTTT	CALWYYKKLF	TRGV9	.	TRGJ1	11	-1	-1	12
141	0.0011342246247405762	TGTGCCTTGGTATATAAGAAACTCTTT	CALVYKKLF	TRGV9	.	TRGJ1	8	-1	-1	12
141	0.0011342246247405762	TGTGCCTTGTGGGAGGTGCCGGGGAAGAAACTCTTT	CALWEVPGKKLF	TRGV9	.	TRGJ1	18	-1	-1	24
140	0.0011261804784658204	TGTGCCTTGTGGGAGGTGCTGGGGGAGAAACTCTTT	CALWEVLGEKLF	TRGV9	.	TRGJ1	18	-1	-1	25
140	0.0011261804784658204	TGTGCCTTGTGGGAGGTGCTGATCAAGAAACTCTTT	CALWEVLIKKLF	TRGV9	.	TRGJ1	18	-1	-1	24
140	0.0011261804784658204	TGTGCCTTGTGGGAGGTGGGCTATAAGAAACTCTTT	CALWEVGYKKLF	TRGV9	.	TRGJ1	17	-1	-1	21
140	0.0011261804784658204	TGTGCCTTGTGGAAGGATTATAAGAAACTCTTT	CALWKDYKKLF	TRGV9	.	TRGJ2	15	-1	-1	16
140	0.0011261804784658204	TGTGCCATCCGCGAAAATAAGAAACTCTTT	CAIRENKKLF	TRGV9	.	TRGJ1	5	-1	-1	16
139	0.0011181363321910646	TGTGCCTTGTGGGAGGTGAGTTATTATAAGAAACTCTTT	CALWEVSYYKKLF	TRGV9	.	TRGJ1	17	-1	-1	17
139	0.0011181363321910646	TGTGCCTTGTGGCCTCCGAATTATAAGAAACTCTTT	CALWPPNYKKLF	TRGV9	.	TRGJ1	11	-1	-1	19
139	0.0011181363321910646	TGTGCCTTGTGGGAGCATTATTATAAGAAACTCTTT	CALWEHYYKKLF	TRGV9	.	TRGJ1	14	-1	-1	16
139	0.0011181363321910646	TGTGCCTTGTGGCCTTATTATAAGAAACTCTTT	CALWPYYKKLF	TRGV9	.	TRGJ1	11	-1	-1	14
139	0.0011181363321910646	TGTGCTGCGTGGGATACCACTGGTTGGTTCAAGATATTT	CAAWDTTGWFKIF	TRGV10	.	TRGJP1	14	-1	-1	13
138	0.0011100921859163086	TGTGCCTTGTGGGAGGCCCCTTATTATAAGAAACTCTTT	CALWEAPYYKKLF	TRGV9	.	TRGJ2	15	-1	-1	20
138	0.0011100921859163086	TGTGCCTTGTGGGAGCCTTATTATAAGAAACTCTTT	CALWEPYYKKLF	TRGV9	.	TRGJ1	14	-1	-1	17
138	0.0011100921859163086	TGTGCCTTGTGGGAGGTGCACGATGAGAAACTCTTT	CALWEVHDEKLF	TRGV9	.	TRGJ1	20	-1	-1	22
138	0.0011100921859163086	TGTGCCTTGTGGGAGGAGCACATTAAGAAACTCTTT	CALWEEHIKKLF	TRGV9	.	TRGJ1	20	-1	-1	23
138	0.0011100921859163086	TGTGCCTTGTGGGAGGGTCCTAAGAAACTCTTT	CALWEGPKKLF	TRGV9	.	TRGJ1	15	-1	-1	20
137	0.0011020480396415528	TGTGCCTTGTGGGAGCCCGACCCCTATAAGAAACTCTTT	CALWEPDPYKKLF	TRGV9	.	TRGJ1	14	-1	-1	24
137	0.0011020480396415528	TGTGCCTTGTGGGAGGTGCGGGGGTATAAGAAACTCTTT	CALWEVRGYKKLF	TRGV9	.	TRGJ1	18	-1	-1	24
137	0.0011020480396415528	TGTGCCTTGTGGGAGGTGCAGTATTATAAGAAACTCTTT	CALWEVQYYKKLF	TRGV9	.	TRGJ1	19	-1	-1	21
137	0.0011020480396415528	TGTGCCTTGTGGGAGGGTCAGAATTATAAGAAACTCTTT	CALWEGQNYKKLF	TRGV9	.	TRGJ1	15	-1	-1	22
136	0.001094003893366797	TGTGCTGCGTGGGATTATAGCACTGGTTGGTTCAAGATATTT	CAAWDYSTGWFKIF	TRGV10	.	TRGJP1	16	-1	-1	8
136	0.001094003893366797	TGTGCCTTGTGGGAGGTGCGCTATTATAAGAAACTCTTT	CALWEVRYYKKLF	TRGV9	.	TRGJ1	18	-1	-1	21
136	0.001094003893366797	TGTGCCTTGTGGGAGAATAAGAAACTCTTT	CALWENKKLF	TRGV9	.	TRGJ1	14	-1	-1	16
136	0.001094003893366797	TGTGCCTTTAAGAAACTCTTT	CAFKKLF	TRGV9	.	TRGJ1	7	-1	-1	8
135	0.001085959747092041	TGTGCCTTGTGGGAGGTGCATTCGCGTCGGAATTATAAGAAACTCTTT	CALWEVHSRRNYKKLF	TRGV9	.	TRGJ1	19	-1	-1	31
135	0.001085959747092041	TGTGCCTTGTGGGAGGTGCGTGGTTATAAGAAACTCTTT	CALWEVRGYKKLF	TRGV9	.	TRGJ1	18	-1	-1	23
135	0.001085959747092041	TGTGCCTTGTGGGATCACAATTATAAGAAACTCTTT	CALWDHNYKKLF	TRGV9	.	TRGJ1	13	-1	-1	19
135	0.001085959747092041	TGTGCCTTGTGGGAGTCAATGTATAAGAAACTCTTT	CALWESMYKKLF	TRGV9	.	TRGJ1	14	-1	-1	21
135	0.001085959747092041	TGTGCCTTGTGGGAGGTAATTAAGGCGAAACTCTTT	CALWEVIKAKLF	TRGV9	.	TRGJ1	16	-1	-1	26
135	0.001085959747092041	TGTGCCTTGTGGGAGCCAACCGGGAAACTCTTT	CALWEPTGKLF	TRGV9	.	TRGJ1	14	-1	-1	23
135	0.001085959747092041	TGTGCCTTGTGGGTTTCCGGGAAACTCTTT	CALWVSGKLF	TRGV9	.	TRGJ1	12	-1	-1	20
135	0.001085959747092041	TGTGCCTTGTGGGGCAATAAGAAACTCTTT	CALWGNKKLF	TRGV9	.	TRGJ1	12	-1	-1	16
135	0.001085959747092041	TGTGCCTTGAATGAGAAACTCTTT	CALNEKLF	TRGV9	.	TRGJ1	8	-1	-1	10
134	0.0010779156008172853	TGTGCCTTGTGGGAGGTGGTTTATAAGAAACTCTTT	CALWEVVYKKLF	TRGV9	.	TRGJ1	17	-1	-1	20
133	0.0010698714545425295	TGTGCCTTGTGGGAGGTGCTCGGGGTAAGAGGGAAACTCTTT	CALWEVLGVRGKLF	TRGV9	.	TRGJ1	18	-1	-1	32
133	0.0010698714545425295	TGTGCCTTGTGGGAGGTGCGGTATTATAAGAAACTCTTT	CALWEVRYYKKLF	TRGV9	.	TRGJ1	18	-1	-1	21
133	0.0010698714545425295	TGTGCCTTGTGGGAGGTGGATTATAAGAAACTCTTT	CALWEVDYKKLF	TRGV9	.	TRGJ1	17	-1	-1	19
133	0.0010698714545425295	TGTGCCTTGTGGGAAAGTTATTATAAGAAACTCTTT	CALWESYYKKLF	TRGV9	.	TRGJ1	13	-1	-1	17
133	0.0010698714545425295	TGTGCCTTGTGGGAGGGTTATAAGAAACTCTTT	CALWEGYKKLF	TRGV9	.	TRGJ1	15	-1	-1	17
132	0.0010618273082677735	TGTGCCTTGTGGGGACCCTATTATAAGAAACTCTTT	CALWGPYYKKLF	TRGV9	.	TRGJ2	12	-1	-1	18
132	0.0010618273082677735	TGTGCCTTGTCGGATTATAAGAAACTCTTT	CALSDYKKLF	TRGV9	.	TRGJ1	13	-1	-1	13
131	0.0010537831619930177	TGTGCCTTGTGGGAGGTGCTGTTTTATAAGAAACTCTTT	CALWEVLFYKKLF	TRGV9	.	TRGJ1	18	-1	-1	23
131	0.0010537831619930177	TGTGCCTTGTGGGGAAATTATAAGAAACTCTTT	CALWGNYKKLF	TRGV9	.	TRGJ1	12	-1	-1	16
131	0.0010537831619930177	TGTGCCTTGTGGGAGTCAAATAAGAAACTCTTT	CALWESNKKLF	TRGV9	.	TRGJ1	14	-1	-1	19
131	0.0010537831619930177	TGTGCCTTGTGGGAGGAGAAGAAACTCTTT	CALWEEKKLF	TRGV9	.	TRGJ1	15	-1	-1	18
130	0.0010457390157182617	TGTGCCTTGTGGGAGGTGCGGCTAGATTATAAGAAACTCTTT	CALWEVRLDYKKLF	TRGV9	.	TRGJ1	18	-1	-1	25
130	0.0010457390157182617	TGTGCCTTGTGGGAGGTGGTTTATTATAAGAAACTCTTT	CALWEVVYYKKLF	TRGV9	.	TRGJ1	17	-1	-1	20
130	0.0010457390157182617	TGTGCCTTGTGGGAGGTGGACTATTATAAGAAACTCTTT	CALWEVDYYKKLF	TRGV9	.	TRGJ1	20	-1	-1	21
130	0.0010457390157182617	TGTGCCTTGTGGGAGGTGAACTATAAGAAACTCTTT	CALWEVNYKKLF	TRGV9	.	TRGJ2	20	-1	-1	21
129	0.001037694869443506	TGTGCCTTGTGGGAGGGGTATAGGGGTAAGAAACTCTTT	CALWEGYRGKKLF	TRGV9	.	TRGJ1	15	-1	-1	26
128	0.0010296507231687502	TGTGCCTTGTGGGATCTGCCACGGTATTATAAGAAACTCTTT	CALWDLPRYYKKLF	TRGV9	.	TRGJ1	13	-1	-1	24
128	0.0010296507231687502	TGTGCCTTGTGGGAGCCCCTGGGATATAAGAAACTCTTT	CALWEPLGYKKLF	TRGV9	.	TRGJ1	14	-1	-1	24
128	0.0010296507231687502	TGTGCCTTGTGGGAGGTGCCGAATAAGAAACTCTTT	CALWEVPNKKLF	TRGV9	.	TRGJ1	18	-1	-1	22
128	0.0010296507231687502	TGTGCCTTGTGGTTCTATTATAAGAAACTCTTT	CALWFYYKKLF	TRGV9	.	TRGJ1	11	-1	-1	15
128	0.0010296507231687502	TGTGCCTTGTGGGAGGAGGGGAAGAAACTCTTT	CALWEEGKKLF	TRGV9	.	TRGJ1	15	-1	-1	21
128	0.0010296507231687502	TGTGCCTTGTGGAGTTATTATAAGAAACTCTTT	CALWSYYKKLF	TRGV9	.	TRGJ1	11	-1	-1	11
128	0.0010296507231687502	TGTGCCTTGTGGAATTATTATAAGAAACTCTTT	CALWNYYKKLF	TRGV9	.	TRGJ1	11	-1	-1	11
127	0.0010216065768939942	TGTGCCTTGTGGGAGGTGCCCTATTATAAGAAACTCTTT	CALWEVPYYKKLF	TRGV9	.	TRGJ1	21	-1	-1	21
127	0.0010216065768939942	TGTGCCTTGTGGGAGGTTTATAAGAAACTCTTT	CALWEVYKKLF	TRGV9	.	TRGJ1	16	-1	-1	17
127	0.0010216065768939942	TGTGCCTTGTGGGAGGGGGGGAAGAAACTCTTT	CALWEGGKKLF	TRGV9	.	TRGJ1	15	-1	-1	21
126	0.0010135624306192384	TGTGCCTTGTGGGAGGTGCAGTGGGGAAACCATAAGAAACTCTTT	CALWEVQWGNHKKLF	TRGV9	.	TRGJ1	19	-1	-1	31
126	0.0010135624306192384	TGTGCCTTGTGGGAGGTGCAATTTGGGTATAAGAAACTCTTT	CALWEVQFGYKKLF	TRGV9	.	TRGJ1	19	-1	-1	27
126	0.0010135624306192384	TGTGCCTTGTGGGAGGTGACTTATTATAAGAAACTCTTT	CALWEVTYYKKLF	TRGV9	.	TRGJ1	17	-1	-1	17
126	0.0010135624306192384	TGTGCCTTGTGGGCCGGATATTATAAGAAACTCTTT	CALWAGYYKKLF	TRGV9	.	TRGJ2	12	-1	-1	18
126	0.0010135624306192384	TGTGCCTTGTGGGAGCAGTTTTATAAGAAACTCTTT	CALWEQFYKKLF	TRGV9	.	TRGJ1	14	-1	-1	20
126	0.0010135624306192384	TGTGCCTTGTGGGAAATTAGGTATAAGAAACTCTTT	CALWEIRYKKLF	TRGV9	.	TRGJ1	13	-1	-1	14
126	0.0010135624306192384	TGTGCCTTGTGGGAGGTGGATAAGAAACTCTTT	CALWEVDKKLF	TRGV9	.	TRGJ1	17	-1	-1	19
125	0.0010055182843444826	TGTGCCTTGTGGGAGGTACCAAATTATTATAAGAAACTCTTT	CALWEVPNYYKKLF	TRGV9	.	TRGJ1	16	-1	-1	21
125	0.0010055182843444826	TGTGCCTTGTGGGAGGTAGTTTATAAGAAACTCTTT	CALWEVVYKKLF	TRGV9	.	TRGJ1	16	-1	-1	20
125	0.0010055182843444826	TGTGCCTTGTGGGGGCACTTAAAGAAACTCTTT	CALWGHLKKLF	TRGV9	.	TRGJ1	12	-1	-1	18
124	9.974741380697266E-4	TGTGCCTTGTGGGAGGTGCAGCTCTATTATAAGAAACTCTTT	CALWEVQLYYKKLF	TRGV9	.	TRGJ1	23	-1	-1	24
124	9.974741380697266E-4	TGTGCCTTGTGGGAGGTGCTCGAAGATAAGAAACTCTTT	CALWEVLEDKKLF	TRGV9	.	TRGJ1	18	-1	-1	25
124	9.974741380697266E-4	TGTGCCTTGTGGGAGGTGCCCCCGTCGAAGGTACTCTTT	CALWEVPPSKVLF	TRGV9	.	TRGJ1	21	-1	-1	32
124	9.974741380697266E-4	TGTGCCTTGTGGGAGGTACCAGCCCCTAAGAAACTCTTT	CALWEVPAPKKLF	TRGV9	.	TRGJ1	16	-1	-1	26
123	9.894299917949708E-4	TGTGCCTTGTGGGAGAGTCGACAGGTTGGGTATAAGAAACTCTTT	CALWESRQVGYKKLF	TRGV9	.	TRGJ1	14	-1	-1	30
123	9.894299917949708E-4	TGTGCCTTGTGGGAGGCAAGGAATTATTATAAGAAACTCTTT	CALWEARNYYKKLF	TRGV9	.	TRGJ1	15	-1	-1	20
123	9.894299917949708E-4	TGTGCCTTGTGGGAGGTGACCTATTATAAGAAACTCTTT	CALWEVTYYKKLF	TRGV9	.	TRGJ1	21	-1	-1	21
123	9.894299917949708E-4	TGTGCCTTGTGGGGGGGTTATTATAAGAAACTCTTT	CALWGGYYKKLF	TRGV9	.	TRGJ2	15	-1	-1	17
123	9.894299917949708E-4	TGTGCCTCCGACCTTTATTATAAGAAACTCTTT	CASDLYYKKLF	TRGV9	.	TRGJ1	6	-1	-1	14
123	9.894299917949708E-4	TGTGCCTTGTGGCCTTATAAGAAACTCTTT	CALWPYKKLF	TRGV9	.	TRGJ1	11	-1	-1	14
123	9.894299917949708E-4	TGTGCCTTGTGGAAATATAAGAAACTCTTT	CALWKYKKLF	TRGV9	.	TRGJ1	11	-1	-1	15
123	9.894299917949708E-4	TGTGCCCCCGATTATAAGAAACTCTTT	CAPDYKKLF	TRGV9	.	TRGJ1	5	-1	-1	10
122	9.81385845520215E-4	TGTGCCTTGTGGGAGGTCCAAGTAAAGAAACTCTTT	CALWEVQVKKLF	TRGV9	.	TRGJ1	19	-1	-1	24
122	9.81385845520215E-4	TGTGCCTTGTGGGAGGCCTATTATAAGAAACTCTTT	CALWEAYYKKLF	TRGV9	.	TRGJ1	15	-1	-1	18
122	9.81385845520215E-4	TGTGCCCCCATTAATAAGAAACTCTTT	CAPINKKLF	TRGV9	.	TRGJ1	5	-1	-1	9
122	9.81385845520215E-4	TGTGCCCGAGATGAAAAACTCTTT	CARDEKLF	TRGV9	.	TRGJ1	5	-1	-1	15
122	9.81385845520215E-4	TGTGCCTTGTCCACCTATTATAAGAAACTCTTT	CALSTYYKKLF	TRGV9	.	TRGJ1	9	-1	-1	15
121	9.733416992454591E-4	TGTGCCTTGTGGGAGGTGTACTTTACGTATAAGAAACTCTTT	CALWEVYFTYKKLF	TRGV9	.	TRGJ1	20	-1	-1	27
121	9.733416992454591E-4	TGTGCCTTGTGGGAGGTGAGAGGCGATTATAAGAAACTCTTT	CALWEVRGDYKKLF	TRGV9	.	TRGJ1	17	-1	-1	25
121	9.733416992454591E-4	TGTGCCTTGTGGGAGACGGGCTGTTATTATAAGAAACTCTTT	CALWETGCYYKKLF	TRGV9	.	TRGJ1	14	-1	-1	23
121	9.733416992454591E-4	TGTGCCTTGTGGGAGTTCGATTATTATAAGAAACTCTTT	CALWEFDYYKKLF	TRGV9	.	TRGJ1	14	-1	-1	15
121	9.733416992454591E-4	TGTGCCTTGTGGGAGGTGTGGTATTATAAGAAACTCTTT	CALWEVWYYKKLF	TRGV9	.	TRGJ1	17	-1	-1	21
121	9.733416992454591E-4	TGTGCCTTGTGGGAGGTGCGAGGCTATAAGAAACTCTTT	CALWEVRGYKKLF	TRGV9	.	TRGJ1	18	-1	-1	24
121	9.733416992454591E-4	TGTGCCTTGTGGGAGGCACATTATTATAAGAAACTCTTT	CALWEAHYYKKLF	TRGV9	.	TRGJ1	15	-1	-1	19
121	9.733416992454591E-4	TGTGCCTTGTGGGAGGTATATTATAAGAAACTCTTT	CALWEVYYKKLF	TRGV9	.	TRGJ1	16	-1	-1	18
121	9.733416992454591E-4	TGTGCCTTGTGGGAGGACCATGTAGAGAAACTCTTT	CALWEDHVEKLF	TRGV9	.	TRGJ1	15	-1	-1	25
121	9.733416992454591E-4	TGTGCCTTGGGGAATTATAAGAAACTCTTT	CALGNYKKLF	TRGV9	.	TRGJ1	12	-1	-1	13
119	9.572534066959474E-4	TGTGCCTTGTGGGAGGCCACGAATTATTATAAGAAACTCTTT	CALWEATNYYKKLF	TRGV9	.	TRGJ1	15	-1	-1	19
119	9.572534066959474E-4	TGTGCCTTGTGGGAGGTGGAGTATTATAAGAAACTCTTT	CALWEVEYYKKLF	TRGV9	.	TRGJ1	17	-1	-1	21
119	9.572534066959474E-4	TGTGCCTTGTGGGAGGTGATTTATTATAAGAAACTCTTT	CALWEVIYYKKLF	TRGV9	.	TRGJ1	17	-1	-1	17
119	9.572534066959474E-4	TGTGCCTTGTGGCCCCCTTATTATAAGAAACTCTTT	CALWPPYYKKLF	TRGV9	.	TRGJ1	11	-1	-1	17
119	9.572534066959474E-4	TGTGCCTTGTGGGAGGGGTCTCTATACAAACTCTTT	CALWEGSLYKLF	TRGV9	.	TRGJ1	15	-1	-1	27
119	9.572534066959474E-4	TATCACTGGGGGAATTATAAGAAACTCTTT	YHWGNYKKLF	TRGV9	.	TRGJ1	0	-1	-1	13
118	9.492092604211915E-4	TGTGCCTTGTGGGAGGTACCGAGATATAAGAAACTCTTT	CALWEVPRYKKLF	TRGV9	.	TRGJ1	16	-1	-1	24
118	9.492092604211915E-4	TGTGCCTTGTGGGAGGCTCATTATTATAAGAAACTCTTT	CALWEAHYYKKLF	TRGV9	.	TRGJ1	15	-1	-1	19
118	9.492092604211915E-4	TGTGCCTTGTGGGAGGATCACTATTATAAGAAACTCTTT	CALWEDHYYKKLF	TRGV9	.	TRGJ2	15	-1	-1	21
118	9.492092604211915E-4	TGTGCCTTGTGGGAGGTGAGGTATAAGAAACTCTTT	CALWEVRYKKLF	TRGV9	.	TRGJ1	17	-1	-1	21
117	9.411651141464357E-4	TGTGCCTTGTGGGAGGTGCAACGGAATTATTATAAGAAACTCTTT	CALWEVQRNYYKKLF	TRGV9	.	TRGJ1	19	-1	-1	23
117	9.411651141464357E-4	TGTGCCTTGTGGGAGTTTTTTTATAAGAAACTCTTT	CALWEFFYKKLF	TRGV9	.	TRGJ1	14	-1	-1	17
117	9.411651141464357E-4	TGTGCCTTGTGGGAGGTAAGATATAAGAAACTCTTT	CALWEVRYKKLF	TRGV9	.	TRGJ1	16	-1	-1	21
117	9.411651141464357E-4	TGTGCCTTGTGGGATTGTTATAAGAAACTCTTT	CALWDCYKKLF	TRGV9	.	TRGJ1	13	-1	-1	13
117	9.411651141464357E-4	TGTGCCTTGTGGAAAGCTTTTAAGAAACTCTTT	CALWKAFKKLF	TRGV9	.	TRGJ2	11	-1	-1	17
116	9.331209678716798E-4	TGTGCCTTGTGGGAGGTGTTTTGTTATTATAAGAAACTCTTT	CALWEVFCYYKKLF	TRGV9	.	TRGJ1	17	-1	-1	23
116	9.331209678716798E-4	TGTGCCTTGTGGGAGGTGCCCCATTATTATAAGAAACTCTTT	CALWEVPHYYKKLF	TRGV9	.	TRGJ1	21	-1	-1	22
116	9.331209678716798E-4	TGTGCCTTGTGGGAGCAGTATTATTATAAGAAACTCTTT	CALWEQYYYKKLF	TRGV9	.	TRGJ1	14	-1	-1	19
116	9.331209678716798E-4	TGTGCCCTCAAGTATAAGAAACTCTTT	CALKYKKLF	TRGV9	.	TRGJ1	5	-1	-1	12
115	9.250768215969239E-4	TGTGCCTTGTGGGAGGTGCAGGGCGATTATTATAAGAAACTCTTT	CALWEVQGDYYKKLF	TRGV9	.	TRGJ1	19	-1	-1	25
115	9.250768215969239E-4	TGTGCCTTGTGGGTGGCCCATTTCTATAAGAAACTCTTT	CALWVAHFYKKLF	TRGV9	.	TRGJ1	15	-1	-1	24
115	9.250768215969239E-4	TGTGCCTTGTGGGACGTAAGTTATTATAAGAAACTCTTT	CALWDVSYYKKLF	TRGV9	.	TRGJ1	16	-1	-1	20
115	9.250768215969239E-4	TGTGCCTTGTGGGAGCAGAATTATTATAAGAAACTCTTT	CALWEQNYYKKLF	TRGV9	.	TRGJ1	14	-1	-1	17
114	9.170326753221681E-4	TGTGCCTTGTGGGAGGTGCGGAATTATTATAAGAAACTCTTT	CALWEVRNYYKKLF	TRGV9	.	TRGJ1	18	-1	-1	20
114	9.170326753221681E-4	TGTGCCTTGTGGGAGAAGGGGAATGGCTATAAGAAACTCTTT	CALWEKGNGYKKLF	TRGV9	.	TRGJ1	14	-1	-1	27
114	9.170326753221681E-4	TGTGCCTTGTGGGGCGACCCTTATTATAAGAAACTCTTT	CALWGDPYYKKLF	TRGV9	.	TRGJ1	12	-1	-1	20
114	9.170326753221681E-4	TGTGCCTTGTGGGATCCCCCACCGTATAAGAAACTCTTT	CALWDPPPYKKLF	TRGV9	.	TRGJ1	13	-1	-1	24
114	9.170326753221681E-4	TGTGCCTTGTGGGAGGTGTGGGATTATAAGAAACTCTTT	CALWEVWDYKKLF	TRGV9	.	TRGJ1	17	-1	-1	22
114	9.170326753221681E-4	TGTGCCTTGTGGGAGGTGGATTATTATAAGAAACTCTTT	CALWEVDYYKKLF	TRGV9	.	TRGJ1	17	-1	-1	19
113	9.089885290474122E-4	TGTGCCTTGTGGGAGGTCTTCCCCTTCGGGAAAAAGAAACTCTTT	CALWEVFPFGKKKLF	TRGV9	.	TRGJ1	16	-1	-1	33
113	9.089885290474122E-4	TGTGCCTTGTGGGAGGTCCCGAATTATTATAAGAAACTCTTT	CALWEVPNYYKKLF	TRGV9	.	TRGJ1	16	-1	-1	19
113	9.089885290474122E-4	TGTGCCTTGTGGGAGGTGAAGGGTTATTATAAGAAACTCTTT	CALWEVKGYYKKLF	TRGV9	.	TRGJ1	17	-1	-1	23
113	9.089885290474122E-4	TGTGCCTTGTGGGAGGTGAATTATTATAAGAAACTCTTT	CALWEVNYYKKLF	TRGV9	.	TRGJ1	17	-1	-1	17
113	9.089885290474122E-4	TGTGCCCCCCGTTCTCTGGGTTATTATAAGAAACTCTTT	CAPRSLGYYKKLF	TRGV9	.	TRGJ1	5	-1	-1	20
113	9.089885290474122E-4	TGTGCCTTGTCGAATTATTATAAGAAACTCTTT	CALSNYYKKLF	TRGV9	.	TRGJ1	9	-1	-1	9
113	9.089885290474122E-4	TGTGCTGCGTGGGATGGGAAACTCTTT	CAAWDGKLF	TRGV10	.	TRGJ1	14	-1	-1	17
112	9.009443827726563E-4	TGTGCCTTGTGGGAGCCCCGCGAGGGGTTGGGCAAAAAAATCAAGGTATTT	CALWEPREGLGKKIKVF	TRGV9	.	TRGJP	14	-1	-1	26
112	9.009443827726563E-4	TGTGCCTTGTGGGAGGTGCCGAATTATTATAAGAAACTCTTT	CALWEVPNYYKKLF	TRGV9	.	TRGJ1	18	-1	-1	19
112	9.009443827726563E-4	TGTGCCTTGTGGGAGGTGCGGGTATATTATAAGAAACTCTTT	CALWEVRVYYKKLF	TRGV9	.	TRGJ1	18	-1	-1	24
112	9.009443827726563E-4	TGTGCCTTGTGGGGGAATTATTATAAGAAACTCTTT	CALWGNYYKKLF	TRGV9	.	TRGJ1	12	-1	-1	14
112	9.009443827726563E-4	TGTGCCTTGTGGGAGTTATATTATAAGAAACTCTTT	CALWELYYKKLF	TRGV9	.	TRGJ1	14	-1	-1	18
112	9.009443827726563E-4	TGTGCCCTTAATTATAAGAAACTCTTT	CALNYKKLF	TRGV9	.	TRGJ1	5	-1	-1	10
111	8.929002364979004E-4	TGTGCCTTGTGGGAGGCACGGAATTATTATAAGAAACTCTTT	CALWEARNYYKKLF	TRGV9	.	TRGJ1	15	-1	-1	20
111	8.929002364979004E-4	TGTGCCTTGTGGGAGCTTCCTTATTATAAGAAACTCTTT	CALWELPYYKKLF	TRGV9	.	TRGJ1	14	-1	-1	20
111	8.929002364979004E-4	TGTGCCTTCTTTTATAAGAAACTCTTT	CAFFYKKLF	TRGV9	.	TRGJ1	7	-1	-1	11
110	8.848560902231447E-4	TGTGCCTTGTGGGAGGTGAGGACGACGGATTATAAGAAACTCTTT	CALWEVRTTDYKKLF	TRGV9	.	TRGJ1	17	-1	-1	28
110	8.848560902231447E-4	TGTGCCTTGTGGGAGGTGCTATGGTATTATAAGAAACTCTTT	CALWEVLWYYKKLF	TRGV9	.	TRGJ1	18	-1	-1	24
110	8.848560902231447E-4	TGTGCCTTGTGGGATGTTGATTATTATAAGAAACTCTTT	CALWDVDYYKKLF	TRGV9	.	TRGJ1	16	-1	-1	19
110	8.848560902231447E-4	TGTGCCACCTGGGACGGGAATTATTATAAGAAACTCTTT	CATWDGNYYKKLF	TRGV2	.	TRGJ1	17	-1	-1	17
110	8.848560902231447E-4	TGTGCCTTGTGGGAGAGTTATTATAAGAAACTCTTT	CALWESYYKKLF	TRGV9	.	TRGJ1	14	-1	-1	14
110	8.848560902231447E-4	TGTGCCTTGTGGACAGGTTATAAGAAACTCTTT	CALWTGYKKLF	TRGV9	.	TRGJ1	11	-1	-1	17
110	8.848560902231447E-4	TGTGCCTTGTTACTTTATAAGAAACTCTTT	CALLLYKKLF	TRGV9	.	TRGJ1	9	-1	-1	14
109	8.768119439483888E-4	TGTGCCTTGTGGGAGGTCTTCACAATCTCATATAAGAAACTCTTT	CALWEVFTISYKKLF	TRGV9	.	TRGJ1	16	-1	-1	30
109	8.768119439483888E-4	TGTGCCTTGTGGGAGCCCCAATCTTATTATAAGAAACTCTTT	CALWEPQSYYKKLF	TRGV9	.	TRGJ1	14	-1	-1	23
109	8.768119439483888E-4	TGTGCCTTGTGTGGGGAGGATTATTATAAGAAACTCTTT	CALCGEDYYKKLF	TRGV9	.	TRGJ1	10	-1	-1	19
109	8.768119439483888E-4	TGTGCCTTGTGGGAGGTGCCTTTCTATAAGAAACTCTTT	CALWEVPFYKKLF	TRGV9	.	TRGJ1	18	-1	-1	24
109	8.768119439483888E-4	TGTGCCTTGCTGGTGAATTATTATAAGAAACTCTTT	CALLVNYYKKLF	TRGV9	.	TRGJ1	12	-1	-1	14
109	8.768119439483888E-4	TGTGCTGCGCCCCACCTCCTGAAACTCTTT	CAAPHLLKLF	TRGV10	.	TRGJ1	8	-1	-1	20
108	8.687677976736329E-4	TGTGCCTCGATGGGTGGCCCCCAGCTTTATTATAAGAAACTCTTT	CASMGGPQLYYKKLF	TRGV9	.	TRGJ1	16	-1	-1	26
108	8.687677976736329E-4	TGTGCCTTGTGGGATCCAGAATATTATAAGAAACTCTTT	CALWDPEYYKKLF	TRGV9	.	TRGJ1	13	-1	-1	18
108	8.687677976736329E-4	TGTGCCTTGTGGGAGGTGCCTAATTATAAGAAACTCTTT	CALWEVPNYKKLF	TRGV9	.	TRGJ1	18	-1	-1	22
108	8.687677976736329E-4	TGTGCCACCTGGGATAAGAAACTCTTT	CATWDKKLF	TRGV4	.	TRGJ1	14	-1	-1	13
107	8.607236513988771E-4	TGTGCCTTGTGGGAGGTCCAGAATTATTATAAGAAACTCTTT	CALWEVQNYYKKLF	TRGV9	.	TRGJ1	19	-1	-1	20
107	8.607236513988771E-4	TGTGCCTTGTGGGAGGGGGGTAATAAGAAACTCTTT	CALWEGGNKKLF	TRGV9	.	TRGJ1	15	-1	-1	22
106	8.526795051241212E-4	TGTGCCTTGTGGGAGGTGCAATTGTGTGGCTATTATAAGAAACTCTTT	CALWEVQLCGYYKKLF	TRGV9	.	TRGJ1	19	-1	-1	30
106	8.526795051241212E-4	TGTGCCTTGTGGGAGGTGAATCTTAAGAAACTCTTT	CALWEVNLKKLF	TRGV9	.	TRGJ1	17	-1	-1	23
106	8.526795051241212E-4	TGTGCCTTGTGGGAGGGATATTATAAGAAACTCTTT	CALWEGYYKKLF	TRGV9	.	TRGJ1	15	-1	-1	18
105	8.446353588493653E-4	TGTGCCTTGTGCTTCATCCCCACTTATTATAAGAAACTCTTT	CALCFIPTYYKKLF	TRGV9	.	TRGJ1	10	-1	-1	23
105	8.446353588493653E-4	TGTGCCTTGTGGGAGCCCGCACACTATTATAAGAAACTCTTT	CALWEPAHYYKKLF	TRGV9	.	TRGJ1	14	-1	-1	24
105	8.446353588493653E-4	TGTGCCTTGTGGGAGGTGCGAAGCCTTTATAAGAAACTCTTT	CALWEVRSLYKKLF	TRGV9	.	TRGJ1	18	-1	-1	26
105	8.446353588493653E-4	TGTGCCTTGTGGGAGGTGACCCTTTATTATAAGAAACTCTTT	CALWEVTLYYKKLF	TRGV9	.	TRGJ1	20	-1	-1	23
105	8.446353588493653E-4	TGTGCCTTGTGGGAGGGGCATTATTATAAGAAACTCTTT	CALWEGHYYKKLF	TRGV9	.	TRGJ1	19	-1	-1	19
105	8.446353588493653E-4	TGTGCCTTGTATGATCATTATTATAAGAAACTCTTT	CALYDHYYKKLF	TRGV9	.	TRGJ1	9	-1	-1	16
105	8.446353588493653E-4	TGTGCCTTGTGGGAGGTGCTGAAGAAACTCTTT	CALWEVLKKLF	TRGV9	.	TRGJ1	18	-1	-1	21
104	8.365912125746094E-4	TGTGCCTTGTGGGAGCCAGATTATTATAAGAAACTCTTT	CALWEPDYYKKLF	TRGV9	.	TRGJ1	14	-1	-1	19
104	8.365912125746094E-4	TGTGCCTTGTGGGAGGCATCTTATTATAAGAAACTCTTT	CALWEASYYKKLF	TRGV9	.	TRGJ1	15	-1	-1	20
104	8.365912125746094E-4	TGTGCCTTGTGGGAGGAAAATTATAAGAAACTCTTT	CALWEENYKKLF	TRGV9	.	TRGJ1	15	-1	-1	19
104	8.365912125746094E-4	TGTGCCTTGTGGGAGGTGGAACTCTTT	CALWEVELF	TRGV9	.	TRGJ1	23	-1	-1	19
103	8.285470662998536E-4	TGTGCCTTGTGGGAGGTGCGCCGATGGCTTAACAAGAAACTCTTT	CALWEVRRWLNKKLF	TRGV9	.	TRGJ1	21	-1	-1	33
103	8.285470662998536E-4	TGTGCCTTGTGGGAGGTGCATACGGATTATTATAAGAAACTCTTT	CALWEVHTDYYKKLF	TRGV9	.	TRGJ1	19	-1	-1	19
103	8.285470662998536E-4	TGTGCCTTGTGGGAGGCACAAGCGCATAAGAAACTCTTT	CALWEAQAHKKLF	TRGV9	.	TRGJ1	15	-1	-1	25
103	8.285470662998536E-4	TGTGCCTTGGTTTATTATAAGAAACTCTTT	CALVYYKKLF	TRGV9	.	TRGJ1	8	-1	-1	11
103	8.285470662998536E-4	TGTGCCTTGTCGGAACTTGATTATAAGAAACTCTTT	CALSELDYKKLF	TRGV9	.	TRGJ1	13	-1	-1	12
102	8.205029200250977E-4	TGTGCCTTGTGGGAGTTCGCCGATTATTATAAGAAACTCTTT	CALWEFADYYKKLF	TRGV9	.	TRGJ1	14	-1	-1	22
101	8.124587737503419E-4	TGTGCCTTGTTCCTCCGTACTCCTCCAGATTATAAGAAACTCTTT	CALFLRTPPDYKKLF	TRGV9	.	TRGJ1	9	-1	-1	28
101	8.124587737503419E-4	TGTGCCTTGTGGGAGGTCCCAACAGCTAATTATAAGAAACTCTTT	CALWEVPTANYKKLF	TRGV9	.	TRGJ1	16	-1	-1	28
101	8.124587737503419E-4	TGTGCCTTGTGCAAATCCCACTTTTATTATAAGAAACTCTTT	CALCKSHFYYKKLF	TRGV9	.	TRGJ1	10	-1	-1	23
101	8.124587737503419E-4	TGTGCCTTGTGGGAGGTGATCCCTAAGTATAAGAAACTCTTT	CALWEVIPKYKKLF	TRGV9	.	TRGJ1	17	-1	-1	27
101	8.124587737503419E-4	TGTGCCTTCCCGACCTCAGTGGATTATAAGAAACTCTTT	CAFPTSVDYKKLF	TRGV9	.	TRGJ1	7	-1	-1	22
101	8.124587737503419E-4	TGTGCCTTGTGGGACACGAATTATTATAAGAAACTCTTT	CALWDTNYYKKLF	TRGV9	.	TRGJ1	13	-1	-1	16
101	8.124587737503419E-4	TGTGCCTTGTGGGAAAAGAATTATTATAAGAAACTCTTT	CALWEKNYYKKLF	TRGV9	.	TRGJ1	13	-1	-1	17
101	8.124587737503419E-4	TGTGCCTTGTACCCCACTTATTATAAGAAACTCTTT	CALYPTYYKKLF	TRGV9	.	TRGJ1	9	-1	-1	17
101	8.124587737503419E-4	TGTGCTGCGTGCAAACGAGGAGGGCTCTTT	CAACKRGGLF	TRGV10	.	TRGJ1	10	-1	-1	24
100	8.04414627475586E-4	TGTGCCTTGTGGGAGGGGGTGAATTATTATAAGAAACTCTTT	CALWEGVNYYKKLF	TRGV9	.	TRGJ1	15	-1	-1	20
100	8.04414627475586E-4	TGTGCCTTGTGGGAGGTCCATTATAAGAAACTCTTT	CALWEVHYKKLF	TRGV9	.	TRGJ1	19	-1	-1	19
99	7.963704812008302E-4	TGTGCCTTGTGGGAGGTGCCCCAACGGGATTATAAGAAACTCTTT	CALWEVPQRDYKKLF	TRGV9	.	TRGJ1	21	-1	-1	28
99	7.963704812008302E-4	TGTGCCTTGTGGGAGGTGACGAATTATTATAAGAAACTCTTT	CALWEVTNYYKKLF	TRGV9	.	TRGJ1	17	-1	-1	19
99	7.963704812008302E-4	TGTGCCTTGTGGGAGAAATCGAATTATAAGAAACTCTTT	CALWEKSNYKKLF	TRGV9	.	TRGJ1	14	-1	-1	22
99	7.963704812008302E-4	TGTGCCTTGTGGGGGGAATTTTATAAGAAACTCTTT	CALWGEFYKKLF	TRGV9	.	TRGJ1	15	-1	-1	15
99	7.963704812008302E-4	TGTGCCTTGTGGGAGGTGCCAAATAAGAAACTCTTT	CALWEVPNKKLF	TRGV9	.	TRGJ1	18	-1	-1	22
99	7.963704812008302E-4	TGTGCCTTGACGAATTATTATAAGAAACTCTTT	CALTNYYKKLF	TRGV9	.	TRGJ1	8	-1	-1	10
98	7.883263349260743E-4	TGTGCCTTGTGGGAGTCGAATTATTATAAGAAACTCTTT	CALWESNYYKKLF	TRGV9	.	TRGJ1	14	-1	-1	15
97	7.802821886513184E-4	TGTGCCTTGTGGGAGGTGCTAAAAGGTTATTATAAGAAACTCTTT	CALWEVLKGYYKKLF	TRGV9	.	TRGJ1	18	-1	-1	26
97	7.802821886513184E-4	TGTGCCTTGTGGGAGGTGCTATTGAAATATAAGAAACTCTTT	CALWEVLLKYKKLF	TRGV9	.	TRGJ1	18	-1	-1	27
96	7.722380423765626E-4	TGTGCCTTGTGGGGTGCCCAGGGGCTATATTATAAGAAACTCTTT	CALWGAQGLYYKKLF	TRGV9	.	TRGJ1	12	-1	-1	27
96	7.722380423765626E-4	TGTGCCTTGTGGGAGGTGGAATTTATGATAAAGAAACTCTTT	CALWEVEFMIKKLF	TRGV9	.	TRGJ1	17	-1	-1	18
96	7.722380423765626E-4	TGTGCCTTGTGGAGTCCAGTTTATTATAAGAAACTCTTT	CALWSPVYYKKLF	TRGV9	.	TRGJ2	11	-1	-1	20
96	7.722380423765626E-4	TGTGCCTTGTGGGAGGAGTTAGATTATTATAAGAAACTCTTT	CALWEELDYYKKLF	TRGV9	.	TRGJ1	15	-1	-1	22
95	7.641938961018067E-4	TGTGCCTTGTGGGACTCCCCAGATTATTATAAGAAACTCTTT	CALWDSPDYYKKLF	TRGV9	.	TRGJ1	13	-1	-1	22
95	7.641938961018067E-4	TGTGCCTTGTGGGAGGTCTTGAATTATTATAAGAAACTCTTT	CALWEVLNYYKKLF	TRGV9	.	TRGJ1	16	-1	-1	20
95	7.641938961018067E-4	TGTGCCCACAACCCGATGTTGAGGTATTATAAGAAACTCTTT	CAHNPMLRYYKKLF	TRGV9	.	TRGJ1	5	-1	-1	24
94	7.561497498270508E-4	TGTGCCTTGTGGGAGGTGCTTGCGAATTATTATAAGAAACTCTTT	CALWEVLANYYKKLF	TRGV9	.	TRGJ1	18	-1	-1	22
94	7.561497498270508E-4	TGTGCCTTGTGGGAGGCAGTTTATTATAAGAAACTCTTT	CALWEAVYYKKLF	TRGV9	.	TRGJ1	15	-1	-1	20
94	7.561497498270508E-4	TGTGCCTTGTGGGACGATTATTATAAGAAACTCTTT	CALWDDYYKKLF	TRGV9	.	TRGJ1	13	-1	-1	16
94	7.561497498270508E-4	TGTGCCTTGTGGGAGGTGCAGGATTATTATAAGAAACTCTTT	CALWEVQDYYKKLF	TRGV9	.	TRGJ1	19	-1	-1	22
93	7.481056035522949E-4	TGTGCCCACACGAATTATTATAAGAAACTCTTT	CAHTNYYKKLF	TRGV9	.	TRGJ1	5	-1	-1	10
92	7.400614572775392E-4	TGTGCCTTGTGGGAGGTGTACCCGGGCTCTTATTATAAGAAACTCTTT	CALWEVYPGSYYKKLF	TRGV9	.	TRGJ1	21	-1	-1	29
92	7.400614572775392E-4	TGTGCCTGTCCGAATTATTATAAGAAACTCTTT	CACPNYYKKLF	TRGV9	.	TRGJ1	6	-1	-1	10
91	7.320173110027833E-4	TGTGCCTTGTGGGAGGTGCATGGTCTATGGTATTATAAGAAACTCTTT	CALWEVHGLWYYKKLF	TRGV9	.	TRGJ1	19	-1	-1	30
91	7.320173110027833E-4	TGTGCCTTGTGGGAGGTCCACAATTATTATAAGAAACTCTTT	CALWEVHNYYKKLF	TRGV9	.	TRGJ1	20	-1	-1	21
91	7.320173110027833E-4	TGTGCCTTGTGGGAGGTGGAAGATTATTATAAGAAACTCTTT	CALWEVEDYYKKLF	TRGV9	.	TRGJ2	17	-1	-1	22
91	7.320173110027833E-4	TGTGCCTTGTGGGAGGCCCGGCCTTATTATAAGAAACTCTTT	CALWEARPYYKKLF	TRGV9	.	TRGJ1	15	-1	-1	23
91	7.320173110027833E-4	TGTGCCTTGTGGGAGGTTTTTTATTATAAGAAACTCTTT	CALWEVFYYKKLF	TRGV9	.	TRGJ2	16	-1	-1	20
91	7.320173110027833E-4	TGTGCCTTGTGGGAGGGGTTTTATTATAAGAAACTCTTT	CALWEGFYYKKLF	TRGV9	.	TRGJ2	15	-1	-1	20
91	7.320173110027833E-4	TGTGCCTTGTTTATCTCTTATTATAAGAAACTCTTT	CALFISYYKKLF	TRGV9	.	TRGJ1	9	-1	-1	17
91	7.320173110027833E-4	TGTGCCTTCCTGAATTATTATAAGAAACTCTTT	CAFLNYYKKLF	TRGV9	.	TRGJ1	7	-1	-1	11
91	7.320173110027833E-4	TGTGCCTCGAAGAATTATTATAAGAAACTCTTT	CASKNYYKKLF	TRGV9	.	TRGJ1	6	-1	-1	11
90	7.239731647280274E-4	TGTGCCTTGTGGGAGGTGCAAATTTATTATAAGAAACTCTTT	CALWEVQIYYKKLF	TRGV9	.	TRGJ1	19	-1	-1	23
90	7.239731647280274E-4	TGTGCCTTGTGGGACCCCGTATATTATAAGAAACTCTTT	CALWDPVYYKKLF	TRGV9	.	TRGJ1	13	-1	-1	21
90	7.239731647280274E-4	TGTGCCTTGTGGGAGTCACGGAGCCGGGAGAAACTCTTT	CALWESRSREKLF	TRGV9	.	TRGJ1	14	-1	-1	28
90	7.239731647280274E-4	TGTGCCTTGTGGGAGGCTGAATATTATAAGAAACTCTTT	CALWEAEYYKKLF	TRGV9	.	TRGJ1	15	-1	-1	18
90	7.239731647280274E-4	TGTGCCTTGTGGGAAATAGTTTATTATAAGAAACTCTTT	CALWEIVYYKKLF	TRGV9	.	TRGJ1	13	-1	-1	20
90	7.239731647280274E-4	TGTGCCTTGTGGGAGGTGCTGGTTAAGAAACTCTTT	CALWEVLVKKLF	TRGV9	.	TRGJ1	18	-1	-1	23
90	7.239731647280274E-4	TGTGCCTTGTCCTGTTATAAGAAACTCTTT	CALSCYKKLF	TRGV9	.	TRGJ1	9	-1	-1	14
88	7.078848721785157E-4	TGTGCCTTGTGGGAGCCTCACCCTTCGAATTATTATAAGAAACTCTTT	CALWEPHPSNYYKKLF	TRGV9	.	TRGJ1	14	-1	-1	23
88	7.078848721785157E-4	TGTGCCTTGTGGGAGGTGCCTCGTAATTATTATAAGAAACTCTTT	CALWEVPRNYYKKLF	TRGV9	.	TRGJ1	18	-1	-1	20
88	7.078848721785157E-4	TGTGCCTTGTGGGATGATAATTATTATAAGAAACTCTTT	CALWDDNYYKKLF	TRGV9	.	TRGJ1	13	-1	-1	18
87	6.998407259037598E-4	TGTGCCTTGTGGGAGGTGGGTTTTTATTATAAGAAACTCTTT	CALWEVGFYYKKLF	TRGV9	.	TRGJ1	17	-1	-1	23
87	6.998407259037598E-4	TGTGCCTTGTGGGAGGTGACGTATAAGAAACTCTTT	CALWEVTYKKLF	TRGV9	.	TRGJ1	17	-1	-1	21
86	6.917965796290039E-4	TGTGCCTTGTGGGAGGGGGGCCCGTATTATTATAAGAAACTCTTT	CALWEGGPYYYKKLF	TRGV9	.	TRGJ1	15	-1	-1	22
86	6.917965796290039E-4	TGTGCCTTTGGGGTGGGGGGGCCCTATTATAAGAAACTCTTT	CAFGVGGPYYKKLF	TRGV9	.	TRGJ1	11	-1	-1	24
86	6.917965796290039E-4	TGTGCCACCTGGGATGTTTATAAGAAACTCTTT	CATWDVYKKLF	TRGV4	.	TRGJ1	15	-1	-1	17
85	6.837524333542481E-4	TGTGCCTTGCGGGGCCCAGTGCCAAATTTTACGGATTATAAGAAACTCTTT	CALRGPVPNFTDYKKLF	TRGV9	.	TRGJ1	12	-1	-1	34
85	6.837524333542481E-4	TGTGCCTTGTGGGAGCTTGAAACCCCGAATTATTATAAGAAACTCTTT	CALWELETPNYYKKLF	TRGV9	.	TRGJ1	14	-1	-1	25
85	6.837524333542481E-4	TGTGCCTTGTGGGAGGGCCTTCTTTATTATAAGAAACTCTTT	CALWEGLLYYKKLF	TRGV9	.	TRGJ1	15	-1	-1	23
85	6.837524333542481E-4	TGTGCCTTGTGGGAGGTGTTCCAGAAACTCTTT	CALWEVFQKLF	TRGV9	.	TRGJ1	17	-1	-1	22
84	6.757082870794922E-4	TGTGCCTTGTGGGAGGTGCCGGAGTTGGGCAAAAAAATCAAGGTATTT	CALWEVPELGKKIKVF	TRGV9	.	TRGJP	18	-1	-1	21
84	6.757082870794922E-4	TGTGCCTTGTGGGAGAGCCGAATGAATTATTATAAGAAACTCTTT	CALWESRMNYYKKLF	TRGV9	.	TRGJ1	14	-1	-1	23
84	6.757082870794922E-4	TGTGCCTTGTGGGAGGTTATGTATTATAAGAAACTCTTT	CALWEVMYYKKLF	TRGV9	.	TRGJ1	16	-1	-1	21
84	6.757082870794922E-4	TGTGCCTTGTGGGAGGACCTATATAAGAAACTCTTT	CALWEDLYKKLF	TRGV9	.	TRGJ1	15	-1	-1	21
83	6.676641408047364E-4	TGTGCCTTGTGGGAGGTGCTCAGTTATTATTATAAGAAACTCTTT	CALWEVLSYYYKKLF	TRGV9	.	TRGJ1	18	-1	-1	25
83	6.676641408047364E-4	TGTGCCTTGTGGGAGGTGCAGAGGAATTATTATAAGAAACTCTTT	CALWEVQRNYYKKLF	TRGV9	.	TRGJ1	19	-1	-1	23
82	6.596199945299806E-4	TGTGCCTTGTGGGAGGAGGGATCAACCCCATACATAGATAAGAAACTCTTT	CALWEEGSTPYIDKKLF	TRGV9	.	TRGJ1	15	-1	-1	37
82	6.596199945299806E-4	TGTGCCACCTGGGACAGGCTCTATAAGAAACTCTTT	CATWDRLYKKLF	TRGV3	.	TRGJ1	18	-1	-1	21
81	6.515758482552247E-4	TGTGCCTTGGTGTTTTCGATCTCCCTTCGATATAAGAAACTCTTT	CALVFSISLRYKKLF	TRGV9	.	TRGJ1	8	-1	-1	30
81	6.515758482552247E-4	TGTGCCTTGTGGGAGAATTATAAGAAACTCTTT	CALWENYKKLF	TRGV9	.	TRGJ1	14	-1	-1	16
80	6.435317019804688E-4	TGTGCCTTGTGGGAGCCGGACACTCAGAAACGTTATTATAAGAAACTCTTT	CALWEPDTQKRYYKKLF	TRGV9	.	TRGJ1	14	-1	-1	32
80	6.435317019804688E-4	TGTGCCTTGTGGGAGGGAATCTTTTATTATAAGAAACTCTTT	CALWEGIFYYKKLF	TRGV9	.	TRGJ1	15	-1	-1	23
80	6.435317019804688E-4	TGTGCCTTGTGGGAGAGCAAACCTTATTATAAGAAACTCTTT	CALWESKPYYKKLF	TRGV9	.	TRGJ1	14	-1	-1	23
80	6.435317019804688E-4	TGTGCTGCAAGAAGTGGGCAACTCTTT	CAARSGQLF	TRGV10	.	TRGJ1	7	-1	-1	19
79	6.354875557057129E-4	TGTGCCTTGTGGGAGGAGATTGATTATTATAAGAAACTCTTT	CALWEEIDYYKKLF	TRGV9	.	TRGJ1	15	-1	-1	22
79	6.354875557057129E-4	TGTGCCTTGTGGGAGTATTTCTATTATAAGAAACTCTTT	CALWEYFYYKKLF	TRGV9	.	TRGJ1	14	-1	-1	21
79	6.354875557057129E-4	TGTGCCTTGTGGGAGCCTAATTATTATAAGAAACTCTTT	CALWEPNYYKKLF	TRGV9	.	TRGJ1	14	-1	-1	18
78	6.274434094309571E-4	TGTGCCTTGTGGGAGGTGTATCATCCCCTTGATTATTATAAGAAACTCTTT	CALWEVYHPLDYYKKLF	TRGV9	.	TRGJ1	17	-1	-1	31
78	6.274434094309571E-4	TGTGCCTTGTGGGAGGTGCATCCCAATTATTATAAGAAACTCTTT	CALWEVHPNYYKKLF	TRGV9	.	TRGJ1	24	-1	-1	24
78	6.274434094309571E-4	TGTGCCTTACCCACTCGCCGGGATTATTATAAGAAACTCTTT	CALPTRRDYYKKLF	TRGV9	.	TRGJ1	7	-1	-1	22
78	6.274434094309571E-4	TGTGCTGCGTGGGATGGTTATTATAAGAAACTCTTT	CAAWDGYYKKLF	TRGV10	.	TRGJ1	14	-1	-1	17
77	6.193992631562012E-4	TGTGCCTTGTGGGGCCAAGAGTTGGGCAAAAAAATCAAGGTATTT	CALWGQELGKKIKVF	TRGV9	.	TRGJP	12	-1	-1	11
77	6.193992631562012E-4	TGTGCCTTGTGGGAGGTGATTTTATTGAATTATAAGAAACTCTTT	CALWEVILLNYKKLF	TRGV9	.	TRGJ1	17	-1	-1	28
77	6.193992631562012E-4	TGTGCCTTGTGGGAGGGAACACCCCATAATTATAAGAAACTCTTT	CALWEGTPHNYKKLF	TRGV9	.	TRGJ1	15	-1	-1	25
77	6.193992631562012E-4	TGTGCTGCGTGGGATTATTCGGGGAAACTCTTT	CAAWDYSGKLF	TRGV10	.	TRGJ1	16	-1	-1	23
77	6.193992631562012E-4	TGTGCCTTGTGGGAGGTTCTGGGGAAACTCTTT	CALWEVLGKLF	TRGV9	.	TRGJ1	16	-1	-1	23
76	6.113551168814453E-4	TGTGCCTTGTGGGAGGCGCGACAAGAGTTGGGCAAAAAAATCAAGGTATTT	CALWEARQELGKKIKVF	TRGV9	.	TRGJP	18	-1	-1	21
76	6.113551168814453E-4	TGTGCCTTGTGGGAGCATCTATACTACCATTATTATAAGAAACTCTTT	CALWEHLYYHYYKKLF	TRGV9	.	TRGJ1	14	-1	-1	28
76	6.113551168814453E-4	TGTGCCTTGTGGGAGGAGCAAGAGTTGGGCAAAAAAATCAAGGTATTT	CALWEEQELGKKIKVF	TRGV9	.	TRGJP	19	-1	-1	17
76	6.113551168814453E-4	TGTGCCTTGTGGGAGGTGCCTCAATTTTATTATAAGAAACTCTTT	CALWEVPQFYYKKLF	TRGV9	.	TRGJ1	18	-1	-1	26
76	6.113551168814453E-4	TGTGCCTTGTGGGAGGTGCCCAATTATTATAAGAAACTCTTT	CALWEVPNYYKKLF	TRGV9	.	TRGJ1	18	-1	-1	21
76	6.113551168814453E-4	TGTGCCTTGTGGGAGGTGCGTAGTTATTATAAGAAACTCTTT	CALWEVRSYYKKLF	TRGV9	.	TRGJ1	18	-1	-1	23
75	6.033109706066896E-4	TGTGCCTTGTGGGAGGTGCACCGTATTTATTATAAGAAACTCTTT	CALWEVHRIYYKKLF	TRGV9	.	TRGJ1	21	-1	-1	26
75	6.033109706066896E-4	TGTGCCTTGTGGGAGCCGAAGAATTATTATAAGAAACTCTTT	CALWEPKNYYKKLF	TRGV9	.	TRGJ1	14	-1	-1	20
75	6.033109706066896E-4	TGTGCCTTGTGGGAGGTTACCAGTTATTATAAGAAACTCTTT	CALWEVTSYYKKLF	TRGV9	.	TRGJ1	16	-1	-1	23
74	5.952668243319337E-4	TGTGCCTTGTGGGAGGTGCTCCCGAATTATTATAAGAAACTCTTT	CALWEVLPNYYKKLF	TRGV9	.	TRGJ1	21	-1	-1	22
74	5.952668243319337E-4	TGTGCTGCGTGGGATCCCCCCACTGGTTGGTTCAAGATATTT	CAAWDPPTGWFKIF	TRGV10	.	TRGJP1	14	-1	-1	19
74	5.952668243319337E-4	TGTGCCTTGTGGGAGGTCACTAATTATTATAAGAAACTCTTT	CALWEVTNYYKKLF	TRGV9	.	TRGJ1	19	-1	-1	21
74	5.952668243319337E-4	TGTGCCTTGTGGGAGGTGCATAATTATTATAAGAAACTCTTT	CALWEVHNYYKKLF	TRGV9	.	TRGJ1	19	-1	-1	21
74	5.952668243319337E-4	TGTGCCTTGACAAATTCGAATTATTATAAGAAACTCTTT	CALTNSNYYKKLF	TRGV9	.	TRGJ1	8	-1	-1	12
74	5.952668243319337E-4	TGTGCTGCGTGGGGTTATAAGAAACTCTTT	CAAWGYKKLF	TRGV10	.	TRGJ1	16	-1	-1	14
74	5.952668243319337E-4	TGTGCCGTTAACAGGAAACTCTTT	CAVNRKLF	TRGV9	.	TRGJ1	5	-1	-1	14
73	5.872226780571778E-4	TGTGCCTTGTGGGAGGTGCAAAGGGGGAATTATTATAAGAAACTCTTT	CALWEVQRGNYYKKLF	TRGV9	.	TRGJ1	19	-1	-1	26
73	5.872226780571778E-4	TGTGCCTTGTGGGAGGACCCTGAGTTGGGCAAAAAAATCAAGGTATTT	CALWEDPELGKKIKVF	TRGV9	.	TRGJP	15	-1	-1	21
73	5.872226780571778E-4	TGTGCCTTGTGGGAGGTGCGTAAACCTTTATATAAGAAACTCTTT	CALWEVRKPLYKKLF	TRGV9	.	TRGJ1	18	-1	-1	27
73	5.872226780571778E-4	TGTGCCTTGTGGGAGGTGCCGTATTATTATAAGAAACTCTTT	CALWEVPYYYKKLF	TRGV9	.	TRGJ1	18	-1	-1	19
73	5.872226780571778E-4	TGTGCTGCGTCCTCCCGAACATATTATAAGAAACTCTTT	CAASSRTYYKKLF	TRGV10	.	TRGJ1	9	-1	-1	21
73	5.872226780571778E-4	TGTGCCTCTACTAACCCCAATTATTATAAGAAACTCTTT	CASTNPNYYKKLF	TRGV9	.	TRGJ1	6	-1	-1	18
73	5.872226780571778E-4	TGTGCCTTGCGGGAATATTATTATAAGAAACTCTTT	CALREYYYKKLF	TRGV9	.	TRGJ1	13	-1	-1	16
73	5.872226780571778E-4	TGTGCTGCGGGGGTCACACTCTTT	CAAGVTLF	TRGV10	.	TRGJ1	12	-1	-1	17
72	5.791785317824219E-4	TGTGCCTTGTGGGAGGTCGTAGAGTTGGGCAAAAAAATCAAGGTATTT	CALWEVVELGKKIKVF	TRGV9	.	TRGJP	16	-1	-1	20
72	5.791785317824219E-4	TGTGCCTTGTGGGAGAACACCCCGCAGTATTATTATAAGAAACTCTTT	CALWENTPQYYYKKLF	TRGV9	.	TRGJ1	14	-1	-1	28
72	5.791785317824219E-4	TGTGCCTTGTGGGAGGGGATATCATTTTATTATAAGAAACTCTTT	CALWEGISFYYKKLF	TRGV9	.	TRGJ1	15	-1	-1	26
72	5.791785317824219E-4	TGTGCCTTGTGGTGCCGAACTAATTATTATAAGAAACTCTTT	CALWCRTNYYKKLF	TRGV9	.	TRGJ1	11	-1	-1	21
72	5.791785317824219E-4	TGTGCCACCTGGGATGGGCAGAAACTCTTT	CATWDGQKLF	TRGV4	.	TRGJ1	18	-1	-1	19
72	5.791785317824219E-4	TGTGCTGCGTGGTATAAGAAACTCTTT	CAAWYKKLF	TRGV10	.	TRGJ1	14	-1	-1	12
71	5.711343855076661E-4	TGTGCCTTGTGGGAGCTGCAAGAGTTGGGCAAAAAAATCAAGGTATTT	CALWELQELGKKIKVF	TRGV9	.	TRGJP	19	-1	-1	17
71	5.711343855076661E-4	TGTGCCTTGTGGGAGGTGCGGGGGGATTATAATAAGAAACTCTTT	CALWEVRGDYNKKLF	TRGV9	.	TRGJ1	18	-1	-1	25
71	5.711343855076661E-4	TGTGCCTTGTGGGGGGGTTATAAGAAACTCTTT	CALWGGYKKLF	TRGV9	.	TRGJ1	15	-1	-1	17
70	5.630902392329102E-4	TGTGCCTTGTGGGAGGAGATTTATTATAAGAAACTCTTT	CALWEEIYYKKLF	TRGV9	.	TRGJ1	15	-1	-1	17
69	5.550460929581543E-4	TGTGCCTTGTGGGACCAAAATCCCCTCAATTATTATAAGAAACTCTTT	CALWDQNPLNYYKKLF	TRGV9	.	TRGJ1	13	-1	-1	27
69	5.550460929581543E-4	TGTGCCCCCTCAGTACTAAATTATTATAAGAAACTCTTT	CAPSVLNYYKKLF	TRGV9	.	TRGJ1	5	-1	-1	18
69	5.550460929581543E-4	TGTGCCTTGTGTAGAGGTGGTTATAAGAAACTCTTT	CALCRGGYKKLF	TRGV9	.	TRGJ1	18	-1	-1	20
69	5.550460929581543E-4	TGTGCTGCGTGGGATTACGAGAAACTCTTT	CAAWDYEKLF	TRGV10	.	TRGJ1	18	-1	-1	13
68	5.470019466833985E-4	TGTGCCTTGTGGGAGGTAGAGTTGGGCAAAAAAATCAAGGTATTT	CALWEVELGKKIKVF	TRGV9	.	TRGJP	16	-1	-1	17
68	5.470019466833985E-4	TGTGCCTTGTGGGGGGGGTTTTATTATTATAAGAAACTCTTT	CALWGGFYYYKKLF	TRGV9	.	TRGJ1	15	-1	-1	22
68	5.470019466833985E-4	TGTGCTGCGTGGGAGCGATATTATAAGAAACTCTTT	CAAWERYYKKLF	TRGV10	.	TRGJ1	13	-1	-1	18
68	5.470019466833985E-4	TGTGCTGCGTGGGATTGTTATAAGAAACTCTTT	CAAWDCYKKLF	TRGV10	.	TRGJ1	15	-1	-1	13
68	5.470019466833985E-4	TGTGCCACCTGGGACCATGGGAAACTCTTT	CATWDHGKLF	TRGV3	.	TRGJ1	14	-1	-1	20
67	5.389578004086426E-4	TGTGCTGCGTGGGATTTACGGAATGATTATAAGAAACTCTTT	CAAWDLRNDYKKLF	TRGV10	.	TRGJ1	23	-1	-1	20
67	5.389578004086426E-4	TGTGCCTTGTGGGAGTATAAGAAACTCTTT	CALWEYKKLF	TRGV9	.	TRGJ1	14	-1	-1	15
67	5.389578004086426E-4	TGTGCCACCTGGGGTTATTATAAGAAACTCTTT	CATWGYYKKLF	TRGV8	.	TRGJ1	12	-1	-1	14
67	5.389578004086426E-4	TGTGCCTTGTGTTGTCTTGGGAAACTCTTT	CALCCLGKLF	TRGV9	.	TRGJ1	10	-1	-1	20
66	5.309136541338868E-4	TGTGCCTTGTGGGAGGTGCCCCCGTCGAATGTACTCTTT	CALWEVPPSNVLF	TRGV9	.	TRGJ1	21	-1	-1	32
66	5.309136541338868E-4	TGTGCCTTGTGGGAGGTGCTTTATAAGAAACTCTTT	CALWEVLYKKLF	TRGV9	.	TRGJ1	18	-1	-1	20
65	5.228695078591309E-4	TGTGCCTTGTGGTCCCGAGAGGAGTTGGGCAAAAAAATCAAGGTATTT	CALWSREELGKKIKVF	TRGV9	.	TRGJP	11	-1	-1	21
65	5.228695078591309E-4	TGTGCCTTGTGGGAGTCACCTAATTATTATAAGAAACTCTTT	CALWESPNYYKKLF	TRGV9	.	TRGJ1	20	-1	-1	21
65	5.228695078591309E-4	TGTGCCTTGTGGGAGTTTAATTATTATAAGAAACTCTTT	CALWEFNYYKKLF	TRGV9	.	TRGJ1	14	-1	-1	18
65	5.228695078591309E-4	TGTGCTGCGTGGCATTCTAAGAAACTCTTT	CAAWHSKKLF	TRGV10	.	TRGJ1	15	-1	-1	13
64	5.148253615843751E-4	TGTGCCTTGTGGGAGGTGCTGTGGGTCAATTATTATAAGAAACTCTTT	CALWEVLWVNYYKKLF	TRGV9	.	TRGJ1	18	-1	-1	27
64	5.148253615843751E-4	TGTGCTGCCAGCCTCTTT	CAASLF	TRGV10	.	TRGJ1	7	-1	-1	12
64	5.148253615843751E-4	TGTGCTGCGTATTATAAGAAACTCTTT	CAAYYKKLF	TRGV10	.	TRGJ1	9	-1	-1	9
64	5.148253615843751E-4	TGTGCTGCGTGGTATTATAAGAAACTCTTT	CAAWYYKKLF	TRGV10	.	TRGJ1	16	-1	-1	12
63	5.067812153096192E-4	TGTGCCTTTCCCTCCAATTATAAGAAACTCTTT	CAFPSNYKKLF	TRGV9	.	TRGJ1	7	-1	-1	16
63	5.067812153096192E-4	TGTGCTGCGTGGGCGCTCTTT	CAAWALF	TRGV10	.	TRGJ1	12	-1	-1	15
62	4.987370690348633E-4	TGTGCCTTGTGGGCCCCTTCCTATTCTTATTATAAGAAACTCTTT	CALWAPSYSYYKKLF	TRGV9	.	TRGJ1	12	-1	-1	26
62	4.987370690348633E-4	TGTGCCTCGCCTTATTATTATAAGAAACTCTTT	CASPYYYKKLF	TRGV9	.	TRGJ1	6	-1	-1	13
61	4.906929227601075E-4	TGTGCCTTGTGGGAGGTGCAGATCGGGGATTATAAGAAACTCTTT	CALWEVQIGDYKKLF	TRGV9	.	TRGJ1	19	-1	-1	28
61	4.906929227601075E-4	TGTGCCTTGTGGGAGGAAGAGTTGGGCAAAAAAATCAAGGTATTT	CALWEEELGKKIKVF	TRGV9	.	TRGJP	15	-1	-1	16
61	4.906929227601075E-4	TGTGCTGCGTGGGATTCGAATTATTATAAGAAACTCTTT	CAAWDSNYYKKLF	TRGV10	.	TRGJ1	20	-1	-1	13
61	4.906929227601075E-4	TGTGCTGCGTGGGATTATGCACTCTTT	CAAWDYALF	TRGV10	.	TRGJ1	16	-1	-1	20
61	4.906929227601075E-4	TGTGCTGCGTGGGTGTTGCTCTTT	CAAWVLLF	TRGV10	.	TRGJ1	12	-1	-1	18
61	4.906929227601075E-4	TGTGCCACCTGGGATGGGAGGAAACTCTTT	CATWDGRKLF	TRGV4	.	TRGJ1	17	-1	-1	20
60	4.826487764853516E-4	TGTGCCTTGTGGGAGGTCCATATGGAGTTGGGCAAAAAAATCAAGGTATTT	CALWEVHMELGKKIKVF	TRGV9	.	TRGJP	19	-1	-1	24
60	4.826487764853516E-4	TGTGCCTTGTGGGGGAAGCAAGAGTTGGGCAAAAAAATCAAGGTATTT	CALWGKQELGKKIKVF	TRGV9	.	TRGJP	12	-1	-1	17
60	4.826487764853516E-4	TGTGCCTTGTGGGACAGTTCCGGTTATTATAAGAAACTCTTT	CALWDSSGYYKKLF	TRGV9	.	TRGJ1	13	-1	-1	23
60	4.826487764853516E-4	TGTGCTGCGTGGGATTATGGGCTCTTT	CAAWDYGLF	TRGV10	.	TRGJ1	16	-1	-1	21
59	4.7460463021059573E-4	TGTGCCTTGTGGGAGAGACAAGAGTTGGGCAAAAAAATCAAGGTATTT	CALWERQELGKKIKVF	TRGV9	.	TRGJP	14	-1	-1	18
59	4.7460463021059573E-4	TGTGCCTTGTGGGAGGTCCTCAGTTCTTATTATAAGAAACTCTTT	CALWEVLSSYYKKLF	TRGV9	.	TRGJ1	16	-1	-1	26
59	4.7460463021059573E-4	TGTGCTGCGTGGGATTCGGATTATTATAAGAAACTCTTT	CAAWDSDYYKKLF	TRGV10	.	TRGJ1	15	-1	-1	13
59	4.7460463021059573E-4	TGTGCTGCGTGGGATCGAGATTATAAGAAACTCTTT	CAAWDRDYKKLF	TRGV10	.	TRGJ1	14	-1	-1	19
59	4.7460463021059573E-4	TGTGCTGCGTGGGGACTCTTT	CAAWGLF	TRGV10	.	TRGJ2	12	-1	-1	14
58	4.665604839358399E-4	TGTGCCTTGTGGGACTATAATTATTATAAGAAACTCTTT	CALWDYNYYKKLF	TRGV9	.	TRGJ1	13	-1	-1	18
57	4.5851633766108406E-4	TGTGCCTTGTGGGAGATCGCGTTTCGCCTTAATTATTATAAGAAACTCTTT	CALWEIAFRLNYYKKLF	TRGV9	.	TRGJ1	14	-1	-1	30
57	4.5851633766108406E-4	TGTGCCTTGTGGGAGGTATTTTGGTTGGGCAAAAAAATCAAGGTATTT	CALWEVFWLGKKIKVF	TRGV9	.	TRGJP	16	-1	-1	23
57	4.5851633766108406E-4	TGTGCCACCTGGGATGGTTATTATAAGAAACTCTTT	CATWDGYYKKLF	TRGV4	.	TRGJ1	16	-1	-1	17
57	4.5851633766108406E-4	TGTGCTGCGTGGGATTTTGGGAAACTCTTT	CAAWDFGKLF	TRGV10	.	TRGJ1	15	-1	-1	20
56	4.5047219138632816E-4	TGTGCCTTGTGGGAGGAATCAATAAGCTATTATTATAAGAAACTCTTT	CALWEESISYYYKKLF	TRGV9	.	TRGJ1	15	-1	-1	28
56	4.5047219138632816E-4	TGTGCCTTGTGGGAGGAAAAGGAGTTGGGCAAAAAAATCAAGGTATTT	CALWEEKELGKKIKVF	TRGV9	.	TRGJP	15	-1	-1	21
56	4.5047219138632816E-4	TGTGCCTTGTGGGAGGTTTCTTATAAGAAACTCTTT	CALWEVSYKKLF	TRGV9	.	TRGJ1	16	-1	-1	17
56	4.5047219138632816E-4	TGTGCCACCTGGGACAGGTTAATTATAAAACTCTTT	CATWDRLIIKLF	TRGV5	.	TRGJ1	17	-1	-1	21
56	4.5047219138632816E-4	TGTGCTGCGTGGGATCAGAAACTCTTT	CAAWDQKLF	TRGV10	.	TRGJ1	14	-1	-1	13
55	4.4242804511157233E-4	TGTGCCTTGTGGGAGGTGCGATCATCGTTGGGCAAAAAAATCAAGGTATTT	CALWEVRSSLGKKIKVF	TRGV9	.	TRGJP	18	-1	-1	26
55	4.4242804511157233E-4	TGTGCCTTGTGGGAGGTGCAGATGAATGAATCTTATTATAAGAAACTCTTT	CALWEVQMNESYYKKLF	TRGV9	.	TRGJ1	19	-1	-1	32
55	4.4242804511157233E-4	TGTGCCACCTGGGACAGGCTTTATTATAAGAAACTCTTT	CATWDRLYYKKLF	TRGV3	.	TRGJ1	18	-1	-1	20
55	4.4242804511157233E-4	TGTGCTGCGTGGGATTGCAAGCATAAGAAACTCTTT	CAAWDCKHKKLF	TRGV10	.	TRGJ1	15	-1	-1	22
55	4.4242804511157233E-4	TGTGCCACCTGGAATTATTATAAGAAACTCTTT	CATWNYYKKLF	TRGV8	.	TRGJ1	14	-1	-1	11
54	4.3438389883681644E-4	TGTGCCTTGTGGGAGGTGCGTTTCGCGCAAGAGTTGGGCAAAAAAATCAAGGTATTT	CALWEVRFAQELGKKIKVF	TRGV9	.	TRGJP	18	-1	-1	26
54	4.3438389883681644E-4	TGTGCCTTGTGGGAGGTGCCTTATAAGAAACTCTTT	CALWEVPYKKLF	TRGV9	.	TRGJ1	18	-1	-1	20
54	4.3438389883681644E-4	TGTGCTGCGTGGGACCCCGAACTCTTT	CAAWDPELF	TRGV10	.	TRGJ1	13	-1	-1	19
53	4.263397525620606E-4	TGTGCCTTGTGGGAGGTGCGGTTTCCTCTTGATTATTATAAGAAACTCTTT	CALWEVRFPLDYYKKLF	TRGV9	.	TRGJ1	18	-1	-1	31
53	4.263397525620606E-4	TGTGCCTTGTGGGAGGTGCTAGGGTTGGGCAAAAAAATCAAGGTATTT	CALWEVLGLGKKIKVF	TRGV9	.	TRGJP	18	-1	-1	17
53	4.263397525620606E-4	TGTGCTGCGTGGGGATATAAGAAACTCTTT	CAAWGYKKLF	TRGV10	.	TRGJ1	12	-1	-1	15
52	4.182956062873047E-4	TGTGCCTTGTGGGAGCCCCCTCAAGAGTTGGGCAAAAAAATCAAGGTATTT	CALWEPPQELGKKIKVF	TRGV9	.	TRGJP	14	-1	-1	21
52	4.182956062873047E-4	TGTGCCTTGTGGGAGTTCGAGTTGGGCAAAAAAATCAAGGTATTT	CALWEFELGKKIKVF	TRGV9	.	TRGJP	14	-1	-1	18
52	4.182956062873047E-4	TGTGCCTTGTGGGAGGCCCCCTCTTATTATAAGAAACTCTTT	CALWEAPSYYKKLF	TRGV9	.	TRGJ1	15	-1	-1	23
52	4.182956062873047E-4	TGTGCTGCGCGGTCTTGGAAACTCTTT	CAARSWKLF	TRGV10	.	TRGJ1	11	-1	-1	17
52	4.182956062873047E-4	TGTGCCACCTGGGACGTGGAACTCTTT	CATWDVELF	TRGV5	.	TRGJ1	14	-1	-1	19
52	4.182956062873047E-4	TGTGCTGCGTGGGATTATTGGTATAAGAAACTCTTT	CAAWDYWYKKLF	TRGV10	.	TRGJ1	16	-1	-1	21
52	4.182956062873047E-4	TGTGCTGCGTGGGATCATTATTATAAGAAACTCTTT	CAAWDHYYKKLF	TRGV10	.	TRGJ1	14	-1	-1	16
52	4.182956062873047E-4	TGTGCCACCTGGGACCTTAAGAAACTCTTT	CATWDLKKLF	TRGV4	.	TRGJ1	13	-1	-1	17
51	4.1025146001254887E-4	TGTGCCTTGTGGGAGGGATACCCTCATACCGTCTATTATAAGAAACTCTTT	CALWEGYPHTVYYKKLF	TRGV9	.	TRGJ1	15	-1	-1	33
51	4.1025146001254887E-4	TGTGCCACCTGGGACGGGCCTTATTATAAGAAACTCTTT	CATWDGPYYKKLF	TRGV2	.	TRGJ1	19	-1	-1	20
51	4.1025146001254887E-4	TGTGCTGCGTGGGGTTATTATAAGAAACTCTTT	CAAWGYYKKLF	TRGV10	.	TRGJ1	16	-1	-1	14
50	4.02207313737793E-4	TGTGCCTTGTGGGAGGTATTAGAGTTGGGCAAAAAAATCAAGGTATTT	CALWEVLELGKKIKVF	TRGV9	.	TRGJP	16	-1	-1	20
50	4.02207313737793E-4	TGTGCTGCGTGGGACGCCTGGGGGAAACTCTTT	CAAWDAWGKLF	TRGV10	.	TRGJ1	13	-1	-1	23
50	4.02207313737793E-4	TGTGCCTTGATTTATTATAAGAAACTCTTT	CALIYYKKLF	TRGV9	.	TRGJ1	8	-1	-1	8
50	4.02207313737793E-4	TGTGCTGCGTGGGATTCCGGACTCTTT	CAAWDSGLF	TRGV10	.	TRGJ1	18	-1	-1	20
50	4.02207313737793E-4	TGTGCTGCGTGGGGGGAGCTCTTT	CAAWGELF	TRGV10	.	TRGJ1	12	-1	-1	18
50	4.02207313737793E-4	TGTGCTGCGGGAGACCTCTTT	CAAGDLF	TRGV10	.	TRGJ1	8	-1	-1	15
50	4.02207313737793E-4	TGTGCTGCGTGGGATCCCGGGGGGAAACTCTTT	CAAWDPGGKLF	TRGV10	.	TRGJ1	14	-1	-1	23
49	3.9416316746303714E-4	TGTGCCTCCCGATCCCATTATTATAAGAAACTCTTT	CASRSHYYKKLF	TRGV9	.	TRGJ1	6	-1	-1	16
49	3.9416316746303714E-4	TGTGCCACCTGGGAGGATTATTATAAGAAACTCTTT	CATWEDYYKKLF	TRGV8	.	TRGJ1	13	-1	-1	16
49	3.9416316746303714E-4	TGTGCTGCCGTGCAACTCTTT	CAAVQLF	TRGV10	.	TRGJ1	11	-1	-1	13
48	3.861190211882813E-4	TGTGCTGCGTGGGATTTTTATAAGAAACTCTTT	CAAWDFYKKLF	TRGV10	.	TRGJ1	15	-1	-1	13
48	3.861190211882813E-4	TGTGCTGCGTGGGCCGAAGTTGGGCTCTTT	CAAWAEVGLF	TRGV10	.	TRGJ1	12	-1	-1	24
48	3.861190211882813E-4	TGTGCTGCGTGGGGTCATAAGAAACTCTTT	CAAWGHKKLF	TRGV10	.	TRGJ1	12	-1	-1	16
48	3.861190211882813E-4	TGTGCTGCGTGGGATTACGCGAAACTCTTT	CAAWDYAKLF	TRGV10	.	TRGJ1	18	-1	-1	20
48	3.861190211882813E-4	TGTGCTGCGTGGGACATGGGTAAACTCTTT	CAAWDMGKLF	TRGV10	.	TRGJ1	13	-1	-1	21
48	3.861190211882813E-4	TGTGCTGCGTGGGAGGGGAAACTCTTT	CAAWEGKLF	TRGV10	.	TRGJ1	13	-1	-1	17
48	3.861190211882813E-4	TGTGCCACCTGGCATAAGAAACTCTTT	CATWHKKLF	TRGV4	.	TRGJ1	14	-1	-1	13
48	3.861190211882813E-4	TGTGCCACCTGGGACGGTTATAAGAAACTCTTT	CATWDGYKKLF	TRGV2	.	TRGJ1	16	-1	-1	17
47	3.780748749135254E-4	TGTGCCACCTGGGATGGACATTATAAGAAACTCTTT	CATWDGHYKKLF	TRGV4	.	TRGJ1	16	-1	-1	19
47	3.780748749135254E-4	TGTGCTGCGGACCGAGGGAAACTCTTT	CAADRGKLF	TRGV10	.	TRGJ1	8	-1	-1	17
46	3.700307286387696E-4	TGTGCTGCGTGGGCCTCCAAGAAACTCTTT	CAAWASKKLF	TRGV10	.	TRGJ1	12	-1	-1	18
46	3.700307286387696E-4	TGTGCTGCGTGGGAAAGTAAGAAACTCTTT	CAAWESKKLF	TRGV10	.	TRGJ1	13	-1	-1	17
45	3.619865823640137E-4	TGTGCCTTGTGGGAACCTCAAGAGTTGGGCAAAAAAATCAAGGTATTT	CALWEPQELGKKIKVF	TRGV9	.	TRGJP	13	-1	-1	18
45	3.619865823640137E-4	TGTGCTGCGTGGGTTTATACCACTGGTTGGTTCAAGATATTT	CAAWVYTTGWFKIF	TRGV10	.	TRGJP1	16	-1	-1	11
45	3.619865823640137E-4	TGTGCTGCGTGGGATACTTCCAAGAAACTCTTT	CAAWDTSKKLF	TRGV10	.	TRGJ1	14	-1	-1	21
45	3.619865823640137E-4	TGTGCTGCGTGGTTTAAGAAACTCTTT	CAAWFKKLF	TRGV10	.	TRGJ1	11	-1	-1	14
45	3.619865823640137E-4	TGTGCTGCGTGGGATAATTGTAAGAAACTCTTT	CAAWDNCKKLF	TRGV10	.	TRGJ1	14	-1	-1	13
44	3.5394243608925785E-4	TGTGCCTTGTGGGAGGTGAGTAAGGGGGAAACGGTCATGAATTATTATAAGAAACTCTTT	CALWEVSKGETVMNYYKKLF	TRGV9	.	TRGJ1	17	-1	-1	38
44	3.5394243608925785E-4	TGTGCCACCTGGGTTACCCCAGAACGGGAGAAACTCTTT	CATWVTPEREKLF	TRGV4	.	TRGJ1	12	-1	-1	28
44	3.5394243608925785E-4	TGTGCCACCTGGGACAGGAATTATTATAAGAAACTCTTT	CATWDRNYYKKLF	TRGV3	.	TRGJ1	17	-1	-1	17
44	3.5394243608925785E-4	TGTGCTGCGTGGGATCCCCGAGCGAAACTCTTT	CAAWDPRAKLF	TRGV10	.	TRGJ1	14	-1	-1	23
44	3.5394243608925785E-4	TGTGCCACCTGGGACTATTATAAGAAACTCTTT	CATWDYYKKLF	TRGV4	.	TRGJ1	13	-1	-1	15
44	3.5394243608925785E-4	TGTGCTGCGTGGGACCGAGAGAAACTCTTT	CAAWDREKLF	TRGV10	.	TRGJ1	13	-1	-1	19
44	3.5394243608925785E-4	TGTGCTGCGTGGGACGTTAAGAAACTCTTT	CAAWDVKKLF	TRGV10	.	TRGJ1	13	-1	-1	17
44	3.5394243608925785E-4	TGTGCCACCTGGGATGGGAATTATTATAAGAAACTCTTT	CATWDGNYYKKLF	TRGV4	.	TRGJ1	17	-1	-1	17
44	3.5394243608925785E-4	TGTGCCACCTGGGCTTATTATAAGAAACTCTTT	CATWAYYKKLF	TRGV4	.	TRGJ1	12	-1	-1	14
44	3.5394243608925785E-4	TGTGCTGCGTGTAGGGAACTCTTT	CAACRELF	TRGV10	.	TRGJ1	10	-1	-1	16
44	3.5394243608925785E-4	TGTGCCTTGCTCTTT	CALLF	TRGV9	.	TRGJ1	8	-1	-1	9
43	3.4589828981450196E-4	TGTGCCTTGTGGGAGGTGCTTATGCGGCAAGAGTTGGGCAAAAAAATCAAGGTATTT	CALWEVLMRQELGKKIKVF	TRGV9	.	TRGJP	18	-1	-1	21
43	3.4589828981450196E-4	TGTGCTGCGTGGGATTCGGGTTATTATAAGAAACTCTTT	CAAWDSGYYKKLF	TRGV10	.	TRGJ1	15	-1	-1	13
43	3.4589828981450196E-4	TGTGCTGCGTGGGATTTGGATAAGAAACTCTTT	CAAWDLDKKLF	TRGV10	.	TRGJ1	15	-1	-1	19
43	3.4589828981450196E-4	TGTGCCACCTGGGACAGGCTGAAGAAACTCTTT	CATWDRLKKLF	TRGV3	.	TRGJ1	18	-1	-1	21
43	3.4589828981450196E-4	TGTGCCGCCTGTCATAAGAAACTCTTT	CAACHKKLF	TRGV10	.	TRGJ1	10	-1	-1	13
43	3.4589828981450196E-4	TGTGCTGCGTGGGCCCATTATTATAAGAAACTCTTT	CAAWAHYYKKLF	TRGV10	.	TRGJ1	12	-1	-1	16
43	3.4589828981450196E-4	TGTGCTGCGTGGGGGGAACTCTTT	CAAWGELF	TRGV10	.	TRGJ1	12	-1	-1	16
42	3.378541435397461E-4	TGTGCTGCGTGGGATGCGGTATTTCGCCGGTATTGTTATAAGAAACTCTTT	CAAWDAVFRRYCYKKLF	TRGV10	.	TRGJ1	14	-1	-1	31
42	3.378541435397461E-4	TGTGCCTTGTGGGAGGTGCGAATTTATTATAAGAAACTCTTT	CALWEVRIYYKKLF	TRGV9	.	TRGJ1	18	-1	-1	18
42	3.378541435397461E-4	TGTGCCACCTGGGATGAGGAGGATTATAAGAAACTCTTT	CATWDEEDYKKLF	TRGV4	.	TRGJ1	15	-1	-1	22
42	3.378541435397461E-4	TGTGCCACCTGGGATAAATATTATAAGAAACTCTTT	CATWDKYYKKLF	TRGV8	.	TRGJ1	15	-1	-1	15
42	3.378541435397461E-4	TGTGCTGCTGTCAGTTGTGGGGGGAAACTCTTT	CAAVSCGGKLF	TRGV10	.	TRGJ1	7	-1	-1	23
42	3.378541435397461E-4	TGTGCTGCGTGGGATTCCCCCCCGAAACTCTTT	CAAWDSPPKLF	TRGV10	.	TRGJ1	15	-1	-1	23
42	3.378541435397461E-4	TGTGCCACCTGGGACGGGCGGGGGAAACTCTTT	CATWDGRGKLF	TRGV2	.	TRGJ1	18	-1	-1	23
42	3.378541435397461E-4	TGTGCTGCGTGGGAGGTGCGGAAACTCTTT	CAAWEVRKLF	TRGV10	.	TRGJ1	13	-1	-1	20
42	3.378541435397461E-4	TGTGCTGCGTGGGAGCAACTCTTT	CAAWEQLF	TRGV10	.	TRGJ1	13	-1	-1	13
42	3.378541435397461E-4	TGTGCTGCGTTACGACTCTTT	CAALRLF	TRGV10	.	TRGJ1	9	-1	-1	14
41	3.298099972649903E-4	TGTGCCTTGTGGGAGTTTTCTATGAATTATTATAAGATGGAGAAACTCTTT	CALWEFSMNYYKMEKLF	TRGV9	.	TRGJ1	14	-1	-1	40
41	3.298099972649903E-4	TGTGCTGCGTGGGATTTCGTACAGTCTAAGAAACTCTTT	CAAWDFVQSKKLF	TRGV10	.	TRGJ1	20	-1	-1	26
41	3.298099972649903E-4	TGTGCTGCGTGGAAGAGAGAGAAACTCTTT	CAAWKREKLF	TRGV10	.	TRGJ1	11	-1	-1	19
41	3.298099972649903E-4	TGTGCTGCGTGGTCCAAGAAACTCTTT	CAAWSKKLF	TRGV10	.	TRGJ1	11	-1	-1	15
40	3.217658509902344E-4	TGTGCTGCGTGGGATCCCCCGGAATGGAAGAAACTCTTT	CAAWDPPEWKKLF	TRGV10	.	TRGJ1	14	-1	-1	27
40	3.217658509902344E-4	TGTGCTGCGTGGACTCGTCCTAAGAAACTCTTT	CAAWTRPKKLF	TRGV10	.	TRGJ1	11	-1	-1	20
40	3.217658509902344E-4	TGTGCTGCGTGGTTCTATAAGAAACTCTTT	CAAWFYKKLF	TRGV10	.	TRGJ1	11	-1	-1	15
40	3.217658509902344E-4	TGTGCCTTGGTCTTT	CALVF	TRGV9	.	TRGJ1	8	-1	-1	10
39	3.1372170471547856E-4	TGTGCTGCGTGGGTGACCCCAGGGGGGTATAAGAAACTCTTT	CAAWVTPGGYKKLF	TRGV10	.	TRGJ1	12	-1	-1	27
39	3.1372170471547856E-4	TGTGCTGCGTGGGATTGCCCCCGCTGGTATAAGAAACTCTTT	CAAWDCPRWYKKLF	TRGV10	.	TRGJ1	15	-1	-1	27
39	3.1372170471547856E-4	TGTGCCTTGTGGGAGGCAGCGAATTATTATAAGAAACTCTTT	CALWEAANYYKKLF	TRGV9	.	TRGJ1	15	-1	-1	19
39	3.1372170471547856E-4	TGTGCTGCGTGGGATCAGGATTATTATAAGAAACTCTTT	CAAWDQDYYKKLF	TRGV10	.	TRGJ1	14	-1	-1	19
39	3.1372170471547856E-4	TGTGCTGCGTGGGACCGGTATTATAAGAAACTCTTT	CAAWDRYYKKLF	TRGV10	.	TRGJ1	13	-1	-1	18
39	3.1372170471547856E-4	TGTGCCACCTGGGGTATTTATTATAAGAAACTCTTT	CATWGIYYKKLF	TRGV4	.	TRGJ1	12	-1	-1	17
39	3.1372170471547856E-4	TGTGCCACCTGGGGGAATTATTATAAGAAACTCTTT	CATWGNYYKKLF	TRGV4	.	TRGJ1	12	-1	-1	14
39	3.1372170471547856E-4	TGTGCTGCGTGGGATTTGAGTAGGCAACTCTTT	CAAWDLSRQLF	TRGV10	.	TRGJ1	15	-1	-1	25
39	3.1372170471547856E-4	TGTGCTGCGTGGGATTATTGGAAACTCTTT	CAAWDYWKLF	TRGV10	.	TRGJ1	16	-1	-1	13
39	3.1372170471547856E-4	TGTGCTGCGTGGGATTCGAAACTCTTT	CAAWDSKLF	TRGV10	.	TRGJ1	15	-1	-1	17
39	3.1372170471547856E-4	TGTGCTGCGTGGGATGCCAGGCTCTTT	CAAWDARLF	TRGV10	.	TRGJ1	14	-1	-1	21
38	3.0567755844072267E-4	TGTGCCTTGTGGGAGGTCGGTAGAGAGTTGGGCAAAAAAATCAAGGTATTT	CALWEVGRELGKKIKVF	TRGV9	.	TRGJP	16	-1	-1	23
38	3.0567755844072267E-4	TGTGCCTTGTGGAATATCCTTTGCATTTATTATTATAAGAAACTCTTT	CALWNILCIYYYKKLF	TRGV9	.	TRGJ1	11	-1	-1	28
38	3.0567755844072267E-4	TGTGCCTTGTGGGAGGTGCGCCGATGGCCTAACAAGAAACTCTTT	CALWEVRRWPNKKLF	TRGV9	.	TRGJ1	21	-1	-1	33
38	3.0567755844072267E-4	TGTGCCACCTGGGACAGGCCGAATTATTATAAGAAACTCTTT	CATWDRPNYYKKLF	TRGV3	.	TRGJ1	19	-1	-1	19
38	3.0567755844072267E-4	TGTGCCACCTGGGACGGGTATTATAAGAAACTCTTT	CATWDGYYKKLF	TRGV3	.	TRGJ1	17	-1	-1	18
38	3.0567755844072267E-4	TGTGCTGCGTGGGCTCCTTATAAGAAACTCTTT	CAAWAPYKKLF	TRGV10	.	TRGJ1	12	-1	-1	17
38	3.0567755844072267E-4	TGTGCTGCGTGGGATTATGAGAAGAAACTCTTT	CAAWDYEKKLF	TRGV10	.	TRGJ1	16	-1	-1	13
38	3.0567755844072267E-4	TGTGCTGCGTGGGATCTGTATAAGAAACTCTTT	CAAWDLYKKLF	TRGV10	.	TRGJ1	14	-1	-1	18
38	3.0567755844072267E-4	TGTGCTGCGTGGGACGATTATAAGAAACTCTTT	CAAWDDYKKLF	TRGV10	.	TRGJ1	13	-1	-1	16
38	3.0567755844072267E-4	TGTGCCACCTGGGTTTATTATAAGAAACTCTTT	CATWVYYKKLF	TRGV4	.	TRGJ1	12	-1	-1	14
38	3.0567755844072267E-4	TGTGCCACCTGGGATGGGCCTAAGAAACTCTTT	CATWDGPKKLF	TRGV4	.	TRGJ1	19	-1	-1	20
38	3.0567755844072267E-4	TGTGCCACCTGGGACGGGCAGGGGAAACTCTTT	CATWDGQGKLF	TRGV2	.	TRGJ1	18	-1	-1	23
38	3.0567755844072267E-4	TGTGCCACCTGGGACAGGCGGGAGAAACTCTTT	CATWDRREKLF	TRGV3	.	TRGJ1	18	-1	-1	22
38	3.0567755844072267E-4	TGTGCTGCGTGGGCTGATAAGAAACTCTTT	CAAWADKKLF	TRGV10	.	TRGJ1	12	-1	-1	16
38	3.0567755844072267E-4	TGTGCTGCGTGGGGCCCAGGGAAACTCTTT	CAAWGPGKLF	TRGV10	.	TRGJ1	12	-1	-1	20
38	3.0567755844072267E-4	TGTGCTGCGTGGGATTACAAGAAACTCTTT	CAAWDYKKLF	TRGV10	.	TRGJ1	17	-1	-1	13
38	3.0567755844072267E-4	TGTGCCACCTGGGACAAAGGGAAACTCTTT	CATWDKGKLF	TRGV5	.	TRGJ1	15	-1	-1	20
38	3.0567755844072267E-4	TGTGCCACCTGGGAGCATAAGAAACTCTTT	CATWEHKKLF	TRGV8	.	TRGJ1	13	-1	-1	16
38	3.0567755844072267E-4	TGTGCTGCGTGGACCAAGAAACTCTTT	CAAWTKKLF	TRGV10	.	TRGJ1	11	-1	-1	15
37	2.9763341216596683E-4	TGTGCCACCTGGGACAGGCTAAGGATAAGTTATAAGAAACTCTTT	CATWDRLRISYKKLF	TRGV5	.	TRGJ1	18	-1	-1	29
37	2.9763341216596683E-4	TGTGCTGCGTGGGACCGGAATTATTATAAGAAACTCTTT	CAAWDRNYYKKLF	TRGV10	.	TRGJ1	13	-1	-1	17
37	2.9763341216596683E-4	TGTGCTGCGTGGGTTCCTCTTAGTGGGAAACTCTTT	CAAWVPLSGKLF	TRGV10	.	TRGJ1	12	-1	-1	26
37	2.9763341216596683E-4	TGTGCTGCGTGGGCCCCTTATTATAAGAAACTCTTT	CAAWAPYYKKLF	TRGV10	.	TRGJ1	12	-1	-1	17
37	2.9763341216596683E-4	TGTGCCACCTGGGAGGGCTATTATAAGAAACTCTTT	CATWEGYYKKLF	TRGV4	.	TRGJ1	17	-1	-1	18
37	2.9763341216596683E-4	TGTGCTGCGTGGGACTGGAAGAAACTCTTT	CAAWDWKKLF	TRGV10	.	TRGJ1	13	-1	-1	18
37	2.9763341216596683E-4	TGTGCTGCGTGGCCTAATAAACTCTTT	CAAWPNKLF	TRGV10	.	TRGJ1	11	-1	-1	14
37	2.9763341216596683E-4	TGTGCTGCGCCGAAACTCTTT	CAAPKLF	TRGV10	.	TRGJ1	8	-1	-1	11
36	2.8958926589121094E-4	TGTGCCTTGTGGGAGGTAACCCCTTTATGGCAAGAGTTGGGCAAAAAAATCAAGGTATTT	CALWEVTPLWQELGKKIKVF	TRGV9	.	TRGJP	16	-1	-1	28
36	2.8958926589121094E-4	TGTGCCTTGTGGGAGGAACAAGAGTTGGGCAAAAAAATCAAGGTATTT	CALWEEQELGKKIKVF	TRGV9	.	TRGJP	15	-1	-1	18
36	2.8958926589121094E-4	TGTGCTGCGTGGGATCCGTTCGCACCTGATAAGAAACTCTTT	CAAWDPFAPDKKLF	TRGV10	.	TRGJ1	14	-1	-1	28
36	2.8958926589121094E-4	TGTGCTGCGTGGGACCCCATTTCGCCCTCGGGGAAACTCTTT	CAAWDPISPSGKLF	TRGV10	.	TRGJ1	13	-1	-1	32
36	2.8958926589121094E-4	TGTGCCACCTGGGACAGGATTGCCCCTTATAAGAAACTCTTT	CATWDRIAPYKKLF	TRGV5	.	TRGJ1	17	-1	-1	26
36	2.8958926589121094E-4	TGTGCTGCGTGGGATTGGCCGGAGGGGAAACTCTTT	CAAWDWPEGKLF	TRGV10	.	TRGJ1	15	-1	-1	26
36	2.8958926589121094E-4	TGTGCTGCGTGGGAGTACGTCTGCAAGAAACTCTTT	CAAWEYVCKKLF	TRGV10	.	TRGJ1	19	-1	-1	24
36	2.8958926589121094E-4	TGTGCTGCGTGGGGGGATTATAAGAAACTCTTT	CAAWGDYKKLF	TRGV10	.	TRGJ1	12	-1	-1	16
36	2.8958926589121094E-4	TGTGCTGCGTGGGATCTTTTTAAGAAACTCTTT	CAAWDLFKKLF	TRGV10	.	TRGJ1	14	-1	-1	17
36	2.8958926589121094E-4	TGTGCTGCGTGGGATTATAAGGAACTCTTT	CAAWDYKELF	TRGV10	.	TRGJ1	16	-1	-1	13
36	2.8958926589121094E-4	TGTGCTGCGTGGGACGGTAAGAAACTCTTT	CAAWDGKKLF	TRGV10	.	TRGJ1	13	-1	-1	17
36	2.8958926589121094E-4	TGTGCTGCGTGGGAGAATAAGAAACTCTTT	CAAWENKKLF	TRGV10	.	TRGJ1	13	-1	-1	16
36	2.8958926589121094E-4	TGTGCTGCGGAGGATTATAAGAAACTCTTT	CAAEDYKKLF	TRGV10	.	TRGJ1	16	-1	-1	13
35	2.815451196164551E-4	TGTGCTGCGTGGGATTTTTATTATAAGAAACTCTTT	CAAWDFYYKKLF	TRGV10	.	TRGJ1	15	-1	-1	17
35	2.815451196164551E-4	TGTGCTGCGTGGGAGTCGTATTATAAGAAACTCTTT	CAAWESYYKKLF	TRGV10	.	TRGJ1	19	-1	-1	18
35	2.815451196164551E-4	TGTGCTGCGCGCCCCCCTTATAAGAAACTCTTT	CAARPPYKKLF	TRGV10	.	TRGJ1	8	-1	-1	17
35	2.815451196164551E-4	TGTGCTGCGTGGGATGCTGGGAAACTCTTT	CAAWDAGKLF	TRGV10	.	TRGJ1	14	-1	-1	20
35	2.815451196164551E-4	TGTGCTGCGTGGGATATGAAGAAACTCTTT	CAAWDMKKLF	TRGV10	.	TRGJ1	14	-1	-1	14
35	2.815451196164551E-4	TGTGCTGGTAAGAAACTCTTT	CAGKKLF	TRGV10	.	TRGJ1	6	-1	-1	8
34	2.7350097334169927E-4	TGTGCTGCGTGGGATAGCCCCCCCCTTAAGAAACTCTTT	CAAWDSPPLKKLF	TRGV10	.	TRGJ1	14	-1	-1	26
34	2.7350097334169927E-4	TGTGCCACCTGGGATGGGCCTTATTATAAGAAACTCTTT	CATWDGPYYKKLF	TRGV4	.	TRGJ1	19	-1	-1	20
34	2.7350097334169927E-4	TGTGCCACCTGGGACGCGAATTATTATAAGAAACTCTTT	CATWDANYYKKLF	TRGV2	.	TRGJ1	15	-1	-1	16
34	2.7350097334169927E-4	TGTGCCACCTGGGACGGGCCGGATTATAAGAAACTCTTT	CATWDGPDYKKLF	TRGV2	.	TRGJ1	19	-1	-1	22
34	2.7350097334169927E-4	TGTGCTGCGTGGGATAGACCTTGTAAGAAACTCTTT	CAAWDRPCKKLF	TRGV10	.	TRGJ1	14	-1	-1	20
34	2.7350097334169927E-4	TGTGCCACCTGGGATGATTATTATAAGAAACTCTTT	CATWDDYYKKLF	TRGV4	.	TRGJ1	15	-1	-1	16
34	2.7350097334169927E-4	TGTGCCACCTGGGACGGGCATTATAAGAAACTCTTT	CATWDGHYKKLF	TRGV2	.	TRGJ1	18	-1	-1	19
34	2.7350097334169927E-4	TGTGCTGCGTGCCACCTGGGAAAGAAACTCTTT	CAACHLGKKLF	TRGV10	.	TRGJ1	10	-1	-1	21
34	2.7350097334169927E-4	TGTGCTGCGTGGGCGGGCTATAAGAAACTCTTT	CAAWAGYKKLF	TRGV10	.	TRGJ1	12	-1	-1	18
34	2.7350097334169927E-4	TGTGCTGCGTGGGAGCGTAATAAGAAACTCTTT	CAAWERNKKLF	TRGV10	.	TRGJ1	13	-1	-1	19
34	2.7350097334169927E-4	TGTGCTGCGTGCTGGGGGAAGAAACTCTTT	CAACWGKKLF	TRGV10	.	TRGJ1	10	-1	-1	18
34	2.7350097334169927E-4	TGTGCTGCGTGGGATTGCAGGAAACTCTTT	CAAWDCRKLF	TRGV10	.	TRGJ1	15	-1	-1	20
34	2.7350097334169927E-4	TGTGCTGCGTGGGATTGGAAGAAACTCTTT	CAAWDWKKLF	TRGV10	.	TRGJ1	15	-1	-1	18
34	2.7350097334169927E-4	TGTGCTGCGAGGGATTATAAGAAACTCTTT	CAARDYKKLF	TRGV10	.	TRGJ1	16	-1	-1	13
34	2.7350097334169927E-4	TGTGCCACCTGGGGTTATAAGAAACTCTTT	CATWGYKKLF	TRGV4	.	TRGJ1	12	-1	-1	14
34	2.7350097334169927E-4	TGTGCCACCTGGGACTATAAGAAACTCTTT	CATWDYKKLF	TRGV8	.	TRGJ1	13	-1	-1	15
34	2.7350097334169927E-4	TGTGGCCCCCTTCTCTTT	CGPLLF	TRGV10	.	TRGJ1	3	-1	-1	12
34	2.7350097334169927E-4	TGTGCTGCGTGGGCTCTAGAGAAACTCTTT	CAAWALEKLF	TRGV10	.	TRGJ1	12	-1	-1	19
34	2.7350097334169927E-4	TGTGCTGCGTGGGCCTATAAGAAACTCTTT	CAAWAYKKLF	TRGV10	.	TRGJ1	12	-1	-1	15
34	2.7350097334169927E-4	TGTGCTGCGTGGGGGATTAAGAAACTCTTT	CAAWGIKKLF	TRGV10	.	TRGJ1	12	-1	-1	17
34	2.7350097334169927E-4	TGTGCTGCGTGTGATAAGAAACTCTTT	CAACDKKLF	TRGV10	.	TRGJ1	14	-1	-1	13
34	2.7350097334169927E-4	TGTGCTGCGTGGGTTGAGAAACTCTTT	CAAWVEKLF	TRGV10	.	TRGJ1	12	-1	-1	16
34	2.7350097334169927E-4	TGTGCTGCGTGGGATTTGGAGAAACTCTTT	CAAWDLEKLF	TRGV10	.	TRGJ1	15	-1	-1	19
33	2.654568270669434E-4	TGTGCTGCGTGGCCCGGGGGTTATTATAAGAAACTCTTT	CAAWPGGYYKKLF	TRGV10	.	TRGJ1	11	-1	-1	20
33	2.654568270669434E-4	TGTGCTGCGTGGGATCGGGGTTGGTATAAGAAACTCTTT	CAAWDRGWYKKLF	TRGV10	.	TRGJ1	14	-1	-1	24
33	2.654568270669434E-4	TGTGCCACCTGGGACGGGCTTTATTATAAGAAACTCTTT	CATWDGLYYKKLF	TRGV2	.	TRGJ1	18	-1	-1	20
33	2.654568270669434E-4	TGTGCCACCTGGGACAGGCCCTATTATAAGAAACTCTTT	CATWDRPYYKKLF	TRGV5	.	TRGJ1	19	-1	-1	21
33	2.654568270669434E-4	TGTGCTGCGTTACAGGGTTATTATAAGAAACTCTTT	CAALQGYYKKLF	TRGV10	.	TRGJ1	9	-1	-1	17
33	2.654568270669434E-4	TGTGCTGCGTGGGATTTTGGTTATAAGAAACTCTTT	CAAWDFGYKKLF	TRGV10	.	TRGJ1	15	-1	-1	20
33	2.654568270669434E-4	TGTGCTGCGTGGGATTTGGAATATAAGAAACTCTTT	CAAWDLEYKKLF	TRGV10	.	TRGJ1	15	-1	-1	21
33	2.654568270669434E-4	TGTGCTGCGTGGGACCCTTATTATAAGAAACTCTTT	CAAWDPYYKKLF	TRGV10	.	TRGJ1	13	-1	-1	17
33	2.654568270669434E-4	TGTGCTGCGCAGGCAAGAGGGTATAAGAAACTCTTT	CAAQARGYKKLF	TRGV10	.	TRGJ1	8	-1	-1	21
33	2.654568270669434E-4	TGTGCCACCTGGGACGATTATTATAAGAAACTCTTT	CATWDDYYKKLF	TRGV2	.	TRGJ1	15	-1	-1	16
33	2.654568270669434E-4	TGTGCTGCGTGGGATTCCGATAAGAAACTCTTT	CAAWDSDKKLF	TRGV10	.	TRGJ1	22	-1	-1	19
33	2.654568270669434E-4	TGTGCTGCGTGGGATCCGCCGAAGAAACTCTTT	CAAWDPPKKLF	TRGV10	.	TRGJ1	14	-1	-1	21
33	2.654568270669434E-4	TGTGCCACCTGGGATGGTTATAAGAAACTCTTT	CATWDGYKKLF	TRGV4	.	TRGJ1	16	-1	-1	17
33	2.654568270669434E-4	TGTGCCACCTGGGACAGGCCAAAGAAACTCTTT	CATWDRPKKLF	TRGV5	.	TRGJ1	19	-1	-1	21
33	2.654568270669434E-4	TGTGCCACCTGGGAATATTATAAGAAACTCTTT	CATWEYYKKLF	TRGV8	.	TRGJ1	13	-1	-1	12
33	2.654568270669434E-4	TGTGCTGCGTGGCCCTATAAGAAACTCTTT	CAAWPYKKLF	TRGV10	.	TRGJ1	11	-1	-1	15
33	2.654568270669434E-4	TGTGCCTTGTGGGATTGGATCAAGACGTTT	CALWDWIKTF	TRGV9	.	TRGJP2	13	-1	-1	12
33	2.654568270669434E-4	TGTGCTGCGTTTAAGAAACTCTTT	CAAFKKLF	TRGV10	.	TRGJ1	9	-1	-1	11
33	2.654568270669434E-4	TGTGCTGCGTATAAGAAACTCTTT	CAAYKKLF	TRGV10	.	TRGJ1	9	-1	-1	9
33	2.654568270669434E-4	TGTGCTGCGTGGGATCATAAGAAACTCTTT	CAAWDHKKLF	TRGV10	.	TRGJ1	14	-1	-1	13
33	2.654568270669434E-4	TGTGCCTTAGGTGATTGGATCAAGACGTTT	CALGDWIKTF	TRGV9	.	TRGJP2	7	-1	-1	10
32	2.5741268079218754E-4	TGTGCCTTGTGGGAGGTGCGACCAAAATTCTTTGAGTTGGGCAAAAAAATCAAGGTATTT	CALWEVRPKFFELGKKIKVF	TRGV9	.	TRGJP	22	-1	-1	33
32	2.5741268079218754E-4	TGTGCCTTGTGGGAGGTGCACTTACTCTATAATTATAAGAAACTCTTT	CALWEVHLLYNYKKLF	TRGV9	.	TRGJ1	20	-1	-1	28
32	2.5741268079218754E-4	TGTGCTGCGTGGGATTGGAGGGTTTATTATAAGAAACTCTTT	CAAWDWRVYYKKLF	TRGV10	.	TRGJ1	15	-1	-1	23
32	2.5741268079218754E-4	TGTGCTGCGTGGGATTGGCCCCCCAGCGGGAAACTCTTT	CAAWDWPPSGKLF	TRGV10	.	TRGJ1	15	-1	-1	29
32	2.5741268079218754E-4	TGTGCTGCGTGGGAGGCACTTTCCTATAAGAAACTCTTT	CAAWEALSYKKLF	TRGV10	.	TRGJ1	13	-1	-1	24
32	2.5741268079218754E-4	TGTGCCACCTGGGACGGCAATTATTATAAGAAACTCTTT	CATWDGNYYKKLF	TRGV2	.	TRGJ1	16	-1	-1	18
32	2.5741268079218754E-4	TGTGCTGCGTGGGTTGGTTATTATAAGAAACTCTTT	CAAWVGYYKKLF	TRGV10	.	TRGJ1	12	-1	-1	17
32	2.5741268079218754E-4	TGTGCTGCGTGGGATAAGGGGTATAAGAAACTCTTT	CAAWDKGYKKLF	TRGV10	.	TRGJ1	14	-1	-1	21
32	2.5741268079218754E-4	TGTGCCACCTGGGATGGGCTTTATAAGAAACTCTTT	CATWDGLYKKLF	TRGV4	.	TRGJ1	18	-1	-1	20
32	2.5741268079218754E-4	TGTGCCACCTGGGACCCGGATTATAAGAAACTCTTT	CATWDPDYKKLF	TRGV2	.	TRGJ1	14	-1	-1	19
32	2.5741268079218754E-4	TGTGCTGCGTGGGATACTTATAAGAAACTCTTT	CAAWDTYKKLF	TRGV10	.	TRGJ1	14	-1	-1	17
32	2.5741268079218754E-4	TGTGCTGCGTGGGAAGGGTATAAGAAACTCTTT	CAAWEGYKKLF	TRGV10	.	TRGJ1	13	-1	-1	18
32	2.5741268079218754E-4	TGTGCTGCGTGGGAAGATTATAAGAAACTCTTT	CAAWEDYKKLF	TRGV10	.	TRGJ1	13	-1	-1	16
32	2.5741268079218754E-4	TGTGCTGCTCTTTATTATAAGAAACTCTTT	CAALYYKKLF	TRGV10	.	TRGJ1	7	-1	-1	11
32	2.5741268079218754E-4	TGTGCCACTTATAAGAAACTCTTT	CATYKKLF	TRGV3	.	TRGJ1	7	-1	-1	8
32	2.5741268079218754E-4	TGTGCTGCGTGGGATTCAAAGAAACTCTTT	CAAWDSKKLF	TRGV10	.	TRGJ1	15	-1	-1	18
32	2.5741268079218754E-4	TGTGCCACCTGGGCCTATAAGAAACTCTTT	CATWAYKKLF	TRGV3	.	TRGJ1	12	-1	-1	15
32	2.5741268079218754E-4	TGTGCTGCGTGGGGGGATAAGAAACTCTTT	CAAWGDKKLF	TRGV10	.	TRGJ1	12	-1	-1	16
32	2.5741268079218754E-4	TGTGCTGCGTGGGTCACTAAACTCTTT	CAAWVTKLF	TRGV10	.	TRGJ1	12	-1	-1	18
31	2.4936853451743165E-4	TGTGCTGCGTGGGATTATAACTCCGGTCTTTATTATAAGAAACTCTTT	CAAWDYNSGLYYKKLF	TRGV10	.	TRGJ1	16	-1	-1	29
31	2.4936853451743165E-4	TGTGCCACCTGGGATGGGACTTTTTCCGCTTATAAGAAACTCTTT	CATWDGTFSAYKKLF	TRGV4	.	TRGJ1	17	-1	-1	29
31	2.4936853451743165E-4	TGTGCTGCGTGGGATTGTCGGCCCGATAAGAAACTCTTT	CAAWDCRPDKKLF	TRGV10	.	TRGJ1	15	-1	-1	25
31	2.4936853451743165E-4	TGTGCTGCGTGGGATTACAATTATTATAAGAAACTCTTT	CAAWDYNYYKKLF	TRGV10	.	TRGJ1	17	-1	-1	18
31	2.4936853451743165E-4	TGTGCTGCGTGGGATCCCTATTATTATAAGAAACTCTTT	CAAWDPYYYKKLF	TRGV10	.	TRGJ1	14	-1	-1	19
31	2.4936853451743165E-4	TGTGCTGCGTGGGACCCTTCCCCCCATAAGAAACTCTTT	CAAWDPSPHKKLF	TRGV10	.	TRGJ1	13	-1	-1	25
31	2.4936853451743165E-4	TGTGCTGCGTGGGATTATCGCTATAAGAAACTCTTT	CAAWDYRYKKLF	TRGV10	.	TRGJ1	16	-1	-1	21
31	2.4936853451743165E-4	TGTGCTGCGTGGGATTATAGTTATAAGAAACTCTTT	CAAWDYSYKKLF	TRGV10	.	TRGJ1	16	-1	-1	20
31	2.4936853451743165E-4	TGTGCTGCGTGGGACGGGGATTATAAGAAACTCTTT	CAAWDGDYKKLF	TRGV10	.	TRGJ1	13	-1	-1	19
31	2.4936853451743165E-4	TGTGCCTTGTGGACCACTGGTTGGTTCAAGATATTT	CALWTTGWFKIF	TRGV9	.	TRGJP1	11	-1	-1	12
31	2.4936853451743165E-4	TGTGCTGCGTGGGGCCCGAATAAGAAACTCTTT	CAAWGPNKKLF	TRGV10	.	TRGJ1	12	-1	-1	19
31	2.4936853451743165E-4	TGTGCTGCGTGGGGATATTATAAGAAACTCTTT	CAAWGYYKKLF	TRGV10	.	TRGJ1	12	-1	-1	15
31	2.4936853451743165E-4	TGTGCTGCGTGGGGACATTATAAGAAACTCTTT	CAAWGHYKKLF	TRGV10	.	TRGJ1	12	-1	-1	16
31	2.4936853451743165E-4	TGTGCTGCGTGGGATTATAGTAAGAAACTCTTT	CAAWDYSKKLF	TRGV10	.	TRGJ1	16	-1	-1	13
31	2.4936853451743165E-4	TGTGCTGCGTGGGACTACTATAAGAAACTCTTT	CAAWDYYKKLF	TRGV10	.	TRGJ1	17	-1	-1	15
31	2.4936853451743165E-4	TGTGCTGCGTGGGAACCAAATAAGAAACTCTTT	CAAWEPNKKLF	TRGV10	.	TRGJ1	13	-1	-1	19
31	2.4936853451743165E-4	TGTGCTCAACTCGGTTATAAGAAACTCTTT	CAQLGYKKLF	TRGV10	.	TRGJ1	5	-1	-1	14
31	2.4936853451743165E-4	TGTGCTGCATATAAGAAACTCTTT	CAAYKKLF	TRGV10	.	TRGJ2	7	-1	-1	9
31	2.4936853451743165E-4	TGTGCCACCTGGCTCTTT	CATWLF	TRGV4	.	TRGJ1	11	-1	-1	12
31	2.4936853451743165E-4	TGTGCCACCTGGGACGGGCGGGAGAAACTCTTT	CATWDGREKLF	TRGV2	.	TRGJ1	18	-1	-1	22
31	2.4936853451743165E-4	TGTGAGGGGTATTATAAGAAACTCTTT	CEGYYKKLF	TRGV10	.	TRGJ1	3	-1	-1	9
31	2.4936853451743165E-4	TGTGCTGCGTGGGACTTTAAGAAACTCTTT	CAAWDFKKLF	TRGV10	.	TRGJ1	13	-1	-1	17
31	2.4936853451743165E-4	TGTGCTGCGTGGGACATAAAGAAACTCTTT	CAAWDIKKLF	TRGV10	.	TRGJ1	13	-1	-1	18
31	2.4936853451743165E-4	TGTGCTGCGTGGGAATATAAGAAACTCTTT	CAAWEYKKLF	TRGV10	.	TRGJ1	16	-1	-1	15
30	2.413243882426758E-4	TGTGCTGCGTTTAAGCTCGCGAGTTATTATAAGAAACTCTTT	CAAFKLASYYKKLF	TRGV10	.	TRGJ1	9	-1	-1	19
30	2.413243882426758E-4	TGTGCCACCTGGGACAGACCGACTGGTTGGTTCAAGATATTT	CATWDRPTGWFKIF	TRGV3	.	TRGJP1	19	-1	-1	17
30	2.413243882426758E-4	TGTGCTGCGTGGGATCCTGGGGGTTATAAGAAACTCTTT	CAAWDPGGYKKLF	TRGV10	.	TRGJ1	14	-1	-1	23
30	2.413243882426758E-4	TGTGCTGCGTGGGGCCTTTATTATAAGAAACTCTTT	CAAWGLYYKKLF	TRGV10	.	TRGJ1	12	-1	-1	17
30	2.413243882426758E-4	TGTGCTGCGTGGGATTTAGGGGAAGAGAAACTCTTT	CAAWDLGEEKLF	TRGV10	.	TRGJ1	15	-1	-1	25
30	2.413243882426758E-4	TGTGCTGCGTGGGATGAGGATTATAAGAAACTCTTT	CAAWDEDYKKLF	TRGV10	.	TRGJ1	14	-1	-1	19
30	2.413243882426758E-4	TGTGCTGCGTGGGAGAAGGATTATAAGAAACTCTTT	CAAWEKDYKKLF	TRGV10	.	TRGJ1	13	-1	-1	19
30	2.413243882426758E-4	TGTGCCACCTGGGACGGGTCTTATAAGAAACTCTTT	CATWDGSYKKLF	TRGV2	.	TRGJ1	17	-1	-1	20
30	2.413243882426758E-4	TGTGCCACCTGGGACAGGCGTTATAAGAAACTCTTT	CATWDRRYKKLF	TRGV3	.	TRGJ1	18	-1	-1	20
30	2.413243882426758E-4	TGTGCTGCGTGGGACAACATCAAGAAACTCTTT	CAAWDNIKKLF	TRGV10	.	TRGJ1	13	-1	-1	21
30	2.413243882426758E-4	TGTGCCACCCTGAATTATAAGAAACTCTTT	CATLNYKKLF	TRGV4	.	TRGJ1	8	-1	-1	13
30	2.413243882426758E-4	TGTGCCACCTGGGTTAAGAAACTCTTT	CATWVKKLF	TRGV4	.	TRGJ1	12	-1	-1	14
30	2.413243882426758E-4	TGTGCCACAAAGAAACTCTTT	CATKKLF	TRGV10	.	TRGJ1	4	-1	-1	9
30	2.413243882426758E-4	TGTGCTGCGTGGGATTCCCGCAAGAAACTCTTT	CAAWDSRKKLF	TRGV10	.	TRGJ1	15	-1	-1	21
29	2.3328024196791995E-4	TGTGCCTTGTGGGAGGTGCATGCCACTGGTTGGTTCAAGATATTT	CALWEVHATGWFKIF	TRGV9	.	TRGJP1	19	-1	-1	19
29	2.3328024196791995E-4	TGTGCTGCGTGGGATTCCGTCCTCAGGTATAAGAAACTCTTT	CAAWDSVLRYKKLF	TRGV10	.	TRGJ1	19	-1	-1	27
29	2.3328024196791995E-4	TGTGCTGCGTGGGATTATGGGAATTATTATAAGAAACTCTTT	CAAWDYGNYYKKLF	TRGV10	.	TRGJ1	16	-1	-1	20
29	2.3328024196791995E-4	TGTGCTGCGTGGGACCTTCAATTGGGGTATAAGAAACTCTTT	CAAWDLQLGYKKLF	TRGV10	.	TRGJ1	13	-1	-1	27
29	2.3328024196791995E-4	TGTGCTGCGTGGGATGGGATGTATTATAAGAAACTCTTT	CAAWDGMYYKKLF	TRGV10	.	TRGJ1	14	-1	-1	21
29	2.3328024196791995E-4	TGTGCTGCGTGGGAGGGGGGGAAAGATAAGAAACTCTTT	CAAWEGGKDKKLF	TRGV10	.	TRGJ1	13	-1	-1	25
29	2.3328024196791995E-4	TGTGCTGCGAATTTCACATTGGGTTATAAGAAACTCTTT	CAANFTLGYKKLF	TRGV10	.	TRGJ1	8	-1	-1	23
29	2.3328024196791995E-4	TGTGCCACCTGGGACGGGCCGGGTTATAAGAAACTCTTT	CATWDGPGYKKLF	TRGV2	.	TRGJ1	19	-1	-1	23
29	2.3328024196791995E-4	TGTGCTGCGTGGGATTTTAATTATAAGAAACTCTTT	CAAWDFNYKKLF	TRGV10	.	TRGJ1	15	-1	-1	19
29	2.3328024196791995E-4	TGTGCTGCGTGGGATTCCTATTATAAGAAACTCTTT	CAAWDSYYKKLF	TRGV10	.	TRGJ1	15	-1	-1	18
29	2.3328024196791995E-4	TGTGCTGCGTGGGATTGCGGTTATAAGAAACTCTTT	CAAWDCGYKKLF	TRGV10	.	TRGJ1	18	-1	-1	20
29	2.3328024196791995E-4	TGTGCTGCGTGGGATCCGGATAAGAAACTCTTT	CAAWDPDKKLF	TRGV10	.	TRGJ1	14	-1	-1	19
29	2.3328024196791995E-4	TGTGCCACCTGGGATGGGCGGGGGAAACTCTTT	CATWDGRGKLF	TRGV4	.	TRGJ1	18	-1	-1	23
29	2.3328024196791995E-4	TGTGCCACCTGGGACGGTCCTAAACTCTTT	CATWDGPKLF	TRGV2	.	TRGJ1	19	-1	-1	21
29	2.3328024196791995E-4	TGTGCCACCCCCTGTTATAAGAAACTCTTT	CATPCYKKLF	TRGV4	.	TRGJ1	8	-1	-1	14
29	2.3328024196791995E-4	TGTGCTGCGTGGGCCAAGAAACTCTTT	CAAWAKKLF	TRGV10	.	TRGJ1	12	-1	-1	15
29	2.3328024196791995E-4	TGGTATAAACCTAAGAAACTCTTT	WYKPKKLF	TRGV10	.	TRGJ1	1	-1	-1	11
29	2.3328024196791995E-4	TGTGCTGCGTGGGCCCCTTATAAGAAACTCTTT	CAAWAPYKKLF	TRGV10	.	TRGJ1	12	-1	-1	17
29	2.3328024196791995E-4	TGTGCTGCGTGGGAAAAGAAACTCTTT	CAAWEKKLF	TRGV10	.	TRGJ1	13	-1	-1	15
29	2.3328024196791995E-4	TGTGCCACGCGAGGGCTCTTT	CATRGLF	TRGV3	.	TRGJ1	7	-1	-1	15
29	2.3328024196791995E-4	TGTGCTGCTTACTATAAGAAACTCTTT	CAAYYKKLF	TRGV10	.	TRGJ1	7	-1	-1	8
28	2.2523609569316408E-4	TGTGCCTTGTGGGAGGTGAATATGAGGGGTGAGTTGGGCAAAAAAATCAAGGTATTT	CALWEVNMRGELGKKIKVF	TRGV9	.	TRGJP	17	-1	-1	30
28	2.2523609569316408E-4	TGTGCCTTGTGGGAGGTGCCCCCGTGTAGTGATTGGATCAAGACGTTT	CALWEVPPCSDWIKTF	TRGV9	.	TRGJP2	21	-1	-1	25
28	2.2523609569316408E-4	TGTGCCACCTGGGATGGGCTGTCGGATTATTATAAGAAACTCTTT	CATWDGLSDYYKKLF	TRGV4	.	TRGJ1	18	-1	-1	21
28	2.2523609569316408E-4	TGTGCTGCGTGTCATGCCTCCTATTATTATAAGAAACTCTTT	CAACHASYYYKKLF	TRGV10	.	TRGJ1	10	-1	-1	22
28	2.2523609569316408E-4	TGTGCTGCGTGGGATCCACGGAGGTATTATAAGAAACTCTTT	CAAWDPRRYYKKLF	TRGV10	.	TRGJ1	14	-1	-1	24
28	2.2523609569316408E-4	TGTGCCTTGTGGGTACGGGAGACTGGTTGGTTCAAGATATTT	CALWVRETGWFKIF	TRGV9	.	TRGJP1	12	-1	-1	21
28	2.2523609569316408E-4	TGTGCCTTGTGGGAGGTGCAAGCTGGTTGGTTCAAGATATTT	CALWEVQAGWFKIF	TRGV9	.	TRGJP1	19	-1	-1	22
28	2.2523609569316408E-4	TGTGCTGCGTGGGATTACCCCGAATATAAGAAACTCTTT	CAAWDYPEYKKLF	TRGV10	.	TRGJ1	17	-1	-1	24
28	2.2523609569316408E-4	TGTGCCACCTGGGACAGGCGCAGGCGGAAGAAACTCTTT	CATWDRRRRKKLF	TRGV3	.	TRGJ1	18	-1	-1	27
28	2.2523609569316408E-4	TGTGCTGCGTGGGATTATTCCCTAAGGGAACTCTTT	CAAWDYSLRELF	TRGV10	.	TRGJ1	16	-1	-1	28
28	2.2523609569316408E-4	TGTGCTGCGTGGGACGCTTATTATAAGAAACTCTTT	CAAWDAYYKKLF	TRGV10	.	TRGJ1	13	-1	-1	17
28	2.2523609569316408E-4	TGTGCCACCTGGGATGGGTATTATAAGAAACTCTTT	CATWDGYYKKLF	TRGV4	.	TRGJ1	17	-1	-1	18
28	2.2523609569316408E-4	TGTGCCACCTGGGACAGGCTTTATAAGAAACTCTTT	CATWDRLYKKLF	TRGV3	.	TRGJ1	18	-1	-1	20
28	2.2523609569316408E-4	TGTGCCACCTGGGACAGGCCGGGGTGGAAACTCTTT	CATWDRPGWKLF	TRGV3	.	TRGJ1	19	-1	-1	26
28	2.2523609569316408E-4	TGTGCTGCGTGGGTTGGTTATAAGAAACTCTTT	CAAWVGYKKLF	TRGV10	.	TRGJ1	12	-1	-1	17
28	2.2523609569316408E-4	TGTGCTGCGTGGGCGTATTATAAGAAACTCTTT	CAAWAYYKKLF	TRGV10	.	TRGJ1	12	-1	-1	15
28	2.2523609569316408E-4	TGTGCTGCGTGGGAAGACCCTAAGAAACTCTTT	CAAWEDPKKLF	TRGV10	.	TRGJ1	13	-1	-1	20
28	2.2523609569316408E-4	TGTGCCACCTGGGATAATTATAAGAAACTCTTT	CATWDNYKKLF	TRGV8	.	TRGJ1	15	-1	-1	13
28	2.2523609569316408E-4	TGTGCTGCGTGGACCCCAAAGAAACTCTTT	CAAWTPKKLF	TRGV10	.	TRGJ1	11	-1	-1	18
28	2.2523609569316408E-4	TGTGCCACCTGGGACGGTAAGAAACTCTTT	CATWDGKKLF	TRGV5	.	TRGJ1	14	-1	-1	17
28	2.2523609569316408E-4	TGTGCTGCGTGTATACTCTTT	CAACILF	TRGV10	.	TRGJ1	10	-1	-1	14
28	2.2523609569316408E-4	TGTGCTGCGTGGGTCACTGGTTGGTTCAAGATATTT	CAAWVTGWFKIF	TRGV10	.	TRGJP1	12	-1	-1	14
28	2.2523609569316408E-4	TGTGCTGCGTGGGATTCTCGGGATAAGAAACTCTTT	CAAWDSRDKKLF	TRGV10	.	TRGJ1	15	-1	-1	22
28	2.2523609569316408E-4	TGTGCTGCGTGGGATTATATCGCAGAGAAACTCTTT	CAAWDYIAEKLF	TRGV10	.	TRGJ1	16	-1	-1	25
28	2.2523609569316408E-4	TGTGCTGCGTGGGATGAAAGTTATAAGAAACTCTTT	CAAWDESYKKLF	TRGV10	.	TRGJ1	14	-1	-1	20
28	2.2523609569316408E-4	TGTGCTGCGTGGGACCAGGATTATAAGAAACTCTTT	CAAWDQDYKKLF	TRGV10	.	TRGJ1	13	-1	-1	19
28	2.2523609569316408E-4	TGTGCTGCGTGGCGGGGTTATAAGAAACTCTTT	CAAWRGYKKLF	TRGV10	.	TRGJ1	11	-1	-1	17
28	2.2523609569316408E-4	TGTGCTGCGTGGGATAAGAGGAAGAAACTCTTT	CAAWDKRKKLF	TRGV10	.	TRGJ1	14	-1	-1	21
28	2.2523609569316408E-4	TGTGCTGCGTGGGAGCGCAGGTTGAAACTCTTT	CAAWERRLKLF	TRGV10	.	TRGJ1	13	-1	-1	23
28	2.2523609569316408E-4	TGTGCTGCGTCCAATAAGAAACTCTTT	CAASNKKLF	TRGV10	.	TRGJ1	9	-1	-1	13
28	2.2523609569316408E-4	TGTGCTGCGTGGGATTATGGGGGGAAGAAACTCTTT	CAAWDYGGKKLF	TRGV10	.	TRGJ1	16	-1	-1	24
28	2.2523609569316408E-4	TGTGCCACCTGTCAGGGGGAGAAACTCTTT	CATCQGEKLF	TRGV5	.	TRGJ1	10	-1	-1	19
27	2.1719194941840822E-4	TGTGCCACCTGGGACGGCCCGGGGTCGTTATGGTATAAGAAACTCTTT	CATWDGPGSLWYKKLF	TRGV2	.	TRGJ1	20	-1	-1	33
27	2.1719194941840822E-4	TGTGCCTTGTGGGACACCCTGGTCACTGGTTGGTTCAAGATATTT	CALWDTLVTGWFKIF	TRGV9	.	TRGJP1	13	-1	-1	23
27	2.1719194941840822E-4	TGTGCTGCGTGGGCGAGAACCCTAGGCTATAAGAAACTCTTT	CAAWARTLGYKKLF	TRGV10	.	TRGJ1	12	-1	-1	27
27	2.1719194941840822E-4	TGTGCTGCGTGGGACCCAGGGGGATGGTATAAGAAACTCTTT	CAAWDPGGWYKKLF	TRGV10	.	TRGJ1	13	-1	-1	27
27	2.1719194941840822E-4	TGTGCCACCTGGGATAACGGTAGTGATTGGATCAAGACGTTT	CATWDNGSDWIKTF	TRGV8	.	TRGJP2	15	-1	-1	19
27	2.1719194941840822E-4	TGTGCTGCGTGGGTTCCCTACCCCGGTAAGAAACTCTTT	CAAWVPYPGKKLF	TRGV10	.	TRGJ1	12	-1	-1	26
27	2.1719194941840822E-4	TGTGCTGCGTGGGATTACGTGAGCTATAAGAAACTCTTT	CAAWDYVSYKKLF	TRGV10	.	TRGJ1	19	-1	-1	24
27	2.1719194941840822E-4	TGTGCCACCTGGGACAGGCCTTATTATAAGAAACTCTTT	CATWDRPYYKKLF	TRGV5	.	TRGJ1	20	-1	-1	20
27	2.1719194941840822E-4	TGTGCTGCGTGGGATTTGCATTATAAGAAACTCTTT	CAAWDLHYKKLF	TRGV10	.	TRGJ1	15	-1	-1	19
27	2.1719194941840822E-4	TGTGCTGCGTGGGATCTGGTTTATAAGAAACTCTTT	CAAWDLVYKKLF	TRGV10	.	TRGJ1	14	-1	-1	20
27	2.1719194941840822E-4	TGTGCTGCGTGGAAGCCATATTATAAGAAACTCTTT	CAAWKPYYKKLF	TRGV10	.	TRGJ1	11	-1	-1	18
27	2.1719194941840822E-4	TGTGCCACCTGGGATGATTATAAGAAACTCTTT	CATWDDYKKLF	TRGV4	.	TRGJ1	15	-1	-1	13
27	2.1719194941840822E-4	TGTGCTGCGTGGGCTCCTCATTATAAGAAACTCTTT	CAAWAPHYKKLF	TRGV10	.	TRGJ1	12	-1	-1	19
27	2.1719194941840822E-4	TGTGCTGCGTGGGATTCGAAGTATAAGAAACTCTTT	CAAWDSKYKKLF	TRGV10	.	TRGJ1	15	-1	-1	21
27	2.1719194941840822E-4	TGTGCTGCGTGGGATTATACCAAGAAACTCTTT	CAAWDYTKKLF	TRGV10	.	TRGJ1	16	-1	-1	21
27	2.1719194941840822E-4	TGTGCCACCTGGGGGAAGAAACTCTTT	CATWGKKLF	TRGV5	.	TRGJ1	12	-1	-1	15
27	2.1719194941840822E-4	TGTGCCACCTGGGACGGGCGGTATTATAAGAAACTCTTT	CATWDGRYYKKLF	TRGV2	.	TRGJ1	18	-1	-1	21
27	2.1719194941840822E-4	TGTGCCACCTGGGATCTTTATTATAAGAAACTCTTT	CATWDLYYKKLF	TRGV4	.	TRGJ1	14	-1	-1	17
27	2.1719194941840822E-4	TGTGCTGCGTGGGATTGGTTCAAGATATTT	CAAWDWFKIF	TRGV10	.	TRGJP1	15	-1	-1	14
27	2.1719194941840822E-4	TGTGCCACCTGGGACGGGAAACTCTTT	CATWDGKLF	TRGV3	.	TRGJ1	17	-1	-1	17
26	2.0914780314365235E-4	TGTGCTGCGTGGGATTCCACCCAAGAGGGGAATAAGAAACTCTTT	CAAWDSTQEGNKKLF	TRGV10	.	TRGJ1	15	-1	-1	31
26	2.0914780314365235E-4	TGTGCTGCGTGGGATTGTAGCGGTCGTTGTTATAAGAAACTCTTT	CAAWDCSGRCYKKLF	TRGV10	.	TRGJ1	15	-1	-1	26
26	2.0914780314365235E-4	TGTGCCTTGTGGGAGGTGCAGGTTTGTGATTGGATCAAGACGTTT	CALWEVQVCDWIKTF	TRGV9	.	TRGJP2	19	-1	-1	25
26	2.0914780314365235E-4	TGTGCTGCGTGGGATTTGTGGTGGAGTTATAAGAAACTCTTT	CAAWDLWWSYKKLF	TRGV10	.	TRGJ1	15	-1	-1	26
26	2.0914780314365235E-4	TGTGCTGCGTGGGATTGTATTATATCTTTCGAGAAACTCTTT	CAAWDCIISFEKLF	TRGV10	.	TRGJ1	15	-1	-1	31
26	2.0914780314365235E-4	TGTGCTGCGTGGGAGCCGTGGAATTATTATAAGAAACTCTTT	CAAWEPWNYYKKLF	TRGV10	.	TRGJ1	13	-1	-1	20
26	2.0914780314365235E-4	TGTGCCTTGTGGGAGGTGCGTGGGTGTTGGTTCAAGATATTT	CALWEVRGCWFKIF	TRGV9	.	TRGJP1	18	-1	-1	25
26	2.0914780314365235E-4	TGTGCTGCGTGGGATTCGCGGTATTATAAGAAACTCTTT	CAAWDSRYYKKLF	TRGV10	.	TRGJ1	15	-1	-1	21
26	2.0914780314365235E-4	TGTGCTGCGCCACGGGATCGTTATTATAAGAAACTCTTT	CAAPRDRYYKKLF	TRGV10	.	TRGJ1	8	-1	-1	20
26	2.0914780314365235E-4	TGTGCTGCGATTCGCCACTGGGATTATAAGAAACTCTTT	CAAIRHWDYKKLF	TRGV10	.	TRGJ1	8	-1	-1	22
26	2.0914780314365235E-4	TGTGCCTTGTGGGACGGTAGTGATTGGATCAAGACGTTT	CALWDGSDWIKTF	TRGV9	.	TRGJP2	17	-1	-1	16
26	2.0914780314365235E-4	TGTGCCACCTGGGATGGGCGATATTATAAGAAACTCTTT	CATWDGRYYKKLF	TRGV4	.	TRGJ1	18	-1	-1	21
26	2.0914780314365235E-4	TGTGCCACCTGGGACGGTTATTATTATAAGAAACTCTTT	CATWDGYYYKKLF	TRGV2	.	TRGJ1	16	-1	-1	19
26	2.0914780314365235E-4	TGTGCTGCGTGGGTCATTTATTATAAGAAACTCTTT	CAAWVIYYKKLF	TRGV10	.	TRGJ1	12	-1	-1	17
26	2.0914780314365235E-4	TGTGCTGCGTGGGTAGATTATTATAAGAAACTCTTT	CAAWVDYYKKLF	TRGV10	.	TRGJ1	12	-1	-1	16
26	2.0914780314365235E-4	TGTGCTGCGTGGGATTACAATTATAAGAAACTCTTT	CAAWDYNYKKLF	TRGV10	.	TRGJ1	17	-1	-1	19
26	2.0914780314365235E-4	TGTGCTGCGTGGGATCCGAATTATAAGAAACTCTTT	CAAWDPNYKKLF	TRGV10	.	TRGJ1	14	-1	-1	19
26	2.0914780314365235E-4	TGTGCCACCTGGGACGGTTATTATAAGAAACTCTTT	CATWDGYYKKLF	TRGV2	.	TRGJ1	16	-1	-1	17
26	2.0914780314365235E-4	TGTGCCACCTGGGACAGGCGATATAAGAAACTCTTT	CATWDRRYKKLF	TRGV3	.	TRGJ1	18	-1	-1	21
26	2.0914780314365235E-4	TGTGCTGCGTGGATTTTCAAGAAACTCTTT	CAAWIFKKLF	TRGV10	.	TRGJ1	14	-1	-1	18
26	2.0914780314365235E-4	TGTGCCCAATCGAAGAAACTCTTT	CAQSKKLF	TRGV10	.	TRGJ1	4	-1	-1	12
26	2.0914780314365235E-4	TGTGCTGCGTGGGACCCGGATTATTATAAGAAACTCTTT	CAAWDPDYYKKLF	TRGV10	.	TRGJ1	13	-1	-1	16
26	2.0914780314365235E-4	TGTGCCACCTGGGACACCGCCTTAGGTAAGAAACTCTTT	CATWDTALGKKLF	TRGV5	.	TRGJ1	15	-1	-1	26
26	2.0914780314365235E-4	TGTGCTGCGTGGGATACGGATTATAAGAAACTCTTT	CAAWDTDYKKLF	TRGV10	.	TRGJ1	17	-1	-1	19
26	2.0914780314365235E-4	TGTGCTGCGTGGGAACGTTATTATAAGAAACTCTTT	CAAWERYYKKLF	TRGV10	.	TRGJ1	13	-1	-1	17
26	2.0914780314365235E-4	TGTGCCACCTGGGATACTTATTATAAGAAACTCTTT	CATWDTYYKKLF	TRGV4	.	TRGJ1	14	-1	-1	17
26	2.0914780314365235E-4	TGTGCCACCTGGGACGGGCATAAGAAACTCTTT	CATWDGHKKLF	TRGV2	.	TRGJ1	18	-1	-1	19
26	2.0914780314365235E-4	TGTGCCACCTGGGACAGGCCCCAGAAACTCTTT	CATWDRPQKLF	TRGV3	.	TRGJ1	19	-1	-1	22
26	2.0914780314365235E-4	TGTGCTGCGTGGGTCGAAAGGAAACTCTTT	CAAWVERKLF	TRGV10	.	TRGJ1	12	-1	-1	20
26	2.0914780314365235E-4	TGTGCCACCTGGGACACCCGTCTCTTT	CATWDTRLF	TRGV3	.	TRGJ1	15	-1	-1	21
26	2.0914780314365235E-4	TGTGCTGCGTGGGACCCGAATTATTATAAGAAACTCTTT	CAAWDPNYYKKLF	TRGV10	.	TRGJ1	13	-1	-1	16
26	2.0914780314365235E-4	TGTGCCACCTGGGACAGGCCGAATTATAAGAAACTCTTT	CATWDRPNYKKLF	TRGV3	.	TRGJ1	19	-1	-1	22
26	2.0914780314365235E-4	TGTGCCACCTGGGATGGGATTAGGGAGAAACTCTTT	CATWDGIREKLF	TRGV4	.	TRGJ1	17	-1	-1	25
26	2.0914780314365235E-4	TGTGCCACCAACTCCAGACCTAAGAAACTCTTT	CATNSRPKKLF	TRGV4	.	TRGJ1	8	-1	-1	20
25	2.011036568688965E-4	TGTGCTGCGGGTTGTGCTGCGCATGTGGTGAGGAATTATAAGAAACTCTTT	CAAGCAAHVVRNYKKLF	TRGV10	.	TRGJ1	8	-1	-1	34
25	2.011036568688965E-4	TGTGCTGCGTGGGATTATATTGGACTGCATTATTATAAGAAACTCTTT	CAAWDYIGLHYYKKLF	TRGV10	.	TRGJ1	16	-1	-1	28
25	2.011036568688965E-4	TGTGCTGCGTGGGATTATACCCAATCGAATTATTATAAGAAACTCTTT	CAAWDYTQSNYYKKLF	TRGV10	.	TRGJ1	16	-1	-1	24
25	2.011036568688965E-4	TGTGCCTTGTGGGAGGAGGCTGGCACTGGTTGGTTCAAGATATTT	CALWEEAGTGWFKIF	TRGV9	.	TRGJP1	15	-1	-1	23
25	2.011036568688965E-4	TGTGCCACCTGGGATGTAAGCTCTCTTTATTATAAGAAACTCTTT	CATWDVSSLYYKKLF	TRGV4	.	TRGJ1	15	-1	-1	26
25	2.011036568688965E-4	TGTGCTGCGTGGGATTCCCGCTCTAGTTATAAGAAACTCTTT	CAAWDSRSSYKKLF	TRGV10	.	TRGJ1	15	-1	-1	26
25	2.011036568688965E-4	TGTGCTGCGTGGGATTATAGGGATAGAGAAAAGAAACTCTTT	CAAWDYRDREKKLF	TRGV10	.	TRGJ1	16	-1	-1	30
25	2.011036568688965E-4	TGTGCCTTGTGGGAGGTGCGGTTTGGTTGGTTCAAGATATTT	CALWEVRFGWFKIF	TRGV9	.	TRGJP1	18	-1	-1	23
25	2.011036568688965E-4	TGTGCTGCGTGGGACCCTACTCGTTATAAGAAACTCTTT	CAAWDPTRYKKLF	TRGV10	.	TRGJ1	13	-1	-1	23
25	2.011036568688965E-4	TGTGCCACCTGGGATGGGCCGGCATATAAGAAACTCTTT	CATWDGPAYKKLF	TRGV4	.	TRGJ1	19	-1	-1	24
25	2.011036568688965E-4	TGTGCCACCTGGGATAATTATTATAAGAAACTCTTT	CATWDNYYKKLF	TRGV4	.	TRGJ1	14	-1	-1	15
25	2.011036568688965E-4	TGTGCTGCGTGGCGCTATTATAAGAAACTCTTT	CAAWRYYKKLF	TRGV10	.	TRGJ1	11	-1	-1	15
25	2.011036568688965E-4	TGTGCTGCGTGGGCTCATTATAAGAAACTCTTT	CAAWAHYKKLF	TRGV10	.	TRGJ1	12	-1	-1	16
25	2.011036568688965E-4	TGTGCTGCGTGGGATGACTTTAAGAAACTCTTT	CAAWDDFKKLF	TRGV10	.	TRGJ1	17	-1	-1	20
25	2.011036568688965E-4	TGTGCTGCGTGGATTGATTATAAGAAACTCTTT	CAAWIDYKKLF	TRGV10	.	TRGJ1	14	-1	-1	12
25	2.011036568688965E-4	TGTGCCACCTGGTATAAGAAACTCTTT	CATWYKKLF	TRGV2	.	TRGJ1	11	-1	-1	12
25	2.011036568688965E-4	TGTGCCACCTGGGACAAGAAACTCTTT	CATWDKKLF	TRGV3	.	TRGJ1	15	-1	-1	15
25	2.011036568688965E-4	TGTGCTGCGTGGGATTTGGGCCATAAGAAACTCTTT	CAAWDLGHKKLF	TRGV10	.	TRGJ1	15	-1	-1	22
25	2.011036568688965E-4	TGTGCTGCGACCAATAATAAGAAACTCTTT	CAATNNKKLF	TRGV10	.	TRGJ1	8	-1	-1	13
25	2.011036568688965E-4	TGTGCCTTGTGGGAGGTTGGTAGTGATTGGATCAAGACGTTT	CALWEVGSDWIKTF	TRGV9	.	TRGJP2	16	-1	-1	19
25	2.011036568688965E-4	TGTGCTGCGTGGGATACTCTTAAGAAACTCTTT	CAAWDTLKKLF	TRGV10	.	TRGJ1	14	-1	-1	20
25	2.011036568688965E-4	TGTGCCACGGATTATTATAAGAAACTCTTT	CATDYYKKLF	TRGV2	.	TRGJ1	7	-1	-1	7
25	2.011036568688965E-4	TGTGCCACCTGGGACGGGCGTTATAAGAAACTCTTT	CATWDGRYKKLF	TRGV2	.	TRGJ1	18	-1	-1	20
24	1.9305951059414065E-4	TGTGCTGCGTGGGAGAGGAGGCCCCCGGGGGATTATTATAAGAAACTCTTT	CAAWERRPPGDYYKKLF	TRGV10	.	TRGJ1	13	-1	-1	31
24	1.9305951059414065E-4	TGTGCTGCGTGGGATTATAGAGAAGAGGGCTATTGTGAGAAACTCTTT	CAAWDYREEGYCEKLF	TRGV10	.	TRGJ1	16	-1	-1	30
24	1.9305951059414065E-4	TGTGCTGCGTGGGAACCCTTGGGACCTTACTATAAGAAACTCTTT	CAAWEPLGPYYKKLF	TRGV10	.	TRGJ1	13	-1	-1	26
24	1.9305951059414065E-4	TGTGCTGCGTGGGATTACCGGAATTATTATAAGAAACTCTTT	CAAWDYRNYYKKLF	TRGV10	.	TRGJ1	17	-1	-1	20
24	1.9305951059414065E-4	TGTGCCTTGTTACGGGTTGAAAGTGATTGGATCAAGACGTTT	CALLRVESDWIKTF	TRGV9	.	TRGJP2	9	-1	-1	21
24	1.9305951059414065E-4	TGTGCTGCGTGGGGACCGAATTATTATAAGAAACTCTTT	CAAWGPNYYKKLF	TRGV10	.	TRGJ1	12	-1	-1	16
24	1.9305951059414065E-4	TGTGCTGCGTGGGATTATATTTTGTATAAGAAACTCTTT	CAAWDYILYKKLF	TRGV10	.	TRGJ1	16	-1	-1	24
24	1.9305951059414065E-4	TGTGCTGCGTGGGACCGCACTTATTATAAGAAACTCTTT	CAAWDRTYYKKLF	TRGV10	.	TRGJ1	13	-1	-1	20
24	1.9305951059414065E-4	TGTGCTGCGTGGGACGAAAGGGGTGATAAGAAACTCTTT	CAAWDERGDKKLF	TRGV10	.	TRGJ1	13	-1	-1	25
24	1.9305951059414065E-4	TGTGCCACCTGGGACAGGCCTGGTTATAAGAAACTCTTT	CATWDRPGYKKLF	TRGV5	.	TRGJ2	21	-1	-1	23
24	1.9305951059414065E-4	TGTGCCACCTGGGATGGGCGATATAAGAAACTCTTT	CATWDGRYKKLF	TRGV4	.	TRGJ1	18	-1	-1	21
24	1.9305951059414065E-4	TGTGCTGCGTGGGATGACTATAAGAAACTCTTT	CAAWDDYKKLF	TRGV10	.	TRGJ1	17	-1	-1	18
24	1.9305951059414065E-4	TGTGCCACCTGGGATAAAAGGAGGAAACTCTTT	CATWDKRRKLF	TRGV8	.	TRGJ1	15	-1	-1	23
24	1.9305951059414065E-4	TGTGCCACCTGGGACAGTGGAAAGAAACTCTTT	CATWDSGKKLF	TRGV7	.	TRGJ1	16	-1	-1	21
24	1.9305951059414065E-4	TGTGCTGCGTGGGATTGGGAGAAACTCTTT	CAAWDWEKLF	TRGV10	.	TRGJ1	15	-1	-1	19
24	1.9305951059414065E-4	TGTGCTGCGTGGGATAAGGAGAAACTCTTT	CAAWDKEKLF	TRGV10	.	TRGJ1	14	-1	-1	19
24	1.9305951059414065E-4	TGTGCCACCTGGGCGAAGGGGAAACTCTTT	CATWAKGKLF	TRGV4	.	TRGJ1	12	-1	-1	20
24	1.9305951059414065E-4	TGTGCTGCAAATTATAAGAAACTCTTT	CAANYKKLF	TRGV10	.	TRGJ1	7	-1	-1	10
24	1.9305951059414065E-4	TGTGCCACCTGGGGGAAACTCTTT	CATWGKLF	TRGV3	.	TRGJ1	12	-1	-1	14
24	1.9305951059414065E-4	TGTGCTGCGTGGCTTACGGGGGGAGCTTATAAGAAACTCTTT	CAAWLTGGAYKKLF	TRGV10	.	TRGJ1	17	-1	-1	26
24	1.9305951059414065E-4	TGTGCCACCTGGGACGAGAATTATTATAAGAAACTCTTT	CATWDENYYKKLF	TRGV2	.	TRGJ1	15	-1	-1	17
24	1.9305951059414065E-4	TGTGCCACCTGGGACAGGCGTTATTATAAGAAACTCTTT	CATWDRRYYKKLF	TRGV3	.	TRGJ1	18	-1	-1	20
24	1.9305951059414065E-4	TGTGCTCCTTGGCGGAATTATTATAAGAAACTCTTT	CAPWRNYYKKLF	TRGV10	.	TRGJ1	11	-1	-1	14
24	1.9305951059414065E-4	TGTGCTGCGTGGGAGGGGTATAAGAAACTCTTT	CAAWEGYKKLF	TRGV10	.	TRGJ1	13	-1	-1	18
24	1.9305951059414065E-4	TGTGCCACCTGGGATCGTAAGAAACTCTTT	CATWDRKKLF	TRGV4	.	TRGJ1	14	-1	-1	17
24	1.9305951059414065E-4	TGTGCTGCGTGGGATTCAAGCTATAAGAAACTCTTT	CAAWDSSYKKLF	TRGV10	.	TRGJ1	15	-1	-1	21
24	1.9305951059414065E-4	TGTGCCACCTGGGCTAAGAAACTCTTT	CATWAKKLF	TRGV5	.	TRGJ1	12	-1	-1	14
23	1.850153643193848E-4	TGTGCTGCGTGGGATTATGAAGGGGGTTATTATAAGAAACTCTTT	CAAWDYEGGYYKKLF	TRGV10	.	TRGJ1	16	-1	-1	26
23	1.850153643193848E-4	TGTGCTGCGTGGGATTATGGCCACTCCTATAAGAAACTCTTT	CAAWDYGHSYKKLF	TRGV10	.	TRGJ1	16	-1	-1	27
23	1.850153643193848E-4	TGTGCCACCTGGGACGGTTCCCTTTGTTATAAGAAACTCTTT	CATWDGSLCYKKLF	TRGV2	.	TRGJ1	16	-1	-1	23
23	1.850153643193848E-4	TGTGCCACCTGGGACAGGCGGGCGGGTCAGATGAAACTCTTT	CATWDRRAGQMKLF	TRGV5	.	TRGJ1	18	-1	-1	32
23	1.850153643193848E-4	TGTGCTGCGTGGGATTGGGAGGATTATAAGAAACTCTTT	CAAWDWEDYKKLF	TRGV10	.	TRGJ1	15	-1	-1	22
23	1.850153643193848E-4	TGTGCTGCGTGGGATTATTCGTATTATAAGAAACTCTTT	CAAWDYSYYKKLF	TRGV10	.	TRGJ1	16	-1	-1	21
23	1.850153643193848E-4	TGTGCCTCGTGGGAGGCACAAGCGCATAAGAAACTCTTT	CASWEAQAHKKLF	TRGV9	.	TRGJ1	15	-1	-1	25
23	1.850153643193848E-4	TGTGCCACCTGGGATGGGGATTATTATAAGAAACTCTTT	CATWDGDYYKKLF	TRGV4	.	TRGJ1	17	-1	-1	19
23	1.850153643193848E-4	TGTGCCACCTGGGATAGCCTTTATTATAAGAAACTCTTT	CATWDSLYYKKLF	TRGV8	.	TRGJ1	19	-1	-1	20
23	1.850153643193848E-4	TGTGCCACCTGGGACGGGGGGGATTATAAGAAACTCTTT	CATWDGGDYKKLF	TRGV2	.	TRGJ1	17	-1	-1	22
23	1.850153643193848E-4	TGTGCTGCGTGGGATTTGGATTATAAGAAACTCTTT	CAAWDLDYKKLF	TRGV10	.	TRGJ1	15	-1	-1	19
23	1.850153643193848E-4	TGTGCTGCGTGGGATAGTCATAAGAAACTCTTT	CAAWDSHKKLF	TRGV10	.	TRGJ1	14	-1	-1	19
23	1.850153643193848E-4	TGTGCCACCTGGGACGGGCGTAAGAAACTCTTT	CATWDGRKKLF	TRGV2	.	TRGJ1	18	-1	-1	20
23	1.850153643193848E-4	TGTGCCACCTGGGACGGGGTTAAGAAACTCTTT	CATWDGVKKLF	TRGV5	.	TRGJ1	17	-1	-1	20
23	1.850153643193848E-4	TGTGCCACCTGGGACAGGCTAGAGAAACTCTTT	CATWDRLEKLF	TRGV5	.	TRGJ1	18	-1	-1	22
23	1.850153643193848E-4	TGTGCCACCTGGGACTGTGAGAAACTCTTT	CATWDCEKLF	TRGV3	.	TRGJ1	14	-1	-1	19
23	1.850153643193848E-4	TGTGCCACCTGGGAAGGGGAGAAACTCTTT	CATWEGEKLF	TRGV5	.	TRGJ1	16	-1	-1	19
23	1.850153643193848E-4	TGTGCTGCGTGGGACCATCAACTCTTT	CAAWDHQLF	TRGV10	.	TRGJ1	13	-1	-1	19
23	1.850153643193848E-4	TGTGCCACCTGGGGTAAGAAACTCTTT	CATWGKKLF	TRGV5	.	TRGJ1	12	-1	-1	14
23	1.850153643193848E-4	TGTGCCACCTGGGATGGGCCGGATTATTATAAGAAACTCTTT	CATWDGPDYYKKLF	TRGV4	.	TRGJ1	19	-1	-1	19
23	1.850153643193848E-4	TGTGCCACCTGGGACAGGATTTATTATAAGAAACTCTTT	CATWDRIYYKKLF	TRGV2	.	TRGJ1	17	-1	-1	17
23	1.850153643193848E-4	TGTGCCACCTGGGCCCGTTATTATAAGAAACTCTTT	CATWARYYKKLF	TRGV2	.	TRGJ1	12	-1	-1	17
23	1.850153643193848E-4	TGTGCCACCTGGGGTTTAGGGTATAAGAAACTCTTT	CATWGLGYKKLF	TRGV3	.	TRGJ1	12	-1	-1	21
23	1.850153643193848E-4	TGTGCCACCTGGGACAGTTATTATAAGAAACTCTTT	CATWDSYYKKLF	TRGV3	.	TRGJ1	16	-1	-1	17
23	1.850153643193848E-4	TGTGCCACCTGGGACAATTATTATAAGAAACTCTTT	CATWDNYYKKLF	TRGV4	.	TRGJ1	13	-1	-1	15
23	1.850153643193848E-4	TGTGCTGCGTGGGATTCCTATAAGAAACTCTTT	CAAWDSYKKLF	TRGV10	.	TRGJ1	15	-1	-1	18
23	1.850153643193848E-4	TGTGCTGCGTGGGATGCTTGTAAGAAACTCTTT	CAAWDACKKLF	TRGV10	.	TRGJ1	14	-1	-1	17
23	1.850153643193848E-4	TGTGCTGCGTGGGATCGGAGGGCCTATTATAAGAAACTCTTT	CAAWDRRAYYKKLF	TRGV10	.	TRGJ2	14	-1	-1	24
23	1.850153643193848E-4	TGTGCCACCTGGGATGCGAATTATTATAAGAAACTCTTT	CATWDANYYKKLF	TRGV4	.	TRGJ1	15	-1	-1	13
23	1.850153643193848E-4	TGTGCCACCTGGGATGGGCCCTATTATAAGAAACTCTTT	CATWDGPYYKKLF	TRGV4	.	TRGJ1	20	-1	-1	21
23	1.850153643193848E-4	TGTGCCACCTGGGATGGGTGTTATAAGAAACTCTTT	CATWDGCYKKLF	TRGV4	.	TRGJ1	17	-1	-1	20
23	1.850153643193848E-4	TGTGCCACCTGGGAAGGGAACTATAAGAAACTCTTT	CATWEGNYKKLF	TRGV3	.	TRGJ1	16	-1	-1	21
23	1.850153643193848E-4	TGTGCCACCTGGGATGGGGAGAAACTCTTT	CATWDGEKLF	TRGV4	.	TRGJ1	17	-1	-1	19
22	1.7697121804462893E-4	TGTGCTGCGTGGGATTACCTACCAAAGCCTCCCACTACGGCTACCGAACTCTTT	CAAWDYLPKPPTTATELF	TRGV10	.	TRGJ1	20	-1	-1	46
22	1.7697121804462893E-4	TGTGCCTTGTGGGAGAAAAGGAAGCCGGGGATGGGCAAAAAAATCAAGGTATTT	CALWEKRKPGMGKKIKVF	TRGV9	.	TRGJP	14	-1	-1	31
22	1.7697121804462893E-4	TGTGCTGCGTGGGACTCTCCATCGGTGATTCGTTATTATAAGAAACTCTTT	CAAWDSPSVIRYYKKLF	TRGV10	.	TRGJ1	13	-1	-1	27
22	1.7697121804462893E-4	TGTGCTGCGTGGGATTTCCCGAATTATTATAAGAAACTCTTT	CAAWDFPNYYKKLF	TRGV10	.	TRGJ1	15	-1	-1	19
22	1.7697121804462893E-4	TGTGCTGCGTGGGTCCTCTTGGGTTTTAAGAAACTCTTT	CAAWVLLGFKKLF	TRGV10	.	TRGJ1	12	-1	-1	23
22	1.7697121804462893E-4	TGTGCTGCGTGGGGTTTGAATTATTATAAGAAACTCTTT	CAAWGLNYYKKLF	TRGV10	.	TRGJ1	15	-1	-1	14
22	1.7697121804462893E-4	TGTGCTGCGTGGGATCCGAATTATTATAAGAAACTCTTT	CAAWDPNYYKKLF	TRGV10	.	TRGJ1	14	-1	-1	13
22	1.7697121804462893E-4	TGTGCTGCGTGGGACCTGAATTATTATAAGAAACTCTTT	CAAWDLNYYKKLF	TRGV10	.	TRGJ1	13	-1	-1	17
22	1.7697121804462893E-4	TGTGCCACCTGGGACGGGCCGTATTATAAGAAACTCTTT	CATWDGPYYKKLF	TRGV2	.	TRGJ1	19	-1	-1	21
22	1.7697121804462893E-4	TGTGTCACCCAAGTTGTGAGTTATAAGAAACTCTTT	CVTQVVSYKKLF	TRGV10	.	TRGJ1	3	-1	-1	20
22	1.7697121804462893E-4	TGTGCTGCGTGGGATGACTATTATAAGAAACTCTTT	CAAWDDYYKKLF	TRGV10	.	TRGJ1	17	-1	-1	18
22	1.7697121804462893E-4	TGTGCCACCTGGGACGGGGGAGATAAGAAACTCTTT	CATWDGGDKKLF	TRGV2	.	TRGJ1	17	-1	-1	22
22	1.7697121804462893E-4	TGTGCCACCTGGGACGGATATTATAAGAAACTCTTT	CATWDGYYKKLF	TRGV3	.	TRGJ1	14	-1	-1	18
22	1.7697121804462893E-4	TGTGCTGCGTGGGATACGAATAAGAAACTCTTT	CAAWDTNKKLF	TRGV10	.	TRGJ2	20	-1	-1	19
22	1.7697121804462893E-4	TGTGCTGCGATTGATTATAAGAAACTCTTT	CAAIDYKKLF	TRGV10	.	TRGJ1	8	-1	-1	9
22	1.7697121804462893E-4	TGTGCTCCAACCCTTAAGAAACTCTTT	CAPTLKKLF	TRGV10	.	TRGJ1	5	-1	-1	14
22	1.7697121804462893E-4	TGTGCTGCGTGGGTGGTTATTCACCATTATTATAAGAAACTCTTT	CAAWVVIHHYYKKLF	TRGV10	.	TRGJ1	12	-1	-1	25
22	1.7697121804462893E-4	TGTGCTGCGTGGGGCCCTAGGGGGGGGGGTAAGAAACTCTTT	CAAWGPRGGGKKLF	TRGV10	.	TRGJ1	12	-1	-1	29
22	1.7697121804462893E-4	TGTGCTGCGTGGGATCGGATGGTTTGTTATAAGAAACTCTTT	CAAWDRMVCYKKLF	TRGV10	.	TRGJ1	14	-1	-1	23
22	1.7697121804462893E-4	TGTGCTGCGTGGGACTATTCCGCTCGAGATAAGAAACTCTTT	CAAWDYSARDKKLF	TRGV10	.	TRGJ1	16	-1	-1	28
22	1.7697121804462893E-4	TGTGCCACCTGGGACAGGCGGGATTATTATAAGAAACTCTTT	CATWDRRDYYKKLF	TRGV5	.	TRGJ1	18	-1	-1	22
22	1.7697121804462893E-4	TGTGCCTTGTGGGAGGCCACTGGTTGGTTCAAGATATTT	CALWEATGWFKIF	TRGV9	.	TRGJP1	15	-1	-1	16
22	1.7697121804462893E-4	TGTGCCACCTGGGATAGGAATTATTATAAGAAACTCTTT	CATWDRNYYKKLF	TRGV8	.	TRGJ1	17	-1	-1	17
22	1.7697121804462893E-4	TGTGCTGCGTGGGGTTTTTATTATAAGAAACTCTTT	CAAWGFYYKKLF	TRGV10	.	TRGJ1	15	-1	-1	17
22	1.7697121804462893E-4	TGTGCTGCGTGGGGATATTATTATAAGAAACTCTTT	CAAWGYYYKKLF	TRGV10	.	TRGJ1	12	-1	-1	16
22	1.7697121804462893E-4	TGTGCTGCGTGGGATTACGATTATAAGAAACTCTTT	CAAWDYDYKKLF	TRGV10	.	TRGJ1	18	-1	-1	19
22	1.7697121804462893E-4	TGTGCTGCGTGGGATAATTATTATAAGAAACTCTTT	CAAWDNYYKKLF	TRGV10	.	TRGJ1	14	-1	-1	15
22	1.7697121804462893E-4	TGTGCTGCGTGGAAGAATTATTATAAGAAACTCTTT	CAAWKNYYKKLF	TRGV10	.	TRGJ1	11	-1	-1	14
22	1.7697121804462893E-4	TGTGCCACCTGGGACAGGCCCTATAAGAAACTCTTT	CATWDRPYKKLF	TRGV3	.	TRGJ1	19	-1	-1	21
22	1.7697121804462893E-4	TGTGCTGCGTGGGGGAATTATAAGAAACTCTTT	CAAWGNYKKLF	TRGV10	.	TRGJ1	12	-1	-1	16
22	1.7697121804462893E-4	TGTGCCACCTGGGTCAGTTATAAGAAACTCTTT	CATWVSYKKLF	TRGV3	.	TRGJ1	16	-1	-1	17
22	1.7697121804462893E-4	TGTGCCACCTGGGATGGGCCGGGGAAACTCTTT	CATWDGPGKLF	TRGV4	.	TRGJ1	19	-1	-1	23
22	1.7697121804462893E-4	TGTGCTGCGCCCTATTATAAGAAACTCTTT	CAAPYYKKLF	TRGV10	.	TRGJ1	8	-1	-1	12
22	1.7697121804462893E-4	TGTGCCACCTGGGATGGGCGCGTTAAGAAACTCTTT	CATWDGRVKKLF	TRGV4	.	TRGJ1	18	-1	-1	23
22	1.7697121804462893E-4	TGTGCTGCGTGTCCTTATTATAAGAAACTCTTT	CAACPYYKKLF	TRGV10	.	TRGJ1	10	-1	-1	14
22	1.7697121804462893E-4	TGTGCCACCTGGGACAGGCGAAGGAAACTCTTT	CATWDRRRKLF	TRGV5	.	TRGJ1	18	-1	-1	23
22	1.7697121804462893E-4	TGTGCTGCGTGGGGTTGGTTCAAGATATTT	CAAWGWFKIF	TRGV10	.	TRGJP1	15	-1	-1	12
22	1.7697121804462893E-4	TGTGCCACCTGGGACTGGGAGAAACTCTTT	CATWDWEKLF	TRGV3	.	TRGJ1	17	-1	-1	19
21	1.6892707176987306E-4	TGTGCTGCGTGGGTTCTGGGGGCCTATTATAAGAAACTCTTT	CAAWVLGAYYKKLF	TRGV10	.	TRGJ1	12	-1	-1	24
21	1.6892707176987306E-4	TGTGCCACCTGGGACGGGCCCGGTTATTATAAGAAACTCTTT	CATWDGPGYYKKLF	TRGV2	.	TRGJ1	21	-1	-1	23
21	1.6892707176987306E-4	TGTGCTGCGTGGGGGTGGTGTTATTATAAGAAACTCTTT	CAAWGWCYYKKLF	TRGV10	.	TRGJ1	12	-1	-1	20
21	1.6892707176987306E-4	TGTGCTGCGTGGGATGACTTTCCTTATAAGAAACTCTTT	CAAWDDFPYKKLF	TRGV10	.	TRGJ1	17	-1	-1	23
21	1.6892707176987306E-4	TGTGCTGCGTGGGATGTTTATTATAAGAAACTCTTT	CAAWDVYYKKLF	TRGV10	.	TRGJ1	14	-1	-1	17
21	1.6892707176987306E-4	TGTGCCACCTGGGATGGGCGGTATAAGAAACTCTTT	CATWDGRYKKLF	TRGV4	.	TRGJ1	18	-1	-1	21
21	1.6892707176987306E-4	TGTGCCACCTGGGACGGGCTCTATAAGAAACTCTTT	CATWDGLYKKLF	TRGV2	.	TRGJ1	18	-1	-1	21
21	1.6892707176987306E-4	TGTGCCACCTGGGATGGCCCCTCTCTACTCTTT	CATWDGPSLLF	TRGV4	.	TRGJ1	20	-1	-1	26
21	1.6892707176987306E-4	TGTGCTGCTCCCTATTATAAGAAACTCTTT	CAAPYYKKLF	TRGV10	.	TRGJ1	7	-1	-1	12
21	1.6892707176987306E-4	TGTGCCACCTGGGATAGGGAGAAACTCTTT	CATWDREKLF	TRGV5	.	TRGJ1	17	-1	-1	19
21	1.6892707176987306E-4	TGTGCCACCTGGGACGTGCGACTCTTT	CATWDVRLF	TRGV3	.	TRGJ1	14	-1	-1	20
21	1.6892707176987306E-4	TGTGCTGCGTGGGATTGCCCCACCCCGACTTATTATAAGAAACTCTTT	CAAWDCPTPTYYKKLF	TRGV10	.	TRGJ1	15	-1	-1	25
21	1.6892707176987306E-4	TGTGCTGCGTGGGATTATGTCCCTCCTTATTATTATAAGAAACTCTTT	CAAWDYVPPYYYKKLF	TRGV10	.	TRGJ1	19	-1	-1	28
21	1.6892707176987306E-4	TGTGCTGCGTGGGATGTCTGGTGGGGCTATTATAAGAAACTCTTT	CAAWDVWWGYYKKLF	TRGV10	.	TRGJ1	14	-1	-1	27
21	1.6892707176987306E-4	TGTGCTGCGTGGGTTGCCCTTCATTATTATAAGAAACTCTTT	CAAWVALHYYKKLF	TRGV10	.	TRGJ1	12	-1	-1	22
21	1.6892707176987306E-4	TGTGCTGCGTGGGATCCGCCCTTATATTATAAGAAACTCTTT	CAAWDPPLYYKKLF	TRGV10	.	TRGJ1	14	-1	-1	24
21	1.6892707176987306E-4	TGTGCTGCGTGGGCTCCCTTTTATTATAAGAAACTCTTT	CAAWAPFYYKKLF	TRGV10	.	TRGJ1	12	-1	-1	20
21	1.6892707176987306E-4	TGTGCTGCGTGGGATTTTACTTTTTATAAGAAACTCTTT	CAAWDFTFYKKLF	TRGV10	.	TRGJ1	15	-1	-1	20
21	1.6892707176987306E-4	TGTGCTGCGTGGGATTGGGATTATTATAAGAAACTCTTT	CAAWDWDYYKKLF	TRGV10	.	TRGJ2	15	-1	-1	13
21	1.6892707176987306E-4	TGTGCTGCGTGGGATTATCCTTATTATAAGAAACTCTTT	CAAWDYPYYKKLF	TRGV10	.	TRGJ1	16	-1	-1	20
21	1.6892707176987306E-4	TGTGCTGCGTGGGATTATAGCGATTATAAGAAACTCTTT	CAAWDYSDYKKLF	TRGV10	.	TRGJ1	16	-1	-1	22
21	1.6892707176987306E-4	TGTGCCACCTGGGATGGGCGATCTTATAAGAAACTCTTT	CATWDGRSYKKLF	TRGV4	.	TRGJ1	18	-1	-1	23
21	1.6892707176987306E-4	TGTGCTGCGTGCCGAAATTATTATAAGAAACTCTTT	CAACRNYYKKLF	TRGV10	.	TRGJ1	10	-1	-1	15
21	1.6892707176987306E-4	TGTGCTGCGTGGGGCAATTATTATAAGAAACTCTTT	CAAWGNYYKKLF	TRGV10	.	TRGJ1	12	-1	-1	15
21	1.6892707176987306E-4	TGTGCCTTGTGGGAGGTGGGTTGGTTCAAGATATTT	CALWEVGWFKIF	TRGV9	.	TRGJP1	17	-1	-1	18
21	1.6892707176987306E-4	TGTGCCTTGTGGGAACGTTGGTTCAAGATATTT	CALWERWFKIF	TRGV9	.	TRGJP1	13	-1	-1	16
21	1.6892707176987306E-4	TGTGCTGCGTGGGATAAGAAGAAACTCTTT	CAAWDKKKLF	TRGV10	.	TRGJ1	14	-1	-1	18
21	1.6892707176987306E-4	TGTGCCACCTGGGATCTAGGGAAACTCTTT	CATWDLGKLF	TRGV4	.	TRGJ1	14	-1	-1	20
21	1.6892707176987306E-4	TGTGCCACCACAGGACTCTTT	CATTGLF	TRGV4	.	TRGJ1	8	-1	-1	14
20	1.608829254951172E-4	TGTGCTGCGTGGGATTGCCCGACCGATTTCCCGATTTATAAGAAACTCTTT	CAAWDCPTDFPIYKKLF	TRGV10	.	TRGJ1	15	-1	-1	35
20	1.608829254951172E-4	TGTGCTGCGTGGGATTCCCCCATGAGTTATTATAAGAAACTCTTT	CAAWDSPMSYYKKLF	TRGV10	.	TRGJ1	15	-1	-1	23
20	1.608829254951172E-4	TGTGCCACCTGGGACAGGCTCCTATTTTTCTCTAAGAAACTCTTT	CATWDRLLFFSKKLF	TRGV7	.	TRGJ1	18	-1	-1	32
20	1.608829254951172E-4	TGTGCTGCGTGGGGGGGGACTGATCAAATTAAGAAACTCTTT	CAAWGGTDQIKKLF	TRGV10	.	TRGJ1	12	-1	-1	29
20	1.608829254951172E-4	TGTGCTGCGTGGGATTTAAAGGATTATTATAAGAAACTCTTT	CAAWDLKDYYKKLF	TRGV10	.	TRGJ1	15	-1	-1	22
20	1.608829254951172E-4	TGTGCCTTGTGGGAGGTAGCCTTTGGTTGGTTCAAGATATTT	CALWEVAFGWFKIF	TRGV9	.	TRGJP1	16	-1	-1	23
20	1.608829254951172E-4	TGTGCTGCGTGGTCCCCGAATTATTATAAGAAACTCTTT	CAAWSPNYYKKLF	TRGV10	.	TRGJ1	11	-1	-1	16
20	1.608829254951172E-4	TGTGCTGCGTGGGCGGCTCATTATTATAAGAAACTCTTT	CAAWAAHYYKKLF	TRGV10	.	TRGJ1	12	-1	-1	19
20	1.608829254951172E-4	TGTGCTGCGTGGGGGAAGGGGTATTATAAGAAACTCTTT	CAAWGKGYYKKLF	TRGV10	.	TRGJ1	12	-1	-1	21
20	1.608829254951172E-4	TGTGCTGCGTGGGATTTAAGGGGTTATAAGAAACTCTTT	CAAWDLRGYKKLF	TRGV10	.	TRGJ2	15	-1	-1	23
20	1.608829254951172E-4	TGTGCTGCGTGGGATTATATGCATTATAAGAAACTCTTT	CAAWDYMHYKKLF	TRGV10	.	TRGJ1	16	-1	-1	22
20	1.608829254951172E-4	TGTGCTGCGTGGGATCCCCCCCATTATAAGAAACTCTTT	CAAWDPPHYKKLF	TRGV10	.	TRGJ1	14	-1	-1	22
20	1.608829254951172E-4	TGTGCCACCTGGGACAGGCATTATTATAAGAAACTCTTT	CATWDRHYYKKLF	TRGV5	.	TRGJ1	18	-1	-1	19
20	1.608829254951172E-4	TGTGCCACCTGGGGGATTTATTATAAGAAACTCTTT	CATWGIYYKKLF	TRGV4	.	TRGJ1	12	-1	-1	14
20	1.608829254951172E-4	TGTGCCACCTGGGACGGGGATTATAAGAAACTCTTT	CATWDGDYKKLF	TRGV2	.	TRGJ1	17	-1	-1	19
20	1.608829254951172E-4	TGTGCTGCGTGGGATCTTCTTAAGAAACTCTTT	CAAWDLLKKLF	TRGV10	.	TRGJ1	14	-1	-1	20
20	1.608829254951172E-4	TGTGCCACCTGGGACGGGCTAGGGAAACTCTTT	CATWDGLGKLF	TRGV2	.	TRGJ1	18	-1	-1	23
20	1.608829254951172E-4	TGTGCCACCTGGGACAGGCCTAAGAAACTCTTT	CATWDRPKKLF	TRGV5	.	TRGJ1	20	-1	-1	20
20	1.608829254951172E-4	TGTGCTGCGGGGGATTATAAGAAACTCTTT	CAAGDYKKLF	TRGV10	.	TRGJ1	16	-1	-1	13
20	1.608829254951172E-4	TGTGCCACCTGGGACGTCGGTGGACTCTTT	CATWDVGGLF	TRGV2	.	TRGJ1	15	-1	-1	23
19	1.5283877922036133E-4	TGTGCCTTGTGGGAGGTGCCGGGGGGAAGGGGTAGTGATTGGATCAAGACGTTT	CALWEVPGGRGSDWIKTF	TRGV9	.	TRGJP2	18	-1	-1	31
19	1.5283877922036133E-4	TGTGCTGCACATAAAAGGGACTTCTCGGATTATTATAAGAAACTCTTT	CAAHKRDFSDYYKKLF	TRGV10	.	TRGJ1	7	-1	-1	24
19	1.5283877922036133E-4	TGTGCTGCGTGGGATTACCCCACGAATTATTATAAGAAACTCTTT	CAAWDYPTNYYKKLF	TRGV10	.	TRGJ1	17	-1	-1	22
19	1.5283877922036133E-4	TGTGCCTTGTGGGATTCCGATACCACTGGTTGGTTCAAGATATTT	CALWDSDTTGWFKIF	TRGV9	.	TRGJP1	13	-1	-1	19
19	1.5283877922036133E-4	TGTGCCACCTGGGACAGGCGACGGAATTATTATAAGAAACTCTTT	CATWDRRRNYYKKLF	TRGV3	.	TRGJ1	18	-1	-1	23
19	1.5283877922036133E-4	TGTGCTGCGTGGGGCTTTGGGAATTATTATAAGAAACTCTTT	CAAWGFGNYYKKLF	TRGV10	.	TRGJ1	12	-1	-1	20
19	1.5283877922036133E-4	TGTGCTGCGTGGGATTTGGGGAATTATTATAAGAAACTCTTT	CAAWDLGNYYKKLF	TRGV10	.	TRGJ1	15	-1	-1	20
19	1.5283877922036133E-4	TGTGCTGCGTGGGATTCCCTACCTTATTATAAGAAACTCTTT	CAAWDSLPYYKKLF	TRGV10	.	TRGJ1	15	-1	-1	23
19	1.5283877922036133E-4	TGTGCTGCGTGGGATCCCTGGGGCTATTATAAGAAACTCTTT	CAAWDPWGYYKKLF	TRGV10	.	TRGJ1	14	-1	-1	24
19	1.5283877922036133E-4	TGTGCTGCGTGGGATCATATGATGTATTATAAGAAACTCTTT	CAAWDHMMYYKKLF	TRGV10	.	TRGJ1	14	-1	-1	24
19	1.5283877922036133E-4	TGTGCCACCTGGGACGGGCAAGGAGCGGGCAAGAAACTCTTT	CATWDGQGAGKKLF	TRGV2	.	TRGJ1	18	-1	-1	30
19	1.5283877922036133E-4	TGTGCTGCGTGGGTACAGAATTATTATAAGAAACTCTTT	CAAWVQNYYKKLF	TRGV10	.	TRGJ1	12	-1	-1	17
19	1.5283877922036133E-4	TGTGCTGCGTGGGATTTGAATTATTATAAGAAACTCTTT	CAAWDLNYYKKLF	TRGV10	.	TRGJ1	15	-1	-1	13
19	1.5283877922036133E-4	TGTGCTGCGTGGGATGGGAATTATTATAAGAAACTCTTT	CAAWDGNYYKKLF	TRGV10	.	TRGJ1	14	-1	-1	17
19	1.5283877922036133E-4	TGTGCTGCGTGGGATAGAAATTATTATAAGAAACTCTTT	CAAWDRNYYKKLF	TRGV10	.	TRGJ1	14	-1	-1	18
19	1.5283877922036133E-4	TGTGCTGCGTGGACCCCGAATTATTATAAGAAACTCTTT	CAAWTPNYYKKLF	TRGV10	.	TRGJ1	11	-1	-1	16
19	1.5283877922036133E-4	TGTGCCACCTGGGACAGGCCTAGTTATAAGAAACTCTTT	CATWDRPSYKKLF	TRGV7	.	TRGJ1	20	-1	-1	23
19	1.5283877922036133E-4	TGTGCTGCGTTCGGGGATTATTATAAGAAACTCTTT	CAAFGDYYKKLF	TRGV10	.	TRGJ1	9	-1	-1	16
19	1.5283877922036133E-4	TGTGCTGCGTGGGTCCATTATTATAAGAAACTCTTT	CAAWVHYYKKLF	TRGV10	.	TRGJ1	12	-1	-1	16
19	1.5283877922036133E-4	TGTGCTGCGTGGGATCCAAATTATAAGAAACTCTTT	CAAWDPNYKKLF	TRGV10	.	TRGJ1	14	-1	-1	19
19	1.5283877922036133E-4	TGTGCTGAGGTCTCGAATTATTATAAGAAACTCTTT	CAEVSNYYKKLF	TRGV10	.	TRGJ1	6	-1	-1	12
19	1.5283877922036133E-4	TGTGCCACCTGGGTCCCATATTATAAGAAACTCTTT	CATWVPYYKKLF	TRGV5	.	TRGJ1	12	-1	-1	18
19	1.5283877922036133E-4	TGTGCCACCTGGGCGAATTATTATAAGAAACTCTTT	CATWANYYKKLF	TRGV4	.	TRGJ1	12	-1	-1	13
19	1.5283877922036133E-4	TGTGCCACCTGGGATAGGTATTATAAGAAACTCTTT	CATWDRYYKKLF	TRGV8	.	TRGJ1	17	-1	-1	18
19	1.5283877922036133E-4	TGTGCCACCTGGGACGGGCAATATAAGAAACTCTTT	CATWDGQYKKLF	TRGV2	.	TRGJ1	18	-1	-1	21
19	1.5283877922036133E-4	TGTGCCACCTGGGACGGGACTTATAAGAAACTCTTT	CATWDGTYKKLF	TRGV3	.	TRGJ1	20	-1	-1	20
19	1.5283877922036133E-4	TGTGCCACCTGGGACACCCATTATAAGAAACTCTTT	CATWDTHYKKLF	TRGV7	.	TRGJ1	15	-1	-1	19
19	1.5283877922036133E-4	TGTGCCACCTGGGACAGGCATTATAAGAAACTCTTT	CATWDRHYKKLF	TRGV3	.	TRGJ1	18	-1	-1	19
19	1.5283877922036133E-4	TGTGCCACCTGGGAGCCTTATTATAAGAAACTCTTT	CATWEPYYKKLF	TRGV4	.	TRGJ1	13	-1	-1	17
19	1.5283877922036133E-4	TGTGCTGCGTGGGATCCCCTTAAGAAACTCTTT	CAAWDPLKKLF	TRGV10	.	TRGJ1	14	-1	-1	20
19	1.5283877922036133E-4	TGTGCCACCTGGGACGGTCGGAAGAAACTCTTT	CATWDGRKKLF	TRGV2	.	TRGJ1	16	-1	-1	21
19	1.5283877922036133E-4	TGTGCCACCTGGGACGGGCGGAAGAAACTCTTT	CATWDGRKKLF	TRGV2	.	TRGJ1	18	-1	-1	21
19	1.5283877922036133E-4	TGTGCTGCCGTATATTATAAGAAACTCTTT	CAAVYYKKLF	TRGV10	.	TRGJ1	7	-1	-1	12
19	1.5283877922036133E-4	TGTGCCTTGTGGGAGGGTATGAAACTCTTT	CALWEGMKLF	TRGV9	.	TRGJ1	15	-1	-1	17
19	1.5283877922036133E-4	TGTGCCACCTGGGACGATAAGAAACTCTTT	CATWDDKKLF	TRGV4	.	TRGJ1	13	-1	-1	16
19	1.5283877922036133E-4	TGTGCTTCGTATTATAAGAAACTCTTT	CASYYKKLF	TRGV10	.	TRGJ1	9	-1	-1	9
19	1.5283877922036133E-4	TGTGCTGCGTGGGAGGCGAAACTCTTT	CAAWEAKLF	TRGV10	.	TRGJ1	13	-1	-1	17
19	1.5283877922036133E-4	TGTGCCCCCACCTATAAGAAACTCTTT	CAPTYKKLF	TRGV3	.	TRGJ1	8	-1	-1	12
19	1.5283877922036133E-4	TGTGCCACCTGGGTAGAGAAACTCTTT	CATWVEKLF	TRGV4	.	TRGJ1	12	-1	-1	16
19	1.5283877922036133E-4	TGTGCCACCTACTATAAGAAACTCTTT	CATYYKKLF	TRGV5	.	TRGJ1	9	-1	-1	9
19	1.5283877922036133E-4	TGTGCCACCTGGGAACTCTTT	CATWELF	TRGV5	.	TRGJ1	13	-1	-1	13
18	1.4479463294560547E-4	TGTGCTGCGTGGGATTATAACCGCTCGAATTATTATAAGAAACTCTTT	CAAWDYNRSNYYKKLF	TRGV10	.	TRGJ1	16	-1	-1	24
18	1.4479463294560547E-4	TGTGCCTTGTGGGAGGTGCCCGGGAACACTGGTTGGTTCAAGATATTT	CALWEVPGNTGWFKIF	TRGV9	.	TRGJP1	18	-1	-1	26
18	1.4479463294560547E-4	TGTGCCTTGTGGGAGGTGCGTTTAGACTCCGGTTGGTTCAAGATATTT	CALWEVRLDSGWFKIF	TRGV9	.	TRGJP1	18	-1	-1	30
18	1.4479463294560547E-4	TGTGCCTTGTGGGAGGTGCAAGAGTTGGGCAAAAAAATCAGGGTATTT	CALWEVQELGKKIRVF	TRGV9	.	TRGJP	19	-1	-1	17
18	1.4479463294560547E-4	TGTGCTGCGTGGGATGTAATAGGGGGGCATTATAAGAAACTCTTT	CAAWDVIGGHYKKLF	TRGV10	.	TRGJ1	14	-1	-1	28
18	1.4479463294560547E-4	TGTGCCTTGTGGGACCTCAATACCACTGGTTGGTTCAAGATATTT	CALWDLNTTGWFKIF	TRGV9	.	TRGJP1	13	-1	-1	19
18	1.4479463294560547E-4	TGTGCCACCTGGGACCGACCGGAAAATTATTATAAGAAACTCTTT	CATWDRPENYYKKLF	TRGV2	.	TRGJ1	14	-1	-1	24
18	1.4479463294560547E-4	TGTGCTGCGTGGGTCCTCCCTCGTTATTATAAGAAACTCTTT	CAAWVLPRYYKKLF	TRGV10	.	TRGJ1	12	-1	-1	23
18	1.4479463294560547E-4	TGTGCTGCGTGGGTCCGCCCCTTTTATTATAAGAAACTCTTT	CAAWVRPFYYKKLF	TRGV10	.	TRGJ1	12	-1	-1	23
18	1.4479463294560547E-4	TGTGCTGCGTGGGCCCACCTGAATTATTATAAGAAACTCTTT	CAAWAHLNYYKKLF	TRGV10	.	TRGJ1	12	-1	-1	20
18	1.4479463294560547E-4	TGTGCTGCGTGGGATTATACGAAATATTATAAGAAACTCTTT	CAAWDYTKYYKKLF	TRGV10	.	TRGJ1	16	-1	-1	13
18	1.4479463294560547E-4	TGTGCTGCGTGGGATTACAAAATTGGGTATAAGAAACTCTTT	CAAWDYKIGYKKLF	TRGV10	.	TRGJ1	17	-1	-1	27
18	1.4479463294560547E-4	TGTGCTGCGTGGGATCGCTGCATTTATTATAAGAAACTCTTT	CAAWDRCIYYKKLF	TRGV10	.	TRGJ1	14	-1	-1	23
18	1.4479463294560547E-4	TGTGCCACCTGGGACAGGCGCCATTATTATAAGAAACTCTTT	CATWDRRHYYKKLF	TRGV5	.	TRGJ1	18	-1	-1	22
18	1.4479463294560547E-4	TGTGCTGCGTTGGGGTTGAATTATTATAAGAAACTCTTT	CAALGLNYYKKLF	TRGV10	.	TRGJ1	16	-1	-1	17
18	1.4479463294560547E-4	TGTGCTGCGTGGCCTCCGGGTTATTATAAGAAACTCTTT	CAAWPPGYYKKLF	TRGV10	.	TRGJ1	11	-1	-1	20
18	1.4479463294560547E-4	TGTGCTGCGTGGCCTAGATACGATTATAAGAAACTCTTT	CAAWPRYDYKKLF	TRGV10	.	TRGJ1	11	-1	-1	22
18	1.4479463294560547E-4	TGTGCTGCGTGGGGTCCCTTCGGGTATAAGAAACTCTTT	CAAWGPFGYKKLF	TRGV10	.	TRGJ1	12	-1	-1	24
18	1.4479463294560547E-4	TGTGCTGCGTGGGATTTCGATTATTATAAGAAACTCTTT	CAAWDFDYYKKLF	TRGV10	.	TRGJ1	18	-1	-1	15
18	1.4479463294560547E-4	TGTGCTGCGTGGGATTATAACGCTTATAAGAAACTCTTT	CAAWDYNAYKKLF	TRGV10	.	TRGJ1	16	-1	-1	23
18	1.4479463294560547E-4	TGTGCTGCGTGGGATGAACATTATTATAAGAAACTCTTT	CAAWDEHYYKKLF	TRGV10	.	TRGJ1	14	-1	-1	19
18	1.4479463294560547E-4	TGTGCTGCGTGGGAGGTAAGTAATTATAAGAAACTCTTT	CAAWEVSNYKKLF	TRGV10	.	TRGJ1	23	-1	-1	22
18	1.4479463294560547E-4	TGTGCTGCGTGGGAGAGAGGTTATTATAAGAAACTCTTT	CAAWERGYYKKLF	TRGV10	.	TRGJ1	13	-1	-1	20
18	1.4479463294560547E-4	TGTGCTGCGCCTACCCTGTTTTATTATAAGAAACTCTTT	CAAPTLFYYKKLF	TRGV10	.	TRGJ1	8	-1	-1	20
18	1.4479463294560547E-4	TGTGCCACCTGGGCGGCGGTGCGCGTTAAGAAACTCTTT	CATWAAVRVKKLF	TRGV2	.	TRGJ1	15	-1	-1	26
18	1.4479463294560547E-4	TGTGCCACCTGGGATAGGCCGTATTATAAGAAACTCTTT	CATWDRPYYKKLF	TRGV8	.	TRGJ1	23	-1	-1	21
18	1.4479463294560547E-4	TGTGCCACCTGGGACGGGCTCTATTATAAGAAACTCTTT	CATWDGLYYKKLF	TRGV2	.	TRGJ1	18	-1	-1	21
18	1.4479463294560547E-4	TGTGCCACCTGGGACGGGCCGGGATATAAGAAACTCTTT	CATWDGPGYKKLF	TRGV2	.	TRGJ1	19	-1	-1	24
18	1.4479463294560547E-4	TGTGCCACCTGGGACGGGCGATATTATAAGAAACTCTTT	CATWDGRYYKKLF	TRGV2	.	TRGJ1	18	-1	-1	21
18	1.4479463294560547E-4	TGTGCCACCTGGGACGGACGTTATTATAAGAAACTCTTT	CATWDGRYYKKLF	TRGV2	.	TRGJ1	16	-1	-1	20
18	1.4479463294560547E-4	TGTGCCACCTGGGACAGGCCAGGTTATAAGAAACTCTTT	CATWDRPGYKKLF	TRGV5	.	TRGJ1	19	-1	-1	23
18	1.4479463294560547E-4	TGTGCCACCTGGGACAGGAAGGACACTAAGAAACTCTTT	CATWDRKDTKKLF	TRGV5	.	TRGJ1	17	-1	-1	26
18	1.4479463294560547E-4	TGTGCTGCGTGGGATTATGAATATAAGAAACTCTTT	CAAWDYEYKKLF	TRGV10	.	TRGJ1	16	-1	-1	21
18	1.4479463294560547E-4	TGTGCTGCGTGGGATGGACCTTATAAGAAACTCTTT	CAAWDGPYKKLF	TRGV10	.	TRGJ1	14	-1	-1	20
18	1.4479463294560547E-4	TGTGCCACCTGGGACGGGCGCGGGGAGAAACTCTTT	CATWDGRGEKLF	TRGV2	.	TRGJ1	21	-1	-1	25
18	1.4479463294560547E-4	TGTGCCACCTGGGAGGGTTATTATAAGAAACTCTTT	CATWEGYYKKLF	TRGV5	.	TRGJ1	13	-1	-1	17
18	1.4479463294560547E-4	TGTGCTGCGTCAACGAATTATAAGAAACTCTTT	CAASTNYKKLF	TRGV10	.	TRGJ1	9	-1	-1	16
18	1.4479463294560547E-4	TGTGCTGCGTGGCGGTATTATAAGAAACTCTTT	CAAWRYYKKLF	TRGV10	.	TRGJ1	11	-1	-1	15
18	1.4479463294560547E-4	TGTGCTGCGTGGGTATATTATAAGAAACTCTTT	CAAWVYYKKLF	TRGV10	.	TRGJ1	12	-1	-1	15
18	1.4479463294560547E-4	TGTGCTGCGTGGGGTCAATATAAGAAACTCTTT	CAAWGQYKKLF	TRGV10	.	TRGJ1	12	-1	-1	18
18	1.4479463294560547E-4	TGTGCCACCTGGGATGGGCCGAAGAAACTCTTT	CATWDGPKKLF	TRGV4	.	TRGJ1	19	-1	-1	21
18	1.4479463294560547E-4	TGTGCCACCTGGGACGGGCCGTTGGGACTCTTT	CATWDGPLGLF	TRGV2	.	TRGJ1	19	-1	-1	26
18	1.4479463294560547E-4	TGTGCCACCTGGGACGGGGGTGAAGGGCTCTTT	CATWDGGEGLF	TRGV2	.	TRGJ1	17	-1	-1	27
18	1.4479463294560547E-4	TGTGCCACCTGGGACAGGCCCAAGAAACTCTTT	CATWDRPKKLF	TRGV5	.	TRGJ1	19	-1	-1	21
18	1.4479463294560547E-4	TGTGCCACCTGGGACAGGCCGGGGAAACTCTTT	CATWDRPGKLF	TRGV5	.	TRGJ1	19	-1	-1	23
18	1.4479463294560547E-4	TGTGCCACCTGGGAGGGGTATAAGAAACTCTTT	CATWEGYKKLF	TRGV4	.	TRGJ1	17	-1	-1	18
18	1.4479463294560547E-4	TGTGCCACACTGAATTATTATAAGAAACTCTTT	CATLNYYKKLF	TRGV4	.	TRGJ1	11	-1	-1	11
18	1.4479463294560547E-4	TGTGCTGCGTGGGATAGAGAGAAACTCTTT	CAAWDREKLF	TRGV10	.	TRGJ1	14	-1	-1	19
18	1.4479463294560547E-4	TGTGCCACCTGTTATTATAAGAAACTCTTT	CATCYYKKLF	TRGV3	.	TRGJ1	10	-1	-1	11
18	1.4479463294560547E-4	TGTGCCACCTGGGACGCTAAGAAACTCTTT	CATWDAKKLF	TRGV2	.	TRGJ1	15	-1	-1	17
18	1.4479463294560547E-4	TGTGCCACCTGGGACAGGCCGCAACTCTTT	CATWDRPQLF	TRGV3	.	TRGJ1	19	-1	-1	22
18	1.4479463294560547E-4	TGTGCCACCTGGGATGGGAAACTCTTT	CATWDGKLF	TRGV8	.	TRGJ1	17	-1	-1	17
18	1.4479463294560547E-4	TGTGCCCCGGCGGAGAAACTCTTT	CAPAEKLF	TRGV3	.	TRGJ1	5	-1	-1	13
17	1.3675048667084963E-4	TGTGCTGCGTGGGATTGGGGGGCCCCTTCCCCTCGATTTCATTATAAGAAACTCTTT	CAAWDWGAPSPRFHYKKLF	TRGV10	.	TRGJ1	15	-1	-1	32
17	1.3675048667084963E-4	TGTGCTGCGTGGGATTTGGGTTGGGGCGAGTCGAATTATTATAAGAAACTCTTT	CAAWDLGWGESNYYKKLF	TRGV10	.	TRGJ1	15	-1	-1	30
17	1.3675048667084963E-4	TGTGCTGCGTGGGATTATCCCCCCATTGCGAATTATTATAAGAAACTCTTT	CAAWDYPPIANYYKKLF	TRGV10	.	TRGJ1	16	-1	-1	24
17	1.3675048667084963E-4	TGTGCTGCGTGGGAGGACCTACCAACGCATTATTATAAGAAACTCTTT	CAAWEDLPTHYYKKLF	TRGV10	.	TRGJ1	13	-1	-1	25
17	1.3675048667084963E-4	TGTGCTGCGTGGGATTGCGGCCTGAATTATTATAAGAAACTCTTT	CAAWDCGLNYYKKLF	TRGV10	.	TRGJ1	18	-1	-1	23
17	1.3675048667084963E-4	TGTGCCTTGTGGGAGGTGCGAGGCACTGGTTGGTTCAAGATATTT	CALWEVRGTGWFKIF	TRGV9	.	TRGJP1	18	-1	-1	23
17	1.3675048667084963E-4	TGTGCTGCGTGGGATTCCCTCCATTATTATAAGAAACTCTTT	CAAWDSLHYYKKLF	TRGV10	.	TRGJ1	15	-1	-1	22
17	1.3675048667084963E-4	TGTGCTGCGTGGGAACCTAATACGTTTTATAAGAAACTCTTT	CAAWEPNTFYKKLF	TRGV10	.	TRGJ1	13	-1	-1	26
17	1.3675048667084963E-4	TGTGCTGCGTGGGTTTTACATTATTATAAGAAACTCTTT	CAAWVLHYYKKLF	TRGV10	.	TRGJ1	15	-1	-1	19
17	1.3675048667084963E-4	TGTGCTGCGTGGGCGCAGAATTATTATAAGAAACTCTTT	CAAWAQNYYKKLF	TRGV10	.	TRGJ1	12	-1	-1	17
17	1.3675048667084963E-4	TGTGCTGCGTGGGGATTTCCCTATTATAAGAAACTCTTT	CAAWGFPYYKKLF	TRGV10	.	TRGJ1	16	-1	-1	21
17	1.3675048667084963E-4	TGTGCTGCGTGGGATTCCGGTTATTATAAGAAACTCTTT	CAAWDSGYYKKLF	TRGV10	.	TRGJ1	18	-1	-1	20
17	1.3675048667084963E-4	TGTGCTGCGTGGGATTATATAGGTTATAAGAAACTCTTT	CAAWDYIGYKKLF	TRGV10	.	TRGJ1	16	-1	-1	23
17	1.3675048667084963E-4	TGTGCTGCGTGGGACCCCCGTTATTATAAGAAACTCTTT	CAAWDPRYYKKLF	TRGV10	.	TRGJ1	13	-1	-1	20
17	1.3675048667084963E-4	TGTGCTGCGTGGGAGCTAACTTATTATAAGAAACTCTTT	CAAWELTYYKKLF	TRGV10	.	TRGJ1	13	-1	-1	20
17	1.3675048667084963E-4	TGTGCTGCGTGGATGGGATTTTATTATAAGAAACTCTTT	CAAWMGFYYKKLF	TRGV10	.	TRGJ1	11	-1	-1	20
17	1.3675048667084963E-4	TGTGCCACCTGGGATGGGCCGTGGTATAAGAAACTCTTT	CATWDGPWYKKLF	TRGV4	.	TRGJ1	19	-1	-1	24
17	1.3675048667084963E-4	TGTGCCACCTGGGACGGGCTATGTTATAAGAAACTCTTT	CATWDGLCYKKLF	TRGV2	.	TRGJ1	18	-1	-1	23
17	1.3675048667084963E-4	TGTGCCACCTGGGACACCGATTATTATAAGAAACTCTTT	CATWDTDYYKKLF	TRGV5	.	TRGJ1	15	-1	-1	19
17	1.3675048667084963E-4	TGTGCCACCTGGGACAGACTTTATTATAAGAAACTCTTT	CATWDRLYYKKLF	TRGV7	.	TRGJ1	16	-1	-1	20
17	1.3675048667084963E-4	TGTGCTGCCCAACGAAATTATTATAAGAAACTCTTT	CAAQRNYYKKLF	TRGV10	.	TRGJ1	7	-1	-1	15
17	1.3675048667084963E-4	TGTGCTGCCACCTGCCTTTATTATAAGAAACTCTTT	CAATCLYYKKLF	TRGV10	.	TRGJ1	7	-1	-1	17
17	1.3675048667084963E-4	TGTGCTGCGTTCCCGTCCTATTATAAGAAACTCTTT	CAAFPSYYKKLF	TRGV10	.	TRGJ1	9	-1	-1	18
17	1.3675048667084963E-4	TGTGCTGCGTGGGCCCTTTATTATAAGAAACTCTTT	CAAWALYYKKLF	TRGV10	.	TRGJ1	12	-1	-1	17
17	1.3675048667084963E-4	TGTGCTGCGTGGGGCACTGGTTGGTTCAAGATATTT	CAAWGTGWFKIF	TRGV10	.	TRGJP1	12	-1	-1	14
17	1.3675048667084963E-4	TGTGCTGCGTGGGATTGTTATTATAAGAAACTCTTT	CAAWDCYYKKLF	TRGV10	.	TRGJ1	15	-1	-1	17
17	1.3675048667084963E-4	TGTGCCACCTGGGATGGGCTGACTAAGAAACTCTTT	CATWDGLTKKLF	TRGV4	.	TRGJ1	18	-1	-1	23
17	1.3675048667084963E-4	TGTGCCACCTGGGATGGGCCTTATAAGAAACTCTTT	CATWDGPYKKLF	TRGV4	.	TRGJ1	19	-1	-1	20
17	1.3675048667084963E-4	TGTGCCACCTGGGACAGGTCGAGGAAGAAACTCTTT	CATWDRSRKKLF	TRGV7	.	TRGJ1	17	-1	-1	24
17	1.3675048667084963E-4	TGTGCCACCTGGGACAGGCCTTATAAGAAACTCTTT	CATWDRPYKKLF	TRGV5	.	TRGJ1	20	-1	-1	20
17	1.3675048667084963E-4	TGTGCCACCTGGGACAGGCGGTATAAGAAACTCTTT	CATWDRRYKKLF	TRGV5	.	TRGJ1	18	-1	-1	21
17	1.3675048667084963E-4	TGTGCTGCGTGGGATCCCTATAAGAAACTCTTT	CAAWDPYKKLF	TRGV10	.	TRGJ1	14	-1	-1	18
17	1.3675048667084963E-4	TGTGCCACCTGGGGATATTATAAGAAACTCTTT	CATWGYYKKLF	TRGV4	.	TRGJ1	12	-1	-1	15
17	1.3675048667084963E-4	TGTGCCACCTGGGATTTGTATAAGAAACTCTTT	CATWDLYKKLF	TRGV4	.	TRGJ1	14	-1	-1	18
17	1.3675048667084963E-4	TGTGCCACCTGGGATTACTATAAGAAACTCTTT	CATWDYYKKLF	TRGV4	.	TRGJ1	14	-1	-1	13
17	1.3675048667084963E-4	TGTGCCACCTGGGATCTTCCCCAGAAACTCTTT	CATWDLPQKLF	TRGV4	.	TRGJ1	14	-1	-1	22
17	1.3675048667084963E-4	TGTGCCACCTGGGATGCTTATAAGAAACTCTTT	CATWDAYKKLF	TRGV4	.	TRGJ1	15	-1	-1	17
17	1.3675048667084963E-4	TGTGCCACCTGGGATGGAAACGAGAAACTCTTT	CATWDGNEKLF	TRGV4	.	TRGJ1	16	-1	-1	22
17	1.3675048667084963E-4	TGTGCCACCTGGGATGAATTCCCGAAACTCTTT	CATWDEFPKLF	TRGV4	.	TRGJ1	15	-1	-1	23
17	1.3675048667084963E-4	TGTGCCACCTGGGACGGTCATAAGAAACTCTTT	CATWDGHKKLF	TRGV2	.	TRGJ1	16	-1	-1	19
17	1.3675048667084963E-4	TGTGCCACCTGGGACGGGCCGGAGAAACTCTTT	CATWDGPEKLF	TRGV2	.	TRGJ1	19	-1	-1	22
17	1.3675048667084963E-4	TGTGCCACCTGGGACGGACATAAGAAACTCTTT	CATWDGHKKLF	TRGV2	.	TRGJ1	16	-1	-1	19
17	1.3675048667084963E-4	TGTGCCACCTGGGACAGGCCGAAGAAACTCTTT	CATWDRPKKLF	TRGV5	.	TRGJ1	19	-1	-1	21
17	1.3675048667084963E-4	TGTGCCACCTGGGACAGGCAGTGGTTCCTCTTT	CATWDRQWFLF	TRGV5	.	TRGJ1	18	-1	-1	27
17	1.3675048667084963E-4	TGTGCCACCTGGGACAGAGATAAGAAACTCTTT	CATWDRDKKLF	TRGV3	.	TRGJ1	16	-1	-1	19
17	1.3675048667084963E-4	TGTGCCACCTGGGAGTCTTATAAGAAACTCTTT	CATWESYKKLF	TRGV4	.	TRGJ1	13	-1	-1	17
17	1.3675048667084963E-4	TGTGCCACCTGGGAGGGTTATAAGAAACTCTTT	CATWEGYKKLF	TRGV4	.	TRGJ1	16	-1	-1	17
17	1.3675048667084963E-4	TGTGCTGCGTGGGTCCCGATGGTGCTCTTT	CAAWVPMVLF	TRGV10	.	TRGJ1	12	-1	-1	24
17	1.3675048667084963E-4	TGTGCTGCGTGGGGAAATAAGAAACTCTTT	CAAWGNKKLF	TRGV10	.	TRGJ1	12	-1	-1	16
17	1.3675048667084963E-4	TGTGCTGCGTGGGATTCCAAGAAACTCTTT	CAAWDSKKLF	TRGV10	.	TRGJ1	15	-1	-1	18
17	1.3675048667084963E-4	TGTGCCACCTGGCCTGTGGGGAAACTCTTT	CATWPVGKLF	TRGV4	.	TRGJ1	11	-1	-1	20
17	1.3675048667084963E-4	TGTGCCACCTGGGATGGGCCATGGCTCTTT	CATWDGPWLF	TRGV4	.	TRGJ1	19	-1	-1	24
17	1.3675048667084963E-4	TGTGCCACCTGGGATGGGAAGAAACTCTTT	CATWDGKKLF	TRGV4	.	TRGJ1	17	-1	-1	18
17	1.3675048667084963E-4	TGTGCCACCTGGGATAAGAAGAAACTCTTT	CATWDKKKLF	TRGV4	.	TRGJ1	14	-1	-1	18
17	1.3675048667084963E-4	TGTGCCACCTGGGACGGGGAGAAACTCTTT	CATWDGEKLF	TRGV2	.	TRGJ1	17	-1	-1	19
17	1.3675048667084963E-4	TGTGCCACCTGGGACAGGCTGGAGCTCTTT	CATWDRLELF	TRGV3	.	TRGJ1	18	-1	-1	24
17	1.3675048667084963E-4	TGTGCTGCGTGGGACAAGAAACTCTTT	CAAWDKKLF	TRGV10	.	TRGJ1	13	-1	-1	15
17	1.3675048667084963E-4	TGTGCCACCTGGGTGGAGAAACTCTTT	CATWVEKLF	TRGV5	.	TRGJ1	12	-1	-1	16
17	1.3675048667084963E-4	TGTGCCACCTGGACTAAGAAACTCTTT	CATWTKKLF	TRGV5	.	TRGJ1	11	-1	-1	14
17	1.3675048667084963E-4	TGTGCCACCCGCGTTGGGGAACTCTTT	CATRVGELF	TRGV4	.	TRGJ1	17	-1	-1	19
17	1.3675048667084963E-4	TGTGCCACCCGGCGGGAGAAACTCTTT	CATRREKLF	TRGV3	.	TRGJ1	11	-1	-1	16
17	1.3675048667084963E-4	TGTGATCTATACTATAAGAAACTCTTT	CDLYYKKLF	TRGV10	.	TRGJ1	3	-1	-1	9
17	1.3675048667084963E-4	TGTGCCCCCCGAAACAAGATATTT	CAPRNKIF	TRGV9	.	TRGJP1	5	-1	-1	14
17	1.3675048667084963E-4	TGTGCCACCTGGGGGCAACTCTTT	CATWGQLF	TRGV8	.	TRGJ1	12	-1	-1	16
17	1.3675048667084963E-4	TGTGCCACCTGGGACTGCCTCTTT	CATWDCLF	TRGV5	.	TRGJ1	14	-1	-1	18
17	1.3675048667084963E-4	TGTGCCACACGTAAGAAACTCTTT	CATRKKLF	TRGV4	.	TRGJ1	7	-1	-1	11
17	1.3675048667084963E-4	TGTGCCGTGCGCGGGCTCTTT	CAVRGLF	TRGV5	.	TRGJ1	5	-1	-1	15
17	1.3675048667084963E-4	TGTGCCACCTGGGACCTCTTT	CATWDLF	TRGV7	.	TRGJ1	14	-1	-1	15
17	1.3675048667084963E-4	TGTGCCAGGGGGAAACTCTTT	CARGKLF	TRGV7	.	TRGJ1	6	-1	-1	11
17	1.3675048667084963E-4	TCTTCTAAGAAACTCTTT	SSKKLF	TRGV10	.	TRGJ1	0	-1	-1	2
16	1.2870634039609377E-4	TGTGCCTTGTGGGAGGTCGGTAGAGAGTTGGGCAAAAAAATCAAGGTGTTT	CALWEVGRELGKKIKVF	TRGV9	.	TRGJP	16	-1	-1	23
16	1.2870634039609377E-4	TGTGCTGCGTGGGATTATATACCTACGAATTATTATAAGAAACTCTTT	CAAWDYIPTNYYKKLF	TRGV10	.	TRGJ1	16	-1	-1	25
16	1.2870634039609377E-4	TGTGCTGCGTGGGATTACACGAGCGTGGATTATTATAAGAAACTCTTT	CAAWDYTSVDYYKKLF	TRGV10	.	TRGJ1	17	-1	-1	28
16	1.2870634039609377E-4	TGTGCCTTGTGGGAGGTGTCCCCAGTCACTGGTTGGTTCAAGATATTT	CALWEVSPVTGWFKIF	TRGV9	.	TRGJP1	17	-1	-1	26
16	1.2870634039609377E-4	TGTGCCACCTGGGACAGGCCGAAGCTTTTTCGGTATAAGAAACTCTTT	CATWDRPKLFRYKKLF	TRGV5	.	TRGJ1	19	-1	-1	33
16	1.2870634039609377E-4	TGTGCTGCGTGGATCAACGAGGCGATTTATTATAAGAAACTCTTT	CAAWINEAIYYKKLF	TRGV10	.	TRGJ1	11	-1	-1	22
16	1.2870634039609377E-4	TGTGCCTTGTGGGAGGCCCCCAGTAGTGATTGGATCAAGACGTTT	CALWEAPSSDWIKTF	TRGV9	.	TRGJP2	15	-1	-1	21
16	1.2870634039609377E-4	TGTGCCTTGTGGGAGAGGGTGACCACTGGTTGGTTCAAGATATTT	CALWERVTTGWFKIF	TRGV9	.	TRGJP1	14	-1	-1	21
16	1.2870634039609377E-4	TGTGCTGCGTGGGATTATCGTTTCTATTATAAGAAACTCTTT	CAAWDYRFYYKKLF	TRGV10	.	TRGJ1	20	-1	-1	24
16	1.2870634039609377E-4	TGTGCTGCGTGGGATTATACTCCTTATTATAAGAAACTCTTT	CAAWDYTPYYKKLF	TRGV10	.	TRGJ1	16	-1	-1	23
16	1.2870634039609377E-4	TGTGCTGCGTGGGATCTATTCCTTTATTATAAGAAACTCTTT	CAAWDLFLYYKKLF	TRGV10	.	TRGJ1	14	-1	-1	23
16	1.2870634039609377E-4	TGTGCTGCGTGGGATCCCCCCGGTTATTATAAGAAACTCTTT	CAAWDPPGYYKKLF	TRGV10	.	TRGJ1	14	-1	-1	23
16	1.2870634039609377E-4	TGTGCTGCGTGGGATATAATTGTTGTTACCAAGAAACTCTTT	CAAWDIIVVTKKLF	TRGV10	.	TRGJ1	14	-1	-1	30
16	1.2870634039609377E-4	TGTGCTGCGTGGGACTCTCCCCGTTATTATAAGAAACTCTTT	CAAWDSPRYYKKLF	TRGV10	.	TRGJ1	13	-1	-1	23
16	1.2870634039609377E-4	TGTGCTGCGTGGGACCCCCCGAATTATTATAAGAAACTCTTT	CAAWDPPNYYKKLF	TRGV10	.	TRGJ1	13	-1	-1	19
16	1.2870634039609377E-4	TGTGCTGCGTGGGACCACGGGGGTGATTGGATCAAGACGTTT	CAAWDHGGDWIKTF	TRGV10	.	TRGJP2	13	-1	-1	22
16	1.2870634039609377E-4	TGTGCTGCGTGGGAAAATATAAACCCATTTAAGAAACTCTTT	CAAWENINPFKKLF	TRGV10	.	TRGJ1	13	-1	-1	26
16	1.2870634039609377E-4	TGTGCCACCTGGGACGGGCTCCGTTATTATAAGAAACTCTTT	CATWDGLRYYKKLF	TRGV2	.	TRGJ1	23	-1	-1	23
16	1.2870634039609377E-4	TGTGCTGCGTGGGGCATGAATTATTATAAGAAACTCTTT	CAAWGMNYYKKLF	TRGV10	.	TRGJ1	12	-1	-1	17
16	1.2870634039609377E-4	TGTGCTGCGTGGGATTATTGTTATTATAAGAAACTCTTT	CAAWDYCYYKKLF	TRGV10	.	TRGJ1	16	-1	-1	20
16	1.2870634039609377E-4	TGTGCTGCGTGGGATTATAGTCGTTATAAGAAACTCTTT	CAAWDYSRYKKLF	TRGV10	.	TRGJ1	16	-1	-1	23
16	1.2870634039609377E-4	TGTGCTGCGTGGGATCCCACTGGTTGGTTCAAGATATTT	CAAWDPTGWFKIF	TRGV10	.	TRGJP1	14	-1	-1	13
16	1.2870634039609377E-4	TGTGCCACCTGGGATGGGCTGAGATATAAGAAACTCTTT	CATWDGLRYKKLF	TRGV4	.	TRGJ1	18	-1	-1	24
16	1.2870634039609377E-4	TGTGCCACCTGGGATGGGCGCTATTATAAGAAACTCTTT	CATWDGRYYKKLF	TRGV4	.	TRGJ1	18	-1	-1	21
16	1.2870634039609377E-4	TGTGCCACCTGGGACGGGCCCGTTTATAAGAAACTCTTT	CATWDGPVYKKLF	TRGV2	.	TRGJ1	22	-1	-1	23
16	1.2870634039609377E-4	TGTGCCACCTGGGACGGGGGGTATTATAAGAAACTCTTT	CATWDGGYYKKLF	TRGV2	.	TRGJ1	17	-1	-1	21
16	1.2870634039609377E-4	TGTGCCACCTGGGACGGACCTTATTATAAGAAACTCTTT	CATWDGPYYKKLF	TRGV2	.	TRGJ1	19	-1	-1	20
16	1.2870634039609377E-4	TGTGCCACCTGGGACAGGCGGGGTTATAAGAAACTCTTT	CATWDRRGYKKLF	TRGV3	.	TRGJ1	18	-1	-1	23
16	1.2870634039609377E-4	TGTGCCACCTGGGACAGGCAATATTATAAGAAACTCTTT	CATWDRQYYKKLF	TRGV5	.	TRGJ1	18	-1	-1	21
16	1.2870634039609377E-4	TGTGCCACCTGGGAGCGATGTCCCTATAAGAAACTCTTT	CATWERCPYKKLF	TRGV2	.	TRGJ1	13	-1	-1	24
16	1.2870634039609377E-4	TGTGCTGCGTGGCGTAATTATTATAAGAAACTCTTT	CAAWRNYYKKLF	TRGV10	.	TRGJ1	11	-1	-1	15
16	1.2870634039609377E-4	TGTGCTGCGTGGGATTATCATTATAAGAAACTCTTT	CAAWDYHYKKLF	TRGV10	.	TRGJ1	16	-1	-1	16
16	1.2870634039609377E-4	TGTGCTGCGTGGGATTATAATAGTAAGAAACTCTTT	CAAWDYNSKKLF	TRGV10	.	TRGJ1	16	-1	-1	23
16	1.2870634039609377E-4	TGTGCTGCGTGGGATGGCAATTATCAGAAACTCTTT	CAAWDGNYQKLF	TRGV10	.	TRGJ1	14	-1	-1	19
16	1.2870634039609377E-4	TGTGCTGCGTGGGAATTTTATTATAAGAAACTCTTT	CAAWEFYYKKLF	TRGV10	.	TRGJ1	13	-1	-1	17
16	1.2870634039609377E-4	TGTGCTGCGTGGACCACTGGTTGGTTCAAGATATTT	CAAWTTGWFKIF	TRGV10	.	TRGJP1	11	-1	-1	12
16	1.2870634039609377E-4	TGTGCTGCGGTCAGTAGTGATTGGATCAAGACGTTT	CAAVSSDWIKTF	TRGV10	.	TRGJP2	8	-1	-1	12
16	1.2870634039609377E-4	TGTGCCACCTGGCCACACAAATATAAGAAACTCTTT	CATWPHKYKKLF	TRGV2	.	TRGJ1	11	-1	-1	21
16	1.2870634039609377E-4	TGTGCCACCTGGGTACCGGTTTATAAGAAACTCTTT	CATWVPVYKKLF	TRGV3	.	TRGJ1	12	-1	-1	20
16	1.2870634039609377E-4	TGTGCCACCTGGGCCCATTATTATAAGAAACTCTTT	CATWAHYYKKLF	TRGV5	.	TRGJ1	12	-1	-1	16
16	1.2870634039609377E-4	TGTGCCACCTGGGGCCATTATTATAAGAAACTCTTT	CATWGHYYKKLF	TRGV4	.	TRGJ1	12	-1	-1	16
16	1.2870634039609377E-4	TGTGCCACCTGGGATCCTTATTATAAGAAACTCTTT	CATWDPYYKKLF	TRGV8	.	TRGJ1	14	-1	-1	17
16	1.2870634039609377E-4	TGTGCCACCTGGGACGCATGGGGTAAGAAACTCTTT	CATWDAWGKKLF	TRGV2	.	TRGJ1	15	-1	-1	23
16	1.2870634039609377E-4	TGTGCCACCTGGGACGGGTGTTATAAGAAACTCTTT	CATWDGCYKKLF	TRGV2	.	TRGJ1	17	-1	-1	20
16	1.2870634039609377E-4	TGTGCCACCTGGGACAGGCTAATCCAGAAACTCTTT	CATWDRLIQKLF	TRGV5	.	TRGJ1	18	-1	-1	25
16	1.2870634039609377E-4	TGTGCTGCGTGGGAAATGGATAAGAAACTCTTT	CAAWEMDKKLF	TRGV10	.	TRGJ1	13	-1	-1	19
16	1.2870634039609377E-4	TGTGCCACCTGGGGCTATTATAAGAAACTCTTT	CATWGYYKKLF	TRGV4	.	TRGJ1	12	-1	-1	15
16	1.2870634039609377E-4	TGTGCCACCTGGGGGTATTATAAGAAACTCTTT	CATWGYYKKLF	TRGV4	.	TRGJ1	12	-1	-1	15
16	1.2870634039609377E-4	TGTGCCACCTGGGGGCGTTATAAGAAACTCTTT	CATWGRYKKLF	TRGV3	.	TRGJ1	12	-1	-1	17
16	1.2870634039609377E-4	TGTGCCACCTGGGATGGGCGTGAGAAACTCTTT	CATWDGREKLF	TRGV4	.	TRGJ1	18	-1	-1	22
16	1.2870634039609377E-4	TGTGCCACCTGGGATAGGTGGAAGAAACTCTTT	CATWDRWKKLF	TRGV8	.	TRGJ1	17	-1	-1	21
16	1.2870634039609377E-4	TGTGCCACCTGGGACCTAGACGAGAAACTCTTT	CATWDLDEKLF	TRGV4	.	TRGJ1	13	-1	-1	22
16	1.2870634039609377E-4	TGTGCCACCTGGGACGGCCATAAGAAACTCTTT	CATWDGHKKLF	TRGV5	.	TRGJ2	18	-1	-1	19
16	1.2870634039609377E-4	TGTGCCACCTGGGACAGGCCTGGGAAACTCTTT	CATWDRPGKLF	TRGV7	.	TRGJ1	21	-1	-1	23
16	1.2870634039609377E-4	TGTGCCACCTGGGACAGGCCGGAGAAACTCTTT	CATWDRPEKLF	TRGV3	.	TRGJ1	19	-1	-1	22
16	1.2870634039609377E-4	TGTGCCACCTGGGACAGGCGAGGGAAACTCTTT	CATWDRRGKLF	TRGV3	.	TRGJ1	18	-1	-1	23
16	1.2870634039609377E-4	TGTGCCACCTGGGACAATCCTACGAAACTCTTT	CATWDNPTKLF	TRGV3	.	TRGJ1	15	-1	-1	20
16	1.2870634039609377E-4	TGTGCCACCTACCTTGGGTTCCCTTTACTCTTT	CATYLGFPLLF	TRGV2	.	TRGJ1	9	-1	-1	26
16	1.2870634039609377E-4	TGTGCTGCGGGGCCAAGGGGGAAACTCTTT	CAAGPRGKLF	TRGV10	.	TRGJ1	11	-1	-1	20
16	1.2870634039609377E-4	TGTGCCACCTGTAGACCTAAGAAACTCTTT	CATCRPKKLF	TRGV4	.	TRGJ1	10	-1	-1	17
16	1.2870634039609377E-4	TGTGCCACCTGGGACTATGTGGTGCTCTTT	CATWDYVVLF	TRGV5	.	TRGJ1	14	-1	-1	24
16	1.2870634039609377E-4	TGTGCCACCTGGGACGGGCCGGGGCTCTTT	CATWDGPGLF	TRGV2	.	TRGJ1	19	-1	-1	24
16	1.2870634039609377E-4	TGTGCCACCTGGGACGGGCCGGGACTCTTT	CATWDGPGLF	TRGV2	.	TRGJ1	19	-1	-1	23
16	1.2870634039609377E-4	TGTGCCACCTGGGACACGAAGAAACTCTTT	CATWDTKKLF	TRGV5	.	TRGJ1	15	-1	-1	18
16	1.2870634039609377E-4	TGTGCCACCCGTTTCTATAAGAAACTCTTT	CATRFYKKLF	TRGV4	.	TRGJ1	8	-1	-1	15
16	1.2870634039609377E-4	TGTGCCACCCGTAATTATAAGAAACTCTTT	CATRNYKKLF	TRGV4	.	TRGJ1	8	-1	-1	13
16	1.2870634039609377E-4	TGTGCCACCTCTAGGGGGAAACTCTTT	CATSRGKLF	TRGV4	.	TRGJ1	9	-1	-1	17
16	1.2870634039609377E-4	TGTGCCACCTGGCTGGCCACCCTCTTT	CATWLATLF	TRGV2	.	TRGJ1	11	-1	-1	21
16	1.2870634039609377E-4	TGTGCCACCTGGGACATGAAACTCTTT	CATWDMKLF	TRGV5	.	TRGJ1	15	-1	-1	17
16	1.2870634039609377E-4	TGTGCCACCCGAACTAAGAAACTCTTT	CATRTKKLF	TRGV4	.	TRGJ1	8	-1	-1	14
16	1.2870634039609377E-4	TGTGCCACCCACGATAAGAAACTCTTT	CATHDKKLF	TRGV5	.	TRGJ1	8	-1	-1	13
16	1.2870634039609377E-4	TGCAACCCCTCAGGGAAGAAACTCTTT	CNPSGKKLF	TRGV2	.	TRGJ1	1	-1	-1	15
16	1.2870634039609377E-4	TGTGCTGCGTGTGGGAAACTCTTT	CAACGKLF	TRGV10	.	TRGJ2	10	-1	-1	14
16	1.2870634039609377E-4	TGTGCCACCTGGGATTACCTCTTT	CATWDYLF	TRGV4	.	TRGJ1	14	-1	-1	18
16	1.2870634039609377E-4	TGTGCCCCGGGGCAACTCTTT	CAPGQLF	TRGV4	.	TRGJ1	11	-1	-1	13
16	1.2870634039609377E-4	TGTGCCACCAAGAAACTCTTT	CATKKLF	TRGV8	.	TRGJ1	8	-1	-1	9
16	1.2870634039609377E-4	TGTGCCACGGGACTCTTT	CATGLF	TRGV4	.	TRGJ1	7	-1	-1	11
15	1.206621941213379E-4	TGTGCTGCGTGGGATTATGCGCCGTCGAATTATTATAAGAAACTCTTT	CAAWDYAPSNYYKKLF	TRGV10	.	TRGJ1	16	-1	-1	24
15	1.206621941213379E-4	TGTGCCTTGTGGGAGCCTACTAAGTTGGGCAAAAAAATCAAGGTATTT	CALWEPTKLGKKIKVF	TRGV9	.	TRGJP	14	-1	-1	22
15	1.206621941213379E-4	TGTGCCTTGTGGGAGGTGTCTGTGTGGGATGGTTGGTTCAAGATATTT	CALWEVSVWDGWFKIF	TRGV9	.	TRGJP1	17	-1	-1	29
15	1.206621941213379E-4	TGTGCTGCGTGGGACCCTACCCCGAATTATTATAAGAAACTCTTT	CAAWDPTPNYYKKLF	TRGV10	.	TRGJ1	13	-1	-1	22
15	1.206621941213379E-4	TGTGCTGCGTGGGATTCCCTAAGTTATTATAAGAAACTCTTT	CAAWDSLSYYKKLF	TRGV10	.	TRGJ1	21	-1	-1	23
15	1.206621941213379E-4	TGTGCTGCGTGGGATTGGAATTTTTATTATAAGAAACTCTTT	CAAWDWNFYYKKLF	TRGV10	.	TRGJ1	15	-1	-1	23
15	1.206621941213379E-4	TGTGCTGCGTGGGATTATAGTGCTTATTATAAGAAACTCTTT	CAAWDYSAYYKKLF	TRGV10	.	TRGJ1	16	-1	-1	23
15	1.206621941213379E-4	TGTGCTGCGTGGGATAATATTAGGGATTATAAGAAACTCTTT	CAAWDNIRDYKKLF	TRGV10	.	TRGJ1	14	-1	-1	25
15	1.206621941213379E-4	TGTGCCACCTGGGACGGGCCGAGTTATTATAAGAAACTCTTT	CATWDGPSYYKKLF	TRGV2	.	TRGJ1	19	-1	-1	19
15	1.206621941213379E-4	TGTGCCACCTGGGACGGGCACTATTATTATAAGAAACTCTTT	CATWDGHYYYKKLF	TRGV2	.	TRGJ1	18	-1	-1	22
15	1.206621941213379E-4	TGTGCTGCGTGGCCGAGGGTTTATTATAAGAAACTCTTT	CAAWPRVYYKKLF	TRGV10	.	TRGJ1	11	-1	-1	20
15	1.206621941213379E-4	TGTGCCTGTGCCATAAGTAGTGATTGGATCAAGACGTTT	CACAISSDWIKTF	TRGV9	.	TRGJP2	9	-1	-1	12
15	1.206621941213379E-4	TGTGCCACCTGGGATGGGCACTATTATAAGAAACTCTTT	CATWDGHYYKKLF	TRGV4	.	TRGJ1	18	-1	-1	21
15	1.206621941213379E-4	TGTGCCACCTGGGACCCGAATTATTATAAGAAACTCTTT	CATWDPNYYKKLF	TRGV4	.	TRGJ1	13	-1	-1	16
15	1.206621941213379E-4	TGTGCCACCTGGGACGGCATTTATTATAAGAAACTCTTT	CATWDGIYYKKLF	TRGV2	.	TRGJ1	16	-1	-1	20
15	1.206621941213379E-4	TGTGCCACCTGGGACGGGCTGAGTTATAAGAAACTCTTT	CATWDGLSYKKLF	TRGV2	.	TRGJ1	18	-1	-1	23
15	1.206621941213379E-4	TGTGCCACCTGGGACGGGCGGAATTATAAGAAACTCTTT	CATWDGRNYKKLF	TRGV2	.	TRGJ1	18	-1	-1	22
15	1.206621941213379E-4	TGTGCCACCTGGGACAGGGCGGGGTATAAGAAACTCTTT	CATWDRAGYKKLF	TRGV5	.	TRGJ1	17	-1	-1	24
15	1.206621941213379E-4	TGTGCTGCGTCGCAGAATTATTATAAGAAACTCTTT	CAASQNYYKKLF	TRGV10	.	TRGJ1	9	-1	-1	14
15	1.206621941213379E-4	TGTGCTGCGTGGCGGGTGATTTGGAAGAAACTCTTT	CAAWRVIWKKLF	TRGV10	.	TRGJ1	11	-1	-1	24
15	1.206621941213379E-4	TGTGCTGCGTGGGATTACTATTATAAGAAACTCTTT	CAAWDYYYKKLF	TRGV10	.	TRGJ1	17	-1	-1	18
15	1.206621941213379E-4	TGTGCCACCTGGTCTGAGGATTATAAGAAACTCTTT	CATWSEDYKKLF	TRGV4	.	TRGJ1	11	-1	-1	19
15	1.206621941213379E-4	TGTGCCACCTGGGATAGTTATTATAAGAAACTCTTT	CATWDSYYKKLF	TRGV8	.	TRGJ1	16	-1	-1	17
15	1.206621941213379E-4	TGTGCCACCTGGGACCCGAATTATAAGAAACTCTTT	CATWDPNYKKLF	TRGV5	.	TRGJ1	14	-1	-1	19
15	1.206621941213379E-4	TGTGCCACCTGGGACGGCTATTATAAGAAACTCTTT	CATWDGYYKKLF	TRGV5	.	TRGJ1	17	-1	-1	18
15	1.206621941213379E-4	TGTGCCACCTGGGACGGGCCCCATAAGAAACTCTTT	CATWDGPHKKLF	TRGV2	.	TRGJ1	20	-1	-1	22
15	1.206621941213379E-4	TGTGCCACCTGGGACGGGCGATATAAGAAACTCTTT	CATWDGRYKKLF	TRGV2	.	TRGJ1	18	-1	-1	21
15	1.206621941213379E-4	TGTGCTGCGTGTGGGTGTTGGTTCAAGATATTT	CAACGCWFKIF	TRGV10	.	TRGJP1	10	-1	-1	16
15	1.206621941213379E-4	TGTGCTGCGTGGGACTTACGTAAGGAACTCTTT	CAAWDLRKELF	TRGV10	.	TRGJ1	22	-1	-1	20
15	1.206621941213379E-4	TGTGCTGCGTGGGAAAATTATAAGAAACTCTTT	CAAWENYKKLF	TRGV10	.	TRGJ1	13	-1	-1	16
15	1.206621941213379E-4	TGTGCCTTGTGGAAGGCTTTTAAGAAACTCTTT	CALWKAFKKLF	TRGV9	.	TRGJ1	15	-1	-1	17
15	1.206621941213379E-4	TGTGCCTCGTCGAATTATTATAAGAAACTCTTT	CASSNYYKKLF	TRGV9	.	TRGJ1	9	-1	-1	9
15	1.206621941213379E-4	TGTGCCACCTGGGATTGTTATAAGAAACTCTTT	CATWDCYKKLF	TRGV4	.	TRGJ1	14	-1	-1	13
15	1.206621941213379E-4	TGTGCCACCTGGGATAGGTATAAGAAACTCTTT	CATWDRYKKLF	TRGV4	.	TRGJ1	17	-1	-1	18
15	1.206621941213379E-4	TGTGCCACCTGGGACGGAAATAAGAAACTCTTT	CATWDGNKKLF	TRGV2	.	TRGJ1	16	-1	-1	19
15	1.206621941213379E-4	TGTGCCACCTGGGACATCTATAAGAAACTCTTT	CATWDIYKKLF	TRGV3	.	TRGJ1	15	-1	-1	18
15	1.206621941213379E-4	TGTGCCACCTGGGACAGGCGTAAGAAACTCTTT	CATWDRRKKLF	TRGV3	.	TRGJ1	18	-1	-1	20
15	1.206621941213379E-4	TGTGCCACCTGGGACAGGCATAGGAAACTCTTT	CATWDRHRKLF	TRGV7	.	TRGJ1	18	-1	-1	19
15	1.206621941213379E-4	TGTGCCACCCCGAATGGGAGTAAGAAACTCTTT	CATPNGSKKLF	TRGV7	.	TRGJ1	8	-1	-1	20
15	1.206621941213379E-4	TGTGCTGCGTGGGAAGGGTTCAAGATATTT	CAAWEGFKIF	TRGV10	.	TRGJP1	13	-1	-1	16
15	1.206621941213379E-4	TGTGCTACGAATTATTATAAGAAACTCTTT	CATNYYKKLF	TRGV10	.	TRGJ1	8	-1	-1	7
15	1.206621941213379E-4	TGTGCCTTGTACCGGGTCAAGAAGCTCTTT	CALYRVKKLF	TRGV9	.	TRGJ1	9	-1	-1	18
15	1.206621941213379E-4	TGTGCCACCTTTTATTATAAGAAACTCTTT	CATFYYKKLF	TRGV5	.	TRGJ1	9	-1	-1	11
15	1.206621941213379E-4	TGTGCCACCTGGTGCCCTAAGAAACTCTTT	CATWCPKKLF	TRGV4	.	TRGJ1	11	-1	-1	17
15	1.206621941213379E-4	TGTGCCACCTGGGCCCATAAGAAACTCTTT	CATWAHKKLF	TRGV4	.	TRGJ1	12	-1	-1	16
15	1.206621941213379E-4	TGTGCCACCTGGGGTAATAAGAAACTCTTT	CATWGNKKLF	TRGV2	.	TRGJ1	12	-1	-1	16
15	1.206621941213379E-4	TGTGCCACCTGGGATGTTGGGAAACTCTTT	CATWDVGKLF	TRGV4	.	TRGJ1	15	-1	-1	20
15	1.206621941213379E-4	TGTGCCACCTGGGATAAGGAGAAACTCTTT	CATWDKEKLF	TRGV8	.	TRGJ1	15	-1	-1	19
15	1.206621941213379E-4	TGTGCCACCTGGGACATCTGGAAACTCTTT	CATWDIWKLF	TRGV7	.	TRGJ1	15	-1	-1	20
15	1.206621941213379E-4	TGTGCCACCGTTAGTCCCGGGAAACTCTTT	CATVSPGKLF	TRGV4	.	TRGJ1	8	-1	-1	20
15	1.206621941213379E-4	TGTGCCACCGCCAGGGATAAGAAACTCTTT	CATARDKKLF	TRGV4	.	TRGJ1	8	-1	-1	16
15	1.206621941213379E-4	TGTGCCACCTGGGGACTGAAACTCTTT	CATWGLKLF	TRGV4	.	TRGJ1	12	-1	-1	17
15	1.206621941213379E-4	TGTGCCACCTGGGACCAGAAACTCTTT	CATWDQKLF	TRGV4	.	TRGJ1	13	-1	-1	16
15	1.206621941213379E-4	TGTGCCACCTGGGACGCGGAACTCTTT	CATWDAELF	TRGV2	.	TRGJ1	15	-1	-1	19
15	1.206621941213379E-4	TGTGCCACCTGGGACGAGAAACTCTTT	CATWDEKLF	TRGV3	.	TRGJ1	14	-1	-1	16
15	1.206621941213379E-4	TGTGCCACCGGGCTCGGGAAACTCTTT	CATGLGKLF	TRGV3	.	TRGJ1	11	-1	-1	17
15	1.206621941213379E-4	TGTGCCACTCGTTGGAAACTCTTT	CATRWKLF	TRGV3	.	TRGJ1	7	-1	-1	14
15	1.206621941213379E-4	TGTGCCACCTGTAAGAAACTCTTT	CATCKKLF	TRGV4	.	TRGJ1	10	-1	-1	11
15	1.206621941213379E-4	TGTGCCACCTATAAGAAACTCTTT	CATYKKLF	TRGV4	.	TRGJ1	9	-1	-1	9
15	1.206621941213379E-4	TGTGCCACCCCTCCGAAACTCTTT	CATPPKLF	TRGV4	.	TRGJ1	8	-1	-1	14
15	1.206621941213379E-4	TGTGCCACCTGGGCCCTCTTT	CATWALF	TRGV2	.	TRGJ1	12	-1	-1	15
14	1.1261804784658204E-4	TGTGCTGCGTGGGATCGGGTGTGGACCACTGGTTGGTTCAAGATATTT	CAAWDRVWTTGWFKIF	TRGV10	.	TRGJP1	14	-1	-1	24
14	1.1261804784658204E-4	TGTGCCTTGTGGGAGGTGCCGGAGTTGGGCAAAAAAATCAAGGTGTTT	CALWEVPELGKKIKVF	TRGV9	.	TRGJP	18	-1	-1	21
14	1.1261804784658204E-4	TGTGCTGCGTGGTCGGGAGGGGCCACTGGTTGGTTCAAGATATTT	CAAWSGGATGWFKIF	TRGV10	.	TRGJP1	11	-1	-1	22
14	1.1261804784658204E-4	TGTGCTGCGTGGCAAAACCCGAGGAGGTATTATAAGAAACTCTTT	CAAWQNPRRYYKKLF	TRGV10	.	TRGJ1	11	-1	-1	27
14	1.1261804784658204E-4	TGTGCTGCGTGGGATTTATTCGCCCTTTATTATAAGAAACTCTTT	CAAWDLFALYYKKLF	TRGV10	.	TRGJ1	15	-1	-1	26
14	1.1261804784658204E-4	TGTGCTGCGTGGGACCCAAGAACGGATTATTATAAGAAACTCTTT	CAAWDPRTDYYKKLF	TRGV10	.	TRGJ1	13	-1	-1	22
14	1.1261804784658204E-4	TGTGCTGCGTGCCGACATCTACATTATTATAAGAAACTCTTT	CAACRHLHYYKKLF	TRGV10	.	TRGJ1	10	-1	-1	22
14	1.1261804784658204E-4	TGTGCTGCGTGGGCCCGGGATAATTATTATAAGAAACTCTTT	CAAWARDNYYKKLF	TRGV10	.	TRGJ1	12	-1	-1	21
14	1.1261804784658204E-4	TGTGCTGCGTGGGATTGGGAGAGTTATTATAAGAAACTCTTT	CAAWDWESYYKKLF	TRGV10	.	TRGJ1	15	-1	-1	20
14	1.1261804784658204E-4	TGTGCTGCGTGGGATTATATGAGTTATTATAAGAAACTCTTT	CAAWDYMSYYKKLF	TRGV10	.	TRGJ1	16	-1	-1	20
14	1.1261804784658204E-4	TGTGCTGCGTGGGATTATAAAGGGGGTGCGGAGAAACTCTTT	CAAWDYKGGAEKLF	TRGV10	.	TRGJ1	16	-1	-1	31
14	1.1261804784658204E-4	TGTGCTGCGTGGGATGCCCCCACTGGTTGGTTCAAGATATTT	CAAWDAPTGWFKIF	TRGV10	.	TRGJP1	14	-1	-1	19
14	1.1261804784658204E-4	TGTGCTGCGTGGGACTCCTCCTTTTATTATAAGAAACTCTTT	CAAWDSSFYYKKLF	TRGV10	.	TRGJ1	13	-1	-1	23
14	1.1261804784658204E-4	TGTGCTGCGTGGGACTCGAGAAATTATTATAAGAAACTCTTT	CAAWDSRNYYKKLF	TRGV10	.	TRGJ1	13	-1	-1	21
14	1.1261804784658204E-4	TGTGCTGCGTGGGAGCCTTGGAATTATTATAAGAAACTCTTT	CAAWEPWNYYKKLF	TRGV10	.	TRGJ1	13	-1	-1	17
14	1.1261804784658204E-4	TGTGCCTTGTGGGAGGCGACGAATTATTATAAGAAACTCTTT	CALWEATNYYKKLF	TRGV9	.	TRGJ1	15	-1	-1	19
14	1.1261804784658204E-4	TGTGCCACCTGGGATCCTCCGTTTGGTTATAAGAAACTCTTT	CATWDPPFGYKKLF	TRGV4	.	TRGJ1	14	-1	-1	26
14	1.1261804784658204E-4	TGTGCCACCTGGGATCCCGCCCAGGGATATAAGAAACTCTTT	CATWDPAQGYKKLF	TRGV8	.	TRGJ1	14	-1	-1	27
14	1.1261804784658204E-4	TGTGCCACCTGGGATGGGCCTCTCAGTTATAAGAAACTCTTT	CATWDGPLSYKKLF	TRGV4	.	TRGJ1	19	-1	-1	26
14	1.1261804784658204E-4	TGTGCCACCTGGGACGCTCCGTCTGTTTATAAGAAACTCTTT	CATWDAPSVYKKLF	TRGV4	.	TRGJ1	13	-1	-1	26
14	1.1261804784658204E-4	TGTGCCACCTGGGACGGGCCCAATTATTATAAGAAACTCTTT	CATWDGPNYYKKLF	TRGV2	.	TRGJ1	20	-1	-1	21
14	1.1261804784658204E-4	TGTGCCACCTGGGACAGGCAGAATTATTATAAGAAACTCTTT	CATWDRQNYYKKLF	TRGV3	.	TRGJ1	18	-1	-1	20
14	1.1261804784658204E-4	TGTGCTGCGTGGCCCCTCAATTATTATAAGAAACTCTTT	CAAWPLNYYKKLF	TRGV10	.	TRGJ1	11	-1	-1	18
14	1.1261804784658204E-4	TGTGCTGCGTGGGATTTCCCATATTATAAGAAACTCTTT	CAAWDFPYYKKLF	TRGV10	.	TRGJ1	15	-1	-1	21
14	1.1261804784658204E-4	TGTGCTGCGTGGGATTCTAATTATTATAAGAAACTCTTT	CAAWDSNYYKKLF	TRGV10	.	TRGJ1	20	-1	-1	13
14	1.1261804784658204E-4	TGTGCTGCGTGGGATCCTGATTATTATAAGAAACTCTTT	CAAWDPDYYKKLF	TRGV10	.	TRGJ1	14	-1	-1	19
14	1.1261804784658204E-4	TGTGCTGCGTGGGATCCTAATTATTATAAGAAACTCTTT	CAAWDPNYYKKLF	TRGV10	.	TRGJ1	14	-1	-1	18
14	1.1261804784658204E-4	TGTGCTGCGTGGGATATGGTCTATTATAAGAAACTCTTT	CAAWDMVYYKKLF	TRGV10	.	TRGJ1	14	-1	-1	21
14	1.1261804784658204E-4	TGTGCTGCGTGGGACTCCAATTATTATAAGAAACTCTTT	CAAWDSNYYKKLF	TRGV10	.	TRGJ1	13	-1	-1	15
14	1.1261804784658204E-4	TGTGCCTTGTGGGAAATCACTGGTTGGTTCAAGATATTT	CALWEITGWFKIF	TRGV9	.	TRGJP1	13	-1	-1	17
14	1.1261804784658204E-4	TGTGCCACCTCTGGGGCCTCTATTATCGGGTCACTCTTT	CATSGASIIGSLF	TRGV5	.	TRGJ1	9	-1	-1	32
14	1.1261804784658204E-4	TGTGCCACCTGGGGCCGATTTGGGTATAAGAAACTCTTT	CATWGRFGYKKLF	TRGV8	.	TRGJ1	12	-1	-1	24
14	1.1261804784658204E-4	TGTGCCACCTGGGATGGTGATTATTATAAGAAACTCTTT	CATWDGDYYKKLF	TRGV4	.	TRGJ1	16	-1	-1	19
14	1.1261804784658204E-4	TGTGCCACCTGGGATGGACCCAATGGGAAGAAACTCTTT	CATWDGPNGKKLF	TRGV4	.	TRGJ1	21	-1	-1	27
14	1.1261804784658204E-4	TGTGCCACCTGGGACTCGAATTATTATAAGAAACTCTTT	CATWDSNYYKKLF	TRGV5	.	TRGJ1	14	-1	-1	15
14	1.1261804784658204E-4	TGTGCCACCTGGGACCAGCCATGTTATAAGAAACTCTTT	CATWDQPCYKKLF	TRGV5	.	TRGJ1	14	-1	-1	23
14	1.1261804784658204E-4	TGTGCCACCTGGGACGGTCCTTATTATAAGAAACTCTTT	CATWDGPYYKKLF	TRGV5	.	TRGJ1	20	-1	-1	20
14	1.1261804784658204E-4	TGTGCCACCTGGGACGGGCTTTGCTATAAGAAACTCTTT	CATWDGLCYKKLF	TRGV2	.	TRGJ1	18	-1	-1	24
14	1.1261804784658204E-4	TGTGCCACCTGGGACGGGCATATATGGAAGAAACTCTTT	CATWDGHIWKKLF	TRGV2	.	TRGJ1	18	-1	-1	27
14	1.1261804784658204E-4	TGTGCCACCTGGGACGAGGTGGGTTATAAGAAACTCTTT	CATWDEVGYKKLF	TRGV2	.	TRGJ1	15	-1	-1	23
14	1.1261804784658204E-4	TGTGCCACCTGGGACACCCCTTATTATAAGAAACTCTTT	CATWDTPYYKKLF	TRGV5	.	TRGJ1	15	-1	-1	20
14	1.1261804784658204E-4	TGTGCCACCTGGGACAGGCTTTGGTATAAGAAACTCTTT	CATWDRLWYKKLF	TRGV5	.	TRGJ1	18	-1	-1	24
14	1.1261804784658204E-4	TGTGCCACCTGGGACAGGCTTAATTATAAGAAACTCTTT	CATWDRLNYKKLF	TRGV3	.	TRGJ1	18	-1	-1	22
14	1.1261804784658204E-4	TGTGCCACCTGGGACAGGCCATATTATAAGAAACTCTTT	CATWDRPYYKKLF	TRGV3	.	TRGJ1	19	-1	-1	21
14	1.1261804784658204E-4	TGTGCCACCTGGGACAGGGGGTGTTATAAGAAACTCTTT	CATWDRGCYKKLF	TRGV5	.	TRGJ1	17	-1	-1	23
14	1.1261804784658204E-4	TGTGCCACCTGGGACAGAAATTATTATAAGAAACTCTTT	CATWDRNYYKKLF	TRGV3	.	TRGJ1	16	-1	-1	18
14	1.1261804784658204E-4	TGTGCCACCTGGGAGACCGGGGGATATAAGAAACTCTTT	CATWETGGYKKLF	TRGV4	.	TRGJ1	13	-1	-1	24
14	1.1261804784658204E-4	TGTGCTGCGTGGGTGCCTTATTATAAGAAACTCTTT	CAAWVPYYKKLF	TRGV10	.	TRGJ1	12	-1	-1	17
14	1.1261804784658204E-4	TGTGCCACCTGGGATGGGCGGTTTTGGTCCCTCTTT	CATWDGRFWSLF	TRGV4	.	TRGJ1	18	-1	-1	30
14	1.1261804784658204E-4	TGTGCCACCTGGGATGGGATTTATAAGAAACTCTTT	CATWDGIYKKLF	TRGV4	.	TRGJ1	17	-1	-1	20
14	1.1261804784658204E-4	TGTGCCACCTGGGATGGGAATTATAAGAAACTCTTT	CATWDGNYKKLF	TRGV4	.	TRGJ1	17	-1	-1	19
14	1.1261804784658204E-4	TGTGCCACCTGGGACGTTTGGGATAAGAAACTCTTT	CATWDVWDKKLF	TRGV5	.	TRGJ1	14	-1	-1	22
14	1.1261804784658204E-4	TGTGCCACCTGGGACGGGCTTCGCGGGAAACTCTTT	CATWDGLRGKLF	TRGV2	.	TRGJ1	18	-1	-1	26
14	1.1261804784658204E-4	TGTGCCACCTGGGACGGGCGCTATAAGAAACTCTTT	CATWDGRYKKLF	TRGV2	.	TRGJ1	18	-1	-1	21
14	1.1261804784658204E-4	TGTGCCACCTGGGACGGGCACTATAAGAAACTCTTT	CATWDGHYKKLF	TRGV2	.	TRGJ1	18	-1	-1	21
14	1.1261804784658204E-4	TGTGCCACCTGGGACGAGGAATATAAGAAACTCTTT	CATWDEEYKKLF	TRGV2	.	TRGJ1	15	-1	-1	21
14	1.1261804784658204E-4	TGTGCCACCTGGGACAGGTATTATAAGAAACTCTTT	CATWDRYYKKLF	TRGV5	.	TRGJ1	17	-1	-1	18
14	1.1261804784658204E-4	TGTGCCACCTGGGACAGGCGCTATAAGAAACTCTTT	CATWDRRYKKLF	TRGV3	.	TRGJ1	18	-1	-1	21
14	1.1261804784658204E-4	TGTGCCACCTGGGACAGGACCTATAAGAAACTCTTT	CATWDRTYKKLF	TRGV7	.	TRGJ1	21	-1	-1	21
14	1.1261804784658204E-4	TGTGCTGCGTGGGATTATTATGGGAAACTCTTT	CAAWDYYGKLF	TRGV10	.	TRGJ1	16	-1	-1	13
14	1.1261804784658204E-4	TGTGCTGCGTGGGATCCATATAAGAAACTCTTT	CAAWDPYKKLF	TRGV10	.	TRGJ1	14	-1	-1	18
14	1.1261804784658204E-4	TGTGCCACCTGGGCTCGAGGGGAGAAACTCTTT	CATWARGEKLF	TRGV8	.	TRGJ1	12	-1	-1	22
14	1.1261804784658204E-4	TGTGCCACCTGGGGTATTATAATGAAACTCTTT	CATWGIIMKLF	TRGV8	.	TRGJ1	15	-1	-1	14
14	1.1261804784658204E-4	TGTGCCACCTGGGATTTCTATAAGAAACTCTTT	CATWDFYKKLF	TRGV8	.	TRGJ1	14	-1	-1	18
14	1.1261804784658204E-4	TGTGCCACCTGGGATGGGCTAGGGAAACTCTTT	CATWDGLGKLF	TRGV4	.	TRGJ1	18	-1	-1	23
14	1.1261804784658204E-4	TGTGCCACCTGGGATGGGCGGGAGAAACTCTTT	CATWDGREKLF	TRGV4	.	TRGJ1	18	-1	-1	22
14	1.1261804784658204E-4	TGTGCCACCTGGGATGAGTACGAGTGGCTCTTT	CATWDEYEWLF	TRGV4	.	TRGJ1	15	-1	-1	27
14	1.1261804784658204E-4	TGTGCCACCTGGGATGAAAATAAGAAACTCTTT	CATWDENKKLF	TRGV4	.	TRGJ1	15	-1	-1	19
14	1.1261804784658204E-4	TGTGCCACCTGGGACTCCCCTAAGAAACTCTTT	CATWDSPKKLF	TRGV8	.	TRGJ1	13	-1	-1	20
14	1.1261804784658204E-4	TGTGCCACCTGGGACGGGCCCGGGAAACTCTTT	CATWDGPGKLF	TRGV2	.	TRGJ1	21	-1	-1	23
14	1.1261804784658204E-4	TGTGCCACCTGGGACGGGAATAAGAAACTCTTT	CATWDGNKKLF	TRGV3	.	TRGJ1	17	-1	-1	19
14	1.1261804784658204E-4	TGTGCCACCTGGGACAGGCGCCAGAAACTCTTT	CATWDRRQKLF	TRGV7	.	TRGJ1	18	-1	-1	22
14	1.1261804784658204E-4	TGTGCCACCTGGGACAGGCATCAGAAACTCTTT	CATWDRHQKLF	TRGV5	.	TRGJ1	18	-1	-1	19
14	1.1261804784658204E-4	TGTGCCACCTGGGACAGAAATAAGAAACTCTTT	CATWDRNKKLF	TRGV2	.	TRGJ1	14	-1	-1	19
14	1.1261804784658204E-4	TGTGCCACCTGGACTTATTATAAGAAACTCTTT	CATWTYYKKLF	TRGV4	.	TRGJ1	11	-1	-1	11
14	1.1261804784658204E-4	TGTGCCTTGTGGGACGGGTTCAAGATATTT	CALWDGFKIF	TRGV9	.	TRGJP1	13	-1	-1	16
14	1.1261804784658204E-4	TGTGCCACCTCTTATTATAAGAAACTCTTT	CATSYYKKLF	TRGV4	.	TRGJ1	9	-1	-1	11
14	1.1261804784658204E-4	TGTGCCACCTGTCCCTTGAGGAAACTCTTT	CATCPLRKLF	TRGV4	.	TRGJ1	10	-1	-1	20
14	1.1261804784658204E-4	TGTGCCACCTGGGTCCTGAAGAAACTCTTT	CATWVLKKLF	TRGV2	.	TRGJ1	12	-1	-1	18
14	1.1261804784658204E-4	TGTGCCACCTGGGATGGCAAGAAACTCTTT	CATWDGKKLF	TRGV4	.	TRGJ1	16	-1	-1	18
14	1.1261804784658204E-4	TGTGCCACCTGGGATGACAAGAAACTCTTT	CATWDDKKLF	TRGV4	.	TRGJ1	15	-1	-1	18
14	1.1261804784658204E-4	TGTGCCACCTGGGACCCCCGGGCACTCTTT	CATWDPRALF	TRGV5	.	TRGJ1	14	-1	-1	23
14	1.1261804784658204E-4	TGTGCCACCTGGGACGGTCACCAACTCTTT	CATWDGHQLF	TRGV2	.	TRGJ1	16	-1	-1	22
14	1.1261804784658204E-4	TGTGCCACCCTTTTCTATAAGAAACTCTTT	CATLFYKKLF	TRGV4	.	TRGJ1	8	-1	-1	15
14	1.1261804784658204E-4	TGTGCCACCTGGGACGGGCCCCTCTTT	CATWDGPLF	TRGV2	.	TRGJ1	23	-1	-1	21
14	1.1261804784658204E-4	TGTGCCACCTGGGACACCAAACTCTTT	CATWDTKLF	TRGV7	.	TRGJ1	15	-1	-1	18
14	1.1261804784658204E-4	TGTGCCACCTGGGACAGTAAACTCTTT	CATWDSKLF	TRGV3	.	TRGJ1	16	-1	-1	18
14	1.1261804784658204E-4	TGTGCCACCTGGGACAGCGCACTCTTT	CATWDSALF	TRGV5	.	TRGJ1	16	-1	-1	20
14	1.1261804784658204E-4	TGTGCCACCTGGGAGAAGAAACTCTTT	CATWEKKLF	TRGV4	.	TRGJ1	13	-1	-1	15
14	1.1261804784658204E-4	TGTGCCACCGGTTCTAAGAAACTCTTT	CATGSKKLF	TRGV4	.	TRGJ1	8	-1	-1	11
14	1.1261804784658204E-4	TGTGCCACCGAATATAAGAAACTCTTT	CATEYKKLF	TRGV3	.	TRGJ1	8	-1	-1	12
14	1.1261804784658204E-4	TGTGCTGCGTGGGGACCTCTCTTT	CAAWGPLF	TRGV10	.	TRGJ1	12	-1	-1	18
14	1.1261804784658204E-4	TGTGCCACCTGGGACGAACTCTTT	CATWDELF	TRGV3	.	TRGJ1	14	-1	-1	16
14	1.1261804784658204E-4	TGTGCCACCTGGGAAGCTCTCTTT	CATWEALF	TRGV3	.	TRGJ1	13	-1	-1	18
14	1.1261804784658204E-4	TGTGCTGCGTGGGATCTATTT	CAAWDLF	TRGV10	.	TRGJP1	14	-1	-1	16
14	1.1261804784658204E-4	TGTGCCACCGCGAAACTCTTT	CATAKLF	TRGV4	.	TRGJ1	8	-1	-1	11
14	1.1261804784658204E-4	TGTGCCATCAAACTCTTT	CAIKLF	TRGV5	.	TRGJ1	6	-1	-1	9
13	1.0457390157182618E-4	TGTGCTGCGTGGGCCTACCTGCCCCCCCATTATTATAAGAAACTCTTT	CAAWAYLPPHYYKKLF	TRGV10	.	TRGJ1	12	-1	-1	28
13	1.0457390157182618E-4	TGTGCTGCGTGGGCCAAACCGTCGAATTATTATAAGAAACTCTTT	CAAWAKPSNYYKKLF	TRGV10	.	TRGJ1	12	-1	-1	21
13	1.0457390157182618E-4	TGTGCTGCGTGGGGCCCTCAGTTCAATTATTATAAGAAACTCTTT	CAAWGPQFNYYKKLF	TRGV10	.	TRGJ1	12	-1	-1	21
13	1.0457390157182618E-4	TGTGCTGCGTGGGATGCCTCCTGGAATTATTATAAGAAACTCTTT	CAAWDASWNYYKKLF	TRGV10	.	TRGJ1	14	-1	-1	23
13	1.0457390157182618E-4	TGTGCTGCGTGGGACTTCCGTTGTCATTATTATAAGAAACTCTTT	CAAWDFRCHYYKKLF	TRGV10	.	TRGJ1	20	-1	-1	25
13	1.0457390157182618E-4	TGTGCCACCTGGGATAGGCGTCGGGTGTATTATAAGAAACTCTTT	CATWDRRRVYYKKLF	TRGV8	.	TRGJ1	18	-1	-1	27
13	1.0457390157182618E-4	TGTGCCACCTGGGACAGGCCAAGGGGTAGGGATATGAAACTCTTT	CATWDRPRGRDMKLF	TRGV3	.	TRGJ1	19	-1	-1	31
13	1.0457390157182618E-4	TGTGCTGCGTGGTACCCCGTTAATTATTATAAGAAACTCTTT	CAAWYPVNYYKKLF	TRGV10	.	TRGJ1	11	-1	-1	21
13	1.0457390157182618E-4	TGTGCTGCGTGGGATTTACTCGGATATTATAAGAAACTCTTT	CAAWDLLGYYKKLF	TRGV10	.	TRGJ1	15	-1	-1	24
13	1.0457390157182618E-4	TGTGCTGCGTGGGATTATGCCCGGAGAAATAAGAAACTCTTT	CAAWDYARRNKKLF	TRGV10	.	TRGJ1	16	-1	-1	28
13	1.0457390157182618E-4	TGTGCTGCGTGGGATCCATTGAATTATTATAAGAAACTCTTT	CAAWDPLNYYKKLF	TRGV10	.	TRGJ1	14	-1	-1	17
13	1.0457390157182618E-4	TGTGCTGCGTGGGATCAGGGGATTTATTATAAGAAACTCTTT	CAAWDQGIYYKKLF	TRGV10	.	TRGJ1	14	-1	-1	20
13	1.0457390157182618E-4	TGTGCTGCGTGGGACTCCAACCCTTATTATAAGAAACTCTTT	CAAWDSNPYYKKLF	TRGV10	.	TRGJ1	13	-1	-1	23
13	1.0457390157182618E-4	TGTGCTGCGTGGGACCATACCACTGGTTGGTTCAAGATATTT	CAAWDHTTGWFKIF	TRGV10	.	TRGJP1	13	-1	-1	16
13	1.0457390157182618E-4	TGTGCCTTGTGGGCCCCTACCCCCCATTATAAGAAACTCTTT	CALWAPTPHYKKLF	TRGV9	.	TRGJ1	12	-1	-1	25
13	1.0457390157182618E-4	TGTGCCTTGTGGGAGCATACCACTGGTTGGTTCAAGATATTT	CALWEHTTGWFKIF	TRGV9	.	TRGJP1	14	-1	-1	16
13	1.0457390157182618E-4	TGTGCCACCTGGGATGGGCCGAATTATTATAAGAAACTCTTT	CATWDGPNYYKKLF	TRGV4	.	TRGJ1	19	-1	-1	19
13	1.0457390157182618E-4	TGTGCCACCTGGGATAGGCCGGTACTTTATAAGAAACTCTTT	CATWDRPVLYKKLF	TRGV8	.	TRGJ1	19	-1	-1	26
13	1.0457390157182618E-4	TGTGCCACCTGGGACGGGCCGGGTGAATATAAGAAACTCTTT	CATWDGPGEYKKLF	TRGV2	.	TRGJ1	19	-1	-1	27
13	1.0457390157182618E-4	TGTGCCACCTGGGACGGGCAGGGTTATTATAAGAAACTCTTT	CATWDGQGYYKKLF	TRGV2	.	TRGJ1	18	-1	-1	23
13	1.0457390157182618E-4	TGTGCCACCTGGGACGGGCAGGATTATTATAAGAAACTCTTT	CATWDGQDYYKKLF	TRGV2	.	TRGJ1	18	-1	-1	22
13	1.0457390157182618E-4	TGTGCCACCTGGGACAGGCCTATATGGTATAAGAAACTCTTT	CATWDRPIWYKKLF	TRGV5	.	TRGJ1	20	-1	-1	27
13	1.0457390157182618E-4	TGTGCTGCGTGGGTCTCGAATTATTATAAGAAACTCTTT	CAAWVSNYYKKLF	TRGV10	.	TRGJ1	12	-1	-1	15
13	1.0457390157182618E-4	TGTGCTGCGTGGGGGCACCCTTATTATAAGAAACTCTTT	CAAWGHPYYKKLF	TRGV10	.	TRGJ1	12	-1	-1	20
13	1.0457390157182618E-4	TGTGCTGCGTGGGGGGTTTATTATTATAAGAAACTCTTT	CAAWGVYYYKKLF	TRGV10	.	TRGJ1	12	-1	-1	19
13	1.0457390157182618E-4	TGTGCTGCGTGGGATTTCTGGTATTATAAGAAACTCTTT	CAAWDFWYYKKLF	TRGV10	.	TRGJ1	15	-1	-1	21
13	1.0457390157182618E-4	TGTGCTGCGTGGGATTCCAGTTATTATAAGAAACTCTTT	CAAWDSSYYKKLF	TRGV10	.	TRGJ1	15	-1	-1	13
13	1.0457390157182618E-4	TGTGCTGCGTGGGATTACCCTTATTATAAGAAACTCTTT	CAAWDYPYYKKLF	TRGV10	.	TRGJ1	17	-1	-1	20
13	1.0457390157182618E-4	TGTGCTGCGTGGGATCCTTATTATTATAAGAAACTCTTT	CAAWDPYYYKKLF	TRGV10	.	TRGJ1	14	-1	-1	19
13	1.0457390157182618E-4	TGTGCTGCGTGGGATCGGAATTATTATAAGAAACTCTTT	CAAWDRNYYKKLF	TRGV10	.	TRGJ1	14	-1	-1	17
13	1.0457390157182618E-4	TGTGCTGCGTGGGAACTTCACGGTTGGTTCAAGATATTT	CAAWELHGWFKIF	TRGV10	.	TRGJP1	13	-1	-1	18
13	1.0457390157182618E-4	TGTGCCACCTGGGTTAGAGCTTATTATAAGAAACTCTTT	CATWVRAYYKKLF	TRGV8	.	TRGJ1	23	-1	-1	20
13	1.0457390157182618E-4	TGTGCCACCTGGGATGGGCCGAGTTATAAGAAACTCTTT	CATWDGPSYKKLF	TRGV4	.	TRGJ1	19	-1	-1	23
13	1.0457390157182618E-4	TGTGCCACCTGGGATGGGCCAAGTTATAAGAAACTCTTT	CATWDGPSYKKLF	TRGV4	.	TRGJ1	19	-1	-1	23
13	1.0457390157182618E-4	TGTGCCACCTGGGATGGGATTTATTATAAGAAACTCTTT	CATWDGIYYKKLF	TRGV4	.	TRGJ1	17	-1	-1	17
13	1.0457390157182618E-4	TGTGCCACCTGGGATGGACAAGGTGGGATTAAACTCTTT	CATWDGQGGIKLF	TRGV4	.	TRGJ1	16	-1	-1	30
13	1.0457390157182618E-4	TGTGCCACCTGGGATAGGCGGTGGGATAAGAAACTCTTT	CATWDRRWDKKLF	TRGV8	.	TRGJ1	18	-1	-1	25
13	1.0457390157182618E-4	TGTGCCACCTGGGATAGACGTTATTATAAGAAACTCTTT	CATWDRRYYKKLF	TRGV4	.	TRGJ1	14	-1	-1	20
13	1.0457390157182618E-4	TGTGCCACCTGGGACTCTCGGGATTATAAGAAACTCTTT	CATWDSRDYKKLF	TRGV2	.	TRGJ1	14	-1	-1	22
13	1.0457390157182618E-4	TGTGCCACCTGGGACGCTGCCTGGAGTAAGAAACTCTTT	CATWDAAWSKKLF	TRGV2	.	TRGJ1	15	-1	-1	26
13	1.0457390157182618E-4	TGTGCCACCTGGGACGGGCTTCGTTATAAGAAACTCTTT	CATWDGLRYKKLF	TRGV2	.	TRGJ1	18	-1	-1	23
13	1.0457390157182618E-4	TGTGCCACCTGGGACGGGCGCGATTATAAGAAACTCTTT	CATWDGRDYKKLF	TRGV2	.	TRGJ1	21	-1	-1	22
13	1.0457390157182618E-4	TGTGCCACCTGGGACGGGATAGATTATAAGAAACTCTTT	CATWDGIDYKKLF	TRGV2	.	TRGJ1	17	-1	-1	22
13	1.0457390157182618E-4	TGTGCCACCTGGGACGAGGACAATTATAAGAAACTCTTT	CATWDEDNYKKLF	TRGV5	.	TRGJ1	18	-1	-1	22
13	1.0457390157182618E-4	TGTGCCACCTGGGACAGGCTAGGATATAAGAAACTCTTT	CATWDRLGYKKLF	TRGV5	.	TRGJ1	18	-1	-1	24
13	1.0457390157182618E-4	TGTGCCACCTGGGACAGGCCTCGTTATAAGAAACTCTTT	CATWDRPRYKKLF	TRGV3	.	TRGJ1	20	-1	-1	23
13	1.0457390157182618E-4	TGTGCCACCTGGGACAGGCCTGATTATAAGAAACTCTTT	CATWDRPDYKKLF	TRGV7	.	TRGJ1	21	-1	-1	22
13	1.0457390157182618E-4	TGTGCCACCTGGGACAGGCGGGGTGTTGAGAAACTCTTT	CATWDRRGVEKLF	TRGV7	.	TRGJ1	18	-1	-1	28
13	1.0457390157182618E-4	TGTGCCACCTGGGACAGGCGGAATTATAAGAAACTCTTT	CATWDRRNYKKLF	TRGV3	.	TRGJ1	18	-1	-1	22
13	1.0457390157182618E-4	TGTGCCACCTGGGACAGGCATTCTTATAAGAAACTCTTT	CATWDRHSYKKLF	TRGV3	.	TRGJ1	18	-1	-1	19
13	1.0457390157182618E-4	TGTGCCACCTGGGACAGGCAGGATTATAAGAAACTCTTT	CATWDRQDYKKLF	TRGV5	.	TRGJ1	18	-1	-1	22
13	1.0457390157182618E-4	TGTGCCACCTGGGAAACCTGGCACTATAAGAAACTCTTT	CATWETWHYKKLF	TRGV3	.	TRGJ1	13	-1	-1	24
13	1.0457390157182618E-4	TGTGCTGCCTGTCCTATTTATTATAAGAAACTCTTT	CAACPIYYKKLF	TRGV10	.	TRGJ1	10	-1	-1	17
13	1.0457390157182618E-4	TGTGCTGCGTGGGTAGGGAATTATAAGAAACTCTTT	CAAWVGNYKKLF	TRGV10	.	TRGJ1	12	-1	-1	19
13	1.0457390157182618E-4	TGTGCTGCGTGGGATCCCATATATAAGAAACTCTTT	CAAWDPIYKKLF	TRGV10	.	TRGJ1	14	-1	-1	21
13	1.0457390157182618E-4	TGTGCTGCGTGGGATCACTATTATAAGAAACTCTTT	CAAWDHYYKKLF	TRGV10	.	TRGJ1	17	-1	-1	18
13	1.0457390157182618E-4	TGTGCCACCTGGGCTTATACCCTTTCGAAACTCTTT	CATWAYTLSKLF	TRGV7	.	TRGJ1	12	-1	-1	26
13	1.0457390157182618E-4	TGTGCCACCTGGGATTTGTATTATAAGAAACTCTTT	CATWDLYYKKLF	TRGV8	.	TRGJ1	14	-1	-1	18
13	1.0457390157182618E-4	TGTGCCACCTGGGATGTTTATTATAAGAAACTCTTT	CATWDVYYKKLF	TRGV4	.	TRGJ1	15	-1	-1	17
13	1.0457390157182618E-4	TGTGCCACCTGGGATGGGCTCTCTGAGAAACTCTTT	CATWDGLSEKLF	TRGV4	.	TRGJ1	18	-1	-1	25
13	1.0457390157182618E-4	TGTGCCACCTGGGATGGGCCCTATAAGAAACTCTTT	CATWDGPYKKLF	TRGV4	.	TRGJ1	20	-1	-1	21
13	1.0457390157182618E-4	TGTGCCACCTGGGATGGATATTATAAGAAACTCTTT	CATWDGYYKKLF	TRGV4	.	TRGJ1	16	-1	-1	18
13	1.0457390157182618E-4	TGTGCCACCTGGGATGAATATTATAAGAAACTCTTT	CATWDEYYKKLF	TRGV4	.	TRGJ1	15	-1	-1	15
13	1.0457390157182618E-4	TGTGCCACCTGGGATAGGCACTTTAAGAAACTCTTT	CATWDRHFKKLF	TRGV4	.	TRGJ1	18	-1	-1	23
13	1.0457390157182618E-4	TGTGCCACCTGGGACTCGGGGTATAAGAAACTCTTT	CATWDSGYKKLF	TRGV5	.	TRGJ1	14	-1	-1	21
13	1.0457390157182618E-4	TGTGCCACCTGGGACCTAGATTATAAGAAACTCTTT	CATWDLDYKKLF	TRGV5	.	TRGJ1	14	-1	-1	19
13	1.0457390157182618E-4	TGTGCCACCTGGGACGGTGCGGTGGGGAAACTCTTT	CATWDGAVGKLF	TRGV2	.	TRGJ1	16	-1	-1	26
13	1.0457390157182618E-4	TGTGCCACCTGGGACGGGCCCTATAAGAAACTCTTT	CATWDGPYKKLF	TRGV2	.	TRGJ1	20	-1	-1	21
13	1.0457390157182618E-4	TGTGCCACCTGGGACACCTATTATAAGAAACTCTTT	CATWDTYYKKLF	TRGV5	.	TRGJ1	15	-1	-1	18
13	1.0457390157182618E-4	TGTGCCACCTGGGACAGCCGTTATAAGAAACTCTTT	CATWDSRYKKLF	TRGV3	.	TRGJ1	16	-1	-1	20
13	1.0457390157182618E-4	TGTGCCACCTGGGACAGGTGTTATAAGAAACTCTTT	CATWDRCYKKLF	TRGV7	.	TRGJ1	17	-1	-1	20
13	1.0457390157182618E-4	TGTGCCACCTGGGACAGGCTCGGCAAGAAACTCTTT	CATWDRLGKKLF	TRGV3	.	TRGJ1	18	-1	-1	24
13	1.0457390157182618E-4	TGTGCCACCTGGGACAGGCCGCGGAAGAAACTCTTT	CATWDRPRKKLF	TRGV5	.	TRGJ1	19	-1	-1	24
13	1.0457390157182618E-4	TGTGCCACCTGGGACAGGGATTATAAGAAACTCTTT	CATWDRDYKKLF	TRGV5	.	TRGJ1	17	-1	-1	19
13	1.0457390157182618E-4	TGTGCCACCTGGGACAGGACCCCAGAGAAACTCTTT	CATWDRTPEKLF	TRGV5	.	TRGJ1	17	-1	-1	25
13	1.0457390157182618E-4	TGTGCCACCAGACTCCCTTACGATAAGAAACTCTTT	CATRLPYDKKLF	TRGV2	.	TRGJ1	8	-1	-1	22
13	1.0457390157182618E-4	TGTGCCACTCTGAATTATTATAAGAAACTCTTT	CATLNYYKKLF	TRGV4	.	TRGJ1	11	-1	-1	11
13	1.0457390157182618E-4	TGTGCCACCTGGGATCATTATAAGAAACTCTTT	CATWDHYKKLF	TRGV4	.	TRGJ1	14	-1	-1	13
13	1.0457390157182618E-4	TGTGCCACCTGGGATGGCTATAAGAAACTCTTT	CATWDGYKKLF	TRGV4	.	TRGJ1	16	-1	-1	18
13	1.0457390157182618E-4	TGTGCCACCTGGGATGGGCCCGGGGAACTCTTT	CATWDGPGELF	TRGV4	.	TRGJ1	20	-1	-1	25
13	1.0457390157182618E-4	TGTGCCACCTGGGATGGGCCAGAGAAACTCTTT	CATWDGPEKLF	TRGV4	.	TRGJ2	19	-1	-1	22
13	1.0457390157182618E-4	TGTGCCACCTGGGATGGGCACGGGAAACTCTTT	CATWDGHGKLF	TRGV4	.	TRGJ1	18	-1	-1	23
13	1.0457390157182618E-4	TGTGCCACCTGGGATGGGCAGCGGAAACTCTTT	CATWDGQRKLF	TRGV4	.	TRGJ1	18	-1	-1	23
13	1.0457390157182618E-4	TGTGCCACCTGGGATGGACCTAAGAAACTCTTT	CATWDGPKKLF	TRGV4	.	TRGJ1	19	-1	-1	20
13	1.0457390157182618E-4	TGTGCCACCTGGGACGGGTATAAGAAACTCTTT	CATWDGYKKLF	TRGV2	.	TRGJ1	17	-1	-1	18
13	1.0457390157182618E-4	TGTGCCACCTGGGACGGGCCTGAGAAACTCTTT	CATWDGPEKLF	TRGV2	.	TRGJ1	19	-1	-1	22
13	1.0457390157182618E-4	TGTGCCACCTGGGACGGGCGAGAGAAACTCTTT	CATWDGREKLF	TRGV2	.	TRGJ1	18	-1	-1	22
13	1.0457390157182618E-4	TGTGCCACCTGGGACAGGCTGGCGAAACTCTTT	CATWDRLAKLF	TRGV7	.	TRGJ1	18	-1	-1	23
13	1.0457390157182618E-4	TGTGCCACCTGGGACAGGCAAGGGAAACTCTTT	CATWDRQGKLF	TRGV3	.	TRGJ1	18	-1	-1	23
13	1.0457390157182618E-4	TGTGCCACCTGGGACAGGGATAAGAAACTCTTT	CATWDRDKKLF	TRGV5	.	TRGJ1	17	-1	-1	19
13	1.0457390157182618E-4	TGTGCCACCTGGACCTATTATAAGAAACTCTTT	CATWTYYKKLF	TRGV4	.	TRGJ1	11	-1	-1	15
13	1.0457390157182618E-4	TGTGCCACCTGGGACGGCCTAGAACTCTTT	CATWDGLELF	TRGV2	.	TRGJ1	16	-1	-1	22
13	1.0457390157182618E-4	TGTGCCACCTGGGACGGGCGGAAACTCTTT	CATWDGRKLF	TRGV2	.	TRGJ1	18	-1	-1	20
13	1.0457390157182618E-4	TGTGCCACCTGGGACAGCCTGTTACTCTTT	CATWDSLLLF	TRGV5	.	TRGJ1	21	-1	-1	23
13	1.0457390157182618E-4	TGTGCCACCTGGAGATATAAGAAACTCTTT	CATWRYKKLF	TRGV3	.	TRGJ1	11	-1	-1	15
13	1.0457390157182618E-4	TGTGCCACCTGGAATTATAAGAAACTCTTT	CATWNYKKLF	TRGV4	.	TRGJ1	14	-1	-1	13
13	1.0457390157182618E-4	TGTGCCACCTGGAATAGCGGGAAACTCTTT	CATWNSGKLF	TRGV4	.	TRGJ1	14	-1	-1	20
13	1.0457390157182618E-4	TGTGCCACCCCACCGGGTGGGAAACTCTTT	CATPPGGKLF	TRGV4	.	TRGJ1	8	-1	-1	20
13	1.0457390157182618E-4	TGTGCCACCAATTATTATAAGAAACTCTTT	CATNYYKKLF	TRGV5	.	TRGJ1	8	-1	-1	9
13	1.0457390157182618E-4	TGTGCCACCTGGTTGCGGAAACTCTTT	CATWLRKLF	TRGV2	.	TRGJ1	11	-1	-1	17
13	1.0457390157182618E-4	TGTGCCACCTGGGATTTGGCCCTCTTT	CATWDLALF	TRGV4	.	TRGJ1	21	-1	-1	21
13	1.0457390157182618E-4	TGTGCCACCTGGGATTGGGAACTCTTT	CATWDWELF	TRGV8	.	TRGJ2	17	-1	-1	19
13	1.0457390157182618E-4	TGTGCCACCTGGGATATTAGACTCTTT	CATWDIRLF	TRGV4	.	TRGJ1	14	-1	-1	20
13	1.0457390157182618E-4	TGTGCCACCTGGGATAGGAAACTCTTT	CATWDRKLF	TRGV4	.	TRGJ1	17	-1	-1	13
13	1.0457390157182618E-4	TGTGCCACCCGGGTTAAGAAACTCTTT	CATRVKKLF	TRGV4	.	TRGJ1	12	-1	-1	14
13	1.0457390157182618E-4	TGTGCCACCGGTGTGGGGAAACTCTTT	CATGVGKLF	TRGV4	.	TRGJ1	8	-1	-1	17
13	1.0457390157182618E-4	TGTGCCACTCATAAGAAACTCTTT	CATHKKLF	TRGV4	.	TRGJ1	7	-1	-1	10
13	1.0457390157182618E-4	TGTGCCACTGGGGAGAAACTCTTT	CATGEKLF	TRGV2	.	TRGJ1	11	-1	-1	13
13	1.0457390157182618E-4	TGTGCCACCTGGGGCAAACTCTTT	CATWGKLF	TRGV5	.	TRGJ1	15	-1	-1	15
13	1.0457390157182618E-4	TGTGCCACCTGGGACCCCCTCTTT	CATWDPLF	TRGV4	.	TRGJ1	13	-1	-1	18
13	1.0457390157182618E-4	TGTGCCACCTGGCGGCTCTTT	CATWRLF	TRGV5	.	TRGJ1	11	-1	-1	15
13	1.0457390157182618E-4	TGTGGGAGGGAGAAACTCTTT	CGREKLF	TRGV4	.	TRGJ1	3	-1	-1	10
13	1.0457390157182618E-4	TGTGCCACCACACTCTTT	CATTLF	TRGV4	.	TRGJ1	8	-1	-1	11
12	9.652975529707033E-5	TGTGCTGCGTGGCCACGATGCCCATATATGAATTATAAGAAACTCTTT	CAAWPRCPYMNYKKLF	TRGV10	.	TRGJ1	11	-1	-1	31
12	9.652975529707033E-5	TGTGCTGCGTGGGATTACCCCTTGACCACTGGTTGGTTCAAGATATTT	CAAWDYPLTTGWFKIF	TRGV10	.	TRGJP1	17	-1	-1	24
12	9.652975529707033E-5	TGTGCTGCGTGGGATTATGGGAGAAATTATTATAAGAAACTCTTT	CAAWDYGRNYYKKLF	TRGV10	.	TRGJ1	16	-1	-1	24
12	9.652975529707033E-5	TGTGCTGCGTGGGATTATATTACCACTGGTTGGTTCAAGATATTT	CAAWDYITTGWFKIF	TRGV10	.	TRGJP1	16	-1	-1	15
12	9.652975529707033E-5	TGTGCTGCGTGGGATTATAAGGCTAATTATTATAAGAAACTCTTT	CAAWDYKANYYKKLF	TRGV10	.	TRGJ1	16	-1	-1	24
12	9.652975529707033E-5	TGTGCTGCGTGGGATGGGGGACGAAATTATTATAAGAAACTCTTT	CAAWDGGRNYYKKLF	TRGV10	.	TRGJ1	14	-1	-1	24
12	9.652975529707033E-5	TGTGCCACCTGGGATGGGCAGGCGAGAAGCTATAAGAAACTCTTT	CATWDGQARSYKKLF	TRGV4	.	TRGJ1	18	-1	-1	30
12	9.652975529707033E-5	TGTGCCACCTGGGACGGGGATACCACTGGTTGGTTCAAGATATTT	CATWDGDTTGWFKIF	TRGV3	.	TRGJP1	17	-1	-1	19
12	9.652975529707033E-5	TGTGCCACCTGGGACAGGCCGGGGGATTATTATAAGAAACTCTTT	CATWDRPGDYYKKLF	TRGV5	.	TRGJ1	19	-1	-1	25
12	9.652975529707033E-5	TGTGCCACCTGGGACAGGCAACAGGGTTATTTGGAGAAACTCTTT	CATWDRQQGYLEKLF	TRGV7	.	TRGJ1	18	-1	-1	34
12	9.652975529707033E-5	TGTGCTGCCTTCGTGAAAGGGTTTTATTATAAGAAACTCTTT	CAAFVKGFYYKKLF	TRGV10	.	TRGJ1	7	-1	-1	23
12	9.652975529707033E-5	TGTGCTGCCCGGGGATATATCCCTGGTTGGTTCAAGATATTT	CAARGYIPGWFKIF	TRGV10	.	TRGJP1	7	-1	-1	11
12	9.652975529707033E-5	TGTGCTGCGTGGGTCGATACCACTGGTTGGTTCAAGATATTT	CAAWVDTTGWFKIF	TRGV10	.	TRGJP1	12	-1	-1	16
12	9.652975529707033E-5	TGTGCTGCGTGGGATTGCCAGAATTATTATAAGAAACTCTTT	CAAWDCQNYYKKLF	TRGV10	.	TRGJ1	15	-1	-1	20
12	9.652975529707033E-5	TGTGCTGCGTGGGATTATCGTAGTGATTGGATCAAGACGTTT	CAAWDYRSDWIKTF	TRGV10	.	TRGJP2	21	-1	-1	15
12	9.652975529707033E-5	TGTGCTGCGTGGGATATGAGAGATTATTATAAGAAACTCTTT	CAAWDMRDYYKKLF	TRGV10	.	TRGJ1	14	-1	-1	22
12	9.652975529707033E-5	TGTGCTGCGTGGGAGTACACCACTGGTTGGTTCAAGATATTT	CAAWEYTTGWFKIF	TRGV10	.	TRGJP1	17	-1	-1	8
12	9.652975529707033E-5	TGTGCCACCTGGGCTATGGGCCCTTATTATAAGAAACTCTTT	CATWAMGPYYKKLF	TRGV4	.	TRGJ1	22	-1	-1	23
12	9.652975529707033E-5	TGTGCCACCTGGGATGTCCCAAACTATTATAAGAAACTCTTT	CATWDVPNYYKKLF	TRGV8	.	TRGJ1	14	-1	-1	21
12	9.652975529707033E-5	TGTGCCACCTGGGATGGGCCTTGGGTTTATAAGAAACTCTTT	CATWDGPWVYKKLF	TRGV4	.	TRGJ1	19	-1	-1	26
12	9.652975529707033E-5	TGTGCCACCTGGGATGGGGTAGCAGTCGTTGGGAAACTCTTT	CATWDGVAVVGKLF	TRGV4	.	TRGJ1	17	-1	-1	32
12	9.652975529707033E-5	TGTGCCACCTGGGATAAGAGGTTTTATTATAAGAAACTCTTT	CATWDKRFYYKKLF	TRGV8	.	TRGJ1	15	-1	-1	23
12	9.652975529707033E-5	TGTGCCACCTGGGACTGTATCGGTTATTATAAGAAACTCTTT	CATWDCIGYYKKLF	TRGV2	.	TRGJ1	14	-1	-1	23
12	9.652975529707033E-5	TGTGCCACCTGGGACGGTCAGGACAGTTATAAGAAACTCTTT	CATWDGQDSYKKLF	TRGV2	.	TRGJ1	16	-1	-1	26
12	9.652975529707033E-5	TGTGCCACCTGGGACGGGCCGGGTTATTATAAGAAACTCTTT	CATWDGPGYYKKLF	TRGV2	.	TRGJ1	19	-1	-1	23
12	9.652975529707033E-5	TGTGCCACCTGGGACGGGCAGCTGGTTTGGAAGAAACTCTTT	CATWDGQLVWKKLF	TRGV2	.	TRGJ1	18	-1	-1	30
12	9.652975529707033E-5	TGTGCCACCTGGGACAGGTCGAATTATTATAAGAAACTCTTT	CATWDRSNYYKKLF	TRGV3	.	TRGJ1	17	-1	-1	18
12	9.652975529707033E-5	TGTGCTGCGTGGGTAGCCACTGGTTGGTTCAAGATATTT	CAAWVATGWFKIF	TRGV10	.	TRGJP1	12	-1	-1	16
12	9.652975529707033E-5	TGTGCTGCGTGGGCCTCCTTTTATTATAAGAAACTCTTT	CAAWASFYYKKLF	TRGV10	.	TRGJ1	12	-1	-1	20
12	9.652975529707033E-5	TGTGCTGCGTGGGATTGGTCATATTATAAGAAACTCTTT	CAAWDWSYYKKLF	TRGV10	.	TRGJ1	15	-1	-1	21
12	9.652975529707033E-5	TGTGCTGCGTGGGACCCCCCTTATTATAAGAAACTCTTT	CAAWDPPYYKKLF	TRGV10	.	TRGJ1	13	-1	-1	20
12	9.652975529707033E-5	TGTGCTGCGTGGAGGAGGGGTTATTATAAGAAACTCTTT	CAAWRRGYYKKLF	TRGV10	.	TRGJ1	11	-1	-1	20
12	9.652975529707033E-5	TGTGCCACCTGGTCTGGGGGGAATTATAAGAAACTCTTT	CATWSGGNYKKLF	TRGV5	.	TRGJ1	11	-1	-1	22
12	9.652975529707033E-5	TGTGCCACCTGGGTTCCGAATTATTATAAGAAACTCTTT	CATWVPNYYKKLF	TRGV5	.	TRGJ1	12	-1	-1	16
12	9.652975529707033E-5	TGTGCCACCTGGGTCCCGAATTATTATAAGAAACTCTTT	CATWVPNYYKKLF	TRGV4	.	TRGJ1	12	-1	-1	16
12	9.652975529707033E-5	TGTGCCACCTGGGATCGGAATTATTATAAGAAACTCTTT	CATWDRNYYKKLF	TRGV8	.	TRGJ1	17	-1	-1	17
12	9.652975529707033E-5	TGTGCCACCTGGGATCAGAATTATTATAAGAAACTCTTT	CATWDQNYYKKLF	TRGV4	.	TRGJ1	14	-1	-1	17
12	9.652975529707033E-5	TGTGCCACCTGGGATGGTCATTATTATAAGAAACTCTTT	CATWDGHYYKKLF	TRGV4	.	TRGJ1	16	-1	-1	19
12	9.652975529707033E-5	TGTGCCACCTGGGATGGTACCTATTATAAGAAACTCTTT	CATWDGTYYKKLF	TRGV4	.	TRGJ1	16	-1	-1	21
12	9.652975529707033E-5	TGTGCCACCTGGGATGGGCCTGAGTATAAGAAACTCTTT	CATWDGPEYKKLF	TRGV4	.	TRGJ1	19	-1	-1	24
12	9.652975529707033E-5	TGTGCCACCTGGGATGGGCCTAAGTATAAGAAACTCTTT	CATWDGPKYKKLF	TRGV4	.	TRGJ1	19	-1	-1	24
12	9.652975529707033E-5	TGTGCCACCTGGGATGGGCCGTTTTATAAGAAACTCTTT	CATWDGPFYKKLF	TRGV4	.	TRGJ1	19	-1	-1	23
12	9.652975529707033E-5	TGTGCCACCTGGGATAGGTTTTATTATAAGAAACTCTTT	CATWDRFYYKKLF	TRGV8	.	TRGJ1	17	-1	-1	20
12	9.652975529707033E-5	TGTGCCACCTGGGATAGGCGAGCTTATAAGAAACTCTTT	CATWDRRAYKKLF	TRGV8	.	TRGJ1	18	-1	-1	23
12	9.652975529707033E-5	TGTGCCACCTGGGATAGGGGTTATTATAAGAAACTCTTT	CATWDRGYYKKLF	TRGV8	.	TRGJ1	17	-1	-1	20
12	9.652975529707033E-5	TGTGCCACCTGGGACTTTCCCCAAGAGGGGAAACTCTTT	CATWDFPQEGKLF	TRGV7	.	TRGJ1	14	-1	-1	29
12	9.652975529707033E-5	TGTGCCACCTGGGACCGCAATTATTATAAGAAACTCTTT	CATWDRNYYKKLF	TRGV5	.	TRGJ1	14	-1	-1	18
12	9.652975529707033E-5	TGTGCCACCTGGGACGGTCTTTATTATAAGAAACTCTTT	CATWDGLYYKKLF	TRGV7	.	TRGJ1	14	-1	-1	20
12	9.652975529707033E-5	TGTGCCACCTGGGACGGTACTTATTATAAGAAACTCTTT	CATWDGTYYKKLF	TRGV3	.	TRGJ1	14	-1	-1	20
12	9.652975529707033E-5	TGTGCCACCTGGGACGGCCCTCTATATAAGAAACTCTTT	CATWDGPLYKKLF	TRGV2	.	TRGJ1	19	-1	-1	24
12	9.652975529707033E-5	TGTGCCACCTGGGACGGGCGAGAATATAAGAAACTCTTT	CATWDGREYKKLF	TRGV2	.	TRGJ1	18	-1	-1	24
12	9.652975529707033E-5	TGTGCCACCTGGGACGGGCAGGGTTATAAGAAACTCTTT	CATWDGQGYKKLF	TRGV2	.	TRGJ1	18	-1	-1	23
12	9.652975529707033E-5	TGTGCCACCTGGGACGGACTTTATTATAAGAAACTCTTT	CATWDGLYYKKLF	TRGV2	.	TRGJ1	16	-1	-1	20
12	9.652975529707033E-5	TGTGCCACCTGGGACAGGCTGAGGTATAAGAAACTCTTT	CATWDRLRYKKLF	TRGV3	.	TRGJ1	18	-1	-1	24
12	9.652975529707033E-5	TGTGCCACCTGGGACAGGCCTCATTATAAGAAACTCTTT	CATWDRPHYKKLF	TRGV3	.	TRGJ1	20	-1	-1	22
12	9.652975529707033E-5	TGTGCCACCTGGGACAGGCCTGAATATAAGAAACTCTTT	CATWDRPEYKKLF	TRGV5	.	TRGJ1	21	-1	-1	24
12	9.652975529707033E-5	TGTGCCACCTGGGACAGGCCGGATTATAAGAAACTCTTT	CATWDRPDYKKLF	TRGV5	.	TRGJ1	19	-1	-1	22
12	9.652975529707033E-5	TGTGCCACCTGGGACAGGCCACATTATAAGAAACTCTTT	CATWDRPHYKKLF	TRGV3	.	TRGJ1	19	-1	-1	22
12	9.652975529707033E-5	TGTGCCACCTGGGACAGGCGGGGTGATAAGAAACTCTTT	CATWDRRGDKKLF	TRGV5	.	TRGJ1	18	-1	-1	25
12	9.652975529707033E-5	TGTGCCACCTGGGACAGGCACTATTATAAGAAACTCTTT	CATWDRHYYKKLF	TRGV5	.	TRGJ1	18	-1	-1	21
12	9.652975529707033E-5	TGTGCCACCTGGGAGGAAAATTATTATAAGAAACTCTTT	CATWEENYYKKLF	TRGV4	.	TRGJ1	13	-1	-1	18
12	9.652975529707033E-5	TGTGCCACCTGGGAACCACGCCGTTATAAGAAACTCTTT	CATWEPRRYKKLF	TRGV2	.	TRGJ1	13	-1	-1	23
12	9.652975529707033E-5	TGTGCTGCGTGGGTAAATTATTATAAGAAACTCTTT	CAAWVNYYKKLF	TRGV10	.	TRGJ1	12	-1	-1	15
12	9.652975529707033E-5	TGTGCTGCGTGGGCCTCTTATTATAAGAAACTCTTT	CAAWASYYKKLF	TRGV10	.	TRGJ1	12	-1	-1	17
12	9.652975529707033E-5	TGTGCTGCGTGGGCCAATTATTATAAGAAACTCTTT	CAAWANYYKKLF	TRGV10	.	TRGJ1	12	-1	-1	15
12	9.652975529707033E-5	TGTGCTGCGTGGGAGGAAGCTTATAAGAAACTCTTT	CAAWEEAYKKLF	TRGV10	.	TRGJ1	13	-1	-1	20
12	9.652975529707033E-5	TGTGCTGCGTGGGAATATTATTATAAGAAACTCTTT	CAAWEYYYKKLF	TRGV10	.	TRGJ1	16	-1	-1	16
12	9.652975529707033E-5	TGTGCTGCGTGGGAACTCGTTAAGAAGAAACTCTTT	CAAWELVKKKLF	TRGV10	.	TRGJ1	13	-1	-1	24
12	9.652975529707033E-5	TGTGCCACCTGGCCCGATTATTATAAGAAACTCTTT	CATWPDYYKKLF	TRGV8	.	TRGJ1	11	-1	-1	16
12	9.652975529707033E-5	TGTGCCACCTGGGATCCTCAACCGGAGAAACTCTTT	CATWDPQPEKLF	TRGV4	.	TRGJ1	14	-1	-1	25
12	9.652975529707033E-5	TGTGCCACCTGGGATGTCCTTTATAAGAAACTCTTT	CATWDVLYKKLF	TRGV4	.	TRGJ1	15	-1	-1	20
12	9.652975529707033E-5	TGTGCCACCTGGGATGGTTGGTATAAGAAACTCTTT	CATWDGWYKKLF	TRGV4	.	TRGJ1	16	-1	-1	21
12	9.652975529707033E-5	TGTGCCACCTGGGATGGGGTCCTTGGGAAACTCTTT	CATWDGVLGKLF	TRGV4	.	TRGJ1	17	-1	-1	26
12	9.652975529707033E-5	TGTGCCACCTGGGATGAGAGTAGTAAGAAACTCTTT	CATWDESSKKLF	TRGV8	.	TRGJ1	14	-1	-1	23
12	9.652975529707033E-5	TGTGCCACCTGGGATAGGCTCTATAAGAAACTCTTT	CATWDRLYKKLF	TRGV8	.	TRGJ1	23	-1	-1	21
12	9.652975529707033E-5	TGTGCCACCTGGGACCTCTATTATAAGAAACTCTTT	CATWDLYYKKLF	TRGV2	.	TRGJ1	14	-1	-1	18
12	9.652975529707033E-5	TGTGCCACCTGGGACCCAGAGTCTTGGAAACTCTTT	CATWDPESWKLF	TRGV7	.	TRGJ1	14	-1	-1	26
12	9.652975529707033E-5	TGTGCCACCTGGGACGTGCGACGGGAGAAACTCTTT	CATWDVRREKLF	TRGV2	.	TRGJ1	18	-1	-1	25
12	9.652975529707033E-5	TGTGCCACCTGGGACGGCCTCAATAAGAAACTCTTT	CATWDGLNKKLF	TRGV2	.	TRGJ1	16	-1	-1	22
12	9.652975529707033E-5	TGTGCCACCTGGGACGGGCCTTATAAGAAACTCTTT	CATWDGPYKKLF	TRGV2	.	TRGJ1	19	-1	-1	20
12	9.652975529707033E-5	TGTGCCACCTGGGACGGGCCTCCTAAGAAACTCTTT	CATWDGPPKKLF	TRGV2	.	TRGJ1	19	-1	-1	23
12	9.652975529707033E-5	TGTGCCACCTGGGACGGGAGTACGAAGAAACTCTTT	CATWDGSTKKLF	TRGV2	.	TRGJ1	17	-1	-1	24
12	9.652975529707033E-5	TGTGCCACCTGGGACATCCAACCCCAGAAACTCTTT	CATWDIQPQKLF	TRGV5	.	TRGJ1	15	-1	-1	25
12	9.652975529707033E-5	TGTGCCACCTGGGACATGGGGGGGGGGAAACTCTTT	CATWDMGGGKLF	TRGV5	.	TRGJ1	15	-1	-1	26
12	9.652975529707033E-5	TGTGCCACCTGGGACACGCCGGATAAGAAACTCTTT	CATWDTPDKKLF	TRGV7	.	TRGJ1	19	-1	-1	22
12	9.652975529707033E-5	TGTGCCACCTGGGACAGGCTGACGGAGAAACTCTTT	CATWDRLTEKLF	TRGV7	.	TRGJ1	18	-1	-1	25
12	9.652975529707033E-5	TGTGCCACCTGGGACAGGCGGGTGGGGGGACTCTTT	CATWDRRVGGLF	TRGV5	.	TRGJ1	18	-1	-1	29
12	9.652975529707033E-5	TGTGCCACCTGGGACAGGCACTATAAGAAACTCTTT	CATWDRHYKKLF	TRGV5	.	TRGJ1	18	-1	-1	21
12	9.652975529707033E-5	TGTGCCACCTGGGAACCTTATTATAAGAAACTCTTT	CATWEPYYKKLF	TRGV4	.	TRGJ1	13	-1	-1	17
12	9.652975529707033E-5	TGTGCCACCTGTTTTTGCTATAAGAAACTCTTT	CATCFCYKKLF	TRGV8	.	TRGJ1	10	-1	-1	18
12	9.652975529707033E-5	TGTGCCACCTGGTTCCCTTATAAGAAACTCTTT	CATWFPYKKLF	TRGV4	.	TRGJ1	11	-1	-1	17
12	9.652975529707033E-5	TGTGCCACCTGGCGGTATTATAAGAAACTCTTT	CATWRYYKKLF	TRGV5	.	TRGJ1	11	-1	-1	15
12	9.652975529707033E-5	TGTGCCACCTGGGCTGGGTATAAGAAACTCTTT	CATWAGYKKLF	TRGV3	.	TRGJ1	12	-1	-1	18
12	9.652975529707033E-5	TGTGCCACCTGGGCCCCTCGGGCGAAACTCTTT	CATWAPRAKLF	TRGV3	.	TRGJ1	12	-1	-1	23
12	9.652975529707033E-5	TGTGCCACCTGGGCCAATCTTAAGAAACTCTTT	CATWANLKKLF	TRGV4	.	TRGJ1	12	-1	-1	20
12	9.652975529707033E-5	TGTGCCACCTGGGATCCTGATAAGAAACTCTTT	CATWDPDKKLF	TRGV4	.	TRGJ1	14	-1	-1	19
12	9.652975529707033E-5	TGTGCCACCTGGGATGGGCAAGGGAAACTCTTT	CATWDGQGKLF	TRGV4	.	TRGJ1	18	-1	-1	23
12	9.652975529707033E-5	TGTGCCACCTGGGATGGATATAAGAAACTCTTT	CATWDGYKKLF	TRGV4	.	TRGJ1	16	-1	-1	18
12	9.652975529707033E-5	TGTGCCACCTGGGATACGGATAAGAAACTCTTT	CATWDTDKKLF	TRGV8	.	TRGJ1	15	-1	-1	19
12	9.652975529707033E-5	TGTGCCACCTGGGACGCCCACCAAACTCTCTTT	CATWDAHQTLF	TRGV2	.	TRGJ1	15	-1	-1	27
12	9.652975529707033E-5	TGTGCCACCTGGGACGGGTGCGGGAAACTCTTT	CATWDGCGKLF	TRGV2	.	TRGJ1	17	-1	-1	23
12	9.652975529707033E-5	TGTGCCACCTGGGACGGGCCCGTGAAACTCTTT	CATWDGPVKLF	TRGV2	.	TRGJ1	22	-1	-1	23
12	9.652975529707033E-5	TGTGCCACCTGGGACGGGGGTAAGAAACTCTTT	CATWDGGKKLF	TRGV2	.	TRGJ1	17	-1	-1	20
12	9.652975529707033E-5	TGTGCCACCTGGGACAGGCCAGGGAAACTCTTT	CATWDRPGKLF	TRGV7	.	TRGJ1	19	-1	-1	23
12	9.652975529707033E-5	TGTGCCACCTGCGTTAGTAAGAAACTCTTT	CATCVSKKLF	TRGV3	.	TRGJ1	10	-1	-1	13
12	9.652975529707033E-5	TGTGCCACCTGGGCGCTTGGGAAACTCTTT	CATWALGKLF	TRGV8	.	TRGJ1	12	-1	-1	20
12	9.652975529707033E-5	TGTGCCACCTGGGATTGTTGGAAACTCTTT	CATWDCWKLF	TRGV4	.	TRGJ1	14	-1	-1	20
12	9.652975529707033E-5	TGTGCCACCTGGGATTATGGGAAACTCTTT	CATWDYGKLF	TRGV5	.	TRGJ1	13	-1	-1	13
12	9.652975529707033E-5	TGTGCCACCTGGGATCGGAAGAAACTCTTT	CATWDRKKLF	TRGV4	.	TRGJ1	17	-1	-1	18
12	9.652975529707033E-5	TGTGCCACCTGGGATGTTAAGAAACTCTTT	CATWDVKKLF	TRGV4	.	TRGJ1	15	-1	-1	17
12	9.652975529707033E-5	TGTGCCACCTGGGATGACGAGAAACTCTTT	CATWDDEKLF	TRGV4	.	TRGJ1	15	-1	-1	19
12	9.652975529707033E-5	TGTGCCACCTGGGATGAAGAGAAACTCTTT	CATWDEEKLF	TRGV4	.	TRGJ1	15	-1	-1	19
12	9.652975529707033E-5	TGTGCCACCTGGGATAGGGGGAGACTCTTT	CATWDRGRLF	TRGV4	.	TRGJ1	18	-1	-1	20
12	9.652975529707033E-5	TGTGCCACCTGGGACTCCGAGAAACTCTTT	CATWDSEKLF	TRGV2	.	TRGJ1	14	-1	-1	19
12	9.652975529707033E-5	TGTGCCACCTGGGACCCCAAGAAACTCTTT	CATWDPKKLF	TRGV2	.	TRGJ1	14	-1	-1	18
12	9.652975529707033E-5	TGTGCCACCTGGGACGGTCTGGAACTCTTT	CATWDGLELF	TRGV2	.	TRGJ1	16	-1	-1	22
12	9.652975529707033E-5	TGTGCCACCTGGGACGGCAAGAAACTCTTT	CATWDGKKLF	TRGV7	.	TRGJ1	17	-1	-1	18
12	9.652975529707033E-5	TGTGCCACCTGGGACATCGGGAAACTCTTT	CATWDIGKLF	TRGV5	.	TRGJ1	15	-1	-1	20
12	9.652975529707033E-5	TGTGCCACCTGGGACAGCAAGAAACTCTTT	CATWDSKKLF	TRGV5	.	TRGJ1	16	-1	-1	18
12	9.652975529707033E-5	TGTGCCACCTGGGACAGGCGGAAACTCTTT	CATWDRRKLF	TRGV5	.	TRGJ1	18	-1	-1	20
12	9.652975529707033E-5	TGTGCCACCCCCTGCGGTAAGAAACTCTTT	CATPCGKKLF	TRGV5	.	TRGJ1	8	-1	-1	17
12	9.652975529707033E-5	TGTGCTTCCTATTATAAGAAACTCTTT	CASYYKKLF	TRGV10	.	TRGJ1	5	-1	-1	9
12	9.652975529707033E-5	TGTGCCACCTGGGGGCGAGGACTCTTT	CATWGRGLF	TRGV8	.	TRGJ1	12	-1	-1	20
12	9.652975529707033E-5	TGTGCCACCTGGGGGGGTAGGCTCTTT	CATWGGRLF	TRGV3	.	TRGJ1	12	-1	-1	21
12	9.652975529707033E-5	TGTGCCACCTGGGACAGCTCCCTCTTT	CATWDSSLF	TRGV5	.	TRGJ1	16	-1	-1	21
12	9.652975529707033E-5	TGTGCCACCCCATATAAGAAACTCTTT	CATPYKKLF	TRGV8	.	TRGJ1	8	-1	-1	12
12	9.652975529707033E-5	TGTGCCACCCGGAGAAAGAAACTCTTT	CATRRKKLF	TRGV4	.	TRGJ1	11	-1	-1	15
12	9.652975529707033E-5	TGTGCCACCCTCCGGAAACTCTTT	CATLRKLF	TRGV8	.	TRGJ1	8	-1	-1	14
12	9.652975529707033E-5	TGTGCCACCACCCGGGAACTCTTT	CATTRELF	TRGV4	.	TRGJ1	8	-1	-1	16
12	9.652975529707033E-5	TGTGCCACACCGAAGAAACTCTTT	CATPKKLF	TRGV4	.	TRGJ1	7	-1	-1	12
12	9.652975529707033E-5	TGTGCTGCGTGGGCCGTT	CAAWAV	TRGV10	.	TRGJP1	12	-1	-1	16
12	9.652975529707033E-5	TGGCAAGGGAGACTCTTT	WQGRLF	TRGV4	.	TRGJ1	1	-1	-1	8
11	8.848560902231446E-5	TGTGCTGCGTGGGATTATATAGGGGTTTCTCCGCTTTATTATAAGAAACTCTTT	CAAWDYIGVSPLYYKKLF	TRGV10	.	TRGJ1	16	-1	-1	35
11	8.848560902231446E-5	TGTGCTGCGTGGGATTACGTACGAGACCCTAAGAATTATTATAAGAAACTCTTT	CAAWDYVRDPKNYYKKLF	TRGV10	.	TRGJ1	20	-1	-1	32
11	8.848560902231446E-5	TGTGCTGCGTGGGAGCTTGCTTTAAAACAACAAAATTATTATAAGAAACTCTTT	CAAWELALKQQNYYKKLF	TRGV10	.	TRGJ2	13	-1	-1	33
11	8.848560902231446E-5	TGTGCCTTGTGGGAGGTGCAAGATAAGGCCACTGGTTGGTTCAAGATATTT	CALWEVQDKATGWFKIF	TRGV9	.	TRGJP1	19	-1	-1	28
11	8.848560902231446E-5	TGTGCTGCGTGGCCCAACCCCCAGAATTATTATAAGAAACTCTTT	CAAWPNPQNYYKKLF	TRGV10	.	TRGJ1	11	-1	-1	23
11	8.848560902231446E-5	TGTGCTGCGTGGGATTATCAAGGGGATTATTATAAGAAACTCTTT	CAAWDYQGDYYKKLF	TRGV10	.	TRGJ1	16	-1	-1	25
11	8.848560902231446E-5	TGTGCTGCGTGGGATTATAATCCGAATTATTATAAGAAACTCTTT	CAAWDYNPNYYKKLF	TRGV10	.	TRGJ1	22	-1	-1	13
11	8.848560902231446E-5	TGTGCTGCGTGGGGCCATTCGAATTATTATAAGAAACTCTTT	CAAWGHSNYYKKLF	TRGV10	.	TRGJ1	12	-1	-1	16
11	8.848560902231446E-5	TGTGCTGCGTGGGATTTCGCCACTGGTTGGTTCAAGATATTT	CAAWDFATGWFKIF	TRGV10	.	TRGJP1	18	-1	-1	19
11	8.848560902231446E-5	TGTGCTGCGTGGGATTCCGTTTCTTATTATAAGAAACTCTTT	CAAWDSVSYYKKLF	TRGV10	.	TRGJ1	19	-1	-1	23
11	8.848560902231446E-5	TGTGCTGCGTGGGATTGCTCCACTGGTTGGTTCAAGATATTT	CAAWDCSTGWFKIF	TRGV10	.	TRGJP1	15	-1	-1	19
11	8.848560902231446E-5	TGTGCTGCGTGGGATTATAAGACGAATTATAAGAAACTCTTT	CAAWDYKTNYKKLF	TRGV10	.	TRGJ1	16	-1	-1	25
11	8.848560902231446E-5	TGTGCCTTGCGGGAGTCACCTAATTATTATAAGAAACTCTTT	CALRESPNYYKKLF	TRGV9	.	TRGJ1	20	-1	-1	21
11	8.848560902231446E-5	TGTGCCACCTGGGATGGCACAAGGGGGTATAAGAAACTCTTT	CATWDGTRGYKKLF	TRGV4	.	TRGJ1	16	-1	-1	27
11	8.848560902231446E-5	TGTGCCACCTGGGATGGGCCCCTTTATTATAAGAAACTCTTT	CATWDGPLYYKKLF	TRGV4	.	TRGJ1	20	-1	-1	23
11	8.848560902231446E-5	TGTGCCACCTGGGATGGGCGAATTATTTGTAAGAAACTCTTT	CATWDGRIICKKLF	TRGV4	.	TRGJ1	18	-1	-1	18
11	8.848560902231446E-5	TGTGCCACCTGGGATAGAAGGTCTTCCTATAGGAAACTCTTT	CATWDRRSSYRKLF	TRGV3	.	TRGJ1	16	-1	-1	27
11	8.848560902231446E-5	TGTGCCACCTGGGACGGGCTGCTTTATTATAAGAAACTCTTT	CATWDGLLYYKKLF	TRGV2	.	TRGJ1	18	-1	-1	23
11	8.848560902231446E-5	TGTGCCACCTGGGACGGGCCGTTGCGTTATAAGAAACTCTTT	CATWDGPLRYKKLF	TRGV2	.	TRGJ1	19	-1	-1	26
11	8.848560902231446E-5	TGTGCCACCTGGGACGGGCAGAGTTATTATAAGAAACTCTTT	CATWDGQSYYKKLF	TRGV2	.	TRGJ1	18	-1	-1	20
11	8.848560902231446E-5	TGTGCCACCTGGGACACGACGGTGAAGGGTAAGAAACTCTTT	CATWDTTVKGKKLF	TRGV5	.	TRGJ1	15	-1	-1	29
11	8.848560902231446E-5	TGTGCCACCTGGGACACGACAGCCTATTATAAGAAACTCTTT	CATWDTTAYYKKLF	TRGV5	.	TRGJ1	15	-1	-1	24
11	8.848560902231446E-5	TGTGCCACCTGGGACAGGCCACAGTATTATAAGAAACTCTTT	CATWDRPQYYKKLF	TRGV3	.	TRGJ1	19	-1	-1	24
11	8.848560902231446E-5	TGTGCCACCTGGGACAGGCCAAATTATTATAAGAAACTCTTT	CATWDRPNYYKKLF	TRGV5	.	TRGJ1	19	-1	-1	21
11	8.848560902231446E-5	TGTGCCACCTGGGACAGGCGGGTTTATTATAAGAAACTCTTT	CATWDRRVYYKKLF	TRGV5	.	TRGJ1	18	-1	-1	23
11	8.848560902231446E-5	TGTGCTGCCCTAGAGAGATTATATTATAAGAAACTCTTT	CAALERLYYKKLF	TRGV10	.	TRGJ1	7	-1	-1	21
11	8.848560902231446E-5	TGTGCTGCGTGTAACCCCTTTTATTATAAGAAACTCTTT	CAACNPFYYKKLF	TRGV10	.	TRGJ1	10	-1	-1	20
11	8.848560902231446E-5	TGTGCTGCGTGGGATCTCCCTTCGTGGATCAAGACGTTT	CAAWDLPSWIKTF	TRGV10	.	TRGJP2	14	-1	-1	24
11	8.848560902231446E-5	TGTGCTGCGTGGGACCCGTCACGTTGGTTCAAGATATTT	CAAWDPSRWFKIF	TRGV10	.	TRGJP1	13	-1	-1	22
11	8.848560902231446E-5	TGTGCCTTGCGGGAGCCTAATTATTATAAGAAACTCTTT	CALREPNYYKKLF	TRGV9	.	TRGJ1	14	-1	-1	18
11	8.848560902231446E-5	TGTGCCACCTCCCCTTGGATTTCGGATAAGAAACTCTTT	CATSPWISDKKLF	TRGV3	.	TRGJ1	9	-1	-1	25
11	8.848560902231446E-5	TGTGCCACCTGGGTTTCGAATTATTATAAGAAACTCTTT	CATWVSNYYKKLF	TRGV4	.	TRGJ1	12	-1	-1	14
11	8.848560902231446E-5	TGTGCCACCTGGGTGGAGCGGGATTATAAGAAACTCTTT	CATWVERDYKKLF	TRGV4	.	TRGJ1	15	-1	-1	22
11	8.848560902231446E-5	TGTGCCACCTGGGTATACAATTATTATAAGAAACTCTTT	CATWVYNYYKKLF	TRGV8	.	TRGJ1	16	-1	-1	18
11	8.848560902231446E-5	TGTGCCACCTGGGCCCCCGAGTCGTATAAGAAACTCTTT	CATWAPESYKKLF	TRGV8	.	TRGJ1	12	-1	-1	24
11	8.848560902231446E-5	TGTGCCACCTGGGATGGGCCGGGGTATAAGAAACTCTTT	CATWDGPGYKKLF	TRGV4	.	TRGJ1	19	-1	-1	24
11	8.848560902231446E-5	TGTGCCACCTGGGATGGGCGTTACTATAAGAAACTCTTT	CATWDGRYYKKLF	TRGV4	.	TRGJ1	18	-1	-1	20
11	8.848560902231446E-5	TGTGCCACCTGGGATGGGCGAGGTTATAAGAAACTCTTT	CATWDGRGYKKLF	TRGV4	.	TRGJ1	18	-1	-1	23
11	8.848560902231446E-5	TGTGCCACCTGGGATAGGGAGGTTTATAAGAAACTCTTT	CATWDREVYKKLF	TRGV8	.	TRGJ1	17	-1	-1	23
11	8.848560902231446E-5	TGTGCCACCTGGGACCTCCCGGAGTATAAGAAACTCTTT	CATWDLPEYKKLF	TRGV5	.	TRGJ1	14	-1	-1	24
11	8.848560902231446E-5	TGTGCCACCTGGGACCCCAATTATTATAAGAAACTCTTT	CATWDPNYYKKLF	TRGV3	.	TRGJ1	14	-1	-1	18
11	8.848560902231446E-5	TGTGCCACCTGGGACGCCTATTATTATAAGAAACTCTTT	CATWDAYYYKKLF	TRGV2	.	TRGJ1	15	-1	-1	19
11	8.848560902231446E-5	TGTGCCACCTGGGACGCGCAGCATTATAAGAAACTCTTT	CATWDAQHYKKLF	TRGV2	.	TRGJ1	18	-1	-1	22
11	8.848560902231446E-5	TGTGCCACCTGGGACGGTCGCGATTATAAGAAACTCTTT	CATWDGRDYKKLF	TRGV2	.	TRGJ1	16	-1	-1	22
11	8.848560902231446E-5	TGTGCCACCTGGGACGGGCTTTGGTATAAGAAACTCTTT	CATWDGLWYKKLF	TRGV2	.	TRGJ1	18	-1	-1	24
11	8.848560902231446E-5	TGTGCCACCTGGGACGGGCTTAATTATAAGAAACTCTTT	CATWDGLNYKKLF	TRGV2	.	TRGJ1	18	-1	-1	22
11	8.848560902231446E-5	TGTGCCACCTGGGACGGGCTCGGGTATAAGAAACTCTTT	CATWDGLGYKKLF	TRGV2	.	TRGJ1	21	-1	-1	24
11	8.848560902231446E-5	TGTGCCACCTGGGACGGGCTACCTTTTAAGAAACTCTTT	CATWDGLPFKKLF	TRGV2	.	TRGJ1	18	-1	-1	23
11	8.848560902231446E-5	TGTGCCACCTGGGACGGGCTAGTTAATAAGAAACTCTTT	CATWDGLVNKKLF	TRGV2	.	TRGJ1	18	-1	-1	25
11	8.848560902231446E-5	TGTGCCACCTGGGACGGGCCCGGTTATAAGAAACTCTTT	CATWDGPGYKKLF	TRGV2	.	TRGJ1	21	-1	-1	23
11	8.848560902231446E-5	TGTGCCACCTGGGACGGGCCGTGTTATAAGAAACTCTTT	CATWDGPCYKKLF	TRGV2	.	TRGJ1	19	-1	-1	23
11	8.848560902231446E-5	TGTGCCACCTGGGACGGGGATTATTATAAGAAACTCTTT	CATWDGDYYKKLF	TRGV2	.	TRGJ1	17	-1	-1	19
11	8.848560902231446E-5	TGTGCCACCTGGGACGGACCGCTGTTCGGGAAACTCTTT	CATWDGPLFGKLF	TRGV2	.	TRGJ1	19	-1	-1	29
11	8.848560902231446E-5	TGTGCCACCTGGGACACGCCTTATTATAAGAAACTCTTT	CATWDTPYYKKLF	TRGV3	.	TRGJ1	20	-1	-1	20
11	8.848560902231446E-5	TGTGCCACCTGGGACAGCCTAGAAGGTAAGAAACTCTTT	CATWDSLEGKKLF	TRGV3	.	TRGJ1	19	-1	-1	26
11	8.848560902231446E-5	TGTGCCACCTGGGACAGGTGGGGTTATAAGAAACTCTTT	CATWDRWGYKKLF	TRGV7	.	TRGJ1	17	-1	-1	23
11	8.848560902231446E-5	TGTGCCACCTGGGACAGGCTTGGTTATAAGAAACTCTTT	CATWDRLGYKKLF	TRGV7	.	TRGJ1	21	-1	-1	23
11	8.848560902231446E-5	TGTGCCACCTGGGACAGGCTCTATTATAAGAAACTCTTT	CATWDRLYYKKLF	TRGV3	.	TRGJ1	18	-1	-1	21
11	8.848560902231446E-5	TGTGCCACCTGGGACAGGCTATATTATAAGAAACTCTTT	CATWDRLYYKKLF	TRGV5	.	TRGJ1	18	-1	-1	21
11	8.848560902231446E-5	TGTGCCACCTGGGACAGGCCGGGTTATAAGAAACTCTTT	CATWDRPGYKKLF	TRGV5	.	TRGJ1	19	-1	-1	23
11	8.848560902231446E-5	TGTGCCACCTGGGACAGGCCGGACCCTAAGAAACTCTTT	CATWDRPDPKKLF	TRGV3	.	TRGJ1	25	-1	-1	26
11	8.848560902231446E-5	TGTGCCACCTGGGACAGGCGCAGTGGGGCGAAACTCTTT	CATWDRRSGAKLF	TRGV3	.	TRGJ1	18	-1	-1	29
11	8.848560902231446E-5	TGTGCCACCTGGGACAGGGTTTATTATAAGAAACTCTTT	CATWDRVYYKKLF	TRGV3	.	TRGJ1	17	-1	-1	20
11	8.848560902231446E-5	TCGGGAAAGAATTTTAGTGATTGGATCAAGACGTTT	SGKNFSDWIKTF	TRGV10	.	TRGJP2	0	-1	-1	14
11	8.848560902231446E-5	TGTGCTGCGTGTGCAAATTATTATAAGAAACTCTTT	CAACANYYKKLF	TRGV10	.	TRGJ1	10	-1	-1	15
11	8.848560902231446E-5	TGTGCTGCGTGGGCGACCGGTTGGTTCAAGATATTT	CAAWATGWFKIF	TRGV10	.	TRGJP1	12	-1	-1	15
11	8.848560902231446E-5	TGTGCTGCGTGGGATAACGATTATAAGAAACTCTTT	CAAWDNDYKKLF	TRGV10	.	TRGJ1	18	-1	-1	19
11	8.848560902231446E-5	TGTGCTGCGTGGGACCTGAGTCGGTTCAAGATATTT	CAAWDLSRFKIF	TRGV10	.	TRGJP1	13	-1	-1	15
11	8.848560902231446E-5	TGTGCTGCGCGTGGACCTCTGGGGTTCAAGATATTT	CAARGPLGFKIF	TRGV10	.	TRGJP1	8	-1	-1	14
11	8.848560902231446E-5	TGTGCCACCTGCCAATGGGGTTATAAGAAACTCTTT	CATCQWGYKKLF	TRGV4	.	TRGJ1	10	-1	-1	20
11	8.848560902231446E-5	TGTGCCACCTGGCTAAATTATTATAAGAAACTCTTT	CATWLNYYKKLF	TRGV4	.	TRGJ1	11	-1	-1	15
11	8.848560902231446E-5	TGTGCCACCTGGGCCTCTTATTATAAGAAACTCTTT	CATWASYYKKLF	TRGV3	.	TRGJ1	12	-1	-1	17
11	8.848560902231446E-5	TGTGCCACCTGGGGTCCTTATTATAAGAAACTCTTT	CATWGPYYKKLF	TRGV3	.	TRGJ1	12	-1	-1	17
11	8.848560902231446E-5	TGTGCCACCTGGGATCATTATTATAAGAAACTCTTT	CATWDHYYKKLF	TRGV4	.	TRGJ1	14	-1	-1	16
11	8.848560902231446E-5	TGTGCCACCTGGGATGGGCCTGATAAGAAACTCTTT	CATWDGPDKKLF	TRGV4	.	TRGJ1	19	-1	-1	22
11	8.848560902231446E-5	TGTGCCACCTGGGATGGGCCCGGGAGGAAACTCTTT	CATWDGPGRKLF	TRGV4	.	TRGJ1	20	-1	-1	26
11	8.848560902231446E-5	TGTGCCACCTGGGATGGGCACTATAAGAAACTCTTT	CATWDGHYKKLF	TRGV4	.	TRGJ1	18	-1	-1	21
11	8.848560902231446E-5	TGTGCCACCTGGGATGGGGTTTATAAGAAACTCTTT	CATWDGVYKKLF	TRGV4	.	TRGJ1	17	-1	-1	20
11	8.848560902231446E-5	TGTGCCACCTGGGATGAGGCCGATGAGAAACTCTTT	CATWDEADEKLF	TRGV4	.	TRGJ1	23	-1	-1	22
11	8.848560902231446E-5	TGTGCCACCTGGGATGAAGGTTATAAGAAACTCTTT	CATWDEGYKKLF	TRGV4	.	TRGJ1	15	-1	-1	20
11	8.848560902231446E-5	TGTGCCACCTGGGACCTGTATTATAAGAAACTCTTT	CATWDLYYKKLF	TRGV8	.	TRGJ1	13	-1	-1	18
11	8.848560902231446E-5	TGTGCCACCTGGGACCGGCCCCGGATGCAGCTCTTT	CATWDRPRMQLF	TRGV7	.	TRGJ1	19	-1	-1	30
11	8.848560902231446E-5	TGTGCCACCTGGGACCATTATTATAAGAAACTCTTT	CATWDHYYKKLF	TRGV8	.	TRGJ1	13	-1	-1	16
11	8.848560902231446E-5	TGTGCCACCTGGGACGGGTTTTATAAGAAACTCTTT	CATWDGFYKKLF	TRGV2	.	TRGJ1	17	-1	-1	20
11	8.848560902231446E-5	TGTGCCACCTGGGACGGGCGGTATAAGAAACTCTTT	CATWDGRYKKLF	TRGV2	.	TRGJ1	18	-1	-1	21
11	8.848560902231446E-5	TGTGCCACCTGGGACGGGCATTTGGAGAAACTCTTT	CATWDGHLEKLF	TRGV2	.	TRGJ1	18	-1	-1	25
11	8.848560902231446E-5	TGTGCCACCTGGGACGGGGTGGGTAAGAAACTCTTT	CATWDGVGKKLF	TRGV5	.	TRGJ1	17	-1	-1	23
11	8.848560902231446E-5	TGTGCCACCTGGGACGGAACCTATAAGAAACTCTTT	CATWDGTYKKLF	TRGV2	.	TRGJ1	16	-1	-1	21
11	8.848560902231446E-5	TGTGCCACCTGGGACGATAGGCACGTGAAACTCTTT	CATWDDRHVKLF	TRGV2	.	TRGJ1	15	-1	-1	26
11	8.848560902231446E-5	TGTGCCACCTGGGACACTTATTATAAGAAACTCTTT	CATWDTYYKKLF	TRGV3	.	TRGJ1	15	-1	-1	17
11	8.848560902231446E-5	TGTGCCACCTGGGACACCCGTAATAAGAAACTCTTT	CATWDTRNKKLF	TRGV5	.	TRGJ1	15	-1	-1	22
11	8.848560902231446E-5	TGTGCCACCTGGGACAGGCCGGGGGAGAAACTCTTT	CATWDRPGEKLF	TRGV3	.	TRGJ1	19	-1	-1	25
11	8.848560902231446E-5	TGTGCCACCTGGGACAGACTCGATAAGAAACTCTTT	CATWDRLDKKLF	TRGV3	.	TRGJ1	16	-1	-1	22
11	8.848560902231446E-5	TGTGCCACCTGGGACAGAATTGATGTTTCACTCTTT	CATWDRIDVSLF	TRGV5	.	TRGJ1	16	-1	-1	29
11	8.848560902231446E-5	TGTGCCACCTGGGAGCTTTATTATAAGAAACTCTTT	CATWELYYKKLF	TRGV4	.	TRGJ1	13	-1	-1	17
11	8.848560902231446E-5	TGTGCCACCCCGGGACGGCATTATAAGAAACTCTTT	CATPGRHYKKLF	TRGV2	.	TRGJ1	17	-1	-1	19
11	8.848560902231446E-5	TGTGCCACCCATACTCAGGGGTATAAGAAACTCTTT	CATHTQGYKKLF	TRGV8	.	TRGJ1	8	-1	-1	21
11	8.848560902231446E-5	TGTGCTGCGTCCTCAGGTTGGTTCAAGATATTT	CAASSGWFKIF	TRGV10	.	TRGJP1	9	-1	-1	15
11	8.848560902231446E-5	TGTGCCGCCCCTAGGGGTCGTAAGAAACTCTTT	CAAPRGRKKLF	TRGV4	.	TRGJ1	8	-1	-1	20
11	8.848560902231446E-5	TGTGCCACCTGTACCCAACGGAAGAAACTCTTT	CATCTQRKKLF	TRGV2	.	TRGJ1	10	-1	-1	21
11	8.848560902231446E-5	TGTGCCACCTGGGTAGATTATAAGAAACTCTTT	CATWVDYKKLF	TRGV7	.	TRGJ1	12	-1	-1	16
11	8.848560902231446E-5	TGTGCCACCTGGGTAACCGATGGGAAACTCTTT	CATWVTDGKLF	TRGV4	.	TRGJ1	12	-1	-1	23
11	8.848560902231446E-5	TGTGCCACCTGGGATGTACATAAGAAACTCTTT	CATWDVHKKLF	TRGV4	.	TRGJ1	15	-1	-1	19
11	8.848560902231446E-5	TGTGCCACCTGGGATGGTCCTTGGAAACTCTTT	CATWDGPWKLF	TRGV4	.	TRGJ1	19	-1	-1	23
11	8.848560902231446E-5	TGTGCCACCTGGGATGGGTACGGGAAACTCTTT	CATWDGYGKLF	TRGV4	.	TRGJ1	17	-1	-1	23
11	8.848560902231446E-5	TGTGCCACCTGGGATGGGCGACAGAAACTCTTT	CATWDGRQKLF	TRGV4	.	TRGJ1	18	-1	-1	22
11	8.848560902231446E-5	TGTGCCACCTGGGATGGGGGGGGGAAACTCTTT	CATWDGGGKLF	TRGV4	.	TRGJ1	17	-1	-1	23
11	8.848560902231446E-5	TGTGCCACCTGGGATGATGCCAAGAAACTCTTT	CATWDDAKKLF	TRGV4	.	TRGJ1	15	-1	-1	21
11	8.848560902231446E-5	TGTGCCACCTGGGATATGGCAAAGAAACTCTTT	CATWDMAKKLF	TRGV8	.	TRGJ1	19	-1	-1	21
11	8.848560902231446E-5	TGTGCCACCTGGGACGTCATCTGGAAACTCTTT	CATWDVIWKLF	TRGV2	.	TRGJ1	15	-1	-1	23
11	8.848560902231446E-5	TGTGCCACCTGGGACGGGCGCATGAAACTCTTT	CATWDGRMKLF	TRGV2	.	TRGJ1	18	-1	-1	23
11	8.848560902231446E-5	TGTGCCACCTGGGACGGGCGAAGGAAACTCTTT	CATWDGRRKLF	TRGV2	.	TRGJ1	18	-1	-1	23
11	8.848560902231446E-5	TGTGCCACCTGGGACACTCATAAGAAACTCTTT	CATWDTHKKLF	TRGV5	.	TRGJ1	15	-1	-1	19
11	8.848560902231446E-5	TGTGCCACCTGGGACAGTTATAAGAAACTCTTT	CATWDSYKKLF	TRGV3	.	TRGJ1	16	-1	-1	17
11	8.848560902231446E-5	TGTGCCACCTGGGACAGACATAAGAAACTCTTT	CATWDRHKKLF	TRGV7	.	TRGJ1	16	-1	-1	19
11	8.848560902231446E-5	TGTGCCACCTGGGAACATTATAAGAAACTCTTT	CATWEHYKKLF	TRGV4	.	TRGJ1	13	-1	-1	16
11	8.848560902231446E-5	TGTGCCACCGGGCATTATTATAAGAAACTCTTT	CATGHYYKKLF	TRGV5	.	TRGJ1	11	-1	-1	13
11	8.848560902231446E-5	TGTGCTGCGCTTTATTATAAGAAACTCTTT	CAALYYKKLF	TRGV10	.	TRGJ1	8	-1	-1	11
11	8.848560902231446E-5	TGTGCCACCTGGGTTTTTCAGAAACTCTTT	CATWVFQKLF	TRGV4	.	TRGJ1	12	-1	-1	19
11	8.848560902231446E-5	TGTGCCACCTGGGATTTCGGGAAACTCTTT	CATWDFGKLF	TRGV4	.	TRGJ1	14	-1	-1	20
11	8.848560902231446E-5	TGTGCCACCTGGGATTGGGAGAAACTCTTT	CATWDWEKLF	TRGV4	.	TRGJ1	18	-1	-1	19
11	8.848560902231446E-5	TGTGCCACCTGGGACCCTAAGAAACTCTTT	CATWDPKKLF	TRGV3	.	TRGJ1	14	-1	-1	17
11	8.848560902231446E-5	TGTGCCACCTGGGACGCCCAGGGGCTCTTT	CATWDAQGLF	TRGV2	.	TRGJ1	15	-1	-1	24
11	8.848560902231446E-5	TGTGCCACCTGGGACAGGCTCGAACTCTTT	CATWDRLELF	TRGV5	.	TRGJ1	18	-1	-1	22
11	8.848560902231446E-5	TGTGCCACCTGGGACAGGCGCGAACTCTTT	CATWDRRELF	TRGV3	.	TRGJ1	18	-1	-1	22
11	8.848560902231446E-5	TGTGCCACCTGGGACAGGGGTAGACTCTTT	CATWDRGRLF	TRGV7	.	TRGJ1	17	-1	-1	23
11	8.848560902231446E-5	TGTGCCACCTGGGACAATGAGAAACTCTTT	CATWDNEKLF	TRGV3	.	TRGJ1	15	-1	-1	16
11	8.848560902231446E-5	TGTGCCACCTGGGACAACGGGAAACTCTTT	CATWDNGKLF	TRGV3	.	TRGJ1	15	-1	-1	20
11	8.848560902231446E-5	TGTGCCACCTGGGAGGGGGAGAAACTCTTT	CATWEGEKLF	TRGV4	.	TRGJ1	17	-1	-1	19
11	8.848560902231446E-5	TGTGCCACAGTTTGGGAGGGGAAACTCTTT	CATVWEGKLF	TRGV4	.	TRGJ1	7	-1	-1	20
11	8.848560902231446E-5	TGTGCCCAGCCGAGTAAGAAACTCTTT	CAQPSKKLF	TRGV4	.	TRGJ1	5	-1	-1	14
11	8.848560902231446E-5	TGTGCCCAAAGGGGGTTCAAGATATTT	CAQRGFKIF	TRGV9	.	TRGJP1	5	-1	-1	13
11	8.848560902231446E-5	TGTGCCACTGGTTATAAGAAACTCTTT	CATGYKKLF	TRGV8	.	TRGJ1	10	-1	-1	11
11	8.848560902231446E-5	TGTGCCACCTTACAGAAGAAACTCTTT	CATLQKKLF	TRGV4	.	TRGJ1	9	-1	-1	15
11	8.848560902231446E-5	TGTGCCACCTGTAATAAGAAACTCTTT	CATCNKKLF	TRGV4	.	TRGJ1	10	-1	-1	13
11	8.848560902231446E-5	TGTGCCACCTGGTTGAAGAAACTCTTT	CATWLKKLF	TRGV4	.	TRGJ1	11	-1	-1	15
11	8.848560902231446E-5	TGTGCCACCTGGGTGGGGAAACTCTTT	CATWVGKLF	TRGV8	.	TRGJ1	12	-1	-1	17
11	8.848560902231446E-5	TGTGCCACCTGGGGGGGGAAACTCTTT	CATWGGKLF	TRGV4	.	TRGJ1	12	-1	-1	17
11	8.848560902231446E-5	TGTGCCACCTGGGATGTTGGACTCTTT	CATWDVGLF	TRGV4	.	TRGJ1	15	-1	-1	20
11	8.848560902231446E-5	TGTGCCACCTGGGACACGAAACTCTTT	CATWDTKLF	TRGV3	.	TRGJ1	15	-1	-1	17
11	8.848560902231446E-5	TGTGCCACCTGGGACAGGCCCCTCTTT	CATWDRPLF	TRGV3	.	TRGJ1	19	-1	-1	21
11	8.848560902231446E-5	TGTGCCACCTGGGAAGGGAGACTCTTT	CATWEGRLF	TRGV5	.	TRGJ1	16	-1	-1	17
11	8.848560902231446E-5	TGTGCCACCTGGGAAGAGAAACTCTTT	CATWEEKLF	TRGV4	.	TRGJ1	13	-1	-1	16
11	8.848560902231446E-5	TGTGCCACCGTCAATGAGAAACTCTTT	CATVNEKLF	TRGV4	.	TRGJ1	8	-1	-1	13
11	8.848560902231446E-5	TGTGCCACCGGGGAGAAGAAACTCTTT	CATGEKKLF	TRGV4	.	TRGJ1	13	-1	-1	15
11	8.848560902231446E-5	TGTGCCACTCTAAAGAAACTCTTT	CATLKKLF	TRGV2	.	TRGJ1	7	-1	-1	12
11	8.848560902231446E-5	TGTGCCACCTTTGAGAAACTCTTT	CATFEKLF	TRGV4	.	TRGJ1	9	-1	-1	13
11	8.848560902231446E-5	TGTGCCACCTGGGACGGACTCTTT	CATWDGLF	TRGV3	.	TRGJ1	14	-1	-1	17
11	8.848560902231446E-5	TGTGCCACCCTGAAGAAACTCTTT	CATLKKLF	TRGV5	.	TRGJ1	8	-1	-1	12
11	8.848560902231446E-5	TGTGCCACCCGCTCAACGCTCTTT	CATRSTLF	TRGV4	.	TRGJ1	8	-1	-1	18
11	8.848560902231446E-5	TGTGCCACCCAAGAGAAACTCTTT	CATQEKLF	TRGV3	.	TRGJ1	8	-1	-1	13
11	8.848560902231446E-5	TGTGCCACCGACCAAGGGCTCTTT	CATDQGLF	TRGV5	.	TRGJ1	8	-1	-1	18
11	8.848560902231446E-5	TGTGCCAGAGTAAGAAAACTCTTT	CARVRKLF	TRGV4	.	TRGJ1	6	-1	-1	10
11	8.848560902231446E-5	TGTGCCACCTGGGATCTCTTT	CATWDLF	TRGV4	.	TRGJ1	14	-1	-1	15
11	8.848560902231446E-5	TGTGCCACCTGGAAGCTCTTT	CATWKLF	TRGV2	.	TRGJ1	11	-1	-1	11
11	8.848560902231446E-5	TGTGCCACGAAACTCTTT	CATKLF	TRGV4	.	TRGJ1	7	-1	-1	8
10	8.04414627475586E-5	TGTGCTGCGTGGGATTATAACAGATGTATTCATTATAAGGTTTGGGAGTATAAGAAACTCTTT	CAAWDYNRCIHYKVWEYKKLF	TRGV10	.	TRGJ1	16	-1	-1	48
10	8.04414627475586E-5	TGTGCTTTCTCCCACCTCTTCTGTGGTGATGGGGCGTATTATTATAAGAAACTCTTT	CAFSHLFCGDGAYYYKKLF	TRGV10	.	TRGJ1	5	-1	-1	34
10	8.04414627475586E-5	TGTGCTGCGTGGGATCGTGAAGGGACCGGGAGTTATTATAAGAAACTCTTT	CAAWDREGTGSYYKKLF	TRGV10	.	TRGJ1	14	-1	-1	29
10	8.04414627475586E-5	TGTGCCACCTGGGATGGGCTTCGTCTCGACCCTTATTATAAGAAACTCTTT	CATWDGLRLDPYYKKLF	TRGV4	.	TRGJ1	18	-1	-1	32
10	8.04414627475586E-5	TGTGCTGCGTGGTCATATATGCGGGGGATTTATTATAAGAAACTCTTT	CAAWSYMRGIYYKKLF	TRGV10	.	TRGJ1	11	-1	-1	26
10	8.04414627475586E-5	TGTGCCACCTGGGACGGGCGGTCCCGGTGTGGTTATAAGAAACTCTTT	CATWDGRSRCGYKKLF	TRGV2	.	TRGJ1	28	-1	-1	32
10	8.04414627475586E-5	TGTGCTGCGTGGGATTCCTATACCACTGGTTGGTTCAAGATATTT	CAAWDSYTTGWFKIF	TRGV10	.	TRGJP1	15	-1	-1	18
10	8.04414627475586E-5	TGTGCTGCGTGGGATTGGGGCACCACTGGTTGGTTCAAGATATTT	CAAWDWGTTGWFKIF	TRGV10	.	TRGJP1	15	-1	-1	21
10	8.04414627475586E-5	TGTGCTGCGTGGGATAAAGGGAGCACTGGTTGGTTCAAGATATTT	CAAWDKGSTGWFKIF	TRGV10	.	TRGJP1	14	-1	-1	23
10	8.04414627475586E-5	TGTGCTGAGGCTCCGGTTTTTACCACTGGTTGGTTCAAGATATTT	CAEAPVFTTGWFKIF	TRGV10	.	TRGJP1	6	-1	-1	14
10	8.04414627475586E-5	TGTGCCACCTGGGATCAACCGGGTAGTTATTATAAGAAACTCTTT	CATWDQPGSYYKKLF	TRGV4	.	TRGJ1	14	-1	-1	26
10	8.04414627475586E-5	TGTGCCACCTGGGACGGGCCGGGCCCCTATTATAAGAAACTCTTT	CATWDGPGPYYKKLF	TRGV2	.	TRGJ1	25	-1	-1	27
10	8.04414627475586E-5	TGTGCCACCTGGGACGGGCCATGGGATTATTATAAGAAACTCTTT	CATWDGPWDYYKKLF	TRGV2	.	TRGJ1	19	-1	-1	25
10	8.04414627475586E-5	TGTGCCACCTGGGACAGGCCCCCCCGATATTATAAGAAACTCTTT	CATWDRPPRYYKKLF	TRGV3	.	TRGJ1	19	-1	-1	27
10	8.04414627475586E-5	TGTGCTGCGTGGGTCCTATGGCCTGGTTGGTTCAAGATATTT	CAAWVLWPGWFKIF	TRGV10	.	TRGJP1	12	-1	-1	22
10	8.04414627475586E-5	TGTGCTGCGTGGGATTCCTTTCTTTATTATAAGAAACTCTTT	CAAWDSFLYYKKLF	TRGV10	.	TRGJ1	15	-1	-1	23
10	8.04414627475586E-5	TGTGCTGCGTGGGATTGGCCTAATTATTATAAGAAACTCTTT	CAAWDWPNYYKKLF	TRGV10	.	TRGJ1	15	-1	-1	21
10	8.04414627475586E-5	TGTGCTGCGTGGGATCTCTCCACTGGTTGGTTCAAGATATTT	CAAWDLSTGWFKIF	TRGV10	.	TRGJP1	14	-1	-1	19
10	8.04414627475586E-5	TGTGCTGCGTGGGATCCCCAGAATTATTATAAGAAACTCTTT	CAAWDPQNYYKKLF	TRGV10	.	TRGJ1	14	-1	-1	20
10	8.04414627475586E-5	TGTGCTGCGTGGGATCCGACTCCCAATTATAAGAAACTCTTT	CAAWDPTPNYKKLF	TRGV10	.	TRGJ1	14	-1	-1	25
10	8.04414627475586E-5	TGTGCTGCGTGGGATAAGGAGATTTATTATAAGAAACTCTTT	CAAWDKEIYYKKLF	TRGV10	.	TRGJ1	14	-1	-1	20
10	8.04414627475586E-5	TGTGCTGCGTGGGACCCAACCACTGGTTGGTTCAAGATATTT	CAAWDPTTGWFKIF	TRGV10	.	TRGJP1	13	-1	-1	18
10	8.04414627475586E-5	TGTGCTGCGTGGGAACCCCTCAATTATTATAAGAAACTCTTT	CAAWEPLNYYKKLF	TRGV10	.	TRGJ1	13	-1	-1	21
10	8.04414627475586E-5	TGTGCCTTGTGGGAGGTCCAGAACTATTATAAGAAACTCTTT	CALWEVQNYYKKLF	TRGV9	.	TRGJ1	19	-1	-1	20
10	8.04414627475586E-5	TGTGCCACCTGGGATGGGCCAATTTATTATAAGAAACTCTTT	CATWDGPIYYKKLF	TRGV4	.	TRGJ1	22	-1	-1	23
10	8.04414627475586E-5	TGTGCCACCTGGGATGGGGGGGATTATTATAAGAAACTCTTT	CATWDGGDYYKKLF	TRGV4	.	TRGJ1	17	-1	-1	22
10	8.04414627475586E-5	TGTGCCACCTGGGATGGGACGAATTATTATAAGAAACTCTTT	CATWDGTNYYKKLF	TRGV4	.	TRGJ1	17	-1	-1	19
10	8.04414627475586E-5	TGTGCCACCTGGGATAGGCAGGGGGATTATAAGAAACTCTTT	CATWDRQGDYKKLF	TRGV8	.	TRGJ1	18	-1	-1	25
10	8.04414627475586E-5	TGTGCCACCTGGGACCGTCGGAATTATTATAAGAAACTCTTT	CATWDRRNYYKKLF	TRGV2	.	TRGJ1	14	-1	-1	20
10	8.04414627475586E-5	TGTGCCACCTGGGACGGTCCGAATTATTATAAGAAACTCTTT	CATWDGPNYYKKLF	TRGV5	.	TRGJ1	14	-1	-1	19
10	8.04414627475586E-5	TGTGCCACCTGGGACGGGCCTGGACATTATAAGAAACTCTTT	CATWDGPGHYKKLF	TRGV2	.	TRGJ1	19	-1	-1	25
10	8.04414627475586E-5	TGTGCCACCTGGGACGGGCAAGGGAATTATAAGAAACTCTTT	CATWDGQGNYKKLF	TRGV2	.	TRGJ1	18	-1	-1	25
10	8.04414627475586E-5	TGTGCCACCTGGGACGGGCAAAATTATTATAAGAAACTCTTT	CATWDGQNYYKKLF	TRGV2	.	TRGJ1	18	-1	-1	21
10	8.04414627475586E-5	TGTGCCACCTGGGACGGATTGAATTATTATAAGAAACTCTTT	CATWDGLNYYKKLF	TRGV3	.	TRGJ1	14	-1	-1	17
10	8.04414627475586E-5	TGTGCCACCTGGGACAGCCGGAATTATTATAAGAAACTCTTT	CATWDSRNYYKKLF	TRGV5	.	TRGJ1	16	-1	-1	20
10	8.04414627475586E-5	TGTGCCACCTGGGACAGGTCATCTCACTATAAGAAACTCTTT	CATWDRSSHYKKLF	TRGV7	.	TRGJ1	17	-1	-1	27
10	8.04414627475586E-5	TGTGCCACCTGGGACAGGTCAAGTGATTATAAGAAACTCTTT	CATWDRSSDYKKLF	TRGV3	.	TRGJ1	17	-1	-1	25
10	8.04414627475586E-5	TGTGCCACCTGGGACAGGCTAAGGAGTTATAAGAAACTCTTT	CATWDRLRSYKKLF	TRGV7	.	TRGJ1	18	-1	-1	26
10	8.04414627475586E-5	TGTGCCACCTGGGACAGGCCCGGCTATTATAAGAAACTCTTT	CATWDRPGYYKKLF	TRGV3	.	TRGJ1	19	-1	-1	24
10	8.04414627475586E-5	TGTGCCACCTGGGACAGGCCGGGGGGGTGGGAGAAACTCTTT	CATWDRPGGWEKLF	TRGV5	.	TRGJ1	19	-1	-1	31
10	8.04414627475586E-5	TGTGCCACCTGGGACAGGCCAGATTATTATAAGAAACTCTTT	CATWDRPDYYKKLF	TRGV5	.	TRGJ1	19	-1	-1	22
10	8.04414627475586E-5	TGTGCTCCCCCCGTCAGGAATTATTATAAGAAACTCTTT	CAPPVRNYYKKLF	TRGV10	.	TRGJ1	5	-1	-1	17
10	8.04414627475586E-5	TGTGCTGCGTGGGCATCTGGTGGTTGGTTCAAGATATTT	CAAWASGGWFKIF	TRGV10	.	TRGJP1	12	-1	-1	20
10	8.04414627475586E-5	TGTGCTGCGTGGGATTCTATTTATTATAAGAAACTCTTT	CAAWDSIYYKKLF	TRGV10	.	TRGJ1	15	-1	-1	13
10	8.04414627475586E-5	TGTGCTGCGTGGGATTATTTTGTTTGGTTCAAGATATTT	CAAWDYFVWFKIF	TRGV10	.	TRGJP1	16	-1	-1	20
10	8.04414627475586E-5	TGTGCTGCGTGGGATTACACTGGTTGGTTCAAGATATTT	CAAWDYTGWFKIF	TRGV10	.	TRGJP1	17	-1	-1	8
10	8.04414627475586E-5	TGTGCTGCGTGGGATCTTCCTTATTATAAGAAACTCTTT	CAAWDLPYYKKLF	TRGV10	.	TRGJ1	14	-1	-1	20
10	8.04414627475586E-5	TGTGCTGCGTGGGATCCCGTTAGATGGTTCAAGATATTT	CAAWDPVRWFKIF	TRGV10	.	TRGJP1	14	-1	-1	24
10	8.04414627475586E-5	TGTGCTGCGTGGGATAGAATTTATTATAAGAAACTCTTT	CAAWDRIYYKKLF	TRGV10	.	TRGJ1	14	-1	-1	16
10	8.04414627475586E-5	TGTGCTGCGTGGGACGGCACTGGTTGGTTCAAGATATTT	CAAWDGTGWFKIF	TRGV10	.	TRGJP1	13	-1	-1	17
10	8.04414627475586E-5	TGTGCTGCGGGCCATGAGAATTATTATAAGAAACTCTTT	CAAGHENYYKKLF	TRGV10	.	TRGJ1	8	-1	-1	17
10	8.04414627475586E-5	TGTGCCACCTCCCCTTTACTTGGGTATAAGAAACTCTTT	CATSPLLGYKKLF	TRGV2	.	TRGJ1	9	-1	-1	24
10	8.04414627475586E-5	TGTGCCACCTGGGCGCCGAATTATTATAAGAAACTCTTT	CATWAPNYYKKLF	TRGV4	.	TRGJ1	12	-1	-1	16
10	8.04414627475586E-5	TGTGCCACCTGGGGAGGTAATTATTATAAGAAACTCTTT	CATWGGNYYKKLF	TRGV4	.	TRGJ1	12	-1	-1	18
10	8.04414627475586E-5	TGTGCCACCTGGGATCCGCTTTATTATAAGAAACTCTTT	CATWDPLYYKKLF	TRGV4	.	TRGJ1	14	-1	-1	20
10	8.04414627475586E-5	TGTGCCACCTGGGATCCACCTTATTATAAGAAACTCTTT	CATWDPPYYKKLF	TRGV4	.	TRGJ1	14	-1	-1	20
10	8.04414627475586E-5	TGTGCCACCTGGGATGTAAATTATTATAAGAAACTCTTT	CATWDVNYYKKLF	TRGV4	.	TRGJ1	15	-1	-1	18
10	8.04414627475586E-5	TGTGCCACCTGGGATGGTTCGTATTATAAGAAACTCTTT	CATWDGSYYKKLF	TRGV4	.	TRGJ1	16	-1	-1	21
10	8.04414627475586E-5	TGTGCCACCTGGGATGGCCCCCCCAATAAGAAACTCTTT	CATWDGPPNKKLF	TRGV4	.	TRGJ1	20	-1	-1	25
10	8.04414627475586E-5	TGTGCCACCTGGGATGGGCCGCATTATAAGAAACTCTTT	CATWDGPHYKKLF	TRGV4	.	TRGJ1	23	-1	-1	22
10	8.04414627475586E-5	TGTGCCACCTGGGATGGGCCAAACCCCAAGAAACTCTTT	CATWDGPNPKKLF	TRGV4	.	TRGJ1	25	-1	-1	27
10	8.04414627475586E-5	TGTGCCACCTGGGATGGGCGGAATTATAAGAAACTCTTT	CATWDGRNYKKLF	TRGV4	.	TRGJ1	18	-1	-1	22
10	8.04414627475586E-5	TGTGCCACCTGGGATGAGAATTATTATAAGAAACTCTTT	CATWDENYYKKLF	TRGV4	.	TRGJ1	15	-1	-1	17
10	8.04414627475586E-5	TGTGCCACCTGGGATGAAAGTTATTATAAGAAACTCTTT	CATWDESYYKKLF	TRGV4	.	TRGJ1	15	-1	-1	20
10	8.04414627475586E-5	TGTGCCACCTGGGATAGGAGTGGTTATAAGAAACTCTTT	CATWDRSGYKKLF	TRGV8	.	TRGJ1	17	-1	-1	23
10	8.04414627475586E-5	TGTGCCACCTGGGATAAGGGTTATTATAAGAAACTCTTT	CATWDKGYYKKLF	TRGV8	.	TRGJ1	15	-1	-1	20
10	8.04414627475586E-5	TGTGCCACCTGGGACTTCCTTTATTATAAGAAACTCTTT	CATWDFLYYKKLF	TRGV7	.	TRGJ1	14	-1	-1	20
10	8.04414627475586E-5	TGTGCCACCTGGGACTGGGCGGGTTATAAGAAACTCTTT	CATWDWAGYKKLF	TRGV2	.	TRGJ1	19	-1	-1	23
10	8.04414627475586E-5	TGTGCCACCTGGGACGCCCCTTATTATAAGAAACTCTTT	CATWDAPYYKKLF	TRGV3	.	TRGJ1	14	-1	-1	20
10	8.04414627475586E-5	TGTGCCACCTGGGACGGCCCTTATTATAAGAAACTCTTT	CATWDGPYYKKLF	TRGV2	.	TRGJ1	19	-1	-1	20
10	8.04414627475586E-5	TGTGCCACCTGGGACGGGTTTTATTATAAGAAACTCTTT	CATWDGFYYKKLF	TRGV3	.	TRGJ1	17	-1	-1	20
10	8.04414627475586E-5	TGTGCCACCTGGGACGGGCGTAGATATAAGAAACTCTTT	CATWDGRRYKKLF	TRGV2	.	TRGJ1	18	-1	-1	24
10	8.04414627475586E-5	TGTGCCACCTGGGACGGGCGGTCTTATAAGAAACTCTTT	CATWDGRSYKKLF	TRGV2	.	TRGJ1	18	-1	-1	23
10	8.04414627475586E-5	TGTGCCACCTGGGACGGGCAATATTATAAGAAACTCTTT	CATWDGQYYKKLF	TRGV2	.	TRGJ1	18	-1	-1	21
10	8.04414627475586E-5	TGTGCCACCTGGGACGGGGGTGGTTATAAGAAACTCTTT	CATWDGGGYKKLF	TRGV2	.	TRGJ1	17	-1	-1	23
10	8.04414627475586E-5	TGTGCCACCTGGGACGGGATTCGGTATAAGAAACTCTTT	CATWDGIRYKKLF	TRGV2	.	TRGJ1	17	-1	-1	24
10	8.04414627475586E-5	TGTGCCACCTGGGACACGGGCTATTATAAGAAACTCTTT	CATWDTGYYKKLF	TRGV2	.	TRGJ1	14	-1	-1	21
10	8.04414627475586E-5	TGTGCCACCTGGGACAGGCTTGGATATAAGAAACTCTTT	CATWDRLGYKKLF	TRGV3	.	TRGJ1	21	-1	-1	24
10	8.04414627475586E-5	TGTGCCACCTGGGACAGGCCTGAGTATAAGAAACTCTTT	CATWDRPEYKKLF	TRGV3	.	TRGJ1	21	-1	-1	24
10	8.04414627475586E-5	TGTGCCACCTGGGACAGGCCCCCTTATAAGAAACTCTTT	CATWDRPPYKKLF	TRGV3	.	TRGJ1	19	-1	-1	23
10	8.04414627475586E-5	TGTGCCACCTGGGACAGGCCCCAAGAAGGGAAACTCTTT	CATWDRPQEGKLF	TRGV3	.	TRGJ1	19	-1	-1	29
10	8.04414627475586E-5	TGTGCCACCTGGGACAGGCCGGGGTATAAGAAACTCTTT	CATWDRPGYKKLF	TRGV3	.	TRGJ1	19	-1	-1	24
10	8.04414627475586E-5	TGTGCCACCTGGGACAGGCCAAGTTATAAGAAACTCTTT	CATWDRPSYKKLF	TRGV3	.	TRGJ1	19	-1	-1	23
10	8.04414627475586E-5	TGTGCCACCTGGGACAGGCGAGGGTATAAGAAACTCTTT	CATWDRRGYKKLF	TRGV3	.	TRGJ1	18	-1	-1	24
10	8.04414627475586E-5	TGTGCCACCTGGGACAGGCAGGGGGGATCAGTACTCTTT	CATWDRQGGSVLF	TRGV5	.	TRGJ1	18	-1	-1	32
10	8.04414627475586E-5	TGTGCCACCTGGGACAGGCAACTTGTTCTGGAACTCTTT	CATWDRQLVLELF	TRGV3	.	TRGJ1	18	-1	-1	31
10	8.04414627475586E-5	TGTGCCACCTGGGACAAGAATTATTATAAGAAACTCTTT	CATWDKNYYKKLF	TRGV5	.	TRGJ1	15	-1	-1	17
10	8.04414627475586E-5	TGTGCTGCGTGCCAAAATTATTATAAGAAACTCTTT	CAACQNYYKKLF	TRGV10	.	TRGJ1	10	-1	-1	15
10	8.04414627475586E-5	TGTGCTGCGTGGGTTTATTATTATAAGAAACTCTTT	CAAWVYYYKKLF	TRGV10	.	TRGJ1	16	-1	-1	16
10	8.04414627475586E-5	TGTGCTGCGTGGGATTCTTATTATAAGAAACTCTTT	CAAWDSYYKKLF	TRGV10	.	TRGJ1	15	-1	-1	17
10	8.04414627475586E-5	TGTGCTGCGTGGGATTATCGTTGGTTCAAGATATTT	CAAWDYRWFKIF	TRGV10	.	TRGJP1	20	-1	-1	19
10	8.04414627475586E-5	TGTGCTGCGTGGGATCGCGGTTGGTTCAAGATATTT	CAAWDRGWFKIF	TRGV10	.	TRGJP1	14	-1	-1	18
10	8.04414627475586E-5	TGTGCTGCGTGGGACTCTTATTATAAGAAACTCTTT	CAAWDSYYKKLF	TRGV10	.	TRGJ1	13	-1	-1	17
10	8.04414627475586E-5	TGTGCCACTCCGGCCCAGCGACTCAAGAAACTCTTT	CATPAQRLKKLF	TRGV3	.	TRGJ1	7	-1	-1	24
10	8.04414627475586E-5	TGTGCCACCTGTGTGGCCGGGGTTAAGAAACTCTTT	CATCVAGVKKLF	TRGV3	.	TRGJ1	10	-1	-1	23
10	8.04414627475586E-5	TGTGCCACCTGGCCCACTTATTATAAGAAACTCTTT	CATWPTYYKKLF	TRGV5	.	TRGJ1	11	-1	-1	17
10	8.04414627475586E-5	TGTGCCACCTGGGTGGGGGGGGCGAAGAAACTCTTT	CATWVGGAKKLF	TRGV5	.	TRGJ1	12	-1	-1	24
10	8.04414627475586E-5	TGTGCCACCTGGGCCTTTTATTATAAGAAACTCTTT	CATWAFYYKKLF	TRGV5	.	TRGJ1	12	-1	-1	17
10	8.04414627475586E-5	TGTGCCACCTGGGATTTTGTTTATAAGAAACTCTTT	CATWDFVYKKLF	TRGV4	.	TRGJ1	14	-1	-1	20
10	8.04414627475586E-5	TGTGCCACCTGGGATTTTAATTATAAGAAACTCTTT	CATWDFNYKKLF	TRGV8	.	TRGJ1	14	-1	-1	19
10	8.04414627475586E-5	TGTGCCACCTGGGATTTGTTTTATAAGAAACTCTTT	CATWDLFYKKLF	TRGV8	.	TRGJ1	14	-1	-1	20
10	8.04414627475586E-5	TGTGCCACCTGGGATTCTGGTTATAAGAAACTCTTT	CATWDSGYKKLF	TRGV4	.	TRGJ1	14	-1	-1	20
10	8.04414627475586E-5	TGTGCCACCTGGGATTATTATTATAAGAAACTCTTT	CATWDYYYKKLF	TRGV8	.	TRGJ1	14	-1	-1	16
10	8.04414627475586E-5	TGTGCCACCTGGGATCGCAATTATAAGAAACTCTTT	CATWDRNYKKLF	TRGV8	.	TRGJ1	14	-1	-1	19
10	8.04414627475586E-5	TGTGCCACCTGGGATGTCCCCCTTAAGAAACTCTTT	CATWDVPLKKLF	TRGV4	.	TRGJ1	15	-1	-1	23
10	8.04414627475586E-5	TGTGCCACCTGGGATGTGATTTATAAGAAACTCTTT	CATWDVIYKKLF	TRGV4	.	TRGJ1	15	-1	-1	20
10	8.04414627475586E-5	TGTGCCACCTGGGATGTAGAGTATAAGAAACTCTTT	CATWDVEYKKLF	TRGV4	.	TRGJ1	15	-1	-1	21
10	8.04414627475586E-5	TGTGCCACCTGGGATGCGCTATATAAGAAACTCTTT	CATWDALYKKLF	TRGV4	.	TRGJ1	18	-1	-1	21
10	8.04414627475586E-5	TGTGCCACCTGGGATGGTCCCAATAAGAAACTCTTT	CATWDGPNKKLF	TRGV4	.	TRGJ1	21	-1	-1	22
10	8.04414627475586E-5	TGTGCCACCTGGGATGGCCGTTATAAGAAACTCTTT	CATWDGRYKKLF	TRGV4	.	TRGJ1	16	-1	-1	20
10	8.04414627475586E-5	TGTGCCACCTGGGATGGGCCTCGAGGGAAACTCTTT	CATWDGPRGKLF	TRGV4	.	TRGJ1	19	-1	-1	26
10	8.04414627475586E-5	TGTGCCACCTGGGATGGGCCTACGGAGAAACTCTTT	CATWDGPTEKLF	TRGV4	.	TRGJ1	19	-1	-1	25
10	8.04414627475586E-5	TGTGCCACCTGGGATGGGCAATATAAGAAACTCTTT	CATWDGQYKKLF	TRGV4	.	TRGJ1	18	-1	-1	21
10	8.04414627475586E-5	TGTGCCACCTGGGATGGGGGTTATAAGAAACTCTTT	CATWDGGYKKLF	TRGV4	.	TRGJ1	17	-1	-1	20
10	8.04414627475586E-5	TGTGCCACCTGGGATGGAGGGTGTAAGAAACTCTTT	CATWDGGCKKLF	TRGV3	.	TRGJ1	13	-1	-1	23
10	8.04414627475586E-5	TGTGCCACCTGGGATGGAGGGTATAAGAAACTCTTT	CATWDGGYKKLF	TRGV4	.	TRGJ1	16	-1	-1	21
10	8.04414627475586E-5	TGTGCCACCTGGGATAGGTCTTATAAGAAACTCTTT	CATWDRSYKKLF	TRGV8	.	TRGJ1	20	-1	-1	20
10	8.04414627475586E-5	TGTGCCACCTGGGATAAGAATTATAAGAAACTCTTT	CATWDKNYKKLF	TRGV8	.	TRGJ1	15	-1	-1	19
10	8.04414627475586E-5	TGTGCCACCTGGGACCCGGGATATAAGAAACTCTTT	CATWDPGYKKLF	TRGV2	.	TRGJ1	14	-1	-1	21
10	8.04414627475586E-5	TGTGCCACCTGGGACCGGAATTATAAGAAACTCTTT	CATWDRNYKKLF	TRGV3	.	TRGJ1	17	-1	-1	19
10	8.04414627475586E-5	TGTGCCACCTGGGACGCTTATTATAAGAAACTCTTT	CATWDAYYKKLF	TRGV2	.	TRGJ1	15	-1	-1	17
10	8.04414627475586E-5	TGTGCCACCTGGGACGGGCTAGTGGAGAAACTCTTT	CATWDGLVEKLF	TRGV2	.	TRGJ1	18	-1	-1	25
10	8.04414627475586E-5	TGTGCCACCTGGGACGGGCCGGATAAGAAACTCTTT	CATWDGPDKKLF	TRGV2	.	TRGJ1	19	-1	-1	22
10	8.04414627475586E-5	TGTGCCACCTGGGACGGAGTTCTGGTGAAACTCTTT	CATWDGVLVKLF	TRGV2	.	TRGJ1	16	-1	-1	26
10	8.04414627475586E-5	TGTGCCACCTGGGACGGAAATAATAAGAAACTCTTT	CATWDGNNKKLF	TRGV2	.	TRGJ1	16	-1	-1	19
10	8.04414627475586E-5	TGTGCCACCTGGGACACGAGCATAGAGAAACTCTTT	CATWDTSIEKLF	TRGV4	.	TRGJ1	13	-1	-1	21
10	8.04414627475586E-5	TGTGCCACCTGGGACAGGCCGGATAAGAAACTCTTT	CATWDRPDKKLF	TRGV7	.	TRGJ1	19	-1	-1	22
10	8.04414627475586E-5	TGTGCCACCTGGGACAGGCCAAGGGCGAAACTCTTT	CATWDRPRAKLF	TRGV3	.	TRGJ1	19	-1	-1	26
10	8.04414627475586E-5	TGTGCCACCTGGGACAGGCCAAGGAAGAAACTCTTT	CATWDRPRKKLF	TRGV3	.	TRGJ1	19	-1	-1	24
10	8.04414627475586E-5	TGTGCCACCTGGGACAGGCGGCCTGAGAAACTCTTT	CATWDRRPEKLF	TRGV3	.	TRGJ1	18	-1	-1	25
10	8.04414627475586E-5	TGTGCCACCTGGGACAGGCAGTGTAAGAAACTCTTT	CATWDRQCKKLF	TRGV5	.	TRGJ1	18	-1	-1	23
10	8.04414627475586E-5	TGTGCCACCTGGGACAGGGTTGATAAGAAACTCTTT	CATWDRVDKKLF	TRGV3	.	TRGJ1	17	-1	-1	22
10	8.04414627475586E-5	TGTGCCACCTGGGACAGGGGCTATAAGAAACTCTTT	CATWDRGYKKLF	TRGV5	.	TRGJ1	17	-1	-1	21
10	8.04414627475586E-5	TGTGCCACCTGGGAAGACTATTATAAGAAACTCTTT	CATWEDYYKKLF	TRGV4	.	TRGJ1	13	-1	-1	18
10	8.04414627475586E-5	TGTGCCACCCTAATTCATTATTATAAGAAACTCTTT	CATLIHYYKKLF	TRGV4	.	TRGJ1	8	-1	-1	10
10	8.04414627475586E-5	TGTGCTGCCCTCACTGGTTGGTTCAAGATATTT	CAALTGWFKIF	TRGV10	.	TRGJP1	7	-1	-1	11
10	8.04414627475586E-5	TGTGCTGCGTGGGACTTACGTAAGAAACTCTTT	CAAWDLRKKLF	TRGV10	.	TRGJ1	22	-1	-1	20
10	8.04414627475586E-5	TGTGCCACTCGGAATTATTATAAGAAACTCTTT	CATRNYYKKLF	TRGV7	.	TRGJ1	7	-1	-1	11
10	8.04414627475586E-5	TGTGCCACCTGCCGTACGAGAGAGAAACTCTTT	CATCRTREKLF	TRGV5	.	TRGJ1	10	-1	-1	22
10	8.04414627475586E-5	TGTGCCACCTGGTCTGAGCATAAGAAACTCTTT	CATWSEHKKLF	TRGV3	.	TRGJ1	11	-1	-1	19
10	8.04414627475586E-5	TGTGCCACCTGGGTGGGGTATAAGAAACTCTTT	CATWVGYKKLF	TRGV4	.	TRGJ1	16	-1	-1	18
10	8.04414627475586E-5	TGTGCCACCTGGGCCCGAGGGAAGAAACTCTTT	CATWARGKKLF	TRGV8	.	TRGJ1	12	-1	-1	21
10	8.04414627475586E-5	TGTGCCACCTGGGCCGGCCCCCAGAAACTCTTT	CATWAGPQKLF	TRGV4	.	TRGJ1	12	-1	-1	22
10	8.04414627475586E-5	TGTGCCACCTGGGCCGAACTCAAGAAACTCTTT	CATWAELKKLF	TRGV4	.	TRGJ1	12	-1	-1	21
10	8.04414627475586E-5	TGTGCCACCTGGGGCCCTCTAGGGAAACTCTTT	CATWGPLGKLF	TRGV2	.	TRGJ1	12	-1	-1	23
10	8.04414627475586E-5	TGTGCCACCTGGGGGGGACGGGAGAAACTCTTT	CATWGGREKLF	TRGV8	.	TRGJ1	12	-1	-1	22
[truncated: 5,094 more rows]
