# Supplementary material for: Dissection of the Human T-Cell Receptor γ Gene Repertoire in the Brain and Peripheral Blood Identifies Age- and Alzheimer's Disease-Associated Clonotype Profiles
Source: Front Immunol. 2020 Jan 29;11:12. doi: 10.3389/fimmu.2020.00012 (PMC7025544; doi:10.3389/fimmu.2020.00012)
Supplement: Supplementary file 5 [file Data_Sheet_2.zip › repertoires_corrected_and_decontaminated/N436.txt]

count	freq	cdr3nt	cdr3aa	v	d	j	VEnd	DStart	DEnd	JStart
1749	0.02079493977909092	TGTGCCTTGTGGGAGGTGCTAGAGTTGGGCAAAAAAATCAAGGTATTT	CALWEVLELGKKIKVF	TRGV9	.	TRGJP	18	-1	-1	17
1275	0.01515926141700453	TGTGCCTTGTGGGAGGTGCAAGAGTTGGGCAAAAAAATCAAGGTATTT	CALWEVQELGKKIKVF	TRGV9	.	TRGJP	19	-1	-1	17
820	0.009749485774073502	TGTGCCTTGTGGGAGGTGCGCACCACTGGTTGGTTCAAGATATTT	CALWEVRTTGWFKIF	TRGV9	.	TRGJP1	18	-1	-1	21
568	0.006753302341065547	TGTGCCTTGTGGGAGCCCCCGGTTTATTATAAGAAACTCTTT	CALWEPPVYYKKLF	TRGV9	.	TRGJ2	14	-1	-1	23
566	0.0067295231074702465	TGTGCCTTGTGGGAGGTGAATTATTATAAGAAACTCTTT	CALWEVNYYKKLF	TRGV9	.	TRGJ2	17	-1	-1	17
557	0.006622516556291391	TGTGCTGCGTGGGTGGGGAAACTCTTT	CAAWVGKLF	TRGV10	.	TRGJ1	12	-1	-1	17
521	0.006194490351575968	TGTGCCTTGTGGGAGCCCCAGCGGCTCTTT	CALWEPQRLF	TRGV9	.	TRGJ2	14	-1	-1	24
496	0.005897249931634704	TGTGCTGCGTGGGATTCGGAGAAACTCTTT	CAAWDSEKLF	TRGV10	.	TRGJ1	15	-1	-1	19
477	0.005671347212479342	TGTGCCTTGTGGGCTTCCCGTCTTTATTATAAGAAACTCTTT	CALWASRLYYKKLF	TRGV9	.	TRGJ2	12	-1	-1	23
469	0.005576230278098137	TGTGCCTTGTGGGAGTCGCCGGAGTTGGGCAAAAAAATCAAGGTATTT	CALWESPELGKKIKVF	TRGV9	.	TRGJP	14	-1	-1	21
462	0.005493002960514582	TGTACCCAACTCTTT	CTQLF	TRGV9	.	TRGJ1	5	-1	-1	7
460	0.005469223726919281	TGTGCCTTGTGGGAGGTGCGCGAGTTGGGCAAAAAAATCAAGGTATTT	CALWEVRELGKKIKVF	TRGV9	.	TRGJP	18	-1	-1	21
459	0.005457334110121631	TGTGCCTTGTGGGAGGTGCTCTCTGGGAAACTCTTT	CALWEVLSGKLF	TRGV9	.	TRGJ1	18	-1	-1	26
451	0.0053622171757404255	TGTGCCTTGTGGGAAGCAGGGAAGTTGGGCAAAAAAATCAAGGTATTT	CALWEAGKLGKKIKVF	TRGV9	.	TRGJP	13	-1	-1	22
444	0.0052789898581568715	TGTGCTGCCACCGCGGTCCGGAAACTCTTT	CAATAVRKLF	TRGV10	.	TRGJ1	7	-1	-1	20
439	0.005219541774168618	TGTGCCTTGTGGGAGGTGCGGTCGCGAAAACTCTTT	CALWEVRSRKLF	TRGV9	.	TRGJ1	18	-1	-1	27
434	0.005160093690180365	TGTGCCTTGTGGGAGGTGGGTCTCTTT	CALWEVGLF	TRGV9	.	TRGJ1	17	-1	-1	21
434	0.005160093690180365	TGTGCCTTGTGGGAGGGCCCTAGGGGGAAACTCTTT	CALWEGPRGKLF	TRGV9	.	TRGJ2	20	-1	-1	26
433	0.005148204073382715	TGTGCCTTCACTAAACTCTTT	CAFTKLF	TRGV9	.	TRGJ2	7	-1	-1	12
432	0.005136314456585064	TGTGCCTTTCCCAAGATATTT	CAFPKIF	TRGV9	.	TRGJP1	7	-1	-1	11
421	0.005005528671810908	TGTGCCTTGTGGGAGAAACGGCAAGAGTTGGGCAAAAAAATCAAGGTATTT	CALWEKRQELGKKIKVF	TRGV9	.	TRGJP	14	-1	-1	19
413	0.004910411737429702	TGTGCCTTGTGGGAGCTCATTACGGTGGGCAAAAAAATCAAGGTATTT	CALWELITVGKKIKVF	TRGV9	.	TRGJP	14	-1	-1	25
388	0.0046131713174884376	TGTGCCTTGTGGGAGAAGAAACTCTTT	CALWEKKLF	TRGV9	.	TRGJ1	14	-1	-1	15
387	0.004601281700690787	TGTGCTGCGTGGGATTATACCACTGGTTGGTTCAAGATATTT	CAAWDYTTGWFKIF	TRGV10	.	TRGJP1	16	-1	-1	8
383	0.0045537232335001844	TGTGCCTTGTGGGAGGTGCAACGTAGTGATTGGATCAAGACGTTT	CALWEVQRSDWIKTF	TRGV9	.	TRGJP2	19	-1	-1	22
382	0.004541833616702534	TGTGCCTTGTGGGAGGTTGGGACCACTGGTTGGTTCAAGATATTT	CALWEVGTTGWFKIF	TRGV9	.	TRGJP1	16	-1	-1	21
374	0.004446716682321329	TGTGCCTTGTGGTGGGATTATAAGAAACTCTTT	CALWWDYKKLF	TRGV9	.	TRGJ2	11	-1	-1	16
370	0.004399158215130726	TGTGCCTTGGTTTATTATAAGAAACTCTTT	CALVYYKKLF	TRGV9	.	TRGJ2	8	-1	-1	11
365	0.004339710131142473	TGTGCCTTGTGGGAGCCCAAACTCTTT	CALWEPKLF	TRGV9	.	TRGJ1	14	-1	-1	18
363	0.004315930897547172	TGTGCTGCGTGGGATTCAGTTTTCGTTTTTAGTGATTGGATCAAGACGTTT	CAAWDSVFVFSDWIKTF	TRGV10	.	TRGJP2	15	-1	-1	29
361	0.004292151663951871	TGTGCCTTGTGGGAGGTGAGGAGGAAGAAGAAACTCTTT	CALWEVRRKKKLF	TRGV9	.	TRGJ1	17	-1	-1	27
359	0.004268372430356569	TGTGCCTTGTGGGAGGCGAATTATTATAAGAAACTCTTT	CALWEANYYKKLF	TRGV9	.	TRGJ1	15	-1	-1	16
359	0.004268372430356569	TGTGCCTTGTGGGGGCGGAAGAAACTCTTT	CALWGRKKLF	TRGV9	.	TRGJ1	12	-1	-1	18
358	0.004256482813558919	TGTGCCTTGTGGGGGGAGTATAAGAAACTCTTT	CALWGEYKKLF	TRGV9	.	TRGJ2	15	-1	-1	18
353	0.004197034729570666	TGTGCCTTGTTGGATTATAAGAAACTCTTT	CALLDYKKLF	TRGV9	.	TRGJ1	13	-1	-1	13
350	0.004161365879177714	CCTAGATATAAGAAACTCTTT	PRYKKLF	TRGV9	.	TRGJ2	-1	-1	-1	6
348	0.004137586645582413	TGTGCCTTGTGGGAGGTGTTGTATAAGAAACTCTTT	CALWEVLYKKLF	TRGV9	.	TRGJ2	17	-1	-1	21
347	0.004125697028784762	TGTGCCTTGTGGGAGGTGCTGGATTATAAGAAACTCTTT	CALWEVLDYKKLF	TRGV9	.	TRGJ2	18	-1	-1	22
347	0.004125697028784762	TGTGCCTTGTGGGAGGTGGGCAAGAAACTCTTT	CALWEVGKKLF	TRGV9	.	TRGJ2	17	-1	-1	21
346	0.004113807411987112	TGTGCCTTGTGGTTGAGGGGTTATTATAAGAAACTCTTT	CALWLRGYYKKLF	TRGV9	.	TRGJ2	11	-1	-1	20
346	0.004113807411987112	TGTGCCTTGTGGGAGGTGCGTTATAAGAAACTCTTT	CALWEVRYKKLF	TRGV9	.	TRGJ2	18	-1	-1	20
344	0.004090028178391811	TGTGCCTTGTGGGAGGTGCGGAATAAGAAACTCTTT	CALWEVRNKKLF	TRGV9	.	TRGJ1	18	-1	-1	22
343	0.0040781385615941594	TGTGCCCGCCCTCCTAATTATTATAAGAAACTCTTT	CARPPNYYKKLF	TRGV9	.	TRGJ1	5	-1	-1	15
342	0.004066248944796509	TGTGCCTTGTGGGCGTATTATAAGAAACTCTTT	CALWAYYKKLF	TRGV9	.	TRGJ1	12	-1	-1	15
340	0.004042469711201208	TGTGCCTTGTGGGAGGTGCACTATTATAAGAAACTCTTT	CALWEVHYYKKLF	TRGV9	.	TRGJ2	20	-1	-1	21
340	0.004042469711201208	TGTGCCACCTGGGACGGGTATAAGAAACTCTTT	CATWDGYKKLF	TRGV3	.	TRGJ2	17	-1	-1	18
339	0.004030580094403558	TGTGCCTTGTGGGAGGTGCAAGGCTATTATAAGAAACTCTTT	CALWEVQGYYKKLF	TRGV9	.	TRGJ2	19	-1	-1	24
327	0.00388790469283175	TGTGCCTTGTGGGAGGTGCTGGGGTTTTGGTATAAGAAACTCTTT	CALWEVLGFWYKKLF	TRGV9	.	TRGJ2	18	-1	-1	30
323	0.0038403462256411474	TGTGCCTTGTGGGAGGTCCTACATAAGAAACTCTTT	CALWEVLHKKLF	TRGV9	.	TRGJ1	16	-1	-1	22
320	0.0038046773752481956	TGTGCCTTGTGGGAGGGTTATTATAAGAAACTCTTT	CALWEGYYKKLF	TRGV9	.	TRGJ1	15	-1	-1	17
316	0.0037571189080575934	TGTGCCTTGTGGGACCCACCGAATTATTATAAGAAACTCTTT	CALWDPPNYYKKLF	TRGV9	.	TRGJ1	13	-1	-1	19
316	0.0037571189080575934	TGTGCCTTGTGGGAATGTAGTTATAAGAAACTCTTT	CALWECSYKKLF	TRGV9	.	TRGJ1	13	-1	-1	12
316	0.0037571189080575934	TGTGCTGCGTGGGAACTCTTT	CAAWELF	TRGV10	.	TRGJ1	13	-1	-1	13
315	0.003745229291259943	TGTGCTGCGTTAGGTCTCTTT	CAALGLF	TRGV10	.	TRGJ2	9	-1	-1	15
311	0.0036976708240693402	TGTGCCTTGTGGGAGGTGCGGAATTATAAGAAACTCTTT	CALWEVRNYKKLF	TRGV9	.	TRGJ2	18	-1	-1	22
309	0.003673891590474039	TGTGCCTTGTGGGAGGTGTCGGATTATTATAAGAAACTCTTT	CALWEVSDYYKKLF	TRGV9	.	TRGJ2	17	-1	-1	18
309	0.003673891590474039	TGTGCTGCGTGGGATTATAATAAGAAACTCTTT	CAAWDYNKKLF	TRGV10	.	TRGJ2	16	-1	-1	13
308	0.0036620019736763884	TGTGCCTTGTGGGAGGTGCAATATTATAAGAAACTCTTT	CALWEVQYYKKLF	TRGV9	.	TRGJ2	19	-1	-1	21
308	0.0036620019736763884	TGTGCCTTGTGGGAGGTATATTATAAGAAACTCTTT	CALWEVYYKKLF	TRGV9	.	TRGJ1	16	-1	-1	18
302	0.003590664272890485	TGTGCCTTGTGGGAGCCTTGGGGGAGTTATTATAAGAAACTCTTT	CALWEPWGSYYKKLF	TRGV9	.	TRGJ2	14	-1	-1	23
300	0.0035668850392951835	TGTGCCTTGTGGGAGGTGCTGGAGAATTATTATAAGAAACTCTTT	CALWEVLENYYKKLF	TRGV9	.	TRGJ1	18	-1	-1	23
297	0.0035312161889022317	TGTGCCTTGTGGGAACGGTTCAAGATATTT	CALWERFKIF	TRGV9	.	TRGJP1	13	-1	-1	16
296	0.003519326572104581	TGTGCCACCTGGGATAAGAAACTCTTT	CATWDKKLF	TRGV8	.	TRGJ1	15	-1	-1	13
295	0.0035074369553069304	TGTGCCGCCCTTAGGAAACTCTTT	CAALRKLF	TRGV4	.	TRGJ1	8	-1	-1	11
294	0.00349554733850928	TGTGCCTTGTGGGAGGTGCAAGGAGTACGGATTAAGAAACTCTTT	CALWEVQGVRIKKLF	TRGV9	.	TRGJ2	19	-1	-1	32
291	0.003459878488116328	TGTGCTGCGTGGGATAGGGTCAATAAGAAACTCTTT	CAAWDRVNKKLF	TRGV10	.	TRGJ1	14	-1	-1	22
290	0.0034479888713186773	TGTGCCTTGTGGGGCGATTATTATAAGAAACTCTTT	CALWGDYYKKLF	TRGV9	.	TRGJ1	12	-1	-1	16
290	0.0034479888713186773	TGTGCTGCGTGGCCCACGAAACTCTTT	CAAWPTKLF	TRGV10	.	TRGJ1	11	-1	-1	17
289	0.003436099254521027	TGTGCCTTGTGGGAGGTGTATTATTATAAGAAACTCTTT	CALWEVYYYKKLF	TRGV9	.	TRGJ1	17	-1	-1	19
289	0.003436099254521027	TGTGCCTTGTGGGAGGTTTATTATAAGAAACTCTTT	CALWEVYYKKLF	TRGV9	.	TRGJ2	16	-1	-1	17
286	0.003400430404128075	TGTGCCCCAGAGATTTCCCCTGCGGCCAATTATTATAAGAAACTCTTT	CAPEISPAANYYKKLF	TRGV9	.	TRGJ1	5	-1	-1	27
286	0.003400430404128075	TGTGCTGCGTGGGATAGGATTGTGTGGAATCGGAGGAAACTCTTT	CAAWDRIVWNRRKLF	TRGV10	.	TRGJ1	14	-1	-1	35
285	0.003388540787330424	TGTGCCTGCGGGGAGTCCCTTTATTATAAGAAACTCTTT	CACGESLYYKKLF	TRGV9	.	TRGJ2	6	-1	-1	20
282	0.0033528719369374724	TGTGCCTTCCCAGCCAATAGGGTGGATTATTATAAGAAACTCTTT	CAFPANRVDYYKKLF	TRGV9	.	TRGJ2	7	-1	-1	25
279	0.0033172030865445206	TGTGCCTTGTGTCTGAATTATTATAAGAAACTCTTT	CALCLNYYKKLF	TRGV9	.	TRGJ1	10	-1	-1	14
278	0.00330531346974687	TGTGCTGCGTGGGATCCGAACCGGTCGGAGAAACTCTTT	CAAWDPNRSEKLF	TRGV10	.	TRGJ1	14	-1	-1	28
274	0.0032577550025562675	TGTGCCTTGTGGGAGATCCTTTATTATAAGAAACTCTTT	CALWEILYYKKLF	TRGV9	.	TRGJ2	14	-1	-1	20
273	0.003245865385758617	TGTGCCTTGTGGGACTCCTTTTCCTATTATAAGAAACTCTTT	CALWDSFSYYKKLF	TRGV9	.	TRGJ1	13	-1	-1	24
267	0.0031745276849727134	TGTGCCTTGTGGGAGGTCCCTAATTATTATAAGAAACTCTTT	CALWEVPNYYKKLF	TRGV9	.	TRGJ2	16	-1	-1	21
266	0.0031626380681750626	TGTGCTGCGTGGGACATCAAGAAACTCTTT	CAAWDIKKLF	TRGV10	.	TRGJ2	13	-1	-1	18
265	0.003150748451377412	TGTGCCTTGTGGGAGGTGCCTTTTTATTATAAGAAACTCTTT	CALWEVPFYYKKLF	TRGV9	.	TRGJ2	18	-1	-1	23
254	0.0030199626666032554	TGTGCTGCGTGGGATCAGAAACTCTTT	CAAWDQKLF	TRGV10	.	TRGJ1	14	-1	-1	13
253	0.003008073049805605	TGTGCCTTGTGGGAGCTGTATTATTATAAGAAACTCTTT	CALWELYYYKKLF	TRGV9	.	TRGJ1	17	-1	-1	19
253	0.003008073049805605	TGTGCTGCGTGGGATTATTATAAGAAACTCTTT	CAAWDYYKKLF	TRGV10	.	TRGJ2	16	-1	-1	13
250	0.0029724041994126527	TGTGCTGCGTGGGTCGGTCGGGGGAGGAAGAAACTCTTT	CAAWVGRGRKKLF	TRGV10	.	TRGJ1	12	-1	-1	27
249	0.0029605145826150023	TGTGCCTTGTGGAACAATAAGAAACTCTTT	CALWNNKKLF	TRGV9	.	TRGJ2	11	-1	-1	16
248	0.002948624965817352	TGTGCCTTGTGGGAGGCTAATTATTATAAGAAACTCTTT	CALWEANYYKKLF	TRGV9	.	TRGJ2	15	-1	-1	18
248	0.002948624965817352	TGTGCCTTGTGGGAGGCCCCCTATTATAAGAAACTCTTT	CALWEAPYYKKLF	TRGV9	.	TRGJ1	15	-1	-1	21
243	0.0028891768818290987	TGTGCCTTGTGGGAGGTAGAGTTGGGCAAAAAAATCAAGGTATTT	CALWEVELGKKIKVF	TRGV9	.	TRGJP	16	-1	-1	17
243	0.0028891768818290987	TGTGCTGCGTGGGACCTATTCAAGAAACTCTTT	CAAWDLFKKLF	TRGV10	.	TRGJ2	13	-1	-1	21
241	0.0028653976482337974	TGTGCTGCGTGGGACCCTCCCCATAAGAAACTCTTT	CAAWDPPHKKLF	TRGV10	.	TRGJ2	13	-1	-1	22
240	0.002853508031436147	TGTGCCTTGTGGGGGAATTATTATAAGAAACTCTTT	CALWGNYYKKLF	TRGV9	.	TRGJ1	12	-1	-1	14
238	0.0028297287978408456	TGTGCTGCGTGGGATTACGAGAAACTCTTT	CAAWDYEKLF	TRGV10	.	TRGJ1	18	-1	-1	13
237	0.002817839181043195	TGTGCTGCGTGGGGGGTTAGGGATAAGAAACTCTTT	CAAWGVRDKKLF	TRGV10	.	TRGJ2	12	-1	-1	22
236	0.0028059495642455442	TGTGCCGCAACGCGAAAACTCTTT	CAATRKLF	TRGV9	.	TRGJ1	5	-1	-1	15
230	0.0027346118634596407	TGTGCCTTGTGGGATCGAACCCAAGAGTTGGGCAAAAAAATCAAGGTATTT	CALWDRTQELGKKIKVF	TRGV9	.	TRGJP	13	-1	-1	21
230	0.0027346118634596407	TGTGCTGCGTGGGATTACTCGAAGAAACTCTTT	CAAWDYSKKLF	TRGV10	.	TRGJ1	17	-1	-1	21
226	0.0026870533962690384	TGTGCCTTGTGGGAGGTGCAGGAGGAGGTAAATTATTATAAGAAACTCTTT	CALWEVQEEVNYYKKLF	TRGV9	.	TRGJ1	19	-1	-1	30
225	0.0026751637794713875	TGTGCTGCGTGGGATCCCTTGGGCGGTTATAAGAAACTCTTT	CAAWDPLGGYKKLF	TRGV10	.	TRGJ2	14	-1	-1	26
222	0.0026394949290784358	TGTGCCTTGTGGGAGGGTGGGGAACTCTTT	CALWEGGELF	TRGV9	.	TRGJ1	15	-1	-1	22
219	0.002603826078685484	TGTGCTGCCGGCTTTGATTGGATCAAGACGTTT	CAAGFDWIKTF	TRGV10	.	TRGJP2	7	-1	-1	14
218	0.0025919364618878335	TGTGCTGCGCTTGCGTATAAGAAACTCTTT	CAALAYKKLF	TRGV10	.	TRGJ2	8	-1	-1	15
217	0.0025800468450901826	TGTGCTGCGTGGGATTATTGT	CAAWDYC	TRGV10	.	TRGJP1	16	-1	-1	15
216	0.002568157228292532	TGTGCTGCGTGGGATTGGGATTATAAGAAACTCTTT	CAAWDWDYKKLF	TRGV10	.	TRGJ1	15	-1	-1	19
215	0.0025562676114948817	TGTGCCGCCTGGTATAAGAAACTCTTT	CAAWYKKLF	TRGV10	.	TRGJ1	14	-1	-1	12
212	0.0025205987611019295	TGTGCCTTGTGGGAGGTGCCCGCCGGCCCCAAGAGCGAATTTTATTATAAGAAACTCTTT	CALWEVPAGPKSEFYYKKLF	TRGV9	.	TRGJ1	18	-1	-1	41
212	0.0025205987611019295	TGTGCTGCGTGGGACCCCGATAAGAAACTCTTT	CAAWDPDKKLF	TRGV10	.	TRGJ1	13	-1	-1	19
211	0.002508709144304279	TGTGCCTTGTGGGGGAGGTTCAAGATATTT	CALWGRFKIF	TRGV9	.	TRGJP1	12	-1	-1	16
210	0.0024968195275066286	TGTGCTGCGTGGGATAATAAGAAACTCTTT	CAAWDNKKLF	TRGV10	.	TRGJ1	14	-1	-1	13
208	0.0024730402939113273	TGTGCTGCGTGGGATTATAAGCATCGCGCGTTCAAGATATTT	CAAWDYKHRAFKIF	TRGV10	.	TRGJP1	16	-1	-1	29
207	0.002461150677113677	TGTGCCTTGTGGGGGGGGGCGAATTATTATAAGAAACTCTTT	CALWGGANYYKKLF	TRGV9	.	TRGJ1	15	-1	-1	19
206	0.002449261060316026	TGTGCTGCGTGCCTCATCGGTGATTATAAGAAACTCTTT	CAACLIGDYKKLF	TRGV10	.	TRGJ1	10	-1	-1	22
204	0.0024254818267207246	TGTGCTGCGTGGGATCCCCGGTCCGGTTATAAGAAACTCTTT	CAAWDPRSGYKKLF	TRGV10	.	TRGJ1	14	-1	-1	26
200	0.0023779233595301224	TGTGCTGCGTGGAAGGAATCTGGTTGGTTCAAGATATTT	CAAWKESGWFKIF	TRGV10	.	TRGJP1	11	-1	-1	19
199	0.002366033742732472	TGTGCCTTGTGGGAGGCACAGGGGAGTGGGAAACTCTTT	CALWEAQGSGKLF	TRGV9	.	TRGJ2	15	-1	-1	29
198	0.002354144125934821	TGTGCCACCTTTACTCGATTCTATTATAAGAAACTCTTT	CATFTRFYYKKLF	TRGV4	.	TRGJ1	9	-1	-1	14
195	0.0023184752755418692	TGTGCTGCAACGGGTTATTATAAGAAACTCTTT	CAATGYYKKLF	TRGV10	.	TRGJ2	7	-1	-1	14
190	0.002259027191553616	TGTGCCACCTGGAAACTCTTT	CATWKLF	TRGV2	.	TRGJ1	11	-1	-1	11
187	0.0022233583411606643	TGTGCTGCGTGGGATTACGATTATAAGAAACTCTTT	CAAWDYDYKKLF	TRGV10	.	TRGJ1	18	-1	-1	19
186	0.002211468724363014	TGTGCCTTGTGGGAAGCCGGCTGGATCAAGACGTTT	CALWEAGWIKTF	TRGV9	.	TRGJP2	13	-1	-1	21
186	0.002211468724363014	TGTGCCTTGTGGGATTATGAGAAACTCTTT	CALWDYEKLF	TRGV9	.	TRGJ2	13	-1	-1	13
185	0.002199579107565363	TGTGCTGCTCTCGCCCAGGATTATTATAAGAAACTCTTT	CAALAQDYYKKLF	TRGV10	.	TRGJ1	7	-1	-1	19
184	0.0021876894907677125	TGTGCCTTGTGGGAGGGATTCCTAAATGGTTGGTTCAAGATATTT	CALWEGFLNGWFKIF	TRGV9	.	TRGJP1	15	-1	-1	26
181	0.0021520206403747607	TGTGCCTTGTGGGAGGTAGTGACCCGGGTGGGGTATAAGAAACTCTTT	CALWEVVTRVGYKKLF	TRGV9	.	TRGJ1	16	-1	-1	33
181	0.0021520206403747607	TGTGCTGCGCATTTCAGGGCATCTTATAAGAAACTCTTT	CAAHFRASYKKLF	TRGV10	.	TRGJ1	8	-1	-1	23
180	0.0021401310235771103	TGTGCCTTGTGGGAGGTTACCTATAAGAAACTCTTT	CALWEVTYKKLF	TRGV9	.	TRGJ1	16	-1	-1	21
180	0.0021401310235771103	TGTGCTGCGTGGGATAGGGGCAGGCTCTTT	CAAWDRGRLF	TRGV10	.	TRGJ1	14	-1	-1	24
179	0.0021282414067794594	TGTGCCACCTGGGATGAGAAACTCTTT	CATWDEKLF	TRGV4	.	TRGJ1	15	-1	-1	13
178	0.002116351789981809	TGTGCTGCGTGGGATTTATTTAGCTCTAAGAAACTCTTT	CAAWDLFSSKKLF	TRGV10	.	TRGJ1	15	-1	-1	26
175	0.002080682939588857	TGTGCCTTGTGGGAGGTGCTTTATTATAAGAAACTCTTT	CALWEVLYYKKLF	TRGV9	.	TRGJ1	18	-1	-1	20
175	0.002080682939588857	TGTGCTGCGACAATAGGGGATTATAAGAAACTCTTT	CAATIGDYKKLF	TRGV10	.	TRGJ1	8	-1	-1	19
172	0.0020450140891959054	TGTGCCACCTGGGTCCGTTATTATAAGAAACTCTTT	CATWVRYYKKLF	TRGV8	.	TRGJ2	12	-1	-1	17
172	0.0020450140891959054	TGTGCTGGTTATTATAAGAAACTCTTT	CAGYYKKLF	TRGV10	.	TRGJ1	6	-1	-1	8
171	0.0020331244723982545	TGTGCTGCGTGGGACCCCGACACTGGTTGGTTCAAGATATTT	CAAWDPDTGWFKIF	TRGV10	.	TRGJP1	13	-1	-1	20
171	0.0020331244723982545	TGTGCCACCTGGGATTATAAGAAACTCTTT	CATWDYKKLF	TRGV4	.	TRGJ2	14	-1	-1	13
170	0.002021234855600604	TGTGCCACCTGGGATAGTAATCAGCCCGGTTATAAGAAACTCTTT	CATWDSNQPGYKKLF	TRGV8	.	TRGJ1	16	-1	-1	29
170	0.002021234855600604	TGTGCTGCGTGGGGCGATTATTATAAGAAACTCTTT	CAAWGDYYKKLF	TRGV10	.	TRGJ1	12	-1	-1	16
169	0.0020093452388029536	TGTGCCTTGTGGGGTGATAAGAAACTCTTT	CALWGDKKLF	TRGV9	.	TRGJ2	12	-1	-1	16
168	0.0019974556220053027	TGTGCTGCGTGGGTAGGTAGTAGTGATTGGATCAAGACGTTT	CAAWVGSSDWIKTF	TRGV10	.	TRGJP2	12	-1	-1	17
168	0.0019974556220053027	TGTGCCACCTGGGACGGGCCGAATTATTATAAGAAACTCTTT	CATWDGPNYYKKLF	TRGV2	.	TRGJ2	19	-1	-1	19
166	0.0019736763884100014	TGTGCTGCGACCGGATTAAGGCCCCATACCACTGGTTGGTTCAAGATATTT	CAATGLRPHTTGWFKIF	TRGV10	.	TRGJP1	8	-1	-1	25
166	0.0019736763884100014	TGTGCTGCGTGGGATTCGAATTATTATAAGAAACTCTTT	CAAWDSNYYKKLF	TRGV10	.	TRGJ1	20	-1	-1	13
165	0.001961786771612351	TGTGCCACCTGGGACATTTCGAATTATTATAAGAAACTCTTT	CATWDISNYYKKLF	TRGV3	.	TRGJ1	15	-1	-1	17
165	0.001961786771612351	TGTGCCTTGTGGGAAGTTAAGAAACTCTTT	CALWEVKKLF	TRGV9	.	TRGJ1	16	-1	-1	17
164	0.0019498971548147003	TGTGCTGCGTGGGAGATGAATTATTATAAGAAACTCTTT	CAAWEMNYYKKLF	TRGV10	.	TRGJ1	13	-1	-1	17
164	0.0019498971548147003	TGTGCCTTAGATTATAAGAAACTCTTT	CALDYKKLF	TRGV9	.	TRGJ1	7	-1	-1	10
162	0.0019261179212193991	TGTGCTGCGTGCCCCTCTTATTATAAGAAACTCTTT	CAACPSYYKKLF	TRGV10	.	TRGJ1	10	-1	-1	17
161	0.0019142283044217485	TGTGCCTTGTGGGAGGTCCATTATTATAAGAAACTCTTT	CALWEVHYYKKLF	TRGV9	.	TRGJ1	19	-1	-1	19
159	0.0018904490708264473	TGTGCTGCGTGGGATTATGTGTATTATAAGAAACTCTTT	CAAWDYVYYKKLF	TRGV10	.	TRGJ2	19	-1	-1	21
158	0.0018785594540287967	TGTGCTGCGTGGGGCTGTAGTGATTGGATCAAGACGTTT	CAAWGCSDWIKTF	TRGV10	.	TRGJP2	12	-1	-1	16
157	0.001866669837231146	TGTGCCTTGTGGGAGGTGCAAAGATATTATAAGAAACTCTTT	CALWEVQRYYKKLF	TRGV9	.	TRGJ1	19	-1	-1	24
157	0.001866669837231146	TGTGCCTCCTTAAAGAAACTCTTT	CASLKKLF	TRGV9	.	TRGJ1	6	-1	-1	9
156	0.0018547802204334953	TGTGCCACCTGGGACAGGCAAGACTATAAGAAACTCTTT	CATWDRQDYKKLF	TRGV7	.	TRGJ2	18	-1	-1	24
156	0.0018547802204334953	TGTGCCTTGAAGAAACTCTTT	CALKKLF	TRGV9	.	TRGJ1	8	-1	-1	9
155	0.0018428906036358449	TGTGCTGCGTGGGATTATGGTAGTGATTGGATCAAGACGTTT	CAAWDYGSDWIKTF	TRGV10	.	TRGJP2	16	-1	-1	15
154	0.0018310009868381942	TGTGCTGCGTGGGGCTCAGGTTATTATAAGAAACTCTTT	CAAWGSGYYKKLF	TRGV10	.	TRGJ2	12	-1	-1	20
154	0.0018310009868381942	TGTGCTGCGTGGGATAATTATAAGAAACTCTTT	CAAWDNYKKLF	TRGV10	.	TRGJ2	14	-1	-1	13
154	0.0018310009868381942	TGTGCCACCTGGGATGGCCATAAGAAACTCTTT	CATWDGHKKLF	TRGV4	.	TRGJ2	16	-1	-1	19
153	0.0018191113700405436	TGTGCCTTGTGGGGATATTATAAGAAACTCTTT	CALWGYYKKLF	TRGV9	.	TRGJ1	12	-1	-1	15
152	0.0018072217532428929	TGTGCTGCGTGGGACGGGGATTATTATAAGAAACTCTTT	CAAWDGDYYKKLF	TRGV10	.	TRGJ1	13	-1	-1	19
151	0.0017953321364452424	TGTGCTGCGTGGGATTGGGGGCATTATTATAAGAAACTCTTT	CAAWDWGHYYKKLF	TRGV10	.	TRGJ2	15	-1	-1	22
151	0.0017953321364452424	TGTGCCTTGTGGGAGTCGAATTATTATAAGAAACTCTTT	CALWESNYYKKLF	TRGV9	.	TRGJ1	14	-1	-1	15
151	0.0017953321364452424	TGTGCCTTGTGGGAGGATTATTATAAGAAACTCTTT	CALWEDYYKKLF	TRGV9	.	TRGJ1	15	-1	-1	16
150	0.0017834425196475918	TGTGCTGCGTGGGATTATTCCGATTATAAGAAACTCTTT	CAAWDYSDYKKLF	TRGV10	.	TRGJ1	16	-1	-1	22
149	0.001771552902849941	TGTGCCTTGTGGGAGGGAAATTCTCTTAGAGACCCTTATTATAAGAAACTCTTT	CALWEGNSLRDPYYKKLF	TRGV9	.	TRGJ1	15	-1	-1	35
149	0.001771552902849941	TGTGCTGCGTGGGATTATGCGGGGTTTTATTATAAGAAACTCTTT	CAAWDYAGFYYKKLF	TRGV10	.	TRGJ1	16	-1	-1	26
149	0.001771552902849941	TGTGCCTTGTGGGAGGTTCGGAACTATTATAAGAAACTCTTT	CALWEVRNYYKKLF	TRGV9	.	TRGJ2	16	-1	-1	16
149	0.001771552902849941	TGTGCTGCGTGGGTCGATTATTATAAGAAACTCTTT	CAAWVDYYKKLF	TRGV10	.	TRGJ1	12	-1	-1	13
148	0.0017596632860522904	TGTGCTGCTCACTATTATAAGAAACTCTTT	CAAHYYKKLF	TRGV10	.	TRGJ1	7	-1	-1	12
147	0.00174777366925464	TGTGCTGCGTGGGTCATTTATTATAAGAAACTCTTT	CAAWVIYYKKLF	TRGV10	.	TRGJ1	12	-1	-1	17
145	0.0017239944356593386	TGTGCTGCGTGGGAAAATACCACTGGTTGGTTCAAGATATTT	CAAWENTTGWFKIF	TRGV10	.	TRGJP1	13	-1	-1	16
144	0.0017121048188616882	TGTGCTGCGTGGGATTACTCCATTTATTATAAGAAACTCTTT	CAAWDYSIYYKKLF	TRGV10	.	TRGJ1	17	-1	-1	23
144	0.0017121048188616882	TGTGCTGCGTGGGATAAGCCGAATTATTATAAGAAACTCTTT	CAAWDKPNYYKKLF	TRGV10	.	TRGJ2	14	-1	-1	13
142	0.0016883255852663869	TGTGCCACCTGGGACGGGCCGGTGTATAAGAAACTCTTT	CATWDGPVYKKLF	TRGV2	.	TRGJ1	22	-1	-1	24
142	0.0016883255852663869	TGTGCCTTGTGGGAACGCCTAAAGAAACTCTTT	CALWERLKKLF	TRGV9	.	TRGJ1	13	-1	-1	21
141	0.0016764359684687362	TGTGCTGCGTGGGGCCTGAATTATTATAAGAAACTCTTT	CAAWGLNYYKKLF	TRGV10	.	TRGJ2	12	-1	-1	17
141	0.0016764359684687362	TGTGCTGCGTGGGATTCTCCTTATTATAAGAAACTCTTT	CAAWDSPYYKKLF	TRGV10	.	TRGJ2	15	-1	-1	20
138	0.0016407671180757844	TGTGCCACCTGGGACTCAGGACTCTTT	CATWDSGLF	TRGV2	.	TRGJ1	14	-1	-1	20
137	0.0016288775012781337	TGTGCCACCCGAGGGCTCTTT	CATRGLF	TRGV2	.	TRGJ2	8	-1	-1	15
135	0.0016050982676828326	TGTGCTGCGTGGGATTCGCTGGGTACCACTGGTTGGTTCAAGATATTT	CAAWDSLGTTGWFKIF	TRGV10	.	TRGJP1	15	-1	-1	23
135	0.0016050982676828326	TGTGCTGCGTGGGAGGGCATTTATTATAAGAAACTCTTT	CAAWEGIYYKKLF	TRGV10	.	TRGJ2	13	-1	-1	20
135	0.0016050982676828326	TGTGCTGCGTGGGCCGCCGGGAAACTCTTT	CAAWAAGKLF	TRGV10	.	TRGJ1	12	-1	-1	20
135	0.0016050982676828326	TGTGCCACCTGGGACCTGGAACTCTTT	CATWDLELF	TRGV7	.	TRGJ1	14	-1	-1	19
134	0.001593208650885182	TGTGCTGCGTGGGTTGGTTCCATTTATTATAAGAAACTCTTT	CAAWVGSIYYKKLF	TRGV10	.	TRGJ1	12	-1	-1	17
134	0.001593208650885182	TGTGCCACCTGGGGTGAGGAACTCTTT	CATWGEELF	TRGV2	.	TRGJ1	12	-1	-1	16
133	0.0015813190340875313	TGTGCCTTGTGGGAGATACTAAATTATAAGAAACTCTTT	CALWEILNYKKLF	TRGV9	.	TRGJ1	14	-1	-1	22
132	0.0015694294172898808	TGTGCCTTGTGGGAGGTGCTATATTATAAGAAACTCTTT	CALWEVLYYKKLF	TRGV9	.	TRGJ1	18	-1	-1	21
130	0.0015456501836945795	TGTGCTGCGTGGGTCCCCCGGTTCAAGATATTT	CAAWVPRFKIF	TRGV10	.	TRGJP1	12	-1	-1	19
128	0.0015218709500992784	TGTGCCACCTGGGACGGGCCCCGCAACAGTGATTGGATCAAGACGTTT	CATWDGPRNSDWIKTF	TRGV2	.	TRGJP2	20	-1	-1	27
128	0.0015218709500992784	TGTGCTGCGTGGGATTACCCGAAGAATTATTATAAGAAACTCTTT	CAAWDYPKNYYKKLF	TRGV10	.	TRGJ2	17	-1	-1	23
128	0.0015218709500992784	TGTGCCACCTGGGATATTTGGGTTTATTATAAGAAACTCTTT	CATWDIWVYYKKLF	TRGV8	.	TRGJ2	15	-1	-1	23
127	0.0015099813333016277	TGTGCTGCGTGGGATTTGAATTATTATAAGAAACTCTTT	CAAWDLNYYKKLF	TRGV10	.	TRGJ2	15	-1	-1	13
126	0.001498091716503977	TGTGCTGCGTCCGAGAGAGGGGTACCCCTGGGTTGGTTCAAGATATTT	CAASERGVPLGWFKIF	TRGV10	.	TRGJP1	9	-1	-1	22
126	0.001498091716503977	TGTGCCTTGTGGGAGGTGCAGGACCGATATTATTATAAGAAACTCTTT	CALWEVQDRYYYKKLF	TRGV9	.	TRGJ2	19	-1	-1	24
126	0.001498091716503977	TGTGCTGCGTGGGATAGATCTTATTATAAGAAACTCTTT	CAAWDRSYYKKLF	TRGV10	.	TRGJ1	14	-1	-1	20
126	0.001498091716503977	TGTGCTGCGTGGGATGGGACGAAACTCTTT	CAAWDGTKLF	TRGV10	.	TRGJ1	14	-1	-1	20
125	0.0014862020997063264	TGTGCTGCGTGGGATTTTACCACTGGTTGGTTCAAGATATTT	CAAWDFTTGWFKIF	TRGV10	.	TRGJP1	15	-1	-1	17
125	0.0014862020997063264	TGTGTTGCTACTTTTAATGGATATTATAAGAAACTCTTT	CVATFNGYYKKLF	TRGV10	.	TRGJ1	7	-1	-1	21
125	0.0014862020997063264	TGTGCTGCGTGGTATCTTTATTATAAGAAACTCTTT	CAAWYLYYKKLF	TRGV10	.	TRGJ1	14	-1	-1	17
124	0.001474312482908676	TGTGCTGCGTGGGATTATTGGCGCCGCAATTATTATAAGAAACTCTTT	CAAWDYWRRNYYKKLF	TRGV10	.	TRGJ1	16	-1	-1	27
124	0.001474312482908676	TGTGCTGCGTGGTCCTCCCTGAATTATTATAAGAAACTCTTT	CAAWSSLNYYKKLF	TRGV10	.	TRGJ1	11	-1	-1	20
124	0.001474312482908676	TGTGCCACCTGGGACAGGCGGGGTTATAAGAAACTCTTT	CATWDRRGYKKLF	TRGV5	.	TRGJ1	18	-1	-1	23
124	0.001474312482908676	TGTGCTGCGTGGGACTTTTATTATAAGAAACTCTTT	CAAWDFYYKKLF	TRGV10	.	TRGJ1	13	-1	-1	17
123	0.0014624228661110252	TGTGCTGCGTGGGACCCCCAGGATAAGAAACTCTTT	CAAWDPQDKKLF	TRGV10	.	TRGJ1	13	-1	-1	22
122	0.0014505332493133746	TGTGCCTTGTGGGAGGTGCAATTTTGCTTTTATTGCAATTATTATAAGAAACTCTTT	CALWEVQFCFYCNYYKKLF	TRGV9	.	TRGJ1	19	-1	-1	36
120	0.0014267540157180735	TGTGCCACCTGGGATGGCTCTTATTATAAGAAACTCTTT	CATWDGSYYKKLF	TRGV4	.	TRGJ1	16	-1	-1	20
120	0.0014267540157180735	TGTGCCACCTGGGACGCCCACCCGGAGAAACTCTTT	CATWDAHPEKLF	TRGV2	.	TRGJ1	15	-1	-1	25
120	0.0014267540157180735	TGTGCCACCTGGGACGGGCTCGATAAACTCTTT	CATWDGLDKLF	TRGV2	.	TRGJ1	21	-1	-1	24
120	0.0014267540157180735	TGTGCCACCTGGCGTATCCTCTTT	CATWRILF	TRGV4	.	TRGJ1	11	-1	-1	18
120	0.0014267540157180735	TGTGCCACCTCGATACTCTTT	CATSILF	TRGV7	.	TRGJ1	9	-1	-1	11
119	0.0014148643989204228	TGTGCTGCGTGGGATTTAAGTCTTCCGCATGCAGATAAACTCTTT	CAAWDLSLPHADKLF	TRGV10	.	TRGJ1	15	-1	-1	36
119	0.0014148643989204228	TGTGCTGCGTGGGGAAAGAATTATTATAAGAAACTCTTT	CAAWGKNYYKKLF	TRGV10	.	TRGJ2	12	-1	-1	17
119	0.0014148643989204228	TGTGCTGCGTGGGCCCCTTTTTGGTTCAAGATATTT	CAAWAPFWFKIF	TRGV10	.	TRGJP1	12	-1	-1	20
118	0.0014029747821227721	TGTGCTGCGTGGGACTCTAGGAAAGGTAAGAAACTCTTT	CAAWDSRKGKKLF	TRGV10	.	TRGJ1	13	-1	-1	26
116	0.001379195548527471	TGTGCCTGCTGGATTAGGCACGCTGGATGGCCCCCTCCGGGTTATTATAAGAAACTCTTT	CACWIRHAGWPPPGYYKKLF	TRGV11	.	TRGJ1	21	-1	-1	41
116	0.001379195548527471	TGTGCCTTGTGGGAGAATTATTATAAGAAACTCTTT	CALWENYYKKLF	TRGV9	.	TRGJ1	14	-1	-1	14
116	0.001379195548527471	TGTGCCACCTACAAGTATTATAAGAAACTCTTT	CATYKYYKKLF	TRGV7	.	TRGJ1	9	-1	-1	12
115	0.0013673059317298203	TGTGCTGCGTGGGATTATTGCAGGCGGAACGCTCGTCGGAAACTCTTT	CAAWDYCRRNARRKLF	TRGV10	.	TRGJ2	16	-1	-1	38
115	0.0013673059317298203	TGTGCTGCGTGGGATTTAGAGGTAAATTATTATAAGAAACTCTTT	CAAWDLEVNYYKKLF	TRGV10	.	TRGJ1	15	-1	-1	24
115	0.0013673059317298203	TGTGCTGCGTGGGCCTATTATTATAAGAAACTCTTT	CAAWAYYYKKLF	TRGV10	.	TRGJ2	12	-1	-1	16
113	0.0013435266981345192	TGTGCTGCGTGGGATTTAAGTTGGTTCAAGATATTT	CAAWDLSWFKIF	TRGV10	.	TRGJP1	15	-1	-1	19
112	0.0013316370813368685	TGTGCTGCGTGGGATCCCTATCCAAGTTATTATAAGAAACTCTTT	CAAWDPYPSYYKKLF	TRGV10	.	TRGJ1	14	-1	-1	26
111	0.0013197474645392179	TGTGCCACCTGGGATGGGAATTATAAGAAACTCTTT	CATWDGNYKKLF	TRGV4	.	TRGJ1	17	-1	-1	19
109	0.0012959682309439168	TGTGCCACCTGGGACGCTGTTCGGGGCGTGGAACTCTTT	CATWDAVRGVELF	TRGV2	.	TRGJ2	15	-1	-1	31
109	0.0012959682309439168	TGTGCCACCTGGGACGGGCGGGAACTCTTT	CATWDGRELF	TRGV2	.	TRGJ1	18	-1	-1	22
108	0.001284078614146266	TGTGCTGCGTGGGATTTCTCCAAAATTACTTATTATAAGAAACTCTTT	CAAWDFSKITYYKKLF	TRGV10	.	TRGJ1	15	-1	-1	29
106	0.0012602993805509648	TGTGCTGCGTGGGACCCTTCCGGCACTGGTTGGTTCAAGATATTT	CAAWDPSGTGWFKIF	TRGV10	.	TRGJP1	13	-1	-1	23
105	0.0012484097637533143	TGTGCTGCGTGGGATTCTAGATCTTATTATAAGAAACTCTTT	CAAWDSRSYYKKLF	TRGV10	.	TRGJ1	15	-1	-1	23
103	0.001224630530158013	TGTGCTGCGTGGGATTATGGAGTCAGTCCTGGTTGGTTCAAGATATTT	CAAWDYGVSPGWFKIF	TRGV10	.	TRGJP1	16	-1	-1	28
102	0.0012127409133603623	TGTGCCACCTGGGACGGTTATTATAAGAAACTCTTT	CATWDGYYKKLF	TRGV2	.	TRGJ1	16	-1	-1	17
102	0.0012127409133603623	TGTGCTGCGTGGGATTGGATCAAGACGTTT	CAAWDWIKTF	TRGV10	.	TRGJP2	15	-1	-1	12
101	0.0012008512965627118	TGTGCTGCGTGGGATTATAAGGTCTTGGTTCCCCCTTATTATAAGAAACTCTTT	CAAWDYKVLVPPYYKKLF	TRGV10	.	TRGJ1	16	-1	-1	35
101	0.0012008512965627118	TGTGCTGCGTGGGATTGTATTAAGAAACTCTTT	CAAWDCIKKLF	TRGV10	.	TRGJ1	15	-1	-1	20
101	0.0012008512965627118	TGTGCTGCGTGGGATTATTGTAAGAAACTCTTT	CAAWDYCKKLF	TRGV10	.	TRGJ1	16	-1	-1	13
101	0.0012008512965627118	TGTGCCAGCCACGGAGAGAAACTCTTT	CASHGEKLF	TRGV2	.	TRGJ1	6	-1	-1	16
100	0.0011889616797650612	TGTGCCACCTGGGATGGTTATTATAAGAAACTCTTT	CATWDGYYKKLF	TRGV4	.	TRGJ1	16	-1	-1	17
100	0.0011889616797650612	TGTGCCACCTGGGACGGGCCGGTCAAGACGTTT	CATWDGPVKTF	TRGV2	.	TRGJP2	23	-1	-1	22
100	0.0011889616797650612	TGTGCCACCTGGGACCCCGAGAAACTCTTT	CATWDPEKLF	TRGV3	.	TRGJ1	14	-1	-1	19
99	0.0011770720629674105	TGTGCTGCGTGGTTTTATACCACTGGTTGGTTCAAGATATTT	CAAWFYTTGWFKIF	TRGV10	.	TRGJP1	11	-1	-1	8
99	0.0011770720629674105	TGTGCCACCCAACGAATCGGTTGGTTCAAGATATTT	CATQRIGWFKIF	TRGV4	.	TRGJP1	8	-1	-1	18
98	0.0011651824461697598	TGGATGACGTTTAGGAAACTCTTT	WMTFRKLF	TRGV4	.	TRGJ1	1	-1	-1	11
97	0.0011532928293721094	TGTGCTGCGTGTTTGCGTTGGTTCAAGATATTT	CAACLRWFKIF	TRGV10	.	TRGJP1	10	-1	-1	16
97	0.0011532928293721094	TGTGCCACCTGGGACGGGGACCCGCAGCCTGTAGAACTCTTT	CATWDGDPQPVELF	TRGV2	.	TRGJ1	17	-1	-1	34
96	0.0011414032125744587	TGTGCCACCTGGGACGGATGGGGGGATTGGATCAAGACGTTT	CATWDGWGDWIKTF	TRGV2	.	TRGJP2	16	-1	-1	24
96	0.0011414032125744587	TGTGCTGCGTGGGATTACGTGGGTTGGTTCAAGATATTT	CAAWDYVGWFKIF	TRGV10	.	TRGJP1	19	-1	-1	21
96	0.0011414032125744587	TGTGCCACCTGGGACAGGCCTCAGAAACTCTTT	CATWDRPQKLF	TRGV5	.	TRGJ1	20	-1	-1	22
96	0.0011414032125744587	TGTGCCACCCGACGTTGGTTCAAGATATTT	CATRRWFKIF	TRGV2	.	TRGJP1	8	-1	-1	13
95	0.001129513595776808	TGTGCCACCTGGGACGGGCGACGTAGTGATTGGATCAAGACGTTT	CATWDGRRSDWIKTF	TRGV2	.	TRGJP2	18	-1	-1	22
95	0.001129513595776808	TGTGCCTTGTGGGAGGATCGTATGGACTATAAGAAACTCTTT	CALWEDRMDYKKLF	TRGV9	.	TRGJ1	15	-1	-1	27
95	0.001129513595776808	TGTGCTGCGTGGGCCCCCGGTGATAAGAAACTCTTT	CAAWAPGDKKLF	TRGV10	.	TRGJ1	12	-1	-1	22
95	0.001129513595776808	TGTGCCACCTGGGACGGTAAGAAACTCTTT	CATWDGKKLF	TRGV2	.	TRGJ1	16	-1	-1	17
94	0.0011176239789791576	TGTGCCACCTGGGACAGGCGACCGCGGGATGGGAAACTCTTT	CATWDRRPRDGKLF	TRGV3	.	TRGJ2	18	-1	-1	32
94	0.0011176239789791576	TGTGCCATTAGTAGTGATTGGATCAAGACGTTT	CAISSDWIKTF	TRGV2	.	TRGJP2	6	-1	-1	8
93	0.001105734362181507	TGTGCCACCTGGGACGGGAATTATTATAAGAAACTCTTT	CATWDGNYYKKLF	TRGV2	.	TRGJ1	17	-1	-1	17
93	0.001105734362181507	TGTGCTGCGTGGGATTCGGGGTATAAGAAACTCTTT	CAAWDSGYKKLF	TRGV10	.	TRGJ1	15	-1	-1	21
93	0.001105734362181507	TGTGCCTGCTGGATTAGGCACGTATTGAAACTCTTT	CACWIRHVLKLF	TRGV11	.	TRGJ1	22	-1	-1	26
93	0.001105734362181507	TGTGCCACCTGGGATGGAGATAAGAAACTCTTT	CATWDGDKKLF	TRGV4	.	TRGJ1	16	-1	-1	19
93	0.001105734362181507	TGTGCCACCTTCAGTCTTCTCTTT	CATFSLLF	TRGV8	.	TRGJ1	9	-1	-1	18
92	0.0010938447453838563	TGTGCCACCTGGGACGGGCCGCGAAAGAAACTCTTT	CATWDGPRKKLF	TRGV2	.	TRGJ1	19	-1	-1	24
92	0.0010938447453838563	TGTGCCTGCTGGATTTATCCTAAAAAACTCTTT	CACWIYPKKLF	TRGV11	.	TRGJ1	14	-1	-1	11
92	0.0010938447453838563	TGTGCCACCTGGGAGAAGAAACTCTTT	CATWEKKLF	TRGV3	.	TRGJ1	13	-1	-1	15
92	0.0010938447453838563	TGTGCCACCTCAGAGAAACTCTTT	CATSEKLF	TRGV8	.	TRGJ1	9	-1	-1	13
91	0.0010819551285862056	TGTGCCACCTGGGACGGGCTGGTACTCTTT	CATWDGLVLF	TRGV2	.	TRGJ2	18	-1	-1	23
90	0.0010700655117885551	TGTGCCACCTGGGACAGGCATACGGTCGAGGAGAAACTCTTT	CATWDRHTVEEKLF	TRGV7	.	TRGJ1	18	-1	-1	31
90	0.0010700655117885551	TGTGCTGCGTGGGATCATTATAAGAAACTCTTT	CAAWDHYKKLF	TRGV10	.	TRGJ1	14	-1	-1	13
90	0.0010700655117885551	TGTGCTGCGTGGGATTATGGCACTGGTTGGTTCAAGATATTT	CAAWDYGTGWFKIF	TRGV10	.	TRGJP1	16	-1	-1	8
89	0.0010581758949909045	TGTGCCACCTGCGAATCCTCTTTTAGTAGTGATTGGATCAAGACGTTT	CATCESSFSSDWIKTF	TRGV8	.	TRGJP2	13	-1	-1	23
89	0.0010581758949909045	TGTGCCACCTGGGACGGGCCAAGTGATTGGATCAAGACGTTT	CATWDGPSDWIKTF	TRGV2	.	TRGJP2	19	-1	-1	21
89	0.0010581758949909045	TGTGCCACCTGGGGGGACAATGGGATGAAACTCTTT	CATWGDNGMKLF	TRGV2	.	TRGJ2	12	-1	-1	26
89	0.0010581758949909045	TGTGCCACCTGGGTAGAGAAACTCTTT	CATWVEKLF	TRGV4	.	TRGJ1	12	-1	-1	16
89	0.0010581758949909045	TGTGCCACCTGGGCCGGAGTCGGAAGTGATTGGATCAAGACGTTT	CATWAGVGSDWIKTF	TRGV2	.	TRGJP2	16	-1	-1	24
88	0.0010462862781932538	TGTGCCACCTGGGACGGGCCAGAGTTGGGCAAAAAAATCAAGGTATTT	CATWDGPELGKKIKVF	TRGV2	.	TRGJP	19	-1	-1	15
88	0.0010462862781932538	TGTGCCACCTGGGGCCCCTTTGATTGGATCAAGACGTTT	CATWGPFDWIKTF	TRGV2	.	TRGJP2	12	-1	-1	20
88	0.0010462862781932538	TGTGCCACCTGGGACGGTGTTTATAAGAAACTCTTT	CATWDGVYKKLF	TRGV2	.	TRGJ1	16	-1	-1	20
88	0.0010462862781932538	TGTGCCACCTGGGATACAGAAGGGAAACTCTTT	CATWDTEGKLF	TRGV8	.	TRGJ2	15	-1	-1	23
87	0.0010343966613956031	TGTGCCGGTCCAGGGGGATATCAGAAACTCTTT	CAGPGGYQKLF	TRGV2	.	TRGJ1	5	-1	-1	18
86	0.0010225070445979527	TGTGCCACCTGGGACGGGCGTGGGGTGGGTGATTGGATCAAGACGTTT	CATWDGRGVGDWIKTF	TRGV2	.	TRGJP2	18	-1	-1	28
86	0.0010225070445979527	TGTGCCACCTGGGATGGGAGTAAGAAACTCTTT	CATWDGSKKLF	TRGV3	.	TRGJ1	13	-1	-1	20
86	0.0010225070445979527	TGTGCCACCTGGGACGGTTTTAAGAAACTCTTT	CATWDGFKKLF	TRGV2	.	TRGJ1	16	-1	-1	17
85	0.001010617427800302	TGTGCCACCTGGGACGGGCCTGTACGTGATTGGATCAAGACGTTT	CATWDGPVRDWIKTF	TRGV2	.	TRGJP2	22	-1	-1	21
85	0.001010617427800302	TGTGCCACCTGGGTACCCCCACGCAGAGGGAAACTCTTT	CATWVPPRRGKLF	TRGV4	.	TRGJ1	12	-1	-1	29
85	0.001010617427800302	TGTGCCACCTGGGACGAGAAACTCTTT	CATWDEKLF	TRGV4	.	TRGJ1	13	-1	-1	16
84	9.987278110026514E-4	TGTGCCACCTGGGATAGAACGGGATCTTATTATAAGAAACTCTTT	CATWDRTGSYYKKLF	TRGV8	.	TRGJ1	16	-1	-1	26
84	9.987278110026514E-4	TGTGCCACCTGGGACAGGCGGCCGAATTATTATAAGAAACTCTTT	CATWDRRPNYYKKLF	TRGV3	.	TRGJ1	18	-1	-1	22
84	9.987278110026514E-4	TGTGCTGCGTGGGGTCCCCGGGCGGGTTGGTTCAAGATATTT	CAAWGPRAGWFKIF	TRGV10	.	TRGJP1	12	-1	-1	24
84	9.987278110026514E-4	TGTGCCGCCACGGTCACCAACTGGCCCAAGAAACTCTTT	CAATVTNWPKKLF	TRGV7	.	TRGJ1	8	-1	-1	27
84	9.987278110026514E-4	TGTGCCACCTGGGAGAAACTCTTT	CATWEKLF	TRGV4	.	TRGJ1	13	-1	-1	13
83	9.868381942050007E-4	TGTGCCACCTGGGACAGGCTGGTTTTGTTAGTGGAGGAAAAGAAACTCTTT	CATWDRLVLLVEEKKLF	TRGV7	.	TRGJ1	18	-1	-1	39
83	9.868381942050007E-4	TGTGCCACCTGGGACGGGCCGAGTAGTGATTGGATCAAGACGTTT	CATWDGPSSDWIKTF	TRGV2	.	TRGJP2	19	-1	-1	21
83	9.868381942050007E-4	TGTGCTGCGTGGGATTGGGTGAATTATTATAAGAAACTCTTT	CAAWDWVNYYKKLF	TRGV10	.	TRGJ1	15	-1	-1	20
83	9.868381942050007E-4	TGTGCCACCTGGGACAGGCCAGGGTATTATAAGAAACTCTTT	CATWDRPGYYKKLF	TRGV5	.	TRGJ1	19	-1	-1	24
83	9.868381942050007E-4	TGTGCTGCGTGGGACCAGAATTATTATAAGAAACTCTTT	CAAWDQNYYKKLF	TRGV10	.	TRGJ1	13	-1	-1	17
83	9.868381942050007E-4	TGTGCCACCTGGGACGGGCGTTATTATAAGAAACTCTTT	CATWDGRYYKKLF	TRGV2	.	TRGJ2	18	-1	-1	20
82	9.749485774073501E-4	TGTGCCTTGTGGGAGGATCGTATGGATTATAAGAAACTCTTT	CALWEDRMDYKKLF	TRGV9	.	TRGJ1	15	-1	-1	25
82	9.749485774073501E-4	TGTGCCACCTGGGACAGATTCAAGATATTT	CATWDRFKIF	TRGV7	.	TRGJP1	16	-1	-1	18
81	9.630589606096996E-4	TGTGCCACCTGGGACGAGCACCTAGAATTATTAACGGGGAAACTCTTT	CATWDEHLELLTGKLF	TRGV2	.	TRGJ1	18	-1	-1	38
81	9.630589606096996E-4	TGTGCCGCCTATAGTAGTGATTGGATCAAGACGTTT	CAAYSSDWIKTF	TRGV8	.	TRGJP2	9	-1	-1	9
81	9.630589606096996E-4	TGTGCCACCTGGGACAGGCCTGGGAAACTCTTT	CATWDRPGKLF	TRGV3	.	TRGJ1	21	-1	-1	23
80	9.511693438120489E-4	TGTGCCACCTGGGACGGGCCGGCGGAGCCCCATTGTTGGATCAAGACGTTT	CATWDGPAEPHCWIKTF	TRGV2	.	TRGJP2	19	-1	-1	35
80	9.511693438120489E-4	TGTGCCACCTGGGACGGGCCCGCGCGTAGTGATTGGATCAAGACGTTT	CATWDGPARSDWIKTF	TRGV2	.	TRGJP2	21	-1	-1	25
80	9.511693438120489E-4	TGTGCCACCTGGGATGGCGGTCGTCGATATAGGAAACTCTTT	CATWDGGRRYRKLF	TRGV4	.	TRGJ1	16	-1	-1	27
80	9.511693438120489E-4	TGTGCTGCGTGGGCCACTTTTTATTATAAGAAACTCTTT	CAAWATFYYKKLF	TRGV10	.	TRGJ1	12	-1	-1	20
80	9.511693438120489E-4	TGTGCCACCTGGGACAGGCAGATGAAACTCTTT	CATWDRQMKLF	TRGV5	.	TRGJ1	18	-1	-1	23
80	9.511693438120489E-4	TGTGCCACCGACCGTTATTATAAGAAACTCTTT	CATDRYYKKLF	TRGV7	.	TRGJ1	8	-1	-1	14
80	9.511693438120489E-4	TGTGCCACCTGGGACAGGGAGAAACTCTTT	CATWDREKLF	TRGV7	.	TRGJ1	17	-1	-1	19
80	9.511693438120489E-4	TGTGCCACCTGGTATAAGAAACTCTTT	CATWYKKLF	TRGV4	.	TRGJ2	14	-1	-1	12
80	9.511693438120489E-4	TGTGCCACCTGGGTGCGGAAACTCTTT	CATWVRKLF	TRGV4	.	TRGJ1	12	-1	-1	17
80	9.511693438120489E-4	TGTGCCACCTGGGGCCTGAAACTCTTT	CATWGLKLF	TRGV8	.	TRGJ1	12	-1	-1	17
79	9.392797270143983E-4	TGTGCCACCTGGGACGGGCCGGGACGGGGGAAGAAACTCTTT	CATWDGPGRGKKLF	TRGV2	.	TRGJ1	19	-1	-1	30
79	9.392797270143983E-4	TGTGCCACCTGGGACGGGCGCAAGGATTATAAGAAACTCTTT	CATWDGRKDYKKLF	TRGV2	.	TRGJ1	18	-1	-1	25
79	9.392797270143983E-4	TGTGCTGCGTGGGGAAATTATTATAAGAAACTCTTT	CAAWGNYYKKLF	TRGV10	.	TRGJ1	12	-1	-1	15
79	9.392797270143983E-4	TGTGCCACCTGGGATGGGCGCCATAAGAAACTCTTT	CATWDGRHKKLF	TRGV4	.	TRGJ2	23	-1	-1	22
79	9.392797270143983E-4	TGTGCCACCTGGGACGGGCCGGATAAGAAACTCTTT	CATWDGPDKKLF	TRGV2	.	TRGJ1	19	-1	-1	22
79	9.392797270143983E-4	TGTGCCACCTGGGCCGATTGGATCAAGACGTTT	CATWADWIKTF	TRGV8	.	TRGJP2	12	-1	-1	15
79	9.392797270143983E-4	TGTGCCACCTGGGATATACAGGGGAAACTCTTT	CATWDIQGKLF	TRGV8	.	TRGJ1	15	-1	-1	23
79	9.392797270143983E-4	TGTGCCACCTGGGACGGGCGTCAGAAACTCTTT	CATWDGRQKLF	TRGV2	.	TRGJ1	18	-1	-1	22
78	9.273901102167477E-4	TGTGCTGCGTGGGACTTGAATTATTATAAGAAACTCTTT	CAAWDLNYYKKLF	TRGV10	.	TRGJ1	13	-1	-1	17
78	9.273901102167477E-4	TGTGCCACCTGGGACAGGCCGCGGTATAAGAAACTCTTT	CATWDRPRYKKLF	TRGV5	.	TRGJ1	19	-1	-1	24
77	9.155004934190971E-4	TGTGCCACCTGGGACGGGCTCAGTGATTGGATCAAGACGTTT	CATWDGLSDWIKTF	TRGV2	.	TRGJP2	18	-1	-1	21
77	9.155004934190971E-4	TGTGCCACCTGGGACGGGCCCTTAGGTTATAAGAAACTCTTT	CATWDGPLGYKKLF	TRGV2	.	TRGJ1	20	-1	-1	26
77	9.155004934190971E-4	TGTGCCACCTGGGACAGGCTATTGGGGAAACTCTTT	CATWDRLLGKLF	TRGV5	.	TRGJ1	18	-1	-1	26
77	9.155004934190971E-4	TGTGCCACCTGGGATAATTATAAGAAACTCTTT	CATWDNYKKLF	TRGV8	.	TRGJ1	15	-1	-1	13
77	9.155004934190971E-4	TGTGCCACCTGGGACGGGCAACAGGAACTCTTT	CATWDGQQELF	TRGV2	.	TRGJ1	18	-1	-1	22
76	9.036108766214464E-4	TGTGCCACCTGGGGCTGGCGGATTGGTAGTGATTGGATCAAGACGTTT	CATWGWRIGSDWIKTF	TRGV2	.	TRGJP2	18	-1	-1	25
76	9.036108766214464E-4	TGTGCCACCTGGGACAACCTTAAGAAACTCTTT	CATWDNLKKLF	TRGV2	.	TRGJ1	14	-1	-1	20
76	9.036108766214464E-4	TGTGCCACCGGGGTAAAAGAGAAACTCTTT	CATGVKEKLF	TRGV2	.	TRGJ1	12	-1	-1	19
75	8.917212598237959E-4	TGTGCCACCTGGGACGGGCGAGGCTATAAGAAACTCTTT	CATWDGRGYKKLF	TRGV2	.	TRGJ1	18	-1	-1	24
75	8.917212598237959E-4	TGTGCCACCTGGGACGAGGGGGGTTATAAGAAACTCTTT	CATWDEGGYKKLF	TRGV5	.	TRGJ1	18	-1	-1	23
75	8.917212598237959E-4	TGTGCCACCTGGGACAGGGACGCTAAGAAACTCTTT	CATWDRDAKKLF	TRGV3	.	TRGJ1	17	-1	-1	23
75	8.917212598237959E-4	TGTGCCACCTGGGAAGAGGAGTATAAGAAACTCTTT	CATWEEEYKKLF	TRGV3	.	TRGJ1	13	-1	-1	21
74	8.798316430261452E-4	TGTGCCTGCTGGATTAGGCATCAGGGGGGGGATAGTAGTGATTGGATCAAGACGTTT	CACWIRHQGGDSSDWIKTF	TRGV11	.	TRGJP2	19	-1	-1	31
74	8.798316430261452E-4	TGTGCTGCGTGGGATTCGTGTAACTCTACTGGTTGGTTCAAGATATTT	CAAWDSCNSTGWFKIF	TRGV10	.	TRGJP1	18	-1	-1	27
74	8.798316430261452E-4	TGTGCCACCTGGGACGGGCCGGGGGGGAGTGATTGGATCAAGACGTTT	CATWDGPGGSDWIKTF	TRGV2	.	TRGJP2	19	-1	-1	27
74	8.798316430261452E-4	CGTGCCTTGTGGGAGCTCATTACGGTGGGCAAAAAAATCAAGGTATTT	RALWELITVGKKIKVF	TRGV9	.	TRGJP	14	-1	-1	25
74	8.798316430261452E-4	TGTGCCACCTGGGACAGGCGGAATAGTGATTGGATCAAGACGTTT	CATWDRRNSDWIKTF	TRGV3	.	TRGJP2	18	-1	-1	23
74	8.798316430261452E-4	TGTGCCACCTGGGACAGGCGGGGCGATTGGATCAAGACGTTT	CATWDRRGDWIKTF	TRGV3	.	TRGJP2	18	-1	-1	24
74	8.798316430261452E-4	TGTGCCACCTGGGACAGGTACTATTATAAGAAACTCTTT	CATWDRYYYKKLF	TRGV3	.	TRGJ1	17	-1	-1	21
74	8.798316430261452E-4	TGTGCCTGCTCCGGATGGCTCTTT	CACSGWLF	TRGV11	.	TRGJ2	9	-1	-1	18
74	8.798316430261452E-4	TGTGCCACCTGGGAAGATTGGTTCAAGATATTT	CATWEDWFKIF	TRGV8	.	TRGJP1	13	-1	-1	17
73	8.679420262284947E-4	TGTGCCACCGGAAGTTTCGGGTTGGGCAAAAAAATCAAGGTATTT	CATGSFGLGKKIKVF	TRGV8	.	TRGJP	8	-1	-1	20
73	8.679420262284947E-4	TGTGCCACCTGGGACAGGCACGGTGATTATAAGAAACTCTTT	CATWDRHGDYKKLF	TRGV3	.	TRGJ1	18	-1	-1	25
73	8.679420262284947E-4	TGTGCCACCTGGACATGTGGTGATTGGATCAAGACGTTT	CATWTCGDWIKTF	TRGV4	.	TRGJP2	11	-1	-1	16
73	8.679420262284947E-4	TGTGCCACCTGGGATCCTTATAAGAAACTCTTT	CATWDPYKKLF	TRGV4	.	TRGJ2	14	-1	-1	17
72	8.560524094308441E-4	TGTGCCACCTGGGACGGGCCCCCCCCACTCGTATATAGTAGTGATTGGATCAAGACGTTT	CATWDGPPPLVYSSDWIKTF	TRGV2	.	TRGJP2	26	-1	-1	25
72	8.560524094308441E-4	TGTGCTGCGTGGGATTATCCCCAACATTATTATAAGAAACTCTTT	CAAWDYPQHYYKKLF	TRGV10	.	TRGJ1	16	-1	-1	25
72	8.560524094308441E-4	TGTGCTGCGTGGCGACAGAATTATTATAAGAAACTCTTT	CAAWRQNYYKKLF	TRGV10	.	TRGJ1	11	-1	-1	17
72	8.560524094308441E-4	TGTGCCACCTGGGACGGGGTGATAGGTAAGAAACTCTTT	CATWDGVIGKKLF	TRGV2	.	TRGJ1	17	-1	-1	26
72	8.560524094308441E-4	TGTGCCACCTGGGACAGTCCTCTTTATAAGAAACTCTTT	CATWDSPLYKKLF	TRGV3	.	TRGJ1	20	-1	-1	23
72	8.560524094308441E-4	TGTGCCACCCTTGAAGCTTATTATAAGAAACTCTTT	CATLEAYYKKLF	TRGV2	.	TRGJ2	8	-1	-1	17
71	8.441627926331934E-4	TGTGCCACCTGGGACAGGCCGGGGGTATATAGTAGTGATTGGATCAAGACGTTT	CATWDRPGVYSSDWIKTF	TRGV3	.	TRGJP2	19	-1	-1	25
71	8.441627926331934E-4	TGTGCCACCTGGGACGTGCTATATAGTAGTGATTGGATCAAGACGTTT	CATWDVLYSSDWIKTF	TRGV2	.	TRGJP2	18	-1	-1	18
71	8.441627926331934E-4	TGTGCTGCGTGGTCAGAAAGCATTTATAAGAAACTCTTT	CAAWSESIYKKLF	TRGV10	.	TRGJ1	11	-1	-1	23
71	8.441627926331934E-4	TGTGCTGCGTGGGACCCGAATTATTATAAGAAACTCTTT	CAAWDPNYYKKLF	TRGV10	.	TRGJ1	13	-1	-1	16
71	8.441627926331934E-4	TGTGCTGCGTGGGATTTACATTATAAGAAACTCTTT	CAAWDLHYKKLF	TRGV10	.	TRGJ2	15	-1	-1	19
71	8.441627926331934E-4	TGTGCCACCTGGGATGGAAAGAAACTCTTT	CATWDGKKLF	TRGV4	.	TRGJ1	16	-1	-1	18
71	8.441627926331934E-4	TGTGCCACCTGGAAGAAACTCTTT	CATWKKLF	TRGV8	.	TRGJ2	11	-1	-1	12
70	8.322731758355429E-4	TGTGCTGCGTGGGATTATAGCCCTTATACCACTGGTTGGTTCAAGATATTT	CAAWDYSPYTTGWFKIF	TRGV10	.	TRGJP1	16	-1	-1	24
70	8.322731758355429E-4	TGTGCCACCTGGGACGGAAAAGGGGTTTGGTTCAAGATATTT	CATWDGKGVWFKIF	TRGV2	.	TRGJP1	16	-1	-1	26
70	8.322731758355429E-4	TGTGCCACCTGGGTGAATTATTATAAGAAACTCTTT	CATWVNYYKKLF	TRGV4	.	TRGJ2	12	-1	-1	14
70	8.322731758355429E-4	TGTGCCACCTGGGAGGAGGTAAGGAAACTCTTT	CATWEEVRKLF	TRGV4	.	TRGJ1	13	-1	-1	19
69	8.203835590378922E-4	TGTGCCACCTGGGACGGGCAGAGTAGTGATTGGATCAAGACGTTT	CATWDGQSSDWIKTF	TRGV2	.	TRGJP2	18	-1	-1	21
69	8.203835590378922E-4	TGTGCCACCTGGGACACCACCCCGGTCGGGGGTAAGAAACTCTTT	CATWDTTPVGGKKLF	TRGV3	.	TRGJ1	15	-1	-1	32
69	8.203835590378922E-4	TGTGCCACCTGGGACGGTTCTAGGGATTATAAGAAACTCTTT	CATWDGSRDYKKLF	TRGV2	.	TRGJ1	16	-1	-1	25
69	8.203835590378922E-4	TGTGCCACCTGGGGTAATAAGAAACTCTTT	CATWGNKKLF	TRGV8	.	TRGJ1	15	-1	-1	16
69	8.203835590378922E-4	TGTGCCACCTGCTATAAGAAACTCTTT	CATCYKKLF	TRGV2	.	TRGJ1	10	-1	-1	12
69	8.203835590378922E-4	TGTGAGAAGAAACTCTTT	CEKKLF	TRGV10	.	TRGJ1	3	-1	-1	6
68	8.084939422402416E-4	TGTGCCACCTGGGTCTCCGGTAATAGTAGTGATTGGATCAAGACGTTT	CATWVSGNSSDWIKTF	TRGV8	.	TRGJP2	12	-1	-1	22
68	8.084939422402416E-4	TGTGCCACCTGGGTCTGGAATTATTATAAGAAACTCTTT	CATWVWNYYKKLF	TRGV2	.	TRGJ1	12	-1	-1	17
68	8.084939422402416E-4	TGTGCCACCTGGGCCAAGGGTAAGAAACTCTTT	CATWAKGKKLF	TRGV7	.	TRGJ1	15	-1	-1	20
68	8.084939422402416E-4	TGTGCCACCTGGGACGGGCCGGAGAAACTCTTT	CATWDGPEKLF	TRGV2	.	TRGJ1	19	-1	-1	22
68	8.084939422402416E-4	TGTGCCACCTGGGAGGAATATAAGAAACTCTTT	CATWEEYKKLF	TRGV4	.	TRGJ1	13	-1	-1	18
67	7.96604325442591E-4	TGTGCCACCTGGGACGGGCAGACACAAGAGTTGGGCAAAAAAATCAAGGTATTT	CATWDGQTQELGKKIKVF	TRGV2	.	TRGJP	18	-1	-1	24
67	7.96604325442591E-4	TGTGCCACCTGGGACAGGCTAATAGTTAGTTATAAGAAACTCTTT	CATWDRLIVSYKKLF	TRGV3	.	TRGJ1	18	-1	-1	25
67	7.96604325442591E-4	TGTGCCACCTGGGACGGGCCCGGTTATTATAAGAAACTCTTT	CATWDGPGYYKKLF	TRGV2	.	TRGJ1	21	-1	-1	23
67	7.96604325442591E-4	TGTGCCACCTGGGCCCCGAACGAAGATAAGAAACTCTTT	CATWAPNEDKKLF	TRGV7	.	TRGJ1	12	-1	-1	25
67	7.96604325442591E-4	TGTGCCTGCTGGATTAGGCACGTCCCGCTCTTT	CACWIRHVPLF	TRGV11	.	TRGJ2	25	-1	-1	27
66	7.847147086449404E-4	TGTGCCACCTGGGACCTAAGTTCAGTCCATTATAAGAAACTCTTT	CATWDLSSVHYKKLF	TRGV5	.	TRGJ1	14	-1	-1	28
66	7.847147086449404E-4	TGTGCTGCGTGGGCCTCCTCGAATTATTATAAGAAACTCTTT	CAAWASSNYYKKLF	TRGV10	.	TRGJ1	12	-1	-1	18
65	7.728250918472897E-4	TGTGCCACCTGGGACTCCCGCCCCATGGGTTATAAGAAACTCTTT	CATWDSRPMGYKKLF	TRGV2	.	TRGJ2	14	-1	-1	29
65	7.728250918472897E-4	TGTGCCACCTGGGATCGGAGTAGTGATTGGATCAAGACGTTT	CATWDRSSDWIKTF	TRGV4	.	TRGJP2	17	-1	-1	18
65	7.728250918472897E-4	TGTGCCACCTGGGACAGGCGGGATCATTATAAGAAACTCTTT	CATWDRRDHYKKLF	TRGV5	.	TRGJ1	18	-1	-1	22
65	7.728250918472897E-4	TGTGCCACCTGGGATAGGTCTTATAAGAAACTCTTT	CATWDRSYKKLF	TRGV8	.	TRGJ1	20	-1	-1	20
65	7.728250918472897E-4	TGTGCCACCTGGGACAGGCATTATAAGAAACTCTTT	CATWDRHYKKLF	TRGV3	.	TRGJ1	18	-1	-1	19
65	7.728250918472897E-4	TGTGCCACCTATCATGTTTGTTATAAGAAACTCTTT	CATYHVCYKKLF	TRGV2	.	TRGJ1	9	-1	-1	17
64	7.609354750496392E-4	TGTGCCACCTGGGACGGTAATAGTAGTGATTGGATCAAGACGTTT	CATWDGNSSDWIKTF	TRGV2	.	TRGJP2	16	-1	-1	19
64	7.609354750496392E-4	TGTGCCACCTGGGACAGGCAGGGCATATATAAGAAACTCTTT	CATWDRQGIYKKLF	TRGV3	.	TRGJ1	18	-1	-1	27
64	7.609354750496392E-4	TGTGCCACCTGGGACGGGCGGTATTATAAGAAACTCTTT	CATWDGRYYKKLF	TRGV2	.	TRGJ1	18	-1	-1	21
64	7.609354750496392E-4	TGTGCCACCTGGGATGCGTATAAGAAACTCTTT	CATWDAYKKLF	TRGV4	.	TRGJ2	15	-1	-1	18
63	7.490458582519885E-4	TGTGCCACCTGGGACGGGCGGAGAGGAGAGGGTTATAAGAAACTCTTT	CATWDGRRGEGYKKLF	TRGV2	.	TRGJ1	18	-1	-1	32
63	7.490458582519885E-4	TGTGCCACCTGGGACAGGCCGGGTTATTATAAGAAACTCTTT	CATWDRPGYYKKLF	TRGV3	.	TRGJ1	19	-1	-1	23
63	7.490458582519885E-4	TGTGCCACCTGGGATGGGCCTGGTTATAAGAAACTCTTT	CATWDGPGYKKLF	TRGV4	.	TRGJ1	19	-1	-1	23
63	7.490458582519885E-4	TGTGCCACCTGGGATAGCTATTATAAGAAACTCTTT	CATWDSYYKKLF	TRGV8	.	TRGJ1	16	-1	-1	18
62	7.37156241454338E-4	TGTGCCTGCTGGATTAATGAGTATTATAAGAAACTCTTT	CACWINEYYKKLF	TRGV11	.	TRGJ1	15	-1	-1	21
62	7.37156241454338E-4	TGTGCCACCTGGGACGGGGCTTATTATAAGAAACTCTTT	CATWDGAYYKKLF	TRGV2	.	TRGJ1	17	-1	-1	20
61	7.252666246566873E-4	TGTGCCACCTGGGATATCCTTTACTGTTATAAGAAACTCTTT	CATWDILYCYKKLF	TRGV8	.	TRGJ1	15	-1	-1	26
61	7.252666246566873E-4	TGTGCTGCGTGGGCCCGGAATTATTATAAGAAACTCTTT	CAAWARNYYKKLF	TRGV10	.	TRGJ1	12	-1	-1	17
61	7.252666246566873E-4	TGTGCCACCTGGGATAGGAGTCATTATAAGAAACTCTTT	CATWDRSHYKKLF	TRGV8	.	TRGJ1	17	-1	-1	22
61	7.252666246566873E-4	TGTGCCACCTGGGACAGAGTTTATTATAAGAAACTCTTT	CATWDRVYYKKLF	TRGV7	.	TRGJ1	16	-1	-1	20
61	7.252666246566873E-4	TGTGCCACCTGGGATGGCCTCAATAAGAAACTCTTT	CATWDGLNKKLF	TRGV4	.	TRGJ1	16	-1	-1	22
61	7.252666246566873E-4	TGTGCCACCGTCCGTTATAAGAAACTCTTT	CATVRYKKLF	TRGV4	.	TRGJ1	8	-1	-1	14
61	7.252666246566873E-4	TGTGCCACCTGGGACGGGTGGTATCGACTCTTT	CATWDGWYRLF	TRGV2	.	TRGJ2	17	-1	-1	26
60	7.133770078590367E-4	TGTGCCACCTGGGATGCGGGTCTATTGGGTTATTATAAGAAACTCTTT	CATWDAGLLGYYKKLF	TRGV4	.	TRGJ1	15	-1	-1	29
60	7.133770078590367E-4	TGTGCCACCTGGGACGGGCGGACTGGTTGGTTCAAGATATTT	CATWDGRTGWFKIF	TRGV2	.	TRGJP1	18	-1	-1	21
60	7.133770078590367E-4	TGTGCCACCTGGGATAGGCTTTATTATAAGAAACTCTTT	CATWDRLYYKKLF	TRGV8	.	TRGJ1	18	-1	-1	20
60	7.133770078590367E-4	TGTGCCACCTGGGATCTCAGTTGGATCAAGACGTTT	CATWDLSWIKTF	TRGV8	.	TRGJP2	14	-1	-1	20
60	7.133770078590367E-4	TGTGCCACCTGGGACGAGCTTTGGAAGAAACTCTTT	CATWDELWKKLF	TRGV8	.	TRGJ1	13	-1	-1	24
60	7.133770078590367E-4	TGTGCCACCTGGGACAGGGTTAGGGGGAAACTCTTT	CATWDRVRGKLF	TRGV3	.	TRGJ1	17	-1	-1	26
60	7.133770078590367E-4	TGTGCCACCTGGTTTTATAAGAAACTCTTT	CATWFYKKLF	TRGV4	.	TRGJ1	11	-1	-1	14
60	7.133770078590367E-4	TGTGCCCCAAAACACGGGAAACTCTTT	CAPKHGKLF	TRGV4	.	TRGJ1	5	-1	-1	17
59	7.014873910613861E-4	TGTGCCACCTGGGACAGGCCAAGATATAGTAGTGATTGGATCAAGACGTTT	CATWDRPRYSSDWIKTF	TRGV7	.	TRGJP2	19	-1	-1	23
59	7.014873910613861E-4	TGTGCCACCTGGGACGGCGCCCCTCAGAATTATTATAAGAAACTCTTT	CATWDGAPQNYYKKLF	TRGV2	.	TRGJ1	24	-1	-1	26
59	7.014873910613861E-4	TGTGCCACCTGGGATGGTATGGGTGATTGGATCAAGACGTTT	CATWDGMGDWIKTF	TRGV4	.	TRGJP2	16	-1	-1	22
59	7.014873910613861E-4	TGTGCCACCTGGGACGGGCCTGGACAGTATAAGAAACTCTTT	CATWDGPGQYKKLF	TRGV2	.	TRGJ1	19	-1	-1	27
59	7.014873910613861E-4	TGTGCCACCTGGGACAGGCGAGGTCATTATAAGAAACTCTTT	CATWDRRGHYKKLF	TRGV5	.	TRGJ2	18	-1	-1	25
59	7.014873910613861E-4	TGTGCCAGCCTACGATACCGAAATAAGAAACTCTTT	CASLRYRNKKLF	TRGV4	.	TRGJ1	10	-1	-1	22
59	7.014873910613861E-4	TGTGCCGCATTCCTTTATTATAAGAAACTCTTT	CAAFLYYKKLF	TRGV2	.	TRGJ1	5	-1	-1	14
58	6.895977742637355E-4	TGTGCCACCTGGGACGGGCCTTTCGATTATAAGAAACTCTTT	CATWDGPFDYKKLF	TRGV2	.	TRGJ1	19	-1	-1	25
58	6.895977742637355E-4	TGTGCCTCCCCTTATACCACTGGTTGGTTCAAGATATTT	CASPYTTGWFKIF	TRGV8	.	TRGJP1	8	-1	-1	12
58	6.895977742637355E-4	TGTGCCACCTGGGACGTGGTTTATTATAAGAAACTCTTT	CATWDVVYYKKLF	TRGV2	.	TRGJ2	15	-1	-1	20
58	6.895977742637355E-4	TGTGCCACCTGGGACGGGTGCTATTATAAGAAACTCTTT	CATWDGCYYKKLF	TRGV2	.	TRGJ2	17	-1	-1	21
57	6.777081574660848E-4	TGTGCCACCTGGGACGGGCGAGAAAATGGCTATAGTAGTGATTGGATCAAGACGTTT	CATWDGRENGYSSDWIKTF	TRGV2	.	TRGJP2	18	-1	-1	30
57	6.777081574660848E-4	TGTGCCACCTGGGACGGGAATTCGAGTAGTGATTGGATCAAGACGTTT	CATWDGNSSSDWIKTF	TRGV2	.	TRGJP2	17	-1	-1	24
57	6.777081574660848E-4	TGTGCCACCTGGGATACCCCGAATTATTATAAGAAACTCTTT	CATWDTPNYYKKLF	TRGV8	.	TRGJ1	15	-1	-1	19
57	6.777081574660848E-4	TGTGCCACCTGGGACGGCCAGGAGTTTTATAAGAAACTCTTT	CATWDGQEFYKKLF	TRGV2	.	TRGJ1	16	-1	-1	26
57	6.777081574660848E-4	TGTGCCACCTGGGGCCAGAATTATTATAAGAAACTCTTT	CATWGQNYYKKLF	TRGV8	.	TRGJ1	12	-1	-1	17
57	6.777081574660848E-4	TGTGCCACCTGGGATGGGCTGGGGTATAAGAAACTCTTT	CATWDGLGYKKLF	TRGV4	.	TRGJ1	18	-1	-1	24
57	6.777081574660848E-4	TGTGCCACCTGGGACGGAGATTATTATAAGAAACTCTTT	CATWDGDYYKKLF	TRGV2	.	TRGJ1	16	-1	-1	19
57	6.777081574660848E-4	TGTGCCACCTGGGATGGCGTTTATAAGAAACTCTTT	CATWDGVYKKLF	TRGV4	.	TRGJ1	16	-1	-1	20
57	6.777081574660848E-4	TGTGCCACCTGGGATATAGGGTATAAGAAACTCTTT	CATWDIGYKKLF	TRGV8	.	TRGJ2	15	-1	-1	21
57	6.777081574660848E-4	TGTGCCACCTGGGAACATTATTATAAGAAACTCTTT	CATWEHYYKKLF	TRGV4	.	TRGJ1	13	-1	-1	16
57	6.777081574660848E-4	TGTGCCACCTGGGAGGACTATAAGAAACTCTTT	CATWEDYKKLF	TRGV8	.	TRGJ1	13	-1	-1	18
57	6.777081574660848E-4	TGTGCCACCTGGGATGGGTATAAGAAACTCTTT	CATWDGYKKLF	TRGV8	.	TRGJ1	17	-1	-1	18
56	6.658185406684343E-4	TGTGCCACCTGGGACAGGCAGGGGGGTTATTATAAGAAACTCTTT	CATWDRQGGYYKKLF	TRGV5	.	TRGJ1	18	-1	-1	26
56	6.658185406684343E-4	TGTGCCACCTGGGATGCTTTGAATTATTATAAGAAACTCTTT	CATWDALNYYKKLF	TRGV4	.	TRGJ1	15	-1	-1	17
56	6.658185406684343E-4	TGTGCCACCTGGGGCCCGAATTATTATAAGAAACTCTTT	CATWGPNYYKKLF	TRGV8	.	TRGJ1	12	-1	-1	16
56	6.658185406684343E-4	TGTGCCACCTGGGATAGGCCAGGATATAAGAAACTCTTT	CATWDRPGYKKLF	TRGV8	.	TRGJ2	19	-1	-1	24
56	6.658185406684343E-4	TGTGCCACCTGGGACAAGAAACTCTTT	CATWDKKLF	TRGV8	.	TRGJ1	13	-1	-1	15
56	6.658185406684343E-4	TGTGCCACCTGTAGTTATAAGAAACTCTTT	CATCSYKKLF	TRGV4	.	TRGJ1	10	-1	-1	14
56	6.658185406684343E-4	TGTGCCACCTGGGATCGGGGTTATAAGAAACTCTTT	CATWDRGYKKLF	TRGV8	.	TRGJ1	17	-1	-1	20
55	6.539289238707836E-4	TGTGCTGCGTGGGATCTCATAGGGACTTATTATAAGAAACTCTTT	CAAWDLIGTYYKKLF	TRGV10	.	TRGJ1	14	-1	-1	23
55	6.539289238707836E-4	TGTGCCACCTGGGACAGGTCGCCAAATTATTATAAGAAACTCTTT	CATWDRSPNYYKKLF	TRGV3	.	TRGJ1	17	-1	-1	24
55	6.539289238707836E-4	TGTGCCACCTGGATTTTATATAAGAAACTCTTT	CATWILYKKLF	TRGV4	.	TRGJ1	11	-1	-1	15
54	6.42039307073133E-4	TGTGCCACCTGGGACGGCCAGAGGAATTATTATAAGAAACTCTTT	CATWDGQRNYYKKLF	TRGV2	.	TRGJ1	16	-1	-1	23
54	6.42039307073133E-4	TGTGCCACCTGGGGTGGGACCACTGGTTGGTTCAAGATATTT	CATWGGTTGWFKIF	TRGV7	.	TRGJP1	12	-1	-1	18
54	6.42039307073133E-4	TGTGCCACCTGGGATATCATAGGTTATTATAAGAAACTCTTT	CATWDIIGYYKKLF	TRGV8	.	TRGJ1	15	-1	-1	23
54	6.42039307073133E-4	TGTGCTGCCACCGCGGTCCGGGAACTCTTT	CAATAVRELF	TRGV10	.	TRGJ1	7	-1	-1	22
53	6.301496902754824E-4	TGTGCCACCTGGGACGGGCGCAATACCACTGGTTGGTTCAAGATATTT	CATWDGRNTTGWFKIF	TRGV2	.	TRGJP1	18	-1	-1	22
53	6.301496902754824E-4	TGTGCCACCTGGGACAGGCCAGTTGTTTCCTATTATAAGAAACTCTTT	CATWDRPVVSYYKKLF	TRGV3	.	TRGJ1	22	-1	-1	30
53	6.301496902754824E-4	TGTGCCACCTGGGATAGGTTCCCCACTGGTTGGTTCAAGATATTT	CATWDRFPTGWFKIF	TRGV8	.	TRGJP1	17	-1	-1	22
53	6.301496902754824E-4	TGTGCCACCTGGGACGTCTCCCTTGGGAGTTATAAGAAACTCTTT	CATWDVSLGSYKKLF	TRGV2	.	TRGJ1	15	-1	-1	29
53	6.301496902754824E-4	TGTGCCACCTGGGACAGGCGTGGGCTTTATTATAAGAAACTCTTT	CATWDRRGLYYKKLF	TRGV3	.	TRGJ1	21	-1	-1	26
53	6.301496902754824E-4	TGTGCCACCTGGGATGGTTCGAATTATTATAAGAAACTCTTT	CATWDGSNYYKKLF	TRGV2	.	TRGJ1	16	-1	-1	17
53	6.301496902754824E-4	TGTGCCACCTGGGATGGGCAATATTATAAGAAACTCTTT	CATWDGQYYKKLF	TRGV4	.	TRGJ1	18	-1	-1	21
53	6.301496902754824E-4	TGTGCCACCTGGGACGCGGGGTATTATAAGAAACTCTTT	CATWDAGYYKKLF	TRGV2	.	TRGJ2	15	-1	-1	21
53	6.301496902754824E-4	TGTGCCACCTGGACATCGAATTATTATAAGAAACTCTTT	CATWTSNYYKKLF	TRGV8	.	TRGJ2	11	-1	-1	15
53	6.301496902754824E-4	TGTGCCACCTGGCCGAATTATTATAAGAAACTCTTT	CATWPNYYKKLF	TRGV8	.	TRGJ1	11	-1	-1	13
52	6.182600734778318E-4	TGTGCTGCGTGGGATTATAAGGGATCGAATTATTATAAGAAACTCTTT	CAAWDYKGSNYYKKLF	TRGV10	.	TRGJ1	16	-1	-1	24
52	6.182600734778318E-4	TGTGCCACCTGGGATACCCCGCGGAGGGGTTATTATAAGAAACTCTTT	CATWDTPRRGYYKKLF	TRGV8	.	TRGJ1	15	-1	-1	29
52	6.182600734778318E-4	TGTGCCACCTGGGACGGGCCGGGGAAATTTCATTATAAGAAACTCTTT	CATWDGPGKFHYKKLF	TRGV2	.	TRGJ1	19	-1	-1	31
52	6.182600734778318E-4	TGTGCCACCTGGGGTGGGGAGTTGGGCAAAAAAATCAAGGTATTT	CATWGGELGKKIKVF	TRGV2	.	TRGJP	12	-1	-1	18
52	6.182600734778318E-4	TGTGCCACCTGGGATCCCACCCTCACTGGTTGGTTCAAGATATTT	CATWDPTLTGWFKIF	TRGV8	.	TRGJP1	14	-1	-1	23
52	6.182600734778318E-4	TGTGCCACCTGGGACAGGCCGACCACTGGTTGGTTCAAGATATTT	CATWDRPTTGWFKIF	TRGV3	.	TRGJP1	19	-1	-1	21
52	6.182600734778318E-4	TGTGCCACCTGGGACAGGCACGGTAGTGATTGGATCAAGACGTTT	CATWDRHGSDWIKTF	TRGV7	.	TRGJP2	18	-1	-1	22
52	6.182600734778318E-4	TGTGCCACCTGGGATAGATCGAATTATTATAAGAAACTCTTT	CATWDRSNYYKKLF	TRGV8	.	TRGJ1	16	-1	-1	18
52	6.182600734778318E-4	TGTGCCACCTGGGATAAAGTAAGGCCCTTTAAGAAACTCTTT	CATWDKVRPFKKLF	TRGV8	.	TRGJ1	15	-1	-1	29
52	6.182600734778318E-4	TGTGCCACCTGGGACGGGCCGAGCGATTATAAGAAACTCTTT	CATWDGPSDYKKLF	TRGV2	.	TRGJ1	19	-1	-1	25
52	6.182600734778318E-4	TGTGCCACCTGGGATGGGCTCTATTATAAGAAACTCTTT	CATWDGLYYKKLF	TRGV4	.	TRGJ1	18	-1	-1	21
52	6.182600734778318E-4	TGTGCCACCTGGGACGGGTGGGGTTGGTTCAAGATATTT	CATWDGWGWFKIF	TRGV2	.	TRGJP1	17	-1	-1	21
52	6.182600734778318E-4	TGTGCCACCTGGGAAGCACCTGGTTGGTTCAAGATATTT	CATWEAPGWFKIF	TRGV8	.	TRGJP1	13	-1	-1	19
52	6.182600734778318E-4	TGTGCCACCGAAATATGGAATTATTATAAGAAACTCTTT	CATEIWNYYKKLF	TRGV2	.	TRGJ1	8	-1	-1	17
52	6.182600734778318E-4	TGTGCCACCTGGGACGGGCCGGGCCGGGAACTCTTT	CATWDGPGRELF	TRGV2	.	TRGJ1	19	-1	-1	28
52	6.182600734778318E-4	TGTGCCACCTGGGACAGCAAACTCTTT	CATWDSKLF	TRGV7	.	TRGJ1	16	-1	-1	18
51	6.063704566801811E-4	TGTGCCACCTGGGACGGGCCGCTAGAGTTGGGCAAAAAAATCAAGGTATTT	CATWDGPLELGKKIKVF	TRGV2	.	TRGJP	19	-1	-1	20
51	6.063704566801811E-4	TGTGCCACCTGGGACCCCCGTGATACCACTGGTTGGTTCAAGATATTT	CATWDPRDTTGWFKIF	TRGV3	.	TRGJP1	14	-1	-1	22
51	6.063704566801811E-4	TGTGCCACCTGGGACGGGCCGACGAATTATTATAAGAAACTCTTT	CATWDGPTNYYKKLF	TRGV2	.	TRGJ1	19	-1	-1	22
51	6.063704566801811E-4	TGTGCCACCTGGGACTTGAGTAGTGATTGGATCAAGACGTTT	CATWDLSSDWIKTF	TRGV2	.	TRGJP2	14	-1	-1	18
51	6.063704566801811E-4	TGTGCCACCTGGGACAGGCAATACTATTATAAGAAACTCTTT	CATWDRQYYYKKLF	TRGV7	.	TRGJ1	18	-1	-1	24
51	6.063704566801811E-4	TGTGCCACCTGGGGTGGGAATTATTATAAGAAACTCTTT	CATWGGNYYKKLF	TRGV8	.	TRGJ1	12	-1	-1	17
51	6.063704566801811E-4	TGTGCCACCTGGGATGAGAATTATTATAAGAAACTCTTT	CATWDENYYKKLF	TRGV4	.	TRGJ1	15	-1	-1	17
51	6.063704566801811E-4	TGTGCCACCTGGGACCTCAATTATTATAAGAAACTCTTT	CATWDLNYYKKLF	TRGV8	.	TRGJ2	13	-1	-1	18
51	6.063704566801811E-4	TGTGCCACCTGGGGTAGTTATTATAAGAAACTCTTT	CATWGSYYKKLF	TRGV4	.	TRGJ1	12	-1	-1	17
51	6.063704566801811E-4	TGTGCCACCTGGGATGGGCGGAAGAAACTCTTT	CATWDGRKKLF	TRGV4	.	TRGJ2	18	-1	-1	21
50	5.944808398825306E-4	TGTGCCACCTGGGACGGGCCCCCTCCTTATTATAAGAAACTCTTT	CATWDGPPPYYKKLF	TRGV2	.	TRGJ1	20	-1	-1	26
50	5.944808398825306E-4	TGTGCCTGCTGGATTAGGCTCGTTTGGGGTAAGAAACTCTTT	CACWIRLVWGKKLF	TRGV11	.	TRGJ1	22	-1	-1	29
50	5.944808398825306E-4	TGTGCTGCGTGTGATTTACATTATAAGAAACTCTTT	CAACDLHYKKLF	TRGV10	.	TRGJ1	15	-1	-1	19
49	5.825912230848799E-4	TGTGCCACCTGGGACGGGCCGGGCGGTAGTGATTGGATCAAGACGTTT	CATWDGPGGSDWIKTF	TRGV2	.	TRGJP2	19	-1	-1	25
49	5.825912230848799E-4	TGTGCCACCTGGGACAGGCGGAATTATTATAAGAAACTCTTT	CATWDRRNYYKKLF	TRGV3	.	TRGJ1	18	-1	-1	20
49	5.825912230848799E-4	TGTGCCTGCTGGATTAGGATTTATTATAAGAAACTCTTT	CACWIRIYYKKLF	TRGV11	.	TRGJ1	17	-1	-1	17
49	5.825912230848799E-4	TGTGCCACCTGGGATATAAGGTATAAGAAACTCTTT	CATWDIRYKKLF	TRGV8	.	TRGJ1	15	-1	-1	21
49	5.825912230848799E-4	TGTGCCACCTGGGCGTCTTATTATAAGAAACTCTTT	CATWASYYKKLF	TRGV3	.	TRGJ1	12	-1	-1	17
49	5.825912230848799E-4	TGTGCCACCTGGGACAGGCGCAAGAAACTCTTT	CATWDRRKKLF	TRGV7	.	TRGJ1	18	-1	-1	21
48	5.707016062872294E-4	TGTGCCACCTGGGACAGGCCGAGGGCCACCACTGGTTGGTTCAAGATATTT	CATWDRPRATTGWFKIF	TRGV3	.	TRGJP1	19	-1	-1	27
48	5.707016062872294E-4	TGTGCCACCTGGGATGCCCCCACCCTGAATTATTATAAGAAACTCTTT	CATWDAPTLNYYKKLF	TRGV4	.	TRGJ1	24	-1	-1	26
48	5.707016062872294E-4	TGTGCCACCTGGGACGGGCCTAGGGATTATTATAAGAAACTCTTT	CATWDGPRDYYKKLF	TRGV2	.	TRGJ2	19	-1	-1	25
48	5.707016062872294E-4	TGTGCCGCTGTGAAGGGTCCGAATTATTATAAGAAACTCTTT	CAAVKGPNYYKKLF	TRGV2	.	TRGJ1	20	-1	-1	19
48	5.707016062872294E-4	TGTGCCACCTGGGACGGGCCGAGGAATTATAAGAAACTCTTT	CATWDGPRNYKKLF	TRGV2	.	TRGJ1	19	-1	-1	25
48	5.707016062872294E-4	TGTGCCACCTGGGACAGGCCAAATTATTATAAGAAACTCTTT	CATWDRPNYYKKLF	TRGV5	.	TRGJ1	19	-1	-1	21
48	5.707016062872294E-4	TGTGCCACCTGGGGTCCGAATTATTATAAGAAACTCTTT	CATWGPNYYKKLF	TRGV8	.	TRGJ1	12	-1	-1	16
48	5.707016062872294E-4	TGTGCCACCTGGGACGGGCCGGGGTATAAGAAACTCTTT	CATWDGPGYKKLF	TRGV2	.	TRGJ2	19	-1	-1	24
48	5.707016062872294E-4	TGTGCCTGCTGGATTAGGCTCTTT	CACWIRLF	TRGV11	.	TRGJ1	18	-1	-1	18
47	5.588119894895788E-4	TGTGCCACCTGGGACAGAACTATTTACCATTATTATAAGAAACTCTTT	CATWDRTIYHYYKKLF	TRGV3	.	TRGJ1	16	-1	-1	28
47	5.588119894895788E-4	TGTGCCACCTGGGATGTTAGGAAGTATTATAAGAAACTCTTT	CATWDVRKYYKKLF	TRGV4	.	TRGJ1	15	-1	-1	20
47	5.588119894895788E-4	TGTGCCACCTGCCCCTGGGGGCATTGGATCAAGACGTTT	CATCPWGHWIKTF	TRGV8	.	TRGJP2	10	-1	-1	22
47	5.588119894895788E-4	TGTGCCACCTGGGACCTAAATTATTATAAGAAACTCTTT	CATWDLNYYKKLF	TRGV5	.	TRGJ2	14	-1	-1	18
47	5.588119894895788E-4	TGTGCCACCTGGGACGGGTACTATTATAAGAAACTCTTT	CATWDGYYYKKLF	TRGV2	.	TRGJ1	17	-1	-1	21
47	5.588119894895788E-4	TGTGCCACCTGGGATTATAATAAGAAACTCTTT	CATWDYNKKLF	TRGV8	.	TRGJ1	14	-1	-1	13
46	5.469223726919281E-4	TGTGCCACCTGGGATGGGCGAACCACAAAACCGAATTATTATAAGAAACTCTTT	CATWDGRTTKPNYYKKLF	TRGV4	.	TRGJ1	18	-1	-1	31
46	5.469223726919281E-4	TGTGCCACCTGGGTCCCCCAAGGGGCTTATTATAAGAAACTCTTT	CATWVPQGAYYKKLF	TRGV8	.	TRGJ1	12	-1	-1	26
46	5.469223726919281E-4	TGTGCCACCTGGGACGGGCCGGCTAATTATTATAAGAAACTCTTT	CATWDGPANYYKKLF	TRGV2	.	TRGJ1	19	-1	-1	24
46	5.469223726919281E-4	TGTGCCACCTGGGATAGAACCACTGGTTGGTTCAAGATATTT	CATWDRTTGWFKIF	TRGV8	.	TRGJP1	16	-1	-1	18
46	5.469223726919281E-4	TGTGCCACCTGGGACAGGCTTTTTTATTATAAGAAACTCTTT	CATWDRLFYYKKLF	TRGV7	.	TRGJ1	18	-1	-1	23
46	5.469223726919281E-4	TGTGCCACCTGGGATGGGCCACTTCATAAGAAACTCTTT	CATWDGPLHKKLF	TRGV4	.	TRGJ1	19	-1	-1	25
46	5.469223726919281E-4	TGTGCCTGCTGGATTATCAGGTCTAAGAAACTCTTT	CACWIIRSKKLF	TRGV11	.	TRGJ2	15	-1	-1	23
46	5.469223726919281E-4	TGTGCCACCTGGGGGCCGTATTATAAGAAACTCTTT	CATWGPYYKKLF	TRGV4	.	TRGJ1	12	-1	-1	18
46	5.469223726919281E-4	TGTGCCACCTGGGACGGGCTGAGTGATTGGATCAAGACGTTT	CATWDGLSDWIKTF	TRGV2	.	TRGJP2	18	-1	-1	21
45	5.350327558942776E-4	TGTGCCACCTGGGACAGGCAAACAAAGGATTATAAGAAACTCTTT	CATWDRQTKDYKKLF	TRGV7	.	TRGJ1	18	-1	-1	28
45	5.350327558942776E-4	TGTGCCACCTGGGACGGGCAAGGATATTATAAGAAACTCTTT	CATWDGQGYYKKLF	TRGV2	.	TRGJ1	18	-1	-1	24
45	5.350327558942776E-4	TGTGCCACCTGGGACAGGCTATTTTATTATAAGAAACTCTTT	CATWDRLFYYKKLF	TRGV5	.	TRGJ1	18	-1	-1	23
45	5.350327558942776E-4	TGTGCCACCTGGGGGAGGAGTAATTATAAGAAACTCTTT	CATWGRSNYKKLF	TRGV8	.	TRGJ1	12	-1	-1	22
45	5.350327558942776E-4	TGTGCCACCTGGGATTACTATTATAAGAAACTCTTT	CATWDYYYKKLF	TRGV8	.	TRGJ1	14	-1	-1	18
45	5.350327558942776E-4	TGTGCCACCTGGGACCGTCCGTTTAGGGGGCTCTTT	CATWDRPFRGLF	TRGV2	.	TRGJ1	14	-1	-1	30
45	5.350327558942776E-4	TGTGCCACCTGGGGGGGAAAACTCTTT	CATWGGKLF	TRGV2	.	TRGJ1	12	-1	-1	18
45	5.350327558942776E-4	TGTGCCACCTGGGATGGGAATTATTATAAGAAACTCTTT	CATWDGNYYKKLF	TRGV4	.	TRGJ1	17	-1	-1	17
44	5.231431390966269E-4	TGTGCCACCTGGGAACCTATCCAAGAGTTGGGCAAAAAAATCAAGGTATTT	CATWEPIQELGKKIKVF	TRGV7	.	TRGJP	13	-1	-1	21
44	5.231431390966269E-4	TGTGCCACCTGGGATAGGTTTGTCGGGCCGGGTATCCTCTCACTCTTT	CATWDRFVGPGILSLF	TRGV8	.	TRGJ1	17	-1	-1	41
44	5.231431390966269E-4	TGTGCCACCTGGGACAGGCCGCTAGATTATTATAAGAAACTCTTT	CATWDRPLDYYKKLF	TRGV7	.	TRGJ1	19	-1	-1	25
44	5.231431390966269E-4	TGTGCCACCTGGGATGGTCAGAATTATTATAAGAAACTCTTT	CATWDGQNYYKKLF	TRGV8	.	TRGJ1	14	-1	-1	20
44	5.231431390966269E-4	TGTGCCACCTGGGACTTATTTTATTATAAGAAACTCTTT	CATWDLFYYKKLF	TRGV2	.	TRGJ1	14	-1	-1	20
44	5.231431390966269E-4	TGTGCCACCTGGGACTCTGATGGTTATAAGAAACTCTTT	CATWDSDGYKKLF	TRGV2	.	TRGJ2	14	-1	-1	23
44	5.231431390966269E-4	TGTGCCACCTGGGATGATTATTATAAGAAACTCTTT	CATWDDYYKKLF	TRGV8	.	TRGJ1	14	-1	-1	16
44	5.231431390966269E-4	TGTGCCACCGACTTTTATTATAAGAAACTCTTT	CATDFYYKKLF	TRGV8	.	TRGJ1	8	-1	-1	14
44	5.231431390966269E-4	TGTGCCACCTGGGATAATAAGAAACTCTTT	CATWDNKKLF	TRGV3	.	TRGJ1	13	-1	-1	13
43	5.112535222989763E-4	TGTGCCACCTGGGATAGGCCTATCCCAAGGACCACTGGTTGGTTCAAGATATTT	CATWDRPIPRTTGWFKIF	TRGV8	.	TRGJP1	26	-1	-1	30
43	5.112535222989763E-4	TGTGCCACCTGGGACGGGCCGTTTGTTTCTTATTATAAGAAACTCTTT	CATWDGPFVSYYKKLF	TRGV2	.	TRGJ1	19	-1	-1	29
43	5.112535222989763E-4	TGTGCCACCTGGGACGGGCCTAGTAGTGATTGGATCAAGACGTTT	CATWDGPSSDWIKTF	TRGV2	.	TRGJP2	19	-1	-1	20
43	5.112535222989763E-4	TGTGCCACCTGGGACGGGCGGAGAAGTGATTGGATCAAGACGTTT	CATWDGRRSDWIKTF	TRGV2	.	TRGJP2	18	-1	-1	21
43	5.112535222989763E-4	TGTGCCACCTGGGACGAGAGTAGTGATTGGATCAAGACGTTT	CATWDESSDWIKTF	TRGV2	.	TRGJP2	15	-1	-1	18
43	5.112535222989763E-4	TGTGCCACCTGGGACAGGCCACGAACCAATAAGAAACTCTTT	CATWDRPRTNKKLF	TRGV3	.	TRGJ1	19	-1	-1	28
43	5.112535222989763E-4	TGTGCCACCTGGGAGTTGGGGGATTATTATAAGAAACTCTTT	CATWELGDYYKKLF	TRGV8	.	TRGJ1	13	-1	-1	22
43	5.112535222989763E-4	TGTGCCACCTCCCGGGGATATAAGAAACTCTTT	CATSRGYKKLF	TRGV2	.	TRGJ1	9	-1	-1	18
43	5.112535222989763E-4	TGTGCCACCACTTTTTATAAGAAACTCTTT	CATTFYKKLF	TRGV8	.	TRGJ1	8	-1	-1	11
42	4.993639055013257E-4	TGTGCCACCTGGGACAAACCCAACGGGCCCTTAGGTTATTATAAGAAACTCTTT	CATWDKPNGPLGYYKKLF	TRGV8	.	TRGJ1	13	-1	-1	35
42	4.993639055013257E-4	TGTGCCACCTGGGCCACTCACAATTCACGTTATTATAAGAAACTCTTT	CATWATHNSRYYKKLF	TRGV8	.	TRGJ1	12	-1	-1	29
42	4.993639055013257E-4	TGTGCCACCTGGGACAGGCCAGCCCCCCCCTATTATAAGAAACTCTTT	CATWDRPAPPYYKKLF	TRGV3	.	TRGJ1	25	-1	-1	30
42	4.993639055013257E-4	TGTGCCTGCTGGATTAGGCACTCGGAGGGAGAGAAACTCTTT	CACWIRHSEGEKLF	TRGV11	.	TRGJ1	20	-1	-1	31
42	4.993639055013257E-4	TGTGCCACCTGGGATGGGCTGAATTATTATAAGAAACTCTTT	CATWDGLNYYKKLF	TRGV4	.	TRGJ2	18	-1	-1	20
42	4.993639055013257E-4	TGTGCCACCTGGGACGGGCCCATTTATTATAAGAAACTCTTT	CATWDGPIYYKKLF	TRGV2	.	TRGJ1	20	-1	-1	23
42	4.993639055013257E-4	TGTGCCACCTGGGACAGACGGAATTATTATAAGAAACTCTTT	CATWDRRNYYKKLF	TRGV7	.	TRGJ2	16	-1	-1	20
42	4.993639055013257E-4	TGTGCCACCTGGGTTAACTACTATTATAAGAAACTCTTT	CATWVNYYYKKLF	TRGV8	.	TRGJ1	15	-1	-1	21
42	4.993639055013257E-4	TGTGCCACCTGGGAGGCCCCTGGTTGGTTCAAGATATTT	CATWEAPGWFKIF	TRGV8	.	TRGJP1	13	-1	-1	16
42	4.993639055013257E-4	TGTGCCACCTGGGGTATGAATTATTATAAGAAACTCTTT	CATWGMNYYKKLF	TRGV4	.	TRGJ2	12	-1	-1	17
41	4.8747428870367506E-4	TGTGCCACCTGGGATCGCTCCCCGAATTATTATAAGAAACTCTTT	CATWDRSPNYYKKLF	TRGV4	.	TRGJ2	14	-1	-1	22
41	4.8747428870367506E-4	TGTGCCACCTGGGACGGCGGGACTGGTTGGTTCAAGATATTT	CATWDGGTGWFKIF	TRGV2	.	TRGJP1	16	-1	-1	21
41	4.8747428870367506E-4	TGTGCCACCTGGGACAGGGGTAAAAAAACGGAACTCTTT	CATWDRGKKTELF	TRGV5	.	TRGJ1	17	-1	-1	31
41	4.8747428870367506E-4	TGTGCCACCTGGGATCAAAATTATAAGAAACTCTTT	CATWDQNYKKLF	TRGV8	.	TRGJ1	14	-1	-1	19
41	4.8747428870367506E-4	TGTGCCACAGACAAGAAACTCTTT	CATDKKLF	TRGV8	.	TRGJ1	7	-1	-1	12
40	4.7558467190602445E-4	TGTGCCTGCTGGATTAGGCACGTTGCCTATTATAAGAAACTCTTT	CACWIRHVAYYKKLF	TRGV11	.	TRGJ1	28	-1	-1	27
40	4.7558467190602445E-4	TGTGCCACCTGGGACTCCGGGGGAACTTATTATAAGAAACTCTTT	CATWDSGGTYYKKLF	TRGV8	.	TRGJ1	13	-1	-1	22
40	4.7558467190602445E-4	TGTGCCACCTGGGACGGGCTTCGGGGCGGGGTGAAGAAACTCTTT	CATWDGLRGGVKKLF	TRGV2	.	TRGJ1	18	-1	-1	33
40	4.7558467190602445E-4	TGTGCCACCTGGGCCCCCGATCGGGGTTATAAGAAACTCTTT	CATWAPDRGYKKLF	TRGV4	.	TRGJ1	12	-1	-1	26
40	4.7558467190602445E-4	TGTGCCACCTGGGATAGTTGGTATTATTATAAGAAACTCTTT	CATWDSWYYYKKLF	TRGV8	.	TRGJ2	16	-1	-1	13
40	4.7558467190602445E-4	TGTGCCACCTGGGACCCCCCGAATTATTATAAGAAACTCTTT	CATWDPPNYYKKLF	TRGV2	.	TRGJ1	14	-1	-1	19
40	4.7558467190602445E-4	TGTGCCACCTGGGACGGGCCAGGGGATTGGATCAAGACGTTT	CATWDGPGDWIKTF	TRGV2	.	TRGJP2	19	-1	-1	24
40	4.7558467190602445E-4	TGTGCCACCTGGGACAGTCCCGACCCTAAGAAACTCTTT	CATWDSPDPKKLF	TRGV7	.	TRGJ1	25	-1	-1	26
40	4.7558467190602445E-4	TGTGCCACCTATCTGGGTGATTGGATCAAGACGTTT	CATYLGDWIKTF	TRGV2	.	TRGJP2	9	-1	-1	16
40	4.7558467190602445E-4	TGTGCCACCTGGGTCGGTTATAAGAAACTCTTT	CATWVGYKKLF	TRGV8	.	TRGJ1	12	-1	-1	17
40	4.7558467190602445E-4	TGTGCCACCCCTAATTATAAGAAACTCTTT	CATPNYKKLF	TRGV4	.	TRGJ1	8	-1	-1	13
40	4.7558467190602445E-4	TGTGCCACCTGGGACTGGAAACTCTTT	CATWDWKLF	TRGV3	.	TRGJ1	17	-1	-1	17
39	4.6369505510837384E-4	TGTGCCACCTGGGATAGGCACAGTACCACTGGTTGGTTCAAGATATTT	CATWDRHSTTGWFKIF	TRGV8	.	TRGJP1	18	-1	-1	23
39	4.6369505510837384E-4	TGTGCCACCTGGGACGGAACGAGTTATAAGAAACTCTTT	CATWDGTSYKKLF	TRGV2	.	TRGJ1	16	-1	-1	23
39	4.6369505510837384E-4	TGTGCCTGCCCCGGTAGTGATTGGATCAAGACGTTT	CACPGSDWIKTF	TRGV11	.	TRGJP2	8	-1	-1	13
39	4.6369505510837384E-4	TGTGCCACCTGGGACGGAGATTGGATCAAGACGTTT	CATWDGDWIKTF	TRGV2	.	TRGJP2	16	-1	-1	18
39	4.6369505510837384E-4	TGTGCCACCTTGAGAGGGTTCAAGATATTT	CATLRGFKIF	TRGV8	.	TRGJP1	9	-1	-1	16
38	4.518054383107232E-4	TGTGCCACCTGGGACGGGCCCACGAATTATTATAAGAAACTCTTT	CATWDGPTNYYKKLF	TRGV2	.	TRGJ1	20	-1	-1	22
38	4.518054383107232E-4	TGTGCCACCTGGGACAACCATACCACTGGTTGGTTCAAGATATTT	CATWDNHTTGWFKIF	TRGV8	.	TRGJP1	13	-1	-1	19
38	4.518054383107232E-4	TGTGCCACCTGGGTCCCACTTTATTATTATAAGAAACTCTTT	CATWVPLYYYKKLF	TRGV8	.	TRGJ1	12	-1	-1	22
38	4.518054383107232E-4	TGTGCCACCTGGGACAGGTGGCGATATTATAAGAAACTCTTT	CATWDRWRYYKKLF	TRGV3	.	TRGJ1	17	-1	-1	24
38	4.518054383107232E-4	TGTGCCACCTGGGAAGAGTTGGGCAAAAAAATCAAGGTATTT	CATWEELGKKIKVF	TRGV3	.	TRGJP	13	-1	-1	2
38	4.518054383107232E-4	TGTGCCACCTGGGACCCCACTGGTTGGTTCAAGATATTT	CATWDPTGWFKIF	TRGV8	.	TRGJP1	13	-1	-1	16
38	4.518054383107232E-4	TGTGCCACCTGGGCGAACAAGAAACTCTTT	CATWANKKLF	TRGV8	.	TRGJ1	12	-1	-1	18
37	4.399158215130726E-4	TGTGCCACCTGGGACGGGCGTTATAGTAGTGATTGGATCAAGACGTTT	CATWDGRYSSDWIKTF	TRGV2	.	TRGJP2	18	-1	-1	21
37	4.399158215130726E-4	TGTGCCACCTGGGACGTCCCGGGGTATTATAAGAAACTCTTT	CATWDVPGYYKKLF	TRGV2	.	TRGJ1	15	-1	-1	24
37	4.399158215130726E-4	TGTGCCTTGCGGGAGAATTATTATAAGAAACTCTTT	CALRENYYKKLF	TRGV9	.	TRGJ1	14	-1	-1	14
37	4.399158215130726E-4	TGTGCCTGCTGGATTAGGCACGGCAAGAAACTCTTT	CACWIRHGKKLF	TRGV11	.	TRGJ1	21	-1	-1	24
37	4.399158215130726E-4	TGTGCCACCTGGGGTTATTATTATAAGAAACTCTTT	CATWGYYYKKLF	TRGV3	.	TRGJ1	12	-1	-1	16
37	4.399158215130726E-4	TGTGCCACCTGGACGAATTATTATAAGAAACTCTTT	CATWTNYYKKLF	TRGV8	.	TRGJ2	11	-1	-1	13
37	4.399158215130726E-4	TGTGCCACCTGGGACACCCCTAAGAAACTCTTT	CATWDTPKKLF	TRGV7	.	TRGJ1	15	-1	-1	20
37	4.399158215130726E-4	TGTGCCACCTGGGAGGGTTGGATCAAGACGTTT	CATWEGWIKTF	TRGV2	.	TRGJP2	16	-1	-1	17
36	4.2802620471542205E-4	TGTGCCACCTTTGTCCCCTTAAGACCCCCGCGGGGTGATTATTATAAGAAACTCTTT	CATFVPLRPPRGDYYKKLF	TRGV2	.	TRGJ1	9	-1	-1	37
36	4.2802620471542205E-4	TGTGCCACCTGGGATAGGCCATCCTTGGACGATACCACTGGTTGGTTCAAGATATTT	CATWDRPSLDDTTGWFKIF	TRGV8	.	TRGJP1	23	-1	-1	31
36	4.2802620471542205E-4	TGTGCCTGCTGGATTAGGCATGGGGATTTACTTTATTATAAGAAACTCTTT	CACWIRHGDLLYYKKLF	TRGV11	.	TRGJ1	19	-1	-1	32
36	4.2802620471542205E-4	TGTGCCACCTGGGACATGAGGGGGAACTATTATAAGAAACTCTTT	CATWDMRGNYYKKLF	TRGV7	.	TRGJ1	15	-1	-1	23
36	4.2802620471542205E-4	TGTGCCACCTGGGATAGGCAGTATTATAAGAAACTCTTT	CATWDRQYYKKLF	TRGV8	.	TRGJ1	18	-1	-1	21
36	4.2802620471542205E-4	TGTGCCACCTGGGATAGAAATGGGAAACTCTTT	CATWDRNGKLF	TRGV8	.	TRGJ2	16	-1	-1	23
35	4.1613658791777143E-4	TGTGCCACCTGGGACGGCCCAAGGTATAGTAGTGATTGGATCAAGACGTTT	CATWDGPRYSSDWIKTF	TRGV2	.	TRGJP2	19	-1	-1	24
35	4.1613658791777143E-4	TGTGCCACCTGGGACTCAAAATCGAATTATTATAAGAAACTCTTT	CATWDSKSNYYKKLF	TRGV2	.	TRGJ1	14	-1	-1	18
35	4.1613658791777143E-4	TGTGCCACCTGGGAAGGGGGGAGTAGTGATTGGATCAAGACGTTT	CATWEGGSSDWIKTF	TRGV2	.	TRGJP2	17	-1	-1	21
35	4.1613658791777143E-4	TGTGCCACCTGGGATAGGCAGGATTATTATAAGAAACTCTTT	CATWDRQDYYKKLF	TRGV8	.	TRGJ1	18	-1	-1	22
35	4.1613658791777143E-4	TGTGCCACCTGGGTCATGAATTATTATAAGAAACTCTTT	CATWVMNYYKKLF	TRGV4	.	TRGJ1	12	-1	-1	17
35	4.1613658791777143E-4	TGTGCCACCTGGGACGGGTGTCATTATAAGAAACTCTTT	CATWDGCHYKKLF	TRGV2	.	TRGJ1	17	-1	-1	22
35	4.1613658791777143E-4	TGTGCCACCTGGGACAGGCCGGGTTATAAGAAACTCTTT	CATWDRPGYKKLF	TRGV3	.	TRGJ1	19	-1	-1	23
35	4.1613658791777143E-4	TGTGCCACCTGGGACAAGCTAAAGAGGGAGAAACTCTTT	CATWDKLKREKLF	TRGV7	.	TRGJ1	18	-1	-1	28
35	4.1613658791777143E-4	TGTGCCACCTGGCGCGATTATTATAAGAAACTCTTT	CATWRDYYKKLF	TRGV5	.	TRGJ1	11	-1	-1	16
35	4.1613658791777143E-4	TGTGCCACCTGGGATATCGGGAAGAAACTCTTT	CATWDIGKKLF	TRGV8	.	TRGJ1	15	-1	-1	21
34	4.042469711201208E-4	TGTGCCACCTGGGATGATTGGGGGGCCAGCGGTGATTGGATCAAGACGTTT	CATWDDWGASGDWIKTF	TRGV4	.	TRGJP2	15	-1	-1	31
34	4.042469711201208E-4	TGTGCCACCTGGGATGGAACGGCGATGAATTATTATAAGAAACTCTTT	CATWDGTAMNYYKKLF	TRGV4	.	TRGJ1	16	-1	-1	26
34	4.042469711201208E-4	TGTGCCACCTGGGACGGGCCGGGTTATTATAAGAAACTCTTT	CATWDGPGYYKKLF	TRGV2	.	TRGJ1	19	-1	-1	23
34	4.042469711201208E-4	TGTGCCACCTGGGACAGGCCCTTTATTTATAAGAAACTCTTT	CATWDRPFIYKKLF	TRGV3	.	TRGJ1	19	-1	-1	22
34	4.042469711201208E-4	TGTGCCACCTGGGACAGGCGGGGTGATTATAAGAAACTCTTT	CATWDRRGDYKKLF	TRGV5	.	TRGJ1	18	-1	-1	25
34	4.042469711201208E-4	TGTGCCACCTGGTTTGGCACTGGTTGGTTCAAGATATTT	CATWFGTGWFKIF	TRGV8	.	TRGJP1	11	-1	-1	17
34	4.042469711201208E-4	TGTGCCACCTGGGACGGGCCGTATTATAAGAAACTCTTT	CATWDGPYYKKLF	TRGV2	.	TRGJ1	19	-1	-1	21
34	4.042469711201208E-4	TGTGCCACCTGGGACAGGCGGTATTATAAGAAACTCTTT	CATWDRRYYKKLF	TRGV3	.	TRGJ1	18	-1	-1	21
34	4.042469711201208E-4	TGTGCCCCGGACAATAGTTGGTTCAAGATATTT	CAPDNSWFKIF	TRGV4	.	TRGJP1	5	-1	-1	16
34	4.042469711201208E-4	TGTGCCACCTGGGAGGCTTGGTTCAAGATATTT	CATWEAWFKIF	TRGV7	.	TRGJP1	13	-1	-1	17
34	4.042469711201208E-4	TGTGGTAGTGATTGGATCAAGACGTTT	CGSDWIKTF	TRGV8	.	TRGJP2	3	-1	-1	4
33	3.923573543224702E-4	TGTGCCACCTGGGTACGGCTCAACAGGGATTATAAGAAACTCTTT	CATWVRLNRDYKKLF	TRGV5	.	TRGJ1	18	-1	-1	28
33	3.923573543224702E-4	TGTGCCACCTGGGACGGGAAAGGTAGTGATTGGATCAAGACGTTT	CATWDGKGSDWIKTF	TRGV2	.	TRGJP2	17	-1	-1	22
33	3.923573543224702E-4	TGTGCCTGCTGGATTAGGCTCTTTAGGTATAAGAAACTCTTT	CACWIRLFRYKKLF	TRGV11	.	TRGJ1	18	-1	-1	27
33	3.923573543224702E-4	TGTGCTGCGTGGGATACCACTGGTTGGTTCAAGATATTT	CAAWDTTGWFKIF	TRGV10	.	TRGJP1	14	-1	-1	13
33	3.923573543224702E-4	TGTGCCACCTGGGACGGGCCGGGTTATAAGAAACTCTTT	CATWDGPGYKKLF	TRGV2	.	TRGJ1	19	-1	-1	23
33	3.923573543224702E-4	TGTGCCACCTGGGACGGGGGGTATTATAAGAAACTCTTT	CATWDGGYYKKLF	TRGV5	.	TRGJ2	17	-1	-1	21
33	3.923573543224702E-4	TGTGCCACCTGGGATAATATTTATAAGAAACTCTTT	CATWDNIYKKLF	TRGV4	.	TRGJ1	14	-1	-1	20
33	3.923573543224702E-4	TGTGCCACCTGGGACAGGCCCCTCAAGAAACTCTTT	CATWDRPLKKLF	TRGV3	.	TRGJ1	19	-1	-1	24
33	3.923573543224702E-4	TGTGCCACCTGGACCCGTGGGGTTAAGAAACTCTTT	CATWTRGVKKLF	TRGV2	.	TRGJ1	11	-1	-1	23
33	3.923573543224702E-4	TGTGCCACCTGGGAGGTTTATAAGAAACTCTTT	CATWEVYKKLF	TRGV4	.	TRGJ1	13	-1	-1	17
33	3.923573543224702E-4	TGTGCCACCTGGGACAGTAAGAAACTCTTT	CATWDSKKLF	TRGV5	.	TRGJ1	16	-1	-1	17
32	3.804677375248196E-4	TGTGCCACCTGGGACACGACAACCACGAATTATTATAAGAAACTCTTT	CATWDTTTTNYYKKLF	TRGV3	.	TRGJ1	15	-1	-1	25
32	3.804677375248196E-4	TGTGCCACCTGGGACCTACCTAAGAATTATTATAAGAAACTCTTT	CATWDLPKNYYKKLF	TRGV5	.	TRGJ1	14	-1	-1	23
32	3.804677375248196E-4	TGTGCCTGCTGGATTAGGCACGGGGATTATAAGAAACTCTTT	CACWIRHGDYKKLF	TRGV11	.	TRGJ1	21	-1	-1	25
32	3.804677375248196E-4	TGTGCCACCTGGGACGGGATTAATTATTATAAGAAACTCTTT	CATWDGINYYKKLF	TRGV2	.	TRGJ1	17	-1	-1	21
32	3.804677375248196E-4	TGTGCCACCTGGGACGACCTCACTGGTTGGTTCAAGATATTT	CATWDDLTGWFKIF	TRGV2	.	TRGJP1	15	-1	-1	20
32	3.804677375248196E-4	TGTGCCACCTGGGACAGGCCGCGTTATTATAAGAAACTCTTT	CATWDRPRYYKKLF	TRGV5	.	TRGJ1	19	-1	-1	23
32	3.804677375248196E-4	TGTGCCACCTGGGAAAAAGTGGATTATTATAAGAAACTCTTT	CATWEKVDYYKKLF	TRGV8	.	TRGJ1	13	-1	-1	22
32	3.804677375248196E-4	TGTGCCTGCTTACCATCCGATTATTATAAGAAACTCTTT	CACLPSDYYKKLF	TRGV11	.	TRGJ1	9	-1	-1	19
32	3.804677375248196E-4	TGTGCCACCTGGGATACCACTGGTTGGTTCAAGATATTT	CATWDTTGWFKIF	TRGV8	.	TRGJP1	15	-1	-1	13
32	3.804677375248196E-4	TGTGCCACCTGGGACAGGAATTATTATAAGAAACTCTTT	CATWDRNYYKKLF	TRGV5	.	TRGJ1	17	-1	-1	17
31	3.68578120727169E-4	TGTGCCACCTGGGACGGGCCGTACCTGATAGAGAATTATTATAAGAAACTCTTT	CATWDGPYLIENYYKKLF	TRGV2	.	TRGJ1	19	-1	-1	32
31	3.68578120727169E-4	TGTGCCTGCTGGATTAGGCGCCATACCACTGGTTGGTTCAAGATATTT	CACWIRRHTTGWFKIF	TRGV11	.	TRGJP1	18	-1	-1	22
31	3.68578120727169E-4	TGTGCCTGCTGGATTAGGCACGTGGCCCTTTATTATAAGAAACTCTTT	CACWIRHVALYYKKLF	TRGV11	.	TRGJ1	23	-1	-1	29
31	3.68578120727169E-4	TGTGCCACCTGGGGCCCCCCTGGTTATTATAAGAAACTCTTT	CATWGPPGYYKKLF	TRGV5	.	TRGJ1	12	-1	-1	23
31	3.68578120727169E-4	TGTGCCACCTGGGACAGGCTTCGACATTATAAGAAACTCTTT	CATWDRLRHYKKLF	TRGV5	.	TRGJ1	18	-1	-1	25
31	3.68578120727169E-4	TGTGCCACCTGGGACAGGCGTGAATATTATAAGAAACTCTTT	CATWDRREYYKKLF	TRGV7	.	TRGJ1	21	-1	-1	21
31	3.68578120727169E-4	TGTGCCTGCTGGATTTTACGCTACTATAAGAAACTCTTT	CACWILRYYKKLF	TRGV11	.	TRGJ1	14	-1	-1	21
31	3.68578120727169E-4	TGTGCCTGCTGGATCCCACTTTATTATAAGAAACTCTTT	CACWIPLYYKKLF	TRGV11	.	TRGJ1	13	-1	-1	20
31	3.68578120727169E-4	TGTGCCACCCCGTATTATAAGAAACTCTTT	CATPYYKKLF	TRGV8	.	TRGJ1	8	-1	-1	12
31	3.68578120727169E-4	TGTGCCACCTCCAATTATTATAAGAAACTCTTT	CATSNYYKKLF	TRGV2	.	TRGJ1	9	-1	-1	9
30	3.5668850392951836E-4	TGTGCCTGCTGGATTAGCCACCAGGGAGCTACCACTGGTTGGTTCAAGATATTT	CACWISHQGATTGWFKIF	TRGV11	.	TRGJP1	20	-1	-1	29
30	3.5668850392951836E-4	TGTGCCACCTGGGATGGGCCCTCGCGTGTTAATTATTATAAGAAACTCTTT	CATWDGPSRVNYYKKLF	TRGV4	.	TRGJ1	20	-1	-1	30
30	3.5668850392951836E-4	TGTGCCACCTGGGACAGCGTCACTTATTATAAGAAACTCTTT	CATWDSVTYYKKLF	TRGV7	.	TRGJ1	16	-1	-1	23
30	3.5668850392951836E-4	TGTGCCACCTGGGACAGGCTAAAGAGGGATAAGAAACTCTTT	CATWDRLKRDKKLF	TRGV5	.	TRGJ1	18	-1	-1	28
30	3.5668850392951836E-4	TGTGCCTGCTGGATTAGCCCCCTTATAAGGAAACTCTTT	CACWISPLIRKLF	TRGV11	.	TRGJ1	16	-1	-1	22
30	3.5668850392951836E-4	TGTGCCACCTGGGACGGGCTTTATTATAAGAAACTCTTT	CATWDGLYYKKLF	TRGV2	.	TRGJ1	18	-1	-1	20
30	3.5668850392951836E-4	TGTGCCTGCTGGATTAGTATAATTAAGAAACTCTTT	CACWISIIKKLF	TRGV11	.	TRGJ1	16	-1	-1	23
30	3.5668850392951836E-4	TGTGCCACCTGGCCAAACTATTATAAGAAACTCTTT	CATWPNYYKKLF	TRGV5	.	TRGJ1	11	-1	-1	15
30	3.5668850392951836E-4	TGTGCCACCTGGGACAGCAATAAGAAACTCTTT	CATWDSNKKLF	TRGV7	.	TRGJ1	16	-1	-1	19
29	3.4479888713186775E-4	TGTGCCACCTGGGACGGGCCGTTAAATAGTAGTGATTGGATCAAGACGTTT	CATWDGPLNSSDWIKTF	TRGV2	.	TRGJP2	19	-1	-1	22
29	3.4479888713186775E-4	TGTGCCACCTGGGACGGTCCCAGAAATTATTATAAGAAACTCTTT	CATWDGPRNYYKKLF	TRGV2	.	TRGJ1	20	-1	-1	24
29	3.4479888713186775E-4	TGTGCCACCTGGGACGTCCTTTGGTTAATTAAGAAACTCTTT	CATWDVLWLIKKLF	TRGV4	.	TRGJ1	13	-1	-1	29
29	3.4479888713186775E-4	TGTGCCACCTGGGACGGCCGAAGGTATTATAAGAAACTCTTT	CATWDGRRYYKKLF	TRGV2	.	TRGJ1	16	-1	-1	24
29	3.4479888713186775E-4	TGTGCCACCTGGGACGGGCTACGGGGATATAAGAAACTCTTT	CATWDGLRGYKKLF	TRGV2	.	TRGJ1	18	-1	-1	27
29	3.4479888713186775E-4	TGTGCCTGCTGGATTAGGAGTGATTGGATCAAGACGTTT	CACWIRSDWIKTF	TRGV11	.	TRGJP2	17	-1	-1	14
29	3.4479888713186775E-4	TGTGCCACCTGGGGCCCTACTCAAGAGAAACTCTTT	CATWGPTQEKLF	TRGV7	.	TRGJ1	12	-1	-1	25
29	3.4479888713186775E-4	TGTGCCACCTGGGAGATCGGCTATAAGAAACTCTTT	CATWEIGYKKLF	TRGV8	.	TRGJ1	13	-1	-1	21
29	3.4479888713186775E-4	TGTGCTGCGTGGGATTATAAGAAACTCTTT	CAAWDYKKLF	TRGV10	.	TRGJ2	16	-1	-1	13
28	3.3290927033421714E-4	TGTGCCACCTGGGTCCCGTTCCCGGCTTATTATAAGAAACTCTTT	CATWVPFPAYYKKLF	TRGV3	.	TRGJ1	12	-1	-1	26
28	3.3290927033421714E-4	TGTGCCACCTGGGACGCTGTTCGGAATTATTATAAGAAACTCTTT	CATWDAVRNYYKKLF	TRGV2	.	TRGJ1	15	-1	-1	19
28	3.3290927033421714E-4	TGTGCCACCTGGGACGACCACGAGAATTATTATAAGAAACTCTTT	CATWDDHENYYKKLF	TRGV3	.	TRGJ1	14	-1	-1	23
28	3.3290927033421714E-4	TGTGCCACCTGGGATGAGGCAGCCTATTATAAGAAACTCTTT	CATWDEAAYYKKLF	TRGV4	.	TRGJ1	19	-1	-1	24
28	3.3290927033421714E-4	TGTGCCACCTGGGACCTTAGTAGTGATTGGATCAAGACGTTT	CATWDLSSDWIKTF	TRGV2	.	TRGJP2	14	-1	-1	17
28	3.3290927033421714E-4	TGTGCCACCTGGGACGGGCAAGGGTATTATAAGAAACTCTTT	CATWDGQGYYKKLF	TRGV2	.	TRGJ1	18	-1	-1	24
28	3.3290927033421714E-4	TGTGCTGCGTGGGATACCACTGGTTGGTTCAAGATATTC	CAAWDTTGWFKIF	TRGV10	.	TRGJP1	14	-1	-1	13
28	3.3290927033421714E-4	TGTGCCACCTGGGATAACCCTTATTATAAGAAACTCTTT	CATWDNPYYKKLF	TRGV8	.	TRGJ1	15	-1	-1	20
28	3.3290927033421714E-4	TGTGCCACCTGGACCCCGGGGGGATGGTTCAAGATATTT	CATWTPGGWFKIF	TRGV2	.	TRGJP1	11	-1	-1	21
28	3.3290927033421714E-4	TGTGCCACCTGGGATAGGCCTTATAAGAAACTCTTT	CATWDRPYKKLF	TRGV8	.	TRGJ1	20	-1	-1	20
28	3.3290927033421714E-4	TGTGCCACCTGGGACTATTATTATAAGAAACTCTTT	CATWDYYYKKLF	TRGV4	.	TRGJ1	13	-1	-1	16
27	3.210196535365665E-4	TGTGCCACCTGGGACAGGCCCTTAGTTAATTCCATGGGATTTTTAAAGAATTATTATAAGAAACTCTTT	CATWDRPLVNSMGFLKNYYKKLF	TRGV7	.	TRGJ1	19	-1	-1	47
27	3.210196535365665E-4	TGTGCCTGCTGGATTAGGCACGGATGGCCTACTGGTTGGTTCAAGATATTT	CACWIRHGWPTGWFKIF	TRGV11	.	TRGJP1	21	-1	-1	30
27	3.210196535365665E-4	TGTGCCACCTGGGACAGGCCCGCGGTTATTGATTGGATCAAGACGTTT	CATWDRPAVIDWIKTF	TRGV3	.	TRGJP2	19	-1	-1	26
27	3.210196535365665E-4	TGTGCCACCTGGGACAGGCCAAATACCACTGGTTGGTTCAAGATATTT	CATWDRPNTTGWFKIF	TRGV5	.	TRGJP1	19	-1	-1	22
27	3.210196535365665E-4	TGTGCCACCTGGGATGGGCTTGGATATTATAAGAAACTCTTT	CATWDGLGYYKKLF	TRGV4	.	TRGJ1	18	-1	-1	24
27	3.210196535365665E-4	TGTGCCACCTGGGATAGAAGGAATTATTATAAGAAACTCTTT	CATWDRRNYYKKLF	TRGV8	.	TRGJ1	16	-1	-1	20
27	3.210196535365665E-4	TGTGCCACCTTAGATTTTAGTGATTGGATCAAGACGTTT	CATLDFSDWIKTF	TRGV8	.	TRGJP2	9	-1	-1	17
27	3.210196535365665E-4	TGTGCCACCTGGGACACCACTGGTTGGTTCAAGATATTT	CATWDTTGWFKIF	TRGV3	.	TRGJP1	15	-1	-1	15
27	3.210196535365665E-4	TGTGCCACCTGGGGTCCCTATTATAAGAAACTCTTT	CATWGPYYKKLF	TRGV4	.	TRGJ1	12	-1	-1	18
27	3.210196535365665E-4	TGTGCCATGAATTATTATAAGAAACTCTTT	CAMNYYKKLF	TRGV4	.	TRGJ1	6	-1	-1	8
26	3.091300367389159E-4	TGTGCCACCTGGGACGGACAACTCTTTCGGCCCCTTCGAAATTATTATAAGAAACTCTTT	CATWDGQLFRPLRNYYKKLF	TRGV7	.	TRGJ1	14	-1	-1	34
26	3.091300367389159E-4	TGTGCCACCTGGGACAGTACTATTAACCTTAGTAGTGATTGGATCAAGACGTTT	CATWDSTINLSSDWIKTF	TRGV3	.	TRGJP2	16	-1	-1	29
26	3.091300367389159E-4	TGTGCCACCTGGGATAGGCCGTGGAGTAGTGATTGGATCAAGACGTTT	CATWDRPWSSDWIKTF	TRGV8	.	TRGJP2	19	-1	-1	24
26	3.091300367389159E-4	TGTGCCACCTGGGATAGGCTCGGGGGTTGGTTCAAGATATTT	CATWDRLGGWFKIF	TRGV8	.	TRGJP1	18	-1	-1	24
26	3.091300367389159E-4	TGTGCCACCTGGGACGGGTGTTATTATAAGAAACTCTTT	CATWDGCYYKKLF	TRGV2	.	TRGJ1	17	-1	-1	20
26	3.091300367389159E-4	TGTGCCACCTGGGACGGGCATTATTATAAGAAACTCTTT	CATWDGHYYKKLF	TRGV2	.	TRGJ1	18	-1	-1	19
26	3.091300367389159E-4	TGTGCCACCTGGGAGGGGCATTATTATAAGAAACTCTTT	CATWEGHYYKKLF	TRGV4	.	TRGJ1	18	-1	-1	19
26	3.091300367389159E-4	TGTGCCACCGGAAGGAATTATTATAAGAAACTCTTT	CATGRNYYKKLF	TRGV4	.	TRGJ1	8	-1	-1	14
25	2.972404199412653E-4	TGTGCCACCTGGGATACACTTAGGGGTGATTGGATCAAGACGTTT	CATWDTLRGDWIKTF	TRGV8	.	TRGJP2	15	-1	-1	25
25	2.972404199412653E-4	TGTGCCACCTGGGACCGTCATACCACTGGTTGGTTCAAGATATTT	CATWDRHTTGWFKIF	TRGV7	.	TRGJP1	14	-1	-1	19
25	2.972404199412653E-4	TGTGCCTGCTGGATTAGGCACGGGCATTATAAGAAACTCTTT	CACWIRHGHYKKLF	TRGV11	.	TRGJ1	24	-1	-1	25
25	2.972404199412653E-4	TGTGCCTGCTGGACCCGAGAGGACTATTATAAGAAACTCTTT	CACWTREDYYKKLF	TRGV11	.	TRGJ1	12	-1	-1	24
25	2.972404199412653E-4	TGTGCCACCTGGGATGAATCGAATTATTATAAGAAACTCTTT	CATWDESNYYKKLF	TRGV4	.	TRGJ1	15	-1	-1	18
25	2.972404199412653E-4	TGTGCCACCTGGGACGGGCTGGATTATTATAAGAAACTCTTT	CATWDGLDYYKKLF	TRGV2	.	TRGJ1	18	-1	-1	22
25	2.972404199412653E-4	TGTGCCACCTGGGATAACTCCTATTATAAGAAACTCTTT	CATWDNSYYKKLF	TRGV8	.	TRGJ1	15	-1	-1	21
25	2.972404199412653E-4	TGTGCCTGCTGGATTCACACTGGTTGGTTCAAGATATTT	CACWIHTGWFKIF	TRGV11	.	TRGJP1	14	-1	-1	17
25	2.972404199412653E-4	TGTGCCACCTGGGACTGCTATTATTATAAGAAACTCTTT	CATWDCYYYKKLF	TRGV3	.	TRGJ1	14	-1	-1	19
25	2.972404199412653E-4	TGTGCCCCCCCCCCTTATTATAAGAAACTCTTT	CAPPPYYKKLF	TRGV8	.	TRGJ1	8	-1	-1	14
24	2.853508031436147E-4	TGTGCCACCTGGGACGGGCAGACTCCCTCGAGAATTTATTATAAGAAACTCTTT	CATWDGQTPSRIYYKKLF	TRGV2	.	TRGJ1	18	-1	-1	31
24	2.853508031436147E-4	TGTGCCACCTGGGAGGGAGGGGCTTATTATAAGAAACTCTTT	CATWEGGAYYKKLF	TRGV8	.	TRGJ1	13	-1	-1	23
24	2.853508031436147E-4	TGTGCCACCTGGGATGGTGGCTATTATAAGAAACTCTTT	CATWDGGYYKKLF	TRGV4	.	TRGJ1	16	-1	-1	21
24	2.853508031436147E-4	TGTGCCACCTGGGATGGGTCTTATAAGAAACTCTTT	CATWDGSYKKLF	TRGV4	.	TRGJ1	17	-1	-1	20
24	2.853508031436147E-4	TGTGCCACCTGGTACCCAAATAAGAAACTCTTT	CATWYPNKKLF	TRGV8	.	TRGJ1	11	-1	-1	19
24	2.853508031436147E-4	TGTGCCTGCTGGATTAGGCACGGCCTTAAGAAACTCTTT	CACWIRHGLKKLF	TRGV11	.	TRGJ1	25	-1	-1	26
24	2.853508031436147E-4	TGTGCCACCTGGGACAGGGATTATTATAAGAAACTCTTT	CATWDRDYYKKLF	TRGV3	.	TRGJ1	17	-1	-1	19
24	2.853508031436147E-4	TGTGCCACCTGGGACATGGCAAGGCTCTTT	CATWDMARLF	TRGV5	.	TRGJ1	19	-1	-1	24
23	2.7346118634596407E-4	TGTGCCACCTGGGATAGGCGAGTTAGTAGTGATTGGATCAAGACGTTT	CATWDRRVSSDWIKTF	TRGV8	.	TRGJP2	18	-1	-1	23
23	2.7346118634596407E-4	TGTGCCTGCTGGATTAGGCTCGATTATTATAAGAAACTCTTT	CACWIRLDYYKKLF	TRGV11	.	TRGJ1	21	-1	-1	19
23	2.7346118634596407E-4	TGTGCCACCTGGGACGGACCGAATTATTATAAGAAACTCTTT	CATWDGPNYYKKLF	TRGV2	.	TRGJ1	19	-1	-1	19
23	2.7346118634596407E-4	TGTGCCACCTGGGATTTGGGGAAACTCTTT	CATWDLGKLF	TRGV8	.	TRGJ1	14	-1	-1	20
22	2.6157156954831345E-4	TGTGCCACCTACGACCCACACCTCCTGGGTAGGTATAAGAAACTCTTT	CATYDPHLLGRYKKLF	TRGV8	.	TRGJ1	9	-1	-1	33
22	2.6157156954831345E-4	TGTGCCACCTGGGATTCGAATTATTATAAGAAACTCTTT	CATWDSNYYKKLF	TRGV8	.	TRGJ1	14	-1	-1	13
22	2.6157156954831345E-4	TGTGCCACCTGGGATAACAATTATAAGAAACTCTTT	CATWDNNYKKLF	TRGV8	.	TRGJ2	15	-1	-1	19
22	2.6157156954831345E-4	TGTGCCACCTGGGATGGCGACTATTATAAGAAACTCTTT	CATWDGDYYKKLF	TRGV4	.	TRGJ1	16	-1	-1	21
21	2.4968195275066284E-4	TGTGCCACCTGGGACAGACACTATAAGAAACTCTTT	CATWDRHYKKLF	TRGV3	.	TRGJ1	16	-1	-1	21
21	2.4968195275066284E-4	TGTGCCACCTGGGACGGGCCGGAGGTTTATTATAAGAAACTCTTT	CATWDGPEVYYKKLF	TRGV2	.	TRGJ1	19	-1	-1	26
21	2.4968195275066284E-4	TGTGCCACCTGGGATCTTGATTATTATAAGAAACTCTTT	CATWDLDYYKKLF	TRGV8	.	TRGJ1	14	-1	-1	19
21	2.4968195275066284E-4	TGTGCCACCTGGGATAGATCTTATAAGAAACTCTTT	CATWDRSYKKLF	TRGV8	.	TRGJ1	16	-1	-1	20
20	2.3779233595301222E-4	TGTGCCACCTGGGATTATTATAAGAAACTCTTT	CATWDYYKKLF	TRGV8	.	TRGJ1	14	-1	-1	13
19	2.259027191553616E-4	TGTGCCACCTGGGACAGGCCCTTTACTTCGAATTATTATAAGAAACTCTTT	CATWDRPFTSNYYKKLF	TRGV7	.	TRGJ1	19	-1	-1	23
19	2.259027191553616E-4	TGTGCCTGCTGGATTAGGCCCCTTAGTAGTGATTGGATCAAGACGTTT	CACWIRPLSSDWIKTF	TRGV11	.	TRGJP2	18	-1	-1	23
19	2.259027191553616E-4	TGTGCCTGCTGGATTAGTGGTGATTGGATCAAGACGTTT	CACWISGDWIKTF	TRGV11	.	TRGJP2	16	-1	-1	14
19	2.259027191553616E-4	TGTGCCACCTGGGACGTTCTCTATTATAAGAAACTCTTT	CATWDVLYYKKLF	TRGV2	.	TRGJ1	15	-1	-1	21
19	2.259027191553616E-4	TGTGCCACCTCAAATGGACTAAGAAAACTCTTT	CATSNGLRKLF	TRGV8	.	TRGJ1	9	-1	-1	19
19	2.259027191553616E-4	TGTGCCACCTGGTACTATTATAAGAAACTCTTT	CATWYYYKKLF	TRGV4	.	TRGJ1	11	-1	-1	15
19	2.259027191553616E-4	TGTGCCACCTGGAAGGGGAGGTTCAAGATATTT	CATWKGRFKIF	TRGV3	.	TRGJP1	11	-1	-1	19
18	2.1401310235771102E-4	TGTGCCACCTGGGACAGGCCGCCATCGAGTTTTAAGAATTATTATAAGAAACTCTTT	CATWDRPPSSFKNYYKKLF	TRGV3	.	TRGJ1	19	-1	-1	35
18	2.1401310235771102E-4	TGTGCCTGCTGGATTAGGCACAAAGAGGATTATTATAAGAAACTCTTT	CACWIRHKEDYYKKLF	TRGV11	.	TRGJ1	20	-1	-1	28
18	2.1401310235771102E-4	TGTGCCACCTGGGACGGTAAAAGTTATTATAAGAAACTCTTT	CATWDGKSYYKKLF	TRGV3	.	TRGJ1	14	-1	-1	23
18	2.1401310235771102E-4	TGTGCCACCTGGGACGGGGACAATTATTATAAGAAACTCTTT	CATWDGDNYYKKLF	TRGV2	.	TRGJ1	17	-1	-1	21
18	2.1401310235771102E-4	TGTGCCTTGTGGGAGGTGCTGGATTATAGGAAACTCTTT	CALWEVLDYRKLF	TRGV9	.	TRGJ1	18	-1	-1	22
18	2.1401310235771102E-4	TGTGCCTGCTGGATCGTCAATTATTATAAGAAACTCTTT	CACWIVNYYKKLF	TRGV11	.	TRGJ1	13	-1	-1	18
18	2.1401310235771102E-4	TGTGCCACCTGGGACGGATTTTATTATAAGAAACTCTTT	CATWDGFYYKKLF	TRGV5	.	TRGJ1	14	-1	-1	20
18	2.1401310235771102E-4	TGCTTCATAAATTATTATAAGAAACTCTTT	CFINYYKKLF	TRGV2	.	TRGJ1	1	-1	-1	9
17	2.021234855600604E-4	TGTGCCTGCTGGATTGGTCCTGTTACCACTGGTTGGTTCAAGATATTT	CACWIGPVTTGWFKIF	TRGV11	.	TRGJP1	14	-1	-1	23
17	2.021234855600604E-4	TGTGCCTGCTGGATTAGGCTCACAGGAGCCTTTAATAAGAAACTCTTT	CACWIRLTGAFNKKLF	TRGV11	.	TRGJ1	18	-1	-1	34
17	2.021234855600604E-4	TGTGCCACCTGGGACGGGCGGGGGGGTAGTGATTGGATCAAGACGTTT	CATWDGRGGSDWIKTF	TRGV2	.	TRGJP2	18	-1	-1	25
17	2.021234855600604E-4	TGTGCCACCTGGGACGGAGCGGCGGGCACTGGTTGGTTCAAGATATTT	CATWDGAAGTGWFKIF	TRGV3	.	TRGJP1	14	-1	-1	26
17	2.021234855600604E-4	TGTGCCACCTGGGATCTCTATTATAAGAAACTCTTT	CATWDLYYKKLF	TRGV8	.	TRGJ1	14	-1	-1	18
17	2.021234855600604E-4	TGTGCCACCTGGGATTATTATAAGGAACTCTTT	CATWDYYKELF	TRGV8	.	TRGJ1	14	-1	-1	13
16	1.902338687624098E-4	TGTGCCTGCTGGATGGAGGGGCTGGCCACTGGTTGGTTCAAGATATTT	CACWMEGLATGWFKIF	TRGV11	.	TRGJP1	13	-1	-1	25
16	1.902338687624098E-4	TGTGCCCCAGAGATTTCCCCTGCGGCCAGTTATTATAAGAAACTCTTT	CAPEISPAASYYKKLF	TRGV9	.	TRGJ1	5	-1	-1	29
16	1.902338687624098E-4	TGTGCCACCTGGGATAAGATATATACCACTGGTTGGTTCAAGATATTT	CATWDKIYTTGWFKIF	TRGV8	.	TRGJP1	15	-1	-1	19
16	1.902338687624098E-4	TGTGCCACCTGGGACGGGCCCGCGCGCAGTGATTGGATCAAGACGTTT	CATWDGPARSDWIKTF	TRGV2	.	TRGJP2	21	-1	-1	27
16	1.902338687624098E-4	TGCGCTGCGTGGGATTACGATTATAAGAAACTCTTT	CAAWDYDYKKLF	TRGV10	.	TRGJ1	18	-1	-1	19
16	1.902338687624098E-4	TGTGCCACCTGGGACAGGGGGGGGGAACTCTTT	CATWDRGGELF	TRGV3	.	TRGJ1	17	-1	-1	25
15	1.7834425196475918E-4	TGTGTCACCTGGGACAGGCAGGGGGGTTATTATAAGAAACTCTTT	CVTWDRQGGYYKKLF	TRGV5	.	TRGJ1	18	-1	-1	26
15	1.7834425196475918E-4	TGTGCTGCGTGGGATCGAACGGGGGGTGGTTGGTTCAAGATATTT	CAAWDRTGGGWFKIF	TRGV10	.	TRGJP1	14	-1	-1	26
15	1.7834425196475918E-4	TGTGCCACCAGGGATGGCGTTTATAAGAAACTCTTT	CATRDGVYKKLF	TRGV4	.	TRGJ1	16	-1	-1	20
14	1.6645463516710857E-4	TGTGCTGCGTGGGATTATAAGGTCTTGGCTCCCCCTTATTATAAGAAACTCTTT	CAAWDYKVLAPPYYKKLF	TRGV10	.	TRGJ1	16	-1	-1	35
14	1.6645463516710857E-4	TGTGCCACCTGGGCACCCCCCCCTTATTATTATAAGAAACTCTTT	CATWAPPPYYYKKLF	TRGV8	.	TRGJ2	12	-1	-1	25
14	1.6645463516710857E-4	TGTGCTGCGTGTGGGGGGGGTGGTAAGAAACTCTTT	CAACGGGGKKLF	TRGV10	.	TRGJ1	10	-1	-1	23
13	1.5456501836945795E-4	TGTGCCTGCTGGATTAGGCACGTAGGGCAGGCGTTCAAGGGTAGTGATTGGATCAAGACGTTT	CACWIRHVGQAFKGSDWIKTF	TRGV11	.	TRGJP2	22	-1	-1	40
13	1.5456501836945795E-4	TGTGCCACCTGGGACGGCGATACCACTGGTTGGTTCAAGATATTT	CATWDGDTTGWFKIF	TRGV7	.	TRGJP1	17	-1	-1	19
13	1.5456501836945795E-4	TGTGCCTGCTGGATTACATGCAAGAAACTCTTT	CACWITCKKLF	TRGV11	.	TRGJ1	15	-1	-1	21
12	1.4267540157180734E-4	TGTGCCACCTGGGATCAAGGGACGCTCTATTATAAGAAACTCTTT	CATWDQGTLYYKKLF	TRGV8	.	TRGJ1	14	-1	-1	27
12	1.4267540157180734E-4	TGTGCCTTGTGGGAGGTGCGAAGATATTATAAGAAACTCTTT	CALWEVRRYYKKLF	TRGV9	.	TRGJ1	18	-1	-1	24
12	1.4267540157180734E-4	TGTGCCACCTGGGATAGGGTTCTTTATTATAAGAAACTCTTT	CATWDRVLYYKKLF	TRGV8	.	TRGJ1	17	-1	-1	23
12	1.4267540157180734E-4	TGTGCCTCCCTCTTT	CASLF	TRGV9	.	TRGJ1	6	-1	-1	9
11	1.3078578477415673E-4	TGTGCCACCTGGGGCAAGGCTTTGGCATATTATAAGAAACTCTTT	CATWGKALAYYKKLF	TRGV5	.	TRGJ1	19	-1	-1	27
11	1.3078578477415673E-4	TGTGCCTGCTGGATTGGCAATTATTATAAGAAACTCTTT	CACWIGNYYKKLF	TRGV11	.	TRGJ1	18	-1	-1	18
11	1.3078578477415673E-4	TGTGCTGCGTGGGTAGGGGGGGATAAGAAACTCTTT	CAAWVGGDKKLF	TRGV10	.	TRGJ2	12	-1	-1	22
11	1.3078578477415673E-4	TGTGCCGCCTGGGACGGGCCGCGAAAGAAACTCTTT	CAAWDGPRKKLF	TRGV2	.	TRGJ1	19	-1	-1	24
11	1.3078578477415673E-4	TGTGCCACCTGGGATTATAAGAAGCTCTTT	CATWDYKKLF	TRGV4	.	TRGJ1	14	-1	-1	13
11	1.3078578477415673E-4	TGTGCTGCGTGGGACTATTGT	CAAWDYC	TRGV10	.	TRGJP1	16	-1	-1	15
10	1.1889616797650611E-4	TGTGCCTGCTGGATTCGCACCACTGGTTGGTTCAAGATATTT	CACWIRTTGWFKIF	TRGV11	.	TRGJP1	14	-1	-1	18
10	1.1889616797650611E-4	TGTGCCTGCTGGATTAGCCATTATTATTATAAGAAACTCTTT	CACWISHYYYKKLF	TRGV11	.	TRGJ1	19	-1	-1	22
10	1.1889616797650611E-4	TGTGCCACCTGGGACATTTCGAATTATTATAAGAAGCTCTTT	CATWDISNYYKKLF	TRGV3	.	TRGJ1	15	-1	-1	17
10	1.1889616797650611E-4	TGTGCCACCTGGGACAGGCCGCTCTTT	CATWDRPLF	TRGV5	.	TRGJ1	19	-1	-1	21
9	1.0700655117885551E-4	TGTGCCACCTGGGACAAGGCTTTGGCATATTATAAGAAACTCTTT	CATWDKALAYYKKLF	TRGV5	.	TRGJ1	19	-1	-1	27
9	1.0700655117885551E-4	TGTGCCACCTGGGACAGGTGGCGATATTGTAAGAAACTCTTT	CATWDRWRYCKKLF	TRGV3	.	TRGJ1	17	-1	-1	24
9	1.0700655117885551E-4	TGTGCCACCTGGGAGCTCTTT	CATWELF	TRGV2	.	TRGJ1	13	-1	-1	15
8	9.51169343812049E-5	TGTGCTGCGTGGGATTTTGCCCCCCCTTATTATAAGAAACTCTTT	CAAWDFAPPYYKKLF	TRGV10	.	TRGJ1	15	-1	-1	26
8	9.51169343812049E-5	TGTGCCACCTGGGAACGGGGGGGGTTTAAGAAACTCTTT	CATWERGGFKKLF	TRGV2	.	TRGJ1	18	-1	-1	26
7	8.322731758355428E-5	TGTGCCACCTGGGATAATAAACCGAATTATTATAAGAAACTCTTT	CATWDNKPNYYKKLF	TRGV8	.	TRGJ1	15	-1	-1	13
7	8.322731758355428E-5	TGTGCCACCTGGACCCTTTGTTATAAGAAACTCTTT	CATWTLCYKKLF	TRGV3	.	TRGJ1	11	-1	-1	17
6	7.133770078590367E-5	TGTGCCACCTGGGATGGGCGAACCACAAAACCGAATTATTATAAGAAGCTCTTT	CATWDGRTTKPNYYKKLF	TRGV4	.	TRGJ1	18	-1	-1	31
6	7.133770078590367E-5	TGTGCCACCTGGGGTGGGCCTGGCTATAAGAAACTCTTT	CATWGGPGYKKLF	TRGV4	.	TRGJ1	19	-1	-1	24
6	7.133770078590367E-5	TGTGCCACCTGGATAGCGAATTATTATAAGAAACTCTTT	CATWIANYYKKLF	TRGV8	.	TRGJ1	15	-1	-1	16
6	7.133770078590367E-5	TGTGCTGCGTGGGACCTATTCAAGATATTT	CAAWDLFKIF	TRGV10	.	TRGJP1	13	-1	-1	18
5	5.9448083988253056E-5	TGTGCCACCTGGGGGGGGGGGGATAGTAGTGATTGGATCAAGACGTTT	CATWGGGDSSDWIKTF	TRGV8	.	TRGJP2	12	-1	-1	22
5	5.9448083988253056E-5	TGTGCCACCTGGGACGGGGGGGGGTTTAAGAAACTCTTT	CATWDGGGFKKLF	TRGV2	.	TRGJ1	17	-1	-1	26
5	5.9448083988253056E-5	TGTGCCACCTGGGGGGGGGGGTATAAGAAACTCTTT	CATWGGGYKKLF	TRGV2	.	TRGJ1	12	-1	-1	21
5	5.9448083988253056E-5	TGTGCCACCTGGGATAGGGGGGGGAAGAAACTCTTT	CATWDRGGKKLF	TRGV8	.	TRGJ1	17	-1	-1	24
5	5.9448083988253056E-5	TGTGCTGCGTGTTTGCGTTGGTTCAAGACATTT	CAACLRWFKTF	TRGV10	.	TRGJP1	10	-1	-1	16
5	5.9448083988253056E-5	TGTGCTGCGTGGTATAAGAAACTCTTT	CAAWYKKLF	TRGV10	.	TRGJ1	14	-1	-1	12
5	5.9448083988253056E-5	TGTGCCTTGTGGGAGGTGCTAGAGTTG	CALWEVLEL	TRGV9	.	TRGJ1	18	-1	-1	24
5	5.9448083988253056E-5	TGTGCCACCTGGGGTCGACTCTTT	CATWGRLF	TRGV8	.	TRGJ1	12	-1	-1	17
4	4.755846719060245E-5	TGTGCCACCTGGGATAGGCACAGTACCACTGGTTGGTTCAAGATGTTT	CATWDRHSTTGWFKMF	TRGV8	.	TRGJP1	18	-1	-1	23
4	4.755846719060245E-5	CGTGCCACCTGGGACTCCCGCCCCATGGGTTATAAGAAACTCTTT	RATWDSRPMGYKKLF	TRGV2	.	TRGJ1	14	-1	-1	29
4	4.755846719060245E-5	TGTGCCACCTGGGGGGGGTATAAGAAACTCTTT	CATWGGYKKLF	TRGV2	.	TRGJ1	12	-1	-1	18
4	4.755846719060245E-5	TGTGCCACCTGGGTAAAAGAGAAACTCTTT	CATWVKEKLF	TRGV2	.	TRGJ1	12	-1	-1	19
4	4.755846719060245E-5	TGTGCCTTGTGGGAGGTGCAAGAGTTG	CALWEVQEL	TRGV9	.	TRGJ1	19	-1	-1	24
4	4.755846719060245E-5	TGTGCCACCTGGGACGGGCCCTTT	CATWDGPF	TRGV2	.	TRGJ1	20	-1	-1	20
3	3.5668850392951835E-5	TGTGCCACCTGGGACGGGCGGATTGGTAGTGATTGGATCAAGACGTTT	CATWDGRIGSDWIKTF	TRGV2	.	TRGJP2	18	-1	-1	25
3	3.5668850392951835E-5	TGTGCCACCTGGGACAGGCACGGTAGTGATTGGATCAGGACGTTT	CATWDRHGSDWIRTF	TRGV7	.	TRGJP2	18	-1	-1	22
3	3.5668850392951835E-5	TGTGCCTTCCCAGCCAATAGGGTGGATTATAAGAAACTCTTT	CAFPANRVDYKKLF	TRGV9	.	TRGJ1	7	-1	-1	25
3	3.5668850392951835E-5	TGTGCCACCTGGGATGAGACAGCCTATTATAAGAAACTCTTT	CATWDETAYYKKLF	TRGV4	.	TRGJ1	15	-1	-1	24
3	3.5668850392951835E-5	TGTGCCACCTGGGACGGGCCGACGAATTATAAGAAACTCTTT	CATWDGPTNYKKLF	TRGV2	.	TRGJ1	19	-1	-1	25
3	3.5668850392951835E-5	TGTGCCACCTGGGATAGGCAGTATTATAAGGAACTCTTT	CATWDRQYYKELF	TRGV8	.	TRGJ1	18	-1	-1	21
3	3.5668850392951835E-5	TGTGCCACCTGGGAGGGGGATTATTATAAGAAACTCTTT	CATWEGDYYKKLF	TRGV8	.	TRGJ1	13	-1	-1	19
3	3.5668850392951835E-5	TGTGCTGCGTGTGGGGGGGGGTGGTTCAAGATATTT	CAACGGGWFKIF	TRGV10	.	TRGJP1	10	-1	-1	18
3	3.5668850392951835E-5	TGTGCCTTGTGGGGCGATTATAAGAAACTCTTT	CALWGDYKKLF	TRGV9	.	TRGJ1	12	-1	-1	16
3	3.5668850392951835E-5	TGTGCCACCTGGGGGGACTATAAGAAACTCTTT	CATWGDYKKLF	TRGV8	.	TRGJ1	12	-1	-1	18
3	3.5668850392951835E-5	TGTGCTGCGTGGGATAGGGTCAAGATATTT	CAAWDRVKIF	TRGV10	.	TRGJP1	14	-1	-1	16
3	3.5668850392951835E-5	TGTGCCTTGTGGGACATTAGCAGGATATTT	CALWDISRIF	TRGV9	.	TRGJP1	13	-1	-1	20
3	3.5668850392951835E-5	TGTGCCTTGTGGGAGGTCAAGGTGTTT	CALWEVKVF	TRGV9	.	TRGJP1	16	-1	-1	16
3	3.5668850392951835E-5	TGTGCCTTGTGGGAGGTGGTCGGCTTT	CALWEVVGF	TRGV9	.	TRGJ1	17	-1	-1	23
3	3.5668850392951835E-5	TGTGCTGCGTGGGTCAAGATATTT	CAAWVKIF	TRGV10	.	TRGJP1	12	-1	-1	9
3	3.5668850392951835E-5	TGTGCCTGGGAGCTCTTT	CAWELF	TRGV2	.	TRGJ1	5	-1	-1	12
2	2.3779233595301225E-5	TGTGCTTTGCTCTCGTGGGAGGTGCGCACCACTGGTTGGTTCAAGATATTT	CALLSWEVRTTGWFKIF	TRGV9	.	TRGJP1	8	-1	-1	27
2	2.3779233595301225E-5	TGTGCCTTGTGGGAGGTGCAGGAGGAGGTAAATTATAAGAAACTCTTT	CALWEVQEEVNYKKLF	TRGV9	.	TRGJ1	19	-1	-1	31
2	2.3779233595301225E-5	TGTGCCACCTGGGACGGTGCCCCGGCCCCTTATTATAAGAAACTCTTT	CATWDGAPAPYYKKLF	TRGV2	.	TRGJ1	21	-1	-1	29
2	2.3779233595301225E-5	TGTGCTGCGTGGGATGCCCCCCATCCCCTTTGGATCAAGACGTTT	CAAWDAPHPLWIKTF	TRGV10	.	TRGJP2	14	-1	-1	29
2	2.3779233595301225E-5	TGTGCCACCTGGGATCAAGGGGCGCTCTATTATAAGAAACTCTTT	CATWDQGALYYKKLF	TRGV8	.	TRGJ1	14	-1	-1	27
2	2.3779233595301225E-5	TGTGCCACCTGGGACATGAGGGGGAACTATTATAGGAAACTCTTT	CATWDMRGNYYRKLF	TRGV7	.	TRGJ1	15	-1	-1	23
2	2.3779233595301225E-5	TGTGCTGCGTGGGATTGCCCCATTTATTATAAGAAACTCTTT	CAAWDCPIYYKKLF	TRGV10	.	TRGJ1	15	-1	-1	23
2	2.3779233595301225E-5	TGTGCTGCGTGGGATTATAGCCAACCTTGGTTCAAGATATTT	CAAWDYSQPWFKIF	TRGV10	.	TRGJP1	16	-1	-1	26
2	2.3779233595301225E-5	TGTGCCTTGTGGGTTGGTTCAAGATATTATAAGAAACTCTTT	CALWVGSRYYKKLF	TRGV9	.	TRGJ1	12	-1	-1	24
2	2.3779233595301225E-5	TGTGCCGCCTGGGACAGACGGAGTTATTATAAGAAACTCTTT	CAAWDRRSYYKKLF	TRGV7	.	TRGJ1	16	-1	-1	20
2	2.3779233595301225E-5	TGTGCCACCTGGGGAAAAGTGGATTATTATAAGAAACTCTTT	CATWGKVDYYKKLF	TRGV8	.	TRGJ1	12	-1	-1	22
2	2.3779233595301225E-5	TGTGCCACCTGGGACGGTAAAAGTTATTATAAGAAGCTCTTT	CATWDGKSYYKKLF	TRGV3	.	TRGJ1	14	-1	-1	23
2	2.3779233595301225E-5	TGTGCCACCTGGGACGGGCCTAGGGATTATAAGAAACTCTTT	CATWDGPRDYKKLF	TRGV2	.	TRGJ1	19	-1	-1	25
2	2.3779233595301225E-5	TGTGCCACCCCCGAAACTCTTTGGCAGTGGAACAAGACGTTT	CATPETLWQWNKTF	TRGV2	.	TRGJP2	8	-1	-1	27
2	2.3779233595301225E-5	TGTGCCACCCGGGACGGGCTACGGGGATATAAGAAACTCTTT	CATRDGLRGYKKLF	TRGV2	.	TRGJ1	18	-1	-1	27
2	2.3779233595301225E-5	TGTGCTGCGTGGGGCTGTAGTGATTGGATCAAGATATTT	CAAWGCSDWIKIF	TRGV10	.	TRGJP1	12	-1	-1	20
2	2.3779233595301225E-5	TGTGCCACCTGGGACGGGCCGTGTTATAAGAAACTCTTT	CATWDGPCYKKLF	TRGV2	.	TRGJ1	19	-1	-1	23
2	2.3779233595301225E-5	TGTGCCACCTGGGACAGGCCAAATTATAAGAAACTCTTT	CATWDRPNYKKLF	TRGV5	.	TRGJ1	19	-1	-1	22
2	2.3779233595301225E-5	TGTGCCACCTGGGACAAGCTAAAGGGGGAGAAACTCTTT	CATWDKLKGEKLF	TRGV7	.	TRGJ1	18	-1	-1	28
2	2.3779233595301225E-5	TGTGCCACCTGGGAGTTGGGGGATTGGATCAAGACGTTT	CATWELGDWIKTF	TRGV8	.	TRGJP2	13	-1	-1	21
2	2.3779233595301225E-5	TGTGCTGCGTGGGGCCTGAATTATAAGAAACTCTTT	CAAWGLNYKKLF	TRGV10	.	TRGJ1	12	-1	-1	19
2	2.3779233595301225E-5	TGTGCTGCGTGGGATTCGGGCTGGTTCAAGATATTT	CAAWDSGWFKIF	TRGV10	.	TRGJP1	15	-1	-1	18
2	2.3779233595301225E-5	TGTGCTGGGTCAGGGGCGGGTTGGTTCAAGATATTT	CAGSGAGWFKIF	TRGV10	.	TRGJP1	9	-1	-1	18
2	2.3779233595301225E-5	TGTGCCTTGTGGGATCCCAGGGGGTTCAAGATATTT	CALWDPRGFKIF	TRGV9	.	TRGJP1	13	-1	-1	22
2	2.3779233595301225E-5	TGTGCCACCTGGGTTTATTATTATAAGAAACTCTTT	CATWVYYYKKLF	TRGV3	.	TRGJ1	12	-1	-1	16
2	2.3779233595301225E-5	TGTGCCACCTGGGACGGGCCAAAGAGGAGAACCTTT	CATWDGPKRRTF	TRGV2	.	TRGJ1	19	-1	-1	29
2	2.3779233595301225E-5	TGTGCTGCGTGGGTCGATTATAAGAAACTCTTT	CAAWVDYKKLF	TRGV10	.	TRGJ1	12	-1	-1	16
2	2.3779233595301225E-5	TGTGCCTTGTGGGAGGTGCTAAAAAAACCCTTT	CALWEVLKKPF	TRGV9	.	TRGJ1	18	-1	-1	21
2	2.3779233595301225E-5	TGTGCCACCTGGGATTATTATAAGAAGCTCTTT	CATWDYYKKLF	TRGV8	.	TRGJ1	14	-1	-1	13
2	2.3779233595301225E-5	TGCGCCACCTGGGACACCCCTAAGAAACTCTTT	CATWDTPKKLF	TRGV7	.	TRGJ1	15	-1	-1	20
2	2.3779233595301225E-5	TGTGCTGCGTGGGTAGCCATACCACTGGTT	CAAWVAIPLV	TRGV10	.	TRGJ1	12	-1	-1	28
2	2.3779233595301225E-5	TGTGCTGCGTGGGATTTGATTGGACTGGTT	CAAWDLIGLV	TRGV10	.	TRGJ1	15	-1	-1	28
2	2.3779233595301225E-5	TGTGCCTTGTGGGAGGTCCAGCGGCTCTTT	CALWEVQRLF	TRGV9	.	TRGJ1	19	-1	-1	24
2	2.3779233595301225E-5	TGTGCCACCTGGGCCGTAAAGAAACTCTTT	CATWAVKKLF	TRGV8	.	TRGJ1	12	-1	-1	18
2	2.3779233595301225E-5	TGTGCCACCTGGGATTGGATCAAGACGTTT	CATWDWIKTF	TRGV4	.	TRGJP2	17	-1	-1	12
2	2.3779233595301225E-5	TGTGCCACCTGGGACGGACTAGGACTTTTT	CATWDGLGLF	TRGV2	.	TRGJ1	16	-1	-1	23
2	2.3779233595301225E-5	TGTTGTAGTGATTGGATCAAGACGTTT	CCSDWIKTF	TRGV8	.	TRGJP2	2	-1	-1	4
2	2.3779233595301225E-5	TGTGCTGCGTGGGATTATAAGGTCTTT	CAAWDYKVF	TRGV10	.	TRGJ1	16	-1	-1	22
2	2.3779233595301225E-5	TGTGCTGCGTGGGAGATGAAACTCTTT	CAAWEMKLF	TRGV10	.	TRGJ1	13	-1	-1	17
2	2.3779233595301225E-5	TGTGCCTTGTGGGGCGAGAAACTCTTT	CALWGEKLF	TRGV9	.	TRGJ1	12	-1	-1	16
2	2.3779233595301225E-5	TGTGCCTTGTGGGAGGTTATGATATTT	CALWEVMIF	TRGV9	.	TRGJP1	16	-1	-1	14
2	2.3779233595301225E-5	TGTGCCTTGTGGGAGGTCATGATATTT	CALWEVMIF	TRGV9	.	TRGJP1	16	-1	-1	16
2	2.3779233595301225E-5	TGTGCCACCTGGGACAGCCTCTTT	CATWDSLF	TRGV3	.	TRGJ1	19	-1	-1	18
1	1.1889616797650612E-5	TGTGCCACCTGGGGGGGAAAACTCTTTGGCAGTGGAACAACACTCGGCACTGTCAGAAAGGAATCCGGCATTCCGTCAGGCAAATTTGAGGTGGATAGGATACCTGAAACGTCTACATCCACTCTCACCATTCACAATGTAGAGAAACAGGACATAGCTACCTACTACTGTGCCTTGTGGGAGCCTTGGGGGAGTTATTATAAGAAACTCTTT	CATWGGKLFGSGTTLGTVRKESGIPSGKFEVDRIPETSTSTLTIHNVEKQDIATYYCALWEPWGSYYKKLF	TRGV4	.	TRGJ1	12	-1	-1	191
1	1.1889616797650612E-5	TGTGCCTTGTGGGAGGTGCGGGAGGCCTTTAAAGAAACTCTTTGGCAGTGGAACAACACTAGCATGGGTAAGACAAGCAACAAAGTGGAGGCAAGAAAGAATTCTCAAACTCTCACTTCAATCCTTACCATCAAGTCCGTAGAGAAAGAAGACATGGCCGTTTACTACTGTGCTGCGTGGGTGGGGAAACTCTTT	CALWEVREAFKETLWQWNNTSMGKTSNKVEARKNSQTLTSILTIKSVEKEDMAVYYCAAWVGKLF	TRGV9	.	TRGJ1	18	-1	-1	185
1	1.1889616797650612E-5	TGTGCCTTGTGGGCTTCCCGTCTTTATTATAAGAAACTCTTTGGCAGTGGAACAACACTTACCAGGCGAAGTTACTATGAGCCTAGTCCCTTTTGTAAACGTCTTGATCCAATCACTTCTGCGGGGGAGAAACTCTTT	CALWASRLYYKKLFGSGTTLTRRSYYEPSPFCKRLDPITSAGEKLF	TRGV9	.	TRGJ1	12	-1	-1	127
1	1.1889616797650612E-5	TGTGCCACCCGAGGGCTCTTTGGCAGTGGAACAACACTTACCAGGCGAAGTTACTATGAGCCTAGTCCCTTTTGCAAACGTCTTGATCCAATCACTTCTGCGGGGGAGAAACTCTTT	CATRGLFGSGTTLTRRSYYEPSPFCKRLDPITSAGEKLF	TRGV2	.	TRGJ1	8	-1	-1	106
1	1.1889616797650612E-5	TGTGCTGCGTGGGATTGGGATTATAAGAAACTCTTTGGCAGTGGAACAACACAGTGTTGTTCCACTGCCAAAGAGTTTCTCCCCCGCAGAAGTGATTGGATCAAGACGTTT	CAAWDWDYKKLFGSGTTQCCSTAKEFLPRRSDWIKTF	TRGV10	.	TRGJP2	15	-1	-1	87
1	1.1889616797650612E-5	TGTGCTGCGTGGGATTATTATAAGAAACTCTTTGGCAGTGGAACAACACAGTGTTGTTCCACTGCCAAAGAGTTTCTCCCCCGCAGAAGTGATTGGATCAAGACGTTT	CAAWDYYKKLFGSGTTQCCSTAKEFLPRRSDWIKTF	TRGV10	.	TRGJP2	16	-1	-1	84
1	1.1889616797650612E-5	TGTGCCTTGTGGGTGGCTTCCACTTCCACTTTGAAAATAAAGTTCTTAGAGAAAGAAGATGAGGTGGTGTACCACTGTGCCTGCTCCGGATGGCTCTTT	CALWVASTSTLKIKFLEKEDEVVYHCACSGWLF	TRGV9	.	TRGJ1	15	-1	-1	93
1	1.1889616797650612E-5	TGTGTTACCAGGCGAAGTTACTATGAGCCTAGTCCCTTTTGCAAACGTCTTGATCCAATCACTTCTGCGGGGGAGAAACTCTTT	CVTRRSYYEPSPFCKRLDPITSAGEKLF	TRGV3	.	TRGJ1	3	-1	-1	73
1	1.1889616797650612E-5	TGTGCTGCGCCGAACTCCATAAGAAACTCTTTGGCAGTGGAACAACGAGACACTGGTTGGTTCAAGATATTT	CAAPNSIRNSLAVEQRDTGWFKIF	TRGV10	.	TRGJP1	8	-1	-1	50
1	1.1889616797650612E-5	TGTGCCACCTGGGACGGCCCATACCACTGGTTGGTTCAAGAGTTGGGCAAAAAAATCAAGGTATTT	CATWDGPYHWLVQELGKKIKVF	TRGV2	.	TRGJP	25	-1	-1	36
1	1.1889616797650612E-5	TGTGCCACCTGGGACAGGCCCTTAGTTAATTCCATGGGATTTTTAAAGAATTATAAGAAACTCTTT	CATWDRPLVNSMGFLKNYKKLF	TRGV7	.	TRGJ1	19	-1	-1	49
1	1.1889616797650612E-5	TGTGCCTGCTGGATTAGGCACGTAGGGCAGGCGTTCGAGGGTAGTGATTGGATCGAGACGTTT	CACWIRHVGQAFEGSDWIETF	TRGV11	.	TRGJP2	22	-1	-1	40
1	1.1889616797650612E-5	TGTGCCTGCTGGATTAGGCACGTAGGGCAGGCGTTCAAGGGTAGTGATTGGATCGAGACGTTT	CACWIRHVGQAFKGSDWIETF	TRGV11	.	TRGJP2	22	-1	-1	40
1	1.1889616797650612E-5	TGTGCTGCGTGGTATCTTTATTATAAGAAACTCTTTGGCAGTGGTTGGTTCAAGATATTT	CAAWYLYYKKLFGSGWFKIF	TRGV10	.	TRGJP1	14	-1	-1	38
1	1.1889616797650612E-5	TGTGCTGCGCGGGATTATATCTCCGGGGTAAGTAGGGACACTGGTTGGTTCAAGATATTT	CAARDYISGVSRDTGWFKIF	TRGV10	.	TRGJP1	16	-1	-1	38
1	1.1889616797650612E-5	TGTGCTACCTGGGACGGGCCCCCCCCACTCGTATATAGTAGTGATTGGATCGAGACGTTT	CATWDGPPPLVYSSDWIETF	TRGV2	.	TRGJP2	26	-1	-1	25
1	1.1889616797650612E-5	TGTGCCTTGTGGGAGGTGCCCGCCGGCCCAAAGAGCGAATTTTATTATAAGAAACACTTT	CALWEVPAGPKSEFYYKKHF	TRGV9	.	TRGJ1	18	-1	-1	41
1	1.1889616797650612E-5	TGTGCTGCGTGGGATTATTGTAAGAAACTCTTTGGCAGTGGTTGGTTCAAGATATTT	CAAWDYCKKLFGSGWFKIF	TRGV10	.	TRGJP1	16	-1	-1	35
1	1.1889616797650612E-5	TGTGCCACCTGGGGGTGGATGCCATACCACTGGTTGGGCAAAAAAATCAAGGTATTT	CATWGWMPYHWLGKKIKVF	TRGV8	.	TRGJP	12	-1	-1	32
1	1.1889616797650612E-5	TGTGCCACCTGGGATAGGCTCGGGGGAGAAACTCTTTGGCAGTGGAACAACACGTTT	CATWDRLGGETLWQWNNTF	TRGV8	.	TRGJP2	18	-1	-1	42
1	1.1889616797650612E-5	TGTGCTGCGTGGGTTGGTTCCATTTATTATAAGCATCGCGCGTTCAAGATATTT	CAAWVGSIYYKHRAFKIF	TRGV10	.	TRGJP1	12	-1	-1	41
1	1.1889616797650612E-5	TGTGCTGCGTGGGATTGGAGAGCGGTAGATGGTTTTTATTATAAGAAACTCTTT	CAAWDWRAVDGFYYKKLF	TRGV10	.	TRGJ1	15	-1	-1	35
1	1.1889616797650612E-5	TGTGCTGCGTGGGATTATAAGGTCTTGGCCCCCCCTTATTATAAGAAACTCTTT	CAAWDYKVLAPPYYKKLF	TRGV10	.	TRGJ1	16	-1	-1	35
1	1.1889616797650612E-5	TGTGCCTTGTTATACCACTGGTTGGTTCAAGATATGGGTTATAAGAAACTCTTT	CALLYHWLVQDMGYKKLF	TRGV9	.	TRGJ1	9	-1	-1	38
1	1.1889616797650612E-5	TGTGCCGCCTGGGATTATAAGGTCTTGGTTCCCCCTTATTATAAGAAACTCTTT	CAAWDYKVLVPPYYKKLF	TRGV10	.	TRGJ1	16	-1	-1	35
1	1.1889616797650612E-5	TGTGCCACCTGGGATGGGCGGACCACAAAACCGAATTATTATAAGAAGCTCTTT	CATWDGRTTKPNYYKKLF	TRGV4	.	TRGJ1	18	-1	-1	31
1	1.1889616797650612E-5	TGTGCCACCTGGGACGGGCTGGTACTCTTTGGCAGTGATTGGATCAAGACGTTT	CATWDGLVLFGSDWIKTF	TRGV2	.	TRGJP2	18	-1	-1	33
1	1.1889616797650612E-5	TGTGCCACCTGGGACGAGACGTACCTGATAGAGAATTATTATAAGAAACTCTTT	CATWDETYLIENYYKKLF	TRGV2	.	TRGJ1	15	-1	-1	32
1	1.1889616797650612E-5	TGTGCCACCTGGGACAGGGGGAAAGAAACTCTTTGGCAGTGGAACAACACGTTT	CATWDRGKETLWQWNNTF	TRGV3	.	TRGJP2	17	-1	-1	39
1	1.1889616797650612E-5	TGTGCTGCGTGGGTAGCCATACCACTGGTTGGTTATTATAAGGAACTCTTT	CAAWVAIPLVGYYKELF	TRGV10	.	TRGJ1	12	-1	-1	32
1	1.1889616797650612E-5	TGTGCTGCGTGGGCAACGAGGGGGTCTATTACTGGTTGGTTCAAGATATTT	CAAWATRGSITGWFKIF	TRGV10	.	TRGJP1	12	-1	-1	30
1	1.1889616797650612E-5	TGTGCTGCGTGGGGCTCAGTTTTCGTTTTTAGTGATTGGATCAAGACGTTT	CAAWGSVFVFSDWIKTF	TRGV10	.	TRGJP2	12	-1	-1	29
1	1.1889616797650612E-5	TGTGCTGCGTGGGATTCAGTTTTCGTTTTTAGTGATTGGATCAAGATATTT	CAAWDSVFVFSDWIKIF	TRGV10	.	TRGJP1	15	-1	-1	32
1	1.1889616797650612E-5	TGTGCTGCGTGGGACCCCAACCCTCTTTTTAGTGATTGGATCAAGACGTTT	CAAWDPNPLFSDWIKTF	TRGV10	.	TRGJP2	13	-1	-1	29
1	1.1889616797650612E-5	TGTGCTGCGCATTTCAGGGCATCTTATAAGAATTATTATAAGAAACTCTTT	CAAHFRASYKNYYKKLF	TRGV10	.	TRGJ1	8	-1	-1	29
1	1.1889616797650612E-5	TGTGCTGCGACCGGGTTAAGGCCCCATACCACTGGTTGGTTCAAGACGTTT	CAATGLRPHTTGWFKTF	TRGV10	.	TRGJP2	8	-1	-1	32
1	1.1889616797650612E-5	TGTGCCTTGTGGGAGGTGCAGGAGGAGGTGAATTATTATAAGAAACCCTTT	CALWEVQEEVNYYKKPF	TRGV9	.	TRGJ1	19	-1	-1	29
1	1.1889616797650612E-5	TGTGCCTTGTGGGAGGTGCAAGAAACTCTTTGGCAGTGGAACAACACATTT	CALWEVQETLWQWNNTF	TRGV9	.	TRGJP2	19	-1	-1	36
1	1.1889616797650612E-5	TGTGCCTTGTGGGAGGCCCCCTATTATACCACTGGTTGGTTCAAGATATTT	CALWEAPYYTTGWFKIF	TRGV9	.	TRGJP1	15	-1	-1	24
1	1.1889616797650612E-5	TGTGCCTTGTGGGAGGAGGGGCAAGAGTTGGGCAAAAAAATCAAGGTATTT	CALWEEGQELGKKIKVF	TRGV9	.	TRGJP	15	-1	-1	18
1	1.1889616797650612E-5	TGTGCCCCCAGAAGGAGGTGCTGGGGTACCACTGGTTGGTTCAAGATATTT	CAPRRRCWGTTGWFKIF	TRGV9	.	TRGJP1	5	-1	-1	26
1	1.1889616797650612E-5	TGTGCCACCTGGGCGAGATGTGTAGGGCATTATGGTTATAAGAAACTCTTT	CATWARCVGHYGYKKLF	TRGV8	.	TRGJ1	12	-1	-1	35
1	1.1889616797650612E-5	TGTGCCACCTGGGATATCGTGTATCCCGAATTATTAACGGGGAAACTCTTT	CATWDIVYPELLTGKLF	TRGV8	.	TRGJ1	15	-1	-1	41
1	1.1889616797650612E-5	TGTGCCACCTGGGATAAGAAACTCTTTGGCAGTGATTGGATCAAGACGTTT	CATWDKKLFGSDWIKTF	TRGV8	.	TRGJP2	15	-1	-1	30
1	1.1889616797650612E-5	TGTGCCACCTGGGACGGCCCTGAAACTCTTTGGCAGTGGAACAACACGTTT	CATWDGPETLWQWNNTF	TRGV2	.	TRGJP2	19	-1	-1	36
1	1.1889616797650612E-5	TGTGCCACCTGGGACGGCCGGGAGGGGGGTAGTGATTGGATCAAGACGTTT	CATWDGREGGSDWIKTF	TRGV2	.	TRGJP2	16	-1	-1	28
1	1.1889616797650612E-5	TGTGCCACCTGGGACGGCCAGAGGAATACCACTGGTTGGTTCAAGATATTT	CATWDGQRNTTGWFKIF	TRGV2	.	TRGJP1	16	-1	-1	17
1	1.1889616797650612E-5	TGTGCCACCTGGGACGGGCCGTTAAATAGTAGTGATTGGATCAAGATATTT	CATWDGPLNSSDWIKIF	TRGV2	.	TRGJP2	19	-1	-1	22
1	1.1889616797650612E-5	TGTGCCACCTGGGACGAGCACCTAGAGTTGGGCAAAAAAATCAAGGTATTT	CATWDEHLELGKKIKVF	TRGV2	.	TRGJP	18	-1	-1	23
1	1.1889616797650612E-5	TGTGCCACCTGGGACAGATTAGGCAATTGCACTGGTTGGTTCAAGATATTT	CATWDRLGNCTGWFKIF	TRGV3	.	TRGJP1	16	-1	-1	29
1	1.1889616797650612E-5	TGCTATACTGTGCCACCTGGGATATGGACAACTGGTTGGTTCAAGATATTT	CYTVPPGIWTTGWFKIF	TRGV10	.	TRGJP1	1	-1	-1	17
1	1.1889616797650612E-5	CGTGCTGAGACCGGATTAAGGCCCCATACCACTGGTTGGTTCAAGATATTT	RAETGLRPHTTGWFKIF	TRGV10	.	TRGJP1	6	-1	-1	25
1	1.1889616797650612E-5	TGTGTCTATTACTGTGCCACCGGAAGGAATTATTATAAGAAACTCTTT	CVYYCATGRNYYKKLF	TRGV9	.	TRGJ1	6	-1	-1	26
1	1.1889616797650612E-5	TGTGCTGCGTGGGCCCACCCAGTTATTAGTGATTGGATCAAGACGTTT	CAAWAHPVISDWIKTF	TRGV10	.	TRGJP2	12	-1	-1	23
1	1.1889616797650612E-5	TGTGCTGCGTGGGATTTCTCCAAAATTACTGGTTGGTTCAAGATATTT	CAAWDFSKITGWFKIF	TRGV10	.	TRGJP1	15	-1	-1	27
1	1.1889616797650612E-5	TGTGCTGCGTGGGACCCCATGGATGGTAGTGATTGGATCAAGACGTTT	CAAWDPMDGSDWIKTF	TRGV10	.	TRGJP2	13	-1	-1	22
1	1.1889616797650612E-5	TGTGCCTTCCCAGCCAATAGGGTGGGAGGTGCCGATAAGAAACTCTTT	CAFPANRVGGADKKLF	TRGV9	.	TRGJ1	7	-1	-1	34
1	1.1889616797650612E-5	TGTGCCTTGTGGGTTGGTTATGATAGGGATTATTATAAGAAACTCTTT	CALWVGYDRDYYKKLF	TRGV9	.	TRGJ1	12	-1	-1	28
1	1.1889616797650612E-5	TGTGCCTTGTGGGTTGGTTACTCGAAGAATTATTATAAGAAACTCTTT	CALWVGYSKNYYKKLF	TRGV9	.	TRGJ1	12	-1	-1	26
1	1.1889616797650612E-5	TGTGCCTTGTGGGAGGTGCAAGGCTATTATAAGAAACTCAAGGTATTT	CALWEVQGYYKKLKVF	TRGV9	.	TRGJP	19	-1	-1	30
1	1.1889616797650612E-5	TGTGCCTTGTGGGAGGCCCTAATGGGGACGGATTATAAGAAACTCTTT	CALWEALMGTDYKKLF	TRGV9	.	TRGJ1	15	-1	-1	31
1	1.1889616797650612E-5	TGTGCCTGCTGGATTGGTCCTGTTACCGCTGGTTGGTTCAAGATATTT	CACWIGPVTAGWFKIF	TRGV11	.	TRGJP1	14	-1	-1	23
1	1.1889616797650612E-5	TGTGCCTGCTGGATTGGTCCTGTCACCACTGGTTGGTTCAAGATATTT	CACWIGPVTTGWFKIF	TRGV11	.	TRGJP1	14	-1	-1	24
1	1.1889616797650612E-5	TGTGCCTGCTGGATTAGGCTCACAGGAGCCTTTAATAGGAAACTCTTT	CACWIRLTGAFNRKLF	TRGV11	.	TRGJ1	18	-1	-1	34
1	1.1889616797650612E-5	TGTGCCTGCTGGATTAGGCGCAAAGAGGATTATTATAAGAAACTCTTT	CACWIRRKEDYYKKLF	TRGV11	.	TRGJ1	18	-1	-1	28
1	1.1889616797650612E-5	TGTGCCTGCTGGATTAGGGCCCTTAGTAGTGATTGGATCAAGACGTTT	CACWIRALSSDWIKTF	TRGV11	.	TRGJP2	17	-1	-1	23
1	1.1889616797650612E-5	TGTGCCTGCTGGATGGAGGGGCTGGTCACTGGTTGGTTCAAGATATTT	CACWMEGLVTGWFKIF	TRGV11	.	TRGJP1	13	-1	-1	26
1	1.1889616797650612E-5	TGTGCCTGCGGGGAGGTGCAAGAGTTGGGCAAAAAAATCAAGGTATTT	CACGEVQELGKKIKVF	TRGV9	.	TRGJP	19	-1	-1	17
1	1.1889616797650612E-5	TGTGCCCCAGAGACTTCCCCTGCGTCCAATTATTATAAGAAACTCTTT	CAPETSPASNYYKKLF	TRGV9	.	TRGJ1	5	-1	-1	24
1	1.1889616797650612E-5	TGTGCCACCTTTGTCCCCTTAAGACCCCCGCGGTATAAGAAACTCTTT	CATFVPLRPPRYKKLF	TRGV2	.	TRGJ1	9	-1	-1	33
1	1.1889616797650612E-5	TGTGCCACCTTTGACAGAACTATTTACCATTATTATAAGAAACTCTTT	CATFDRTIYHYYKKLF	TRGV3	.	TRGJ1	16	-1	-1	28
1	1.1889616797650612E-5	TGTGCCACCTGGGATGTGCGAGTTAGTAGTGATTGGATCAAGACGTTT	CATWDVRVSSDWIKTF	TRGV4	.	TRGJP2	18	-1	-1	23
1	1.1889616797650612E-5	TGTGCCACCTGGGATGGGCCCGCGCGCAGTGATTGGATCAAGACGTTT	CATWDGPARSDWIKTF	TRGV4	.	TRGJP2	20	-1	-1	27
1	1.1889616797650612E-5	TGTGCCACCTGGGATACCCCGCGGAGTAGTTATTGGATCAAGACGTTT	CATWDTPRSSYWIKTF	TRGV8	.	TRGJP2	15	-1	-1	24
1	1.1889616797650612E-5	TGTGCCACCTGGGATAAGATATATACCACTGGTTGGTTCAAGCTATTT	CATWDKIYTTGWFKLF	TRGV8	.	TRGJP1	15	-1	-1	19
1	1.1889616797650612E-5	TGTGCCACCTGGGACTTCCTACTGGTTGAGGGGTATAAGAAGCTCTTT	CATWDFLLVEGYKKLF	TRGV2	.	TRGJ1	14	-1	-1	33
1	1.1889616797650612E-5	TGTGCCACCTGGGACCTAGGCCGAGGTAGTGATTGGATCAAGACGTTT	CATWDLGRGSDWIKTF	TRGV2	.	TRGJP2	14	-1	-1	25
1	1.1889616797650612E-5	TGTGCCACCTGGGACGTCTCCCTTGGGAGTTATTATAAGAAACTCTTT	CATWDVSLGSYYKKLF	TRGV2	.	TRGJ1	15	-1	-1	26
1	1.1889616797650612E-5	TGTGCCACCTGGGACGGGCCAATCCTATACGATTATAAGAAACTCTTT	CATWDGPILYDYKKLF	TRGV2	.	TRGJ1	19	-1	-1	31
1	1.1889616797650612E-5	TGTGCCACCTGGGACGGGCGGCGTTTGGGTGATTGGATCAAGACGTTT	CATWDGRRLGDWIKTF	TRGV2	.	TRGJP2	18	-1	-1	28
1	1.1889616797650612E-5	TGTGCCACCTGGGACGGAGCGGCGGGCACTGGTTGGCTCAAGATATTT	CATWDGAAGTGWLKIF	TRGV3	.	TRGJP1	14	-1	-1	26
1	1.1889616797650612E-5	TGTGCCACCTGGGACAGTCCGGGGGGTAGTGATTGGATCAAGACGTTT	CATWDSPGGSDWIKTF	TRGV7	.	TRGJP2	19	-1	-1	25
1	1.1889616797650612E-5	TGTGCCACCTGGGACAGGTGGCGATATTGGGATTATAAGAAACTCTTT	CATWDRWRYWDYKKLF	TRGV3	.	TRGJ1	17	-1	-1	31
1	1.1889616797650612E-5	TGTGACTGCTGGATTAGGCCCCTTAGTAGTGATTGGATCAGGACGTTT	CDCWIRPLSSDWIRTF	TRGV11	.	TRGJP2	18	-1	-1	23
1	1.1889616797650612E-5	TGTACCACCTGGGACGGGCCGAGGAAATTTCATTATAAGAAACTCTTT	CTTWDGPRKFHYKKLF	TRGV2	.	TRGJ1	19	-1	-1	31
1	1.1889616797650612E-5	TATACCTGGGACGGCCCAAGGTATAGTAGTGATTGGATCAAGACGTTT	YTWDGPRYSSDWIKTF	TRGV10	.	TRGJP2	0	-1	-1	21
1	1.1889616797650612E-5	CGTGCCCCAGAGATTCCCCCTGCGGCCAATTATTATAAGAAACTCTTT	RAPEIPPAANYYKKLF	TRGV9	.	TRGJ1	5	-1	-1	27
1	1.1889616797650612E-5	TGTGCTGCTCTCGCTCAGGATTATTCCGATTATAAGAAACTCTTT	CAALAQDYSDYKKLF	TRGV10	.	TRGJ1	7	-1	-1	28
1	1.1889616797650612E-5	TGTGCTGCGTGGGGAAATTATACCACTGGTTGGTTCAAGATATTT	CAAWGNYTTGWFKIF	TRGV10	.	TRGJP1	12	-1	-1	18
1	1.1889616797650612E-5	TGTGCTGCGTGGGATTATTACACGCAACATTATAAGAAACTCTTT	CAAWDYYTQHYKKLF	TRGV10	.	TRGJ1	16	-1	-1	28
1	1.1889616797650612E-5	TGTGCTGCGTGGGAGGTTGGGACCACTGGTTGGTTCAAGATATTT	CAAWEVGTTGWFKIF	TRGV10	.	TRGJP1	13	-1	-1	21
1	1.1889616797650612E-5	TGTGCTGCGCGGGATCTCATAGGGACTTATTATAGGAAACTCTTT	CAARDLIGTYYRKLF	TRGV10	.	TRGJ1	14	-1	-1	23
1	1.1889616797650612E-5	TGTGCTACCTGGGATAATAATCAGCCCGGTTATAAGAAACTCTTT	CATWDNNQPGYKKLF	TRGV8	.	TRGJ1	15	-1	-1	29
1	1.1889616797650612E-5	TGTGCCTTGTTGCTTGGGGAGTTGGGCAAAAAAATCAAGGTATTT	CALLLGELGKKIKVF	TRGV9	.	TRGJP	9	-1	-1	18
1	1.1889616797650612E-5	TGTGCCTTGTTGGAGGGATTCCTAAATGGTTGGTTCAGGATATTT	CALLEGFLNGWFRIF	TRGV9	.	TRGJP1	15	-1	-1	26
1	1.1889616797650612E-5	TGTGCCTTGTGTGAGTCGCAAGGAGTACGGATTAAGAAGCTCTTT	CALCESQGVRIKKLF	TRGV9	.	TRGJ1	14	-1	-1	32
1	1.1889616797650612E-5	TGTGCCTTGTGTGAGCCTTGTGGGAGTTATTATAAGAAACTCTTT	CALCEPCGSYYKKLF	TRGV9	.	TRGJ1	14	-1	-1	23
1	1.1889616797650612E-5	TGTGCCTTGTGGGTTGGTTCAAGATATTATTATAAGAAACTCTTT	CALWVGSRYYYKKLF	TRGV9	.	TRGJ1	12	-1	-1	25
1	1.1889616797650612E-5	TGTGCCTTGTGGGGGGTTGGGACCACTGGTTGGTCCAAGATATTT	CALWGVGTTGWSKIF	TRGV9	.	TRGJP1	16	-1	-1	21
1	1.1889616797650612E-5	TGTGCCTTGTGGGAGGTGCAGGACCGATATTATAAGAAACTCTTT	CALWEVQDRYYKKLF	TRGV9	.	TRGJ1	19	-1	-1	27
1	1.1889616797650612E-5	TGTGCCTTGTGGGAGGTGCAACGTAGTGATTGGATCAAGATATTT	CALWEVQRSDWIKIF	TRGV9	.	TRGJP2	19	-1	-1	22
1	1.1889616797650612E-5	TGTGCCTTGTGGGAGGTGGTGACCCGGGTGGGGTATAAGATATTT	CALWEVVTRVGYKIF	TRGV9	.	TRGJP1	17	-1	-1	36
1	1.1889616797650612E-5	TGTGCCTGCGGGGAGGTGCTGGGGTTTTGGTATAAGAAACTCTTT	CACGEVLGFWYKKLF	TRGV9	.	TRGJ1	18	-1	-1	30
1	1.1889616797650612E-5	TGTGCCTGCGGGGAGGTGCGCACCACTGGTTGGTTCAAGATATTT	CACGEVRTTGWFKIF	TRGV9	.	TRGJP1	18	-1	-1	21
1	1.1889616797650612E-5	TGTGCCACCTTGGACGGCGATACCACTGGTTGGTTCAAGATATTT	CATLDGDTTGWFKIF	TRGV7	.	TRGJP1	17	-1	-1	19
1	1.1889616797650612E-5	TGTGCCACCTGGGGGGGGGATAGTAGTGATTGGATCAAGACGTTT	CATWGGDSSDWIKTF	TRGV8	.	TRGJP2	12	-1	-1	19
1	1.1889616797650612E-5	TGTGCCACCTGGGATCAATGGACGCTCTATTATAAGAAACTCTTT	CATWDQWTLYYKKLF	TRGV8	.	TRGJ1	14	-1	-1	27
1	1.1889616797650612E-5	TGTGCCACCTGGGATCAAGGGATGCTCTATTATAAGAAACTCTTT	CATWDQGMLYYKKLF	TRGV3	.	TRGJ1	13	-1	-1	27
1	1.1889616797650612E-5	TGTGCCACCTGGGATCAAGGGACGATCTATTATAAGAAACTCTTT	CATWDQGTIYYKKLF	TRGV8	.	TRGJ1	14	-1	-1	27
1	1.1889616797650612E-5	TGTGCCACCTGGGATGCCCCCACCCTGAATTATAAGAAACTCTTT	CATWDAPTLNYKKLF	TRGV4	.	TRGJ1	24	-1	-1	28
1	1.1889616797650612E-5	TGTGCCACCTGGGATAGCGCCCTCACTGGTTGGTTCAAGATATTT	CATWDSALTGWFKIF	TRGV8	.	TRGJP1	20	-1	-1	23
1	1.1889616797650612E-5	TGTGCCACCTGGGATAGGTTCCCCACTGGTTGGTTCAAGGCATTT	CATWDRFPTGWFKAF	TRGV8	.	TRGJP1	17	-1	-1	22
1	1.1889616797650612E-5	TGTGCCACCTGGGATAGGCCTAGGGATTATTATAAGAAACTCTTT	CATWDRPRDYYKKLF	TRGV8	.	TRGJ1	21	-1	-1	25
1	1.1889616797650612E-5	TGTGCCACCTGGGATAACTCCCTTGGGAGTTATAAGAAACTCTTT	CATWDNSLGSYKKLF	TRGV8	.	TRGJ1	15	-1	-1	29
1	1.1889616797650612E-5	TGTGCCACCTGGGATAAGAAACTCGGGGCTGTCTTGGGACTCTTT	CATWDKKLGAVLGLF	TRGV8	.	TRGJ1	15	-1	-1	38
1	1.1889616797650612E-5	TGTGCCACCTGGGACGGCGCCCCTCAGAATTATAAGAAACTCTTT	CATWDGAPQNYKKLF	TRGV2	.	TRGJ1	24	-1	-1	28
1	1.1889616797650612E-5	TGTGCCACCTGGGACGGCGATACCACTGGTTGGTTCAAGATACTT	CATWDGDTTGWFKIL	TRGV5	.	TRGJP1	17	-1	-1	19
1	1.1889616797650612E-5	TGTGCCACCTGGGACGGGCTCAGTGATTGCATCAAGAAACTCTTT	CATWDGLSDCIKKLF	TRGV2	.	TRGJ1	18	-1	-1	33
1	1.1889616797650612E-5	TGTGCCACCTGGGACGGGCCTTCCGGAGATTGGATCAAGACGTTT	CATWDGPSGDWIKTF	TRGV2	.	TRGJP2	19	-1	-1	27
1	1.1889616797650612E-5	TGTGCCACCTGGGACGGGCCCCCCGTGGATTATAAGAAACTCTTT	CATWDGPPVDYKKLF	TRGV2	.	TRGJ1	20	-1	-1	28
1	1.1889616797650612E-5	TGTGCCACCTGGGACGGGCGATTGGGCAAAAAAATCAAGGTATTT	CATWDGRLGKKIKVF	TRGV2	.	TRGJP	18	-1	-1	21
1	1.1889616797650612E-5	TGTGCCACCTGGGACGGGCATGGTGGAATTATTAAGAAACTCTTT	CATWDGHGGIIKKLF	TRGV2	.	TRGJ1	18	-1	-1	25
1	1.1889616797650612E-5	TGTGCCACCTGGGACGGGCAGACACAAGAGTTGGGCAAACTCTTT	CATWDGQTQELGKLF	TRGV2	.	TRGJ1	18	-1	-1	36
1	1.1889616797650612E-5	TGTGCCACCTGGGACGGATATGGCACTGGTTGGTTCAAGATATTT	CATWDGYGTGWFKIF	TRGV5	.	TRGJP1	14	-1	-1	17
1	1.1889616797650612E-5	TGTGCCACCTGGGACAGCGATACCACTGGTTGGTTCAAGATATTT	CATWDSDTTGWFKIF	TRGV7	.	TRGJP1	16	-1	-1	19
1	1.1889616797650612E-5	TGTGCCACCTGGGACAGGCGGAATAGTGATTGGATCAAGATATTT	CATWDRRNSDWIKIF	TRGV3	.	TRGJP1	18	-1	-1	26
1	1.1889616797650612E-5	TGTGCCACCTGGGACAGGCATAGTAGTGATTGGATCAAGACGTTT	CATWDRHSSDWIKTF	TRGV3	.	TRGJP2	18	-1	-1	19
1	1.1889616797650612E-5	TGTGCCACCTGGGACAGGAGTCGGAATTATTATAAGAAACTCTTT	CATWDRSRNYYKKLF	TRGV3	.	TRGJ1	17	-1	-1	23
1	1.1889616797650612E-5	TGTGCCACCTGGGACAAGGCTTTGTCATATTATAAGAAACTCTTT	CATWDKALSYYKKLF	TRGV5	.	TRGJ1	19	-1	-1	27
1	1.1889616797650612E-5	TGTGCCACCTGGGACAAACATACCACTTGTTGGTTCAAGATATTT	CATWDKHTTCWFKIF	TRGV8	.	TRGJP1	13	-1	-1	19
1	1.1889616797650612E-5	TGTGCCACCTGGGAAACTAGGCTTGATTATTATAAGAAACTCTTT	CATWETRLDYYKKLF	TRGV8	.	TRGJ1	13	-1	-1	25
1	1.1889616797650612E-5	TGTGCCACCCTTGAAGCTTATTGTAGTGATTGGATCAAGACGTTT	CATLEAYCSDWIKTF	TRGV2	.	TRGJP2	8	-1	-1	18
1	1.1889616797650612E-5	TGCGCCTTGTGGGAGGTTGGGACCACTGGTTGGTTCAAGGTATTT	CALWEVGTTGWFKVF	TRGV9	.	TRGJP1	16	-1	-1	21
1	1.1889616797650612E-5	TGCGCCTTGTGGGAGGCGAATACCACTGGTTGGTTCAAGATATTT	CALWEANTTGWFKIF	TRGV9	.	TRGJP1	15	-1	-1	19
1	1.1889616797650612E-5	CGTGCCTTGTGGGAGGGACTCCTAAATGGTTGGTTCAAGATATTT	RALWEGLLNGWFKIF	TRGV9	.	TRGJP1	15	-1	-1	26
1	1.1889616797650612E-5	GGTGCCACATGGGACGGGCCGAGTAGTGATTGGATCAAGACGTTT	GATWDGPSSDWIKTF	TRGV2	.	TRGJP2	19	-1	-1	21
1	1.1889616797650612E-5	TGTGTCACCTGGGATGGTAAGGGTGATTGGATCAAGACGTTT	CVTWDGKGDWIKTF	TRGV4	.	TRGJP2	16	-1	-1	22
1	1.1889616797650612E-5	TGTGCTGTGGGATTTGATTGGACTGGTTGGTTCAAGATATTT	CAVGFDWTGWFKIF	TRGV10	.	TRGJP1	13	-1	-1	21
1	1.1889616797650612E-5	TGTGCTGCTCACTATTATGGTAGTGATTGGATCAAGACGTTT	CAAHYYGSDWIKTF	TRGV10	.	TRGJP2	7	-1	-1	8
1	1.1889616797650612E-5	TGTGCTGCGTTGTATTATAAGCATCGCGCGTTCAAGATATTT	CAALYYKHRAFKIF	TRGV10	.	TRGJP1	16	-1	-1	29
1	1.1889616797650612E-5	TGTGCTGCGTGCGGGTTAAGGCGTGATTGGATCAAGACGTTT	CAACGLRRDWIKTF	TRGV10	.	TRGJP2	17	-1	-1	22
1	1.1889616797650612E-5	TGTGCTGCGTGGTCGGTTCAAGATTACGATAAGAAACTCTTT	CAAWSVQDYDKKLF	TRGV10	.	TRGJ1	11	-1	-1	22
1	1.1889616797650612E-5	TGTGCTGCGTGGGCCTTATTAACTGGTTGGTTCAAGATATTT	CAAWALLTGWFKIF	TRGV10	.	TRGJP1	12	-1	-1	21
1	1.1889616797650612E-5	TGTGCTGCGTGGGGGTTAAGGCGTGATTGGATCAAGACGTTT	CAAWGLRRDWIKTF	TRGV10	.	TRGJP2	12	-1	-1	22
1	1.1889616797650612E-5	TGTGCTGCGTGGGATTCGGGCTGTTATTATAAGAAACTCTTT	CAAWDSGCYYKKLF	TRGV10	.	TRGJ1	15	-1	-1	23
1	1.1889616797650612E-5	TGTGCTGCGTGGGATTACCCGAAGAATTATAAGAAACTCTTT	CAAWDYPKNYKKLF	TRGV10	.	TRGJ1	17	-1	-1	19
1	1.1889616797650612E-5	TGTGCTGCGTGGGATTACGGCATGGGATATAAGAAACTCTTT	CAAWDYGMGYKKLF	TRGV10	.	TRGJ1	18	-1	-1	27
1	1.1889616797650612E-5	TGTGCTGCGTGGGATCCCCGGTCCGGTTGGTTCAAGATATTT	CAAWDPRSGWFKIF	TRGV10	.	TRGJP1	14	-1	-1	24
1	1.1889616797650612E-5	TGTGCTGCGTGGGATAGAACCATTGGTTGGTTCAAGATATTT	CAAWDRTIGWFKIF	TRGV10	.	TRGJP1	14	-1	-1	8
1	1.1889616797650612E-5	TGTGCTGCGTGGGACCCACTGGTTGGTTATAAGAAACTCTTT	CAAWDPLVGYKKLF	TRGV10	.	TRGJ1	13	-1	-1	26
1	1.1889616797650612E-5	TGTGCTGCGTGGGAGGTCCCTAATTATTATAAGAAACTCTTT	CAAWEVPNYYKKLF	TRGV10	.	TRGJ1	13	-1	-1	21
1	1.1889616797650612E-5	TGTGCTGCGCATTTCAGGGCATCTTATTATAAGAAACTCTTT	CAAHFRASYYKKLF	TRGV10	.	TRGJ1	8	-1	-1	23
1	1.1889616797650612E-5	TGTGCTGCGACCGGATTAAGGCCCCAGGATAAGAAACTCTTT	CAATGLRPQDKKLF	TRGV10	.	TRGJ1	8	-1	-1	28
1	1.1889616797650612E-5	TGTGCTGCAACGGGGGCCTCGTGGGGTTGGTTCAAGATATTT	CAATGASWGWFKIF	TRGV10	.	TRGJP1	7	-1	-1	24
1	1.1889616797650612E-5	TGTGCCTTTGGGGAGGTGCCTTTTTATTATAAGAAACTCTTT	CAFGEVPFYYKKLF	TRGV9	.	TRGJ1	18	-1	-1	23
1	1.1889616797650612E-5	TGTGCCTTGTCCCCTCGGGGGGTGCTCTCTGGGAAACTCTTT	CALSPRGVLSGKLF	TRGV9	.	TRGJ1	9	-1	-1	32
1	1.1889616797650612E-5	TGTGCCTTGTGGGACCCACCGAATTGTTATAGGAAACTCTTT	CALWDPPNCYRKLF	TRGV9	.	TRGJ1	13	-1	-1	19
1	1.1889616797650612E-5	TGTGCCTTGTGGGAGTTGCCTTTTTATTATAAGAAACTCTTC	CALWELPFYYKKLF	TRGV9	.	TRGJ1	18	-1	-1	23
1	1.1889616797650612E-5	TGTGCCTTGTGGGAGGTGCAAGAGTTGGGTAAGAAACTCTTT	CALWEVQELGKKLF	TRGV9	.	TRGJ1	19	-1	-1	29
1	1.1889616797650612E-5	TGTGCCTTATGGGAGGTGCACCTGGGGTATAAGAAACTCTTT	CALWEVHLGYKKLF	TRGV9	.	TRGJ1	22	-1	-1	27
1	1.1889616797650612E-5	TGTGCCTCGTGGGTGGTCCCTAATTATTATAAGAAACTCTTT	CASWVVPNYYKKLF	TRGV9	.	TRGJ1	16	-1	-1	21
1	1.1889616797650612E-5	TGTGCCTGCTGGATAAGCCATTATTATTATAAGAAACTCTTT	CACWISHYYYKKLF	TRGV11	.	TRGJ1	19	-1	-1	22
1	1.1889616797650612E-5	TGTGCCCCCCCTGGGACAGCCACTGGTTGGTTCAAGATATTT	CAPPGTATGWFKIF	TRGV9	.	TRGJP1	5	-1	-1	19
1	1.1889616797650612E-5	TGTGCCGCCTGGGGTAGAACCACTGGTTGGTTCAAGATATTT	CAAWGRTTGWFKIF	TRGV8	.	TRGJP1	16	-1	-1	12
1	1.1889616797650612E-5	TGTGCCACCTTGGATAGGGTTCTTTATTATAAGAAACTCTTT	CATLDRVLYYKKLF	TRGV8	.	TRGJ1	17	-1	-1	23
1	1.1889616797650612E-5	TGTGCCACCTGGTCATTATGGGCTGGTTGGTTCAAGATATTT	CATWSLWAGWFKIF	TRGV5	.	TRGJP1	11	-1	-1	22
1	1.1889616797650612E-5	TGTGCCACCTGGGGCGGGGACAATTATTATAAGAAACTCTTT	CATWGGDNYYKKLF	TRGV2	.	TRGJ1	17	-1	-1	21
1	1.1889616797650612E-5	TGTGCCACCTGGGGCAGGGTGGGAGGTTGGATCAAGACGTTT	CATWGRVGGWIKTF	TRGV5P	.	TRGJP2	17	-1	-1	26
1	1.1889616797650612E-5	TGTGCCACCTGGGGGGGGGACCCGCAGCCTGTAGAACTCTTT	CATWGGDPQPVELF	TRGV2	.	TRGJ1	12	-1	-1	34
1	1.1889616797650612E-5	TGTGCCACCTGGGATTATGGTAGTGATTGGATCAAGACGTTT	CATWDYGSDWIKTF	TRGV8	.	TRGJP2	14	-1	-1	15
1	1.1889616797650612E-5	TGTGCCACCTGGGATCGCTCCCCGAATTATAAGAAACTCTTT	CATWDRSPNYKKLF	TRGV2	.	TRGJ1	13	-1	-1	25
1	1.1889616797650612E-5	TGTGCCACCTGGGATGGGCCCTCGCGTGTTAAGAAACTCTTT	CATWDGPSRVKKLF	TRGV4	.	TRGJ1	20	-1	-1	29
1	1.1889616797650612E-5	TGTGCCACCTGGGATGGAGGTCGTGATTGGATCAAGACGTTT	CATWDGGRDWIKTF	TRGV4	.	TRGJP2	16	-1	-1	19
1	1.1889616797650612E-5	TGTGCCACCTGGGATAGTAGGGTTTATTATAAGAAACTCTTT	CATWDSRVYYKKLF	TRGV8	.	TRGJ1	16	-1	-1	23
1	1.1889616797650612E-5	TGTGCCACCTGGGATAGGTTCCCCACTGGTTGGAAACTCTTT	CATWDRFPTGWKLF	TRGV8	.	TRGJ1	17	-1	-1	32
1	1.1889616797650612E-5	TGTGCCACCTGGGATAGAGTTCTTTATTATAAGAAACTCTTT	CATWDRVLYYKKLF	TRGV8	.	TRGJ1	16	-1	-1	23
1	1.1889616797650612E-5	TGTGCCACCTGGGATAGAGGAAGTGATTGGATCAAGACGTTT	CATWDRGSDWIKTF	TRGV8	.	TRGJP2	16	-1	-1	21
1	1.1889616797650612E-5	TGTGCCACCTGGGATAGAACCACTGGTTGGTTCAAGACGTTT	CATWDRTTGWFKTF	TRGV8	.	TRGJP2	16	-1	-1	23
1	1.1889616797650612E-5	TGTGCCACCTGGGACTCGGAATTATTAACGGGGAAACTCTTT	CATWDSELLTGKLF	TRGV2	.	TRGJ1	14	-1	-1	32
1	1.1889616797650612E-5	TGTGCCACCTGGGACGGTCCCAGAAATTGGATCAAGACGTTT	CATWDGPRNWIKTF	TRGV2	.	TRGJP2	20	-1	-1	25
1	1.1889616797650612E-5	TGTGCCACCTGGGACGGTAAAAGTTATTGGATCAAGACGTTT	CATWDGKSYWIKTF	TRGV3	.	TRGJP2	14	-1	-1	21
1	1.1889616797650612E-5	TGTGCCACCTGGGACGGCCTGGGCAAAAAAATCAAGGTATTT	CATWDGLGKKIKVF	TRGV2	.	TRGJP	16	-1	-1	19
1	1.1889616797650612E-5	TGTGCCACCTGGGACGGGTCTAGGAATTATAAGAAACTCTTT	CATWDGSRNYKKLF	TRGV2	.	TRGJ1	17	-1	-1	25
1	1.1889616797650612E-5	TGTGCCACCTGGGACGGGTACAATTATTATAAGAAACTCTTT	CATWDGYNYYKKLF	TRGV2	.	TRGJ1	17	-1	-1	21
1	1.1889616797650612E-5	TGTGCCACCTGGGACGGGCCGCTTGGTTGGTTCAAGATATTT	CATWDGPLGWFKIF	TRGV2	.	TRGJP1	19	-1	-1	23
1	1.1889616797650612E-5	TGTGCCACCTGGGACGGGCCGGCTAATTATAAGAAACTCTTT	CATWDGPANYKKLF	TRGV2	.	TRGJ1	19	-1	-1	25
1	1.1889616797650612E-5	TGTGCCACCTGGGACGGGCCGGAGGTTTATAAGAAACTCTTT	CATWDGPEVYKKLF	TRGV2	.	TRGJ1	19	-1	-1	26
1	1.1889616797650612E-5	TGTGCCACCTGGGACGGGCCGAGGAATTGGATCAAGACGTTT	CATWDGPRNWIKTF	TRGV2	.	TRGJP2	19	-1	-1	25
1	1.1889616797650612E-5	TGTGCCACCTGGGACGGAAAAGGGGTTTGGTTCAAGACGTTT	CATWDGKGVWFKTF	TRGV2	.	TRGJP2	16	-1	-1	26
1	1.1889616797650612E-5	TGTGCCACCTGGGACGAGCCTTTCGATTATAGGAAACTCTTT	CATWDEPFDYRKLF	TRGV2	.	TRGJ1	19	-1	-1	25
1	1.1889616797650612E-5	TGTGCCACCTGGGACATTTCGAATTATCATAAGAAGCTCTTT	CATWDISNYHKKLF	TRGV3	.	TRGJ1	15	-1	-1	17
1	1.1889616797650612E-5	TGTGCCACCTGGGACACCGCGAATTATTATAAGAAACTCTTT	CATWDTANYYKKLF	TRGV2	.	TRGJ1	14	-1	-1	19
1	1.1889616797650612E-5	TGTGCCACCTGGGACAGGCCGCTAGATTATAGGAAACTCTTT	CATWDRPLDYRKLF	TRGV7	.	TRGJ1	19	-1	-1	25
1	1.1889616797650612E-5	TGTGCCACCTGGGACAGGCCGCTAGATTATAAGAAACTCTTT	CATWDRPLDYKKLF	TRGV7	.	TRGJ1	19	-1	-1	25
1	1.1889616797650612E-5	TGTGCCACCTGGGACAGGCAGGGGGGTCTAGAGAAACTCTTT	CATWDRQGGLEKLF	TRGV5	.	TRGJ1	18	-1	-1	31
1	1.1889616797650612E-5	TGTGCCACCTGGGAAGGGGGGAGGAATTATAAGAAACTCTTT	CATWEGGRNYKKLF	TRGV2	.	TRGJ1	17	-1	-1	25
1	1.1889616797650612E-5	TGTGCCACCTGGACCCCTTTGCCCGGTTATAAGAAACTCTTT	CATWTPLPGYKKLF	TRGV2	.	TRGJ1	11	-1	-1	26
1	1.1889616797650612E-5	TGTGCCACCTGGACAGAGGCGGATTATTATAAGAAACTCTTT	CATWTEADYYKKLF	TRGV7	.	TRGJ1	15	-1	-1	19
1	1.1889616797650612E-5	TGTGCCACCTGGAGGACAGGCCTTGGGAATAAGAAACTCTTT	CATWRTGLGNKKLF	TRGV7	.	TRGJ1	22	-1	-1	28
1	1.1889616797650612E-5	TGTGCCACCCAATCTCCCCCCCTGAGGTATAAGAAACTCTTT	CATQSPPLRYKKLF	TRGV2	.	TRGJ1	8	-1	-1	27
1	1.1889616797650612E-5	TGCGCCTTGTGGGAGGTGCGAAGATATTATAAGAAACTCTTT	CALWEVRRYYKKLF	TRGV9	.	TRGJ1	18	-1	-1	24
1	1.1889616797650612E-5	CGTGCCTGCTGGATTAGCCATTATTATTATAAGAAACTCTTT	RACWISHYYYKKLF	TRGV11	.	TRGJ1	19	-1	-1	22
1	1.1889616797650612E-5	CGTGCCACCTGGGACGGGGACAATTATTATAAGAAACTCTTT	RATWDGDNYYKKLF	TRGV2	.	TRGJ1	17	-1	-1	21
1	1.1889616797650612E-5	TTTGCTGCGTGGACGCCAGACCCCAATAAGAAACTCTTT	FAAWTPDPNKKLF	TRGV10	.	TRGJ1	11	-1	-1	25
1	1.1889616797650612E-5	TGTTGCTGTCAGGTTGGTTTACATTATAAGAAACTCTTT	CCCQVGLHYKKLF	TRGV10	.	TRGJ1	7	-1	-1	22
1	1.1889616797650612E-5	TGTGCTGCGTGGTCCTCCCTGAATTATAAGAAACTCTTT	CAAWSSLNYKKLF	TRGV10	.	TRGJ1	11	-1	-1	22
1	1.1889616797650612E-5	TGTGCTGCGTGGGTCGCGCCTGGTTGGTTCAAGATATTT	CAAWVAPGWFKIF	TRGV10	.	TRGJP1	12	-1	-1	19
1	1.1889616797650612E-5	TGTGCTGCGTGGGTAGGTAGTAGTGGTAAGAAACTCTTT	CAAWVGSSGKKLF	TRGV10	.	TRGJ1	12	-1	-1	26
1	1.1889616797650612E-5	TGTGCTGCGTGGGCTGCGTGGGGTTGGTTCAAGATATTT	CAAWAAWGWFKIF	TRGV10	.	TRGJP1	12	-1	-1	21
1	1.1889616797650612E-5	TGTGCTGCGTGGGCAACGAGGGGGGTTATACCACTGGTT	CAAWATRGVIPLV	TRGV10	.	TRGJ1	12	-1	-1	37
1	1.1889616797650612E-5	TGTGCTGCGTGGGGTCACTGGTATTATAAGAAACTCTTT	CAAWGHWYYKKLF	TRGV10	.	TRGJ1	12	-1	-1	21
1	1.1889616797650612E-5	TGTGCTGCGTGGGGGGGGTTATGGGGTAAGAAACTCTTT	CAAWGGLWGKKLF	TRGV10	.	TRGJ1	12	-1	-1	26
1	1.1889616797650612E-5	TGTGCTGCGTGGGATTTTCTCGATTGGATCAAGACGTTT	CAAWDFLDWIKTF	TRGV10	.	TRGJP2	15	-1	-1	21
1	1.1889616797650612E-5	TGTGCTGCGTGGGATTCGGGCTGTTATAAGAAACTCTTT	CAAWDSGCYKKLF	TRGV10	.	TRGJ1	15	-1	-1	23
1	1.1889616797650612E-5	TGTGCTGCGTGGGATTATTGGGGCACGAAGAGACTCTTT	CAAWDYWGTKRLF	TRGV10	.	TRGJ1	16	-1	-1	27
1	1.1889616797650612E-5	TGTGCTGCGTGGGATTACTCCGATTATAAGGAACTCTTT	CAAWDYSDYKELF	TRGV10	.	TRGJ1	17	-1	-1	22
1	1.1889616797650612E-5	TGTGCTGCGTGGGATCCCTTGGGCGGTTATAAGATATTT	CAAWDPLGGYKIF	TRGV10	.	TRGJP1	14	-1	-1	30
1	1.1889616797650612E-5	TGTGCTGCGTGGGATGGGGTTGGTTATAAGAAACTCTTT	CAAWDGVGYKKLF	TRGV10	.	TRGJ1	14	-1	-1	23
1	1.1889616797650612E-5	TGTGCTGCGTGGGATATGGGCGGTTATAAGAAACTCTTT	CAAWDMGGYKKLF	TRGV10	.	TRGJ1	14	-1	-1	23
1	1.1889616797650612E-5	TGTGCTGCGTGGGATAAGCCGAATTATAAGAAACTCTTT	CAAWDKPNYKKLF	TRGV10	.	TRGJ1	14	-1	-1	22
1	1.1889616797650612E-5	TGTGCTGCGTGGGACCCCAACCCCAATAAGAAACTCTTT	CAAWDPNPNKKLF	TRGV10	.	TRGJ1	13	-1	-1	25
1	1.1889616797650612E-5	TGTGCTGCGTGGGACCCCAACCGGTCGGAGAAACTCTTT	CAAWDPNRSEKLF	TRGV10	.	TRGJ1	13	-1	-1	28
1	1.1889616797650612E-5	TGTGCTGCGGGGAGGGTTGGTTATTATAAGAAACTCTTT	CAAGRVGYYKKLF	TRGV10	.	TRGJ1	12	-1	-1	20
1	1.1889616797650612E-5	TGTGCTGCACCCTATTATCTGAGATGGTTCAAGATATTT	CAAPYYLRWFKIF	TRGV10	.	TRGJP1	7	-1	-1	24
1	1.1889616797650612E-5	TGTGCTGGTTATTATAAGCATCGCGCGTTCAAGATATTT	CAGYYKHRAFKIF	TRGV10	.	TRGJP1	6	-1	-1	26
1	1.1889616797650612E-5	TGTGCCTTTCGGGAGGTGAGGAGGAAGAAGAAACTCTTT	CAFREVRRKKKLF	TRGV9	.	TRGJ1	17	-1	-1	27
1	1.1889616797650612E-5	TGTGCCTTGTGCCAGAATATGGGTTATAAGAAACTCTTT	CALCQNMGYKKLF	TRGV9	.	TRGJ1	10	-1	-1	23
1	1.1889616797650612E-5	TGTGCCTTGTGGGTTGGTTTGTATTATAAGAAACTCTTT	CALWVGLYYKKLF	TRGV9	.	TRGJ1	12	-1	-1	21
1	1.1889616797650612E-5	TGTGCCTTGTGGGCCGAATTTTATTATAAGAAACTCTTT	CALWAEFYYKKLF	TRGV9	.	TRGJ1	12	-1	-1	20
1	1.1889616797650612E-5	TGTGCCTTGTGGGGGGGCCCCCCTAGTAAGAAACTCTTT	CALWGGPPSKKLF	TRGV9	.	TRGJ1	15	-1	-1	26
1	1.1889616797650612E-5	TGTGCCTTGTGGGAGTCTAGTTATTATAAGAAACTCTTT	CALWESSYYKKLF	TRGV9	.	TRGJ1	14	-1	-1	20
1	1.1889616797650612E-5	TGTGCCTTGTGGGAGCCCCCGGTTTATTATAAGATATTT	CALWEPPVYYKIF	TRGV9	.	TRGJP1	14	-1	-1	30
1	1.1889616797650612E-5	TGTGCCTTGTGGGAGCCCCCGGTTTATAAGAAACTCTTT	CALWEPPVYKKLF	TRGV9	.	TRGJ1	14	-1	-1	23
1	1.1889616797650612E-5	TGTGCCTTGTGGGAGGTGTCGGATTATAAGAAACTCTTT	CALWEVSDYKKLF	TRGV9	.	TRGJ1	17	-1	-1	22
1	1.1889616797650612E-5	TGTGCCTTGTGGGAGGTGCCCGCCGGCCCCAAGATATTT	CALWEVPAGPKIF	TRGV9	.	TRGJP1	18	-1	-1	29
1	1.1889616797650612E-5	TGTGCCTTGTGGGAGGTGCGGGGAGTTAAGAAACTCTTT	CALWEVRGVKKLF	TRGV9	.	TRGJ1	18	-1	-1	26
1	1.1889616797650612E-5	TGTGCCTTGTGGGAGGTGATGGATTATAGGAAACTCTTT	CALWEVMDYRKLF	TRGV9	.	TRGJ1	17	-1	-1	22
1	1.1889616797650612E-5	TGTGCCTTGTGGGAGGTATTATTGTATAAGAAACTCTTT	CALWEVLLYKKLF	TRGV9	.	TRGJ1	16	-1	-1	17
1	1.1889616797650612E-5	TGTGCCTGCTGGATTAGTGGTGATTGGATCAAGACGTCT	CACWISGDWIKTS	TRGV11	.	TRGJP2	16	-1	-1	14
1	1.1889616797650612E-5	TGTGCCTGCTGGATTAGCCTTATTATAATCGGGACGTTT	CACWISLIIIGTF	TRGV11	.	TRGJP2	16	-1	-1	32
1	1.1889616797650612E-5	TGTGCCTGCTGGATTAGCAATTATTATAAGAAACTCTTT	CACWISNYYKKLF	TRGV11	.	TRGJ1	16	-1	-1	18
1	1.1889616797650612E-5	TGTGCCTGCTGGATCGTCAATTATTATAAGAAGCTCTTT	CACWIVNYYKKLF	TRGV11	.	TRGJ1	13	-1	-1	18
1	1.1889616797650612E-5	TGTGCCTGCCGGATTGGCAATTATTATAAGAAACTCTTT	CACRIGNYYKKLF	TRGV11	.	TRGJ1	18	-1	-1	18
1	1.1889616797650612E-5	TGTGCCCCTCAACCCTCTTTTTATTATAAGAAACTCTTT	CAPQPSFYYKKLF	TRGV10	.	TRGJ1	4	-1	-1	20
1	1.1889616797650612E-5	TGTGCCGCCCGGGACGGGCCGGTGTATAAGAAACTCTTT	CAARDGPVYKKLF	TRGV2	.	TRGJ1	22	-1	-1	24
1	1.1889616797650612E-5	TGTGCCGCGTGGGAGATGGATTATTATAAGAAACTCTTT	CAAWEMDYYKKLF	TRGV10	.	TRGJ1	13	-1	-1	19
1	1.1889616797650612E-5	TGTGCCACCTGCCCCAGGGGCTGGTGGTTCAAGATATTT	CATCPRGWWFKIF	TRGV2	.	TRGJP1	10	-1	-1	20
1	1.1889616797650612E-5	TGTGCCACCTGGCCCCCGGACTATTATAAGAAACTCTTT	CATWPPDYYKKLF	TRGV2	.	TRGJ1	11	-1	-1	21
1	1.1889616797650612E-5	TGTGCCACCTGGGTCCCACTTTATTATAAGAAACTCTTT	CATWVPLYYKKLF	TRGV8	.	TRGJ1	12	-1	-1	20
1	1.1889616797650612E-5	TGTGCCACCTGGGATTGGGGGCCAGTAAAGAAACTCTTT	CATWDWGPVKKLF	TRGV4	.	TRGJ1	18	-1	-1	27
1	1.1889616797650612E-5	TGTGCCACCTGGGATGGTCAGAATTATAAGAAACTCTTT	CATWDGQNYKKLF	TRGV8	.	TRGJ1	14	-1	-1	22
1	1.1889616797650612E-5	TGTGCCACCTGGGATATCATAGGTTATAAGAAACTCTTT	CATWDIIGYKKLF	TRGV8	.	TRGJ1	15	-1	-1	23
1	1.1889616797650612E-5	TGTGCCACCTGGGATACCCCGAATTATGAGAAACTCTTT	CATWDTPNYEKLF	TRGV8	.	TRGJ1	15	-1	-1	22
1	1.1889616797650612E-5	TGTGCCACCTGGGATAGTTGGTATTATAAGAAACTCTTT	CATWDSWYYKKLF	TRGV8	.	TRGJ1	16	-1	-1	21
1	1.1889616797650612E-5	TGTGCCACCTGGGATAGGCTCGGGGGTAAGAAACTCTTT	CATWDRLGGKKLF	TRGV8	.	TRGJ1	18	-1	-1	26
1	1.1889616797650612E-5	TGTGCCACCTGGGATAGGGGGGGGGGGAAGAAACTCTTT	CATWDRGGGKKLF	TRGV8	.	TRGJ1	17	-1	-1	27
1	1.1889616797650612E-5	TGTGCCACCTGGGATAACCCTAGGTTTGAGAAACTCTTT	CATWDNPRFEKLF	TRGV8	.	TRGJ1	21	-1	-1	28
1	1.1889616797650612E-5	TGTGCCACCTGGGACGTCCTTTGGTTAATTAAGACGTTT	CATWDVLWLIKTF	TRGV4	.	TRGJP2	13	-1	-1	27
1	1.1889616797650612E-5	TGTGCCACCTGGGACGCTTGGGGTTGGTTCAAGATATTT	CATWDAWGWFKIF	TRGV2	.	TRGJP1	15	-1	-1	21
1	1.1889616797650612E-5	TGTGCCACCTGGGACGGGTGGGGTTGGTTCAAGACGTTT	CATWDGWGWFKTF	TRGV2	.	TRGJP2	17	-1	-1	23
1	1.1889616797650612E-5	TGTGCCACCTGGGACGGGCCTGGCTATAAGAAACTCTTT	CATWDGPGYKKLF	TRGV2	.	TRGJ1	19	-1	-1	24
1	1.1889616797650612E-5	TGTGCCACCTGGGACGGACTGGGGTATAAGAAACTCTTT	CATWDGLGYKKLF	TRGV2	.	TRGJ1	16	-1	-1	24
1	1.1889616797650612E-5	TGTGCCACCTGGGACGGACCGAATTATAAGAAACTCTTT	CATWDGPNYKKLF	TRGV2	.	TRGJ1	19	-1	-1	22
1	1.1889616797650612E-5	TGTGCCACCTGGGACGAGGGGGGTTGGTTCAAGATATTT	CATWDEGGWFKIF	TRGV5	.	TRGJP1	18	-1	-1	21
1	1.1889616797650612E-5	TGTGCCACCTGGGACACCAACTGGCCCAAGAAACTCTTT	CATWDTNWPKKLF	TRGV3	.	TRGJ1	15	-1	-1	27
1	1.1889616797650612E-5	TGTGCCACCTGGGACAGGCCGGATTGGATCAAGACGTTT	CATWDRPDWIKTF	TRGV3	.	TRGJP2	19	-1	-1	21
1	1.1889616797650612E-5	TGTGCCACCTGGGACAGGCGGGATTGGATCAAGACGTTT	CATWDRRDWIKTF	TRGV7	.	TRGJP2	18	-1	-1	21
1	1.1889616797650612E-5	TGTGCCACCTGGACCCCGGGGGGATGGTTCAAGACGTTT	CATWTPGGWFKTF	TRGV2	.	TRGJP2	11	-1	-1	24
1	1.1889616797650612E-5	TGTGCCACCTGGACGGTAATATATTATAAGAAACTCTTT	CATWTVIYYKKLF	TRGV5	.	TRGJ1	11	-1	-1	17
1	1.1889616797650612E-5	TGTGCCACCCGAGGGCCGAATTATTATAAGAAACTCTTT	CATRGPNYYKKLF	TRGV2	.	TRGJ1	8	-1	-1	16
1	1.1889616797650612E-5	TGTGCCACCACGGTCGCCAACTGGCCCAAGAAACTCTTT	CATTVANWPKKLF	TRGV7	.	TRGJ1	8	-1	-1	27
1	1.1889616797650612E-5	TGTGACACCTGGGACGGATTTTATTATAAGAAACTCTTT	CDTWDGFYYKKLF	TRGV5	.	TRGJ1	14	-1	-1	20
1	1.1889616797650612E-5	TGTGAACCTGGGATGGGCCAATATTATAAGAAACTCTTT	CEPGMGQYYKKLF	TRGV4	.	TRGJ1	21	-1	-1	21
1	1.1889616797650612E-5	TGCGCTGCGTGGGGCCTGAATTATTATGAGAAACTCTTT	CAAWGLNYYEKLF	TRGV10	.	TRGJ1	12	-1	-1	17
1	1.1889616797650612E-5	TGCGCTGCGTGGGACTCGAATTATTATAAGAAACTCTTT	CAAWDSNYYKKLF	TRGV10	.	TRGJ1	13	-1	-1	15
1	1.1889616797650612E-5	TGCGCCTTGTGGGAGGTGCTGGATTATAAGAAAATCTTT	CALWEVLDYKKIF	TRGV9	.	TRGJ1	18	-1	-1	22
1	1.1889616797650612E-5	CGTGCCTGCTGGATTAGCCCCATTATAAGGAAACTCTTT	RACWISPIIRKLF	TRGV11	.	TRGJ1	16	-1	-1	21
1	1.1889616797650612E-5	TGTTCCGCCTGGGACGGGCCGCGAAAGAAACTCTTT	CSAWDGPRKKLF	TRGV2	.	TRGJ1	19	-1	-1	24
1	1.1889616797650612E-5	TGTGTCACCTGGGATCTCTATTATAAGAAACTCTTT	CVTWDLYYKKLF	TRGV8	.	TRGJ1	14	-1	-1	18
1	1.1889616797650612E-5	TGTGCTGTGTGGCCCCCTTTTTGGTTCAAGATATTT	CAVWPPFWFKIF	TRGV10	.	TRGJP1	11	-1	-1	20
1	1.1889616797650612E-5	TGTGCTGCCGGCTTTGATTATAATAAGAAACTCTTT	CAAGFDYNKKLF	TRGV10	.	TRGJ1	7	-1	-1	16
1	1.1889616797650612E-5	TGTGCTGCGTGTGATGGCCACTGGTTCAAGATATTT	CAACDGHWFKIF	TRGV10	.	TRGJP1	14	-1	-1	21
1	1.1889616797650612E-5	TGTGCTGCGTGCCTCATCGGTTGGTTCAAGATATTT	CAACLIGWFKIF	TRGV10	.	TRGJP1	10	-1	-1	18
1	1.1889616797650612E-5	TGTGCTGCGTGGCGACACAATTATAAGAAACTCTTT	CAAWRHNYKKLF	TRGV10	.	TRGJ1	11	-1	-1	19
1	1.1889616797650612E-5	TGTGCTGCGTGGGTCGGTCGGGGGAGGAAACTCTTT	CAAWVGRGRKLF	TRGV10	.	TRGJ1	12	-1	-1	26
1	1.1889616797650612E-5	TGTGCTGCGTGGGCCCCTTTTTGGATCAAGACGTTT	CAAWAPFWIKTF	TRGV10	.	TRGJP2	12	-1	-1	20
1	1.1889616797650612E-5	TGTGCTGCGTGGGCCCCTTGTTGGCTCAAGATATTT	CAAWAPCWLKIF	TRGV10	.	TRGJP1	12	-1	-1	13
1	1.1889616797650612E-5	TGTGCTGCGTGGGCCCCAAGGGGAGGGCAACTCTTT	CAAWAPRGGQLF	TRGV10	.	TRGJ1	12	-1	-1	28
1	1.1889616797650612E-5	TGTGCTGCGTGGGCCCGGAATTGGATCAAGACGTTT	CAAWARNWIKTF	TRGV10	.	TRGJP2	12	-1	-1	19
1	1.1889616797650612E-5	TGTGCTGCGTGGGGCTCAGGTTGGTTCAAGATATTT	CAAWGSGWFKIF	TRGV10	.	TRGJP1	12	-1	-1	18
1	1.1889616797650612E-5	TGTGCTGCGTGGGGAAAGAATTATAAGAAACTCTTT	CAAWGKNYKKLF	TRGV10	.	TRGJ1	12	-1	-1	19
1	1.1889616797650612E-5	TGTGCTGCGTGGGATTGGGGAGAGAAGAAACTCTTT	CAAWDWGEKKLF	TRGV10	.	TRGJ1	15	-1	-1	24
1	1.1889616797650612E-5	TGTGCTGCGTGGGATTATGCGGGGTTCAAGATATTT	CAAWDYAGFKIF	TRGV10	.	TRGJP1	16	-1	-1	22
1	1.1889616797650612E-5	TGTGCTGCGTGGGATCAGTGTTGGTTCAAGATATTT	CAAWDQCWFKIF	TRGV10	.	TRGJP1	14	-1	-1	19
1	1.1889616797650612E-5	TGTGCTGCGTGGGATAGATCTTATAAGAAACTCTTT	CAAWDRSYKKLF	TRGV10	.	TRGJ1	14	-1	-1	20
1	1.1889616797650612E-5	TGTGCTGCGTGGGAACACTGGTTGGAGAAACTCTTT	CAAWEHWLEKLF	TRGV10	.	TRGJ1	13	-1	-1	25
1	1.1889616797650612E-5	TGTGCTGCGGTGCCTGGATATTATAAGAAACTCTTT	CAAVPGYYKKLF	TRGV10	.	TRGJ1	8	-1	-1	18
1	1.1889616797650612E-5	TGTGCCTTGTTATACCACTGGTTGGGGAAACTCTTT	CALLYHWLGKLF	TRGV9	.	TRGJ1	9	-1	-1	26
1	1.1889616797650612E-5	TGTGCCTTGTGTCTGCATTATTCTACGAAACTCTTT	CALCLHYSTKLF	TRGV9	.	TRGJ1	10	-1	-1	16
1	1.1889616797650612E-5	TGTGCCTTGTGTCTGGGTTATTATAAGAAACTCTTT	CALCLGYYKKLF	TRGV9	.	TRGJ1	10	-1	-1	17
1	1.1889616797650612E-5	TGTGCCTTGTGCCTTAATTATTATAAGAAACTCTTT	CALCLNYYKKLF	TRGV9	.	TRGJ1	10	-1	-1	15
1	1.1889616797650612E-5	TGTGCCTTGTGGGTTGGTTCAAGTAAGAAACTCTTT	CALWVGSSKKLF	TRGV9	.	TRGJ1	12	-1	-1	23
1	1.1889616797650612E-5	TGTGCCTTGTGGGGGGGTGATTGGATCAAGACGTTT	CALWGGDWIKTF	TRGV9	.	TRGJP2	15	-1	-1	16
1	1.1889616797650612E-5	TGTGCCTTGTGGGGATATTATTATAAGAAACTCTTT	CALWGYYYKKLF	TRGV9	.	TRGJ1	12	-1	-1	16
1	1.1889616797650612E-5	TGTGCCTTGTGGGACCGCTATTATAAGAAACTCTTT	CALWDRYYKKLF	TRGV9	.	TRGJ1	13	-1	-1	18
1	1.1889616797650612E-5	TGTGCCTTGTGGGAGCTGTATTATAAGAAACTCTTT	CALWELYYKKLF	TRGV9	.	TRGJ1	17	-1	-1	18
1	1.1889616797650612E-5	TGTGCCTTGTGGGAGGTGCGGAATTATAAGATATTT	CALWEVRNYKIF	TRGV9	.	TRGJP1	18	-1	-1	27
1	1.1889616797650612E-5	TGTGCCTTGTGGGAGGCTAATTATAAGAAACTCTTT	CALWEANYKKLF	TRGV9	.	TRGJ1	15	-1	-1	19
1	1.1889616797650612E-5	TGTGCCTTGGGAGCCATAAAATGTAAGAAACTCTTT	CALGAIKCKKLF	TRGV9	.	TRGJ1	8	-1	-1	23
1	1.1889616797650612E-5	TGTGCCCTGTGGGGCGATTATTATATGAAACTCTTT	CALWGDYYMKLF	TRGV9	.	TRGJ1	12	-1	-1	16
1	1.1889616797650612E-5	TGTGCCCCCCCCCCTAATTATTATAAGAAACTCTTT	CAPPPNYYKKLF	TRGV8	.	TRGJ1	8	-1	-1	15
1	1.1889616797650612E-5	TGTGCCCGTCCTCCTAATTACTATAAGAAACTCTTT	CARPPNYYKKLF	TRGV9	.	TRGJ1	5	-1	-1	15
1	1.1889616797650612E-5	TGTGCCCGCCCTCCTGGTTATTATAAGAAACTCTTT	CARPPGYYKKLF	TRGV9	.	TRGJ1	5	-1	-1	17
1	1.1889616797650612E-5	TGTGCCGCCTGGGATCTCTATTATAAGAAACTCTTT	CAAWDLYYKKLF	TRGV8	.	TRGJ1	14	-1	-1	18
1	1.1889616797650612E-5	TGTGCCGCCCGGGACGGGCCGCGAAAGAAACTCTTT	CAARDGPRKKLF	TRGV2	.	TRGJ1	19	-1	-1	24
1	1.1889616797650612E-5	TGTGCCACTTTGGGCCAGGCTATCGAGAAACTCTTT	CATLGQAIEKLF	TRGV3	.	TRGJ1	19	-1	-1	25
1	1.1889616797650612E-5	TGTGCCACCTGGGGTATGAATTATTATAAGACGTTT	CATWGMNYYKTF	TRGV4	.	TRGJP2	12	-1	-1	27
1	1.1889616797650612E-5	TGTGCCACCTGGGGTAGTTATTGGATCAAGACGTTT	CATWGSYWIKTF	TRGV4	.	TRGJP2	12	-1	-1	13
1	1.1889616797650612E-5	TGTGCCACCTGGGGGGACAATGGGATCAAGACGTTT	CATWGDNGIKTF	TRGV2	.	TRGJP2	12	-1	-1	19
1	1.1889616797650612E-5	TGTGCCACCTGGGATGGCCCTTATAAGAAACTCTTT	CATWDGPYKKLF	TRGV2	.	TRGJ1	19	-1	-1	20
1	1.1889616797650612E-5	TGTGCCACCTGGGATGGGCCGGGGATACCACTGGTT	CATWDGPGIPLV	TRGV4	.	TRGJ1	19	-1	-1	34
1	1.1889616797650612E-5	TGTGCCACCTGGGACTTGTTTTATAAGAAACTCTTT	CATWDLFYKKLF	TRGV7	.	TRGJ1	14	-1	-1	20
1	1.1889616797650612E-5	TGTGCCACCTGGGACCTTACTCGCGAATTACTCTTT	CATWDLTRELLF	TRGV7	.	TRGJ1	14	-1	-1	29
1	1.1889616797650612E-5	TGTGCCACCTGGGACGTTCTCTATAAGAAACTCTTT	CATWDVLYKKLF	TRGV2	.	TRGJ1	15	-1	-1	21
1	1.1889616797650612E-5	TGTGCCACCTGGGACGGTGCCCCCGGGAAACTCTTT	CATWDGAPGKLF	TRGV2	.	TRGJ1	21	-1	-1	26
1	1.1889616797650612E-5	TGTGCCACCTGGGACGGGCCCCCTAAGAAACTCTTT	CATWDGPPKKLF	TRGV2	.	TRGJ1	20	-1	-1	23
1	1.1889616797650612E-5	TGTGCCACCTGGGACGGGCCGGCGGAGAAACTCTTT	CATWDGPAEKLF	TRGV2	.	TRGJ1	19	-1	-1	25
1	1.1889616797650612E-5	TGTGCCACCTGGGACGGGCCGGGGAAGAAACTCTTT	CATWDGPGKKLF	TRGV2	.	TRGJ1	19	-1	-1	24
1	1.1889616797650612E-5	TGTGCCACCTGGGACGGATTATTGGGGAAACTCTTT	CATWDGLLGKLF	TRGV5	.	TRGJ1	14	-1	-1	26
1	1.1889616797650612E-5	TGTGCCACCTGGGACGAGCACCCGGAGAAACTCTTT	CATWDEHPEKLF	TRGV2	.	TRGJ1	18	-1	-1	25
1	1.1889616797650612E-5	TGTGCCACCTGGGACAGGCCCCCTAGGAAACTCTTT	CATWDRPPRKLF	TRGV3	.	TRGJ1	19	-1	-1	23
1	1.1889616797650612E-5	TGTGCCACCTGGGACAGGCCGTTTAGGGGGCTCTTT	CATWDRPFRGLF	TRGV3	.	TRGJ1	19	-1	-1	30
1	1.1889616797650612E-5	TGTGCCACCTGGGACAGGCGTGGGATGAAACTCTTT	CATWDRRGMKLF	TRGV3	.	TRGJ1	21	-1	-1	26
1	1.1889616797650612E-5	TGTGCCACCTGGGACAACGGGTGGTTCAAGATATTT	CATWDNGWFKIF	TRGV2	.	TRGJP1	14	-1	-1	18
1	1.1889616797650612E-5	TGTGCCACCTGGATGCGGACTTATAAGAAACTCTTT	CATWMRTYKKLF	TRGV8	.	TRGJ1	11	-1	-1	20
1	1.1889616797650612E-5	TGTGCCACCTGGATAGTGAATTATAAGAAACTCTTT	CATWIVNYKKLF	TRGV8	.	TRGJ1	15	-1	-1	19
1	1.1889616797650612E-5	TGTGCCACCAGGGATGGCCCCAATAAGAAACTCTTT	CATRDGPNKKLF	TRGV4	.	TRGJ1	21	-1	-1	22
1	1.1889616797650612E-5	TGTGCGCCTGGGGGGGGTAGTTATAAGAAACTCTTT	CAPGGGSYKKLF	TRGV10	.	TRGJ1	11	-1	-1	20
1	1.1889616797650612E-5	TGCGCTGCGTGGGTTGGTTATTATAAGAAACTCTTT	CAAWVGYYKKLF	TRGV10	.	TRGJ1	12	-1	-1	17
1	1.1889616797650612E-5	TGCGCTGCGTGGGATTCTCCCCATAAGAAACTCTTT	CAAWDSPHKKLF	TRGV10	.	TRGJ1	15	-1	-1	22
1	1.1889616797650612E-5	TGCGCCACCTGGGGGGGGGGGTATAAGAAACTCTTT	CATWGGGYKKLF	TRGV2	.	TRGJ1	12	-1	-1	21
1	1.1889616797650612E-5	CGTGCTGCGTGGATTTGTTATTATGAGAAACTCTTT	RAAWICYYEKLF	TRGV10	.	TRGJ1	14	-1	-1	17
1	1.1889616797650612E-5	GGTGCCACCTGGACCCTTTGTTATAAGAAACTCTTT	GATWTLCYKKLF	TRGV3	.	TRGJ1	11	-1	-1	17
1	1.1889616797650612E-5	TGTGTCACCTGGGACTATTATAAGAAACTCTTT	CVTWDYYKKLF	TRGV3	.	TRGJ1	14	-1	-1	15
1	1.1889616797650612E-5	TGTGCTGCCGTCTCTGATTGGATCAAGACGTTT	CAAVSDWIKTF	TRGV10	.	TRGJP2	7	-1	-1	14
1	1.1889616797650612E-5	TGTGCTGCCGGCTTTGATTGGATCAGGGCGTTT	CAAGFDWIRAF	TRGV10	.	TRGJP2	7	-1	-1	14
1	1.1889616797650612E-5	TGTGCTGCGTGCGGGTTATTCAAGAAACTCTTT	CAACGLFKKLF	TRGV10	.	TRGJ1	17	-1	-1	15
1	1.1889616797650612E-5	TGTGCTGCGTGCGGGTTATGTTCGAAACTCTTT	CAACGLCSKLF	TRGV10	.	TRGJ1	20	-1	-1	23
1	1.1889616797650612E-5	TGTGCTGCGTGGGCCCAGGTTGGGGAACTCTTT	CAAWAQVGELF	TRGV10	.	TRGJ1	12	-1	-1	25
1	1.1889616797650612E-5	TGTGCTGCGTGGGGGGTTAGGGATAAGATATTT	CAAWGVRDKIF	TRGV10	.	TRGJP1	12	-1	-1	24
1	1.1889616797650612E-5	TGTGCTGCGTGGGGGGGGGATAAGAAACTCTTT	CAAWGGDKKLF	TRGV10	.	TRGJ1	12	-1	-1	19
1	1.1889616797650612E-5	TGTGCTGCGTGGGATTATTGGTTCAAGATATTT	CAAWDYWFKIF	TRGV10	.	TRGJP1	16	-1	-1	17
1	1.1889616797650612E-5	TGTGCTGCGTGGGATTATTACACGCAACTCTTT	CAAWDYYTQLF	TRGV10	.	TRGJ1	16	-1	-1	13
1	1.1889616797650612E-5	TGTGCTGCGTGGGATCCCCGGTTCAAGATATTT	CAAWDPRFKIF	TRGV10	.	TRGJP1	14	-1	-1	19
1	1.1889616797650612E-5	TGTGCTGCGTGGGATGGGGATAAGAAACTCTTC	CAAWDGDKKLF	TRGV10	.	TRGJ1	14	-1	-1	19
1	1.1889616797650612E-5	TGTGCTGCGTGGGATATTAACTGGAAACTCTTT	CAAWDINWKLF	TRGV10	.	TRGJ1	14	-1	-1	23
1	1.1889616797650612E-5	TGTGCTGCGTGGGATAGGGGAGTACCACTGGTT	CAAWDRGVPLV	TRGV10	.	TRGJ1	14	-1	-1	31
1	1.1889616797650612E-5	TGTGCTGCGTGGGACCACTGGTTCAAGATATTT	CAAWDHWFKIF	TRGV10	.	TRGJP1	13	-1	-1	18
1	1.1889616797650612E-5	TGTGCTGCGTGGGAACTTATTAAGAAACTCTTT	CAAWELIKKLF	TRGV10	.	TRGJ1	13	-1	-1	16
1	1.1889616797650612E-5	TGTGCTGCGGGACGTGGTTGGTTCAAGATATTT	CAAGRGWFKIF	TRGV10	.	TRGJP1	8	-1	-1	14
1	1.1889616797650612E-5	TGTGCTGGAATAGGGGAGGAGAAGAAACTCTTT	CAGIGEEKKLF	TRGV10	.	TRGJ1	6	-1	-1	21
1	1.1889616797650612E-5	TGTGCCTTGTGGTTGAGGTGCGAGAAACTCTTT	CALWLRCEKLF	TRGV9	.	TRGJ1	20	-1	-1	22
1	1.1889616797650612E-5	TGTGCCTTGTGGTTGAGGTACGGGAAACTCTTT	CALWLRYGKLF	TRGV9	.	TRGJ1	18	-1	-1	23
1	1.1889616797650612E-5	TGTGCCTTGTGGGTTGGTGCACCGAAACTCTTT	CALWVGAPKLF	TRGV9	.	TRGJ1	22	-1	-1	23
1	1.1889616797650612E-5	TGTGCCTTGTGGGGTGATAATAAGAAACTCTTT	CALWGDNKKLF	TRGV9	.	TRGJ1	12	-1	-1	16
1	1.1889616797650612E-5	TGTGCCTTGTGGGAGTCGAATAAGAAACTCTTT	CALWESNKKLF	TRGV9	.	TRGJ1	14	-1	-1	19
1	1.1889616797650612E-5	TGTGCCTTGTGGGAGCTGTATAAGAAACTCTTT	CALWELYKKLF	TRGV9	.	TRGJ1	17	-1	-1	18
1	1.1889616797650612E-5	TGTGCCTTGTGGGAGGTGCTAAAAAAACTCTTT	CALWEVLKKLF	TRGV9	.	TRGJ1	18	-1	-1	21
1	1.1889616797650612E-5	TGTGCCTTGTGGGAGAATTATTATAAGATATTT	CALWENYYKIF	TRGV9	.	TRGJP1	14	-1	-1	24
1	1.1889616797650612E-5	TGTGCCTTGATTCTTTATTATAAGAAACTCTTT	CALILYYKKLF	TRGV9	.	TRGJ1	8	-1	-1	14
1	1.1889616797650612E-5	TGTGCCATCTGGGATTATTATAAGGAACTCTTT	CAIWDYYKELF	TRGV8	.	TRGJ1	14	-1	-1	13
1	1.1889616797650612E-5	TGTGCCACCTGGTCAGATTATAAGAAACTCTTT	CATWSDYKKLF	TRGV4	.	TRGJ1	11	-1	-1	16
1	1.1889616797650612E-5	TGTGCCACCTGGCCGGGGGGGATCAAGACGTTT	CATWPGGIKTF	TRGV4	.	TRGJP2	11	-1	-1	19
1	1.1889616797650612E-5	TGTGCCACCTGGGGGGGGGGTCAGAAACTCTTT	CATWGGGQKLF	TRGV2	.	TRGJ1	12	-1	-1	22
1	1.1889616797650612E-5	TGTGCCACCTGGGATGGCTTTAAGAAACTCTTT	CATWDGFKKLF	TRGV4	.	TRGJ1	16	-1	-1	20
1	1.1889616797650612E-5	TGTGCCACCTGGGATGGACTAAGAAAACTCTTT	CATWDGLRKLF	TRGV8	.	TRGJ1	20	-1	-1	19
1	1.1889616797650612E-5	TGTGCCACCTGGGATGGACCGGAGAAACTCTTT	CATWDGPEKLF	TRGV4	.	TRGJ1	19	-1	-1	22
1	1.1889616797650612E-5	TGTGCCACCTGGGATAGTTGGTTCAAGATATTT	CATWDSWFKIF	TRGV8	.	TRGJP1	16	-1	-1	16
1	1.1889616797650612E-5	TGTGCCACCTGGGATAGGGGGGGGGAACTCTTT	CATWDRGGELF	TRGV3	.	TRGJ1	17	-1	-1	25
1	1.1889616797650612E-5	TGTGCCACCTGGGACCTACCTAAGAAACTCTTT	CATWDLPKKLF	TRGV5	.	TRGJ1	14	-1	-1	20
1	1.1889616797650612E-5	TGTGCCACCTGGGACGGGTTACTGGTACTCTTT	CATWDGLLVLF	TRGV2	.	TRGJ1	17	-1	-1	26
1	1.1889616797650612E-5	TGTGCCACCTGGGACGGGCGGTTCAAGATATTT	CATWDGRFKIF	TRGV2	.	TRGJP1	18	-1	-1	19
1	1.1889616797650612E-5	TGTGCCACCTGGGACGGGCAGACACAAGAGTTG	CATWDGQTQEL	TRGV2	.	TRGJP2	18	-1	-1	24
1	1.1889616797650612E-5	TGTGCCACCTGGGACGGACGTAAGAAACTCTTT	CATWDGRKKLF	TRGV2	.	TRGJ1	16	-1	-1	20
1	1.1889616797650612E-5	TGTGCCACCTGGGACATTCCGGAATTACTCTTT	CATWDIPELLF	TRGV7	.	TRGJ1	15	-1	-1	26
1	1.1889616797650612E-5	TGTGCCACCTGGGACAGGCGGCCGAAACTCTTT	CATWDRRPKLF	TRGV3	.	TRGJ1	18	-1	-1	23
1	1.1889616797650612E-5	TGTGCCACCTGGGACAGGCAAGGGAAACTCTTT	CATWDRQGKLF	TRGV3	.	TRGJ1	18	-1	-1	23
1	1.1889616797650612E-5	TGTGCCACCTGGGACAGGATAAGAGGGATATTT	CATWDRIRGIF	TRGV7	.	TRGJP1	17	-1	-1	26
1	1.1889616797650612E-5	TGTGCCACCTGGGACAGGAGGTTCAAGATATTT	CATWDRRFKIF	TRGV3	.	TRGJP1	17	-1	-1	19
1	1.1889616797650612E-5	TGTGCCACCTGGGAAGTTATTAAGAAACTCTTT	CATWEVIKKLF	TRGV8	.	TRGJ1	13	-1	-1	16
1	1.1889616797650612E-5	TGTGCCACCTGGGAAGATTGGTTCAAGACGTTT	CATWEDWFKTF	TRGV8	.	TRGJP2	13	-1	-1	15
1	1.1889616797650612E-5	TGTGCCACCCTCTATATTATGGGGAAACTCTTT	CATLYIMGKLF	TRGV3	.	TRGJ1	8	-1	-1	23
1	1.1889616797650612E-5	TGTGCCACCCCAAATGGACTAAGAAAACTCTTT	CATPNGLRKLF	TRGV8	.	TRGJ1	8	-1	-1	19
1	1.1889616797650612E-5	TGTGCCACCCGGGACGGGCTCTATAAACTCTTT	CATRDGLYKLF	TRGV2	.	TRGJ1	18	-1	-1	24
1	1.1889616797650612E-5	TGTACCACCTGGGACTGTTTTAAGAAACTCTTT	CTTWDCFKKLF	TRGV2	.	TRGJ1	14	-1	-1	17
1	1.1889616797650612E-5	TGTGCTGCTCTCGCCCGGTTCAAGATATTT	CAALARFKIF	TRGV10	.	TRGJP1	7	-1	-1	16
1	1.1889616797650612E-5	TGTGCTGCGTTAGGTCGGTTCAAGATATTT	CAALGRFKIF	TRGV10	.	TRGJP1	9	-1	-1	12
1	1.1889616797650612E-5	TGTGCTGCGTGGTCAGAAAGCACCCTCTTT	CAAWSESTLF	TRGV10	.	TRGJ1	11	-1	-1	24
1	1.1889616797650612E-5	TGTGCTGCGTGGGTTGGGATGAAACTCTTT	CAAWVGMKLF	TRGV10	.	TRGJ1	12	-1	-1	20
1	1.1889616797650612E-5	TGTGCTGCGTGGGTGAATAAGAAACTCTTT	CAAWVNKKLF	TRGV10	.	TRGJ1	12	-1	-1	16
1	1.1889616797650612E-5	TGTGCTGCGTGGGCCTGGATCAAGACGTTT	CAAWAWIKTF	TRGV10	.	TRGJP2	12	-1	-1	15
1	1.1889616797650612E-5	TGTGCTGCGTGGGATTATTTGAAACTCTTT	CAAWDYLKLF	TRGV10	.	TRGJ1	16	-1	-1	13
1	1.1889616797650612E-5	TGTGCTGCGTGGGATTATAAGGGACTCTTT	CAAWDYKGLF	TRGV10	.	TRGJ1	16	-1	-1	13
1	1.1889616797650612E-5	TGTGCTGCGTGGGATCGGATCAGGACGTTT	CAAWDRIRTF	TRGV10	.	TRGJP2	14	-1	-1	12
1	1.1889616797650612E-5	TGTGCTGCGTGGGACCCCAACCCTCTTTTT	CAAWDPNPLF	TRGV10	.	TRGJ1	13	-1	-1	24
1	1.1889616797650612E-5	TGTGCTGCACCCTATTATAAGAAACTCTTT	CAAPYYKKLF	TRGV10	.	TRGJ1	7	-1	-1	12
1	1.1889616797650612E-5	TGTGCCTTGTGGGATCGAACCCAAGAGTTG	CALWDRTQEL	TRGV9	.	TRGJ1	13	-1	-1	27
1	1.1889616797650612E-5	TGTGCCTTGTGGGACAATAAGGAACTCTTT	CALWDNKELF	TRGV9	.	TRGJ1	13	-1	-1	16
1	1.1889616797650612E-5	TGTGCCTTGTGGGAGTTAGAGAAACTCTTT	CALWELEKLF	TRGV9	.	TRGJ1	14	-1	-1	19
1	1.1889616797650612E-5	TGTGCCTTGTGGGAGGTGCGGGAGGCCTTT	CALWEVREAF	TRGV9	.	TRGJ1	18	-1	-1	26
1	1.1889616797650612E-5	TGTGCCTTGTGGGAGGTGAGTAGTGTATTT	CALWEVSSVF	TRGV9	.	TRGJP1	17	-1	-1	25
1	1.1889616797650612E-5	TGTGCCTTGTGGATTTGTAAGAAACTCTTT	CALWICKKLF	TRGV9	.	TRGJ1	11	-1	-1	14
1	1.1889616797650612E-5	TGTGCCTTGTGGAGGTGCCATAAACTCTTT	CALWRCHKLF	TRGV9	.	TRGJ1	17	-1	-1	21
1	1.1889616797650612E-5	TGTGCCACCTGGGTCCGCTGGAAACTCTTT	CATWVRWKLF	TRGV2	.	TRGJ1	12	-1	-1	20
1	1.1889616797650612E-5	TGTGCCACCTGGGGCGGTTTGAAACTCTTT	CATWGGLKLF	TRGV8	.	TRGJ1	12	-1	-1	20
1	1.1889616797650612E-5	TGTGCCACCTGGGATCAAGGGACGCTCTTT	CATWDQGTLF	TRGV8	.	TRGJ1	14	-1	-1	24
1	1.1889616797650612E-5	TGTGCCACCTGGGATGGGGGGGAACTCTTT	CATWDGGELF	TRGV4	.	TRGJ1	17	-1	-1	22
1	1.1889616797650612E-5	TGTGCCACCTGGGATAGGCCTAAGGTATTT	CATWDRPKVF	TRGV8	.	TRGJP	21	-1	-1	21
1	1.1889616797650612E-5	TGTGCCACCTGGGACTATAAGAAGCTCTTT	CATWDYKKLF	TRGV4	.	TRGJ1	13	-1	-1	15
1	1.1889616797650612E-5	TGTGCCACCTGGGACCAAGGTGAGGTCTTT	CATWDQGEVF	TRGV3	.	TRGJ1	14	-1	-1	25
1	1.1889616797650612E-5	TGTGCCACCTGGGACGGGTTTAAGATATTT	CATWDGFKIF	TRGV2	.	TRGJP1	17	-1	-1	16
1	1.1889616797650612E-5	TGTGCCACCTGGGACGGGTGGGGGCTCTTT	CATWDGWGLF	TRGV2	.	TRGJ1	17	-1	-1	24
1	1.1889616797650612E-5	TGTGCCACCTGGGACGGGCCGCTAGAGTTG	CATWDGPLEL	TRGV2	.	TRGJ1	19	-1	-1	27
1	1.1889616797650612E-5	TGTGCCACCTGGGACGGATTGGGGCTCTTT	CATWDGLGLF	TRGV5	.	TRGJ1	14	-1	-1	24
1	1.1889616797650612E-5	TGTGCCACCTGGGACGAAGAACCACTGGTT	CATWDEEPLV	TRGV2	.	TRGJ1	15	-1	-1	28
1	1.1889616797650612E-5	TGTGCCACCTGGGACAGGCCCAAACTGGTT	CATWDRPKLV	TRGV3	.	TRGJ1	19	-1	-1	21
1	1.1889616797650612E-5	TGTGCCACCTGGGACAAAGGTGAGGTCTTT	CATWDKGEVF	TRGV3	.	TRGJ1	15	-1	-1	25
1	1.1889616797650612E-5	TGTGTTGCTACTTTTAAGAAACTCTTT	CVATFKKLF	TRGV10	.	TRGJ1	7	-1	-1	11
1	1.1889616797650612E-5	TGTGCTGCGTGCGGGTTCAAGATATTT	CAACGFKIF	TRGV10	.	TRGJP1	10	-1	-1	13
1	1.1889616797650612E-5	TGTGCTGCGTGGGCTAGACCACTGGTT	CAAWARPLV	TRGV10	.	TRGJ1	12	-1	-1	25
1	1.1889616797650612E-5	TGTGCTGCGTGGGATTCGCCACTGGTT	CAAWDSPLV	TRGV10	.	TRGJ1	15	-1	-1	25
1	1.1889616797650612E-5	TGTGCTGCGTGGGATTATAAGGTCTTG	CAAWDYKVL	TRGV10	.	TRGJP1	16	-1	-1	18
1	1.1889616797650612E-5	TGTGCTGCGTGGGATCGCATGAGATTT	CAAWDRMRF	TRGV10	.	TRGJP1	14	-1	-1	17
1	1.1889616797650612E-5	TGTGCTGCGTGGGACATCAAGATATTT	CAAWDIKIF	TRGV10	.	TRGJP1	13	-1	-1	16
1	1.1889616797650612E-5	TGTGCTGCGCTTGCGTATAAGATATTT	CAALAYKIF	TRGV10	.	TRGJP1	8	-1	-1	18
1	1.1889616797650612E-5	TGTGCTGCGCTTGCATATAAGATATTT	CAALAYKIF	TRGV10	.	TRGJP1	8	-1	-1	18
1	1.1889616797650612E-5	TGTGCCTTGTTGGATTATAAGATATTT	CALLDYKIF	TRGV9	.	TRGJP1	13	-1	-1	5
1	1.1889616797650612E-5	TGTGCCTTGTGGCAGGTCCTGATATTT	CALWQVLIF	TRGV9	.	TRGJP1	16	-1	-1	20
1	1.1889616797650612E-5	TGTGCCTTGTGGGAGTCGCCGGAGTTG	CALWESPEL	TRGV9	.	TRGJ1	14	-1	-1	24
1	1.1889616797650612E-5	TGTGCCTTGTGGGAGGTCAAGATATTT	CALWEVKIF	TRGV9	.	TRGJP1	16	-1	-1	16
1	1.1889616797650612E-5	TGTGCCTTGTGGGAGGCGTCCCTTTTT	CALWEASLF	TRGV9	.	TRGJ1	15	-1	-1	21
1	1.1889616797650612E-5	TGTGCCTTGTGGGAGGCGCGACTCTTT	CALWEARLF	TRGV9	.	TRGJ1	18	-1	-1	20
1	1.1889616797650612E-5	TGTGCCTTGTGGGAGGAGGAACTCTTT	CALWEEELF	TRGV9	.	TRGJ1	15	-1	-1	16
1	1.1889616797650612E-5	TGTGCCTTGTGGGAAGCAGGGAAGTTG	CALWEAGKL	TRGV9	.	TRGJ1	13	-1	-1	24
1	1.1889616797650612E-5	TGTGCCGCCTGGGATGGGAAACTCTTT	CAAWDGKLF	TRGV4	.	TRGJ1	17	-1	-1	17
1	1.1889616797650612E-5	TGTGCCACCTCCACTGTGTTGCTCTTT	CATSTVLLF	TRGV2	.	TRGJ1	9	-1	-1	21
1	1.1889616797650612E-5	TGTGCCACCTGGGGGTGGAAACTCTTT	CATWGWKLF	TRGV8	.	TRGJ1	12	-1	-1	17
1	1.1889616797650612E-5	TGTGCCACCTGGGACGCCCCTAACTTT	CATWDAPNF	TRGV2	.	TRGJ1	15	-1	-1	23
1	1.1889616797650612E-5	TGTGCCACCTGGGACGGGCCAGAGTTG	CATWDGPEL	TRGV2	.	TRGJ1	19	-1	-1	24
1	1.1889616797650612E-5	TGTGCCACCTGGGACGGAAAACTCTTT	CATWDGKLF	TRGV2	.	TRGJ1	16	-1	-1	18
1	1.1889616797650612E-5	TGTGCCACCTGGGACAGGCTCCTCTTT	CATWDRLLF	TRGV5	.	TRGJ1	18	-1	-1	21
1	1.1889616797650612E-5	TGTGCCACCTGGGACAGGCTGCTCTTT	CATWDRLLF	TRGV3	.	TRGJ1	18	-1	-1	21
1	1.1889616797650612E-5	TGTGCCACCCTAGGATGGAAACTCTTT	CATLGWKLF	TRGV8	.	TRGJ1	15	-1	-1	17
1	1.1889616797650612E-5	TGTGCCACCGAACCGACCGCACCGTTT	CATEPTAPF	TRGV8	.	TRGJP2	8	-1	-1	22
1	1.1889616797650612E-5	TGTGCGGCGTGGTATAAGAAACTCTTT	CAAWYKKLF	TRGV10	.	TRGJ1	14	-1	-1	12
1	1.1889616797650612E-5	TGCGCCTTAGATTATAAGAAGCTCTTT	CALDYKKLF	TRGV9	.	TRGJ1	7	-1	-1	10
1	1.1889616797650612E-5	TGCGCCGCCTGGTATAAGGAACTCTTT	CAAWYKELF	TRGV10	.	TRGJ1	14	-1	-1	12
1	1.1889616797650612E-5	TGTGCTGCGTGGTTCAAGATATTT	CAAWFKIF	TRGV10	.	TRGJP1	11	-1	-1	9
1	1.1889616797650612E-5	TGTGCTGCGTGGGTCTTACTCTTT	CAAWVLLF	TRGV10	.	TRGJ1	12	-1	-1	17
1	1.1889616797650612E-5	TGTGCTGCGTGGGATAAGATATTT	CAAWDKIF	TRGV10	.	TRGJP1	14	-1	-1	15
1	1.1889616797650612E-5	TGTGCTGCGACCGGATTACTCTTT	CAATGLLF	TRGV10	.	TRGJ1	18	-1	-1	17
1	1.1889616797650612E-5	TGTGCCTTGTGGGAGGTGCCCGCC	CALWEVPA	TRGV9	.	TRGJ1	18	-1	-1	24
1	1.1889616797650612E-5	TGTGCCGCTCTTAAGAAACTCTTT	CAALKKLF	TRGV4	.	TRGJ1	5	-1	-1	11
1	1.1889616797650612E-5	TGTGCCACCTGGGATGGGCTCTTT	CATWDGLF	TRGV4	.	TRGJ1	18	-1	-1	18
1	1.1889616797650612E-5	TGTGCCACCTGGGACGGGCCTTTT	CATWDGPF	TRGV2	.	TRGJ1	19	-1	-1	21
1	1.1889616797650612E-5	TGTGCCACCCGCGGCCCACTCTTT	CATRGPLF	TRGV3	.	TRGJ1	8	-1	-1	17
1	1.1889616797650612E-5	TGTGCCACCGGTATTAGGCCCTTT	CATGIRPF	TRGV8	.	TRGJ1	19	-1	-1	20
1	1.1889616797650612E-5	TGTGGCTCCTTAAAGAGACTCTTT	CGSLKRLF	TRGV9	.	TRGJ1	6	-1	-1	9
1	1.1889616797650612E-5	TGTGAATCCTTAAAGAAACTCTTT	CESLKKLF	TRGV9	.	TRGJ1	3	-1	-1	3
1	1.1889616797650612E-5	TGTGCTGCGTGGGTTCCCTTT	CAAWVPF	TRGV10	.	TRGJ1	12	-1	-1	17
1	1.1889616797650612E-5	TGTGCTGCGTGGGATCCCTTT	CAAWDPF	TRGV10	.	TRGJ1	14	-1	-1	17
1	1.1889616797650612E-5	TGTGCTGCGTGGGACCCTTCC	CAAWDPS	TRGV10	.	TRGJ1	13	-1	-1	21
1	1.1889616797650612E-5	TGTGCTGCGTGGGACGTGGTT	CAAWDVV	TRGV10	.	TRGJ1	13	-1	-1	19
1	1.1889616797650612E-5	TGTGCCACCTGGGCTCTCTTT	CATWALF	TRGV8	.	TRGJ1	12	-1	-1	15
1	1.1889616797650612E-5	TGTGCCACCTGGGGCCTCTTT	CATWGLF	TRGV2	.	TRGJ1	12	-1	-1	15
1	1.1889616797650612E-5	TGTGCCACCTGGGATCTCTTT	CATWDLF	TRGV8	.	TRGJ1	14	-1	-1	15
1	1.1889616797650612E-5	TGTGCCACCTGGGAGATATTT	CATWEIF	TRGV8	.	TRGJP1	13	-1	-1	13
1	1.1889616797650612E-5	TGTGCTGCGTGGGATTAT	CAAWDY	TRGV10	.	TRGJ1	16	-1	-1	17
1	1.1889616797650612E-5	TGTGCCACCTGGGTATTT	CATWVF	TRGV7	.	TRGJP1	12	-1	-1	13
1	1.1889616797650612E-5	TGTGCCTTGCCGTCT	CALPS	TRGV9	.	TRGJ1	8	-1	-1	14
1	1.1889616797650612E-5	TGTGCCACCTGG	CATW	TRGV2	.	TRGJP2	11	-1	-1	12
