# Supplementary material for: Dissection of the Human T-Cell Receptor γ Gene Repertoire in the Brain and Peripheral Blood Identifies Age- and Alzheimer's Disease-Associated Clonotype Profiles
Source: Front Immunol. 2020 Jan 29;11:12. doi: 10.3389/fimmu.2020.00012 (PMC7025544; doi:10.3389/fimmu.2020.00012)
Supplement: Supplementary file 5 [file Data_Sheet_2.zip › repertoires_corrected_and_decontaminated/NL-10.txt]

count	freq	cdr3nt	cdr3aa	v	d	j	VEnd	DStart	DEnd	JStart
13069	0.11174192224492763	TGTGCCTTGTGGGAGGGACCGAATTATTATAAGAAACTCTTT	CALWEGPNYYKKLF	TRGV9	.	TRGJ2	15	-1	-1	19
7753	0.06628932000649812	TGTGCCTTATTTGCTCAGAAACTCTTT	CALFAQKLF	TRGV9	.	TRGJ2	7	-1	-1	16
2939	0.025128893524970716	TGTGCCTTGTGGGAGGTGCGTCGGTATAAGAAACTCTTT	CALWEVRRYKKLF	TRGV9	.	TRGJ2	18	-1	-1	24
2229	0.019058286378754584	TGTGCCTTGTGGGAGGTGCCTCAATATAAGAAACTCTTT	CALWEVPQYKKLF	TRGV9	.	TRGJ2	18	-1	-1	24
2027	0.017331155894901546	TGTGCCACCTGGGACGGGCCTCCCTATAAGAAACTCTTT	CATWDGPPYKKLF	TRGV2	.	TRGJ2	19	-1	-1	24
1715	0.014663508810930512	TGTGCCTTGTGGGAAGAGTTGGGCAAAAAAATCAAGGTATTT	CALWEELGKKIKVF	TRGV9	.	TRGJP	13	-1	-1	9
1620	0.013851244474464975	TGTGCCTTGTGGGAGAGGCGTAAGAAACTCTTT	CALWERRKKLF	TRGV9	.	TRGJ1	14	-1	-1	20
1613	0.01379139341809383	TGTGCCACCTGGGAGGATCATTATAAGAAACTCTTT	CATWEDHYKKLF	TRGV4	.	TRGJ2	13	-1	-1	16
1415	0.012098463537881443	TGTGCCACCTGGGACGGTTTATGTTATAAGAAACTCTTT	CATWDGLCYKKLF	TRGV2	.	TRGJ2	16	-1	-1	23
1076	0.009199962379335996	TGTGCCTTGTGGGAGCTGCAAGAGTTGGGCAAAAAAATCAAGGTATTT	CALWELQELGKKIKVF	TRGV9	.	TRGJP	19	-1	-1	17
903	0.007720786271877699	TGTGCCTTGTGGGAGGGCATAGAACATTATTATAAGAAACTCTTT	CALWEGIEHYYKKLF	TRGV9	.	TRGJ2	18	-1	-1	25
742	0.006344211975341365	TGTGCCACCTGGGACGGGCCCTGTTATTATAAGAAACTCTTT	CATWDGPCYYKKLF	TRGV2	.	TRGJ2	20	-1	-1	23
635	0.005429345827953864	TGTGCCTTGTGGGAGGTGGAAGGAGGAGAGTTGGGCAAAAAAATCAAGGTATTT	CALWEVEGGELGKKIKVF	TRGV9	.	TRGJP	17	-1	-1	26
530	0.004531579982386689	TGTGCCTTGTGGGAGGGGCATTATTATAAGAAACTCTTT	CALWEGHYYKKLF	TRGV9	.	TRGJ1	19	-1	-1	19
529	0.004523029831476525	TGTGCCTGCTGTAGGGTAGGGAAACTCTTT	CACCRVGKLF	TRGV11	.	TRGJ2	10	-1	-1	20
529	0.004523029831476525	TGTGCTCTTGGGTGGTTCAAGATATTT	CALGWFKIF	TRGV10	.	TRGJP1	11	-1	-1	8
480	0.004104072436878511	TGTGCCTTGTGGGAGGTGAACCTTCTTTATTGGGACTATAAGAAACTCTTT	CALWEVNLLYWDYKKLF	TRGV9	.	TRGJ2	22	-1	-1	36
440	0.003762066400471968	TGTGCCTTGTGGGAGGTGCAAGGAATTTATTATAAGAAACTCTTT	CALWEVQGIYYKKLF	TRGV9	.	TRGJ1	19	-1	-1	22
425	0.003633814136819515	TGTGCCTCGGCGCAGAAACTCTTT	CASAQKLF	TRGV9	.	TRGJ2	6	-1	-1	13
420	0.003591063382268697	TGTGCTGCGTGGGATTATTATAAGAAACTCTTT	CAAWDYYKKLF	TRGV10	.	TRGJ1	16	-1	-1	13
406	0.0034713612695264073	TGTGCCACCTGGGATACCACTGGTTGGTTCAAGATATTT	CATWDTTGWFKIF	TRGV5	.	TRGJP1	13	-1	-1	13
376	0.0032148567422215003	TGTGCCTTGTGGGAGGCGACGAATTATTATAAGAAACTCTTT	CALWEATNYYKKLF	TRGV9	.	TRGJ1	15	-1	-1	19
367	0.003137905384030028	TGTGCCTTGTGGGAGCATAATTATTATAAGAAACTCTTT	CALWEHNYYKKLF	TRGV9	.	TRGJ2	14	-1	-1	18
327	0.0027958993476234857	TGTGCTGCGTGGGAAGATACCACTGGTTGGTTCAAGATATTT	CAAWEDTTGWFKIF	TRGV10	.	TRGJP1	13	-1	-1	16
313	0.0026761972348811956	CCGAGTTGGTTCAAGATATTT	PSWFKIF	TRGV9	.	TRGJP1	-1	-1	-1	4
306	0.002616346178510051	TGTGCTGCGTGGGATTTCGATAAGAAACTCTTT	CAAWDFDKKLF	TRGV10	.	TRGJ1	22	-1	-1	19
299	0.002556495122138906	TGTGCTGCGCCCGTGAATTATTATAAGAAACTCTTT	CAAPVNYYKKLF	TRGV10	.	TRGJ2	8	-1	-1	14
270	0.0023085407457441626	TGTGCCTTGTGGGAGGTGCTTTATTATAAGAAACTCTTT	CALWEVLYYKKLF	TRGV9	.	TRGJ2	18	-1	-1	20
253	0.002163188180271382	TGTGCCACCTGGGGGGACCCCAATAAGAAACTCTTT	CATWGDPNKKLF	TRGV8	.	TRGJ1	12	-1	-1	22
250	0.002137537727540891	TGTGCTGCGTGGGCCGCAAGAAGTTGGTTCAAGATATTT	CAAWAARSWFKIF	TRGV10	.	TRGJP1	12	-1	-1	22
245	0.0020947869729900735	TGTGCTGGAGGACCCACTGGTTGGTTCAAGATATTT	CAGGPTGWFKIF	TRGV10	.	TRGJP1	6	-1	-1	13
243	0.002077686671169746	TGTGCTGCGTGGGATGCCCGTCGGGGTTGGTTCAAGATATTT	CAAWDARRGWFKIF	TRGV10	.	TRGJP1	14	-1	-1	24
225	0.001923783954786802	TGTGCCTTGTGGGAGGACGCTGAATATTATAAGAAACTCTTT	CALWEDAEYYKKLF	TRGV9	.	TRGJ2	15	-1	-1	21
209	0.001786981540224185	TGTGCCACCTGGGACGACCGCCTGAGTAGTGATTGGATCAAGACGTTT	CATWDDRLSSDWIKTF	TRGV2	.	TRGJP2	15	-1	-1	24
209	0.001786981540224185	TGTGCCTTGTGGGACCAAGAGTTGGGCAAAAAAATCAAGGTATTT	CALWDQELGKKIKVF	TRGV9	.	TRGJP	13	-1	-1	15
209	0.001786981540224185	TGTGCCACCTGGGACGGGCCGAGTGATTGGATCAAGACGTTT	CATWDGPSDWIKTF	TRGV2	.	TRGJP2	19	-1	-1	21
197	0.001684379729302222	TGTGCCTTGTGGGAGCCACTGATCGGCTATAAGAAACTCTTT	CALWEPLIGYKKLF	TRGV9	.	TRGJ1	14	-1	-1	27
192	0.0016416289747514044	TGTGCCACCTGGGACGGGCAGGATTATAAGAAACTCTTT	CATWDGQDYKKLF	TRGV2	.	TRGJ1	18	-1	-1	22
186	0.001590328069290423	TGTGCCTTGTGGGAGGTGCGTTATAAGAAACTCTTT	CALWEVRYKKLF	TRGV9	.	TRGJ1	18	-1	-1	20
185	0.0015817779183802593	TGTGCCACCTGGGACGGGCCGGGGTATAAGAAACTCTTT	CATWDGPGYKKLF	TRGV2	.	TRGJ1	19	-1	-1	24
184	0.001573227767470096	TGTGCCACCTGGGACATCTCGAATTATTATAAGAAACTCTTT	CATWDISNYYKKLF	TRGV5	.	TRGJ2	15	-1	-1	18
184	0.001573227767470096	TGTGCCTTGTGGGAGGCTTATTATAAGAAACTCTTT	CALWEAYYKKLF	TRGV9	.	TRGJ1	15	-1	-1	17
178	0.0015219268620091145	TGTGCCTTGTGGGAGGTGGATTATAAGAAACTCTTT	CALWEVDYKKLF	TRGV9	.	TRGJ1	17	-1	-1	19
178	0.0015219268620091145	TGTGCCTTGTGGGAGGCCCATATCAGGAAACTCTTT	CALWEAHIRKLF	TRGV9	.	TRGJ2	15	-1	-1	26
177	0.0015133767110989509	TGTGCCTTGTGGGAACAAAAGCATTTAGAGTTGGGCAAAAAAATCAAGGTATTT	CALWEQKHLELGKKIKVF	TRGV9	.	TRGJP	13	-1	-1	26
177	0.0015133767110989509	TGTGCCTTGTGGGAGGAGGTAAAACTCTTT	CALWEEVKLF	TRGV9	.	TRGJ1	15	-1	-1	21
172	0.0014706259565481332	TGTGCCTTGTTGAGTAAGGGTTATAAGAAACTCTTT	CALLSKGYKKLF	TRGV9	.	TRGJ1	9	-1	-1	20
172	0.0014706259565481332	TGTGCCTTGTGGGAGGTGCCTTTGGGCCTCTTT	CALWEVPLGLF	TRGV9	.	TRGJ1	18	-1	-1	27
171	0.0014620758056379695	TGTGCCTTGTGGGAGGACCCCCTCCTTCAAGAGTTGGGCAAAAAAATCAAGGTATTT	CALWEDPLLQELGKKIKVF	TRGV9	.	TRGJP	30	-1	-1	27
171	0.0014620758056379695	TGTGCCATAGATAAGAAACTCTTT	CAIDKKLF	TRGV8	.	TRGJ1	6	-1	-1	10
167	0.0014278752019973152	TGTGCTGCGTGGGATTATAAGAAACTCTTT	CAAWDYKKLF	TRGV10	.	TRGJ2	16	-1	-1	13
166	0.0014193250510871516	TGTGCTGCGTGGGGATCTAGAAAGAAACTCTTT	CAAWGSRKKLF	TRGV10	.	TRGJ1	12	-1	-1	21
163	0.001393674598356661	TGTGCCTTGTGGGAGGTGGATCCTTATTATAAGAAACTCTTT	CALWEVDPYYKKLF	TRGV9	.	TRGJ1	17	-1	-1	23
161	0.0013765742965363339	TGTGCTGCGTGGGATAAGAAACTCTTT	CAAWDKKLF	TRGV10	.	TRGJ1	14	-1	-1	13
159	0.0013594739947160068	TGTGCCACCTGGGACGGAGAAACCACTGGTTGGTTCAAGATATTT	CATWDGETTGWFKIF	TRGV2	.	TRGJP1	16	-1	-1	21
156	0.001333823541985516	TGTGCCTTGTGGGACGAGAATTATTATAAGAAACTCTTT	CALWDENYYKKLF	TRGV9	.	TRGJ1	13	-1	-1	17
153	0.0013081730892550254	TCGGGGACTTGTGGGAAACTCTTT	SGTCGKLF	TRGV9	.	TRGJ2	15	-1	-1	14
152	0.0012996229383448617	TGTGCCTTGTGGGAGGTACAAGAGTTGGGCAAAAAAATCAAGGTATTT	CALWEVQELGKKIKVF	TRGV9	.	TRGJP	19	-1	-1	18
150	0.0012825226365245346	TGTGCCTTGTGGGAGGGTTATTATAAGAAACTCTTT	CALWEGYYKKLF	TRGV9	.	TRGJ1	15	-1	-1	17
149	0.0012739724856143711	TGTGCCACCTGGGCTAAGGACAAATTTAGTGATTGGATCAAGACGTTT	CATWAKDKFSDWIKTF	TRGV2	.	TRGJP2	12	-1	-1	26
145	0.001239771881973717	TGTGCCTTGTGGGAGGTGGGTTATAAGAAACTCTTT	CALWEVGYKKLF	TRGV9	.	TRGJ1	17	-1	-1	20
144	0.0012312217310635532	TGTGCCTTGTGGGAGAAACTCTTT	CALWEKLF	TRGV9	.	TRGJ1	14	-1	-1	13
143	0.0012226715801533898	TGTGCCACCTGGGACAGGCCGTGGTATTATAAGAAACTCTTT	CATWDRPWYYKKLF	TRGV7	.	TRGJ1	19	-1	-1	24
135	0.0011542703728720813	TGTGCTGCGTGGGATTCTAAGAAACTCTTT	CAAWDSKKLF	TRGV10	.	TRGJ1	15	-1	-1	13
134	0.0011457202219619176	TGTGCTGCGTGGGATTATGAACTCTTT	CAAWDYELF	TRGV10	.	TRGJ1	16	-1	-1	19
132	0.0011286199201415905	TGTGCCACCTGGGATAACCCATCGAATTATTATAAGAAACTCTTT	CATWDNPSNYYKKLF	TRGV8	.	TRGJ1	15	-1	-1	21
129	0.0011029694674110997	TGTGCCACCTGGGGCTCCTATACCACTGGTTGGTTCAAGATATTT	CATWGSYTTGWFKIF	TRGV5P	.	TRGJP1	14	-1	-1	18
126	0.0010773190146806091	TGTGCCTTGTGGGAGGTGCATGCGGGGGAGAAACTCTTT	CALWEVHAGEKLF	TRGV9	.	TRGJ1	19	-1	-1	28
126	0.0010773190146806091	TGTGCCTTGTGGGAGGCCCCCTATAAGAAACTCTTT	CALWEAPYKKLF	TRGV9	.	TRGJ1	15	-1	-1	21
125	0.0010687688637704455	TGTGCCTTGTGGGAGGTGCTAGGATATAAGAAACTCTTT	CALWEVLGYKKLF	TRGV9	.	TRGJ1	18	-1	-1	24
124	0.001060218712860282	TGTGCTGCGTGGGATTCCGATACCACTGGTTGGTTCAAGATATTT	CAAWDSDTTGWFKIF	TRGV10	.	TRGJP1	18	-1	-1	19
122	0.0010431184110399549	TGTGCCACCTGGGACAGAACCCCCCGTGAACTCTTT	CATWDRTPRELF	TRGV5	.	TRGJ1	16	-1	-1	28
120	0.0010260181092196278	TGTGCTGCGTGGGATTTCGATTATAAGAAACTCTTT	CAAWDFDYKKLF	TRGV10	.	TRGJ1	18	-1	-1	19
119	0.001017467958309464	TGTGCCTTGTGGGAGGTGCATAAGAAACTCTTT	CALWEVHKKLF	TRGV9	.	TRGJ2	19	-1	-1	19
118	0.0010089178073993006	TGTGCTGCGTGGGCTTATAGTAGTGATTGGATCAAGACGTTT	CAAWAYSSDWIKTF	TRGV10	.	TRGJP2	16	-1	-1	15
118	0.0010089178073993006	TGTGCCTTGTGGGACGCGGTTAAGAAACTCTTT	CALWDAVKKLF	TRGV9	.	TRGJ1	13	-1	-1	20
115	9.832673546688099E-4	TGTGCCTTGTGGGAGGTGCCGTATTATAAGAAACTCTTT	CALWEVPYYKKLF	TRGV9	.	TRGJ1	18	-1	-1	21
113	9.661670528484827E-4	TGTGCTGCGTGGGCGAGGTATTATAAGAAACTCTTT	CAAWARYYKKLF	TRGV10	.	TRGJ1	12	-1	-1	18
113	9.661670528484827E-4	TGTGCTGCGTGGGAGAATTATTATAAGAAACTCTTT	CAAWENYYKKLF	TRGV10	.	TRGJ1	13	-1	-1	14
112	9.576169019383192E-4	TGTGCCTTGTGGGAGGTGGAGTGGGGGGATAAGAAACTCTTT	CALWEVEWGDKKLF	TRGV9	.	TRGJ1	17	-1	-1	28
112	9.576169019383192E-4	TGTGCTGCGTGGGATTCGATTGGTGGGAAACTCTTT	CAAWDSIGGKLF	TRGV10	.	TRGJ1	15	-1	-1	26
112	9.576169019383192E-4	TGTGCCTTGTGGGAGGATTATTATAAGAAACTCTTT	CALWEDYYKKLF	TRGV9	.	TRGJ1	15	-1	-1	16
111	9.490667510281556E-4	TGTGCTGCGTGGGAAGCCTTTACGGAGAAACTCTTT	CAAWEAFTEKLF	TRGV10	.	TRGJ1	13	-1	-1	25
109	9.319664492078285E-4	TGTGCTGCCCCCCCGCCTGGTTGGTTCAAGATATTT	CAAPPPGWFKIF	TRGV10	.	TRGJP1	7	-1	-1	16
109	9.319664492078285E-4	TGTGCCTTGTGGTACCATGATAAGAAACTCTTT	CALWYHDKKLF	TRGV9	.	TRGJ2	11	-1	-1	16
108	9.234162982976649E-4	TGTGCCACCTGGGATTATTATAAGAAACTCTTT	CATWDYYKKLF	TRGV4	.	TRGJ2	14	-1	-1	13
107	9.148661473875014E-4	TGTGCCTTGTGGGAGGTGCGAGGACTCTTT	CALWEVRGLF	TRGV9	.	TRGJ1	18	-1	-1	23
106	9.063159964773378E-4	TGTGCCTTGTGGGAGGTCCCCCTTTGGCTCTTT	CALWEVPLWLF	TRGV9	.	TRGJ1	22	-1	-1	27
105	8.977658455671742E-4	TGTGCCTTGTGGGAGCAAGAGTTGGGCAAAAAAATCAAGGTATTT	CALWEQELGKKIKVF	TRGV9	.	TRGJP	14	-1	-1	14
105	8.977658455671742E-4	TGTGCCTTGTGGGAGGTGTATTATAAGAAACTCTTT	CALWEVYYKKLF	TRGV9	.	TRGJ1	17	-1	-1	18
105	8.977658455671742E-4	TGTGCCTTGTGGGAGGACCCGTCGAGCCTCTTT	CALWEDPSSLF	TRGV9	.	TRGJ1	15	-1	-1	27
105	8.977658455671742E-4	TGTGCCTTGTGGGAGGATTATAAGAAACTCTTT	CALWEDYKKLF	TRGV9	.	TRGJ1	15	-1	-1	16
104	8.892156946570107E-4	TGTGCCACCTGGGATGCGGGTGATTGGATCAAGACGTTT	CATWDAGDWIKTF	TRGV8	.	TRGJP2	14	-1	-1	19
104	8.892156946570107E-4	TGTGCCTGTCAAGGGAAACTCTTT	CACQGKLF	TRGV9	.	TRGJ2	6	-1	-1	14
103	8.806655437468471E-4	TGTGCCACCTGGGACGGGGGGGGATATAGTAGTGATTGGATCAAGACGTTT	CATWDGGGYSSDWIKTF	TRGV2	.	TRGJP2	17	-1	-1	23
103	8.806655437468471E-4	TGTGCCACCTGGGACGTTGATAAGAAACTCTTT	CATWDVDKKLF	TRGV3	.	TRGJ1	14	-1	-1	19
103	8.806655437468471E-4	TGTGCCTTGTGGGAGGATAAGAAACTCTTT	CALWEDKKLF	TRGV9	.	TRGJ2	15	-1	-1	16
102	8.721153928366836E-4	TGTGCCTTGTGGGATCGTGAGGGGAAACTCTTT	CALWDREGKLF	TRGV9	.	TRGJ1	13	-1	-1	23
101	8.6356524192652E-4	TGTGCTGCGTGGGATTACGCCAGTGGTAAAGCCACTGGTTGGTTCAAGATATTT	CAAWDYASGKATGWFKIF	TRGV10	.	TRGJP1	18	-1	-1	19
101	8.6356524192652E-4	TGTGCCACCTGGGATAGTCGTGATTGGATCAAGACGTTT	CATWDSRDWIKTF	TRGV8	.	TRGJP2	16	-1	-1	13
101	8.6356524192652E-4	TGTGCCACCGGCAAGAAACTCTTT	CATGKKLF	TRGV2	.	TRGJ1	8	-1	-1	12
101	8.6356524192652E-4	TGTGCCTTGTGTCTCATAATGTATTATAAGAAACTCTTT	CALCLIMYYKKLF	TRGV9	.	TRGJ1	10	-1	-1	17
99	8.464649401061929E-4	TGTGCCACTGTCTCGAGTGATTGGATCAAGACGTTT	CATVSSDWIKTF	TRGV8	.	TRGJP2	7	-1	-1	15
99	8.464649401061929E-4	TGTGCCGGGGGGGCCATACTCTTT	CAGGAILF	TRGV9	.	TRGJ2	5	-1	-1	17
98	8.379147891960293E-4	TGTGCTGCGTGGGATTGGTTCAAGATATTT	CAAWDWFKIF	TRGV10	.	TRGJP1	15	-1	-1	14
98	8.379147891960293E-4	TGTGCCTTGTGCCTCTTT	CALCLF	TRGV9	.	TRGJ1	10	-1	-1	12
98	8.379147891960293E-4	TGTGCCTTGTCTTGTTGGCTCTTT	CALSCWLF	TRGV9	.	TRGJ1	9	-1	-1	18
97	8.293646382858658E-4	TGTGCCACCTGGGACGATTATTATAAGAAACTCTTT	CATWDDYYKKLF	TRGV2	.	TRGJ1	15	-1	-1	16
97	8.293646382858658E-4	TGTGCCTTGTGGGACCCTAAGAAGAAACTCTTT	CALWDPKKKLF	TRGV9	.	TRGJ2	13	-1	-1	21
97	8.293646382858658E-4	TGTGCCACCTGGGATAAGAAACTCTTT	CATWDKKLF	TRGV8	.	TRGJ1	15	-1	-1	13
96	8.208144873757022E-4	TGTGCTGCGTGGGATCCCTATACCACTGGTTGGTTCAAGATATTT	CAAWDPYTTGWFKIF	TRGV10	.	TRGJP1	14	-1	-1	18
96	8.208144873757022E-4	TGTGCCTTGTGGGAGGAGGATAAGAAACTCTTT	CALWEEDKKLF	TRGV9	.	TRGJ1	15	-1	-1	19
96	8.208144873757022E-4	TGTGCCTTGTGGGAGGTGCACCTCTTT	CALWEVHLF	TRGV9	.	TRGJ1	23	-1	-1	21
94	8.037141855553751E-4	TGTGCCACCTGGGACGGGCCTCTTAGTGATTGGATCAAGACGTTT	CATWDGPLSDWIKTF	TRGV2	.	TRGJP2	19	-1	-1	23
94	8.037141855553751E-4	TGTGCCTTGTGGGAGTCTTATTATAAGAAACTCTTT	CALWESYYKKLF	TRGV9	.	TRGJ1	14	-1	-1	17
94	8.037141855553751E-4	TGTGCCTTGTCCCACACCGAGCTCTTT	CALSHTELF	TRGV9	.	TRGJ2	9	-1	-1	21
94	8.037141855553751E-4	TGTGCCTTGCCGCCGCTCTTT	CALPPLF	TRGV9	.	TRGJ1	8	-1	-1	15
93	7.951640346452115E-4	TGTGCTGCGTGGGATTTCATCGCCACTGGTTGGTTCAAGATATTT	CAAWDFIATGWFKIF	TRGV10	.	TRGJP1	15	-1	-1	22
93	7.951640346452115E-4	TGTGCCTTGTGGGAGGGAGAGTTGGGCAAAAAAATCAAGGTATTT	CALWEGELGKKIKVF	TRGV9	.	TRGJP	15	-1	-1	17
93	7.951640346452115E-4	TGTGCTGCGTGGGATGATTATTATAAGAAACTCTTT	CAAWDDYYKKLF	TRGV10	.	TRGJ2	14	-1	-1	16
92	7.86613883735048E-4	TGTGCCTTGTGGGAGGTGCAACGGCTCTTT	CALWEVQRLF	TRGV9	.	TRGJ1	19	-1	-1	24
92	7.86613883735048E-4	TGTGCTGCGCTTGGCCTCTTT	CAALGLF	TRGV10	.	TRGJ1	8	-1	-1	15
91	7.780637328248844E-4	TGTGCCTTGTGGGAGGTGCAACGTGGTGGACTCTTT	CALWEVQRGGLF	TRGV9	.	TRGJ2	19	-1	-1	29
89	7.609634310045573E-4	TGTGCCACCTGGGACGTACTATCCGGGAAGAAACTCTTT	CATWDVLSGKKLF	TRGV2	.	TRGJ1	15	-1	-1	27
88	7.524132800943937E-4	TGTGCTGCGTGGGATTTGGATTATAAGAAACTCTTT	CAAWDLDYKKLF	TRGV10	.	TRGJ1	15	-1	-1	19
88	7.524132800943937E-4	TGTGCTGCGTGGGATTCTGGTTGGTTCAAGATATTT	CAAWDSGWFKIF	TRGV10	.	TRGJP1	15	-1	-1	16
88	7.524132800943937E-4	TGTGCCACCTGGGACGGTTATTATAAGAAACTCTTT	CATWDGYYKKLF	TRGV2	.	TRGJ1	16	-1	-1	17
87	7.438631291842301E-4	TGTGCTGCGTGGGGTTATTATAAGAAACTCTTT	CAAWGYYKKLF	TRGV10	.	TRGJ1	16	-1	-1	14
87	7.438631291842301E-4	TGTGCTGCGTGGGATAGTTTGGAGAAACTCTTT	CAAWDSLEKLF	TRGV10	.	TRGJ1	14	-1	-1	22
86	7.353129782740666E-4	TGTGCCTTGTGGGAGGGCCGGGGTCTATCGGATATTATAAGAAACTCTTTGGCAGTGGAACGCGGATATTATAAGACACTCTTT	CALWEGRGLSDIIRNSLAVERGYYKTLF	TRGV9	.	TRGJ1	15	-1	-1	66
86	7.353129782740666E-4	TGTGCCTTGTGGGAGGCCTTGAATTATTATAAGAAACTCTTT	CALWEALNYYKKLF	TRGV9	.	TRGJ1	15	-1	-1	20
86	7.353129782740666E-4	TGTGCCTTGTGGGACGCTACCTATTATAAGAAACTCTTT	CALWDATYYKKLF	TRGV9	.	TRGJ1	13	-1	-1	21
85	7.26762827363903E-4	TGTGCTGCGTGGGATACCACTGGTTGGTTCAAGATATTT	CAAWDTTGWFKIF	TRGV10	.	TRGJP1	14	-1	-1	13
85	7.26762827363903E-4	TGTGCCTTGTGGGAGGTGAGAGATTATAAGAAACTCTTT	CALWEVRDYKKLF	TRGV9	.	TRGJ1	17	-1	-1	22
85	7.26762827363903E-4	TGTGCCTTGTGGGAGGCCTCGCTCGCGGCGAAACTCTTT	CALWEASLAAKLF	TRGV9	.	TRGJ1	15	-1	-1	29
84	7.182126764537395E-4	TGTGCTGCGTGGGCCTCCGGGGGGTATTATAAGAAACTCTTT	CAAWASGGYYKKLF	TRGV10	.	TRGJ1	12	-1	-1	24
84	7.182126764537395E-4	TGTGCCTTGTGGGGGAGGTGCGATATGCCTAAGAAACTCTTT	CALWGRCDMPKKLF	TRGV9	.	TRGJ2	20	-1	-1	29
84	7.182126764537395E-4	TGTGCCACCTGGGATAGGCCGAGGGATTGGATCAAGACGTTT	CATWDRPRDWIKTF	TRGV8	.	TRGJP2	19	-1	-1	21
84	7.182126764537395E-4	TGTGCCTTGTGGGAGGTGTCCCAACTCTTT	CALWEVSQLF	TRGV9	.	TRGJ1	17	-1	-1	22
83	7.096625255435758E-4	TGTGCCACCTGGGACAGCTTTAAGAAACTCTTT	CATWDSFKKLF	TRGV3	.	TRGJ1	16	-1	-1	20
83	7.096625255435758E-4	TGTGCCAGGGAGGGGAAACTCTTT	CAREGKLF	TRGV9	.	TRGJ1	5	-1	-1	14
81	6.925622237232487E-4	TGTGCCTTGTGGGAGGTGCTCGGAGAGTTGGGCAAAAAAATCAAGGTATTT	CALWEVLGELGKKIKVF	TRGV9	.	TRGJP	18	-1	-1	23
81	6.925622237232487E-4	TGTGCCTTGTGGGAGGTGCGGGAGTTGGGCAAAAAAATCAAGGTATTT	CALWEVRELGKKIKVF	TRGV9	.	TRGJP	18	-1	-1	21
80	6.840120728130851E-4	TGTGCCTTGTGGGAGGACCTGTTGAAACTCTTT	CALWEDLLKLF	TRGV9	.	TRGJ1	15	-1	-1	23
80	6.840120728130851E-4	TGTGCCTTGTCCAAACTCTTT	CALSKLF	TRGV9	.	TRGJ1	9	-1	-1	12
79	6.754619219029215E-4	TGTGCCACCTGGGAGGGGCGGGTACTCTTT	CATWEGRVLF	TRGV8	.	TRGJ1	13	-1	-1	23
78	6.66911770992758E-4	TGTGCCTTGTGGGAGGTGAAGAAAGGGGGACTCTTT	CALWEVKKGGLF	TRGV9	.	TRGJ1	17	-1	-1	29
78	6.66911770992758E-4	TGTGCTGCGTGGGATTGTAATAAGAAACTCTTT	CAAWDCNKKLF	TRGV10	.	TRGJ1	20	-1	-1	13
78	6.66911770992758E-4	TGTGCCTTGTGGGATTATTATAAGAAACTCTTT	CALWDYYKKLF	TRGV9	.	TRGJ1	13	-1	-1	13
77	6.583616200825944E-4	TGTGCCTTGTGGGAGGTTACCACGAATTATTATAAGAAACTCTTT	CALWEVTTNYYKKLF	TRGV9	.	TRGJ2	16	-1	-1	22
77	6.583616200825944E-4	TGTGCCTTGTGGGAGGGCCGGTCAATTGGGTATAAGAAACTCTTT	CALWEGRSIGYKKLF	TRGV9	.	TRGJ1	15	-1	-1	30
77	6.583616200825944E-4	TGTGCTGCGTGGGACCCCAAGAGTCCTCGAAAGCGGCTCTTT	CAAWDPKSPRKRLF	TRGV10	.	TRGJ1	13	-1	-1	36
77	6.583616200825944E-4	TGTGCCACCTGGGACGGGAATTATTATAAGAAACTCTTT	CATWDGNYYKKLF	TRGV2	.	TRGJ1	17	-1	-1	17
77	6.583616200825944E-4	TGTGCTGCGTGGGATTGTAAGAAACTCTTT	CAAWDCKKLF	TRGV10	.	TRGJ1	15	-1	-1	13
77	6.583616200825944E-4	TGTGCTGCGTGGGATGATGAACTCTTT	CAAWDDELF	TRGV10	.	TRGJ1	14	-1	-1	19
76	6.498114691724309E-4	TGTGCCTTGTGGGAGGATCAAGAGTTGGGCAAAAAAATCAAGGTATTT	CALWEDQELGKKIKVF	TRGV9	.	TRGJP	15	-1	-1	18
76	6.498114691724309E-4	TGTGCTGCGTGGGAAAGTAGTGATTGGATCAAGACGTTT	CAAWESSDWIKTF	TRGV10	.	TRGJP2	13	-1	-1	15
75	6.412613182622673E-4	TGTGCCTTGTGGGAGGCCATGGGGGAATTGGGCAAAAAAATCAAGGTATTT	CALWEAMGELGKKIKVF	TRGV9	.	TRGJP	15	-1	-1	16
75	6.412613182622673E-4	TGTGCTGCGTGGAGCAATTATTATAAGAAACTCTTT	CAAWSNYYKKLF	TRGV10	.	TRGJ1	11	-1	-1	15
75	6.412613182622673E-4	TGTGCCACCTGGGATAGTAAGAAACTCTTT	CATWDSKKLF	TRGV5	.	TRGJ1	16	-1	-1	17
75	6.412613182622673E-4	TGTGCCTGGGGTCGTGGAAAACTCTTT	CAWGRGKLF	TRGV9	.	TRGJ1	6	-1	-1	18
74	6.327111673521037E-4	TGTGCCTTGTGGGAGGTGCAAGGTTATTATAAGAAACTCTTT	CALWEVQGYYKKLF	TRGV9	.	TRGJ1	19	-1	-1	23
74	6.327111673521037E-4	TGTGCCACCTGGGACAGACGACATTATTATAAGAAACTCTTT	CATWDRRHYYKKLF	TRGV3	.	TRGJ1	16	-1	-1	18
74	6.327111673521037E-4	TGTGCCTTGTGGGAGGTGCGTTGGAAGAAACTCTTT	CALWEVRWKKLF	TRGV9	.	TRGJ1	18	-1	-1	24
73	6.241610164419402E-4	TGTGCCTTGTGGGAGGCCCTACAAGAGTTGGGCAAAAAAATCAAGGTATTT	CALWEALQELGKKIKVF	TRGV9	.	TRGJP	15	-1	-1	21
72	6.156108655317766E-4	TGTGCTGCGTGGGACGGGAATAGTAGTGATTGGATCAAGACGTTT	CAAWDGNSSDWIKTF	TRGV10	.	TRGJP2	13	-1	-1	19
72	6.156108655317766E-4	TGTGCCTTGTGGGAGAATTCGAATTATTATAAGAAACTCTTT	CALWENSNYYKKLF	TRGV9	.	TRGJ1	14	-1	-1	15
72	6.156108655317766E-4	TGTGCTGCGTGGGATTGGGTTTATTATAAGAAACTCTTT	CAAWDWVYYKKLF	TRGV10	.	TRGJ1	15	-1	-1	20
72	6.156108655317766E-4	TGTGCCTTGTGGGAGGTGCAGAGGTGTAAGAAACTCTTT	CALWEVQRCKKLF	TRGV9	.	TRGJ1	19	-1	-1	26
72	6.156108655317766E-4	TGTGCCTTGTGGGAGGTGTCTTATAAGAAACTCTTT	CALWEVSYKKLF	TRGV9	.	TRGJ1	17	-1	-1	20
72	6.156108655317766E-4	TGTGCCTTGTGGGAATTCCTTTATAAGAAACTCTTT	CALWEFLYKKLF	TRGV9	.	TRGJ1	13	-1	-1	20
72	6.156108655317766E-4	TGTGCCACCTGGGCCACTGGTTGGTTCAAGATATTT	CATWATGWFKIF	TRGV3	.	TRGJP1	15	-1	-1	13
72	6.156108655317766E-4	TGTGCCTTGTGGGACACCCCACGGAAACTCTTT	CALWDTPRKLF	TRGV9	.	TRGJ1	13	-1	-1	23
72	6.156108655317766E-4	TGTGCTGCGTGGGGGGGGGAGAAACTCTTT	CAAWGGEKLF	TRGV10	.	TRGJ1	12	-1	-1	19
71	6.070607146216131E-4	TGTGCCACCTGGGACGGGCCGGGTAGTGATTGGATCAAGACGTTT	CATWDGPGSDWIKTF	TRGV2	.	TRGJP2	19	-1	-1	22
71	6.070607146216131E-4	TGTGCCACCTGGGACGGGCCCCTTTATTATAAGAAACTCTTT	CATWDGPLYYKKLF	TRGV2	.	TRGJ1	20	-1	-1	23
71	6.070607146216131E-4	TGTGCCTTGTGGGAGGTGCCTTATTATAAGAAACTCTTT	CALWEVPYYKKLF	TRGV9	.	TRGJ1	18	-1	-1	20
71	6.070607146216131E-4	TGTGCCACCTGGGCCAGCTGTTATTATAAGAAACTCTTT	CATWASCYYKKLF	TRGV8	.	TRGJ1	12	-1	-1	20
71	6.070607146216131E-4	TGTGCCTTAACCACTGGTTGGTTCAAGATATTT	CALTTGWFKIF	TRGV9	.	TRGJP1	7	-1	-1	9
70	5.985105637114495E-4	TGTGCCTTGTGGGAGGTGCACCGGCAAGAGTTGGGCAAAAAAATCAAGGTATTT	CALWEVHRQELGKKIKVF	TRGV9	.	TRGJP	21	-1	-1	22
70	5.985105637114495E-4	TGTGCCTTGTGGGAGGTGCGTGCGTGGAGGAAACTCTTT	CALWEVRAWRKLF	TRGV9	.	TRGJ2	18	-1	-1	29
70	5.985105637114495E-4	TGTGCTGCGTGGGACGTTTGGAAACTCTTT	CAAWDVWKLF	TRGV10	.	TRGJ1	13	-1	-1	20
69	5.899604128012859E-4	TGTGCCTTGTGGGATCCGGGCCCAAGTAGTGATTGGATCAAGACGTTT	CALWDPGPSSDWIKTF	TRGV9	.	TRGJP2	13	-1	-1	24
69	5.899604128012859E-4	TGTGCCTTGTGGGACTTCCAAGAGTTGGGCAAAAAAATCAAGGTATTT	CALWDFQELGKKIKVF	TRGV9	.	TRGJP	13	-1	-1	18
69	5.899604128012859E-4	TGTGCCTTGTGGGAGGAGAAATATTATAAGAAACTCTTT	CALWEEKYYKKLF	TRGV9	.	TRGJ2	15	-1	-1	17
69	5.899604128012859E-4	TGTGCTGCGTGGGAGTGTTATTATAAGAAACTCTTT	CAAWECYYKKLF	TRGV10	.	TRGJ2	13	-1	-1	17
69	5.899604128012859E-4	TGTGCCTTGTGGGAGAGCTTGAAACTCTTT	CALWESLKLF	TRGV9	.	TRGJ2	14	-1	-1	20
69	5.899604128012859E-4	TGTGCCTTGTGGGAGGATAAACTCTTT	CALWEDKLF	TRGV9	.	TRGJ2	15	-1	-1	18
68	5.814102618911224E-4	TGTGCTGCGTGGGATTGGGGGAAACTCTTT	CAAWDWGKLF	TRGV10	.	TRGJ1	15	-1	-1	20
68	5.814102618911224E-4	TGTGCCACCCGTCTTTATAAGAAACTCTTT	CATRLYKKLF	TRGV4	.	TRGJ1	8	-1	-1	14
67	5.728601109809588E-4	TGTGCCTTGTGGGAGGTGCATGGGTTGGGCAAAAAAATCAAGGTATTT	CALWEVHGLGKKIKVF	TRGV9	.	TRGJP	19	-1	-1	17
67	5.728601109809588E-4	TGTGCCTTGTGGGTTCAACCTCGGTGCGAGAAACTCTTT	CALWVQPRCEKLF	TRGV9	.	TRGJ1	12	-1	-1	28
67	5.728601109809588E-4	TGTGCCACCTGGGACAGGCCTTATTATAAGAAACTCTTT	CATWDRPYYKKLF	TRGV5	.	TRGJ1	20	-1	-1	20
67	5.728601109809588E-4	TGTGCCTTGTGCCCGGCCTATAAGAAACTCTTT	CALCPAYKKLF	TRGV9	.	TRGJ1	10	-1	-1	18
67	5.728601109809588E-4	TGTGCCTTGTGGGAGGGGGGGAAACTCTTT	CALWEGGKLF	TRGV9	.	TRGJ1	15	-1	-1	20
67	5.728601109809588E-4	TGTGCCTTGTGGGTAAAGAAACTCTTT	CALWVKKLF	TRGV9	.	TRGJ1	12	-1	-1	15
66	5.643099600707953E-4	TGTGCCTTGTGGGAGGTTTTCCCCTTAGATAGTGATTGGATCAAGACGTTT	CALWEVFPLDSDWIKTF	TRGV9	.	TRGJP2	16	-1	-1	25
66	5.643099600707953E-4	TGTGCCTTGTGGGAGGTGCAGACCACTGGTTGGTTCAAGATATTT	CALWEVQTTGWFKIF	TRGV9	.	TRGJP1	19	-1	-1	21
66	5.643099600707953E-4	TGTGCCTTGTGGGAGGTGCGCGATTGGATCAAGACGTTT	CALWEVRDWIKTF	TRGV9	.	TRGJP2	18	-1	-1	21
66	5.643099600707953E-4	TGTGCCACCTGGGCGAATTATTATAAGAAACTCTTT	CATWANYYKKLF	TRGV3	.	TRGJ2	12	-1	-1	13
66	5.643099600707953E-4	TGTGCCACCTGGGACGGGCTAGAGAAACTCTTT	CATWDGLEKLF	TRGV2	.	TRGJ1	18	-1	-1	22
66	5.643099600707953E-4	TGTGCTGCGTGGGGGGGGGAACTCTTT	CAAWGGELF	TRGV10	.	TRGJ1	12	-1	-1	19
66	5.643099600707953E-4	TGTGCTGCGTGGGATTATAAAGGCACTGGTTGGTTCAAGATATTT	CAAWDYKGTGWFKIF	TRGV10	.	TRGJP1	16	-1	-1	23
66	5.643099600707953E-4	TGTGCTGCGTGGAAGAAACTCTTT	CAAWKKLF	TRGV10	.	TRGJ1	11	-1	-1	12
65	5.557598091606317E-4	TGTGCCTTGTGGGAGGAACACGAGTTGGGCAAAAAAATCAAGGTATTT	CALWEEHELGKKIKVF	TRGV9	.	TRGJP	15	-1	-1	18
65	5.557598091606317E-4	TGTGCCTTGTGGGGGTCGCTTTTTTGGAGCAAGAAACTCTTT	CALWGSLFWSKKLF	TRGV9	.	TRGJ1	15	-1	-1	30
65	5.557598091606317E-4	TGTGCCTTGTGGGAGAAACGTAGTGATTGGATCAAGACGTTT	CALWEKRSDWIKTF	TRGV9	.	TRGJP2	14	-1	-1	19
65	5.557598091606317E-4	TGTGCCACCTGGGATCTTGGAAGTGTTAATAAGAAACTCTTT	CATWDLGSVNKKLF	TRGV4	.	TRGJ1	14	-1	-1	16
65	5.557598091606317E-4	TGTGCCTTGTGGGAGGTGCAGACGAAACTCTTT	CALWEVQTKLF	TRGV9	.	TRGJ2	19	-1	-1	23
64	5.472096582504681E-4	TGTGCCTTGTGGGAGGTGCCCCAAGAGTTGGGCAAAAAAATCAAGGTATTT	CALWEVPQELGKKIKVF	TRGV9	.	TRGJP	21	-1	-1	21
64	5.472096582504681E-4	TGTGCCTTGTGGGAGGTGCTTAGGTATAAGAAACTCTTT	CALWEVLRYKKLF	TRGV9	.	TRGJ1	18	-1	-1	24
64	5.472096582504681E-4	TGTGCCTTGTGGTGCCCTAGTAAGAAACTCTTT	CALWCPSKKLF	TRGV9	.	TRGJ1	11	-1	-1	20
64	5.472096582504681E-4	TGTGCTGCGTGGTCCGGCGGGAAACTCTTT	CAAWSGGKLF	TRGV10	.	TRGJ1	11	-1	-1	20
63	5.386595073403046E-4	TGTGCCTTGTGGGAGGCCCTTTATACCACTGGTTGGTTCAAGATATTT	CALWEALYTTGWFKIF	TRGV9	.	TRGJP1	15	-1	-1	21
63	5.386595073403046E-4	TGTGCCTTGTGGGAGGTCGATACCACTGGTTGGTTCAAGATATTT	CALWEVDTTGWFKIF	TRGV9	.	TRGJP1	16	-1	-1	19
63	5.386595073403046E-4	TGTGCCACCTGGGACAGGCCCCCTCGAAGCTATAAGAAACTCTTT	CATWDRPPRSYKKLF	TRGV3	.	TRGJ2	19	-1	-1	30
63	5.386595073403046E-4	TGTGCCTTGTGGGAGGAGAATTATTATAAGAAACTCTTT	CALWEENYYKKLF	TRGV9	.	TRGJ2	15	-1	-1	17
63	5.386595073403046E-4	TGTGCTGCGTGGGCGTCCATCGTTCGGGAACTCTTT	CAAWASIVRELF	TRGV10	.	TRGJ1	12	-1	-1	28
63	5.386595073403046E-4	TGTGCTGCGTGGGGCCCATATTATAAGAAACTCTTT	CAAWGPYYKKLF	TRGV10	.	TRGJ1	12	-1	-1	18
63	5.386595073403046E-4	TGTGCCTTGTGGGGGTTTGGAAAGAAACTCTTT	CALWGFGKKLF	TRGV9	.	TRGJ1	15	-1	-1	21
63	5.386595073403046E-4	TGTGCCACCTGGGGTGATAAGAAACTCTTT	CATWGDKKLF	TRGV3	.	TRGJ1	12	-1	-1	16
62	5.30109356430141E-4	TGTGCTGCGTGGGACCTAGGACTTGATTGGATCAAGACGTTT	CAAWDLGLDWIKTF	TRGV10	.	TRGJP2	13	-1	-1	23
62	5.30109356430141E-4	TGTGCTGCGTGGGATGGTTATTATAAGAAACTCTTT	CAAWDGYYKKLF	TRGV10	.	TRGJ1	14	-1	-1	17
62	5.30109356430141E-4	TGTGCTGCGTGGGATTGGGGTAAGAAACTCTTT	CAAWDWGKKLF	TRGV10	.	TRGJ2	15	-1	-1	20
62	5.30109356430141E-4	TGTGCCTTGTGGGAGGTGCAGGGGAAACTCTTT	CALWEVQGKLF	TRGV9	.	TRGJ1	19	-1	-1	23
62	5.30109356430141E-4	TGTGCCTTGTGGGAGGGGCGGCAGAAACTCTTT	CALWEGRQKLF	TRGV9	.	TRGJ1	18	-1	-1	22
62	5.30109356430141E-4	TGTGCTGCGTGGGTCCGACTCTTT	CAAWVRLF	TRGV10	.	TRGJ1	12	-1	-1	17
62	5.30109356430141E-4	TGTGCCACCTGGGAAGGGAAACTCTTT	CATWEGKLF	TRGV3	.	TRGJ1	16	-1	-1	17
61	5.215592055199774E-4	TGTGCCTTGTGGGAGGCTACTTTATACAAGAATTATTATAAGAAACTCTTT	CALWEATLYKNYYKKLF	TRGV9	.	TRGJ1	15	-1	-1	29
61	5.215592055199774E-4	TGTGCCTTGTGGGAGGTGCCAATGATGGATTATAAGAAACTCTTT	CALWEVPMMDYKKLF	TRGV9	.	TRGJ1	18	-1	-1	28
61	5.215592055199774E-4	TGTGCCACCTGGGACAGGCTCGAGAATTATTATAAGAAACTCTTT	CATWDRLENYYKKLF	TRGV7	.	TRGJ1	18	-1	-1	23
61	5.215592055199774E-4	TGTGCCTTGTGGGAGGTGCATGGTGGGCCATGGAAACTCTTT	CALWEVHGGPWKLF	TRGV9	.	TRGJ1	19	-1	-1	32
61	5.215592055199774E-4	TGTGCCACCTGGGATGGGCTAGGACCCATCGGGAAACTCTTT	CATWDGLGPIGKLF	TRGV4	.	TRGJ1	18	-1	-1	32
61	5.215592055199774E-4	TGTGCCTTGTGGGAGACCCCTTCGGTGGAGAAACTCTTT	CALWETPSVEKLF	TRGV9	.	TRGJ1	14	-1	-1	28
61	5.215592055199774E-4	TGTGCCTTGTGGGAGGTGCTCGGAAAGAAACTCTTT	CALWEVLGKKLF	TRGV9	.	TRGJ1	18	-1	-1	24
61	5.215592055199774E-4	TGTGCCTTGTGGGAGGGTAAGAAACTCTTT	CALWEGKKLF	TRGV9	.	TRGJ1	15	-1	-1	17
61	5.215592055199774E-4	TGTGCCTTGTGGGAGGTGCTGGAGAAACTCTTT	CALWEVLEKLF	TRGV9	.	TRGJ2	18	-1	-1	22
60	5.130090546098139E-4	TGTGCCACCTGGGATGGGCCGAGGTCAGAGTTGGGCAAAAAAATCAAGGTATTT	CATWDGPRSELGKKIKVF	TRGV4	.	TRGJP	19	-1	-1	26
60	5.130090546098139E-4	TGTGCCTTGTGGGAGGCACAAGAGTTGGGCAAAAAAATCAAGGTATTT	CALWEAQELGKKIKVF	TRGV9	.	TRGJP	15	-1	-1	18
60	5.130090546098139E-4	TGTGCCTTGTGGGAGGACCAAGAGTTGGGCAAAAAAATCAAGGTATTT	CALWEDQELGKKIKVF	TRGV9	.	TRGJP	15	-1	-1	18
60	5.130090546098139E-4	TGTGCCTTGTGGGAGGTGCATCTGGCCTATAAGAAACTCTTT	CALWEVHLAYKKLF	TRGV9	.	TRGJ1	22	-1	-1	27
60	5.130090546098139E-4	TGTGCCTTGTGGGAGGTGCAGGATTTCCAGAAACTCTTT	CALWEVQDFQKLF	TRGV9	.	TRGJ1	19	-1	-1	28
60	5.130090546098139E-4	TGTGCCTTGTGGGAGGTGCAGGTGGGGAAACTCTTT	CALWEVQVGKLF	TRGV9	.	TRGJ1	19	-1	-1	26
60	5.130090546098139E-4	TGTGCTGCGTGGGAGGTGAAACTCTTT	CAAWEVKLF	TRGV10	.	TRGJ1	13	-1	-1	17
60	5.130090546098139E-4	TGTGCCACCTGGGACGGGGACCTCTTT	CATWDGDLF	TRGV2	.	TRGJ1	17	-1	-1	21
60	5.130090546098139E-4	TGTGCTGCGTGGGATTTGTCCCTCTTT	CAAWDLSLF	TRGV10	.	TRGJ1	15	-1	-1	21
59	5.044589036996503E-4	TGTGCTGCGTGGGGGCCCACTGGTTGGTTCAAGATATTT	CAAWGPTGWFKIF	TRGV10	.	TRGJP1	12	-1	-1	16
59	5.044589036996503E-4	TGTGCCTTGTGGGAGGAGGGCAAGTGGGAGAAACTCTTT	CALWEEGKWEKLF	TRGV9	.	TRGJ1	15	-1	-1	28
59	5.044589036996503E-4	TGTGCCACCTGGGACGGGCCAGATTATAAGAAACTCTTT	CATWDGPDYKKLF	TRGV2	.	TRGJ1	19	-1	-1	22
59	5.044589036996503E-4	TGTGCTGCGTGGGCCCAATCTTGGGAGAAACTCTTT	CAAWAQSWEKLF	TRGV10	.	TRGJ1	12	-1	-1	25
59	5.044589036996503E-4	TGTGCCTTGTGGGGCCCCCGGAAAAGAGGACTCTTT	CALWGPRKRGLF	TRGV9	.	TRGJ1	12	-1	-1	29
59	5.044589036996503E-4	TGTGCCTTGTGGGAAAGGGATTATAAGAAACTCTTT	CALWERDYKKLF	TRGV9	.	TRGJ2	13	-1	-1	19
59	5.044589036996503E-4	TGTGCCCTAGTGCCGATTTATTATAAGAAACTCTTT	CALVPIYYKKLF	TRGV9	.	TRGJ1	5	-1	-1	13
59	5.044589036996503E-4	TGTGCCTTGTGGTTCTGGAAACTCTTT	CALWFWKLF	TRGV9	.	TRGJ2	11	-1	-1	17
59	5.044589036996503E-4	TGTGCCTTGCCGAATAAGAAACTCTTT	CALPNKKLF	TRGV9	.	TRGJ1	8	-1	-1	13
59	5.044589036996503E-4	TGTGCTGCGTGGGTAGGTAAGAAACTCTTT	CAAWVGKKLF	TRGV10	.	TRGJ1	12	-1	-1	17
58	4.959087527894868E-4	TGTGCCTTGTGGGAGGTGCCCAGAGAGTTGGGCAAAAAAATCAAGGTATTT	CALWEVPRELGKKIKVF	TRGV9	.	TRGJP	18	-1	-1	23
58	4.959087527894868E-4	TGTGCCTTGTGGGAGGTCCTCGAGCCAGATTATTATAAGAAACTCTTT	CALWEVLEPDYYKKLF	TRGV9	.	TRGJ1	16	-1	-1	28
58	4.959087527894868E-4	TGTGCCTTGTGGGAGGTGCCCCTTTATTATAAGAAACTCTTT	CALWEVPLYYKKLF	TRGV9	.	TRGJ1	22	-1	-1	23
58	4.959087527894868E-4	TGTGCCACCTGGGTGCCTTATTATAAGAAACTCTTT	CATWVPYYKKLF	TRGV4	.	TRGJ1	12	-1	-1	17
58	4.959087527894868E-4	TGTGCTGCTCCTTGCCCCTCTAAGAAACTCTTT	CAAPCPSKKLF	TRGV10	.	TRGJ1	7	-1	-1	20
58	4.959087527894868E-4	TGTGCCTTGTGGGAGGTGCGTTGGAAACTCTTT	CALWEVRWKLF	TRGV9	.	TRGJ1	18	-1	-1	23
58	4.959087527894868E-4	TGTGCCTTGTGGGAGGGAAAGAAACTCTTT	CALWEGKKLF	TRGV9	.	TRGJ1	15	-1	-1	18
57	4.8735860187932315E-4	TGTGCCTTGTGGGAGGTGCACAAGTCTTGGTTCAAGATATTT	CALWEVHKSWFKIF	TRGV9	.	TRGJP1	20	-1	-1	26
57	4.8735860187932315E-4	TGTGCTGCGTGGGATCCCCAGCTCGGCAAGAAACTCTTT	CAAWDPQLGKKLF	TRGV10	.	TRGJ1	14	-1	-1	27
57	4.8735860187932315E-4	TGTGCCTTGTGGGAGGTCCCTCGGGCCAAGAAACTCTTT	CALWEVPRAKKLF	TRGV9	.	TRGJ1	21	-1	-1	27
57	4.8735860187932315E-4	TGTGCCTTGTGGGAGGTGGAGGGGTGGTTCAAGATATTT	CALWEVEGWFKIF	TRGV9	.	TRGJP1	17	-1	-1	21
57	4.8735860187932315E-4	TGTGCTGCGTGGCATCCCCACGGGAAGAAACTCTTT	CAAWHPHGKKLF	TRGV10	.	TRGJ1	14	-1	-1	24
57	4.8735860187932315E-4	TGTGCCTTGTGGGGCACTGGTTGGTTCAAGATATTT	CALWGTGWFKIF	TRGV9	.	TRGJP1	12	-1	-1	14
57	4.8735860187932315E-4	TGTGGTTGTACCACTGGTTGGTTCAAGATATTT	CGCTTGWFKIF	TRGV10	.	TRGJP1	3	-1	-1	1
57	4.8735860187932315E-4	TGTGCTGCGTGGGGCTGGGGACTCTTT	CAAWGWGLF	TRGV10	.	TRGJ1	12	-1	-1	20
57	4.8735860187932315E-4	TGTGCCTTGTGTTTAGAGAAACTCTTT	CALCLEKLF	TRGV9	.	TRGJ1	10	-1	-1	16
57	4.8735860187932315E-4	TGTGCTGCCCCAAAGAAACTCTTT	CAAPKKLF	TRGV10	.	TRGJ1	7	-1	-1	12
57	4.8735860187932315E-4	TGTGCCACCTGTGAGAAACTCTTT	CATCEKLF	TRGV3	.	TRGJ2	13	-1	-1	13
57	4.8735860187932315E-4	TGTGCCTTGTGGGAGCACGGGTATAAGAAACTCTTT	CALWEHGYKKLF	TRGV9	.	TRGJ1	14	-1	-1	21
57	4.8735860187932315E-4	TGTGCCTTGTGGGAGGTGCTTAAGAAACTCTTT	CALWEVLKKLF	TRGV9	.	TRGJ1	18	-1	-1	20
57	4.8735860187932315E-4	TGTGCCTTGTGGGAGCCAAAGAAACTCTTT	CALWEPKKLF	TRGV9	.	TRGJ1	14	-1	-1	18
56	4.788084509691596E-4	TGTGCTGCGTGGGGGGGAAAAATCGGAATTATTCCCCATTATTATAAGAAACTCTTT	CAAWGGKIGIIPHYYKKLF	TRGV10	.	TRGJ1	12	-1	-1	37
56	4.788084509691596E-4	TGTGCCTTGTGGGAGGTGCAAGTTATTGGGTTGGGCAAAAAAATCAAGGTATTT	CALWEVQVIGLGKKIKVF	TRGV9	.	TRGJP	19	-1	-1	29
56	4.788084509691596E-4	TGTGCCTTGTGGGACGGGGCGCAAGAGTTGGGCAAAAAAATCAAGGTATTT	CALWDGAQELGKKIKVF	TRGV9	.	TRGJP	13	-1	-1	20
56	4.788084509691596E-4	TGTGCCTTGTGGGAGGGGGGGACCACTGGTTGGTTCAAGATATTT	CALWEGGTTGWFKIF	TRGV9	.	TRGJP1	15	-1	-1	21
56	4.788084509691596E-4	TGTGCCACCTGGGACGGGTGCGATTGGATCAAGACGTTT	CATWDGCDWIKTF	TRGV2	.	TRGJP2	17	-1	-1	21
56	4.788084509691596E-4	TGTGCCACCTGGGACAGGCGAAATTATAAGAAACTCTTT	CATWDRRNYKKLF	TRGV3	.	TRGJ1	18	-1	-1	22
56	4.788084509691596E-4	TGTGCCTTGTGGGAGGTGCTGGCGGTGAAACTCTTT	CALWEVLAVKLF	TRGV9	.	TRGJ1	18	-1	-1	26
56	4.788084509691596E-4	TGTGCCTTGTGGGAGGTGATGAACGCGAAACTCTTT	CALWEVMNAKLF	TRGV9	.	TRGJ2	17	-1	-1	26
56	4.788084509691596E-4	TGTGCCTTGTGGTCCCATTATAAGAAACTCTTT	CALWSHYKKLF	TRGV9	.	TRGJ1	11	-1	-1	16
56	4.788084509691596E-4	TGTGCCTTGTGGGAGGATAGGAAACTCTTT	CALWEDRKLF	TRGV9	.	TRGJ1	15	-1	-1	16
56	4.788084509691596E-4	TGTGCCTTGTGGGAGGTGCGATATAAGAAACTCTTT	CALWEVRYKKLF	TRGV9	.	TRGJ1	18	-1	-1	21
56	4.788084509691596E-4	TGTGCCTTGTGGGCGGACCTGAGGCTCTTT	CALWADLRLF	TRGV9	.	TRGJ1	15	-1	-1	24
55	4.70258300058996E-4	TGTGCCTTGTGGGAGGTGAAAGAAGAGTTGGGCAAAAAAATCAAGGTATTT	CALWEVKEELGKKIKVF	TRGV9	.	TRGJP	17	-1	-1	22
55	4.70258300058996E-4	TGTGCCTTGTGGGAGACCGCTGGTATCCATAAGAAACTCTTT	CALWETAGIHKKLF	TRGV9	.	TRGJ1	14	-1	-1	28
55	4.70258300058996E-4	TGTGCCTTGTGGGAGGCCCCATGGGATAAGAAACTCTTT	CALWEAPWDKKLF	TRGV9	.	TRGJ1	15	-1	-1	25
55	4.70258300058996E-4	TGTGCTGCGTGGGATTGGGGGGAACTCTTT	CAAWDWGELF	TRGV10	.	TRGJ1	15	-1	-1	22
55	4.70258300058996E-4	TGTGCCTTGTGGGAGGTGGGATATAAGAAACTCTTT	CALWEVGYKKLF	TRGV9	.	TRGJ1	17	-1	-1	21
54	4.6170814914883246E-4	TGTGCCTTGTGGGAGTTTTTCCTCACTGGTTGGTTCAAGATATTT	CALWEFFLTGWFKIF	TRGV9	.	TRGJP1	14	-1	-1	23
54	4.6170814914883246E-4	TGTGCCACCTGGGATAGTAGTTATAAGAAACTCTTT	CATWDSSYKKLF	TRGV8	.	TRGJ1	16	-1	-1	20
54	4.6170814914883246E-4	TGTGCCTTGTGGGGGGATTATAAGAAACTCTTT	CALWGDYKKLF	TRGV9	.	TRGJ1	15	-1	-1	16
54	4.6170814914883246E-4	TGTGCCTTGTGGGATCCAAGTTGGAAACTCTTT	CALWDPSWKLF	TRGV9	.	TRGJ1	13	-1	-1	23
54	4.6170814914883246E-4	TGTGCCTTGTACCTTTATTATAAGAAACTCTTT	CALYLYYKKLF	TRGV9	.	TRGJ1	9	-1	-1	14
54	4.6170814914883246E-4	TGTGCCTTGGGAGGTTATAAGAAACTCTTT	CALGGYKKLF	TRGV9	.	TRGJ1	14	-1	-1	14
54	4.6170814914883246E-4	TGTGCTGCGTGCCATAAGAAACTCTTT	CAACHKKLF	TRGV10	.	TRGJ1	10	-1	-1	13
54	4.6170814914883246E-4	TGTGCTGCGTGGGATTATCCTCTCTTT	CAAWDYPLF	TRGV10	.	TRGJ1	16	-1	-1	21
54	4.6170814914883246E-4	TGTGCCTTGTGGGAGCGCTATAAGAAACTCTTT	CALWERYKKLF	TRGV9	.	TRGJ1	14	-1	-1	18
54	4.6170814914883246E-4	TGTGCTGCGTGGGTAGTCCCGCTCTTT	CAAWVVPLF	TRGV10	.	TRGJ1	12	-1	-1	21
53	4.531579982386689E-4	TGTGCCTTGTGGCTTAATACCAAAAATAGTGATTGGATCAAGACGTTT	CALWLNTKNSDWIKTF	TRGV9	.	TRGJP2	11	-1	-1	26
53	4.531579982386689E-4	TGTGCTGCGTGGGGTACCACTGGTTGGTTCAAGATATTT	CAAWGTTGWFKIF	TRGV10	.	TRGJP1	12	-1	-1	14
53	4.531579982386689E-4	TGTGCCTTGTGGGAGGCGGAATATAAGAAACTCTTT	CALWEAEYKKLF	TRGV9	.	TRGJ2	15	-1	-1	21
53	4.531579982386689E-4	TGTGCCTTGTGGGAGGTCTGGAAGAAACTCTTT	CALWEVWKKLF	TRGV9	.	TRGJ1	16	-1	-1	21
53	4.531579982386689E-4	TGTGCCTTGTGGGAGGTGAGGTATAAGAAACTCTTT	CALWEVRYKKLF	TRGV9	.	TRGJ1	17	-1	-1	21
53	4.531579982386689E-4	TGTGCTGCGTGGGATTCGGTGAAACTCTTT	CAAWDSVKLF	TRGV10	.	TRGJ1	15	-1	-1	20
53	4.531579982386689E-4	TGTGCCACCTGGGATAGGAAGAAACTCTTT	CATWDRKKLF	TRGV8	.	TRGJ1	17	-1	-1	18
52	4.4460784732850534E-4	TGTGCTGCGTGGGACTTATATACCACTGGTTGGTTCAAGATATTT	CAAWDLYTTGWFKIF	TRGV10	.	TRGJP1	17	-1	-1	16
52	4.4460784732850534E-4	TGTGCCTTGTGGGAGGTGCAGGATTATAAGAAACTCTTT	CALWEVQDYKKLF	TRGV9	.	TRGJ1	19	-1	-1	22
52	4.4460784732850534E-4	TGTGCCTTGTGGGTGTGTTATTATAAGAAACTCTTT	CALWVCYYKKLF	TRGV9	.	TRGJ1	12	-1	-1	17
52	4.4460784732850534E-4	TGTGCCTTGTGGGAGGTGCATTATAAGAAACTCTTT	CALWEVHYKKLF	TRGV9	.	TRGJ1	19	-1	-1	19
52	4.4460784732850534E-4	TGTGCCTTGTGGGTAAGTTATAAGAAACTCTTT	CALWVSYKKLF	TRGV9	.	TRGJ1	12	-1	-1	17
52	4.4460784732850534E-4	TGTGCCTTGTGGGAGTGCTATAAGAAACTCTTT	CALWECYKKLF	TRGV9	.	TRGJ1	17	-1	-1	18
52	4.4460784732850534E-4	TGTGCTGCGTGGGATTATCGGAAACTCTTT	CAAWDYRKLF	TRGV10	.	TRGJ1	16	-1	-1	13
52	4.4460784732850534E-4	TGTGCCACCTGGGATTATAAGAAACTCTTT	CATWDYKKLF	TRGV4	.	TRGJ1	14	-1	-1	13
52	4.4460784732850534E-4	TGTGCTGCGTACCCTAAGAAACTCTTT	CAAYPKKLF	TRGV10	.	TRGJ1	9	-1	-1	14
52	4.4460784732850534E-4	TGTGCCGGTTATTATAAGAAACTCTTT	CAGYYKKLF	TRGV8	.	TRGJ1	5	-1	-1	8
51	4.360576964183418E-4	TGTGCCTTGTGGGAGGTGCAGCCCCAACAAGAGTTGGGCAAAAAAATCAAGGTATTT	CALWEVQPQQELGKKIKVF	TRGV9	.	TRGJP	30	-1	-1	27
51	4.360576964183418E-4	TGTGCCACCTGGGACGGGCCTAACCGAAGTAGTGATTGGATCAAGACGTTT	CATWDGPNRSSDWIKTF	TRGV2	.	TRGJP2	19	-1	-1	27
51	4.360576964183418E-4	TGTGCCTTGTGGGAGGTGACAGGATTTTATTATAAGAAACTCTTT	CALWEVTGFYYKKLF	TRGV9	.	TRGJ1	17	-1	-1	26
51	4.360576964183418E-4	TGTGCCTTGTGGGAGGTGGGTTATTATAAGAAACTCTTT	CALWEVGYYKKLF	TRGV9	.	TRGJ1	17	-1	-1	20
51	4.360576964183418E-4	TGTGCCTTGTGGGAGGGTAGTTTGTATAAGAAACTCTTT	CALWEGSLYKKLF	TRGV9	.	TRGJ1	15	-1	-1	24
51	4.360576964183418E-4	TGTGCCACCTGGGACGGTAGTGATTGGATCAAGACGTTT	CATWDGSDWIKTF	TRGV2	.	TRGJP2	16	-1	-1	16
51	4.360576964183418E-4	TGTGCTGCGTGGGATTTCGGTAAGAAACTCTTT	CAAWDFGKKLF	TRGV10	.	TRGJ1	22	-1	-1	20
51	4.360576964183418E-4	TGTGCCTTGTGGGAGGTTCTTAAGAAACTCTTT	CALWEVLKKLF	TRGV9	.	TRGJ2	16	-1	-1	20
51	4.360576964183418E-4	TGTGCTGTCAATAAGAAACTCTTT	CAVNKKLF	TRGV10	.	TRGJ1	6	-1	-1	10
51	4.360576964183418E-4	TGTGCCATCCGGACGTTT	CAIRTF	TRGV3	.	TRGJP2	6	-1	-1	11
50	4.275075455081782E-4	TGTGCCTTGTGGGAGGTGCTCCCCAAGCGTTATAAGAAACTCTTT	CALWEVLPKRYKKLF	TRGV9	.	TRGJ1	21	-1	-1	29
50	4.275075455081782E-4	TGTGCCTTGTGGGAGGTGAAATTCGATTATTATAAGAAACTCTTT	CALWEVKFDYYKKLF	TRGV9	.	TRGJ1	17	-1	-1	19
50	4.275075455081782E-4	TGTGCCTTGTGGGAGGTGAGAGTGAGTTATAAGAAACTCTTT	CALWEVRVSYKKLF	TRGV9	.	TRGJ1	17	-1	-1	26
50	4.275075455081782E-4	TGTGCCTTGTGGGAGGTGCGAGAATATAAGAAACTCTTT	CALWEVREYKKLF	TRGV9	.	TRGJ1	18	-1	-1	24
50	4.275075455081782E-4	TGTGCCTTGTGGGAGGTGGAGTATTATAAGAAACTCTTT	CALWEVEYYKKLF	TRGV9	.	TRGJ1	17	-1	-1	21
50	4.275075455081782E-4	TGTGCCTTGTGGGAGATCCCTGGGGGTAAGAAACTCTTT	CALWEIPGGKKLF	TRGV9	.	TRGJ1	14	-1	-1	26
50	4.275075455081782E-4	TGTGCCACCTGGGACGGGATGTATTATAAGAAACTCTTT	CATWDGMYYKKLF	TRGV2	.	TRGJ1	17	-1	-1	21
50	4.275075455081782E-4	TGTGCTGCGTGGGATTCCCTTAGGGGGAAACTCTTT	CAAWDSLRGKLF	TRGV10	.	TRGJ1	15	-1	-1	26
50	4.275075455081782E-4	TGTGCCTTGTGGGACGAGGGGTATAAGAAACTCTTT	CALWDEGYKKLF	TRGV9	.	TRGJ1	13	-1	-1	21
50	4.275075455081782E-4	TGTGCCTTGTGGGAGGCCCTGAGGGAGAAACTCTTT	CALWEALREKLF	TRGV9	.	TRGJ1	15	-1	-1	25
50	4.275075455081782E-4	TGTGCTGCGTGGGATTATATTGAGAAACTCTTT	CAAWDYIEKLF	TRGV10	.	TRGJ2	16	-1	-1	13
50	4.275075455081782E-4	TGTGCCTTGTGGTCCTCCTATAAGAAACTCTTT	CALWSSYKKLF	TRGV9	.	TRGJ1	11	-1	-1	18
50	4.275075455081782E-4	TGTGCCACCTGGGACGGGCCGGGGAAACTCTTT	CATWDGPGKLF	TRGV2	.	TRGJ1	19	-1	-1	23
50	4.275075455081782E-4	TGTGCCACCCCCGGTTATAAGAAACTCTTT	CATPGYKKLF	TRGV4	.	TRGJ1	8	-1	-1	14
49	4.1895739459801466E-4	TGTGCCTTGTGGGATCGCCGGGGGGGCAAGAAACTCTTT	CALWDRRGGKKLF	TRGV9	.	TRGJ1	13	-1	-1	27
49	4.1895739459801466E-4	TGTGCCTTGTGGGAGGTCCATTATTATAAGAAACTCTTT	CALWEVHYYKKLF	TRGV9	.	TRGJ1	19	-1	-1	19
49	4.1895739459801466E-4	TGTGCCTTGTGGGAGGTGAATTATTATAAGAAACTCTTT	CALWEVNYYKKLF	TRGV9	.	TRGJ1	17	-1	-1	17
49	4.1895739459801466E-4	TGTGCCTTGTGGGAGGCCCTTTATTATAAGAAACTCTTT	CALWEALYYKKLF	TRGV9	.	TRGJ2	15	-1	-1	20
49	4.1895739459801466E-4	TGTGCCTTGTGGGTGTGGGATTATAAGAAACTCTTT	CALWVWDYKKLF	TRGV9	.	TRGJ1	12	-1	-1	19
49	4.1895739459801466E-4	TGTGCCTTGTATCGCCCCGATTATAAGAAACTCTTT	CALYRPDYKKLF	TRGV9	.	TRGJ1	9	-1	-1	19
49	4.1895739459801466E-4	TGTGCCTTGTCCCCGGATTATAAGAAACTCTTT	CALSPDYKKLF	TRGV9	.	TRGJ1	9	-1	-1	16
49	4.1895739459801466E-4	TGTGCCACCTGGTATTATAAGAAACTCTTT	CATWYYKKLF	TRGV8	.	TRGJ1	14	-1	-1	12
49	4.1895739459801466E-4	TGTGCCCCCGTCGGAAAGAAACTCTTT	CAPVGKKLF	TRGV10	.	TRGJ1	4	-1	-1	15
49	4.1895739459801466E-4	TGTGCTGCACGTAAGAAACTCTTT	CAARKKLF	TRGV10	.	TRGJ1	7	-1	-1	11
49	4.1895739459801466E-4	TGTGCTGCGTGGAAACTCTTT	CAAWKLF	TRGV10	.	TRGJ1	11	-1	-1	11
49	4.1895739459801466E-4	TGTGCCACCTGGGACAGGCCCTATTATAAGAAACTCTTT	CATWDRPYYKKLF	TRGV7	.	TRGJ1	19	-1	-1	21
49	4.1895739459801466E-4	TGTGCTGCGTGGCCGTATAAGAAACTCTTT	CAAWPYKKLF	TRGV10	.	TRGJ1	11	-1	-1	15
48	4.104072436878511E-4	TGTGCCTTGTGGGAGGTGCAGTATCTATCCATTAAGAAACTCTTT	CALWEVQYLSIKKLF	TRGV9	.	TRGJ1	19	-1	-1	32
48	4.104072436878511E-4	TGTGCCACCTGGGACGGGCAGGGGTATTATAAGAAACTCTTT	CATWDGQGYYKKLF	TRGV2	.	TRGJ1	18	-1	-1	24
48	4.104072436878511E-4	TGTGCCTTGTGGGAGGTGTGGAATTATAAGAAACTCTTT	CALWEVWNYKKLF	TRGV9	.	TRGJ1	17	-1	-1	22
48	4.104072436878511E-4	TGTGCTGCGTGGGAGGGGTATTATAAGAAACTCTTT	CAAWEGYYKKLF	TRGV10	.	TRGJ1	13	-1	-1	18
48	4.104072436878511E-4	TGTGCCTGGATCCATTATAAGAAACTCTTT	CAWIHYKKLF	TRGV9	.	TRGJ1	6	-1	-1	13
48	4.104072436878511E-4	TGTGCCCCCTGTAGGTATAAGAAACTCTTT	CAPCRYKKLF	TRGV9	.	TRGJ1	5	-1	-1	15
48	4.104072436878511E-4	TGTGCTGCGTGGGATTATGCCATT	CAAWDYAI	TRGV10	.	TRGJP1	16	-1	-1	22
48	4.104072436878511E-4	TGTGCCTTGTGGAGTTATTATAAGAAACTCTTT	CALWSYYKKLF	TRGV9	.	TRGJ1	11	-1	-1	11
47	4.0185709277768754E-4	TGTGCCTTGTCCCGCAACGATCGTGGTTATTATAAGAAACTCTTT	CALSRNDRGYYKKLF	TRGV9	.	TRGJ1	9	-1	-1	26
47	4.0185709277768754E-4	TGTGCTGCGTGGGATTATCCATATTATAAGAAACTCTTT	CAAWDYPYYKKLF	TRGV10	.	TRGJ1	16	-1	-1	21
47	4.0185709277768754E-4	TGTGCCTTGTGGGAGGCGAATTATTATAAGAAACTCTTT	CALWEANYYKKLF	TRGV9	.	TRGJ1	15	-1	-1	16
47	4.0185709277768754E-4	TGTGCCTTGTGGGAGGGGAGTTATTATAAGAAACTCTTT	CALWEGSYYKKLF	TRGV9	.	TRGJ1	15	-1	-1	17
47	4.0185709277768754E-4	TGTGCCTTGTGGGAGGTTCTGGGTAAGAAACTCTTT	CALWEVLGKKLF	TRGV9	.	TRGJ1	16	-1	-1	23
47	4.0185709277768754E-4	TGTGCCACCTGGGATAGGCTTACTGGCGGACTCTTT	CATWDRLTGGLF	TRGV8	.	TRGJ1	21	-1	-1	29
47	4.0185709277768754E-4	TGTGCTGCGTGGGATTGGACGGGGAAACTCTTT	CAAWDWTGKLF	TRGV10	.	TRGJ1	15	-1	-1	23
47	4.0185709277768754E-4	TGTGCCTTGTGGGAGGTGCCCAAACTCTTT	CALWEVPKLF	TRGV9	.	TRGJ1	18	-1	-1	21
47	4.0185709277768754E-4	TGTGCTGCGTCCAAGAAACTCTTT	CAASKKLF	TRGV10	.	TRGJ1	9	-1	-1	12
47	4.0185709277768754E-4	TGTGCCTTGTGGGAGGTGCAGGGCTATAAGAAACTCTTT	CALWEVQGYKKLF	TRGV9	.	TRGJ1	19	-1	-1	24
47	4.0185709277768754E-4	TGTGCTGCGCCACGTTGGTTCAAGATATTT	CAAPRWFKIF	TRGV10	.	TRGJP1	8	-1	-1	13
46	3.93306941867524E-4	TGTGCCACCTGGGGGGGAGAACCGGGGCGTAGTGATTGGATCAAGACGTTT	CATWGGEPGRSDWIKTF	TRGV8	.	TRGJP2	12	-1	-1	28
46	3.93306941867524E-4	TGTGCCTTGTGGGAGGTGCTCCCCCCGGGTTGGAATAAGAAACTCTTT	CALWEVLPPGWNKKLF	TRGV9	.	TRGJ1	25	-1	-1	34
46	3.93306941867524E-4	TGTGCTGCGTGGGATTTAAAGGGGTATTATAAGAAACTCTTT	CAAWDLKGYYKKLF	TRGV10	.	TRGJ2	15	-1	-1	24
46	3.93306941867524E-4	TGTGCCTTGTGGGCCGTTTATTATAAGAAACTCTTT	CALWAVYYKKLF	TRGV9	.	TRGJ1	12	-1	-1	17
46	3.93306941867524E-4	TGTGCCTTGTGGGGGAGGGGTTATAAGAAACTCTTT	CALWGRGYKKLF	TRGV9	.	TRGJ1	12	-1	-1	20
46	3.93306941867524E-4	TGTGCCTTGTGGGAGGGCAACCCTAAGAAACTCTTT	CALWEGNPKKLF	TRGV9	.	TRGJ1	18	-1	-1	23
46	3.93306941867524E-4	TGTGCCTTGTGGGAGGTGGATAAGAAACTCTTT	CALWEVDKKLF	TRGV9	.	TRGJ1	17	-1	-1	19
46	3.93306941867524E-4	TGTGCTGCCTGGAGCAGGTTCAAGATATTT	CAAWSRFKIF	TRGV10	.	TRGJP1	11	-1	-1	16
46	3.93306941867524E-4	TGTGCTGCGTGGGATGATAAGAAACTCTTT	CAAWDDKKLF	TRGV10	.	TRGJ1	14	-1	-1	13
46	3.93306941867524E-4	TGTGCCTTGTGTGCTTATAAGAAACTCTTT	CALCAYKKLF	TRGV9	.	TRGJ1	10	-1	-1	14
46	3.93306941867524E-4	TGTGCTGCGTTCGGGTCGAAACTCTTT	CAAFGSKLF	TRGV10	.	TRGJ1	9	-1	-1	17
46	3.93306941867524E-4	TGTGCTGCGTGGGGTAAGAAACTCTTT	CAAWGKKLF	TRGV10	.	TRGJ1	12	-1	-1	14
46	3.93306941867524E-4	TGTGCTGCGTTAAAGAAACTCTTT	CAALKKLF	TRGV10	.	TRGJ1	9	-1	-1	9
46	3.93306941867524E-4	TGTGCCTTGTGGGAGGTGCCTCAGGCTTATTATAAGAAACTCTTT	CALWEVPQAYYKKLF	TRGV9	.	TRGJ1	18	-1	-1	26
46	3.93306941867524E-4	TGTGCCTTGTGGGAGGTGCCGGGGCCTTATTATAAGAAACTCTTT	CALWEVPGPYYKKLF	TRGV9	.	TRGJ1	18	-1	-1	26
46	3.93306941867524E-4	TGTGCCACCTGGGACGGGCAAAGGCATAAGAAACTCTTT	CATWDGQRHKKLF	TRGV2	.	TRGJ1	18	-1	-1	25
46	3.93306941867524E-4	TGTGCTGCGTGGGGACTTTATTATAAGAAACTCTTT	CAAWGLYYKKLF	TRGV10	.	TRGJ1	12	-1	-1	17
46	3.93306941867524E-4	TGTGCCACCTGGGACAGGAAGAAACTCTTT	CATWDRKKLF	TRGV7	.	TRGJ1	17	-1	-1	18
45	3.847567909573604E-4	TGTGCCTTGTGGGAGGCCCAACAAGAGTTGGGCAAAAAAATCAAGGTATTT	CALWEAQQELGKKIKVF	TRGV9	.	TRGJP	15	-1	-1	21
45	3.847567909573604E-4	TGTGCTGCGTGGATACCCTCTCTCCCGAATTATTATAAGAAACTCTTT	CAAWIPSLPNYYKKLF	TRGV10	.	TRGJ1	11	-1	-1	25
45	3.847567909573604E-4	TGTGCCTTGTGGGAGGTGCCGTCGAATTATTATAAGAAACTCTTT	CALWEVPSNYYKKLF	TRGV9	.	TRGJ1	18	-1	-1	21
45	3.847567909573604E-4	TGTGCTGCGTGGGACCCCCCTTATTATAAGAAACTCTTT	CAAWDPPYYKKLF	TRGV10	.	TRGJ1	13	-1	-1	20
45	3.847567909573604E-4	TGTGCTGCGTGGACCCCTCTGGATAACGAGAAACTCTTT	CAAWTPLDNEKLF	TRGV10	.	TRGJ1	11	-1	-1	28
45	3.847567909573604E-4	TGTGCCTTGTGGGAGGTGCGAGATTGGATCAAGACGTTT	CALWEVRDWIKTF	TRGV9	.	TRGJP2	18	-1	-1	21
45	3.847567909573604E-4	TGTGCCTTGTGGTCCCTACACTATAAGAAACTCTTT	CALWSLHYKKLF	TRGV9	.	TRGJ1	11	-1	-1	21
45	3.847567909573604E-4	TGTGCCTTGTGGCCTCATTATTATAAGAAACTCTTT	CALWPHYYKKLF	TRGV9	.	TRGJ1	11	-1	-1	16
45	3.847567909573604E-4	TGTGCCTTGTGGGAGACGGATCATAAGAAACTCTTT	CALWETDHKKLF	TRGV9	.	TRGJ1	14	-1	-1	19
45	3.847567909573604E-4	TGTGCCTTGAGGAATTATAAGAAACTCTTT	CALRNYKKLF	TRGV9	.	TRGJ1	11	-1	-1	13
45	3.847567909573604E-4	TGTGCTGCGTTGGGGAAACTCTTT	CAALGKLF	TRGV10	.	TRGJ1	13	-1	-1	14
45	3.847567909573604E-4	TGTGCTGCGTGGGCCACAACCACTGGTTGGTTCAAGATATTT	CAAWATTTGWFKIF	TRGV10	.	TRGJP1	12	-1	-1	18
45	3.847567909573604E-4	TGTGCTGCGTGGTCCTCACACCCGGGGGAGAAACTCTTT	CAAWSSHPGEKLF	TRGV10	.	TRGJ1	11	-1	-1	28
45	3.847567909573604E-4	TGTGCCACCTGGGATGGGCCGAAGAAACTCTTT	CATWDGPKKLF	TRGV4	.	TRGJ1	19	-1	-1	21
45	3.847567909573604E-4	TGTGCCTTGTGGGAGCATAAGAAACTCTTT	CALWEHKKLF	TRGV9	.	TRGJ1	14	-1	-1	16
45	3.847567909573604E-4	TGTGCCTTGTGGGAGGTGCTGGGATATAAGAAACTCTTT	CALWEVLGYKKLF	TRGV9	.	TRGJ1	18	-1	-1	24
44	3.7620664004719685E-4	TGTGCTGCGTGGGATTATACAAAGAGTGATTGGATCAAGACGTTT	CAAWDYTKSDWIKTF	TRGV10	.	TRGJP2	16	-1	-1	24
44	3.7620664004719685E-4	TGTGCCACCTGGGACGGAGAGTTGGGCAAAAAAATCAAGGTATTT	CATWDGELGKKIKVF	TRGV2	.	TRGJP	16	-1	-1	17
44	3.7620664004719685E-4	TGTGCCTTGTGGGAGGTGCGGGGTTATTATAAGAAACTCTTT	CALWEVRGYYKKLF	TRGV9	.	TRGJ1	18	-1	-1	23
44	3.7620664004719685E-4	TGTGCCTTGTGGGAGGCGGATTATTATAAGAAACTCTTT	CALWEADYYKKLF	TRGV9	.	TRGJ1	15	-1	-1	16
44	3.7620664004719685E-4	TGTGCCACCTGGGACGGGCGCTATTATAAGAAACTCTTT	CATWDGRYYKKLF	TRGV2	.	TRGJ1	18	-1	-1	21
44	3.7620664004719685E-4	TGTGCCTTGTGGGAGGTGCTTTATAAGAAACTCTTT	CALWEVLYKKLF	TRGV9	.	TRGJ1	18	-1	-1	20
44	3.7620664004719685E-4	TGTGCCTTGTGGGAGAGGAGGGATAAGAAACTCTTT	CALWERRDKKLF	TRGV9	.	TRGJ1	14	-1	-1	22
44	3.7620664004719685E-4	TGTGCCATCGTCCTGAATTATTATAAGAAACTCTTT	CAIVLNYYKKLF	TRGV2	.	TRGJ1	6	-1	-1	14
44	3.7620664004719685E-4	TGTGCCTTGTGGGAGGCCCATAAGAAACTCTTT	CALWEAHKKLF	TRGV9	.	TRGJ2	15	-1	-1	19
44	3.7620664004719685E-4	TGTGCTGCGTGGGGCGGGGGGAAACTCTTT	CAAWGGGKLF	TRGV10	.	TRGJ1	12	-1	-1	20
44	3.7620664004719685E-4	TGTGCTGCGTGGGATTTCGAGAAACTCTTT	CAAWDFEKLF	TRGV10	.	TRGJ1	18	-1	-1	19
44	3.7620664004719685E-4	TGTGCTGCGTGGGATGTGGGGAAACTCTTT	CAAWDVGKLF	TRGV10	.	TRGJ1	14	-1	-1	20
44	3.7620664004719685E-4	TGTGCCTTGTGGGAGGTGGTCTTACTCTTT	CALWEVVLLF	TRGV9	.	TRGJ1	17	-1	-1	23
44	3.7620664004719685E-4	TGTGCCACCTGGGACGGGGAGAAACTCTTT	CATWDGEKLF	TRGV2	.	TRGJ1	17	-1	-1	19
44	3.7620664004719685E-4	TGTGCCACCTGGCCCCTCTGGGAGAAACTCTTT	CATWPLWEKLF	TRGV4	.	TRGJ1	11	-1	-1	22
43	3.676564891370333E-4	TGTGCCTTGTGGGACCCCGGGACCACTGGTTGGTTCAAGATATTT	CALWDPGTTGWFKIF	TRGV9	.	TRGJP1	13	-1	-1	21
43	3.676564891370333E-4	TGTGCCTTGTGGGAGGTGCGGTGTTACCTACGTTTTAAACTCTTT	CALWEVRCYLRFKLF	TRGV9	.	TRGJ1	18	-1	-1	36
43	3.676564891370333E-4	TGTGCCACCTGGGACGGGCGATGTGATGATTGGATCAAGACGTTT	CATWDGRCDDWIKTF	TRGV2	.	TRGJP2	18	-1	-1	26
43	3.676564891370333E-4	TGTGCCTTGTGGGAGGTGTTGGATTATTATAAGAAACTCTTT	CALWEVLDYYKKLF	TRGV9	.	TRGJ1	17	-1	-1	22
43	3.676564891370333E-4	TGTGCCTTGTGGGAGGTGTCGAGTTATTATAAGAAACTCTTT	CALWEVSSYYKKLF	TRGV9	.	TRGJ1	17	-1	-1	18
43	3.676564891370333E-4	TGTGCTGCGTGGGCCTCAACCCTTTATAAGAAACTCTTT	CAAWASTLYKKLF	TRGV10	.	TRGJ1	12	-1	-1	23
43	3.676564891370333E-4	TGTGCTGCGGCCCTGGGCACTGGTTGGTTCAAGATATTT	CAAALGTGWFKIF	TRGV10	.	TRGJP1	8	-1	-1	17
43	3.676564891370333E-4	TGTGCCTTGTGGGAGGTGAGGAATTATAAGAAACTCTTT	CALWEVRNYKKLF	TRGV9	.	TRGJ1	17	-1	-1	22
43	3.676564891370333E-4	TGTGCCACCTGGGATGGGCCTTTACTGAAGAAACTCTTT	CATWDGPLLKKLF	TRGV4	.	TRGJ1	19	-1	-1	27
43	3.676564891370333E-4	TGTGCTGCGTGGGACCATTATTATAAGAAACTCTTT	CAAWDHYYKKLF	TRGV10	.	TRGJ1	13	-1	-1	16
43	3.676564891370333E-4	TGTGCCTTGTGGGAGGGATATTATAAGAAACTCTTT	CALWEGYYKKLF	TRGV9	.	TRGJ1	15	-1	-1	18
43	3.676564891370333E-4	TGTGCTGCGTGGGATTATAGGAAACTCTTT	CAAWDYRKLF	TRGV10	.	TRGJ1	16	-1	-1	13
43	3.676564891370333E-4	TGTGCTGCGTGGGATCCTGGGAAACTCTTT	CAAWDPGKLF	TRGV10	.	TRGJ1	14	-1	-1	20
43	3.676564891370333E-4	TGTGCCTTGGGGGATTATAAGAAACTCTTT	CALGDYKKLF	TRGV9	.	TRGJ1	13	-1	-1	13
43	3.676564891370333E-4	TGTGCCTTGGACCGGCCGAAGAAACTCTTT	CALDRPKKLF	TRGV9	.	TRGJ1	8	-1	-1	18
43	3.676564891370333E-4	TGTGCCCCTTTTGGTTATAAGAAACTCTTT	CAPFGYKKLF	TRGV10	.	TRGJ1	4	-1	-1	14
43	3.676564891370333E-4	TGTGCCTTGTGGGGAGGGAAACTCTTT	CALWGGKLF	TRGV9	.	TRGJ1	16	-1	-1	17
43	3.676564891370333E-4	TGTGCCACCTGGGACGGGCGACTCTTT	CATWDGRLF	TRGV2	.	TRGJ1	18	-1	-1	20
43	3.676564891370333E-4	TGTGCTGCGGATAAGAAACTCTTT	CAADKKLF	TRGV10	.	TRGJ1	8	-1	-1	10
42	3.5910633822686973E-4	TGTGCTGCGTGGGATTGGCTTAGACCGACTACTGCTAAGAAACTCTTT	CAAWDWLRPTTAKKLF	TRGV10	.	TRGJ1	15	-1	-1	35
42	3.5910633822686973E-4	TGTGCTGCGTGGGATGACCCCGTCACCTTCTTCAAGATATTT	CAAWDDPVTFFKIF	TRGV10	.	TRGJP1	17	-1	-1	30
42	3.5910633822686973E-4	TGTGCCTTGTGGGAGGTGTCGAAATATTTGAAGAAACTCTTT	CALWEVSKYLKKLF	TRGV9	.	TRGJ1	17	-1	-1	18
42	3.5910633822686973E-4	TGTGCCACCTGGGACAGTAACCCTATTTATAAGAAACTCTTT	CATWDSNPIYKKLF	TRGV7	.	TRGJ1	16	-1	-1	26
42	3.5910633822686973E-4	TGTGCTGCGTGGGAGATGGTGGACTATAAGAAACTCTTT	CAAWEMVDYKKLF	TRGV10	.	TRGJ1	13	-1	-1	24
42	3.5910633822686973E-4	TGTGCCTTGTGGGAACAACCTTATTATAAGAAACTCTTT	CALWEQPYYKKLF	TRGV9	.	TRGJ1	13	-1	-1	20
42	3.5910633822686973E-4	TGTGCTGCGTGGGATAGTTTGTGTAAGAAACTCTTT	CAAWDSLCKKLF	TRGV10	.	TRGJ2	14	-1	-1	23
42	3.5910633822686973E-4	TGTGCTGCGTGGGACCTGAACGGGTTCAAGATATTT	CAAWDLNGFKIF	TRGV10	.	TRGJP1	13	-1	-1	22
42	3.5910633822686973E-4	TGTGCTGCGTGGGCCCCCCTTAAGAAACTCTTT	CAAWAPLKKLF	TRGV10	.	TRGJ1	12	-1	-1	20
42	3.5910633822686973E-4	TGTGCCTTGTGGGAGGCAAGTAAGAAACTCTTT	CALWEASKKLF	TRGV9	.	TRGJ1	15	-1	-1	20
42	3.5910633822686973E-4	TGTGCCACCTGGGACAGCCCTAAGAAACTCTTT	CATWDSPKKLF	TRGV3	.	TRGJ1	20	-1	-1	20
42	3.5910633822686973E-4	TGTGCTGCGTCCCCGGGAAAGAAACTCTTT	CAASPGKKLF	TRGV10	.	TRGJ1	9	-1	-1	18
42	3.5910633822686973E-4	TGTGCCTTGTGGGAGGTGTTGGATTATAAGAAACTCTTT	CALWEVLDYKKLF	TRGV9	.	TRGJ1	17	-1	-1	22
42	3.5910633822686973E-4	TGTGCCACCTGGGACGGGCTGGTGGGGTTCAAGATATTT	CATWDGLVGFKIF	TRGV2	.	TRGJP1	18	-1	-1	18
41	3.505561873167061E-4	TGTGCCTTGTGGGAGGTCAAATCCCCGTCGAGTTATTATAAGAAACTCTTT	CALWEVKSPSSYYKKLF	TRGV9	.	TRGJ1	16	-1	-1	27
41	3.505561873167061E-4	TGTGCTGCGTCGGCCCCAGTCCCATCCACTGGTTGGTTCAAGATATTT	CAASAPVPSTGWFKIF	TRGV10	.	TRGJP1	12	-1	-1	25
41	3.505561873167061E-4	TGTGCCTTGTGGGAGGTCCCCTCACCCCCCTATTATAAGAAACTCTTT	CALWEVPSPPYYKKLF	TRGV9	.	TRGJ1	22	-1	-1	30
41	3.505561873167061E-4	TGTGCCTTGTGGGAGGAAGATTATTATAAGAAACTCTTT	CALWEEDYYKKLF	TRGV9	.	TRGJ1	15	-1	-1	19
41	3.505561873167061E-4	TGTGCCTTGTGGGAGAATTATTATAAGAAACTCTTT	CALWENYYKKLF	TRGV9	.	TRGJ1	14	-1	-1	14
41	3.505561873167061E-4	TGTGCCTTGTGGGAGTTAGATAAGAAACTCTTT	CALWELDKKLF	TRGV9	.	TRGJ1	14	-1	-1	19
41	3.505561873167061E-4	TGTGCCTTGTGGGAGGCGTATAAGAAACTCTTT	CALWEAYKKLF	TRGV9	.	TRGJ1	15	-1	-1	18
41	3.505561873167061E-4	TGTGCCTTGTGGGAGGAATGTAAGAAACTCTTT	CALWEECKKLF	TRGV9	.	TRGJ1	15	-1	-1	20
41	3.505561873167061E-4	TGTGCTGCGTGGGCACATAAGAAACTCTTT	CAAWAHKKLF	TRGV10	.	TRGJ1	12	-1	-1	16
41	3.505561873167061E-4	TGTGCTGCGTGGGATTACAAGAAACTCTTT	CAAWDYKKLF	TRGV10	.	TRGJ1	17	-1	-1	13
41	3.505561873167061E-4	TGTGCCACCCCCCCATCGCAGAAACTCTTT	CATPPSQKLF	TRGV8	.	TRGJ1	8	-1	-1	19
41	3.505561873167061E-4	TGTGCCGCTAATTATAAGAAACTCTTT	CAANYKKLF	TRGV9	.	TRGJ1	5	-1	-1	10
40	3.4200603640654255E-4	TGTGCCTTGTGGGGGTCTCGAAACTCGAATTATTATAAGAAACTCTTT	CALWGSRNSNYYKKLF	TRGV9	.	TRGJ1	15	-1	-1	21
40	3.4200603640654255E-4	TGTGCCTTGTGGGAGGTGCAGGATTATTATAAGAAACTCTTT	CALWEVQDYYKKLF	TRGV9	.	TRGJ1	19	-1	-1	22
40	3.4200603640654255E-4	TGTGCCTTGTGGGAGTGTGGTTTGTTTAAGAAACTCTTT	CALWECGLFKKLF	TRGV9	.	TRGJ1	18	-1	-1	26
40	3.4200603640654255E-4	TGTGCCTTGTGGGAGGTGCAGGTTTATAAGAAACTCTTT	CALWEVQVYKKLF	TRGV9	.	TRGJ1	19	-1	-1	23
40	3.4200603640654255E-4	TGTGCTGCGTGGGATTTTGGTTGGTTCAAGATATTT	CAAWDFGWFKIF	TRGV10	.	TRGJP1	15	-1	-1	17
40	3.4200603640654255E-4	TGTGCCTTGTGGGAAGGTTATAAGAAACTCTTT	CALWEGYKKLF	TRGV9	.	TRGJ1	17	-1	-1	17
40	3.4200603640654255E-4	TGTGCTGCGTGGGAGACAAAGAAACTCTTT	CAAWETKKLF	TRGV10	.	TRGJ1	13	-1	-1	18
40	3.4200603640654255E-4	TGTGCCTTGTTATATTATAAGAAACTCTTT	CALLYYKKLF	TRGV9	.	TRGJ1	9	-1	-1	12
40	3.4200603640654255E-4	TGTGCCACCTGGGAGTATCGGAAACTCTTT	CATWEYRKLF	TRGV8	.	TRGJ2	13	-1	-1	20
39	3.33455885496379E-4	TGTGCTGCGTGGGATTTGGAGGATACCACTGGTTGGTTCAAGATATTT	CAAWDLEDTTGWFKIF	TRGV10	.	TRGJP1	15	-1	-1	22
39	3.33455885496379E-4	TGTGCCTTGTGGGAGGTGCACTATTATTATAAGAAACTCTTT	CALWEVHYYYKKLF	TRGV9	.	TRGJ1	20	-1	-1	22
39	3.33455885496379E-4	TGTGCCTTGTGGGAGGTGCAAGACGGTTATAAGAAACTCTTT	CALWEVQDGYKKLF	TRGV9	.	TRGJ1	19	-1	-1	26
39	3.33455885496379E-4	TGTGCCACCTGGGATGGGCGTGGTTATTATAAGAAACTCTTT	CATWDGRGYYKKLF	TRGV4	.	TRGJ1	18	-1	-1	23
39	3.33455885496379E-4	TGTGCTGCGTGGGTTCTGTTTTATTATAAGAAACTCTTT	CAAWVLFYYKKLF	TRGV10	.	TRGJ1	12	-1	-1	20
39	3.33455885496379E-4	TGTGCTGCGTGGGATTATACCGGGGTTAAGAAACTCTTT	CAAWDYTGVKKLF	TRGV10	.	TRGJ1	16	-1	-1	26
39	3.33455885496379E-4	TGTGCCTTGTGGGAGTTGAGTTATTATAAGAAACTCTTT	CALWELSYYKKLF	TRGV9	.	TRGJ1	17	-1	-1	17
39	3.33455885496379E-4	TGTGCCTTGTGGGAGGTCTGTTATTATAAGAAACTCTTT	CALWEVCYYKKLF	TRGV9	.	TRGJ2	16	-1	-1	20
39	3.33455885496379E-4	TGTGCTGCGTGGGATTCAGGTTGGTTCAAGATATTT	CAAWDSGWFKIF	TRGV10	.	TRGJP1	15	-1	-1	18
39	3.33455885496379E-4	TGTGCCTTGTGGTCGAATTATTATAAGAAACTCTTT	CALWSNYYKKLF	TRGV9	.	TRGJ1	11	-1	-1	12
39	3.33455885496379E-4	TGTGCCTTGGGAGGGGTATTGTATAAGAAACTCTTT	CALGGVLYKKLF	TRGV9	.	TRGJ1	13	-1	-1	21
39	3.33455885496379E-4	TGTGCTGCGTGGGATTTCGCCCAGAAACTCTTT	CAAWDFAQKLF	TRGV10	.	TRGJ1	18	-1	-1	22
39	3.33455885496379E-4	TGTGCCTTGTGGTTATATTATAAGAAACTCTTT	CALWLYYKKLF	TRGV9	.	TRGJ1	11	-1	-1	15
39	3.33455885496379E-4	TGTGCTGCGTGGGATTGGAAGAAACTCTTT	CAAWDWKKLF	TRGV10	.	TRGJ1	15	-1	-1	18
39	3.33455885496379E-4	TGTGCCTTGTGGGAGTATAAGAAACTCTTT	CALWEYKKLF	TRGV9	.	TRGJ1	14	-1	-1	15
39	3.33455885496379E-4	TGTGCTCGGTATAAGAAACTCTTT	CARYKKLF	TRGV10	.	TRGJ1	5	-1	-1	9
39	3.33455885496379E-4	TGTGCTGCGTGGTTGAAACTCTTT	CAAWLKLF	TRGV10	.	TRGJ1	11	-1	-1	14
39	3.33455885496379E-4	TGTGCTGCGTGGGACTCTCTCTTT	CAAWDSLF	TRGV10	.	TRGJ1	13	-1	-1	18
39	3.33455885496379E-4	TGTGCCTTGTGCTTGAAACTCTTT	CALCLKLF	TRGV9	.	TRGJ1	10	-1	-1	14
38	3.2490573458621543E-4	TGTGCCTTGTGGGAGGTGCAGAGGGTACGGGTATATAAGAAACTCTTT	CALWEVQRVRVYKKLF	TRGV9	.	TRGJ1	19	-1	-1	33
38	3.2490573458621543E-4	TGTGCCTTGTGGGAGGTACCAGAAGTGGGTTATTATAAGAAACTCTTT	CALWEVPEVGYYKKLF	TRGV9	.	TRGJ1	16	-1	-1	29
38	3.2490573458621543E-4	TGTGCTGCGTGGGATTATTGGGGCACTGGTTGGTTCAAGATATTT	CAAWDYWGTGWFKIF	TRGV10	.	TRGJP1	16	-1	-1	23
38	3.2490573458621543E-4	TGTGCTGCGTGGGATTATAGTAGTGATTGGATCAAGACGTTT	CAAWDYSSDWIKTF	TRGV10	.	TRGJP2	16	-1	-1	15
38	3.2490573458621543E-4	TGTGCTGCGTGGGAACTAAGCACTGGTTGGTTCAAGATATTT	CAAWELSTGWFKIF	TRGV10	.	TRGJP1	13	-1	-1	20
38	3.2490573458621543E-4	TGTGCCTTGTGGGAGCCAACGAATTATTATAAGAAACTCTTT	CALWEPTNYYKKLF	TRGV9	.	TRGJ1	14	-1	-1	19
38	3.2490573458621543E-4	TGTGCCTTGTGGGAGGTTCAACAGGATTATAAGAAACTCTTT	CALWEVQQDYKKLF	TRGV9	.	TRGJ1	19	-1	-1	25
38	3.2490573458621543E-4	TGTGCTGCGTGGGATCCCTGGGACCTTAAGAAACTCTTT	CAAWDPWDLKKLF	TRGV10	.	TRGJ1	14	-1	-1	26
38	3.2490573458621543E-4	TGTGCCTTGTGGGAGGTGAGGTATTATAAGAAACTCTTT	CALWEVRYYKKLF	TRGV9	.	TRGJ1	17	-1	-1	21
38	3.2490573458621543E-4	TGTGCCTTGTGGGAGGGGGTTTATTATAAGAAACTCTTT	CALWEGVYYKKLF	TRGV9	.	TRGJ2	15	-1	-1	20
38	3.2490573458621543E-4	TGTGCCTTGTGGGAGGACTTCCATTATAAGAAACTCTTT	CALWEDFHYKKLF	TRGV9	.	TRGJ1	15	-1	-1	22
38	3.2490573458621543E-4	TGTGCTGCGTGGGATTATATTGGGAAGAAACTCTTT	CAAWDYIGKKLF	TRGV10	.	TRGJ1	16	-1	-1	24
38	3.2490573458621543E-4	TGTGCCTTGTGGACCCCTTATTATAAGAAACTCTTT	CALWTPYYKKLF	TRGV9	.	TRGJ2	11	-1	-1	17
38	3.2490573458621543E-4	TGTGCTGCGTGGGATCGCGGGGGGAAACTCTTT	CAAWDRGGKLF	TRGV10	.	TRGJ1	14	-1	-1	23
38	3.2490573458621543E-4	TGTGCCTTGTGGTGTTATTATAAGAAACTCTTT	CALWCYYKKLF	TRGV9	.	TRGJ1	11	-1	-1	14
38	3.2490573458621543E-4	TGTGCCACCTGGGATCCCCCGCGGAAACTCTTT	CATWDPPRKLF	TRGV7	.	TRGJ1	13	-1	-1	23
38	3.2490573458621543E-4	TGTGCCTTGTGGGGGTATAAGAAACTCTTT	CALWGYKKLF	TRGV9	.	TRGJ1	15	-1	-1	15
38	3.2490573458621543E-4	TGTGCTGCGCCCCTTAAGAAACTCTTT	CAAPLKKLF	TRGV10	.	TRGJ1	8	-1	-1	14
38	3.2490573458621543E-4	TGTGCCACCTGGGCGCAGAAACTCTTT	CATWAQKLF	TRGV3	.	TRGJ1	12	-1	-1	16
37	3.1635558367605187E-4	TGTGCCTTGTGGGAGGTGCACCGGAATTATTATAAGAAACTCTTT	CALWEVHRNYYKKLF	TRGV9	.	TRGJ1	21	-1	-1	23
37	3.1635558367605187E-4	TGTGCCTTGTGGGAGGGGCAGAATTATTATAAGAAACTCTTT	CALWEGQNYYKKLF	TRGV9	.	TRGJ1	19	-1	-1	20
37	3.1635558367605187E-4	TGTGCCTTGTGGGAGGTGTTTTATTATAAGAAACTCTTT	CALWEVFYYKKLF	TRGV9	.	TRGJ1	17	-1	-1	20
37	3.1635558367605187E-4	TGTGCTGCGTGGGATTTCGGGTATAAGAAACTCTTT	CAAWDFGYKKLF	TRGV10	.	TRGJ1	18	-1	-1	21
37	3.1635558367605187E-4	TGTGCCTTGTGGGAGGTGTTTTATAAGAAACTCTTT	CALWEVFYKKLF	TRGV9	.	TRGJ1	17	-1	-1	20
37	3.1635558367605187E-4	TGTGCCGCCACTACCACTGGTTGGTTCAAGATATTT	CAATTTGWFKIF	TRGV8	.	TRGJP1	8	-1	-1	11
37	3.1635558367605187E-4	TGTGCCACCTGGGTCCATAAGAAACTCTTT	CATWVHKKLF	TRGV8	.	TRGJ1	12	-1	-1	16
37	3.1635558367605187E-4	TGTGCCACCTGGGATGAGGCGAAACTCTTT	CATWDEAKLF	TRGV4	.	TRGJ1	19	-1	-1	20
36	3.078054327658883E-4	TGTGCCTTGTGGGAGGTGGGGAGAATGAATTATTATAAGAAACTCTTT	CALWEVGRMNYYKKLF	TRGV9	.	TRGJ1	17	-1	-1	26
36	3.078054327658883E-4	TGTGCCTTGTGGGAGGTGCGGGGAGGTTATTATAAGAAACTCTTT	CALWEVRGGYYKKLF	TRGV9	.	TRGJ1	18	-1	-1	26
36	3.078054327658883E-4	TGTGCCTTGTGGGAGGTGAGAAAAAATCAGATTAAGAAACTCTTT	CALWEVRKNQIKKLF	TRGV9	.	TRGJ1	17	-1	-1	32
36	3.078054327658883E-4	TGTGCTGCGTGGCCCCTCGGGTTGAGCTATAAGAAACTCTTT	CAAWPLGLSYKKLF	TRGV10	.	TRGJ1	11	-1	-1	27
36	3.078054327658883E-4	TGTGCTGCGTGGGTCCATACCACTGGTTGGTTCAAGATATTT	CAAWVHTTGWFKIF	TRGV10	.	TRGJP1	12	-1	-1	16
36	3.078054327658883E-4	TGTGCTGCGTGGGAGCCTACCACTGGTTGGTTCAAGATATTT	CAAWEPTTGWFKIF	TRGV10	.	TRGJP1	13	-1	-1	17
36	3.078054327658883E-4	TGTGCCTTGTGGGAGGTGTTGCGTTATTATAAGAAACTCTTT	CALWEVLRYYKKLF	TRGV9	.	TRGJ1	17	-1	-1	23
36	3.078054327658883E-4	TGTGCTGCGTGGGATCTTCGTTATTATAAGAAACTCTTT	CAAWDLRYYKKLF	TRGV10	.	TRGJ1	14	-1	-1	20
36	3.078054327658883E-4	TGTGCTGCGTGGGAGGAGAGTGATTGGATCAAGACGTTT	CAAWEESDWIKTF	TRGV10	.	TRGJP2	13	-1	-1	18
36	3.078054327658883E-4	TGTGCCTTGTGTGAGGGATTTTATTATAAGAAACTCTTT	CALCEGFYYKKLF	TRGV9	.	TRGJ1	15	-1	-1	20
36	3.078054327658883E-4	TGTGCCTTGTGGGGCAAGAATTATTATAAGAAACTCTTT	CALWGKNYYKKLF	TRGV9	.	TRGJ1	12	-1	-1	17
36	3.078054327658883E-4	TGTGCCTTGTGGGAGGTAAATTATTATAAGAAACTCTTT	CALWEVNYYKKLF	TRGV9	.	TRGJ1	16	-1	-1	18
36	3.078054327658883E-4	TGTGCTGCGTGGGATGGCCGCGGGAAGAAACTCTTT	CAAWDGRGKKLF	TRGV10	.	TRGJ1	14	-1	-1	24
36	3.078054327658883E-4	TGTGCCTTGTGGGACCAGTATTATAAGAAACTCTTT	CALWDQYYKKLF	TRGV9	.	TRGJ1	13	-1	-1	18
36	3.078054327658883E-4	TGTGCTGCGTGGGAACTATATAAGAAACTCTTT	CAAWELYKKLF	TRGV10	.	TRGJ1	13	-1	-1	12
36	3.078054327658883E-4	TGTGCTGCGTGGGATTTTAGGAAACTCTTT	CAAWDFRKLF	TRGV10	.	TRGJ1	15	-1	-1	13
36	3.078054327658883E-4	TGTGCCACCTGGGTTTATAAGAAACTCTTT	CATWVYKKLF	TRGV4	.	TRGJ1	12	-1	-1	14
36	3.078054327658883E-4	TGTGCCTTGTGGAAACTCTTT	CALWKLF	TRGV9	.	TRGJ1	11	-1	-1	11
36	3.078054327658883E-4	TGTGCCTTGTGGGAGGTGGGGAAACTCTTT	CALWEVGKLF	TRGV9	.	TRGJ1	17	-1	-1	20
35	2.9925528185572475E-4	TGTGCTGCTAACTCGTGTTCCTGCCCTACCACTGGTTGGTTCAAGATATTT	CAANSCSCPTTGWFKIF	TRGV10	.	TRGJP1	7	-1	-1	26
35	2.9925528185572475E-4	TGTGCCTTGTGGGGTGAAGAGTTGGGCAAAAAAATCAAGGTATTT	CALWGEELGKKIKVF	TRGV9	.	TRGJP	12	-1	-1	16
35	2.9925528185572475E-4	TGTGCCTTGGGATCATCCCCCATGCGGTATTATAAGAAACTCTTT	CALGSSPMRYYKKLF	TRGV9	.	TRGJ1	8	-1	-1	27
35	2.9925528185572475E-4	TGTGCTGCGTGGGAGGGCAAGAATTATTATAAGAAACTCTTT	CAAWEGKNYYKKLF	TRGV10	.	TRGJ1	13	-1	-1	20
35	2.9925528185572475E-4	TGTGCCTTGTGGGGGACCCCGCGTTATTATAAGAAACTCTTT	CALWGTPRYYKKLF	TRGV9	.	TRGJ1	12	-1	-1	23
35	2.9925528185572475E-4	TGTGCCTTGTGGGATCATCTTTATTATAAGAAACTCTTT	CALWDHLYYKKLF	TRGV9	.	TRGJ1	13	-1	-1	20
35	2.9925528185572475E-4	TGTGCCTTGTGGGACCAGAATTATTATAAGAAACTCTTT	CALWDQNYYKKLF	TRGV9	.	TRGJ1	13	-1	-1	17
35	2.9925528185572475E-4	TGTGCCTTGTGGGAGTCGGGGTATTATAAGAAACTCTTT	CALWESGYYKKLF	TRGV9	.	TRGJ1	14	-1	-1	21
35	2.9925528185572475E-4	TGTGCCTTGTGGGAGTGCCCATATTATAAGAAACTCTTT	CALWECPYYKKLF	TRGV9	.	TRGJ1	17	-1	-1	21
35	2.9925528185572475E-4	TGTGCCTTGTGGGAGGTGCTGAATTATAAGAAACTCTTT	CALWEVLNYKKLF	TRGV9	.	TRGJ1	18	-1	-1	22
35	2.9925528185572475E-4	TGTGCCTTGTGGGAGGGCACTTATTATAAGAAACTCTTT	CALWEGTYYKKLF	TRGV9	.	TRGJ1	19	-1	-1	20
35	2.9925528185572475E-4	TGTGCCTTGTGGAGTAACCTTTATTATAAGAAACTCTTT	CALWSNLYYKKLF	TRGV9	.	TRGJ1	11	-1	-1	20
35	2.9925528185572475E-4	TGTGCCTTGTGGAAATTTCCTTATTATAAGAAACTCTTT	CALWKFPYYKKLF	TRGV9	.	TRGJ1	11	-1	-1	20
35	2.9925528185572475E-4	TGTGCTGCGTGGGACCTTATCGTTAAGAAACTCTTT	CAAWDLIVKKLF	TRGV10	.	TRGJ1	13	-1	-1	23
35	2.9925528185572475E-4	TGTGCTGCGTGGGACACTGGTTGGTTCAAGATATTT	CAAWDTGWFKIF	TRGV10	.	TRGJP1	13	-1	-1	14
35	2.9925528185572475E-4	TGTGCTGCGTACCCGCAGTCTAATAAGAAACTCTTT	CAAYPQSNKKLF	TRGV10	.	TRGJ2	9	-1	-1	22
35	2.9925528185572475E-4	TGTGCCTTGTGGGAGGAATATTATAAGAAACTCTTT	CALWEEYYKKLF	TRGV9	.	TRGJ1	15	-1	-1	15
35	2.9925528185572475E-4	TGTGCTGCGTGGGATTTCCCTAAGAAACTCTTT	CAAWDFPKKLF	TRGV10	.	TRGJ2	15	-1	-1	20
35	2.9925528185572475E-4	TGTGCTGCGTGGGATTATATCCAGAAACTCTTT	CAAWDYIQKLF	TRGV10	.	TRGJ1	16	-1	-1	13
35	2.9925528185572475E-4	TGTGCTGCGTGGGATGGTTATAAGAAACTCTTT	CAAWDGYKKLF	TRGV10	.	TRGJ1	14	-1	-1	17
35	2.9925528185572475E-4	TGTGCCTTGTGGGAGGTGCGGGAGAAACTCTTT	CALWEVREKLF	TRGV9	.	TRGJ1	18	-1	-1	22
35	2.9925528185572475E-4	TGTGCCACCTGGGTTTATTATAAGAAACTCTTT	CATWVYYKKLF	TRGV8	.	TRGJ1	12	-1	-1	14
35	2.9925528185572475E-4	TGTGCTGCGTGGGATGGGGAGAAACTCTTT	CAAWDGEKLF	TRGV10	.	TRGJ1	14	-1	-1	19
35	2.9925528185572475E-4	TGTGCCACCTGGGGCCCTGGGAAACTCTTT	CATWGPGKLF	TRGV8	.	TRGJ1	12	-1	-1	20
35	2.9925528185572475E-4	TGTGCCACCTGGGACGGGCCGTCGCTCTTT	CATWDGPSLF	TRGV2	.	TRGJ1	22	-1	-1	24
34	2.907051309455612E-4	TGTGCTGCGTGGATATCCCCCTGTACCACTGGTTGGTTCAAGATATTT	CAAWISPCTTGWFKIF	TRGV10	.	TRGJP1	11	-1	-1	23
34	2.907051309455612E-4	TGTGCCTTGTGGGAGGTGCTGGCCTCGAATTATTATAAGAAACTCTTT	CALWEVLASNYYKKLF	TRGV9	.	TRGJ1	18	-1	-1	24
34	2.907051309455612E-4	TGTGCTGCGTGGTCCTTAGGGGGTAGTGATTGGATCAAGACGTTT	CAAWSLGGSDWIKTF	TRGV10	.	TRGJP2	11	-1	-1	22
34	2.907051309455612E-4	TGTGCTGCGTGGGATAGGAAGGCCACTGGTTGGTTCAAGATATTT	CAAWDRKATGWFKIF	TRGV10	.	TRGJP1	14	-1	-1	22
34	2.907051309455612E-4	TGTGCCACCTGGGACCCGAGAGATTGTGATTGGATCAAGACGTTT	CATWDPRDCDWIKTF	TRGV2	.	TRGJP2	14	-1	-1	25
34	2.907051309455612E-4	TGTGCCACCTGGGACAGGCCCGTTTATTATTATAAGAAACTCTTT	CATWDRPVYYYKKLF	TRGV3	.	TRGJ1	22	-1	-1	25
34	2.907051309455612E-4	TGTGCTGCGTGGGACTATACCACTGGTTGGTTCAAGATATTT	CAAWDYTTGWFKIF	TRGV10	.	TRGJP1	16	-1	-1	8
34	2.907051309455612E-4	TGTGCCTTGTGGGAGTCACATTTTTATTATAAGAAACTCTTT	CALWESHFYYKKLF	TRGV9	.	TRGJ1	14	-1	-1	23
34	2.907051309455612E-4	TGTGCCTTGTGGGAGGTCCCCACTCGATCGGGGAAACTCTTT	CALWEVPTRSGKLF	TRGV9	.	TRGJ1	16	-1	-1	32
34	2.907051309455612E-4	TGTGCCTTGTGGGAGGCAAAATCTTATTATAAGAAACTCTTT	CALWEAKSYYKKLF	TRGV9	.	TRGJ1	15	-1	-1	23
34	2.907051309455612E-4	TGTGCTGCGCGGGGCGCCACTGGTTGGTTCAAGATATTT	CAARGATGWFKIF	TRGV10	.	TRGJP1	12	-1	-1	16
34	2.907051309455612E-4	TGTGCCTTGTGGGAGTTCGATTATTATAAGAAACTCTTT	CALWEFDYYKKLF	TRGV9	.	TRGJ1	14	-1	-1	15
34	2.907051309455612E-4	TGTGCCTTGTGGGAGTCGAATTATTATAAGAAACTCTTT	CALWESNYYKKLF	TRGV9	.	TRGJ1	14	-1	-1	15
34	2.907051309455612E-4	TGTGCCTTGTGGGAGCCGAATTATTATAAGAAACTCTTT	CALWEPNYYKKLF	TRGV9	.	TRGJ1	14	-1	-1	16
34	2.907051309455612E-4	TGTGCCTTGTGGGAGGTGCTTCATTATAAGAAACTCTTT	CALWEVLHYKKLF	TRGV9	.	TRGJ1	18	-1	-1	22
34	2.907051309455612E-4	TGTGCCACCTGGGACGGAAATTATTATAAGAAACTCTTT	CATWDGNYYKKLF	TRGV2	.	TRGJ1	16	-1	-1	18
34	2.907051309455612E-4	TGTGCTGCGTGGGATAGGGGCCGTAAGAAACTCTTT	CAAWDRGRKKLF	TRGV10	.	TRGJ1	14	-1	-1	23
34	2.907051309455612E-4	TGTGCTGCGTGGGATAGCAAGAAACTCTTT	CAAWDSKKLF	TRGV10	.	TRGJ1	14	-1	-1	18
34	2.907051309455612E-4	TGTGCCACCTGGGATATGAAGAAACTCTTT	CATWDMKKLF	TRGV8	.	TRGJ1	15	-1	-1	14
34	2.907051309455612E-4	TGTGCTGCGTGGGATTATTCGAAACTCTTT	CAAWDYSKLF	TRGV10	.	TRGJ1	16	-1	-1	13
34	2.907051309455612E-4	TGTGCCACCTGGGACGGGGATTGGATCAAGACGTTT	CATWDGDWIKTF	TRGV2	.	TRGJP2	17	-1	-1	18
33	2.821549800353976E-4	TGTGCCTTGTGGGAGGGACAAGAGTTGGGCAAAAAAATCAAGGTATTT	CALWEGQELGKKIKVF	TRGV9	.	TRGJP	15	-1	-1	14
33	2.821549800353976E-4	TGTGCTGCGTGGGCTGGGCGGACCACTGGTTGGTTCAAGATATTT	CAAWAGRTTGWFKIF	TRGV10	.	TRGJP1	12	-1	-1	21
33	2.821549800353976E-4	TGTGCCTTGTGGGAGGTGATAGACAGTTATTATAAGAAACTCTTT	CALWEVIDSYYKKLF	TRGV9	.	TRGJ1	17	-1	-1	26
33	2.821549800353976E-4	TGTGCCTTGTGGGAGGCGCTCCCCTCTTATTATAAGAAACTCTTT	CALWEALPSYYKKLF	TRGV9	.	TRGJ1	21	-1	-1	26
33	2.821549800353976E-4	TGTGCCTTGTGGGAGGCGAAGGGGAATTATTATAAGAAACTCTTT	CALWEAKGNYYKKLF	TRGV9	.	TRGJ1	15	-1	-1	23
33	2.821549800353976E-4	TGTGCCACCTGGGTCAAAGTATTGGGCAAAAAAATCAAGGTATTT	CATWVKVLGKKIKVF	TRGV4	.	TRGJP	12	-1	-1	2
33	2.821549800353976E-4	TGTGCCTTGTGGGAGGTGCTAAGGGGGGGAGGGAAACTCTTT	CALWEVLRGGGKLF	TRGV9	.	TRGJ1	18	-1	-1	32
33	2.821549800353976E-4	TGTGCCTTGTGGGAGGTGCATCGTACTTATAAGAAACTCTTT	CALWEVHRTYKKLF	TRGV9	.	TRGJ1	19	-1	-1	26
33	2.821549800353976E-4	TGTGCCTTGTGGGAGGTGCAGAATTATTATAAGAAACTCTTT	CALWEVQNYYKKLF	TRGV9	.	TRGJ1	19	-1	-1	20
33	2.821549800353976E-4	TGTGCCTTGTGGGAGGTGGGGAATTATTATAAGAAACTCTTT	CALWEVGNYYKKLF	TRGV9	.	TRGJ1	17	-1	-1	20
33	2.821549800353976E-4	TGTGCCTTGTGGGAGGTGCCACCTTATAAGAAACTCTTT	CALWEVPPYKKLF	TRGV9	.	TRGJ1	23	-1	-1	23
33	2.821549800353976E-4	TGTGCCTTGTGGGAGGTGCAGTATTATAAGAAACTCTTT	CALWEVQYYKKLF	TRGV9	.	TRGJ1	19	-1	-1	21
33	2.821549800353976E-4	TGTGCCTTGTGGGAGGCGCATTTCGATAAGAAACTCTTT	CALWEAHFDKKLF	TRGV9	.	TRGJ1	19	-1	-1	25
33	2.821549800353976E-4	TGTGCCTTGTGGGAGGGACCGAATTATAAGAAACTCTTT	CALWEGPNYKKLF	TRGV9	.	TRGJ1	15	-1	-1	22
33	2.821549800353976E-4	TGTGCCTTGGGTGGGTGGGGAACATATAAGAAACTCTTT	CALGGWGTYKKLF	TRGV9	.	TRGJ1	8	-1	-1	24
33	2.821549800353976E-4	TGTGCCACCTGGGACAGGCTTGGTTATAAGAAACTCTTT	CATWDRLGYKKLF	TRGV5	.	TRGJ1	21	-1	-1	23
33	2.821549800353976E-4	TGTGCCTTGTCGGGAAATTATTATAAGAAACTCTTT	CALSGNYYKKLF	TRGV9	.	TRGJ1	14	-1	-1	15
33	2.821549800353976E-4	TGTGCCTTGTGGGAGGTGCGCTTAGAGAAACTCTTT	CALWEVRLEKLF	TRGV9	.	TRGJ1	18	-1	-1	25
33	2.821549800353976E-4	TGTGCTGCGTGGGGTGATTGGATCAAGACGTTT	CAAWGDWIKTF	TRGV10	.	TRGJP2	12	-1	-1	13
33	2.821549800353976E-4	TGTGCCTTGTGGGAGGTGGAGGAGAAACTCTTT	CALWEVEEKLF	TRGV9	.	TRGJ1	17	-1	-1	22
33	2.821549800353976E-4	TGTGCCCATATCGGGAAGAAACTCTTT	CAHIGKKLF	TRGV9	.	TRGJ1	5	-1	-1	15
33	2.821549800353976E-4	TGTGCTGCGTGGGATATGGGGAAACTCTTT	CAAWDMGKLF	TRGV10	.	TRGJ1	14	-1	-1	20
32	2.7360482912523406E-4	TGTGCTGCGTGGGATTGTTCGGGAGATTATACCACTGGTTGGTTCAAGATATTT	CAAWDCSGDYTTGWFKIF	TRGV10	.	TRGJP1	15	-1	-1	27
32	2.7360482912523406E-4	TGTGCCTTGTGGGAGGTGGGTAGCTTCACAAATTCGGCTTATAAGAAACTCTTT	CALWEVGSFTNSAYKKLF	TRGV9	.	TRGJ1	17	-1	-1	38
32	2.7360482912523406E-4	TGTGCTGCGTGGGGGGTGCCGGATACCACTGGTTGGTTCAAGATATTT	CAAWGVPDTTGWFKIF	TRGV10	.	TRGJP1	12	-1	-1	22
32	2.7360482912523406E-4	TGTGCTGCGTGGGATTGTTCGGATATTTATAAGAAACTCTTT	CAAWDCSDIYKKLF	TRGV10	.	TRGJ1	15	-1	-1	17
32	2.7360482912523406E-4	TGTGCCTTGTGGGAGCCTCAGAATTATTATAAGAAACTCTTT	CALWEPQNYYKKLF	TRGV9	.	TRGJ1	14	-1	-1	20
32	2.7360482912523406E-4	TGTGCCTTGTGGGAGGTCCCCTATAGTTATAAGAAACTCTTT	CALWEVPYSYKKLF	TRGV9	.	TRGJ1	16	-1	-1	26
32	2.7360482912523406E-4	TGTGCCTTGTGGGAGGTGCCTAATTATTATAAGAAACTCTTT	CALWEVPNYYKKLF	TRGV9	.	TRGJ2	18	-1	-1	21
32	2.7360482912523406E-4	TGTGCCTTGTGGGAGGTGGTGATAGGCGATAAGAAACTCTTT	CALWEVVIGDKKLF	TRGV9	.	TRGJ1	17	-1	-1	28
32	2.7360482912523406E-4	TGTGCTGCGTGGGATTCAACGGGATGGTTCAAGATATTT	CAAWDSTGWFKIF	TRGV10	.	TRGJP1	15	-1	-1	18
32	2.7360482912523406E-4	TGTGCTGCGTGGATGGGCCGAGGTTGGTTCAAGATATTT	CAAWMGRGWFKIF	TRGV10	.	TRGJP1	11	-1	-1	21
32	2.7360482912523406E-4	TGTGCCACCTGGGACGGGCCTTATTATAAGAAACTCTTT	CATWDGPYYKKLF	TRGV2	.	TRGJ1	19	-1	-1	20
32	2.7360482912523406E-4	TGTGCCACCTGGGACAGGAATTATTATAAGAAACTCTTT	CATWDRNYYKKLF	TRGV3	.	TRGJ1	17	-1	-1	17
32	2.7360482912523406E-4	TGTGCCTTGTGCCCGAATTATTATAAGAAACTCTTT	CALCPNYYKKLF	TRGV9	.	TRGJ1	10	-1	-1	13
32	2.7360482912523406E-4	TGTGCCACCTGGGACGGGCCGCGTAAGAAACTCTTT	CATWDGPRKKLF	TRGV2	.	TRGJ1	23	-1	-1	23
32	2.7360482912523406E-4	TGTGCTGCGTGGGATCATCATAAGAAACTCTTT	CAAWDHHKKLF	TRGV10	.	TRGJ1	14	-1	-1	13
32	2.7360482912523406E-4	TGTGCTGCGTGGGACCACTTAGAGAAACTCTTT	CAAWDHLEKLF	TRGV10	.	TRGJ1	13	-1	-1	22
32	2.7360482912523406E-4	TGTGCTGCGCCGGGAAATGATAAGAAACTCTTT	CAAPGNDKKLF	TRGV10	.	TRGJ1	8	-1	-1	16
32	2.7360482912523406E-4	TGTGCCACCCCTGTTTGGCATAAGAAACTCTTT	CATPVWHKKLF	TRGV2	.	TRGJ1	8	-1	-1	19
32	2.7360482912523406E-4	TGTGCCACCTGGGACGATAAGAAACTCTTT	CATWDDKKLF	TRGV3	.	TRGJ1	14	-1	-1	16
32	2.7360482912523406E-4	TGTGCCACCTGGAATTATAAGAAACTCTTT	CATWNYKKLF	TRGV2	.	TRGJ1	11	-1	-1	13
32	2.7360482912523406E-4	TGTGCTGCCACATGTTATAAGAAACTCTTT	CAATCYKKLF	TRGV10	.	TRGJ1	7	-1	-1	14
32	2.7360482912523406E-4	TGTGCTGCGTGGTGGTATAAGAAACTCTTT	CAAWWYKKLF	TRGV10	.	TRGJ1	11	-1	-1	15
32	2.7360482912523406E-4	TGTGCTGCGTGGGGCAGCGTCAAGAAACTCTTT	CAAWGSVKKLF	TRGV10	.	TRGJ1	12	-1	-1	21
32	2.7360482912523406E-4	TGTGCCTTGTGGGGGGGGGGGCTCTTT	CALWGGGLF	TRGV9	.	TRGJ1	15	-1	-1	21
31	2.650546782150705E-4	TGTGCCTTGTGGGATCGATACAAATGTCAGGTCTCATCATATTATAAGAAACTCTTT	CALWDRYKCQVSSYYKKLF	TRGV9	.	TRGJ1	13	-1	-1	39
31	2.650546782150705E-4	TGTGCTGCGTGGGATTGGAGAGGAACCACTGGTTGGTTCAAGATATTT	CAAWDWRGTTGWFKIF	TRGV10	.	TRGJP1	15	-1	-1	24
31	2.650546782150705E-4	TGTGCCTTGTGGGAGGTGGGGGGGAGTTATTATTATAAGAAACTCTTT	CALWEVGGSYYYKKLF	TRGV9	.	TRGJ1	17	-1	-1	28
31	2.650546782150705E-4	TGTGCTGCGTGGTGTCTGTTGCAGACTGGTTGGTTCAAGATATTT	CAAWCLLQTGWFKIF	TRGV10	.	TRGJP1	11	-1	-1	24
31	2.650546782150705E-4	TGTGCTGCGTGGGATTATAGGAGGGTTGATTATAAGAAACTCTTT	CAAWDYRRVDYKKLF	TRGV10	.	TRGJ1	16	-1	-1	28
31	2.650546782150705E-4	TGTGCTGCGTGGGATGCCACCACTGGTTGGTTCAAGATATTT	CAAWDATTGWFKIF	TRGV10	.	TRGJP1	14	-1	-1	18
31	2.650546782150705E-4	TGTGCCTTGTGGGACGTGATTCCTTATTATAAGAAACTCTTT	CALWDVIPYYKKLF	TRGV9	.	TRGJ1	17	-1	-1	23
31	2.650546782150705E-4	TGTGCCTTGTGGGAGGTGGTCAGTTATTATAAGAAACTCTTT	CALWEVVSYYKKLF	TRGV9	.	TRGJ1	17	-1	-1	23
31	2.650546782150705E-4	TGTGCCTTGTGGGAGGTGGGGGATTATTATAAGAAACTCTTT	CALWEVGDYYKKLF	TRGV9	.	TRGJ1	17	-1	-1	22
31	2.650546782150705E-4	TGTGCCTTGTGGGAGGTGAGTAGTGATTGGATCAAGACGTTT	CALWEVSSDWIKTF	TRGV9	.	TRGJP2	17	-1	-1	18
31	2.650546782150705E-4	TGTGCCTTGTGGGAGGTAGGTAATTATTATAAGAAACTCTTT	CALWEVGNYYKKLF	TRGV9	.	TRGJ1	16	-1	-1	21
31	2.650546782150705E-4	TGTGCCTTGTGGGAGGCCCGGAATTATTATAAGAAACTCTTT	CALWEARNYYKKLF	TRGV9	.	TRGJ1	15	-1	-1	20
31	2.650546782150705E-4	TGTGCCTTGTGGGAACGGGGGGAATATTATAAGAAACTCTTT	CALWERGEYYKKLF	TRGV9	.	TRGJ1	13	-1	-1	21
31	2.650546782150705E-4	TGTGCCACCTGGGCGGGGTGGGATTATTATAAGAAACTCTTT	CATWAGWDYYKKLF	TRGV2	.	TRGJ1	16	-1	-1	22
31	2.650546782150705E-4	TGTGCTGCGTGGGATTGGTTGTATTATAAGAAACTCTTT	CAAWDWLYYKKLF	TRGV10	.	TRGJ1	15	-1	-1	21
31	2.650546782150705E-4	TGTGCTGCGTGGGATTACCGGTATTATAAGAAACTCTTT	CAAWDYRYYKKLF	TRGV10	.	TRGJ1	17	-1	-1	21
31	2.650546782150705E-4	TGTGCTGCGTGGGAGCGGAATTATTATAAGAAACTCTTT	CAAWERNYYKKLF	TRGV10	.	TRGJ1	13	-1	-1	17
31	2.650546782150705E-4	TGTGCCACCTGGGATAGAGGAAATTATAAGAAACTCTTT	CATWDRGNYKKLF	TRGV8	.	TRGJ1	16	-1	-1	22
31	2.650546782150705E-4	TGTGCCACCTGGGACCCGAATTATTATAAGAAACTCTTT	CATWDPNYYKKLF	TRGV3	.	TRGJ2	14	-1	-1	16
31	2.650546782150705E-4	TGTGCTGCGTGGGATTATTGGATCGAGAAACTCTTT	CAAWDYWIEKLF	TRGV10	.	TRGJ1	16	-1	-1	25
31	2.650546782150705E-4	TGTGCCACCTGGGATGGGCATTATAAGAAACTCTTT	CATWDGHYKKLF	TRGV4	.	TRGJ1	18	-1	-1	19
31	2.650546782150705E-4	TGTGCCACCTGGGACGGGCATTATAAGAAACTCTTT	CATWDGHYKKLF	TRGV2	.	TRGJ1	18	-1	-1	19
31	2.650546782150705E-4	TGTGCTGCGTGGGACTTTTATAAGAAACTCTTT	CAAWDFYKKLF	TRGV10	.	TRGJ1	13	-1	-1	17
31	2.650546782150705E-4	TGTGCCTTGTGGGAGACGAATAAGAAACTCTTT	CALWETNKKLF	TRGV9	.	TRGJ1	14	-1	-1	19
31	2.650546782150705E-4	TGTGCCTGGGAGAATTATTATAAGAAACTCTTT	CAWENYYKKLF	TRGV9	.	TRGJ1	6	-1	-1	11
31	2.650546782150705E-4	TGTGCCACCTGGGACGGGCCCGGGAAACTCTTT	CATWDGPGKLF	TRGV2	.	TRGJ1	21	-1	-1	23
31	2.650546782150705E-4	TGTGCCACCTGGAGTCCTAGTAAGAAACTCTTT	CATWSPSKKLF	TRGV4	.	TRGJ1	11	-1	-1	20
31	2.650546782150705E-4	TGTGCCACCCCCCTCTGGCATAAGAAACTCTTT	CATPLWHKKLF	TRGV2	.	TRGJ1	8	-1	-1	19
31	2.650546782150705E-4	TGTGCTGCGTGGGATAGTTATAAGAAACTCTTT	CAAWDSYKKLF	TRGV10	.	TRGJ1	14	-1	-1	17
31	2.650546782150705E-4	TGTGCTGCGTGGGGCTCTAAGAAACTCTTT	CAAWGSKKLF	TRGV10	.	TRGJ1	12	-1	-1	17
31	2.650546782150705E-4	TGTGCCACCTGGGATTGGATCAAGACGTTT	CATWDWIKTF	TRGV8	.	TRGJP2	17	-1	-1	12
31	2.650546782150705E-4	TGTGCTGCGTGGGATGGGAAACTCTTT	CAAWDGKLF	TRGV10	.	TRGJ1	14	-1	-1	17
31	2.650546782150705E-4	TGTGCCTTGCCGCGAGTCCAGAAACTCTTT	CALPRVQKLF	TRGV9	.	TRGJ1	8	-1	-1	19
31	2.650546782150705E-4	TGTGCCACCTCTGGGAAACTCTTT	CATSGKLF	TRGV2	.	TRGJ1	9	-1	-1	14
30	2.5650452730490694E-4	TGTGCTGCGTGGGACCCGGGGGTGTATACCACTGGTTGGTTCAAGATATTT	CAAWDPGVYTTGWFKIF	TRGV10	.	TRGJP1	13	-1	-1	20
30	2.5650452730490694E-4	TGTGCCTTGTGGGAGGTGCAAGGTAAGCCGAATTATTATAAGAAACTCTTT	CALWEVQGKPNYYKKLF	TRGV9	.	TRGJ1	19	-1	-1	28
30	2.5650452730490694E-4	TGTGCCACCTGGGACGGGCCTACAGGGAGTGATTGGATCAAGACGTTT	CATWDGPTGSDWIKTF	TRGV2	.	TRGJP2	19	-1	-1	27
30	2.5650452730490694E-4	TGTGCTTGTGGGCGGGGGGTGCCTTATTATAAGAAACTCTTT	CACGRGVPYYKKLF	TRGV9	.	TRGJ1	14	-1	-1	23
30	2.5650452730490694E-4	TGTGCTGCGTGGCCCAATACCACTGGTTGGTTCAAGATATTT	CAAWPNTTGWFKIF	TRGV10	.	TRGJP1	11	-1	-1	16
30	2.5650452730490694E-4	TGTGCTGCGTGGGAAGGAGGGACGGGTTGGTTCAAGATATTT	CAAWEGGTGWFKIF	TRGV10	.	TRGJP1	13	-1	-1	21
30	2.5650452730490694E-4	TGTGCCTTGTGGGAGGTCCTCTATTATTATAAGAAACTCTTT	CALWEVLYYYKKLF	TRGV9	.	TRGJ1	16	-1	-1	22
30	2.5650452730490694E-4	TGTGCCTTGTGGGAGGCCCAAGAGGGGTATAAGAAACTCTTT	CALWEAQEGYKKLF	TRGV9	.	TRGJ1	15	-1	-1	27
30	2.5650452730490694E-4	TGTGCTGCGTGGGTTGCCACTGGTTGGTTCAAGATATTT	CAAWVATGWFKIF	TRGV10	.	TRGJP1	12	-1	-1	16
30	2.5650452730490694E-4	TGTGCTGCGTGGGAGGAATTATGTTGGTTCAAGATATTT	CAAWEELCWFKIF	TRGV10	.	TRGJP1	13	-1	-1	22
30	2.5650452730490694E-4	TGTGCCTTGTGGGAGGTTGATTATTATAAGAAACTCTTT	CALWEVDYYKKLF	TRGV9	.	TRGJ1	16	-1	-1	19
30	2.5650452730490694E-4	TGTGCCTTGTGGGAGGTGAAGCTTCATGGGAAACTCTTT	CALWEVKLHGKLF	TRGV9	.	TRGJ1	17	-1	-1	29
30	2.5650452730490694E-4	TGTGCCTTGTGGGAGGATCCCGGTTGGTTCAAGATATTT	CALWEDPGWFKIF	TRGV9	.	TRGJP1	15	-1	-1	21
30	2.5650452730490694E-4	TGTGCCACCTGGGACGGGCTTGGCTGGATCAAGACGTTT	CATWDGLGWIKTF	TRGV2	.	TRGJP2	18	-1	-1	24
30	2.5650452730490694E-4	TGTGCCACCTGGGACAGGCTCCATTATAAGAAACTCTTT	CATWDRLHYKKLF	TRGV7	.	TRGJ1	18	-1	-1	22
30	2.5650452730490694E-4	TGTGCTGCGTGGGATACGTGGGGTAAGAAACTCTTT	CAAWDTWGKKLF	TRGV10	.	TRGJ1	18	-1	-1	23
30	2.5650452730490694E-4	TGTGCCTTGTGGGGTAATTATTATAAGAAACTCTTT	CALWGNYYKKLF	TRGV9	.	TRGJ1	12	-1	-1	15
30	2.5650452730490694E-4	TGTGCCTTGTGGGAGGTTTATTATAAGAAACTCTTT	CALWEVYYKKLF	TRGV9	.	TRGJ1	16	-1	-1	17
30	2.5650452730490694E-4	TGTGCCTTGTGGGAGGGGAATTATAAGAAACTCTTT	CALWEGNYKKLF	TRGV9	.	TRGJ1	15	-1	-1	19
30	2.5650452730490694E-4	TGTGCCACCTGGGACGGGCGAATAAAGAAACTCTTT	CATWDGRIKKLF	TRGV2	.	TRGJ1	18	-1	-1	24
30	2.5650452730490694E-4	TGTGCCACCTGGGACAGGACTAATAAGAAACTCTTT	CATWDRTNKKLF	TRGV7	.	TRGJ1	20	-1	-1	22
30	2.5650452730490694E-4	TGTGCTGCGCGGCGGCCCAATAAGAAACTCTTT	CAARRPNKKLF	TRGV10	.	TRGJ1	11	-1	-1	19
30	2.5650452730490694E-4	TGTGCCTTGTGTTTTTATTATAAGAAACTCTTT	CALCFYYKKLF	TRGV9	.	TRGJ1	10	-1	-1	14
30	2.5650452730490694E-4	TGTGCCATCAGGGAGATGGAGAAACTCTTT	CAIREMEKLF	TRGV2	.	TRGJ2	13	-1	-1	19
30	2.5650452730490694E-4	TGTGCTGCGTGGGATTTACATAAGAAACTCTTT	CAAWDLHKKLF	TRGV10	.	TRGJ1	22	-1	-1	19
30	2.5650452730490694E-4	TGTGCTGCGTGGGTGATATTT	CAAWVIF	TRGV10	.	TRGJP1	12	-1	-1	14
30	2.5650452730490694E-4	TGTGCTGCGTGGGACGGAAGTCATTATAAGAAACTCTTT	CAAWDGSHYKKLF	TRGV10	.	TRGJ1	13	-1	-1	22
29	2.479543763947434E-4	TGTGCCTTGTGGGAGGTGCAAAATACCACTGGTTGGTTCAAGATATTT	CALWEVQNTTGWFKIF	TRGV9	.	TRGJP1	19	-1	-1	22
29	2.479543763947434E-4	TGTGCCTTGTGGGAGGCCTACCCTTCGAATTATTATAAGAAACTCTTT	CALWEAYPSNYYKKLF	TRGV9	.	TRGJ1	15	-1	-1	23
29	2.479543763947434E-4	TGTGCTGCGTGGGATTCTAATACCACTGGTTGGTTCAAGATATTT	CAAWDSNTTGWFKIF	TRGV10	.	TRGJP1	25	-1	-1	19
29	2.479543763947434E-4	TGTGCTGCGTGGGACCTTTATACCACTGGTTGGTTCAAGATATTT	CAAWDLYTTGWFKIF	TRGV10	.	TRGJP1	13	-1	-1	18
29	2.479543763947434E-4	TGTGCTGCGTGGGAAAGAGATACCACTGGTTGGTTCAAGATATTT	CAAWERDTTGWFKIF	TRGV10	.	TRGJP1	13	-1	-1	19
29	2.479543763947434E-4	TGTGCCTTGTGGGAGGACCTAGATTATTATTATAAGAAACTCTTT	CALWEDLDYYYKKLF	TRGV9	.	TRGJ1	15	-1	-1	25
29	2.479543763947434E-4	TGTGCTGCGTGGGATTACGCCTCTGGTTGGTTCAAGATATTT	CAAWDYASGWFKIF	TRGV10	.	TRGJP1	18	-1	-1	19
29	2.479543763947434E-4	TGTGCCTTGTGGGAGGTGCTCCATTATTATAAGAAACTCTTT	CALWEVLHYYKKLF	TRGV9	.	TRGJ1	21	-1	-1	22
29	2.479543763947434E-4	TGTGCCTTGTGGGAGGTGCAGGTACGTTATAAGAAACTCTTT	CALWEVQVRYKKLF	TRGV9	.	TRGJ1	19	-1	-1	26
29	2.479543763947434E-4	TGTGCCTTGTGGGAGGCTTTCGATTATTATAAGAAACTCTTT	CALWEAFDYYKKLF	TRGV9	.	TRGJ1	15	-1	-1	18
29	2.479543763947434E-4	TGTGCCACCTGGGATGGCCAGGATTATTATAAGAAACTCTTT	CATWDGQDYYKKLF	TRGV4	.	TRGJ1	16	-1	-1	22
29	2.479543763947434E-4	TGTGCCACCTGGGACCCAAGTAGTGATTGGATCAAGACGTTT	CATWDPSSDWIKTF	TRGV2	.	TRGJP2	14	-1	-1	18
29	2.479543763947434E-4	TGTGCTGCGTGGGATTCGACTGGTTGGTTCAAGATATTT	CAAWDSTGWFKIF	TRGV10	.	TRGJP1	15	-1	-1	18
29	2.479543763947434E-4	TGTGCTGCGTGGGATTATAATGCTTATAAGAAACTCTTT	CAAWDYNAYKKLF	TRGV10	.	TRGJ1	16	-1	-1	23
29	2.479543763947434E-4	TGTGCCACCTGGGATAGTAGTGATTGGATCAAGACGTTT	CATWDSSDWIKTF	TRGV3	.	TRGJP2	16	-1	-1	13
29	2.479543763947434E-4	TGTGCTGCGTGGGATTGTTATTATAAGAAACTCTTT	CAAWDCYYKKLF	TRGV10	.	TRGJ1	15	-1	-1	17
29	2.479543763947434E-4	TGTGCTGCGTGGGATTACGATTATAAGAAACTCTTT	CAAWDYDYKKLF	TRGV10	.	TRGJ1	18	-1	-1	19
29	2.479543763947434E-4	TGTGCCTTGTGGTGCCCTTATTATAAGAAACTCTTT	CALWCPYYKKLF	TRGV9	.	TRGJ1	11	-1	-1	17
29	2.479543763947434E-4	TGTGCCTTGTGGGAGGTTTGTGTTAGGAAACTCTTT	CALWEVCVRKLF	TRGV9	.	TRGJ1	16	-1	-1	23
29	2.479543763947434E-4	TGTGCCACCTGGGACGGGCGTTATAAGAAACTCTTT	CATWDGRYKKLF	TRGV2	.	TRGJ2	18	-1	-1	20
29	2.479543763947434E-4	TGTGCCACCTGGGACAGTTATTATAAGAAACTCTTT	CATWDSYYKKLF	TRGV3	.	TRGJ1	16	-1	-1	17
29	2.479543763947434E-4	TGTGCTGCGTGGGAAGGTTGGTTCAAGATATTT	CAAWEGWFKIF	TRGV10	.	TRGJP1	13	-1	-1	15
29	2.479543763947434E-4	TGTGCTGCGGGAAACTGGATCAAGACGTTT	CAAGNWIKTF	TRGV10	.	TRGJP2	8	-1	-1	15
29	2.479543763947434E-4	TGTGCCACCTGGGATGTAAGAAAACTCTTT	CATWDVRKLF	TRGV4	.	TRGJ1	15	-1	-1	16
29	2.479543763947434E-4	TGTGCTGCGTGGGATTTAGTCCGAAAGAAACTCTTT	CAAWDLVRKKLF	TRGV10	.	TRGJ1	15	-1	-1	24
29	2.479543763947434E-4	TGTGCCACCTGGGAAAATTATTATAAGAAACTCTTT	CATWENYYKKLF	TRGV8	.	TRGJ1	13	-1	-1	15
29	2.479543763947434E-4	TGTGCTCAGAACAGATATTATAAGAAACTCTTT	CAQNRYYKKLF	TRGV10	.	TRGJ1	5	-1	-1	15
29	2.479543763947434E-4	TGTGCTGCGTGGGATGGTAGAAAGAAACTCTTT	CAAWDGRKKLF	TRGV10	.	TRGJ1	14	-1	-1	21
29	2.479543763947434E-4	TGTGCTGCGTGGGCCGGGCATTGGTTCAAGATATTT	CAAWAGHWFKIF	TRGV10	.	TRGJP1	12	-1	-1	20
29	2.479543763947434E-4	TGTGCCACCTGGGCCTTTTATTATAAGAAACTCTTT	CATWAFYYKKLF	TRGV4	.	TRGJ1	12	-1	-1	17
29	2.479543763947434E-4	TGTGCCCCACATGTGTCGGCACTATATAAGAAACTCTTT	CAPHVSALYKKLF	TRGV9	.	TRGJ1	5	-1	-1	24
28	2.394042254845798E-4	TGTGCTGCGTGGGATTACAGCCAAGTTCGGGAGCGGTATAAGAAACTCTTT	CAAWDYSQVRERYKKLF	TRGV10	.	TRGJ1	17	-1	-1	36
28	2.394042254845798E-4	TGTGCTGCGTGCGAACCAAATACCACTGGTTGGTTCAAGATATTT	CAACEPNTTGWFKIF	TRGV10	.	TRGJP1	13	-1	-1	19
28	2.394042254845798E-4	TGTGCTGCGTGGACCGCCGGCCACACTGGTTGGTTCAAGATATTT	CAAWTAGHTGWFKIF	TRGV10	.	TRGJP1	11	-1	-1	23
28	2.394042254845798E-4	TGTGCCACCTGGGATGCCCCGCCTAATTATTATAAGAAACTCTTT	CATWDAPPNYYKKLF	TRGV8	.	TRGJ1	14	-1	-1	24
28	2.394042254845798E-4	TGTGCTGCGTGGGATTTGGGATGGGGGAAGAAGAAACTCTTT	CAAWDLGWGKKKLF	TRGV10	.	TRGJ1	15	-1	-1	30
28	2.394042254845798E-4	TGTGCTGCGTGGGATTACGGGCTTCGTTATAAGAAACTCTTT	CAAWDYGLRYKKLF	TRGV10	.	TRGJ2	18	-1	-1	26
28	2.394042254845798E-4	TGTGCCTTGTGGGAGGTGCGGTTTTATAAGAAACTCTTT	CALWEVRFYKKLF	TRGV9	.	TRGJ1	18	-1	-1	23
28	2.394042254845798E-4	TGTGCCTTGATCCGCTACTATTATTATAAGAAACTCTTT	CALIRYYYYKKLF	TRGV9	.	TRGJ1	8	-1	-1	19
28	2.394042254845798E-4	TGTGCCACCTGGGACAGGCTGCGTTATAAGAAACTCTTT	CATWDRLRYKKLF	TRGV3	.	TRGJ1	18	-1	-1	23
28	2.394042254845798E-4	TGTGCTGCGTGGGGCCTGTATTATAAGAAACTCTTT	CAAWGLYYKKLF	TRGV10	.	TRGJ1	12	-1	-1	18
28	2.394042254845798E-4	TGTGCTGCGTGGGGCCGTTATTATAAGAAACTCTTT	CAAWGRYYKKLF	TRGV10	.	TRGJ2	12	-1	-1	17
28	2.394042254845798E-4	TGTGCTGCGCAAACGAATTATTATAAGAAACTCTTT	CAAQTNYYKKLF	TRGV10	.	TRGJ1	8	-1	-1	13
28	2.394042254845798E-4	TGTGCCTTGTGGGAGGGAACTCTTAAGAAACTCTTT	CALWEGTLKKLF	TRGV9	.	TRGJ1	15	-1	-1	23
28	2.394042254845798E-4	TGTGCTGCGTGGGTTTATTATAAGAAACTCTTT	CAAWVYYKKLF	TRGV10	.	TRGJ1	16	-1	-1	14
28	2.394042254845798E-4	TGTGCCACCTGGGGTACTAAGAAACTCTTT	CATWGTKKLF	TRGV7	.	TRGJ1	12	-1	-1	17
28	2.394042254845798E-4	TGTGCCACCTGGGATTTGGGGAAACTCTTT	CATWDLGKLF	TRGV4	.	TRGJ1	14	-1	-1	20
28	2.394042254845798E-4	TGTGCCTTGTGGGAAGGGAAACTCTTT	CALWEGKLF	TRGV9	.	TRGJ1	13	-1	-1	17
28	2.394042254845798E-4	TGTGCTGCGTGGGCTTATTATAAGAAACTCTTT	CAAWAYYKKLF	TRGV10	.	TRGJ1	16	-1	-1	14
28	2.394042254845798E-4	TGTGCTGCGTGGGATTCGTATAAGAAACTCTTT	CAAWDSYKKLF	TRGV10	.	TRGJ1	19	-1	-1	18
28	2.394042254845798E-4	TGTGCTGCGTGGGATCAACATAAGAAACTCTTT	CAAWDQHKKLF	TRGV10	.	TRGJ1	14	-1	-1	19
28	2.394042254845798E-4	TGTGCTGCGTGCGACGGTTATTATAAGAAACTCTTT	CAACDGYYKKLF	TRGV10	.	TRGJ1	13	-1	-1	17
28	2.394042254845798E-4	TGTGCCACCTGGGACAGGCTTTATAAGAAACTCTTT	CATWDRLYKKLF	TRGV3	.	TRGJ1	18	-1	-1	20
28	2.394042254845798E-4	TGTGCTGCGTGGGATTCCAAAGAGAAACTCTTT	CAAWDSKEKLF	TRGV10	.	TRGJ1	15	-1	-1	22
28	2.394042254845798E-4	TGTGCTGCGTGGGTCAAACATTGTTATAAGAAACTCTTT	CAAWVKHCYKKLF	TRGV10	.	TRGJ1	12	-1	-1	19
28	2.394042254845798E-4	TGTGCTGCGTGGCCCCGCTCTTATAAGAAACTCTTT	CAAWPRSYKKLF	TRGV10	.	TRGJ1	11	-1	-1	20
28	2.394042254845798E-4	TGTGCTGCGTGGCCCATGGGCTGTTATAAGAAACTCTTT	CAAWPMGCYKKLF	TRGV10	.	TRGJ1	11	-1	-1	23
27	2.3085407457441623E-4	TGTGCCTTGTGGGAAAAAGCCGTATCCTTTATTATAAGGGTGTATTATAAGAAACTCTTT	CALWEKAVSFIIRVYYKKLF	TRGV9	.	TRGJ1	13	-1	-1	42
27	2.3085407457441623E-4	TGTGCTGCGTGGGATTATTTTGGATTCGCCACTGGTTGGTTCAAGATATTT	CAAWDYFGFATGWFKIF	TRGV10	.	TRGJP1	16	-1	-1	28
27	2.3085407457441623E-4	TGTGCTGCGTGGGATTATGGGCATACCACTGGTTGGTTCAAGATATTT	CAAWDYGHTTGWFKIF	TRGV10	.	TRGJP1	16	-1	-1	22
27	2.3085407457441623E-4	TGTGCTGGGCCCCATCAATTATTTACTCAACCGGGAAAGAAACTCTTT	CAGPHQLFTQPGKKLF	TRGV10	.	TRGJ1	6	-1	-1	36
27	2.3085407457441623E-4	TGTGCTGCGTGGGACCTACATACCACTGGTTGGTTCAAGATATTT	CAAWDLHTTGWFKIF	TRGV10	.	TRGJP1	13	-1	-1	16
27	2.3085407457441623E-4	TGTGCCACCTGGGACGGGCCGAGTAGTGATTGGATCAAGACGTTT	CATWDGPSSDWIKTF	TRGV2	.	TRGJP2	19	-1	-1	21
27	2.3085407457441623E-4	TGTGCTGCGTGGGATCAGACCACTGGTTGGTTCAAGATATTT	CAAWDQTTGWFKIF	TRGV10	.	TRGJP1	14	-1	-1	8
27	2.3085407457441623E-4	TGTGCCTTGTGGGAGGCCAGTTTATATTATAAGAAACTCTTT	CALWEASLYYKKLF	TRGV9	.	TRGJ2	15	-1	-1	24
27	2.3085407457441623E-4	TGTGCCTTGTGGGAGAACGCTCCCTATTATAAGAAACTCTTT	CALWENAPYYKKLF	TRGV9	.	TRGJ1	14	-1	-1	24
27	2.3085407457441623E-4	TGTGCCACCTGGGATTTAAGTAGTGATTGGATCAAGACGTTT	CATWDLSSDWIKTF	TRGV8	.	TRGJP2	14	-1	-1	18
27	2.3085407457441623E-4	TGTGCTGCGTGGCCTTGTATAGGGTGGTTCAAGATATTT	CAAWPCIGWFKIF	TRGV10	.	TRGJP1	11	-1	-1	21
27	2.3085407457441623E-4	TGTGCTGCGTGGGATTTCGATTATTATAAGAAACTCTTT	CAAWDFDYYKKLF	TRGV10	.	TRGJ2	18	-1	-1	15
27	2.3085407457441623E-4	TGTGCTGCGTGGGATTATGCGCATTATAAGAAACTCTTT	CAAWDYAHYKKLF	TRGV10	.	TRGJ2	16	-1	-1	22
27	2.3085407457441623E-4	TGTGCTGCGTGGGATTATAGGAGGTATAAGAAACTCTTT	CAAWDYRRYKKLF	TRGV10	.	TRGJ1	16	-1	-1	24
27	2.3085407457441623E-4	TGTGCTGCGTGGGATACCTCCTATTATAAGAAACTCTTT	CAAWDTSYYKKLF	TRGV10	.	TRGJ1	14	-1	-1	21
27	2.3085407457441623E-4	TGTGCCTTGTGGGAGACCCTTTATTATAAGAAACTCTTT	CALWETLYYKKLF	TRGV9	.	TRGJ1	14	-1	-1	20
27	2.3085407457441623E-4	TGTGCCACCTGGGCTCGCTCCCCGTATTGGAAACTCTTT	CATWARSPYWKLF	TRGV8	.	TRGJ1	12	-1	-1	29
27	2.3085407457441623E-4	TGTGCCACCTGGGACCGTCTCTCCTGGATCAAGACGTTT	CATWDRLSWIKTF	TRGV2	.	TRGJP2	14	-1	-1	24
27	2.3085407457441623E-4	TGTGCCACCTGGGACAGGCAGAATTATAAGAAACTCTTT	CATWDRQNYKKLF	TRGV3	.	TRGJ1	18	-1	-1	22
27	2.3085407457441623E-4	TGTGCTGCGTGGGATAATTATTATAAGAAACTCTTT	CAAWDNYYKKLF	TRGV10	.	TRGJ1	14	-1	-1	15
27	2.3085407457441623E-4	TGTGCCTTGTTCCCAATTTATTATAAGAAACTCTTT	CALFPIYYKKLF	TRGV9	.	TRGJ1	9	-1	-1	17
27	2.3085407457441623E-4	TGTGCCACCTGGGATGATTATTATAAGAAACTCTTT	CATWDDYYKKLF	TRGV4	.	TRGJ1	15	-1	-1	16
27	2.3085407457441623E-4	TGTGCCACCTGGGATGGGCTTATACTCTTT	CATWDGLILF	TRGV4	.	TRGJ1	18	-1	-1	23
27	2.3085407457441623E-4	CGGCAACTCTTT	RQLF	TRGV3	.	TRGJ1	-1	-1	-1	4
27	2.3085407457441623E-4	TGTGCTGCGTTTTCTATCTACATCAAGAAACTCTTT	CAAFSIYIKKLF	TRGV10	.	TRGJ1	9	-1	-1	24
27	2.3085407457441623E-4	TGTGCTGCGTGGGATTACTATTATAAGAAACTCTTT	CAAWDYYYKKLF	TRGV10	.	TRGJ1	17	-1	-1	18
27	2.3085407457441623E-4	TGTGCCTTGTGGGAGGTGAATTATAAGAAACTCTTT	CALWEVNYKKLF	TRGV9	.	TRGJ1	17	-1	-1	19
27	2.3085407457441623E-4	TGTGCCACCTGGGACGGCCCTTCCCAGAAACTCTTT	CATWDGPSQKLF	TRGV2	.	TRGJ1	26	-1	-1	25
27	2.3085407457441623E-4	TGTGCCTTGTGGGAGGTCTTCAAGAAACTCTTT	CALWEVFKKLF	TRGV9	.	TRGJ1	16	-1	-1	21
27	2.3085407457441623E-4	TGTGCCACCTGGGATAGCGGGGTGAAACTCTTT	CATWDSGVKLF	TRGV8	.	TRGJ1	16	-1	-1	23
27	2.3085407457441623E-4	TGTGCCACCTGGGACAGGCGTAAGAAACTCTTT	CATWDRRKKLF	TRGV3	.	TRGJ1	18	-1	-1	20
27	2.3085407457441623E-4	TGTGCCACCTGGGGGAAACTCTTT	CATWGKLF	TRGV2	.	TRGJ1	12	-1	-1	14
27	2.3085407457441623E-4	TGTGCCTTGTGGGAGCCATATAAGAAACTCTTT	CALWEPYKKLF	TRGV9	.	TRGJ2	14	-1	-1	18
27	2.3085407457441623E-4	TGTGCCACCTGGGACGCGCTTGTAGTGCTCTTT	CATWDALVVLF	TRGV2	.	TRGJ1	18	-1	-1	27
27	2.3085407457441623E-4	TGTGCCTTGTGGGAGGGTAGGAAACTCTTT	CALWEGRKLF	TRGV9	.	TRGJ1	15	-1	-1	17
27	2.3085407457441623E-4	TGTGCCTCCAATTATTATAAGAAACTCTTT	CASNYYKKLF	TRGV9	.	TRGJ1	6	-1	-1	6
26	2.2230392366425267E-4	TGTGCCACCTGGGACAGGCTGCCCACCCGAAATACCACTGGTTGGTTCAAGATATTT	CATWDRLPTRNTTGWFKIF	TRGV3	.	TRGJP1	24	-1	-1	31
26	2.2230392366425267E-4	TGTGCCTTGAATACGAGGCCTTGGGGGAATTATTATAAGAAACTCTTT	CALNTRPWGNYYKKLF	TRGV9	.	TRGJ1	8	-1	-1	26
26	2.2230392366425267E-4	TGTGCTGCGTGGGATCCCTACCCCCCGTATTATAAGAAACTCTTT	CAAWDPYPPYYKKLF	TRGV10	.	TRGJ1	14	-1	-1	27
26	2.2230392366425267E-4	TGTGCTGCGTGGGATATCAGAACCACTGGTTGGTTCAAGATATTT	CAAWDIRTTGWFKIF	TRGV10	.	TRGJP1	14	-1	-1	21
26	2.2230392366425267E-4	TGTGCCTTGTGGGAGGTGCGTAGGAATTATTATAAGAAACTCTTT	CALWEVRRNYYKKLF	TRGV9	.	TRGJ1	18	-1	-1	23
26	2.2230392366425267E-4	TGTGCCACCTGGGACGGACCACGTAGTGATTGGATCAAGACGTTT	CATWDGPRSDWIKTF	TRGV2	.	TRGJP2	23	-1	-1	22
26	2.2230392366425267E-4	TGTGCCTTGTGGGAGGTCCTGAATTATTATAAGAAACTCTTT	CALWEVLNYYKKLF	TRGV9	.	TRGJ1	16	-1	-1	20
26	2.2230392366425267E-4	TGTGCCTTGTGGGAGGTGCGTCCCTGTTATAAGAAACTCTTT	CALWEVRPCYKKLF	TRGV9	.	TRGJ1	18	-1	-1	26
26	2.2230392366425267E-4	TGTGCCACCTGGGATGGGCCTCCTGGTTGGTTCAAGATATTT	CATWDGPPGWFKIF	TRGV4	.	TRGJP1	19	-1	-1	22
26	2.2230392366425267E-4	TGTGCCACCTGGGACGGTAGTAGTGATTGGATCAAGACGTTT	CATWDGSSDWIKTF	TRGV2	.	TRGJP2	16	-1	-1	17
26	2.2230392366425267E-4	TGTGCCACCTGGGACGGGCGCAGTGATTGGATCAAGACGTTT	CATWDGRSDWIKTF	TRGV2	.	TRGJP2	18	-1	-1	21
26	2.2230392366425267E-4	TGTGCTGCGTGGGATTTCGGGAAATATAAGAAACTCTTT	CAAWDFGKYKKLF	TRGV10	.	TRGJ1	18	-1	-1	24
26	2.2230392366425267E-4	TGTGCTGCGTGGGATTCCCAGGATCCTAAGAAACTCTTT	CAAWDSQDPKKLF	TRGV10	.	TRGJ1	15	-1	-1	26
26	2.2230392366425267E-4	TGTGCCTTGTGGGAAGGCTTCCGTAATAAGAAACTCTTT	CALWEGFRNKKLF	TRGV9	.	TRGJ1	13	-1	-1	25
26	2.2230392366425267E-4	TGTGCCACCTGGGACGCAAATTATTATAAGAAACTCTTT	CATWDANYYKKLF	TRGV2	.	TRGJ2	15	-1	-1	18
26	2.2230392366425267E-4	TGTGCCTTGTGGGGGGGGTATTATAAGAAACTCTTT	CALWGGYYKKLF	TRGV9	.	TRGJ1	15	-1	-1	18
26	2.2230392366425267E-4	TGTGCCACCTGGGATGGAATGGGTTGGAAACTCTTT	CATWDGMGWKLF	TRGV4	.	TRGJ1	16	-1	-1	26
26	2.2230392366425267E-4	TGTGCCACCTGGGTGGGATATAAGAAACTCTTT	CATWVGYKKLF	TRGV4	.	TRGJ1	16	-1	-1	18
26	2.2230392366425267E-4	TGTGCCACCATCGTACTCTTT	CATIVLF	TRGV4	.	TRGJ1	8	-1	-1	14
26	2.2230392366425267E-4	TGTGCTGCGTGGGATCCCAATTATTATAAGAAACTCTTT	CAAWDPNYYKKLF	TRGV10	.	TRGJ1	14	-1	-1	18
26	2.2230392366425267E-4	TGTGCCACCTGGGACAAACTGCACCATAAGAAACTCTTT	CATWDKLHHKKLF	TRGV7	.	TRGJ1	15	-1	-1	25
26	2.2230392366425267E-4	TGTGCTGCGAGTGTCGCCGGTGAGTTCAAGATATTT	CAASVAGEFKIF	TRGV10	.	TRGJP1	8	-1	-1	23
26	2.2230392366425267E-4	TGTGCTCCCCGATGGTGGTATAAGAAACTCTTT	CAPRWWYKKLF	TRGV10	.	TRGJ1	5	-1	-1	18
26	2.2230392366425267E-4	TGTGCTGCGTGGGGTTGGTTCAAGATATTT	CAAWGWFKIF	TRGV10	.	TRGJP1	15	-1	-1	12
26	2.2230392366425267E-4	TGTGCCACCTGGGAAGAGGGGCTCTTT	CATWEEGLF	TRGV7	.	TRGJ1	13	-1	-1	21
26	2.2230392366425267E-4	TGTGCTGCGTGGGATTACCGGGATTATAAGAAACTCTTT	CAAWDYRDYKKLF	TRGV10	.	TRGJ1	17	-1	-1	22
26	2.2230392366425267E-4	TGTGCTGCGTGGAAAAGAAGTGTTTATAAGAAACTCTTT	CAAWKRSVYKKLF	TRGV10	.	TRGJ1	11	-1	-1	23
26	2.2230392366425267E-4	TGTGCCTTGTGGGAGGTGATCAATTATAAGAAACTCTTT	CALWEVINYKKLF	TRGV9	.	TRGJ1	17	-1	-1	22
26	2.2230392366425267E-4	TGTGCTGCGTGGGATTATAACTATAAGAAACTCTTT	CAAWDYNYKKLF	TRGV10	.	TRGJ1	16	-1	-1	21
26	2.2230392366425267E-4	TGTGCTGCGACCAATTATTATAAGAAACTCTTT	CAATNYYKKLF	TRGV10	.	TRGJ1	8	-1	-1	12
26	2.2230392366425267E-4	TGTGCCACCTCCGGGCGCTTAGATTGGATCAAGACGTTT	CATSGRLDWIKTF	TRGV3	.	TRGJP2	9	-1	-1	21
26	2.2230392366425267E-4	TGTGCCACCTGGGCGCGGGGCCTCTTT	CATWARGLF	TRGV4	.	TRGJ1	12	-1	-1	21
26	2.2230392366425267E-4	TGTGCTGCGTGGGATTATTTGGATTATTATAAGAAACTCTTT	CAAWDYLDYYKKLF	TRGV10	.	TRGJ1	16	-1	-1	13
26	2.2230392366425267E-4	TGTGCCACCTGGGATAGGGGGTTCTATAAGAAACTCTTT	CATWDRGFYKKLF	TRGV8	.	TRGJ1	17	-1	-1	24
25	2.137537727540891E-4	TGTGCCTTGTGGGAGGCGGGGGACCTTCACAAGGATTATTATAAGAAACTCTTT	CALWEAGDLHKDYYKKLF	TRGV9	.	TRGJ1	15	-1	-1	34
25	2.137537727540891E-4	TGTGCCTTGTGGGAGGCCCCGCCCGGACGGAATTATTATAAGAAACTCTTT	CALWEAPPGRNYYKKLF	TRGV9	.	TRGJ1	15	-1	-1	29
25	2.137537727540891E-4	TGTGCTGCGTGGGATCGCGAACCTACCACTGGTTGGTTCAAGATATTT	CAAWDREPTTGWFKIF	TRGV10	.	TRGJP1	14	-1	-1	23
25	2.137537727540891E-4	TGTGCCTTGTGGGAGGTGCGAGGTTTATGTTTGCGTAAGAAACTCTTT	CALWEVRGLCLRKKLF	TRGV9	.	TRGJ1	18	-1	-1	35
25	2.137537727540891E-4	TGTGCCACCTGGGACACGGGGGGGGGTAGTGATTGGATCAAGACGTTT	CATWDTGGGSDWIKTF	TRGV3	.	TRGJP2	15	-1	-1	25
25	2.137537727540891E-4	TGTGCTGCGTGGGATTTAGGTATGAGGGGTTGGTTCAAGATATTT	CAAWDLGMRGWFKIF	TRGV10	.	TRGJP1	15	-1	-1	27
25	2.137537727540891E-4	TGTGCCTTGTGGGAGTTCCAGTTGGATTATTATAAGAAACTCTTT	CALWEFQLDYYKKLF	TRGV9	.	TRGJ1	14	-1	-1	25
25	2.137537727540891E-4	TGTGCCTTGTGGGAGGTGCCGGAAAATTATTATAAGAAACTCTTT	CALWEVPENYYKKLF	TRGV9	.	TRGJ1	18	-1	-1	24
25	2.137537727540891E-4	TGTGCCACCTGGGACGGGCTTGGTAGTGATTGGATCAAGACGTTT	CATWDGLGSDWIKTF	TRGV2	.	TRGJP2	18	-1	-1	22
25	2.137537727540891E-4	TGTGCTGCGTGGGATGCTACCACTGGTTGGTTCAAGATATTT	CAAWDATTGWFKIF	TRGV10	.	TRGJP1	14	-1	-1	17
25	2.137537727540891E-4	TGTGCTGCGTGGGATAGGGGTCTGGGATATAAGAAACTCTTT	CAAWDRGLGYKKLF	TRGV10	.	TRGJ1	14	-1	-1	27
25	2.137537727540891E-4	TGTGCTGCGTGGAATTCACGAAATTATTATAAGAAACTCTTT	CAAWNSRNYYKKLF	TRGV10	.	TRGJ1	23	-1	-1	21
25	2.137537727540891E-4	TGTGCCTTGTGCTTAATTCCCAATTATTATAAGAAACTCTTT	CALCLIPNYYKKLF	TRGV9	.	TRGJ1	10	-1	-1	13
25	2.137537727540891E-4	TGTGCCTTGTGGGAGGTCAGGGATTATTATAAGAAACTCTTT	CALWEVRDYYKKLF	TRGV9	.	TRGJ1	16	-1	-1	22
25	2.137537727540891E-4	TGTGCCTTGTGGGAGGTGAGGAATTATTATAAGAAACTCTTT	CALWEVRNYYKKLF	TRGV9	.	TRGJ1	17	-1	-1	20
25	2.137537727540891E-4	TGTGCCTTGTGGGAGGCCCTTCATTATTATAAGAAACTCTTT	CALWEALHYYKKLF	TRGV9	.	TRGJ1	15	-1	-1	22
25	2.137537727540891E-4	TGTGCCACCTGGGACGGGTCTAGTGATTGGATCAAGACGTTT	CATWDGSSDWIKTF	TRGV2	.	TRGJP2	17	-1	-1	20
25	2.137537727540891E-4	TGTGCCACCTGGGACGGGCTGAGTGATTGGATCAAGACGTTT	CATWDGLSDWIKTF	TRGV2	.	TRGJP2	18	-1	-1	21
25	2.137537727540891E-4	TGTGCCACCTGGGACAAGGGGAAACGAAATAAGAAACTCTTT	CATWDKGKRNKKLF	TRGV3	.	TRGJ1	15	-1	-1	28
25	2.137537727540891E-4	TGTGCCACCTGGCAGGCGAGGGGATATAAGAAACTCTTT	CATWQARGYKKLF	TRGV5	.	TRGJ1	16	-1	-1	24
25	2.137537727540891E-4	TGTGCCTTGTGGGAGGTACCAAAGAAACTCTTT	CALWEVPKKLF	TRGV9	.	TRGJ1	16	-1	-1	21
25	2.137537727540891E-4	TGTGCCACCTGGGACAGGCGGGGGAAACTCTTT	CATWDRRGKLF	TRGV7	.	TRGJ1	18	-1	-1	23
25	2.137537727540891E-4	TGTGCTGCGTGGGCGCGGCCGGGTTGGTTCAAGATATTT	CAAWARPGWFKIF	TRGV10	.	TRGJP1	12	-1	-1	21
25	2.137537727540891E-4	TGTGCCTTGTGGGAGGTGGGTTGTTATAAGAAACTCTTT	CALWEVGCYKKLF	TRGV9	.	TRGJ1	17	-1	-1	20
25	2.137537727540891E-4	TGTGCCACCTGGGGACCGACATATTATAAGAAACTCTTT	CATWGPTYYKKLF	TRGV4	.	TRGJ2	12	-1	-1	21
25	2.137537727540891E-4	TGTGCCACCTGGGACAGTTCGTGGGGGAAACTCTTT	CATWDSSWGKLF	TRGV2	.	TRGJ1	14	-1	-1	26
25	2.137537727540891E-4	TGTGCTGCGTGGGACACCGATAAGAAACTCTTT	CAAWDTDKKLF	TRGV10	.	TRGJ1	13	-1	-1	19
25	2.137537727540891E-4	TGTGCCACCTGGGATACGATTCGGAAACTCTTT	CATWDTIRKLF	TRGV8	.	TRGJ1	15	-1	-1	23
25	2.137537727540891E-4	TGTGCCACCTGGGGTATTGGTTGGTTCAAGATATTT	CATWGIGWFKIF	TRGV4	.	TRGJP1	12	-1	-1	17
25	2.137537727540891E-4	TGTGCTGCGTGGGCCTTAATAGGCACTGGTTGGTTCAAGATATTT	CAAWALIGTGWFKIF	TRGV10	.	TRGJP1	12	-1	-1	23
25	2.137537727540891E-4	TGTGCTGCGTGGGAGGGGGATTATTATAAGAAACTCTTT	CAAWEGDYYKKLF	TRGV10	.	TRGJ1	13	-1	-1	19
25	2.137537727540891E-4	TGTGCCACCTGGGACGGGCTCGAGAAACTCTTT	CATWDGLEKLF	TRGV2	.	TRGJ1	21	-1	-1	22
24	2.0520362184392555E-4	TGTGCCTTGTGGGAGGGGCCGGCTCTTACGAATTATTATAAGAAACTCTTT	CALWEGPALTNYYKKLF	TRGV9	.	TRGJ1	18	-1	-1	28
24	2.0520362184392555E-4	TGTGCTGCGTGGGAAGTCATTAGGGTCTATTATAAGAAACTCTTT	CAAWEVIRVYYKKLF	TRGV10	.	TRGJ1	13	-1	-1	27
24	2.0520362184392555E-4	TGTGCCTTGTGGGAGGCGAAAGGGGTATATTATAAGAAACTCTTT	CALWEAKGVYYKKLF	TRGV9	.	TRGJ1	15	-1	-1	27
24	2.0520362184392555E-4	TGTGCTGCGTGGGATTTACTTAGACCCCATAAGAAACTCTTT	CAAWDLLRPHKKLF	TRGV10	.	TRGJ1	28	-1	-1	28
24	2.0520362184392555E-4	TGTGCTGCGTGGGAACCCCCCCATGATTATAAGAAACTCTTT	CAAWEPPHDYKKLF	TRGV10	.	TRGJ1	13	-1	-1	22
24	2.0520362184392555E-4	TGTGCCTTGTGGGAGGTTCGCGATTATTATAAGAAACTCTTT	CALWEVRDYYKKLF	TRGV9	.	TRGJ1	16	-1	-1	22
24	2.0520362184392555E-4	TGTGCCACCTGGGATGGGCCGGTTTATTATAAGAAACTCTTT	CATWDGPVYYKKLF	TRGV4	.	TRGJ1	19	-1	-1	23
24	2.0520362184392555E-4	TGTGCCACCTGGGATAGGCCTAGTGATTGGATCAAGACGTTT	CATWDRPSDWIKTF	TRGV8	.	TRGJP2	21	-1	-1	20
24	2.0520362184392555E-4	TGTGCCACCTGGGACAGCCCCTCTTATTATAAGAAACTCTTT	CATWDSPSYYKKLF	TRGV3	.	TRGJ1	19	-1	-1	23
24	2.0520362184392555E-4	TGTGCTGCGTGTCCTACGGGATATTATAAGAAACTCTTT	CAACPTGYYKKLF	TRGV10	.	TRGJ1	10	-1	-1	21
24	2.0520362184392555E-4	TGTGCTGCGTGGGCTGGGAATTATTATAAGAAACTCTTT	CAAWAGNYYKKLF	TRGV10	.	TRGJ1	12	-1	-1	17
24	2.0520362184392555E-4	TGTGCCTTGTGGGAGCCAAGAGTACCAGGAGTACTCTTT	CALWEPRVPGVLF	TRGV9	.	TRGJ1	14	-1	-1	32
24	2.0520362184392555E-4	TGTGCCACCTGGGTCGTGAATTATTATAAGAAACTCTTT	CATWVVNYYKKLF	TRGV4	.	TRGJ1	12	-1	-1	17
24	2.0520362184392555E-4	TGTGCTGCGTGGCCAACTTATTATAAGAAACTCTTT	CAAWPTYYKKLF	TRGV10	.	TRGJ1	11	-1	-1	17
24	2.0520362184392555E-4	TGTGCCTTGTGGGAGGTGCGCCGAAATAGACTCTTT	CALWEVRRNRLF	TRGV9	.	TRGJ1	21	-1	-1	29
24	2.0520362184392555E-4	TGTGCCACCTGGGTGTATTATAAGAAACTCTTT	CATWVYYKKLF	TRGV4	.	TRGJ1	12	-1	-1	15
24	2.0520362184392555E-4	TGTGCCACCTGGGACGGGTATAAGAAACTCTTT	CATWDGYKKLF	TRGV2	.	TRGJ1	17	-1	-1	18
24	2.0520362184392555E-4	TGTGCTGCGGGAAATAAGAAACTCTTT	CAAGNKKLF	TRGV10	.	TRGJ1	8	-1	-1	13
24	2.0520362184392555E-4	TGTGCTGCGTGGGATGCCTTTGTT	CAAWDAFV	TRGV10	.	TRGJP1	14	-1	-1	22
24	2.0520362184392555E-4	TGTGCCCGGTGGTTCAAGATATTT	CARWFKIF	TRGV10	.	TRGJP1	4	-1	-1	9
24	2.0520362184392555E-4	TGTGCTGCGTGGGCCATT	CAAWAI	TRGV10	.	TRGJP1	12	-1	-1	16
24	2.0520362184392555E-4	TGTGCTGCGTGGGATTCCCCGAATTATTATAAGAAACTCTTT	CAAWDSPNYYKKLF	TRGV10	.	TRGJ1	15	-1	-1	19
24	2.0520362184392555E-4	TGTGCTGCGTGGGATTATAGCTACGCCTTTAAGAAACTCTTT	CAAWDYSYAFKKLF	TRGV10	.	TRGJ1	16	-1	-1	29
24	2.0520362184392555E-4	TGTGCTGCGTGGGATAATACCACTGGTTGGTTCAAGATATTT	CAAWDNTTGWFKIF	TRGV10	.	TRGJP1	14	-1	-1	8
24	2.0520362184392555E-4	TGTGCCTTGTGGGAGGCGTCCTTTTATTATAAGAAACTCTTT	CALWEASFYYKKLF	TRGV9	.	TRGJ1	15	-1	-1	23
24	2.0520362184392555E-4	TGTGCCACCTGGGATGGGCCGGATTATTATAAGAAACTCTTT	CATWDGPDYYKKLF	TRGV4	.	TRGJ1	19	-1	-1	19
24	2.0520362184392555E-4	TGTGCTGCGTGGGATTGGGTCATTTATAAGAAACTCTTT	CAAWDWVIYKKLF	TRGV10	.	TRGJ2	15	-1	-1	23
24	2.0520362184392555E-4	TGTGCTGCGTGGGATAAGGGGTATTATAAGAAACTCTTT	CAAWDKGYYKKLF	TRGV10	.	TRGJ1	14	-1	-1	21
24	2.0520362184392555E-4	TGTGCTGCGTGGAACGGGGCCATATGGTTCAAGATATTT	CAAWNGAIWFKIF	TRGV10	.	TRGJP1	11	-1	-1	24
24	2.0520362184392555E-4	TGTGCTGCGGGGGACACGAATTATTATAAGAAACTCTTT	CAAGDTNYYKKLF	TRGV10	.	TRGJ1	13	-1	-1	16
24	2.0520362184392555E-4	TGTGCCTTGTGGGAGGAACATTATTATAAGAAACTCTTT	CALWEEHYYKKLF	TRGV9	.	TRGJ1	15	-1	-1	19
24	2.0520362184392555E-4	TGTGCCACCTGGGACAGGCAACGGTATAAGAAACTCTTT	CATWDRQRYKKLF	TRGV5	.	TRGJ1	18	-1	-1	24
24	2.0520362184392555E-4	TGTGCCACCTCGCCTTGGATCAAGACGTTT	CATSPWIKTF	TRGV8	.	TRGJP2	9	-1	-1	14
24	2.0520362184392555E-4	TGTGCCACCTGGGACGGGAAGAAACTCTTT	CATWDGKKLF	TRGV2	.	TRGJ1	17	-1	-1	18
24	2.0520362184392555E-4	TGTGCTGCGTGGGATTCGCTGAGTGGAGGTTATAAGAAACTCTTT	CAAWDSLSGGYKKLF	TRGV10	.	TRGJ1	15	-1	-1	29
24	2.0520362184392555E-4	TGTGCCTTGTGGGAGGATATGGGCGGACATTATAAGAAACTCTTT	CALWEDMGGHYKKLF	TRGV9	.	TRGJ1	15	-1	-1	28
24	2.0520362184392555E-4	TGTGCCTTGTGGGAGGTGCAACTGGCCTATAAGAAACTCTTT	CALWEVQLAYKKLF	TRGV9	.	TRGJ1	22	-1	-1	27
24	2.0520362184392555E-4	TGTGCCACCTGGGACAGGCCGGATTATTATAAGAAACTCTTT	CATWDRPDYYKKLF	TRGV5	.	TRGJ1	19	-1	-1	19
24	2.0520362184392555E-4	TGTGCTGCGTGGGATTTTTATTATAAGAAACTCTTT	CAAWDFYYKKLF	TRGV10	.	TRGJ1	15	-1	-1	17
24	2.0520362184392555E-4	TGTGCCTTGTGGGAGGTGTTCTATAAGAAACTCTTT	CALWEVFYKKLF	TRGV9	.	TRGJ1	17	-1	-1	21
24	2.0520362184392555E-4	TGTGCCACCTGGGACATTTTATATAAGAAACTCTTT	CATWDILYKKLF	TRGV3	.	TRGJ1	15	-1	-1	18
24	2.0520362184392555E-4	TGTGCTGCGTGGGAAAATAAGAAACTCTTT	CAAWENKKLF	TRGV10	.	TRGJ1	13	-1	-1	16
24	2.0520362184392555E-4	TGTGCCTCCAAGGATAAGAAACTCTTT	CASKDKKLF	TRGV9	.	TRGJ1	6	-1	-1	13
24	2.0520362184392555E-4	TGTGCTGCGTGGGATTATAAGGGAGGTTATTATAAGAAACTCTTT	CAAWDYKGGYYKKLF	TRGV10	.	TRGJ1	16	-1	-1	26
24	2.0520362184392555E-4	TGTGCTGCGTGGGTCCTCTGGGGTTATTATAAGAAACTCTTT	CAAWVLWGYYKKLF	TRGV10	.	TRGJ1	12	-1	-1	23
24	2.0520362184392555E-4	TGTGCTGCGTGGGATTCGCACGTTAAGAAACTCTTT	CAAWDSHVKKLF	TRGV10	.	TRGJ1	15	-1	-1	23
23	1.96653470933762E-4	TGTGCTGCGTGGGATCCACAACCGTATACCACTGGTTGGTTCAAGATATTT	CAAWDPQPYTTGWFKIF	TRGV10	.	TRGJP1	14	-1	-1	24
23	1.96653470933762E-4	TGTGCCTTGTGGGAGGTGACTTGCCCGATTATTTATTATAAGAAACTCTTT	CALWEVTCPIIYYKKLF	TRGV9	.	TRGJ1	17	-1	-1	32
23	1.96653470933762E-4	TGTGCTGCGTGGGATTACCCTAATACCACTGGTTGGTTCAAGATATTT	CAAWDYPNTTGWFKIF	TRGV10	.	TRGJP1	28	-1	-1	22
23	1.96653470933762E-4	TGTGCCTTGTGGGAGACCTCCAAGACGAATTATTATAAGAAACTCTTT	CALWETSKTNYYKKLF	TRGV9	.	TRGJ1	14	-1	-1	25
23	1.96653470933762E-4	TGTGCCACCTGGGACAGGCGAGGTATATTTGGTTATAAGAAACTCTTT	CATWDRRGIFGYKKLF	TRGV3	.	TRGJ1	18	-1	-1	32
23	1.96653470933762E-4	TGTGCTGCGTGGGGTAGGGATACCACTGGTTGGTTCAAGATATTT	CAAWGRDTTGWFKIF	TRGV10	.	TRGJP1	12	-1	-1	19
23	1.96653470933762E-4	TGTGCCTTGTGGGAGTTGCAATCCCATTATTATAAGAAACTCTTT	CALWELQSHYYKKLF	TRGV9	.	TRGJ1	25	-1	-1	25
23	1.96653470933762E-4	TGTGCCTTGTGGGAGGTGCGGAAGTCTTATTATAAGAAACTCTTT	CALWEVRKSYYKKLF	TRGV9	.	TRGJ1	18	-1	-1	26
23	1.96653470933762E-4	TGTGCTGCGTGGGCATGCGACCGTTATTATAAGAAACTCTTT	CAAWACDRYYKKLF	TRGV10	.	TRGJ1	12	-1	-1	23
23	1.96653470933762E-4	TGTGCTGCGTGGGATGGCCCGAATTATTATAAGAAACTCTTT	CAAWDGPNYYKKLF	TRGV10	.	TRGJ1	14	-1	-1	19
23	1.96653470933762E-4	TGTGCTGCGGGGGACCGGAGGGTTTGTAAGAAACTCTTT	CAAGDRRVCKKLF	TRGV10	.	TRGJ1	13	-1	-1	23
23	1.96653470933762E-4	TGTGCCACCTGGGACAGGCCTAATTATAAGAAACTCTTT	CATWDRPNYKKLF	TRGV7	.	TRGJ1	20	-1	-1	22
23	1.96653470933762E-4	TGTGCTGCGTGGGATTTACCCCTGGAGAAACTCTTT	CAAWDLPLEKLF	TRGV10	.	TRGJ1	15	-1	-1	25
23	1.96653470933762E-4	TGTGCTGCGTGGGATTGGGGAGATAAGAAACTCTTT	CAAWDWGDKKLF	TRGV10	.	TRGJ1	15	-1	-1	22
23	1.96653470933762E-4	TGTGCCACCTGGGATGGTTATTATAAGAAACTCTTT	CATWDGYYKKLF	TRGV4	.	TRGJ1	16	-1	-1	17
23	1.96653470933762E-4	TGTGCCACCTGGGACGGGAGATCCGTGAAACTCTTT	CATWDGRSVKLF	TRGV2	.	TRGJ1	17	-1	-1	26
23	1.96653470933762E-4	TGTGCTGCGTGGGATGGAGATAAGAAACTCTTT	CAAWDGDKKLF	TRGV10	.	TRGJ1	14	-1	-1	19
23	1.96653470933762E-4	TGTGCTGTCCGACGTTGGTTCAAGATATTT	CAVRRWFKIF	TRGV10	.	TRGJP1	6	-1	-1	13
23	1.96653470933762E-4	TGTGCTGCGACTTATTATAAGAAACTCTTT	CAATYYKKLF	TRGV10	.	TRGJ1	8	-1	-1	7
23	1.96653470933762E-4	TGTGCCACCCAAGGGCTCTTT	CATQGLF	TRGV4	.	TRGJ1	8	-1	-1	15
23	1.96653470933762E-4	TGTGCCACCTGGGACCTGTTGGGTAGTGATTGGATCAAGACGTTT	CATWDLLGSDWIKTF	TRGV2	.	TRGJP2	14	-1	-1	22
23	1.96653470933762E-4	TGTGCTGCGTGGGGATATACCACTGGTTGGTTCAAGATATTT	CAAWGYTTGWFKIF	TRGV10	.	TRGJP1	19	-1	-1	11
23	1.96653470933762E-4	TGTGCCTTGTGGGAGACCCCGAATTATTATAAGAAACTCTTT	CALWETPNYYKKLF	TRGV9	.	TRGJ1	14	-1	-1	19
23	1.96653470933762E-4	TGTGCCACCTGGGACGGGGCTAGATCTTATAAGAAACTCTTT	CATWDGARSYKKLF	TRGV2	.	TRGJ1	17	-1	-1	26
23	1.96653470933762E-4	TGTGCTGCGTGGGCCCTGAATTATTATAAGAAACTCTTT	CAAWALNYYKKLF	TRGV10	.	TRGJ1	12	-1	-1	17
23	1.96653470933762E-4	TGTGCTGCGTGGGGTCCCAATTATTATAAGAAACTCTTT	CAAWGPNYYKKLF	TRGV10	.	TRGJ1	12	-1	-1	18
23	1.96653470933762E-4	TGTGCTGCGTGGGATTCTGGGGGGTATAAGAAACTCTTT	CAAWDSGGYKKLF	TRGV10	.	TRGJ1	15	-1	-1	24
23	1.96653470933762E-4	TGTGCTGCGTGGGAGGTTTATTATAAGAAACTCTTT	CAAWEVYYKKLF	TRGV10	.	TRGJ1	13	-1	-1	17
23	1.96653470933762E-4	TGTGCCTTGTGGGAGGACTATTATAAGAAACTCTTT	CALWEDYYKKLF	TRGV9	.	TRGJ1	15	-1	-1	18
23	1.96653470933762E-4	TGTGCCACCTGGGACAGGCCGGAGAAACTCTTT	CATWDRPEKLF	TRGV3	.	TRGJ1	19	-1	-1	22
23	1.96653470933762E-4	TGTGCTGCGTGGGATTGGGAAACCACTGGTTGGTTCAAGATATTT	CAAWDWETTGWFKIF	TRGV10	.	TRGJP1	15	-1	-1	21
23	1.96653470933762E-4	TGTGCTGCGTGGGATAGATCTGGCAATAAGAAACTCTTT	CAAWDRSGNKKLF	TRGV10	.	TRGJ1	14	-1	-1	25
23	1.96653470933762E-4	TGTGCCTTGTGGGAGAGGACTTATTATAAGAAACTCTTT	CALWERTYYKKLF	TRGV9	.	TRGJ1	14	-1	-1	17
23	1.96653470933762E-4	TGTGCTGCGTGGGATTATAGTTATAAGAAACTCTTT	CAAWDYSYKKLF	TRGV10	.	TRGJ1	16	-1	-1	20
23	1.96653470933762E-4	TGTGCTGCGCGCACGAAGGATTATAAGAAACTCTTT	CAARTKDYKKLF	TRGV10	.	TRGJ2	8	-1	-1	13
23	1.96653470933762E-4	TGTGCCACCTGGGATGGGCGGCTCTTT	CATWDGRLF	TRGV4	.	TRGJ1	18	-1	-1	21
23	1.96653470933762E-4	TGTGCCACCTGGGAAAAGAAACTCTTT	CATWEKKLF	TRGV5	.	TRGJ1	13	-1	-1	15
23	1.96653470933762E-4	TGTGCCTTGTGGGAGGTGCATATTCCGGATTATTATAAGAAACTCTTT	CALWEVHIPDYYKKLF	TRGV9	.	TRGJ1	19	-1	-1	21
23	1.96653470933762E-4	TGTGCCTTGTGGGAGTTTTTGAATTATTATAAGAAACTCTTT	CALWEFLNYYKKLF	TRGV9	.	TRGJ1	14	-1	-1	17
22	1.8810332002359843E-4	TGTGCTGCGTGGGACCCCGGTCGATCCTGGTATACCACTGGTTGGTTCAAGATATTT	CAAWDPGRSWYTTGWFKIF	TRGV10	.	TRGJP1	13	-1	-1	30
22	1.8810332002359843E-4	TGTGCCTTGTGGGAGCTACCTAAAGGGATGAATTATAAGAAACTCTTT	CALWELPKGMNYKKLF	TRGV9	.	TRGJ1	14	-1	-1	31
22	1.8810332002359843E-4	TGTGCCACCTGGGACGGGCCGGGTACCACTGGTTGGTTCAAGATATTT	CATWDGPGTTGWFKIF	TRGV2	.	TRGJP1	19	-1	-1	23
22	1.8810332002359843E-4	TGTGCCACCTGGGACGGGCTCGGTAGTGATTGGATCAAGACGTTT	CATWDGLGSDWIKTF	TRGV2	.	TRGJP2	21	-1	-1	22
22	1.8810332002359843E-4	TGTGCCTTGTGGGACCGTATTAATTATTATAAGAAACTCTTT	CALWDRINYYKKLF	TRGV9	.	TRGJ1	13	-1	-1	21
22	1.8810332002359843E-4	TGTGCCACCTGGGACGGGCCTCGAGATTATAAGAAACTCTTT	CATWDGPRDYKKLF	TRGV2	.	TRGJ1	19	-1	-1	25
22	1.8810332002359843E-4	TGTGCTGCGTGGGATTTCGGTGATTATAAGAAACTCTTT	CAAWDFGDYKKLF	TRGV10	.	TRGJ1	18	-1	-1	22
22	1.8810332002359843E-4	TGTGCTGCGTGGGATTATCCCTTTTATAAGAAACTCTTT	CAAWDYPFYKKLF	TRGV10	.	TRGJ1	16	-1	-1	23
22	1.8810332002359843E-4	TGTGCCTGCTGGATTAGGCACGTCTATAAGAAACTCTTT	CACWIRHVYKKLF	TRGV11	.	TRGJ2	22	-1	-1	24
22	1.8810332002359843E-4	TGTGCCACCTGGGATATTTATTATAAGAAACTCTTT	CATWDIYYKKLF	TRGV8	.	TRGJ2	15	-1	-1	17
22	1.8810332002359843E-4	TGTGCCACCTGGGACTTTAGGTGGATCAAGACGTTT	CATWDFRWIKTF	TRGV2	.	TRGJP2	14	-1	-1	21
22	1.8810332002359843E-4	TGTGCCTTGTGGGGTTATTATAAGAAACTCTTT	CALWGYYKKLF	TRGV9	.	TRGJ1	12	-1	-1	14
22	1.8810332002359843E-4	TGTGCTGCGTGGGACCTTTACGAACTCTTT	CAAWDLYELF	TRGV10	.	TRGJ1	13	-1	-1	22
22	1.8810332002359843E-4	TGTGCCACCTGGGATAGGGAGAAACTCTTT	CATWDREKLF	TRGV8	.	TRGJ1	17	-1	-1	19
22	1.8810332002359843E-4	TGTGCTGCGTGGGATCAAAACAATACTGGTTGGTTCAAGATATTT	CAAWDQNNTGWFKIF	TRGV10	.	TRGJP1	14	-1	-1	24
22	1.8810332002359843E-4	TGTGCTGCGTGGGATTACCGTACTGGTTGGTTCAAGATATTT	CAAWDYRTGWFKIF	TRGV10	.	TRGJP1	21	-1	-1	8
22	1.8810332002359843E-4	TGTGCCACCTGGGATTTTTCATTTTATTATAAGAAACTCTTT	CATWDFSFYYKKLF	TRGV5	.	TRGJ1	13	-1	-1	23
22	1.8810332002359843E-4	TGTGCCACCTGGGATAGTCGGCATTATTATAAGAAACTCTTT	CATWDSRHYYKKLF	TRGV8	.	TRGJ1	16	-1	-1	22
22	1.8810332002359843E-4	TGTGCCACCTGGGATAGGCTAGTAAAGGTCAAGAAACTCTTT	CATWDRLVKVKKLF	TRGV8	.	TRGJ1	18	-1	-1	30
22	1.8810332002359843E-4	TGTGCTGCGTGGGAGTCCACTGGTTGGTTCAAGATATTT	CAAWESTGWFKIF	TRGV10	.	TRGJP1	13	-1	-1	16
22	1.8810332002359843E-4	TGTGCTGCGTGGGAATTGTACGGTTGGTTCAAGATATTT	CAAWELYGWFKIF	TRGV10	.	TRGJP1	13	-1	-1	21
22	1.8810332002359843E-4	TGTGCCACCTGGGACAGGCCGGTTTATAAGAAACTCTTT	CATWDRPVYKKLF	TRGV7	.	TRGJ1	22	-1	-1	23
22	1.8810332002359843E-4	TGTGCTGCGTGGGGGTATTATTATAAGAAACTCTTT	CAAWGYYYKKLF	TRGV10	.	TRGJ1	12	-1	-1	16
22	1.8810332002359843E-4	TGTGCCTTGTGGGACCCCTATTATAAGAAACTCTTT	CALWDPYYKKLF	TRGV9	.	TRGJ1	13	-1	-1	18
22	1.8810332002359843E-4	TGTGCCACCTGGGACGGGCTTTGGATCAAGACGTTT	CATWDGLWIKTF	TRGV2	.	TRGJP2	18	-1	-1	20
22	1.8810332002359843E-4	TGTGCCACCTGGGACAACGATAAGAAGAAACTCTTT	CATWDNDKKKLF	TRGV2	.	TRGJ2	14	-1	-1	24
22	1.8810332002359843E-4	TGTGCCTTGTGCAGGGGTTATAAGAAACTCTTT	CALCRGYKKLF	TRGV9	.	TRGJ1	10	-1	-1	17
22	1.8810332002359843E-4	TGTGCCTTGTGGGAGGTTTATAAGAAACTCTTT	CALWEVYKKLF	TRGV9	.	TRGJ1	16	-1	-1	17
22	1.8810332002359843E-4	TGTGCCACCTGGGTCACAGAGGCGAAACTCTTT	CATWVTEAKLF	TRGV4	.	TRGJ1	12	-1	-1	23
22	1.8810332002359843E-4	TGTGCCACCTGGGACAGGCCAGGGAAACTCTTT	CATWDRPGKLF	TRGV3	.	TRGJ1	19	-1	-1	23
22	1.8810332002359843E-4	TGTGCTGCGTGGGGAGATAAGAAACTCTTT	CAAWGDKKLF	TRGV10	.	TRGJ1	12	-1	-1	16
22	1.8810332002359843E-4	TGTGCCACCTGGGATGTCAGGAAACTCTTT	CATWDVRKLF	TRGV4	.	TRGJ1	15	-1	-1	20
22	1.8810332002359843E-4	TGTGCCTTGTGGGAGGTGCATGGGTGGTTCAAGATATTT	CALWEVHGWFKIF	TRGV9	.	TRGJP1	19	-1	-1	20
22	1.8810332002359843E-4	TGTGCCACCTGGGACGGGCCCCTTTATAAGAAACTCTTT	CATWDGPLYKKLF	TRGV2	.	TRGJ1	20	-1	-1	23
22	1.8810332002359843E-4	TGTGCCACCTGGGGCCGCTATTATAAGAAACTCTTT	CATWGRYYKKLF	TRGV8	.	TRGJ1	12	-1	-1	18
22	1.8810332002359843E-4	TGTGCCACCTGGGATGGGTATTATAAGAAACTCTTT	CATWDGYYKKLF	TRGV4	.	TRGJ1	17	-1	-1	18
22	1.8810332002359843E-4	TGTGCTGCGTGGGGCAACCTTAAGAAACTCTTT	CAAWGNLKKLF	TRGV10	.	TRGJ1	12	-1	-1	20
22	1.8810332002359843E-4	TGTGCCACCTGGGACGAGAAACTCTTT	CATWDEKLF	TRGV3	.	TRGJ1	14	-1	-1	16
21	1.7955316911343486E-4	TGTGCTGCGTGGGATTATCCCTCATGCCCTACGTTTTATTATAAGAAACTCTTT	CAAWDYPSCPTFYYKKLF	TRGV10	.	TRGJ1	16	-1	-1	35
21	1.7955316911343486E-4	TGTGCTGCGTGGGATTATACGTGGGGGGGTACCACTGGTTGGTTCAAGATATTT	CAAWDYTWGGTTGWFKIF	TRGV10	.	TRGJP1	16	-1	-1	29
21	1.7955316911343486E-4	TGTGCTGCGTGGGATTGCCTGGGCAGCTCGACAACTAAGAAACTCTTT	CAAWDCLGSSTTKKLF	TRGV10	.	TRGJ1	15	-1	-1	35
21	1.7955316911343486E-4	TGTGCTGCGTGGGATGAAGGCGATACCACTGGTTGGTTCAAGATATTT	CAAWDEGDTTGWFKIF	TRGV10	.	TRGJP1	14	-1	-1	22
21	1.7955316911343486E-4	TGTGCCACCTGGGACAGGTTTGACCGTAGTGATTGGATCAAGACGTTT	CATWDRFDRSDWIKTF	TRGV3	.	TRGJP2	17	-1	-1	25
21	1.7955316911343486E-4	TGTGCCACCTGGGACAGGCCGGTGGGTTGCTATAAGAAACTCTTT	CATWDRPVGCYKKLF	TRGV3	.	TRGJ1	22	-1	-1	30
21	1.7955316911343486E-4	TGTGCTGCGTGGGATTATCCAAATTATTATAAGAAACTCTTT	CAAWDYPNYYKKLF	TRGV10	.	TRGJ1	16	-1	-1	21
21	1.7955316911343486E-4	TGTGCTGCGTGGCCCCAGAATTATTATAAGAAACTCTTT	CAAWPQNYYKKLF	TRGV10	.	TRGJ1	11	-1	-1	17
21	1.7955316911343486E-4	TGTGCTGCGTGGGATGACCCTTATTATAAGAAACTCTTT	CAAWDDPYYKKLF	TRGV10	.	TRGJ1	17	-1	-1	20
21	1.7955316911343486E-4	TGTGCCACCTGGGACGTCCATTATAAGAAACTCTTT	CATWDVHYKKLF	TRGV2	.	TRGJ1	15	-1	-1	19
21	1.7955316911343486E-4	TGTGCTGCCCGGAATTATTATAAGAAACTCTTT	CAARNYYKKLF	TRGV10	.	TRGJ1	16	-1	-1	11
21	1.7955316911343486E-4	TGTGCCTTGTGGAGGGACCAAGGGAAACTCTTT	CALWRDQGKLF	TRGV9	.	TRGJ1	14	-1	-1	23
21	1.7955316911343486E-4	TGTGCTGCGATTAATAAGAAACTCTTT	CAAINKKLF	TRGV10	.	TRGJ1	8	-1	-1	9
21	1.7955316911343486E-4	TGTGCTGTTAGAAAGAAACTCTTT	CAVRKKLF	TRGV10	.	TRGJ1	6	-1	-1	12
21	1.7955316911343486E-4	TGTGCTGCGTGGGATTATATCCTGGGCACTGGTTGGTTCAAGATATTT	CAAWDYILGTGWFKIF	TRGV10	.	TRGJP1	16	-1	-1	26
21	1.7955316911343486E-4	TGTGCTGCGTGGGATTCCCCTTTATCTTATTATAAGAAACTCTTT	CAAWDSPLSYYKKLF	TRGV10	.	TRGJ1	15	-1	-1	26
21	1.7955316911343486E-4	TGTGCTGCGTGGGATTCCTCGGGACGGTATAAGAAACTCTTT	CAAWDSSGRYKKLF	TRGV10	.	TRGJ1	15	-1	-1	27
21	1.7955316911343486E-4	TGTGCCTTGTGGGAGGTGCAGCGATATTATAAGAAACTCTTT	CALWEVQRYYKKLF	TRGV9	.	TRGJ1	19	-1	-1	24
21	1.7955316911343486E-4	TGTGCCACCTGGGACGGGCTTGTCTATTATAAGAAACTCTTT	CATWDGLVYYKKLF	TRGV2	.	TRGJ2	18	-1	-1	24
21	1.7955316911343486E-4	TGTGCTGCGTGGGATACGGATTATTATAAGAAACTCTTT	CAAWDTDYYKKLF	TRGV10	.	TRGJ1	17	-1	-1	13
21	1.7955316911343486E-4	TGTGCCACCTGGGACGGGCAGGGGGATAAGAAACTCTTT	CATWDGQGDKKLF	TRGV2	.	TRGJ1	18	-1	-1	25
21	1.7955316911343486E-4	TGTGCTGCGTGGGAGCCTTATTATAAGAAACTCTTT	CAAWEPYYKKLF	TRGV10	.	TRGJ1	13	-1	-1	17
21	1.7955316911343486E-4	TGTGCTGCGTGGATCATTTATTATAAGAAACTCTTT	CAAWIIYYKKLF	TRGV10	.	TRGJ1	11	-1	-1	17
21	1.7955316911343486E-4	TGTGCCACCTGGGAGTACTCGATCAAGAAACTCTTT	CATWEYSIKKLF	TRGV8	.	TRGJ1	13	-1	-1	24
21	1.7955316911343486E-4	TGTGCTGCGTGGGATGAATTTGGGAAACTCTTT	CAAWDEFGKLF	TRGV10	.	TRGJ1	14	-1	-1	23
21	1.7955316911343486E-4	TGTGCCACCTGGTTGTGGCGGATCAAGACGTTT	CATWLWRIKTF	TRGV2	.	TRGJP2	11	-1	-1	19
21	1.7955316911343486E-4	TGTGCTGCGTGTTATTATAAGAAACTCTTT	CAACYYKKLF	TRGV10	.	TRGJ1	16	-1	-1	11
21	1.7955316911343486E-4	TGTGCCACCTGGGATGAACTCTTT	CATWDELF	TRGV8	.	TRGJ1	14	-1	-1	16
21	1.7955316911343486E-4	TGTGCCACCTCGAAACTCTTT	CATSKLF	TRGV8	.	TRGJ1	9	-1	-1	11
20	1.7100301820327128E-4	TGTGCTGCGTGGGCTCCCACTGGTTGGTTCAAGATATTT	CAAWAPTGWFKIF	TRGV10	.	TRGJP1	12	-1	-1	16
20	1.7100301820327128E-4	TGTGCCTTGTGGGAGGGAAATTATTATAAGAAACTCTTT	CALWEGNYYKKLF	TRGV9	.	TRGJ2	15	-1	-1	18
20	1.7100301820327128E-4	TGTGCCACCTGGGACAGGAGGGGCGCGGGGAAACTCTTT	CATWDRRGAGKLF	TRGV3	.	TRGJ1	17	-1	-1	29
20	1.7100301820327128E-4	TGTGCTGCGTGGGATTTTGATTATAAGAAACTCTTT	CAAWDFDYKKLF	TRGV10	.	TRGJ1	15	-1	-1	19
20	1.7100301820327128E-4	TGTGCTGCGTGGGATCGGTATTATAAGAAACTCTTT	CAAWDRYYKKLF	TRGV10	.	TRGJ1	14	-1	-1	18
20	1.7100301820327128E-4	TGTGCTGCGTGGGAGTTTTATTATAAGAAACTCTTT	CAAWEFYYKKLF	TRGV10	.	TRGJ1	13	-1	-1	17
20	1.7100301820327128E-4	TGTGCCACCTGGGATAATTATTATAAGAAACTCTTT	CATWDNYYKKLF	TRGV4	.	TRGJ1	14	-1	-1	15
20	1.7100301820327128E-4	TGTGCCACCTGGGACTCCCATCATAAGAAACTCTTT	CATWDSHHKKLF	TRGV4	.	TRGJ1	13	-1	-1	19
20	1.7100301820327128E-4	TGTGCCACCTGGGACGGGCTTTATAAGAAACTCTTT	CATWDGLYKKLF	TRGV2	.	TRGJ1	18	-1	-1	20
20	1.7100301820327128E-4	TGTGCTGCGTGTAATTATTATAAGAAACTCTTT	CAACNYYKKLF	TRGV10	.	TRGJ1	16	-1	-1	12
20	1.7100301820327128E-4	TGTGCCACCTGGGATTATGAGAAACTCTTT	CATWDYEKLF	TRGV8	.	TRGJ1	14	-1	-1	13
20	1.7100301820327128E-4	TGGACTACCACTGGTTGGTTCAAGATATTT	WTTTGWFKIF	TRGV2	.	TRGJP1	1	-1	-1	5
20	1.7100301820327128E-4	TGTGCCACGTATAAGAAACTCTTT	CATYKKLF	TRGV3	.	TRGJ1	7	-1	-1	9
19	1.6245286729310772E-4	TGTGCTGCGTGGGATTACGGGGGTGGGACGAATACCACTGGTTGGTTCAAGATATTT	CAAWDYGGGTNTTGWFKIF	TRGV10	.	TRGJP1	18	-1	-1	31
19	1.6245286729310772E-4	TGTGCTGCGTGGGGAACCCGCCCTAACCCGGGCGGTTATTATAAGAAACTCTTT	CAAWGTRPNPGGYYKKLF	TRGV10	.	TRGJ2	12	-1	-1	35
19	1.6245286729310772E-4	TGTGCTGCGTGGGGTGGGGGGAATTCGAATTATTATAAGAAACTCTTT	CAAWGGGNSNYYKKLF	TRGV10	.	TRGJ1	12	-1	-1	21
19	1.6245286729310772E-4	TGTGCTGCGTGGGATTTAGGGCCCTCGAATTATTATAAGAAACTCTTT	CAAWDLGPSNYYKKLF	TRGV10	.	TRGJ1	15	-1	-1	24
19	1.6245286729310772E-4	TGTGCTGCGTGGGATTATACTGGCCTTTGCGGGAAGAAACTCTTT	CAAWDYTGLCGKKLF	TRGV10	.	TRGJ1	16	-1	-1	33
19	1.6245286729310772E-4	TGTGCCTTGTGGGAGCCTGATGGTGGATCTTATAAGAAACTCTTT	CALWEPDGGSYKKLF	TRGV9	.	TRGJ1	14	-1	-1	29
19	1.6245286729310772E-4	TGTGCCACCTGGGACGGATACCTCGGCTCCCGGATCAAGACGTTT	CATWDGYLGSRIKTF	TRGV2	.	TRGJP2	16	-1	-1	31
19	1.6245286729310772E-4	TGTGCTGCGTGGGACCACTCCGATTGTTATAAGAAACTCTTT	CAAWDHSDCYKKLF	TRGV10	.	TRGJ1	13	-1	-1	22
19	1.6245286729310772E-4	TGTGCCTTGTGGTGCCGTACGAATTATTATAAGAAACTCTTT	CALWCRTNYYKKLF	TRGV9	.	TRGJ1	11	-1	-1	19
19	1.6245286729310772E-4	TGTGCCTTGTGGGAGGCCCTGAATTATTATAAGAAACTCTTT	CALWEALNYYKKLF	TRGV9	.	TRGJ1	15	-1	-1	20
19	1.6245286729310772E-4	TGTGCCACCTGGGACAGGCCTCCCGGTTATAAGAAACTCTTT	CATWDRPPGYKKLF	TRGV5	.	TRGJ2	20	-1	-1	26
19	1.6245286729310772E-4	TGTGCTGCGTGGGCTCCGAATTATTATAAGAAACTCTTT	CAAWAPNYYKKLF	TRGV10	.	TRGJ1	12	-1	-1	16
19	1.6245286729310772E-4	TGTGCTGCGTGGGGCGTTAATTATTATAAGAAACTCTTT	CAAWGVNYYKKLF	TRGV10	.	TRGJ1	12	-1	-1	18
19	1.6245286729310772E-4	TGTGCTGCGTGGGATTATAGAGATTATAAGAAACTCTTT	CAAWDYRDYKKLF	TRGV10	.	TRGJ1	16	-1	-1	22
19	1.6245286729310772E-4	TGTGCTGCGTGGGATCAGGCTTATTATAAGAAACTCTTT	CAAWDQAYYKKLF	TRGV10	.	TRGJ1	14	-1	-1	20
19	1.6245286729310772E-4	TGTGCTGCGTGGAACAGACCTTATTATAAGAAACTCTTT	CAAWNRPYYKKLF	TRGV10	.	TRGJ1	11	-1	-1	20
19	1.6245286729310772E-4	TGTGCCTTGTGGGAGGTGCTGGATTATAAGAAACTCTTT	CALWEVLDYKKLF	TRGV9	.	TRGJ1	18	-1	-1	22
19	1.6245286729310772E-4	TGTGCCTTGTGGGAGGTAAGGTATTATAAGAAACTCTTT	CALWEVRYYKKLF	TRGV9	.	TRGJ1	16	-1	-1	21
19	1.6245286729310772E-4	TGTGCCACCTGGGACGGTAATTATTATAAGAAACTCTTT	CATWDGNYYKKLF	TRGV2	.	TRGJ1	16	-1	-1	18
19	1.6245286729310772E-4	TGTGCCACCTGGGACGGGTGGTATTATAAGAAACTCTTT	CATWDGWYYKKLF	TRGV3	.	TRGJ1	17	-1	-1	21
19	1.6245286729310772E-4	TGTGCCACCTGGGACGGGTGGGCTTGGGAGAAACTCTTT	CATWDGWAWEKLF	TRGV2	.	TRGJ1	17	-1	-1	28
19	1.6245286729310772E-4	TGTGCCACCTGGGACGGGCTCGATTATAAGAAACTCTTT	CATWDGLDYKKLF	TRGV2	.	TRGJ1	21	-1	-1	22
19	1.6245286729310772E-4	TGTGCTGCGTGGGATTACAATTATAAGAAACTCTTT	CAAWDYNYKKLF	TRGV10	.	TRGJ1	17	-1	-1	19
19	1.6245286729310772E-4	TGTGCTGCGTGGGAAAATTATTATAAGAAACTCTTT	CAAWENYYKKLF	TRGV10	.	TRGJ1	13	-1	-1	15
19	1.6245286729310772E-4	TGTGCCTTGCGACCCCATTATTATAAGAAACTCTTT	CALRPHYYKKLF	TRGV9	.	TRGJ1	8	-1	-1	16
19	1.6245286729310772E-4	TGTGCCACCTGGTCACCCCCCCCTAAGAAACTCTTT	CATWSPPPKKLF	TRGV5	.	TRGJ1	11	-1	-1	23
19	1.6245286729310772E-4	TGTGCCACCTGGGTTAGTGATTGGATCAAGACGTTT	CATWVSDWIKTF	TRGV4	.	TRGJP2	12	-1	-1	14
19	1.6245286729310772E-4	TGTGCCACCTGGGGGAATTATTATAAGAAACTCTTT	CATWGNYYKKLF	TRGV8	.	TRGJ1	12	-1	-1	14
19	1.6245286729310772E-4	TGTGCCACCTGGGACGGGCGCTATAAGAAACTCTTT	CATWDGRYKKLF	TRGV2	.	TRGJ1	18	-1	-1	21
19	1.6245286729310772E-4	TGTGCCACCTGGGAGCCCCAGGGGGGGAAACTCTTT	CATWEPQGGKLF	TRGV2	.	TRGJ1	13	-1	-1	26
19	1.6245286729310772E-4	TGTGCTGCGTGGGATATTGGGAAGAAACTCTTT	CAAWDIGKKLF	TRGV10	.	TRGJ1	14	-1	-1	21
19	1.6245286729310772E-4	TGTGCCACCTGGGATGGGTATAAGAAACTCTTT	CATWDGYKKLF	TRGV4	.	TRGJ1	17	-1	-1	18
19	1.6245286729310772E-4	TGTGCCACCTGGGACGGTGGGAAACTCTTT	CATWDGGKLF	TRGV2	.	TRGJ1	16	-1	-1	20
19	1.6245286729310772E-4	TGTGCCACCTGGGACAGAGAACTCTTT	CATWDRELF	TRGV2	.	TRGJ1	14	-1	-1	15
19	1.6245286729310772E-4	TGTGCCACTAAGAAACTCTTT	CATKKLF	TRGV4	.	TRGJ1	7	-1	-1	8
19	1.6245286729310772E-4	TGTGCCACCCGACTCTTT	CATRLF	TRGV2	.	TRGJ1	8	-1	-1	11
18	1.5390271638294415E-4	TGTGCCTTGTGGGAGGTCCCACCTAAGGGGATTTTTTGGTCAAGAAATTATTATAAGAAACTCTTT	CALWEVPPKGIFWSRNYYKKLF	TRGV9	.	TRGJ1	23	-1	-1	45
18	1.5390271638294415E-4	TGTGCCTTGTGGGAGGTGCAAGGATGGATCGCCCTTAATTATTATAAGAAACTCTTT	CALWEVQGWIALNYYKKLF	TRGV9	.	TRGJ1	19	-1	-1	36
18	1.5390271638294415E-4	TGTGCCTTGTGGGAGGTGAGATCCTTCCCGAATAATTATTATAAGAAACTCTTT	CALWEVRSFPNNYYKKLF	TRGV9	.	TRGJ1	17	-1	-1	33
18	1.5390271638294415E-4	TGTGCCTTGTGGGAGGTGTTAATCGTATTTAATTATTATAAGAAACTCTTT	CALWEVLIVFNYYKKLF	TRGV9	.	TRGJ1	17	-1	-1	30
18	1.5390271638294415E-4	TGTGCTGCGTGGGGTCTAAGAAACAGAAATTATTATAAGAAACTCTTT	CAAWGLRNRNYYKKLF	TRGV10	.	TRGJ1	12	-1	-1	27
18	1.5390271638294415E-4	TGTGCCTTGTGGGAGGCCCTCCCAGGGAATTATTATAAGAAACTCTTT	CALWEALPGNYYKKLF	TRGV9	.	TRGJ1	23	-1	-1	26
18	1.5390271638294415E-4	TGTGCTGCGTGGGATTATAAGGGCCGTTATTATAAGAAACTCTTT	CAAWDYKGRYYKKLF	TRGV10	.	TRGJ1	16	-1	-1	26
18	1.5390271638294415E-4	TGTGCTGCGTGGGATGGTTCTATCACTGGTTGGTTCAAGATATTT	CAAWDGSITGWFKIF	TRGV10	.	TRGJP1	14	-1	-1	14
18	1.5390271638294415E-4	TGTGCTGCGTGGGATACGAATACCACTGGTTGGTTCAAGATATTT	CAAWDTNTTGWFKIF	TRGV10	.	TRGJP1	25	-1	-1	19
18	1.5390271638294415E-4	TGTGCCTTGTGGGAGGTGCCTGAGAATTATTATAAGAAACTCTTT	CALWEVPENYYKKLF	TRGV9	.	TRGJ1	18	-1	-1	23
18	1.5390271638294415E-4	TGTGCCACCTGGGACGGGCCTTGTAGTGATTGGATCAAGACGTTT	CATWDGPCSDWIKTF	TRGV2	.	TRGJP2	19	-1	-1	22
18	1.5390271638294415E-4	TGTGCCACCTGGGACAGAGAGGCCACTGGTTGGTTCAAGATATTT	CATWDREATGWFKIF	TRGV7	.	TRGJP1	16	-1	-1	22
18	1.5390271638294415E-4	TGTGCTGCGTGGGATTATATAGCTGGTTGGTTCAAGATATTT	CAAWDYIAGWFKIF	TRGV10	.	TRGJP1	16	-1	-1	22
18	1.5390271638294415E-4	TGTGCCTTGTGGGGGGGGGGGACTTATTATAAGAAACTCTTT	CALWGGGTYYKKLF	TRGV9	.	TRGJ2	15	-1	-1	20
18	1.5390271638294415E-4	TGTGCCTTGTGGGAGGCCCGCCCACCAAATAAGAAACTCTTT	CALWEARPPNKKLF	TRGV9	.	TRGJ1	15	-1	-1	28
18	1.5390271638294415E-4	TGTGCCACTGGTCAGGAGGAGGGTGATTGGATCAAGACGTTT	CATGQEEGDWIKTF	TRGV2	.	TRGJP2	10	-1	-1	22
18	1.5390271638294415E-4	TGTGCCACCTGGGACATTTCGAATTATTATAAGAAACTCTTT	CATWDISNYYKKLF	TRGV3	.	TRGJ1	15	-1	-1	17
18	1.5390271638294415E-4	TGTGCCACCTGGGACAGGCTGGGTTATTATAAGAAACTCTTT	CATWDRLGYYKKLF	TRGV3	.	TRGJ1	18	-1	-1	23
18	1.5390271638294415E-4	TGTGCTGCGTCCACAACTGATTATTATAAGAAACTCTTT	CAASTTDYYKKLF	TRGV10	.	TRGJ1	9	-1	-1	19
18	1.5390271638294415E-4	TGTGCTGCGTGGGTGTCGAATTATTATAAGAAACTCTTT	CAAWVSNYYKKLF	TRGV10	.	TRGJ1	12	-1	-1	15
18	1.5390271638294415E-4	TGTGCTGCGTGGGATTCGGTTTATTATAAGAAACTCTTT	CAAWDSVYYKKLF	TRGV10	.	TRGJ1	15	-1	-1	13
18	1.5390271638294415E-4	TGTGCTGCGTGGGATTCAGGGGCTGATAAGAAACTCTTT	CAAWDSGADKKLF	TRGV10	.	TRGJ1	15	-1	-1	25
18	1.5390271638294415E-4	TGTGCTGCGTGGGATTGCCGTTATTATAAGAAACTCTTT	CAAWDCRYYKKLF	TRGV10	.	TRGJ1	15	-1	-1	20
18	1.5390271638294415E-4	TGTGCTGCGTGGGATGAACCTTATTATAAGAAACTCTTT	CAAWDEPYYKKLF	TRGV10	.	TRGJ1	14	-1	-1	20
18	1.5390271638294415E-4	TGTGCTGCGTGGGATACGAATTATTATAAGAAACTCTTT	CAAWDTNYYKKLF	TRGV10	.	TRGJ2	20	-1	-1	13
18	1.5390271638294415E-4	TGTGCCTTGTGGGAGGTGTCCCATTATAAGAAACTCTTT	CALWEVSHYKKLF	TRGV9	.	TRGJ1	17	-1	-1	22
18	1.5390271638294415E-4	TGTGCCACCTGGGACGGGGGTGATTGGATCAAGACGTTT	CATWDGGDWIKTF	TRGV2	.	TRGJP2	17	-1	-1	19
18	1.5390271638294415E-4	TGTGCCACCTGGGACGGGGATTATTATAAGAAACTCTTT	CATWDGDYYKKLF	TRGV2	.	TRGJ1	17	-1	-1	19
18	1.5390271638294415E-4	TGTGCCACCTGGGACAGGTACGATTATAAGAAACTCTTT	CATWDRYDYKKLF	TRGV5	.	TRGJ1	17	-1	-1	22
18	1.5390271638294415E-4	TGTGCTGCGTGGGGCAATTATTATAAGAAACTCTTT	CAAWGNYYKKLF	TRGV10	.	TRGJ1	12	-1	-1	15
18	1.5390271638294415E-4	TGTGCTGCGTGGGATTCCGACTATAAGAAACTCTTT	CAAWDSDYKKLF	TRGV10	.	TRGJ1	18	-1	-1	21
18	1.5390271638294415E-4	TGTGCTGCGTGGGATTGCGGTTATAAGAAACTCTTT	CAAWDCGYKKLF	TRGV10	.	TRGJ1	18	-1	-1	20
18	1.5390271638294415E-4	TGTGCTGCGTGGGAGCCCTATTATAAGAAACTCTTT	CAAWEPYYKKLF	TRGV10	.	TRGJ1	13	-1	-1	18
18	1.5390271638294415E-4	TGTGCCTTGTGGGAGGTGCACTATAAGAAACTCTTT	CALWEVHYKKLF	TRGV9	.	TRGJ1	20	-1	-1	21
18	1.5390271638294415E-4	TGTGCCTTGTGGAGGAATTATTATAAGAAACTCTTT	CALWRNYYKKLF	TRGV9	.	TRGJ2	14	-1	-1	14
18	1.5390271638294415E-4	TGTGCCACCTGGGATAGTGATTGGATCAAGACGTTT	CATWDSDWIKTF	TRGV8	.	TRGJP2	16	-1	-1	14
18	1.5390271638294415E-4	TGTGCCACCTGGGACCTCTTCTATAAGAAACTCTTT	CATWDLFYKKLF	TRGV3	.	TRGJ1	14	-1	-1	21
18	1.5390271638294415E-4	TGTGCTGCGTGGCGATATTATAAGAAACTCTTT	CAAWRYYKKLF	TRGV10	.	TRGJ1	15	-1	-1	15
18	1.5390271638294415E-4	TGTGCTGCGTGGGATTTAGGGAAGAAACTCTTT	CAAWDLGKKLF	TRGV10	.	TRGJ1	15	-1	-1	21
18	1.5390271638294415E-4	TGTGCTGCGTGGAATGGTTATAAGAAACTCTTT	CAAWNGYKKLF	TRGV10	.	TRGJ1	14	-1	-1	11
18	1.5390271638294415E-4	TGTGCCTTGTGGGTAAATTATAAGAAACTCTTT	CALWVNYKKLF	TRGV9	.	TRGJ1	12	-1	-1	16
18	1.5390271638294415E-4	TGTGCCACCTGTGGTAATTATAAGAAACTCTTT	CATCGNYKKLF	TRGV3	.	TRGJ1	10	-1	-1	16
18	1.5390271638294415E-4	TGTGCCACCTGGGATGAAAAGGAGAAACTCTTT	CATWDEKEKLF	TRGV4	.	TRGJ1	15	-1	-1	22
18	1.5390271638294415E-4	TGTGCCACCTGGGATACGGGGAAGAAACTCTTT	CATWDTGKKLF	TRGV8	.	TRGJ1	15	-1	-1	21
18	1.5390271638294415E-4	TGTGCCACCTGGGACGGGCTGAGGAAACTCTTT	CATWDGLRKLF	TRGV2	.	TRGJ1	18	-1	-1	23
18	1.5390271638294415E-4	TGTGCCACCTGGCTTAAGAAACTCTTT	CATWLKKLF	TRGV8	.	TRGJ1	11	-1	-1	14
18	1.5390271638294415E-4	TGTGCCACCTGGCCTAAGAAACTCTTT	CATWPKKLF	TRGV7	.	TRGJ1	11	-1	-1	14
18	1.5390271638294415E-4	TGTGCCACCTGGGATGGAACGCTCTTT	CATWDGTLF	TRGV4	.	TRGJ1	16	-1	-1	21
18	1.5390271638294415E-4	TGTGCCACCTGGGACAGTAAACTCTTT	CATWDSKLF	TRGV3	.	TRGJ1	16	-1	-1	18
18	1.5390271638294415E-4	TGTGCCACCTGGGGATCGCTCTTT	CATWGSLF	TRGV3	.	TRGJ1	12	-1	-1	18
17	1.453525654727806E-4	TGTGCCTTGTGGGAGGCCCAACAAGAGATGGGCAAAAAAATCAAGGTATTT	CALWEAQQEMGKKIKVF	TRGV9	.	TRGJP	15	-1	-1	21
17	1.453525654727806E-4	TGTGCCACCTGGGACGGGCGAATTGGCGCCCGGGGACGTAGGAAACTCTTT	CATWDGRIGARGRRKLF	TRGV2	.	TRGJ1	18	-1	-1	38
17	1.453525654727806E-4	TGTGCTGCGTGGGATTGTGGTTGTACCACTGGTTGGTTCAAGATATTT	CAAWDCGCTTGWFKIF	TRGV10	.	TRGJP1	15	-1	-1	16
17	1.453525654727806E-4	TGTGCTGCGTGGGATTACCGGGAGGCCACTGGTTGGTTCAAGATATTT	CAAWDYREATGWFKIF	TRGV10	.	TRGJP1	17	-1	-1	25
17	1.453525654727806E-4	TGTGCTGCGTGGGACCCCCCGACCTCCAATTATTATAAGAAACTCTTT	CAAWDPPTSNYYKKLF	TRGV10	.	TRGJ1	13	-1	-1	24
17	1.453525654727806E-4	TGTGCTGCGTGGGCAGAGGTCCGTCTTTATTATAAGAAACTCTTT	CAAWAEVRLYYKKLF	TRGV10	.	TRGJ1	12	-1	-1	26
17	1.453525654727806E-4	TGTGCTGCGTGGGATTTGGCGGGGGTTGGTTATAAGAAACTCTTT	CAAWDLAGVGYKKLF	TRGV10	.	TRGJ1	15	-1	-1	29
17	1.453525654727806E-4	TGTGCTGCGTGGGATTACCACCCCTCCTATTATAAGAAACTCTTT	CAAWDYHPSYYKKLF	TRGV10	.	TRGJ1	17	-1	-1	27
17	1.453525654727806E-4	TGTGCTGCGTGGGATCCACCCCCTCTTTATTATAAGAAACTCTTT	CAAWDPPPLYYKKLF	TRGV10	.	TRGJ1	14	-1	-1	26
17	1.453525654727806E-4	TGTGCTGCGTGGGATCGTAAGGGGACTTATTATAAGAAACTCTTT	CAAWDRKGTYYKKLF	TRGV10	.	TRGJ1	19	-1	-1	23
17	1.453525654727806E-4	TGTGCTGCGTGGGACCCTTATAGTAGTGATTGGATCAAGACGTTT	CAAWDPYSSDWIKTF	TRGV10	.	TRGJP2	13	-1	-1	18
17	1.453525654727806E-4	TGTGCCACCTGGGATGGGCTGGGCACTGGTTGGTTCAAGATATTT	CATWDGLGTGWFKIF	TRGV4	.	TRGJP1	18	-1	-1	23
17	1.453525654727806E-4	TGTGCCACCTGGGATGGGCCTCCTTTCGATTATAAGAAACTCTTT	CATWDGPPFDYKKLF	TRGV4	.	TRGJ1	19	-1	-1	28
17	1.453525654727806E-4	TGTGCCACCTGGGACGCTCGCCGTAGTGATTGGATCAAGACGTTT	CATWDARRSDWIKTF	TRGV2	.	TRGJP2	15	-1	-1	22
17	1.453525654727806E-4	TGTGCCACCTGGGACGGGCGAGGAAGTGATTGGATCAAGACGTTT	CATWDGRGSDWIKTF	TRGV2	.	TRGJP2	18	-1	-1	24
17	1.453525654727806E-4	TGTGCCACCTGGGACAGGCCATCGTTTTATTATAAGAAACTCTTT	CATWDRPSFYYKKLF	TRGV7	.	TRGJ1	19	-1	-1	26
17	1.453525654727806E-4	TGTGCTGCGTGGCCCCATACCACTGGTTGGTTCAAGATATTT	CAAWPHTTGWFKIF	TRGV10	.	TRGJP1	11	-1	-1	16
17	1.453525654727806E-4	TGTGCTGCGTGGGACCGGGGTTTTTATTATAAGAAACTCTTT	CAAWDRGFYYKKLF	TRGV10	.	TRGJ1	13	-1	-1	23
17	1.453525654727806E-4	TGTGCCACCTGGGACGGCCCGAATTATTATAAGAAACTCTTT	CATWDGPNYYKKLF	TRGV2	.	TRGJ1	20	-1	-1	19
17	1.453525654727806E-4	TGTGCTGCGTGTTATACCACTGGTTGGTTCAAGATATTT	CAACYTTGWFKIF	TRGV10	.	TRGJP1	10	-1	-1	12
17	1.453525654727806E-4	TGTGCTGCGTGGGATCCCAGTTATTATAAGAAACTCTTT	CAAWDPSYYKKLF	TRGV10	.	TRGJ1	14	-1	-1	20
17	1.453525654727806E-4	TGTGCTGCGTGGGATGGCCGTTATTATAAGAAACTCTTT	CAAWDGRYYKKLF	TRGV10	.	TRGJ1	14	-1	-1	20
17	1.453525654727806E-4	TGTGCTGCGTGGGACAACCGTTATTATAAGAAACTCTTT	CAAWDNRYYKKLF	TRGV10	.	TRGJ1	13	-1	-1	20
17	1.453525654727806E-4	TGTGCCACCTGGGGCCCGACCCCCTATAAGAAACTCTTT	CATWGPTPYKKLF	TRGV2	.	TRGJ1	12	-1	-1	24
17	1.453525654727806E-4	TGTGCCACCTGGGATAGCAGTGATTGGATCAAGACGTTT	CATWDSSDWIKTF	TRGV8	.	TRGJP2	16	-1	-1	13
17	1.453525654727806E-4	TGTGCCACCTGGGACACCAATTATTATAAGAAACTCTTT	CATWDTNYYKKLF	TRGV7	.	TRGJ1	15	-1	-1	18
17	1.453525654727806E-4	TGTGCCACCTGGGACAGGCAAGATTATAAGAAACTCTTT	CATWDRQDYKKLF	TRGV7	.	TRGJ1	18	-1	-1	22
17	1.453525654727806E-4	TGTGCTGCGTGGGTGAATTATTATAAGAAACTCTTT	CAAWVNYYKKLF	TRGV10	.	TRGJ1	12	-1	-1	14
17	1.453525654727806E-4	TGTGCCACCTGGGGCACTGGTTGGTTCAAGATATTT	CATWGTGWFKIF	TRGV2	.	TRGJP1	12	-1	-1	14
17	1.453525654727806E-4	TGTGCCACCTGGGATCATTATTATAAGAAACTCTTT	CATWDHYYKKLF	TRGV4	.	TRGJ1	14	-1	-1	16
17	1.453525654727806E-4	TGTGCCACCTGGGACAGTTTGTATAAGAAACTCTTT	CATWDSLYKKLF	TRGV3	.	TRGJ1	16	-1	-1	21
17	1.453525654727806E-4	TGTGCCACCTGGGACAGGGTGGTGGGGAAACTCTTT	CATWDRVVGKLF	TRGV7	.	TRGJ1	17	-1	-1	26
17	1.453525654727806E-4	TGTGCCACCTGGAGTAGTGATTGGATCAAGACGTTT	CATWSSDWIKTF	TRGV3	.	TRGJP2	11	-1	-1	12
17	1.453525654727806E-4	TGTGCTGCGTGGAAATATTATAAGAAACTCTTT	CAAWKYYKKLF	TRGV10	.	TRGJ1	11	-1	-1	11
17	1.453525654727806E-4	TGTGCTGCGCGGAATTATTATAAGAAACTCTTT	CAARNYYKKLF	TRGV10	.	TRGJ1	16	-1	-1	11
17	1.453525654727806E-4	TGTGCCACCTGGCTTTATTATAAGAAACTCTTT	CATWLYYKKLF	TRGV4	.	TRGJ1	11	-1	-1	14
17	1.453525654727806E-4	TGTGCCACCTGGGATGGGCGAGGGAAACTCTTT	CATWDGRGKLF	TRGV4	.	TRGJ1	18	-1	-1	23
17	1.453525654727806E-4	TGTGCCACCTGGGACGCTTATAAGAAACTCTTT	CATWDAYKKLF	TRGV2	.	TRGJ1	15	-1	-1	17
17	1.453525654727806E-4	TGTGCCACCTGGGACGGGCGGGAGAAACTCTTT	CATWDGREKLF	TRGV2	.	TRGJ1	18	-1	-1	22
17	1.453525654727806E-4	TGTGCCACCTGGGACAGGCTGGCGAGACTCTTT	CATWDRLARLF	TRGV3	.	TRGJ1	18	-1	-1	23
17	1.453525654727806E-4	TGTGCCACCTGGAATTATTATAAGAAACTCTTT	CATWNYYKKLF	TRGV4	.	TRGJ1	14	-1	-1	11
17	1.453525654727806E-4	TGTGCTGCCCGTTACCTTAAGAAACTCTTT	CAARYLKKLF	TRGV10	.	TRGJ1	7	-1	-1	17
17	1.453525654727806E-4	TGTGCCTTGTGGGAGAGAAAGAAACTCTTT	CALWERKKLF	TRGV9	.	TRGJ1	14	-1	-1	18
17	1.453525654727806E-4	TGTGCCACCTGGGACGGGCCTGAACTCTTT	CATWDGPELF	TRGV2	.	TRGJ1	19	-1	-1	22
17	1.453525654727806E-4	TGTGCCACCTGGGACGAGAAGAAACTCTTT	CATWDEKKLF	TRGV2	.	TRGJ1	15	-1	-1	18
17	1.453525654727806E-4	TGTGCCACCTGGGACTCTGAACTCTTT	CATWDSELF	TRGV3	.	TRGJ1	14	-1	-1	19
17	1.453525654727806E-4	TGTGCCACCTGGGACGGGAAACTCTTT	CATWDGKLF	TRGV2	.	TRGJ1	17	-1	-1	17
17	1.453525654727806E-4	TGTGCTGCGTGGGACTCTGTCTTT	CAAWDSVF	TRGV10	.	TRGJ1	13	-1	-1	19
17	1.453525654727806E-4	TGTGCCACCTTGGAGAAACTCTTT	CATLEKLF	TRGV8	.	TRGJ1	13	-1	-1	13
17	1.453525654727806E-4	TGTGCCACCTTCGGACTCTTT	CATFGLF	TRGV8	.	TRGJ1	9	-1	-1	14
17	1.453525654727806E-4	TGTGCCACCAAACTCTTT	CATKLF	TRGV3	.	TRGJ1	8	-1	-1	9
16	1.3680241456261703E-4	TGTGCCACCTGGGACGGGCTTCTTTATCGTGGTGATTGGATCAAGACGTTT	CATWDGLLYRGDWIKTF	TRGV2	.	TRGJP2	18	-1	-1	18
16	1.3680241456261703E-4	TGTGCCACCTGGGACGAGGGGGCACGGGATAGTGATTGGATCAAGACGTTT	CATWDEGARDSDWIKTF	TRGV2	.	TRGJP2	15	-1	-1	29
16	1.3680241456261703E-4	TGTGCTGCGTGGGATTATACGGTATCGAATTATTATAAGAAACTCTTT	CAAWDYTVSNYYKKLF	TRGV10	.	TRGJ2	16	-1	-1	24
16	1.3680241456261703E-4	TGTGCTGCGTGGGACGTTCCTTATACCACTGGTTGGTTCAAGATATTT	CAAWDVPYTTGWFKIF	TRGV10	.	TRGJP1	13	-1	-1	21
16	1.3680241456261703E-4	TGTGCCACCTGGGCCCTCGATGTCGGTAGTGATTGGATCAAGACGTTT	CATWALDVGSDWIKTF	TRGV2	.	TRGJP2	12	-1	-1	25
16	1.3680241456261703E-4	TGTGCCACCTGGGGTCTGGGCCCTGTTGGTGATTGGATCAAGACGTTT	CATWGLGPVGDWIKTF	TRGV2	.	TRGJP2	22	-1	-1	28
16	1.3680241456261703E-4	TGTGCCACCTGGGACGGGCCTATTGTGAGTGATTGGATCAAGACGTTT	CATWDGPIVSDWIKTF	TRGV2	.	TRGJP2	19	-1	-1	20
16	1.3680241456261703E-4	TGTGCTGCGTGGGATTTGTCCGTGAATTATTATAAGAAACTCTTT	CAAWDLSVNYYKKLF	TRGV10	.	TRGJ1	15	-1	-1	23
16	1.3680241456261703E-4	TGTGCTGCGTGGGATTATAGGGCGGATTATTATAAGAAACTCTTT	CAAWDYRADYYKKLF	TRGV10	.	TRGJ1	16	-1	-1	22
16	1.3680241456261703E-4	TGTGCTGCGTGGGATCCTCCTCGGATTTATTATAAGAAACTCTTT	CAAWDPPRIYYKKLF	TRGV10	.	TRGJ1	14	-1	-1	23
16	1.3680241456261703E-4	TGTGCTGCGTGGGATCCCCCTAGGCGTGATTGGATCAAGACGTTT	CAAWDPPRRDWIKTF	TRGV10	.	TRGJP2	14	-1	-1	25
16	1.3680241456261703E-4	TGTGCTGCGTGGGATATCGTCCCGAATTATTATAAGAAACTCTTT	CAAWDIVPNYYKKLF	TRGV10	.	TRGJ1	14	-1	-1	22
16	1.3680241456261703E-4	TGTGCCACCTGGGATGGGCTTTCGAGCGATTATAAGAAACTCTTT	CATWDGLSSDYKKLF	TRGV4	.	TRGJ1	18	-1	-1	28
16	1.3680241456261703E-4	TGTGCCACCTGGGACGGGCAGTGGGTTGATTGGATCAAGACGTTT	CATWDGQWVDWIKTF	TRGV2	.	TRGJP2	18	-1	-1	26
16	1.3680241456261703E-4	TGTGCTGCGTGGGATCTCTGGAATTATTATAAGAAACTCTTT	CAAWDLWNYYKKLF	TRGV10	.	TRGJ1	14	-1	-1	20
16	1.3680241456261703E-4	TGTGCTGCGTGGGATACGAAAAATTATTATAAGAAACTCTTT	CAAWDTKNYYKKLF	TRGV10	.	TRGJ1	20	-1	-1	21
16	1.3680241456261703E-4	TGTGCTGCGTGGACCTATACCACTGGTTGGTTCAAGATATTT	CAAWTYTTGWFKIF	TRGV10	.	TRGJP1	11	-1	-1	15
16	1.3680241456261703E-4	TGTGCTGCGTGGAACGATACCACTGGTTGGTTCAAGATATTT	CAAWNDTTGWFKIF	TRGV10	.	TRGJP1	11	-1	-1	16
16	1.3680241456261703E-4	TGTGCCTTGTGGGAGGCTTCGAATTATTATAAGAAACTCTTT	CALWEASNYYKKLF	TRGV9	.	TRGJ1	15	-1	-1	17
16	1.3680241456261703E-4	TGTGCCTTGTGGGAGGACGGGTTTTATTATAAGAAACTCTTT	CALWEDGFYYKKLF	TRGV9	.	TRGJ1	15	-1	-1	23
16	1.3680241456261703E-4	TGTGCCACCTGGGCCCCTGTCAGTGATTGGATCAAGACGTTT	CATWAPVSDWIKTF	TRGV2	.	TRGJP2	12	-1	-1	21
16	1.3680241456261703E-4	TGTGCCACCTGGGACTATACCACTGGTTGGTTCAAGATATTT	CATWDYTTGWFKIF	TRGV7	.	TRGJP1	14	-1	-1	15
16	1.3680241456261703E-4	TGTGCCACCTGGGACGTGGGTAGTGATTGGATCAAGACGTTT	CATWDVGSDWIKTF	TRGV2	.	TRGJP2	15	-1	-1	19
16	1.3680241456261703E-4	TGTGCCACCTGGGACGCGTTCGGTGATTGGATCAAGACGTTT	CATWDAFGDWIKTF	TRGV2	.	TRGJP2	15	-1	-1	22
16	1.3680241456261703E-4	TGTGCCACCTGGGACAGGCCAGATTATTATAAGAAACTCTTT	CATWDRPDYYKKLF	TRGV3	.	TRGJ1	19	-1	-1	22
16	1.3680241456261703E-4	TGTGCCACCTGGGACAGGCGGGTTTATTATAAGAAACTCTTT	CATWDRRVYYKKLF	TRGV7	.	TRGJ1	18	-1	-1	23
16	1.3680241456261703E-4	TGTGCCACCTGGGAAAAGAGTAGTGATTGGATCAAGACGTTT	CATWEKSSDWIKTF	TRGV8	.	TRGJP2	13	-1	-1	18
16	1.3680241456261703E-4	TGTGCTGCGTGGGATTCGGGAACCCATAAGAAACTCTTT	CAAWDSGTHKKLF	TRGV10	.	TRGJ1	15	-1	-1	25
16	1.3680241456261703E-4	TGTGCTGCGTGGGATATGAATTATTATAAGAAACTCTTT	CAAWDMNYYKKLF	TRGV10	.	TRGJ1	14	-1	-1	17
16	1.3680241456261703E-4	TGTGCTGCGTGGGACAGGAGTTATTATAAGAAACTCTTT	CAAWDRSYYKKLF	TRGV10	.	TRGJ1	13	-1	-1	17
16	1.3680241456261703E-4	TGTGCCATCCGGGTGGGTAGTGATTGGATCAAGACGTTT	CAIRVGSDWIKTF	TRGV2	.	TRGJP2	12	-1	-1	16
16	1.3680241456261703E-4	TGTGCCACCTCAACCGAGGGTTATTATAAGAAACTCTTT	CATSTEGYYKKLF	TRGV8	.	TRGJ1	9	-1	-1	20
16	1.3680241456261703E-4	TGTGCCACCTGGGATCTGAATTATTATAAGAAACTCTTT	CATWDLNYYKKLF	TRGV4	.	TRGJ1	14	-1	-1	17
16	1.3680241456261703E-4	TGTGCCACCTGGGATGGCAATTATTATAAGAAACTCTTT	CATWDGNYYKKLF	TRGV4	.	TRGJ1	16	-1	-1	18
16	1.3680241456261703E-4	TGTGCCACCTGGGATGGGCCGTATTATAAGAAACTCTTT	CATWDGPYYKKLF	TRGV4	.	TRGJ1	19	-1	-1	21
16	1.3680241456261703E-4	TGTGCCACCTGGGATGGGCCAGGGTATAAGAAACTCTTT	CATWDGPGYKKLF	TRGV4	.	TRGJ1	19	-1	-1	24
16	1.3680241456261703E-4	TGTGCCACCTGGGATAGGCGCAATTATAAGAAACTCTTT	CATWDRRNYKKLF	TRGV8	.	TRGJ1	18	-1	-1	22
16	1.3680241456261703E-4	TGTGCCACCTGGGACCCTTGGCACTATAAGAAACTCTTT	CATWDPWHYKKLF	TRGV7	.	TRGJ2	14	-1	-1	24
16	1.3680241456261703E-4	TGTGCTGCGTGGGGGACGGATTGGATCAAGACGTTT	CAAWGTDWIKTF	TRGV10	.	TRGJP2	12	-1	-1	18
16	1.3680241456261703E-4	TGTGCTGCGTGGGATTGCCCTTATAAGAAACTCTTT	CAAWDCPYKKLF	TRGV10	.	TRGJ1	15	-1	-1	20
16	1.3680241456261703E-4	TGTGCTGCGTGGGATAAGTATTATAAGAAACTCTTT	CAAWDKYYKKLF	TRGV10	.	TRGJ1	14	-1	-1	15
16	1.3680241456261703E-4	TGTGCTGCGTGGGAAAGTTATTATAAGAAACTCTTT	CAAWESYYKKLF	TRGV10	.	TRGJ1	13	-1	-1	17
16	1.3680241456261703E-4	TGTGCCACCTGGGTCCCTTATTATAAGAAACTCTTT	CATWVPYYKKLF	TRGV4	.	TRGJ1	12	-1	-1	17
16	1.3680241456261703E-4	TGTGCCACCTGGGATAGTTATTATAAGAAACTCTTT	CATWDSYYKKLF	TRGV8	.	TRGJ2	16	-1	-1	17
16	1.3680241456261703E-4	TGTGCCACCTGGGACAGGCTCGTAAGGAAACTCTTT	CATWDRLVRKLF	TRGV3	.	TRGJ1	18	-1	-1	22
16	1.3680241456261703E-4	TGTGCCACCTGGGACAGGCGTTATAAGAAACTCTTT	CATWDRRYKKLF	TRGV3	.	TRGJ1	18	-1	-1	20
16	1.3680241456261703E-4	TGTGCCACCTGGGACAGAATATCCCTTGTCCTCTTT	CATWDRISLVLF	TRGV5	.	TRGJ1	16	-1	-1	30
16	1.3680241456261703E-4	TGTGCCAAAGCTCGTAGTGATTGGATCAAGACGTTT	CAKARSDWIKTF	TRGV2	.	TRGJP2	6	-1	-1	13
16	1.3680241456261703E-4	TGTGCTGCGTGGGGGGTGACAAAGAAACTCTTT	CAAWGVTKKLF	TRGV10	.	TRGJ1	12	-1	-1	21
16	1.3680241456261703E-4	TGTGCTGCGTGGGACCCCAGGAGGAAACTCTTT	CAAWDPRRKLF	TRGV10	.	TRGJ1	13	-1	-1	23
16	1.3680241456261703E-4	TGTGCCACCTGGGCCACGGATAAGAAACTCTTT	CATWATDKKLF	TRGV4	.	TRGJ1	12	-1	-1	19
16	1.3680241456261703E-4	TGTGCCACCTGGGATCCACATAAGAAACTCTTT	CATWDPHKKLF	TRGV7	.	TRGJ2	13	-1	-1	19
16	1.3680241456261703E-4	TGTGCCACCTGGGATGGGCTTAAGAAACTCTTT	CATWDGLKKLF	TRGV4	.	TRGJ1	18	-1	-1	20
16	1.3680241456261703E-4	TGTGCCACCTGGGACTTGGATAAGAAACTCTTT	CATWDLDKKLF	TRGV2	.	TRGJ1	14	-1	-1	19
16	1.3680241456261703E-4	TGTGCCACCTGGGACTGTTATAAGAAACTCTTT	CATWDCYKKLF	TRGV2	.	TRGJ1	14	-1	-1	17
16	1.3680241456261703E-4	TGTGCCACCTGGGACGGGGAGGGGAAACTCTTT	CATWDGEGKLF	TRGV2	.	TRGJ1	17	-1	-1	23
16	1.3680241456261703E-4	TGTGCCACCTGGGACAGGCCCACGAAACTCTTT	CATWDRPTKLF	TRGV7	.	TRGJ1	19	-1	-1	23
16	1.3680241456261703E-4	TGTGCCACCGCTAATTATTATAAGAAACTCTTT	CATANYYKKLF	TRGV3	.	TRGJ1	8	-1	-1	12
16	1.3680241456261703E-4	TGTGCCACCTGGGATGATAAGAAACTCTTT	CATWDDKKLF	TRGV4	.	TRGJ1	15	-1	-1	13
16	1.3680241456261703E-4	TGTGCCACCTGGGACGTCAAGAAACTCTTT	CATWDVKKLF	TRGV3	.	TRGJ1	14	-1	-1	18
16	1.3680241456261703E-4	TGTGCCACCTGGGACAGGCTGAAACTCTTT	CATWDRLKLF	TRGV3	.	TRGJ1	18	-1	-1	20
16	1.3680241456261703E-4	TGTGCCACCTGGGATGAGAAACTCTTT	CATWDEKLF	TRGV3	.	TRGJ1	13	-1	-1	13
16	1.3680241456261703E-4	TGTGCCACTGTTTCTGTACTCTTT	CATVSVLF	TRGV2	.	TRGJ1	7	-1	-1	17
16	1.3680241456261703E-4	TGTGCCACCTGGGATCAACTCTTT	CATWDQLF	TRGV4	.	TRGJ1	14	-1	-1	16
16	1.3680241456261703E-4	TGTGCCACCTGGAAACTCTTT	CATWKLF	TRGV3	.	TRGJ1	11	-1	-1	11
15	1.2825226365245347E-4	TGTGCCACCTGGGACGGGCAGCTAGACCCCGAGTATAGTAGTGATTGGATCAAGACGTTT	CATWDGQLDPEYSSDWIKTF	TRGV2	.	TRGJP2	18	-1	-1	33
15	1.2825226365245347E-4	TGTGCTGCGTGGGATTATGGTAGAGGGGCCACTGGTTGGTTCAAGATATTT	CAAWDYGRGATGWFKIF	TRGV10	.	TRGJP1	16	-1	-1	28
15	1.2825226365245347E-4	TGTGCTGCGTGGGACCATCCCCATAATAGTAGTGATTGGATCAAGACGTTT	CAAWDHPHNSSDWIKTF	TRGV10	.	TRGJP2	13	-1	-1	25
15	1.2825226365245347E-4	TGTGCCTTGTGGGAGGTTTGGGTGTGTCCGAATTATTATAAGAAACTCTTT	CALWEVWVCPNYYKKLF	TRGV9	.	TRGJ1	16	-1	-1	28
15	1.2825226365245347E-4	TGTGCCTTGTGGGAGGTGCAACAACTGAGGGGCTATTATAAGAAACTCTTT	CALWEVQQLRGYYKKLF	TRGV9	.	TRGJ1	19	-1	-1	33
15	1.2825226365245347E-4	TGTGCCACCTGGGACAGGCGAAAGGAGTTGGGCAAAAAAATCAAGGTATTT	CATWDRRKELGKKIKVF	TRGV5	.	TRGJP	18	-1	-1	24
15	1.2825226365245347E-4	TGTGCTGCGTGGGATCCAATCTACCCAATTTATTATAAGAAACTCTTT	CAAWDPIYPIYYKKLF	TRGV10	.	TRGJ1	14	-1	-1	29
15	1.2825226365245347E-4	TGTGCTGCGTGGGAGGGGATCCATACCACTGGTTGGTTCAAGATATTT	CAAWEGIHTTGWFKIF	TRGV10	.	TRGJP1	13	-1	-1	22
15	1.2825226365245347E-4	TGTGCCACCTGGGACGGGCAGGAGGGTAGTGATTGGATCAAGACGTTT	CATWDGQEGSDWIKTF	TRGV2	.	TRGJP2	18	-1	-1	25
15	1.2825226365245347E-4	TGTGCTGCGTGGGTGCCCCTCAGAAATTATTATAAGAAACTCTTT	CAAWVPLRNYYKKLF	TRGV10	.	TRGJ1	12	-1	-1	24
15	1.2825226365245347E-4	TGTGCTGCGTGGGCCCTAGCGAGGAATTATTATAAGAAACTCTTT	CAAWALARNYYKKLF	TRGV10	.	TRGJ1	12	-1	-1	23
15	1.2825226365245347E-4	TGTGCTGCGTGGGATTCCGAGGTGAGGTATTATAAGAAACTCTTT	CAAWDSEVRYYKKLF	TRGV10	.	TRGJ1	18	-1	-1	27
15	1.2825226365245347E-4	TGTGCTGCGTGGGATTCACCGCCGAGATATTATAAGAAACTCTTT	CAAWDSPPRYYKKLF	TRGV10	.	TRGJ1	15	-1	-1	27
15	1.2825226365245347E-4	TGTGCTGCGTGGGATTGGGGTACCACTGGTTGGTTCAAGATATTT	CAAWDWGTTGWFKIF	TRGV10	.	TRGJP1	15	-1	-1	20
15	1.2825226365245347E-4	TGTGCCTTGTGGGAGGTGGATCGGAGATATTATAAGAAACTCTTT	CALWEVDRRYYKKLF	TRGV9	.	TRGJ1	17	-1	-1	27
15	1.2825226365245347E-4	TGTGCCACCTGGGACGGCTTTTTGGATGATTGGATCAAGACGTTT	CATWDGFLDDWIKTF	TRGV2	.	TRGJP2	16	-1	-1	26
15	1.2825226365245347E-4	TGTGCCACCTGGGACGGGCGGAGGAGTGATTGGATCAAGACGTTT	CATWDGRRSDWIKTF	TRGV2	.	TRGJP2	18	-1	-1	21
15	1.2825226365245347E-4	TGTGCCACCTGGGACGGGCATTCGAGTGATTGGATCAAGACGTTT	CATWDGHSSDWIKTF	TRGV2	.	TRGJP2	18	-1	-1	24
15	1.2825226365245347E-4	TGTGCCACCTGGGACAGGCTTCGTGGGTATTATAAGAAACTCTTT	CATWDRLRGYYKKLF	TRGV5	.	TRGJ1	18	-1	-1	27
15	1.2825226365245347E-4	TGTGCCACCTGGAACCTTGGGAGTAGTGATTGGATCAAGACGTTT	CATWNLGSSDWIKTF	TRGV2	.	TRGJP2	14	-1	-1	21
15	1.2825226365245347E-4	TGTGCTGCGTGGGATTCTGCCTTTTATTATAAGAAACTCTTT	CAAWDSAFYYKKLF	TRGV10	.	TRGJ1	15	-1	-1	23
15	1.2825226365245347E-4	TGTGCTGCGTGGGATTCATCTTTTAGTATTAAGAAACTCTTT	CAAWDSSFSIKKLF	TRGV10	.	TRGJ1	15	-1	-1	22
15	1.2825226365245347E-4	TGTGCTGCGTGGGATTGCGGGAATTATTATAAGAAACTCTTT	CAAWDCGNYYKKLF	TRGV10	.	TRGJ1	18	-1	-1	20
15	1.2825226365245347E-4	TGTGCTGCGTGGGATGGCGATAATTATTATAAGAAACTCTTT	CAAWDGDNYYKKLF	TRGV10	.	TRGJ1	14	-1	-1	21
15	1.2825226365245347E-4	TGTGCTGCGTGGGACCCTAAGAATTATTATAAGAAACTCTTT	CAAWDPKNYYKKLF	TRGV10	.	TRGJ1	13	-1	-1	20
15	1.2825226365245347E-4	TGTGCCTCCGTCGGGGGAATCGGAGATTGGATCAAGACGTTT	CASVGGIGDWIKTF	TRGV2	.	TRGJP2	8	-1	-1	24
15	1.2825226365245347E-4	TGTGCCACCTGGGTTAACCGTAGTGATTGGATCAAGACGTTT	CATWVNRSDWIKTF	TRGV2	.	TRGJP2	12	-1	-1	19
15	1.2825226365245347E-4	TGTGCCACCTGGGATTATAGTAGTGATTGGATCAAGACGTTT	CATWDYSSDWIKTF	TRGV2	.	TRGJP2	13	-1	-1	15
15	1.2825226365245347E-4	TGTGCCACCTGGGATGGGCTGCGGGATTGTAAGAAACTCTTT	CATWDGLRDCKKLF	TRGV4	.	TRGJ1	18	-1	-1	25
15	1.2825226365245347E-4	TGTGCCACCTGGGATGGGCCCCCCAGGGGAAAGAAACTCTTT	CATWDGPPRGKKLF	TRGV4	.	TRGJ1	26	-1	-1	30
15	1.2825226365245347E-4	TGTGCCACCTGGGATAATGACACTGGTTGGTTCAAGATATTT	CATWDNDTGWFKIF	TRGV8	.	TRGJP1	15	-1	-1	20
15	1.2825226365245347E-4	TGTGCCACCTGGGACGGCCGGGGATATTATAAGAAACTCTTT	CATWDGRGYYKKLF	TRGV2	.	TRGJ1	16	-1	-1	24
15	1.2825226365245347E-4	TGTGCCACCTGGGACGGGCGGGTGGACCGGAAGAAACTCTTT	CATWDGRVDRKKLF	TRGV2	.	TRGJ1	18	-1	-1	30
15	1.2825226365245347E-4	TGTGCCACCTGGGACGGGCATTGTGATTGGATCAAGACGTTT	CATWDGHCDWIKTF	TRGV2	.	TRGJP2	18	-1	-1	22
15	1.2825226365245347E-4	TGTGCCACCTGGGACGGACGGTATTATTATAAGAAACTCTTT	CATWDGRYYYKKLF	TRGV2	.	TRGJ1	16	-1	-1	22
15	1.2825226365245347E-4	TGTGCCACCTGGGACAGGCCTCGATGTTGGTTCAAGATATTT	CATWDRPRCWFKIF	TRGV5	.	TRGJP1	20	-1	-1	25
15	1.2825226365245347E-4	TGTGCTGCGTGGGCTACCCTTTATTATAAGAAACTCTTT	CAAWATLYYKKLF	TRGV10	.	TRGJ1	12	-1	-1	20
15	1.2825226365245347E-4	TGTGCTGCGTGGGATTGTAATTATTATAAGAAACTCTTT	CAAWDCNYYKKLF	TRGV10	.	TRGJ1	20	-1	-1	18
15	1.2825226365245347E-4	TGTGCTGCGTGGGAGCAGAATTATTATAAGAAACTCTTT	CAAWEQNYYKKLF	TRGV10	.	TRGJ1	13	-1	-1	17
15	1.2825226365245347E-4	TGTGCCACCTGGGGCCCCAGTGATTGGATCAAGACGTTT	CATWGPSDWIKTF	TRGV8	.	TRGJP2	12	-1	-1	18
15	1.2825226365245347E-4	TGTGCCACCTGGGATGGGGAGTATTATAAGAAACTCTTT	CATWDGEYYKKLF	TRGV2	.	TRGJ1	17	-1	-1	21
15	1.2825226365245347E-4	TGTGCCACCTGGGATGAACTCTGTGGGATCAAGACGTTT	CATWDELCGIKTF	TRGV4	.	TRGJP2	15	-1	-1	25
15	1.2825226365245347E-4	TGTGCCACCTGGGATACCCCTTATTATAAGAAACTCTTT	CATWDTPYYKKLF	TRGV8	.	TRGJ1	15	-1	-1	20
15	1.2825226365245347E-4	TGTGCCACCTGGGACGTCGATGATTGGATCAAGACGTTT	CATWDVDDWIKTF	TRGV2	.	TRGJP2	15	-1	-1	20
15	1.2825226365245347E-4	TGTGCCACCTGGGACGGCTATCGGCCCGCGAAACTCTTT	CATWDGYRPAKLF	TRGV2	.	TRGJ1	16	-1	-1	29
15	1.2825226365245347E-4	TGTGCCACCTGGGACGGGCCGGTGTGGATCAAGACGTTT	CATWDGPVWIKTF	TRGV2	.	TRGJP2	22	-1	-1	24
15	1.2825226365245347E-4	TGTGCCACCTGGGACGGAAGTCTAAATAAGAAACTCTTT	CATWDGSLNKKLF	TRGV2	.	TRGJ1	16	-1	-1	25
15	1.2825226365245347E-4	TGTGCCACCTGGGACAGTTTTTATTATAAGAAACTCTTT	CATWDSFYYKKLF	TRGV3	.	TRGJ1	16	-1	-1	20
15	1.2825226365245347E-4	TGTGCCACCTGGGACAGGCTTAGGATCCGAAAACTCTTT	CATWDRLRIRKLF	TRGV3	.	TRGJ1	18	-1	-1	30
15	1.2825226365245347E-4	TGTGCCACCTGGGACAGGCCTGGATATAAGAAACTCTTT	CATWDRPGYKKLF	TRGV7	.	TRGJ1	21	-1	-1	24
15	1.2825226365245347E-4	TGTGCCACCTGGGACAGGCCGGGGGGGGAGAAACTCTTT	CATWDRPGGEKLF	TRGV7	.	TRGJ1	19	-1	-1	28
15	1.2825226365245347E-4	TGTGCTGCGTGGGTTAATTATTATAAGAAACTCTTT	CAAWVNYYKKLF	TRGV10	.	TRGJ1	15	-1	-1	15
15	1.2825226365245347E-4	TGTGCTGCGTGGGTCCCTTATTATAAGAAACTCTTT	CAAWVPYYKKLF	TRGV10	.	TRGJ1	12	-1	-1	17
15	1.2825226365245347E-4	TGTGCTGCGGGCAAATATTATTATAAGAAACTCTTT	CAAGKYYYKKLF	TRGV10	.	TRGJ1	8	-1	-1	16
15	1.2825226365245347E-4	TGTGCCTTGTGGGGGCTTTATTATAAGAAACTCTTT	CALWGLYYKKLF	TRGV9	.	TRGJ1	12	-1	-1	17
15	1.2825226365245347E-4	TGTGCCACCTGGGATTATTATTATAAGAAACTCTTT	CATWDYYYKKLF	TRGV4	.	TRGJ1	14	-1	-1	16
15	1.2825226365245347E-4	TGTGCTGCGTGGGATTTTCATAAGAAACTCTTT	CAAWDFHKKLF	TRGV10	.	TRGJ1	15	-1	-1	13
15	1.2825226365245347E-4	TGTGCTGCGTGGGATTATAGCCGGAAACTCTTT	CAAWDYSRKLF	TRGV10	.	TRGJ1	16	-1	-1	23
15	1.2825226365245347E-4	TGTGCCACCTGGTCGTATTATAAGAAACTCTTT	CATWSYYKKLF	TRGV7	.	TRGJ1	11	-1	-1	15
15	1.2825226365245347E-4	TGTGCCACCTGGGATGTTAGTAAGAAACTCTTT	CATWDVSKKLF	TRGV4	.	TRGJ1	15	-1	-1	16
15	1.2825226365245347E-4	TGTGCCACCTGGGATGGGCATAAGAAACTCTTT	CATWDGHKKLF	TRGV4	.	TRGJ1	18	-1	-1	19
15	1.2825226365245347E-4	TGTGCCACCTGGGATGGGGGAAGGAAACTCTTT	CATWDGGRKLF	TRGV4	.	TRGJ1	17	-1	-1	23
15	1.2825226365245347E-4	TGTGCCACCTGGGACCTTCTGGGGAAACTCTTT	CATWDLLGKLF	TRGV2	.	TRGJ1	14	-1	-1	23
15	1.2825226365245347E-4	TGTGCCACCTGGGACGCCTCGAGGAAACTCTTT	CATWDASRKLF	TRGV3	.	TRGJ1	14	-1	-1	23
15	1.2825226365245347E-4	TGTGCCACCTGGGACGGTTATAAGAAACTCTTT	CATWDGYKKLF	TRGV2	.	TRGJ1	16	-1	-1	17
15	1.2825226365245347E-4	TGTGCCACCTGGGACGGCCTAAGGCGGCTCTTT	CATWDGLRRLF	TRGV2	.	TRGJ1	16	-1	-1	27
15	1.2825226365245347E-4	TGTGCCACCTGGGACGGGTTCGAGAAACTCTTT	CATWDGFEKLF	TRGV2	.	TRGJ1	17	-1	-1	22
15	1.2825226365245347E-4	TGTGCCACCTGGGACGGGTTCAAGAAACTCTTT	CATWDGFKKLF	TRGV2	.	TRGJ1	17	-1	-1	21
15	1.2825226365245347E-4	TGTGCCACCTGGGACGGGTGTGGGAAACTCTTT	CATWDGCGKLF	TRGV2	.	TRGJ1	17	-1	-1	23
15	1.2825226365245347E-4	TGTGCCACCTGGGACGGGCCCGAGAAACTCTTT	CATWDGPEKLF	TRGV2	.	TRGJ1	21	-1	-1	22
15	1.2825226365245347E-4	TGTGCCACCTGGGACGACCATAAGAAACTCTTT	CATWDDHKKLF	TRGV2	.	TRGJ1	15	-1	-1	19
15	1.2825226365245347E-4	TGTGCCACCTGGGACATGGGCCAGAAACTCTTT	CATWDMGQKLF	TRGV4	.	TRGJ1	21	-1	-1	22
15	1.2825226365245347E-4	TGTGCCACCTGGGACAGGGAGGAGAAACTCTTT	CATWDREEKLF	TRGV7	.	TRGJ1	17	-1	-1	22
15	1.2825226365245347E-4	TGTGCCACCTGGACCAATTATAAGAAACTCTTT	CATWTNYKKLF	TRGV7	.	TRGJ1	11	-1	-1	16
15	1.2825226365245347E-4	TGTGCCAGCGGGGACTGGAATAAGAAACTCTTT	CASGDWNKKLF	TRGV2	.	TRGJ1	17	-1	-1	19
15	1.2825226365245347E-4	TGTGCCACCTGGGGCCGCCGGGAACTCTTT	CATWGRRELF	TRGV8	.	TRGJ1	12	-1	-1	22
15	1.2825226365245347E-4	TGTGCCACCTGGGGGGGCTTGTGGCTCTTT	CATWGGLWLF	TRGV8	.	TRGJ1	12	-1	-1	24
15	1.2825226365245347E-4	TGTGCCACCTGGGACGGGCTGAAACTCTTT	CATWDGLKLF	TRGV2	.	TRGJ1	18	-1	-1	20
15	1.2825226365245347E-4	TGTGCCACCTGGGACGGGCGGGTACTCTTT	CATWDGRVLF	TRGV2	.	TRGJ1	18	-1	-1	23
15	1.2825226365245347E-4	TGTGCCACCTGGGACAGCGGGAAACTCTTT	CATWDSGKLF	TRGV3	.	TRGJ1	16	-1	-1	20
15	1.2825226365245347E-4	TGTGCCACCTGGGACAAGGGGAAACTCTTT	CATWDKGKLF	TRGV7	.	TRGJ1	15	-1	-1	20
15	1.2825226365245347E-4	TGTGCGAGAGGTGATTGGATCAAGACGTTT	CARGDWIKTF	TRGV2	.	TRGJP2	4	-1	-1	10
15	1.2825226365245347E-4	TGTGCCACCTGGGCCAAGGGGCTCTTT	CATWAKGLF	TRGV4	.	TRGJ1	12	-1	-1	21
15	1.2825226365245347E-4	TGTGCCACCCGGGAGAAACTCTTT	CATREKLF	TRGV7	.	TRGJ1	13	-1	-1	13
15	1.2825226365245347E-4	TGTGCTGCTAAGAAACTCTTT	CAAKKLF	TRGV8	.	TRGJ1	4	-1	-1	8
15	1.2825226365245347E-4	TGTGCGGTACTCTTT	CAVLF	TRGV8	.	TRGJ1	4	-1	-1	8
14	1.197021127422899E-4	TGTGCTGCGTCGTTTACTACTGTGCTGCGTGGGATTCGAGATACCACTGGTTGGTTCAAGATATTT	CAASFTTVLRGIRDTTGWFKIF	TRGV10	.	TRGJP1	9	-1	-1	40
14	1.197021127422899E-4	TGTGCTGCGTGGGGTGCGATCCTACCAGATACCACTGGTTGGTTCAAGATATTT	CAAWGAILPDTTGWFKIF	TRGV10	.	TRGJP1	12	-1	-1	28
14	1.197021127422899E-4	TGTGCTGCGTGGGGGGGAGTGGGTACCACTGGTTGGTTCAAGATATTT	CAAWGGVGTTGWFKIF	TRGV10	.	TRGJP1	12	-1	-1	23
14	1.197021127422899E-4	TGTGCTGCGTGGGATTATTGGGGGACGATTTATTATAAGAAACTCTTT	CAAWDYWGTIYYKKLF	TRGV10	.	TRGJ1	16	-1	-1	25
14	1.197021127422899E-4	TGTGCTGCGTGGGATGGCCTCCGGGCCACTGGTTGGTTCAAGATATTT	CAAWDGLRATGWFKIF	TRGV10	.	TRGJP1	14	-1	-1	25
14	1.197021127422899E-4	TGTGCCACCTGGGATTGGTCCCACGACGTAGATTATAAGAAACTCTTT	CATWDWSHDVDYKKLF	TRGV8	.	TRGJ1	17	-1	-1	31
14	1.197021127422899E-4	TGTGCCACCTGGGACGCCCCTCGTGTCAGGGATTGGATCAAGACGTTT	CATWDAPRVRDWIKTF	TRGV2	.	TRGJP2	15	-1	-1	27
14	1.197021127422899E-4	TGTGCCACCTGGGACGGCATATATAGTAGTGATTGGATCAAGACGTTT	CATWDGIYSSDWIKTF	TRGV2	.	TRGJP2	16	-1	-1	19
14	1.197021127422899E-4	TGTGCCACCTGGGACGGATGGGACCGTAGTGATTGGATCAAGACGTTT	CATWDGWDRSDWIKTF	TRGV2	.	TRGJP2	16	-1	-1	25
14	1.197021127422899E-4	TGTGCTGCGTGGGATTCGTTAACAAATTATTATAAGAAACTCTTT	CAAWDSLTNYYKKLF	TRGV10	.	TRGJ1	18	-1	-1	24
14	1.197021127422899E-4	TGTGCTGCGTGGGATTATAGGGCCACTGGTTGGTTCAAGATATTT	CAAWDYRATGWFKIF	TRGV10	.	TRGJP1	16	-1	-1	22
14	1.197021127422899E-4	TGTGCTGCGTGGGACCTTAATACCACTGGTTGGTTCAAGATATTT	CAAWDLNTTGWFKIF	TRGV10	.	TRGJP1	13	-1	-1	19
14	1.197021127422899E-4	TGTGCCTTGTGGGGTTCGAGGTTGAATTATTATAAGAAACTCTTT	CALWGSRLNYYKKLF	TRGV9	.	TRGJ1	12	-1	-1	23
14	1.197021127422899E-4	TGTGCCTGCTGGATTAATGGTCCCACTGGTTGGTTCAAGATATTT	CACWINGPTGWFKIF	TRGV11	.	TRGJP1	15	-1	-1	22
14	1.197021127422899E-4	TGTGCCACCTGGGATGGGGGTTGGAGTGATTGGATCAAGACGTTT	CATWDGGWSDWIKTF	TRGV4	.	TRGJP2	17	-1	-1	24
14	1.197021127422899E-4	TGTGCCACCTGGGATGGGAAGGAAGCGAATTGGATCAAGACGTTT	CATWDGKEANWIKTF	TRGV4	.	TRGJP2	17	-1	-1	28
14	1.197021127422899E-4	TGTGCCACCTGGGACGGGCCGAGGAGTGATTGGATCAAGACGTTT	CATWDGPRSDWIKTF	TRGV2	.	TRGJP2	19	-1	-1	21
14	1.197021127422899E-4	TGTGCTGCGTGGGATTGTGACACTGGTTGGTTCAAGATATTT	CAAWDCDTGWFKIF	TRGV10	.	TRGJP1	15	-1	-1	20
14	1.197021127422899E-4	TGTGCTGCGTGGGATGACCTGAATTATTATAAGAAACTCTTT	CAAWDDLNYYKKLF	TRGV10	.	TRGJ1	17	-1	-1	20
14	1.197021127422899E-4	TGTGCTGCGTGGGACCCCTACCTTATCTATAAGAAACTCTTT	CAAWDPYLIYKKLF	TRGV10	.	TRGJ1	13	-1	-1	22
14	1.197021127422899E-4	TGTGCCTTGTGGGAGGACCGGAATTATTATAAGAAACTCTTT	CALWEDRNYYKKLF	TRGV9	.	TRGJ1	15	-1	-1	20
14	1.197021127422899E-4	TGTGCCACCTGGGATGGGTTCCTTTATTATAAGAAACTCTTT	CATWDGFLYYKKLF	TRGV4	.	TRGJ2	17	-1	-1	23
14	1.197021127422899E-4	TGTGCCACCTGGGATAGGGCTTATTATTATAAGAAACTCTTT	CATWDRAYYYKKLF	TRGV8	.	TRGJ1	20	-1	-1	22
14	1.197021127422899E-4	TGTGCCACCTGGGACGGGCCTGATTATTATAAGAAACTCTTT	CATWDGPDYYKKLF	TRGV2	.	TRGJ1	19	-1	-1	22
14	1.197021127422899E-4	TGTGCCACCTGGGACGGGCCATCGGGGTACGGGAAACTCTTT	CATWDGPSGYGKLF	TRGV2	.	TRGJ1	19	-1	-1	32
14	1.197021127422899E-4	TGTGCCACCTGGGACGGGAGGGGAGATTGGATCAAGACGTTT	CATWDGRGDWIKTF	TRGV2	.	TRGJP2	17	-1	-1	24
14	1.197021127422899E-4	TGTGCCACCTGGGACGACCCTTCGGATTATAAGAAACTCTTT	CATWDDPSDYKKLF	TRGV2	.	TRGJ1	15	-1	-1	25
14	1.197021127422899E-4	TGTGCCACCTGGGACGAGGTAAGTGATTGGATCAAGACGTTT	CATWDEVSDWIKTF	TRGV2	.	TRGJP2	15	-1	-1	21
14	1.197021127422899E-4	TGTGCCACCTGGGACACCCGGGGTGGGTATAAGAAACTCTTT	CATWDTRGGYKKLF	TRGV5	.	TRGJ1	15	-1	-1	27
14	1.197021127422899E-4	TGTGCCACCTGGGACAGGCCCGATTATTATAAGAAACTCTTT	CATWDRPDYYKKLF	TRGV5	.	TRGJ1	19	-1	-1	22
14	1.197021127422899E-4	TGTGCCACCTGGGACAGGATGAATTATTATAAGAAACTCTTT	CATWDRMNYYKKLF	TRGV3	.	TRGJ2	17	-1	-1	20
14	1.197021127422899E-4	TGTGCCACCTGGGACAGAGGTAGTGATTGGATCAAGACGTTT	CATWDRGSDWIKTF	TRGV3	.	TRGJP2	16	-1	-1	19
14	1.197021127422899E-4	TGTGCCACCTGGAGCGTAGTAGGTGATTGGATCAAGACGTTT	CATWSVVGDWIKTF	TRGV2	.	TRGJP2	11	-1	-1	16
14	1.197021127422899E-4	TGTGCCACCTATACTCTGGATGGTGATTGGATCAAGACGTTT	CATYTLDGDWIKTF	TRGV2	.	TRGJP2	9	-1	-1	22
14	1.197021127422899E-4	TGTGCTGCGTGGGGATTGGACTATTATAAGAAACTCTTT	CAAWGLDYYKKLF	TRGV10	.	TRGJ1	16	-1	-1	21
14	1.197021127422899E-4	TGTGCTGCGTGGGATTTCTCTGGTTGGTTCAAGATATTT	CAAWDFSGWFKIF	TRGV10	.	TRGJP1	15	-1	-1	19
14	1.197021127422899E-4	TGTGCTGCGTGGGATTATACTCATAATAAGAAACTCTTT	CAAWDYTHNKKLF	TRGV10	.	TRGJ1	16	-1	-1	22
14	1.197021127422899E-4	TGTGCTGCGTGGGATACCTTTTATTATAAGAAACTCTTT	CAAWDTFYYKKLF	TRGV10	.	TRGJ1	14	-1	-1	20
14	1.197021127422899E-4	TGTGCTGCGTGGGATAGGATTTATTATAAGAAACTCTTT	CAAWDRIYYKKLF	TRGV10	.	TRGJ1	14	-1	-1	17
14	1.197021127422899E-4	TGTGCCACCTGGGGAGACACTGGTTGGTTCAAGATATTT	CATWGDTGWFKIF	TRGV2	.	TRGJP1	12	-1	-1	17
14	1.197021127422899E-4	TGTGCCACCTGGGATTCTTCGGACTGGATCAAGACGTTT	CATWDSSDWIKTF	TRGV2	.	TRGJP2	13	-1	-1	21
14	1.197021127422899E-4	TGTGCCACCTGGGATAGTTCTTATTATAAGAAACTCTTT	CATWDSSYYKKLF	TRGV8	.	TRGJ1	16	-1	-1	20
14	1.197021127422899E-4	TGTGCCACCTGGGATAGGGCGGGGGGGATCAAGACGTTT	CATWDRAGGIKTF	TRGV8	.	TRGJP2	17	-1	-1	25
14	1.197021127422899E-4	TGTGCCACCTGGGATAGGGATTATTATAAGAAACTCTTT	CATWDRDYYKKLF	TRGV8	.	TRGJ2	17	-1	-1	19
14	1.197021127422899E-4	TGTGCCACCTGGGATAAGGGTTATTATAAGAAACTCTTT	CATWDKGYYKKLF	TRGV8	.	TRGJ1	15	-1	-1	20
14	1.197021127422899E-4	TGTGCCACCTGGGACGCAACTGGTTGGTTCAAGATATTT	CATWDATGWFKIF	TRGV2	.	TRGJP1	15	-1	-1	18
14	1.197021127422899E-4	TGTGCCACCTGGGACGGGCCGTTAGGTAAGAAACTCTTT	CATWDGPLGKKLF	TRGV2	.	TRGJ1	19	-1	-1	26
14	1.197021127422899E-4	TGTGCCACCTGGGACGGGCCGTATTATAAGAAACTCTTT	CATWDGPYYKKLF	TRGV2	.	TRGJ1	19	-1	-1	21
14	1.197021127422899E-4	TGTGCCACCTGGGACGAGGATTATTATAAGAAACTCTTT	CATWDEDYYKKLF	TRGV2	.	TRGJ1	15	-1	-1	19
14	1.197021127422899E-4	TGTGCCACCTGGGACAGGCCTGGGGGTAAGAAACTCTTT	CATWDRPGGKKLF	TRGV3	.	TRGJ1	21	-1	-1	26
14	1.197021127422899E-4	TGTGCCACCTGGGACAGGCCCGTTTATAAGAAACTCTTT	CATWDRPVYKKLF	TRGV3	.	TRGJ1	22	-1	-1	23
14	1.197021127422899E-4	TGTGCCACCTGGATAAGTAGTGATTGGATCAAGACGTTT	CATWISSDWIKTF	TRGV2	.	TRGJP2	11	-1	-1	12
14	1.197021127422899E-4	TGTGCTGCGTCGCCCCCCTATTATAAGAAACTCTTT	CAASPPYYKKLF	TRGV10	.	TRGJ1	9	-1	-1	18
14	1.197021127422899E-4	TGTGCTGCGTGGGACCTTTATTATAAGAAACTCTTT	CAAWDLYYKKLF	TRGV10	.	TRGJ1	13	-1	-1	17
14	1.197021127422899E-4	TGTGCTGCGTGGGAATGGGGTTGGTTCAAGATATTT	CAAWEWGWFKIF	TRGV10	.	TRGJP1	13	-1	-1	18
14	1.197021127422899E-4	TGTGCCACCTGGGCCTCCCTTTATAAGAAACTCTTT	CATWASLYKKLF	TRGV3	.	TRGJ1	12	-1	-1	20
14	1.197021127422899E-4	TGTGCCACCTGGGCCAATTATTATAAGAAACTCTTT	CATWANYYKKLF	TRGV2	.	TRGJ1	12	-1	-1	15
14	1.197021127422899E-4	TGTGCCACCTGGGATGGGCCTGGGGAGAAACTCTTT	CATWDGPGEKLF	TRGV4	.	TRGJ1	19	-1	-1	25
14	1.197021127422899E-4	TGTGCCACCTGGGACGGGCGTTGGTTCAAGATATTT	CATWDGRWFKIF	TRGV2	.	TRGJP1	18	-1	-1	19
14	1.197021127422899E-4	TGTGCCACCTGGGACGGGCGGGACTGGAAACTCTTT	CATWDGRDWKLF	TRGV2	.	TRGJ1	18	-1	-1	26
14	1.197021127422899E-4	TGTGCCACCTGGGACGGATTCTATAAGAAACTCTTT	CATWDGFYKKLF	TRGV2	.	TRGJ1	16	-1	-1	21
14	1.197021127422899E-4	TGTGCCACCTGGGACAGGCCGGGGGGGAAACTCTTT	CATWDRPGGKLF	TRGV5	.	TRGJ1	19	-1	-1	26
14	1.197021127422899E-4	TGTGCCACCTGGGACAGGCGACCAAAGAAACTCTTT	CATWDRRPKKLF	TRGV5	.	TRGJ1	18	-1	-1	24
14	1.197021127422899E-4	TGTGCCACCTGGGACAGGGGGAGAAAGAAACTCTTT	CATWDRGRKKLF	TRGV7	.	TRGJ1	17	-1	-1	24
14	1.197021127422899E-4	TGTGCCACCCGGAAGGGTTATTATAAGAAACTCTTT	CATRKGYYKKLF	TRGV2	.	TRGJ1	11	-1	-1	17
14	1.197021127422899E-4	TGTGCCACCTGGTCTGATTATAAGAAACTCTTT	CATWSDYKKLF	TRGV4	.	TRGJ1	11	-1	-1	16
14	1.197021127422899E-4	TGTGCCACCTGGGGTTTGGGGAAGAAACTCTTT	CATWGLGKKLF	TRGV8	.	TRGJ1	12	-1	-1	21
14	1.197021127422899E-4	TGTGCCACCTGGGGAGGGCGAAAGAAACTCTTT	CATWGGRKKLF	TRGV3	.	TRGJ1	12	-1	-1	21
14	1.197021127422899E-4	TGTGCCACCTGGGATGTTTATAAGAAACTCTTT	CATWDVYKKLF	TRGV4	.	TRGJ1	15	-1	-1	17
14	1.197021127422899E-4	TGTGCCACCTGGGATATTTTCGAGAAACTCTTT	CATWDIFEKLF	TRGV8	.	TRGJ1	15	-1	-1	22
14	1.197021127422899E-4	TGTGCCACCTGGGATAGGCCTAAGAAACTCTTT	CATWDRPKKLF	TRGV8	.	TRGJ1	21	-1	-1	20
14	1.197021127422899E-4	TGTGCCACCTGGGACTATTATAAGAAACTCTTT	CATWDYYKKLF	TRGV3	.	TRGJ1	14	-1	-1	15
14	1.197021127422899E-4	TGTGCCACCTGGGACGGGCTGGGGAAACTCTTT	CATWDGLGKLF	TRGV2	.	TRGJ1	18	-1	-1	23
14	1.197021127422899E-4	TGTGCCACCTGGGACAGGCGCGAGAAACTCTTT	CATWDRREKLF	TRGV5	.	TRGJ1	18	-1	-1	22
14	1.197021127422899E-4	TGTGCCACCTGGGAGGGTTGGGAGAAACTCTTT	CATWEGWEKLF	TRGV4	.	TRGJ1	16	-1	-1	22
14	1.197021127422899E-4	TGTGCTGCGTGCCCGCCGGTAAAACTCTTT	CAACPPVKLF	TRGV10	.	TRGJ2	10	-1	-1	21
14	1.197021127422899E-4	TGTGCCACCTGGGATATTGAGAAACTCTTT	CATWDIEKLF	TRGV4	.	TRGJ1	14	-1	-1	19
14	1.197021127422899E-4	TGTGCCACCTGGGACAGCTGGGGACTCTTT	CATWDSWGLF	TRGV5	.	TRGJ1	16	-1	-1	23
14	1.197021127422899E-4	TGTGCCACCTGGGAGCGGAAGAAACTCTTT	CATWERKKLF	TRGV7	.	TRGJ1	13	-1	-1	18
14	1.197021127422899E-4	TGTGCCACCTGGGAGGATAAGAAACTCTTT	CATWEDKKLF	TRGV4	.	TRGJ1	13	-1	-1	16
14	1.197021127422899E-4	TGTGCCACCTTCGATAAGAAACTCTTT	CATFDKKLF	TRGV2	.	TRGJ1	9	-1	-1	13
14	1.197021127422899E-4	TGTGCCACCTTGTTAATATTGCTCTTT	CATLLILLF	TRGV8	.	TRGJ2	9	-1	-1	21
14	1.197021127422899E-4	TGTGCCACCTGGGTTAAGAAACTCTTT	CATWVKKLF	TRGV3	.	TRGJ1	12	-1	-1	14
14	1.197021127422899E-4	TGTGCCACCTGGGATGGGGGACTCTTT	CATWDGGLF	TRGV4	.	TRGJ1	17	-1	-1	20
14	1.197021127422899E-4	TGTGCCACCTGGGACGGGCCACTCTTT	CATWDGPLF	TRGV2	.	TRGJ1	19	-1	-1	20
14	1.197021127422899E-4	TGTGCCACCGGAGATAAGAAACTCTTT	CATGDKKLF	TRGV8	.	TRGJ1	15	-1	-1	13
14	1.197021127422899E-4	TGTGCCACCTGGTTGAAACTCTTT	CATWLKLF	TRGV2	.	TRGJ1	11	-1	-1	14
14	1.197021127422899E-4	TGTGCCAGGAAACTCTTT	CARKLF	TRGV8	.	TRGJ1	6	-1	-1	8
14	1.197021127422899E-4	TGTGAAAAACTCTTT	CEKLF	TRGV4	.	TRGJ1	3	-1	-1	6
14	1.197021127422899E-4	TGTGAACTCTTT	CELF	TRGV4	.	TRGJ1	3	-1	-1	4
13	1.1115196183212634E-4	TGTGCCACCTGGGACAGGCCACTCCAGAGGCCACTCCATTACCACAGGAGACTCTTT	CATWDRPLQRPLHYHRRLF	TRGV3	.	TRGJ1	19	-1	-1	47
13	1.1115196183212634E-4	TGTGCTGCGTGGGATTTTAACGACGGTATGGGGTCTTATTATAAGAAACTCTTT	CAAWDFNDGMGSYYKKLF	TRGV10	.	TRGJ1	15	-1	-1	35
13	1.1115196183212634E-4	TGTGCCACCTGGGACGGGCTCTCGGAGTTGGGCAAAAAAATCAAGGTATTT	CATWDGLSELGKKIKVF	TRGV2	.	TRGJP	18	-1	-1	24
13	1.1115196183212634E-4	TGTGCCACCTGGGACAGGCGGAACGATACCACTGGTTGGTTCAAGATATTT	CATWDRRNDTTGWFKIF	TRGV3	.	TRGJP1	18	-1	-1	25
13	1.1115196183212634E-4	TGTGCCACCTGGGACAGGCAACTGGGTACCACTGGTTGGTTCAAGATATTT	CATWDRQLGTTGWFKIF	TRGV7	.	TRGJP1	18	-1	-1	26
13	1.1115196183212634E-4	TGTGCTGCGTGGGATTATATATTCGGATCTGGTTGGTTCAAGATATTT	CAAWDYIFGSGWFKIF	TRGV10	.	TRGJP1	16	-1	-1	28
13	1.1115196183212634E-4	TGTGCTGCGTGGGATTATAAGGGGTTTGGTTATTATAAGAAACTCTTT	CAAWDYKGFGYYKKLF	TRGV10	.	TRGJ1	16	-1	-1	29
13	1.1115196183212634E-4	TGTGCCACCTGGGATGGGCCGGTAATCACTGGTTGGTTCAAGATATTT	CATWDGPVITGWFKIF	TRGV4	.	TRGJP1	19	-1	-1	26
13	1.1115196183212634E-4	TGTGCCACCTGGGACGGCCGGCCGGGGGATGGTTGGTTCAAGATATTT	CATWDGRPGDGWFKIF	TRGV2	.	TRGJP1	16	-1	-1	29
13	1.1115196183212634E-4	TGTGCCACCTGGGACGGGCGGGGTAGTAGTGATTGGATCAAGACGTTT	CATWDGRGSSDWIKTF	TRGV2	.	TRGJP2	18	-1	-1	23
13	1.1115196183212634E-4	TGTGCCACCTGGGACGGGCGGAATAGTAGTGATTGGATCAAGACGTTT	CATWDGRNSSDWIKTF	TRGV2	.	TRGJP2	18	-1	-1	22
13	1.1115196183212634E-4	TGTGCCACCTGGGACAGTCCCGGCCGGGGGTATTATAAGAAACTCTTT	CATWDSPGRGYYKKLF	TRGV3	.	TRGJ2	19	-1	-1	30
13	1.1115196183212634E-4	TGTGCCACCTGGGACAGCCCGGGTTTTGATCGGCATAAGAAACTCTTT	CATWDSPGFDRHKKLF	TRGV3	.	TRGJ1	19	-1	-1	34
13	1.1115196183212634E-4	TGTGCTGCGTGGGATTATCCCCCCCGGGGTTATAAGAAACTCTTT	CAAWDYPPRGYKKLF	TRGV10	.	TRGJ2	16	-1	-1	29
13	1.1115196183212634E-4	TGTGCTGCGTGGGATGGGGTCCCCACTGGTTGGTTCAAGATATTT	CAAWDGVPTGWFKIF	TRGV10	.	TRGJP1	14	-1	-1	22
13	1.1115196183212634E-4	TGTGCTGCGTGGAAATATTGCCCCTATTATTATAAGAAACTCTTT	CAAWKYCPYYYKKLF	TRGV10	.	TRGJ1	11	-1	-1	25
13	1.1115196183212634E-4	TGTGCCACCTTCGAAAGTTGGGGTAGTGATTGGATCAAGACGTTT	CATFESWGSDWIKTF	TRGV2	.	TRGJP2	9	-1	-1	22
13	1.1115196183212634E-4	TGTGCCACCTGGGGGGGGTATAGTAGTGATTGGATCAAGACGTTT	CATWGGYSSDWIKTF	TRGV4	.	TRGJP2	12	-1	-1	18
13	1.1115196183212634E-4	TGTGCCACCTGGGACGGGCCTCGGAAGTATTATAAGAAACTCTTT	CATWDGPRKYYKKLF	TRGV2	.	TRGJ1	19	-1	-1	23
13	1.1115196183212634E-4	TGTGCCACCTGGGACGGGCCCAGTAGTGATTGGATCAAGACGTTT	CATWDGPSSDWIKTF	TRGV2	.	TRGJP2	20	-1	-1	21
13	1.1115196183212634E-4	TGTGCCACCTGGGACGGGCCGATATCCGATTGGATCAAGACGTTT	CATWDGPISDWIKTF	TRGV2	.	TRGJP2	19	-1	-1	27
13	1.1115196183212634E-4	TGTGCCACCTGGGACAGGCGAACCACTGGTTGGTTCAAGATATTT	CATWDRRTTGWFKIF	TRGV3	.	TRGJP1	18	-1	-1	21
13	1.1115196183212634E-4	TGTGCCACCTGGGAGGGCAGGATTAGTGATTGGATCAAGACGTTT	CATWEGRISDWIKTF	TRGV2	.	TRGJP2	17	-1	-1	23
13	1.1115196183212634E-4	TGTGCTGCGAGTGGGATTGGGTTCTATTATAAGAAACTCTTT	CAASGIGFYYKKLF	TRGV10	.	TRGJ1	17	-1	-1	24
13	1.1115196183212634E-4	TGTGCCTTGTCCCGTTGTGGAAATTATTATAAGAAACTCTTT	CALSRCGNYYKKLF	TRGV9	.	TRGJ1	9	-1	-1	21
13	1.1115196183212634E-4	TGTGCCACCTCGACAGGAGCCACTGGTTGGTTCAAGATATTT	CATSTGATGWFKIF	TRGV4	.	TRGJP1	9	-1	-1	19
13	1.1115196183212634E-4	TGTGCCACCTGGGATGGTAGTAGTGATTGGATCAAGACGTTT	CATWDGSSDWIKTF	TRGV8	.	TRGJP2	14	-1	-1	17
13	1.1115196183212634E-4	TGTGCCACCTGGGACGGGCGTAGTGATTGGATCAAGACGTTT	CATWDGRSDWIKTF	TRGV2	.	TRGJP2	18	-1	-1	19
13	1.1115196183212634E-4	TGTGCCACCTGGGACGGGCGAAGTGATTGGATCAAGACGTTT	CATWDGRSDWIKTF	TRGV2	.	TRGJP2	18	-1	-1	21
13	1.1115196183212634E-4	TGTGCCACCTGGGACACTAGTAGTGATTGGATCAAGACGTTT	CATWDTSSDWIKTF	TRGV7	.	TRGJP2	15	-1	-1	17
13	1.1115196183212634E-4	TGTGCCACCTGGGACAGCCGTAGTGATTGGATCAAGACGTTT	CATWDSRSDWIKTF	TRGV3	.	TRGJP2	16	-1	-1	19
13	1.1115196183212634E-4	TGTGCCACCTGGGACAGGCCAAATATGTATAGGAAACTCTTT	CATWDRPNMYRKLF	TRGV5	.	TRGJ1	19	-1	-1	20
13	1.1115196183212634E-4	TGTGCCACGAGAAAAGTGGGGGGTGATTGGATCAAGACGTTT	CATRKVGGDWIKTF	TRGV2	.	TRGJP2	7	-1	-1	22
13	1.1115196183212634E-4	TGTGCTGCGTGGGATTTCAACTATTATAAGAAACTCTTT	CAAWDFNYYKKLF	TRGV10	.	TRGJ1	15	-1	-1	15
13	1.1115196183212634E-4	TGTGCTGCGTGGGATCTAAATTATTATAAGAAACTCTTT	CAAWDLNYYKKLF	TRGV10	.	TRGJ1	14	-1	-1	18
13	1.1115196183212634E-4	TGTGCTGCGTGGGACCGAAATTATTATAAGAAACTCTTT	CAAWDRNYYKKLF	TRGV10	.	TRGJ1	13	-1	-1	18
13	1.1115196183212634E-4	TGTGCTGCGTGGGAGCCACGTTATTATAAGAAACTCTTT	CAAWEPRYYKKLF	TRGV10	.	TRGJ1	13	-1	-1	20
13	1.1115196183212634E-4	TGTGCTGCGTGGGAACGATTGAATTATAAGAAACTCTTT	CAAWERLNYKKLF	TRGV10	.	TRGJ1	13	-1	-1	22
13	1.1115196183212634E-4	TGTGCCACCTTCGAGAGCACTGGTTGGTTCAAGATATTT	CATFESTGWFKIF	TRGV2	.	TRGJP1	9	-1	-1	17
13	1.1115196183212634E-4	TGTGCCACCTCTGAAACCACTGGTTGGTTCAAGATATTT	CATSETTGWFKIF	TRGV8	.	TRGJP1	9	-1	-1	15
13	1.1115196183212634E-4	TGTGCCACCTGGGATCTGAGTGATTGGATCAAGACGTTT	CATWDLSDWIKTF	TRGV4	.	TRGJP2	14	-1	-1	18
13	1.1115196183212634E-4	TGTGCCACCTGGGATGGGCCGGGTTATAAGAAACTCTTT	CATWDGPGYKKLF	TRGV4	.	TRGJ1	19	-1	-1	23
13	1.1115196183212634E-4	TGTGCCACCTGGGATAGGCTCGGTTATAAGAAACTCTTT	CATWDRLGYKKLF	TRGV8	.	TRGJ1	18	-1	-1	23
13	1.1115196183212634E-4	TGTGCCACCTGGGACTTATTAGGTTGGATCAAGACGTTT	CATWDLLGWIKTF	TRGV2	.	TRGJP2	14	-1	-1	23
13	1.1115196183212634E-4	TGTGCCACCTGGGACCCTACTTATTATAAGAAACTCTTT	CATWDPTYYKKLF	TRGV2	.	TRGJ1	14	-1	-1	20
13	1.1115196183212634E-4	TGTGCCACCTGGGACCCCCGTTATTATAAGAAACTCTTT	CATWDPRYYKKLF	TRGV2	.	TRGJ1	14	-1	-1	20
13	1.1115196183212634E-4	TGTGCCACCTGGGACGGCTTTTATTATAAGAAACTCTTT	CATWDGFYYKKLF	TRGV2	.	TRGJ1	16	-1	-1	20
13	1.1115196183212634E-4	TGTGCCACCTGGGACGGGCTGGGTTATAAGAAACTCTTT	CATWDGLGYKKLF	TRGV2	.	TRGJ1	18	-1	-1	23
13	1.1115196183212634E-4	TGTGCCACCTGGGACGGGCCTGCTCGGATCAAGACGTTT	CATWDGPARIKTF	TRGV2	.	TRGJP2	19	-1	-1	25
13	1.1115196183212634E-4	TGTGCCACCTGGGACGGGCGTTATTATAAGAAACTCTTT	CATWDGRYYKKLF	TRGV2	.	TRGJ1	18	-1	-1	20
13	1.1115196183212634E-4	TGTGCCACCTGGGACGGGCGTGATTGGATCAAGACGTTT	CATWDGRDWIKTF	TRGV2	.	TRGJP2	18	-1	-1	19
13	1.1115196183212634E-4	TGTGCCACCTGGGACGGGGATAATTGGATCAAGACGTTT	CATWDGDNWIKTF	TRGV2	.	TRGJP2	17	-1	-1	22
13	1.1115196183212634E-4	TGTGCCACCTGGGACGGGAAGTATTATAAGAAACTCTTT	CATWDGKYYKKLF	TRGV2	.	TRGJ1	17	-1	-1	17
13	1.1115196183212634E-4	TGTGCCACCTGGGACGACTGTTATTATAAGAAACTCTTT	CATWDDCYYKKLF	TRGV8	.	TRGJ1	13	-1	-1	20
13	1.1115196183212634E-4	TGTGCCACCTGGGACGACGTGGGATATAAGAAACTCTTT	CATWDDVGYKKLF	TRGV2	.	TRGJ1	15	-1	-1	24
13	1.1115196183212634E-4	TGTGCCACCTGGGACAGGCCCGACTATAAGAAACTCTTT	CATWDRPDYKKLF	TRGV3	.	TRGJ1	19	-1	-1	24
13	1.1115196183212634E-4	TGTGCCACCTGGGACAACTTGCGGTATAAGAAACTCTTT	CATWDNLRYKKLF	TRGV3	.	TRGJ1	15	-1	-1	24
13	1.1115196183212634E-4	TGTGCTGCCCCTAGTAGTGATTGGATCAAGACGTTT	CAAPSSDWIKTF	TRGV10	.	TRGJP2	7	-1	-1	11
13	1.1115196183212634E-4	TGTGCTGCGTATACCACTGGTTGGTTCAAGATATTT	CAAYTTGWFKIF	TRGV10	.	TRGJP1	9	-1	-1	9
13	1.1115196183212634E-4	TGTGCCTGCTGGATTAGGCACGTAGAGAAACTCTTT	CACWIRHVEKLF	TRGV11	.	TRGJ1	22	-1	-1	25
13	1.1115196183212634E-4	TGTGCCACCTGGGACGGCCACTATAAGAAACTCTTT	CATWDGHYKKLF	TRGV5	.	TRGJ1	18	-1	-1	21
13	1.1115196183212634E-4	TGTGCCACCTGGGACGGGCGCCTGTGGAAACTCTTT	CATWDGRLWKLF	TRGV2	.	TRGJ1	18	-1	-1	26
13	1.1115196183212634E-4	TGTGCCACCTGGGACGGATATTATAAGAAACTCTTT	CATWDGYYKKLF	TRGV2	.	TRGJ2	16	-1	-1	18
13	1.1115196183212634E-4	TGTGCCACCTGGGACACGCAGTATAAGAAACTCTTT	CATWDTQYKKLF	TRGV2	.	TRGJ1	14	-1	-1	21
13	1.1115196183212634E-4	TGTGCCACCTGGGAAAGCGATTGGATCAAGACGTTT	CATWESDWIKTF	TRGV3	.	TRGJP2	16	-1	-1	15
13	1.1115196183212634E-4	TGTGCTGCGTGGGACAAAAATAAGAAACTCTTT	CAAWDKNKKLF	TRGV10	.	TRGJ1	13	-1	-1	19
13	1.1115196183212634E-4	TGTGCCTCCGGAGCCGATTGGATCAAGACGTTT	CASGADWIKTF	TRGV2	.	TRGJP2	8	-1	-1	15
13	1.1115196183212634E-4	TGTGCCATTCACTATTATTATAAGAAACTCTTT	CAIHYYYKKLF	TRGV3	.	TRGJ1	6	-1	-1	13
13	1.1115196183212634E-4	TGTGCCACCTTGGGGCGATCAGAGAAACTCTTT	CATLGRSEKLF	TRGV3	.	TRGJ1	13	-1	-1	22
13	1.1115196183212634E-4	TGTGCCACCTGGGCCCAGGATAAGAAACTCTTT	CATWAQDKKLF	TRGV2	.	TRGJ1	12	-1	-1	19
13	1.1115196183212634E-4	TGTGCCACCTGGGATTGTTATAAGAAACTCTTT	CATWDCYKKLF	TRGV8	.	TRGJ1	14	-1	-1	13
13	1.1115196183212634E-4	TGTGCCACCTGGGATTGGTATAAGAAACTCTTT	CATWDWYKKLF	TRGV4	.	TRGJ1	17	-1	-1	18
13	1.1115196183212634E-4	TGTGCCACCTGGGATCATTATAAGAAACTCTTT	CATWDHYKKLF	TRGV8	.	TRGJ1	14	-1	-1	13
13	1.1115196183212634E-4	TGTGCCACCTGGGATACCGATAAGAAACTCTTT	CATWDTDKKLF	TRGV8	.	TRGJ2	15	-1	-1	19
13	1.1115196183212634E-4	TGTGCCACCTGGGACCCGGGGAGGAAACTCTTT	CATWDPGRKLF	TRGV8	.	TRGJ1	13	-1	-1	23
13	1.1115196183212634E-4	TGTGCCACCTGGGACGGCCCAAAGAAACTCTTT	CATWDGPKKLF	TRGV2	.	TRGJ2	19	-1	-1	21
13	1.1115196183212634E-4	TGTGCCACCTGGGACGGCGGCGTGAAACTCTTT	CATWDGGVKLF	TRGV2	.	TRGJ1	16	-1	-1	23
13	1.1115196183212634E-4	TGTGCCACCTGGGACGGGGGTCGGAAACTCTTT	CATWDGGRKLF	TRGV7	.	TRGJ1	17	-1	-1	23
13	1.1115196183212634E-4	TGTGCCACCTGGGACGGACCGAGGAAACTCTTT	CATWDGPRKLF	TRGV2	.	TRGJ1	19	-1	-1	23
13	1.1115196183212634E-4	TGTGCCACCTGGGAGAACTATAAGAAACTCTTT	CATWENYKKLF	TRGV4	.	TRGJ1	13	-1	-1	18
13	1.1115196183212634E-4	TGTGCCACCTGGCGTGGGGAGAAACTCTTT	CATWRGEKLF	TRGV8	.	TRGJ1	11	-1	-1	19
13	1.1115196183212634E-4	TGTGCCACCTGGGGCGTCCAGAAACTCTTT	CATWGVQKLF	TRGV4	.	TRGJ1	12	-1	-1	19
13	1.1115196183212634E-4	TGTGCCACCTGGGACTTGGAGAAACTCTTT	CATWDLEKLF	TRGV2	.	TRGJ1	14	-1	-1	19
13	1.1115196183212634E-4	TGTGCCACCTGGGACCTAAGGGGACTCTTT	CATWDLRGLF	TRGV5	.	TRGJ1	14	-1	-1	23
13	1.1115196183212634E-4	TGTGCCACCTGGGACGGGGATGGGCTCTTT	CATWDGDGLF	TRGV2	.	TRGJ1	17	-1	-1	24
13	1.1115196183212634E-4	TGTGCCACCTGGGACGGAGGGATTCTCTTT	CATWDGGILF	TRGV2	.	TRGJ1	16	-1	-1	24
13	1.1115196183212634E-4	TGTGCCACCTGGGACGGAGGGAAACTCTTT	CATWDGGKLF	TRGV2	.	TRGJ1	16	-1	-1	20
13	1.1115196183212634E-4	TGTGCCACCTGGGACAAATGGGAACTCTTT	CATWDKWELF	TRGV2	.	TRGJ1	14	-1	-1	22
13	1.1115196183212634E-4	TGTGCCACCCGTACCGGAAAGAAACTCTTT	CATRTGKKLF	TRGV8	.	TRGJ1	8	-1	-1	18
13	1.1115196183212634E-4	TGTGCCACCTGGGTAGGGAAACTCTTT	CATWVGKLF	TRGV2	.	TRGJ1	12	-1	-1	17
13	1.1115196183212634E-4	TGTGCCACCTGGGCTTCCAAACTCTTT	CATWASKLF	TRGV8	.	TRGJ1	12	-1	-1	18
13	1.1115196183212634E-4	TGTGCCACCTGGGCTGTCAAGACGTTT	CATWAVKTF	TRGV8	.	TRGJP2	12	-1	-1	16
13	1.1115196183212634E-4	TGTGCCACCCCTTATAAGAAACTCTTT	CATPYKKLF	TRGV8	.	TRGJ1	8	-1	-1	11
13	1.1115196183212634E-4	TGTGCCACCAGTCAAGGGAAACTCTTT	CATSQGKLF	TRGV4	.	TRGJ1	8	-1	-1	17
13	1.1115196183212634E-4	TGGGGAGGTGATTGGATCAAGACGTTT	WGGDWIKTF	TRGV4	.	TRGJP2	1	-1	-1	7
13	1.1115196183212634E-4	TGTGCCCCTTATAAGAAACTCTTT	CAPYKKLF	TRGV4	.	TRGJ1	8	-1	-1	8
13	1.1115196183212634E-4	TGTGCCACCCTTAAGAAACTCTTT	CATLKKLF	TRGV4	.	TRGJ1	8	-1	-1	11
13	1.1115196183212634E-4	TGTGCGGGGTGGATCAAGACGTTT	CAGWIKTF	TRGV2	.	TRGJP2	4	-1	-1	9
13	1.1115196183212634E-4	TGCCGGAGGAAACTCTTT	CRRKLF	TRGV3	.	TRGJ1	1	-1	-1	8
13	1.1115196183212634E-4	TGTAAACTCTTT	CKLF	TRGV8	.	TRGJ1	2	-1	-1	3
12	1.0260181092196277E-4	TGTGCTGCGTGGGATTACCGGTTCCAGAACGACCCCCCCAGTTATTATAAGAAACTCTTT	CAAWDYRFQNDPPSYYKKLF	TRGV10	.	TRGJ1	17	-1	-1	41
12	1.0260181092196277E-4	TGTGCCACCTGGGACAGGCGGGGTGGAATTAGTGATTGGATCAAGACGTTT	CATWDRRGGISDWIKTF	TRGV7	.	TRGJP2	18	-1	-1	29
12	1.0260181092196277E-4	TGTGCCACCTGGGACGGGCCGCGCGGTAGTGATTGGATCAAGACGTTT	CATWDGPRGSDWIKTF	TRGV2	.	TRGJP2	19	-1	-1	25
12	1.0260181092196277E-4	TGTGCCACCTGGGACGGGCGAACGAGGATTTATTATAAGAAACTCTTT	CATWDGRTRIYYKKLF	TRGV2	.	TRGJ1	18	-1	-1	26
12	1.0260181092196277E-4	TGTGCCACCTGGGACAGGCAAGAGTTGGGCAAAAAAATCAAGGTATTT	CATWDRQELGKKIKVF	TRGV5	.	TRGJP	18	-1	-1	16
12	1.0260181092196277E-4	TGTGCTGCGTGGGATTTGGGGCCTTTAGATTATAAGAAACTCTTT	CAAWDLGPLDYKKLF	TRGV10	.	TRGJ1	15	-1	-1	28
12	1.0260181092196277E-4	TGTGCTGCGTGGGATTATTCCCCCTTTTATTATAAGAAACTCTTT	CAAWDYSPFYYKKLF	TRGV10	.	TRGJ1	16	-1	-1	26
12	1.0260181092196277E-4	TGTGCCACCTGGGATGGGATATCGAATTATTATAAGAAACTCTTT	CATWDGISNYYKKLF	TRGV4	.	TRGJ1	17	-1	-1	21
12	1.0260181092196277E-4	TGTGCCACCTGGGACGGTCAAAGTAGTGATTGGATCAAGACGTTT	CATWDGQSSDWIKTF	TRGV2	.	TRGJP2	16	-1	-1	21
12	1.0260181092196277E-4	TGTGCCACCTGGGACGGCCTAAGTAGTGATTGGATCAAGACGTTT	CATWDGLSSDWIKTF	TRGV2	.	TRGJP2	16	-1	-1	21
12	1.0260181092196277E-4	TGTGCCACCTGGGACACCCTCGCGAACCGATATAAGAAACTCTTT	CATWDTLANRYKKLF	TRGV3	.	TRGJ1	15	-1	-1	30
12	1.0260181092196277E-4	TGTGCCACCTGGGACAGGCCACCCCCTGGATATAAGAAACTCTTT	CATWDRPPPGYKKLF	TRGV7	.	TRGJ1	19	-1	-1	30
12	1.0260181092196277E-4	TGTGCCACCTGGGACAGGCGGTGTAGTGATTGGATCAAGACGTTT	CATWDRRCSDWIKTF	TRGV3	.	TRGJP2	18	-1	-1	22
12	1.0260181092196277E-4	TGTGCCACCTGGGACAGGCACGGTAAAAGTTATAAGAAACTCTTT	CATWDRHGKSYKKLF	TRGV3	.	TRGJ1	18	-1	-1	29
12	1.0260181092196277E-4	TGTGCCACCTGGGACAGAACCTTTAGGTGTTATAAGAAACTCTTT	CATWDRTFRCYKKLF	TRGV3	.	TRGJ1	16	-1	-1	29
12	1.0260181092196277E-4	TGTGCCACCCCGGTGCCCTTTAGTAGTGATTGGATCAAGACGTTT	CATPVPFSSDWIKTF	TRGV8	.	TRGJP2	8	-1	-1	20
12	1.0260181092196277E-4	TGTGCTGCGTCGTGGTTCCCCACTGGTTGGTTCAAGATATTT	CAASWFPTGWFKIF	TRGV10	.	TRGJP1	9	-1	-1	19
12	1.0260181092196277E-4	TGTGCTGCGTGGGATTGGGGGGGTTCTCCAAAGAAACTCTTT	CAAWDWGGSPKKLF	TRGV10	.	TRGJ1	15	-1	-1	30
12	1.0260181092196277E-4	TGTGCCACCTGGGATTTTAGTAGTGATTGGATCAAGACGTTT	CATWDFSSDWIKTF	TRGV8	.	TRGJP2	14	-1	-1	17
12	1.0260181092196277E-4	TGTGCCACCTGGGATGGGTTGGGCAAAAAAATCAAGGTATTT	CATWDGLGKKIKVF	TRGV4	.	TRGJP	17	-1	-1	2
12	1.0260181092196277E-4	TGTGCCACCTGGGATGGGCTTTGCCTGGTAAAGAAACTCTTT	CATWDGLCLVKKLF	TRGV4	.	TRGJ1	18	-1	-1	30
12	1.0260181092196277E-4	TGTGCCACCTGGGACCGAAACGGAGTTCGGATCAAGACGTTT	CATWDRNGVRIKTF	TRGV2	.	TRGJP2	14	-1	-1	28
12	1.0260181092196277E-4	TGTGCCACCTGGGACGGCCTTAGTGATTGGATCAAGACGTTT	CATWDGLSDWIKTF	TRGV2	.	TRGJP2	16	-1	-1	20
12	1.0260181092196277E-4	TGTGCCACCTGGGACGGGCTTTTTTATTATAAGAAACTCTTT	CATWDGLFYYKKLF	TRGV2	.	TRGJ1	18	-1	-1	23
12	1.0260181092196277E-4	TGTGCCACCTGGGACGGGCCCAGTGATTGGATCAAGACGTTT	CATWDGPSDWIKTF	TRGV2	.	TRGJP2	20	-1	-1	21
12	1.0260181092196277E-4	TGTGCCACCTGGGACGGGCGAAATTATTATAAGAAACTCTTT	CATWDGRNYYKKLF	TRGV2	.	TRGJ1	18	-1	-1	21
12	1.0260181092196277E-4	TGTGCCACCTGGGACGAACGACGGGGGAATGAGAAACTCTTT	CATWDERRGNEKLF	TRGV2	.	TRGJ2	15	-1	-1	28
12	1.0260181092196277E-4	TGTGCCACCTGGGACAGCCCGAAGGTTCATAAGAAACTCTTT	CATWDSPKVHKKLF	TRGV7	.	TRGJ1	19	-1	-1	28
12	1.0260181092196277E-4	TGTGCCACCTGGGACAGGCCGAATTATTATAAGAAACTCTTT	CATWDRPNYYKKLF	TRGV7	.	TRGJ1	19	-1	-1	19
12	1.0260181092196277E-4	TGTGCCACCTGGAACTGTAGTAGTGATTGGATCAAGACGTTT	CATWNCSSDWIKTF	TRGV2	.	TRGJP2	14	-1	-1	17
12	1.0260181092196277E-4	TGTGCTGCGTGGTTTTTCACTGGTTGGTTCAAGATATTT	CAAWFFTGWFKIF	TRGV10	.	TRGJP1	11	-1	-1	17
12	1.0260181092196277E-4	TGTGCTGCGTGGGCCGTGAATTATTATAAGAAACTCTTT	CAAWAVNYYKKLF	TRGV10	.	TRGJ1	12	-1	-1	17
12	1.0260181092196277E-4	TGTGCTGCGTGGGATTATAATTATTATAAGAAACTCTTT	CAAWDYNYYKKLF	TRGV10	.	TRGJ1	16	-1	-1	18
12	1.0260181092196277E-4	TGTGCTGCGTGGGATCAGAATTATTATAAGAAACTCTTT	CAAWDQNYYKKLF	TRGV10	.	TRGJ1	14	-1	-1	17
12	1.0260181092196277E-4	TGTGCCACCTGGTCCCCGAATTATTATAAGAAACTCTTT	CATWSPNYYKKLF	TRGV3	.	TRGJ1	11	-1	-1	16
12	1.0260181092196277E-4	TGTGCCACCTGGGATGTGACTGGTTGGTTCAAGATATTT	CATWDVTGWFKIF	TRGV4	.	TRGJP1	15	-1	-1	18
12	1.0260181092196277E-4	TGTGCCACCTGGGATGGGCTGTGGTATAAGAAACTCTTT	CATWDGLWYKKLF	TRGV4	.	TRGJ1	18	-1	-1	24
12	1.0260181092196277E-4	TGTGCCACCTGGGACCTGGGGTATTATAAGAAACTCTTT	CATWDLGYYKKLF	TRGV3	.	TRGJ1	14	-1	-1	21
12	1.0260181092196277E-4	TGTGCCACCTGGGACGCGAATTATTATAAGAAACTCTTT	CATWDANYYKKLF	TRGV2	.	TRGJ1	15	-1	-1	16
12	1.0260181092196277E-4	TGTGCCACCTGGGACGGGCGTGAGTATAAGAAACTCTTT	CATWDGREYKKLF	TRGV2	.	TRGJ1	18	-1	-1	24
12	1.0260181092196277E-4	TGTGCCACCTGGGACGGGCGGGATTATAAGAAACTCTTT	CATWDGRDYKKLF	TRGV2	.	TRGJ1	18	-1	-1	22
12	1.0260181092196277E-4	TGTGCCACCTGGGACGGGCACTATTATAAGAAACTCTTT	CATWDGHYYKKLF	TRGV2	.	TRGJ1	18	-1	-1	21
12	1.0260181092196277E-4	TGTGCCACCTGGGACGGGGTTTATTATAAGAAACTCTTT	CATWDGVYYKKLF	TRGV2	.	TRGJ1	17	-1	-1	20
12	1.0260181092196277E-4	TGTGCCACCTGGGACGAGAATTATTATAAGAAACTCTTT	CATWDENYYKKLF	TRGV2	.	TRGJ1	15	-1	-1	17
12	1.0260181092196277E-4	TGTGCCACCTGGGACAGGCTATATTATAAGAAACTCTTT	CATWDRLYYKKLF	TRGV3	.	TRGJ1	18	-1	-1	21
12	1.0260181092196277E-4	TGTGCCACCTGGGACAGGCCACATCATAAGAAACTCTTT	CATWDRPHHKKLF	TRGV7	.	TRGJ1	19	-1	-1	22
12	1.0260181092196277E-4	TGTGCCACCTGGGACAGGCGTTATTATAAGAAACTCTTT	CATWDRRYYKKLF	TRGV3	.	TRGJ1	18	-1	-1	20
12	1.0260181092196277E-4	TGTGCCACCTGGGACAGGCGGGATTATAAGAAACTCTTT	CATWDRRDYKKLF	TRGV5	.	TRGJ1	18	-1	-1	22
12	1.0260181092196277E-4	TGTGCCACCTGGGACAGGCAGGGTTATAAGAAACTCTTT	CATWDRQGYKKLF	TRGV3	.	TRGJ1	18	-1	-1	23
12	1.0260181092196277E-4	TGTGCCACCTGGGACAGGGGGGGTTATAAGAAACTCTTT	CATWDRGGYKKLF	TRGV2	.	TRGJ1	18	-1	-1	23
12	1.0260181092196277E-4	TGTGCCACCTGGGAACTGTTTGGTTATAAGAAACTCTTT	CATWELFGYKKLF	TRGV4	.	TRGJ1	13	-1	-1	23
12	1.0260181092196277E-4	TGTGCCACCTGGGAAACCCCTTATTATAAGAAACTCTTT	CATWETPYYKKLF	TRGV8	.	TRGJ1	13	-1	-1	20
12	1.0260181092196277E-4	TGTGCCACCCCCTTTTTGAATTATTATAAGAAACTCTTT	CATPFLNYYKKLF	TRGV4	.	TRGJ1	8	-1	-1	14
12	1.0260181092196277E-4	TGTGCCACCCGGGATAGTAGTGATTGGATCAAGACGTTT	CATRDSSDWIKTF	TRGV8	.	TRGJP2	16	-1	-1	13
12	1.0260181092196277E-4	TGTGCTGCGTGGGGGGATTATTATAAGAAACTCTTT	CAAWGDYYKKLF	TRGV10	.	TRGJ1	12	-1	-1	16
12	1.0260181092196277E-4	TGTGCTGCGTGGGATTTGGGTTATAAGAAACTCTTT	CAAWDLGYKKLF	TRGV10	.	TRGJ1	15	-1	-1	20
12	1.0260181092196277E-4	TGTGCTGCGTGGGATCAACCGGATAAGAAACTCTTT	CAAWDQPDKKLF	TRGV10	.	TRGJ1	14	-1	-1	22
12	1.0260181092196277E-4	TGTGCCACCTTCCGTGGTGATTGGATCAAGACGTTT	CATFRGDWIKTF	TRGV2	.	TRGJP2	9	-1	-1	13
12	1.0260181092196277E-4	TGTGCCACCTGGCACGGAGATTGGATCAAGACGTTT	CATWHGDWIKTF	TRGV2	.	TRGJP2	16	-1	-1	18
12	1.0260181092196277E-4	TGTGCCACCTGGGCACTGGGTTATAAGAAACTCTTT	CATWALGYKKLF	TRGV3	.	TRGJ1	12	-1	-1	20
12	1.0260181092196277E-4	TGTGCCACCTGGGATGCGGGATTCCAGAAACTCTTT	CATWDAGFQKLF	TRGV4	.	TRGJ1	15	-1	-1	25
12	1.0260181092196277E-4	TGTGCCACCTGGGATGGGCGGTATAAGAAACTCTTT	CATWDGRYKKLF	TRGV4	.	TRGJ1	18	-1	-1	21
12	1.0260181092196277E-4	TGTGCCACCTGGGATAGGAGGTATAAGAAACTCTTT	CATWDRRYKKLF	TRGV8	.	TRGJ1	17	-1	-1	21
12	1.0260181092196277E-4	TGTGCCACCTGGGACTTACCGGGTAAGAAACTCTTT	CATWDLPGKKLF	TRGV2	.	TRGJ1	14	-1	-1	23
12	1.0260181092196277E-4	TGTGCCACCTGGGACTCTTATTATAAGAAACTCTTT	CATWDSYYKKLF	TRGV3	.	TRGJ1	14	-1	-1	17
12	1.0260181092196277E-4	TGTGCCACCTGGGACCGTTATTATAAGAAACTCTTT	CATWDRYYKKLF	TRGV2	.	TRGJ1	14	-1	-1	17
12	1.0260181092196277E-4	TGTGCCACCTGGGACGGTGGTTGGTTCAAGATATTT	CATWDGGWFKIF	TRGV2	.	TRGJP1	16	-1	-1	17
12	1.0260181092196277E-4	TGTGCCACCTGGGACGGCCCACCGAAGAAACTCTTT	CATWDGPPKKLF	TRGV2	.	TRGJ1	19	-1	-1	24
12	1.0260181092196277E-4	TGTGCCACCTGGGACGGGTATTATAAGAAACTCTTT	CATWDGYYKKLF	TRGV2	.	TRGJ1	17	-1	-1	18
12	1.0260181092196277E-4	TGTGCCACCTGGGACGGGCCCTTATCGAAACTCTTT	CATWDGPLSKLF	TRGV2	.	TRGJ1	20	-1	-1	26
12	1.0260181092196277E-4	TGTGCCACCTGGGACGGGCCCCAAAAGAAACTCTTT	CATWDGPQKKLF	TRGV2	.	TRGJ1	20	-1	-1	24
12	1.0260181092196277E-4	TGTGCCACCTGGGACGGGCGGTGTAAGAAACTCTTT	CATWDGRCKKLF	TRGV2	.	TRGJ1	18	-1	-1	23
12	1.0260181092196277E-4	TGTGCCACCTGGGACGGGGGGTATGAGAAACTCTTT	CATWDGGYEKLF	TRGV2	.	TRGJ1	17	-1	-1	21
12	1.0260181092196277E-4	TGTGCCACCTGGGACACCTCAATTAAGAAACTCTTT	CATWDTSIKKLF	TRGV3	.	TRGJ1	15	-1	-1	23
12	1.0260181092196277E-4	TGTGCCACCTGGGACAGGCCTTATAAGAAACTCTTT	CATWDRPYKKLF	TRGV5	.	TRGJ1	20	-1	-1	20
12	1.0260181092196277E-4	TGTGCCACCTGGGAGAATTATTATAAGAAACTCTTT	CATWENYYKKLF	TRGV8	.	TRGJ1	13	-1	-1	14
12	1.0260181092196277E-4	TGTGCCACCTGGGAAATGACAAATAAGAAACTCTTT	CATWEMTNKKLF	TRGV2	.	TRGJ1	13	-1	-1	22
12	1.0260181092196277E-4	TGTGCCACCTGGATTAGTGATTGGATCAAGACGTTT	CATWISDWIKTF	TRGV2	.	TRGJP2	11	-1	-1	14
12	1.0260181092196277E-4	TGTGCCACCCTAACTAACGGTTATAAGAAACTCTTT	CATLTNGYKKLF	TRGV2	.	TRGJ1	8	-1	-1	20
12	1.0260181092196277E-4	TGTGCCACCGGTCGGGGTGATTGGATCAAGACGTTT	CATGRGDWIKTF	TRGV2	.	TRGJP2	8	-1	-1	16
12	1.0260181092196277E-4	TGTGCTGCGTTTATTTATTATAAGAAACTCTTT	CAAFIYYKKLF	TRGV10	.	TRGJ1	9	-1	-1	14
12	1.0260181092196277E-4	TGTGCCACCTCTAGTGATTGGATCAAGACGTTT	CATSSDWIKTF	TRGV8	.	TRGJP2	9	-1	-1	11
12	1.0260181092196277E-4	TGTGCCACCTGGGCGAGGTATAAGAAACTCTTT	CATWARYKKLF	TRGV5	.	TRGJ2	12	-1	-1	18
12	1.0260181092196277E-4	TGTGCCACCTGGGATGGCTATAAGAAACTCTTT	CATWDGYKKLF	TRGV4	.	TRGJ1	16	-1	-1	18
12	1.0260181092196277E-4	TGTGCCACCTGGGATGATGGTAAGAAACTCTTT	CATWDDGKKLF	TRGV4	.	TRGJ1	15	-1	-1	20
12	1.0260181092196277E-4	TGTGCCACCTGGGACGTGCTCGAGAAACTCTTT	CATWDVLEKLF	TRGV2	.	TRGJ1	21	-1	-1	22
12	1.0260181092196277E-4	TGTGCCACCTGGGACGGATATAAGAAACTCTTT	CATWDGYKKLF	TRGV2	.	TRGJ1	16	-1	-1	18
12	1.0260181092196277E-4	TGTGCCACCTGGGACAGCTATAAGAAACTCTTT	CATWDSYKKLF	TRGV2	.	TRGJ1	14	-1	-1	18
12	1.0260181092196277E-4	TGTGCCACCTGGGACAGGCTCCACCCTCTCTTT	CATWDRLHPLF	TRGV7	.	TRGJ1	18	-1	-1	27
12	1.0260181092196277E-4	TGTGCCACCTGGGACAGGCTAAGGGAACTCTTT	CATWDRLRELF	TRGV7	.	TRGJ1	18	-1	-1	25
12	1.0260181092196277E-4	TGTGCCACCTGGGACAGGCCCGAGAAACTCTTT	CATWDRPEKLF	TRGV7	.	TRGJ1	19	-1	-1	22
12	1.0260181092196277E-4	TGTGCCACCTGGGAAAGTTGGTTCAAGATATTT	CATWESWFKIF	TRGV2	.	TRGJP1	13	-1	-1	16
12	1.0260181092196277E-4	TGTGCCACCCCGATAGACCCTAAGAAACTCTTT	CATPIDPKKLF	TRGV2	.	TRGJ1	8	-1	-1	20
12	1.0260181092196277E-4	TGTGCCACCGAGTGTTATTATAAGAAACTCTTT	CATECYYKKLF	TRGV2	.	TRGJ1	8	-1	-1	14
12	1.0260181092196277E-4	TGTGCCTCCCCTTATTGGATCAAGACGTTT	CASPYWIKTF	TRGV3	.	TRGJP2	8	-1	-1	13
12	1.0260181092196277E-4	TGTGCCACCTGGGTCTATAAGAAACTCTTT	CATWVYKKLF	TRGV7	.	TRGJ1	12	-1	-1	15
12	1.0260181092196277E-4	TGTGCCACCTGGGCCAGCGGGAAACTCTTT	CATWASGKLF	TRGV5	.	TRGJ1	16	-1	-1	20
12	1.0260181092196277E-4	TGTGCCACCTGGGATGGTCGGAAACTCTTT	CATWDGRKLF	TRGV4	.	TRGJ1	16	-1	-1	20
12	1.0260181092196277E-4	TGTGCCACCTGGGATACTAAGAAACTCTTT	CATWDTKKLF	TRGV4	.	TRGJ1	14	-1	-1	17
12	1.0260181092196277E-4	TGTGCCACCTGGGACGTTAAGAAACTCTTT	CATWDVKKLF	TRGV2	.	TRGJ1	15	-1	-1	17
12	1.0260181092196277E-4	TGTGCCACCTGGGACGGTATGAAACTCTTT	CATWDGMKLF	TRGV7	.	TRGJ1	14	-1	-1	17
12	1.0260181092196277E-4	TGTGCCACCTGGGACGGGCTCGTACTCTTT	CATWDGLVLF	TRGV2	.	TRGJ1	22	-1	-1	23
12	1.0260181092196277E-4	TGTGCCACCTGGGACGGGCCGAAACTCTTT	CATWDGPKLF	TRGV2	.	TRGJ1	19	-1	-1	20
12	1.0260181092196277E-4	TGTGCCACCCCCTATTATAAGAAACTCTTT	CATPYYKKLF	TRGV2	.	TRGJ1	8	-1	-1	12
12	1.0260181092196277E-4	TGTGCCACGGGAATTTATAAGAAACTCTTT	CATGIYKKLF	TRGV4	.	TRGJ1	7	-1	-1	14
12	1.0260181092196277E-4	TGTGCAACGGGCTATTATAAGAAACTCTTT	CATGYYKKLF	TRGV4	.	TRGJ1	7	-1	-1	12
12	1.0260181092196277E-4	TGTGCCACCTCCCTTTGGTTACTCTTT	CATSLWLLF	TRGV8	.	TRGJ1	9	-1	-1	20
12	1.0260181092196277E-4	TGTGCCACCTGGGTAAAGAAACTCTTT	CATWVKKLF	TRGV2	.	TRGJ1	12	-1	-1	15
12	1.0260181092196277E-4	TGTGCCACCTGGGACCTGAAACTCTTT	CATWDLKLF	TRGV4	.	TRGJ1	13	-1	-1	17
12	1.0260181092196277E-4	TGTGCCACCTATTGGATCAAGACGTTT	CATYWIKTF	TRGV2	.	TRGJP2	9	-1	-1	10
12	1.0260181092196277E-4	TGTGCCACCTGGGATACACTCTTT	CATWDTLF	TRGV8	.	TRGJ1	15	-1	-1	17
12	1.0260181092196277E-4	TGTGCCACCTGGGACATACTCTTT	CATWDILF	TRGV3	.	TRGJ1	15	-1	-1	17
12	1.0260181092196277E-4	TGTGCCACCTGGGACAGGCTCTTT	CATWDRLF	TRGV3	.	TRGJ1	18	-1	-1	18
12	1.0260181092196277E-4	TGTGCCAAGTATAAGAAACTCTTT	CAKYKKLF	TRGV4	.	TRGJ1	6	-1	-1	9
12	1.0260181092196277E-4	TGTGCCAAAGGGAAACTCTTT	CAKGKLF	TRGV8	.	TRGJ1	6	-1	-1	11
12	1.0260181092196277E-4	TGTATCGGTAAGAAACTCTTT	CIGKKLF	TRGV8	.	TRGJ1	2	-1	-1	8
12	1.0260181092196277E-4	TGTCCTAAGAAACTCTTT	CPKKLF	TRGV3	.	TRGJ1	2	-1	-1	5
12	1.0260181092196277E-4	TGTGCTGCCCGCCTCTTT	CAARLF	TRGV10	.	TRGJ1	7	-1	-1	12
12	1.0260181092196277E-4	TGTGCCACCGGACTCTTT	CATGLF	TRGV4	.	TRGJ1	8	-1	-1	11
12	1.0260181092196277E-4	TGTGCCAAGAAACTCTTT	CAKKLF	TRGV8	.	TRGJ1	6	-1	-1	6
11	9.405166001179921E-5	TGTGCCACCTGGGATAAGAGGGGGGTAGTAGAGGGTGATTGGATCAAGACGTTT	CATWDKRGVVEGDWIKTF	TRGV8	.	TRGJP2	15	-1	-1	34
11	9.405166001179921E-5	TGTGCCACCTGGGACGGGCCTAATTTTCATAGTAGTGATTGGATCAAGACGTTT	CATWDGPNFHSSDWIKTF	TRGV2	.	TRGJP2	19	-1	-1	28
11	9.405166001179921E-5	TGTGCCACCTGGGACGGGCGCGGAGAAGGTACCACTGGTTGGTTCAAGATATTT	CATWDGRGEGTTGWFKIF	TRGV2	.	TRGJP1	21	-1	-1	29
11	9.405166001179921E-5	TGTGCTGCGTGGGCATTAGGTGGGGTGGATTATTCTTATAAGAAACTCTTT	CAAWALGGVDYSYKKLF	TRGV10	.	TRGJ1	20	-1	-1	31
11	9.405166001179921E-5	TGTGCTGCGTGGGATTATAAGGATGGGGGTTATTATAAGAAACTCTTT	CAAWDYKDGGYYKKLF	TRGV10	.	TRGJ1	16	-1	-1	29
11	9.405166001179921E-5	TGTGCCACCTGGGCTTCGGCAGAGGGTAGTGATTGGATCAAGACGTTT	CATWASAEGSDWIKTF	TRGV2	.	TRGJP2	12	-1	-1	25
11	9.405166001179921E-5	TGTGCCACCTGGGATAGGCCGTGTGATAGTGATTGGATCAAGACGTTT	CATWDRPCDSDWIKTF	TRGV8	.	TRGJP2	19	-1	-1	26
11	9.405166001179921E-5	TGTGCCACCTGGGACGGGCCGCCTAGTAGTGATTGGATCAAGACGTTT	CATWDGPPSSDWIKTF	TRGV2	.	TRGJP2	19	-1	-1	23
11	9.405166001179921E-5	TGTGCCACCTGGGACGGGGGACATAGTAGTGATTGGATCAAGACGTTT	CATWDGGHSSDWIKTF	TRGV2	.	TRGJP2	17	-1	-1	22
11	9.405166001179921E-5	TGTGCCACCTGGGACGGACGATATAGTAGTGATTGGATCAAGACGTTT	CATWDGRYSSDWIKTF	TRGV2	.	TRGJP2	16	-1	-1	17
11	9.405166001179921E-5	TGTGCCACCTGGGACGATGGACCTACCACTGGTTGGTTCAAGATATTT	CATWDDGPTTGWFKIF	TRGV2	.	TRGJP1	15	-1	-1	23
11	9.405166001179921E-5	TGTGCCACCTGGGACAGGCCATACGCTCGTTATTATAAGAAACTCTTT	CATWDRPYARYYKKLF	TRGV7	.	TRGJ1	19	-1	-1	29
11	9.405166001179921E-5	TGTGCCACCTGGGACAGGCCAAAGGGTAGTGATTGGATCAAGACGTTT	CATWDRPKGSDWIKTF	TRGV3	.	TRGJP2	19	-1	-1	25
11	9.405166001179921E-5	TGTGCTGCGTGGGATTATTCCCCACGTTGTTATAAGAAACTCTTT	CAAWDYSPRCYKKLF	TRGV10	.	TRGJ1	16	-1	-1	26
11	9.405166001179921E-5	TGTGCCTTGTGGGAGGCCCCACCAAATTATTATAAGAAACTCTTT	CALWEAPPNYYKKLF	TRGV9	.	TRGJ1	15	-1	-1	24
11	9.405166001179921E-5	TGTGCCTGCTGGATTAGGCACCGGTATTATTATAAGAAACTCTTT	CACWIRHRYYYKKLF	TRGV11	.	TRGJ1	20	-1	-1	25
11	9.405166001179921E-5	TGTGCCACCTGGGCCCCGGACAGTAGTGATTGGATCAAGACGTTT	CATWAPDSSDWIKTF	TRGV2	.	TRGJP2	12	-1	-1	21
11	9.405166001179921E-5	TGTGCCACCTGGGACGGCCGGGAGGATTGGGGTAAGAAACTCTTT	CATWDGREDWGKKLF	TRGV2	.	TRGJ1	16	-1	-1	32
11	9.405166001179921E-5	TGTGCCACCTGGGACGGCCAGGAACTGGATTATAAGAAACTCTTT	CATWDGQELDYKKLF	TRGV5	.	TRGJ1	18	-1	-1	28
11	9.405166001179921E-5	TGTGCCACCTGGGACGGGCTTTGTAGTTTTTGGATCAAGACGTTT	CATWDGLCSFWIKTF	TRGV2	.	TRGJP2	18	-1	-1	22
11	9.405166001179921E-5	TGTGCCACCTGGGACGGGCTGGGTAGTGATTGGATCAAGACGTTT	CATWDGLGSDWIKTF	TRGV2	.	TRGJP2	18	-1	-1	22
11	9.405166001179921E-5	TGTGCCACCTGGGACGGGCTGGAGAAGGATTGGATCAAGACGTTT	CATWDGLEKDWIKTF	TRGV2	.	TRGJP2	18	-1	-1	27
11	9.405166001179921E-5	TGTGCCACCTGGGACGGGCCTTGGGGTGATTGGATCAAGACGTTT	CATWDGPWGDWIKTF	TRGV2	.	TRGJP2	19	-1	-1	25
11	9.405166001179921E-5	TGTGCCACCTGGGACGGACCAATGAATTATTATAAGAAACTCTTT	CATWDGPMNYYKKLF	TRGV2	.	TRGJ1	19	-1	-1	23
11	9.405166001179921E-5	TGTGCCACCTGGGACAGGCCTATCCATTATTATAAGAAACTCTTT	CATWDRPIHYYKKLF	TRGV7	.	TRGJ1	24	-1	-1	25
11	9.405166001179921E-5	TGTGCCACCTGGGACAGGCGTGGTAGTGATTGGATCAAGACGTTT	CATWDRRGSDWIKTF	TRGV5	.	TRGJP2	21	-1	-1	22
11	9.405166001179921E-5	TGTGCCACCTGGGACAGGCGTACCACTGGTTGGTTCAAGATATTT	CATWDRRTTGWFKIF	TRGV7	.	TRGJP1	18	-1	-1	20
11	9.405166001179921E-5	TGTGCTGCGTGGGATTTTGAGCGCATTTATAAGAAACTCTTT	CAAWDFERIYKKLF	TRGV10	.	TRGJ1	15	-1	-1	26
11	9.405166001179921E-5	TGTGCTGCGTGGGATTCGGGGAATTATTATAAGAAACTCTTT	CAAWDSGNYYKKLF	TRGV10	.	TRGJ1	15	-1	-1	20
11	9.405166001179921E-5	TGTGCTGCGTGGGATTCATCGCATTATTATAAGAAACTCTTT	CAAWDSSHYYKKLF	TRGV10	.	TRGJ1	15	-1	-1	18
11	9.405166001179921E-5	TGTGCTGCGTGGGATTATCGGATTTATTATAAGAAACTCTTT	CAAWDYRIYYKKLF	TRGV10	.	TRGJ1	16	-1	-1	20
11	9.405166001179921E-5	TGTGCTGCGTGGGATTATGTGCCTGGTTGGTTCAAGATATTT	CAAWDYVPGWFKIF	TRGV10	.	TRGJP1	19	-1	-1	22
11	9.405166001179921E-5	TGTGCTGCGTGGGATTATGCCACTGGTTGGTTCAAGATATTT	CAAWDYATGWFKIF	TRGV10	.	TRGJP1	16	-1	-1	8
11	9.405166001179921E-5	TGTGCTGCGTGGGACCCCCAGAATTATTATAAGAAACTCTTT	CAAWDPQNYYKKLF	TRGV10	.	TRGJ1	13	-1	-1	20
11	9.405166001179921E-5	TGTGCCTTGTGGGAGGCCTTCCTAAGGTATAAGAAACTCTTT	CALWEAFLRYKKLF	TRGV9	.	TRGJ1	15	-1	-1	27
11	9.405166001179921E-5	TGTGCCACCTGGTTAAATACCACTGGTTGGTTCAAGATATTT	CATWLNTTGWFKIF	TRGV5	.	TRGJP1	11	-1	-1	9
11	9.405166001179921E-5	TGTGCCACCTGGGGAGAGCAAGCACTTTATAAGAAACTCTTT	CATWGEQALYKKLF	TRGV2	.	TRGJ2	12	-1	-1	26
11	9.405166001179921E-5	TGTGCCACCTGGGACGGGTTTGGTTATTATAAGAAACTCTTT	CATWDGFGYYKKLF	TRGV2	.	TRGJ1	17	-1	-1	23
11	9.405166001179921E-5	TGTGCCACCTGGGACGGGCCGGAGTTTTATAAGAAACTCTTT	CATWDGPEFYKKLF	TRGV2	.	TRGJ1	19	-1	-1	26
11	9.405166001179921E-5	TGTGCCACCTGGGACGGGCCAGGTTATTATAAGAAACTCTTT	CATWDGPGYYKKLF	TRGV2	.	TRGJ1	19	-1	-1	23
11	9.405166001179921E-5	TGTGCCACCTGGGAGATCAGTAGTGATTGGATCAAGACGTTT	CATWEISSDWIKTF	TRGV4	.	TRGJP2	13	-1	-1	18
11	9.405166001179921E-5	TGTGCCACCTGGGAGAAGAGTAGTGATTGGATCAAGACGTTT	CATWEKSSDWIKTF	TRGV2	.	TRGJP2	13	-1	-1	18
11	9.405166001179921E-5	TGTGCTGCGTGGGATGTAAATTATTATAAGAAACTCTTT	CAAWDVNYYKKLF	TRGV10	.	TRGJ1	14	-1	-1	18
11	9.405166001179921E-5	TGTGCCACCTGGGATTGGGGATTAATAACGAAACTCTTT	CATWDWGLITKLF	TRGV8	.	TRGJ1	17	-1	-1	20
11	9.405166001179921E-5	TGTGCCACCTGGGATGGGCCACATTATAAGAAACTCTTT	CATWDGPHYKKLF	TRGV4	.	TRGJ1	23	-1	-1	22
11	9.405166001179921E-5	TGTGCCACCTGGGATGGGCGGTGTTATAAGAAACTCTTT	CATWDGRCYKKLF	TRGV4	.	TRGJ1	18	-1	-1	23
11	9.405166001179921E-5	TGTGCCACCTGGGATAGGCTTGGTTGGTTCAAGATATTT	CATWDRLGWFKIF	TRGV8	.	TRGJP1	18	-1	-1	20
11	9.405166001179921E-5	TGTGCCACCTGGGACTCCTCAAGGTGGATCAAGACGTTT	CATWDSSRWIKTF	TRGV7	.	TRGJP2	14	-1	-1	24
11	9.405166001179921E-5	TGTGCCACCTGGGACCAGAATTATTATAAGAAACTCTTT	CATWDQNYYKKLF	TRGV2	.	TRGJ1	14	-1	-1	17
11	9.405166001179921E-5	TGTGCCACCTGGGACGCGCGGCATTATAAGAAACTCTTT	CATWDARHYKKLF	TRGV2	.	TRGJ1	18	-1	-1	22
11	9.405166001179921E-5	TGTGCCACCTGGGACGGTCCTTTTCCCGAGAAGCTCTTT	CATWDGPFPEKLF	TRGV2	.	TRGJ1	19	-1	-1	28
11	9.405166001179921E-5	TGTGCCACCTGGGACGGGCTTTGGTATAAGAAACTCTTT	CATWDGLWYKKLF	TRGV2	.	TRGJ1	18	-1	-1	24
11	9.405166001179921E-5	TGTGCCACCTGGGACGGGCCTGGTTGGTTCAAGATATTT	CATWDGPGWFKIF	TRGV2	.	TRGJP1	19	-1	-1	19
11	9.405166001179921E-5	TGTGCCACCTGGGACGGGCCCCCTTATAAGAAACTCTTT	CATWDGPPYKKLF	TRGV2	.	TRGJ1	20	-1	-1	23
11	9.405166001179921E-5	TGTGCCACCTGGGACGGGCCGGCATATAAGAAACTCTTT	CATWDGPAYKKLF	TRGV2	.	TRGJ1	19	-1	-1	24
11	9.405166001179921E-5	TGTGCCACCTGGGACGGGCCAGGTTATAAGAAACTCTTT	CATWDGPGYKKLF	TRGV2	.	TRGJ1	19	-1	-1	23
11	9.405166001179921E-5	TGTGCCACCTGGGACGGGCGCCGGAATAAGAAACTCTTT	CATWDGRRNKKLF	TRGV2	.	TRGJ1	22	-1	-1	25
11	9.405166001179921E-5	TGTGCCACCTGGGACGAAGGATATTATAAGAAACTCTTT	CATWDEGYYKKLF	TRGV2	.	TRGJ1	15	-1	-1	21
11	9.405166001179921E-5	TGTGCCACCTGGGACACGAATTATTATAAGAAACTCTTT	CATWDTNYYKKLF	TRGV8	.	TRGJ1	13	-1	-1	16
11	9.405166001179921E-5	TGTGCCACCTGGGACAGGCTTCATTATAAGAAACTCTTT	CATWDRLHYKKLF	TRGV7	.	TRGJ1	18	-1	-1	22
11	9.405166001179921E-5	TGTGCCACCTGGGACAGGCCCGGCAACAGGAAACTCTTT	CATWDRPGNRKLF	TRGV3	.	TRGJ1	19	-1	-1	29
11	9.405166001179921E-5	TGTGCCACCTGGGACAGGATAGGTTATAAGAAACTCTTT	CATWDRIGYKKLF	TRGV3	.	TRGJ1	17	-1	-1	23
11	9.405166001179921E-5	TGTGCCACCTGGGACAGAAAGAGGGGGGAGAAACTCTTT	CATWDRKRGEKLF	TRGV3	.	TRGJ1	16	-1	-1	28
11	9.405166001179921E-5	TGTGCCACCTGGGAGTTGGGCAAAAAAATCAAGGTATTT	CATWELGKKIKVF	TRGV4	.	TRGJP	20	-1	-1	12
11	9.405166001179921E-5	TGTGCCACCACCTATAGTAGTGATTGGATCAAGACGTTT	CATTYSSDWIKTF	TRGV8	.	TRGJP2	8	-1	-1	12
11	9.405166001179921E-5	TGTGCCGGTGGGACAGGATGTTATAAGAAACTCTTT	CAGGTGCYKKLF	TRGV7	.	TRGJ1	16	-1	-1	20
11	9.405166001179921E-5	TGTGCCACCTGGCAGAGGGGGTGGATCAAGACGTTT	CATWQRGWIKTF	TRGV3	.	TRGJP2	17	-1	-1	21
11	9.405166001179921E-5	TGTGCCACCTGGGGGCGTGATTGGATCAAGACGTTT	CATWGRDWIKTF	TRGV8	.	TRGJP2	12	-1	-1	16
11	9.405166001179921E-5	TGTGCCACCTGGGATTCAGATTATAAGAAACTCTTT	CATWDSDYKKLF	TRGV4	.	TRGJ1	14	-1	-1	19
11	9.405166001179921E-5	TGTGCCACCTGGGATGGTGATTATAAGAAACTCTTT	CATWDGDYKKLF	TRGV4	.	TRGJ1	16	-1	-1	19
11	9.405166001179921E-5	TGTGCCACCTGGGATGGGCAAGGGAAGAAACTCTTT	CATWDGQGKKLF	TRGV4	.	TRGJ1	18	-1	-1	24
11	9.405166001179921E-5	TGTGCCACCTGGGATACCATTCGTCAGAAACTCTTT	CATWDTIRQKLF	TRGV8	.	TRGJ1	15	-1	-1	25
11	9.405166001179921E-5	TGTGCCACCTGGGACTGGAATTGGATCAAGACGTTT	CATWDWNWIKTF	TRGV2	.	TRGJP2	17	-1	-1	19
11	9.405166001179921E-5	TGTGCCACCTGGGACGGGCTCTCCAAGAAACTCTTT	CATWDGLSKKLF	TRGV2	.	TRGJ1	18	-1	-1	24
11	9.405166001179921E-5	TGTGCCACCTGGGACGGGCCTTATAAGAAACTCTTT	CATWDGPYKKLF	TRGV2	.	TRGJ1	19	-1	-1	20
11	9.405166001179921E-5	TGTGCCACCTGGGACGGGCCCGATAAGAAACTCTTT	CATWDGPDKKLF	TRGV2	.	TRGJ1	21	-1	-1	22
11	9.405166001179921E-5	TGTGCCACCTGGGACGGGGGTTGCGAGAAACTCTTT	CATWDGGCEKLF	TRGV2	.	TRGJ1	17	-1	-1	25
11	9.405166001179921E-5	TGTGCCACCTGGGACGGGAATCCTAAGAAACTCTTT	CATWDGNPKKLF	TRGV2	.	TRGJ1	17	-1	-1	23
11	9.405166001179921E-5	TGTGCCACCTGGGACAGTCTTTCAAAGAAACTCTTT	CATWDSLSKKLF	TRGV7	.	TRGJ1	16	-1	-1	24
11	9.405166001179921E-5	TGTGCCACCTGGGACAGGTCTAGGAAGAAACTCTTT	CATWDRSRKKLF	TRGV7	.	TRGJ1	20	-1	-1	24
11	9.405166001179921E-5	TGTGCCACCTGGGACAGGCCGGACGGGAAACTCTTT	CATWDRPDGKLF	TRGV7	.	TRGJ1	19	-1	-1	26
11	9.405166001179921E-5	TGTGCCACCTGGGACAGGCGGTTTAAGAAACTCTTT	CATWDRRFKKLF	TRGV3	.	TRGJ1	18	-1	-1	23
11	9.405166001179921E-5	TGTGCCACCTGGGACAGGCGATATAAGAAACTCTTT	CATWDRRYKKLF	TRGV7	.	TRGJ1	18	-1	-1	21
11	9.405166001179921E-5	TGTGCCACCCACCGTAGTGATTGGATCAAGACGTTT	CATHRSDWIKTF	TRGV2	.	TRGJP2	8	-1	-1	13
11	9.405166001179921E-5	TGTGCCACCATTCGGCATTATTATAAGAAACTCTTT	CATIRHYYKKLF	TRGV2	.	TRGJ1	8	-1	-1	9
11	9.405166001179921E-5	TGTGCCTGCCCCTTTCGTTGGTTCAAGATATTT	CACPFRWFKIF	TRGV11	.	TRGJP1	8	-1	-1	16
11	9.405166001179921E-5	TGTGCCACCTGGGATGCAGAAAGGAAACTCTTT	CATWDAERKLF	TRGV4	.	TRGJ1	15	-1	-1	23
11	9.405166001179921E-5	TGTGCCACCTGGGATGGTTGGGAGAAACTCTTT	CATWDGWEKLF	TRGV8	.	TRGJ1	14	-1	-1	22
11	9.405166001179921E-5	TGTGCCACCTGGGATGGGCAAGGGAAACTCTTT	CATWDGQGKLF	TRGV4	.	TRGJ1	18	-1	-1	23
11	9.405166001179921E-5	TGTGCCACCTGGGATGGGACAAAGAAACTCTTT	CATWDGTKKLF	TRGV4	.	TRGJ1	17	-1	-1	21
11	9.405166001179921E-5	TGTGCCACCTGGGACCCCTTTAAGAAACTCTTT	CATWDPFKKLF	TRGV4	.	TRGJ1	13	-1	-1	20
11	9.405166001179921E-5	TGTGCCACCTGGGACCGCTCCAAGAAACTCTTT	CATWDRSKKLF	TRGV2	.	TRGJ1	14	-1	-1	21
11	9.405166001179921E-5	TGTGCCACCTGGGACGGCCATAAGAAACTCTTT	CATWDGHKKLF	TRGV2	.	TRGJ1	16	-1	-1	19
11	9.405166001179921E-5	TGTGCCACCTGGGACGGGCTTGTGAAACTCTTT	CATWDGLVKLF	TRGV2	.	TRGJ1	18	-1	-1	23
11	9.405166001179921E-5	TGTGCCACCTGGGACGGGGGGGGGAAACTCTTT	CATWDGGGKLF	TRGV2	.	TRGJ1	17	-1	-1	23
11	9.405166001179921E-5	TGTGCCACCTGGGACGGACCCCCGAAACTCTTT	CATWDGPPKLF	TRGV3	.	TRGJ1	14	-1	-1	23
11	9.405166001179921E-5	TGTGCCACCTGGGACACCTATAAGAAACTCTTT	CATWDTYKKLF	TRGV5	.	TRGJ1	15	-1	-1	18
11	9.405166001179921E-5	TGTGCCACCTGGGACAGGTCGCAGAAACTCTTT	CATWDRSQKLF	TRGV3	.	TRGJ1	17	-1	-1	22
11	9.405166001179921E-5	TGTGCCACCTGGGACAGGCTTGGGAAACTCTTT	CATWDRLGKLF	TRGV1	.	TRGJ1	21	-1	-1	23
11	9.405166001179921E-5	TGTGCCACCTGGGACAGGCTAAAGAAACTCTTT	CATWDRLKKLF	TRGV3	.	TRGJ1	18	-1	-1	21
11	9.405166001179921E-5	TGTGCCACCTGGGACAGGCAGGCGAAACTCTTT	CATWDRQAKLF	TRGV5	.	TRGJ1	18	-1	-1	23
11	9.405166001179921E-5	TGTGCCACCTGGGACAACCAGGGGAAACTCTTT	CATWDNQGKLF	TRGV2	.	TRGJ1	14	-1	-1	23
11	9.405166001179921E-5	TGTGCCACCTGGGACAAGGATAAGAAACTCTTT	CATWDKDKKLF	TRGV3	.	TRGJ1	15	-1	-1	19
11	9.405166001179921E-5	TGTGCCACCGGGTTGATTTCCCAGAAACTCTTT	CATGLISQKLF	TRGV8	.	TRGJ1	11	-1	-1	22
11	9.405166001179921E-5	TGTGCCTGCTGGATTAACGAGAAACTCTTT	CACWINEKLF	TRGV11	.	TRGJ1	15	-1	-1	19
11	9.405166001179921E-5	TGTGCCATCCAAGGGGGGAAGAAACTCTTT	CAIQGGKKLF	TRGV2	.	TRGJ1	6	-1	-1	18
11	9.405166001179921E-5	TGTGCCACTTCCTCCCATAAGAAACTCTTT	CATSSHKKLF	TRGV5P	.	TRGJ1	7	-1	-1	16
11	9.405166001179921E-5	TGTGCCACCTTCCTTTGGATCAAGACGTTT	CATFLWIKTF	TRGV2	.	TRGJP2	9	-1	-1	14
11	9.405166001179921E-5	TGTGCCACCTTAGATTATAAGAAACTCTTT	CATLDYKKLF	TRGV2	.	TRGJ1	9	-1	-1	13
11	9.405166001179921E-5	TGTGCCACCTGGGATGGGCCGGAACTCTTT	CATWDGPELF	TRGV4	.	TRGJ1	19	-1	-1	22
11	9.405166001179921E-5	TGTGCCACCTGGGACCTCGTGAAACTCTTT	CATWDLVKLF	TRGV3	.	TRGJ1	14	-1	-1	20
11	9.405166001179921E-5	TGTGCCACCTGGGACGCTTTATTACTCTTT	CATWDALLLF	TRGV2	.	TRGJ1	15	-1	-1	23
11	9.405166001179921E-5	TGTGCCACCTGGGACGGACCTCAGCTCTTT	CATWDGPQLF	TRGV2	.	TRGJ1	19	-1	-1	24
11	9.405166001179921E-5	TGTGCCACCTGGGACAGTGGGAAACTCTTT	CATWDSGKLF	TRGV5	.	TRGJ1	16	-1	-1	20
11	9.405166001179921E-5	TGTGCCACCTGGGACAGGCAGGGCCTCTTT	CATWDRQGLF	TRGV5	.	TRGJ1	18	-1	-1	24
11	9.405166001179921E-5	TGTGCCACCGAGTCCCCGGAGAAACTCTTT	CATESPEKLF	TRGV4	.	TRGJ1	8	-1	-1	19
11	9.405166001179921E-5	TGTGCCACGGAAGATTGGATCAAGACGTTT	CATEDWIKTF	TRGV4	.	TRGJP2	7	-1	-1	12
11	9.405166001179921E-5	TGTGCCACACGGAGGGAAAAGAAACTCTTT	CATRREKKLF	TRGV3	.	TRGJ1	7	-1	-1	18
11	9.405166001179921E-5	TGTGCCTGGGGATATAAGAAACTCTTT	CAWGYKKLF	TRGV11	.	TRGJ1	7	-1	-1	12
11	9.405166001179921E-5	TGTGCCGCCAAGAGAAAGAAACTCTTT	CAAKRKKLF	TRGV4	.	TRGJ1	8	-1	-1	15
11	9.405166001179921E-5	TGTGCCACCTGGACAAAGAAACTCTTT	CATWTKKLF	TRGV8	.	TRGJ1	11	-1	-1	15
11	9.405166001179921E-5	TGTGCCACCAGCTGGGAGAAACTCTTT	CATSWEKLF	TRGV4	.	TRGJ1	8	-1	-1	16
11	9.405166001179921E-5	TGTGCGGTATGGACGGAGAAACTCTTT	CAVWTEKLF	TRGV4	.	TRGJ1	4	-1	-1	16
11	9.405166001179921E-5	CGCCCAAATTATTATAAGAAACTCTTT	RPNYYKKLF	TRGV8	.	TRGJ1	-1	-1	-1	6
11	9.405166001179921E-5	TGTGGGAGGAAACTCTTT	CGRKLF	TRGV8	.	TRGJ1	3	-1	-1	8
10	8.550150910163564E-5	TGTGCCACCTGGGATTGTGGGGAATATACCACTGGTTGGTTCAAGATATTT	CATWDCGEYTTGWFKIF	TRGV4	.	TRGJP1	14	-1	-1	20
10	8.550150910163564E-5	TGTGCCACCTGGGATAGAGCCGAGCTGTTCTGTTATTATAAGAAACTCTTT	CATWDRAELFCYYKKLF	TRGV8	.	TRGJ1	20	-1	-1	32
10	8.550150910163564E-5	TGTGCCACCTGGGACGGGCCCCGGCGCCACCGCGGGTATAAGAAACTCTTT	CATWDGPRRHRGYKKLF	TRGV2	.	TRGJ1	20	-1	-1	36
10	8.550150910163564E-5	TGTGCCACCTGGGACGGGCGGATGGATAGTAGTGATTGGATCAAGACGTTT	CATWDGRMDSSDWIKTF	TRGV2	.	TRGJP2	18	-1	-1	25
10	8.550150910163564E-5	TGTGCCACCTGGGACAGCAAATCTTATAGTAGTGATTGGATCAAGACGTTT	CATWDSKSYSSDWIKTF	TRGV3	.	TRGJP2	16	-1	-1	24
10	8.550150910163564E-5	TGTGCCACCTGGGACAGGCCGGAGGAGTTGGGCAAAAAAATCAAGGTATTT	CATWDRPEELGKKIKVF	TRGV3	.	TRGJP	19	-1	-1	24
10	8.550150910163564E-5	TGTGCTGCGTGGGATTATAGAGGTACCACTGGTTGGTTCAAGATATTT	CAAWDYRGTTGWFKIF	TRGV10	.	TRGJP1	16	-1	-1	23
10	8.550150910163564E-5	TGTGCCACCTGGGTAACTTCTTATTCGGATTATTATAAGAAACTCTTT	CATWVTSYSDYYKKLF	TRGV2	.	TRGJ1	12	-1	-1	22
10	8.550150910163564E-5	TGTGCCACCTGGGACGGGCTTCATGACAATGATTGGATCAAGACGTTT	CATWDGLHDNDWIKTF	TRGV2	.	TRGJP2	18	-1	-1	29
10	8.550150910163564E-5	TGTGCCACCTGGGACGGGCTGGGGGGTAGTGATTGGATCAAGACGTTT	CATWDGLGGSDWIKTF	TRGV2	.	TRGJP2	18	-1	-1	25
10	8.550150910163564E-5	TGTGCCACCTGGGACGGGCCATATAGTAGTGATTGGATCAAGACGTTT	CATWDGPYSSDWIKTF	TRGV2	.	TRGJP2	19	-1	-1	20
10	8.550150910163564E-5	TGTGCCACCTGGGACGGGCAGGAGGTGAATTATTATAAGAAACTCTTT	CATWDGQEVNYYKKLF	TRGV2	.	TRGJ1	18	-1	-1	26
10	8.550150910163564E-5	TGTGCCACCTGGGACGGACATTATAGTAGTGATTGGATCAAGACGTTT	CATWDGHYSSDWIKTF	TRGV2	.	TRGJP2	16	-1	-1	21
10	8.550150910163564E-5	TGTGCTGCGTGGGATTTTCAACGATCCGGTTGGTTCAAGATATTT	CAAWDFQRSGWFKIF	TRGV10	.	TRGJP1	15	-1	-1	27
10	8.550150910163564E-5	TGTGCTGCGTGGGATTATAGAACCCTATATTATAAGAAACTCTTT	CAAWDYRTLYYKKLF	TRGV10	.	TRGJ1	16	-1	-1	27
10	8.550150910163564E-5	TGTGCTGCGTGGGACCGAATTTCGAATTATTATAAGAAACTCTTT	CAAWDRISNYYKKLF	TRGV10	.	TRGJ1	13	-1	-1	20
10	8.550150910163564E-5	TGTGCCCCCACTACCCCGCCCCCTACTGGTTGGTTCAAGATATTT	CAPTTPPPTGWFKIF	TRGV5	.	TRGJP1	8	-1	-1	24
10	8.550150910163564E-5	TGTGCCACCTGGGATTGCCCTAGTAGTGATTGGATCAAGACGTTT	CATWDCPSSDWIKTF	TRGV8	.	TRGJP2	21	-1	-1	20
10	8.550150910163564E-5	TGTGCCACCTGGGATCCCGTGAGGCCCACTTGGTTCAAGATATTT	CATWDPVRPTWFKIF	TRGV4	.	TRGJP1	14	-1	-1	29
10	8.550150910163564E-5	TGTGCCACCTGGGATAGGCCAGACAATTATTATAAGAAACTCTTT	CATWDRPDNYYKKLF	TRGV8	.	TRGJ1	19	-1	-1	24
10	8.550150910163564E-5	TGTGCCACCTGGGACCACCACCTGGTTGATTGGATCAAGACGTTT	CATWDHHLVDWIKTF	TRGV3	.	TRGJP2	14	-1	-1	26
10	8.550150910163564E-5	TGTGCCACCTGGGACGGGCTTAGGACTAATTATAAGAAACTCTTT	CATWDGLRTNYKKLF	TRGV2	.	TRGJ1	18	-1	-1	28
10	8.550150910163564E-5	TGTGCCACCTGGGACGGGCTAGGTAGTGATTGGATCAAGACGTTT	CATWDGLGSDWIKTF	TRGV2	.	TRGJP2	18	-1	-1	22
10	8.550150910163564E-5	TGTGCCACCTGGGACGGGCCAGGTAGTGATTGGATCAAGACGTTT	CATWDGPGSDWIKTF	TRGV2	.	TRGJP2	19	-1	-1	22
10	8.550150910163564E-5	TGTGCCACCTGGGACGGGCGTGATTGCTATTATAAGAAACTCTTT	CATWDGRDCYYKKLF	TRGV2	.	TRGJ1	18	-1	-1	27
10	8.550150910163564E-5	TGTGCCACCTGGGACGGGCATCTCACTGGTTGGTTCAAGATATTT	CATWDGHLTGWFKIF	TRGV2	.	TRGJP1	18	-1	-1	23
10	8.550150910163564E-5	TGTGCCACCTGGGACGGGGATAGTAGTGATTGGATCAAGACGTTT	CATWDGDSSDWIKTF	TRGV2	.	TRGJP2	17	-1	-1	19
10	8.550150910163564E-5	TGTGCCACCTGGGACGGATTTAGTAGTGATTGGATCAAGACGTTT	CATWDGFSSDWIKTF	TRGV2	.	TRGJP2	16	-1	-1	17
10	8.550150910163564E-5	TGTGCCACCTGGGACGGACAGACGAAGGATTGGATCAAGACGTTT	CATWDGQTKDWIKTF	TRGV2	.	TRGJP2	16	-1	-1	27
10	8.550150910163564E-5	TGTGCCACCTGGGACAGCCGGGGGAATGATTGGATCAAGACGTTT	CATWDSRGNDWIKTF	TRGV3	.	TRGJP2	16	-1	-1	26
10	8.550150910163564E-5	TGTGCCACCTGGGACAGGCCTGTGGGGTATTATAAGAAACTCTTT	CATWDRPVGYYKKLF	TRGV5	.	TRGJ1	22	-1	-1	27
10	8.550150910163564E-5	TGTGCCACCTGGGACAGGCGCCTCGGGGATTATAAGAAACTCTTT	CATWDRRLGDYKKLF	TRGV3	.	TRGJ1	18	-1	-1	28
10	8.550150910163564E-5	TGTGCCACCTGGGACAGGCAGACCACTGGTTGGTTCAAGATATTT	CATWDRQTTGWFKIF	TRGV7	.	TRGJP1	18	-1	-1	21
10	8.550150910163564E-5	TGTGCTGCGTGGGATTATTGTCGTGATTGGATCAAGACGTTT	CAAWDYCRDWIKTF	TRGV10	.	TRGJP2	16	-1	-1	15
10	8.550150910163564E-5	TGTGCCCTCTGGTTTTCGGTCGGGGATTGGATCAAGACGTTT	CALWFSVGDWIKTF	TRGV4	.	TRGJP2	11	-1	-1	24
10	8.550150910163564E-5	TGTGCCACCTGCCTCCAGTTGGGCAAAAAAATCAAGGTATTT	CATCLQLGKKIKVF	TRGV2	.	TRGJP	10	-1	-1	16
10	8.550150910163564E-5	TGTGCCACCTGGGATGGTGGAAATTATTATAAGAAACTCTTT	CATWDGGNYYKKLF	TRGV4	.	TRGJ1	16	-1	-1	21
10	8.550150910163564E-5	TGTGCCACCTGGGATGGGCCGGAGGTGGGGAAGAAACTCTTT	CATWDGPEVGKKLF	TRGV4	.	TRGJ1	19	-1	-1	30
10	8.550150910163564E-5	TGTGCCACCTGGGATACCCTCCGACGAATGGGGAAACTCTTT	CATWDTLRRMGKLF	TRGV8	.	TRGJ1	15	-1	-1	32
10	8.550150910163564E-5	TGTGCCACCTGGGATAGGAAAAGGGATTGGATCAAGACGTTT	CATWDRKRDWIKTF	TRGV8	.	TRGJP2	17	-1	-1	21
10	8.550150910163564E-5	TGTGCCACCTGGGACGCCGATACTGGTTGGTTCAAGATATTT	CATWDADTGWFKIF	TRGV2	.	TRGJP1	15	-1	-1	21
10	8.550150910163564E-5	TGTGCCACCTGGGACGGGCCCTTGGGTTGGTTCAAGATATTT	CATWDGPLGWFKIF	TRGV2	.	TRGJP1	20	-1	-1	24
10	8.550150910163564E-5	TGTGCCACCTGGGACGGGCGGGGGGATTGGATCAAGACGTTT	CATWDGRGDWIKTF	TRGV2	.	TRGJP2	18	-1	-1	24
10	8.550150910163564E-5	TGTGCCACCTGGGACGGGAGTAGTGATTGGATCAAGACGTTT	CATWDGSSDWIKTF	TRGV2	.	TRGJP2	17	-1	-1	18
10	8.550150910163564E-5	TGTGCCACCTGGGACGGAAGTAGTGATTGGATCAAGACGTTT	CATWDGSSDWIKTF	TRGV2	.	TRGJP2	16	-1	-1	18
10	8.550150910163564E-5	TGTGCCACCTGGGACAGTAGTAGTGATTGGATCAAGACGTTT	CATWDSSSDWIKTF	TRGV3	.	TRGJP2	16	-1	-1	17
10	8.550150910163564E-5	TGTGCCACCTGGGACAGGCAGAATTATTATAAGAAACTCTTT	CATWDRQNYYKKLF	TRGV5	.	TRGJ1	18	-1	-1	20
10	8.550150910163564E-5	TGTGCCACCTGGGACAGAAGGTCGGGGTATAAGAAACTCTTT	CATWDRRSGYKKLF	TRGV3	.	TRGJ1	16	-1	-1	27
10	8.550150910163564E-5	TGTGCCACCTGGACTTATAGTAGTGATTGGATCAAGACGTTT	CATWTYSSDWIKTF	TRGV3	.	TRGJP2	11	-1	-1	12
10	8.550150910163564E-5	TGTGCTGCGTGGGATTCCAATTATTATAAGAAACTCTTT	CAAWDSNYYKKLF	TRGV10	.	TRGJ1	15	-1	-1	13
10	8.550150910163564E-5	TGTGCTGCGTGGGATAAAGATTATTATAAGAAACTCTTT	CAAWDKDYYKKLF	TRGV10	.	TRGJ1	14	-1	-1	19
10	8.550150910163564E-5	TGTGCCACCTGGGCCGGGGGTGATTGGATCAAGACGTTT	CATWAGGDWIKTF	TRGV2	.	TRGJP2	17	-1	-1	19
10	8.550150910163564E-5	TGTGCCACCTGGGATCCTTATTGGAGTAAGAAACTCTTT	CATWDPYWSKKLF	TRGV8	.	TRGJ1	14	-1	-1	26
10	8.550150910163564E-5	TGTGCCACCTGGGATGGCCCTTATTATAAGAAACTCTTT	CATWDGPYYKKLF	TRGV4	.	TRGJ1	19	-1	-1	20
10	8.550150910163564E-5	TGTGCCACCTGGGATGGCCGGGGATATAAGAAACTCTTT	CATWDGRGYKKLF	TRGV4	.	TRGJ1	16	-1	-1	24
10	8.550150910163564E-5	TGTGCCACCTGGGATGGGCTTTCGCATAAGAAACTCTTT	CATWDGLSHKKLF	TRGV4	.	TRGJ1	18	-1	-1	25
10	8.550150910163564E-5	TGTGCCACCTGGGATACGGTCTGGTATAAGAAACTCTTT	CATWDTVWYKKLF	TRGV8	.	TRGJ1	15	-1	-1	24
10	8.550150910163564E-5	TGTGCCACCTGGGATAGGCCTTATTATAAGAAACTCTTT	CATWDRPYYKKLF	TRGV8	.	TRGJ1	20	-1	-1	20
10	8.550150910163564E-5	TGTGCCACCTGGGATAGGGGGTATTATAAGAAACTCTTT	CATWDRGYYKKLF	TRGV8	.	TRGJ1	17	-1	-1	21
10	8.550150910163564E-5	TGTGCCACCTGGGATAGACGGGAGGGGGGAGGGCTCTTT	CATWDRREGGGLF	TRGV8	.	TRGJ1	16	-1	-1	33
10	8.550150910163564E-5	TGTGCCACCTGGGATAAGTCTGGTTGGTTCAAGATATTT	CATWDKSGWFKIF	TRGV4	.	TRGJP1	14	-1	-1	19
10	8.550150910163564E-5	TGTGCCACCTGGGACCTCCGTACGCTTAAGCAACTCTTT	CATWDLRTLKQLF	TRGV3	.	TRGJ1	14	-1	-1	26
10	8.550150910163564E-5	TGTGCCACCTGGGACCCGGATTATTATAAGAAACTCTTT	CATWDPDYYKKLF	TRGV5	.	TRGJ1	14	-1	-1	16
10	8.550150910163564E-5	TGTGCCACCTGGGACGGGCTGGACTATAAGAAACTCTTT	CATWDGLDYKKLF	TRGV2	.	TRGJ1	18	-1	-1	24
10	8.550150910163564E-5	TGTGCCACCTGGGACGGGCCCAATTGGATCAAGACGTTT	CATWDGPNWIKTF	TRGV2	.	TRGJP2	20	-1	-1	22
10	8.550150910163564E-5	TGTGCCACCTGGGACGGGCCGGGATATAAGAAACTCTTT	CATWDGPGYKKLF	TRGV2	.	TRGJ2	19	-1	-1	24
10	8.550150910163564E-5	TGTGCCACCTGGGACGGGCCGGATTATAAGAAACTCTTT	CATWDGPDYKKLF	TRGV2	.	TRGJ1	19	-1	-1	22
10	8.550150910163564E-5	TGTGCCACCTGGGACGGGCGCGGTTATAAGAAACTCTTT	CATWDGRGYKKLF	TRGV2	.	TRGJ1	21	-1	-1	23
10	8.550150910163564E-5	TGTGCCACCTGGGACGGGCGATATTATAAGAAACTCTTT	CATWDGRYYKKLF	TRGV2	.	TRGJ1	18	-1	-1	21
10	8.550150910163564E-5	TGTGCCACCTGGGACGGGCGAGGGTATAAGAAACTCTTT	CATWDGRGYKKLF	TRGV2	.	TRGJ1	18	-1	-1	24
10	8.550150910163564E-5	TGTGCCACCTGGGACGGGCATTGCTATAAGAAACTCTTT	CATWDGHCYKKLF	TRGV2	.	TRGJ1	18	-1	-1	24
10	8.550150910163564E-5	TGTGCCACCTGGGACGGATGTTATTATAAGAAACTCTTT	CATWDGCYYKKLF	TRGV2	.	TRGJ1	16	-1	-1	20
10	8.550150910163564E-5	TGTGCCACCTGGGACAGTAGTGATTGGATCAAGACGTTT	CATWDSSDWIKTF	TRGV8	.	TRGJP2	16	-1	-1	15
10	8.550150910163564E-5	TGTGCCACCTGGGACAGGCCTCATTATAAGAAACTCTTT	CATWDRPHYKKLF	TRGV3	.	TRGJ1	20	-1	-1	22
10	8.550150910163564E-5	TGTGCCACCTGGGACAGGCCGTGTGATAAGAAACTCTTT	CATWDRPCDKKLF	TRGV7	.	TRGJ1	23	-1	-1	25
10	8.550150910163564E-5	TGTGCCACCTGGGACAGGCCGGGGTATAAGAAACTCTTT	CATWDRPGYKKLF	TRGV7	.	TRGJ1	19	-1	-1	24
10	8.550150910163564E-5	TGTGCCACCTGGGACAGGCGGTATTATAAGAAACTCTTT	CATWDRRYYKKLF	TRGV5	.	TRGJ1	18	-1	-1	21
10	8.550150910163564E-5	TGTGCCACCTGGGACAGGCGGCGGTATAAGAAACTCTTT	CATWDRRRYKKLF	TRGV3	.	TRGJ1	18	-1	-1	24
10	8.550150910163564E-5	TGTGCCACCTGGGACAAACGAGATTATAAGAAACTCTTT	CATWDKRDYKKLF	TRGV3	.	TRGJ1	15	-1	-1	22
10	8.550150910163564E-5	TGTGCCACCTGGGAATCGAATTATTATAAGAAACTCTTT	CATWESNYYKKLF	TRGV8	.	TRGJ1	13	-1	-1	15
10	8.550150910163564E-5	TGTGCCACCTGGATCTACACTGGTTGGTTCAAGATATTT	CATWIYTGWFKIF	TRGV8	.	TRGJP1	11	-1	-1	9
10	8.550150910163564E-5	TGTGCTGCGTGGGGAAATTATTATAAGAAACTCTTT	CAAWGNYYKKLF	TRGV10	.	TRGJ1	12	-1	-1	15
10	8.550150910163564E-5	TGTGCTGCGTGGAACCCTTATTATAAGAAACTCTTT	CAAWNPYYKKLF	TRGV10	.	TRGJ1	11	-1	-1	17
10	8.550150910163564E-5	TGTGCCCAGCATAAAGGTTATTATAAGAAACTCTTT	CAQHKGYYKKLF	TRGV4	.	TRGJ1	5	-1	-1	17
10	8.550150910163564E-5	TGTGCCACCTGCTGGAATTATTATAAGAAACTCTTT	CATCWNYYKKLF	TRGV8	.	TRGJ1	10	-1	-1	14
10	8.550150910163564E-5	TGTGCCACCTGGGATTTTTCTTATAAGAAACTCTTT	CATWDFSYKKLF	TRGV8	.	TRGJ1	14	-1	-1	17
10	8.550150910163564E-5	TGTGCCACCTGGGATGGTGCTTATAAGAAACTCTTT	CATWDGAYKKLF	TRGV4	.	TRGJ1	16	-1	-1	20
10	8.550150910163564E-5	TGTGCCACCTGGGATGGCCGGTATAAGAAACTCTTT	CATWDGRYKKLF	TRGV4	.	TRGJ1	16	-1	-1	21
10	8.550150910163564E-5	TGTGCCACCTGGGATGATGTGCGGAAGAAACTCTTT	CATWDDVRKKLF	TRGV4	.	TRGJ1	15	-1	-1	24
10	8.550150910163564E-5	TGTGCCACCTGGGACCGTCGGCCGAAGAAACTCTTT	CATWDRRPKKLF	TRGV8	.	TRGJ1	13	-1	-1	24
10	8.550150910163564E-5	TGTGCCACCTGGGACGTTTATTATAAGAAACTCTTT	CATWDVYYKKLF	TRGV2	.	TRGJ1	15	-1	-1	17
10	8.550150910163564E-5	TGTGCCACCTGGGACGGTGAACCTAAGAAACTCTTT	CATWDGEPKKLF	TRGV7	.	TRGJ1	14	-1	-1	23
10	8.550150910163564E-5	TGTGCCACCTGGGACGGGCTCGCAGGCCGACTCTTT	CATWDGLAGRLF	TRGV2	.	TRGJ1	21	-1	-1	29
10	8.550150910163564E-5	TGTGCCACCTGGGACGGGCCTCGGGGGAAACTCTTT	CATWDGPRGKLF	TRGV2	.	TRGJ1	19	-1	-1	26
10	8.550150910163564E-5	TGTGCCACCTGGGACGGGCCCAGGGAGAAACTCTTT	CATWDGPREKLF	TRGV2	.	TRGJ1	20	-1	-1	25
10	8.550150910163564E-5	TGTGCCACCTGGGACGGGCCGTTTCAGAAACTCTTT	CATWDGPFQKLF	TRGV2	.	TRGJ1	19	-1	-1	25
10	8.550150910163564E-5	TGTGCCACCTGGGACGGGCCGGGTAAGAAACTCTTT	CATWDGPGKKLF	TRGV2	.	TRGJ1	19	-1	-1	23
10	8.550150910163564E-5	TGTGCCACCTGGGACGGGCCGATCGGGAAACTCTTT	CATWDGPIGKLF	TRGV2	.	TRGJ1	19	-1	-1	26
10	8.550150910163564E-5	TGTGCCACCTGGGACGGGCGGGAAAAGAAACTCTTT	CATWDGREKKLF	TRGV2	.	TRGJ1	18	-1	-1	24
10	8.550150910163564E-5	TGTGCCACCTGGGACGGGCGATATAAGAAACTCTTT	CATWDGRYKKLF	TRGV2	.	TRGJ2	18	-1	-1	21
10	8.550150910163564E-5	TGTGCCACCTGGGACGGGCAGTGGAAGAAACTCTTT	CATWDGQWKKLF	TRGV2	.	TRGJ2	18	-1	-1	24
10	8.550150910163564E-5	TGTGCCACCTGGGACGGGGATTATAAGAAACTCTTT	CATWDGDYKKLF	TRGV7	.	TRGJ1	17	-1	-1	19
10	8.550150910163564E-5	TGTGCCACCTGGGACGGACCGATTAAGAAACTCTTT	CATWDGPIKKLF	TRGV2	.	TRGJ1	19	-1	-1	23
10	8.550150910163564E-5	TGTGCCACCTGGGACGATCGTAGAAGGAAACTCTTT	CATWDDRRRKLF	TRGV2	.	TRGJ1	15	-1	-1	26
10	8.550150910163564E-5	TGTGCCACCTGGGACGATAGTTATAAGAAACTCTTT	CATWDDSYKKLF	TRGV2	.	TRGJ1	15	-1	-1	20
10	8.550150910163564E-5	TGTGCCACCTGGGACAGTAATTGGATCAAGACGTTT	CATWDSNWIKTF	TRGV7	.	TRGJP2	16	-1	-1	15
10	8.550150910163564E-5	TGTGCCACCTGGGACAGGCCTCATAAGAAACTCTTT	CATWDRPHKKLF	TRGV5	.	TRGJ1	20	-1	-1	22
10	8.550150910163564E-5	TGTGCCACCTGGGACAGGCGCCTTAAGAAACTCTTT	CATWDRRLKKLF	TRGV3	.	TRGJ1	18	-1	-1	23
10	8.550150910163564E-5	TGTGCCACCTGGGAGGCCTTCATAAAGAAACTCTTT	CATWEAFIKKLF	TRGV3	.	TRGJ1	18	-1	-1	24
10	8.550150910163564E-5	TGTGCCACCTGGGAAACCCGGCAGGGGAAACTCTTT	CATWETRQGKLF	TRGV4	.	TRGJ1	13	-1	-1	26
10	8.550150910163564E-5	TGTGCCACCTGGAATCATTATTATAAGAAACTCTTT	CATWNHYYKKLF	TRGV4	.	TRGJ1	14	-1	-1	16
10	8.550150910163564E-5	TGTGCCACCCGTGGCACGTGGTATAAGAAACTCTTT	CATRGTWYKKLF	TRGV5	.	TRGJ1	8	-1	-1	21
10	8.550150910163564E-5	TGTGCCACCGTCGGTGTTGATTGGATCAAGACGTTT	CATVGVDWIKTF	TRGV8	.	TRGJP2	8	-1	-1	17
10	8.550150910163564E-5	TGTGCTGCGTGGGATTTGTATAAGAAACTCTTT	CAAWDLYKKLF	TRGV10	.	TRGJ1	15	-1	-1	18
10	8.550150910163564E-5	TGTGCTGCGTGGATTTATTATAAGAAACTCTTT	CAAWIYYKKLF	TRGV10	.	TRGJ2	14	-1	-1	11
10	8.550150910163564E-5	TGTGCCCTCCGGCGGGATTATAAGAAACTCTTT	CALRRDYKKLF	TRGV4	.	TRGJ1	5	-1	-1	16
10	8.550150910163564E-5	TGTGCCACCTGGGCCACCCTTAGGAAACTCTTT	CATWATLRKLF	TRGV8	.	TRGJ1	12	-1	-1	20
10	8.550150910163564E-5	TGTGCCACCTGGGGGAATTATAAGAAACTCTTT	CATWGNYKKLF	TRGV8	.	TRGJ1	12	-1	-1	16
10	8.550150910163564E-5	TGTGCCACCTGGGATGGGGGGGAGAAACTCTTT	CATWDGGEKLF	TRGV8	.	TRGJ1	17	-1	-1	22
10	8.550150910163564E-5	TGTGCCACCTGGGATAGTCTCGGGAAACTCTTT	CATWDSLGKLF	TRGV8	.	TRGJ1	16	-1	-1	23
10	8.550150910163564E-5	TGTGCCACCTGGGATAGCTATAAGAAACTCTTT	CATWDSYKKLF	TRGV8	.	TRGJ1	16	-1	-1	18
10	8.550150910163564E-5	TGTGCCACCTGGGATAGGCCTGGGAAACTCTTT	CATWDRPGKLF	TRGV8	.	TRGJ1	20	-1	-1	23
10	8.550150910163564E-5	TGTGCCACCTGGGATAGAGATAAGAAACTCTTT	CATWDRDKKLF	TRGV4	.	TRGJ1	14	-1	-1	19
10	8.550150910163564E-5	TGTGCCACCTGGGATAATGATCGTAGCCTCTTT	CATWDNDRSLF	TRGV8	.	TRGJ1	15	-1	-1	27
10	8.550150910163564E-5	TGTGCCACCTGGGACCAATTAAAGAAACTCTTT	CATWDQLKKLF	TRGV4	.	TRGJ1	13	-1	-1	17
10	8.550150910163564E-5	TGTGCCACCTGGGACGTTTATAAGAAACTCTTT	CATWDVYKKLF	TRGV2	.	TRGJ1	15	-1	-1	17
10	8.550150910163564E-5	TGTGCCACCTGGGACGGTTCTAAGAAACTCTTT	CATWDGSKKLF	TRGV2	.	TRGJ1	16	-1	-1	17
10	8.550150910163564E-5	TGTGCCACCTGGGACGGCTCAAAGAAACTCTTT	CATWDGSKKLF	TRGV2	.	TRGJ1	16	-1	-1	21
10	8.550150910163564E-5	TGTGCCACCTGGGACGGGCCCCAGAAACTCTTT	CATWDGPQKLF	TRGV2	.	TRGJ1	20	-1	-1	22
10	8.550150910163564E-5	TGTGCCACCTGGGACGGGCACGGGAAACTCTTT	CATWDGHGKLF	TRGV2	.	TRGJ1	21	-1	-1	23
10	8.550150910163564E-5	TGTGCCACCTGGGACAGGCTCCAGAAACTCTTT	CATWDRLQKLF	TRGV3	.	TRGJ1	18	-1	-1	22
10	8.550150910163564E-5	TGTGCCACCTGGGACAGGCCGGGGAAACTCTTT	CATWDRPGKLF	TRGV3	.	TRGJ1	19	-1	-1	23
10	8.550150910163564E-5	TGTGCCACCTGGGACAATGGTGAGAAACTCTTT	CATWDNGEKLF	TRGV3	.	TRGJ1	15	-1	-1	22
10	8.550150910163564E-5	TGTGCCACCTGGGAGAGTTATAAGAAACTCTTT	CATWESYKKLF	TRGV2	.	TRGJ1	13	-1	-1	17
10	8.550150910163564E-5	TGTGCCACCTGGGAACCCATCGAGAAACTCTTT	CATWEPIEKLF	TRGV2	.	TRGJ1	13	-1	-1	22
10	8.550150910163564E-5	TGTGCCACCTGGATTTATTATAAGAAACTCTTT	CATWIYYKKLF	TRGV2	.	TRGJ1	11	-1	-1	11
10	8.550150910163564E-5	TGTGCCACCTGGAATAACCATAAGAAACTCTTT	CATWNNHKKLF	TRGV3	.	TRGJ1	11	-1	-1	19
10	8.550150910163564E-5	TGTGCCACCCCGGCCCATTATAAGAAACTCTTT	CATPAHYKKLF	TRGV2	.	TRGJ1	8	-1	-1	16
10	8.550150910163564E-5	TGTGCCACCCCGAATTATTATAAGAAACTCTTT	CATPNYYKKLF	TRGV4	.	TRGJ1	8	-1	-1	10
10	8.550150910163564E-5	TGTGCCACCAAAACGGATTATAAGAAACTCTTT	CATKTDYKKLF	TRGV3	.	TRGJ1	8	-1	-1	16
10	8.550150910163564E-5	TGTGCTGCGTGGGATAGTGAGAAACTCTTT	CAAWDSEKLF	TRGV10	.	TRGJ1	14	-1	-1	19
10	8.550150910163564E-5	TGTGCCACCTGGTTATCAGGGGGGCTCTTT	CATWLSGGLF	TRGV2	.	TRGJ1	11	-1	-1	24
10	8.550150910163564E-5	TGTGCCACCTGGTGGTATAAGAAACTCTTT	CATWWYKKLF	TRGV3	.	TRGJ1	11	-1	-1	15
10	8.550150910163564E-5	TGTGCCACCTGGGATGTGATGAAACTCTTT	CATWDVMKLF	TRGV4	.	TRGJ1	15	-1	-1	20
10	8.550150910163564E-5	TGTGCCACCTGGGATAATCAGAAACTCTTT	CATWDNQKLF	TRGV8	.	TRGJ1	15	-1	-1	13
10	8.550150910163564E-5	TGTGCCACCTGGGACGGGCAATTGCTCTTT	CATWDGQLLF	TRGV2	.	TRGJ1	18	-1	-1	24
10	8.550150910163564E-5	TGTGCCACCTGGGACACAGCGGAACTCTTT	CATWDTAELF	TRGV2	.	TRGJ1	14	-1	-1	22
10	8.550150910163564E-5	TGTGCCACCTATTATTATAAGAAACTCTTT	CATYYYKKLF	TRGV5	.	TRGJ1	9	-1	-1	10
10	8.550150910163564E-5	TGTGCCACCCTTTATTATAAGAAACTCTTT	CATLYYKKLF	TRGV3	.	TRGJ1	8	-1	-1	11
10	8.550150910163564E-5	TGTGCCTTGTGGGAGCTGCAAGAGTTG	CALWELQEL	TRGV9	.	TRGJ1	19	-1	-1	24
10	8.550150910163564E-5	TGTGCCTACCCCGGGGGGAAACTCTTT	CAYPGGKLF	TRGV4	.	TRGJ1	9	-1	-1	17
10	8.550150910163564E-5	TGTGCCACCTGGGACGTCCAACTCTTT	CATWDVQLF	TRGV2	.	TRGJ1	15	-1	-1	19
10	8.550150910163564E-5	TGTGCCACCAGAAATAAGAAACTCTTT	CATRNKKLF	TRGV4	.	TRGJ1	8	-1	-1	13
10	8.550150910163564E-5	TGGCTTTGCCGGGATAAGAAACTCTTT	WLCRDKKLF	TRGV4	.	TRGJ1	1	-1	-1	13
10	8.550150910163564E-5	TGTGCCTGGGGGATCAAGACGTTT	CAWGIKTF	TRGV8	.	TRGJP2	5	-1	-1	10
10	8.550150910163564E-5	TGTGCCTACCTAGGGAAACTCTTT	CAYLGKLF	TRGV4	.	TRGJ1	15	-1	-1	14
10	8.550150910163564E-5	TGTGCCACGGGGGCGAAACTCTTT	CATGAKLF	TRGV2	.	TRGJ1	7	-1	-1	14
9	7.695135819147208E-5	TGTGCCACCTGGGACGGGCATGTTTTAGGTACCACTGGTTGGTTCAAGATATTT	CATWDGHVLGTTGWFKIF	TRGV2	.	TRGJP1	18	-1	-1	29
9	7.695135819147208E-5	TGTGCCACCTGGGATAGGCGCTTCGGACCTTTAAATTATAAGAAACTCTTT	CATWDRRFGPLNYKKLF	TRGV8	.	TRGJ1	18	-1	-1	34
9	7.695135819147208E-5	TGTGCCACCTGGGACGGGCGTTTTTGGAGTAGTGATTGGATCAAGACGTTT	CATWDGRFWSSDWIKTF	TRGV2	.	TRGJP2	18	-1	-1	27
9	7.695135819147208E-5	TGTGCCACCTGGGACGGGCGGCAATATAGTAGTGATTGGATCAAGACGTTT	CATWDGRQYSSDWIKTF	TRGV2	.	TRGJP2	18	-1	-1	23
9	7.695135819147208E-5	TGTGCCACCTGGGACGGGACACCACAACACACTGGTTGGTTCAAGATATTT	CATWDGTPQHTGWFKIF	TRGV2	.	TRGJP1	17	-1	-1	29
9	7.695135819147208E-5	TGTGCCACCTGGGACGGACCCCGGAACCGTAGTGATTGGATCAAGACGTTT	CATWDGPRNRSDWIKTF	TRGV2	.	TRGJP2	20	-1	-1	28
9	7.695135819147208E-5	TGTGCCACCTGGGAGGACCCTCCCTATAGTAGTGATTGGATCAAGACGTTT	CATWEDPPYSSDWIKTF	TRGV8	.	TRGJP2	13	-1	-1	24
9	7.695135819147208E-5	TGTGCTGCGTGGGATTTGGGTGTATCCACTGGTTGGTTCAAGATATTT	CAAWDLGVSTGWFKIF	TRGV10	.	TRGJP1	15	-1	-1	18
9	7.695135819147208E-5	TGTGCTGCGTGGGATTATACGACCCCCCTTTATTATAAGAAACTCTTT	CAAWDYTTPLYYKKLF	TRGV10	.	TRGJ1	16	-1	-1	29
9	7.695135819147208E-5	TGTGCCACCTTTAGGGGACGGGGGAGTAGTGATTGGATCAAGACGTTT	CATFRGRGSSDWIKTF	TRGV4	.	TRGJP2	9	-1	-1	24
9	7.695135819147208E-5	TGTGCCACCTTAAGGGGGGTATATAGTAGTGATTGGATCAAGACGTTT	CATLRGVYSSDWIKTF	TRGV2	.	TRGJP2	9	-1	-1	19
9	7.695135819147208E-5	TGTGCCACCTGGGATACCAAATGCGCCTTTGGGTATAAGAAACTCTTT	CATWDTKCAFGYKKLF	TRGV8	.	TRGJ1	15	-1	-1	33
9	7.695135819147208E-5	TGTGCCACCTGGGACCCCTCCTGGAGTAGTGATTGGATCAAGACGTTT	CATWDPSWSSDWIKTF	TRGV2	.	TRGJP2	14	-1	-1	24
9	7.695135819147208E-5	TGTGCCACCTGGGACGGGCTTAACTTTAGTGATTGGATCAAGACGTTT	CATWDGLNFSDWIKTF	TRGV2	.	TRGJP2	18	-1	-1	26
9	7.695135819147208E-5	TGTGCCACCTGGGACGGGCTAGGAAGTAGTGATTGGATCAAGACGTTT	CATWDGLGSSDWIKTF	TRGV2	.	TRGJP2	18	-1	-1	24
9	7.695135819147208E-5	TGTGCCACCTGGGACGGGCCTCCCAGTAGTGATTGGATCAAGACGTTT	CATWDGPPSSDWIKTF	TRGV2	.	TRGJP2	25	-1	-1	24
9	7.695135819147208E-5	TGTGCCACCTGGGACGGGCGCTTTAGTAGTGATTGGATCAAGACGTTT	CATWDGRFSSDWIKTF	TRGV2	.	TRGJP2	18	-1	-1	23
9	7.695135819147208E-5	TGTGCCACCTGGGACGGGCGAAACTTTTCAGCATCTAAGAAACTCTTT	CATWDGRNFSASKKLF	TRGV2	.	TRGJ1	18	-1	-1	35
9	7.695135819147208E-5	TGTGCCACCTGGGACGGGCAGGGTAAAGATTATTATAAGAAACTCTTT	CATWDGQGKDYYKKLF	TRGV2	.	TRGJ1	18	-1	-1	28
9	7.695135819147208E-5	TGTGCCACCTGGGACGATCCGCGCCCATACGATTATAAGAAACTCTTT	CATWDDPRPYDYKKLF	TRGV2	.	TRGJ1	15	-1	-1	31
9	7.695135819147208E-5	TGTGCCACCTGGGACAGGCCCTCAACTTCTTATTATAAGAAACTCTTT	CATWDRPSTSYYKKLF	TRGV5	.	TRGJ1	19	-1	-1	29
9	7.695135819147208E-5	TGTGCCACCTGGGACAGGCGAATTTCCTTCCCTGATAAGAAACTCTTT	CATWDRRISFPDKKLF	TRGV5	.	TRGJ1	18	-1	-1	34
9	7.695135819147208E-5	TGTGCCACCTGGGACAGGGAAATCCTCAATCCACGCAAGAAACTCTTT	CATWDREILNPRKKLF	TRGV7	.	TRGJ1	17	-1	-1	36
9	7.695135819147208E-5	TGTGCTGCCCAAATAAGGTGCCCTTTTTATTATAAGAAACTCTTT	CAAQIRCPFYYKKLF	TRGV10	.	TRGJ1	7	-1	-1	26
9	7.695135819147208E-5	TGTGCTGCGTGGGCTCCCGGAAGGCGTTATTATAAGAAACTCTTT	CAAWAPGRRYYKKLF	TRGV10	.	TRGJ1	12	-1	-1	26
9	7.695135819147208E-5	TGTGCCACCTGGGATGGGTTTTCTCAGGATTATAAGAAACTCTTT	CATWDGFSQDYKKLF	TRGV4	.	TRGJ1	17	-1	-1	28
9	7.695135819147208E-5	TGTGCCACCTGGGATGGGCTTTGGGATTATTATAAGAAACTCTTT	CATWDGLWDYYKKLF	TRGV4	.	TRGJ1	18	-1	-1	25
9	7.695135819147208E-5	TGTGCCACCTGGGATATTGGGGGTAGTGATTGGATCAAGACGTTT	CATWDIGGSDWIKTF	TRGV8	.	TRGJP2	15	-1	-1	22
9	7.695135819147208E-5	TGTGCCACCTGGGATAGGTGGGAGGGTTATTATAAGAAACTCTTT	CATWDRWEGYYKKLF	TRGV8	.	TRGJ1	17	-1	-1	26
9	7.695135819147208E-5	TGTGCCACCTGGGATAGGCAAAGTAGTGATTGGATCAAGACGTTT	CATWDRQSSDWIKTF	TRGV8	.	TRGJP2	18	-1	-1	21
9	7.695135819147208E-5	TGTGCCACCTGGGATAGGGTCGTTCCTTATTATAAGAAACTCTTT	CATWDRVVPYYKKLF	TRGV8	.	TRGJ1	17	-1	-1	26
9	7.695135819147208E-5	TGTGCCACCTGGGACCGTAATAGTAGTGATTGGATCAAGACGTTT	CATWDRNSSDWIKTF	TRGV2	.	TRGJP2	14	-1	-1	19
9	7.695135819147208E-5	TGTGCCACCTGGGACGGGTCGCCTTGTTCGGATAAGAAACTCTTT	CATWDGSPCSDKKLF	TRGV2	.	TRGJ1	17	-1	-1	31
9	7.695135819147208E-5	TGTGCCACCTGGGACGGGCTTTGGAGTGATTGGATCAAGACGTTT	CATWDGLWSDWIKTF	TRGV2	.	TRGJP2	18	-1	-1	24
9	7.695135819147208E-5	TGTGCCACCTGGGACGGGCTTAAGTCTGGTTGGTTCAAGATATTT	CATWDGLKSGWFKIF	TRGV2	.	TRGJP1	18	-1	-1	25
9	7.695135819147208E-5	TGTGCCACCTGGGACGGGCCTCGGAATTATTATAAGAAACTCTTT	CATWDGPRNYYKKLF	TRGV2	.	TRGJ1	19	-1	-1	23
9	7.695135819147208E-5	TGTGCCACCTGGGACGGGCACCCCACTGGTTGGTTCAAGATATTT	CATWDGHPTGWFKIF	TRGV2	.	TRGJP1	18	-1	-1	22
9	7.695135819147208E-5	TGTGCCACCTGGGACAGGCCGGGTAGTGATTGGATCAAGACGTTT	CATWDRPGSDWIKTF	TRGV2	.	TRGJP2	19	-1	-1	22
9	7.695135819147208E-5	TGTGCTGCGTGGGATCCTCGGATTTATTATAAGAAACTCTTT	CAAWDPRIYYKKLF	TRGV10	.	TRGJ1	14	-1	-1	20
9	7.695135819147208E-5	TGTGCCTTGTGGGAGAGAGGGGAATATTATAAGAAACTCTTT	CALWERGEYYKKLF	TRGV9	.	TRGJ1	14	-1	-1	21
9	7.695135819147208E-5	TGTGCCTTGTGGGAAAATTCGAATTATTATAAGAAACTCTTT	CALWENSNYYKKLF	TRGV9	.	TRGJ1	13	-1	-1	15
9	7.695135819147208E-5	TGTGCCACCTCGGGTCTGGGCCTTGGTTGGTTCAAGATATTT	CATSGLGLGWFKIF	TRGV4	.	TRGJP1	21	-1	-1	23
9	7.695135819147208E-5	TGTGCCACCTGGGCTTTACCGCATTATTATAAGAAACTCTTT	CATWALPHYYKKLF	TRGV3	.	TRGJ1	12	-1	-1	19
9	7.695135819147208E-5	TGTGCCACCTGGGCCAAGGGGAAGTATAGTAAGAAACTCTTT	CATWAKGKYSKKLF	TRGV7	.	TRGJ1	15	-1	-1	20
9	7.695135819147208E-5	TGTGCCACCTGGGCACCGCCATTGGGGTATAAGAAACTCTTT	CATWAPPLGYKKLF	TRGV5	.	TRGJ1	12	-1	-1	27
9	7.695135819147208E-5	TGTGCCACCTGGGATCCCAACGCGGGGTATAAGAAACTCTTT	CATWDPNAGYKKLF	TRGV7	.	TRGJ1	13	-1	-1	27
9	7.695135819147208E-5	TGTGCCACCTGGGATGGTCTGAGTTATTATAAGAAACTCTTT	CATWDGLSYYKKLF	TRGV4	.	TRGJ1	16	-1	-1	20
9	7.695135819147208E-5	TGTGCCACCTGGGATGGCCCGAATTATTATAAGAAACTCTTT	CATWDGPNYYKKLF	TRGV4	.	TRGJ1	19	-1	-1	19
9	7.695135819147208E-5	TGTGCCACCTGGGATAGGCTGTTTGATTATAAGAAACTCTTT	CATWDRLFDYKKLF	TRGV8	.	TRGJ1	18	-1	-1	25
9	7.695135819147208E-5	TGTGCCACCTGGGATAGAGAAGATTATTATAAGAAACTCTTT	CATWDREDYYKKLF	TRGV8	.	TRGJ1	16	-1	-1	22
9	7.695135819147208E-5	TGTGCCACCTGGGACTTAACCACTGGTTGGTTCAAGATATTT	CATWDLTTGWFKIF	TRGV2	.	TRGJP1	14	-1	-1	18
9	7.695135819147208E-5	TGTGCCACCTGGGACTCTTGTTACTATTATAAGAAACTCTTT	CATWDSCYYYKKLF	TRGV4	.	TRGJ1	13	-1	-1	24
9	7.695135819147208E-5	TGTGCCACCTGGGACGGTGAAACGGGATATAAGAAACTCTTT	CATWDGETGYKKLF	TRGV2	.	TRGJ1	16	-1	-1	27
9	7.695135819147208E-5	TGTGCCACCTGGGACGGCTTGGGTTATTATAAGAAACTCTTT	CATWDGLGYYKKLF	TRGV2	.	TRGJ1	16	-1	-1	23
9	7.695135819147208E-5	TGTGCCACCTGGGACGGCTCCGATTATTATAAGAAACTCTTT	CATWDGSDYYKKLF	TRGV2	.	TRGJ1	16	-1	-1	22
9	7.695135819147208E-5	TGTGCCACCTGGGACGGCCTGAATTATTATAAGAAACTCTTT	CATWDGLNYYKKLF	TRGV2	.	TRGJ1	16	-1	-1	20
9	7.695135819147208E-5	TGTGCCACCTGGGACGGGCGGGACGATTGGATCAAGACGTTT	CATWDGRDDWIKTF	TRGV2	.	TRGJP2	18	-1	-1	24
9	7.695135819147208E-5	TGTGCCACCTGGGACGGGGGTGATTATTATAAGAAACTCTTT	CATWDGGDYYKKLF	TRGV2	.	TRGJ1	17	-1	-1	22
9	7.695135819147208E-5	TGTGCCACCTGGGACGGGAGGAATTATTATAAGAAACTCTTT	CATWDGRNYYKKLF	TRGV2	.	TRGJ1	17	-1	-1	20
9	7.695135819147208E-5	TGTGCCACCTGGGACGGACGGTGTGGTACTAAGAAACTCTTT	CATWDGRCGTKKLF	TRGV2	.	TRGJ1	16	-1	-1	29
9	7.695135819147208E-5	TGTGCCACCTGGGACACCCCCGGTTATTATAAGAAACTCTTT	CATWDTPGYYKKLF	TRGV3	.	TRGJ1	15	-1	-1	23
9	7.695135819147208E-5	TGTGCCACCTGGGACACGGTTTGCGGTTATAAGAAACTCTTT	CATWDTVCGYKKLF	TRGV7	.	TRGJ1	15	-1	-1	26
9	7.695135819147208E-5	TGTGCCACCTGGGACAGCCCGAATTATTATAAGAAACTCTTT	CATWDSPNYYKKLF	TRGV7	.	TRGJ1	19	-1	-1	19
9	7.695135819147208E-5	TGTGCCACCTGGGACAGGTCATCTGTTTATAAGAAACTCTTT	CATWDRSSVYKKLF	TRGV7	.	TRGJ1	17	-1	-1	26
9	7.695135819147208E-5	TGTGCCACCTGGGACAGGCTCCTCAGTATGAAGAAACTCTTT	CATWDRLLSMKKLF	TRGV3	.	TRGJ1	18	-1	-1	26
9	7.695135819147208E-5	TGTGCCACCTGGGACAGGCCATTCCGGAATAAGAAACTCTTT	CATWDRPFRNKKLF	TRGV3	.	TRGJ1	19	-1	-1	28
9	7.695135819147208E-5	TGTGCCACCTGGGACAGGCGGGGCTATTATAAGAAACTCTTT	CATWDRRGYYKKLF	TRGV5	.	TRGJ1	18	-1	-1	24
9	7.695135819147208E-5	TGTGCCACCTGGGAAATCTGGGACCCTAATAAGAAACTCTTT	CATWEIWDPNKKLF	TRGV5	.	TRGJ1	13	-1	-1	28
9	7.695135819147208E-5	TGTGCTGCGTGGGCCTTGAATTATTATAAGAAACTCTTT	CAAWALNYYKKLF	TRGV10	.	TRGJ1	12	-1	-1	17
9	7.695135819147208E-5	TGTGCCATCTGCTGCCCCCCATTTTATAAGAAACTCTTT	CAICCPPFYKKLF	TRGV4	.	TRGJ1	10	-1	-1	20
9	7.695135819147208E-5	TGTGCCACCTGGGGTGTCGATTATTATAAGAAACTCTTT	CATWGVDYYKKLF	TRGV4	.	TRGJ1	15	-1	-1	16
9	7.695135819147208E-5	TGTGCCACCTGGGGGCCGAATTATTATAAGAAACTCTTT	CATWGPNYYKKLF	TRGV8	.	TRGJ1	12	-1	-1	16
9	7.695135819147208E-5	TGTGCCACCTGGGATAGGCTTTGGTATAAGAAACTCTTT	CATWDRLWYKKLF	TRGV8	.	TRGJ1	18	-1	-1	24
9	7.695135819147208E-5	TGTGCCACCTGGGACTTAGGGGAAGGGGCGGAACTCTTT	CATWDLGEGAELF	TRGV2	.	TRGJ1	14	-1	-1	31
9	7.695135819147208E-5	TGTGCCACCTGGGACCCCCGGGGTTATAAGAAACTCTTT	CATWDPRGYKKLF	TRGV2	.	TRGJ1	14	-1	-1	23
9	7.695135819147208E-5	TGTGCCACCTGGGACGTCTTATGGTATAAGAAACTCTTT	CATWDVLWYKKLF	TRGV2	.	TRGJ1	15	-1	-1	24
9	7.695135819147208E-5	TGTGCCACCTGGGACGTGCACGATTGGATCAAGACGTTT	CATWDVHDWIKTF	TRGV2	.	TRGJP2	21	-1	-1	21
9	7.695135819147208E-5	TGTGCCACCTGGGACGTACGCGTCGGGAAGAAACTCTTT	CATWDVRVGKKLF	TRGV5	.	TRGJ1	14	-1	-1	27
9	7.695135819147208E-5	TGTGCCACCTGGGACGGCCTAACCCCCGGCAAGACGTTT	CATWDGLTPGKTF	TRGV2	.	TRGJP2	16	-1	-1	29
9	7.695135819147208E-5	TGTGCCACCTGGGACGGCCCTTATTATAAGAAACTCTTT	CATWDGPYYKKLF	TRGV7	.	TRGJ1	18	-1	-1	20
9	7.695135819147208E-5	TGTGCCACCTGGGACGGGCTGTTAGGGTTCAAGATATTT	CATWDGLLGFKIF	TRGV2	.	TRGJP1	18	-1	-1	25
9	7.695135819147208E-5	TGTGCCACCTGGGACGGGCCCCGATGGTTCAAGATATTT	CATWDGPRWFKIF	TRGV2	.	TRGJP1	20	-1	-1	24
9	7.695135819147208E-5	TGTGCCACCTGGGACGGGCCATGTTATAAGAAACTCTTT	CATWDGPCYKKLF	TRGV2	.	TRGJ1	19	-1	-1	23
9	7.695135819147208E-5	TGTGCCACCTGGGACGGGCGAGAGTATAGGAAACTCTTT	CATWDGREYRKLF	TRGV2	.	TRGJ1	18	-1	-1	24
9	7.695135819147208E-5	TGTGCCACCTGGGACGGGCATAATTATAAGAAACTCTTT	CATWDGHNYKKLF	TRGV2	.	TRGJ1	18	-1	-1	19
9	7.695135819147208E-5	TGTGCCACCTGGGACGGACCCTTGAGGGGGAAACTCTTT	CATWDGPLRGKLF	TRGV3	.	TRGJ1	14	-1	-1	29
9	7.695135819147208E-5	TGTGCCACCTGGGACAGCAATTATTATAAGAAACTCTTT	CATWDSNYYKKLF	TRGV3	.	TRGJ1	16	-1	-1	18
9	7.695135819147208E-5	TGTGCCACCTGGGACAGGCTCTGGTATAAGAAACTCTTT	CATWDRLWYKKLF	TRGV5	.	TRGJ1	22	-1	-1	24
9	7.695135819147208E-5	TGTGCCACCTGGGACAGGCGGGGTTATAAGAAACTCTTT	CATWDRRGYKKLF	TRGV7	.	TRGJ1	18	-1	-1	23
9	7.695135819147208E-5	TGTGCCACCTGGGACAGGCACAATTATAAGAAACTCTTT	CATWDRHNYKKLF	TRGV7	.	TRGJ1	18	-1	-1	22
9	7.695135819147208E-5	TGTGCCACCTGGGACAGGGGTTATTATAAGAAACTCTTT	CATWDRGYYKKLF	TRGV5	.	TRGJ1	17	-1	-1	20
9	7.695135819147208E-5	TGTGCCACCTGGGACAGGACGGAGGTGGAGAAACTCTTT	CATWDRTEVEKLF	TRGV7	.	TRGJ1	17	-1	-1	28
9	7.695135819147208E-5	TGTGCCACCTGGGACAAATCCTATTATAAGAAACTCTTT	CATWDKSYYKKLF	TRGV3	.	TRGJ1	15	-1	-1	21
9	7.695135819147208E-5	TGTGCCACCTGGGAGACGAATTATTATAAGAAACTCTTT	CATWETNYYKKLF	TRGV8	.	TRGJ1	13	-1	-1	16
9	7.695135819147208E-5	TGTGCCACCTGGAATAGTAGTGATTGGATCAAGACGTTT	CATWNSSDWIKTF	TRGV2	.	TRGJP2	11	-1	-1	13
9	7.695135819147208E-5	TGTGCCACGATTCATAGTAGTGATTGGATCAAGACGTTT	CATIHSSDWIKTF	TRGV7	.	TRGJP2	7	-1	-1	13
9	7.695135819147208E-5	TGTGCTGCGTGGGCCGATTATTATAAGAAACTCTTT	CAAWADYYKKLF	TRGV10	.	TRGJ1	12	-1	-1	16
[truncated: 4,276 more rows]
