# Supplementary material for: Dissection of the Human T-Cell Receptor γ Gene Repertoire in the Brain and Peripheral Blood Identifies Age- and Alzheimer's Disease-Associated Clonotype Profiles
Source: Front Immunol. 2020 Jan 29;11:12. doi: 10.3389/fimmu.2020.00012 (PMC7025544; doi:10.3389/fimmu.2020.00012)
Supplement: Supplementary file 5 [file Data_Sheet_2.zip › repertoires_corrected_and_decontaminated/ONK171.txt]

count	freq	cdr3nt	cdr3aa	v	d	j	VEnd	DStart	DEnd	JStart
14215	0.0881829291744986	TGTCACTGGATCAAGACGTTT	CHWIKTF	TRGV9	.	TRGJP2	2	-1	-1	6
6586	0.040856332855662876	TGTGCAACCACTGGTTGGTTCAAGATATTT	CATTGWFKIF	TRGV10	.	TRGJP1	4	-1	-1	6
5445	0.03377812517447379	TGTGCCACCTGGGACGTTGATAGTAGTGATTGGATCAAGACGTTT	CATWDVDSSDWIKTF	TRGV2	.	TRGJP2	15	-1	-1	19
5228	0.03243196297743783	TGTGCCTTGTGGGTCAACGAAGGAGAGTTGGGCAAAAAAATCAAGGTATTT	CALWVNEGELGKKIKVF	TRGV9	.	TRGJP	12	-1	-1	23
4044	0.02508700426181304	TGTGCTGCGTGTTCTGGCCGTTATTATAAGAAACTCTTT	CAACSGRYYKKLF	TRGV10	.	TRGJ2	10	-1	-1	20
3333	0.020676306924980924	TGTGCCTTGTGGGAAAAGCAAGAGTTGGGCAAAAAAATCAAGGTATTT	CALWEKQELGKKIKVF	TRGV9	.	TRGJP	13	-1	-1	17
3153	0.019559674687808237	TGTGCTGCGTGGGATTATACGGGCTATTATAAGAAACTCTTT	CAAWDYTGYYKKLF	TRGV10	.	TRGJ2	16	-1	-1	24
2660	0.01650134306044082	TGTGCCACCTGGGACTTAATGCATGATTATTATAAGAAACTCTTT	CATWDLMHDYYKKLF	TRGV3	.	TRGJ2	14	-1	-1	25
1643	0.01019237092041514	TGTGCCTTGTGGGAGGCATATTATTATAAGAAACTCTTT	CALWEAYYYKKLF	TRGV9	.	TRGJ2	15	-1	-1	19
1549	0.009609240752113847	TGTGCCTTGTGGGAGGTGGTAGAGTTGGGCAAAAAAATCAAGGTATTT	CALWEVVELGKKIKVF	TRGV9	.	TRGJP	17	-1	-1	20
1388	0.008610475251087166	TGTGCCACCTGGGATAGAGGGCGGAAGAAACTCTTT	CATWDRGRKKLF	TRGV8	.	TRGJ1	16	-1	-1	24
1358	0.008424369878225051	TGTGCCACCTGGGTCCCACTCGATACCACTGGTTGGTTCAAGATATTT	CATWVPLDTTGWFKIF	TRGV8	.	TRGJP1	12	-1	-1	22
1222	0.007580692187916798	TGTGCCTTGTGGGAGAGGGAACTCTTT	CALWERELF	TRGV9	.	TRGJ2	14	-1	-1	19
1213	0.007524860576058164	TGTGCCACCTGGGACGGGGATTATAAGAAACTCTTT	CATWDGDYKKLF	TRGV3	.	TRGJ2	17	-1	-1	19
1147	0.007115428755761512	TGTGCCTTGTGGGAGGTGCAAGCAGAATATAAGAAACTCTTT	CALWEVQAEYKKLF	TRGV9	.	TRGJ2	19	-1	-1	27
1125	0.006978951482329295	TGTGCCTTGTGGGAGGCTTATTATTATAAGAAACTCTTT	CALWEAYYYKKLF	TRGV9	.	TRGJ2	15	-1	-1	19
1093	0.006780439084609706	TGTGCCACCTGGAGCGTTTATTATAAGAAACTCTTT	CATWSVYYKKLF	TRGV8	.	TRGJ2	11	-1	-1	17
1027	0.006371007264313054	TGTGCTGCGTGGGATTATTATAAGAAACTCTTT	CAAWDYYKKLF	TRGV10	.	TRGJ2	16	-1	-1	13
888	0.0055087190367185904	TGTGCTGCGTGGGATTATACCCCTGGTTGGTTCAAGATATTT	CAAWDYTPGWFKIF	TRGV10	.	TRGJP1	16	-1	-1	8
878	0.005446683912431218	TGTGCTGCGTGGGATTGGGGGAAACTCTTT	CAAWDWGKLF	TRGV10	.	TRGJ1	15	-1	-1	20
825	0.0051178977537081494	TGTGCCTTGTGGGAGGTTCGGTTGGGCAAAAAAATCAAGGTATTT	CALWEVRLGKKIKVF	TRGV9	.	TRGJP	16	-1	-1	20
824	0.005111694241279412	TGTGCCACCTGGGTCCGGTGGTTCAAGATATTT	CATWVRWFKIF	TRGV8	.	TRGJP1	12	-1	-1	18
773	0.004795315107413818	TGTGCCTTGTGGGAGGTGCATCGGGTGATAAATTATTATAAGAAACTCTTT	CALWEVHRVINYYKKLF	TRGV9	.	TRGJ1	19	-1	-1	30
713	0.004423104361689589	TGTGCCACCTGGGAGGATAAGAAACTCTTT	CATWEDKKLF	TRGV4	.	TRGJ1	13	-1	-1	16
708	0.0043920867995459025	TGTGCCTGTTCCCAAGGGGAGTTGGGCAAAAAAATCAAGGTATTT	CACSQGELGKKIKVF	TRGV9	.	TRGJP	6	-1	-1	18
686	0.004255609526113685	TGTGCCACCTGGGATAGCAAAAATAGGAAACTCTTT	CATWDSKNRKLF	TRGV8	.	TRGJ2	16	-1	-1	22
652	0.004044690103536622	TGTGCCTTGTGGGAGAAGCAAGAGTTGGGCAAAAAAATCAAGGTATTT	CALWEKQELGKKIKVF	TRGV9	.	TRGJP	14	-1	-1	17
623	0.003864788243103245	TGTGCCTTGTGGGAGGTCCAGGGAGAGTTGGGCAAAAAAATCAAGGTATTT	CALWEVQGELGKKIKVF	TRGV9	.	TRGJP	19	-1	-1	23
614	0.003808956631244611	TGTGCCTTGTGGGAGGTCCTTAAGAAACTCTTT	CALWEVLKKLF	TRGV9	.	TRGJ1	16	-1	-1	20
601	0.003728310969671028	TGTGCCTTGTGGGAGGTCAAACCCCCTTATTATAAGAAACTCTTT	CALWEVKPPYYKKLF	TRGV9	.	TRGJ2	16	-1	-1	26
589	0.003653868820526182	TGTGCCTTGTGGGAGGTTTATTATAAGAAACTCTTT	CALWEVYYKKLF	TRGV9	.	TRGJ2	16	-1	-1	17
558	0.00346155993523533	TGTGCCTTACATTATTATAAGAAACTCTTT	CALHYYKKLF	TRGV9	.	TRGJ2	7	-1	-1	10
529	0.003281658074801953	TGTGCCTTGTGGGAGGTGCGTTATAAGAAACTCTTT	CALWEVRYKKLF	TRGV9	.	TRGJ2	18	-1	-1	20
529	0.003281658074801953	TGTGCCACCTGGGCGAATTATTATAAGAAACTCTTT	CATWANYYKKLF	TRGV3	.	TRGJ2	12	-1	-1	13
515	0.0031948089007996327	TGTGCCTTGTGGGAGGTGTGGCCTTATAAGAAACTCTTT	CALWEVWPYKKLF	TRGV9	.	TRGJ2	17	-1	-1	23
475	0.0029466684036501467	TGTGCCACCTGGGAAGCTTACGTTGAAGGTAAGAAACTCTTT	CATWEAYVEGKKLF	TRGV8	.	TRGJ1	13	-1	-1	29
465	0.0028846332793627753	TGTGCCACCTGGGACACGGGGAAACTCTTT	CATWDTGKLF	TRGV4	.	TRGJ2	13	-1	-1	20
460	0.0028536157172190896	TGTGCCACCTGGGATGGGCGTTATAAGAAACTCTTT	CATWDGRYKKLF	TRGV4	.	TRGJ1	18	-1	-1	20
396	0.0024565909217799118	TGTGCCACCTGGGACAGGCGTTATAAGAAACTCTTT	CATWDRRYKKLF	TRGV5	.	TRGJ2	18	-1	-1	20
394	0.0024441838969224373	TGTGCCTTGTGGGAGGTGCGCCAGGGGCTTTATTATAAGAAACTCTTT	CALWEVRQGLYYKKLF	TRGV9	.	TRGJ1	21	-1	-1	29
388	0.0024069628223500144	TGTGCTGCTCCATATACCACTGGTTGGTTCAAGATATTT	CAAPYTTGWFKIF	TRGV10	.	TRGJP1	7	-1	-1	11
380	0.0023573347229201174	TGTGCCTTGTGGGAGAAGAAACTCTTT	CALWEKKLF	TRGV9	.	TRGJ2	14	-1	-1	15
372	0.00230770662349022	TGTGCCTTGTGGGGTAAGAAACTCTTT	CALWGKKLF	TRGV9	.	TRGJ2	12	-1	-1	14
367	0.0022766890613465343	TGTGCCTTGTTCGGTTATAAGAAACTCTTT	CALFGYKKLF	TRGV9	.	TRGJ1	9	-1	-1	14
361	0.0022394679867741114	TGTGCCTTGTGGGAGGTGCAAGGAACGTTACATGGTTATAAGAAACTCTTT	CALWEVQGTLHGYKKLF	TRGV9	.	TRGJ2	19	-1	-1	35
353	0.0021898398873442144	TGTGCCTTGCCCTACCTAGACCTCCAGAAACTCTTT	CALPYLDLQKLF	TRGV9	.	TRGJ1	8	-1	-1	25
351	0.00217743286248674	TGTGCCTTGTGGGAGGACCAAGAGTTGGGCAAAAAAATCAAGGTATTT	CALWEDQELGKKIKVF	TRGV9	.	TRGJP	15	-1	-1	18
350	0.0021712293500580028	TGTGCCTTGTGGGAGGCTATACCCACGAAGAAACTCTTT	CALWEAIPTKKLF	TRGV9	.	TRGJ1	15	-1	-1	27
349	0.0021650258376292655	TGTGCCTTGTGGGAATTGGAGAAGTTGGGCAAAAAAATCAAGGTATTT	CALWELEKLGKKIKVF	TRGV9	.	TRGJP	13	-1	-1	22
349	0.0021650258376292655	TGTGCCTTGTGGGGCTTAGAGTTGGGCAAAAAAATCAAGGTATTT	CALWGLELGKKIKVF	TRGV9	.	TRGJP	12	-1	-1	17
345	0.002140211787914317	TGTGCCTTGTGGGAGGTGCTTTGTCAGAAACTCTTT	CALWEVLCQKLF	TRGV9	.	TRGJ2	18	-1	-1	25
342	0.002121601250628106	TGTGCCTTGTGGATGCAAGAGTTGGGCAAAAAAATCAAGGTATTT	CALWMQELGKKIKVF	TRGV9	.	TRGJP	11	-1	-1	14
341	0.0021153977381993686	TGTGCCTTGTGGGAGGGTCAAGAGTTGGGCAAAAAAATCAAGGTATTT	CALWEGQELGKKIKVF	TRGV9	.	TRGJP	15	-1	-1	14
339	0.002102990713341894	TGTGCCTCATGGTTTAGGTTGGGCAAAAAAATCAAGGTATTT	CASWFRLGKKIKVF	TRGV9	.	TRGJP	6	-1	-1	2
336	0.002084380176055683	TGTGCTGCGTGGGATGGGCAGGGGCTCTTT	CAAWDGQGLF	TRGV10	.	TRGJ1	14	-1	-1	24
335	0.0020781766636269457	TGTGCCTTGTGGGAGGTGCGAGAGTTGGGCAAAAAAATCAAGGTATTT	CALWEVRELGKKIKVF	TRGV9	.	TRGJP	18	-1	-1	17
335	0.0020781766636269457	TGTGCCTTGTGGGATCATAAGAAACTCTTT	CALWDHKKLF	TRGV9	.	TRGJ1	13	-1	-1	13
330	0.00204715910148326	TGTGCCTTGTGGGAGTTGAAGTTGGGCAAAAAAATCAAGGTATTT	CALWELKLGKKIKVF	TRGV9	.	TRGJP	17	-1	-1	19
329	0.0020409555890545227	TGTGCCTTGTGGGAGGACCCGAGAAGTGATTGGATCAAGACGTTT	CALWEDPRSDWIKTF	TRGV9	.	TRGJP2	15	-1	-1	21
329	0.0020409555890545227	TGTGCCACCTGGGATAGGCATTATAAGAAACTCTTT	CATWDRHYKKLF	TRGV8	.	TRGJ1	18	-1	-1	19
326	0.002022345051768311	TGTGCCTTGTGGGAGGCTCAAGAGTTGGGCAAAAAAATCAAGGTATTT	CALWEAQELGKKIKVF	TRGV9	.	TRGJP	15	-1	-1	18
325	0.0020161415393395742	TGTGCCTTGTGGGAGGTCCCGCGGTATAAGAAACTCTTT	CALWEVPRYKKLF	TRGV9	.	TRGJ2	16	-1	-1	24
325	0.0020161415393395742	TGTGCCTTGTGGGATTATAAGAAACTCTTT	CALWDYKKLF	TRGV9	.	TRGJ1	13	-1	-1	13
325	0.0020161415393395742	TGTGCTGGGGTAAAGGTACTCTTT	CAGVKVLF	TRGV10	.	TRGJ1	6	-1	-1	17
325	0.0020161415393395742	TGTGCCTTGTGGGAGGGACTTGGGAAACTCTTT	CALWEGLGKLF	TRGV9	.	TRGJ2	15	-1	-1	23
324	0.002009938026910837	TGTGCCTTGTGGGAGACAGAGTTGGGCAAAAAAATCAAGGTATTT	CALWETELGKKIKVF	TRGV9	.	TRGJP	14	-1	-1	17
323	0.0020037345144821	TGTGCTGCGGGGACCGGAGAATATTGGATCAAGACGTTT	CAAGTGEYWIKTF	TRGV10	.	TRGJP2	12	-1	-1	22
317	0.001966513439909677	TGTGCCTTGTGGGAGGGGACGCAAGAGTTGGGCAAAAAAATCAAGGTATTT	CALWEGTQELGKKIKVF	TRGV9	.	TRGJP	15	-1	-1	20
317	0.001966513439909677	TGTGCCTTGTGGGAGGTGTTGCAGTTGGGCAAAAAAATCAAGGTATTT	CALWEVLQLGKKIKVF	TRGV9	.	TRGJP	17	-1	-1	22
310	0.0019230888529085167	TGTGCCTTGTGGGAAGAGTTGGGCAAAAAAATCAAGGTATTT	CALWEELGKKIKVF	TRGV9	.	TRGJP	13	-1	-1	9
307	0.0019044783156223054	TGTGCCTTGTGGGAGGTGAGGTATAAGAAACTCTTT	CALWEVRYKKLF	TRGV9	.	TRGJ2	17	-1	-1	21
307	0.0019044783156223054	TGTGCCTTGTGGGAATCTAAGAAACTCTTT	CALWESKKLF	TRGV9	.	TRGJ1	13	-1	-1	17
306	0.0018982748031935682	TGTGCCTTGTGGGAGTCCCCCCATGGTTGGTTCAAGATATTT	CALWESPHGWFKIF	TRGV9	.	TRGJP1	14	-1	-1	20
305	0.001892071290764831	TGTGCCTTGTGGGAGTGCTCTCCTAAGAAACTCTTT	CALWECSPKKLF	TRGV9	.	TRGJ1	17	-1	-1	23
304	0.001885867778336094	TGTGCCTTGTGGGAGCTAAAGCAAGAGTTGGGCAAAAAAATCAAGGTATTT	CALWELKQELGKKIKVF	TRGV9	.	TRGJP	14	-1	-1	20
303	0.0018796642659073568	TGTGCCTTGTGGGAGGTGCAAGGGGAGTTGGGCAAAAAAATCAAGGTATTT	CALWEVQGELGKKIKVF	TRGV9	.	TRGJP	19	-1	-1	24
301	0.0018672572410498825	TGTGCCTTGTGGGAGGTGTGTTATAAGAAACTCTTT	CALWEVCYKKLF	TRGV9	.	TRGJ2	17	-1	-1	20
299	0.001854850216192408	TGTGCCTTGTGGGAGGCTGCGCAAGAGTTGGGCAAAAAAATCAAGGTATTT	CALWEAAQELGKKIKVF	TRGV9	.	TRGJP	19	-1	-1	17
298	0.001848646703763671	TGTGCCTTGTGGGAGGTGTGGGTGCGCTATTATAAGAAACTCTTT	CALWEVWVRYYKKLF	TRGV9	.	TRGJ1	17	-1	-1	27
297	0.0018424431913349338	TGTGCTGCGTATCCGGGGAAACTCTTT	CAAYPGKLF	TRGV10	.	TRGJ2	9	-1	-1	17
296	0.0018362396789061966	TGTGCCTTGTGGGAGGACCCTAAGAAACTCTTT	CALWEDPKKLF	TRGV9	.	TRGJ2	15	-1	-1	20
295	0.0018300361664774596	TGTGCCCCGCCGGGTTATTATAAGAAACTCTTT	CAPPGYYKKLF	TRGV9	.	TRGJ1	5	-1	-1	14
294	0.0018238326540487224	TGTGCCTTGTGGGAGGTGTCTTATAAGAAACTCTTT	CALWEVSYKKLF	TRGV9	.	TRGJ2	17	-1	-1	20
294	0.0018238326540487224	TGTGCCTTGTGGGAGGTGCTAGAAAAGAAACTCTTT	CALWEVLEKKLF	TRGV9	.	TRGJ1	18	-1	-1	24
290	0.0017990186043337739	TGTGCCTTGTGGGAGGTGCATTATAAGAAACTCTTT	CALWEVHYKKLF	TRGV9	.	TRGJ2	19	-1	-1	19
286	0.0017742045546188252	TGTGCTGCGTGGGATAGGAGGAATTATTATAAGAAACTCTTT	CAAWDRRNYYKKLF	TRGV10	.	TRGJ2	14	-1	-1	20
286	0.0017742045546188252	TGTGCCTTGTGGGAGGTGCAAAAGGGACTCTTT	CALWEVQKGLF	TRGV9	.	TRGJ1	19	-1	-1	26
283	0.0017555940173326137	TGTGCCTTGTGGGAGGTGATGAGTATTGGGCGAGTGGATTATAAGAAACTCTTT	CALWEVMSIGRVDYKKLF	TRGV9	.	TRGJ1	17	-1	-1	37
279	0.001730779967617665	TGTGCCTTGTGGGAGGTGCTCGGTTATAAGAAACTCTTT	CALWEVLGYKKLF	TRGV9	.	TRGJ2	18	-1	-1	23
277	0.0017183729427601908	TGTGCTGCGTGGGATTATACCACTGGTTGGTTCAAGATATTT	CAAWDYTTGWFKIF	TRGV10	.	TRGJP1	16	-1	-1	8
277	0.0017183729427601908	TGTGCCTTGTGGGAGGTGCTTAATTATTATAAGAAACTCTTT	CALWEVLNYYKKLF	TRGV9	.	TRGJ1	18	-1	-1	21
277	0.0017183729427601908	TGTGCTGCGTGGGAACGGAAACTCTTT	CAAWERKLF	TRGV10	.	TRGJ1	13	-1	-1	17
275	0.0017059659179027166	TGTGCCTTGTGGGAGGTGCAGGGTAGTTATAAGAAACTCTTT	CALWEVQGSYKKLF	TRGV9	.	TRGJ1	19	-1	-1	26
273	0.0016935588930452423	TGTGCCTTGTGGGAGGTGCACGTTATGAAAGAGTTGGGCAAAAAAATCAAGGTATTT	CALWEVHVMKELGKKIKVF	TRGV9	.	TRGJP	20	-1	-1	28
273	0.0016935588930452423	TGTGCCTTGTGGGAGAATTATAAGAAACTCTTT	CALWENYKKLF	TRGV9	.	TRGJ2	14	-1	-1	16
270	0.0016749483557590308	TGTGCTGCGTGGGATTTTTTAGGGTGCCTCTTT	CAAWDFLGCLF	TRGV10	.	TRGJ1	15	-1	-1	27
269	0.0016687448433302936	TGTGCCTTGTGGGAGGTGAGCAATAAGAAACTCTTT	CALWEVSNKKLF	TRGV9	.	TRGJ1	17	-1	-1	22
267	0.0016563378184728194	TGTGCTGCGTGGATGAATGGAGTTTATTATAAGAAACTCTTT	CAAWMNGVYYKKLF	TRGV10	.	TRGJ1	11	-1	-1	23
266	0.0016501343060440822	TGTGCCACCTGGGACAGGCCGGATTATTATAAGAAACTCTTT	CATWDRPDYYKKLF	TRGV5	.	TRGJ1	19	-1	-1	19
266	0.0016501343060440822	TGTGCTGCGTGGCCCATGGGGAAGAAACTCTTT	CAAWPMGKKLF	TRGV10	.	TRGJ1	11	-1	-1	21
265	0.001643930793615345	TGTGCCTTGTGGGAGGTGCGCCCGTATTATAAGAAACTCTTT	CALWEVRPYYKKLF	TRGV9	.	TRGJ1	21	-1	-1	24
261	0.0016191167439003964	TGTGCCTTGTGGGAGACTCCTTGTGGTTGGTTCAAGATATTT	CALWETPCGWFKIF	TRGV9	.	TRGJP1	14	-1	-1	23
261	0.0016191167439003964	TGTGCCTTGTGGGAGTCCGGTTATAAGAAACTCTTT	CALWESGYKKLF	TRGV9	.	TRGJ2	14	-1	-1	20
260	0.0016129132314716592	TGTGCCTTGTGGGTGTGGGGTACCACTGGTTGGTTCAAGATATTT	CALWVWGTTGWFKIF	TRGV9	.	TRGJP1	12	-1	-1	20
257	0.0015943026941854478	TGTGCCTTGTGGGAGGTGCATTATTATAAGAAACTCTTT	CALWEVHYYKKLF	TRGV9	.	TRGJ2	19	-1	-1	19
255	0.0015818956693279735	TGTGCCTTGTGGGAGGTGCCTTATAAGAAACTCTTT	CALWEVPYKKLF	TRGV9	.	TRGJ1	18	-1	-1	20
254	0.0015756921568992363	TGTGCCTTGTGGGAGGTGCGTGAGTTGGGCAAAAAAATCAAGGTATTT	CALWEVRELGKKIKVF	TRGV9	.	TRGJP	18	-1	-1	21
254	0.0015756921568992363	TGTGCCTTGTGGGAGGTGCAGGGTAAGAAACTCTTT	CALWEVQGKKLF	TRGV9	.	TRGJ1	19	-1	-1	23
253	0.0015694886444704993	TGTGCCTTGTGGGAGTGCTATTATAAGAAACTCTTT	CALWECYYKKLF	TRGV9	.	TRGJ2	17	-1	-1	18
251	0.0015570816196130248	TGTGCCTTGTGGGAGGTGCATTTGGGTTATAAGAAACTCTTT	CALWEVHLGYKKLF	TRGV9	.	TRGJ2	19	-1	-1	26
249	0.0015446745947555506	TGTGCCTTGTTCGGATCTTATTATAAGAAACTCTTT	CALFGSYYKKLF	TRGV9	.	TRGJ2	9	-1	-1	17
249	0.0015446745947555506	TGTGCCACCGGAGTGGGGAAACTCTTT	CATGVGKLF	TRGV4	.	TRGJ1	8	-1	-1	17
248	0.0015384710823268134	TGTGCTGCGTGGGATAACTGGGGGAAACTCTTT	CAAWDNWGKLF	TRGV10	.	TRGJ2	17	-1	-1	23
247	0.0015322675698980763	TGTGCCTTGTGGGAGGTGATGATTTGGTATAAGAAACTCTTT	CALWEVMIWYKKLF	TRGV9	.	TRGJ1	17	-1	-1	27
247	0.0015322675698980763	TGTGCCTTGTGGGAGAGCACTGGTTGGTTCAAGATATTT	CALWESTGWFKIF	TRGV9	.	TRGJP1	14	-1	-1	17
246	0.0015260640574693391	TGTGCCTTGTGGGATCCCGGAGGGCTCTTATATAGTAGTGATTGGATCAAGACGTTT	CALWDPGGLLYSSDWIKTF	TRGV9	.	TRGJP2	13	-1	-1	28
246	0.0015260640574693391	TGTGCTGCGTGGGATTTGGGTTATAAGAAACTCTTT	CAAWDLGYKKLF	TRGV10	.	TRGJ2	15	-1	-1	20
245	0.001519860545040602	TGTGCCACCTGGGATTATAAGAAACTCTTT	CATWDYKKLF	TRGV8	.	TRGJ1	14	-1	-1	13
244	0.0015136570326118649	TGTGCTGCGGGGTTTCGGTATAAGAAACTCTTT	CAAGFRYKKLF	TRGV10	.	TRGJ1	14	-1	-1	18
243	0.0015074535201831277	TGTGCCTTGTGGGAGGTGCAAAAGTACGGGAAACTCTTT	CALWEVQKYGKLF	TRGV9	.	TRGJ1	19	-1	-1	29
243	0.0015074535201831277	TGTGCCTTGTGGGAGGGTTATTATAAGAAACTCTTT	CALWEGYYKKLF	TRGV9	.	TRGJ1	15	-1	-1	17
242	0.0015012500077543906	TGTGCTGCGTGGCTTGGGGATAAGAAACTCTTT	CAAWLGDKKLF	TRGV10	.	TRGJ2	11	-1	-1	19
241	0.0014950464953256534	TGTGCTGCGTGGGATTATTATTATAAGAAACTCTTT	CAAWDYYYKKLF	TRGV10	.	TRGJ1	16	-1	-1	16
241	0.0014950464953256534	TGTGCTGCGTGGGATGGCGGGGTTAAGAAACTCTTT	CAAWDGGVKKLF	TRGV10	.	TRGJ1	14	-1	-1	23
240	0.0014888429828969162	TGTGCTGCGTGGGATAGGGAGGATACCACTGGTTGGTTCAAGATATTT	CAAWDREDTTGWFKIF	TRGV10	.	TRGJP1	14	-1	-1	22
238	0.001476435958039442	TGTGCCTTGTGGGAGGTAAGGTATTATAAGAAACTCTTT	CALWEVRYYKKLF	TRGV9	.	TRGJ1	16	-1	-1	21
236	0.0014640289331819677	TGTGCCTTGTGGGAGGGGGCTTATTATAAGAAACTCTTT	CALWEGAYYKKLF	TRGV9	.	TRGJ2	15	-1	-1	20
236	0.0014640289331819677	TGTGCTGCGTGGACAGATCCAGGGAAACTCTTT	CAAWTDPGKLF	TRGV10	.	TRGJ1	11	-1	-1	23
233	0.0014454183958957562	TGTGCTGCGTGGTATAAGAAACTCTTT	CAAWYKKLF	TRGV10	.	TRGJ1	14	-1	-1	12
232	0.001439214883467019	TGTGCCTTGTGGGAGGTGCTGGATTATTATAAGAAACTCTTT	CALWEVLDYYKKLF	TRGV9	.	TRGJ2	18	-1	-1	22
232	0.001439214883467019	TGTGCCTTGTGGGAGGACGCGGGTTATTATAAGAAACTCTTT	CALWEDAGYYKKLF	TRGV9	.	TRGJ2	15	-1	-1	23
228	0.0014144008337520703	TGTGCCTTGTGGGAGGTGCTTAACTATTATAAGAAACTCTTT	CALWEVLNYYKKLF	TRGV9	.	TRGJ2	18	-1	-1	21
227	0.0014081973213233333	TGTGCCTTGTGGGAGGTCCCTCCGGCCCCTCTAAATTATGGGAAACTCTTT	CALWEVPPAPLNYGKLF	TRGV9	.	TRGJ1	22	-1	-1	34
224	0.0013895867840371218	TGTGCTGCGTGGGTTCCACCTTGGAGTTCTTATTATAAGAAACTCTTT	CAAWVPPWSSYYKKLF	TRGV10	.	TRGJ1	12	-1	-1	29
223	0.0013833832716083846	TGTGCCTTGTGGGAGGCCCTCCCTCATTATTATAAGAAACTCTTT	CALWEALPHYYKKLF	TRGV9	.	TRGJ2	15	-1	-1	25
223	0.0013833832716083846	TGTGCCACCTGGGACAGGCTGGGGCTCTTT	CATWDRLGLF	TRGV5	.	TRGJ1	18	-1	-1	24
221	0.0013709762467509104	TGTGCCTTGTGGGAGGTATATTATAAGAAACTCTTT	CALWEVYYKKLF	TRGV9	.	TRGJ1	16	-1	-1	18
220	0.0013647727343221732	TGTGCCTTGTGGGAGTCCAATTATTATAAGAAACTCTTT	CALWESNYYKKLF	TRGV9	.	TRGJ1	14	-1	-1	15
218	0.001352365709464699	TGTGCCTTGTGGGAGGTGGGGAGCGGCACTGGTTGGTTCAAGATATTT	CALWEVGSGTGWFKIF	TRGV9	.	TRGJP1	17	-1	-1	26
216	0.0013399586846072247	TGTGCTGCGTGGCATACTGGTTGGTTCAAGATATTT	CAAWHTGWFKIF	TRGV10	.	TRGJP1	14	-1	-1	15
216	0.0013399586846072247	TGTGCTGCGTGGGCCCATAAGAAACTCTTT	CAAWAHKKLF	TRGV10	.	TRGJ2	12	-1	-1	16
213	0.0013213481473210132	TGTGCCTTGTGGGAGGTGGCAGAGTTGGGCAAAAAAATCAAGGTATTT	CALWEVAELGKKIKVF	TRGV9	.	TRGJP	17	-1	-1	17
212	0.001315144634892276	TGTGCTGCGTGGGATAGGACGGTAAAGAAACTCTTT	CAAWDRTVKKLF	TRGV10	.	TRGJ1	14	-1	-1	24
209	0.0012965340976060645	TGTGCTGCGTGGGAAAGTTATTATAAGAAACTCTTT	CAAWESYYKKLF	TRGV10	.	TRGJ2	13	-1	-1	17
209	0.0012965340976060645	TGTGCCTTGTTTTATTATAAGAAACTCTTT	CALFYYKKLF	TRGV9	.	TRGJ2	9	-1	-1	11
208	0.0012903305851773275	TGTGCCTTGTGGGAGGTGCCCTATTATTATAAGAAACTCTTT	CALWEVPYYYKKLF	TRGV9	.	TRGJ1	21	-1	-1	22
207	0.0012841270727485903	TGTGCCTTGTGGGAGGTGCTAAGGGTTTATTATAAGAAACTCTTT	CALWEVLRVYYKKLF	TRGV9	.	TRGJ2	18	-1	-1	26
205	0.001271720047891116	TGTGCCTTGTGGGAGGTGCGGCCCCTTCCTATTAATAAGAAACTCTTT	CALWEVRPLPINKKLF	TRGV9	.	TRGJ1	18	-1	-1	29
205	0.001271720047891116	TGTGCCTTGTGGGAGGTTAGGAATTATTATAAGAAACTCTTT	CALWEVRNYYKKLF	TRGV9	.	TRGJ1	16	-1	-1	20
205	0.001271720047891116	TGTGCCTTGTGGGAGGCCGGTAATAGTTATAAGAAACTCTTT	CALWEAGNSYKKLF	TRGV9	.	TRGJ1	15	-1	-1	26
204	0.0012655165354623788	TGTGCTGCGTGGGTAGGGGGTAAGAAACTCTTT	CAAWVGGKKLF	TRGV10	.	TRGJ1	12	-1	-1	20
202	0.0012531095106049046	TGTGCCTTGTGGGAGGCCCTTCCCAATTATTATAAGAAACTCTTT	CALWEALPNYYKKLF	TRGV9	.	TRGJ2	15	-1	-1	24
202	0.0012531095106049046	TGTGCTGCGTGGGACAAGGCCTATAAGAAACTCTTT	CAAWDKAYKKLF	TRGV10	.	TRGJ2	13	-1	-1	21
200	0.0012407024857474301	TGTGCTGCGTGGGATCGAGGATGTTATAAGAAACTCTTT	CAAWDRGCYKKLF	TRGV10	.	TRGJ1	14	-1	-1	23
199	0.0012344989733186931	TGGGTGGGGAAACTCTTT	WVGKLF	TRGV3	.	TRGJ2	1	-1	-1	8
198	0.0012282954608899559	TGTGCCTGCTGGATTAGGCACGCCGCCTCCACTGGTTGGTTCAAGATATTT	CACWIRHAASTGWFKIF	TRGV11	.	TRGJP1	21	-1	-1	28
198	0.0012282954608899559	TGTGCCTTGTGGGAGGTGCAAATAGATTATTATAAGAAACTCTTT	CALWEVQIDYYKKLF	TRGV9	.	TRGJ1	19	-1	-1	25
198	0.0012282954608899559	TGTGCCTTGTGGGAGGTCGTGCATTATTATAAGAAACTCTTT	CALWEVVHYYKKLF	TRGV9	.	TRGJ1	16	-1	-1	22
198	0.0012282954608899559	TGTGCCACCTGGGTACTCTTT	CATWVLF	TRGV4	.	TRGJ1	12	-1	-1	14
196	0.0012158884360324816	TGTGCCACCTGGGACGGTAAGAAACTCTTT	CATWDGKKLF	TRGV2	.	TRGJ2	16	-1	-1	17
195	0.0012096849236037444	TGTGCTGCGTGGGATTGGGACCTTTATACCACTGGTTGGTTCAAGATATTT	CAAWDWDLYTTGWFKIF	TRGV10	.	TRGJP1	15	-1	-1	24
195	0.0012096849236037444	TGTGCTGCATGCGCCCTCATATTT	CAACALIF	TRGV10	.	TRGJP1	10	-1	-1	18
194	0.0012034814111750072	TGTGCCTTGTGGGCCCGCCATTATTATAAGAAACTCTTT	CALWARHYYKKLF	TRGV9	.	TRGJ2	12	-1	-1	19
191	0.001184870873888796	TGTGCCTTGTGGGAGGTGCAGTATTATTATAAGAAACTCTTT	CALWEVQYYYKKLF	TRGV9	.	TRGJ1	19	-1	-1	22
189	0.0011724638490313215	TGTGCCTTGTGGGAGCCCTTACCCCATTATTATAAGAAACTCTTT	CALWEPLPHYYKKLF	TRGV9	.	TRGJ2	14	-1	-1	25
188	0.0011662603366025845	TGTGCCTTGTGGGAGGTGCAACCAGATTATTATAAGAAACTCTTT	CALWEVQPDYYKKLF	TRGV9	.	TRGJ1	19	-1	-1	25
188	0.0011662603366025845	TGTGCCTTGTGGGAGGCCCTCTCTTATTATAAGAAACTCTTT	CALWEALSYYKKLF	TRGV9	.	TRGJ1	15	-1	-1	23
186	0.00115385331174511	TGTGCTGCGGTGAATGGTTATAAGAAACTCTTT	CAAVNGYKKLF	TRGV10	.	TRGJ2	8	-1	-1	11
186	0.00115385331174511	TGTGCTGCGTGGGTCGTTTCTAAACTCTTT	CAAWVVSKLF	TRGV10	.	TRGJ1	12	-1	-1	21
184	0.0011414462868876358	TGTGCTGCGTGGCACTCCAAGGGACGTACGATTCTGGAGATATGCAGGCATAAGAAACTCTTT	CAAWHSKGRTILEICRHKKLF	TRGV10	.	TRGJ1	11	-1	-1	49
182	0.0011290392620301615	TGTGCCTTGTGGGAGGTGCCTTCCTTTTATTATAAGAAACTCTTT	CALWEVPSFYYKKLF	TRGV9	.	TRGJ1	18	-1	-1	26
180	0.001116632237172687	TGTGCTGCGTGGGAGCAGAATAAGAAACTCTTT	CAAWEQNKKLF	TRGV10	.	TRGJ1	13	-1	-1	19
179	0.00111042872474395	TGTGCTGCGTGGGATTATAGGAAACTCTTT	CAAWDYRKLF	TRGV10	.	TRGJ1	16	-1	-1	13
178	0.0011042252123152128	TGTGCCTTGTGGGAGGGCCCCCCTTATACCACTGGTTGGTTCAAGATATTT	CALWEGPPYTTGWFKIF	TRGV9	.	TRGJP1	15	-1	-1	24
178	0.0011042252123152128	TGTGCTGCGTGGGATTCCCGTTATTATAAGAAACTCTTT	CAAWDSRYYKKLF	TRGV10	.	TRGJ1	15	-1	-1	20
177	0.0010980216998864756	TGTGCTGCGTGGGATTATCGCCTCTTTGAGTATAAGAAACTCTTT	CAAWDYRLFEYKKLF	TRGV10	.	TRGJ1	16	-1	-1	30
175	0.0010856146750290014	TGTGCTGCGTGGGATTATGCCACTGGTTGGTTCAAGATATTT	CAAWDYATGWFKIF	TRGV10	.	TRGJP1	16	-1	-1	8
175	0.0010856146750290014	TGTGCTGCGTGGGGCACGAATTATTATAAGAAACTCTTT	CAAWGTNYYKKLF	TRGV10	.	TRGJ2	12	-1	-1	16
172	0.00106700413774279	TGTGCCTTGTGGGAGCTTATAGCTTTGAATTATTATAAGAAACTCTTT	CALWELIALNYYKKLF	TRGV9	.	TRGJ2	14	-1	-1	23
169	0.0010483936004565785	TGTGCCTTGTGGGAGGTGCGGGGAGTACAGCGAGACTTTTATTATAAGAAACTCTTT	CALWEVRGVQRDFYYKKLF	TRGV9	.	TRGJ2	18	-1	-1	38
167	0.0010359865755991042	TGTGCCTTGTGGGAGGTGCAGGTAGTTAGCGATTATTATAAGAAACTCTTT	CALWEVQVVSDYYKKLF	TRGV9	.	TRGJ1	19	-1	-1	31
167	0.0010359865755991042	TGTGCCTTGTGGGAGGTGCCCGAGACCACTGGTTGGTTCAAGATATTT	CALWEVPETTGWFKIF	TRGV9	.	TRGJP1	18	-1	-1	24
167	0.0010359865755991042	TGTGCTGCGTGGGTTTTCGGTAGGGATTATAAGAAACTCTTT	CAAWVFGRDYKKLF	TRGV10	.	TRGJ1	18	-1	-1	25
167	0.0010359865755991042	TGTGCTGCGTGGGTCACTGGTTGGTTCAAGATATTT	CAAWVTGWFKIF	TRGV10	.	TRGJP1	12	-1	-1	14
165	0.00102357955074163	TGTGCTGCGTGGGACCAGAATTATTATAAGAAACTCTTT	CAAWDQNYYKKLF	TRGV10	.	TRGJ1	13	-1	-1	17
163	0.0010111725258841555	TGTGCTGCGTGGGAGACCTCTGGGTATAAGAAACTCTTT	CAAWETSGYKKLF	TRGV10	.	TRGJ2	13	-1	-1	24
162	0.0010049690134554185	TGTGCCACCTGGGACGGTACTAGTAGTGATTGGATCAAGACGTTT	CATWDGTSSDWIKTF	TRGV5	.	TRGJP2	14	-1	-1	20
162	0.0010049690134554185	TGTGCTGCGTGGGATACCACTGGTTGGTTCAAGATATTT	CAAWDTTGWFKIF	TRGV10	.	TRGJP1	14	-1	-1	13
162	0.0010049690134554185	TGTGCTGCGTGGGATAAGCTTGCCTATAAGAAACTCTTT	CAAWDKLAYKKLF	TRGV10	.	TRGJ1	14	-1	-1	24
161	9.987655010266813E-4	TGTGCTGCGGTAAGTTGGTTCAAGATATTT	CAAVSWFKIF	TRGV10	.	TRGJP1	8	-1	-1	13
159	9.86358476169207E-4	TGTGCTGCGTGGGATTATAACCCTCCGGGTGATTATAAGAAACTCTTT	CAAWDYNPPGDYKKLF	TRGV10	.	TRGJ1	16	-1	-1	31
159	9.86358476169207E-4	TGTGCTGCGTGGGACAGGGGAACCACTGGTTGGTTCAAGATATTT	CAAWDRGTTGWFKIF	TRGV10	.	TRGJP1	13	-1	-1	21
159	9.86358476169207E-4	TGTGCTGCGTGGGATTCGGCCACTGGTTGGTTCAAGATATTT	CAAWDSATGWFKIF	TRGV10	.	TRGJP1	15	-1	-1	19
159	9.86358476169207E-4	TGTGCTGCGTGGGATTATATGGGGTTCAAGATATTT	CAAWDYMGFKIF	TRGV10	.	TRGJP1	16	-1	-1	22
157	9.739514513117327E-4	TGTGCTGCGTGGGACAGAGCCTATACCACTGGTTGGTTCAAGATATTT	CAAWDRAYTTGWFKIF	TRGV10	.	TRGJP1	13	-1	-1	21
157	9.739514513117327E-4	TGTGCTGCGTGGGATGCCCATAAGAAACTCTTT	CAAWDAHKKLF	TRGV10	.	TRGJ1	14	-1	-1	19
156	9.677479388829956E-4	TGTGCTGCGTGGGATTCCTCACGGACCACTGGTTGGTTCAAGATATTT	CAAWDSSRTTGWFKIF	TRGV10	.	TRGJP1	15	-1	-1	24
156	9.677479388829956E-4	TGTGCTGCGTGGGATTGGGGTTGGTTCAAGATATTT	CAAWDWGWFKIF	TRGV10	.	TRGJP1	15	-1	-1	18
155	9.615444264542583E-4	TGTGCTGCGTGGGATTTGGGCACTGGTTGGTTCAAGATATTT	CAAWDLGTGWFKIF	TRGV10	.	TRGJP1	15	-1	-1	20
154	9.553409140255212E-4	TGTGCTGCGTGGGATTTGTGGTATTATAAGAAACTCTTT	CAAWDLWYYKKLF	TRGV10	.	TRGJ1	15	-1	-1	21
154	9.553409140255212E-4	TGTGCTGCGTGGGATGACGTTTATTATAAGAAACTCTTT	CAAWDDVYYKKLF	TRGV10	.	TRGJ2	19	-1	-1	20
153	9.491374015967841E-4	TGTGCCTTGTGGGAGGTGCACCTTAATTATTATAAGAAACTCTTT	CALWEVHLNYYKKLF	TRGV9	.	TRGJ1	22	-1	-1	24
153	9.491374015967841E-4	TGTGCTGCGTGGTATTATTATAAGAAACTCTTT	CAAWYYYKKLF	TRGV10	.	TRGJ1	16	-1	-1	13
150	9.305268643105726E-4	TGTGCTGCGTGGGATCGGGGTTATTATAAGAAACTCTTT	CAAWDRGYYKKLF	TRGV10	.	TRGJ1	14	-1	-1	20
149	9.243233518818355E-4	TGTGCTGCGTGGGATTATGATTATTATAAGAAACTCTTT	CAAWDYDYYKKLF	TRGV10	.	TRGJ1	16	-1	-1	19
149	9.243233518818355E-4	TGTGCTGCGTGGGGCCATTATTATAAGAAACTCTTT	CAAWGHYYKKLF	TRGV10	.	TRGJ2	12	-1	-1	16
149	9.243233518818355E-4	TGTGCTGCGTGGGGACTTTATTATAAGAAACTCTTT	CAAWGLYYKKLF	TRGV10	.	TRGJ1	12	-1	-1	17
149	9.243233518818355E-4	TGTGCCACCTGGGACAGGCTGTTCGAGAAACTCTTT	CATWDRLFEKLF	TRGV3	.	TRGJ2	21	-1	-1	25
148	9.181198394530983E-4	TGTGCTGCGTGGGAAGGGGGGTTAACTGGTTGGTTCAAGATATTT	CAAWEGGLTGWFKIF	TRGV10	.	TRGJP1	13	-1	-1	24
148	9.181198394530983E-4	TGTGCTGCGTGGGTTGATTGTTGGTTCAAGATATTT	CAAWVDCWFKIF	TRGV10	.	TRGJP1	12	-1	-1	19
147	9.119163270243612E-4	TGTGCCACCTGGGACGGTTGGTATAAGAAACTCTTT	CATWDGWYKKLF	TRGV2	.	TRGJ2	16	-1	-1	21
147	9.119163270243612E-4	TGTGCCACCTGGGACATGCGCCCTAAACTCTTT	CATWDMRPKLF	TRGV5	.	TRGJ1	18	-1	-1	24
145	8.995093021668869E-4	TGTGCTGCGTGGGATGTTTATTATAAGAAACTCTTT	CAAWDVYYKKLF	TRGV10	.	TRGJ1	14	-1	-1	17
145	8.995093021668869E-4	TGTGCTGCGTGGAAGAATTATTATAAGAAACTCTTT	CAAWKNYYKKLF	TRGV10	.	TRGJ1	11	-1	-1	14
144	8.933057897381497E-4	TGTGCTGCGTGGGATTCCTATACCACTGGTTGGTTCAAGATATTT	CAAWDSYTTGWFKIF	TRGV10	.	TRGJP1	15	-1	-1	18
144	8.933057897381497E-4	TGTGCCACCTGGGACGGGAATTATTATAAGAAACTCTTT	CATWDGNYYKKLF	TRGV2	.	TRGJ1	17	-1	-1	17
143	8.871022773094126E-4	TGTGCTGCGTGGGATTATACGGGGGATACCACTGGTTGGTTCAAGATATTT	CAAWDYTGDTTGWFKIF	TRGV10	.	TRGJP1	16	-1	-1	25
143	8.871022773094126E-4	TGTGCTGCGTGGGACCCCGGCTTGGATTATTATAAGAAACTCTTT	CAAWDPGLDYYKKLF	TRGV10	.	TRGJ1	13	-1	-1	25
142	8.808987648806755E-4	TGTGCTGCGTGGGACCCTTATTATAAGAAACTCTTT	CAAWDPYYKKLF	TRGV10	.	TRGJ1	13	-1	-1	17
141	8.746952524519382E-4	TGTGCCTTGTGGGAGGCCCCAGTGGAATATAGGAAACTCTTT	CALWEAPVEYRKLF	TRGV9	.	TRGJ1	15	-1	-1	27
141	8.746952524519382E-4	TGTGCTGCAATAAATACCACTGGTTGGTTCAAGATATTT	CAAINTTGWFKIF	TRGV10	.	TRGJP1	7	-1	-1	10
141	8.746952524519382E-4	TGTGCCACCTGGGGGTCTGAGAAACTCTTT	CATWGSEKLF	TRGV3	.	TRGJ2	12	-1	-1	19
140	8.684917400232011E-4	TGTGCTGCGTGGGATTATACCGACTATACCACTGGTTGGTTCAAGATATTT	CAAWDYTDYTTGWFKIF	TRGV10	.	TRGJP1	16	-1	-1	24
140	8.684917400232011E-4	TGTGCTGCGTGGGATAGACGACCGCATTATTATAAGAAACTCTTT	CAAWDRRPHYYKKLF	TRGV10	.	TRGJ1	14	-1	-1	22
138	8.560847151657268E-4	TGTGCTGCGTGGGATTTTTTGCATTATTATAAGAAACTCTTT	CAAWDFLHYYKKLF	TRGV10	.	TRGJ2	15	-1	-1	22
138	8.560847151657268E-4	TGTGCCTTGTGGGAGGTGCAACATTATAAGAAACTCTTT	CALWEVQHYKKLF	TRGV9	.	TRGJ1	19	-1	-1	22
138	8.560847151657268E-4	TGTGCCACCTGGGATAGACTCTTT	CATWDRLF	TRGV8	.	TRGJ2	16	-1	-1	17
136	8.436776903082525E-4	TGTGCTGCGTTGACGAAACTCTTT	CAALTKLF	TRGV10	.	TRGJ1	9	-1	-1	14
135	8.374741778795154E-4	TGTGCCACCTGGGACAGGCATGATAAGAAACTCTTT	CATWDRHDKKLF	TRGV3	.	TRGJ1	21	-1	-1	19
135	8.374741778795154E-4	TGTGCTGCGTGGGATACGGGGTTCAAGATATTT	CAAWDTGFKIF	TRGV10	.	TRGJP1	17	-1	-1	19
134	8.312706654507782E-4	TGTGCTGCGTGGGACCCTTATGGGAATTATTATAAGAAACTCTTT	CAAWDPYGNYYKKLF	TRGV10	.	TRGJ2	13	-1	-1	23
134	8.312706654507782E-4	TGTGCTGCGTGGCATACCACTGGTTGGTTCAAGATATTT	CAAWHTTGWFKIF	TRGV10	.	TRGJP1	14	-1	-1	13
134	8.312706654507782E-4	TGTGCCACCTGGGACAGCCCTTATTATAAGAAACTCTTT	CATWDSPYYKKLF	TRGV3	.	TRGJ1	20	-1	-1	20
134	8.312706654507782E-4	TGTGCCTTGTGGGATGGGCTCTTT	CALWDGLF	TRGV9	.	TRGJ1	13	-1	-1	18
133	8.250671530220411E-4	TGTGCTGCGTGGGATTACGCCTACACTGGTTGGTTCAAGATATTT	CAAWDYAYTGWFKIF	TRGV10	.	TRGJP1	18	-1	-1	23
133	8.250671530220411E-4	TGTGAGGAATTT	CEEF	TRGV10	.	TRGJP1	3	-1	-1	8
132	8.18863640593304E-4	TGTGCTGCGTGGGACTCCCTTTATTATAAGAAACTCTTT	CAAWDSLYYKKLF	TRGV10	.	TRGJ2	13	-1	-1	20
132	8.18863640593304E-4	TGTGCCACCTGGGATTATTATAAGAAACTCTTT	CATWDYYKKLF	TRGV3	.	TRGJ1	13	-1	-1	13
131	8.126601281645667E-4	TGTGCCACCTGGGACGGGCCTTATTATAAGAAACTCTTT	CATWDGPYYKKLF	TRGV2	.	TRGJ1	19	-1	-1	20
130	8.064566157358296E-4	TGTGCCTTGTGGGATTATTATAAGAAACTCTTT	CALWDYYKKLF	TRGV9	.	TRGJ2	13	-1	-1	13
129	8.002531033070925E-4	TGTGCTGCGTGGGCATTTTTGTTGCGGTATTTTCTGTATAAGAAACTCTTT	CAAWAFLLRYFLYKKLF	TRGV10	.	TRGJ1	16	-1	-1	36
129	8.002531033070925E-4	TGTGCCACCTGGGTTGCCCAAGGGAGAAATTATTATAAGAAACTCTTT	CATWVAQGRNYYKKLF	TRGV5	.	TRGJ2	12	-1	-1	27
129	8.002531033070925E-4	TGTGCTGCTTATACCACTGGTTGGTTCAAGATATTT	CAAYTTGWFKIF	TRGV10	.	TRGJP1	7	-1	-1	9
129	8.002531033070925E-4	TGTGCTGCGTGGGATATAGAATATAAGAAACTCTTT	CAAWDIEYKKLF	TRGV10	.	TRGJ1	14	-1	-1	21
128	7.940495908783554E-4	TGTGCTGCGTGGGATTCGGTCAATTATTATAAGAAACTCTTT	CAAWDSVNYYKKLF	TRGV10	.	TRGJ2	15	-1	-1	21
128	7.940495908783554E-4	TGTGCCACCTGGGATGGTTATTATAAGAAACTCTTT	CATWDGYYKKLF	TRGV4	.	TRGJ1	16	-1	-1	17
127	7.878460784496181E-4	TGTGCCACCTGGGACGGGGTGAATTATAAGAAACTCTTT	CATWDGVNYKKLF	TRGV2	.	TRGJ2	17	-1	-1	22
126	7.81642566020881E-4	TGTGCTGCGTGTCCCGGGGAATTTTATTATAAGAAACTCTTT	CAACPGEFYYKKLF	TRGV10	.	TRGJ1	10	-1	-1	23
126	7.81642566020881E-4	TGTGCTGCGTGGGACGGAGGTGGTTGGTTCAAGATATTT	CAAWDGGGWFKIF	TRGV10	.	TRGJP1	13	-1	-1	20
125	7.754390535921439E-4	TGTGCTGCGTGGATCCACACTGGTTGGTTCAAGATATTT	CAAWIHTGWFKIF	TRGV10	.	TRGJP1	11	-1	-1	17
125	7.754390535921439E-4	TGTGCCACCTGGGAGAAACCTAAGAAACTCTTT	CATWEKPKKLF	TRGV2	.	TRGJ1	13	-1	-1	20
124	7.692355411634067E-4	TGTGCTGCGTGGGAAGGGGCCGATTATTATAAGAAACTCTTT	CAAWEGADYYKKLF	TRGV10	.	TRGJ1	13	-1	-1	22
124	7.692355411634067E-4	TGTGCTGCGTGGGGTTGGTTCAAGATATTT	CAAWGWFKIF	TRGV10	.	TRGJP1	15	-1	-1	12
122	7.568285163059324E-4	TGTGCCTTGTGGGAGGGGGGTAGTGATTGGATCAAGACGTTT	CALWEGGSDWIKTF	TRGV9	.	TRGJP2	15	-1	-1	19
122	7.568285163059324E-4	TGTGCCACCTGGGATCACGGGAGGAATTGGATCAAGACGTTT	CATWDHGRNWIKTF	TRGV2	.	TRGJP2	13	-1	-1	25
122	7.568285163059324E-4	TGTGCCACCTGGGACGGGCCCGGGTATAAGAAACTCTTT	CATWDGPGYKKLF	TRGV2	.	TRGJ1	21	-1	-1	24
122	7.568285163059324E-4	TGTGCTGCGTGGGATTTTTATTATAAGAAACTCTTT	CAAWDFYYKKLF	TRGV10	.	TRGJ1	15	-1	-1	17
122	7.568285163059324E-4	TGTGCTGCGTGGGGCGGTTGGTTCAAGATATTT	CAAWGGWFKIF	TRGV10	.	TRGJP1	12	-1	-1	15
122	7.568285163059324E-4	TGTGCCACCTGGTCTTGGGGTGAGAAACTCTTT	CATWSWGEKLF	TRGV8	.	TRGJ1	11	-1	-1	22
122	7.568285163059324E-4	TGTGCTGCGTGGGATTATAAGAAACTCTTT	CAAWDYKKLF	TRGV10	.	TRGJ1	16	-1	-1	13
121	7.506250038771953E-4	TGTGCTGCGTGGGATTGTGGGCTATTAAGGCTCACTGGTTGGTTCAAGATATTT	CAAWDCGLLRLTGWFKIF	TRGV10	.	TRGJP1	15	-1	-1	32
121	7.506250038771953E-4	TGTGCTGTGACACTCGATACCACTGGTTGGTTCAAGATATTT	CAVTLDTTGWFKIF	TRGV10	.	TRGJP1	6	-1	-1	16
120	7.444214914484581E-4	TGTGCTGCGTGGGATGGGTTGGTCCTTACCACTGGTTGGTTCAAGATATTT	CAAWDGLVLTTGWFKIF	TRGV10	.	TRGJP1	14	-1	-1	26
120	7.444214914484581E-4	TGTGCTGCGTGGGACCGTATAGGGCAGAATTATTATAAGAAACTCTTT	CAAWDRIGQNYYKKLF	TRGV10	.	TRGJ1	13	-1	-1	26
120	7.444214914484581E-4	TGTGCTGCGTGGGATGGTTGGTTCAAGATATTT	CAAWDGWFKIF	TRGV10	.	TRGJP1	14	-1	-1	14
119	7.38217979019721E-4	TGTGCCTTGTGGGAGATGATACCGAATTATTATAAGAAACTCTTT	CALWEMIPNYYKKLF	TRGV9	.	TRGJ2	17	-1	-1	22
119	7.38217979019721E-4	TGTGCCACCTGGGACAGGCATAAGAAACTCTTT	CATWDRHKKLF	TRGV5	.	TRGJ1	18	-1	-1	19
118	7.320144665909839E-4	TGTGCTGCGTGGGATTATACCCTCCAATATTATAAGAAACTCTTT	CAAWDYTLQYYKKLF	TRGV10	.	TRGJ2	16	-1	-1	27
118	7.320144665909839E-4	TGTGCTGCGTGGGGCCGCAGGATTTATTATAAGAAACTCTTT	CAAWGRRIYYKKLF	TRGV10	.	TRGJ1	12	-1	-1	20
117	7.258109541622466E-4	TGTGCTGCGTGGGCCCTTAAGGGCACTGGTTGGTTCAAGATATTT	CAAWALKGTGWFKIF	TRGV10	.	TRGJP1	12	-1	-1	23
117	7.258109541622466E-4	TGTGCTGCGTGGGATTCCACTCTTAAGAAACTCTTT	CAAWDSTLKKLF	TRGV10	.	TRGJ1	15	-1	-1	23
116	7.196074417335095E-4	TGTGCTGCGTGGGTCTCTCCCCCTCCCCTGAATTATTATAAGAAACTCTTT	CAAWVSPPPLNYYKKLF	TRGV10	.	TRGJ2	12	-1	-1	29
116	7.196074417335095E-4	TGTGCCACCTGTGACCGTGGTTGGTTCAAGATATTT	CATCDRGWFKIF	TRGV8	.	TRGJP1	13	-1	-1	17
113	7.00996904447298E-4	TGTGCCACCTGGGACGGGCCACTCTTT	CATWDGPLF	TRGV2	.	TRGJ1	19	-1	-1	20
112	6.947933920185609E-4	TGTGCTGCGTGGGAACATACCACTGGTTGGTTCAAGATATTT	CAAWEHTTGWFKIF	TRGV10	.	TRGJP1	13	-1	-1	16
112	6.947933920185609E-4	TGTGCTGCGTGGGATCAGAATTATTATAAGAAACTCTTT	CAAWDQNYYKKLF	TRGV10	.	TRGJ1	14	-1	-1	17
112	6.947933920185609E-4	TGTGCCACCTGGGACAGGAATTATTATAAGAAACTCTTT	CATWDRNYYKKLF	TRGV5	.	TRGJ2	17	-1	-1	17
111	6.885898795898238E-4	TGTGCTGCGTGGGATTCAAGCACCACTGGTTGGTTCAAGATATTT	CAAWDSSTTGWFKIF	TRGV10	.	TRGJP1	15	-1	-1	21
111	6.885898795898238E-4	TGTGCCACCTGGGACGGACAGTGGAAACTCTTT	CATWDGQWKLF	TRGV2	.	TRGJ1	16	-1	-1	23
110	6.823863671610866E-4	TGTGCTGCGTGGGGACCATTACTCGGTCTTTATTATAAGAAACTCTTT	CAAWGPLLGLYYKKLF	TRGV10	.	TRGJ1	12	-1	-1	29
109	6.761828547323495E-4	TGTGCTGCGTGGGATTTGAAGAATTATTATAAGAAACTCTTT	CAAWDLKNYYKKLF	TRGV10	.	TRGJ2	15	-1	-1	20
109	6.761828547323495E-4	TGTGCCACCTGGGCATATACCACTGGTTGGTTCAAGATATTT	CATWAYTTGWFKIF	TRGV8	.	TRGJP1	16	-1	-1	11
109	6.761828547323495E-4	TGTGCCTTGTGGGAGGTCTCTTATTATAAGAAACTCTTT	CALWEVSYYKKLF	TRGV9	.	TRGJ1	16	-1	-1	20
109	6.761828547323495E-4	TGTGCTGCGTGGGCCTTTTATTATAAGAAACTCTTT	CAAWAFYYKKLF	TRGV10	.	TRGJ1	12	-1	-1	17
109	6.761828547323495E-4	TGTGCCACCGTCAAACTCTTT	CATVKLF	TRGV2	.	TRGJ1	8	-1	-1	12
108	6.699793423036123E-4	TGTGCTGCGTGGACAGCGGTTGGGAGGACGATAGCGAATTATTATAAGAAACTCTTT	CAAWTAVGRTIANYYKKLF	TRGV10	.	TRGJ1	11	-1	-1	34
108	6.699793423036123E-4	TGTGCTGCGTGGGATTATTCCGTATATTATAAGAAACTCTTT	CAAWDYSVYYKKLF	TRGV10	.	TRGJ1	16	-1	-1	24
108	6.699793423036123E-4	TGTGCTGCGTTATGGAATTGGTTCAAGATATTT	CAALWNWFKIF	TRGV10	.	TRGJP1	9	-1	-1	17
108	6.699793423036123E-4	TGTGCCACCAAACTCTTT	CATKLF	TRGV4	.	TRGJ2	8	-1	-1	9
107	6.637758298748751E-4	TGTGCCACCTGGGACCCGCCGGGACTCTTT	CATWDPPGLF	TRGV3	.	TRGJ1	14	-1	-1	23
107	6.637758298748751E-4	TGTGCCTTGTGGGAGGTGCTTTATTATAAGAAACTCTTT	CALWEVLYYKKLF	TRGV9	.	TRGJ2	18	-1	-1	20
106	6.57572317446138E-4	TGTGCCACCTGGGACGGGAGGATCAAGACGTTT	CATWDGRIKTF	TRGV2	.	TRGJP2	17	-1	-1	19
105	6.513688050174009E-4	TGTGCTGCGTGGGGACTGATCCCTAATTCGAATTATTATAAGAAACTCTTT	CAAWGLIPNSNYYKKLF	TRGV10	.	TRGJ1	12	-1	-1	23
105	6.513688050174009E-4	TGTGCTGCGTGGGATCGTGGGACCACTGGTTGGTTCAAGATATTT	CAAWDRGTTGWFKIF	TRGV10	.	TRGJP1	14	-1	-1	21
105	6.513688050174009E-4	TGTGCCACCTGGGACGGCCCGAATTATTATAAGAAACTCTTT	CATWDGPNYYKKLF	TRGV2	.	TRGJ1	20	-1	-1	19
105	6.513688050174009E-4	TGTGCCACCTGGGACGGGCGTTATTATAAGAAACTCTTT	CATWDGRYYKKLF	TRGV2	.	TRGJ1	18	-1	-1	20
104	6.451652925886638E-4	TGTGCTGCGTGGGAGCCTGTAATTTATTATAAGAAACTCTTT	CAAWEPVIYYKKLF	TRGV10	.	TRGJ1	13	-1	-1	23
104	6.451652925886638E-4	TGTGCTGCGTGCGGGGGGAGTGATTGGATCAAGACGTTT	CAACGGSDWIKTF	TRGV10	.	TRGJP2	10	-1	-1	18
103	6.389617801599265E-4	TGTGCTGCGTGGCGTAATTATTATAAGAAACTCTTT	CAAWRNYYKKLF	TRGV10	.	TRGJ1	11	-1	-1	15
102	6.327582677311894E-4	TGTGCTGCGTGGGATTTCTCGAATTATTATAAGAAACTCTTT	CAAWDFSNYYKKLF	TRGV10	.	TRGJ1	15	-1	-1	18
101	6.265547553024523E-4	TGTGCTGCGTGGGATTTGACGATTTATTATAAGAAACTCTTT	CAAWDLTIYYKKLF	TRGV10	.	TRGJ1	15	-1	-1	19
101	6.265547553024523E-4	TGTGCTGCGTGGATCCCTGGTTGGTTCAAGATATTT	CAAWIPGWFKIF	TRGV10	.	TRGJP1	11	-1	-1	16
101	6.265547553024523E-4	TGTGCCACCTGGGACGGGGTCGAGGGGAAACTCTTT	CATWDGVEGKLF	TRGV2	.	TRGJ1	17	-1	-1	26
101	6.265547553024523E-4	TGTGCTGCGTGGGATTCTTATAAGAAACTCTTT	CAAWDSYKKLF	TRGV10	.	TRGJ2	15	-1	-1	13
101	6.265547553024523E-4	TGTGCCACCTGGACGAAACTCTTT	CATWTKLF	TRGV2	.	TRGJ1	14	-1	-1	14
100	6.203512428737151E-4	TGTGCTGCGTGGGATCGTCATTATAAGAAACTCTTT	CAAWDRHYKKLF	TRGV10	.	TRGJ1	14	-1	-1	19
100	6.203512428737151E-4	TGTGCTGCGTGGGACTATTATAAGAAACTCTTT	CAAWDYYKKLF	TRGV10	.	TRGJ1	16	-1	-1	15
99	6.141477304449779E-4	TGTGCTGCGTGGGATTTTCGGGCCACTGGTTGGTTCAAGATATTT	CAAWDFRATGWFKIF	TRGV10	.	TRGJP1	15	-1	-1	22
99	6.141477304449779E-4	TGTGCCTTGTGGGAGTTTTCCCCTTATTATAAGAAACTCTTT	CALWEFSPYYKKLF	TRGV9	.	TRGJ2	14	-1	-1	23
99	6.141477304449779E-4	TGTGCCACCTGGGACGGACGTAGTGATTGGATCAAGACGTTT	CATWDGRSDWIKTF	TRGV2	.	TRGJP2	16	-1	-1	19
99	6.141477304449779E-4	TGTGCCACCTGTAAACTCTTT	CATCKLF	TRGV5	.	TRGJ1	10	-1	-1	12
98	6.079442180162408E-4	TGTGCCACCTGGGACGGTCGTAGTGATTGGATCAAGACGTTT	CATWDGRSDWIKTF	TRGV2	.	TRGJP2	16	-1	-1	19
98	6.079442180162408E-4	TGTGCCACCTGGGACGGGCCGGGTGATTGGATCAAGACGTTT	CATWDGPGDWIKTF	TRGV2	.	TRGJP2	19	-1	-1	22
97	6.017407055875036E-4	TGTGCCACCTGGGACGGGCAGCGAGTTAGGAAACTCTTT	CATWDGQRVRKLF	TRGV2	.	TRGJ1	18	-1	-1	26
97	6.017407055875036E-4	TGGAATACCACTGGTTGGTTCAAGATATTT	WNTTGWFKIF	TRGV10	.	TRGJP1	1	-1	-1	4
96	5.955371931587665E-4	TGTGCCACCTGGGACGAAAAGCTGGGGAAACTCTTT	CATWDEKLGKLF	TRGV2	.	TRGJ2	15	-1	-1	26
95	5.893336807300294E-4	TGTGCCACCTGGGACGGGCCTAGTAGTGATTGGATCAAGACGTTT	CATWDGPSSDWIKTF	TRGV2	.	TRGJP2	19	-1	-1	20
95	5.893336807300294E-4	TGTGCTGCGTGGGGCAAGGAGAATTATTATAAGAAACTCTTT	CAAWGKENYYKKLF	TRGV10	.	TRGJ2	12	-1	-1	20
95	5.893336807300294E-4	TGTGCTGCGTGGGATTGCCTTAATTATTATAAGAAACTCTTT	CAAWDCLNYYKKLF	TRGV10	.	TRGJ1	15	-1	-1	21
94	5.831301683012922E-4	TGTGCTGCGTGGGACCCCCAACCCTCGTGGTTCAAGATATTT	CAAWDPQPSWFKIF	TRGV10	.	TRGJP1	13	-1	-1	27
94	5.831301683012922E-4	TGTGCTGCGTGGGATTACAATTATTATAAGAAACTCTTT	CAAWDYNYYKKLF	TRGV10	.	TRGJ1	17	-1	-1	18
94	5.831301683012922E-4	TGTGCCACCTGGGATGGGCCCCGACTCTTT	CATWDGPRLF	TRGV4	.	TRGJ2	20	-1	-1	23
93	5.76926655872555E-4	TGTGCCACCTGGGACTTGGTGTTGGGCAAAAAAATCAAGGTATTT	CATWDLVLGKKIKVF	TRGV2	.	TRGJP	14	-1	-1	20
93	5.76926655872555E-4	TGTGCCACCTGGGGAATCCTTTATTATAAGAAACTCTTT	CATWGILYYKKLF	TRGV8	.	TRGJ1	12	-1	-1	20
93	5.76926655872555E-4	TGTGCCACCTGGGACGGGCGGGCGAAACTCTTT	CATWDGRAKLF	TRGV2	.	TRGJ1	18	-1	-1	23
93	5.76926655872555E-4	TGTGCCACCTGGGATTCGGTGAAACTCTTT	CATWDSVKLF	TRGV4	.	TRGJ1	14	-1	-1	20
92	5.707231434438179E-4	TGTGCCACCTGGGACAGGTCCCTTGATTATAAGAAACTCTTT	CATWDRSLDYKKLF	TRGV3	.	TRGJ1	17	-1	-1	25
92	5.707231434438179E-4	TGTGCCACCTGGGACAGTAGTCATAGGAAACTCTTT	CATWDSSHRKLF	TRGV2	.	TRGJ1	14	-1	-1	22
92	5.707231434438179E-4	TGTGCCCCCCGTTGGTTCAAGATATTT	CAPRWFKIF	TRGV10	.	TRGJP1	4	-1	-1	10
92	5.707231434438179E-4	TGTGCCACCTGGGACTGGCTCTTT	CATWDWLF	TRGV5	.	TRGJ1	18	-1	-1	18
91	5.645196310150808E-4	TGTGCACCTATAGTTTATAGTAGTGATTGGATCAAGACGTTT	CAPIVYSSDWIKTF	TRGV2	.	TRGJP2	8	-1	-1	15
91	5.645196310150808E-4	TGTGCTGCGTTCGCCCCATATTATAAGAAACTCTTT	CAAFAPYYKKLF	TRGV10	.	TRGJ2	9	-1	-1	18
91	5.645196310150808E-4	TGTGCTGCGTGGACAACCCCCCATAAGAAACTCTTT	CAAWTTPHKKLF	TRGV10	.	TRGJ1	11	-1	-1	22
91	5.645196310150808E-4	TGTGCCACCGGGAAACTCTTT	CATGKLF	TRGV2	.	TRGJ2	12	-1	-1	11
91	5.645196310150808E-4	TGTGCCACCTGGGATGGACTCTTT	CATWDGLF	TRGV4	.	TRGJ1	16	-1	-1	17
90	5.583161185863435E-4	TGTGCTGCGTGGGGTCGCGGTGGTTGGTTCAAGATATTT	CAAWGRGGWFKIF	TRGV10	.	TRGJP1	12	-1	-1	20
89	5.521126061576064E-4	TGTGCCACCTGGGACGGGCCCGAGGGTAGTGATTGGATCAAGACGTTT	CATWDGPEGSDWIKTF	TRGV2	.	TRGJP2	21	-1	-1	25
89	5.521126061576064E-4	TGTGCTGCGTGGGATTGTGGTTATTATAAGAAACTCTTT	CAAWDCGYYKKLF	TRGV10	.	TRGJ1	15	-1	-1	20
88	5.459090937288693E-4	TGTGCCACCTGGGACGGCCCCCCAAAATATAGTAGTGATTGGATCAAGACGTTT	CATWDGPPKYSSDWIKTF	TRGV2	.	TRGJP2	20	-1	-1	26
88	5.459090937288693E-4	TGTGCTGCGTGGGATTCTTTCCATTATTATAAGAAACTCTTT	CAAWDSFHYYKKLF	TRGV10	.	TRGJ1	15	-1	-1	22
88	5.459090937288693E-4	TGTGCTGCGTGGGATTATTCCACTGGTTGGTTCAAGATATTT	CAAWDYSTGWFKIF	TRGV10	.	TRGJP1	16	-1	-1	8
88	5.459090937288693E-4	TGTGCCACCTGGGACAGGCCAGGATATAAGAAACTCTTT	CATWDRPGYKKLF	TRGV5	.	TRGJ1	19	-1	-1	24
87	5.397055813001322E-4	TGTGCCACCTGGGACGATTATAAGAAACTCTTT	CATWDDYKKLF	TRGV5	.	TRGJ1	14	-1	-1	16
86	5.33502068871395E-4	TGTGCCACCTGGGACGGGCCCATATGGTGGGGGAAACTCTTT	CATWDGPIWWGKLF	TRGV2	.	TRGJ1	20	-1	-1	32
85	5.272985564426578E-4	TGTGCCACCTCAAAAGGTAGTGATTGGATCAAGACGTTT	CATSKGSDWIKTF	TRGV4	.	TRGJP2	9	-1	-1	16
85	5.272985564426578E-4	TGTGCCACCCCAACCAACCTGCGTAAGAAACTCTTT	CATPTNLRKKLF	TRGV4	.	TRGJ2	8	-1	-1	23
85	5.272985564426578E-4	TGTGCCACCTGGGATAGGTCTAGTAGTGATTGGATCAAGACGTTT	CATWDRSSSDWIKTF	TRGV3	.	TRGJP2	20	-1	-1	20
84	5.210950440139207E-4	TGTGCCACCTGGGACGGGCCTGAGGTACGCGGTGATTGGATCAAGACGTTT	CATWDGPEVRGDWIKTF	TRGV2	.	TRGJP2	19	-1	-1	31
84	5.210950440139207E-4	TGTGCTGCGTGGGACCGTCATACCACTGGTTGGTTCAAGATATTT	CAAWDRHTTGWFKIF	TRGV10	.	TRGJP1	13	-1	-1	19
84	5.210950440139207E-4	TGTGCCACCTGGGATCAGGGTAGTGATTGGATCAAGACGTTT	CATWDQGSDWIKTF	TRGV8	.	TRGJP2	18	-1	-1	19
84	5.210950440139207E-4	TGTGCCACCTGCTATTGTGATTGGATCAAGACGTTT	CATCYCDWIKTF	TRGV4	.	TRGJP2	10	-1	-1	16
83	5.148915315851835E-4	TGTGCCACCTGGGACGGTCGTGATAGTAGTGATTGGATCAAGACGTTT	CATWDGRDSSDWIKTF	TRGV2	.	TRGJP2	16	-1	-1	22
83	5.148915315851835E-4	TGTGCCACCTGGGACGGGCCGGGTAGTGATTGGATCAAGACGTTT	CATWDGPGSDWIKTF	TRGV2	.	TRGJP2	19	-1	-1	22
83	5.148915315851835E-4	TGTGCCACCTGGGACTCCACACAAGGGGTAGGAAAACTCTTT	CATWDSTQGVGKLF	TRGV3	.	TRGJ1	14	-1	-1	33
83	5.148915315851835E-4	TGTGCCACCTGGGATATTCCGGGGAAACTCTTT	CATWDIPGKLF	TRGV4	.	TRGJ1	14	-1	-1	23
83	5.148915315851835E-4	TGTGCCACCTGGGCGAGTAAGAAACTCTTT	CATWASKKLF	TRGV5	.	TRGJ1	12	-1	-1	17
83	5.148915315851835E-4	TGTGCCACCTGGGAATGGGAGAAACTCTTT	CATWEWEKLF	TRGV4	.	TRGJ1	18	-1	-1	19
82	5.086880191564464E-4	TGTGCCTTGTGGGAGGTGCTTGGGGGCGAACTTCAAGCACTACGGTCCCCGAATTATTATAAGAAACTCTTT	CALWEVLGGELQALRSPNYYKKLF	TRGV9	.	TRGJ2	18	-1	-1	49
82	5.086880191564464E-4	TGTGCCACCTGGGATGGTCCTTGGGGGAATTATTATAAGAAACTCTTT	CATWDGPWGNYYKKLF	TRGV4	.	TRGJ1	19	-1	-1	26
82	5.086880191564464E-4	TGTGCCACCTGGGATGTTAAGAAACTCTTT	CATWDVKKLF	TRGV4	.	TRGJ1	15	-1	-1	17
81	5.024845067277093E-4	TGTGCTGCGTGGGATTATATCCCCCTCACTGGTTGGTTCAAGATATTT	CAAWDYIPLTGWFKIF	TRGV10	.	TRGJP1	16	-1	-1	26
81	5.024845067277093E-4	TGTGCCACCTGGGACGGTAAATATAGTAGTGATTGGATCAAGACGTTT	CATWDGKYSSDWIKTF	TRGV2	.	TRGJP2	16	-1	-1	20
81	5.024845067277093E-4	TGTGCTGCGTGGGATCTGTATACCACTGGTTGGTTCAAGATATTT	CAAWDLYTTGWFKIF	TRGV10	.	TRGJP1	14	-1	-1	18
81	5.024845067277093E-4	TGTGCCACCTCTATCCCTACCTCCCGCGAGAAACTCTTT	CATSIPTSREKLF	TRGV5	.	TRGJ1	9	-1	-1	28
81	5.024845067277093E-4	TGTGCTGCCCGTCTCACTGGTTGGTTCAAGATATTT	CAARLTGWFKIF	TRGV10	.	TRGJP1	7	-1	-1	14
81	5.024845067277093E-4	TGTGCCGTCAAGGGGAAACTCTTT	CAVKGKLF	TRGV4	.	TRGJ1	5	-1	-1	14
80	4.96280994298972E-4	TGTGCCACCTGGGACGGGAAAAGGCAATATAGTAGTGATTGGATCAAGACGTTT	CATWDGKRQYSSDWIKTF	TRGV2	.	TRGJP2	17	-1	-1	26
80	4.96280994298972E-4	TGTGCCACCTGGGATGGGCTAGGGTATAAGAAACTCTTT	CATWDGLGYKKLF	TRGV4	.	TRGJ1	18	-1	-1	24
80	4.96280994298972E-4	TGTGCCACCTGGGACGGGCCGCAGGGTCTGAAACTCTTT	CATWDGPQGLKLF	TRGV2	.	TRGJ1	19	-1	-1	29
80	4.96280994298972E-4	TGTGCCACCTCACCTAAAGGGAAACTCTTT	CATSPKGKLF	TRGV4	.	TRGJ1	9	-1	-1	20
79	4.900774818702349E-4	TGTGCTGCGTGGGATTACCTAATTAGTAGTGATTGGATCAAGACGTTT	CAAWDYLISSDWIKTF	TRGV10	.	TRGJP2	22	-1	-1	23
79	4.900774818702349E-4	TGTGCCACCTGGGACGGATGGGGGAGAAGTGATTGGATCAAGACGTTT	CATWDGWGRSDWIKTF	TRGV2	.	TRGJP2	16	-1	-1	24
79	4.900774818702349E-4	TGTGCCACCTGGGACGGGCCGGGGTATAAGAAACTCTTT	CATWDGPGYKKLF	TRGV2	.	TRGJ1	19	-1	-1	24
79	4.900774818702349E-4	TGTGCCACCTGGGACAGGCCGTATAAGAAACTCTTT	CATWDRPYKKLF	TRGV5	.	TRGJ2	19	-1	-1	21
79	4.900774818702349E-4	TGTGCCACCTGGGACCTACTTAAGAAACTCTTT	CATWDLLKKLF	TRGV2	.	TRGJ1	14	-1	-1	20
79	4.900774818702349E-4	TGTGCCACCTGGCCGAAACTCTTT	CATWPKLF	TRGV3	.	TRGJ1	11	-1	-1	14
78	4.838739694414978E-4	TGTTGTAAATGGGCTTATAAGAAACTCTTT	CCKWAYKKLF	TRGV3	.	TRGJ1	2	-1	-1	14
78	4.838739694414978E-4	TGTGCCACCTGGGATAGGAAGAAACTCTTT	CATWDRKKLF	TRGV4	.	TRGJ1	17	-1	-1	18
78	4.838739694414978E-4	TGTGCCACCTGGGACAGGCCACTCTTT	CATWDRPLF	TRGV3	.	TRGJ1	19	-1	-1	20
77	4.776704570127606E-4	TGTGCCACCTGGGATATAGGGGGTAGTGATTGGATCAAGACGTTT	CATWDIGGSDWIKTF	TRGV8	.	TRGJP2	15	-1	-1	22
77	4.776704570127606E-4	TGTGCCACCTGGGACGGGCCTTGGTATAAGAAACTCTTT	CATWDGPWYKKLF	TRGV2	.	TRGJ1	19	-1	-1	24
77	4.776704570127606E-4	TGTGCCACCTGGGACAGGCCCCTCGGTAAGAAACTCTTT	CATWDRPLGKKLF	TRGV5	.	TRGJ1	19	-1	-1	26
77	4.776704570127606E-4	TGTGCCACCCCGGATAAGAAACTCTTT	CATPDKKLF	TRGV2	.	TRGJ1	8	-1	-1	13
76	4.714669445840235E-4	TGTGCCACCTGGGAGGCGAGAGGCCATAGTAGTGATTGGATCAAGACGTTT	CATWEARGHSSDWIKTF	TRGV4	.	TRGJP2	13	-1	-1	25
76	4.714669445840235E-4	TGTGCCACCTGGGATGCCGATACCACTGGTTGGTTCAAGATATTT	CATWDADTTGWFKIF	TRGV4	.	TRGJP1	15	-1	-1	19
76	4.714669445840235E-4	TGTGCTGCGTGGGATGCTGGTTGGTTCAAGATATTT	CAAWDAGWFKIF	TRGV10	.	TRGJP1	14	-1	-1	16
76	4.714669445840235E-4	TGTGCCACCTGGCCACAACAACGTAAGAAACTCTTT	CATWPQQRKKLF	TRGV2	.	TRGJ1	11	-1	-1	23
76	4.714669445840235E-4	TGTGCCACCTGGGACGGCCCTCGTAAGAAACTCTTT	CATWDGPRKKLF	TRGV2	.	TRGJ1	23	-1	-1	23
75	4.652634321552863E-4	TGTGCCACCTGGGATAGGCCGAATTATTATAAGAAACTCTTT	CATWDRPNYYKKLF	TRGV8	.	TRGJ1	19	-1	-1	19
75	4.652634321552863E-4	TGTGCCACCTGGGACGGACCATCGGGATATAAGAAACTCTTT	CATWDGPSGYKKLF	TRGV2	.	TRGJ1	19	-1	-1	27
75	4.652634321552863E-4	TGTGCCACCTGGGATGGGCCGGCCGTTAAGAAACTCTTT	CATWDGPAVKKLF	TRGV4	.	TRGJ1	19	-1	-1	26
75	4.652634321552863E-4	TGTGCCCCCCCAGGCTATAAGAAACTCTTT	CAPPGYKKLF	TRGV2	.	TRGJ2	8	-1	-1	15
74	4.5905991972654915E-4	TGTGCTGCGTGCCCCCCTGAGCTTTATTATAAGAAACTCTTT	CAACPPELYYKKLF	TRGV10	.	TRGJ2	10	-1	-1	23
74	4.5905991972654915E-4	TGTGCCACCTGGGACAGGCTCCACACGCAAAAGAAACTCTTT	CATWDRLHTQKKLF	TRGV5	.	TRGJ1	18	-1	-1	30
74	4.5905991972654915E-4	TGTGCCACCTGGGATAGGCTCCGGTATAAGAAACTCTTT	CATWDRLRYKKLF	TRGV8	.	TRGJ1	18	-1	-1	24
74	4.5905991972654915E-4	TGTGCCACCTGGAATAGTAGTGATTGGATCAAGACGTTT	CATWNSSDWIKTF	TRGV8	.	TRGJP2	16	-1	-1	13
74	4.5905991972654915E-4	TGTGCCACCTGGCCAAACTTAAAGAAACTCTTT	CATWPNLKKLF	TRGV5	.	TRGJ1	11	-1	-1	18
74	4.5905991972654915E-4	TGTGCCACCTGGGCCTCTTGTAAGAAACTCTTT	CATWASCKKLF	TRGV2	.	TRGJ1	12	-1	-1	17
74	4.5905991972654915E-4	TGTGCCACCTGGGACAAGGACGCGAAACTCTTT	CATWDKDAKLF	TRGV7	.	TRGJ1	15	-1	-1	23
74	4.5905991972654915E-4	TGTGCCACCTGGGAACATAAGAAACTCTTT	CATWEHKKLF	TRGV4	.	TRGJ1	13	-1	-1	16
74	4.5905991972654915E-4	TGTGCCAGGGGCTATAAGAAACTCTTT	CARGYKKLF	TRGV4	.	TRGJ1	6	-1	-1	12
74	4.5905991972654915E-4	TGTGCCACCTGGGATGGACACCTGAAGAAACTCTTT	CATWDGHLKKLF	TRGV4	.	TRGJ1	16	-1	-1	24
73	4.5285640729781203E-4	TGTGCCCCCGGGGATAATACCACTGGTTGGTTCAAGATATTT	CAPGDNTTGWFKIF	TRGV2	.	TRGJP1	13	-1	-1	16
73	4.5285640729781203E-4	TGTGCCACCTGGGACGGGCTAATCGAGAAACTCTTT	CATWDGLIEKLF	TRGV2	.	TRGJ1	18	-1	-1	25
73	4.5285640729781203E-4	TGTGCCACCTGGGACGGGCCTTATAAGAAACTCTTT	CATWDGPYKKLF	TRGV2	.	TRGJ1	19	-1	-1	20
73	4.5285640729781203E-4	TGTGCCACCACCTGGGTCCGGACGGCGAAACTCTTT	CATTWVRTAKLF	TRGV4	.	TRGJ1	8	-1	-1	26
72	4.4665289486907486E-4	TGTGCTGCGTGGGATTATAGATATTATAAGAAACTCTTT	CAAWDYRYYKKLF	TRGV10	.	TRGJ1	16	-1	-1	21
72	4.4665289486907486E-4	TGTGCCACCTGGGACGGGCTTGATTATAAGAAACTCTTT	CATWDGLDYKKLF	TRGV2	.	TRGJ1	18	-1	-1	22
72	4.4665289486907486E-4	TGTGCCACCTGGGGCAGTCCCAAGAAACTCTTT	CATWGSPKKLF	TRGV5P	.	TRGJ1	19	-1	-1	21
72	4.4665289486907486E-4	TGTGCCACCTGGGACGGTCTAAAGAAACTCTTT	CATWDGLKKLF	TRGV2	.	TRGJ1	16	-1	-1	21
72	4.4665289486907486E-4	TGTGCCACCTGGGAGTATAAGAAACTCTTT	CATWEYKKLF	TRGV2	.	TRGJ1	13	-1	-1	15
72	4.4665289486907486E-4	TGTGCCACCTGGGATGGAACGATAGGGGAGGGGAAACTCTTT	CATWDGTIGEGKLF	TRGV4	.	TRGJ1	16	-1	-1	32
72	4.4665289486907486E-4	TGTGCCACCTGGGATAAGAAACTCTTT	CATWDKKLF	TRGV8	.	TRGJ1	15	-1	-1	13
71	4.4044938244033774E-4	TGTGCCACCTGGGACGGGCCCCCTGGGAGTAGTGATTGGATCAAGACGTTT	CATWDGPPGSSDWIKTF	TRGV2	.	TRGJP2	20	-1	-1	27
71	4.4044938244033774E-4	TGTGCCACCTGGGACGCTGATACCACTGGTTGGTTCAAGATATTT	CATWDADTTGWFKIF	TRGV2	.	TRGJP1	15	-1	-1	19
71	4.4044938244033774E-4	TGTGCTACCGTTCAAGGGGGTTCTTATTATAAGAAACTCTTT	CATVQGGSYYKKLF	TRGV10	.	TRGJ2	5	-1	-1	23
71	4.4044938244033774E-4	TGTGCCACCTGGGACAGGCTTTGGGTACGGAAACTCTTT	CATWDRLWVRKLF	TRGV3	.	TRGJ1	18	-1	-1	29
71	4.4044938244033774E-4	TGTGCCACCTGGGATGGGCATTATAAGAAACTCTTT	CATWDGHYKKLF	TRGV4	.	TRGJ1	18	-1	-1	19
71	4.4044938244033774E-4	TGTGCCACCTGGGATAGTGGTTGGTTCAAGATATTT	CATWDSGWFKIF	TRGV8	.	TRGJP1	16	-1	-1	17
71	4.4044938244033774E-4	TGTGCCACCTGGGCCCTCCCGAGGAAACTCTTT	CATWALPRKLF	TRGV4	.	TRGJ1	12	-1	-1	23
70	4.3424587001160056E-4	TGTGCCACCTGGGACGGGCCGGTGGGCGGGCATAGTAGTGATTGGATCAAGACGTTT	CATWDGPVGGHSSDWIKTF	TRGV2	.	TRGJP2	22	-1	-1	31
70	4.3424587001160056E-4	TGTGCCACCTGGGACAGGATCGTGAGATATAAGAAACTCTTT	CATWDRIVRYKKLF	TRGV3	.	TRGJ1	17	-1	-1	27
70	4.3424587001160056E-4	TGTGCTGCGTGGGCCGTAAATTATTATAAGAAACTCTTT	CAAWAVNYYKKLF	TRGV10	.	TRGJ2	12	-1	-1	18
70	4.3424587001160056E-4	TGTGCCACCTGGGACAGGCCATACCACGTGAAACTCTTT	CATWDRPYHVKLF	TRGV5	.	TRGJ1	19	-1	-1	29
70	4.3424587001160056E-4	TGTGCCACCTGGGATAGGCCTTATAAGAAACTCTTT	CATWDRPYKKLF	TRGV8	.	TRGJ1	20	-1	-1	20
70	4.3424587001160056E-4	TGTGCCACCTGGGTGACCCTTAAGAAACTCTTT	CATWVTLKKLF	TRGV4	.	TRGJ1	12	-1	-1	20
70	4.3424587001160056E-4	TGTGCCACCTGGGACTTCTATAAGAAACTCTTT	CATWDFYKKLF	TRGV3	.	TRGJ1	14	-1	-1	18
69	4.280423575828634E-4	TGTGCTGCGTCCGGACGTAACACTGGTTGGTTCAAGATATTT	CAASGRNTGWFKIF	TRGV10	.	TRGJP1	9	-1	-1	17
69	4.280423575828634E-4	TGTGCCACCTGGGACGGGCCGGGGCGCAATAAGAAACTCTTT	CATWDGPGRNKKLF	TRGV2	.	TRGJ1	19	-1	-1	28
69	4.280423575828634E-4	TGTGCCACCTGGGACAGGCCGAATTATTATAAGAAACTCTTT	CATWDRPNYYKKLF	TRGV3	.	TRGJ1	19	-1	-1	19
69	4.280423575828634E-4	TGTGCCACCTGGGATGCCACTGGTTGGTTCAAGATATTT	CATWDATGWFKIF	TRGV4	.	TRGJP1	15	-1	-1	13
69	4.280423575828634E-4	TGTGCCACCTGGGCTCCATTTGATAAGAAACTCTTT	CATWAPFDKKLF	TRGV3	.	TRGJ1	12	-1	-1	22
69	4.280423575828634E-4	TGTGCCACCTGGGATGACGTTCGGGGGAAACTCTTT	CATWDDVRGKLF	TRGV8	.	TRGJ2	14	-1	-1	26
69	4.280423575828634E-4	TGTGCCACCTGGGACAGCCGAAAGAAACTCTTT	CATWDSRKKLF	TRGV3	.	TRGJ1	16	-1	-1	21
69	4.280423575828634E-4	TGTGCCACCTGGGACAGGCCCAAGAAACTCTTT	CATWDRPKKLF	TRGV3	.	TRGJ1	19	-1	-1	21
69	4.280423575828634E-4	TGTGCCACCTTCCTCAAGAAACTCTTT	CATFLKKLF	TRGV4	.	TRGJ2	9	-1	-1	15
69	4.280423575828634E-4	TGTGGCCAAGGTTATAAGAAACTCTTT	CGQGYKKLF	TRGV4	.	TRGJ2	7	-1	-1	11
68	4.2183884515412627E-4	TGTGCTGCGTGGGATTGGGTGAATTATTATAAGAAACTCTTT	CAAWDWVNYYKKLF	TRGV10	.	TRGJ2	15	-1	-1	20
68	4.2183884515412627E-4	TGTGCCACCTGGGATGGGTCTAAGAAACTCTTT	CATWDGSKKLF	TRGV4	.	TRGJ1	17	-1	-1	20
67	4.156353327253891E-4	TGTGCCACCTGGGCACTCCCAAGTTATTATAAGAAACTCTTT	CATWALPSYYKKLF	TRGV2	.	TRGJ1	12	-1	-1	23
67	4.156353327253891E-4	TGTGCCACCTGGGACGGGCCGAAGAGTCGGAAGAAACTCTTT	CATWDGPKSRKKLF	TRGV2	.	TRGJ1	19	-1	-1	30
67	4.156353327253891E-4	TGTGCCACCTGGGGGGGGGATTATAAGAAACTCTTT	CATWGGDYKKLF	TRGV2	.	TRGJ1	12	-1	-1	19
67	4.156353327253891E-4	TGTGCCACCTGGGATGTGTGGTATAAGAAACTCTTT	CATWDVWYKKLF	TRGV4	.	TRGJ2	15	-1	-1	21
67	4.156353327253891E-4	TGTGCCACCTGGGACGGAACGTATAAGAAACTCTTT	CATWDGTYKKLF	TRGV2	.	TRGJ1	16	-1	-1	21
67	4.156353327253891E-4	TGTGCCACCTGGGGGTATTATAAGAAACTCTTT	CATWGYYKKLF	TRGV8	.	TRGJ2	12	-1	-1	15
67	4.156353327253891E-4	TGTGCCACCTGGGAAGATTATAAGAAACTCTTT	CATWEDYKKLF	TRGV4	.	TRGJ1	13	-1	-1	16
67	4.156353327253891E-4	TGTGCCACCTGGGATGAAGTGAAACTCTTT	CATWDEVKLF	TRGV4	.	TRGJ1	15	-1	-1	20
67	4.156353327253891E-4	TGTGCCACCTGGGAGAAACTCTTT	CATWEKLF	TRGV8	.	TRGJ1	13	-1	-1	13
67	4.156353327253891E-4	TGTGCCACCTGGGATGTGAAACTCTTT	CATWDVKLF	TRGV4	.	TRGJ1	15	-1	-1	17
66	4.09431820296652E-4	TGTGCCACCTGGGATTGGGTTGGTAGTAGTGATTGGATCAAGACGTTT	CATWDWVGSSDWIKTF	TRGV4	.	TRGJP2	18	-1	-1	23
66	4.09431820296652E-4	TGTGCCACCTGGGACAGGCTTACCGATTATTATAAGAAACTCTTT	CATWDRLTDYYKKLF	TRGV5	.	TRGJ2	18	-1	-1	25
66	4.09431820296652E-4	TGTGCCACCTGGGACGGGCCGGGTTGGTGGTTCAAGATATTT	CATWDGPGWWFKIF	TRGV2	.	TRGJP1	19	-1	-1	24
66	4.09431820296652E-4	TGTGCCACCTGGGACGAGAATTATTATAAGAAACTCTTT	CATWDENYYKKLF	TRGV2	.	TRGJ1	15	-1	-1	17
66	4.09431820296652E-4	TGTGCCACCTGGGACAGGCCTTCGAAACTCTTT	CATWDRPSKLF	TRGV7	.	TRGJ1	20	-1	-1	23
66	4.09431820296652E-4	TGTGCCACCTGGGACGGCGATCATTATAAGAAACTCTTT	CATWDGDHYKKLF	TRGV2	.	TRGJ2	16	-1	-1	19
65	4.032283078679148E-4	TGTGCTGCGTGGGATTATTCCGATACCACTGGTTGGTTCAAGATATTT	CAAWDYSDTTGWFKIF	TRGV10	.	TRGJP1	16	-1	-1	22
65	4.032283078679148E-4	TGTGCCACCTGGGAGAAATCTCCAGTCAGTGATTGGATCAAGACGTTT	CATWEKSPVSDWIKTF	TRGV8	.	TRGJP2	13	-1	-1	23
65	4.032283078679148E-4	TGTGCCACCTGGGATGCAGGTACTGGTTGGTTCAAGATATTT	CATWDAGTGWFKIF	TRGV4	.	TRGJP1	15	-1	-1	21
65	4.032283078679148E-4	TGTGCCACCTGGGACTTCCGCCGGGATGATAAGAAACTCTTT	CATWDFRRDDKKLF	TRGV7	.	TRGJ1	14	-1	-1	25
65	4.032283078679148E-4	TGTGCCACCTGGGACAGGCAGGTGGATTATAAGAAACTCTTT	CATWDRQVDYKKLF	TRGV5	.	TRGJ1	18	-1	-1	25
65	4.032283078679148E-4	TGTGCCACCTGGGACTGGGGGTATTATAAGAAACTCTTT	CATWDWGYYKKLF	TRGV2	.	TRGJ1	18	-1	-1	21
65	4.032283078679148E-4	TGTGCCACCTGGGACGGCCCAACGCCTAAGAAACTCTTT	CATWDGPTPKKLF	TRGV2	.	TRGJ1	19	-1	-1	26
65	4.032283078679148E-4	TGTGCCACCTGGGATAGGCAAGATAAGAAACTCTTT	CATWDRQDKKLF	TRGV8	.	TRGJ1	18	-1	-1	22
65	4.032283078679148E-4	TGTGCCACCTGGGAACGGTATAAGAAACTCTTT	CATWERYKKLF	TRGV4	.	TRGJ1	13	-1	-1	18
65	4.032283078679148E-4	TGTGCCACCTGGGTGACTCTCTTT	CATWVTLF	TRGV4	.	TRGJ1	12	-1	-1	18
65	4.032283078679148E-4	TGTGCCACCTGTGAGCTGGGTAAGAAACTCTTT	CATCELGKKLF	TRGV3	.	TRGJ1	13	-1	-1	20
64	3.970247954391777E-4	TGTGCCACCTGGGACGAAGCCCTACACTACACGAGGGAGGGGTATAAGAAACTCTTT	CATWDEALHYTREGYKKLF	TRGV2	.	TRGJ1	15	-1	-1	42
64	3.970247954391777E-4	TGTGCCACCTGGGACGGGCATGGTGGTAGTGATTGGATCAAGACGTTT	CATWDGHGGSDWIKTF	TRGV2	.	TRGJP2	18	-1	-1	25
64	3.970247954391777E-4	TGTGCCACCTGGGATCCTCCGGGGGGATATAAGAAACTCTTT	CATWDPPGGYKKLF	TRGV3	.	TRGJ1	13	-1	-1	27
64	3.970247954391777E-4	TGTGCCACCTGGGATGGGCAAGGTGGGTATAAGAAACTCTTT	CATWDGQGGYKKLF	TRGV4	.	TRGJ1	18	-1	-1	27
64	3.970247954391777E-4	TGTGCCACCTGGGACGGGCAGGGGTGTTATAAGAAACTCTTT	CATWDGQGCYKKLF	TRGV2	.	TRGJ1	18	-1	-1	26
64	3.970247954391777E-4	TGTGCCACCTGGGACAGCCCACCTAGTTATAAGAAACTCTTT	CATWDSPPSYKKLF	TRGV7	.	TRGJ1	19	-1	-1	26
64	3.970247954391777E-4	TGTGCCACCTGTTCGAATTATTATAAGAAACTCTTT	CATCSNYYKKLF	TRGV3	.	TRGJ1	10	-1	-1	11
64	3.970247954391777E-4	TGTGCCACCTGGGACAGGCAAAAAGTTTATAAGAAACTCTTT	CATWDRQKVYKKLF	TRGV5	.	TRGJ1	18	-1	-1	26
63	3.908212830104405E-4	TGTGCCACCTGGGATGGGCGGTATTATAAGAAACTCTTT	CATWDGRYYKKLF	TRGV4	.	TRGJ1	18	-1	-1	21
63	3.908212830104405E-4	TGTGCCACCTGGGACGAACGAAGTTATAAGAAACTCTTT	CATWDERSYKKLF	TRGV2	.	TRGJ1	15	-1	-1	23
63	3.908212830104405E-4	TGTGCCACCTGGGACAGGCGAAGGTATAAGAAACTCTTT	CATWDRRRYKKLF	TRGV3	.	TRGJ1	18	-1	-1	24
63	3.908212830104405E-4	TGTGCCACCTGGGACGGTCATTATAAGAAACTCTTT	CATWDGHYKKLF	TRGV2	.	TRGJ1	16	-1	-1	19
63	3.908212830104405E-4	TGTGCCACCTGGGACGGGCCGACTAAGAAACTCTTT	CATWDGPTKKLF	TRGV2	.	TRGJ1	19	-1	-1	23
63	3.908212830104405E-4	TGTGCTGCGCGATATAAGAAACTCTTT	CAARYKKLF	TRGV10	.	TRGJ2	8	-1	-1	12
62	3.8461777058170334E-4	TGTGCCACCTGGGACATACGGGGGAGTAGTGATTGGATCAAGACGTTT	CATWDIRGSSDWIKTF	TRGV3	.	TRGJP2	15	-1	-1	24
62	3.8461777058170334E-4	TGTGCCACCTGCCAAAGTAAGAGTAGTGATTGGATCAAGACGTTT	CATCQSKSSDWIKTF	TRGV3	.	TRGJP2	10	-1	-1	21
62	3.8461777058170334E-4	TGTGCCACCTGGGATGGGCCTACGTATTATAAGAAACTCTTT	CATWDGPTYYKKLF	TRGV4	.	TRGJ1	19	-1	-1	24
62	3.8461777058170334E-4	TGTGCCACCTGGGACTCTCAGGGTGATTATAAGAAACTCTTT	CATWDSQGDYKKLF	TRGV5	.	TRGJ2	14	-1	-1	25
62	3.8461777058170334E-4	TGTGCCACCTGGGACAGGCCGGGGTATTATAAGAAACTCTTT	CATWDRPGYYKKLF	TRGV5	.	TRGJ1	19	-1	-1	24
62	3.8461777058170334E-4	TGTGCTGCGTGGGATTACCATTATTATAAGAAACTCTTT	CAAWDYHYYKKLF	TRGV10	.	TRGJ1	17	-1	-1	19
62	3.8461777058170334E-4	TGTGCCACCTGGGACAGGCTCGTCAGTAAGAAACTCTTT	CATWDRLVSKKLF	TRGV3	.	TRGJ1	18	-1	-1	26
62	3.8461777058170334E-4	TGTGCCACCTGGGCGTCGGGAAAGAAACTCTTT	CATWASGKKLF	TRGV3	.	TRGJ1	12	-1	-1	21
62	3.8461777058170334E-4	TGTGCCACCTGGGATGGTAAGGGACTCTTT	CATWDGKGLF	TRGV8	.	TRGJ1	14	-1	-1	17
61	3.784142581529662E-4	TGTGCCACCTGGGACAGGCTGGGTGGTTGGTTCAAGATATTT	CATWDRLGGWFKIF	TRGV5	.	TRGJP1	18	-1	-1	23
61	3.784142581529662E-4	TGTGCCACCTGGGATGGGCTGGGTTATAAGAAACTCTTT	CATWDGLGYKKLF	TRGV4	.	TRGJ1	18	-1	-1	23
61	3.784142581529662E-4	TGTGCCACCTGGGACGGGCTGGGTTATAAGAAACTCTTT	CATWDGLGYKKLF	TRGV2	.	TRGJ2	18	-1	-1	23
61	3.784142581529662E-4	TGTGCCACCTGGGACGGGTATTATAAGAAACTCTTT	CATWDGYYKKLF	TRGV5	.	TRGJ1	17	-1	-1	18
61	3.784142581529662E-4	TGTGCCACCTGGGACCCTAAGAAACTCTTT	CATWDPKKLF	TRGV5	.	TRGJ1	14	-1	-1	17
60	3.7221074572422905E-4	TGTGCCACCTGGGACGGGCTTACAGTCTATAAGAAACTCTTT	CATWDGLTVYKKLF	TRGV2	.	TRGJ1	18	-1	-1	27
60	3.7221074572422905E-4	TGTGCCACCTGGGATAGGCATGGTTATAAGAAACTCTTT	CATWDRHGYKKLF	TRGV8	.	TRGJ1	18	-1	-1	23
60	3.7221074572422905E-4	TGTGCCACCTGGGACAGGCTGCCCCAGAAGAAACTCTTT	CATWDRLPQKKLF	TRGV3	.	TRGJ2	26	-1	-1	27
60	3.7221074572422905E-4	TGTGCCACCTGGGAAGGTTATTATAAGAAACTCTTT	CATWEGYYKKLF	TRGV8	.	TRGJ1	16	-1	-1	17
60	3.7221074572422905E-4	TGTGCCACCTGGGACAGGCCTAAGAAACTCTTT	CATWDRPKKLF	TRGV3	.	TRGJ1	20	-1	-1	20
60	3.7221074572422905E-4	TGTGCCACCGAATATAAGAAACTCTTT	CATEYKKLF	TRGV3	.	TRGJ1	8	-1	-1	12
59	3.6600723329549193E-4	TGTGCCACCTGGGACAGGCCCGTATTAACGACTCCCGTTAAGAAACTCTTT	CATWDRPVLTTPVKKLF	TRGV3	.	TRGJ1	22	-1	-1	38
59	3.6600723329549193E-4	TGTGCTGCGTGGGATTTCAGCCCCAATTATTATAAGAAACTCTTT	CAAWDFSPNYYKKLF	TRGV10	.	TRGJ1	15	-1	-1	24
59	3.6600723329549193E-4	TGTGCTGCGTGGGATGTAGACCTGAATTATTATAAGAAACTCTTT	CAAWDVDLNYYKKLF	TRGV10	.	TRGJ1	14	-1	-1	23
59	3.6600723329549193E-4	TGTGCCACCTGGGACGGGCCGGAAAATTATAAGAAACTCTTT	CATWDGPENYKKLF	TRGV2	.	TRGJ2	19	-1	-1	25
59	3.6600723329549193E-4	TGTGCCACCTGGGACTTTGGGCATTATAAGAAACTCTTT	CATWDFGHYKKLF	TRGV3	.	TRGJ1	14	-1	-1	22
59	3.6600723329549193E-4	TGTGCCACCTGGGACGGGTCTGGGTATAAGAAACTCTTT	CATWDGSGYKKLF	TRGV2	.	TRGJ1	17	-1	-1	24
59	3.6600723329549193E-4	TGTGCCACCTGGGACGGAGTTTGGATCAAGACGTTT	CATWDGVWIKTF	TRGV3	.	TRGJP2	14	-1	-1	20
59	3.6600723329549193E-4	TGTGCCACCTGGTGGAATTATAAGAAACTCTTT	CATWWNYKKLF	TRGV4	.	TRGJ1	11	-1	-1	16
59	3.6600723329549193E-4	TGTGCCACCCTTGGTTGGTTCAAGATATTT	CATLGWFKIF	TRGV4	.	TRGJP1	8	-1	-1	11
59	3.6600723329549193E-4	TGTGCCGTTCCTTATTATAAGAAACTCTTT	CAVPYYKKLF	TRGV2	.	TRGJ1	5	-1	-1	11
59	3.6600723329549193E-4	TGTGCCACCGGGGAGAAACTCTTT	CATGEKLF	TRGV4	.	TRGJ2	13	-1	-1	13
58	3.5980372086675475E-4	TGTGCTGCGTGGGATCTGGGGACTGGTTGGTTCAAGATATTT	CAAWDLGTGWFKIF	TRGV10	.	TRGJP1	14	-1	-1	21
58	3.5980372086675475E-4	TGTGCCACCTGGGTTAGAAGTAGTGATTGGATCAAGACGTTT	CATWVRSSDWIKTF	TRGV8	.	TRGJP2	16	-1	-1	18
58	3.5980372086675475E-4	TGTGCCACCTGGGATGGGGTTGGTGATTGGATCAAGACGTTT	CATWDGVGDWIKTF	TRGV4	.	TRGJP2	17	-1	-1	22
58	3.5980372086675475E-4	TGTGCCACCTGGGACGTCCCGGCTTATTATAAGAAACTCTTT	CATWDVPAYYKKLF	TRGV2	.	TRGJ1	15	-1	-1	23
58	3.5980372086675475E-4	TGTGCCACCTGGGACGGGCCGGATTATTATAAGAAACTCTTT	CATWDGPDYYKKLF	TRGV2	.	TRGJ1	19	-1	-1	19
58	3.5980372086675475E-4	TGTGCCACCTGGGACAGTGGGGGTTATTATAAGAAACTCTTT	CATWDSGGYYKKLF	TRGV3	.	TRGJ1	16	-1	-1	23
58	3.5980372086675475E-4	TGTGCCACCTGGGATGGTCGGATAATGGAGAAACTCTTT	CATWDGRIMEKLF	TRGV4	.	TRGJ1	16	-1	-1	28
58	3.5980372086675475E-4	TGTGCCACCTGGGACGGGCTGTGTTGGTTCAAGATATTT	CATWDGLCWFKIF	TRGV2	.	TRGJP1	18	-1	-1	18
58	3.5980372086675475E-4	TGTGCCACCTGGGACAGGCGTTATTATAAGAAACTCTTT	CATWDRRYYKKLF	TRGV5	.	TRGJ1	18	-1	-1	20
58	3.5980372086675475E-4	TGTGCCACCTGGGGATATAAGAAACTCTTT	CATWGYKKLF	TRGV8	.	TRGJ1	16	-1	-1	15
57	3.536002084380176E-4	TGTGCCACCTGGGTCTCCCGGCACCATTATTATAAGAAACTCTTT	CATWVSRHHYYKKLF	TRGV2	.	TRGJ1	12	-1	-1	25
57	3.536002084380176E-4	TGTGCCACCTGGGGACCGAGTCGTGGGCGCAAGAAGAAACTCTTT	CATWGPSRGRKKKLF	TRGV4	.	TRGJ1	12	-1	-1	33
57	3.536002084380176E-4	TGTGCCACCTGGGACGCCGAGGGGGGTTATTATAAGAAACTCTTT	CATWDAEGGYYKKLF	TRGV2	.	TRGJ1	15	-1	-1	26
57	3.536002084380176E-4	TGTGCCACCTGGGAAGGGGGCAAAGATGATTGGATCAAGACGTTT	CATWEGGKDDWIKTF	TRGV7	.	TRGJP2	16	-1	-1	26
57	3.536002084380176E-4	TGTGCCACCTGGTTCTATAGTAGTGATTGGATCAAGACGTTT	CATWFYSSDWIKTF	TRGV4	.	TRGJP2	11	-1	-1	15
57	3.536002084380176E-4	TGTGCCACCTGGGGCCGCATAGGAGATTATAAGAAACTCTTT	CATWGRIGDYKKLF	TRGV3	.	TRGJ1	12	-1	-1	25
57	3.536002084380176E-4	TGTGCCACCTGGGATGAGAGTAGTGATTGGATCAAGACGTTT	CATWDESSDWIKTF	TRGV8	.	TRGJP2	14	-1	-1	18
57	3.536002084380176E-4	TGTGCCACCTGGGACGGCGCGAATTATTATAAGAAACTCTTT	CATWDGANYYKKLF	TRGV5	.	TRGJ1	17	-1	-1	19
57	3.536002084380176E-4	TGTGCCACCTGGGACGGCATTAATTATTATAAGAAACTCTTT	CATWDGINYYKKLF	TRGV2	.	TRGJ1	16	-1	-1	21
57	3.536002084380176E-4	TGTGCCACCTGGGACAGCCCTTTGGTATATAAGAAACTCTTT	CATWDSPLVYKKLF	TRGV3	.	TRGJ1	20	-1	-1	27
57	3.536002084380176E-4	TGTGCCACCTGGGACCCCCGTTATTATAAGAAACTCTTT	CATWDPRYYKKLF	TRGV5	.	TRGJ1	14	-1	-1	20
57	3.536002084380176E-4	TGTGCCACCCCCGTGCTGGTTTATTATAAGAAACTCTTT	CATPVLVYYKKLF	TRGV4	.	TRGJ1	8	-1	-1	20
57	3.536002084380176E-4	TGTGCCACCTTGGGCAAGAAACTCTTT	CATLGKKLF	TRGV4	.	TRGJ1	13	-1	-1	15
57	3.536002084380176E-4	TGTGCCACCTGGGACGGGCCGAAAAAACTCTTT	CATWDGPKKLF	TRGV2	.	TRGJ1	19	-1	-1	21
57	3.536002084380176E-4	TGTGCCACCTGGGGTAATAAGAAACTCTTT	CATWGNKKLF	TRGV4	.	TRGJ2	12	-1	-1	16
56	3.4739669600928046E-4	TGTGCCACCTGGGATAGAAGGGGTAGTGATTGGATCAAGACGTTT	CATWDRRGSDWIKTF	TRGV8	.	TRGJP2	16	-1	-1	22
56	3.4739669600928046E-4	TGTGCCACCTGGGACGCCCTAAAGTTTTATTATAAGAAACTCTTT	CATWDALKFYYKKLF	TRGV2	.	TRGJ1	15	-1	-1	26
56	3.4739669600928046E-4	TGTGCCACCTGGGACAGCGGTTGGGGTTATTATAAGAAACTCTTT	CATWDSGWGYYKKLF	TRGV3	.	TRGJ1	16	-1	-1	26
56	3.4739669600928046E-4	TGTGCTGCGTGGGATTATACCCCTGGTTGGTTCAAGATACTT	CAAWDYTPGWFKIL	TRGV10	.	TRGJP1	16	-1	-1	8
56	3.4739669600928046E-4	TGTGCCACCTGGGACAGCCCTTTTGAGTATAAGAAACTCTTT	CATWDSPFEYKKLF	TRGV7	.	TRGJ1	20	-1	-1	27
56	3.4739669600928046E-4	TGTGCCACCTGGCCCGTGGATTATTATAAGAAACTCTTT	CATWPVDYYKKLF	TRGV5	.	TRGJ1	11	-1	-1	19
56	3.4739669600928046E-4	TGTGCCACCTGGGACGGGCCAGATTATAAGAAACTCTTT	CATWDGPDYKKLF	TRGV2	.	TRGJ1	19	-1	-1	22
56	3.4739669600928046E-4	TGTGCCACCTGGGGAAATGATTATAAGAAACTCTTT	CATWGNDYKKLF	TRGV3	.	TRGJ2	12	-1	-1	15
56	3.4739669600928046E-4	TGTGCCACCTGGGATGTAAGATATAAGAAACTCTTT	CATWDVRYKKLF	TRGV4	.	TRGJ1	15	-1	-1	21
56	3.4739669600928046E-4	TGTGCCACCTGGGACAGAGACTATAAGAAACTCTTT	CATWDRDYKKLF	TRGV7	.	TRGJ1	16	-1	-1	21
56	3.4739669600928046E-4	TGTGCCACCTGGGACAACGGCTATAAGAAACTCTTT	CATWDNGYKKLF	TRGV5	.	TRGJ2	15	-1	-1	21
56	3.4739669600928046E-4	TGTGCCACCTGGGAGGCTTATTATAAGAAACTCTTT	CATWEAYYKKLF	TRGV4	.	TRGJ1	13	-1	-1	17
56	3.4739669600928046E-4	TGTGCCACCTGGGATGGTCAGAAACTCTTT	CATWDGQKLF	TRGV8	.	TRGJ1	14	-1	-1	19
56	3.4739669600928046E-4	TGTGCCACCTGGGCTGATTATTATAAGAAACTCTTT	CATWADYYKKLF	TRGV5	.	TRGJ1	12	-1	-1	16
56	3.4739669600928046E-4	TGTGCCACCTCTTATAAGAAACTCTTT	CATSYKKLF	TRGV5	.	TRGJ1	9	-1	-1	11
56	3.4739669600928046E-4	TGTCCCCACTTGAGGATTAAGAAACTCTTT	CPHLRIKKLF	TRGV4	.	TRGJ1	16	-1	-1	17
55	3.411931835805433E-4	TGTGCCACCTGGGACAGGCGCTCGAATTATTATAAGAAACTCTTT	CATWDRRSNYYKKLF	TRGV5	.	TRGJ1	18	-1	-1	21
55	3.411931835805433E-4	TGTGCCACCTGGGATAGACGAATTACTGGAAAGAAACTCTTT	CATWDRRITGKKLF	TRGV8	.	TRGJ1	16	-1	-1	18
55	3.411931835805433E-4	TGTGCCACCTGGGATCCCCTACGTTATAAGAAACTCTTT	CATWDPLRYKKLF	TRGV4	.	TRGJ1	14	-1	-1	23
55	3.411931835805433E-4	TGTGCCACCTGGGATGGGCCGGGGGGGATCAAGACGTTT	CATWDGPGGIKTF	TRGV4	.	TRGJP2	19	-1	-1	25
55	3.411931835805433E-4	TGTGCCACCTGGGACGTATCGTATTATAAGAAACTCTTT	CATWDVSYYKKLF	TRGV3	.	TRGJ1	14	-1	-1	21
55	3.411931835805433E-4	TGTGCCACCTGGGACGGGAGGGATTGGATCAAGACGTTT	CATWDGRDWIKTF	TRGV3	.	TRGJP2	17	-1	-1	18
55	3.411931835805433E-4	TGTGCCACCCACGCGGCTGTAAGTAGGAAACTCTTT	CATHAAVSRKLF	TRGV3	.	TRGJ1	8	-1	-1	23
55	3.411931835805433E-4	TGTGCCACCTGGCAGCCTTATAAGAAACTCTTT	CATWQPYKKLF	TRGV4	.	TRGJ1	11	-1	-1	17
55	3.411931835805433E-4	TGTGCCACCTGGGATGCTTATAAGAAACTCTTT	CATWDAYKKLF	TRGV4	.	TRGJ2	15	-1	-1	17
55	3.411931835805433E-4	TGTGCCACCTGGGATGATAATAAGAAACTCTTT	CATWDDNKKLF	TRGV4	.	TRGJ1	15	-1	-1	13
55	3.411931835805433E-4	TGTGCCACCTTGATATATAAGAAACTCTTT	CATLIYKKLF	TRGV2	.	TRGJ1	9	-1	-1	15
55	3.411931835805433E-4	TGTGCCACCTGGGCCCGGGGTTGGGTT	CATWARGWV	TRGV8	.	TRGJP1	12	-1	-1	25
55	3.411931835805433E-4	TGTGCCACCCTTAAGAAACTCTTT	CATLKKLF	TRGV4	.	TRGJ1	8	-1	-1	11
55	3.411931835805433E-4	TGTGCCACCTGGGTGCAATATAAGAAACTCTTT	CATWVQYKKLF	TRGV8	.	TRGJ1	12	-1	-1	18
55	3.411931835805433E-4	TGTGCCATAAATAAGAAACTCTTT	CAINKKLF	TRGV4	.	TRGJ1	6	-1	-1	10
54	3.3498967115180617E-4	TGTGCCACCTGGGACGGGCTGCGATGCGATTATAAGAAACTCTTT	CATWDGLRCDYKKLF	TRGV2	.	TRGJ1	18	-1	-1	28
54	3.3498967115180617E-4	TGTGCCACCTGGGATGAGGCCCCTTATTATAAGAAACTCTTT	CATWDEAPYYKKLF	TRGV4	.	TRGJ1	21	-1	-1	23
54	3.3498967115180617E-4	TGTGCCACCTGGGACGGGCAGGATTATAAGAAACTCTTT	CATWDGQDYKKLF	TRGV2	.	TRGJ2	18	-1	-1	22
54	3.3498967115180617E-4	TGTGCCACCTGGGACGGGGTTTATTATAAGAAACTCTTT	CATWDGVYYKKLF	TRGV2	.	TRGJ1	17	-1	-1	20
54	3.3498967115180617E-4	TGTGCCACCTGGGACAGGCCCTTAGATAAGAAACTCTTT	CATWDRPLDKKLF	TRGV5	.	TRGJ1	19	-1	-1	25
54	3.3498967115180617E-4	TGTGCCACCTGGGACAGGCGGGTAAAGAAACTCTTT	CATWDRRVKKLF	TRGV3	.	TRGJ1	18	-1	-1	24
53	3.28786158723069E-4	TGTGCCACCTGGGATGCGAGTTTGGGACTTGTTTATTATAAGAAACTCTTT	CATWDASLGLVYYKKLF	TRGV8	.	TRGJ1	14	-1	-1	32
53	3.28786158723069E-4	TGTGCCACCTGGGACGGGCGGGAGGTGTCGGATTATTATAAGAAACTCTTT	CATWDGREVSDYYKKLF	TRGV2	.	TRGJ1	18	-1	-1	27
53	3.28786158723069E-4	TGTGCCACCTGGGACAGGGGGGGTTATAGTAGTGATTGGATCAAGACGTTT	CATWDRGGYSSDWIKTF	TRGV3	.	TRGJP2	17	-1	-1	24
53	3.28786158723069E-4	TGTGCTGCGTGGCTTAATACTAATACCACTGGTTGGTTCAAGATATTT	CAAWLNTNTTGWFKIF	TRGV10	.	TRGJP1	11	-1	-1	22
53	3.28786158723069E-4	TGTGCCACCTGGGTCCGGACGGATTATAAGAAACTCTTT	CATWVRTDYKKLF	TRGV5	.	TRGJ1	12	-1	-1	22
53	3.28786158723069E-4	TGTGCCACCTGGGATGGGCTATATTATAAGAAACTCTTT	CATWDGLYYKKLF	TRGV4	.	TRGJ1	18	-1	-1	21
53	3.28786158723069E-4	TGTGCCACCTGGGACGGGGGGGACTATAAGAAACTCTTT	CATWDGGDYKKLF	TRGV2	.	TRGJ2	17	-1	-1	24
53	3.28786158723069E-4	TGTGCCACCTGGGACAGTCCAGATTATAAGAAACTCTTT	CATWDSPDYKKLF	TRGV3	.	TRGJ1	19	-1	-1	22
53	3.28786158723069E-4	TGTGCCACCTGGGACAAGACTTATTATAAGAAACTCTTT	CATWDKTYYKKLF	TRGV3	.	TRGJ1	15	-1	-1	17
52	3.225826462943319E-4	TGTGCCACCTGGGATAGGCGCCGGCGGGGTAGTGATTGGATCAAGACGTTT	CATWDRRRRGSDWIKTF	TRGV8	.	TRGJP2	18	-1	-1	28
52	3.225826462943319E-4	TGTGCCACCTGGGACGGGCGGTTCGGCACTGGTTGGTTCAAGATATTT	CATWDGRFGTGWFKIF	TRGV2	.	TRGJP1	18	-1	-1	26
52	3.225826462943319E-4	TGTGCTGCGTGGGATTACCCCCACACTGGTTGGTTCAAGATATTT	CAAWDYPHTGWFKIF	TRGV10	.	TRGJP1	17	-1	-1	23
52	3.225826462943319E-4	TGTGCCACCTGGGCCCACGCCGGGAGTGATTGGATCAAGACGTTT	CATWAHAGSDWIKTF	TRGV8	.	TRGJP2	12	-1	-1	24
52	3.225826462943319E-4	TGTGCCACCTGGGATAGAAACGGCCCTGATTGGATCAAGACGTTT	CATWDRNGPDWIKTF	TRGV8	.	TRGJP2	16	-1	-1	26
52	3.225826462943319E-4	TGTGCCACCTGGGACGACCGCTCGAATTATTATAAGAAACTCTTT	CATWDDRSNYYKKLF	TRGV2	.	TRGJ1	15	-1	-1	21
52	3.225826462943319E-4	TGTGCCACCTGGGACAGCGTCCAGATTTATTATAAGAAACTCTTT	CATWDSVQIYYKKLF	TRGV3	.	TRGJ1	16	-1	-1	23
52	3.225826462943319E-4	TGTGCCACCTGGGACAGGCCGTCGTGTTATTATAAGAAACTCTTT	CATWDRPSCYYKKLF	TRGV5	.	TRGJ1	22	-1	-1	26
52	3.225826462943319E-4	TGTGCCACCTGGGATGGCATTTATTATAAGAAACTCTTT	CATWDGIYYKKLF	TRGV4	.	TRGJ2	16	-1	-1	20
52	3.225826462943319E-4	TGTGCCACCTGGGATGGATTAGTTACTAAGAAACTCTTT	CATWDGLVTKKLF	TRGV4	.	TRGJ1	16	-1	-1	17
52	3.225826462943319E-4	TGTGCCACCTGGGACGGCTATTATTATAAGAAACTCTTT	CATWDGYYYKKLF	TRGV3	.	TRGJ1	17	-1	-1	19
52	3.225826462943319E-4	TGTGCCACCTGGGACAGGGGATATTATAAGAAACTCTTT	CATWDRGYYKKLF	TRGV7	.	TRGJ1	17	-1	-1	21
52	3.225826462943319E-4	TGTGCCACCTGGGATCACTATTATAAGAAACTCTTT	CATWDHYYKKLF	TRGV4	.	TRGJ1	14	-1	-1	18
52	3.225826462943319E-4	TGTGCCACCTGGGACATCGGTTATAAGAAACTCTTT	CATWDIGYKKLF	TRGV3	.	TRGJ1	15	-1	-1	20
52	3.225826462943319E-4	TGTGCCACCGCCAGGAGTTATTATAAGAAACTCTTT	CATARSYYKKLF	TRGV8	.	TRGJ1	8	-1	-1	14
52	3.225826462943319E-4	TGTGCCACCTGGGACCAGTATAAGAAACTCTTT	CATWDQYKKLF	TRGV3	.	TRGJ1	14	-1	-1	18
52	3.225826462943319E-4	TGTGCCACCTGGGATTATGAGAAACTCTTT	CATWDYEKLF	TRGV4	.	TRGJ1	14	-1	-1	13
52	3.225826462943319E-4	TGTGCCACCTGGGATATCGGGAAACTCTTT	CATWDIGKLF	TRGV8	.	TRGJ1	15	-1	-1	20
52	3.225826462943319E-4	TGTGCCACCTGGGATGGTCATTATAAGAAACTCTTT	CATWDGHYKKLF	TRGV4	.	TRGJ2	16	-1	-1	19
52	3.225826462943319E-4	TGTGCCACCTGGGCGGGGTATAAGAAACTCTTT	CATWAGYKKLF	TRGV4	.	TRGJ1	12	-1	-1	18
52	3.225826462943319E-4	TGTGCCACCTGGGATGGGCCTCGACTCTTT	CATWDGPRLF	TRGV4	.	TRGJ1	19	-1	-1	23
51	3.163791338655947E-4	TGTGCCACCTGGGACAGGCGCACTCGATTACCCGACCATAAGAAACTCTTT	CATWDRRTRLPDHKKLF	TRGV5	.	TRGJ1	18	-1	-1	37
51	3.163791338655947E-4	TGTGCCACCTGGGACAGGCCGACGCCCCGATATTGGAAGAAACTCTTT	CATWDRPTPRYWKKLF	TRGV7	.	TRGJ1	19	-1	-1	30
51	3.163791338655947E-4	TGTGCCACCTGGGATAGGTATACCACTGGTTGGTTCAAGATATTT	CATWDRYTTGWFKIF	TRGV8	.	TRGJP1	17	-1	-1	18
51	3.163791338655947E-4	TGTGCCACCTGGGCGGCCCGGGCTGGTTGGTTCAAGATATTT	CATWAARAGWFKIF	TRGV2	.	TRGJP1	19	-1	-1	22
51	3.163791338655947E-4	TGTGCCACCTGGGATGCCAAGGGTTATTATAAGAAACTCTTT	CATWDAKGYYKKLF	TRGV4	.	TRGJ1	15	-1	-1	23
51	3.163791338655947E-4	TGTGCCACCTGGGATGGGCGGATTTGTTATAAGAAACTCTTT	CATWDGRICYKKLF	TRGV4	.	TRGJ1	18	-1	-1	20
51	3.163791338655947E-4	TGTGCCACCTGGGACGGGCTAGTGTTTTATAAGAAACTCTTT	CATWDGLVFYKKLF	TRGV2	.	TRGJ1	18	-1	-1	26
51	3.163791338655947E-4	TGTGCCACCTGGGACGGGCCCTGTTATTATAAGAAACTCTTT	CATWDGPCYYKKLF	TRGV2	.	TRGJ1	20	-1	-1	23
51	3.163791338655947E-4	TGTGCCACCTGCAAAGGGTTTTATTATAAGAAACTCTTT	CATCKGFYYKKLF	TRGV5	.	TRGJ1	10	-1	-1	20
51	3.163791338655947E-4	TGTGCCACCTGGGATGGAAAGGTTTATAAGAAACTCTTT	CATWDGKVYKKLF	TRGV4	.	TRGJ1	16	-1	-1	23
51	3.163791338655947E-4	TGTGCCACCTGGGACGACCCTTATTATAAGAAACTCTTT	CATWDDPYYKKLF	TRGV2	.	TRGJ2	15	-1	-1	20
51	3.163791338655947E-4	TGTGCCACCTGGGACAGAGATTATTATAAGAAACTCTTT	CATWDRDYYKKLF	TRGV5	.	TRGJ1	16	-1	-1	19
51	3.163791338655947E-4	TGTGCCACCTGGGATAGGACTAAGAAACTCTTT	CATWDRTKKLF	TRGV8	.	TRGJ1	21	-1	-1	20
51	3.163791338655947E-4	TGTGCCACCTGGGGAGGTAAGAAACTCTTT	CATWGGKKLF	TRGV2	.	TRGJ1	12	-1	-1	17
51	3.163791338655947E-4	TGTGCCACCTGGAATAGGGGTTATTATAAGAAACTCTTT	CATWNRGYYKKLF	TRGV4	.	TRGJ2	18	-1	-1	20
50	3.1017562143685753E-4	TGTGCCACCTGGGACAGGCCTAGTTTTCGATTTTGCTATAAGAAACTCTTT	CATWDRPSFRFCYKKLF	TRGV5	.	TRGJ2	20	-1	-1	36
50	3.1017562143685753E-4	TGTGCCACCTGGGACGGGCGCGGGAATTATTATAAGAAACTCTTT	CATWDGRGNYYKKLF	TRGV2	.	TRGJ1	21	-1	-1	23
50	3.1017562143685753E-4	TGTGCCACCTGGGACGGACGACCGAATTATTATAAGAAACTCTTT	CATWDGRPNYYKKLF	TRGV2	.	TRGJ1	16	-1	-1	22
50	3.1017562143685753E-4	TGTGCCACCTGGGACGCAAAGAGTTATTATAAGAAACTCTTT	CATWDAKSYYKKLF	TRGV3	.	TRGJ1	14	-1	-1	20
50	3.1017562143685753E-4	TGTGCCACCTGGGACGGGTATCATGGTTGGTTCAAGATATTT	CATWDGYHGWFKIF	TRGV2	.	TRGJP1	17	-1	-1	23
50	3.1017562143685753E-4	TGTGCCACCTGGGACGGGCTCCACTATTATAAGAAACTCTTT	CATWDGLHYYKKLF	TRGV2	.	TRGJ1	18	-1	-1	24
50	3.1017562143685753E-4	TGTGCCACCTGGGACATGACGAATTATTATAAGAAACTCTTT	CATWDMTNYYKKLF	TRGV5	.	TRGJ1	15	-1	-1	19
50	3.1017562143685753E-4	TGTGCCACCCCCCAAGAGTTGGGCAAAAAAATCAAGGTATTT	CATPQELGKKIKVF	TRGV2	.	TRGJP	8	-1	-1	12
50	3.1017562143685753E-4	TGTGCCCCACCTTTGTTTTATTATAAGAAACTCTTT	CAPPLFYYKKLF	TRGV3	.	TRGJ2	5	-1	-1	17
50	3.1017562143685753E-4	TGTGCCACCTGGGACCCTTATTATAAGAAACTCTTT	CATWDPYYKKLF	TRGV3	.	TRGJ1	14	-1	-1	17
50	3.1017562143685753E-4	TGTGCCACCCCCAAGAATTATTATAAGAAACTCTTT	CATPKNYYKKLF	TRGV5	.	TRGJ1	8	-1	-1	14
50	3.1017562143685753E-4	TGTGCCACCTGGGATCCAGGTAAGAAACTCTTT	CATWDPGKKLF	TRGV4	.	TRGJ1	14	-1	-1	20
50	3.1017562143685753E-4	TGTGCCACCTGGGACAGGCCGCGGGAGAAACTCTTT	CATWDRPREKLF	TRGV3	.	TRGJ1	19	-1	-1	25
50	3.1017562143685753E-4	TGTGCCACCTGGGATGGGCGAGAGAAACTCTTT	CATWDGREKLF	TRGV4	.	TRGJ1	18	-1	-1	22
50	3.1017562143685753E-4	TGTGCCACCTGGGAGTATTATAAGAAACTCTTT	CATWEYYKKLF	TRGV8	.	TRGJ1	13	-1	-1	15
49	3.039721090081204E-4	TGTGCCACCTGGGACGGGCCGGCTGGCAGTGATTGGATCAAGACGTTT	CATWDGPAGSDWIKTF	TRGV2	.	TRGJP2	19	-1	-1	27
49	3.039721090081204E-4	TGTGCTGCGTGGGATTATATTGTCGGTTGGTTCAAGATATTT	CAAWDYIVGWFKIF	TRGV10	.	TRGJP1	16	-1	-1	24
49	3.039721090081204E-4	TGTGCCACCTGGGACCGCGGACCCGGTTGGGAGAAACTCTTT	CATWDRGPGWEKLF	TRGV5	.	TRGJ1	14	-1	-1	31
49	3.039721090081204E-4	TGTGCCACCTGGGACGATTCCCATTATTATAAGAAACTCTTT	CATWDDSHYYKKLF	TRGV2	.	TRGJ1	15	-1	-1	16
49	3.039721090081204E-4	TGTGCCACCTGGGATGGGCTTAGCTATAAGAAACTCTTT	CATWDGLSYKKLF	TRGV4	.	TRGJ2	18	-1	-1	24
49	3.039721090081204E-4	TGTGCCACCTGGGATAGGGAGGGGGGAGGGAAACTCTTT	CATWDREGGGKLF	TRGV8	.	TRGJ1	17	-1	-1	29
49	3.039721090081204E-4	TGTGCCACCTGGGATAACCCGTATTATAAGAAACTCTTT	CATWDNPYYKKLF	TRGV5	.	TRGJ2	13	-1	-1	21
49	3.039721090081204E-4	TGTGCCACCTGGGACGGGCAGGAGTATAAGAAACTCTTT	CATWDGQEYKKLF	TRGV2	.	TRGJ1	18	-1	-1	24
49	3.039721090081204E-4	TGTGCCACCTGGGACAGGCTTTATTATAAGAAACTCTTT	CATWDRLYYKKLF	TRGV3	.	TRGJ1	18	-1	-1	20
49	3.039721090081204E-4	TGTGCCACCTGGGACAGGGATTATTATAAGAAACTCTTT	CATWDRDYYKKLF	TRGV3	.	TRGJ1	17	-1	-1	19
49	3.039721090081204E-4	TGTGCTGCGTGGGATTCCACTCTTAATAAACTCTTT	CAAWDSTLNKLF	TRGV10	.	TRGJ2	15	-1	-1	23
49	3.039721090081204E-4	TGTGCCACCTGGGGGGGGCATTATAAGAAACTCTTT	CATWGGHYKKLF	TRGV4	.	TRGJ1	18	-1	-1	19
49	3.039721090081204E-4	TGTGCCACCTGGGATATTCGCTTTAAGAAACTCTTT	CATWDIRFKKLF	TRGV4	.	TRGJ1	14	-1	-1	23
49	3.039721090081204E-4	TGTGCTGCGTGGGACCCCCATAAGAAACTCTTT	CAAWDPHKKLF	TRGV10	.	TRGJ1	13	-1	-1	19
49	3.039721090081204E-4	TGTGCCACCTGGGACGGGGAGAAACTCTTT	CATWDGEKLF	TRGV3	.	TRGJ1	17	-1	-1	19
49	3.039721090081204E-4	TGTGCCACCTGGGACGGGCCCGGATATTATAAGAAACTCTTT	CATWDGPGYYKKLF	TRGV2	.	TRGJ1	21	-1	-1	24
49	3.039721090081204E-4	TGTGCCACCTGGGCTTCTTATTATTATAAGAAACTCTTT	CATWASYYYKKLF	TRGV4	.	TRGJ1	12	-1	-1	19
49	3.039721090081204E-4	TGTGCCACCTGGGACGGGCCGAAGAAACTCTTT	CATWDGPKKLF	TRGV2	.	TRGJ1	19	-1	-1	21
48	2.9776859657938324E-4	TGTGCTGCGTGGGATTATAGTTCACCTATAGCCACTGGTTGGTTCAAGATATTT	CAAWDYSSPIATGWFKIF	TRGV10	.	TRGJP1	16	-1	-1	26
48	2.9776859657938324E-4	TGTGCCACCTGGGACGGGCCGGAGAATAGTAGTGATTGGATCAAGACGTTT	CATWDGPENSSDWIKTF	TRGV2	.	TRGJP2	19	-1	-1	25
48	2.9776859657938324E-4	TGTGCCTTATGGGAGGTGCGTGAGTTGGGCAAAAAAATCAAGGTATTT	CALWEVRELGKKIKVF	TRGV9	.	TRGJP	18	-1	-1	21
48	2.9776859657938324E-4	TGTGCCACCTGGGAAGTGGCGCCTCCGAATTATTATAAGAAACTCTTT	CATWEVAPPNYYKKLF	TRGV4	.	TRGJ1	25	-1	-1	25
48	2.9776859657938324E-4	TGTGCCACCTGGGACCATCCAAATTATTATAAGAAACTCTTT	CATWDHPNYYKKLF	TRGV2	.	TRGJ1	14	-1	-1	21
48	2.9776859657938324E-4	TGTGCCACCTGGGACGGCAAGAATTATTATAAGAAACTCTTT	CATWDGKNYYKKLF	TRGV2	.	TRGJ1	16	-1	-1	20
48	2.9776859657938324E-4	TGTGCCACCTGGGACGGGCTCGATTATTATAAGAAACTCTTT	CATWDGLDYYKKLF	TRGV2	.	TRGJ1	21	-1	-1	19
48	2.9776859657938324E-4	TGTGCCACCTGGGACAGGCCGGGTTATTATAAGAAACTCTTT	CATWDRPGYYKKLF	TRGV3	.	TRGJ1	19	-1	-1	23
48	2.9776859657938324E-4	TGTGCTGCGTGGAGTCTCACTGGTTGGTTCAAGATATTT	CAAWSLTGWFKIF	TRGV10	.	TRGJP1	11	-1	-1	17
48	2.9776859657938324E-4	TGTGCCACCTGGGCTGCGAATTATTATAAGAAACTCTTT	CATWAANYYKKLF	TRGV8	.	TRGJ1	12	-1	-1	16
48	2.9776859657938324E-4	TGTGCCACCTGGGACGGGTCTTATTATAAGAAACTCTTT	CATWDGSYYKKLF	TRGV2	.	TRGJ1	17	-1	-1	20
48	2.9776859657938324E-4	TGTGCCACCTGGGACAGGCGGGATTATAAGAAACTCTTT	CATWDRRDYKKLF	TRGV5	.	TRGJ1	18	-1	-1	22
48	2.9776859657938324E-4	TGTGCCACCTGGGACAGGCAATATTATAAGAAACTCTTT	CATWDRQYYKKLF	TRGV5	.	TRGJ1	18	-1	-1	21
48	2.9776859657938324E-4	TGTGCCACCTGGGACAGGCCGTTCAGGAAACTCTTT	CATWDRPFRKLF	TRGV3	.	TRGJ1	19	-1	-1	26
48	2.9776859657938324E-4	TGTGCCACCTGGAGATATTATAAGAAACTCTTT	CATWRYYKKLF	TRGV2	.	TRGJ1	11	-1	-1	15
48	2.9776859657938324E-4	TGTGCCAGCCCGGGTTATTATAAGAAACTCTTT	CASPGYYKKLF	TRGV8	.	TRGJ2	16	-1	-1	14
48	2.9776859657938324E-4	TGTGCCACCTGGGACAGGCAGGGTTATTATAAGAAACTCTTT	CATWDRQGYYKKLF	TRGV5	.	TRGJ1	18	-1	-1	23
48	2.9776859657938324E-4	TGTGCCACCTGGGATAGACCGAAGGGAAAGAAACTCTTT	CATWDRPKGKKLF	TRGV8	.	TRGJ1	19	-1	-1	27
48	2.9776859657938324E-4	TGTGCCACCTGGGACGGTAATTATTATAAGAAACTCTTT	CATWDGNYYKKLF	TRGV2	.	TRGJ1	16	-1	-1	18
48	2.9776859657938324E-4	TGTGCCACCTGGGAATATAAGAAACTCTTT	CATWEYKKLF	TRGV4	.	TRGJ1	13	-1	-1	15
47	2.915650841506461E-4	TGTGCCACCTGGGACGGCGGGGATATATATAGTAGTGATTGGATCAAGACGTTT	CATWDGGDIYSSDWIKTF	TRGV2	.	TRGJP2	16	-1	-1	25
47	2.915650841506461E-4	TGTGCCACCTGGGACGGGTCGGATTCGAATTATTATAAGAAACTCTTT	CATWDGSDSNYYKKLF	TRGV2	.	TRGJ1	17	-1	-1	22
47	2.915650841506461E-4	TGTGCCACCTGGGACGGGCCTTGGGGTTATTATTATAAGAAACTCTTT	CATWDGPWGYYYKKLF	TRGV2	.	TRGJ2	19	-1	-1	28
47	2.915650841506461E-4	TGTGCCACCTGGGACGGGCCTACCACTGGTTGGTTCAAGATATTT	CATWDGPTTGWFKIF	TRGV2	.	TRGJP1	19	-1	-1	20
47	2.915650841506461E-4	TGTGCCACCTGGGACGGGAATATCAATTATTATAAGAAACTCTTT	CATWDGNINYYKKLF	TRGV2	.	TRGJ1	17	-1	-1	18
47	2.915650841506461E-4	TGTGCCACCTGGGATGACCTGGGAGAGTATAAGAAACTCTTT	CATWDDLGEYKKLF	TRGV4	.	TRGJ1	15	-1	-1	27
47	2.915650841506461E-4	TGTGCCACCTGGGACGGGCCCTATTATTATAAGAAACTCTTT	CATWDGPYYYKKLF	TRGV2	.	TRGJ1	20	-1	-1	22
47	2.915650841506461E-4	TGTGCCACCTGGGACGGGCGAGGGTATTATAAGAAACTCTTT	CATWDGRGYYKKLF	TRGV2	.	TRGJ1	18	-1	-1	24
47	2.915650841506461E-4	TGTGCCACCTGGGATGGGACCTATTATAAGAAACTCTTT	CATWDGTYYKKLF	TRGV4	.	TRGJ1	20	-1	-1	21
47	2.915650841506461E-4	TGTGCCACCTGGGCTAATTATTATAAGAAACTCTTT	CATWANYYKKLF	TRGV8	.	TRGJ1	15	-1	-1	15
47	2.915650841506461E-4	TGTGCCACCTGGGATGTGTATTATAAGAAACTCTTT	CATWDVYYKKLF	TRGV4	.	TRGJ2	15	-1	-1	18
47	2.915650841506461E-4	TGTGCCACCCCGGCGAATTATTATAAGAAACTCTTT	CATPANYYKKLF	TRGV2	.	TRGJ1	8	-1	-1	13
47	2.915650841506461E-4	TGTGCCACCTGGGAGATTCATAAGAAACTCTTT	CATWEIHKKLF	TRGV4	.	TRGJ1	13	-1	-1	15
47	2.915650841506461E-4	TGTGCCACCTGGGACGACGGGAAACTCTTT	CATWDDGKLF	TRGV5	.	TRGJ1	14	-1	-1	20
46	2.8536157172190895E-4	TGTGCCACCTGGGACGGGCCGAGATTTGGGTTTTATAAGAAACTCTTT	CATWDGPRFGFYKKLF	TRGV2	.	TRGJ1	19	-1	-1	32
46	2.8536157172190895E-4	TGTGCCACCTGGGACAGGCGCCCAACCACTGGTTGGTTCAAGATATTT	CATWDRRPTTGWFKIF	TRGV3	.	TRGJP1	18	-1	-1	24
46	2.8536157172190895E-4	TGTGCCACCTGGGACATCAATCCGAATTATTATAAGAAACTCTTT	CATWDINPNYYKKLF	TRGV3	.	TRGJ1	15	-1	-1	18
46	2.8536157172190895E-4	TGTGCCACCTGGGACAGGCCCACGAGGAATTATAAGAAACTCTTT	CATWDRPTRNYKKLF	TRGV3	.	TRGJ1	19	-1	-1	28
46	2.8536157172190895E-4	TGTGCCACCTGGGATGGGTCTAAGTATTATAAGAAACTCTTT	CATWDGSKYYKKLF	TRGV4	.	TRGJ1	17	-1	-1	18
46	2.8536157172190895E-4	TGTGCCACCTGGGATGGGCCGGGATATTATAAGAAACTCTTT	CATWDGPGYYKKLF	TRGV4	.	TRGJ1	19	-1	-1	24
46	2.8536157172190895E-4	TGTGCCACCTGGGACAGTGCCCATTATTATAAGAAACTCTTT	CATWDSAHYYKKLF	TRGV3	.	TRGJ1	20	-1	-1	22
46	2.8536157172190895E-4	TGTGCCACCTGGGATGGGCCTTATTATAAGAAACTCTTT	CATWDGPYYKKLF	TRGV4	.	TRGJ1	19	-1	-1	20
46	2.8536157172190895E-4	TGTGCCACCTGGGAGGGTCTTCACGAGAAACTCTTT	CATWEGLHEKLF	TRGV4	.	TRGJ1	16	-1	-1	25
46	2.8536157172190895E-4	TGTGCCACCTGGGATGGGCACATGGCTTATAAGAAACTCTTT	CATWDGHMAYKKLF	TRGV4	.	TRGJ1	22	-1	-1	26
46	2.8536157172190895E-4	TGTGCCACCCTTCAGGAGTGGTGTTATTATAAGAAACTCTTT	CATLQEWCYYKKLF	TRGV4	.	TRGJ1	8	-1	-1	23
46	2.8536157172190895E-4	TGTGCCACCTGGCCTAGTACGGTTTATAAGAAACTCTTT	CATWPSTVYKKLF	TRGV4	.	TRGJ1	11	-1	-1	23
45	2.7915805929317177E-4	TGTGCCACCTGGGATAGAAGGGGTATCGGCACTGGTTGGTTCAAGATATTT	CATWDRRGIGTGWFKIF	TRGV8	.	TRGJP1	16	-1	-1	29
45	2.7915805929317177E-4	TGTGCCACCTGGGACAGGCACTCTAAGTTGGGCAAAAAAATCAAGGTATTT	CATWDRHSKLGKKIKVF	TRGV5	.	TRGJP	18	-1	-1	25
45	2.7915805929317177E-4	TGTGCCACCTGGGATGGGCAAGAGTTGGGCAAAAAAATCAAGGTATTT	CATWDGQELGKKIKVF	TRGV4	.	TRGJP	18	-1	-1	13
45	2.7915805929317177E-4	TGTGCCACCTGGGACGGGCCTTCGAATTATTATAAGAAACTCTTT	CATWDGPSNYYKKLF	TRGV2	.	TRGJ2	19	-1	-1	20
45	2.7915805929317177E-4	TGTGCCACCTGGGACGGGGATACCACTGGTTGGTTCAAGATATTT	CATWDGDTTGWFKIF	TRGV2	.	TRGJP1	17	-1	-1	19
45	2.7915805929317177E-4	TGTGCCACCTGGGATAGGACCTGGGGTTATAAGAAACTCTTT	CATWDRTWGYKKLF	TRGV8	.	TRGJ1	21	-1	-1	26
45	2.7915805929317177E-4	TGTGCCACCTGGGACGCTCGAGGCTATTATAAGAAACTCTTT	CATWDARGYYKKLF	TRGV3	.	TRGJ1	14	-1	-1	24
45	2.7915805929317177E-4	TGTGCCACCTGCTCCGCCAAGGGAGATAAGAAACTCTTT	CATCSAKGDKKLF	TRGV4	.	TRGJ1	10	-1	-1	25
45	2.7915805929317177E-4	TGTGCCACCTGGGATGGGATTTTTTATAAGAAACTCTTT	CATWDGIFYKKLF	TRGV4	.	TRGJ1	17	-1	-1	17
45	2.7915805929317177E-4	TGTGCCACCTGGGATGACCCTTATTATAAGAAACTCTTT	CATWDDPYYKKLF	TRGV4	.	TRGJ1	15	-1	-1	20
45	2.7915805929317177E-4	TGTGCCACCTGGGACGGGCCCTATTATAAGAAACTCTTT	CATWDGPYYKKLF	TRGV2	.	TRGJ1	20	-1	-1	21
45	2.7915805929317177E-4	TGTGCCACCTGGGACAGGCTTCATTATAAGAAACTCTTT	CATWDRLHYKKLF	TRGV5	.	TRGJ1	18	-1	-1	22
45	2.7915805929317177E-4	TGTGCCACCTGGGACAGGCCCTTTTATAAGAAACTCTTT	CATWDRPFYKKLF	TRGV3	.	TRGJ1	19	-1	-1	23
45	2.7915805929317177E-4	TGTGCCACCTGGGGGGGAAATTATAAGAAACTCTTT	CATWGGNYKKLF	TRGV8	.	TRGJ1	12	-1	-1	19
45	2.7915805929317177E-4	TGTGCCACCTGGGGGAATTATTATAAGAAACTCTTT	CATWGNYYKKLF	TRGV4	.	TRGJ1	12	-1	-1	14
45	2.7915805929317177E-4	TGTGCCACCTGGGATGAGTATTATAAGAAACTCTTT	CATWDEYYKKLF	TRGV4	.	TRGJ2	15	-1	-1	18
45	2.7915805929317177E-4	TGTGCCACCTGGGATAGTGGTTATAAGAAACTCTTT	CATWDSGYKKLF	TRGV8	.	TRGJ1	16	-1	-1	20
45	2.7915805929317177E-4	TGTGCCACCTGGATAGACGATTATAAGAAACTCTTT	CATWIDDYKKLF	TRGV2	.	TRGJ1	11	-1	-1	19
45	2.7915805929317177E-4	TGTGCCACCTGGGATGGAAGGCAGAAACTCTTT	CATWDGRQKLF	TRGV4	.	TRGJ1	16	-1	-1	22
45	2.7915805929317177E-4	TGTGCCACCTGGGATTATACCACTGGTTGGTTCAAGATATTT	CATWDYTTGWFKIF	TRGV2	.	TRGJP1	13	-1	-1	15
45	2.7915805929317177E-4	TGTGCCACCTGGGACCCATCCTTAGGCTATAAGAAACTCTTT	CATWDPSLGYKKLF	TRGV8	.	TRGJ1	13	-1	-1	27
45	2.7915805929317177E-4	TGTGCCACCTGGGACGGGCCGGGATATTATAAGAAACTCTTT	CATWDGPGYYKKLF	TRGV2	.	TRGJ1	19	-1	-1	24
45	2.7915805929317177E-4	TGTGCCACCTGGGATATTGGCAAGAAACTCTTT	CATWDIGKKLF	TRGV8	.	TRGJ2	15	-1	-1	21
45	2.7915805929317177E-4	TGTGCCACCTGGGACTATTATAAGAAACTCTTT	CATWDYYKKLF	TRGV8	.	TRGJ1	13	-1	-1	15
44	2.7295454686443465E-4	TGTGCCACCTGGGACAAGGCCTTCGGCACTGGTTGGTTCAAGATATTT	CATWDKAFGTGWFKIF	TRGV2	.	TRGJP1	14	-1	-1	26
44	2.7295454686443465E-4	TGTGCCACCTGGGATAGCCCCGAGAATTATTATAAGAAACTCTTT	CATWDSPENYYKKLF	TRGV8	.	TRGJ1	19	-1	-1	23
44	2.7295454686443465E-4	TGTGCCACCTGGGACGGGGGTCAAAATTATTATAAGAAACTCTTT	CATWDGGQNYYKKLF	TRGV2	.	TRGJ1	17	-1	-1	24
44	2.7295454686443465E-4	TGTGCCACTCCTCGGGAGTTGGGCAAAAAAATCAAGGTATTT	CATPRELGKKIKVF	TRGV4	.	TRGJP	7	-1	-1	15
44	2.7295454686443465E-4	TGTGCCACCTGGGATTTCCGGGGGGATTATAAGAAACTCTTT	CATWDFRGDYKKLF	TRGV4	.	TRGJ1	14	-1	-1	25
44	2.7295454686443465E-4	TGTGCCACCTGGGATGATACGGCTTATTATAAGAAACTCTTT	CATWDDTAYYKKLF	TRGV4	.	TRGJ1	15	-1	-1	23
44	2.7295454686443465E-4	TGTGCCACCTGGGACAGGCAACGTTATTATAAGAAACTCTTT	CATWDRQRYYKKLF	TRGV7	.	TRGJ1	18	-1	-1	23
44	2.7295454686443465E-4	TGTGCCACCTGGGATGGGCGGGATTATAAGAAACTCTTT	CATWDGRDYKKLF	TRGV4	.	TRGJ1	18	-1	-1	22
44	2.7295454686443465E-4	TGTGCCACCTGGGGGGGGGTTTATAAGAAACTCTTT	CATWGGVYKKLF	TRGV4	.	TRGJ1	12	-1	-1	20
44	2.7295454686443465E-4	TGTGCCACCTGGGATGGGCTTTATAAGAAACTCTTT	CATWDGLYKKLF	TRGV4	.	TRGJ1	18	-1	-1	20
44	2.7295454686443465E-4	TGTGCCACCTGGGACGCTTATTATAAGAAACTCTTT	CATWDAYYKKLF	TRGV4	.	TRGJ1	13	-1	-1	17
44	2.7295454686443465E-4	TGTGCCACCTGGGATTATTATTATAAGAAACTCTTT	CATWDYYYKKLF	TRGV4	.	TRGJ1	14	-1	-1	16
44	2.7295454686443465E-4	TGTGCCACCTGGGACAGGCCAGGAAAGAAACTCTTT	CATWDRPGKKLF	TRGV3	.	TRGJ1	19	-1	-1	24
44	2.7295454686443465E-4	TGTGCCACCTGGGAAATTTATAAGAAACTCTTT	CATWEIYKKLF	TRGV4	.	TRGJ1	13	-1	-1	17
43	2.667510344356975E-4	TGTGCCACCTGGGATGGGCGAGAGGAGGATGAAGGGGATTATAAGAAACTCTTT	CATWDGREEDEGDYKKLF	TRGV4	.	TRGJ1	18	-1	-1	37
43	2.667510344356975E-4	TGTGCCACCTGGGATAGGCCAATAAATACCACTGGTTGGTTCAAGATATTT	CATWDRPINTTGWFKIF	TRGV8	.	TRGJP1	22	-1	-1	22
43	2.667510344356975E-4	TGTGCCACCTGGGACAGGAATCAGAATTATTATAAGAAACTCTTT	CATWDRNQNYYKKLF	TRGV3	.	TRGJ1	17	-1	-1	23
43	2.667510344356975E-4	TGTGCCACCTGGACCCAGGGGAACCATTATTATAAGAAACTCTTT	CATWTQGNHYYKKLF	TRGV3	.	TRGJ1	11	-1	-1	25
43	2.667510344356975E-4	TGTGCCACCTGCACGGCGAATTATTATAAGAAACTCTTT	CATCTANYYKKLF	TRGV4	.	TRGJ1	10	-1	-1	16
43	2.667510344356975E-4	TGTGCCACCTGGGATAACCCTTATTATAAGAAACTCTTT	CATWDNPYYKKLF	TRGV8	.	TRGJ1	15	-1	-1	20
43	2.667510344356975E-4	TGTGCCACCTGGGACAGGCTATTCTATAAGAAACTCTTT	CATWDRLFYKKLF	TRGV7	.	TRGJ1	18	-1	-1	24
43	2.667510344356975E-4	TGTGCCACCTGGGATCATAAGAAACTCTTT	CATWDHKKLF	TRGV8	.	TRGJ1	14	-1	-1	13
43	2.667510344356975E-4	TGTGCCACCTGGGATACGGAGAAACTCTTT	CATWDTEKLF	TRGV8	.	TRGJ1	15	-1	-1	19
43	2.667510344356975E-4	TGTGCCACCTGGGACAGGCCGGGGGGGATTTATTATAAGAAACTCTTT	CATWDRPGGIYYKKLF	TRGV3	.	TRGJ1	19	-1	-1	26
43	2.667510344356975E-4	TGTGCCACCTGGGATGGGCGTTATTATAAGAAACTCTTT	CATWDGRYYKKLF	TRGV4	.	TRGJ1	18	-1	-1	20
43	2.667510344356975E-4	TGTGCCACCTGGGACAGAAGTTATTATAAGAAACTCTTT	CATWDRSYYKKLF	TRGV5	.	TRGJ1	16	-1	-1	16
42	2.6054752200696036E-4	TGTGCCACCTGGGACGGGTTGCGTTATCCAAACGTGAATTATTATAAGAAACTCTTT	CATWDGLRYPNVNYYKKLF	TRGV2	.	TRGJ1	17	-1	-1	35
42	2.6054752200696036E-4	TGTGCCACCTGGCTCCCACGTTTAAATTATTATAAGAAACTCTTT	CATWLPRLNYYKKLF	TRGV3	.	TRGJ1	11	-1	-1	24
42	2.6054752200696036E-4	TGTGCCACCTGGGATCCCACGGTCGGTTATTATAAGAAACTCTTT	CATWDPTVGYYKKLF	TRGV4	.	TRGJ1	14	-1	-1	26
42	2.6054752200696036E-4	TGTGCTGCGTGGGATCGGGGCACTGGTTGGTTCAAGATATTT	CAAWDRGTGWFKIF	TRGV10	.	TRGJP1	14	-1	-1	20
42	2.6054752200696036E-4	TGTGCCACCTGGGATGGCCAAAATTATTATAAGAAACTCTTT	CATWDGQNYYKKLF	TRGV4	.	TRGJ1	16	-1	-1	21
42	2.6054752200696036E-4	TGTGCCACCTGGGATGGGCCGAGGTATTATAAGAAACTCTTT	CATWDGPRYYKKLF	TRGV4	.	TRGJ1	19	-1	-1	24
42	2.6054752200696036E-4	TGTGCCACCTGGGACAGGCCTTGTTATTATAAGAAACTCTTT	CATWDRPCYYKKLF	TRGV5	.	TRGJ1	20	-1	-1	23
42	2.6054752200696036E-4	TGTGCCACCTGGGATATCAATTATAAGAAACTCTTT	CATWDINYKKLF	TRGV8	.	TRGJ1	15	-1	-1	19
42	2.6054752200696036E-4	TGTGCCACCTGGGACAGGCTCCCGAATTATTATAAGAAACTCTTT	CATWDRLPNYYKKLF	TRGV5	.	TRGJ2	18	-1	-1	22
42	2.6054752200696036E-4	TGTGCCACCTGGGACGCAAATTATTATAAGAAACTCTTT	CATWDANYYKKLF	TRGV4	.	TRGJ1	13	-1	-1	18
41	2.543440095782232E-4	TGTGCCACCTGGGGGCGAGGATGCCCATATACCACTGGTTGGTTCAAGATATTT	CATWGRGCPYTTGWFKIF	TRGV8	.	TRGJP1	12	-1	-1	26
41	2.543440095782232E-4	TGTGCCACCTGGGACGGGCCGGGCGGTTGGTTCAAGATATTT	CATWDGPGGWFKIF	TRGV2	.	TRGJP1	19	-1	-1	24
41	2.543440095782232E-4	TGTGCCACCTGGGACGGGCGGGTTGGTTGGTTCAAGATATTT	CATWDGRVGWFKIF	TRGV2	.	TRGJP1	18	-1	-1	23
41	2.543440095782232E-4	TGTGCCACCTGGCAAAAGCGGCGTTATAAGAAACTCTTT	CATWQKRRYKKLF	TRGV4	.	TRGJ1	11	-1	-1	23
41	2.543440095782232E-4	TGTGCCACCTGGGTATCTGGTTATTATAAGAAACTCTTT	CATWVSGYYKKLF	TRGV2	.	TRGJ1	12	-1	-1	20
41	2.543440095782232E-4	TGTGCCACCTGGGGGAGCTTTATTATCGAGAAACTCTTT	CATWGSFIIEKLF	TRGV4	.	TRGJ1	12	-1	-1	19
41	2.543440095782232E-4	TGTGCCACCTGGGATAGCTTAGTGGGAAAGAAACTCTTT	CATWDSLVGKKLF	TRGV8	.	TRGJ1	16	-1	-1	27
41	2.543440095782232E-4	TGTGCCACCTGGGACTGTTATTATAAGAAACTCTTT	CATWDCYYKKLF	TRGV4	.	TRGJ1	13	-1	-1	17
41	2.543440095782232E-4	TGTGCCACCTGGGAGGAATATAAGAAACTCTTT	CATWEEYKKLF	TRGV5	.	TRGJ1	13	-1	-1	18
41	2.543440095782232E-4	TGTGCCACCCTCTATTATAAGAAACTCTTT	CATLYYKKLF	TRGV4	.	TRGJ1	8	-1	-1	12
41	2.543440095782232E-4	TTTTGGTTCAAGATATTT	FWFKIF	TRGV2	.	TRGJP1	0	-1	-1	2
40	2.48140497149486E-4	TGTGCCACCTGGGACAGGCCCCCCGACAGCCTGGAGTTGGGCAAAAAAATCAAGGTATTT	CATWDRPPDSLELGKKIKVF	TRGV5	.	TRGJP	19	-1	-1	33
40	2.48140497149486E-4	TGTGCCACCTGGGATGGGCGAGGATTCCCTGAGTTTTATTATAAGAAACTCTTT	CATWDGRGFPEFYYKKLF	TRGV4	.	TRGJ1	18	-1	-1	35
40	2.48140497149486E-4	TGTGCCACCTGGGATAGGCTTGAACAGGGGGTTTATTATAAGAAACTCTTT	CATWDRLEQGVYYKKLF	TRGV8	.	TRGJ1	18	-1	-1	32
40	2.48140497149486E-4	TGTGCCACCTGGGATAGGCCGGACGATAATTATTATAAGAAACTCTTT	CATWDRPDDNYYKKLF	TRGV8	.	TRGJ1	19	-1	-1	27
40	2.48140497149486E-4	TGTGCCACCTGGGACCCAGGCGGGGACAGACATTATAAGAAACTCTTT	CATWDPGGDRHYKKLF	TRGV3	.	TRGJ1	14	-1	-1	31
40	2.48140497149486E-4	TGTGCCACCTGGGACGGCAGCTATACCACTGGTTGGTTCAAGATATTT	CATWDGSYTTGWFKIF	TRGV2	.	TRGJP1	16	-1	-1	21
40	2.48140497149486E-4	TGTGCCACCTGGGATGGACCGACGAATTATTATAAGAAACTCTTT	CATWDGPTNYYKKLF	TRGV4	.	TRGJ1	19	-1	-1	22
40	2.48140497149486E-4	TGTGCCACCTGGGACTATTTCCAATTTTATTATAAGAAACTCTTT	CATWDYFQFYYKKLF	TRGV2	.	TRGJ1	14	-1	-1	26
40	2.48140497149486E-4	TGTGCCACCTGGGACGCCGGGGCGAATTATTATAAGAAACTCTTT	CATWDAGANYYKKLF	TRGV2	.	TRGJ1	15	-1	-1	22
40	2.48140497149486E-4	TGTGCCACCTGGGACTGCTCGAATTATTATAAGAAACTCTTT	CATWDCSNYYKKLF	TRGV3	.	TRGJ1	14	-1	-1	18
40	2.48140497149486E-4	TGTGCCACCTGGGACAGTCAGAATTATTATAAGAAACTCTTT	CATWDSQNYYKKLF	TRGV3	.	TRGJ1	16	-1	-1	20
40	2.48140497149486E-4	TGTGCCACCTGGGATAGGAATTATTATAAGAAACTCTTT	CATWDRNYYKKLF	TRGV8	.	TRGJ1	17	-1	-1	17
40	2.48140497149486E-4	TGTGCCACCTGGGACAGCCATTATTATAAGAAACTCTTT	CATWDSHYYKKLF	TRGV7	.	TRGJ1	16	-1	-1	19
40	2.48140497149486E-4	TGTGCCACCTGGGACAGGCATACTTATAAGAAACTCTTT	CATWDRHTYKKLF	TRGV5	.	TRGJ1	18	-1	-1	23
40	2.48140497149486E-4	TGTGCCACCTGGGATGGGAGTTATAAGAAACTCTTT	CATWDGSYKKLF	TRGV4	.	TRGJ1	17	-1	-1	20
40	2.48140497149486E-4	TGTGCCACCTGGGAGTATTATTATAAGAAACTCTTT	CATWEYYYKKLF	TRGV2	.	TRGJ1	13	-1	-1	16
40	2.48140497149486E-4	TGTGCCACCTGGGACTTTTATAAGAAACTCTTT	CATWDFYKKLF	TRGV8	.	TRGJ1	13	-1	-1	17
39	2.419369847207489E-4	TGTGCCACCTGGGACAGGCCGGGGTCAAATTATTATAAGAAACTCTTT	CATWDRPGSNYYKKLF	TRGV3	.	TRGJ1	19	-1	-1	24
39	2.419369847207489E-4	TGTGCTGCGTGGCAAAGTTTTTACACTGGTTGGTTCAAGATATTT	CAAWQSFYTGWFKIF	TRGV10	.	TRGJP1	11	-1	-1	23
39	2.419369847207489E-4	TGTGCCACCTGGGTCCATTATACCACTGGTTGGTTCAAGATATTT	CATWVHYTTGWFKIF	TRGV5	.	TRGJP1	12	-1	-1	18
39	2.419369847207489E-4	TGTGCCACCTGGGATGGGCGTAATAGTTATTATAAGAAACTCTTT	CATWDGRNSYYKKLF	TRGV4	.	TRGJ1	18	-1	-1	26
39	2.419369847207489E-4	TGTGCCACCTGGGATGGGCAGGCTGGTTATTATAAGAAACTCTTT	CATWDGQAGYYKKLF	TRGV4	.	TRGJ1	18	-1	-1	26
39	2.419369847207489E-4	TGTGCCACCTGGGATAGGCGAACCACTGGTTGGTTCAAGATATTT	CATWDRRTTGWFKIF	TRGV8	.	TRGJP1	18	-1	-1	21
39	2.419369847207489E-4	TGTGCCACCTGGGATCCCGAAGGTTATTATAAGAAACTCTTT	CATWDPEGYYKKLF	TRGV4	.	TRGJ1	14	-1	-1	23
39	2.419369847207489E-4	TGTGCCACCTGGGATGGCGGTGGTTATTATAAGAAACTCTTT	CATWDGGGYYKKLF	TRGV4	.	TRGJ1	16	-1	-1	23
39	2.419369847207489E-4	TGTGCCACCTGGGATTGGATAGCCTGGTTCAAGATATTT	CATWDWIAWFKIF	TRGV4	.	TRGJP1	17	-1	-1	24
39	2.419369847207489E-4	TGTGCCACCTGGGATGGGCTGATAGATAAGAAACTCTTT	CATWDGLIDKKLF	TRGV4	.	TRGJ1	18	-1	-1	25
39	2.419369847207489E-4	TGTGCCACCTGGGACTTGAATTATTATAAGAAACTCTTT	CATWDLNYYKKLF	TRGV8	.	TRGJ1	13	-1	-1	17
39	2.419369847207489E-4	TGTGCCACCTGGGACCCAGATTATTATAAGAAACTCTTT	CATWDPDYYKKLF	TRGV5	.	TRGJ1	14	-1	-1	19
39	2.419369847207489E-4	TGTGCCACCTGGGACCGGGGGTATAAGAAACTCTTT	CATWDRGYKKLF	TRGV4	.	TRGJ1	13	-1	-1	21
39	2.419369847207489E-4	TGTGCCACCCTACTAAAGAAACTCTTT	CATLLKKLF	TRGV8	.	TRGJ1	8	-1	-1	15
38	2.3573347229201175E-4	TGTGCCACCTGGGACGGGGGGGGCCTGATGGCTGGCGCTTATTATAAGAAACTCTTT	CATWDGGGLMAGAYYKKLF	TRGV2	.	TRGJ1	17	-1	-1	38
38	2.3573347229201175E-4	TGTGCCACCTGGGACAGGCCCCCGAAAAGGCTTAGTAAAGATTATAAGAAACTCTTT	CATWDRPPKRLSKDYKKLF	TRGV3	.	TRGJ1	19	-1	-1	40
38	2.3573347229201175E-4	TGTGCCACCTGGCGTTCGTGTACCACTGGTTGGTTCAAGATATTT	CATWRSCTTGWFKIF	TRGV8	.	TRGJP1	11	-1	-1	20
38	2.3573347229201175E-4	TGTGCCACCTGGGATAACAATACCACTGGTTGGTTCAAGATATTT	CATWDNNTTGWFKIF	TRGV8	.	TRGJP1	15	-1	-1	19
38	2.3573347229201175E-4	TGTGCCACCTGGGACGGGCCTGAAGGTTATTATAAGAAACTCTTT	CATWDGPEGYYKKLF	TRGV2	.	TRGJ1	19	-1	-1	26
38	2.3573347229201175E-4	TGTGCCACCTGGGACAGGCTCACGCATTATTATAAGAAACTCTTT	CATWDRLTHYYKKLF	TRGV3	.	TRGJ2	18	-1	-1	22
38	2.3573347229201175E-4	TGTGCCACCTGGATCAGAAGAGGGAATTATTATAAGAAACTCTTT	CATWIRRGNYYKKLF	TRGV5	.	TRGJ1	11	-1	-1	23
38	2.3573347229201175E-4	TGTGCCACCTGGGATGGGCGGGATTATTATAAGAAACTCTTT	CATWDGRDYYKKLF	TRGV4	.	TRGJ1	18	-1	-1	22
38	2.3573347229201175E-4	TGTGCCACCTGGGATAGGCTCGTTTATTATAAGAAACTCTTT	CATWDRLVYYKKLF	TRGV8	.	TRGJ1	18	-1	-1	23
38	2.3573347229201175E-4	TGTGCCACCTGGGACGGGCTTCAGGATTATAAGAAACTCTTT	CATWDGLQDYKKLF	TRGV2	.	TRGJ1	18	-1	-1	25
38	2.3573347229201175E-4	TGTGCCACCTGGGATGGTAATTATTATAAGAAACTCTTT	CATWDGNYYKKLF	TRGV4	.	TRGJ2	16	-1	-1	18
38	2.3573347229201175E-4	TGTGCCACCTGGGACAGGAGGAATTATAAGAAACTCTTT	CATWDRRNYKKLF	TRGV7	.	TRGJ1	17	-1	-1	22
38	2.3573347229201175E-4	TGTGCCACCGGCCGTGTCACTGGTTGGTTCAAGATATTT	CATGRVTGWFKIF	TRGV4	.	TRGJP1	8	-1	-1	17
38	2.3573347229201175E-4	TGTGCCACCTGGGAAGAGAATTATAAGAAACTCTTT	CATWEENYKKLF	TRGV8	.	TRGJ1	13	-1	-1	19
38	2.3573347229201175E-4	TGTGCCACCTGGGAAGATAAGAAACTCTTT	CATWEDKKLF	TRGV4	.	TRGJ1	13	-1	-1	16
37	2.2952995986327457E-4	TGTGCTGCGTGGGAGAACTACACTTATACCACTGGTTGGTTCAAGATATTT	CAAWENYTYTTGWFKIF	TRGV10	.	TRGJP1	13	-1	-1	24
37	2.2952995986327457E-4	TGTGCCACCTGGGATGGGTTAGGTATATCGAATTATTATAAGAAACTCTTT	CATWDGLGISNYYKKLF	TRGV4	.	TRGJ2	17	-1	-1	27
37	2.2952995986327457E-4	TGTGCCACCTGGGACACCGCCGGTCGGAATTATTATAAGAAACTCTTT	CATWDTAGRNYYKKLF	TRGV5	.	TRGJ1	15	-1	-1	26
37	2.2952995986327457E-4	TGTGCCACCTGGGATGGGCCAGCGAATTATTATAAGAAACTCTTT	CATWDGPANYYKKLF	TRGV4	.	TRGJ1	19	-1	-1	22
37	2.2952995986327457E-4	TGTGCCACCTGGGATAAGCCCGAGAATTATTATAAGAAACTCTTT	CATWDKPENYYKKLF	TRGV8	.	TRGJ1	19	-1	-1	23
37	2.2952995986327457E-4	TGTGCCACCTGGGACGGGCCTGACTCTGGTTGGTTCAAGATATTT	CATWDGPDSGWFKIF	TRGV2	.	TRGJP1	19	-1	-1	25
37	2.2952995986327457E-4	TGTGCCACCTGGGATGGGCGGGGGTCGGGAAAGAAACTCTTT	CATWDGRGSGKKLF	TRGV4	.	TRGJ1	18	-1	-1	30
37	2.2952995986327457E-4	TGTGCCACCTGGGATAGGCAGGGTTATTATAAGAAACTCTTT	CATWDRQGYYKKLF	TRGV8	.	TRGJ1	18	-1	-1	23
37	2.2952995986327457E-4	TGTGCCACCTGGGACAGGCCAGTTGGTTATAAGAAACTCTTT	CATWDRPVGYKKLF	TRGV5	.	TRGJ1	22	-1	-1	26
37	2.2952995986327457E-4	TGTGCCACCTGGGATGTGAATTATTATAAGAAACTCTTT	CATWDVNYYKKLF	TRGV4	.	TRGJ1	15	-1	-1	17
37	2.2952995986327457E-4	TGTGCCACCTGGGACACTAGGTATTATAAGAAACTCTTT	CATWDTRYYKKLF	TRGV4	.	TRGJ1	13	-1	-1	21
37	2.2952995986327457E-4	TGTGCCACCTGGGGGACTTATTATAAGAAACTCTTT	CATWGTYYKKLF	TRGV4	.	TRGJ1	12	-1	-1	14
37	2.2952995986327457E-4	TGTGCCACCTGGGATTTTTATTATAAGAAACTCTTT	CATWDFYYKKLF	TRGV8	.	TRGJ1	14	-1	-1	17
37	2.2952995986327457E-4	TGTGCCACCTGGGAGAATTATTATAAGAAACTCTTT	CATWENYYKKLF	TRGV8	.	TRGJ1	13	-1	-1	14
37	2.2952995986327457E-4	TGTGCCACCCAAGACCTATATAAGAAACTCTTT	CATQDLYKKLF	TRGV5	.	TRGJ1	8	-1	-1	18
37	2.2952995986327457E-4	TGTGCCACCTGGGATAGCAGGAAACTCTTT	CATWDSRKLF	TRGV8	.	TRGJ1	16	-1	-1	20
36	2.2332644743453743E-4	TGTGCCACCTGGGACGGGCCGAATCTCAAATCGTATACCACTGGTTGGTTCAAGATATTT	CATWDGPNLKSYTTGWFKIF	TRGV2	.	TRGJP1	19	-1	-1	33
36	2.2332644743453743E-4	TGTGCCACCTGGGATGGGCCGGAAGGCAATTATTATAAGAAACTCTTT	CATWDGPEGNYYKKLF	TRGV4	.	TRGJ1	19	-1	-1	27
36	2.2332644743453743E-4	TGTGCCACCTGGGACGGGCGGATTTTGGATTATTATAAGAAACTCTTT	CATWDGRILDYYKKLF	TRGV2	.	TRGJ1	18	-1	-1	28
36	2.2332644743453743E-4	TGTGCCACCTGGGACAGGCCAAGGTTGAATTATTATAAGAAACTCTTT	CATWDRPRLNYYKKLF	TRGV7	.	TRGJ1	19	-1	-1	26
36	2.2332644743453743E-4	TGTGCCACCTGGGATGGGCTTATGGGGGCCTATAAGAAACTCTTT	CATWDGLMGAYKKLF	TRGV4	.	TRGJ1	18	-1	-1	30
36	2.2332644743453743E-4	TGTGCCACCTGGGAGGAGGGGACGAATTATTATAAGAAACTCTTT	CATWEEGTNYYKKLF	TRGV4	.	TRGJ1	13	-1	-1	22
36	2.2332644743453743E-4	TGTGCCACCGAAGGGGAGTTCAATTATTATAAGAAACTCTTT	CATEGEFNYYKKLF	TRGV4	.	TRGJ1	8	-1	-1	18
36	2.2332644743453743E-4	TGTGCCACCTGGGATAAGGATTATTATAAGAAACTCTTT	CATWDKDYYKKLF	TRGV8	.	TRGJ1	15	-1	-1	19
36	2.2332644743453743E-4	TGTGCCACCTGGGACGTGAATTATTATAAGAAACTCTTT	CATWDVNYYKKLF	TRGV4	.	TRGJ1	13	-1	-1	17
36	2.2332644743453743E-4	TGTGCCACACCAAAAACGAATTATTATAAGAAACTCTTT	CATPKTNYYKKLF	TRGV4	.	TRGJ1	7	-1	-1	16
36	2.2332644743453743E-4	TGTGCCACCCCCGGAGTCGGTTGGTTCAAGATATTT	CATPGVGWFKIF	TRGV8	.	TRGJP1	8	-1	-1	18
36	2.2332644743453743E-4	TGTGCCACCTCCTATTATTATAAGAAACTCTTT	CATSYYYKKLF	TRGV3	.	TRGJ1	9	-1	-1	13
35	2.1712293500580028E-4	TGTGCCACCTGGGATGGACCAGCGTTTGTTTATTATAAGAAACTCTTT	CATWDGPAFVYYKKLF	TRGV4	.	TRGJ1	19	-1	-1	29
35	2.1712293500580028E-4	TGTGCCACCTGGGATGCCACTTGCCTTTATTATAAGAAACTCTTT	CATWDATCLYYKKLF	TRGV4	.	TRGJ1	15	-1	-1	26
35	2.1712293500580028E-4	TGTGCCACCTGGGACAGTTCGAATTATTATAAGAAACTCTTT	CATWDSSNYYKKLF	TRGV5	.	TRGJ1	16	-1	-1	17
35	2.1712293500580028E-4	TGTGCCACCTGGGATTATAGTTATTATAAGAAACTCTTT	CATWDYSYYKKLF	TRGV8	.	TRGJ1	14	-1	-1	20
35	2.1712293500580028E-4	TGTGCCACCTGGGATGGGGATTATTATAAGAAACTCTTT	CATWDGDYYKKLF	TRGV4	.	TRGJ1	17	-1	-1	19
35	2.1712293500580028E-4	TGTGCCACCCACCATACCACTGGTTGGTTCAAGATATTT	CATHHTTGWFKIF	TRGV4	.	TRGJP1	8	-1	-1	13
35	2.1712293500580028E-4	TGTGCCACCTGGTTTTATTATAAGAAACTCTTT	CATWFYYKKLF	TRGV8	.	TRGJ1	11	-1	-1	14
35	2.1712293500580028E-4	TGTGCCACCTGGGATATTTATAAGAAACTCTTT	CATWDIYKKLF	TRGV8	.	TRGJ1	15	-1	-1	17
34	2.1091942257706314E-4	TGTGCCACCTGGGATGGCCGGGTAGGGGATGCATATTATAAGAAACTCTTT	CATWDGRVGDAYYKKLF	TRGV4	.	TRGJ1	16	-1	-1	33
34	2.1091942257706314E-4	TGTGCCACCTGGGATAGGCCCCCCACTGGTTGGTTCAAGATATTT	CATWDRPPTGWFKIF	TRGV8	.	TRGJP1	19	-1	-1	22
34	2.1091942257706314E-4	TGTGCCACCTGGGACAGCCCGTGGATTTATTATAAGAAACTCTTT	CATWDSPWIYYKKLF	TRGV3	.	TRGJ1	19	-1	-1	23
34	2.1091942257706314E-4	TGTGCCACCTGGGTCTTAGCGTTTTATTATAAGAAACTCTTT	CATWVLAFYYKKLF	TRGV4	.	TRGJ2	12	-1	-1	23
34	2.1091942257706314E-4	TGTGCCACCTGGGACAGGCACGAGAATTATAAGAAACTCTTT	CATWDRHENYKKLF	TRGV7	.	TRGJ1	18	-1	-1	25
34	2.1091942257706314E-4	TGTGCCACCTGGGGTCGGAATTATTATAAGAAACTCTTT	CATWGRNYYKKLF	TRGV4	.	TRGJ1	12	-1	-1	17
34	2.1091942257706314E-4	TGTGCCACCTGGGGGAATGGTGGTTGGTTCAAGATATTT	CATWGNGGWFKIF	TRGV4	.	TRGJP1	12	-1	-1	20
34	2.1091942257706314E-4	TGTGCCACCTGGGATGCAAGGGGGTATAAGAAACTCTTT	CATWDARGYKKLF	TRGV4	.	TRGJ1	15	-1	-1	24
34	2.1091942257706314E-4	TGTGCCACCTGGGACCCCGAATATGATAAGAAACTCTTT	CATWDPEYDKKLF	TRGV5	.	TRGJ1	14	-1	-1	17
34	2.1091942257706314E-4	TGTGCCTCCGATACCACTGGTTGGTTCAAGATATTT	CASDTTGWFKIF	TRGV4	.	TRGJP1	8	-1	-1	10
34	2.1091942257706314E-4	TGTGCCACCTACCATTATTATAAGAAACTCTTT	CATYHYYKKLF	TRGV4	.	TRGJ1	9	-1	-1	13
34	2.1091942257706314E-4	TGTGCCACCTGCTATAAGAAACTCTTT	CATCYKKLF	TRGV8	.	TRGJ1	10	-1	-1	12
33	2.04715910148326E-4	TGTGCCACCTGGGTTCGACCCGCAAATTCGAATTATTATAAGAAACTCTTT	CATWVRPANSNYYKKLF	TRGV4	.	TRGJ1	12	-1	-1	24
33	2.04715910148326E-4	TGTGCCACCTGGGATAAGAGCAATCATTATAAGAAACTCTTTGGACTCTTT	CATWDKSNHYKKLFGLF	TRGV8	.	TRGJ1	15	-1	-1	44
33	2.04715910148326E-4	TGTGCCACCTGGGCGACGCTGGGGGAGAATTATTATAAGAAACTCTTT	CATWATLGENYYKKLF	TRGV7	.	TRGJ1	12	-1	-1	26
33	2.04715910148326E-4	TGTGCCACCTGGGATGGTCCCGATTCCCTATTACCTAAGAAACTCTTT	CATWDGPDSLLPKKLF	TRGV4	.	TRGJ1	27	-1	-1	28
33	2.04715910148326E-4	TGTGCCACCTGGGATGGGCCGAGGTCCATTGGTTGGTTCAAGATATTT	CATWDGPRSIGWFKIF	TRGV4	.	TRGJP1	19	-1	-1	25
33	2.04715910148326E-4	TGTGCCACCTGGGATCCCCTGAATTATTATAAGAAACTCTTT	CATWDPLNYYKKLF	TRGV8	.	TRGJ1	14	-1	-1	20
33	2.04715910148326E-4	TGTGCCACCTGGGATGGGCGGATAAATTATAAGAAACTCTTT	CATWDGRINYKKLF	TRGV4	.	TRGJ1	18	-1	-1	25
33	2.04715910148326E-4	TGTGCCACCTGGGACACCTTTTATTATTATAAGAAACTCTTT	CATWDTFYYYKKLF	TRGV7	.	TRGJ1	15	-1	-1	22
33	2.04715910148326E-4	TGTGCCACCTGGGACGGACCTTATTATAAGAAACTCTTT	CATWDGPYYKKLF	TRGV3	.	TRGJ1	20	-1	-1	20
33	2.04715910148326E-4	TGTGCCACCTGCGCCAATTATTATAAGAAACTCTTT	CATCANYYKKLF	TRGV8	.	TRGJ2	10	-1	-1	15
33	2.04715910148326E-4	TGTGCCACCTGGAGGGGGGCTAAGAAACTCTTT	CATWRGAKKLF	TRGV3	.	TRGJ1	11	-1	-1	20
33	2.04715910148326E-4	TGTGCCACCCCTCATTATTATAAGAAACTCTTT	CATPHYYKKLF	TRGV4	.	TRGJ1	8	-1	-1	13
32	1.9851239771958884E-4	TGTGCCACCTGGGACAGGCTTTATTATTATAAGAAACTCTTT	CATWDRLYYYKKLF	TRGV5	.	TRGJ1	18	-1	-1	22
32	1.9851239771958884E-4	TGTGCCACCTGGGACAGGATGAATTATTATAAGAAACTCTTT	CATWDRMNYYKKLF	TRGV7	.	TRGJ1	17	-1	-1	20
32	1.9851239771958884E-4	TGTGCCACCTGGGATGGCGAGAGGTATAAGAAACTCTTT	CATWDGERYKKLF	TRGV4	.	TRGJ2	16	-1	-1	24
32	1.9851239771958884E-4	TGTGCCACCTGGGATCCCCATTATAAGAAACTCTTT	CATWDPHYKKLF	TRGV4	.	TRGJ1	14	-1	-1	19
32	1.9851239771958884E-4	TGTGCCACCTGGGACGGTTATTATAAGAAACTCTTT	CATWDGYYKKLF	TRGV2	.	TRGJ1	16	-1	-1	17
32	1.9851239771958884E-4	TGTGCCACCACGGGAATTTATTATAAGAAACTCTTT	CATTGIYYKKLF	TRGV4	.	TRGJ1	8	-1	-1	13
31	1.9230888529085167E-4	TGTGCCACCTGGGATCTTCGGGAATTTCCGAATTATTATAAGAAACTCTTT	CATWDLREFPNYYKKLF	TRGV4	.	TRGJ1	14	-1	-1	28
31	1.9230888529085167E-4	TGTGCCACCTGGCTCAATTGGGGGAATTATTATAAGAAACTCTTT	CATWLNWGNYYKKLF	TRGV8	.	TRGJ2	11	-1	-1	23
31	1.9230888529085167E-4	TGTGCCACCTGGGAGTTCCATACCACTGGTTGGTTCAAGATATTT	CATWEFHTTGWFKIF	TRGV4	.	TRGJP1	13	-1	-1	19
31	1.9230888529085167E-4	TGTGCCACTATCAGGAGCTCAGATTATTATAAGAAACTCTTT	CATIRSSDYYKKLF	TRGV4	.	TRGJ1	7	-1	-1	22
31	1.9230888529085167E-4	TGTGCCACCTGGGATGGGACCACTGGTTGGTTCAAGATATTT	CATWDGTTGWFKIF	TRGV4	.	TRGJP1	21	-1	-1	18
31	1.9230888529085167E-4	TGTGCCACCTGGGACCTTCGGCGTTATTATAAGAAACTCTTT	CATWDLRRYYKKLF	TRGV3	.	TRGJ1	14	-1	-1	23
31	1.9230888529085167E-4	TGTGCCACCTGGGACGCCGTGGATTATTATAAGAAACTCTTT	CATWDAVDYYKKLF	TRGV8	.	TRGJ1	13	-1	-1	22
31	1.9230888529085167E-4	TGTGCCACCTGGGACGGGCCGTCAGGTTGGTTCAAGATATTT	CATWDGPSGWFKIF	TRGV2	.	TRGJP1	22	-1	-1	24
31	1.9230888529085167E-4	TGTGCCACCTGGGACAGGCACGGTTGGTTCAAGATATTT	CATWDRHGWFKIF	TRGV3	.	TRGJP1	18	-1	-1	18
31	1.9230888529085167E-4	TGTGCCACCTGGGGCAGGTATTATAAGAAACTCTTT	CATWGRYYKKLF	TRGV8	.	TRGJ1	12	-1	-1	18
31	1.9230888529085167E-4	TGTGCCACCTGGGAAACTGGTTGGTTCAAGATATTT	CATWETGWFKIF	TRGV4	.	TRGJP1	13	-1	-1	15
31	1.9230888529085167E-4	TGTGCCACCTGGGAAAATTATTATAAGAAACTCTTT	CATWENYYKKLF	TRGV4	.	TRGJ1	13	-1	-1	15
30	1.8610537286211452E-4	TGTGCCACCTGGGCCGAAATCCATGTGCCGACAGGACAAGAGTTGGGCAAAAAAATCAAGGTATTT	CATWAEIHVPTGQELGKKIKVF	TRGV8	.	TRGJP	12	-1	-1	33
30	1.8610537286211452E-4	TGTGCCACCTGGGATACGTGCTGGATTAGGCACTCCACTGGTTGGTTCAAGATATTT	CATWDTCWIRHSTGWFKIF	TRGV8	.	TRGJP1	15	-1	-1	34
30	1.8610537286211452E-4	TGTGCCACCTGGGACGGTGCTGGGTGTATGAGGGATTATAAGAAACTCTTT	CATWDGAGCMRDYKKLF	TRGV2	.	TRGJ1	16	-1	-1	34
30	1.8610537286211452E-4	TGTGCCACCTGGGCCCCACTAGCGGAATATTATAAGAAACTCTTT	CATWAPLAEYYKKLF	TRGV8	.	TRGJ1	12	-1	-1	24
30	1.8610537286211452E-4	TGTGCCACCTGGGGCAGGCGAGGGGGTGATTGGATCAAGACGTTT	CATWGRRGGDWIKTF	TRGV5P	.	TRGJP2	18	-1	-1	25
30	1.8610537286211452E-4	TGTGCCACCTGGGATAGGCCCCCGGGCGGTTGGTTCAAGATATTT	CATWDRPPGGWFKIF	TRGV8	.	TRGJP1	19	-1	-1	27
30	1.8610537286211452E-4	TGTGCCACCTGGGAAATTTCGAATTATTATAAGAAACTCTTT	CATWEISNYYKKLF	TRGV4	.	TRGJ1	13	-1	-1	17
30	1.8610537286211452E-4	TGTGCCACCTGGGATCGCGATTATTATAAGAAACTCTTT	CATWDRDYYKKLF	TRGV8	.	TRGJ1	14	-1	-1	19
30	1.8610537286211452E-4	TGTGCCACCTGGGATAGAATTTATAAGAAACTCTTT	CATWDRIYKKLF	TRGV8	.	TRGJ1	16	-1	-1	20
30	1.8610537286211452E-4	TGTGCCACCTGGGACTTAAAATATAAGAAACTCTTT	CATWDLKYKKLF	TRGV5	.	TRGJ1	14	-1	-1	21
30	1.8610537286211452E-4	TGTGCCACCTGGGATGGTCAAAAGAAACTCTTT	CATWDGQKKLF	TRGV4	.	TRGJ1	16	-1	-1	21
29	1.7990186043337738E-4	TGTGCCACCTGGGATAGGCCCCGCCCAATCCGATATTATAAGAAACTCTTT	CATWDRPRPIRYYKKLF	TRGV8	.	TRGJ1	19	-1	-1	33
29	1.7990186043337738E-4	TGTGCCACCTGGGACGGGCCGGGTGCTGGTTGGTTCAAGATATTT	CATWDGPGAGWFKIF	TRGV2	.	TRGJP1	19	-1	-1	25
29	1.7990186043337738E-4	TGTGCCACCTGGGACAGGGAGAAGATTTATTATAAGAAACTCTTT	CATWDREKIYYKKLF	TRGV7	.	TRGJ1	17	-1	-1	23
29	1.7990186043337738E-4	TGTGCCACCTGGGATTCTTTTAATGTTTATAAGAAACTCTTT	CATWDSFNVYKKLF	TRGV8	.	TRGJ1	14	-1	-1	26
29	1.7990186043337738E-4	TGTGCCACCTGGGACGGTCACACTGGTTGGTTCAAGATATTT	CATWDGHTGWFKIF	TRGV2	.	TRGJP1	16	-1	-1	20
29	1.7990186043337738E-4	TGTGCCTTGTGGGAGGCGAAAAATTATAAGAAACTCTTT	CALWEAKNYKKLF	TRGV9	.	TRGJ1	15	-1	-1	16
29	1.7990186043337738E-4	TGTGCCACCTTAATCCCGATTTATTATAAGAAACTCTTT	CATLIPIYYKKLF	TRGV3	.	TRGJ1	9	-1	-1	16
29	1.7990186043337738E-4	TGTGCCACCTGGTATACCACTGGTTGGTTCAAGATATTT	CATWYTTGWFKIF	TRGV4	.	TRGJP1	14	-1	-1	12
29	1.7990186043337738E-4	TGTGCCACCTGGGATGGTTATTATTATAAGAAACTCTTT	CATWDGYYYKKLF	TRGV4	.	TRGJ1	16	-1	-1	19
29	1.7990186043337738E-4	TGTGCCACCTGGGATATAGGGTCTCATAAGAAACTCTTT	CATWDIGSHKKLF	TRGV8	.	TRGJ1	15	-1	-1	25
29	1.7990186043337738E-4	TGTGCCACCTGGGATAGGGATCCTTGGTTCAAGATATTT	CATWDRDPWFKIF	TRGV8	.	TRGJP1	17	-1	-1	23
29	1.7990186043337738E-4	TGTGCCACCTGGGACGGGCCCGAATCGTTCAAGATATTT	CATWDGPESFKIF	TRGV2	.	TRGJP1	21	-1	-1	26
29	1.7990186043337738E-4	TGTGCCACCTGGAACTTTAATTATTATAAGAAACTCTTT	CATWNFNYYKKLF	TRGV8	.	TRGJ1	11	-1	-1	18
28	1.7369834800464023E-4	TGTGCTGCGTGGGATAAGAGGCCCCACTACTACCCATCCCCTTCTAATACCACTGGTTGGTTCAAGATATTT	CAAWDKRPHYYPSPSNTTGWFKIF	TRGV10	.	TRGJP1	14	-1	-1	46
28	1.7369834800464023E-4	TGTGCCACCTCCCCCCGACACTTCCAGGAAATTCACCTCAATTATTATAAGAAACTCTTT	CATSPRHFQEIHLNYYKKLF	TRGV4	.	TRGJ1	9	-1	-1	39
28	1.7369834800464023E-4	TGTGCCACCTGGGACGGGCTGGACCCCCTGATAAGTACCACTGGTTGGTTCAAGATATTT	CATWDGLDPLISTTGWFKIF	TRGV2	.	TRGJP1	18	-1	-1	35
28	1.7369834800464023E-4	TGTGCCACCTGGGACCTTGGAGAGCAAGGGGTTTATTATAAGAAACTCTTT	CATWDLGEQGVYYKKLF	TRGV4	.	TRGJ1	13	-1	-1	32
28	1.7369834800464023E-4	TGTGCCACCTGGGACAGTCAGCAACTGCTTTATTATAAGAAACTCTTT	CATWDSQQLLYYKKLF	TRGV5	.	TRGJ1	16	-1	-1	29
28	1.7369834800464023E-4	TGTGCCACCTGGGATAAACTGCGCTTTTATTATAAGAAACTCTTT	CATWDKLRFYYKKLF	TRGV8	.	TRGJ1	15	-1	-1	26
28	1.7369834800464023E-4	TGTGCCACCTGGGACCCGGAGTATGTTGGTTGGTTCAAGATATTT	CATWDPEYVGWFKIF	TRGV7	.	TRGJP1	14	-1	-1	26
28	1.7369834800464023E-4	TGTGCCACCTGGGGCTGGGCCACTGGTTGGTTCAAGATATTT	CATWGWATGWFKIF	TRGV8	.	TRGJP1	12	-1	-1	19
28	1.7369834800464023E-4	TGTGCCACCTGGGATAGGCAGAGTTATTATAAGAAACTCTTT	CATWDRQSYYKKLF	TRGV8	.	TRGJ1	18	-1	-1	20
28	1.7369834800464023E-4	TGTGCCACCTGGGACCCGTCGAATTATTATAAGAAACTCTTT	CATWDPSNYYKKLF	TRGV5	.	TRGJ1	14	-1	-1	18
28	1.7369834800464023E-4	TGTGCCACCTGGGACAGGCCTTTGTATTATAAGAAACTCTTT	CATWDRPLYYKKLF	TRGV5	.	TRGJ1	20	-1	-1	24
28	1.7369834800464023E-4	TGTGCCACCTGGGATAACAATTATTATAAGAAACTCTTT	CATWDNNYYKKLF	TRGV8	.	TRGJ1	15	-1	-1	18
28	1.7369834800464023E-4	TGTGCCACCTGGGACGCGTCTTATTATAAGAAACTCTTT	CATWDASYYKKLF	TRGV2	.	TRGJ1	15	-1	-1	20
28	1.7369834800464023E-4	TGTGCCACCTGGGACCGTCATAAGAAACTCTTT	CATWDRHKKLF	TRGV3	.	TRGJ1	14	-1	-1	19
27	1.6749483557590308E-4	TGTGCCACCTGGGATGGGATAGGGGGTGAATTCGAGTTGACTGGTTGGTTCAAGATATTT	CATWDGIGGEFELTGWFKIF	TRGV4	.	TRGJP1	17	-1	-1	39
27	1.6749483557590308E-4	TGTGCCACCTGGGATGCTGCATATACCACTGGTTGGTTCAAGATATTT	CATWDAAYTTGWFKIF	TRGV4	.	TRGJP1	15	-1	-1	20
27	1.6749483557590308E-4	TGTGCCACCTGGGATAGCCCGCCCCTTGATTATTATAAGAAACTCTTT	CATWDSPPLDYYKKLF	TRGV8	.	TRGJ2	19	-1	-1	28
27	1.6749483557590308E-4	TGTGCCACCTGGGACAGGCGCGGGGAGAATTATTATAAGAAACTCTTT	CATWDRRGENYYKKLF	TRGV3	.	TRGJ1	18	-1	-1	26
27	1.6749483557590308E-4	TGTGCTGCGTGGGATGGGAGGCACACTGGTTGGTTCAAGATATTT	CAAWDGRHTGWFKIF	TRGV10	.	TRGJP1	14	-1	-1	23
27	1.6749483557590308E-4	TGTGCCACCTGGGACAGGCCGCGGAATTATTATAAGAAACTCTTT	CATWDRPRNYYKKLF	TRGV7	.	TRGJ1	19	-1	-1	23
27	1.6749483557590308E-4	TGTGCCACCTGGACTAGGCCTTTTTTTTATTATAAGAAACTCTTT	CATWTRPFFYYKKLF	TRGV5	.	TRGJ1	20	-1	-1	26
27	1.6749483557590308E-4	TGTGCTGCGTGGGATGTCCATTATTATAAGAAACTCTTT	CAAWDVHYYKKLF	TRGV10	.	TRGJ1	14	-1	-1	19
27	1.6749483557590308E-4	TGTGCCACCTGGGGCCAAAATTATTATAAGAAACTCTTT	CATWGQNYYKKLF	TRGV4	.	TRGJ1	12	-1	-1	18
27	1.6749483557590308E-4	TGTGCCACCTGGGACGGGCGCTATTATAAGAAACTCTTT	CATWDGRYYKKLF	TRGV2	.	TRGJ1	18	-1	-1	21
27	1.6749483557590308E-4	TGTGCCACCTGGAACTATTATTATAAGAAACTCTTT	CATWNYYYKKLF	TRGV3	.	TRGJ1	14	-1	-1	16
27	1.6749483557590308E-4	TGTGCCACGGAGGGATATAAGAAACTCTTT	CATEGYKKLF	TRGV8	.	TRGJ1	7	-1	-1	15
27	1.6749483557590308E-4	TGTGCCGCTGCCAAGAAACTCTTT	CAAAKKLF	TRGV4	.	TRGJ1	5	-1	-1	12
26	1.6129132314716594E-4	TGTGCCACCTGGGACAGGCGGAGGGGTAATTTCCGGAATTATTATAAGAAACTCTTT	CATWDRRRGNFRNYYKKLF	TRGV7	.	TRGJ1	18	-1	-1	35
26	1.6129132314716594E-4	TGTGCCTTGTGGGCCAACGAAGGGGAGTTGGGCAAAAAAATCAAGGTATTT	CALWANEGELGKKIKVF	TRGV9	.	TRGJP	12	-1	-1	24
26	1.6129132314716594E-4	TGTGCCACCTGGGGCAGGGGCCTGCGTACCACTGGTTGGTTCAAGATATTT	CATWGRGLRTTGWFKIF	TRGV5P	.	TRGJP1	24	-1	-1	26
26	1.6129132314716594E-4	TGTGCCACCTGGGATGAGGGGAGGGTTGGTTATAAGAAACTCTTT	CATWDEGRVGYKKLF	TRGV8	.	TRGJ1	18	-1	-1	29
26	1.6129132314716594E-4	TGTGCCACCTGGGACGGGCCGGTTGGTTATTATAAGAAACTCTTT	CATWDGPVGYYKKLF	TRGV2	.	TRGJ1	22	-1	-1	26
26	1.6129132314716594E-4	TGTGCCACCTGGGACAAATTGGATTATTATAAGAAACTCTTT	CATWDKLDYYKKLF	TRGV3	.	TRGJ1	15	-1	-1	16
26	1.6129132314716594E-4	TGTGCCACCTGGGCCCCAAATTATTATAAGAAACTCTTT	CATWAPNYYKKLF	TRGV8	.	TRGJ1	12	-1	-1	18
26	1.6129132314716594E-4	TGTGCCACCTGGGATCGGGCTTATTATAAGAAACTCTTT	CATWDRAYYKKLF	TRGV4	.	TRGJ1	19	-1	-1	20
26	1.6129132314716594E-4	TGTGCCACCTGGGATCTGAATTATTATAAGAAACTCTTT	CATWDLNYYKKLF	TRGV4	.	TRGJ1	14	-1	-1	17
25	1.5508781071842877E-4	TGTGCCACCTGGGACCCTGAGGAGGCCACTGGTTGGTTCAAGATATTT	CATWDPEEATGWFKIF	TRGV8	.	TRGJP1	13	-1	-1	25
25	1.5508781071842877E-4	TGTGCCACCTGGGACGGCTATACCACTGGTTGGTTCAAGATATTT	CATWDGYTTGWFKIF	TRGV7	.	TRGJP1	17	-1	-1	18
25	1.5508781071842877E-4	TGTGCCACCTGGGACAGGCCGGTGAATTATTATAAGAAACTCTTT	CATWDRPVNYYKKLF	TRGV7	.	TRGJ1	22	-1	-1	23
25	1.5508781071842877E-4	TGTGCCACCTGGGATGTCGGCACTGGTTGGTTCAAGATATTT	CATWDVGTGWFKIF	TRGV4	.	TRGJP1	15	-1	-1	20
25	1.5508781071842877E-4	TGTGCCACCTGGGATGGGCCCTTTTATTATAAGAAACTCTTT	CATWDGPFYYKKLF	TRGV4	.	TRGJ1	20	-1	-1	23
25	1.5508781071842877E-4	TGTGCCACCTGGGATGGGCCCACTGGTTGGTTCAAGATATTT	CATWDGPTGWFKIF	TRGV4	.	TRGJP1	21	-1	-1	19
25	1.5508781071842877E-4	TGTGCCACCTGGGATGGAAGATCTTATTATAAGAAACTCTTT	CATWDGRSYYKKLF	TRGV4	.	TRGJ1	16	-1	-1	23
25	1.5508781071842877E-4	TGTGCCACCTGGGATGAGACCCCTTATTATAAGAAACTCTTT	CATWDETPYYKKLF	TRGV4	.	TRGJ1	15	-1	-1	23
25	1.5508781071842877E-4	TGTGCCACCTATATTATAACCACTGGTTGGTTCAAGATATTT	CATYIITTGWFKIF	TRGV4	.	TRGJP1	9	-1	-1	14
24	1.4888429828969162E-4	TGTGCCACCTGGGACAGGCCATGCCCTCTTTTTTATTATAAGAAACTCTTT	CATWDRPCPLFYYKKLF	TRGV3	.	TRGJ2	25	-1	-1	32
24	1.4888429828969162E-4	TGTGCCACCTGGATCCCCCGAGGGGTAACTGGTTGGTTCAAGATATTT	CATWIPRGVTGWFKIF	TRGV4	.	TRGJP1	11	-1	-1	27
24	1.4888429828969162E-4	TGTGCCACCTGGGATGGGCCTACTAATTATTATAAGAAACTCTTT	CATWDGPTNYYKKLF	TRGV4	.	TRGJ1	19	-1	-1	24
24	1.4888429828969162E-4	TGTGCCACCTGGGACAGGGGTACCACTGGTTGGTTCAAGATATTT	CATWDRGTTGWFKIF	TRGV7	.	TRGJP1	17	-1	-1	20
24	1.4888429828969162E-4	TGTGCCACCTGGGATGGATCCAATTATTATAAGAAACTCTTT	CATWDGSNYYKKLF	TRGV4	.	TRGJ1	16	-1	-1	18
24	1.4888429828969162E-4	TGTGCCACCTGGGATAGGAATGAATCCGGGTTCAAGATATTT	CATWDRNESGFKIF	TRGV8	.	TRGJP1	17	-1	-1	28
24	1.4888429828969162E-4	TGTGCCACCTGGGACATGACCACTGGTTGGTTCAAGATATTT	CATWDMTTGWFKIF	TRGV5	.	TRGJP1	15	-1	-1	18
24	1.4888429828969162E-4	TGTGCCACCTGGGTTATTTATTATAAGAAACTCTTT	CATWVIYYKKLF	TRGV8	.	TRGJ1	15	-1	-1	17
23	1.4268078586095447E-4	TGTGCCACCTGGGATGGGCCGCGGGGAAATTATTATAAGAAACTCTTT	CATWDGPRGNYYKKLF	TRGV4	.	TRGJ1	19	-1	-1	27
23	1.4268078586095447E-4	TGTGCCACCTGGGATAATCCGCGGAATTATTATAAGAAACTCTTT	CATWDNPRNYYKKLF	TRGV8	.	TRGJ1	15	-1	-1	23
23	1.4268078586095447E-4	TGTGCCACCTGGGACCATATCGGGAATTATTATAAGAAACTCTTT	CATWDHIGNYYKKLF	TRGV3	.	TRGJ1	14	-1	-1	23
23	1.4268078586095447E-4	TGTGCCACCTGGGACGGGCGGTATTATAAGAAACTCTTT	CATWDGRYYKKLF	TRGV2	.	TRGJ1	18	-1	-1	21
23	1.4268078586095447E-4	TGTGCCACCTGGGGTCTTTATTATAAGAAACTCTTT	CATWGLYYKKLF	TRGV4	.	TRGJ1	12	-1	-1	17
23	1.4268078586095447E-4	TGTGCCACCTGGGACACCGCTTATTATAAGAAACTCTTT	CATWDTAYYKKLF	TRGV3	.	TRGJ2	15	-1	-1	20
23	1.4268078586095447E-4	TGTGCTGCGTGGGCCACATATTATAAGAAACTCTTT	CAAWATYYKKLF	TRGV10	.	TRGJ1	12	-1	-1	18
23	1.4268078586095447E-4	TGTGCCACCTGCTGGTCCACTGGTTGGTTCAAGATATTT	CATCWSTGWFKIF	TRGV4	.	TRGJP1	10	-1	-1	16
22	1.3647727343221733E-4	TGTGCCACCTGGGACGGGGGCCGGGGGTATACCACTGGTTGGTTCAAGATATTT	CATWDGGRGYTTGWFKIF	TRGV3	.	TRGJP1	17	-1	-1	27
22	1.3647727343221733E-4	TGTGCCACCTGGGACGGCCTGGGGGGGAATTATTATAAGAAACTCTTT	CATWDGLGGNYYKKLF	TRGV2	.	TRGJ1	16	-1	-1	26
22	1.3647727343221733E-4	TGTGCCACCTGGGATGGCGGGACTGGTTGGTTCAAGATATTT	CATWDGGTGWFKIF	TRGV4	.	TRGJP1	16	-1	-1	21
22	1.3647727343221733E-4	TGTGCCACCTGGGATAGGAGGGGTTGGTTCAAGATATTT	CATWDRRGWFKIF	TRGV8	.	TRGJP1	17	-1	-1	21
22	1.3647727343221733E-4	TGTGCCACCCGTTTCACTGGTTGGTTCAAGATATTT	CATRFTGWFKIF	TRGV5	.	TRGJP1	8	-1	-1	14
22	1.3647727343221733E-4	TGTGCCACCTGGGATGGGGATACCACTGGTTGGTTCAAGATATTT	CATWDGDTTGWFKIF	TRGV8	.	TRGJP1	17	-1	-1	19
21	1.3027376100348018E-4	TGTGCCACCTGGGACAGGCGGGGCCCTCACTATACTTCTGTCCGTTGGTTCAAGATATTT	CATWDRRGPHYTSVRWFKIF	TRGV7	.	TRGJP1	18	-1	-1	43
21	1.3027376100348018E-4	TGTGCCACCTGGGATCCCCAGAATTATTATAAGAAACTCTTT	CATWDPQNYYKKLF	TRGV8	.	TRGJ1	14	-1	-1	20
21	1.3027376100348018E-4	TGTGCCACCTGGGACAGGCCCTCCCTTTATTATAAGAAACTCTTT	CATWDRPSLYYKKLF	TRGV7	.	TRGJ1	19	-1	-1	26
21	1.3027376100348018E-4	TGTGCCACCTGGGATCCTTATTATAAGAAACTCTTT	CATWDPYYKKLF	TRGV4	.	TRGJ1	14	-1	-1	17
20	1.24070248574743E-4	TGTGCCACCTGGGAGGAGGCAACGAGTTATTATAAGAAACTCTTT	CATWEEATSYYKKLF	TRGV4	.	TRGJ1	13	-1	-1	22
20	1.24070248574743E-4	TGTGCCACCTGGGACGGGCCGTTTTATTATAAGAAACTCTTT	CATWDGPFYYKKLF	TRGV2	.	TRGJ1	19	-1	-1	23
20	1.24070248574743E-4	TGTGCTGCGTGGGATGCTAGGCACAAGTTCAAGATATTT	CAAWDARHKFKIF	TRGV10	.	TRGJP1	14	-1	-1	26
20	1.24070248574743E-4	TGTGCCACCTGGGATAAGGATTATAAGAAACTCTTT	CATWDKDYKKLF	TRGV8	.	TRGJ1	15	-1	-1	19
19	1.1786673614600587E-4	TGTGCCACCTGGGCCCACCCCAATACCACTGGTTGGTTCAAGATATTT	CATWAHPNTTGWFKIF	TRGV8	.	TRGJP1	12	-1	-1	22
19	1.1786673614600587E-4	TGTGCCACCTGGGATGGTTTGAGTCTATATTATTATAAGAAACTCTTT	CATWDGLSLYYYKKLF	TRGV4	.	TRGJ1	16	-1	-1	28
19	1.1786673614600587E-4	TGTGCCACCTGGGACGGAAAATCCTTTAATTATTATAAGAAACTCTTT	CATWDGKSFNYYKKLF	TRGV2	.	TRGJ1	16	-1	-1	27
19	1.1786673614600587E-4	TGTGCCACCTGGGAAACTCCCCAATATGCCATTTATAAGAAACTCTTT	CATWETPQYAIYKKLF	TRGV7	.	TRGJ1	13	-1	-1	32
19	1.1786673614600587E-4	TGTGCCTTGTGGGTCAACGAAGGAGAGTTG	CALWVNEGEL	TRGV9	.	TRGJ1	12	-1	-1	27
18	1.1166322371726871E-4	TGTGCCACCTGGGATAAGGATAAGGAATTTGTTGAAATTGGGTTCAAGATATTT	CATWDKDKEFVEIGFKIF	TRGV8	.	TRGJP1	15	-1	-1	40
18	1.1166322371726871E-4	TGTGCCTTGTGGGAGGTGTTGCAGTTGGGCAAGAAAATCAAGGTATTT	CALWEVLQLGKKIKVF	TRGV9	.	TRGJP	17	-1	-1	22
18	1.1166322371726871E-4	TGTGCCACCTGGGACTATACCACTGGTTGGTTCAAGATATTT	CATWDYTTGWFKIF	TRGV8	.	TRGJP1	13	-1	-1	15
18	1.1166322371726871E-4	TGTGCCACCTGGGACGGAGAGAATTATTATAAGAAACTCTTT	CATWDGENYYKKLF	TRGV2	.	TRGJ1	16	-1	-1	20
18	1.1166322371726871E-4	TGTGCCACCTGGGGCCCCAATTATTATAAGAAACTCTTT	CATWGPNYYKKLF	TRGV4	.	TRGJ1	12	-1	-1	18
18	1.1166322371726871E-4	TGTGCCTGCTGGATTCGTGAGAAACTCTTT	CACWIREKLF	TRGV11	.	TRGJ1	14	-1	-1	19
17	1.0545971128853157E-4	TGTGCCACCTGGGACCCAACCTTGAATTATTATAAGAAACTCTTT	CATWDPTLNYYKKLF	TRGV5	.	TRGJ1	14	-1	-1	23
17	1.0545971128853157E-4	TGTGCCTTGTGGGAGGTGGGCAAAAAAATCAAGGTATTT	CALWEVGKKIKVF	TRGV9	.	TRGJP	17	-1	-1	12
17	1.0545971128853157E-4	TGTGCCACCTGGGATAGGATTTATTATAAGAAACTCTTT	CATWDRIYYKKLF	TRGV4	.	TRGJ1	17	-1	-1	17
17	1.0545971128853157E-4	TGTGCCACCTGGGACAGGCCTTATTATAAGAAACTCTTT	CATWDRPYYKKLF	TRGV5	.	TRGJ1	20	-1	-1	20
17	1.0545971128853157E-4	TGTGCCACCCTAGGGAATTATTATAAGAAACTCTTT	CATLGNYYKKLF	TRGV4	.	TRGJ1	15	-1	-1	14
17	1.0545971128853157E-4	TGTGGACTTAATACCACTGGTTGGTTCAAGATATTT	CGLNTTGWFKIF	TRGV4	.	TRGJP1	3	-1	-1	10
16	9.925619885979442E-5	TGTGCCACCTGGGACAGGCGACGTCATAGGCGCCCTGGTTGGTTCAAGATATTT	CATWDRRRHRRPGWFKIF	TRGV3	.	TRGJP1	18	-1	-1	34
16	9.925619885979442E-5	TGTGCTGCGTGGGATTCACCCCTCTCCACCATTGGTTGGTTCAAGATATTT	CAAWDSPLSTIGWFKIF	TRGV10	.	TRGJP1	15	-1	-1	27
16	9.925619885979442E-5	TGTGCCACCTGGGTTGCCCAAGGGAGAAATTATTACAAGAAACTCTTT	CATWVAQGRNYYKKLF	TRGV5	.	TRGJ1	12	-1	-1	27
16	9.925619885979442E-5	TGTGCCACCTGGGATAGGCGGGGGCATTTTTATTATAAGAAACTCTTT	CATWDRRGHFYYKKLF	TRGV8	.	TRGJ1	18	-1	-1	29
16	9.925619885979442E-5	TGTGCTGCGTGGGACCGGCGGACCACTGGTTGGTTCAAGATATTT	CAAWDRRTTGWFKIF	TRGV10	.	TRGJP1	13	-1	-1	21
16	9.925619885979442E-5	TGTGCCACCTGGGATTCGACGATGGCTTATTATAAGAAACTCTTT	CATWDSTMAYYKKLF	TRGV8	.	TRGJ1	14	-1	-1	26
16	9.925619885979442E-5	TGTGCCACCTGGGACAGGCTACGGGGTTATTATAAGAAACTCTTT	CATWDRLRGYYKKLF	TRGV3	.	TRGJ1	18	-1	-1	26
16	9.925619885979442E-5	TGTGCCACCTGGGACTTAATGCATGATTATAAGAAACTCTTT	CATWDLMHDYKKLF	TRGV3	.	TRGJ1	14	-1	-1	22
16	9.925619885979442E-5	TGTGCTGCGTGGGATTATTGCTGGGAGAAACTCTTT	CAAWDYCWEKLF	TRGV10	.	TRGJ1	16	-1	-1	25
16	9.925619885979442E-5	TGTGCCACCTGGTCCGAGGGTTATAAGAAACTCTTT	CATWSEGYKKLF	TRGV8	.	TRGJ1	11	-1	-1	20
16	9.925619885979442E-5	TGTGCCTTGTGGGAAAAGCAAGAGTTG	CALWEKQEL	TRGV9	.	TRGJP2	13	-1	-1	18
15	9.305268643105726E-5	TGTGCCTTGTGGGAGGTGCCCGAGACCACTGGTTGGTTCAAGATGTTT	CALWEVPETTGWFKMF	TRGV9	.	TRGJP1	18	-1	-1	24
15	9.305268643105726E-5	TGTGCCACCTGGGATGGGCCGTCGAATTATTATTATAAGAAACTCTTT	CATWDGPSNYYYKKLF	TRGV4	.	TRGJ1	19	-1	-1	28
15	9.305268643105726E-5	TGTGCCACCTGGGACAGGCCGAACCAGAATTATTATAAGAAACTCTTT	CATWDRPNQNYYKKLF	TRGV3	.	TRGJ1	19	-1	-1	26
15	9.305268643105726E-5	TGTGCCTGCTGGATTAGTCCACGGGGGGATTATAAGAAACTCTTT	CACWISPRGDYKKLF	TRGV11	.	TRGJ1	16	-1	-1	28
15	9.305268643105726E-5	TGTGCCACCTCGGCGACCACTGGTTGGTTCAAGATATTT	CATSATTGWFKIF	TRGV8	.	TRGJP1	12	-1	-1	15
14	8.684917400232012E-5	TGTGCCACCTGGGATAGAAGAACCACTGGTTGGTTCAAGATATTT	CATWDRRTTGWFKIF	TRGV8	.	TRGJP1	16	-1	-1	21
14	8.684917400232012E-5	TGTGCCACCTGGGACGGGCTGGGTCCCGTTTATAAGAAACTCTTT	CATWDGLGPVYKKLF	TRGV2	.	TRGJ1	18	-1	-1	29
14	8.684917400232012E-5	TGTGCCACCTGGATAAGAGGATCCACTGGTTGGTTCAAGATATTT	CATWIRGSTGWFKIF	TRGV4	.	TRGJP1	11	-1	-1	22
14	8.684917400232012E-5	TGTGCCACCTGGGATGACAGTTGGTTCAAGATATTT	CATWDDSWFKIF	TRGV4	.	TRGJP1	15	-1	-1	19
13	8.064566157358297E-5	TGTGCCTGCTGGATTAGGCTTTTTCCAGCGAATTATTATAAGAAACTCTTT	CACWIRLFPANYYKKLF	TRGV11	.	TRGJ1	18	-1	-1	28
13	8.064566157358297E-5	TGTGCTGCGTGGCTTTCCACTGGTTGGTTCAAGATATTT	CAAWLSTGWFKIF	TRGV10	.	TRGJP1	11	-1	-1	16
13	8.064566157358297E-5	TGTGCCACCTGGGATCCTTATTATTATAAGAAACTCTTT	CATWDPYYYKKLF	TRGV8	.	TRGJ1	14	-1	-1	19
13	8.064566157358297E-5	TGTGCCAAGGGGGGGATTTATTATAAGAAACTCTTT	CAKGGIYYKKLF	TRGV3	.	TRGJ1	6	-1	-1	14
13	8.064566157358297E-5	TGTGCTGCGGGGGATAACTGGGGGAAACTCTTT	CAAGDNWGKLF	TRGV10	.	TRGJ1	17	-1	-1	23
13	8.064566157358297E-5	TGTGCCTGCTGGATTAAGCAGAAACTCTTT	CACWIKQKLF	TRGV11	.	TRGJ1	19	-1	-1	19
12	7.444214914484581E-5	TGTGCCACCTGGGACAGGCGCCTAATCTTATCCGTTTATTATAAGAAACTCTTT	CATWDRRLILSVYYKKLF	TRGV3	.	TRGJ1	18	-1	-1	35
12	7.444214914484581E-5	TGTGCCACCTGGGTAGGCAGGGCCTATACCACTGGTTGGTTCAAGATATTT	CATWVGRAYTTGWFKIF	TRGV8	.	TRGJP1	17	-1	-1	24
12	7.444214914484581E-5	TGTGCCACCTGGGATGGCATGGGTCGCGGAACTGGTTGGTTCAAGATATTT	CATWDGMGRGTGWFKIF	TRGV4	.	TRGJP1	16	-1	-1	30
12	7.444214914484581E-5	TGTGCCTGCTGGATTAGGCCGAATTATTATAAGAAACTCTTT	CACWIRPNYYKKLF	TRGV11	.	TRGJ1	18	-1	-1	19
12	7.444214914484581E-5	TGTGCCACCTGGGATGTATCGAATTATTATAAGAAACTCTTT	CATWDVSNYYKKLF	TRGV4	.	TRGJ1	15	-1	-1	18
12	7.444214914484581E-5	TGTGCCACCTGGGACAGGCTGGATTATAAGAAACTCTTT	CATWDRLDYKKLF	TRGV5	.	TRGJ1	18	-1	-1	22
12	7.444214914484581E-5	TGTGCCTGCCAAAATTATTATAAGAAACTCTTT	CACQNYYKKLF	TRGV11	.	TRGJ1	8	-1	-1	12
11	6.823863671610866E-5	TGTGCCACCTGGGATAGGTCATCACTCGTTACCACTGGTTGGTTCAAGATATTT	CATWDRSSLVTTGWFKIF	TRGV8	.	TRGJP1	17	-1	-1	29
11	6.823863671610866E-5	TGTGCCTGCTGGATTAGTTGGGGGGAGAATTATTATAAGAAACTCTTT	CACWISWGENYYKKLF	TRGV11	.	TRGJ1	16	-1	-1	26
11	6.823863671610866E-5	TGTGCCACCTGGGCGGGTGTCGGCCCGTATAAGAAACTCTTT	CATWAGVGPYKKLF	TRGV5	.	TRGJ1	12	-1	-1	27
11	6.823863671610866E-5	TGTGCTGCGTGGGAGGGGTATTATAAGAAACTCTTT	CAAWEGYYKKLF	TRGV10	.	TRGJ1	13	-1	-1	18
11	6.823863671610866E-5	TGTGCCACCTCGAGTGATTGGATCAAGACGTTT	CATSSDWIKTF	TRGV4	.	TRGJP2	9	-1	-1	12
11	6.823863671610866E-5	TGTGCCTTGTGGGTCAAGACGTTT	CALWVKTF	TRGV9	.	TRGJP2	12	-1	-1	9
10	6.20351242873715E-5	TGTGTCACCTGGGACAGGCGCCTAATCTTATCCGTTTATTATAAGAAACTCTTT	CVTWDRRLILSVYYKKLF	TRGV3	.	TRGJ1	18	-1	-1	35
10	6.20351242873715E-5	TGTGCCACCTGGGACGATTTGGGCACTGGTTGGTTCAAGATATTT	CATWDDLGTGWFKIF	TRGV3	.	TRGJP1	14	-1	-1	23
10	6.20351242873715E-5	TGTGCCTGCTGGATCAGTGGTTGGTTCAAGATATTT	CACWISGWFKIF	TRGV11	.	TRGJP1	16	-1	-1	14
10	6.20351242873715E-5	TGTGCCACCTGGGTTTATTATAAGAAACTCTTT	CATWVYYKKLF	TRGV3	.	TRGJ1	12	-1	-1	14
9	5.583161185863436E-5	TGTGCCACCTGCGACCGGCTTGGGGGGGGGGGACAACTGTATAAGAAACTCTTT	CATCDRLGGGGQLYKKLF	TRGV8	.	TRGJ1	13	-1	-1	39
9	5.583161185863436E-5	TGTGCTGCGTGGGGACCATTACCCGGTCTTTATTATAAGAAACTCTTT	CAAWGPLPGLYYKKLF	TRGV10	.	TRGJ1	12	-1	-1	29
9	5.583161185863436E-5	TGTGCCACCTGGGACGGGCACAAGTTGGGCAAAAAAATCAAGGTATTT	CATWDGHKLGKKIKVF	TRGV2	.	TRGJP	18	-1	-1	15
9	5.583161185863436E-5	TGTGCCACCTGGGATGGGGATACCACTGGTTGGTTCAAGGTATTT	CATWDGDTTGWFKVF	TRGV8	.	TRGJP1	17	-1	-1	19
9	5.583161185863436E-5	TGTGCCTGCTGGATTGAGCTCGAGGATTGGATCAAGACGTTT	CACWIELEDWIKTF	TRGV11	.	TRGJP2	14	-1	-1	24
9	5.583161185863436E-5	TGTGCCACCTGGGACGGGGAAAATTATTATAAGAAACTCTTT	CATWDGENYYKKLF	TRGV3	.	TRGJ1	17	-1	-1	21
9	5.583161185863436E-5	TGTGCCTGCTGGATATTCGAGAATTATAAGAAACTCTTT	CACWIFENYKKLF	TRGV11	.	TRGJ1	13	-1	-1	22
9	5.583161185863436E-5	TGTGCCTGCCCTCTACCCTGGGGTTATAAGAAACTCTTT	CACPLPWGYKKLF	TRGV11	.	TRGJ1	8	-1	-1	23
9	5.583161185863436E-5	TGTGCCACCTGGGAATTTACGTATTATAAGAAACTCTTT	CATWEFTYYKKLF	TRGV2	.	TRGJ1	13	-1	-1	21
8	4.962809942989721E-5	TGTGCCTTGTGGGAGGTGCATCGGGTGATAAATTATAAGAAACTCTTT	CALWEVHRVINYKKLF	TRGV9	.	TRGJ1	19	-1	-1	31
8	4.962809942989721E-5	TGTGCCACCTGGGACAGGCTTGTAGGCACTGGTTGGTTCAAGATATTT	CATWDRLVGTGWFKIF	TRGV5	.	TRGJP1	22	-1	-1	26
8	4.962809942989721E-5	TGTGCCTGCTGGATTAGGCACGTTGGGGATTATAAGAAACTCTTT	CACWIRHVGDYKKLF	TRGV11	.	TRGJ1	22	-1	-1	28
8	4.962809942989721E-5	TGTGCCTGCTGGATTAGGCACGATTATTATAAGAAACTCTTT	CACWIRHDYYKKLF	TRGV11	.	TRGJ1	21	-1	-1	22
8	4.962809942989721E-5	TGTGCCACCTGGGACGGGCCTTCTTATTATAAGAAACTCTTT	CATWDGPSYYKKLF	TRGV2	.	TRGJ1	19	-1	-1	23
8	4.962809942989721E-5	TGTGCTGCGTGGGTCGTTGGCTATTATAAGAAACTCTTT	CAAWVVGYYKKLF	TRGV10	.	TRGJ1	12	-1	-1	21
8	4.962809942989721E-5	TGTGCCTGCTGGATTACTGATTGGATCAAGACGTTT	CACWITDWIKTF	TRGV11	.	TRGJP2	15	-1	-1	14
8	4.962809942989721E-5	TGTGCCTGCTGGATTAATGCCTATAAGAAACTCTTT	CACWINAYKKLF	TRGV11	.	TRGJ1	15	-1	-1	21
8	4.962809942989721E-5	TGTGCCACCTGGGATGGGCGTAAGAAACTCTTT	CATWDGRKKLF	TRGV4	.	TRGJ1	18	-1	-1	20
7	4.342458700116006E-5	TGTGCTGCGTGGGATGGGGAGGGTACCACTGGTTGGTTCAAGATATTT	CAAWDGEGTTGWFKIF	TRGV10	.	TRGJP1	14	-1	-1	23
7	4.342458700116006E-5	TGTGCCACCCGGGATAGGCGGGGGCATTTTTATTATAAGAAACTCTTT	CATRDRRGHFYYKKLF	TRGV8	.	TRGJ1	18	-1	-1	29
7	4.342458700116006E-5	TGTGCCTGCTGGATTAGGCACTCGCGGGGGTATAAGAAACTCTTT	CACWIRHSRGYKKLF	TRGV11	.	TRGJ1	20	-1	-1	30
7	4.342458700116006E-5	TGTGCCACCTGGGATAGAGATACCACTGGTTGGTTCAAGATATTT	CATWDRDTTGWFKIF	TRGV8	.	TRGJP1	16	-1	-1	19
7	4.342458700116006E-5	TGTGCCACCTGGGACGGGGGGTATGGTGATTGGATCAAGACGTTT	CATWDGGYGDWIKTF	TRGV2	.	TRGJP2	17	-1	-1	25
7	4.342458700116006E-5	TGTGCCTGCTGGATTAGGCATGTCAATTATAAGAAACTCTTT	CACWIRHVNYKKLF	TRGV11	.	TRGJ1	22	-1	-1	25
7	4.342458700116006E-5	TGTGCCTGCTGGATTAGGCACGTTTGTTATAAGAAACTCTTT	CACWIRHVCYKKLF	TRGV11	.	TRGJ1	22	-1	-1	23
7	4.342458700116006E-5	TGTGCCACCTGGGACTTAATGCATGATTGGATCAAGACGTTT	CATWDLMHDWIKTF	TRGV3	.	TRGJP2	14	-1	-1	23
7	4.342458700116006E-5	TGTGCCTGCTGGACTCATTCCCCTTGGTTCAAGATATTT	CACWTHSPWFKIF	TRGV11	.	TRGJP1	12	-1	-1	23
7	4.342458700116006E-5	TGTGCCTGCTGGACTATTAATTATTATAAGAAACTCTTT	CACWTINYYKKLF	TRGV11	.	TRGJ1	15	-1	-1	18
7	4.342458700116006E-5	TGTGCCTGCTGGATTAATCAAAAGAAACTCTTT	CACWINQKKLF	TRGV11	.	TRGJ1	15	-1	-1	21
7	4.342458700116006E-5	TGTGCCTGCTGGAATTATAAGAAACTCTTT	CACWNYKKLF	TRGV11	.	TRGJ1	16	-1	-1	13
7	4.342458700116006E-5	TGTGCTGCGTGGGATTATCGCCTCTTT	CAAWDYRLF	TRGV10	.	TRGJ1	16	-1	-1	21
7	4.342458700116006E-5	TGTGCCTTGTGGGAGAAGCAAGAGTTG	CALWEKQEL	TRGV9	.	TRGJ1	14	-1	-1	24
6	3.7221074572422905E-5	TGTGTTGCGTGGGATTATAGTTCACCTATAGCCACTGGTTGGTTCAAGATATTT	CVAWDYSSPIATGWFKIF	TRGV10	.	TRGJP1	16	-1	-1	26
6	3.7221074572422905E-5	TGTGCCACCTGGGACGGGAAAAGGCAATATAGTAGTGATTGGATCGAGACGTTT	CATWDGKRQYSSDWIETF	TRGV2	.	TRGJP2	17	-1	-1	26
6	3.7221074572422905E-5	TGTGCCTTGTGGGTCAACGAAGGAGAGTTGGGCCATTATAAGAAACTCTTT	CALWVNEGELGHYKKLF	TRGV9	.	TRGJ1	12	-1	-1	34
6	3.7221074572422905E-5	TGTGCCTTGTGGGAGGTGCAGGGGTTGGGCAAAAAAATCAAGGTATTT	CALWEVQGLGKKIKVF	TRGV9	.	TRGJP	19	-1	-1	17
6	3.7221074572422905E-5	TGTGCCTTGTGGGAGGTTCGGTTGGGCCATTATAAGAAACTCTTT	CALWEVRLGHYKKLF	TRGV9	.	TRGJ1	16	-1	-1	28
6	3.7221074572422905E-5	TGTGCCTTGTGGTTTAGGTTGGGCAAAAAAATCAAGGTATTT	CALWFRLGKKIKVF	TRGV9	.	TRGJP	11	-1	-1	17
6	3.7221074572422905E-5	TGTGCCTTGTGGGAGCCCTTACCCCATTATAAGAAACTCTTT	CALWEPLPHYKKLF	TRGV9	.	TRGJ1	14	-1	-1	25
6	3.7221074572422905E-5	TGTGCCTGCTGGATTAGGCACGATGGTTATAAGAAACTCTTT	CACWIRHDGYKKLF	TRGV11	.	TRGJ1	21	-1	-1	26
6	3.7221074572422905E-5	TGTGCCACCTGGGACAGTCAGAATTATTATAGGAAACTCTTT	CATWDSQNYYRKLF	TRGV3	.	TRGJ1	16	-1	-1	20
6	3.7221074572422905E-5	TGTGCTGCGTGGGATTTTTTTTTTTATAAGAAACTCTTT	CAAWDFFFYKKLF	TRGV10	.	TRGJ1	15	-1	-1	20
6	3.7221074572422905E-5	TGTGCTGCGCCCTGGAATTATTATAAGAAACTCTTT	CAAPWNYYKKLF	TRGV10	.	TRGJ1	8	-1	-1	14
6	3.7221074572422905E-5	TGTGCCTGCTGGATTAAGTTTTATAAGAAACTCTTT	CACWIKFYKKLF	TRGV11	.	TRGJ1	15	-1	-1	20
6	3.7221074572422905E-5	TGTGCCACCTGGGACCGTGGTTGGTTCAAGATATTT	CATWDRGWFKIF	TRGV3	.	TRGJP1	14	-1	-1	17
6	3.7221074572422905E-5	TGTGCCTGCTGGATGTTCGGGAAACTCTTT	CACWMFGKLF	TRGV11	.	TRGJ1	13	-1	-1	20
6	3.7221074572422905E-5	TGTGCCTGCTGGACACTTAAGAAACTCTTT	CACWTLKKLF	TRGV11	.	TRGJ1	12	-1	-1	17
6	3.7221074572422905E-5	TGTGCCACCTGGGATGGGAACCTATTT	CATWDGNLF	TRGV4	.	TRGJ1	17	-1	-1	17
6	3.7221074572422905E-5	TGTGCTGCGTGGGATCTCTTT	CAAWDLF	TRGV10	.	TRGJ1	14	-1	-1	15
5	3.101756214368575E-5	TGTGCCACCTGGGACGGGCCGAATCTCAAATCGTATACCACTGGTTGGTTCAAGATATTC	CATWDGPNLKSYTTGWFKIF	TRGV2	.	TRGJP1	19	-1	-1	33
5	3.101756214368575E-5	TGTGCCTGCTGGATTAGGCTAAATCACCCGATTGGGTATAAGAAACTCTTT	CACWIRLNHPIGYKKLF	TRGV11	.	TRGJ1	18	-1	-1	36
5	3.101756214368575E-5	TGTGCCTTGTGGGAGGTGGTAGAGTTGGGCCATTATAAGAAACTCTTT	CALWEVVELGHYKKLF	TRGV9	.	TRGJ1	17	-1	-1	31
5	3.101756214368575E-5	TGTGCCACCTGGGACGGGCGGCCCCTGAATTATTATAAGAAACTCTTT	CATWDGRPLNYYKKLF	TRGV2	.	TRGJ1	18	-1	-1	26
5	3.101756214368575E-5	TGTGCTGCGTGGGATTTCAGCCTCAATTATTATAAGAAACTCTTT	CAAWDFSLNYYKKLF	TRGV10	.	TRGJ1	15	-1	-1	24
5	3.101756214368575E-5	TGTGCCTGCTGGATTAGGCACGTTGGATGGTTCAAGATATTT	CACWIRHVGWFKIF	TRGV11	.	TRGJP1	22	-1	-1	23
5	3.101756214368575E-5	TGTGCCTGCTGGACTCCTTCCACTGGTTGGTTCAAGATATTT	CACWTPSTGWFKIF	TRGV11	.	TRGJP1	12	-1	-1	19
5	3.101756214368575E-5	TGTGCCACCTGGGGGACCACCACTGGTTGGTTCAAGATATTT	CATWGTTTGWFKIF	TRGV3	.	TRGJP1	12	-1	-1	18
5	3.101756214368575E-5	TGTGCCTGCTGGATTAGGCAATATTATAAGAAACTCTTT	CACWIRQYYKKLF	TRGV11	.	TRGJ1	19	-1	-1	21
5	3.101756214368575E-5	TGCGCCACCTGCAAAGGGTTTTATTATAAGAAACTCTTT	CATCKGFYYKKLF	TRGV5	.	TRGJ1	10	-1	-1	20
5	3.101756214368575E-5	TGTGCCACCTGGACCGGGGGGGGGAAGAAACTCTTT	CATWTGGGKKLF	TRGV4	.	TRGJ1	11	-1	-1	24
5	3.101756214368575E-5	TGTGCCTGCTGGCCTGGTTGGTTCAAGATATTT	CACWPGWFKIF	TRGV11	.	TRGJP1	11	-1	-1	13
5	3.101756214368575E-5	TGTGCCACCTGGGACCCTAAGAAGCTCTTT	CATWDPKKLF	TRGV5	.	TRGJ1	14	-1	-1	17
5	3.101756214368575E-5	TGTGCCTTGTGGGAGGTGGTAGAGTTG	CALWEVVEL	TRGV9	.	TRGJ1	17	-1	-1	24
4	2.4814049714948605E-5	TGTGCCTGCTGGATTAGGCACGTACTGAGGTATACCACTGGTTGGTTCAAGATATTT	CACWIRHVLRYTTGWFKIF	TRGV11	.	TRGJP1	22	-1	-1	30
4	2.4814049714948605E-5	TGTGCCACCTGGGACGGCGGGGATATATATAGTAGTGGTTGGATCAAGACGTTT	CATWDGGDIYSSGWIKTF	TRGV2	.	TRGJP2	16	-1	-1	25
4	2.4814049714948605E-5	TGTGCCTGCTGGATTAGGCATCTGTCGAGTAGTGATTGGATCAAGACGTTT	CACWIRHLSSSDWIKTF	TRGV11	.	TRGJP2	19	-1	-1	27
4	2.4814049714948605E-5	TGTGCTACCTGGGATAGAGATACCACTGGTTGGTTCAAGATATTT	CATWDRDTTGWFKIF	TRGV8	.	TRGJP1	16	-1	-1	19
4	2.4814049714948605E-5	TGTGCCTGCTGGATTGGGTATCTCTCTTATTATAAGAAACTCTTT	CACWIGYLSYYKKLF	TRGV11	.	TRGJ1	17	-1	-1	26
4	2.4814049714948605E-5	TGTGCCTGCTGGATTAGCAGGGGGACTGGTTGGTTCAAGATATTT	CACWISRGTGWFKIF	TRGV11	.	TRGJP1	16	-1	-1	24
4	2.4814049714948605E-5	CGTGCCACCTGGCTCCCACGTTTAAATTATTATAAGAAACTCTTT	RATWLPRLNYYKKLF	TRGV3	.	TRGJ1	11	-1	-1	24
4	2.4814049714948605E-5	TGTGCCTTGTGGGAGGTGCAACCAGATTATAAGAAACTCTTT	CALWEVQPDYKKLF	TRGV9	.	TRGJ1	19	-1	-1	25
4	2.4814049714948605E-5	TGTGCCTGCTGGACCTATACCACTGGTTGGTTCAAGATATTT	CACWTYTTGWFKIF	TRGV11	.	TRGJP1	12	-1	-1	15
4	2.4814049714948605E-5	TGTGCCTGCTGGACCCATACCACTGGTTGGTTCAAGATATTT	CACWTHTTGWFKIF	TRGV11	.	TRGJP1	12	-1	-1	16
4	2.4814049714948605E-5	TGTGCCGCCTGGGACAGGCCAGTTGGTTATAAGAAACTCTTT	CAAWDRPVGYKKLF	TRGV5	.	TRGJ1	22	-1	-1	26
4	2.4814049714948605E-5	TGTGCCACCTGGGTTAGAAGTAGTGATTGGATCAAGACGCTT	CATWVRSSDWIKTL	TRGV8	.	TRGJP2	16	-1	-1	18
4	2.4814049714948605E-5	TGTGCCACCTGGGATGCCAAGGGTTATTATAAGGAACTCTTT	CATWDAKGYYKELF	TRGV4	.	TRGJ1	15	-1	-1	23
4	2.4814049714948605E-5	TGTGCCACCTGGGATGGTGGGACTGGTTGGTTCAAGATATTT	CATWDGGTGWFKIF	TRGV4	.	TRGJP1	16	-1	-1	21
4	2.4814049714948605E-5	TGTGCCACCTGGGACAGGCCTTTGTATTATAGGAAACTCTTT	CATWDRPLYYRKLF	TRGV5	.	TRGJ1	20	-1	-1	24
4	2.4814049714948605E-5	TGTGCTGCGGGGACCGGAGAATATTATAAGAAACTCTTT	CAAGTGEYYKKLF	TRGV10	.	TRGJ1	12	-1	-1	18
4	2.4814049714948605E-5	TGTGCCTGCTGGATTTTCTCCTATGAGGGAAAACTCTTT	CACWIFSYEGKLF	TRGV11	.	TRGJ1	14	-1	-1	30
4	2.4814049714948605E-5	TGCGCCACCTGGGACGACCCTTATTATAAGAAACTCTTT	CATWDDPYYKKLF	TRGV2	.	TRGJ1	15	-1	-1	20
4	2.4814049714948605E-5	TGTGCTGCGTGTTCTGGCCGTTATTATAAGATATTT	CAACSGRYYKIF	TRGV10	.	TRGJP1	10	-1	-1	27
4	2.4814049714948605E-5	TGTGCCTTGTGGGAGGTGCACGTTATGAAAGAGTTG	CALWEVHVMKEL	TRGV9	.	TRGJ1	20	-1	-1	33
4	2.4814049714948605E-5	TGTGCCTGCTGGATTAGGCAATATAAGAAACTCTTT	CACWIRQYKKLF	TRGV11	.	TRGJ1	19	-1	-1	21
4	2.4814049714948605E-5	TGTGCCTGCCGTCCCCTTTATTATAAGAAACTCTTT	CACRPLYYKKLF	TRGV11	.	TRGJ1	8	-1	-1	17
4	2.4814049714948605E-5	TGTGCCACCTGGGGGGGGGGGGATAAGAAACTCTTT	CATWGGGDKKLF	TRGV2	.	TRGJ1	12	-1	-1	22
4	2.4814049714948605E-5	TGTGCCACCTGGGACAGGCGTCATAAGAGACTCTTT	CATWDRRHKRLF	TRGV3	.	TRGJ1	18	-1	-1	22
4	2.4814049714948605E-5	TGTGCTGCGTGGGATAGGAGGAAACTCTTT	CAAWDRRKLF	TRGV10	.	TRGJ1	14	-1	-1	20
4	2.4814049714948605E-5	TGTGCCACCCTCTATTGTAAGAAACTCTTT	CATLYCKKLF	TRGV4	.	TRGJ1	8	-1	-1	12
4	2.4814049714948605E-5	TGTGCCTTGTGGGAGGTGCAAGAGTTG	CALWEVQEL	TRGV9	.	TRGJ1	19	-1	-1	24
4	2.4814049714948605E-5	TGTGCCTTGTGGGAGGACCAAGAGTTG	CALWEDQEL	TRGV9	.	TRGJ1	15	-1	-1	24
4	2.4814049714948605E-5	TGTGCCGCCGAATATAAGAAACTCTTT	CAAEYKKLF	TRGV3	.	TRGJ1	8	-1	-1	12
4	2.4814049714948605E-5	TGTGCCACCCACCCTCTCTTT	CATHPLF	TRGV3	.	TRGJ1	8	-1	-1	15
4	2.4814049714948605E-5	TGTGCTGCGTGTTCT	CAACS	TRGV10	.	TRGJ1	10	-1	-1	14
3	1.8610537286211452E-5	TGTGCCGCCTGGGCCGAAATCCATGTGCCGACAGGACAAGAGTTGGGCAAAAAAATCAAGGTATTT	CAAWAEIHVPTGQELGKKIKVF	TRGV4	.	TRGJP	12	-1	-1	33
3	1.8610537286211452E-5	TGTGCTGCGTGGGACCAATCACCCTTATACCACTGGTTGGGGAATTATTATAAGAAACTCTTT	CAAWDQSPLYHWLGNYYKKLF	TRGV10	.	TRGJ1	13	-1	-1	41
3	1.8610537286211452E-5	TGTGCCTTGTGGGAGGTGCAGGGGCCATTATATAGTAGTGATTGGATCAAGACGTTT	CALWEVQGPLYSSDWIKTF	TRGV9	.	TRGJP2	19	-1	-1	28
3	1.8610537286211452E-5	TGTGCCACCTGGGACAGGCGCCTAATCCTATCCGTTTATTATAAGAAACTCTTT	CATWDRRLILSVYYKKLF	TRGV3	.	TRGJ1	18	-1	-1	35
3	1.8610537286211452E-5	TGTGGCACCTGGGACAGGCGCACTCGATTACCCGACCATAAGAAACTCTTT	CGTWDRRTRLPDHKKLF	TRGV5	.	TRGJ1	18	-1	-1	37
3	1.8610537286211452E-5	CGTGCCACCTGGGACAGGCCATGCCCTCTTTTTTATTATAAGAAACTCTTT	RATWDRPCPLFYYKKLF	TRGV3	.	TRGJ1	25	-1	-1	32
3	1.8610537286211452E-5	TGTGCCTTGTGGGAGGTGCAAGAGTTGGGCCATTATAAGAAACTCTTT	CALWEVQELGHYKKLF	TRGV9	.	TRGJ1	19	-1	-1	31
3	1.8610537286211452E-5	TGTGCCTTGTGGGAGGTGGAGAAGTTGGGCAAAAAAATCAAGGTATTT	CALWEVEKLGKKIKVF	TRGV9	.	TRGJP	17	-1	-1	22
3	1.8610537286211452E-5	TGTGCCTTGTGGGAGAAGCAAGAGTTGGGCCATTATAAGAAACTCTTT	CALWEKQELGHYKKLF	TRGV9	.	TRGJ1	14	-1	-1	31
3	1.8610537286211452E-5	TGTGCCTGCTGGATTAGGCACCCTACCACTGGTTGGTTCAAGATATTT	CACWIRHPTTGWFKIF	TRGV11	.	TRGJP1	20	-1	-1	23
3	1.8610537286211452E-5	TGTGCCACCTGGGACGGTAGCTATACCACTGGTTGGTTCAAGATATTT	CATWDGSYTTGWFKIF	TRGV2	.	TRGJP1	16	-1	-1	21
3	1.8610537286211452E-5	TGTGCCACCTGGGACGGGCCGGCTGGCTGTGATTGGATCAAGACGTTT	CATWDGPAGCDWIKTF	TRGV2	.	TRGJP2	19	-1	-1	28
3	1.8610537286211452E-5	TGTGCTGCGTGGGATTATACGGGCTATTATTATAAGAAACTCTTT	CAAWDYTGYYYKKLF	TRGV10	.	TRGJ1	16	-1	-1	25
3	1.8610537286211452E-5	TGTGCCTTGTGGGAGTTGAAGTTGGGCCATTATAAGAAACTCTTT	CALWELKLGHYKKLF	TRGV9	.	TRGJ1	17	-1	-1	28
3	1.8610537286211452E-5	TGTGCCACCTGGGTCAATTGGGGGAATTATTATAAGAAACTCTTT	CATWVNWGNYYKKLF	TRGV8	.	TRGJ1	12	-1	-1	23
3	1.8610537286211452E-5	TGTGCCACCTGGGACGCCAAGGGGGGTTATTATAAGAAACTCTTT	CATWDAKGGYYKKLF	TRGV2	.	TRGJ1	15	-1	-1	26
3	1.8610537286211452E-5	TGTGCCACCTGGGACGGGCGTAATAGTTATTATAAGAAACTCTTT	CATWDGRNSYYKKLF	TRGV2	.	TRGJ1	18	-1	-1	26
3	1.8610537286211452E-5	TGTGCTGCGTGGGATTATCGCCTCTTTGAGTATAAGATATTT	CAAWDYRLFEYKIF	TRGV10	.	TRGJP1	16	-1	-1	33
3	1.8610537286211452E-5	TGTGCTGCGTGGGAACACCCCTATTATTATAAGAAACTCTTT	CAAWEHPYYYKKLF	TRGV10	.	TRGJ1	13	-1	-1	22
3	1.8610537286211452E-5	TGTGCCTCGTGGGGGGTGCAAGCAGAATATAAGAAACTCTTT	CASWGVQAEYKKLF	TRGV9	.	TRGJ1	19	-1	-1	27
3	1.8610537286211452E-5	TGTGCCTGCTGGATTAGGTTTTATGGTTGGTTCAAGATATTT	CACWIRFYGWFKIF	TRGV11	.	TRGJP1	17	-1	-1	23
3	1.8610537286211452E-5	TGTGCCTGCTGGAGGGAGGGTAGTGATTGGATCAAGACGTTT	CACWREGSDWIKTF	TRGV11	.	TRGJP2	12	-1	-1	19
3	1.8610537286211452E-5	TGTGCCACCTGGGATAAGAGCAATCATTATAAGAAACTCTTT	CATWDKSNHYKKLF	TRGV8	.	TRGJ1	15	-1	-1	21
3	1.8610537286211452E-5	TGTGCCACCTGGGACGGCGGGGATTATTATAAGAAACTCTTT	CATWDGGDYYKKLF	TRGV2	.	TRGJ1	16	-1	-1	22
3	1.8610537286211452E-5	TGTGCCACCTGGGACGGGCCCGAATATTATAAGAAACTCTTT	CATWDGPEYYKKLF	TRGV2	.	TRGJ1	21	-1	-1	20
3	1.8610537286211452E-5	TGTGCCACCTGGGACGGGCCGGGCGGTTGGTTCAAGACATTT	CATWDGPGGWFKTF	TRGV2	.	TRGJP1	19	-1	-1	24
3	1.8610537286211452E-5	TGTGCCACCTGGGACGGGCCGGGATATTATAAGAAGCTCTTT	CATWDGPGYYKKLF	TRGV2	.	TRGJ1	19	-1	-1	24
3	1.8610537286211452E-5	TGTGCCACCTGGGACAGTCAGAATTATTGTAAGAAACTCTTT	CATWDSQNYCKKLF	TRGV3	.	TRGJ1	16	-1	-1	20
3	1.8610537286211452E-5	TGTGCCACCTGGGACAGGCAACGTTATTATAAGAAGCTCTTT	CATWDRQRYYKKLF	TRGV7	.	TRGJ1	18	-1	-1	23
3	1.8610537286211452E-5	TGTGCTGCCCCTTATACCACTGGTTGGTTCAAGATATTT	CAAPYTTGWFKIF	TRGV10	.	TRGJP1	7	-1	-1	12
3	1.8610537286211452E-5	TGTGCTGCGTGGGATTCGGTCAATTATAAGAAACTCTTT	CAAWDSVNYKKLF	TRGV10	.	TRGJ1	15	-1	-1	22
3	1.8610537286211452E-5	TGTGCCTTGTGGGAGGTGTTGCAGTTGGGCAAGACGTTT	CALWEVLQLGKTF	TRGV9	.	TRGJP2	17	-1	-1	29
3	1.8610537286211452E-5	TGTGCCACCTGGTGCCAAAATTATTATAAGAAACTCTTT	CATWCQNYYKKLF	TRGV4	.	TRGJ1	11	-1	-1	18
3	1.8610537286211452E-5	TGTGCCACCTGGGACAGGCCGGATTATAAGAAACTCTTT	CATWDRPDYKKLF	TRGV5	.	TRGJ1	19	-1	-1	22
3	1.8610537286211452E-5	TATGCCACCTGGGACAGGCATACTTATAAGAAACTCTTT	YATWDRHTYKKLF	TRGV5	.	TRGJ1	18	-1	-1	23
3	1.8610537286211452E-5	TGTGCCTTGTGGGCCCGCCATTATAAGAAACTCTTT	CALWARHYKKLF	TRGV9	.	TRGJ2	12	-1	-1	19
3	1.8610537286211452E-5	TGTGCCACCTGGGGCTGTTATTATAAGAAACTCTTT	CATWGCYYKKLF	TRGV4	.	TRGJ1	12	-1	-1	17
3	1.8610537286211452E-5	TGTGCCACCTGGGATGAGTATTGTAAGAAACTCTTT	CATWDEYCKKLF	TRGV4	.	TRGJ1	15	-1	-1	18
3	1.8610537286211452E-5	TGTGCCACCTGGGATATTCGCTTCAAGAAACTCTTT	CATWDIRFKKLF	TRGV4	.	TRGJ1	14	-1	-1	24
3	1.8610537286211452E-5	TGTGCCACCTGGGACAGGCGGCGATTCACGGTATTT	CATWDRRRFTVF	TRGV3	.	TRGJP	18	-1	-1	25
3	1.8610537286211452E-5	TGTGCCACCGCCAGGAGTTTTTATAAGAAACTCTTT	CATARSFYKKLF	TRGV8	.	TRGJ1	8	-1	-1	14
3	1.8610537286211452E-5	TGTGCCACCTGGGCGAATTATAAGAAACTCTTT	CATWANYKKLF	TRGV3	.	TRGJ1	12	-1	-1	16
3	1.8610537286211452E-5	TGTGCCACCTGGGATGTCGTTTGGGGAACGTTT	CATWDVVWGTF	TRGV4	.	TRGJ1	15	-1	-1	30
3	1.8610537286211452E-5	TGTGCCTTGTGGGAGGTCCAGGGAGAGTTG	CALWEVQGEL	TRGV9	.	TRGJ1	19	-1	-1	27
3	1.8610537286211452E-5	TGTGCCTTGTGGGAGGTGCAAGGGGAGTTG	CALWEVQGEL	TRGV9	.	TRGJ1	19	-1	-1	27
3	1.8610537286211452E-5	TGTGCCTGCTGGATTAGGGAGAAACTCTTT	CACWIREKLF	TRGV11	.	TRGJ1	17	-1	-1	19
3	1.8610537286211452E-5	TGTGCCACCTGGGGGTGGAAGAAACTCTTT	CATWGWKKLF	TRGV8	.	TRGJ1	12	-1	-1	18
3	1.8610537286211452E-5	TGTGCCACCTGGGGAGGCAAGAAACTCTTT	CATWGGKKLF	TRGV2	.	TRGJ1	12	-1	-1	18
3	1.8610537286211452E-5	TGTGCCTTGTGGGAGGTGCGAGAGTTG	CALWEVREL	TRGV9	.	TRGJ1	18	-1	-1	24
3	1.8610537286211452E-5	TGTGCCTTGTGGGAAGAGTTG	CALWEEL	TRGV9	.	TRGJP2	13	-1	-1	13
3	1.8610537286211452E-5	TGTGCTGCGTGGGATTAT	CAAWDY	TRGV10	.	TRGJP1	16	-1	-1	13
3	1.8610537286211452E-5	TGTGCCACCTGGGATTTT	CATWDF	TRGV2	.	TRGJP2	13	-1	-1	15
3	1.8610537286211452E-5	TGTGCCACCTGGGATGTG	CATWDV	TRGV4	.	TRGJ1	15	-1	-1	18
3	1.8610537286211452E-5	TGTGCCACCTGGGAT	CATWD	TRGV4	.	TRGJ1	14	-1	-1	14
2	1.2407024857474303E-5	TTACCAGGCGAAGTTACTATGAGCTTAGTCCCTTCAGCAAATATCTTGAACCAACCAGACATATGGGTGAAACTCTTT	LPGEVTMSLVPSANILNQPDIWVKLF	TRGV9	.	TRGJ1	0	-1	-1	68
2	1.2407024857474303E-5	TGTGCCTTGCGGGAGGTGCACGTTATGAAAGAGTTGGGCAAAAAAATCAGGGTATTT	CALREVHVMKELGKKIRVF	TRGV9	.	TRGJP	20	-1	-1	28
2	1.2407024857474303E-5	TGTGCCGCCTGGGACAGGCGGAGGGGTAATTTCCGGAATTATTATAAGAAACTCTTT	CAAWDRRRGNFRNYYKKLF	TRGV7	.	TRGJ1	18	-1	-1	35
2	1.2407024857474303E-5	TGTGCCACCTGGGGCAGGCGGAGGGGTAATTTCCGGAATTATTATAAGAAACTCTTT	CATWGRRRGNFRNYYKKLF	TRGV7	.	TRGJ1	18	-1	-1	35
2	1.2407024857474303E-5	TGTGCTGCGTGGGACCAGAATTATTATACCACTGGTTGGTTCAAGATATTT	CAAWDQNYYTTGWFKIF	TRGV10	.	TRGJP1	13	-1	-1	24
2	1.2407024857474303E-5	TGTGCCTTGTGGGAGCTAAAGCAAGGGTTGGGCAGAAAAATCAAGGTATTT	CALWELKQGLGRKIKVF	TRGV9	.	TRGJP	14	-1	-1	20
2	1.2407024857474303E-5	TGTGCCTTGTGGGAGGTCCCTCCGGCCCCTCTAAATTATAAGAAACTCTTT	CALWEVPPAPLNYKKLF	TRGV9	.	TRGJ1	22	-1	-1	34
2	1.2407024857474303E-5	TGTGCCACCTGGGACCTTGGAGAGCAATGGGTTTATTATAAGAAACTCTTT	CATWDLGEQWVYYKKLF	TRGV4	.	TRGJ1	13	-1	-1	32
2	1.2407024857474303E-5	TGTGCCACCTGGGACAGGCCATGCCCTCCTTTTTATTATAAGAAACTCTTT	CATWDRPCPPFYYKKLF	TRGV3	.	TRGJ1	25	-1	-1	32
2	1.2407024857474303E-5	TGTGCCACCTGGGACAGGGGCCTGCGTACCACTGGTTGGTTCAAGATATTT	CATWDRGLRTTGWFKIF	TRGV5	.	TRGJP1	17	-1	-1	26
2	1.2407024857474303E-5	CGTGCCACCTGGGATAAGAGCAATCATTATAAGAAACTCTTTGGACTCTTT	RATWDKSNHYKKLFGLF	TRGV8	.	TRGJ1	15	-1	-1	44
2	1.2407024857474303E-5	TGTGCCTTGTGGGAGCCAGGGGAGTTGGGCAAAAAAATCAAGGTATTT	CALWEPGELGKKIKVF	TRGV9	.	TRGJP	14	-1	-1	21
2	1.2407024857474303E-5	TGTGCCTTGTGGGAGGTGCCCGAGACCACTGGTTGGCTCAAGATGTTT	CALWEVPETTGWLKMF	TRGV9	.	TRGJP1	18	-1	-1	24
2	1.2407024857474303E-5	TGTGCCTTGTGGGAGGTACAAGAGTTGGGCCATTATAAGAAACTCTTT	CALWEVQELGHYKKLF	TRGV9	.	TRGJ1	19	-1	-1	31
2	1.2407024857474303E-5	TGTGCCTTGTGGGAGGACCAAGAGTTGGGCCATTATAAGAAACTCTTT	CALWEDQELGHYKKLF	TRGV9	.	TRGJ1	15	-1	-1	31
2	1.2407024857474303E-5	TGTGCCATGTGGGAGAAGCAGGAGTTGGGCAAAGAAATCAAGGTATTT	CAMWEKQELGKEIKVF	TRGV9	.	TRGJP	14	-1	-1	17
2	1.2407024857474303E-5	TGTGCCACCTGGGATCGGCCCTGGTCGAATTATTATAAGAAACTCTTT	CATWDRPWSNYYKKLF	TRGV4	.	TRGJ1	20	-1	-1	24
2	1.2407024857474303E-5	TGTGCCACCTGGGATGGTCCCGATTCCCTATTACCTAGGAAACTCTTT	CATWDGPDSLLPRKLF	TRGV4	.	TRGJ1	27	-1	-1	28
2	1.2407024857474303E-5	TGTGCCACCTGGGATAGCCCGCCCCTTGATTATTATGAGAAACTCTTT	CATWDSPPLDYYEKLF	TRGV8	.	TRGJ1	19	-1	-1	28
2	1.2407024857474303E-5	TGTGCCACCTGGGACAGTCAGCAACTGCTTTATTATAAGAGACTCTTT	CATWDSQQLLYYKRLF	TRGV5	.	TRGJ1	16	-1	-1	29
2	1.2407024857474303E-5	TGTGCCACCTGGATGTTATCCATGCCCTTTTATTATAAGAAACTCTTT	CATWMLSMPFYYKKLF	TRGV4	.	TRGJ1	14	-1	-1	29
2	1.2407024857474303E-5	TGCGCCTTGTGGGAGGTGGTAGAGTTGGGCCATTATAAGAAACTCTTT	CALWEVVELGHYKKLF	TRGV9	.	TRGJ1	17	-1	-1	31
2	1.2407024857474303E-5	CGTGCCACCTGGGACCCTGAGGAGGCCACTGGTTGGTTCAAGATATTT	RATWDPEEATGWFKIF	TRGV8	.	TRGJP1	13	-1	-1	25
2	1.2407024857474303E-5	TGTTGCTTCGACGAAGGAGAGTTGGGCAAAAAAATCAAGGTATTT	CCFDEGELGKKIKVF	TRGV9	.	TRGJP	2	-1	-1	17
2	1.2407024857474303E-5	TGTGCTGCGTGGGTTCCACCTTGGAGTTCTTATAAGAAACTCTTT	CAAWVPPWSSYKKLF	TRGV10	.	TRGJ1	12	-1	-1	20
2	1.2407024857474303E-5	TGTGCTGCGTGGGTAGGGGGTACCACTGGTTGGTTCAAGATATTT	CAAWVGGTTGWFKIF	TRGV10	.	TRGJP1	12	-1	-1	20
2	1.2407024857474303E-5	TGTGCTGCGTGGGATTATACGGGCACTGGTTGGTTCAAGATATTT	CAAWDYTGTGWFKIF	TRGV10	.	TRGJP1	16	-1	-1	23
2	1.2407024857474303E-5	TGTGCTGCGCGGCAAAGTTTTTACACTGGTTGGTTCAAGATATTT	CAARQSFYTGWFKIF	TRGV10	.	TRGJP1	11	-1	-1	23
2	1.2407024857474303E-5	TGTGCCTTGTGGGAGGTGCGCCAGGGGCTTTATAAGAAACTCTTT	CALWEVRQGLYKKLF	TRGV9	.	TRGJ1	21	-1	-1	29
2	1.2407024857474303E-5	TGTGCCTTGTGGGAGGTGCAGGGGCTTTATTATAAGAAACTCTTT	CALWEVQGLYYKKLF	TRGV9	.	TRGJ1	19	-1	-1	26
2	1.2407024857474303E-5	TGTGCCTTGTGGGAGGTGATGATTTGGTATTATAAGAAACTCTTT	CALWEVMIWYYKKLF	TRGV9	.	TRGJ1	17	-1	-1	27
2	1.2407024857474303E-5	TGTGCCTCGTGGGAGGACCCGAGAAGTGATTGGATCAAGACGTCT	CASWEDPRSDWIKTS	TRGV9	.	TRGJP2	15	-1	-1	21
2	1.2407024857474303E-5	TGTGCCTGCTGGATTAGTCCTCGGGGGGATTATAAGAAACTCTTT	CACWISPRGDYKKLF	TRGV11	.	TRGJ1	16	-1	-1	28
2	1.2407024857474303E-5	TGTGCCACCTGGGATGCCACTTGCCCTTATTATAAGAAACTCTTT	CATWDATCPYYKKLF	TRGV4	.	TRGJ1	15	-1	-1	26
2	1.2407024857474303E-5	TGTGCCACCTGGGATGGGCCGGCGAATTATTATAAGAAACTCTTT	CATWDGPANYYKKLF	TRGV4	.	TRGJ1	19	-1	-1	22
2	1.2407024857474303E-5	TGTGCCACCTGGGATGGGGGTACCACTGGTTGGTTCAAGATATTT	CATWDGGTTGWFKIF	TRGV4	.	TRGJP1	17	-1	-1	20
2	1.2407024857474303E-5	TGTGCCACCTGGGATAGCGAGCTTCTATATTATGAGAAACTCTTT	CATWDSELLYYEKLF	TRGV8	.	TRGJ1	16	-1	-1	27
2	1.2407024857474303E-5	TGTGCCACCTGGGATAGCGAGCTTCTATATTATAAGAAACTCTTT	CATWDSELLYYKKLF	TRGV8	.	TRGJ1	16	-1	-1	27
2	1.2407024857474303E-5	TGTGCCACCTGGGATAGGCGAACCACTGGTTGGTTCAAGATACTT	CATWDRRTTGWFKIL	TRGV8	.	TRGJP1	18	-1	-1	21
2	1.2407024857474303E-5	TGTGCCACCTGGGATAACCCGCGGAATTATTATAAGAAACTCTTT	CATWDNPRNYYKKLF	TRGV8	.	TRGJ1	15	-1	-1	23
2	1.2407024857474303E-5	TGTGCCACCTGGGACGGCACCCGCGGTGATTGGATCAAGACGTTT	CATWDGTRGDWIKTF	TRGV2	.	TRGJP2	16	-1	-1	25
2	1.2407024857474303E-5	TGTGCCACCTGGGACGGGCTTCAGGATTATTATAAGAAACTCTTT	CATWDGLQDYYKKLF	TRGV2	.	TRGJ1	18	-1	-1	25
2	1.2407024857474303E-5	TGTGCCACCTGGGACGGGCTGGGTCCTGTTTATAAGAAACTCTTT	CATWDGLGPVYKKLF	TRGV2	.	TRGJ1	18	-1	-1	29
2	1.2407024857474303E-5	TGTGCCACCTGGGACGGGCCAGCGAATTATTATAAGAAACTCTTT	CATWDGPANYYKKLF	TRGV2	.	TRGJ1	19	-1	-1	22
2	1.2407024857474303E-5	TGTGCCACCTGGGACGGGGGGTATGGTGACTGGATCAAGACGTTT	CATWDGGYGDWIKTF	TRGV2	.	TRGJP2	17	-1	-1	25
2	1.2407024857474303E-5	TGTGCCACCTGGGACAGGCGAGGGGGTGATTGGATCAAGACGTTT	CATWDRRGGDWIKTF	TRGV3	.	TRGJP2	18	-1	-1	25
2	1.2407024857474303E-5	TATGCCACCTGGGATAGGCCCCCCACTGGTTGGTTCAAGATATTT	YATWDRPPTGWFKIF	TRGV8	.	TRGJP1	19	-1	-1	22
2	1.2407024857474303E-5	CGTGCCACCTGGGAGTTCCATACCACTGGTTGGTTCAAGATATTT	RATWEFHTTGWFKIF	TRGV4	.	TRGJP1	13	-1	-1	19
2	1.2407024857474303E-5	TGTGCTGCGTGGGCGAAAGGTAGTGATTGGATCAAGACGTTT	CAAWAKGSDWIKTF	TRGV10	.	TRGJP2	12	-1	-1	19
2	1.2407024857474303E-5	TGTGCTGCGTGGGAAGCTTACGTTGAAGGTAAGAAACTCTTT	CAAWEAYVEGKKLF	TRGV10	.	TRGJ1	13	-1	-1	29
2	1.2407024857474303E-5	TGTGCCTTTCCCGGCTGCAGGGGCCATTATAAGAAACTCTTT	CAFPGCRGHYKKLF	TRGV9	.	TRGJ1	7	-1	-1	25
2	1.2407024857474303E-5	TGTGCCTTGTGGGAGGTCAAACCCCCTTATAAGAAACTCTTT	CALWEVKPPYKKLF	TRGV9	.	TRGJ1	16	-1	-1	26
2	1.2407024857474303E-5	TGTGCCTTGTGGGAGGTGCAGCATTATTATGAGAAACTCTTT	CALWEVQHYYEKLF	TRGV9	.	TRGJ1	19	-1	-1	22
2	1.2407024857474303E-5	TGTGCCTTGTGGGAGGCCCTTCCCAATTATAAGAAACTCTTT	CALWEALPNYKKLF	TRGV9	.	TRGJ1	15	-1	-1	25
2	1.2407024857474303E-5	TGTGCCTTGTGGGAGGCCCTCCCTCATTATAAGAAACTCTTT	CALWEALPHYKKLF	TRGV9	.	TRGJ1	15	-1	-1	25
2	1.2407024857474303E-5	TGTGCCTTGTGGGAAGGGAGTACTGGTTGGTTCAAGATATTT	CALWEGSTGWFKIF	TRGV9	.	TRGJP1	13	-1	-1	21
2	1.2407024857474303E-5	TGTGCCTGCTGGATTAGGCACATTGGTTGGTTCAAGATATTT	CACWIRHIGWFKIF	TRGV11	.	TRGJP1	20	-1	-1	20
2	1.2407024857474303E-5	TGTGCCTGCTGGACTAGGCACGATTATTATAAGAAACTCTTT	CACWTRHDYYKKLF	TRGV11	.	TRGJ1	21	-1	-1	22
2	1.2407024857474303E-5	TGTGCCGGGTCCCTGGGACAGGCGTGGGTGAAGAAACTCTTT	CAGSLGQAWVKKLF	TRGV3	.	TRGJ1	25	-1	-1	30
2	1.2407024857474303E-5	TGTGCCGGGTCCCTGGGACAGACTAGAGATAAGAAACTCTTT	CAGSLGQTRDKKLF	TRGV3	.	TRGJ1	5	-1	-1	28
2	1.2407024857474303E-5	TGTGCCGGGTCCCTGGGAGCCACTGGTTGGTTCAAGATATTT	CAGSLGATGWFKIF	TRGV3	.	TRGJP1	5	-1	-1	19
2	1.2407024857474303E-5	TGTGCCACCTGGGGGACCGCCACTGGTTGGTTCAAGATATTT	CATWGTATGWFKIF	TRGV3	.	TRGJP1	12	-1	-1	19
2	1.2407024857474303E-5	TGTGCCACCTGGGATGTATCGAATTATTATAAGAAGCTCTTT	CATWDVSNYYKKLF	TRGV4	.	TRGJ1	15	-1	-1	18
2	1.2407024857474303E-5	TGTGCCACCTGGGATGGGCCGCGAAATTATAAGAAACTCTTT	CATWDGPRNYKKLF	TRGV4	.	TRGJ1	19	-1	-1	25
2	1.2407024857474303E-5	TGTGCCACCTGGGATGGGAGGATAAATTATAAGAAACTCTTT	CATWDGRINYKKLF	TRGV4	.	TRGJ1	17	-1	-1	25
2	1.2407024857474303E-5	TGTGCCACCTGGGATGGGAGATCTTATTATAAGAAACTCTTT	CATWDGRSYYKKLF	TRGV4	.	TRGJ1	17	-1	-1	23
2	1.2407024857474303E-5	TGTGCCACCTGGGATACGGAGAATTATTATAAGAAACTCTTT	CATWDTENYYKKLF	TRGV8	.	TRGJ1	15	-1	-1	20
2	1.2407024857474303E-5	TGTGCCACCTGGGACTTAATGCATGATTATTATAAGACGTTT	CATWDLMHDYYKTF	TRGV3	.	TRGJP2	14	-1	-1	33
2	1.2407024857474303E-5	TGTGCCACCTGGGACGGTTCGAATTATTATAAGAAACTCTTT	CATWDGSNYYKKLF	TRGV5	.	TRGJ1	14	-1	-1	17
2	1.2407024857474303E-5	TGTGCCACCTGGGACGGTCACACTGGTTGGTTCAAGATATTC	CATWDGHTGWFKIF	TRGV2	.	TRGJP1	16	-1	-1	20
2	1.2407024857474303E-5	TGTGCCACCTGGGACAGGCTTTATTATTGTAAGAAACTCTTT	CATWDRLYYCKKLF	TRGV5	.	TRGJ1	18	-1	-1	22
2	1.2407024857474303E-5	TGTGCCACCTGGGACAGGCCGTCGTGTTATAAGAAACTCTTT	CATWDRPSCYKKLF	TRGV5	.	TRGJ1	22	-1	-1	26
2	1.2407024857474303E-5	TGTGCCACCTGGGACAGGCGGGGGGGGGGCGAGAAACTCTTT	CATWDRRGGGEKLF	TRGV3	.	TRGJ1	18	-1	-1	31
2	1.2407024857474303E-5	TGCGCCACCTGGGATGGCGGGACTGGTTGGTTCAAGATATTT	CATWDGGTGWFKIF	TRGV4	.	TRGJP1	16	-1	-1	21
2	1.2407024857474303E-5	TGCGCCACCTGGGACGGGCGCCCGTCAACTAAGAAACTCTTT	CATWDGRPSTKKLF	TRGV2	.	TRGJ1	25	-1	-1	29
2	1.2407024857474303E-5	TGTGCTGCGTGGGATTATACGGGCTATAAGAAACTCTTT	CAAWDYTGYKKLF	TRGV10	.	TRGJ1	16	-1	-1	24
2	1.2407024857474303E-5	TGTGCTGCGTGGGACATACCACTGGTTGGGAAACTCTTT	CAAWDIPLVGKLF	TRGV10	.	TRGJ1	13	-1	-1	29
2	1.2407024857474303E-5	TGTGCCTTGTGGGAGGTGGCCCAAAAAATCAAGGTATTT	CALWEVAQKIKVF	TRGV9	.	TRGJP	17	-1	-1	12
2	1.2407024857474303E-5	TGTGCCTTGTGGGAGGTGGGCGAAAAAATCAAGGTATTT	CALWEVGEKIKVF	TRGV9	.	TRGJP	17	-1	-1	12
2	1.2407024857474303E-5	TGTGCCTTGTGGGAGGGCCCCCCTTATAAGAAACTCTTT	CALWEGPPYKKLF	TRGV9	.	TRGJ1	15	-1	-1	23
2	1.2407024857474303E-5	TGTGCCTGCTGGATTAGGCGGAGTTATAAGAAACTCTTT	CACWIRRSYKKLF	TRGV11	.	TRGJ1	18	-1	-1	23
2	1.2407024857474303E-5	TGTGCCACCTGGGTATCTGGTTATTGGATCAAGACGTTT	CATWVSGYWIKTF	TRGV2	.	TRGJP2	12	-1	-1	19
2	1.2407024857474303E-5	TGTGCCACCTGGGGAGGTAGTGATTGGATCAAGACGTTT	CATWGGSDWIKTF	TRGV2	.	TRGJP2	12	-1	-1	16
2	1.2407024857474303E-5	TGTGCCACCTGGGATCGGTCTTATTATAAGAAACTCTTT	CATWDRSYYKKLF	TRGV4	.	TRGJ1	17	-1	-1	20
2	1.2407024857474303E-5	TGTGCCACCTGGGATGTGTATTATTATAAGAAACTCTTT	CATWDVYYYKKLF	TRGV4	.	TRGJ1	15	-1	-1	19
2	1.2407024857474303E-5	TGTGCCACCTGGGATGCAAGGGGTTATAAGAAACTCTTT	CATWDARGYKKLF	TRGV4	.	TRGJ1	15	-1	-1	23
2	1.2407024857474303E-5	TGTGCCACCTGGGATGGGCTGGGCCATAAGAAACTCTTT	CATWDGLGHKKLF	TRGV4	.	TRGJ1	18	-1	-1	25
2	1.2407024857474303E-5	TGTGCCACCTGGGACTTAATGCATTATAAGAAACTCTTT	CATWDLMHYKKLF	TRGV3	.	TRGJ1	14	-1	-1	22
2	1.2407024857474303E-5	TGTGCCACCTGGGACGGGTTGCGTTATAAGAAACTCTTT	CATWDGLRYKKLF	TRGV2	.	TRGJ1	17	-1	-1	23
2	1.2407024857474303E-5	TGTGCCACCTGGGACAGGCCGTGGGGGAGGAAACTCTTT	CATWDRPWGRKLF	TRGV5	.	TRGJ1	19	-1	-1	29
2	1.2407024857474303E-5	TGTGCCACCTGGGAGGGATGGTATTATAAGAAACTCTTT	CATWEGWYYKKLF	TRGV8	.	TRGJ1	13	-1	-1	21
2	1.2407024857474303E-5	TGTGCCACCTGGATGGTGAATTATTATAAGAAACTCTTT	CATWMVNYYKKLF	TRGV4	.	TRGJ1	15	-1	-1	17
2	1.2407024857474303E-5	TGTGCCACCTGGAACCTTAATTATTATAAGAAACTCTTT	CATWNLNYYKKLF	TRGV8	.	TRGJ1	11	-1	-1	18
2	1.2407024857474303E-5	TGTGCTGCGGGGACCGGAGAATATAAGAAACTCTTT	CAAGTGEYKKLF	TRGV10	.	TRGJ1	12	-1	-1	21
2	1.2407024857474303E-5	TGTGCCCTGATGGGTAGTGATTGGATCAAGACGTTT	CALMGSDWIKTF	TRGV4	.	TRGJP2	5	-1	-1	13
2	1.2407024857474303E-5	TGTGCCGTCTGGGATGGGCTTTATAAGAAACTCTTT	CAVWDGLYKKLF	TRGV4	.	TRGJ1	18	-1	-1	20
2	1.2407024857474303E-5	TGTGCCGGGTCCCTGGGACAGGCGTTGAAACTCTTT	CAGSLGQALKLF	TRGV3	.	TRGJ1	22	-1	-1	26
2	1.2407024857474303E-5	TGTGCCACCTGCACGGCGAATTATAAGAAACTCTTT	CATCTANYKKLF	TRGV4	.	TRGJ1	10	-1	-1	19
2	1.2407024857474303E-5	TGTGCCACCTGGGTTATCTATTATAAGAAACTCTTT	CATWVIYYKKLF	TRGV8	.	TRGJ1	15	-1	-1	18
2	1.2407024857474303E-5	TGTGCCACCTGGGTCATTTATTATAAGAAACTCTTT	CATWVIYYKKLF	TRGV8	.	TRGJ1	12	-1	-1	17
2	1.2407024857474303E-5	TGTGCCACCTGGGTGACTGGTTGGTTCAAGATATTT	CATWVTGWFKIF	TRGV4	.	TRGJP1	12	-1	-1	15
2	1.2407024857474303E-5	TGTGCCACCTGGGACAGCCGTTGGTTCAAGATATTT	CATWDSRWFKIF	TRGV3	.	TRGJP1	16	-1	-1	19
2	1.2407024857474303E-5	TGTGCCACCTGGGAAAATTATTGTAAGAAACTCTTT	CATWENYCKKLF	TRGV4	.	TRGJ1	13	-1	-1	15
2	1.2407024857474303E-5	TGTGCCACCTGGGAAAATTACTATAAGAAACTCTTT	CATWENYYKKLF	TRGV4	.	TRGJ1	13	-1	-1	15
2	1.2407024857474303E-5	TGTGCCACCTGGACTTCTGGTTGGTTCAAGATATTT	CATWTSGWFKIF	TRGV5	.	TRGJP1	11	-1	-1	16
2	1.2407024857474303E-5	TGTGCCACCCGGGAAAATTATTATAAGAAACTCTTT	CATRENYYKKLF	TRGV4	.	TRGJ1	13	-1	-1	15
2	1.2407024857474303E-5	TGTGGACTTAATACCACTGGTTGGTCCAAGATATTT	CGLNTTGWSKIF	TRGV4	.	TRGJP1	3	-1	-1	10
2	1.2407024857474303E-5	TGTGCTGCGTGGGATTCACCCCTCTCCACCATT	CAAWDSPLSTI	TRGV10	.	TRGJ1	15	-1	-1	31
2	1.2407024857474303E-5	TGTGCTGCGTGGGAACACTGGGGGAAACTCTTT	CAAWEHWGKLF	TRGV10	.	TRGJ1	13	-1	-1	23
2	1.2407024857474303E-5	TGTGCCGCCTCCTATTATTATAAGAAACTCTTT	CAASYYYKKLF	TRGV3	.	TRGJ1	9	-1	-1	13
2	1.2407024857474303E-5	TGTGCCACCTGGGATTATGGATGGAAACTCTTT	CATWDYGWKLF	TRGV8	.	TRGJ1	14	-1	-1	23
2	1.2407024857474303E-5	TGTGCCACCTGGGATGGTCGAAAGAAACTCTTT	CATWDGRKKLF	TRGV4	.	TRGJ1	16	-1	-1	21
2	1.2407024857474303E-5	TGTGCCACCTGGGATAAGGATAAGAAACTCTTT	CATWDKDKKLF	TRGV8	.	TRGJ1	15	-1	-1	19
2	1.2407024857474303E-5	TGTGCCACCTGGGACCTATATAAGAAACTCTTT	CATWDLYKKLF	TRGV5	.	TRGJ1	14	-1	-1	18
2	1.2407024857474303E-5	TGTGCCACCTGGGACAGGCTTAGGTGGATATTT	CATWDRLRWIF	TRGV5	.	TRGJP1	18	-1	-1	26
2	1.2407024857474303E-5	TGTGCCTTGTGGGAGCTAAAGCAAGAGTTG	CALWELKQEL	TRGV9	.	TRGJ1	14	-1	-1	27
2	1.2407024857474303E-5	TGTGCCTTGTGGGAGGTTAGGAAACTCTTT	CALWEVRKLF	TRGV9	.	TRGJ1	16	-1	-1	17
2	1.2407024857474303E-5	TGTGCCTTGTGGGAGGTGCAAGGAACGTTT	CALWEVQGTF	TRGV9	.	TRGJP2	19	-1	-1	24
2	1.2407024857474303E-5	TGTGCCTTGTGGGAGGTGGCGCAGAGTTGG	CALWEVAQSW	TRGV9	.	TRGJP2	17	-1	-1	30
2	1.2407024857474303E-5	TGTGCCTTGTGGGAGGCTGCGCAAGAGTTG	CALWEAAQEL	TRGV9	.	TRGJP2	19	-1	-1	21
2	1.2407024857474303E-5	TGTGCCTTGTGGGAGGCGCGGAAACTCTTT	CALWEARKLF	TRGV9	.	TRGJ1	18	-1	-1	20
2	1.2407024857474303E-5	TGTGCCTTGTGGGAGGGGACGCAAGAGTTG	CALWEGTQEL	TRGV9	.	TRGJ1	15	-1	-1	27
2	1.2407024857474303E-5	TGTGCCACCTGGGACAGTCAGCAACTCTTT	CATWDSQQLF	TRGV5	.	TRGJ1	16	-1	-1	19
2	1.2407024857474303E-5	TGTGCTGCGTGGGATAAGCCACTGGTT	CAAWDKPLV	TRGV10	.	TRGJ1	14	-1	-1	13
2	1.2407024857474303E-5	TGTGCTGCGTGGGACCGCAAACTCTTT	CAAWDRKLF	TRGV10	.	TRGJ1	13	-1	-1	18
2	1.2407024857474303E-5	TGTGCTGCGGTGAACGTGTCACTGGTT	CAAVNVSLV	TRGV10	.	TRGJ1	8	-1	-1	25
2	1.2407024857474303E-5	TGTGCCTTGTCGGGGAGGAAACTCTTT	CALSGRKLF	TRGV9	.	TRGJ1	17	-1	-1	17
2	1.2407024857474303E-5	TGTGCCTTGTGGGAGGTGCCACGAGTT	CALWEVPRV	TRGV9	.	TRGJ1	18	-1	-1	25
2	1.2407024857474303E-5	TGTGCCACCCCGGATAAGGAGCTCTTT	CATPDKELF	TRGV2	.	TRGJ1	8	-1	-1	13
2	1.2407024857474303E-5	TGTGCTGCGTGGGACAAGATATTT	CAAWDKIF	TRGV10	.	TRGJP1	13	-1	-1	14
2	1.2407024857474303E-5	TGTGCCTTGTGGGAGGTTCGGTTG	CALWEVRL	TRGV9	.	TRGJ1	16	-1	-1	21
2	1.2407024857474303E-5	TGTGCCTTGTGGGAGGTGACGTTT	CALWEVTF	TRGV9	.	TRGJP2	17	-1	-1	17
2	1.2407024857474303E-5	TGTGCCACCTGGTACGAGGTATTT	CATWYEVF	TRGV3	.	TRGJP	18	-1	-1	16
2	1.2407024857474303E-5	TGTGCCACCTGGGATGGGCTT	CATWDGL	TRGV4	.	TRGJ1	18	-1	-1	19
2	1.2407024857474303E-5	TGTGCCACCGAACTTTTT	CATELF	TRGV4	.	TRGJ1	8	-1	-1	10
2	1.2407024857474303E-5	TGTGCCACCTGGGTT	CATWV	TRGV5	.	TRGJP2	12	-1	-1	13
2	1.2407024857474303E-5	TGTGCCACCTGGGAC	CATWD	TRGV2	.	TRGJ1	14	-1	-1	15
2	1.2407024857474303E-5	TGTGCCACCTGG	CATW	TRGV4	.	TRGJP1	11	-1	-1	12
1	6.203512428737151E-6	TGTGCCACCTGGGACGGGAGGATCAAGACGTTTGCAAAAGGGACTAGGCTCATAGTAACTTCGCCTGGTAACGGCACTGTCAGAAAGGAATCCGGCATTCCGTCAGGCAAATTTGAGGTGGATAGGATACCTGAAACGTCTACATCCACTCTCACCATTCACAATGTAGAGAAACAGGACATAGCTACCTACTACTGTGCCTTGTGGGTGTGGGGTACCACTGGTTGGTTCAAGATATTT	CATWDGRIKTFAKGTRLIVTSPGNGTVRKESGIPSGKFEVDRIPETSTSTLTIHNVEKQDIATYYCALWVWGTTGWFKIF	TRGV2	.	TRGJP1	17	-1	-1	215
1	6.203512428737151E-6	TGTGCCACCTGGGATGGGCGTTATAAGAAACTCTTTGGCAGTGGAACAACACTCGGCACTGTCAGAAAGGAATCCGGCATTCCGTCAGGCAAATTTGAGGTGGATAGGATACCTGAAACGTCTACATCCACTCTCACCATTCACAATGTAGAGAAACAGGACATAGCTACCTACTACTGTGCCTTGTGGGAAAAGCAAGAGTTGGGCAAAAAAATCAAGGTATTT	CATWDGRYKKLFGSGTTLGTVRKESGIPSGKFEVDRIPETSTSTLTIHNVEKQDIATYYCALWEKQELGKKIKVF	TRGV4	.	TRGJP	18	-1	-1	194
1	6.203512428737151E-6	TGTGCCACTTACGCTCTTTGGCAGTGGAACAACACTAGCATGGGTAAGACAAGCAACAAAGTGGAGGCAAGAAAGAATTCTCAAACTCTCACTTCAATCCTTACCATCAAGTCCGTAGAGAAAGAAGACATGGCCGTTTACTACTGTGCTGCGTGGGCATTTTTGTTGCGGTATTTTCTGTATAAGAAACTCTTT	CATYALWQWNNTSMGKTSNKVEARKNSQTLTSILTIKSVEKEDMAVYYCAAWAFLLRYFLYKKLF	TRGV4	.	TRGJ1	7	-1	-1	180
1	6.203512428737151E-6	TGTGCCTTGTGGGAGAGCATGGGTAAGACAAGCAACAAAGTGGAGGCAAGAAAGAATTCTCAAACTCTCACTTCAATCCTTACCATCAAGTCCGTAGAGAAAGAAGACATGGCCGTTTACTACTGTGCTGCGTGGGATTATGCCACTGGTTGGTTCAAGATATTT	CALWESMGKTSNKVEARKNSQTLTSILTIKSVEKEDMAVYYCAAWDYATGWFKIF	TRGV9	.	TRGJP1	14	-1	-1	131
1	6.203512428737151E-6	TGTGCTGCGGTAAGTTGGTTCAAGATATTTGCTGAAGGGACTAAGCTCATAGTAACTTCGCCTGGTAATACCTACTACTGTGCCTTGTGGGTCAACGAAGGAGAGTTGGGCAAAAAAATCAAGGTATTT	CAAVSWFKIFAEGTKLIVTSPGNTYYCALWVNEGELGKKIKVF	TRGV10	.	TRGJP	8	-1	-1	101
1	6.203512428737151E-6	TGTGCAACCACTGGTTGGTTCAAGATATTTGCTGAAGGGACTAAGCTCATAGTAACTTCGCCTGGTAACGTAGAGAAAGAAGACATGGCCGTTTACTACTGTGCAACCACTGGTTGGTTCAAGATATTT	CATTGWFKIFAEGTKLIVTSPGNVEKEDMAVYYCATTGWFKIF	TRGV10	.	TRGJP1	4	-1	-1	105
1	6.203512428737151E-6	TGTGCTGCGTGGGATTGGGTGAATTATTATAAGAAACTCTTTGGCAGTGGAACAACACTAAGAAGACATGGCCGTTTACTACTGTGCTGCGTGGAGGGGACCACTGGTTGGTTCAAGATATTT	CAAWDWVNYYKKLFGSGTTLRRHGRLLLCCVEGTTGWFKIF	TRGV10	.	TRGJP1	15	-1	-1	99
1	6.203512428737151E-6	TGTGCCTTGTGGGCTTCCACTTCCACTTTGAAAATAAAGTTCTTAGAGAAAGAAGATGAGGTGGTGTACCACTGTGCCTGCTGGATTAGGCACGCCGCCTCCACTGGTTGGTTCAAGATATTT	CALWASTSTLKIKFLEKEDEVVYHCACWIRHAASTGWFKIF	TRGV9	.	TRGJP1	12	-1	-1	100
1	6.203512428737151E-6	TGTGCTGCGTTCACCTTGGGTGGTTCAAGATATTTTCTGAAGGGACGTACGATTCTGGAGATATGCAGGCATAAGAAACTCTTT	CAAFTLGGSRYFLKGRTILEICRHKKLF	TRGV10	.	TRGJ1	9	-1	-1	70
1	6.203512428737151E-6	TGTGCTGCGTGCGTTGGTTCAAGATATTTGCTGAAGGGACTGATCCCTAATTCGAATTATTATAAGAAACTCTTT	CAACVGSRYLLKGLIPNSNYYKKLF	TRGV10	.	TRGJ1	10	-1	-1	47
1	6.203512428737151E-6	TGTGCTGCGTGGGATTACTTAGGGCCCCACTACTACCCATCCCCTTCTAATACCACTGGTTGGTTCAAGATATTT	CAAWDYLGPHYYPSPSNTTGWFKIF	TRGV10	.	TRGJP1	20	-1	-1	49
1	6.203512428737151E-6	TGTGCCCTGTGGGAGGTGCTTGGGGGCGAACTTCAGGCACTACGGTCCCCGAATTATTATAAGAAACTCTTT	CALWEVLGGELQALRSPNYYKKLF	TRGV9	.	TRGJ1	18	-1	-1	49
1	6.203512428737151E-6	TGTGCTGCGTGGGACCCTTATGGGAATTATTATAAGAAACTCTTTGGCAGTGGTTGGTTCAAGATATTT	CAAWDPYGNYYKKLFGSGWFKIF	TRGV10	.	TRGJP1	13	-1	-1	47
1	6.203512428737151E-6	TGTGCTGCGTGGTACTCCGAGGGACGTACGATTCTGGAGATATGCAGGCATAAGAAACTCTTT	CAAWYSEGRTILEICRHKKLF	TRGV10	.	TRGJ1	11	-1	-1	49
1	6.203512428737151E-6	TGTGCTGCGTGGGATTGGACAGGGGAGTTACAAGAAACTCTTTGGCAGTGGAACAAGACGTTT	CAAWDWTGELQETLWQWNKTF	TRGV10	.	TRGJP2	15	-1	-1	48
1	6.203512428737151E-6	TGTGCCACCTGGGACGGGCCCCGAGATGACAAATCGTATACCACTGGTTGGTTCAAGATATTT	CATWDGPRDDKSYTTGWFKIF	TRGV2	.	TRGJP1	20	-1	-1	36
1	6.203512428737151E-6	TGTGCCTTGTGGGTCAACGAAGGAGAGTTGGGCAAATGTAATTATTATAAGAAACTCTTT	CALWVNEGELGKCNYYKKLF	TRGV9	.	TRGJ1	12	-1	-1	39
1	6.203512428737151E-6	TGTGCCTTGTGGGAGGACCCGAGAAGTGATTGGATTTATGGTTATTATAAGAAACTCTTT	CALWEDPRSDWIYGYYKKLF	TRGV9	.	TRGJ1	15	-1	-1	41
1	6.203512428737151E-6	TGTGCCGGGTCCCTGGGACGGGCGGGGGGAGATATGCGTAGTGATTGGATCAAGACGTTT	CAGSLGRAGGDMRSDWIKTF	TRGV3	.	TRGJP2	5	-1	-1	37
1	6.203512428737151E-6	TGTGCCACCTGGGACGGGCCGGACCCCCTGATAAGTACCACTGGTTGGCTCAAGATATTT	CATWDGPDPLISTTGWLKIF	TRGV2	.	TRGJP1	25	-1	-1	35
1	6.203512428737151E-6	TGTGCTGCGTGGCCAGCGGTTGGGAGGACGATAGCGAATTGTTATAAGAAACTCTTT	CAAWPAVGRTIANCYKKLF	TRGV10	.	TRGJ1	11	-1	-1	34
1	6.203512428737151E-6	TGTGCTGCGTGGACAGCGGTTGGGAGCACGATAGCGAATTATTGTAAGAAACTCTTT	CAAWTAVGSTIANYCKKLF	TRGV10	.	TRGJ1	11	-1	-1	34
1	6.203512428737151E-6	TGTGCCTTGTGGGATCCCGGAGGGCTCTTATACGGTAGTGATTGGATCAAGACGTTT	CALWDPGGLLYGSDWIKTF	TRGV9	.	TRGJP2	13	-1	-1	28
1	6.203512428737151E-6	TGTGCCTGCTGGATTAGGCACGTACTGAGGTATACCACTGATTGGTTCAAGATATTT	CACWIRHVLRYTTDWFKIF	TRGV11	.	TRGJP1	22	-1	-1	30
1	6.203512428737151E-6	TGTGCCATGTGGGAGGTGCACGTTATGAAAGAGTTGGGCAAAAAAATCAAGGAATTT	CAMWEVHVMKELGKKIKEF	TRGV9	.	TRGJP	20	-1	-1	28
1	6.203512428737151E-6	TTCGCTGCGTGGGATTGTGGGCTATTAAGGCTCACTGGTTGGTTCAAGATATTT	FAAWDCGLLRLTGWFKIF	TRGV10	.	TRGJP1	15	-1	-1	32
1	6.203512428737151E-6	TGTGCTGCGTGGGCCTCTCATCCCCCCCCCCTCACTGGTTGGTTCAAGATATTT	CAAWASHPPPLTGWFKIF	TRGV10	.	TRGJP1	12	-1	-1	32
1	6.203512428737151E-6	TGTGCTGCGTGGGCGAAAGGTTGGGAAACTCTTTGGCAGTGGAACAAGACGTTT	CAAWAKGWETLWQWNKTF	TRGV10	.	TRGJP2	12	-1	-1	39
1	6.203512428737151E-6	TGTGCTGCGTGGGAACGGAAACCGAACGTGCGTCATTATTATAAGAAACTCTTT	CAAWERKPNVRHYYKKLF	TRGV10	.	TRGJ1	13	-1	-1	34
1	6.203512428737151E-6	TGTGCCTTGTGGGTCAACGAAGGAGAGTTGGGCAAAACCCGGAAGAAACTCTTT	CALWVNEGELGKTRKKLF	TRGV9	.	TRGJ1	12	-1	-1	42
1	6.203512428737151E-6	TGTGCCTTGTGGGAGGTCAACGAAGGAGAGTTGGGCAAAAAAATCAAGGTATTT	CALWEVNEGELGKKIKVF	TRGV9	.	TRGJP	16	-1	-1	26
1	6.203512428737151E-6	TGTGCCTGTTCCCAAGGGGAGGTGCGAGAGTTGGGCAAAAAAATCAAGGTATTT	CACSQGEVRELGKKIKVF	TRGV9	.	TRGJP	6	-1	-1	23
1	6.203512428737151E-6	TGTGCCACCTGCGACCGGCTTGGGGGGGGGGGGCAACTGTATAAGAAACTCTTT	CATCDRLGGGGQLYKKLF	TRGV4	.	TRGJ1	13	-1	-1	39
1	6.203512428737151E-6	TGTGCCACCTGGGATAAGTATAAGGAATTTGTTGAAATTGGGTTCAAGATATTT	CATWDKYKEFVEIGFKIF	TRGV8	.	TRGJP1	15	-1	-1	40
1	6.203512428737151E-6	TGTGCCACCTGGGATAAGGATAAGGAATTTGTTGAAATTGGGTTCGAGATATTT	CATWDKDKEFVEIGFEIF	TRGV8	.	TRGJP1	15	-1	-1	40
1	6.203512428737151E-6	TGTGCCACCTGGGATAAGGATAAGGAATTTGTTGAAATTGAGTTCAAGATATTT	CATWDKDKEFVEIEFKIF	TRGV8	.	TRGJP1	15	-1	-1	37
1	6.203512428737151E-6	TGTGCCACCTGGGACTTAATGCATGATTATACCACTGGTTGGTTCAAGATATTT	CATWDLMHDYTTGWFKIF	TRGV3	.	TRGJP1	14	-1	-1	27
1	6.203512428737151E-6	TGTGCCACCTGGGACGGCCCCCCAAAATATAGTGGTGATTGGATCAAGACGTTC	CATWDGPPKYSGDWIKTF	TRGV2	.	TRGJP2	20	-1	-1	26
1	6.203512428737151E-6	TGTGCCACCTGGGACGGCACCCGCGGTGAATTTAATTATTATAAGAAACTCTTT	CATWDGTRGEFNYYKKLF	TRGV2	.	TRGJ1	16	-1	-1	33
1	6.203512428737151E-6	TGTGCCACCTGGGACGGGCAGGATATATATAGTAGTGATTGGATCAAGACGTTT	CATWDGQDIYSSDWIKTF	TRGV2	.	TRGJP2	18	-1	-1	25
1	6.203512428737151E-6	TGTGCCACCTGGGACGGGAAAAGGCGATATAGTAGTGATTGGATCGAGACGTTT	CATWDGKRRYSSDWIETF	TRGV3	.	TRGJP2	17	-1	-1	26
1	6.203512428737151E-6	TGTGCCACCTGGGACGGGAAAAGGCAATATAGTAGCGATTGGATCGAGACGTTT	CATWDGKRQYSSDWIETF	TRGV2	.	TRGJP2	17	-1	-1	26
1	6.203512428737151E-6	TGTGCCACCTGGGACGAGATTATTATAAGAAACTCTTTGGCAGTGGAACTCTTT	CATWDEIIIRNSLAVELF	TRGV2	.	TRGJ1	15	-1	-1	46
1	6.203512428737151E-6	TGTGCCACCTGGGACAGGCGCCTAATCTTATCTGTTTATTATGAGAAACTCTTT	CATWDRRLILSVYYEKLF	TRGV3	.	TRGJ1	18	-1	-1	35
1	6.203512428737151E-6	TGTGCAACCACTGGTTGGTTCAAGATATTTGCTGAGGGGACTAAGAAACTCTTT	CATTGWFKIFAEGTKKLF	TRGV10	.	TRGJ1	4	-1	-1	41
1	6.203512428737151E-6	TGCGCGCTGGCCGACCCCCCTCCACCATTGGGGAATTATTATAAGAAACTCTTT	CALADPPPPLGNYYKKLF	TRGV10	.	TRGJ1	9	-1	-1	32
1	6.203512428737151E-6	TGTGCTGCGTGGCGAATTATGGGTGGTACCACTGGTCGGTTCAAGATATTT	CAAWRIMGGTTGRFKIF	TRGV10	.	TRGJP1	18	-1	-1	26
1	6.203512428737151E-6	TGTGCTGCGTGGGTCTCCCCCCCTCCCCTGAATTATTGTAAGAAACTCTTT	CAAWVSPPPLNYCKKLF	TRGV10	.	TRGJ1	12	-1	-1	29
1	6.203512428737151E-6	TGTGCTGCGTGGGGGAGGGATACCCCACTGGTTGGTTATAAGAAACTCTTT	CAAWGRDTPLVGYKKLF	TRGV10	.	TRGJ1	12	-1	-1	35
1	6.203512428737151E-6	TGTGCTGCGTGGGGACCGATCCCTAATTCGAACTATTATAAGAAACTCTTT	CAAWGPIPNSNYYKKLF	TRGV10	.	TRGJ1	12	-1	-1	23
1	6.203512428737151E-6	TGTGCTGCGTGGGATTCACCCCTCTCCACCATTGGTTGGTTCAAGATACTT	CAAWDSPLSTIGWFKIL	TRGV10	.	TRGJP1	15	-1	-1	27
1	6.203512428737151E-6	TGTGCTGCGTGGGATTCACCCCCCTCCACCATTGGTTGGTTCAAGATATTT	CAAWDSPPSTIGWFKIF	TRGV10	.	TRGJP1	15	-1	-1	27
1	6.203512428737151E-6	TGTGCTGCGTGGGATTGGGACCTTCACACCACTGGTTGGTTCAAGATATTT	CAAWDWDLHTTGWFKIF	TRGV10	.	TRGJP1	15	-1	-1	27
1	6.203512428737151E-6	TGTGCTGCGTGGGATTATTCCGATACCACTGGTTATTATAAGAAACTCTTT	CAAWDYSDTTGYYKKLF	TRGV10	.	TRGJ1	16	-1	-1	32
1	6.203512428737151E-6	TGTGCTGCGTGGGATCGTCTTATTAATACCACTGGTTGGTTCAAGATATTT	CAAWDRLINTTGWFKIF	TRGV10	.	TRGJP1	14	-1	-1	25
1	6.203512428737151E-6	TGTGCCTTGTGGGTCAACGAAGGAGAGTTACATGGTTATAAGAAACTCTTT	CALWVNEGELHGYKKLF	TRGV9	.	TRGJ1	12	-1	-1	35
1	6.203512428737151E-6	TGTGCCTTGTGGGTAAACGAAGGAGAGTTGGGCCATTATAAGAAACTCTTT	CALWVNEGELGHYKKLF	TRGV9	.	TRGJ1	12	-1	-1	34
1	6.203512428737151E-6	TGTGCCTTGTGGGAGGTGCCGGGTCCCTGGGTTTATTATAAGAAACTCTTT	CALWEVPGPWVYYKKLF	TRGV9	.	TRGJ1	18	-1	-1	32
1	6.203512428737151E-6	TGTGCCTTGTGGGAGGTGCAAGGAACGTTACATGGTTGGTTCAAGATATTT	CALWEVQGTLHGWFKIF	TRGV9	.	TRGJP1	19	-1	-1	32
1	6.203512428737151E-6	TGTGCCTTGTGGGAGGCTGCGCAAGAGTTGGGCCATTATAAGAAACTCTTT	CALWEAAQELGHYKKLF	TRGV9	.	TRGJ1	19	-1	-1	34
1	6.203512428737151E-6	TGTGCCTTGTGGGAGGGCCCCCCTTATACCACTGGTTGGTTCAAGACGTTT	CALWEGPPYTTGWFKTF	TRGV9	.	TRGJP2	15	-1	-1	32
1	6.203512428737151E-6	TGTGCCTTGTGGGAGGGGGAAAGAGTTGGGCAAAAAAATCCGGTACTCTTT	CALWEGERVGQKNPVLF	TRGV9	.	TRGJ1	15	-1	-1	44
1	6.203512428737151E-6	TGTGCCTCGTGGGAGGGCCCACCTTATACCACTGGTTGGTTCAAGATATTT	CASWEGPPYTTGWFKIF	TRGV9	.	TRGJP1	15	-1	-1	24
1	6.203512428737151E-6	TGTGCCTGTTCCCAAGGGGAGTTGGGCAGGGGCCATTATAAGAAACTCTTT	CACSQGELGRGHYKKLF	TRGV9	.	TRGJ1	6	-1	-1	34
1	6.203512428737151E-6	TGTGCCTGCTGGATTAGGCTTTTTCCAGCGAATTATTGTAAGAAACTCTTT	CACWIRLFPANYCKKLF	TRGV11	.	TRGJ1	18	-1	-1	28
1	6.203512428737151E-6	TGTGCCTGCTGGATTAGGCTTTTTCCAGCGAATTATTATGAGAAACTCTTT	CACWIRLFPANYYEKLF	TRGV11	.	TRGJ1	18	-1	-1	28
1	6.203512428737151E-6	TGTGCCCTGTGGGAGGGCCCCCCTTATACCACTGGTTGGTTCAAGATACTT	CALWEGPPYTTGWFKIL	TRGV9	.	TRGJP1	15	-1	-1	24
1	6.203512428737151E-6	TGTGCCCCCGGGGATAGGCGCCGGCGGGGTAGTGATTGGATCAAGACGTTT	CAPGDRRRRGSDWIKTF	TRGV2	.	TRGJP2	13	-1	-1	28
1	6.203512428737151E-6	TGTGCCGCCTGGGAGGCGAGAGGCCGTAGTAGTGATTGGATCAAGACGTTT	CAAWEARGRSSDWIKTF	TRGV2	.	TRGJP2	13	-1	-1	26
1	6.203512428737151E-6	TGTGCCACCTGGGTTGCCCAAGGGAGAGGTAGTGATTGGATCAAGACGTTT	CATWVAQGRGSDWIKTF	TRGV5	.	TRGJP2	12	-1	-1	28
1	6.203512428737151E-6	TGTGCCACCTGGGTCCCACTCGATACCACTGGTTGGTTCAAGAAACTCTTT	CATWVPLDTTGWFKKLF	TRGV8	.	TRGJ1	12	-1	-1	39
1	6.203512428737151E-6	TGTGCCACCTGGGATGGCATGGGTCGCGGAACCGGTTGGTTCAAGATATTT	CATWDGMGRGTGWFKIF	TRGV4	.	TRGJP1	16	-1	-1	30
1	6.203512428737151E-6	TGTGCCACCTGGGATGGGCCCCCTGGGAGTAGTGATTGGATCAAGACGTCT	CATWDGPPGSSDWIKTS	TRGV4	.	TRGJP2	20	-1	-1	27
1	6.203512428737151E-6	TGTGCCACCTGGGATGGGCGAGGGGTTAGTAGTGATTGGATCAAGACGTTT	CATWDGRGVSSDWIKTF	TRGV4	.	TRGJP2	18	-1	-1	26
1	6.203512428737151E-6	TGTGCCACCTGGGACGGGCGCCGCTTAATTGGGCAAAAAATCAAGGTATTT	CATWDGRRLIGQKIKVF	TRGV2	.	TRGJP	22	-1	-1	28
1	6.203512428737151E-6	TGTGCCACCTGGGACGGGCGGGTAGGGGATGCATATTATAAGAAACTCTTT	CATWDGRVGDAYYKKLF	TRGV2	.	TRGJ1	18	-1	-1	33
1	6.203512428737151E-6	TGTGCCACCTGGGACAGGGACGTATTAACGACTCCCGTTAAGAAACTCTTT	CATWDRDVLTTPVKKLF	TRGV3	.	TRGJ1	17	-1	-1	38
1	6.203512428737151E-6	TGTGCCACCTGGAGCGTTTATTACGAGTTGGGCAAAAAAATCAAGGTATTT	CATWSVYYELGKKIKVF	TRGV8	.	TRGJP	11	-1	-1	24
1	6.203512428737151E-6	TGTACTGCGTGGGATGGGTTGGTCCCTACCACTGGTTGGTTCAAGATATTT	CTAWDGLVPTTGWFKIF	TRGV10	.	TRGJP1	14	-1	-1	26
1	6.203512428737151E-6	TGCGCTGCGTGGGATTCACCCCTCTCCACCATTGGTTGGTTCAAGATATTT	CAAWDSPLSTIGWFKIF	TRGV10	.	TRGJP1	15	-1	-1	27
1	6.203512428737151E-6	TTTGCCACCTGGGCCCACCCCAATACCACTGGTTGGTTCAAGATATTT	FATWAHPNTTGWFKIF	TRGV8	.	TRGJP1	12	-1	-1	22
1	6.203512428737151E-6	TGTCACTGGATCAACGAAGGAGAGTTGGGCAAAAAAATCAAGGTATTT	CHWINEGELGKKIKVF	TRGV9	.	TRGJP	2	-1	-1	20
1	6.203512428737151E-6	TGTGCTGCGTGGGGCATATACCACTGGTTATGGTATAAGAAACTCTTT	CAAWGIYHWLWYKKLF	TRGV10	.	TRGJ1	12	-1	-1	33
1	6.203512428737151E-6	TGTGCTGCGTGGGGACAATTACCCGGTCTTTATTATAAGAAACTCTTT	CAAWGQLPGLYYKKLF	TRGV10	.	TRGJ1	12	-1	-1	29
1	6.203512428737151E-6	TGTGCTGCGTGGGATTCGGTATATACCACTGGTTGGTTCAAGATATTT	CAAWDSVYTTGWFKIF	TRGV10	.	TRGJP1	28	-1	-1	17
1	6.203512428737151E-6	TGTGCTGCGTGGGATTGGGATTTGGTAACTCTTTGGCTCAAGATATTT	CAAWDWDLVTLWLKIF	TRGV10	.	TRGJP1	15	-1	-1	32
1	6.203512428737151E-6	TGTGCTGCGTGGGATTATACGGGTGGTAGTGATTGGATCAAGACGTTT	CAAWDYTGGSDWIKTF	TRGV10	.	TRGJP2	16	-1	-1	25
1	6.203512428737151E-6	TGTGCTGCGTGGGATTATACGGGGGAGAATTATTATAAGAAACTCTTT	CAAWDYTGENYYKKLF	TRGV10	.	TRGJ1	16	-1	-1	26
1	6.203512428737151E-6	TGTGCTGCGTGGGATTATAACCCTCCGGTTGATTATAAGGAACTCTTT	CAAWDYNPPVDYKELF	TRGV10	.	TRGJ1	16	-1	-1	31
1	6.203512428737151E-6	TGTGCTGCGTGGGATGGTGAGGGTACCACTGGTTGGTTCAAGATATTT	CAAWDGEGTTGWFKIF	TRGV10	.	TRGJP1	14	-1	-1	23
1	6.203512428737151E-6	TGTGCTGCGCGGGTTCCAACTTGGAGTTCTTATTATAAGAAACTCTTT	CAARVPTWSSYYKKLF	TRGV10	.	TRGJ1	12	-1	-1	29
1	6.203512428737151E-6	TGTGCTGGCAGAATTATGGGTGGTACCACTGGTTGGTTCAAGATATTT	CAGRIMGGTTGWFKIF	TRGV10	.	TRGJP1	6	-1	-1	23
1	6.203512428737151E-6	TGTGCTGGGGTAAAGGTACTCTTTGGCAGTGGTTGGTTCAAGATATTT	CAGVKVLFGSGWFKIF	TRGV10	.	TRGJP1	6	-1	-1	26
1	6.203512428737151E-6	TGTGCCTTGTTTGGAGGAAACTCTTTGGGCAAAAAAATCAAGGTATTT	CALFGGNSLGKKIKVF	TRGV9	.	TRGJP	16	-1	-1	24
1	6.203512428737151E-6	TGTGCCTTGTGGGTCCTCGGGAGTTGGGGCCATTATAAGAAACTCTTT	CALWVLGSWGHYKKLF	TRGV9	.	TRGJ1	12	-1	-1	31
1	6.203512428737151E-6	TGTGCCTTGTGGGACCAAATGGAGTTGGGCAAAAAAATCAAGGTATTT	CALWDQMELGKKIKVF	TRGV9	.	TRGJP	13	-1	-1	21
1	6.203512428737151E-6	TGTGCCTTGTGGGAGGTGTTGCAGCTGGGTAAAAAAATCAGGGTATTT	CALWEVLQLGKKIRVF	TRGV9	.	TRGJP	17	-1	-1	22
1	6.203512428737151E-6	TGTGCCTTGTGGGAGGTGTTGCAGCTGGGCAAAAAAATCAGGGTATTT	CALWEVLQLGKKIRVF	TRGV9	.	TRGJP	17	-1	-1	22
1	6.203512428737151E-6	TGTGCCTTGTGGGAGGTGCGCCGGGGGCTTTATTATAAGAAACTCTTC	CALWEVRRGLYYKKLF	TRGV9	.	TRGJ1	21	-1	-1	29
1	6.203512428737151E-6	TGTGCCTTGTGGGAGGTGCGAGAGTTGGGCCATTATAAGAAACTCTTT	CALWEVRELGHYKKLF	TRGV9	.	TRGJ1	18	-1	-1	31
1	6.203512428737151E-6	TGTGCCTTGTGGGAGGTGCAAAGGGTGGGCAAGAAAATCAAGGTATTT	CALWEVQRVGKKIKVF	TRGV9	.	TRGJP	19	-1	-1	25
1	6.203512428737151E-6	TGTGCCTTGTGGGAGGTGCAAAGGGTGGGCAAAAAAATCAAGGTATTT	CALWEVQRVGKKIKVF	TRGV9	.	TRGJP	19	-1	-1	25
1	6.203512428737151E-6	TGTGCCTTGTGGGAGGTGGCGCAGAGTTGGGCAAAAATCAAGGTATTT	CALWEVAQSWAKIKVF	TRGV9	.	TRGJP	17	-1	-1	16
1	6.203512428737151E-6	TGTGCCTTGTGGGAGGTGGGGAGCGGCACTGGTTGGTTCAAAACATTT	CALWEVGSGTGWFKTF	TRGV9	.	TRGJP1	17	-1	-1	26
1	6.203512428737151E-6	TGTGCCTTGTGGGAGGTGATGATTTGGTATAAGAAAATCAAGGTATTT	CALWEVMIWYKKIKVF	TRGV9	.	TRGJP	17	-1	-1	30
1	6.203512428737151E-6	TGTGCCTTGTGGGAGGTACGATCGTTGGGCAAAAAAATCAAGGTATTT	CALWEVRSLGKKIKVF	TRGV9	.	TRGJP	16	-1	-1	23
1	6.203512428737151E-6	TGTGCCTTGTGGGAGGCTCAAGAGTTGCGCAAAAAAATCAAGGTATCT	CALWEAQELRKKIKVS	TRGV9	.	TRGJP	15	-1	-1	18
1	6.203512428737151E-6	TGTGCCTTGTGGGAGGCCTGGATTTATGGTTATTATAAGAAACTCTTT	CALWEAWIYGYYKKLF	TRGV9	.	TRGJ1	15	-1	-1	29
1	6.203512428737151E-6	TGTGCCTTGTGGGAGGGTCAAGAGTTGGGCAGAAAAATCAAGGTATTC	CALWEGQELGRKIKVF	TRGV9	.	TRGJP	15	-1	-1	14
1	6.203512428737151E-6	TGTGCCTTGTGGGAGGGGGAAAGAGTTGGGCAAAAAATCAAGGTATTT	CALWEGERVGQKIKVF	TRGV9	.	TRGJP	15	-1	-1	16
1	6.203512428737151E-6	TGTGCCTTGTGGGAATTGGAGAAGTTGGGCCATTATAAGAAACTCTTT	CALWELEKLGHYKKLF	TRGV9	.	TRGJ1	13	-1	-1	31
1	6.203512428737151E-6	TGTGCCTTGTGGAAAAAGCAAGAGTTGGGCGAAAAAGTCAGGGTATTT	CALWKKQELGEKVRVF	TRGV9	.	TRGJP	11	-1	-1	17
1	6.203512428737151E-6	TGTGCCTTGGGATGGTACCACTGGTTGGGCAAAAAAATCAAGGTATTT	CALGWYHWLGKKIKVF	TRGV9	.	TRGJP	8	-1	-1	23
1	6.203512428737151E-6	TGTGCCTGCTGGATTAGGTACCAAACCACTGGTTGGTTCAAGATATTT	CACWIRYQTTGWFKIF	TRGV11	.	TRGJP1	20	-1	-1	24
1	6.203512428737151E-6	TGTGCCTGCTGGATTAGGCATCGGGGTAGTGATTGGATCAAGACGTTT	CACWIRHRGSDWIKTF	TRGV11	.	TRGJP2	19	-1	-1	25
1	6.203512428737151E-6	TGTGCCTGCTGGATTAGGCATCGGGGCAGTGATTGGATCAAGACGTTT	CACWIRHRGSDWIKTF	TRGV11	.	TRGJP2	19	-1	-1	27
1	6.203512428737151E-6	TGTGCCTGCTGGATTAGGCACGGGGTGGCTGGTTGGTTCAAGATATTT	CACWIRHGVAGWFKIF	TRGV11	.	TRGJP1	21	-1	-1	28
1	6.203512428737151E-6	TGTGCCATGTGGGAGCTTACAGCTTTGAATTATTATAAGAAACTCTTT	CAMWELTALNYYKKLF	TRGV9	.	TRGJ1	14	-1	-1	23
1	6.203512428737151E-6	TGTGCCACCTGGGCCCACCCCAATACCACTGGTTGGCTCAAGATATTT	CATWAHPNTTGWLKIF	TRGV8	.	TRGJP1	12	-1	-1	22
1	6.203512428737151E-6	TGTGCCACCTGGGGCAAGGGGTTGAGAAGTGATTGGATCAAGACGTTT	CATWGKGLRSDWIKTF	TRGV5P	.	TRGJP2	15	-1	-1	24
1	6.203512428737151E-6	TGTGCCACCTGGGATGGTTTGAGTCTATATTATTATAAGAAACTCTTC	CATWDGLSLYYYKKLF	TRGV4	.	TRGJ1	16	-1	-1	28
1	6.203512428737151E-6	TGTGCCACCTGGGATGGCGGTGGTTATTACTATTATAAGAAACTCTTT	CATWDGGGYYYYKKLF	TRGV4	.	TRGJ1	16	-1	-1	30
1	6.203512428737151E-6	TGTGCCACCTGGGATAGGCTGGGCCGGGACTATTATAAGAAACTCTTT	CATWDRLGRDYYKKLF	TRGV8	.	TRGJ1	18	-1	-1	30
1	6.203512428737151E-6	TGTGCCACCTGGGATAGGCGGGCGCATTTTTATTATAAGAAACTCTTT	CATWDRRAHFYYKKLF	TRGV8	.	TRGJ1	18	-1	-1	29
1	6.203512428737151E-6	TGTGCCACCTGGGACGGTCGTGACATTAGTGATTGGATCAAGACGTTT	CATWDGRDISDWIKTF	TRGV2	.	TRGJP2	16	-1	-1	26
1	6.203512428737151E-6	TGTGCCACCTGGGACGGCACCCGCGGTAGTGATTGGATCAAGACGTTT	CATWDGTRGSDWIKTF	TRGV2	.	TRGJP2	16	-1	-1	25
1	6.203512428737151E-6	TGTGCCACCTGGGACGGCAGCTATACCACTGGTTGGATCAAGACGTTT	CATWDGSYTTGWIKTF	TRGV2	.	TRGJP2	16	-1	-1	29
1	6.203512428737151E-6	TGTGCCACCTGGGACGGGCGGGAGGTGAATTATTATAAGAAACTCTTT	CATWDGREVNYYKKLF	TRGV2	.	TRGJ1	18	-1	-1	26
1	6.203512428737151E-6	TGTGCCACCTGGGACGGGCACGCGGGTAGTGATTGGATCAAGACGTTT	CATWDGHAGSDWIKTF	TRGV2	.	TRGJP2	21	-1	-1	25
1	6.203512428737151E-6	TGTGCCACCTGGGACGGGCAGGGGCATTTTTATTATAAGAAACTCTTT	CATWDGQGHFYYKKLF	TRGV2	.	TRGJ1	18	-1	-1	29
1	6.203512428737151E-6	TGTGCCACCTGGGACGGGCAGGGGAGAGTTGGGCGGAAGAAACTCTTT	CATWDGQGRVGRKKLF	TRGV2	.	TRGJ1	18	-1	-1	36
1	6.203512428737151E-6	TGTGCCACCTGGGACGGGCAAGGGGAGTGGGGTTGGTTCAAGATATTT	CATWDGQGEWGWFKIF	TRGV2	.	TRGJP1	18	-1	-1	30
1	6.203512428737151E-6	TGTGCCACCTGGGACAGGCTTCCGGACGCTGATTGGATCAAGACGTTT	CATWDRLPDADWIKTF	TRGV3	.	TRGJP2	18	-1	-1	29
1	6.203512428737151E-6	TGTGCCACCTGGGACAGGCTTGTAGGCACTGGTTGGATCAAGACGTTT	CATWDRLVGTGWIKTF	TRGV5	.	TRGJP2	22	-1	-1	29
1	6.203512428737151E-6	TGTGCCACCTGGGACAGGCTTATAGGCACTGGTTGGTTCAAGATATTT	CATWDRLIGTGWFKIF	TRGV3	.	TRGJP1	18	-1	-1	26
1	6.203512428737151E-6	TGTGCCACCTGGGACAGACCGAACCAGAATTATTATAAGAAACTCTTT	CATWDRPNQNYYKKLF	TRGV3	.	TRGJ1	19	-1	-1	26
1	6.203512428737151E-6	TGTGCCACCTGGGAGGGTGGATCTAGGGGTGATTGGATCAAGACGTTT	CATWEGGSRGDWIKTF	TRGV2	.	TRGJP2	16	-1	-1	28
1	6.203512428737151E-6	TGTGCCACCTGGGAAAGTCAGCAACTGCTCTATTATAAGAAACTCTTT	CATWESQQLLYYKKLF	TRGV3	.	TRGJ1	16	-1	-1	30
1	6.203512428737151E-6	TGTACCTTGTGGGAGGTGCGTGAGTCGGGCAAAAAAATCAAGGTATTT	CTLWEVRESGKKIKVF	TRGV9	.	TRGJP	18	-1	-1	21
1	6.203512428737151E-6	CGTGCTGCGTGGGACTATATCCCCCTCACTGGTTGGTTCAAGATATTT	RAAWDYIPLTGWFKIF	TRGV10	.	TRGJP1	16	-1	-1	26
1	6.203512428737151E-6	CGTGCCTTGTGGGAGGTGTTGCAGTTGGGCAAAAAAATCAAGGTACTT	RALWEVLQLGKKIKVL	TRGV9	.	TRGJP	17	-1	-1	22
1	6.203512428737151E-6	TGTCCTGCGTGGGATAGAAAACCGCATTATTATAAGAAACTCTTT	CPAWDRKPHYYKKLF	TRGV10	.	TRGJ1	14	-1	-1	22
1	6.203512428737151E-6	TGTGTTGCGTGGGAAGGGGGGTTAACTGGTCGGTTCAAGATATTT	CVAWEGGLTGRFKIF	TRGV10	.	TRGJP1	13	-1	-1	24
1	6.203512428737151E-6	TGTGCTGCGTTATGGAATTGGTTCAATTATTATAAGAAACTCTTT	CAALWNWFNYYKKLF	TRGV10	.	TRGJ1	9	-1	-1	21
1	6.203512428737151E-6	TGTGCTGCGTGGCACTCCAAGGGACGTACGATTCTGGAGATATTT	CAAWHSKGRTILEIF	TRGV10	.	TRGJP1	11	-1	-1	37
1	6.203512428737151E-6	TGTGCTGCGTGGGGCTTAATGCATGATTATTATAAGAAACTCTTT	CAAWGLMHDYYKKLF	TRGV10	.	TRGJ1	12	-1	-1	25
1	6.203512428737151E-6	TGTGCTGCGTGGGATTGTGGTTTCACTGGTTGGTTCAAGATATTT	CAAWDCGFTGWFKIF	TRGV10	.	TRGJP1	15	-1	-1	23
1	6.203512428737151E-6	TGTGCTGCGTGGGATTGGGCCTACACTGGTTGGTTCAAGATATTT	CAAWDWAYTGWFKIF	TRGV10	.	TRGJP1	15	-1	-1	23
1	6.203512428737151E-6	TGTGCTGCGTGGGATCGGGGTTTCACTGGTTGGTTCAAGATATTT	CAAWDRGFTGWFKIF	TRGV10	.	TRGJP1	14	-1	-1	23
1	6.203512428737151E-6	TGTGCTGCGTGGGATACCCCCCGGGACCACTGGTGGAAACTCTTT	CAAWDTPRDHWWKLF	TRGV10	.	TRGJ1	14	-1	-1	35
1	6.203512428737151E-6	TGTGCTGCGTGGGACTTAATGCATGATTATTATAAGAAACTCTTT	CAAWDLMHDYYKKLF	TRGV10	.	TRGJ1	17	-1	-1	25
1	6.203512428737151E-6	TGTGCTGCGTGGGACAGGCGGACCACTGGTTGGTTCAAGATATTT	CAAWDRRTTGWFKIF	TRGV10	.	TRGJP1	13	-1	-1	21
1	6.203512428737151E-6	TGTGCTGCGTGGGAAGGGGGGTTAACTGGTTGGATCAAGACGTTT	CAAWEGGLTGWIKTF	TRGV10	.	TRGJP2	13	-1	-1	26
1	6.203512428737151E-6	TGTGCTGCGTATCCGGGGAAACTCCTTATGGATGCGAAGATATTT	CAAYPGKLLMDAKIF	TRGV10	.	TRGJP1	9	-1	-1	36
1	6.203512428737151E-6	TGTGCTGACCTGGGACACCTCCCGAACCTTTATAAGAAACTCTTT	CADLGHLPNLYKKLF	TRGV5	.	TRGJ1	16	-1	-1	29
1	6.203512428737151E-6	TGTGCCTTGTGGGTAGCAAGAGTTGGGCAAAAAATCAAGGTATTT	CALWVARVGQKIKVF	TRGV9	.	TRGJP	12	-1	-1	15
1	6.203512428737151E-6	TGTGCCTTGTGGGGCTTAGAGTTGGGCCATTATAAGAAACTCTTT	CALWGLELGHYKKLF	TRGV9	.	TRGJ1	12	-1	-1	28
1	6.203512428737151E-6	TGTGCCTTGTGGGGCTCAGAGCTGGGCAAAAAAATCAAGGTATTT	CALWGSELGKKIKVF	TRGV9	.	TRGJP	12	-1	-1	17
1	6.203512428737151E-6	TGTGCCTTGTGGGAGGTTCGGTTGGGCCATTACAAGAAACTCTTT	CALWEVRLGHYKKLF	TRGV9	.	TRGJ1	16	-1	-1	28
1	6.203512428737151E-6	TGTGCCTTGTGGGAGGTGTTTCCCCATTATTATAAGAAACTCTTT	CALWEVFPHYYKKLF	TRGV9	.	TRGJ1	17	-1	-1	25
1	6.203512428737151E-6	TGTGCCTTGTGGGAGGTGTGGGTGGGCAAAAAAATCAAGGTATTT	CALWEVWVGKKIKVF	TRGV9	.	TRGJP	17	-1	-1	22
1	6.203512428737151E-6	TGTGCCTTGTGGGAGGTGCTTGGGGGCCATTATAAGAAACTCTTT	CALWEVLGGHYKKLF	TRGV9	.	TRGJ1	18	-1	-1	28
1	6.203512428737151E-6	TGTGCCTTGTGGGAGGTGCATTTGGGTTATTATAAGAAACTCTTT	CALWEVHLGYYKKLF	TRGV9	.	TRGJ1	19	-1	-1	26
1	6.203512428737151E-6	TGTGCCTTGTGGGAGGTGCATTTGGGCAAAAAAATCAAGGTATTT	CALWEVHLGKKIKVF	TRGV9	.	TRGJP	19	-1	-1	21
1	6.203512428737151E-6	TGTGCCTTGTGGGAGGTGCATCGGGTGATAAAAATCAAGGTATTT	CALWEVHRVIKIKVF	TRGV9	.	TRGJP	19	-1	-1	29
1	6.203512428737151E-6	TGTGCCTTGTGGGAGGTGGGGAGCGGCAAAAAAATCAAGGTATTT	CALWEVGSGKKIKVF	TRGV9	.	TRGJP	17	-1	-1	24
1	6.203512428737151E-6	TGTGCCTTGTGGGAGGCCCTCTCTTATTATTATAAGAAACTCTTT	CALWEALSYYYKKLF	TRGV9	.	TRGJ1	15	-1	-1	25
1	6.203512428737151E-6	TGTGCCTTGTGGGAGGCGCCCGTCAATTATTATAAGAAACTCTTT	CALWEAPVNYYKKLF	TRGV9	.	TRGJ1	18	-1	-1	24
1	6.203512428737151E-6	TGTGCCTTGTGGGAGGACCCGAGAAGTGATTGGATCAAGATATTT	CALWEDPRSDWIKIF	TRGV9	.	TRGJP1	15	-1	-1	26
1	6.203512428737151E-6	TGTGCCTTGTGGGAGGAGGTTACCGCTGGTTGGTTCAAGATATTT	CALWEEVTAGWFKIF	TRGV9	.	TRGJP1	15	-1	-1	20
1	6.203512428737151E-6	TGTGCCTTGTGGGAGACAGAGTTGGGCCATTATAAGAAACTCTTT	CALWETELGHYKKLF	TRGV9	.	TRGJ1	14	-1	-1	28
1	6.203512428737151E-6	TGTGCCTTGGCAGACGCCCCTTCGGGGTATTATAAGAAACTCTTT	CALADAPSGYYKKLF	TRGV9	.	TRGJ1	8	-1	-1	27
1	6.203512428737151E-6	TGTGCCTGCTGGATTAGGCACTCGCGGGGGTATAAGAACCTCTTT	CACWIRHSRGYKNLF	TRGV11	.	TRGJ1	20	-1	-1	30
1	6.203512428737151E-6	TGTGCCTGCTGGACTAGGCACTCGCGGGGGTATAAGAAACTCTTT	CACWTRHSRGYKKLF	TRGV11	.	TRGJ1	20	-1	-1	30
1	6.203512428737151E-6	TGTGCCCTGTGGGAGTTGAAGTTGGGCAAAAAAATCGAGGTATTT	CALWELKLGKKIEVF	TRGV9	.	TRGJP	17	-1	-1	19
1	6.203512428737151E-6	TGTGCCCTGTGGGAGGTGCAACAAGATTATTATAAGAAACTCTTT	CALWEVQQDYYKKLF	TRGV9	.	TRGJ1	19	-1	-1	25
1	6.203512428737151E-6	TGTGCCCCCAGCCGGGGATATCAGGATTATTATAAGAAACTCTTT	CAPSRGYQDYYKKLF	TRGV8	.	TRGJ1	8	-1	-1	25
1	6.203512428737151E-6	TGTGCCGGGTCCCTGGGACAGGCCATTTATTATAAGAAACTCTTT	CAGSLGQAIYYKKLF	TRGV3	.	TRGJ1	23	-1	-1	26
1	6.203512428737151E-6	TGTGCCATGTGGGTGGACCCGAGAAGTGATTGGATCAAGACGTTT	CAMWVDPRSDWIKTF	TRGV9	.	TRGJP2	15	-1	-1	21
1	6.203512428737151E-6	TGTGCCACTCCTCGGGAAGCTTACGTTGAAGGTAAGAAACTCTTT	CATPREAYVEGKKLF	TRGV4	.	TRGJ1	7	-1	-1	32
1	6.203512428737151E-6	TGTGCCACCTGGGCCGAAATCCATGTGCCGACAGGACAAGAGTTG	CATWAEIHVPTGQEL	TRGV8	.	TRGJ1	12	-1	-1	42
1	6.203512428737151E-6	TGTGCCACCTGGGGCGGCACCCGCGGTGATTGGATCAAGACGCTT	CATWGGTRGDWIKTL	TRGV2	.	TRGJP2	16	-1	-1	25
1	6.203512428737151E-6	TGTGCCACCTGGGATTCTTTTAATGTTTATTATAAGAAACTCTTT	CATWDSFNVYYKKLF	TRGV8	.	TRGJ1	14	-1	-1	26
1	6.203512428737151E-6	TGTGCCACCTGGGATCGCGATACCACTGGTTGGTTCAAGATATTT	CATWDRDTTGWFKIF	TRGV8	.	TRGJP1	14	-1	-1	19
1	6.203512428737151E-6	TGTGCCACCTGGGATGTGGGAACCACTGGTTGGTTCAAGATATTT	CATWDVGTTGWFKIF	TRGV4	.	TRGJP1	15	-1	-1	21
1	6.203512428737151E-6	TGTGCCACCTGGGATGGTTTGAGTCTATATTATAAGAAACTCTTT	CATWDGLSLYYKKLF	TRGV4	.	TRGJ1	16	-1	-1	27
1	6.203512428737151E-6	TGTGCCACCTGGGATGGTCCTTGGGGGAATTATAAGAAACTCTTT	CATWDGPWGNYKKLF	TRGV4	.	TRGJ1	19	-1	-1	28
1	6.203512428737151E-6	TGTGCCACCTGGGATGGTAATAGTAGTGATTGGATCAAGACGTTT	CATWDGNSSDWIKTF	TRGV4	.	TRGJP2	16	-1	-1	19
1	6.203512428737151E-6	TGTGCCACCTGGGATGGGCTGGGTCCCGTTTATAAGAAACTCTTT	CATWDGLGPVYKKLF	TRGV4	.	TRGJ1	18	-1	-1	29
1	6.203512428737151E-6	TGTGCCACCTGGGATGGGATAGGGGGTGATTGGATCAAGACGTTT	CATWDGIGGDWIKTF	TRGV4	.	TRGJP2	17	-1	-1	25
1	6.203512428737151E-6	TGTGCCACCTGGGATAGGCCGGACGATAATTATAAGAAACTCTTT	CATWDRPDDNYKKLF	TRGV8	.	TRGJ1	19	-1	-1	25
1	6.203512428737151E-6	TGTGCCACCTGGGACGTTGATAGTGGTGATTATAAGAAACTCTTT	CATWDVDSGDYKKLF	TRGV2	.	TRGJ1	15	-1	-1	28
1	6.203512428737151E-6	TGTGCCACCTGGGACGTTGATAGTAGTGATTGGTTCAAGATATTT	CATWDVDSSDWFKIF	TRGV2	.	TRGJP1	15	-1	-1	26
1	6.203512428737151E-6	TGTGCCACCTGGGACGGCCCGGACGCTGATTGGATCAAGACGTTT	CATWDGPDADWIKTF	TRGV2	.	TRGJP2	20	-1	-1	26
1	6.203512428737151E-6	TGTGCCACCTGGGACGGCACCCGCGGTTATTATAAGAAACTCTTT	CATWDGTRGYYKKLF	TRGV2	.	TRGJ1	16	-1	-1	26
1	6.203512428737151E-6	TGTGCCACCTGGGACGGCACCCGCGGTGATGGAAAGAAACTCTTT	CATWDGTRGDGKKLF	TRGV2	.	TRGJ1	16	-1	-1	33
1	6.203512428737151E-6	TGTGCCACCTGGGACGGGCCTTTTTTTTATTATAAGAAACTCTTT	CATWDGPFFYYKKLF	TRGV2	.	TRGJ1	19	-1	-1	26
1	6.203512428737151E-6	TGTGCCACCTGGGACGGGCCTTGGGGTTATTATAAGAAACTCTTT	CATWDGPWGYYKKLF	TRGV2	.	TRGJ1	19	-1	-1	26
1	6.203512428737151E-6	TGTGCCACCTGGGACGGGCGGGTGAATTATTATAAGAAACTCTTT	CATWDGRVNYYKKLF	TRGV2	.	TRGJ1	18	-1	-1	23
1	6.203512428737151E-6	TGTGCCACCTGGGACGGGCGGGGAAGGTATTATAAGAAACTCTTT	CATWDGRGRYYKKLF	TRGV2	.	TRGJ1	18	-1	-1	27
1	6.203512428737151E-6	TGTGCCACCTGGGACGGGGGGCATGGTGATTGGATCAAGACGTTT	CATWDGGHGDWIKTF	TRGV2	.	TRGJP2	17	-1	-1	25
1	6.203512428737151E-6	TGTGCCACCTGGGACAGGTCCCTTGATTATTATAAGAAACCCTTT	CATWDRSLDYYKKPF	TRGV3	.	TRGJ1	17	-1	-1	25
1	6.203512428737151E-6	TGTGCCACCTGGGACAGGCCCCTTGATTATTATAAGAAACTCTTT	CATWDRPLDYYKKLF	TRGV3	.	TRGJ1	19	-1	-1	25
1	6.203512428737151E-6	TGTGCCACCTGGGACAGGCCGATTCACGGTTATAAGAAACTCTTT	CATWDRPIHGYKKLF	TRGV3	.	TRGJ1	19	-1	-1	29
1	6.203512428737151E-6	TGTGCCACCTGGGAAGAAACTTTTTGGCAGTGGAACAACACGTTT	CATWEETFWQWNNTF	TRGV4	.	TRGJP2	13	-1	-1	30
1	6.203512428737151E-6	TGTGCCACCTGGACCGTTGATAGTAGTGATTGGATCAAGGCGTTT	CATWTVDSSDWIKAF	TRGV8	.	TRGJP2	11	-1	-1	19
1	6.203512428737151E-6	TGTGCCACCCCGAAGGTTGGGCGGGGGTCGGGAAAGAAACTCTTT	CATPKVGRGSGKKLF	TRGV4	.	TRGJ1	8	-1	-1	33
1	6.203512428737151E-6	TGTGCCACCCGGGATGGGCAGGCTGGTTATTATAAGAAGCTCTTT	CATRDGQAGYYKKLF	TRGV4	.	TRGJ1	18	-1	-1	26
1	6.203512428737151E-6	TGTGCCACCCACGCGGCTGTAAGTAGTGATTGGATCAAGACGTTT	CATHAAVSSDWIKTF	TRGV3	.	TRGJP2	8	-1	-1	21
1	6.203512428737151E-6	TGCGCTGCGTGGGACCGGCGGACCACTGGTTGGTTCAAGATATTT	CAAWDRRTTGWFKIF	TRGV10	.	TRGJP1	13	-1	-1	21
1	6.203512428737151E-6	TGCACTTCGTATGGTATATATAGTAGTGATTGGATCAAGACGTTT	CTSYGIYSSDWIKTF	TRGV3	.	TRGJP2	1	-1	-1	16
1	6.203512428737151E-6	CGTGCCACCTGGGATAGCGAGCTTCTATATTATAAGAAACTCTTT	RATWDSELLYYKKLF	TRGV8	.	TRGJ1	16	-1	-1	27
1	6.203512428737151E-6	TGTGCTGCGTGTTCTGGCCGTTATTGGAGGTTCAAGATATTT	CAACSGRYWRFKIF	TRGV10	.	TRGJP1	10	-1	-1	28
1	6.203512428737151E-6	TGTGCTGCGTGTTCTGGCCGTTATTATTATAAGAAACTCTTT	CAACSGRYYYKKLF	TRGV10	.	TRGJ1	10	-1	-1	22
1	6.203512428737151E-6	TGTGCTGCGTGTTATGGCCCCCTTTATTATAAGAAACTCTTT	CAACYGPLYYKKLF	TRGV10	.	TRGJ1	10	-1	-1	23
1	6.203512428737151E-6	TGTGCTGCGTGTGATTTTTTGCATTATTATAAGAAGCTCTTT	CAACDFLHYYKKLF	TRGV10	.	TRGJ1	15	-1	-1	22
1	6.203512428737151E-6	TGTGCTGCGTGCTATTATACCACTGGTTGGTTCAAGATATTT	CAACYYTTGWFKIF	TRGV10	.	TRGJP1	16	-1	-1	8
1	6.203512428737151E-6	TGTGCTGCGTGGGCCGGGGAATTTTATTATAAGAAACTCTTT	CAAWAGEFYYKKLF	TRGV10	.	TRGJ1	12	-1	-1	23
1	6.203512428737151E-6	TGTGCTGCGTGGGGACCTGCCAGGTGGCGGTTCAAGATATTT	CAAWGPARWRFKIF	TRGV10	.	TRGJP1	12	-1	-1	28
1	6.203512428737151E-6	TGTGCTGCGTGGGATTTGAGCACTGGTTGGTTCAAAATATTT	CAAWDLSTGWFKIF	TRGV10	.	TRGJP1	15	-1	-1	8
1	6.203512428737151E-6	TGTGCTGCGTGGGATTGTGGTAGTGATTGGATCAAGACGTTT	CAAWDCGSDWIKTF	TRGV10	.	TRGJP2	15	-1	-1	19
1	6.203512428737151E-6	TGTGCTGCGTGGGATTGGGACCTTTATTATAAGAAACTCTTT	CAAWDWDLYYKKLF	TRGV10	.	TRGJ1	15	-1	-1	23
1	6.203512428737151E-6	TGTGCTGCGTGGGATTATTCTTCTGGTTGGTTCAAGATATTT	CAAWDYSSGWFKIF	TRGV10	.	TRGJP1	16	-1	-1	22
1	6.203512428737151E-6	TGTGCTGCGTGGGATTATACCCCTGGGTATAAGAAACTCTTT	CAAWDYTPGYKKLF	TRGV10	.	TRGJ1	16	-1	-1	27
1	6.203512428737151E-6	TGTGCTGCGTGGGATCGGGGTTATTATTATAAGAAACTCTTT	CAAWDRGYYYKKLF	TRGV10	.	TRGJ1	14	-1	-1	22
1	6.203512428737151E-6	TGTGCTGCGTGGGATCGAGGATGTTATAAGAAGAAACTCTTT	CAAWDRGCYKKKLF	TRGV10	.	TRGJ1	14	-1	-1	23
1	6.203512428737151E-6	TGTGCTGCGTGGGATCACGGGAGGAATTGGATCAAGACGTTT	CAAWDHGRNWIKTF	TRGV10	.	TRGJP2	18	-1	-1	25
1	6.203512428737151E-6	TGTGCTGCGTGGGATGTAGACCTGAATTATAAGAAACTCTTT	CAAWDVDLNYKKLF	TRGV10	.	TRGJ1	14	-1	-1	25
1	6.203512428737151E-6	TGTGCTGCGTGGGATGGCGGGGTGAATTATAAGAAACTCTTT	CAAWDGGVNYKKLF	TRGV10	.	TRGJ1	14	-1	-1	25
1	6.203512428737151E-6	TGTGCTGCGTGGGATGGATCCAATTATTATAAGAAACTCTTT	CAAWDGSNYYKKLF	TRGV10	.	TRGJ1	14	-1	-1	18
1	6.203512428737151E-6	TGTGCTGCGTGGGATAGGAGGATTTATTATAAGAAACCCTTT	CAAWDRRIYYKKPF	TRGV10	.	TRGJ1	14	-1	-1	20
1	6.203512428737151E-6	TGTGCTGCGTGGGATAGACGACCTGGAATTAAGAAACTCTTT	CAAWDRRPGIKKLF	TRGV10	.	TRGJ1	14	-1	-1	29
1	6.203512428737151E-6	TGTGCTGCGTGGGACCCTCTTTGGCAGTGGAACAAGACGTTT	CAAWDPLWQWNKTF	TRGV10	.	TRGJP2	13	-1	-1	27
1	6.203512428737151E-6	TGTGCTGCGTGGGACCCCGGCTTGGATTATAAGAAACTCTTT	CAAWDPGLDYKKLF	TRGV10	.	TRGJ1	13	-1	-1	25
1	6.203512428737151E-6	TGTGCTGCGTGGGACCACGGGATATGTTATAAGAAACTCTTT	CAAWDHGICYKKLF	TRGV10	.	TRGJ1	13	-1	-1	26
1	6.203512428737151E-6	TGTGCCTTGTGGGATTATACGGGCTATTATAAGAAACTCTTT	CALWDYTGYYKKLF	TRGV9	.	TRGJ1	13	-1	-1	24
1	6.203512428737151E-6	TGTGCCTTGTGGGATCCCGGAGGGTATTATAAGAAACTCTTT	CALWDPGGYYKKLF	TRGV9	.	TRGJ1	13	-1	-1	24
1	6.203512428737151E-6	TGTGCCTTGTGGGAGTCCCTAAGATATTATAAGAAACTCTTT	CALWESLRYYKKLF	TRGV9	.	TRGJ2	14	-1	-1	24
1	6.203512428737151E-6	TGTGCCTTGTGGGAGTCACCCCCTGGTTGGTTCAAGATATTT	CALWESPPGWFKIF	TRGV9	.	TRGJP1	22	-1	-1	19
1	6.203512428737151E-6	TGTGCCTTGTGGGAGGTGCATTTGGGTTATAGGGAACTCTTT	CALWEVHLGYRELF	TRGV9	.	TRGJ1	19	-1	-1	26
1	6.203512428737151E-6	TGTGCCTTGTGGGAGGTGCACCTTAATTATAAGAAACTCTTT	CALWEVHLNYKKLF	TRGV9	.	TRGJ1	22	-1	-1	25
1	6.203512428737151E-6	TGTGCCTTGTGGGAGAACAGGGGCCATTATAAGAAACTCTTT	CALWENRGHYKKLF	TRGV9	.	TRGJ1	14	-1	-1	25
1	6.203512428737151E-6	TGTGCCTTGGGGGCACTAAGAAAGGGTTATAAGAAACTCTTT	CALGALRKGYKKLF	TRGV9	.	TRGJ1	12	-1	-1	26
1	6.203512428737151E-6	TGTGCCTGCTGGATTAGGCCGAATTATTGTAAGAAACTCTTT	CACWIRPNYCKKLF	TRGV11	.	TRGJ1	18	-1	-1	19
1	6.203512428737151E-6	TGTGCCTGCTGGATTAGGCATGACAATTATAAGAAACTCTTT	CACWIRHDNYKKLF	TRGV11	.	TRGJ1	19	-1	-1	25
1	6.203512428737151E-6	TGTGCCTACTGGATTAGGCACGATGGTTATAAGAAACTCTTT	CAYWIRHDGYKKLF	TRGV11	.	TRGJ1	21	-1	-1	26
1	6.203512428737151E-6	TGTGCCCTGTGGGAAGAGTTGGGCAAAAAAATCAAGATATTT	CALWEELGKKIKIF	TRGV9	.	TRGJP	13	-1	-1	2
1	6.203512428737151E-6	TGTGCCCCCGGGGATAATACCACTGGTTGGATCAAGACGTTT	CAPGDNTTGWIKTF	TRGV2	.	TRGJP2	13	-1	-1	23
1	6.203512428737151E-6	TGTGCCGTGTGGGAGGTGATGATTTGGTATAAGAGACTCTTT	CAVWEVMIWYKRLF	TRGV9	.	TRGJ1	17	-1	-1	27
1	6.203512428737151E-6	TGTGCCGCCTGGGATGTATCGAATTATTATAAGAAACTCTTT	CAAWDVSNYYKKLF	TRGV4	.	TRGJ1	15	-1	-1	18
1	6.203512428737151E-6	TGTGCCGCGTGGGAGTCTGTAATTTATTATAAGAAACTCTTT	CAAWESVIYYKKLF	TRGV10	.	TRGJ1	22	-1	-1	23
1	6.203512428737151E-6	TGTGCCGGGTCCCTGGGACAGGCTTCCGGGAAGAAACTCTTT	CAGSLGQASGKKLF	TRGV3	.	TRGJ1	22	-1	-1	30
1	6.203512428737151E-6	TGTGCCGGGTCCCTGGGACAGGCGCGGTATAAGAAACTCTTT	CAGSLGQARYKKLF	TRGV3	.	TRGJ1	22	-1	-1	27
1	6.203512428737151E-6	TGTGCCGGGTCCCTGGGACAGGACCGGTATAAGAAACTCTTT	CAGSLGQDRYKKLF	TRGV3	.	TRGJ1	5	-1	-1	27
1	6.203512428737151E-6	TGTGCCGGGTCCCTGGATAGTAGTGATTGGATCAAGACGTTT	CAGSLDSSDWIKTF	TRGV3	.	TRGJP2	5	-1	-1	16
1	6.203512428737151E-6	TGTGCCATCTGGGACTTCCGCCGGGATTATAAGAAACTCTTT	CAIWDFRRDYKKLF	TRGV7	.	TRGJ1	14	-1	-1	25
1	6.203512428737151E-6	TGTGCCACCTTGGAATTTACGTATTATTATAAGAAACTCTTT	CATLEFTYYYKKLF	TRGV2	.	TRGJ1	13	-1	-1	19
1	6.203512428737151E-6	TGTGCCACCTGGTTTTATTATAAGAAACTCTTTGGACTCTTT	CATWFYYKKLFGLF	TRGV8	.	TRGJ1	11	-1	-1	35
1	6.203512428737151E-6	TGTGCCACCTGGCTCAATTGTGGGAATTATAAGAAACTCTTT	CATWLNCGNYKKLF	TRGV8	.	TRGJ1	11	-1	-1	25
1	6.203512428737151E-6	TGTGCCACCTGGGTCCCACTCGTCAATTATAAGAAACTCTTT	CATWVPLVNYKKLF	TRGV8	.	TRGJ1	12	-1	-1	25
1	6.203512428737151E-6	TGTGCCACCTGGGTCCCACTCGGTCATTATAAGAAACTCTTT	CATWVPLGHYKKLF	TRGV8	.	TRGJ1	12	-1	-1	25
1	6.203512428737151E-6	TGTGCCACCTGGGATGGCCCGGCTTATTATAAGAAACTCTTT	CATWDGPAYYKKLF	TRGV8	.	TRGJ1	18	-1	-1	23
1	6.203512428737151E-6	TGTGCCACCTGGGATGGGCCTTCGGGGTATAAGAAACTCTTT	CATWDGPSGYKKLF	TRGV4	.	TRGJ1	19	-1	-1	27
1	6.203512428737151E-6	TGTGCCACCTGGGATGGGCCAGGTGATTGGATCAAGACGTTT	CATWDGPGDWIKTF	TRGV4	.	TRGJP2	19	-1	-1	22
1	6.203512428737151E-6	TGTGCCACCTGGGATGGGCGAGGGTATTACAAGAAACTCTTT	CATWDGRGYYKKLF	TRGV4	.	TRGJ1	18	-1	-1	24
1	6.203512428737151E-6	TGTGCCACCTGGGATGGGCAGGCTGGTTGGTTCAAGATATTT	CATWDGQAGWFKIF	TRGV4	.	TRGJP1	18	-1	-1	22
1	6.203512428737151E-6	TGTGCCACCTGGGATGGGGTTGGTGGGTATAAGAAACTCTTT	CATWDGVGGYKKLF	TRGV4	.	TRGJ1	17	-1	-1	27
1	6.203512428737151E-6	TGTGCCACCTGGGATGAGAGTAGCGATTGGATCAAGACGTCT	CATWDESSDWIKTS	TRGV8	.	TRGJP2	14	-1	-1	18
1	6.203512428737151E-6	TGTGCCACCTGGGATAGGAATGAATGGGGGTTCAAGATATTT	CATWDRNEWGFKIF	TRGV8	.	TRGJP1	17	-1	-1	28
1	6.203512428737151E-6	TGTGCCACCTGGGATAACCCGTATTATTATAAGAAACTCTTT	CATWDNPYYYKKLF	TRGV5	.	TRGJ1	13	-1	-1	13
1	6.203512428737151E-6	TGTGCCACCTGGGACTTACGCCGGTATGATAAGAAACTCTTT	CATWDLRRYDKKLF	TRGV7	.	TRGJ1	14	-1	-1	24
1	6.203512428737151E-6	TGTGCCACCTGGGACCATATCGGGAATTATAAGAAACTCTTT	CATWDHIGNYKKLF	TRGV3	.	TRGJ1	14	-1	-1	25
1	6.203512428737151E-6	TGTGCCACCTGGGACGTATCGTATTATTATAAGAAACTCTTT	CATWDVSYYYKKLF	TRGV3	.	TRGJ1	14	-1	-1	18
1	6.203512428737151E-6	TGTGCCACCTGGGACGGTCGCACTGGTTGGTTCAAGATATTC	CATWDGRTGWFKIF	TRGV2	.	TRGJP1	16	-1	-1	20
1	6.203512428737151E-6	TGTGCCACCTGGGACGGGCCCACATGGTGGGTGAAACTCTTT	CATWDGPTWWVKLF	TRGV2	.	TRGJ1	20	-1	-1	32
1	6.203512428737151E-6	TGTGCCACCTGGGACGGGCCGGGTTGGTGGTTCAAGACGTTT	CATWDGPGWWFKTF	TRGV2	.	TRGJP2	19	-1	-1	27
1	6.203512428737151E-6	TGTGCCACCTGGGACGGGCCGGGTGGGTATAAGAAACTCTTT	CATWDGPGGYKKLF	TRGV2	.	TRGJ1	19	-1	-1	27
1	6.203512428737151E-6	TGTGCCACCTGGGACGGGCAGAGGTATTATAAGAAACTCTTT	CATWDGQRYYKKLF	TRGV2	.	TRGJ1	18	-1	-1	24
1	6.203512428737151E-6	TGTGCCACCTGGGACGGAACGATAGGGGAGGGGAGACTCTTT	CATWDGTIGEGRLF	TRGV2	.	TRGJ1	16	-1	-1	32
1	6.203512428737151E-6	TGTGCCACCTGGGACGAGTTGGGCAAAAAAATCAAGGTATTT	CATWDELGKKIKVF	TRGV5	.	TRGJP	14	-1	-1	2
1	6.203512428737151E-6	TGTGCCACCTGGGACATGACGAGTTATTATAAGAGACTCTTT	CATWDMTSYYKRLF	TRGV5	.	TRGJ1	15	-1	-1	19
1	6.203512428737151E-6	TGTGCCACCTGGGACAGGCTTACCGATTATAAGAAACTCTTT	CATWDRLTDYKKLF	TRGV5	.	TRGJ1	18	-1	-1	25
1	6.203512428737151E-6	TGTGCCACCTGGGACAGGCTCGAGCGGGTAGGAAAACTCTTT	CATWDRLERVGKLF	TRGV3	.	TRGJ1	18	-1	-1	33
1	6.203512428737151E-6	TGTGCCACCTGGGACAGGCCCTTTTGGTATAAGAAACTCTTT	CATWDRPFWYKKLF	TRGV3	.	TRGJ1	19	-1	-1	27
1	6.203512428737151E-6	TGTGCCACCTGGGACAGGCCGCGGAATTATAAGAAACTCTTT	CATWDRPRNYKKLF	TRGV7	.	TRGJ1	19	-1	-1	25
1	6.203512428737151E-6	TGTGCCACCTGGGACAGGCCGAGTTATCATAAGAAACTCTTT	CATWDRPSYHKKLF	TRGV3	.	TRGJ1	19	-1	-1	19
1	6.203512428737151E-6	TGTGCCACCTGGGACAGGGGGGGGGGTTATAAGAAACTCTTT	CATWDRGGGYKKLF	TRGV3	.	TRGJ1	17	-1	-1	26
1	6.203512428737151E-6	TGTGCCACCTGGACGGTTAGAATTACCCATAAGAAACTCTTT	CATWTVRITHKKLF	TRGV8	.	TRGJ1	11	-1	-1	16
1	6.203512428737151E-6	TGTGCCACCCCGGCGAGGGGGAGTGATTGGATCAAGACGTTT	CATPARGSDWIKTF	TRGV2	.	TRGJP2	8	-1	-1	21
1	6.203512428737151E-6	TGTACCTTGTGGGAGGACCCCCATGGTTGGTTCAAGATATTT	CTLWEDPHGWFKIF	TRGV9	.	TRGJP1	15	-1	-1	20
1	6.203512428737151E-6	CATGCCACCTGGGATGGCGGTGGTTATTATAAGAAACTCTTT	HATWDGGGYYKKLF	TRGV4	.	TRGJ1	16	-1	-1	23
1	6.203512428737151E-6	TGTGTCACCTGGGATTGTAGTTATTATAAGAAACTCTTT	CVTWDCSYYKKLF	TRGV8	.	TRGJ1	14	-1	-1	20
1	6.203512428737151E-6	TGTGCTGTGTGGGATCGGGGTTATTATAAGAAGCTCTTT	CAVWDRGYYKKLF	TRGV10	.	TRGJ1	14	-1	-1	20
1	6.203512428737151E-6	TGTGCTGCTCCATATACGGGCTATTATAAGAAACTCTTT	CAAPYTGYYKKLF	TRGV10	.	TRGJ1	7	-1	-1	21
1	6.203512428737151E-6	TGTGCTGCCCTGGATGACGTTTATTATAAGAAACTCTTT	CAALDDVYYKKLF	TRGV10	.	TRGJ1	19	-1	-1	20
1	6.203512428737151E-6	TGTGCTGCGTGGGGCAAGGAGAATTATAAGAAACTCTTT	CAAWGKENYKKLF	TRGV10	.	TRGJ1	12	-1	-1	22
1	6.203512428737151E-6	TGTGCTGCGTGGGGACGATTATGGACTAAGAAACTCTTT	CAAWGRLWTKKLF	TRGV10	.	TRGJ1	12	-1	-1	26
1	6.203512428737151E-6	TGTGCTGCGTGGGATTTTTTGCATTATAAGAAACTCTTT	CAAWDFLHYKKLF	TRGV10	.	TRGJ1	15	-1	-1	22
1	6.203512428737151E-6	TGTGCTGCGTGGGATTTCTCGAATTATAAGAAACTCTTT	CAAWDFSNYKKLF	TRGV10	.	TRGJ1	15	-1	-1	22
1	6.203512428737151E-6	TGTGCTGCGTGGGATTTGCGGTATTATAGGAAACTCTTT	CAAWDLRYYRKLF	TRGV10	.	TRGJ1	15	-1	-1	21
1	6.203512428737151E-6	TGTGCTGCGTGGGATTTGAAGAATTATAAGAAACTCTTT	CAAWDLKNYKKLF	TRGV10	.	TRGJ1	15	-1	-1	13
1	6.203512428737151E-6	TGTGCTGCGTGGGATTGGGACCTTTATAAGAAACTCTTT	CAAWDWDLYKKLF	TRGV10	.	TRGJ1	15	-1	-1	23
1	6.203512428737151E-6	TGTGCTGCGTGGGATTATACGGGCTGGTTCAAGATATTT	CAAWDYTGWFKIF	TRGV10	.	TRGJP1	16	-1	-1	18
1	6.203512428737151E-6	TGTGCTGCGTGGGATAGGGGTTATTGTAAGAAACTCTTT	CAAWDRGYCKKLF	TRGV10	.	TRGJ1	14	-1	-1	20
1	6.203512428737151E-6	TGTGCTGCGTGGGATAGGAGGAATTATAAGAAACTCTTT	CAAWDRRNYKKLF	TRGV10	.	TRGJ1	14	-1	-1	22
1	6.203512428737151E-6	TGTGCTGCGTGGGACGTTCGGGTTATTATATGCCTCTTT	CAAWDVRVIICLF	TRGV10	.	TRGJ1	13	-1	-1	16
1	6.203512428737151E-6	TGTGCCTTGTGGGTGTGGGGTAAAAAAATCAAGGTATTT	CALWVWGKKIKVF	TRGV9	.	TRGJP	12	-1	-1	14
1	6.203512428737151E-6	TGTGCCTTGTGGGATTCCACTGGTTGGTTCAAGATATTT	CALWDSTGWFKIF	TRGV9	.	TRGJP1	13	-1	-1	8
1	6.203512428737151E-6	TGTGCCTTGTGGGAGTTGAAGTATGGGAAGAAACTCTTT	CALWELKYGKKLF	TRGV9	.	TRGJ1	17	-1	-1	27
1	6.203512428737151E-6	TGTGCCTTGTGGGAGGTTAGGAATTATAAGAAACTCTTT	CALWEVRNYKKLF	TRGV9	.	TRGJ1	16	-1	-1	22
1	6.203512428737151E-6	TGTGCCTTGTGGGAGGTCCCTTATTACAAGAAACTCTTT	CALWEVPYYKKLF	TRGV9	.	TRGJ1	16	-1	-1	20
1	6.203512428737151E-6	TGTGCCTTGTGGGAGGTGTTGCAGTTGGGCAAGATATTT	CALWEVLQLGKIF	TRGV9	.	TRGJP1	17	-1	-1	23
1	6.203512428737151E-6	TGTGCCTTGTGGGAGGTGCTTCGTTGGATCAAGACGTTT	CALWEVLRWIKTF	TRGV9	.	TRGJP2	18	-1	-1	23
1	6.203512428737151E-6	TGTGCCTTGTGGGAGGTGCCCTATTATAAGAAACTCCTT	CALWEVPYYKKLL	TRGV9	.	TRGJ1	21	-1	-1	21
1	6.203512428737151E-6	TGTGCCTTGTGGGAGGTGCGTGGTCGGATCAAGACGTTT	CALWEVRGRIKTF	TRGV9	.	TRGJP2	18	-1	-1	19
1	6.203512428737151E-6	TGTGCCTTGTGGGAGGTGCGCGCCGGTGGGAAACTCTTT	CALWEVRAGGKLF	TRGV9	.	TRGJ1	18	-1	-1	29
1	6.203512428737151E-6	TGTGCCTTGTGGGAGGTGCGGGGAGTACAGCGAGACTTT	CALWEVRGVQRDF	TRGV9	.	TRGJ1	18	-1	-1	35
1	6.203512428737151E-6	TGTGCCTTGTGGGAGGCTATACCCATTAAGAAACTCTTT	CALWEAIPIKKLF	TRGV9	.	TRGJ1	15	-1	-1	26
1	6.203512428737151E-6	TGTGCCTTGTGGGAGGCCCTCTCTTATAAGAAACTCTTT	CALWEALSYKKLF	TRGV9	.	TRGJ1	15	-1	-1	23
1	6.203512428737151E-6	TGTGCCTTGTGGGAGAGAACCTATTGTAAGAAACTCTTT	CALWERTYCKKLF	TRGV9	.	TRGJ1	14	-1	-1	21
1	6.203512428737151E-6	TGTGCCTTGTGGGAAGGGAGTACTTTTAAGAAACTCTTT	CALWEGSTFKKLF	TRGV9	.	TRGJ1	13	-1	-1	23
1	6.203512428737151E-6	TGTGCCCCCTGGGACGGGCCGCAGGGTCTGAGACTCTTT	CAPWDGPQGLRLF	TRGV2	.	TRGJ1	19	-1	-1	29
1	6.203512428737151E-6	TGTGCCCCCACAGGCTTGGATTATTATAAGAAACTCTTT	CAPTGLDYYKKLF	TRGV2	.	TRGJ1	8	-1	-1	19
1	6.203512428737151E-6	TGTGCCGGGTCCCTGGGAGCCGGTTATAAGAAACTCTTT	CAGSLGAGYKKLF	TRGV3	.	TRGJ1	5	-1	-1	23
1	6.203512428737151E-6	TGTGCCGGGTCCCTGGGAGGGAATTATAAGAAACTCTTT	CAGSLGGNYKKLF	TRGV3	.	TRGJ1	5	-1	-1	22
1	6.203512428737151E-6	TGTGCCACCTGTCGGAATAGTGATTGGATCAAGACGTTT	CATCRNSDWIKTF	TRGV2	.	TRGJP2	10	-1	-1	17
1	6.203512428737151E-6	TGTGCCACCTGGTATAGAGAATTATTAAAGAAACTCTTT	CATWYRELLKKLF	TRGV8	.	TRGJ1	16	-1	-1	18
1	6.203512428737151E-6	TGTGCCACCTGGCCTAGTAGTGATTGGATCAAGACGTTT	CATWPSSDWIKTF	TRGV4	.	TRGJP2	11	-1	-1	14
1	6.203512428737151E-6	TGTGCCACCTGGCACAGGGTGAATTATAAGAAACTCTTT	CATWHRVNYKKLF	TRGV5	.	TRGJ1	17	-1	-1	22
1	6.203512428737151E-6	TGTGCCACCTGGGCTCCGGGGGGATATAAGAAACTCTTT	CATWAPGGYKKLF	TRGV8	.	TRGJ1	12	-1	-1	24
1	6.203512428737151E-6	TGTGCCACCTGGGCTAATTTGGGTTATAAGAAACTCTTT	CATWANLGYKKLF	TRGV8	.	TRGJ1	15	-1	-1	23
1	6.203512428737151E-6	TGTGCCACCTGGGCCCTACTTTATTATAAGAAACTCTTT	CATWALLYYKKLF	TRGV8	.	TRGJ1	12	-1	-1	20
1	6.203512428737151E-6	TGTGCCACCTGGGGCGGGTCTGGGCATAAGAAACTCTTT	CATWGGSGHKKLF	TRGV4	.	TRGJ1	12	-1	-1	25
1	6.203512428737151E-6	TGTGCCACCTGGGGCAGGTATTATTATAAGAAACTCTTT	CATWGRYYYKKLF	TRGV3	.	TRGJ1	17	-1	-1	19
1	6.203512428737151E-6	TGTGCCACCTGGGATTCGAATGGTTGGTTCAAGATATTT	CATWDSNGWFKIF	TRGV8	.	TRGJP1	14	-1	-1	20
1	6.203512428737151E-6	TGTGCCACCTGGGATCCAGGGCAAGATAAGAAACTCTTT	CATWDPGQDKKLF	TRGV8	.	TRGJ1	14	-1	-1	25
1	6.203512428737151E-6	TGTGCCACCTGGGATGCCAAGGGTTGGTTCAAGATATTT	CATWDAKGWFKIF	TRGV4	.	TRGJP1	15	-1	-1	21
1	6.203512428737151E-6	TGTGCCACCTGGGATGGTTCCCCTGGGGCCCCACTGGTT	CATWDGSPGAPLV	TRGV4	.	TRGJ1	16	-1	-1	37
1	6.203512428737151E-6	TGTGCCACCTGGGATGGTAGTTATTATAAGGAACTCTTT	CATWDGSYYKELF	TRGV4	.	TRGJ1	16	-1	-1	20
1	6.203512428737151E-6	TGTGCCACCTGGGATGGGCCCTTAGATAAGAAACTCTTT	CATWDGPLDKKLF	TRGV4	.	TRGJ1	20	-1	-1	25
1	6.203512428737151E-6	TGTGCCACCTGGGATGAGCCTATTATCGAGAAACTCTTT	CATWDEPIIEKLF	TRGV4	.	TRGJ1	22	-1	-1	20
1	6.203512428737151E-6	TGTGCCACCTGGGATAGGGTGAATTATAAGAAACTCTTT	CATWDRVNYKKLF	TRGV5	.	TRGJ1	17	-1	-1	22
1	6.203512428737151E-6	TGTGCCACCTGGGATAGGATTTATTATAAGGAACTCTTT	CATWDRIYYKELF	TRGV4	.	TRGJ1	17	-1	-1	17
1	6.203512428737151E-6	TGTGCCACCTGGGACCCGATTTATTATAAGAAACTCTTT	CATWDPIYYKKLF	TRGV3	.	TRGJ1	14	-1	-1	16
1	6.203512428737151E-6	TGTGCCACCTGGGACGTGAATTATTATAAGGAACACTTT	CATWDVNYYKEHF	TRGV2	.	TRGJ1	15	-1	-1	17
1	6.203512428737151E-6	TGTGCCACCTGGGACGGTCCGAGTTGGTTCAAGATATTT	CATWDGPSWFKIF	TRGV2	.	TRGJP1	19	-1	-1	22
1	6.203512428737151E-6	TGTGCCACCTGGGACGGTCGTAGTGATAAGAAACTCTTT	CATWDGRSDKKLF	TRGV2	.	TRGJ1	16	-1	-1	25
1	6.203512428737151E-6	TGTGCCACCTGGGACGGCCCGAATTATAAGAAACTCTTT	CATWDGPNYKKLF	TRGV2	.	TRGJ1	20	-1	-1	22
1	6.203512428737151E-6	TGTGCCACCTGGGACGGGCCTTGGGGAAGAAAACTCTTT	CATWDGPWGRKLF	TRGV2	.	TRGJ1	19	-1	-1	26
1	6.203512428737151E-6	TGTGCCACCTGGGACGGGCCTGAGGGTCTGAAACTCTTT	CATWDGPEGLKLF	TRGV2	.	TRGJ1	19	-1	-1	29
1	6.203512428737151E-6	TGTGCCACCTGGGACGATAATTATTATAGGAAACTCTTT	CATWDDNYYRKLF	TRGV8	.	TRGJ1	13	-1	-1	18
1	6.203512428737151E-6	TGTGCCACCTGGGACAGTGGGGGTTATAAGAAACTCTTT	CATWDSGGYKKLF	TRGV3	.	TRGJ1	16	-1	-1	23
1	6.203512428737151E-6	TGTGCCACCTGGGACAGCACCAAGGGAAAGAAACTCTTT	CATWDSTKGKKLF	TRGV3	.	TRGJ1	16	-1	-1	27
1	6.203512428737151E-6	TGTGCCACCTGGGACAGGCTCGGAGGGATACCACTGGTT	CATWDRLGGIPLV	TRGV5	.	TRGJ1	18	-1	-1	37
1	6.203512428737151E-6	TGTGCCACCTGGGACAGGCCTTGGGATAAGAAACTCTTT	CATWDRPWDKKLF	TRGV3	.	TRGJ1	20	-1	-1	25
1	6.203512428737151E-6	TGTGCCACCTGGGACAGGCAGTTTGTTAAGAAACTCTTT	CATWDRQFVKKLF	TRGV5	.	TRGJ1	18	-1	-1	26
1	6.203512428737151E-6	TGTGCCACCTGGGACAGGGACGTGGGTAAGAAACTCTTT	CATWDRDVGKKLF	TRGV3	.	TRGJ1	17	-1	-1	26
1	6.203512428737151E-6	TGTGCCACCTGGGACAGGATATGTTATAAGAAACTCTTT	CATWDRICYKKLF	TRGV3	.	TRGJ1	17	-1	-1	23
1	6.203512428737151E-6	TGTGCCACCTGGGAGTTGGGCAAAAAAATCAAGGTATTT	CATWELGKKIKVF	TRGV2	.	TRGJP	13	-1	-1	12
1	6.203512428737151E-6	TGTGCCACCTGGGAGGGGCATTATTATAAGAAACTCTTT	CATWEGHYYKKLF	TRGV4	.	TRGJ1	18	-1	-1	19
1	6.203512428737151E-6	TGCGCCACCTGGGACAGTCCTTATTATAAGAAACTCTTT	CATWDSPYYKKLF	TRGV3	.	TRGJ1	20	-1	-1	20
1	6.203512428737151E-6	TGCGCCACCTGGGACAGGGGGTATTATAAGAAACTCTTT	CATWDRGYYKKLF	TRGV7	.	TRGJ1	17	-1	-1	21
1	6.203512428737151E-6	CGTGCCTGCTGGATTTTCTCCTATGAGGGAAAACTCTTT	RACWIFSYEGKLF	TRGV11	.	TRGJ1	14	-1	-1	30
1	6.203512428737151E-6	CGTGCCACCTGGGAATTTACGTATTATAAGAAACTCTTT	RATWEFTYYKKLF	TRGV2	.	TRGJ1	13	-1	-1	21
1	6.203512428737151E-6	TGTGCTGCGTTCCCTACTGGTTGGTTCAAGATATTT	CAAFPTGWFKIF	TRGV10	.	TRGJP1	9	-1	-1	15
1	6.203512428737151E-6	TGTGCTGCGTGTTCTGGCCGTTATAAGAAACTCTTT	CAACSGRYKKLF	TRGV10	.	TRGJ1	10	-1	-1	20
1	6.203512428737151E-6	TGTGCTGCGTGTTCTGGCGGGGTTAAGAAACTCTTT	CAACSGGVKKLF	TRGV10	.	TRGJ1	10	-1	-1	23
1	6.203512428737151E-6	TGTGCTGCGTGTTCCGGCCGTTATTATAAGATATTT	CAACSGRYYKIF	TRGV10	.	TRGJP1	10	-1	-1	27
1	6.203512428737151E-6	TGTGCTGCGTGTCCCGGGGATTACAAGAAACTCTTT	CAACPGDYKKLF	TRGV10	.	TRGJ1	10	-1	-1	19
1	6.203512428737151E-6	TGTGCTGCGTGGGTCCCTACTTGGTTCAAGATATTT	CAAWVPTWFKIF	TRGV10	.	TRGJP1	12	-1	-1	20
1	6.203512428737151E-6	TGTGCTGCGTGGGCCGTAAATTATAAGAAACTCTTT	CAAWAVNYKKLF	TRGV10	.	TRGJ1	12	-1	-1	19
1	6.203512428737151E-6	TGTGCTGCGTGGGCCGACGGCGTTAAGAAACTCTTT	CAAWADGVKKLF	TRGV10	.	TRGJ1	12	-1	-1	23
1	6.203512428737151E-6	TGTGCTGCGTGGGATTATTGCTGGGAGAAACTCTTA	CAAWDYCWEKLL	TRGV10	.	TRGJ1	16	-1	-1	25
1	6.203512428737151E-6	TGTGCTGCGTGGGATTATTGGAGGTTCAAGATATTT	CAAWDYWRFKIF	TRGV10	.	TRGJP1	16	-1	-1	22
1	6.203512428737151E-6	TGTGCTGCGTGGGATTATATTGGTAAGAAACTCTTT	CAAWDYIGKKLF	TRGV10	.	TRGJ1	16	-1	-1	23
1	6.203512428737151E-6	TGTGCTGCGTGGGATTATACGGGTAAGAAACTCTTT	CAAWDYTGKKLF	TRGV10	.	TRGJ1	16	-1	-1	23
1	6.203512428737151E-6	TGTGCTGCGTGGGATCCGAATTATATGGGGCTGTCG	CAAWDPNYMGLS	TRGV10	.	TRGJ1	14	-1	-1	36
1	6.203512428737151E-6	TGTGCTGCGTGGGACCGTATAGGGCAGGGGCTCTTT	CAAWDRIGQGLF	TRGV10	.	TRGJ1	13	-1	-1	30
1	6.203512428737151E-6	TGTGCTGCGTGGGAGACCTCTGGGTATAAGATATTT	CAAWETSGYKIF	TRGV10	.	TRGJP1	13	-1	-1	27
1	6.203512428737151E-6	TGTGCTGCGCCGGGATTATATTATAAGAAACTCTTT	CAAPGLYYKKLF	TRGV10	.	TRGJ1	17	-1	-1	18
1	6.203512428737151E-6	TGTGCTACCTGGCCGCAACAACGTAAGAAACTCTTT	CATWPQQRKKLF	TRGV4	.	TRGJ1	11	-1	-1	23
1	6.203512428737151E-6	TGTGCTACCGTTCAAGGGGGTTGGTTCAAGATATTT	CATVQGGWFKIF	TRGV10	.	TRGJP1	5	-1	-1	18
1	6.203512428737151E-6	TGTGCCTTGTTCAGGCTTTATTGTAAGAAACTCTTT	CALFRLYCKKLF	TRGV9	.	TRGJ1	9	-1	-1	17
1	6.203512428737151E-6	TGTGCCTTGTGGGTCAACACGCAACTGAAACTCTTT	CALWVNTQLKLF	TRGV9	.	TRGJ1	12	-1	-1	26
1	6.203512428737151E-6	TGTGCCTTGTGGGGTATTATAAGTGGGAAACTCTTT	CALWGIISGKLF	TRGV9	.	TRGJ1	12	-1	-1	26
1	6.203512428737151E-6	TGTGCCTTGTGGGAGTTTTCCCCTAAGAAACTCTTT	CALWEFSPKKLF	TRGV9	.	TRGJ1	14	-1	-1	23
1	6.203512428737151E-6	TGTGCCTTGTGGGAGTCCAATTATAAGAAACTCTTT	CALWESNYKKLF	TRGV9	.	TRGJ1	14	-1	-1	19
1	6.203512428737151E-6	TGTGCCTTGTGGGAGGTGCAAAGGAGTAAGGGTTGG	CALWEVQRSKGW	TRGV9	.	TRGJP2	19	-1	-1	36
1	6.203512428737151E-6	TGTGCCTTGTGGGAGGTGAGAAATAAGAGACTCTTT	CALWEVRNKRLF	TRGV9	.	TRGJ1	17	-1	-1	22
1	6.203512428737151E-6	TGTGCCTTGTGGGAGGTGAAGGGGGAGAAACTCTTT	CALWEVKGEKLF	TRGV9	.	TRGJ1	17	-1	-1	25
1	6.203512428737151E-6	TGTGCCTTGTGGGAGGCTACCATGGAGAAACTCTTT	CALWEATMEKLF	TRGV9	.	TRGJ1	15	-1	-1	25
1	6.203512428737151E-6	TGTGCCTTGTGGGAAATGTCTTATAAGAAACTCTTT	CALWEMSYKKLF	TRGV9	.	TRGJ1	13	-1	-1	20
1	6.203512428737151E-6	TGTGCCTTGTGGAAGGTGCTAGAAAAGGAACTCTTT	CALWKVLEKELF	TRGV9	.	TRGJ1	18	-1	-1	24
1	6.203512428737151E-6	TGTGCCTCGTGGGAGGTGCAGGGGGAGAAACTCTTT	CASWEVQGEKLF	TRGV9	.	TRGJ1	19	-1	-1	25
1	6.203512428737151E-6	TGTGCCTGCTGGATTAGGCACTCGGAGAAACTCTTT	CACWIRHSEKLF	TRGV11	.	TRGJ1	20	-1	-1	25
1	6.203512428737151E-6	TGTGCCCCCCTTGTAGGGACACATAAGAAACTCTTT	CAPLVGTHKKLF	TRGV9	.	TRGJ1	5	-1	-1	22
1	6.203512428737151E-6	TGTGCCGGGTCCCTGGGAGCAGCATTGCAACTCTTT	CAGSLGAALQLF	TRGV3	.	TRGJ1	5	-1	-1	28
1	6.203512428737151E-6	TGTGCCACCTGGTATGGGGGGGATAAGAAACTCTTT	CATWYGGDKKLF	TRGV4	.	TRGJ1	17	-1	-1	22
1	6.203512428737151E-6	TGTGCCACCTGGCAAAAGCGGCGGGAGAAACTCTTT	CATWQKRREKLF	TRGV4	.	TRGJ1	11	-1	-1	25
1	6.203512428737151E-6	TGTGCCACCTGGGTCCGGTGGTTCGAGAAACTCTTT	CATWVRWFEKLF	TRGV8	.	TRGJ1	12	-1	-1	25
1	6.203512428737151E-6	TGTGCCACCTGGGTGGGATGGTATAAGAAACTCTTT	CATWVGWYKKLF	TRGV4	.	TRGJ1	16	-1	-1	21
1	6.203512428737151E-6	TGTGCCACCTGGGCCAGGGGTTGGTTCAAGATATTT	CATWARGWFKIF	TRGV3	.	TRGJP1	17	-1	-1	18
1	6.203512428737151E-6	TGTGCCACCTGGGGTCAAGGGGGGTTCAAGATATTT	CATWGQGGFKIF	TRGV4	.	TRGJP1	12	-1	-1	22
1	6.203512428737151E-6	TGTGCCACCTGGGGCCAAAATTATAAGAAACTCTTT	CATWGQNYKKLF	TRGV4	.	TRGJ1	12	-1	-1	19
1	6.203512428737151E-6	TGTGCCACCTGGGGCATCCCTATTAAGAAACTCTTT	CATWGIPIKKLF	TRGV8	.	TRGJ1	12	-1	-1	23
1	6.203512428737151E-6	TGTGCCACCTGGGATGGGCGGGTAAAGAAACTCTTT	CATWDGRVKKLF	TRGV4	.	TRGJ1	18	-1	-1	24
1	6.203512428737151E-6	TGTGCCACCTGGGATGACAGTTGGCTCAAGATATTT	CATWDDSWLKIF	TRGV4	.	TRGJP1	15	-1	-1	19
1	6.203512428737151E-6	TGTGCCACCTGGGATAGGGATTGGATCAAGACGTTT	CATWDRDWIKTF	TRGV8	.	TRGJP2	17	-1	-1	14
1	6.203512428737151E-6	TGTGCCACCTGGGATAAAGGCTATAAGAAACTCTTT	CATWDKGYKKLF	TRGV4	.	TRGJ1	14	-1	-1	21
1	6.203512428737151E-6	TGTGCCACCTGGGACGTTGAAGGTAAGAAACTCTTT	CATWDVEGKKLF	TRGV2	.	TRGJ1	15	-1	-1	23
1	6.203512428737151E-6	TGTGCCACCTGGGACGGGCTCAGGAGGAAACTCTTT	CATWDGLRRKLF	TRGV2	.	TRGJ1	18	-1	-1	26
1	6.203512428737151E-6	TGTGCCACCTGGGACGGGCCTTATAGGGAACTCTTT	CATWDGPYRELF	TRGV2	.	TRGJ1	19	-1	-1	20
1	6.203512428737151E-6	TGTGCCACCTGGGACGGGCCGTGGCGGAAACTCTTT	CATWDGPWRKLF	TRGV2	.	TRGJ1	19	-1	-1	26
1	6.203512428737151E-6	TGTGCCACCTGGGACGGGGGGGGCCTGAAACTCTTT	CATWDGGGLKLF	TRGV2	.	TRGJ1	17	-1	-1	26
1	6.203512428737151E-6	TGTGCCACCTGGGACGGGAGGATCAAGAAACTCTTT	CATWDGRIKKLF	TRGV2	.	TRGJ1	17	-1	-1	24
1	6.203512428737151E-6	TGTGCCACCTGGGACGGAGTTTGGATCAAGATATTT	CATWDGVWIKIF	TRGV3	.	TRGJP1	14	-1	-1	20
1	6.203512428737151E-6	TGTGCCACCTGGGACACCTCCCGCGAGAAACTCTTT	CATWDTSREKLF	TRGV5	.	TRGJ1	15	-1	-1	25
1	6.203512428737151E-6	TGTGCCACCTGGGACACCGCTTATAAGAAACTCTTT	CATWDTAYKKLF	TRGV3	.	TRGJ1	15	-1	-1	20
1	6.203512428737151E-6	TGTGCCACCTGGGACACCGGGTATAAGAAACTCTTT	CATWDTGYKKLF	TRGV5	.	TRGJ1	15	-1	-1	21
1	6.203512428737151E-6	TGTGCCACCTGGGACAGGCCTTGGATCAAGACGTTT	CATWDRPWIKTF	TRGV3	.	TRGJP2	20	-1	-1	20
1	6.203512428737151E-6	TGTGCCACCTGGGACAGGCGGCGATTCAAGATATTT	CATWDRRRFKIF	TRGV3	.	TRGJP1	18	-1	-1	24
1	6.203512428737151E-6	TGTGCCACCTGGGACAGACAAGCGTTGAAACTCTTT	CATWDRQALKLF	TRGV5	.	TRGJ1	16	-1	-1	26
1	6.203512428737151E-6	TGTGCCACCTGGGAATATGAGGGGCGGAAACTCTTT	CATWEYEGRKLF	TRGV5	.	TRGJ1	13	-1	-1	26
1	6.203512428737151E-6	TGTGCCACCCTAGGGAATTATTATAGGAAACTCTTT	CATLGNYYRKLF	TRGV4	.	TRGJ1	15	-1	-1	14
1	6.203512428737151E-6	TGTGCCACCCCGAAGGTTGGGTATAAGAAACTCTTT	CATPKVGYKKLF	TRGV4	.	TRGJ1	8	-1	-1	21
1	6.203512428737151E-6	TGTGCCACCGATACCGCTGGTTGGTTCAAGATATTT	CATDTAGWFKIF	TRGV4	.	TRGJP1	8	-1	-1	10
1	6.203512428737151E-6	TGTGGACTTAATACCTCTGGTTGGTTCAAGATATTT	CGLNTSGWFKIF	TRGV4	.	TRGJP1	3	-1	-1	10
1	6.203512428737151E-6	TGTGGACTTAATACCACTGGTTGGCTCAAGATATTT	CGLNTTGWLKIF	TRGV10	.	TRGJP1	3	-1	-1	10
1	6.203512428737151E-6	TGTATCACCTGGGGGACTTATTATAAGAAACTCTTT	CITWGTYYKKLF	TRGV4	.	TRGJ1	12	-1	-1	14
1	6.203512428737151E-6	TGTACCACCTGGGACTGTTATTACAAGAAACTCTTT	CTTWDCYYKKLF	TRGV4	.	TRGJ1	13	-1	-1	17
1	6.203512428737151E-6	TGTAGACACTGGGATAGAGGGCGGAAGAAACTCTTT	CRHWDRGRKKLF	TRGV8	.	TRGJ1	16	-1	-1	24
1	6.203512428737151E-6	TGCGCCACCTGGGATGCAAGATATAAGAAACTCTTT	CATWDARYKKLF	TRGV4	.	TRGJ1	15	-1	-1	21
1	6.203512428737151E-6	TGCGCGCTGGCCCTTTCTTATTATAAGAAACTCTTT	CALALSYYKKLF	TRGV10	.	TRGJ1	9	-1	-1	17
1	6.203512428737151E-6	TGCACTTCGTATGGTAGTGATTGGATCAAGACGTTT	CTSYGSDWIKTF	TRGV3	.	TRGJP2	1	-1	-1	9
1	6.203512428737151E-6	CGTGCTGCGTGGGATCCCGTCGTGGGAAACTCTTTT	RAAWDPVVGNSF	TRGV10	.	TRGJ1	14	-1	-1	25
1	6.203512428737151E-6	CGTGCCTTGTGGGAGGTGCAGGGTAAGGAACTCTTT	RALWEVQGKELF	TRGV9	.	TRGJ1	19	-1	-1	23
1	6.203512428737151E-6	CGTGCCACCACGGGAATTTACTATAAGAAACTCTTT	RATTGIYYKKLF	TRGV4	.	TRGJ1	8	-1	-1	13
1	6.203512428737151E-6	AGTGCCACCTGGGATGGTCATTATAGGAAACTCTTT	SATWDGHYRKLF	TRGV4	.	TRGJ1	16	-1	-1	19
1	6.203512428737151E-6	TGTGCTGCGTGTTCTGGGTATAAGAAACTCTTT	CAACSGYKKLF	TRGV10	.	TRGJ1	10	-1	-1	18
1	6.203512428737151E-6	TGTGCTGCGTGGGGACGATGGGAGAAACTCTTT	CAAWGRWEKLF	TRGV10	.	TRGJ1	12	-1	-1	22
1	6.203512428737151E-6	TGTGCTGCGTGGGGAAGTTATAAGAAACTCTTT	CAAWGSYKKLF	TRGV10	.	TRGJ1	12	-1	-1	17
1	6.203512428737151E-6	TGTGCTGCGTGGGATTTTTGGTTGAAGATATTT	CAAWDFWLKIF	TRGV10	.	TRGJP1	15	-1	-1	17
1	6.203512428737151E-6	TGTGCTGCGTGGGATTTTTGGTTGAAAAGGGGG	CAAWDFWLKRG	TRGV10	.	TRGJ1	15	-1	-1	33
1	6.203512428737151E-6	TGTGCTGCGTGGGATCGGGTGGTAGTGATATTT	CAAWDRVVVIF	TRGV10	.	TRGJP1	14	-1	-1	26
1	6.203512428737151E-6	TGTGCTGCGTGGGATCGGGGTAAGAAACTCTTT	CAAWDRGKKLF	TRGV10	.	TRGJ1	14	-1	-1	20
1	6.203512428737151E-6	TGTGCTGCGTGGGACCACTGGTTCAAGATATTT	CAAWDHWFKIF	TRGV10	.	TRGJP1	13	-1	-1	18
1	6.203512428737151E-6	TGTGCTGCGTGGGACCACTGGGGGAAACTCTTT	CAAWDHWGKLF	TRGV10	.	TRGJ1	13	-1	-1	23
1	6.203512428737151E-6	TGTGCTGCGTGGGACGGTCTAAAGAAACTCTTT	CAAWDGLKKLF	TRGV10	.	TRGJ1	13	-1	-1	21
1	6.203512428737151E-6	TGTGCTGCGTGGGAATTTTATAAGAGACTCTTT	CAAWEFYKRLF	TRGV10	.	TRGJ1	13	-1	-1	12
1	6.203512428737151E-6	TGTGCTGCGTGGACCAGGGGGAAGAAACTCTTT	CAAWTRGKKLF	TRGV10	.	TRGJ1	11	-1	-1	21
1	6.203512428737151E-6	TGTGCTGCGTGGACAGCGGTTGGGAAACTCTTT	CAAWTAVGKLF	TRGV10	.	TRGJ1	11	-1	-1	23
1	6.203512428737151E-6	TGTGCCTTGTGGGAGGGTCAAAAGGGACTCTTT	CALWEGQKGLF	TRGV9	.	TRGJ1	15	-1	-1	26
1	6.203512428737151E-6	TGTGCCTTGTGGACCCGGCATGAAGAACTCTTT	CALWTRHEELF	TRGV9	.	TRGJ1	11	-1	-1	22
1	6.203512428737151E-6	TGTGCCTCCTCGAGTGATTGGATCAAGACGTTT	CASSSDWIKTF	TRGV4	.	TRGJP2	9	-1	-1	12
1	6.203512428737151E-6	TGTGCCGGGTCCCTGGGACTCATGAAACTCTTT	CAGSLGLMKLF	TRGV3	.	TRGJ1	5	-1	-1	23
1	6.203512428737151E-6	TGTGCCATCTCGAGTGATTGGATCAAGACGTTT	CAISSDWIKTF	TRGV4	.	TRGJP2	9	-1	-1	12
1	6.203512428737151E-6	TGTGCCACTCTTATCTATTATAAGAAACTCTTT	CATLIYYKKLF	TRGV4	.	TRGJ1	7	-1	-1	15
1	6.203512428737151E-6	TGTGCCACCTCGAGTGATTGGATCAAGACGCTT	CATSSDWIKTL	TRGV2	.	TRGJP2	9	-1	-1	12
1	6.203512428737151E-6	TGTGCCACCTGGGTCCCCGTCGGGAAACTCTTT	CATWVPVGKLF	TRGV2	.	TRGJ1	12	-1	-1	23
1	6.203512428737151E-6	TGTGCCACCTGGGTCCGGACGGCGAAACTCTTT	CATWVRTAKLF	TRGV4	.	TRGJ1	12	-1	-1	23
1	6.203512428737151E-6	TGTGCCACCTGGGGCGGACAGTGGGAACTCTTT	CATWGGQWELF	TRGV4	.	TRGJ1	12	-1	-1	25
1	6.203512428737151E-6	TGTGCCACCTGGGGGGACAGGGGGAAACTCTTT	CATWGDRGKLF	TRGV8	.	TRGJ1	12	-1	-1	23
1	6.203512428737151E-6	TGTGCCACCTGGGATCCGGAATTGCAACTCTTT	CATWDPELQLF	TRGV3	.	TRGJ1	13	-1	-1	25
1	6.203512428737151E-6	TGTGCCACCTGGGATGTTTCTAAGAAACTCTTT	CATWDVSKKLF	TRGV4	.	TRGJ1	15	-1	-1	17
1	6.203512428737151E-6	TGTGCCACCTGGGATGGCATTAAGAAACTCTTT	CATWDGIKKLF	TRGV4	.	TRGJ1	16	-1	-1	20
1	6.203512428737151E-6	TGTGCCACCTGGGATGGAGATATACCACTGGTT	CATWDGDIPLV	TRGV4	.	TRGJ1	16	-1	-1	31
1	6.203512428737151E-6	TGTGCCACCTGGGACGTTGATAAGAAACTCTTT	CATWDVDKKLF	TRGV2	.	TRGJ1	15	-1	-1	19
1	6.203512428737151E-6	TGTGCCACCTGGGACGGGCGGTTCAAGATATTT	CATWDGRFKIF	TRGV2	.	TRGJP1	18	-1	-1	19
1	6.203512428737151E-6	TGTGCCACCTGGGACGGGGGGTTCAAGATATTT	CATWDGGFKIF	TRGV4	.	TRGJP1	17	-1	-1	19
1	6.203512428737151E-6	TGTGCCACCCCCAAGAATTATAAGAAACTCTTT	CATPKNYKKLF	TRGV5	.	TRGJ1	8	-1	-1	16
1	6.203512428737151E-6	TGTGCCACCGGGGATGGGCGGAAGAAACTCTTT	CATGDGRKKLF	TRGV4	.	TRGJ1	18	-1	-1	21
1	6.203512428737151E-6	TGTGCAACCACTGGTTGGTTCAAGAAACTCTTT	CATTGWFKKLF	TRGV10	.	TRGJ1	4	-1	-1	21
1	6.203512428737151E-6	TGTGTTAAATGGGCTTATAAGAAACTCTTT	CVKWAYKKLF	TRGV3	.	TRGJ1	3	-1	-1	14
1	6.203512428737151E-6	TGTGCTGCGTGTGGTTGGTTCATGATATTT	CAACGWFMIF	TRGV10	.	TRGJP1	10	-1	-1	11
1	6.203512428737151E-6	TGTGCTGCGTGCGTTGGGCAGGGGCTCTTT	CAACVGQGLF	TRGV10	.	TRGJ1	10	-1	-1	24
1	6.203512428737151E-6	TGTGCTGCGTGGTATAGGAGGAAACTCTTT	CAAWYRRKLF	TRGV10	.	TRGJ1	14	-1	-1	20
1	6.203512428737151E-6	TGTGCTGCGTGGCACTCCAAGGGACTCTTT	CAAWHSKGLF	TRGV10	.	TRGJ1	11	-1	-1	23
1	6.203512428737151E-6	TGTGCTGCGTGGGGTACTATACAACTGGTT	CAAWGTIQLV	TRGV10	.	TRGJ1	12	-1	-1	22
1	6.203512428737151E-6	TGTGCTGCGTGGGATTGGGTGAGGATATTT	CAAWDWVRIF	TRGV10	.	TRGJP1	15	-1	-1	14
1	6.203512428737151E-6	TGTGCTGCGCCGGGATTATCGAAACTCTTT	CAAPGLSKLF	TRGV10	.	TRGJ1	17	-1	-1	14
1	6.203512428737151E-6	TGTGCTGCGGGGTTTCGGTATAAGATATTT	CAAGFRYKIF	TRGV10	.	TRGJP1	14	-1	-1	21
1	6.203512428737151E-6	TGTGCCTTTCCCGGCTGCAAGAAACTCTTT	CAFPGCKKLF	TRGV9	.	TRGJ1	7	-1	-1	18
1	6.203512428737151E-6	TGTGCCTTGTGGTTCAACGAAGGAGAGTTG	CALWFNEGEL	TRGV9	.	TRGJ1	11	-1	-1	27
1	6.203512428737151E-6	TGTGCCTTGTGGGAGGTGCTAGGAACGTTT	CALWEVLGTF	TRGV9	.	TRGJP2	18	-1	-1	24
1	6.203512428737151E-6	TGTGCCTTGTGGACCTTAGTCGTGATATTT	CALWTLVVIF	TRGV9	.	TRGJP1	11	-1	-1	23
1	6.203512428737151E-6	TGTGCCTTGCTTTATTATAATAAACTCTTT	CALLYYNKLF	TRGV9	.	TRGJ1	8	-1	-1	11
1	6.203512428737151E-6	TGTGCCTGCTGGAATTACAAGAAACTCTTT	CACWNYKKLF	TRGV11	.	TRGJ1	16	-1	-1	13
1	6.203512428737151E-6	TGTGCCCCCGGGGATAATAAGAAACTCTTT	CAPGDNKKLF	TRGV2	.	TRGJ1	13	-1	-1	13
1	6.203512428737151E-6	TGTGCCACTGCGCCGCGGGAGAAACTCTTT	CATAPREKLF	TRGV2	.	TRGJ1	7	-1	-1	19
1	6.203512428737151E-6	TGTGCCACCTGGCCTAAAGGGAAACTCTTT	CATWPKGKLF	TRGV4	.	TRGJ1	11	-1	-1	20
1	6.203512428737151E-6	TGTGCCACCTGGGGCCCTAAGAAGCTCTTT	CATWGPKKLF	TRGV5	.	TRGJ1	12	-1	-1	17
1	6.203512428737151E-6	TGTGCCACCTGGGGGGAGGGGAAACTCTTT	CATWGEGKLF	TRGV4	.	TRGJ1	12	-1	-1	20
1	6.203512428737151E-6	TGTGCCACCTGGGATTTTGCGAAACTCTTT	CATWDFAKLF	TRGV2	.	TRGJ1	13	-1	-1	20
1	6.203512428737151E-6	TGTGCCACCTGGGATGGCCGGAGGATATTT	CATWDGRRIF	TRGV4	.	TRGJP1	16	-1	-1	23
1	6.203512428737151E-6	TGTGCCACCTGGGATAGCGCTCAGAGTTGG	CATWDSAQSW	TRGV8	.	TRGJP2	16	-1	-1	30
1	6.203512428737151E-6	TGTGCCACCTGGGATAGGATCTTACGAGTT	CATWDRILRV	TRGV8	.	TRGJ1	17	-1	-1	28
1	6.203512428737151E-6	TGTGCCACCTGGGACTTAATGCAACTCTTT	CATWDLMQLF	TRGV3	.	TRGJ1	14	-1	-1	22
1	6.203512428737151E-6	TGTGCCACCTGGGACACCTCCCGAACCTTT	CATWDTSRTF	TRGV5	.	TRGJ1	15	-1	-1	23
1	6.203512428737151E-6	TGTGCCACCTGGGACAGACAGAAACTCTTT	CATWDRQKLF	TRGV3	.	TRGJ1	16	-1	-1	19
1	6.203512428737151E-6	TGTGCCACCTGGGACAGAATACCACTGGTT	CATWDRIPLV	TRGV3	.	TRGJ1	16	-1	-1	28
1	6.203512428737151E-6	TGTGCCACCCTCTATCGTAAGAAACTCTTT	CATLYRKKLF	TRGV8	.	TRGJ1	8	-1	-1	17
1	6.203512428737151E-6	TGTGCCACCCCTCATTATAAGAAACTCTTT	CATPHYKKLF	TRGV4	.	TRGJ1	8	-1	-1	13
1	6.203512428737151E-6	TGTGCAACCACTGGTTGGATCAAGACGTTT	CATTGWIKTF	TRGV10	.	TRGJP2	4	-1	-1	11
1	6.203512428737151E-6	TGCGCTGCGTGGGGTGGGCAGGGGCTCTTT	CAAWGGQGLF	TRGV10	.	TRGJ1	12	-1	-1	24
1	6.203512428737151E-6	TGCGCCACCCCAGGCTATAAGAAACTCTTT	CATPGYKKLF	TRGV2	.	TRGJ1	8	-1	-1	15
1	6.203512428737151E-6	TGCACTTCGTATGGTTGGTTCAAGATATTT	CTSYGWFKIF	TRGV3	.	TRGJP1	1	-1	-1	11
1	6.203512428737151E-6	TGTGCTGCGTGGTATTATCGCCTCTTT	CAAWYYRLF	TRGV10	.	TRGJ1	16	-1	-1	21
1	6.203512428737151E-6	TGTGCTGCGTGGGTAAAGGTACTCTTT	CAAWVKVLF	TRGV10	.	TRGJ1	12	-1	-1	20
1	6.203512428737151E-6	TGTGCTGCGTGGGATTCACCCCTCTTT	CAAWDSPLF	TRGV10	.	TRGJ1	15	-1	-1	21
1	6.203512428737151E-6	TGTGCTGCGTGGGATCTTACACTGGTT	CAAWDLTLV	TRGV10	.	TRGJ1	14	-1	-1	25
1	6.203512428737151E-6	TGTGCTGCGTGGGATCAGGCTTTTTTT	CAAWDQAFF	TRGV10	.	TRGJ1	14	-1	-1	24
1	6.203512428737151E-6	TGTGCTGCGTGGGACTTATTTCTCGTT	CAAWDLFLV	TRGV10	.	TRGJ1	17	-1	-1	21
1	6.203512428737151E-6	TGTGCTGCGTGGGAACTGGAACTCTTT	CAAWELELF	TRGV10	.	TRGJ1	13	-1	-1	19
1	6.203512428737151E-6	TGTGCTGCGGGAGGAAAGAAACTCTTT	CAAGGKKLF	TRGV10	.	TRGJ1	8	-1	-1	15
1	6.203512428737151E-6	TGTGCCTTGTGGGAGGTGCTTCGTTGG	CALWEVLRW	TRGV9	.	TRGJP2	18	-1	-1	27
1	6.203512428737151E-6	TGTGCCTTGTGGGAGGTGCTGGTATTT	CALWEVLVF	TRGV9	.	TRGJP	18	-1	-1	20
1	6.203512428737151E-6	TGTGCCTTGTGGGAGGTGCACGGAGTT	CALWEVHGV	TRGV9	.	TRGJ1	20	-1	-1	25
1	6.203512428737151E-6	TGTGCCTTGTGGGAGGTAGTAGAGTTG	CALWEVVEL	TRGV9	.	TRGJ1	16	-1	-1	24
1	6.203512428737151E-6	TGTGCCTTGTGGGAATTGGAGAAGTTG	CALWELEKL	TRGV9	.	TRGJ1	13	-1	-1	24
1	6.203512428737151E-6	TGTGCCACCTGGGATAGCATGAGAGTT	CATWDSMRV	TRGV5	.	TRGJ1	16	-1	-1	25
1	6.203512428737151E-6	TGTGCCACCTGGGATAGAAGGGGTATC	CATWDRRGI	TRGV8	.	TRGJ1	16	-1	-1	27
1	6.203512428737151E-6	TGTGCCACCTGGGACGGGCTGCTGATT	CATWDGLLI	TRGV2	.	TRGJ1	18	-1	-1	25
1	6.203512428737151E-6	TGTGCCACCTGGGACGGGCCACTGGTT	CATWDGPLV	TRGV2	.	TRGJ1	19	-1	-1	25
1	6.203512428737151E-6	TGTGCCACCTGGGACGGGCGCCCGCAA	CATWDGRPQ	TRGV2	.	TRGJP1	18	-1	-1	27
1	6.203512428737151E-6	TGTCCCCACTTGAAGAAACTCTTT	CPHLKKLF	TRGV4	.	TRGJ1	5	-1	-1	12
1	6.203512428737151E-6	TGTGCTGCGTGGGTCAAGATATTT	CAAWVKIF	TRGV10	.	TRGJP1	12	-1	-1	9
1	6.203512428737151E-6	TGTGCTGCGTGGGTGGAATTATTT	CAAWVELF	TRGV10	.	TRGJP1	12	-1	-1	19
1	6.203512428737151E-6	TGTGCTGCGTGGGGCAAGATATTT	CAAWGKIF	TRGV10	.	TRGJP1	12	-1	-1	14
1	6.203512428737151E-6	TGTGCTGCGTGGGATTATCTCGCT	CAAWDYLA	TRGV10	.	TRGJ1	16	-1	-1	23
1	6.203512428737151E-6	TGTGCCTTGTGGGGCTTAGAGTTG	CALWGLEL	TRGV9	.	TRGJ1	12	-1	-1	21
1	6.203512428737151E-6	TGTGCCTTGTGGGAGTTGAAGTTG	CALWELKL	TRGV9	.	TRGJ1	17	-1	-1	21
1	6.203512428737151E-6	TGTGCCTTGTGGGAGGTGCGGTTT	CALWEVRF	TRGV9	.	TRGJP2	18	-1	-1	20
1	6.203512428737151E-6	TGTGCCTTGTGGGAGGAGACGTTT	CALWEETF	TRGV9	.	TRGJP2	15	-1	-1	16
1	6.203512428737151E-6	TGTGCCTGTTCCCAAGGGGAGTTG	CACSQGEL	TRGV9	.	TRGJ1	6	-1	-1	21
1	6.203512428737151E-6	TGTGCCATGTGGTGGAGGCTCTTT	CAMWWRLF	TRGV9	.	TRGJ1	11	-1	-1	18
1	6.203512428737151E-6	TGTGCCACCTGGGATGGGCCGTTT	CATWDGPF	TRGV4	.	TRGJP2	19	-1	-1	19
1	6.203512428737151E-6	TGTGCCACCTGGGATGAGACGTTT	CATWDETF	TRGV4	.	TRGJP2	15	-1	-1	16
1	6.203512428737151E-6	TGTGCCACCTGGGACAGGATATTT	CATWDRIF	TRGV3	.	TRGJP1	17	-1	-1	14
1	6.203512428737151E-6	TGTGGCCAAGGTTATAAGATATTT	CGQGYKIF	TRGV4	.	TRGJP1	7	-1	-1	15
1	6.203512428737151E-6	TGTCACTGGTTCAAGATATTT	CHWFKIF	TRGV9	.	TRGJP1	2	-1	-1	6
1	6.203512428737151E-6	TGTGCTGCGTGGGCCCTTAAG	CAAWALK	TRGV10	.	TRGJ1	12	-1	-1	21
1	6.203512428737151E-6	TGTGCTGCGTGGGGGTACCAT	CAAWGYH	TRGV10	.	TRGJP1	12	-1	-1	20
1	6.203512428737151E-6	TGTGCTGCGTGGGATTATACG	CAAWDYT	TRGV10	.	TRGJ1	16	-1	-1	21
1	6.203512428737151E-6	TGTGCTGCGTGGAACCTCTTT	CAAWNLF	TRGV10	.	TRGJ1	11	-1	-1	11
1	6.203512428737151E-6	TGTGCCTTGTGCCCTACCTTT	CALCPTF	TRGV9	.	TRGJ1	10	-1	-1	17
1	6.203512428737151E-6	TGTGCCTTGTGGGAGCTCTTT	CALWELF	TRGV9	.	TRGJ1	14	-1	-1	15
1	6.203512428737151E-6	TGTGCCTTGTGGGAGACGTTT	CALWETF	TRGV9	.	TRGJP2	14	-1	-1	13
1	6.203512428737151E-6	TGTGCCACCTGGGGATTCTTT	CATWGFF	TRGV3	.	TRGJ1	12	-1	-1	16
1	6.203512428737151E-6	TGTGCCACCTGGGATGCCTTT	CATWDAF	TRGV4	.	TRGJ1	15	-1	-1	17
1	6.203512428737151E-6	TGTGCCACCTGGGATGGCTTT	CATWDGF	TRGV4	.	TRGJ1	16	-1	-1	17
1	6.203512428737151E-6	TGTGCCACCTGGGATAGCTTT	CATWDSF	TRGV8	.	TRGJ1	16	-1	-1	17
1	6.203512428737151E-6	TGTGCCACCTGGGACAGGCTT	CATWDRL	TRGV7	.	TRGJP1	18	-1	-1	19
1	6.203512428737151E-6	TGTGCCACCTGGACAGCCGTT	CATWTAV	TRGV3	.	TRGJ1	15	-1	-1	19
1	6.203512428737151E-6	TGTGCTGCGTGGGCCGAC	CAAWAD	TRGV10	.	TRGJ1	12	-1	-1	18
1	6.203512428737151E-6	TGTGCCTTGGAGAGTTGG	CALESW	TRGV9	.	TRGJP2	8	-1	-1	18
1	6.203512428737151E-6	TGTGCCACCTGGGACGGG	CATWDG	TRGV2	.	TRGJ1	17	-1	-1	18
1	6.203512428737151E-6	TGTGCCTTGCGGGGT	CALRG	TRGV9	.	TRGJP2	12	-1	-1	14
