# Supplementary material for: Dissection of the Human T-Cell Receptor γ Gene Repertoire in the Brain and Peripheral Blood Identifies Age- and Alzheimer's Disease-Associated Clonotype Profiles
Source: Front Immunol. 2020 Jan 29;11:12. doi: 10.3389/fimmu.2020.00012 (PMC7025544; doi:10.3389/fimmu.2020.00012)
Supplement: Supplementary file 5 [file Data_Sheet_2.zip › repertoires_corrected_and_decontaminated/116.txt]

count	freq	cdr3nt	cdr3aa	v	d	j	VEnd	DStart	DEnd	JStart
40925	0.23249802582617043	TGTGCCTTGTGGGAGGTTCTGGCGCGGATGGGCAAAAAAATCAAGGTATTT	CALWEVLARMGKKIKVF	TRGV9	.	TRGJP	16	-1	-1	28
2400	0.01363458184441806	TGTGCCTTGTGGGAGGTGGGGGAGTTGGGCAAAAAAATCAAGGTATTT	CALWEVGELGKKIKVF	TRGV9	.	TRGJP	17	-1	-1	21
2054	0.011668929628514456	TGTGCCTTGTGGGAGGAGGAGTTGGGCAAAAAAATCAAGGTATTT	CALWEEELGKKIKVF	TRGV9	.	TRGJP	15	-1	-1	18
1825	0.010367963277526232	TGTGCCTTGTGGGAGACTGGTTGGTTCAAGATATTT	CALWETGWFKIF	TRGV9	.	TRGJP1	14	-1	-1	15
1275	0.007243371604847094	TGTGCCTTGTGGGAGGTGCTGAGGTTGGGCAAAAAAATCAAGGTATTT	CALWEVLRLGKKIKVF	TRGV9	.	TRGJP	18	-1	-1	23
1218	0.006919550286042165	TGTGCCTTGTGGGAGGATTATTATAAGAAACTCTTT	CALWEDYYKKLF	TRGV9	.	TRGJ1	15	-1	-1	16
1098	0.006237821193821262	TGTGCCTTGTGGGAGGTGTATTATAAGAAACTCTTT	CALWEVYYKKLF	TRGV9	.	TRGJ1	17	-1	-1	18
910	0.005169778949341847	TGTGCTGCGTGGGATTATACCACTGGTTGGTTCAAGATATTT	CAAWDYTTGWFKIF	TRGV10	.	TRGJP1	16	-1	-1	8
710	0.004033563795640342	TGTGCCTTGTGGGAGGTGCAGGAGTTGGGCAAAAAAATCAAGGTATTT	CALWEVQELGKKIKVF	TRGV9	.	TRGJP	19	-1	-1	17
650	0.003692699249529891	TGTGCTGCGTGGGATAGGGGCACTGGTTGGTTCAAGATATTT	CAAWDRGTGWFKIF	TRGV10	.	TRGJP1	14	-1	-1	20
625	0.0035506723553172027	TGTGCTGCGTGGGATACCACTGGTTGGTTCAAGATATTT	CAAWDTTGWFKIF	TRGV10	.	TRGJP1	14	-1	-1	13
607	0.0034484129914840672	TGTGCCTTGTGGGAGGACCCCTCGCAAGAGTTGGGCAAAAAAATCAAGGTATTT	CALWEDPSQELGKKIKVF	TRGV9	.	TRGJP	15	-1	-1	23
535	0.0030393755361515255	TGTGCCACCTGGGATGGGCGGTATTATAAGAAACTCTTT	CATWDGRYYKKLF	TRGV4	.	TRGJ2	18	-1	-1	21
503	0.002857581111559285	TGTGCCTTGTGGGAGGTGCTTTATAGTTGGTTCAAGATATTT	CALWEVLYSWFKIF	TRGV9	.	TRGJP1	18	-1	-1	25
500	0.0028405378842537624	TGTGCCTTGTGGGAGGTGCGAGAGTTGGGCAAAAAAATCAAGGTATTT	CALWEVRELGKKIKVF	TRGV9	.	TRGJP	18	-1	-1	17
473	0.002687148838504059	TGTGCTGCGTGGGATTATTATAAGAAACTCTTT	CAAWDYYKKLF	TRGV10	.	TRGJ1	16	-1	-1	13
458	0.002601932701976446	TGTGCCACCTGGGACCCGCAAGAGTTGGGCAAAAAAATCAAGGTATTT	CATWDPQELGKKIKVF	TRGV4	.	TRGJP	13	-1	-1	17
450	0.002556484095828386	TGTGCCTTGTGGGAGGTGCAAGGGTTTTGGTTCAAGATATTT	CALWEVQGFWFKIF	TRGV9	.	TRGJP1	19	-1	-1	26
447	0.0025394408685228635	TCTCAACTCTTT	SQLF	TRGV9	.	TRGJ1	0	-1	-1	4
445	0.0025280787169858483	TGTGCCTTGTGGGAGCCGAACTTCCAAGAGTTGGGCAAAAAAATCAAGGTATTT	CALWEPNFQELGKKIKVF	TRGV9	.	TRGJP	14	-1	-1	24
384	0.0021815330951068896	TGTGCTGCGTGGGATTCAACCGGTACCACTGGTTGGTTCAAGATATTT	CAAWDSTGTTGWFKIF	TRGV10	.	TRGJP1	15	-1	-1	23
367	0.0020849548070422616	TGTGCCTTGTGGGAGGCCCAAGAGTTGGGCAAAAAAATCAAGGTATTT	CALWEAQELGKKIKVF	TRGV9	.	TRGJP	15	-1	-1	18
363	0.0020622305039682313	TGTGCCTTGTGGGAGGATACCACTGGTTGGTTCAAGATATTT	CALWEDTTGWFKIF	TRGV9	.	TRGJP1	15	-1	-1	16
354	0.0020111008220516638	TGTGCCTTGTGGGAGGCCCGGGGGTTGGGCAAAAAAATCAAGGTATTT	CALWEARGLGKKIKVF	TRGV9	.	TRGJP	15	-1	-1	23
352	0.0019997386705146486	TGTGCTGCGTGGGCCACTACCACTGGTTGGTTCAAGATATTT	CAAWATTTGWFKIF	TRGV10	.	TRGJP1	12	-1	-1	17
342	0.0019429279128295733	TGTGCCTTGTGGGAGTTTCAGCAAGAGTTGGGCAAAAAAATCAAGGTATTT	CALWEFQQELGKKIKVF	TRGV9	.	TRGJP	14	-1	-1	20
336	0.0019088414582185283	TGTGCCTTGTGGGAGGGCGATCAAGAGTTGGGCAAAAAAATCAAGGTATTT	CALWEGDQELGKKIKVF	TRGV9	.	TRGJP	15	-1	-1	21
294	0.0016702362759412122	TGTGCCTTGTGGGAGGTGCGGTATAAGAAACTCTTT	CALWEVRYKKLF	TRGV9	.	TRGJ1	18	-1	-1	21
291	0.0016531930486356897	TGTGCCTTGTGGGAGGTGCATTATTATAAGAAACTCTTT	CALWEVHYYKKLF	TRGV9	.	TRGJ1	19	-1	-1	19
283	0.0016077444424876294	TGTGCCTTGTGGGAGGTGAGGGAGTTGGGCAAAAAAATCAAGGTATTT	CALWEVRELGKKIKVF	TRGV9	.	TRGJP	17	-1	-1	21
278	0.001579339063645092	TGTGCCTCCCTGGGGTTGGGCAAAAAAATCAAGGTATTT	CASLGLGKKIKVF	TRGV9	.	TRGJP	6	-1	-1	14
277	0.0015736579878765844	TGTGCCTTGTGGGAGGTCACTGGTTGGTTCAAGATATTT	CALWEVTGWFKIF	TRGV9	.	TRGJP1	19	-1	-1	17
272	0.0015452526090340467	TGTGCCTTGTGGGAGGTGCAATGGACCACTGGTTGGTTCAAGATATTT	CALWEVQWTTGWFKIF	TRGV9	.	TRGJP1	19	-1	-1	24
261	0.0014827607755804639	TGTGCCTTGTGGGAGGGCCAAGAGTTGGGCAAAAAAATCAAGGTATTT	CALWEGQELGKKIKVF	TRGV9	.	TRGJP	15	-1	-1	14
259	0.001471398624043449	TGTGCCTTGTGGGAGGTGGTAGAGTTGGGCAAAAAAATCAAGGTATTT	CALWEVVELGKKIKVF	TRGV9	.	TRGJP	17	-1	-1	20
249	0.0014145878663583736	TGTGCCTTGTGGGAGGTGCACCGGAAGTTGGGCAAAAAAATCAAGGTATTT	CALWEVHRKLGKKIKVF	TRGV9	.	TRGJP	21	-1	-1	25
247	0.0014032257148213585	TGTGCCTTGTGGGAGTTGGGCAAAAAAATCAAGGTATTT	CALWELGKKIKVF	TRGV9	.	TRGJP	17	-1	-1	12
244	0.001386182487515836	TGTGCCTTGTGGGAGGTGCCGGAGTTGGGCAAAAAAATCAAGGTATTT	CALWEVPELGKKIKVF	TRGV9	.	TRGJP	18	-1	-1	21
238	0.0013520960329047908	TGTGCCTTGTGGGAGGTGGTGGAGGAGTTGGGCAAAAAAATCAAGGTATTT	CALWEVVEELGKKIKVF	TRGV9	.	TRGJP	17	-1	-1	24
238	0.0013520960329047908	TGTGCCTTGGCCCATTATTATAAGAAACTCTTT	CALAHYYKKLF	TRGV9	.	TRGJ1	8	-1	-1	13
237	0.0013464149571362834	TGTGCCTTGTGGGAGGTGCCCGAGCAAGAGTTGGGCAAAAAAATCAAGGTATTT	CALWEVPEQELGKKIKVF	TRGV9	.	TRGJP	18	-1	-1	23
237	0.0013464149571362834	TGTGCCTTGTGGGAGGTGCAGAATTATTATAAGAAACTCTTT	CALWEVQNYYKKLF	TRGV9	.	TRGJ1	19	-1	-1	20
236	0.0013407338813677758	TGTGCCTTGTGGGCAAGTACCACTGGTTGGTTCAAGATATTT	CALWASTTGWFKIF	TRGV9	.	TRGJP1	12	-1	-1	17
234	0.0013293717298307607	TGTGCCTTGTGGGAGGTTGGACTCTTT	CALWEVGLF	TRGV9	.	TRGJ1	16	-1	-1	20
233	0.0013236906540622531	TGTGCTGCGTGGGATAAGAAACTCTTT	CAAWDKKLF	TRGV10	.	TRGJ1	14	-1	-1	13
232	0.0013180095782937458	TGTGCCACCTGGGCCGTGAATTATTATAAGAAACTCTTT	CATWAVNYYKKLF	TRGV4	.	TRGJ2	12	-1	-1	17
230	0.0013066474267567306	TGTGCCTTGTGGGAGGTGCAATATAAGAAACTCTTT	CALWEVQYKKLF	TRGV9	.	TRGJ1	19	-1	-1	21
229	0.001300966350988223	TGTGCCACCTGGGAGGTGGGTTGGTTCAAGATATTT	CATWEVGWFKIF	TRGV7	.	TRGJP1	13	-1	-1	18
229	0.001300966350988223	TGTGCGTTGGGGGGTTGGTTCAAGATATTT	CALGGWFKIF	TRGV9	.	TRGJP1	12	-1	-1	12
225	0.001278242047914193	TGTGCCTTGTGGGAGGTGACTTATAAGAAACTCTTT	CALWEVTYKKLF	TRGV9	.	TRGJ1	17	-1	-1	20
219	0.001244155593303148	TGTGCTGCGTGGGCCCTACCTATCAACACTGGTTGGTTCAAGATATTT	CAAWALPINTGWFKIF	TRGV10	.	TRGJP1	12	-1	-1	26
217	0.0012327934417661328	TGTGCCTTGTGGGAGGTCGTAGACACTGGTTGGTTCAAGATATTT	CALWEVVDTGWFKIF	TRGV9	.	TRGJP1	16	-1	-1	23
214	0.0012157502144606103	TGTGCCTTGTGGGAGGCCTCCTTTTATTATAAGAAACTCTTT	CALWEASFYYKKLF	TRGV9	.	TRGJ1	15	-1	-1	23
211	0.0011987069871550876	TGTGCTGCGTGGGATTATCTCAGTCGTGGTACTGGTTGGTTCAAGATATTT	CAAWDYLSRGTGWFKIF	TRGV10	.	TRGJP1	16	-1	-1	30
210	0.0011930259113865803	TGTGCCTTGTGGGAGGTCTATACCACTGGTTGGTTCAAGATATTT	CALWEVYTTGWFKIF	TRGV9	.	TRGJP1	16	-1	-1	14
209	0.0011873448356180727	TGTGCCTTGTGGGAGGCCACTGGTTGGTTCAAGATATTT	CALWEATGWFKIF	TRGV9	.	TRGJP1	15	-1	-1	16
207	0.0011759826840810575	TGTGCCTTGTGGGAGGTGGGGGGACAAGAGTTGGGCAAAAAAATCAAGGTATTT	CALWEVGGQELGKKIKVF	TRGV9	.	TRGJP	17	-1	-1	20
205	0.0011646205325440426	TGTGCTGCGTGGGTCACCCGAAGGAGAGCCACTGGTTGGTTCAAGATATTT	CAAWVTRRRATGWFKIF	TRGV10	.	TRGJP1	12	-1	-1	28
205	0.0011646205325440426	TGTGCCTTGTGGGAGGTGCGGGGGAAACTCTTT	CALWEVRGKLF	TRGV9	.	TRGJ1	18	-1	-1	23
203	0.0011532583810070275	TGTGCCTTGTGGGAGGTGAGAGCCACTGGTTGGTTCAAGATATTT	CALWEVRATGWFKIF	TRGV9	.	TRGJP1	17	-1	-1	22
201	0.0011418962294700125	TGTGCCTTGTGGGAGGTGCGGGGCACTGGTTGGTTCAAGATATTT	CALWEVRGTGWFKIF	TRGV9	.	TRGJP1	18	-1	-1	23
201	0.0011418962294700125	TGTGCCGATTCGCTCTTT	CADSLF	TRGV9	.	TRGJ1	5	-1	-1	12
199	0.0011305340779329974	TGTGCCTTGTGGGAGGCCCAAAATGGACGACAAGAGTTGGGCAAAAAAATCAAGGTATTT	CALWEAQNGRQELGKKIKVF	TRGV9	.	TRGJP	15	-1	-1	30
199	0.0011305340779329974	TGTGCCTTGTGGGAGGTCCATGGTGATTGGATCAAGACGTTT	CALWEVHGDWIKTF	TRGV9	.	TRGJP2	19	-1	-1	22
194	0.0011021286990904597	TGTGCCTTGTCCTCCACTGGTTGGTTCAAGATATTT	CALSSTGWFKIF	TRGV9	.	TRGJP1	9	-1	-1	13
193	0.0010964476233219522	TGTGCCTTGTGGGGTTGGGAGAAACTCTTT	CALWGWEKLF	TRGV9	.	TRGJ1	12	-1	-1	19
192	0.0010907665475534448	TGTGCCTTGTGGGAGGTGCATTTTGATTATTATAAGAAACTCTTT	CALWEVHFDYYKKLF	TRGV9	.	TRGJ1	19	-1	-1	25
192	0.0010907665475534448	TGTGCCTTGTGGGAGGCTAATACCACTGGTTGGTTCAAGATATTT	CALWEANTTGWFKIF	TRGV9	.	TRGJP1	15	-1	-1	19
192	0.0010907665475534448	TGTGCCTTGCCCCGACTTTATAAGAAACTCTTT	CALPRLYKKLF	TRGV9	.	TRGJ1	8	-1	-1	17
188	0.0010680422444794145	TGTGCCACCAGAAGGGGATGGTTCAAGATATTT	CATRRGWFKIF	TRGV7	.	TRGJP1	8	-1	-1	15
187	0.0010623611687109072	TGTGCCTTGGCGGCCTCGCGGAGGAACCTCACTGGTTGGTTCAAGATATTT	CALAASRRNLTGWFKIF	TRGV9	.	TRGJP1	8	-1	-1	29
187	0.0010623611687109072	TGTGCCTTGTGGGAGGTGCCTAAGAAACTCTTT	CALWEVPKKLF	TRGV9	.	TRGJ1	18	-1	-1	20
186	0.0010566800929423996	TGTGCCTTGTGGGAGGTGCAGGGGAAACTCTTT	CALWEVQGKLF	TRGV9	.	TRGJ1	19	-1	-1	23
185	0.001050999017173892	TGTGCCTTGTCCACCTATAAGAAACTCTTT	CALSTYKKLF	TRGV9	.	TRGJ1	9	-1	-1	15
183	0.001039636865636877	TGTGCCTTGTGGGAGGTGGAATGGTTCAAGATATTT	CALWEVEWFKIF	TRGV9	.	TRGJP1	17	-1	-1	21
182	0.0010339557898683695	TGTGCTGCGTGGGATCCCCCCGGTTGGTTCAAGATATTT	CAAWDPPGWFKIF	TRGV10	.	TRGJP1	14	-1	-1	21
182	0.0010339557898683695	TGTGCCTTGTGGGTGCTCTTT	CALWVLF	TRGV9	.	TRGJ1	12	-1	-1	15
180	0.0010225936383313544	TGTGCTGCGTGGGATGACCTCTTT	CAAWDDLF	TRGV10	.	TRGJ1	17	-1	-1	18
179	0.0010169125625628468	TGTGCTGCGTGGGGTTGGTTCAAGATATTT	CAAWGWFKIF	TRGV10	.	TRGJP1	15	-1	-1	12
174	9.885071837203094E-4	TGTGCCTTGTGGGAGGTGCAGTATAAGAAACTCTTT	CALWEVQYKKLF	TRGV9	.	TRGJ1	19	-1	-1	21
173	9.828261079518018E-4	TGTGCCTCCCTGGGGGATACCACTGGTTGGTTCAAGATATTT	CASLGDTTGWFKIF	TRGV9	.	TRGJP1	6	-1	-1	16
173	9.828261079518018E-4	TGTGCCTTGTGGGATCCTGGTTGGTTCAAGATATTT	CALWDPGWFKIF	TRGV9	.	TRGJP1	13	-1	-1	16
168	9.544207291092642E-4	TGTGCCTTGTGGGAGGCCACGGAGTTGGGCAAAAAAATCAAGGTATTT	CALWEATELGKKIKVF	TRGV9	.	TRGJP	15	-1	-1	21
168	9.544207291092642E-4	TGTGCCTTGTGGGAGGCGACTTATTATTATAAGAAACTCTTT	CALWEATYYYKKLF	TRGV9	.	TRGJ1	15	-1	-1	22
166	9.430585775722491E-4	TGTGCCTTGTGGGAGGTGGAGGGGGATACCACTGGTTGGTTCAAGATATTT	CALWEVEGDTTGWFKIF	TRGV9	.	TRGJP1	17	-1	-1	25
166	9.430585775722491E-4	TGTGCCTTGTGGGAGGTGGTTAGTTATAAGAAACTCTTT	CALWEVVSYKKLF	TRGV9	.	TRGJ1	17	-1	-1	19
164	9.31696426035234E-4	TGTGCCTTGTGGGAGGTGAAAGAGTTGGGCAAAAAAATCAAGGTATTT	CALWEVKELGKKIKVF	TRGV9	.	TRGJP	17	-1	-1	19
162	9.203342744982189E-4	TGTGCCACCTGGGATACCACTGGTTGGTTCAAGATATTT	CATWDTTGWFKIF	TRGV8	.	TRGJP1	15	-1	-1	13
161	9.146531987297115E-4	TGTGCCTTGTGGGAGACCCCGCGGGAGTTGGGCAAAAAAATCAAGGTATTT	CALWETPRELGKKIKVF	TRGV9	.	TRGJP	14	-1	-1	24
161	9.146531987297115E-4	TGTGCCTTGTGGGAGGTGAGTGAGTTGGGCAAAAAAATCAAGGTATTT	CALWEVSELGKKIKVF	TRGV9	.	TRGJP	17	-1	-1	21
161	9.146531987297115E-4	TGTGCCTTGTGGGACCTTCTGGGGTATTTGCTCTTT	CALWDLLGYLLF	TRGV9	.	TRGJ1	13	-1	-1	30
160	9.089721229612039E-4	TGTGCCTTGTGGAAAGACCAAGAGTTGGGCAAAAAAATCAAGGTATTT	CALWKDQELGKKIKVF	TRGV9	.	TRGJP	11	-1	-1	18
159	9.032910471926964E-4	TGTGCCTTGTGGGAGAACACTGCCTCGAATTATTATAAGAAACTCTTT	CALWENTASNYYKKLF	TRGV9	.	TRGJ1	14	-1	-1	24
158	8.976099714241889E-4	TGTGCCTTGTGGGAGAACTATTATAAGAAACTCTTT	CALWENYYKKLF	TRGV9	.	TRGJ1	14	-1	-1	14
158	8.976099714241889E-4	TGTGCCTTGTGGGAACTCTTT	CALWELF	TRGV9	.	TRGJ1	13	-1	-1	13
157	8.919288956556814E-4	TGTGCCTTGTGCGCCACCCTATATACCACTGGTTGGTTCAAGATATTT	CALCATLYTTGWFKIF	TRGV9	.	TRGJP1	10	-1	-1	19
155	8.805667441186663E-4	TGTGCCTTGTGGGAGGGGACTAATTATAAGAAACTCTTT	CALWEGTNYKKLF	TRGV9	.	TRGJ1	15	-1	-1	22
155	8.805667441186663E-4	TGTGCCTTGTGGGAGGTATATTATAAGAAACTCTTT	CALWEVYYKKLF	TRGV9	.	TRGJ1	16	-1	-1	18
153	8.692045925816512E-4	TGTGCCTTGTGGGAGGTGCCCCCTTATTATAAGAAACTCTTT	CALWEVPPYYKKLF	TRGV9	.	TRGJ1	21	-1	-1	23
152	8.635235168131438E-4	TGTGCCTTGTGGGAGGTGCACATAGGCTATTATAAGAAACTCTTT	CALWEVHIGYYKKLF	TRGV9	.	TRGJ2	20	-1	-1	27
152	8.635235168131438E-4	TGTGCCTTGTGGGAGGAGACCACTGGTTGGTTCAAGATATTT	CALWEETTGWFKIF	TRGV9	.	TRGJP1	15	-1	-1	18
151	8.578424410446362E-4	TGTGCCACCTGGGACAGGCGTACCACTGGTTGGTTCAAGATATTT	CATWDRRTTGWFKIF	TRGV3	.	TRGJP1	18	-1	-1	20
151	8.578424410446362E-4	TGTGCTGCGTGGGATTATAGGGGTCGAACTTTCCTCTTT	CAAWDYRGRTFLF	TRGV10	.	TRGJ1	16	-1	-1	33
150	8.521613652761287E-4	TGTGCCTTGTGGGAGGTGACAGAGTTGGGCAAAAAAATCAAGGTATTT	CALWEVTELGKKIKVF	TRGV9	.	TRGJP	17	-1	-1	20
150	8.521613652761287E-4	TGTGCCTTGTGGCCCCAGTTGGGCAAAAAAATCAAGGTATTT	CALWPQLGKKIKVF	TRGV9	.	TRGJP	11	-1	-1	16
148	8.407992137391137E-4	TGTGCCTTGTGGGAGGCTCCCGAACTCTATAAGAAACTCTTT	CALWEAPELYKKLF	TRGV9	.	TRGJ1	15	-1	-1	27
145	8.237559864335911E-4	TGTGCCTTCCTTCGGAAACTCTTT	CAFLRKLF	TRGV9	.	TRGJ1	7	-1	-1	14
144	8.180749106650835E-4	TGTGCCTTGTGGGAGAGGGTGGAGTTGGGCAAAAAAATCAAGGTATTT	CALWERVELGKKIKVF	TRGV9	.	TRGJP	14	-1	-1	21
144	8.180749106650835E-4	TGTGCTGCGTGGGATTGGGGCACTGGTTGGTTCAAGATATTT	CAAWDWGTGWFKIF	TRGV10	.	TRGJP1	15	-1	-1	20
144	8.180749106650835E-4	TGTGCTGCGTGGGATTGGTTCAAGATATTT	CAAWDWFKIF	TRGV10	.	TRGJP1	15	-1	-1	14
142	8.067127591280685E-4	TGTGCTGCGTGGGATTCTGGTTGGTTCAAGATATTT	CAAWDSGWFKIF	TRGV10	.	TRGJP1	15	-1	-1	16
141	8.01031683359561E-4	TGTGCCTTGTGGGAGGTGGGTTCAAGGGAGGAGTTGGGCAAAAAAATCAAGGTATTT	CALWEVGSREELGKKIKVF	TRGV9	.	TRGJP	17	-1	-1	30
141	8.01031683359561E-4	TGTGCCTTGTGGGAGGTGCGTGAGTTGGGCAAAAAAATCAAGGTATTT	CALWEVRELGKKIKVF	TRGV9	.	TRGJP	18	-1	-1	21
141	8.01031683359561E-4	TGTGCCTTGTGGGCCGCTGGTTGGTTCAAGATATTT	CALWAAGWFKIF	TRGV9	.	TRGJP1	12	-1	-1	13
141	8.01031683359561E-4	TGTGCCTTGTGGGAGGCTTATTATAAGAAACTCTTT	CALWEAYYKKLF	TRGV9	.	TRGJ1	15	-1	-1	17
140	7.953506075910534E-4	TGTGCCTTGTGGGAGGTGATTACTGGTTGGTTCAAGATATTT	CALWEVITGWFKIF	TRGV9	.	TRGJP1	17	-1	-1	21
140	7.953506075910534E-4	TGTGCCTTGTGGGAGGTGAATTATTATAAGAAACTCTTT	CALWEVNYYKKLF	TRGV9	.	TRGJ1	17	-1	-1	17
139	7.89669531822546E-4	TGTGCCTTGTGGGAAAACCGAGAGTTGGGCAAAAAAATCAAGGTATTT	CALWENRELGKKIKVF	TRGV9	.	TRGJP	13	-1	-1	20
138	7.839884560540384E-4	TGTGCCTTGTGGGAGGTACAAGAGTTGGGCAAAAAAATCAAGGTATTT	CALWEVQELGKKIKVF	TRGV9	.	TRGJP	19	-1	-1	18
138	7.839884560540384E-4	TGTGCCTTGTGGGAGGCAGGCGAGTTGGGCAAAAAAATCAAGGTATTT	CALWEAGELGKKIKVF	TRGV9	.	TRGJP	15	-1	-1	21
138	7.839884560540384E-4	TGTGCCTCGTACGTATGGGGTTGGTTCAAGATATTT	CASYVWGWFKIF	TRGV9	.	TRGJP1	9	-1	-1	18
137	7.783073802855308E-4	TGTGCCTTGTGGGAGGTGCGAGGTTATTATAAGAAACTCTTT	CALWEVRGYYKKLF	TRGV9	.	TRGJ1	18	-1	-1	23
136	7.726263045170234E-4	TGTGCCTTGTGGGAGCTAGCTAATTATAAGAAACTCTTT	CALWELANYKKLF	TRGV9	.	TRGJ1	14	-1	-1	22
136	7.726263045170234E-4	TGTGCCTTGTGGGAGGTCCCTCGATGGTTCAAGATATTT	CALWEVPRWFKIF	TRGV9	.	TRGJP1	21	-1	-1	24
136	7.726263045170234E-4	TGTGCCTTGTGGGAGGCGTGTGGGAAACTCTTT	CALWEACGKLF	TRGV9	.	TRGJ1	15	-1	-1	23
135	7.669452287485158E-4	TGTGCCTTGTGGGAGGTGAGGTCAGAGTTGGGCAAAAAAATCAAGGTATTT	CALWEVRSELGKKIKVF	TRGV9	.	TRGJP	17	-1	-1	23
135	7.669452287485158E-4	TGTGCCTTGTGGGAGGCTCCCGGGGGCAAAAAAATCAAGGTATTT	CALWEAPGGKKIKVF	TRGV9	.	TRGJP	15	-1	-1	23
135	7.669452287485158E-4	TGTGCCTTGTGGGAGGTGGGACCTTATTATAAGAAACTCTTT	CALWEVGPYYKKLF	TRGV9	.	TRGJ1	17	-1	-1	23
135	7.669452287485158E-4	TGTGCCTTGTGGGAGGTGCAATTCTATAAGAAACTCTTT	CALWEVQFYKKLF	TRGV9	.	TRGJ1	19	-1	-1	24
134	7.612641529800083E-4	TGTGCCTTGTGGGAGGTCCTTTATTATAAGAAACTCTTT	CALWEVLYYKKLF	TRGV9	.	TRGJ1	16	-1	-1	20
133	7.555830772115007E-4	TGTGCCTTGTGGGAGGTAGGGCAAGAGTTGGGCAAAAAAATCAAGGTATTT	CALWEVGQELGKKIKVF	TRGV9	.	TRGJP	16	-1	-1	18
133	7.555830772115007E-4	TGTGCCTTCGACGTTGGGAAACTCTTT	CAFDVGKLF	TRGV9	.	TRGJ1	7	-1	-1	17
132	7.499020014429933E-4	TGTGCCTTGTGGGAGGTGAAGGGTAGGGAGTTGGGCAAAAAAATCAAGGTATTT	CALWEVKGRELGKKIKVF	TRGV9	.	TRGJP	17	-1	-1	27
132	7.499020014429933E-4	TGTGCCTTGTGGGAGGAGGCGCAAGAGTTGGGCAAAAAAATCAAGGTATTT	CALWEEAQELGKKIKVF	TRGV9	.	TRGJP	15	-1	-1	20
132	7.499020014429933E-4	TGTGCCTTGTGGGAGGCCAAAGAGTTGGGCAAAAAAATCAAGGTATTT	CALWEAKELGKKIKVF	TRGV9	.	TRGJP	15	-1	-1	19
132	7.499020014429933E-4	TGTGCCTTGTGGGAAGCTGGGTTGGGCAAAAAAATCAAGGTATTT	CALWEAGLGKKIKVF	TRGV9	.	TRGJP	13	-1	-1	20
132	7.499020014429933E-4	TGTGCCTTGTGGGAGGCGCTTTATTATAAGAAACTCTTT	CALWEALYYKKLF	TRGV9	.	TRGJ1	18	-1	-1	20
131	7.442209256744857E-4	TGTGCCTTGTGTCGGGAGTTGGGCAAAAAAATCAAGGTATTT	CALCRELGKKIKVF	TRGV9	.	TRGJP	10	-1	-1	15
131	7.442209256744857E-4	TGTGCCTTGTGGGAGGAAGGTTATTATAAGAAACTCTTT	CALWEEGYYKKLF	TRGV9	.	TRGJ1	15	-1	-1	20
130	7.385398499059782E-4	TGTGCCTTGTGGGAGGCCAAACAAGAGTTGGGCAAAAAAATCAAGGTATTT	CALWEAKQELGKKIKVF	TRGV9	.	TRGJP	15	-1	-1	21
130	7.385398499059782E-4	TGTGCCTTGTGGGAGCAGGGGTTGGGCAAAAAAATCAAGGTATTT	CALWEQGLGKKIKVF	TRGV9	.	TRGJP	14	-1	-1	14
130	7.385398499059782E-4	TGTGCCTTGTGGGAGGGACAGACCACTGGTTGGTTCAAGATATTT	CALWEGQTTGWFKIF	TRGV9	.	TRGJP1	15	-1	-1	21
130	7.385398499059782E-4	TGTGCTGCGTGGGGGGGTTGGTTCAAGATATTT	CAAWGGWFKIF	TRGV10	.	TRGJP1	12	-1	-1	15
130	7.385398499059782E-4	TGTGCCTTGTGGGCGGGTTGGTTCAAGATATTT	CALWAGWFKIF	TRGV9	.	TRGJP1	15	-1	-1	15
130	7.385398499059782E-4	TGTGCCTTGTGGGAGGTGCTATTTGGGCTCTTT	CALWEVLFGLF	TRGV9	.	TRGJ1	18	-1	-1	27
129	7.328587741374707E-4	TGTGCCTTGTGGGACGCAAAGGGGTTGGGCAAAAAAATCAAGGTATTT	CALWDAKGLGKKIKVF	TRGV9	.	TRGJP	13	-1	-1	23
129	7.328587741374707E-4	TGTGCTGCGTGGGACCATACCACTGGTTGGTTCAAGATATTT	CAAWDHTTGWFKIF	TRGV10	.	TRGJP1	13	-1	-1	16
129	7.328587741374707E-4	TGTGTTTGGTTCAAGATATTT	CVWFKIF	TRGV9	.	TRGJP1	3	-1	-1	2
128	7.271776983689631E-4	TGTGCCTTCAAACTCTTT	CAFKLF	TRGV9	.	TRGJ1	7	-1	-1	9
127	7.214966226004556E-4	TGTGCTGCGTGGGATAACCGTACCACTGGTTGGTTCAAGATATTT	CAAWDNRTTGWFKIF	TRGV10	.	TRGJP1	21	-1	-1	20
127	7.214966226004556E-4	TGTGCCCTCCAGGGGTGGAAACTCTTT	CALQGWKLF	TRGV9	.	TRGJ2	5	-1	-1	17
126	7.158155468319481E-4	TGTGCCTTGTGGGAGGTGCCTTATTCTTATAAGAAACTCTTT	CALWEVPYSYKKLF	TRGV9	.	TRGJ1	18	-1	-1	22
126	7.158155468319481E-4	TGTGCCTCGCTCTTT	CASLF	TRGV9	.	TRGJ1	6	-1	-1	9
125	7.101344710634406E-4	TGTGCCTTGTGGGGGACTGGTTGGTTCAAGATATTT	CALWGTGWFKIF	TRGV9	.	TRGJP1	12	-1	-1	15
124	7.04453395294933E-4	TGTGCCTTGTGGACGATTTCGACGAATTATTATAAGAAACTCTTT	CALWTISTNYYKKLF	TRGV9	.	TRGJ1	11	-1	-1	22
124	7.04453395294933E-4	TGTGCCTTGTGGACGAGAGGTTGGTTCAAGATATTT	CALWTRGWFKIF	TRGV9	.	TRGJP1	11	-1	-1	18
124	7.04453395294933E-4	TGTGCTGCGTGGGACTCAGGTACGGCACTCTTT	CAAWDSGTALF	TRGV10	.	TRGJ1	13	-1	-1	26
124	7.04453395294933E-4	TGTGCCTTGTTCCCGAAACTCTTT	CALFPKLF	TRGV9	.	TRGJ1	9	-1	-1	14
123	6.987723195264256E-4	TGTGCCTTGTGGAGGGGGGAGTTGGGCAAAAAAATCAAGGTATTT	CALWRGELGKKIKVF	TRGV9	.	TRGJP	14	-1	-1	18
123	6.987723195264256E-4	TGTGCCTTGTGGGATGATACCACTGGTTGGTTCAAGATATTT	CALWDDTTGWFKIF	TRGV9	.	TRGJP1	13	-1	-1	8
123	6.987723195264256E-4	TGTGCCTTGTGGGAGGTAAACACTGGTTGGTTCAAGATATTT	CALWEVNTGWFKIF	TRGV9	.	TRGJP1	16	-1	-1	20
123	6.987723195264256E-4	TGTGCTGCGTGGGATTATACTGGTTGGTTCAAGATATTT	CAAWDYTGWFKIF	TRGV10	.	TRGJP1	16	-1	-1	18
123	6.987723195264256E-4	TGTGCCTTGTGGGAGGTGTCGGGTTGGTTCAAGATATTT	CALWEVSGWFKIF	TRGV9	.	TRGJP1	17	-1	-1	21
123	6.987723195264256E-4	TGTGCCTTGTGGGAGGGGAATTATTATAAGAAACTCTTT	CALWEGNYYKKLF	TRGV9	.	TRGJ1	15	-1	-1	17
123	6.987723195264256E-4	TGTGCCTTGTGGGAGGTTTATTATAAGAAACTCTTT	CALWEVYYKKLF	TRGV9	.	TRGJ1	16	-1	-1	17
123	6.987723195264256E-4	TGTGCCTTGGGGGCTCCTGGTTGGTTCAAGATATTT	CALGAPGWFKIF	TRGV9	.	TRGJP1	12	-1	-1	16
122	6.93091243757918E-4	TGTGCCTTGTGGGAGGTGCAGGCTCAAGAGTTGGGCAAAAAAATCAAGGTATTT	CALWEVQAQELGKKIKVF	TRGV9	.	TRGJP	19	-1	-1	24
122	6.93091243757918E-4	TGTGCCTTGTGGTACCCGCCTTCGAATTATTATAAGAAACTCTTT	CALWYPPSNYYKKLF	TRGV9	.	TRGJ1	11	-1	-1	20
121	6.874101679894104E-4	TGTGCCTTGTGGGAGGTGCCTACCACTGGTTGGTTCAAGATATTT	CALWEVPTTGWFKIF	TRGV9	.	TRGJP1	18	-1	-1	20
121	6.874101679894104E-4	TGTGCCTTGTGGGATGCCGGTTGGTTCAAGATATTT	CALWDAGWFKIF	TRGV9	.	TRGJP1	13	-1	-1	18
121	6.874101679894104E-4	TGTGCTGCGAAACTCTTT	CAAKLF	TRGV10	.	TRGJ1	8	-1	-1	8
120	6.81729092220903E-4	TGTGCCTTGTGGGAGGCGCGCGGCCAAGAGTTGGGCAAAAAAATCAAGGTATTT	CALWEARGQELGKKIKVF	TRGV9	.	TRGJP	18	-1	-1	21
120	6.81729092220903E-4	TGTGCCTTGTGGGAGAATAAGCAAGAGTTGGGCAAAAAAATCAAGGTATTT	CALWENKQELGKKIKVF	TRGV9	.	TRGJP	14	-1	-1	20
120	6.81729092220903E-4	TGTGCCTTGTGGGAAGTGCAAGAGTTGGGCAAAAAAATCAAGGTATTT	CALWEVQELGKKIKVF	TRGV9	.	TRGJP	19	-1	-1	17
120	6.81729092220903E-4	TGTGCCTTGTGGGCTGAACAGAAACTCTTT	CALWAEQKLF	TRGV9	.	TRGJ1	12	-1	-1	19
119	6.760480164523954E-4	TGTGCCTTGTGGGAGGTGCACAGAGAGTTGGGCAAAAAAATCAAGGTATTT	CALWEVHRELGKKIKVF	TRGV9	.	TRGJP	20	-1	-1	23
119	6.760480164523954E-4	TGTGCCTTGTGGGAGGTGCCCCCCCAGAAACTCTTT	CALWEVPPQKLF	TRGV9	.	TRGJ1	28	-1	-1	25
119	6.760480164523954E-4	TGTGCCTTGTGGGAGGGTCGTTATAAGAAACTCTTT	CALWEGRYKKLF	TRGV9	.	TRGJ2	15	-1	-1	20
119	6.760480164523954E-4	TGTGCTGCGTGGGATTATAAGAAACTCTTT	CAAWDYKKLF	TRGV10	.	TRGJ1	16	-1	-1	13
119	6.760480164523954E-4	TGTGCCTTGTGGGGTTGGTTCAAGATATTT	CALWGWFKIF	TRGV9	.	TRGJP1	12	-1	-1	12
119	6.760480164523954E-4	TGTGCCTTGAGACTCTTT	CALRLF	TRGV9	.	TRGJ1	8	-1	-1	8
118	6.703669406838879E-4	TGTGCCTTGTGGGAGGTGCAGGGAACGGGGTTGGGCAAAAAAATCAAGGTATTT	CALWEVQGTGLGKKIKVF	TRGV9	.	TRGJP	19	-1	-1	29
118	6.703669406838879E-4	TGTGCCTTGTGGGAGGTGGACCCCACAAGTTATTATAAGAAACTCTTT	CALWEVDPTSYYKKLF	TRGV9	.	TRGJ1	28	-1	-1	29
118	6.703669406838879E-4	TGTGCCTTGTGGGAGCAAGAGTTGGGCAAAAAAATCAAGGTATTT	CALWEQELGKKIKVF	TRGV9	.	TRGJP	14	-1	-1	14
118	6.703669406838879E-4	TGTGCCTTGTGGGAAACCACTGGTTGGTTCAAGATATTT	CALWETTGWFKIF	TRGV9	.	TRGJP1	13	-1	-1	15
118	6.703669406838879E-4	TGTGCCTTGTGGGACCCTGGTGCTAAGAAACTCTTT	CALWDPGAKKLF	TRGV9	.	TRGJ1	13	-1	-1	23
117	6.646858649153803E-4	TGTGCCTTGTGGGAGAACCCCTCGCAAGAGTTGGGCAAAAAAATCAAGGTATTT	CALWENPSQELGKKIKVF	TRGV9	.	TRGJP	14	-1	-1	23
117	6.646858649153803E-4	TGTGCCTTGTGGGAGGGATGCAAGAAGTTGGGCAAAAAAATCAAGGTATTT	CALWEGCKKLGKKIKVF	TRGV9	.	TRGJP	15	-1	-1	19
117	6.646858649153803E-4	TGTGCTGCGTGGGCCCCTTATTATAAGAAACTCTTT	CAAWAPYYKKLF	TRGV10	.	TRGJ1	12	-1	-1	17
117	6.646858649153803E-4	TGTGCCGGGGTGAAACTCTTT	CAGVKLF	TRGV9	.	TRGJ1	5	-1	-1	11
116	6.590047891468729E-4	TGTGCCTTGTGGGAGGTTCTCTGGGCTGAGTTGGGCAAAAAAATCAAGGTATTT	CALWEVLWAELGKKIKVF	TRGV9	.	TRGJP	16	-1	-1	21
116	6.590047891468729E-4	TGTGCCTTGTGGGAGAGCCTACAAGAGTTGGGCAAAAAAATCAAGGTATTT	CALWESLQELGKKIKVF	TRGV9	.	TRGJP	14	-1	-1	21
116	6.590047891468729E-4	TGTGCCTTGTGGGACCTTACTACCACTGGTTGGTTCAAGATATTT	CALWDLTTTGWFKIF	TRGV9	.	TRGJP1	13	-1	-1	20
116	6.590047891468729E-4	CGGCTGACGAAACTCTTT	RLTKLF	TRGV10	.	TRGJ1	5	-1	-1	8
115	6.533237133783653E-4	TGTGCCTTGTGGGAGGTCTCTCAAGAGTTGGGCAAAAAAATCAAGGTATTT	CALWEVSQELGKKIKVF	TRGV9	.	TRGJP	16	-1	-1	21
115	6.533237133783653E-4	TGTGCCTTGTGGGAGGGGAGACAAGAGTTGGGCAAAAAAATCAAGGTATTT	CALWEGRQELGKKIKVF	TRGV9	.	TRGJP	15	-1	-1	21
115	6.533237133783653E-4	TGTGCCTTGTGGGAGACCTCCTTGGAGTTGGGCAAAAAAATCAAGGTATTT	CALWETSLELGKKIKVF	TRGV9	.	TRGJP	14	-1	-1	24
115	6.533237133783653E-4	TGTGCCTTGTGGGAGGTCAAGGAGTTGGGCAAAAAAATCAAGGTATTT	CALWEVKELGKKIKVF	TRGV9	.	TRGJP	16	-1	-1	14
115	6.533237133783653E-4	TGTGCCTTGTGGGAGCCCCCCACTGGTTGGTTCAAGATATTT	CALWEPPTGWFKIF	TRGV9	.	TRGJP1	14	-1	-1	19
115	6.533237133783653E-4	TGTGCCTTGTGGGAGCCCACCACTGGTTGGTTCAAGATATTT	CALWEPTTGWFKIF	TRGV9	.	TRGJP1	14	-1	-1	18
115	6.533237133783653E-4	TGTGCCTTGTGGGAGACATCGAATTATTATAAGAAACTCTTT	CALWETSNYYKKLF	TRGV9	.	TRGJ1	14	-1	-1	18
115	6.533237133783653E-4	TGTGCCTTGTGGGAGGTGCAACCGAAACTCTTT	CALWEVQPKLF	TRGV9	.	TRGJ1	19	-1	-1	23
114	6.476426376098578E-4	TGTGCCTTGTGGGAGACAGAAGAGTTGGGCAAAAAAATCAAGGTATTT	CALWETEELGKKIKVF	TRGV9	.	TRGJP	14	-1	-1	19
114	6.476426376098578E-4	TGTGCCTTCCCGTATACCACTGGTTGGTTCAAGATATTT	CAFPYTTGWFKIF	TRGV9	.	TRGJP1	7	-1	-1	12
114	6.476426376098578E-4	TGTGCCTTTACCACTGGTTGGTTCAAGATATTT	CAFTTGWFKIF	TRGV9	.	TRGJP1	7	-1	-1	8
113	6.419615618413503E-4	TGTGCCTTGTGGGAGGCCCTCCAAGAGTTGGGCAAAAAAATCAAGGTATTT	CALWEALQELGKKIKVF	TRGV9	.	TRGJP	15	-1	-1	21
113	6.419615618413503E-4	TGTGCCTTGTGGGAGGTTGAAGAGTTGGGCAAAAAAATCAAGGTATTT	CALWEVEELGKKIKVF	TRGV9	.	TRGJP	16	-1	-1	19
113	6.419615618413503E-4	TGTGCCTTGTGGGAGGGCCATACCACTGGTTGGTTCAAGATATTT	CALWEGHTTGWFKIF	TRGV9	.	TRGJP1	15	-1	-1	19
113	6.419615618413503E-4	TGTGCCTTGTGCCACACCACTGGTTGGTTCAAGATATTT	CALCHTTGWFKIF	TRGV9	.	TRGJP1	10	-1	-1	15
112	6.362804860728427E-4	TGTGCCTTGTGGGAGGTACTCACTGGTTGGTTCAAGATATTT	CALWEVLTGWFKIF	TRGV9	.	TRGJP1	16	-1	-1	16
112	6.362804860728427E-4	TGTGCCTTGTGGTTAACCACTGGTTGGTTCAAGATATTT	CALWLTTGWFKIF	TRGV9	.	TRGJP1	11	-1	-1	8
112	6.362804860728427E-4	TGTGCCTTGTGGGAGGTGCCTTATTATAAGAAACTCTTT	CALWEVPYYKKLF	TRGV9	.	TRGJ1	18	-1	-1	20
112	6.362804860728427E-4	TGTGCCTTGTGGGAAATTAGTTATAAGAAACTCTTT	CALWEISYKKLF	TRGV9	.	TRGJ1	13	-1	-1	14
112	6.362804860728427E-4	TGTGCCTTGAAACTCTTT	CALKLF	TRGV9	.	TRGJ1	8	-1	-1	8
111	6.305994103043352E-4	TGTGCCTTGTGGGAGGTGCGCGGCCCATTTTATTATAAGAAACTCTTT	CALWEVRGPFYYKKLF	TRGV9	.	TRGJ1	18	-1	-1	29
111	6.305994103043352E-4	TGTGCCTTGTGGGAGGGGAGGGAGTTGGGCAAAAAAATCAAGGTATTT	CALWEGRELGKKIKVF	TRGV9	.	TRGJP	15	-1	-1	21
111	6.305994103043352E-4	TGTGCCTTGTGGGGGGATACCACTGGTTGGTTCAAGATATTT	CALWGDTTGWFKIF	TRGV9	.	TRGJP1	15	-1	-1	16
111	6.305994103043352E-4	TGTGCTGCGTGGTATACCACTGGTTGGTTCAAGATATTT	CAAWYTTGWFKIF	TRGV10	.	TRGJP1	14	-1	-1	12
111	6.305994103043352E-4	TGTGCTGCGTGGGGAGTCCCTGGTTGGTTCAAGATATTT	CAAWGVPGWFKIF	TRGV10	.	TRGJP1	12	-1	-1	19
110	6.249183345358277E-4	TGTGCCTTGTGGGAGTACACTGGTTGGTTCAAGATATTT	CALWEYTGWFKIF	TRGV9	.	TRGJP1	14	-1	-1	17
109	6.192372587673202E-4	TGTGCCTTGTGGGAGGGGACTAAGTTAGAGTTGGGCAAAAAAATCAAGGTATTT	CALWEGTKLELGKKIKVF	TRGV9	.	TRGJP	15	-1	-1	26
109	6.192372587673202E-4	TGTGCCTTGTGGGAGGTGCGGAACGAGTTGGGCAAAAAAATCAAGGTATTT	CALWEVRNELGKKIKVF	TRGV9	.	TRGJP	18	-1	-1	24
109	6.192372587673202E-4	TGTGCCTTGTGGGAGGTGAACCCCACTGGTTGGTTCAAGATATTT	CALWEVNPTGWFKIF	TRGV9	.	TRGJP1	21	-1	-1	22
109	6.192372587673202E-4	TGTGCCTTGTGGGAGCAGTTGGGCAAAAAAATCAAGGTATTT	CALWEQLGKKIKVF	TRGV9	.	TRGJP	14	-1	-1	16
109	6.192372587673202E-4	TGTGCCTTGTGGGAGGCGTACACTGGTTGGTTCAAGATATTT	CALWEAYTGWFKIF	TRGV9	.	TRGJP1	15	-1	-1	20
109	6.192372587673202E-4	TGTGCCTTGTGCATCCCCACTGGTTGGTTCAAGATATTT	CALCIPTGWFKIF	TRGV9	.	TRGJP1	10	-1	-1	16
109	6.192372587673202E-4	TGTGCCTTGTGGGAGGGAACTGGTTGGTTCAAGATATTT	CALWEGTGWFKIF	TRGV9	.	TRGJP1	15	-1	-1	18
109	6.192372587673202E-4	TGTGCCTTGTGGGACCCAAGTTTCAAGATATTT	CALWDPSFKIF	TRGV9	.	TRGJP1	13	-1	-1	21
108	6.135561829988126E-4	TGTGCCTTGTGGGAGCTCATACTGCAAGAGTTGGGCAAAAAAATCAAGGTATTT	CALWELILQELGKKIKVF	TRGV9	.	TRGJP	14	-1	-1	23
108	6.135561829988126E-4	TGTGCCTTGTGGGAGCCGCCCCGGGCGATGGGCAAAAAAATCAAGGTATTT	CALWEPPRAMGKKIKVF	TRGV9	.	TRGJP	14	-1	-1	28
108	6.135561829988126E-4	TGTGCCTTGTGGGAGGTGCTAGGGGCCACTGGTTGGTTCAAGATATTT	CALWEVLGATGWFKIF	TRGV9	.	TRGJP1	18	-1	-1	25
108	6.135561829988126E-4	TGTGCCTTGTGGGATAGGTTGGGCAAAAAAATCAAGGTATTT	CALWDRLGKKIKVF	TRGV9	.	TRGJP	13	-1	-1	17
108	6.135561829988126E-4	TGTGCCTTGTGGGACCCATTGAGTGAGAAACTCTTT	CALWDPLSEKLF	TRGV9	.	TRGJ1	13	-1	-1	25
108	6.135561829988126E-4	TGTGCCTTGTGGGAGCCGACTTTGAAGAAGCTCTTT	CALWEPTLKKLF	TRGV9	.	TRGJ1	14	-1	-1	24
108	6.135561829988126E-4	TGTGCCTTGTGGGAGGTTGAATGGGGGAAACTCTTT	CALWEVEWGKLF	TRGV9	.	TRGJ1	16	-1	-1	26
108	6.135561829988126E-4	TGTGCCTTGTGGGAGGTGCTAAAGAAACTCTTT	CALWEVLKKLF	TRGV9	.	TRGJ1	18	-1	-1	21
108	6.135561829988126E-4	TGTGCCTTGTGGGGCGATAAGAAACTCTTT	CALWGDKKLF	TRGV9	.	TRGJ1	12	-1	-1	16
108	6.135561829988126E-4	TGTGCCTTCCTTAATAAGAAACTCTTT	CAFLNKKLF	TRGV9	.	TRGJ1	7	-1	-1	13
107	6.078751072303052E-4	TGTGCCTTGTGGGAGGTGCAGTGCCCCACTGGTTGGTTCAAGATATTT	CALWEVQCPTGWFKIF	TRGV9	.	TRGJP1	19	-1	-1	25
107	6.078751072303052E-4	TGTGCCTTGTGGGAGTATACCACTGGTTGGTTCAAGATATTT	CALWEYTTGWFKIF	TRGV9	.	TRGJP1	14	-1	-1	8
107	6.078751072303052E-4	TGTGCCTTGTGGGAGGTGCACGGTTGGTTCAAGATATTT	CALWEVHGWFKIF	TRGV9	.	TRGJP1	20	-1	-1	18
107	6.078751072303052E-4	TGTGCCTTGTGGGAGGCCCTACCCCTTCAGAAACTCTTT	CALWEALPLQKLF	TRGV9	.	TRGJ1	15	-1	-1	28
107	6.078751072303052E-4	TGTGCCTGGGGGCCATTCGGTTATAAGAAACTCTTT	CAWGPFGYKKLF	TRGV9	.	TRGJ1	6	-1	-1	20
107	6.078751072303052E-4	TGTGCCTTCAACACTGGTTGGTTCAAGATATTT	CAFNTGWFKIF	TRGV9	.	TRGJP1	7	-1	-1	11
106	6.021940314617976E-4	TGTGCCTTGTGGGAGGTGGAGGGTTGGATCAAGACGTTT	CALWEVEGWIKTF	TRGV9	.	TRGJP2	17	-1	-1	23
106	6.021940314617976E-4	TGTGCCCCTGAGGTTATGAAGAAACTCTTT	CAPEVMKKLF	TRGV9	.	TRGJ1	5	-1	-1	13
106	6.021940314617976E-4	TGTGCCTTGTGGGAAGGGGATTATAAGAAACTCTTT	CALWEGDYKKLF	TRGV9	.	TRGJ2	13	-1	-1	19
105	5.965129556932901E-4	TGTGCCTTGTGGGAGGTCAAGAACCAAGAGTTGGGCAAAAAAATCAAGGTATTT	CALWEVKNQELGKKIKVF	TRGV9	.	TRGJP	16	-1	-1	24
105	5.965129556932901E-4	TGTGCCTTGTGGGAGGTGGAGAAAGAGTTGGGCAAAAAAATCAAGGTATTT	CALWEVEKELGKKIKVF	TRGV9	.	TRGJP	17	-1	-1	22
105	5.965129556932901E-4	TGTGCCTTGTGGGAGGTTAAAGAGTTGGGCAAAAAAATCAAGGTATTT	CALWEVKELGKKIKVF	TRGV9	.	TRGJP	16	-1	-1	19
105	5.965129556932901E-4	TGTGCCTTGTGGGAGGTGCGGACCACTGGTTGGTTCAAGATATTT	CALWEVRTTGWFKIF	TRGV9	.	TRGJP1	18	-1	-1	21
105	5.965129556932901E-4	TGTGCCTTGTGGGACCCCCCGGGGAAGAAACTCTTT	CALWDPPGKKLF	TRGV9	.	TRGJ1	13	-1	-1	24
105	5.965129556932901E-4	TGTGCCTTGTGGGAGGTTGTGAAACTCTTT	CALWEVVKLF	TRGV9	.	TRGJ1	16	-1	-1	20
105	5.965129556932901E-4	TGTGCCTTGTACAAGAAACTCTTT	CALYKKLF	TRGV9	.	TRGJ1	9	-1	-1	9
104	5.908318799247826E-4	TGTGCCTTGTGGGAGGTGCCAAGGACCACTGGTTGGTTCAAGATATTT	CALWEVPRTTGWFKIF	TRGV9	.	TRGJP1	18	-1	-1	24
104	5.908318799247826E-4	TGTGCCTTGTGGGCCCTCCATACCACTGGTTGGTTCAAGATATTT	CALWALHTTGWFKIF	TRGV9	.	TRGJP1	12	-1	-1	19
104	5.908318799247826E-4	TGTGCCTTGTGGGAGCTTACCACTGGTTGGTTCAAGATATTT	CALWELTTGWFKIF	TRGV9	.	TRGJP1	14	-1	-1	17
104	5.908318799247826E-4	TGTGCCTTGTGGGAGGGACCTCTTTATTATAAGAAACTCTTT	CALWEGPLYYKKLF	TRGV9	.	TRGJ2	21	-1	-1	23
104	5.908318799247826E-4	TGTGCCTTGGGGGCCCCCACTGGTTGGTTCAAGATATTT	CALGAPTGWFKIF	TRGV9	.	TRGJP1	12	-1	-1	16
104	5.908318799247826E-4	TGTGCCTTGTGGGAGACGGGCAGGAAACTCTTT	CALWETGRKLF	TRGV9	.	TRGJ1	14	-1	-1	23
103	5.85150804156275E-4	TGTGCCTTGTGGGAGGTGCTGGTGGAGACGTGTGAGAAACTCTTT	CALWEVLVETCEKLF	TRGV9	.	TRGJ1	18	-1	-1	34
103	5.85150804156275E-4	TGTGCCTTGTGGGAGGTGCAAGGCCCCAGTTGGTTCAAGATATTT	CALWEVQGPSWFKIF	TRGV9	.	TRGJP1	19	-1	-1	28
103	5.85150804156275E-4	TGTGCCTTGTGGGAGGTGAGGACCACTGGTTGGTTCAAGATATTT	CALWEVRTTGWFKIF	TRGV9	.	TRGJP1	17	-1	-1	21
103	5.85150804156275E-4	TGTGCCTTCCCCGGGGGATATAAGAAACTCTTT	CAFPGGYKKLF	TRGV9	.	TRGJ1	7	-1	-1	18
102	5.794697283877675E-4	TGTGCCTTGTGGGAGGCAGAGAAAGAGTTGGGCAAAAAAATCAAGGTATTT	CALWEAEKELGKKIKVF	TRGV9	.	TRGJP	15	-1	-1	22
102	5.794697283877675E-4	TGTGCCTTGTGGGAGTCCACCTTGAATTATTATAAGAAACTCTTT	CALWESTLNYYKKLF	TRGV9	.	TRGJ1	21	-1	-1	23
102	5.794697283877675E-4	TGTGCCTTGTGGGAGGTGCTCAAGGGGGATAAGAAACTCTTT	CALWEVLKGDKKLF	TRGV9	.	TRGJ2	18	-1	-1	28
102	5.794697283877675E-4	TGTGCCTTGTGGGAGGTGAAGTCCCGTTGGTTCAAGATATTT	CALWEVKSRWFKIF	TRGV9	.	TRGJP1	17	-1	-1	25
102	5.794697283877675E-4	TGTGCCTTGTGGGAGGTCGTGAAACTCTTT	CALWEVVKLF	TRGV9	.	TRGJ1	16	-1	-1	20
101	5.7378865261926E-4	TGTGCCTTGTGGGAGGTGCCTCATACCACTGGTTGGTTCAAGATATTT	CALWEVPHTTGWFKIF	TRGV9	.	TRGJP1	18	-1	-1	22
101	5.7378865261926E-4	TGTGCCTTGTGGGAGGTGCCAGAGTTGGGCAAAAAAATCAAGGTATTT	CALWEVPELGKKIKVF	TRGV9	.	TRGJP	18	-1	-1	17
101	5.7378865261926E-4	TGTGCCTTGTGGGAGGTGGAAGAGTTGGGCAAAAAAATCAAGGTATTT	CALWEVEELGKKIKVF	TRGV9	.	TRGJP	17	-1	-1	19
101	5.7378865261926E-4	TGTGCCTTGTGGGAGGTGCTTTATAAGAAACTCTTT	CALWEVLYKKLF	TRGV9	.	TRGJ1	18	-1	-1	20
101	5.7378865261926E-4	TGTGCCTTGTGGACCACTGGTTGGTTCAAGATATTT	CALWTTGWFKIF	TRGV9	.	TRGJP1	11	-1	-1	12
101	5.7378865261926E-4	TGTGCTGCGTGGGATTTTAAGAAACTCTTT	CAAWDFKKLF	TRGV10	.	TRGJ1	15	-1	-1	13
100	5.681075768507525E-4	TGTGCCTTGTGGGACGGTTGGTTCAAGATATTT	CALWDGWFKIF	TRGV9	.	TRGJP1	17	-1	-1	15
100	5.681075768507525E-4	TGTGCCTTGTGGGAGATTAAGAAACTCTTT	CALWEIKKLF	TRGV9	.	TRGJ1	14	-1	-1	17
99	5.624265010822449E-4	TGTGCCTTGTGGGTGGACCCACAAGAGTTGGGCAAAAAAATCAAGGTATTT	CALWVDPQELGKKIKVF	TRGV9	.	TRGJP	15	-1	-1	21
99	5.624265010822449E-4	TGTGCCTTGTGGGAGGTGCAGGGTTCAGGTAATGGTTGGTTCAAGATATTT	CALWEVQGSGNGWFKIF	TRGV9	.	TRGJP1	19	-1	-1	32
99	5.624265010822449E-4	TGTGCCAGCCCCAGGACGGAAACTAGTGATTGGATCAAGACGTTT	CASPRTETSDWIKTF	TRGV9	.	TRGJP2	5	-1	-1	23
99	5.624265010822449E-4	TGTGCTGCGTGGGATTGGACCACTGGTTGGTTCAAGATATTT	CAAWDWTTGWFKIF	TRGV10	.	TRGJP1	15	-1	-1	18
99	5.624265010822449E-4	TGTGCTGCGTGGGATTATCCCACTGGTTGGTTCAAGATATTT	CAAWDYPTGWFKIF	TRGV10	.	TRGJP1	16	-1	-1	8
99	5.624265010822449E-4	TGTGCCTTGTGGGACGATACCACTGGTTGGTTCAAGATATTT	CALWDDTTGWFKIF	TRGV9	.	TRGJP1	13	-1	-1	16
98	5.567454253137374E-4	TGTGCCTTGTGGGAGGCCCATACCACTGGTTGGTTCAAGATATTT	CALWEAHTTGWFKIF	TRGV9	.	TRGJP1	15	-1	-1	19
98	5.567454253137374E-4	TGTGCCTTGTTAACGGTGGGTTATAAGAAACTCTTT	CALLTVGYKKLF	TRGV9	.	TRGJ1	9	-1	-1	20
98	5.567454253137374E-4	TGTGCCTTTTTCTACCTGGGGAAACTCTTT	CAFFYLGKLF	TRGV9	.	TRGJ1	7	-1	-1	20
97	5.510643495452299E-4	TGTGCCACCTGGGACGGGCCGGTAGAGTTGGGCAAAAAAATCAAGGTATTT	CATWDGPVELGKKIKVF	TRGV2	.	TRGJP	22	-1	-1	23
97	5.510643495452299E-4	TGTGCCTTGTGGGAGGTACCCCTTGATTATTATAAGAAACTCTTT	CALWEVPLDYYKKLF	TRGV9	.	TRGJ1	22	-1	-1	25
97	5.510643495452299E-4	TGTGCCTTGTGGGAGGATTATACCACTGGTTGGTTCAAGATATTT	CALWEDYTTGWFKIF	TRGV9	.	TRGJP1	15	-1	-1	18
97	5.510643495452299E-4	TGTGCCTTGTGGGATGTCGAGCATTATAAGAAACTCTTT	CALWDVEHYKKLF	TRGV9	.	TRGJ1	16	-1	-1	22
97	5.510643495452299E-4	TGTGCCTTGTGGGAGGCTGTAGAGAAACTCTTT	CALWEAVEKLF	TRGV9	.	TRGJ1	15	-1	-1	22
96	5.453832737767224E-4	TGTGCCTTGTGGGAGTGCTCCGTCCGCGGTAGTGATTGGATCAAGACGTTT	CALWECSVRGSDWIKTF	TRGV9	.	TRGJP2	24	-1	-1	28
96	5.453832737767224E-4	TGTGCCTTGTGGGAGGCGCCAAGTAACACTGGTTGGTTCAAGATATTT	CALWEAPSNTGWFKIF	TRGV9	.	TRGJP1	18	-1	-1	23
96	5.453832737767224E-4	TGTGCCTTGTGGGGGAGGGGTACCACTGGTTGGTTCAAGATATTT	CALWGRGTTGWFKIF	TRGV9	.	TRGJP1	12	-1	-1	20
96	5.453832737767224E-4	TGTGCCTTGTGGATATATACCACTGGTTGGTTCAAGATATTT	CALWIYTTGWFKIF	TRGV9	.	TRGJP1	11	-1	-1	8
96	5.453832737767224E-4	TGGGTGAAAAAAGAGTTGGGCAAAAAAATCAAGGTATTT	WVKKELGKKIKVF	TRGV9	.	TRGJP	1	-1	-1	10
96	5.453832737767224E-4	TGTGCCTTGTGGGAGGTGCCGAGGCAGAAACTCTTT	CALWEVPRQKLF	TRGV9	.	TRGJ1	18	-1	-1	25
95	5.397021980082148E-4	TGTGCCTTGCCATTCACCACTCATACCACTGGTTGGTTCAAGATATTT	CALPFTTHTTGWFKIF	TRGV9	.	TRGJP1	8	-1	-1	22
95	5.397021980082148E-4	TGTGCTGCGTGGGATTATAGAAGGGTGGTGTGCGAGAAACTCTTT	CAAWDYRRVVCEKLF	TRGV10	.	TRGJ1	16	-1	-1	34
95	5.397021980082148E-4	TGTGCCTTGTGGGAGGTGCGCTTAACTGGTTGGTTCAAGATATTT	CALWEVRLTGWFKIF	TRGV9	.	TRGJP1	18	-1	-1	24
95	5.397021980082148E-4	TGTGCCTTGTGGGAGGCCCCTGGAGGTTATAAGAAACTCTTT	CALWEAPGGYKKLF	TRGV9	.	TRGJ1	15	-1	-1	26
95	5.397021980082148E-4	TGTGCCTTGTGGGAGGTCACACTTTGGTTCAAGATATTT	CALWEVTLWFKIF	TRGV9	.	TRGJP1	19	-1	-1	23
95	5.397021980082148E-4	TGTGCCTTGTGTAAGAAACTCTTT	CALCKKLF	TRGV9	.	TRGJ1	10	-1	-1	11
95	5.397021980082148E-4	TGTGCCTTGTGCGAGAAACTCTTT	CALCEKLF	TRGV9	.	TRGJ1	14	-1	-1	13
95	5.397021980082148E-4	TGTGCCTTGTGGGAGCAGGGGGAGAAACTCTTT	CALWEQGEKLF	TRGV9	.	TRGJ1	14	-1	-1	22
94	5.340211222397073E-4	TGTGCCTTGTGGGAGATAGAAGTGGTATTAGAGTTGGGCAAAAAAATCAAGGTATTT	CALWEIEVVLELGKKIKVF	TRGV9	.	TRGJP	14	-1	-1	29
94	5.340211222397073E-4	TGTGCCTTGTGGGAGGTGAATGGTTATAAGAAACTCTTT	CALWEVNGYKKLF	TRGV9	.	TRGJ1	17	-1	-1	17
94	5.340211222397073E-4	TGTGCCTTGTGGGAGATACCCATAAGGGGGAAACTCTTT	CALWEIPIRGKLF	TRGV9	.	TRGJ1	14	-1	-1	29
94	5.340211222397073E-4	TGTGCCTTGTGGGAGGACAATAAGAAACTCTTT	CALWEDNKKLF	TRGV9	.	TRGJ1	15	-1	-1	19
94	5.340211222397073E-4	TGTGCTGCCACTAAGAAACTCTTT	CAATKKLF	TRGV10	.	TRGJ1	7	-1	-1	11
93	5.283400464711998E-4	TGTGCTGCGTGGGATGGTGCCCCTGGTTGGTTCAAGATATTT	CAAWDGAPGWFKIF	TRGV10	.	TRGJP1	14	-1	-1	19
93	5.283400464711998E-4	TGTGCCTTGTGGGAGGTGCGAGGTGGTTGGTTCAAGATATTT	CALWEVRGGWFKIF	TRGV9	.	TRGJP1	18	-1	-1	23
93	5.283400464711998E-4	TGTGCCTTGTGGGAGGGGTTAGGCAAAAAAATCAAGGTATTT	CALWEGLGKKIKVF	TRGV9	.	TRGJP	15	-1	-1	17
93	5.283400464711998E-4	TGTGCCTTGGGCAGAACTGGTTGGTTCAAGATATTT	CALGRTGWFKIF	TRGV9	.	TRGJP1	8	-1	-1	15
93	5.283400464711998E-4	TGTGCCTTGTGGGAGGGGGATAAGAAACTCTTT	CALWEGDKKLF	TRGV9	.	TRGJ2	15	-1	-1	19
93	5.283400464711998E-4	TGTGCCTTGTGGGAGGTACGGTATAAGAAACTCTTT	CALWEVRYKKLF	TRGV9	.	TRGJ1	16	-1	-1	21
92	5.226589707026922E-4	TGTGCCTTGTGGGAGGTGCTTAGTTCCACTGGTTGGTTCAAGATATTT	CALWEVLSSTGWFKIF	TRGV9	.	TRGJP1	18	-1	-1	25
92	5.226589707026922E-4	TGTGCCTTGTGGGAGGTGCGGGTGGGAACTGGTTGGTTCAAGATATTT	CALWEVRVGTGWFKIF	TRGV9	.	TRGJP1	18	-1	-1	27
92	5.226589707026922E-4	TGTGCTGCGTGGGGATATACCACTGGTTGGTTCAAGATATTT	CAAWGYTTGWFKIF	TRGV10	.	TRGJP1	19	-1	-1	11
92	5.226589707026922E-4	TGTGCCTTGTGGGAGGTGCTCACTGGTTGGTTCAAGATATTT	CALWEVLTGWFKIF	TRGV9	.	TRGJP1	18	-1	-1	20
92	5.226589707026922E-4	TGTGCCTTGTGGGGGACCACTGGTTGGTTCAAGATATTT	CALWGTTGWFKIF	TRGV9	.	TRGJP1	12	-1	-1	15
92	5.226589707026922E-4	TGTGCCTTGTGGGCCATTGGTTGGTTCAAGATATTT	CALWAIGWFKIF	TRGV9	.	TRGJP1	12	-1	-1	13
92	5.226589707026922E-4	TGTGCCTTGTGGGAAAGTGGTTGGTTCAAGATATTT	CALWESGWFKIF	TRGV9	.	TRGJP1	13	-1	-1	17
92	5.226589707026922E-4	TGTGCCTTGTGGGAGGCGCCTACCAAACTCTTT	CALWEAPTKLF	TRGV9	.	TRGJ1	18	-1	-1	24
92	5.226589707026922E-4	TGTGCCTTGGATAAGAAACTCTTT	CALDKKLF	TRGV9	.	TRGJ1	8	-1	-1	10
91	5.169778949341848E-4	TGTGCCTTGTGTGTGTGGGCTATACCCAAAATAGCGGATTATTATAAGAAACTCTTT	CALCVWAIPKIADYYKKLF	TRGV9	.	TRGJ1	10	-1	-1	34
91	5.169778949341848E-4	TGTGCCTTGTGGGAGGTCCTTGTACAAGAGTTGGGCAAAAAAATCAAGGTATTT	CALWEVLVQELGKKIKVF	TRGV9	.	TRGJP	16	-1	-1	24
91	5.169778949341848E-4	TGTGCCTTGTGGGAGGTGGGGACCCAAGAGTTGGGCAAAAAAATCAAGGTATTT	CALWEVGTQELGKKIKVF	TRGV9	.	TRGJP	17	-1	-1	24
91	5.169778949341848E-4	TGTGCCTTGTGGGAGGTGCTCCCCACTGGTTGGTTCAAGATATTT	CALWEVLPTGWFKIF	TRGV9	.	TRGJP1	21	-1	-1	22
91	5.169778949341848E-4	TGTGCCTTGTGGGAGACTAGAAGGAATTATTATAAGAAACTCTTT	CALWETRRNYYKKLF	TRGV9	.	TRGJ1	14	-1	-1	23
91	5.169778949341848E-4	TGTGCCTTGTGGGAGGTGCTGACTGGTTGGTTCAAGATATTT	CALWEVLTGWFKIF	TRGV9	.	TRGJP1	18	-1	-1	21
91	5.169778949341848E-4	TGTGCCTTGTTCTCCGGGGGGCGTTGGTTCAAGATATTT	CALFSGGRWFKIF	TRGV9	.	TRGJP1	9	-1	-1	22
91	5.169778949341848E-4	TGTGCTGCGTGGGATGGTTGGTTCAAGATATTT	CAAWDGWFKIF	TRGV10	.	TRGJP1	14	-1	-1	14
91	5.169778949341848E-4	TGTGCCTTGTGGGAGGGGGGACAGAAACTCTTT	CALWEGGQKLF	TRGV9	.	TRGJ1	15	-1	-1	22
91	5.169778949341848E-4	TGTGCTGCGTGGCTCTTT	CAAWLF	TRGV10	.	TRGJ1	11	-1	-1	12
90	5.112968191656772E-4	TGTGCCTTGTGGGAGCCGTACCATACCACTGGTTGGTTCAAGATATTT	CALWEPYHTTGWFKIF	TRGV9	.	TRGJP1	14	-1	-1	22
90	5.112968191656772E-4	TGTGCCTTGTGGGAGGTGCCGTATACCACTGGTTGGTTCAAGATATTT	CALWEVPYTTGWFKIF	TRGV9	.	TRGJP1	18	-1	-1	21
90	5.112968191656772E-4	TGTGCCTTGTGGGAGGTGCGATCTCTCACTGGTTGGTTCAAGATATTT	CALWEVRSLTGWFKIF	TRGV9	.	TRGJP1	28	-1	-1	26
90	5.112968191656772E-4	TGTGCTGCGTGGCACCCATGGGGTAAGAAACTCTTT	CAAWHPWGKKLF	TRGV10	.	TRGJ1	11	-1	-1	23
90	5.112968191656772E-4	TGTGCTGCGTCGTTTGGTTGGTTCAAGATATTT	CAASFGWFKIF	TRGV10	.	TRGJP1	9	-1	-1	14
90	5.112968191656772E-4	TGTGCCTTGTGGGAGGTGAAGAAACTCTTT	CALWEVKKLF	TRGV9	.	TRGJ1	17	-1	-1	18
90	5.112968191656772E-4	TGTGCCTTGTGCCAAGAGAAACTCTTT	CALCQEKLF	TRGV9	.	TRGJ1	10	-1	-1	16
89	5.056157433971697E-4	TGTGCCTTGTGGGAGCCAAACTCCTCCACTGGTTGGTTCAAGATATTT	CALWEPNSSTGWFKIF	TRGV9	.	TRGJP1	14	-1	-1	25
89	5.056157433971697E-4	TGTGCTGCGTGGGACTTATATACCACTGGTTGGTTCAAGATATTT	CAAWDLYTTGWFKIF	TRGV10	.	TRGJP1	17	-1	-1	16
89	5.056157433971697E-4	TGTGCTGCGTGGGAACCGAATTATTATAAGAAACTCTTT	CAAWEPNYYKKLF	TRGV10	.	TRGJ1	13	-1	-1	16
89	5.056157433971697E-4	TGTGCCACCTGGGACAGGCATTATAAGAAACTCTTT	CATWDRHYKKLF	TRGV5	.	TRGJ1	18	-1	-1	19
89	5.056157433971697E-4	TGTGCTGCGGGCCCCCGTTGGTTCAAGATATTT	CAAGPRWFKIF	TRGV10	.	TRGJP1	8	-1	-1	16
88	4.999346676286622E-4	TGTGCCTTGTGGGAGCCCTATACCACTGGTTGGTTCAAGATATTT	CALWEPYTTGWFKIF	TRGV9	.	TRGJP1	14	-1	-1	18
88	4.999346676286622E-4	TGTGCCTTGTGGGAGGAGGAGGGCACTGGTTGGTTCAAGATATTT	CALWEEEGTGWFKIF	TRGV9	.	TRGJP1	15	-1	-1	23
88	4.999346676286622E-4	TGTGCCTTGTGGGAGGTGCAACGGTATAAGAAACTCTTT	CALWEVQRYKKLF	TRGV9	.	TRGJ1	19	-1	-1	24
88	4.999346676286622E-4	TGTGCCTTGTGGGAGGTGGTGATTTATAAGAAACTCTTT	CALWEVVIYKKLF	TRGV9	.	TRGJ1	17	-1	-1	23
88	4.999346676286622E-4	TGTGCCTTGTGGGAGAACACTGGTTGGTTCAAGATATTT	CALWENTGWFKIF	TRGV9	.	TRGJP1	14	-1	-1	17
88	4.999346676286622E-4	TGTGCTGCGTGGGATCCTGGTTGGTTCAAGATATTT	CAAWDPGWFKIF	TRGV10	.	TRGJP1	14	-1	-1	16
88	4.999346676286622E-4	TGTGCTGCGTGCGGGCCTTGGTTCAAGATATTT	CAACGPWFKIF	TRGV10	.	TRGJP1	10	-1	-1	17
88	4.999346676286622E-4	TGTGCCTTGTGGGAGACCTATAAGAAACTCTTT	CALWETYKKLF	TRGV9	.	TRGJ1	14	-1	-1	18
88	4.999346676286622E-4	TGTGCTGCGGAGAGTTGGTTCAAGATATTT	CAAESWFKIF	TRGV10	.	TRGJP1	8	-1	-1	13
88	4.999346676286622E-4	TGTGCTTGTTGGTTCAAGATATTT	CACWFKIF	TRGV9	.	TRGJP1	11	-1	-1	4
88	4.999346676286622E-4	TGTGCTGCGTGGGTTACTGGTTGGTTCAAGATATTT	CAAWVTGWFKIF	TRGV10	.	TRGJP1	16	-1	-1	15
87	4.942535918601547E-4	TGTGCCTTGTGGGCCCCAGGCCAAATAGGGTATACCACTGGTTGGTTCAAGATATTT	CALWAPGQIGYTTGWFKIF	TRGV9	.	TRGJP1	12	-1	-1	30
87	4.942535918601547E-4	TGTGCCTTGTGGGAGGCTACCAAAGATACCACTGGTTGGTTCAAGATATTT	CALWEATKDTTGWFKIF	TRGV9	.	TRGJP1	15	-1	-1	25
87	4.942535918601547E-4	TGTGCCTTGTGGGAGGTTACTTATACCACTGGTTGGTTCAAGATATTT	CALWEVTYTTGWFKIF	TRGV9	.	TRGJP1	16	-1	-1	21
87	4.942535918601547E-4	TGTGCCTTGTGGGAGGTAGGCGGCTATTATAAGAAACTCTTT	CALWEVGGYYKKLF	TRGV9	.	TRGJ1	16	-1	-1	24
87	4.942535918601547E-4	TGTGCCTTGTGGGAGGTGGATTATTATAAGAAACTCTTT	CALWEVDYYKKLF	TRGV9	.	TRGJ1	17	-1	-1	19
87	4.942535918601547E-4	TGTGCCTTGTGGGAGGTGACTTATTATAAGAAACTCTTT	CALWEVTYYKKLF	TRGV9	.	TRGJ1	17	-1	-1	17
87	4.942535918601547E-4	TGTGCCTTGTGGGAGAACCCGCGAGATAAGAAACTCTTT	CALWENPRDKKLF	TRGV9	.	TRGJ1	14	-1	-1	25
87	4.942535918601547E-4	TGTGCCTTGTGGGAGGTGGATTATAAGAAACTCTTT	CALWEVDYKKLF	TRGV9	.	TRGJ1	17	-1	-1	19
87	4.942535918601547E-4	TGTGCCTTGTGGGAGGAATACTGTAAGAAACTCTTT	CALWEEYCKKLF	TRGV9	.	TRGJ1	15	-1	-1	23
87	4.942535918601547E-4	TGTGCCTTGTGGACGGATTATAAGAAACTCTTT	CALWTDYKKLF	TRGV9	.	TRGJ1	11	-1	-1	16
86	4.885725160916471E-4	TGTGCCTTGTGGGGGAGGGTCACTGGTTGGTTCAAGATATTT	CALWGRVTGWFKIF	TRGV9	.	TRGJP1	12	-1	-1	20
86	4.885725160916471E-4	TGTGCCTTGTGGGAGGTGTGGTATTATAAGAAACTCTTT	CALWEVWYYKKLF	TRGV9	.	TRGJ1	17	-1	-1	21
86	4.885725160916471E-4	TGTGCCTTGTGGGATGCGTATTATAAGAAACTCTTT	CALWDAYYKKLF	TRGV9	.	TRGJ1	13	-1	-1	18
86	4.885725160916471E-4	TGTGCCCTCCTTGCGGATTATTATAAGAAACTCTTT	CALLADYYKKLF	TRGV9	.	TRGJ1	5	-1	-1	13
85	4.828914403231396E-4	TGTGCCTTGTGGGAGGTGGATACCACTGGTTGGTTCAAGATATTT	CALWEVDTTGWFKIF	TRGV9	.	TRGJP1	17	-1	-1	19
85	4.828914403231396E-4	TGTGCCTTGTGGGAGGTACATACCACTGGTTGGTTCAAGATATTT	CALWEVHTTGWFKIF	TRGV9	.	TRGJP1	19	-1	-1	14
85	4.828914403231396E-4	TGTGCTGCGTGGGACTATACCACTGGTTGGTTCAAGATATTT	CAAWDYTTGWFKIF	TRGV10	.	TRGJP1	16	-1	-1	8
85	4.828914403231396E-4	TGTGCTGCGTGGGATGTTGGTTGGTTCAAGATATTT	CAAWDVGWFKIF	TRGV10	.	TRGJP1	14	-1	-1	17
84	4.772103645546321E-4	TGTGCCTTGTGCTACTACGGGGGATATACCACTGGTTGGTTCAAGATATTT	CALCYYGGYTTGWFKIF	TRGV9	.	TRGJP1	10	-1	-1	20
84	4.772103645546321E-4	TGTGCCTTGTGGGAGGTGTCCTTTGGCGCTGGTTGGTTCAAGATATTT	CALWEVSFGAGWFKIF	TRGV9	.	TRGJP1	17	-1	-1	28
84	4.772103645546321E-4	TGTGCCTTGTGGGAGGGGCCTTTGACCACTGGTTGGTTCAAGATATTT	CALWEGPLTTGWFKIF	TRGV9	.	TRGJP1	18	-1	-1	24
84	4.772103645546321E-4	TGTGCCTTGTGGGAGGTGCAAGCGGGCCATTATAAGAAACTCTTT	CALWEVQAGHYKKLF	TRGV9	.	TRGJ2	19	-1	-1	28
84	4.772103645546321E-4	TGTGCTGCGTGGGAGCATACCACTGGTTGGTTCAAGATATTT	CAAWEHTTGWFKIF	TRGV10	.	TRGJP1	13	-1	-1	16
84	4.772103645546321E-4	TGTGCCTTGTGGGAGGTGCGGGATGAGTCGAAGAAACTCTTT	CALWEVRDESKKLF	TRGV9	.	TRGJ1	18	-1	-1	30
84	4.772103645546321E-4	TGTGCCTTGTGGGAGGTGTGTCATTATAAGAAACTCTTT	CALWEVCHYKKLF	TRGV9	.	TRGJ1	17	-1	-1	22
84	4.772103645546321E-4	TGTGCCTTGTGGGAGGTGCAATATTATAAGAAACTCTTT	CALWEVQYYKKLF	TRGV9	.	TRGJ1	19	-1	-1	21
84	4.772103645546321E-4	TGTGCCGAAACCGTGAAGGGACCGAATAAGAAACTCTTT	CAETVKGPNKKLF	TRGV9	.	TRGJ1	5	-1	-1	25
84	4.772103645546321E-4	TGTGCCTTGTGGGTTGGAGGATATAAGAAACTCTTT	CALWVGGYKKLF	TRGV9	.	TRGJ1	12	-1	-1	21
84	4.772103645546321E-4	TGTGCCTTGTGGGAGGTGCACTATAAGAAACTCTTT	CALWEVHYKKLF	TRGV9	.	TRGJ1	20	-1	-1	21
84	4.772103645546321E-4	TGTGCCTTGTGGGAGGAGCATAAGAAACTCTTT	CALWEEHKKLF	TRGV9	.	TRGJ1	19	-1	-1	19
84	4.772103645546321E-4	TGTGCTGCGTGGGATCGGGGTTGGTTCAAGATATTT	CAAWDRGWFKIF	TRGV10	.	TRGJP1	14	-1	-1	18
84	4.772103645546321E-4	TGTGCCTTGTGGCCTTATTATAAGAAACTCTTT	CALWPYYKKLF	TRGV9	.	TRGJ1	11	-1	-1	14
84	4.772103645546321E-4	TGTGCCTTGTGGGAGGTGCCCGGTGGGTATAAGAAACTCTTT	CALWEVPGGYKKLF	TRGV9	.	TRGJ1	18	-1	-1	27
84	4.772103645546321E-4	TGTGCCTTGTGGGATTATTATAAGAAACTCTTT	CALWDYYKKLF	TRGV9	.	TRGJ1	13	-1	-1	13
83	4.7152928878612456E-4	TGTGCCTTGTGGGAGACTTTACCTTATACCACTGGTTGGTTCAAGATATTT	CALWETLPYTTGWFKIF	TRGV9	.	TRGJP1	14	-1	-1	24
83	4.7152928878612456E-4	TGTGCCTTGTGGGAGCTCCCCAATGAAGGCCGTAAGAAACTCTTT	CALWELPNEGRKKLF	TRGV9	.	TRGJ1	14	-1	-1	32
83	4.7152928878612456E-4	TGTGCCTTGTGGGAGGCCGATACCACTGGTTGGTTCAAGATATTT	CALWEADTTGWFKIF	TRGV9	.	TRGJP1	15	-1	-1	19
83	4.7152928878612456E-4	TGTGCCTTGTGGGAGGGGATCACTGGTTGGTTCAAGATATTT	CALWEGITGWFKIF	TRGV9	.	TRGJP1	15	-1	-1	20
83	4.7152928878612456E-4	TGTGCCTTGTGGGAAAGATCCCCTTATTATAAGAAACTCTTT	CALWERSPYYKKLF	TRGV9	.	TRGJ1	13	-1	-1	23
83	4.7152928878612456E-4	TGTGCCTTGACCCGAAATACCACTGGTTGGTTCAAGATATTT	CALTRNTTGWFKIF	TRGV9	.	TRGJP1	8	-1	-1	16
83	4.7152928878612456E-4	TGTGCCTTGTGGGAGGTGCTCTTTAGGGAGAAACTCTTT	CALWEVLFREKLF	TRGV9	.	TRGJ1	18	-1	-1	28
83	4.7152928878612456E-4	TGTGCCTTGTGGGAGGTGCTATATTATAAGAAACTCTTT	CALWEVLYYKKLF	TRGV9	.	TRGJ1	18	-1	-1	21
83	4.7152928878612456E-4	TGTGCCTTGTGCAATCCGGGATATAAGAAACTCTTT	CALCNPGYKKLF	TRGV9	.	TRGJ1	10	-1	-1	21
83	4.7152928878612456E-4	TGTGCCTTGTGGGAGGTTAGGGGCAAGAAACTCTTT	CALWEVRGKKLF	TRGV9	.	TRGJ1	16	-1	-1	24
83	4.7152928878612456E-4	TGTGCTGCGTGGGACTCCTGGTCGCTCTTT	CAAWDSWSLF	TRGV10	.	TRGJ1	13	-1	-1	24
83	4.7152928878612456E-4	TGTGCCTTGTGGGAGGAAAAGAAACTCTTT	CALWEEKKLF	TRGV9	.	TRGJ1	15	-1	-1	18
82	4.65848213017617E-4	TGTGCCTTGTGGGAGGTATGGACCACTGGTTGGTTCAAGATATTT	CALWEVWTTGWFKIF	TRGV9	.	TRGJP1	16	-1	-1	14
82	4.65848213017617E-4	TGTGCCTTGTGGGAGTTTTCTCATTATAAGAAACTCTTT	CALWEFSHYKKLF	TRGV9	.	TRGJ1	14	-1	-1	22
82	4.65848213017617E-4	TGTGCCTTGTGGGAGGTGCGGTATTATAAGAAACTCTTT	CALWEVRYYKKLF	TRGV9	.	TRGJ1	18	-1	-1	21
82	4.65848213017617E-4	TGTGCCTTGTGGGAGTTGAGGGGGAAGAAACTCTTT	CALWELRGKKLF	TRGV9	.	TRGJ1	17	-1	-1	24
82	4.65848213017617E-4	TGTGCCTTGTGGGAGGTTGATTATAAGAAACTCTTT	CALWEVDYKKLF	TRGV9	.	TRGJ1	16	-1	-1	19
82	4.65848213017617E-4	TGTGCCTTGTGGGATAATAAGAAACTCTTT	CALWDNKKLF	TRGV9	.	TRGJ1	13	-1	-1	13
82	4.65848213017617E-4	TGTGCCTTGTGGGAGAATAAGAAACTCTTT	CALWENKKLF	TRGV9	.	TRGJ1	14	-1	-1	16
81	4.6016713724910947E-4	TGTGCTGCGTGGGAAACCTTAATCGGTTGGTTCAAGATATTT	CAAWETLIGWFKIF	TRGV10	.	TRGJP1	13	-1	-1	24
81	4.6016713724910947E-4	TGTGCCACCTGGGACAATACCACTGGTTGGTTCAAGATATTT	CATWDNTTGWFKIF	TRGV4	.	TRGJP1	13	-1	-1	16
81	4.6016713724910947E-4	TGTGCCTTGTGGGAGGAGTGTTGGTTCAAGATATTT	CALWEECWFKIF	TRGV9	.	TRGJP1	15	-1	-1	19
81	4.6016713724910947E-4	TGTGCTGCGTGTTCTGTTTGGTTCAAGATATTT	CAACSVWFKIF	TRGV10	.	TRGJP1	10	-1	-1	13
81	4.6016713724910947E-4	TGTGCCCCCCTTCCTGCCCCGTTCAAGATATTT	CAPLPAPFKIF	TRGV9	.	TRGJP1	5	-1	-1	20
80	4.5448606148060195E-4	TGTGCCTTGTGGGAGGTGCTATGGACTTATTATAAGAAACTCTTT	CALWEVLWTYYKKLF	TRGV9	.	TRGJ1	18	-1	-1	23
80	4.5448606148060195E-4	TGTGCCTTGTGGGAGGTTTTAGGATTTTGGTTCAAGATATTT	CALWEVLGFWFKIF	TRGV9	.	TRGJP1	16	-1	-1	26
80	4.5448606148060195E-4	TGTGCCTTGTTGGACACTGGTTGGTTCAAGATATTT	CALLDTGWFKIF	TRGV9	.	TRGJP1	13	-1	-1	14
80	4.5448606148060195E-4	TGTGCCTTGTGGGAGGTGCCCTATAAGAAACTCTTT	CALWEVPYKKLF	TRGV9	.	TRGJ1	21	-1	-1	21
80	4.5448606148060195E-4	TGTGCCTTGTGGGAGGTGCACGTTAAGAAACTCTTT	CALWEVHVKKLF	TRGV9	.	TRGJ1	20	-1	-1	23
79	4.4880498571209443E-4	TGTGCCTTGTGGGAGGTGTCCCTTATGGGGACCACTGGTTGGTTCAAGATATTT	CALWEVSLMGTTGWFKIF	TRGV9	.	TRGJP1	17	-1	-1	30
79	4.4880498571209443E-4	TGTGCTGCGTGGGATTATGCCACTGGTTGGTTCAAGATATTT	CAAWDYATGWFKIF	TRGV10	.	TRGJP1	16	-1	-1	8
79	4.4880498571209443E-4	TGTGCTGCGTGGGACCCCGAGAATTATTATAAGAAACTCTTT	CAAWDPENYYKKLF	TRGV10	.	TRGJ1	13	-1	-1	20
79	4.4880498571209443E-4	TGTGCCTTGTGGGAGGCACCCCTTTATTATAAGAAACTCTTT	CALWEAPLYYKKLF	TRGV9	.	TRGJ2	15	-1	-1	23
79	4.4880498571209443E-4	TGTGCCTTGTGGGAGGTCCCTTTGAATAAGAAACTCTTT	CALWEVPLNKKLF	TRGV9	.	TRGJ2	16	-1	-1	25
79	4.4880498571209443E-4	TGTGCCTTGTGGGAGGTGCAAGGTTATAAGAAACTCTTT	CALWEVQGYKKLF	TRGV9	.	TRGJ1	19	-1	-1	23
79	4.4880498571209443E-4	TGTGCCTTGTACATTGCCACTGGTTGGTTCAAGATATTT	CALYIATGWFKIF	TRGV9	.	TRGJP1	9	-1	-1	16
79	4.4880498571209443E-4	TGTGCCTTGTGGGAGGTGCCGGCTTATAAGAAACTCTTT	CALWEVPAYKKLF	TRGV9	.	TRGJ1	18	-1	-1	23
79	4.4880498571209443E-4	TGTGCTGCGTGGGATTGGTTT	CAAWDWF	TRGV10	.	TRGJP1	15	-1	-1	18
78	4.431239099435869E-4	TGTGCCTTGTGGGTCCCCCCTCGGTATTATAAGAAACTCTTT	CALWVPPRYYKKLF	TRGV9	.	TRGJ1	12	-1	-1	24
78	4.431239099435869E-4	TGTGCCTTGTGGGAGGTGCAACGGTCTGAAAAGAAACTCTTT	CALWEVQRSEKKLF	TRGV9	.	TRGJ1	19	-1	-1	30
78	4.431239099435869E-4	TGTGCCTTGTGGGAGGTGGAAGGAGGAAAAATCAAGGTATTT	CALWEVEGGKIKVF	TRGV9	.	TRGJP	17	-1	-1	26
78	4.431239099435869E-4	TGTGCCTTGTGGGAGGTGAGTAGTGATTGGATCAAGACGTTT	CALWEVSSDWIKTF	TRGV9	.	TRGJP2	17	-1	-1	18
78	4.431239099435869E-4	TGTGCTGCGTGGGATCGGAGTTATTATAAGAAACTCTTT	CAAWDRSYYKKLF	TRGV10	.	TRGJ1	14	-1	-1	17
78	4.431239099435869E-4	TGTGCTGCGTGGGATGGGTGTGGTTGGTTCAAGATATTT	CAAWDGCGWFKIF	TRGV10	.	TRGJP1	14	-1	-1	20
78	4.431239099435869E-4	TGTGCCTTGTGGGAGGTGCCGGAATATAAGAAACTCTTT	CALWEVPEYKKLF	TRGV9	.	TRGJ2	18	-1	-1	24
78	4.431239099435869E-4	TGTGCTGCGTGGGATTCGGGTTGGTTCAAGATATTT	CAAWDSGWFKIF	TRGV10	.	TRGJP1	15	-1	-1	18
78	4.431239099435869E-4	TGTGCTGCGTGGACTGGTTGGTTCAAGATATTT	CAAWTGWFKIF	TRGV10	.	TRGJP1	11	-1	-1	12
77	4.374428341750794E-4	TGTGCCTTGTGGGAGGTGCTACCTTCCTTTCTGACCAAGGGTTGGTTCAAGATATTT	CALWEVLPSFLTKGWFKIF	TRGV9	.	TRGJP1	26	-1	-1	33
77	4.374428341750794E-4	TGTGCCACCTGGGACGGGCGGGGGGCCACTGGTTGGTTCAAGATATTT	CATWDGRGATGWFKIF	TRGV2	.	TRGJP1	18	-1	-1	25
77	4.374428341750794E-4	TGTGCTGCGTGGGATTTCCATACCACTGGTTGGTTCAAGATATTT	CAAWDFHTTGWFKIF	TRGV10	.	TRGJP1	15	-1	-1	19
77	4.374428341750794E-4	TGTGCCTTGTGGGAGGTGGGTACCACTGGTTGGTTCAAGATATTT	CALWEVGTTGWFKIF	TRGV9	.	TRGJP1	17	-1	-1	20
77	4.374428341750794E-4	TGTGCCTTGTGGGAGGGATCCGAGGGATATAAGAAACTCTTT	CALWEGSEGYKKLF	TRGV9	.	TRGJ1	15	-1	-1	27
77	4.374428341750794E-4	TGTGCCACCTGGGACGACACTTATAAGAAACTCTTT	CATWDDTYKKLF	TRGV2	.	TRGJ1	15	-1	-1	20
77	4.374428341750794E-4	TGTGCTGCGTTCACTGGTTGGTTCAAGATATTT	CAAFTGWFKIF	TRGV10	.	TRGJP1	9	-1	-1	11
77	4.374428341750794E-4	TGTGCCTTGTGGGAGGTGCGAAATTATAAGAAACTCTTT	CALWEVRNYKKLF	TRGV9	.	TRGJ1	18	-1	-1	22
76	4.317617584065719E-4	TGTGCCTTGTGGGAGGTGCATCTCAATTATAAGAAACTCTTT	CALWEVHLNYKKLF	TRGV9	.	TRGJ1	23	-1	-1	25
76	4.317617584065719E-4	TGTGCCTTGTGGGAGGTGAACGTTTATTATAAGAAACTCTTT	CALWEVNVYYKKLF	TRGV9	.	TRGJ1	20	-1	-1	23
76	4.317617584065719E-4	TGTGCCTTGTGGGATGGTACTGGTTGGTTCAAGATATTT	CALWDGTGWFKIF	TRGV9	.	TRGJP1	17	-1	-1	18
76	4.317617584065719E-4	TGTGCCTTGTGGGAGGTGCGATATTATAAGAAACTCTTT	CALWEVRYYKKLF	TRGV9	.	TRGJ1	18	-1	-1	21
76	4.317617584065719E-4	TGTGCCTTGTGGGAGGTGCAAAGGTATAAGAAACTCTTT	CALWEVQRYKKLF	TRGV9	.	TRGJ1	19	-1	-1	24
76	4.317617584065719E-4	TGTGCTGCGTGGCCGCGTGGTTGGTTCAAGATATTT	CAAWPRGWFKIF	TRGV10	.	TRGJP1	11	-1	-1	17
76	4.317617584065719E-4	TGTGCTGCGTGGGATTTTAACTATAAGAAACTCTTT	CAAWDFNYKKLF	TRGV10	.	TRGJ1	15	-1	-1	21
76	4.317617584065719E-4	TGTGCTGCGTGGGAACCATGGGGGTTCAAGATATTT	CAAWEPWGFKIF	TRGV10	.	TRGJP1	13	-1	-1	14
76	4.317617584065719E-4	TGTGCCTTGTGGGAGGTGCACCTAAAGAAACTCTTT	CALWEVHLKKLF	TRGV9	.	TRGJ1	22	-1	-1	24
75	4.2608068263806436E-4	TGTGCCTTGTACCCCCCCCTGAGAGAGTTGGGCAAAAAAATCAAGGTATTT	CALYPPLRELGKKIKVF	TRGV9	.	TRGJP	9	-1	-1	23
75	4.2608068263806436E-4	TGTGCTGCGTGGGACCGTTATACCACTGGTTGGTTCAAGATATTT	CAAWDRYTTGWFKIF	TRGV10	.	TRGJP1	13	-1	-1	18
75	4.2608068263806436E-4	TGTGCCTTGTTGAATTATTATAAGAAACTCTTT	CALLNYYKKLF	TRGV9	.	TRGJ1	9	-1	-1	11
75	4.2608068263806436E-4	TGTGCTGCGTGGCCTAAGAAACTCTTT	CAAWPKKLF	TRGV10	.	TRGJ1	11	-1	-1	14
75	4.2608068263806436E-4	TGTGCCTTGTGGGAGGTTGGTTATTATAAGAAACTCTTT	CALWEVGYYKKLF	TRGV9	.	TRGJ1	16	-1	-1	20
75	4.2608068263806436E-4	TGTGCTGCGTGGGGGCTCTTT	CAAWGLF	TRGV10	.	TRGJ1	12	-1	-1	15
74	4.2039960686955684E-4	TGTGCCTTGTGGGAGGTGCTGTCGCTGTACTATTATAAGAAACTCTTT	CALWEVLSLYYYKKLF	TRGV9	.	TRGJ1	18	-1	-1	30
74	4.2039960686955684E-4	TGTGCCTTGTGGGAGGTCCACTATTATAAGAAACTCTTT	CALWEVHYYKKLF	TRGV9	.	TRGJ1	20	-1	-1	21
74	4.2039960686955684E-4	TGTGCCTTGTGGGAGGGAGCTTATTATAAGAAACTCTTT	CALWEGAYYKKLF	TRGV9	.	TRGJ1	15	-1	-1	20
74	4.2039960686955684E-4	TGTGCCTTGTGGGAGGGAGGTTATAAGAAACTCTTT	CALWEGGYKKLF	TRGV9	.	TRGJ1	15	-1	-1	20
74	4.2039960686955684E-4	TGTGCTGCGTGGGCGGGTTGGTTCAAGATATTT	CAAWAGWFKIF	TRGV10	.	TRGJP1	12	-1	-1	15
74	4.2039960686955684E-4	TGTGCCTTGTGGGCGTGTACCACTGGTTGGTTCAAGATATTT	CALWACTTGWFKIF	TRGV9	.	TRGJP1	12	-1	-1	17
73	4.1471853110104927E-4	TGTGCCTTGTGGGAGGTGCAGCTCGGGAGGCGGTATTATAAGAAACTCTTT	CALWEVQLGRRYYKKLF	TRGV9	.	TRGJ1	23	-1	-1	33
73	4.1471853110104927E-4	TGTGCCTTGTGGGAGGGACCTTATACCACTGGTTGGTTCAAGATATTT	CALWEGPYTTGWFKIF	TRGV9	.	TRGJP1	20	-1	-1	21
73	4.1471853110104927E-4	TGTGCTGCGTGGTCCCCCGGCCACTGTTGGTTCAAGATATTT	CAAWSPGHCWFKIF	TRGV10	.	TRGJP1	11	-1	-1	20
73	4.1471853110104927E-4	TGTGCTGCGTGGGATTTCCCCACTGGTTGGTTCAAGATATTT	CAAWDFPTGWFKIF	TRGV10	.	TRGJP1	15	-1	-1	19
73	4.1471853110104927E-4	TGTGCCTTGTGGGAGGTGGAGCGTTATTATAAGAAACTCTTT	CALWEVERYYKKLF	TRGV9	.	TRGJ1	17	-1	-1	23
73	4.1471853110104927E-4	TGTGCTGCGTGGGATTATTCTGGTTGGTTCAAGATATTT	CAAWDYSGWFKIF	TRGV10	.	TRGJP1	16	-1	-1	19
73	4.1471853110104927E-4	TGTGCCTTGTGGGAGGTGCAAGATTATAAGAAACTCTTT	CALWEVQDYKKLF	TRGV9	.	TRGJ1	19	-1	-1	22
73	4.1471853110104927E-4	TGTGCCTTGTGGGAGGCGAATTATTATAAGAAACTCTTT	CALWEANYYKKLF	TRGV9	.	TRGJ1	15	-1	-1	16
73	4.1471853110104927E-4	TGTGCCTTGTGGGAGATGAATTATTATAAGAAACTCTTT	CALWEMNYYKKLF	TRGV9	.	TRGJ1	17	-1	-1	17
73	4.1471853110104927E-4	TGTGCCTTGCCCCCCGAAGTCGATTATAAGAAACTCTTT	CALPPEVDYKKLF	TRGV9	.	TRGJ1	8	-1	-1	22
72	4.0903745533254175E-4	TGTGCTGCGTGGGATATGTCCACTGGTTGGTTCAAGATATTT	CAAWDMSTGWFKIF	TRGV10	.	TRGJP1	14	-1	-1	8
72	4.0903745533254175E-4	TGTGCCTTGTGGGAGGTGCACAGGGATAAGAAACTCTTT	CALWEVHRDKKLF	TRGV9	.	TRGJ1	20	-1	-1	25
72	4.0903745533254175E-4	TGTGCCTTGTGGGAGGCTTATACGTATAAGAAACTCTTT	CALWEAYTYKKLF	TRGV9	.	TRGJ1	15	-1	-1	24
72	4.0903745533254175E-4	TGTGCCTTGTGGGAGTTAAGGGATAAGAAACTCTTT	CALWELRDKKLF	TRGV9	.	TRGJ1	14	-1	-1	22
72	4.0903745533254175E-4	TGTGCCTTGTGGGAGGTGCTGTATAAGAAACTCTTT	CALWEVLYKKLF	TRGV9	.	TRGJ1	18	-1	-1	21
72	4.0903745533254175E-4	TGTGCTGCGTGGGTCGACCGGAAGAAACTCTTT	CAAWVDRKKLF	TRGV10	.	TRGJ1	12	-1	-1	21
72	4.0903745533254175E-4	TGTGCTGCGTGGGATTATTGGTTCAAGATATTT	CAAWDYWFKIF	TRGV10	.	TRGJP1	16	-1	-1	17
72	4.0903745533254175E-4	TGTGCCTTGTGGGAGTCCTATAAGAAACTCTTT	CALWESYKKLF	TRGV9	.	TRGJ1	14	-1	-1	18
72	4.0903745533254175E-4	TGTGCCTTGTGGGAGCCCTTTAAGAAACTCTTT	CALWEPFKKLF	TRGV9	.	TRGJ1	14	-1	-1	20
72	4.0903745533254175E-4	TGTGCCTTGTGGGAGTTAAAGAAACTCTTT	CALWELKKLF	TRGV9	.	TRGJ1	14	-1	-1	15
72	4.0903745533254175E-4	TGTGCCTTGTATTATAAGAAACTCTTT	CALYYKKLF	TRGV9	.	TRGJ1	9	-1	-1	9
71	4.0335637956403423E-4	TGTGCCTTGTGGGAGGTGCACGGAGGAACTGGTTGGTTCAAGATATTT	CALWEVHGGTGWFKIF	TRGV9	.	TRGJP1	20	-1	-1	27
71	4.0335637956403423E-4	TGTGCTGCGTGGGATTATCCATGCGCAGGTTGGTTCAAGATATTT	CAAWDYPCAGWFKIF	TRGV10	.	TRGJP1	16	-1	-1	27
71	4.0335637956403423E-4	TGTGCTGCGTGGGATCCGTATACCACTGGTTGGTTCAAGATATTT	CAAWDPYTTGWFKIF	TRGV10	.	TRGJP1	25	-1	-1	18
71	4.0335637956403423E-4	TGTGCCTTGTGGGAGGTGCCGGGACGATATTATAAGAAACTCTTT	CALWEVPGRYYKKLF	TRGV9	.	TRGJ1	18	-1	-1	27
71	4.0335637956403423E-4	TGTGCCTTGTGGGAGGTTCACCTTTATTATAAGAAACTCTTT	CALWEVHLYYKKLF	TRGV9	.	TRGJ1	22	-1	-1	23
71	4.0335637956403423E-4	TGTGCCTTGTGGGAGGTGCATGGGTATTATAAGAAACTCTTT	CALWEVHGYYKKLF	TRGV9	.	TRGJ1	19	-1	-1	24
71	4.0335637956403423E-4	TGTGCCTTGTGGGAGGTGCAGCATTATTATAAGAAACTCTTT	CALWEVQHYYKKLF	TRGV9	.	TRGJ1	19	-1	-1	22
71	4.0335637956403423E-4	TGTGCCTTGTGGGAGGTGCAAAGGTATTATAAGAAACTCTTT	CALWEVQRYYKKLF	TRGV9	.	TRGJ1	19	-1	-1	24
71	4.0335637956403423E-4	TGTGCCTTGTGGGGGGCCACTGGTTGGTTCAAGATATTT	CALWGATGWFKIF	TRGV9	.	TRGJP1	15	-1	-1	16
71	4.0335637956403423E-4	TGTGCCTTGTGGGAGGTGGGGGTAACGGAGAAACTCTTT	CALWEVGVTEKLF	TRGV9	.	TRGJ1	17	-1	-1	28
71	4.0335637956403423E-4	TGTGCCTTGTGCTTTTTGGGGTATTATAAGAAACTCTTT	CALCFLGYYKKLF	TRGV9	.	TRGJ1	10	-1	-1	21
71	4.0335637956403423E-4	TGTGCCTTGTGGGTAACCCAAATTCAGAAGAAACTCTTT	CALWVTQIQKKLF	TRGV9	.	TRGJ1	12	-1	-1	27
71	4.0335637956403423E-4	TGTGCTGCGTGGGCAACTGGTTGGTTCAAGATATTT	CAAWATGWFKIF	TRGV10	.	TRGJP1	12	-1	-1	15
71	4.0335637956403423E-4	TGTGCTGCGGGGGGGCTCTTT	CAAGGLF	TRGV10	.	TRGJ1	12	-1	-1	15
70	3.976753037955267E-4	TGTGCCTTGTGGGAGCTCCGGCAAGAGTTGGGCAAAAAAATCAAGGTATTT	CALWELRQELGKKIKVF	TRGV9	.	TRGJP	14	-1	-1	19
70	3.976753037955267E-4	TGTGCTGCGTGGGATACCAATACCACTGGTTGGTTCAAGATATTT	CAAWDTNTTGWFKIF	TRGV10	.	TRGJP1	25	-1	-1	19
70	3.976753037955267E-4	TGTGCCTTGTGGGAGGTTGTATTACTTTATAAGAAACTCTTT	CALWEVVLLYKKLF	TRGV9	.	TRGJ1	16	-1	-1	26
70	3.976753037955267E-4	TGTGCCTTGTGGGAGGTCGATTATTATAAGAAACTCTTT	CALWEVDYYKKLF	TRGV9	.	TRGJ2	16	-1	-1	16
70	3.976753037955267E-4	TGTGCCTTGTGGGAGCGAGGATATAAGAAACTCTTT	CALWERGYKKLF	TRGV9	.	TRGJ1	14	-1	-1	21
70	3.976753037955267E-4	TGTGCCTTGTGGGAGGTGGTTTATTATAAGAAACTCTTT	CALWEVVYYKKLF	TRGV9	.	TRGJ1	17	-1	-1	20
69	3.919942280270192E-4	TGTGCCTTGTGGGAGGGGCAGCGGTATGATACCACTGGTTGGTTCAAGATATTT	CALWEGQRYDTTGWFKIF	TRGV9	.	TRGJP1	19	-1	-1	18
69	3.919942280270192E-4	TGTGCCTGCTGGATTAGGCACGGGTCCCAGGGTAGTGATTGGATCAAGACGTTT	CACWIRHGSQGSDWIKTF	TRGV11	.	TRGJP2	21	-1	-1	31
69	3.919942280270192E-4	TGTGCTGCGTGGGATTATAGTACCACTGGTTGGTTCAAGATATTT	CAAWDYSTTGWFKIF	TRGV10	.	TRGJP1	16	-1	-1	15
69	3.919942280270192E-4	TGTGCCTTGTGGGAGCAGTATTCGAATTATTATAAGAAACTCTTT	CALWEQYSNYYKKLF	TRGV9	.	TRGJ1	14	-1	-1	19
69	3.919942280270192E-4	TGTGCCTTGTGGGAGGTGCAGCGAATTTATTATAAGAAACTCTTT	CALWEVQRIYYKKLF	TRGV9	.	TRGJ1	19	-1	-1	21
69	3.919942280270192E-4	TGTGCCTTGTGGGAGGTGCAAACCACTGGTTGGTTCAAGATATTT	CALWEVQTTGWFKIF	TRGV9	.	TRGJP1	19	-1	-1	21
69	3.919942280270192E-4	TGTGCCTTGTGGGAGGAATATACCACTGGTTGGTTCAAGATATTT	CALWEEYTTGWFKIF	TRGV9	.	TRGJP1	15	-1	-1	14
69	3.919942280270192E-4	TGTGCTGCGTGGGATTATCGCACTGGTTGGTTCAAGATATTT	CAAWDYRTGWFKIF	TRGV10	.	TRGJP1	16	-1	-1	8
69	3.919942280270192E-4	TGTGCTGCGTGGGACCCCACTGGTTGGTTCAAGATATTT	CAAWDPTGWFKIF	TRGV10	.	TRGJP1	13	-1	-1	16
69	3.919942280270192E-4	TGTGCCTTGTGGGAGGTCGAACCTTATAAGAAACTCTTT	CALWEVEPYKKLF	TRGV9	.	TRGJ1	23	-1	-1	23
69	3.919942280270192E-4	TGTGCTGCGTGGGCCACTGGTTGGTTCAAGATATTT	CAAWATGWFKIF	TRGV10	.	TRGJP1	12	-1	-1	13
69	3.919942280270192E-4	TGTGCCTTGTGGCCACCTTATTATAAGAAACTCTTT	CALWPPYYKKLF	TRGV9	.	TRGJ1	11	-1	-1	17
69	3.919942280270192E-4	TGTGCCCCCGGTCCCAATTATTATAAGAAACTCTTT	CAPGPNYYKKLF	TRGV9	.	TRGJ1	5	-1	-1	15
69	3.919942280270192E-4	TGTGCTGCGTGTCCCCCATGGCTCAAGATATTT	CAACPPWLKIF	TRGV10	.	TRGJP1	10	-1	-1	18
69	3.919942280270192E-4	TGTGCTGCGTGGCATGGTTGGTTCAAGATATTT	CAAWHGWFKIF	TRGV10	.	TRGJP1	14	-1	-1	14
69	3.919942280270192E-4	TGTGCCTTGTGGGAGGGGAATAAGAAACTCTTT	CALWEGNKKLF	TRGV9	.	TRGJ1	15	-1	-1	19
69	3.919942280270192E-4	TGTGCCTTGTGGGAACCCGTTCCTAATTATAAGAAACTCTTT	CALWEPVPNYKKLF	TRGV9	.	TRGJ1	13	-1	-1	25
68	3.863131522585117E-4	TGTGCCTTGTGGGAGGTCCCAGCGCCTGATACCACTGGTTGGTTCAAGATATTT	CALWEVPAPDTTGWFKIF	TRGV9	.	TRGJP1	16	-1	-1	28
68	3.863131522585117E-4	TGTGCCTTGTGGGAGGTGCACCGACGGATGATAGGTTGGTTCAAGATATTT	CALWEVHRRMIGWFKIF	TRGV9	.	TRGJP1	21	-1	-1	33
68	3.863131522585117E-4	TGTGCCACCTGGGATGGGGGAGATACCACTGGTTGGTTCAAGATATTT	CATWDGGDTTGWFKIF	TRGV8	.	TRGJP1	17	-1	-1	22
68	3.863131522585117E-4	TGTGCCTTGTGGGAGGACCCCCTTGGGTGTTATAAGAAACTCTTT	CALWEDPLGCYKKLF	TRGV9	.	TRGJ1	15	-1	-1	29
68	3.863131522585117E-4	TGTGCCTTGTGGGAGTTCCTTTATTATAAGAAACTCTTT	CALWEFLYYKKLF	TRGV9	.	TRGJ1	14	-1	-1	20
68	3.863131522585117E-4	TGTGCCTTGTGGGAGGTGTCCAGGTTTAATAAACTCTTT	CALWEVSRFNKLF	TRGV9	.	TRGJ1	17	-1	-1	26
68	3.863131522585117E-4	TGTGCCTTGTGGAATACCACTGGTTGGTTCAAGATATTT	CALWNTTGWFKIF	TRGV9	.	TRGJP1	11	-1	-1	8
68	3.863131522585117E-4	TGTGCCTTGTGGGAGGTCACCAATAAGAAACTCTTT	CALWEVTNKKLF	TRGV9	.	TRGJ1	20	-1	-1	22
67	3.8063207649000416E-4	TGTGCCTTGTGGGAGGGCGGCCCACTTTATTATAAGAAACTCTTT	CALWEGGPLYYKKLF	TRGV9	.	TRGJ1	15	-1	-1	26
67	3.8063207649000416E-4	TGTGCTGCGTGGGCTAATACCACTGGTTGGTTCAAGATATTT	CAAWANTTGWFKIF	TRGV10	.	TRGJP1	12	-1	-1	16
67	3.8063207649000416E-4	TGTGCTGCGTGGGATGATACCACTGGTTGGTTCAAGATATTT	CAAWDDTTGWFKIF	TRGV10	.	TRGJP1	14	-1	-1	8
67	3.8063207649000416E-4	TGTGCCTTGTGGGAGGTGCCCAATTATTATAAGAAACTCTTT	CALWEVPNYYKKLF	TRGV9	.	TRGJ1	18	-1	-1	21
67	3.8063207649000416E-4	TGTGCCTTGTGGAATTTTGGGAATTATTATAAGAAACTCTTT	CALWNFGNYYKKLF	TRGV9	.	TRGJ1	11	-1	-1	20
67	3.8063207649000416E-4	TGTGCCTTGTGGATGGGGCCTGGTTGGTTCAAGATATTT	CALWMGPGWFKIF	TRGV9	.	TRGJP1	11	-1	-1	19
67	3.8063207649000416E-4	TGTGCTGCGTCTTCTTCTGGTTGGTTCAAGATATTT	CAASSSGWFKIF	TRGV10	.	TRGJP1	9	-1	-1	16
67	3.8063207649000416E-4	TGTGCCTTGTGGGAGGTGAGTAAGAAACTCTTT	CALWEVSKKLF	TRGV9	.	TRGJ1	17	-1	-1	20
67	3.8063207649000416E-4	TGTGCTGCGTGGGCGTATACCACTGGTTGGTTCAAGATATTT	CAAWAYTTGWFKIF	TRGV10	.	TRGJP1	12	-1	-1	15
67	3.8063207649000416E-4	TGTGCCTTGTGGGAGGTGCATTTTTATTATAAGAAACTCTTT	CALWEVHFYYKKLF	TRGV9	.	TRGJ2	19	-1	-1	23
66	3.7495100072149664E-4	TGTGCCTTGTGGGAGGTGCACCGGAATTATTATAAGAAACTCTTT	CALWEVHRNYYKKLF	TRGV9	.	TRGJ1	21	-1	-1	23
66	3.7495100072149664E-4	TGTGCCTTGTGGGAGGTGGGTTTAGATTATTATAAGAAACTCTTT	CALWEVGLDYYKKLF	TRGV9	.	TRGJ1	17	-1	-1	25
66	3.7495100072149664E-4	TGTGCCTTGTGGGAGGTGCAGGATTATTATAAGAAACTCTTT	CALWEVQDYYKKLF	TRGV9	.	TRGJ1	19	-1	-1	22
66	3.7495100072149664E-4	TGTGCTGCGTGGGATTATAAGGGTTGGTTCAAGATATTT	CAAWDYKGWFKIF	TRGV10	.	TRGJP1	16	-1	-1	21
66	3.7495100072149664E-4	TGTGCCTTGTGGGAGCAGAATTATTATAAGAAACTCTTT	CALWEQNYYKKLF	TRGV9	.	TRGJ1	14	-1	-1	17
66	3.7495100072149664E-4	TGTGCCTTGTGGGAGGTGTATAGTTATAAGAAACTCTTT	CALWEVYSYKKLF	TRGV9	.	TRGJ1	17	-1	-1	23
66	3.7495100072149664E-4	TGTGCCTTGTGGGAGGCACTTTATTATAAGAAACTCTTT	CALWEALYYKKLF	TRGV9	.	TRGJ1	15	-1	-1	20
66	3.7495100072149664E-4	TGTGCCTTGTGGGAGGAAGATTATTATAAGAAACTCTTT	CALWEEDYYKKLF	TRGV9	.	TRGJ1	15	-1	-1	19
66	3.7495100072149664E-4	TGTGCCTTGTGGGAGAAAACACCTAAGAAACTCTTT	CALWEKTPKKLF	TRGV9	.	TRGJ1	14	-1	-1	23
66	3.7495100072149664E-4	TGTGCTGCGTGGGGTGGGCATAAGAAACTCTTT	CAAWGGHKKLF	TRGV10	.	TRGJ1	12	-1	-1	19
66	3.7495100072149664E-4	TGTGCTGCGTGGGACTATTATAAGAAACTCTTT	CAAWDYYKKLF	TRGV10	.	TRGJ1	16	-1	-1	15
65	3.692699249529891E-4	TGTGCTGCGTGGGATTGTGGGGTCACTGGTTGGTTCAAGATATTT	CAAWDCGVTGWFKIF	TRGV10	.	TRGJP1	15	-1	-1	23
65	3.692699249529891E-4	TGTGCCTTGTGGGAGCTCGCGAGGGGGTATTATAAGAAACTCTTT	CALWELARGYYKKLF	TRGV9	.	TRGJ1	14	-1	-1	27
65	3.692699249529891E-4	TGTGCCTTGTGGGAGTTCGTGAATTATTATAAGAAACTCTTT	CALWEFVNYYKKLF	TRGV9	.	TRGJ1	14	-1	-1	20
65	3.692699249529891E-4	TGTGCCTTGTGGGAGGTGCAGTTATATTATAAGAAACTCTTT	CALWEVQLYYKKLF	TRGV9	.	TRGJ1	19	-1	-1	24
65	3.692699249529891E-4	TGTGCCTTGTGGGAGGTTCATTATTATAAGAAACTCTTT	CALWEVHYYKKLF	TRGV9	.	TRGJ1	19	-1	-1	19
65	3.692699249529891E-4	TGTGCTGCGTGGGATTATGGGTATAAGAAACTCTTT	CAAWDYGYKKLF	TRGV10	.	TRGJ1	16	-1	-1	21
65	3.692699249529891E-4	TGTGCCTTGTGGGAGGTATTCTATAAGAAACTCTTT	CALWEVFYKKLF	TRGV9	.	TRGJ1	16	-1	-1	21
65	3.692699249529891E-4	TGTGCCACCTGGGATTATTATAAGAAACTCTTT	CATWDYYKKLF	TRGV5	.	TRGJ1	13	-1	-1	13
65	3.692699249529891E-4	TGTGCTGCGTGGGTTAATTGGAAACTCTTT	CAAWVNWKLF	TRGV10	.	TRGJ1	15	-1	-1	20
65	3.692699249529891E-4	TGTGCCTTGTGGGAGGTGCATAGGGTTTATTATAAGAAACTCTTT	CALWEVHRVYYKKLF	TRGV9	.	TRGJ1	19	-1	-1	26
65	3.692699249529891E-4	TGTGCCAAGAGGAATTATAAGAAACTCTTT	CAKRNYKKLF	TRGV9	.	TRGJ1	5	-1	-1	13
64	3.6358884918448155E-4	TGTGCCTTGTGGGAGGTGCGGGTGGGCAAAAAAATCAAGGTATTT	CALWEVRVGKKIKVF	TRGV9	.	TRGJP	18	-1	-1	22
64	3.6358884918448155E-4	TGTGCTGCGTGGGACAATACCACTGGTTGGTTCAAGATATTT	CAAWDNTTGWFKIF	TRGV10	.	TRGJP1	13	-1	-1	16
64	3.6358884918448155E-4	TGTGCCTTGTGGGAGCTCCGACTTTATTATAAGAAACTCTTT	CALWELRLYYKKLF	TRGV9	.	TRGJ1	14	-1	-1	23
64	3.6358884918448155E-4	TGTGCCTTGTGGGAGGCCAACAATTATTATAAGAAACTCTTT	CALWEANNYYKKLF	TRGV9	.	TRGJ1	15	-1	-1	21
64	3.6358884918448155E-4	TGTGCTGCGTGGGGCTCCCGGGGCGGGAAACTCTTT	CAAWGSRGGKLF	TRGV10	.	TRGJ1	12	-1	-1	26
64	3.6358884918448155E-4	TGTGCTGCGTGGGATGGTTCCGATAAGAAACTCTTT	CAAWDGSDKKLF	TRGV10	.	TRGJ1	14	-1	-1	22
64	3.6358884918448155E-4	TGTGCCTTTAATACCACTGGTTGGTTCAAGATATTT	CAFNTTGWFKIF	TRGV9	.	TRGJP1	7	-1	-1	10
64	3.6358884918448155E-4	TGTGCTGCGGGGGATCCGTTCAAGATATTT	CAAGDPFKIF	TRGV10	.	TRGJP1	14	-1	-1	17
64	3.6358884918448155E-4	TGTGCCTTGTGGGAGGTGCTCCCGAATTATTATAAGAAACTCTTT	CALWEVLPNYYKKLF	TRGV9	.	TRGJ1	21	-1	-1	22
64	3.6358884918448155E-4	TGTGCTGCGTCTGGGGGGATCTGGTTCAAGATATTT	CAASGGIWFKIF	TRGV10	.	TRGJP1	9	-1	-1	21
63	3.5790777341597403E-4	TGTGCTGCGTGGGATCCCCTCTTGACCACTGGTTGGTTCAAGATATTT	CAAWDPLLTTGWFKIF	TRGV10	.	TRGJP1	14	-1	-1	24
63	3.5790777341597403E-4	TGTGCCTTGTGGGAGGTGGAGATGACCACTGGTTGGTTCAAGATATTT	CALWEVEMTTGWFKIF	TRGV9	.	TRGJP1	17	-1	-1	15
63	3.5790777341597403E-4	TGTGCCTTGTGGGAGGGCACCCCGGGTTCTAATTATAAGAAACTCTTT	CALWEGTPGSNYKKLF	TRGV9	.	TRGJ1	20	-1	-1	31
63	3.5790777341597403E-4	TGTGCTGCGTATAAGGAATATACCACTGGTTGGTTCAAGATATTT	CAAYKEYTTGWFKIF	TRGV10	.	TRGJP1	9	-1	-1	14
63	3.5790777341597403E-4	TGTGCTGCGTGGGATTTGACCACTGGTTGGTTCAAGATATTT	CAAWDLTTGWFKIF	TRGV10	.	TRGJP1	15	-1	-1	8
63	3.5790777341597403E-4	TGTGCTGCGTGGGAAGATACCACTGGTTGGTTCAAGATATTT	CAAWEDTTGWFKIF	TRGV10	.	TRGJP1	13	-1	-1	16
63	3.5790777341597403E-4	TGTGCCTTGTGGGAGGCGATGAATTATTATAAGAAACTCTTT	CALWEAMNYYKKLF	TRGV9	.	TRGJ1	15	-1	-1	20
63	3.5790777341597403E-4	TGTGCCTTGTGGGAGGACGATTATTATAAGAAACTCTTT	CALWEDDYYKKLF	TRGV9	.	TRGJ1	15	-1	-1	19
63	3.5790777341597403E-4	TGTGCCTTGTGGGAACGGGGAGATAAGAGAAAACTCTTT	CALWERGDKRKLF	TRGV9	.	TRGJ1	13	-1	-1	30
63	3.5790777341597403E-4	TGTGCCTTGTGGGAGTTTTATTATAAGAAACTCTTT	CALWEFYYKKLF	TRGV9	.	TRGJ1	14	-1	-1	17
63	3.5790777341597403E-4	TGTGCCTTGTGGGAGGTTAATTATAAGAAACTCTTT	CALWEVNYKKLF	TRGV9	.	TRGJ1	16	-1	-1	19
63	3.5790777341597403E-4	TGTGCCTTGTGGGAGGTGCTTTTTAAGAAACTCTTT	CALWEVLFKKLF	TRGV9	.	TRGJ1	18	-1	-1	20
63	3.5790777341597403E-4	TGTGCCTTGTGGGAGGGTTATTATAAGAAACTCTTT	CALWEGYYKKLF	TRGV9	.	TRGJ1	15	-1	-1	17
63	3.5790777341597403E-4	TGTGCCTTGCCCCCGCGTTATTATAAGAAACTCTTT	CALPPRYYKKLF	TRGV9	.	TRGJ1	8	-1	-1	17
63	3.5790777341597403E-4	TGTGCTGCGCGTTGGGTCTGGTTCAAGATATTT	CAARWVWFKIF	TRGV10	.	TRGJP1	8	-1	-1	14
63	3.5790777341597403E-4	TGTGCCTTGTGGGAGGTGCCTCTTTATTATAAGAAACTCTTT	CALWEVPLYYKKLF	TRGV9	.	TRGJ1	18	-1	-1	23
62	3.522266976474665E-4	TGTGCCTTGTGGGAGGCCTCAACCTCGGGTCTCTATACCACTGGTTGGTTCAAGATATTT	CALWEASTSGLYTTGWFKIF	TRGV9	.	TRGJP1	15	-1	-1	33
62	3.522266976474665E-4	TGTGCCTTGTGGGAGGTGGATCAAGAGTTGGGCAAAAAAATCAAGGTATTT	CALWEVDQELGKKIKVF	TRGV9	.	TRGJP	17	-1	-1	21
62	3.522266976474665E-4	TGTGCTGCGTGGGATTGTCGGCGGACCACTGGTTGGTTCAAGATATTT	CAAWDCRRTTGWFKIF	TRGV10	.	TRGJP1	15	-1	-1	24
62	3.522266976474665E-4	TGTGCCTTGTGGCACCAAACCACTGGTTGGTTCAAGATATTT	CALWHQTTGWFKIF	TRGV9	.	TRGJP1	11	-1	-1	18
62	3.522266976474665E-4	TGTGCCTTGTGGGAGGTGCAAGGTGGTTGGTTCAAGATATTT	CALWEVQGGWFKIF	TRGV9	.	TRGJP1	19	-1	-1	23
62	3.522266976474665E-4	TGTGCCTTGTGGGAGGAGCCGAATTATTATAAGAAACTCTTT	CALWEEPNYYKKLF	TRGV9	.	TRGJ1	18	-1	-1	19
62	3.522266976474665E-4	TGTGCTGCGTGGGATTATTATCTCTCCCGGAAACTCTTT	CAAWDYYLSRKLF	TRGV10	.	TRGJ1	16	-1	-1	29
62	3.522266976474665E-4	TGTGCTGCGTGGGATGGGACTGGTTGGTTCAAGATATTT	CAAWDGTGWFKIF	TRGV10	.	TRGJP1	14	-1	-1	18
62	3.522266976474665E-4	TGTGCCTTGTGGGACCTCTTTTCGGATAAGAAACTCTTT	CALWDLFSDKKLF	TRGV9	.	TRGJ1	13	-1	-1	25
62	3.522266976474665E-4	TGTGCCTTGTGGGAGTTGAATTATTATAAGAAACTCTTT	CALWELNYYKKLF	TRGV9	.	TRGJ1	17	-1	-1	17
62	3.522266976474665E-4	TGTGCTGCCTTGGGAACCCTAAGGGAGAAACTCTTT	CAALGTLREKLF	TRGV10	.	TRGJ1	14	-1	-1	25
62	3.522266976474665E-4	TGTGCCTTCCAAAATTATTATAAGAAACTCTTT	CAFQNYYKKLF	TRGV9	.	TRGJ1	7	-1	-1	12
61	3.46545621878959E-4	TGTGCTGCGTGGGATTATGGTACCACTGGTTGGTTCAAGATATTT	CAAWDYGTTGWFKIF	TRGV10	.	TRGJP1	16	-1	-1	20
61	3.46545621878959E-4	TGTGCCTTGTGGGAGGTGCAGCCTCGTTATTATAAGAAACTCTTT	CALWEVQPRYYKKLF	TRGV9	.	TRGJ1	24	-1	-1	26
61	3.46545621878959E-4	TGTGCTGCGTGGGCCTCGAATTATTATAAGAAACTCTTT	CAAWASNYYKKLF	TRGV10	.	TRGJ1	12	-1	-1	15
61	3.46545621878959E-4	TGTGCTGCGTGGGACCACACTGGTTGGTTCAAGATATTT	CAAWDHTGWFKIF	TRGV10	.	TRGJP1	13	-1	-1	17
61	3.46545621878959E-4	TGTGCCTTGTGGGAGCCAATTTATTATAAGAAACTCTTT	CALWEPIYYKKLF	TRGV9	.	TRGJ1	14	-1	-1	20
61	3.46545621878959E-4	TGTGCCTTGTGGGATTATTATTATAAGAAACTCTTT	CALWDYYYKKLF	TRGV9	.	TRGJ1	13	-1	-1	16
61	3.46545621878959E-4	TGTGCCTTGTGGGTCCCCAATAAGAAACTCTTT	CALWVPNKKLF	TRGV9	.	TRGJ1	12	-1	-1	19
61	3.46545621878959E-4	TGTGCTGCGTGTTCCGGTTGGTTCAAGATATTT	CAACSGWFKIF	TRGV10	.	TRGJP1	10	-1	-1	15
60	3.408645461104515E-4	TGTGCCTTGTGGGAGGTGCGTTGCGGGGCCGGGAGCTATACCACTGGTTGGTTCAAGATATTT	CALWEVRCGAGSYTTGWFKIF	TRGV9	.	TRGJP1	18	-1	-1	36
60	3.408645461104515E-4	TGTGCTGCGTGGGATTCCGAGTATACCACTGGTTGGTTCAAGATATTT	CAAWDSEYTTGWFKIF	TRGV10	.	TRGJP1	18	-1	-1	21
60	3.408645461104515E-4	TGTGCCTTGTGGGAGGTGCGAATGGGGTTTTATTATAAGAAACTCTTT	CALWEVRMGFYYKKLF	TRGV9	.	TRGJ1	18	-1	-1	29
60	3.408645461104515E-4	TGTGCCTTGTGGGAGGTGCAAAGAGTTTATTATAAGAAACTCTTT	CALWEVQRVYYKKLF	TRGV9	.	TRGJ1	19	-1	-1	26
60	3.408645461104515E-4	TGTGCCTTGTGGGAGGCGGCGAATTATTATAAGAAACTCTTT	CALWEAANYYKKLF	TRGV9	.	TRGJ1	15	-1	-1	19
60	3.408645461104515E-4	TGTGCCTTGTGGGAGGATAACCTAAATTATAAGAAACTCTTT	CALWEDNLNYKKLF	TRGV9	.	TRGJ1	15	-1	-1	25
60	3.408645461104515E-4	TGTGCTGCGGGAAATACCACTGGTTGGTTCAAGATATTT	CAAGNTTGWFKIF	TRGV10	.	TRGJP1	8	-1	-1	13
60	3.408645461104515E-4	TGTGCCTTGTGGGAGGTCCATTATTATAAGAAACTCTTT	CALWEVHYYKKLF	TRGV9	.	TRGJ1	19	-1	-1	19
60	3.408645461104515E-4	TGTGCCTTGTGGGAGGCCCATTATAAGAAACTCTTT	CALWEAHYKKLF	TRGV9	.	TRGJ1	15	-1	-1	19
60	3.408645461104515E-4	TGTGCCTTGGTAAATTATTATAAGAAACTCTTT	CALVNYYKKLF	TRGV9	.	TRGJ1	8	-1	-1	12
60	3.408645461104515E-4	TGTGCTGCGTGGGGGGGTAAGAAACTCTTT	CAAWGGKKLF	TRGV10	.	TRGJ2	12	-1	-1	17
60	3.408645461104515E-4	TGTGCTGCGTCCAAACTCTTT	CAASKLF	TRGV10	.	TRGJ1	9	-1	-1	12
60	3.408645461104515E-4	TGTGCTGCGCAGACTCCTAAGAAACTCTTT	CAAQTPKKLF	TRGV10	.	TRGJ1	8	-1	-1	17
59	3.3518347034194396E-4	TGTGCCTTGTGGGAGGTGCGACTCCTCTCGAATTATTATAAGAAACTCTTT	CALWEVRLLSNYYKKLF	TRGV9	.	TRGJ1	24	-1	-1	27
59	3.3518347034194396E-4	TGTGCCTTGTGGGAGCCTACTGGTTGGTTCAAGATATTT	CALWEPTGWFKIF	TRGV9	.	TRGJP1	14	-1	-1	18
59	3.3518347034194396E-4	TGTGCCTTGTGGGAGGTTTCAAATTATAAGAAACTCTTT	CALWEVSNYKKLF	TRGV9	.	TRGJ1	16	-1	-1	22
59	3.3518347034194396E-4	TGTGCTGCGTGGGATCGAAGTAGGAAACTCTTT	CAAWDRSRKLF	TRGV10	.	TRGJ1	14	-1	-1	20
58	3.2950239457343644E-4	TGTGCTGCGTGGGATTACTCATATACCACTGGTTGGTTCAAGATATTT	CAAWDYSYTTGWFKIF	TRGV10	.	TRGJP1	17	-1	-1	20
58	3.2950239457343644E-4	TGTGCCTTGTGGTTACAAGAGTTGGGCAAAAAAATCAAGGTATTT	CALWLQELGKKIKVF	TRGV9	.	TRGJP	11	-1	-1	15
58	3.2950239457343644E-4	TGTGCCTTGTGGGAGGTGAGGGTGTTTTCTTATAAGAAACTCTTT	CALWEVRVFSYKKLF	TRGV9	.	TRGJ1	17	-1	-1	26
58	3.2950239457343644E-4	TGTGCCTTGTGGGAGGTAACCACTGGTTGGTTCAAGATATTT	CALWEVTTGWFKIF	TRGV9	.	TRGJP1	16	-1	-1	18
58	3.2950239457343644E-4	TGTGCCTTGTGGGAGGCTCGAGATTATTATAAGAAACTCTTT	CALWEARDYYKKLF	TRGV9	.	TRGJ1	15	-1	-1	17
58	3.2950239457343644E-4	TGTGCCTTGTGGGAGGGCCACCTTTATTATAAGAAACTCTTT	CALWEGHLYYKKLF	TRGV9	.	TRGJ1	22	-1	-1	23
58	3.2950239457343644E-4	TGTGCCTTGTGGGAGGGACCGAATTATTATAAGAAACTCTTT	CALWEGPNYYKKLF	TRGV9	.	TRGJ1	15	-1	-1	19
58	3.2950239457343644E-4	TGTGCTGCGTGGGATTACACTGGTTGGTTCAAGATATTT	CAAWDYTGWFKIF	TRGV10	.	TRGJP1	17	-1	-1	8
58	3.2950239457343644E-4	TGTGCCTTGTGGGAGGTGAGTTATTATAAGAAACTCTTT	CALWEVSYYKKLF	TRGV9	.	TRGJ1	17	-1	-1	17
58	3.2950239457343644E-4	TGTGCCTTGTGGGAAGGGGGGTATTATAAGAAACTCTTT	CALWEGGYYKKLF	TRGV9	.	TRGJ1	13	-1	-1	21
58	3.2950239457343644E-4	TGTGCTGCGTGGCCCACTGGTTGGTTCAAGATATTT	CAAWPTGWFKIF	TRGV10	.	TRGJP1	11	-1	-1	13
58	3.2950239457343644E-4	TGTGCCTTGTGGGAGGTGGGGTCGAAGAAACTCTTT	CALWEVGSKKLF	TRGV9	.	TRGJ2	17	-1	-1	24
58	3.2950239457343644E-4	TGTGCTTCACACACTGGTTGGTTCAAGATATTT	CASHTGWFKIF	TRGV10	.	TRGJP1	5	-1	-1	11
58	3.2950239457343644E-4	TGTGCCACCTGGGAGAAACTCTTT	CATWEKLF	TRGV2	.	TRGJ1	13	-1	-1	13
57	3.238213188049289E-4	TGTGCCTTGTGGGAGGTGGGTGCCTATACCACTGGTTGGTTCAAGATATTT	CALWEVGAYTTGWFKIF	TRGV9	.	TRGJP1	17	-1	-1	24
57	3.238213188049289E-4	TGTGCTGCGTGGGCTACCTATACCACTGGTTGGTTCAAGATATTT	CAAWATYTTGWFKIF	TRGV10	.	TRGJP1	12	-1	-1	18
57	3.238213188049289E-4	TGTGCTGCGTGGGCGCCCGATAGCACTGGTTGGTTCAAGATATTT	CAAWAPDSTGWFKIF	TRGV10	.	TRGJP1	12	-1	-1	19
57	3.238213188049289E-4	TGTGCTGCGTGGGCACGCCTTAAGAAACTCTTT	CAAWARLKKLF	TRGV10	.	TRGJ1	12	-1	-1	20
57	3.238213188049289E-4	TGTGCTGCGTGGGATTGGGATAAGAAACTCTTT	CAAWDWDKKLF	TRGV10	.	TRGJ1	15	-1	-1	19
57	3.238213188049289E-4	TGTGCTGCCCCTAAGAAACTCTTT	CAAPKKLF	TRGV10	.	TRGJ1	7	-1	-1	11
56	3.1814024303642135E-4	TGTGCCTTGTGGGAGGTTTTAATCAATTATTATAAGAAACTCTTT	CALWEVLINYYKKLF	TRGV9	.	TRGJ1	16	-1	-1	19
56	3.1814024303642135E-4	TGTGCCTTGTGGGAGGTGCAAAGGGGTTATTATAAGAAACTCTTT	CALWEVQRGYYKKLF	TRGV9	.	TRGJ1	19	-1	-1	26
56	3.1814024303642135E-4	TGTGCTGCGTGGGACCATTTAGGGTATTATAAGAAACTCTTT	CAAWDHLGYYKKLF	TRGV10	.	TRGJ1	13	-1	-1	24
56	3.1814024303642135E-4	TGTGCCTTGTGGGAGGTAAAGAATTATTATAAGAAACTCTTT	CALWEVKNYYKKLF	TRGV9	.	TRGJ1	16	-1	-1	20
56	3.1814024303642135E-4	TGTGCTGCGTGGGATTATGCTGGTTGGTTCAAGATATTT	CAAWDYAGWFKIF	TRGV10	.	TRGJP1	16	-1	-1	19
56	3.1814024303642135E-4	TGTGCCTTGTGGGAGGTGCAAGAGAAACTCTTT	CALWEVQEKLF	TRGV9	.	TRGJ1	19	-1	-1	22
56	3.1814024303642135E-4	TGTGCCTCGGAAAATTATTATAAGAAACTCTTT	CASENYYKKLF	TRGV9	.	TRGJ1	6	-1	-1	12
56	3.1814024303642135E-4	TGTGCTGCGTGGGCGTATTATAAGAAACTCTTT	CAAWAYYKKLF	TRGV10	.	TRGJ1	12	-1	-1	15
55	3.1245916726791383E-4	TGTGCCTTGTGGGAGGTACGAGACCCTGATTATTATAAGAAACTCTTT	CALWEVRDPDYYKKLF	TRGV9	.	TRGJ1	16	-1	-1	28
55	3.1245916726791383E-4	TGTGCTGCGTGGGATTCCCCCACTGGTTGGTTCAAGATATTT	CAAWDSPTGWFKIF	TRGV10	.	TRGJP1	15	-1	-1	19
55	3.1245916726791383E-4	TGTGCTGCGTGGGATAAGTGCACTGGTTGGTTCAAGATATTT	CAAWDKCTGWFKIF	TRGV10	.	TRGJP1	14	-1	-1	20
55	3.1245916726791383E-4	TGTGCCTTGTGGGAGGATAAAAGTTATTATAAGAAACTCTTT	CALWEDKSYYKKLF	TRGV9	.	TRGJ1	15	-1	-1	23
55	3.1245916726791383E-4	TGTGCTGCGTGGGATTCCACTGGTTGGTTCAAGATATTT	CAAWDSTGWFKIF	TRGV10	.	TRGJP1	15	-1	-1	8
55	3.1245916726791383E-4	TGTGCCTTGTGGGAGGTCTATTATAAGAAACTCTTT	CALWEVYYKKLF	TRGV9	.	TRGJ1	16	-1	-1	18
55	3.1245916726791383E-4	TGTGCTGCGTGGGTTAAGAAACTCTTT	CAAWVKKLF	TRGV10	.	TRGJ1	15	-1	-1	14
55	3.1245916726791383E-4	TGTGCTCCGCTTAAGAAACTCTTT	CAPLKKLF	TRGV10	.	TRGJ1	8	-1	-1	11
54	3.067780914994063E-4	TGTGCCTTGTGGGAGGTGCATAAAGGGTTGGGCAAAAAAATCAAGGTATTT	CALWEVHKGLGKKIKVF	TRGV9	.	TRGJP	19	-1	-1	22
54	3.067780914994063E-4	TGTGCTGCGTGGGATTATAGTGGAGTGGCGTCTTATAAGAAACTCTTT	CAAWDYSGVASYKKLF	TRGV10	.	TRGJ1	16	-1	-1	32
54	3.067780914994063E-4	TGTGCTGCGTGGGAATACTATACCACTGGTTGGTTCAAGATATTT	CAAWEYYTTGWFKIF	TRGV10	.	TRGJP1	25	-1	-1	18
54	3.067780914994063E-4	TGTGCTGCGTGGGGTGATACCACTGGTTGGTTCAAGATATTT	CAAWGDTTGWFKIF	TRGV10	.	TRGJP1	12	-1	-1	16
54	3.067780914994063E-4	TGTGCCTTGTGGGAGGGGCTTAAAGGATATAAGAAACTCTTT	CALWEGLKGYKKLF	TRGV9	.	TRGJ2	18	-1	-1	27
54	3.067780914994063E-4	TGTGCTGCGTGGGACCCGAATTATTATAAGAAACTCTTT	CAAWDPNYYKKLF	TRGV10	.	TRGJ1	13	-1	-1	16
54	3.067780914994063E-4	TGTGCCTTGTTGTCCTTTGATTATTATAAGAAACTCTTT	CALLSFDYYKKLF	TRGV9	.	TRGJ1	9	-1	-1	19
54	3.067780914994063E-4	TGTGCCTTGTGGGTGAGCACTGGTTGGTTCAAGATATTT	CALWVSTGWFKIF	TRGV9	.	TRGJP1	12	-1	-1	17
53	3.010970157308988E-4	TGTGCCTTGTGGGAGGTGCACTCCGATGATGGGTGGAAAGCCACTGGTTGGTTCAAGATATTT	CALWEVHSDDGWKATGWFKIF	TRGV9	.	TRGJP1	23	-1	-1	40
53	3.010970157308988E-4	TGTGCCTTGTGGGAGGTGCCCCGTAATTATTATAAGAAACTCTTT	CALWEVPRNYYKKLF	TRGV9	.	TRGJ1	21	-1	-1	24
53	3.010970157308988E-4	TGTGCCTTGTGGGAGGTGCCGTCGAATTATTATAAGAAACTCTTT	CALWEVPSNYYKKLF	TRGV9	.	TRGJ1	18	-1	-1	21
53	3.010970157308988E-4	TGTGCCTTGTGGGAGGCAGAGAGGACTGGTTGGTTCAAGATATTT	CALWEAERTGWFKIF	TRGV9	.	TRGJP1	15	-1	-1	24
53	3.010970157308988E-4	TGTGCCTTGTGGGAGGTGCTCCTTTATTATAAGAAACTCTTT	CALWEVLLYYKKLF	TRGV9	.	TRGJ1	22	-1	-1	23
53	3.010970157308988E-4	TGTGCTGCGTGCACCACGAAAGGGTATAAGAAACTCTTT	CAACTTKGYKKLF	TRGV10	.	TRGJ1	10	-1	-1	24
53	3.010970157308988E-4	TGTGCCTTGTGGGACTTAAATTATTATAAGAAACTCTTT	CALWDLNYYKKLF	TRGV9	.	TRGJ1	13	-1	-1	18
53	3.010970157308988E-4	TGTGCCCCGGTGCCTGTCACTGGTTGGTTCAAGATATTT	CAPVPVTGWFKIF	TRGV9	.	TRGJP1	5	-1	-1	17
53	3.010970157308988E-4	TGTGCCTTGTGGCTTTATTATAAGAAACTCTTT	CALWLYYKKLF	TRGV9	.	TRGJ1	11	-1	-1	14
53	3.010970157308988E-4	TGTGCCTTGTGGGAGGTTTTATATTATAAGAAACTCTTT	CALWEVLYYKKLF	TRGV9	.	TRGJ1	16	-1	-1	21
53	3.010970157308988E-4	TGTGCAGCTGATACCACTGGTTGGTTCAAGATATTT	CAADTTGWFKIF	TRGV10	.	TRGJP1	7	-1	-1	10
52	2.954159399623913E-4	TGTGCTGCGTGGGACCGCCGGGGGTATCCCACTGGTTGGTTCAAGATATTT	CAAWDRRGYPTGWFKIF	TRGV10	.	TRGJP1	13	-1	-1	24
52	2.954159399623913E-4	TGTGCTGCGTGGGATTGGGGGACCACTGGTTGGTTCAAGATATTT	CAAWDWGTTGWFKIF	TRGV10	.	TRGJP1	15	-1	-1	21
52	2.954159399623913E-4	TGTGCTGCGTGGGATCCTGTAGCTGGTTGGTTCAAGATATTT	CAAWDPVAGWFKIF	TRGV10	.	TRGJP1	14	-1	-1	22
52	2.954159399623913E-4	TGTGCCTTGTGGGAGGTCGTAAATTATTATAAGAAACTCTTT	CALWEVVNYYKKLF	TRGV9	.	TRGJ1	16	-1	-1	21
52	2.954159399623913E-4	TGTGCCTTGTGGGAGGACCTACATTATTATAAGAAACTCTTT	CALWEDLHYYKKLF	TRGV9	.	TRGJ1	15	-1	-1	22
52	2.954159399623913E-4	TGTGCTGCGTCCAGCACTGGTTGGTTCAAGATATTT	CAASSTGWFKIF	TRGV10	.	TRGJP1	9	-1	-1	14
52	2.954159399623913E-4	TGTGCTGCGTGGGATTATGGTTGGTTCAAGATATTT	CAAWDYGWFKIF	TRGV10	.	TRGJP1	16	-1	-1	17
52	2.954159399623913E-4	TGTGCTGCGTGGGACCTTGGTTGGTTCAAGATATTT	CAAWDLGWFKIF	TRGV10	.	TRGJP1	13	-1	-1	17
51	2.8973486419388376E-4	TGTGCCTTGTGGGAGGTGAAACCAGGCTGCGGGCGGCCCCGGAATTATTATAAGAAACTCTTT	CALWEVKPGCGRPRNYYKKLF	TRGV9	.	TRGJ1	17	-1	-1	41
51	2.8973486419388376E-4	TGTGCTGCGTGGGACCCTATAACCACTGGTTGGTTCAAGATATTT	CAAWDPITTGWFKIF	TRGV10	.	TRGJP1	13	-1	-1	17
51	2.8973486419388376E-4	TGTGCTGCGTGGGCTGATACCACTGGTTGGTTCAAGATATTT	CAAWADTTGWFKIF	TRGV10	.	TRGJP1	12	-1	-1	16
51	2.8973486419388376E-4	TGTGCTGCGTGGGATATTAACGCTGGTTGGTTCAAGATATTT	CAAWDINAGWFKIF	TRGV10	.	TRGJP1	14	-1	-1	8
51	2.8973486419388376E-4	TGTGCCTTGTGGAAGGGTGATAAGAAACTCTTT	CALWKGDKKLF	TRGV9	.	TRGJ1	15	-1	-1	19
51	2.8973486419388376E-4	TGTGCTGCACCCAAGATATTT	CAAPKIF	TRGV10	.	TRGJP1	7	-1	-1	11
51	2.8973486419388376E-4	TGTGCTGCGTACACTGGTTGGTTCAAGATATTT	CAAYTGWFKIF	TRGV10	.	TRGJP1	9	-1	-1	11
51	2.8973486419388376E-4	TGTGCCACCTGGGATCGTGTGAAACTCTTT	CATWDRVKLF	TRGV8	.	TRGJ1	14	-1	-1	20
51	2.8973486419388376E-4	TGTGCTGCGTGGGATTCCCACCTCTTT	CAAWDSHLF	TRGV10	.	TRGJ1	15	-1	-1	21
50	2.8405378842537624E-4	TGTGCCTTGTGGGAGGTGGGGAGGAGGTGGGTTGTGGGATATGGGAATACCACTGGTTGGTTCAAGATATTT	CALWEVGRRWVVGYGNTTGWFKIF	TRGV9	.	TRGJP1	17	-1	-1	46
50	2.8405378842537624E-4	TGTGCCTTGTGGGAGGTCCCGAATTATTATAAGAAACTCTTT	CALWEVPNYYKKLF	TRGV9	.	TRGJ1	16	-1	-1	19
50	2.8405378842537624E-4	TGTGCCTTGTGGGAGGTGTCGATTTATTATAAGAAACTCTTT	CALWEVSIYYKKLF	TRGV9	.	TRGJ1	17	-1	-1	18
50	2.8405378842537624E-4	TGTGCCTTGTGGGAGGTGCATTCTTATTATAAGAAACTCTTT	CALWEVHSYYKKLF	TRGV9	.	TRGJ1	19	-1	-1	23
50	2.8405378842537624E-4	TGTGCCTTGTGGGAGGTGACCACTGGTTGGTTCAAGATATTT	CALWEVTTGWFKIF	TRGV9	.	TRGJP1	20	-1	-1	18
50	2.8405378842537624E-4	TGTGCTGCGTGGGTCCATACCGGTTGGTTCAAGATATTT	CAAWVHTGWFKIF	TRGV10	.	TRGJP1	12	-1	-1	18
50	2.8405378842537624E-4	TGTGCTGCGTGGGATTTCAGTGGTTGGTTCAAGATATTT	CAAWDFSGWFKIF	TRGV10	.	TRGJP1	15	-1	-1	17
50	2.8405378842537624E-4	TGTGCTGCGTGGGATTATAGGTATAAGAAACTCTTT	CAAWDYRYKKLF	TRGV10	.	TRGJ1	16	-1	-1	21
50	2.8405378842537624E-4	TGTGCTGCGTGGGAGGCCGGTTGGTTCAAGATATTT	CAAWEAGWFKIF	TRGV10	.	TRGJP1	13	-1	-1	18
50	2.8405378842537624E-4	TGTGCCTTGTGGGACGGGGATTATAAGAAACTCTTT	CALWDGDYKKLF	TRGV9	.	TRGJ1	13	-1	-1	19
50	2.8405378842537624E-4	TGTGCTGCGTGGTTTGGTTGGTTCAAGATATTT	CAAWFGWFKIF	TRGV10	.	TRGJP1	11	-1	-1	14
50	2.8405378842537624E-4	TGTGCTGCGTGGGACTTGAATAAGAAACTCTTT	CAAWDLNKKLF	TRGV10	.	TRGJ1	13	-1	-1	19
50	2.8405378842537624E-4	TGTGCTGCGTGGGAATATTATAAGAAACTCTTT	CAAWEYYKKLF	TRGV10	.	TRGJ1	16	-1	-1	12
50	2.8405378842537624E-4	TGTGCTGCGTGGGATGAAGAGAAACTCTTT	CAAWDEEKLF	TRGV10	.	TRGJ1	14	-1	-1	19
50	2.8405378842537624E-4	TGTGCTGCGGCTGGTTGGTTCAAGATATTT	CAAAGWFKIF	TRGV10	.	TRGJP1	8	-1	-1	10
50	2.8405378842537624E-4	TGTGCTGCGTGGGAGTGCACTGGTTGGTTCAAGATATTT	CAAWECTGWFKIF	TRGV10	.	TRGJP1	13	-1	-1	17
49	2.783727126568687E-4	TGTGCCTTGTGGGAAGCCAACCTTAATTATTATAAGAAACTCTTT	CALWEANLNYYKKLF	TRGV9	.	TRGJ1	13	-1	-1	24
49	2.783727126568687E-4	TGTGCCTTGTGGGAGTCACTTCCTTATTATAAGAAACTCTTT	CALWESLPYYKKLF	TRGV9	.	TRGJ1	22	-1	-1	23
49	2.783727126568687E-4	TGTGCCTTGTGGGAGGTTCCCAATTATTATAAGAAACTCTTT	CALWEVPNYYKKLF	TRGV9	.	TRGJ1	16	-1	-1	21
49	2.783727126568687E-4	TGTGCCTTGTGGGAGGTTGGGAATTATTATAAGAAACTCTTT	CALWEVGNYYKKLF	TRGV9	.	TRGJ1	16	-1	-1	20
49	2.783727126568687E-4	TGTGCCTTGTGGGAGGTGCTGGCTTATAAGAAACTCTTT	CALWEVLAYKKLF	TRGV9	.	TRGJ1	18	-1	-1	23
49	2.783727126568687E-4	TGTGCCTTGTGGGAGGAAAATTATTATAAGAAACTCTTT	CALWEENYYKKLF	TRGV9	.	TRGJ1	15	-1	-1	18
49	2.783727126568687E-4	TGTGCTGCGTGGGATTGGGCTAGGGGGAAACTCTTT	CAAWDWARGKLF	TRGV10	.	TRGJ1	15	-1	-1	26
49	2.783727126568687E-4	TGTGCCTTGTGGGAGCCATGTTATAAGAAACTCTTT	CALWEPCYKKLF	TRGV9	.	TRGJ1	14	-1	-1	20
49	2.783727126568687E-4	TGTGCTGCGTGGGACTCAAGTAAGAAACTCTTT	CAAWDSSKKLF	TRGV10	.	TRGJ1	13	-1	-1	20
49	2.783727126568687E-4	TGTGCTGCGATCACTGGTTGGTTCAAGATATTT	CAAITGWFKIF	TRGV10	.	TRGJP1	8	-1	-1	11
49	2.783727126568687E-4	TGTGCCTTGTGGGAGGTCCAGAATTATTATAAGAAACTCTTT	CALWEVQNYYKKLF	TRGV9	.	TRGJ1	19	-1	-1	20
49	2.783727126568687E-4	TGTGCCTTGTGGGAGGTGGAGTATTATTATAAGAAACTCTTT	CALWEVEYYYKKLF	TRGV9	.	TRGJ1	17	-1	-1	22
49	2.783727126568687E-4	TGTGCTGCGTGGGATTGGCGGAAACTCTTT	CAAWDWRKLF	TRGV10	.	TRGJ1	15	-1	-1	20
48	2.726916368883612E-4	TGTGCTGCGTGGGCTGGCGGTCAAACGGTTCACGGTTGGTTCAAGATATTT	CAAWAGGQTVHGWFKIF	TRGV10	.	TRGJP1	12	-1	-1	30
48	2.726916368883612E-4	TGTGCTGCGTGGGATTATGGCCAACCTTATTATAAGAAACTCTTT	CAAWDYGQPYYKKLF	TRGV10	.	TRGJ1	16	-1	-1	26
48	2.726916368883612E-4	TGTGCCTTGTGGGAGGCGAATACCACTGGTTGGTTCAAGATATTT	CALWEANTTGWFKIF	TRGV9	.	TRGJP1	15	-1	-1	19
48	2.726916368883612E-4	TGTGCTGCGTGCGACTATACCACTGGTTGGTTCAAGATATTT	CAACDYTTGWFKIF	TRGV10	.	TRGJP1	16	-1	-1	15
48	2.726916368883612E-4	TGTGCTGCGTGGGATGTTACCACTGGTTGGTTCAAGATATTT	CAAWDVTTGWFKIF	TRGV10	.	TRGJP1	14	-1	-1	17
48	2.726916368883612E-4	TGTGCTGCGTGCACCACTGGTTGGTTCAAGATATTT	CAACTTGWFKIF	TRGV10	.	TRGJP1	10	-1	-1	12
48	2.726916368883612E-4	TGTGCTGCGTGGGATTTTTATTATAAGAAACTCTTT	CAAWDFYYKKLF	TRGV10	.	TRGJ2	15	-1	-1	17
48	2.726916368883612E-4	TGTGCTGCGTACTCCGGAAATAGGAAACTCTTT	CAAYSGNRKLF	TRGV10	.	TRGJ1	9	-1	-1	19
48	2.726916368883612E-4	TGTGCCACCTGGGACGGGCCTGGGAAACTCTTT	CATWDGPGKLF	TRGV2	.	TRGJ1	19	-1	-1	23
48	2.726916368883612E-4	TGTGCTGCGTGGGATTCGAAACTCTTT	CAAWDSKLF	TRGV10	.	TRGJ1	15	-1	-1	17
47	2.6701056111985363E-4	TGTGCTGGAGGGGGGGTGGTTGAGACCACTGGTTGGTTCAAGATATTT	CAGGGVVETTGWFKIF	TRGV10	.	TRGJP1	6	-1	-1	15
47	2.6701056111985363E-4	TGTGCCTTGTGGGAGGTGATACGATCGAATTATTATAAGAAACTCTTT	CALWEVIRSNYYKKLF	TRGV9	.	TRGJ1	17	-1	-1	24
47	2.6701056111985363E-4	TGTGCTGCGTGGCCTAAGGGGGCCACTGGTTGGTTCAAGATATTT	CAAWPKGATGWFKIF	TRGV10	.	TRGJP1	11	-1	-1	22
47	2.6701056111985363E-4	TGTGCCTTGTGGGAGGTGGGGTATTATTATAAGAAACTCTTT	CALWEVGYYYKKLF	TRGV9	.	TRGJ1	17	-1	-1	22
47	2.6701056111985363E-4	TGTGCCTTGTGGGAGGGCCTCAATTATTATAAGAAACTCTTT	CALWEGLNYYKKLF	TRGV9	.	TRGJ1	15	-1	-1	21
47	2.6701056111985363E-4	TGTGCTGCGTGGGATAAAGAGGGTTGGTTCAAGATATTT	CAAWDKEGWFKIF	TRGV10	.	TRGJP1	14	-1	-1	21
47	2.6701056111985363E-4	TGTGCTGCGTGGCCTTATTATAAGAAACTCTTT	CAAWPYYKKLF	TRGV10	.	TRGJ1	11	-1	-1	14
47	2.6701056111985363E-4	TGTGCTGCGTGGGATCGTTATAAGAAACTCTTT	CAAWDRYKKLF	TRGV10	.	TRGJ1	14	-1	-1	17
47	2.6701056111985363E-4	TGTGCTGCGTGGAATTATTATAAGAAACTCTTT	CAAWNYYKKLF	TRGV10	.	TRGJ1	16	-1	-1	11
47	2.6701056111985363E-4	TGTGCTGCGTGGGTGCATACCACTGGTTGGTTCAAGATATTT	CAAWVHTTGWFKIF	TRGV10	.	TRGJP1	12	-1	-1	16
47	2.6701056111985363E-4	TGTGCTGCGTGGGCCACCCCCACTGGTTGGTTCAAGATATTT	CAAWATPTGWFKIF	TRGV10	.	TRGJP1	12	-1	-1	19
47	2.6701056111985363E-4	TGTGCTGCGTGGGATAAATCTGGTTGGTTCAAGATATTT	CAAWDKSGWFKIF	TRGV10	.	TRGJP1	14	-1	-1	19
47	2.6701056111985363E-4	TGTGCCACCTGGGACCTGGTGCTCTTT	CATWDLVLF	TRGV2	.	TRGJ1	14	-1	-1	21
46	2.613294853513461E-4	TGTGCTGCGTGGGCGCGAATGGATACCACTGGTTGGTTCAAGATATTT	CAAWARMDTTGWFKIF	TRGV10	.	TRGJP1	12	-1	-1	22
46	2.613294853513461E-4	TGTGCCTTGTGGGAGGCGAAACTCCGAGATTATTATAAGAAACTCTTT	CALWEAKLRDYYKKLF	TRGV9	.	TRGJ1	24	-1	-1	24
46	2.613294853513461E-4	TGTGCTGCGTGCCTAATGAATACCACTGGTTGGTTCAAGATATTT	CAACLMNTTGWFKIF	TRGV10	.	TRGJP1	10	-1	-1	19
46	2.613294853513461E-4	TGTGCTGCGTGGGATTATTATACCACTGGTTGGTTCAAGATATTT	CAAWDYYTTGWFKIF	TRGV10	.	TRGJP1	16	-1	-1	18
46	2.613294853513461E-4	TGTGCTGCGTGGGATTTAGAAGCGGGTTGGTTCAAGATATTT	CAAWDLEAGWFKIF	TRGV10	.	TRGJP1	15	-1	-1	24
46	2.613294853513461E-4	TGTGCTGCGTGGGATAGTGTCACTGGTTGGTTCAAGATATTT	CAAWDSVTGWFKIF	TRGV10	.	TRGJP1	14	-1	-1	8
46	2.613294853513461E-4	TGTGCTGCGTGGGAACTTACCACTGGTTGGTTCAAGATATTT	CAAWELTTGWFKIF	TRGV10	.	TRGJP1	13	-1	-1	17
46	2.613294853513461E-4	TGTGCTGCGTGGGCGTCCCCAGGTTGGTTCAAGATATTT	CAAWASPGWFKIF	TRGV10	.	TRGJP1	12	-1	-1	21
46	2.613294853513461E-4	TGTGCCTTGTGGGAGCCCTATTATTATAAGAAACTCTTT	CALWEPYYYKKLF	TRGV9	.	TRGJ1	14	-1	-1	19
46	2.613294853513461E-4	TGTGCCTTGTGGGAGGGGCTCGGTGGGTTCAAGATATTT	CALWEGLGGFKIF	TRGV9	.	TRGJP1	18	-1	-1	21
46	2.613294853513461E-4	TGTGCTGCGTGGGGCCTTTATTATAAGAAACTCTTT	CAAWGLYYKKLF	TRGV10	.	TRGJ1	12	-1	-1	17
46	2.613294853513461E-4	TGTGCTGCGTGGGATCGGAGGTGGTTCAAGATATTT	CAAWDRRWFKIF	TRGV10	.	TRGJP1	14	-1	-1	21
46	2.613294853513461E-4	TGTGCCTTGTGGGAGTGGAATTATAAGAAACTCTTT	CALWEWNYKKLF	TRGV9	.	TRGJ1	14	-1	-1	19
46	2.613294853513461E-4	TGTGCTGCCCCCACTGGTTGGTTCAAGATATTT	CAAPTGWFKIF	TRGV10	.	TRGJP1	7	-1	-1	10
46	2.613294853513461E-4	TGTGCTGCGTGGGATGATGATAAGAAACTCTTT	CAAWDDDKKLF	TRGV10	.	TRGJ1	14	-1	-1	13
46	2.613294853513461E-4	TGTGCCACCTGGGACGGTTGGTTCAAGATATTT	CATWDGWFKIF	TRGV2	.	TRGJP1	16	-1	-1	15
46	2.613294853513461E-4	TGTGCTGCGTGGGACCCCATCAAGATATTT	CAAWDPIKIF	TRGV10	.	TRGJP1	13	-1	-1	19
46	2.613294853513461E-4	TGTGCTGCGTGGGATTGTTTAACCACTGGTTGGTTCAAGATATTT	CAAWDCLTTGWFKIF	TRGV10	.	TRGJP1	15	-1	-1	21
46	2.613294853513461E-4	TGTGCCTTGTGGGAGGTGCCCCAGAATTATTATAAGAAACTCTTT	CALWEVPQNYYKKLF	TRGV9	.	TRGJ1	21	-1	-1	23
46	2.613294853513461E-4	TGTGCTGCGTGGGATGGTGGCACTGGTTGGTTCAAGATATTT	CAAWDGGTGWFKIF	TRGV10	.	TRGJP1	14	-1	-1	20
46	2.613294853513461E-4	TGTGCTGCGTGGGAACCCACTGGTTGGTTCAAGATATTT	CAAWEPTGWFKIF	TRGV10	.	TRGJP1	13	-1	-1	16
46	2.613294853513461E-4	TGTGCTGCGTGGGTGTCTGGTTGGTTCAAGATATTT	CAAWVSGWFKIF	TRGV10	.	TRGJP1	12	-1	-1	16
45	2.556484095828386E-4	TGTGCTGCGTGGGATAGGGGAGGGAGTACCACTGGTTGGTTCAAGATATTT	CAAWDRGGSTTGWFKIF	TRGV10	.	TRGJP1	14	-1	-1	26
45	2.556484095828386E-4	TGTGCCTTGTGGGAGGGAAGTCCTGATTTGAATTATTATAAGAAACTCTTT	CALWEGSPDLNYYKKLF	TRGV9	.	TRGJ1	15	-1	-1	25
45	2.556484095828386E-4	TGTGCTGCGTGGGATCCCTCTGGAACCACTGGTTGGTTCAAGATATTT	CAAWDPSGTTGWFKIF	TRGV10	.	TRGJP1	14	-1	-1	24
45	2.556484095828386E-4	TGTGCTGCGTCAGTCGGCCTGCCCACTGGTTGGTTCAAGATATTT	CAASVGLPTGWFKIF	TRGV10	.	TRGJP1	9	-1	-1	22
45	2.556484095828386E-4	TGTGCCTTGTGGGGATCCATGAGCGTAAACGCGTTCAAGATATTT	CALWGSMSVNAFKIF	TRGV9	.	TRGJP1	12	-1	-1	32
45	2.556484095828386E-4	TGTGCTGCGTGGGATTATATTTCTGGTTGGTTCAAGATATTT	CAAWDYISGWFKIF	TRGV10	.	TRGJP1	16	-1	-1	22
45	2.556484095828386E-4	TGTGCTGCGTGGGATATGATCACTGGTTGGTTCAAGATATTT	CAAWDMITGWFKIF	TRGV10	.	TRGJP1	14	-1	-1	8
45	2.556484095828386E-4	TGTGCTGCGTGGGTCCTCACTGGTTGGTTCAAGATATTT	CAAWVLTGWFKIF	TRGV10	.	TRGJP1	12	-1	-1	17
45	2.556484095828386E-4	TGTGCTGCGTGCGGCACTGGTTGGTTCAAGATATTT	CAACGTGWFKIF	TRGV10	.	TRGJP1	10	-1	-1	14
45	2.556484095828386E-4	TGTGCCATCTTTGGCACTGGTTGGTTCAAGATATTT	CAIFGTGWFKIF	TRGV10	.	TRGJP1	4	-1	-1	14
45	2.556484095828386E-4	TGTGCCACCTGGGATGGATACCTGGCGCTCTTT	CATWDGYLALF	TRGV4	.	TRGJ1	16	-1	-1	27
45	2.556484095828386E-4	TGTGCTGCGTGGGCCCGCCCGCGCCTCTTT	CAAWARPRLF	TRGV10	.	TRGJ1	12	-1	-1	24
45	2.556484095828386E-4	TGTGCTGCGCGGCCTCTGGGGTGGTTCAAGATATTT	CAARPLGWFKIF	TRGV10	.	TRGJP1	11	-1	-1	18
45	2.556484095828386E-4	TGTGCTGCGTGGGTCGATCATAAGAAACTCTTT	CAAWVDHKKLF	TRGV10	.	TRGJ1	12	-1	-1	16
45	2.556484095828386E-4	TGTGCTGCGTGGGATTACCGCGTCCGGTGGTTCAAGATATTT	CAAWDYRVRWFKIF	TRGV10	.	TRGJP1	17	-1	-1	27
44	2.499673338143311E-4	TGTGCTGCGTGGGATTATCCCCACTCTTATACCACTGGTTGGTTCAAGATATTT	CAAWDYPHSYTTGWFKIF	TRGV10	.	TRGJP1	16	-1	-1	27
44	2.499673338143311E-4	TGTGCTGCGTGGGTCCACGCTCATACCACTGGTTGGTTCAAGATATTT	CAAWVHAHTTGWFKIF	TRGV10	.	TRGJP1	12	-1	-1	22
44	2.499673338143311E-4	TGTGCTGCGTGGGATTACAGACCCACTGGTTGGTTCAAGATATTT	CAAWDYRPTGWFKIF	TRGV10	.	TRGJP1	17	-1	-1	22
44	2.499673338143311E-4	TGTGCTGCGTGGGATCGCCATACCACTGGTTGGTTCAAGATATTT	CAAWDRHTTGWFKIF	TRGV10	.	TRGJP1	14	-1	-1	19
44	2.499673338143311E-4	TGTGCCTTGTGGGAGGTGGGGGCTGGTTGGTTCAAGATATTT	CALWEVGAGWFKIF	TRGV9	.	TRGJP1	17	-1	-1	22
44	2.499673338143311E-4	TGTGCCTTGTGGGAGGCCGCGAATTATTATAAGAAACTCTTT	CALWEAANYYKKLF	TRGV9	.	TRGJ1	15	-1	-1	19
44	2.499673338143311E-4	TGTGCTGCGTGGGATCCCCCGCACTGGTTCAAGATATTT	CAAWDPPHWFKIF	TRGV10	.	TRGJP1	14	-1	-1	24
44	2.499673338143311E-4	TGTGCTGCGTGGATGTACACTGGTTGGTTCAAGATATTT	CAAWMYTGWFKIF	TRGV10	.	TRGJP1	17	-1	-1	8
44	2.499673338143311E-4	TGTGCCTTGTGGGAGCTTAATTATTATAAGAAACTCTTT	CALWELNYYKKLF	TRGV9	.	TRGJ1	14	-1	-1	18
44	2.499673338143311E-4	TGTGCCTTGTGGGAGAGGAATTATTATAAGAAACTCTTT	CALWERNYYKKLF	TRGV9	.	TRGJ1	14	-1	-1	17
44	2.499673338143311E-4	TGTGCCACCTGGGACGGGAATTATTATAAGAAACTCTTT	CATWDGNYYKKLF	TRGV3	.	TRGJ1	17	-1	-1	17
44	2.499673338143311E-4	TGTGCTGCGTGGGATTCCTCTATAGAACGGAATAAGAAACTCTTT	CAAWDSSIERNKKLF	TRGV10	.	TRGJ1	15	-1	-1	31
44	2.499673338143311E-4	TGTGCTGCGTGGGATTATTGGGTCACTGGTTGGTTCAAGATATTT	CAAWDYWVTGWFKIF	TRGV10	.	TRGJP1	16	-1	-1	23
44	2.499673338143311E-4	TGTGCTGCGGAGGATACCACTGGTTGGTTCAAGATATTT	CAAEDTTGWFKIF	TRGV10	.	TRGJP1	14	-1	-1	13
44	2.499673338143311E-4	TGTGCTGCGTGGGTAACTGGTTGGTTCAAGATATTT	CAAWVTGWFKIF	TRGV10	.	TRGJP1	12	-1	-1	15
44	2.499673338143311E-4	TGTGCCTTGTGGGAGGACGATTATAAGAAACTCTTT	CALWEDDYKKLF	TRGV9	.	TRGJ1	15	-1	-1	19
44	2.499673338143311E-4	TGTGCTGCGTGGGATTATCGAGAGGCACTCTTT	CAAWDYREALF	TRGV10	.	TRGJ1	16	-1	-1	26
44	2.499673338143311E-4	TGTGCCGCTTGGTTCAAGATATTT	CAAWFKIF	TRGV10	.	TRGJP1	11	-1	-1	8
44	2.499673338143311E-4	TGTGCTGCGGGTGTGAAACTCTTT	CAAGVKLF	TRGV10	.	TRGJ1	8	-1	-1	14
43	2.4428625804582356E-4	TGTGCTGCGTGGGATCCCATCGGCACCACTGGTTGGTTCAAGATATTT	CAAWDPIGTTGWFKIF	TRGV10	.	TRGJP1	14	-1	-1	24
43	2.4428625804582356E-4	TGTGCTGCGTGGGATTATAGTCGGGGTAAAAGGTTCAAGATATTT	CAAWDYSRGKRFKIF	TRGV10	.	TRGJP1	16	-1	-1	31
43	2.4428625804582356E-4	TGTGCTGCGTGGGATTTCGGCACTGGTTGGTTCAAGATATTT	CAAWDFGTGWFKIF	TRGV10	.	TRGJP1	18	-1	-1	20
43	2.4428625804582356E-4	TGTGCTGCGTGGGATCGGACCACTGGTTGGTTCAAGATATTT	CAAWDRTTGWFKIF	TRGV10	.	TRGJP1	14	-1	-1	18
43	2.4428625804582356E-4	TGTGCTGCGTGGGAGGTTGGTTGGTTCAAGATATTT	CAAWEVGWFKIF	TRGV10	.	TRGJP1	13	-1	-1	17
43	2.4428625804582356E-4	TGTGCTGCGTGGGTTTATTATAAGAAACTCTTT	CAAWVYYKKLF	TRGV10	.	TRGJ1	16	-1	-1	14
43	2.4428625804582356E-4	TGTGCTGCGTGGGAAGGTTGGTTCAAGATATTT	CAAWEGWFKIF	TRGV10	.	TRGJP1	13	-1	-1	15
43	2.4428625804582356E-4	TGTGCCACCTGGGACGTCCCTAAGAAACTCTTT	CATWDVPKKLF	TRGV2	.	TRGJ1	15	-1	-1	20
43	2.4428625804582356E-4	TGTGCTGCGTGGGATAGGAAGACCACTGGTTGGTTCAAGATATTT	CAAWDRKTTGWFKIF	TRGV10	.	TRGJP1	14	-1	-1	21
43	2.4428625804582356E-4	TGTGCTGCGTGGGACCCGGGGGATTGGTTCAAGATATTT	CAAWDPGDWFKIF	TRGV10	.	TRGJP1	13	-1	-1	23
43	2.4428625804582356E-4	TGTGCTGCCGTGACCTGTAAAAGCTGGAAACTCTTT	CAAVTCKSWKLF	TRGV10	.	TRGJ1	11	-1	-1	26
43	2.4428625804582356E-4	TGTGCTGCGTGGCCCCAGGTTGGGAAGAAACTCTTT	CAAWPQVGKKLF	TRGV10	.	TRGJ1	11	-1	-1	24
43	2.4428625804582356E-4	TGTGCTGCGCCGGGTCCTGGTTGGTTCAAGATATTT	CAAPGPGWFKIF	TRGV10	.	TRGJP1	8	-1	-1	16
43	2.4428625804582356E-4	TGTGCTGCGTGCAGTTATTATAAGAAACTCTTT	CAACSYYKKLF	TRGV10	.	TRGJ1	10	-1	-1	14
43	2.4428625804582356E-4	TGTGCTGCGTGGGACCATAAGAAACTCTTT	CAAWDHKKLF	TRGV10	.	TRGJ1	13	-1	-1	16
43	2.4428625804582356E-4	TGTGCTGCGTGGCCCAAGAAACTCTTT	CAAWPKKLF	TRGV10	.	TRGJ1	11	-1	-1	15
42	2.3860518227731604E-4	TGTGCTGCGTGGGAACACGCAGATACCACTGGTTGGTTCAAGATATTT	CAAWEHADTTGWFKIF	TRGV10	.	TRGJP1	28	-1	-1	22
42	2.3860518227731604E-4	TGTGCTGCGTGGGATCGCTCCGCTGGTTGGTTCAAGATATTT	CAAWDRSAGWFKIF	TRGV10	.	TRGJP1	14	-1	-1	19
42	2.3860518227731604E-4	TGTGCTGCGTGGGACCGGACCACTGGTTGGTTCAAGATATTT	CAAWDRTTGWFKIF	TRGV10	.	TRGJP1	13	-1	-1	18
42	2.3860518227731604E-4	TGTGCTGCGTGGGTTCTCACTGGTTGGTTCAAGATATTT	CAAWVLTGWFKIF	TRGV10	.	TRGJP1	12	-1	-1	17
42	2.3860518227731604E-4	TGTGCTGCGTGGAATAACTCGGGTTGGTTCAAGATATTT	CAAWNNSGWFKIF	TRGV10	.	TRGJP1	17	-1	-1	21
42	2.3860518227731604E-4	TGTGCCACCTGGGACAGTGTTTATTATAAGAAACTCTTT	CATWDSVYYKKLF	TRGV3	.	TRGJ1	16	-1	-1	20
42	2.3860518227731604E-4	TGTGCTGCGTGGGCCCTCCGGAGGTTCAAGATATTT	CAAWALRRFKIF	TRGV10	.	TRGJP1	12	-1	-1	22
42	2.3860518227731604E-4	TGTGCCACCTGGGGCACTGGTTGGTTCAAGATATTT	CATWGTGWFKIF	TRGV4	.	TRGJP1	12	-1	-1	14
42	2.3860518227731604E-4	TGTGCTGCGTGGGCCTGTCCGAAACTCTTT	CAAWACPKLF	TRGV10	.	TRGJ1	12	-1	-1	20
42	2.3860518227731604E-4	TGTGCTGCGGGATGGTTCAAGATATTT	CAAGWFKIF	TRGV10	.	TRGJP1	8	-1	-1	9
42	2.3860518227731604E-4	TGTGCTGCAGATAAGAAACTCTTT	CAADKKLF	TRGV10	.	TRGJ1	7	-1	-1	10
42	2.3860518227731604E-4	TGTGCTGCGACGTTCGGGGGTTATTATAAGAAACTCTTT	CAATFGGYYKKLF	TRGV10	.	TRGJ1	8	-1	-1	20
42	2.3860518227731604E-4	TGTGCTGCGTGGGATCGGGAGAAACTCTTT	CAAWDREKLF	TRGV10	.	TRGJ1	14	-1	-1	19
42	2.3860518227731604E-4	TGTGCACTCTTT	CALF	TRGV2	.	TRGJ1	4	-1	-1	5
41	2.329241065088085E-4	TGTGCTGCGTGGGATCCTGTTAACACTGGTTGGTTCAAGATATTT	CAAWDPVNTGWFKIF	TRGV10	.	TRGJP1	14	-1	-1	20
41	2.329241065088085E-4	TGTGCTGCGTGGGATCCCGATACCACTGGTTGGTTCAAGATATTT	CAAWDPDTTGWFKIF	TRGV10	.	TRGJP1	14	-1	-1	19
41	2.329241065088085E-4	TGTGCTGCGTGGGATGCCCTTACCACTGGTTGGTTCAAGATATTT	CAAWDALTTGWFKIF	TRGV10	.	TRGJP1	14	-1	-1	20
41	2.329241065088085E-4	TGTGCTGCGTGGGATGGGGAATCCACTGGTTGGTTCAAGATATTT	CAAWDGESTGWFKIF	TRGV10	.	TRGJP1	14	-1	-1	22
41	2.329241065088085E-4	TGTGCTGCGTGGGTGTATACCACTGGTTGGTTCAAGATATTT	CAAWVYTTGWFKIF	TRGV10	.	TRGJP1	12	-1	-1	11
41	2.329241065088085E-4	TGTGCTGCGTGGGGTTTAACCACTGGTTGGTTCAAGATATTT	CAAWGLTTGWFKIF	TRGV10	.	TRGJP1	15	-1	-1	12
41	2.329241065088085E-4	TGTGCTGCGTGGGATAAAGTTGTTCGTTATAAGAAACTCTTT	CAAWDKVVRYKKLF	TRGV10	.	TRGJ1	14	-1	-1	26
41	2.329241065088085E-4	TGTGCTGCGTGGGGGACCACTGGTTGGTTCAAGATATTT	CAAWGTTGWFKIF	TRGV10	.	TRGJP1	12	-1	-1	15
41	2.329241065088085E-4	TGTGCTGCGTGGGACCGAGATTATAAGAAACTCTTT	CAAWDRDYKKLF	TRGV10	.	TRGJ1	13	-1	-1	19
41	2.329241065088085E-4	TGTGCTGCGTGGGGTCCCAAGAAACTCTTT	CAAWGPKKLF	TRGV10	.	TRGJ1	12	-1	-1	18
41	2.329241065088085E-4	TGTGCTGCGTGGGAAAATAAGAAACTCTTT	CAAWENKKLF	TRGV10	.	TRGJ1	13	-1	-1	16
41	2.329241065088085E-4	TGTGCCACCTGGGATGTTAAGAAACTCTTT	CATWDVKKLF	TRGV4	.	TRGJ1	15	-1	-1	17
40	2.2724303074030098E-4	TGTGCTGCGTGGGATTCCTCCCATACCACTGGTTGGTTCAAGATATTT	CAAWDSSHTTGWFKIF	TRGV10	.	TRGJP1	15	-1	-1	22
40	2.2724303074030098E-4	TGTGCCACCTGGGACACACAGACTTGTTATTATAAGAAACTCTTT	CATWDTQTCYYKKLF	TRGV5	.	TRGJ1	15	-1	-1	26
40	2.2724303074030098E-4	TGTGCTGCGTGGGTTGGGGCCCCTGGTTGGTTCAAGATATTT	CAAWVGAPGWFKIF	TRGV10	.	TRGJP1	12	-1	-1	19
40	2.2724303074030098E-4	TGTGCTGCGTGGGATACCTTCACTGGTTGGTTCAAGATATTT	CAAWDTFTGWFKIF	TRGV10	.	TRGJP1	14	-1	-1	20
40	2.2724303074030098E-4	TGTGCTGCACCTCCTAATACCACTGGTTGGTTCAAGATATTT	CAAPPNTTGWFKIF	TRGV10	.	TRGJP1	7	-1	-1	16
40	2.2724303074030098E-4	TGTGCCTTGTGGGAGGTGAGGGATTATTATAAGAAACTCTTT	CALWEVRDYYKKLF	TRGV9	.	TRGJ1	17	-1	-1	22
40	2.2724303074030098E-4	TGTGCTGCGTGGGACCCTGCGGGTTGGTTCAAGATATTT	CAAWDPAGWFKIF	TRGV10	.	TRGJP1	13	-1	-1	21
40	2.2724303074030098E-4	TGTGCTGCGTGGTCTGGTTGGTTCAAGATATTT	CAAWSGWFKIF	TRGV10	.	TRGJP1	11	-1	-1	13
40	2.2724303074030098E-4	TGTGCTGCGTGGGTCAGTTGGTTCAAGATATTT	CAAWVSWFKIF	TRGV10	.	TRGJP1	12	-1	-1	16
40	2.2724303074030098E-4	TGTGCTGCGTGGGGCCGGAGGAAGAAACTCTTT	CAAWGRRKKLF	TRGV10	.	TRGJ2	12	-1	-1	21
40	2.2724303074030098E-4	TGTGCTGCGTGGGCCCCCTTCCTCTTT	CAAWAPFLF	TRGV10	.	TRGJ1	12	-1	-1	21
39	2.2156195497179346E-4	TGTGCTGCGTGGGATTATCAGAGGACTGGTTGGTTCAAGATATTT	CAAWDYQRTGWFKIF	TRGV10	.	TRGJP1	16	-1	-1	24
39	2.2156195497179346E-4	TGTGCTGCGTGGGACTCCTATACCACTGGTTGGTTCAAGATATTT	CAAWDSYTTGWFKIF	TRGV10	.	TRGJP1	13	-1	-1	18
39	2.2156195497179346E-4	TGTGCTGCGTGGGCCGAAGGGACTGGTTGGTTCAAGATATTT	CAAWAEGTGWFKIF	TRGV10	.	TRGJP1	12	-1	-1	21
39	2.2156195497179346E-4	TGTGCTGCGTGGGATTATAAGGTTTATTATAAGAAACTCTTT	CAAWDYKVYYKKLF	TRGV10	.	TRGJ1	16	-1	-1	23
39	2.2156195497179346E-4	TGTGCTGCGTGGGATACGGGGGCTGGTTGGTTCAAGATATTT	CAAWDTGAGWFKIF	TRGV10	.	TRGJP1	17	-1	-1	22
39	2.2156195497179346E-4	TGTGCTGCGTGGGATAGACTTCCTGGTTGGTTCAAGATATTT	CAAWDRLPGWFKIF	TRGV10	.	TRGJP1	14	-1	-1	22
39	2.2156195497179346E-4	TGTGCCTTGTGGGAGGTGCTATTTTATTATAAGAAACTCTTT	CALWEVLFYYKKLF	TRGV9	.	TRGJ1	18	-1	-1	23
39	2.2156195497179346E-4	TGTGCTGCGTGGGTACCCCCTGGTTGGTTCAAGATATTT	CAAWVPPGWFKIF	TRGV10	.	TRGJP1	12	-1	-1	16
39	2.2156195497179346E-4	TGTGCTGCGTGGGATGAGAATTATTATAAGAAACTCTTT	CAAWDENYYKKLF	TRGV10	.	TRGJ1	14	-1	-1	17
39	2.2156195497179346E-4	TGTGCCTTGTGGGGGGGGGGGGATTATAAGAAACTCTTT	CALWGGGDYKKLF	TRGV9	.	TRGJ2	15	-1	-1	22
39	2.2156195497179346E-4	TGTGCTGCGTGGGAAGGGAATTATAAGAAACTCTTT	CAAWEGNYKKLF	TRGV10	.	TRGJ1	13	-1	-1	19
39	2.2156195497179346E-4	TGTGCTGCGTGTACTCCTTGGTTCAAGATATTT	CAACTPWFKIF	TRGV10	.	TRGJP1	10	-1	-1	17
39	2.2156195497179346E-4	TGTGCTGCGTGGGATTTTGGTGAGAAACTCTTT	CAAWDFGEKLF	TRGV10	.	TRGJ1	15	-1	-1	22
39	2.2156195497179346E-4	TGTGCTGCGTGGGATTGGAGGTTCAAGATATTT	CAAWDWRFKIF	TRGV10	.	TRGJP1	15	-1	-1	19
39	2.2156195497179346E-4	TGTGCTGCGTGGGAGTATTATAAGAAACTCTTT	CAAWEYYKKLF	TRGV10	.	TRGJ1	16	-1	-1	15
39	2.2156195497179346E-4	TGTGCTGCGTGGTACTCGAAGAAACTCTTT	CAAWYSKKLF	TRGV10	.	TRGJ1	11	-1	-1	18
39	2.2156195497179346E-4	TGTGCTGCGTGGGATTGTAAGAAACTCTTT	CAAWDCKKLF	TRGV10	.	TRGJ1	15	-1	-1	13
39	2.2156195497179346E-4	TGTGCTGCGTGGGATGCTAAGAAACTCTTT	CAAWDAKKLF	TRGV10	.	TRGJ1	14	-1	-1	17
39	2.2156195497179346E-4	TGTGCTGCGTGGGAGCCAAAGAAACTCTTT	CAAWEPKKLF	TRGV10	.	TRGJ1	13	-1	-1	18
39	2.2156195497179346E-4	TGTGCTGCGTGGGAAGTTGAGAAACTCTTT	CAAWEVEKLF	TRGV10	.	TRGJ1	13	-1	-1	19
39	2.2156195497179346E-4	TGTGCCAAACTTAGGGGGTTCAAGATATTT	CAKLRGFKIF	TRGV10	.	TRGJP1	4	-1	-1	16
39	2.2156195497179346E-4	TGTGCTGCGCGGCATAAGAAACTCTTT	CAARHKKLF	TRGV10	.	TRGJ1	14	-1	-1	13
39	2.2156195497179346E-4	TGTGCTGCGACACATAAGAAACTCTTT	CAATHKKLF	TRGV10	.	TRGJ1	8	-1	-1	13
39	2.2156195497179346E-4	TGTCTCACTGGTTGGTTCAAGATATTT	CLTGWFKIF	TRGV10	.	TRGJP1	2	-1	-1	5
38	2.1588087920328594E-4	TGTGCTGCGTGGGATTGGAGTTCCCTCATAGCCACTGGTTGGTTCAAGATATTT	CAAWDWSSLIATGWFKIF	TRGV10	.	TRGJP1	15	-1	-1	27
38	2.1588087920328594E-4	TGTGCTGCGTGGGATCAATATGGCCACCACCGGGTGGGTAGCGAGAAACTCTTT	CAAWDQYGHHRVGSEKLF	TRGV10	.	TRGJ1	14	-1	-1	43
38	2.1588087920328594E-4	TGTGCTGCGTGGGAACTCGACCCGTATACCACTGGTTGGTTCAAGATATTT	CAAWELDPYTTGWFKIF	TRGV10	.	TRGJP1	13	-1	-1	24
38	2.1588087920328594E-4	TGTGCTGCGTGGTCCCATGGGAGCCTCACTGGTTGGTTCAAGATATTT	CAAWSHGSLTGWFKIF	TRGV10	.	TRGJP1	11	-1	-1	26
38	2.1588087920328594E-4	TGTGCTGCGTGGTATACCTTTCGCGGTCAGGTTTGGTTCAAGATATTT	CAAWYTFRGQVWFKIF	TRGV10	.	TRGJP1	14	-1	-1	32
38	2.1588087920328594E-4	TGTGCTGCGTGGGATTATTCAGGGACCACTGGTTGGTTCAAGATATTT	CAAWDYSGTTGWFKIF	TRGV10	.	TRGJP1	16	-1	-1	24
38	2.1588087920328594E-4	TGTGCTGCGTGGGATATAAGGGGGGCCACTGGTTGGTTCAAGATATTT	CAAWDIRGATGWFKIF	TRGV10	.	TRGJP1	14	-1	-1	25
38	2.1588087920328594E-4	TGTGCTGCGTGGAGGGGGAAGGATACCACTGGTTGGTTCAAGATATTT	CAAWRGKDTTGWFKIF	TRGV10	.	TRGJP1	11	-1	-1	22
38	2.1588087920328594E-4	TGTGCTGCGTGGGATTCTAATACCACTGGTTGGTTCAAGATATTT	CAAWDSNTTGWFKIF	TRGV10	.	TRGJP1	25	-1	-1	19
38	2.1588087920328594E-4	TGTGCTGCGTGGGATTATAATCCTCCTTATTATAAGAAACTCTTT	CAAWDYNPPYYKKLF	TRGV10	.	TRGJ1	22	-1	-1	26
38	2.1588087920328594E-4	TGTGCCTTGTGGGAGGTGCGGGTGGGCAAAAAAATTAAGGTATTT	CALWEVRVGKKIKVF	TRGV9	.	TRGJP	18	-1	-1	22
38	2.1588087920328594E-4	TGTGCCTTGTGGGAGGTGAGGGACACTGGTTGGTTCAAGATATTT	CALWEVRDTGWFKIF	TRGV9	.	TRGJP1	17	-1	-1	23
38	2.1588087920328594E-4	TGTGCCTTGTGGGAGGGACCAAAGAATTATTATAAGAAACTCTTT	CALWEGPKNYYKKLF	TRGV9	.	TRGJ1	15	-1	-1	23
38	2.1588087920328594E-4	TGTGCTGCGTGGGATTTGTTAGCTGGTTGGTTCAAGATATTT	CAAWDLLAGWFKIF	TRGV10	.	TRGJP1	15	-1	-1	22
38	2.1588087920328594E-4	TGTGCTGCGTGGGATTGGCCCACTGGTTGGTTCAAGATATTT	CAAWDWPTGWFKIF	TRGV10	.	TRGJP1	15	-1	-1	19
38	2.1588087920328594E-4	TGTGCTGCGTGGGATTATAATTCTGGTTGGTTCAAGATATTT	CAAWDYNSGWFKIF	TRGV10	.	TRGJP1	16	-1	-1	22
38	2.1588087920328594E-4	TGTGCTGCGTGGGATTACGAGTTAGGTTGGTTCAAGATATTT	CAAWDYELGWFKIF	TRGV10	.	TRGJP1	18	-1	-1	24
38	2.1588087920328594E-4	TGTGCTGCGTGGGACGCTACCACTGGTTGGTTCAAGATATTT	CAAWDATTGWFKIF	TRGV10	.	TRGJP1	13	-1	-1	17
38	2.1588087920328594E-4	TGTGCTGCGTGGGATGTCACTGGTTGGTTCAAGATATTT	CAAWDVTGWFKIF	TRGV10	.	TRGJP1	14	-1	-1	17
38	2.1588087920328594E-4	TGTGCTGCGTGGGACTTGATCCGTTGGTTCAAGATATTT	CAAWDLIRWFKIF	TRGV10	.	TRGJP1	13	-1	-1	22
38	2.1588087920328594E-4	TGTGCTGCGTGGAGAACCACTGGTTGGTTCAAGATATTT	CAAWRTTGWFKIF	TRGV10	.	TRGJP1	11	-1	-1	15
38	2.1588087920328594E-4	TGTGCTGCGTGGGATTACGATTATAAGAAACTCTTT	CAAWDYDYKKLF	TRGV10	.	TRGJ1	18	-1	-1	19
38	2.1588087920328594E-4	TGTGCTGCGTGGGATCCGTGTTATAAGAAACTCTTT	CAAWDPCYKKLF	TRGV10	.	TRGJ1	14	-1	-1	20
38	2.1588087920328594E-4	TGTGCTGCGTGGGACCCTAGGGTTGAGAAACTCTTT	CAAWDPRVEKLF	TRGV10	.	TRGJ1	13	-1	-1	25
38	2.1588087920328594E-4	TGTGCCACCTGGGACCTGGTTGGTAAGAAACTCTTT	CATWDLVGKKLF	TRGV4	.	TRGJ1	13	-1	-1	23
38	2.1588087920328594E-4	TGTGCTGCGTGGCCCCCTGGGTTCAAGATATTT	CAAWPPGFKIF	TRGV10	.	TRGJP1	11	-1	-1	19
38	2.1588087920328594E-4	TGTGCTGCGTATTTCCCCCGAAAAGGACTCTTT	CAAYFPRKGLF	TRGV10	.	TRGJ1	9	-1	-1	26
38	2.1588087920328594E-4	TGTCTGCCGACTGGTTGGTTCAAGATATTT	CLPTGWFKIF	TRGV10	.	TRGJP1	6	-1	-1	9
38	2.1588087920328594E-4	TGTGCTGCCTCCGGTTGGTTCAAGATATTT	CAASGWFKIF	TRGV10	.	TRGJP1	7	-1	-1	12
38	2.1588087920328594E-4	TGTGCTGCGTTGGGTTGGTTCAAGATATTT	CAALGWFKIF	TRGV10	.	TRGJP1	13	-1	-1	12
38	2.1588087920328594E-4	TGTGCTGGCGAATGGTTCAAGATATTT	CAGEWFKIF	TRGV10	.	TRGJP1	6	-1	-1	12
37	2.1019980343477842E-4	TGTGCCTTGTGGGAGGTCTACCTAAATTCGAATTATTATAAGAAACTCTTT	CALWEVYLNSNYYKKLF	TRGV9	.	TRGJ1	22	-1	-1	24
37	2.1019980343477842E-4	TGTGCTGCGTGGGATTGGTGGTTTACCACTGGTTGGTTCAAGATATTT	CAAWDWWFTTGWFKIF	TRGV10	.	TRGJP1	15	-1	-1	17
37	2.1019980343477842E-4	TGTGCTGCGTGGGATAGGGCAAATACCACTGGTTGGTTCAAGATATTT	CAAWDRANTTGWFKIF	TRGV10	.	TRGJP1	14	-1	-1	22
37	2.1019980343477842E-4	TGTGCTGCGTGGGATTGGGGTACCACTGGTTGGTTCAAGATATTT	CAAWDWGTTGWFKIF	TRGV10	.	TRGJP1	15	-1	-1	20
37	2.1019980343477842E-4	TGTGCTGCGTGGGATGAGGTGGGCACTGGTTGGTTCAAGATATTT	CAAWDEVGTGWFKIF	TRGV10	.	TRGJP1	14	-1	-1	23
37	2.1019980343477842E-4	TGTGCTGCGTGGGACGCATATACCACTGGTTGGTTCAAGATATTT	CAAWDAYTTGWFKIF	TRGV10	.	TRGJP1	13	-1	-1	17
37	2.1019980343477842E-4	TGTGCTGCGTGGTTTGGTGCTATCGGTTGGTTCAAGATATTT	CAAWFGAIGWFKIF	TRGV10	.	TRGJP1	11	-1	-1	24
37	2.1019980343477842E-4	TGTGCTGCGTGGGATTATAGTCCTGGTTGGTTCAAGATATTT	CAAWDYSPGWFKIF	TRGV10	.	TRGJP1	16	-1	-1	22
37	2.1019980343477842E-4	TGTGCTGCGTGGGATGGGAACACTGGTTGGTTCAAGATATTT	CAAWDGNTGWFKIF	TRGV10	.	TRGJP1	14	-1	-1	20
37	2.1019980343477842E-4	TGTGCTGCGTGGGATGATTTGACTGGTTGGTTCAAGATATTT	CAAWDDLTGWFKIF	TRGV10	.	TRGJP1	14	-1	-1	21
37	2.1019980343477842E-4	TGTGCTGCGTGGGAGTCTGGCACTGGTTGGTTCAAGATATTT	CAAWESGTGWFKIF	TRGV10	.	TRGJP1	13	-1	-1	20
37	2.1019980343477842E-4	TGTGCTGCGCATATCTATACCACTGGTTGGTTCAAGATATTT	CAAHIYTTGWFKIF	TRGV10	.	TRGJP1	8	-1	-1	15
37	2.1019980343477842E-4	TGTGCTGACTGGGAGGATACCACTGGTTGGTTCAAGATATTT	CADWEDTTGWFKIF	TRGV10	.	TRGJP1	13	-1	-1	16
37	2.1019980343477842E-4	TGTGCTGCGTGGGACGGTGACAGGTGGAAGAAACTCTTT	CAAWDGDRWKKLF	TRGV10	.	TRGJ1	13	-1	-1	27
37	2.1019980343477842E-4	TGTGCCTGCTGGATTAGCCACGGTTGGTTCAAGATATTT	CACWISHGWFKIF	TRGV11	.	TRGJP1	21	-1	-1	17
37	2.1019980343477842E-4	TGTGCCACCTGGGACAGGAGAGGGTGGGAGAAACTCTTT	CATWDRRGWEKLF	TRGV5	.	TRGJ1	17	-1	-1	28
37	2.1019980343477842E-4	TGTGCTGCGTGGGTCGGGGGGTATAAGAAACTCTTT	CAAWVGGYKKLF	TRGV10	.	TRGJ1	12	-1	-1	21
37	2.1019980343477842E-4	TGTGCTGCGTGGGTGAGGGGGGAGAAACTCTTT	CAAWVRGEKLF	TRGV10	.	TRGJ1	12	-1	-1	22
37	2.1019980343477842E-4	TGTGCTGCGTGGGCTCCTTATAAGAAACTCTTT	CAAWAPYKKLF	TRGV10	.	TRGJ1	12	-1	-1	17
37	2.1019980343477842E-4	TGTGCTGCGTGGGATTGTTGGTTCAAGATATTT	CAAWDCWFKIF	TRGV10	.	TRGJP1	15	-1	-1	16
37	2.1019980343477842E-4	TGTGCCACCTGGGACGGGCCTAAGAAACTCTTT	CATWDGPKKLF	TRGV2	.	TRGJ1	19	-1	-1	20
37	2.1019980343477842E-4	TGTGCTGCGTGGGTCAATAAGAAACTCTTT	CAAWVNKKLF	TRGV10	.	TRGJ1	12	-1	-1	16
37	2.1019980343477842E-4	TGTGCTGCGTGGACGTATAAGAAACTCTTT	CAAWTYKKLF	TRGV10	.	TRGJ1	11	-1	-1	15
37	2.1019980343477842E-4	TGTGCTGCGTGGGGAATGAAACTCTTT	CAAWGMKLF	TRGV10	.	TRGJ1	12	-1	-1	17
37	2.1019980343477842E-4	TGTGCTACCAATAAGAAACTCTTT	CATNKKLF	TRGV10	.	TRGJ1	5	-1	-1	10
37	2.1019980343477842E-4	TGTGCTGCGTGGCATAAGAAACTCTTT	CAAWHKKLF	TRGV10	.	TRGJ1	14	-1	-1	13
36	2.0451872766627088E-4	TGTGCTGCGTGGGCCCTCCACCTCCACGCTGGTTGGTTCAAGATATTT	CAAWALHLHAGWFKIF	TRGV10	.	TRGJP1	12	-1	-1	28
36	2.0451872766627088E-4	TGTGCTGCGTGGGATTTATGCGCCTCCACTGGTTGGTTCAAGATATTT	CAAWDLCASTGWFKIF	TRGV10	.	TRGJP1	15	-1	-1	25
36	2.0451872766627088E-4	TGTGCTGCGTGGGATTATATTTGGGTCCCTCCCGGGGAGAAACTCTTT	CAAWDYIWVPPGEKLF	TRGV10	.	TRGJ1	16	-1	-1	37
36	2.0451872766627088E-4	TGTGCTGCGTGGGATTATTACCCCACTGGTTGGTTCAAGATATTT	CAAWDYYPTGWFKIF	TRGV10	.	TRGJP1	16	-1	-1	22
36	2.0451872766627088E-4	TGTGCTGCGTGGGATTATAATGGGTCTGGTTGGTTCAAGATATTT	CAAWDYNGSGWFKIF	TRGV10	.	TRGJP1	16	-1	-1	25
36	2.0451872766627088E-4	TGTGCTGCGTGGGATTCCACCACTGGTTGGTTCAAGATATTT	CAAWDSTTGWFKIF	TRGV10	.	TRGJP1	15	-1	-1	18
36	2.0451872766627088E-4	TGTGCTGCGTGGGATTGGGGAAGTAGATATAAGAAACTCTTT	CAAWDWGSRYKKLF	TRGV10	.	TRGJ1	15	-1	-1	27
36	2.0451872766627088E-4	TGTGCTGCGTGGGATTGGAGGGCTTATTATAAGAAACTCTTT	CAAWDWRAYYKKLF	TRGV10	.	TRGJ1	15	-1	-1	23
36	2.0451872766627088E-4	TGTGCTGCGTGGGATTATTCGATGAGTTGGTTCAAGATATTT	CAAWDYSMSWFKIF	TRGV10	.	TRGJP1	16	-1	-1	25
36	2.0451872766627088E-4	TGTGCTGCGTGGGATTATATCCCTGGTTGGTTCAAGATATTT	CAAWDYIPGWFKIF	TRGV10	.	TRGJP1	16	-1	-1	15
36	2.0451872766627088E-4	TGTGCTGCGTGGGATTATAAGGGTTATTATAAGAAACTCTTT	CAAWDYKGYYKKLF	TRGV10	.	TRGJ1	16	-1	-1	23
36	2.0451872766627088E-4	TGTGCTGCGTGGGATATGACCACTGGTTGGTTCAAGATATTT	CAAWDMTTGWFKIF	TRGV10	.	TRGJP1	14	-1	-1	8
36	2.0451872766627088E-4	TGTGCTGCGTGGGATAAAGCCACTGGTTGGTTCAAGATATTT	CAAWDKATGWFKIF	TRGV10	.	TRGJP1	14	-1	-1	8
36	2.0451872766627088E-4	TGTGCTGCGTGGGAAATGCGTGCGGTGGGGTTCAAGATATTT	CAAWEMRAVGFKIF	TRGV10	.	TRGJP1	13	-1	-1	28
36	2.0451872766627088E-4	TGTGCTGCGTGGTTAACCACTGGTTGGTTCAAGATATTT	CAAWLTTGWFKIF	TRGV10	.	TRGJP1	11	-1	-1	8
36	2.0451872766627088E-4	TGTGCTGCGTGGGATCACCCCTATTATAAGAAACTCTTT	CAAWDHPYYKKLF	TRGV10	.	TRGJ1	17	-1	-1	21
36	2.0451872766627088E-4	TGTGCTGCGTGGGATGCGGATGGTTGGTTCAAGATATTT	CAAWDADGWFKIF	TRGV10	.	TRGJP1	14	-1	-1	20
36	2.0451872766627088E-4	TGTGCTGCGTGGGACACCACTGGTTGGTTCAAGATATTT	CAAWDTTGWFKIF	TRGV10	.	TRGJP1	13	-1	-1	15
36	2.0451872766627088E-4	TGTGCCACCTGGGACAGGCCTGGTTGGTTCAAGATATTT	CATWDRPGWFKIF	TRGV5	.	TRGJP1	21	-1	-1	19
36	2.0451872766627088E-4	TGTGCTGCGTGGCGGGGTGGTTGGTTCAAGATATTT	CAAWRGGWFKIF	TRGV10	.	TRGJP1	11	-1	-1	17
36	2.0451872766627088E-4	TGTGCCACCTGGGACAGGCCTTATAAGAAACTCTTT	CATWDRPYKKLF	TRGV3	.	TRGJ1	20	-1	-1	20
36	2.0451872766627088E-4	TGTGCTGCGTACGGGGGTTGGTTCAAGATATTT	CAAYGGWFKIF	TRGV10	.	TRGJP1	9	-1	-1	15
36	2.0451872766627088E-4	TGTGCTGCGGGGGGGGATAAGAAACTCTTT	CAAGGDKKLF	TRGV10	.	TRGJ1	12	-1	-1	16
36	2.0451872766627088E-4	TGTGCTGCGGGAGGTTGGTTCAAGATATTT	CAAGGWFKIF	TRGV10	.	TRGJP1	8	-1	-1	12
36	2.0451872766627088E-4	TCCCCTAAGAAACTCTTT	SPKKLF	TRGV10	.	TRGJ1	0	-1	-1	5
36	2.0451872766627088E-4	TGTGCCTTGACTGGTTGGTTCAAGATATTT	CALTGWFKIF	TRGV9	.	TRGJP1	8	-1	-1	9
35	1.9883765189776336E-4	TGTGCTGCGTGGGATTCCCGGTCGTCCATGTTCGCCACTGGTTGGTTCAAGATATTT	CAAWDSRSSMFATGWFKIF	TRGV10	.	TRGJP1	15	-1	-1	34
35	1.9883765189776336E-4	TGTGCTGCGTGGGATAAGGGCCACTATACCACTGGTTGGTTCAAGATATTT	CAAWDKGHYTTGWFKIF	TRGV10	.	TRGJP1	14	-1	-1	24
35	1.9883765189776336E-4	TGTGCTGCGTGGGATTTGACGGGCACTGGTTGGTTCAAGATATTT	CAAWDLTGTGWFKIF	TRGV10	.	TRGJP1	15	-1	-1	23
35	1.9883765189776336E-4	TGTGCTGCGTGGGATTTAAAAGCCACTGGTTGGTTCAAGATATTT	CAAWDLKATGWFKIF	TRGV10	.	TRGJP1	15	-1	-1	22
35	1.9883765189776336E-4	TGTGCTGCGTGGGATTATTCGGCCACTGGTTGGTTCAAGATATTT	CAAWDYSATGWFKIF	TRGV10	.	TRGJP1	16	-1	-1	22
35	1.9883765189776336E-4	TGTGCTGCGTGGGATGGTTGTGCCGCTGGTTGGTTCAAGATATTT	CAAWDGCAAGWFKIF	TRGV10	.	TRGJP1	14	-1	-1	22
35	1.9883765189776336E-4	TGTGCTGCGTGGGACCTCAATACCACTGGTTGGTTCAAGATATTT	CAAWDLNTTGWFKIF	TRGV10	.	TRGJP1	13	-1	-1	19
35	1.9883765189776336E-4	TGTGCTGCGCGATTTACGAACACCACTGGTTGGTTCAAGATATTT	CAARFTNTTGWFKIF	TRGV10	.	TRGJP1	8	-1	-1	21
35	1.9883765189776336E-4	TGTGCTGCGTGGCCGAATACCACTGGTTGGTTCAAGATATTT	CAAWPNTTGWFKIF	TRGV10	.	TRGJP1	11	-1	-1	16
35	1.9883765189776336E-4	TGTGCTGCGTGGGTATATACCACTGGTTGGTTCAAGATATTT	CAAWVYTTGWFKIF	TRGV10	.	TRGJP1	19	-1	-1	11
35	1.9883765189776336E-4	TGTGCTGCGTGGGGCAAAAACACTGGTTGGTTCAAGATATTT	CAAWGKNTGWFKIF	TRGV10	.	TRGJP1	12	-1	-1	20
35	1.9883765189776336E-4	TGTGCTGCGTGGGATTTCTCCACTGGTTGGTTCAAGATATTT	CAAWDFSTGWFKIF	TRGV10	.	TRGJP1	15	-1	-1	19
35	1.9883765189776336E-4	TGTGCTGCGTGGGACCAGAACACTGGTTGGTTCAAGATATTT	CAAWDQNTGWFKIF	TRGV10	.	TRGJP1	13	-1	-1	20
35	1.9883765189776336E-4	TGTGCCTTGTGGGAGCCTATAAATTATTATAAGAAACTCTTT	CALWEPINYYKKLF	TRGV9	.	TRGJ1	14	-1	-1	21
35	1.9883765189776336E-4	TGTGCTGCGTGGGTTAGCACTGGTTGGTTCAAGATATTT	CAAWVSTGWFKIF	TRGV10	.	TRGJP1	15	-1	-1	14
35	1.9883765189776336E-4	TGTGCTGCGTGGGATTTAGCCCACTGGTTCAAGATATTT	CAAWDLAHWFKIF	TRGV10	.	TRGJP1	15	-1	-1	24
35	1.9883765189776336E-4	TGTGCTGCGTGGGATCGGGGTGGTTGGTTCAAGATATTT	CAAWDRGGWFKIF	TRGV10	.	TRGJP1	14	-1	-1	20
35	1.9883765189776336E-4	TGTGCTGCGACTAATACCACTGGTTGGTTCAAGATATTT	CAATNTTGWFKIF	TRGV10	.	TRGJP1	8	-1	-1	13
35	1.9883765189776336E-4	TGTGCTGCGTGGGATCCAAACTACGGGAAACTCTTT	CAAWDPNYGKLF	TRGV10	.	TRGJ1	14	-1	-1	26
35	1.9883765189776336E-4	TGTGCTGCGTGGGATGCTTCCGGATATGAGATATTT	CAAWDASGYEIF	TRGV10	.	TRGJP1	14	-1	-1	28
35	1.9883765189776336E-4	TGTGCCACCTGGGACATAGGTTATAAGAAACTCTTT	CATWDIGYKKLF	TRGV2	.	TRGJ1	14	-1	-1	20
35	1.9883765189776336E-4	TGTGCCACCTGGGACACTGGTTGGTTCAAGATATTT	CATWDTGWFKIF	TRGV8	.	TRGJP1	13	-1	-1	14
35	1.9883765189776336E-4	TGTGCTGCGTGGGTAAGTTGGTTCAAGATATTT	CAAWVSWFKIF	TRGV10	.	TRGJP1	12	-1	-1	16
35	1.9883765189776336E-4	TGTGCTGCGTGGGGTTATTATAAGAAACTCTTT	CAAWGYYKKLF	TRGV10	.	TRGJ1	16	-1	-1	14
35	1.9883765189776336E-4	TGTGCTGCGTGGGATGAATATAAGAAACTCTTT	CAAWDEYKKLF	TRGV10	.	TRGJ1	14	-1	-1	18
35	1.9883765189776336E-4	TGTGCTGCGTGGATCAACCATAAGAAACTCTTT	CAAWINHKKLF	TRGV10	.	TRGJ1	11	-1	-1	19
35	1.9883765189776336E-4	TGTGCCACCTGGGACGGCCGTGGGAAACTCTTT	CATWDGRGKLF	TRGV5	.	TRGJ1	18	-1	-1	23
35	1.9883765189776336E-4	TGTGCTGCCTCAAGTTGGTTCAAGATATTT	CAASSWFKIF	TRGV10	.	TRGJP1	7	-1	-1	13
35	1.9883765189776336E-4	TGTGCTGCGTGGGTCCATAAGAAACTCTTT	CAAWVHKKLF	TRGV10	.	TRGJ1	12	-1	-1	16
35	1.9883765189776336E-4	TGTGCTGCGTGGGATCAGGAGAAACTCTTT	CAAWDQEKLF	TRGV10	.	TRGJ1	14	-1	-1	19
35	1.9883765189776336E-4	TGTGCTGCGTGGGATGGGGTGAAACTCTTT	CAAWDGVKLF	TRGV10	.	TRGJ1	14	-1	-1	20
35	1.9883765189776336E-4	TGTGCCGACTCCGGTTGGTTCAAGATATTT	CADSGWFKIF	TRGV10	.	TRGJP1	4	-1	-1	12
35	1.9883765189776336E-4	TGTGCTGCGTGGGCTAAGAAACTCTTT	CAAWAKKLF	TRGV10	.	TRGJ1	12	-1	-1	14
34	1.9315657612925584E-4	TGTGCTGCGTGGGATTATGCCCCTTATACCACTGGTTGGTTCAAGATATTT	CAAWDYAPYTTGWFKIF	TRGV10	.	TRGJP1	16	-1	-1	24
34	1.9315657612925584E-4	TGTGCTGCGTGGGACCCGGGGGGATATACCACTGGTTGGTTCAAGATATTT	CAAWDPGGYTTGWFKIF	TRGV10	.	TRGJP1	13	-1	-1	20
34	1.9315657612925584E-4	TGTGCTGCGTGGGATTACCCATATACCACTGGTTGGTTCAAGATATTT	CAAWDYPYTTGWFKIF	TRGV10	.	TRGJP1	17	-1	-1	20
34	1.9315657612925584E-4	TGTGCTGCGTGGGCCCCTTATACCACTGGTTGGTTCAAGATATTT	CAAWAPYTTGWFKIF	TRGV10	.	TRGJP1	12	-1	-1	18
34	1.9315657612925584E-4	TGTGCTGCGTGGGATTATTCCCCGGATTATTATAAGAAACTCTTT	CAAWDYSPDYYKKLF	TRGV10	.	TRGJ1	16	-1	-1	22
34	1.9315657612925584E-4	TGTGCTGCGTGGGATTTGAGCACTGGTTGGTTCAAGATATTT	CAAWDLSTGWFKIF	TRGV10	.	TRGJP1	15	-1	-1	8
34	1.9315657612925584E-4	TGTGCTGCGTGGGATTGTGGAACTGGTTGGTTCAAGATATTT	CAAWDCGTGWFKIF	TRGV10	.	TRGJP1	15	-1	-1	21
34	1.9315657612925584E-4	TGTGCTGCGTGGGATGGGACCACTGGTTGGTTCAAGATATTT	CAAWDGTTGWFKIF	TRGV10	.	TRGJP1	14	-1	-1	18
34	1.9315657612925584E-4	TGTGCTGCGTGGGATAGGAAGACTGGTTGGTTCAAGATATTT	CAAWDRKTGWFKIF	TRGV10	.	TRGJP1	14	-1	-1	21
34	1.9315657612925584E-4	TGTGCTGCGTGGGAGCCCCCCACTGGTTGGTTCAAGATATTT	CAAWEPPTGWFKIF	TRGV10	.	TRGJP1	13	-1	-1	19
34	1.9315657612925584E-4	TGTGCTGCGTGGAAATATACCACTGGTTGGTTCAAGATATTT	CAAWKYTTGWFKIF	TRGV10	.	TRGJP1	11	-1	-1	14
34	1.9315657612925584E-4	TGTGCTGCGTGGGATTTCATGGGTTGGTTCAAGATATTT	CAAWDFMGWFKIF	TRGV10	.	TRGJP1	15	-1	-1	21
34	1.9315657612925584E-4	TGTGCTGCGTGGGATTATAATTATTATAAGAAACTCTTT	CAAWDYNYYKKLF	TRGV10	.	TRGJ1	16	-1	-1	18
34	1.9315657612925584E-4	TGTGCTGCGTGGGATCCCCTTCTTCATAAGAAACTCTTT	CAAWDPLLHKKLF	TRGV10	.	TRGJ1	14	-1	-1	25
34	1.9315657612925584E-4	TGTGCTGCGTGGGAGGAACTGTGTTGGTTCAAGATATTT	CAAWEELCWFKIF	TRGV10	.	TRGJP1	13	-1	-1	17
34	1.9315657612925584E-4	TGTGCTGCGACAAGGCCCACTGGTTGGTTCAAGATATTT	CAATRPTGWFKIF	TRGV10	.	TRGJP1	8	-1	-1	16
34	1.9315657612925584E-4	TGTGCTGCGTGGTCTGCTGGTTGGTTCAAGATATTT	CAAWSAGWFKIF	TRGV10	.	TRGJP1	11	-1	-1	16
34	1.9315657612925584E-4	TGTGCTGCGTGGGGATCTGGTTGGTTCAAGATATTT	CAAWGSGWFKIF	TRGV10	.	TRGJP1	12	-1	-1	16
34	1.9315657612925584E-4	TGTGCTGCGTGGGATTTAGGATATAAGAAACTCTTT	CAAWDLGYKKLF	TRGV10	.	TRGJ1	15	-1	-1	21
34	1.9315657612925584E-4	TGTGCTGCGTGGGATTGGGGATGGTTCAAGATATTT	CAAWDWGWFKIF	TRGV10	.	TRGJP1	15	-1	-1	18
34	1.9315657612925584E-4	TGTGCTGCGTGGGACACTGGTTGGTTCAAGATATTT	CAAWDTGWFKIF	TRGV10	.	TRGJP1	13	-1	-1	14
34	1.9315657612925584E-4	TGTGCTGCGCGTCCCCCCGGTTGGTTCAAGATATTT	CAARPPGWFKIF	TRGV10	.	TRGJP1	8	-1	-1	18
34	1.9315657612925584E-4	TGTGCTCTCACCACTGGTTGGTTCAAGATATTT	CALTTGWFKIF	TRGV10	.	TRGJP1	5	-1	-1	9
34	1.9315657612925584E-4	TGTGCTGCGTGGGATATTTTTCCCTGGCTCTTT	CAAWDIFPWLF	TRGV10	.	TRGJ1	14	-1	-1	27
34	1.9315657612925584E-4	TGTGCCACCTGGGATGCTTATAAGAAACTCTTT	CATWDAYKKLF	TRGV4	.	TRGJ1	15	-1	-1	17
34	1.9315657612925584E-4	TGTGCGGCCTCAGGGGGTTATAAGAAACTCTTT	CAASGGYKKLF	TRGV10	.	TRGJ1	7	-1	-1	17
34	1.9315657612925584E-4	TGTGCTGCTCTCTGTTGGTTCAAGATATTT	CAALCWFKIF	TRGV10	.	TRGJP1	7	-1	-1	13
34	1.9315657612925584E-4	TGTGCTGCCTGGGAGGTTAAGAAACTCTTT	CAAWEVKKLF	TRGV10	.	TRGJ1	13	-1	-1	17
34	1.9315657612925584E-4	TGTGCTGCGTGGGATTTGAAGAAACTCTTT	CAAWDLKKLF	TRGV10	.	TRGJ1	15	-1	-1	18
34	1.9315657612925584E-4	TGTGCTGCGTGGGATACTAAGAAACTCTTT	CAAWDTKKLF	TRGV10	.	TRGJ1	19	-1	-1	17
34	1.9315657612925584E-4	TGTGCTACCACTGGTTGGTTCAAGATATTT	CATTGWFKIF	TRGV10	.	TRGJP1	5	-1	-1	5
34	1.9315657612925584E-4	TGTGCCACCTGGGACGGGCCAAGGCTCTTT	CATWDGPRLF	TRGV2	.	TRGJ1	19	-1	-1	24
34	1.9315657612925584E-4	TGTACTCGTTGGTTCAAGATATTT	CTRWFKIF	TRGV10	.	TRGJP1	11	-1	-1	3
34	1.9315657612925584E-4	TGTGCTGCGTGCGGTTGGTTCAAGATATTT	CAACGWFKIF	TRGV10	.	TRGJP1	10	-1	-1	12
34	1.9315657612925584E-4	TGTGCTGCGTGGGATTGGGGGAAACTCTTT	CAAWDWGKLF	TRGV10	.	TRGJ1	15	-1	-1	20
34	1.9315657612925584E-4	TGTTCCTTCATTAAGAAACTCTTT	CSFIKKLF	TRGV10	.	TRGJ1	2	-1	-1	11
33	1.8747550036074832E-4	TGTGCCTTGTGGGAGGTGCCATGTTCCCCTTCCCTTTCCAATTCGAATTATTATAAGAAACTCTTT	CALWEVPCSPSLSNSNYYKKLF	TRGV9	.	TRGJ1	18	-1	-1	39
33	1.8747550036074832E-4	TGTGCTGCGTGGGATTATACGAAGACGGACGTCTGGGCCACTGGTTGGTTCAAGATATTT	CAAWDYTKTDVWATGWFKIF	TRGV10	.	TRGJP1	16	-1	-1	37
33	1.8747550036074832E-4	TGTGCTGCGTGGGATCGTGGGGGTGGAGATACCACTGGTTGGTTCAAGATATTT	CAAWDRGGGDTTGWFKIF	TRGV10	.	TRGJP1	14	-1	-1	22
33	1.8747550036074832E-4	TGTGCCTTGTGGGAGGTCCATGAAAGCTATAGTAGTGATTGGATCAAGACGTTT	CALWEVHESYSSDWIKTF	TRGV9	.	TRGJP2	19	-1	-1	27
33	1.8747550036074832E-4	TGTGCTGCGTGGGTTCCCCACAATACCACTGGTTGGTTCAAGATATTT	CAAWVPHNTTGWFKIF	TRGV10	.	TRGJP1	12	-1	-1	22
33	1.8747550036074832E-4	TGTGCTGCGTGGGATTGGATCCCCGCCACTGGTTGGTTCAAGATATTT	CAAWDWIPATGWFKIF	TRGV10	.	TRGJP1	15	-1	-1	25
33	1.8747550036074832E-4	TGTGCTGCGTGGGATTATAGGGGGGTCACTGGTTGGTTCAAGATATTT	CAAWDYRGVTGWFKIF	TRGV10	.	TRGJP1	16	-1	-1	26
33	1.8747550036074832E-4	TGTGCTGCGTGGGATTACTCTAGCTCCACTGGTTGGTTCAAGATATTT	CAAWDYSSSTGWFKIF	TRGV10	.	TRGJP1	17	-1	-1	25
33	1.8747550036074832E-4	TGTGCTGCGTGGGATGGGGACCTTCCCTTGGGACAAAAGAAACTCTTT	CAAWDGDLPLGQKKLF	TRGV10	.	TRGJ1	14	-1	-1	36
33	1.8747550036074832E-4	TGTGCTGCGTGGGCACGTTATACCACTGGTTGGTTCAAGATATTT	CAAWARYTTGWFKIF	TRGV10	.	TRGJP1	12	-1	-1	18
33	1.8747550036074832E-4	TGTGCTGCGTGGGATTCCGGGACCACTGGTTGGTTCAAGATATTT	CAAWDSGTTGWFKIF	TRGV10	.	TRGJP1	18	-1	-1	21
33	1.8747550036074832E-4	TGTGCTGCGTGGGATTATCGCCGAGAAGGTTGGTTCAAGATATTT	CAAWDYRREGWFKIF	TRGV10	.	TRGJP1	16	-1	-1	27
33	1.8747550036074832E-4	TGTGCTGCGTGGGATCCACATACCACTGGTTGGTTCAAGATATTT	CAAWDPHTTGWFKIF	TRGV10	.	TRGJP1	14	-1	-1	19
33	1.8747550036074832E-4	TGTGCTGCGTGGGATCATTATACCACTGGTTGGTTCAAGATATTT	CAAWDHYTTGWFKIF	TRGV10	.	TRGJP1	14	-1	-1	18
33	1.8747550036074832E-4	TGTGCTGCGTGGGATGGGGATACCACTGGTTGGTTCAAGATATTT	CAAWDGDTTGWFKIF	TRGV10	.	TRGJP1	14	-1	-1	19
33	1.8747550036074832E-4	TGTGCTGCGTGGGACCGAGCCTCCACTGGTTGGTTCAAGATATTT	CAAWDRASTGWFKIF	TRGV10	.	TRGJP1	13	-1	-1	22
33	1.8747550036074832E-4	TGTGCTGCGTGGGAGGGTGCGACCACTGGTTGGTTCAAGATATTT	CAAWEGATTGWFKIF	TRGV10	.	TRGJP1	13	-1	-1	21
33	1.8747550036074832E-4	TGTGCTGCGTGGGAAATCCATACCACTGGTTGGTTCAAGATATTT	CAAWEIHTTGWFKIF	TRGV10	.	TRGJP1	13	-1	-1	19
33	1.8747550036074832E-4	TGTGCTGCGTGGTCTACCACCACTGGTTGGTTCAAGATATTT	CAAWSTTTGWFKIF	TRGV10	.	TRGJP1	11	-1	-1	8
33	1.8747550036074832E-4	TGTGCTGCGTGGCCGTATACCACTGGTTGGTTCAAGATATTT	CAAWPYTTGWFKIF	TRGV10	.	TRGJP1	11	-1	-1	15
33	1.8747550036074832E-4	TGTGCTGCGTGGGATTGGCACACTGGTTGGTTCAAGATATTT	CAAWDWHTGWFKIF	TRGV10	.	TRGJP1	15	-1	-1	20
33	1.8747550036074832E-4	TGTGCTGCGTGGGATCCCTACACTGGTTGGTTCAAGATATTT	CAAWDPYTGWFKIF	TRGV10	.	TRGJP1	14	-1	-1	20
33	1.8747550036074832E-4	TGTGCTGCGTGGGAATCCTGCACTGGTTGGTTCAAGATATTT	CAAWESCTGWFKIF	TRGV10	.	TRGJP1	13	-1	-1	20
33	1.8747550036074832E-4	TGTGCTGCGTGGCCGACAGCTGGTTGGTTCAAGATATTT	CAAWPTAGWFKIF	TRGV10	.	TRGJP1	11	-1	-1	19
33	1.8747550036074832E-4	TGTGCTGCGTGGGCACACACTGGTTGGTTCAAGATATTT	CAAWAHTGWFKIF	TRGV10	.	TRGJP1	12	-1	-1	17
33	1.8747550036074832E-4	TGTGCTGCGTGGGATTCCAAATATTATAAGAAACTCTTT	CAAWDSKYYKKLF	TRGV10	.	TRGJ1	15	-1	-1	13
33	1.8747550036074832E-4	TGTGCTGCGTGGGACCCTCTAGGGTGGTTCAAGATATTT	CAAWDPLGWFKIF	TRGV10	.	TRGJP1	13	-1	-1	21
33	1.8747550036074832E-4	TGTGCTGCGTGGGATTTTCGTTGGTTCAAGATATTT	CAAWDFRWFKIF	TRGV10	.	TRGJP1	15	-1	-1	19
33	1.8747550036074832E-4	TGTGCTGCGTGGGATTTGGGTTATAAGAAACTCTTT	CAAWDLGYKKLF	TRGV10	.	TRGJ1	15	-1	-1	20
33	1.8747550036074832E-4	TGTGCTGCGTGGGATTGGGATTGGTTCAAGATATTT	CAAWDWDWFKIF	TRGV10	.	TRGJP1	15	-1	-1	20
33	1.8747550036074832E-4	TGTGCTGCGTGGGATTATTTTTGGTTCAAGATATTT	CAAWDYFWFKIF	TRGV10	.	TRGJP1	16	-1	-1	20
33	1.8747550036074832E-4	TGTGCTGCGTGGGATTATAGGGCCAAGAAACTCTTT	CAAWDYRAKKLF	TRGV10	.	TRGJ1	16	-1	-1	24
33	1.8747550036074832E-4	TGTGCTGCGTGGGATCCGCCCTATAAGAAACTCTTT	CAAWDPPYKKLF	TRGV10	.	TRGJ1	14	-1	-1	21
33	1.8747550036074832E-4	TGTGCTGCGGATACCACTGGTTGGTTCAAGATATTT	CAADTTGWFKIF	TRGV10	.	TRGJP1	8	-1	-1	10
33	1.8747550036074832E-4	TGTGCCACCTGGGACGGTGGTTGGTTCAAGATATTT	CATWDGGWFKIF	TRGV2	.	TRGJP1	16	-1	-1	17
33	1.8747550036074832E-4	TGTGCCACCTGGGACGGGCGAATAGAGAAACTCTTT	CATWDGRIEKLF	TRGV2	.	TRGJ1	18	-1	-1	21
33	1.8747550036074832E-4	TGTGCTGCGCGCGGCGGTTGGTTCAAGATATTT	CAARGGWFKIF	TRGV10	.	TRGJP1	8	-1	-1	15
33	1.8747550036074832E-4	TGTGCTGCGTGGGCCCGTAAGAAACTCTTT	CAAWARKKLF	TRGV10	.	TRGJ1	12	-1	-1	17
33	1.8747550036074832E-4	TGTGCTGACAAATTAAGACTCTTT	CADKLRLF	TRGV10	.	TRGJ1	6	-1	-1	17
33	1.8747550036074832E-4	TGTGCCACCTGGGACAGTCCGGGACTCTTT	CATWDSPGLF	TRGV2	.	TRGJ1	14	-1	-1	23
32	1.8179442459224078E-4	TGTGCTGCGTGGGATGGGGGTAGTACCACTGGTTGGTTCAAGATATTT	CAAWDGGSTTGWFKIF	TRGV10	.	TRGJP1	14	-1	-1	23
32	1.8179442459224078E-4	TGTGCTGCGTGGGATATAATCCCCTTCACTGGTTGGTTCAAGATATTT	CAAWDIIPFTGWFKIF	TRGV10	.	TRGJP1	22	-1	-1	26
32	1.8179442459224078E-4	TGTGCTGCGTGGGACAGGCTCCATACCACTGGTTGGTTCAAGATATTT	CAAWDRLHTTGWFKIF	TRGV10	.	TRGJP1	13	-1	-1	22
32	1.8179442459224078E-4	TGTGCTGCGTGGCGAGATAATACCACTGGTTGGTTCAAGATATTT	CAAWRDNTTGWFKIF	TRGV10	.	TRGJP1	11	-1	-1	19
32	1.8179442459224078E-4	TGTGCTGCGTGGGATTTTTATACCACTGGTTGGTTCAAGATATTT	CAAWDFYTTGWFKIF	TRGV10	.	TRGJP1	15	-1	-1	18
32	1.8179442459224078E-4	TGTGCTGCGTGGGATTATAATACCACTGGTTGGTTCAAGATATTT	CAAWDYNTTGWFKIF	TRGV10	.	TRGJP1	25	-1	-1	15
32	1.8179442459224078E-4	TGTGCTGCGTGGGATTCTGCTCTTAAGGATAAGAAACTCTTT	CAAWDSALKDKKLF	TRGV10	.	TRGJ1	15	-1	-1	28
32	1.8179442459224078E-4	TGTGCTGCGTGGGATGGGCCCACTGGTTGGTTCAAGATATTT	CAAWDGPTGWFKIF	TRGV10	.	TRGJP1	14	-1	-1	19
32	1.8179442459224078E-4	TGTGCTGCGTGGGATGGGGCCACTGGTTGGTTCAAGATATTT	CAAWDGATGWFKIF	TRGV10	.	TRGJP1	14	-1	-1	19
32	1.8179442459224078E-4	TGTGCTGCGTGGGATAGGATGGTTGGTTGGTTCAAGATATTT	CAAWDRMVGWFKIF	TRGV10	.	TRGJP1	14	-1	-1	23
32	1.8179442459224078E-4	TGTGCTGCGTGGCCGACGGCTGGTTGGTTCAAGATATTT	CAAWPTAGWFKIF	TRGV10	.	TRGJP1	11	-1	-1	19
32	1.8179442459224078E-4	TGTGCTGCGTGGGATTCTTCTGGTTGGTTCAAGATATTT	CAAWDSSGWFKIF	TRGV10	.	TRGJP1	15	-1	-1	19
32	1.8179442459224078E-4	TGTGCTGCGTGGGATTCTACTGGTTGGTTCAAGATATTT	CAAWDSTGWFKIF	TRGV10	.	TRGJP1	15	-1	-1	18
32	1.8179442459224078E-4	TGTGCTGCGTGGGATTCGGGGCAGTTTGAGAAACTCTTT	CAAWDSGQFEKLF	TRGV10	.	TRGJ1	15	-1	-1	28
32	1.8179442459224078E-4	TGTGCTGCGTGGGATTATACCCGTTGGTTCAAGATATTT	CAAWDYTRWFKIF	TRGV10	.	TRGJP1	16	-1	-1	8
32	1.8179442459224078E-4	TGTGCCACCTGGGACGGGGGCAATTATAAGAAACTCTTT	CATWDGGNYKKLF	TRGV2	.	TRGJ1	17	-1	-1	22
32	1.8179442459224078E-4	TGTGCTGCGTGGGTCCGTTATTATAAGAAACTCTTT	CAAWVRYYKKLF	TRGV10	.	TRGJ1	12	-1	-1	17
32	1.8179442459224078E-4	TGTGCTGCGTGGGCTAGAATTGGGTTCAAGATATTT	CAAWARIGFKIF	TRGV10	.	TRGJP1	12	-1	-1	22
32	1.8179442459224078E-4	TGTGCTGCGTGGGCATGGGGTTGGTTCAAGATATTT	CAAWAWGWFKIF	TRGV10	.	TRGJP1	12	-1	-1	18
32	1.8179442459224078E-4	TGTGCTGCGTGGGATTACTCTATTGAGAAACTCTTT	CAAWDYSIEKLF	TRGV10	.	TRGJ1	17	-1	-1	25
32	1.8179442459224078E-4	TGTGCTGCGTGGGATGAGAACTCGAAGAAACTCTTT	CAAWDENSKKLF	TRGV10	.	TRGJ1	14	-1	-1	24
32	1.8179442459224078E-4	TGTGCTGCGGAAGGGCCTGGTTGGTTCAAGATATTT	CAAEGPGWFKIF	TRGV10	.	TRGJP1	8	-1	-1	16
32	1.8179442459224078E-4	TGTGCTGCGTGGGATCATTATAAGAAACTCTTT	CAAWDHYKKLF	TRGV10	.	TRGJ1	14	-1	-1	13
32	1.8179442459224078E-4	TGTGCTGCGTGGGAGATGAATAAGAAACTCTTT	CAAWEMNKKLF	TRGV10	.	TRGJ1	13	-1	-1	19
32	1.8179442459224078E-4	TGTGCTGCGTGGGAATCGGATAAGAAACTCTTT	CAAWESDKKLF	TRGV10	.	TRGJ1	13	-1	-1	19
32	1.8179442459224078E-4	TGTGCTGCGTGGGAAGATTATAAGAAACTCTTT	CAAWEDYKKLF	TRGV10	.	TRGJ1	13	-1	-1	16
32	1.8179442459224078E-4	TGTGCTGCGTGGATCTGTTGGTTCAAGATATTT	CAAWICWFKIF	TRGV10	.	TRGJP1	11	-1	-1	16
32	1.8179442459224078E-4	TGTGCTGCGTGGGATCCTAAGAAACTCTTT	CAAWDPKKLF	TRGV10	.	TRGJ1	14	-1	-1	17
32	1.8179442459224078E-4	TGTGCTGCGTGGGATTGGGAGAAACTCTTT	CAAWDWEKLF	TRGV10	.	TRGJ1	15	-1	-1	19
32	1.8179442459224078E-4	TGTGCTGCGTGGGATAATAAGAAACTCTTT	CAAWDNKKLF	TRGV10	.	TRGJ1	14	-1	-1	13
32	1.8179442459224078E-4	TGTGCCACCTGGGATTATAAGAAACTCTTT	CATWDYKKLF	TRGV4	.	TRGJ1	14	-1	-1	13
32	1.8179442459224078E-4	TGTGCTGCGTGGGATAAGTGTTATAAGAAACTCTTT	CAAWDKCYKKLF	TRGV10	.	TRGJ1	14	-1	-1	20
31	1.7611334882373326E-4	TGTGCTGCGTGGGATGCTCACGGGTGCATTCATCAGCCTGGTTGGTTCAAGATATTT	CAAWDAHGCIHQPGWFKIF	TRGV10	.	TRGJP1	14	-1	-1	37
31	1.7611334882373326E-4	TGTGCTGCGTGGGATTTCGGGGCGTATACCACTGGTTGGTTCAAGATATTT	CAAWDFGAYTTGWFKIF	TRGV10	.	TRGJP1	18	-1	-1	24
31	1.7611334882373326E-4	TGTGCTGCGTGGGATTCCAAATATACCACTGGTTGGTTCAAGATATTT	CAAWDSKYTTGWFKIF	TRGV10	.	TRGJP1	15	-1	-1	20
31	1.7611334882373326E-4	TGTGCTGCGTGGGATCTGAATGAAACCACTGGTTGGTTCAAGATATTT	CAAWDLNETTGWFKIF	TRGV10	.	TRGJP1	14	-1	-1	24
31	1.7611334882373326E-4	TGTGCTGCGTGGGATAACCCACATACCACTGGTTGGTTCAAGATATTT	CAAWDNPHTTGWFKIF	TRGV10	.	TRGJP1	17	-1	-1	22
31	1.7611334882373326E-4	TGTGCTGCGCGTGGGGGGTTGGGGGCCACTGGTTGGTTCAAGATATTT	CAARGGLGATGWFKIF	TRGV10	.	TRGJP1	8	-1	-1	25
31	1.7611334882373326E-4	TGTGCTGCGTGGTCGCCTCATACCACTGGTTGGTTCAAGATATTT	CAAWSPHTTGWFKIF	TRGV10	.	TRGJP1	11	-1	-1	19
31	1.7611334882373326E-4	TGTGCTGCGTGGGGCCAAAATACCACTGGTTGGTTCAAGATATTT	CAAWGQNTTGWFKIF	TRGV10	.	TRGJP1	12	-1	-1	19
31	1.7611334882373326E-4	TGTGCTGCGTGGGATTGGTATCGTGCTGGTTGGTTCAAGATATTT	CAAWDWYRAGWFKIF	TRGV10	.	TRGJP1	15	-1	-1	25
31	1.7611334882373326E-4	TGTGCTGCGTGGGATTATATATTCACTGGTTGGTTCAAGATATTT	CAAWDYIFTGWFKIF	TRGV10	.	TRGJP1	16	-1	-1	15
31	1.7611334882373326E-4	TGTGCTGCGTGGGATTACCTCCTCACTGGTTGGTTCAAGATATTT	CAAWDYLLTGWFKIF	TRGV10	.	TRGJP1	17	-1	-1	23
31	1.7611334882373326E-4	TGTGCTGGGACTCCCCCCGGTACCACTGGTTGGTTCAAGATATTT	CAGTPPGTTGWFKIF	TRGV10	.	TRGJP1	6	-1	-1	20
31	1.7611334882373326E-4	TGTGCCACCTGGGACGGGCCCGAACTTTATTATAAGAAACTCTTT	CATWDGPELYYKKLF	TRGV2	.	TRGJ1	21	-1	-1	26
31	1.7611334882373326E-4	TGTGCTGCGTGTCCTTATACCACTGGTTGGTTCAAGATATTT	CAACPYTTGWFKIF	TRGV10	.	TRGJP1	10	-1	-1	15
31	1.7611334882373326E-4	TGTGCTGCGTGGGATTTCACCACTGGTTGGTTCAAGATATTT	CAAWDFTTGWFKIF	TRGV10	.	TRGJP1	15	-1	-1	8
31	1.7611334882373326E-4	TGTGCTGCGTGGGATTTGGCCACTGGTTGGTTCAAGATATTT	CAAWDLATGWFKIF	TRGV10	.	TRGJP1	15	-1	-1	19
31	1.7611334882373326E-4	TGTGCTGCGTGGGATCGAGGTAGTGATTGGATCAAGACGTTT	CAAWDRGSDWIKTF	TRGV10	.	TRGJP2	14	-1	-1	19
31	1.7611334882373326E-4	TGTGCTGCGTGGGATAGTAACACTGGTTGGTTCAAGATATTT	CAAWDSNTGWFKIF	TRGV10	.	TRGJP1	19	-1	-1	8
31	1.7611334882373326E-4	TGTGCTTGCATTGGAGGTGTGGCCCATAAGAAACTCTTT	CACIGGVAHKKLF	TRGV10	.	TRGJ1	5	-1	-1	25
31	1.7611334882373326E-4	TGTGCTGCGTGGGGCCGCACTGGTTGGTTCAAGATATTT	CAAWGRTGWFKIF	TRGV10	.	TRGJP1	12	-1	-1	17
31	1.7611334882373326E-4	TGTGCTGCGTGGGATTATCGGCCGGGGTTCAAGATATTT	CAAWDYRPGFKIF	TRGV10	.	TRGJP1	16	-1	-1	25
31	1.7611334882373326E-4	TGTGCTGCGTGGACACCTGGAGGGTGGTTCAAGATATTT	CAAWTPGGWFKIF	TRGV10	.	TRGJP1	11	-1	-1	21
31	1.7611334882373326E-4	TGTGCCTTGTGGGAGGAGAATTATTATAAGAAACTCTTT	CALWEENYYKKLF	TRGV9	.	TRGJ1	15	-1	-1	17
31	1.7611334882373326E-4	TGTGCTGCGTGCTCCCCTGGTTGGTTCAAGATATTT	CAACSPGWFKIF	TRGV10	.	TRGJP1	10	-1	-1	13
31	1.7611334882373326E-4	TGTGCTGCGTGGGGGACTGGTTGGTTCAAGATATTT	CAAWGTGWFKIF	TRGV10	.	TRGJP1	12	-1	-1	15
31	1.7611334882373326E-4	TGTGCTGCGTGGGATTCAGGTTATAAGAAACTCTTT	CAAWDSGYKKLF	TRGV10	.	TRGJ1	15	-1	-1	20
31	1.7611334882373326E-4	TGTGCTGCGTGGGATTGGTATCGGTTCAAGATATTT	CAAWDWYRFKIF	TRGV10	.	TRGJP1	15	-1	-1	15
31	1.7611334882373326E-4	TGTGCTGCGTGGGATTATGGCTATAAGAAACTCTTT	CAAWDYGYKKLF	TRGV10	.	TRGJ1	16	-1	-1	21
31	1.7611334882373326E-4	TGTGCTGAGGACGCCTATTATTATAAGAAACTCTTT	CAEDAYYYKKLF	TRGV10	.	TRGJ1	6	-1	-1	16
31	1.7611334882373326E-4	TGTGCTGCGTGGGCCCCCGGGGAGAAACTCTTT	CAAWAPGEKLF	TRGV10	.	TRGJ1	12	-1	-1	22
31	1.7611334882373326E-4	TGTGCTGCGTGGGGTAGCTATAAGAAACTCTTT	CAAWGSYKKLF	TRGV10	.	TRGJ2	12	-1	-1	18
31	1.7611334882373326E-4	TGTGCTGCGTGGGATACGGATAAGAAACTCTTT	CAAWDTDKKLF	TRGV10	.	TRGJ1	17	-1	-1	19
31	1.7611334882373326E-4	TGTGCTGCGCATTTGGGTTGGTTCAAGATATTT	CAAHLGWFKIF	TRGV10	.	TRGJP1	8	-1	-1	15
31	1.7611334882373326E-4	TGTGCTGCGTGGGGCAATAAGAAACTCTTT	CAAWGNKKLF	TRGV10	.	TRGJ1	12	-1	-1	16
30	1.7043227305522574E-4	TGTGCTGCGTGGGATTATCGTCCTCCGCATTGGACCACTGGTTGGTTCAAGATATTT	CAAWDYRPPHWTTGWFKIF	TRGV10	.	TRGJP1	20	-1	-1	33
30	1.7043227305522574E-4	TGTGCTGCGTGGGATTATAATGAGGCCACCACTGGTTGGTTCAAGATATTT	CAAWDYNEATTGWFKIF	TRGV10	.	TRGJP1	16	-1	-1	27
30	1.7043227305522574E-4	TGTGCTGCGTGGGATCCCCTCGAATATACCACTGGTTGGTTCAAGATATTT	CAAWDPLEYTTGWFKIF	TRGV10	.	TRGJP1	14	-1	-1	23
30	1.7043227305522574E-4	TGTGCTGCGTGGGTCTCTCATACCCATAAATGTTGGTTCAAGATATTT	CAAWVSHTHKCWFKIF	TRGV10	.	TRGJP1	12	-1	-1	31
30	1.7043227305522574E-4	TGTGCTGCGTGGGATTTGCCAGGGGCCACTGGTTGGTTCAAGATATTT	CAAWDLPGATGWFKIF	TRGV10	.	TRGJP1	15	-1	-1	25
30	1.7043227305522574E-4	TGTGCTGCGTGGGATTTGAGAAGGGCCACTGGTTGGTTCAAGATATTT	CAAWDLRRATGWFKIF	TRGV10	.	TRGJP1	15	-1	-1	25
30	1.7043227305522574E-4	TGTGCTGCGTGGGATTGGGACCTAACCACTGGTTGGTTCAAGATATTT	CAAWDWDLTTGWFKIF	TRGV10	.	TRGJP1	15	-1	-1	24
30	1.7043227305522574E-4	TGTGCTGCGTGGGATCCCCCGAGAGACACTGGTTGGTTCAAGATATTT	CAAWDPPRDTGWFKIF	TRGV10	.	TRGJP1	14	-1	-1	26
30	1.7043227305522574E-4	TGTGCTGCGTGGGATAAACCCCTCCCCACTGGTTGGTTCAAGATATTT	CAAWDKPLPTGWFKIF	TRGV10	.	TRGJP1	14	-1	-1	25
30	1.7043227305522574E-4	TGTGCTGCGTGGGATAAAAAGGGAACCACTGGTTGGTTCAAGATATTT	CAAWDKKGTTGWFKIF	TRGV10	.	TRGJP1	14	-1	-1	24
30	1.7043227305522574E-4	TGTGCTGCGTGGGACCCTAAATATACCACTGGTTGGTTCAAGATATTT	CAAWDPKYTTGWFKIF	TRGV10	.	TRGJP1	13	-1	-1	20
30	1.7043227305522574E-4	TGTGCTGCGTGGGCACTCTGCGGCACTGGTTGGTTCAAGATATTT	CAAWALCGTGWFKIF	TRGV10	.	TRGJP1	12	-1	-1	23
30	1.7043227305522574E-4	TGTGCTGCGTGGGGCCTCTCCCCGTCTGGTTGGTTCAAGATATTT	CAAWGLSPSGWFKIF	TRGV10	.	TRGJP1	12	-1	-1	25
30	1.7043227305522574E-4	TGTGCTGCGTGGGGGACGGTTGCCAATTATTATAAGAAACTCTTT	CAAWGTVANYYKKLF	TRGV10	.	TRGJ1	12	-1	-1	24
30	1.7043227305522574E-4	TGTGCTGCGTGGGATCGAGATACCACTGGTTGGTTCAAGATATTT	CAAWDRDTTGWFKIF	TRGV10	.	TRGJP1	14	-1	-1	19
30	1.7043227305522574E-4	TGTGCCACCTGGGACGGGCCAACCACTGGTTGGTTCAAGATATTT	CATWDGPTTGWFKIF	TRGV2	.	TRGJP1	19	-1	-1	21
30	1.7043227305522574E-4	TGTGCTGCGTGGGATTTCCTTAATTATTATAAGAAACTCTTT	CAAWDFLNYYKKLF	TRGV10	.	TRGJ1	15	-1	-1	21
30	1.7043227305522574E-4	TGTGCTGCGTGGGATTGCGACACTGGTTGGTTCAAGATATTT	CAAWDCDTGWFKIF	TRGV10	.	TRGJP1	18	-1	-1	20
30	1.7043227305522574E-4	TGTGCTGCGTGGGATTATCGAAATTATTATAAGAAACTCTTT	CAAWDYRNYYKKLF	TRGV10	.	TRGJ1	23	-1	-1	17
30	1.7043227305522574E-4	TGTGCTGCGTGGGATAAGATCACTGGTTGGTTCAAGATATTT	CAAWDKITGWFKIF	TRGV10	.	TRGJP1	14	-1	-1	8
30	1.7043227305522574E-4	TGTGCTGCGTGGGACCGCGAAGGTTATTATAAGAAACTCTTT	CAAWDREGYYKKLF	TRGV10	.	TRGJ1	13	-1	-1	23
30	1.7043227305522574E-4	TGTGCTGCGTGGAATTACCACAAGCCTTGGTTCAAGATATTT	CAAWNYHKPWFKIF	TRGV10	.	TRGJP1	17	-1	-1	8
30	1.7043227305522574E-4	TGTGCTGCGTACCATCATACCACTGGTTGGTTCAAGATATTT	CAAYHHTTGWFKIF	TRGV10	.	TRGJP1	9	-1	-1	16
30	1.7043227305522574E-4	TGTGCCACCTTGTGTTCCCTCCATTATTATAAGAAACTCTTT	CATLCSLHYYKKLF	TRGV4	.	TRGJ1	9	-1	-1	22
30	1.7043227305522574E-4	TGTGCTGCGTGGGCCTCCCTTGGTTATAAGAAACTCTTT	CAAWASLGYKKLF	TRGV10	.	TRGJ1	12	-1	-1	23
30	1.7043227305522574E-4	TGTGCTGCGTGGGGTAAGCGGCTTTGGTTCAAGATATTT	CAAWGKRLWFKIF	TRGV10	.	TRGJP1	12	-1	-1	23
30	1.7043227305522574E-4	TGTGCTGCGTGGGATTGGAGTTATTATAAGAAACTCTTT	CAAWDWSYYKKLF	TRGV10	.	TRGJ1	15	-1	-1	13
30	1.7043227305522574E-4	TGTGCTGCGTGGGATGATCCTGGTTGGTTCAAGATATTT	CAAWDDPGWFKIF	TRGV10	.	TRGJP1	14	-1	-1	19
30	1.7043227305522574E-4	TGTGCTGCGTGGACATCCACTGGTTGGTTCAAGATATTT	CAAWTSTGWFKIF	TRGV10	.	TRGJP1	11	-1	-1	8
30	1.7043227305522574E-4	TGTGCTGCCCTCCAGCGGTATTATAAGAAACTCTTT	CAALQRYYKKLF	TRGV10	.	TRGJ1	7	-1	-1	18
30	1.7043227305522574E-4	TGTGCTGCGTGGGATGGAGGCCATAAGAAACTCTTT	CAAWDGGHKKLF	TRGV10	.	TRGJ1	14	-1	-1	22
30	1.7043227305522574E-4	TGTGCCACCTGGGACGGGCGTTATAAGAAACTCTTT	CATWDGRYKKLF	TRGV2	.	TRGJ1	18	-1	-1	20
30	1.7043227305522574E-4	TGTGCTGCGTGGGCCCCCAAGAAACTCTTT	CAAWAPKKLF	TRGV10	.	TRGJ1	12	-1	-1	18
30	1.7043227305522574E-4	TGTGCTGCGTGGGCACAAGAGAAACTCTTT	CAAWAQEKLF	TRGV10	.	TRGJ1	12	-1	-1	19
30	1.7043227305522574E-4	TGTGCTGCGTGGGGGCGGAAGAAACTCTTT	CAAWGRKKLF	TRGV10	.	TRGJ1	12	-1	-1	18
30	1.7043227305522574E-4	TGTGCTGCGTGGGATGATTATAAGAAACTCTTT	CAAWDDYKKLF	TRGV10	.	TRGJ1	14	-1	-1	13
29	1.6475119728671822E-4	TGTGCTGCGTGGGATTTGGGGTCCAATTGGGGGACCACTGGTTGGTTCAAGATATTT	CAAWDLGSNWGTTGWFKIF	TRGV10	.	TRGJP1	15	-1	-1	33
29	1.6475119728671822E-4	TGTGCTGCGTGGGATTATTTAACCGGTGGTACCACTGGTTGGTTCAAGATATTT	CAAWDYLTGGTTGWFKIF	TRGV10	.	TRGJP1	16	-1	-1	29
29	1.6475119728671822E-4	TGTGCTGCGTGGGTTTCAGGTATAGGTGCCACTGGTTGGTTCAAGATATTT	CAAWVSGIGATGWFKIF	TRGV10	.	TRGJP1	15	-1	-1	18
29	1.6475119728671822E-4	TGTGCTGCGTGGGATTATAGAAGGCTCCCTGGTTGGTTCAAGATATTT	CAAWDYRRLPGWFKIF	TRGV10	.	TRGJP1	16	-1	-1	28
29	1.6475119728671822E-4	TGTGCTGCGTGGGATAGACAGATCATAAATTATTATAAGAAACTCTTT	CAAWDRQIINYYKKLF	TRGV10	.	TRGJ1	14	-1	-1	27
29	1.6475119728671822E-4	TGTGCTGCGGGGGATTCCCTTCCTACCACTGGTTGGTTCAAGATATTT	CAAGDSLPTTGWFKIF	TRGV10	.	TRGJP1	15	-1	-1	23
29	1.6475119728671822E-4	TGTGCTGCGTGGCACCCGGGTACCACTGGTTGGTTCAAGATATTT	CAAWHPGTTGWFKIF	TRGV10	.	TRGJP1	11	-1	-1	20
29	1.6475119728671822E-4	TGTGCTGCGTGGGTCCTATATACCACTGGTTGGTTCAAGATATTT	CAAWVLYTTGWFKIF	TRGV10	.	TRGJP1	12	-1	-1	16
29	1.6475119728671822E-4	TGTGCTGCGTGGGGGCCTTATACCACTGGTTGGTTCAAGATATTT	CAAWGPYTTGWFKIF	TRGV10	.	TRGJP1	12	-1	-1	18
29	1.6475119728671822E-4	TGTGCTGCGTGGGATTATCAAGTGGGCGATTGGATCAAGACGTTT	CAAWDYQVGDWIKTF	TRGV10	.	TRGJP2	16	-1	-1	27
29	1.6475119728671822E-4	TGTGCTGCGTGGGATTATATTACCACTGGTTGGTTCAAGATATTT	CAAWDYITTGWFKIF	TRGV10	.	TRGJP1	16	-1	-1	15
29	1.6475119728671822E-4	TGTGCTGCGTGGGATTATACGGACCCTGGTTGGTTCAAGATATTT	CAAWDYTDPGWFKIF	TRGV10	.	TRGJP1	16	-1	-1	22
29	1.6475119728671822E-4	TGTGCTGCGTGGGATTACCATACCACTGGTTGGTTCAAGATATTT	CAAWDYHTTGWFKIF	TRGV10	.	TRGJP1	17	-1	-1	19
29	1.6475119728671822E-4	TGTGCTGCGTGGGATCCCCATACCACTGGTTGGTTCAAGATATTT	CAAWDPHTTGWFKIF	TRGV10	.	TRGJP1	14	-1	-1	19
29	1.6475119728671822E-4	TGTGCTGCGTGGGACTCATATACCACTGGTTGGTTCAAGATATTT	CAAWDSYTTGWFKIF	TRGV10	.	TRGJP1	13	-1	-1	17
29	1.6475119728671822E-4	TGTGCTGCGCCCTATCGTTGGGAGGCTGGTTGGTTCAAGATATTT	CAAPYRWEAGWFKIF	TRGV10	.	TRGJP1	8	-1	-1	25
29	1.6475119728671822E-4	TGTGCCTTGTGGGAGTTAAATACCACTGGTTGGTTCAAGATATTT	CALWELNTTGWFKIF	TRGV9	.	TRGJP1	14	-1	-1	16
29	1.6475119728671822E-4	TGTGCTGCGTGGGATTTGAACACTGGTTGGTTCAAGATATTT	CAAWDLNTGWFKIF	TRGV10	.	TRGJP1	15	-1	-1	8
29	1.6475119728671822E-4	TGTGCTGCGTGGGATTGTATCTCTGGTTGGTTCAAGATATTT	CAAWDCISGWFKIF	TRGV10	.	TRGJP1	15	-1	-1	22
29	1.6475119728671822E-4	TGTGCTGCGTGGGATTATGGGAATTATTATAAGAAACTCTTT	CAAWDYGNYYKKLF	TRGV10	.	TRGJ1	16	-1	-1	20
29	1.6475119728671822E-4	TGTGCTGCGTGGGAGCACATCACTGGTTGGTTCAAGATATTT	CAAWEHITGWFKIF	TRGV10	.	TRGJP1	13	-1	-1	20
29	1.6475119728671822E-4	TGTGCTGCGTGGAACTATACCACTGGTTGGTTCAAGATATTT	CAAWNYTTGWFKIF	TRGV10	.	TRGJP1	11	-1	-1	8
29	1.6475119728671822E-4	TGTGCCACCTGGGACCCCACCACTGGTTGGTTCAAGATATTT	CATWDPTTGWFKIF	TRGV8	.	TRGJP1	13	-1	-1	18
29	1.6475119728671822E-4	TGTGCTGCGTGGGGATACACTGGTTGGTTCAAGATATTT	CAAWGYTGWFKIF	TRGV10	.	TRGJP1	12	-1	-1	14
29	1.6475119728671822E-4	TGTGCTGCGTGGGATTCCAATTATTATAAGAAACTCTTT	CAAWDSNYYKKLF	TRGV10	.	TRGJ1	15	-1	-1	13
29	1.6475119728671822E-4	TGTGCTGCGTGGGATAGAAAGGCTTATAAGAAACTCTTT	CAAWDRKAYKKLF	TRGV10	.	TRGJ1	14	-1	-1	23
29	1.6475119728671822E-4	TGTGCTGCGGACTACAGCCCGTATTATAAGAAACTCTTT	CAADYSPYYKKLF	TRGV10	.	TRGJ1	8	-1	-1	21
29	1.6475119728671822E-4	TGTGCTGCGTGGTACACTGGTTGGTTCAAGATATTT	CAAWYTGWFKIF	TRGV10	.	TRGJP1	11	-1	-1	14
29	1.6475119728671822E-4	TGTGCTGCGTGGGTTTATTGCGATAAGAAACTCTTT	CAAWVYCDKKLF	TRGV10	.	TRGJ1	16	-1	-1	22
29	1.6475119728671822E-4	TGTGCTGCGTGGGCCCAGGGTTATAAGAAACTCTTT	CAAWAQGYKKLF	TRGV10	.	TRGJ1	12	-1	-1	20
29	1.6475119728671822E-4	TGTGCTGCGTGGGGGGGTTATTATAAGAAACTCTTT	CAAWGGYYKKLF	TRGV10	.	TRGJ1	12	-1	-1	17
29	1.6475119728671822E-4	TGTGCTGCGTGGGGACCTTATTATAAGAAACTCTTT	CAAWGPYYKKLF	TRGV10	.	TRGJ1	12	-1	-1	17
29	1.6475119728671822E-4	TGTGCTGCGTGGGATTTTTGTTGGTTCAAGATATTT	CAAWDFCWFKIF	TRGV10	.	TRGJP1	15	-1	-1	19
29	1.6475119728671822E-4	TGTGCTGCGTGGGATAGGGTGGAAAAGAAACTCTTT	CAAWDRVEKKLF	TRGV10	.	TRGJ1	14	-1	-1	24
29	1.6475119728671822E-4	TGTGCTGCGTGGGACTTCCTTTGGTTCAAGATATTT	CAAWDFLWFKIF	TRGV10	.	TRGJP1	13	-1	-1	20
29	1.6475119728671822E-4	TGTGCTGCGTGGGAACCCCTTCATAAGAAACTCTTT	CAAWEPLHKKLF	TRGV10	.	TRGJ1	13	-1	-1	22
29	1.6475119728671822E-4	TGTGCCACCTGGGACGGGCATCGTGAGAAACTCTTT	CATWDGHREKLF	TRGV2	.	TRGJ1	18	-1	-1	25
29	1.6475119728671822E-4	TGTGCTGCGTGGGATAATTATAAGAAACTCTTT	CAAWDNYKKLF	TRGV10	.	TRGJ1	14	-1	-1	13
29	1.6475119728671822E-4	TGTGCTGCGCTCATTAAGAAACTCTTT	CAALIKKLF	TRGV10	.	TRGJ1	8	-1	-1	14
29	1.6475119728671822E-4	TGTGCTGCGTGGGCGCTCTTT	CAAWALF	TRGV10	.	TRGJ1	12	-1	-1	15
29	1.6475119728671822E-4	TGTGCTGCGTGGGACCGTACGAAAAAGAAACTCTTT	CAAWDRTKKKLF	TRGV10	.	TRGJ1	13	-1	-1	24
29	1.6475119728671822E-4	TGTGCTGCGCCCTGCCGGGGTTGGTTCAAGATATTT	CAAPCRGWFKIF	TRGV10	.	TRGJP1	8	-1	-1	18
29	1.6475119728671822E-4	TGTGCCACCTGGGTCCTTGATTATAAGAAACTCTTT	CATWVLDYKKLF	TRGV3	.	TRGJ1	12	-1	-1	19
29	1.6475119728671822E-4	TGTGCTGCGTGGGATCTCACTGGTTGGTTCAAGATATTT	CAAWDLTGWFKIF	TRGV10	.	TRGJP1	14	-1	-1	17
29	1.6475119728671822E-4	TGTGCTGCGTGGGATCGGGACCTATTATTT	CAAWDRDLLF	TRGV10	.	TRGJP1	14	-1	-1	25
28	1.5907012151821068E-4	TGTGCTGCGTGGGATTATAGAAGAAGGACCACTGGTTGGTTCAAGATATTT	CAAWDYRRRTTGWFKIF	TRGV10	.	TRGJP1	16	-1	-1	27
28	1.5907012151821068E-4	TGTGCTGCGTGGGATCCGGTAGACAATACCACTGGTTGGTTCAAGATATTT	CAAWDPVDNTTGWFKIF	TRGV10	.	TRGJP1	14	-1	-1	25
28	1.5907012151821068E-4	TGTGCTGCGTGGGATGGAGGGGGTAATACCACTGGTTGGTTCAAGATATTT	CAAWDGGGNTTGWFKIF	TRGV10	.	TRGJP1	14	-1	-1	21
28	1.5907012151821068E-4	TGTGCTGCGTGGGATACTGGTGGGTATACCACTGGTTGGTTCAAGATATTT	CAAWDTGGYTTGWFKIF	TRGV10	.	TRGJP1	14	-1	-1	24
28	1.5907012151821068E-4	TGTGCTGCGTGGGATTCCGTGGGGACCACTGGTTGGTTCAAGATATTT	CAAWDSVGTTGWFKIF	TRGV10	.	TRGJP1	19	-1	-1	24
28	1.5907012151821068E-4	TGTGCTGCGTGGGCGCTTCATACAACTGGTTGGTTCAAGATATTT	CAAWALHTTGWFKIF	TRGV10	.	TRGJP1	12	-1	-1	19
28	1.5907012151821068E-4	TGTGCTGCGTGGGATTTCCGGACCACTGGTTGGTTCAAGATATTT	CAAWDFRTTGWFKIF	TRGV10	.	TRGJP1	15	-1	-1	21
28	1.5907012151821068E-4	TGTGCTGCGTGGGATTATCCGCCGAGGGCTTATAAGAAACTCTTT	CAAWDYPPRAYKKLF	TRGV10	.	TRGJ1	16	-1	-1	29
28	1.5907012151821068E-4	TGTGCTGCGTGGGATTATAGTTACACTGGTTGGTTCAAGATATTT	CAAWDYSYTGWFKIF	TRGV10	.	TRGJP1	16	-1	-1	23
28	1.5907012151821068E-4	TGTGCTGCGTGGGATCCCAATACCACTGGTTGGTTCAAGATATTT	CAAWDPNTTGWFKIF	TRGV10	.	TRGJP1	14	-1	-1	19
28	1.5907012151821068E-4	TGTGCTGCGTGGGATCGTACACCGAATTATTATAAGAAACTCTTT	CAAWDRTPNYYKKLF	TRGV10	.	TRGJ1	14	-1	-1	22
28	1.5907012151821068E-4	TGTGCTGCGTGGGATCGGAATACCACTGGTTGGTTCAAGATATTT	CAAWDRNTTGWFKIF	TRGV10	.	TRGJP1	25	-1	-1	19
28	1.5907012151821068E-4	TGTGCTGCGTGGGACCGGTATACCACTGGTTGGTTCAAGATATTT	CAAWDRYTTGWFKIF	TRGV10	.	TRGJP1	13	-1	-1	18
28	1.5907012151821068E-4	TGTGCTGCCCGGGGAGAAACCACTGGTTGGTTCAAGATATTT	CAARGETTGWFKIF	TRGV10	.	TRGJP1	7	-1	-1	18
28	1.5907012151821068E-4	TGTGCTGCGTGGGTCTTTTACACTGGTTGGTTCAAGATATTT	CAAWVFYTGWFKIF	TRGV10	.	TRGJP1	12	-1	-1	20
28	1.5907012151821068E-4	TGTGCTGCGTGGGATAACTTGGTTTATTATAAGAAACTCTTT	CAAWDNLVYYKKLF	TRGV10	.	TRGJ1	17	-1	-1	23
28	1.5907012151821068E-4	TGTGCTGCGTGGGACCCCCCGGGGAGTTGGTTCAAGATATTT	CAAWDPPGSWFKIF	TRGV10	.	TRGJP1	13	-1	-1	25
28	1.5907012151821068E-4	TGTGCTGCGTGGGACCAAACCACTGGTTGGTTCAAGATATTT	CAAWDQTTGWFKIF	TRGV10	.	TRGJP1	13	-1	-1	18
28	1.5907012151821068E-4	TGTGCTGCGTGGATCCATACCACTGGTTGGTTCAAGATATTT	CAAWIHTTGWFKIF	TRGV10	.	TRGJP1	11	-1	-1	16
28	1.5907012151821068E-4	TGTGCTGCGGCCAGGGGATCAACTGGTTGGTTCAAGATATTT	CAAARGSTGWFKIF	TRGV10	.	TRGJP1	8	-1	-1	21
28	1.5907012151821068E-4	TGTGCTGCTCTGGGGCCCACTGGTTGGTTCAAGATATTT	CAALGPTGWFKIF	TRGV10	.	TRGJP1	7	-1	-1	16
28	1.5907012151821068E-4	TGTGCTGCGTGGGTCGAGGGGGATTATAAGAAACTCTTT	CAAWVEGDYKKLF	TRGV10	.	TRGJ1	12	-1	-1	22
28	1.5907012151821068E-4	TGTGCTGCGTGGGGTAAGGCTTATTATAAGAAACTCTTT	CAAWGKAYYKKLF	TRGV10	.	TRGJ1	12	-1	-1	20
28	1.5907012151821068E-4	TGTGCTGCGTGGGGGCGCCAAAGTTGGTTCAAGATATTT	CAAWGRQSWFKIF	TRGV10	.	TRGJP1	12	-1	-1	22
28	1.5907012151821068E-4	TGTGCTGCGTGGGATTGTAGAGACCGGAAGAAACTCTTT	CAAWDCRDRKKLF	TRGV10	.	TRGJ1	15	-1	-1	27
28	1.5907012151821068E-4	TGTGCTGCGTGGGATTATCGGCATTATAAGAAACTCTTT	CAAWDYRHYKKLF	TRGV10	.	TRGJ1	16	-1	-1	22
28	1.5907012151821068E-4	TGTGCTGCGTGGGATTATGGGGGTTGGTTCAAGATATTT	CAAWDYGGWFKIF	TRGV10	.	TRGJP1	16	-1	-1	21
28	1.5907012151821068E-4	TGTGCTGCGTGGGATTATATTGGCTATAAGAAACTCTTT	CAAWDYIGYKKLF	TRGV10	.	TRGJ1	16	-1	-1	24
28	1.5907012151821068E-4	TGTGCTGCGTGGGATGGACCTCGTTGGTTCAAGATATTT	CAAWDGPRWFKIF	TRGV10	.	TRGJP1	14	-1	-1	19
28	1.5907012151821068E-4	TGTGCTGCGTGGGACACCCTTTATTATAAGAAACTCTTT	CAAWDTLYYKKLF	TRGV10	.	TRGJ1	13	-1	-1	20
28	1.5907012151821068E-4	TGTGCTGCGGGGAGGACCACTGGTTGGTTCAAGATATTT	CAAGRTTGWFKIF	TRGV10	.	TRGJP1	12	-1	-1	15
28	1.5907012151821068E-4	TGTGCTGCGTGGGGGAATGGTTGGTTCAAGATATTT	CAAWGNGWFKIF	TRGV10	.	TRGJP1	12	-1	-1	17
28	1.5907012151821068E-4	TGTGCTGCGTGGGATTCGGAGTATAAGAAACTCTTT	CAAWDSEYKKLF	TRGV10	.	TRGJ1	15	-1	-1	21
28	1.5907012151821068E-4	TGTGCTGCGTGGGATTCATCCCCAAAGAAACTCTTT	CAAWDSSPKKLF	TRGV10	.	TRGJ1	15	-1	-1	24
28	1.5907012151821068E-4	TGTGCTGCGTGGGATGGTGGTTGGTTCAAGATATTT	CAAWDGGWFKIF	TRGV10	.	TRGJP1	14	-1	-1	17
28	1.5907012151821068E-4	TGTGCTGCGTGGGACCGATATTATAAGAAACTCTTT	CAAWDRYYKKLF	TRGV10	.	TRGJ1	13	-1	-1	18
28	1.5907012151821068E-4	TGTGCCACCTGGGACGGGCCGGGGGGGAAACTCTTT	CATWDGPGGKLF	TRGV2	.	TRGJ1	19	-1	-1	26
28	1.5907012151821068E-4	TGTGCTGCGTGGGGTTGTTGGTTCAAGATATTT	CAAWGCWFKIF	TRGV10	.	TRGJP1	15	-1	-1	16
28	1.5907012151821068E-4	TGTGCCAGGAATAAGAAACTCTTT	CARNKKLF	TRGV7	.	TRGJ1	6	-1	-1	10
28	1.5907012151821068E-4	TGTGCTGCGTGGGGGAATTATTATAAGAAACTCTTT	CAAWGNYYKKLF	TRGV10	.	TRGJ1	12	-1	-1	14
28	1.5907012151821068E-4	TGTGCTGCGTGGGATTTACAGTATAAGAAACTCTTT	CAAWDLQYKKLF	TRGV10	.	TRGJ1	22	-1	-1	21
28	1.5907012151821068E-4	TGTGCCACCTGGGATAATTATAAGAAACTCTTT	CATWDNYKKLF	TRGV2	.	TRGJ1	13	-1	-1	13
28	1.5907012151821068E-4	TGTGCCACCTGGGACAGGCCCGGGAAACTCTTT	CATWDRPGKLF	TRGV7	.	TRGJ1	19	-1	-1	23
28	1.5907012151821068E-4	TGTGCTGCAGGCCCTTGGTTCAAGATATTT	CAAGPWFKIF	TRGV10	.	TRGJP1	7	-1	-1	14
28	1.5907012151821068E-4	TGTGCTGCGTCCTATAAGAAACTCTTT	CAASYKKLF	TRGV10	.	TRGJ1	9	-1	-1	12
28	1.5907012151821068E-4	TGTGCTGCGTGGTCGCAGGGTTATAAGAAACTCTTT	CAAWSQGYKKLF	TRGV10	.	TRGJ1	11	-1	-1	20
28	1.5907012151821068E-4	TGTGCTGCGTGGGTAGTTGCCCTTAAGAAACTCTTT	CAAWVVALKKLF	TRGV10	.	TRGJ1	12	-1	-1	23
28	1.5907012151821068E-4	TGTGCTGCGTGGGATTACGGTTGGTTCAAGATATTT	CAAWDYGWFKIF	TRGV10	.	TRGJP1	18	-1	-1	18
28	1.5907012151821068E-4	TGTGCCACCTGGTGCGTATTT	CATWCVF	TRGV4	.	TRGJP	11	-1	-1	15
27	1.5338904574970316E-4	TGTGCTGCGTGGGATTATTGGTGGAATACCACTGGTTGGTTCAAGATATTT	CAAWDYWWNTTGWFKIF	TRGV10	.	TRGJP1	16	-1	-1	20
27	1.5338904574970316E-4	TGTGCTGCGTGGGATTATAAGAGACGTACCACTGGTTGGTTCAAGATATTT	CAAWDYKRRTTGWFKIF	TRGV10	.	TRGJP1	16	-1	-1	26
27	1.5338904574970316E-4	TGTGCTGCGTGGGATTCCACTGATACCACTGGTTGGTTCAAGATATTT	CAAWDSTDTTGWFKIF	TRGV10	.	TRGJP1	15	-1	-1	22
27	1.5338904574970316E-4	TGTGCTGCGTGGGATCAGTACCATACCACTGGTTGGTTCAAGATATTT	CAAWDQYHTTGWFKIF	TRGV10	.	TRGJP1	14	-1	-1	22
27	1.5338904574970316E-4	TGTGCTGCGTGGGACCCGGAGGGTACCACTGGTTGGTTCAAGATATTT	CAAWDPEGTTGWFKIF	TRGV10	.	TRGJP1	13	-1	-1	23
27	1.5338904574970316E-4	TGTGCTGCGTGGGCTATTAATACCACTGGTTGGTTCAAGATATTT	CAAWAINTTGWFKIF	TRGV10	.	TRGJP1	12	-1	-1	19
27	1.5338904574970316E-4	TGTGCTGCGTGGGATTGGGATCTCACTGGTTGGTTCAAGATATTT	CAAWDWDLTGWFKIF	TRGV10	.	TRGJP1	15	-1	-1	23
27	1.5338904574970316E-4	TGTGCTGCGTGGGATCCCTGGGGCACTGGTTGGTTCAAGATATTT	CAAWDPWGTGWFKIF	TRGV10	.	TRGJP1	14	-1	-1	23
27	1.5338904574970316E-4	TGTGCTGCGTGGGATCCCTATACCACTGGTTGGTTCAAGATATTT	CAAWDPYTTGWFKIF	TRGV10	.	TRGJP1	14	-1	-1	18
27	1.5338904574970316E-4	TGTGCTGCGTGGGATGCACCCTCGAATTATTATAAGAAACTCTTT	CAAWDAPSNYYKKLF	TRGV10	.	TRGJ1	14	-1	-1	21
27	1.5338904574970316E-4	TGTGCTGCGTGGGATGAGTACACCACTGGTTGGTTCAAGATATTT	CAAWDEYTTGWFKIF	TRGV10	.	TRGJP1	14	-1	-1	18
27	1.5338904574970316E-4	TGTGCTGCGTGGGACTTCTATACCACTGGTTGGTTCAAGATATTT	CAAWDFYTTGWFKIF	TRGV10	.	TRGJP1	13	-1	-1	18
27	1.5338904574970316E-4	TGTGCTGCGTGGGATTATCACAGGAGTTGGTTCAAGATATTT	CAAWDYHRSWFKIF	TRGV10	.	TRGJP1	16	-1	-1	25
27	1.5338904574970316E-4	TGTGCTGCGTGGGATTATGGCACTGGTTGGTTCAAGATATTT	CAAWDYGTGWFKIF	TRGV10	.	TRGJP1	16	-1	-1	8
27	1.5338904574970316E-4	TGTGCTGCGTGGGATTATAAGGGAGGTTGGTTCAAGATATTT	CAAWDYKGGWFKIF	TRGV10	.	TRGJP1	16	-1	-1	24
27	1.5338904574970316E-4	TGTGCTGCGTGGGAACCTCCCTCTGGTTGGTTCAAGATATTT	CAAWEPPSGWFKIF	TRGV10	.	TRGJP1	13	-1	-1	19
27	1.5338904574970316E-4	TGTGCTGCGTGGGTCTGCACTGGTTGGTTCAAGATATTT	CAAWVCTGWFKIF	TRGV10	.	TRGJP1	12	-1	-1	17
27	1.5338904574970316E-4	TGTGCTGCGTGGGGTGACACTGGTTGGTTCAAGATATTT	CAAWGDTGWFKIF	TRGV10	.	TRGJP1	12	-1	-1	17
27	1.5338904574970316E-4	TGTGCTGCGTGGGATTTTCTACGATATAAGAAACTCTTT	CAAWDFLRYKKLF	TRGV10	.	TRGJ1	15	-1	-1	24
27	1.5338904574970316E-4	TGTGCTGCGTGGGATTGTGTGTATTATAAGAAACTCTTT	CAAWDCVYYKKLF	TRGV10	.	TRGJ1	15	-1	-1	21
27	1.5338904574970316E-4	TGTGCCACCTGGGACGGGCCTGGTTGGTTCAAGATATTT	CATWDGPGWFKIF	TRGV2	.	TRGJP1	19	-1	-1	19
27	1.5338904574970316E-4	TGTGCCACCTGGGACGGGCGTTGTTATAAGAAACTCTTT	CATWDGRCYKKLF	TRGV2	.	TRGJ1	18	-1	-1	20
27	1.5338904574970316E-4	TGTGCTGCGTGGGATTGCTATTATAAGAAACTCTTT	CAAWDCYYKKLF	TRGV10	.	TRGJ1	15	-1	-1	18
27	1.5338904574970316E-4	TGTGCTGCGTGGGATTGGGGTTGGTTCAAGATATTT	CAAWDWGWFKIF	TRGV10	.	TRGJP1	15	-1	-1	18
27	1.5338904574970316E-4	TGTGCCACCTGGGACGGGGGTTTGGCGAAACTCTTT	CATWDGGLAKLF	TRGV2	.	TRGJ1	17	-1	-1	26
27	1.5338904574970316E-4	TGTGCTGCGTGGGACCCTAAGAAACTCTTT	CAAWDPKKLF	TRGV10	.	TRGJ1	13	-1	-1	17
27	1.5338904574970316E-4	TGTGCCACCTGGGACGGCGGGAAACTCTTT	CATWDGGKLF	TRGV3	.	TRGJ1	17	-1	-1	20
27	1.5338904574970316E-4	TGTGCCACCTGGGACGGGCACGGACTCTTT	CATWDGHGLF	TRGV2	.	TRGJ1	21	-1	-1	23
27	1.5338904574970316E-4	TGTGCCACCTGGGGGCTCTTT	CATWGLF	TRGV4	.	TRGJ1	12	-1	-1	15
27	1.5338904574970316E-4	TGTGCTGCGTGGGATTATACCTATTATAAGAAACTCTTT	CAAWDYTYYKKLF	TRGV10	.	TRGJ1	16	-1	-1	21
27	1.5338904574970316E-4	TGTGCTGCGTGGGATTATCATTATAAGAAACTCTTT	CAAWDYHYKKLF	TRGV10	.	TRGJ1	16	-1	-1	16
27	1.5338904574970316E-4	TGTGCTGCGTGGGATTATTGTAAGAAACTCTTT	CAAWDYCKKLF	TRGV10	.	TRGJ1	16	-1	-1	13
27	1.5338904574970316E-4	TGTGCTGCGTGGAGGGAATGGTTCAAGATATTT	CAAWREWFKIF	TRGV10	.	TRGJP1	11	-1	-1	18
26	1.4770796998119564E-4	TGTGCTGCGTGGGTCCACCCTCAGGCGTATACCACTGGTTGGTTCAAGATATTT	CAAWVHPQAYTTGWFKIF	TRGV10	.	TRGJP1	12	-1	-1	27
26	1.4770796998119564E-4	TGTGCTGCGTGGGATTATTGGGGTACGCGTACCACTGGTTGGTTCAAGATATTT	CAAWDYWGTRTTGWFKIF	TRGV10	.	TRGJP1	16	-1	-1	29
26	1.4770796998119564E-4	TGTGCTGCGTGGGATACTGAACCGAGAGGCACTGGTTGGTTCAAGATATTT	CAAWDTEPRGTGWFKIF	TRGV10	.	TRGJP1	14	-1	-1	29
26	1.4770796998119564E-4	TGTGCTGCGTGGGACCATGGTCGGGGGTCCACTGGTTGGTTCAAGATATTT	CAAWDHGRGSTGWFKIF	TRGV10	.	TRGJP1	13	-1	-1	28
26	1.4770796998119564E-4	TGTGCTGCGTGGGATTATGCGCGGGAGGGTGGTTGGTTCAAGATATTT	CAAWDYAREGGWFKIF	TRGV10	.	TRGJP1	16	-1	-1	29
26	1.4770796998119564E-4	TGTGCTGCGTGGGACCCTGGGGGAACCACTGGTTGGTTCAAGATATTT	CAAWDPGGTTGWFKIF	TRGV10	.	TRGJP1	13	-1	-1	24
26	1.4770796998119564E-4	TGTGCTGCGTGGGGTAATAATACCACTGGTTGGTTCAAGATATTT	CAAWGNNTTGWFKIF	TRGV10	.	TRGJP1	12	-1	-1	12
26	1.4770796998119564E-4	TGTGCTGCGTGGGATTGTCATACCACTGGTTGGTTCAAGATATTT	CAAWDCHTTGWFKIF	TRGV10	.	TRGJP1	15	-1	-1	19
26	1.4770796998119564E-4	TGTGCTGCGTGGGATTGGTATAACACTGGTTGGTTCAAGATATTT	CAAWDWYNTGWFKIF	TRGV10	.	TRGJP1	15	-1	-1	15
26	1.4770796998119564E-4	TGTGCTGCGTGGGATTATCGGGCCACTGGTTGGTTCAAGATATTT	CAAWDYRATGWFKIF	TRGV10	.	TRGJP1	16	-1	-1	22
26	1.4770796998119564E-4	TGTGCTGCGTGGGATATTATAACCACTGGTTGGTTCAAGATATTT	CAAWDIITTGWFKIF	TRGV10	.	TRGJP1	14	-1	-1	17
26	1.4770796998119564E-4	TGTGCTGCGTGGGACATATATACCACTGGTTGGTTCAAGATATTT	CAAWDIYTTGWFKIF	TRGV10	.	TRGJP1	13	-1	-1	16
26	1.4770796998119564E-4	TGTGCTGCGTGGATTAGTTCGTTGGCGGGTTGGTTCAAGATATTT	CAAWISSLAGWFKIF	TRGV10	.	TRGJP1	15	-1	-1	27
26	1.4770796998119564E-4	TGTGCCACCTGGGACGGACCCAATGCTGGTTGGTTCAAGATATTT	CATWDGPNAGWFKIF	TRGV2	.	TRGJP1	20	-1	-1	25
26	1.4770796998119564E-4	TGTGCTGCGTGGGATTCGTCCTCTGGTTGGTTCAAGATATTT	CAAWDSSSGWFKIF	TRGV10	.	TRGJP1	18	-1	-1	19
26	1.4770796998119564E-4	TGTGCTGCGTGGGATTGTGCCACTGGTTGGTTCAAGATATTT	CAAWDCATGWFKIF	TRGV10	.	TRGJP1	15	-1	-1	19
26	1.4770796998119564E-4	TGTGCTGCGTGGGATTATACGGGTGATTGGATCAAGACGTTT	CAAWDYTGDWIKTF	TRGV10	.	TRGJP2	16	-1	-1	22
26	1.4770796998119564E-4	TGTGCTGCGTGGGATCACCCCACTGGTTGGTTCAAGATATTT	CAAWDHPTGWFKIF	TRGV10	.	TRGJP1	17	-1	-1	19
26	1.4770796998119564E-4	TGTGCTGCGTGGGTAACCACTGGTTGGTTCAAGATATTT	CAAWVTTGWFKIF	TRGV10	.	TRGJP1	12	-1	-1	15
26	1.4770796998119564E-4	TGTGCTGCGTGGGATTCCCTTGTAGATAAGAAACTCTTT	CAAWDSLVDKKLF	TRGV10	.	TRGJ1	15	-1	-1	25
26	1.4770796998119564E-4	TGTGCTGCGTGGGATTCAGGTGGTTGGTTCAAGATATTT	CAAWDSGGWFKIF	TRGV10	.	TRGJP1	15	-1	-1	20
26	1.4770796998119564E-4	TGTGCTGCGTGGGATGGTCCCAATTATAAGAAACTCTTT	CAAWDGPNYKKLF	TRGV10	.	TRGJ1	14	-1	-1	22
26	1.4770796998119564E-4	TGTGCTGCGTGGGATGGCTTTGATTATAAGAAACTCTTT	CAAWDGFDYKKLF	TRGV10	.	TRGJ1	14	-1	-1	22
26	1.4770796998119564E-4	TGTGCTGCGTGGGATGACTCCGGTTGGTTCAAGATATTT	CAAWDDSGWFKIF	TRGV10	.	TRGJP1	17	-1	-1	21
26	1.4770796998119564E-4	TGTGCTGCGGGTAGGGACGGGGGATATAAGAAACTCTTT	CAAGRDGGYKKLF	TRGV10	.	TRGJ2	8	-1	-1	24
26	1.4770796998119564E-4	TGTGCTGCTTCTTCGAATTATTATAAGAAACTCTTT	CAASSNYYKKLF	TRGV10	.	TRGJ1	7	-1	-1	11
26	1.4770796998119564E-4	TGTGCTGCGTGGTCGGATTATTATAAGAAACTCTTT	CAAWSDYYKKLF	TRGV10	.	TRGJ1	11	-1	-1	12
26	1.4770796998119564E-4	TGTGCTGCGTGGGGGGGGGGTTGGTTCAAGATATTT	CAAWGGGWFKIF	TRGV10	.	TRGJP1	12	-1	-1	18
26	1.4770796998119564E-4	TGTGCTGCGTGGGATTTCCATTATAAGAAACTCTTT	CAAWDFHYKKLF	TRGV10	.	TRGJ1	15	-1	-1	19
26	1.4770796998119564E-4	TGTGCTGCGTGGGATTCTTTTTATAAGAAACTCTTT	CAAWDSFYKKLF	TRGV10	.	TRGJ1	15	-1	-1	17
26	1.4770796998119564E-4	TGTGCTGCGTGGGATACTGGTTGGTTCAAGATATTT	CAAWDTGWFKIF	TRGV10	.	TRGJP1	14	-1	-1	15
26	1.4770796998119564E-4	TGTGCCACCTGGGACGGGCCTTTTGGAGAACTCTTT	CATWDGPFGELF	TRGV2	.	TRGJ1	19	-1	-1	28
26	1.4770796998119564E-4	TGTGCTGCGTTGAATTATTATAAGAAACTCTTT	CAALNYYKKLF	TRGV10	.	TRGJ1	16	-1	-1	11
26	1.4770796998119564E-4	TGTGCTGCGTGGGATGCCTGGTTCAAGATATTT	CAAWDAWFKIF	TRGV10	.	TRGJP1	14	-1	-1	18
26	1.4770796998119564E-4	TGTGCTGCGTGGGATAGGTATAAGAAACTCTTT	CAAWDRYKKLF	TRGV10	.	TRGJ1	14	-1	-1	18
26	1.4770796998119564E-4	TGTGCCACCTGGGACGGGTATAAGAAACTCTTT	CATWDGYKKLF	TRGV5	.	TRGJ1	17	-1	-1	18
26	1.4770796998119564E-4	TGTGCCACCTGGGACAGGCGTCAGAAACTCTTT	CATWDRRQKLF	TRGV3	.	TRGJ1	18	-1	-1	22
26	1.4770796998119564E-4	TGTGCTGCGTGGGATTCTAAGAAACTCTTT	CAAWDSKKLF	TRGV10	.	TRGJ1	15	-1	-1	13
26	1.4770796998119564E-4	TGTGCTGCGTGGGGCCACCGCGATTATAAGAAACTCTTT	CAAWGHRDYKKLF	TRGV10	.	TRGJ1	12	-1	-1	22
26	1.4770796998119564E-4	TGTGCTGCGTGGGATTTAGGGAGATATAAGAAACTCTTT	CAAWDLGRYKKLF	TRGV10	.	TRGJ1	15	-1	-1	24
26	1.4770796998119564E-4	TGTGCTGCGTGGGATTCACATTATTATAAGAAACTCTTT	CAAWDSHYYKKLF	TRGV10	.	TRGJ1	15	-1	-1	13
26	1.4770796998119564E-4	TGTGCTGCGTGGGATCCCACAGGTTGGTTCAAGATATTT	CAAWDPTGWFKIF	TRGV10	.	TRGJP1	14	-1	-1	13
26	1.4770796998119564E-4	TGTGCTGCGTGGGATCCGTCACGATATAAGAAACTCTTT	CAAWDPSRYKKLF	TRGV10	.	TRGJ1	14	-1	-1	24
26	1.4770796998119564E-4	TGTGCTGCGGGGGTGGGGGAGAAACTCTTT	CAAGVGEKLF	TRGV10	.	TRGJ2	12	-1	-1	19
26	1.4770796998119564E-4	TGTGCTGCGTGCATTTATTATAAGAAACTCTTT	CAACIYYKKLF	TRGV10	.	TRGJ1	10	-1	-1	14
26	1.4770796998119564E-4	TGTGCTGCGTGGGATAAACCCACTGGTTGGTTCAAGATATTT	CAAWDKPTGWFKIF	TRGV10	.	TRGJP1	14	-1	-1	8
26	1.4770796998119564E-4	TGTGCTGGAAAACGTTGGTTCAAGATATTT	CAGKRWFKIF	TRGV10	.	TRGJP1	6	-1	-1	13
26	1.4770796998119564E-4	TGTGCTGCGTGGACCCCCCCCCCTGGTTGGTTCAAGATATTT	CAAWTPPPGWFKIF	TRGV10	.	TRGJP1	11	-1	-1	19
26	1.4770796998119564E-4	TGTGCTGCGTGGGATCCCACTGAGACCACTGGTTGGTTCAAGATATTT	CAAWDPTETTGWFKIF	TRGV10	.	TRGJP1	14	-1	-1	24
25	1.4202689421268812E-4	TGTGCTGCGTGGGGTCAATCCACCAATACCACTGGTTGGTTCAAGATATTT	CAAWGQSTNTTGWFKIF	TRGV10	.	TRGJP1	12	-1	-1	25
25	1.4202689421268812E-4	TGTGCTGCGTGGGATTATGAGCGGACCACTGGTTGGTTCAAGATATTT	CAAWDYERTTGWFKIF	TRGV10	.	TRGJP1	16	-1	-1	24
25	1.4202689421268812E-4	TGTGCTGCGTGGGATTATATGTCTGCCACTGGTTGGTTCAAGATATTT	CAAWDYMSATGWFKIF	TRGV10	.	TRGJP1	16	-1	-1	25
25	1.4202689421268812E-4	TGTGCTGCGTGGGATTATAGGGGCCTCCCTGGTTGGTTCAAGATATTT	CAAWDYRGLPGWFKIF	TRGV10	.	TRGJP1	16	-1	-1	28
25	1.4202689421268812E-4	TGTGCTGCGTGGGATTATAAAGAGCGGGGGAATTATAAGAAACTCTTT	CAAWDYKERGNYKKLF	TRGV10	.	TRGJ1	16	-1	-1	31
25	1.4202689421268812E-4	TGTGCTGCGTGGGATTATAAAAAGACCACTGGTTGGTTCAAGATATTT	CAAWDYKKTTGWFKIF	TRGV10	.	TRGJP1	16	-1	-1	24
25	1.4202689421268812E-4	TGTGCTGCGTGGGATGGGGGCTATACCACTGGTTGGTTCAAGATATTT	CAAWDGGYTTGWFKIF	TRGV10	.	TRGJP1	14	-1	-1	21
25	1.4202689421268812E-4	TGTGCTGCGTGGGACGCTAAAGGGGTCACTGGTTGGTTCAAGATATTT	CAAWDAKGVTGWFKIF	TRGV10	.	TRGJP1	13	-1	-1	26
25	1.4202689421268812E-4	TGTGCTGCGTGGTCCGTTAAGGGCACTGGTTGGTTCAAGATATTT	CAAWSVKGTGWFKIF	TRGV10	.	TRGJP1	11	-1	-1	23
25	1.4202689421268812E-4	TGTGCTGCGTGGGCCCTATATACCACTGGTTGGTTCAAGATATTT	CAAWALYTTGWFKIF	TRGV10	.	TRGJP1	12	-1	-1	16
25	1.4202689421268812E-4	TGTGCTGCGTGGGATTCGCATACGTGGGCAGAGAAGAAACTCTTT	CAAWDSHTWAEKKLF	TRGV10	.	TRGJ1	15	-1	-1	33
25	1.4202689421268812E-4	TGTGCTGCGTGGGATTCGGTAACCACTGGTTGGTTCAAGATATTT	CAAWDSVTTGWFKIF	TRGV10	.	TRGJP1	21	-1	-1	21
25	1.4202689421268812E-4	TGTGCTGCGTGGGATTATAGAGCCACTGGTTGGTTCAAGATATTT	CAAWDYRATGWFKIF	TRGV10	.	TRGJP1	16	-1	-1	15
25	1.4202689421268812E-4	TGTGCTGCGTGGACTGCTAAACCCACTGGTTGGTTCAAGATATTT	CAAWTAKPTGWFKIF	TRGV10	.	TRGJP1	25	-1	-1	22
25	1.4202689421268812E-4	TGTAACACGTGGGATGCTGGCACCACTGGTTGGTTCAAGATATTT	CNTWDAGTTGWFKIF	TRGV10	.	TRGJP1	14	-1	-1	21
25	1.4202689421268812E-4	TGTGCTGCGTGGGTCTCAAGGGGTTATTATAAGAAACTCTTT	CAAWVSRGYYKKLF	TRGV10	.	TRGJ1	12	-1	-1	23
25	1.4202689421268812E-4	TGTGCTGCGTGGGATTCGTCCACTGGTTGGTTCAAGATATTT	CAAWDSSTGWFKIF	TRGV10	.	TRGJP1	18	-1	-1	19
25	1.4202689421268812E-4	TGTGCTGCGTGGGATTCGGGAACTGGTTGGTTCAAGATATTT	CAAWDSGTGWFKIF	TRGV10	.	TRGJP1	15	-1	-1	21
25	1.4202689421268812E-4	TGTGCTGCGTGGGATTCAACCACTGGTTGGTTCAAGATATTT	CAAWDSTTGWFKIF	TRGV10	.	TRGJP1	15	-1	-1	18
25	1.4202689421268812E-4	TGTGCTGCGTGGGATTATGAGGCTTATTATAAGAAACTCTTT	CAAWDYEAYYKKLF	TRGV10	.	TRGJ1	16	-1	-1	23
25	1.4202689421268812E-4	TGTGCTGCGTGGGATTACCAGAATTATTATAAGAAACTCTTT	CAAWDYQNYYKKLF	TRGV10	.	TRGJ1	17	-1	-1	20
25	1.4202689421268812E-4	TGTGCTGCGTGGGAACATACCACTGGTTGGTTCAAGATATTT	CAAWEHTTGWFKIF	TRGV10	.	TRGJP1	13	-1	-1	16
25	1.4202689421268812E-4	TGTGCCACCTGGGACGGGCTGTATTATTATAAGAAACTCTTT	CATWDGLYYYKKLF	TRGV2	.	TRGJ1	18	-1	-1	22
25	1.4202689421268812E-4	TGTGCCACCTGGGACAGGCGGAATTATTATAAGAAACTCTTT	CATWDRRNYYKKLF	TRGV3	.	TRGJ1	18	-1	-1	20
25	1.4202689421268812E-4	TGTGCTGCGTGGTTTACCACTGGTTGGTTCAAGATATTT	CAAWFTTGWFKIF	TRGV10	.	TRGJP1	11	-1	-1	8
25	1.4202689421268812E-4	TGTGCTGCGTGGGATTGTAATGCTAATAAGAAACTCTTT	CAAWDCNANKKLF	TRGV10	.	TRGJ1	20	-1	-1	25
25	1.4202689421268812E-4	TGTGCTGCGTGGGATCCCACCGGTTGGTTCAAGATATTT	CAAWDPTGWFKIF	TRGV10	.	TRGJP1	14	-1	-1	13
25	1.4202689421268812E-4	TGTGCTGCGTGGGATCGCACTGGTTGGTTCAAGATATTT	CAAWDRTGWFKIF	TRGV10	.	TRGJP1	14	-1	-1	17
25	1.4202689421268812E-4	TGTGCTGCGTGGGACCCCAGCTATTATAAGAAACTCTTT	CAAWDPSYYKKLF	TRGV10	.	TRGJ1	13	-1	-1	21
25	1.4202689421268812E-4	TGTGCTGCGCCCGATAGTCGGAGTTATAAGAAACTCTTT	CAAPDSRSYKKLF	TRGV10	.	TRGJ1	8	-1	-1	23
25	1.4202689421268812E-4	TGTGCCACCTGGGACGGGCCGGGTTGTAAGAAACTCTTT	CATWDGPGCKKLF	TRGV2	.	TRGJ1	19	-1	-1	23
25	1.4202689421268812E-4	TGTGCCACCCTCGAGTTGGGCAAAAAAATCAAGGTATTT	CATLELGKKIKVF	TRGV2	.	TRGJP	8	-1	-1	12
25	1.4202689421268812E-4	TGTGCTGCGTGGGTCGGTTGGTTCAAGATATTT	CAAWVGWFKIF	TRGV10	.	TRGJP1	12	-1	-1	15
25	1.4202689421268812E-4	TGTGCTGCGTGGGACACCTATAAGAAACTCTTT	CAAWDTYKKLF	TRGV10	.	TRGJ1	13	-1	-1	18
25	1.4202689421268812E-4	TGTGCCACCTGGGACGGGCTCAAGAAACTCTTT	CATWDGLKKLF	TRGV2	.	TRGJ1	18	-1	-1	21
25	1.4202689421268812E-4	TGTGCCACCTGGGATGGGGAGAAACTCTTT	CATWDGEKLF	TRGV4	.	TRGJ1	17	-1	-1	19
25	1.4202689421268812E-4	TGTGCCACCTGGGACCGCCGGACACTCTTT	CATWDRRTLF	TRGV7	.	TRGJ1	14	-1	-1	20
25	1.4202689421268812E-4	TGTGCTGCGTGGGATAAGATATTT	CAAWDKIF	TRGV10	.	TRGJP1	14	-1	-1	15
25	1.4202689421268812E-4	TGTGCTGCGTGGGGTTACACTGGTTGGTTCAAGATATTT	CAAWGYTGWFKIF	TRGV10	.	TRGJP1	17	-1	-1	17
25	1.4202689421268812E-4	TGTGCTGCGTGGGGGAAACTCAGCTTCAAGAAACTCTTT	CAAWGKLSFKKLF	TRGV10	.	TRGJ2	12	-1	-1	27
25	1.4202689421268812E-4	TGTGCCACCTGGGATGGGCCTGGTTGGTTCAAGATATTT	CATWDGPGWFKIF	TRGV4	.	TRGJP1	19	-1	-1	19
25	1.4202689421268812E-4	TGTGCTGCGTGGGATTCCCCTTATAAGAAACTCTTT	CAAWDSPYKKLF	TRGV10	.	TRGJ1	15	-1	-1	20
25	1.4202689421268812E-4	TGTGCTGCGTGGGATTATAATTATGGGAAACTCTTT	CAAWDYNYGKLF	TRGV10	.	TRGJ1	16	-1	-1	16
25	1.4202689421268812E-4	TGTGCTGCGTGGGATTCCTATAAGAAACTCTTT	CAAWDSYKKLF	TRGV10	.	TRGJ1	15	-1	-1	18
25	1.4202689421268812E-4	TGTGCCACCTGGGTTCCCATAAAGCTCCTCTTT	CATWVPIKLLF	TRGV7	.	TRGJ1	12	-1	-1	27
25	1.4202689421268812E-4	TGTGCTGCGTGGGACGATAAGAAACTCTTT	CAAWDDKKLF	TRGV10	.	TRGJ1	13	-1	-1	16
25	1.4202689421268812E-4	TGTGCCACCTGGGATGTCCCGAAACTCTTT	CATWDVPKLF	TRGV4	.	TRGJ1	15	-1	-1	20
25	1.4202689421268812E-4	TGTGCTGCGTGGGATTTTCATTATTATAAGAAACTCTTT	CAAWDFHYYKKLF	TRGV10	.	TRGJ1	15	-1	-1	19
25	1.4202689421268812E-4	TGTGCTGCGTGGGATTTAGGCAAGAAACTCTTT	CAAWDLGKKLF	TRGV10	.	TRGJ1	15	-1	-1	21
25	1.4202689421268812E-4	TGTGCTCCTACATCAGGGATATTT	CAPTSGIF	TRGV10	.	TRGJP1	5	-1	-1	17
25	1.4202689421268812E-4	TGTGCTGCGTGGGATTTCCTGGCCCGTTGGTTCAAGATATTT	CAAWDFLARWFKIF	TRGV10	.	TRGJP1	15	-1	-1	25
25	1.4202689421268812E-4	TGTGCTGCGTGGGATTATGCAGTCTATTATAAGAAACTCTTT	CAAWDYAVYYKKLF	TRGV10	.	TRGJ1	16	-1	-1	24
25	1.4202689421268812E-4	TGTGCTGCGTGGGATTATAGGACCACTGGTTGGTTCAAGATATTT	CAAWDYRTTGWFKIF	TRGV10	.	TRGJP1	16	-1	-1	21
24	1.363458184441806E-4	TGTGCTGCGTGGGATTTTCAACCGCCTGAGACCACTGGTTGGTTCAAGATATTT	CAAWDFQPPETTGWFKIF	TRGV10	.	TRGJP1	15	-1	-1	30
24	1.363458184441806E-4	TGTGCTGCGTGGGATCCAATCTCACATACCACTGGTTGGTTCAAGATATTT	CAAWDPISHTTGWFKIF	TRGV10	.	TRGJP1	14	-1	-1	25
24	1.363458184441806E-4	TGTGCTGCGTGGGACCCCGATATGAATACCACTGGTTGGTTCAAGATATTT	CAAWDPDMNTTGWFKIF	TRGV10	.	TRGJP1	13	-1	-1	25
24	1.363458184441806E-4	TGTGCTGCGTGGGATTTGGCCCATTCCGGTTATTATAAGAAACTCTTT	CAAWDLAHSGYYKKLF	TRGV10	.	TRGJ1	15	-1	-1	29
24	1.363458184441806E-4	TGTGCTGCGTGGGATTATAAGGGATCCACTGGTTGGTTCAAGATATTT	CAAWDYKGSTGWFKIF	TRGV10	.	TRGJP1	16	-1	-1	25
24	1.363458184441806E-4	TGTGCTGCGTGGGATCTCAAAAATACCACTGGTTGGTTCAAGATATTT	CAAWDLKNTTGWFKIF	TRGV10	.	TRGJP1	14	-1	-1	22
24	1.363458184441806E-4	TGTGCTCCCCGGGCCACGAATACCACTGGTTGGTTCAAGATATTT	CAPRATNTTGWFKIF	TRGV10	.	TRGJP1	5	-1	-1	19
24	1.363458184441806E-4	TGTGCTGCGTGGGATTTTTTCGTGACTGGTTGGTTCAAGATATTT	CAAWDFFVTGWFKIF	TRGV10	.	TRGJP1	15	-1	-1	24
24	1.363458184441806E-4	TGTGCTGCGTGGGATTCCCATACCACTGGTTGGTTCAAGATATTT	CAAWDSHTTGWFKIF	TRGV10	.	TRGJP1	15	-1	-1	19
24	1.363458184441806E-4	TGTGCTGCGTGGGATTATCTAGGTTGGTGTTGGTTCAAGATATTT	CAAWDYLGWCWFKIF	TRGV10	.	TRGJP1	16	-1	-1	28
24	1.363458184441806E-4	TGTGCTGCGTGGGATTATGGAGTCACTGGTTGGTTCAAGATATTT	CAAWDYGVTGWFKIF	TRGV10	.	TRGJP1	16	-1	-1	23
24	1.363458184441806E-4	TGTGCTGCGTGGGATGGACCCCCCAATTATTATAAGAAACTCTTT	CAAWDGPPNYYKKLF	TRGV10	.	TRGJ1	14	-1	-1	24
24	1.363458184441806E-4	TGTGCTGCGTGGGACCGATATACCACTGGTTGGTTCAAGATATTT	CAAWDRYTTGWFKIF	TRGV10	.	TRGJP1	13	-1	-1	17
24	1.363458184441806E-4	TGTGCTGCGTGGAATTACCCATCCACTGGTTGGTTCAAGATATTT	CAAWNYPSTGWFKIF	TRGV10	.	TRGJP1	17	-1	-1	22
24	1.363458184441806E-4	TGTGCCTTGTGGGAGGTGCGTACCACTGGTTGGTTCAAGATATTT	CALWEVRTTGWFKIF	TRGV9	.	TRGJP1	18	-1	-1	20
24	1.363458184441806E-4	TGTGCCACCTGGGATGAGGGGACCACTGGTTGGTTCAAGATATTT	CATWDEGTTGWFKIF	TRGV4	.	TRGJP1	15	-1	-1	21
24	1.363458184441806E-4	TGTGCCACCTGGGACGGTGATACCACTGGTTGGTTCAAGATATTT	CATWDGDTTGWFKIF	TRGV2	.	TRGJP1	16	-1	-1	19
24	1.363458184441806E-4	TGTGCCACCTGGGACGGGTATACCACTGGTTGGTTCAAGATATTT	CATWDGYTTGWFKIF	TRGV2	.	TRGJP1	17	-1	-1	18
24	1.363458184441806E-4	TGTGCTGCGTGGGTGGTTACCACTGGTTGGTTCAAGATATTT	CAAWVVTTGWFKIF	TRGV10	.	TRGJP1	12	-1	-1	17
24	1.363458184441806E-4	TGTGCTGCGTGGGGACCTGGGGGGGGAAAGGGGAAACTCTTT	CAAWGPGGGKGKLF	TRGV10	.	TRGJ1	12	-1	-1	32
24	1.363458184441806E-4	TGTGCTGCGTGGGATTGCCCTTATTATTATAAGAAACTCTTT	CAAWDCPYYYKKLF	TRGV10	.	TRGJ1	15	-1	-1	22
24	1.363458184441806E-4	TGTGCTGCGTGGGATTATTGGGTCTTGTATAAGAAACTCTTT	CAAWDYWVLYKKLF	TRGV10	.	TRGJ2	16	-1	-1	27
24	1.363458184441806E-4	TGTGCTGCGTGGGATCCATCCACTGGTTGGTTCAAGATATTT	CAAWDPSTGWFKIF	TRGV10	.	TRGJP1	14	-1	-1	19
24	1.363458184441806E-4	TGTGCTGCGTGGGTGGAGAATTATTATAAGAAACTCTTT	CAAWVENYYKKLF	TRGV10	.	TRGJ1	12	-1	-1	17
24	1.363458184441806E-4	TGTGCTGCGTGGATCCTTGATTATTATAAGAAACTCTTT	CAAWILDYYKKLF	TRGV10	.	TRGJ1	11	-1	-1	19
24	1.363458184441806E-4	TGTGCTGCGTGGGTGAATTATTATAAGAAACTCTTT	CAAWVNYYKKLF	TRGV10	.	TRGJ1	12	-1	-1	14
24	1.363458184441806E-4	TGTGCTGCGTGGGCTAATTATTATAAGAAACTCTTT	CAAWANYYKKLF	TRGV10	.	TRGJ1	12	-1	-1	15
24	1.363458184441806E-4	TGTGCTGCGTGGGCGATTTATTATAAGAAACTCTTT	CAAWAIYYKKLF	TRGV10	.	TRGJ1	12	-1	-1	13
24	1.363458184441806E-4	TGTGCTGCGTGGGATTTTCATTATAAGAAACTCTTT	CAAWDFHYKKLF	TRGV10	.	TRGJ2	15	-1	-1	19
24	1.363458184441806E-4	TGTGCTGCGTGGGATCATTATTATAAGAAACTCTTT	CAAWDHYYKKLF	TRGV10	.	TRGJ1	14	-1	-1	16
24	1.363458184441806E-4	TGTGCTGCGTGGGATATTGGTTGGTTCAAGATATTT	CAAWDIGWFKIF	TRGV10	.	TRGJP1	14	-1	-1	17
24	1.363458184441806E-4	TGTGCTGCGTGGGATTTAAATAAGAAACTCTTT	CAAWDLNKKLF	TRGV10	.	TRGJ1	15	-1	-1	19
24	1.363458184441806E-4	TGTGCTGCGTGGGATTATATGGAGAAACTCTTT	CAAWDYMEKLF	TRGV10	.	TRGJ1	16	-1	-1	13
24	1.363458184441806E-4	TGTGCTGCGTGGGATTACTATAAGAAACTCTTT	CAAWDYYKKLF	TRGV10	.	TRGJ1	17	-1	-1	13
24	1.363458184441806E-4	TGTGCCACCCATAAGAAACTCTTT	CATHKKLF	TRGV2	.	TRGJ1	8	-1	-1	10
24	1.363458184441806E-4	TGTGCTGCGTGGGATTTGGCCCCTTATTATAAGAAACTCTTT	CAAWDLAPYYKKLF	TRGV10	.	TRGJ1	15	-1	-1	23
24	1.363458184441806E-4	TGTGCTGCGTGGGATTGGGGTGGAGTTTGGTTCAAGATATTT	CAAWDWGGVWFKIF	TRGV10	.	TRGJP1	15	-1	-1	26
24	1.363458184441806E-4	TGTGCCACCTGGGACTCCTCCCCCGGGTGTAAGAAACTCTTT	CATWDSSPGCKKLF	TRGV2	.	TRGJ1	14	-1	-1	29
24	1.363458184441806E-4	TGTGCCACCTGGGAGCATACCACTGGTTGGTTCAAGATATTT	CATWEHTTGWFKIF	TRGV5	.	TRGJP1	13	-1	-1	16
24	1.363458184441806E-4	TGTGCTCCGAGGGGTACCACTGGTTGGTTCAAGATATTT	CAPRGTTGWFKIF	TRGV10	.	TRGJP1	12	-1	-1	14
24	1.363458184441806E-4	TGTGCCACCTGGGATGGGCGAAGGTGCCGGAAACTCTTT	CATWDGRRCRKLF	TRGV4	.	TRGJ1	18	-1	-1	29
24	1.363458184441806E-4	TGTGCTGCGTGGGATTCGTATTATAAGAAACTCTTT	CAAWDSYYKKLF	TRGV10	.	TRGJ1	19	-1	-1	18
24	1.363458184441806E-4	TGTGCCACCTGGGACGGGCTTCTTTTGAAACTCTTT	CATWDGLLLKLF	TRGV2	.	TRGJ1	18	-1	-1	26
24	1.363458184441806E-4	TACGCCCTCCAACTCTTT	YALQLF	TRGV3	.	TRGJ1	0	-1	-1	10
24	1.363458184441806E-4	TGTGCCACCTGGGACAGGCGAGGCACTGGTTGGTTCAAGATATTT	CATWDRRGTGWFKIF	TRGV5	.	TRGJP1	18	-1	-1	23
24	1.363458184441806E-4	TGTGCTGCGTGGATGCTGGGGAGTGATTGGATCAAGACGTTT	CAAWMLGSDWIKTF	TRGV10	.	TRGJP2	11	-1	-1	21
24	1.363458184441806E-4	TGTGCCACCTGGGACGGTACCACTGGTTGGTTCAAGATATTT	CATWDGTTGWFKIF	TRGV2	.	TRGJP1	16	-1	-1	17
24	1.363458184441806E-4	TGTGCTGCGTGGGCTGAAAGTTGGGATAAGAAACTCTTT	CAAWAESWDKKLF	TRGV10	.	TRGJ1	12	-1	-1	25
24	1.363458184441806E-4	TGTGCCACCTGGGACAGGCGGGCGAAACTCTTT	CATWDRRAKLF	TRGV5	.	TRGJ1	18	-1	-1	23
24	1.363458184441806E-4	TGTGCCACCTGGGACAGCCTCCAACTCTTT	CATWDSLQLF	TRGV5	.	TRGJ1	19	-1	-1	22
23	1.3066474267567306E-4	TGTGCTGCGTGGGATTATACGGGTTTGCTTAATACCACTGGTTGGTTCAAGATATTT	CAAWDYTGLLNTTGWFKIF	TRGV10	.	TRGJP1	16	-1	-1	31
23	1.3066474267567306E-4	TGTGCTGCGTGGGATTTTTGGCTCCACGATACCACTGGTTGGTTCAAGATATTT	CAAWDFWLHDTTGWFKIF	TRGV10	.	TRGJP1	15	-1	-1	28
23	1.3066474267567306E-4	TGTGCTGCGTGGAGAACGATCCCGATTAATACCACTGGTTGGTTCAAGATATTT	CAAWRTIPINTTGWFKIF	TRGV10	.	TRGJP1	11	-1	-1	28
23	1.3066474267567306E-4	TGTGCTGCGTGGGATTCCCCAGAGGTCTGGCCTGGTTGGTTCAAGATATTT	CAAWDSPEVWPGWFKIF	TRGV10	.	TRGJP1	15	-1	-1	31
23	1.3066474267567306E-4	TGTGCTGCGTGGGACTCTCGGGGTGTTGCCACTGGTTGGTTCAAGATATTT	CAAWDSRGVATGWFKIF	TRGV10	.	TRGJP1	13	-1	-1	28
23	1.3066474267567306E-4	TGTGCTGCGTGGGATATCCCCTATACCACTGGTTGGTTCAAGATATTT	CAAWDIPYTTGWFKIF	TRGV10	.	TRGJP1	14	-1	-1	21
23	1.3066474267567306E-4	TGTGCTGCGTGGGGTTCATATACCACTGGTTGGTTCAAGATATTT	CAAWGSYTTGWFKIF	TRGV10	.	TRGJP1	15	-1	-1	17
23	1.3066474267567306E-4	TGTGCTGCGTGGGATTCACCCCTCACTGGTTGGTTCAAGATATTT	CAAWDSPLTGWFKIF	TRGV10	.	TRGJP1	15	-1	-1	23
23	1.3066474267567306E-4	TGTGCTGCGTGGGATTATTCCCCGACTGGTTGGTTCAAGATATTT	CAAWDYSPTGWFKIF	TRGV10	.	TRGJP1	16	-1	-1	24
23	1.3066474267567306E-4	TGTGCTGCGTGGGATGGCCCCACTGGTTGGTTCAAGATATTT	CAAWDGPTGWFKIF	TRGV10	.	TRGJP1	14	-1	-1	19
23	1.3066474267567306E-4	TGTGCCACCTGGGACGTGGCCACTGGTTGGTTCAAGATATTT	CATWDVATGWFKIF	TRGV2	.	TRGJP1	20	-1	-1	19
23	1.3066474267567306E-4	TGTGCTGCGTGGGTGCCTAATTATTATAAGAAACTCTTT	CAAWVPNYYKKLF	TRGV10	.	TRGJ1	12	-1	-1	18
23	1.3066474267567306E-4	TGTGCTGCGTGGGGAGGCACTGGTTGGTTCAAGATATTT	CAAWGGTGWFKIF	TRGV10	.	TRGJP1	12	-1	-1	17
23	1.3066474267567306E-4	TGTGCTGCGTGGGATTGTTATTATTATAAGAAACTCTTT	CAAWDCYYYKKLF	TRGV10	.	TRGJ1	15	-1	-1	19
23	1.3066474267567306E-4	TGTGCCACCTGGAATACCACTGGTTGGTTCAAGATATTT	CATWNTTGWFKIF	TRGV8	.	TRGJP1	15	-1	-1	13
23	1.3066474267567306E-4	TGTGCTGCGTGGGATTTATATAAGAAACTCTTT	CAAWDLYKKLF	TRGV10	.	TRGJ1	15	-1	-1	12
23	1.3066474267567306E-4	TGTGCCACCTGGGATAAGAAACTCTTT	CATWDKKLF	TRGV2	.	TRGJ1	13	-1	-1	13
23	1.3066474267567306E-4	TGTGCTGCGTGGGACCTTCATACCACTGGTTGGTTCAAGATATTT	CAAWDLHTTGWFKIF	TRGV10	.	TRGJP1	13	-1	-1	19
23	1.3066474267567306E-4	TGTGCTGCGTGGGAGAAACTGGTTAATTATTATAAGAAACTCTTT	CAAWEKLVNYYKKLF	TRGV10	.	TRGJ1	13	-1	-1	24
23	1.3066474267567306E-4	TGTGCTGCGTGGGATTTCGAGAACTATTATAAGAAACTCTTT	CAAWDFENYYKKLF	TRGV10	.	TRGJ1	18	-1	-1	20
23	1.3066474267567306E-4	TGTGCTGCGTGCCCTCGCACTGGTTGGTTCAAGATATTT	CAACPRTGWFKIF	TRGV10	.	TRGJP1	10	-1	-1	17
23	1.3066474267567306E-4	TGTGCTGCGTGGTTATTGGATTATTATAAGAAACTCTTT	CAAWLLDYYKKLF	TRGV10	.	TRGJ1	11	-1	-1	19
23	1.3066474267567306E-4	TGTGCTGCGTGGCCCGGACTTTATTATAAGAAACTCTTT	CAAWPGLYYKKLF	TRGV10	.	TRGJ1	11	-1	-1	20
23	1.3066474267567306E-4	TGTGCTGCGTGGCCCGAGGCTTATTATAAGAAACTCTTT	CAAWPEAYYKKLF	TRGV10	.	TRGJ1	11	-1	-1	20
23	1.3066474267567306E-4	TGTGCTGCGTGGGATGGTTCTGGTTGGTTCAAGATATTT	CAAWDGSGWFKIF	TRGV10	.	TRGJP1	14	-1	-1	19
23	1.3066474267567306E-4	TGTGCTGCGTGGGATTCATTCCATAAGAAACTCTTT	CAAWDSFHKKLF	TRGV10	.	TRGJ1	15	-1	-1	22
23	1.3066474267567306E-4	TGTGCTGCGTGGGATCTCAGTTATAAGAAACTCTTT	CAAWDLSYKKLF	TRGV10	.	TRGJ1	14	-1	-1	20
23	1.3066474267567306E-4	TGTGCTGCGTGGGAGAATTATTATAAGAAACTCTTT	CAAWENYYKKLF	TRGV10	.	TRGJ1	13	-1	-1	14
23	1.3066474267567306E-4	TGTGCTCCAAATTATAAGAAACTCTTT	CAPNYKKLF	TRGV10	.	TRGJ1	5	-1	-1	10
23	1.3066474267567306E-4	TGTGCTGCGTGGGCTGAAAATACCACTGGTTGGTTCAAGATATTT	CAAWAENTTGWFKIF	TRGV10	.	TRGJP1	12	-1	-1	19
23	1.3066474267567306E-4	TGTGCTGCGTGGGACACGGATACCACTGGTTGGTTCAAGATATTT	CAAWDTDTTGWFKIF	TRGV10	.	TRGJP1	13	-1	-1	19
23	1.3066474267567306E-4	TGTGCTGCGTGGGATTATACCTCAAATTATAAGAAACTCTTT	CAAWDYTSNYKKLF	TRGV10	.	TRGJ1	16	-1	-1	25
23	1.3066474267567306E-4	TGTGCTGCGTGGGACGGCACCACTGGTTGGTTCAAGATATTT	CAAWDGTTGWFKIF	TRGV10	.	TRGJP1	13	-1	-1	18
23	1.3066474267567306E-4	TGTGCCACCTGGTTCAATTTTGGTTGGTTCAAGATATTT	CATWFNFGWFKIF	TRGV8	.	TRGJP1	11	-1	-1	20
23	1.3066474267567306E-4	TGTGCTGCGTCGGTAGGTCCCTATAAGAAACTCTTT	CAASVGPYKKLF	TRGV10	.	TRGJ1	12	-1	-1	21
23	1.3066474267567306E-4	TGTGCTGCGTGGGATGAAAGCTATAAGAAACTCTTT	CAAWDESYKKLF	TRGV10	.	TRGJ1	14	-1	-1	21
23	1.3066474267567306E-4	TGTGCCACCTGGGATGGGTATTATAAGAAACTCTTT	CATWDGYYKKLF	TRGV4	.	TRGJ1	17	-1	-1	18
23	1.3066474267567306E-4	TGTGCCACCTGGGATAGATGTGGGAAACTCTTT	CATWDRCGKLF	TRGV8	.	TRGJ1	16	-1	-1	23
23	1.3066474267567306E-4	TGTGCTGCGTTGTATTATAAGAAACTCTTT	CAALYYKKLF	TRGV10	.	TRGJ1	16	-1	-1	12
23	1.3066474267567306E-4	TGTGCCACCTGGGATGGGCGGGGCACTGGTTGGTTCAAGATATTT	CATWDGRGTGWFKIF	TRGV4	.	TRGJP1	18	-1	-1	23
22	1.2498366690716554E-4	TGTGCTGCGGGATCGAATAAGCCTCCAGTCCGAACGGGTAATTCGAATTATTATAAGAAACTCTTT	CAAGSNKPPVRTGNSNYYKKLF	TRGV10	.	TRGJ1	8	-1	-1	38
22	1.2498366690716554E-4	TGTGCTGCGTGGGATTCCCCTTGGGGGGTTGGTTGGTTCAAGATATTT	CAAWDSPWGVGWFKIF	TRGV10	.	TRGJP1	15	-1	-1	29
22	1.2498366690716554E-4	TGTGCCACCTGGGATGGATCCCATACCACTGGTTGGTTCAAGATATTT	CATWDGSHTTGWFKIF	TRGV8	.	TRGJP1	14	-1	-1	22
22	1.2498366690716554E-4	TGTGCTGCGTGGGATTACCGCCCCCCTTATTATAAGAAACTCTTT	CAAWDYRPPYYKKLF	TRGV10	.	TRGJ1	17	-1	-1	26
22	1.2498366690716554E-4	TGTGCTGCGTGGGGTCAGACAAATTATTATAAGAAACTCTTT	CAAWGQTNYYKKLF	TRGV10	.	TRGJ1	12	-1	-1	21
22	1.2498366690716554E-4	TGTGCTGCGTGGGATTTGCGCCGTTATTATAAGAAACTCTTT	CAAWDLRRYYKKLF	TRGV10	.	TRGJ1	15	-1	-1	23
22	1.2498366690716554E-4	TGTGCTGCGTGGGATCACTTCACTGGTTGGTTCAAGATATTT	CAAWDHFTGWFKIF	TRGV10	.	TRGJP1	17	-1	-1	20
22	1.2498366690716554E-4	TGTGCTGCGTGGGATCAACTAGGGATTTGGTTCAAGATATTT	CAAWDQLGIWFKIF	TRGV10	.	TRGJP1	14	-1	-1	26
22	1.2498366690716554E-4	TGTGCTGCGTGGGAAAACACTGGTTGGTTCAAGATATTT	CAAWENTGWFKIF	TRGV10	.	TRGJP1	13	-1	-1	17
22	1.2498366690716554E-4	TGTGCCACCTGGGACGGGCGAGGATCGATGAAACTCTTT	CATWDGRGSMKLF	TRGV2	.	TRGJ1	18	-1	-1	29
22	1.2498366690716554E-4	TGTGCTGCGTGGGCCCAAAGCTATAAGAAACTCTTT	CAAWAQSYKKLF	TRGV10	.	TRGJ1	12	-1	-1	21
22	1.2498366690716554E-4	TGTGCTGCGTGGGATTCATATAAGAAACTCTTT	CAAWDSYKKLF	TRGV10	.	TRGJ1	15	-1	-1	18
22	1.2498366690716554E-4	TGTGCCACCTGGGATTTCCAGAAACTCTTT	CATWDFQKLF	TRGV4	.	TRGJ1	14	-1	-1	19
22	1.2498366690716554E-4	TGTGCCACCTGGGACAGTTGGAAACTCTTT	CATWDSWKLF	TRGV2	.	TRGJ1	14	-1	-1	20
22	1.2498366690716554E-4	TGTGCCCTTAAACTCTTT	CALKLF	TRGV4	.	TRGJ1	5	-1	-1	9
22	1.2498366690716554E-4	TGTGCTGCGTGGCCTCCTTATACCACTGGTTGGTTCAAGATATTT	CAAWPPYTTGWFKIF	TRGV10	.	TRGJP1	11	-1	-1	18
22	1.2498366690716554E-4	TGTGCTGCGTGGGATTTAGTCGGGAATTATTATAAGAAACTCTTT	CAAWDLVGNYYKKLF	TRGV10	.	TRGJ1	15	-1	-1	23
22	1.2498366690716554E-4	TGTGCTGCGTGGGATTGGGATACCACTGGTTGGTTCAAGATATTT	CAAWDWDTTGWFKIF	TRGV10	.	TRGJP1	15	-1	-1	19
22	1.2498366690716554E-4	TGTGCTGCGTGGCCCCCACGGAATTATTATAAGAAACTCTTT	CAAWPPRNYYKKLF	TRGV10	.	TRGJ1	11	-1	-1	20
22	1.2498366690716554E-4	TGTGCTGCGTGGGATTTAAGCACTGGTTGGTTCAAGATATTT	CAAWDLSTGWFKIF	TRGV10	.	TRGJP1	15	-1	-1	8
22	1.2498366690716554E-4	TGTGCCTTGTGGGACAATACCACTGGTTGGTTCAAGATATTT	CALWDNTTGWFKIF	TRGV9	.	TRGJP1	13	-1	-1	16
22	1.2498366690716554E-4	TGTGCCACCTGGGACGAGGCCACTGGTTGGTTCAAGATATTT	CATWDEATGWFKIF	TRGV2	.	TRGJP1	20	-1	-1	19
22	1.2498366690716554E-4	TGTGCCACCTGGGACAGGATCTGGTTCAAGATATTT	CATWDRIWFKIF	TRGV5	.	TRGJP1	17	-1	-1	21
22	1.2498366690716554E-4	TGTGCTGCGTGGGATGGTGATAAGAAACTCTTT	CAAWDGDKKLF	TRGV10	.	TRGJ1	14	-1	-1	19
22	1.2498366690716554E-4	TGTGCCACCTGGGACTATTATAAGAAACTCTTT	CATWDYYKKLF	TRGV2	.	TRGJ1	14	-1	-1	15
22	1.2498366690716554E-4	TGTGCCACCTGGGACGGGCAGAAGAAACTCTTT	CATWDGQKKLF	TRGV2	.	TRGJ1	18	-1	-1	21
22	1.2498366690716554E-4	TGTGCTGCGTGGGATTCTGATACCACTGGTTGGTTCAAGATATTT	CAAWDSDTTGWFKIF	TRGV10	.	TRGJP1	15	-1	-1	19
22	1.2498366690716554E-4	TGTGCTGCGTGGGACCCATATACCACTGGTTGGTTCAAGATATTT	CAAWDPYTTGWFKIF	TRGV10	.	TRGJP1	13	-1	-1	17
22	1.2498366690716554E-4	TGTGCTGCGTGGGATTATAGAAGTTGGGGTAAGAAACTCTTT	CAAWDYRSWGKKLF	TRGV10	.	TRGJ1	16	-1	-1	29
22	1.2498366690716554E-4	TGTGCTGCGTGGGATTTCCCTCGGTATAAGAAACTCTTT	CAAWDFPRYKKLF	TRGV10	.	TRGJ1	15	-1	-1	24
22	1.2498366690716554E-4	TGTGCCACCTGGGACCGTTTGTATAAGAAACTCTTT	CATWDRLYKKLF	TRGV2	.	TRGJ1	14	-1	-1	21
22	1.2498366690716554E-4	TGTGCGACCCTACTAGGGGTAAAACTCTTT	CATLLGVKLF	TRGV4	.	TRGJ1	8	-1	-1	21
21	1.1930259113865802E-4	TGTGCTGCGTGGGACGGTCGGTCGAAACTGTATAATACCACTGGCTGGTTCAAGATATTT	CAAWDGRSKLYNTTGWFKIF	TRGV10	.	TRGJP1	13	-1	-1	29
21	1.1930259113865802E-4	TGTGCTGCGTGGCCAATAAATCCTCCGGGCAATACCACTGGTTGGTTCAAGATATTT	CAAWPINPPGNTTGWFKIF	TRGV10	.	TRGJP1	11	-1	-1	31
21	1.1930259113865802E-4	TGTGCTGCGTGGGATTATAAAATTTCCAGTGGTACCACTGGTTGGTTCAAGATATTT	CAAWDYKISSGTTGWFKIF	TRGV10	.	TRGJP1	16	-1	-1	32
21	1.1930259113865802E-4	TGTGCTGCGTGGGATCACCTCGCCGGGGCCACGGATTATTATAAGAAACTCTTT	CAAWDHLAGATDYYKKLF	TRGV10	.	TRGJ1	17	-1	-1	31
21	1.1930259113865802E-4	TGTGCTGCGTGGGATTATTCCCCATGGAGCACTGGTTGGTTCAAGATATTT	CAAWDYSPWSTGWFKIF	TRGV10	.	TRGJP1	16	-1	-1	29
21	1.1930259113865802E-4	TGTGCTGCGTGGGATTATAAGTCGTTAGTCGTCCCTCGGTTCAAGATATTT	CAAWDYKSLVVPRFKIF	TRGV10	.	TRGJP1	16	-1	-1	37
21	1.1930259113865802E-4	TGTGCTGCGTGGGATCCTCGAGGGGGAGCCACTGGTTGGTTCAAGATATTT	CAAWDPRGGATGWFKIF	TRGV10	.	TRGJP1	14	-1	-1	28
21	1.1930259113865802E-4	TGTGCTGCGTGGGATGTGATAGTCCGGGCCACTGGTTGGTTCAAGATATTT	CAAWDVIVRATGWFKIF	TRGV10	.	TRGJP1	14	-1	-1	28
21	1.1930259113865802E-4	TGTGCTGCGTGGGATTATGGGGATACCACTGGTTGGTTCAAGATATTT	CAAWDYGDTTGWFKIF	TRGV10	.	TRGJP1	16	-1	-1	22
21	1.1930259113865802E-4	TGTGCTGCGTGGGATTATATGGGAACCACTGGTTGGTTCAAGATATTT	CAAWDYMGTTGWFKIF	TRGV10	.	TRGJP1	16	-1	-1	24
21	1.1930259113865802E-4	TGTGCTGCGTGGACCCGCCGAAAAGACACTGGTTGGTTCAAGATATTT	CAAWTRRKDTGWFKIF	TRGV10	.	TRGJP1	11	-1	-1	26
21	1.1930259113865802E-4	TGTGCCTTGTGGGACCGCGGGAGTTTGAATTATTATAAGAAACTCTTT	CALWDRGSLNYYKKLF	TRGV9	.	TRGJ1	13	-1	-1	23
21	1.1930259113865802E-4	TGTGCCACCTGGGACGGGCCCAATACCACTGGTTGGTTCAAGATATTT	CATWDGPNTTGWFKIF	TRGV2	.	TRGJP1	20	-1	-1	22
21	1.1930259113865802E-4	TGTGCTGCGTTTTGTGTTGGGCTGAATTATTATAAGAAACTCTTT	CAAFCVGLNYYKKLF	TRGV10	.	TRGJ1	9	-1	-1	23
21	1.1930259113865802E-4	TGTGCTGCGTGGGATTTGGAAACCACTGGTTGGTTCAAGATATTT	CAAWDLETTGWFKIF	TRGV10	.	TRGJP1	15	-1	-1	21
21	1.1930259113865802E-4	TGTGCTGCGTGGGATTATACGGTCACTGGTTGGTTCAAGATATTT	CAAWDYTVTGWFKIF	TRGV10	.	TRGJP1	16	-1	-1	23
21	1.1930259113865802E-4	TGTGCCACCTGGGACTACTATACCACTGGTTGGTTCAAGATATTT	CATWDYYTTGWFKIF	TRGV2	.	TRGJP1	14	-1	-1	18
21	1.1930259113865802E-4	TGTGCTGCGTGGGGGAATACCACTGGTTGGTTCAAGATATTT	CAAWGNTTGWFKIF	TRGV10	.	TRGJP1	12	-1	-1	16
21	1.1930259113865802E-4	TGTGCTGCGTGGGATTCTAGCCTTTATTATAAGAAACTCTTT	CAAWDSSLYYKKLF	TRGV10	.	TRGJ1	15	-1	-1	23
21	1.1930259113865802E-4	TGTGCTGCGTGGGATAGGGCTTATTATAAGAAACTCTTT	CAAWDRAYYKKLF	TRGV10	.	TRGJ1	14	-1	-1	20
21	1.1930259113865802E-4	TGTGCTGCGTGGAAACCTCTGAGATATAAGAAACTCTTT	CAAWKPLRYKKLF	TRGV10	.	TRGJ1	11	-1	-1	24
21	1.1930259113865802E-4	TGTGCTGCGTGGGATAGTTATTATAAGAAACTCTTT	CAAWDSYYKKLF	TRGV10	.	TRGJ1	14	-1	-1	17
21	1.1930259113865802E-4	TGTGCTGCGTGGGAAAATTATTATAAGAAACTCTTT	CAAWENYYKKLF	TRGV10	.	TRGJ1	13	-1	-1	15
21	1.1930259113865802E-4	TGTGCTGCGCGAGTATCTTATTATAAGAAACTCTTT	CAARVSYYKKLF	TRGV10	.	TRGJ1	8	-1	-1	17
21	1.1930259113865802E-4	TGTGCCACCTGGGACAGGCCCTTGGGGAAACTCTTT	CATWDRPLGKLF	TRGV3	.	TRGJ1	19	-1	-1	26
21	1.1930259113865802E-4	TGTGCTGCGTGGGATTCAAATAAGAAACTCTTT	CAAWDSNKKLF	TRGV10	.	TRGJ1	15	-1	-1	19
21	1.1930259113865802E-4	TGTGCCACCTGGGACGTTCTTGAGAAACTCTTT	CATWDVLEKLF	TRGV2	.	TRGJ1	15	-1	-1	22
21	1.1930259113865802E-4	TGTGCCACCTGGGACGGCCTTTGGAAACTCTTT	CATWDGLWKLF	TRGV2	.	TRGJ1	16	-1	-1	23
21	1.1930259113865802E-4	TGTGCCACCTGGGACGGGCGGGGGAAACTCTTT	CATWDGRGKLF	TRGV2	.	TRGJ1	18	-1	-1	23
21	1.1930259113865802E-4	TGTGCCACCTGGGAAAGAAAGAAACTCTTT	CATWERKKLF	TRGV5	.	TRGJ1	16	-1	-1	18
21	1.1930259113865802E-4	TGTGCCACCTGGGACAGTAAACTCTTT	CATWDSKLF	TRGV3	.	TRGJ1	16	-1	-1	18
21	1.1930259113865802E-4	TGTGCCACCTGGGAAGACCGACATACCACTGGTTGGTTCAAGATATTT	CATWEDRHTTGWFKIF	TRGV8	.	TRGJP1	13	-1	-1	22
21	1.1930259113865802E-4	TGTGCTGCGTGGGATTACCCCAACGCTGGTTGGTTCAAGATATTT	CAAWDYPNAGWFKIF	TRGV10	.	TRGJP1	17	-1	-1	25
21	1.1930259113865802E-4	TGTGCCACCTGGGACGCGTATAGTAGTGATTGGATCAAGACGTTT	CATWDAYSSDWIKTF	TRGV2	.	TRGJP2	15	-1	-1	18
21	1.1930259113865802E-4	TGTGCTGCGTGGGATTATATTGGTGGTTGGTTCAAGATATTT	CAAWDYIGGWFKIF	TRGV10	.	TRGJP1	16	-1	-1	23
21	1.1930259113865802E-4	TGTGCTGCGTGGGACCGGAGGGTTTATTATAAGAAACTCTTT	CAAWDRRVYYKKLF	TRGV10	.	TRGJ1	13	-1	-1	23
21	1.1930259113865802E-4	TGTGCTGCGTGGATCACTACCACTGGTTGGTTCAAGATATTT	CAAWITTTGWFKIF	TRGV10	.	TRGJP1	11	-1	-1	17
21	1.1930259113865802E-4	TGTGCCACCTGGGATCGCACTGGTTGGTTCAAGATATTT	CATWDRTGWFKIF	TRGV2	.	TRGJP1	13	-1	-1	17
21	1.1930259113865802E-4	TGTGCCACCTGGGACGGGCGGTCCTATAAGAAACTCTTT	CATWDGRSYKKLF	TRGV2	.	TRGJ1	18	-1	-1	24
21	1.1930259113865802E-4	TGTGCTGCGTGGTTCTCTGGTTATAAGAAACTCTTT	CAAWFSGYKKLF	TRGV10	.	TRGJ1	11	-1	-1	20
21	1.1930259113865802E-4	TGTGCTGCGTGGGTCGTTTATTATAAGAAACTCTTT	CAAWVVYYKKLF	TRGV10	.	TRGJ1	12	-1	-1	17
21	1.1930259113865802E-4	TGTGCTGCGTGGGGCACTGGTTGGTTCAAGATATTT	CAAWGTGWFKIF	TRGV10	.	TRGJP1	12	-1	-1	14
21	1.1930259113865802E-4	TGTGCCACCTGGGACCCTTATTATAAGAAACTCTTT	CATWDPYYKKLF	TRGV5	.	TRGJ1	14	-1	-1	17
21	1.1930259113865802E-4	TGTGCTGCGTGGGATGTTTATAAGAAACTCTTT	CAAWDVYKKLF	TRGV10	.	TRGJ1	14	-1	-1	17
21	1.1930259113865802E-4	TGTGCCACCTGGGACGGGCCTAGGAAACTCTTT	CATWDGPRKLF	TRGV2	.	TRGJ1	19	-1	-1	20
21	1.1930259113865802E-4	TGTGCCACCTGGGACAGGCCGGGGAAACTCTTT	CATWDRPGKLF	TRGV5	.	TRGJ1	19	-1	-1	23
21	1.1930259113865802E-4	TGTGCCACCTGGGACAGGTTCACACTCTTT	CATWDRFTLF	TRGV7	.	TRGJ1	17	-1	-1	23
21	1.1930259113865802E-4	TGTGCCACCCGAAATTATAAGAAACTCTTT	CATRNYKKLF	TRGV8	.	TRGJ1	8	-1	-1	13
20	1.1362151537015049E-4	TGTGCTGCGTGGTTCCGACCCATTGCCGGATGGAGTGATTGGATCAAGACGTTT	CAAWFRPIAGWSDWIKTF	TRGV10	.	TRGJP2	11	-1	-1	33
20	1.1362151537015049E-4	TGTGCTGCGTGGGATTCATCGAGGATGGGCACTGGTTGGTTCAAGATATTT	CAAWDSSRMGTGWFKIF	TRGV10	.	TRGJP1	15	-1	-1	29
20	1.1362151537015049E-4	TGTGCTGCGTGGGACCACAATTATAGGATCACTGGTTGGTTCAAGATATTT	CAAWDHNYRITGWFKIF	TRGV10	.	TRGJP1	13	-1	-1	29
20	1.1362151537015049E-4	TGTGCTGCGTGGGACTTGCTTGGCCCTTATTTCAAGAAACTCTTT	CAAWDLLGPYFKKLF	TRGV10	.	TRGJ1	13	-1	-1	26
20	1.1362151537015049E-4	TGTGCTGCGTGGGAGAAAGATGTGGATTATTATAAGAAACTCTTT	CAAWEKDVDYYKKLF	TRGV10	.	TRGJ1	13	-1	-1	25
20	1.1362151537015049E-4	TGTGCTGCGTGGAGCCATTTTTCTGATTATTATAAGAAACTCTTT	CAAWSHFSDYYKKLF	TRGV10	.	TRGJ1	11	-1	-1	25
20	1.1362151537015049E-4	TGTGCTGCGTGGGATCCGATTCATTATTATAAGAAACTCTTT	CAAWDPIHYYKKLF	TRGV10	.	TRGJ1	14	-1	-1	22
20	1.1362151537015049E-4	TGTGCCTTGTGGGAGTATCCAAATTATTATAAGAAACTCTTT	CALWEYPNYYKKLF	TRGV9	.	TRGJ1	14	-1	-1	21
20	1.1362151537015049E-4	TGTGCCACCTGGGATTATACCACTGGTTGGTTCAAGATATTT	CATWDYTTGWFKIF	TRGV4	.	TRGJP1	14	-1	-1	15
20	1.1362151537015049E-4	TGTGCTGCGTGGGTTTCTGCTGGTTGGTTCAAGATATTT	CAAWVSAGWFKIF	TRGV10	.	TRGJP1	15	-1	-1	19
20	1.1362151537015049E-4	TGTGCTGCGTGGGATTTGAACCATTATAAGAAACTCTTT	CAAWDLNHYKKLF	TRGV10	.	TRGJ1	15	-1	-1	13
20	1.1362151537015049E-4	TGTGCTGCGTGGGATCACAATTATTATAAGAAACTCTTT	CAAWDHNYYKKLF	TRGV10	.	TRGJ1	17	-1	-1	18
20	1.1362151537015049E-4	TGTGCTGCGTGGGACTCCCTTTATTATAAGAAACTCTTT	CAAWDSLYYKKLF	TRGV10	.	TRGJ1	13	-1	-1	20
20	1.1362151537015049E-4	TGTGCCTTGTGGGAGCACGCTTATTATAAGAAACTCTTT	CALWEHAYYKKLF	TRGV9	.	TRGJ1	14	-1	-1	20
20	1.1362151537015049E-4	TGTGCCACCTGGGACCTGCGGTATTATAAGAAACTCTTT	CATWDLRYYKKLF	TRGV2	.	TRGJ1	14	-1	-1	21
20	1.1362151537015049E-4	TGTGCCACCTGGGATGGTTATTATAAGAAACTCTTT	CATWDGYYKKLF	TRGV4	.	TRGJ1	16	-1	-1	17
20	1.1362151537015049E-4	TGTGCTGCGTCGACTGGTTGGTTCAAGATATTT	CAASTGWFKIF	TRGV10	.	TRGJP1	9	-1	-1	12
20	1.1362151537015049E-4	TGTGCCACCTGGGATAGGCGGCAGAAACTCTTT	CATWDRRQKLF	TRGV8	.	TRGJ1	18	-1	-1	22
20	1.1362151537015049E-4	TGTGCCACCCTAACTGGTTGGTTCAAGATATTT	CATLTGWFKIF	TRGV2	.	TRGJP1	8	-1	-1	12
20	1.1362151537015049E-4	TGTGCCACCTGGGGGGGTCCGCTCTTT	CATWGGPLF	TRGV3	.	TRGJ1	12	-1	-1	21
20	1.1362151537015049E-4	TGTGCCACCCGTAAGAAACTCTTT	CATRKKLF	TRGV8	.	TRGJ1	8	-1	-1	11
19	1.0794043960164297E-4	TGTGCTGCGTGGGATTATAATCCCCTACCAACTTGGAGGGGTTATAAGAAACTCTTT	CAAWDYNPLPTWRGYKKLF	TRGV10	.	TRGJ1	23	-1	-1	41
19	1.0794043960164297E-4	TGTGCTGCGTGGGGATCTTTATATACCACTGGTTGGTTCAAGATATTT	CAAWGSLYTTGWFKIF	TRGV10	.	TRGJP1	12	-1	-1	19
19	1.0794043960164297E-4	TGTGCTGCGTGGGATTTGTCATATACCACTGGTTGGTTCAAGATATTT	CAAWDLSYTTGWFKIF	TRGV10	.	TRGJP1	15	-1	-1	20
19	1.0794043960164297E-4	TGTGCTGCGTGGGATTATAGAGGGGGGACTGGTTGGTTCAAGATATTT	CAAWDYRGGTGWFKIF	TRGV10	.	TRGJP1	16	-1	-1	27
19	1.0794043960164297E-4	TGTGCTGCGTGGGATTACCCCCCAGCTCGATTGGGGTTCAAGATATTT	CAAWDYPPARLGFKIF	TRGV10	.	TRGJP1	17	-1	-1	34
19	1.0794043960164297E-4	TGTGCTGCGTGGGGGGGGGGAACCACTGGTTGGTTCAAGATATTT	CAAWGGGTTGWFKIF	TRGV10	.	TRGJP1	12	-1	-1	21
19	1.0794043960164297E-4	TGTGCTGCGTGGGATTACAGGGACGCTGGTTGGTTCAAGATATTT	CAAWDYRDAGWFKIF	TRGV10	.	TRGJP1	17	-1	-1	25
19	1.0794043960164297E-4	TGTGCTGCGTGGGATCCCTTCCCGAATTATTATAAGAAACTCTTT	CAAWDPFPNYYKKLF	TRGV10	.	TRGJ1	14	-1	-1	22
19	1.0794043960164297E-4	TGTGCTGCGTGGGATACCCCTTGGAGGGATTATAAGAAACTCTTT	CAAWDTPWRDYKKLF	TRGV10	.	TRGJ1	14	-1	-1	28
19	1.0794043960164297E-4	TGTGCTGCGTGGGAAAATGGTACCACTGGTTGGTTCAAGATATTT	CAAWENGTTGWFKIF	TRGV10	.	TRGJP1	13	-1	-1	20
19	1.0794043960164297E-4	TGTGCTCGTGATGAAGACCTTAATTATTATAAGAAACTCTTT	CARDEDLNYYKKLF	TRGV10	.	TRGJ1	9	-1	-1	21
19	1.0794043960164297E-4	TGTGCTGCGTGGCCATGGGCGAATTATTATAAGAAACTCTTT	CAAWPWANYYKKLF	TRGV10	.	TRGJ1	11	-1	-1	19
19	1.0794043960164297E-4	TGTGCTGCGTGGGCCGCTATCACTGGTTGGTTCAAGATATTT	CAAWAAITGWFKIF	TRGV10	.	TRGJP1	12	-1	-1	17
19	1.0794043960164297E-4	TGTGCTGCGTGGGATTTCTTCCCTGGTTGGTTCAAGATATTT	CAAWDFFPGWFKIF	TRGV10	.	TRGJP1	15	-1	-1	22
19	1.0794043960164297E-4	TGTGCTGCGTGGGATAACTGGACTTATTATAAGAAACTCTTT	CAAWDNWTYYKKLF	TRGV10	.	TRGJ1	17	-1	-1	13
19	1.0794043960164297E-4	TGTGCCACCTGGGATCTTACCACTGGTTGGTTCAAGATATTT	CATWDLTTGWFKIF	TRGV4	.	TRGJP1	14	-1	-1	17
19	1.0794043960164297E-4	TGTGCCACCTGGGATGGGCCTCCTATTTCGTTCAAGATATTT	CATWDGPPISFKIF	TRGV4	.	TRGJP1	19	-1	-1	26
19	1.0794043960164297E-4	TGTGCCACCTGGGACGCATCCACTGGTTGGTTCAAGATATTT	CATWDASTGWFKIF	TRGV2	.	TRGJP1	15	-1	-1	19
19	1.0794043960164297E-4	TGTGCCACCTGGGACGGGCTAACTTATTATAAGAAACTCTTT	CATWDGLTYYKKLF	TRGV2	.	TRGJ1	18	-1	-1	23
19	1.0794043960164297E-4	TGTGCTGCGTGGGATTTGTGTAAATATAAGAAACTCTTT	CAAWDLCKYKKLF	TRGV10	.	TRGJ1	15	-1	-1	24
19	1.0794043960164297E-4	TGTGCTGCGTGGGATTCCTGGGATTGGTTCAAGATATTT	CAAWDSWDWFKIF	TRGV10	.	TRGJP1	15	-1	-1	23
19	1.0794043960164297E-4	TGTGCTGCGTGGGATTCGCGTTATTATAAGAAACTCTTT	CAAWDSRYYKKLF	TRGV10	.	TRGJ1	15	-1	-1	13
19	1.0794043960164297E-4	TGTGCTGCGTGGGATCTCGATTATTATAAGAAACTCTTT	CAAWDLDYYKKLF	TRGV10	.	TRGJ1	14	-1	-1	16
19	1.0794043960164297E-4	TGTGCTGCGTGGGATCCGAATTATTATAAGAAACTCTTT	CAAWDPNYYKKLF	TRGV10	.	TRGJ1	14	-1	-1	13
19	1.0794043960164297E-4	TGTGCTGCGTGGGAACCTGTTTATTATAAGAAACTCTTT	CAAWEPVYYKKLF	TRGV10	.	TRGJ1	13	-1	-1	20
19	1.0794043960164297E-4	TGTGCCACCTTTTATACCACTGGTTGGTTCAAGATATTT	CATFYTTGWFKIF	TRGV2	.	TRGJP1	9	-1	-1	12
19	1.0794043960164297E-4	TGTGCCACCTGGGTCCTGAATTATTATAAGAAACTCTTT	CATWVLNYYKKLF	TRGV7	.	TRGJ1	12	-1	-1	17
19	1.0794043960164297E-4	TGTGCCACCTGGGATGAATACCCTTATAAGAAACTCTTT	CATWDEYPYKKLF	TRGV4	.	TRGJ1	15	-1	-1	23
19	1.0794043960164297E-4	TGTGCCACCTGGGACGGGCTGGATTATAAGAAACTCTTT	CATWDGLDYKKLF	TRGV2	.	TRGJ1	18	-1	-1	22
19	1.0794043960164297E-4	TGTGCTGCGTGGGTTCATTATTATAAGAAACTCTTT	CAAWVHYYKKLF	TRGV10	.	TRGJ1	12	-1	-1	16
19	1.0794043960164297E-4	TGTGCTGCGTGGGTTCACCATTATAAGAAACTCTTT	CAAWVHHYKKLF	TRGV10	.	TRGJ1	12	-1	-1	19
19	1.0794043960164297E-4	TGTGCTGCGTGGGTCAATTATTATAAGAAACTCTTT	CAAWVNYYKKLF	TRGV10	.	TRGJ1	12	-1	-1	15
19	1.0794043960164297E-4	TGTGCTGCGTGGGCCCCCCTCGGGGGGAAACTCTTT	CAAWAPLGGKLF	TRGV10	.	TRGJ1	12	-1	-1	26
19	1.0794043960164297E-4	TGTGCTGCGTGGGACTTTTATTATAAGAAACTCTTT	CAAWDFYYKKLF	TRGV10	.	TRGJ1	13	-1	-1	17
19	1.0794043960164297E-4	TGTGCTGCGCGGGGCGATTATTATAAGAAACTCTTT	CAARGDYYKKLF	TRGV10	.	TRGJ1	12	-1	-1	16
19	1.0794043960164297E-4	TGTGCTGCGGTTCAGTCTTATTATAAGAAACTCTTT	CAAVQSYYKKLF	TRGV10	.	TRGJ1	8	-1	-1	17
19	1.0794043960164297E-4	TGTGCTGCGGTTGGGTTTGGTTGGTTCAAGATATTT	CAAVGFGWFKIF	TRGV10	.	TRGJP1	8	-1	-1	17
19	1.0794043960164297E-4	TGTGCCACCTGGGCCACTAGTTGGTTCAAGATATTT	CATWATSWFKIF	TRGV4	.	TRGJP1	12	-1	-1	13
19	1.0794043960164297E-4	TGTGCCACCTGGGACCATTATTATAAGAAACTCTTT	CATWDHYYKKLF	TRGV2	.	TRGJ1	14	-1	-1	16
19	1.0794043960164297E-4	TGTGCCACCTGGGACGGCGGTTGGTTCAAGATATTT	CATWDGGWFKIF	TRGV4	.	TRGJP1	16	-1	-1	18
19	1.0794043960164297E-4	TGTGCCACCTGGGACGGGCATTATAAGAAACTCTTT	CATWDGHYKKLF	TRGV2	.	TRGJ1	18	-1	-1	19
19	1.0794043960164297E-4	TGTGCCACCTGGGCTTCCCGTTGGAAACTCTTT	CATWASRWKLF	TRGV4	.	TRGJ1	12	-1	-1	23
19	1.0794043960164297E-4	TGTGCCACCTGGGACGGGCATAAGAAACTCTTT	CATWDGHKKLF	TRGV2	.	TRGJ1	18	-1	-1	19
19	1.0794043960164297E-4	TGTGCCACCTGGGACAGGTTCGAGAAACTCTTT	CATWDRFEKLF	TRGV7	.	TRGJ1	17	-1	-1	22
19	1.0794043960164297E-4	TGTGCCACCTGGAGTAGTTGCAAGAAACTCTTT	CATWSSCKKLF	TRGV8	.	TRGJ1	11	-1	-1	21
19	1.0794043960164297E-4	TGTGCCACCTCTCGTCATAAGAAACTCTTT	CATSRHKKLF	TRGV3	.	TRGJ1	9	-1	-1	16
19	1.0794043960164297E-4	TGTGCGGGGGGAGGTTGGTTCAAGATATTT	CAGGGWFKIF	TRGV10	.	TRGJP1	4	-1	-1	12
19	1.0794043960164297E-4	TGTTCCATCATCAAGAAACTCTTT	CSIIKKLF	TRGV3	.	TRGJ1	6	-1	-1	12
19	1.0794043960164297E-4	TGTGCCACTAAGAAACTCTTT	CATKKLF	TRGV3	.	TRGJ1	7	-1	-1	8
19	1.0794043960164297E-4	TGTGCCACCGAACTCTTT	CATELF	TRGV4	.	TRGJ1	8	-1	-1	10
19	1.0794043960164297E-4	TGGCGGAAACTCTTT	WRKLF	TRGV4	.	TRGJ1	1	-1	-1	5
18	1.0225936383313544E-4	TGTGCTGCGTGGGATTCACCCCCCTATACCACTGGTTGGTTCAAGATATTT	CAAWDSPPYTTGWFKIF	TRGV10	.	TRGJP1	15	-1	-1	24
18	1.0225936383313544E-4	TGTGCCACCTGGGATGGCCCCTTTTTTACCACTGGTTGGTTCAAGATATTT	CATWDGPFFTTGWFKIF	TRGV4	.	TRGJP1	20	-1	-1	26
18	1.0225936383313544E-4	TGTGCCACCTGGGATGGACAATTTTATACCACTGGTTGGTTCAAGATATTT	CATWDGQFYTTGWFKIF	TRGV4	.	TRGJP1	16	-1	-1	24
18	1.0225936383313544E-4	TGTGCTGCGTGGGATTATAGGGAGGCCACTGGTTGGTTCAAGATATTT	CAAWDYREATGWFKIF	TRGV10	.	TRGJP1	16	-1	-1	25
18	1.0225936383313544E-4	TGTGCCACCTGGGACGGGCGTGGAAGCATTTATTATAAGAAACTCTTT	CATWDGRGSIYYKKLF	TRGV2	.	TRGJ1	18	-1	-1	29
18	1.0225936383313544E-4	TGTGCTGCGTGGGATTTTAGGTCGGTTTATTATAAGAAACTCTTT	CAAWDFRSVYYKKLF	TRGV10	.	TRGJ1	15	-1	-1	26
18	1.0225936383313544E-4	TGTGCTGCGTGGGACCCCAGGCCGGGTTATTATAAGAAACTCTTT	CAAWDPRPGYYKKLF	TRGV10	.	TRGJ1	13	-1	-1	26
18	1.0225936383313544E-4	TGTGCTGCCATGGAAAATACCACTGGTTGGTTCAAGATATTT	CAAMENTTGWFKIF	TRGV10	.	TRGJP1	7	-1	-1	7
18	1.0225936383313544E-4	TGTGCTGCGTGGGCAAAGTGGAATTATTATAAGAAACTCTTT	CAAWAKWNYYKKLF	TRGV10	.	TRGJ1	12	-1	-1	20
18	1.0225936383313544E-4	TGTGCTGCGTGGGGCTGGGCCACTGGTTGGTTCAAGATATTT	CAAWGWATGWFKIF	TRGV10	.	TRGJP1	12	-1	-1	19
18	1.0225936383313544E-4	TGTGCTGCGTGGGATTTTGTGCCTGGTTGGTTCAAGATATTT	CAAWDFVPGWFKIF	TRGV10	.	TRGJP1	15	-1	-1	22
18	1.0225936383313544E-4	TGTGCTGCGTGGGATTTCCGAACTGGTTGGTTCAAGATATTT	CAAWDFRTGWFKIF	TRGV10	.	TRGJP1	15	-1	-1	21
18	1.0225936383313544E-4	TGTGCTGCGTGGGATGTCACCACTGGTTGGTTCAAGATATTT	CAAWDVTTGWFKIF	TRGV10	.	TRGJP1	14	-1	-1	8
18	1.0225936383313544E-4	TGTGCCACCTGGGATGGGCGCCATGGTTGGTTCAAGATATTT	CATWDGRHGWFKIF	TRGV4	.	TRGJP1	23	-1	-1	20
18	1.0225936383313544E-4	TGTGCCACCTGGGACTTGTTGGGCAAAAAAATCAAGGTATTT	CATWDLLGKKIKVF	TRGV3	.	TRGJP	14	-1	-1	17
18	1.0225936383313544E-4	TGTGCCACCTGGGACAGGCGTACTGGTTGGTTCAAGATATTT	CATWDRRTGWFKIF	TRGV3	.	TRGJP1	18	-1	-1	21
18	1.0225936383313544E-4	TGTGCCACCTGGGACAGGACGAATTATTATAAGAAACTCTTT	CATWDRTNYYKKLF	TRGV3	.	TRGJ1	17	-1	-1	19
18	1.0225936383313544E-4	TGTGCCACCTGGACCCGGTTGGGCAAAAAAATCAAGGTATTT	CATWTRLGKKIKVF	TRGV8	.	TRGJP	11	-1	-1	17
18	1.0225936383313544E-4	TGTGCTGCGTGGGTCGTTACTGGTTGGTTCAAGATATTT	CAAWVVTGWFKIF	TRGV10	.	TRGJP1	12	-1	-1	18
18	1.0225936383313544E-4	TGTGCTGCGTGGGCCCCGAATTATTATAAGAAACTCTTT	CAAWAPNYYKKLF	TRGV10	.	TRGJ1	12	-1	-1	16
18	1.0225936383313544E-4	TGTGCTGCGTGGGATTTCTCTTATTATAAGAAACTCTTT	CAAWDFSYYKKLF	TRGV10	.	TRGJ1	15	-1	-1	20
18	1.0225936383313544E-4	TGTGCCACCTGGGATGGAAAGCATTATAAGAAACTCTTT	CATWDGKHYKKLF	TRGV4	.	TRGJ1	16	-1	-1	22
18	1.0225936383313544E-4	TGTGCCACCTGGGACGGGCCTTGGTATAAGAAACTCTTT	CATWDGPWYKKLF	TRGV2	.	TRGJ1	19	-1	-1	24
18	1.0225936383313544E-4	TGTGCCACCTGGGACGGGCGGAAGTCGGGGAAACTCTTT	CATWDGRKSGKLF	TRGV7	.	TRGJ1	18	-1	-1	29
18	1.0225936383313544E-4	TGTGCCACCTGGGACGGGACTGGTTGGTTCAAGATATTT	CATWDGTGWFKIF	TRGV2	.	TRGJP1	17	-1	-1	18
18	1.0225936383313544E-4	TGTGCCACCTGGGACAGGCCGGTTAATAAGAAACTCTTT	CATWDRPVNKKLF	TRGV3	.	TRGJ1	22	-1	-1	25
18	1.0225936383313544E-4	TGTGCCACCTGGGACAGGCCGGGCTATAAGAAACTCTTT	CATWDRPGYKKLF	TRGV3	.	TRGJ1	19	-1	-1	24
18	1.0225936383313544E-4	TGTGCCACCTGGGATCTTGATTATAAGAAACTCTTT	CATWDLDYKKLF	TRGV4	.	TRGJ1	14	-1	-1	19
18	1.0225936383313544E-4	TGTGCCACCTGGGATGGGCGGTTAGGGAAACTCTTT	CATWDGRLGKLF	TRGV4	.	TRGJ1	18	-1	-1	26
18	1.0225936383313544E-4	TGTGCTTGTGGATTTGGTTGGTTCAAGATATTT	CACGFGWFKIF	TRGV10	.	TRGJP1	13	-1	-1	14
18	1.0225936383313544E-4	TGTGCTGCGTCTGATGGTTGGTTCAAGATATTT	CAASDGWFKIF	TRGV10	.	TRGJP1	9	-1	-1	14
18	1.0225936383313544E-4	TGTGCCACCTGGGTTTATTATAAGAAACTCTTT	CATWVYYKKLF	TRGV8	.	TRGJ1	12	-1	-1	14
18	1.0225936383313544E-4	TGTGCCACCTGGGATAGGTATAAGAAACTCTTT	CATWDRYKKLF	TRGV8	.	TRGJ1	17	-1	-1	18
18	1.0225936383313544E-4	TGTGCCACCTGGGACGGTTGTAAGAAACTCTTT	CATWDGCKKLF	TRGV2	.	TRGJ1	16	-1	-1	17
18	1.0225936383313544E-4	TGTGCCACCTGGGATGTGTCGAAACTCTTT	CATWDVSKLF	TRGV4	.	TRGJ1	15	-1	-1	20
18	1.0225936383313544E-4	TGTGCCACCTGGGAAGACGAGAAACTCTTT	CATWEDEKLF	TRGV8	.	TRGJ1	13	-1	-1	19
18	1.0225936383313544E-4	TGTGCCATTATTACCCAACTCTTT	CAIITQLF	TRGV4	.	TRGJ1	6	-1	-1	16
18	1.0225936383313544E-4	TGTGCCACCTGCAACAAGATATTT	CATCNKIF	TRGV4	.	TRGJP1	10	-1	-1	14
17	9.657828806462792E-5	TGTGCTGCGTGGGACCGGATGGGGGGGACCACTGGTTGGTTCAAGATATTT	CAAWDRMGGTTGWFKIF	TRGV10	.	TRGJP1	13	-1	-1	27
17	9.657828806462792E-5	TGTGCTGCGTGGGAAGCTCCCATCCCCCCGAATTATTATAAGAAACTCTTT	CAAWEAPIPPNYYKKLF	TRGV10	.	TRGJ1	13	-1	-1	28
17	9.657828806462792E-5	TGTGCCTTGTGGGAGAAGGGGCGTAAGTTGGGCAAAAAAATCAAGGTATTT	CALWEKGRKLGKKIKVF	TRGV9	.	TRGJP	14	-1	-1	25
17	9.657828806462792E-5	TGTGCCACCTGGGATTGGTCCCAAGAGTTGGGCAAAAAAATCAAGGTATTT	CATWDWSQELGKKIKVF	TRGV4	.	TRGJP	22	-1	-1	21
17	9.657828806462792E-5	TGTGCTGCGTGGGATTATGCCTGTACCACTGGTTGGTTCAAGATATTT	CAAWDYACTTGWFKIF	TRGV10	.	TRGJP1	16	-1	-1	23
17	9.657828806462792E-5	TGTGCTGCGTGGGATCAAGTCTTCCCGTCCGGATATAAGAAACTCTTT	CAAWDQVFPSGYKKLF	TRGV10	.	TRGJ1	14	-1	-1	33
17	9.657828806462792E-5	TGTGCTGCGTGGGACCCTAAGGGCGGTACTGGTTGGTTCAAGATATTT	CAAWDPKGGTGWFKIF	TRGV10	.	TRGJP1	13	-1	-1	27
17	9.657828806462792E-5	TGTGCTGCGTGGGAACTCCTAAATACCACTGGTTGGTTCAAGATATTT	CAAWELLNTTGWFKIF	TRGV10	.	TRGJP1	13	-1	-1	19
17	9.657828806462792E-5	TGTGCCACCTGGGACAGTCAAGAGTTGGGCAAAAAAATCAAGGTATTT	CATWDSQELGKKIKVF	TRGV2	.	TRGJP	14	-1	-1	18
17	9.657828806462792E-5	TGTGCCACCTGGGACAGGCAATGGGGCACTGGTTGGTTCAAGATATTT	CATWDRQWGTGWFKIF	TRGV5	.	TRGJP1	18	-1	-1	26
17	9.657828806462792E-5	TGTGCTGCGTGGGGGGGGGATACCACTGGTTGGTTCAAGATATTT	CAAWGGDTTGWFKIF	TRGV10	.	TRGJP1	12	-1	-1	19
17	9.657828806462792E-5	TGTGCTGCGTGGGATTTCTGTACCACTGGTTGGTTCAAGATATTT	CAAWDFCTTGWFKIF	TRGV10	.	TRGJP1	15	-1	-1	20
17	9.657828806462792E-5	TGTGCTGCGTGGGATTCCCCACAACCTTATTATAAGAAACTCTTT	CAAWDSPQPYYKKLF	TRGV10	.	TRGJ1	15	-1	-1	26
17	9.657828806462792E-5	TGTGCTGCGTGGGATTCAGGGGGCACTGGTTGGTTCAAGATATTT	CAAWDSGGTGWFKIF	TRGV10	.	TRGJP1	15	-1	-1	23
17	9.657828806462792E-5	TGTGCTGCGTGGACCCACCGAGCCACTGGTTGGTTCAAGATATTT	CAAWTHRATGWFKIF	TRGV10	.	TRGJP1	11	-1	-1	22
17	9.657828806462792E-5	TGTGCCACCTGGGATAAGGGGGCGACTGGTTGGTTCAAGATATTT	CATWDKGATGWFKIF	TRGV8	.	TRGJP1	15	-1	-1	24
17	9.657828806462792E-5	TGTGCCACCTGGGACCGGTCGACGCCATGGGATAAGAAACTCTTT	CATWDRSTPWDKKLF	TRGV5	.	TRGJ1	17	-1	-1	31
17	9.657828806462792E-5	TGTGCCACCTGGGACGGGCCGATAGGGGGAACGGTGGAACTCTTT	CATWDGPIGGTVELF	TRGV2	.	TRGJ1	19	-1	-1	37
17	9.657828806462792E-5	TGTGCCACCTGGGACGGGCGGGCCACTGGTTGGTTCAAGATATTT	CATWDGRATGWFKIF	TRGV2	.	TRGJP1	18	-1	-1	22
17	9.657828806462792E-5	TGTGCCACCTGGGACGGGCATACCACTGGTTGGTTCAAGATATTT	CATWDGHTTGWFKIF	TRGV2	.	TRGJP1	18	-1	-1	19
17	9.657828806462792E-5	TGTGCCACCTGGGACAGGAGCGGAGATTATTATAAGAAACTCTTT	CATWDRSGDYYKKLF	TRGV3	.	TRGJ1	17	-1	-1	25
17	9.657828806462792E-5	TGTGCCACCCGGGGGGGGGATACCACTGGTTGGTTCAAGATATTT	CATRGGDTTGWFKIF	TRGV2	.	TRGJP1	12	-1	-1	19
17	9.657828806462792E-5	TGTGCTGCGTGGGCTCTAGGTTGTTATTATAAGAAACTCTTT	CAAWALGCYYKKLF	TRGV10	.	TRGJ1	12	-1	-1	23
17	9.657828806462792E-5	TGTGCTGCGTGGGATTATCCTCTCTATTATAAGAAACTCTTT	CAAWDYPLYYKKLF	TRGV10	.	TRGJ1	16	-1	-1	24
17	9.657828806462792E-5	TGTGCTGCGTGGGATCCTAACACTGGTTGGTTCAAGATATTT	CAAWDPNTGWFKIF	TRGV10	.	TRGJP1	14	-1	-1	17
17	9.657828806462792E-5	TGTGCTGCGTGGGATCAGAAGAATTATTATAAGAAACTCTTT	CAAWDQKNYYKKLF	TRGV10	.	TRGJ1	14	-1	-1	20
17	9.657828806462792E-5	TGTGCCATTCGGTTCTATACCACTGGTTGGTTCAAGATATTT	CAIRFYTTGWFKIF	TRGV4	.	TRGJP1	6	-1	-1	15
17	9.657828806462792E-5	TGTGCCACCTGGGATGGTCGGGCTCGGTGGTTCAAGATATTT	CATWDGRARWFKIF	TRGV4	.	TRGJP1	16	-1	-1	27
17	9.657828806462792E-5	TGTGCCACCTGGGATGATACCACTGGTTGGTTCAAGATATTT	CATWDDTTGWFKIF	TRGV8	.	TRGJP1	14	-1	-1	9
17	9.657828806462792E-5	TGTGCCACCTGGGACGGGCCGCAACCCTATAAGAAACTCTTT	CATWDGPQPYKKLF	TRGV2	.	TRGJ1	19	-1	-1	27
17	9.657828806462792E-5	TGTGCCACCTGGGACGGGCATCGGGGTTGGTTCAAGATATTT	CATWDGHRGWFKIF	TRGV2	.	TRGJP1	18	-1	-1	24
17	9.657828806462792E-5	TGTGCCACCTGGGACAGGCCGAGATATTATAAGAAACTCTTT	CATWDRPRYYKKLF	TRGV3	.	TRGJ1	19	-1	-1	24
17	9.657828806462792E-5	TGTGCTGCGTGGGATTCCGATTATTATAAGAAACTCTTT	CAAWDSDYYKKLF	TRGV10	.	TRGJ1	18	-1	-1	13
17	9.657828806462792E-5	TGTGCTGCGTGGGATTCGGTGGATTATAAGAAACTCTTT	CAAWDSVDYKKLF	TRGV10	.	TRGJ1	15	-1	-1	22
17	9.657828806462792E-5	TGTGCTGCGTGGGATTATCACTCTTATAAGAAACTCTTT	CAAWDYHSYKKLF	TRGV10	.	TRGJ1	16	-1	-1	23
17	9.657828806462792E-5	TGTGCTGCGTGGGATCTCGGCTATTATAAGAAACTCTTT	CAAWDLGYYKKLF	TRGV10	.	TRGJ1	14	-1	-1	21
17	9.657828806462792E-5	TGTGCTGCGTGGGATGGCTATTATTATAAGAAACTCTTT	CAAWDGYYYKKLF	TRGV10	.	TRGJ1	14	-1	-1	19
17	9.657828806462792E-5	TGTGCCACCTGTCATACCACTGGTTGGTTCAAGATATTT	CATCHTTGWFKIF	TRGV8	.	TRGJP1	10	-1	-1	13
17	9.657828806462792E-5	TGTGCCACCTGGGATGTGTCTGGTTGGTTCAAGATATTT	CATWDVSGWFKIF	TRGV4	.	TRGJP1	15	-1	-1	19
17	9.657828806462792E-5	TGTGCCACCTGGGATGGGCACTATTATAAGAAACTCTTT	CATWDGHYYKKLF	TRGV4	.	TRGJ1	18	-1	-1	21
17	9.657828806462792E-5	TGTGCCACCTGGGACGGTCTATATTATAAGAAACTCTTT	CATWDGLYYKKLF	TRGV2	.	TRGJ1	16	-1	-1	21
17	9.657828806462792E-5	TGTGCCACCTGGGACGGCACTGGTTGGTTCAAGATATTT	CATWDGTGWFKIF	TRGV2	.	TRGJP1	16	-1	-1	17
17	9.657828806462792E-5	TGTGCCACCTGGGACGGGCCAGGTTGGTTCAAGATATTT	CATWDGPGWFKIF	TRGV2	.	TRGJP1	19	-1	-1	21
17	9.657828806462792E-5	TGTGCCACCTGGGACGAGATGCCCCTCGAGAAACTCTTT	CATWDEMPLEKLF	TRGV2	.	TRGJ1	15	-1	-1	28
17	9.657828806462792E-5	TGTGCCACCTGGGACAGGCCGGGTTATAAGAAACTCTTT	CATWDRPGYKKLF	TRGV5	.	TRGJ1	19	-1	-1	23
17	9.657828806462792E-5	TGTGCTGCGTGGGTCTTTATTTGTAAGAAACTCTTT	CAAWVFICKKLF	TRGV10	.	TRGJ1	12	-1	-1	16
17	9.657828806462792E-5	TGTGCTGCGTGGGGAGATTATTATAAGAAACTCTTT	CAAWGDYYKKLF	TRGV10	.	TRGJ1	12	-1	-1	16
17	9.657828806462792E-5	TGTGCTGCGTGGGATCTTTATTATAAGAAACTCTTT	CAAWDLYYKKLF	TRGV10	.	TRGJ1	14	-1	-1	17
17	9.657828806462792E-5	TGTGCCACCTGGGATGAATATTATAAGAAACTCTTT	CATWDEYYKKLF	TRGV4	.	TRGJ1	15	-1	-1	15
17	9.657828806462792E-5	TGTGCCACCTGGACCACTGGTTGGTTCAAGATATTT	CATWTTGWFKIF	TRGV8	.	TRGJP1	11	-1	-1	12
17	9.657828806462792E-5	TATGCCACCTGGGACGGGAGAAATAAGAAACTCTTT	YATWDGRNKKLF	TRGV2	.	TRGJ1	17	-1	-1	22
17	9.657828806462792E-5	TGTGCTGCGTGGGTCCCTCCTAAGAAACTCTTT	CAAWVPPKKLF	TRGV10	.	TRGJ1	12	-1	-1	20
17	9.657828806462792E-5	TGTGCTGCGTGGGAATTTTATAAGAAACTCTTT	CAAWEFYKKLF	TRGV10	.	TRGJ1	13	-1	-1	12
17	9.657828806462792E-5	TGTGCTGGTCGCTCTTATTATAAGAAACTCTTT	CAGRSYYKKLF	TRGV10	.	TRGJ1	6	-1	-1	14
17	9.657828806462792E-5	TGTGCCACCTGGGACAGGCCTAAGAAACTCTTT	CATWDRPKKLF	TRGV3	.	TRGJ1	20	-1	-1	20
17	9.657828806462792E-5	TGTGCCACCTGGGACAGGCGGGAGAAACTCTTT	CATWDRREKLF	TRGV7	.	TRGJ1	18	-1	-1	22
17	9.657828806462792E-5	TGTGCTGCGTGGATTCCGTTCAAGATATTT	CAAWIPFKIF	TRGV10	.	TRGJP1	18	-1	-1	17
17	9.657828806462792E-5	TGTGCCACTTTTTATACACAGAAACTCTTT	CATFYTQKLF	TRGV2	.	TRGJ1	7	-1	-1	19
17	9.657828806462792E-5	TGTGCCACCCACCTTGGGGAGAAACTCTTT	CATHLGEKLF	TRGV4	.	TRGJ1	8	-1	-1	19
17	9.657828806462792E-5	TGTGCCACCACTCACTATAAGAAACTCTTT	CATTHYKKLF	TRGV2	.	TRGJ1	8	-1	-1	15
17	9.657828806462792E-5	TGTGCTGCGTTTTTGATATTT	CAAFLIF	TRGV10	.	TRGJP1	9	-1	-1	14
17	9.657828806462792E-5	TGTGCCTTGGTGCTCTTT	CALVLF	TRGV9	.	TRGJ1	8	-1	-1	12
16	9.089721229612039E-5	TGTGCTGCGTGGGATCCTTCCATCTGTAAAGGGGATTATTATAAGAAACTCTTT	CAAWDPSICKGDYYKKLF	TRGV10	.	TRGJ1	14	-1	-1	34
16	9.089721229612039E-5	TGTGCCACCTGGGACGACTCTATTCTCGATACCACTGGTTGGTTCAAGATATTT	CATWDDSILDTTGWFKIF	TRGV2	.	TRGJP1	15	-1	-1	28
16	9.089721229612039E-5	TGTGCCACCTGGGATGGGCTCCGTCTGTGGACTGGTTGGTTCAAGATATTT	CATWDGLRLWTGWFKIF	TRGV4	.	TRGJP1	18	-1	-1	30
16	9.089721229612039E-5	TGTGCCACCTGGGACGGGCCTGGGGATACCACTGGTTGGTTCAAGATATTT	CATWDGPGDTTGWFKIF	TRGV2	.	TRGJP1	19	-1	-1	25
16	9.089721229612039E-5	TGTGCCACCTGGGACGGGCCCAAATATACCACTGGTTGGTTCAAGATATTT	CATWDGPKYTTGWFKIF	TRGV2	.	TRGJP1	20	-1	-1	23
16	9.089721229612039E-5	TGTGCTGCGTGGGATTATATACACACCACTGGTTGGTTCAAGATATTT	CAAWDYIHTTGWFKIF	TRGV10	.	TRGJP1	16	-1	-1	24
16	9.089721229612039E-5	TGTGCCACCTGGGATAGGCCGAATACCACTGGTTGGTTCAAGATATTT	CATWDRPNTTGWFKIF	TRGV4	.	TRGJP1	19	-1	-1	22
16	9.089721229612039E-5	TGTGCCACCTGGGACGGGCCCCATACCACTGGTTGGTTCAAGATATTT	CATWDGPHTTGWFKIF	TRGV2	.	TRGJP1	20	-1	-1	22
16	9.089721229612039E-5	TGTGCTGCGTGGGATTATAGGGTGGGTGGTTGGTTCAAGATATTT	CAAWDYRVGGWFKIF	TRGV10	.	TRGJP1	16	-1	-1	26
16	9.089721229612039E-5	TGTGCTGCGTGGGATTACTCCCCGAATTATTATAAGAAACTCTTT	CAAWDYSPNYYKKLF	TRGV10	.	TRGJ1	17	-1	-1	22
16	9.089721229612039E-5	TGTGCTGCGTGGGATCCTCAATGGGATGGTTGGTTCAAGATATTT	CAAWDPQWDGWFKIF	TRGV10	.	TRGJP1	14	-1	-1	26
16	9.089721229612039E-5	TGTGCTGCGTGGGACCCAGATACCACTGGTTGGTTCAAGATATTT	CAAWDPDTTGWFKIF	TRGV10	.	TRGJP1	13	-1	-1	19
16	9.089721229612039E-5	TGTGCCACCTGGGATGGAAGTCGGAATTATTATAAGAAACTCTTT	CATWDGSRNYYKKLF	TRGV8	.	TRGJ1	14	-1	-1	23
16	9.089721229612039E-5	TGTGCCACCTGGGACGGGCCCGCTACTGGTTGGTTCAAGATATTT	CATWDGPATGWFKIF	TRGV2	.	TRGJP1	21	-1	-1	24
16	9.089721229612039E-5	TGTGCCACCACCTTGCTCCAGGCCACTGGTTGGTTCAAGATATTT	CATTLLQATGWFKIF	TRGV5	.	TRGJP1	8	-1	-1	22
16	9.089721229612039E-5	TGTGCTGCGTGGGTTCATACCACTGGTTGGTTCAAGATATTT	CAAWVHTTGWFKIF	TRGV10	.	TRGJP1	12	-1	-1	16
16	9.089721229612039E-5	TGTGCTGCGTGGGATTCAATTAGATATTATAAGAAACTCTTT	CAAWDSIRYYKKLF	TRGV10	.	TRGJ1	15	-1	-1	24
16	9.089721229612039E-5	TGTGCTGCGTGGGATCCTACCACTGGTTGGTTCAAGATATTT	CAAWDPTTGWFKIF	TRGV10	.	TRGJP1	14	-1	-1	17
16	9.089721229612039E-5	TGTGCCACCTGGGATGGGCCCGGGTATTATAAGAAACTCTTT	CATWDGPGYYKKLF	TRGV4	.	TRGJ1	20	-1	-1	24
16	9.089721229612039E-5	TGTGCCACCTGGGATGGGCCATCTGGTTGGTTCAAGATATTT	CATWDGPSGWFKIF	TRGV4	.	TRGJP1	22	-1	-1	18
16	9.089721229612039E-5	TGTGCCACCTGGGATACTACCACTGGTTGGTTCAAGATATTT	CATWDTTTGWFKIF	TRGV2	.	TRGJP1	13	-1	-1	9
16	9.089721229612039E-5	TGTGCCACCTGGGACCCTGCCCCTGGTTGGTTCAAGATATTT	CATWDPAPGWFKIF	TRGV2	.	TRGJP1	14	-1	-1	19
16	9.089721229612039E-5	TGTGCCACCTGGGACAGCCCCCCTATTTATAAGAAACTCTTT	CATWDSPPIYKKLF	TRGV5	.	TRGJ1	19	-1	-1	26
16	9.089721229612039E-5	TGTGCTGCGTGGGATTTCCTATATTATAAGAAACTCTTT	CAAWDFLYYKKLF	TRGV10	.	TRGJ1	15	-1	-1	21
16	9.089721229612039E-5	TGTGCTGCGTGGGATCCAACGACTTGGTTCAAGATATTT	CAAWDPTTWFKIF	TRGV10	.	TRGJP1	14	-1	-1	23
16	9.089721229612039E-5	TGTGCTGCGTGGGAGCTCAATTATTATAAGAAACTCTTT	CAAWELNYYKKLF	TRGV10	.	TRGJ1	13	-1	-1	18
16	9.089721229612039E-5	TGTGCTGCGTGGGAATTGGAACTTTGGTTCAAGATATTT	CAAWELELWFKIF	TRGV10	.	TRGJP1	13	-1	-1	23
16	9.089721229612039E-5	TGTGCCACCTGGGCCCCGAATTATTATAAGAAACTCTTT	CATWAPNYYKKLF	TRGV8	.	TRGJ1	12	-1	-1	16
16	9.089721229612039E-5	TGTGCCACCTGGGATGGGCCGACGGTAGGGAAACTCTTT	CATWDGPTVGKLF	TRGV4	.	TRGJ1	19	-1	-1	29
16	9.089721229612039E-5	TGTGCCACCTGGGATGGGGATTATTATAAGAAACTCTTT	CATWDGDYYKKLF	TRGV8	.	TRGJ1	17	-1	-1	19
16	9.089721229612039E-5	TGTGCCACCTGGGACTGGGTGTATTGGTTCAAGATATTT	CATWDWVYWFKIF	TRGV2	.	TRGJP1	18	-1	-1	23
16	9.089721229612039E-5	TGTGCCACCTGGGACGGTCTTTATTATAAGAAACTCTTT	CATWDGLYYKKLF	TRGV2	.	TRGJ1	16	-1	-1	20
16	9.089721229612039E-5	TGTGCCACCTGGGACGGGCTCCCGTATAAGAAACTCTTT	CATWDGLPYKKLF	TRGV2	.	TRGJ1	18	-1	-1	24
16	9.089721229612039E-5	TGTGCACCCAGGGAGTTGGGCAAAAAAATCAAGGTATTT	CAPRELGKKIKVF	TRGV2	.	TRGJP	7	-1	-1	12
16	9.089721229612039E-5	TGTGCTGCGTGGGATCTTGCCGAAGAGAAACTCTTT	CAAWDLAEEKLF	TRGV10	.	TRGJ1	14	-1	-1	25
16	9.089721229612039E-5	TGTGCTGCGTGGGATCAACCTAATAAGAAACTCTTT	CAAWDQPNKKLF	TRGV10	.	TRGJ1	14	-1	-1	22
16	9.089721229612039E-5	TGTGCCACCTGCGATGCCGATGGCGCCAAGATATTT	CATCDADGAKIF	TRGV8	.	TRGJP1	14	-1	-1	26
16	9.089721229612039E-5	TGTGCCACCTGGGATTCAGGTTGGTTCAAGATATTT	CATWDSGWFKIF	TRGV8	.	TRGJP1	14	-1	-1	18
16	9.089721229612039E-5	TGTGCCACCTGGGATGAGGGGTATAAGAAACTCTTT	CATWDEGYKKLF	TRGV4	.	TRGJ1	15	-1	-1	21
16	9.089721229612039E-5	TGTGCCACCTGGGATAGGCCCTGTAAGAAACTCTTT	CATWDRPCKKLF	TRGV4	.	TRGJ1	20	-1	-1	23
16	9.089721229612039E-5	TGTGCTGCGTGTTATTATTATAAGAAACTCTTT	CAACYYYKKLF	TRGV10	.	TRGJ1	16	-1	-1	13
16	9.089721229612039E-5	TGTGCTGCGTGGGATGATTGGATCAAGACGTTT	CAAWDDWIKTF	TRGV10	.	TRGJP2	14	-1	-1	14
16	9.089721229612039E-5	TGTGCCACCTGGGGTTATTATAAGAAACTCTTT	CATWGYYKKLF	TRGV4	.	TRGJ1	12	-1	-1	14
16	9.089721229612039E-5	TGTGCCACCTGGGATAGATGGTTCAAGATATTT	CATWDRWFKIF	TRGV8	.	TRGJP1	16	-1	-1	18
16	9.089721229612039E-5	TGTGCCACCTGGGACGGGCCGGAGAAACTCTTT	CATWDGPEKLF	TRGV2	.	TRGJ1	19	-1	-1	22
16	9.089721229612039E-5	TGTGCCACCTGGGACGATTATAAGAAACTCTTT	CATWDDYKKLF	TRGV5	.	TRGJ1	14	-1	-1	16
16	9.089721229612039E-5	TGTGCCACCTGGGACAGTAATAAGAAACTCTTT	CATWDSNKKLF	TRGV7	.	TRGJ1	16	-1	-1	19
16	9.089721229612039E-5	TGTGCCACCTGGGACAGGCGCCAGAAACTCTTT	CATWDRRQKLF	TRGV3	.	TRGJ1	18	-1	-1	22
16	9.089721229612039E-5	TGTGCCACCTGGGAACGCTATAAGAAACTCTTT	CATWERYKKLF	TRGV5	.	TRGJ1	13	-1	-1	18
16	9.089721229612039E-5	TGTGCCACCTGGGACTTGAAGAAACTCTTT	CATWDLKKLF	TRGV2	.	TRGJ1	14	-1	-1	18
16	9.089721229612039E-5	TGTGCCACCTGGGAATCAGGGAAACTCTTT	CATWESGKLF	TRGV3	.	TRGJ1	13	-1	-1	20
16	9.089721229612039E-5	TGTGCCACCCCCGGTTGGTTCAAGATATTT	CATPGWFKIF	TRGV2	.	TRGJP1	8	-1	-1	6
16	9.089721229612039E-5	TGTGCCACCTGGGTCGAGAAACTCTTT	CATWVEKLF	TRGV5	.	TRGJ1	12	-1	-1	16
16	9.089721229612039E-5	TGTGCCACCTGGGCGAAGAAACTCTTT	CATWAKKLF	TRGV5	.	TRGJ1	12	-1	-1	15
16	9.089721229612039E-5	TGTGCCACCTGGGATCTACGACTCTTT	CATWDLRLF	TRGV4	.	TRGJ1	14	-1	-1	20
16	9.089721229612039E-5	TGTGCCACCCACGTTAAGAAACTCTTT	CATHVKKLF	TRGV8	.	TRGJ1	8	-1	-1	14
16	9.089721229612039E-5	TGTGCCACCGATTCGTTACTCTTT	CATDSLLF	TRGV7	.	TRGJ1	8	-1	-1	17
16	9.089721229612039E-5	CTGGACTATAAGAAACTCTTT	LDYKKLF	TRGV8	.	TRGJ1	-1	-1	-1	6
16	9.089721229612039E-5	TGTGAGAGGAAACTCTTT	CERKLF	TRGV8	.	TRGJ1	3	-1	-1	8
15	8.521613652761287E-5	TGTGCTGCGTGGGACTTCAACGACCCGACCTATGATACCACTGGTTGGTTCAAGATATTT	CAAWDFNDPTYDTTGWFKIF	TRGV10	.	TRGJP1	13	-1	-1	30
15	8.521613652761287E-5	TGTGCTGCGTGGGATTATAAGGGTCCCGGGAAGCTGCTCGGTTGGTTCAAGATATTT	CAAWDYKGPGKLLGWFKIF	TRGV10	.	TRGJP1	16	-1	-1	39
15	8.521613652761287E-5	TGTGCCACCTGGGACAGGCCGGAGGTATATACCACTGGTTGGTTCAAGATATTT	CATWDRPEVYTTGWFKIF	TRGV3	.	TRGJP1	19	-1	-1	23
15	8.521613652761287E-5	TGTGCTGCGTGGGCACTCCATCAGACCCCGTTTTATTATAAGAAACTCTTT	CAAWALHQTPFYYKKLF	TRGV10	.	TRGJ1	12	-1	-1	32
15	8.521613652761287E-5	TGTGCCTTGTGGGGGGTGGATCAAGAGTTGGGCAAAAAAATCAAGGTATTT	CALWGVDQELGKKIKVF	TRGV9	.	TRGJP	17	-1	-1	21
15	8.521613652761287E-5	TGTGCCACCTGGGACAGGGAGGGAGAGTTGGGCAAAAAAATCAAGGTATTT	CATWDREGELGKKIKVF	TRGV7	.	TRGJP	17	-1	-1	23
15	8.521613652761287E-5	TGTGCTGCGTGGGATTTCATCCGCTCCCCTTATTATAAGAAACTCTTT	CAAWDFIRSPYYKKLF	TRGV10	.	TRGJ1	15	-1	-1	29
15	8.521613652761287E-5	TGTGCTGCGTGGGATTATAAGGGCATCGGGTATTATAAGAAACTCTTT	CAAWDYKGIGYYKKLF	TRGV10	.	TRGJ1	16	-1	-1	30
15	8.521613652761287E-5	TGTGCTGCGTGGGACTTCCGCGTCCCCGGTTATTATAAGAAACTCTTT	CAAWDFRVPGYYKKLF	TRGV10	.	TRGJ1	13	-1	-1	29
15	8.521613652761287E-5	TGTGCCACCTGGGGAAGGCCCAATACCACTGGTTGGTTCAAGATATTT	CATWGRPNTTGWFKIF	TRGV8	.	TRGJP1	19	-1	-1	22
15	8.521613652761287E-5	TGTGCCACCTGGGATGGGCCAGAGTTGGGCAAAAAAATCAAGGTATTT	CATWDGPELGKKIKVF	TRGV4	.	TRGJP	19	-1	-1	13
15	8.521613652761287E-5	TGTGCCACCTGGGACGGCTGCTGGACCCTCGGGAGGGAGAAACTCTTT	CATWDGCWTLGREKLF	TRGV2	.	TRGJ1	16	-1	-1	37
15	8.521613652761287E-5	TGTGCCACCTGGGACAGGCAAGAGTTGGGCAAAAAAATCAAGGTATTT	CATWDRQELGKKIKVF	TRGV2	.	TRGJP	18	-1	-1	16
15	8.521613652761287E-5	TGTGCTGCGTGGGGCATGGGGCTTAATTATTATAAGAAACTCTTT	CAAWGMGLNYYKKLF	TRGV10	.	TRGJ1	12	-1	-1	24
15	8.521613652761287E-5	TGTGCTGCGTGGGATTTCCCCACCACTGGTTGGTTCAAGATATTT	CAAWDFPTTGWFKIF	TRGV10	.	TRGJP1	15	-1	-1	21
15	8.521613652761287E-5	TGTGCTGCGTGGGATTGGGGGAAGGGTTATTATAAGAAACTCTTT	CAAWDWGKGYYKKLF	TRGV10	.	TRGJ1	15	-1	-1	26
15	8.521613652761287E-5	TGTGCTGCGTGGGATTATGGTTCCACTGGTTGGTTCAAGATATTT	CAAWDYGSTGWFKIF	TRGV10	.	TRGJP1	16	-1	-1	22
15	8.521613652761287E-5	TGTGCTGCGTGGACCCACCGTGCCACTGGTTGGTTCAAGATATTT	CAAWTHRATGWFKIF	TRGV10	.	TRGJP1	11	-1	-1	22
15	8.521613652761287E-5	TGTGCCACCTGGGATGGGCGTCCTAATTATTATAAGAAACTCTTT	CATWDGRPNYYKKLF	TRGV4	.	TRGJ1	18	-1	-1	24
15	8.521613652761287E-5	TGTGCCACCTGGGATACCTATACCACTGGTTGGTTCAAGATATTT	CATWDTYTTGWFKIF	TRGV8	.	TRGJP1	24	-1	-1	18
15	8.521613652761287E-5	TGTGCCACCTGGGATAGATATACCACTGGTTGGTTCAAGATATTT	CATWDRYTTGWFKIF	TRGV8	.	TRGJP1	16	-1	-1	17
15	8.521613652761287E-5	TGTGCCACCTGGGACAGGCGATCGTGGTATTATAAGAAACTCTTT	CATWDRRSWYYKKLF	TRGV3	.	TRGJ1	18	-1	-1	27
15	8.521613652761287E-5	TGTGCTGCGTTCGACAATACCACTGGTTGGTTCAAGATATTT	CAAFDNTTGWFKIF	TRGV10	.	TRGJP1	9	-1	-1	16
15	8.521613652761287E-5	TGTGCTGCGTGGGATTTGGTAGCCGGTTGGTTCAAGATATTT	CAAWDLVAGWFKIF	TRGV10	.	TRGJP1	15	-1	-1	24
15	8.521613652761287E-5	TGTGCTGCGTGGGATTCCTTGAATTATTATAAGAAACTCTTT	CAAWDSLNYYKKLF	TRGV10	.	TRGJ1	15	-1	-1	20
15	8.521613652761287E-5	TGTGCTGCGTGGGATTGCCCATTTTATTATAAGAAACTCTTT	CAAWDCPFYYKKLF	TRGV10	.	TRGJ1	15	-1	-1	23
15	8.521613652761287E-5	TGTGCTGCGTGGGATTATAGGGAAGGTTGGTTCAAGATATTT	CAAWDYREGWFKIF	TRGV10	.	TRGJP1	16	-1	-1	24
15	8.521613652761287E-5	TGTGCTGCGTGGGATCCCTCTTATTATTATAAGAAACTCTTT	CAAWDPSYYYKKLF	TRGV10	.	TRGJ1	14	-1	-1	22
15	8.521613652761287E-5	TGTGCTGCGTGGGATGACCCCACTTATTATAAGAAACTCTTT	CAAWDDPTYYKKLF	TRGV10	.	TRGJ1	17	-1	-1	23
15	8.521613652761287E-5	TGTGCCACCTGGGCCCGAATACCCTCGTCTGAGAAACTCTTT	CATWARIPSSEKLF	TRGV2	.	TRGJ1	12	-1	-1	31
15	8.521613652761287E-5	TGTGCCACCTGGGACGGCCCTCGTTATTATAAGAAACTCTTT	CATWDGPRYYKKLF	TRGV2	.	TRGJ1	23	-1	-1	23
15	8.521613652761287E-5	TGTGCCACCTGGGACGGGCTTGGTGGTTGGTTCAAGATATTT	CATWDGLGGWFKIF	TRGV2	.	TRGJP1	18	-1	-1	23
15	8.521613652761287E-5	TGTGCCACCTGGGACGGGCGCAGTGATTGGATCAAGACGTTT	CATWDGRSDWIKTF	TRGV2	.	TRGJP2	18	-1	-1	21
15	8.521613652761287E-5	TGTGCCACCTGGGACAGGCTGAATTATTATAAGAAACTCTTT	CATWDRLNYYKKLF	TRGV5	.	TRGJ1	18	-1	-1	20
15	8.521613652761287E-5	TGTGCTGCGTGGGATTTAGGTGGTTGGTTCAAGATATTT	CAAWDLGGWFKIF	TRGV10	.	TRGJP1	15	-1	-1	20
15	8.521613652761287E-5	TGTGCTGCGTGGGAGAACGATTATTATAAGAAACTCTTT	CAAWENDYYKKLF	TRGV10	.	TRGJ1	13	-1	-1	19
15	8.521613652761287E-5	TGTGCTACCCCTCAGGAGACTGGTTGGTTCAAGATATTT	CATPQETGWFKIF	TRGV10	.	TRGJP1	5	-1	-1	18
15	8.521613652761287E-5	TGTGCCACCTGGGTCTCGAATTATTATAAGAAACTCTTT	CATWVSNYYKKLF	TRGV4	.	TRGJ1	12	-1	-1	15
15	8.521613652761287E-5	TGTGCCACCTGGGGGGCGTTTTATTATAAGAAACTCTTT	CATWGAFYYKKLF	TRGV7	.	TRGJ1	12	-1	-1	20
15	8.521613652761287E-5	TGTGCCACCTGGGATGGCACTGGTTGGTTCAAGATATTT	CATWDGTGWFKIF	TRGV4	.	TRGJP1	16	-1	-1	17
15	8.521613652761287E-5	TGTGCCACCTGGGATGGGTTTTATTATAAGAAACTCTTT	CATWDGFYYKKLF	TRGV4	.	TRGJ1	17	-1	-1	20
15	8.521613652761287E-5	TGTGCCACCTGGGATGGAACTGGTTGGTTCAAGATATTT	CATWDGTGWFKIF	TRGV4	.	TRGJP1	16	-1	-1	18
15	8.521613652761287E-5	TGTGCCACCTGGGATAAGGATTATTATAAGAAACTCTTT	CATWDKDYYKKLF	TRGV8	.	TRGJ1	15	-1	-1	19
15	8.521613652761287E-5	TGTGCCACCTGGGACGGTCCATGTTGGTTCAAGATATTT	CATWDGPCWFKIF	TRGV2	.	TRGJP1	19	-1	-1	22
15	8.521613652761287E-5	TGTGCCACCTGGGACAGGCTGGGATATAAGAAACTCTTT	CATWDRLGYKKLF	TRGV7	.	TRGJ1	18	-1	-1	24
15	8.521613652761287E-5	TGTGCCACCTGGGACAGGCCACCCTTGAAGAAACTCTTT	CATWDRPPLKKLF	TRGV3	.	TRGJ1	19	-1	-1	27
15	8.521613652761287E-5	TGTGCCACCTGGGACAGGCGCCAGGGGAAGAAACTCTTT	CATWDRRQGKKLF	TRGV3	.	TRGJ1	18	-1	-1	27
15	8.521613652761287E-5	TGTGCCACCTGGGAGGGGACTGGTTGGTTCAAGATATTT	CATWEGTGWFKIF	TRGV4	.	TRGJP1	17	-1	-1	18
15	8.521613652761287E-5	TGGGTGGAAAAAGAGTTGGGCAAAAAAATCAAGGTATTT	WVEKELGKKIKVF	TRGV9	.	TRGJP	1	-1	-1	10
15	8.521613652761287E-5	TGTGCTGCGTGGGATTGGAATTATAAGAAACTCTTT	CAAWDWNYKKLF	TRGV10	.	TRGJ1	15	-1	-1	19
15	8.521613652761287E-5	TGTGCCACCTGGGATCTCTATTATAAGAAACTCTTT	CATWDLYYKKLF	TRGV4	.	TRGJ1	14	-1	-1	18
15	8.521613652761287E-5	TGTGCCACCTGGGACGTTTTCTATAAGAAACTCTTT	CATWDVFYKKLF	TRGV3	.	TRGJ1	14	-1	-1	21
15	8.521613652761287E-5	TGTGCCACCTGGGACAGGCCCTATAAGAAACTCTTT	CATWDRPYKKLF	TRGV5	.	TRGJ1	19	-1	-1	21
15	8.521613652761287E-5	TGTGCCACCTGGGACAGGCCGGGGGAGAAACTCTTT	CATWDRPGEKLF	TRGV7	.	TRGJ1	19	-1	-1	25
15	8.521613652761287E-5	TGTGCCACCTGGGACAGGCGTTCTAAGAAACTCTTT	CATWDRRSKKLF	TRGV7	.	TRGJ1	18	-1	-1	20
15	8.521613652761287E-5	TGTGCCACCTGGAACACTGGTTGGTTCAAGATATTT	CATWNTGWFKIF	TRGV3	.	TRGJP1	15	-1	-1	14
15	8.521613652761287E-5	TGTACTCGGACGCTTAATTATTATAAGAAACTCTTT	CTRTLNYYKKLF	TRGV10	.	TRGJ1	5	-1	-1	15
15	8.521613652761287E-5	TGTGCCCCCTACTGGCGTTGGTTCAAGATATTT	CAPYWRWFKIF	TRGV2	.	TRGJP1	9	-1	-1	16
15	8.521613652761287E-5	TGTGCCACCTTCCCCCGGGGAGAGAAACTCTTT	CATFPRGEKLF	TRGV2	.	TRGJ1	9	-1	-1	22
15	8.521613652761287E-5	TGTGCCACCTGTAGGGGTTGGTTCAAGATATTT	CATCRGWFKIF	TRGV5	.	TRGJP1	10	-1	-1	15
15	8.521613652761287E-5	TGTGCCACCTGGGCCTATTATAAGAAACTCTTT	CATWAYYKKLF	TRGV2	.	TRGJ1	12	-1	-1	15
15	8.521613652761287E-5	TGTGCCACCTGGGATGATTGGTTCAAGATATTT	CATWDDWFKIF	TRGV8	.	TRGJP1	14	-1	-1	14
15	8.521613652761287E-5	TGTGCCACCTGGGACCCTCGGGGGAAACTCTTT	CATWDPRGKLF	TRGV3	.	TRGJ1	14	-1	-1	23
15	8.521613652761287E-5	TGTGCCACCTGGGACGCTCATAAGAAACTCTTT	CATWDAHKKLF	TRGV3	.	TRGJ1	14	-1	-1	19
15	8.521613652761287E-5	TGTGCCACCTGGGACAGGCTGGACAAGATATTT	CATWDRLDKIF	TRGV3	.	TRGJP1	18	-1	-1	23
15	8.521613652761287E-5	TGTGCCACCTGGGACAGGCCCCAGAAACTCTTT	CATWDRPQKLF	TRGV7	.	TRGJ1	19	-1	-1	22
15	8.521613652761287E-5	TGTGCCACCCCCTTGGGGTATAAGAAACTCTTT	CATPLGYKKLF	TRGV4	.	TRGJ1	8	-1	-1	18
15	8.521613652761287E-5	TGTGCCACCGGTGGTGGTTGGTTCAAGATATTT	CATGGGWFKIF	TRGV8	.	TRGJP1	8	-1	-1	14
15	8.521613652761287E-5	TGTGCCACCTGGGATTGCGGGAAACTCTTT	CATWDCGKLF	TRGV8	.	TRGJ1	14	-1	-1	20
15	8.521613652761287E-5	TGTGCCACCTGGGATGGAGAGAAACTCTTT	CATWDGEKLF	TRGV4	.	TRGJ1	16	-1	-1	19
15	8.521613652761287E-5	TGTGCCACCTGGGACAGGTTCAAGATATTT	CATWDRFKIF	TRGV4	.	TRGJP1	13	-1	-1	16
15	8.521613652761287E-5	TGTGCCACCTGGACCTATAAGAAACTCTTT	CATWTYKKLF	TRGV3	.	TRGJ1	11	-1	-1	15
15	8.521613652761287E-5	TGTGCCACCCCTTATTATAAGAAACTCTTT	CATPYYKKLF	TRGV2	.	TRGJ1	8	-1	-1	11
15	8.521613652761287E-5	TGTGCCACCTGGGACGGGAAACTCTTT	CATWDGKLF	TRGV7	.	TRGJ1	17	-1	-1	17
15	8.521613652761287E-5	TGTGCCACCTGGGTTAAACTCTTT	CATWVKLF	TRGV4	.	TRGJ1	12	-1	-1	15
14	7.953506075910534E-5	TGTGCCACCTGGGATGGGCCCGCGTTTAATACCACTGGTTGGTTCAAGATATTT	CATWDGPAFNTTGWFKIF	TRGV4	.	TRGJP1	20	-1	-1	28
14	7.953506075910534E-5	TGTGCTGCGTGGGATAAGGGGGAGAAAACCACTGGTTGGTTCAAGATATTT	CAAWDKGEKTTGWFKIF	TRGV10	.	TRGJP1	14	-1	-1	27
14	7.953506075910534E-5	TGTGCCACCTGGGATAGGCTCCAACATACCACTGGTTGGTTCAAGATATTT	CATWDRLQHTTGWFKIF	TRGV8	.	TRGJP1	18	-1	-1	25
14	7.953506075910534E-5	TGTGCCACCTGGGAAAATTGGGGACATACCACTGGTTGGTTCAAGATATTT	CATWENWGHTTGWFKIF	TRGV8	.	TRGJP1	13	-1	-1	25
14	7.953506075910534E-5	TGTGCTGCGTGGGATTATGATGGCCCGAATTATTATAAGAAACTCTTT	CAAWDYDGPNYYKKLF	TRGV10	.	TRGJ1	16	-1	-1	25
14	7.953506075910534E-5	TGTGCCACCTGGGATGGGCCGGATACCACTGGTTGGTTCAAGATATTT	CATWDGPDTTGWFKIF	TRGV4	.	TRGJP1	19	-1	-1	22
14	7.953506075910534E-5	TGTGCCACCTGGGACGGGCTGAAGCCCACTGGTTGGTTCAAGATATTT	CATWDGLKPTGWFKIF	TRGV2	.	TRGJP1	18	-1	-1	25
14	7.953506075910534E-5	TGTGCCACCTGGGACAGGGAAGAGTTGGGCAAAAAAATCAAGGTATTT	CATWDREELGKKIKVF	TRGV5	.	TRGJP	17	-1	-1	16
14	7.953506075910534E-5	TGTGCTGCGTGGCCGCCTCGGGGCACTGGTTGGTTCAAGATATTT	CAAWPPRGTGWFKIF	TRGV10	.	TRGJP1	11	-1	-1	23
14	7.953506075910534E-5	TGTGCTGCGTGGGAACTATATACCACTGGTTGGTTCAAGATATTT	CAAWELYTTGWFKIF	TRGV10	.	TRGJP1	13	-1	-1	16
14	7.953506075910534E-5	TGTGCCACCTGGGGCGAAGATACCACTGGTTGGTTCAAGATATTT	CATWGEDTTGWFKIF	TRGV4	.	TRGJP1	12	-1	-1	19
14	7.953506075910534E-5	TGTGCCACCTGGGATTCGGATGGCACTGGTTGGTTCAAGATATTT	CATWDSDGTGWFKIF	TRGV8	.	TRGJP1	14	-1	-1	23
14	7.953506075910534E-5	TGTGCCACCTGGGATGGGCGTGGCACTGGTTGGTTCAAGATATTT	CATWDGRGTGWFKIF	TRGV4	.	TRGJP1	18	-1	-1	23
14	7.953506075910534E-5	TGTGCCACCTGGGATAAAGAGTTGGGCAAAAAAATCAAGGTATTT	CATWDKELGKKIKVF	TRGV8	.	TRGJP	15	-1	-1	16
14	7.953506075910534E-5	TGTGCCACCTGGGACAGCCCTAATTTAGGTTGGTTCAAGATATTT	CATWDSPNLGWFKIF	TRGV5	.	TRGJP1	20	-1	-1	27
14	7.953506075910534E-5	TGTGCCACCTGGGACAGGCGTCCCATTTATTATAAGAAACTCTTT	CATWDRRPIYYKKLF	TRGV3	.	TRGJ1	24	-1	-1	26
14	7.953506075910534E-5	TGTGCGGCCACACATTATTATATGCATTATTATAAGAAACTCTTT	CAATHYYMHYYKKLF	TRGV7	.	TRGJ1	4	-1	-1	25
14	7.953506075910534E-5	TGTGCTGCGTGGGTTTATTCGAATTATTATAAGAAACTCTTT	CAAWVYSNYYKKLF	TRGV10	.	TRGJ1	16	-1	-1	16
14	7.953506075910534E-5	TGTGCTGCGTGGGATTGGGGGAATTATTATAAGAAACTCTTT	CAAWDWGNYYKKLF	TRGV10	.	TRGJ1	15	-1	-1	20
14	7.953506075910534E-5	TGTGCTGCGTGGGACCTCATGTATTATTATAAGAAACTCTTT	CAAWDLMYYYKKLF	TRGV10	.	TRGJ1	13	-1	-1	22
14	7.953506075910534E-5	TGTGCTGCGTGGGACCTCACCCCTTATTATAAGAAACTCTTT	CAAWDLTPYYKKLF	TRGV10	.	TRGJ1	13	-1	-1	23
14	7.953506075910534E-5	TGTGCCCCGGATAAATTTACCACTGGTTGGTTCAAGATATTT	CAPDKFTTGWFKIF	TRGV8	.	TRGJP1	5	-1	-1	14
14	7.953506075910534E-5	TGTGCCACCTGGGTGCGGACCACTGGTTGGTTCAAGATATTT	CATWVRTTGWFKIF	TRGV4	.	TRGJP1	21	-1	-1	18
14	7.953506075910534E-5	TGTGCCACCTGGGACGTGAGCACTGGTTGGTTCAAGATATTT	CATWDVSTGWFKIF	TRGV2	.	TRGJP1	15	-1	-1	20
14	7.953506075910534E-5	TGTGCCACCTGGGACAGGCTGGATTATTATAAGAAACTCTTT	CATWDRLDYYKKLF	TRGV3	.	TRGJ1	18	-1	-1	22
14	7.953506075910534E-5	TGTGCCACCTGGGACAGGCGGGGTTATTATAAGAAACTCTTT	CATWDRRGYYKKLF	TRGV7	.	TRGJ1	18	-1	-1	23
14	7.953506075910534E-5	TGTGCTGCGTTAGACCATAATTATTATAAGAAACTCTTT	CAALDHNYYKKLF	TRGV10	.	TRGJ1	9	-1	-1	18
14	7.953506075910534E-5	TGTGCTGCGTGGGATTTTAATTATTATAAGAAACTCTTT	CAAWDFNYYKKLF	TRGV10	.	TRGJ1	15	-1	-1	18
14	7.953506075910534E-5	TGTGCTGCGGGGGGGGGGATTTATTATAAGAAACTCTTT	CAAGGGIYYKKLF	TRGV10	.	TRGJ1	12	-1	-1	17
14	7.953506075910534E-5	TGTGCCACCTGGCCCACCACTGGTTGGTTCAAGATATTT	CATWPTTGWFKIF	TRGV8	.	TRGJP1	11	-1	-1	15
14	7.953506075910534E-5	TGTGCCACCTGGGGCTCACTTTATTATAAGAAACTCTTT	CATWGSLYYKKLF	TRGV4	.	TRGJ1	12	-1	-1	20
14	7.953506075910534E-5	TGTGCCACCTGGGATGGGCAGTGTTATAAGAAACTCTTT	CATWDGQCYKKLF	TRGV4	.	TRGJ1	18	-1	-1	23
14	7.953506075910534E-5	TGTGCCACCTGGGATGGGGGTTATTATAAGAAACTCTTT	CATWDGGYYKKLF	TRGV4	.	TRGJ1	17	-1	-1	20
14	7.953506075910534E-5	TGTGCCACCTGGGATAGTACGAGCGCGGGGAAACTCTTT	CATWDSTSAGKLF	TRGV8	.	TRGJ1	16	-1	-1	29
14	7.953506075910534E-5	TGTGCCACCTGGGACTGCCTACCTATTATTCGACTCTTT	CATWDCLPIIRLF	TRGV5	.	TRGJ1	14	-1	-1	32
14	7.953506075910534E-5	TGTGCCACCTGGGACGGCCCTTATTATAAGAAACTCTTT	CATWDGPYYKKLF	TRGV2	.	TRGJ1	19	-1	-1	20
14	7.953506075910534E-5	TGTGCCACCTGGGACGGGCCTCTTTGTCTGAAACTCTTT	CATWDGPLCLKLF	TRGV2	.	TRGJ1	19	-1	-1	29
14	7.953506075910534E-5	TGTGCCACCTGGGACGGGCCGAGGTATAAGAAACTCTTT	CATWDGPRYKKLF	TRGV2	.	TRGJ1	19	-1	-1	24
14	7.953506075910534E-5	TGTGCCACCTGGGACGGGCGCCGTTATAAGAAACTCTTT	CATWDGRRYKKLF	TRGV2	.	TRGJ1	23	-1	-1	23
14	7.953506075910534E-5	TGTGCCACCTGGGACGGGCGGTGCGGGTTCAAGATATTT	CATWDGRCGFKIF	TRGV2	.	TRGJP1	18	-1	-1	25
14	7.953506075910534E-5	TGTGCCACCTGGGACGGGATTGACTATAAGAAACTCTTT	CATWDGIDYKKLF	TRGV2	.	TRGJ1	17	-1	-1	24
14	7.953506075910534E-5	TGTGCCACCTGGGACGAGCATTATTATAAGAAACTCTTT	CATWDEHYYKKLF	TRGV2	.	TRGJ1	18	-1	-1	19
14	7.953506075910534E-5	TGTGCCACCTGGGACAGGCAGGATTATAAGAAACTCTTT	CATWDRQDYKKLF	TRGV3	.	TRGJ1	18	-1	-1	22
14	7.953506075910534E-5	TGTGCTGCGTGGGGGCCATATTATAAGAAACTCTTT	CAAWGPYYKKLF	TRGV10	.	TRGJ1	12	-1	-1	18
14	7.953506075910534E-5	TGTGCTGCGTGGGATGGCAATTATAAGAAACTCTTT	CAAWDGNYKKLF	TRGV10	.	TRGJ1	14	-1	-1	19
14	7.953506075910534E-5	TGTGCTGCGTGGGAAATGTATTATAAGAAACTCTTT	CAAWEMYYKKLF	TRGV10	.	TRGJ1	13	-1	-1	14
14	7.953506075910534E-5	TGTGCCACCTGCGTCACTGGTTGGTTCAAGATATTT	CATCVTGWFKIF	TRGV3	.	TRGJP1	10	-1	-1	14
14	7.953506075910534E-5	TGTGCCACCTGGGATCCCCGTTGGTTCAAGATATTT	CATWDPRWFKIF	TRGV8	.	TRGJP1	14	-1	-1	19
14	7.953506075910534E-5	TGTGCCACCTGGGATGGTCCCCATAAGAAACTCTTT	CATWDGPHKKLF	TRGV4	.	TRGJ1	20	-1	-1	22
14	7.953506075910534E-5	TGTGCCACCTGGGATGGTGGTTATAAGAAACTCTTT	CATWDGGYKKLF	TRGV4	.	TRGJ1	16	-1	-1	20
14	7.953506075910534E-5	TGTGCCACCTGGGACGTAGATTATAAGAAACTCTTT	CATWDVDYKKLF	TRGV2	.	TRGJ1	15	-1	-1	19
14	7.953506075910534E-5	TGTGCCACCTGGGACATAGGGTATAAGAAACTCTTT	CATWDIGYKKLF	TRGV3	.	TRGJ1	15	-1	-1	21
14	7.953506075910534E-5	TGTGCCACCTGGGACAGCCTATTTGGGAAACTCTTT	CATWDSLFGKLF	TRGV7	.	TRGJ1	19	-1	-1	26
14	7.953506075910534E-5	TGTGCTGCGTGGGATATGAGGTTCAAGATATTT	CAAWDMRFKIF	TRGV10	.	TRGJP1	14	-1	-1	19
14	7.953506075910534E-5	TGTGCCTTGTGGGAGGTGCGGGGGAGACTCTTT	CALWEVRGRLF	TRGV9	.	TRGJ1	18	-1	-1	23
14	7.953506075910534E-5	TGTGCCTTGCCCCGTTATTATAAGAAACTCTTT	CALPRYYKKLF	TRGV9	.	TRGJ1	8	-1	-1	14
14	7.953506075910534E-5	TGTGCCACCTGCGATTATTATAAGAAACTCTTT	CATCDYYKKLF	TRGV8	.	TRGJ1	14	-1	-1	13
14	7.953506075910534E-5	TGTGCCACCTGGTCCCGAGGGCGGAAACTCTTT	CATWSRGRKLF	TRGV8	.	TRGJ1	11	-1	-1	23
14	7.953506075910534E-5	TGTGCCACCTGGTACCCATCAAAGAAACTCTTT	CATWYPSKKLF	TRGV3	.	TRGJ1	14	-1	-1	21
14	7.953506075910534E-5	TGTGCCACCTGGGCCGGGTGGTTCAAGATATTT	CATWAGWFKIF	TRGV2	.	TRGJP1	17	-1	-1	15
14	7.953506075910534E-5	TGTGCCACCTGGGATCGTTATAAGAAACTCTTT	CATWDRYKKLF	TRGV4	.	TRGJ1	14	-1	-1	17
14	7.953506075910534E-5	TGTGCCACCTGGGATGGCTGGTTCAAGATATTT	CATWDGWFKIF	TRGV4	.	TRGJP1	16	-1	-1	14
14	7.953506075910534E-5	TGTGCCACCTGGGATGGGCGGGGGAAACTCTTT	CATWDGRGKLF	TRGV4	.	TRGJ1	18	-1	-1	23
14	7.953506075910534E-5	TGTGCCACCTGGGATATTTGGTTCAAGATATTT	CATWDIWFKIF	TRGV8	.	TRGJP1	15	-1	-1	17
14	7.953506075910534E-5	TGTGCCACCTGGGACGGGGATGAGAAACTCTTT	CATWDGDEKLF	TRGV2	.	TRGJ1	17	-1	-1	19
14	7.953506075910534E-5	TGTGCCACCTGGGACGGGGATAAGAAACTCTTT	CATWDGDKKLF	TRGV5	.	TRGJ1	17	-1	-1	19
14	7.953506075910534E-5	TGTGCCACCTGGGACAGGCATAAGAAACTCTTT	CATWDRHKKLF	TRGV3	.	TRGJ1	18	-1	-1	19
14	7.953506075910534E-5	TGTGCCACCTGGGACAGGCAGGGGAAACTCTTT	CATWDRQGKLF	TRGV3	.	TRGJ1	18	-1	-1	23
14	7.953506075910534E-5	TGTGCCACCTGGGAGTATTATAAGAAACTCTTT	CATWEYYKKLF	TRGV8	.	TRGJ1	13	-1	-1	15
14	7.953506075910534E-5	TGTGCCACCTGGGAGCGGTATAAGAAACTCTTT	CATWERYKKLF	TRGV2	.	TRGJ1	17	-1	-1	18
14	7.953506075910534E-5	TGTGCCCCTCTGGGGGGCGTGAAACTCTTT	CAPLGGVKLF	TRGV4	.	TRGJ1	13	-1	-1	20
14	7.953506075910534E-5	TGTGCCACCTGGGATACTAAGAAACTCTTT	CATWDTKKLF	TRGV8	.	TRGJ1	15	-1	-1	17
14	7.953506075910534E-5	TGTGCCACCTGGGACGAGGCGAAACTCTTT	CATWDEAKLF	TRGV4	.	TRGJ1	13	-1	-1	20
14	7.953506075910534E-5	TGTGCCACCTGGGACAGCGGGAAACTCTTT	CATWDSGKLF	TRGV3	.	TRGJ1	16	-1	-1	20
14	7.953506075910534E-5	TGTGCCACCTGGGACAGGCGGGAGATATTT	CATWDRREIF	TRGV7	.	TRGJP1	18	-1	-1	22
14	7.953506075910534E-5	TGTGCCACGGAGGAAAAGAAACTCTTT	CATEEKKLF	TRGV4	.	TRGJ1	7	-1	-1	15
14	7.953506075910534E-5	TGTCCCGGGAAACTCTTT	CPGKLF	TRGV8	.	TRGJ1	5	-1	-1	8
14	7.953506075910534E-5	TATCCCAAGGTATTT	YPKVF	TRGV8	.	TRGJP	6	-1	-1	5
13	7.385398499059782E-5	TGTGCTGCGTGGGATGTAAGCGCCTACGCGCACAAGCGTACGGGTGGTTGGTTCAAGATATTT	CAAWDVSAYAHKRTGGWFKIF	TRGV10	.	TRGJP1	14	-1	-1	44
13	7.385398499059782E-5	TGTGCTGCGTGGGATTATATAATATCGGGAGGATTGGTGGTTGGTTGGTTCAAGATATTT	CAAWDYIISGGLVVGWFKIF	TRGV10	.	TRGJP1	22	-1	-1	41
13	7.385398499059782E-5	TGTGCTGCGTGGGTACTAGCGGATCGGACTTCGGTCACTGGTTGGTTCAAGATATTT	CAAWVLADRTSVTGWFKIF	TRGV10	.	TRGJP1	12	-1	-1	35
13	7.385398499059782E-5	TGTGCCACCTGGGACAGGCCTCAGTCTAGACACTTCACTGGTTGGTTCAAGATATTT	CATWDRPQSRHFTGWFKIF	TRGV7	.	TRGJP1	20	-1	-1	35
13	7.385398499059782E-5	TGTGCTGCGTGGGATCCCCCCCGATATACCACTGGTTGGTTCAAGATATTT	CAAWDPPRYTTGWFKIF	TRGV10	.	TRGJP1	14	-1	-1	23
13	7.385398499059782E-5	TGTGCTGCGTGGGAAGGACCCGAAAATACCACTGGTTGGTTCAAGATATTT	CAAWEGPENTTGWFKIF	TRGV10	.	TRGJP1	13	-1	-1	25
13	7.385398499059782E-5	TGTGCCTTGTGGGAGACCTCCTTGGAGTTGGGCAAAAGAATCAAGGTATTT	CALWETSLELGKRIKVF	TRGV9	.	TRGJP	14	-1	-1	24
13	7.385398499059782E-5	TGTGCCACCTGGGATGGGTCTTTTTGCCACACTGGTTGGTTCAAGATATTT	CATWDGSFCHTGWFKIF	TRGV4	.	TRGJP1	17	-1	-1	29
13	7.385398499059782E-5	TGTGCTGCGTGGGATTATGCCACCCCGATTTATTATAAGAAACTCTTT	CAAWDYATPIYYKKLF	TRGV10	.	TRGJ1	16	-1	-1	25
13	7.385398499059782E-5	TGTGCCACCTGGGACATGAGGACGACCACTGGTTGGTTCAAGATATTT	CATWDMRTTTGWFKIF	TRGV3	.	TRGJP1	15	-1	-1	24
13	7.385398499059782E-5	TGTGCCACCTGGGACAGGCGGGAGTTGGGCAAAAAAATCAAGGTATTT	CATWDRRELGKKIKVF	TRGV7	.	TRGJP	18	-1	-1	21
13	7.385398499059782E-5	TGTGCTGCGTGGGGTCCTTATACCACTGGTTGGTTCAAGATATTT	CAAWGPYTTGWFKIF	TRGV10	.	TRGJP1	12	-1	-1	18
13	7.385398499059782E-5	TGTGCTGCGTGGGATTTAAATACCACTGGTTGGTTCAAGATATTT	CAAWDLNTTGWFKIF	TRGV10	.	TRGJP1	15	-1	-1	16
13	7.385398499059782E-5	TGTGCTGCGTGGGACTCCTTCACCACTGGTTGGTTCAAGATATTT	CAAWDSFTTGWFKIF	TRGV10	.	TRGJP1	13	-1	-1	21
13	7.385398499059782E-5	TGTGCCACCTGGGCCCTGGACCTCAATTATTATAAGAAACTCTTT	CATWALDLNYYKKLF	TRGV4	.	TRGJ1	12	-1	-1	24
13	7.385398499059782E-5	TGTGCCACCTGGGATGAGGAAACCACTGGTTGGTTCAAGATATTT	CATWDEETTGWFKIF	TRGV8	.	TRGJP1	18	-1	-1	21
13	7.385398499059782E-5	TGTGCCACCTGGGATAGTAAAACCACTGGTTGGTTCAAGATATTT	CATWDSKTTGWFKIF	TRGV8	.	TRGJP1	16	-1	-1	21
13	7.385398499059782E-5	TGTGCCACCTGGGACCGCCCACTCCGGTATTATAAGAAACTCTTT	CATWDRPLRYYKKLF	TRGV3	.	TRGJ1	14	-1	-1	27
13	7.385398499059782E-5	TGTGCCACCTGGGACGGGCCCGGCTGTTATTATAAGAAACTCTTT	CATWDGPGCYYKKLF	TRGV2	.	TRGJ1	21	-1	-1	26
13	7.385398499059782E-5	TGTGCCACCTGGGACGGGATACCCGATGGTTGGTTCAAGATATTT	CATWDGIPDGWFKIF	TRGV2	.	TRGJP1	17	-1	-1	26
13	7.385398499059782E-5	TGTGCCACCTGGGAATACCATACCACTGGTTGGTTCAAGATATTT	CATWEYHTTGWFKIF	TRGV4	.	TRGJP1	13	-1	-1	19
13	7.385398499059782E-5	TGTGCTGCGTGGGATTATAGGAATTATTATAAGAAACTCTTT	CAAWDYRNYYKKLF	TRGV10	.	TRGJ1	16	-1	-1	20
13	7.385398499059782E-5	TGTGCCACCTGGCAACCGGAAGGGAATTATAAGAAACTCTTT	CATWQPEGNYKKLF	TRGV7	.	TRGJ1	11	-1	-1	25
13	7.385398499059782E-5	TGTGCCACCTGGGGCTATACCACTGGTTGGTTCAAGATATTT	CATWGYTTGWFKIF	TRGV8	.	TRGJP1	12	-1	-1	15
13	7.385398499059782E-5	TGTGCCACCTGGGGGAGGACCACTGGTTGGTTCAAGATATTT	CATWGRTTGWFKIF	TRGV8	.	TRGJP1	12	-1	-1	18
13	7.385398499059782E-5	TGTGCCACCTGGGATCCAACCACTGGTTGGTTCAAGATATTT	CATWDPTTGWFKIF	TRGV4	.	TRGJP1	14	-1	-1	18
13	7.385398499059782E-5	TGTGCCACCTGGGATGGGGGCAAGGGTTATAAGAAACTCTTT	CATWDGGKGYKKLF	TRGV4	.	TRGJ1	17	-1	-1	26
13	7.385398499059782E-5	TGTGCCACCTGGGACGTCACCACTGGTTGGTTCAAGATATTT	CATWDVTTGWFKIF	TRGV3	.	TRGJP1	14	-1	-1	18
13	7.385398499059782E-5	TGTGCCACCTGGGACGCTACCACTGGTTGGTTCAAGATATTT	CATWDATTGWFKIF	TRGV7	.	TRGJP1	14	-1	-1	17
13	7.385398499059782E-5	TGTGCCACCTGGGACGGGCCGGATTATTATAAGAAACTCTTT	CATWDGPDYYKKLF	TRGV2	.	TRGJ1	19	-1	-1	19
13	7.385398499059782E-5	TGTGCCACCTGGGACGGGCCAAATTATTATAAGAAACTCTTT	CATWDGPNYYKKLF	TRGV2	.	TRGJ1	19	-1	-1	21
13	7.385398499059782E-5	TGTGCCACCTGGGACGGGCAAAGAGGTTGGTTCAAGATATTT	CATWDGQRGWFKIF	TRGV2	.	TRGJP1	18	-1	-1	24
13	7.385398499059782E-5	TGTGCCACCTGGGACGGGATGAATTATTATAAGAAACTCTTT	CATWDGMNYYKKLF	TRGV2	.	TRGJ1	17	-1	-1	20
13	7.385398499059782E-5	TGTGCCACCTGGGACGGGAGGAATTATTATAAGAAACTCTTT	CATWDGRNYYKKLF	TRGV2	.	TRGJ1	17	-1	-1	20
13	7.385398499059782E-5	TGTGCCACCTGGGACGGGAAGAGTTATTATAAGAAACTCTTT	CATWDGKSYYKKLF	TRGV2	.	TRGJ1	17	-1	-1	20
13	7.385398499059782E-5	TGTGCCACCTGGGACGGAACCACTGGTTGGTTCAAGATATTT	CATWDGTTGWFKIF	TRGV2	.	TRGJP1	16	-1	-1	18
[truncated: 3,454 more rows]
