# Supplementary material for: Dissection of the Human T-Cell Receptor γ Gene Repertoire in the Brain and Peripheral Blood Identifies Age- and Alzheimer's Disease-Associated Clonotype Profiles
Source: Front Immunol. 2020 Jan 29;11:12. doi: 10.3389/fimmu.2020.00012 (PMC7025544; doi:10.3389/fimmu.2020.00012)
Supplement: Supplementary file 5 [file Data_Sheet_2.zip › repertoires_corrected_and_decontaminated/NL-7.txt]

count	freq	cdr3nt	cdr3aa	v	d	j	VEnd	DStart	DEnd	JStart
18848	0.15042178434330133	TGTGCCTTGTGGGAGGTGCGAGAGTTGGGCAAAAAAATCAAGGTATTT	CALWEVRELGKKIKVF	TRGV9	.	TRGJP	18	-1	-1	17
6812	0.054365088866010644	TGTGCCTTGTGGGAGGTGCAAGAGTTGGGCAAAAAAATCAAGGTATTT	CALWEVQELGKKIKVF	TRGV9	.	TRGJP	19	-1	-1	17
4722	0.037685253908588116	TGTGCCTTGTGGGAGGTCCAAGAGTTGGGCAAAAAAATCAAGGTATTT	CALWEVQELGKKIKVF	TRGV9	.	TRGJP	19	-1	-1	18
4638	0.03701486819738071	TGTGCCTTGTGGGAGCCTCAAGAGTTGGGCAAAAAAATCAAGGTATTT	CALWEPQELGKKIKVF	TRGV9	.	TRGJP	14	-1	-1	18
3468	0.027677352934134605	TGTGCCACCCAATTCGGATGGTTCAAGATATTT	CATQFGWFKIF	TRGV3	.	TRGJP1	8	-1	-1	15
2241	0.017884933081140614	TGTGCCTTGTGGGAGGTGAGAGAGCAAGAGTTGGGCAAAAAAATCAAGGTATTT	CALWEVREQELGKKIKVF	TRGV9	.	TRGJP	17	-1	-1	23
2212	0.01765349039512853	TGTGCCTTGTGGGAGGAGGAGTTGGGCAAAAAAATCAAGGTATTT	CALWEEELGKKIKVF	TRGV9	.	TRGJP	15	-1	-1	18
2081	0.016608007916936018	TGTGCCTTGTGGGCCACGAAAGAGTTGGGCAAAAAAATCAAGGTATTT	CALWATKELGKKIKVF	TRGV9	.	TRGJP	12	-1	-1	19
1974	0.015754064213374195	TGTGCCTTGTGGGAGGGATCGAATTATTATAAGAAACTCTTT	CALWEGSNYYKKLF	TRGV9	.	TRGJ2	15	-1	-1	18
1802	0.014381369661854255	TGTGCCTTGTGGTCAGTAAGCGAGTTGGGCAAAAAAATCAAGGTATTT	CALWSVSELGKKIKVF	TRGV9	.	TRGJP	11	-1	-1	21
1790	0.01428560027453891	TGTGCCTTGTGGGAGGTGCAACAAGAGTTGGGCAAAAAAATCAAGGTATTT	CALWEVQQELGKKIKVF	TRGV9	.	TRGJP	19	-1	-1	21
1508	0.012035019672628312	TGTGCCTTGTGGGAGCCGCGGGAGTTGGGCAAAAAAATCAAGGTATTT	CALWEPRELGKKIKVF	TRGV9	.	TRGJP	14	-1	-1	21
1219	0.009728573594783761	TGTGCCTTGTGGGAGGTCCGGGAGTTGGGCAAAAAAATCAAGGTATTT	CALWEVRELGKKIKVF	TRGV9	.	TRGJP	16	-1	-1	21
1047	0.008355879043263821	TGTGCCTTGTGGGAGGTGCACGAGTTGGGCAAAAAAATCAAGGTATTT	CALWEVHELGKKIKVF	TRGV9	.	TRGJP	20	-1	-1	17
1039	0.008292032785053591	TGTGCTGCGTGGGATCGTCCGCTATGGTTCAAGATATTT	CAAWDRPLWFKIF	TRGV10	.	TRGJP1	14	-1	-1	24
1022	0.008156359486356853	TGTGCCTTGTGGGAGGCTTCTGGGTTGGGCAAAAAAATCAAGGTATTT	CALWEASGLGKKIKVF	TRGV9	.	TRGJP	15	-1	-1	23
1007	0.008036647752212672	TGTGCCTTGTGGGAGGCAAAAGAGTTGGGCAAAAAAATCAAGGTATTT	CALWEAKELGKKIKVF	TRGV9	.	TRGJP	15	-1	-1	19
965	0.007701454896608966	TGTGCTGCGTGGGACTTTAAGAAACTCTTT	CAAWDFKKLF	TRGV10	.	TRGJ1	13	-1	-1	17
812	0.006480395208338321	TGTGCTGCGTGGGTGTCGAATTATTATAAGAAACTCTTT	CAAWVSNYYKKLF	TRGV10	.	TRGJ2	12	-1	-1	15
765	0.006105298441353222	TGTGCCTTGTGGGAGGCTTATTATAAGAAACTCTTT	CALWEAYYKKLF	TRGV9	.	TRGJ1	15	-1	-1	17
707	0.005642413069329055	TGTGCCTTGTGGGAGGTGATGAGAGAGTTGGGCAAAAAAATCAAGGTATTT	CALWEVMRELGKKIKVF	TRGV9	.	TRGJP	17	-1	-1	23
591	0.004716642325280724	TGTGCCTTGTGGGAGGTGCAGAAAGAGTTGGGCAAAAAAATCAAGGTATTT	CALWEVQKELGKKIKVF	TRGV9	.	TRGJP	19	-1	-1	22
577	0.004604911373412822	TGTGCCTGTCGATTGTGTATTAGGTATAAGAAACTCTTT	CACRLCIRYKKLF	TRGV9	.	TRGJ2	6	-1	-1	24
574	0.004580969026583986	TGTGCCTTGTGGGAGGTGCAGTATAAGAAACTCTTT	CALWEVQYKKLF	TRGV9	.	TRGJ1	19	-1	-1	21
552	0.004405391816505854	TGTGCCTTGTGGGAGGTGTATGAGTTGGGCAAAAAAATCAAGGTATTT	CALWEVYELGKKIKVF	TRGV9	.	TRGJP	17	-1	-1	21
477	0.00380683314578495	TGTGCCTTGTGGGAGCTGAAAGAGTTGGGCAAAAAAATCAAGGTATTT	CALWELKELGKKIKVF	TRGV9	.	TRGJP	17	-1	-1	19
464	0.0037030829761933266	TGTGCCTTGTGGGACAACCAGCAGTTGGGCAAAAAAATCAAGGTATTT	CALWDNQQLGKKIKVF	TRGV9	.	TRGJP	13	-1	-1	22
443	0.0035354865483914733	TGTGCCTTGTGGGAGGATCAAGAGTTGGGCAAAAAAATCAAGGTATTT	CALWEDQELGKKIKVF	TRGV9	.	TRGJP	15	-1	-1	18
437	0.003487601854733801	TGTGCCTTGTGGGAGCCAGCCCTTTATTATAAGAAACTCTTT	CALWEPALYYKKLF	TRGV9	.	TRGJ1	14	-1	-1	23
420	0.003351928556037063	TGTGCCTTGTGGGACCAAGAGTTGGGCAAAAAAATCAAGGTATTT	CALWDQELGKKIKVF	TRGV9	.	TRGJP	13	-1	-1	15
406	0.0032401976041691607	TGTGCCTTGTGGGAGGTGTTGGGCAAAAAAATCAAGGTATTT	CALWEVLGKKIKVF	TRGV9	.	TRGJP	17	-1	-1	17
405	0.003232216821892882	TGTGCCTTGTGGGAGGTCGGGGAGTTGGGCAAAAAAATCAAGGTATTT	CALWEVGELGKKIKVF	TRGV9	.	TRGJP	16	-1	-1	21
405	0.003232216821892882	TGTGCCACCTGGGACAGGCGGACGGATTATTATAAGAAACTCTTT	CATWDRRTDYYKKLF	TRGV3	.	TRGJ1	18	-1	-1	22
388	0.0030965435231961437	TGTGCCACCTGGGATTATGGTGATTGGATCAAGACGTTT	CATWDYGDWIKTF	TRGV8	.	TRGJP2	14	-1	-1	19
344	0.00274538910303988	TGTGCCTTGTGGGAGGCCCAAGCCCAAGAGTTGGGCAAAAAAATCAAGGTATTT	CALWEAQAQELGKKIKVF	TRGV9	.	TRGJP	15	-1	-1	15
312	0.002490004070198961	TGTGCCTTGTGGGAGGTGCCTACTGGTTGGTTCAAGATATTT	CALWEVPTGWFKIF	TRGV9	.	TRGJP1	18	-1	-1	21
309	0.002466061723370125	TGTGCCTTGTGGGAGGTGTCGCAAGAGTTGGGCAAAAAAATCAAGGTATTT	CALWEVSQELGKKIKVF	TRGV9	.	TRGJP	17	-1	-1	20
306	0.0024421193765412886	TGTGCCTTGACTTACGGGGAACTCTTT	CALTYGELF	TRGV9	.	TRGJ1	8	-1	-1	19
297	0.00237029233605478	TGTGCCTTGTGGGAGACACAAGAGTTGGGCAAAAAAATCAAGGTATTT	CALWETQELGKKIKVF	TRGV9	.	TRGJP	14	-1	-1	18
291	0.0023224076423971076	TGTGCCACCGCGGGGCCCCAGAATTATTATAAGAAACTCTTT	CATAGPQNYYKKLF	TRGV4	.	TRGJ1	8	-1	-1	20
290	0.0023144268601208292	TGTGCCTTGTGGGAGGTAGTTGAGTTGGGCAAAAAAATCAAGGTATTT	CALWEVVELGKKIKVF	TRGV9	.	TRGJP	16	-1	-1	21
266	0.0021228880854901396	TGTGCCTTGTGGGAGGTGCATTCGGAAGAGTTGGGCAAAAAAATCAAGGTATTT	CALWEVHSEELGKKIKVF	TRGV9	.	TRGJP	19	-1	-1	25
252	0.002011157133622238	TGTGCCTTGTGGGAGGTGCTTGCCCTGGGGCCCGCTGAGTTGGGCAAAAAAATCAAGGTATTT	CALWEVLALGPAELGKKIKVF	TRGV9	.	TRGJP	18	-1	-1	36
252	0.002011157133622238	TGTGCCTTGTGGGAGGTGGGGTATTATAAGAAACTCTTT	CALWEVGYYKKLF	TRGV9	.	TRGJ1	17	-1	-1	21
250	0.0019951955690696802	GGGGGGGGGTTCAAGATATTT	GGGFKIF	TRGV3	.	TRGJP1	-1	-1	-1	7
248	0.0019792340045171226	TGTGCTGCGTGGAAGAATAAGAAACTCTTT	CAAWKNKKLF	TRGV10	.	TRGJ2	11	-1	-1	16
247	0.001971253222240844	TGTGCTGCGTGGGACACTGGTTGGTTCAAGATATTT	CAAWDTGWFKIF	TRGV10	.	TRGJP1	13	-1	-1	14
242	0.0019313493108594506	TGTGCCTTGTGGGAGGTGCGGGGGAAACTCTTT	CALWEVRGKLF	TRGV9	.	TRGJ1	18	-1	-1	23
241	0.0019233685285831718	TGTGCCTTGTGGGAAGGTGGTTGGTTCAAGATATTT	CALWEGGWFKIF	TRGV9	.	TRGJP1	18	-1	-1	17
232	0.0018515414880966633	TGTGCCACCTGGGAGCCCCCTTATAAGAAACTCTTT	CATWEPPYKKLF	TRGV8	.	TRGJ2	13	-1	-1	20
230	0.0018355799235441057	TGTGCCTTGTGGGAGGTGCGGTATAAGAAACTCTTT	CALWEVRYKKLF	TRGV9	.	TRGJ1	18	-1	-1	21
229	0.0018275991412678271	TGTGCCTCCCAGCCCAATAAGAAACTCTTT	CASQPNKKLF	TRGV9	.	TRGJ2	6	-1	-1	16
227	0.0018116375767152696	TGTGCCTTGTGGGCCCCTTATTATAAGAAACTCTTT	CALWAPYYKKLF	TRGV9	.	TRGJ1	12	-1	-1	17
213	0.0016999066248473676	TGTGCCTTGTGGGAGTCCTCGGATTATTATAAGAAACTCTTT	CALWESSDYYKKLF	TRGV9	.	TRGJ2	14	-1	-1	18
203	0.0016200988020845803	TGTGCCTTGTGGGAGGACCACGAGTTGGGCAAAAAAATCAAGGTATTT	CALWEDHELGKKIKVF	TRGV9	.	TRGJP	15	-1	-1	18
197	0.001572214108426908	TGTGCCTTGTGGGAGGCTAACCAAGAGTTGGGCAAAAAAATCAAGGTATTT	CALWEANQELGKKIKVF	TRGV9	.	TRGJP	15	-1	-1	21
195	0.0015562525438743507	TGTGCCTTGTGGGAGGTGCAGGGGGGCAAAAAAATCAAGGTATTT	CALWEVQGGKKIKVF	TRGV9	.	TRGJP	19	-1	-1	23
189	0.0015083678502166781	TGTGCTGCGTGGGATTATTATAAGAAACTCTTT	CAAWDYYKKLF	TRGV10	.	TRGJ1	16	-1	-1	13
178	0.0014205792451776123	TGTGCCACCTGGGACGGGCCGTATACCACTGGTTGGTTCAAGATATTT	CATWDGPYTTGWFKIF	TRGV2	.	TRGJP1	19	-1	-1	21
178	0.0014205792451776123	TGTGCTGCGTGGGGTCCCGGTTGGTTCAAGATATTT	CAAWGPGWFKIF	TRGV10	.	TRGJP1	12	-1	-1	18
178	0.0014205792451776123	TGTGCCACCTGGGATATGAATTGGATCAAGACGTTT	CATWDMNWIKTF	TRGV8	.	TRGJP2	15	-1	-1	19
171	0.0013647137692436612	TGTGCCTTGTGGGAGGTGCTGGAGTTGGGCAAAAAAATCAAGGTATTT	CALWEVLELGKKIKVF	TRGV9	.	TRGJP	18	-1	-1	21
170	0.0013567329869673826	TGTGCCTTGTGGGATGAGGATTGGATCAAGACGTTT	CALWDEDWIKTF	TRGV9	.	TRGJP2	13	-1	-1	18
170	0.0013567329869673826	TGTGCCTCCCTGTGTTATAAGAAACTCTTT	CASLCYKKLF	TRGV9	.	TRGJ2	6	-1	-1	14
164	0.0013088482933097101	TGTGCCTTGTGGGAGCCGAGTTTAGAACCTCAAGAGTTGGGCAAAAAAATCAAGGTATTT	CALWEPSLEPQELGKKIKVF	TRGV9	.	TRGJP	14	-1	-1	30
160	0.0012769251642045954	TGTGCCTTGTGGGAGGTGAGGGAGTTGGGCAAAAAAATCAAGGTATTT	CALWEVRELGKKIKVF	TRGV9	.	TRGJP	17	-1	-1	21
148	0.0011811557768892508	TGTGCCTGCTGGATCACCCGTACCCCTCCTGATACCACTGGTTGGTTCAAGATATTT	CACWITRTPPDTTGWFKIF	TRGV11	.	TRGJP1	13	-1	-1	31
143	0.001141251865507857	TGTGCTGCGTGGGATACCACTGGTTGGTTCAAGATATTT	CAAWDTTGWFKIF	TRGV10	.	TRGJP1	14	-1	-1	13
142	0.0011332710832315785	TGTGCCTTGTGGGAGGTGTGTCAGAAACTCTTT	CALWEVCQKLF	TRGV9	.	TRGJ1	17	-1	-1	22
140	0.0011173095186790209	TGTGCCTTGTGGGAGGTTTATTATAAGAAACTCTTT	CALWEVYYKKLF	TRGV9	.	TRGJ1	16	-1	-1	17
137	0.0010933671718501847	TGTGCCTTGTGGGACCGTAATTCTAAGAAACTCTTT	CALWDRNSKKLF	TRGV9	.	TRGJ1	13	-1	-1	19
136	0.001085386389573906	TGTGCCACCTGGGGCAAGAAACTCTTT	CATWGKKLF	TRGV8	.	TRGJ1	12	-1	-1	15
134	0.0010694248250213486	TGTGCTGCGTGGGATTATAAGAAACTCTTT	CAAWDYKKLF	TRGV10	.	TRGJ1	16	-1	-1	13
132	0.0010534632604687912	TGTGCCTTGTGGGATGGGTTGGGCAAAAAAATCAAGGTATTT	CALWDGLGKKIKVF	TRGV9	.	TRGJP	13	-1	-1	17
129	0.001029520913639955	TGTGCCTTGTGGGAGGTGTTTAGTTTGGGCAAAAAAATCAAGGTATTT	CALWEVFSLGKKIKVF	TRGV9	.	TRGJP	17	-1	-1	24
125	9.975977845348401E-4	TGTGCCTTGTGGGAGGCCCAGTCCCAAGAGTTGGGCAAAAAAATCAAGGTATTT	CALWEAQSQELGKKIKVF	TRGV9	.	TRGJP	15	-1	-1	24
125	9.975977845348401E-4	TGTGCCTTGTGGGAGTCGCAAGAGTTGGGCAAAAAAATCAAGGTATTT	CALWESQELGKKIKVF	TRGV9	.	TRGJP	14	-1	-1	17
123	9.816362199822827E-4	TGTGCCACCCGGTATAAAAAGAAACTCTTT	CATRYKKKLF	TRGV8	.	TRGJ1	15	-1	-1	12
122	9.73655437706004E-4	TGTGCTGCGTGGGACAAGAAACTCTTT	CAAWDKKLF	TRGV10	.	TRGJ1	13	-1	-1	15
119	9.497130908771678E-4	TGTGCCTTGTGGGAGGTGCTGGGAGAGTTGGGCAAAAAAATCAAGGTATTT	CALWEVLGELGKKIKVF	TRGV9	.	TRGJP	18	-1	-1	23
116	9.257707440483316E-4	TGTGCTGCGTGGGATTATACCACTGGTTGGTTCAAGATATTT	CAAWDYTTGWFKIF	TRGV10	.	TRGJP1	16	-1	-1	8
113	9.018283972194955E-4	TGTGCCTGCTGGATTAGGCACGTATCGTTTGGTTGGTTCAAGATATTT	CACWIRHVSFGWFKIF	TRGV11	.	TRGJP1	22	-1	-1	29
112	8.938476149432167E-4	TGTGCTGCGCAAGGGGAGAAACTCTTT	CAAQGEKLF	TRGV10	.	TRGJ1	8	-1	-1	16
108	8.619244858381019E-4	TGTGCTGCACCGCTCACTGGTTGGTTCAAGATATTT	CAAPLTGWFKIF	TRGV10	.	TRGJP1	7	-1	-1	14
108	8.619244858381019E-4	TGTGCCTTGTGGAGAAGGGATTATAAGAAACTCTTT	CALWRRDYKKLF	TRGV9	.	TRGJ1	11	-1	-1	19
106	8.459629212855444E-4	TGTGCCACCTGGAACAAATATAGTAGTGATTGGATCAAGACGTTT	CATWNKYSSDWIKTF	TRGV8	.	TRGJP2	11	-1	-1	17
105	8.379821390092657E-4	TGTGCCTTGTGGGGCGAGGGGGAACTCTTT	CALWGEGELF	TRGV9	.	TRGJ1	12	-1	-1	22
103	8.220205744567082E-4	TGTGCCTTGTGGGAGGAAGGGATGGGTACCACTGGTTGGTTCAAGATATTT	CALWEEGMGTTGWFKIF	TRGV9	.	TRGJP1	15	-1	-1	26
102	8.140397921804296E-4	TGTGCTGCGTGGGATTATCGAGGCTGGTTCAAGATATTT	CAAWDYRGWFKIF	TRGV10	.	TRGJP1	16	-1	-1	21
98	7.821166630753146E-4	TGTGCCTTGTGGGAGGCCCTTAGGACCACTGGTTGGTTCAAGATATTT	CALWEALRTTGWFKIF	TRGV9	.	TRGJP1	15	-1	-1	24
98	7.821166630753146E-4	TGTGCCTTGTGGGAGGTGCATTATAAGAAACTCTTT	CALWEVHYKKLF	TRGV9	.	TRGJ1	19	-1	-1	19
96	7.661550985227573E-4	TGTGCCTTGCCGTTGCCCAAGAAACTCTTT	CALPLPKKLF	TRGV9	.	TRGJ2	8	-1	-1	18
95	7.581743162464785E-4	TGTGCCTTGTGGGAGGTGCTCGGAGAGTTGGGCAAAAAAATCAAGGTATTT	CALWEVLGELGKKIKVF	TRGV9	.	TRGJP	18	-1	-1	23
94	7.501935339701998E-4	TGTGCCTTGTGGGAGCTACAAGAGTTGGGCAAAAAAATCAAGGTATTT	CALWELQELGKKIKVF	TRGV9	.	TRGJP	14	-1	-1	18
94	7.501935339701998E-4	TGTGCCTTGTGGGAGGTGAAGAAACTCTTT	CALWEVKKLF	TRGV9	.	TRGJ1	17	-1	-1	18
94	7.501935339701998E-4	TGTGCCGCCCTAGAGAATAAGAAACTCTTT	CAALENKKLF	TRGV4	.	TRGJ1	8	-1	-1	16
94	7.501935339701998E-4	TGTGCCTTCCTCAAACTCTTT	CAFLKLF	TRGV9	.	TRGJ1	7	-1	-1	12
92	7.342319694176423E-4	TGTGCCTTGTGGGAGGTGCATACCACTGGTTGGTTCAAGATATTT	CALWEVHTTGWFKIF	TRGV9	.	TRGJP1	19	-1	-1	19
91	7.262511871413636E-4	TGTGCCACCTGGGGCAGGCTCGTTGGTTGGTTCAAGATATTT	CATWGRLVGWFKIF	TRGV5P	.	TRGJP1	18	-1	-1	23
90	7.182704048650848E-4	TGTGCTGCGTGGGATAGGTATAAGAAACTCTTT	CAAWDRYKKLF	TRGV10	.	TRGJ2	14	-1	-1	18
89	7.102896225888062E-4	TGTGCCACCTGGGATGGGAATTATAAGAAACTCTTT	CATWDGNYKKLF	TRGV4	.	TRGJ1	17	-1	-1	19
87	6.943280580362487E-4	TGTGCCTTGTGGGAGGTGCAGCGAGGTTGGAAACTCTTT	CALWEVQRGWKLF	TRGV9	.	TRGJ1	19	-1	-1	29
87	6.943280580362487E-4	TGTGCTGCGTGGGAATTTGCTTGGTTCAAGATATTT	CAAWEFAWFKIF	TRGV10	.	TRGJP1	13	-1	-1	17
86	6.8634727575997E-4	TGTGCCTTGTGGGAGCCTGCCACCTATTATAAGAAACTCTTT	CALWEPATYYKKLF	TRGV9	.	TRGJ2	24	-1	-1	24
84	6.703857112074125E-4	TGTGCCTTGTGGGAGTTACAAGAGTTGGGCAAAAAAATCAAGGTATTT	CALWELQELGKKIKVF	TRGV9	.	TRGJP	14	-1	-1	18
84	6.703857112074125E-4	TGTGCCTTGTGGGAGGTGTTAGCGTTGGGCAAAAAAATCAAGGTATTT	CALWEVLALGKKIKVF	TRGV9	.	TRGJP	17	-1	-1	20
84	6.703857112074125E-4	TGTGCTGCGTGGGATTGGGGTACCACTGGTTGGTTCAAGATATTT	CAAWDWGTTGWFKIF	TRGV10	.	TRGJP1	15	-1	-1	20
84	6.703857112074125E-4	TGTGCCTTGTGCACATCGCGGAAACTCTTT	CALCTSRKLF	TRGV9	.	TRGJ1	10	-1	-1	20
81	6.464433643785764E-4	TGTGCCTTCGTTGTTGACGGGTTCAAGATATTT	CAFVVDGFKIF	TRGV9	.	TRGJP1	7	-1	-1	19
80	6.384625821022977E-4	TGTGCCTTGTGGGAGGTGTATTATTATAAGAAACTCTTT	CALWEVYYYKKLF	TRGV9	.	TRGJ1	17	-1	-1	19
80	6.384625821022977E-4	TGTGCCTTGTGGACAGGGTTCAAGATATTT	CALWTGFKIF	TRGV9	.	TRGJP1	11	-1	-1	16
79	6.304817998260189E-4	TGTGCCTTGTGGGAGGTGCAGATGGGGTTAAAGTTTTATAAGAAACTCTTT	CALWEVQMGLKFYKKLF	TRGV9	.	TRGJ1	19	-1	-1	35
78	6.225010175497402E-4	TGTGCCTTGTGGGAGGTGCAGACCACTGGTTGGTTCAAGATATTT	CALWEVQTTGWFKIF	TRGV9	.	TRGJP1	19	-1	-1	21
78	6.225010175497402E-4	TGTGCCTTGTGGGAGGGCGGGTATTCTGGTTGGTTCAAGATATTT	CALWEGGYSGWFKIF	TRGV9	.	TRGJP1	15	-1	-1	25
77	6.145202352734615E-4	TGTGCCACCTGGGATAATCGGATTGAATTTGGACCGAATTATTATAAGAAACTCTTT	CATWDNRIEFGPNYYKKLF	TRGV8	.	TRGJ1	15	-1	-1	34
77	6.145202352734615E-4	TGTGCCTTGTGGGAGGCAAGTTGGATGGGGTTGGGCAAAAAAATCAAGGTATTT	CALWEASWMGLGKKIKVF	TRGV9	.	TRGJP	15	-1	-1	29
77	6.145202352734615E-4	TGTGCCTTGTGGGAGGTGCTAGTCGGTCGTAAGAAACTCTTT	CALWEVLVGRKKLF	TRGV9	.	TRGJ1	18	-1	-1	29
77	6.145202352734615E-4	TGTGCTGCGTGGGCCACTGGTTGGTTCAAGATATTT	CAAWATGWFKIF	TRGV10	.	TRGJP1	12	-1	-1	13
76	6.065394529971827E-4	TGTGCCTTGTGGGAGGTGCGTTATAAGAAACTCTTT	CALWEVRYKKLF	TRGV9	.	TRGJ1	18	-1	-1	20
76	6.065394529971827E-4	TGTGCCTTGTGGGAGGTACGCTGGTTCAAGATATTT	CALWEVRWFKIF	TRGV9	.	TRGJP1	16	-1	-1	21
76	6.065394529971827E-4	TGTGGTTGGTTCAAGATATTT	CGWFKIF	TRGV10	.	TRGJP1	3	-1	-1	2
75	5.985586707209041E-4	TGTGCCTTGTGGGAGCAAGAGTTGGGCAAAAAAATCAAGGTATTT	CALWEQELGKKIKVF	TRGV9	.	TRGJP	14	-1	-1	14
75	5.985586707209041E-4	TGTGCCACCTGGGACTCCACTGGTTGGTTCAAGATATTT	CATWDSTGWFKIF	TRGV8	.	TRGJP1	13	-1	-1	16
75	5.985586707209041E-4	TGTGCTGCGTGGGACGCCCCTAAAAAGAAACTCTTT	CAAWDAPKKKLF	TRGV10	.	TRGJ1	13	-1	-1	24
75	5.985586707209041E-4	TGTTCCCCCCCTCCTTGGGGTAAGAAACTCTTT	CSPPPWGKKLF	TRGV9	.	TRGJ1	5	-1	-1	20
74	5.905778884446254E-4	TGTGCCTTGTGGGAGATGACTTTAAGGCATACCACTGGTTGGTTCAAGATATTT	CALWEMTLRHTTGWFKIF	TRGV9	.	TRGJP1	17	-1	-1	28
74	5.905778884446254E-4	TGTGCCTGGCGAGGTTGGTTCAAGATATTT	CAWRGWFKIF	TRGV9	.	TRGJP1	14	-1	-1	12
74	5.905778884446254E-4	TGTGCCACCTGGGACGGGCCAGAGAAACTCTTT	CATWDGPEKLF	TRGV2	.	TRGJ1	19	-1	-1	22
73	5.825971061683466E-4	TGTGCCTTGTGGGAGGTGTGGGATACCACTGGTTGGTTCAAGATATTT	CALWEVWDTTGWFKIF	TRGV9	.	TRGJP1	17	-1	-1	22
73	5.825971061683466E-4	TGGCCGCCCGGTGGGGGGAAGAAACTCTTT	WPPGGGKKLF	TRGV9	.	TRGJ1	4	-1	-1	18
72	5.746163238920679E-4	TGTGCCTTGTGGGAGGTCCAGGGGGAGTTGGGCAAAAAAATCAAGGTATTT	CALWEVQGELGKKIKVF	TRGV9	.	TRGJP	19	-1	-1	24
72	5.746163238920679E-4	TGTGCCTTGTGGGAGGTGCGAGGAGCCACTGGTTGGTTCAAGATATTT	CALWEVRGATGWFKIF	TRGV9	.	TRGJP1	18	-1	-1	25
72	5.746163238920679E-4	TGTGCCACCTGGATTTATACCACTGGTTGGTTCAAGATATTT	CATWIYTTGWFKIF	TRGV2	.	TRGJP1	11	-1	-1	15
72	5.746163238920679E-4	TGTGCCTTGTGGGAGGAGGGATTCGACTTGAAACTCTTT	CALWEEGFDLKLF	TRGV9	.	TRGJ1	15	-1	-1	29
72	5.746163238920679E-4	TGTGCCACCTGGGATACCACTGGTTGGTTCAAGATATTT	CATWDTTGWFKIF	TRGV8	.	TRGJP1	15	-1	-1	13
72	5.746163238920679E-4	TGTGCCTTGTGGGAGGCGCGGGAGAAACTCTTT	CALWEAREKLF	TRGV9	.	TRGJ1	18	-1	-1	22
72	5.746163238920679E-4	TGTGCCTTGCCCCACCCCCGCGGGAAACTCTTT	CALPHPRGKLF	TRGV9	.	TRGJ1	8	-1	-1	23
71	5.666355416157892E-4	TGTGCCTTGTGGGGACTGGGGTTAGAGTTGGGCAAAAAAATCAAGGTATTT	CALWGLGLELGKKIKVF	TRGV9	.	TRGJP	12	-1	-1	23
71	5.666355416157892E-4	TGTGCCTTGTGGGAGGTGCGTAAAGAGTTGGGCAAAAAAATCAAGGTATTT	CALWEVRKELGKKIKVF	TRGV9	.	TRGJP	18	-1	-1	22
71	5.666355416157892E-4	TGTGCCTTGTGGCACCAAGAGTTGGGCAAAAAAATCAAGGTATTT	CALWHQELGKKIKVF	TRGV9	.	TRGJP	11	-1	-1	15
71	5.666355416157892E-4	TGTGCTGCGTGGGATTGGGGCACTGGTTGGTTCAAGATATTT	CAAWDWGTGWFKIF	TRGV10	.	TRGJP1	15	-1	-1	20
70	5.586547593395104E-4	TGTGCCTTGTGGGAGGTGATCAGAGGTTATTATAAGAAACTCTTT	CALWEVIRGYYKKLF	TRGV9	.	TRGJ1	17	-1	-1	26
70	5.586547593395104E-4	TGTGCCTTGTCCATAGAAGTTGGACTCTTT	CALSIEVGLF	TRGV9	.	TRGJ1	9	-1	-1	23
70	5.586547593395104E-4	TGTGCCACTGGTTGGTTCAAGATATTT	CATGWFKIF	TRGV8	.	TRGJP1	10	-1	-1	4
69	5.506739770632318E-4	TGTGCCTTGTGGGAGGTGCAGTACCCCCCCAATACCACTGGTTGGTTCAAGATATTT	CALWEVQYPPNTTGWFKIF	TRGV9	.	TRGJP1	19	-1	-1	31
69	5.506739770632318E-4	TGTGCCTTGTGGGAGAGCCGGCAAGAGTTGGGCAAAAAAATCAAGGTATTT	CALWESRQELGKKIKVF	TRGV9	.	TRGJP	14	-1	-1	19
69	5.506739770632318E-4	TGTGCCTTGTGGGACCGCAATGAGTTGGGCAAAAAAATCAAGGTATTT	CALWDRNELGKKIKVF	TRGV9	.	TRGJP	13	-1	-1	16
69	5.506739770632318E-4	TGTGCTGCGTATAGTTATTATAAGAAACTCTTT	CAAYSYYKKLF	TRGV10	.	TRGJ1	9	-1	-1	14
69	5.506739770632318E-4	TGTGCCACCTGGGATAGTGAATATTATAAGAAACTCTTT	CATWDSEYYKKLF	TRGV8	.	TRGJ1	16	-1	-1	18
68	5.42693194786953E-4	TGTGCCTTGTGGGAGGCCACTAGGGCCACTGGTTGGTTCAAGATATTT	CALWEATRATGWFKIF	TRGV9	.	TRGJP1	15	-1	-1	25
67	5.347124125106743E-4	TGTGCCTTGATCCGTACTGGTTGGTTCAAGATATTT	CALIRTGWFKIF	TRGV9	.	TRGJP1	8	-1	-1	15
67	5.347124125106743E-4	TGTGCCTTGTGGGAGGTGCACTCGAAACTCTTT	CALWEVHSKLF	TRGV9	.	TRGJ1	20	-1	-1	23
67	5.347124125106743E-4	TGTGCCTTGTGGGGGCTTAAGAAACTCTTT	CALWGLKKLF	TRGV9	.	TRGJ1	12	-1	-1	17
66	5.267316302343956E-4	TGTGCTGCGTGGGATTATGGGTCCAGGACCACTGGTTGGTTCAAGATATTT	CAAWDYGSRTTGWFKIF	TRGV10	.	TRGJP1	16	-1	-1	27
66	5.267316302343956E-4	TGTGCCTTGTGCCCCCATACCACTGGTTGGTTCAAGATATTT	CALCPHTTGWFKIF	TRGV9	.	TRGJP1	10	-1	-1	16
66	5.267316302343956E-4	TGTGCCTTGTGGGAGTTGGGCAAAAAAATCAAGGTATTT	CALWELGKKIKVF	TRGV9	.	TRGJP	17	-1	-1	12
66	5.267316302343956E-4	TGTGCCTTGGAGAAACTCTTT	CALEKLF	TRGV9	.	TRGJ1	8	-1	-1	10
65	5.187508479581168E-4	TGTGCCTTGTGGGAGGTGCTGGTGTTGGGCAAAAAAATCAAGGTATTT	CALWEVLVLGKKIKVF	TRGV9	.	TRGJP	18	-1	-1	23
65	5.187508479581168E-4	TGTGCCACCTGGGACGGGAGGAGTAGTGATTGGATCAAGACGTTT	CATWDGRSSDWIKTF	TRGV2	.	TRGJP2	17	-1	-1	21
65	5.187508479581168E-4	TGTGCCTTGTGGGAGGACACTGGTTGGTTCAAGATATTT	CALWEDTGWFKIF	TRGV9	.	TRGJP1	15	-1	-1	17
65	5.187508479581168E-4	TGTGCCTTGTGGGACATATGGGAGAAACTCTTT	CALWDIWEKLF	TRGV9	.	TRGJ1	13	-1	-1	22
65	5.187508479581168E-4	TGTGCCACCTGGGACCGGGAGAAACTCTTT	CATWDREKLF	TRGV2	.	TRGJ1	18	-1	-1	19
64	5.107700656818381E-4	TGTGCCTTGTGGGAGGTGCACAGCCCCGGAGAGTTGGGCAAAAAAATCAAGGTATTT	CALWEVHSPGELGKKIKVF	TRGV9	.	TRGJP	20	-1	-1	29
64	5.107700656818381E-4	TGTGCCTTGTGGGAGGTGCACCCCTCAAGGTTGGGCAAAAAAATCAAGGTATTT	CALWEVHPSRLGKKIKVF	TRGV9	.	TRGJP	29	-1	-1	25
64	5.107700656818381E-4	TGTGCCTTGTGGGAGGTGCAGGGGAGGGGGAAACTCTTT	CALWEVQGRGKLF	TRGV9	.	TRGJ1	19	-1	-1	29
64	5.107700656818381E-4	TGTGCCTTGTGTCGAGAGAAACTCTTT	CALCREKLF	TRGV9	.	TRGJ1	10	-1	-1	16
63	5.027892834055595E-4	TGTGCCTTGTGGGATTCCCCTAAGGGGAAACTCTTT	CALWDSPKGKLF	TRGV9	.	TRGJ1	13	-1	-1	26
63	5.027892834055595E-4	TGTGCCTTGTGGGAGGTGAGGGTTAAACTCTTT	CALWEVRVKLF	TRGV9	.	TRGJ1	17	-1	-1	24
62	4.948085011292807E-4	TGTGCTGCGTGGGGGGGAGGGTATAAGAAACTCTTT	CAAWGGGYKKLF	TRGV10	.	TRGJ1	12	-1	-1	21
62	4.948085011292807E-4	TGTGCTGCGTGGGATTCGGGTTGGTTCAAGATATTT	CAAWDSGWFKIF	TRGV10	.	TRGJP1	15	-1	-1	18
62	4.948085011292807E-4	TGTGCCTTGCTAGATAAGAAACTCTTT	CALLDKKLF	TRGV9	.	TRGJ1	8	-1	-1	13
62	4.948085011292807E-4	TGTGCCTTGTGGGAGGTGCAAGGGAAACTCTTT	CALWEVQGKLF	TRGV9	.	TRGJ1	19	-1	-1	23
61	4.86827718853002E-4	TGTGCTGCGTGGGATGTAGCGTCTGGTTGGTTCAAGATATTT	CAAWDVASGWFKIF	TRGV10	.	TRGJP1	21	-1	-1	22
61	4.86827718853002E-4	TGTGCCACCTGGCTCACCGGAAATTATTATAAGAAACTCTTT	CATWLTGNYYKKLF	TRGV8	.	TRGJ1	11	-1	-1	21
61	4.86827718853002E-4	TGTGCTGCGTGGGATTGCGAAACGGGGAAACTCTTT	CAAWDCETGKLF	TRGV10	.	TRGJ1	21	-1	-1	26
61	4.86827718853002E-4	TGTGCTGCGACGAGTAGTGATTGGATCAAGACGTTT	CAATSSDWIKTF	TRGV10	.	TRGJP2	8	-1	-1	12
61	4.86827718853002E-4	TGTGCCTTGTGGGAGGCTTGGTTGCTAAAACTCTTT	CALWEAWLLKLF	TRGV9	.	TRGJ1	15	-1	-1	27
61	4.86827718853002E-4	TGTGCTGCGTGGCGTTATAAGAAACTCTTT	CAAWRYKKLF	TRGV10	.	TRGJ2	11	-1	-1	14
61	4.86827718853002E-4	TGTGCCCGCAATTATAAGAAACTCTTT	CARNYKKLF	TRGV9	.	TRGJ1	5	-1	-1	10
61	4.86827718853002E-4	TGTGCTGCGTGCAAGAAACTCTTT	CAACKKLF	TRGV10	.	TRGJ1	10	-1	-1	12
61	4.86827718853002E-4	TGTGCCTTGTGGGAGGTGCATTATCGACTCTTT	CALWEVHYRLF	TRGV9	.	TRGJ1	19	-1	-1	26
61	4.86827718853002E-4	TGTGCTGCGTGGGGTTCCCTCGGATTT	CAAWGSLGF	TRGV10	.	TRGJP1	15	-1	-1	23
60	4.7884693657672324E-4	TGTGCCTTGTGGGAGGCCTCCGACGGCTATAAGAAACTCTTT	CALWEASDGYKKLF	TRGV9	.	TRGJ1	15	-1	-1	27
60	4.7884693657672324E-4	TGTGCCTTGTGGGATTATAGTGATAGGAAGAAACTCTTT	CALWDYSDRKKLF	TRGV9	.	TRGJ1	13	-1	-1	27
60	4.7884693657672324E-4	TGTGCTGCGTGGGATTTCGGGAAACTCTTT	CAAWDFGKLF	TRGV10	.	TRGJ1	18	-1	-1	20
60	4.7884693657672324E-4	TGTGCCTTGTGGGTCCAGGGGAAACTCTTT	CALWVQGKLF	TRGV9	.	TRGJ1	12	-1	-1	20
59	4.708661543004445E-4	TGTGCCTTGTGGGTAGCCGGGGCGAAACTCTTT	CALWVAGAKLF	TRGV9	.	TRGJ1	12	-1	-1	23
59	4.708661543004445E-4	TGTGCTGCGTGGGCCCTCCGGGGACTCTTT	CAAWALRGLF	TRGV10	.	TRGJ1	12	-1	-1	23
59	4.708661543004445E-4	TGTGCCCTGAATAAGAAACTCTTT	CALNKKLF	TRGV9	.	TRGJ1	8	-1	-1	10
58	4.628853720241658E-4	TGTGCCTTGTGGGAGGCCCCTAACCCCCTTAAGAAACTCTTT	CALWEAPNPLKKLF	TRGV9	.	TRGJ1	15	-1	-1	29
58	4.628853720241658E-4	TGTGCCTTGTGGGAGGGCTCCACTGGTTGGTTCAAGATATTT	CALWEGSTGWFKIF	TRGV9	.	TRGJP1	15	-1	-1	19
58	4.628853720241658E-4	TGTGCTGCGTGGGATGAGGAGGCGGAGAAACTCTTT	CAAWDEEAEKLF	TRGV10	.	TRGJ1	14	-1	-1	25
58	4.628853720241658E-4	TGTGCCTTGTGGGAGGTGAGATATAAGAAACTCTTT	CALWEVRYKKLF	TRGV9	.	TRGJ1	17	-1	-1	21
57	4.549045897478871E-4	TGTGCCTTGTGGGAGGGACAAGAGTTGGGCAAAAAAATCAAGGTATTT	CALWEGQELGKKIKVF	TRGV9	.	TRGJP	15	-1	-1	14
57	4.549045897478871E-4	TGTGCCTTGTGGGAGTCGAATTATTATAAGAAACTCTTT	CALWESNYYKKLF	TRGV9	.	TRGJ1	14	-1	-1	15
57	4.549045897478871E-4	TGTGCTGCGTGGGATTATTATTATAAGAAACTCTTT	CAAWDYYYKKLF	TRGV10	.	TRGJ2	16	-1	-1	16
57	4.549045897478871E-4	TGTGCTGCGCAGGGTTGGTTCAAGATATTT	CAAQGWFKIF	TRGV10	.	TRGJP1	8	-1	-1	12
56	4.4692380747160835E-4	TGTGCCTTGTGGGAGGTGCAGTTGTGGGTGAGGAAACTCTTT	CALWEVQLWVRKLF	TRGV9	.	TRGJ1	19	-1	-1	32
56	4.4692380747160835E-4	TGTGCCTTGTGGGACCCCACCCAGGATAAGAAACTCTTT	CALWDPTQDKKLF	TRGV9	.	TRGJ1	13	-1	-1	25
56	4.4692380747160835E-4	TGTGCCTTGTGTATCGACGGATATAAGAAACTCTTT	CALCIDGYKKLF	TRGV9	.	TRGJ1	10	-1	-1	21
56	4.4692380747160835E-4	TGTGCTGCGTGGGATTCTTATAAGAAACTCTTT	CAAWDSYKKLF	TRGV10	.	TRGJ1	15	-1	-1	13
56	4.4692380747160835E-4	TGTGCCTTGTGGGAGGTGCGGAAGAAACTCTTT	CALWEVRKKLF	TRGV9	.	TRGJ1	18	-1	-1	21
56	4.4692380747160835E-4	TGTGCCTTGTCTTGGTTCAAGATATTT	CALSWFKIF	TRGV9	.	TRGJP1	9	-1	-1	11
55	4.3894302519532967E-4	TGTGCCTTGTGGGAGGTGGGGGAAGTGAATAAGAAACTCTTT	CALWEVGEVNKKLF	TRGV9	.	TRGJ1	17	-1	-1	28
55	4.3894302519532967E-4	TGTGCTGCGTGGAACTTCACTGGTTGGTTCAAGATATTT	CAAWNFTGWFKIF	TRGV10	.	TRGJP1	11	-1	-1	17
55	4.3894302519532967E-4	TGTGCCTTGTGGGAGGTGCGCTATAAGAAACTCTTT	CALWEVRYKKLF	TRGV9	.	TRGJ1	18	-1	-1	21
55	4.3894302519532967E-4	TGTGCCTTGTCGTATTATAAGAAACTCTTT	CALSYYKKLF	TRGV9	.	TRGJ1	9	-1	-1	12
54	4.3096224291905093E-4	TGTGCCTTGTGGGAGGCTAATACCACTGGTTGGTTCAAGATATTT	CALWEANTTGWFKIF	TRGV9	.	TRGJP1	15	-1	-1	19
54	4.3096224291905093E-4	TGTGCTGCGTGGGCCTTTTTCACTGGTTGGTTCAAGATATTT	CAAWAFFTGWFKIF	TRGV10	.	TRGJP1	12	-1	-1	20
54	4.3096224291905093E-4	TGTGCCTTGTGGGAGTCCCTCGGGGATTATAAGAAACTCTTT	CALWESLGDYKKLF	TRGV9	.	TRGJ1	14	-1	-1	25
54	4.3096224291905093E-4	TGTGCTGCGTGGGATTATGCTGGTTGGTTCAAGATATTT	CAAWDYAGWFKIF	TRGV10	.	TRGJP1	16	-1	-1	19
54	4.3096224291905093E-4	TGTGCTGCGTGGGATTATTGTTGGTTCAAGATATTT	CAAWDYCWFKIF	TRGV10	.	TRGJP1	16	-1	-1	19
54	4.3096224291905093E-4	TGTGCCTTGTGGGAGGTGCGGAGGAAGAAACTCTTT	CALWEVRRKKLF	TRGV9	.	TRGJ1	18	-1	-1	24
54	4.3096224291905093E-4	TGTGCTGCGTGGCCCCTTAAGAAACTCTTT	CAAWPLKKLF	TRGV10	.	TRGJ1	11	-1	-1	17
54	4.3096224291905093E-4	TGTGCCTTGTGGGGGTATAAGAAACTCTTT	CALWGYKKLF	TRGV9	.	TRGJ1	15	-1	-1	15
54	4.3096224291905093E-4	TGTGCCTTGTTAAAGAAACTCTTT	CALLKKLF	TRGV9	.	TRGJ2	9	-1	-1	6
53	4.229814606427722E-4	TGTGCCTTGTGGGAACCCGTGCGGGCCACTGGTTGGTTCAAGATATTT	CALWEPVRATGWFKIF	TRGV9	.	TRGJP1	13	-1	-1	25
53	4.229814606427722E-4	TGTGCCTTGTGGGAGGTGCTTAATTATTATAAGAAACTCTTT	CALWEVLNYYKKLF	TRGV9	.	TRGJ1	18	-1	-1	21
53	4.229814606427722E-4	TGTGCCACCTGGGATGCGGGTTTCTATAAGAAACTCTTT	CATWDAGFYKKLF	TRGV4	.	TRGJ1	15	-1	-1	24
53	4.229814606427722E-4	TGTGCCTTGTGGGAGGACCATTATAAGAAACTCTTT	CALWEDHYKKLF	TRGV9	.	TRGJ1	15	-1	-1	19
53	4.229814606427722E-4	TGTGCCTTGTGGGAGGTGCAACCGAAACTCTTT	CALWEVQPKLF	TRGV9	.	TRGJ2	19	-1	-1	23
53	4.229814606427722E-4	TGTGCCACCTGGGACGGGCCACTTTATAAGAAACTCTTT	CATWDGPLYKKLF	TRGV2	.	TRGJ1	19	-1	-1	23
53	4.229814606427722E-4	TGTGCTGCGTGGGACCTAAAGAAACTCTTT	CAAWDLKKLF	TRGV10	.	TRGJ1	13	-1	-1	18
52	4.1500067836649346E-4	TGTGCTGCGTGGGATTATTTCGGATGGCAATATTATAAGAAACTCTTT	CAAWDYFGWQYYKKLF	TRGV10	.	TRGJ1	16	-1	-1	30
52	4.1500067836649346E-4	TGTGCCACCTGGGGGATCTGTTGGGTGGGATATAAGAAACTCTTT	CATWGICWVGYKKLF	TRGV4	.	TRGJ1	12	-1	-1	30
52	4.1500067836649346E-4	TGTGCTGCGTGGGACCGATATAAGAAACTCTTT	CAAWDRYKKLF	TRGV10	.	TRGJ1	13	-1	-1	18
52	4.1500067836649346E-4	TGTGCTGCGTGGGATTGGATCAAGACGTTT	CAAWDWIKTF	TRGV10	.	TRGJP2	15	-1	-1	12
51	4.070198960902148E-4	TGTGCCACCTGGGACGGAGGCGGTAGGGGATATAGTAGTGATTGGATCAAGACGTTT	CATWDGGGRGYSSDWIKTF	TRGV2	.	TRGJP2	16	-1	-1	29
51	4.070198960902148E-4	TGTGCTGCGTGGGATTATCTGTCTGGTTGGTTCAAGATATTT	CAAWDYLSGWFKIF	TRGV10	.	TRGJP1	16	-1	-1	22
51	4.070198960902148E-4	TGTGCCTTGTGGAAGAGCTTGGGCAAAAAAATCAAGGTATTT	CALWKSLGKKIKVF	TRGV9	.	TRGJP	14	-1	-1	12
51	4.070198960902148E-4	TGTGCCTTGTGGGAGGTGCAAGGGAAGAAACTCTTT	CALWEVQGKKLF	TRGV9	.	TRGJ1	19	-1	-1	24
51	4.070198960902148E-4	TGTGCCTTGTGGGGCCCTAAGAAACTCTTT	CALWGPKKLF	TRGV9	.	TRGJ1	12	-1	-1	17
51	4.070198960902148E-4	TGTGCCACCTCAAATCGGAAACTCTTT	CATSNRKLF	TRGV3	.	TRGJ1	9	-1	-1	17
51	4.070198960902148E-4	TGTGCCTTGTGGGCCCCCGGGAGATATAAGAAACTCTTT	CALWAPGRYKKLF	TRGV9	.	TRGJ2	12	-1	-1	24
50	3.9903911381393604E-4	TGTGCCTTGTGGGAGGTGCCAGGGGAGTTGGGCAAAAAAATCAAGGTATTT	CALWEVPGELGKKIKVF	TRGV9	.	TRGJP	18	-1	-1	24
50	3.9903911381393604E-4	TGTGCTGCGTGGGACCCCCGCGTAGGCACTGGTTGGTTCAAGATATTT	CAAWDPRVGTGWFKIF	TRGV10	.	TRGJP1	13	-1	-1	26
50	3.9903911381393604E-4	TGTGCCACCTGGGATCAGAGGTGGACGGGCGTGAGGAAACTCTTT	CATWDQRWTGVRKLF	TRGV4	.	TRGJ1	14	-1	-1	35
50	3.9903911381393604E-4	TGTGCCTTGTGGGAAGCTCTTTATTATAAGAAACTCTTT	CALWEALYYKKLF	TRGV9	.	TRGJ1	13	-1	-1	20
50	3.9903911381393604E-4	TGTGCTGCGTGTACTGGTTGGTTCAAGATATTT	CAACTGWFKIF	TRGV10	.	TRGJP1	10	-1	-1	12
50	3.9903911381393604E-4	TGTGCTTGGGAAGTTGGGAAACTCTTT	CAWEVGKLF	TRGV10	.	TRGJ1	5	-1	-1	17
49	3.910583315376573E-4	TGTGCCTTGTGGGAGGTTCATCGGGGGGAGTATAAGAAACTCTTT	CALWEVHRGEYKKLF	TRGV9	.	TRGJ1	19	-1	-1	30
49	3.910583315376573E-4	TGTGCCTTGTGGGAAGTTCAACGTTATTATAAGAAACTCTTT	CALWEVQRYYKKLF	TRGV9	.	TRGJ1	19	-1	-1	23
49	3.910583315376573E-4	TGTGCCACCTGGGACGATAGTAGTGATTGGATCAAGACGTTT	CATWDDSSDWIKTF	TRGV2	.	TRGJP2	15	-1	-1	16
49	3.910583315376573E-4	TGTGCTGCGTGGCGTCTCACTGGTTGGTTCAAGATATTT	CAAWRLTGWFKIF	TRGV10	.	TRGJP1	11	-1	-1	17
49	3.910583315376573E-4	TGTGCCACCCCCACAAAGACTGGTTGGTTCAAGATATTT	CATPTKTGWFKIF	TRGV3	.	TRGJP1	8	-1	-1	18
49	3.910583315376573E-4	TGTGCTGCGTGGGCAGAATTT	CAAWAEF	TRGV10	.	TRGJP1	12	-1	-1	14
48	3.830775492613786E-4	TGTGCCACCTGGGACAGCCCCAATGGGGTGGGGTATAAGAAACTCTTT	CATWDSPNGVGYKKLF	TRGV3	.	TRGJ1	19	-1	-1	33
48	3.830775492613786E-4	TGTGCCTTGTGGGAGGCCGAGGATAGTTATTATAAGAAACTCTTT	CALWEAEDSYYKKLF	TRGV9	.	TRGJ1	15	-1	-1	26
48	3.830775492613786E-4	TGTGCCTTGTGGGAGGGTTTGACCACTGGTTGGTTCAAGATATTT	CALWEGLTTGWFKIF	TRGV9	.	TRGJP1	15	-1	-1	21
48	3.830775492613786E-4	TGTGCTGCGTGGCGCTACACTGGTTGGTTCAAGATATTT	CAAWRYTGWFKIF	TRGV10	.	TRGJP1	11	-1	-1	17
48	3.830775492613786E-4	TGTGCTGCGTGGGACCGCACTGGTTGGTTCAAGATATTT	CAAWDRTGWFKIF	TRGV10	.	TRGJP1	13	-1	-1	17
48	3.830775492613786E-4	TGTGCCTTGTCCAACTATAAGAAACTCTTT	CALSNYKKLF	TRGV9	.	TRGJ1	9	-1	-1	15
48	3.830775492613786E-4	TGTGCCAGAGGGGGCTATAAGAAACTCTTT	CARGGYKKLF	TRGV9	.	TRGJ1	5	-1	-1	15
47	3.750967669850999E-4	TGTGCCTTGTGGGAGGTGCTTGGTTGGTTCAAGATATTT	CALWEVLGWFKIF	TRGV9	.	TRGJP1	18	-1	-1	20
47	3.750967669850999E-4	TGTGCCCTCCCCCTGAGTAGTGATTGGATCAAGACGTTT	CALPLSSDWIKTF	TRGV9	.	TRGJP2	5	-1	-1	15
47	3.750967669850999E-4	TGTGCTGCGTGGCCCACTGGTTGGTTCAAGATATTT	CAAWPTGWFKIF	TRGV10	.	TRGJP1	11	-1	-1	13
47	3.750967669850999E-4	TGTGCTGCGTGGGAGTCTTATTATAAGAAACTCTTT	CAAWESYYKKLF	TRGV10	.	TRGJ1	13	-1	-1	17
47	3.750967669850999E-4	TGTGCCTTGTGGGAGGTCTATTATAAGAAACTCTTT	CALWEVYYKKLF	TRGV9	.	TRGJ1	16	-1	-1	18
47	3.750967669850999E-4	TGTGCCTTGTGGGATTCCTATAAGAAACTCTTT	CALWDSYKKLF	TRGV9	.	TRGJ1	13	-1	-1	18
47	3.750967669850999E-4	TGTGCCTTGTGGAGAGATTATAAGAAACTCTTT	CALWRDYKKLF	TRGV9	.	TRGJ1	15	-1	-1	16
47	3.750967669850999E-4	TGTGCCGCAATCACTGGTTGGTTCAAGATATTT	CAAITGWFKIF	TRGV9	.	TRGJP1	5	-1	-1	11
47	3.750967669850999E-4	TGTGCCTTGTGGCGGGAAAAGAAACTCTTT	CALWREKKLF	TRGV9	.	TRGJ1	11	-1	-1	18
47	3.750967669850999E-4	TGTGCCGCGGGAAATTGGATCAAGACGTTT	CAAGNWIKTF	TRGV10	.	TRGJP2	8	-1	-1	13
47	3.750967669850999E-4	TGTGCTGCGTCTTATAAGAAACTCTTT	CAASYKKLF	TRGV10	.	TRGJ1	9	-1	-1	11
46	3.6711598470882115E-4	TGTGCCTTGTGGGAGGTGATGGGGTATTATAAGAAACTCTTT	CALWEVMGYYKKLF	TRGV9	.	TRGJ1	17	-1	-1	24
46	3.6711598470882115E-4	TGTGCCTTGTGGGAGGTGCAGAGGTATAAGAAACTCTTT	CALWEVQRYKKLF	TRGV9	.	TRGJ2	19	-1	-1	24
46	3.6711598470882115E-4	TGTGCTGCGTGGGATAGAATGGGGAAACTCTTT	CAAWDRMGKLF	TRGV10	.	TRGJ2	14	-1	-1	23
46	3.6711598470882115E-4	TGTGCTGCGTGGGATGAGAAACTCTTT	CAAWDEKLF	TRGV10	.	TRGJ1	14	-1	-1	13
45	3.591352024325424E-4	TGTGCTGCGTGGGATTATCTAGGGCGGAGTTGGTTCAAGATATTT	CAAWDYLGRSWFKIF	TRGV10	.	TRGJP1	16	-1	-1	28
45	3.591352024325424E-4	TGTGCCTTGTGGGAGGTGCATTGTGGTAAGAAACTCTTT	CALWEVHCGKKLF	TRGV9	.	TRGJ1	19	-1	-1	26
45	3.591352024325424E-4	TGTGCCTTGTGGGAGGTGAGGTATTATAAGAAACTCTTT	CALWEVRYYKKLF	TRGV9	.	TRGJ1	17	-1	-1	21
45	3.591352024325424E-4	TGTGCCTTGTGGAGGACGAATTATTATAAGAAACTCTTT	CALWRTNYYKKLF	TRGV9	.	TRGJ1	14	-1	-1	16
45	3.591352024325424E-4	TGTGCTGCGTGGTCCCCGGGGGATAAGAAACTCTTT	CAAWSPGDKKLF	TRGV10	.	TRGJ1	11	-1	-1	22
45	3.591352024325424E-4	TGTGCTGCGTGGGATTATCGTTGGTTCAAGATATTT	CAAWDYRWFKIF	TRGV10	.	TRGJP1	20	-1	-1	19
45	3.591352024325424E-4	TGTGCCACCTGGGCCTCCGGGTATAAGAAACTCTTT	CATWASGYKKLF	TRGV5	.	TRGJ1	12	-1	-1	21
45	3.591352024325424E-4	TGTGTGGGAACCTATAAGAAACTCTTT	CVGTYKKLF	TRGV10	.	TRGJ1	3	-1	-1	12
45	3.591352024325424E-4	TGTGCTGCGTGGGATAAGAAACTCTTT	CAAWDKKLF	TRGV10	.	TRGJ1	14	-1	-1	13
45	3.591352024325424E-4	TGTGCCTTGTGGGAGGTGCGGGGGCGGCGTTATAAGAAACTCTTT	CALWEVRGRRYKKLF	TRGV9	.	TRGJ1	18	-1	-1	29
45	3.591352024325424E-4	TGTGCTGCGTGGGCCGCCACTGGTTGGTTCAAGATATTT	CAAWAATGWFKIF	TRGV10	.	TRGJP1	12	-1	-1	16
45	3.591352024325424E-4	TGTGCTGCGTGGGATTACGGGAAACTCTTT	CAAWDYGKLF	TRGV10	.	TRGJ1	18	-1	-1	20
44	3.5115442015626374E-4	TGTGCCTTGTGGGAGGCGGAGTTTTTGGGCAAAAAAATCAAGGTATTT	CALWEAEFLGKKIKVF	TRGV9	.	TRGJP	15	-1	-1	24
44	3.5115442015626374E-4	TGTGCTGCGTGGGATTTTGATACCACTGGTTGGTTCAAGATATTT	CAAWDFDTTGWFKIF	TRGV10	.	TRGJP1	15	-1	-1	19
44	3.5115442015626374E-4	TGTGCTCCAACGACAGTCCGTAGTGATTGGATCAAGACGTTT	CAPTTVRSDWIKTF	TRGV10	.	TRGJP2	5	-1	-1	19
44	3.5115442015626374E-4	TGTGCTGCGTGGGACCGAACCACTGGTTGGTTCAAGATATTT	CAAWDRTTGWFKIF	TRGV10	.	TRGJP1	13	-1	-1	18
44	3.5115442015626374E-4	TGTGCTGCGTGGGACCGGAATTATTATAAGAAACTCTTT	CAAWDRNYYKKLF	TRGV10	.	TRGJ1	13	-1	-1	17
44	3.5115442015626374E-4	TGTGCCTTGTGGGAGGTAAAATCACATAAGAAACTCTTT	CALWEVKSHKKLF	TRGV9	.	TRGJ1	16	-1	-1	25
44	3.5115442015626374E-4	TGTGCTGCGTGGGTGCTCAGTAAGGTCAAGATATTT	CAAWVLSKVKIF	TRGV10	.	TRGJP1	12	-1	-1	25
44	3.5115442015626374E-4	TGTGCCACCTGGGACAGGCCCCGTGAGAAACTCTTT	CATWDRPREKLF	TRGV5	.	TRGJ1	19	-1	-1	25
44	3.5115442015626374E-4	TGTGCTGCGTGGTATAGGGATAAGAAACTCTTT	CAAWYRDKKLF	TRGV10	.	TRGJ1	14	-1	-1	19
44	3.5115442015626374E-4	TGTGCTGCGTGGATGCGGTATAAGAAACTCTTT	CAAWMRYKKLF	TRGV10	.	TRGJ1	11	-1	-1	18
43	3.43173637879985E-4	TGTGCCTTGTGGGAGGTGCGTTTAGAAGAGTTGGGCAAAAAAATCAAGGTATTT	CALWEVRLEELGKKIKVF	TRGV9	.	TRGJP	18	-1	-1	25
43	3.43173637879985E-4	TGTGCCTTGTGGGGGCGGGAAGCTTATTGGTATAAGAAACTCTTT	CALWGREAYWYKKLF	TRGV9	.	TRGJ1	12	-1	-1	30
43	3.43173637879985E-4	TGTGCCTTGTGGGAGGTGTGCTGTGGCCAATATAAGAAACTCTTT	CALWEVCCGQYKKLF	TRGV9	.	TRGJ1	17	-1	-1	30
43	3.43173637879985E-4	TGTGCCTTGTGGGAGGTGCAACCCACTGGTTGGTTCAAGATATTT	CALWEVQPTGWFKIF	TRGV9	.	TRGJP1	19	-1	-1	22
43	3.43173637879985E-4	TGTGCCACCTGGGACAGGCCTTATTATAAGAAACTCTTT	CATWDRPYYKKLF	TRGV3	.	TRGJ1	20	-1	-1	20
43	3.43173637879985E-4	TGTGCTGCGTGGGATTTTTATTATAAGAAACTCTTT	CAAWDFYYKKLF	TRGV10	.	TRGJ1	15	-1	-1	17
43	3.43173637879985E-4	TGTGCCTTGTGGGAGGTGCTTTATAAGAAACTCTTT	CALWEVLYKKLF	TRGV9	.	TRGJ1	18	-1	-1	20
43	3.43173637879985E-4	CGCGGTAGAGACTCCACTGGTTGGTTCAAGATATTT	RGRDSTGWFKIF	TRGV9	.	TRGJP1	-1	-1	-1	13
43	3.43173637879985E-4	TGTGCTGCGTGGGATTGGTCTAAGAAACTCTTT	CAAWDWSKKLF	TRGV10	.	TRGJ1	15	-1	-1	20
43	3.43173637879985E-4	TGTGCTGCGTGGGATCGATATAAGAAACTCTTT	CAAWDRYKKLF	TRGV10	.	TRGJ1	14	-1	-1	18
43	3.43173637879985E-4	TGTGCCTTGTGGTCGGTGGAACTCTTT	CALWSVELF	TRGV9	.	TRGJ1	23	-1	-1	19
43	3.43173637879985E-4	TGTGCCTATTATTATAAGAAACTCTTT	CAYYYKKLF	TRGV9	.	TRGJ1	6	-1	-1	7
43	3.43173637879985E-4	TGTGCCACCTGGGATGGGCCTAATTATTATAAGAAACTCTTT	CATWDGPNYYKKLF	TRGV4	.	TRGJ1	19	-1	-1	21
43	3.43173637879985E-4	TGTGCTGCGTGGCCCTTGGGGTATAAGAAACTCTTT	CAAWPLGYKKLF	TRGV10	.	TRGJ1	11	-1	-1	21
43	3.43173637879985E-4	TGTGCTGCGTGGGACCCCCCGAGTGGGAAACTCTTT	CAAWDPPSGKLF	TRGV10	.	TRGJ1	13	-1	-1	26
43	3.43173637879985E-4	TGTGCCACCTGGGACAGGCGGGAGAAACTCTTT	CATWDRREKLF	TRGV5	.	TRGJ1	18	-1	-1	22
42	3.3519285560370626E-4	TGTGCCTTGTGGGAGGTCGCCCGCCCCGATTCGAATTATTATAAGAAACTCTTT	CALWEVARPDSNYYKKLF	TRGV9	.	TRGJ1	25	-1	-1	28
42	3.3519285560370626E-4	TGTGCTGCGTGGGAGAAGGGGGAAACCACTGGTTGGTTCAAGATATTT	CAAWEKGETTGWFKIF	TRGV10	.	TRGJP1	13	-1	-1	24
42	3.3519285560370626E-4	TGTGCTGCGTGGGCCCTTACTGCTGGTTGGTTCAAGATATTT	CAAWALTAGWFKIF	TRGV10	.	TRGJP1	12	-1	-1	22
42	3.3519285560370626E-4	TGTGCTGCGTGGGATTATACCCCCTTGTGGGAGAAACTCTTT	CAAWDYTPLWEKLF	TRGV10	.	TRGJ1	16	-1	-1	31
42	3.3519285560370626E-4	TGTGCCTTGTGGGAGGTTGGTTATTATAAGAAACTCTTT	CALWEVGYYKKLF	TRGV9	.	TRGJ1	16	-1	-1	20
42	3.3519285560370626E-4	TGTGCCTTGTGGGAGGTGCTGTATTATAAGAAACTCTTT	CALWEVLYYKKLF	TRGV9	.	TRGJ1	18	-1	-1	21
42	3.3519285560370626E-4	TGTGCCTTGTGGGAGGGAAATTATTATAAGAAACTCTTT	CALWEGNYYKKLF	TRGV9	.	TRGJ1	15	-1	-1	18
42	3.3519285560370626E-4	TGTGCCTTGTGGGCGATTTATTATAAGAAACTCTTT	CALWAIYYKKLF	TRGV9	.	TRGJ1	12	-1	-1	13
42	3.3519285560370626E-4	TGTGCCTTGTGGGAGGTGCTGATTAAGAAACTCTTT	CALWEVLIKKLF	TRGV9	.	TRGJ1	18	-1	-1	23
42	3.3519285560370626E-4	TGTGCTGCGTGGGATCATTGGTTCAAGATATTT	CAAWDHWFKIF	TRGV10	.	TRGJP1	14	-1	-1	17
42	3.3519285560370626E-4	TGTGCTGCGTGGGTAGACGCGAAACTCTTT	CAAWVDAKLF	TRGV10	.	TRGJ1	12	-1	-1	20
42	3.3519285560370626E-4	TGTGCTGCGTGGGAGGGCGAGAAACTCTTT	CAAWEGEKLF	TRGV10	.	TRGJ1	13	-1	-1	19
41	3.2721207332742753E-4	TGTGCCTTGTGCCTCCTCGTAAGGGATACCACTGGTTGGTTCAAGATATTT	CALCLLVRDTTGWFKIF	TRGV9	.	TRGJP1	10	-1	-1	25
41	3.2721207332742753E-4	TGTGCCTTGTGGGACAGTCAAGAGTTGGGCAAAAAAATCAAGGTATTT	CALWDSQELGKKIKVF	TRGV9	.	TRGJP	13	-1	-1	18
41	3.2721207332742753E-4	TGTGCTGCGTGGGACTGCTATCACACTGGTTGGTTCAAGATATTT	CAAWDCYHTGWFKIF	TRGV10	.	TRGJP1	13	-1	-1	23
41	3.2721207332742753E-4	TGTGCCTTGTGGGAGGTCCTCCTTTATTATAAGAAACTCTTT	CALWEVLLYYKKLF	TRGV9	.	TRGJ1	22	-1	-1	23
41	3.2721207332742753E-4	TGTGCTGCGTGGGATCTAAGGGGTTGGTTCAAGATATTT	CAAWDLRGWFKIF	TRGV10	.	TRGJP1	14	-1	-1	21
41	3.2721207332742753E-4	TGTGCCACCTGGGACAGGCCGCCCTATAAGAAACTCTTT	CATWDRPPYKKLF	TRGV3	.	TRGJ1	19	-1	-1	24
41	3.2721207332742753E-4	TGTGCTGTGCGGGTTACTGGTTGGTTCAAGATATTT	CAVRVTGWFKIF	TRGV10	.	TRGJP1	16	-1	-1	15
41	3.2721207332742753E-4	TGTGCTGCGCGGACCACTGGTTGGTTCAAGATATTT	CAARTTGWFKIF	TRGV10	.	TRGJP1	11	-1	-1	12
41	3.2721207332742753E-4	TGTGCCTTGTGGGAGGTGTATTATAAGAAACTCTTT	CALWEVYYKKLF	TRGV9	.	TRGJ1	17	-1	-1	18
41	3.2721207332742753E-4	TGTGCCCGCATCCGTCGTGGTTGGTTCAAGATATTT	CARIRRGWFKIF	TRGV10	.	TRGJP1	4	-1	-1	17
41	3.2721207332742753E-4	TGTGCTGCGTGGGATTCTGGGAAACTCTTT	CAAWDSGKLF	TRGV10	.	TRGJ1	15	-1	-1	20
41	3.2721207332742753E-4	TGTGCTGCGTTAAATAAGAAACTCTTT	CAALNKKLF	TRGV10	.	TRGJ1	9	-1	-1	13
41	3.2721207332742753E-4	TGTGCCTTCTCCAATAAGAAACTCTTT	CAFSNKKLF	TRGV9	.	TRGJ1	7	-1	-1	13
41	3.2721207332742753E-4	TGTGCCGTAAGTCATAAGAAACTCTTT	CAVSHKKLF	TRGV8	.	TRGJ1	5	-1	-1	13
40	3.1923129105114885E-4	TGTGCTGCGTGGGACCGTGGGTGTTCTGATACCACTGGTTGGTTCAAGATATTT	CAAWDRGCSDTTGWFKIF	TRGV10	.	TRGJP1	13	-1	-1	28
40	3.1923129105114885E-4	TGTGCCTTGTGGGAGCCCCTAAGAAAGCCGAATTATTATAAGAAACTCTTT	CALWEPLRKPNYYKKLF	TRGV9	.	TRGJ1	14	-1	-1	28
40	3.1923129105114885E-4	TGTGCCTTGTGGGAGGTGATGAGGAAGTTGGGCAAAAAAATCAAGGTATTT	CALWEVMRKLGKKIKVF	TRGV9	.	TRGJP	17	-1	-1	25
40	3.1923129105114885E-4	TGTGCTGCGTGGGACATCTTTCGGACCACTGGTTGGTTCAAGATATTT	CAAWDIFRTTGWFKIF	TRGV10	.	TRGJP1	13	-1	-1	24
40	3.1923129105114885E-4	TGTGCCTTGTGGGAGGTGCATGGGTTGGGCAAAAAAATCAAGGTATTT	CALWEVHGLGKKIKVF	TRGV9	.	TRGJP	19	-1	-1	17
40	3.1923129105114885E-4	TGTGCTGCGTGGGCACATATAACCACTGGTTGGTTCAAGATATTT	CAAWAHITTGWFKIF	TRGV10	.	TRGJP1	12	-1	-1	16
40	3.1923129105114885E-4	TGTGCTGCGTGGGATTTCGAGTGGAATTATTATAAGAAACTCTTT	CAAWDFEWNYYKKLF	TRGV10	.	TRGJ1	18	-1	-1	23
40	3.1923129105114885E-4	TGTGCTGCGTGGGATTATAGCCCGGAATGTTGGTTCAAGATATTT	CAAWDYSPECWFKIF	TRGV10	.	TRGJP1	16	-1	-1	28
40	3.1923129105114885E-4	TGTGCCTTGTGGGAGGTGTTTATGGGCAAAAAAATCAAGGTATTT	CALWEVFMGKKIKVF	TRGV9	.	TRGJP	17	-1	-1	22
40	3.1923129105114885E-4	TGTGCTGCGTGGGATCCAAACACTGGTTGGTTCAAGATATTT	CAAWDPNTGWFKIF	TRGV10	.	TRGJP1	14	-1	-1	20
40	3.1923129105114885E-4	TGTGCTGCGTGGGAGAATACCACTGGTTGGTTCAAGATATTT	CAAWENTTGWFKIF	TRGV10	.	TRGJP1	13	-1	-1	16
40	3.1923129105114885E-4	TGTGCCTTGTGGGAGGTGTCGACGTGTTATAAGAAACTCTTT	CALWEVSTCYKKLF	TRGV9	.	TRGJ1	17	-1	-1	26
40	3.1923129105114885E-4	TGTGCCTTGTGGGAGGCCCCCTGTTATTATAAGAAACTCTTT	CALWEAPCYYKKLF	TRGV9	.	TRGJ1	15	-1	-1	23
40	3.1923129105114885E-4	TGTGCCACCTGGGACTGGAGTAGTGATTGGATCAAGACGTTT	CATWDWSSDWIKTF	TRGV3	.	TRGJP2	17	-1	-1	18
40	3.1923129105114885E-4	TGTGCTGCGTGGGATTCAAGTGGTTGGTTCAAGATATTT	CAAWDSSGWFKIF	TRGV10	.	TRGJP1	15	-1	-1	20
40	3.1923129105114885E-4	TGTGCTGCGTGGGATTGTAGTGATTGGATCAAGACGTTT	CAAWDCSDWIKTF	TRGV10	.	TRGJP2	15	-1	-1	13
40	3.1923129105114885E-4	TGTGCCTTGTGGGAGCCCCATTATTATAAGAAACTCTTT	CALWEPHYYKKLF	TRGV9	.	TRGJ1	14	-1	-1	19
40	3.1923129105114885E-4	TGTGCCTTGTGGGAGGTGGGTTATTATAAGAAACTCTTT	CALWEVGYYKKLF	TRGV9	.	TRGJ1	17	-1	-1	20
40	3.1923129105114885E-4	TGTGCCTTGTGGGAGGCGGGGGGTTATAAGAAACTCTTT	CALWEAGGYKKLF	TRGV9	.	TRGJ1	15	-1	-1	23
40	3.1923129105114885E-4	TGTGCTGCGTGGGGTACTGGTTGGTTCAAGATATTT	CAAWGTGWFKIF	TRGV10	.	TRGJP1	12	-1	-1	15
40	3.1923129105114885E-4	TGTGCCTTGTTGACGAATTATTATAAGAAACTCTTT	CALLTNYYKKLF	TRGV9	.	TRGJ1	9	-1	-1	13
40	3.1923129105114885E-4	TGTGCTGCGTATACTGGTTGGTTCAAGATATTT	CAAYTGWFKIF	TRGV10	.	TRGJP1	9	-1	-1	12
40	3.1923129105114885E-4	TGTGCCTGCCATCATTATTATAAGAAACTCTTT	CACHHYYKKLF	TRGV9	.	TRGJ1	6	-1	-1	13
40	3.1923129105114885E-4	TGTGCTGCGTGGGATTCAAAGAAACTCTTT	CAAWDSKKLF	TRGV10	.	TRGJ1	15	-1	-1	18
40	3.1923129105114885E-4	TGTGCCTTGAATTATTATAAGAAACTCTTT	CALNYYKKLF	TRGV9	.	TRGJ1	8	-1	-1	8
40	3.1923129105114885E-4	TGTGCCTTGTGGAGGGGTGGACTCTTT	CALWRGGLF	TRGV9	.	TRGJ1	21	-1	-1	20
40	3.1923129105114885E-4	TGTGCCTTGAAAATGGGGAAACTCTTT	CALKMGKLF	TRGV9	.	TRGJ1	8	-1	-1	17
40	3.1923129105114885E-4	TGTGCCGATTATTATAAGAAACTCTTT	CADYYKKLF	TRGV9	.	TRGJ1	5	-1	-1	7
40	3.1923129105114885E-4	TGTGCTGCGCTCAAGAAACTCTTT	CAALKKLF	TRGV10	.	TRGJ1	8	-1	-1	12
39	3.112505087748701E-4	TGTGCTGCGTGGGATTATCGTATAAGTACCACTGGTTGGTTCAAGATATTT	CAAWDYRISTTGWFKIF	TRGV10	.	TRGJP1	21	-1	-1	19
39	3.112505087748701E-4	TGTGCTGCGTGGGATCCACCCCTCTTCACTGGTTGGTTCAAGATATTT	CAAWDPPLFTGWFKIF	TRGV10	.	TRGJP1	14	-1	-1	26
39	3.112505087748701E-4	TGTGCTGCGTGGGATGGCCGGGATGCCACTGGTTGGTTCAAGATATTT	CAAWDGRDATGWFKIF	TRGV10	.	TRGJP1	14	-1	-1	22
39	3.112505087748701E-4	TGTGCCACCTGGGATGGGGCTGGGAGTAGTGATTGGATCAAGACGTTT	CATWDGAGSSDWIKTF	TRGV4	.	TRGJP2	17	-1	-1	24
39	3.112505087748701E-4	TGTGCTGCGTGGGATTATTTGAGGAATTATTATAAGAAACTCTTT	CAAWDYLRNYYKKLF	TRGV10	.	TRGJ1	16	-1	-1	23
39	3.112505087748701E-4	TGTGCTGCGTGGTTCCCCGGTGGTTGGTTCAAGATATTT	CAAWFPGGWFKIF	TRGV10	.	TRGJP1	11	-1	-1	20
39	3.112505087748701E-4	TGTGCCTTGTGGGAGGTTATTTATTATAAGAAACTCTTT	CALWEVIYYKKLF	TRGV9	.	TRGJ1	16	-1	-1	20
39	3.112505087748701E-4	TGTGCCTTGTGGGAGGTGGAAGATTATAAGAAACTCTTT	CALWEVEDYKKLF	TRGV9	.	TRGJ1	17	-1	-1	22
39	3.112505087748701E-4	TGTGCCTTGTGGGAGGCACCTTATTATAAGAAACTCTTT	CALWEAPYYKKLF	TRGV9	.	TRGJ2	20	-1	-1	20
39	3.112505087748701E-4	TGTGCTGCGTGGGGAGAAGGTTGGTTCAAGATATTT	CAAWGEGWFKIF	TRGV10	.	TRGJP1	12	-1	-1	18
39	3.112505087748701E-4	TGTGCTGCGTGGGATCCGATGGGCAAGAAACTCTTT	CAAWDPMGKKLF	TRGV10	.	TRGJ1	14	-1	-1	24
39	3.112505087748701E-4	TGTGCTGCGTGGGACATTCGTTGGTTCAAGATATTT	CAAWDIRWFKIF	TRGV10	.	TRGJP1	13	-1	-1	19
39	3.112505087748701E-4	TGTGCTGCGGGATTTGGTGATTGGATCAAGACGTTT	CAAGFGDWIKTF	TRGV10	.	TRGJP2	13	-1	-1	16
39	3.112505087748701E-4	TGTGCCTTGTGGGATGATTATTATAAGAAACTCTTT	CALWDDYYKKLF	TRGV9	.	TRGJ1	13	-1	-1	16
39	3.112505087748701E-4	TGTGCCTTGTGGGAGGGGTATTATAAGAAACTCTTT	CALWEGYYKKLF	TRGV9	.	TRGJ1	15	-1	-1	18
39	3.112505087748701E-4	TGTGCCTTGTGGGAGGCCTATAAGAAACTCTTT	CALWEAYKKLF	TRGV9	.	TRGJ1	15	-1	-1	18
39	3.112505087748701E-4	TGTGGGTCGAATTATTATAAGAAACTCTTT	CGSNYYKKLF	TRGV10	.	TRGJ1	3	-1	-1	6
39	3.112505087748701E-4	TGTGCTGCGTGTGGGGGGAAACTCTTT	CAACGGKLF	TRGV10	.	TRGJ1	10	-1	-1	17
39	3.112505087748701E-4	TGTGCTGCGTGGAATAAGAAACTCTTT	CAAWNKKLF	TRGV10	.	TRGJ1	14	-1	-1	13
38	3.032697264985914E-4	TGTGCTGCGTGGGATTGGTGCCATACCACTGGTTGGTTCAAGATATTT	CAAWDWCHTTGWFKIF	TRGV10	.	TRGJP1	15	-1	-1	22
38	3.032697264985914E-4	TGTGCTGCGTGGGATTTGGATACCACTGGTTGGTTCAAGATATTT	CAAWDLDTTGWFKIF	TRGV10	.	TRGJP1	15	-1	-1	19
38	3.032697264985914E-4	TGTGCCTTGTGGGAGGTGCAGCCGTCTTATTATAAGAAACTCTTT	CALWEVQPSYYKKLF	TRGV9	.	TRGJ1	19	-1	-1	26
38	3.032697264985914E-4	TGTGCCTTGTGGGAAAGGGGGTTGGGCAAAAAAATCAAGGTATTT	CALWERGLGKKIKVF	TRGV9	.	TRGJP	13	-1	-1	20
38	3.032697264985914E-4	TGTGCTGCGTGGGATCGCAACACTGGTTGGTTCAAGATATTT	CAAWDRNTGWFKIF	TRGV10	.	TRGJP1	14	-1	-1	20
38	3.032697264985914E-4	TGTGCCTTGCTGCAAGAGTTGGGCAAAAAAATCAAGGTATTT	CALLQELGKKIKVF	TRGV9	.	TRGJP	8	-1	-1	11
38	3.032697264985914E-4	TGTGCTGCGTGGGATTTAGAGGGTTATAAGAAACTCTTT	CAAWDLEGYKKLF	TRGV10	.	TRGJ1	15	-1	-1	23
38	3.032697264985914E-4	TGTGCTGCGTGGGATTATCTTGGTTGGTTCAAGATATTT	CAAWDYLGWFKIF	TRGV10	.	TRGJP1	16	-1	-1	20
38	3.032697264985914E-4	TGTGCTGCGTGTCTTAGGGGGTGGTTCAAGATATTT	CAACLRGWFKIF	TRGV10	.	TRGJP1	10	-1	-1	18
38	3.032697264985914E-4	TGTGCTGCTACCACTGGTTGGTTCAAGATATTT	CAATTGWFKIF	TRGV10	.	TRGJP1	7	-1	-1	8
38	3.032697264985914E-4	TGTGCTGCGTGGGCGGGTTGGATCAAGACGTTT	CAAWAGWIKTF	TRGV10	.	TRGJP2	12	-1	-1	17
38	3.032697264985914E-4	TGTGCTGCGTGGGGTTATTATAAGAAACTCTTT	CAAWGYYKKLF	TRGV10	.	TRGJ1	16	-1	-1	14
38	3.032697264985914E-4	TGTGCCTTGTGGGAGGGCTTTAAGAAACTCTTT	CALWEGFKKLF	TRGV9	.	TRGJ1	15	-1	-1	20
38	3.032697264985914E-4	TGTGCCACCTGGGATTATTATAAGAAACTCTTT	CATWDYYKKLF	TRGV8	.	TRGJ1	14	-1	-1	13
38	3.032697264985914E-4	TGTGCTGCAATACAAGGGGGGAAACTCTTT	CAAIQGGKLF	TRGV10	.	TRGJ1	7	-1	-1	20
38	3.032697264985914E-4	TGTGCCACCTGGGATCCGAAGGGGCTCTTT	CATWDPKGLF	TRGV8	.	TRGJ1	14	-1	-1	24
38	3.032697264985914E-4	TGTGCTGCGTGCTATAAGAAACTCTTT	CAACYKKLF	TRGV10	.	TRGJ1	10	-1	-1	12
38	3.032697264985914E-4	TGTGCCTCCTCTACTAAGAAACTCTTT	CASSTKKLF	TRGV9	.	TRGJ1	6	-1	-1	14
37	2.952889442223127E-4	TGTGCTGCGTGGGATCCGATTTATACCACTGGTTGGTTCAAGATATTT	CAAWDPIYTTGWFKIF	TRGV10	.	TRGJP1	14	-1	-1	21
37	2.952889442223127E-4	TGTGCTGCGTGGGATAAGCCTACCACTGGTTGGTTCAAGATATTT	CAAWDKPTTGWFKIF	TRGV10	.	TRGJP1	14	-1	-1	20
37	2.952889442223127E-4	TGTGCTGCGTGGGTAAATACCACTGGTTGGTTCAAGATATTT	CAAWVNTTGWFKIF	TRGV10	.	TRGJP1	12	-1	-1	11
37	2.952889442223127E-4	TGTGCTGCGTGGGATTTTACCACTGGTTGGTTCAAGATATTT	CAAWDFTTGWFKIF	TRGV10	.	TRGJP1	15	-1	-1	17
37	2.952889442223127E-4	TGTGCTGCGTGGGATCAGGGCACTGGTTGGTTCAAGATATTT	CAAWDQGTGWFKIF	TRGV10	.	TRGJP1	14	-1	-1	20
37	2.952889442223127E-4	TGTGCTGCGTGGGGAGATGTAGGTTCGGAGAAACTCTTT	CAAWGDVGSEKLF	TRGV10	.	TRGJ1	12	-1	-1	28
37	2.952889442223127E-4	TGTGCTGCGTGGGAACGGCCTGGTTGGTTCAAGATATTT	CAAWERPGWFKIF	TRGV10	.	TRGJP1	13	-1	-1	19
37	2.952889442223127E-4	TGTGCCTTGTACAAGTTGGGCAAAAAAATCAAGGTATTT	CALYKLGKKIKVF	TRGV9	.	TRGJP	9	-1	-1	13
37	2.952889442223127E-4	TGTGCTGCGTGGGCCCAAAATAAGAAACTCTTT	CAAWAQNKKLF	TRGV10	.	TRGJ1	12	-1	-1	19
37	2.952889442223127E-4	TGTGCCTTGTGGGAGGTGGACAGGAAACTCTTT	CALWEVDRKLF	TRGV9	.	TRGJ1	20	-1	-1	23
37	2.952889442223127E-4	TGTGCCACCTGGGAAGAATATAAGAAACTCTTT	CATWEEYKKLF	TRGV4	.	TRGJ1	13	-1	-1	18
37	2.952889442223127E-4	TGTGCTGCGTGGGGGAATAAGAAACTCTTT	CAAWGNKKLF	TRGV10	.	TRGJ1	12	-1	-1	16
37	2.952889442223127E-4	TGTGCTGCGTGGGATCTCGGGAAACTCTTT	CAAWDLGKLF	TRGV10	.	TRGJ1	14	-1	-1	20
37	2.952889442223127E-4	TGTGCCTTGTGGGATGTCGGGAAACTCTTT	CALWDVGKLF	TRGV9	.	TRGJ1	16	-1	-1	20
37	2.952889442223127E-4	TGTGCCTTGTGGGAGCGATTCGGACTCTTT	CALWERFGLF	TRGV9	.	TRGJ1	14	-1	-1	23
37	2.952889442223127E-4	TGTGCCACCCCCCTCTTT	CATPLF	TRGV8	.	TRGJ2	8	-1	-1	12
37	2.952889442223127E-4	CATTATAAGAAACTCTTT	HYKKLF	TRGV10	.	TRGJ1	-1	-1	-1	1
36	2.8730816194603396E-4	TGTGCTGCGTGGGATTTCCCCTATACCACTGGTTGGTTCAAGATATTT	CAAWDFPYTTGWFKIF	TRGV10	.	TRGJP1	15	-1	-1	21
36	2.8730816194603396E-4	TGTGCTGCGTGGGCTTTACCCGCCAAGCCTTGGTTCAAGATATTT	CAAWALPAKPWFKIF	TRGV10	.	TRGJP1	15	-1	-1	29
36	2.8730816194603396E-4	TGTGCCTTGTGGGAGGCTCTCTCTTATTATAAGAAACTCTTT	CALWEALSYYKKLF	TRGV9	.	TRGJ2	15	-1	-1	23
36	2.8730816194603396E-4	TGTGCCACTCCTCTGGGGATGGGTGATTGGATCAAGACGTTT	CATPLGMGDWIKTF	TRGV2	.	TRGJP2	7	-1	-1	22
36	2.8730816194603396E-4	TGTGCTGCGTGGGATTATACAGGACCCGAGAAACTCTTT	CAAWDYTGPEKLF	TRGV10	.	TRGJ1	16	-1	-1	28
36	2.8730816194603396E-4	TGTGCTGCGTGGGATTCTTGGAGGTTCAAGATATTT	CAAWDSWRFKIF	TRGV10	.	TRGJP1	15	-1	-1	22
36	2.8730816194603396E-4	TGTGCTGCGTGGGATTGGTCTTATAAGAAACTCTTT	CAAWDWSYKKLF	TRGV10	.	TRGJ1	15	-1	-1	20
36	2.8730816194603396E-4	TGTGCCTTGTGGGAGCCCGGCGGGAAACTCTTT	CALWEPGGKLF	TRGV9	.	TRGJ1	14	-1	-1	23
36	2.8730816194603396E-4	TGTGCCTTGTGGGAGGATAAGAAACTCTTT	CALWEDKKLF	TRGV9	.	TRGJ1	15	-1	-1	16
36	2.8730816194603396E-4	TGTGCCTTGCAGAAACTCTTT	CALQKLF	TRGV9	.	TRGJ1	8	-1	-1	10
35	2.793273796697552E-4	TGTGCCTTGTGGGAGGTGCAAACCGGAGGGTTTTATTATAAGAAACTCTTT	CALWEVQTGGFYYKKLF	TRGV9	.	TRGJ1	19	-1	-1	32
35	2.793273796697552E-4	TGTGCCTTGTGGGAGGATATGGGCGAGTTGGGCAAAAAAATCAAGGTATTT	CALWEDMGELGKKIKVF	TRGV9	.	TRGJP	15	-1	-1	18
35	2.793273796697552E-4	TGTGCTGCGTGGGAGAAGGGTTGTACCACTGGTTGGTTCAAGATATTT	CAAWEKGCTTGWFKIF	TRGV10	.	TRGJP1	13	-1	-1	23
35	2.793273796697552E-4	TGTGCCTTGTGGGGGGTACAAGAGTTGGGCAAAAAAATCAAGGTATTT	CALWGVQELGKKIKVF	TRGV9	.	TRGJP	19	-1	-1	18
35	2.793273796697552E-4	TGTGCTGCGTGCGCGAATACCACTGGTTGGTTCAAGATATTT	CAACANTTGWFKIF	TRGV10	.	TRGJP1	10	-1	-1	16
35	2.793273796697552E-4	TGTGCTGCGTGGGAAGATACCACTGGTTGGTTCAAGATATTT	CAAWEDTTGWFKIF	TRGV10	.	TRGJP1	13	-1	-1	16
35	2.793273796697552E-4	TGTGCTGCGTGCCCCCTGGGTGATTGGATCAAGACGTTT	CAACPLGDWIKTF	TRGV10	.	TRGJP2	10	-1	-1	19
35	2.793273796697552E-4	TGTGCTGCGGGACCTCAGAATTATTATAAGAAACTCTTT	CAAGPQNYYKKLF	TRGV10	.	TRGJ1	8	-1	-1	17
35	2.793273796697552E-4	TGTGCCACCTGGGACGGGACCCGGTGGTTCAAGATATTT	CATWDGTRWFKIF	TRGV2	.	TRGJP1	22	-1	-1	24
35	2.793273796697552E-4	TGTGCTGCGTGTGAGAGGTATTATAAGAAACTCTTT	CAACERYYKKLF	TRGV10	.	TRGJ1	13	-1	-1	18
35	2.793273796697552E-4	TGTGCCACCTGGGAGGCTTATTATAAGAAACTCTTT	CATWEAYYKKLF	TRGV4	.	TRGJ1	13	-1	-1	17
35	2.793273796697552E-4	TGTGCTGCGTGGGATCCCCATAAGAAACTCTTT	CAAWDPHKKLF	TRGV10	.	TRGJ1	14	-1	-1	19
35	2.793273796697552E-4	TGTGCCACCTGGGATAGTGGGAAACTCTTT	CATWDSGKLF	TRGV8	.	TRGJ1	16	-1	-1	20
34	2.713465973934765E-4	TGTGCCTTGTGGGAGGTAAAGGGAGAGTTGGGCAAAAAAATCAAGGTATTT	CALWEVKGELGKKIKVF	TRGV9	.	TRGJP	16	-1	-1	23
34	2.713465973934765E-4	TGTGCTGCGTGGGACCGGCTGCGCACTGGTTGGTTCAAGATATTT	CAAWDRLRTGWFKIF	TRGV10	.	TRGJP1	13	-1	-1	23
34	2.713465973934765E-4	TGTGCCTTGTGGGGCCAAGAGTTGGGCAAAAAAATCAAGGTATTT	CALWGQELGKKIKVF	TRGV9	.	TRGJP	12	-1	-1	11
34	2.713465973934765E-4	TGTGCCTTGTGGGAGGTGCATCCCTGTTTCTATAAGAAACTCTTT	CALWEVHPCFYKKLF	TRGV9	.	TRGJ1	19	-1	-1	30
34	2.713465973934765E-4	TGTGCTGCGTGGGATTATCGGGGGAGGTTCAAGATATTT	CAAWDYRGRFKIF	TRGV10	.	TRGJP1	16	-1	-1	25
34	2.713465973934765E-4	TGTGCTGCGTGGACTCCCGATGATTATAAGAAACTCTTT	CAAWTPDDYKKLF	TRGV10	.	TRGJ1	11	-1	-1	19
34	2.713465973934765E-4	TGTGCCTTGTGGGAGCACGGAGATTATAAGAAACTCTTT	CALWEHGDYKKLF	TRGV9	.	TRGJ1	14	-1	-1	22
34	2.713465973934765E-4	TGTGCCTTGTGGGAGGTGCAACATTATAAGAAACTCTTT	CALWEVQHYKKLF	TRGV9	.	TRGJ1	19	-1	-1	22
34	2.713465973934765E-4	TGTGCCTTGTGGGAGGTAGAAGATTGGATCAAGACGTTT	CALWEVEDWIKTF	TRGV9	.	TRGJP2	16	-1	-1	21
34	2.713465973934765E-4	TGTGCTGCGTGGGATCCGTATTATAAGAAACTCTTT	CAAWDPYYKKLF	TRGV10	.	TRGJ1	14	-1	-1	18
34	2.713465973934765E-4	TGTGCTGCGTGGGACCGTGGTTGGTTCAAGATATTT	CAAWDRGWFKIF	TRGV10	.	TRGJP1	13	-1	-1	17
34	2.713465973934765E-4	TGTGCTGCGTGGGACGGGAGCAATAAGAAACTCTTT	CAAWDGSNKKLF	TRGV10	.	TRGJ1	13	-1	-1	22
34	2.713465973934765E-4	TGTGCCTTGTGGGACCTTTATTATAAGAAACTCTTT	CALWDLYYKKLF	TRGV9	.	TRGJ1	13	-1	-1	17
34	2.713465973934765E-4	TGTGCCTTGGGACCGGGGATTTATAAGAAACTCTTT	CALGPGIYKKLF	TRGV9	.	TRGJ1	8	-1	-1	20
34	2.713465973934765E-4	TGTGCCTTGTGGGAAAAGAAACTCTTT	CALWEKKLF	TRGV9	.	TRGJ1	13	-1	-1	15
33	2.633658151171978E-4	TGTGCCTTGTGGGAGGTCCCATGGGACCTGTATTATTATAAGAAACTCTTT	CALWEVPWDLYYYKKLF	TRGV9	.	TRGJ1	16	-1	-1	31
33	2.633658151171978E-4	TGTGCTGCCAGTACGGGGGATAGTAGTGATTGGATCAAGACGTTT	CAASTGDSSDWIKTF	TRGV10	.	TRGJP2	7	-1	-1	19
33	2.633658151171978E-4	TGTGCTGCGTGGGATTCCCATACCACTGGTTGGTTCAAGATATTT	CAAWDSHTTGWFKIF	TRGV10	.	TRGJP1	15	-1	-1	19
33	2.633658151171978E-4	TGTGCTGCGTGGGATTACAGGTCCACTGGTTGGTTCAAGATATTT	CAAWDYRSTGWFKIF	TRGV10	.	TRGJP1	17	-1	-1	22
33	2.633658151171978E-4	TGTGCTGCGTGGGATCTGGAGGGTAGTGGTGCTAAGAAACTCTTT	CAAWDLEGSGAKKLF	TRGV10	.	TRGJ1	14	-1	-1	32
33	2.633658151171978E-4	TGTGCCTTGTGGGAGGTGCATACGGGATATTATAAGAAACTCTTT	CALWEVHTGYYKKLF	TRGV9	.	TRGJ1	19	-1	-1	27
33	2.633658151171978E-4	TGTGCCTTGTGGGAGGTAACAACAAATTATTATAAGAAACTCTTT	CALWEVTTNYYKKLF	TRGV9	.	TRGJ1	16	-1	-1	24
33	2.633658151171978E-4	TGTGCTGCGTGGGCCAATAGTAGTGATTGGATCAAGACGTTT	CAAWANSSDWIKTF	TRGV10	.	TRGJP2	12	-1	-1	16
33	2.633658151171978E-4	TGTGCTGCGTGGGATTTGGGACAGTATTATAAGAAACTCTTT	CAAWDLGQYYKKLF	TRGV10	.	TRGJ1	15	-1	-1	24
33	2.633658151171978E-4	TGTGCCTTGTGGGAGGTGGATGAATATTATAAGAAACTCTTT	CALWEVDEYYKKLF	TRGV9	.	TRGJ1	17	-1	-1	21
33	2.633658151171978E-4	TGTGCTGCTTGTGGGTGGAATTATTATAAGAAACTCTTT	CAACGWNYYKKLF	TRGV10	.	TRGJ1	10	-1	-1	17
33	2.633658151171978E-4	TGTGCTGCGTGGGATTGCCCTGGTTGGTTCAAGATATTT	CAAWDCPGWFKIF	TRGV10	.	TRGJP1	15	-1	-1	8
33	2.633658151171978E-4	TGTGCTGCGTGGGATTACACTGGTTGGTTCAAGATATTT	CAAWDYTGWFKIF	TRGV10	.	TRGJP1	17	-1	-1	8
33	2.633658151171978E-4	TGTGCCTTGTTAGTTTCGGATTATTATAAGAAACTCTTT	CALLVSDYYKKLF	TRGV9	.	TRGJ1	9	-1	-1	14
33	2.633658151171978E-4	TGTGCTGCGTGGGATTTCATTTGGTTCAAGATATTT	CAAWDFIWFKIF	TRGV10	.	TRGJP1	15	-1	-1	20
33	2.633658151171978E-4	TGTGCTGCGTGTGATTATTATAAGAAACTCTTT	CAACDYYKKLF	TRGV10	.	TRGJ1	16	-1	-1	13
33	2.633658151171978E-4	TGTGCTGCGTGGGATCATTATAAGAAACTCTTT	CAAWDHYKKLF	TRGV10	.	TRGJ1	14	-1	-1	13
33	2.633658151171978E-4	TGTGCCTTGTGGAGGGATTATAAGAAACTCTTT	CALWRDYKKLF	TRGV9	.	TRGJ1	14	-1	-1	16
33	2.633658151171978E-4	TGTGCCTTGGAGGGGAAGAAACTCTTT	CALEGKKLF	TRGV9	.	TRGJ1	8	-1	-1	15
33	2.633658151171978E-4	TGTGCTGCGTGTTACCTCTTT	CAACYLF	TRGV10	.	TRGJ1	10	-1	-1	15
33	2.633658151171978E-4	TGTGCTGCGAGGGGCTATAAGAAACTCTTT	CAARGYKKLF	TRGV10	.	TRGJ1	12	-1	-1	15
33	2.633658151171978E-4	TGTGCCTTGTGGGACCCGAAACTCTTT	CALWDPKLF	TRGV9	.	TRGJ1	13	-1	-1	17
32	2.5538503284091907E-4	TGTGCTGCGTGGGACATACGAATCACTGGTACCACTGGTTGGTTCAAGATATTT	CAAWDIRITGTTGWFKIF	TRGV10	.	TRGJP1	23	-1	-1	29
32	2.5538503284091907E-4	TGTGCCTTGTGGGAGGTGCACCAGGAGTTGGGCAAAAAAATCAAGGTATTT	CALWEVHQELGKKIKVF	TRGV9	.	TRGJP	21	-1	-1	21
32	2.5538503284091907E-4	TGTGCTGCGTGGGATTGGTCACTGATTCGGGATTGGATCAAGACGTTT	CAAWDWSLIRDWIKTF	TRGV10	.	TRGJP2	15	-1	-1	30
32	2.5538503284091907E-4	TGTGCTGCGTGGGATTATAGTAAAGACACTGGTTGGTTCAAGATATTT	CAAWDYSKDTGWFKIF	TRGV10	.	TRGJP1	16	-1	-1	26
32	2.5538503284091907E-4	TGTGCTGCGTGGGATACTGCCGTTGCCACTGGTTGGTTCAAGATATTT	CAAWDTAVATGWFKIF	TRGV10	.	TRGJP1	14	-1	-1	25
32	2.5538503284091907E-4	TGTGCTGCGTGGGATTACCCTAGACGTGGTTATAAGAAACTCTTT	CAAWDYPRRGYKKLF	TRGV10	.	TRGJ1	17	-1	-1	29
32	2.5538503284091907E-4	TGTGCTGCGTGGGATTATATGTCTGGTTGGTTCAAGATATTT	CAAWDYMSGWFKIF	TRGV10	.	TRGJP1	16	-1	-1	22
32	2.5538503284091907E-4	TGTGCTGCGTGGGGCCTCACTGGTTGGTTCAAGATATTT	CAAWGLTGWFKIF	TRGV10	.	TRGJP1	12	-1	-1	17
32	2.5538503284091907E-4	TGTGCTGCGTGGGGCCCCGGCCATTATAAGAAACTCTTT	CAAWGPGHYKKLF	TRGV10	.	TRGJ1	12	-1	-1	22
32	2.5538503284091907E-4	TGTGCTGCGTGGGATGGATTCGGTTATAAGAAACTCTTT	CAAWDGFGYKKLF	TRGV10	.	TRGJ1	14	-1	-1	23
32	2.5538503284091907E-4	TGTGCCACCTGGGACGGGAATTATTATAAGAAACTCTTT	CATWDGNYYKKLF	TRGV2	.	TRGJ1	17	-1	-1	17
32	2.5538503284091907E-4	TGTGCTGCCCTCGCCGCGCATCATAAGAAACTCTTT	CAALAAHHKKLF	TRGV10	.	TRGJ1	7	-1	-1	19
32	2.5538503284091907E-4	TGTGCTGCGTGGGACTCCTATTATAAGAAACTCTTT	CAAWDSYYKKLF	TRGV10	.	TRGJ1	13	-1	-1	18
32	2.5538503284091907E-4	TGTGCCTTGTGGGACAATTATTATAAGAAACTCTTT	CALWDNYYKKLF	TRGV9	.	TRGJ1	13	-1	-1	15
32	2.5538503284091907E-4	TGTGCCTTGTGGGAGCATTATTATAAGAAACTCTTT	CALWEHYYKKLF	TRGV9	.	TRGJ1	14	-1	-1	16
32	2.5538503284091907E-4	TGTGCCTTGTGGGAGGTGCAATCCGGTAAACTCTTT	CALWEVQSGKLF	TRGV9	.	TRGJ1	19	-1	-1	27
32	2.5538503284091907E-4	TGTGCGACACGCGGTTATTGGATCAAGACGTTT	CATRGYWIKTF	TRGV2	.	TRGJP2	7	-1	-1	13
32	2.5538503284091907E-4	TGTGCTGCGTGGGTGGATAAGAAACTCTTT	CAAWVDKKLF	TRGV10	.	TRGJ1	12	-1	-1	16
32	2.5538503284091907E-4	TGTGCTGCCCTTCCGAAGAAACTCTTT	CAALPKKLF	TRGV10	.	TRGJ1	7	-1	-1	15
32	2.5538503284091907E-4	TGTGCTGCGTGGTCGGTATATAAGAAACTCTTT	CAAWSVYKKLF	TRGV10	.	TRGJ1	11	-1	-1	18
32	2.5538503284091907E-4	TGTGCTGCGTGGGATTATGTTTGGCTCTTT	CAAWDYVWLF	TRGV10	.	TRGJ1	19	-1	-1	24
32	2.5538503284091907E-4	TGTGCCACCTGGGACAGGCCACGGCTCTTT	CATWDRPRLF	TRGV3	.	TRGJ1	19	-1	-1	24
31	2.4740425056464033E-4	TGTGCCTTGTGGGAGGTGCAGTCTGGCGAGTTGGGCAAAAAAATCAAGGTATTT	CALWEVQSGELGKKIKVF	TRGV9	.	TRGJP	19	-1	-1	27
31	2.4740425056464033E-4	TGTGCTGCGTGGGATTATATGTTTGGGGTGTCACACTATAAGAAACTCTTT	CAAWDYMFGVSHYKKLF	TRGV10	.	TRGJ1	16	-1	-1	36
31	2.4740425056464033E-4	TGTGCTGCGTGGGATGCCGAGGGTGTGAATTATTATAAGAAACTCTTT	CAAWDAEGVNYYKKLF	TRGV10	.	TRGJ1	14	-1	-1	26
31	2.4740425056464033E-4	TGTGCTGCGTGGGATTATTTTACCACTGGTTGGTTCAAGATATTT	CAAWDYFTTGWFKIF	TRGV10	.	TRGJP1	16	-1	-1	20
31	2.4740425056464033E-4	TGTGCCACCTGGGATCTCTATACCACTGGTTGGTTCAAGATATTT	CATWDLYTTGWFKIF	TRGV8	.	TRGJP1	14	-1	-1	18
31	2.4740425056464033E-4	TGTGCTGCGTGGGATTACCTCCTTGGTTATAAGAAACTCTTT	CAAWDYLLGYKKLF	TRGV10	.	TRGJ2	17	-1	-1	26
31	2.4740425056464033E-4	TGTGCTGCGTGGGAGGATACCACTGGTTGGTTCAAGATATTT	CAAWEDTTGWFKIF	TRGV10	.	TRGJP1	13	-1	-1	16
31	2.4740425056464033E-4	TGTGCCTTGTGGGAGGAGAAGTCCGGTTGGTTCAAGATATTT	CALWEEKSGWFKIF	TRGV9	.	TRGJP1	15	-1	-1	24
31	2.4740425056464033E-4	TGTGCTGCCGTTTATACCACTGGTTGGTTCAAGATATTT	CAAVYTTGWFKIF	TRGV10	.	TRGJP1	7	-1	-1	9
31	2.4740425056464033E-4	TGTGCCTTGTGGGAGGTGCACCGATATAAGAAACTCTTT	CALWEVHRYKKLF	TRGV9	.	TRGJ1	21	-1	-1	24
31	2.4740425056464033E-4	TGTGCCCGACGGGTGGGCACTGGTTGGTTCAAGATATTT	CARRVGTGWFKIF	TRGV9	.	TRGJP1	5	-1	-1	17
31	2.4740425056464033E-4	TGTGCTGCGTGGGAAGAGGATTATAAGAAACTCTTT	CAAWEEDYKKLF	TRGV10	.	TRGJ1	13	-1	-1	19
31	2.4740425056464033E-4	TGTGCCACCGGGACCACTGGTTGGTTCAAGATATTT	CATGTTGWFKIF	TRGV8	.	TRGJP1	12	-1	-1	12
31	2.4740425056464033E-4	TGTGCCACCGGAAGTAGTGATTGGATCAAGACGTTT	CATGSSDWIKTF	TRGV8	.	TRGJP2	8	-1	-1	12
31	2.4740425056464033E-4	TGTGCTGCGTGGTCCCATTATAAGAAACTCTTT	CAAWSHYKKLF	TRGV10	.	TRGJ1	11	-1	-1	16
31	2.4740425056464033E-4	TGTGCTGCGTGGGATGGTTATAAGAAACTCTTT	CAAWDGYKKLF	TRGV10	.	TRGJ1	14	-1	-1	17
31	2.4740425056464033E-4	TGTGCTGCGTGGGTTAAGAAACTCTTT	CAAWVKKLF	TRGV10	.	TRGJ1	15	-1	-1	14
31	2.4740425056464033E-4	TGTGCTGCGTGGGAGAAACTCTTT	CAAWEKLF	TRGV10	.	TRGJ1	13	-1	-1	13
31	2.4740425056464033E-4	TGTGCTGCGTGGGATTATGATTATAAGAAACTCTTT	CAAWDYDYKKLF	TRGV10	.	TRGJ1	16	-1	-1	16
30	2.3942346828836162E-4	TGTGCTGCGTGGGATTATAGGCCGATTGTTTACACTGGTTGGTTCAAGATATTT	CAAWDYRPIVYTGWFKIF	TRGV10	.	TRGJP1	16	-1	-1	32
30	2.3942346828836162E-4	TGTGCTGCGTGGGGATACCACGACTATACCACTGGTTGGTTCAAGATATTT	CAAWGYHDYTTGWFKIF	TRGV10	.	TRGJP1	12	-1	-1	24
30	2.3942346828836162E-4	TGTGCCTTGTGGGAGTTAAAGCGGGGGGTGGGCAAAAAAATCAAGGTATTT	CALWELKRGVGKKIKVF	TRGV9	.	TRGJP	14	-1	-1	28
30	2.3942346828836162E-4	TGTGCCTTGTGGGAGCCCCCTGAGAATTATTATAAGAAACTCTTT	CALWEPPENYYKKLF	TRGV9	.	TRGJ1	14	-1	-1	23
30	2.3942346828836162E-4	TGTGCCTTGTGGGAGGCCCCTCGGACTGGTTGGTTCAAGATATTT	CALWEAPRTGWFKIF	TRGV9	.	TRGJP1	15	-1	-1	24
30	2.3942346828836162E-4	TGTGCTGCGTGGGACAACACCGATTATTATAAGAAACTCTTT	CAAWDNTDYYKKLF	TRGV10	.	TRGJ1	13	-1	-1	22
30	2.3942346828836162E-4	TGTGCTGCGTGGGATTCTAATTATTATAAGAAACTCTTT	CAAWDSNYYKKLF	TRGV10	.	TRGJ1	20	-1	-1	13
30	2.3942346828836162E-4	TGTGCCACCTGGGACGCGCTTCGGGGTAAGAAACTCTTT	CATWDALRGKKLF	TRGV2	.	TRGJ1	18	-1	-1	26
30	2.3942346828836162E-4	TGTGCCACCTGGGACGGGCTTGATTATAAGAAACTCTTT	CATWDGLDYKKLF	TRGV2	.	TRGJ1	18	-1	-1	22
30	2.3942346828836162E-4	TGTGCTGCGTGGATCCCCGGTTGGTTCAAGATATTT	CAAWIPGWFKIF	TRGV10	.	TRGJP1	11	-1	-1	18
30	2.3942346828836162E-4	TGTGCCTTGTGGGAGAGGGAGAAGAAACTCTTT	CALWEREKKLF	TRGV9	.	TRGJ1	14	-1	-1	21
30	2.3942346828836162E-4	TGTGCCACCTGGGACCCCCTTGTGAAACTCTTT	CATWDPLVKLF	TRGV7	.	TRGJ1	14	-1	-1	23
30	2.3942346828836162E-4	TGTGCTGCGTGGGACCTTGGGAAACTCTTT	CAAWDLGKLF	TRGV10	.	TRGJ1	13	-1	-1	20
30	2.3942346828836162E-4	TGTGCCTTGTGGGAGGCGAAGAAACTCTTT	CALWEAKKLF	TRGV9	.	TRGJ1	15	-1	-1	18
30	2.3942346828836162E-4	TGTGCCACCTGGGTTAAGAAACTCTTT	CATWVKKLF	TRGV8	.	TRGJ1	15	-1	-1	14
30	2.3942346828836162E-4	TGTGCTGCGTGGGACCATTATAAGAAACTCTTT	CAAWDHYKKLF	TRGV10	.	TRGJ1	13	-1	-1	16
30	2.3942346828836162E-4	TGTGCTGCGTGGGACGTTCTTAAGAAACTCTTT	CAAWDVLKKLF	TRGV10	.	TRGJ1	13	-1	-1	20
30	2.3942346828836162E-4	TGTGCCACCTGGGACGGGTATAAGAAACTCTTT	CATWDGYKKLF	TRGV4	.	TRGJ1	17	-1	-1	18
30	2.3942346828836162E-4	TGTGCCTTGGGGAGTTGGTTCAAGATATTT	CALGSWFKIF	TRGV9	.	TRGJP1	16	-1	-1	13
30	2.3942346828836162E-4	TGTGCCTTGTGGGAGAAGAAACTCTTT	CALWEKKLF	TRGV9	.	TRGJ1	14	-1	-1	15
30	2.3942346828836162E-4	TGTGCTGCGTGGGATGTCCTATATAAGAAACTCTTT	CAAWDVLYKKLF	TRGV10	.	TRGJ1	14	-1	-1	21
29	2.314426860120829E-4	TGTGCCTTGTGGGAGGGTGGTGAGTTGGGCAAAAAAATCAAGGTATTT	CALWEGGELGKKIKVF	TRGV9	.	TRGJP	15	-1	-1	21
29	2.314426860120829E-4	TGTGCTGCGTGGGAAATAGGTGCCACTGGTTGGTTCAAGATATTT	CAAWEIGATGWFKIF	TRGV10	.	TRGJP1	13	-1	-1	22
29	2.314426860120829E-4	TGTGCCTTGTGGGAGCCCCTGAATTATTATAAGAAACTCTTT	CALWEPLNYYKKLF	TRGV9	.	TRGJ1	14	-1	-1	20
29	2.314426860120829E-4	TGTGCTGCGTGGGATTATAGAGGTTGGTTCAAGATATTT	CAAWDYRGWFKIF	TRGV10	.	TRGJP1	16	-1	-1	21
29	2.314426860120829E-4	TGTGCTGCGTGGGATAGGGGGGGTTGGTTCAAGATATTT	CAAWDRGGWFKIF	TRGV10	.	TRGJP1	14	-1	-1	21
29	2.314426860120829E-4	TGTGCCTTGTGGGAGGTGCCAAGTTATAAGAAACTCTTT	CALWEVPSYKKLF	TRGV9	.	TRGJ1	18	-1	-1	23
29	2.314426860120829E-4	TGTGCCACCTGGGACGGGCGTTATTATAAGAAACTCTTT	CATWDGRYYKKLF	TRGV2	.	TRGJ2	18	-1	-1	20
29	2.314426860120829E-4	TGTGCTGCGTGGGGCCCCCCCCCCAAGAAACTCTTT	CAAWGPPPKKLF	TRGV10	.	TRGJ1	12	-1	-1	24
29	2.314426860120829E-4	TGTGCTGCGGGGGAGAATTATTATAAGAAACTCTTT	CAAGENYYKKLF	TRGV10	.	TRGJ1	13	-1	-1	14
29	2.314426860120829E-4	TGTGCCTTGTGGGAGTCAGCTTCAAAGAAACTCTTT	CALWESASKKLF	TRGV9	.	TRGJ1	14	-1	-1	24
29	2.314426860120829E-4	TGTGCCTTGTGGGAGGTGCCTGGTAAGAAACTCTTT	CALWEVPGKKLF	TRGV9	.	TRGJ1	18	-1	-1	23
29	2.314426860120829E-4	TGTGCCTTGTGGGAGGTGCAGAGTAAGAAACTCTTT	CALWEVQSKKLF	TRGV9	.	TRGJ1	19	-1	-1	23
29	2.314426860120829E-4	TGTGCCACCTGGTCCCTCCTCGGGGAGAAACTCTTT	CATWSLLGEKLF	TRGV5	.	TRGJ1	11	-1	-1	25
29	2.314426860120829E-4	TGTGCCCGTAGGAATTGGTTCAAGATATTT	CARRNWFKIF	TRGV10	.	TRGJP1	4	-1	-1	14
29	2.314426860120829E-4	TGTGCTGCGTGGGAAAACCATAAGAAACTCTTT	CAAWENHKKLF	TRGV10	.	TRGJ1	13	-1	-1	19
29	2.314426860120829E-4	TGTGCCACCCTTGGGGATTGGATCAAGACGTTT	CATLGDWIKTF	TRGV2	.	TRGJP2	8	-1	-1	15
29	2.314426860120829E-4	TCGGAGTTGGGCAAAAAAATCAAGGTATTT	SELGKKIKVF	TRGV9	.	TRGJP	0	-1	-1	3
29	2.314426860120829E-4	TGTGCTGCGTGGGATGGTTATTATAAGAAACTCTTT	CAAWDGYYKKLF	TRGV10	.	TRGJ1	14	-1	-1	17
29	2.314426860120829E-4	TGTGCCTTGTGGGAGGTGCGAGGGGAGAAACTCTTT	CALWEVRGEKLF	TRGV9	.	TRGJ1	18	-1	-1	25
29	2.314426860120829E-4	TGTGCCACCTGGGACGGACAACTGAAGAAACTCTTT	CATWDGQLKKLF	TRGV2	.	TRGJ1	16	-1	-1	24
29	2.314426860120829E-4	TGTGCTGCGTGGGTCTCTTATAAGAAACTCTTT	CAAWVSYKKLF	TRGV10	.	TRGJ1	12	-1	-1	17
29	2.314426860120829E-4	TGTGCCTTGTGGGAGGTGGTGAAACTCTTT	CALWEVVKLF	TRGV9	.	TRGJ1	17	-1	-1	20
29	2.314426860120829E-4	TGTGCCACCTGGGACGGCCAACGGCTCTTT	CATWDGQRLF	TRGV2	.	TRGJ1	16	-1	-1	24
28	2.2346190373580418E-4	TGTGCCTTGTGGGAGGTGGGAGCCGTACTGGGTAGGGCCACTGGTTGGTTCAAGATATTT	CALWEVGAVLGRATGWFKIF	TRGV9	.	TRGJP1	17	-1	-1	37
28	2.2346190373580418E-4	TGTGCCTTGTGGGAGGTGCATCCCCCCCAAAGGACTGGTTGGTTCAAGATATTT	CALWEVHPPQRTGWFKIF	TRGV9	.	TRGJP1	29	-1	-1	33
28	2.2346190373580418E-4	TGTGCCTTGTGGGAGGTGCGGGGTCCCCCTAGCTATTATAAGAAACTCTTT	CALWEVRGPPSYYKKLF	TRGV9	.	TRGJ1	18	-1	-1	33
28	2.2346190373580418E-4	TGTGCTGCGTGGGATGCCCTTTATACCACTGGTTGGTTCAAGATATTT	CAAWDALYTTGWFKIF	TRGV10	.	TRGJP1	14	-1	-1	21
28	2.2346190373580418E-4	TGTGCCTTGTGGGAGGTGCGAAAGGGTAGGGATTATAAGAAACTCTTT	CALWEVRKGRDYKKLF	TRGV9	.	TRGJ2	18	-1	-1	31
28	2.2346190373580418E-4	TGTGCCTTGTGGGAGGTGCAGGGGTTGGGCAAAAAAATCAAGGTATTT	CALWEVQGLGKKIKVF	TRGV9	.	TRGJP	19	-1	-1	17
28	2.2346190373580418E-4	TGTGCTGCGTGGCCCGTTGGGACCACTGGTTGGTTCAAGATATTT	CAAWPVGTTGWFKIF	TRGV10	.	TRGJP1	11	-1	-1	21
28	2.2346190373580418E-4	TGTGCTGCGTGGGATTATCCCCATTATTATAAGAAACTCTTT	CAAWDYPHYYKKLF	TRGV10	.	TRGJ1	16	-1	-1	22
28	2.2346190373580418E-4	TGTGCTGCGTGGGATAATACCACTGGTTGGTTCAAGATATTT	CAAWDNTTGWFKIF	TRGV10	.	TRGJP1	14	-1	-1	8
28	2.2346190373580418E-4	TGTGCTGCGTGGGAACCCACCACTGGTTGGTTCAAGATATTT	CAAWEPTTGWFKIF	TRGV10	.	TRGJP1	13	-1	-1	18
28	2.2346190373580418E-4	TGTGCTGCGTGGGAACGCTGGAATTATTATAAGAAACTCTTT	CAAWERWNYYKKLF	TRGV10	.	TRGJ1	13	-1	-1	20
28	2.2346190373580418E-4	TGTGCCTTGTGGGAGGTGCGGGATTATTATAAGAAACTCTTT	CALWEVRDYYKKLF	TRGV9	.	TRGJ1	18	-1	-1	22
28	2.2346190373580418E-4	TGTGCCTTGTGGGAGGTGCAAAATTATTATAAGAAACTCTTT	CALWEVQNYYKKLF	TRGV9	.	TRGJ1	19	-1	-1	21
28	2.2346190373580418E-4	TGTGCCACCTGGGACGAGCGTAGTGATTGGATCAAGACGTTT	CATWDERSDWIKTF	TRGV2	.	TRGJP2	18	-1	-1	19
28	2.2346190373580418E-4	TGTGCCACCTGGGACATATCTTTATTATGGAAGAAACTCTTT	CATWDISLLWKKLF	TRGV3	.	TRGJ1	15	-1	-1	21
28	2.2346190373580418E-4	TGTGCTGCGTGGGATTTCGACGGAGCGAAGAAACTCTTT	CAAWDFDGAKKLF	TRGV10	.	TRGJ1	18	-1	-1	27
28	2.2346190373580418E-4	TGTGCCTTGTGGGAGGTGAATTATTATAAGAAACTCTTT	CALWEVNYYKKLF	TRGV9	.	TRGJ1	17	-1	-1	17
28	2.2346190373580418E-4	TGTGCCTTGTGGGAGGCCCCTTATTATAAGAAACTCTTT	CALWEAPYYKKLF	TRGV9	.	TRGJ1	15	-1	-1	20
28	2.2346190373580418E-4	TGTGCTGCGTGGGATTATACGTTTAAGAAACTCTTT	CAAWDYTFKKLF	TRGV10	.	TRGJ1	16	-1	-1	23
28	2.2346190373580418E-4	TGTGCCTTGTGGGACCGTTATTATAAGAAACTCTTT	CALWDRYYKKLF	TRGV9	.	TRGJ1	13	-1	-1	17
28	2.2346190373580418E-4	TGTGCCTTGTGGGAGCCTTTTCATAAGAAACTCTTT	CALWEPFHKKLF	TRGV9	.	TRGJ1	14	-1	-1	22
28	2.2346190373580418E-4	TGTGCCACCTGGGACAGTTATTATAAGAAACTCTTT	CATWDSYYKKLF	TRGV3	.	TRGJ1	16	-1	-1	17
28	2.2346190373580418E-4	TGTGCCTTGTGTCAGAAACTCTTT	CALCQKLF	TRGV9	.	TRGJ1	10	-1	-1	13
28	2.2346190373580418E-4	TGTGCTGCGTTCCCGAATTATTATAAGAAACTCTTT	CAAFPNYYKKLF	TRGV10	.	TRGJ1	9	-1	-1	13
28	2.2346190373580418E-4	TGTGCTGCGTGGGATTCGGACTATAAGAAACTCTTT	CAAWDSDYKKLF	TRGV10	.	TRGJ1	15	-1	-1	21
28	2.2346190373580418E-4	TGTGCTGCGGAAATCTATTATAAGAAACTCTTT	CAAEIYYKKLF	TRGV10	.	TRGJ1	8	-1	-1	11
28	2.2346190373580418E-4	TGTGCTGCGTGGCGGCTCAAGATATTT	CAAWRLKIF	TRGV10	.	TRGJP1	11	-1	-1	13
28	2.2346190373580418E-4	TGTGCTGCGTGTGCCGGGTGGTTCAAGATATTT	CAACAGWFKIF	TRGV10	.	TRGJP1	10	-1	-1	15
28	2.2346190373580418E-4	TGTGCTGCGTGCCCCCGGGGGGAGAAACTCTTT	CAACPRGEKLF	TRGV10	.	TRGJ1	10	-1	-1	22
28	2.2346190373580418E-4	TGTGCTGCGTCTCCCTTCATTGGTTGGTTCAAGATATTT	CAASPFIGWFKIF	TRGV10	.	TRGJP1	9	-1	-1	17
28	2.2346190373580418E-4	TGTGCCACCTGGGATAGTAGTGATTGGATCAAGACGTTT	CATWDSSDWIKTF	TRGV8	.	TRGJP2	16	-1	-1	13
28	2.2346190373580418E-4	TGTGCTGCGTGGAGCCCGGAGAAACTCTTT	CAAWSPEKLF	TRGV10	.	TRGJ1	11	-1	-1	19
27	2.1548112145952547E-4	TGTGCTGCGTGGGATCAGTCCAGAGGGCGCACTGGTTGGTTCAAGATATTT	CAAWDQSRGRTGWFKIF	TRGV10	.	TRGJP1	14	-1	-1	29
27	2.1548112145952547E-4	TGTGCTGCGTTGTGGTGGAATACCACTGGTTGGTTCAAGATATTT	CAALWWNTTGWFKIF	TRGV10	.	TRGJP1	9	-1	-1	14
27	2.1548112145952547E-4	TGTGCTGCGTGGGACTCTACGGAGGGGTATTATAAGAAACTCTTT	CAAWDSTEGYYKKLF	TRGV10	.	TRGJ1	20	-1	-1	27
27	2.1548112145952547E-4	TGTGCTGCGTGGGATTATGGGAATTATTATAAGAAACTCTTT	CAAWDYGNYYKKLF	TRGV10	.	TRGJ1	16	-1	-1	20
27	2.1548112145952547E-4	TGTGCTGCGTGGGATCCCAAGACTCCTTATAAGAAACTCTTT	CAAWDPKTPYKKLF	TRGV10	.	TRGJ1	14	-1	-1	26
27	2.1548112145952547E-4	TGTGCTGCGTGGGATCGGCCGGAGGGCCATAAGAAACTCTTT	CAAWDRPEGHKKLF	TRGV10	.	TRGJ1	14	-1	-1	28
27	2.1548112145952547E-4	TGTGCCTTGTGCGAAGAGTTGGGCAAAAAAATCAAGGTATTT	CALCEELGKKIKVF	TRGV9	.	TRGJP	13	-1	-1	13
27	2.1548112145952547E-4	TGTGCTGCGTGGGATTTGAATTATTATAAGAAACTCTTT	CAAWDLNYYKKLF	TRGV10	.	TRGJ1	15	-1	-1	13
27	2.1548112145952547E-4	TGTGCCTTGTGGGAGTCTTATTATTATAAGAAACTCTTT	CALWESYYYKKLF	TRGV9	.	TRGJ1	14	-1	-1	19
27	2.1548112145952547E-4	TGTGCCTTGTGGGAGGTGCTCTATAAGAAACTCTTT	CALWEVLYKKLF	TRGV9	.	TRGJ1	18	-1	-1	21
27	2.1548112145952547E-4	TGTGCCTTGTGGGATATGCTCGAACTCTTT	CALWDMLELF	TRGV9	.	TRGJ1	13	-1	-1	22
27	2.1548112145952547E-4	TGTGCTGCCCATACCACTGGTTGGTTCAAGATATTT	CAAHTTGWFKIF	TRGV10	.	TRGJP1	7	-1	-1	10
27	2.1548112145952547E-4	TGTGCCTTGTGGGATGTTTATTATAAGAAACTCTTT	CALWDVYYKKLF	TRGV9	.	TRGJ1	16	-1	-1	17
27	2.1548112145952547E-4	TGTGCTGCGTGGGATTCCTTACCGAAACTCTTT	CAAWDSLPKLF	TRGV10	.	TRGJ1	15	-1	-1	23
27	2.1548112145952547E-4	TGTGCTGCGTGGGATTACTATAAGAAACTCTTT	CAAWDYYKKLF	TRGV10	.	TRGJ1	17	-1	-1	13
27	2.1548112145952547E-4	TGTGCTGCGTGGTATTATAAGAAACTCTTT	CAAWYYKKLF	TRGV10	.	TRGJ1	16	-1	-1	12
27	2.1548112145952547E-4	TGTGCTGCGTGGGTTAAGACGCTCTTT	CAAWVKTLF	TRGV10	.	TRGJ1	15	-1	-1	14
27	2.1548112145952547E-4	TGTGCTGCGGGGCGGTTCAAGATATTT	CAAGRFKIF	TRGV10	.	TRGJP1	11	-1	-1	13
27	2.1548112145952547E-4	TGTGCCACCCCTAGTGGTCTCTTT	CATPSGLF	TRGV4	.	TRGJ1	8	-1	-1	18
27	2.1548112145952547E-4	TGTGCTGCGTGGGATTATAATTGGAGGTTCAAGATATTT	CAAWDYNWRFKIF	TRGV10	.	TRGJP1	16	-1	-1	25
27	2.1548112145952547E-4	TGTGCCACCTGGGTTACCACTGGTTGGTTCAAGATATTT	CATWVTTGWFKIF	TRGV3	.	TRGJP1	12	-1	-1	14
27	2.1548112145952547E-4	TGTGCCTTGTGGGAGGAATATAAGAAACTCTTT	CALWEEYKKLF	TRGV9	.	TRGJ1	15	-1	-1	18
27	2.1548112145952547E-4	TGTGCCACCTGGGACAGGCCTCAGAAACTCTTT	CATWDRPQKLF	TRGV5	.	TRGJ1	20	-1	-1	22
27	2.1548112145952547E-4	TGTGCTGCGGGGGAAGATAAGAAACTCTTT	CAAGEDKKLF	TRGV10	.	TRGJ1	13	-1	-1	16
27	2.1548112145952547E-4	TGTGCTGCGTGGGATGGGGGTTATTATAAGAAACTCTTT	CAAWDGGYYKKLF	TRGV10	.	TRGJ1	14	-1	-1	20
27	2.1548112145952547E-4	TGTGCTGCGTGGGATTATAGGGATAAGAAACTCTTT	CAAWDYRDKKLF	TRGV10	.	TRGJ1	16	-1	-1	22
27	2.1548112145952547E-4	TGTGCTGCGTGGGATAATTATTATAAGAAACTCTTT	CAAWDNYYKKLF	TRGV10	.	TRGJ1	14	-1	-1	15
26	2.0750033918324673E-4	TGTGCTGCGTGGGATCGATTACCGTCTTCCATTAATACCACTGGTTGGTTCAAGATATTT	CAAWDRLPSSINTTGWFKIF	TRGV10	.	TRGJP1	14	-1	-1	34
26	2.0750033918324673E-4	TGTGCCTTGTGGGAGGACACCCCTATTAGGGAGTTGGGCAAAAAAATCAAGGTATTT	CALWEDTPIRELGKKIKVF	TRGV9	.	TRGJP	15	-1	-1	30
26	2.0750033918324673E-4	TGTGCTGCGTGGGGCCGCACCCGGCCGTCGAATTATTATAAGAAACTCTTT	CAAWGRTRPSNYYKKLF	TRGV10	.	TRGJ1	12	-1	-1	27
26	2.0750033918324673E-4	TGTGCCTTGTGGGAGGTGCTCCGGTTGGGCAAAAAAATCAAGGTATTT	CALWEVLRLGKKIKVF	TRGV9	.	TRGJP	21	-1	-1	23
26	2.0750033918324673E-4	TGTGCTGCGTGGAACGGGCTGGGCACTGGTTGGTTCAAGATATTT	CAAWNGLGTGWFKIF	TRGV10	.	TRGJP1	11	-1	-1	23
26	2.0750033918324673E-4	TGTGCCACCTGGGATCTGCGTAGTAGTGATTGGATCAAGACGTTT	CATWDLRSSDWIKTF	TRGV8	.	TRGJP2	14	-1	-1	20
26	2.0750033918324673E-4	TGTGCCACCTGGGACGGGCCACCTAGTGATTGGATCAAGACGTTT	CATWDGPPSDWIKTF	TRGV2	.	TRGJP2	19	-1	-1	23
26	2.0750033918324673E-4	TGTGCCACCTGGGACGGATATACCACTGGTTGGTTCAAGATATTT	CATWDGYTTGWFKIF	TRGV2	.	TRGJP1	16	-1	-1	17
26	2.0750033918324673E-4	TGTGCTGCGTGGGATTCGGCCACTGGTTGGTTCAAGATATTT	CAAWDSATGWFKIF	TRGV10	.	TRGJP1	15	-1	-1	19
26	2.0750033918324673E-4	TGTGCTGCGTGGGAAGATAACACTGGTTGGTTCAAGATATTT	CAAWEDNTGWFKIF	TRGV10	.	TRGJP1	13	-1	-1	16
26	2.0750033918324673E-4	TGTGCCACCTGGGATGAGGCATGGGATTGGATCAAGACGTTT	CATWDEAWDWIKTF	TRGV3	.	TRGJP2	13	-1	-1	24
26	2.0750033918324673E-4	TGTGCCACCTGGGACGGGCAGGGTGATTGGATCAAGACGTTT	CATWDGQGDWIKTF	TRGV2	.	TRGJP2	18	-1	-1	22
26	2.0750033918324673E-4	TGTGCTGCGTTATATACCACTGGTTGGTTCAAGATATTT	CAALYTTGWFKIF	TRGV10	.	TRGJP1	9	-1	-1	10
26	2.0750033918324673E-4	TGTGCTGCGTGGGATTCGAATTATTATAAGAAACTCTTT	CAAWDSNYYKKLF	TRGV10	.	TRGJ1	20	-1	-1	13
26	2.0750033918324673E-4	TGTGCTGCGTGGGATTGCCGAGGTTATAAGAAACTCTTT	CAAWDCRGYKKLF	TRGV10	.	TRGJ1	15	-1	-1	23
26	2.0750033918324673E-4	TGTGCTGCGTGGGATTACTTTTATTATAAGAAACTCTTT	CAAWDYFYYKKLF	TRGV10	.	TRGJ1	17	-1	-1	20
26	2.0750033918324673E-4	TGTGCTGCGTGGGAAGGTCGCGATTATAAGAAACTCTTT	CAAWEGRDYKKLF	TRGV10	.	TRGJ1	13	-1	-1	22
26	2.0750033918324673E-4	TGTGCCTTGTGGGAGGTGCCCCGTTATAAGAAACTCTTT	CALWEVPRYKKLF	TRGV9	.	TRGJ1	21	-1	-1	23
26	2.0750033918324673E-4	TGTGCTGCGTGGGCCCATTATTATAAGAAACTCTTT	CAAWAHYYKKLF	TRGV10	.	TRGJ1	12	-1	-1	16
26	2.0750033918324673E-4	TGTGCTGCGTGGGATTTGGATTATAAGAAACTCTTT	CAAWDLDYKKLF	TRGV10	.	TRGJ1	15	-1	-1	19
26	2.0750033918324673E-4	TGTGCTGCGTGGGATTCCGTCTATAAGAAACTCTTT	CAAWDSVYKKLF	TRGV10	.	TRGJ1	19	-1	-1	21
26	2.0750033918324673E-4	TGTGCTGCGTGGGAGCGTAGTTGGTTCAAGATATTT	CAAWERSWFKIF	TRGV10	.	TRGJP1	13	-1	-1	19
26	2.0750033918324673E-4	TGTGCCACCTGGGATGGGCATGTCGGGAAACTCTTT	CATWDGHVGKLF	TRGV4	.	TRGJ1	18	-1	-1	26
26	2.0750033918324673E-4	TGTGCTGCGTGGCCCCGAGTCGGGAAACTCTTT	CAAWPRVGKLF	TRGV10	.	TRGJ1	11	-1	-1	23
26	2.0750033918324673E-4	TGTGCTGCGTGGGATTTTTATAAGAAACTCTTT	CAAWDFYKKLF	TRGV10	.	TRGJ1	15	-1	-1	13
26	2.0750033918324673E-4	TGTGCTGCGTGGGAACCCTATAAGAAACTCTTT	CAAWEPYKKLF	TRGV10	.	TRGJ1	13	-1	-1	18
26	2.0750033918324673E-4	TGTGCTGCGTTAAATTATAAGAAACTCTTT	CAALNYKKLF	TRGV10	.	TRGJ1	9	-1	-1	13
26	2.0750033918324673E-4	TGTGCCTTTTATAAGAAACTCTTT	CAFYKKLF	TRGV9	.	TRGJ1	7	-1	-1	8
26	2.0750033918324673E-4	TGTGCCTTGTGGGAGGTGCACGGTTATAAGAAACTCTTT	CALWEVHGYKKLF	TRGV9	.	TRGJ1	20	-1	-1	23
26	2.0750033918324673E-4	TGTGCCACCTGGGATATCGCTGGTTGGTTCAAGATATTT	CATWDIAGWFKIF	TRGV8	.	TRGJP1	15	-1	-1	13
26	2.0750033918324673E-4	TGTGCTGCGTGGGTCCCTGGTTGGTTCAAGATATTT	CAAWVPGWFKIF	TRGV10	.	TRGJP1	12	-1	-1	16
26	2.0750033918324673E-4	TGTGCTGCGTGGGATTATGCTTATAAGAAACTCTTT	CAAWDYAYKKLF	TRGV10	.	TRGJ1	16	-1	-1	20
26	2.0750033918324673E-4	TGTGCTGCGTGGGAGGCTGGTTGGTTCAAGATATTT	CAAWEAGWFKIF	TRGV10	.	TRGJP1	13	-1	-1	16
26	2.0750033918324673E-4	TGTGCCACCTGGGACGGGCGATATAAGAAACTCTTT	CATWDGRYKKLF	TRGV2	.	TRGJ1	18	-1	-1	21
26	2.0750033918324673E-4	TGTGCTGCCCACCCTTATTATAAGAAACTCTTT	CAAHPYYKKLF	TRGV10	.	TRGJ1	7	-1	-1	14
26	2.0750033918324673E-4	TGTGCCTTACTAAATTATTATAAGAAACTCTTT	CALLNYYKKLF	TRGV9	.	TRGJ1	7	-1	-1	12
26	2.0750033918324673E-4	TGTGCTGCGTGGGATTCTCTCTTT	CAAWDSLF	TRGV10	.	TRGJ1	15	-1	-1	18
26	2.0750033918324673E-4	TGTGCCTTGCTCGTACCGGCCCTAGGGAAACTCTTT	CALLVPALGKLF	TRGV9	.	TRGJ1	8	-1	-1	26
26	2.0750033918324673E-4	TGTGCTGCGTGTAGCGATTATAAGAAACTCTTT	CAACSDYKKLF	TRGV10	.	TRGJ1	10	-1	-1	16
26	2.0750033918324673E-4	TGTGCCACCTGGCATAGAGAAAAGAAACTCTTT	CATWHREKKLF	TRGV8	.	TRGJ1	16	-1	-1	21
26	2.0750033918324673E-4	TGTGCAGCGCCGGGATGGGGGGAACTCTTT	CAAPGWGELF	TRGV10	.	TRGJ1	15	-1	-1	22
26	2.0750033918324673E-4	TGTGCTGCGGGGAAGAAACTCTTT	CAAGKKLF	TRGV10	.	TRGJ1	12	-1	-1	12
26	2.0750033918324673E-4	TGTGCTGCGTGGGATTTGAGTTATAAGAAACTCTTT	CAAWDLSYKKLF	TRGV10	.	TRGJ1	15	-1	-1	20
26	2.0750033918324673E-4	TGTGCTGCGTGGGAAATGTCTGGTTGGTTCAAGATATTT	CAAWEMSGWFKIF	TRGV10	.	TRGJP1	13	-1	-1	19
25	1.9951955690696802E-4	TGTGCCTTGTGGGAGGTGACACAAGAGTTGGGCAAAAAAATCAAGGTATTT	CALWEVTQELGKKIKVF	TRGV9	.	TRGJP	21	-1	-1	21
25	1.9951955690696802E-4	TGTGCTGCGTGGGACGTGGGACCTACCACTGGTTGGTTCAAGATATTT	CAAWDVGPTTGWFKIF	TRGV10	.	TRGJP1	13	-1	-1	23
25	1.9951955690696802E-4	TGTGCTGCGTGGGGTTGGGAGGGTGATGGTTGGTTCAAGATATTT	CAAWGWEGDGWFKIF	TRGV10	.	TRGJP1	15	-1	-1	26
25	1.9951955690696802E-4	TGTGCTGCGTGGGATTATTTAGCCACTGGTTGGTTCAAGATATTT	CAAWDYLATGWFKIF	TRGV10	.	TRGJP1	16	-1	-1	15
25	1.9951955690696802E-4	TGTGCTGCGTGGGAAAACTATACCACTGGTTGGTTCAAGATATTT	CAAWENYTTGWFKIF	TRGV10	.	TRGJP1	13	-1	-1	18
25	1.9951955690696802E-4	TGTGCCTTGTGGGAGGTTAGGGGAGGGTATTATAAGAAACTCTTT	CALWEVRGGYYKKLF	TRGV9	.	TRGJ2	16	-1	-1	27
25	1.9951955690696802E-4	TGTGCCTTGTGGGAGGCCCCGGAGGGCAAAAAAATCAAGGTATTT	CALWEAPEGKKIKVF	TRGV9	.	TRGJP	15	-1	-1	23
25	1.9951955690696802E-4	TGTGCCACCTGGGCCAACCGGCCCCGACTTCTTAAGAAACTCTTT	CATWANRPRLLKKLF	TRGV8	.	TRGJ1	12	-1	-1	32
25	1.9951955690696802E-4	TGTGCTGCGTGGGCCTCCCTGAGTGATTATAAGAAACTCTTT	CAAWASLSDYKKLF	TRGV10	.	TRGJ1	12	-1	-1	25
25	1.9951955690696802E-4	TGTGCTGCGTGGGATTATAATCGTGGTTGGTTCAAGATATTT	CAAWDYNRGWFKIF	TRGV10	.	TRGJP1	21	-1	-1	23
25	1.9951955690696802E-4	TGTGCCTTGTGGGAGGTTGCCCTGTATTATAAGAAACTCTTT	CALWEVALYYKKLF	TRGV9	.	TRGJ2	22	-1	-1	24
25	1.9951955690696802E-4	TGTGCCACCTGGGACGGCTGGGGGGGTTGGATCAAGACGTTT	CATWDGWGGWIKTF	TRGV2	.	TRGJP2	16	-1	-1	26
25	1.9951955690696802E-4	TGTGCCACCTGGGACGGGCGGATTTATTATAAGAAACTCTTT	CATWDGRIYYKKLF	TRGV2	.	TRGJ1	18	-1	-1	20
25	1.9951955690696802E-4	TGTGCCACCTGGACGCTTAGTAGTGATTGGATCAAGACGTTT	CATWTLSSDWIKTF	TRGV2	.	TRGJP2	14	-1	-1	17
25	1.9951955690696802E-4	TGTGCTGCGTGGGATTTCTCTGGTTGGTTCAAGATATTT	CAAWDFSGWFKIF	TRGV10	.	TRGJP1	15	-1	-1	19
25	1.9951955690696802E-4	TGTGCTGCGTGGGATTACACTTATTATAAGAAACTCTTT	CAAWDYTYYKKLF	TRGV10	.	TRGJ1	17	-1	-1	20
25	1.9951955690696802E-4	TGTGCTGCGTACAATACCACTGGTTGGTTCAAGATATTT	CAAYNTTGWFKIF	TRGV10	.	TRGJP1	9	-1	-1	13
25	1.9951955690696802E-4	TGTGCTGCGTGGGATCCCGGTTGGTTCAAGATATTT	CAAWDPGWFKIF	TRGV10	.	TRGJP1	14	-1	-1	18
25	1.9951955690696802E-4	TGTGCCTTGTGGGAGGTGAATTATAAGAAACTCTTT	CALWEVNYKKLF	TRGV9	.	TRGJ1	17	-1	-1	19
25	1.9951955690696802E-4	TGTGCTGCGTGGGATTTGGGGTTCAAGATATTT	CAAWDLGFKIF	TRGV10	.	TRGJP1	15	-1	-1	19
25	1.9951955690696802E-4	TGTGCTGCGCCCCCAAGGAAGAAACTCTTT	CAAPPRKKLF	TRGV10	.	TRGJ1	8	-1	-1	18
25	1.9951955690696802E-4	TGTGCTGCGTGGGAGGAGAAACTCTTT	CAAWEEKLF	TRGV10	.	TRGJ2	13	-1	-1	16
25	1.9951955690696802E-4	TGTGCCACCTGGGGTTTGAGGCTCTTT	CATWGLRLF	TRGV8	.	TRGJ1	12	-1	-1	21
25	1.9951955690696802E-4	TGTGCTGCGTGGGCATGGAATTATTATAAGAAACTCTTT	CAAWAWNYYKKLF	TRGV10	.	TRGJ1	12	-1	-1	17
25	1.9951955690696802E-4	TGTGCTGCGTGGGATTATAAGGGTTATAAGAAACTCTTT	CAAWDYKGYKKLF	TRGV10	.	TRGJ1	16	-1	-1	23
25	1.9951955690696802E-4	TGTGCTGCGTGGGATTGTTATTATAAGAAACTCTTT	CAAWDCYYKKLF	TRGV10	.	TRGJ1	15	-1	-1	17
25	1.9951955690696802E-4	TGTGCTGCGTGGGATGATTATTATAAGAAACTCTTT	CAAWDDYYKKLF	TRGV10	.	TRGJ1	14	-1	-1	16
25	1.9951955690696802E-4	TGTGCCTTGTGGGAGGTGCATAGTAAGAAACTCTTT	CALWEVHSKKLF	TRGV9	.	TRGJ1	19	-1	-1	23
25	1.9951955690696802E-4	TGTGCCTCGAATACCACTGGTTGGTTCAAGATATTT	CASNTTGWFKIF	TRGV9	.	TRGJP1	6	-1	-1	10
25	1.9951955690696802E-4	TGTGCCACCTGGGACGGAAACTCGGGGAAACTCTTT	CATWDGNSGKLF	TRGV2	.	TRGJ1	16	-1	-1	26
25	1.9951955690696802E-4	TGTGCCACCTGGGACAGGCGGTATAAGAAACTCTTT	CATWDRRYKKLF	TRGV3	.	TRGJ1	18	-1	-1	21
25	1.9951955690696802E-4	TGTGCCTTGTGGGAGGAAAATAAGAAACTCTTT	CALWEENKKLF	TRGV9	.	TRGJ1	15	-1	-1	19
25	1.9951955690696802E-4	TGTGCTGGGGGGAGGTATAAGAAACTCTTT	CAGGRYKKLF	TRGV10	.	TRGJ1	12	-1	-1	15
25	1.9951955690696802E-4	TGTGCTGAGAAGAGTTGGTTCAAGATATTT	CAEKSWFKIF	TRGV10	.	TRGJP1	6	-1	-1	13
25	1.9951955690696802E-4	TGTGCCTTGTGGCCGGGGGAGAAACTCTTT	CALWPGEKLF	TRGV9	.	TRGJ1	11	-1	-1	19
25	1.9951955690696802E-4	TGTGCTGCGTGGAACTGGGGCACTGGTTGGTTCAAGATATTT	CAAWNWGTGWFKIF	TRGV10	.	TRGJP1	11	-1	-1	20
25	1.9951955690696802E-4	TGTGCTGCGTGGGATTGCAATTATTATAAGAAACTCTTT	CAAWDCNYYKKLF	TRGV10	.	TRGJ1	15	-1	-1	18
25	1.9951955690696802E-4	TGTGCTGCGTGGGATCCTTATTATAAGAAACTCTTT	CAAWDPYYKKLF	TRGV10	.	TRGJ1	14	-1	-1	17
25	1.9951955690696802E-4	TGTGCTGCGTGGGATGCCGGGAAACTCTTT	CAAWDAGKLF	TRGV10	.	TRGJ1	14	-1	-1	20
25	1.9951955690696802E-4	TGCCCGCTCTTT	CPLF	TRGV3	.	TRGJ1	1	-1	-1	6
25	1.9951955690696802E-4	TGTGCTGCGTGGCCCCGTGATTATTATAAGAAACTCTTT	CAAWPRDYYKKLF	TRGV10	.	TRGJ1	11	-1	-1	19
25	1.9951955690696802E-4	TGTGCCTTGTGGGAGGATAAAATGGAGAAACTCTTT	CALWEDKMEKLF	TRGV9	.	TRGJ1	15	-1	-1	25
25	1.9951955690696802E-4	TGTGCTGCGTGGGATTATAATCATAAACTCTTT	CAAWDYNHKLF	TRGV10	.	TRGJ1	21	-1	-1	13
25	1.9951955690696802E-4	TGTGCCACCTGGGACACTGGTTGGTTCAAGATATTT	CATWDTGWFKIF	TRGV3	.	TRGJP1	15	-1	-1	14
24	1.915387746306893E-4	TGTGCCTTGTGGGAGCCATGGCAAGAGTTGGGCAAAAAAATCAAGGTATTT	CALWEPWQELGKKIKVF	TRGV9	.	TRGJP	14	-1	-1	15
24	1.915387746306893E-4	TGTGCTGCGTGGGACCACATCCATACCACTGGTTGGTTCAAGATATTT	CAAWDHIHTTGWFKIF	TRGV10	.	TRGJP1	13	-1	-1	22
24	1.915387746306893E-4	TGTGCCACCTGGGAGCCCCGCTTTAGGAGTGATTGGATCAAGACGTTT	CATWEPRFRSDWIKTF	TRGV8	.	TRGJP2	13	-1	-1	23
24	1.915387746306893E-4	TGCGCCTTGTGGGAGGATCAAGAGTTGGGCAAAAAAATCAAGGTATTT	CALWEDQELGKKIKVF	TRGV9	.	TRGJP	15	-1	-1	18
24	1.915387746306893E-4	TGTGCTGCGTGGGATTACCGTACCACTGGTTGGTTCAAGATATTT	CAAWDYRTTGWFKIF	TRGV10	.	TRGJP1	21	-1	-1	20
24	1.915387746306893E-4	TGTGCTGCGTGGGTCTGGGCCACTGGTTGGTTCAAGATATTT	CAAWVWATGWFKIF	TRGV10	.	TRGJP1	12	-1	-1	19
24	1.915387746306893E-4	TGTGCTGCGTGGGCCGATACCACTGGTTGGTTCAAGATATTT	CAAWADTTGWFKIF	TRGV10	.	TRGJP1	12	-1	-1	16
24	1.915387746306893E-4	TGTGCCTTGTGGGAGGTACTTAATTATTATAAGAAACTCTTT	CALWEVLNYYKKLF	TRGV9	.	TRGJ1	16	-1	-1	21
24	1.915387746306893E-4	TGTGCCTCGCCTAAAAACCCGGAACGTTATAAGAAACTCTTT	CASPKNPERYKKLF	TRGV9	.	TRGJ1	6	-1	-1	26
24	1.915387746306893E-4	TGTGCCTGCTGGATTAGGCTCTATTATTATAAGAAACTCTTT	CACWIRLYYYKKLF	TRGV11	.	TRGJ1	18	-1	-1	22
24	1.915387746306893E-4	TGTGCTGCGTGGGATTATCGAGTTTGGTTCAAGATATTT	CAAWDYRVWFKIF	TRGV10	.	TRGJP1	16	-1	-1	23
24	1.915387746306893E-4	TGTGCTGCGTGGGTTTCTTATTATAAGAAACTCTTT	CAAWVSYYKKLF	TRGV10	.	TRGJ1	15	-1	-1	17
24	1.915387746306893E-4	TGTGCTGCGTGGGATTATTTTTGGAGGAAACTCTTT	CAAWDYFWRKLF	TRGV10	.	TRGJ1	16	-1	-1	26
24	1.915387746306893E-4	TGTGCCTTGTGGGAGATCAACTATAAGAAACTCTTT	CALWEINYKKLF	TRGV9	.	TRGJ1	14	-1	-1	21
24	1.915387746306893E-4	TGTGCCTTGTGGGAGGTGCCGAAGAAACTCTTT	CALWEVPKKLF	TRGV9	.	TRGJ1	18	-1	-1	21
24	1.915387746306893E-4	TGTGCCTTGTGGGAGGCTTATAAGAAACTCTTT	CALWEAYKKLF	TRGV9	.	TRGJ2	15	-1	-1	17
24	1.915387746306893E-4	TGTGCTGCGTGGGATTGGGGGAAACTCTTT	CAAWDWGKLF	TRGV10	.	TRGJ1	15	-1	-1	20
24	1.915387746306893E-4	TGTGCTGCGTGGGTGGTGAAACTCTTT	CAAWVVKLF	TRGV10	.	TRGJ1	12	-1	-1	17
24	1.915387746306893E-4	TGTGCTGCGTGGGATTATACCCCAGGTTGGTTCAAGATATTT	CAAWDYTPGWFKIF	TRGV10	.	TRGJP1	16	-1	-1	8
24	1.915387746306893E-4	TGTGCCACCTGGGATGGGCCCCTTCGGTATAAGAAACTCTTT	CATWDGPLRYKKLF	TRGV4	.	TRGJ1	20	-1	-1	27
24	1.915387746306893E-4	TGTGCCTTGTGGGAGATGAATTATTATAAGAAACTCTTT	CALWEMNYYKKLF	TRGV9	.	TRGJ1	17	-1	-1	17
24	1.915387746306893E-4	TGTGCCACCTGGGATCCCTCTTATTATAAGAAACTCTTT	CATWDPSYYKKLF	TRGV7	.	TRGJ1	13	-1	-1	20
24	1.915387746306893E-4	TGTGCCACCTGGGACTCTCATTATTATAAGAAACTCTTT	CATWDSHYYKKLF	TRGV3	.	TRGJ1	14	-1	-1	19
24	1.915387746306893E-4	TGTGCTGCGTGGATCGAGGGGTGGTTCAAGATATTT	CAAWIEGWFKIF	TRGV10	.	TRGJP1	11	-1	-1	18
24	1.915387746306893E-4	TGTGCTGCGTGGTCCTCTAAGAAACTCTTT	CAAWSSKKLF	TRGV10	.	TRGJ1	11	-1	-1	17
24	1.915387746306893E-4	TGTGCCTTGTGGATTCTTAAGAAACTCTTT	CALWILKKLF	TRGV9	.	TRGJ1	11	-1	-1	17
24	1.915387746306893E-4	TGTGCCACCTGGGACATTAAGAAACTCTTT	CATWDIKKLF	TRGV2	.	TRGJ1	14	-1	-1	17
24	1.915387746306893E-4	TGTGCCACCTGGGATGGGGGTATGGGTAAGAAACTCTTT	CATWDGGMGKKLF	TRGV4	.	TRGJ1	17	-1	-1	26
24	1.915387746306893E-4	TGTGCCACCTGGGAGGGCAGTGATTGGATCAAGACGTTT	CATWEGSDWIKTF	TRGV2	.	TRGJP2	17	-1	-1	18
24	1.915387746306893E-4	TGTGCTGCGTGGGATTATTGCTGGTTCAAGATATTT	CAAWDYCWFKIF	TRGV10	.	TRGJP1	16	-1	-1	21
24	1.915387746306893E-4	TGTGCTGCGTGGGATCCTTTGTATAAGAAACTCTTT	CAAWDPLYKKLF	TRGV10	.	TRGJ1	14	-1	-1	21
24	1.915387746306893E-4	TGTGCCACCTGGCGATACCCTATTTGGAAACTCTTT	CATWRYPIWKLF	TRGV8	.	TRGJ1	22	-1	-1	26
23	1.8355799235441058E-4	TGTGCTGCGTGGGATTATGTGGGCTCCTATCGCCGCGCTAGCATTTATTATAAGAAACTCTTT	CAAWDYVGSYRRASIYYKKLF	TRGV10	.	TRGJ1	19	-1	-1	44
23	1.8355799235441058E-4	TGTGCTGCGTGGTACCCCTGCGTGGGTACAGGGTTAACCACTGGTTGGTTCAAGATATTT	CAAWYPCVGTGLTTGWFKIF	TRGV10	.	TRGJP1	11	-1	-1	28
23	1.8355799235441058E-4	TGTGCTGCGTGGGTTTGGCCTCTGACGGGGTATTATAAGAAACTCTTT	CAAWVWPLTGYYKKLF	TRGV10	.	TRGJ1	15	-1	-1	30
23	1.8355799235441058E-4	TGTGCTGCGTGGGATCGGTATACCACTGGTTGGTTCAAGATATTT	CAAWDRYTTGWFKIF	TRGV10	.	TRGJP1	14	-1	-1	18
23	1.8355799235441058E-4	TGTGCCTTGTGGGAGGCGGCCCGGAATTATTATAAGAAACTCTTT	CALWEAARNYYKKLF	TRGV9	.	TRGJ1	15	-1	-1	23
23	1.8355799235441058E-4	TGTGCCACCTGGGACGCGCCTACCACTGGTTGGTTCAAGATATTT	CATWDAPTTGWFKIF	TRGV2	.	TRGJP1	19	-1	-1	20
23	1.8355799235441058E-4	TGTGCTGCGTGGGGATTTCGGAATTATTATAAGAAACTCTTT	CAAWGFRNYYKKLF	TRGV10	.	TRGJ1	23	-1	-1	16
23	1.8355799235441058E-4	TGTGCTGCGTGGGATTCAAATTATTATAAGAAACTCTTT	CAAWDSNYYKKLF	TRGV10	.	TRGJ1	15	-1	-1	13
23	1.8355799235441058E-4	TGTGCTGCGTGGGATTATACTGGTTGGTTCAAGATATTT	CAAWDYTGWFKIF	TRGV10	.	TRGJP1	16	-1	-1	18
23	1.8355799235441058E-4	TGTGCTGCGTGGGATGTGTTATGTTATAAGAAACTCTTT	CAAWDVLCYKKLF	TRGV10	.	TRGJ1	14	-1	-1	23
23	1.8355799235441058E-4	TGTGCTGCGTGGGATGCGGCGCGGAATAAGAAACTCTTT	CAAWDAARNKKLF	TRGV10	.	TRGJ1	14	-1	-1	25
23	1.8355799235441058E-4	TGTGCTGCGTGGACCCCCCGGGATTATAAGAAACTCTTT	CAAWTPRDYKKLF	TRGV10	.	TRGJ1	11	-1	-1	22
23	1.8355799235441058E-4	TGTGCCTTGTGGGAGGGGCGCTATTATAAGAAACTCTTT	CALWEGRYYKKLF	TRGV9	.	TRGJ1	18	-1	-1	21
23	1.8355799235441058E-4	TGTGCTGCGTGGGAGATTGGTTGGTTCAAGATATTT	CAAWEIGWFKIF	TRGV10	.	TRGJP1	13	-1	-1	17
23	1.8355799235441058E-4	TGTGCTGCGTGGGAAATAAGCTGGTTCAAGATATTT	CAAWEISWFKIF	TRGV10	.	TRGJP1	13	-1	-1	21
23	1.8355799235441058E-4	TGTGCTGCGTGTTATTATTATAAGAAACTCTTT	CAACYYYKKLF	TRGV10	.	TRGJ1	16	-1	-1	13
23	1.8355799235441058E-4	TGTGCCTTGTGGGAGGTCGCTAAGAAACTCTTT	CALWEVAKKLF	TRGV9	.	TRGJ1	16	-1	-1	20
23	1.8355799235441058E-4	TGTGCCACCTGGGACGGGCTCGTGAAACTCTTT	CATWDGLVKLF	TRGV2	.	TRGJ1	22	-1	-1	23
23	1.8355799235441058E-4	TGTGCCACCTGGGATATTAAGAAACTCTTT	CATWDIKKLF	TRGV8	.	TRGJ1	15	-1	-1	17
23	1.8355799235441058E-4	TGTGCTGCGTCCGGAGTCAAGATATTT	CAASGVKIF	TRGV10	.	TRGJP1	9	-1	-1	16
23	1.8355799235441058E-4	TGTGCTGCGTGGGATTATTACCCCACTGGTTGGTTCAAGATATTT	CAAWDYYPTGWFKIF	TRGV10	.	TRGJP1	16	-1	-1	22
23	1.8355799235441058E-4	TGTGCCACCTGGGACGCCCACTGTAGTGATTGGATCAAGACGTTT	CATWDAHCSDWIKTF	TRGV2	.	TRGJP2	15	-1	-1	22
23	1.8355799235441058E-4	TGTGCCACCTGGGACGGAAGGCGGATCGATTATAAGAAACTCTTT	CATWDGRRIDYKKLF	TRGV2	.	TRGJ1	16	-1	-1	28
23	1.8355799235441058E-4	TGTGCCACCTGGGACACACAACAGGGTTATTATAAGAAACTCTTT	CATWDTQQGYYKKLF	TRGV2	.	TRGJ1	14	-1	-1	26
23	1.8355799235441058E-4	TGTGCTGCGTGGGGCCTTACCACTGGTTGGTTCAAGATATTT	CAAWGLTTGWFKIF	TRGV10	.	TRGJP1	12	-1	-1	17
23	1.8355799235441058E-4	TGTGCTGCGTGGGATTGGACCACTGGTTGGTTCAAGATATTT	CAAWDWTTGWFKIF	TRGV10	.	TRGJP1	15	-1	-1	18
23	1.8355799235441058E-4	TGTGCTGCGTGGGATGTTACCACTGGTTGGTTCAAGATATTT	CAAWDVTTGWFKIF	TRGV10	.	TRGJP1	14	-1	-1	17
23	1.8355799235441058E-4	TGTGCTGCGTGGGACCCGGGGGAGGATTGGATCAAGACGTTT	CAAWDPGEDWIKTF	TRGV10	.	TRGJP2	13	-1	-1	24
23	1.8355799235441058E-4	TGTGCTGCGTGGGAAGGTACCACTGGTTGGTTCAAGATATTT	CAAWEGTTGWFKIF	TRGV10	.	TRGJP1	13	-1	-1	17
23	1.8355799235441058E-4	TGTGCCTTGTGGGAGGTGGTACCTGGTTGGTTCAAGATATTT	CALWEVVPGWFKIF	TRGV9	.	TRGJP1	17	-1	-1	22
23	1.8355799235441058E-4	TGTGCCTTGTGGGAGAGCTATATATATTATAAGAAACTCTTT	CALWESYIYYKKLF	TRGV9	.	TRGJ1	14	-1	-1	24
23	1.8355799235441058E-4	TGTGCCACCTGGGATTTGGGGAATTATTATAAGAAACTCTTT	CATWDLGNYYKKLF	TRGV8	.	TRGJ1	14	-1	-1	20
23	1.8355799235441058E-4	TGTGCCTTGTGGGAGGTCCCCTCCGTGAAGAAACTCTTT	CALWEVPSVKKLF	TRGV9	.	TRGJ1	23	-1	-1	27
23	1.8355799235441058E-4	TGTGCCACCTGGGATAGGCGGGGTTGGTTCAAGATATTT	CATWDRRGWFKIF	TRGV8	.	TRGJP1	18	-1	-1	21
23	1.8355799235441058E-4	TGTGCTGCGTGGCTTATTTATTATAAGAAACTCTTT	CAAWLIYYKKLF	TRGV10	.	TRGJ1	11	-1	-1	17
23	1.8355799235441058E-4	TGTGCTGCGTGGGATTATGAGTATAAGAAACTCTTT	CAAWDYEYKKLF	TRGV10	.	TRGJ1	16	-1	-1	21
23	1.8355799235441058E-4	TGTGCCACCTGGGACGGTGAATGGTTCAAGATATTT	CATWDGEWFKIF	TRGV8	.	TRGJP1	13	-1	-1	21
23	1.8355799235441058E-4	TGTGCCACCTGTGATAAGAAACTCTTT	CATCDKKLF	TRGV4	.	TRGJ1	14	-1	-1	13
23	1.8355799235441058E-4	TGTGCCACCTGGGATGGGCCGCTCTTT	CATWDGPLF	TRGV4	.	TRGJ1	19	-1	-1	21
23	1.8355799235441058E-4	TGTGCCACCCCAGGGAAACTCTTT	CATPGKLF	TRGV4	.	TRGJ1	8	-1	-1	14
23	1.8355799235441058E-4	TGTGCTGCAGAGAAACTCTTT	CAAEKLF	TRGV10	.	TRGJ2	7	-1	-1	10
23	1.8355799235441058E-4	TGTGCCACCTGGGACGGGCCGGGGAGTGATTGGATCAAGACGTTT	CATWDGPGSDWIKTF	TRGV2	.	TRGJP2	19	-1	-1	24
23	1.8355799235441058E-4	TGTGCCACCTGGGACGGGCCCAATTATTATAAGAAACTCTTT	CATWDGPNYYKKLF	TRGV2	.	TRGJ1	20	-1	-1	21
23	1.8355799235441058E-4	TGTGCTGCGTGGGTCCATTATTATAAGAAACTCTTT	CAAWVHYYKKLF	TRGV10	.	TRGJ2	12	-1	-1	16
23	1.8355799235441058E-4	TGTGCTGCGTGGGGTCATTATTATAAGAAACTCTTT	CAAWGHYYKKLF	TRGV10	.	TRGJ1	12	-1	-1	16
23	1.8355799235441058E-4	TGTGCTGCGTGGGACCGCTATTATAAGAAACTCTTT	CAAWDRYYKKLF	TRGV10	.	TRGJ1	13	-1	-1	18
23	1.8355799235441058E-4	TGTGTTGCTTATTATAAGAAACTCTTT	CVAYYKKLF	TRGV10	.	TRGJ1	7	-1	-1	8
23	1.8355799235441058E-4	TGTGCTGCGTGGGATCCTTATACCACTGGTTGGTTCAAGATATTT	CAAWDPYTTGWFKIF	TRGV10	.	TRGJP1	14	-1	-1	18
22	1.7557721007813187E-4	TGTGCCTTGTGGGAGGCCCAGGGTACTAGGGATTATTATAAGAAACTCTTT	CALWEAQGTRDYYKKLF	TRGV9	.	TRGJ1	15	-1	-1	31
22	1.7557721007813187E-4	TGTGCTGCGTGGGATTTTATGGGGGCCACTGGTTGGTTCAAGATATTT	CAAWDFMGATGWFKIF	TRGV10	.	TRGJP1	15	-1	-1	25
22	1.7557721007813187E-4	TGTGCCTTGTGGGAGTCGCCAAAGTTGGGCAAAAAAATCAAGGTATTT	CALWESPKLGKKIKVF	TRGV9	.	TRGJP	14	-1	-1	19
22	1.7557721007813187E-4	TGTGCTGCGTGGGACCCAGACTCTTCTTATTATAAGAAACTCTTT	CAAWDPDSSYYKKLF	TRGV10	.	TRGJ1	13	-1	-1	26
22	1.7557721007813187E-4	TGTGCCACCTGGGACGCCCGATTCAATTATTATAAGAAACTCTTT	CATWDARFNYYKKLF	TRGV2	.	TRGJ1	15	-1	-1	20
22	1.7557721007813187E-4	TGTGCTGCGTGCGAGAATACCACTGGTTGGTTCAAGATATTT	CAACENTTGWFKIF	TRGV10	.	TRGJP1	13	-1	-1	16
22	1.7557721007813187E-4	TGTGCTGCGTGGGATTATAGGCCTGGTTGGTTCAAGATATTT	CAAWDYRPGWFKIF	TRGV10	.	TRGJP1	16	-1	-1	22
22	1.7557721007813187E-4	TGTGCCTTGTGGGAGGTCAAGAATTATTATAAGAAACTCTTT	CALWEVKNYYKKLF	TRGV9	.	TRGJ1	16	-1	-1	20
22	1.7557721007813187E-4	TGTGCCACCTGGGACGGGCGGGGTGATTGGATCAAGACGTTT	CATWDGRGDWIKTF	TRGV2	.	TRGJP2	18	-1	-1	22
22	1.7557721007813187E-4	TGTGCCACCTGGGACGGGCGGGGGGATTATAAGAAACTCTTT	CATWDGRGDYKKLF	TRGV2	.	TRGJ1	18	-1	-1	25
22	1.7557721007813187E-4	TGTGCCACCTGGGACGAGAATTTTGATTGGATCAAGACGTTT	CATWDENFDWIKTF	TRGV2	.	TRGJP2	15	-1	-1	23
22	1.7557721007813187E-4	TGTGCCTTGTGGGAGGTAGAATATTATAAGAAACTCTTT	CALWEVEYYKKLF	TRGV9	.	TRGJ1	16	-1	-1	18
22	1.7557721007813187E-4	TGTGCCACCGGTCAAACCAGTGATTGGATCAAGACGTTT	CATGQTSDWIKTF	TRGV2	.	TRGJP2	8	-1	-1	18
22	1.7557721007813187E-4	TCGTACACGGGGGGTAGTGATTGGATCAAGACGTTT	SYTGGSDWIKTF	TRGV2	.	TRGJP2	0	-1	-1	13
22	1.7557721007813187E-4	TGTGCTGTTCTTATTTCTGGTTGGTTCAAGATATTT	CAVLISGWFKIF	TRGV10	.	TRGJP1	6	-1	-1	16
22	1.7557721007813187E-4	TGTGCCTTGTGGGAGGTGCTTAAGAAACTCTTT	CALWEVLKKLF	TRGV9	.	TRGJ1	18	-1	-1	20
22	1.7557721007813187E-4	TGTGCCACCTGGGATGATTATAAGAAACTCTTT	CATWDDYKKLF	TRGV4	.	TRGJ1	15	-1	-1	13
22	1.7557721007813187E-4	TGTGCCACCTGGGACAGGCCTCTCCTACTCTTT	CATWDRPLLLF	TRGV1	.	TRGJ1	24	-1	-1	26
22	1.7557721007813187E-4	TGTGCTGCGTCCCTATATAAGAAACTCTTT	CAASLYKKLF	TRGV10	.	TRGJ1	9	-1	-1	15
22	1.7557721007813187E-4	TGTGCTGCGGGAGGGGGTAAGAAACTCTTT	CAAGGGKKLF	TRGV10	.	TRGJ1	8	-1	-1	17
22	1.7557721007813187E-4	TGTGCCACCTGGGATAGTAAGAAACTCTTT	CATWDSKKLF	TRGV8	.	TRGJ1	16	-1	-1	17
22	1.7557721007813187E-4	TGTGCCACCTGGGATCAGCTCTTT	CATWDQLF	TRGV4	.	TRGJ1	14	-1	-1	18
22	1.7557721007813187E-4	TGTGCCAGTCCGAAACTCTTT	CASPKLF	TRGV8	.	TRGJ1	6	-1	-1	11
22	1.7557721007813187E-4	TGGTCGGAACTCTTT	WSELF	TRGV2	.	TRGJ1	1	-1	-1	7
22	1.7557721007813187E-4	TGTGCTGCGTGGGACCGATATACCACTGGTTGGTTCAAGATATTT	CAAWDRYTTGWFKIF	TRGV10	.	TRGJP1	13	-1	-1	17
22	1.7557721007813187E-4	TGTGCTGCGTGGGAAATCCCCACTGGTTGGTTCAAGATATTT	CAAWEIPTGWFKIF	TRGV10	.	TRGJP1	13	-1	-1	19
22	1.7557721007813187E-4	TGTGCCACCTGGGACGGGACCACTGGTTGGTTCAAGATATTT	CATWDGTTGWFKIF	TRGV7	.	TRGJP1	17	-1	-1	18
22	1.7557721007813187E-4	TGTGCCTTGTGGGAGGTAGCCAATTATAAGAAACTCTTT	CALWEVANYKKLF	TRGV9	.	TRGJ1	16	-1	-1	22
22	1.7557721007813187E-4	TGTGCCTTGTGGGAGGGCAATTATTATAAGAAACTCTTT	CALWEGNYYKKLF	TRGV9	.	TRGJ1	18	-1	-1	18
22	1.7557721007813187E-4	TGTGCTGCGTGGGGGTTGTATTATAAGAAACTCTTT	CAAWGLYYKKLF	TRGV10	.	TRGJ1	12	-1	-1	18
22	1.7557721007813187E-4	TGTGCTGCGTGGGATTGGAGCGTAAAGAAACTCTTT	CAAWDWSVKKLF	TRGV10	.	TRGJ1	15	-1	-1	24
22	1.7557721007813187E-4	TGTGCTGCGTGGGATCGCGGTTGGTTCAAGATATTT	CAAWDRGWFKIF	TRGV10	.	TRGJP1	14	-1	-1	18
22	1.7557721007813187E-4	TGTGCCACCTGGGACGGGCACTGGAAACTCTTT	CATWDGHWKLF	TRGV2	.	TRGJ1	18	-1	-1	23
22	1.7557721007813187E-4	TGTGCTGCGTGGGAGAGGTTCAAGATATTT	CAAWERFKIF	TRGV10	.	TRGJP1	13	-1	-1	16
22	1.7557721007813187E-4	TGTGCCACCTGGGATAAGAAACTCTTT	CATWDKKLF	TRGV3	.	TRGJ1	13	-1	-1	13
22	1.7557721007813187E-4	TGTGCCACCTGGGACATTTTAGGGGGTAGTGATTGGATCAAGACGTTT	CATWDILGGSDWIKTF	TRGV2	.	TRGJP2	14	-1	-1	25
22	1.7557721007813187E-4	TGTGCCTTGTGGGAGGTGAGCGATGAAGATTATAAGAAACTCTTT	CALWEVSDEDYKKLF	TRGV9	.	TRGJ1	17	-1	-1	28
22	1.7557721007813187E-4	TGTGCTGCGTGGGCCCCTGCCACTGGTTGGTTCAAGATATTT	CAAWAPATGWFKIF	TRGV10	.	TRGJP1	12	-1	-1	19
22	1.7557721007813187E-4	TGTGCTGCGTGGGATCCTTGCACTGGTTGGTTCAAGATATTT	CAAWDPCTGWFKIF	TRGV10	.	TRGJP1	14	-1	-1	20
22	1.7557721007813187E-4	TGTGCCTTGTGGGAGGCCTCGAATTATTATAAGAAACTCTTT	CALWEASNYYKKLF	TRGV9	.	TRGJ1	15	-1	-1	18
22	1.7557721007813187E-4	TGTGCTGCGTGGGAGAGACTTTATTATAAGAAACTCTTT	CAAWERLYYKKLF	TRGV10	.	TRGJ1	13	-1	-1	20
22	1.7557721007813187E-4	TGTGCCACCTGGGATGTCCGGGCGAAACTCTTT	CATWDVRAKLF	TRGV4	.	TRGJ1	15	-1	-1	23
22	1.7557721007813187E-4	TGTGCCACCTGGGACCCCCATCCGGAACTCTTT	CATWDPHPELF	TRGV2	.	TRGJ1	14	-1	-1	25
22	1.7557721007813187E-4	TGTGCTGCGTCTGGTAAGAAACTCTTT	CAASGKKLF	TRGV10	.	TRGJ1	9	-1	-1	14
21	1.6759642780185313E-4	TGTGCCACCTGGGACGCCCCCGGACATACCACTGGTTGGTTCAAGATATTT	CATWDAPGHTTGWFKIF	TRGV2	.	TRGJP1	21	-1	-1	25
21	1.6759642780185313E-4	TGTGCTGCGTGGGATTACTTGTTGGCCACTGGTTGGTTCAAGATATTT	CAAWDYLLATGWFKIF	TRGV10	.	TRGJP1	17	-1	-1	25
21	1.6759642780185313E-4	TGTGCTGCGTGGGATTACGGCCCCCCTGGTTGGTTCAAGATATTT	CAAWDYGPPGWFKIF	TRGV10	.	TRGJP1	18	-1	-1	22
21	1.6759642780185313E-4	TGTGCTGCGTGGGATTATGGCAGTTATTATAAGAAACTCTTT	CAAWDYGSYYKKLF	TRGV10	.	TRGJ1	16	-1	-1	23
21	1.6759642780185313E-4	TGTGCTGCGTGGGATTATATGGATTATTATAAGAAACTCTTT	CAAWDYMDYYKKLF	TRGV10	.	TRGJ1	16	-1	-1	22
21	1.6759642780185313E-4	TGTGCCTTGTGGGAGGTCCCCCCGTATAAGAAACTCTTT	CALWEVPPYKKLF	TRGV9	.	TRGJ1	16	-1	-1	24
21	1.6759642780185313E-4	TGTGCTGCGTGGGATACTGGTTGGTTCAAGATATTT	CAAWDTGWFKIF	TRGV10	.	TRGJP1	14	-1	-1	15
21	1.6759642780185313E-4	TGTGCTGCGTGGGATAAGTATTATAAGAAACTCTTT	CAAWDKYYKKLF	TRGV10	.	TRGJ1	14	-1	-1	15
21	1.6759642780185313E-4	TGTGCTGCGTGGGATTCGGCTAAGAAACTCTTT	CAAWDSAKKLF	TRGV10	.	TRGJ1	15	-1	-1	20
21	1.6759642780185313E-4	TGTGCCACCTGGGACGGGCTGAAACTCTTT	CATWDGLKLF	TRGV2	.	TRGJ1	18	-1	-1	20
21	1.6759642780185313E-4	TGTGCTGCGTTACTTAAGAAACTCTTT	CAALLKKLF	TRGV10	.	TRGJ1	9	-1	-1	14
21	1.6759642780185313E-4	GGTTATAAGAAACTCTTT	GYKKLF	TRGV9	.	TRGJ1	2	-1	-1	2
21	1.6759642780185313E-4	TGTGCTGCGTGGGATCCACCCGATAGTAGTGATTGGATCAAGACGTTT	CAAWDPPDSSDWIKTF	TRGV10	.	TRGJP2	14	-1	-1	22
21	1.6759642780185313E-4	TGTGCTGCGTGGGCCCCCCCAATCCGTTATTATAAGAAACTCTTT	CAAWAPPIRYYKKLF	TRGV10	.	TRGJ1	12	-1	-1	26
21	1.6759642780185313E-4	TGTGCTGCGTGGGATGTTACTTTCGGTTGGTTCAAGATATTT	CAAWDVTFGWFKIF	TRGV10	.	TRGJP1	14	-1	-1	24
21	1.6759642780185313E-4	TGTGCCACCTGGGACAGGCCGGTACATTATAAGAAACTCTTT	CATWDRPVHYKKLF	TRGV3	.	TRGJ1	22	-1	-1	25
21	1.6759642780185313E-4	TGTGCTGCGTGGCCGACGAATTATTATAAGAAACTCTTT	CAAWPTNYYKKLF	TRGV10	.	TRGJ1	11	-1	-1	16
21	1.6759642780185313E-4	TGTGCCTTGTGGGAGGTGGGGGTTTATAAGAAACTCTTT	CALWEVGVYKKLF	TRGV9	.	TRGJ1	17	-1	-1	23
21	1.6759642780185313E-4	TGTGCCACCTGGGATGTCCCTGGTTGGTTCAAGATATTT	CATWDVPGWFKIF	TRGV8	.	TRGJP1	14	-1	-1	19
21	1.6759642780185313E-4	TGTGCCACCTGGGACGGGCATTATAAGAAACTCTTT	CATWDGHYKKLF	TRGV2	.	TRGJ1	18	-1	-1	19
21	1.6759642780185313E-4	TGTGCCACCTGGGACAGGCGGGCATTACTCTTT	CATWDRRALLF	TRGV7	.	TRGJ1	18	-1	-1	26
21	1.6759642780185313E-4	TGTGCCACCTGGGTGGGGCTCTTT	CATWVGLF	TRGV2	.	TRGJ1	18	-1	-1	18
20	1.5961564552557442E-4	TGTGCTGCGTGGGATTATAAGCGCTTCGGTACCACTGGTTGGTTCAAGATATTT	CAAWDYKRFGTTGWFKIF	TRGV10	.	TRGJP1	16	-1	-1	29
20	1.5961564552557442E-4	TGTGCCACCTGGGACGACCCAGTTCTGAGGAGTAGTGATTGGATCAAGACGTTT	CATWDDPVLRSSDWIKTF	TRGV2	.	TRGJP2	15	-1	-1	30
20	1.5961564552557442E-4	TGTGCTGCGTGGGGGGGAGATACCACTGGTTGGTTCAAGATATTT	CAAWGGDTTGWFKIF	TRGV10	.	TRGJP1	12	-1	-1	19
20	1.5961564552557442E-4	TGTGCTGCGTGGGATAACTATACCACTGGTTGGTTCAAGATATTT	CAAWDNYTTGWFKIF	TRGV10	.	TRGJP1	25	-1	-1	18
20	1.5961564552557442E-4	TGTGCTGCGTGGGAGGTTAATACCACTGGTTGGTTCAAGATATTT	CAAWEVNTTGWFKIF	TRGV10	.	TRGJP1	13	-1	-1	19
20	1.5961564552557442E-4	TGTGCCTTGTGGGAGGTGCAATCTCTTTATTATAAGAAACTCTTT	CALWEVQSLYYKKLF	TRGV9	.	TRGJ1	19	-1	-1	26
20	1.5961564552557442E-4	TGTGCTGCGTGTCTCTCCGTGAATTATTATAAGAAACTCTTT	CAACLSVNYYKKLF	TRGV10	.	TRGJ1	10	-1	-1	20
20	1.5961564552557442E-4	TGTGCCTTGGCAATCCTTTCGAATTATTATAAGAAACTCTTT	CALAILSNYYKKLF	TRGV9	.	TRGJ1	8	-1	-1	17
20	1.5961564552557442E-4	TGTGCTGCGTGGGATTTCCAAAAATATAAGAAACTCTTT	CAAWDFQKYKKLF	TRGV10	.	TRGJ1	15	-1	-1	24
20	1.5961564552557442E-4	TGTGCTGCGTGGGATTCTAGTTATTATAAGAAACTCTTT	CAAWDSSYYKKLF	TRGV10	.	TRGJ2	15	-1	-1	13
20	1.5961564552557442E-4	TGTGCTGCGTGGGATTGGGGATATTATAAGAAACTCTTT	CAAWDWGYYKKLF	TRGV10	.	TRGJ1	15	-1	-1	21
20	1.5961564552557442E-4	TGTGCTGCGTGGGATTGGGACCTATATAAGAAACTCTTT	CAAWDWDLYKKLF	TRGV10	.	TRGJ1	15	-1	-1	24
20	1.5961564552557442E-4	TGTGCTGCGTGGGATTATACCTATTATAAGAAACTCTTT	CAAWDYTYYKKLF	TRGV10	.	TRGJ1	16	-1	-1	21
20	1.5961564552557442E-4	TGTGCTGCGTGGGATTACGGGGGTTGGTTCAAGATATTT	CAAWDYGGWFKIF	TRGV10	.	TRGJP1	18	-1	-1	21
20	1.5961564552557442E-4	TGTGCTGCGTGGGACCCTACAGGAAGTAAGAAACTCTTT	CAAWDPTGSKKLF	TRGV10	.	TRGJ1	13	-1	-1	26
20	1.5961564552557442E-4	TGTGCTGCCGCCCGGGTTGGTTGGTTCAAGATATTT	CAAARVGWFKIF	TRGV10	.	TRGJP1	7	-1	-1	17
20	1.5961564552557442E-4	TGTGCTGCGTGGGGTATTTATTATAAGAAACTCTTT	CAAWGIYYKKLF	TRGV10	.	TRGJ1	12	-1	-1	17
20	1.5961564552557442E-4	TGTGCTGCGTGGGATTATAAAGGCGGGAAACTCTTT	CAAWDYKGGKLF	TRGV10	.	TRGJ1	16	-1	-1	26
20	1.5961564552557442E-4	TGTGCTGCGTGGGAGAATTATTATAAGAAACTCTTT	CAAWENYYKKLF	TRGV10	.	TRGJ1	13	-1	-1	14
20	1.5961564552557442E-4	TGTGCCACCTGGGACGGGCCTGAACTCTTT	CATWDGPELF	TRGV2	.	TRGJ1	19	-1	-1	22
20	1.5961564552557442E-4	TGTGCTTCTAATAAGAAACTCTTT	CASNKKLF	TRGV10	.	TRGJ1	5	-1	-1	10
19	1.516348632492957E-4	TGTGCTGCGTGGGATCCCCCTCCCAATTATACCACTGGTTGGTTCAAGATATTT	CAAWDPPPNYTTGWFKIF	TRGV10	.	TRGJP1	14	-1	-1	27
19	1.516348632492957E-4	TGTGCTGCGTGGGATCCCAGCGGGAGTGGTCACTCTGGTTGGTTCAAGATATTT	CAAWDPSGSGHSGWFKIF	TRGV10	.	TRGJP1	14	-1	-1	34
19	1.516348632492957E-4	TGTGCCACCTGGGACGGGCCGCGGTATAGTAGTGATTGGATCAAGACGTTT	CATWDGPRYSSDWIKTF	TRGV2	.	TRGJP2	19	-1	-1	24
19	1.516348632492957E-4	TGTGCTGCGTGGGTTCCCCCTGCGGGCACTGGTTGGTTCAAGATATTT	CAAWVPPAGTGWFKIF	TRGV10	.	TRGJP1	12	-1	-1	26
19	1.516348632492957E-4	TGTGCCTTGTGGGAAAGACAAGAGTTGGGCAAAAAAATCAAGGTATTT	CALWERQELGKKIKVF	TRGV9	.	TRGJP	13	-1	-1	18
19	1.516348632492957E-4	TGTGCCACCTGGGACAGGCCATATAGTAGTGATTGGATCAAGACGTTT	CATWDRPYSSDWIKTF	TRGV5	.	TRGJP2	19	-1	-1	20
19	1.516348632492957E-4	TGTGCTGCGTGGGCAACCGGGGCCACTGGTTGGTTCAAGATATTT	CAAWATGATGWFKIF	TRGV10	.	TRGJP1	12	-1	-1	22
19	1.516348632492957E-4	TGTGCTGCGTGGGATTATGAACCAATTATTTATAAGAAACTCTTT	CAAWDYEPIIYKKLF	TRGV10	.	TRGJ1	16	-1	-1	23
19	1.516348632492957E-4	TGTGCTGCGTGGGACCCCCCCTCGAATTATTATAAGAAACTCTTT	CAAWDPPSNYYKKLF	TRGV10	.	TRGJ2	13	-1	-1	21
19	1.516348632492957E-4	TGTGCTGCGTTTTTGTTTGGCTATTATTATAAGAAACTCTTT	CAAFLFGYYYKKLF	TRGV10	.	TRGJ1	9	-1	-1	22
19	1.516348632492957E-4	TGTGCTGCGTGGGCTGATACCACTGGTTGGTTCAAGATATTT	CAAWADTTGWFKIF	TRGV10	.	TRGJP1	12	-1	-1	16
19	1.516348632492957E-4	TGTGCTGCGTGGGGGATTGGCACTGGTTGGTTCAAGATATTT	CAAWGIGTGWFKIF	TRGV10	.	TRGJP1	12	-1	-1	20
19	1.516348632492957E-4	TGTGCTGCGTGGGATTCCCGTTTTTATTATAAGAAACTCTTT	CAAWDSRFYYKKLF	TRGV10	.	TRGJ1	15	-1	-1	23
19	1.516348632492957E-4	TGTGCTGCGTGGGATCCTGTCACTGGTTGGTTCAAGATATTT	CAAWDPVTGWFKIF	TRGV10	.	TRGJP1	14	-1	-1	20
19	1.516348632492957E-4	TGTGCTGCGTGGGATCGGCACACTGGTTGGTTCAAGATATTT	CAAWDRHTGWFKIF	TRGV10	.	TRGJP1	14	-1	-1	20
19	1.516348632492957E-4	TGTGCCTTGTGGGAGGTCTCAGCAAGTTGGTTCAAGATATTT	CALWEVSASWFKIF	TRGV9	.	TRGJP1	16	-1	-1	25
19	1.516348632492957E-4	TGTGCCTTGTGGGAGGCCATGAATTATTATAAGAAACTCTTT	CALWEAMNYYKKLF	TRGV9	.	TRGJ1	15	-1	-1	20
19	1.516348632492957E-4	TGTGCCACCTGGGTCGCGAGTAGTGATTGGATCAAGACGTTT	CATWVASSDWIKTF	TRGV2	.	TRGJP2	15	-1	-1	18
19	1.516348632492957E-4	TGTGCCACCTGGGACGGGCTTCGGGATTGGATCAAGACGTTT	CATWDGLRDWIKTF	TRGV2	.	TRGJP2	18	-1	-1	24
19	1.516348632492957E-4	TGTGCCACCTGGGACAGGCCGCGTGATTGGATCAAGACGTTT	CATWDRPRDWIKTF	TRGV5	.	TRGJP2	19	-1	-1	22
19	1.516348632492957E-4	TGTGCTGCGTGGGATCAGAATTATTATAAGAAACTCTTT	CAAWDQNYYKKLF	TRGV10	.	TRGJ1	14	-1	-1	17
19	1.516348632492957E-4	TGTGCTGCGTGGGATAAAGGGGATTATAAGAAACTCTTT	CAAWDKGDYKKLF	TRGV10	.	TRGJ1	14	-1	-1	22
19	1.516348632492957E-4	TGTGCTGCGTGGGACTCCAATTATTATAAGAAACTCTTT	CAAWDSNYYKKLF	TRGV10	.	TRGJ1	13	-1	-1	15
19	1.516348632492957E-4	TGTGCCTTGTGGGAGGGGGGCTATTATAAGAAACTCTTT	CALWEGGYYKKLF	TRGV9	.	TRGJ1	15	-1	-1	21
19	1.516348632492957E-4	TGTGCCACCTGGGACAGGCCCCGGTATAAGAAACTCTTT	CATWDRPRYKKLF	TRGV3	.	TRGJ1	19	-1	-1	24
19	1.516348632492957E-4	TGTGCCACCGGTAGGTTGGGCAAAAAAATCAAGGTATTT	CATGRLGKKIKVF	TRGV4	.	TRGJP	8	-1	-1	14
19	1.516348632492957E-4	TGTGCTGCGTTATTTGTTTATTATAAGAAACTCTTT	CAALFVYYKKLF	TRGV10	.	TRGJ1	9	-1	-1	17
19	1.516348632492957E-4	TGTGCTGCGTGTTCAAATTATTATAAGAAACTCTTT	CAACSNYYKKLF	TRGV10	.	TRGJ1	10	-1	-1	11
19	1.516348632492957E-4	TGTGCTGCGTGGGGCACTGGTTGGTTCAAGATATTT	CAAWGTGWFKIF	TRGV10	.	TRGJP1	12	-1	-1	14
19	1.516348632492957E-4	TGTGCTGCGTGGGATTATAATTATAAGAAACTCTTT	CAAWDYNYKKLF	TRGV10	.	TRGJ1	16	-1	-1	16
19	1.516348632492957E-4	TGTGCTGCGTGGGATGGGACCTGGTTCAAGATATTT	CAAWDGTWFKIF	TRGV10	.	TRGJP1	14	-1	-1	21
19	1.516348632492957E-4	TGTGCTGCGTGGGAGGTGTATTATAAGAAACTCTTT	CAAWEVYYKKLF	TRGV10	.	TRGJ2	13	-1	-1	18
19	1.516348632492957E-4	TGTGCTGCGTGGAGGAATTATTATAAGAAACTCTTT	CAAWRNYYKKLF	TRGV10	.	TRGJ2	11	-1	-1	14
19	1.516348632492957E-4	TGTGCCACCTGGGGGAATTATTATAAGAAACTCTTT	CATWGNYYKKLF	TRGV8	.	TRGJ1	12	-1	-1	14
19	1.516348632492957E-4	TGTGCCACCTGGGATGGGCCATGTGTGAAACTCTTT	CATWDGPCVKLF	TRGV4	.	TRGJ1	19	-1	-1	26
19	1.516348632492957E-4	TGTGCTGCGTGGGATTATGGGTTCAAGATATTT	CAAWDYGFKIF	TRGV10	.	TRGJP1	16	-1	-1	19
19	1.516348632492957E-4	TGTGCTGCGGGTGGCCGTTGGTTCAAGATATTT	CAAGGRWFKIF	TRGV10	.	TRGJP1	8	-1	-1	16
19	1.516348632492957E-4	TGTGCCACCTGGGTTTATTATAAGAAACTCTTT	CATWVYYKKLF	TRGV3	.	TRGJ1	12	-1	-1	14
19	1.516348632492957E-4	TGTGCCACCTGGGATGGAAAGTGGAAACTCTTT	CATWDGKWKLF	TRGV4	.	TRGJ1	16	-1	-1	23
19	1.516348632492957E-4	TGTGCCACCTGGGATATTCCTAAGAAACTCTTT	CATWDIPKKLF	TRGV8	.	TRGJ1	21	-1	-1	20
19	1.516348632492957E-4	TGTGCCACCTGGGACCCCTTGATCAAGACGTTT	CATWDPLIKTF	TRGV5	.	TRGJP2	14	-1	-1	20
19	1.516348632492957E-4	TGTGCCACCTGGGACGGGCCGGGGAAACTCTTT	CATWDGPGKLF	TRGV2	.	TRGJ1	19	-1	-1	23
19	1.516348632492957E-4	TGTGCCACCTGGGACGGGCGCGGGAAACTCTTT	CATWDGRGKLF	TRGV2	.	TRGJ1	21	-1	-1	23
19	1.516348632492957E-4	TGTGCTGCGTGGGCCGATAAGAAACTCTTT	CAAWADKKLF	TRGV10	.	TRGJ2	12	-1	-1	16
19	1.516348632492957E-4	TGTGCTGCGTGGGATGGGGAGAAACTCTTT	CAAWDGEKLF	TRGV10	.	TRGJ1	14	-1	-1	19
19	1.516348632492957E-4	TGTGCTGATAATTATTATAAGAAACTCTTT	CADNYYKKLF	TRGV10	.	TRGJ1	6	-1	-1	9
19	1.516348632492957E-4	TGTGCCACCTGGGTTCCAAAGAAACTCTTT	CATWVPKKLF	TRGV4	.	TRGJ1	12	-1	-1	18
19	1.516348632492957E-4	TGTGCCACCTGGGATGGTCAGAAACTCTTT	CATWDGQKLF	TRGV4	.	TRGJ1	16	-1	-1	19
19	1.516348632492957E-4	TGTGCCACCTGGGACGGGGGGGAACTCTTT	CATWDGGELF	TRGV2	.	TRGJ1	17	-1	-1	22
19	1.516348632492957E-4	TGTGCCACCTGGGACATGGGCGTTCTCTTT	CATWDMGVLF	TRGV3	.	TRGJ1	15	-1	-1	24
19	1.516348632492957E-4	TGTGCCGCCAGACAGAAACTCTTT	CAARQKLF	TRGV4	.	TRGJ1	8	-1	-1	13
18	1.4365408097301698E-4	TGTGCCTTGGAATCCAATTTCTCGAATGCCCCCCAATTTTATTATTATTATAAGAAACTCTTT	CALESNFSNAPQFYYYYKKLF	TRGV9	.	TRGJ1	8	-1	-1	43
18	1.4365408097301698E-4	TGTGCCACCTGGGATCTCACATCGAATATATGCGGAAACTGGGGGAATATGCGGAAACTCTTT	CATWDLTSNICGNWGNMRKLF	TRGV8	.	TRGJ1	14	-1	-1	53
18	1.4365408097301698E-4	TGTGCCTTGTGGGAGGCGCGGCAAGAGTTGGGCAAAAAAATCAAGATATTT	CALWEARQELGKKIKIF	TRGV9	.	TRGJP	18	-1	-1	19
18	1.4365408097301698E-4	TGTGCTGCGTGGGCCATCGGGATTACCACTGGTTGGTTCAAGATATTT	CAAWAIGITTGWFKIF	TRGV10	.	TRGJP1	12	-1	-1	23
18	1.4365408097301698E-4	TGTGCCACCTGGGATATATTTTCTACTAGTGATTGGATCAAGACGTTT	CATWDIFSTSDWIKTF	TRGV2	.	TRGJP2	13	-1	-1	23
18	1.4365408097301698E-4	TGTGCCACCTGGGACGGGTATTATAGTAGTGATTGGATCAAGACGTTT	CATWDGYYSSDWIKTF	TRGV2	.	TRGJP2	17	-1	-1	21
18	1.4365408097301698E-4	TGTGCCACCTGGGACGGGCCGAAGAGGGGTGATTGGATCAAGACGTTT	CATWDGPKRGDWIKTF	TRGV2	.	TRGJP2	19	-1	-1	28
18	1.4365408097301698E-4	TGTGCTGCGTGGGATTTTCGGACCACTGGTTGGTTCAAGATATTT	CAAWDFRTTGWFKIF	TRGV10	.	TRGJP1	15	-1	-1	21
18	1.4365408097301698E-4	TGTGCTGCGTGGGATTCCCCTATTACTTATTATAAGAAACTCTTT	CAAWDSPITYYKKLF	TRGV10	.	TRGJ1	15	-1	-1	26
18	1.4365408097301698E-4	TGTGCTGCGTGGGATTATTGGTCCACTGGTTGGTTCAAGATATTT	CAAWDYWSTGWFKIF	TRGV10	.	TRGJP1	16	-1	-1	22
18	1.4365408097301698E-4	TGTGCTGCGTGGGATGTCACTCACACTGGTTGGTTCAAGATATTT	CAAWDVTHTGWFKIF	TRGV10	.	TRGJP1	14	-1	-1	23
18	1.4365408097301698E-4	TGTGCTGCGTGGGATAGGGTCCAGAATTATTATAAGAAACTCTTT	CAAWDRVQNYYKKLF	TRGV10	.	TRGJ1	14	-1	-1	23
18	1.4365408097301698E-4	TGTGCTGCGTGGGACCCATATACCACTGGTTGGTTCAAGATATTT	CAAWDPYTTGWFKIF	TRGV10	.	TRGJP1	13	-1	-1	17
18	1.4365408097301698E-4	TGTGCCTTGTGGGAGACCCGACCCAATTATTATAAGAAACTCTTT	CALWETRPNYYKKLF	TRGV9	.	TRGJ1	14	-1	-1	24
18	1.4365408097301698E-4	TGTGCCGGGTCCCGGAGACCTAACAGGCGGTATAAGAAACTCTTT	CAGSRRPNRRYKKLF	TRGV10	.	TRGJ1	4	-1	-1	30
18	1.4365408097301698E-4	TGTGCCACCTGGGATGGGCCGAGTATTTATTATAAGAAACTCTTT	CATWDGPSIYYKKLF	TRGV4	.	TRGJ2	19	-1	-1	26
18	1.4365408097301698E-4	TGTGCCACCTGGGACTCTTATAGTAGTGATTGGATCAAGACGTTT	CATWDSYSSDWIKTF	TRGV4	.	TRGJP2	13	-1	-1	13
18	1.4365408097301698E-4	TGTGCCACCTGGGACGTATTAAACACTGGTTGGTTCAAGATATTT	CATWDVLNTGWFKIF	TRGV2	.	TRGJP1	15	-1	-1	23
18	1.4365408097301698E-4	TGTGCCACCTGGGACGGGCGGGCCACTGGTTGGTTCAAGATATTT	CATWDGRATGWFKIF	TRGV2	.	TRGJP1	18	-1	-1	22
18	1.4365408097301698E-4	TGTGCCACCTGGGACGGGCAGACCACTGGTTGGTTCAAGATATTT	CATWDGQTTGWFKIF	TRGV2	.	TRGJP1	18	-1	-1	21
18	1.4365408097301698E-4	TGTGCCACCTGGGACGGGGACGTTAGTGATTGGATCAAGACGTTT	CATWDGDVSDWIKTF	TRGV2	.	TRGJP2	17	-1	-1	23
18	1.4365408097301698E-4	TGTGCTGCGTGGGGCCTGCCGAGATATTATAAGAAACTCTTT	CAAWGLPRYYKKLF	TRGV10	.	TRGJ1	12	-1	-1	24
18	1.4365408097301698E-4	TGTGCCACCTGGGATGGCCGTAGTGATTGGATCAAGACGTTT	CATWDGRSDWIKTF	TRGV4	.	TRGJP2	16	-1	-1	19
18	1.4365408097301698E-4	TGTGCCACCTGGGACAGGCGGAGACGTTGGTTCAAGATATTT	CATWDRRRRWFKIF	TRGV3	.	TRGJP1	18	-1	-1	25
18	1.4365408097301698E-4	TGTGCTGCGTGGTCCAAATTTGGTTGGTTCAAGATATTT	CAAWSKFGWFKIF	TRGV10	.	TRGJP1	11	-1	-1	20
18	1.4365408097301698E-4	TGTGCTGCGTGGGATTGGCCTGGTTGGTTCAAGATATTT	CAAWDWPGWFKIF	TRGV10	.	TRGJP1	15	-1	-1	19
18	1.4365408097301698E-4	TGTGCTGCGTGGGATCCCTCTGGTTGGTTCAAGATATTT	CAAWDPSGWFKIF	TRGV10	.	TRGJP1	14	-1	-1	13
18	1.4365408097301698E-4	TGTGCTGCGTGGGATGGTTTATATTATAAGAAACTCTTT	CAAWDGLYYKKLF	TRGV10	.	TRGJ1	14	-1	-1	21
18	1.4365408097301698E-4	TGTGCCTTGTGGGAGGTAAATTATTATAAGAAACTCTTT	CALWEVNYYKKLF	TRGV9	.	TRGJ1	16	-1	-1	18
18	1.4365408097301698E-4	TGTGCCACCTGGGATCCTGGGCGTTGGATCAAGACGTTT	CATWDPGRWIKTF	TRGV4	.	TRGJP2	14	-1	-1	23
18	1.4365408097301698E-4	TGTGCCACCTGGGATGGAAATTATTATAAGAAACTCTTT	CATWDGNYYKKLF	TRGV4	.	TRGJ1	16	-1	-1	18
18	1.4365408097301698E-4	TGTGCTGCGTGGGCTATTTATTATAAGAAACTCTTT	CAAWAIYYKKLF	TRGV10	.	TRGJ1	12	-1	-1	17
18	1.4365408097301698E-4	TGTGCTGCGTGGGATTTATATTATAAGAAACTCTTT	CAAWDLYYKKLF	TRGV10	.	TRGJ1	15	-1	-1	18
18	1.4365408097301698E-4	TGTGCTGCGTGGGATCTTTATTATAAGAAACTCTTT	CAAWDLYYKKLF	TRGV10	.	TRGJ1	14	-1	-1	17
18	1.4365408097301698E-4	TGTGCTGCGTGGATTAATTATTATAAGAAACTCTTT	CAAWINYYKKLF	TRGV10	.	TRGJ1	15	-1	-1	15
18	1.4365408097301698E-4	TGTGCCACCTTTAGTAGTGATTGGATCAAGACGTTT	CATFSSDWIKTF	TRGV8	.	TRGJP2	9	-1	-1	11
18	1.4365408097301698E-4	TGTGCCACCTCTAGTAGTGATTGGATCAAGACGTTT	CATSSSDWIKTF	TRGV2	.	TRGJP2	9	-1	-1	11
18	1.4365408097301698E-4	TGTGCCACCTGGGACAGTGCACCTAAGAAACTCTTT	CATWDSAPKKLF	TRGV5	.	TRGJ1	16	-1	-1	23
18	1.4365408097301698E-4	TGTGCCACCTGGGACAGGCAGTATAAGAAACTCTTT	CATWDRQYKKLF	TRGV5	.	TRGJ1	18	-1	-1	21
18	1.4365408097301698E-4	TGTGCTGCGTGGGTTGGTTGGTTCAAGATATTT	CAAWVGWFKIF	TRGV10	.	TRGJP1	12	-1	-1	14
18	1.4365408097301698E-4	TGTGCTGCGTGGGCAGAGGAGAAGAAACTCTTT	CAAWAEEKKLF	TRGV10	.	TRGJ1	12	-1	-1	21
18	1.4365408097301698E-4	TGTGCTGCGTGGGATTATAGAGGGAAACTCTTT	CAAWDYRGKLF	TRGV10	.	TRGJ1	16	-1	-1	23
18	1.4365408097301698E-4	TGTGCCACCTGGGATGGGCTCTGGAAACTCTTT	CATWDGLWKLF	TRGV4	.	TRGJ1	18	-1	-1	23
18	1.4365408097301698E-4	TGTGCTGCGTGGGCCTATAAGAAACTCTTT	CAAWAYKKLF	TRGV10	.	TRGJ1	12	-1	-1	15
18	1.4365408097301698E-4	TGTGCTGCGTGGGATTTCCTGGAACTCTTT	CAAWDFLELF	TRGV10	.	TRGJ1	15	-1	-1	22
18	1.4365408097301698E-4	TGTGCTGCGTGGGATTATGAGAAACTCTTT	CAAWDYEKLF	TRGV10	.	TRGJ1	16	-1	-1	13
18	1.4365408097301698E-4	TGTGCTGCGCACGGTAATAAGAAACTCTTT	CAAHGNKKLF	TRGV10	.	TRGJ1	8	-1	-1	16
18	1.4365408097301698E-4	TGTGCCTTGTGGGAGGTGCGAGAGTTG	CALWEVREL	TRGV9	.	TRGJ1	18	-1	-1	24
18	1.4365408097301698E-4	TGTGCCACCTGGGTGAAGAAACTCTTT	CATWVKKLF	TRGV4	.	TRGJ1	12	-1	-1	15
17	1.3567329869673824E-4	TGTGCTGCGTGGGATTTCTCCCCCCCACATACCACTGGTTGGTTCAAGATATTT	CAAWDFSPPHTTGWFKIF	TRGV10	.	TRGJP1	15	-1	-1	28
17	1.3567329869673824E-4	TGTGCTGCGTGGGATGGGAAGAAGGTGGATACCACTGGTTGGTTCAAGATATTT	CAAWDGKKVDTTGWFKIF	TRGV10	.	TRGJP1	14	-1	-1	28
17	1.3567329869673824E-4	TGTGCCACCTGGGACGGCCAAATGGAGGATACCACTGGTTGGTTCAAGATATTT	CATWDGQMEDTTGWFKIF	TRGV2	.	TRGJP1	16	-1	-1	28
17	1.3567329869673824E-4	TGTGCTGCGTGGGATTATAGGGTAGGTACCACTGGTTGGTTCAAGATATTT	CAAWDYRVGTTGWFKIF	TRGV10	.	TRGJP1	16	-1	-1	20
17	1.3567329869673824E-4	TGTGCCACCTGGGACTCGGCAGGTTGGCCGAATTATTATAAGAAACTCTTT	CATWDSAGWPNYYKKLF	TRGV2	.	TRGJ1	14	-1	-1	28
17	1.3567329869673824E-4	TGTGCCACCTGGACCGGAGGGTCATATAGTAGTGATTGGATCAAGACGTTT	CATWTGGSYSSDWIKTF	TRGV3	.	TRGJP2	11	-1	-1	23
17	1.3567329869673824E-4	TGTGCCTTGTGGGAGGTGCACCCCCCTCATTATTATAAGAAACTCTTT	CALWEVHPPHYYKKLF	TRGV9	.	TRGJ1	28	-1	-1	28
17	1.3567329869673824E-4	TGTGCCACCTGGGTCCCGCCCCCCAGTAGTGATTGGATCAAGACGTTT	CATWVPPPSSDWIKTF	TRGV8	.	TRGJP2	12	-1	-1	24
17	1.3567329869673824E-4	TGTGCTGCGTGGGCCCCGCTCCATTTTTATTATAAGAAACTCTTT	CAAWAPLHFYYKKLF	TRGV10	.	TRGJ1	12	-1	-1	26
17	1.3567329869673824E-4	TGTGCTGCGTGGGATTCCCCATATAGTGATTGGATCAAGACGTTT	CAAWDSPYSDWIKTF	TRGV10	.	TRGJP2	15	-1	-1	20
17	1.3567329869673824E-4	TGTGCTGCGTGGGATTCACCTACCACTGGTTGGTTCAAGATATTT	CAAWDSPTTGWFKIF	TRGV10	.	TRGJP1	15	-1	-1	20
17	1.3567329869673824E-4	TGTGCTGCGTGGGATTATTATACCACTGGTTGGTTCAAGATATTT	CAAWDYYTTGWFKIF	TRGV10	.	TRGJP1	16	-1	-1	18
17	1.3567329869673824E-4	TGTGCTGCGTGGAACGACGGGGCCACTGGTTGGTTCAAGATATTT	CAAWNDGATGWFKIF	TRGV10	.	TRGJP1	11	-1	-1	22
17	1.3567329869673824E-4	TGTGCCTTGTGGGAGATTGGATCGAATTATTATAAGAAACTCTTT	CALWEIGSNYYKKLF	TRGV9	.	TRGJ1	14	-1	-1	21
17	1.3567329869673824E-4	TGTGCCACCTGGGACGGGAATAGTAGTGATTGGATCAAGACGTTT	CATWDGNSSDWIKTF	TRGV2	.	TRGJP2	17	-1	-1	19
17	1.3567329869673824E-4	TGTGCTGCGTGGGTCCCCCGTAGTTGCTATAAGAAACTCTTT	CAAWVPRSCYKKLF	TRGV10	.	TRGJ1	12	-1	-1	27
17	1.3567329869673824E-4	TGTGCTGCGTGGGGTTACATCACTGGTTGGTTCAAGATATTT	CAAWGYITGWFKIF	TRGV10	.	TRGJP1	17	-1	-1	20
17	1.3567329869673824E-4	TGTGCTGCGTGGGATTCAGAGAATTATTATAAGAAACTCTTT	CAAWDSENYYKKLF	TRGV10	.	TRGJ1	15	-1	-1	20
17	1.3567329869673824E-4	TGTGCTGCGTGGGATTATGGGATTATTCATCGGAAACTCTTT	CAAWDYGIIHRKLF	TRGV10	.	TRGJ1	16	-1	-1	21
17	1.3567329869673824E-4	TGTGCTGCGTGGGATCGGGGAAATTATTATAAGAAACTCTTT	CAAWDRGNYYKKLF	TRGV10	.	TRGJ1	14	-1	-1	21
17	1.3567329869673824E-4	TGTGCTGCGTGGGATGCCTGGGGTTATTATAAGAAACTCTTT	CAAWDAWGYYKKLF	TRGV10	.	TRGJ1	14	-1	-1	23
17	1.3567329869673824E-4	TGTGCTGCGTGGGATGCCGAGGAGGATTATAAGAAACTCTTT	CAAWDAEEDYKKLF	TRGV10	.	TRGJ1	14	-1	-1	25
17	1.3567329869673824E-4	TGTGCCACCTGGGACGGGCTACGATGTTATAAGAAACTCTTT	CATWDGLRCYKKLF	TRGV2	.	TRGJ1	18	-1	-1	26
17	1.3567329869673824E-4	TGTGCCACCTGGGACGGGCCACGAGTTTGGATCAAGACGTTT	CATWDGPRVWIKTF	TRGV2	.	TRGJP2	19	-1	-1	26
17	1.3567329869673824E-4	TGTGCCACCTGGGACAGGCTCGCTGGTTGGTTCAAGATATTT	CATWDRLAGWFKIF	TRGV5	.	TRGJP1	18	-1	-1	22
17	1.3567329869673824E-4	TGTGCCACCTGGGACAGGCACTGTTATTATAAGAAACTCTTT	CATWDRHCYYKKLF	TRGV5	.	TRGJ1	23	-1	-1	23
17	1.3567329869673824E-4	TGTGCTGCCCCCCGTCCCAATTATTATAAGAAACTCTTT	CAAPRPNYYKKLF	TRGV10	.	TRGJ1	7	-1	-1	18
17	1.3567329869673824E-4	TGTGCTGCGTGGGATTTTGGGGGTTATAAGAAACTCTTT	CAAWDFGGYKKLF	TRGV10	.	TRGJ1	15	-1	-1	23
17	1.3567329869673824E-4	TGTGCCTTGTGGTACGGCCATTATTATAAGAAACTCTTT	CALWYGHYYKKLF	TRGV9	.	TRGJ1	11	-1	-1	19
17	1.3567329869673824E-4	TGTGCCTTGTGGGAGGAGCCCCCGGTTAAGAAACTCTTT	CALWEEPPVKKLF	TRGV9	.	TRGJ1	21	-1	-1	26
17	1.3567329869673824E-4	TGTGCCACCTGGCCTACCACTGGTTGGTTCAAGATATTT	CATWPTTGWFKIF	TRGV8	.	TRGJP1	11	-1	-1	14
17	1.3567329869673824E-4	TGTGCCACCTGGGATGGGAATTATTATAAGAAACTCTTT	CATWDGNYYKKLF	TRGV4	.	TRGJ1	17	-1	-1	17
17	1.3567329869673824E-4	TGTGCCACCTGGGATAGGCCGGACACAAAGAAACTCTTT	CATWDRPDTKKLF	TRGV8	.	TRGJ1	19	-1	-1	27
17	1.3567329869673824E-4	TGTGCCACCTGGGATAGGAAAGGTTATAAGAAACTCTTT	CATWDRKGYKKLF	TRGV8	.	TRGJ1	17	-1	-1	23
17	1.3567329869673824E-4	TGTGCCACCTGGGACGGGCCAGGTTATAAGAAACTCTTT	CATWDGPGYKKLF	TRGV2	.	TRGJ1	19	-1	-1	23
17	1.3567329869673824E-4	TGTGCCACCTGGGACAGGCATCAACACAAGAAACTCTTT	CATWDRHQHKKLF	TRGV5	.	TRGJ1	18	-1	-1	27
17	1.3567329869673824E-4	TGTGCTCCATCACGTAACCCATTTCGGAAACTCTTT	CAPSRNPFRKLF	TRGV10	.	TRGJ1	5	-1	-1	26
17	1.3567329869673824E-4	TGTGCTGCGTGTGTCTCTGGTTGGTTCAAGATATTT	CAACVSGWFKIF	TRGV10	.	TRGJP1	10	-1	-1	16
17	1.3567329869673824E-4	TGTGCTGCGTGGGACCTCTCGTTTAAGAAACTCTTT	CAAWDLSFKKLF	TRGV10	.	TRGJ1	13	-1	-1	23
17	1.3567329869673824E-4	TGTGCTGCGTGGGACCCCCCCATAATGGAACTCTTT	CAAWDPPIMELF	TRGV10	.	TRGJ1	13	-1	-1	21
17	1.3567329869673824E-4	TGTGCTGCGTGGGAGCATTATTATAAGAAACTCTTT	CAAWEHYYKKLF	TRGV10	.	TRGJ1	13	-1	-1	16
17	1.3567329869673824E-4	TGTGCCACCTGGGATGGTTATTATAAGAAACTCTTT	CATWDGYYKKLF	TRGV4	.	TRGJ1	16	-1	-1	17
17	1.3567329869673824E-4	TGTGCCACCTGGGATGGGCGGTATAAGAAACTCTTT	CATWDGRYKKLF	TRGV4	.	TRGJ1	18	-1	-1	21
17	1.3567329869673824E-4	TGTGCCACCTGGGACGGGCGGTATAAGAAACTCTTT	CATWDGRYKKLF	TRGV2	.	TRGJ1	18	-1	-1	21
17	1.3567329869673824E-4	TGTGCCACCTGGGACGGGCAATGGTTCAAGATATTT	CATWDGQWFKIF	TRGV2	.	TRGJP1	18	-1	-1	21
17	1.3567329869673824E-4	TGTGCTGCGTGGTTAATGTATAAGAAACTCTTT	CAAWLMYKKLF	TRGV10	.	TRGJ1	11	-1	-1	18
17	1.3567329869673824E-4	TGTGCTGCGTGGGCAAATTATAAGAAACTCTTT	CAAWANYKKLF	TRGV10	.	TRGJ1	12	-1	-1	16
17	1.3567329869673824E-4	TGTGCCACCTGCGGGACTCTTCGGAAACTCTTT	CATCGTLRKLF	TRGV8	.	TRGJ1	10	-1	-1	23
17	1.3567329869673824E-4	TGTGCCACCTGGGGTCCTCTTAAGAAACTCTTT	CATWGPLKKLF	TRGV4	.	TRGJ1	12	-1	-1	20
17	1.3567329869673824E-4	TGTGCCACCTGGGGGTATTATAAGAAACTCTTT	CATWGYYKKLF	TRGV8	.	TRGJ1	12	-1	-1	15
17	1.3567329869673824E-4	TGTGCCACCTGGGATGGGCCTGAGAAACTCTTT	CATWDGPEKLF	TRGV4	.	TRGJ1	19	-1	-1	22
17	1.3567329869673824E-4	TGTGCCACCTGGGATAAGGGGAAGAAACTCTTT	CATWDKGKKLF	TRGV8	.	TRGJ1	15	-1	-1	21
17	1.3567329869673824E-4	TGTGCCACCTGGGACGGAGGTCGGAAACTCTTT	CATWDGGRKLF	TRGV3	.	TRGJ1	14	-1	-1	23
17	1.3567329869673824E-4	TGTGCCACCTGGAGCTCAACGAGGAAACTCTTT	CATWSSTRKLF	TRGV2	.	TRGJ1	11	-1	-1	23
17	1.3567329869673824E-4	TGTGCTGCGACTTATTATAAGAAACTCTTT	CAATYYKKLF	TRGV10	.	TRGJ1	8	-1	-1	7
17	1.3567329869673824E-4	TGTGCCGTCTTGGGGAAACTCTTT	CAVLGKLF	TRGV4	.	TRGJ1	5	-1	-1	14
17	1.3567329869673824E-4	TGTGCGGGCTATAAGAAACTCTTT	CAGYKKLF	TRGV10	.	TRGJ1	4	-1	-1	9
16	1.2769251642045953E-4	TGTGCCTTGTGGGAGGTGTGCAGGGTTAGGAGCACGCACTCGTTTCCGGATTATTATAAGAAACTCTTT	CALWEVCRVRSTHSFPDYYKKLF	TRGV9	.	TRGJ1	17	-1	-1	46
16	1.2769251642045953E-4	TGTGCCACCTGGGACGGGCCCGGGGTCCGAATATCGGGTTGCCATAAGAAACTCTTT	CATWDGPGVRISGCHKKLF	TRGV2	.	TRGJ1	21	-1	-1	43
16	1.2769251642045953E-4	TGTGCTGCGTGGGATTATTCTTATGGTGGGCACACTGGTTGGTTCAAGATATTT	CAAWDYSYGGHTGWFKIF	TRGV10	.	TRGJP1	16	-1	-1	32
16	1.2769251642045953E-4	TGTGCTGCGTGGGATTACCTACCCCCTTACCAGAATTATTATAAGAAACTCTTT	CAAWDYLPPYQNYYKKLF	TRGV10	.	TRGJ1	20	-1	-1	32
16	1.2769251642045953E-4	TGTGCCTGCTGGAAAGTTGTTAGGGTCGATACCACTGGTTGGTTCAAGATATTT	CACWKVVRVDTTGWFKIF	TRGV11	.	TRGJP1	12	-1	-1	28
16	1.2769251642045953E-4	TGTGCCACCTGGGACAGGCCCAATTATACCACTGGTTGGTTCAAGATATTT	CATWDRPNYTTGWFKIF	TRGV3	.	TRGJP1	19	-1	-1	24
16	1.2769251642045953E-4	TGTGCTGCGTGGGATTATCCCAATATGGTATATTATAAGAAACTCTTT	CAAWDYPNMVYYKKLF	TRGV10	.	TRGJ1	16	-1	-1	30
16	1.2769251642045953E-4	TGTGCCACCTGGGACACGATGAGTACCACTGGTTGGTTCAAGATATTT	CATWDTMSTTGWFKIF	TRGV8	.	TRGJP1	13	-1	-1	23
16	1.2769251642045953E-4	TGTGCTGCGTGGGGTAGACGTACCACTGGTTGGTTCAAGATATTT	CAAWGRRTTGWFKIF	TRGV10	.	TRGJP1	12	-1	-1	20
16	1.2769251642045953E-4	TGTGCCTTGTGGGAGGTCTTCCTGAATTATTATAAGAAACTCTTT	CALWEVFLNYYKKLF	TRGV9	.	TRGJ1	16	-1	-1	23
16	1.2769251642045953E-4	TGTGCCACCTGGGATGAGACTGGGGCGTATTATAAGAAACTCTTT	CATWDETGAYYKKLF	TRGV4	.	TRGJ1	15	-1	-1	27
16	1.2769251642045953E-4	TGTGCCACCTGGGACGTTAAGGGTAGTGATTGGATCAAGACGTTT	CATWDVKGSDWIKTF	TRGV2	.	TRGJP2	15	-1	-1	22
16	1.2769251642045953E-4	TGTGCCACCTGGGTTGGGGTTGGCTATTATAAGAAACTCTTT	CATWVGVGYYKKLF	TRGV4	.	TRGJ1	17	-1	-1	24
16	1.2769251642045953E-4	TGTGCCACCTGGGTCAGTACCACTGGTTGGTTCAAGATATTT	CATWVSTTGWFKIF	TRGV8	.	TRGJP1	12	-1	-1	17
16	1.2769251642045953E-4	TGTGCCACCTGGGATGGGAGAGGATATTATAAGAAACTCTTT	CATWDGRGYYKKLF	TRGV4	.	TRGJ1	17	-1	-1	24
16	1.2769251642045953E-4	TGTGCCACCTGGGACGGGCCCACTGGTTGGTTCAAGATATTT	CATWDGPTGWFKIF	TRGV2	.	TRGJP1	20	-1	-1	19
16	1.2769251642045953E-4	TGTGCCACCTGGGACGGAACGAATTATTATAAGAAACTCTTT	CATWDGTNYYKKLF	TRGV2	.	TRGJ1	16	-1	-1	19
16	1.2769251642045953E-4	TGTGCCACCTGGGACGAGGGGGGGGAAGGGATCAAGACGTTT	CATWDEGGEGIKTF	TRGV2	.	TRGJP2	15	-1	-1	28
16	1.2769251642045953E-4	TGTGCCACCTGGGACAGGACGTGTGATTGGATCAAGACGTTT	CATWDRTCDWIKTF	TRGV3	.	TRGJP2	17	-1	-1	22
16	1.2769251642045953E-4	TGTGCCACCTGGGAGGGGGGAAGCTATTATAAGAAACTCTTT	CATWEGGSYYKKLF	TRGV4	.	TRGJ1	17	-1	-1	24
16	1.2769251642045953E-4	TGTGCTGCGTGGGCTGAATGGGGTTGGTTCAAGATATTT	CAAWAEWGWFKIF	TRGV10	.	TRGJP1	12	-1	-1	21
16	1.2769251642045953E-4	TGTGCTGCGTGGGCCCAAACTGGTTGGTTCAAGATATTT	CAAWAQTGWFKIF	TRGV10	.	TRGJP1	12	-1	-1	18
16	1.2769251642045953E-4	TGTGCTGCGTGGGCCATCTTTGGTTGGTTCAAGATATTT	CAAWAIFGWFKIF	TRGV10	.	TRGJP1	12	-1	-1	20
16	1.2769251642045953E-4	TGTGCTGCGTGGGATTTCACTGGTTGGTTCAAGATATTT	CAAWDFTGWFKIF	TRGV10	.	TRGJP1	15	-1	-1	17
16	1.2769251642045953E-4	TGTGCTGCGTGGGATCGTGTTGGTTGGTTCAAGATATTT	CAAWDRVGWFKIF	TRGV10	.	TRGJP1	14	-1	-1	20
16	1.2769251642045953E-4	TGTGCTGCGTGGGATAAGGTTGGTTGGTTCAAGATATTT	CAAWDKVGWFKIF	TRGV10	.	TRGJP1	14	-1	-1	20
16	1.2769251642045953E-4	TGTGCCACCTGGGACGGCAGTGGTAGGTTCAAGATATTT	CATWDGSGRFKIF	TRGV2	.	TRGJP1	16	-1	-1	17
16	1.2769251642045953E-4	TGTGCCACCTGGGACGGGCGGGGTTATAAGAAACTCTTT	CATWDGRGYKKLF	TRGV2	.	TRGJ1	18	-1	-1	23
16	1.2769251642045953E-4	TGTGCCACCTGGGACATCACTGGTTGGTTCAAGATATTT	CATWDITGWFKIF	TRGV2	.	TRGJP1	14	-1	-1	17
16	1.2769251642045953E-4	TGTGCCACCTGGGACAGGCATTATTATAAGAAACTCTTT	CATWDRHYYKKLF	TRGV3	.	TRGJ1	18	-1	-1	19
16	1.2769251642045953E-4	TGTGCTGCGTGGGATTCTCTTTATAAGAAACTCTTT	CAAWDSLYKKLF	TRGV10	.	TRGJ1	15	-1	-1	20
16	1.2769251642045953E-4	TGTGCCACCTGGGCCCCCGGTAAGGAGAAACTCTTT	CATWAPGKEKLF	TRGV3	.	TRGJ1	12	-1	-1	25
16	1.2769251642045953E-4	TGTGCCACCTGGGATGCTTCCCTCAGGAAACTCTTT	CATWDASLRKLF	TRGV4	.	TRGJ1	15	-1	-1	26
16	1.2769251642045953E-4	TGTGCCACCTGGGATGACGGCTATAAGAAACTCTTT	CATWDDGYKKLF	TRGV4	.	TRGJ1	15	-1	-1	21
16	1.2769251642045953E-4	TGTGCCACCTGGGACAGACGCTATAAGAAACTCTTT	CATWDRRYKKLF	TRGV5	.	TRGJ1	16	-1	-1	21
16	1.2769251642045953E-4	TGTGCCACCCTGTTCACTGGTTGGTTCAAGATATTT	CATLFTGWFKIF	TRGV3	.	TRGJP1	8	-1	-1	14
16	1.2769251642045953E-4	TGTGCTGCGTGGCCATATTATAAGAAACTCTTT	CAAWPYYKKLF	TRGV10	.	TRGJ1	11	-1	-1	15
16	1.2769251642045953E-4	TGTGCTGCGTGGGGCTCTGAAAAGAAACTCTTT	CAAWGSEKKLF	TRGV10	.	TRGJ1	12	-1	-1	21
16	1.2769251642045953E-4	TGTGCTGCGTGGGATTATCGGAAGAAACTCTTT	CAAWDYRKKLF	TRGV10	.	TRGJ1	16	-1	-1	21
16	1.2769251642045953E-4	TGTGCCACCTGGGATGATTGGATCAAGACGTTT	CATWDDWIKTF	TRGV2	.	TRGJP2	13	-1	-1	14
16	1.2769251642045953E-4	TGTGCTGCGTGGGGCCCGAAGAAACTCTTT	CAAWGPKKLF	TRGV10	.	TRGJ1	12	-1	-1	18
16	1.2769251642045953E-4	TGTGCCACCTCCAAGTTAAAGAAACTCTTT	CATSKLKKLF	TRGV5	.	TRGJ1	9	-1	-1	15
16	1.2769251642045953E-4	TGTGCCACCTGGGTCAAAATTGGGCTCTTT	CATWVKIGLF	TRGV8	.	TRGJ1	12	-1	-1	24
16	1.2769251642045953E-4	TGTGCCACCTGGGACAAGAAACTCTTT	CATWDKKLF	TRGV4	.	TRGJ1	13	-1	-1	15
16	1.2769251642045953E-4	TGTGCCACCGGATTTAAGAAACTCTTT	CATGFKKLF	TRGV8	.	TRGJ1	8	-1	-1	11
16	1.2769251642045953E-4	TGTGCTGCGTGCGAGAAACTCTTT	CAACEKLF	TRGV10	.	TRGJ1	13	-1	-1	13
15	1.1971173414418081E-4	TGTGCTGCGTGGGATTACCCCTGTGTCGGGGATACCACTGGTTGGTTCAAGATATTT	CAAWDYPCVGDTTGWFKIF	TRGV10	.	TRGJP1	17	-1	-1	31
15	1.1971173414418081E-4	TGTGCTGCGTGGATTGGGAAACGGGGTACCACTGGTTGGTTCAAGATATTT	CAAWIGKRGTTGWFKIF	TRGV10	.	TRGJP1	14	-1	-1	26
15	1.1971173414418081E-4	TGTGCCACCTGGGACGGGCCGATCGTTTACACTGGTTGGTTCAAGATATTT	CATWDGPIVYTGWFKIF	TRGV2	.	TRGJP1	19	-1	-1	29
15	1.1971173414418081E-4	TGTGCTGCGTGGGATTCCCCTTATACCACTGGTTGGTTCAAGATATTT	CAAWDSPYTTGWFKIF	TRGV10	.	TRGJP1	15	-1	-1	21
15	1.1971173414418081E-4	TGTGCTGCGTGGGATTATTCGTGGGGACCTGGTTGGTTCAAGATATTT	CAAWDYSWGPGWFKIF	TRGV10	.	TRGJP1	16	-1	-1	28
15	1.1971173414418081E-4	TGTGCCACCTGGGACGGGCCGGGGACCACTGGTTGGTTCAAGATATTT	CATWDGPGTTGWFKIF	TRGV2	.	TRGJP1	19	-1	-1	24
15	1.1971173414418081E-4	TGTGCCACCTGGGACGGGCGGGGGTCCACTGGTTGGTTCAAGATATTT	CATWDGRGSTGWFKIF	TRGV2	.	TRGJP1	18	-1	-1	25
15	1.1971173414418081E-4	TGTGCCACCTGGGACGGGGAGCATAGTAGTGATTGGATCAAGACGTTT	CATWDGEHSSDWIKTF	TRGV2	.	TRGJP2	17	-1	-1	22
15	1.1971173414418081E-4	TGTGCTGCGTGGGACCCGAATACCACTGGTTGGTTCAAGATATTT	CAAWDPNTTGWFKIF	TRGV10	.	TRGJP1	13	-1	-1	19
15	1.1971173414418081E-4	TGTGCCTTGTGGGAGGCGCTCTCGTATTATTATAAGAAACTCTTT	CALWEALSYYYKKLF	TRGV9	.	TRGJ1	18	-1	-1	21
15	1.1971173414418081E-4	TGTGCCACCTGGGGTATGGTGGGATTTTATTATAAGAAACTCTTT	CATWGMVGFYYKKLF	TRGV4	.	TRGJ1	12	-1	-1	26
15	1.1971173414418081E-4	TGTGCCACCTGGGATAGGCCTACCACTGGTTGGTTCAAGATATTT	CATWDRPTTGWFKIF	TRGV8	.	TRGJP1	21	-1	-1	20
15	1.1971173414418081E-4	TGTGCCACCTGGGACTCCCGGAGGGGTGATTGGATCAAGACGTTT	CATWDSRRGDWIKTF	TRGV3	.	TRGJP2	14	-1	-1	25
15	1.1971173414418081E-4	TGTGCCACCTGGGACGCGCCTACCTGGGATTATAAGAAACTCTTT	CATWDAPTWDYKKLF	TRGV2	.	TRGJ1	19	-1	-1	28
15	1.1971173414418081E-4	TGTGCCACCTGGGACGGTACTACCACTGGTTGGTTCAAGATATTT	CATWDGTTTGWFKIF	TRGV2	.	TRGJP1	16	-1	-1	20
15	1.1971173414418081E-4	TGTGCCACCTGGGACGGCCCGAGAAGTGATTGGATCAAGACGTTT	CATWDGPRSDWIKTF	TRGV2	.	TRGJP2	20	-1	-1	21
15	1.1971173414418081E-4	TGTGCCACCTGGGACAGGCCTACCACTGGTTGGTTCAAGATATTT	CATWDRPTTGWFKIF	TRGV3	.	TRGJP1	20	-1	-1	20
15	1.1971173414418081E-4	TGTGCTGCGTGGGTTGGCACTCGGGGGTGGTTCAAGATATTT	CAAWVGTRGWFKIF	TRGV10	.	TRGJP1	12	-1	-1	24
15	1.1971173414418081E-4	TGTGCTGCGTGGGGTTGGGGAAATTATTATAAGAAACTCTTT	CAAWGWGNYYKKLF	TRGV10	.	TRGJ1	15	-1	-1	21
15	1.1971173414418081E-4	TGTGCTGCGTGGGATTTCCGAATTTATTATAAGAAACTCTTT	CAAWDFRIYYKKLF	TRGV10	.	TRGJ1	15	-1	-1	18
15	1.1971173414418081E-4	TGTGCTGCGTGGGATTATAGGGATTATTATAAGAAACTCTTT	CAAWDYRDYYKKLF	TRGV10	.	TRGJ1	16	-1	-1	22
15	1.1971173414418081E-4	TGTGCTGCGTGGGATTATAGATCTTATTATAAGAAACTCTTT	CAAWDYRSYYKKLF	TRGV10	.	TRGJ1	16	-1	-1	23
15	1.1971173414418081E-4	TGTGCTGCGTGGGATCATGGGTATGATTATAAGAAACTCTTT	CAAWDHGYDYKKLF	TRGV10	.	TRGJ1	14	-1	-1	22
15	1.1971173414418081E-4	TGTGCTGCGTGGGACACCAGGCCGTATTATAAGAAACTCTTT	CAAWDTRPYYKKLF	TRGV10	.	TRGJ1	13	-1	-1	24
15	1.1971173414418081E-4	TGTGCTGCGTGGATTCCCTCGAATTATTATAAGAAACTCTTT	CAAWIPSNYYKKLF	TRGV10	.	TRGJ1	14	-1	-1	18
15	1.1971173414418081E-4	TGTGCTGCGTGGACCAATCCGAATTATTATAAGAAACTCTTT	CAAWTNPNYYKKLF	TRGV10	.	TRGJ1	11	-1	-1	15
15	1.1971173414418081E-4	TGTGCCTTGTGCCGCCCGAAGAATTATTATAAGAAACTCTTT	CALCRPKNYYKKLF	TRGV9	.	TRGJ1	10	-1	-1	20
15	1.1971173414418081E-4	TGTGCCTTGTGGGAGGTTAAGAATTATTATAAGAAACTCTTT	CALWEVKNYYKKLF	TRGV9	.	TRGJ1	16	-1	-1	20
15	1.1971173414418081E-4	TGTGCCTTGTGGGAGGTGCAGTATTATTATAAGAAACTCTTT	CALWEVQYYYKKLF	TRGV9	.	TRGJ1	19	-1	-1	22
15	1.1971173414418081E-4	TGTGCCACCTGGGACGGCCGCCCTTATTATAAGAAACTCTTT	CATWDGRPYYKKLF	TRGV2	.	TRGJ1	16	-1	-1	23
15	1.1971173414418081E-4	TGTGCCACCTGGGACGGGCCCCCTGGTTGGTTCAAGATATTT	CATWDGPPGWFKIF	TRGV2	.	TRGJP1	20	-1	-1	19
15	1.1971173414418081E-4	TGTGCCACCTGGGACGGGCCGGATTATTATAAGAAACTCTTT	CATWDGPDYYKKLF	TRGV2	.	TRGJ1	19	-1	-1	19
15	1.1971173414418081E-4	TGTGCCACCTGGGACAGGCGGGAGTATTATAAGAAACTCTTT	CATWDRREYYKKLF	TRGV3	.	TRGJ1	18	-1	-1	24
15	1.1971173414418081E-4	TGTGCCACCCCGGCCCGCGACGGTGATTGGATCAAGACGTTT	CATPARDGDWIKTF	TRGV3	.	TRGJP2	8	-1	-1	22
15	1.1971173414418081E-4	TGTGCTGCGTGGGATTATCCTGGTTGGTTCAAGATATTT	CAAWDYPGWFKIF	TRGV10	.	TRGJP1	16	-1	-1	8
15	1.1971173414418081E-4	TGTGCTGCGTGGGATGTTGTTGATTATAAGAAACTCTTT	CAAWDVVDYKKLF	TRGV10	.	TRGJ1	14	-1	-1	22
15	1.1971173414418081E-4	TGTGCTGCGTGGGACTCGAATTATTATAAGAAACTCTTT	CAAWDSNYYKKLF	TRGV10	.	TRGJ1	13	-1	-1	15
15	1.1971173414418081E-4	TGTGCTGCGTACACCTCACCACTTTATAAGAAACTCTTT	CAAYTSPLYKKLF	TRGV10	.	TRGJ1	9	-1	-1	23
15	1.1971173414418081E-4	TGTGCCTTGTGGGAGTTATCTTATTATAAGAAACTCTTT	CALWELSYYKKLF	TRGV9	.	TRGJ1	14	-1	-1	20
15	1.1971173414418081E-4	TGTGCCTTGTGGGAGTCCCGTCGCATTAGGAAACTCTTT	CALWESRRIRKLF	TRGV9	.	TRGJ1	14	-1	-1	26
15	1.1971173414418081E-4	TGTGCCTTGTGGGAGGCCCCCTATTATAAGAAACTCTTT	CALWEAPYYKKLF	TRGV9	.	TRGJ1	15	-1	-1	21
15	1.1971173414418081E-4	TGTGCCACCTGGGATGGGGAGTATTATAAGAAACTCTTT	CATWDGEYYKKLF	TRGV4	.	TRGJ1	17	-1	-1	21
15	1.1971173414418081E-4	TGTGCCACCTGGGATACCCCTTTGGGTAAGAAACTCTTT	CATWDTPLGKKLF	TRGV8	.	TRGJ1	15	-1	-1	26
15	1.1971173414418081E-4	TGTGCCACCTGGGATAGGCCTGGTTATAAGAAACTCTTT	CATWDRPGYKKLF	TRGV8	.	TRGJ1	20	-1	-1	23
15	1.1971173414418081E-4	TGTGCCACCTGGGACCCCCTCGGTGATAAGAAACTCTTT	CATWDPLGDKKLF	TRGV3	.	TRGJ1	14	-1	-1	25
15	1.1971173414418081E-4	TGTGCCACCTGGGACGGGCCTCGGTATAAGAAACTCTTT	CATWDGPRYKKLF	TRGV2	.	TRGJ1	19	-1	-1	24
15	1.1971173414418081E-4	TGTGCCACCTGGGACGGGCCGTATTATAAGAAACTCTTT	CATWDGPYYKKLF	TRGV2	.	TRGJ1	19	-1	-1	21
15	1.1971173414418081E-4	TGTGCCACCTGGGACGGGCACCCCCTCAAGAAACTCTTT	CATWDGHPLKKLF	TRGV2	.	TRGJ1	18	-1	-1	27
15	1.1971173414418081E-4	TGTGCCACCTGGGACAGGGCTTATTATAAGAAACTCTTT	CATWDRAYYKKLF	TRGV3	.	TRGJ1	20	-1	-1	20
15	1.1971173414418081E-4	CGTGCTGCGTGGGAACGGCCTGGTTGGTTCAAGATATTT	RAAWERPGWFKIF	TRGV10	.	TRGJP1	13	-1	-1	19
15	1.1971173414418081E-4	TGTGCTGCGTGGGGCCTTTATTATAAGAAACTCTTT	CAAWGLYYKKLF	TRGV10	.	TRGJ1	12	-1	-1	17
15	1.1971173414418081E-4	TGTGCTGCGTGGGGGGTTTATTATAAGAAACTCTTT	CAAWGVYYKKLF	TRGV10	.	TRGJ1	12	-1	-1	17
15	1.1971173414418081E-4	TGTGCTGCGTGGACCACTGGTTGGTTCAAGATATTT	CAAWTTGWFKIF	TRGV10	.	TRGJP1	11	-1	-1	12
15	1.1971173414418081E-4	TGTGCCACCTGGGATAATTATTATAAGAAACTCTTT	CATWDNYYKKLF	TRGV4	.	TRGJ1	14	-1	-1	15
15	1.1971173414418081E-4	TGTGCCACCTGGGATAATCTTCTTGGGAAACTCTTT	CATWDNLLGKLF	TRGV8	.	TRGJ1	15	-1	-1	26
15	1.1971173414418081E-4	TGTGCCACCTGGGACTGGGATTATAAGAAACTCTTT	CATWDWDYKKLF	TRGV5	.	TRGJ1	17	-1	-1	19
15	1.1971173414418081E-4	TGTGCCACCTGGGACGGGCGTTATAAGAAACTCTTT	CATWDGRYKKLF	TRGV2	.	TRGJ1	18	-1	-1	20
15	1.1971173414418081E-4	TGTGCCACCTGGGACGGGCAATATAAGAAACTCTTT	CATWDGQYKKLF	TRGV2	.	TRGJ1	18	-1	-1	21
15	1.1971173414418081E-4	TGTGCCACCTGGGACAGGCATCTGGAGAAACTCTTT	CATWDRHLEKLF	TRGV3	.	TRGJ1	18	-1	-1	25
15	1.1971173414418081E-4	TGTGCTGCGTGGGTTTATTATAAGAAACTCTTT	CAAWVYYKKLF	TRGV10	.	TRGJ1	16	-1	-1	14
15	1.1971173414418081E-4	TGTGCTGCGTGGGATCGGTATAAGAAACTCTTT	CAAWDRYKKLF	TRGV10	.	TRGJ1	14	-1	-1	18
15	1.1971173414418081E-4	TGTGCCACCTGGGATGGCAGAAAGAAACTCTTT	CATWDGRKKLF	TRGV4	.	TRGJ1	16	-1	-1	21
15	1.1971173414418081E-4	TGTGCCACCTGGGATAATTATAAGAAACTCTTT	CATWDNYKKLF	TRGV8	.	TRGJ1	15	-1	-1	13
15	1.1971173414418081E-4	TGTGCCACCTGGGACGGGTCCAAGAAACTCTTT	CATWDGSKKLF	TRGV2	.	TRGJ1	20	-1	-1	21
15	1.1971173414418081E-4	TGTGCTGTCGGTTATTATAAGAAACTCTTT	CAVGYYKKLF	TRGV10	.	TRGJ1	6	-1	-1	11
15	1.1971173414418081E-4	TGTGCTGCGTGGCCCTTGGGGAAACTCTTT	CAAWPLGKLF	TRGV10	.	TRGJ1	11	-1	-1	20
15	1.1971173414418081E-4	TGTGCTGCGTGGGGCCTTAAGAAACTCTTT	CAAWGLKKLF	TRGV10	.	TRGJ1	12	-1	-1	17
15	1.1971173414418081E-4	TGTGCTGCGTGGGAATATAAGAAACTCTTT	CAAWEYKKLF	TRGV10	.	TRGJ1	16	-1	-1	15
15	1.1971173414418081E-4	TGTGCCACCTCCAAAATATGGGAACTCTTT	CATSKIWELF	TRGV2	.	TRGJ1	9	-1	-1	22
15	1.1971173414418081E-4	TGTGCCACCTGGGGCCCTAAGAAACTCTTT	CATWGPKKLF	TRGV4	.	TRGJ1	12	-1	-1	17
15	1.1971173414418081E-4	TGTGCCACCTGGGACACCCCGGGACTCTTT	CATWDTPGLF	TRGV3	.	TRGJ1	15	-1	-1	23
15	1.1971173414418081E-4	TGTGCTGCGTTAGGATGGAAACTCTTT	CAALGWKLF	TRGV10	.	TRGJ1	9	-1	-1	17
15	1.1971173414418081E-4	TGTGCCACTCCGGGGCCTAAGGGGTTT	CATPGPKGF	TRGV8	.	TRGJP2	7	-1	-1	23
15	1.1971173414418081E-4	TGTGCCACCCCGGTCAGGAAACTCTTT	CATPVRKLF	TRGV2	.	TRGJ1	8	-1	-1	17
15	1.1971173414418081E-4	TGTGCCACGGAGAAACTCTTT	CATEKLF	TRGV4	.	TRGJ1	7	-1	-1	10
14	1.1173095186790209E-4	TGTGCCACCTGGGACAGGCCTTGGTGTAGTGGAGTGAGAACTGGTTGGTTCAAGATATTT	CATWDRPWCSGVRTGWFKIF	TRGV3	.	TRGJP1	20	-1	-1	39
14	1.1173095186790209E-4	TGTGCTGCGTGGGATTTGGCCGTGGCCACGAATTATTATAAGAAACTCTTT	CAAWDLAVATNYYKKLF	TRGV10	.	TRGJ1	15	-1	-1	28
14	1.1173095186790209E-4	TGTGCCACCTGGGACAGGCGCTGGAATACCACTGGTTGGTTCAAGATATTT	CATWDRRWNTTGWFKIF	TRGV3	.	TRGJP1	22	-1	-1	25
14	1.1173095186790209E-4	TGTGCTGCCCCAAAAGTAAAATATAGTAGTGATTGGATCAAGACGTTT	CAAPKVKYSSDWIKTF	TRGV10	.	TRGJP2	7	-1	-1	20
14	1.1173095186790209E-4	TGTGCCTTGTGGGAGGTGCCTTTGACCACTGGTTGGTTCAAGATATTT	CALWEVPLTTGWFKIF	TRGV9	.	TRGJP1	18	-1	-1	24
14	1.1173095186790209E-4	TGTGCTGCGTGGGATTTGGGGACTAATTATTATAAGAAACTCTTT	CAAWDLGTNYYKKLF	TRGV10	.	TRGJ1	15	-1	-1	24
14	1.1173095186790209E-4	TGTGCTGCGTGGGATTTGGAGACCACTGGTTGGTTCAAGATATTT	CAAWDLETTGWFKIF	TRGV10	.	TRGJP1	15	-1	-1	21
14	1.1173095186790209E-4	TGTGCTGCGTGGGATTGTTGGGTTAATTATTATAAGAAACTCTTT	CAAWDCWVNYYKKLF	TRGV10	.	TRGJ1	15	-1	-1	24
14	1.1173095186790209E-4	TGTGCCTGCTGGGCATGGGGGCCTCTTTATTATAAGAAACTCTTT	CACWAWGPLYYKKLF	TRGV11	.	TRGJ1	11	-1	-1	26
14	1.1173095186790209E-4	TGTGCCACCTGGGATATGGGTAGTAGTGATTGGATCAAGACGTTT	CATWDMGSSDWIKTF	TRGV8	.	TRGJP2	15	-1	-1	20
14	1.1173095186790209E-4	TGTGCCACCTGGGATAGTCGTCGTAGTGATTGGATCAAGACGTTT	CATWDSRRSDWIKTF	TRGV8	.	TRGJP2	16	-1	-1	22
14	1.1173095186790209E-4	TGTGCCACCTGGGATAATGGAAAGACTGGTTGGTTCAAGATATTT	CATWDNGKTGWFKIF	TRGV8	.	TRGJP1	15	-1	-1	24
14	1.1173095186790209E-4	TGTGCCACCTGGGACGGGCCGTGGGATTATTATAAGAAACTCTTT	CATWDGPWDYYKKLF	TRGV2	.	TRGJ1	19	-1	-1	25
14	1.1173095186790209E-4	TGTGCCACCTGGGACGGGGAGTACTTCGGTTATAAGAAACTCTTT	CATWDGEYFGYKKLF	TRGV2	.	TRGJ1	17	-1	-1	29
14	1.1173095186790209E-4	TGTGCCACCTGGGACAGGCATACCACTGGTTGGTTCAAGATATTT	CATWDRHTTGWFKIF	TRGV7	.	TRGJP1	18	-1	-1	19
14	1.1173095186790209E-4	TGTGCTGCGTGGGCCCCTTACAGTAATTATAAGAAACTCTTT	CAAWAPYSNYKKLF	TRGV10	.	TRGJ1	12	-1	-1	25
14	1.1173095186790209E-4	TGTGCTGCGTGGGATAAGGCCTATTATTATAAGAAACTCTTT	CAAWDKAYYYKKLF	TRGV10	.	TRGJ1	14	-1	-1	22
14	1.1173095186790209E-4	TGTGCTGCACCGACAGACAACGGAGGTTGGTTCAAGATATTT	CAAPTDNGGWFKIF	TRGV10	.	TRGJP1	7	-1	-1	24
14	1.1173095186790209E-4	TGTGCCTTGTGGGAGGTGGAGTATTATTATAAGAAACTCTTT	CALWEVEYYYKKLF	TRGV9	.	TRGJ1	17	-1	-1	22
14	1.1173095186790209E-4	TGTGCCTGCTGGATTAGTGGGAATTATTATAAGAAACTCTTT	CACWISGNYYKKLF	TRGV11	.	TRGJ1	16	-1	-1	20
14	1.1173095186790209E-4	TGTGCCACCTCGGGGAATACCACTGGTTGGTTCAAGATATTT	CATSGNTTGWFKIF	TRGV8	.	TRGJP1	13	-1	-1	16
14	1.1173095186790209E-4	TGTGCCACCTGGTGCCCTTCGCGGGGTTATAAGAAACTCTTT	CATWCPSRGYKKLF	TRGV3	.	TRGJ1	11	-1	-1	26
14	1.1173095186790209E-4	TGTGCCACCTGGGATTATAGTAGTGATTGGATCAAGACGTTT	CATWDYSSDWIKTF	TRGV8	.	TRGJP2	14	-1	-1	15
14	1.1173095186790209E-4	TGTGCCACCTGGGATACGTCCCTAGGGTATAAGAAACTCTTT	CATWDTSLGYKKLF	TRGV8	.	TRGJ1	15	-1	-1	27
14	1.1173095186790209E-4	TGTGCCACCTGGGACCTAACCACTGGTTGGTTCAAGATATTT	CATWDLTTGWFKIF	TRGV2	.	TRGJP1	14	-1	-1	18
14	1.1173095186790209E-4	TGTGCCACCTGGGACGGTTCGAATTATTATAAGAAACTCTTT	CATWDGSNYYKKLF	TRGV2	.	TRGJ1	16	-1	-1	17
14	1.1173095186790209E-4	TGTGCCACCTGGGACGGTGAAAATTATTATAAGAAACTCTTT	CATWDGENYYKKLF	TRGV2	.	TRGJ1	16	-1	-1	21
14	1.1173095186790209E-4	TGTGCCACCTGGGACGGCCGGAATTATTATAAGAAACTCTTT	CATWDGRNYYKKLF	TRGV2	.	TRGJ1	16	-1	-1	20
14	1.1173095186790209E-4	TGTGCCACCTGGGACGGGTATTTGGGCTGGTTCAAGATATTT	CATWDGYLGWFKIF	TRGV3	.	TRGJP1	17	-1	-1	24
14	1.1173095186790209E-4	TGTGCCACCTGGGACGGGCCCCGGGATTGGATCAAGACGTTT	CATWDGPRDWIKTF	TRGV2	.	TRGJP2	20	-1	-1	24
14	1.1173095186790209E-4	TGTGCCACCTGGGACGGGCCGAATTATTATAAGAAACTCTTT	CATWDGPNYYKKLF	TRGV2	.	TRGJ1	19	-1	-1	19
14	1.1173095186790209E-4	TGTGCCACCTGGGACGGGCGGTGTTATTATAAGAAACTCTTT	CATWDGRCYYKKLF	TRGV2	.	TRGJ1	18	-1	-1	23
14	1.1173095186790209E-4	TGTGCCACCTGGGACGAGGGGAGTGGATGGTTCAAGATATTT	CATWDEGSGWFKIF	TRGV8	.	TRGJP1	13	-1	-1	23
14	1.1173095186790209E-4	TGTGCCACCTGGGACAGCCGTTTGTGTTATAAGAAACTCTTT	CATWDSRLCYKKLF	TRGV7	.	TRGJ1	16	-1	-1	26
14	1.1173095186790209E-4	TGTGCCACCTGGGACAGGCCCCGCGGACATAAGAAACTCTTT	CATWDRPRGHKKLF	TRGV5	.	TRGJ1	19	-1	-1	28
14	1.1173095186790209E-4	TGTGCCACCTGGGAAAATACCACTGGTTGGTTCAAGATATTT	CATWENTTGWFKIF	TRGV2	.	TRGJP1	13	-1	-1	16
14	1.1173095186790209E-4	TGTGCTGCGTGGGATTTTGTTGGTTGGTTCAAGATATTT	CAAWDFVGWFKIF	TRGV10	.	TRGJP1	15	-1	-1	20
14	1.1173095186790209E-4	TGTGCTGCGTGGGATTCTAAGGAGTATAAGAAACTCTTT	CAAWDSKEYKKLF	TRGV10	.	TRGJ1	15	-1	-1	24
14	1.1173095186790209E-4	TGTGCTGCGTGGGATTATTCCTATTATAAGAAACTCTTT	CAAWDYSYYKKLF	TRGV10	.	TRGJ1	16	-1	-1	21
14	1.1173095186790209E-4	TGTGCCTTGTGGGAGGTGCAATCGGGGTTCAAGATATTT	CALWEVQSGFKIF	TRGV9	.	TRGJP1	19	-1	-1	25
14	1.1173095186790209E-4	TGTGCCACTCTATATAGTAGTGATTGGATCAAGACGTTT	CATLYSSDWIKTF	TRGV8	.	TRGJP2	7	-1	-1	5
14	1.1173095186790209E-4	TGTGCCACCTGGGGGGGGTGGTATTATAAGAAACTCTTT	CATWGGWYYKKLF	TRGV3	.	TRGJ1	12	-1	-1	21
14	1.1173095186790209E-4	TGTGCCACCTGGGATCGTCGTTCACCTAAGAAACTCTTT	CATWDRRSPKKLF	TRGV8	.	TRGJ1	14	-1	-1	26
14	1.1173095186790209E-4	TGTGCCACCTGGGATCGGAATTATTATAAGAAACTCTTT	CATWDRNYYKKLF	TRGV8	.	TRGJ1	17	-1	-1	17
14	1.1173095186790209E-4	TGTGCCACCTGGGACCGTAGTGATTGGATCAAGACGTTT	CATWDRSDWIKTF	TRGV3	.	TRGJP2	14	-1	-1	16
14	1.1173095186790209E-4	TGTGCCACCTGGGACGGCCTTAGGTGGATCAAGACGTTT	CATWDGLRWIKTF	TRGV2	.	TRGJP2	16	-1	-1	24
14	1.1173095186790209E-4	TGTGCCACCTGGGACGGCCGGGGTTATAAGAAACTCTTT	CATWDGRGYKKLF	TRGV2	.	TRGJ1	16	-1	-1	23
14	1.1173095186790209E-4	TGTGCCACCTGGGACGGGCTGAGCTATAAGAAACTCTTT	CATWDGLSYKKLF	TRGV2	.	TRGJ1	18	-1	-1	24
14	1.1173095186790209E-4	TGTGCCACCTGGGACGGGCCTCCAGGAAAGAAACTCTTT	CATWDGPPGKKLF	TRGV2	.	TRGJ1	19	-1	-1	27
14	1.1173095186790209E-4	TGTGCCACCTGGGACGGGCCGAATTATAAGAAACTCTTT	CATWDGPNYKKLF	TRGV2	.	TRGJ1	19	-1	-1	22
14	1.1173095186790209E-4	TGTGCCACCTGGGACGGGACTTATTATAAGAAACTCTTT	CATWDGTYYKKLF	TRGV2	.	TRGJ1	17	-1	-1	17
14	1.1173095186790209E-4	TGTGCCACCTGGGACAGGAATTATTATAAGAAACTCTTT	CATWDRNYYKKLF	TRGV3	.	TRGJ1	17	-1	-1	17
14	1.1173095186790209E-4	TGTGCCACCTGGGACAGACGAGGAGGGAAGAAACTCTTT	CATWDRRGGKKLF	TRGV3	.	TRGJ1	16	-1	-1	27
14	1.1173095186790209E-4	TGTGCCACCTGGGAAACGAATTATTATAAGAAACTCTTT	CATWETNYYKKLF	TRGV5	.	TRGJ1	13	-1	-1	16
14	1.1173095186790209E-4	TGTGCTGCGTGGGATTCTTCTTATAAGAAACTCTTT	CAAWDSSYKKLF	TRGV10	.	TRGJ1	15	-1	-1	17
14	1.1173095186790209E-4	TGTGCTGCGCGCTCCACTGGTTGGTTCAAGATATTT	CAARSTGWFKIF	TRGV10	.	TRGJP1	8	-1	-1	13
14	1.1173095186790209E-4	TGTGCCACCTTGTGCACTGGTTGGTTCAAGATATTT	CATLCTGWFKIF	TRGV8	.	TRGJP1	9	-1	-1	14
14	1.1173095186790209E-4	TGTGCCACCTGGCTCCGGGGTTGGTTCAAGATATTT	CATWLRGWFKIF	TRGV8	.	TRGJP1	11	-1	-1	18
14	1.1173095186790209E-4	TGTGCCACCTGGGATGTGAACTATAAGAAACTCTTT	CATWDVNYKKLF	TRGV4	.	TRGJ1	15	-1	-1	21
14	1.1173095186790209E-4	TGTGCCACCAACTCCACTGGTTGGTTCAAGATATTT	CATNSTGWFKIF	TRGV8	.	TRGJP1	8	-1	-1	13
14	1.1173095186790209E-4	TGTGCCACGACTACGATTTGGTGTAAGAAACTCTTT	CATTTIWCKKLF	TRGV7	.	TRGJ1	7	-1	-1	23
14	1.1173095186790209E-4	TGTGCTGCGTGGGATTATTCTGAGAAACTCTTT	CAAWDYSEKLF	TRGV10	.	TRGJ1	16	-1	-1	13
14	1.1173095186790209E-4	TGTGCCACCTGGGATGGGCCTCGGAAACTCTTT	CATWDGPRKLF	TRGV4	.	TRGJ1	19	-1	-1	23
14	1.1173095186790209E-4	TGTGCCACCTGGGATGGGCCCCAGAAACTCTTT	CATWDGPQKLF	TRGV4	.	TRGJ1	20	-1	-1	22
14	1.1173095186790209E-4	TGTGCCACCTGGGATGATTGGTTCAAGATATTT	CATWDDWFKIF	TRGV8	.	TRGJP1	14	-1	-1	14
14	1.1173095186790209E-4	TGTGCCACCTGGGACATGAATAAGAAACTCTTT	CATWDMNKKLF	TRGV3	.	TRGJ1	15	-1	-1	19
14	1.1173095186790209E-4	TGTGCCACCTGGACCCCGAGGAGGATTCTCTTT	CATWTPRRILF	TRGV8	.	TRGJ1	11	-1	-1	27
14	1.1173095186790209E-4	TGTGCCACCCCTAGTGATTGGATCAAGACGTTT	CATPSDWIKTF	TRGV2	.	TRGJP2	8	-1	-1	11
14	1.1173095186790209E-4	TGTGCCACCTGTGTAGATAAGAAACTCTTT	CATCVDKKLF	TRGV3	.	TRGJ1	10	-1	-1	16
14	1.1173095186790209E-4	TGTGCCACCTGGGATTATAAGAAACTCTTT	CATWDYKKLF	TRGV4	.	TRGJ1	14	-1	-1	13
14	1.1173095186790209E-4	TGTGCCACCTGGGACCCCTGTGGACTCTTT	CATWDPCGLF	TRGV2	.	TRGJ1	14	-1	-1	23
14	1.1173095186790209E-4	TGTGCCACCTGGGACGTGCAGAAACTCTTT	CATWDVQKLF	TRGV2	.	TRGJ1	18	-1	-1	19
14	1.1173095186790209E-4	TGTGCCACCTGGGACTCGAAACTCTTT	CATWDSKLF	TRGV2	.	TRGJ1	14	-1	-1	17
14	1.1173095186790209E-4	TGTGCCAAGAAACTCTTT	CAKKLF	TRGV2	.	TRGJ1	6	-1	-1	6
13	1.0375016959162337E-4	TGTGCTGCGTGGGATTTTGGATGGGGAGATACCACTGGTTGGTTCAAGATATTT	CAAWDFGWGDTTGWFKIF	TRGV10	.	TRGJP1	15	-1	-1	28
13	1.0375016959162337E-4	TGTGCCACCTGGGATAGGCCACTCCAAGAGTTGGGCAAAAAAATCAAGGTATTT	CATWDRPLQELGKKIKVF	TRGV8	.	TRGJP	19	-1	-1	24
13	1.0375016959162337E-4	TGTGCCACCTGGGATACAGAACAAGAGTTGGGCAAAAAAATCAAGGTATTT	CATWDTEQELGKKIKVF	TRGV8	.	TRGJP	15	-1	-1	21
13	1.0375016959162337E-4	TGTGCTGCGTGGGATTTTGGAGATACCACTGGTTGGTTCAAGATATTT	CAAWDFGDTTGWFKIF	TRGV10	.	TRGJP1	15	-1	-1	22
13	1.0375016959162337E-4	TGTGCCACCTGGGATAGGTGGAGGAGTAGTGATTGGATCAAGACGTTT	CATWDRWRSSDWIKTF	TRGV8	.	TRGJP2	17	-1	-1	24
13	1.0375016959162337E-4	TGTGCCACCTGGGACGGGCATACAGCCACTGGTTGGTTCAAGATATTT	CATWDGHTATGWFKIF	TRGV2	.	TRGJP1	18	-1	-1	25
13	1.0375016959162337E-4	TGTGCCACCTGGGACGGGACCTGTGGTAGTGATTGGATCAAGACGTTT	CATWDGTCGSDWIKTF	TRGV2	.	TRGJP2	20	-1	-1	25
13	1.0375016959162337E-4	TGTGCTGCGTGGGATTATAGATCTGTCACCGATAAGAAACTCTTT	CAAWDYRSVTDKKLF	TRGV10	.	TRGJ1	16	-1	-1	31
13	1.0375016959162337E-4	TGTGCTGCGTGGGATTATAAGGTAGGTGGTTGGTTCAAGATATTT	CAAWDYKVGGWFKIF	TRGV10	.	TRGJP1	16	-1	-1	26
13	1.0375016959162337E-4	TGTGCTGCGTGGGATTATAAAAGGAATTATTATAAGAAACTCTTT	CAAWDYKRNYYKKLF	TRGV10	.	TRGJ1	16	-1	-1	23
13	1.0375016959162337E-4	TGTGCTGCGTGGGACCCCCTAACACTTTATTATAAGAAACTCTTT	CAAWDPLTLYYKKLF	TRGV10	.	TRGJ1	13	-1	-1	26
13	1.0375016959162337E-4	TGTGCCACCTGGGACGCAACTAGTAGTGATTGGATCAAGACGTTT	CATWDATSSDWIKTF	TRGV2	.	TRGJP2	15	-1	-1	20
13	1.0375016959162337E-4	TGTGCCACCTGGGACGGCCCATCCACTGGTTGGTTCAAGATATTT	CATWDGPSTGWFKIF	TRGV2	.	TRGJP1	23	-1	-1	22
13	1.0375016959162337E-4	TGTGCCACCTGGGACAGGCCCCTAGTTTATTATAAGAAACTCTTT	CATWDRPLVYYKKLF	TRGV3	.	TRGJ1	19	-1	-1	26
13	1.0375016959162337E-4	TGTGCTTTGGGTCTTCCTTCCCCCGGTTGGTTCAAGATATTT	CALGLPSPGWFKIF	TRGV10	.	TRGJP1	5	-1	-1	24
13	1.0375016959162337E-4	TGTGCTGCGTGGGCCTCCCCGCCCTATTATAAGAAACTCTTT	CAAWASPPYYKKLF	TRGV10	.	TRGJ1	12	-1	-1	24
13	1.0375016959162337E-4	TGTGCTGCGTGGGATTTTGTTAATTATTATAAGAAACTCTTT	CAAWDFVNYYKKLF	TRGV10	.	TRGJ1	15	-1	-1	21
13	1.0375016959162337E-4	TGTGCTGCGTGGGATTCATACCCCGAGGATAAGAAACTCTTT	CAAWDSYPEDKKLF	TRGV10	.	TRGJ1	15	-1	-1	28
13	1.0375016959162337E-4	TGTGCTGCGTGGGACCCCGACGAGTATTATAAGAAACTCTTT	CAAWDPDEYYKKLF	TRGV10	.	TRGJ1	13	-1	-1	24
13	1.0375016959162337E-4	TGTGCCTTGTGGGAGTTCCTGAATTATTATAAGAAACTCTTT	CALWEFLNYYKKLF	TRGV9	.	TRGJ1	14	-1	-1	20
13	1.0375016959162337E-4	TGTGCCTTGTGGGAGGACCCGAATTATTATAAGAAACTCTTT	CALWEDPNYYKKLF	TRGV9	.	TRGJ1	15	-1	-1	19
13	1.0375016959162337E-4	TGTGCCTGCTGGATTAGGCCTCCCTATTATAAGAAACTCTTT	CACWIRPPYYKKLF	TRGV11	.	TRGJ1	18	-1	-1	24
13	1.0375016959162337E-4	TGTGCCACCTGGCTATATAGTAGTGATTGGATCAAGACGTTT	CATWLYSSDWIKTF	TRGV2	.	TRGJP2	11	-1	-1	12
13	1.0375016959162337E-4	TGTGCCACCTGGGATGGGCCTGGTGATTATAAGAAACTCTTT	CATWDGPGDYKKLF	TRGV4	.	TRGJ1	19	-1	-1	25
13	1.0375016959162337E-4	TGTGCCACCTGGGACCCTACCACTGGTTGGTTCAAGATATTT	CATWDPTTGWFKIF	TRGV8	.	TRGJP1	13	-1	-1	17
13	1.0375016959162337E-4	TGTGCCACCTGGGACGCCCAAAGTTATTATAAGAAACTCTTT	CATWDAQSYYKKLF	TRGV2	.	TRGJ1	15	-1	-1	23
13	1.0375016959162337E-4	TGTGCCACCTGGGACGGGCTACGATTTTATAAGAAACTCTTT	CATWDGLRFYKKLF	TRGV2	.	TRGJ1	18	-1	-1	23
13	1.0375016959162337E-4	TGTGCTGCGTGGGTCCCGAATTATTATAAGAAACTCTTT	CAAWVPNYYKKLF	TRGV10	.	TRGJ1	12	-1	-1	16
13	1.0375016959162337E-4	TGTGCTGCGTGGGCCCCTCCTTATTATAAGAAACTCTTT	CAAWAPPYYKKLF	TRGV10	.	TRGJ1	12	-1	-1	20
13	1.0375016959162337E-4	TGTGCTGCGTGGGACATTAATTATTATAAGAAACTCTTT	CAAWDINYYKKLF	TRGV10	.	TRGJ1	13	-1	-1	18
13	1.0375016959162337E-4	TGTGCTGCGTGGGAACCTTCTTATTATAAGAAACTCTTT	CAAWEPSYYKKLF	TRGV10	.	TRGJ1	13	-1	-1	20
13	1.0375016959162337E-4	TGTGCTGCGTGGATTCCCCTTGGTTGGTTCAAGATATTT	CAAWIPLGWFKIF	TRGV10	.	TRGJP1	14	-1	-1	20
13	1.0375016959162337E-4	TGTGCCTTGTGGGAGCGAAATTATTATAAGAAACTCTTT	CALWERNYYKKLF	TRGV9	.	TRGJ1	14	-1	-1	18
13	1.0375016959162337E-4	TGTGCCACCTGGGTTCCCACTGGTTGGTTCAAGATATTT	CATWVPTGWFKIF	TRGV4	.	TRGJP1	12	-1	-1	16
13	1.0375016959162337E-4	TGTGCCACCTGGGTCCGTAGTGATTGGATCAAGACGTTT	CATWVRSDWIKTF	TRGV8	.	TRGJP2	12	-1	-1	16
13	1.0375016959162337E-4	TGTGCCACCTGGGATGGGCCTAGATATAAGAAACTCTTT	CATWDGPRYKKLF	TRGV4	.	TRGJ1	19	-1	-1	24
13	1.0375016959162337E-4	TGTGCCACCTGGGATGGGCACGGATATAAGAAACTCTTT	CATWDGHGYKKLF	TRGV4	.	TRGJ1	18	-1	-1	24
13	1.0375016959162337E-4	TGTGCCACCTGGGATAGCCTTTATTATAAGAAACTCTTT	CATWDSLYYKKLF	TRGV8	.	TRGJ1	19	-1	-1	20
13	1.0375016959162337E-4	TGTGCCACCTGGGACCGAACTGGTTGGTTCAAGATATTT	CATWDRTGWFKIF	TRGV2	.	TRGJP1	14	-1	-1	18
13	1.0375016959162337E-4	TGTGCCACCTGGGACGCGGCCTATTATAAGAAACTCTTT	CATWDAAYYKKLF	TRGV3	.	TRGJ1	21	-1	-1	21
13	1.0375016959162337E-4	TGTGCCACCTGGGACGGGCCGGGCTATAAGAAACTCTTT	CATWDGPGYKKLF	TRGV2	.	TRGJ2	19	-1	-1	24
13	1.0375016959162337E-4	TGTGCCACCTGGGACGGGCGGGAGGTTTGGAAACTCTTT	CATWDGREVWKLF	TRGV2	.	TRGJ1	18	-1	-1	29
13	1.0375016959162337E-4	TGTGCCACCTGGGACAGGCGGGGTTATAAGAAACTCTTT	CATWDRRGYKKLF	TRGV5	.	TRGJ1	18	-1	-1	23
13	1.0375016959162337E-4	TGTGCTGCGTGGTTTCTTTATTATAAGAAACTCTTT	CAAWFLYYKKLF	TRGV10	.	TRGJ1	11	-1	-1	17
13	1.0375016959162337E-4	TGTGCTGCGTGGGATGCTTATTATAAGAAACTCTTT	CAAWDAYYKKLF	TRGV10	.	TRGJ1	14	-1	-1	17
13	1.0375016959162337E-4	TGTGCTGCGTGGGAACCTGGTTGGTTCAAGATATTT	CAAWEPGWFKIF	TRGV10	.	TRGJP1	13	-1	-1	16
13	1.0375016959162337E-4	TGTGCCTCCTTGTCGAGGGTTTATAAGAAACTCTTT	CASLSRVYKKLF	TRGV8	.	TRGJ1	9	-1	-1	20
13	1.0375016959162337E-4	TGTGCCACCTCCCCCATGGGTTATAAGAAACTCTTT	CATSPMGYKKLF	TRGV3	.	TRGJ1	9	-1	-1	20
13	1.0375016959162337E-4	TGTGCCACCTGGGTCCGGCATTGGATCAAGACGTTT	CATWVRHWIKTF	TRGV8	.	TRGJP2	12	-1	-1	19
13	1.0375016959162337E-4	TGTGCCACCTGGGTGAATTATTATAAGAAACTCTTT	CATWVNYYKKLF	TRGV4	.	TRGJ1	12	-1	-1	14
13	1.0375016959162337E-4	TGTGCCACCTGGGCCCCTTATTATAAGAAACTCTTT	CATWAPYYKKLF	TRGV4	.	TRGJ1	12	-1	-1	17
13	1.0375016959162337E-4	TGTGCCACCTGGGCCATTCATTATAAGAAACTCTTT	CATWAIHYKKLF	TRGV8	.	TRGJ1	12	-1	-1	15
13	1.0375016959162337E-4	TGTGCCACCTGGGATCCCTATTATAAGAAACTCTTT	CATWDPYYKKLF	TRGV4	.	TRGJ1	14	-1	-1	18
13	1.0375016959162337E-4	TGTGCCACCTGGGATCATTATTATAAGAAACTCTTT	CATWDHYYKKLF	TRGV7	.	TRGJ1	13	-1	-1	16
13	1.0375016959162337E-4	TGTGCCACCTGGGATGGGCCTGTAGAAAAACTCTTT	CATWDGPVEKLF	TRGV4	.	TRGJ1	19	-1	-1	27
13	1.0375016959162337E-4	TGTGCCACCTGGGACTGTGATTGGATCAAGACGTTT	CATWDCDWIKTF	TRGV3	.	TRGJP2	14	-1	-1	16
13	1.0375016959162337E-4	TGTGCCACCTGGGACGGGCAGTATAAGAAACTCTTT	CATWDGQYKKLF	TRGV2	.	TRGJ1	18	-1	-1	21
13	1.0375016959162337E-4	TGTGCCACCTGGGACGGACCTCATAAGAAACTCTTT	CATWDGPHKKLF	TRGV2	.	TRGJ1	19	-1	-1	22
13	1.0375016959162337E-4	TGTGCCACCTGGGACAGGCTGGGAAAGAAACTCTTT	CATWDRLGKKLF	TRGV7	.	TRGJ1	18	-1	-1	24
13	1.0375016959162337E-4	TGTGCCACCTGGGACAGGCTAATCCAGAAACTCTTT	CATWDRLIQKLF	TRGV5	.	TRGJ1	18	-1	-1	25
13	1.0375016959162337E-4	TGTGCCACCTGGATTCCATATTATAAGAAACTCTTT	CATWIPYYKKLF	TRGV4	.	TRGJ1	11	-1	-1	18
13	1.0375016959162337E-4	TGTGCCCCGATTAGGGGGTATAAGAAACTCTTT	CAPIRGYKKLF	TRGV2	.	TRGJ1	5	-1	-1	18
13	1.0375016959162337E-4	TGTGCCACCTGGGATGGGGGGGAGAAACTCTTT	CATWDGGEKLF	TRGV4	.	TRGJ1	17	-1	-1	22
13	1.0375016959162337E-4	TGTGCCACCTGGGATGAGATTAAGAAACTCTTT	CATWDEIKKLF	TRGV4	.	TRGJ1	15	-1	-1	20
13	1.0375016959162337E-4	TGTGCCACCTGGGACGGTTATAAGAAACTCTTT	CATWDGYKKLF	TRGV2	.	TRGJ1	16	-1	-1	17
13	1.0375016959162337E-4	TGTGCCACCTGGGACGGAGATAAGAAACTCTTT	CATWDGDKKLF	TRGV2	.	TRGJ1	16	-1	-1	19
13	1.0375016959162337E-4	TGTGCCACCTGGGACAGGTGGGAGAAACTCTTT	CATWDRWEKLF	TRGV7	.	TRGJ1	17	-1	-1	22
13	1.0375016959162337E-4	TGTGCCACCTGGGACAGGCAGAAGAAACTCTTT	CATWDRQKKLF	TRGV5	.	TRGJ1	18	-1	-1	21
13	1.0375016959162337E-4	TGTGCCACATTTCTGTATTATAAGAAACTCTTT	CATFLYYKKLF	TRGV3	.	TRGJ1	7	-1	-1	15
13	1.0375016959162337E-4	TGTGCCTCCCTTTATTATAAGAAACTCTTT	CASLYYKKLF	TRGV5	.	TRGJ1	8	-1	-1	11
13	1.0375016959162337E-4	TGTGCCACCTTCGGGCGGGGGAAACTCTTT	CATFGRGKLF	TRGV3	.	TRGJ1	9	-1	-1	20
13	1.0375016959162337E-4	TGTGCCACCTGTTACTATAAGAAACTCTTT	CATCYYKKLF	TRGV8	.	TRGJ1	10	-1	-1	11
13	1.0375016959162337E-4	TGTGCCACCTGGGATGTTGAGAAACTCTTT	CATWDVEKLF	TRGV4	.	TRGJ1	15	-1	-1	19
13	1.0375016959162337E-4	TGTGCCACCTGGACCAAAGAGATTCTCTTT	CATWTKEILF	TRGV5	.	TRGJ1	11	-1	-1	24
13	1.0375016959162337E-4	TGTGCCACTTATAAGAAACTCTTT	CATYKKLF	TRGV2	.	TRGJ1	7	-1	-1	8
12	9.576938731534466E-5	TGTGCCTGCTGGATTAGGACCCACTATACCACTGGTTGGTTCAAGATATTT	CACWIRTHYTTGWFKIF	TRGV11	.	TRGJP1	17	-1	-1	24
12	9.576938731534466E-5	TGTGCCACCTGGGTTAATCCGCACTATACCACTGGTTGGTTCAAGATATTT	CATWVNPHYTTGWFKIF	TRGV8	.	TRGJP1	15	-1	-1	24
12	9.576938731534466E-5	TGTGCCACCTGGGATAGGGGGGGAGAGTTGGGCAAAAAAATCAAGGTATTT	CATWDRGGELGKKIKVF	TRGV8	.	TRGJP	17	-1	-1	23
12	9.576938731534466E-5	TGTGCCACCTGGGACGGGCCCAGGGTGACCACTGGTTGGTTCAAGATATTT	CATWDGPRVTTGWFKIF	TRGV2	.	TRGJP1	20	-1	-1	27
12	9.576938731534466E-5	TGTGCTGCGTGGGACTCGGGAGATACCACTGGTTGGTTCAAGATATTT	CAAWDSGDTTGWFKIF	TRGV10	.	TRGJP1	13	-1	-1	22
12	9.576938731534466E-5	TGTGCCACCTCTAGCCCTATCTATACCACTGGTTGGTTCAAGATATTT	CATSSPIYTTGWFKIF	TRGV3	.	TRGJP1	9	-1	-1	21
12	9.576938731534466E-5	TGTGCCACCTGGGTCGCCCGATATACCACTGGTTGGTTCAAGATATTT	CATWVARYTTGWFKIF	TRGV3	.	TRGJP1	12	-1	-1	20
12	9.576938731534466E-5	TGTGCCACCTGGGGCAGCCATGATTCGAATTATTATAAGAAACTCTTT	CATWGSHDSNYYKKLF	TRGV5P	.	TRGJ1	16	-1	-1	19
12	9.576938731534466E-5	TGTGCCACCTGGGATGGGACCCAGAACCTTGATTGGATCAAGACGTTT	CATWDGTQNLDWIKTF	TRGV4	.	TRGJP2	22	-1	-1	29
12	9.576938731534466E-5	TGTGCCACCTGGGATAGGCCTAGGTCGAATTATTATAAGAAACTCTTT	CATWDRPRSNYYKKLF	TRGV8	.	TRGJ1	21	-1	-1	24
12	9.576938731534466E-5	TGTGCCACCTGGGACGGCCAAGAGTTGGGCAAAAAAATCAAGGTATTT	CATWDGQELGKKIKVF	TRGV2	.	TRGJP	16	-1	-1	15
12	9.576938731534466E-5	TGTGCCACCTGGGACAGGCGGGAGTTGGGCAAAAAAATCAAGGTATTT	CATWDRRELGKKIKVF	TRGV3	.	TRGJP	18	-1	-1	21
12	9.576938731534466E-5	TGTGCTGCGTGGGAGCCCCGCCCGAATTATTATAAGAAACTCTTT	CAAWEPRPNYYKKLF	TRGV10	.	TRGJ1	13	-1	-1	22
12	9.576938731534466E-5	TGTGCCACCTGGGATGGGCCCGCGACGGACCTTAAGAAACTCTTT	CATWDGPATDLKKLF	TRGV4	.	TRGJ1	20	-1	-1	32
12	9.576938731534466E-5	TGTGCCACCTGGGATAGGTGTACCACTGGTTGGTTCAAGATATTT	CATWDRCTTGWFKIF	TRGV8	.	TRGJP1	17	-1	-1	20
12	9.576938731534466E-5	TGTGCCACCTGGGACGGGCTAACCACTGGTTGGTTCAAGATATTT	CATWDGLTTGWFKIF	TRGV2	.	TRGJP1	18	-1	-1	21
12	9.576938731534466E-5	TGTGCCACCTGGGACGGGCCTACCACTGGTTGGTTCAAGATATTT	CATWDGPTTGWFKIF	TRGV2	.	TRGJP1	19	-1	-1	20
12	9.576938731534466E-5	TGTGCCACCTGGGACAGGTGGGGAAGTGATTGGATCAAGACGTTT	CATWDRWGSDWIKTF	TRGV3	.	TRGJP2	17	-1	-1	24
12	9.576938731534466E-5	TGTGCCACCTGGGACAGGCCGGGAGGATCCTATAAGAAACTCTTT	CATWDRPGGSYKKLF	TRGV3	.	TRGJ1	19	-1	-1	30
12	9.576938731534466E-5	TGTGCCACCTGGGACAGAAATAGTAGTGATTGGATCAAGACGTTT	CATWDRNSSDWIKTF	TRGV2	.	TRGJP2	14	-1	-1	19
12	9.576938731534466E-5	TGTGCTGCGTGGGATTATCGGGATTATTATAAGAAACTCTTT	CAAWDYRDYYKKLF	TRGV10	.	TRGJ1	16	-1	-1	22
12	9.576938731534466E-5	TGTGCTGCGTGGGACCTAACCACTGGTTGGTTCAAGATATTT	CAAWDLTTGWFKIF	TRGV10	.	TRGJP1	13	-1	-1	18
12	9.576938731534466E-5	TGTGCCACCTGGTCCCGTTTCCGGGAGTATAAGAAACTCTTT	CATWSRFREYKKLF	TRGV4	.	TRGJ1	11	-1	-1	27
12	9.576938731534466E-5	TGTGCCACCTGGGCCGGGGGCACTGGTTGGTTCAAGATATTT	CATWAGGTGWFKIF	TRGV8	.	TRGJP1	12	-1	-1	20
12	9.576938731534466E-5	TGTGCCACCTGGGACCGGATTGATTATTATAAGAAACTCTTT	CATWDRIDYYKKLF	TRGV2	.	TRGJ1	17	-1	-1	22
12	9.576938731534466E-5	TGTGCCACCTGGGACGGGCCGCTTGATTATAAGAAACTCTTT	CATWDGPLDYKKLF	TRGV2	.	TRGJ1	19	-1	-1	25
12	9.576938731534466E-5	TGTGCCACCTGGGACGGACGTAGTGATTGGATCAAGACGTTT	CATWDGRSDWIKTF	TRGV3	.	TRGJP2	14	-1	-1	19
12	9.576938731534466E-5	TGTGCCACCTGGGACACTACCGGTGGTTGGTTCAAGATATTT	CATWDTTGGWFKIF	TRGV3	.	TRGJP1	15	-1	-1	17
12	9.576938731534466E-5	TGTGCCACCTGGGACAGGCTTAATTATTATAAGAAACTCTTT	CATWDRLNYYKKLF	TRGV5	.	TRGJ1	18	-1	-1	21
12	9.576938731534466E-5	TGTGCCACCTGGGACAGGCCCCGGCGATATAAGAAACTCTTT	CATWDRPRRYKKLF	TRGV5	.	TRGJ1	19	-1	-1	27
12	9.576938731534466E-5	TGTGCTGCGTGGGATTTGAGGGATTATAAGAAACTCTTT	CAAWDLRDYKKLF	TRGV10	.	TRGJ1	15	-1	-1	22
12	9.576938731534466E-5	TGTGCTGCGTGGGATTGTGGGTATTATAAGAAACTCTTT	CAAWDCGYYKKLF	TRGV10	.	TRGJ1	15	-1	-1	21
12	9.576938731534466E-5	TGTGCTGCGTGGGATGTGGATTATTATAAGAAACTCTTT	CAAWDVDYYKKLF	TRGV10	.	TRGJ1	14	-1	-1	19
12	9.576938731534466E-5	TGTGCTGCGTGGGATACTAATTATTATAAGAAACTCTTT	CAAWDTNYYKKLF	TRGV10	.	TRGJ1	20	-1	-1	18
12	9.576938731534466E-5	TGTGCTGCGTGGGAGTTCACTGGTTGGTCCAAGATATTT	CAAWEFTGWSKIF	TRGV10	.	TRGJP1	13	-1	-1	17
12	9.576938731534466E-5	TGTGCCACCTGGGTTAGTAGTGATTGGATCAAGACGTTT	CATWVSSDWIKTF	TRGV8	.	TRGJP2	16	-1	-1	14
12	9.576938731534466E-5	TGTGCCACCTGGGGCAGTAGTGATTGGATCAAGACGTTT	CATWGSSDWIKTF	TRGV5P	.	TRGJP2	16	-1	-1	15
12	9.576938731534466E-5	TGTGCCACCTGGGATGGGCCCGATTATAAGAAACTCTTT	CATWDGPDYKKLF	TRGV4	.	TRGJ1	20	-1	-1	22
12	9.576938731534466E-5	TGTGCCACCTGGGATGAGAATTATTATAAGAAACTCTTT	CATWDENYYKKLF	TRGV4	.	TRGJ1	15	-1	-1	17
12	9.576938731534466E-5	TGTGCCACCTGGGATATGAATTATTATAAGAAACTCTTT	CATWDMNYYKKLF	TRGV5	.	TRGJ1	13	-1	-1	17
12	9.576938731534466E-5	TGTGCCACCTGGGATACGGCCTTGTCTAAGAAACTCTTT	CATWDTALSKKLF	TRGV8	.	TRGJ1	21	-1	-1	26
12	9.576938731534466E-5	TGTGCCACCTGGGATAGGCGGTATTATAAGAAACTCTTT	CATWDRRYYKKLF	TRGV8	.	TRGJ1	18	-1	-1	21
12	9.576938731534466E-5	TGTGCCACCTGGGATAATGTAGAGTGGATCAAGACGTTT	CATWDNVEWIKTF	TRGV8	.	TRGJP2	15	-1	-1	21
12	9.576938731534466E-5	TGTGCCACCTGGGACCGGAGTTATTATAAGAAACTCTTT	CATWDRSYYKKLF	TRGV5	.	TRGJ1	17	-1	-1	17
12	9.576938731534466E-5	TGTGCCACCTGGGACGGTCTCCAATATAAGAAACTCTTT	CATWDGLQYKKLF	TRGV2	.	TRGJ1	16	-1	-1	24
12	9.576938731534466E-5	TGTGCCACCTGGGACGGCACTGGTTGGTTCAAGATATTT	CATWDGTGWFKIF	TRGV2	.	TRGJP1	16	-1	-1	17
12	9.576938731534466E-5	TGTGCCACCTGGGACGGGCTAGAATATAAGAAACTCTTT	CATWDGLEYKKLF	TRGV2	.	TRGJ1	18	-1	-1	24
12	9.576938731534466E-5	TGTGCCACCTGGGACGGGCCTAGGTGGATCAAGACGTTT	CATWDGPRWIKTF	TRGV2	.	TRGJP2	19	-1	-1	24
12	9.576938731534466E-5	TGTGCCACCTGGGACGGGCAAGATTATAAGAAACTCTTT	CATWDGQDYKKLF	TRGV2	.	TRGJ1	18	-1	-1	22
12	9.576938731534466E-5	TGTGCCACCTGGGACGGGGATTATTATAAGAAACTCTTT	CATWDGDYYKKLF	TRGV2	.	TRGJ1	17	-1	-1	19
12	9.576938731534466E-5	TGTGCCACCTGGGACGGGAGATGGTATAAGAAACTCTTT	CATWDGRWYKKLF	TRGV2	.	TRGJ1	17	-1	-1	24
12	9.576938731534466E-5	TGTGCCACCTGGAGCTATGAGTGTTATAAGAAACTCTTT	CATWSYECYKKLF	TRGV2	.	TRGJ1	11	-1	-1	23
12	9.576938731534466E-5	TGTGCTGCCCCATCCTGTTATTATAAGAAACTCTTT	CAAPSCYYKKLF	TRGV10	.	TRGJ1	7	-1	-1	17
12	9.576938731534466E-5	TGTGCTGCGTGGGTCTACCGGGGGCGGAAACTCTTT	CAAWVYRGRKLF	TRGV10	.	TRGJ1	12	-1	-1	26
12	9.576938731534466E-5	TGTGCTGCGTGGGATCCTGGGTATAAGAAACTCTTT	CAAWDPGYKKLF	TRGV10	.	TRGJ1	14	-1	-1	21
12	9.576938731534466E-5	TGTGCTGCGTGGGACCCTTATTATAAGAAACTCTTT	CAAWDPYYKKLF	TRGV10	.	TRGJ1	13	-1	-1	17
12	9.576938731534466E-5	TGTGCCACCTTCGACATTGACGGGATCAAGACGTTT	CATFDIDGIKTF	TRGV8	.	TRGJP2	9	-1	-1	22
12	9.576938731534466E-5	TGTGCCACCTGGGATCTATATCTGGAGAAACTCTTT	CATWDLYLEKLF	TRGV2	.	TRGJ1	13	-1	-1	25
12	9.576938731534466E-5	TGTGCCACCTGGGATAGTTATTATAAGAAACTCTTT	CATWDSYYKKLF	TRGV8	.	TRGJ1	16	-1	-1	17
12	9.576938731534466E-5	TGTGCCACCTGGGACGGCCCCAGTAAGAAACTCTTT	CATWDGPSKKLF	TRGV2	.	TRGJ1	20	-1	-1	23
12	9.576938731534466E-5	TGTGCCACCTGGGACGGGCTTCAAAAGAAACTCTTT	CATWDGLQKKLF	TRGV2	.	TRGJ1	18	-1	-1	24
12	9.576938731534466E-5	TGTGCCACCTGGGACGGGCCTCATAAGAAACTCTTT	CATWDGPHKKLF	TRGV2	.	TRGJ1	19	-1	-1	22
12	9.576938731534466E-5	TGTGCCACCTGGGACGGGCCACGGAAGAAACTCTTT	CATWDGPRKKLF	TRGV2	.	TRGJ1	19	-1	-1	24
12	9.576938731534466E-5	TGTGCCACCTGGGACGGGAATTATAAGAAACTCTTT	CATWDGNYKKLF	TRGV3	.	TRGJ1	17	-1	-1	19
12	9.576938731534466E-5	TGTGCCACCTGGGACACCAATTATAAGAAACTCTTT	CATWDTNYKKLF	TRGV7	.	TRGJ1	15	-1	-1	19
12	9.576938731534466E-5	TGTGCCACCTGGAGCACTGGTTGGTTCAAGATATTT	CATWSTGWFKIF	TRGV8	.	TRGJP1	11	-1	-1	14
12	9.576938731534466E-5	TGTGCCACCTGGAGGACCCAAGACAGGAAACTCTTT	CATWRTQDRKLF	TRGV2	.	TRGJ1	11	-1	-1	26
12	9.576938731534466E-5	TGTGAAAGAGAGTTGGGCAAAAAAATCAAGGTATTT	CERELGKKIKVF	TRGV8	.	TRGJP	3	-1	-1	8
12	9.576938731534466E-5	TGTGCTGCGTGGTACTATTATAAGAAACTCTTT	CAAWYYYKKLF	TRGV10	.	TRGJ1	11	-1	-1	15
12	9.576938731534466E-5	TGTGCTGCGTGGGATGCCTATAAGAAACTCTTT	CAAWDAYKKLF	TRGV10	.	TRGJ1	14	-1	-1	18
12	9.576938731534466E-5	TGTGCCACCTGGGATGAGTATAAGAAACTCTTT	CATWDEYKKLF	TRGV8	.	TRGJ1	14	-1	-1	18
12	9.576938731534466E-5	TGTGCCACCTGGGATAAAAAAAAGAAACTCTTT	CATWDKKKKLF	TRGV8	.	TRGJ1	15	-1	-1	21
12	9.576938731534466E-5	TGTGCCACCTGGGACCCCAGGAAGAAACTCTTT	CATWDPRKKLF	TRGV4	.	TRGJ1	13	-1	-1	21
12	9.576938731534466E-5	TGTGCCACCTGGGACAGGCCCGAGAAACTCTTT	CATWDRPEKLF	TRGV7	.	TRGJ1	19	-1	-1	22
12	9.576938731534466E-5	TGTGCCACCTGGGACAGGCCCAAGAAACTCTTT	CATWDRPKKLF	TRGV7	.	TRGJ1	19	-1	-1	21
12	9.576938731534466E-5	TGTGCCACCTGGGACAGGCCAAGGAAACTCTTT	CATWDRPRKLF	TRGV3	.	TRGJ1	19	-1	-1	23
12	9.576938731534466E-5	TGTGCCACCTGGGACAGGGACAAGAAACTCTTT	CATWDRDKKLF	TRGV7	.	TRGJ1	17	-1	-1	21
12	9.576938731534466E-5	TGTGCCACCTGGATATGTTGGTTCAAGATATTT	CATWICWFKIF	TRGV8	.	TRGJP1	14	-1	-1	16
12	9.576938731534466E-5	TCCTCACTTGGGGATTGGATCAAGACGTTT	SSLGDWIKTF	TRGV2	.	TRGJP2	0	-1	-1	12
12	9.576938731534466E-5	TGTGCTGCGTGGCCCCCTAAGAAACTCTTT	CAAWPPKKLF	TRGV10	.	TRGJ1	11	-1	-1	17
12	9.576938731534466E-5	TGTGCCACCTGGGATTCCGAGAAACTCTTT	CATWDSEKLF	TRGV2	.	TRGJ1	13	-1	-1	19
12	9.576938731534466E-5	TGTGCCACCTGGGATAGCCAGAAACTCTTT	CATWDSQKLF	TRGV8	.	TRGJ1	16	-1	-1	19
12	9.576938731534466E-5	TGTGCCACCTGGGACCACGTACAACTCTTT	CATWDHVQLF	TRGV8	.	TRGJ1	13	-1	-1	22
12	9.576938731534466E-5	TGTGCCACCTGGGAAAGTAAGAAACTCTTT	CATWESKKLF	TRGV2	.	TRGJ1	13	-1	-1	17
12	9.576938731534466E-5	TGTGCCTGCTGGATTAGGAAACTCTTT	CACWIRKLF	TRGV11	.	TRGJ1	17	-1	-1	14
12	9.576938731534466E-5	TGTGCCACCTGGAATAAGAAACTCTTT	CATWNKKLF	TRGV2	.	TRGJ1	11	-1	-1	13
12	9.576938731534466E-5	TGTGCCACCCCTGGGAAACTCTTT	CATPGKLF	TRGV4	.	TRGJ1	15	-1	-1	14
12	9.576938731534466E-5	TGTGCCACCCGGAAACTCTTT	CATRKLF	TRGV4	.	TRGJ1	11	-1	-1	11
11	8.778860503906593E-5	TGTGCTGCGTGGGACCCCAAGACTAAAGGGTATACCACTGGTTGGTTCAAGATATTT	CAAWDPKTKGYTTGWFKIF	TRGV10	.	TRGJP1	13	-1	-1	30
11	8.778860503906593E-5	TGTGCTGCGTGGGATTCCGGGGGTTTGTTTATTAGTGATTGGATCAAGACGTTT	CAAWDSGGLFISDWIKTF	TRGV10	.	TRGJP2	18	-1	-1	29
11	8.778860503906593E-5	TGTGCCACCTGGGACGGGTCCAAGGGGGGGGCTAGTGATTGGATCAAGACGTTT	CATWDGSKGGASDWIKTF	TRGV2	.	TRGJP2	20	-1	-1	32
11	8.778860503906593E-5	TGTGCCACCTGGGACGGGCAATCCCAAGAGTTGGGCAAAAAAATCAAGGTATTT	CATWDGQSQELGKKIKVF	TRGV2	.	TRGJP	18	-1	-1	24
11	8.778860503906593E-5	TGTGCCACCTGGGACGGGGCCGAGCTGGAGTTGGGCAAAAAAATCAAGGTATTT	CATWDGAELELGKKIKVF	TRGV2	.	TRGJP	21	-1	-1	27
11	8.778860503906593E-5	TGTGCCACCTGGGATCTAGGCCCCCTAACCACTGGTTGGTTCAAGATATTT	CATWDLGPLTTGWFKIF	TRGV8	.	TRGJP1	21	-1	-1	27
11	8.778860503906593E-5	TGTGCCACCTGGGACGAACCTTCCTATAGTAGTGATTGGATCAAGACGTTT	CATWDEPSYSSDWIKTF	TRGV8	.	TRGJP2	13	-1	-1	24
11	8.778860503906593E-5	TGTGCTGCGTGGGATCAGCTTAATACCACTGGTTGGTTCAAGATATTT	CAAWDQLNTTGWFKIF	TRGV10	.	TRGJP1	28	-1	-1	22
11	8.778860503906593E-5	TGTGCCACCTGGGATGGGTCCCGTAGTAGTGATTGGATCAAGACGTTT	CATWDGSRSSDWIKTF	TRGV4	.	TRGJP2	21	-1	-1	23
11	8.778860503906593E-5	TGTGCCACCTGGGATGGGGATCGGCCAGTTTATTATAAGAAACTCTTT	CATWDGDRPVYYKKLF	TRGV4	.	TRGJ1	17	-1	-1	29
11	8.778860503906593E-5	TGTGCCACCTGGGACGGCCCAGCCTTAAAGGATTATAAGAAACTCTTT	CATWDGPALKDYKKLF	TRGV2	.	TRGJ1	19	-1	-1	31
11	8.778860503906593E-5	TGTGCCACCTGGGACGGGCCGTCTGGTAGTGATTGGATCAAGACGTTT	CATWDGPSGSDWIKTF	TRGV2	.	TRGJP2	22	-1	-1	25
11	8.778860503906593E-5	TGTGCCACCTGGGACGGGCCGACTTTCACTGGTTGGTTCAAGATATTT	CATWDGPTFTGWFKIF	TRGV2	.	TRGJP1	19	-1	-1	26
11	8.778860503906593E-5	TGTGCCACCTGGGACAGGCCAGGTACCACTGGTTGGTTCAAGATATTT	CATWDRPGTTGWFKIF	TRGV7	.	TRGJP1	19	-1	-1	23
11	8.778860503906593E-5	TGTGCTGCGTGGGATTCCGAAGGGGGTGATTGGATCAAGACGTTT	CAAWDSEGGDWIKTF	TRGV10	.	TRGJP2	18	-1	-1	25
11	8.778860503906593E-5	TGTGCTGCGTGGGATATTATATGGGATTATTATAAGAAACTCTTT	CAAWDIIWDYYKKLF	TRGV10	.	TRGJ1	14	-1	-1	25
11	8.778860503906593E-5	TGTGCTGCGTGGGACGAGTATACCACTGGTTGGTTCAAGATATTT	CAAWDEYTTGWFKIF	TRGV10	.	TRGJP1	13	-1	-1	18
11	8.778860503906593E-5	TGTGCCTGCTGGATTAGGCACACTTGGACTTATAAGAAACTCTTT	CACWIRHTWTYKKLF	TRGV11	.	TRGJ1	20	-1	-1	29
11	8.778860503906593E-5	TGTGCCTGCTGGATTAGACGGGAATTTTATTATAAGAAACTCTTT	CACWIRREFYYKKLF	TRGV11	.	TRGJ1	16	-1	-1	26
11	8.778860503906593E-5	TGTGCCACCTGGGCTCCTGGTACCACTGGTTGGTTCAAGATATTT	CATWAPGTTGWFKIF	TRGV8	.	TRGJP1	12	-1	-1	20
11	8.778860503906593E-5	TGTGCCACCTGGGGCAGGCCGAGTAGTGATTGGATCAAGACGTTT	CATWGRPSSDWIKTF	TRGV5P	.	TRGJP2	19	-1	-1	21
11	8.778860503906593E-5	TGTGCCACCTGGGATGGGATAATAACTTATTATAAGAAACTCTTT	CATWDGIITYYKKLF	TRGV4	.	TRGJ1	17	-1	-1	26
11	8.778860503906593E-5	TGTGCCACCTGGGATAGAAATACCACTGGTTGGTTCAAGATATTT	CATWDRNTTGWFKIF	TRGV8	.	TRGJP1	16	-1	-1	19
11	8.778860503906593E-5	TGTGCCACCTGGGACGGGCGGGCGTGGTATTATAAGAAACTCTTT	CATWDGRAWYYKKLF	TRGV2	.	TRGJ1	18	-1	-1	27
11	8.778860503906593E-5	TGTGCCACCTGGGACAGGCAAGGCACTGGTTGGTTCAAGATATTT	CATWDRQGTGWFKIF	TRGV3	.	TRGJP1	18	-1	-1	23
11	8.778860503906593E-5	TGTGCTGCGTGGGATTCCTCTACCCTTTATAAGAAACTCTTT	CAAWDSSTLYKKLF	TRGV10	.	TRGJ1	15	-1	-1	26
11	8.778860503906593E-5	TGTGCTGCGTGGGATTCAGGGTTTTATTATAAGAAACTCTTT	CAAWDSGFYYKKLF	TRGV10	.	TRGJ1	15	-1	-1	23
11	8.778860503906593E-5	TGTGCTGCGTGGGATTACCCGAATTATTATAAGAAACTCTTT	CAAWDYPNYYKKLF	TRGV10	.	TRGJ1	17	-1	-1	19
11	8.778860503906593E-5	TGTGCCCCCGGTGCGAATCCGAATTATTATAAGAAACTCTTT	CAPGANPNYYKKLF	TRGV5	.	TRGJ1	8	-1	-1	15
11	8.778860503906593E-5	TGTGCCACCTCCCGGATTGCCGGTTATTATAAGAAACTCTTT	CATSRIAGYYKKLF	TRGV4	.	TRGJ1	9	-1	-1	23
11	8.778860503906593E-5	TGTGCCACCTGGGCTAATACCACTGGTTGGTTCAAGATATTT	CATWANTTGWFKIF	TRGV8	.	TRGJP1	15	-1	-1	16
11	8.778860503906593E-5	TGTGCCACCTGGGATCTTGGTAGTGATTGGATCAAGACGTTT	CATWDLGSDWIKTF	TRGV8	.	TRGJP2	14	-1	-1	19
11	8.778860503906593E-5	TGTGCCACCTGGGATCATTTCTGTTATTATAAGAAACTCTTT	CATWDHFCYYKKLF	TRGV8	.	TRGJ1	14	-1	-1	23
11	8.778860503906593E-5	TGTGCCACCTGGGATGGGCCGGTTAGGAATAAGAAACTCTTT	CATWDGPVRNKKLF	TRGV4	.	TRGJ1	19	-1	-1	28
11	8.778860503906593E-5	TGTGCCACCTGGGACGCGGAGTGTTATTATAAGAAACTCTTT	CATWDAECYYKKLF	TRGV2	.	TRGJ1	15	-1	-1	23
11	8.778860503906593E-5	TGTGCCACCTGGGACGGTACCACTGGTTGGTTCAAGATATTT	CATWDGTTGWFKIF	TRGV3	.	TRGJP1	14	-1	-1	17
11	8.778860503906593E-5	TGTGCCACCTGGGACGGCTCGAATTATTATAAGAAACTCTTT	CATWDGSNYYKKLF	TRGV2	.	TRGJ1	16	-1	-1	18
11	8.778860503906593E-5	TGTGCCACCTGGGACGGGCCTAGGTATTATAAGAAACTCTTT	CATWDGPRYYKKLF	TRGV2	.	TRGJ1	19	-1	-1	24
11	8.778860503906593E-5	TGTGCCACCTGGGACGGGCCGGGTTATTATAAGAAACTCTTT	CATWDGPGYYKKLF	TRGV2	.	TRGJ1	19	-1	-1	23
11	8.778860503906593E-5	TGTGCCACCTGGGACGGGCGGGGCTATTATAAGAAACTCTTT	CATWDGRGYYKKLF	TRGV2	.	TRGJ1	18	-1	-1	24
11	8.778860503906593E-5	TGTGCCACCTGGGACGGACCCACTGGTTGGTTCAAGATATTT	CATWDGPTGWFKIF	TRGV3	.	TRGJP1	14	-1	-1	19
11	8.778860503906593E-5	TGTGCCACCTGGGACAGGCTGAAGTATTATAAGAAACTCTTT	CATWDRLKYYKKLF	TRGV3	.	TRGJ2	18	-1	-1	20
11	8.778860503906593E-5	TGTGCCACCTGGGAGAGGGCCACTGGTTGGTTCAAGATATTT	CATWERATGWFKIF	TRGV2	.	TRGJP1	20	-1	-1	19
11	8.778860503906593E-5	TGTGCCACCTGGGAAAAGAACACTGGTTGGTTCAAGATATTT	CATWEKNTGWFKIF	TRGV8	.	TRGJP1	13	-1	-1	20
11	8.778860503906593E-5	TGTGCTGCGTGGGATTCAGATTATTATAAGAAACTCTTT	CAAWDSDYYKKLF	TRGV10	.	TRGJ2	15	-1	-1	13
11	8.778860503906593E-5	TGTGCTGCGTGGGATGAGGTGTGTTATAAGAAACTCTTT	CAAWDEVCYKKLF	TRGV10	.	TRGJ1	14	-1	-1	23
11	8.778860503906593E-5	TGTGCTGCGTGGGAGTTCACTGGTTGGTTCAAGATATTT	CAAWEFTGWFKIF	TRGV10	.	TRGJP1	13	-1	-1	17
11	8.778860503906593E-5	TGTGCCTTGTGGGAGGTTATTGATTATAAGAAACTCTTT	CALWEVIDYKKLF	TRGV9	.	TRGJ1	16	-1	-1	18
11	8.778860503906593E-5	TGTGCCTGCTGGATTAGGCACTGTTATAAGAAACTCTTT	CACWIRHCYKKLF	TRGV11	.	TRGJ1	20	-1	-1	23
11	8.778860503906593E-5	TGTGCCACCTCATATACCACTGGTTGGTTCAAGATATTT	CATSYTTGWFKIF	TRGV3	.	TRGJP1	9	-1	-1	11
11	8.778860503906593E-5	TGTGCCACCTGTTTTGACACTGGTTGGTTCAAGATATTT	CATCFDTGWFKIF	TRGV8	.	TRGJP1	10	-1	-1	17
11	8.778860503906593E-5	TGTGCCACCTGGCCGCTCACTGGTTGGTTCAAGATATTT	CATWPLTGWFKIF	TRGV8	.	TRGJP1	11	-1	-1	17
11	8.778860503906593E-5	TGTGCCACCTGGGCCCTTACTGGTTGGTTCAAGATATTT	CATWALTGWFKIF	TRGV8	.	TRGJP1	12	-1	-1	18
11	8.778860503906593E-5	TGTGCCACCTGGGATTCCCCCGGTGTCCCGAAACTCTTT	CATWDSPGVPKLF	TRGV8	.	TRGJ1	14	-1	-1	29
11	8.778860503906593E-5	TGTGCCACCTGGGATGGTGTCTATTATAAGAAACTCTTT	CATWDGVYYKKLF	TRGV4	.	TRGJ1	16	-1	-1	21
11	8.778860503906593E-5	TGTGCCACCTGGGATGGGCCCGGATATAAGAAACTCTTT	CATWDGPGYKKLF	TRGV4	.	TRGJ1	20	-1	-1	24
11	8.778860503906593E-5	TGTGCCACCTGGGATATGAGGAATTATAAGAAACTCTTT	CATWDMRNYKKLF	TRGV8	.	TRGJ1	15	-1	-1	22
11	8.778860503906593E-5	TGTGCCACCTGGGATACCGGGGGCTATAAGAAACTCTTT	CATWDTGGYKKLF	TRGV2	.	TRGJ1	13	-1	-1	24
11	8.778860503906593E-5	TGTGCCACCTGGGACCCCCTCTGGGGGTCGAAACTCTTT	CATWDPLWGSKLF	TRGV2	.	TRGJ1	14	-1	-1	29
11	8.778860503906593E-5	TGTGCCACCTGGGACGTAACGAGGTATAAGAAACTCTTT	CATWDVTRYKKLF	TRGV2	.	TRGJ1	15	-1	-1	24
11	8.778860503906593E-5	TGTGCCACCTGGGACGGGCTTCGATGGTTCAAGATATTT	CATWDGLRWFKIF	TRGV2	.	TRGJP1	18	-1	-1	24
11	8.778860503906593E-5	TGTGCCACCTGGGACGGGCTTGGTTGGTTCAAGATATTT	CATWDGLGWFKIF	TRGV2	.	TRGJP1	18	-1	-1	20
11	8.778860503906593E-5	TGTGCCACCTGGGACGGGCGATATTATAAGAAACTCTTT	CATWDGRYYKKLF	TRGV2	.	TRGJ1	18	-1	-1	21
11	8.778860503906593E-5	TGTGCCACCTGGGACGGGCATGGTTGGTTCAAGATATTT	CATWDGHGWFKIF	TRGV2	.	TRGJP1	18	-1	-1	20
11	8.778860503906593E-5	TGTGCCACCTGGGACGGGCAGGGGTATAAGAAACTCTTT	CATWDGQGYKKLF	TRGV2	.	TRGJ1	18	-1	-1	24
11	8.778860503906593E-5	TGTGCTGCGTGGGCGAATTATTATAAGAAACTCTTT	CAAWANYYKKLF	TRGV10	.	TRGJ1	12	-1	-1	13
11	8.778860503906593E-5	TGTGCTGCGTGGGATTATGAAGAAAAGAAACTCTTT	CAAWDYEEKKLF	TRGV10	.	TRGJ1	16	-1	-1	24
11	8.778860503906593E-5	TGTGCTGCGTGGGATTATAACTATAAGAAACTCTTT	CAAWDYNYKKLF	TRGV10	.	TRGJ1	16	-1	-1	21
11	8.778860503906593E-5	TGTGCTGCGTGGAGGCATTATTATAAGAAACTCTTT	CAAWRHYYKKLF	TRGV10	.	TRGJ1	11	-1	-1	16
11	8.778860503906593E-5	TGTGCCACCTGGGATCAGGTAGGTGAGAAACTCTTT	CATWDQVGEKLF	TRGV8	.	TRGJ1	18	-1	-1	25
11	8.778860503906593E-5	TGTGCCACCTGGGATGGGCTCGTTGAGAAACTCTTT	CATWDGLVEKLF	TRGV4	.	TRGJ1	18	-1	-1	25
11	8.778860503906593E-5	TGTGCCACCTGGGATGAAGATTATAAGAAACTCTTT	CATWDEDYKKLF	TRGV4	.	TRGJ1	15	-1	-1	19
11	8.778860503906593E-5	TGTGCCACCTGGGATAAGGGGTATAAGAAACTCTTT	CATWDKGYKKLF	TRGV8	.	TRGJ1	15	-1	-1	21
11	8.778860503906593E-5	TGTGCCACCTGGGACGGGCCTTGGTTCAAGATATTT	CATWDGPWFKIF	TRGV2	.	TRGJP1	19	-1	-1	20
11	8.778860503906593E-5	TGTGCCACCTGGGACAGGCAGGGGGGGAAACTCTTT	CATWDRQGGKLF	TRGV5	.	TRGJ1	18	-1	-1	26
11	8.778860503906593E-5	TGTGCCACCTGGGACAGGAGTTATAAGAAACTCTTT	CATWDRSYKKLF	TRGV5	.	TRGJ1	17	-1	-1	20
11	8.778860503906593E-5	TGTGCCACCTGGGAACTTTATTATAAGAAACTCTTT	CATWELYYKKLF	TRGV5	.	TRGJ1	13	-1	-1	17
11	8.778860503906593E-5	TGTGCCACCTGGGAACGTTATTATAAGAAACTCTTT	CATWERYYKKLF	TRGV2	.	TRGJ1	13	-1	-1	17
11	8.778860503906593E-5	TGTGCCACCTGGGAAGCTGGTTGGTTCAAGATATTT	CATWEAGWFKIF	TRGV8	.	TRGJP1	13	-1	-1	16
11	8.778860503906593E-5	TGTGCCACGGCGGTGGTTTATTATAAGAAACTCTTT	CATAVVYYKKLF	TRGV5	.	TRGJ1	7	-1	-1	17
11	8.778860503906593E-5	TGTGCTGCGTGCTTTAAATGGGGGAAACTCTTT	CAACFKWGKLF	TRGV10	.	TRGJ1	10	-1	-1	23
11	8.778860503906593E-5	TGTGCTGCGTGGGATCCCTTTAAGAAACTCTTT	CAAWDPFKKLF	TRGV10	.	TRGJ1	14	-1	-1	20
11	8.778860503906593E-5	TGTGCCACCTGGGTCGATTATAAGAAACTCTTT	CATWVDYKKLF	TRGV8	.	TRGJ1	12	-1	-1	16
11	8.778860503906593E-5	TGTGCCACCTGGGATTGCTATAAGAAACTCTTT	CATWDCYKKLF	TRGV4	.	TRGJ1	14	-1	-1	18
11	8.778860503906593E-5	TGTGCCACCTGGGATAGGCCTAAGAAACTCTTT	CATWDRPKKLF	TRGV8	.	TRGJ1	21	-1	-1	20
11	8.778860503906593E-5	TGTGCCACCTGGGACGGGAATAAGAAACTCTTT	CATWDGNKKLF	TRGV5	.	TRGJ1	17	-1	-1	19
11	8.778860503906593E-5	TGTGCCACCTGGGACAGGCCTCCGAAACTCTTT	CATWDRPPKLF	TRGV5	.	TRGJ1	20	-1	-1	23
11	8.778860503906593E-5	TGTGCCACCTGGGACAGGCGGAGGAAACTCTTT	CATWDRRRKLF	TRGV3	.	TRGJ1	18	-1	-1	23
11	8.778860503906593E-5	TGTGCCACCTCGGGGCGGTTCAAGATATTT	CATSGRFKIF	TRGV8	.	TRGJP1	13	-1	-1	16
11	8.778860503906593E-5	TGTGCCACCTGGGCTTATAAGAAACTCTTT	CATWAYKKLF	TRGV8	.	TRGJ1	12	-1	-1	14
11	8.778860503906593E-5	TGTGCCACCTGGGGTTGGTTCAAGATATTT	CATWGWFKIF	TRGV8	.	TRGJP1	12	-1	-1	12
11	8.778860503906593E-5	TGTGCCACCTGGGACCCTCGGGGACTCTTT	CATWDPRGLF	TRGV3	.	TRGJ1	14	-1	-1	23
11	8.778860503906593E-5	TGTGCCACCTGGGACCCCGAGAAACTCTTT	CATWDPEKLF	TRGV3	.	TRGJ1	14	-1	-1	19
11	8.778860503906593E-5	TGTGCCACCTGGGACGGCGTGAAACTCTTT	CATWDGVKLF	TRGV3	.	TRGJ1	20	-1	-1	20
11	8.778860503906593E-5	TGTGCCACCCCTACGAGGTTCAAGATATTT	CATPTRFKIF	TRGV8	.	TRGJP1	8	-1	-1	16
11	8.778860503906593E-5	TGTGCCACCCGACGTGTGATCAAGACGTTT	CATRRVIKTF	TRGV2	.	TRGJP2	8	-1	-1	17
11	8.778860503906593E-5	TGTGCCTTGTGGTCGGTGGAGCTCTTT	CALWSVELF	TRGV9	.	TRGJ1	23	-1	-1	21
11	8.778860503906593E-5	TGTGCCTTGTGGGAGGTGCAAGAGTTG	CALWEVQEL	TRGV9	.	TRGJ1	19	-1	-1	24
11	8.778860503906593E-5	TGTGCCACCTGGGATGGGCAACTCTTT	CATWDGQLF	TRGV4	.	TRGJ1	18	-1	-1	19
11	8.778860503906593E-5	TGTGTAGTGTCTGTCAAGATATTT	CVVSVKIF	TRGV8	.	TRGJP1	3	-1	-1	13
11	8.778860503906593E-5	TGTGCCACCTGGGTGAAACTCTTT	CATWVKLF	TRGV4	.	TRGJ1	12	-1	-1	14
11	8.778860503906593E-5	TGTGCCACCTATAAGAAACTCTTT	CATYKKLF	TRGV2	.	TRGJ1	9	-1	-1	9
10	7.980782276278721E-5	TGTGCCACCTGGGATAGGCCTATCTTGGTTACGACTGGTTGGTTCAAGATATTT	CATWDRPILVTTGWFKIF	TRGV8	.	TRGJP1	23	-1	-1	29
10	7.980782276278721E-5	TGTGCCACCTGGGACAGGCAAGGGGCTTATACCACTGGTTGGTTCAAGATATTT	CATWDRQGAYTTGWFKIF	TRGV3	.	TRGJP1	18	-1	-1	27
10	7.980782276278721E-5	TGTGCCACCTGGGGTTGTCCGGCCTATACCACTGGTTGGTTCAAGATATTT	CATWGCPAYTTGWFKIF	TRGV5	.	TRGJP1	12	-1	-1	24
10	7.980782276278721E-5	TGTGCCACCTGGGACGGCCTTGTCATCCCGAATTATTATAAGAAACTCTTT	CATWDGLVIPNYYKKLF	TRGV2	.	TRGJ1	16	-1	-1	28
10	7.980782276278721E-5	TGTGCCACCTGGGACGGGCCACAAGAGTTGGGCAAAAAAATCAAGGTATTT	CATWDGPQELGKKIKVF	TRGV2	.	TRGJP	19	-1	-1	21
10	7.980782276278721E-5	TGTGCCACCTGGGACGGGCGTCGTTGGAGTAGTGATTGGATCAAGACGTTT	CATWDGRRWSSDWIKTF	TRGV2	.	TRGJP2	18	-1	-1	27
10	7.980782276278721E-5	TGTGCCACCTGGGAAAAGGGGGGGTATACCACTGGTTGGTTCAAGATATTT	CATWEKGGYTTGWFKIF	TRGV8	.	TRGJP1	13	-1	-1	24
10	7.980782276278721E-5	TGTGCTGCGTGGGATTCCCGCTTCGAGACCGCCTGGTTCAAGATATTT	CAAWDSRFETAWFKIF	TRGV10	.	TRGJP1	15	-1	-1	33
10	7.980782276278721E-5	TGTGCTGCGTGGGATTATAGGCGGGCCAATTATTATAAGAAACTCTTT	CAAWDYRRANYYKKLF	TRGV10	.	TRGJ1	16	-1	-1	27
10	7.980782276278721E-5	TGTGCCACCTGGGATGAGGGGGAGTTGGGCAAAAAAATCAAGGTATTT	CATWDEGELGKKIKVF	TRGV4	.	TRGJP	15	-1	-1	21
10	7.980782276278721E-5	TGTGCCACCTGGGATGAGAATCGCGGTAGTGATTGGATCAAGACGTTT	CATWDENRGSDWIKTF	TRGV4	.	TRGJP2	15	-1	-1	25
10	7.980782276278721E-5	TGTGCCACCTGGGACGGGCCGGTGCTTTCTTATTATAAGAAACTCTTT	CATWDGPVLSYYKKLF	TRGV2	.	TRGJ1	22	-1	-1	29
10	7.980782276278721E-5	TGTGCTGCGTGGGATTTATATAGTAGTGATTGGATCAAGACGTTT	CAAWDLYSSDWIKTF	TRGV10	.	TRGJP2	15	-1	-1	16
10	7.980782276278721E-5	TGTGCTGCGTGGGATTGTCTCCTCATTATCAATAAGAAACTCTTT	CAAWDCLLIINKKLF	TRGV10	.	TRGJ1	15	-1	-1	24
10	7.980782276278721E-5	TGTGCTGCGTGGGATTGGGTTTTTAATTATTATAAGAAACTCTTT	CAAWDWVFNYYKKLF	TRGV10	.	TRGJ2	15	-1	-1	24
10	7.980782276278721E-5	TGTGCTGCGTGGGATTACCTGGGTTATTATTATAAGAAACTCTTT	CAAWDYLGYYYKKLF	TRGV10	.	TRGJ1	17	-1	-1	25
10	7.980782276278721E-5	TGTGCCTTGTGGGAGGCCCCCATTTCTTATTATAAGAAACTCTTT	CALWEAPISYYKKLF	TRGV9	.	TRGJ1	15	-1	-1	26
10	7.980782276278721E-5	TGTGCCTGCTGGATTAGGCCCTCTCCTGATTGGATCAAGACGTTT	CACWIRPSPDWIKTF	TRGV11	.	TRGJP2	18	-1	-1	26
10	7.980782276278721E-5	TGTGCCACCTGGGCCGGAAGAACCCCGGTTACAGAGAAACTCTTT	CATWAGRTPVTEKLF	TRGV2	.	TRGJ1	16	-1	-1	34
10	7.980782276278721E-5	TGTGCCACCTGGGCCGGAAAAGGGAATTATTATAAGAAACTCTTT	CATWAGKGNYYKKLF	TRGV4	.	TRGJ1	12	-1	-1	23
10	7.980782276278721E-5	TGTGCCACCTGGGGTCACGATACCACTGGTTGGTTCAAGATATTT	CATWGHDTTGWFKIF	TRGV8	.	TRGJP1	12	-1	-1	19
10	7.980782276278721E-5	TGTGCCACCTGGGATCAATCCCCTATTACGCGGTTCAAGATATTT	CATWDQSPITRFKIF	TRGV8	.	TRGJP1	14	-1	-1	31
10	7.980782276278721E-5	TGTGCCACCTGGGATGGGCTGACCAATTATTATAAGAAACTCTTT	CATWDGLTNYYKKLF	TRGV4	.	TRGJ1	18	-1	-1	24
10	7.980782276278721E-5	TGTGCCACCTGGGATGGGCGCCGGGATTATTATAAGAAACTCTTT	CATWDGRRDYYKKLF	TRGV4	.	TRGJ1	18	-1	-1	25
10	7.980782276278721E-5	TGTGCCACCTGGGATATCCTCTCCACTGGTTGGTTCAAGATATTT	CATWDILSTGWFKIF	TRGV8	.	TRGJP1	15	-1	-1	22
10	7.980782276278721E-5	TGTGCCACCTGGGATAGGCGGGCGTTGTATTATAAGAAACTCTTT	CATWDRRALYYKKLF	TRGV8	.	TRGJ1	18	-1	-1	27
10	7.980782276278721E-5	TGTGCCACCTGGGATAGGAATGGCACTGGTTGGTTCAAGATATTT	CATWDRNGTGWFKIF	TRGV8	.	TRGJP1	17	-1	-1	23
10	7.980782276278721E-5	TGTGCCACCTGGGACGGGCAAAGTAGTGATTGGATCAAGACGTTT	CATWDGQSSDWIKTF	TRGV2	.	TRGJP2	18	-1	-1	21
10	7.980782276278721E-5	TGTGCCACCTGGGACAGCGGCACCACTGGTTGGTTCAAGATATTT	CATWDSGTTGWFKIF	TRGV3	.	TRGJP1	16	-1	-1	21
10	7.980782276278721E-5	TGTGCCACCTGGGACAGGCTCAGTAGTGATTGGATCAAGACGTTT	CATWDRLSSDWIKTF	TRGV7	.	TRGJP2	18	-1	-1	21
10	7.980782276278721E-5	TGTGCCACCTGGGACAGGCCGGGGGGGGTTTATAAGAAACTCTTT	CATWDRPGGVYKKLF	TRGV3	.	TRGJ1	19	-1	-1	29
10	7.980782276278721E-5	TGTGCCACCTGGGACAGGCGAGGAATATATTATAAGAAACTCTTT	CATWDRRGIYYKKLF	TRGV7	.	TRGJ1	18	-1	-1	22
10	7.980782276278721E-5	TGTGCCACCTGGGACAATAGGGCGAATTATTATAAGAAACTCTTT	CATWDNRANYYKKLF	TRGV5	.	TRGJ1	15	-1	-1	22
10	7.980782276278721E-5	TGTGCCACCTGGACCAGGCCGCCGGGATATTATAAGAAACTCTTT	CATWTRPPGYYKKLF	TRGV4	.	TRGJ1	11	-1	-1	27
10	7.980782276278721E-5	TGTGCTGCGTGGTCTCCGGAGAATTATTATAAGAAACTCTTT	CAAWSPENYYKKLF	TRGV10	.	TRGJ1	11	-1	-1	20
10	7.980782276278721E-5	TGTGCTGCGTGGGATCATGAAACTGGTTGGTTCAAGATATTT	CAAWDHETGWFKIF	TRGV10	.	TRGJP1	14	-1	-1	21
10	7.980782276278721E-5	TGTGCTGCGTGGGATAGTACCACTGGTTGGTTCAAGATATTT	CAAWDSTTGWFKIF	TRGV10	.	TRGJP1	14	-1	-1	8
10	7.980782276278721E-5	TGTGCTGCGTGGGACTCAATCGTGAATTATAAGAAACTCTTT	CAAWDSIVNYKKLF	TRGV10	.	TRGJ1	13	-1	-1	25
10	7.980782276278721E-5	TGTGCCTTCCAACAGGAGCCGAATTATTATAAGAAACTCTTT	CAFQQEPNYYKKLF	TRGV4	.	TRGJ1	5	-1	-1	19
10	7.980782276278721E-5	TGTGCCTTGTGGGAGGACCCGGATTATTATAAGAAACTCTTT	CALWEDPDYYKKLF	TRGV9	.	TRGJ1	15	-1	-1	19
10	7.980782276278721E-5	TGTGCCACCTGGGCTTACCCGGATTATTATAAGAAACTCTTT	CATWAYPDYYKKLF	TRGV2	.	TRGJ1	12	-1	-1	19
10	7.980782276278721E-5	TGTGCCACCTGGGCCTCGGGTAGTGATTGGATCAAGACGTTT	CATWASGSDWIKTF	TRGV2	.	TRGJP2	12	-1	-1	19
10	7.980782276278721E-5	TGTGCCACCTGGGCCCCCTTGAATTATTATAAGAAACTCTTT	CATWAPLNYYKKLF	TRGV8	.	TRGJ1	12	-1	-1	20
10	7.980782276278721E-5	TGTGCCACCTGGGGGATGAGTAGTGATTGGATCAAGACGTTT	CATWGMSSDWIKTF	TRGV8	.	TRGJP2	12	-1	-1	18
10	7.980782276278721E-5	TGTGCCACCTGGGATAGTACCACTGGTTGGTTCAAGATATTT	CATWDSTTGWFKIF	TRGV8	.	TRGJP1	16	-1	-1	9
10	7.980782276278721E-5	TGTGCCACCTGGGATAGGCCGCAGTATTATAAGAAACTCTTT	CATWDRPQYYKKLF	TRGV8	.	TRGJ1	19	-1	-1	24
10	7.980782276278721E-5	TGTGCCACCTGGGATAGAGGCACTGGTTGGTTCAAGATATTT	CATWDRGTGWFKIF	TRGV8	.	TRGJP1	16	-1	-1	20
10	7.980782276278721E-5	TGTGCCACCTGGGACTCGGATAGTGATTGGATCAAGACGTTT	CATWDSDSDWIKTF	TRGV2	.	TRGJP2	14	-1	-1	20
10	7.980782276278721E-5	TGTGCCACCTGGGACCCGATCGACCCTTATAAGAAACTCTTT	CATWDPIDPYKKLF	TRGV8	.	TRGJ1	13	-1	-1	26
10	7.980782276278721E-5	TGTGCCACCTGGGACGGGCCCAGCAGTTGGTTCAAGATATTT	CATWDGPSSWFKIF	TRGV2	.	TRGJP1	20	-1	-1	25
10	7.980782276278721E-5	TGTGCCACCTGGGACGGGCGGTATTATTATAAGAAACTCTTT	CATWDGRYYYKKLF	TRGV2	.	TRGJ1	18	-1	-1	22
10	7.980782276278721E-5	TGTGCCACCTGGGACGGATTTAGTTATTATAAGAAACTCTTT	CATWDGFSYYKKLF	TRGV2	.	TRGJ1	16	-1	-1	23
10	7.980782276278721E-5	TGTGCCACCTGGGACGGAACCACTGGTTGGTTCAAGATATTT	CATWDGTTGWFKIF	TRGV2	.	TRGJP1	16	-1	-1	18
10	7.980782276278721E-5	TGTGCCACCTGGGACAGCTTTGATTATTATAAGAAACTCTTT	CATWDSFDYYKKLF	TRGV5	.	TRGJ1	16	-1	-1	22
10	7.980782276278721E-5	TGTGCCACCTGGGACAGGCTCAGGGATTATAAGAAACTCTTT	CATWDRLRDYKKLF	TRGV5	.	TRGJ1	18	-1	-1	25
10	7.980782276278721E-5	TGTGCCACCTGGGACAGGCCCTATTATTATAAGAAACTCTTT	CATWDRPYYYKKLF	TRGV7	.	TRGJ1	19	-1	-1	22
10	7.980782276278721E-5	TGTGCCACCTGGGACAGGCCCCATTATTATAAGAAACTCTTT	CATWDRPHYYKKLF	TRGV3	.	TRGJ1	19	-1	-1	22
10	7.980782276278721E-5	TGTGCCACCTGGGACAGGCCCGGATATTATAAGAAACTCTTT	CATWDRPGYYKKLF	TRGV3	.	TRGJ1	19	-1	-1	24
10	7.980782276278721E-5	TGTGCCACCTGGGACAGGCGGGGGGGATATAAGAAACTCTTT	CATWDRRGGYKKLF	TRGV5	.	TRGJ1	18	-1	-1	27
10	7.980782276278721E-5	TGTGCCACCTGGGACAGGAGTAGTGATTGGATCAAGACGTTT	CATWDRSSDWIKTF	TRGV3	.	TRGJP2	17	-1	-1	18
10	7.980782276278721E-5	TGTGCCACCTGGGACAGATCTCGGGGATATAAGAAACTCTTT	CATWDRSRGYKKLF	TRGV5	.	TRGJ1	16	-1	-1	27
10	7.980782276278721E-5	TGTGCCACCTGGGACAGAAGGCCGAATTATAAGAAACTCTTT	CATWDRRPNYKKLF	TRGV3	.	TRGJ1	16	-1	-1	25
10	7.980782276278721E-5	TGTGCCACCTGGGAACTTGCCACTGGTTGGTTCAAGATATTT	CATWELATGWFKIF	TRGV2	.	TRGJP1	13	-1	-1	19
10	7.980782276278721E-5	TGTGCCACCCCCACAGGCCATCGTTATTATAAGAAACTCTTT	CATPTGHRYYKKLF	TRGV2	.	TRGJ1	8	-1	-1	23
10	7.980782276278721E-5	TGTGCTGCGTGGTATACCACTGGTTGGTTCAAGATATTT	CAAWYTTGWFKIF	TRGV10	.	TRGJP1	14	-1	-1	12
10	7.980782276278721E-5	TGTGCTGCGTGGGTCGGAAATTATTATAAGAAACTCTTT	CAAWVGNYYKKLF	TRGV10	.	TRGJ1	12	-1	-1	18
10	7.980782276278721E-5	TGTGCTGCGTGGGCCCATTATTATTATAAGAAACTCTTT	CAAWAHYYYKKLF	TRGV10	.	TRGJ1	12	-1	-1	19
10	7.980782276278721E-5	TGTGCTGCGTGGGATTACTTCTGTTATAAGAAACTCTTT	CAAWDYFCYKKLF	TRGV10	.	TRGJ1	17	-1	-1	23
10	7.980782276278721E-5	TGTGCTGCGTGGGATTACGATTATTATAAGAAACTCTTT	CAAWDYDYYKKLF	TRGV10	.	TRGJ1	18	-1	-1	13
10	7.980782276278721E-5	TGTGCTGCGTGGGATAATCCTTATTATAAGAAACTCTTT	CAAWDNPYYKKLF	TRGV10	.	TRGJ1	14	-1	-1	20
10	7.980782276278721E-5	TGTGCTGCGTGGGACTCCATGTGCTATAAGAAACTCTTT	CAAWDSMCYKKLF	TRGV10	.	TRGJ1	13	-1	-1	24
10	7.980782276278721E-5	TGTGCCTGCTGGATTAGGCACTTGTGGATCAAGACGTTT	CACWIRHLWIKTF	TRGV11	.	TRGJP2	23	-1	-1	24
10	7.980782276278721E-5	TGTGCCACCTTGGCCCTGGTCAAAAAAATCAAGGTATTT	CATLALVKKIKVF	TRGV8	.	TRGJP	12	-1	-1	16
10	7.980782276278721E-5	TGTGCCACCTTAAAGTCCTATTATTATAAGAAACTCTTT	CATLKSYYYKKLF	TRGV3	.	TRGJ1	9	-1	-1	19
10	7.980782276278721E-5	TGTGCCACCTGGTCTGCCACTGGTTGGTTCAAGATATTT	CATWSATGWFKIF	TRGV8	.	TRGJP1	11	-1	-1	16
10	7.980782276278721E-5	TGTGCCACCTGGGCAAGGGCTGGTTGGTTCAAGATATTT	CATWARAGWFKIF	TRGV3	.	TRGJP1	21	-1	-1	19
10	7.980782276278721E-5	TGTGCCACCTGGGGGGGTCCCACAGGGGCGAAACTCTTT	CATWGGPTGAKLF	TRGV3	.	TRGJ1	12	-1	-1	29
10	7.980782276278721E-5	TGTGCCACCTGGGATCCCCAGGGGTATAAGAAACTCTTT	CATWDPQGYKKLF	TRGV2	.	TRGJ1	13	-1	-1	24
10	7.980782276278721E-5	TGTGCCACCTGGGATCCGTACTATTATAAGAAACTCTTT	CATWDPYYYKKLF	TRGV8	.	TRGJ1	14	-1	-1	21
10	7.980782276278721E-5	TGTGCCACCTGGGATGGGCCCCATTATAAGAAACTCTTT	CATWDGPHYKKLF	TRGV4	.	TRGJ1	20	-1	-1	22
10	7.980782276278721E-5	TGTGCCACCTGGGATGGGCGGGATTATAAGAAACTCTTT	CATWDGRDYKKLF	TRGV4	.	TRGJ1	18	-1	-1	22
10	7.980782276278721E-5	TGTGCCACCTGGGATAGGCCAGGTTGGATCAAGACGTTT	CATWDRPGWIKTF	TRGV8	.	TRGJP2	19	-1	-1	23
10	7.980782276278721E-5	TGTGCCACCTGGGACCTGCCCCCCGATAAGAAACTCTTT	CATWDLPPDKKLF	TRGV8	.	TRGJ1	13	-1	-1	25
10	7.980782276278721E-5	TGTGCCACCTGGGACGGGCAGGATTATAAGAAACTCTTT	CATWDGQDYKKLF	TRGV2	.	TRGJ1	18	-1	-1	22
10	7.980782276278721E-5	TGTGCCACCTGGGACGGGGGTTGGTATAAGAAACTCTTT	CATWDGGWYKKLF	TRGV2	.	TRGJ1	17	-1	-1	24
10	7.980782276278721E-5	TGTGCCACCTGGGACGACAGGTATTATAAGAAACTCTTT	CATWDDRYYKKLF	TRGV2	.	TRGJ1	15	-1	-1	21
10	7.980782276278721E-5	TGTGCCACCTGGGACAGGCTTAATTATAAGAAACTCTTT	CATWDRLNYKKLF	TRGV7	.	TRGJ1	18	-1	-1	22
10	7.980782276278721E-5	TGTGCCACCTGGGACAGGCCGGGGTATAAGAAACTCTTT	CATWDRPGYKKLF	TRGV5	.	TRGJ1	19	-1	-1	24
10	7.980782276278721E-5	TGTGCCACCTGGGACAGGCGCGATTATAAGAAACTCTTT	CATWDRRDYKKLF	TRGV5	.	TRGJ1	18	-1	-1	22
10	7.980782276278721E-5	TGTGCCACCTGGATAGCTAGTTATTATAAGAAACTCTTT	CATWIASYYKKLF	TRGV8	.	TRGJ1	15	-1	-1	20
10	7.980782276278721E-5	TGTGCCACCGGGGTCCCGAATTATTATAAGAAACTCTTT	CATGVPNYYKKLF	TRGV4	.	TRGJ1	12	-1	-1	16
10	7.980782276278721E-5	TGTGCTGCGTGGGACCGAGATTATAAGAAACTCTTT	CAAWDRDYKKLF	TRGV10	.	TRGJ1	13	-1	-1	19
10	7.980782276278721E-5	TGTGCTGCGTGGGAAAATTATTATAAGAAACTCTTT	CAAWENYYKKLF	TRGV10	.	TRGJ1	13	-1	-1	15
10	7.980782276278721E-5	TGTGCCACCTGGGTAACTTATTATAAGAAACTCTTT	CATWVTYYKKLF	TRGV2	.	TRGJ1	12	-1	-1	17
10	7.980782276278721E-5	TGTGCCACCTGGGGATTAGGTTATAAGAAACTCTTT	CATWGLGYKKLF	TRGV4	.	TRGJ1	12	-1	-1	20
10	7.980782276278721E-5	TGTGCCACCTGGGATGGTCCCGATAAGAAACTCTTT	CATWDGPDKKLF	TRGV4	.	TRGJ1	20	-1	-1	22
10	7.980782276278721E-5	TGTGCCACCTGGGATGGGCGTGGTGAGAAACTCTTT	CATWDGRGEKLF	TRGV4	.	TRGJ1	18	-1	-1	25
10	7.980782276278721E-5	TGTGCCACCTGGGATAGGTATTATAAGAAACTCTTT	CATWDRYYKKLF	TRGV8	.	TRGJ1	17	-1	-1	18
10	7.980782276278721E-5	TGTGCCACCTGGGACCCTTATTATAAGAAACTCTTT	CATWDPYYKKLF	TRGV4	.	TRGJ2	13	-1	-1	17
10	7.980782276278721E-5	TGTGCCACCTGGGACGCTTATTATAAGAAACTCTTT	CATWDAYYKKLF	TRGV3	.	TRGJ1	14	-1	-1	17
10	7.980782276278721E-5	TGTGCCACCTGGGACGCGGCCATTAAGAAACTCTTT	CATWDAAIKKLF	TRGV2	.	TRGJ1	20	-1	-1	23
10	7.980782276278721E-5	TGTGCCACCTGGGACGGGCGTTGGGAGAAACTCTTT	CATWDGRWEKLF	TRGV2	.	TRGJ1	18	-1	-1	25
10	7.980782276278721E-5	TGTGCCACCTGGGACGGGCGGTCCCAGAAACTCTTT	CATWDGRSQKLF	TRGV2	.	TRGJ1	26	-1	-1	25
10	7.980782276278721E-5	TGTGCCACCTGGGACGGGCGAAATAGGAAACTCTTT	CATWDGRNRKLF	TRGV2	.	TRGJ1	18	-1	-1	22
10	7.980782276278721E-5	TGTGCCACCTGGGACAGGCTGTTTATTTGTCTCTTT	CATWDRLFICLF	TRGV5	.	TRGJ1	21	-1	-1	30
10	7.980782276278721E-5	TGTGCCACCTGGGACAGGCGCTCGGTGAAACTCTTT	CATWDRRSVKLF	TRGV5	.	TRGJ1	18	-1	-1	26
10	7.980782276278721E-5	TGTGCTGCGTGGGATTATTGGTTCAAGATATTT	CAAWDYWFKIF	TRGV10	.	TRGJP1	16	-1	-1	17
10	7.980782276278721E-5	TGTGCTGCGTGGGAATATTATAAGAAACTCTTT	CAAWEYYKKLF	TRGV10	.	TRGJ1	16	-1	-1	12
10	7.980782276278721E-5	TGTGCCATCGCGAATTATTATAAGAAACTCTTT	CAIANYYKKLF	TRGV2	.	TRGJ1	6	-1	-1	10
10	7.980782276278721E-5	TGTGCCACCTGGGACGTAGGGAATAGACTCTTT	CATWDVGNRLF	TRGV4	.	TRGJ1	13	-1	-1	26
10	7.980782276278721E-5	TGTGCCACCTGGGACGGCTATAAGAAACTCTTT	CATWDGYKKLF	TRGV2	.	TRGJ1	16	-1	-1	18
10	7.980782276278721E-5	TGTGCCACCTGGGACGACCTAAAGAAACTCTTT	CATWDDLKKLF	TRGV2	.	TRGJ1	15	-1	-1	21
10	7.980782276278721E-5	TGTGCCACCTGGGAGGGGTATAAGAAACTCTTT	CATWEGYKKLF	TRGV8	.	TRGJ1	13	-1	-1	18
10	7.980782276278721E-5	TGTGCCACCCTTGACGGGTATAAGAAACTCTTT	CATLDGYKKLF	TRGV4	.	TRGJ1	8	-1	-1	18
10	7.980782276278721E-5	TGTGCCACCCCAAATTTGGATAAGAAACTCTTT	CATPNLDKKLF	TRGV4	.	TRGJ1	8	-1	-1	19
10	7.980782276278721E-5	TGTGCGACGCCCTTTTATTATAAGAAACTCTTT	CATPFYYKKLF	TRGV10	.	TRGJ1	4	-1	-1	14
10	7.980782276278721E-5	TGTGCTGTGGATTATTATAAGAAACTCTTT	CAVDYYKKLF	TRGV10	.	TRGJ1	6	-1	-1	10
10	7.980782276278721E-5	TGTGCTGCGTGGAATGCCGGGAAACTCTTT	CAAWNAGKLF	TRGV10	.	TRGJ1	14	-1	-1	20
10	7.980782276278721E-5	TGTGCTGCGCTTTATTATAAGAAACTCTTT	CAALYYKKLF	TRGV10	.	TRGJ1	8	-1	-1	11
10	7.980782276278721E-5	TGTGCCACCTGGCGCTATAAGAAACTCTTT	CATWRYKKLF	TRGV8	.	TRGJ1	11	-1	-1	15
10	7.980782276278721E-5	TGTGCCACCTGGGACGGGAAGAAACTCTTT	CATWDGKKLF	TRGV8	.	TRGJ1	13	-1	-1	18
10	7.980782276278721E-5	TGTGCCACCTGGGACGAGTTAAGGCTCTTT	CATWDELRLF	TRGV2	.	TRGJ1	15	-1	-1	24
10	7.980782276278721E-5	TGTGCCACCTGGGACAGTAAGAAACTCTTT	CATWDSKKLF	TRGV3	.	TRGJ1	16	-1	-1	17
10	7.980782276278721E-5	TGTGCCACCTGGGACAGGCGGCGACTCTTT	CATWDRRRLF	TRGV3	.	TRGJ1	18	-1	-1	23
10	7.980782276278721E-5	TGTGCCTTGTGGGAGGTCCAAGAGTTG	CALWEVQEL	TRGV9	.	TRGJP2	19	-1	-1	18
10	7.980782276278721E-5	TGTGCCACCCATTATAAGAAACTCTTT	CATHYKKLF	TRGV8	.	TRGJ1	8	-1	-1	10
9	7.182704048650849E-5	TGTGCCACCTGGGATTGTATCCTTGAACCACCTTATACCACTGGTTGGTTCAAGATATTT	CATWDCILEPPYTTGWFKIF	TRGV8	.	TRGJP1	14	-1	-1	33
9	7.182704048650849E-5	TGTGCCTGCTGGATTAGGCACGTAGGGGTTTATACGAATTATTATAAGAAACTCTTT	CACWIRHVGVYTNYYKKLF	TRGV11	.	TRGJ1	22	-1	-1	31
9	7.182704048650849E-5	TGTGCCACCTGGGACGGGAGATTCCATGAATATAGTAGTGATTGGATCAAGACGTTT	CATWDGRFHEYSSDWIKTF	TRGV2	.	TRGJP2	17	-1	-1	29
9	7.182704048650849E-5	TGTGCCACCTGGGACGGGCCTGGGTCTTTTAGTAGTGATTGGATCAAGACGTTT	CATWDGPGSFSSDWIKTF	TRGV2	.	TRGJP2	19	-1	-1	29
9	7.182704048650849E-5	TGTGCTGCGTGGGATTATTCTTCCCACCCTGATTATTATAAGAAACTCTTT	CAAWDYSSHPDYYKKLF	TRGV10	.	TRGJ1	16	-1	-1	31
9	7.182704048650849E-5	TGTGCCACCTGGGACAGGCTTGGGGTTGGATTTTATTATAAGAAACTCTTT	CATWDRLGVGFYYKKLF	TRGV5	.	TRGJ1	21	-1	-1	32
9	7.182704048650849E-5	TGTGCCACCTGGACAAATCTCGGATCGGAATTTGGAATTTTCGGGCTCTTT	CATWTNLGSEFGIFGLF	TRGV8	.	TRGJ1	11	-1	-1	45
9	7.182704048650849E-5	TGTGCCACCGGGTTCCTATGGGGCCCTTCCACCTATTGGTTCAAGATATTT	CATGFLWGPSTYWFKIF	TRGV2	.	TRGJP1	11	-1	-1	35
9	7.182704048650849E-5	TGTGCCTTGTGGGAGGCCCGAATAAAGACTGGTTGGTTCAAGATATTT	CALWEARIKTGWFKIF	TRGV9	.	TRGJP1	15	-1	-1	27
9	7.182704048650849E-5	TGTGCCACCTGGGATAGGCCCTATAGTAGTGATTGGATCAAGACGTTT	CATWDRPYSSDWIKTF	TRGV8	.	TRGJP2	23	-1	-1	21
9	7.182704048650849E-5	TGTGCCACCTGGGACGGCAATTATACCACTGGTTGGTTCAAGATATTT	CATWDGNYTTGWFKIF	TRGV2	.	TRGJP1	16	-1	-1	21
9	7.182704048650849E-5	TGTGCCACCTGGGACGGGCCTCTGGGTAGTGATTGGATCAAGACGTTT	CATWDGPLGSDWIKTF	TRGV2	.	TRGJP2	19	-1	-1	25
9	7.182704048650849E-5	TGTGCCACCTGGGACAGCCTCTCCTCGAATTATTATAAGAAACTCTTT	CATWDSLSSNYYKKLF	TRGV5	.	TRGJ1	23	-1	-1	24
9	7.182704048650849E-5	TGTGCCACCTGGGACAGGCCACCCCCGGACTATTATAAGAAACTCTTT	CATWDRPPPDYYKKLF	TRGV3	.	TRGJ1	19	-1	-1	30
9	7.182704048650849E-5	TGTGCTGCGTGGGATTATACCGCGAATTATTATAAGAAACTCTTT	CAAWDYTANYYKKLF	TRGV10	.	TRGJ1	16	-1	-1	22
9	7.182704048650849E-5	TGTGCCACCTGGGATGCGAATACCACTGGTTGGTTCAAGATATTT	CATWDANTTGWFKIF	TRGV8	.	TRGJP1	14	-1	-1	19
9	7.182704048650849E-5	TGTGCCACCTGGGATGGGCAGTTAAGGTATTATAAGAAACTCTTT	CATWDGQLRYYKKLF	TRGV4	.	TRGJ1	18	-1	-1	27
9	7.182704048650849E-5	TGTGCCACCTGGGACCCTTATAGTAGTGATTGGATCAAGACGTTT	CATWDPYSSDWIKTF	TRGV2	.	TRGJP2	14	-1	-1	18
9	7.182704048650849E-5	TGTGCCACCTGGGACGGGCTCTACTGCCATTATAAGAAACTCTTT	CATWDGLYCHYKKLF	TRGV2	.	TRGJ1	18	-1	-1	28
9	7.182704048650849E-5	TGTGCCACCTGGGACGGGCAGGTGATTTATTATAAGAAACTCTTT	CATWDGQVIYYKKLF	TRGV2	.	TRGJ1	18	-1	-1	23
9	7.182704048650849E-5	TGTGCCACCTGGGACGGGCAGGGCGGTGATTGGATCAAGACGTTT	CATWDGQGGDWIKTF	TRGV2	.	TRGJP2	18	-1	-1	25
9	7.182704048650849E-5	TGTGCCACCTGGGACGGGGATCCTCGTTATTATAAGAAACTCTTT	CATWDGDPRYYKKLF	TRGV2	.	TRGJ1	17	-1	-1	26
9	7.182704048650849E-5	TGTGCCACCTGGGACAGGCCGACCACTGGTTGGTTCAAGATATTT	CATWDRPTTGWFKIF	TRGV3	.	TRGJP1	19	-1	-1	21
9	7.182704048650849E-5	TGTGCTGCGTGGGATTCCTACCCTGGTTGGTTCAAGATATTT	CAAWDSYPGWFKIF	TRGV10	.	TRGJP1	15	-1	-1	18
9	7.182704048650849E-5	TGTGCCTGCTGGATTAGGCACATGGGTTGGTTCAAGATATTT	CACWIRHMGWFKIF	TRGV11	.	TRGJP1	23	-1	-1	24
9	7.182704048650849E-5	TGTGCCTGCTGGATTAGGCACAGGTATTATAAGAAACTCTTT	CACWIRHRYYKKLF	TRGV11	.	TRGJ1	20	-1	-1	24
9	7.182704048650849E-5	TGTGCCACCTGGGGCAAAAATTTGGGATATAAGAAACTCTTT	CATWGKNLGYKKLF	TRGV5P	.	TRGJ1	15	-1	-1	27
9	7.182704048650849E-5	TGTGCCACCTGGGATCGCCCTAGGTGTTGGTTCAAGATATTT	CATWDRPRCWFKIF	TRGV8	.	TRGJP1	21	-1	-1	25
9	7.182704048650849E-5	TGTGCCACCTGGGATAGTTTGTTTGATTATAAGAAACTCTTT	CATWDSLFDYKKLF	TRGV4	.	TRGJ1	14	-1	-1	25
9	7.182704048650849E-5	TGTGCCACCTGGGATAGGCTCCGGTATTATAAGAAACTCTTT	CATWDRLRYYKKLF	TRGV8	.	TRGJ1	18	-1	-1	24
9	7.182704048650849E-5	TGTGCCACCTGGGACTGTGTGGGTGATTGGATCAAGACGTTT	CATWDCVGDWIKTF	TRGV4	.	TRGJP2	13	-1	-1	22
9	7.182704048650849E-5	TGTGCCACCTGGGACCGCCAACCTAGGTATAAGAAACTCTTT	CATWDRQPRYKKLF	TRGV5	.	TRGJ1	14	-1	-1	27
9	7.182704048650849E-5	TGTGCCACCTGGGACGGGTCGAATTATTATAAGAAACTCTTT	CATWDGSNYYKKLF	TRGV2	.	TRGJ1	17	-1	-1	18
9	7.182704048650849E-5	TGTGCCACCTGGGACGGGCCTGGTGGTTGGTTCAAGATATTT	CATWDGPGGWFKIF	TRGV2	.	TRGJP1	19	-1	-1	23
9	7.182704048650849E-5	TGTGCCACCTGGGACGGGCGGCTCGGGTATGGGAAACTCTTT	CATWDGRLGYGKLF	TRGV2	.	TRGJ1	18	-1	-1	32
9	7.182704048650849E-5	TGTGCCACCTGGGACGGGGGGAATTATTATAAGAAACTCTTT	CATWDGGNYYKKLF	TRGV2	.	TRGJ1	17	-1	-1	20
9	7.182704048650849E-5	TGTGCCACCTGGGACGATGAAGGTTATTATAAGAAACTCTTT	CATWDDEGYYKKLF	TRGV2	.	TRGJ1	15	-1	-1	23
9	7.182704048650849E-5	TGTGCCACCTGGGACAGCCGGAATTATTATAAGAAACTCTTT	CATWDSRNYYKKLF	TRGV2	.	TRGJ1	14	-1	-1	20
9	7.182704048650849E-5	TGTGCCACCTGGGACAGGCGGGATTATTATAAGAAACTCTTT	CATWDRRDYYKKLF	TRGV3	.	TRGJ1	18	-1	-1	22
9	7.182704048650849E-5	TGTGCCACCTGGGACAGGCGATTTGGTTGGTTCAAGATATTT	CATWDRRFGWFKIF	TRGV7	.	TRGJP1	18	-1	-1	23
9	7.182704048650849E-5	TGTGCCACCTGGGACAGGGTGAATTATTATAAGAAACTCTTT	CATWDRVNYYKKLF	TRGV3	.	TRGJ1	17	-1	-1	20
9	7.182704048650849E-5	TGTGCCACCTGGGACAAGATTGGGTCTTATAAGAAACTCTTT	CATWDKIGSYKKLF	TRGV7	.	TRGJ1	15	-1	-1	26
9	7.182704048650849E-5	TGGAACTGGGATAGGGATACCACTGGTTGGTTCAAGATATTT	WNWDRDTTGWFKIF	TRGV8	.	TRGJP1	14	-1	-1	16
9	7.182704048650849E-5	TGTGCTGCGACTTATACCACTGGTTGGTTCAAGATATTT	CAATYTTGWFKIF	TRGV10	.	TRGJP1	8	-1	-1	12
9	7.182704048650849E-5	TGTGCCTTGTGGGAGGTAGAAGATTGGATCAAGACGGTT	CALWEVEDWIKTV	TRGV9	.	TRGJP2	16	-1	-1	21
9	7.182704048650849E-5	TGTGCCTGCTGGATTGCCCCTTATTATAAGAAACTCTTT	CACWIAPYYKKLF	TRGV11	.	TRGJ1	14	-1	-1	20
9	7.182704048650849E-5	TGTGCCTGCTGGATTAGATATTATTATAAGAAACTCTTT	CACWIRYYYKKLF	TRGV11	.	TRGJ1	16	-1	-1	12
9	7.182704048650849E-5	TGTGCCACCTGGCTCCCAGGGTATTATAAGAAACTCTTT	CATWLPGYYKKLF	TRGV2	.	TRGJ1	11	-1	-1	21
9	7.182704048650849E-5	TGTGCCACCTGGGCACTCCTCTATTATAAGAAACTCTTT	CATWALLYYKKLF	TRGV2	.	TRGJ1	12	-1	-1	21
9	7.182704048650849E-5	TGTGCCACCTGGGGCTCGAATTATTATAAGAAACTCTTT	CATWGSNYYKKLF	TRGV8	.	TRGJ1	12	-1	-1	15
9	7.182704048650849E-5	TGTGCCACCTGGGGCAGTGTTGGGTATAAGAAACTCTTT	CATWGSVGYKKLF	TRGV5P	.	TRGJ1	16	-1	-1	24
9	7.182704048650849E-5	TGTGCCACCTGGGATTCCGATTATTATAAGAAACTCTTT	CATWDSDYYKKLF	TRGV8	.	TRGJ1	14	-1	-1	13
9	7.182704048650849E-5	TGTGCCACCTGGGATGGTGCTTATTATAAGAAACTCTTT	CATWDGAYYKKLF	TRGV4	.	TRGJ1	16	-1	-1	20
9	7.182704048650849E-5	TGTGCCACCTGGGATGGCAATTATTATAAGAAACTCTTT	CATWDGNYYKKLF	TRGV4	.	TRGJ1	16	-1	-1	18
9	7.182704048650849E-5	TGTGCCACCTGGGATGGGCTTTATTATAAGAAACTCTTT	CATWDGLYYKKLF	TRGV4	.	TRGJ1	18	-1	-1	20
9	7.182704048650849E-5	TGTGCCACCTGGGATGGGCCCTATTATAAGAAACTCTTT	CATWDGPYYKKLF	TRGV4	.	TRGJ1	20	-1	-1	21
9	7.182704048650849E-5	TGTGCCACCTGGGATGGGCCCGGTTATAAGAAACTCTTT	CATWDGPGYKKLF	TRGV4	.	TRGJ1	20	-1	-1	23
9	7.182704048650849E-5	TGTGCCACCTGGGATGGGGGTTTTTATAAGAAACTCTTT	CATWDGGFYKKLF	TRGV4	.	TRGJ1	17	-1	-1	20
9	7.182704048650849E-5	TGTGCCACCTGGGATGGACCTTATTATAAGAAACTCTTT	CATWDGPYYKKLF	TRGV4	.	TRGJ1	19	-1	-1	20
9	7.182704048650849E-5	TGTGCCACCTGGGATGAAGTTTTCTATAAGAAACTCTTT	CATWDEVFYKKLF	TRGV4	.	TRGJ1	15	-1	-1	24
9	7.182704048650849E-5	TGTGCCACCTGGGATAGGCTTTATTATAAGAAACTCTTT	CATWDRLYYKKLF	TRGV8	.	TRGJ1	18	-1	-1	20
9	7.182704048650849E-5	TGTGCCACCTGGGACCGTCTCTTTTGGTTCAAGATATTT	CATWDRLFWFKIF	TRGV2	.	TRGJP1	14	-1	-1	23
9	7.182704048650849E-5	TGTGCCACCTGGGACGGTTTTTGGGATAAGAAACTCTTT	CATWDGFWDKKLF	TRGV5	.	TRGJ1	14	-1	-1	25
9	7.182704048650849E-5	TGTGCCACCTGGGACGGTACTTATTATAAGAAACTCTTT	CATWDGTYYKKLF	TRGV3	.	TRGJ1	14	-1	-1	20
9	7.182704048650849E-5	TGTGCCACCTGGGACGGCCAACGTTGGTTCAAGATATTT	CATWDGQRWFKIF	TRGV2	.	TRGJP1	16	-1	-1	22
9	7.182704048650849E-5	TGTGCCACCTGGGACGGGCTTTGGTATAAGAAACTCTTT	CATWDGLWYKKLF	TRGV2	.	TRGJ1	18	-1	-1	24
9	7.182704048650849E-5	TGTGCCACCTGGGACGGGCTTTATTATAAGAAACTCTTT	CATWDGLYYKKLF	TRGV2	.	TRGJ1	18	-1	-1	20
9	7.182704048650849E-5	TGTGCCACCTGGGACGGGCCTTATTATAAGAAACTCTTT	CATWDGPYYKKLF	TRGV2	.	TRGJ1	19	-1	-1	20
9	7.182704048650849E-5	TGTGCCACCTGGGACGGGCCCTATTATAAGAAACTCTTT	CATWDGPYYKKLF	TRGV2	.	TRGJ1	20	-1	-1	21
9	7.182704048650849E-5	TGTGCCACCTGGGACGGGCGCGGATATAAGAAACTCTTT	CATWDGRGYKKLF	TRGV2	.	TRGJ1	21	-1	-1	24
9	7.182704048650849E-5	TGTGCCACCTGGGACGGACCATATTATAAGAAACTCTTT	CATWDGPYYKKLF	TRGV2	.	TRGJ2	19	-1	-1	21
9	7.182704048650849E-5	TGTGCCACCTGGGACAGCCCTGGTTGGTTCAAGATATTT	CATWDSPGWFKIF	TRGV7	.	TRGJP1	21	-1	-1	19
9	7.182704048650849E-5	TGTGCCACCTGGGACAGGCTTTGTTATAAGAAACTCTTT	CATWDRLCYKKLF	TRGV3	.	TRGJ1	18	-1	-1	20
9	7.182704048650849E-5	TGTGCCACCTGGGACAGGCTTGATTATAAGAAACTCTTT	CATWDRLDYKKLF	TRGV5	.	TRGJ1	21	-1	-1	22
9	7.182704048650849E-5	TGTGCCACCTGGGACAGGCTTAAGTATAAGAAACTCTTT	CATWDRLKYKKLF	TRGV5	.	TRGJ1	18	-1	-1	24
9	7.182704048650849E-5	TGTGCCACCTGGGACAGGCCTGATTGGATCAAGACGTTT	CATWDRPDWIKTF	TRGV3	.	TRGJP2	21	-1	-1	20
9	7.182704048650849E-5	TGTGCCACCTGGGACAGGCGGTATTATAAGAAACTCTTT	CATWDRRYYKKLF	TRGV3	.	TRGJ1	18	-1	-1	21
9	7.182704048650849E-5	TGTGCCACCTGGGACAGGGCGGATTATAAGAAACTCTTT	CATWDRADYKKLF	TRGV3	.	TRGJ1	17	-1	-1	22
9	7.182704048650849E-5	TGTGCCACCTGGGACAGATTGGATTATAAGAAACTCTTT	CATWDRLDYKKLF	TRGV3	.	TRGJ1	16	-1	-1	22
9	7.182704048650849E-5	TGTGCCACCTGGGAACGTTTCTATTATAAGAAACTCTTT	CATWERFYYKKLF	TRGV4	.	TRGJ1	13	-1	-1	21
9	7.182704048650849E-5	TGTGCCACCTGGAACCGAATGTATTATAAGAAACTCTTT	CATWNRMYYKKLF	TRGV4	.	TRGJ1	11	-1	-1	15
9	7.182704048650849E-5	TGTGCTGCGTGGGATTTCAAGGGTAAGAAACTCTTT	CAAWDFKGKKLF	TRGV10	.	TRGJ1	15	-1	-1	23
9	7.182704048650849E-5	TGTGCTGCGTGGGATTTGGGATGGTTCAAGATATTT	CAAWDLGWFKIF	TRGV10	.	TRGJP1	15	-1	-1	18
9	7.182704048650849E-5	TGTGCCTGCTGGATTAGGGTCCGTGAGAAACTCTTT	CACWIRVREKLF	TRGV11	.	TRGJ1	17	-1	-1	25
9	7.182704048650849E-5	TGTGCCACCTCGGCGACTGGTTGGTTCAAGATATTT	CATSATGWFKIF	TRGV8	.	TRGJP1	12	-1	-1	15
9	7.182704048650849E-5	TGTGCCACCTGTTGGAATTATTATAAGAAACTCTTT	CATCWNYYKKLF	TRGV8	.	TRGJ1	10	-1	-1	11
9	7.182704048650849E-5	TGTGCCACCTGGGTGGGTTATTATAAGAAACTCTTT	CATWVGYYKKLF	TRGV8	.	TRGJ1	12	-1	-1	17
9	7.182704048650849E-5	TGTGCCACCTGGGCCCCGGGGCGGTTCAAGATATTT	CATWAPGRFKIF	TRGV8	.	TRGJP1	12	-1	-1	22
9	7.182704048650849E-5	TGTGCCACCTGGGGGGTGGGTTGGTTCAAGATATTT	CATWGVGWFKIF	TRGV8	.	TRGJP1	12	-1	-1	18
9	7.182704048650849E-5	TGTGCCACCTGGGATGGTAGGCATAAGAAACTCTTT	CATWDGRHKKLF	TRGV4	.	TRGJ1	16	-1	-1	22
9	7.182704048650849E-5	TGTGCCACCTGGGATGGGCGTTATAAGAAACTCTTT	CATWDGRYKKLF	TRGV4	.	TRGJ1	18	-1	-1	20
9	7.182704048650849E-5	TGTGCCACCTGGGATAGTTGTTGGTTCAAGATATTT	CATWDSCWFKIF	TRGV8	.	TRGJP1	16	-1	-1	19
9	7.182704048650849E-5	TGTGCCACCTGGGATAGGCCCGATAAGAAACTCTTT	CATWDRPDKKLF	TRGV8	.	TRGJ1	19	-1	-1	22
9	7.182704048650849E-5	TGTGCCACCTGGGACCCCCCGGATAAGAAACTCTTT	CATWDPPDKKLF	TRGV2	.	TRGJ1	14	-1	-1	22
9	7.182704048650849E-5	TGTGCCACCTGGGACGGCTATTATAAGAAACTCTTT	CATWDGYYKKLF	TRGV2	.	TRGJ1	16	-1	-1	18
9	7.182704048650849E-5	TGTGCCACCTGGGACGGGCTATTTGAAAAACTCTTT	CATWDGLFEKLF	TRGV2	.	TRGJ1	18	-1	-1	27
9	7.182704048650849E-5	TGTGCCACCTGGGACGGGGGATATAAGAAACTCTTT	CATWDGGYKKLF	TRGV2	.	TRGJ1	17	-1	-1	21
9	7.182704048650849E-5	TGTGCCACCTGGGACGGATATTATAAGAAACTCTTT	CATWDGYYKKLF	TRGV2	.	TRGJ1	16	-1	-1	18
9	7.182704048650849E-5	TGTGCCACCTGGGACAGTGGTTATAAGAAACTCTTT	CATWDSGYKKLF	TRGV5	.	TRGJ1	16	-1	-1	20
9	7.182704048650849E-5	TGTGCCACCTGGGACAGGCTTTATAAGAAACTCTTT	CATWDRLYKKLF	TRGV3	.	TRGJ1	18	-1	-1	20
9	7.182704048650849E-5	TGTGCCACCTGGGACAGGCTGGAAAAGAAACTCTTT	CATWDRLEKKLF	TRGV5	.	TRGJ1	18	-1	-1	24
9	7.182704048650849E-5	TGTGCCACCTGGGACAGGGCATATAAGAAACTCTTT	CATWDRAYKKLF	TRGV3	.	TRGJ1	17	-1	-1	21
9	7.182704048650849E-5	TGTGCCACCTGGGACAAGTATTATAAGAAACTCTTT	CATWDKYYKKLF	TRGV5	.	TRGJ1	15	-1	-1	15
9	7.182704048650849E-5	TGTGCCACCTGGGAGTGTTATTATAAGAAACTCTTT	CATWECYYKKLF	TRGV4	.	TRGJ1	13	-1	-1	17
9	7.182704048650849E-5	TGTGCCACCTGGGAATCCTATTATAAGAAACTCTTT	CATWESYYKKLF	TRGV3	.	TRGJ1	13	-1	-1	18
9	7.182704048650849E-5	TGTGCCACAAGGTCCGATTATTATAAGAAACTCTTT	CATRSDYYKKLF	TRGV8	.	TRGJ1	7	-1	-1	16
9	7.182704048650849E-5	TGTGCCAACAAAACAGTCGATTATAAGAAACTCTTT	CANKTVDYKKLF	TRGV8	.	TRGJ1	6	-1	-1	19
9	7.182704048650849E-5	TGCGGAGGGTTCGCCACTGGTTGGTTCAAGATATTT	CGGFATGWFKIF	TRGV8	.	TRGJP1	1	-1	-1	13
9	7.182704048650849E-5	TGTGCCTGCTGGATTTATTATAAGAAACTCTTT	CACWIYYKKLF	TRGV11	.	TRGJ1	14	-1	-1	11
9	7.182704048650849E-5	TGTGCCCCGACGGGGGGTTATAAGAAACTCTTT	CAPTGGYKKLF	TRGV2	.	TRGJ1	5	-1	-1	17
9	7.182704048650849E-5	TGTGCCGATGATAATTATTATAAGAAACTCTTT	CADDNYYKKLF	TRGV4	.	TRGJ1	5	-1	-1	12
9	7.182704048650849E-5	TGTGCCACCTCACCTTATTATAAGAAACTCTTT	CATSPYYKKLF	TRGV8	.	TRGJ1	9	-1	-1	14
9	7.182704048650849E-5	TGTGCCACCTGGGTTAATTATAAGAAACTCTTT	CATWVNYKKLF	TRGV8	.	TRGJ1	15	-1	-1	16
9	7.182704048650849E-5	TGTGCCACCTGGGGTCATATCAAGGAACTCTTT	CATWGHIKELF	TRGV3	.	TRGJ1	12	-1	-1	17
9	7.182704048650849E-5	TGTGCCACCTGGGGGCATTATAAGAAACTCTTT	CATWGHYKKLF	TRGV4	.	TRGJ1	12	-1	-1	16
9	7.182704048650849E-5	TGTGCCACCTGGGATTCTTATAAGAAACTCTTT	CATWDSYKKLF	TRGV4	.	TRGJ1	14	-1	-1	13
9	7.182704048650849E-5	TGTGCCACCTGGGATCCTAATAAGAAACTCTTT	CATWDPNKKLF	TRGV4	.	TRGJ1	14	-1	-1	19
9	7.182704048650849E-5	TGTGCCACCTGGGATGGGCCGGGGAAACTCTTT	CATWDGPGKLF	TRGV4	.	TRGJ1	19	-1	-1	23
9	7.182704048650849E-5	TGTGCCACCTGGGATGATGGGAAGAAACTCTTT	CATWDDGKKLF	TRGV4	.	TRGJ1	15	-1	-1	21
9	7.182704048650849E-5	TGTGCCACCTGGGACGGGCCTAAGAAACTCTTT	CATWDGPKKLF	TRGV2	.	TRGJ1	19	-1	-1	20
9	7.182704048650849E-5	TGTGCCACCTGGGACGGGCGGGAGAAACTCTTT	CATWDGREKLF	TRGV2	.	TRGJ1	18	-1	-1	22
9	7.182704048650849E-5	TGTGCCACCTGGGACAGGCCGAGAAAACTCTTT	CATWDRPRKLF	TRGV7	.	TRGJ1	19	-1	-1	24
9	7.182704048650849E-5	TGTGCCACCTGGGACAGGGTTGAGAAACTCTTT	CATWDRVEKLF	TRGV5	.	TRGJ1	17	-1	-1	22
9	7.182704048650849E-5	TGTGCCACCTGGACTTATTATAAGAAACTCTTT	CATWTYYKKLF	TRGV7	.	TRGJ1	11	-1	-1	11
9	7.182704048650849E-5	TGTGCCACCGTGAACTCTTATAAGAAACTCTTT	CATVNSYKKLF	TRGV2	.	TRGJ1	8	-1	-1	11
9	7.182704048650849E-5	TGTGCCAACGGGGTCCATTATAAGAAACTCTTT	CANGVHYKKLF	TRGV2	.	TRGJ1	12	-1	-1	16
9	7.182704048650849E-5	TGTGCTGCGTGTCGTTGGTTCAAGATATTT	CAACRWFKIF	TRGV10	.	TRGJP1	10	-1	-1	13
9	7.182704048650849E-5	TGTGCTGCGTGGGACCTTGGGAGACTCTTT	CAAWDLGRLF	TRGV10	.	TRGJ1	13	-1	-1	20
9	7.182704048650849E-5	TGTGCCTCGAATTATTATAAGAAACTCTTT	CASNYYKKLF	TRGV8	.	TRGJ1	5	-1	-1	6
9	7.182704048650849E-5	TGTGCCTGCTGGATTAGAGATCAACTCTTT	CACWIRDQLF	TRGV11	.	TRGJ1	16	-1	-1	22
9	7.182704048650849E-5	TGTGCCTGCTGGATTAAGGAGAAACTCTTT	CACWIKEKLF	TRGV11	.	TRGJ1	15	-1	-1	19
9	7.182704048650849E-5	TGTGCCACCTTCACACACAAGAAACTCTTT	CATFTHKKLF	TRGV8	.	TRGJ1	9	-1	-1	18
9	7.182704048650849E-5	TGTGCCACCTCACGTTGGTTCAAGATATTT	CATSRWFKIF	TRGV2	.	TRGJP1	9	-1	-1	13
9	7.182704048650849E-5	TGTGCCACCTGGGATCCGTTCAAGATATTT	CATWDPFKIF	TRGV8	.	TRGJP1	14	-1	-1	17
9	7.182704048650849E-5	TGTGCCACCTGGGATGTGGTGAAACTCTTT	CATWDVVKLF	TRGV4	.	TRGJ1	15	-1	-1	20
9	7.182704048650849E-5	TGTGCCACCTGGGTGGAGAAACTCTTT	CATWVEKLF	TRGV3	.	TRGJ1	12	-1	-1	16
9	7.182704048650849E-5	TGTGCCACCTGGGGCAGGCTTCTCTTT	CATWGRLLF	TRGV5P	.	TRGJ1	18	-1	-1	21
9	7.182704048650849E-5	TGTGCCACCTGGGAGCCGAAACTCTTT	CATWEPKLF	TRGV4	.	TRGJ1	13	-1	-1	17
9	7.182704048650849E-5	TGTGCCACCTGGGACAAAATATTT	CATWDKIF	TRGV3	.	TRGJP1	15	-1	-1	14
9	7.182704048650849E-5	TGTCAGGATAAGAAACTCTTT	CQDKKLF	TRGV2	.	TRGJ1	2	-1	-1	7
8	6.384625821022977E-5	TGTGCCACCTGGGACAGGCTCGGGGGGGACCCAAATACCACTGGTTGGTTCAAGATATTT	CATWDRLGGDPNTTGWFKIF	TRGV7	.	TRGJP1	18	-1	-1	34
8	6.384625821022977E-5	TGTGCTGCGTGGGATTTCTGTCCCATTCTAATCATGAATTATTATAAGAAACTCTTT	CAAWDFCPILIMNYYKKLF	TRGV10	.	TRGJ1	15	-1	-1	35
8	6.384625821022977E-5	TGTGCCACCTGGGATATGAGGGCCCCATATACCACTGGTTGGTTCAAGATATTT	CATWDMRAPYTTGWFKIF	TRGV8	.	TRGJP1	15	-1	-1	26
8	6.384625821022977E-5	TGTGCCTGCTGGATTAGGCGAATCACCCCGAGTGATTGGATCAAGACGTTT	CACWIRRITPSDWIKTF	TRGV11	.	TRGJP2	18	-1	-1	30
8	6.384625821022977E-5	TGTGCCTGCTGGAAAAAGTTTGGCCCTTTCGGCGATTGGATCAAGACGTTT	CACWKKFGPFGDWIKTF	TRGV11	.	TRGJP2	12	-1	-1	33
8	6.384625821022977E-5	TGTGCCACCTGGGATAGGTGGGTCGATACCACTGGTTGGTTCAAGATATTT	CATWDRWVDTTGWFKIF	TRGV8	.	TRGJP1	17	-1	-1	25
8	6.384625821022977E-5	TGTGCCACCTGGGACCAAACCTCAAATACCACTGGTTGGTTCAAGATATTT	CATWDQTSNTTGWFKIF	TRGV3	.	TRGJP1	14	-1	-1	25
8	6.384625821022977E-5	TGTGCCACCTGGGACGGGCCGGGAAAGGGCAAATGGTGGGAGAAACTCTTT	CATWDGPGKGKWWEKLF	TRGV2	.	TRGJ1	19	-1	-1	40
8	6.384625821022977E-5	TGTGCCACCTGGGACAGTACCAGGGGAATAATGGCTTATAAGAAACTCTTT	CATWDSTRGIMAYKKLF	TRGV3	.	TRGJ1	16	-1	-1	35
8	6.384625821022977E-5	TGTGCCACCTGGGACAGGTTGGCAGGCGAAAATTATTATAAGAAACTCTTT	CATWDRLAGENYYKKLF	TRGV3	.	TRGJ1	17	-1	-1	30
8	6.384625821022977E-5	TGTGCCACCTGGGACAGGGAGGGTGAGTTGGGCAAAAAAATCAAGGTATTT	CATWDREGELGKKIKVF	TRGV7	.	TRGJP	17	-1	-1	24
8	6.384625821022977E-5	TGTGCTGCGTGGGATTATAGGGGCCCGAATTATTATAAGAAACTCTTT	CAAWDYRGPNYYKKLF	TRGV10	.	TRGJ1	16	-1	-1	25
8	6.384625821022977E-5	TGTGCTGCGTGGGATTATAAGGGAGGGGATTATTATAAGAAACTCTTT	CAAWDYKGGDYYKKLF	TRGV10	.	TRGJ1	16	-1	-1	28
8	6.384625821022977E-5	TGTGCCACCTGGGCCCCCGTGAAGTTGGGCAAAAAAATCAAGGTATTT	CATWAPVKLGKKIKVF	TRGV3	.	TRGJP	12	-1	-1	22
8	6.384625821022977E-5	TGTGCCACCTGGGGGCCCCCTTCCAGTCCGTATTATAAGAAACTCTTT	CATWGPPSSPYYKKLF	TRGV8	.	TRGJ1	12	-1	-1	30
8	6.384625821022977E-5	TGTGCCACCTGGGATAGGTTGGAAGGTAGTGATTGGATCAAGACGTTT	CATWDRLEGSDWIKTF	TRGV8	.	TRGJP2	17	-1	-1	25
8	6.384625821022977E-5	TGTGCCACCTGGGATAGGCCACCGCCATCTTATTATAAGAAACTCTTT	CATWDRPPPSYYKKLF	TRGV8	.	TRGJ1	19	-1	-1	29
8	6.384625821022977E-5	TGTGCCACCTGGGATAGGGAAGTCGCCACTGGTTGGTTCAAGATATTT	CATWDREVATGWFKIF	TRGV8	.	TRGJP1	17	-1	-1	25
8	6.384625821022977E-5	TGTGCCACCTGGGACCTTCTTCTTACCACTGGTTGGTTCAAGATATTT	CATWDLLLTTGWFKIF	TRGV8	.	TRGJP1	13	-1	-1	23
8	6.384625821022977E-5	TGTGCCACCTGGGACGGGCCGCGGGATAGTGATTGGATCAAGACGTTT	CATWDGPRDSDWIKTF	TRGV2	.	TRGJP2	19	-1	-1	26
8	6.384625821022977E-5	TGTGCCACCTGGGACAGGCCTATTTCCTTTTATTATAAGAAACTCTTT	CATWDRPISFYYKKLF	TRGV3	.	TRGJ1	20	-1	-1	29
8	6.384625821022977E-5	TGTGCTGCGTGGGATTTCTGCCCCAATTATTATAAGAAACTCTTT	CAAWDFCPNYYKKLF	TRGV10	.	TRGJ1	15	-1	-1	24
8	6.384625821022977E-5	TGTGCCTTGTGGGAGGACCCTCCCCTTTATTATAAGAAACTCTTT	CALWEDPPLYYKKLF	TRGV9	.	TRGJ1	23	-1	-1	26
8	6.384625821022977E-5	TGTGCCATCGATAGGGATATCCCTAGGTGTTATAAGAAACTCTTT	CAIDRDIPRCYKKLF	TRGV4	.	TRGJ1	6	-1	-1	29
8	6.384625821022977E-5	TGTGCCACCTGGGATCGCGGCCAGAATTATTATAAGAAACTCTTT	CATWDRGQNYYKKLF	TRGV8	.	TRGJ1	14	-1	-1	23
8	6.384625821022977E-5	TGTGCCACCTGGGATCACTCTACCACTGGTTGGTTCAAGATATTT	CATWDHSTTGWFKIF	TRGV8	.	TRGJP1	14	-1	-1	20
8	6.384625821022977E-5	TGTGCCACCTGGGATGGGCCCCGGGGTTATTATAAGAAACTCTTT	CATWDGPRGYYKKLF	TRGV4	.	TRGJ1	20	-1	-1	26
8	6.384625821022977E-5	TGTGCCACCTGGGATAGACTGCAGAATTATTATAAGAAACTCTTT	CATWDRLQNYYKKLF	TRGV8	.	TRGJ1	16	-1	-1	23
8	6.384625821022977E-5	TGTGCCACCTGGGATAGAGTATCGGATTATTATAAGAAACTCTTT	CATWDRVSDYYKKLF	TRGV8	.	TRGJ1	16	-1	-1	21
8	6.384625821022977E-5	TGTGCCACCTGGGACTGTTTAATGAATTATTATAAGAAACTCTTT	CATWDCLMNYYKKLF	TRGV4	.	TRGJ1	13	-1	-1	23
8	6.384625821022977E-5	TGTGCCACCTGGGACGGCCGGGCGGCTTATTATAAGAAACTCTTT	CATWDGRAAYYKKLF	TRGV3	.	TRGJ1	18	-1	-1	26
8	6.384625821022977E-5	TGTGCCACCTGGGACGGGCTCTCGGATTATTATAAGAAACTCTTT	CATWDGLSDYYKKLF	TRGV2	.	TRGJ1	18	-1	-1	21
8	6.384625821022977E-5	TGTGCCACCTGGGACGGGCCGGGGGGTGATTGGATCAAGACGTTT	CATWDGPGGDWIKTF	TRGV2	.	TRGJP2	19	-1	-1	25
8	6.384625821022977E-5	TGTGCCACCTGGGACAGTCATACCACTGGTTGGTTCAAGATATTT	CATWDSHTTGWFKIF	TRGV7	.	TRGJP1	16	-1	-1	19
8	6.384625821022977E-5	TGTGCCACCTGGGACAGGCTACAGAATTATTATAAGAAACTCTTT	CATWDRLQNYYKKLF	TRGV5	.	TRGJ1	18	-1	-1	23
8	6.384625821022977E-5	TGTGCCACCTGGGACAGGCCTGGCTGTGATTGGATCAAGACGTTT	CATWDRPGCDWIKTF	TRGV3	.	TRGJP2	21	-1	-1	25
8	6.384625821022977E-5	TGTGCCACCTGGGACAGGCGGCACGGCAAAAAAATCAAGGTATTT	CATWDRRHGKKIKVF	TRGV7	.	TRGJP	18	-1	-1	24
8	6.384625821022977E-5	TGTGCCACCTGGGACAGGCGGGAAGAATATTATAAGAAACTCTTT	CATWDRREEYYKKLF	TRGV7	.	TRGJ1	18	-1	-1	24
8	6.384625821022977E-5	TGTGCCACCTGGGACAGACCTCAGAATTATTATAAGAAACTCTTT	CATWDRPQNYYKKLF	TRGV2	.	TRGJ1	14	-1	-1	23
8	6.384625821022977E-5	TGTGCTGCGTGGTGCTATCAACTGACTAATAAGAAACTCTTT	CAAWCYQLTNKKLF	TRGV10	.	TRGJ1	11	-1	-1	28
8	6.384625821022977E-5	TGTGCTGCGTGGGTCTGGGCCACTGGTTGGCTCAAGATATTT	CAAWVWATGWLKIF	TRGV10	.	TRGJP1	12	-1	-1	19
8	6.384625821022977E-5	TGTGCTGCGTGGGCCCCCCTAAAAGGTTGGTTCAAGATATTT	CAAWAPLKGWFKIF	TRGV10	.	TRGJP1	12	-1	-1	24
8	6.384625821022977E-5	TGTGCTGCGTGGGATCGCCGCGGTGAGTATAAGAAACTCTTT	CAAWDRRGEYKKLF	TRGV10	.	TRGJ1	14	-1	-1	27
8	6.384625821022977E-5	TGTGCTGCGTGGGATAGGGATTGGGAATATAAGAAACTCTTT	CAAWDRDWEYKKLF	TRGV10	.	TRGJ1	14	-1	-1	27
8	6.384625821022977E-5	TGTGCCTGCTCCACCGAAACCACTGGTTGGTTCAAGATATTT	CACSTETTGWFKIF	TRGV11	.	TRGJP1	9	-1	-1	18
8	6.384625821022977E-5	TGTGCCTGCTGGATTAGGCAAAGTGATTGGATCAAGACGTTT	CACWIRQSDWIKTF	TRGV11	.	TRGJP2	19	-1	-1	21
8	6.384625821022977E-5	TGTGCCACCTGGCCCTGGGAGAATTATTATAAGAAACTCTTT	CATWPWENYYKKLF	TRGV4	.	TRGJ1	11	-1	-1	20
8	6.384625821022977E-5	TGTGCCACCTGGGGACAGAGGGATTATTATAAGAAACTCTTT	CATWGQRDYYKKLF	TRGV3	.	TRGJ1	17	-1	-1	22
8	6.384625821022977E-5	TGTGCCACCTGGGATGGGCTGAGTTATTATAAGAAACTCTTT	CATWDGLSYYKKLF	TRGV4	.	TRGJ1	18	-1	-1	20
8	6.384625821022977E-5	TGTGCCACCTGGGATGGGCCCCTTTGGTATAAGAAACTCTTT	CATWDGPLWYKKLF	TRGV4	.	TRGJ1	20	-1	-1	27
8	6.384625821022977E-5	TGTGCCACCTGGGATAGTGTGGGGTATTATAAGAAACTCTTT	CATWDSVGYYKKLF	TRGV8	.	TRGJ1	16	-1	-1	24
8	6.384625821022977E-5	TGTGCCACCTGGGATAGCCCTCAGAGGAGTAAGAAACTCTTT	CATWDSPQRSKKLF	TRGV8	.	TRGJ1	20	-1	-1	29
8	6.384625821022977E-5	TGTGCCACCTGGGATAATTCCAATTATTATAAGAAACTCTTT	CATWDNSNYYKKLF	TRGV4	.	TRGJ1	14	-1	-1	13
8	6.384625821022977E-5	TGTGCCACCTGGGACGGTCCTTTTTATTATAAGAAACTCTTT	CATWDGPFYYKKLF	TRGV2	.	TRGJ1	19	-1	-1	23
8	6.384625821022977E-5	TGTGCCACCTGGGACGGCCATTCTTATTATAAGAAACTCTTT	CATWDGHSYYKKLF	TRGV2	.	TRGJ1	16	-1	-1	23
8	6.384625821022977E-5	TGTGCCACCTGGGACGGGCCCACTTATTATAAGAAACTCTTT	CATWDGPTYYKKLF	TRGV2	.	TRGJ1	20	-1	-1	23
8	6.384625821022977E-5	TGTGCCACCTGGGACGGGCCGGCTTATTATAAGAAACTCTTT	CATWDGPAYYKKLF	TRGV2	.	TRGJ1	19	-1	-1	23
8	6.384625821022977E-5	TGTGCCACCTGGGACGGGCGAAATTATTATAAGAAACTCTTT	CATWDGRNYYKKLF	TRGV2	.	TRGJ1	18	-1	-1	21
8	6.384625821022977E-5	TGTGCCACCTGGGACGGGCATGGTGGTTATAAGAAACTCTTT	CATWDGHGGYKKLF	TRGV2	.	TRGJ1	18	-1	-1	26
8	6.384625821022977E-5	TGTGCCACCTGGGACGGGCAGGAGGACTATAAGAAACTCTTT	CATWDGQEDYKKLF	TRGV2	.	TRGJ1	18	-1	-1	27
8	6.384625821022977E-5	TGTGCCACCTGGGACGGGCAGGAATATTATAAGAAACTCTTT	CATWDGQEYYKKLF	TRGV2	.	TRGJ1	18	-1	-1	21
8	6.384625821022977E-5	TGTGCCACCTGGGACGGGAGGACTGGTTGGTTCAAGATATTT	CATWDGRTGWFKIF	TRGV2	.	TRGJP1	17	-1	-1	21
8	6.384625821022977E-5	TGTGCCACCTGGGACATTCCCGATTATTATAAGAAACTCTTT	CATWDIPDYYKKLF	TRGV7	.	TRGJ1	15	-1	-1	22
8	6.384625821022977E-5	TGTGCCACCTGGGACACCCTCGGTTATTATAAGAAACTCTTT	CATWDTLGYYKKLF	TRGV5	.	TRGJ1	15	-1	-1	23
8	6.384625821022977E-5	TGTGCCACCTGGGACAGCGCTAGTTATTATAAGAAACTCTTT	CATWDSASYYKKLF	TRGV5	.	TRGJ1	16	-1	-1	23
8	6.384625821022977E-5	TGTGCCACCTGGGACAGGCTGAGGTATTATAAGAAACTCTTT	CATWDRLRYYKKLF	TRGV5	.	TRGJ1	18	-1	-1	24
8	6.384625821022977E-5	TGTGCCACCTGGGACAGGCCTCGACATTATAAGAAACTCTTT	CATWDRPRHYKKLF	TRGV3	.	TRGJ1	20	-1	-1	25
8	6.384625821022977E-5	TGTGCCACCTGGGACAGGCCGTGGGGTTATAAGAAACTCTTT	CATWDRPWGYKKLF	TRGV3	.	TRGJ1	19	-1	-1	26
8	6.384625821022977E-5	TGTGCCACCTGGGACAGGCCGGGAGATTGGATCAAGACGTTT	CATWDRPGDWIKTF	TRGV5	.	TRGJP2	19	-1	-1	24
8	6.384625821022977E-5	TGTGCCACCTGGGACAGGCGGCGAGATTATAAGAAACTCTTT	CATWDRRRDYKKLF	TRGV7	.	TRGJ1	18	-1	-1	25
8	6.384625821022977E-5	TGTGCCACCTGGGACAGGGGGGGTGATTGGATCAAGACGTTT	CATWDRGGDWIKTF	TRGV5	.	TRGJP2	17	-1	-1	22
8	6.384625821022977E-5	TGTGCCACCTGGGACAACCGTGGGTATTATAAGAAACTCTTT	CATWDNRGYYKKLF	TRGV3	.	TRGJ1	15	-1	-1	24
8	6.384625821022977E-5	TGTGCCACCTGGGAGGGGAACCTTTATTATAAGAAACTCTTT	CATWEGNLYYKKLF	TRGV3	.	TRGJ1	13	-1	-1	23
8	6.384625821022977E-5	TGTGCCACCCTTAATATTAGTAGTGATTGGATCAAGACGTTT	CATLNISSDWIKTF	TRGV4	.	TRGJP2	8	-1	-1	11
8	6.384625821022977E-5	TGTGCCACCCATCGTGGGCAGAATTATTATAAGAAACTCTTT	CATHRGQNYYKKLF	TRGV2	.	TRGJ1	8	-1	-1	20
8	6.384625821022977E-5	TGTGCCACGGGGCCGCAGTTGGGCAAAAAAATCAAGGTATTT	CATGPQLGKKIKVF	TRGV8	.	TRGJP	7	-1	-1	16
8	6.384625821022977E-5	TGTGCTGCGTGGGATGCCCGTCGTTGGTTCAAGATATTT	CAAWDARRWFKIF	TRGV10	.	TRGJP1	14	-1	-1	22
8	6.384625821022977E-5	TGTGCTGCGTGGAAGGAGATTTATTATAAGAAACTCTTT	CAAWKEIYYKKLF	TRGV10	.	TRGJ1	11	-1	-1	17
8	6.384625821022977E-5	TGTGCCCAACCAAGGGTGGATTATTATAAGAAACTCTTT	CAQPRVDYYKKLF	TRGV8	.	TRGJ1	5	-1	-1	19
8	6.384625821022977E-5	TGTGCCACCTCCCGACCCTTTTATTATAAGAAACTCTTT	CATSRPFYYKKLF	TRGV4	.	TRGJ1	9	-1	-1	20
8	6.384625821022977E-5	TGTGCCACCTGGGCTCTTCTTTATTATAAGAAACTCTTT	CATWALLYYKKLF	TRGV4	.	TRGJ1	12	-1	-1	20
8	6.384625821022977E-5	TGTGCCACCTGGGATCTAGTCCATTATAAGAAACTCTTT	CATWDLVHYKKLF	TRGV8	.	TRGJ1	14	-1	-1	22
8	6.384625821022977E-5	TGTGCCACCTGGGATGTCACTGGTTGGTTCAAGATATTT	CATWDVTGWFKIF	TRGV8	.	TRGJP1	14	-1	-1	17
8	6.384625821022977E-5	TGTGCCACCTGGGATGTGCGTTATTATAAGAAACTCTTT	CATWDVRYYKKLF	TRGV4	.	TRGJ1	18	-1	-1	20
8	6.384625821022977E-5	TGTGCCACCTGGGATGTACGCTATTATAAGAAACTCTTT	CATWDVRYYKKLF	TRGV4	.	TRGJ1	15	-1	-1	21
8	6.384625821022977E-5	TGTGCCACCTGGGATGGGGATTATTATAAGAAACTCTTT	CATWDGDYYKKLF	TRGV4	.	TRGJ1	17	-1	-1	19
8	6.384625821022977E-5	TGTGCCACCTGGGATGGAACATATTATAAGAAACTCTTT	CATWDGTYYKKLF	TRGV4	.	TRGJ1	16	-1	-1	21
8	6.384625821022977E-5	TGTGCCACCTGGGATGAGGATTATTATAAGAAACTCTTT	CATWDEDYYKKLF	TRGV4	.	TRGJ1	15	-1	-1	19
8	6.384625821022977E-5	TGTGCCACCTGGGATAGGCGGAATTATAAGAAACTCTTT	CATWDRRNYKKLF	TRGV8	.	TRGJ1	18	-1	-1	22
8	6.384625821022977E-5	TGTGCCACCTGGGACCTCACTGGTTGGTTCAAGATATTT	CATWDLTGWFKIF	TRGV8	.	TRGJP1	13	-1	-1	17
8	6.384625821022977E-5	TGTGCCACCTGGGACCCGAATTATTATAAGAAACTCTTT	CATWDPNYYKKLF	TRGV4	.	TRGJ1	13	-1	-1	16
8	6.384625821022977E-5	TGTGCCACCTGGGACGGCCTTTATTATAAGAAACTCTTT	CATWDGLYYKKLF	TRGV2	.	TRGJ1	16	-1	-1	20
8	6.384625821022977E-5	TGTGCCACCTGGGACGGGCACTATTATAAGAAACTCTTT	CATWDGHYYKKLF	TRGV2	.	TRGJ1	18	-1	-1	21
8	6.384625821022977E-5	TGTGCCACCTGGGACACCCCCTATTATAAGAAACTCTTT	CATWDTPYYKKLF	TRGV3	.	TRGJ1	15	-1	-1	21
8	6.384625821022977E-5	TGTGCCACCTGGGACACACAGACCCTAGGGGAACTCTTT	CATWDTQTLGELF	TRGV3	.	TRGJ1	15	-1	-1	31
8	6.384625821022977E-5	TGTGCCACCTGGGACAGCCAGGATTATAAGAAACTCTTT	CATWDSQDYKKLF	TRGV3	.	TRGJ1	16	-1	-1	22
8	6.384625821022977E-5	TGTGCCACCTGGGACAGGTATTATTATAAGAAACTCTTT	CATWDRYYYKKLF	TRGV3	.	TRGJ1	17	-1	-1	19
8	6.384625821022977E-5	TGTGCCACCTGGGACAGGCGGGGGTATAAGAAACTCTTT	CATWDRRGYKKLF	TRGV3	.	TRGJ1	18	-1	-1	24
8	6.384625821022977E-5	TGTGCCACCTGGGACAGGCGATATTATAAGAAACTCTTT	CATWDRRYYKKLF	TRGV3	.	TRGJ1	18	-1	-1	21
8	6.384625821022977E-5	TGTGCCACCTGGGACAGGGTCCAATCCGGGAAACTCTTT	CATWDRVQSGKLF	TRGV7	.	TRGJ1	17	-1	-1	29
8	6.384625821022977E-5	TGTGCCACCTGGGACAAGACTGGTTGGTTCAAGATATTT	CATWDKTGWFKIF	TRGV3	.	TRGJP1	21	-1	-1	18
8	6.384625821022977E-5	TGTGCCACCTGGGAGGGGTGTTATTATAAGAAACTCTTT	CATWEGCYYKKLF	TRGV8	.	TRGJ1	13	-1	-1	20
8	6.384625821022977E-5	TGTGCCACCTGGGAGGATGATTATTATAAGAAACTCTTT	CATWEDDYYKKLF	TRGV4	.	TRGJ1	13	-1	-1	19
8	6.384625821022977E-5	TGTGCCACCCCCCGGGGGAATTATTATAAGAAACTCTTT	CATPRGNYYKKLF	TRGV4	.	TRGJ1	8	-1	-1	17
8	6.384625821022977E-5	TGTGCTGTACCGCTCACTGGTTGGTTCAAGATATTT	CAVPLTGWFKIF	TRGV10	.	TRGJP1	6	-1	-1	14
8	6.384625821022977E-5	TGTGCTGCGTGGTCCATGATTTATAAGAAACTCTTT	CAAWSMIYKKLF	TRGV10	.	TRGJ1	11	-1	-1	20
8	6.384625821022977E-5	TGTGCTGCGTGGGTGTCGAATTATAAGAAACTCTTT	CAAWVSNYKKLF	TRGV10	.	TRGJ1	12	-1	-1	19
8	6.384625821022977E-5	TGTGCCTGCTGGATTAGGCACCCTAAGAAACTCTTT	CACWIRHPKKLF	TRGV11	.	TRGJ1	20	-1	-1	23
8	6.384625821022977E-5	TGTGCCACCTGGCCACATTATTATAAGAAACTCTTT	CATWPHYYKKLF	TRGV5	.	TRGJ1	11	-1	-1	16
8	6.384625821022977E-5	TGTGCCACCTGGGGTTACTATTATAAGAAACTCTTT	CATWGYYYKKLF	TRGV4	.	TRGJ1	12	-1	-1	18
8	6.384625821022977E-5	TGTGCCACCTGGGATTGGCATTATAAGAAACTCTTT	CATWDWHYKKLF	TRGV4	.	TRGJ1	18	-1	-1	19
8	6.384625821022977E-5	TGTGCCACCTGGGATGGGCTGTTTAAGAAACTCTTT	CATWDGLFKKLF	TRGV4	.	TRGJ1	18	-1	-1	23
8	6.384625821022977E-5	TGTGCCACCTGGGATGGGCGCTATAAGAAACTCTTT	CATWDGRYKKLF	TRGV4	.	TRGJ1	18	-1	-1	21
8	6.384625821022977E-5	TGTGCCACCTGGGATACATATTATAAGAAACTCTTT	CATWDTYYKKLF	TRGV4	.	TRGJ1	14	-1	-1	18
8	6.384625821022977E-5	TGTGCCACCTGGGACGGGCACAGGGGGAAACTCTTT	CATWDGHRGKLF	TRGV2	.	TRGJ1	18	-1	-1	26
8	6.384625821022977E-5	TGTGCCACCTGGGACATTTCATATAAGAAACTCTTT	CATWDISYKKLF	TRGV5	.	TRGJ1	15	-1	-1	21
8	6.384625821022977E-5	TGTGCCACCTGGGACAGGCCCTATAAGAAACTCTTT	CATWDRPYKKLF	TRGV5	.	TRGJ1	19	-1	-1	21
8	6.384625821022977E-5	TGTGCCACCTGGGACAGGCGCGATAAGAAACTCTTT	CATWDRRDKKLF	TRGV3	.	TRGJ1	18	-1	-1	22
8	6.384625821022977E-5	TGTGCCACCTGGGACAGGCGGCAAGGGAAACTCTTT	CATWDRRQGKLF	TRGV3	.	TRGJ1	18	-1	-1	26
8	6.384625821022977E-5	TGTGCCACCTGGGACAAACCTTATAAGAAACTCTTT	CATWDKPYKKLF	TRGV2	.	TRGJ1	14	-1	-1	20
8	6.384625821022977E-5	TGTGCCACCTGGGAGAGTTATTATAAGAAACTCTTT	CATWESYYKKLF	TRGV2	.	TRGJ1	13	-1	-1	14
8	6.384625821022977E-5	TGTGCCACCTGGGAGAGTGATTGGATCAAGACGTTT	CATWESDWIKTF	TRGV2	.	TRGJP2	13	-1	-1	15
8	6.384625821022977E-5	TGTGCTGCCCTAAATTATTATAAGAAACTCTTT	CAALNYYKKLF	TRGV10	.	TRGJ1	7	-1	-1	12
8	6.384625821022977E-5	TGTGCTGCGTCGACTCATTATAAGAAACTCTTT	CAASTHYKKLF	TRGV10	.	TRGJ1	9	-1	-1	9
8	6.384625821022977E-5	TGTGCTGCATGGGATAGGTATAAGAAACTCTTT	CAAWDRYKKLF	TRGV10	.	TRGJ1	14	-1	-1	18
8	6.384625821022977E-5	TGTGCCTGCTGGATTAGGCGTTGGAAACTCTTT	CACWIRRWKLF	TRGV11	.	TRGJ1	18	-1	-1	23
8	6.384625821022977E-5	TGTGCCGCCTATCCTTATTATAAGAAACTCTTT	CAAYPYYKKLF	TRGV8	.	TRGJ1	9	-1	-1	14
8	6.384625821022977E-5	TGTGCCACCTGTCGTACTAGGGGGAAACTCTTT	CATCRTRGKLF	TRGV2	.	TRGJ1	10	-1	-1	23
8	6.384625821022977E-5	TGTGCCACCTGTACAGGAGATAAGAAACTCTTT	CATCTGDKKLF	TRGV8	.	TRGJ1	10	-1	-1	19
8	6.384625821022977E-5	TGTGCCACCTGGCTTTATTATAAGAAACTCTTT	CATWLYYKKLF	TRGV4	.	TRGJ1	11	-1	-1	14
8	6.384625821022977E-5	TGTGCCACCTGGCTGTATTATAAGAAACTCTTT	CATWLYYKKLF	TRGV2	.	TRGJ1	11	-1	-1	15
8	6.384625821022977E-5	TGTGCCACCTGGGTTGGTTGGTTCAAGATATTT	CATWVGWFKIF	TRGV8	.	TRGJP1	12	-1	-1	14
8	6.384625821022977E-5	TGTGCCACCTGGGACTCAGTTAAGAAACTCTTT	CATWDSVKKLF	TRGV3	.	TRGJ1	14	-1	-1	20
8	6.384625821022977E-5	TGTGCCACCTGGGACGGATATAAGAAACTCTTT	CATWDGYKKLF	TRGV5	.	TRGJ1	14	-1	-1	18
8	6.384625821022977E-5	TGTGCCACCTGGGACACCCTGGAGAAACTCTTT	CATWDTLEKLF	TRGV3	.	TRGJ1	15	-1	-1	22
8	6.384625821022977E-5	TGTGCCACCTGGGACAGGCTCGGGAAACTCTTT	CATWDRLGKLF	TRGV3	.	TRGJ1	18	-1	-1	23
8	6.384625821022977E-5	TGTGCCACCTGGGACAGGCGAGGGAAACTCTTT	CATWDRRGKLF	TRGV7	.	TRGJ1	18	-1	-1	23
8	6.384625821022977E-5	TGTGCCACCTGGATCTCCCCTAAGAAACTCTTT	CATWISPKKLF	TRGV8	.	TRGJ1	11	-1	-1	20
8	6.384625821022977E-5	TGTGCTGCCGGTTATTATAAGAAACTCTTT	CAAGYYKKLF	TRGV10	.	TRGJ1	7	-1	-1	11
8	6.384625821022977E-5	TGTGCTGCGTGGGATTCTAAGAAACTCTTT	CAAWDSKKLF	TRGV10	.	TRGJ1	15	-1	-1	13
8	6.384625821022977E-5	TGTGCTGCGTGGGATTGGTTCAAGATATTT	CAAWDWFKIF	TRGV10	.	TRGJP1	15	-1	-1	14
8	6.384625821022977E-5	TGTGCCACCTGGGATATCTGGAAACTCTTT	CATWDIWKLF	TRGV8	.	TRGJ1	15	-1	-1	20
8	6.384625821022977E-5	TGTGCCACCCCTTATTATAAGAAACTCTTT	CATPYYKKLF	TRGV8	.	TRGJ1	8	-1	-1	11
8	6.384625821022977E-5	TGTGCCACCGCGGGTTATAAGAAACTCTTT	CATAGYKKLF	TRGV5	.	TRGJ1	8	-1	-1	14
8	6.384625821022977E-5	TGTGCCTTGTGGGAGCCTCAAGAGTTG	CALWEPQEL	TRGV9	.	TRGJ1	14	-1	-1	24
8	6.384625821022977E-5	TGTGCCACCTCTTATAAGAAACTCTTT	CATSYKKLF	TRGV8	.	TRGJ1	9	-1	-1	11
8	6.384625821022977E-5	TGTGCCACCTGGGATATTGTGCTCTTT	CATWDIVLF	TRGV8	.	TRGJ1	15	-1	-1	21
8	6.384625821022977E-5	TGTGCCACCTGGGACGGGCGACTCTTT	CATWDGRLF	TRGV2	.	TRGJ1	18	-1	-1	20
8	6.384625821022977E-5	TGTGCCACCTGGATCAAGAAACTCTTT	CATWIKKLF	TRGV4	.	TRGJ1	11	-1	-1	15
8	6.384625821022977E-5	TGTGCCACCTGGGTGTGCCTCTTT	CATWVCLF	TRGV4	.	TRGJ1	18	-1	-1	18
8	6.384625821022977E-5	TGCTTAAAGAAACTCTTT	CLKKLF	TRGV4	.	TRGJ1	1	-1	-1	3
7	5.5865475933951044E-5	TGTGCCACCTGGGATGGGCCGTCCGTATATACCACTGGTTGGTTCAAGATATTT	CATWDGPSVYTTGWFKIF	TRGV4	.	TRGJP1	19	-1	-1	24
7	5.5865475933951044E-5	TGTGCCACCTGGGATAGCCTACAGCGAGAGTTGGGCAAAAAAATCAAGGTATTT	CATWDSLQRELGKKIKVF	TRGV8	.	TRGJP	20	-1	-1	23
7	5.5865475933951044E-5	TGTGCCTTGTGGGAGGTGCCCGTCTATGGGACTTATTATAAGAAACTCTTT	CALWEVPVYGTYYKKLF	TRGV9	.	TRGJ1	18	-1	-1	29
7	5.5865475933951044E-5	TGTGCCTTGTGGGAGGTAAATCAAGAGTTGGGCAAAAAAATCAAGGTATTT	CALWEVNQELGKKIKVF	TRGV9	.	TRGJP	16	-1	-1	21
7	5.5865475933951044E-5	TGTGCCTGCTGGATTAGGCACGTAGGAGAATTTTATTATAAGAAACTCTTT	CACWIRHVGEFYYKKLF	TRGV11	.	TRGJ1	22	-1	-1	32
7	5.5865475933951044E-5	TGTGCCACCTGGGACGGGCTACAAGAGTTGGGCAAAAAAATCAAGGTATTT	CATWDGLQELGKKIKVF	TRGV2	.	TRGJP	18	-1	-1	21
7	5.5865475933951044E-5	TGTGCCACCTGGGACGGGCCGTCGGAGTTGGGCAAAAAAATCAAGGTATTT	CATWDGPSELGKKIKVF	TRGV2	.	TRGJP	22	-1	-1	24
7	5.5865475933951044E-5	TGTGCCACCTGGGACGGGCGTTATATAACCACTGGTTGGTTCAAGATATTT	CATWDGRYITTGWFKIF	TRGV2	.	TRGJP1	18	-1	-1	21
7	5.5865475933951044E-5	TGTGCCACCTGGGACAGGCCACAAGAGTTGGGCAAAAAAATCAAGGTATTT	CATWDRPQELGKKIKVF	TRGV2	.	TRGJP	19	-1	-1	21
7	5.5865475933951044E-5	TGTGCTGCGTGGGACCCTAGTCCCTTGCATTATTATAAGAAACTCTTT	CAAWDPSPLHYYKKLF	TRGV10	.	TRGJ1	13	-1	-1	28
7	5.5865475933951044E-5	TGTGCCTTGTGGGAGTGCGAGAGATCGAATTATTATAAGAAACTCTTT	CALWECERSNYYKKLF	TRGV9	.	TRGJ1	17	-1	-1	24
7	5.5865475933951044E-5	TGTGCCTGCTGGATTGGGGGATACGTTAGTGATTGGATCAAGACGTTT	CACWIGGYVSDWIKTF	TRGV11	.	TRGJP2	17	-1	-1	26
7	5.5865475933951044E-5	TGTGCCTGCTGGATTAGGCAACTGTCGGATTATTATAAGAAACTCTTT	CACWIRQLSDYYKKLF	TRGV11	.	TRGJ1	19	-1	-1	24
7	5.5865475933951044E-5	TGTGCCACCTGGGGTTTGACTTATAGTAGTGATTGGATCAAGACGTTT	CATWGLTYSSDWIKTF	TRGV8	.	TRGJP2	12	-1	-1	18
7	5.5865475933951044E-5	TGTGCCACCTGGGATGGTACCGGGGTGAATTATTATAAGAAACTCTTT	CATWDGTGVNYYKKLF	TRGV4	.	TRGJ1	16	-1	-1	26
7	5.5865475933951044E-5	TGTGCCACCTGGGATGGGCGTTTAAGCGGGTATTATAAGAAACTCTTT	CATWDGRLSGYYKKLF	TRGV4	.	TRGJ1	18	-1	-1	30
7	5.5865475933951044E-5	TGTGCCACCTGGGACGTCCTCGAGTTGGGCAAAAAAATCAAGGTATTT	CATWDVLELGKKIKVF	TRGV2	.	TRGJP	15	-1	-1	21
7	5.5865475933951044E-5	TGTGCCACCTGGGACGGGCTTAATACCACTGGTTGGTTCAAGATATTT	CATWDGLNTTGWFKIF	TRGV2	.	TRGJP1	18	-1	-1	22
7	5.5865475933951044E-5	TGTGCCACCTGGGACGGGCCGGAGTGGGATTATTATAAGAAACTCTTT	CATWDGPEWDYYKKLF	TRGV2	.	TRGJ1	19	-1	-1	28
7	5.5865475933951044E-5	TGTGCCACCTGGGACGGGAATTATACCACTGGTTGGTTCAAGATATTT	CATWDGNYTTGWFKIF	TRGV2	.	TRGJP1	17	-1	-1	21
7	5.5865475933951044E-5	TGTGCCACCTGGGACGAGGCCCATTTCCCCAATTATAAGAAACTCTTT	CATWDEAHFPNYKKLF	TRGV3	.	TRGJ1	20	-1	-1	31
7	5.5865475933951044E-5	TGTGCCACCTGGGACATTCCCCTGGTGAATTATTATAAGAAACTCTTT	CATWDIPLVNYYKKLF	TRGV5	.	TRGJ1	15	-1	-1	26
7	5.5865475933951044E-5	TGTGCCACCTGGGACAGGCGATATACCACTGGTTGGTTCAAGATATTT	CATWDRRYTTGWFKIF	TRGV3	.	TRGJP1	18	-1	-1	20
7	5.5865475933951044E-5	TGTGCCACCTGGGACAGACCCCTTAGTAGTGATTGGATCAAGACGTTT	CATWDRPLSSDWIKTF	TRGV3	.	TRGJP2	19	-1	-1	23
7	5.5865475933951044E-5	TGTGCTGCGTGGGATTCAGCTACTTTTTATTATAAGAAACTCTTT	CAAWDSATFYYKKLF	TRGV10	.	TRGJ1	15	-1	-1	26
7	5.5865475933951044E-5	TGTGCTGCGTGGGAACTCCAAAGTATTTATTATAAGAAACTCTTT	CAAWELQSIYYKKLF	TRGV10	.	TRGJ1	13	-1	-1	26
7	5.5865475933951044E-5	TGTGCCTGCTGGATTGATTGGGGGGATTATTATAAGAAACTCTTT	CACWIDWGDYYKKLF	TRGV11	.	TRGJ1	14	-1	-1	25
7	5.5865475933951044E-5	TGTGCCTGCTGGATTAGGCACGTAGGTTATTATAAGAAACTCTTT	CACWIRHVGYYKKLF	TRGV11	.	TRGJ1	22	-1	-1	26
7	5.5865475933951044E-5	TGTGCCTGCTGGATTAGGCACGGGGTTTATTATAAGAAACTCTTT	CACWIRHGVYYKKLF	TRGV11	.	TRGJ1	21	-1	-1	26
7	5.5865475933951044E-5	TGTGCCTGCTGGATTAGGCAGCCGAATTATTATAAGAAACTCTTT	CACWIRQPNYYKKLF	TRGV11	.	TRGJ1	19	-1	-1	22
7	5.5865475933951044E-5	TGTGCCACCTGGGTCTCCGATAGTAGTGATTGGATCAAGACGTTT	CATWVSDSSDWIKTF	TRGV2	.	TRGJP2	12	-1	-1	19
7	5.5865475933951044E-5	TGTGCCACCTGGGATAGGGGGGGGACTGGTTGGTTCAAGATATTT	CATWDRGGTGWFKIF	TRGV8	.	TRGJP1	17	-1	-1	24
7	5.5865475933951044E-5	TGTGCCACCTGGGATAATACAACCACTGGTTGGTTCAAGATATTT	CATWDNTTTGWFKIF	TRGV8	.	TRGJP1	15	-1	-1	21
7	5.5865475933951044E-5	TGTGCCACCTGGGATAAACTAGGGCATTATTATAAGAAACTCTTT	CATWDKLGHYYKKLF	TRGV8	.	TRGJ1	15	-1	-1	25
7	5.5865475933951044E-5	TGTGCCACCTGGGACCGAAGAAGGAATTATTATAAGAAACTCTTT	CATWDRRRNYYKKLF	TRGV2	.	TRGJ1	14	-1	-1	23
7	5.5865475933951044E-5	TGTGCCACCTGGGACGCATATACCACTGGTTGGTTCAAGATATTT	CATWDAYTTGWFKIF	TRGV2	.	TRGJP1	15	-1	-1	17
7	5.5865475933951044E-5	TGTGCCACCTGGGACGGCCCAACGAATTATTATAAGAAACTCTTT	CATWDGPTNYYKKLF	TRGV2	.	TRGJ1	19	-1	-1	22
7	5.5865475933951044E-5	TGTGCCACCTGGGACGGCCGCTTCACTGGTTGGTTCAAGATATTT	CATWDGRFTGWFKIF	TRGV2	.	TRGJP1	16	-1	-1	23
7	5.5865475933951044E-5	TGTGCCACCTGGGACGGGCCTCTTAGTTGGTATAAGAAACTCTTT	CATWDGPLSWYKKLF	TRGV2	.	TRGJ1	19	-1	-1	30
7	5.5865475933951044E-5	TGTGCCACCTGGGACGGGCCGAATGGGATTTGGTTCAAGATATTT	CATWDGPNGIWFKIF	TRGV2	.	TRGJP1	19	-1	-1	29
7	5.5865475933951044E-5	TGTGCCACCTGGGACGGGCATACCACTGGTTGGTTCAAGATATTT	CATWDGHTTGWFKIF	TRGV2	.	TRGJP1	18	-1	-1	19
7	5.5865475933951044E-5	TGTGCCACCTGGGACGAGGAGTTGGGCAAAAAAATCAAGGTATTT	CATWDEELGKKIKVF	TRGV2	.	TRGJP	15	-1	-1	2
7	5.5865475933951044E-5	TGTGCCACCTGGGACAGGCCTCCCACTGGTTGGTTCAAGATATTT	CATWDRPPTGWFKIF	TRGV3	.	TRGJP1	20	-1	-1	22
7	5.5865475933951044E-5	TGTGCCACCTGGGACAGGCCGGCCACTGGTTGGTTCAAGATATTT	CATWDRPATGWFKIF	TRGV3	.	TRGJP1	19	-1	-1	22
7	5.5865475933951044E-5	TGTGCCACCTGGGACAGGCCAGGCACTGGTTGGTTCAAGATATTT	CATWDRPGTGWFKIF	TRGV3	.	TRGJP1	19	-1	-1	23
7	5.5865475933951044E-5	TGTGCCACCTGGGACAGGCATTCGAATTATTATAAGAAACTCTTT	CATWDRHSNYYKKLF	TRGV7	.	TRGJ1	18	-1	-1	19
7	5.5865475933951044E-5	TGTGCCACCTGGGACAGGCACAGGGATTATTATAAGAAACTCTTT	CATWDRHRDYYKKLF	TRGV3	.	TRGJ1	18	-1	-1	25
7	5.5865475933951044E-5	TGTGCCACCTGGGAATGTTACGGGGGATATAGGTTCAAGATATTT	CATWECYGGYRFKIF	TRGV8	.	TRGJP1	13	-1	-1	31
7	5.5865475933951044E-5	TGTGCCACCCGGGACAGGCATACCACTGGTTGGTTCAAGATATTT	CATRDRHTTGWFKIF	TRGV7	.	TRGJP1	18	-1	-1	19
7	5.5865475933951044E-5	TGTGCTGCGTCTCCCATTCGTGATTATTATAAGAAACTCTTT	CAASPIRDYYKKLF	TRGV10	.	TRGJ1	9	-1	-1	15
7	5.5865475933951044E-5	TGTGCTGCGTGGGATTATGGATATTATTATAAGAAACTCTTT	CAAWDYGYYYKKLF	TRGV10	.	TRGJ1	16	-1	-1	22
7	5.5865475933951044E-5	TGTGCTGCGTGGGATTATACCCGTTATTATAAGAAACTCTTT	CAAWDYTRYYKKLF	TRGV10	.	TRGJ1	16	-1	-1	23
7	5.5865475933951044E-5	TGTGCTGCGTGGGATAGAATTAATTATTATAAGAAACTCTTT	CAAWDRINYYKKLF	TRGV10	.	TRGJ1	14	-1	-1	21
7	5.5865475933951044E-5	TGTGCTGCGTGGGAGTATCCGAATTATTATAAGAAACTCTTT	CAAWEYPNYYKKLF	TRGV10	.	TRGJ1	16	-1	-1	16
7	5.5865475933951044E-5	TGTGCCTGCTGGATTAGTACCACTGGTTGGTTCAAGATATTT	CACWISTTGWFKIF	TRGV11	.	TRGJP1	16	-1	-1	17
7	5.5865475933951044E-5	TGTGCCTGCTGGATTAGGCACTGGTATTATAAGAAACTCTTT	CACWIRHWYYKKLF	TRGV11	.	TRGJ1	20	-1	-1	24
7	5.5865475933951044E-5	TGTGCCTGCTGGATTAGGCACGTGAGCTATAAGAAACTCTTT	CACWIRHVSYKKLF	TRGV11	.	TRGJ1	23	-1	-1	27
7	5.5865475933951044E-5	TGTGCCTGCTGGATTAGGGAAGCCTATTATAAGAAACTCTTT	CACWIREAYYKKLF	TRGV11	.	TRGJ1	17	-1	-1	24
7	5.5865475933951044E-5	TGTGCCACCTGGGGGCTCCAGAATTATTATAAGAAACTCTTT	CATWGLQNYYKKLF	TRGV4	.	TRGJ1	12	-1	-1	20
7	5.5865475933951044E-5	TGTGCCACCTGGGATGGGCCCGATTATTATAAGAAACTCTTT	CATWDGPDYYKKLF	TRGV4	.	TRGJ1	20	-1	-1	22
7	5.5865475933951044E-5	TGTGCCACCTGGGATGGGCGTAGTGATTGGATCAAGACGTTT	CATWDGRSDWIKTF	TRGV4	.	TRGJP2	18	-1	-1	19
7	5.5865475933951044E-5	TGTGCCACCTGGGATGGGACGCGATATTATAAGAAACTCTTT	CATWDGTRYYKKLF	TRGV4	.	TRGJ1	17	-1	-1	24
7	5.5865475933951044E-5	TGTGCCACCTGGGATGAAGTGAGTGATTGGATCAAGACGTTT	CATWDEVSDWIKTF	TRGV4	.	TRGJP2	15	-1	-1	17
7	5.5865475933951044E-5	TGTGCCACCTGGGATATAATGCCTTATTATAAGAAACTCTTT	CATWDIMPYYKKLF	TRGV8	.	TRGJ1	15	-1	-1	23
7	5.5865475933951044E-5	TGTGCCACCTGGGATAGCGAAGGTTATTATAAGAAACTCTTT	CATWDSEGYYKKLF	TRGV8	.	TRGJ1	16	-1	-1	23
7	5.5865475933951044E-5	TGTGCCACCTGGGATAGGTGCACTGGTTGGTTCAAGATATTT	CATWDRCTGWFKIF	TRGV8	.	TRGJP1	17	-1	-1	20
7	5.5865475933951044E-5	TGTGCCACCTGGGATAGAGGCAGGTGTCACAAGAAACTCTTT	CATWDRGRCHKKLF	TRGV8	.	TRGJ1	16	-1	-1	30
7	5.5865475933951044E-5	TGTGCCACCTGGGATAATCTGAATTATTATAAGAAACTCTTT	CATWDNLNYYKKLF	TRGV8	.	TRGJ1	15	-1	-1	13
7	5.5865475933951044E-5	TGTGCCACCTGGGACTCCTCGCACCATTATAAGAAACTCTTT	CATWDSSHHYKKLF	TRGV7	.	TRGJ1	14	-1	-1	25
7	5.5865475933951044E-5	TGTGCCACCTGGGACTCCAGGAATTATTATAAGAAACTCTTT	CATWDSRNYYKKLF	TRGV2	.	TRGJ1	14	-1	-1	20
7	5.5865475933951044E-5	TGTGCCACCTGGGACCCTTACATGGATTGGATCAAGACGTTT	CATWDPYMDWIKTF	TRGV8	.	TRGJP2	13	-1	-1	24
7	5.5865475933951044E-5	TGTGCCACCTGGGACGTTCGACCCGGTTGGTTCAAGATATTT	CATWDVRPGWFKIF	TRGV3	.	TRGJP1	14	-1	-1	24
7	5.5865475933951044E-5	TGTGCCACCTGGGACGTGACCACTGGTTGGTTCAAGATATTT	CATWDVTTGWFKIF	TRGV2	.	TRGJP1	15	-1	-1	18
7	5.5865475933951044E-5	TGTGCCACCTGGGACGGCGGGAATTATTATAAGAAACTCTTT	CATWDGGNYYKKLF	TRGV2	.	TRGJ1	16	-1	-1	20
7	5.5865475933951044E-5	TGTGCCACCTGGGACGGGCCCAGTTATTATAAGAAACTCTTT	CATWDGPSYYKKLF	TRGV2	.	TRGJ1	20	-1	-1	23
7	5.5865475933951044E-5	TGTGCCACCTGGGACGGGCCGGGGTTTTTAAAGAAACTCTTT	CATWDGPGFLKKLF	TRGV2	.	TRGJ1	19	-1	-1	24
7	5.5865475933951044E-5	TGTGCCACCTGGGACGGGCCACCTTATTATAAGAAACTCTTT	CATWDGPPYYKKLF	TRGV2	.	TRGJ1	19	-1	-1	23
7	5.5865475933951044E-5	TGTGCCACCTGGGACAGTCCCTATTATTATAAGAAACTCTTT	CATWDSPYYYKKLF	TRGV7	.	TRGJ1	19	-1	-1	22
7	5.5865475933951044E-5	TGTGCCACCTGGGACAGCCCGAATTATTATAAGAAACTCTTT	CATWDSPNYYKKLF	TRGV5	.	TRGJ1	19	-1	-1	19
7	5.5865475933951044E-5	TGTGCCACCTGGGACAGCCGTCATTATTATAAGAAACTCTTT	CATWDSRHYYKKLF	TRGV5	.	TRGJ1	21	-1	-1	22
7	5.5865475933951044E-5	TGTGCCACCTGGGACAGCGAGAATTATTATAAGAAACTCTTT	CATWDSENYYKKLF	TRGV7	.	TRGJ1	16	-1	-1	20
7	5.5865475933951044E-5	TGTGCCACCTGGGACAGGCCGCCGATTTATAAGAAACTCTTT	CATWDRPPIYKKLF	TRGV3	.	TRGJ1	19	-1	-1	26
7	5.5865475933951044E-5	TGTGCCACCTGGGACAGGCGCCATTATTATAAGAAACTCTTT	CATWDRRHYYKKLF	TRGV3	.	TRGJ1	18	-1	-1	22
7	5.5865475933951044E-5	TGTGCCACCTGGGACAATACCACTGGTTGGTTCAAGATATTT	CATWDNTTGWFKIF	TRGV8	.	TRGJP1	13	-1	-1	16
7	5.5865475933951044E-5	TGTGCCACCTGGGAGGAGGCCACTGGTTGGTTCAAGATATTT	CATWEEATGWFKIF	TRGV8	.	TRGJP1	20	-1	-1	19
7	5.5865475933951044E-5	TGTGCCACCTGGGAGATTGGTACTGGTTGGTTCAAGATATTT	CATWEIGTGWFKIF	TRGV8	.	TRGJP1	13	-1	-1	21
7	5.5865475933951044E-5	TGTGCCACCTGGGAAACTCGGAGTGATTGGATCAAGACGTTT	CATWETRSDWIKTF	TRGV2	.	TRGJP2	13	-1	-1	21
7	5.5865475933951044E-5	TGTGCCACCTGGAAAGCGCCTTATCAGTATAAGAAACTCTTT	CATWKAPYQYKKLF	TRGV2	.	TRGJ1	11	-1	-1	27
7	5.5865475933951044E-5	TTCTACGGGGGGGATACCACTGGTTGGTTCAAGATATTT	FYGGDTTGWFKIF	TRGV3	.	TRGJP1	0	-1	-1	13
7	5.5865475933951044E-5	TGTGCTGCGTGGGCCTCCTCTTATTATAAGAAACTCTTT	CAAWASSYYKKLF	TRGV10	.	TRGJ1	12	-1	-1	20
7	5.5865475933951044E-5	TGTGCTGCGTGGGATTTTTATTATTATAAGAAACTCTTT	CAAWDFYYYKKLF	TRGV10	.	TRGJ1	15	-1	-1	19
[truncated: 2,421 more rows]
