# Supplementary material for: Dissection of the Human T-Cell Receptor γ Gene Repertoire in the Brain and Peripheral Blood Identifies Age- and Alzheimer's Disease-Associated Clonotype Profiles
Source: Front Immunol. 2020 Jan 29;11:12. doi: 10.3389/fimmu.2020.00012 (PMC7025544; doi:10.3389/fimmu.2020.00012)
Supplement: Supplementary file 5 [file Data_Sheet_2.zip › repertoires_corrected_and_decontaminated/NB19.txt]

count	freq	cdr3nt	cdr3aa	v	d	j	VEnd	DStart	DEnd	JStart
10538	0.07324820841471637	TGTGCCTTGTGGGAGCCACAAGAGTTGGGCAAAAAAATCAAGGTATTT	CALWEPQELGKKIKVF	TRGV9	.	TRGJP	14	-1	-1	18
9266	0.06440670897426094	TGTGCCTTGTGGGACACGCAAGAGTTGGGCAAAAAAATCAAGGTATTT	CALWDTQELGKKIKVF	TRGV9	.	TRGJP	13	-1	-1	17
8092	0.056246394239123636	TGTGCCTTGGTGGGAAGGAAGAAACTCTTT	CALVGRKKLF	TRGV9	.	TRGJ2	14	-1	-1	18
7198	0.05003232151918091	TGTGCCTTGTGGGAGGTGCAAGAGTTGGGCAAAAAAATCAAGGTATTT	CALWEVQELGKKIKVF	TRGV9	.	TRGJP	19	-1	-1	17
5922	0.041163018621365566	TGTGCTGCGTGGGATTATAGTTATTATAAGAAACTCTTT	CAAWDYSYYKKLF	TRGV10	.	TRGJ2	16	-1	-1	20
4915	0.03416349823100503	TGTGCCACCTGGCATAGTAGTGATTGGATCAAGACGTTT	CATWHSSDWIKTF	TRGV3	.	TRGJP2	11	-1	-1	13
3406	0.023674643941974185	TGTGCCTTGTATAAGAAACTCTTT	CALYKKLF	TRGV9	.	TRGJ2	9	-1	-1	9
3182	0.022117650329818512	TGTGCCTTGTGGGAGGAGGCAGAGTTGGGCAAAAAAATCAAGGTATTT	CALWEEAELGKKIKVF	TRGV9	.	TRGJP	15	-1	-1	17
2097	0.014575962520939479	TGTGCCACCTGGGACCCGGATTATTATAAGAAACTCTTT	CATWDPDYYKKLF	TRGV8	.	TRGJ2	13	-1	-1	16
2045	0.014214517575260483	TGTGCCACCTGGGATTATTATAAGAAACTCTTT	CATWDYYKKLF	TRGV8	.	TRGJ2	14	-1	-1	13
1994	0.013860023493921469	TGTGCCTTGTGGGAGGTGAGAGAGTTGGGCAAAAAAATCAAGGTATTT	CALWEVRELGKKIKVF	TRGV9	.	TRGJP	17	-1	-1	20
1846	0.01283129557160433	TGTGCCTTGTGGGAGGTGCAAAACCATTATTATAAGAAACTCTTT	CALWEVQNHYYKKLF	TRGV9	.	TRGJ2	19	-1	-1	25
1703	0.011837321970987092	TGTGCCTTGTGGGAGGCCTCCCCTCAAGAGTTGGGCAAAAAAATCAAGGTATTT	CALWEASPQELGKKIKVF	TRGV9	.	TRGJP	15	-1	-1	24
1600	0.011121382943969083	TGTGCCTTGTGGGAGACTTCTGATCAAGAGTTGGGCAAAAAAATCAAGGTATTT	CALWETSDQELGKKIKVF	TRGV9	.	TRGJP	14	-1	-1	24
1544	0.010732134540930164	TGTGCTGCGTGGGATACCCCGAATTATTATAAGAAACTCTTT	CAAWDTPNYYKKLF	TRGV10	.	TRGJ2	14	-1	-1	19
1380	0.009592192789173334	TGTGCCACCTGGGACGGGCATTACGGTTGGTTCAAGATATTT	CATWDGHYGWFKIF	TRGV2	.	TRGJP1	18	-1	-1	24
857	0.00595689073936344	TGTGCCACCTGGGGAGATTATTATAAGAAACTCTTT	CATWGDYYKKLF	TRGV4	.	TRGJ2	12	-1	-1	16
828	0.005755315673504	TGTGCCACCTGGGGACATTATTATAAGAAACTCTTT	CATWGHYYKKLF	TRGV4	.	TRGJ2	12	-1	-1	16
611	0.004246978111728194	TGTGCCTTGTGGGAGCAGGACCCGTTGGGCAAAAAAATCAAGGTATTT	CALWEQDPLGKKIKVF	TRGV9	.	TRGJP	14	-1	-1	23
568	0.0039480909451090245	TGTGCCTTGTGGGAGGGGGTTTCCATGGGCAAAAAAATCAAGGTATTT	CALWEGVSMGKKIKVF	TRGV9	.	TRGJP	15	-1	-1	25
547	0.00380212279396943	TGTGCCTTGTGGGAGTACCGGCAAGAGTTGGGCAAAAAAATCAAGGTATTT	CALWEYRQELGKKIKVF	TRGV9	.	TRGJP	14	-1	-1	19
545	0.0037882210652894687	TGTGCCTTGTGGGAGGTGGGAGAGTTGGGCAAAAAAATCAAGGTATTT	CALWEVGELGKKIKVF	TRGV9	.	TRGJP	17	-1	-1	20
493	0.0034267761196104737	TGTGCCTTGTGGGAGGTGCGAGAGTTGGGCAAAAAAATCAAGGTATTT	CALWEVRELGKKIKVF	TRGV9	.	TRGJP	18	-1	-1	17
433	0.003009724259211633	TGTGCCTTGTGGGAGGAGGTACGGGAGTTGGGCAAAAAAATCAAGGTATTT	CALWEEVRELGKKIKVF	TRGV9	.	TRGJP	15	-1	-1	24
380	0.002641328449192657	TGTGCCTTGTGGGAGATGAGGGAGTTGGGCAAAAAAATCAAGGTATTT	CALWEMRELGKKIKVF	TRGV9	.	TRGJP	17	-1	-1	21
363	0.0025231637554129858	TGTGCCTTGTGGGAGGTATTGGAGTTGGGCAAAAAAATCAAGGTATTT	CALWEVLELGKKIKVF	TRGV9	.	TRGJP	16	-1	-1	21
355	0.00246755684069314	TGTGCCACCTGGGATAGGGGGGGTTATTATAAGAAACTCTTT	CATWDRGGYYKKLF	TRGV8	.	TRGJ2	17	-1	-1	23
343	0.0023841464686133722	TGTGCCACCTCCTGTTATTATAAGAAACTCTTT	CATSCYYKKLF	TRGV8	.	TRGJ1	9	-1	-1	14
325	0.00225903091049372	TGTGCCTTGTGGGAGGTGCAACTCTTT	CALWEVQLF	TRGV9	.	TRGJ1	23	-1	-1	19
308	0.0021408662167140486	TGTGCTGCGTGGGATTCTGGTGGTTGGTTCAAGATATTT	CAAWDSGGWFKIF	TRGV10	.	TRGJP1	15	-1	-1	20
303	0.002106111895014145	TGTGCCTTGTGGGAGGTGTTTTATAAGAAACTCTTT	CALWEVFYKKLF	TRGV9	.	TRGJ2	17	-1	-1	20
300	0.002085259301994203	TGTGCCTTGTGGGAGGCTGAAGAGTTGGGCAAAAAAATCAAGGTATTT	CALWEAEELGKKIKVF	TRGV9	.	TRGJP	15	-1	-1	19
289	0.0020087997942544156	TGTGCTGCGTGGGATTGTGAGACCACTGGTTGGTTCAAGATATTT	CAAWDCETTGWFKIF	TRGV10	.	TRGJP1	15	-1	-1	21
289	0.0020087997942544156	TGTGCCTTGAATTATTATAAGAAACTCTTT	CALNYYKKLF	TRGV9	.	TRGJ1	8	-1	-1	8
288	0.002001848929914435	TGTGCTGCGTGGGATTACGGGAAACTCTTT	CAAWDYGKLF	TRGV10	.	TRGJ1	18	-1	-1	20
287	0.001994898065574454	TGTGCCTTGTGGGAGGTGCTTAGTAGTGATTGGATCAAGACGTTT	CALWEVLSSDWIKTF	TRGV9	.	TRGJP2	18	-1	-1	20
284	0.0019740454725545122	TGTGCCTTGTGGGACAATGTTAAAAAACCCCAAGAGTTGGGCAAAAAAATCAAGGTATTT	CALWDNVKKPQELGKKIKVF	TRGV9	.	TRGJP	13	-1	-1	30
278	0.001932340286514628	TGTGCCTTGTGGGAGGTGACCGACCCGCGGCCCAAGAAACTCTTT	CALWEVTDPRPKKLF	TRGV9	.	TRGJ2	20	-1	-1	33
278	0.001932340286514628	TGTGCTGCGTGGGATTATTATAAGAAACTCTTT	CAAWDYYKKLF	TRGV10	.	TRGJ2	16	-1	-1	13
268	0.0018628316431148213	TGTGCCTTGTGGGAGGTGCGGGAGTTGGGCAAAAAAATCAAGGTATTT	CALWEVRELGKKIKVF	TRGV9	.	TRGJP	18	-1	-1	21
266	0.0018489299144348599	TGTGCCACCTTTTGTGGAAGTAAGAAACTCTTT	CATFCGSKKLF	TRGV5	.	TRGJ1	9	-1	-1	20
265	0.0018419790500948793	TGTGCCTTGTGGGAGGTGGAGAAACTCTTT	CALWEVEKLF	TRGV9	.	TRGJ1	17	-1	-1	19
262	0.0018211264570749373	TGTGCCTTGTGGGAGGTGCGTTATAAGAAACTCTTT	CALWEVRYKKLF	TRGV9	.	TRGJ1	18	-1	-1	20
261	0.0018141755927349565	TGTGCCACCTGGGACGGCGGAGAGTATAAGAAACTCTTT	CATWDGGEYKKLF	TRGV2	.	TRGJ1	16	-1	-1	24
245	0.0017029617632952658	TGTGCCTTGTGGGAGGTGCCAGAGTGGGGGAAACTCTTT	CALWEVPEWGKLF	TRGV9	.	TRGJ1	18	-1	-1	29
244	0.0016960108989552852	TGTGCCACCTGGGACGAGGGGGATAGTAGTGATTGGATCAAGACGTTT	CATWDEGDSSDWIKTF	TRGV2	.	TRGJP2	15	-1	-1	22
239	0.0016612565772553818	TGTGCCACCTGGGATGGACGGAAACTCTTT	CATWDGRKLF	TRGV4	.	TRGJ2	16	-1	-1	20
238	0.001654305712915401	TGTGCCTTGTGGGAGTCACCCCTGGGAGAGTTGGGCAAAAAAATCAAGGTATTT	CALWESPLGELGKKIKVF	TRGV9	.	TRGJP	19	-1	-1	18
233	0.0016195513912154976	TGTGCCTTGTGGGAGGACAGTGTAGAGTTGGGCAAAAAAATCAAGGTATTT	CALWEDSVELGKKIKVF	TRGV9	.	TRGJP	15	-1	-1	23
228	0.0015847970695155942	TGTGCCTTGTGGGAAAGTAGTGATTGGATCAAGACGTTT	CALWESSDWIKTF	TRGV9	.	TRGJP2	13	-1	-1	15
223	0.0015500427478156908	TGTGCCTTGTGGGAGCCCACCGGAGAGTTGGGCAAAAAAATCAAGGTATTT	CALWEPTGELGKKIKVF	TRGV9	.	TRGJP	14	-1	-1	23
220	0.0015291901547957489	TGTGCCACCTGGGACGGGAGGAAACTCTTT	CATWDGRKLF	TRGV2	.	TRGJ2	17	-1	-1	20
219	0.0015222392904557683	TGTGCCTTGTGGGAGCGTAGACGGTATAAGAAACTCTTT	CALWERRRYKKLF	TRGV9	.	TRGJ2	14	-1	-1	24
218	0.0015152884261157875	TGTGCCTTGTGGGAGGTGCAATATTATAAGAAACTCTTT	CALWEVQYYKKLF	TRGV9	.	TRGJ2	19	-1	-1	21
204	0.0014179763253560581	TGTGCCTTGTGGGAGGTGGGGTATTATAAGAAACTCTTT	CALWEVGYYKKLF	TRGV9	.	TRGJ1	17	-1	-1	21
204	0.0014179763253560581	TGTGCCTTGTGGGAGGTGCCTTATAAGAAACTCTTT	CALWEVPYKKLF	TRGV9	.	TRGJ1	18	-1	-1	20
203	0.0014110254610160773	TGTGCCGCCCATTATTATAAGAAACTCTTT	CAAHYYKKLF	TRGV9	.	TRGJ1	5	-1	-1	10
196	0.0013623694106362125	TGTGCCACCTGGGCTTATTATAAGAAACTCTTT	CATWAYYKKLF	TRGV3	.	TRGJ1	12	-1	-1	14
192	0.00133456595327629	TGTGCCACCTGGGACCGGAATTATTATAAGAAACTCTTT	CATWDRNYYKKLF	TRGV2	.	TRGJ2	17	-1	-1	17
190	0.0013206642245963286	TGTGCTGCGTCCCTAATCAATTATTATAAGAAACTCTTT	CAASLINYYKKLF	TRGV10	.	TRGJ2	9	-1	-1	13
189	0.001313713360256348	TGTGCCTTGTCTCTCTTT	CALSLF	TRGV9	.	TRGJ1	9	-1	-1	12
188	0.0013067624959163672	TGTGCCTTGTGGGAGGTGGTCGACCTCTTT	CALWEVVDLF	TRGV9	.	TRGJ1	17	-1	-1	24
185	0.0012859099028964252	TGTGCCTTGTGGGAGGTGAAGGAGTTGGGCAAAAAAATCAAGGTATTT	CALWEVKELGKKIKVF	TRGV9	.	TRGJP	17	-1	-1	21
184	0.0012789590385564446	TGTGCCTTGTGGGAGGTGCTTTATTATAAGAAACTCTTT	CALWEVLYYKKLF	TRGV9	.	TRGJ1	18	-1	-1	20
183	0.0012720081742164638	TGTGCCTTGTGGGAGGTGCGACTCTTT	CALWEVRLF	TRGV9	.	TRGJ1	18	-1	-1	20
181	0.0012581064455365024	TGTGCCTTGTGGGCCGGTAGTGATTGGATCAAGACGTTT	CALWAGSDWIKTF	TRGV9	.	TRGJP2	12	-1	-1	16
180	0.0012511555811965218	TGTGCCTTGTGGGAGGTTGTGTGGATCAAGACGTTT	CALWEVVWIKTF	TRGV9	.	TRGJP2	16	-1	-1	21
176	0.001223352123836599	TGTGCCTTGTGGGAGGTGAGGGATTGGATCAAGACGTTT	CALWEVRDWIKTF	TRGV9	.	TRGJP2	17	-1	-1	18
173	0.001202499530816657	TGTGCCTCCAAACTCTTT	CASKLF	TRGV9	.	TRGJ1	6	-1	-1	9
172	0.0011955486664766764	TGTGCCTTGTGGGAGCCTGCGGATTATTATAAGAAACTCTTT	CALWEPADYYKKLF	TRGV9	.	TRGJ1	14	-1	-1	19
172	0.0011955486664766764	TGTGCCTCCGACTCGTCGAAACTCTTT	CASDSSKLF	TRGV9	.	TRGJ1	6	-1	-1	17
172	0.0011955486664766764	TGTGCCTTGTGGGAACTCTTT	CALWELF	TRGV9	.	TRGJ1	13	-1	-1	13
166	0.0011538434804367922	TGTGCCTTGTGGGAGGTGGAGGGGAAACTCTTT	CALWEVEGKLF	TRGV9	.	TRGJ1	17	-1	-1	23
161	0.0011190891587368888	TGTGCCACCTGGGACGGGCTTCCGATCAAGACGTTT	CATWDGLPIKTF	TRGV2	.	TRGJP2	18	-1	-1	23
159	0.0011051874300569277	TGTGCCTTGTGGGAGAGGAGTGATTGGATCAAGACGTTT	CALWERSDWIKTF	TRGV9	.	TRGJP2	14	-1	-1	15
159	0.0011051874300569277	TGTGCCTTGTGCCAGAAACTCTTT	CALCQKLF	TRGV9	.	TRGJ1	10	-1	-1	13
158	0.0010982365657169469	TGTGCCTTGTGGGGTTCAGATTGGATCAAGACGTTT	CALWGSDWIKTF	TRGV9	.	TRGJP2	12	-1	-1	18
157	0.0010912857013769663	TGTGCCTTGTGGGAGGTGCATTATAAGAAACTCTTT	CALWEVHYKKLF	TRGV9	.	TRGJ1	19	-1	-1	19
156	0.0010843348370369855	TGTGCTGCGTTAAAACTCTTT	CAALKLF	TRGV10	.	TRGJ1	9	-1	-1	12
155	0.0010773839726970049	TGTGCCCCCGGGAGGAAACTCTTT	CAPGRKLF	TRGV9	.	TRGJ1	5	-1	-1	14
154	0.0010704331083570243	TGTGCCTTGTGGGAGCCACGAAGTAGTGATTGGATCAAGACGTTT	CALWEPRSSDWIKTF	TRGV9	.	TRGJP2	14	-1	-1	21
154	0.0010704331083570243	TGTGCCTTGTGGGAGCCGTCGGGGGAACTCTTT	CALWEPSGELF	TRGV9	.	TRGJ2	14	-1	-1	25
154	0.0010704331083570243	TGTGCCTTGTGGGAGGGGGGACTCTTT	CALWEGGLF	TRGV9	.	TRGJ1	15	-1	-1	20
153	0.0010634822440170435	TGTGCCTTGTGGGAGGTGAGGAGCGTCCGTAAGAAACTCTTT	CALWEVRSVRKKLF	TRGV9	.	TRGJ1	17	-1	-1	29
149	0.001035678786657121	TGTGCCTTGTGGGAGGCCTATCAAGAGTTGGGCAAAAAAATCAAGGTATTT	CALWEAYQELGKKIKVF	TRGV9	.	TRGJP	15	-1	-1	21
148	0.00102872792231714	TGTGCCTTGTGGGTTGGATTGAATTATTATAAGAAACTCTTT	CALWVGLNYYKKLF	TRGV9	.	TRGJ1	12	-1	-1	17
148	0.00102872792231714	TGTGCTGCGTGGGATTATTATTATAAGAAACTCTTT	CAAWDYYYKKLF	TRGV10	.	TRGJ1	16	-1	-1	16
147	0.0010217770579771595	TGTGCCTTGTGGGAGGATCTGAATTATTATAAGAAACTCTTT	CALWEDLNYYKKLF	TRGV9	.	TRGJ1	15	-1	-1	20
146	0.0010148261936371787	TGTGCCTTGTGGGAGGTGAGGAAACTCTTT	CALWEVRKLF	TRGV9	.	TRGJ1	17	-1	-1	20
145	0.001007875329297198	TGTGCCTCTTATAAGAAACTCTTT	CASYKKLF	TRGV9	.	TRGJ1	6	-1	-1	8
144	0.0010009244649572175	TGTGCTGCGTGGGATTTTAAGAAACTCTTT	CAAWDFKKLF	TRGV10	.	TRGJ1	15	-1	-1	13
144	0.0010009244649572175	TGTGCCTCCCTCGGGAAGAAACTCTTT	CASLGKKLF	TRGV9	.	TRGJ1	6	-1	-1	15
142	9.870227362772561E-4	TGTGCCTTGTGGGAGGTGCATTTCCTTCCGCATAAGAAACTCTTT	CALWEVHFLPHKKLF	TRGV9	.	TRGJ2	19	-1	-1	31
142	9.870227362772561E-4	TGTGCCTTGTGGGAGAAAAGGGCCCAGAAACTCTTT	CALWEKRAQKLF	TRGV9	.	TRGJ1	14	-1	-1	25
138	9.592192789173333E-4	TGTGCCTTGGGGGGCCGCAAGAAACTCTTT	CALGGRKKLF	TRGV9	.	TRGJ1	12	-1	-1	18
137	9.522684145773527E-4	TGTGCCTTGTACAGGAAACTCTTT	CALYRKLF	TRGV9	.	TRGJ1	9	-1	-1	14
137	9.522684145773527E-4	TGTGCCTTGTGGGAGGTGGGGAAGAAACTCTTT	CALWEVGKKLF	TRGV9	.	TRGJ1	17	-1	-1	21
136	9.45317550237372E-4	TGTGCCTTGTGGTACAAAGGGAAACTCTTT	CALWYKGKLF	TRGV9	.	TRGJ1	11	-1	-1	20
135	9.383666858973913E-4	TGTGCCTTGTGGGAGGCCCCGAAAGAGTTGGGCAAAAAAATCAAGGTATTT	CALWEAPKELGKKIKVF	TRGV9	.	TRGJP	15	-1	-1	22
135	9.383666858973913E-4	TGTGCCTTGTGGGAGGAGTCGAAACTCTTT	CALWEESKLF	TRGV9	.	TRGJ2	15	-1	-1	20
135	9.383666858973913E-4	TGTGCCTTGTGGGAGCTGGGTAAGAAACTCTTT	CALWELGKKLF	TRGV9	.	TRGJ1	17	-1	-1	20
134	9.314158215574106E-4	TGTGCCTTGTGGGAAGGCTATTATAAGAAACTCTTT	CALWEGYYKKLF	TRGV9	.	TRGJ1	13	-1	-1	18
134	9.314158215574106E-4	TGTGCCTTGTGGGAGGGCCACAAACTCTTT	CALWEGHKLF	TRGV9	.	TRGJ2	15	-1	-1	21
132	9.175140928774494E-4	TGTGCCTTGTGGGAGGCCCAACCGAGTACTAAGAAACTCTTT	CALWEAQPSTKKLF	TRGV9	.	TRGJ1	15	-1	-1	29
132	9.175140928774494E-4	TGTGCCTTGTGGGAGGTGCTGGAGAAACTCTTT	CALWEVLEKLF	TRGV9	.	TRGJ1	18	-1	-1	22
132	9.175140928774494E-4	TGTGCCTTGTGGGAGGTGCAGAAACTCTTT	CALWEVQKLF	TRGV9	.	TRGJ1	19	-1	-1	19
130	9.03612364197488E-4	TGTGCTGCGTGGGACGATACCACTGGTTGGTTCAAGATATTT	CAAWDDTTGWFKIF	TRGV10	.	TRGJP1	13	-1	-1	16
130	9.03612364197488E-4	TGTGCCTTGTGGGAGGTGCTGGTAGGTTGGCAGAAACTCTTT	CALWEVLVGWQKLF	TRGV9	.	TRGJ1	18	-1	-1	31
129	8.966614998575073E-4	TGTGCCTTGTGGGAGGTATCGAGTTATTATAAGAAACTCTTT	CALWEVSSYYKKLF	TRGV9	.	TRGJ1	16	-1	-1	18
129	8.966614998575073E-4	TGTGCCTTGTGGGAGGTGCGTGAGAAACTCTTT	CALWEVREKLF	TRGV9	.	TRGJ1	18	-1	-1	22
129	8.966614998575073E-4	TGTGCCGCCTATCCGTCTAAGAAACTCTTT	CAAYPSKKLF	TRGV10	.	TRGJ1	7	-1	-1	17
129	8.966614998575073E-4	TGTGCCTTGGGTGATAAGAAACTCTTT	CALGDKKLF	TRGV9	.	TRGJ1	8	-1	-1	13
128	8.897106355175266E-4	TGTGCCTTGTGGGAGGTGCCCTTGAAGAAACTCTTT	CALWEVPLKKLF	TRGV9	.	TRGJ1	21	-1	-1	24
128	8.897106355175266E-4	TGTGCCTTGTGGGAGGTGATAGAGAAACTCTTT	CALWEVIEKLF	TRGV9	.	TRGJ1	17	-1	-1	18
127	8.82759771177546E-4	TGTGCCTTGTGGGATACTGTAAAGGGGAAACTCTTT	CALWDTVKGKLF	TRGV9	.	TRGJ1	13	-1	-1	26
125	8.688580424975846E-4	TGTGCCTTGTGGGAGGTGCAGGAGAAACTCTTT	CALWEVQEKLF	TRGV9	.	TRGJ1	19	-1	-1	22
125	8.688580424975846E-4	TGTGCCTTGTGGGGATTAAAGAAACTCTTT	CALWGLKKLF	TRGV9	.	TRGJ2	12	-1	-1	14
124	8.619071781576039E-4	TGTGCCTTGTGGGAAGTTGGGAAACTCTTT	CALWEVGKLF	TRGV9	.	TRGJ1	16	-1	-1	20
123	8.549563138176232E-4	TGTGCCTTGTGGCCCTTTACCCTACCGGGGGATAAGAAACTCTTT	CALWPFTLPGDKKLF	TRGV9	.	TRGJ2	11	-1	-1	31
123	8.549563138176232E-4	TGTGCCACCTGGGACGGGCGAAGTTATAAGAAACTCTTT	CATWDGRSYKKLF	TRGV2	.	TRGJ1	18	-1	-1	23
123	8.549563138176232E-4	TGTGCCACCTGGAAACTTTATTATAAGAAACTCTTT	CATWKLYYKKLF	TRGV2	.	TRGJ1	11	-1	-1	17
122	8.480054494776426E-4	TGTGCCTTGTGGGAGGTGAAGAAACTCTTT	CALWEVKKLF	TRGV9	.	TRGJ1	17	-1	-1	18
120	8.341037207976812E-4	TGTGCCTTGTGGGAGGTCCCCTCAGGTGTGTTGGGCAAAAAAATCAAGGTATTT	CALWEVPSGVLGKKIKVF	TRGV9	.	TRGJP	22	-1	-1	29
120	8.341037207976812E-4	TGTGCCTTGTGGGAGGCTCAAGGGGCTTTTGAGAAACTCTTT	CALWEAQGAFEKLF	TRGV9	.	TRGJ1	15	-1	-1	31
120	8.341037207976812E-4	TGTGCCTTGTGGTATAGTAGTGATTGGATCAAGACGTTT	CALWYSSDWIKTF	TRGV9	.	TRGJP2	11	-1	-1	12
120	8.341037207976812E-4	TGTGCCTTGTGGGAGGTGAATTATTATAAGAAACTCTTT	CALWEVNYYKKLF	TRGV9	.	TRGJ1	17	-1	-1	17
120	8.341037207976812E-4	TGTGCCTTGTGGGAGGTGCGATATAAGAAACTCTTT	CALWEVRYKKLF	TRGV9	.	TRGJ2	18	-1	-1	21
120	8.341037207976812E-4	TGTGCCTTGTGGAACCTTTGTAAGAAACTCTTT	CALWNLCKKLF	TRGV9	.	TRGJ1	11	-1	-1	17
119	8.271528564577005E-4	TGTGCCTTGTGGAAGCTGCCAACTTATAAGAAACTCTTT	CALWKLPTYKKLF	TRGV9	.	TRGJ2	18	-1	-1	23
119	8.271528564577005E-4	TGTGCCACTTTGAAGAAACTCTTT	CATLKKLF	TRGV2	.	TRGJ1	7	-1	-1	12
117	8.132511277777392E-4	TGTGCCACCTGGGACGGGCTAGATTGGATCAAGACGTTT	CATWDGLDWIKTF	TRGV2	.	TRGJP2	18	-1	-1	21
115	7.993493990977778E-4	TGTGCCTTGTGGGAGGGACCTGGGGAGTTGGGCAAAAAAATCAAGGTATTT	CALWEGPGELGKKIKVF	TRGV9	.	TRGJP	20	-1	-1	24
115	7.993493990977778E-4	TGTGCCTTGTGGGAGATCCTGCAAGAGTTGGGCAAAAAAATCAAGGTATTT	CALWEILQELGKKIKVF	TRGV9	.	TRGJP	14	-1	-1	20
115	7.993493990977778E-4	TGTGCCACCTGGGACGGTCTAGATTATTATAAGAAACTCTTT	CATWDGLDYYKKLF	TRGV2	.	TRGJ2	16	-1	-1	22
115	7.993493990977778E-4	TGTGCCTTGTGGGAGGTGCTTTCTAAGAAACTCTTT	CALWEVLSKKLF	TRGV9	.	TRGJ1	18	-1	-1	20
115	7.993493990977778E-4	TGTGCTGCGTGGGATTATAAGAAACTCTTT	CAAWDYKKLF	TRGV10	.	TRGJ1	16	-1	-1	13
115	7.993493990977778E-4	TGTGCCTTGTGGGCGGGGGAGAAACTCTTT	CALWAGEKLF	TRGV9	.	TRGJ2	15	-1	-1	19
115	7.993493990977778E-4	TGTGCCTTGTGGGAGGTCAGGAAACTCTTT	CALWEVRKLF	TRGV9	.	TRGJ1	16	-1	-1	20
115	7.993493990977778E-4	TGTGCTGCGTGTCTCTTT	CAACLF	TRGV10	.	TRGJ1	10	-1	-1	12
114	7.923985347577971E-4	TGTGCCTTGTGGGAGGTGAATAAGAAACTCTTT	CALWEVNKKLF	TRGV9	.	TRGJ1	17	-1	-1	19
113	7.854476704178164E-4	TGTGCCACCTGGGACCCCCTGGTTTTCAGCAAGAAACTCTTT	CATWDPLVFSKKLF	TRGV7	.	TRGJ1	14	-1	-1	30
113	7.854476704178164E-4	TGTGCCTTGTGGGAAGTCGGTTATAAGAAACTCTTT	CALWEVGYKKLF	TRGV9	.	TRGJ1	16	-1	-1	20
112	7.784968060778358E-4	TGTGCCTTGTGGGAGGTACGGAGGACCTTGGGCAAAAAAATCAAGGTATTT	CALWEVRRTLGKKIKVF	TRGV9	.	TRGJP	16	-1	-1	27
112	7.784968060778358E-4	TGTGCCACCTGGGACGGGCCACCATCATATAAGAAACTCTTT	CATWDGPPSYKKLF	TRGV2	.	TRGJ1	19	-1	-1	27
112	7.784968060778358E-4	TGTGCCTTGTGGGAGAGGTATTGGGATAAGAAACTCTTT	CALWERYWDKKLF	TRGV9	.	TRGJ2	14	-1	-1	25
111	7.715459417378551E-4	TGTGCTGCCCGTAATTATTATAAGAAACTCTTT	CAARNYYKKLF	TRGV10	.	TRGJ1	7	-1	-1	12
111	7.715459417378551E-4	TGTGCCTCTAATAAGAAACTCTTT	CASNKKLF	TRGV9	.	TRGJ1	6	-1	-1	10
110	7.645950773978744E-4	TGTGCTGCGTGGGATTGCAAGCAGGGTCGGCTCTTT	CAAWDCKQGRLF	TRGV10	.	TRGJ2	15	-1	-1	30
109	7.576442130578937E-4	TGTGCCTTGTGGGAGGTGAGGCAAGAGTTGGGCAAAAAAATCAAGGTATTT	CALWEVRQELGKKIKVF	TRGV9	.	TRGJP	17	-1	-1	19
109	7.576442130578937E-4	TGTGCCTTGTGGGAACTGCAAGAGTTGGGCAAAAAAATCAAGGTATTT	CALWELQELGKKIKVF	TRGV9	.	TRGJP	19	-1	-1	17
109	7.576442130578937E-4	TGTGCCTTGTGGGAGGTGCGCGGCTATAAGAAACTCTTT	CALWEVRGYKKLF	TRGV9	.	TRGJ2	18	-1	-1	24
109	7.576442130578937E-4	TGTGCCTTGTGGGAGGTGCGTTGTAAGAAACTCTTT	CALWEVRCKKLF	TRGV9	.	TRGJ1	18	-1	-1	20
107	7.437424843779324E-4	TGTGCCTTGTGGGAGGATGGGTTGGGCAAAAAAATCAAGGTATTT	CALWEDGLGKKIKVF	TRGV9	.	TRGJP	15	-1	-1	20
107	7.437424843779324E-4	TGTGCCTTGTGGGAGGGATATTATAAGAAACTCTTT	CALWEGYYKKLF	TRGV9	.	TRGJ2	15	-1	-1	18
106	7.367916200379517E-4	TGTGCCTTGTGGGAGTCTTATAAGAAACTCTTT	CALWESYKKLF	TRGV9	.	TRGJ1	14	-1	-1	17
105	7.29840755697971E-4	TGTGCCTTGTGGGAGTCTTTGAAGTTGGGCAAAAAAATCAAGGTATTT	CALWESLKLGKKIKVF	TRGV9	.	TRGJP	14	-1	-1	22
105	7.29840755697971E-4	TGTGCCTTGTGGGAGGTGCATGAGTATAAGAAACTCTTT	CALWEVHEYKKLF	TRGV9	.	TRGJ1	19	-1	-1	24
105	7.29840755697971E-4	TGTGCTGCGTGGGGGAAGAAACTCTTT	CAAWGKKLF	TRGV10	.	TRGJ1	12	-1	-1	15
104	7.228898913579903E-4	TGTGCCTTGTGGGAGGACCCCTATAAGAAACTCTTT	CALWEDPYKKLF	TRGV9	.	TRGJ2	15	-1	-1	21
103	7.159390270180096E-4	TGTGCCTTGTGGGAGGTGCGGGGGTTTGGTGAGTTGGGCAAAAAAATCAAGGTATTT	CALWEVRGFGELGKKIKVF	TRGV9	.	TRGJP	18	-1	-1	30
103	7.159390270180096E-4	TGTGCTGCGTGGGATTCTGGCACGCCTTATTATAAGAAACTCTTT	CAAWDSGTPYYKKLF	TRGV10	.	TRGJ1	15	-1	-1	26
103	7.159390270180096E-4	TGTGCCACCTGGGATGGGCACCATTTGTATTATAAGAAACTCTTT	CATWDGHHLYYKKLF	TRGV4	.	TRGJ1	23	-1	-1	27
102	7.089881626780291E-4	TGTGCCTTGTGGGAGATCGCCACGAGGACTGAACTCCGCAATTTGAGTAAGAAACTCTTT	CALWEIATRTELRNLSKKLF	TRGV9	.	TRGJ1	14	-1	-1	47
102	7.089881626780291E-4	TGTGCCACCTGGGACGGACCCAGATGGAATTATTATAAGAAACTCTTT	CATWDGPRWNYYKKLF	TRGV3	.	TRGJ1	14	-1	-1	26
102	7.089881626780291E-4	TGTGCCTTGTGGGAGCCGGGAGATTATAAGAAACTCTTT	CALWEPGDYKKLF	TRGV9	.	TRGJ1	14	-1	-1	22
102	7.089881626780291E-4	TGTGCCTTGTGGGAGGTGGGAAAGAAGAAACTCTTT	CALWEVGKKKLF	TRGV9	.	TRGJ1	17	-1	-1	24
101	7.020372983380484E-4	TGTGCCTTGTGGGAGGTGGATTATAAGAAACTCTTT	CALWEVDYKKLF	TRGV9	.	TRGJ1	17	-1	-1	19
101	7.020372983380484E-4	TGTGCTGCGTGGGATTATAGGAAACTCTTT	CAAWDYRKLF	TRGV10	.	TRGJ2	16	-1	-1	13
101	7.020372983380484E-4	TGTGCCTTGTGGGAGCAATATAAGAAACTCTTT	CALWEQYKKLF	TRGV9	.	TRGJ1	14	-1	-1	18
101	7.020372983380484E-4	TGTGCCGCCGATAAGAAACTCTTT	CAADKKLF	TRGV8	.	TRGJ1	8	-1	-1	10
100	6.950864339980677E-4	TGTGCCACCTGGGATTATAAGAAACTCTTT	CATWDYKKLF	TRGV8	.	TRGJ1	14	-1	-1	13
99	6.88135569658087E-4	TGTGCCTTGTGGGAGGTGAGGATTACAGGTAATAAGAAACTCTTT	CALWEVRITGNKKLF	TRGV9	.	TRGJ1	17	-1	-1	31
99	6.88135569658087E-4	TGTGCTGCGTGGGGACTCCATTATTATAAGAAACTCTTT	CAAWGLHYYKKLF	TRGV10	.	TRGJ1	12	-1	-1	19
98	6.811847053181063E-4	TGTGCCTTGTGGGAGGTCCGGTGTGTATGCTATTATTATAAGAAACTCTTT	CALWEVRCVCYYYKKLF	TRGV9	.	TRGJ1	16	-1	-1	31
98	6.811847053181063E-4	TGTGCCTTGTGGGAGGTGCGCTATAAGAAACTCTTT	CALWEVRYKKLF	TRGV9	.	TRGJ1	18	-1	-1	21
96	6.67282976638145E-4	TGTGCCTTGTGGGAGGTGACAGATGAGTTGGGCAAAAAAATCAAGGTATTT	CALWEVTDELGKKIKVF	TRGV9	.	TRGJP	17	-1	-1	24
96	6.67282976638145E-4	TGTGCCTTGTGGGGTTGTTATTATAAGAAACTCTTT	CALWGCYYKKLF	TRGV9	.	TRGJ1	12	-1	-1	17
96	6.67282976638145E-4	TGTGCCACCTGGGATGGGCCGAATAAGAAACTCTTT	CATWDGPNKKLF	TRGV4	.	TRGJ2	19	-1	-1	22
95	6.603321122981643E-4	TGTGCCCCCGTGGGTAGTGATTGGATCAAGACGTTT	CAPVGSDWIKTF	TRGV9	.	TRGJP2	5	-1	-1	13
95	6.603321122981643E-4	TGTGCCTTGTGGGAGGTTGAGAAACTCTTT	CALWEVEKLF	TRGV9	.	TRGJ2	16	-1	-1	19
95	6.603321122981643E-4	TGTGCCTTCGTCGGTCCGGGGTTT	CAFVGPGF	TRGV9	.	TRGJP2	7	-1	-1	20
95	6.603321122981643E-4	CTGGAACTCTTT	LELF	TRGV10	.	TRGJ1	-1	-1	-1	4
94	6.533812479581836E-4	TGTGCCTTGTGGGAGTTTAAAGATTATAAGAAACTCTTT	CALWEFKDYKKLF	TRGV9	.	TRGJ1	14	-1	-1	22
94	6.533812479581836E-4	TGTGCTGCGTGGGATGAATATAAGAAACTCTTT	CAAWDEYKKLF	TRGV10	.	TRGJ2	14	-1	-1	18
94	6.533812479581836E-4	TGTGCTGCGTGGGATTCCCTCTTT	CAAWDSLF	TRGV10	.	TRGJ1	15	-1	-1	18
93	6.464303836182029E-4	TGTGCCTTGTGGGAGGTGCTGACGTCAAAGTTGGGCAAAAAAATCAAGGTATTT	CALWEVLTSKLGKKIKVF	TRGV9	.	TRGJP	18	-1	-1	25
93	6.464303836182029E-4	TGTGCCTTGTGGGAGGAACAAGAGTTGGGCAAAAAAATCAAGGTATTT	CALWEEQELGKKIKVF	TRGV9	.	TRGJP	15	-1	-1	18
93	6.464303836182029E-4	TGTGCTGCGTGGGTTATAGGGTATTATAAGAAACTCTTT	CAAWVIGYYKKLF	TRGV10	.	TRGJ2	15	-1	-1	21
93	6.464303836182029E-4	TGTGCCTTGTGGGAGCAGTATTATAAGAAACTCTTT	CALWEQYYKKLF	TRGV9	.	TRGJ1	14	-1	-1	18
93	6.464303836182029E-4	TGTGCCTTGTGGGAGGGGCAGAAACTCTTT	CALWEGQKLF	TRGV9	.	TRGJ1	19	-1	-1	19
91	6.325286549382416E-4	TGTGCTGCGTATTTTAAGAAACTCTTT	CAAYFKKLF	TRGV10	.	TRGJ1	9	-1	-1	9
90	6.255777905982609E-4	TGTGCCTTGTGGGAGGTTGATCAAAGCCTTTATAAGAAACTCTTT	CALWEVDQSLYKKLF	TRGV9	.	TRGJ1	16	-1	-1	29
90	6.255777905982609E-4	TGTGCCTTGTGGGAGGTGCAAACCTATTATAAGAAACTCTTT	CALWEVQTYYKKLF	TRGV9	.	TRGJ1	19	-1	-1	24
90	6.255777905982609E-4	TGTGCCACCTGGGACACGAGTAGTGATTGGATCAAGACGTTT	CATWDTSSDWIKTF	TRGV8	.	TRGJP2	13	-1	-1	18
90	6.255777905982609E-4	TGTGCCTTGTGGGAGGCGGATTATTATAAGAAACTCTTT	CALWEADYYKKLF	TRGV9	.	TRGJ1	15	-1	-1	16
90	6.255777905982609E-4	TGTGCCTTGTGGGAGGTGCCAGATAAGAAACTCTTT	CALWEVPDKKLF	TRGV9	.	TRGJ1	18	-1	-1	22
90	6.255777905982609E-4	TGTGCCTTGTGGGGGGGGGGGCTCTTT	CALWGGGLF	TRGV9	.	TRGJ1	15	-1	-1	21
90	6.255777905982609E-4	TGTGCCACCTGGGACAGTCCACTCTTT	CATWDSPLF	TRGV8	.	TRGJ1	19	-1	-1	20
90	6.255777905982609E-4	TGTGCCTTGTGGGTGTGGAAGGACCTCTTT	CALWVWKDLF	TRGV9	.	TRGJ1	12	-1	-1	18
89	6.186269262582802E-4	TGTGCTGCGTGGGATTTTTGGGCCCAACTCTTT	CAAWDFWAQLF	TRGV10	.	TRGJ1	15	-1	-1	25
89	6.186269262582802E-4	TGTGCTGCGTGGGATGCTGGGAAACTCTTT	CAAWDAGKLF	TRGV10	.	TRGJ1	14	-1	-1	20
87	6.047251975783189E-4	TGTGCCTTGTGGGAGGTGCGAGGAGCTATCTCTTATAAGAAACTCTTT	CALWEVRGAISYKKLF	TRGV9	.	TRGJ1	18	-1	-1	32
87	6.047251975783189E-4	TGTGCCTTGTGGGAGGTGCCAAGTTATTATAAGAAACTCTTT	CALWEVPSYYKKLF	TRGV9	.	TRGJ1	18	-1	-1	23
87	6.047251975783189E-4	TGTGCCTTGTGGGAGGTGCATGAGAGGCGGAAACTCTTT	CALWEVHERRKLF	TRGV9	.	TRGJ1	19	-1	-1	29
87	6.047251975783189E-4	TGTGCCACCTGGGACGGGTATTATAAGAAACTCTTT	CATWDGYYKKLF	TRGV2	.	TRGJ1	17	-1	-1	18
87	6.047251975783189E-4	TGTGCTGCGTGGCGGTGGAGGAAACTCTTT	CAAWRWRKLF	TRGV10	.	TRGJ2	11	-1	-1	20
86	5.977743332383382E-4	TGTGCCTTGTGGGAGGTGCTGAGGAGTGATTGGATCAAGACGTTT	CALWEVLRSDWIKTF	TRGV9	.	TRGJP2	18	-1	-1	21
85	5.908234688983575E-4	TGTGCCTTGTGGGAGGTGCGGCATTTCGGTGGTTATAAGAAACTCTTT	CALWEVRHFGGYKKLF	TRGV9	.	TRGJ1	18	-1	-1	32
85	5.908234688983575E-4	TGTGCCTTGTGGGAGGTGCCTTATTATAAGAAACTCTTT	CALWEVPYYKKLF	TRGV9	.	TRGJ1	18	-1	-1	20
85	5.908234688983575E-4	TGTGCTGCGTGGGATGAACTCTTT	CAAWDELF	TRGV10	.	TRGJ1	14	-1	-1	16
84	5.838726045583768E-4	TGTGCCTTGTGGGAGGTGCACCATTATTATAAGAAACTCTTT	CALWEVHHYYKKLF	TRGV9	.	TRGJ1	21	-1	-1	22
84	5.838726045583768E-4	TGTGCCTTGTGGGAGGTGCAGTATTATTATAAGAAACTCTTT	CALWEVQYYYKKLF	TRGV9	.	TRGJ1	19	-1	-1	22
84	5.838726045583768E-4	TGTGCCTTGTGGGGCTTCTATTATAAGAAACTCTTT	CALWGFYYKKLF	TRGV9	.	TRGJ1	12	-1	-1	18
84	5.838726045583768E-4	TGTGCCTTGTGGGAGGTGAAATATAAGAAACTCTTT	CALWEVKYKKLF	TRGV9	.	TRGJ1	17	-1	-1	21
84	5.838726045583768E-4	TGTGCCTTGTTTTGCGCGAAACTCTTT	CALFCAKLF	TRGV9	.	TRGJ2	9	-1	-1	17
83	5.769217402183961E-4	TGTGCCTTGTGGGAGGTGCAGTGGTATTATAAGAAACTCTTT	CALWEVQWYYKKLF	TRGV9	.	TRGJ1	19	-1	-1	24
83	5.769217402183961E-4	TGTGCCTCCTCCTTCCGAATAAGTTATTATAAGAAACTCTTT	CASSFRISYYKKLF	TRGV9	.	TRGJ1	6	-1	-1	23
83	5.769217402183961E-4	TGTGCCTTGTGGAGTTCGAATTATTATAAGAAACTCTTT	CALWSSNYYKKLF	TRGV9	.	TRGJ1	11	-1	-1	14
83	5.769217402183961E-4	TGTGCTGCGAAGAAACTCTTT	CAAKKLF	TRGV10	.	TRGJ1	8	-1	-1	9
83	5.769217402183961E-4	TGTGCCTTGCCTAAACTCTTT	CALPKLF	TRGV9	.	TRGJ1	8	-1	-1	12
82	5.699708758784155E-4	TGTGCCTTGTGGGAGGTGCCCCAAGCTTATTATAAGAAACTCTTT	CALWEVPQAYYKKLF	TRGV9	.	TRGJ1	21	-1	-1	26
82	5.699708758784155E-4	TGTGCCTTGTGGGAGGTGCAAATCTGCTATCATAAGAAACTCTTT	CALWEVQICYHKKLF	TRGV9	.	TRGJ1	19	-1	-1	27
81	5.630200115384348E-4	TGTGCCTTGTGGGAGGGTACCCTGAATTATTATAAGAAACTCTTT	CALWEGTLNYYKKLF	TRGV9	.	TRGJ2	15	-1	-1	23
81	5.630200115384348E-4	TGTGCCTTGTGGGAGGTGCCTTTTTATTATAAGAAACTCTTT	CALWEVPFYYKKLF	TRGV9	.	TRGJ1	18	-1	-1	23
81	5.630200115384348E-4	TGTGCTGCGTGGGATCGGGTTTTGGAGAAACTCTTT	CAAWDRVLEKLF	TRGV10	.	TRGJ1	14	-1	-1	25
81	5.630200115384348E-4	TGTGCGCGGAATACCACTGGTTGGTTCAAGATATTT	CARNTTGWFKIF	TRGV10	.	TRGJP1	7	-1	-1	10
81	5.630200115384348E-4	TGTGCCTTGTGGGAGATAATTAAGAAACTCTTT	CALWEIIKKLF	TRGV9	.	TRGJ1	14	-1	-1	20
80	5.560691471984541E-4	TGTGCCTTGTGTGTGGCTGGGGCCCCTACGAATTATTATAAGAAACTCTTT	CALCVAGAPTNYYKKLF	TRGV9	.	TRGJ2	10	-1	-1	28
80	5.560691471984541E-4	TGTGCCTTGTGGGAGGTCAATTATTATAAGAAACTCTTT	CALWEVNYYKKLF	TRGV9	.	TRGJ1	16	-1	-1	18
80	5.560691471984541E-4	TGTGCCTTGTGGGAGACCTATTATAAGAAACTCTTT	CALWETYYKKLF	TRGV9	.	TRGJ1	14	-1	-1	18
80	5.560691471984541E-4	TGTGCTGCGCCTCGTGATTGGATCAAGACGTTT	CAAPRDWIKTF	TRGV10	.	TRGJP2	8	-1	-1	13
80	5.560691471984541E-4	TGTGCCTTGCTGAATTATTATAAGAAACTCTTT	CALLNYYKKLF	TRGV9	.	TRGJ1	8	-1	-1	11
79	5.491182828584734E-4	TGTGCCTTGTGGAAGAATTATTATAAGAAACTCTTT	CALWKNYYKKLF	TRGV9	.	TRGJ1	14	-1	-1	14
78	5.421674185184927E-4	TGTGCCTTGTGGGAGGTGCAATGGAATTATTATAAGAAACTCTTT	CALWEVQWNYYKKLF	TRGV9	.	TRGJ1	19	-1	-1	23
78	5.421674185184927E-4	TGTGCTGCGGGAGGTGGTAGTAGTGATTGGATCAAGACGTTT	CAAGGGSSDWIKTF	TRGV10	.	TRGJP2	8	-1	-1	17
77	5.352165541785121E-4	TGTGCTGCGTGGGATCCCTCGGGGGGGGATTATAAGAAACTCTTT	CAAWDPSGGDYKKLF	TRGV10	.	TRGJ1	14	-1	-1	28
77	5.352165541785121E-4	TGTGCCTTGTGGGAGCCTTGCAGTTATTATAAGAAACTCTTT	CALWEPCSYYKKLF	TRGV9	.	TRGJ2	14	-1	-1	23
77	5.352165541785121E-4	TGTGCCACCTGGGACGGGCCTGAGAAACTCTTT	CATWDGPEKLF	TRGV2	.	TRGJ1	19	-1	-1	22
76	5.282656898385314E-4	TGTGCCTTGTGGGTGCTATTGAATTATTATAAGAAACTCTTT	CALWVLLNYYKKLF	TRGV9	.	TRGJ1	12	-1	-1	17
75	5.213148254985507E-4	TGTGCCTTGTGGGAAGACCAGTTGGGCAAAAAAATCAAGGTATTT	CALWEDQLGKKIKVF	TRGV9	.	TRGJP	13	-1	-1	19
75	5.213148254985507E-4	TGTGCCTTGTGGGAGCACTGTAATTATTATAAGAAACTCTTT	CALWEHCNYYKKLF	TRGV9	.	TRGJ1	14	-1	-1	21
75	5.213148254985507E-4	TGTGCCTTGTGGAGGCCGGATTATTATAAGAAACTCTTT	CALWRPDYYKKLF	TRGV9	.	TRGJ1	14	-1	-1	16
75	5.213148254985507E-4	TGTGCCTTGTGGGACGAGATGAAACTCTTT	CALWDEMKLF	TRGV9	.	TRGJ1	13	-1	-1	20
75	5.213148254985507E-4	TGTGCCACCTGGAAGAGTAGTGATTGGATCAAGACGTTT	CATWKSSDWIKTF	TRGV2	.	TRGJP2	11	-1	-1	15
74	5.1436396115857E-4	TGTGCCTTGTGGGAGGGAATTTATTATAAGAAACTCTTT	CALWEGIYYKKLF	TRGV9	.	TRGJ1	15	-1	-1	16
74	5.1436396115857E-4	TGTGCCTTGTGTTTGGGACCCTGGTTCAAGATATTT	CALCLGPWFKIF	TRGV9	.	TRGJP1	10	-1	-1	21
74	5.1436396115857E-4	TGTGCTGCCTCCCCTAAGAAACTCTTT	CAASPKKLF	TRGV10	.	TRGJ1	7	-1	-1	14
73	5.074130968185893E-4	TGTGCTGCGTGGGATATATCCACTGGTTGGTTCAAGATATTT	CAAWDISTGWFKIF	TRGV10	.	TRGJP1	14	-1	-1	8
73	5.074130968185893E-4	TGTGCCTTGTGGGAGGTGCAAGGCATATGGGGGAAACTCTTT	CALWEVQGIWGKLF	TRGV9	.	TRGJ1	19	-1	-1	32
73	5.074130968185893E-4	TGTGCCACCTGGGACGGTGATTGGATCAAGACGTTT	CATWDGDWIKTF	TRGV2	.	TRGJP2	16	-1	-1	16
73	5.074130968185893E-4	TGTGCCTTGTGGGAGGGTAAGGTGAAACTCTTT	CALWEGKVKLF	TRGV9	.	TRGJ1	15	-1	-1	23
73	5.074130968185893E-4	TGTGCTGCGTGGGATTTCCTCTTT	CAAWDFLF	TRGV10	.	TRGJ1	15	-1	-1	18
72	5.004622324786088E-4	TGTGCCTTGTGGGAGGTGTTGGTTGCCATGGAATATTATAAGAAACTCTTT	CALWEVLVAMEYYKKLF	TRGV9	.	TRGJ1	17	-1	-1	30
72	5.004622324786088E-4	TGTGCCTTGTGGGAGGTGCTTCTGGGTTATTATTATAAGAAACTCTTT	CALWEVLLGYYYKKLF	TRGV9	.	TRGJ2	18	-1	-1	28
72	5.004622324786088E-4	TGTGCCTTGTGGGAGGTGCGCGGGGATTATAAGAAACTCTTT	CALWEVRGDYKKLF	TRGV9	.	TRGJ1	18	-1	-1	25
72	5.004622324786088E-4	TGTGCTGCGTGTGACCCAGCGGGAAAGAAACTCTTT	CAACDPAGKKLF	TRGV10	.	TRGJ2	13	-1	-1	24
72	5.004622324786088E-4	TGTGCTGCGTGGGGCGGTAAGAAACTCTTT	CAAWGGKKLF	TRGV10	.	TRGJ1	12	-1	-1	17
72	5.004622324786088E-4	TGTGCCACCTGGGATAAGAAACTCTTT	CATWDKKLF	TRGV4	.	TRGJ1	14	-1	-1	13
71	4.935113681386281E-4	TGTGCCTTGTGGGAGGTTAGCAGTTATTATAAGAAACTCTTT	CALWEVSSYYKKLF	TRGV9	.	TRGJ1	16	-1	-1	23
70	4.8656050379864736E-4	TGTGCCTTGTGGGAGGGGACTCCCCGCAGGGCTTATTATAAGAAACTCTTT	CALWEGTPRRAYYKKLF	TRGV9	.	TRGJ1	23	-1	-1	32
70	4.8656050379864736E-4	TGTGCCTTGTGGGAGGTCCCGAATTATTATAAGAAACTCTTT	CALWEVPNYYKKLF	TRGV9	.	TRGJ1	16	-1	-1	19
70	4.8656050379864736E-4	TGTGCTGCGTGGGCCCAATTCGGCTATAAGAAACTCTTT	CAAWAQFGYKKLF	TRGV10	.	TRGJ1	12	-1	-1	24
70	4.8656050379864736E-4	TGTGCCTTGTGGGAGGTGATTTATTATAAGAAACTCTTT	CALWEVIYYKKLF	TRGV9	.	TRGJ2	17	-1	-1	17
70	4.8656050379864736E-4	TGTGCCTTCATCAACTTTTATTATAAGAAACTCTTT	CAFINFYYKKLF	TRGV9	.	TRGJ1	7	-1	-1	17
70	4.8656050379864736E-4	TGTGCCTTGTGGGAGGGCCCCTCTAAGAAACTCTTT	CALWEGPSKKLF	TRGV9	.	TRGJ2	22	-1	-1	23
70	4.8656050379864736E-4	TGTGCCTTGTGGCACAGTAATAAGAAACTCTTT	CALWHSNKKLF	TRGV9	.	TRGJ1	11	-1	-1	19
69	4.7960963945866666E-4	TCCGAAGAGTTGGGCAAAAAAATCAAGGTATTT	SEELGKKIKVF	TRGV9	.	TRGJP	0	-1	-1	4
69	4.7960963945866666E-4	TGTGCCTTGTGGGAAGATAAGAAACTCTTT	CALWEDKKLF	TRGV9	.	TRGJ2	13	-1	-1	16
69	4.7960963945866666E-4	CGCACTGGTTGGTTCAAGATATTT	RTGWFKIF	TRGV10	.	TRGJP1	-1	-1	-1	2
68	4.72658775118686E-4	TGTGCCTTGTGGGAGGTCGGGAAAGATTATTATAAGAAACTCTTT	CALWEVGKDYYKKLF	TRGV9	.	TRGJ2	16	-1	-1	25
68	4.72658775118686E-4	TGTGCCTTGTGGGAGGTAGTTCATGGTGGGAAACTCTTT	CALWEVVHGGKLF	TRGV9	.	TRGJ1	16	-1	-1	29
68	4.72658775118686E-4	TGTGCCACCTGGTTTAGTGATTGGATCAAGACGTTT	CATWFSDWIKTF	TRGV2	.	TRGJP2	11	-1	-1	14
68	4.72658775118686E-4	TGTGCCACCTGGGACGGGCAGAAACTCTTT	CATWDGQKLF	TRGV2	.	TRGJ1	18	-1	-1	19
68	4.72658775118686E-4	TGTGCCTTGTGGGAGGATTATTATAAGAAACTCTTT	CALWEDYYKKLF	TRGV9	.	TRGJ1	15	-1	-1	16
67	4.657079107787053E-4	TGTGCCTTGTGGGAGGTCAAAGAGTTGGGCAAAAAAATCAAGGTATTT	CALWEVKELGKKIKVF	TRGV9	.	TRGJP	16	-1	-1	19
67	4.657079107787053E-4	TGTGCCACCTGGGACGGGCCCTATAGTAGTGATTGGATCAAGACGTTT	CATWDGPYSSDWIKTF	TRGV2	.	TRGJP2	20	-1	-1	21
67	4.657079107787053E-4	TGTGCCACCTGGGACGGGCTTAGTAGTGATTGGATCAAGACGTTT	CATWDGLSSDWIKTF	TRGV2	.	TRGJP2	18	-1	-1	20
67	4.657079107787053E-4	TGTGCCTTGTGGGAGGAACGTAATTATTATAAGAAACTCTTT	CALWEERNYYKKLF	TRGV9	.	TRGJ1	15	-1	-1	21
67	4.657079107787053E-4	TGTGCCTTGTGGGAGGAGCATTATTATAAGAAACTCTTT	CALWEEHYYKKLF	TRGV9	.	TRGJ1	19	-1	-1	19
67	4.657079107787053E-4	TGTGCCTTGTGGGAGACGAATTATTATAAGAAACTCTTT	CALWETNYYKKLF	TRGV9	.	TRGJ1	14	-1	-1	16
66	4.587570464387247E-4	TGTGCCTTGTGGGAGGTGCTCCAAGAGTTGGGCAAAAAAATCAAGGTATTT	CALWEVLQELGKKIKVF	TRGV9	.	TRGJP	21	-1	-1	21
66	4.587570464387247E-4	TGTGCCACCTGGGACAGGGGTAGAGATAGTAGTGATTGGATCAAGACGTTT	CATWDRGRDSSDWIKTF	TRGV3	.	TRGJP2	17	-1	-1	25
66	4.587570464387247E-4	TGTGCCTTGTGGGAGGCCCAAGAGTTGGGCAAAAAAATCAAGGTATTT	CALWEAQELGKKIKVF	TRGV9	.	TRGJP	15	-1	-1	18
66	4.587570464387247E-4	TGTGCCTTGTGGGAGGGCCGCTGGAATTATTATAAGAAACTCTTT	CALWEGRWNYYKKLF	TRGV9	.	TRGJ1	15	-1	-1	23
66	4.587570464387247E-4	TGTGCTGCGTGGATATATACCACTGGTTGGTTCAAGATATTT	CAAWIYTTGWFKIF	TRGV10	.	TRGJP1	11	-1	-1	8
66	4.587570464387247E-4	TGTGCCTTGTGGGAGGACGATTATTATAAGAAACTCTTT	CALWEDDYYKKLF	TRGV9	.	TRGJ1	15	-1	-1	19
66	4.587570464387247E-4	TGTGCTGCCTGCGGTCTCTGTTATAAGAAACTCTTT	CAACGLCYKKLF	TRGV10	.	TRGJ2	10	-1	-1	20
66	4.587570464387247E-4	TGTGCCTTGTGGGAGGTGCGGGGGAAGAAACTCTTT	CALWEVRGKKLF	TRGV9	.	TRGJ1	18	-1	-1	24
66	4.587570464387247E-4	TGTGCTGCGTGGGGTTATAAGAAACTCTTT	CAAWGYKKLF	TRGV10	.	TRGJ1	16	-1	-1	14
66	4.587570464387247E-4	TGTGCTGCGTGGGATTACATCGATCGGAAGAAACTCTTT	CAAWDYIDRKKLF	TRGV10	.	TRGJ1	17	-1	-1	27
65	4.51806182098744E-4	TGTGCTGCGTGGTCGATTAGGAGTGATTGGATCAAGACGTTT	CAAWSIRSDWIKTF	TRGV10	.	TRGJP2	18	-1	-1	17
65	4.51806182098744E-4	TGTGCCTTGTGGGAGGTGATACCCCCATCGGAACTCTTT	CALWEVIPPSELF	TRGV9	.	TRGJ1	26	-1	-1	31
65	4.51806182098744E-4	TGTGCCTTGTGGGAGGTATCTTATTATAAGAAACTCTTT	CALWEVSYYKKLF	TRGV9	.	TRGJ1	16	-1	-1	20
65	4.51806182098744E-4	TGTGCTGCGTGGAATAAAGAGGAACTCTTT	CAAWNKEELF	TRGV10	.	TRGJ1	14	-1	-1	19
65	4.51806182098744E-4	TGTGCTGCGTGGGTTAAGAAACTCTTT	CAAWVKKLF	TRGV10	.	TRGJ1	15	-1	-1	14
64	4.448553177587633E-4	TGTGCTGCGTGGCAGTTATATTATAAGAAACTCTTT	CAAWQLYYKKLF	TRGV10	.	TRGJ1	11	-1	-1	18
64	4.448553177587633E-4	TGTGCTGCGTGGGTCGAATATAAGAAACTCTTT	CAAWVEYKKLF	TRGV10	.	TRGJ1	12	-1	-1	18
64	4.448553177587633E-4	TGTGCCTTGTGGGAAGGCTATAAGAAACTCTTT	CALWEGYKKLF	TRGV9	.	TRGJ1	13	-1	-1	18
63	4.3790445341878264E-4	TGTGCCTTGTGGGAGGTGCAGGGCACTGGTTGGTTCAAGATATTT	CALWEVQGTGWFKIF	TRGV9	.	TRGJP1	19	-1	-1	23
63	4.3790445341878264E-4	TGTGCCTTGTGGGAGATCACCTATTATTATAAGAAACTCTTT	CALWEITYYYKKLF	TRGV9	.	TRGJ1	21	-1	-1	22
63	4.3790445341878264E-4	TGTGCTGCGCTGTCCCGCGGTGGTTGGTTCAAGATATTT	CAALSRGGWFKIF	TRGV10	.	TRGJP1	8	-1	-1	20
63	4.3790445341878264E-4	TGTGCTGCGTGGGATAACGGTGAGAAACTCTTT	CAAWDNGEKLF	TRGV10	.	TRGJ1	18	-1	-1	22
63	4.3790445341878264E-4	TGTGCCTTGTGGGGCGAGAAACTCTTT	CALWGEKLF	TRGV9	.	TRGJ1	12	-1	-1	16
63	4.3790445341878264E-4	TGTGCCTTGTGGGAGTCCTATTATTATAAGAAACTCTTT	CALWESYYYKKLF	TRGV9	.	TRGJ1	14	-1	-1	19
62	4.3095358907880194E-4	TGTGCCTTGTGGGAGGCAATTGTTAATTATTATAAGAAACTCTTT	CALWEAIVNYYKKLF	TRGV9	.	TRGJ1	15	-1	-1	24
62	4.3095358907880194E-4	TGTGCTGCGTGGGACCGATATTATAAGAAACTCTTT	CAAWDRYYKKLF	TRGV10	.	TRGJ1	13	-1	-1	18
62	4.3095358907880194E-4	TGTGCCTTGTGGGAGTTCGGTTATAAGAAACTCTTT	CALWEFGYKKLF	TRGV9	.	TRGJ1	14	-1	-1	20
62	4.3095358907880194E-4	TGTGCTGCGTGGGATTGCGGGAAGAAACTCTTT	CAAWDCGKKLF	TRGV10	.	TRGJ1	18	-1	-1	21
62	4.3095358907880194E-4	TGTGCTGCGTGGGATGCTATAAAGAAACTCTTT	CAAWDAIKKLF	TRGV10	.	TRGJ1	14	-1	-1	17
61	4.240027247388213E-4	TGTGCCTTGTGGGAGGGACTTTATTATTATAAGAAACTCTTT	CALWEGLYYYKKLF	TRGV9	.	TRGJ1	15	-1	-1	22
61	4.240027247388213E-4	TGTGCTGCGTGGGACCATAGAAATCGTGGGAAACTCTTT	CAAWDHRNRGKLF	TRGV10	.	TRGJ1	13	-1	-1	29
61	4.240027247388213E-4	TGTGCTGCGTGGGATTCTTGGTGTAAGAAACTCTTT	CAAWDSWCKKLF	TRGV10	.	TRGJ1	15	-1	-1	23
61	4.240027247388213E-4	TGTGCCACCTGGGACGGGCCCTATAAGAAACTCTTT	CATWDGPYKKLF	TRGV2	.	TRGJ1	20	-1	-1	21
60	4.170518603988406E-4	TGTGCCTTGTGGGGTGCGAAGTTGGGCAAAAAAATCAAGGTATTT	CALWGAKLGKKIKVF	TRGV9	.	TRGJP	12	-1	-1	19
60	4.170518603988406E-4	TGTGCCTTGTGGGCACTACTTAATTATTATAAGAAACTCTTT	CALWALLNYYKKLF	TRGV9	.	TRGJ1	12	-1	-1	21
60	4.170518603988406E-4	TGTGCCACCTGGGAGTTAAGGGAGAAACTCTTT	CATWELREKLF	TRGV3	.	TRGJ1	13	-1	-1	22
60	4.170518603988406E-4	TGTGCCTTGTGGGATAAGAAACTCTTT	CALWDKKLF	TRGV9	.	TRGJ1	13	-1	-1	13
59	4.101009960588599E-4	TGTGCCTTGTGGGAGGGACAAATTTTATCGAATTATTATAAGAAACTCTTT	CALWEGQILSNYYKKLF	TRGV9	.	TRGJ1	15	-1	-1	27
59	4.101009960588599E-4	TGTGCCACCTGGGACGGGCCAAGTGATTGGATCAAGACGTTT	CATWDGPSDWIKTF	TRGV2	.	TRGJP2	19	-1	-1	21
59	4.101009960588599E-4	TGTGCTGCGTGGGATGCCCGTTATTATAAGAAACTCTTT	CAAWDARYYKKLF	TRGV10	.	TRGJ1	14	-1	-1	20
59	4.101009960588599E-4	TGTGCCTTGTGGGAGGTGCATTATTATAAGAAACTCTTT	CALWEVHYYKKLF	TRGV9	.	TRGJ1	19	-1	-1	19
59	4.101009960588599E-4	TGTGCCTTGTGGGAGGATATAAGGCTTAAGAAACTCTTT	CALWEDIRLKKLF	TRGV9	.	TRGJ1	15	-1	-1	26
58	4.0315013171887925E-4	TGTGCCTTGTGGGAGGTGCATCGGCAAGAGTTGGGCAAAAAAATCAAGGTATTT	CALWEVHRQELGKKIKVF	TRGV9	.	TRGJP	19	-1	-1	18
58	4.0315013171887925E-4	TGTGCCTTGTGGGAGGCTCCACAAGAGTTGGGCAAAAAAATCAAGGTATTT	CALWEAPQELGKKIKVF	TRGV9	.	TRGJP	15	-1	-1	21
58	4.0315013171887925E-4	TGTGCCACCTGGGAGGCGGGTAGTGATTGGATCAAGACGTTT	CATWEAGSDWIKTF	TRGV8	.	TRGJP2	13	-1	-1	19
57	3.9619926737889856E-4	TGTGCCTTGTGGGAGGTGCAGGGTGGTAGTGATTGGATCAAGACGTTT	CALWEVQGGSDWIKTF	TRGV9	.	TRGJP2	19	-1	-1	25
57	3.9619926737889856E-4	TGTGCCTTGTGGGACTATGAGTTGGGCAAAAAAATCAAGGTATTT	CALWDYELGKKIKVF	TRGV9	.	TRGJP	13	-1	-1	18
57	3.9619926737889856E-4	TGTGCCACCTGGGATTATCCGCTAACGCCTCGTAAGAAACTCTTT	CATWDYPLTPRKKLF	TRGV8	.	TRGJ1	14	-1	-1	32
57	3.9619926737889856E-4	TGTGCCACCTGGGACGGGCGTAGTGATTGGATCAAGACGTTT	CATWDGRSDWIKTF	TRGV2	.	TRGJP2	18	-1	-1	19
57	3.9619926737889856E-4	TGTGCCTTGTGGCCGACGAATTATTATAAGAAACTCTTT	CALWPTNYYKKLF	TRGV9	.	TRGJ1	11	-1	-1	16
57	3.9619926737889856E-4	TGTGCTGCGTGGGATTCGAGTAAGAAACTCTTT	CAAWDSSKKLF	TRGV10	.	TRGJ1	15	-1	-1	20
57	3.9619926737889856E-4	TGTGCCTTGTGGGAGGAGTATAAGAAACTCTTT	CALWEEYKKLF	TRGV9	.	TRGJ1	15	-1	-1	18
57	3.9619926737889856E-4	TGTGCTGCGTGGGATAAGGGGAAACTCTTT	CAAWDKGKLF	TRGV10	.	TRGJ1	14	-1	-1	20
57	3.9619926737889856E-4	TGTGCTGCGTGGGATCAATATAAGAAACTCTTT	CAAWDQYKKLF	TRGV10	.	TRGJ2	14	-1	-1	18
57	3.9619926737889856E-4	TGTGCCACCTGGGACGGTTATAAGAAACTCTTT	CATWDGYKKLF	TRGV2	.	TRGJ1	16	-1	-1	17
56	3.892484030389179E-4	TGTGCCTTGTGGGGAGTAGAAGAGTTGGGCAAAAAAATCAAGGTATTT	CALWGVEELGKKIKVF	TRGV9	.	TRGJP	12	-1	-1	19
56	3.892484030389179E-4	TGTGCCTTGTGGGAGGTGCAAGGCCGGGGTTATAAGAAACTCTTT	CALWEVQGRGYKKLF	TRGV9	.	TRGJ1	19	-1	-1	29
56	3.892484030389179E-4	TGTGCCACCTGGTATTATAGTAGTGATTGGATCAAGACGTTT	CATWYYSSDWIKTF	TRGV2	.	TRGJP2	11	-1	-1	15
56	3.892484030389179E-4	TGTGCTGCGTGGAAACGGCCTTGTAGGGAGAAACTCTTT	CAAWKRPCREKLF	TRGV10	.	TRGJ1	11	-1	-1	28
56	3.892484030389179E-4	TGTGCTGCGTGGGAGTATTATAAGAAACTCTTT	CAAWEYYKKLF	TRGV10	.	TRGJ1	16	-1	-1	15
56	3.892484030389179E-4	TGTGCCTTGTGGGATGGTTGGTTCAAGATATTT	CALWDGWFKIF	TRGV9	.	TRGJP1	17	-1	-1	14
56	3.892484030389179E-4	TGTGCCACCTGGGTCGATTGGATCAAGACGTTT	CATWVDWIKTF	TRGV2	.	TRGJP2	15	-1	-1	15
55	3.822975386989372E-4	TGTGCCTTGTGGGAGGTTCCCCGAAAGTTGGGCAAAAAAATCAAGGTATTT	CALWEVPRKLGKKIKVF	TRGV9	.	TRGJP	16	-1	-1	25
55	3.822975386989372E-4	TGTGCCTTGTGGGAGGTCCTATATCAACCATATTATTATAAGAAACTCTTT	CALWEVLYQPYYYKKLF	TRGV9	.	TRGJ1	16	-1	-1	31
55	3.822975386989372E-4	TGTGCCTTGTGGGAGGTCCGAATCGAGTTGGGCAAAAAAATCAAGGTATTT	CALWEVRIELGKKIKVF	TRGV9	.	TRGJP	16	-1	-1	24
55	3.822975386989372E-4	TGTGCCTTGTGGGAGGTGAGTTATTATAAGAAACTCTTT	CALWEVSYYKKLF	TRGV9	.	TRGJ2	17	-1	-1	17
55	3.822975386989372E-4	TGTGCCACCTGGGATTGGGGTTATTATAAGAAACTCTTT	CATWDWGYYKKLF	TRGV8	.	TRGJ1	17	-1	-1	20
55	3.822975386989372E-4	TGTGCTGCGTGGATTAATAAGAAACTCTTT	CAAWINKKLF	TRGV10	.	TRGJ1	15	-1	-1	12
55	3.822975386989372E-4	TGTGCCTTCCTTTATTATAAGAAACTCTTT	CAFLYYKKLF	TRGV9	.	TRGJ1	7	-1	-1	11
54	3.753466743589565E-4	TGTGCCACCTGGGACTTCCGGGGTAGTGATTGGATCAAGACGTTT	CATWDFRGSDWIKTF	TRGV2	.	TRGJP2	14	-1	-1	22
54	3.753466743589565E-4	TGTGCCTTGTTTTTTACCTCGAATTATTATAAGAAACTCTTT	CALFFTSNYYKKLF	TRGV9	.	TRGJ1	9	-1	-1	18
54	3.753466743589565E-4	TGTGCCTTGTGGGGTGTTCCGAATTATTATAAGAAACTCTTT	CALWGVPNYYKKLF	TRGV9	.	TRGJ1	12	-1	-1	19
54	3.753466743589565E-4	TGTGCCACCTGGGACGGGCCGGGTGATTGGATCAAGACGTTT	CATWDGPGDWIKTF	TRGV2	.	TRGJP2	19	-1	-1	22
54	3.753466743589565E-4	TGTGCTGCGTGGGCCTACGGGGGTTATAAGAAACTCTTT	CAAWAYGGYKKLF	TRGV10	.	TRGJ1	18	-1	-1	23
54	3.753466743589565E-4	TGTGCCTTGTGGGAGGTGCTTGATTATAAGAAACTCTTT	CALWEVLDYKKLF	TRGV9	.	TRGJ1	18	-1	-1	22
54	3.753466743589565E-4	TGTGCCACCTGGGATAGGGATTATAAGAAACTCTTT	CATWDRDYKKLF	TRGV8	.	TRGJ1	17	-1	-1	19
54	3.753466743589565E-4	TGTGCCAGTACCGATTTCGAACTCTTT	CASTDFELF	TRGV2	.	TRGJ1	6	-1	-1	19
53	3.6839581001897587E-4	TGTGCTGCGTGGGATTTTTGTTATAAGAAACTCTTT	CAAWDFCYKKLF	TRGV10	.	TRGJ1	15	-1	-1	17
53	3.6839581001897587E-4	TGTGCCTTGTGGTTATATTATTATAAGAAACTCTTT	CALWLYYYKKLF	TRGV9	.	TRGJ1	11	-1	-1	16
53	3.6839581001897587E-4	TGTGCCTTGTGGGAGTATCATTATAAGAAACTCTTT	CALWEYHYKKLF	TRGV9	.	TRGJ1	14	-1	-1	16
53	3.6839581001897587E-4	TGTGCCTTGTGGGACACTTATTATAAGAAACTCTTT	CALWDTYYKKLF	TRGV9	.	TRGJ1	13	-1	-1	17
52	3.6144494567899517E-4	TGTGCCACCTGGGACTGGCGAATCTCTGGTTGGTTCAAGATATTT	CATWDWRISGWFKIF	TRGV2	.	TRGJP1	18	-1	-1	25
52	3.6144494567899517E-4	TGTGCCACCTGGGACGGGCAGCGTAGTGATTGGATCAAGACGTTT	CATWDGQRSDWIKTF	TRGV2	.	TRGJP2	18	-1	-1	22
52	3.6144494567899517E-4	TGTGCCACCTGTAACTTTGGGTTTTTGTATAAGAAACTCTTT	CATCNFGFLYKKLF	TRGV7	.	TRGJ1	10	-1	-1	27
52	3.6144494567899517E-4	TGTGCTGCGTGGGATTATAATCGGGATAAGAAACTCTTT	CAAWDYNRDKKLF	TRGV10	.	TRGJ2	21	-1	-1	25
52	3.6144494567899517E-4	TGTGCCTTGTGGGATCGAAGGCATTATAAGAAACTCTTT	CALWDRRHYKKLF	TRGV9	.	TRGJ1	13	-1	-1	22
52	3.6144494567899517E-4	TGTGCCTTGTGGGAGGACTATTATTATAAGAAACTCTTT	CALWEDYYYKKLF	TRGV9	.	TRGJ1	15	-1	-1	19
51	3.5449408133901453E-4	TGTGCCACCTGGGACGGGCCCCTTGAGGGTAGTAGTGATTGGATCAAGACGTTT	CATWDGPLEGSSDWIKTF	TRGV2	.	TRGJP2	20	-1	-1	29
51	3.5449408133901453E-4	TGTGCCTTGTGGGAGGTGCCTCAAGAGTTGGGCAAAAAAATCAAGGTATTT	CALWEVPQELGKKIKVF	TRGV9	.	TRGJP	18	-1	-1	21
51	3.5449408133901453E-4	TGTGCCTTGTGGACTAAAGAGTTGGGCAAAAAAATCAAGGTATTT	CALWTKELGKKIKVF	TRGV9	.	TRGJP	11	-1	-1	16
51	3.5449408133901453E-4	TGTGCTGCGTGGGATTATTATTTGGGGAAACTCTTT	CAAWDYYLGKLF	TRGV10	.	TRGJ1	16	-1	-1	26
51	3.5449408133901453E-4	TGTGCTGCGTGGGACACTGGTTGGTTCAAGATATTT	CAAWDTGWFKIF	TRGV10	.	TRGJP1	13	-1	-1	14
51	3.5449408133901453E-4	TGTGCCTTGTGGGAGGTGCAGAGGAAACTCTTT	CALWEVQRKLF	TRGV9	.	TRGJ1	19	-1	-1	23
51	3.5449408133901453E-4	TGTGCTGCGTGGGATCCCCATAGGAAGAAACTCTTT	CAAWDPHRKKLF	TRGV10	.	TRGJ1	14	-1	-1	24
51	3.5449408133901453E-4	TGTGCCTTGTCACTCTTT	CALSLF	TRGV9	.	TRGJ1	9	-1	-1	11
51	3.5449408133901453E-4	TGTGCCTTGTGGGAGGTGCTGGGATATAAGAAACTCTTT	CALWEVLGYKKLF	TRGV9	.	TRGJ1	18	-1	-1	24
50	3.4754321699903383E-4	TGTGCTGCGTGGGCTGAAATGTGTAGTACTGGTTGGTTCAAGATATTT	CAAWAEMCSTGWFKIF	TRGV10	.	TRGJP1	12	-1	-1	27
50	3.4754321699903383E-4	TGTGCCACCTGGGAAGGAGGAGGTAGTAGTGATTGGATCAAGACGTTT	CATWEGGGSSDWIKTF	TRGV2	.	TRGJP2	16	-1	-1	23
50	3.4754321699903383E-4	TGTGCTGCGTGGGATTACGGCAATTATTATAAGAAACTCTTT	CAAWDYGNYYKKLF	TRGV10	.	TRGJ1	18	-1	-1	21
50	3.4754321699903383E-4	TGTGCTGCGTGGGATTCGAGGTATTATAAGAAACTCTTT	CAAWDSRYYKKLF	TRGV10	.	TRGJ1	15	-1	-1	13
50	3.4754321699903383E-4	TGTGCCTTGTGGGAGGTGCACGATTATAAGAAACTCTTT	CALWEVHDYKKLF	TRGV9	.	TRGJ1	20	-1	-1	22
50	3.4754321699903383E-4	TGTGCTGCGTGGCTGACCGGTTATAAGAAACTCTTT	CAAWLTGYKKLF	TRGV10	.	TRGJ1	11	-1	-1	20
49	3.4059235265905313E-4	TGTGCCTTGTGGGAGGTACCAATTCAGTTGGGCAAAAAAATCAAGGTATTT	CALWEVPIQLGKKIKVF	TRGV9	.	TRGJP	16	-1	-1	25
49	3.4059235265905313E-4	TGTGCTGCGTGGGATTACCCGCTTCCAAAAGATAAGAGACTCTTT	CAAWDYPLPKDKRLF	TRGV10	.	TRGJ1	17	-1	-1	31
49	3.4059235265905313E-4	TGTGCTGCGTGGGTGGGTTATAAGAAACTCTTT	CAAWVGYKKLF	TRGV10	.	TRGJ1	12	-1	-1	17
49	3.4059235265905313E-4	TGTGCCTTGTGGGAGCCACAAGAGTTG	CALWEPQEL	TRGV9	.	TRGJ1	14	-1	-1	24
49	3.4059235265905313E-4	TGTGCTGCGTGGGATTATAACGGTTATAAGAAACTCTTT	CAAWDYNGYKKLF	TRGV10	.	TRGJ1	16	-1	-1	23
49	3.4059235265905313E-4	TGTGCCTTGTGGGAGGAGTATTATAAGAAACTCTTT	CALWEEYYKKLF	TRGV9	.	TRGJ1	15	-1	-1	18
49	3.4059235265905313E-4	TGTGCCACCTGTGTTTTAAAGAAACTCTTT	CATCVLKKLF	TRGV3	.	TRGJ1	10	-1	-1	15
48	3.336414883190725E-4	TGTGCCTTGTGGGAGGTGCACGCCTATACTAAGAAACTCTTT	CALWEVHAYTKKLF	TRGV9	.	TRGJ1	20	-1	-1	29
48	3.336414883190725E-4	TGTGCCACCTGGGACGGGCGGGATTATTATAAGAAACTCTTT	CATWDGRDYYKKLF	TRGV2	.	TRGJ1	18	-1	-1	22
48	3.336414883190725E-4	TGTGCCTTGTGGGAGGTTTATTATAAGAAACTCTTT	CALWEVYYKKLF	TRGV9	.	TRGJ1	16	-1	-1	17
48	3.336414883190725E-4	TGTGCCTTGTGGGAGGTGCTGTATAAGAAACTCTTT	CALWEVLYKKLF	TRGV9	.	TRGJ1	18	-1	-1	21
48	3.336414883190725E-4	TGTGCCACAAAACTCTTT	CATKLF	TRGV2	.	TRGJ1	7	-1	-1	9
48	3.336414883190725E-4	TGTGCTGCGTGGGATCACAATTATAAGAAACTCTTT	CAAWDHNYKKLF	TRGV10	.	TRGJ1	17	-1	-1	19
47	3.266906239790918E-4	TGTGCCTTGAAGTCGGCGTATTATAAGAAACTCTTT	CALKSAYYKKLF	TRGV9	.	TRGJ1	8	-1	-1	18
47	3.266906239790918E-4	TGTGCTGCGTGGGTTTTAAGTAAGAAACTCTTT	CAAWVLSKKLF	TRGV10	.	TRGJ1	22	-1	-1	20
47	3.266906239790918E-4	TGTGCCTTGTGGGTGTATTATAAGAAACTCTTT	CALWVYYKKLF	TRGV9	.	TRGJ1	12	-1	-1	15
47	3.266906239790918E-4	TGTGCTGCGTTGGGTTGGTTCAAGATATTT	CAALGWFKIF	TRGV10	.	TRGJP1	13	-1	-1	12
47	3.266906239790918E-4	TGTGCTGCGTGGGATAAGAAACTCTTT	CAAWDKKLF	TRGV10	.	TRGJ2	14	-1	-1	13
47	3.266906239790918E-4	TGTGCTGCGTGGGATTCCTATTATAAGAAACTCTTT	CAAWDSYYKKLF	TRGV10	.	TRGJ1	15	-1	-1	18
47	3.266906239790918E-4	TGTGCCTTGTGGGAGATAAATAAGAAACTCTTT	CALWEINKKLF	TRGV9	.	TRGJ1	14	-1	-1	19
46	3.1973975963911115E-4	TGTGCTGCGTGGGCGGCGTGGCGGCCTCGGGGTTATAAGAAACTCTTT	CAAWAAWRPRGYKKLF	TRGV10	.	TRGJ1	12	-1	-1	32
46	3.1973975963911115E-4	TGTGCCACCTGGGACCCGGAGGGTTTGGGATATAAGAAACTCTTT	CATWDPEGLGYKKLF	TRGV3	.	TRGJ1	14	-1	-1	30
46	3.1973975963911115E-4	TGTGCCACCTGGGACGCCTATAGTAGTGATTGGATCAAGACGTTT	CATWDAYSSDWIKTF	TRGV2	.	TRGJP2	15	-1	-1	18
46	3.1973975963911115E-4	TGTGCCACCTGGGACGGGATAAGGGGGTATTATAAGAAACTCTTT	CATWDGIRGYYKKLF	TRGV2	.	TRGJ2	17	-1	-1	27
46	3.1973975963911115E-4	TGTGCCTTGTGGGAGTTCCCTTATTATAAGAAACTCTTT	CALWEFPYYKKLF	TRGV9	.	TRGJ1	14	-1	-1	20
46	3.1973975963911115E-4	TGTGCCACCTGGGACGGGTTCTCTTATAAGAAACTCTTT	CATWDGFSYKKLF	TRGV2	.	TRGJ1	17	-1	-1	23
46	3.1973975963911115E-4	TGTGCTGCCCTAACCTCGTGTTATAAGAAACTCTTT	CAALTSCYKKLF	TRGV10	.	TRGJ1	7	-1	-1	20
46	3.1973975963911115E-4	TGTGCTGCGTGGGATTTCTTTAGGGAGAAACTCTTT	CAAWDFFREKLF	TRGV10	.	TRGJ1	15	-1	-1	25
46	3.1973975963911115E-4	TGTGCCACCTGGGACAGGCAGTATAAGAAACTCTTT	CATWDRQYKKLF	TRGV3	.	TRGJ1	18	-1	-1	21
45	3.1278889529913045E-4	TGTGCCTTGTGGGAGCTGGATGGGTTGGGCAAAAAAATCAAGGTATTT	CALWELDGLGKKIKVF	TRGV9	.	TRGJP	17	-1	-1	23
45	3.1278889529913045E-4	TGTGCCTTGTGGGAGCCAAACCTTATTATTTATTATAAGAAACTCTTT	CALWEPNLIIYYKKLF	TRGV9	.	TRGJ1	14	-1	-1	29
45	3.1278889529913045E-4	TGTGCCACCTGGGACGGGCGAAGTAGTGATTGGATCAAGACGTTT	CATWDGRSSDWIKTF	TRGV2	.	TRGJP2	18	-1	-1	21
45	3.1278889529913045E-4	TGTGCCTTGTGGGAGGTGCAAAAGGAGGATAAGAAACTCTTT	CALWEVQKEDKKLF	TRGV9	.	TRGJ1	19	-1	-1	28
45	3.1278889529913045E-4	TGTGCCTTGTGGGAGCTGTCTTATTATAAGAAACTCTTT	CALWELSYYKKLF	TRGV9	.	TRGJ1	17	-1	-1	20
45	3.1278889529913045E-4	TGTGCCTTGTGGGAGGTGCTTTATAAGAAACTCTTT	CALWEVLYKKLF	TRGV9	.	TRGJ1	18	-1	-1	20
45	3.1278889529913045E-4	TGTGCCTTGCGCCATTATTATAAGAAACTCTTT	CALRHYYKKLF	TRGV9	.	TRGJ2	8	-1	-1	13
45	3.1278889529913045E-4	TGTGCCTGGTCGTCTTATAAGAAACTCTTT	CAWSSYKKLF	TRGV9	.	TRGJ1	9	-1	-1	14
45	3.1278889529913045E-4	TGTGCCACCAGCACCCTGGAGGAACGACATAAGAAACTCTTT	CATSTLEERHKKLF	TRGV8	.	TRGJ1	8	-1	-1	28
45	3.1278889529913045E-4	TGTGCCACCTGGGAATCGCTGAAACTCTTT	CATWESLKLF	TRGV8	.	TRGJ1	13	-1	-1	20
44	3.0583803095914975E-4	TGTGCTGCGTGGGATCCCTCGGGGTATTATAAGAAACTCTTT	CAAWDPSGYYKKLF	TRGV10	.	TRGJ1	14	-1	-1	24
44	3.0583803095914975E-4	TGTGCCTTGTGGGAGGTGCAGGTTTATTATAAGAAACTCTTT	CALWEVQVYYKKLF	TRGV9	.	TRGJ1	19	-1	-1	23
44	3.0583803095914975E-4	TGTGCTGCGTGGGTCTACACTGGTTGGTTCAAGATATTT	CAAWVYTGWFKIF	TRGV10	.	TRGJP1	12	-1	-1	17
44	3.0583803095914975E-4	TGTGCTGCGTGGGATTATTTCCCTTATAAGAAACTCTTT	CAAWDYFPYKKLF	TRGV10	.	TRGJ1	16	-1	-1	23
44	3.0583803095914975E-4	TGTGCCTTGTGGGAGGTGCTGTATTATAAGAAACTCTTT	CALWEVLYYKKLF	TRGV9	.	TRGJ1	18	-1	-1	21
44	3.0583803095914975E-4	TGTGCCTTGTGGGAGGTGAGATATAAGAAACTCTTT	CALWEVRYKKLF	TRGV9	.	TRGJ2	17	-1	-1	21
44	3.0583803095914975E-4	TGTGCCTTGTGGGAGGCTTATTATAAGAAACTCTTT	CALWEAYYKKLF	TRGV9	.	TRGJ1	15	-1	-1	17
44	3.0583803095914975E-4	TGTGCCACCTGGGATCTGCTTTGGATCAAGACGTTT	CATWDLLWIKTF	TRGV8	.	TRGJP2	14	-1	-1	20
44	3.0583803095914975E-4	TGTGCTGCGTGGGGCCCTCTCAAGGTTTATTATAAGAAACTCTTT	CAAWGPLKVYYKKLF	TRGV10	.	TRGJ1	12	-1	-1	26
43	2.988871666191691E-4	TGTGCCTTGTGGGAGCCGCCGTCGTTGGGCAAAAAAATCAAGGTATTT	CALWEPPSLGKKIKVF	TRGV9	.	TRGJP	14	-1	-1	23
43	2.988871666191691E-4	TGTGCCTTGTGGGAGGTTTCACGGGGGTATTATAAGAAACTCTTT	CALWEVSRGYYKKLF	TRGV9	.	TRGJ1	16	-1	-1	27
43	2.988871666191691E-4	TGTGCTGCGTGGGATAACGACTCTAAGAAACTCTTT	CAAWDNDSKKLF	TRGV10	.	TRGJ2	18	-1	-1	23
43	2.988871666191691E-4	TGTGCCTTGGGGAGAATGGGATCTAAGAAACTCTTT	CALGRMGSKKLF	TRGV9	.	TRGJ2	13	-1	-1	23
43	2.988871666191691E-4	TGTGCCACCTGGGATTTTTGTGGGAAACTCTTT	CATWDFCGKLF	TRGV8	.	TRGJ1	14	-1	-1	23
43	2.988871666191691E-4	TGTGCCACCTGGGACGATTGGATCAAGACGTTT	CATWDDWIKTF	TRGV2	.	TRGJP2	15	-1	-1	15
43	2.988871666191691E-4	TGTGCCACCTGGGACAGGCCAGGGAAACTCTTT	CATWDRPGKLF	TRGV5	.	TRGJ1	19	-1	-1	23
43	2.988871666191691E-4	TGTGCCACCTGGGACGGACCGAATTATTATAAGAAACTCTTT	CATWDGPNYYKKLF	TRGV2	.	TRGJ1	19	-1	-1	19
43	2.988871666191691E-4	TGTGCTGCTACTTACTTCCCTTATTATAAGAAACTCTTT	CAATYFPYYKKLF	TRGV10	.	TRGJ2	7	-1	-1	20
43	2.988871666191691E-4	TGTGCTGCGTGGGATTATAAAGGATATAAGAAACTCTTT	CAAWDYKGYKKLF	TRGV10	.	TRGJ1	16	-1	-1	24
43	2.988871666191691E-4	TGTGCTGCGTGGGTCCCTTATTATAAGAAACTCTTT	CAAWVPYYKKLF	TRGV10	.	TRGJ1	12	-1	-1	17
42	2.919363022791884E-4	TGTGCCACCTGGGACGGGCCGAGGTATAAGAAACTCTTT	CATWDGPRYKKLF	TRGV2	.	TRGJ1	19	-1	-1	24
42	2.919363022791884E-4	TGTGCCTTGTGGGAAACTTATTATAAGAAACTCTTT	CALWETYYKKLF	TRGV9	.	TRGJ2	13	-1	-1	17
42	2.919363022791884E-4	TGTGCCACCTGGGACAGGCTTTGGAAACTCTTT	CATWDRLWKLF	TRGV5	.	TRGJ2	18	-1	-1	23
42	2.919363022791884E-4	TGTGCTGCGTGGATTTATAAGAAACTCTTT	CAAWIYKKLF	TRGV10	.	TRGJ1	14	-1	-1	14
42	2.919363022791884E-4	TGTGCTGCGTGGTACAAACTCTTT	CAAWYKLF	TRGV10	.	TRGJ1	11	-1	-1	15
42	2.919363022791884E-4	TGTGCTGCGTGGGACTCGAATTATTATAAGAAACTCTTT	CAAWDSNYYKKLF	TRGV10	.	TRGJ1	13	-1	-1	15
42	2.919363022791884E-4	TGTGCCACCTGGGACGGGCTTGATTGGATCAAGACGTTT	CATWDGLDWIKTF	TRGV2	.	TRGJP2	18	-1	-1	20
41	2.8498543793920776E-4	TGTGCCACCTGGGACAGGGGGAGTAGTGATTGGATCAAGACGTTT	CATWDRGSSDWIKTF	TRGV3	.	TRGJP2	17	-1	-1	21
41	2.8498543793920776E-4	TGTGCCACCTGGGACGGGCCTTTTGATGGGATCAAGACGTTT	CATWDGPFDGIKTF	TRGV2	.	TRGJP2	19	-1	-1	23
41	2.8498543793920776E-4	TGTGCTGCGTGGGACTCTAGTGATTGGATCAAGACGTTT	CAAWDSSDWIKTF	TRGV10	.	TRGJP2	13	-1	-1	17
41	2.8498543793920776E-4	TGTGCTGCGTGCCAGTATTATAAGAAACTCTTT	CAACQYYKKLF	TRGV10	.	TRGJ1	10	-1	-1	15
41	2.8498543793920776E-4	TGTGCTGCGTGGGAAAATTATAAGAAACTCTTT	CAAWENYKKLF	TRGV10	.	TRGJ1	13	-1	-1	16
41	2.8498543793920776E-4	TGTGCCACCTGGGACGGGCCGGGGAAACTCTTT	CATWDGPGKLF	TRGV2	.	TRGJ1	19	-1	-1	23
41	2.8498543793920776E-4	TGTGCCACCTGGGACGAGAAACTCTTT	CATWDEKLF	TRGV7	.	TRGJ1	14	-1	-1	16
40	2.7803457359922706E-4	TGTGCCTTGTGGGAGGTTCTTTATACCACTGGTTGGTTCAAGATATTT	CALWEVLYTTGWFKIF	TRGV9	.	TRGJP1	16	-1	-1	21
40	2.7803457359922706E-4	TGTGCCACCTGGGACAGGCGGTTTTGCTATTATAAGAAACTCTTT	CATWDRRFCYYKKLF	TRGV3	.	TRGJ1	18	-1	-1	27
40	2.7803457359922706E-4	TGTGCTGCGTGGGTCCTAGGGAATTATTATAAGAAACTCTTT	CAAWVLGNYYKKLF	TRGV10	.	TRGJ1	12	-1	-1	20
40	2.7803457359922706E-4	TGTGCTGCGTGGGATTACTATTATAAGAAACTCTTT	CAAWDYYYKKLF	TRGV10	.	TRGJ1	17	-1	-1	18
40	2.7803457359922706E-4	TGTGCTGCGTGGGATGTTGATTATAAGAAACTCTTT	CAAWDVDYKKLF	TRGV10	.	TRGJ1	14	-1	-1	19
39	2.7108370925924637E-4	TGTGCTGCGTGGGATTATAATGGGTTCTCGAGTTATTATAAGAAACTCTTT	CAAWDYNGFSSYYKKLF	TRGV10	.	TRGJ1	16	-1	-1	27
39	2.7108370925924637E-4	TGTGCCTTGTGGGAGGTGTTACCGGATTATTATAAGAAACTCTTT	CALWEVLPDYYKKLF	TRGV9	.	TRGJ1	17	-1	-1	22
39	2.7108370925924637E-4	TGTGCCACCTGGGACGGGCTCAGTAGTGATTGGATCAAGACGTTT	CATWDGLSSDWIKTF	TRGV2	.	TRGJP2	18	-1	-1	21
39	2.7108370925924637E-4	TGTGCCACCTGGGACGGGCCGAGTAGTGATTGGATCAAGACGTTT	CATWDGPSSDWIKTF	TRGV2	.	TRGJP2	19	-1	-1	21
39	2.7108370925924637E-4	TGTGCCACCTGGGACGGGCGGGTATGGGATTGGATCAAGACGTTT	CATWDGRVWDWIKTF	TRGV2	.	TRGJP2	18	-1	-1	27
39	2.7108370925924637E-4	TGTGCTGCGTGGGATTCACTTTATTATAAGAAACTCTTT	CAAWDSLYYKKLF	TRGV10	.	TRGJ1	15	-1	-1	20
39	2.7108370925924637E-4	TGTGCTGCGTGGCCCACTGGTTGGTTCAAGATATTT	CAAWPTGWFKIF	TRGV10	.	TRGJP1	11	-1	-1	13
39	2.7108370925924637E-4	TGTGCCTTGTGGGAGAGATATTATAAGAAACTCTTT	CALWERYYKKLF	TRGV9	.	TRGJ1	14	-1	-1	18
39	2.7108370925924637E-4	TGTGCCACCTTATGGGGTGAGGGACTCTTT	CATLWGEGLF	TRGV2	.	TRGJ1	9	-1	-1	23
39	2.7108370925924637E-4	TGTGCCACCTGGGACGAACATCAACTCTTT	CATWDEHQLF	TRGV7	.	TRGJ1	14	-1	-1	22
39	2.7108370925924637E-4	TGTGCCACCTGGGACAGGCTCTTT	CATWDRLF	TRGV5	.	TRGJ1	18	-1	-1	18
39	2.7108370925924637E-4	TGTGCCCTCCCCGCTAAGAAACTCTTT	CALPAKKLF	TRGV2	.	TRGJ1	5	-1	-1	14
38	2.641328449192657E-4	TGTGCCTTGTGGGAGGTGCTTAGGGGTTATTATAAGAAACTCTTT	CALWEVLRGYYKKLF	TRGV9	.	TRGJ1	18	-1	-1	26
38	2.641328449192657E-4	TGTGCTGCGTGGGTACTCGGGAGTTATTATAAGAAACTCTTT	CAAWVLGSYYKKLF	TRGV10	.	TRGJ1	12	-1	-1	20
38	2.641328449192657E-4	TGTGCCACCTGGGGTGGGTGGGGTGATTGGATCAAGACGTTT	CATWGGWGDWIKTF	TRGV2	.	TRGJP2	12	-1	-1	22
38	2.641328449192657E-4	TGTGCCACCTGGGACGGGCCTCATAAGAAACTCTTT	CATWDGPHKKLF	TRGV2	.	TRGJ1	19	-1	-1	22
38	2.641328449192657E-4	TGTGCCTTGTGCTTGTATTATAAGAAACTCTTT	CALCLYYKKLF	TRGV9	.	TRGJ1	10	-1	-1	15
38	2.641328449192657E-4	TGTGCCACCTGGGACGGGCTTGAGAAACTCTTT	CATWDGLEKLF	TRGV2	.	TRGJ1	18	-1	-1	22
38	2.641328449192657E-4	TGTGCTGCGTGGGATGGGGTGAAACTCTTT	CAAWDGVKLF	TRGV10	.	TRGJ1	14	-1	-1	20
37	2.57181980579285E-4	TGTGCCACCTGGGACGGCCCTTGTAGTGATTGGATCAAGACGTTT	CATWDGPCSDWIKTF	TRGV2	.	TRGJP2	19	-1	-1	22
37	2.57181980579285E-4	TGTGCCACCTGGGACGGGCGGGGCATAGATTGGATCAAGACGTTT	CATWDGRGIDWIKTF	TRGV2	.	TRGJP2	18	-1	-1	27
37	2.57181980579285E-4	TGTGCTGCGTGGCTCTTACTGAATTATTATAAGAAACTCTTT	CAAWLLLNYYKKLF	TRGV10	.	TRGJ1	11	-1	-1	20
37	2.57181980579285E-4	TGTGCCACCTGGGACCAGAATTATTATAAGAAACTCTTT	CATWDQNYYKKLF	TRGV3	.	TRGJ1	14	-1	-1	17
37	2.57181980579285E-4	TGTGCCTTGTGGGAGGTATACTATAAGAAACTCTTT	CALWEVYYKKLF	TRGV9	.	TRGJ1	16	-1	-1	18
37	2.57181980579285E-4	TGTGCCACCTGGGCAAGTGATTGGATCAAGACGTTT	CATWASDWIKTF	TRGV2	.	TRGJP2	12	-1	-1	15
37	2.57181980579285E-4	TGTGCTGCAAGCTATTATAAGAAACTCTTT	CAASYYKKLF	TRGV10	.	TRGJ1	7	-1	-1	12
37	2.57181980579285E-4	TGTGCCACCTGGGACGATAAGAAACTCTTT	CATWDDKKLF	TRGV2	.	TRGJ1	15	-1	-1	16
36	2.502311162393044E-4	TGTGCCACCTGGGACGGCGAAAATAGTAGTGATTGGATCAAGACGTTT	CATWDGENSSDWIKTF	TRGV2	.	TRGJP2	16	-1	-1	22
36	2.502311162393044E-4	TGTGCTGCGTGGGATTCTCAGGCCTATTATAAGAAACTCTTT	CAAWDSQAYYKKLF	TRGV10	.	TRGJ1	15	-1	-1	24
36	2.502311162393044E-4	TGTGCTGCGTGGGATCCCCTGCCTTATTATAAGAAACTCTTT	CAAWDPLPYYKKLF	TRGV10	.	TRGJ1	14	-1	-1	23
36	2.502311162393044E-4	TGTGCTGCGTGGGATTATTCACGTTATAAGAAACTCTTT	CAAWDYSRYKKLF	TRGV10	.	TRGJ1	16	-1	-1	23
36	2.502311162393044E-4	TGTGCCTTGTGGGAGGCGAATTATTATAAGAAACTCTTT	CALWEANYYKKLF	TRGV9	.	TRGJ1	15	-1	-1	16
36	2.502311162393044E-4	TGTGCCACCTGGGACGGCGGTGATTGGATCAAGACGTTT	CATWDGGDWIKTF	TRGV2	.	TRGJP2	16	-1	-1	19
36	2.502311162393044E-4	TGTGCTGCGCGTGATCGTGGATATAAGAAACTCTTT	CAARDRGYKKLF	TRGV10	.	TRGJ1	14	-1	-1	21
36	2.502311162393044E-4	TGTGCTGCGTGGGATAAACTCTTT	CAAWDKLF	TRGV10	.	TRGJ1	14	-1	-1	15
36	2.502311162393044E-4	TGTGTGATTTGGGCGAAACTCTTT	CVIWAKLF	TRGV8	.	TRGJ1	3	-1	-1	14
35	2.4328025189932368E-4	TGTGCCACCTGGGACGAGTGGGGGGATAGTAGTGATTGGATCAAGACGTTT	CATWDEWGDSSDWIKTF	TRGV2	.	TRGJP2	15	-1	-1	25
35	2.4328025189932368E-4	TGTGCTGCGTGGGACCCAGAATGGACGTACGGATATAAGAAACTCTTT	CAAWDPEWTYGYKKLF	TRGV10	.	TRGJ1	13	-1	-1	33
35	2.4328025189932368E-4	TGTGCCACCTGGGACGACGCGGCTTCTAGTGATTGGATCAAGACGTTT	CATWDDAASSDWIKTF	TRGV2	.	TRGJP2	15	-1	-1	26
35	2.4328025189932368E-4	TGTGCTGCGTGGTCCGAGAATTATTATAAGAAACTCTTT	CAAWSENYYKKLF	TRGV10	.	TRGJ1	11	-1	-1	17
35	2.4328025189932368E-4	TGTGCCTTGTGTCGCTTCTATTATAAGAAACTCTTT	CALCRFYYKKLF	TRGV9	.	TRGJ1	10	-1	-1	18
35	2.4328025189932368E-4	TGTGCCTGGCCCTATTATTATAAGAAACTCTTT	CAWPYYYKKLF	TRGV9	.	TRGJ1	6	-1	-1	13
35	2.4328025189932368E-4	TGTGCCACCTGGGATGTTTATAAGAAACTCTTT	CATWDVYKKLF	TRGV4	.	TRGJ1	15	-1	-1	17
35	2.4328025189932368E-4	TGTGCCACCTGGGACAGTAAGAAACTCTTT	CATWDSKKLF	TRGV3	.	TRGJ1	16	-1	-1	17
35	2.4328025189932368E-4	TGTGCCACCTGGGAGACTAAGAAACTCTTT	CATWETKKLF	TRGV3	.	TRGJ1	13	-1	-1	17
34	2.36329387559343E-4	TGTGCCACCTGGGACGGGGGGTTTTACGGGGGTTGGTTCAAGATATTT	CATWDGGFYGGWFKIF	TRGV2	.	TRGJP1	17	-1	-1	30
34	2.36329387559343E-4	TGTGCTGCGTGGGATTCCCTGGGAGTTTATTATAAGAAACTCTTT	CAAWDSLGVYYKKLF	TRGV10	.	TRGJ1	15	-1	-1	26
34	2.36329387559343E-4	TGTGCCACCTGGGATAACCCCCGGGGAAATTATAAGAAACTCTTT	CATWDNPRGNYKKLF	TRGV8	.	TRGJ1	15	-1	-1	28
34	2.36329387559343E-4	TGTGCCTTGTGGGAGGTGGGGGATTATTATAAGAAACTCTTT	CALWEVGDYYKKLF	TRGV9	.	TRGJ1	17	-1	-1	22
34	2.36329387559343E-4	TGTGCCACCTGGGACGGGCCGGGGAATTATAAGAAACTCTTT	CATWDGPGNYKKLF	TRGV2	.	TRGJ1	19	-1	-1	25
34	2.36329387559343E-4	TGTGCTGCGTGGGATAGGAATTATTATAAGAAACTCTTT	CAAWDRNYYKKLF	TRGV10	.	TRGJ1	14	-1	-1	17
34	2.36329387559343E-4	TGTGCCTTGTGGGAGCCACATTATTATAAGAAACTCTTT	CALWEPHYYKKLF	TRGV9	.	TRGJ1	14	-1	-1	19
34	2.36329387559343E-4	TGTGCCACCTGGGACGGGCGCGGTTGGATCAAGACGTTT	CATWDGRGWIKTF	TRGV2	.	TRGJP2	21	-1	-1	23
34	2.36329387559343E-4	TGTGCCACCTGGGACGCTGATTGGATCAAGACGTTT	CATWDADWIKTF	TRGV2	.	TRGJP2	15	-1	-1	17
34	2.36329387559343E-4	TGTGCTGCCGAGAATTATTATAAGAAACTCTTT	CAAENYYKKLF	TRGV10	.	TRGJ1	7	-1	-1	11
34	2.36329387559343E-4	TGTGCTGCGTGGGCCATAGTCAAAAAACTCTTT	CAAWAIVKKLF	TRGV10	.	TRGJ1	12	-1	-1	21
34	2.36329387559343E-4	TGTGCCACCTGGGGTCTATGGATCAAGACGTTT	CATWGLWIKTF	TRGV2	.	TRGJP2	12	-1	-1	18
34	2.36329387559343E-4	TGTGCCACCTGGGACGGCTATAAGAAACTCTTT	CATWDGYKKLF	TRGV2	.	TRGJ1	16	-1	-1	18
34	2.36329387559343E-4	TGTGCCACCTGGGACGGGCCAAAGAAACTCTTT	CATWDGPKKLF	TRGV2	.	TRGJ1	19	-1	-1	21
34	2.36329387559343E-4	TGTGCCACCTGGGACGGGCAGGGGAAACTCTTT	CATWDGQGKLF	TRGV2	.	TRGJ1	18	-1	-1	23
34	2.36329387559343E-4	TGTGCCACCTGGTGTTATAAGAAACTCTTT	CATWCYKKLF	TRGV5	.	TRGJ1	11	-1	-1	14
34	2.36329387559343E-4	TGTGCCACCTGGGACGGGCCGGGACTCTTT	CATWDGPGLF	TRGV2	.	TRGJ1	19	-1	-1	23
33	2.2937852321936234E-4	TGTGCTGCGTGGGATTCCGGAGTCAAAGATTATAAGAAACTCTTT	CAAWDSGVKDYKKLF	TRGV10	.	TRGJ1	18	-1	-1	28
33	2.2937852321936234E-4	TGTGCCACCTGGGGGGCCGTGACGAGTGATTGGATCAAGACGTTT	CATWGAVTSDWIKTF	TRGV2	.	TRGJP2	17	-1	-1	24
33	2.2937852321936234E-4	TGTGCCACCTGGGACGATAGTAGTGATTGGATCAAGACGTTT	CATWDDSSDWIKTF	TRGV2	.	TRGJP2	15	-1	-1	16
33	2.2937852321936234E-4	TGTGCCACCTGGGACGAGGGAAGTGATTGGATCAAGACGTTT	CATWDEGSDWIKTF	TRGV2	.	TRGJP2	15	-1	-1	21
33	2.2937852321936234E-4	TGTGCCACCTGGGACAGGCGTAGTGATTGGATCAAGACGTTT	CATWDRRSDWIKTF	TRGV3	.	TRGJP2	18	-1	-1	19
33	2.2937852321936234E-4	TGTGCTGCGTGGGATTATAACCATTATAAGAAACTCTTT	CAAWDYNHYKKLF	TRGV10	.	TRGJ1	16	-1	-1	22
33	2.2937852321936234E-4	TGTGCTGCGTGGGACCCTTTTAGTTATAAGAAACTCTTT	CAAWDPFSYKKLF	TRGV10	.	TRGJ1	13	-1	-1	19
33	2.2937852321936234E-4	TGTGCCTCTAGACCTACCTATTATTATAAGAAACTCTTT	CASRPTYYYKKLF	TRGV9	.	TRGJ1	6	-1	-1	19
33	2.2937852321936234E-4	TGTGCCACCTGGGACGGGCCTGAGTGGATCAAGACGTTT	CATWDGPEWIKTF	TRGV2	.	TRGJP2	19	-1	-1	20
33	2.2937852321936234E-4	TGTGCTGCGTGGGATCAAGATTGGATCAAGACGTTT	CAAWDQDWIKTF	TRGV10	.	TRGJP2	14	-1	-1	18
33	2.2937852321936234E-4	TGTGCCTTGTGGGCCAATTATTATAAGAAACTCTTT	CALWANYYKKLF	TRGV9	.	TRGJ1	12	-1	-1	15
33	2.2937852321936234E-4	TGTGCCTTGTGGGACGAATATTATAAGAAACTCTTT	CALWDEYYKKLF	TRGV9	.	TRGJ1	13	-1	-1	14
33	2.2937852321936234E-4	TGTGCCACCTGGGACGGGCTTCGGATCAAGACGTTT	CATWDGLRIKTF	TRGV2	.	TRGJP2	18	-1	-1	22
33	2.2937852321936234E-4	TGTGCCACCTGGGACGGATATAAGAAACTCTTT	CATWDGYKKLF	TRGV2	.	TRGJ1	16	-1	-1	18
33	2.2937852321936234E-4	TGTGCCACCTGGGACAGGGGGTGGGGACTCTTT	CATWDRGWGLF	TRGV3	.	TRGJ1	17	-1	-1	26
33	2.2937852321936234E-4	TGTGCCACCTGGGACGGCGTGCTCTTT	CATWDGVLF	TRGV2	.	TRGJ1	16	-1	-1	21
33	2.2937852321936234E-4	TGTGCCAATTATTATAAGAAACTCTTT	CANYYKKLF	TRGV3	.	TRGJ1	6	-1	-1	6
32	2.2242765887938164E-4	TGTGCTGCGTGGGAAGGGCTACTAGTATGTTATAAGAAACTCTTT	CAAWEGLLVCYKKLF	TRGV10	.	TRGJ1	13	-1	-1	29
32	2.2242765887938164E-4	TGTGCCACCTGGGATCCCCTAGGGCCTTATTATAAGAAACTCTTT	CATWDPLGPYYKKLF	TRGV4	.	TRGJ1	14	-1	-1	26
32	2.2242765887938164E-4	TGTGCCACCTGGGACGGGCCAAGTAGTGATTGGATCAAGACGTTT	CATWDGPSSDWIKTF	TRGV2	.	TRGJP2	19	-1	-1	21
32	2.2242765887938164E-4	TGTGCCACCTGGGACGGGGATAGTAGTGATTGGATCAAGACGTTT	CATWDGDSSDWIKTF	TRGV2	.	TRGJP2	17	-1	-1	19
32	2.2242765887938164E-4	TGTGCTGCGTGGGATTATATGGACCCCGCGGGGAAACTCTTT	CAAWDYMDPAGKLF	TRGV10	.	TRGJ1	16	-1	-1	32
32	2.2242765887938164E-4	TGTGCCACCTGGGACGGGCATTGTGATTGGATCAAGACGTTT	CATWDGHCDWIKTF	TRGV2	.	TRGJP2	18	-1	-1	22
32	2.2242765887938164E-4	TGTGCCACCTGGGATAGGCGGGGGCAGAAACTCTTT	CATWDRRGQKLF	TRGV8	.	TRGJ1	18	-1	-1	25
32	2.2242765887938164E-4	TGTGCCACCTGGGACAGCCGAGCGAGGGAACTCTTT	CATWDSRARELF	TRGV3	.	TRGJ1	16	-1	-1	28
32	2.2242765887938164E-4	TGTGCTGCGTGTCCGGATAAGAAACTCTTT	CAACPDKKLF	TRGV10	.	TRGJ1	10	-1	-1	16
31	2.1547679453940097E-4	TGTGCCACCTGGGACGGTCGCATAGTGGGCTATAGTAGTGATTGGATCAAGACGTTT	CATWDGRIVGYSSDWIKTF	TRGV2	.	TRGJP2	16	-1	-1	30
31	2.1547679453940097E-4	TGTGCCTTGTGGGAGGTGCAATTAAGTGGTTATTATAAGAAACTCTTT	CALWEVQLSGYYKKLF	TRGV9	.	TRGJ1	19	-1	-1	29
31	2.1547679453940097E-4	TGTGCTGCGTGGGATTATAACCGCAATTATTATAAGAAACTCTTT	CAAWDYNRNYYKKLF	TRGV10	.	TRGJ1	16	-1	-1	24
31	2.1547679453940097E-4	TGTGCCACCTGGGACGGGCCTAGTAGTGATTGGATCAAGACGTTT	CATWDGPSSDWIKTF	TRGV2	.	TRGJP2	19	-1	-1	20
31	2.1547679453940097E-4	TGTGCCACCTGGGACGGGCCGGAGGGTGATTGGATCAAGACGTTT	CATWDGPEGDWIKTF	TRGV2	.	TRGJP2	19	-1	-1	25
31	2.1547679453940097E-4	TGTGCCACCTGGGACGGGCCTAGTGATTGGATCAAGACGTTT	CATWDGPSDWIKTF	TRGV2	.	TRGJP2	19	-1	-1	20
31	2.1547679453940097E-4	TGTGCCACCTGGGACAGGAATTATTATAAGAAACTCTTT	CATWDRNYYKKLF	TRGV3	.	TRGJ1	17	-1	-1	17
31	2.1547679453940097E-4	TGTGCTGCGTGGGTGTTTTATTATAAGAAACTCTTT	CAAWVFYYKKLF	TRGV10	.	TRGJ1	12	-1	-1	17
31	2.1547679453940097E-4	TGTGCCTTGTGGGAGATTTATTATAAGAAACTCTTT	CALWEIYYKKLF	TRGV9	.	TRGJ1	14	-1	-1	14
31	2.1547679453940097E-4	TGTGCCACCTGGGACGGGTCAAAGAAACTCTTT	CATWDGSKKLF	TRGV2	.	TRGJ1	17	-1	-1	21
31	2.1547679453940097E-4	TGTGCCACCTGGGACGGGTATAAGAAACTCTTT	CATWDGYKKLF	TRGV5	.	TRGJ1	17	-1	-1	18
31	2.1547679453940097E-4	TGTGCCACCTATAAGAAACTCTTT	CATYKKLF	TRGV4	.	TRGJ1	9	-1	-1	9
31	2.1547679453940097E-4	TGTGCCACCTGGGACGGGCTTAAGAAACTCTTT	CATWDGLKKLF	TRGV2	.	TRGJ1	18	-1	-1	20
31	2.1547679453940097E-4	CCTGAGGAGAGATGGATCAAGACGTTT	PEERWIKTF	TRGV2	.	TRGJP2	-1	-1	-1	12
30	2.085259301994203E-4	TGTGCCACCTGGGACGGGCAAGGGCGGGGGGGATTTAGTGATTGGATCAAGACGTTT	CATWDGQGRGGFSDWIKTF	TRGV2	.	TRGJP2	18	-1	-1	35
30	2.085259301994203E-4	TGTGCCACCTGGGACGGGCCATGGTTTTGTACCACTGGTTGGTTCAAGATATTT	CATWDGPWFCTTGWFKIF	TRGV2	.	TRGJP1	19	-1	-1	29
30	2.085259301994203E-4	TGTGCCACCTGGGACGACCAAGCTCTATATAGTAGTGATTGGATCAAGACGTTT	CATWDDQALYSSDWIKTF	TRGV2	.	TRGJP2	15	-1	-1	24
30	2.085259301994203E-4	TGTGCTGCGTGGGACTTTTTGGGCGGTAGTGATTGGATCAAGACGTTT	CAAWDFLGGSDWIKTF	TRGV10	.	TRGJP2	13	-1	-1	25
30	2.085259301994203E-4	TGTGCCTTGTGGGAGGTGCACGACACGAATTATTATAAGAAACTCTTT	CALWEVHDTNYYKKLF	TRGV9	.	TRGJ1	20	-1	-1	25
30	2.085259301994203E-4	TGTGCCACCTGGGACGGCCGTATCAGTAGTGATTGGATCAAGACGTTT	CATWDGRISSDWIKTF	TRGV2	.	TRGJP2	16	-1	-1	20
30	2.085259301994203E-4	TGTGCCACCTGGGACGGGCAGGGGAAAGGGGTTAATAAGAAACTCTTT	CATWDGQGKGVNKKLF	TRGV2	.	TRGJ1	18	-1	-1	34
30	2.085259301994203E-4	TGTGCCACCTGGGACAGGCCTCCTTCGAATTATTATAAGAAACTCTTT	CATWDRPPSNYYKKLF	TRGV3	.	TRGJ1	20	-1	-1	23
30	2.085259301994203E-4	TGTGCTGCGTGGGATTATCACCCAAGTGATTGGATCAAGACGTTT	CAAWDYHPSDWIKTF	TRGV10	.	TRGJP2	16	-1	-1	24
30	2.085259301994203E-4	TGTGCCACCTGGGACGCCAGTTGTGGTGATTGGATCAAGACGTTT	CATWDASCGDWIKTF	TRGV2	.	TRGJP2	15	-1	-1	22
30	2.085259301994203E-4	TGTGCTGCGTGGGATAAGGCCACTGGTTGGTTCAAGATATTT	CAAWDKATGWFKIF	TRGV10	.	TRGJP1	14	-1	-1	19
30	2.085259301994203E-4	TGTGCCTTGTGGGAGGCATTTAATTATTATAAGAAACTCTTT	CALWEAFNYYKKLF	TRGV9	.	TRGJ1	15	-1	-1	21
30	2.085259301994203E-4	TGTGCTGCGTGGGATCCGAATTATTATAAGAAACTCTTT	CAAWDPNYYKKLF	TRGV10	.	TRGJ1	14	-1	-1	13
30	2.085259301994203E-4	TGTGCCTTGTGGGAGGTAAATTATTATAAGAAACTCTTT	CALWEVNYYKKLF	TRGV9	.	TRGJ1	16	-1	-1	18
30	2.085259301994203E-4	TGTGCTGCGTGGGATATGGGTTATAAGAAACTCTTT	CAAWDMGYKKLF	TRGV10	.	TRGJ1	14	-1	-1	20
30	2.085259301994203E-4	TGTGCCACCTGGGTAAGTGATTGGATCAAGACGTTT	CATWVSDWIKTF	TRGV2	.	TRGJP2	12	-1	-1	15
30	2.085259301994203E-4	TGTGCCACCTGGGGTTGTGATTGGATCAAGACGTTT	CATWGCDWIKTF	TRGV2	.	TRGJP2	12	-1	-1	13
30	2.085259301994203E-4	TGTGCCACCTGGGACAGGCCTTATAAGAAACTCTTT	CATWDRPYKKLF	TRGV7	.	TRGJ1	20	-1	-1	20
30	2.085259301994203E-4	TGTGCCACCGCCCCCAGTGATTGGATCAAGACGTTT	CATAPSDWIKTF	TRGV2	.	TRGJP2	8	-1	-1	15
30	2.085259301994203E-4	TGTGCCTTGTGGGAGGTGCAAGAGTTG	CALWEVQEL	TRGV9	.	TRGJ1	19	-1	-1	24
30	2.085259301994203E-4	TGTGCCACCTGGGAAAAGAAACTCTTT	CATWEKKLF	TRGV3	.	TRGJ1	13	-1	-1	15
30	2.085259301994203E-4	TGTGCTGCGTGGGAAAATTATTATAAGAAACTCTTT	CAAWENYYKKLF	TRGV10	.	TRGJ1	13	-1	-1	15
30	2.085259301994203E-4	TGTGCCACCTGGGACGGACTCCTGAAACTCTTT	CATWDGLLKLF	TRGV2	.	TRGJ1	16	-1	-1	23
29	2.0157506585943963E-4	TGTGCCACCTGGGACAGGCCTCGGCCCATTCTTTCCAGGCGCGGGATCTTTTTTGGTAAGAAACTCTTT	CATWDRPRPILSRRGIFFGKKLF	TRGV3	.	TRGJ1	27	-1	-1	56
29	2.0157506585943963E-4	TGTGCCACCTGGGACGACGGCGGTAGTTTTGGAGACTGGATCAAGACGTTT	CATWDDGGSFGDWIKTF	TRGV2	.	TRGJP2	15	-1	-1	33
29	2.0157506585943963E-4	TGTGCCACCTGGGACGGGCCCTATCCCCTTTATTATAAGAAACTCTTT	CATWDGPYPLYYKKLF	TRGV2	.	TRGJ1	20	-1	-1	29
29	2.0157506585943963E-4	TGTGCCTTGTGGGAGGTGCAGGATAATTATTATAAGAAACTCTTT	CALWEVQDNYYKKLF	TRGV9	.	TRGJ1	19	-1	-1	24
29	2.0157506585943963E-4	TGTGCCTTGTGGGAGGCCGATCCCAATTATTATAAGAAACTCTTT	CALWEADPNYYKKLF	TRGV9	.	TRGJ1	15	-1	-1	24
29	2.0157506585943963E-4	TGTGCCACCTGGGACGGGCGGAGTAGTGATTGGATCAAGACGTTT	CATWDGRSSDWIKTF	TRGV2	.	TRGJP2	18	-1	-1	21
29	2.0157506585943963E-4	TGTGCCACCTGGGACGGGCATAGTAGTGATTGGATCAAGACGTTT	CATWDGHSSDWIKTF	TRGV2	.	TRGJP2	18	-1	-1	19
29	2.0157506585943963E-4	TGTGCCACCTGGGACAGGAATAGTAGTGATTGGATCAAGACGTTT	CATWDRNSSDWIKTF	TRGV3	.	TRGJP2	17	-1	-1	19
29	2.0157506585943963E-4	TGTGCTGCGTCGAGGCTTACCTTTTGGGATAAGAAACTCTTT	CAASRLTFWDKKLF	TRGV10	.	TRGJ1	19	-1	-1	28
29	2.0157506585943963E-4	TGTGCTGCGTGGGTTGTCGGGCCTTATTATAAGAAACTCTTT	CAAWVVGPYYKKLF	TRGV10	.	TRGJ1	12	-1	-1	23
29	2.0157506585943963E-4	TGTGCTGCGTGGGATTTTCAGCCTTATTATAAGAAACTCTTT	CAAWDFQPYYKKLF	TRGV10	.	TRGJ1	15	-1	-1	23
29	2.0157506585943963E-4	TGTGCTGCGTGGGATTCTCTTGAGTATTATAAGAAACTCTTT	CAAWDSLEYYKKLF	TRGV10	.	TRGJ1	15	-1	-1	24
29	2.0157506585943963E-4	TGTGCCACCTGGGATCTTCCTAAGGAATATAAGAAACTCTTT	CATWDLPKEYKKLF	TRGV8	.	TRGJ2	14	-1	-1	27
29	2.0157506585943963E-4	TGTGCCACCTGGGATGCCCCAACGGCGTATAAGAAACTCTTT	CATWDAPTAYKKLF	TRGV8	.	TRGJ1	14	-1	-1	27
29	2.0157506585943963E-4	TGTGCCTTGTGGGGGGGCCATTATTATAAGAAACTCTTT	CALWGGHYYKKLF	TRGV9	.	TRGJ1	15	-1	-1	19
29	2.0157506585943963E-4	TGTGCCTTGTGGGAGGGCTTTTATTATAAGAAACTCTTT	CALWEGFYYKKLF	TRGV9	.	TRGJ1	15	-1	-1	20
29	2.0157506585943963E-4	TGTGCCACCTGGGACGGGCCTTATTATAAGAAACTCTTT	CATWDGPYYKKLF	TRGV2	.	TRGJ1	19	-1	-1	20
29	2.0157506585943963E-4	TGTGCCACCTGGGATGTGGGTTATAAGAAACTCTTT	CATWDVGYKKLF	TRGV8	.	TRGJ1	14	-1	-1	20
29	2.0157506585943963E-4	TGTGCCACCTGGGATGGAGGACGGGGGAAACTCTTT	CATWDGGRGKLF	TRGV4	.	TRGJ1	16	-1	-1	26
29	2.0157506585943963E-4	TGTGCCACCCCTGGGAGAGAGTATAAGAAACTCTTT	CATPGREYKKLF	TRGV3	.	TRGJ1	18	-1	-1	21
29	2.0157506585943963E-4	TGTGCCCTATCAAATTATTATAAGAAACTCTTT	CALSNYYKKLF	TRGV9	.	TRGJ1	5	-1	-1	9
29	2.0157506585943963E-4	TGTGCCACCTGGGTTTCTTGGATCAAGACGTTT	CATWVSWIKTF	TRGV2	.	TRGJP2	12	-1	-1	17
29	2.0157506585943963E-4	TGTGCCACCTGGGACAGTTATAAGAAACTCTTT	CATWDSYKKLF	TRGV5	.	TRGJ1	16	-1	-1	17
29	2.0157506585943963E-4	TGTGCCAACGGGAACCGAAAGAAACTCTTT	CANGNRKKLF	TRGV2	.	TRGJ1	12	-1	-1	18
29	2.0157506585943963E-4	TGTGCCACCTGGGACGGCCTGAGTCTCTTT	CATWDGLSLF	TRGV2	.	TRGJ1	16	-1	-1	24
29	2.0157506585943963E-4	TGTGCCACCTGGGACGGGGATAAGAAACTCTTT	CATWDGDKKLF	TRGV2	.	TRGJ1	17	-1	-1	19
29	2.0157506585943963E-4	TGTGCCACCTGGGATATGTGTGCACTCTTT	CATWDMCALF	TRGV3	.	TRGJ1	13	-1	-1	23
28	1.9462420151945896E-4	TGTGCCACCTGGGACACCCCTGTGGGCCAAGATGGGCGGGTGGATTATAAGAAACTCTTT	CATWDTPVGQDGRVDYKKLF	TRGV4	.	TRGJ1	13	-1	-1	43
28	1.9462420151945896E-4	TGTGCCACCTGGGACGGCGAGGTGTTCGGTAGTGATTGGATCAAGACGTTT	CATWDGEVFGSDWIKTF	TRGV2	.	TRGJP2	16	-1	-1	28
28	1.9462420151945896E-4	TGTGCCTTGTGGGAGGTGTGGGTTTTGTATTATAAGAAACTCTTT	CALWEVWVLYYKKLF	TRGV9	.	TRGJ1	17	-1	-1	27
28	1.9462420151945896E-4	TGTGCCACCTGGGACCCTTTAATCCCGGGGTATAAGAAACTCTTT	CATWDPLIPGYKKLF	TRGV2	.	TRGJ1	14	-1	-1	30
28	1.9462420151945896E-4	TGTGCCACCTGGGACGGGCCCCGTAGTGATTGGATCAAGACGTTT	CATWDGPRSDWIKTF	TRGV2	.	TRGJP2	20	-1	-1	22
28	1.9462420151945896E-4	TGTGCCTTGTGGGAGGTCTTTTCTACTTATAAGAAACTCTTT	CALWEVFSTYKKLF	TRGV9	.	TRGJ1	16	-1	-1	26
28	1.9462420151945896E-4	TGTGCCACCTGGGACCCCCGCCTTGACACCAAGAAACTCTTT	CATWDPRLDTKKLF	TRGV3	.	TRGJ2	14	-1	-1	30
28	1.9462420151945896E-4	TGTGCCACCTGGGACGGATGTAGGGATTGGATCAAGACGTTT	CATWDGCRDWIKTF	TRGV2	.	TRGJP2	16	-1	-1	19
28	1.9462420151945896E-4	TGTGCTGCGTGGGCATCGAATTATTATAAGAAACTCTTT	CAAWASNYYKKLF	TRGV10	.	TRGJ1	12	-1	-1	15
28	1.9462420151945896E-4	TGTGCTGCGTGGGATACAACTAATTGGTTCAAGATATTT	CAAWDTTNWFKIF	TRGV10	.	TRGJP1	14	-1	-1	13
28	1.9462420151945896E-4	TGTGCCACCTGGGATGCCGGCCCTAATAAGAAACTCTTT	CATWDAGPNKKLF	TRGV4	.	TRGJ1	22	-1	-1	25
28	1.9462420151945896E-4	TGTGCCACCTGGGATATTTCAGATAATAAGAAACTCTTT	CATWDISDNKKLF	TRGV8	.	TRGJ1	15	-1	-1	22
28	1.9462420151945896E-4	TGTGCCACCTGGGACGGGCCTGGTTGGATCAAGACGTTT	CATWDGPGWIKTF	TRGV2	.	TRGJP2	19	-1	-1	20
28	1.9462420151945896E-4	TGTGCCACCTGGGACGGGCCAGAATATAAGAAACTCTTT	CATWDGPEYKKLF	TRGV2	.	TRGJ1	19	-1	-1	24
28	1.9462420151945896E-4	TGTGCTGCGTGGGTGAATTATTATAAGAAACTCTTT	CAAWVNYYKKLF	TRGV10	.	TRGJ1	12	-1	-1	14
28	1.9462420151945896E-4	TGTGCCACCTGGGAGCTGTATTATAAGAAACTCTTT	CATWELYYKKLF	TRGV8	.	TRGJ1	13	-1	-1	18
28	1.9462420151945896E-4	TGTGCTGCGTGGGATTTAAGTTATAAGAAACTCTTT	CAAWDLSYKKLF	TRGV10	.	TRGJ2	15	-1	-1	20
28	1.9462420151945896E-4	TGTGCTGCGTGGGATCTCTATTATAAGAAACTCTTT	CAAWDLYYKKLF	TRGV10	.	TRGJ2	14	-1	-1	18
28	1.9462420151945896E-4	TGTGCCACCTGGGACGGCCCTTGGATCAAGACGTTT	CATWDGPWIKTF	TRGV2	.	TRGJP2	19	-1	-1	20
28	1.9462420151945896E-4	TGTGCCCCTATTCCCCTTTATAAGAAACTCTTT	CAPIPLYKKLF	TRGV2	.	TRGJ1	8	-1	-1	17
28	1.9462420151945896E-4	TGTGCCACCTGGACCAATTGGATCAAGACGTTT	CATWTNWIKTF	TRGV2	.	TRGJP2	11	-1	-1	16
28	1.9462420151945896E-4	TGTGCTGCGTGGGATTGGAGGAAACTCTTT	CAAWDWRKLF	TRGV10	.	TRGJ1	15	-1	-1	20
28	1.9462420151945896E-4	TGTGCCACCTGGGACTATAAGAAACTCTTT	CATWDYKKLF	TRGV8	.	TRGJ1	13	-1	-1	15
28	1.9462420151945896E-4	TGTGCCACCTGCGTCTGGAAACTCTTT	CATCVWKLF	TRGV3	.	TRGJ1	10	-1	-1	17
28	1.9462420151945896E-4	TGTGCTGCGTGGGGAACGGGCAATAAGAAACTCTTT	CAAWGTGNKKLF	TRGV10	.	TRGJ1	12	-1	-1	22
28	1.9462420151945896E-4	TGTGCTGCGTGGGAAGTTTATTATAAGAAACTCTTT	CAAWEVYYKKLF	TRGV10	.	TRGJ1	13	-1	-1	17
28	1.9462420151945896E-4	TGTGCCACCTGGGATACTTATTATAAGAAACTCTTT	CATWDTYYKKLF	TRGV4	.	TRGJ1	14	-1	-1	17
28	1.9462420151945896E-4	TGTGCCACCTGGGACGGTCGAAGAGGTTGGCTCTTT	CATWDGRRGWLF	TRGV4	.	TRGJ1	16	-1	-1	30
28	1.9462420151945896E-4	TGTGCCACCTGGGACGGGCTCGAGAAACTCTTT	CATWDGLEKLF	TRGV2	.	TRGJ1	21	-1	-1	22
28	1.9462420151945896E-4	TGTGCCACCTGGGAAGAGAAACTCTTT	CATWEEKLF	TRGV2	.	TRGJ1	13	-1	-1	16
27	1.8767333717947826E-4	TGTGCTGCGTGGGATTATAATGGGAGGCGGAAACCTCTTATACTACGGGATAAGAAACTCTTT	CAAWDYNGRRKPLILRDKKLF	TRGV10	.	TRGJ1	16	-1	-1	49
27	1.8767333717947826E-4	TGTGCTGCGTGGGATTATATCGGACCCAAAAATTATTATAAGAAACTCTTT	CAAWDYIGPKNYYKKLF	TRGV10	.	TRGJ1	16	-1	-1	30
27	1.8767333717947826E-4	TGTGCTGCGTGGCAAAAAAAGGGCCCCGATTATTATAAGAAACTCTTT	CAAWQKKGPDYYKKLF	TRGV10	.	TRGJ1	11	-1	-1	28
27	1.8767333717947826E-4	TGTGCCACCTGGGACGTCTGCGAGAGTAGTGATTGGATCAAGACGTTT	CATWDVCESSDWIKTF	TRGV2	.	TRGJP2	15	-1	-1	24
27	1.8767333717947826E-4	TGTGCTGCGTGGGAACCTTGTCGCCGTTATTATAAGAAACTCTTT	CAAWEPCRRYYKKLF	TRGV10	.	TRGJ1	13	-1	-1	26
27	1.8767333717947826E-4	TGTGCCACCTGGGACTTATGTAGTAGTGATTGGATCAAGACGTTT	CATWDLCSSDWIKTF	TRGV2	.	TRGJP2	14	-1	-1	16
27	1.8767333717947826E-4	TGTGCCACCTGGGACAGGCCTGGGGATATTAATAAGAAACTCTTT	CATWDRPGDINKKLF	TRGV5	.	TRGJ1	21	-1	-1	26
27	1.8767333717947826E-4	TGTGCTGCGTGGGATTATGATCAACCCTCTGCGGAACTCTTT	CAAWDYDQPSAELF	TRGV10	.	TRGJ1	16	-1	-1	34
27	1.8767333717947826E-4	TGTGCTGCGTGGGATTATAGGGATTATTATAAGAAACTCTTT	CAAWDYRDYYKKLF	TRGV10	.	TRGJ1	16	-1	-1	22
27	1.8767333717947826E-4	TGTGCCACCTGGGATGGGCTTTATTATGCGAAGAAACTCTTT	CATWDGLYYAKKLF	TRGV4	.	TRGJ1	18	-1	-1	30
27	1.8767333717947826E-4	TGTGCCACCTGGGACGGTTTCTGTGATTGGATCAAGACGTTT	CATWDGFCDWIKTF	TRGV3	.	TRGJP2	14	-1	-1	22
27	1.8767333717947826E-4	TGTGCTGCGTGGGATGACAATTATTATAAGAAACTCTTT	CAAWDDNYYKKLF	TRGV10	.	TRGJ1	17	-1	-1	18
27	1.8767333717947826E-4	TGTGCCACCTGGCTCGGTAGTGATTGGATCAAGACGTTT	CATWLGSDWIKTF	TRGV2	.	TRGJP2	11	-1	-1	16
27	1.8767333717947826E-4	TGTGCCACCTGGGGGGGTAGTGATTGGATCAAGACGTTT	CATWGGSDWIKTF	TRGV2	.	TRGJP2	12	-1	-1	16
27	1.8767333717947826E-4	TGTGCCACCTGGGACGGGCCGTGGTTTGGGAAACTCTTT	CATWDGPWFGKLF	TRGV2	.	TRGJ1	19	-1	-1	29
27	1.8767333717947826E-4	TGTGCCACCTGGACGAGTAGTGATTGGATCAAGACGTTT	CATWTSSDWIKTF	TRGV2	.	TRGJP2	14	-1	-1	15
27	1.8767333717947826E-4	TGTGCCACCTGGGACGGGCGTTATAAGAAACTCTTT	CATWDGRYKKLF	TRGV2	.	TRGJ1	18	-1	-1	20
27	1.8767333717947826E-4	TGTGCTGCGTGGGATTTAGGTAAGAAACTCTTT	CAAWDLGKKLF	TRGV10	.	TRGJ2	22	-1	-1	20
27	1.8767333717947826E-4	TGTGCCACCTCGCCCAGGTTGAAGAAACTCTTT	CATSPRLKKLF	TRGV5	.	TRGJ1	9	-1	-1	21
27	1.8767333717947826E-4	TGTGGGGAGTTCGTTTATTATAAGAAACTCTTT	CGEFVYYKKLF	TRGV10	.	TRGJ1	3	-1	-1	14
27	1.8767333717947826E-4	TGTGCCACCCACAGAGAGCGCGAGCTCTTT	CATHRERELF	TRGV8	.	TRGJ1	8	-1	-1	24
27	1.8767333717947826E-4	TGTGCCACCTGGGACATGGGTTGGATCAAGACGTTT	CATWDMGWIKTF	TRGV2	.	TRGJP2	14	-1	-1	20
27	1.8767333717947826E-4	TGTGCCACCTGGGATGGATGGAGGAAACTCTTT	CATWDGWRKLF	TRGV4	.	TRGJ1	16	-1	-1	23
27	1.8767333717947826E-4	TGTGCCACCTGGGCCGATGGGAAACTCTTT	CATWADGKLF	TRGV5	.	TRGJ1	12	-1	-1	20
27	1.8767333717947826E-4	TGTGCCTTGTGGGACACGCAAGAGTTG	CALWDTQEL	TRGV9	.	TRGJ1	13	-1	-1	24
27	1.8767333717947826E-4	TGTGCCACCTGGGACCGTTATAAGAAACTCTTT	CATWDRYKKLF	TRGV3	.	TRGJ1	14	-1	-1	17
27	1.8767333717947826E-4	TGTGCCACTTCACCAGGGAAACTCTTT	CATSPGKLF	TRGV8	.	TRGJ1	7	-1	-1	17
27	1.8767333717947826E-4	TGTGCCACCTGGGACGGGCGTGATTGGATCAAGACGTTT	CATWDGRDWIKTF	TRGV2	.	TRGJP2	18	-1	-1	19
27	1.8767333717947826E-4	TGTGCCACCTGGGACGGGCCGGGGGGTTGGATCAAGACGTTT	CATWDGPGGWIKTF	TRGV2	.	TRGJP2	19	-1	-1	26
26	1.8072247283949759E-4	TGTGCTGCGTCCGCGATCCACCAATTGTTCCTAGGGATTTATTATAAGAAACTCTTT	CAASAIHQLFLGIYYKKLF	TRGV10	.	TRGJ1	9	-1	-1	35
26	1.8072247283949759E-4	TGTGCCACCTGGGACGTCGTTATTCCGGATAGGCAGGGTTATCATAAGAAACTCTTT	CATWDVVIPDRQGYHKKLF	TRGV2	.	TRGJ1	15	-1	-1	38
26	1.8072247283949759E-4	TGTGCTGCGTGGGATCCAGACCTTAATTTTAGTTGGTTCAAGATATTT	CAAWDPDLNFSWFKIF	TRGV10	.	TRGJP1	14	-1	-1	31
26	1.8072247283949759E-4	TGTGCTGCGTGGGATTTGCCCCCCAATTATTATAAGAAACTCTTT	CAAWDLPPNYYKKLF	TRGV10	.	TRGJ1	15	-1	-1	24
26	1.8072247283949759E-4	TGTGCCACCTGGGACGGCCCCAGTAGTGATTGGATCAAGACGTTT	CATWDGPSSDWIKTF	TRGV2	.	TRGJP2	20	-1	-1	21
26	1.8072247283949759E-4	TGTGCCACCTGGGACGGGCCATGTGCTGGTTGGTTCAAGATATTT	CATWDGPCAGWFKIF	TRGV2	.	TRGJP1	19	-1	-1	25
26	1.8072247283949759E-4	TGTGCCACCTGGGACGGATGTAGTAGTGATTGGATCAAGACGTTT	CATWDGCSSDWIKTF	TRGV2	.	TRGJP2	16	-1	-1	17
26	1.8072247283949759E-4	TGTGCCACCTGGGACGCACCTAGTGATTGGATCAAGACGTTT	CATWDAPSDWIKTF	TRGV2	.	TRGJP2	15	-1	-1	20
26	1.8072247283949759E-4	TGTGCCACCTGGGACGGGTCCCCGGGAATGGAGAAACTCTTT	CATWDGSPGMEKLF	TRGV2	.	TRGJ1	21	-1	-1	31
26	1.8072247283949759E-4	TGTGCCACCTGGGACGAGGGTAGTGATTGGATCAAGACGTTT	CATWDEGSDWIKTF	TRGV2	.	TRGJP2	15	-1	-1	19
26	1.8072247283949759E-4	TGTGCCACCTGGGACGAAAAAGTGGCCGTGGGGAAACTCTTT	CATWDEKVAVGKLF	TRGV5	.	TRGJ1	14	-1	-1	32
26	1.8072247283949759E-4	TGTGCTGCGTGGGATAGTACACATTATAAGAAACTCTTT	CAAWDSTHYKKLF	TRGV10	.	TRGJ1	14	-1	-1	22
26	1.8072247283949759E-4	TGTGCTGCGTGGGAATTAAGTGGTTGGTTCAAGATATTT	CAAWELSGWFKIF	TRGV10	.	TRGJP1	20	-1	-1	20
26	1.8072247283949759E-4	TGTGCCACCTGGGACAGTTATTATAAGAAACTCTTT	CATWDSYYKKLF	TRGV5	.	TRGJ1	16	-1	-1	17
26	1.8072247283949759E-4	TGTGCCACCTGGGACTGTGAGAAACTCTTT	CATWDCEKLF	TRGV5	.	TRGJ1	14	-1	-1	19
26	1.8072247283949759E-4	TGTGCCATCCGTTATAAGAAACTCTTT	CAIRYKKLF	TRGV2	.	TRGJ1	6	-1	-1	11
26	1.8072247283949759E-4	TGTGCCACCTGGGACGGCTTTTATTATAAGAAACTCTTT	CATWDGFYYKKLF	TRGV2	.	TRGJ1	16	-1	-1	20
26	1.8072247283949759E-4	TGTGCCACCTGGGACGGCCCTTATAAGAAACTCTTT	CATWDGPYKKLF	TRGV2	.	TRGJ1	19	-1	-1	20
26	1.8072247283949759E-4	TGTGCCACCTGGGACGGGCCGGGAAAGAAACTCTTT	CATWDGPGKKLF	TRGV2	.	TRGJ1	19	-1	-1	24
26	1.8072247283949759E-4	TGTGCTGCCGACACTTATTATAAGAAACTCTTT	CAADTYYKKLF	TRGV10	.	TRGJ1	7	-1	-1	14
26	1.8072247283949759E-4	TGTGCCACCTCACGTAGTGATTGGATCAAGACGTTT	CATSRSDWIKTF	TRGV2	.	TRGJP2	9	-1	-1	13
25	1.7377160849951691E-4	TGTGCCACCTGGGACAGGCCAAATGACGTACGGCCCTATAAGAAACTCTTT	CATWDRPNDVRPYKKLF	TRGV3	.	TRGJ1	19	-1	-1	36
25	1.7377160849951691E-4	TGTGCCACCTGGGACGGGCTGCGGAGTAGTGATTGGATCAAGACGTTT	CATWDGLRSSDWIKTF	TRGV2	.	TRGJP2	18	-1	-1	24
25	1.7377160849951691E-4	TGTGCCACCTGGGACGGTTCCAGAAGTGATTGGATCAAGACGTTT	CATWDGSRSDWIKTF	TRGV2	.	TRGJP2	16	-1	-1	21
25	1.7377160849951691E-4	TGTGCCACCTGGGACGGGCGCGGTAGTGATTGGATCAAGACGTTT	CATWDGRGSDWIKTF	TRGV2	.	TRGJP2	21	-1	-1	22
25	1.7377160849951691E-4	TGTGCCACCTGGGACGGGCGAGGTAGTGATTGGATCAAGACGTTT	CATWDGRGSDWIKTF	TRGV2	.	TRGJP2	18	-1	-1	22
25	1.7377160849951691E-4	TGTGCCACCTGGGAGGACATGGCTCATTATTATAAGAAACTCTTT	CATWEDMAHYYKKLF	TRGV2	.	TRGJ1	13	-1	-1	25
25	1.7377160849951691E-4	TGTGCTGCGTGGGAGCCCCCATTTTATTATAAGAAACTCTTT	CAAWEPPFYYKKLF	TRGV10	.	TRGJ1	13	-1	-1	23
25	1.7377160849951691E-4	TGTGCCACCTGGGACTGTAGTAGTGATTGGATCAAGACGTTT	CATWDCSSDWIKTF	TRGV2	.	TRGJP2	14	-1	-1	17
25	1.7377160849951691E-4	TGTGCCACCTGGGACGGGCCGAATTATTATAAGAAACTCTTT	CATWDGPNYYKKLF	TRGV2	.	TRGJ1	19	-1	-1	19
25	1.7377160849951691E-4	TGTGCCACCTGGGACGGGCCAAATTATTATAAGAAACTCTTT	CATWDGPNYYKKLF	TRGV2	.	TRGJ1	19	-1	-1	21
25	1.7377160849951691E-4	TGTGCCTTGTGGGAGCCGAATTATTATAAGAAACTCTTT	CALWEPNYYKKLF	TRGV9	.	TRGJ1	14	-1	-1	16
25	1.7377160849951691E-4	TGTGCCACCTGGGGGAATTATTATAAGAAACTCTTT	CATWGNYYKKLF	TRGV8	.	TRGJ1	12	-1	-1	14
25	1.7377160849951691E-4	TGTGCCACCTGGGACTTGGGGTATAAGAAACTCTTT	CATWDLGYKKLF	TRGV2	.	TRGJ1	14	-1	-1	21
25	1.7377160849951691E-4	TGTGCCACCGCTAGTAGTGATTGGATCAAGACGTTT	CATASSDWIKTF	TRGV8	.	TRGJP2	8	-1	-1	11
25	1.7377160849951691E-4	TGTGCCACCTGGGTCGGGGGGCATTGGATCAAGACGTTT	CATWVGGHWIKTF	TRGV7	.	TRGJP2	12	-1	-1	22
25	1.7377160849951691E-4	TGTGCCACCTGGGACGTTAATTATTATAAGAAACTCTTT	CATWDVNYYKKLF	TRGV8	.	TRGJ1	13	-1	-1	18
25	1.7377160849951691E-4	TGTGCCACCTGGGACGGTAGTGATTGGATCAAGACGTTT	CATWDGSDWIKTF	TRGV2	.	TRGJP2	16	-1	-1	16
25	1.7377160849951691E-4	TGTGCCACCTGGGACGGGCGGGATTATAAGAAACTCTTT	CATWDGRDYKKLF	TRGV2	.	TRGJ1	18	-1	-1	22
25	1.7377160849951691E-4	TGTGCCACCTGGGACAGGCGGGGGAAGGTGAAACTCTTT	CATWDRRGKVKLF	TRGV7	.	TRGJ1	18	-1	-1	29
25	1.7377160849951691E-4	TGTGCTGCGTGGGATTATGATTATAAGAAACTCTTT	CAAWDYDYKKLF	TRGV10	.	TRGJ1	16	-1	-1	16
25	1.7377160849951691E-4	TGTGCTGCGTGGGACCTTTATTATAAGAAACTCTTT	CAAWDLYYKKLF	TRGV10	.	TRGJ1	13	-1	-1	17
25	1.7377160849951691E-4	TGTGCCACCTGGGATGGCCCTCCTTATTATAAGAAACTCTTT	CATWDGPPYYKKLF	TRGV4	.	TRGJ1	22	-1	-1	23
25	1.7377160849951691E-4	TGTGCCACCTGGGATGGGCGTCATTATTATAAGAAACTCTTT	CATWDGRHYYKKLF	TRGV4	.	TRGJ1	18	-1	-1	22
25	1.7377160849951691E-4	TGTGCCACCTGGGACGGGTCTCTTTATTATAAGAAACTCTTT	CATWDGSLYYKKLF	TRGV2	.	TRGJ1	17	-1	-1	23
25	1.7377160849951691E-4	TGTGCCGGGGGTAAGATGCCGAATAAGAAACTCTTT	CAGGKMPNKKLF	TRGV8	.	TRGJ1	5	-1	-1	22
25	1.7377160849951691E-4	TGTGCCACCTGGGACGGCGTGCCCAAACTCTTT	CATWDGVPKLF	TRGV2	.	TRGJ1	16	-1	-1	24
25	1.7377160849951691E-4	TGTGCCACCTGGCTTAAGAAACTCTTT	CATWLKKLF	TRGV8	.	TRGJ1	11	-1	-1	14
25	1.7377160849951691E-4	TGTGCCTTGTGTTGTTATTATAAGAAACTCTTT	CALCCYYKKLF	TRGV9	.	TRGJ1	10	-1	-1	14
24	1.6682074415953624E-4	TGTGCCACCTGGGCCCCCCAGGTCACCGTACCGGAATCCGTCGAGAAACTCTTT	CATWAPQVTVPESVEKLF	TRGV8	.	TRGJ1	12	-1	-1	43
24	1.6682074415953624E-4	TGTGCCACCTGGGACGGGCCCGGATATAGTAGTGATTGGATCAAGACGTTT	CATWDGPGYSSDWIKTF	TRGV2	.	TRGJP2	21	-1	-1	23
24	1.6682074415953624E-4	TGTGCCACCTGGGAAAGGACCCCCCGGAATTATTATAAGAAACTCTTT	CATWERTPRNYYKKLF	TRGV8	.	TRGJ1	17	-1	-1	26
24	1.6682074415953624E-4	TGTGCCACCTGGGACGGGTGCGGTAGTGATTGGATCAAGACGTTT	CATWDGCGSDWIKTF	TRGV2	.	TRGJP2	17	-1	-1	22
24	1.6682074415953624E-4	TGTGCCACCTGGGACGGGCCTAGTTGTGATTGGATCAAGACGTTT	CATWDGPSCDWIKTF	TRGV2	.	TRGJP2	19	-1	-1	20
24	1.6682074415953624E-4	TGTGCCACCTGGGACGGGCACAGTAGTGATTGGATCAAGACGTTT	CATWDGHSSDWIKTF	TRGV2	.	TRGJP2	18	-1	-1	21
24	1.6682074415953624E-4	TGTGCCACCTGGGACGGGAGGGGGCGAATAAATAAGAAACTCTTT	CATWDGRGRINKKLF	TRGV2	.	TRGJ1	17	-1	-1	31
24	1.6682074415953624E-4	TGTGCCACCTGGGACAGGGGCGGTAGTGATTGGATCAAGACGTTT	CATWDRGGSDWIKTF	TRGV3	.	TRGJP2	17	-1	-1	22
24	1.6682074415953624E-4	TGTGCTGCGTGGGACAGACGCGGGGTTTATAAGAAACTCTTT	CAAWDRRGVYKKLF	TRGV10	.	TRGJ1	13	-1	-1	26
24	1.6682074415953624E-4	TGTGCCTTGTGGGAGCCAACTTTTTATTATAAGAAACTCTTT	CALWEPTFYYKKLF	TRGV9	.	TRGJ1	14	-1	-1	23
24	1.6682074415953624E-4	TGTGCCACCTGGGATAAGTTGGAGGAATATAAGAAACTCTTT	CATWDKLEEYKKLF	TRGV8	.	TRGJ1	15	-1	-1	27
24	1.6682074415953624E-4	TGTGCCACCTGGGACGGGCTGGCTGGTTGGTTCAAGATATTT	CATWDGLAGWFKIF	TRGV2	.	TRGJP1	18	-1	-1	22
24	1.6682074415953624E-4	TGTGCCACCTGGGACGGGCTATATGATTGGATCAAGACGTTT	CATWDGLYDWIKTF	TRGV2	.	TRGJP2	18	-1	-1	23
24	1.6682074415953624E-4	TGTGCCACCTGGGACGGGCCCAGGAGGTATAAGAAACTCTTT	CATWDGPRRYKKLF	TRGV2	.	TRGJ1	20	-1	-1	27
24	1.6682074415953624E-4	TGTGCCACCTGGGACGGGCGTATTTATTATAAGAAACTCTTT	CATWDGRIYYKKLF	TRGV2	.	TRGJ1	18	-1	-1	23
24	1.6682074415953624E-4	TGTGCCACCTGGGACAGGGGGAGTGATTGGATCAAGACGTTT	CATWDRGSDWIKTF	TRGV2	.	TRGJP2	18	-1	-1	21
24	1.6682074415953624E-4	TGTGCTGCGTGTACCACTGGTTGGTTCAAGATATTT	CAACTTGWFKIF	TRGV10	.	TRGJP1	10	-1	-1	11
24	1.6682074415953624E-4	TGTGCCACCTGGGACGGGCGGAAACTCTTT	CATWDGRKLF	TRGV2	.	TRGJ1	18	-1	-1	20
24	1.6682074415953624E-4	TGTGCCACACGAGGGAAACTCTTT	CATRGKLF	TRGV5	.	TRGJ1	7	-1	-1	14
24	1.6682074415953624E-4	TGTGCCACCTGGGTCCTGGTTGGAGGGAAACTCTTT	CATWVLVGGKLF	TRGV8	.	TRGJ1	12	-1	-1	26
24	1.6682074415953624E-4	TGTGCCACCTGGGACAGGCGCTATAAGAAACTCTTT	CATWDRRYKKLF	TRGV3	.	TRGJ1	18	-1	-1	21
24	1.6682074415953624E-4	TGTGCCACCTGGGACGGGGCGGCGAAACTCTTT	CATWDGAAKLF	TRGV2	.	TRGJ1	17	-1	-1	23
24	1.6682074415953624E-4	TGTGCCACCTGGGACACGGATAAGAAACTCTTT	CATWDTDKKLF	TRGV3	.	TRGJ1	15	-1	-1	19
24	1.6682074415953624E-4	TGTGCCACCTGGGACAGGCCTGGGAAACTCTTT	CATWDRPGKLF	TRGV3	.	TRGJ1	21	-1	-1	23
24	1.6682074415953624E-4	TGTGCCACGCGAGGACTCTTT	CATRGLF	TRGV4	.	TRGJ1	7	-1	-1	14
24	1.6682074415953624E-4	TGTGCCACCTGGGACGGGCCCTCGCGTTGGTTCAAGATATTT	CATWDGPSRWFKIF	TRGV2	.	TRGJP1	20	-1	-1	25
24	1.6682074415953624E-4	TGTGCCTTGGAGAGGTTATTCTATAAGAAACTCTTT	CALERLFYKKLF	TRGV9	.	TRGJ1	15	-1	-1	21
24	1.6682074415953624E-4	TGTGCCACCTGGGATGGCATGGATAAGAAACTCTTT	CATWDGMDKKLF	TRGV4	.	TRGJ1	16	-1	-1	22
24	1.6682074415953624E-4	TGTGCCACCTGGGACGGGGAGTCGGAGAAACTCTTT	CATWDGESEKLF	TRGV2	.	TRGJ1	17	-1	-1	25
24	1.6682074415953624E-4	TGTGCCACCTGGGACAGGCATCGGGGCATGCTCTTT	CATWDRHRGMLF	TRGV3	.	TRGJ1	18	-1	-1	30
23	1.5986987981955557E-4	TGTGCCACCTGGGACGGGCGGGGTAGGCGTAGTGATTGGATCAAGACGTTT	CATWDGRGRRSDWIKTF	TRGV2	.	TRGJP2	18	-1	-1	28
23	1.5986987981955557E-4	TGTGCTGCGTGGGATGTTTGTGAGGAAGGAGATTATAAGAAACTCTTT	CAAWDVCEEGDYKKLF	TRGV10	.	TRGJ1	14	-1	-1	31
23	1.5986987981955557E-4	TGTGCCACCTGGGACGGAAGCCCCAGTAGTGATTGGATCAAGACGTTT	CATWDGSPSSDWIKTF	TRGV2	.	TRGJP2	16	-1	-1	24
23	1.5986987981955557E-4	TGTGCCACCTGGTTCCCTCGCGACCGATATTATAAGAAACTCTTT	CATWFPRDRYYKKLF	TRGV5	.	TRGJ1	11	-1	-1	27
23	1.5986987981955557E-4	TGTGCTGCGTGGGCTCGCACTGGTTGGTTCAAGATATTT	CAAWARTGWFKIF	TRGV10	.	TRGJP1	12	-1	-1	17
23	1.5986987981955557E-4	TGTGCCACCTGGGACGGGCGTAATGTCCCTCAACTCTTT	CATWDGRNVPQLF	TRGV2	.	TRGJ1	18	-1	-1	31
23	1.5986987981955557E-4	TGTGCCACCTGGGACAGGGGTCATTATAAGAAACTCTTT	CATWDRGHYKKLF	TRGV7	.	TRGJ1	17	-1	-1	22
23	1.5986987981955557E-4	TGTGCCACCTGGGACGCGTCCGATAAGAAACTCTTT	CATWDASDKKLF	TRGV7	.	TRGJ1	14	-1	-1	22
23	1.5986987981955557E-4	TGTGCCACCTGGGACGGGACTGTGTTCAAGATATTT	CATWDGTVFKIF	TRGV2	.	TRGJP1	17	-1	-1	23
23	1.5986987981955557E-4	TGTGCCACCTGGATGGGCTATTATAAGAAACTCTTT	CATWMGYYKKLF	TRGV4	.	TRGJ1	17	-1	-1	18
23	1.5986987981955557E-4	TGTGCCACCTGTACCTCACCTGAGAAACTCTTT	CATCTSPEKLF	TRGV2	.	TRGJ1	10	-1	-1	22
23	1.5986987981955557E-4	TGTGCCACCTGGGATAGGAGCAGGAAACTCTTT	CATWDRSRKLF	TRGV8	.	TRGJ1	17	-1	-1	23
23	1.5986987981955557E-4	TGTGCCAACCGTACGGGGAGGGGGAAACTCTTT	CANRTGRGKLF	TRGV3	.	TRGJ1	6	-1	-1	23
23	1.5986987981955557E-4	TGTGCCACCTGGGACACCCGGGAACTCTTT	CATWDTRELF	TRGV5	.	TRGJ2	15	-1	-1	22
23	1.5986987981955557E-4	TGTGCCACCTGGGACAGGCGCAAACTCTTT	CATWDRRKLF	TRGV3	.	TRGJ1	18	-1	-1	21
23	1.5986987981955557E-4	TGTGCCACCTGGGACAAGTGGAAACTCTTT	CATWDKWKLF	TRGV2	.	TRGJ1	14	-1	-1	20
23	1.5986987981955557E-4	TGTGCCACCCCCACACTCAAGAAACTCTTT	CATPTLKKLF	TRGV2	.	TRGJ1	8	-1	-1	18
23	1.5986987981955557E-4	TGTGCCACCTCCCCCAAGAAACTCTTT	CATSPKKLF	TRGV8	.	TRGJ1	9	-1	-1	15
23	1.5986987981955557E-4	TGTGCCACCTGGGACGGTAAACTCTTT	CATWDGKLF	TRGV2	.	TRGJ1	16	-1	-1	18
23	1.5986987981955557E-4	TGTGCCACCTGGGATTTGCTCTTT	CATWDLLF	TRGV8	.	TRGJ1	14	-1	-1	18
23	1.5986987981955557E-4	CGTTTCACGGATAAGAAACTCTTT	RFTDKKLF	TRGV2	.	TRGJ1	2	-1	-1	10
23	1.5986987981955557E-4	TGTCGGGGGATCAAGACGTTT	CRGIKTF	TRGV8	.	TRGJP2	2	-1	-1	7
23	1.5986987981955557E-4	TGTGCTGCGTGGGATTATCCCTTAAATTATTATAAGAAACTCTTT	CAAWDYPLNYYKKLF	TRGV10	.	TRGJ1	16	-1	-1	24
23	1.5986987981955557E-4	TGTGCCACCTGGGACGGGCGGAGTGATTGGATCAAGACGTTT	CATWDGRSDWIKTF	TRGV2	.	TRGJP2	18	-1	-1	21
23	1.5986987981955557E-4	TGTGCCACCTGGGACAGGCTCGCTCCTTATAAGAAACTCTTT	CATWDRLAPYKKLF	TRGV7	.	TRGJ1	18	-1	-1	26
23	1.5986987981955557E-4	TGTGCCACCTGGGACTCCGGCGATTGGATCAAGACGTTT	CATWDSGDWIKTF	TRGV3	.	TRGJP2	14	-1	-1	21
23	1.5986987981955557E-4	TGTGCCACCTGGGACGCGCCCCATTATGGGAAACTCTTT	CATWDAPHYGKLF	TRGV2	.	TRGJ1	20	-1	-1	22
23	1.5986987981955557E-4	TGTGCCACCTGGAGTTATTATAAGAAACTCTTT	CATWSYYKKLF	TRGV4	.	TRGJ1	11	-1	-1	11
23	1.5986987981955557E-4	TGTGCCACCTGGGACCAGGGGAAACTCTTT	CATWDQGKLF	TRGV5	.	TRGJ1	18	-1	-1	20
23	1.5986987981955557E-4	TGTGCCACCTGGGATGGGCGGCTCTTT	CATWDGRLF	TRGV4	.	TRGJ1	18	-1	-1	21
23	1.5986987981955557E-4	TTACAAGCGAAACTCTTT	LQAKLF	TRGV8	.	TRGJ1	0	-1	-1	8
23	1.5986987981955557E-4	TGTGCCACCTGGGATGGGCCTATGGTTTCCTGGAGGAAACTCTTT	CATWDGPMVSWRKLF	TRGV4	.	TRGJ1	22	-1	-1	35
23	1.5986987981955557E-4	TGTGCCACCTGGGACGGGTTTAGTAGTGATTGGATCAAGACGTTT	CATWDGFSSDWIKTF	TRGV2	.	TRGJP2	17	-1	-1	20
23	1.5986987981955557E-4	TGTGCTGCGTGGGATTGGTCGAATTATTATAAGAAACTCTTT	CAAWDWSNYYKKLF	TRGV10	.	TRGJ1	15	-1	-1	18
23	1.5986987981955557E-4	TGTGCCACCTGGGACGGGCTAGTAGTTTGGATCAAGACGTTT	CATWDGLVVWIKTF	TRGV2	.	TRGJP2	18	-1	-1	19
23	1.5986987981955557E-4	TGTGCCACCTGGGACGGGGAGAAACTCTTT	CATWDGEKLF	TRGV2	.	TRGJ1	17	-1	-1	19
23	1.5986987981955557E-4	TGTGCTGCGTGGGATTATTGGAGCGATTATAAGAAACTCTTT	CAAWDYWSDYKKLF	TRGV10	.	TRGJ1	16	-1	-1	25
22	1.5291901547957487E-4	TGTGCCACCTGGGACGGGCCTGGTTTGGGGAGCGACGGCCACTGGCCCACTAAGAAACTCTTT	CATWDGPGLGSDGHWPTKKLF	TRGV2	.	TRGJ1	19	-1	-1	50
22	1.5291901547957487E-4	TGTGCCACCTGGGACGGGCTTTCAGTATATAGTAGTGATTGGATCAAGACGTTT	CATWDGLSVYSSDWIKTF	TRGV2	.	TRGJP2	18	-1	-1	25
22	1.5291901547957487E-4	TGTGCCACCTGGGACGGGCCTCGGGGCTGTAGTAGTGATTGGATCAAGACGTTT	CATWDGPRGCSSDWIKTF	TRGV2	.	TRGJP2	19	-1	-1	29
22	1.5291901547957487E-4	TGTGCCACCTGGGACTGCAGATTAAGTAGTGATTGGATCAAGACGTTT	CATWDCRLSSDWIKTF	TRGV2	.	TRGJP2	14	-1	-1	24
22	1.5291901547957487E-4	TGTGCCACCTGGGACAGGCGCCGTAGTGATTGGATCAAGACGTTT	CATWDRRRSDWIKTF	TRGV3	.	TRGJP2	18	-1	-1	22
22	1.5291901547957487E-4	TGTGCTGCGTGGGATTCCCTAAATTATTATAAGAAACTCTTT	CAAWDSLNYYKKLF	TRGV10	.	TRGJ1	21	-1	-1	21
22	1.5291901547957487E-4	TGTGCCACCTGGGACGGGCCTAATTATTATAAGAAACTCTTT	CATWDGPNYYKKLF	TRGV2	.	TRGJ1	19	-1	-1	21
22	1.5291901547957487E-4	TGTGCCACCTGGGACGGGCATTGTAGTTATAAGAAACTCTTT	CATWDGHCSYKKLF	TRGV2	.	TRGJ1	18	-1	-1	26
22	1.5291901547957487E-4	TGTGCCACCTGGGATGGGGTCCATAAAAAGAAACTCTTT	CATWDGVHKKKLF	TRGV4	.	TRGJ1	17	-1	-1	27
22	1.5291901547957487E-4	TGTGCCACCTGGGACACCTTGGGTAATGAGAAACTCTTT	CATWDTLGNEKLF	TRGV3	.	TRGJ1	15	-1	-1	25
22	1.5291901547957487E-4	TGTGCTGCGCGAAAAGGTTATTATAAGAAACTCTTT	CAARKGYYKKLF	TRGV10	.	TRGJ1	8	-1	-1	17
22	1.5291901547957487E-4	TGTGCCACCTGGGACGGCCTTTGGTTCAAGATATTT	CATWDGLWFKIF	TRGV2	.	TRGJP1	16	-1	-1	20
22	1.5291901547957487E-4	TGTGCCACCTGGGACGGCGGGTATAAGAAACTCTTT	CATWDGGYKKLF	TRGV2	.	TRGJ1	16	-1	-1	21
22	1.5291901547957487E-4	TGTGCCACCTGGGTCGGGCCTAAGAAACTCTTT	CATWVGPKKLF	TRGV2	.	TRGJ1	19	-1	-1	20
22	1.5291901547957487E-4	TGTGCCACCTGGGTGGGGCTTGGGAAACTCTTT	CATWVGLGKLF	TRGV2	.	TRGJ1	18	-1	-1	23
22	1.5291901547957487E-4	TGTGCCACCGATCCCCGTAAGAAACTCTTT	CATDPRKKLF	TRGV3	.	TRGJ1	8	-1	-1	17
22	1.5291901547957487E-4	TGTGCACTCGGGGGTTATAAGAAACTCTTT	CALGGYKKLF	TRGV10	.	TRGJ1	4	-1	-1	14
22	1.5291901547957487E-4	TGTGCCACCTGGGAGCTTAAACTCTTT	CATWELKLF	TRGV8	.	TRGJ1	13	-1	-1	18
22	1.5291901547957487E-4	TGTGCCGCGGCCAAGAAACTCTTT	CAAAKKLF	TRGV8	.	TRGJ1	5	-1	-1	12
22	1.5291901547957487E-4	TGTGCCACAGATGGGGGACTCTTT	CATDGGLF	TRGV4	.	TRGJ1	7	-1	-1	17
22	1.5291901547957487E-4	TGTGCTGCGTGGGATTTCGGACTTTGTTATAAGAAACTCTTT	CAAWDFGLCYKKLF	TRGV10	.	TRGJ2	18	-1	-1	23
22	1.5291901547957487E-4	TGTGCTGCGTGGTCCACGGATTATTATAAGAAACTCTTT	CAAWSTDYYKKLF	TRGV10	.	TRGJ1	11	-1	-1	16
22	1.5291901547957487E-4	TGTGCCACCTGGGACCTGAATTATTATAAGAAACTCTTT	CATWDLNYYKKLF	TRGV2	.	TRGJ1	14	-1	-1	17
22	1.5291901547957487E-4	TGTGCCACCTGGGACAGGCTGTTTTATAAGAAACTCTTT	CATWDRLFYKKLF	TRGV7	.	TRGJ1	21	-1	-1	23
22	1.5291901547957487E-4	TGTGCCACCTTCGGACGATGGATCAAGACGTTT	CATFGRWIKTF	TRGV3	.	TRGJP2	9	-1	-1	18
22	1.5291901547957487E-4	TGTGCCACCTGGCCTAACCTTAAGAAACTCTTT	CATWPNLKKLF	TRGV4	.	TRGJ1	11	-1	-1	20
22	1.5291901547957487E-4	TGTGCCACCTGGGACAGGCTGAGGAAACTCTTT	CATWDRLRKLF	TRGV3	.	TRGJ1	18	-1	-1	23
22	1.5291901547957487E-4	TGTGCCACCTGTTGGTTTAAGAAACTCTTT	CATCWFKKLF	TRGV2	.	TRGJ1	10	-1	-1	17
22	1.5291901547957487E-4	TGTGCCACCTGGGATTGGCAGAAACTCTTT	CATWDWQKLF	TRGV8	.	TRGJ1	18	-1	-1	19
22	1.5291901547957487E-4	TGTGCTGCGTGGGTTTTGAATTATTATAAGAAACTCTTT	CAAWVLNYYKKLF	TRGV10	.	TRGJ1	15	-1	-1	14
22	1.5291901547957487E-4	TGTGCCACCTGGGATGGGCAATATTATAAGAAACTCTTT	CATWDGQYYKKLF	TRGV4	.	TRGJ1	18	-1	-1	21
22	1.5291901547957487E-4	TGTGCCACCTGGGACGGGTATAAACTCTTT	CATWDGYKLF	TRGV2	.	TRGJ1	17	-1	-1	21
21	1.459681511395942E-4	TGTGCTGCGTGGGTTACCCGAGGATACCCGTCCACTTATTATAAGAAACTCTTT	CAAWVTRGYPSTYYKKLF	TRGV10	.	TRGJ1	16	-1	-1	35
21	1.459681511395942E-4	TGTGCTGCGTGGGACCCCAAAAATTACGACTGCAATTATTATAAGAAACTCTTT	CAAWDPKNYDCNYYKKLF	TRGV10	.	TRGJ1	13	-1	-1	33
21	1.459681511395942E-4	TGTGCCACCTGGTCTTGGAATTCTCGGATGTCTTTCGATTGGGAGAAACTCTTT	CATWSWNSRMSFDWEKLF	TRGV4	.	TRGJ1	11	-1	-1	43
21	1.459681511395942E-4	TGTGCTGCGTGGGATTGTCGGGAACCTCAGAATTATTATAAGAAACTCTTT	CAAWDCREPQNYYKKLF	TRGV10	.	TRGJ1	15	-1	-1	29
21	1.459681511395942E-4	TGTGCCACCTGGGATAAGATTAGCGGGAGTAGTGATTGGATCAAGACGTTT	CATWDKISGSSDWIKTF	TRGV8	.	TRGJP2	15	-1	-1	27
21	1.459681511395942E-4	TGTGCCACCTGGGACGGGCGGGCCCCTAGTAGTGATTGGATCAAGACGTTT	CATWDGRAPSSDWIKTF	TRGV2	.	TRGJP2	18	-1	-1	26
21	1.459681511395942E-4	TGTGCCACCTGGGACTCTGGGGATAGTAGTGATTGGATCAAGACGTTT	CATWDSGDSSDWIKTF	TRGV2	.	TRGJP2	14	-1	-1	22
21	1.459681511395942E-4	TGTGCCACCTGGGACGGGCGATATAGTAGTGATTGGATCAAGACGTTT	CATWDGRYSSDWIKTF	TRGV2	.	TRGJP2	18	-1	-1	20
21	1.459681511395942E-4	TGTGCCACCTGGGACAGGCCGACAAATTATTATAAGAAACTCTTT	CATWDRPTNYYKKLF	TRGV3	.	TRGJ1	19	-1	-1	24
21	1.459681511395942E-4	TGTGCCACCTGGGATCATAGTAGTGATTGGATCAAGACGTTT	CATWDHSSDWIKTF	TRGV2	.	TRGJP2	13	-1	-1	16
21	1.459681511395942E-4	TGTGCTGCGTGGGAACCCCTTTATTATAAGAAACTCTTT	CAAWEPLYYKKLF	TRGV10	.	TRGJ1	13	-1	-1	20
21	1.459681511395942E-4	TGTGCCACCTGGGACCGATATTATTATAAGAAACTCTTT	CATWDRYYYKKLF	TRGV8	.	TRGJ1	13	-1	-1	15
21	1.459681511395942E-4	TGTGCCACCTGGGGGCCTTATTATAAGAAACTCTTT	CATWGPYYKKLF	TRGV3	.	TRGJ1	12	-1	-1	17
21	1.459681511395942E-4	TGTGCCACCTGGGACCTTTATTATAAGAAACTCTTT	CATWDLYYKKLF	TRGV7	.	TRGJ1	14	-1	-1	17
21	1.459681511395942E-4	TCCTTGCCCAACTGTGATTGGATCAAGACGTTT	SLPNCDWIKTF	TRGV2	.	TRGJP2	0	-1	-1	13
21	1.459681511395942E-4	TGTGCCACCTGGGACGCCTGGGGGAAACTCTTT	CATWDAWGKLF	TRGV3	.	TRGJ1	19	-1	-1	23
21	1.459681511395942E-4	TGTGCCACCTGGGACGGGTCGGAGAAACTCTTT	CATWDGSEKLF	TRGV2	.	TRGJ1	17	-1	-1	22
21	1.459681511395942E-4	TGTGCCACCTGGGGATCCAAGAAACTCTTT	CATWGSKKLF	TRGV2	.	TRGJ1	12	-1	-1	18
21	1.459681511395942E-4	TGTGCTGCTGATTATAAGAAACTCTTT	CAADYKKLF	TRGV10	.	TRGJ1	7	-1	-1	10
21	1.459681511395942E-4	TGTGCCACCTGGGACGGGCGGGGTAGTGATTGGATCAAGACGTTT	CATWDGRGSDWIKTF	TRGV2	.	TRGJP2	18	-1	-1	22
21	1.459681511395942E-4	TGTGCCACCTGGGACGGACACGTAAATTATTATAAGAAACTCTTT	CATWDGHVNYYKKLF	TRGV2	.	TRGJ1	22	-1	-1	24
21	1.459681511395942E-4	TGTGCCACCTGGGACGGAGGTACCACTGGTTGGTTCAAGATATTT	CATWDGGTTGWFKIF	TRGV2	.	TRGJP1	16	-1	-1	20
21	1.459681511395942E-4	TGTGCCACCTGGGAGCCCACACCTCTTTGGATCAAGACGTTT	CATWEPTPLWIKTF	TRGV4	.	TRGJP2	13	-1	-1	26
21	1.459681511395942E-4	TGTGCCACCTGGGATTTTAGCCCCTTTGAGAAACTCTTT	CATWDFSPFEKLF	TRGV8	.	TRGJ1	14	-1	-1	28
21	1.459681511395942E-4	TGTGCCACCTGGGATGAGGAATGGACGGAGAAACTCTTT	CATWDEEWTEKLF	TRGV4	.	TRGJ1	15	-1	-1	28
21	1.459681511395942E-4	TGTGCCACCTGGGACGGAATTTATTATAAGAAACTCTTT	CATWDGIYYKKLF	TRGV2	.	TRGJ1	16	-1	-1	16
21	1.459681511395942E-4	TGTGCCACCTGGGACAGGCGGTATTATAAGAAACTCTTT	CATWDRRYYKKLF	TRGV5	.	TRGJ1	18	-1	-1	21
21	1.459681511395942E-4	TGTGCCACCTGGGATGCCGATTGGATCAAGACGTTT	CATWDADWIKTF	TRGV8	.	TRGJP2	14	-1	-1	18
21	1.459681511395942E-4	TGTGCCACCTGGGATAGCTATTATAAGAAACTCTTT	CATWDSYYKKLF	TRGV8	.	TRGJ1	16	-1	-1	18
21	1.459681511395942E-4	TGTGCCACCTGGGACCTCGGGGGGGAGAAACTCTTT	CATWDLGGEKLF	TRGV4	.	TRGJ1	13	-1	-1	25
21	1.459681511395942E-4	TGTGCCACCTGGGACGTTTGTTATAAGAAACTCTTT	CATWDVCYKKLF	TRGV2	.	TRGJ1	15	-1	-1	17
21	1.459681511395942E-4	TGTGCCACCTGGGCCTATTATAAGAAACTCTTT	CATWAYYKKLF	TRGV3	.	TRGJ1	12	-1	-1	15
21	1.459681511395942E-4	TGTGCCACCTGGGATCTGGCGCAGAAACTCTTT	CATWDLAQKLF	TRGV4	.	TRGJ1	14	-1	-1	22
21	1.459681511395942E-4	TGTGCCACCTGGGACAGCAGAGGGCAACTCTTT	CATWDSRGQLF	TRGV2	.	TRGJ1	14	-1	-1	25
21	1.459681511395942E-4	TGTGCCACCTGGTTTAAAAAGAAACTCTTT	CATWFKKKLF	TRGV8	.	TRGJ1	11	-1	-1	18
21	1.459681511395942E-4	TGTGCCACCTGGGAGGTTAAGGAACTCTTT	CATWEVKELF	TRGV4	.	TRGJ1	13	-1	-1	17
21	1.459681511395942E-4	TGTGCCACCTGGGAGAATAAGAAACTCTTT	CATWENKKLF	TRGV8	.	TRGJ1	13	-1	-1	16
21	1.459681511395942E-4	TGTGCCACCTGGGATCTCTTT	CATWDLF	TRGV8	.	TRGJ1	14	-1	-1	15
20	1.3901728679961353E-4	TGTGCCACCTGGGATAGTAGAGAGGAAGGTAGTGATTGGATCAAGACGTTT	CATWDSREEGSDWIKTF	TRGV8	.	TRGJP2	16	-1	-1	28
20	1.3901728679961353E-4	TGTGCCACCTGGGATGGGAGTTATTCCTTCTGGGGAGGGAAACTCTTT	CATWDGSYSFWGGKLF	TRGV8	.	TRGJ2	17	-1	-1	38
20	1.3901728679961353E-4	TGTGCCACCTGGGACGGGGGGGCTAGTAGTGATTGGATCAAGACGTTT	CATWDGGASSDWIKTF	TRGV2	.	TRGJP2	17	-1	-1	23
20	1.3901728679961353E-4	TGTGCCACCTGGGGCTTCCCTAGTAGTGATTGGATCAAGACGTTT	CATWGFPSSDWIKTF	TRGV7	.	TRGJP2	12	-1	-1	20
20	1.3901728679961353E-4	TGTGCCACCTGGGACGGGCCTGAGGGTGATTGGATCAAGACGTTT	CATWDGPEGDWIKTF	TRGV2	.	TRGJP2	19	-1	-1	25
20	1.3901728679961353E-4	TGTGCCACCTGGGACAGAATATCCGCATATTATAAGAAACTCTTT	CATWDRISAYYKKLF	TRGV3	.	TRGJ1	16	-1	-1	27
20	1.3901728679961353E-4	TGTGCTGCGTGGGATTATTTAGATTATTATAAGAAACTCTTT	CAAWDYLDYYKKLF	TRGV10	.	TRGJ1	16	-1	-1	22
20	1.3901728679961353E-4	TGTGCCACCTGGGATTCCTACACTTATTATAAGAAACTCTTT	CATWDSYTYYKKLF	TRGV8	.	TRGJ1	14	-1	-1	23
20	1.3901728679961353E-4	TGTGCTGCGTGGGCCACCACTGGTTGGTTCAAGATATTT	CAAWATTGWFKIF	TRGV10	.	TRGJP1	12	-1	-1	15
20	1.3901728679961353E-4	TGTGCTGCGTGGGGATCGAATTATTATAAGAAACTCTTT	CAAWGSNYYKKLF	TRGV10	.	TRGJ1	12	-1	-1	15
20	1.3901728679961353E-4	TGTGCTGCGTGGGACTCAAATTATTATAAGAAACTCTTT	CAAWDSNYYKKLF	TRGV10	.	TRGJ1	13	-1	-1	15
20	1.3901728679961353E-4	TGTGCTGCGTGGAAGTGGAATTATTATAAGAAACTCTTT	CAAWKWNYYKKLF	TRGV10	.	TRGJ1	11	-1	-1	17
20	1.3901728679961353E-4	TGTGCCACCTGGGGCAGGGGGCATAAGAAACTCTTT	CATWGRGHKKLF	TRGV8	.	TRGJ1	12	-1	-1	22
20	1.3901728679961353E-4	TGTGCCACCTGGGAAGATGGATATAAGAAACTCTTT	CATWEDGYKKLF	TRGV8	.	TRGJ1	13	-1	-1	21
20	1.3901728679961353E-4	TGTGCCTCCCGTAGTGATTGGATCAAGACGTTT	CASRSDWIKTF	TRGV7	.	TRGJP2	8	-1	-1	10
20	1.3901728679961353E-4	TGTGCCACCTCATTTCTTGGGAAGAAACTCTTT	CATSFLGKKLF	TRGV2	.	TRGJ1	9	-1	-1	21
20	1.3901728679961353E-4	TGTGCCACCTGGGCCCGTCAAGAGAAACTCTTT	CATWARQEKLF	TRGV8	.	TRGJ1	12	-1	-1	22
20	1.3901728679961353E-4	TGTGCCACCTGGGATCAATATAAGAAACTCTTT	CATWDQYKKLF	TRGV8	.	TRGJ1	14	-1	-1	18
20	1.3901728679961353E-4	TGTGCCACCTGGGACGGGCAAAAGAAACTCTTT	CATWDGQKKLF	TRGV2	.	TRGJ1	18	-1	-1	21
20	1.3901728679961353E-4	TGTGCCACCTGGGACAGCAATAAGAAACTCTTT	CATWDSNKKLF	TRGV2	.	TRGJ1	14	-1	-1	19
20	1.3901728679961353E-4	TGTGCCACCTGGGAGAGGTATAAGAAACTCTTT	CATWERYKKLF	TRGV8	.	TRGJ1	17	-1	-1	18
20	1.3901728679961353E-4	TGTGCCACCTGGGCTGGGAAGAAACTCTTT	CATWAGKKLF	TRGV7	.	TRGJ1	12	-1	-1	18
20	1.3901728679961353E-4	GGCCCCACGGGGAGTTATAAGAAACTCTTT	GPTGSYKKLF	TRGV4	.	TRGJ2	-1	-1	-1	14
20	1.3901728679961353E-4	TGTGCTGTTGTTTGGTTCAAGATATTT	CAVVWFKIF	TRGV10	.	TRGJP1	6	-1	-1	8
20	1.3901728679961353E-4	TGTGCCACGGGTTGGTTCAAGATATTT	CATGWFKIF	TRGV2	.	TRGJP1	7	-1	-1	4
20	1.3901728679961353E-4	TGTGCCACCCGGAAACTCTTT	CATRKLF	TRGV4	.	TRGJ1	11	-1	-1	11
20	1.3901728679961353E-4	TGTGCCATCATGCTCTTT	CAIMLF	TRGV8	.	TRGJ1	6	-1	-1	12
19	1.3206642245963286E-4	TGTGCCACCTGGCCACGGCCACACCCTCACCAGGGTAGTGATTGGATCAAGACGTTT	CATWPRPHPHQGSDWIKTF	TRGV2	.	TRGJP2	11	-1	-1	34
19	1.3206642245963286E-4	TGTGCTGCGTGGGATTCTTCGGCCCCCCGGAAAGGTTATTATAAGAAACTCTTT	CAAWDSSAPRKGYYKKLF	TRGV10	.	TRGJ1	15	-1	-1	35
19	1.3206642245963286E-4	TGTGCCTTGTGGGAGTGGGACGTTGGGGGTTATTATTATAAGAAACTCTTT	CALWEWDVGGYYYKKLF	TRGV9	.	TRGJ1	14	-1	-1	31
19	1.3206642245963286E-4	TGTGCCACCTGGGACGTGAGAGTGAGGAGTAGTGATTGGATCAAGACGTTT	CATWDVRVRSSDWIKTF	TRGV2	.	TRGJP2	15	-1	-1	27
19	1.3206642245963286E-4	TGTGCCACCTGGGTTCACCCAACCCTTAGTGATTGGATCAAGACGTTT	CATWVHPTLSDWIKTF	TRGV8	.	TRGJP2	12	-1	-1	26
19	1.3206642245963286E-4	TGTGCCACCTGGGACGGGCTGCGTTCCACTGGTTGGTTCAAGATATTT	CATWDGLRSTGWFKIF	TRGV2	.	TRGJP1	18	-1	-1	25
19	1.3206642245963286E-4	TGTGCCACCTGGGACGACAGTTATAGTAGTGATTGGATCAAGACGTTT	CATWDDSYSSDWIKTF	TRGV2	.	TRGJP2	15	-1	-1	21
19	1.3206642245963286E-4	TGTGCTGCGTGGCCTACCTTGAGGTATTATTATAAGAAACTCTTT	CAAWPTLRYYYKKLF	TRGV10	.	TRGJ1	11	-1	-1	25
19	1.3206642245963286E-4	TGTGCCTTGTGGGAGGTGCCGATAAATTATTATAAGAAACTCTTT	CALWEVPINYYKKLF	TRGV9	.	TRGJ1	18	-1	-1	24
19	1.3206642245963286E-4	TGTGCCACCTGGGATTGGGTCCCTCATTATTATAAGAAACTCTTT	CATWDWVPHYYKKLF	TRGV8	.	TRGJ1	17	-1	-1	25
19	1.3206642245963286E-4	TGTGCCACCTGGGACGGGCCGGGTAGTGATTGGATCAAGACGTTT	CATWDGPGSDWIKTF	TRGV2	.	TRGJP2	19	-1	-1	22
19	1.3206642245963286E-4	TGTGCCACCCCCACGGCCTATAATAGTGATTGGATCAAGACGTTT	CATPTAYNSDWIKTF	TRGV2	.	TRGJP2	8	-1	-1	18
19	1.3206642245963286E-4	TGTGCCACCGTGATGGGCGGCGTTTATCATTATAAGAAACTCTTT	CATVMGGVYHYKKLF	TRGV4	.	TRGJ1	17	-1	-1	25
19	1.3206642245963286E-4	TGTGCTGCGTGGGATTACAAGGAGACTTATAAGAAACTCTTT	CAAWDYKETYKKLF	TRGV10	.	TRGJ1	17	-1	-1	26
19	1.3206642245963286E-4	TGTGCCACCTGGGCCCAAACCTCCTATTATAAGAAACTCTTT	CATWAQTSYYKKLF	TRGV8	.	TRGJ1	12	-1	-1	24
19	1.3206642245963286E-4	TGTGCCACCTGGGACGCCCCGAATTATTATAAGAAACTCTTT	CATWDAPNYYKKLF	TRGV2	.	TRGJ1	15	-1	-1	19
19	1.3206642245963286E-4	TGTGCCACCTGGGACGGGTTTTGTGATTGGATCAAGACGTTT	CATWDGFCDWIKTF	TRGV2	.	TRGJP2	17	-1	-1	22
19	1.3206642245963286E-4	TGTGCCACCTGGGACGGGCGTCGGAATTATAAGAAACTCTTT	CATWDGRRNYKKLF	TRGV2	.	TRGJ1	18	-1	-1	25
19	1.3206642245963286E-4	TGTGCCACCTGGGACGAAGGTAGTGATTGGATCAAGACGTTT	CATWDEGSDWIKTF	TRGV3	.	TRGJP2	14	-1	-1	19
19	1.3206642245963286E-4	TGTGCCACCTGGGCGAGAAGGTTTTATAAGAAACTCTTT	CATWARRFYKKLF	TRGV7	.	TRGJ1	12	-1	-1	23
19	1.3206642245963286E-4	TGTGCCACCTGGGATGGGCCTAGGTATAAGAAACTCTTT	CATWDGPRYKKLF	TRGV4	.	TRGJ1	19	-1	-1	24
19	1.3206642245963286E-4	TGTGCCACCTGGGATGGGGGTTATTATAAGAAACTCTTT	CATWDGGYYKKLF	TRGV4	.	TRGJ1	17	-1	-1	20
19	1.3206642245963286E-4	TGTGCCACCTGGGATAACACTTATTATAAGAAACTCTTT	CATWDNTYYKKLF	TRGV8	.	TRGJ1	15	-1	-1	20
19	1.3206642245963286E-4	TGTGCCACCTGGGACGGGCGGCAGTATAAGAAACTCTTT	CATWDGRQYKKLF	TRGV2	.	TRGJ1	18	-1	-1	24
19	1.3206642245963286E-4	TGTGCCACCTGGGACGGGCAGGATTATAAGAAACTCTTT	CATWDGQDYKKLF	TRGV2	.	TRGJ1	18	-1	-1	22
19	1.3206642245963286E-4	TGTGCCACCTGGGACAGGCTCTTTTATAAGAAACTCTTT	CATWDRLFYKKLF	TRGV3	.	TRGJ1	18	-1	-1	23
19	1.3206642245963286E-4	TGTGCCACCTGGGACAGGCCTGGTTATAAGAAACTCTTT	CATWDRPGYKKLF	TRGV3	.	TRGJ1	21	-1	-1	23
19	1.3206642245963286E-4	TGTGCTGCGTGGGATTCTTATTATAAGAAACTCTTT	CAAWDSYYKKLF	TRGV10	.	TRGJ1	15	-1	-1	17
19	1.3206642245963286E-4	TGTGCCACCTCGAAAGCAGGATATAAGAAACTCTTT	CATSKAGYKKLF	TRGV2	.	TRGJ1	9	-1	-1	21
19	1.3206642245963286E-4	TGTGCCACCTGGGGTCTTAATTGGATCAAGACGTTT	CATWGLNWIKTF	TRGV8	.	TRGJP2	12	-1	-1	19
19	1.3206642245963286E-4	TGTGCCACCTGGGATGGGCCCCTTAAGAAACTCTTT	CATWDGPLKKLF	TRGV4	.	TRGJ1	20	-1	-1	23
19	1.3206642245963286E-4	TGTGCCACCTGGGATGGGCCGCGTAAGAAACTCTTT	CATWDGPRKKLF	TRGV4	.	TRGJ1	19	-1	-1	23
19	1.3206642245963286E-4	TGTGCCACCTGGGATGGGATCTATAAGAAACTCTTT	CATWDGIYKKLF	TRGV4	.	TRGJ1	17	-1	-1	21
19	1.3206642245963286E-4	TGTGCCACCTGGGATAGTTATTATAAGAAACTCTTT	CATWDSYYKKLF	TRGV5	.	TRGJ1	16	-1	-1	17
19	1.3206642245963286E-4	TGTGCCACCTGGGATAGATATTATAAGAAACTCTTT	CATWDRYYKKLF	TRGV8	.	TRGJ1	16	-1	-1	18
19	1.3206642245963286E-4	TGTGCCACCTGGGACCCATATTATAAGAAACTCTTT	CATWDPYYKKLF	TRGV8	.	TRGJ1	13	-1	-1	18
19	1.3206642245963286E-4	TGTGCCACCTGGGACGGGCCTGGTAAGAAACTCTTT	CATWDGPGKKLF	TRGV2	.	TRGJ1	19	-1	-1	23
19	1.3206642245963286E-4	TGTGCCACCTGGGACGGGCCGAGATTCAAACTCTTT	CATWDGPRFKLF	TRGV2	.	TRGJ1	19	-1	-1	27
19	1.3206642245963286E-4	TGTGCCACCTGGGACGGACCCGTGGGGAAACTCTTT	CATWDGPVGKLF	TRGV2	.	TRGJ1	22	-1	-1	26
19	1.3206642245963286E-4	TGTGCCACCTGGGACAGGCGTTATAAGAAACTCTTT	CATWDRRYKKLF	TRGV5	.	TRGJ1	18	-1	-1	20
19	1.3206642245963286E-4	TGTGCCAACCCGGCCCCCTATTATAAGAAACTCTTT	CANPAPYYKKLF	TRGV3	.	TRGJ1	6	-1	-1	18
19	1.3206642245963286E-4	TGTGAAGGATATAGTAGTGATTGGATCAAGACGTTT	CEGYSSDWIKTF	TRGV8	.	TRGJP2	3	-1	-1	8
19	1.3206642245963286E-4	TGTGCCACCTGGGACCGTGCTAAGAAACTCTTT	CATWDRAKKLF	TRGV3	.	TRGJ1	14	-1	-1	20
19	1.3206642245963286E-4	TGTGCCACCTGGGACGGGCGTCAGAAACTCTTT	CATWDGRQKLF	TRGV2	.	TRGJ1	18	-1	-1	22
19	1.3206642245963286E-4	TGTGCCACCTGGGACATCTTTAAGAAACTCTTT	CATWDIFKKLF	TRGV2	.	TRGJ1	14	-1	-1	20
19	1.3206642245963286E-4	TGTGCCACCTGGTGGGGCGAGAAACTCTTT	CATWWGEKLF	TRGV4	.	TRGJ1	11	-1	-1	19
19	1.3206642245963286E-4	TGTGCCACCTGGGACGGGAAGAAACTCTTT	CATWDGKKLF	TRGV2	.	TRGJ1	17	-1	-1	18
19	1.3206642245963286E-4	TCTGAAACCTATAAGAAACTCTTT	SETYKKLF	TRGV8	.	TRGJ1	9	-1	-1	9
19	1.3206642245963286E-4	TGTTCACAGACTAAGAAACTCTTT	CSQTKKLF	TRGV8	.	TRGJ1	2	-1	-1	11
19	1.3206642245963286E-4	TGTGCCACCTGGGACGACCTCTTT	CATWDDLF	TRGV2	.	TRGJ1	15	-1	-1	18
19	1.3206642245963286E-4	TGTGCCACCATAAAGAAACTCTTT	CATIKKLF	TRGV4	.	TRGJ1	8	-1	-1	12
19	1.3206642245963286E-4	TGTGCCACGAGACAGAAACTCTTT	CATRQKLF	TRGV8	.	TRGJ1	7	-1	-1	13
19	1.3206642245963286E-4	TGTGCCACGAGAGAGAAACTCTTT	CATREKLF	TRGV3	.	TRGJ1	7	-1	-1	13
19	1.3206642245963286E-4	TGTGCCACCTGGGAGCTCTTT	CATWELF	TRGV5	.	TRGJ1	13	-1	-1	15
18	1.251155581196522E-4	TGTGCCACCTGGGACGGGCTAAGGGTTCAAGGGATTTATTATAAGAAACTCTTT	CATWDGLRVQGIYYKKLF	TRGV2	.	TRGJ1	18	-1	-1	32
18	1.251155581196522E-4	TGTGCTGCCCTGGGGATCTATTCCTTTTATTATAAGAAACTCTTT	CAALGIYSFYYKKLF	TRGV10	.	TRGJ1	7	-1	-1	26
18	1.251155581196522E-4	TGTGCTGCGTGGGGACGCCCGGGGGTTTATTATAAGAAACTCTTT	CAAWGRPGVYYKKLF	TRGV10	.	TRGJ1	12	-1	-1	26
18	1.251155581196522E-4	TGTGCCACCTGGGATGGGCTTTCGAATTATTATAAGAAACTCTTT	CATWDGLSNYYKKLF	TRGV4	.	TRGJ1	18	-1	-1	20
18	1.251155581196522E-4	TGTGCCACCTGGGACGGTAAGGGTAGTGATTGGATCAAGACGTTT	CATWDGKGSDWIKTF	TRGV2	.	TRGJP2	16	-1	-1	22
18	1.251155581196522E-4	TGTGCCACCTGGGACGGGCCGAGGAATTATTATAAGAAACTCTTT	CATWDGPRNYYKKLF	TRGV2	.	TRGJ1	19	-1	-1	23
18	1.251155581196522E-4	TGTGCCACCTGGGACGGGCCAGGGAGTGATTGGATCAAGACGTTT	CATWDGPGSDWIKTF	TRGV2	.	TRGJP2	19	-1	-1	24
18	1.251155581196522E-4	TGTGCCACCTGGGACGGATATAGTAGTGATTGGATCAAGACGTTT	CATWDGYSSDWIKTF	TRGV3	.	TRGJP2	14	-1	-1	17
18	1.251155581196522E-4	TGTGCCACCTGGGACAGGCCAAACTATTATTACAAGAAACTCTTT	CATWDRPNYYYKKLF	TRGV3	.	TRGJ1	19	-1	-1	25
18	1.251155581196522E-4	TGTGCTGCGTGTGGCTGGAAGAATTATTATAAGAAACTCTTT	CAACGWKNYYKKLF	TRGV10	.	TRGJ1	10	-1	-1	20
18	1.251155581196522E-4	TGTGCTGCGTGGGATTTAGCCACTGGTTGGTTCAAGATATTT	CAAWDLATGWFKIF	TRGV10	.	TRGJP1	15	-1	-1	8
18	1.251155581196522E-4	TGTGCTGCGTGGGATTATGAAGACTATTATAAGAAACTCTTT	CAAWDYEDYYKKLF	TRGV10	.	TRGJ1	16	-1	-1	24
18	1.251155581196522E-4	TGTGCCACCTGGGACGGGCGTCCCATTTATAAGAAACTCTTT	CATWDGRPIYKKLF	TRGV2	.	TRGJ1	24	-1	-1	26
18	1.251155581196522E-4	TGTGCCACCTGGGACGGGCATAGTTATTATAAGAAACTCTTT	CATWDGHSYYKKLF	TRGV2	.	TRGJ1	18	-1	-1	23
18	1.251155581196522E-4	TGTGCCACCTGGGACGGGCAGAATTATTATAAGAAACTCTTT	CATWDGQNYYKKLF	TRGV2	.	TRGJ1	18	-1	-1	20
18	1.251155581196522E-4	TGTGCCACCTGGGACGAGCCGAATTATTATAAGAAACTCTTT	CATWDEPNYYKKLF	TRGV2	.	TRGJ1	19	-1	-1	19
18	1.251155581196522E-4	TGTGCCACCTGGGACAGGCTCTGGTATTATAAGAAACTCTTT	CATWDRLWYYKKLF	TRGV5	.	TRGJ1	22	-1	-1	24
18	1.251155581196522E-4	TGTGCCACCTGGGAGAGTTTTGATCGACCTAAGAAACTCTTT	CATWESFDRPKKLF	TRGV3	.	TRGJ1	16	-1	-1	29
18	1.251155581196522E-4	TGTGCTGCGTGGGATTTCTCTTATTATAAGAAACTCTTT	CAAWDFSYYKKLF	TRGV10	.	TRGJ1	15	-1	-1	20
18	1.251155581196522E-4	TGTGCTGCGTGGGATTATCGCTATTATAAGAAACTCTTT	CAAWDYRYYKKLF	TRGV10	.	TRGJ1	16	-1	-1	21
18	1.251155581196522E-4	TGTGCCACCTGCGGGATCAATTATTATAAGAAACTCTTT	CATCGINYYKKLF	TRGV3	.	TRGJ1	10	-1	-1	18
18	1.251155581196522E-4	TGTGCCACCTGGGATGTAAATTATTATAAGAAACTCTTT	CATWDVNYYKKLF	TRGV4	.	TRGJ1	15	-1	-1	18
18	1.251155581196522E-4	TGTGCCACCTGGGATAGGCGACAATATAAGAAACTCTTT	CATWDRRQYKKLF	TRGV8	.	TRGJ1	18	-1	-1	24
18	1.251155581196522E-4	TGTGCCACCTGGGACGGCCTTTATTATAAGAAACTCTTT	CATWDGLYYKKLF	TRGV2	.	TRGJ1	16	-1	-1	20
18	1.251155581196522E-4	TGTGCCACCTGGGACGGGCTGCGGTATAAGAAACTCTTT	CATWDGLRYKKLF	TRGV2	.	TRGJ1	18	-1	-1	24
18	1.251155581196522E-4	TGTGCCACCTGGGACGGGCCTTGGTATAAGAAACTCTTT	CATWDGPWYKKLF	TRGV2	.	TRGJ1	19	-1	-1	24
18	1.251155581196522E-4	TGTGCCACCTGGGACAGCTATTATTATAAGAAACTCTTT	CATWDSYYYKKLF	TRGV7	.	TRGJ1	16	-1	-1	19
18	1.251155581196522E-4	TGTGCCACCTGGGACAGGCCTCATACTGAGAAACTCTTT	CATWDRPHTEKLF	TRGV3	.	TRGJ1	20	-1	-1	28
18	1.251155581196522E-4	TGTGCCACCTGGGAAGACCGTTATTATAAGAAACTCTTT	CATWEDRYYKKLF	TRGV4	.	TRGJ1	13	-1	-1	20
18	1.251155581196522E-4	TGTGCCACCTGGTTCACTGGTTGGTTCAAGATATTT	CATWFTGWFKIF	TRGV2	.	TRGJP1	11	-1	-1	14
18	1.251155581196522E-4	TGTGCCACCTGGGGCGGGATCTCGGAGAAACTCTTT	CATWGGISEKLF	TRGV5P	.	TRGJ1	17	-1	-1	25
18	1.251155581196522E-4	TGTGCCACCTGGGATCCTCGGCATAAGAAACTCTTT	CATWDPRHKKLF	TRGV4	.	TRGJ1	14	-1	-1	22
18	1.251155581196522E-4	TGTGCCACCTGGGATGATTCCGGTAAGAAACTCTTT	CATWDDSGKKLF	TRGV4	.	TRGJ1	15	-1	-1	23
18	1.251155581196522E-4	TGTGCCACCTGGGATGATTATTATAAGAAACTCTTT	CATWDDYYKKLF	TRGV8	.	TRGJ1	14	-1	-1	16
18	1.251155581196522E-4	TGTGCCACCTGGGACTTTCTGGGAATGAAACTCTTT	CATWDFLGMKLF	TRGV2	.	TRGJ1	14	-1	-1	26
18	1.251155581196522E-4	TGTGCCACCTGGGACGGGCTGGGAAAGAAACTCTTT	CATWDGLGKKLF	TRGV2	.	TRGJ1	18	-1	-1	24
18	1.251155581196522E-4	TGTGCCACCTGGGACGGGGTTTATAAGAAACTCTTT	CATWDGVYKKLF	TRGV2	.	TRGJ1	17	-1	-1	20
18	1.251155581196522E-4	TGTGCCACCTGGGACAGTGATTGGATCAAGACGTTT	CATWDSDWIKTF	TRGV3	.	TRGJP2	16	-1	-1	15
18	1.251155581196522E-4	TGTGCCACCTGGGGGTATTATAAGAAACTCTTT	CATWGYYKKLF	TRGV8	.	TRGJ1	12	-1	-1	15
18	1.251155581196522E-4	TGTGCCACCTGGGATAAGGTTAAGAAACTCTTT	CATWDKVKKLF	TRGV8	.	TRGJ1	15	-1	-1	20
18	1.251155581196522E-4	TGTGCCACCTGGGACGGGCATAAGAAACTCTTT	CATWDGHKKLF	TRGV2	.	TRGJ1	18	-1	-1	19
18	1.251155581196522E-4	TGTGCCACCTGGGACAGGCGGAAGAAACTCTTT	CATWDRRKKLF	TRGV7	.	TRGJ1	18	-1	-1	21
18	1.251155581196522E-4	TGTGCCACCTGGGACAGACATAAGAAACTCTTT	CATWDRHKKLF	TRGV2	.	TRGJ1	14	-1	-1	19
18	1.251155581196522E-4	TGTTTGGGGAATTATTATAAGAAACTCTTT	CLGNYYKKLF	TRGV2	.	TRGJ1	2	-1	-1	8
18	1.251155581196522E-4	TGTGCCACCTGGGGAGTTAAGAAACTCTTT	CATWGVKKLF	TRGV3	.	TRGJ2	12	-1	-1	17
18	1.251155581196522E-4	TGTGCCACCTGGGATTGGATCAAGACGTTT	CATWDWIKTF	TRGV8	.	TRGJP2	17	-1	-1	12
18	1.251155581196522E-4	TGTGCCACCTGGGATCCCAAGAAACTCTTT	CATWDPKKLF	TRGV8	.	TRGJ1	14	-1	-1	18
18	1.251155581196522E-4	TGTGCCACCTGGGATGGTGGGAAACTCTTT	CATWDGGKLF	TRGV4	.	TRGJ1	16	-1	-1	20
18	1.251155581196522E-4	TGTGCCACCTGGGATATGGGGAAACTCTTT	CATWDMGKLF	TRGV4	.	TRGJ1	14	-1	-1	20
18	1.251155581196522E-4	TGTGCCACCTGGGACAGGTTCAATCTCTTT	CATWDRFNLF	TRGV3	.	TRGJ1	17	-1	-1	21
18	1.251155581196522E-4	TGTGCCACCTGGGACAAGCCAAGGCTCTTT	CATWDKPRLF	TRGV7	.	TRGJ1	19	-1	-1	24
18	1.251155581196522E-4	TGTGCCACCTGGGATTGGAAACTCTTT	CATWDWKLF	TRGV2	.	TRGJ1	13	-1	-1	17
18	1.251155581196522E-4	TGTGCCACCTGGTTGGGGCTCTTT	CATWLGLF	TRGV2	.	TRGJ1	11	-1	-1	18
18	1.251155581196522E-4	TGTGCCACCTGGGAACTCTTT	CATWELF	TRGV5	.	TRGJ1	13	-1	-1	13
17	1.181646937796715E-4	TGTGCCACCTGGGACAGGCCGATCCCCGTGCTCGTGCCCCCCACTACCGGGCTCCATAAGAAACTCTTT	CATWDRPIPVLVPPTTGLHKKLF	TRGV3	.	TRGJ1	25	-1	-1	55
17	1.181646937796715E-4	TGTGCCACCTGGGACGGGCGATCCAAACACGATACCACTGGTTGGTTCAAGATATTT	CATWDGRSKHDTTGWFKIF	TRGV2	.	TRGJP1	18	-1	-1	31
17	1.181646937796715E-4	TGTGCCACCTGGGACAGGCCTATGAAAGGTAGTGATTGGATCAAGACGTTT	CATWDRPMKGSDWIKTF	TRGV3	.	TRGJP2	20	-1	-1	28
17	1.181646937796715E-4	TGTGCCACCTGGGATAGGCCTCAAGGTAGTGATTGGATCAAGACGTTT	CATWDRPQGSDWIKTF	TRGV8	.	TRGJP2	20	-1	-1	25
17	1.181646937796715E-4	TGTGCCACCTGGGACGCCCCATATAGTAGTGATTGGATCAAGACGTTT	CATWDAPYSSDWIKTF	TRGV2	.	TRGJP2	15	-1	-1	20
17	1.181646937796715E-4	TGTGCCACCTGGGACGGGCTTGGAAGTAGTGATTGGATCAAGACGTTT	CATWDGLGSSDWIKTF	TRGV2	.	TRGJP2	18	-1	-1	24
17	1.181646937796715E-4	TGTGCCACCTGGGACGGGCTCCCCTCCATCCGTTCTAAGAAACTCTTT	CATWDGLPSIRSKKLF	TRGV2	.	TRGJ1	18	-1	-1	32
17	1.181646937796715E-4	TGTGCTGCGTGGGATTATCTGTTATGGAATTATAAGAAACTCTTT	CAAWDYLLWNYKKLF	TRGV10	.	TRGJ1	16	-1	-1	28
17	1.181646937796715E-4	TGTGCTGCGTGGGATCTCCCCGGCAGTTATTATAAGAAACTCTTT	CAAWDLPGSYYKKLF	TRGV10	.	TRGJ1	14	-1	-1	26
17	1.181646937796715E-4	TGTGCCACCTGGGACGGCCTTAGTAGTGATTGGATCAAGACGTTT	CATWDGLSSDWIKTF	TRGV2	.	TRGJP2	16	-1	-1	20
17	1.181646937796715E-4	TGTGCCACCTGGGACGGGCTGGGGCGTGATTGGATCAAGACGTTT	CATWDGLGRDWIKTF	TRGV2	.	TRGJP2	18	-1	-1	25
17	1.181646937796715E-4	TGTGCCACCTGGGACAGGCCGGGTTTTTATTATAAGAAACTCTTT	CATWDRPGFYYKKLF	TRGV7	.	TRGJ1	19	-1	-1	26
17	1.181646937796715E-4	TGTGCCACCGTGGATTCGAGGGCGTTGGATAATAAGAAACTCTTT	CATVDSRALDNKKLF	TRGV4	.	TRGJ1	12	-1	-1	28
17	1.181646937796715E-4	TGTGCTGCGTGGGACACTCGGAATTATTATAAGAAACTCTTT	CAAWDTRNYYKKLF	TRGV10	.	TRGJ1	13	-1	-1	20
17	1.181646937796715E-4	TGTGCCACCTCCTCACCCCCCGGCTATTATAAGAAACTCTTT	CATSSPPGYYKKLF	TRGV8	.	TRGJ1	9	-1	-1	24
17	1.181646937796715E-4	TGTGCCACCTGGGATAGGCCGGTAGGTTATAAGAAACTCTTT	CATWDRPVGYKKLF	TRGV8	.	TRGJ1	19	-1	-1	26
17	1.181646937796715E-4	TGTGCCACCTGGGACGGGCCCCTGCTCGGTAAGAAACTCTTT	CATWDGPLLGKKLF	TRGV2	.	TRGJ1	20	-1	-1	29
17	1.181646937796715E-4	TGTGCCACCTGGGACGGGCCGGTAATTTGGATCAAGACGTTT	CATWDGPVIWIKTF	TRGV2	.	TRGJP2	22	-1	-1	26
17	1.181646937796715E-4	TGTGCCACCTGGGACGGGCCAGGGTATTATAAGAAACTCTTT	CATWDGPGYYKKLF	TRGV2	.	TRGJ1	19	-1	-1	24
17	1.181646937796715E-4	TGTGCCACCTGGGACACGCCTGTTCGGGGGAAGAAACTCTTT	CATWDTPVRGKKLF	TRGV3	.	TRGJ1	22	-1	-1	30
17	1.181646937796715E-4	TGTGCTGCGTGGGATCGAGATTATTATAAGAAACTCTTT	CAAWDRDYYKKLF	TRGV10	.	TRGJ1	14	-1	-1	14
17	1.181646937796715E-4	TGTGCCACCTGGGTATTGGGCAAAAAAATCAAGGTATTT	CATWVLGKKIKVF	TRGV2	.	TRGJP	12	-1	-1	15
17	1.181646937796715E-4	TGTGCCACCTGGGGGGGAGAGGATTATAAGAAACTCTTT	CATWGGEDYKKLF	TRGV4	.	TRGJ1	12	-1	-1	22
17	1.181646937796715E-4	TGTGCCACCTGGGGATCCCTATATTATAAGAAACTCTTT	CATWGSLYYKKLF	TRGV8	.	TRGJ1	12	-1	-1	21
17	1.181646937796715E-4	TGTGCCACCTGGGATGAACGCCAAAATAAGAAACTCTTT	CATWDERQNKKLF	TRGV4	.	TRGJ1	15	-1	-1	25
17	1.181646937796715E-4	TGTGCCACCTGGGATAGGCCGGATTATAAGAAACTCTTT	CATWDRPDYKKLF	TRGV8	.	TRGJ1	19	-1	-1	22
17	1.181646937796715E-4	TGTGCCACCTGGGACGCTACGATGGATAAGAAACTCTTT	CATWDATMDKKLF	TRGV2	.	TRGJ1	15	-1	-1	25
17	1.181646937796715E-4	TGTGCCACCTGGGACGCAGCCTCCTATAAGAAACTCTTT	CATWDAASYKKLF	TRGV2	.	TRGJ1	15	-1	-1	24
17	1.181646937796715E-4	TGTGCCACCTGGGACGGCCACTATTATAAGAAACTCTTT	CATWDGHYYKKLF	TRGV2	.	TRGJ1	16	-1	-1	21
17	1.181646937796715E-4	TGTGCCACCTGGGACGGGCTTGAGTCCAAGAAACTCTTT	CATWDGLESKKLF	TRGV2	.	TRGJ1	18	-1	-1	27
17	1.181646937796715E-4	TGTGCCACCTGGGACGGGCTGGGTTATAAGAAACTCTTT	CATWDGLGYKKLF	TRGV2	.	TRGJ1	18	-1	-1	23
17	1.181646937796715E-4	TGTGCCACCTGGGACGAGATTTATTATAAGAAACTCTTT	CATWDEIYYKKLF	TRGV2	.	TRGJ1	15	-1	-1	17
17	1.181646937796715E-4	TGTGCCACCTGGGACAGGTTGTACGGTAAGAAACTCTTT	CATWDRLYGKKLF	TRGV7	.	TRGJ1	17	-1	-1	26
17	1.181646937796715E-4	TGTGCCACCTGGGACAGGCGGAGATTCGAGAAACTCTTT	CATWDRRRFEKLF	TRGV7	.	TRGJ1	18	-1	-1	28
17	1.181646937796715E-4	TGTGCTGCGTGGGCCAATTATTATAAGAAACTCTTT	CAAWANYYKKLF	TRGV10	.	TRGJ1	12	-1	-1	15
17	1.181646937796715E-4	TGTGCTGCGTGGGGTCATTATTATAAGAAACTCTTT	CAAWGHYYKKLF	TRGV10	.	TRGJ1	12	-1	-1	16
17	1.181646937796715E-4	TGTGCCACCTGGGCCCCCCCTAGGGCGAAACTCTTT	CATWAPPRAKLF	TRGV3	.	TRGJ1	12	-1	-1	26
17	1.181646937796715E-4	TGTGCCACCTGGGATTACCTCCCTAAGAAACTCTTT	CATWDYLPKKLF	TRGV8	.	TRGJ1	14	-1	-1	23
17	1.181646937796715E-4	TGTGCCACCTGGGATAGGGTTTATAAGAAACTCTTT	CATWDRVYKKLF	TRGV8	.	TRGJ1	17	-1	-1	20
17	1.181646937796715E-4	TGTGCCACCTGGGATAAGTATTATAAGAAACTCTTT	CATWDKYYKKLF	TRGV8	.	TRGJ1	15	-1	-1	15
17	1.181646937796715E-4	TGTGCCACCTGGGACGGGCTGTGTAAGAAACTCTTT	CATWDGLCKKLF	TRGV2	.	TRGJ1	18	-1	-1	23
17	1.181646937796715E-4	TGTGCCACCTGGGACGGGCCTGTGAGGAAACTCTTT	CATWDGPVRKLF	TRGV2	.	TRGJ1	22	-1	-1	26
17	1.181646937796715E-4	TGTGCCACCTGGGACGGGGCGCGTAAGAAACTCTTT	CATWDGARKKLF	TRGV2	.	TRGJ1	17	-1	-1	23
17	1.181646937796715E-4	TGTGCCACCTGGGACGGACGGGATAAGAAACTCTTT	CATWDGRDKKLF	TRGV2	.	TRGJ1	16	-1	-1	22
17	1.181646937796715E-4	TGTGCCACCTGGGACAGGAGGCCTAAGAAACTCTTT	CATWDRRPKKLF	TRGV3	.	TRGJ1	17	-1	-1	23
17	1.181646937796715E-4	TGTGGGGGCCTTAGTAGTGATTGGATCAAGACGTTT	CGGLSSDWIKTF	TRGV4	.	TRGJP2	3	-1	-1	11
17	1.181646937796715E-4	TGTGCTGCGTGGGATTTCGGTAAGAAACTCTTT	CAAWDFGKKLF	TRGV10	.	TRGJ1	22	-1	-1	20
17	1.181646937796715E-4	TGTGCCACTGAAACGGACTATAAGAAACTCTTT	CATETDYKKLF	TRGV2	.	TRGJ1	7	-1	-1	18
17	1.181646937796715E-4	TGTGCCACCTGGCCTCTGAGCCGGGCACTCTTT	CATWPLSRALF	TRGV2	.	TRGJ1	11	-1	-1	26
17	1.181646937796715E-4	TGTGCCACCTGGGATGGGCCCAAGAAACTCTTT	CATWDGPKKLF	TRGV4	.	TRGJ1	21	-1	-1	21
17	1.181646937796715E-4	TGTGCCACCTGGGATAGGGACAAGAAACTCTTT	CATWDRDKKLF	TRGV2	.	TRGJ1	13	-1	-1	21
17	1.181646937796715E-4	TGTGCCACCTGGGACGGGCTGAGGAAACTCTTT	CATWDGLRKLF	TRGV2	.	TRGJ1	18	-1	-1	23
17	1.181646937796715E-4	TGTGCCACCTGGGACGGGCTAAAGAAACTCTTT	CATWDGLKKLF	TRGV2	.	TRGJ1	18	-1	-1	21
17	1.181646937796715E-4	TGTGCCACCTGGGACGGGATAAAGAAACTCTTT	CATWDGIKKLF	TRGV2	.	TRGJ1	17	-1	-1	21
17	1.181646937796715E-4	TGTGCCACCTGGGACAGGCAGGGGAAACTCTTT	CATWDRQGKLF	TRGV7	.	TRGJ1	18	-1	-1	23
17	1.181646937796715E-4	TGTGCCACCTGGGAATGGTATAAGAAACTCTTT	CATWEWYKKLF	TRGV4	.	TRGJ1	17	-1	-1	18
17	1.181646937796715E-4	TGTGCCACCTGGAAAGGGACCAAGAAACTCTTT	CATWKGTKKLF	TRGV2	.	TRGJ1	20	-1	-1	21
17	1.181646937796715E-4	TGTGCTGCTTTTTATTATAAGAAACTCTTT	CAAFYYKKLF	TRGV10	.	TRGJ1	7	-1	-1	11
17	1.181646937796715E-4	TGTGCTGCGTGTCGGTGGTTCAAGATATTT	CAACRWFKIF	TRGV10	.	TRGJP1	10	-1	-1	15
17	1.181646937796715E-4	TGTGCCACCTCGCCCGATGGGAAACTCTTT	CATSPDGKLF	TRGV4	.	TRGJ1	9	-1	-1	20
17	1.181646937796715E-4	TGTGCCACCTGGGCCAGGGGGAAACTCTTT	CATWARGKLF	TRGV4	.	TRGJ1	12	-1	-1	20
17	1.181646937796715E-4	TGTGCCACCTGGGAAAAGAAGAAACTCTTT	CATWEKKKLF	TRGV8	.	TRGJ1	13	-1	-1	18
17	1.181646937796715E-4	TGTGCCACCTGGGGTAAGAAACTCTTT	CATWGKKLF	TRGV8	.	TRGJ1	15	-1	-1	14
17	1.181646937796715E-4	TGTGCCACCTGGGACATGAGACTCTTT	CATWDMRLF	TRGV3	.	TRGJ1	15	-1	-1	17
17	1.181646937796715E-4	TGTGCCACCTGGGAAAAACTCTTT	CATWEKLF	TRGV2	.	TRGJ1	13	-1	-1	15
17	1.181646937796715E-4	TGTGCCCCCGGGAAACTCTTT	CAPGKLF	TRGV4	.	TRGJ1	12	-1	-1	11
17	1.181646937796715E-4	TGTGGGCTCTTT	CGLF	TRGV2	.	TRGJ1	3	-1	-1	6
16	1.1121382943969082E-4	TGTGCCACCTGGGACGGGCCAATCCCCGATAGTAGTGATTGGATCAAGACGTTT	CATWDGPIPDSSDWIKTF	TRGV2	.	TRGJP2	25	-1	-1	28
16	1.1121382943969082E-4	TGTGCCACCTGGGACGGGCATTACCCTTATAGTAGTGATTGGATCAAGACGTTT	CATWDGHYPYSSDWIKTF	TRGV2	.	TRGJP2	18	-1	-1	27
16	1.1121382943969082E-4	TGTGCCACCTGGGACAGGCCGGCCTATAGTAGTGATTGGATCAAGACGTTT	CATWDRPAYSSDWIKTF	TRGV3	.	TRGJP2	19	-1	-1	24
16	1.1121382943969082E-4	TGTGCCTGCTGGATTAGGCACGTAACTCCTTATTATAAGAAACTCTTT	CACWIRHVTPYYKKLF	TRGV11	.	TRGJ1	22	-1	-1	29
16	1.1121382943969082E-4	TGTGCCACCTGGGACAGGTCACAATGCTGTTATTATAAGAAACTCTTT	CATWDRSQCCYYKKLF	TRGV3	.	TRGJ1	17	-1	-1	29
16	1.1121382943969082E-4	TGTGCCACCTGGGACAGGATACAGGGTAGTGATTGGATCAAGACGTTT	CATWDRIQGSDWIKTF	TRGV3	.	TRGJP2	17	-1	-1	25
16	1.1121382943969082E-4	TGTGCTGCGTGGGATTATAATTCGAATTATTATAAGAAACTCTTT	CAAWDYNSNYYKKLF	TRGV10	.	TRGJ1	16	-1	-1	13
16	1.1121382943969082E-4	TGTGCCTTGTGGGAGGTCCGCCCCTCTTATTATAAGAAACTCTTT	CALWEVRPSYYKKLF	TRGV9	.	TRGJ1	16	-1	-1	26
16	1.1121382943969082E-4	TGTGCCACCTGGGGTGATAACCGTGGTGATTGGATCAAGACGTTT	CATWGDNRGDWIKTF	TRGV8	.	TRGJP2	12	-1	-1	22
16	1.1121382943969082E-4	TGTGCCACCTGGGACGGGCTTTACGATTATTATAAGAAACTCTTT	CATWDGLYDYYKKLF	TRGV2	.	TRGJ1	18	-1	-1	25
16	1.1121382943969082E-4	TGTGCCACCTGGGACAGGCGAGGTTCTTATTATAAGAAACTCTTT	CATWDRRGSYYKKLF	TRGV3	.	TRGJ1	18	-1	-1	26
16	1.1121382943969082E-4	TGTGCCACCTGGGACGGGCGAGACTATTATAAGAAACTCTTT	CATWDGRDYYKKLF	TRGV2	.	TRGJ1	18	-1	-1	24
16	1.1121382943969082E-4	TGTGCCACCTGGGACGGGGGGAATTATTATAAGAAACTCTTT	CATWDGGNYYKKLF	TRGV2	.	TRGJ1	17	-1	-1	20
16	1.1121382943969082E-4	TGTGCCACCTGGGACAGGCCCCATGATTATAAGAAACTCTTT	CATWDRPHDYKKLF	TRGV3	.	TRGJ1	19	-1	-1	22
16	1.1121382943969082E-4	TGTGCCACCTGGGACAGGCGCTTCATTGATAAGAAACTCTTT	CATWDRRFIDKKLF	TRGV3	.	TRGJ1	18	-1	-1	24
16	1.1121382943969082E-4	TGTGCCACCTGGGAGCCGGGGCCTTATTATAAGAAACTCTTT	CATWEPGPYYKKLF	TRGV3	.	TRGJ1	13	-1	-1	23
16	1.1121382943969082E-4	TGTGCTGCGTGGCCCAGCAAGGATTATAAGAAACTCTTT	CAAWPSKDYKKLF	TRGV10	.	TRGJ1	11	-1	-1	22
16	1.1121382943969082E-4	TGTGCCGCCAACTATGCGAATTATTATAAGAAACTCTTT	CAANYANYYKKLF	TRGV4	.	TRGJ1	8	-1	-1	13
16	1.1121382943969082E-4	TGTGCCACCTGGCCCCGGAATTATTATAAGAAACTCTTT	CATWPRNYYKKLF	TRGV2	.	TRGJ1	11	-1	-1	17
16	1.1121382943969082E-4	TGTGCCACCTGGGGACTAGTTTATTATAAGAAACTCTTT	CATWGLVYYKKLF	TRGV4	.	TRGJ1	12	-1	-1	20
16	1.1121382943969082E-4	TGTGCCACCTGGGATGGGCTCGAGTATAAGAAACTCTTT	CATWDGLEYKKLF	TRGV4	.	TRGJ1	18	-1	-1	24
16	1.1121382943969082E-4	TGTGCCACCTGGGATGGGCTGAGGTATAAGAAACTCTTT	CATWDGLRYKKLF	TRGV4	.	TRGJ1	18	-1	-1	24
16	1.1121382943969082E-4	TGTGCCACCTGGGATGGGCGAGATTATAAGAAACTCTTT	CATWDGRDYKKLF	TRGV4	.	TRGJ1	18	-1	-1	22
16	1.1121382943969082E-4	TGTGCCACCTGGGATACTCCATATTATAAGAAACTCTTT	CATWDTPYYKKLF	TRGV8	.	TRGJ1	15	-1	-1	21
16	1.1121382943969082E-4	TGTGCCACCTGGGACTGCCCTTATTATAAGAAACTCTTT	CATWDCPYYKKLF	TRGV5	.	TRGJ1	20	-1	-1	20
16	1.1121382943969082E-4	TGTGCCACCTGGGACGTACACTATTATAAGAAACTCTTT	CATWDVHYYKKLF	TRGV2	.	TRGJ1	15	-1	-1	21
16	1.1121382943969082E-4	TGTGCCACCTGGGACGGCCCGTATTATAAGAAACTCTTT	CATWDGPYYKKLF	TRGV2	.	TRGJ1	21	-1	-1	21
16	1.1121382943969082E-4	TGTGCCACCTGGGACGGGAGATATTATAAGAAACTCTTT	CATWDGRYYKKLF	TRGV2	.	TRGJ1	17	-1	-1	21
16	1.1121382943969082E-4	TGTGCCACCTGGGACAGGCCCAATGGGAAGAAACTCTTT	CATWDRPNGKKLF	TRGV3	.	TRGJ1	19	-1	-1	27
16	1.1121382943969082E-4	TGTGCCACCTGGGACAGGCCGGGGTATAAGAAACTCTTT	CATWDRPGYKKLF	TRGV7	.	TRGJ1	19	-1	-1	24
16	1.1121382943969082E-4	TGTGCCACCTGGGAGCGGCCGTATTATAAGAAACTCTTT	CATWERPYYKKLF	TRGV2	.	TRGJ1	17	-1	-1	21
16	1.1121382943969082E-4	TGTGCCCGGTTTCATAGTGATTGGATCAAGACGTTT	CARFHSDWIKTF	TRGV2	.	TRGJP2	5	-1	-1	14
16	1.1121382943969082E-4	TGTGCCACCTGGGCAGGACGTTTGGAGAAACTCTTT	CATWAGRLEKLF	TRGV2	.	TRGJ1	12	-1	-1	25
16	1.1121382943969082E-4	TGTGCCACCTGGGGCGTTTATTATAAGAAACTCTTT	CATWGVYYKKLF	TRGV4	.	TRGJ1	12	-1	-1	17
16	1.1121382943969082E-4	TGTGCCACCTGGGGGCTTTATTATAAGAAACTCTTT	CATWGLYYKKLF	TRGV5	.	TRGJ1	12	-1	-1	17
16	1.1121382943969082E-4	TGTGCCACCTGGGATGGATATTATAAGAAACTCTTT	CATWDGYYKKLF	TRGV4	.	TRGJ1	16	-1	-1	18
16	1.1121382943969082E-4	TGTGCCACCTGGGATGAAGAGGTTGAGAAACTCTTT	CATWDEEVEKLF	TRGV4	.	TRGJ1	15	-1	-1	25
16	1.1121382943969082E-4	TGTGCCACCTGGGACTTGGATGAGGAGAAACTCTTT	CATWDLDEEKLF	TRGV2	.	TRGJ1	14	-1	-1	25
16	1.1121382943969082E-4	TGTGCCACCTGGGACTGCGGGTATAAGAAACTCTTT	CATWDCGYKKLF	TRGV3	.	TRGJ1	14	-1	-1	21
16	1.1121382943969082E-4	TGTGCCACCTGGGACCGGACTAATAAGAAACTCTTT	CATWDRTNKKLF	TRGV4	.	TRGJ1	13	-1	-1	22
16	1.1121382943969082E-4	TGTGCCACCTGGGACGCCTATTATAAGAAACTCTTT	CATWDAYYKKLF	TRGV2	.	TRGJ1	15	-1	-1	18
16	1.1121382943969082E-4	TGTGCCACCTGGGACGCAAATTGGATCAAGACGTTT	CATWDANWIKTF	TRGV2	.	TRGJP2	15	-1	-1	19
16	1.1121382943969082E-4	TGTGCCACCTGGGACGGTATTAATAAGAAACTCTTT	CATWDGINKKLF	TRGV2	.	TRGJ1	16	-1	-1	17
16	1.1121382943969082E-4	TGTGCCACCTGGGACGGGCTAAATGGGAAACTCTTT	CATWDGLNGKLF	TRGV2	.	TRGJ1	18	-1	-1	26
16	1.1121382943969082E-4	TGTGCCACCTGGGACGGGCGGTATAAGAAACTCTTT	CATWDGRYKKLF	TRGV2	.	TRGJ1	18	-1	-1	21
16	1.1121382943969082E-4	TGTGCCACCTGGGACAGATATTATAAGAAACTCTTT	CATWDRYYKKLF	TRGV3	.	TRGJ1	16	-1	-1	18
16	1.1121382943969082E-4	TGTGCCACCTGGGATCCGTATAAGAAACTCTTT	CATWDPYKKLF	TRGV4	.	TRGJ1	14	-1	-1	18
16	1.1121382943969082E-4	TGTGCCACCTGGGATGATACTAAGAAACTCTTT	CATWDDTKKLF	TRGV4	.	TRGJ1	15	-1	-1	20
16	1.1121382943969082E-4	TGTGCCACCTGGGACGGCAGACGGAAACTCTTT	CATWDGRRKLF	TRGV7	.	TRGJ1	17	-1	-1	23
16	1.1121382943969082E-4	TGTGCCACCTGGGACAGGCTGTGGAAACTCTTT	CATWDRLWKLF	TRGV7	.	TRGJ1	21	-1	-1	23
16	1.1121382943969082E-4	TGTGCCACCTGGGACAGGCAGGAGAAACTCTTT	CATWDRQEKLF	TRGV5	.	TRGJ1	18	-1	-1	22
16	1.1121382943969082E-4	TGTGCCACCTGGGACAGAAATAAGAAACTCTTT	CATWDRNKKLF	TRGV3	.	TRGJ1	16	-1	-1	19
16	1.1121382943969082E-4	TGTGCCACCCTCACTGGTTGGTTCAAGATATTT	CATLTGWFKIF	TRGV8	.	TRGJP1	8	-1	-1	11
16	1.1121382943969082E-4	TGTGCCACCTCATTGTATAAGAAACTCTTT	CATSLYKKLF	TRGV4	.	TRGJ1	9	-1	-1	15
16	1.1121382943969082E-4	TGTGCCACCTGGGTCTATAAGAAACTCTTT	CATWVYKKLF	TRGV3	.	TRGJ1	12	-1	-1	15
16	1.1121382943969082E-4	TGTGCCACCTGGGATCTTGGGAAACTCTTT	CATWDLGKLF	TRGV8	.	TRGJ1	14	-1	-1	20
16	1.1121382943969082E-4	TGTGCCACCTGGGACTACGTGAAACTCTTT	CATWDYVKLF	TRGV4	.	TRGJ1	13	-1	-1	20
16	1.1121382943969082E-4	TGTGCCACCTGGGACGGGCCGAAACTCTTT	CATWDGPKLF	TRGV2	.	TRGJ1	19	-1	-1	20
16	1.1121382943969082E-4	TGTGCCACCTGGGACGGGCGAGTCCTCTTT	CATWDGRVLF	TRGV2	.	TRGJ1	24	-1	-1	24
16	1.1121382943969082E-4	TGTGCCACCTGGGACAATAAGAAACTCTTT	CATWDNKKLF	TRGV4	.	TRGJ1	13	-1	-1	16
16	1.1121382943969082E-4	TGGGTGGGTAGTGATTGGATCAAGACGTTT	WVGSDWIKTF	TRGV4	.	TRGJP2	1	-1	-1	7
16	1.1121382943969082E-4	TGTGCCCCCTATTATAAGAAACTCTTT	CAPYYKKLF	TRGV4	.	TRGJ1	9	-1	-1	9
16	1.1121382943969082E-4	TGTGCCACCTGTTATAAGAAACTCTTT	CATCYKKLF	TRGV8	.	TRGJ1	10	-1	-1	11
16	1.1121382943969082E-4	TGTGCCACCTGGGACGAGCGACTCTTT	CATWDERLF	TRGV3	.	TRGJ1	14	-1	-1	20
16	1.1121382943969082E-4	TGTGCCCCTCTTAAGAAACTCTTT	CAPLKKLF	TRGV2	.	TRGJ1	8	-1	-1	11
15	1.0426296509971015E-4	TGTGCCACCTGGGACAGTTGTCACCTCTTACGCCTAACCCGTAGTGATTGGATCAAGACGTTT	CATWDSCHLLRLTRSDWIKTF	TRGV3	.	TRGJP2	16	-1	-1	40
15	1.0426296509971015E-4	TGTGCCACCTGGGACGGGCCCCCCGGGGGGAGTAGTGATTGGATCAAGACGTTT	CATWDGPPGGSSDWIKTF	TRGV2	.	TRGJP2	20	-1	-1	30
15	1.0426296509971015E-4	TGTGCCACCTGGGACGGGCCAGGGATTCCCGAGTTGCCCTATAAGAAACTCTTT	CATWDGPGIPELPYKKLF	TRGV2	.	TRGJ1	19	-1	-1	39
15	1.0426296509971015E-4	TGTGCCACCTGGGACGGGCGTCCCTTGTGTAGTAGTGATTGGATCAAGACGTTT	CATWDGRPLCSSDWIKTF	TRGV2	.	TRGJP2	23	-1	-1	29
15	1.0426296509971015E-4	TGTGCTGCGTGGGATCGGAGGCCTTTGGTGAATTATTATAAGAAACTCTTT	CAAWDRRPLVNYYKKLF	TRGV10	.	TRGJ1	14	-1	-1	29
15	1.0426296509971015E-4	TGTGCCACCTGGGACGCCCCGAATTATAGTAGTGATTGGATCAAGACGTTT	CATWDAPNYSSDWIKTF	TRGV2	.	TRGJP2	15	-1	-1	24
15	1.0426296509971015E-4	TGTGCTGCGTGGGATTACGTCGGGACCACTGGTTGGTTCAAGATATTT	CAAWDYVGTTGWFKIF	TRGV10	.	TRGJP1	19	-1	-1	24
15	1.0426296509971015E-4	TGTGCCACCTGGGACGGGCTCACCCCGTTCAATTATAAGAAACTCTTT	CATWDGLTPFNYKKLF	TRGV2	.	TRGJ1	18	-1	-1	31
15	1.0426296509971015E-4	TGTGCCACCTGGGACGGGCGGGGGTGTAGTTATTATAAGAAACTCTTT	CATWDGRGCSYYKKLF	TRGV2	.	TRGJ1	18	-1	-1	29
15	1.0426296509971015E-4	TGTGCCACCTGGGACGGGATATATAGTAGTGATTGGATCAAGACGTTT	CATWDGIYSSDWIKTF	TRGV2	.	TRGJP2	17	-1	-1	19
15	1.0426296509971015E-4	TGTGCCACCTGGGACAGGCTAGCTAGTAGTGATTGGATCAAGACGTTT	CATWDRLASSDWIKTF	TRGV7	.	TRGJP2	18	-1	-1	23
15	1.0426296509971015E-4	TGTGCCACCTTGGTGAGGGCGAGGAGTGATTGGATCAAGACGTTT	CATLVRARSDWIKTF	TRGV4	.	TRGJP2	19	-1	-1	21
15	1.0426296509971015E-4	TGTGCCACCTGGGACTATGCCCGTAGTGATTGGATCAAGACGTTT	CATWDYARSDWIKTF	TRGV2	.	TRGJP2	14	-1	-1	22
15	1.0426296509971015E-4	TGTGCCACCTGGGACACCTATAGTAGTGATTGGATCAAGACGTTT	CATWDTYSSDWIKTF	TRGV2	.	TRGJP2	14	-1	-1	18
15	1.0426296509971015E-4	TGTGCCACCTGGGACAGGCGACCGAATTATTATAAGAAACTCTTT	CATWDRRPNYYKKLF	TRGV3	.	TRGJ1	18	-1	-1	22
15	1.0426296509971015E-4	TGTGCCACCTGGGACAGGCAGGGGAATTATTATAAGAAACTCTTT	CATWDRQGNYYKKLF	TRGV3	.	TRGJ1	18	-1	-1	23
15	1.0426296509971015E-4	TGTGCCACCTGGGACAGAGACACGAATTATTATAAGAAACTCTTT	CATWDRDTNYYKKLF	TRGV3	.	TRGJ1	16	-1	-1	22
15	1.0426296509971015E-4	TGTGCCACCTGGGACGCGCGGAATTATTATAAGAAACTCTTT	CATWDARNYYKKLF	TRGV2	.	TRGJ1	18	-1	-1	20
15	1.0426296509971015E-4	TGTGCCACCTGGGACGGTCCCAGGGGTTTAAAGAAACTCTTT	CATWDGPRGLKKLF	TRGV2	.	TRGJ1	20	-1	-1	27
15	1.0426296509971015E-4	TGTGCCACCTGGGACGGGCTGAATTATTATAAGAAACTCTTT	CATWDGLNYYKKLF	TRGV2	.	TRGJ1	18	-1	-1	20
15	1.0426296509971015E-4	TGTGCCACCTGGGACGGGGTTATTTATTATAAGAAACTCTTT	CATWDGVIYYKKLF	TRGV2	.	TRGJ1	17	-1	-1	23
15	1.0426296509971015E-4	TGTGCCACCTGGGACAGGCGGGTGTGGTATAAGAAACTCTTT	CATWDRRVWYKKLF	TRGV3	.	TRGJ1	18	-1	-1	27
15	1.0426296509971015E-4	TGTGCCACCTGGGACAGATGTAGTGATTGGATCAAGACGTTT	CATWDRCSDWIKTF	TRGV3	.	TRGJP2	16	-1	-1	19
15	1.0426296509971015E-4	TGTGCTGCGTGGGCTACGTTCTATTATAAGAAACTCTTT	CAAWATFYYKKLF	TRGV10	.	TRGJ1	18	-1	-1	21
15	1.0426296509971015E-4	TGTGCCACCTGGGCATCGAATTATTATAAGAAACTCTTT	CATWASNYYKKLF	TRGV2	.	TRGJ1	12	-1	-1	15
15	1.0426296509971015E-4	TGTGCCACCTGGGGCAGGCCCCGGTATAAGAAACTCTTT	CATWGRPRYKKLF	TRGV5P	.	TRGJ1	19	-1	-1	24
15	1.0426296509971015E-4	TGTGCCACCTGGGATTGGTATTATTATAAGAAACTCTTT	CATWDWYYYKKLF	TRGV8	.	TRGJ1	17	-1	-1	13
15	1.0426296509971015E-4	TGTGCCACCTGGGATGGGCTTGGCTATAAGAAACTCTTT	CATWDGLGYKKLF	TRGV4	.	TRGJ1	18	-1	-1	24
15	1.0426296509971015E-4	TGTGCCACCTGGGATGGGCGATATTATAAGAAACTCTTT	CATWDGRYYKKLF	TRGV4	.	TRGJ1	18	-1	-1	21
15	1.0426296509971015E-4	TGTGCCACCTGGGATACTAGTGATTGGATCAAGACGTTT	CATWDTSDWIKTF	TRGV8	.	TRGJP2	15	-1	-1	13
15	1.0426296509971015E-4	TGTGCCACCTGGGACGGGCGTGTTTATAAGAAACTCTTT	CATWDGRVYKKLF	TRGV2	.	TRGJ1	18	-1	-1	23
15	1.0426296509971015E-4	TGTGCCACCTGGGACGGGCGCGGGTGGATCAAGACGTTT	CATWDGRGWIKTF	TRGV2	.	TRGJP2	21	-1	-1	24
15	1.0426296509971015E-4	TGTGCCACCTGGGACGACCAGTATTATAAGAAACTCTTT	CATWDDQYYKKLF	TRGV2	.	TRGJ1	15	-1	-1	21
15	1.0426296509971015E-4	TGTGCCACCTGGGACATAGAAGATTATAAGAAACTCTTT	CATWDIEDYKKLF	TRGV3	.	TRGJ1	15	-1	-1	22
15	1.0426296509971015E-4	TGTGCCACCTGGGACACCCCCACTTATAAGAAACTCTTT	CATWDTPTYKKLF	TRGV3	.	TRGJ1	15	-1	-1	23
15	1.0426296509971015E-4	TGTGCCACCTGGGACAGGTGTTATTATAAGAAACTCTTT	CATWDRCYYKKLF	TRGV3	.	TRGJ1	17	-1	-1	20
15	1.0426296509971015E-4	TGTGCCACCTGGGACAGGCCTTATTATAAGAAACTCTTT	CATWDRPYYKKLF	TRGV5	.	TRGJ1	20	-1	-1	20
15	1.0426296509971015E-4	TGTGCCACCTGGGACAGGCCTGATTATAAGAAACTCTTT	CATWDRPDYKKLF	TRGV7	.	TRGJ1	21	-1	-1	22
15	1.0426296509971015E-4	TGTGCCACCTGGGACAGGGGGCATTATAAGAAACTCTTT	CATWDRGHYKKLF	TRGV5	.	TRGJ1	17	-1	-1	22
15	1.0426296509971015E-4	TGTGCCACCTGGGACAGGGATTATTATAAGAAACTCTTT	CATWDRDYYKKLF	TRGV7	.	TRGJ1	17	-1	-1	19
15	1.0426296509971015E-4	TGTGCTGCGTGGGTTTCTTATTATAAGAAACTCTTT	CAAWVSYYKKLF	TRGV10	.	TRGJ1	15	-1	-1	17
15	1.0426296509971015E-4	TGTGCTGAGGCGGCGGGGTATTATAAGAAACTCTTT	CAEAAGYYKKLF	TRGV10	.	TRGJ2	6	-1	-1	18
15	1.0426296509971015E-4	TGTGCCACCTTATTTTATTATTATAAGAAACTCTTT	CATLFYYYKKLF	TRGV8	.	TRGJ1	9	-1	-1	16
15	1.0426296509971015E-4	TGTGCCACCTGGGATCCTTATTATAAGAAACTCTTT	CATWDPYYKKLF	TRGV8	.	TRGJ1	14	-1	-1	17
15	1.0426296509971015E-4	TGTGCCACCTGGGATGTGGTAGTGTGGAAACTCTTT	CATWDVVVWKLF	TRGV8	.	TRGJ1	14	-1	-1	26
15	1.0426296509971015E-4	TGTGCCACCTGGGATATTTACTATAAGAAACTCTTT	CATWDIYYKKLF	TRGV8	.	TRGJ1	15	-1	-1	17
15	1.0426296509971015E-4	TGTGCCACCTGGGATATGATTGATTGGAAACTCTTT	CATWDMIDWKLF	TRGV8	.	TRGJ1	15	-1	-1	26
15	1.0426296509971015E-4	TGTGCCACCTGGGATACGAGACATAAGAAACTCTTT	CATWDTRHKKLF	TRGV8	.	TRGJ1	15	-1	-1	22
15	1.0426296509971015E-4	TGTGCCACCTGGGACCCGACCCTTAAGAAACTCTTT	CATWDPTLKKLF	TRGV3	.	TRGJ1	14	-1	-1	23
15	1.0426296509971015E-4	TGTGCCACCTGGGACGGCGATTATAAGAAACTCTTT	CATWDGDYKKLF	TRGV2	.	TRGJ1	16	-1	-1	19
15	1.0426296509971015E-4	TGTGCCACCTGGGACGGGCCAGGTAAGAAACTCTTT	CATWDGPGKKLF	TRGV2	.	TRGJ1	19	-1	-1	23
15	1.0426296509971015E-4	TGTGCCACCTGGGACAGGTCTTATAAGAAACTCTTT	CATWDRSYKKLF	TRGV7	.	TRGJ1	20	-1	-1	20
15	1.0426296509971015E-4	TGTGCCACCTGGGAATGGGCTTATAAGAAACTCTTT	CATWEWAYKKLF	TRGV5	.	TRGJ1	13	-1	-1	20
15	1.0426296509971015E-4	TGTGCCACCTGGGTGAATTATAAGAAACTCTTT	CATWVNYKKLF	TRGV2	.	TRGJ1	12	-1	-1	16
15	1.0426296509971015E-4	TGTGCCACCTGGGATGGCCTTCGGAAACTCTTT	CATWDGLRKLF	TRGV4	.	TRGJ1	16	-1	-1	23
15	1.0426296509971015E-4	TGTGCCACCTGGGATAGGCTACCGAAACTCTTT	CATWDRLPKLF	TRGV8	.	TRGJ1	18	-1	-1	23
15	1.0426296509971015E-4	TGTGCCACCTGGGATAGAAGGAAGAAACTCTTT	CATWDRRKKLF	TRGV8	.	TRGJ1	16	-1	-1	21
15	1.0426296509971015E-4	TGTGCCACCTGGGATAAATGGCAGAAACTCTTT	CATWDKWQKLF	TRGV8	.	TRGJ1	15	-1	-1	22
15	1.0426296509971015E-4	TGTGCCACCTGGGACCGGGATAAGAAACTCTTT	CATWDRDKKLF	TRGV7	.	TRGJ1	17	-1	-1	19
15	1.0426296509971015E-4	TGTGCCACCTGGGACGCAAGAGAGAAACTCTTT	CATWDAREKLF	TRGV7	.	TRGJ1	14	-1	-1	22
15	1.0426296509971015E-4	TGTGCCACCTGGGACGGTTCCATGAAACTCTTT	CATWDGSMKLF	TRGV2	.	TRGJ1	16	-1	-1	23
15	1.0426296509971015E-4	TGTGCCACCTGGGACGGGCCGTGGAAACTCTTT	CATWDGPWKLF	TRGV2	.	TRGJ1	19	-1	-1	23
15	1.0426296509971015E-4	TGTGCCACCTGGGACGGGATCAAGAAACTCTTT	CATWDGIKKLF	TRGV2	.	TRGJ1	17	-1	-1	21
15	1.0426296509971015E-4	TGTGCCACCTGGGACAGTCGAGAGAAACTCTTT	CATWDSREKLF	TRGV3	.	TRGJ1	16	-1	-1	22
15	1.0426296509971015E-4	TGTGCCACCTGGGACAGGCTTGAGAAACTCTTT	CATWDRLEKLF	TRGV7	.	TRGJ1	21	-1	-1	22
15	1.0426296509971015E-4	TGTGCCACCTGGGAAGGGTATAAGAAACTCTTT	CATWEGYKKLF	TRGV2	.	TRGJ1	17	-1	-1	18
15	1.0426296509971015E-4	TGTGCCACCCCGAATTATTATAAGAAACTCTTT	CATPNYYKKLF	TRGV8	.	TRGJ1	8	-1	-1	10
15	1.0426296509971015E-4	TGTGCCACCCCAAAATATTATAAGAAACTCTTT	CATPKYYKKLF	TRGV3	.	TRGJ1	8	-1	-1	12
15	1.0426296509971015E-4	TGTGCCACCTGGGTATTTAAGAAACTCTTT	CATWVFKKLF	TRGV3	.	TRGJ1	12	-1	-1	13
15	1.0426296509971015E-4	TGTGCCACCTGGGATGACGGGAAACTCTTT	CATWDDGKLF	TRGV4	.	TRGJ1	15	-1	-1	20
15	1.0426296509971015E-4	TGTGCCACCTGGGATGAAGAGAAACTCTTT	CATWDEEKLF	TRGV4	.	TRGJ1	15	-1	-1	19
15	1.0426296509971015E-4	TGTGCCACCTGGGACATACCGAAACTCTTT	CATWDIPKLF	TRGV3	.	TRGJ1	15	-1	-1	20
15	1.0426296509971015E-4	TGTGCCACCTGGGAGCTTGAGAAACTCTTT	CATWELEKLF	TRGV4	.	TRGJ1	13	-1	-1	19
15	1.0426296509971015E-4	TGTGCCACCTGGGAGCTAAAGAAACTCTTT	CATWELKKLF	TRGV4	.	TRGJ1	13	-1	-1	18
15	1.0426296509971015E-4	TGTGCCACCTGGGAATATAAGAAACTCTTT	CATWEYKKLF	TRGV3	.	TRGJ1	13	-1	-1	15
15	1.0426296509971015E-4	TGTGCCACCTGGATTGGAGGGAAACTCTTT	CATWIGGKLF	TRGV3	.	TRGJ1	11	-1	-1	20
15	1.0426296509971015E-4	TGTGCCACCTGGGATGCAAAACTCTTT	CATWDAKLF	TRGV4	.	TRGJ1	15	-1	-1	18
15	1.0426296509971015E-4	TGTGCCACGGGTCTGGGGAAACTCTTT	CATGLGKLF	TRGV8	.	TRGJ1	7	-1	-1	17
15	1.0426296509971015E-4	TGTGCCACACATAAGAAACTCTTT	CATHKKLF	TRGV4	.	TRGJ1	7	-1	-1	10
15	1.0426296509971015E-4	TGTGCCTCTTTGAAACTCTTT	CASLKLF	TRGV3	.	TRGJ1	5	-1	-1	11
14	9.731210075972948E-5	TGTGCCACCTGGGACGGGCCCCTGTTTAAGTTCAGTGATTGGATCAAGACGTTT	CATWDGPLFKFSDWIKTF	TRGV2	.	TRGJP2	20	-1	-1	33
14	9.731210075972948E-5	TGTGCCACCTGGGACGGGCCGGGGGATACCACTGGTTGGTTCAAGATATTT	CATWDGPGDTTGWFKIF	TRGV2	.	TRGJP1	19	-1	-1	25
14	9.731210075972948E-5	TGTGCCACCTGGGGCGGGATATATAGTAGTGATTGGATCAAGACGTTT	CATWGGIYSSDWIKTF	TRGV2	.	TRGJP2	17	-1	-1	19
14	9.731210075972948E-5	TGTGCCACCTGGGACGGGCCGGCGGTGGACTATTATAAGAAACTCTTT	CATWDGPAVDYYKKLF	TRGV2	.	TRGJ1	19	-1	-1	30
14	9.731210075972948E-5	TGTGCTGCGTGGGCCAGACGGTCTCGTTATTATAAGAAACTCTTT	CAAWARRSRYYKKLF	TRGV10	.	TRGJ1	12	-1	-1	26
14	9.731210075972948E-5	TGTGCTGCGTGGGACCCGGTTTCGGATTATTATAAGAAACTCTTT	CAAWDPVSDYYKKLF	TRGV10	.	TRGJ2	13	-1	-1	20
14	9.731210075972948E-5	TGTGCCACCTGGGGCAGGCCGACAAATTATTATAAGAAACTCTTT	CATWGRPTNYYKKLF	TRGV5P	.	TRGJ1	19	-1	-1	24
14	9.731210075972948E-5	TGTGCCACCTGGGGCAGGCCAGGGAGTGATTGGATCAAGACGTTT	CATWGRPGSDWIKTF	TRGV5P	.	TRGJP2	19	-1	-1	24
14	9.731210075972948E-5	TGTGCCACCTGGGATGGCCCGGGGGATTATTATAAGAAACTCTTT	CATWDGPGDYYKKLF	TRGV4	.	TRGJ1	19	-1	-1	25
14	9.731210075972948E-5	TGTGCCACCTGGGATAGGACCCTCCTTTATTATAAGAAACTCTTT	CATWDRTLLYYKKLF	TRGV8	.	TRGJ1	17	-1	-1	26
14	9.731210075972948E-5	TGTGCCACCTGGGACGGGCGTAGTAGTGATTGGATCAAGACGTTT	CATWDGRSSDWIKTF	TRGV2	.	TRGJP2	18	-1	-1	20
14	9.731210075972948E-5	TGTGCCACCTGGGACGGGCATCAGGATTATTATAAGAAACTCTTT	CATWDGHQDYYKKLF	TRGV2	.	TRGJ1	18	-1	-1	25
14	9.731210075972948E-5	TGTGCCACCTGGGACGGGGGGGGTAGTGATTGGATCAAGACGTTT	CATWDGGGSDWIKTF	TRGV2	.	TRGJP2	17	-1	-1	22
14	9.731210075972948E-5	TGTGCCACCTGGGACAGGTCGGGGGATTATTATAAGAAACTCTTT	CATWDRSGDYYKKLF	TRGV3	.	TRGJ1	17	-1	-1	25
14	9.731210075972948E-5	TGTGCCACCTGGGACAGGCGTATGTCCCGGAATAAGAAACTCTTT	CATWDRRMSRNKKLF	TRGV3	.	TRGJ1	18	-1	-1	31
14	9.731210075972948E-5	TGTGCCACCTGGGAACCGGATACATTCTATTATAAGAAACTCTTT	CATWEPDTFYYKKLF	TRGV3	.	TRGJ1	13	-1	-1	27
14	9.731210075972948E-5	TGTGCCACCTGGGTCCCATCCACTGGTTGGTTCAAGATATTT	CATWVPSTGWFKIF	TRGV8	.	TRGJP1	12	-1	-1	19
14	9.731210075972948E-5	TGTGCCACCTGGGCCCGATCGAATTATTATAAGAAACTCTTT	CATWARSNYYKKLF	TRGV8	.	TRGJ1	12	-1	-1	18
14	9.731210075972948E-5	TGTGCCACCTGGGCCGGGGGTAGTGATTGGATCAAGACGTTT	CATWAGGSDWIKTF	TRGV2	.	TRGJP2	17	-1	-1	19
14	9.731210075972948E-5	TGTGCCACCTGGGACGTACGCCTGGAGTGGATCAAGACGTTT	CATWDVRLEWIKTF	TRGV2	.	TRGJP2	15	-1	-1	24
14	9.731210075972948E-5	TGTGCCACCTGGGACGCGCTAGTTTATTATAAGAAACTCTTT	CATWDALVYYKKLF	TRGV2	.	TRGJ1	18	-1	-1	23
14	9.731210075972948E-5	TGTGCCACCTGGGACGCGGCGAATTATTATAAGAAACTCTTT	CATWDAANYYKKLF	TRGV2	.	TRGJ1	19	-1	-1	19
14	9.731210075972948E-5	TGTGCCACCTGGGACGGGCCGGGGGGGTATAAGAAACTCTTT	CATWDGPGGYKKLF	TRGV2	.	TRGJ1	19	-1	-1	27
14	9.731210075972948E-5	TGTGCCACCTGGGACGGGCGTGGCGATTATAAGAAACTCTTT	CATWDGRGDYKKLF	TRGV2	.	TRGJ1	18	-1	-1	25
14	9.731210075972948E-5	TGTGCCACCTGGGACGGAGGTCGGGGTTATAAGAAACTCTTT	CATWDGGRGYKKLF	TRGV2	.	TRGJ1	16	-1	-1	26
14	9.731210075972948E-5	TGTGCCACCTGGGACAGGCTGTTTCGTTATAAGAAACTCTTT	CATWDRLFRYKKLF	TRGV7	.	TRGJ1	21	-1	-1	26
14	9.731210075972948E-5	TGTGCCACCTGGGACAGGCGGCGTTATTATAAGAAACTCTTT	CATWDRRRYYKKLF	TRGV5	.	TRGJ1	18	-1	-1	23
14	9.731210075972948E-5	TGTGCCACCTGGGACAGGCGATATTCCTATAAGAAACTCTTT	CATWDRRYSYKKLF	TRGV3	.	TRGJ1	18	-1	-1	27
14	9.731210075972948E-5	TGTGCCACCTGGGACAGATCCTGGCCCCGTAAGAAACTCTTT	CATWDRSWPRKKLF	TRGV5	.	TRGJ1	26	-1	-1	29
14	9.731210075972948E-5	TGTGCTGCGTGGGGGGGGTATTATTATAAGAAACTCTTT	CAAWGGYYYKKLF	TRGV10	.	TRGJ1	12	-1	-1	19
14	9.731210075972948E-5	TGTGCTGCGTGGGATAGGCGGTATTATAAGAAACTCTTT	CAAWDRRYYKKLF	TRGV10	.	TRGJ1	14	-1	-1	21
14	9.731210075972948E-5	TGTGCTGCGTGGGACTCCCTTTATTATAAGAAACTCTTT	CAAWDSLYYKKLF	TRGV10	.	TRGJ1	13	-1	-1	20
14	9.731210075972948E-5	TGTGCCACCTGGCCTTGTACCTATTATAAGAAACTCTTT	CATWPCTYYKKLF	TRGV4	.	TRGJ1	11	-1	-1	21
14	9.731210075972948E-5	TGTGCCACCTGGGCCTCAATACCCTTTAAGAAACTCTTT	CATWASIPFKKLF	TRGV7	.	TRGJ1	12	-1	-1	26
14	9.731210075972948E-5	TGTGCCACCTGGGGTGCGGGAGATTATAAGAAACTCTTT	CATWGAGDYKKLF	TRGV4	.	TRGJ1	15	-1	-1	22
14	9.731210075972948E-5	TGTGCCACCTGGGATGGTCATTATTATAAGAAACTCTTT	CATWDGHYYKKLF	TRGV4	.	TRGJ1	16	-1	-1	19
14	9.731210075972948E-5	TGTGCCACCTGGGATGGGTTCTATTATAAGAAACTCTTT	CATWDGFYYKKLF	TRGV4	.	TRGJ1	17	-1	-1	21
14	9.731210075972948E-5	TGTGCCACCTGGGATGGGGGTAGTTATAAGAAACTCTTT	CATWDGGSYKKLF	TRGV8	.	TRGJ1	17	-1	-1	23
14	9.731210075972948E-5	TGTGCCACCTGGGATAGGCCGAGGTATAAGAAACTCTTT	CATWDRPRYKKLF	TRGV8	.	TRGJ1	19	-1	-1	24
14	9.731210075972948E-5	TGTGCCACCTGGGATAGGCGGGACTATAAGAAACTCTTT	CATWDRRDYKKLF	TRGV8	.	TRGJ1	18	-1	-1	24
14	9.731210075972948E-5	TGTGCCACCTGGGACTATTTTATTGAGAAGAAACTCTTT	CATWDYFIEKKLF	TRGV7	.	TRGJ1	14	-1	-1	19
14	9.731210075972948E-5	TGTGCCACCTGGGACCCGAGGCGATATAAGAAACTCTTT	CATWDPRRYKKLF	TRGV2	.	TRGJ1	14	-1	-1	24
14	9.731210075972948E-5	TGTGCCACCTGGGACGGCCGTTATTATAAGAAACTCTTT	CATWDGRYYKKLF	TRGV2	.	TRGJ1	16	-1	-1	20
14	9.731210075972948E-5	TGTGCCACCTGGGACGGGTTCGGGTATAAGAAACTCTTT	CATWDGFGYKKLF	TRGV2	.	TRGJ1	17	-1	-1	24
14	9.731210075972948E-5	TGTGCCACCTGGGACGGGCTTTGGCATAAGAAACTCTTT	CATWDGLWHKKLF	TRGV2	.	TRGJ1	18	-1	-1	25
14	9.731210075972948E-5	TGTGCCACCTGGGACGGGCAGTTTTATAAGAAACTCTTT	CATWDGQFYKKLF	TRGV2	.	TRGJ1	18	-1	-1	23
14	9.731210075972948E-5	TGTGCCACCTGGGACAGCCCGTATTATAAGAAACTCTTT	CATWDSPYYKKLF	TRGV3	.	TRGJ1	19	-1	-1	21
14	9.731210075972948E-5	TGTGCCACCTGGGACAGCCGTTATTATAAGAAACTCTTT	CATWDSRYYKKLF	TRGV3	.	TRGJ2	16	-1	-1	20
14	9.731210075972948E-5	TGTGCCACCTGGGACAGCCGAGATTCTAAGAAACTCTTT	CATWDSRDSKKLF	TRGV7	.	TRGJ1	16	-1	-1	22
14	9.731210075972948E-5	TGTGCCACCTGGGACAGGCTAAGTTATAAGAAACTCTTT	CATWDRLSYKKLF	TRGV3	.	TRGJ1	18	-1	-1	23
14	9.731210075972948E-5	TGTGCCACCTGGGACAGGCACGGTTATAAGAAACTCTTT	CATWDRHGYKKLF	TRGV3	.	TRGJ1	18	-1	-1	23
14	9.731210075972948E-5	TGTGCCACCTGGGACAGACGTTATTATAAGAAACTCTTT	CATWDRRYYKKLF	TRGV2	.	TRGJ1	14	-1	-1	20
14	9.731210075972948E-5	TGTGCCACCTGGGACAAAAGATATTATAAGAAACTCTTT	CATWDKRYYKKLF	TRGV8	.	TRGJ1	13	-1	-1	21
14	9.731210075972948E-5	TGTGCCACCTGGGAGAGTAGTGATTGGATCAAGACGTTT	CATWESSDWIKTF	TRGV7	.	TRGJP2	16	-1	-1	15
14	9.731210075972948E-5	TGTGCCACCTGGGTCCAACTCTATAAGAAACTCTTT	CATWVQLYKKLF	TRGV5	.	TRGJ1	12	-1	-1	21
14	9.731210075972948E-5	TGTGCCACCTGGGCCTCATATTATAAGAAACTCTTT	CATWASYYKKLF	TRGV4	.	TRGJ1	12	-1	-1	18
14	9.731210075972948E-5	TGTGCCACCTGGGATTTCGCGAAAAAGAAACTCTTT	CATWDFAKKKLF	TRGV8	.	TRGJ1	14	-1	-1	24
14	9.731210075972948E-5	TGTGCCACCTGGGATGGGGGTTATAAGAAACTCTTT	CATWDGGYKKLF	TRGV4	.	TRGJ1	17	-1	-1	20
14	9.731210075972948E-5	TGTGCCACCTGGGATGGGGACTATAAGAAACTCTTT	CATWDGDYKKLF	TRGV4	.	TRGJ1	17	-1	-1	21
14	9.731210075972948E-5	TGTGCCACCTGGGATGAATATTATAAGAAACTCTTT	CATWDEYYKKLF	TRGV4	.	TRGJ1	15	-1	-1	15
14	9.731210075972948E-5	TGTGCCACCTGGGACGGGCCCCGTAAGAAACTCTTT	CATWDGPRKKLF	TRGV2	.	TRGJ1	20	-1	-1	23
14	9.731210075972948E-5	TGTGCCACCTGGGACGGGCACTATAAGAAACTCTTT	CATWDGHYKKLF	TRGV2	.	TRGJ1	18	-1	-1	21
14	9.731210075972948E-5	TGTGCCACCTGGGACGGGCACGTAAAGAAACTCTTT	CATWDGHVKKLF	TRGV7	.	TRGJ1	18	-1	-1	24
14	9.731210075972948E-5	TGTGCCACCTGGAATAGGTATTATAAGAAACTCTTT	CATWNRYYKKLF	TRGV2	.	TRGJ1	11	-1	-1	18
14	9.731210075972948E-5	TGTGCCACCTACCGGCCTCATTATAAGAAACTCTTT	CATYRPHYKKLF	TRGV8	.	TRGJ1	9	-1	-1	19
14	9.731210075972948E-5	TGTGCCACCTGGGATGGGAACAAGAAACTCTTT	CATWDGNKKLF	TRGV4	.	TRGJ1	17	-1	-1	21
14	9.731210075972948E-5	TGTGCCACCTGGGATATGGGGGAGAAACTCTTT	CATWDMGEKLF	TRGV8	.	TRGJ1	15	-1	-1	22
14	9.731210075972948E-5	TGTGCCACCTGGGACGCTTATAAGAAACTCTTT	CATWDAYKKLF	TRGV2	.	TRGJ1	15	-1	-1	17
14	9.731210075972948E-5	TGTGCCACCTGGGACGGGCGCCGGAAACTCTTT	CATWDGRRKLF	TRGV2	.	TRGJ1	22	-1	-1	23
14	9.731210075972948E-5	TGTGCCACCTGGGACAGGCCAGCGAAACTCTTT	CATWDRPAKLF	TRGV7	.	TRGJ1	19	-1	-1	23
14	9.731210075972948E-5	TGTGCCACCTGGGACAGGGAAAAGAAACTCTTT	CATWDREKKLF	TRGV3	.	TRGJ1	17	-1	-1	21
14	9.731210075972948E-5	TGTGCCACCTGGAGCTATTATAAGAAACTCTTT	CATWSYYKKLF	TRGV3	.	TRGJ1	11	-1	-1	15
14	9.731210075972948E-5	TGTGCCACCGTAAGTTATTATAAGAAACTCTTT	CATVSYYKKLF	TRGV4	.	TRGJ1	8	-1	-1	14
14	9.731210075972948E-5	TGTGCCACCGGGTATATAAGTAAGAAACTCTTT	CATGYISKKLF	TRGV8	.	TRGJ1	15	-1	-1	20
14	9.731210075972948E-5	TGTGCCACCTGGGATCTCATGAAACTCTTT	CATWDLMKLF	TRGV8	.	TRGJ1	14	-1	-1	20
14	9.731210075972948E-5	TGTGCCACCCTAGTGGGGAAGAAACTCTTT	CATLVGKKLF	TRGV3	.	TRGJ1	8	-1	-1	18
14	9.731210075972948E-5	TGTAGTGATTGGATCAAGACGTTT	CSDWIKTF	TRGV3	.	TRGJP2	2	-1	-1	1
14	9.731210075972948E-5	TGTGCCCTCTTT	CALF	TRGV5	.	TRGJ1	5	-1	-1	6
13	9.036123641974879E-5	TGTGCCACCTGGGACGGGCCGAGTGGGTTGGGAGTCGCCTCATATTATAAGAAACTCTTT	CATWDGPSGLGVASYYKKLF	TRGV2	.	TRGJ1	19	-1	-1	42
13	9.036123641974879E-5	TGTGCCACCTGGGACGGGCGCCGGGGGGGTCCTTTGGGTGATTGGATCAAGACGTTT	CATWDGRRGGPLGDWIKTF	TRGV2	.	TRGJP2	22	-1	-1	37
13	9.036123641974879E-5	TGTGCCACCTGGGATTGTGAGGATTCGAATTATTATAAGAAACTCTTT	CATWDCEDSNYYKKLF	TRGV8	.	TRGJ1	14	-1	-1	22
13	9.036123641974879E-5	TGTGCCACCTGGGACGGTTCTCCCCGTACCGGCTATAAGAAACTCTTT	CATWDGSPRTGYKKLF	TRGV2	.	TRGJ1	16	-1	-1	33
13	9.036123641974879E-5	TGTGCCACCTGGGACGGGCTCGGCGCATTTTATTATAAGAAACTCTTT	CATWDGLGAFYYKKLF	TRGV2	.	TRGJ1	21	-1	-1	29
13	9.036123641974879E-5	TGTGCCACCTGGGACAGGCCTCGGGTGGTGGATTATAAGAAACTCTTT	CATWDRPRVVDYKKLF	TRGV3	.	TRGJ1	20	-1	-1	31
13	9.036123641974879E-5	TGTGCCACCTGGGACGGCACCGATGGTGATTGGATCAAGACGTTT	CATWDGTDGDWIKTF	TRGV2	.	TRGJP2	16	-1	-1	25
13	9.036123641974879E-5	TGTGCCACCTGGGACGGGCCTAGGTTTTATTATAAGAAACTCTTT	CATWDGPRFYYKKLF	TRGV2	.	TRGJ1	19	-1	-1	26
13	9.036123641974879E-5	TGTGCCACCTGGGACGGGCCATGGAATTATTATAAGAAACTCTTT	CATWDGPWNYYKKLF	TRGV2	.	TRGJ1	19	-1	-1	23
13	9.036123641974879E-5	TGTGCCACCTGGGAGAATTATAGTAGTGATTGGATCAAGACGTTT	CATWENYSSDWIKTF	TRGV8	.	TRGJP2	13	-1	-1	18
13	9.036123641974879E-5	TGTGCCCCTAGCGGAGGGGAGGGGGATTGGATCAAGACGTTT	CAPSGGEGDWIKTF	TRGV8	.	TRGJP2	8	-1	-1	24
13	9.036123641974879E-5	TGTGCCACCTGGGATTCGGGAGGGTTTTATAAGAAACTCTTT	CATWDSGGFYKKLF	TRGV4	.	TRGJ1	14	-1	-1	26
13	9.036123641974879E-5	TGTGCCACCTGGGATGGGCTAGATTATTATAAGAAACTCTTT	CATWDGLDYYKKLF	TRGV4	.	TRGJ1	18	-1	-1	22
13	9.036123641974879E-5	TGTGCCACCTGGGATATGGGATTGGGAGGTAAGAAACTCTTT	CATWDMGLGGKKLF	TRGV8	.	TRGJ1	15	-1	-1	29
13	9.036123641974879E-5	TGTGCCACCTGGGACTGGGGGGGTGATTGGATCAAGACGTTT	CATWDWGGDWIKTF	TRGV2	.	TRGJP2	18	-1	-1	22
13	9.036123641974879E-5	TGTGCCACCTGGGACGGCTCGAATTATTATAAGAAACTCTTT	CATWDGSNYYKKLF	TRGV2	.	TRGJ1	16	-1	-1	18
13	9.036123641974879E-5	TGTGCCACCTGGGACGGGCTTAAGCGTTATAAGAAACTCTTT	CATWDGLKRYKKLF	TRGV2	.	TRGJ1	18	-1	-1	26
13	9.036123641974879E-5	TGTGCCACCTGGGACGGGCCTATGAATTATAAGAAACTCTTT	CATWDGPMNYKKLF	TRGV2	.	TRGJ1	19	-1	-1	25
13	9.036123641974879E-5	TGTGCCACCTGGGACAGTTTGAATTATTATAAGAAACTCTTT	CATWDSLNYYKKLF	TRGV3	.	TRGJ2	16	-1	-1	17
13	9.036123641974879E-5	TGTGCCACCTGGGACAGGCCTCTGAATTATAAGAAACTCTTT	CATWDRPLNYKKLF	TRGV5	.	TRGJ1	20	-1	-1	25
13	9.036123641974879E-5	TGTGCCACCCCGGAAGATAGTAGTGATTGGATCAAGACGTTT	CATPEDSSDWIKTF	TRGV4	.	TRGJP2	8	-1	-1	16
13	9.036123641974879E-5	TGTGCTGCGTGGGACCGGAATTATTATAAGAAACTCTTT	CAAWDRNYYKKLF	TRGV10	.	TRGJ1	13	-1	-1	17
13	9.036123641974879E-5	TGTGCCTTGTGGGAGGCTAATTATTATAAGAAACTCTTT	CALWEANYYKKLF	TRGV9	.	TRGJ1	15	-1	-1	18
13	9.036123641974879E-5	TGTGCCACCTGCGCCGCCCTTTATTATAAGAAACTCTTT	CATCAALYYKKLF	TRGV8	.	TRGJ1	10	-1	-1	20
13	9.036123641974879E-5	TGTGCCACCTGGGTCACGAATTATTATAAGAAACTCTTT	CATWVTNYYKKLF	TRGV4	.	TRGJ1	12	-1	-1	16
13	9.036123641974879E-5	TGTGCCACCTGGGCGTCGAATTATTATAAGAAACTCTTT	CATWASNYYKKLF	TRGV7	.	TRGJ1	12	-1	-1	15
13	9.036123641974879E-5	TGTGCCACCTGGGGACGTGGGGGTTATAAGAAACTCTTT	CATWGRGGYKKLF	TRGV2	.	TRGJ1	16	-1	-1	23
13	9.036123641974879E-5	TGTGCCACCTGGGATGTGATTTATTATAAGAAACTCTTT	CATWDVIYYKKLF	TRGV4	.	TRGJ1	15	-1	-1	17
13	9.036123641974879E-5	TGTGCCACCTGGGATGGGCGTAAATATAAGAAACTCTTT	CATWDGRKYKKLF	TRGV4	.	TRGJ1	18	-1	-1	24
13	9.036123641974879E-5	TGTGCCACCTGGGATGAGGTAAATTATAAGAAACTCTTT	CATWDEVNYKKLF	TRGV4	.	TRGJ1	15	-1	-1	22
13	9.036123641974879E-5	TGTGCCACCTGGGATAGGCCTGATTATAAGAAACTCTTT	CATWDRPDYKKLF	TRGV8	.	TRGJ1	20	-1	-1	22
13	9.036123641974879E-5	TGTGCCACCTGGGATAGATCTTATTATAAGAAACTCTTT	CATWDRSYYKKLF	TRGV8	.	TRGJ1	16	-1	-1	20
13	9.036123641974879E-5	TGTGCCACCTGGGACTTGAATTATTATAAGAAACTCTTT	CATWDLNYYKKLF	TRGV8	.	TRGJ1	13	-1	-1	17
13	9.036123641974879E-5	TGTGCCACCTGGGACTGTCATTATTATAAGAAACTCTTT	CATWDCHYYKKLF	TRGV3	.	TRGJ1	14	-1	-1	19
13	9.036123641974879E-5	TGTGCCACCTGGGACGGTCTCTCGATAGGGAAACTCTTT	CATWDGLSIGKLF	TRGV2	.	TRGJ1	16	-1	-1	29
13	9.036123641974879E-5	TGTGCCACCTGGGACGGGTCTTATTATAAGAAACTCTTT	CATWDGSYYKKLF	TRGV2	.	TRGJ1	17	-1	-1	20
13	9.036123641974879E-5	TGTGCCACCTGGGACGGGCTTGGTTGGATCAAGACGTTT	CATWDGLGWIKTF	TRGV2	.	TRGJP2	18	-1	-1	20
13	9.036123641974879E-5	TGTGCCACCTGGGACGGGCTGTATTATAAGAAACTCTTT	CATWDGLYYKKLF	TRGV2	.	TRGJ1	18	-1	-1	21
13	9.036123641974879E-5	TGTGCCACCTGGGACGGGCGAAGGTATAAGAAACTCTTT	CATWDGRRYKKLF	TRGV2	.	TRGJ1	18	-1	-1	24
13	9.036123641974879E-5	TGTGCCACCTGGGACGGGCGAAAGCATAAGAAACTCTTT	CATWDGRKHKKLF	TRGV2	.	TRGJ1	18	-1	-1	25
13	9.036123641974879E-5	TGTGCCACCTGGGACGGGCAGGTTTATAAGAAACTCTTT	CATWDGQVYKKLF	TRGV2	.	TRGJ1	18	-1	-1	23
13	9.036123641974879E-5	TGTGCCACCTGGGACGGGACTGGTTGGTTCAAGATATTT	CATWDGTGWFKIF	TRGV2	.	TRGJP1	17	-1	-1	18
13	9.036123641974879E-5	TGTGCCACCTGGGACGAGGGTGATTGGATCAAGACGTTT	CATWDEGDWIKTF	TRGV7	.	TRGJP2	18	-1	-1	19
13	9.036123641974879E-5	TGTGCCACCTGGGACACGCCAGATTATAAGAAACTCTTT	CATWDTPDYKKLF	TRGV2	.	TRGJ1	14	-1	-1	22
13	9.036123641974879E-5	TGTGCCACCTGGGACAGGTTTTCGTTGGAGAAACTCTTT	CATWDRFSLEKLF	TRGV7	.	TRGJ1	17	-1	-1	28
13	9.036123641974879E-5	TGTGCCACCTGGGACAGGCCTAGAGGCTGGAAACTCTTT	CATWDRPRGWKLF	TRGV7	.	TRGJ1	20	-1	-1	29
13	9.036123641974879E-5	TGTGCCACCTGGGACAGGCCCCAATATAAGAAACTCTTT	CATWDRPQYKKLF	TRGV3	.	TRGJ1	19	-1	-1	24
13	9.036123641974879E-5	TGTGCCACCTGGGACAGGCAGTCTTATAAGAAACTCTTT	CATWDRQSYKKLF	TRGV3	.	TRGJ2	18	-1	-1	23
13	9.036123641974879E-5	TGTGCCGCCCCCCTCGGAAATTGGATCAAGACGTTT	CAAPLGNWIKTF	TRGV8	.	TRGJP2	8	-1	-1	19
13	9.036123641974879E-5	TGTGCCACCTGTCGCCTTTATTATAAGAAACTCTTT	CATCRLYYKKLF	TRGV4	.	TRGJ1	10	-1	-1	17
13	9.036123641974879E-5	TGTGCCACCTGGGTTTCCTGGTATAAGAAACTCTTT	CATWVSWYKKLF	TRGV8	.	TRGJ1	12	-1	-1	21
13	9.036123641974879E-5	TGTGCCACCTGGGGTCTTTATTATAAGAAACTCTTT	CATWGLYYKKLF	TRGV4	.	TRGJ1	12	-1	-1	17
13	9.036123641974879E-5	TGTGCCACCTGGGGCTCCAAATGCGGGAAACTCTTT	CATWGSKCGKLF	TRGV3	.	TRGJ1	12	-1	-1	26
13	9.036123641974879E-5	TGTGCCACCTGGGATGGGCGGTATAAGAAACTCTTT	CATWDGRYKKLF	TRGV4	.	TRGJ1	18	-1	-1	21
13	9.036123641974879E-5	TGTGCCACCTGGGATAAGACAGCACAGAAACTCTTT	CATWDKTAQKLF	TRGV8	.	TRGJ1	15	-1	-1	25
13	9.036123641974879E-5	TGTGCCACCTGGGACACCCTGCATAAGAAACTCTTT	CATWDTLHKKLF	TRGV7	.	TRGJ1	15	-1	-1	22
13	9.036123641974879E-5	TGTGCCACCTGGGACAGGCAAAGTAAGAAACTCTTT	CATWDRQSKKLF	TRGV3	.	TRGJ1	18	-1	-1	23
13	9.036123641974879E-5	TGTGCCACCTGGGACAATTATTATAAGAAACTCTTT	CATWDNYYKKLF	TRGV2	.	TRGJ1	14	-1	-1	15
13	9.036123641974879E-5	TGTGCCTCACAAACCAATTATAAGAAACTCTTT	CASQTNYKKLF	TRGV8	.	TRGJ1	5	-1	-1	16
13	9.036123641974879E-5	TGTGCCACTCCCCAAGGTTATAAGAAACTCTTT	CATPQGYKKLF	TRGV7	.	TRGJ1	7	-1	-1	17
13	9.036123641974879E-5	TGTGCCACCTGGGCCTCCAATAAGAAACTCTTT	CATWASNKKLF	TRGV5	.	TRGJ1	12	-1	-1	19
13	9.036123641974879E-5	TGTGCCACCTGGGGCATATATAAGAAACTCTTT	CATWGIYKKLF	TRGV8	.	TRGJ1	12	-1	-1	18
13	9.036123641974879E-5	TGTGCCACCTGGGATGTCGGTAAGAAACTCTTT	CATWDVGKKLF	TRGV4	.	TRGJ1	15	-1	-1	20
13	9.036123641974879E-5	TGTGCCACCTGGGATGGCTATAAGAAACTCTTT	CATWDGYKKLF	TRGV4	.	TRGJ1	16	-1	-1	18
13	9.036123641974879E-5	TGTGCCACCTGGGACGGGTGTCTGTTTCTCTTT	CATWDGCLFLF	TRGV2	.	TRGJ1	17	-1	-1	27
13	9.036123641974879E-5	TGTGCCACCTGGGACGGGCCTAGGAAACTCTTT	CATWDGPRKLF	TRGV2	.	TRGJ1	19	-1	-1	20
13	9.036123641974879E-5	TGTGCCACCTGGGACGGGGGCAAGAAACTCTTT	CATWDGGKKLF	TRGV2	.	TRGJ1	17	-1	-1	21
13	9.036123641974879E-5	TGTGCCACCTGGGACGGACATAAGAAACTCTTT	CATWDGHKKLF	TRGV2	.	TRGJ1	16	-1	-1	19
13	9.036123641974879E-5	TGTGCCACCTGGGACGACTATAAGAAACTCTTT	CATWDDYKKLF	TRGV2	.	TRGJ1	15	-1	-1	18
13	9.036123641974879E-5	TGTGCCACCTGGGACACAACTAGGAAACTCTTT	CATWDTTRKLF	TRGV3	.	TRGJ1	15	-1	-1	20
13	9.036123641974879E-5	TGTGCCACCTGGGACAGGCTTGCGAAACTCTTT	CATWDRLAKLF	TRGV7	.	TRGJ1	21	-1	-1	23
13	9.036123641974879E-5	TGTGCCACCTGGGACAGGCCTAAGAAACTCTTT	CATWDRPKKLF	TRGV5	.	TRGJ1	20	-1	-1	20
13	9.036123641974879E-5	TGTGCCACCAGGAGTTATTATAAGAAACTCTTT	CATRSYYKKLF	TRGV3	.	TRGJ1	11	-1	-1	11
13	9.036123641974879E-5	TGTGCCACCTGGGATCACAAGAAACTCTTT	CATWDHKKLF	TRGV8	.	TRGJ1	14	-1	-1	18
13	9.036123641974879E-5	TGTGCCACCTGGGATGTCGGGAAACTCTTT	CATWDVGKLF	TRGV4	.	TRGJ1	15	-1	-1	20
13	9.036123641974879E-5	TGTGCCACCTGGGATGGTAAGAAACTCTTT	CATWDGKKLF	TRGV4	.	TRGJ1	16	-1	-1	17
13	9.036123641974879E-5	TGTGCCACCTGGGACGCAAAGAAACTCTTT	CATWDAKKLF	TRGV2	.	TRGJ1	15	-1	-1	18
13	9.036123641974879E-5	TGTGCCACCTGGGACGGGCCAAAACTCTTT	CATWDGPKLF	TRGV2	.	TRGJ1	19	-1	-1	21
13	9.036123641974879E-5	TGTGCCACCTGGGACGGGCGTAGACTCTTT	CATWDGRRLF	TRGV2	.	TRGJ1	18	-1	-1	23
13	9.036123641974879E-5	TGTGCCACCTGGGACGGGCAGTGGCTCTTT	CATWDGQWLF	TRGV2	.	TRGJ1	18	-1	-1	24
13	9.036123641974879E-5	TGTGCCACCTGGGACATGGGGAAACTCTTT	CATWDMGKLF	TRGV5	.	TRGJ1	15	-1	-1	20
13	9.036123641974879E-5	TGTGCCACCTGGGACACTAAGAAACTCTTT	CATWDTKKLF	TRGV3	.	TRGJ1	15	-1	-1	17
13	9.036123641974879E-5	TGTGCCACCCCCTATTATAAGAAACTCTTT	CATPYYKKLF	TRGV4	.	TRGJ1	8	-1	-1	12
13	9.036123641974879E-5	TGTGCCACATGCTCGTATAAGAAACTCTTT	CATCSYKKLF	TRGV4	.	TRGJ1	10	-1	-1	15
13	9.036123641974879E-5	TGTGCCTTGTGGGAGGTGAGAGAGTTG	CALWEVREL	TRGV9	.	TRGJ1	17	-1	-1	24
13	9.036123641974879E-5	TGTGCCACCTGGGACGACTCGCTCTTT	CATWDDSLF	TRGV3	.	TRGJ1	14	-1	-1	21
13	9.036123641974879E-5	TGTGCCAACGTTTTTAAGAAACTCTTT	CANVFKKLF	TRGV4	.	TRGJ1	6	-1	-1	11
13	9.036123641974879E-5	TGTGCCACCTTGGGGAAACTCTTT	CATLGKLF	TRGV8	.	TRGJ1	13	-1	-1	14
13	9.036123641974879E-5	TGTGCCACCTGGGAGAAACTCTTT	CATWEKLF	TRGV8	.	TRGJ1	13	-1	-1	13
13	9.036123641974879E-5	TGTGCCACGGGGGAGAAACTCTTT	CATGEKLF	TRGV2	.	TRGJ1	13	-1	-1	13
13	9.036123641974879E-5	TGTGTTAAACTCTTT	CVKLF	TRGV8	.	TRGJ1	3	-1	-1	6
12	8.341037207976812E-5	TGTGCCACCTGGGACGGGCCAGGTCCGAAGTGCACCGTATATGGGAAACTCTTT	CATWDGPGPKCTVYGKLF	TRGV2	.	TRGJ1	37	-1	-1	44
12	8.341037207976812E-5	TGTGCCACCTGGGACTGGGGGGGAGTAGAGAATTATTATAAGAAACTCTTT	CATWDWGGVENYYKKLF	TRGV2	.	TRGJ1	18	-1	-1	29
12	8.341037207976812E-5	TGTGCCACCTGGGACGGAAATTACTATAGTAGTGATTGGATCAAGACGTTT	CATWDGNYYSSDWIKTF	TRGV2	.	TRGJP2	16	-1	-1	24
12	8.341037207976812E-5	TGTGCTGCGTGGGATCCCCCCCAGGACCCTTATTATAAGAAACTCTTT	CAAWDPPQDPYYKKLF	TRGV10	.	TRGJ1	14	-1	-1	29
12	8.341037207976812E-5	TGTGCCACCTGGGACCCTACTCGGTACTTTTATTATAAGAAACTCTTT	CATWDPTRYFYYKKLF	TRGV2	.	TRGJ1	14	-1	-1	29
12	8.341037207976812E-5	TGTGCCACCTGGGACGGTCAGACCACGAATTATTATAAGAAACTCTTT	CATWDGQTTNYYKKLF	TRGV2	.	TRGJ1	16	-1	-1	25
12	8.341037207976812E-5	TGTGCCACCTGGGACGGCACCGCACTTGTTATTTTATTGAAACTCTTT	CATWDGTALVILLKLF	TRGV2	.	TRGJ1	16	-1	-1	28
12	8.341037207976812E-5	TGTGCCACCTGGGACGGGCTGTTCAGACCTTATTATAAGAAACTCTTT	CATWDGLFRPYYKKLF	TRGV2	.	TRGJ1	18	-1	-1	29
12	8.341037207976812E-5	TGTGCCACCTGGGACGAGTCAAAGCCGGGTTATTATAAGAAACTCTTT	CATWDESKPGYYKKLF	TRGV8	.	TRGJ1	13	-1	-1	29
12	8.341037207976812E-5	TGTGCCACCTGGGACAGCATGCAGGAGGATTATTATAAGAAACTCTTT	CATWDSMQEDYYKKLF	TRGV7	.	TRGJ1	16	-1	-1	28
12	8.341037207976812E-5	TGTGCCACCTGGGACAGGACACATACCACTGGTTGGTTCAAGATATTT	CATWDRTHTTGWFKIF	TRGV3	.	TRGJP1	17	-1	-1	22
12	8.341037207976812E-5	TGTGCCACCTGGGATAGGGTTTCGAATTATTATAAGAAACTCTTT	CATWDRVSNYYKKLF	TRGV8	.	TRGJ1	17	-1	-1	20
12	8.341037207976812E-5	TGTGCCACCTGGGACGGGCCCGAATTTTATTATAAGAAACTCTTT	CATWDGPEFYYKKLF	TRGV2	.	TRGJ1	21	-1	-1	26
12	8.341037207976812E-5	TGTGCCACCTGGGACGGGCCGGGCCATTATTATAAGAAACTCTTT	CATWDGPGHYYKKLF	TRGV2	.	TRGJ1	19	-1	-1	25
12	8.341037207976812E-5	TGTGCCACCTGGGACGGGCCGGGATCTGGTTGGTTCAAGATATTT	CATWDGPGSGWFKIF	TRGV2	.	TRGJP1	19	-1	-1	25
12	8.341037207976812E-5	TGTGCCACCTGGGACGGGCCATTTAGTGATTGGATCAAGACGTTT	CATWDGPFSDWIKTF	TRGV2	.	TRGJP2	19	-1	-1	23
12	8.341037207976812E-5	TGTGCCACCTGGGACGGGCGTGCCTCTTATTATAAGAAACTCTTT	CATWDGRASYYKKLF	TRGV2	.	TRGJ1	18	-1	-1	26
12	8.341037207976812E-5	TGTGCCACCTGGGACGGACATAGTAGTGATTGGATCAAGACGTTT	CATWDGHSSDWIKTF	TRGV2	.	TRGJP2	16	-1	-1	19
12	8.341037207976812E-5	TGTGCCACCTGGGACATTACCTTTCATTATTATAAGAAACTCTTT	CATWDITFHYYKKLF	TRGV5	.	TRGJ1	15	-1	-1	25
12	8.341037207976812E-5	TGTGCCACCTGGGACAGGCTACGTGGGTATTATAAGAAACTCTTT	CATWDRLRGYYKKLF	TRGV7	.	TRGJ1	18	-1	-1	27
12	8.341037207976812E-5	TGTGCCACCTGGGACAGGCCACGGGGTTATTATAAGAAACTCTTT	CATWDRPRGYYKKLF	TRGV3	.	TRGJ1	19	-1	-1	26
12	8.341037207976812E-5	TGTGCCACCTGGGACAGGCGGGGAAATTATTATAAGAAACTCTTT	CATWDRRGNYYKKLF	TRGV5	.	TRGJ1	18	-1	-1	24
12	8.341037207976812E-5	TGTGCCACCTGGGCTAAAAGAGGGGCCCCCAAGAAACTCTTT	CATWAKRGAPKKLF	TRGV5	.	TRGJ1	12	-1	-1	30
12	8.341037207976812E-5	TGTGCCACCTGGGATCGCAACCCTTATTATAAGAAACTCTTT	CATWDRNPYYKKLF	TRGV8	.	TRGJ1	14	-1	-1	23
12	8.341037207976812E-5	TGTGCCACCTGGGATGGGCCTCTATATTATAAGAAACTCTTT	CATWDGPLYYKKLF	TRGV4	.	TRGJ1	19	-1	-1	24
12	8.341037207976812E-5	TGTGCCACCTGGGATAAGGGTAAGGATTATAAGAAACTCTTT	CATWDKGKDYKKLF	TRGV8	.	TRGJ1	15	-1	-1	25
12	8.341037207976812E-5	TGTGCCACCTGGGACCCTCCCGGGTATTATAAGAAACTCTTT	CATWDPPGYYKKLF	TRGV2	.	TRGJ1	14	-1	-1	24
12	8.341037207976812E-5	TGTGCCACCTGGGACGGGCTCAGTGATTGGATCAAGACGTTT	CATWDGLSDWIKTF	TRGV2	.	TRGJP2	18	-1	-1	21
12	8.341037207976812E-5	TGTGCCACCTGGGACGGGCCGGGGGTCCCTAAGAAACTCTTT	CATWDGPGVPKKLF	TRGV2	.	TRGJ1	19	-1	-1	29
12	8.341037207976812E-5	TGTGCCACCTGGGACGGGCCGGATTATTATAAGAAACTCTTT	CATWDGPDYYKKLF	TRGV2	.	TRGJ1	19	-1	-1	19
12	8.341037207976812E-5	TGTGCCACCTGGGACGGGCGGCTTAATTATAAGAAACTCTTT	CATWDGRLNYKKLF	TRGV2	.	TRGJ1	18	-1	-1	25
12	8.341037207976812E-5	TGTGCCACCTGGGACGGGCGACTTCCTTATAAGAAACTCTTT	CATWDGRLPYKKLF	TRGV2	.	TRGJ1	18	-1	-1	26
12	8.341037207976812E-5	TGTGCCACCTGGGACGGGGGAGATTATTATAAGAAACTCTTT	CATWDGGDYYKKLF	TRGV2	.	TRGJ1	17	-1	-1	22
12	8.341037207976812E-5	TGTGCCACCTGGGACGAGCTCGAAGAAAATAAGAAACTCTTT	CATWDELEENKKLF	TRGV2	.	TRGJ1	21	-1	-1	28
12	8.341037207976812E-5	TGTGCCACCTGGGACGAAACTCTTTATTATAAGAAACTCTTT	CATWDETLYYKKLF	TRGV2	.	TRGJ1	15	-1	-1	23
12	8.341037207976812E-5	TGTGCCACCTGGGACAGGCCTCCCTATTATAAGAAACTCTTT	CATWDRPPYYKKLF	TRGV5	.	TRGJ1	20	-1	-1	24
12	8.341037207976812E-5	TGTGCCACCTGGGACAGGCGTCGTAGTTATAAGAAACTCTTT	CATWDRRRSYKKLF	TRGV7	.	TRGJ1	18	-1	-1	26
12	8.341037207976812E-5	TGTGCCACCTGGGACAGGCAGCCCGGTTGGTTCAAGATATTT	CATWDRQPGWFKIF	TRGV7	.	TRGJP1	18	-1	-1	24
12	8.341037207976812E-5	TGTGCTGCGTGGCAAGGATTTTATTATAAGAAACTCTTT	CAAWQGFYYKKLF	TRGV10	.	TRGJ1	11	-1	-1	20
12	8.341037207976812E-5	TGTGCTGCGTGGGCCTCATCTTATTATAAGAAACTCTTT	CAAWASSYYKKLF	TRGV10	.	TRGJ1	12	-1	-1	20
12	8.341037207976812E-5	TGTGCCACCTTGCGCCAGAATTATTATAAGAAACTCTTT	CATLRQNYYKKLF	TRGV8	.	TRGJ1	9	-1	-1	17
12	8.341037207976812E-5	TGTGCCACCTGGGGGCGGACCCATTATAAGAAACTCTTT	CATWGRTHYKKLF	TRGV8	.	TRGJ1	12	-1	-1	22
12	8.341037207976812E-5	TGTGCCACCTGGGATGGCCCTTATTATAAGAAACTCTTT	CATWDGPYYKKLF	TRGV4	.	TRGJ1	19	-1	-1	20
12	8.341037207976812E-5	TGTGCCACCTGGGATGAAAAGAGTTATAAGAAACTCTTT	CATWDEKSYKKLF	TRGV4	.	TRGJ1	15	-1	-1	23
12	8.341037207976812E-5	TGTGCCACCTGGGATATTTGGGTGTATAAGAAACTCTTT	CATWDIWVYKKLF	TRGV8	.	TRGJ1	15	-1	-1	24
12	8.341037207976812E-5	TGTGCCACCTGGGATATGGCTTATTATAAGAAACTCTTT	CATWDMAYYKKLF	TRGV8	.	TRGJ1	23	-1	-1	20
12	8.341037207976812E-5	TGTGCCACCTGGGATAGGTGTGGGTATAAGAAACTCTTT	CATWDRCGYKKLF	TRGV8	.	TRGJ2	17	-1	-1	24
12	8.341037207976812E-5	TGTGCCACCTGGGACGTCGTTTATTATAAGAAACTCTTT	CATWDVVYYKKLF	TRGV2	.	TRGJ1	15	-1	-1	20
12	8.341037207976812E-5	TGTGCCACCTGGGACGCCCCTTGGAATAAGAAACTCTTT	CATWDAPWNKKLF	TRGV2	.	TRGJ1	15	-1	-1	25
12	8.341037207976812E-5	TGTGCCACCTGGGACGGCACTTATTATAAGAAACTCTTT	CATWDGTYYKKLF	TRGV2	.	TRGJ1	16	-1	-1	20
12	8.341037207976812E-5	TGTGCCACCTGGGACGGGTCTCATTATAAGAAACTCTTT	CATWDGSHYKKLF	TRGV2	.	TRGJ1	17	-1	-1	22
12	8.341037207976812E-5	TGTGCCACCTGGGACGGGTGGTATTATAAGAAACTCTTT	CATWDGWYYKKLF	TRGV2	.	TRGJ1	17	-1	-1	21
12	8.341037207976812E-5	TGTGCCACCTGGGACGGGCTCGCTTATAAGAAACTCTTT	CATWDGLAYKKLF	TRGV2	.	TRGJ1	21	-1	-1	23
12	8.341037207976812E-5	TGTGCCACCTGGGACGGGCTGAATTATAAGAAACTCTTT	CATWDGLNYKKLF	TRGV2	.	TRGJ1	18	-1	-1	22
12	8.341037207976812E-5	TGTGCCACCTGGGACGGGCCTCGATATAAGAAACTCTTT	CATWDGPRYKKLF	TRGV2	.	TRGJ1	19	-1	-1	24
12	8.341037207976812E-5	TGTGCCACCTGGGACGGGCCCCCTTATAAGAAACTCTTT	CATWDGPPYKKLF	TRGV2	.	TRGJ1	20	-1	-1	23
12	8.341037207976812E-5	TGTGCCACCTGGGACGGGATTGGGGGTAAGAAACTCTTT	CATWDGIGGKKLF	TRGV2	.	TRGJ1	17	-1	-1	26
12	8.341037207976812E-5	TGTGCCACCTGGGACACTATTTATCATAAGAAACTCTTT	CATWDTIYHKKLF	TRGV8	.	TRGJ1	13	-1	-1	20
12	8.341037207976812E-5	TGTGCCACCTGGGACAGTAGGGATTATAAGAAACTCTTT	CATWDSRDYKKLF	TRGV3	.	TRGJ1	16	-1	-1	22
12	8.341037207976812E-5	TGTGCCACCTGGGACAGGCAAGAAAGGAAGAAACTCTTT	CATWDRQERKKLF	TRGV3	.	TRGJ1	18	-1	-1	27
12	8.341037207976812E-5	TGTGCCACCTGGGACAGAGATTATTATAAGAAACTCTTT	CATWDRDYYKKLF	TRGV5	.	TRGJ1	16	-1	-1	19
12	8.341037207976812E-5	TGTGCCACCTGGGAGATGAATTATTATAAGAAACTCTTT	CATWEMNYYKKLF	TRGV2	.	TRGJ1	13	-1	-1	17
12	8.341037207976812E-5	TGTGCCACCTGGGTCAATTATTATAAGAAACTCTTT	CATWVNYYKKLF	TRGV7	.	TRGJ1	15	-1	-1	15
12	8.341037207976812E-5	TGTGCCACCTGGGGTAATTATTATAAGAAACTCTTT	CATWGNYYKKLF	TRGV8	.	TRGJ1	15	-1	-1	15
12	8.341037207976812E-5	TGTGCCACCTGGGGGTTCCATTATAAGAAACTCTTT	CATWGFHYKKLF	TRGV4	.	TRGJ1	12	-1	-1	19
12	8.341037207976812E-5	TGTGCCACCTGGGATTTTTTTTATAAGAAACTCTTT	CATWDFFYKKLF	TRGV8	.	TRGJ1	14	-1	-1	17
12	8.341037207976812E-5	TGTGCCACCTGGGATTTACGGTATAAGAAACTCTTT	CATWDLRYKKLF	TRGV4	.	TRGJ1	14	-1	-1	21
12	8.341037207976812E-5	TGTGCCACCTGGGATGTCGGTTATAAGAAACTCTTT	CATWDVGYKKLF	TRGV4	.	TRGJ1	15	-1	-1	20
12	8.341037207976812E-5	TGTGCCACCTGGGATAGGCCTTATAAGAAACTCTTT	CATWDRPYKKLF	TRGV8	.	TRGJ1	20	-1	-1	20
12	8.341037207976812E-5	TGTGCCACCTGGGACGGGCTGTATAAGAAACTCTTT	CATWDGLYKKLF	TRGV2	.	TRGJ1	18	-1	-1	21
12	8.341037207976812E-5	TGTGCCACCTGGGACGGGAATAAATGGAAACTCTTT	CATWDGNKWKLF	TRGV2	.	TRGJ1	17	-1	-1	26
12	8.341037207976812E-5	TGTGCCACCTGGGAGAGGGGGTATAAGAAACTCTTT	CATWERGYKKLF	TRGV2	.	TRGJ1	13	-1	-1	21
12	8.341037207976812E-5	TGTGCCACCTGGAAGTTAGGGTATAAGAAACTCTTT	CATWKLGYKKLF	TRGV8	.	TRGJ1	11	-1	-1	21
12	8.341037207976812E-5	TGTGCCACCCAGACCTATTATTATAAGAAACTCTTT	CATQTYYYKKLF	TRGV8	.	TRGJ1	8	-1	-1	16
12	8.341037207976812E-5	TGTGCCACCTGCGTCCATCTGGAGAAACTCTTT	CATCVHLEKLF	TRGV4	.	TRGJ1	10	-1	-1	22
12	8.341037207976812E-5	TGTGCCACCTGGGTCCGTTGGATCAAGACGTTT	CATWVRWIKTF	TRGV2	.	TRGJP2	12	-1	-1	17
12	8.341037207976812E-5	TGTGCCACCTGGGATGGGCGTAAGAAACTCTTT	CATWDGRKKLF	TRGV4	.	TRGJ1	18	-1	-1	20
12	8.341037207976812E-5	TGTGCCACCTGGGATAGTAATAAGAAACTCTTT	CATWDSNKKLF	TRGV8	.	TRGJ1	16	-1	-1	19
12	8.341037207976812E-5	TGTGCCACCTGGGACGGGCACGAGAAACTCTTT	CATWDGHEKLF	TRGV2	.	TRGJ1	21	-1	-1	22
12	8.341037207976812E-5	TGTGCCACCTGGGACGGGGAGAAGAAACTCTTT	CATWDGEKKLF	TRGV2	.	TRGJ1	17	-1	-1	21
12	8.341037207976812E-5	TGTGCCACCTGGGACAGGCCCGGTAAACTCTTT	CATWDRPGKLF	TRGV5	.	TRGJ1	19	-1	-1	24
12	8.341037207976812E-5	TGTGCCACCTGGGACAGGCCGGCGGAACTCTTT	CATWDRPAELF	TRGV7	.	TRGJ1	19	-1	-1	25
12	8.341037207976812E-5	TGTGCCACCTGGGACAGGGATGAGAAACTCTTT	CATWDRDEKLF	TRGV5	.	TRGJ1	17	-1	-1	19
12	8.341037207976812E-5	TGTGCCACCCGTAGTGATTGGATCAAGACGTTT	CATRSDWIKTF	TRGV2	.	TRGJP2	8	-1	-1	10
12	8.341037207976812E-5	TGTGCCACGCCGTGGAATTATAAGAAACTCTTT	CATPWNYKKLF	TRGV8	.	TRGJ1	7	-1	-1	16
12	8.341037207976812E-5	TGTGTACGGAGGGATTATAAGAAACTCTTT	CVRRDYKKLF	TRGV4	.	TRGJ1	3	-1	-1	13
12	8.341037207976812E-5	TGTGCTGCGTGGGAAAGAAAGAAACTCTTT	CAAWERKKLF	TRGV10	.	TRGJ1	13	-1	-1	18
12	8.341037207976812E-5	TGTGCCCCCCTTTATTATAAGAAACTCTTT	CAPLYYKKLF	TRGV8	.	TRGJ1	8	-1	-1	11
12	8.341037207976812E-5	TGTGCCGCCCATTATCATAAGAAACTCTTT	CAAHYHKKLF	TRGV9	.	TRGJ1	5	-1	-1	10
12	8.341037207976812E-5	TGTGCCACCTGGGATCTAAGGAAACTCTTT	CATWDLRKLF	TRGV4	.	TRGJ1	14	-1	-1	16
12	8.341037207976812E-5	TGTGCCACCTGGGACGTTAAGAAACTCTTT	CATWDVKKLF	TRGV7	.	TRGJ1	14	-1	-1	17
12	8.341037207976812E-5	TGTGCCACCTGGGAGCATAAGAAACTCTTT	CATWEHKKLF	TRGV8	.	TRGJ1	13	-1	-1	16
12	8.341037207976812E-5	TGTGCCACCTGGACATCTAAGAAACTCTTT	CATWTSKKLF	TRGV2	.	TRGJ1	11	-1	-1	17
12	8.341037207976812E-5	TGTGCACTCTTT	CALF	TRGV5	.	TRGJ1	4	-1	-1	5
11	7.645950773978744E-5	TGTGCTGCGTGGGGCAGGCCTCGCAAAGGGGTGGTATATACCACTGGTTGGTTCAAGATATTT	CAAWGRPRKGVVYTTGWFKIF	TRGV10	.	TRGJP1	12	-1	-1	30
11	7.645950773978744E-5	TGTGCCACCTGGGATAGGCGATCTGAGGGCGTGTACAATTATGATTATTATAAGAAACTCTTT	CATWDRRSEGVYNYDYYKKLF	TRGV8	.	TRGJ1	18	-1	-1	43
11	7.645950773978744E-5	TGTGCCTGCTGGATTATGGGTGGGGGGGTTCTTAGTAGTGATTGGATCAAGACGTTT	CACWIMGGGVLSSDWIKTF	TRGV11	.	TRGJP2	15	-1	-1	32
11	7.645950773978744E-5	TGTGCCACCTGGGACGGGCGAGGGGTATATAGTAGTGATTGGATCAAGACGTTT	CATWDGRGVYSSDWIKTF	TRGV2	.	TRGJP2	18	-1	-1	25
11	7.645950773978744E-5	TGTGCCACCTGGGACGGGCCTGGTGGTTGTAGTGATTGGATCAAGACGTTT	CATWDGPGGCSDWIKTF	TRGV2	.	TRGJP2	19	-1	-1	28
11	7.645950773978744E-5	TGTGCCACCTGGGACGGGCCGCCCACACGGAATTATTATAAGAAACTCTTT	CATWDGPPTRNYYKKLF	TRGV2	.	TRGJ1	24	-1	-1	29
11	7.645950773978744E-5	TGTGCCACCTGGGACGGGGCCCCCAATACCACTGGTTGGTTCAAGATATTT	CATWDGAPNTTGWFKIF	TRGV2	.	TRGJP1	21	-1	-1	25
11	7.645950773978744E-5	TGTGCCACCTGGGACAGGCGGGGGGGAGGTATATATTATAAGAAACTCTTT	CATWDRRGGGIYYKKLF	TRGV7	.	TRGJ1	18	-1	-1	33
11	7.645950773978744E-5	TGTGCTGCGTGGGATTGGGCATATACCACTGGTTGGTTCAAGATATTT	CAAWDWAYTTGWFKIF	TRGV10	.	TRGJP1	15	-1	-1	17
11	7.645950773978744E-5	TGTGCCACCTGGGATGGGCCTAAAAGAGGGGATTATAAGAAACTCTTT	CATWDGPKRGDYKKLF	TRGV4	.	TRGJ1	19	-1	-1	31
11	7.645950773978744E-5	TGTGCCACCTGGGACGGCCCACTAAATCATCCTTTTAAGAAACTCTTT	CATWDGPLNHPFKKLF	TRGV2	.	TRGJ1	19	-1	-1	32
11	7.645950773978744E-5	TGTGCCACCTGGGACGGAGGCTTACCGAATTATTATAAGAAACTCTTT	CATWDGGLPNYYKKLF	TRGV2	.	TRGJ1	16	-1	-1	25
11	7.645950773978744E-5	TGTGCCACCTGGGACAGGCTGAGTTTGGATTATTATAAGAAACTCTTT	CATWDRLSLDYYKKLF	TRGV3	.	TRGJ1	18	-1	-1	28
11	7.645950773978744E-5	TGTGCCACCTGGGACGGCAATTGCCTTTATTATAAGAAACTCTTT	CATWDGNCLYYKKLF	TRGV2	.	TRGJ1	16	-1	-1	26
11	7.645950773978744E-5	TGTGCCACCTGGGACGGGTTGGGGGATTATTATAAGAAACTCTTT	CATWDGLGDYYKKLF	TRGV2	.	TRGJ1	17	-1	-1	25
11	7.645950773978744E-5	TGTGCCACCTGGGACGGGCTCCGGAATTATTATAAGAAACTCTTT	CATWDGLRNYYKKLF	TRGV2	.	TRGJ1	22	-1	-1	23
11	7.645950773978744E-5	TGTGCCACCTGGGACGGGCTGGTGAATTATTATAAGAAACTCTTT	CATWDGLVNYYKKLF	TRGV2	.	TRGJ1	18	-1	-1	23
11	7.645950773978744E-5	TGTGCCACCTGGGACGGGCCGGGTGGTTATTATAAGAAACTCTTT	CATWDGPGGYYKKLF	TRGV2	.	TRGJ1	19	-1	-1	26
11	7.645950773978744E-5	TGTGCCACCTGGGACGGGCGTCAAAATTATTATAAGAAACTCTTT	CATWDGRQNYYKKLF	TRGV2	.	TRGJ1	18	-1	-1	24
11	7.645950773978744E-5	TGTGCCACCTGGGACGGGCAGGGTAGTGATTGGATCAAGACGTTT	CATWDGQGSDWIKTF	TRGV2	.	TRGJP2	18	-1	-1	22
11	7.645950773978744E-5	TGTGCCACCTGGGACGGGCAGGGGCATTATTATAAGAAACTCTTT	CATWDGQGHYYKKLF	TRGV2	.	TRGJ1	18	-1	-1	25
11	7.645950773978744E-5	TGTGCCACCTGGGACGGGAATTTGAATTATTATAAGAAACTCTTT	CATWDGNLNYYKKLF	TRGV2	.	TRGJ2	17	-1	-1	18
11	7.645950773978744E-5	TGTGCCACCTGGGACACCTCCGGAGGTTATTATAAGAAACTCTTT	CATWDTSGGYYKKLF	TRGV3	.	TRGJ1	15	-1	-1	26
11	7.645950773978744E-5	TGTGCCACCTGGGACAGGTTCCCTTTTTATTATAAGAAACTCTTT	CATWDRFPFYYKKLF	TRGV3	.	TRGJ1	17	-1	-1	26
11	7.645950773978744E-5	TGTGCCACCTGGACTCCCGGCCGGAATTATTATAAGAAACTCTTT	CATWTPGRNYYKKLF	TRGV5	.	TRGJ1	11	-1	-1	23
11	7.645950773978744E-5	TGTGCCACCTGGGATTGGAGTAGTGATTGGATCAAGACGTTT	CATWDWSSDWIKTF	TRGV8	.	TRGJP2	17	-1	-1	18
11	7.645950773978744E-5	TGTGCCACCTGGGATCCTCCTTTTTATTATAAGAAACTCTTT	CATWDPPFYYKKLF	TRGV8	.	TRGJ1	14	-1	-1	23
11	7.645950773978744E-5	TGTGCCACCTGGGATGTACCGAATTATTATAAGAAACTCTTT	CATWDVPNYYKKLF	TRGV4	.	TRGJ1	15	-1	-1	19
11	7.645950773978744E-5	TGTGCCACCTGGGATAGGCGGAATTATTATAAGAAACTCTTT	CATWDRRNYYKKLF	TRGV8	.	TRGJ1	18	-1	-1	20
11	7.645950773978744E-5	TGTGCCACCTGGGATAGGCAGGGGGATTATAAGAAACTCTTT	CATWDRQGDYKKLF	TRGV8	.	TRGJ1	18	-1	-1	25
11	7.645950773978744E-5	TGTGCCACCTGGGATAAGGCCACTGGTTGGTTCAAGATATTT	CATWDKATGWFKIF	TRGV8	.	TRGJP1	20	-1	-1	19
11	7.645950773978744E-5	TGTGCCACCTGGGACCACTGGGCTTACTATAAGAAACTCTTT	CATWDHWAYYKKLF	TRGV4	.	TRGJ1	13	-1	-1	23
11	7.645950773978744E-5	TGTGCCACCTGGGACCACCACATTTATTATAAGAAACTCTTT	CATWDHHIYYKKLF	TRGV3	.	TRGJ1	14	-1	-1	23
11	7.645950773978744E-5	TGTGCCACCTGGGACGTCCCCGGCCCAACGCAGAAACTCTTT	CATWDVPGPTQKLF	TRGV2	.	TRGJ1	26	-1	-1	31
11	7.645950773978744E-5	TGTGCCACCTGGGACGCCCCTTGTTATTATAAGAAACTCTTT	CATWDAPCYYKKLF	TRGV2	.	TRGJ1	15	-1	-1	23
11	7.645950773978744E-5	TGTGCCACCTGGGACGCGCAAATTTATTATAAGAAACTCTTT	CATWDAQIYYKKLF	TRGV5	.	TRGJ1	14	-1	-1	23
11	7.645950773978744E-5	TGTGCCACCTGGGACGGGTACACTGGTTGGTTCAAGATATTT	CATWDGYTGWFKIF	TRGV2	.	TRGJP1	17	-1	-1	20
11	7.645950773978744E-5	TGTGCCACCTGGGACGGGCCTTTGGGGTATAAGAAACTCTTT	CATWDGPLGYKKLF	TRGV2	.	TRGJ1	19	-1	-1	27
11	7.645950773978744E-5	TGTGCCACCTGGGACGGGCCTACTGGTTGGTTCAAGATATTT	CATWDGPTGWFKIF	TRGV2	.	TRGJP1	19	-1	-1	21
11	7.645950773978744E-5	TGTGCCACCTGGGACGGGCCCGATTATTATAAGAAACTCTTT	CATWDGPDYYKKLF	TRGV2	.	TRGJ1	21	-1	-1	22
11	7.645950773978744E-5	TGTGCCACCTGGGACGGGCCGTTAAACTATAAGAAACTCTTT	CATWDGPLNYKKLF	TRGV2	.	TRGJ1	19	-1	-1	27
11	7.645950773978744E-5	TGTGCCACCTGGGACGGGCGGGCTTATTATAAGAAACTCTTT	CATWDGRAYYKKLF	TRGV2	.	TRGJ1	18	-1	-1	23
11	7.645950773978744E-5	TGTGCCACCTGGGACGGACCTGGTTATTATAAGAAACTCTTT	CATWDGPGYYKKLF	TRGV2	.	TRGJ1	19	-1	-1	23
11	7.645950773978744E-5	TGTGCCACCTGGGACATCGGTAGTGATTGGATCAAGACGTTT	CATWDIGSDWIKTF	TRGV7	.	TRGJP2	15	-1	-1	19
11	7.645950773978744E-5	TGTGCCACCTGGGACAGCCTGAATTATTATAAGAAACTCTTT	CATWDSLNYYKKLF	TRGV3	.	TRGJ1	20	-1	-1	20
11	7.645950773978744E-5	TGTGCCACCTGGGACAGGTGGATCGATTATAAGAAACTCTTT	CATWDRWIDYKKLF	TRGV5	.	TRGJ1	17	-1	-1	25
11	7.645950773978744E-5	TGTGCCACCTGGGACAGGCCTTGTGGTTGGTTCAAGATATTT	CATWDRPCGWFKIF	TRGV3	.	TRGJP1	20	-1	-1	23
11	7.645950773978744E-5	TGTGCCACCTGGGACAGGCAGAATTATTATAAGAAACTCTTT	CATWDRQNYYKKLF	TRGV3	.	TRGJ1	18	-1	-1	20
11	7.645950773978744E-5	TGTGCCACCTGGGACAGAGTTACTTATTATAAGAAACTCTTT	CATWDRVTYYKKLF	TRGV3	.	TRGJ1	16	-1	-1	23
11	7.645950773978744E-5	TGTGCCACCTGGGAGACCCCCAATTATTATAAGAAACTCTTT	CATWETPNYYKKLF	TRGV2	.	TRGJ1	13	-1	-1	21
11	7.645950773978744E-5	TGTGCCACCTGGGAATCTAGTAGTGATTGGATCAAGACGTTT	CATWESSSDWIKTF	TRGV8	.	TRGJP2	13	-1	-1	14
11	7.645950773978744E-5	TGTGCCACCTGGGAACCTAGGAGGGAATATAAGAAACTCTTT	CATWEPRREYKKLF	TRGV3	.	TRGJ1	13	-1	-1	27
11	7.645950773978744E-5	TGTGCCACCTGGGAACGCGGGCATTATTATAAGAAACTCTTT	CATWERGHYYKKLF	TRGV2	.	TRGJ1	13	-1	-1	22
11	7.645950773978744E-5	TGTGCCACCTGGGAAATCGCTTCTTATTATAAGAAACTCTTT	CATWEIASYYKKLF	TRGV4	.	TRGJ1	13	-1	-1	23
11	7.645950773978744E-5	TGTGCCACCTGGATCACCAGTCATTATTATAAGAAACTCTTT	CATWITSHYYKKLF	TRGV4	.	TRGJ1	11	-1	-1	22
11	7.645950773978744E-5	TGTGCCACCTGGAACTCCCTATCTGGGTATAAGAAACTCTTT	CATWNSLSGYKKLF	TRGV7	.	TRGJ1	14	-1	-1	27
11	7.645950773978744E-5	TGTGCCACCTGGGCCCCCTCCGGTTATAAGAAACTCTTT	CATWAPSGYKKLF	TRGV2	.	TRGJ1	12	-1	-1	23
11	7.645950773978744E-5	TGTGCCACCTGGGCGCGGAATTATTATAAGAAACTCTTT	CATWARNYYKKLF	TRGV4	.	TRGJ1	12	-1	-1	17
11	7.645950773978744E-5	TGTGCCACCTGGGATGCGGATTATTATAAGAAACTCTTT	CATWDADYYKKLF	TRGV8	.	TRGJ1	14	-1	-1	13
11	7.645950773978744E-5	TGTGCCACCTGGGATGGTTTGTATTATAAGAAACTCTTT	CATWDGLYYKKLF	TRGV4	.	TRGJ1	16	-1	-1	21
11	7.645950773978744E-5	TGTGCCACCTGGGATGGGCTGGTTTATAAGAAACTCTTT	CATWDGLVYKKLF	TRGV4	.	TRGJ1	18	-1	-1	23
11	7.645950773978744E-5	TGTGCCACCTGGGATGGGCCTTATTATAAGAAACTCTTT	CATWDGPYYKKLF	TRGV4	.	TRGJ1	19	-1	-1	20
11	7.645950773978744E-5	TGTGCCACCTGGGATATAGGGCATTATAAGAAACTCTTT	CATWDIGHYKKLF	TRGV8	.	TRGJ1	15	-1	-1	22
11	7.645950773978744E-5	TGTGCCACCTGGGACCGGTATTATTATAAGAAACTCTTT	CATWDRYYYKKLF	TRGV3	.	TRGJ1	17	-1	-1	19
11	7.645950773978744E-5	TGTGCCACCTGGGACGGGCTCAATTATAAGAAACTCTTT	CATWDGLNYKKLF	TRGV2	.	TRGJ2	18	-1	-1	22
11	7.645950773978744E-5	TGTGCCACCTGGGACGGGCCTTGTTATAAGAAACTCTTT	CATWDGPCYKKLF	TRGV2	.	TRGJ1	19	-1	-1	20
11	7.645950773978744E-5	TGTGCCACCTGGGACGGGCGGGGTTGGGAGAAACTCTTT	CATWDGRGWEKLF	TRGV2	.	TRGJ1	18	-1	-1	28
11	7.645950773978744E-5	TGTGCCACCTGGGACGGGCATTCTTATAAGAAACTCTTT	CATWDGHSYKKLF	TRGV2	.	TRGJ1	18	-1	-1	19
11	7.645950773978744E-5	TGTGCCACCTGGGACGGGAACTATTATAAGAAACTCTTT	CATWDGNYYKKLF	TRGV2	.	TRGJ1	17	-1	-1	17
11	7.645950773978744E-5	TGTGCCACCTGGGACGGACGTTATTATAAGAAACTCTTT	CATWDGRYYKKLF	TRGV2	.	TRGJ2	16	-1	-1	20
11	7.645950773978744E-5	TGTGCCACCTGGGACGGACGATACCATAAGAAACTCTTT	CATWDGRYHKKLF	TRGV2	.	TRGJ1	16	-1	-1	25
11	7.645950773978744E-5	TGTGCCACCTGGGACAGGTTCAATTATAAGAAACTCTTT	CATWDRFNYKKLF	TRGV3	.	TRGJ1	17	-1	-1	22
11	7.645950773978744E-5	TGTGCCACCTGGGACAGGTTGGATTATAAGAAACTCTTT	CATWDRLDYKKLF	TRGV5	.	TRGJ1	17	-1	-1	22
11	7.645950773978744E-5	TGTGCCACCTGGGACAGGCTAGGTTATAAGAAACTCTTT	CATWDRLGYKKLF	TRGV3	.	TRGJ1	18	-1	-1	23
11	7.645950773978744E-5	TGTGCCACCTGGGACAGGCCAAGGGATAAGAAACTCTTT	CATWDRPRDKKLF	TRGV7	.	TRGJ1	19	-1	-1	25
11	7.645950773978744E-5	TGTGCCACTCCCCGCATAAGGGATAAGAAACTCTTT	CATPRIRDKKLF	TRGV2	.	TRGJ1	7	-1	-1	22
11	7.645950773978744E-5	TGTGCCACCTGCCTCTTTTATTATAAGAAACTCTTT	CATCLFYYKKLF	TRGV5	.	TRGJ1	10	-1	-1	17
11	7.645950773978744E-5	TGTGCCACCTGGTCCCTGGAGTATAAGAAACTCTTT	CATWSLEYKKLF	TRGV4	.	TRGJ1	11	-1	-1	21
11	7.645950773978744E-5	TGTGCCACCTGGCTGAATTATTATAAGAAACTCTTT	CATWLNYYKKLF	TRGV4	.	TRGJ1	11	-1	-1	14
11	7.645950773978744E-5	TGTGCCACCTGGGATTATAGTGGGAAGAAACTCTTT	CATWDYSGKKLF	TRGV8	.	TRGJ1	14	-1	-1	24
11	7.645950773978744E-5	TGTGCCACCTGGGATCGGGATTATAAGAAACTCTTT	CATWDRDYKKLF	TRGV4	.	TRGJ1	18	-1	-1	19
11	7.645950773978744E-5	TGTGCCACCTGGGATGGTTATTATAAGAAACTCTTT	CATWDGYYKKLF	TRGV4	.	TRGJ1	16	-1	-1	17
11	7.645950773978744E-5	TGTGCCACCTGGGATAATTATTATAAGAAACTCTTT	CATWDNYYKKLF	TRGV8	.	TRGJ1	15	-1	-1	15
11	7.645950773978744E-5	TGTGCCACCTGGGACCCTTATTATAAGAAACTCTTT	CATWDPYYKKLF	TRGV2	.	TRGJ1	14	-1	-1	17
11	7.645950773978744E-5	TGTGCCACCTGGGACGTCCGTTATAAGAAACTCTTT	CATWDVRYKKLF	TRGV4	.	TRGJ1	13	-1	-1	20
11	7.645950773978744E-5	TGTGCCACCTGGGACGGGCTTACGAGGGAACTCTTT	CATWDGLTRELF	TRGV2	.	TRGJ1	18	-1	-1	28
11	7.645950773978744E-5	TGTGCCACCTGGGACAGGCGGTCGGCGAAACTCTTT	CATWDRRSAKLF	TRGV7	.	TRGJ1	18	-1	-1	26
11	7.645950773978744E-5	TGTGCCACCTGGGACAGGCGATATAAGAAACTCTTT	CATWDRRYKKLF	TRGV7	.	TRGJ1	18	-1	-1	21
11	7.645950773978744E-5	TGTGCCACCTGGGAAGAAGGGGGGAAGAAACTCTTT	CATWEEGGKKLF	TRGV3	.	TRGJ1	13	-1	-1	24
11	7.645950773978744E-5	TGTGCCACCCAGACGCAGTATTATAAGAAACTCTTT	CATQTQYYKKLF	TRGV4	.	TRGJ1	8	-1	-1	18
11	7.645950773978744E-5	TGTGCCACCATCCGGAATTATTATAAGAAACTCTTT	CATIRNYYKKLF	TRGV8	.	TRGJ1	8	-1	-1	14
11	7.645950773978744E-5	TGTGCCTTGTGGGAGACTTCTGATCAAGAGTTG	CALWETSDQEL	TRGV9	.	TRGJ1	14	-1	-1	30
11	7.645950773978744E-5	TGTGCCTCTGGGAATTATTATAAGAAACTCTTT	CASGNYYKKLF	TRGV2	.	TRGJ1	12	-1	-1	11
11	7.645950773978744E-5	TGTGCCGGTGCGAATTATTATAAGAAACTCTTT	CAGANYYKKLF	TRGV2	.	TRGJ1	5	-1	-1	10
11	7.645950773978744E-5	TGTGCCACCTGGGATGGTTATAAGAAACTCTTT	CATWDGYKKLF	TRGV4	.	TRGJ1	16	-1	-1	17
11	7.645950773978744E-5	TGTGCCACCTGGGACGGGCGTGAGAAACTCTTT	CATWDGREKLF	TRGV2	.	TRGJ1	18	-1	-1	22
11	7.645950773978744E-5	TGTGCCACCTGGGACGGGCGAGAGAAACTCTTT	CATWDGREKLF	TRGV2	.	TRGJ1	18	-1	-1	22
11	7.645950773978744E-5	TGTGCCACCTGGGACGGGAACAAGAAACTCTTT	CATWDGNKKLF	TRGV2	.	TRGJ1	17	-1	-1	21
11	7.645950773978744E-5	TGTGCCACTCGGGATTATAAGAAACTCTTT	CATRDYKKLF	TRGV4	.	TRGJ1	14	-1	-1	13
11	7.645950773978744E-5	TGTGCCACCTCCCTAAATAAGAAACTCTTT	CATSLNKKLF	TRGV3	.	TRGJ1	9	-1	-1	16
11	7.645950773978744E-5	TGTGCCACCTGGGACAAAGAGAAACTCTTT	CATWDKEKLF	TRGV8	.	TRGJ1	13	-1	-1	19
11	7.645950773978744E-5	TGTGCCACCTGGACACTTAAGAAACTCTTT	CATWTLKKLF	TRGV2	.	TRGJ1	11	-1	-1	17
11	7.645950773978744E-5	TGTGCCACCCCTTATTGTAAGAAACTCTTT	CATPYCKKLF	TRGV2	.	TRGJ1	8	-1	-1	11
11	7.645950773978744E-5	TGTGCCACCCAAGGTTATAAGAAACTCTTT	CATQGYKKLF	TRGV8	.	TRGJ1	8	-1	-1	14
11	7.645950773978744E-5	TGTGCCCCCCTCAGGAAGAAACTCTTT	CAPLRKKLF	TRGV2	.	TRGJ1	8	-1	-1	15
11	7.645950773978744E-5	TGTGCCACCTGGGACAGGAAACTCTTT	CATWDRKLF	TRGV3	.	TRGJ1	17	-1	-1	17
11	7.645950773978744E-5	TGTGCCACCCCGGAGAAACTCTTT	CATPEKLF	TRGV4	.	TRGJ1	8	-1	-1	13
11	7.645950773978744E-5	TGTCGGATATTT	CRIF	TRGV8	.	TRGJP1	2	-1	-1	5
10	6.950864339980677E-5	TGTGCCACCTGGGGCGCCCCCGTGGAGGGAAGGATGAGTGATTGGATCAAGACGTTT	CATWGAPVEGRMSDWIKTF	TRGV5P	.	TRGJP2	14	-1	-1	36
10	6.950864339980677E-5	TGTGCCACCTGGGACGGCCGAAAAAGGGCTAATACCACTGGTTGGTTCAAGATATTT	CATWDGRKRANTTGWFKIF	TRGV2	.	TRGJP1	16	-1	-1	31
10	6.950864339980677E-5	TGTGCCACCTGGGACAGGCCACGCGGTGCGGCTTTTTATTATAAGAAACTCTTT	CATWDRPRGAAFYYKKLF	TRGV5	.	TRGJ1	19	-1	-1	35
10	6.950864339980677E-5	TGTGCCACCTGGGATGGGCCCTTACTACGTCCTTATTATAAGAAACTCTTT	CATWDGPLLRPYYKKLF	TRGV4	.	TRGJ1	20	-1	-1	32
10	6.950864339980677E-5	TGTGCCACCTGGGATATATCTGCTGTAGAGAATGATTGGATCAAGACGTTT	CATWDISAVENDWIKTF	TRGV8	.	TRGJP2	15	-1	-1	32
10	6.950864339980677E-5	TGTGCCACCTGGGCACAACCCGTTGGGAATTATTATAAGAAACTCTTT	CATWAQPVGNYYKKLF	TRGV4	.	TRGJ1	12	-1	-1	26
10	6.950864339980677E-5	TGTGCCACCTGGGACGGGCTTTCTAGGAGTGATTGGATCAAGACGTTT	CATWDGLSRSDWIKTF	TRGV2	.	TRGJP2	18	-1	-1	23
10	6.950864339980677E-5	TGTGCCACCTGGGACACGCAAGAGTTGGGCAAAAAAATCAAGGTATTT	CATWDTQELGKKIKVF	TRGV5	.	TRGJP	18	-1	-1	17
10	6.950864339980677E-5	TGTGCCACCTGGGACAGGCCCTATGGTGCCCCCCAGACCAAGACGTTT	CATWDRPYGAPQTKTF	TRGV7	.	TRGJP2	19	-1	-1	35
10	6.950864339980677E-5	TGTGCCACCTGGGCCCCGAATACCACTGGTTGGTTCAAGATATTT	CATWAPNTTGWFKIF	TRGV8	.	TRGJP1	12	-1	-1	19
10	6.950864339980677E-5	TGTGCCACCTGGGATGGGGACGCCCCTTATTATAAGAAACTCTTT	CATWDGDAPYYKKLF	TRGV4	.	TRGJ1	17	-1	-1	26
10	6.950864339980677E-5	TGTGCCACCTGGGATAGGCTAAGTAGTGATTGGATCAAGACGTTT	CATWDRLSSDWIKTF	TRGV8	.	TRGJP2	18	-1	-1	21
10	6.950864339980677E-5	TGTGCCACCTGGGATAGAGTTTTCAATTATTATAAGAAACTCTTT	CATWDRVFNYYKKLF	TRGV8	.	TRGJ1	16	-1	-1	21
10	6.950864339980677E-5	TGTGCCACCTGGGACGGGCCAGAGGCTTATTATAAGAAACTCTTT	CATWDGPEAYYKKLF	TRGV2	.	TRGJ1	19	-1	-1	26
10	6.950864339980677E-5	TGTGCCACCTGGGACAGGCTTCCCCTTTATTATAAGAAACTCTTT	CATWDRLPLYYKKLF	TRGV7	.	TRGJ1	23	-1	-1	26
10	6.950864339980677E-5	TGTGCCACCTGGGACAGGCGTGAGTCTAGATATAAGAAACTCTTT	CATWDRRESRYKKLF	TRGV3	.	TRGJ1	21	-1	-1	30
10	6.950864339980677E-5	TGTGCCACCTGGGAAAAAAGGGGTAGTGATTGGATCAAGACGTTT	CATWEKRGSDWIKTF	TRGV8	.	TRGJP2	13	-1	-1	22
10	6.950864339980677E-5	TGTGCCTGCTGGATTCACAGTAGTGATTGGATCAAGACGTTT	CACWIHSSDWIKTF	TRGV11	.	TRGJP2	14	-1	-1	18
10	6.950864339980677E-5	TGTGCCACCTGGGCCTTACCACTTTATTATAAGAAACTCTTT	CATWALPLYYKKLF	TRGV2	.	TRGJ1	12	-1	-1	23
10	6.950864339980677E-5	TGTGCCACCTGGGCCCCACCGAATTATTATAAGAAACTCTTT	CATWAPPNYYKKLF	TRGV8	.	TRGJ1	12	-1	-1	19
10	6.950864339980677E-5	TGTGCCACCTGGGATGGTGCCACTGGTTGGTTCAAGATATTT	CATWDGATGWFKIF	TRGV4	.	TRGJP1	20	-1	-1	19
10	6.950864339980677E-5	TGTGCCACCTGGGATGGGTACGTTTATTATAAGAAACTCTTT	CATWDGYVYYKKLF	TRGV4	.	TRGJ1	17	-1	-1	23
10	6.950864339980677E-5	TGTGCCACCTGGGATACCCATAGTGATTGGATCAAGACGTTT	CATWDTHSDWIKTF	TRGV8	.	TRGJP2	15	-1	-1	20
10	6.950864339980677E-5	TGTGCCACCTGGGATAGGGCTTTTTATTATAAGAAACTCTTT	CATWDRAFYYKKLF	TRGV8	.	TRGJ1	20	-1	-1	23
10	6.950864339980677E-5	TGTGCCACCTGGGATAGGGCTAGTGATTGGATCAAGACGTTT	CATWDRASDWIKTF	TRGV8	.	TRGJP2	21	-1	-1	20
10	6.950864339980677E-5	TGTGCCACCTGGGATAGGAAGTCATATTATAAGAAACTCTTT	CATWDRKSYYKKLF	TRGV8	.	TRGJ1	17	-1	-1	24
10	6.950864339980677E-5	TGTGCCACCTGGGACGCCAAAGAGAGGTTAAAGAAACTCTTT	CATWDAKERLKKLF	TRGV2	.	TRGJ1	15	-1	-1	27
10	6.950864339980677E-5	TGTGCCACCTGGGACGGCTTTCCTTATTATAAGAAACTCTTT	CATWDGFPYYKKLF	TRGV2	.	TRGJ1	16	-1	-1	23
10	6.950864339980677E-5	TGTGCCACCTGGGACGGCGGGATTTATTATAAGAAACTCTTT	CATWDGGIYYKKLF	TRGV2	.	TRGJ1	16	-1	-1	20
10	6.950864339980677E-5	TGTGCCACCTGGGACGGGCAAAATTATTATAAGAAACTCTTT	CATWDGQNYYKKLF	TRGV2	.	TRGJ1	18	-1	-1	21
10	6.950864339980677E-5	TGTGCCACCTGGGACAGTTCGAATTATTATAAGAAACTCTTT	CATWDSSNYYKKLF	TRGV2	.	TRGJ1	14	-1	-1	17
10	6.950864339980677E-5	TGTGCCACCTGGGACAGGTTTCCCTATTATAAGAAACTCTTT	CATWDRFPYYKKLF	TRGV3	.	TRGJ1	17	-1	-1	24
10	6.950864339980677E-5	TGTGCCACCTGGGACAGGCCCTATTATTATAAGAAACTCTTT	CATWDRPYYYKKLF	TRGV3	.	TRGJ1	19	-1	-1	22
10	6.950864339980677E-5	TGTGCCACCTGGGACAGGCCGCGGTATTATAAGAAACTCTTT	CATWDRPRYYKKLF	TRGV7	.	TRGJ1	19	-1	-1	24
10	6.950864339980677E-5	TGTGCCACCTGGGACAGGCCGGATTATTATAAGAAACTCTTT	CATWDRPDYYKKLF	TRGV3	.	TRGJ1	19	-1	-1	19
10	6.950864339980677E-5	TGTGCCACCTGGGACAGGGAGGGTTATTATAAGAAACTCTTT	CATWDREGYYKKLF	TRGV3	.	TRGJ1	17	-1	-1	23
10	6.950864339980677E-5	TGTGCCACCTGGGACAGACCCATTTATTATAAGAAACTCTTT	CATWDRPIYYKKLF	TRGV3	.	TRGJ1	19	-1	-1	23
10	6.950864339980677E-5	TGTGCCACCTGGGACAGACAGAATTATTATAAGAAACTCTTT	CATWDRQNYYKKLF	TRGV3	.	TRGJ1	16	-1	-1	20
10	6.950864339980677E-5	TGTGCCACCTGGGACAACAAGAATTATTATAAGAAACTCTTT	CATWDNKNYYKKLF	TRGV3	.	TRGJ1	15	-1	-1	20
10	6.950864339980677E-5	TGTGCCACCTGGGAGGGCCCCCGGGGCTATAAGAAACTCTTT	CATWEGPRGYKKLF	TRGV2	.	TRGJ1	19	-1	-1	27
10	6.950864339980677E-5	TGTGCCACCTGGACTCGGGGGAGTGATTGGATCAAGACGTTT	CATWTRGSDWIKTF	TRGV3	.	TRGJP2	11	-1	-1	21
10	6.950864339980677E-5	TGTGCCACCTGTCCCGCAAGGTGTTATAAGAAACTCTTT	CATCPARCYKKLF	TRGV3	.	TRGJ1	10	-1	-1	23
10	6.950864339980677E-5	TGTGCCACCTGGGTCCTCAATTATTATAAGAAACTCTTT	CATWVLNYYKKLF	TRGV4	.	TRGJ1	12	-1	-1	18
10	6.950864339980677E-5	TGTGCCACCTGGGATGGAGTGGTTTATAAGAAACTCTTT	CATWDGVVYKKLF	TRGV4	.	TRGJ1	16	-1	-1	23
10	6.950864339980677E-5	TGTGCCACCTGGGATAGGGGTTATTATAAGAAACTCTTT	CATWDRGYYKKLF	TRGV8	.	TRGJ1	17	-1	-1	20
10	6.950864339980677E-5	TGTGCCACCTGGGACCCAAATTATTATAAGAAACTCTTT	CATWDPNYYKKLF	TRGV4	.	TRGJ1	13	-1	-1	18
10	6.950864339980677E-5	TGTGCCACCTGGGACGTATGGCATTATAAGAAACTCTTT	CATWDVWHYKKLF	TRGV2	.	TRGJ1	15	-1	-1	22
10	6.950864339980677E-5	TGTGCCACCTGGGACGGGTTTAGGTATAAGAAACTCTTT	CATWDGFRYKKLF	TRGV2	.	TRGJ1	17	-1	-1	24
10	6.950864339980677E-5	TGTGCCACCTGGGACGGGCTTAATTATAAGAAACTCTTT	CATWDGLNYKKLF	TRGV2	.	TRGJ1	18	-1	-1	22
10	6.950864339980677E-5	TGTGCCACCTGGGACGGGCTGGAATATAAGAAACTCTTT	CATWDGLEYKKLF	TRGV2	.	TRGJ1	18	-1	-1	24
10	6.950864339980677E-5	TGTGCCACCTGGGACGGGCCCTATTATAAGAAACTCTTT	CATWDGPYYKKLF	TRGV2	.	TRGJ1	20	-1	-1	21
10	6.950864339980677E-5	TGTGCCACCTGGGACGGGCCGGGTTATAAGAAACTCTTT	CATWDGPGYKKLF	TRGV2	.	TRGJ1	19	-1	-1	23
10	6.950864339980677E-5	TGTGCCACCTGGGACGGGCGTGATTATAAGAAACTCTTT	CATWDGRDYKKLF	TRGV2	.	TRGJ1	18	-1	-1	22
10	6.950864339980677E-5	TGTGCCACCTGGGACGGGCGCGATTGGATCAAGACGTTT	CATWDGRDWIKTF	TRGV2	.	TRGJP2	21	-1	-1	21
10	6.950864339980677E-5	TGTGCCACCTGGGACGGGGATAAGAAAAAGAAACTCTTT	CATWDGDKKKKLF	TRGV2	.	TRGJ1	17	-1	-1	27
10	6.950864339980677E-5	TGTGCCACCTGGGACAGGTTTGATTATAAGAAACTCTTT	CATWDRFDYKKLF	TRGV5	.	TRGJ1	17	-1	-1	22
10	6.950864339980677E-5	TGTGCCACCTGGGACAGGCTTTATTATAAGAAACTCTTT	CATWDRLYYKKLF	TRGV3	.	TRGJ1	18	-1	-1	20
10	6.950864339980677E-5	TGTGCCACCTGGGACAGGCTGGGGGGGAAGAAACTCTTT	CATWDRLGGKKLF	TRGV7	.	TRGJ1	18	-1	-1	27
10	6.950864339980677E-5	TGTGCCACCTGGGACAGGCCGGATTATAAGAAACTCTTT	CATWDRPDYKKLF	TRGV7	.	TRGJ1	19	-1	-1	22
10	6.950864339980677E-5	TGTGCCACCTGGGACAGGCCAATCTATAAGAAACTCTTT	CATWDRPIYKKLF	TRGV7	.	TRGJ1	19	-1	-1	24
10	6.950864339980677E-5	TGTGCCACCTGGGACAGGCGAACTTCTAAGAAACTCTTT	CATWDRRTSKKLF	TRGV7	.	TRGJ1	18	-1	-1	23
10	6.950864339980677E-5	TGTGCCACCCCCCACTCGTCGTCGGGTAAGAAACTCTTT	CATPHSSSGKKLF	TRGV8	.	TRGJ1	8	-1	-1	26
10	6.950864339980677E-5	TGTGCCACCCCCAAAATTTGCTGTTGGTTCAAGATATTT	CATPKICCWFKIF	TRGV2	.	TRGJP1	8	-1	-1	22
10	6.950864339980677E-5	TGTGCCACGCCCAACTCGAATTATTATAAGAAACTCTTT	CATPNSNYYKKLF	TRGV8	.	TRGJ1	7	-1	-1	12
10	6.950864339980677E-5	TGTGCCCCCAATCCTTGTGATTGGATCAAGACGTTT	CAPNPCDWIKTF	TRGV2	.	TRGJP2	8	-1	-1	16
10	6.950864339980677E-5	TGTGCCACCTGGTGGACTTATTATAAGAAACTCTTT	CATWWTYYKKLF	TRGV4	.	TRGJ1	11	-1	-1	14
10	6.950864339980677E-5	TGTGCCACCTGGCCTCCCCCTGATAAGAAACTCTTT	CATWPPPDKKLF	TRGV4	.	TRGJ1	11	-1	-1	22
10	6.950864339980677E-5	TGTGCCACCTGGCCCTCTTTAGGGGGGGAACTCTTT	CATWPSLGGELF	TRGV5	.	TRGJ1	11	-1	-1	28
10	6.950864339980677E-5	TGTGCCACCTGGGTGGCGTGGGGGGAGAAACTCTTT	CATWVAWGEKLF	TRGV8	.	TRGJ1	12	-1	-1	25
10	6.950864339980677E-5	TGTGCCACCTGGGTACAAGTTTGTGGTGAACTCTTT	CATWVQVCGELF	TRGV8	.	TRGJ1	12	-1	-1	28
10	6.950864339980677E-5	TGTGCCACCTGGGATGTGGATTATAAGAAACTCTTT	CATWDVDYKKLF	TRGV8	.	TRGJ1	14	-1	-1	19
10	6.950864339980677E-5	TGTGCCACCTGGGATGATCATTATAAGAAACTCTTT	CATWDDHYKKLF	TRGV4	.	TRGJ1	15	-1	-1	16
10	6.950864339980677E-5	TGTGCCACCTGGGATAGTGAACTGAAGAAACTCTTT	CATWDSELKKLF	TRGV8	.	TRGJ1	16	-1	-1	24
10	6.950864339980677E-5	TGTGCCACCTGGGATAATAATTATAAGAAACTCTTT	CATWDNNYKKLF	TRGV8	.	TRGJ1	15	-1	-1	15
10	6.950864339980677E-5	TGTGCCACCTGGGACGTTTGGTATAAGAAACTCTTT	CATWDVWYKKLF	TRGV2	.	TRGJ1	15	-1	-1	21
10	6.950864339980677E-5	TGTGCCACCTGGGACGGGCCTTGTAAGAAACTCTTT	CATWDGPCKKLF	TRGV2	.	TRGJ1	19	-1	-1	20
10	6.950864339980677E-5	TGTGCCACCTGGGACGGGCCCGATAAGAAACTCTTT	CATWDGPDKKLF	TRGV2	.	TRGJ1	21	-1	-1	22
10	6.950864339980677E-5	TGTGCCACCTGGGACAGGCACTATAAGAAACTCTTT	CATWDRHYKKLF	TRGV5	.	TRGJ1	18	-1	-1	21
10	6.950864339980677E-5	TGTGCCACCTGGGAATTGGTTTATAAGAAACTCTTT	CATWELVYKKLF	TRGV2	.	TRGJ1	13	-1	-1	20
10	6.950864339980677E-5	TGTGCCACCTGGGAAAGTAATTATAAGAAACTCTTT	CATWESNYKKLF	TRGV8	.	TRGJ1	16	-1	-1	19
10	6.950864339980677E-5	TGTGCCTCCCTCCCTTATTATAAGAAACTCTTT	CASLPYYKKLF	TRGV8	.	TRGJ1	8	-1	-1	14
10	6.950864339980677E-5	TGTGCCCCTTCGAATTATTATAAGAAACTCTTT	CAPSNYYKKLF	TRGV2	.	TRGJ1	8	-1	-1	8
10	6.950864339980677E-5	TGTGCCATACACGATTATTATAAGAAACTCTTT	CAIHDYYKKLF	TRGV4	.	TRGJ1	6	-1	-1	13
10	6.950864339980677E-5	TGTGCCACCTGGGATTGGTATAAGAAACTCTTT	CATWDWYKKLF	TRGV8	.	TRGJ1	17	-1	-1	18
10	6.950864339980677E-5	TGTGCCACCTGGGATGCAAATAAGAAACTCTTT	CATWDANKKLF	TRGV4	.	TRGJ1	15	-1	-1	19
10	6.950864339980677E-5	TGTGCCACCTGGGACGCTCATAAGAAACTCTTT	CATWDAHKKLF	TRGV2	.	TRGJ1	15	-1	-1	19
10	6.950864339980677E-5	TGTGCCACCTGGGACGGGCCTAAGAAACTCTTT	CATWDGPKKLF	TRGV2	.	TRGJ1	19	-1	-1	20
10	6.950864339980677E-5	TGTGCCACCTGGGACACGTATGAGAAACTCTTT	CATWDTYEKLF	TRGV7	.	TRGJ1	15	-1	-1	18
10	6.950864339980677E-5	TGTGCCACCTGGGACACGTATAAGAAACTCTTT	CATWDTYKKLF	TRGV7	.	TRGJ1	15	-1	-1	18
10	6.950864339980677E-5	TGTGCCACCTGGGACAGGCTTAAGAAACTCTTT	CATWDRLKKLF	TRGV3	.	TRGJ1	18	-1	-1	20
10	6.950864339980677E-5	TGTGCCACCTGGGACAGGCCTTGGAAACTCTTT	CATWDRPWKLF	TRGV7	.	TRGJ1	20	-1	-1	23
10	6.950864339980677E-5	TGTGCCACCTGGGAATGTTATAAGAAACTCTTT	CATWECYKKLF	TRGV4	.	TRGJ1	13	-1	-1	17
10	6.950864339980677E-5	TGTGCCACCTGGATGTTGGAGAGGAAACTCTTT	CATWMLERKLF	TRGV8	.	TRGJ1	11	-1	-1	23
10	6.950864339980677E-5	TGTGCCACCTGGAAGGCAATTAAGAAACTCTTT	CATWKAIKKLF	TRGV2	.	TRGJ1	11	-1	-1	20
10	6.950864339980677E-5	TGTCTGAGCGATTATTATAAGAAACTCTTT	CLSDYYKKLF	TRGV2	.	TRGJ1	2	-1	-1	10
10	6.950864339980677E-5	TGTGCCTTGTGGGAGGTGAAGGAACTCTTT	CALWEVKELF	TRGV9	.	TRGJ1	17	-1	-1	18
10	6.950864339980677E-5	TGTGCCACCTGGGGTTATAAGAAACTCTTT	CATWGYKKLF	TRGV2	.	TRGJ1	12	-1	-1	14
10	6.950864339980677E-5	TGTGCCACCTGGGATATGAGGAAACTCTTT	CATWDMRKLF	TRGV8	.	TRGJ1	15	-1	-1	20
10	6.950864339980677E-5	TGTGCCACCTGGGATAAGGAGAAACTCTTT	CATWDKEKLF	TRGV8	.	TRGJ1	15	-1	-1	19
10	6.950864339980677E-5	TGTGCCACCTGGGACGTGAAGAAACTCTTT	CATWDVKKLF	TRGV2	.	TRGJ1	15	-1	-1	18
10	6.950864339980677E-5	TGTGCCACCTGGACACAAGGGAAACTCTTT	CATWTQGKLF	TRGV8	.	TRGJ1	11	-1	-1	20
10	6.950864339980677E-5	TGTGCCACCTGGAGATTAAAGAAACTCTTT	CATWRLKKLF	TRGV2	.	TRGJ2	11	-1	-1	14
10	6.950864339980677E-5	TGTGCCACCTGCGATAAGAAACTCTTT	CATCDKKLF	TRGV3	.	TRGJ1	13	-1	-1	13
10	6.950864339980677E-5	TGTGCCACCTGGGTCAAGAAACTCTTT	CATWVKKLF	TRGV2	.	TRGJ1	12	-1	-1	15
10	6.950864339980677E-5	TGTGCCACCTGGGACTGGAGACTCTTT	CATWDWRLF	TRGV7	.	TRGJ1	17	-1	-1	17
10	6.950864339980677E-5	TGTGCCACCTGGGACAGTAAACTCTTT	CATWDSKLF	TRGV3	.	TRGJ1	16	-1	-1	18
10	6.950864339980677E-5	TGTGCCACCTGGATAAAGAAACTCTTT	CATWIKKLF	TRGV3	.	TRGJ1	11	-1	-1	15
10	6.950864339980677E-5	TGTGCCACCTGGAACAAGAAACTCTTT	CATWNKKLF	TRGV8	.	TRGJ1	11	-1	-1	15
10	6.950864339980677E-5	TGTGCGCCCAGTTGGATCAAGACGTTT	CAPSWIKTF	TRGV7	.	TRGJP2	4	-1	-1	11
10	6.950864339980677E-5	TGTGCCGCATTGAGGAAACTCTTT	CAALRKLF	TRGV8	.	TRGJ1	5	-1	-1	14
10	6.950864339980677E-5	TGTGCCACACCCACTAAACTCTTT	CATPTKLF	TRGV4	.	TRGJ1	7	-1	-1	15
10	6.950864339980677E-5	TGTGGAAATAAGAAACTCTTT	CGNKKLF	TRGV8	.	TRGJ1	3	-1	-1	7
9	6.25577790598261E-5	TGTGCCACCTGGCCGCGGCCACACCCTCACCAGGGTAGTGATTGGATCAAGACGTTT	CATWPRPHPHQGSDWIKTF	TRGV2	.	TRGJP2	11	-1	-1	34
9	6.25577790598261E-5	TGTGCCACCTGGGATGACGGGCTGGGCCCCCAGAGCATTTATTATAAGAAACTCTTT	CATWDDGLGPQSIYYKKLF	TRGV8	.	TRGJ1	14	-1	-1	38
9	6.25577790598261E-5	TGTGCCACCTGGGATAGACATAACATTTCTTGGCTCATTTATTATAAGAAACTCTTT	CATWDRHNISWLIYYKKLF	TRGV8	.	TRGJ1	16	-1	-1	38
9	6.25577790598261E-5	TGTGCCACCTGGGATGTGGAGGGGCCCCGAAATTATTATAAGAAACTCTTT	CATWDVEGPRNYYKKLF	TRGV4	.	TRGJ1	15	-1	-1	30
9	6.25577790598261E-5	TGTGCCACCTGGGATGAGAGGAGGTATAGTAGTGATTGGATCAAGACGTTT	CATWDERRYSSDWIKTF	TRGV4	.	TRGJP2	15	-1	-1	24
9	6.25577790598261E-5	TGTGCCACCTGGGACGGCCCGCCGGACCTGAATTATTATAAGAAACTCTTT	CATWDGPPDLNYYKKLF	TRGV2	.	TRGJ1	20	-1	-1	29
9	6.25577790598261E-5	TGTGCCACCTGGGACGGGTGCTCGCTAACAACTTATTATAAGAAACTCTTT	CATWDGCSLTTYYKKLF	TRGV2	.	TRGJ1	17	-1	-1	32
9	6.25577790598261E-5	TGTGCCCCAGGACCCGATAGTCCCGAATTTGATTATAAGAAACTCTTT	CAPGPDSPEFDYKKLF	TRGV4	.	TRGJ1	5	-1	-1	23
9	6.25577790598261E-5	TGTGCCACCTGGGATGGGCCTAGAGAACCTTATTATAAGAAACTCTTT	CATWDGPREPYYKKLF	TRGV4	.	TRGJ1	19	-1	-1	29
9	6.25577790598261E-5	TGTGCCACCTGGGATAGAACTCCACTACCCTATTATAAGAAACTCTTT	CATWDRTPLPYYKKLF	TRGV8	.	TRGJ1	16	-1	-1	30
9	6.25577790598261E-5	TGTGCCACCTGGGACCCCCGGGAGTTGGGCAAAAAAATCAAGGTATTT	CATWDPRELGKKIKVF	TRGV8	.	TRGJP	13	-1	-1	21
9	6.25577790598261E-5	TGTGCCACCTGGGACGTTAGAGAGGGGTTTTATTATAAGAAACTCTTT	CATWDVREGFYYKKLF	TRGV2	.	TRGJ1	15	-1	-1	29
9	6.25577790598261E-5	TGTGCCACCTGGGACGGGCCTCATACCACTGGTTGGTTCAAGATATTT	CATWDGPHTTGWFKIF	TRGV2	.	TRGJP1	19	-1	-1	22
9	6.25577790598261E-5	TGTGCCACCTGGGACGGGCCCCTTGCGGGCCTATATAAGAAACTCTTT	CATWDGPLAGLYKKLF	TRGV2	.	TRGJ1	20	-1	-1	33
9	6.25577790598261E-5	TGTGCCACCTGGGACGGGCGGTTTTTGGGTTATTATAAGAAACTCTTT	CATWDGRFLGYYKKLF	TRGV2	.	TRGJ1	18	-1	-1	29
9	6.25577790598261E-5	TGTGCCACCTGGGACGGATCGTACCCGAATTATTATAAGAAACTCTTT	CATWDGSYPNYYKKLF	TRGV2	.	TRGJ1	16	-1	-1	25
9	6.25577790598261E-5	TGTGCCACCTGGGACAGGCCCGATAGTAGTGATTGGATCAAGACGTTT	CATWDRPDSSDWIKTF	TRGV7	.	TRGJP2	19	-1	-1	22
9	6.25577790598261E-5	TGTGCCACCTGGGACAGGGCTAAGGCTAGTTATTATAAGAAACTCTTT	CATWDRAKASYYKKLF	TRGV3	.	TRGJ1	20	-1	-1	29
9	6.25577790598261E-5	TGTGCCACCTGGGAAAGTCCCCCCGGTAGTGATTGGATCAAGACGTTT	CATWESPPGSDWIKTF	TRGV3	.	TRGJP2	19	-1	-1	25
9	6.25577790598261E-5	TGTGCCACCTGGGGGCCCGGAGCGGTTTATTATAAGAAACTCTTT	CATWGPGAVYYKKLF	TRGV3	.	TRGJ1	12	-1	-1	26
9	6.25577790598261E-5	TGTGCCACCTGGGATAGGCTGGTGGATTATTATAAGAAACTCTTT	CATWDRLVDYYKKLF	TRGV8	.	TRGJ1	18	-1	-1	25
9	6.25577790598261E-5	TGTGCCACCTGGGATAGAAGGTTCGATTATTATAAGAAACTCTTT	CATWDRRFDYYKKLF	TRGV8	.	TRGJ1	16	-1	-1	21
9	6.25577790598261E-5	TGTGCCACCTGGGACGGCCCCGGTAGGTATTATAAGAAACTCTTT	CATWDGPGRYYKKLF	TRGV2	.	TRGJ1	21	-1	-1	27
9	6.25577790598261E-5	TGTGCCACCTGGGACGGGCTAAGGGATTATTATAAGAAACTCTTT	CATWDGLRDYYKKLF	TRGV2	.	TRGJ1	18	-1	-1	25
9	6.25577790598261E-5	TGTGCCACCTGGGACGGGCCCGGGAATTATTATAAGAAACTCTTT	CATWDGPGNYYKKLF	TRGV2	.	TRGJ1	21	-1	-1	23
9	6.25577790598261E-5	TGTGCCACCTGGGACGGGCCCGAGTCAGGATGGATCAAGACGTTT	CATWDGPESGWIKTF	TRGV2	.	TRGJP2	21	-1	-1	30
9	6.25577790598261E-5	TGTGCCACCTGGGACAGCCCTAGAGTTTATTATAAGAAACTCTTT	CATWDSPRVYYKKLF	TRGV5	.	TRGJ1	20	-1	-1	26
9	6.25577790598261E-5	TGTGCCACCTGGGACAGGCTTCTGCATTATTATAAGAAACTCTTT	CATWDRLLHYYKKLF	TRGV3	.	TRGJ1	18	-1	-1	25
9	6.25577790598261E-5	TGTGCCACCTGGGACAGGCTGGTTAGTGATTGGATCAAGACGTTT	CATWDRLVSDWIKTF	TRGV3	.	TRGJP2	18	-1	-1	23
9	6.25577790598261E-5	TGTGCCACCTGGGACAGGCCAGTTGATTATTATAAGAAACTCTTT	CATWDRPVDYYKKLF	TRGV5	.	TRGJ1	22	-1	-1	25
9	6.25577790598261E-5	TGTGCCACCTGGGACAGAGAAGTAAATTATTATAAGAAACTCTTT	CATWDREVNYYKKLF	TRGV3	.	TRGJ1	16	-1	-1	24
9	6.25577790598261E-5	TTGGTACCTGGGACGGGCCGAAATTATTATAAGAAACTCTTT	LVPGTGRNYYKKLF	TRGV2	.	TRGJ1	18	-1	-1	21
9	6.25577790598261E-5	TGTGCCACCTGGGCCTATACCACTGGTTGGTTCAAGATATTT	CATWAYTTGWFKIF	TRGV8	.	TRGJP1	12	-1	-1	15
9	6.25577790598261E-5	TGTGCCACCTGGGCCGGTCTGCCTTATTATAAGAAACTCTTT	CATWAGLPYYKKLF	TRGV2	.	TRGJ1	16	-1	-1	23
9	6.25577790598261E-5	TGTGCCACCTGGGGCAAAAGGAGTTATTATAAGAAACTCTTT	CATWGKRSYYKKLF	TRGV5P	.	TRGJ1	15	-1	-1	20
9	6.25577790598261E-5	TGTGCCACCTGGGGATACTTGGGCAAAAAAATCAAGGTATTT	CATWGYLGKKIKVF	TRGV2	.	TRGJP	12	-1	-1	18
9	6.25577790598261E-5	TGTGCCACCTGGGATCTCCTGAATTATTATAAGAAACTCTTT	CATWDLLNYYKKLF	TRGV4	.	TRGJ1	14	-1	-1	20
9	6.25577790598261E-5	TGTGCCACCTGGGATCCCGGGGGGTATTATAAGAAACTCTTT	CATWDPGGYYKKLF	TRGV4	.	TRGJ1	14	-1	-1	24
9	6.25577790598261E-5	TGTGCCACCTGGGATGGGCCGAGTTTTTATAAGAAACTCTTT	CATWDGPSFYKKLF	TRGV4	.	TRGJ1	19	-1	-1	19
9	6.25577790598261E-5	TGTGCCACCTGGGATGGGGAGGTTTATTATAAGAAACTCTTT	CATWDGEVYYKKLF	TRGV4	.	TRGJ1	17	-1	-1	23
9	6.25577790598261E-5	TGTGCCACCTGGGATGGAAGGAATTATTATAAGAAACTCTTT	CATWDGRNYYKKLF	TRGV4	.	TRGJ1	16	-1	-1	20
9	6.25577790598261E-5	TGTGCCACCTGGGATGAACCAGTTTATTATAAGAAACTCTTT	CATWDEPVYYKKLF	TRGV4	.	TRGJ1	15	-1	-1	23
9	6.25577790598261E-5	TGTGCCACCTGGGATATTCCGAGTGATTGGATCAAGACGTTT	CATWDIPSDWIKTF	TRGV8	.	TRGJP2	15	-1	-1	21
9	6.25577790598261E-5	TGTGCCACCTGGGATACCCTCTATTATTATAAGAAACTCTTT	CATWDTLYYYKKLF	TRGV8	.	TRGJ1	15	-1	-1	22
9	6.25577790598261E-5	TGTGCCACCTGGGATAGGCCGGTTTATTATAAGAAACTCTTT	CATWDRPVYYKKLF	TRGV8	.	TRGJ1	19	-1	-1	23
9	6.25577790598261E-5	TGTGCCACCTGGGATAGGAAGTATTATTATAAGAAACTCTTT	CATWDRKYYYKKLF	TRGV8	.	TRGJ1	17	-1	-1	22
9	6.25577790598261E-5	TGTGCCACCTGGGATAGAAATAATTATTATAAGAAACTCTTT	CATWDRNNYYKKLF	TRGV8	.	TRGJ1	16	-1	-1	21
9	6.25577790598261E-5	TGTGCCACCTGGGATAACCCGTTTTATTATAAGAAACTCTTT	CATWDNPFYYKKLF	TRGV8	.	TRGJ1	15	-1	-1	23
9	6.25577790598261E-5	TGTGCCACCTGGGATAACGGTAGTGATTGGATCAAGACGTTT	CATWDNGSDWIKTF	TRGV8	.	TRGJP2	15	-1	-1	19
9	6.25577790598261E-5	TGTGCCACCTGGGATAAACGGGCTTATTATAAGAAACTCTTT	CATWDKRAYYKKLF	TRGV8	.	TRGJ1	15	-1	-1	23
9	6.25577790598261E-5	TGTGCCACCTGGGACCCTCCAGGTTATTATAAGAAACTCTTT	CATWDPPGYYKKLF	TRGV8	.	TRGJ1	13	-1	-1	23
9	6.25577790598261E-5	TGTGCCACCTGGGACCCACTCTTCTCCTTCAAGAAACTCTTT	CATWDPLFSFKKLF	TRGV8	.	TRGJ1	13	-1	-1	30
9	6.25577790598261E-5	TGTGCCACCTGGGACGGTTTGAATTATTATAAGAAACTCTTT	CATWDGLNYYKKLF	TRGV2	.	TRGJ1	16	-1	-1	17
9	6.25577790598261E-5	TGTGCCACCTGGGACGGTACTTTTTATTATAAGAAACTCTTT	CATWDGTFYYKKLF	TRGV7	.	TRGJ1	14	-1	-1	23
9	6.25577790598261E-5	TGTGCCACCTGGGACGGGCTGGATTATTATAAGAAACTCTTT	CATWDGLDYYKKLF	TRGV2	.	TRGJ1	18	-1	-1	22
9	6.25577790598261E-5	TGTGCCACCTGGGACGGGCCCAACTATTATAAGAAACTCTTT	CATWDGPNYYKKLF	TRGV2	.	TRGJ1	20	-1	-1	21
9	6.25577790598261E-5	TGTGCCACCTGGGACGGGCGTCCATCCTATAAGAAACTCTTT	CATWDGRPSYKKLF	TRGV2	.	TRGJ1	18	-1	-1	27
9	6.25577790598261E-5	TGTGCCACCTGGGACGGGCGCCTTTATTATAAGAAACTCTTT	CATWDGRLYYKKLF	TRGV2	.	TRGJ1	18	-1	-1	23
9	6.25577790598261E-5	TGTGCCACCTGGGACGGGCGGGTGCGGTATAAGAAACTCTTT	CATWDGRVRYKKLF	TRGV2	.	TRGJ1	18	-1	-1	27
9	6.25577790598261E-5	TGTGCCACCTGGGACGGACTCTATTATTATAAGAAACTCTTT	CATWDGLYYYKKLF	TRGV2	.	TRGJ1	16	-1	-1	22
9	6.25577790598261E-5	TGTGCCACCTGGGACGGAGCCGGGGATTATAAGAAACTCTTT	CATWDGAGDYKKLF	TRGV5	.	TRGJ1	14	-1	-1	25
9	6.25577790598261E-5	TGTGCCACCTGGGACACCTTGGCTTATTATAAGAAACTCTTT	CATWDTLAYYKKLF	TRGV3	.	TRGJ1	15	-1	-1	23
9	6.25577790598261E-5	TGTGCCACCTGGGACAGGTTTCGGAGGCATAAGAAACTCTTT	CATWDRFRRHKKLF	TRGV3	.	TRGJ1	17	-1	-1	28
9	6.25577790598261E-5	TGTGCCACCTGGGACAGGGCCCTTTATGGAAAGAAACTCTTT	CATWDRALYGKKLF	TRGV7	.	TRGJ1	17	-1	-1	30
9	6.25577790598261E-5	TGTGCCACCTGGGACAGACCGAATTATTATAAGAAACTCTTT	CATWDRPNYYKKLF	TRGV1	.	TRGJ1	19	-1	-1	19
9	6.25577790598261E-5	TGTGCCACCTGGATTCCCCGTCATTATTATAAGAAACTCTTT	CATWIPRHYYKKLF	TRGV8	.	TRGJ1	11	-1	-1	22
9	6.25577790598261E-5	TGTGCTGCCCGAATCCCCTGTTATTATAAGAAACTCTTT	CAARIPCYYKKLF	TRGV10	.	TRGJ1	7	-1	-1	20
9	6.25577790598261E-5	TGTGCCACCTCGATCACTAGGTATTATAAGAAACTCTTT	CATSITRYYKKLF	TRGV2	.	TRGJ1	9	-1	-1	21
9	6.25577790598261E-5	TGTGCCACCTGGTTTTCGAATTATTATAAGAAACTCTTT	CATWFSNYYKKLF	TRGV2	.	TRGJ1	11	-1	-1	14
9	6.25577790598261E-5	TGTGCCACCTGGTTCTCGAATTATTATAAGAAACTCTTT	CATWFSNYYKKLF	TRGV8	.	TRGJ1	11	-1	-1	15
9	6.25577790598261E-5	TGTGCCACCTGGGCCACCAATTATTATAAGAAACTCTTT	CATWATNYYKKLF	TRGV8	.	TRGJ1	12	-1	-1	18
9	6.25577790598261E-5	TGTGCCACCTGGGGACAGAATTATTATAAGAAACTCTTT	CATWGQNYYKKLF	TRGV4	.	TRGJ1	12	-1	-1	17
9	6.25577790598261E-5	TGTGCCACCTGGGATTCGCAACTCAATAAGAAACTCTTT	CATWDSQLNKKLF	TRGV8	.	TRGJ1	14	-1	-1	25
9	6.25577790598261E-5	TGTGCCACCTGGGATCGCCCTTATTATAAGAAACTCTTT	CATWDRPYYKKLF	TRGV4	.	TRGJ1	14	-1	-1	20
9	6.25577790598261E-5	TGTGCCACCTGGGATGGGCCGTATTATAAGAAACTCTTT	CATWDGPYYKKLF	TRGV4	.	TRGJ1	19	-1	-1	21
9	6.25577790598261E-5	TGTGCCACCTGGGATGAGCATTATTATAAGAAACTCTTT	CATWDEHYYKKLF	TRGV4	.	TRGJ1	18	-1	-1	19
9	6.25577790598261E-5	TGTGCCACCTGGGATATTATAGATTATAAGAAACTCTTT	CATWDIIDYKKLF	TRGV8	.	TRGJ1	15	-1	-1	22
9	6.25577790598261E-5	TGTGCCACCTGGGATAGCTGTTATTATAAGAAACTCTTT	CATWDSCYYKKLF	TRGV4	.	TRGJ1	14	-1	-1	20
9	6.25577790598261E-5	TGTGCCACCTGGGACCTGTGGGAATATAAGAAACTCTTT	CATWDLWEYKKLF	TRGV8	.	TRGJ1	13	-1	-1	24
9	6.25577790598261E-5	TGTGCCACCTGGGACGGCCGGTATTATAAGAAACTCTTT	CATWDGRYYKKLF	TRGV2	.	TRGJ1	16	-1	-1	21
9	6.25577790598261E-5	TGTGCCACCTGGGACGGGCTTGAATATAAGAAACTCTTT	CATWDGLEYKKLF	TRGV2	.	TRGJ1	18	-1	-1	24
9	6.25577790598261E-5	TGTGCCACCTGGGACGGGCGTAAAGTTAAGAAACTCTTT	CATWDGRKVKKLF	TRGV2	.	TRGJ1	18	-1	-1	26
9	6.25577790598261E-5	TGTGCCACCTGGGACGGGCATTATTATAAGAAACTCTTT	CATWDGHYYKKLF	TRGV2	.	TRGJ1	18	-1	-1	19
9	6.25577790598261E-5	TGTGCCACCTGGGACGGGGGAAATTATAAGAAACTCTTT	CATWDGGNYKKLF	TRGV2	.	TRGJ1	17	-1	-1	22
9	6.25577790598261E-5	TGTGCCACCTGGGACGGAGCTTATTATAAGAAACTCTTT	CATWDGAYYKKLF	TRGV2	.	TRGJ1	16	-1	-1	20
9	6.25577790598261E-5	TGTGCCACCTGGGACAGTCTTTATTATAAGAAACTCTTT	CATWDSLYYKKLF	TRGV3	.	TRGJ1	16	-1	-1	20
9	6.25577790598261E-5	TGTGCCACCTGGGACAGGCTAGGCTATAAGAAACTCTTT	CATWDRLGYKKLF	TRGV3	.	TRGJ1	18	-1	-1	24
9	6.25577790598261E-5	TGTGCCACCTGGGACAGGCCAAGATATAAGAAACTCTTT	CATWDRPRYKKLF	TRGV3	.	TRGJ1	19	-1	-1	24
9	6.25577790598261E-5	TGTGCCACCTGGGACAGGCGGGGATATAAGAAACTCTTT	CATWDRRGYKKLF	TRGV3	.	TRGJ1	18	-1	-1	24
9	6.25577790598261E-5	TGTGCCACCTGGGACAGGAGGCTTTATAAGAAACTCTTT	CATWDRRLYKKLF	TRGV7	.	TRGJ1	17	-1	-1	23
9	6.25577790598261E-5	TGTGCCACCTGGGAGAACGGGGGTTATAAGAAACTCTTT	CATWENGGYKKLF	TRGV4	.	TRGJ1	13	-1	-1	23
9	6.25577790598261E-5	TGTGCTGCGTGGGATTATAGTTATAAGAAACTCTTT	CAAWDYSYKKLF	TRGV10	.	TRGJ1	16	-1	-1	20
9	6.25577790598261E-5	TGTGCCACCTGGGCCCTCCATTATAAGAAACTCTTT	CATWALHYKKLF	TRGV4	.	TRGJ1	12	-1	-1	19
9	6.25577790598261E-5	TGTGCCACCTGGGCCGATTATTATAAGAAACTCTTT	CATWADYYKKLF	TRGV2	.	TRGJ1	15	-1	-1	16
9	6.25577790598261E-5	TGTGCCACCTGGGCCGAGTATTATAAGAAACTCTTT	CATWAEYYKKLF	TRGV2	.	TRGJ1	15	-1	-1	18
9	6.25577790598261E-5	TGTGCCACCTGGGCGAATTATTATAAGAAACTCTTT	CATWANYYKKLF	TRGV3	.	TRGJ1	12	-1	-1	13
9	6.25577790598261E-5	TGTGCCACCTGGGGGATTTATTATAAGAAACTCTTT	CATWGIYYKKLF	TRGV2	.	TRGJ1	12	-1	-1	14
9	6.25577790598261E-5	TGTGCCACCTGGGATGGCCCCGGTTTAAAACTCTTT	CATWDGPGLKLF	TRGV4	.	TRGJ1	20	-1	-1	27
9	6.25577790598261E-5	TGTGCCACCTGGGATGGGTGTTTAGCGAAACTCTTT	CATWDGCLAKLF	TRGV4	.	TRGJ1	17	-1	-1	26
9	6.25577790598261E-5	TGTGCCACCTGGGATGGGTACTATAAGAAACTCTTT	CATWDGYYKKLF	TRGV8	.	TRGJ1	17	-1	-1	18
9	6.25577790598261E-5	TGTGCCACCTGGGATGGACGATATAAGAAACTCTTT	CATWDGRYKKLF	TRGV4	.	TRGJ1	16	-1	-1	21
9	6.25577790598261E-5	TGTGCCACCTGGGATGGAGATTATAAGAAACTCTTT	CATWDGDYKKLF	TRGV4	.	TRGJ1	16	-1	-1	19
9	6.25577790598261E-5	TGTGCCACCTGGGATACATGGAGAAAGAAACTCTTT	CATWDTWRKKLF	TRGV8	.	TRGJ1	15	-1	-1	24
9	6.25577790598261E-5	TGTGCCACCTGGGATAGCCCGAATAAGAAACTCTTT	CATWDSPNKKLF	TRGV8	.	TRGJ1	19	-1	-1	22
9	6.25577790598261E-5	TGTGCCACCTGGGATAGGAGATTCGGGAAACTCTTT	CATWDRRFGKLF	TRGV8	.	TRGJ1	17	-1	-1	26
9	6.25577790598261E-5	TGTGCCACCTGGGACTATTATTATAAGAAACTCTTT	CATWDYYYKKLF	TRGV3	.	TRGJ1	14	-1	-1	16
9	6.25577790598261E-5	TGTGCCACCTGGGACCGTTATTATAAGAAACTCTTT	CATWDRYYKKLF	TRGV3	.	TRGJ1	14	-1	-1	17
9	6.25577790598261E-5	TGTGCCACCTGGGACGGGCGCTATAAGAAACTCTTT	CATWDGRYKKLF	TRGV2	.	TRGJ1	18	-1	-1	21
9	6.25577790598261E-5	TGTGCCACCTGGGACGGGGCACATAAGAAACTCTTT	CATWDGAHKKLF	TRGV2	.	TRGJ1	17	-1	-1	22
9	6.25577790598261E-5	TGTGCCACCTGGGACAGGTATTATAAGAAACTCTTT	CATWDRYYKKLF	TRGV3	.	TRGJ1	17	-1	-1	18
9	6.25577790598261E-5	TGTGCCACCTGGGACAGGCTTGGAGGGAAACTCTTT	CATWDRLGGKLF	TRGV3	.	TRGJ1	21	-1	-1	26
9	6.25577790598261E-5	TGTGCCACCTGGGACAGGCCGCGGGCGAAACTCTTT	CATWDRPRAKLF	TRGV3	.	TRGJ1	19	-1	-1	26
9	6.25577790598261E-5	TGTGCCACCTACTCCCAAACGAATAAGAAACTCTTT	CATYSQTNKKLF	TRGV3	.	TRGJ1	9	-1	-1	22
9	6.25577790598261E-5	TGTGCCACCCCGCTGAATTATTATAAGAAACTCTTT	CATPLNYYKKLF	TRGV8	.	TRGJ1	8	-1	-1	14
9	6.25577790598261E-5	TGTGCCACCTGTTATTATTATAAGAAACTCTTT	CATCYYYKKLF	TRGV3	.	TRGJ1	10	-1	-1	13
9	6.25577790598261E-5	TGTGCCACCTGGGCCCCAGGTAGGAAACTCTTT	CATWAPGRKLF	TRGV5	.	TRGJ1	12	-1	-1	20
9	6.25577790598261E-5	TGTGCCACCTGGGATTTTTGTAAGAAACTCTTT	CATWDFCKKLF	TRGV8	.	TRGJ1	14	-1	-1	13
9	6.25577790598261E-5	TGTGCCACCTGGGATACCCGTAAGAAACTCTTT	CATWDTRKKLF	TRGV8	.	TRGJ1	15	-1	-1	20
9	6.25577790598261E-5	TGTGCCACCTGGGATAGTTATAAGAAACTCTTT	CATWDSYKKLF	TRGV8	.	TRGJ1	16	-1	-1	17
9	6.25577790598261E-5	TGTGCCACCTGGGACGGGCGCGGGAAACTCTTT	CATWDGRGKLF	TRGV2	.	TRGJ1	21	-1	-1	23
9	6.25577790598261E-5	TGTGCCACCTGGGACGGGCACGGGAAACTCTTT	CATWDGHGKLF	TRGV2	.	TRGJ1	21	-1	-1	23
9	6.25577790598261E-5	TGTGCCACCTGGGACGACCCGAGAGTGCTCTTT	CATWDDPRVLF	TRGV7	.	TRGJ1	14	-1	-1	27
9	6.25577790598261E-5	TGTGCCACCTGGGACAGGCCGGGGAAACTCTTT	CATWDRPGKLF	TRGV5	.	TRGJ1	19	-1	-1	23
9	6.25577790598261E-5	TGTGCCACCCCTTATATTTTGGGGAAACTCTTT	CATPYILGKLF	TRGV8	.	TRGJ1	8	-1	-1	23
9	6.25577790598261E-5	TGTGCCACCTGCGTACTTAAGAAACTCTTT	CATCVLKKLF	TRGV3	.	TRGJ1	10	-1	-1	17
9	6.25577790598261E-5	TGTGCCACCTGGGTAGGGAAGAAACTCTTT	CATWVGKKLF	TRGV5	.	TRGJ1	12	-1	-1	18
9	6.25577790598261E-5	TGTGCCACCTGGGATGATAAGAAACTCTTT	CATWDDKKLF	TRGV8	.	TRGJ1	14	-1	-1	13
9	6.25577790598261E-5	TGTGCCACCTGGACGGGGCGGAAACTCTTT	CATWTGRKLF	TRGV2	.	TRGJ1	16	-1	-1	20
9	6.25577790598261E-5	TGTGCCACGCCTTATTATAAGAAACTCTTT	CATPYYKKLF	TRGV8	.	TRGJ1	7	-1	-1	11
9	6.25577790598261E-5	TGTGCCACCTGGTCCAAGAAACTCTTT	CATWSKKLF	TRGV4	.	TRGJ1	11	-1	-1	15
9	6.25577790598261E-5	TGTGCCACCTGGGAGGTGGTACTCTTT	CATWEVVLF	TRGV3	.	TRGJ1	13	-1	-1	20
9	6.25577790598261E-5	TGTGCCACAGGAGAAAAGAAACTCTTT	CATGEKKLF	TRGV7	.	TRGJ1	7	-1	-1	15
9	6.25577790598261E-5	TGTGCCACCTGGGACGGGCTCTTT	CATWDGLF	TRGV2	.	TRGJ1	18	-1	-1	18
9	6.25577790598261E-5	TGTGCCTGCCTCGGGGGT	CACLGG	TRGV11	.	TRGJP2	8	-1	-1	17
9	6.25577790598261E-5	TGTGCCACCTCACTCTTT	CATSLF	TRGV8	.	TRGJ1	9	-1	-1	11
8	5.560691471984541E-5	TGTGCCACCTGGGATAAAGTAAAGCCCGGGATGGAGGAAGGAAGGGAGAAACTCTTT	CATWDKVKPGMEEGREKLF	TRGV8	.	TRGJ1	15	-1	-1	46
8	5.560691471984541E-5	TGTGCCACCTGGGACGGGCCGCAGCTGGCGCGCGGGGGGGATTGTCAGAAACTCTTT	CATWDGPQLARGGDCQKLF	TRGV2	.	TRGJ1	19	-1	-1	40
8	5.560691471984541E-5	TGTGCCACCTGGGACTCCACCTCCTATAGTAGTGATTGGATCAAGACGTTT	CATWDSTSYSSDWIKTF	TRGV2	.	TRGJP2	14	-1	-1	24
8	5.560691471984541E-5	TGTGCCACCTGGGACCCAGGGGGATGCTTCGTTTATTATAAGAAACTCTTT	CATWDPGGCFVYYKKLF	TRGV5	.	TRGJ1	14	-1	-1	32
8	5.560691471984541E-5	TGTGCCACCTGGGACGCCATGTGGTGGTTGGGCAAAAAAATCAAGGTATTT	CATWDAMWWLGKKIKVF	TRGV2	.	TRGJP	15	-1	-1	26
8	5.560691471984541E-5	TGTGCCACCTGGGACAGGCCGTCAGCATCGAATTATTATAAGAAACTCTTT	CATWDRPSASNYYKKLF	TRGV5	.	TRGJ1	22	-1	-1	27
8	5.560691471984541E-5	TGTGCCACCTGGGACGGGCGGTATACCACTGGTTGGTTCAAGATATTT	CATWDGRYTTGWFKIF	TRGV2	.	TRGJP1	18	-1	-1	21
8	5.560691471984541E-5	TGTGCCACCTGGGACAGCCCTCTTTCGAATTATTATAAGAAACTCTTT	CATWDSPLSNYYKKLF	TRGV7	.	TRGJ1	20	-1	-1	23
8	5.560691471984541E-5	TGTGCCACCTGGGACAGGCCCTATAGTAGTGATTGGATCAAGACGTTT	CATWDRPYSSDWIKTF	TRGV3	.	TRGJP2	19	-1	-1	21
8	5.560691471984541E-5	TGTGCCACCTGGGACAGGCGGGGAATGAATTATTATAAGAAACTCTTT	CATWDRRGMNYYKKLF	TRGV7	.	TRGJ1	18	-1	-1	26
8	5.560691471984541E-5	TGTGCCACCTGGGACAGGCAGTTAAGGGATTATTATAAGAAACTCTTT	CATWDRQLRDYYKKLF	TRGV7	.	TRGJ1	18	-1	-1	28
8	5.560691471984541E-5	TGTGCCTGCTGGATTAGGCACTCATTATTGAATAAGAAACTCTTT	CACWIRHSLLNKKLF	TRGV11	.	TRGJ1	20	-1	-1	23
8	5.560691471984541E-5	TGTGCCACCTGGGATTGGATAAACGGGGATTATAAGAAACTCTTT	CATWDWINGDYKKLF	TRGV4	.	TRGJ1	17	-1	-1	28
8	5.560691471984541E-5	TGTGCCACCTGGGATGGCGCGACGAATTATTATAAGAAACTCTTT	CATWDGATNYYKKLF	TRGV4	.	TRGJ1	16	-1	-1	22
8	5.560691471984541E-5	TGTGCCACCTGGGATGGGCCTTGGTGCTATTATAAGAAACTCTTT	CATWDGPWCYYKKLF	TRGV4	.	TRGJ1	19	-1	-1	27
8	5.560691471984541E-5	TGTGCCACCTGGGATGGGCCCCTGAATTATTATAAGAAACTCTTT	CATWDGPLNYYKKLF	TRGV4	.	TRGJ1	20	-1	-1	23
8	5.560691471984541E-5	TGTGCCACCTGGGATGGGCAGGTGGCTGATTATAAGAAACTCTTT	CATWDGQVADYKKLF	TRGV4	.	TRGJ1	18	-1	-1	28
8	5.560691471984541E-5	TGTGCCACCTGGGATGACCCCAACACTTATTATAAGAAACTCTTT	CATWDDPNTYYKKLF	TRGV4	.	TRGJ1	21	-1	-1	26
8	5.560691471984541E-5	TGTGCCACCTGGGATATGGGGAGTAGTGATTGGATCAAGACGTTT	CATWDMGSSDWIKTF	TRGV8	.	TRGJP2	15	-1	-1	21
8	5.560691471984541E-5	TGTGCCACCTGGGATAGGACCGAGAATTATTATAAGAAACTCTTT	CATWDRTENYYKKLF	TRGV8	.	TRGJ1	17	-1	-1	23
8	5.560691471984541E-5	TGTGCCACCTGGGATAGATTCATGAATTATTATAAGAAACTCTTT	CATWDRFMNYYKKLF	TRGV8	.	TRGJ1	16	-1	-1	23
8	5.560691471984541E-5	TGTGCCACCTGGGATAAAAGGAGGCAGTATTATAAGAAACTCTTT	CATWDKRRQYYKKLF	TRGV8	.	TRGJ1	15	-1	-1	27
8	5.560691471984541E-5	TGTGCCACCTGGGACCTCCCGCGGGCTTATTATAAGAAACTCTTT	CATWDLPRAYYKKLF	TRGV8	.	TRGJ1	13	-1	-1	26
8	5.560691471984541E-5	TGTGCCACCTGGGACCCCTTAATACCTTATTATAAGAAACTCTTT	CATWDPLIPYYKKLF	TRGV4	.	TRGJ1	13	-1	-1	26
8	5.560691471984541E-5	TGTGCCACCTGGGACGCCACGGAACATTATTATAAGAAACTCTTT	CATWDATEHYYKKLF	TRGV2	.	TRGJ1	15	-1	-1	25
8	5.560691471984541E-5	TGTGCCACCTGGGACGGGTATATGTGTGATTGGATCAAGACGTTT	CATWDGYMCDWIKTF	TRGV2	.	TRGJP2	17	-1	-1	18
8	5.560691471984541E-5	TGTGCCACCTGGGACGGGCCTCTGAATTATTATAAGAAACTCTTT	CATWDGPLNYYKKLF	TRGV2	.	TRGJ1	19	-1	-1	23
8	5.560691471984541E-5	TGTGCCACCTGGGACGGGCCTCCTTATTATTATAAGAAACTCTTT	CATWDGPPYYYKKLF	TRGV2	.	TRGJ1	19	-1	-1	25
8	5.560691471984541E-5	TGTGCCACCTGGGACGGGCGAACCTATTATTATAAGAAACTCTTT	CATWDGRTYYYKKLF	TRGV2	.	TRGJ1	18	-1	-1	25
8	5.560691471984541E-5	TGTGCCACCTGGGACGGGCATCTTAGTGATTGGATCAAGACGTTT	CATWDGHLSDWIKTF	TRGV2	.	TRGJP2	18	-1	-1	23
8	5.560691471984541E-5	TGTGCCACCTGGGACATCAATACCACTGGTTGGTTCAAGATATTT	CATWDINTTGWFKIF	TRGV3	.	TRGJP1	15	-1	-1	19
8	5.560691471984541E-5	TGTGCCAACTCGCGCCGAAGAAAAAAACCTCAAAAGAAACTCTTT	CANSRRRKKPQKKLF	TRGV8	.	TRGJ1	9	-1	-1	33
8	5.560691471984541E-5	TGTGCCTGCTGGATTAGGTTTCGGGATTATAAGAAACTCTTT	CACWIRFRDYKKLF	TRGV11	.	TRGJ1	17	-1	-1	25
8	5.560691471984541E-5	TGTGCCACCTTTTACCTCTCGAATTATTATAAGAAACTCTTT	CATFYLSNYYKKLF	TRGV4	.	TRGJ1	9	-1	-1	18
8	5.560691471984541E-5	TGTGCCACCTGGCCCGCTTCGAATTATTATAAGAAACTCTTT	CATWPASNYYKKLF	TRGV8	.	TRGJ1	11	-1	-1	17
8	5.560691471984541E-5	TGTGCCACCTGGGTCCTTCAACTTTATTATAAGAAACTCTTT	CATWVLQLYYKKLF	TRGV3	.	TRGJ1	12	-1	-1	23
8	5.560691471984541E-5	TGTGCCACCTGGGCCCCCGCGAATTATTATAAGAAACTCTTT	CATWAPANYYKKLF	TRGV3	.	TRGJ1	12	-1	-1	19
8	5.560691471984541E-5	TGTGCCACCTGGGGTCCTAAAACGAGGGATAAGAAACTCTTT	CATWGPKTRDKKLF	TRGV8	.	TRGJ1	12	-1	-1	28
8	5.560691471984541E-5	TGTGCCACCTGGGGCTATAAGGGTTATTATAAGAAACTCTTT	CATWGYKGYYKKLF	TRGV8	.	TRGJ1	12	-1	-1	23
8	5.560691471984541E-5	TGTGCCACCTGGGATGTGGGCCGGGGTTATAAGAAACTCTTT	CATWDVGRGYKKLF	TRGV4	.	TRGJ1	15	-1	-1	26
8	5.560691471984541E-5	TGTGCCACCTGGGATGAGGGGAGTGATTGGATCAAGACGTTT	CATWDEGSDWIKTF	TRGV8	.	TRGJP2	18	-1	-1	21
8	5.560691471984541E-5	TGTGCCACCTGGGATATACCCACTGGTTGGTTCAAGATATTT	CATWDIPTGWFKIF	TRGV8	.	TRGJP1	15	-1	-1	9
8	5.560691471984541E-5	TGTGCCACCTGGGATAGTTGGTATTATTATAAGAAACTCTTT	CATWDSWYYYKKLF	TRGV8	.	TRGJ1	16	-1	-1	13
8	5.560691471984541E-5	TGTGCCACCTGGGATAGTAGGGGTTATTATAAGAAACTCTTT	CATWDSRGYYKKLF	TRGV8	.	TRGJ1	16	-1	-1	23
8	5.560691471984541E-5	TGTGCCACCTGGGATAGGCAGGAATATTATAAGAAACTCTTT	CATWDRQEYYKKLF	TRGV8	.	TRGJ1	18	-1	-1	21
8	5.560691471984541E-5	TGTGCCACCTGGGATAGGGGACATTATTATAAGAAACTCTTT	CATWDRGHYYKKLF	TRGV8	.	TRGJ1	17	-1	-1	22
8	5.560691471984541E-5	TGTGCCACCTGGGACGCATCGAATTATTATAAGAAACTCTTT	CATWDASNYYKKLF	TRGV2	.	TRGJ1	15	-1	-1	18
8	5.560691471984541E-5	TGTGCCACCTGGGACGGGCTGGTAGGTAGGATCAAGACGTTT	CATWDGLVGRIKTF	TRGV2	.	TRGJP2	18	-1	-1	28
8	5.560691471984541E-5	TGTGCCACCTGGGACGGGCCTTGTTATTATAAGAAACTCTTT	CATWDGPCYYKKLF	TRGV2	.	TRGJ1	19	-1	-1	23
8	5.560691471984541E-5	TGTGCCACCTGGGACGGGCCCTCTTATTATAAGAAACTCTTT	CATWDGPSYYKKLF	TRGV2	.	TRGJ1	20	-1	-1	23
8	5.560691471984541E-5	TGTGCCACCTGGGACGGGCCCATGAATTATAAGAAACTCTTT	CATWDGPMNYKKLF	TRGV2	.	TRGJ1	20	-1	-1	25
8	5.560691471984541E-5	TGTGCCACCTGGGACGGGCGGAATTATTATAAGAAACTCTTT	CATWDGRNYYKKLF	TRGV2	.	TRGJ1	18	-1	-1	20
8	5.560691471984541E-5	TGTGCCACCTGGGACGGGCACTTGAGCTATAAGAAACTCTTT	CATWDGHLSYKKLF	TRGV2	.	TRGJ1	18	-1	-1	27
8	5.560691471984541E-5	TGTGCCACCTGGGACGGGACCACTGGTTGGTTCAAGATATTT	CATWDGTTGWFKIF	TRGV2	.	TRGJP1	20	-1	-1	18
8	5.560691471984541E-5	TGTGCCACCTGGGACGGAACGAATTATTATAAGAAACTCTTT	CATWDGTNYYKKLF	TRGV2	.	TRGJ1	16	-1	-1	19
8	5.560691471984541E-5	TGTGCCACCTGGGACATACTTCGATATTATAAGAAACTCTTT	CATWDILRYYKKLF	TRGV5	.	TRGJ1	15	-1	-1	15
8	5.560691471984541E-5	TGTGCCACCTGGGACAGCCTTTTGGGGGGTAAGAAACTCTTT	CATWDSLLGGKKLF	TRGV7	.	TRGJ1	19	-1	-1	29
8	5.560691471984541E-5	TGTGCCACCTGGGACAGCCCGAATTATTATAAGAAACTCTTT	CATWDSPNYYKKLF	TRGV7	.	TRGJ1	19	-1	-1	19
8	5.560691471984541E-5	TGTGCCACCTGGGACAGCCGAAATTATTATAAGAAACTCTTT	CATWDSRNYYKKLF	TRGV5	.	TRGJ1	16	-1	-1	21
8	5.560691471984541E-5	TGTGCCACCTGGGACAGGCTTTATTATTATAAGAAACTCTTT	CATWDRLYYYKKLF	TRGV7	.	TRGJ1	18	-1	-1	22
8	5.560691471984541E-5	TGTGCCACCTGGGACAGGCTTCCCACTTATAAGAAACTCTTT	CATWDRLPTYKKLF	TRGV3	.	TRGJ1	24	-1	-1	26
8	5.560691471984541E-5	TGTGCCACCTGGGACAGGCTCTCGAATTATAAGAAACTCTTT	CATWDRLSNYKKLF	TRGV7	.	TRGJ1	18	-1	-1	25
8	5.560691471984541E-5	TGTGCCACCTGGGACAGGCTAGGGCATTATAAGAAACTCTTT	CATWDRLGHYKKLF	TRGV5	.	TRGJ1	18	-1	-1	25
8	5.560691471984541E-5	TGTGCCACCTGGGACAGGCTAAATTATTATAAGAAACTCTTT	CATWDRLNYYKKLF	TRGV3	.	TRGJ1	18	-1	-1	21
8	5.560691471984541E-5	TGTGCCACCTGGGACAGGCCGAATTATTATAAGAAACTCTTT	CATWDRPNYYKKLF	TRGV7	.	TRGJ1	19	-1	-1	19
8	5.560691471984541E-5	TGTGCCACCTGGGACAGGCAAAGGTATTATAAGAAACTCTTT	CATWDRQRYYKKLF	TRGV3	.	TRGJ1	18	-1	-1	24
8	5.560691471984541E-5	TGTGCCACCTGGGACAGACCATTTTATTATAAGAAACTCTTT	CATWDRPFYYKKLF	TRGV3	.	TRGJ1	19	-1	-1	23
8	5.560691471984541E-5	TGTGCCACCTGGGACAAACCCGATAATTATAAGAAACTCTTT	CATWDKPDNYKKLF	TRGV5	.	TRGJ1	15	-1	-1	22
8	5.560691471984541E-5	TGTGCCACCTGGGAAAGCACGAATTATTATAAGAAACTCTTT	CATWESTNYYKKLF	TRGV2	.	TRGJ1	13	-1	-1	19
8	5.560691471984541E-5	TGTGCCACCCCCAATTATACCACTGGTTGGTTCAAGATATTT	CATPNYTTGWFKIF	TRGV8	.	TRGJP1	8	-1	-1	15
8	5.560691471984541E-5	TGTGCTGCGTGGGATACCCCGAATTATAAGAAACTCTTT	CAAWDTPNYKKLF	TRGV10	.	TRGJ1	14	-1	-1	22
8	5.560691471984541E-5	TGTGCCATCCCGATCTATCATTATTATAAGAAACTCTTT	CAIPIYHYYKKLF	TRGV4	.	TRGJ1	6	-1	-1	19
8	5.560691471984541E-5	TGTGCCACCTGGCCGAACGATTATTATAAGAAACTCTTT	CATWPNDYYKKLF	TRGV8	.	TRGJ1	11	-1	-1	19
8	5.560691471984541E-5	TGTGCCACCTGGCCACGTCCACCCAGTAAGAAACTCTTT	CATWPRPPSKKLF	TRGV3	.	TRGJ1	11	-1	-1	26
8	5.560691471984541E-5	TGTGCCACCTGGGTCCTATCAGAATATAAGAAACTCTTT	CATWVLSEYKKLF	TRGV8	.	TRGJ1	12	-1	-1	24
8	5.560691471984541E-5	TGTGCCACCTGGGCCCAGAATTATTATAAGAAACTCTTT	CATWAQNYYKKLF	TRGV8	.	TRGJ1	12	-1	-1	17
8	5.560691471984541E-5	TGTGCCACCTGGGCCAAAAATTATTATAAGAAACTCTTT	CATWAKNYYKKLF	TRGV2	.	TRGJ2	12	-1	-1	18
8	5.560691471984541E-5	TGTGCCACCTGGGGCGACTATTATTATAAGAAACTCTTT	CATWGDYYYKKLF	TRGV4	.	TRGJ1	12	-1	-1	19
8	5.560691471984541E-5	TGTGCCACCTGGGATTCCGTTTATTATAAGAAACTCTTT	CATWDSVYYKKLF	TRGV8	.	TRGJ1	14	-1	-1	20
8	5.560691471984541E-5	TGTGCCACCTGGGATCTGTGCTATTATAAGAAACTCTTT	CATWDLCYYKKLF	TRGV8	.	TRGJ1	14	-1	-1	21
8	5.560691471984541E-5	TGTGCCACCTGGGATGGCAATTATTATAAGAAACTCTTT	CATWDGNYYKKLF	TRGV8	.	TRGJ1	17	-1	-1	18
8	5.560691471984541E-5	TGTGCCACCTGGGATGGGCATTCTTATAAGAAACTCTTT	CATWDGHSYKKLF	TRGV4	.	TRGJ1	18	-1	-1	19
8	5.560691471984541E-5	TGTGCCACCTGGGATATTATTTATTATAAGAAACTCTTT	CATWDIIYYKKLF	TRGV8	.	TRGJ1	15	-1	-1	20
8	5.560691471984541E-5	TGTGCCACCTGGGATAGTTCCTATTATAAGAAACTCTTT	CATWDSSYYKKLF	TRGV8	.	TRGJ1	23	-1	-1	21
8	5.560691471984541E-5	TGTGCCACCTGGGATAGTGGGAATTATAAGAAACTCTTT	CATWDSGNYKKLF	TRGV8	.	TRGJ1	16	-1	-1	22
8	5.560691471984541E-5	TGTGCCACCTGGGATAGAGATTATTATAAGAAACTCTTT	CATWDRDYYKKLF	TRGV8	.	TRGJ1	16	-1	-1	19
8	5.560691471984541E-5	TGTGCCACCTGGGATAAGTATTATTATAAGAAACTCTTT	CATWDKYYYKKLF	TRGV8	.	TRGJ1	15	-1	-1	19
8	5.560691471984541E-5	TGTGCCACCTGGGACCGCTATTATTATAAGAAACTCTTT	CATWDRYYYKKLF	TRGV5	.	TRGJ1	14	-1	-1	19
8	5.560691471984541E-5	TGTGCCACCTGGGACGCGCTTTATTATAAGAAACTCTTT	CATWDALYYKKLF	TRGV2	.	TRGJ1	18	-1	-1	20
8	5.560691471984541E-5	TGTGCCACCTGGGACGCATTATATTATAAGAAACTCTTT	CATWDALYYKKLF	TRGV5	.	TRGJ1	14	-1	-1	21
8	5.560691471984541E-5	TGTGCCACCTGGGACGGGTATTATTATAAGAAACTCTTT	CATWDGYYYKKLF	TRGV2	.	TRGJ1	17	-1	-1	19
8	5.560691471984541E-5	TGTGCCACCTGGGACGGGCCTTCTTATAAGAAACTCTTT	CATWDGPSYKKLF	TRGV2	.	TRGJ1	19	-1	-1	20
8	5.560691471984541E-5	TGTGCCACCTGGGACGGGCGATCCCTTAAGAAACTCTTT	CATWDGRSLKKLF	TRGV2	.	TRGJ1	18	-1	-1	26
8	5.560691471984541E-5	TGTGCCACCTGGGACGGGCAATATTATAAGAAACTCTTT	CATWDGQYYKKLF	TRGV2	.	TRGJ1	18	-1	-1	21
8	5.560691471984541E-5	TGTGCCACCTGGGACGGGACGGAATATAAGAAACTCTTT	CATWDGTEYKKLF	TRGV2	.	TRGJ1	17	-1	-1	24
8	5.560691471984541E-5	TGTGCCACCTGGGACGGAAACTATTATAAGAAACTCTTT	CATWDGNYYKKLF	TRGV2	.	TRGJ1	16	-1	-1	18
8	5.560691471984541E-5	TGTGCCACCTGGGACGAGAAATATTATAAGAAACTCTTT	CATWDEKYYKKLF	TRGV2	.	TRGJ1	15	-1	-1	17
8	5.560691471984541E-5	TGTGCCACCTGGGACAGGCTTTGCGGCAAGAAACTCTTT	CATWDRLCGKKLF	TRGV7	.	TRGJ1	18	-1	-1	27
8	5.560691471984541E-5	TGTGCCACCTGGGACAGGCCGAGAATCGAGAAACTCTTT	CATWDRPRIEKLF	TRGV5	.	TRGJ1	19	-1	-1	28
8	5.560691471984541E-5	TGTGCCACCTGGGACAGGCCAGGATATAAGAAACTCTTT	CATWDRPGYKKLF	TRGV3	.	TRGJ1	19	-1	-1	24
8	5.560691471984541E-5	TGTGCCACCTGGGACAGGCCAAGGTATAAGAAACTCTTT	CATWDRPRYKKLF	TRGV3	.	TRGJ2	19	-1	-1	24
8	5.560691471984541E-5	TGTGCCACCTGGGACAGGCGTGGTTATAAGAAACTCTTT	CATWDRRGYKKLF	TRGV5	.	TRGJ1	21	-1	-1	23
8	5.560691471984541E-5	TGTGCCACCTGGGACAACAATTATTATAAGAAACTCTTT	CATWDNNYYKKLF	TRGV5	.	TRGJ1	15	-1	-1	18
8	5.560691471984541E-5	TGTGCCACCTGGGAGGAAGATTATTATAAGAAACTCTTT	CATWEEDYYKKLF	TRGV4	.	TRGJ1	13	-1	-1	19
8	5.560691471984541E-5	TGTGCCACCTGGATAAGTAGTGATTGGATCAAGACGTTT	CATWISSDWIKTF	TRGV2	.	TRGJP2	11	-1	-1	12
8	5.560691471984541E-5	TGTGCCACCCAGGCTCAGGCTTATTATAAGAAACTCTTT	CATQAQAYYKKLF	TRGV3	.	TRGJ1	8	-1	-1	20
8	5.560691471984541E-5	TGTGCCACCGAGAATACCACTGGTTGGTTCAAGATATTT	CATENTTGWFKIF	TRGV8	.	TRGJP1	8	-1	-1	13
8	5.560691471984541E-5	TGTGCCACCATCGGGTGGGTTCATTATAAGAAACTCTTT	CATIGWVHYKKLF	TRGV8	.	TRGJ1	8	-1	-1	22
8	5.560691471984541E-5	TGTGCTGCGTGGATCTATTATTATAAGAAACTCTTT	CAAWIYYYKKLF	TRGV10	.	TRGJ1	11	-1	-1	16
8	5.560691471984541E-5	TGTGCCTGCTGGATTAGGCACATTAGGAAACTCTTT	CACWIRHIRKLF	TRGV11	.	TRGJ1	20	-1	-1	23
8	5.560691471984541E-5	TGTGCCTGCTGGATTAAGGGTTGGTTCAAGATATTT	CACWIKGWFKIF	TRGV11	.	TRGJP1	15	-1	-1	18
8	5.560691471984541E-5	TGTGCCGTACACGCCGGAGATTATAAGAAACTCTTT	CAVHAGDYKKLF	TRGV4	.	TRGJ1	5	-1	-1	19
8	5.560691471984541E-5	TGTGCCACTATTTATGGTTATTATAAGAAACTCTTT	CATIYGYYKKLF	TRGV2	.	TRGJ1	7	-1	-1	17
8	5.560691471984541E-5	TGTGCCACCTGGGTCTTTTATTATAAGAAACTCTTT	CATWVFYYKKLF	TRGV8	.	TRGJ2	12	-1	-1	17
8	5.560691471984541E-5	TGTGCCACCTGGGTCACTTATTATAAGAAACTCTTT	CATWVTYYKKLF	TRGV8	.	TRGJ1	12	-1	-1	17
8	5.560691471984541E-5	TGTGCCACCTGGGTAACTTATTATAAGAAACTCTTT	CATWVTYYKKLF	TRGV8	.	TRGJ1	12	-1	-1	17
8	5.560691471984541E-5	TGTGCCACCTGGGCCTGCTATTATAAGAAACTCTTT	CATWACYYKKLF	TRGV3	.	TRGJ1	12	-1	-1	18
8	5.560691471984541E-5	TGTGCCACCTGGGGTATTTATTATAAGAAACTCTTT	CATWGIYYKKLF	TRGV3	.	TRGJ1	12	-1	-1	17
8	5.560691471984541E-5	TGTGCCACCTGGGATGGATTTTGGATCAAGACGTTT	CATWDGFWIKTF	TRGV4	.	TRGJP2	16	-1	-1	20
8	5.560691471984541E-5	TGTGCCACCTGGGATAGGTATTATAAGAAACTCTTT	CATWDRYYKKLF	TRGV8	.	TRGJ1	17	-1	-1	18
8	5.560691471984541E-5	TGTGCCACCTGGGATAGGGTTCATAAGAAACTCTTT	CATWDRVHKKLF	TRGV8	.	TRGJ1	17	-1	-1	22
8	5.560691471984541E-5	TGTGCCACCTGGGACCGGCATTATAAGAAACTCTTT	CATWDRHYKKLF	TRGV7	.	TRGJ1	18	-1	-1	19
8	5.560691471984541E-5	TGTGCCACCTGGGACGGCTATTATAAGAAACTCTTT	CATWDGYYKKLF	TRGV2	.	TRGJ1	16	-1	-1	18
8	5.560691471984541E-5	TGTGCCACCTGGGACGGGTGCGATAAGAAACTCTTT	CATWDGCDKKLF	TRGV2	.	TRGJ1	17	-1	-1	22
8	5.560691471984541E-5	TGTGCCACCTGGGACGGGCTTTATAAGAAACTCTTT	CATWDGLYKKLF	TRGV2	.	TRGJ1	18	-1	-1	20
8	5.560691471984541E-5	TGTGCCACCTGGGACAGCCCAAATAAGAAACTCTTT	CATWDSPNKKLF	TRGV3	.	TRGJ1	19	-1	-1	22
8	5.560691471984541E-5	TGTGCCACCTGGGACAGGTCCTATAAGAAACTCTTT	CATWDRSYKKLF	TRGV7	.	TRGJ1	21	-1	-1	21
8	5.560691471984541E-5	TGTGCCACCTGGGACAGGCGCTCTGGGAAACTCTTT	CATWDRRSGKLF	TRGV5	.	TRGJ1	18	-1	-1	26
8	5.560691471984541E-5	TGTGCCACCTGGGACAGGCGGGGTAAGAAACTCTTT	CATWDRRGKKLF	TRGV7	.	TRGJ1	18	-1	-1	23
8	5.560691471984541E-5	TGTGCCTTGTGGGAGGCCTCCCCTCAAGAGTTG	CALWEASPQEL	TRGV9	.	TRGJ1	15	-1	-1	30
8	5.560691471984541E-5	TGTGCCTGCTGGATTAACGAGAAGAAACTCTTT	CACWINEKKLF	TRGV11	.	TRGJ1	15	-1	-1	21
8	5.560691471984541E-5	TGTGCCCGGGGGGGGGATTATAAGAAACTCTTT	CARGGDYKKLF	TRGV2	.	TRGJ1	5	-1	-1	16
8	5.560691471984541E-5	TGTGCCACCTGGGTACCCTATAAGAAACTCTTT	CATWVPYKKLF	TRGV2	.	TRGJ1	12	-1	-1	18
8	5.560691471984541E-5	TGTGCCACCTGGGCCCAAAATAAGAAACTCTTT	CATWAQNKKLF	TRGV2	.	TRGJ1	12	-1	-1	19
8	5.560691471984541E-5	TGTGCCACCTGGGCCGACCCTAAGAAACTCTTT	CATWADPKKLF	TRGV5	.	TRGJ1	12	-1	-1	20
8	5.560691471984541E-5	TGTGCCACCTGGGATCCACCAGGGAAACTCTTT	CATWDPPGKLF	TRGV4	.	TRGJ1	14	-1	-1	23
8	5.560691471984541E-5	TGTGCCACCTGGGATGCTTATAAGAAACTCTTT	CATWDAYKKLF	TRGV8	.	TRGJ1	14	-1	-1	17
8	5.560691471984541E-5	TGTGCCACCTGGGATAGGGATAAGAAACTCTTT	CATWDRDKKLF	TRGV8	.	TRGJ1	17	-1	-1	19
8	5.560691471984541E-5	TGTGCCACCTGGGACCGGAATAAGAAACTCTTT	CATWDRNKKLF	TRGV5	.	TRGJ1	17	-1	-1	19
8	5.560691471984541E-5	TGTGCCACCTGGGACAGGCCCGGTAACCTCTTT	CATWDRPGNLF	TRGV7	.	TRGJ1	19	-1	-1	24
8	5.560691471984541E-5	TGTGCCACCTGGGAGGAATATAAGAAACTCTTT	CATWEEYKKLF	TRGV8	.	TRGJ1	13	-1	-1	18
8	5.560691471984541E-5	TGTGCCTGCTGGGGGGATAAGAAACTCTTT	CACWGDKKLF	TRGV11	.	TRGJ1	11	-1	-1	16
8	5.560691471984541E-5	TGTGCCACCTGCAGATATAAGAAACTCTTT	CATCRYKKLF	TRGV8	.	TRGJ1	10	-1	-1	15
8	5.560691471984541E-5	TGTGCCACCTGGGATGTCTGGAAACTCTTT	CATWDVWKLF	TRGV4	.	TRGJ1	15	-1	-1	20
8	5.560691471984541E-5	TGTGCCACCTGGGATAGGGGGAAACTCTTT	CATWDRGKLF	TRGV8	.	TRGJ1	17	-1	-1	20
8	5.560691471984541E-5	TGTGCCACCTGGGACAGGGTGAAACTCTTT	CATWDRVKLF	TRGV5	.	TRGJ1	17	-1	-1	20
8	5.560691471984541E-5	TGGGGGAATTATTATAAGAAACTCTTT	WGNYYKKLF	TRGV8	.	TRGJ1	1	-1	-1	5
8	5.560691471984541E-5	TCTCTCGATTATAAGAAACTCTTT	SLDYKKLF	TRGV8	.	TRGJ1	0	-1	-1	7
8	5.560691471984541E-5	TGTGCCTGCTGGAAGAAACTCTTT	CACWKKLF	TRGV11	.	TRGJ2	12	-1	-1	12
8	5.560691471984541E-5	TGTGCTGCGTGTTCCCTCTTT	CAACSLF	TRGV10	.	TRGJ1	10	-1	-1	15
8	5.560691471984541E-5	TGTTGGTTCAAGATATTT	CWFKIF	TRGV11	.	TRGJP1	2	-1	-1	1
7	4.865605037986474E-5	TGTGCCACCTGGGACGGGAGCAAGCGACTTCTGGGAGCCTATAGTAGTGATTGGATCAAGACGTTT	CATWDGSKRLLGAYSSDWIKTF	TRGV2	.	TRGJP2	17	-1	-1	39
7	4.865605037986474E-5	TGTGCCACCTGGGACAGCCGTTTTGACCGAAACAATTTAGATTATTATAAGAAACTCTTT	CATWDSRFDRNNLDYYKKLF	TRGV7	.	TRGJ1	16	-1	-1	40
7	4.865605037986474E-5	TGTGCCACCTGGGGACTTCTTACCCCCATATATAGTAGTGATTGGATCAAGACGTTT	CATWGLLTPIYSSDWIKTF	TRGV2	.	TRGJP2	12	-1	-1	28
7	4.865605037986474E-5	TGTGCCACCTGGGACAGGCCTTTTCCCACGATACCTTATTATAAGAAACTCTTT	CATWDRPFPTIPYYKKLF	TRGV3	.	TRGJ1	27	-1	-1	35
7	4.865605037986474E-5	TGTGCCACCTGGGCCAGGGCTTGGGGTAATAGTGATTGGATCAAGACGTTT	CATWARAWGNSDWIKTF	TRGV2	.	TRGJP2	19	-1	-1	26
7	4.865605037986474E-5	TGTGCCACCTGGGACGGGCTTAGGGGTGATTTTTATTATAAGAAACTCTTT	CATWDGLRGDFYYKKLF	TRGV2	.	TRGJ1	18	-1	-1	32
7	4.865605037986474E-5	TGTGCCACCTGGGACAGGTTCTACCATAGGGATTTTTATAAGAAACTCTTT	CATWDRFYHRDFYKKLF	TRGV3	.	TRGJ1	17	-1	-1	31
7	4.865605037986474E-5	TGTGCCACCTGGGACAGACCCTACTCAGGAACTTATTATAAGAAACTCTTT	CATWDRPYSGTYYKKLF	TRGV7	.	TRGJ1	19	-1	-1	28
7	4.865605037986474E-5	TGTGCCTGCTGGATTAGGCACTTCCCGCGGGGTTGGTTCAAGATATTT	CACWIRHFPRGWFKIF	TRGV11	.	TRGJP1	20	-1	-1	30
7	4.865605037986474E-5	TGTGCCACCTCACTGGTTATCAATACCACTGGTTGGTTCAAGATATTT	CATSLVINTTGWFKIF	TRGV8	.	TRGJP1	9	-1	-1	22
7	4.865605037986474E-5	TGTGCCACCTGGGCATCACGACCATACAATTATTATAAGAAACTCTTT	CATWASRPYNYYKKLF	TRGV8	.	TRGJ1	12	-1	-1	27
7	4.865605037986474E-5	TGTGCCACCTGGGGGAACCAAGGATATTATTTTTATAAGAAACTCTTT	CATWGNQGYYFYKKLF	TRGV4	.	TRGJ1	12	-1	-1	28
7	4.865605037986474E-5	TGTGCCACCTGGGATGGGCCCAGGGGGGCTTTTTATAAGAAACTCTTT	CATWDGPRGAFYKKLF	TRGV4	.	TRGJ1	21	-1	-1	29
7	4.865605037986474E-5	TGTGCCACCTGGGATGGGCCGCGCCTGAATTATTATAAGAAACTCTTT	CATWDGPRLNYYKKLF	TRGV4	.	TRGJ1	19	-1	-1	26
7	4.865605037986474E-5	TGTGCCACCTGGGACGGGCTCATAGCGGATTATTATAAGAAACTCTTT	CATWDGLIADYYKKLF	TRGV2	.	TRGJ1	18	-1	-1	25
7	4.865605037986474E-5	TGTGCCACCTGGGACGGGCTGGTGTTAGATTATTATAAGAAACTCTTT	CATWDGLVLDYYKKLF	TRGV2	.	TRGJ1	18	-1	-1	28
7	4.865605037986474E-5	TGTGCCACCTGGGACGGGCGTGGGACCACTGGTTGGTTCAAGATATTT	CATWDGRGTTGWFKIF	TRGV2	.	TRGJP1	18	-1	-1	24
7	4.865605037986474E-5	TGTGCCACCTGGGACGGGGACTTTCTGAATTATTATAAGAAACTCTTT	CATWDGDFLNYYKKLF	TRGV2	.	TRGJ1	17	-1	-1	22
7	4.865605037986474E-5	TGTGCCACCTGGGACAGGCCCCCAAATAGGCATTATAAGAAACTCTTT	CATWDRPPNRHYKKLF	TRGV7	.	TRGJ1	19	-1	-1	31
7	4.865605037986474E-5	TGTGCCACCTGGGACAGGCCGCACGCGGATTATTATAAGAAACTCTTT	CATWDRPHADYYKKLF	TRGV7	.	TRGJ1	19	-1	-1	25
7	4.865605037986474E-5	TGTGCCACCTGGGACAGGCGTTCCGGCAATTATTATAAGAAACTCTTT	CATWDRRSGNYYKKLF	TRGV5	.	TRGJ1	18	-1	-1	27
7	4.865605037986474E-5	TGTGCCTGCTGGATTGTTTGGGGGGTTTATTATAAGAAACTCTTT	CACWIVWGVYYKKLF	TRGV11	.	TRGJ1	14	-1	-1	26
7	4.865605037986474E-5	TGTGCCTGCTGGATTAGGCGACCATATTATTATAAGAAACTCTTT	CACWIRRPYYYKKLF	TRGV11	.	TRGJ1	18	-1	-1	25
7	4.865605037986474E-5	TGTGCCACCTGGGGCTATAGCGCCCTTTATTATAAGAAACTCTTT	CATWGYSALYYKKLF	TRGV8	.	TRGJ1	12	-1	-1	26
7	4.865605037986474E-5	TGTGCCACCTGGGATGGGCAGGCTCTTTATTATAAGAAACTCTTT	CATWDGQALYYKKLF	TRGV4	.	TRGJ1	18	-1	-1	26
7	4.865605037986474E-5	TGTGCCACCTGGGATAGGGTCCTGAATTATTATAAGAAACTCTTT	CATWDRVLNYYKKLF	TRGV8	.	TRGJ1	17	-1	-1	23
[truncated: 2,151 more rows]
