# Supplementary material for: Dissection of the Human T-Cell Receptor γ Gene Repertoire in the Brain and Peripheral Blood Identifies Age- and Alzheimer's Disease-Associated Clonotype Profiles
Source: Front Immunol. 2020 Jan 29;11:12. doi: 10.3389/fimmu.2020.00012 (PMC7025544; doi:10.3389/fimmu.2020.00012)
Supplement: Supplementary file 5 [file Data_Sheet_2.zip › repertoires_corrected_and_decontaminated/PN139.txt]

count	freq	cdr3nt	cdr3aa	v	d	j	VEnd	DStart	DEnd	JStart
10540	0.07421228656926597	TGTGCTGCGTGGAGCTATAAGAAACTCTTT	CAAWSYKKLF	TRGV10	.	TRGJ2	11	-1	-1	15
1891	0.01331455729625066	TGTGCCACCTGGGACCCTGCGCTCTTT	CATWDPALF	TRGV8	.	TRGJ2	13	-1	-1	21
1818	0.01280056328111248	TGTGCCTTGTGGGAGGTCAATCTAACTGGGGAGTTGGGCAAAAAAATCAAGGTATTT	CALWEVNLTGELGKKIKVF	TRGV9	.	TRGJP	16	-1	-1	30
1616	0.011378278472099983	TGTGCCTTGGCGCCTTCTTATTATAAGAAACTCTTT	CALAPSYYKKLF	TRGV9	.	TRGJ2	8	-1	-1	17
1244	0.008759021299067065	TGTGCTGCGTGGGATCAGCATAAGAAACTCTTT	CAAWDQHKKLF	TRGV10	.	TRGJ2	14	-1	-1	19
1193	0.00839992958986094	TGTGCCTTGTGGGAGGAAGATTATTATAAGAAACTCTTT	CALWEEDYYKKLF	TRGV9	.	TRGJ2	15	-1	-1	19
1103	0.007766238338320718	TGTGCCTTGGGCCTCTGTGGGAGGTGCATGGGACTCTTT	CALGLCGRCMGLF	TRGV9	.	TRGJ2	8	-1	-1	32
826	0.005815877486358036	TGTGCCACCTGGGACGGTTTGAATAAGAAACTCTTT	CATWDGLNKKLF	TRGV2	.	TRGJ2	16	-1	-1	22
704	0.004956873789825735	TGTGCCACCTGGGAACTTAAGAAACTCTTT	CATWELKKLF	TRGV8	.	TRGJ2	13	-1	-1	17
658	0.004632987150149622	TGTGCCTTGTGGGAGGGCGATCGTCGCCTCTTT	CALWEGDRRLF	TRGV9	.	TRGJ2	15	-1	-1	27
586	0.004126034148917444	TGTGCTGCGTGGGATTATAAGAAACTCTTT	CAAWDYKKLF	TRGV10	.	TRGJ2	16	-1	-1	13
531	0.0037387783840873087	TGTGCCTTGTGTTACCCGTATTATAAGAAACTCTTT	CALCYPYYKKLF	TRGV9	.	TRGJ2	10	-1	-1	18
524	0.003689491286745291	TGTGCCACCTGGGACAGGCAGGCTAAGAAACTCTTT	CATWDRQAKKLF	TRGV3	.	TRGJ1	18	-1	-1	23
506	0.003562753036437247	TGTGCCTTGTGGGAGGTATATACCACTGGTTGGTTCAAGATATTT	CALWEVYTTGWFKIF	TRGV9	.	TRGJP1	16	-1	-1	14
504	0.0035486710086252422	TGTGCCACCTGGAAAGAACCCCATAAGAAACTCTTT	CATWKEPHKKLF	TRGV2	.	TRGJ2	11	-1	-1	22
501	0.0035275479669072346	TGTGCTGCGTGGGATTATACATATAAGAAACTCTTT	CAAWDYTYKKLF	TRGV10	.	TRGJ1	16	-1	-1	21
478	0.003365604647069178	TGTGCTGCGTGGGATTATTATAAGAAACTCTTT	CAAWDYYKKLF	TRGV10	.	TRGJ2	16	-1	-1	13
455	0.003203661327231121	TGTGCTGCGTGGGATTCACTGCTCCAGAAACTCTTT	CAAWDSLLQKLF	TRGV10	.	TRGJ1	15	-1	-1	25
434	0.0030558000352050693	TGTGCCACCTGGGACCCACCTTATTATAAGAAACTCTTT	CATWDPPYYKKLF	TRGV4	.	TRGJ2	13	-1	-1	20
432	0.0030417180073930646	TGTGCTGCGTGGGATTCCCCTCTTGATTGGATCAAGACGTTT	CAAWDSPLDWIKTF	TRGV10	.	TRGJP2	15	-1	-1	23
420	0.002957225840521035	TGTGCCTTGTGTTCCTATTATAAGAAACTCTTT	CALCSYYKKLF	TRGV9	.	TRGJ2	10	-1	-1	15
385	0.0027107903538109487	TGTGCCTTGTGGGAGGAAGGTGGCGAGTTGGGCAAAAAAATCAAGGTATTT	CALWEEGGELGKKIKVF	TRGV9	.	TRGJP	15	-1	-1	24
372	0.002619257173032917	TGTGCCTTGTGGGAGGATTATTATAAGAAACTCTTT	CALWEDYYKKLF	TRGV9	.	TRGJ2	15	-1	-1	16
362	0.002548847033972892	TGTGCCACCTGGGATGACAGATATAGTAGTGATTGGATCAAGACGTTT	CATWDDRYSSDWIKTF	TRGV4	.	TRGJP2	15	-1	-1	20
343	0.002415067769758845	TGTGCTGCGTGGGCCCATAAGAAACTCTTT	CAAWAHKKLF	TRGV10	.	TRGJ2	12	-1	-1	16
342	0.0024080267558528427	TGTGCTGCGTGGGATGGGGCACCCGTTGTTCCCCATAAGAAACTCTTT	CAAWDGAPVVPHKKLF	TRGV10	.	TRGJ1	14	-1	-1	34
341	0.0024009857419468403	TGTGCCACCTGGGATAGGCCCTCTTCTTATTATAAGAAACTCTTT	CATWDRPSSYYKKLF	TRGV8	.	TRGJ2	19	-1	-1	26
341	0.0024009857419468403	TGTGCCTTGTGGGAGGTGCGTTATAAGAAACTCTTT	CALWEVRYKKLF	TRGV9	.	TRGJ1	18	-1	-1	20
327	0.0023024115472628057	TGTGCCTTGTGGCTAATTAAGAAACTCTTT	CALWLIKKLF	TRGV9	.	TRGJ2	11	-1	-1	17
308	0.002168632283048759	TGTGCCTTGTGGGAGGCCCTCCCTTTTTATAAGAAACTCTTT	CALWEALPFYKKLF	TRGV9	.	TRGJ1	15	-1	-1	23
298	0.0020982221439887344	TGTGCCACCGCTCAGAGTTATAAGAAACTCTTT	CATAQSYKKLF	TRGV8	.	TRGJ1	8	-1	-1	17
288	0.0020278120049287097	TGTGCCTTGTGGGAGGTGCATTATAAGAAACTCTTT	CALWEVHYKKLF	TRGV9	.	TRGJ1	19	-1	-1	19
288	0.0020278120049287097	TGTGCTGCGTGGGATTTGGGGAGACTCTTT	CAAWDLGRLF	TRGV10	.	TRGJ2	15	-1	-1	20
283	0.0019926069353986974	TGTGCCACCTCCCCTCGAAGGAAACTCTTT	CATSPRRKLF	TRGV3	.	TRGJ2	9	-1	-1	20
280	0.0019714838936806902	TGTGCTGCGTGGGACCCCAATTATTATAAGAAACTCTTT	CAAWDPNYYKKLF	TRGV10	.	TRGJ1	13	-1	-1	18
275	0.0019362788241506777	TGTGCCTTCCCCTTGGTTAAGAAACTCTTT	CAFPLVKKLF	TRGV9	.	TRGJ2	7	-1	-1	17
274	0.0019292378102446753	TGTGCCTTGTGGGAGGTGCCCGGACCATATTATAAGAAACTCTTT	CALWEVPGPYYKKLF	TRGV9	.	TRGJ2	18	-1	-1	27
270	0.0019010737546206653	TGTGCCACCTGGGACGGGCCCTGTGATTGGATCAAGACGTTT	CATWDGPCDWIKTF	TRGV2	.	TRGJP2	20	-1	-1	22
269	0.001894032740714663	TGTGCCTTGTGGGAGGTGCATGAGTTGGGCAAAAAAATCAAGGTATTT	CALWEVHELGKKIKVF	TRGV9	.	TRGJP	19	-1	-1	17
262	0.0018447456433726456	TGTGCCTTGTGGGAGGTGCAATATAAGAAACTCTTT	CALWEVQYKKLF	TRGV9	.	TRGJ1	19	-1	-1	21
255	0.0017954585460306285	TGTGCCTTGTGGGAGGTGTATTATAAGAAACTCTTT	CALWEVYYKKLF	TRGV9	.	TRGJ1	17	-1	-1	18
249	0.0017532124625946135	TGTGCTGCGTGGGCCGGGGGGTATTATAAGAAACTCTTT	CAAWAGGYYKKLF	TRGV10	.	TRGJ1	12	-1	-1	21
243	0.0017109663791585988	TGTGCCTTGTGGGATGATTATAAGAAACTCTTT	CALWDDYKKLF	TRGV9	.	TRGJ2	13	-1	-1	13
241	0.0016968843513465938	TGTGCCACCTGGGACGCTTATTATAAGAAACTCTTT	CATWDAYYKKLF	TRGV7	.	TRGJ1	14	-1	-1	17
241	0.0016968843513465938	TGTGCTGCGTGGGATTCAGATAAGAAACTCTTT	CAAWDSDKKLF	TRGV10	.	TRGJ1	15	-1	-1	19
241	0.0016968843513465938	TGTGCCACCTGGGATTATAAGAAACTCTTT	CATWDYKKLF	TRGV8	.	TRGJ2	14	-1	-1	13
240	0.0016898433374405914	TGTGCTGGGGGTGGTTATTATAAGAAACTCTTT	CAGGGYYKKLF	TRGV10	.	TRGJ2	6	-1	-1	14
238	0.0016757613096285864	TGTGCCTTGTGGGAGGTGCCTGGGAGGGTGCTTAAGAAACTCTTT	CALWEVPGRVLKKLF	TRGV9	.	TRGJ1	18	-1	-1	32
237	0.001668720295722584	TGTGCCTTGTGTAACTATAAGAAACTCTTT	CALCNYKKLF	TRGV9	.	TRGJ1	10	-1	-1	15
236	0.0016616792818165817	TGTGCCTTGTGCCCTTCCTATTATAAGAAACTCTTT	CALCPSYYKKLF	TRGV9	.	TRGJ1	10	-1	-1	18
229	0.0016123921844745643	TGTGCCTTGTGGGAGGTGTGTTATAAGAAACTCTTT	CALWEVCYKKLF	TRGV9	.	TRGJ1	17	-1	-1	20
224	0.001577187114944552	TGTGCCACCTGGGATAAGAAACTCTTT	CATWDKKLF	TRGV8	.	TRGJ2	15	-1	-1	13
223	0.0015701461010385496	TGTGCCACCTTACGTAAGAAACTCTTT	CATLRKKLF	TRGV2	.	TRGJ1	9	-1	-1	14
220	0.0015490230593205423	TGTGCCTTGTGGGTGTTTGAAGAGTTGGGCAAAAAAATCAAGGTATTT	CALWVFEELGKKIKVF	TRGV9	.	TRGJP	12	-1	-1	19
220	0.0015490230593205423	TGTGCCTTGTGGGAGGCGGTTGAGCTCTTT	CALWEAVELF	TRGV9	.	TRGJ1	15	-1	-1	24
215	0.00151381798979053	TGTGCCTTGAATTATAAGAAACTCTTT	CALNYKKLF	TRGV9	.	TRGJ2	8	-1	-1	10
212	0.0014926949480725225	TGTGCTGCGTGGGATTACTATAAGAAACTCTTT	CAAWDYYKKLF	TRGV10	.	TRGJ2	17	-1	-1	13
210	0.0014786129202605176	TGTGCCTTGTGGGAGGACGAGGGTTATAAGAAACTCTTT	CALWEDEGYKKLF	TRGV9	.	TRGJ1	15	-1	-1	23
210	0.0014786129202605176	TGTGCCACCTGGGACGGGAAGAAACTCTTT	CATWDGKKLF	TRGV2	.	TRGJ2	17	-1	-1	18
209	0.001471571906354515	TGTGCCTTGTGGGAGGGGTCTTCGGGGCAAGAGTTGGGCAAAAAAATCAAGGTATTT	CALWEGSSGQELGKKIKVF	TRGV9	.	TRGJP	15	-1	-1	24
208	0.0014645308924485126	TGTGCCACCTGGGATGGGGTATTCGTAAAACTCTTT	CATWDGVFVKLF	TRGV4	.	TRGJ1	17	-1	-1	27
206	0.0014504488646365076	TGTGCCTTGTGGGAGGTGAGGTATAAGAAACTCTTT	CALWEVRYKKLF	TRGV9	.	TRGJ1	17	-1	-1	21
206	0.0014504488646365076	CCCCATAAGAAACTCTTT	PHKKLF	TRGV2	.	TRGJ1	-1	-1	-1	4
205	0.0014434078507305052	TGTGCCTTGTGGGAGGTGCAGAAACTCTTT	CALWEVQKLF	TRGV9	.	TRGJ1	19	-1	-1	19
205	0.0014434078507305052	TGTGTTTGGTGTAGCTTACTCTTT	CVWCSLLF	TRGV9	.	TRGJ1	3	-1	-1	17
204	0.0014363668368245028	TGTGCCTTGCTTGATCACGGACTCTTT	CALLDHGLF	TRGV9	.	TRGJ1	8	-1	-1	20
201	0.0014152437951064952	TGTGCCTTGTGGGAGGTGCCCCCCCTGCTCTTT	CALWEVPPLLF	TRGV9	.	TRGJ2	24	-1	-1	27
201	0.0014152437951064952	TGTGCTGCGTGGGATTTGGAGAAACTCTTT	CAAWDLEKLF	TRGV10	.	TRGJ1	15	-1	-1	19
199	0.0014011617672944905	TGTGCCTTGTGGGAGGTGACGAATTATTATAAGAAACTCTTT	CALWEVTNYYKKLF	TRGV9	.	TRGJ2	17	-1	-1	19
198	0.0013941207533884879	TGTGCCTTGTGGGAGGCTTATTATAAGAAACTCTTT	CALWEAYYKKLF	TRGV9	.	TRGJ1	15	-1	-1	17
197	0.0013870797394824855	TGTGCCTTGTGGGAGCCCCCACAATTGCTCTTT	CALWEPPQLLF	TRGV9	.	TRGJ1	14	-1	-1	27
196	0.0013800387255764831	TGTGCTGCGTGGGATTATAAGGGGGGTGAGAAACTCTTT	CAAWDYKGGEKLF	TRGV10	.	TRGJ1	16	-1	-1	28
194	0.0013659566977644781	TGTGCTGCGTGGGATAGTTATTATAAGAAACTCTTT	CAAWDSYYKKLF	TRGV10	.	TRGJ1	14	-1	-1	17
193	0.0013589156838584755	TGTGCCTTGTGGGAGGTCCATTATAAGAAACTCTTT	CALWEVHYKKLF	TRGV9	.	TRGJ1	19	-1	-1	19
192	0.0013518746699524731	TGTGCCTTGTCGTCCCCTACTCAGAAACTCTTT	CALSSPTQKLF	TRGV9	.	TRGJ1	9	-1	-1	22
188	0.0013237106143284634	TGTGCTGCGTGGCTTGACCCCTGGGATGATGAGAAACTCTTT	CAAWLDPWDDEKLF	TRGV10	.	TRGJ2	11	-1	-1	25
188	0.0013237106143284634	TGTGCCTTCCCCTCTGGGCTACTCTTT	CAFPSGLLF	TRGV9	.	TRGJ1	7	-1	-1	20
184	0.0012955465587044534	TGTGCCTTGTGGGCGGGACTCTTT	CALWAGLF	TRGV9	.	TRGJ1	15	-1	-1	17
183	0.001288505544798451	TGTGCCTTGTGGGAGGGGAATTATTATAAGAAACTCTTT	CALWEGNYYKKLF	TRGV9	.	TRGJ1	15	-1	-1	17
181	0.001274423516986446	TGTGCCACCTGGGACAGGCGACGTAGGAGGAAACTCTTT	CATWDRRRRRKLF	TRGV5	.	TRGJ2	18	-1	-1	29
181	0.001274423516986446	TGTGCCTCCCTAGGAGGGAAACTCTTT	CASLGGKLF	TRGV9	.	TRGJ1	6	-1	-1	17
177	0.001246259461362436	TGTGCTGCGTGGGATTGGTATTATAAGAAACTCTTT	CAAWDWYYKKLF	TRGV10	.	TRGJ1	15	-1	-1	18
176	0.0012392184474564337	TGTGCCTTGTGGGAGGTCTTACTCTTT	CALWEVLLF	TRGV9	.	TRGJ2	16	-1	-1	20
175	0.0012321774335504313	TGTGCTGCGTGGGATGGGGGGCGTTGGTTCAAGATATTT	CAAWDGGRWFKIF	TRGV10	.	TRGJP1	14	-1	-1	22
174	0.0012251364196444287	TGTGCCTTGTGGGAGGTAGCGAAACTCTTT	CALWEVAKLF	TRGV9	.	TRGJ1	16	-1	-1	20
173	0.0012180954057384263	TGTGCCTTGTGGGAGGTGCAAAGGAAACTCTTT	CALWEVQRKLF	TRGV9	.	TRGJ1	19	-1	-1	23
172	0.001211054391832424	TGTGCTGCTGTAGCTGGTTGGTTCAAGATATTT	CAAVAGWFKIF	TRGV10	.	TRGJP1	7	-1	-1	13
170	0.001196972364020419	TGTGCCACCTGGGACGGGCGAGAGGGGAGTGATTGGATCAAGACGTTT	CATWDGREGSDWIKTF	TRGV2	.	TRGJP2	18	-1	-1	27
170	0.001196972364020419	TGTGCTGCGTGGGATTTGAGCGGACTCTTT	CAAWDLSGLF	TRGV10	.	TRGJ1	15	-1	-1	23
170	0.001196972364020419	TGTGCCTTGTGGGAGGGGTTACTCTTT	CALWEGLLF	TRGV9	.	TRGJ1	15	-1	-1	20
168	0.001182890336208414	TGTGCTGCGTGGGAAAATAAGAAACTCTTT	CAAWENKKLF	TRGV10	.	TRGJ1	13	-1	-1	16
166	0.001168808308396409	TGTGCCTTGCCGAAACTCTTT	CALPKLF	TRGV9	.	TRGJ1	8	-1	-1	11
165	0.0011617672944904066	TGTGCCTTGTTGGAACGGGGGAAACTCTTT	CALLERGKLF	TRGV9	.	TRGJ2	13	-1	-1	20
164	0.0011547262805844043	TGTGCCTTGTGGCTCCTTAAACTCTTT	CALWLLKLF	TRGV9	.	TRGJ1	11	-1	-1	18
163	0.0011476852666784017	TGTGCCACCTGGGACGGGCCGTCTGGTTATTATAAGAAACTCTTT	CATWDGPSGYYKKLF	TRGV2	.	TRGJ2	22	-1	-1	26
163	0.0011476852666784017	TGTGCCTTGTGGGAGGCGTATTATTATAAGAAACTCTTT	CALWEAYYYKKLF	TRGV9	.	TRGJ1	15	-1	-1	16
163	0.0011476852666784017	CCTTCCACTGGTTGGTTCAAGATATTT	PSTGWFKIF	TRGV9	.	TRGJP1	-1	-1	-1	4
160	0.0011265622249603943	TGTGCCTTGGGTAAGAAACTCTTT	CALGKKLF	TRGV9	.	TRGJ2	8	-1	-1	11
159	0.001119521211054392	TGTGCCTTGTGGGAGGTGCTGCACAAGAAACTCTTT	CALWEVLHKKLF	TRGV9	.	TRGJ2	18	-1	-1	24
159	0.001119521211054392	TGTGCCTTGGACCCGACTAAGAAACTCTTT	CALDPTKKLF	TRGV9	.	TRGJ1	8	-1	-1	17
158	0.0011124801971483893	TGTGCTGCGTGGGATTATACCACTGGTTGGTTCAAGATATTT	CAAWDYTTGWFKIF	TRGV10	.	TRGJP1	16	-1	-1	8
158	0.0011124801971483893	TGTGCCTTGTGGGAGGTGTTAGGGGGGAAACTCTTT	CALWEVLGGKLF	TRGV9	.	TRGJ1	17	-1	-1	26
158	0.0011124801971483893	TGTGCCTTGTGCGTGCATAAGAAACTCTTT	CALCVHKKLF	TRGV9	.	TRGJ1	10	-1	-1	16
156	0.0010983981693363845	TGTGCCTTGTGGGAGGTGCAGTGGACGAAACTCTTT	CALWEVQWTKLF	TRGV9	.	TRGJ1	19	-1	-1	26
156	0.0010983981693363845	TGTGCCTTGTTCGGGAAACTCTTT	CALFGKLF	TRGV9	.	TRGJ1	9	-1	-1	14
155	0.001091357155430382	TGTGCCTTGTGGGAGGTGCTCGATTATTATAAGAAACTCTTT	CALWEVLDYYKKLF	TRGV9	.	TRGJ1	18	-1	-1	19
155	0.001091357155430382	TGTGCCTTGTGGGAGGTGACGGATTATAAGAAACTCTTT	CALWEVTDYKKLF	TRGV9	.	TRGJ1	17	-1	-1	22
155	0.001091357155430382	TGTGCCTTGTGGGTAGATGCGAAACTCTTT	CALWVDAKLF	TRGV9	.	TRGJ2	19	-1	-1	20
153	0.001077275127618377	TGTGCCTTGTGGGAGCCGTATTATTATAAGAAACTCTTT	CALWEPYYYKKLF	TRGV9	.	TRGJ1	14	-1	-1	16
153	0.001077275127618377	TGTGCCTTGTGGGAGGTGAACGCCCGGGTGGGACTCTTT	CALWEVNARVGLF	TRGV9	.	TRGJ1	20	-1	-1	32
153	0.001077275127618377	TGTGCCTTGTGGGAGTTACTCTTT	CALWELLF	TRGV9	.	TRGJ1	14	-1	-1	17
152	0.0010702341137123746	TGTGCTGCGTGGACGCCGAGTGATTGGATCAAGACGTTT	CAAWTPSDWIKTF	TRGV10	.	TRGJP2	11	-1	-1	18
152	0.0010702341137123746	TGTGCCTTGTGGGAGGACCTTAGTGGGAAACTCTTT	CALWEDLSGKLF	TRGV9	.	TRGJ2	15	-1	-1	26
152	0.0010702341137123746	TGTGCCTTGTGGGAGGCTAGGAAACTCTTT	CALWEARKLF	TRGV9	.	TRGJ2	15	-1	-1	17
148	0.0010420700580883648	TGTGCCTTGTTGGGATTGGGCAAAAAAATCAAGGTATTT	CALLGLGKKIKVF	TRGV9	.	TRGJP	14	-1	-1	15
148	0.0010420700580883648	TGTGCTGCGTGGGAGCTTAAGAAACTCTTT	CAAWELKKLF	TRGV10	.	TRGJ2	13	-1	-1	17
147	0.0010350290441823622	TGTGCCTTGTGGGTGGGGTATTATAAGAAACTCTTT	CALWVGYYKKLF	TRGV9	.	TRGJ1	15	-1	-1	18
147	0.0010350290441823622	TGTGCCTTGTGGACGGGGAAACTCTTT	CALWTGKLF	TRGV9	.	TRGJ1	11	-1	-1	17
146	0.0010279880302763598	TGTGCCACCTGGGACAAGAAACTCTTT	CATWDKKLF	TRGV3	.	TRGJ1	15	-1	-1	15
145	0.0010209470163703572	TGTGCCTTGTGGGGTGCGTATGGTAAGAAACTCTTT	CALWGAYGKKLF	TRGV9	.	TRGJ1	12	-1	-1	23
145	0.0010209470163703572	TGTGCCTTGTGGGAGCAAAGGAGGGAGAAACTCTTT	CALWEQRREKLF	TRGV9	.	TRGJ2	14	-1	-1	25
145	0.0010209470163703572	TGTGCCTTGTGGGAGTACTATAAGAAACTCTTT	CALWEYYKKLF	TRGV9	.	TRGJ1	14	-1	-1	15
144	0.0010139060024643549	TGTGCCTTGTGGGAGGTGCCCACACGATCATATAGTAGTGATTGGATCAAGACGTTT	CALWEVPTRSYSSDWIKTF	TRGV9	.	TRGJP2	18	-1	-1	29
144	0.0010139060024643549	TGTGCCTTGTGGGAGGTGCAGGGTAGTGATTGGATCAAGACGTTT	CALWEVQGSDWIKTF	TRGV9	.	TRGJP2	19	-1	-1	22
144	0.0010139060024643549	TGTGCCTTGTGGGAGGTGCACGCGGGTAAGAAACTCTTT	CALWEVHAGKKLF	TRGV9	.	TRGJ1	20	-1	-1	26
143	0.0010068649885583525	TGTGCCTTGTGGGAGGATAGTAGTGATTGGATCAAGACGTTT	CALWEDSSDWIKTF	TRGV9	.	TRGJP2	15	-1	-1	16
143	0.0010068649885583525	TGTGCCTTGTGGGAGCTGAATTATTATAAGAAACTCTTT	CALWELNYYKKLF	TRGV9	.	TRGJ1	17	-1	-1	17
143	0.0010068649885583525	TGTGCCTTGTGGGAGGTGCGGGGGAAACTCTTT	CALWEVRGKLF	TRGV9	.	TRGJ1	18	-1	-1	23
143	0.0010068649885583525	TGTGCCTTGTGGGTAGCGGGAAAACTCTTT	CALWVAGKLF	TRGV9	.	TRGJ1	12	-1	-1	21
143	0.0010068649885583525	TGTGCCTTGTGGGACGGTAGGAAACTCTTT	CALWDGRKLF	TRGV9	.	TRGJ1	17	-1	-1	17
142	9.998239746523499E-4	TGTGCTGCGTGGGATTACCTCTTT	CAAWDYLF	TRGV10	.	TRGJ1	17	-1	-1	18
142	9.998239746523499E-4	TCCTATCGGGGGAAACTCTTT	SYRGKLF	TRGV10	.	TRGJ1	0	-1	-1	11
142	9.998239746523499E-4	TGTGCCTACGAGGGGAAACTCTTT	CAYEGKLF	TRGV9	.	TRGJ1	6	-1	-1	14
142	9.998239746523499E-4	TGTGCCTTGTGGGAGGTGAAGGGAAAGAAACTCTTT	CALWEVKGKKLF	TRGV9	.	TRGJ1	17	-1	-1	24
141	9.927829607463475E-4	TGTGCTGCGTGGGGGGGCGGGAAACTCTTT	CAAWGGGKLF	TRGV10	.	TRGJ1	12	-1	-1	20
141	9.927829607463475E-4	TGTACCTTGAGACTCTTT	CTLRLF	TRGV10	.	TRGJ1	2	-1	-1	8
140	9.857419468403451E-4	TGTGCCTTGTGGGAGGTCTATAAGAAACTCTTT	CALWEVYKKLF	TRGV9	.	TRGJ1	16	-1	-1	18
140	9.857419468403451E-4	TGTGCCACCTGGGATTATTATAAGAAACTCTTT	CATWDYYKKLF	TRGV4	.	TRGJ1	14	-1	-1	13
140	9.857419468403451E-4	TGTGCTGCGGGTACCACCAAACTCTTT	CAAGTTKLF	TRGV10	.	TRGJ2	8	-1	-1	18
138	9.716599190283401E-4	TGTGCCACCTGGGAGGGGAATTATTATAAGAAACTCTTT	CATWEGNYYKKLF	TRGV2	.	TRGJ1	17	-1	-1	17
138	9.716599190283401E-4	TGTGCCTTGTGGGTGGATTATAAGAAACTCTTT	CALWVDYKKLF	TRGV9	.	TRGJ1	15	-1	-1	16
138	9.716599190283401E-4	TGTGCCTTGTGGGAGACTAATAAGAAACTCTTT	CALWETNKKLF	TRGV9	.	TRGJ1	14	-1	-1	19
138	9.716599190283401E-4	TGTGCCTTGTGGGAACATAGTCTCTTT	CALWEHSLF	TRGV9	.	TRGJ2	13	-1	-1	21
137	9.646189051223376E-4	TGTGCCACCTGGGACAGACGGGTTAGTAGTGATTGGATCAAGACGTTT	CATWDRRVSSDWIKTF	TRGV3	.	TRGJP2	16	-1	-1	23
137	9.646189051223376E-4	TGTGCCTTGTGGGAGGTAGGGTATAAGAAACTCTTT	CALWEVGYKKLF	TRGV9	.	TRGJ2	16	-1	-1	21
137	9.646189051223376E-4	TGTGCCTTGTGGGAGGTGGACGAGAAACTCTTT	CALWEVDEKLF	TRGV9	.	TRGJ1	20	-1	-1	22
137	9.646189051223376E-4	TGTGCCACCTGGGCCAACGCGAAACTCTTT	CATWANAKLF	TRGV2	.	TRGJ2	12	-1	-1	20
136	9.575778912163351E-4	TGTGCCACCTGGGATCTCTATTATAAGAAACTCTTT	CATWDLYYKKLF	TRGV8	.	TRGJ1	14	-1	-1	18
136	9.575778912163351E-4	TGTGCCTTGTGGGAGGCCGATAAGAAACTCTTT	CALWEADKKLF	TRGV9	.	TRGJ1	15	-1	-1	19
135	9.505368773103327E-4	TGTGCCTTGTGGGAGGTGCAGTCGGTGGAGAAACTCTTT	CALWEVQSVEKLF	TRGV9	.	TRGJ1	19	-1	-1	28
135	9.505368773103327E-4	TGTGCCTTGTGGGGGCCCTGGGGTAAGAAACTCTTT	CALWGPWGKKLF	TRGV9	.	TRGJ1	12	-1	-1	23
135	9.505368773103327E-4	TGTGCCTTGTCAAATCTGGGGAAGAAACTCTTT	CALSNLGKKLF	TRGV9	.	TRGJ1	9	-1	-1	21
134	9.434958634043303E-4	TGTGCCTTGTGGGAGGTGCATTTAAGGGAACTCTTT	CALWEVHLRELF	TRGV9	.	TRGJ1	19	-1	-1	19
134	9.434958634043303E-4	TGTGCTGCGTGGGATGCTTGGGGGAAACTCTTT	CAAWDAWGKLF	TRGV10	.	TRGJ1	14	-1	-1	23
133	9.364548494983278E-4	TGTGCTGCGTGGGTGGGGAAACTCTTT	CAAWVGKLF	TRGV10	.	TRGJ1	12	-1	-1	17
132	9.294138355923253E-4	TGTGCCTTGACGCGGTATTATAAGAAACTCTTT	CALTRYYKKLF	TRGV9	.	TRGJ1	8	-1	-1	15
130	9.153318077803204E-4	TGTGCCTTGTGGTACAAGAAACTCTTT	CALWYKKLF	TRGV9	.	TRGJ1	11	-1	-1	12
129	9.082907938743179E-4	TGTGCCTTGTGGGAGGAGTATTATAAGAAACTCTTT	CALWEEYYKKLF	TRGV9	.	TRGJ2	15	-1	-1	18
129	9.082907938743179E-4	TGTGCTGCGTGGGACGTAAGCGGGAAACTCTTT	CAAWDVSGKLF	TRGV10	.	TRGJ1	13	-1	-1	23
129	9.082907938743179E-4	TGTGCCTTGTGGGAGGTGAATAAGAAACTCTTT	CALWEVNKKLF	TRGV9	.	TRGJ1	17	-1	-1	19
129	9.082907938743179E-4	TGTGCTGCGTGGGTGAAACTCTTT	CAAWVKLF	TRGV10	.	TRGJ1	12	-1	-1	14
128	9.012497799683154E-4	TGTGCCACCTGGGACGGGAATAGTAGTGATTGGATCAAGACGTTT	CATWDGNSSDWIKTF	TRGV2	.	TRGJP2	17	-1	-1	19
128	9.012497799683154E-4	TGTGCTGCGTGGGGAATCCGGTGGGGGAAACTCTTT	CAAWGIRWGKLF	TRGV10	.	TRGJ1	12	-1	-1	26
128	9.012497799683154E-4	TGTGCCTTGTGGGAGGTGCACTATAAGAAACTCTTT	CALWEVHYKKLF	TRGV9	.	TRGJ1	20	-1	-1	21
128	9.012497799683154E-4	TGTGCCTTGTGGGAGGTGCTTGGGAAACTCTTT	CALWEVLGKLF	TRGV9	.	TRGJ1	18	-1	-1	23
128	9.012497799683154E-4	TGTGCCTTGTGGGAGGTGCACAGGAAACTCTTT	CALWEVHRKLF	TRGV9	.	TRGJ1	20	-1	-1	23
126	8.871677521563106E-4	TGTGCTGCGTGGGATCTGGGCTGTTATTATAAGAAACTCTTT	CAAWDLGCYYKKLF	TRGV10	.	TRGJ1	14	-1	-1	23
126	8.871677521563106E-4	TGTGCTGCGTGGGATTTCGGGGAACTCTTT	CAAWDFGELF	TRGV10	.	TRGJ2	18	-1	-1	22
126	8.871677521563106E-4	TGTGCCTTGTGGGAGGGAAAGAAACTCTTT	CALWEGKKLF	TRGV9	.	TRGJ1	15	-1	-1	18
126	8.871677521563106E-4	TGTGCTGCGTGGGATCGTCAACTCTTT	CAAWDRQLF	TRGV10	.	TRGJ1	14	-1	-1	19
125	8.801267382503081E-4	TGTGCCTTGTTGGGGATCAGTTATAAGAAACTCTTT	CALLGISYKKLF	TRGV9	.	TRGJ1	13	-1	-1	20
125	8.801267382503081E-4	TGTGCCTTGTGGGAGGTTCCCAAGAAACTCTTT	CALWEVPKKLF	TRGV9	.	TRGJ1	16	-1	-1	21
124	8.730857243443056E-4	TGTGCCTTGTGGGAGGTGCGGGGCTATTATAAGAAACTCTTT	CALWEVRGYYKKLF	TRGV9	.	TRGJ1	18	-1	-1	24
124	8.730857243443056E-4	TGTGCCACCTGGGACAGGCCGCCATATTATAAGAAACTCTTT	CATWDRPPYYKKLF	TRGV3	.	TRGJ1	19	-1	-1	24
124	8.730857243443056E-4	TGTGCTGCGTGGAATACCACTGGTTGGTTCAAGATATTT	CAAWNTTGWFKIF	TRGV10	.	TRGJP1	14	-1	-1	8
124	8.730857243443056E-4	TGTGCCTTGTGGGAAGGATATAAGAAACTCTTT	CALWEGYKKLF	TRGV9	.	TRGJ1	13	-1	-1	18
124	8.730857243443056E-4	TGTGCTGCGTGGGACATTAAGAAACTCTTT	CAAWDIKKLF	TRGV10	.	TRGJ1	13	-1	-1	17
123	8.660447104383031E-4	TGTGCCTTGTGGGAGGCGCAGTTCCCCTTTAAGAAACTCTTT	CALWEAQFPFKKLF	TRGV9	.	TRGJ1	25	-1	-1	29
123	8.660447104383031E-4	TGTGCCACCTGGGACGGAGGTAGTGATTGGATCAAGACGTTT	CATWDGGSDWIKTF	TRGV2	.	TRGJP2	16	-1	-1	19
123	8.660447104383031E-4	TGTGCTGCGTGGGATCGAGGGAAACTCTTT	CAAWDRGKLF	TRGV10	.	TRGJ1	14	-1	-1	20
123	8.660447104383031E-4	TGTGCTGCGTGGTCCACGAAACTCTTT	CAAWSTKLF	TRGV10	.	TRGJ1	11	-1	-1	17
122	8.590036965323007E-4	TGTGCTGCGTGCCGGGGTGGAAGGAAACTCTTT	CAACRGGRKLF	TRGV10	.	TRGJ2	10	-1	-1	23
122	8.590036965323007E-4	TGTGCTGCGTGGGATGGGGGTAAGAAACTCTTT	CAAWDGGKKLF	TRGV10	.	TRGJ1	14	-1	-1	20
122	8.590036965323007E-4	TGTGCCTTGTGGGGGGAGCATAAGAAACTCTTT	CALWGEHKKLF	TRGV9	.	TRGJ1	19	-1	-1	19
122	8.590036965323007E-4	TGTGCCTTGTGGGAGGTGCGGAGGAAACTCTTT	CALWEVRRKLF	TRGV9	.	TRGJ2	18	-1	-1	23
121	8.519626826262982E-4	TGTGCCTTGTGGGACAGACATCAAGAGTTGGGCAAAAAAATCAAGGTATTT	CALWDRHQELGKKIKVF	TRGV9	.	TRGJP	13	-1	-1	21
121	8.519626826262982E-4	TGTGCCTTGTGGGAGGTTCCGTCGGGGTATAAGAAACTCTTT	CALWEVPSGYKKLF	TRGV9	.	TRGJ1	16	-1	-1	27
121	8.519626826262982E-4	TGTGCTGCGTGGGGTCCCGTTCATTATAAGAAACTCTTT	CAAWGPVHYKKLF	TRGV10	.	TRGJ1	12	-1	-1	22
121	8.519626826262982E-4	TGTGCCTTGTGGGAGGTGTGGTATTATAAGAAACTCTTT	CALWEVWYYKKLF	TRGV9	.	TRGJ1	17	-1	-1	21
121	8.519626826262982E-4	TGTGCCTTGTGGGAGCAGAAACTCTTT	CALWEQKLF	TRGV9	.	TRGJ1	14	-1	-1	16
120	8.449216687202957E-4	TGTGCCTTGTGGGAGGGCCCGAAGAAACTCTTT	CALWEGPKKLF	TRGV9	.	TRGJ2	15	-1	-1	21
120	8.449216687202957E-4	TGTGCCTTGTGGGAGGTGCGGAAACTCTTT	CALWEVRKLF	TRGV9	.	TRGJ1	18	-1	-1	20
120	8.449216687202957E-4	TGTGCTGCGTGGGAGGAACTCTTT	CAAWEELF	TRGV10	.	TRGJ1	13	-1	-1	13
119	8.378806548142932E-4	TGTGCCTTGTGGGAGGTCTTGGGTGGGTTGGGCAAAAAAATCAAGGTATTT	CALWEVLGGLGKKIKVF	TRGV9	.	TRGJP	16	-1	-1	26
119	8.378806548142932E-4	TGTGCCTTGTGGGAGGTGCAAAGCCCTCAGCATAAGAAACTCTTT	CALWEVQSPQHKKLF	TRGV9	.	TRGJ1	19	-1	-1	31
119	8.378806548142932E-4	TGTGCCTTGTGGGAGCCTCATGACAATAAGAAACTCTTT	CALWEPHDNKKLF	TRGV9	.	TRGJ1	14	-1	-1	25
119	8.378806548142932E-4	TGTGCCTTGTGGGAGGAATATAAGAAACTCTTT	CALWEEYKKLF	TRGV9	.	TRGJ1	15	-1	-1	18
119	8.378806548142932E-4	TGTGCCTTGTGGCTCTTT	CALWLF	TRGV9	.	TRGJ2	11	-1	-1	12
118	8.308396409082908E-4	TGTGCCTTGTGGGAGCCACCTTATTATAAGAAACTCTTT	CALWEPPYYKKLF	TRGV9	.	TRGJ1	14	-1	-1	20
118	8.308396409082908E-4	TGTGCCTTGTGGGAGGTATCGACCCAGGAGAAACTCTTT	CALWEVSTQEKLF	TRGV9	.	TRGJ1	16	-1	-1	28
118	8.308396409082908E-4	TGTGCCTTGTGGGACGGCCCTAGGGGGAAACTCTTT	CALWDGPRGKLF	TRGV9	.	TRGJ1	13	-1	-1	26
118	8.308396409082908E-4	TGTGCTGCGTGGGCTTGTCGGAAGAAACTCTTT	CAAWACRKKLF	TRGV10	.	TRGJ2	15	-1	-1	21
118	8.308396409082908E-4	TGTGCTGCGTGGGGCAAGAAACTCTTT	CAAWGKKLF	TRGV10	.	TRGJ1	12	-1	-1	15
117	8.237986270022883E-4	TGTGCCTTGTGGGAGACTCCCTTTGCATATTATTATAAGAAACTCTTT	CALWETPFAYYYKKLF	TRGV9	.	TRGJ2	14	-1	-1	28
117	8.237986270022883E-4	TGTGCCACCTGGGACGGGCCGGGTAGTGATTGGATCAAGACGTTT	CATWDGPGSDWIKTF	TRGV2	.	TRGJP2	19	-1	-1	22
117	8.237986270022883E-4	TGTGCCTTGTGGGAGGTGCTAGGGTATAAGAAACTCTTT	CALWEVLGYKKLF	TRGV9	.	TRGJ1	18	-1	-1	24
117	8.237986270022883E-4	TGTGCCTTGTGGGAGGTGCTTCTTAAGAAACTCTTT	CALWEVLLKKLF	TRGV9	.	TRGJ1	18	-1	-1	23
117	8.237986270022883E-4	TGTGCCTTGTTAGTGCTGAGGAAACTCTTT	CALLVLRKLF	TRGV9	.	TRGJ1	9	-1	-1	20
117	8.237986270022883E-4	TGTGCCTTGTGGGAACATAAGAAACTCTTT	CALWEHKKLF	TRGV9	.	TRGJ2	13	-1	-1	16
117	8.237986270022883E-4	TGTGCCTTGTGGGATAAGAAACTCTTT	CALWDKKLF	TRGV9	.	TRGJ1	13	-1	-1	13
116	8.167576130962859E-4	TGTGCCTTGTGGGAGGGACATCTCCCTTTGGAGGTAGTTGAGAAACTCTTT	CALWEGHLPLEVVEKLF	TRGV9	.	TRGJ1	25	-1	-1	40
116	8.167576130962859E-4	TGTGCCTTGTGGGAGGTGTGTCGATTAATTGGGAAACTCTTT	CALWEVCRLIGKLF	TRGV9	.	TRGJ1	17	-1	-1	32
116	8.167576130962859E-4	TGTGCCTTGTGGGAGGTGCAGGGGGACCATAAGAAACTCTTT	CALWEVQGDHKKLF	TRGV9	.	TRGJ1	19	-1	-1	28
116	8.167576130962859E-4	TGTGCCTTGTGGGAACGGGGGAATTATAAGAAACTCTTT	CALWERGNYKKLF	TRGV9	.	TRGJ1	13	-1	-1	22
116	8.167576130962859E-4	TGTGCCACCTGGGACAGGGATAAGAAACTCTTT	CATWDRDKKLF	TRGV7	.	TRGJ1	17	-1	-1	19
116	8.167576130962859E-4	TGTGCTGCGTGGGATCGCAAGAAACTCTTT	CAAWDRKKLF	TRGV10	.	TRGJ1	14	-1	-1	18
116	8.167576130962859E-4	TGTGCCTTGTGGGTAAATAAGAAACTCTTT	CALWVNKKLF	TRGV9	.	TRGJ1	12	-1	-1	16
115	8.097165991902834E-4	TGTGCTGCGTGGGATCTGGTTAGTGGGAAACTCTTT	CAAWDLVSGKLF	TRGV10	.	TRGJ2	14	-1	-1	26
115	8.097165991902834E-4	TGTGCCTTGTGGGAGGGCAATTATAAGAAACTCTTT	CALWEGNYKKLF	TRGV9	.	TRGJ2	18	-1	-1	19
115	8.097165991902834E-4	TGTGCTGCGTGGGATTTTGAGAAACTCTTT	CAAWDFEKLF	TRGV10	.	TRGJ1	15	-1	-1	13
114	8.02675585284281E-4	TGTGCCTTGTGGGAGATTAATAAGAAACTCTTT	CALWEINKKLF	TRGV9	.	TRGJ1	14	-1	-1	15
113	7.956345713782785E-4	TGTGCCTTGTGGGAGGTGCCCCAAGTCCGGTATAAGAAACTCTTT	CALWEVPQVRYKKLF	TRGV9	.	TRGJ1	21	-1	-1	30
113	7.956345713782785E-4	TGTGCCTTGTGGGAGGTGCAGCGGTATAAGAAACTCTTT	CALWEVQRYKKLF	TRGV9	.	TRGJ1	19	-1	-1	24
113	7.956345713782785E-4	TGTGCTGCGTGGGGTATTTATTATAAGAAACTCTTT	CAAWGIYYKKLF	TRGV10	.	TRGJ1	12	-1	-1	17
113	7.956345713782785E-4	TGTGCTGCGTGGGATTGGGTACGGGAGAAACTCTTT	CAAWDWVREKLF	TRGV10	.	TRGJ2	15	-1	-1	25
113	7.956345713782785E-4	TGTGCCTTGTGGGAGGTCAATTATAAGAAACTCTTT	CALWEVNYKKLF	TRGV9	.	TRGJ2	16	-1	-1	19
113	7.956345713782785E-4	TGTGCCTTGTGGGAGGTGGTGGATAAGAAACTCTTT	CALWEVVDKKLF	TRGV9	.	TRGJ1	17	-1	-1	22
113	7.956345713782785E-4	TGTGCCTTGTGGGAGGAGGGAAAGAAACTCTTT	CALWEEGKKLF	TRGV9	.	TRGJ1	15	-1	-1	21
113	7.956345713782785E-4	TGTGCCACCTGGGACGGGCGGCTACTCTTT	CATWDGRLLF	TRGV2	.	TRGJ1	18	-1	-1	23
112	7.88593557472276E-4	TGTGCCTTGTGGGAGGTGTCAGGGTATAAGAAACTCTTT	CALWEVSGYKKLF	TRGV9	.	TRGJ2	17	-1	-1	24
112	7.88593557472276E-4	TGTGCCACCTGGGACGGGAATTATTATAAGAAACTCTTT	CATWDGNYYKKLF	TRGV2	.	TRGJ1	17	-1	-1	17
112	7.88593557472276E-4	TGTGCCTTGTGGGAGTTTTATAAGAAACTCTTT	CALWEFYKKLF	TRGV9	.	TRGJ1	14	-1	-1	17
112	7.88593557472276E-4	TGTGCCTTGTGGGCTGTGAAACTCTTT	CALWAVKLF	TRGV9	.	TRGJ1	12	-1	-1	17
111	7.815525435662735E-4	TGTGCTGCGTGCCCCCTGAGTTTAGAGAAACTCTTT	CAACPLSLEKLF	TRGV10	.	TRGJ1	10	-1	-1	25
111	7.815525435662735E-4	TTTTGGTTCCCGAATTATTATAAGAAACTCTTT	FWFPNYYKKLF	TRGV9	.	TRGJ1	0	-1	-1	10
111	7.815525435662735E-4	TGTGCCTTGGGAAGCCCCATTAAGAAACTCTTT	CALGSPIKKLF	TRGV9	.	TRGJ1	8	-1	-1	20
111	7.815525435662735E-4	TGTGCTGCGTGGGCGGATAAGAAACTCTTT	CAAWADKKLF	TRGV10	.	TRGJ1	12	-1	-1	16
111	7.815525435662735E-4	TGTGCCTTGTGGGATCACTATTATAAGAAACTCTTT	CALWDHYYKKLF	TRGV9	.	TRGJ2	13	-1	-1	18
110	7.745115296602711E-4	TGTGCCTTGTGGGGGAAAAAGTTGGGCAAAAAAATCAAGGTATTT	CALWGKKLGKKIKVF	TRGV9	.	TRGJP	12	-1	-1	12
110	7.745115296602711E-4	TGTGCCTTGTGGGAGTGTGTGTGCGTGTATTATAAGAAACTCTTT	CALWECVCVYYKKLF	TRGV9	.	TRGJ2	18	-1	-1	27
110	7.745115296602711E-4	TGTGCTGCGTGGGATTACGAAGGGAAACTCTTT	CAAWDYEGKLF	TRGV10	.	TRGJ1	18	-1	-1	23
110	7.745115296602711E-4	TGTGCTGCGTGGGATTCGGGGAAACTCTTT	CAAWDSGKLF	TRGV10	.	TRGJ1	15	-1	-1	20
109	7.674705157542686E-4	TGTGCCTTGTGGGAGGTTACCTATTATAAGAAACTCTTT	CALWEVTYYKKLF	TRGV9	.	TRGJ1	16	-1	-1	21
109	7.674705157542686E-4	TGTGCCCCCAGGGTTCCAAAACATGATGAGAAACTCTTT	CAPRVPKHDEKLF	TRGV9	.	TRGJ2	5	-1	-1	22
109	7.674705157542686E-4	TGTGCTGCGTGGGATAAGAAACTCTTT	CAAWDKKLF	TRGV10	.	TRGJ2	14	-1	-1	13
108	7.604295018482661E-4	TGTGCCTTGTGGGAGGTGTCCCGTTATAAGAAACTCTTT	CALWEVSRYKKLF	TRGV9	.	TRGJ1	17	-1	-1	23
108	7.604295018482661E-4	TGTGCCTTGTGGGAGGTGCAGGGGTATAAGAAACTCTTT	CALWEVQGYKKLF	TRGV9	.	TRGJ1	19	-1	-1	24
108	7.604295018482661E-4	TGTGCCACCTGGGATTATTGTTATAAGAAACTCTTT	CATWDYCYKKLF	TRGV8	.	TRGJ2	14	-1	-1	16
108	7.604295018482661E-4	TGTGCCTTGTGGAGGCAGAAGAAACTCTTT	CALWRQKKLF	TRGV9	.	TRGJ1	14	-1	-1	18
108	7.604295018482661E-4	TGTGCTGCGTGGGATAAAAAACTCTTT	CAAWDKKLF	TRGV10	.	TRGJ1	14	-1	-1	13
108	7.604295018482661E-4	TGTGCTGCGTGGATTGGGGGTCTCTTT	CAAWIGGLF	TRGV10	.	TRGJ1	14	-1	-1	21
107	7.533884879422637E-4	TGTGCCTTGTGGGTTCAGGATATGGGGAAACTCTTT	CALWVQDMGKLF	TRGV9	.	TRGJ1	12	-1	-1	26
107	7.533884879422637E-4	TGTGCCTTGTGGGAGGTGCAAAACAAGAAACTCTTT	CALWEVQNKKLF	TRGV9	.	TRGJ1	19	-1	-1	24
107	7.533884879422637E-4	TGTGCCTTGCCCTTCCCCCATTATAAGAAACTCTTT	CALPFPHYKKLF	TRGV9	.	TRGJ1	8	-1	-1	19
107	7.533884879422637E-4	TGTGCCTTGTGGGAGGTTAATAAGAAACTCTTT	CALWEVNKKLF	TRGV9	.	TRGJ1	16	-1	-1	19
107	7.533884879422637E-4	TGTGCTGCGTGGGACTTTAAGAAACTCTTT	CAAWDFKKLF	TRGV10	.	TRGJ2	13	-1	-1	17
107	7.533884879422637E-4	TGTGCCTTGCAGGATTATAAGAAACTCTTT	CALQDYKKLF	TRGV9	.	TRGJ2	8	-1	-1	13
106	7.463474740362613E-4	TGTGCCTTGTGGGCGAGGGATTATTATAAGAAACTCTTT	CALWARDYYKKLF	TRGV9	.	TRGJ1	12	-1	-1	19
106	7.463474740362613E-4	TGTGCCTTGTGGGACGCCGATCATTATAAGAAACTCTTT	CALWDADHYKKLF	TRGV9	.	TRGJ1	13	-1	-1	19
106	7.463474740362613E-4	TGTGCTGCCCTTACTCCTGCCGATAAGAAACTCTTT	CAALTPADKKLF	TRGV10	.	TRGJ1	7	-1	-1	22
106	7.463474740362613E-4	TGTGCCTTGTGGGAGGAAAATAAGAAACTCTTT	CALWEENKKLF	TRGV9	.	TRGJ1	15	-1	-1	19
106	7.463474740362613E-4	TGTGCCTTGTGGGAGAATTATAAGAAACTCTTT	CALWENYKKLF	TRGV9	.	TRGJ1	14	-1	-1	16
106	7.463474740362613E-4	TGTGCTGCGTGGGAGTCGGAGAAACTCTTT	CAAWESEKLF	TRGV10	.	TRGJ2	13	-1	-1	19
106	7.463474740362613E-4	TGTGCTGCGTGGAGCCGAAAGAAACTCTTT	CAAWSRKKLF	TRGV10	.	TRGJ2	11	-1	-1	18
106	7.463474740362613E-4	TGTGCCTTGTGTTATTATAAGAAACTCTTT	CALCYYKKLF	TRGV9	.	TRGJ1	10	-1	-1	11
105	7.393064601302588E-4	TGTGCCTTGTGGGAGGTGCAAATGAGGGCGGAAGAGAAACTCTTT	CALWEVQMRAEEKLF	TRGV9	.	TRGJ1	19	-1	-1	34
105	7.393064601302588E-4	TGTGCCTTGTGGGAGGTGGACTATAAGAAACTCTTT	CALWEVDYKKLF	TRGV9	.	TRGJ1	20	-1	-1	21
104	7.322654462242563E-4	TGTGCCTTGTGGGAGGTGACGTATTATAAGAAACTCTTT	CALWEVTYYKKLF	TRGV9	.	TRGJ2	17	-1	-1	21
104	7.322654462242563E-4	TGTGCTCCCGGCTATAAGAAACTCTTT	CAPGYKKLF	TRGV10	.	TRGJ1	5	-1	-1	12
103	7.252244323182538E-4	TGTGCCTTGTGGGAGGTGCGAGGTTATAAGAAACTCTTT	CALWEVRGYKKLF	TRGV9	.	TRGJ1	18	-1	-1	23
103	7.252244323182538E-4	TGTGCCACCTGGGACGTCCCATTTAAGAAACTCTTT	CATWDVPFKKLF	TRGV2	.	TRGJ1	15	-1	-1	20
103	7.252244323182538E-4	TGTGCTGCGTGGGATTTTTGGGACAAACTCTTT	CAAWDFWDKLF	TRGV10	.	TRGJ1	15	-1	-1	24
103	7.252244323182538E-4	TGTGCCTTGTGGGAGGCTAATAAGAAACTCTTT	CALWEANKKLF	TRGV9	.	TRGJ1	15	-1	-1	19
102	7.181834184122514E-4	TGTGCTGCGTGGGCGGGGTATAAGAAACTCTTT	CAAWAGYKKLF	TRGV10	.	TRGJ2	12	-1	-1	18
102	7.181834184122514E-4	TGTGCCTTGACGGGGTATTATAAGAAACTCTTT	CALTGYYKKLF	TRGV9	.	TRGJ2	8	-1	-1	15
102	7.181834184122514E-4	TGTGCCTCTTGCCCTTATTATAAGAAACTCTTT	CASCPYYKKLF	TRGV9	.	TRGJ1	6	-1	-1	14
101	7.111424045062489E-4	TGTGCCTTGTGGGCATCAGATTATTATAAGAAACTCTTT	CALWASDYYKKLF	TRGV9	.	TRGJ1	12	-1	-1	19
101	7.111424045062489E-4	TGTGCCACCTGGGACGGGCCTTATTATAAGAAACTCTTT	CATWDGPYYKKLF	TRGV2	.	TRGJ2	19	-1	-1	20
101	7.111424045062489E-4	TGTGCTGCGTGGGATCCTGGGGAGAAACTCTTT	CAAWDPGEKLF	TRGV10	.	TRGJ2	14	-1	-1	22
101	7.111424045062489E-4	TGTGCCTGGGGTTATTATAAGAAACTCTTT	CAWGYYKKLF	TRGV9	.	TRGJ2	6	-1	-1	11
101	7.111424045062489E-4	TGTGCCTGGACCCGCTGGAGTAAGCTCTTT	CAWTRWSKLF	TRGV9	.	TRGJ1	6	-1	-1	21
101	7.111424045062489E-4	TGTGCTGCGTGTATTCCCTGGGGGAAACTCTTT	CAACIPWGKLF	TRGV10	.	TRGJ1	10	-1	-1	23
100	7.041013906002464E-4	TGTGCCTTGTGGGAGGTGGGACGTTATTATAAGAAACTCTTT	CALWEVGRYYKKLF	TRGV9	.	TRGJ2	17	-1	-1	23
100	7.041013906002464E-4	TGTGCCTTGTGGGAGGTGAGGGATTATTATAAGAAACTCTTT	CALWEVRDYYKKLF	TRGV9	.	TRGJ1	17	-1	-1	22
100	7.041013906002464E-4	TGTGCTGCGTGGGATCTCACCACACACAAGAAACTCTTT	CAAWDLTTHKKLF	TRGV10	.	TRGJ1	14	-1	-1	27
100	7.041013906002464E-4	TGTGCCTTGTGGGACCAACCAAATTATAAGAAACTCTTT	CALWDQPNYKKLF	TRGV9	.	TRGJ1	13	-1	-1	22
100	7.041013906002464E-4	TGTGCCTTGTGGGAGGTGCTAGGTTATAAGAAACTCTTT	CALWEVLGYKKLF	TRGV9	.	TRGJ1	18	-1	-1	23
100	7.041013906002464E-4	TGTGCTGCGTTGGTATGTTGGTTCAAGATATTT	CAALVCWFKIF	TRGV10	.	TRGJP1	12	-1	-1	16
99	6.970603766942439E-4	TGTGCCACCTGGGACGGGTTGGGTTATAAGAAACTCTTT	CATWDGLGYKKLF	TRGV2	.	TRGJ1	17	-1	-1	23
99	6.970603766942439E-4	TGTGCCTTGTACCAGAATTATTATAAGAAACTCTTT	CALYQNYYKKLF	TRGV9	.	TRGJ2	9	-1	-1	14
99	6.970603766942439E-4	TGTGCCACCTGGGACAGGCGTTATAAGAAACTCTTT	CATWDRRYKKLF	TRGV3	.	TRGJ1	18	-1	-1	20
99	6.970603766942439E-4	TGTGCTGCGTGGGAGGGGGAGAAACTCTTT	CAAWEGEKLF	TRGV10	.	TRGJ2	13	-1	-1	19
98	6.900193627882416E-4	TGTGCCTTGTGGGTCCGTTATTATAAGAAACTCTTT	CALWVRYYKKLF	TRGV9	.	TRGJ1	12	-1	-1	17
98	6.900193627882416E-4	TGTGCCTCAAATTATTATAAGAAACTCTTT	CASNYYKKLF	TRGV9	.	TRGJ1	6	-1	-1	6
97	6.829783488822391E-4	TGTGCCTTGTGGGAGGTGGGTTCCCTGTTATCCGATTATAAGAAACTCTTT	CALWEVGSLLSDYKKLF	TRGV9	.	TRGJ1	17	-1	-1	34
97	6.829783488822391E-4	TGTGCCTTGTGGGAGGTGCAGGGGTATTATAAGAAACTCTTT	CALWEVQGYYKKLF	TRGV9	.	TRGJ1	19	-1	-1	24
97	6.829783488822391E-4	TGTGCTGCGTGGAACAGTAGTGATTGGATCAAGACGTTT	CAAWNSSDWIKTF	TRGV10	.	TRGJP2	11	-1	-1	15
97	6.829783488822391E-4	TGTGCTGCGTGCGACACTGGTTGGTTCAAGATATTT	CAACDTGWFKIF	TRGV10	.	TRGJP1	13	-1	-1	14
97	6.829783488822391E-4	TGTGCTGCGTGGGATGAAATCCGGAAACTCTTT	CAAWDEIRKLF	TRGV10	.	TRGJ1	14	-1	-1	23
97	6.829783488822391E-4	TGTGCCTTGTGGGAATATTATAAGAAACTCTTT	CALWEYYKKLF	TRGV9	.	TRGJ1	13	-1	-1	12
97	6.829783488822391E-4	TGTGCTGCGTGGGACCTTAAGAAACTCTTT	CAAWDLKKLF	TRGV10	.	TRGJ1	13	-1	-1	17
96	6.759373349762366E-4	TGTGCCTTGTGGGAGGTGCAGGGCCGGTCGCCCTTCGGGAAATATAAGAAACTCTTT	CALWEVQGRSPFGKYKKLF	TRGV9	.	TRGJ1	19	-1	-1	42
96	6.759373349762366E-4	TGTGCCTTGTGGGAGGAGAGCTATTATAAGAAACTCTTT	CALWEESYYKKLF	TRGV9	.	TRGJ1	15	-1	-1	21
96	6.759373349762366E-4	TGTGCTGCGTGGGATTACGAGAAACTCTTT	CAAWDYEKLF	TRGV10	.	TRGJ1	18	-1	-1	13
95	6.688963210702341E-4	TGTGCCTTGTGGGAGCTTCTCTCGAGGAGTTATAAGAAACTCTTT	CALWELLSRSYKKLF	TRGV9	.	TRGJ1	14	-1	-1	29
95	6.688963210702341E-4	TGTGCCTTGTGGGACCAGCTAAGGAACTATAAGAAACTCTTT	CALWDQLRNYKKLF	TRGV9	.	TRGJ1	13	-1	-1	27
95	6.688963210702341E-4	TGTGCCTTGTGGGAGGTCCGTTATTATAAGAAACTCTTT	CALWEVRYYKKLF	TRGV9	.	TRGJ1	16	-1	-1	20
95	6.688963210702341E-4	TGTGCCACCTGGGCTCCTTATTATAAGAAACTCTTT	CATWAPYYKKLF	TRGV2	.	TRGJ1	12	-1	-1	17
95	6.688963210702341E-4	TGTGCTGCGGTATTAGGGTGTAAGAAACTCTTT	CAAVLGCKKLF	TRGV10	.	TRGJ1	8	-1	-1	20
94	6.618553071642317E-4	TGTGCCTTGTGGGAGTGGAATTATAAGAAACTCTTT	CALWEWNYKKLF	TRGV9	.	TRGJ1	14	-1	-1	19
94	6.618553071642317E-4	TGTGCTGCGTGGGAGCATAAGAAACTCTTT	CAAWEHKKLF	TRGV10	.	TRGJ1	13	-1	-1	16
93	6.548142932582292E-4	TGTGCCTTGTGGGAGGTGCAATCCCCTCAAAGGGGTAAGAAACTCTTT	CALWEVQSPQRGKKLF	TRGV9	.	TRGJ1	19	-1	-1	35
93	6.548142932582292E-4	TGTGCCTTGTGGGAGGTGCTCAATTTTGATTATAAGAAACTCTTT	CALWEVLNFDYKKLF	TRGV9	.	TRGJ1	18	-1	-1	28
93	6.548142932582292E-4	TGTGCCTTGTGGGAGGTGCCCGATTATTATAAGAAACTCTTT	CALWEVPDYYKKLF	TRGV9	.	TRGJ2	18	-1	-1	22
93	6.548142932582292E-4	TGTGCCTTGTGGGAGTTCCATTATTATAAGAAACTCTTT	CALWEFHYYKKLF	TRGV9	.	TRGJ2	14	-1	-1	19
93	6.548142932582292E-4	TGTGCCTTGTGGGAGGTGCGTGGTTGGTTCAAGATATTT	CALWEVRGWFKIF	TRGV9	.	TRGJP1	18	-1	-1	20
93	6.548142932582292E-4	TGTGCCACCTGGGACCGGGGTGATTGGATCAAGACGTTT	CATWDRGDWIKTF	TRGV2	.	TRGJP2	18	-1	-1	19
93	6.548142932582292E-4	TGTGCTGCGTGGGAGGGTTATTATAAGAAACTCTTT	CAAWEGYYKKLF	TRGV10	.	TRGJ1	13	-1	-1	17
93	6.548142932582292E-4	TGTGCCTTGTGGGAGGGGGCCATCAAGACGTTT	CALWEGAIKTF	TRGV9	.	TRGJP2	15	-1	-1	21
93	6.548142932582292E-4	TGTGCTGCGTGTATGGGGATCAAGATATTT	CAACMGIKIF	TRGV10	.	TRGJP1	10	-1	-1	16
92	6.477732793522267E-4	TGTGCTGCGTGGGATGGCGAGGAGTATCGAGTTAAGAAACTCTTT	CAAWDGEEYRVKKLF	TRGV10	.	TRGJ1	14	-1	-1	32
92	6.477732793522267E-4	TGTGCTGCGTGGGGAGACACTGGTTGGTTCAAGATATTT	CAAWGDTGWFKIF	TRGV10	.	TRGJP1	12	-1	-1	17
92	6.477732793522267E-4	TGTGCCTTGTGGGCCAATTATTATAAGAAACTCTTT	CALWANYYKKLF	TRGV9	.	TRGJ1	12	-1	-1	15
92	6.477732793522267E-4	TGTGCCACCTGGGACGGGCATTATAAGAAACTCTTT	CATWDGHYKKLF	TRGV2	.	TRGJ1	18	-1	-1	19
92	6.477732793522267E-4	TGTGCCTTGTGGGATTATTATAAGAAACTCTTT	CALWDYYKKLF	TRGV9	.	TRGJ2	13	-1	-1	13
92	6.477732793522267E-4	TGTGCTGCCTCCAAGAAACTCTTT	CAASKKLF	TRGV10	.	TRGJ1	7	-1	-1	12
91	6.407322654462242E-4	TGTGCTGCGTGGGATTGTAGTGATTGGATCAAGACGTTT	CAAWDCSDWIKTF	TRGV10	.	TRGJP2	15	-1	-1	13
91	6.407322654462242E-4	TGTGCCACCTGGGACGGAGATTGGATCAAGACGTTT	CATWDGDWIKTF	TRGV2	.	TRGJP2	16	-1	-1	18
91	6.407322654462242E-4	TGTGCTGCGTGGGCACGTTATAAGAAACTCTTT	CAAWARYKKLF	TRGV10	.	TRGJ1	12	-1	-1	17
90	6.336912515402218E-4	TGTGCTGCGTGGGACCAGCCAGATACCACTGGTTGGTTCAAGATATTT	CAAWDQPDTTGWFKIF	TRGV10	.	TRGJP1	13	-1	-1	22
90	6.336912515402218E-4	TGTGCCTTGTGGGAGGTGTGCTGGAGCTATTATAAGAAACTCTTT	CALWEVCWSYYKKLF	TRGV9	.	TRGJ1	17	-1	-1	27
90	6.336912515402218E-4	TGTGCCTTGTGTGGGAATTATTATAAGAAACTCTTT	CALCGNYYKKLF	TRGV9	.	TRGJ1	10	-1	-1	14
90	6.336912515402218E-4	TGTGCTGCGTGGGTTTATAAGAAACTCTTT	CAAWVYKKLF	TRGV10	.	TRGJ1	16	-1	-1	14
90	6.336912515402218E-4	TGTGCTGCGTGGGATTCCAAGAAACTCTTT	CAAWDSKKLF	TRGV10	.	TRGJ1	15	-1	-1	18
90	6.336912515402218E-4	TGTGCTGCGGGGGAAGTTGGCTGGTTCAAGATATTT	CAAGEVGWFKIF	TRGV10	.	TRGJP1	13	-1	-1	17
89	6.266502376342193E-4	TGTGCTGCGTGGAACCGGACCCCCACTGGTTGGTTCAAGATATTT	CAAWNRTPTGWFKIF	TRGV10	.	TRGJP1	11	-1	-1	22
89	6.266502376342193E-4	TGTGCTGCGTGGGATTACGGGGCCGGTTGGTTCAAGATATTT	CAAWDYGAGWFKIF	TRGV10	.	TRGJP1	18	-1	-1	24
89	6.266502376342193E-4	TGTGCTGCGTGGGATTGGGACGGGGATAAGAAACTCTTT	CAAWDWDGDKKLF	TRGV10	.	TRGJ1	15	-1	-1	25
89	6.266502376342193E-4	TGTGCCTTGTGGGAGGTCACTTATTATAAGAAACTCTTT	CALWEVTYYKKLF	TRGV9	.	TRGJ2	19	-1	-1	20
89	6.266502376342193E-4	TGTGCCTTGTGGGCGGATTATAAGAAACTCTTT	CALWADYKKLF	TRGV9	.	TRGJ1	15	-1	-1	16
88	6.196092237282169E-4	TGTGCCTTGTGGGAGGTGCCCCCCCTTTATAAGAAACTCTTT	CALWEVPPLYKKLF	TRGV9	.	TRGJ2	24	-1	-1	26
88	6.196092237282169E-4	TGTGCTGCGTGGGATTGGTTTCGGTATAAGAAACTCTTT	CAAWDWFRYKKLF	TRGV10	.	TRGJ1	15	-1	-1	24
88	6.196092237282169E-4	TGTGCTGCGTGGGGTTATAAGAAACTCTTT	CAAWGYKKLF	TRGV10	.	TRGJ1	16	-1	-1	14
88	6.196092237282169E-4	TGTCGTTGGTTCAAGATATTT	CRWFKIF	TRGV9	.	TRGJP1	2	-1	-1	4
87	6.125682098222144E-4	TGTGCTGCGTGGGATTTGGGGCCTTTTGGTAAGAAACTCTTT	CAAWDLGPFGKKLF	TRGV10	.	TRGJ1	15	-1	-1	29
87	6.125682098222144E-4	TGTGCTGCGTGGGATGATCAAACAGGTTGGTTCAAGATATTT	CAAWDDQTGWFKIF	TRGV10	.	TRGJP1	14	-1	-1	21
87	6.125682098222144E-4	TGTGCCTTGTGGGAGGTGATCCCTTATTATAAGAAACTCTTT	CALWEVIPYYKKLF	TRGV9	.	TRGJ1	17	-1	-1	23
87	6.125682098222144E-4	TGTGCTGCGTGGGATTATCGCTATAAGAAACTCTTT	CAAWDYRYKKLF	TRGV10	.	TRGJ1	16	-1	-1	21
87	6.125682098222144E-4	TGTGCTGCGTGGGATTACCATGAATCCCTCTTT	CAAWDYHESLF	TRGV10	.	TRGJ1	27	-1	-1	27
87	6.125682098222144E-4	TGTGCCTTGTGGTCCTATTATAAGAAACTCTTT	CALWSYYKKLF	TRGV9	.	TRGJ1	11	-1	-1	15
86	6.05527195916212E-4	TGTGCCTTGTGGGACCTACCACCAACTTATTATAAGAAACTCTTT	CALWDLPPTYYKKLF	TRGV9	.	TRGJ1	13	-1	-1	26
86	6.05527195916212E-4	TGTGCCTTGTGGGAGGTGCACGGGTGTTATTATAAGAAACTCTTT	CALWEVHGCYYKKLF	TRGV9	.	TRGJ1	20	-1	-1	26
86	6.05527195916212E-4	TGTGCCACCTGGGACGGTACTAGTAGTGATTGGATCAAGACGTTT	CATWDGTSSDWIKTF	TRGV2	.	TRGJP2	16	-1	-1	20
86	6.05527195916212E-4	TGTGCCTTACGCGGGGACGAGAAACTCTTT	CALRGDEKLF	TRGV9	.	TRGJ1	7	-1	-1	19
85	5.984861820102095E-4	TGTGCCTTGTGGGAGGTGCCTTGGTTCGATTATTATAAGAAACTCTTT	CALWEVPWFDYYKKLF	TRGV9	.	TRGJ1	18	-1	-1	24
85	5.984861820102095E-4	TGTGCCTTGTGGGAGGCCCGCCCCCATTATTATAAGAAACTCTTT	CALWEARPHYYKKLF	TRGV9	.	TRGJ1	15	-1	-1	25
85	5.984861820102095E-4	TGTGCCTTGTGGGAGGTGAGGCATTATTATAAGAAACTCTTT	CALWEVRHYYKKLF	TRGV9	.	TRGJ1	17	-1	-1	22
85	5.984861820102095E-4	TGTGCCTTGTGGGAGGTGAATTATTATAAGAAACTCTTT	CALWEVNYYKKLF	TRGV9	.	TRGJ1	17	-1	-1	17
85	5.984861820102095E-4	TGTGCCTTGTGGGAGGAGAATTATTATAAGAAACTCTTT	CALWEENYYKKLF	TRGV9	.	TRGJ1	15	-1	-1	17
85	5.984861820102095E-4	TGTGCTGCGTGGGTCCTCGTATATAAGAAACTCTTT	CAAWVLVYKKLF	TRGV10	.	TRGJ2	12	-1	-1	21
85	5.984861820102095E-4	TGTGCCTGTCCAATTTATTATAAGAAACTCTTT	CACPIYYKKLF	TRGV9	.	TRGJ1	6	-1	-1	14
85	5.984861820102095E-4	TGTGCTGCGTGGGACCATAAGAAACTCTTT	CAAWDHKKLF	TRGV10	.	TRGJ2	13	-1	-1	16
85	5.984861820102095E-4	TGTGCTGGCGGAAAGAAACTCTTT	CAGGKKLF	TRGV10	.	TRGJ1	6	-1	-1	12
84	5.91445168104207E-4	TGTGCCTTGTGGGAGGTCTTCCCGAATTATTATAAGAAACTCTTT	CALWEVFPNYYKKLF	TRGV9	.	TRGJ2	16	-1	-1	22
84	5.91445168104207E-4	TGTGCCTTGTGGGAGGTGCGGGATTATTATAAGAAACTCTTT	CALWEVRDYYKKLF	TRGV9	.	TRGJ1	18	-1	-1	22
84	5.91445168104207E-4	TGTGCCTTGTGGGAGGTGCAGGGTTATTATAAGAAACTCTTT	CALWEVQGYYKKLF	TRGV9	.	TRGJ1	19	-1	-1	23
84	5.91445168104207E-4	TGTGCCTTGTGGGAGGTGATATGTTATAAGAAACTCTTT	CALWEVICYKKLF	TRGV9	.	TRGJ2	17	-1	-1	23
84	5.91445168104207E-4	TGTGCCAGCCCCAAGACTCCTTATTATAAGAAACTCTTT	CASPKTPYYKKLF	TRGV9	.	TRGJ2	5	-1	-1	20
84	5.91445168104207E-4	TGTGCTGCGTGGGATTATTCCTGGTTCAAGATATTT	CAAWDYSWFKIF	TRGV10	.	TRGJP1	16	-1	-1	21
84	5.91445168104207E-4	TGTGCTGCGTGGGATTATCGGGATAAGAAACTCTTT	CAAWDYRDKKLF	TRGV10	.	TRGJ1	16	-1	-1	22
84	5.91445168104207E-4	TGTGCCTTGAGAGAGAATTATTATAAGAAACTCTTT	CALRENYYKKLF	TRGV9	.	TRGJ1	14	-1	-1	14
84	5.91445168104207E-4	TGTGCTGCGTGGGGTTATTATAAGAAACTCTTT	CAAWGYYKKLF	TRGV10	.	TRGJ1	16	-1	-1	14
84	5.91445168104207E-4	TGTGCTGCGTGGGAGGAATATAAGAAACTCTTT	CAAWEEYKKLF	TRGV10	.	TRGJ1	13	-1	-1	18
84	5.91445168104207E-4	TGTGCCACCTGGGTTCCTAAGAAACTCTTT	CATWVPKKLF	TRGV8	.	TRGJ1	12	-1	-1	17
84	5.91445168104207E-4	TGTGCTGCGTATAAGAAACTCTTT	CAAYKKLF	TRGV10	.	TRGJ1	9	-1	-1	9
83	5.844041541982045E-4	TGTGCCTTGTGGGAGGTCCCACTGAATTATTATAAGAAACTCTTT	CALWEVPLNYYKKLF	TRGV9	.	TRGJ1	16	-1	-1	23
83	5.844041541982045E-4	TGTGCTGCGTGGGAACCCGCGGGGGGTTATAAGAAACTCTTT	CAAWEPAGGYKKLF	TRGV10	.	TRGJ1	13	-1	-1	26
83	5.844041541982045E-4	TGTGCCTTGTGGGAGGTGCTTGGTTATTATAAGAAACTCTTT	CALWEVLGYYKKLF	TRGV9	.	TRGJ1	18	-1	-1	23
83	5.844041541982045E-4	TGTGCCTTGTGGCTACTCAATTATTATAAGAAACTCTTT	CALWLLNYYKKLF	TRGV9	.	TRGJ1	11	-1	-1	18
83	5.844041541982045E-4	TGTGCCTTGTGGGCCTTGGGTTATTATAAGAAACTCTTT	CALWALGYYKKLF	TRGV9	.	TRGJ1	12	-1	-1	20
83	5.844041541982045E-4	TGTGCCTTGTGGGAGGCCACTTATTATAAGAAACTCTTT	CALWEATYYKKLF	TRGV9	.	TRGJ1	15	-1	-1	20
83	5.844041541982045E-4	TGTGCCACCTGGGATAGTAGTGATTGGATCAAGACGTTT	CATWDSSDWIKTF	TRGV8	.	TRGJP2	16	-1	-1	13
83	5.844041541982045E-4	TGTGCCACCTGGGACGGCTATTATTATAAGAAACTCTTT	CATWDGYYYKKLF	TRGV2	.	TRGJ1	16	-1	-1	19
83	5.844041541982045E-4	TGTGCCACCTGGGACGGCTATTATAAGAAACTCTTT	CATWDGYYKKLF	TRGV5	.	TRGJ1	17	-1	-1	18
83	5.844041541982045E-4	TGTGCCTTGGGAGATTATTATAAGAAACTCTTT	CALGDYYKKLF	TRGV9	.	TRGJ1	8	-1	-1	13
83	5.844041541982045E-4	TGTGCTGCGTTAAATAAGAAACTCTTT	CAALNKKLF	TRGV10	.	TRGJ1	9	-1	-1	13
83	5.844041541982045E-4	TGTGCTGCGTGGGACGTGAAACTCTTT	CAAWDVKLF	TRGV10	.	TRGJ2	13	-1	-1	17
82	5.773631402922021E-4	TGTGCCTTGTGGGAGGGATATAGTAGTGATTGGATCAAGACGTTT	CALWEGYSSDWIKTF	TRGV9	.	TRGJP2	15	-1	-1	17
82	5.773631402922021E-4	TGTGCTGCGTGGGATGGAGGAAGTTATTATAAGAAACTCTTT	CAAWDGGSYYKKLF	TRGV10	.	TRGJ1	14	-1	-1	19
82	5.773631402922021E-4	TGTGCTGCGTGGGTGTCGGATTATGGGAAGAAACTCTTT	CAAWVSDYGKKLF	TRGV10	.	TRGJ1	12	-1	-1	15
82	5.773631402922021E-4	TGTGCTGCGTGGGATTCTGGTGGTTGGTTCAAGATATTT	CAAWDSGGWFKIF	TRGV10	.	TRGJP1	15	-1	-1	20
82	5.773631402922021E-4	TGTGCTGCGTGGGACCCGAATTATTATAAGAAACTCTTT	CAAWDPNYYKKLF	TRGV10	.	TRGJ1	13	-1	-1	16
82	5.773631402922021E-4	TGTGCCTTGTGGGAGGTGGAGTATTATAAGAAACTCTTT	CALWEVEYYKKLF	TRGV9	.	TRGJ1	17	-1	-1	21
82	5.773631402922021E-4	TGTGCCTTGTGGGAGGAACTTTATTATAAGAAACTCTTT	CALWEELYYKKLF	TRGV9	.	TRGJ1	15	-1	-1	20
82	5.773631402922021E-4	TGTGCTGCGTGGGATTGGCATTATAAGAAACTCTTT	CAAWDWHYKKLF	TRGV10	.	TRGJ1	15	-1	-1	19
82	5.773631402922021E-4	TGTGCCTTGTGGGTTGATTATTATAAGAAACTCTTT	CALWVDYYKKLF	TRGV9	.	TRGJ1	12	-1	-1	16
82	5.773631402922021E-4	TGTGCTGCGTGGGATCCTCACAAGAAACTCTTT	CAAWDPHKKLF	TRGV10	.	TRGJ1	14	-1	-1	21
82	5.773631402922021E-4	TGTGCTGGGCCGAATACTAAGAAACTCTTT	CAGPNTKKLF	TRGV10	.	TRGJ1	6	-1	-1	17
81	5.703221263861996E-4	TGTGCCTTGTGGGAGGTGCACCGGGCAAATCCTTATTATAAGAAACTCTTT	CALWEVHRANPYYKKLF	TRGV9	.	TRGJ1	21	-1	-1	32
81	5.703221263861996E-4	TGTGCTGCGTGGGATTTGAGGGGTGGTGATTGGATCAAGACGTTT	CAAWDLRGGDWIKTF	TRGV10	.	TRGJP2	15	-1	-1	22
81	5.703221263861996E-4	TGTGCTGCGTGGGATTTGGATACTGGTTGGTTCAAGATATTT	CAAWDLDTGWFKIF	TRGV10	.	TRGJP1	15	-1	-1	21
81	5.703221263861996E-4	TGTGCTGCGTGGCGAAATGGCGAAAATAAGAAACTCTTT	CAAWRNGENKKLF	TRGV10	.	TRGJ2	11	-1	-1	25
81	5.703221263861996E-4	TGTGCTGCGTGGGAAAGACCCCCTAAGAAACTCTTT	CAAWERPPKKLF	TRGV10	.	TRGJ1	13	-1	-1	23
81	5.703221263861996E-4	TGTGCTGCGTGGGACTCTAATAAGAAACTCTTT	CAAWDSNKKLF	TRGV10	.	TRGJ1	13	-1	-1	19
81	5.703221263861996E-4	TGTGCCACCTGGGATAGTAAGAAACTCTTT	CATWDSKKLF	TRGV8	.	TRGJ1	16	-1	-1	17
80	5.632811124801971E-4	TGTGCCTTGTGGGAGGGCCGAGCTTATTATAAGAAACTCTTT	CALWEGRAYYKKLF	TRGV9	.	TRGJ1	15	-1	-1	23
80	5.632811124801971E-4	TGTGCTGCGTGCTTAGTCTATAAGAAACTCTTT	CAACLVYKKLF	TRGV10	.	TRGJ1	10	-1	-1	18
79	5.562400985741947E-4	TGTGCCTTGTGGGCCGGGGTGGGTTATTATAAGAAACTCTTT	CALWAGVGYYKKLF	TRGV9	.	TRGJ1	12	-1	-1	23
79	5.562400985741947E-4	TGTGCCTTGTGGGAGCCTACGAATTATTATAAGAAACTCTTT	CALWEPTNYYKKLF	TRGV9	.	TRGJ1	14	-1	-1	19
79	5.562400985741947E-4	TGTGCCTTGTGGGAGGTGCTGATTTATTATAAGAAACTCTTT	CALWEVLIYYKKLF	TRGV9	.	TRGJ1	18	-1	-1	20
79	5.562400985741947E-4	TGTGCTGCGTGGCCCCCTAGTGATTGGATCAAGACGTTT	CAAWPPSDWIKTF	TRGV10	.	TRGJP2	11	-1	-1	17
79	5.562400985741947E-4	TGTGCCTTGTGGGAGCTTCCTTATTATAAGAAACTCTTT	CALWELPYYKKLF	TRGV9	.	TRGJ1	14	-1	-1	20
79	5.562400985741947E-4	TGTGCTGCGTGGGACGTATATTATAAGAAACTCTTT	CAAWDVYYKKLF	TRGV10	.	TRGJ2	13	-1	-1	18
79	5.562400985741947E-4	TGTGCCTTGTGGGAGGTGCCCCTGAAGAAACTCTTT	CALWEVPLKKLF	TRGV9	.	TRGJ1	22	-1	-1	24
79	5.562400985741947E-4	TGTGCTGCGTGGGATCGCTATAAGAAACTCTTT	CAAWDRYKKLF	TRGV10	.	TRGJ1	14	-1	-1	18
79	5.562400985741947E-4	TGTGCCTTGTATGTGTATTATAAGAAACTCTTT	CALYVYYKKLF	TRGV9	.	TRGJ1	9	-1	-1	15
79	5.562400985741947E-4	TGTGCCACCTGGGACGGGCCGGAGAAACTCTTT	CATWDGPEKLF	TRGV2	.	TRGJ1	19	-1	-1	22
79	5.562400985741947E-4	TGTGCTGCGTGGGTTGGTAAGAAACTCTTT	CAAWVGKKLF	TRGV10	.	TRGJ2	12	-1	-1	17
79	5.562400985741947E-4	TGTGCTGCGTCCTATAAGAAACTCTTT	CAASYKKLF	TRGV10	.	TRGJ1	9	-1	-1	12
78	5.491990846681923E-4	TGTGCCACCTGGGACGGGCCCAGTGATTGGATCAAGACGTTT	CATWDGPSDWIKTF	TRGV2	.	TRGJP2	20	-1	-1	21
78	5.491990846681923E-4	TGTGCTGCGTGGGATTTGTTCCCGTATAAGAAACTCTTT	CAAWDLFPYKKLF	TRGV10	.	TRGJ2	15	-1	-1	24
78	5.491990846681923E-4	TGTGCCTTGTGGGAGGTGAAATATTATAAGAAACTCTTT	CALWEVKYYKKLF	TRGV9	.	TRGJ1	17	-1	-1	17
78	5.491990846681923E-4	TGTGCTGCGTGGCCGAATTATTATAAGAAACTCTTT	CAAWPNYYKKLF	TRGV10	.	TRGJ1	11	-1	-1	13
78	5.491990846681923E-4	TGTGCTGCGTGGGCCTATGTCGGACTCTTT	CAAWAYVGLF	TRGV10	.	TRGJ1	12	-1	-1	23
78	5.491990846681923E-4	TGTGCTGCGTGGTTCTTTAAGAAACTCTTT	CAAWFFKKLF	TRGV10	.	TRGJ2	11	-1	-1	17
77	5.421580707621898E-4	TGTGCCACCTGGGACGGGTTTGATTATAAGAAACTCTTT	CATWDGFDYKKLF	TRGV2	.	TRGJ1	17	-1	-1	22
77	5.421580707621898E-4	TGTGCTGCGTGGACCACTGGTTGGTTCAAGATATTT	CAAWTTGWFKIF	TRGV10	.	TRGJP1	11	-1	-1	12
77	5.421580707621898E-4	TGTGCCACCTGGGACCCCAAGTATAAGAAACTCTTT	CATWDPKYKKLF	TRGV5	.	TRGJ1	14	-1	-1	21
77	5.421580707621898E-4	TGTGCTGCGTGGGAATACTATAAGAAACTCTTT	CAAWEYYKKLF	TRGV10	.	TRGJ1	17	-1	-1	12
77	5.421580707621898E-4	TGTGCTGCGTGGGCAATTAAGAAACTCTTT	CAAWAIKKLF	TRGV10	.	TRGJ1	12	-1	-1	17
77	5.421580707621898E-4	TGTGCTGCGTCTACATGGAGGCTCTTT	CAASTWRLF	TRGV10	.	TRGJ1	9	-1	-1	21
77	5.421580707621898E-4	TGTGCCTCGGAGAAACTCTTT	CASEKLF	TRGV9	.	TRGJ1	6	-1	-1	10
76	5.351170568561873E-4	TGTGCCTTGTGGGAGGTGCGTAGTGATTGGATCAAGACGTTT	CALWEVRSDWIKTF	TRGV9	.	TRGJP2	18	-1	-1	19
76	5.351170568561873E-4	TGTGCCTTGTGGGAGGCTTCTTATTATAAGAAACTCTTT	CALWEASYYKKLF	TRGV9	.	TRGJ1	15	-1	-1	20
76	5.351170568561873E-4	TGTGCTGCGTGGGCCATGAGGTATAAGAAACTCTTT	CAAWAMRYKKLF	TRGV10	.	TRGJ1	12	-1	-1	21
76	5.351170568561873E-4	TGTGCCTTGTGGGAGGTGGTAAAACTCTTT	CALWEVVKLF	TRGV9	.	TRGJ1	17	-1	-1	21
75	5.280760429501848E-4	TGTGCCTTGTGGGACCCTAACTGGGGATATTATTATAAGAAACTCTTT	CALWDPNWGYYYKKLF	TRGV9	.	TRGJ1	13	-1	-1	28
75	5.280760429501848E-4	TGTGCCACCTGGGACGGCCGAGGGATTAGTGATTGGATCAAGACGTTT	CATWDGRGISDWIKTF	TRGV2	.	TRGJP2	16	-1	-1	26
75	5.280760429501848E-4	TGTGCCTTGTGGGAGGGGAGTGATTGGATCAAGACGTTT	CALWEGSDWIKTF	TRGV9	.	TRGJP2	15	-1	-1	18
75	5.280760429501848E-4	TGTGCCACCTGGGATGGGGCCCATTATAAGAAACTCTTT	CATWDGAHYKKLF	TRGV4	.	TRGJ2	23	-1	-1	22
75	5.280760429501848E-4	TGTGCTGCGTGGGATTATTGGTATAAGAAACTCTTT	CAAWDYWYKKLF	TRGV10	.	TRGJ1	16	-1	-1	21
75	5.280760429501848E-4	TGTGCCTTGTGGGATTACTATTATAAGAAACTCTTT	CALWDYYYKKLF	TRGV9	.	TRGJ1	13	-1	-1	18
74	5.210350290441824E-4	TGTGCTGCGTGGGATCGAGATTCTAGTAGTGATTGGATCAAGACGTTT	CAAWDRDSSSDWIKTF	TRGV10	.	TRGJP2	14	-1	-1	23
74	5.210350290441824E-4	TGTGCTGCGTGGGATTCCCCACGTACTTATATTGGGAAACTCTTT	CAAWDSPRTYIGKLF	TRGV10	.	TRGJ1	15	-1	-1	35
74	5.210350290441824E-4	TGTGCCACCTCACATTACTATACCACTGGTTGGTTCAAGATATTT	CATSHYYTTGWFKIF	TRGV2	.	TRGJP1	9	-1	-1	18
74	5.210350290441824E-4	TGTGCCACCTGGGACGGGCCGAGTAGTGATTGGATCAAGACGTTT	CATWDGPSSDWIKTF	TRGV2	.	TRGJP2	19	-1	-1	21
74	5.210350290441824E-4	TGTGCCTTGTGGGAGGTGGAGAATTATTATAAGAAACTCTTT	CALWEVENYYKKLF	TRGV9	.	TRGJ1	17	-1	-1	20
74	5.210350290441824E-4	TGTGCCTTGTGGGAGGTAGGGGATTATTATAAGAAACTCTTT	CALWEVGDYYKKLF	TRGV9	.	TRGJ1	16	-1	-1	22
74	5.210350290441824E-4	TGTGCTGCGTGGGAGTCGTTTCGTTATAAGAAACTCTTT	CAAWESFRYKKLF	TRGV10	.	TRGJ1	13	-1	-1	23
74	5.210350290441824E-4	TGTGCCTTGTGGGAGGTGTGTTATTATAAGAAACTCTTT	CALWEVCYYKKLF	TRGV9	.	TRGJ1	17	-1	-1	20
74	5.210350290441824E-4	TGTGCCTTGTGGGAGGGGGGTGATTGGATCAAGACGTTT	CALWEGGDWIKTF	TRGV9	.	TRGJP2	15	-1	-1	19
74	5.210350290441824E-4	TGTGCTGCGTGGTCCCCCCTGTTGTTCAAGATATTT	CAAWSPLLFKIF	TRGV10	.	TRGJP1	11	-1	-1	20
74	5.210350290441824E-4	TGTGCTGCGTGGGTAGGAAATAAGAAACTCTTT	CAAWVGNKKLF	TRGV10	.	TRGJ1	12	-1	-1	19
74	5.210350290441824E-4	TGTGCCTTGTGGGAGGCGCTTCAGAAACTCTTT	CALWEALQKLF	TRGV9	.	TRGJ1	18	-1	-1	22
73	5.139940151381799E-4	TGTGCTGCGTGGGACCCCTCCACTGGTTGGTTCAAGATATTT	CAAWDPSTGWFKIF	TRGV10	.	TRGJP1	13	-1	-1	19
73	5.139940151381799E-4	TGTGCTGCGTGGGATTACCTCTTTTATAAGAAACTCTTT	CAAWDYLFYKKLF	TRGV10	.	TRGJ1	17	-1	-1	23
73	5.139940151381799E-4	TGTGCCTTGTGGGAGCCCCATTATTATAAGAAACTCTTT	CALWEPHYYKKLF	TRGV9	.	TRGJ1	14	-1	-1	19
73	5.139940151381799E-4	TGTGCCTTGTGGGAGGTGTATTATTATAAGAAACTCTTT	CALWEVYYYKKLF	TRGV9	.	TRGJ1	17	-1	-1	19
73	5.139940151381799E-4	TGTGCTGCGTTTAGGAGTGATTGGATCAAGACGTTT	CAAFRSDWIKTF	TRGV10	.	TRGJP2	9	-1	-1	11
73	5.139940151381799E-4	TGTGCCTTGTGGGAGGTGAGGAGTGAGAAACTCTTT	CALWEVRSEKLF	TRGV9	.	TRGJ1	17	-1	-1	25
73	5.139940151381799E-4	TGTGCCACCTGGGATAATTATTATAAGAAACTCTTT	CATWDNYYKKLF	TRGV2	.	TRGJ1	13	-1	-1	15
73	5.139940151381799E-4	TGTGCTGCGTCCTCTGGTTGGTTCAAGATATTT	CAASSGWFKIF	TRGV10	.	TRGJP1	9	-1	-1	10
73	5.139940151381799E-4	TGTGCTGCGTGGGATATGAAGAAACTCTTT	CAAWDMKKLF	TRGV10	.	TRGJ1	14	-1	-1	14
73	5.139940151381799E-4	TGTGCCACCTGGGACGGGCGTGGGAAACTCTTT	CATWDGRGKLF	TRGV2	.	TRGJ1	18	-1	-1	23
72	5.069530012321774E-4	TGTGCCTTGTGGGAGGTGCATAACCCTCCCTATTATAAGAAACTCTTT	CALWEVHNPPYYKKLF	TRGV9	.	TRGJ1	19	-1	-1	30
72	5.069530012321774E-4	TGTGCCTTGTGGGAGGTGCACGCCGGTGATTGGATCAAGACGTTT	CALWEVHAGDWIKTF	TRGV9	.	TRGJP2	20	-1	-1	25
72	5.069530012321774E-4	TGTGCCACCTGGGACGGGCCCGGTAGTGATTGGATCAAGACGTTT	CATWDGPGSDWIKTF	TRGV2	.	TRGJP2	21	-1	-1	22
72	5.069530012321774E-4	TGTGCCTTGTGGGAGAGCTGGTTTTATTATAAGAAACTCTTT	CALWESWFYYKKLF	TRGV9	.	TRGJ1	14	-1	-1	23
72	5.069530012321774E-4	TGTGCCACCTGGGACGGGCCGAATTATTATAAGAAACTCTTT	CATWDGPNYYKKLF	TRGV2	.	TRGJ2	19	-1	-1	19
72	5.069530012321774E-4	TGTGCCTTGTGGGAGCCGGGTGATAAGAAACTCTTT	CALWEPGDKKLF	TRGV9	.	TRGJ1	14	-1	-1	22
71	4.999119873261749E-4	TGTGCTGCGTGGGATTATCGCACTACCACTGGTTGGTTCAAGATATTT	CAAWDYRTTTGWFKIF	TRGV10	.	TRGJP1	28	-1	-1	23
71	4.999119873261749E-4	TGTGCCTTGTGGGAGGGAACCTGGAATTATTATAAGAAACTCTTT	CALWEGTWNYYKKLF	TRGV9	.	TRGJ1	21	-1	-1	23
71	4.999119873261749E-4	TGTGCTGCGTGGGATCCCTTCACTGGTTGGTTCAAGATATTT	CAAWDPFTGWFKIF	TRGV10	.	TRGJP1	14	-1	-1	20
71	4.999119873261749E-4	TGTGCTGCGGGGATAAAACGCCGTTATTATAAGAAACTCTTT	CAAGIKRRYYKKLF	TRGV10	.	TRGJ2	13	-1	-1	23
71	4.999119873261749E-4	TGTGCCTTGTGGGAGGAGTTCCCTTATTATAAGAAACTCTTT	CALWEEFPYYKKLF	TRGV9	.	TRGJ1	15	-1	-1	23
71	4.999119873261749E-4	TGTGCTGCGTGGGATTCAACTGGTTGGTTCAAGATATTT	CAAWDSTGWFKIF	TRGV10	.	TRGJP1	15	-1	-1	18
71	4.999119873261749E-4	TGTGCTGCGTGGGAACTAAGGTGTTATAAGAAACTCTTT	CAAWELRCYKKLF	TRGV10	.	TRGJ1	13	-1	-1	23
71	4.999119873261749E-4	TGTGCCTTGTGGGTTGGATATTATTATAAGAAACTCTTT	CALWVGYYYKKLF	TRGV9	.	TRGJ1	12	-1	-1	19
70	4.928709734201726E-4	TGTGCCTTGTGGGAGGACCATCCGAATTATTATAAGAAACTCTTT	CALWEDHPNYYKKLF	TRGV9	.	TRGJ1	15	-1	-1	19
70	4.928709734201726E-4	TGTGCCACCTGGGATAGGCCCCCGTACTATAAGAAACTCTTT	CATWDRPPYYKKLF	TRGV8	.	TRGJ1	19	-1	-1	24
70	4.928709734201726E-4	TGTGCTGCGTGGGGGTTTTATTATTATAAGAAACTCTTT	CAAWGFYYYKKLF	TRGV10	.	TRGJ1	12	-1	-1	19
70	4.928709734201726E-4	TGTGCCTTGTGGGAGATCCCATATTATAAGAAACTCTTT	CALWEIPYYKKLF	TRGV9	.	TRGJ2	14	-1	-1	21
70	4.928709734201726E-4	TGTGCCACCTGGGACGGGCCTAGGGTGGAGAAACTCTTT	CATWDGPRVEKLF	TRGV2	.	TRGJ1	19	-1	-1	28
70	4.928709734201726E-4	TGTGCTGCGTGGGCCCCCGGTTTCGATAAGAAACTCTTT	CAAWAPGFDKKLF	TRGV10	.	TRGJ1	12	-1	-1	25
69	4.8582995951417006E-4	TGTGCTGCGTGGGATTCTTCCACTGGTTGGTTCAAGATATTT	CAAWDSSTGWFKIF	TRGV10	.	TRGJP1	15	-1	-1	19
69	4.8582995951417006E-4	TGTGCCTTGTGGGAGGTGCATAATTATTATAAGAAACTCTTT	CALWEVHNYYKKLF	TRGV9	.	TRGJ1	19	-1	-1	21
69	4.8582995951417006E-4	TGTGCCTTGTGGGAGGTGGATGGTGATTGGATCAAGACGTTT	CALWEVDGDWIKTF	TRGV9	.	TRGJP2	17	-1	-1	22
69	4.8582995951417006E-4	TGTGCCACCTGGGACGGCCGTAGTGATTGGATCAAGACGTTT	CATWDGRSDWIKTF	TRGV2	.	TRGJP2	16	-1	-1	19
69	4.8582995951417006E-4	TGTGCCTTGGTCGAGAAACTCTTT	CALVEKLF	TRGV9	.	TRGJ1	8	-1	-1	13
68	4.7878894560816757E-4	TGTGCCTTGTGGGAGGTCCTTCCTTCTACGAATTATTATAAGAAACTCTTT	CALWEVLPSTNYYKKLF	TRGV9	.	TRGJ1	16	-1	-1	28
68	4.7878894560816757E-4	TGTGCTGCGTGGGATTCGGGGGTTCAGGGTAAGAAACTCTTT	CAAWDSGVQGKKLF	TRGV10	.	TRGJ1	15	-1	-1	29
68	4.7878894560816757E-4	TGTGCCACCTGGGCCCTTGCCCCCTGCTATAAGAAACTCTTT	CATWALAPCYKKLF	TRGV3	.	TRGJ1	12	-1	-1	27
68	4.7878894560816757E-4	TGTGCTGCGTGGGCTCATGGCTATTATAAGAAACTCTTT	CAAWAHGYYKKLF	TRGV10	.	TRGJ1	12	-1	-1	21
68	4.7878894560816757E-4	TGTGCTGCGTGGGATTATATGGGCTATAAGAAACTCTTT	CAAWDYMGYKKLF	TRGV10	.	TRGJ1	16	-1	-1	24
68	4.7878894560816757E-4	TGTGCTGCGTGGGATTATACGGAAGCTAAGAAACTCTTT	CAAWDYTEAKKLF	TRGV10	.	TRGJ1	16	-1	-1	26
68	4.7878894560816757E-4	TGTGCTGCGTGGGATACTATCCATTATAAGAAACTCTTT	CAAWDTIHYKKLF	TRGV10	.	TRGJ1	14	-1	-1	22
68	4.7878894560816757E-4	TGTGCTGCGTGGGATGGTTATTATAAGAAACTCTTT	CAAWDGYYKKLF	TRGV10	.	TRGJ1	14	-1	-1	17
68	4.7878894560816757E-4	TGTGCTGCGTGGGAGAATTATTATAAGAAACTCTTT	CAAWENYYKKLF	TRGV10	.	TRGJ2	13	-1	-1	14
68	4.7878894560816757E-4	TGTGCCTTGTGGGAGGACCGGATAAAGAAACTCTTT	CALWEDRIKKLF	TRGV9	.	TRGJ1	15	-1	-1	24
68	4.7878894560816757E-4	TGTGCTGCGTGGCCTTGTTGGTTCAAGATATTT	CAAWPCWFKIF	TRGV10	.	TRGJP1	11	-1	-1	13
68	4.7878894560816757E-4	TGTGCTGCGTGGGCCAGGTATAAGAAACTCTTT	CAAWARYKKLF	TRGV10	.	TRGJ1	12	-1	-1	18
68	4.7878894560816757E-4	TGTGCCTTCCATAAGAAACTCTTT	CAFHKKLF	TRGV9	.	TRGJ1	7	-1	-1	10
67	4.7174793170216513E-4	TGTGCTGCGTGGGATTATCCGTATTATAAGAAACTCTTT	CAAWDYPYYKKLF	TRGV10	.	TRGJ1	16	-1	-1	21
67	4.7174793170216513E-4	TGTGCCTTGTGGGAGGTGATGAAGTGGGAGAAACTCTTT	CALWEVMKWEKLF	TRGV9	.	TRGJ1	17	-1	-1	28
67	4.7174793170216513E-4	TGTGCCTTGTGGGAGGTGCTTTATAAGAAACTCTTT	CALWEVLYKKLF	TRGV9	.	TRGJ1	18	-1	-1	20
67	4.7174793170216513E-4	TGTGCTGCCCACACTGGTTGGTTCAAGATATTT	CAAHTGWFKIF	TRGV10	.	TRGJP1	7	-1	-1	11
67	4.7174793170216513E-4	TGTGCCACCTGGGACGGGCATTGGAAACTCTTT	CATWDGHWKLF	TRGV2	.	TRGJ1	18	-1	-1	23
66	4.6470691779616264E-4	TGTGCCTTGTGGGAGCAAATCCCTTTTGTTTATTATAAGAAACTCTTT	CALWEQIPFVYYKKLF	TRGV9	.	TRGJ1	14	-1	-1	29
66	4.6470691779616264E-4	TGTGCCTTGTGGGGAGCAACGACCAATTATTATAAGAAACTCTTT	CALWGATTNYYKKLF	TRGV9	.	TRGJ1	12	-1	-1	24
66	4.6470691779616264E-4	TGTGCCACCTGGGACGGGCCGAGTGATTGGATCAAGACGTTT	CATWDGPSDWIKTF	TRGV2	.	TRGJP2	19	-1	-1	21
66	4.6470691779616264E-4	TGTGCTGCGTGGGACCGTAGCTATTATAAGAAACTCTTT	CAAWDRSYYKKLF	TRGV10	.	TRGJ2	13	-1	-1	21
66	4.6470691779616264E-4	TGTGCTGCGTGGGGCTTTTATTATAAGAAACTCTTT	CAAWGFYYKKLF	TRGV10	.	TRGJ1	12	-1	-1	17
66	4.6470691779616264E-4	TGTGCTGCGTGGGATACCTATTATAAGAAACTCTTT	CAAWDTYYKKLF	TRGV10	.	TRGJ1	14	-1	-1	18
66	4.6470691779616264E-4	TGTGCCTTGTGGGATAATTATTATAAGAAACTCTTT	CALWDNYYKKLF	TRGV9	.	TRGJ1	13	-1	-1	15
66	4.6470691779616264E-4	TGTGCCACCTGGGCGAATTATTATAAGAAACTCTTT	CATWANYYKKLF	TRGV5	.	TRGJ1	12	-1	-1	13
65	4.576659038901602E-4	TGTGCTGCGTGGGATCTGGGGTATTATAAGAAACTCTTT	CAAWDLGYYKKLF	TRGV10	.	TRGJ1	14	-1	-1	21
65	4.576659038901602E-4	TGTGCTGCGTGGGATATCCATTATTATAAGAAACTCTTT	CAAWDIHYYKKLF	TRGV10	.	TRGJ1	14	-1	-1	19
65	4.576659038901602E-4	TGTGCTGCGTGGGAGCAGAATTATTATAAGAAACTCTTT	CAAWEQNYYKKLF	TRGV10	.	TRGJ1	13	-1	-1	17
65	4.576659038901602E-4	TGTGCCACCTGGGCCCGCCCGTATTATAAGAAACTCTTT	CATWARPYYKKLF	TRGV3	.	TRGJ1	12	-1	-1	21
65	4.576659038901602E-4	TGTGCCACCTGGGACGGGCCTTACTATACGAAACTCTTT	CATWDGPYYTKLF	TRGV2	.	TRGJ1	19	-1	-1	20
65	4.576659038901602E-4	TGTGCTGCGTGGGATTTTTATAAGAAACTCTTT	CAAWDFYKKLF	TRGV10	.	TRGJ1	15	-1	-1	13
65	4.576659038901602E-4	TGTGCCACCTGGGATGTTGGGAAACTCTTT	CATWDVGKLF	TRGV4	.	TRGJ1	15	-1	-1	20
65	4.576659038901602E-4	TGTGCTGCGAAAAAGAAACTCTTT	CAAKKKLF	TRGV10	.	TRGJ1	8	-1	-1	12
65	4.576659038901602E-4	TGTGCCACCTGGAAGAAACTCTTT	CATWKKLF	TRGV2	.	TRGJ1	11	-1	-1	12
65	4.576659038901602E-4	TGTGCTGCGTGGGAAAAAACACGTCGGTATAAGAAACTCTTT	CAAWEKTRRYKKLF	TRGV10	.	TRGJ1	13	-1	-1	27
65	4.576659038901602E-4	TGTGCCTTGTGGGAGGCGGGAGGTTGGACGAAACTCTTT	CALWEAGGWTKLF	TRGV9	.	TRGJ1	15	-1	-1	29
64	4.506248899841577E-4	TGTGCTGCGTGGGAGACCATCCAGACTGGTTGGTTCAAGATATTT	CAAWETIQTGWFKIF	TRGV10	.	TRGJP1	13	-1	-1	24
64	4.506248899841577E-4	TGTGCTGCGTGGGATTCTAACACTGGTTGGTTCAAGATATTT	CAAWDSNTGWFKIF	TRGV10	.	TRGJP1	15	-1	-1	17
64	4.506248899841577E-4	TGTGCTGCGTGGGATATGCCGGATTATTATAAGAAACTCTTT	CAAWDMPDYYKKLF	TRGV10	.	TRGJ1	14	-1	-1	19
64	4.506248899841577E-4	TGTGCCTTGTGGGAGGTTATGAATTATTATAAGAAACTCTTT	CALWEVMNYYKKLF	TRGV9	.	TRGJ1	16	-1	-1	20
64	4.506248899841577E-4	TGTGCCTTGTGGGAGGTGCAGGGTTATAAGAAACTCTTT	CALWEVQGYKKLF	TRGV9	.	TRGJ1	19	-1	-1	23
64	4.506248899841577E-4	TGTGCTGCGTTCACCACTGGTTGGTTCAAGATATTT	CAAFTTGWFKIF	TRGV10	.	TRGJP1	9	-1	-1	12
64	4.506248899841577E-4	TGTGCCACCTGGGACGGTGATTGGATCAAGACGTTT	CATWDGDWIKTF	TRGV2	.	TRGJP2	16	-1	-1	16
64	4.506248899841577E-4	TGTGCTGCGTGGGAAGAGAAACTCTTT	CAAWEEKLF	TRGV10	.	TRGJ1	13	-1	-1	16
64	4.506248899841577E-4	TGTGTTAAACTCTTT	CVKLF	TRGV10	.	TRGJ1	3	-1	-1	6
64	4.506248899841577E-4	TGTGCTGCGTGGGATTATGAGGCTGGTTGGTTCAAGATATTT	CAAWDYEAGWFKIF	TRGV10	.	TRGJP1	16	-1	-1	22
64	4.506248899841577E-4	TGTGCTGCGTGGGCCGATAGATATAAGAAACTCTTT	CAAWADRYKKLF	TRGV10	.	TRGJ1	12	-1	-1	21
63	4.435838760781553E-4	TGTGCCTTGTGGGAGTCCGTAAAGAGAATGAATTATTATAAGAAACTCTTT	CALWESVKRMNYYKKLF	TRGV9	.	TRGJ1	14	-1	-1	29
63	4.435838760781553E-4	TGTGCCTTGTGGGAGCCAGAGTTGGGCAAAAAAATCAAGGTATTT	CALWEPELGKKIKVF	TRGV9	.	TRGJP	14	-1	-1	14
63	4.435838760781553E-4	TGTGCCACCTGGGACGGGCCGGGGGCTCGTTATAAGAAACTCTTT	CATWDGPGARYKKLF	TRGV2	.	TRGJ1	19	-1	-1	29
63	4.435838760781553E-4	TGTGCCTTGTGGGAGCGGGTGAATTATTATAAGAAACTCTTT	CALWERVNYYKKLF	TRGV9	.	TRGJ1	14	-1	-1	20
63	4.435838760781553E-4	TGTGCCTTGTGGGAGGTCACCCCTTATTATAAGAAACTCTTT	CALWEVTPYYKKLF	TRGV9	.	TRGJ2	20	-1	-1	23
63	4.435838760781553E-4	TGTGCCTTGTGGGAACCGAAGAAATATTATAAGAAACTCTTT	CALWEPKKYYKKLF	TRGV9	.	TRGJ1	13	-1	-1	20
63	4.435838760781553E-4	TGTGCTGCGTCCCCCCTTCCCACTTGGTTCAAGATATTT	CAASPLPTWFKIF	TRGV10	.	TRGJP1	9	-1	-1	23
63	4.435838760781553E-4	TGTGCTGCGTGGGATGTTTATTATAAGAAACTCTTT	CAAWDVYYKKLF	TRGV10	.	TRGJ1	14	-1	-1	17
63	4.435838760781553E-4	TGTGCTGCGCCCTGGAATTATTATAAGAAACTCTTT	CAAPWNYYKKLF	TRGV10	.	TRGJ1	8	-1	-1	14
63	4.435838760781553E-4	TGTGCCTTGTTGTGGGGCTGGGGGAAACTCTTT	CALLWGWGKLF	TRGV9	.	TRGJ1	9	-1	-1	23
63	4.435838760781553E-4	TGTGCTGCGTGGGATAGGAAGAAACTCTTT	CAAWDRKKLF	TRGV10	.	TRGJ1	14	-1	-1	18
62	4.365428621721528E-4	TGTGCTGCGTGGGACTCTACACCCTTGAATACCACTGGTTGGTTCAAGATATTT	CAAWDSTPLNTTGWFKIF	TRGV10	.	TRGJP1	13	-1	-1	28
62	4.365428621721528E-4	TGTGCTGCGTGGGTTCGAAATTATTATAAGAAACTCTTT	CAAWVRNYYKKLF	TRGV10	.	TRGJ1	20	-1	-1	13
62	4.365428621721528E-4	TGTGCTGCGTGGGATTCGGTTTATTATAAGAAACTCTTT	CAAWDSVYYKKLF	TRGV10	.	TRGJ1	15	-1	-1	13
62	4.365428621721528E-4	TGTGCTGCGTGGGATTCCGATTATAAGAAACTCTTT	CAAWDSDYKKLF	TRGV10	.	TRGJ1	18	-1	-1	19
62	4.365428621721528E-4	TGTGCTGCGTGGGATTATTATTATAAGAAACTCTTT	CAAWDYYYKKLF	TRGV10	.	TRGJ1	16	-1	-1	16
62	4.365428621721528E-4	TGTGCTGCGTGGGACCTTTATTATAAGAAACTCTTT	CAAWDLYYKKLF	TRGV10	.	TRGJ1	13	-1	-1	17
62	4.365428621721528E-4	TGTGCCTTGTCCTATTATAAGAAACTCTTT	CALSYYKKLF	TRGV9	.	TRGJ1	9	-1	-1	12
62	4.365428621721528E-4	TGTGCCACCGACGGTGATTGGATCAAGACGTTT	CATDGDWIKTF	TRGV2	.	TRGJP2	8	-1	-1	13
61	4.2950184826615035E-4	TGTGCCTTGTGGGAGGTGCATAACGGTTTCACCAAGAATTATTATAAGAAACTCTTT	CALWEVHNGFTKNYYKKLF	TRGV9	.	TRGJ1	19	-1	-1	35
61	4.2950184826615035E-4	TGTGCTGCGTGGGATGGGGCCATATTACCCACTGGTTGGTTCAAGATATTT	CAAWDGAILPTGWFKIF	TRGV10	.	TRGJP1	14	-1	-1	21
61	4.2950184826615035E-4	TGTGCCACCTGGGACGGCCCATTACAAGATTGGATCAAGACGTTT	CATWDGPLQDWIKTF	TRGV2	.	TRGJP2	19	-1	-1	27
61	4.2950184826615035E-4	TGTGCTGCGTGGGAATTCGGGCCTTATTATAAGAAACTCTTT	CAAWEFGPYYKKLF	TRGV10	.	TRGJ1	13	-1	-1	23
61	4.2950184826615035E-4	TGTGCTGCGTGGGATTTGAGTTATTATAAGAAACTCTTT	CAAWDLSYYKKLF	TRGV10	.	TRGJ1	15	-1	-1	13
61	4.2950184826615035E-4	TGTGCCTTGTGGGAGGTGTACAAGTATAAGAAACTCTTT	CALWEVYKYKKLF	TRGV9	.	TRGJ1	20	-1	-1	24
61	4.2950184826615035E-4	TGTGCTGCGTGGGCCCTTTATTATAAGAAACTCTTT	CAAWALYYKKLF	TRGV10	.	TRGJ1	12	-1	-1	17
61	4.2950184826615035E-4	TGTGCTGCGTGGGGCAATTATTATAAGAAACTCTTT	CAAWGNYYKKLF	TRGV10	.	TRGJ1	12	-1	-1	15
61	4.2950184826615035E-4	TGTGCTGCGTGGGATTCTTATTATAAGAAACTCTTT	CAAWDSYYKKLF	TRGV10	.	TRGJ1	15	-1	-1	17
61	4.2950184826615035E-4	TGTGCTGCGTGGGATTATGGTAAGAAACTCTTT	CAAWDYGKKLF	TRGV10	.	TRGJ1	16	-1	-1	13
61	4.2950184826615035E-4	TGTGCTGCGTGGGAGTATTATAAGAAACTCTTT	CAAWEYYKKLF	TRGV10	.	TRGJ1	16	-1	-1	15
60	4.2246083436014786E-4	TGTGCTGCGTGGGATTTGACCACTGGTTGGTTCAAGATATTT	CAAWDLTTGWFKIF	TRGV10	.	TRGJP1	15	-1	-1	8
60	4.2246083436014786E-4	TGTGCTGCGTGGGATTATATGAATTATTATAAGAAACTCTTT	CAAWDYMNYYKKLF	TRGV10	.	TRGJ1	16	-1	-1	20
60	4.2246083436014786E-4	TGTGCCACCTGGGACGGAAATTATTATAAGAAACTCTTT	CATWDGNYYKKLF	TRGV2	.	TRGJ1	16	-1	-1	18
60	4.2246083436014786E-4	TGTGCCACCTGGGACGGGGGGAAACTCTTT	CATWDGGKLF	TRGV2	.	TRGJ1	17	-1	-1	20
60	4.2246083436014786E-4	TGTGCCACCTGGGACGGGCGGCTCTTT	CATWDGRLF	TRGV2	.	TRGJ1	18	-1	-1	21
59	4.154198204541454E-4	TGTGCTGCGTGGGAACTGAGGACGTGGGTTTATTATAAGAAACTCTTT	CAAWELRTWVYYKKLF	TRGV10	.	TRGJ1	13	-1	-1	29
59	4.154198204541454E-4	TGTGCTGCGTGGGATTATGGGTTTTATTATAAGAAACTCTTT	CAAWDYGFYYKKLF	TRGV10	.	TRGJ1	16	-1	-1	23
59	4.154198204541454E-4	TGTGCTGCGTGGGATTGGGGCTATTATAAGAAACTCTTT	CAAWDWGYYKKLF	TRGV10	.	TRGJ1	15	-1	-1	21
59	4.154198204541454E-4	TGTGCTGCGTGGGACACCCTTTATTATAAGAAACTCTTT	CAAWDTLYYKKLF	TRGV10	.	TRGJ1	13	-1	-1	20
59	4.154198204541454E-4	TGTGCTGCACCAGTTTCGAATTATTATAAGAAACTCTTT	CAAPVSNYYKKLF	TRGV10	.	TRGJ2	7	-1	-1	14
59	4.154198204541454E-4	TGTGCCACCTGGGATTCGAGTGATTGGATCAAGACGTTT	CATWDSSDWIKTF	TRGV2	.	TRGJP2	13	-1	-1	18
59	4.154198204541454E-4	TGTGCCACCTGGGACGAGAATTATTATAAGAAACTCTTT	CATWDENYYKKLF	TRGV2	.	TRGJ1	15	-1	-1	17
59	4.154198204541454E-4	TGTGCTGCGTGCCAGCGTGGTTGGTTCAAGATATTT	CAACQRGWFKIF	TRGV10	.	TRGJP1	10	-1	-1	17
59	4.154198204541454E-4	TGTGCTGCGTGGGATTTTGATTATAAGAAACTCTTT	CAAWDFDYKKLF	TRGV10	.	TRGJ1	15	-1	-1	19
59	4.154198204541454E-4	TGTGCTGCGTGGGACCCTATTTATAAGAAACTCTTT	CAAWDPIYKKLF	TRGV10	.	TRGJ1	13	-1	-1	20
59	4.154198204541454E-4	TGTGCCACCTGGGATATGAGGATCAAGACGTTT	CATWDMRIKTF	TRGV2	.	TRGJP2	13	-1	-1	19
59	4.154198204541454E-4	TGTGCTGCGTGGAACCATAAGAAACTCTTT	CAAWNHKKLF	TRGV10	.	TRGJ1	11	-1	-1	16
59	4.154198204541454E-4	TGTGCCACCTGGGACGGGCGGAAGAAACTCTTT	CATWDGRKKLF	TRGV2	.	TRGJ1	18	-1	-1	21
58	4.0837880654814293E-4	TGTGCTGCGTGGGATTATTGGTGTTATAAGAAACTCTTT	CAAWDYWCYKKLF	TRGV10	.	TRGJ1	16	-1	-1	23
58	4.0837880654814293E-4	TGTGCTGCGTGGGACGGGGCCCGTTGGTTCAAGATATTT	CAAWDGARWFKIF	TRGV10	.	TRGJP1	13	-1	-1	22
58	4.0837880654814293E-4	TGTGCCTTGTGGGAGGCTTTTTATTATAAGAAACTCTTT	CALWEAFYYKKLF	TRGV9	.	TRGJ1	15	-1	-1	20
58	4.0837880654814293E-4	TGTGCCTTGGCTACGAAGAATTATTATAAGAAACTCTTT	CALATKNYYKKLF	TRGV9	.	TRGJ1	8	-1	-1	17
58	4.0837880654814293E-4	TGTGCCACCTGGGAAAATTATTATAAGAAACTCTTT	CATWENYYKKLF	TRGV8	.	TRGJ1	13	-1	-1	15
58	4.0837880654814293E-4	TGTGCCTTGTGGGAACCTGCGAAACTCTTT	CALWEPAKLF	TRGV9	.	TRGJ1	13	-1	-1	20
58	4.0837880654814293E-4	TGTGCTGCGTGGGAAACGAAACTCTTT	CAAWETKLF	TRGV10	.	TRGJ1	13	-1	-1	17
58	4.0837880654814293E-4	TGTGCCACCTGGAATTATTATAAGAAACTCTTT	CATWNYYKKLF	TRGV8	.	TRGJ1	14	-1	-1	11
58	4.0837880654814293E-4	TGTGCCACCTGGGACCGCCGCCAACTCTTT	CATWDRRQLF	TRGV8	.	TRGJ1	13	-1	-1	22
57	4.013377926421405E-4	TGTGCTGCGTGGGATTATACGGTCATGGATAAGAAACTCTTT	CAAWDYTVMDKKLF	TRGV10	.	TRGJ1	16	-1	-1	28
57	4.013377926421405E-4	TGTGCTGCGTTTAACCGTTATTATTATAAGAAACTCTTT	CAAFNRYYYKKLF	TRGV10	.	TRGJ1	9	-1	-1	19
57	4.013377926421405E-4	TGTGCCACCTGGGACGGGCCCTGGGTGCTCTTT	CATWDGPWVLF	TRGV2	.	TRGJ1	20	-1	-1	27
57	4.013377926421405E-4	TGTGCTGCGTGGTATTATAAGAAACTCTTT	CAAWYYKKLF	TRGV10	.	TRGJ1	16	-1	-1	12
57	4.013377926421405E-4	TGTGCTGCGTGGGATAAGGATTATAAGAAACTCTTT	CAAWDKDYKKLF	TRGV10	.	TRGJ1	14	-1	-1	19
57	4.013377926421405E-4	TGTGCCTTGTGGGAGGTGCAAAAGAAACTCTTT	CALWEVQKKLF	TRGV9	.	TRGJ1	19	-1	-1	21
56	3.94296778736138E-4	TGTGCCTTGTGGGAGGTGTCGGCGGAGTTGGGCAAAAAAATCAAGGTATTT	CALWEVSAELGKKIKVF	TRGV9	.	TRGJP	17	-1	-1	24
56	3.94296778736138E-4	TGTGCTGCGTTGGGGAGGAGGCCAACCCGATATTATAAGAAACTCTTT	CAALGRRPTRYYKKLF	TRGV10	.	TRGJ1	13	-1	-1	30
56	3.94296778736138E-4	TGTGCTGCGTGGGATTATTGGGAGGGATATTATAAGAAACTCTTT	CAAWDYWEGYYKKLF	TRGV10	.	TRGJ1	16	-1	-1	27
56	3.94296778736138E-4	TGTGCTGCGTGGGACCATACCACTGGTTGGTTCAAGATATTT	CAAWDHTTGWFKIF	TRGV10	.	TRGJP1	13	-1	-1	16
56	3.94296778736138E-4	TGTGCTGCTACCTATACCACTGGTTGGTTCAAGATATTT	CAATYTTGWFKIF	TRGV10	.	TRGJP1	7	-1	-1	12
56	3.94296778736138E-4	TGTGCTGCGTGGGATTATGGCGATTATAAGAAACTCTTT	CAAWDYGDYKKLF	TRGV10	.	TRGJ1	16	-1	-1	22
56	3.94296778736138E-4	TGTGCCTTGTGGGAGGTTTATTATAAGAAACTCTTT	CALWEVYYKKLF	TRGV9	.	TRGJ1	16	-1	-1	17
56	3.94296778736138E-4	TGTGCCTTGTGGGAGGTTCTTCGAAAGAAACTCTTT	CALWEVLRKKLF	TRGV9	.	TRGJ1	16	-1	-1	24
56	3.94296778736138E-4	TGTGCCTTGTGGGAGGTGCTGTATAAGAAACTCTTT	CALWEVLYKKLF	TRGV9	.	TRGJ1	18	-1	-1	21
56	3.94296778736138E-4	TGTGCCTTGTGGGAGGTGCAGTATAAGAAACTCTTT	CALWEVQYKKLF	TRGV9	.	TRGJ2	19	-1	-1	21
56	3.94296778736138E-4	TGTGCCACCTGGGACGGACGGCATAAGAAACTCTTT	CATWDGRHKKLF	TRGV2	.	TRGJ1	16	-1	-1	22
56	3.94296778736138E-4	TGTGCTGCCTCCACTGGTTGGTTCAAGATATTT	CAASTGWFKIF	TRGV10	.	TRGJP1	7	-1	-1	10
56	3.94296778736138E-4	TGTGCCACCTGGGACAGGCCTGAGAAACTCTTT	CATWDRPEKLF	TRGV3	.	TRGJ1	21	-1	-1	22
56	3.94296778736138E-4	TGTGCCACCTGGGATAGGCTCGGACTCTTT	CATWDRLGLF	TRGV8	.	TRGJ1	18	-1	-1	23
56	3.94296778736138E-4	TGTGCTGCGTGGGACGTTTATTATAAGAAACTCTTT	CAAWDVYYKKLF	TRGV10	.	TRGJ1	13	-1	-1	17
56	3.94296778736138E-4	TGTGCTGCGTGGGAAAGTTATTATAAGAAACTCTTT	CAAWESYYKKLF	TRGV10	.	TRGJ1	13	-1	-1	17
56	3.94296778736138E-4	TGTGCCACCTGGGACAGGCCAAATTTACTCTTT	CATWDRPNLLF	TRGV3	.	TRGJ1	19	-1	-1	26
56	3.94296778736138E-4	TGTGCCACCTGCGCCAAACTCTTT	CATCAKLF	TRGV2	.	TRGJ1	10	-1	-1	15
56	3.94296778736138E-4	TGTGCCACCTGGGACGGGCTCTTT	CATWDGLF	TRGV2	.	TRGJ1	18	-1	-1	18
55	3.8725576483013556E-4	TGTGCCTTGTGGGAGGTCGCAAATTTACAATTATTACAGGAAAATAAGAAACTCTTT	CALWEVANLQLLQENKKLF	TRGV9	.	TRGJ1	20	-1	-1	43
55	3.8725576483013556E-4	TGTGCTGCGTGGGATTCGTCGCTTTATACCCTTTATAAGAAACTCTTT	CAAWDSSLYTLYKKLF	TRGV10	.	TRGJ1	18	-1	-1	32
55	3.8725576483013556E-4	TGTGCTGCGTGGGCCCCGCCCTATTATTATAAGAAACTCTTT	CAAWAPPYYYKKLF	TRGV10	.	TRGJ1	12	-1	-1	22
55	3.8725576483013556E-4	TGTGCTGCGTGGGAGCGTTCGAATTATTATAAGAAACTCTTT	CAAWERSNYYKKLF	TRGV10	.	TRGJ1	13	-1	-1	17
55	3.8725576483013556E-4	TGTGCTGCGTGGGATCAGAATTATTATAAGAAACTCTTT	CAAWDQNYYKKLF	TRGV10	.	TRGJ1	14	-1	-1	17
55	3.8725576483013556E-4	TGTGCTGCGTGGGACCCTTTGGGCTATAAGAAACTCTTT	CAAWDPLGYKKLF	TRGV10	.	TRGJ1	13	-1	-1	24
55	3.8725576483013556E-4	TGTGCCTTGTGGTCCGTTTATTATAAGAAACTCTTT	CALWSVYYKKLF	TRGV9	.	TRGJ1	11	-1	-1	17
55	3.8725576483013556E-4	TGTGCCACCCAGGAAATCTATTATAAGAAACTCTTT	CATQEIYYKKLF	TRGV8	.	TRGJ1	8	-1	-1	14
55	3.8725576483013556E-4	TGTGCTTCTTATTATAAGAAACTCTTT	CASYYKKLF	TRGV3	.	TRGJ1	4	-1	-1	8
55	3.8725576483013556E-4	TGTGCCACCTGGGACGGGCCGCATTATAAGAAACTCTTT	CATWDGPHYKKLF	TRGV2	.	TRGJ1	19	-1	-1	22
54	3.8021475092413307E-4	TGTGCCTTGCCGCTCCCTCAGGTTATTTCCGGTGGGGTCCGTCATAAGAAACTCTTT	CALPLPQVISGGVRHKKLF	TRGV9	.	TRGJ1	8	-1	-1	43
54	3.8021475092413307E-4	TGTGCCACCTGGGGTGGGCGGAATAGTAGTGATTGGATCAAGACGTTT	CATWGGRNSSDWIKTF	TRGV2	.	TRGJP2	18	-1	-1	22
54	3.8021475092413307E-4	TGTGCTGCGTGGGATCTTCATCCCCTTTATAAGAAACTCTTT	CAAWDLHPLYKKLF	TRGV10	.	TRGJ2	14	-1	-1	26
54	3.8021475092413307E-4	TGTGCTGCGTGGGATTATGGAGATTATAAGAAACTCTTT	CAAWDYGDYKKLF	TRGV10	.	TRGJ1	16	-1	-1	22
54	3.8021475092413307E-4	TGTGCCTTGTGGGAGGTGCTTCAATTCAAGAAACTCTTT	CALWEVLQFKKLF	TRGV9	.	TRGJ1	18	-1	-1	27
54	3.8021475092413307E-4	TGTGCTGCGTGGGCCCGTTGGTTCAAGATATTT	CAAWARWFKIF	TRGV10	.	TRGJP1	12	-1	-1	16
54	3.8021475092413307E-4	TGTGCCACCTGGGCCCGGGGACTCTTT	CATWARGLF	TRGV4	.	TRGJ1	12	-1	-1	20
53	3.7317373701813063E-4	TGTGCTGCGTGGGATACCGGCTTCAATTATTATAAGAAACTCTTT	CAAWDTGFNYYKKLF	TRGV10	.	TRGJ1	14	-1	-1	21
53	3.7317373701813063E-4	TGTGCCTTGTGGGAGGCCCCCGGGAGGTATAAGAAACTCTTT	CALWEAPGRYKKLF	TRGV9	.	TRGJ1	15	-1	-1	27
53	3.7317373701813063E-4	TGTGCTGCGTGGGATCCCTTTTATTATAAGAAACTCTTT	CAAWDPFYYKKLF	TRGV10	.	TRGJ1	14	-1	-1	20
53	3.7317373701813063E-4	TGTGCCACCTGGGCCAGTAGTGATTGGATCAAGACGTTT	CATWASSDWIKTF	TRGV8	.	TRGJP2	12	-1	-1	15
53	3.7317373701813063E-4	TGTGCCACCTGGGACGCCTTGGGTTATAAGAAACTCTTT	CATWDALGYKKLF	TRGV2	.	TRGJ1	15	-1	-1	23
53	3.7317373701813063E-4	TGTGCCACCTGGGACGGGCCAGTGAAACTCTTT	CATWDGPVKLF	TRGV2	.	TRGJ1	22	-1	-1	23
53	3.7317373701813063E-4	TGTGCCACCTGGGATTACCGTAATTGGATCAAGACGTTT	CATWDYRNWIKTF	TRGV8	.	TRGJP2	14	-1	-1	19
53	3.7317373701813063E-4	TGTGCCACCTGGGACGGGCAAAGTAGACGGAAACTCTTT	CATWDGQSRRKLF	TRGV2	.	TRGJ1	18	-1	-1	29
52	3.6613272311212814E-4	TGTGCTGCGTGGGATTATAAGCATTTGGGTTATAAGAAACTCTTT	CAAWDYKHLGYKKLF	TRGV10	.	TRGJ1	16	-1	-1	29
52	3.6613272311212814E-4	TGTGCTGCGTGGGAATACGTCGTGAATTATTATAAGAAACTCTTT	CAAWEYVVNYYKKLF	TRGV10	.	TRGJ1	19	-1	-1	23
52	3.6613272311212814E-4	TGTGCTGCGTGGGGTACTTGGAATTATTATAAGAAACTCTTT	CAAWGTWNYYKKLF	TRGV10	.	TRGJ1	12	-1	-1	14
52	3.6613272311212814E-4	TGTGCCACCTGGGACCTCCATTGGGATTGGATCAAGACGTTT	CATWDLHWDWIKTF	TRGV2	.	TRGJP2	14	-1	-1	24
52	3.6613272311212814E-4	TGTGCTGCGTGGGTTTCAAATTATTATAAGAAACTCTTT	CAAWVSNYYKKLF	TRGV10	.	TRGJ1	15	-1	-1	14
52	3.6613272311212814E-4	TGTGCTGCGTGGGATTCGAATTATTATAAGAAACTCTTT	CAAWDSNYYKKLF	TRGV10	.	TRGJ1	20	-1	-1	13
52	3.6613272311212814E-4	TGTGCCTTGTGGGAGGTGGTTGATTATAAGAAACTCTTT	CALWEVVDYKKLF	TRGV9	.	TRGJ1	17	-1	-1	22
52	3.6613272311212814E-4	TGTGCCTTGTGGGAGGTAAATTATTATAAGAAACTCTTT	CALWEVNYYKKLF	TRGV9	.	TRGJ2	16	-1	-1	18
52	3.6613272311212814E-4	TGTGCCACCCCCGGCAGTAGTGATTGGATCAAGACGTTT	CATPGSSDWIKTF	TRGV2	.	TRGJP2	8	-1	-1	15
52	3.6613272311212814E-4	TGTGCTGCGTGGGTACGGTATAAGAAACTCTTT	CAAWVRYKKLF	TRGV10	.	TRGJ1	12	-1	-1	18
52	3.6613272311212814E-4	TGTGCCTCCTCCCTTTATAAGAAACTCTTT	CASSLYKKLF	TRGV2	.	TRGJ1	9	-1	-1	14
52	3.6613272311212814E-4	TGTGCCTTGGAAAATAAGAAACTCTTT	CALENKKLF	TRGV9	.	TRGJ1	8	-1	-1	13
52	3.6613272311212814E-4	TGTGCCACCTGGGATGGCCTACTGGTGAAACTCTTT	CATWDGLLVKLF	TRGV4	.	TRGJ1	16	-1	-1	26
51	3.590917092061257E-4	TGTGCTGCGTGGGATTATAGGCGGTATACCACTGGTTGGTTCAAGATATTT	CAAWDYRRYTTGWFKIF	TRGV10	.	TRGJP1	16	-1	-1	24
51	3.590917092061257E-4	TGTGCTGCGTGGAGACCGGAGGCCACTGGTTGGTTCAAGATATTT	CAAWRPEATGWFKIF	TRGV10	.	TRGJP1	11	-1	-1	22
51	3.590917092061257E-4	TGTGCTGCGTGGGATTTGTCCACTGGTTGGTTCAAGATATTT	CAAWDLSTGWFKIF	TRGV10	.	TRGJP1	15	-1	-1	19
51	3.590917092061257E-4	TGTGCCACCTGGGACGCCCTTAGTGATTGGATCAAGACGTTT	CATWDALSDWIKTF	TRGV2	.	TRGJP2	15	-1	-1	20
51	3.590917092061257E-4	TGTGCCACCTGGGACGGGCGGCGAGATTGGATCAAGACGTTT	CATWDGRRDWIKTF	TRGV2	.	TRGJP2	18	-1	-1	24
51	3.590917092061257E-4	TGTGCTGCGTGGGATTATGAGAAACTCTTT	CAAWDYEKLF	TRGV10	.	TRGJ1	16	-1	-1	13
51	3.590917092061257E-4	TGTGCTGCGTGGGATCATAAGAAACTCTTT	CAAWDHKKLF	TRGV10	.	TRGJ1	14	-1	-1	13
51	3.590917092061257E-4	TGTGCCACCTGGGTTTATAAGAAACTCTTT	CATWVYKKLF	TRGV2	.	TRGJ1	12	-1	-1	14
51	3.590917092061257E-4	TGTGCCACCTGGGACAATTATTATAAGAAACTCTTT	CATWDNYYKKLF	TRGV7	.	TRGJ2	15	-1	-1	15
50	3.520506953001232E-4	TGTGCCTTGTGGGAGGTGCTTACGAAAGAGTTGGGCAAAAAAATCAAGGTATTT	CALWEVLTKELGKKIKVF	TRGV9	.	TRGJP	18	-1	-1	25
50	3.520506953001232E-4	TGTGCCTTGTGGGAGATGGGCTTGGGAAATAAGAAACTCTTT	CALWEMGLGNKKLF	TRGV9	.	TRGJ1	17	-1	-1	28
50	3.520506953001232E-4	TGTGCCACCTGGGTCGGGCGTAGTGATTGGATCAAGACGTTT	CATWVGRSDWIKTF	TRGV2	.	TRGJP2	18	-1	-1	19
50	3.520506953001232E-4	TGTGCCGCTAGTAGTGATTGGATCAAGACGTTT	CAASSDWIKTF	TRGV2	.	TRGJP2	5	-1	-1	8
50	3.520506953001232E-4	TGTGCCACCTGGGATTGGATCAAGACGTTT	CATWDWIKTF	TRGV2	.	TRGJP2	13	-1	-1	12
50	3.520506953001232E-4	TGTGCCTCACCTCTTAAGAAACTCTTT	CASPLKKLF	TRGV8	.	TRGJ1	5	-1	-1	14
50	3.520506953001232E-4	TGTGCTGCGTGGGTCCTCCTACCGAATTATTATAAGAAACTCTTT	CAAWVLLPNYYKKLF	TRGV10	.	TRGJ2	12	-1	-1	22
49	3.450096813941208E-4	TGTGCTGCGTTCCCGACAAACAACACCACTGGTTGGTTCAAGATATTT	CAAFPTNNTTGWFKIF	TRGV10	.	TRGJP1	9	-1	-1	24
49	3.450096813941208E-4	TGTGCTGCGTGGGCCCCATTGACCCGGAATTATTATAAGAAACTCTTT	CAAWAPLTRNYYKKLF	TRGV10	.	TRGJ1	12	-1	-1	26
49	3.450096813941208E-4	TGTGGGCAGGGGGGACTCCCTTATACCACTGGTTGGTTCAAGATATTT	CGQGGLPYTTGWFKIF	TRGV10	.	TRGJP1	3	-1	-1	21
49	3.450096813941208E-4	TGTGCTGCGTGGACTTGCCCCAACGATTATTATAAGAAACTCTTT	CAAWTCPNDYYKKLF	TRGV10	.	TRGJ1	11	-1	-1	25
49	3.450096813941208E-4	TGTGCCTTGTGGGAGGCTTCGAATTATTATAAGAAACTCTTT	CALWEASNYYKKLF	TRGV9	.	TRGJ1	15	-1	-1	17
49	3.450096813941208E-4	TGTGCCACCTGGGACATTCTCAGTGATTGGATCAAGACGTTT	CATWDILSDWIKTF	TRGV2	.	TRGJP2	14	-1	-1	21
49	3.450096813941208E-4	TGTGCTGCGTGGCCACCTCCTTATTATAAGAAACTCTTT	CAAWPPPYYKKLF	TRGV10	.	TRGJ1	11	-1	-1	20
49	3.450096813941208E-4	TGTGCCTTGTGGGAGGGCACTGGTTGGTTCAAGATATTT	CALWEGTGWFKIF	TRGV9	.	TRGJP1	19	-1	-1	17
49	3.450096813941208E-4	TGTGCCACCTGGGACAGGCGCATTTATAAGAAACTCTTT	CATWDRRIYKKLF	TRGV3	.	TRGJ1	18	-1	-1	23
49	3.450096813941208E-4	TGTGCTGCGTGGGGAAATTATTATAAGAAACTCTTT	CAAWGNYYKKLF	TRGV10	.	TRGJ1	12	-1	-1	15
49	3.450096813941208E-4	TGTGCTGCGTGGATCTTTTATTATAAGAAACTCTTT	CAAWIFYYKKLF	TRGV10	.	TRGJ1	11	-1	-1	17
49	3.450096813941208E-4	TGTGCCACCTGGGACGATTATAAGAAACTCTTT	CATWDDYKKLF	TRGV5	.	TRGJ2	14	-1	-1	16
49	3.450096813941208E-4	TGTGCCACCTGGGACGGTAGTGATTGGATCAAGACGTTT	CATWDGSDWIKTF	TRGV2	.	TRGJP2	16	-1	-1	16
49	3.450096813941208E-4	TGTGCCACCTCGGGGATCAAGACGTTT	CATSGIKTF	TRGV2	.	TRGJP2	13	-1	-1	13
49	3.450096813941208E-4	TGTGCTGCGTGGGATCACCCAAATTATTATAAGAAACTCTTT	CAAWDHPNYYKKLF	TRGV10	.	TRGJ1	17	-1	-1	21
48	3.379686674881183E-4	TGTGCCTTGTGGGAGGTGCATTCCCCCTTTTATTATAAGAAACTCTTT	CALWEVHSPFYYKKLF	TRGV9	.	TRGJ2	19	-1	-1	29
48	3.379686674881183E-4	TGTGCTGCGTGGGTCGCCGAAGGGCGTTATTATAAGAAACTCTTT	CAAWVAEGRYYKKLF	TRGV10	.	TRGJ1	12	-1	-1	26
48	3.379686674881183E-4	TGTGCCACCTGGGACGGGTTTAGTAGTGATTGGATCAAGACGTTT	CATWDGFSSDWIKTF	TRGV2	.	TRGJP2	17	-1	-1	20
48	3.379686674881183E-4	TGTGCCACCTGGGACGGGCCGCTAAGTGATTGGATCAAGACGTTT	CATWDGPLSDWIKTF	TRGV2	.	TRGJP2	19	-1	-1	24
48	3.379686674881183E-4	TGTGCCACCTGGGACGGACCCCCTGCCGATTGGATCAAGACGTTT	CATWDGPPADWIKTF	TRGV2	.	TRGJP2	20	-1	-1	27
48	3.379686674881183E-4	TGTGCCACCTGGGACGGGCGGGATGATTGGATCAAGACGTTT	CATWDGRDDWIKTF	TRGV2	.	TRGJP2	18	-1	-1	23
48	3.379686674881183E-4	TGTGCCTTGTGGGAGGCGACCTATTATAAGAAACTCTTT	CALWEATYYKKLF	TRGV9	.	TRGJ1	21	-1	-1	21
48	3.379686674881183E-4	TGTGCCACCTGGGTTTTGGGGTGGATCAAGACGTTT	CATWVLGWIKTF	TRGV2	.	TRGJP2	12	-1	-1	21
48	3.379686674881183E-4	TGTGCCACCTGGGCCATTTATTATAAGAAACTCTTT	CATWAIYYKKLF	TRGV8	.	TRGJ2	12	-1	-1	17
48	3.379686674881183E-4	TGTGCCACCTGGGACTACTGGTGGATCAAGACGTTT	CATWDYWWIKTF	TRGV2	.	TRGJP2	14	-1	-1	21
48	3.379686674881183E-4	TGTGCTGCGTGGGACCATAATAAGAAACTCTTT	CAAWDHNKKLF	TRGV10	.	TRGJ1	13	-1	-1	16
48	3.379686674881183E-4	TGTGCCACCTGGGACGGGCCAATACTCTTT	CATWDGPILF	TRGV2	.	TRGJ1	19	-1	-1	23
48	3.379686674881183E-4	TGTGCCACCTGGGACAGGGAGAAACTCTTT	CATWDREKLF	TRGV7	.	TRGJ1	17	-1	-1	19
48	3.379686674881183E-4	TGTGCCACCTGGGAGAAGAAACTCTTT	CATWEKKLF	TRGV3	.	TRGJ1	13	-1	-1	15
48	3.379686674881183E-4	TGTGCCTTGTGGGAGGTGTTAAATTATTATAAGAAACTCTTT	CALWEVLNYYKKLF	TRGV9	.	TRGJ1	17	-1	-1	21
48	3.379686674881183E-4	TGTGCCTTGTGGGAGGTGCTCCATAAGAAACTCTTT	CALWEVLHKKLF	TRGV9	.	TRGJ1	21	-1	-1	22
48	3.379686674881183E-4	TGTGCCACCTGGGACGGACGTCGGCTCTTT	CATWDGRRLF	TRGV2	.	TRGJ1	16	-1	-1	24
48	3.379686674881183E-4	TGTGCCACCTGGGACGGACCCAAGAAACTCTTT	CATWDGPKKLF	TRGV2	.	TRGJ1	20	-1	-1	21
47	3.3092765358211585E-4	TGTGCTGCGTGGCCCGAAGGGTTGTATTATAAGAAACTCTTT	CAAWPEGLYYKKLF	TRGV10	.	TRGJ1	11	-1	-1	24
47	3.3092765358211585E-4	TGTGCCTTGTGGGAGGTCTCAGTCCATTATAAGAAACTCTTT	CALWEVSVHYKKLF	TRGV9	.	TRGJ1	16	-1	-1	25
47	3.3092765358211585E-4	TGTGCCTTGTGGGACCCCGATTATTATAAGAAACTCTTT	CALWDPDYYKKLF	TRGV9	.	TRGJ1	13	-1	-1	19
47	3.3092765358211585E-4	TGTGCCTTGTGGGAGGAGGGTTATTATAAGAAACTCTTT	CALWEEGYYKKLF	TRGV9	.	TRGJ1	15	-1	-1	20
47	3.3092765358211585E-4	TGTGCCACCTGGGACGGGCCGGGTTATAAGAAACTCTTT	CATWDGPGYKKLF	TRGV2	.	TRGJ1	19	-1	-1	23
47	3.3092765358211585E-4	TGTGCTGCGTGGGATGTCCGAGAGAAACTCTTT	CAAWDVREKLF	TRGV10	.	TRGJ1	14	-1	-1	22
47	3.3092765358211585E-4	TGTGCCTTGTGGGGACATTATAAGAAACTCTTT	CALWGHYKKLF	TRGV9	.	TRGJ1	12	-1	-1	16
47	3.3092765358211585E-4	TGTGCCCCGCTCAACCATTATAAGAAACTCTTT	CAPLNHYKKLF	TRGV8	.	TRGJ1	5	-1	-1	16
47	3.3092765358211585E-4	TGTGCCACCTGGGATTTTTATAAGAAACTCTTT	CATWDFYKKLF	TRGV4	.	TRGJ1	14	-1	-1	13
47	3.3092765358211585E-4	TGTGCCACCTGGGATGTGGTCGCACTCTTT	CATWDVVALF	TRGV4	.	TRGJ1	15	-1	-1	23
47	3.3092765358211585E-4	TGTGCCACCTCCCCGGAGAAACTCTTT	CATSPEKLF	TRGV4	.	TRGJ1	9	-1	-1	16
47	3.3092765358211585E-4	TGTGCCACAACGGTGGGGAAACTCTTT	CATTVGKLF	TRGV4	.	TRGJ1	7	-1	-1	17
47	3.3092765358211585E-4	TGTGCTGCGTGGGATTACATGAATTATTATAAGAAACTCTTT	CAAWDYMNYYKKLF	TRGV10	.	TRGJ1	17	-1	-1	20
47	3.3092765358211585E-4	TGTGTCACGGAAGTTTATTATAAGAAACTCTTT	CVTEVYYKKLF	TRGV2	.	TRGJ1	7	-1	-1	14
47	3.3092765358211585E-4	TGTGCCACCTGGGACGGGCAGGAGAAACTCTTT	CATWDGQEKLF	TRGV2	.	TRGJ1	18	-1	-1	22
47	3.3092765358211585E-4	TGTGGTGGTAAGAAACTCTTT	CGGKKLF	TRGV3	.	TRGJ1	3	-1	-1	8
47	3.3092765358211585E-4	TGTGCCTTGTGGGGCTCGAATTATTATAAGAAACTCTTT	CALWGSNYYKKLF	TRGV9	.	TRGJ1	12	-1	-1	15
47	3.3092765358211585E-4	TGTGCCACCTGGGACAGGCCTGGGAAACTCTTT	CATWDRPGKLF	TRGV7	.	TRGJ1	21	-1	-1	23
46	3.2388663967611336E-4	TGTGCTGCGTGGGACCCTCCCCTGCCGACGCGTTTTATAAGAAAACTCTTT	CAAWDPPLPTRFIRKLF	TRGV10	.	TRGJ1	13	-1	-1	34
46	3.2388663967611336E-4	TGTGCTGCGTGGGATTGCGGGGAATATTATAAGAAACTCTTT	CAAWDCGEYYKKLF	TRGV10	.	TRGJ1	18	-1	-1	21
46	3.2388663967611336E-4	TGTGCCACCTGGGACGGCTTTAGTGATTGGATCAAGACGTTT	CATWDGFSDWIKTF	TRGV2	.	TRGJP2	16	-1	-1	20
46	3.2388663967611336E-4	TGTGCCACCTGGGACGGGCCGGTCGGTTATAAGAAACTCTTT	CATWDGPVGYKKLF	TRGV2	.	TRGJ1	23	-1	-1	26
46	3.2388663967611336E-4	TGTGCTGCGTGGACCTTCCTTTATTATAAGAAACTCTTT	CAAWTFLYYKKLF	TRGV10	.	TRGJ1	11	-1	-1	20
46	3.2388663967611336E-4	TGTGCCACCTGGGACGGCCCTTATTATAAGAAACTCTTT	CATWDGPYYKKLF	TRGV2	.	TRGJ1	19	-1	-1	20
46	3.2388663967611336E-4	TGTGCTGCGTGGGACACCTATTATAAGAAACTCTTT	CAAWDTYYKKLF	TRGV10	.	TRGJ1	13	-1	-1	18
46	3.2388663967611336E-4	TGTGCCACCTGGGACGGGTATTATAAGAAACTCTTT	CATWDGYYKKLF	TRGV2	.	TRGJ1	17	-1	-1	18
46	3.2388663967611336E-4	TGTGCCACCTGGGACAGGCTCTATAAGAAACTCTTT	CATWDRLYKKLF	TRGV3	.	TRGJ2	18	-1	-1	21
46	3.2388663967611336E-4	TGTGCTGCGTGGAGGTGTGAGAAACTCTTT	CAAWRCEKLF	TRGV10	.	TRGJ1	11	-1	-1	19
46	3.2388663967611336E-4	TGTGCCACCTGGGACGGGCCGGAGCTCTTT	CATWDGPELF	TRGV2	.	TRGJ1	19	-1	-1	24
46	3.2388663967611336E-4	TGTGCCACCTGGGACGGGCCGGATTATAAGAAACTCTTT	CATWDGPDYKKLF	TRGV2	.	TRGJ1	19	-1	-1	22
46	3.2388663967611336E-4	TGTGCCACCTGGGATAGTTATTATAAGAAACTCTTT	CATWDSYYKKLF	TRGV8	.	TRGJ1	16	-1	-1	17
46	3.2388663967611336E-4	TGTGCCACCTGGAAATTTAAGAAACTCTTT	CATWKFKKLF	TRGV4	.	TRGJ1	11	-1	-1	14
46	3.2388663967611336E-4	TGTGCTGCGTGGGATTTAATATTT	CAAWDLIF	TRGV10	.	TRGJP1	15	-1	-1	18
45	3.168456257701109E-4	TGTGCTGCGTGGGACCTATTACATAGTAGTGATTGGATCAAGACGTTT	CAAWDLLHSSDWIKTF	TRGV10	.	TRGJP2	13	-1	-1	15
45	3.168456257701109E-4	TGTGCTGCGTGGGATTATAGAGCGGACGATTGGATCAAGACGTTT	CAAWDYRADDWIKTF	TRGV10	.	TRGJP2	16	-1	-1	27
45	3.168456257701109E-4	TGTGCTGCGTGGGTTTATACCACTGGTTGGTTCAAGATATTT	CAAWVYTTGWFKIF	TRGV10	.	TRGJP1	16	-1	-1	11
45	3.168456257701109E-4	TGTGCTGCGTGGGATTACTCGCCTTATTATAAGAAACTCTTT	CAAWDYSPYYKKLF	TRGV10	.	TRGJ1	17	-1	-1	23
45	3.168456257701109E-4	TGTGCCACCTGGGACGGGCGGGGTTATTATAAGAAACTCTTT	CATWDGRGYYKKLF	TRGV2	.	TRGJ1	18	-1	-1	23
45	3.168456257701109E-4	TGTGCTGCGTGGGATTACAATTATTATAAGAAACTCTTT	CAAWDYNYYKKLF	TRGV10	.	TRGJ1	17	-1	-1	18
45	3.168456257701109E-4	TGTGCCTCATATTATAAGAAACTCTTT	CASYYKKLF	TRGV9	.	TRGJ1	6	-1	-1	9
45	3.168456257701109E-4	TGTGCCTTGTGGGAGGTCGTGAATTATTATAAGAAACTCTTT	CALWEVVNYYKKLF	TRGV9	.	TRGJ1	16	-1	-1	20
45	3.168456257701109E-4	TGTGCCGGATTCGGGGAACTCTTT	CAGFGELF	TRGV3	.	TRGJ1	5	-1	-1	16
44	3.0980461186410843E-4	TGTGCCTTGTGGGAGGTGCTCCGTGCTCGTATATATTATAAGAAACTCTTT	CALWEVLRARIYYKKLF	TRGV9	.	TRGJ1	21	-1	-1	26
44	3.0980461186410843E-4	TGTGCTGCGTGGGATTGGGGAGGGAATTATTATAAGAAACTCTTT	CAAWDWGGNYYKKLF	TRGV10	.	TRGJ2	15	-1	-1	23
44	3.0980461186410843E-4	TGTGCCACCTGGGACGGGCGACGTAGTGATTGGATCAAGACGTTT	CATWDGRRSDWIKTF	TRGV2	.	TRGJP2	18	-1	-1	22
44	3.0980461186410843E-4	TGTGCCACCTGGGACAGACCGCACAATTATTATAAGAAACTCTTT	CATWDRPHNYYKKLF	TRGV7	.	TRGJ1	19	-1	-1	24
44	3.0980461186410843E-4	TGTGCTGCGTGGGATTGCGGCACTGGTTGGTTCAAGATATTT	CAAWDCGTGWFKIF	TRGV10	.	TRGJP1	18	-1	-1	20
44	3.0980461186410843E-4	TGTGCTGCGTGGGATTATCAAGGTTATTATAAGAAACTCTTT	CAAWDYQGYYKKLF	TRGV10	.	TRGJ1	16	-1	-1	23
44	3.0980461186410843E-4	TGTGCCACCTGGGACGGGCGACCTCCTACGAAACTCTTT	CATWDGRPPTKLF	TRGV2	.	TRGJ1	18	-1	-1	26
44	3.0980461186410843E-4	TGTGCCACCTGGGATGGTGCCCAGGACGTACTCTTT	CATWDGAQDVLF	TRGV4	.	TRGJ1	22	-1	-1	29
44	3.0980461186410843E-4	TGTGCCACCTGGGACGGATATTATAAGAAACTCTTT	CATWDGYYKKLF	TRGV2	.	TRGJ1	16	-1	-1	18
44	3.0980461186410843E-4	TGTGCTGCGCCCCTTCGCGATAAGAAACTCTTT	CAAPLRDKKLF	TRGV10	.	TRGJ2	8	-1	-1	19
44	3.0980461186410843E-4	TGTGCCACCTGGGACGGGCCGAAGAAACTCTTT	CATWDGPKKLF	TRGV2	.	TRGJ1	19	-1	-1	21
44	3.0980461186410843E-4	TGTGCTGCGTGGGCTAATAAGAAACTCTTT	CAAWANKKLF	TRGV10	.	TRGJ1	12	-1	-1	16
44	3.0980461186410843E-4	TGTGCCACGGAGCTCTTT	CATELF	TRGV2	.	TRGJ1	7	-1	-1	12
44	3.0980461186410843E-4	TGTGCTGCGTGTGTCCCCCTTCCGGTGGATTATAAGAAACTCTTT	CAACVPLPVDYKKLF	TRGV10	.	TRGJ1	10	-1	-1	28
44	3.0980461186410843E-4	TGTGCTGCGGGGCCGGCCCCGAATTATTATAAGAAACTCTTT	CAAGPAPNYYKKLF	TRGV10	.	TRGJ1	11	-1	-1	19
44	3.0980461186410843E-4	TGTGCCTTGTGGGAGGTGATGAATTATTATAAGAAACTCTTT	CALWEVMNYYKKLF	TRGV9	.	TRGJ1	17	-1	-1	20
44	3.0980461186410843E-4	TGTGCCACCTGGGACAGGCGTCATTATAAGAAACTCTTT	CATWDRRHYKKLF	TRGV5	.	TRGJ2	18	-1	-1	22
44	3.0980461186410843E-4	TGTGCCACCTGGGACGAGAAGAAACTCTTT	CATWDEKKLF	TRGV2	.	TRGJ1	15	-1	-1	18
44	3.0980461186410843E-4	TGTGCCACCTGGGACGGCCTCTTT	CATWDGLF	TRGV2	.	TRGJ1	16	-1	-1	18
44	3.0980461186410843E-4	TGTGCCACCTGGGACAGGCGAGGTGATTGGATCAAGACGTTT	CATWDRRGDWIKTF	TRGV3	.	TRGJP2	18	-1	-1	22
44	3.0980461186410843E-4	TGTGCCACCCGGAAACTCTTT	CATRKLF	TRGV8	.	TRGJ1	11	-1	-1	11
43	3.02763597958106E-4	TGTGCTGCGTGGGGACCTACCGAATATACCACTGGTTGGTTCAAGATATTT	CAAWGPTEYTTGWFKIF	TRGV10	.	TRGJP1	12	-1	-1	23
43	3.02763597958106E-4	TGTGCCACCTGGGACGGGCCGAATGGTAGTGATTGGATCAAGACGTTT	CATWDGPNGSDWIKTF	TRGV2	.	TRGJP2	19	-1	-1	22
43	3.02763597958106E-4	TGTGCTGCGTGGGATTACAACTCTGATTATTATAAGAAACTCTTT	CAAWDYNSDYYKKLF	TRGV10	.	TRGJ1	17	-1	-1	25
43	3.02763597958106E-4	TGTGCTGCGTGGGATGGGGGTGGCACTGGTTGGTTCAAGATATTT	CAAWDGGGTGWFKIF	TRGV10	.	TRGJP1	14	-1	-1	23
43	3.02763597958106E-4	TGTGCCTTGTGGGAGGTGCAGGTCCATTATAAGAAACTCTTT	CALWEVQVHYKKLF	TRGV9	.	TRGJ1	19	-1	-1	25
43	3.02763597958106E-4	TGTGCCACCTGGGACCGGAGTAGTGATTGGATCAAGACGTTT	CATWDRSSDWIKTF	TRGV2	.	TRGJP2	17	-1	-1	18
43	3.02763597958106E-4	TGTGCCACCTGGGACAGGCGGGAGAATAAGAAACTCTTT	CATWDRRENKKLF	TRGV3	.	TRGJ1	18	-1	-1	25
43	3.02763597958106E-4	TGTGCTGCGTGGGCCCGTTATTATAAGAAACTCTTT	CAAWARYYKKLF	TRGV10	.	TRGJ1	12	-1	-1	17
43	3.02763597958106E-4	TGTGCAATCAGACGTGGTTATAAGAAACTCTTT	CAIRRGYKKLF	TRGV10	.	TRGJ1	4	-1	-1	17
43	3.02763597958106E-4	TGTGCTGCGTGGGATTACAAGAAACTCTTT	CAAWDYKKLF	TRGV10	.	TRGJ1	17	-1	-1	13
43	3.02763597958106E-4	TGTGCCACTCCAGATTGGATCAAGACGTTT	CATPDWIKTF	TRGV2	.	TRGJP2	7	-1	-1	12
43	3.02763597958106E-4	TGTGCCAACCATTATTATAAGAAACTCTTT	CANHYYKKLF	TRGV10	.	TRGJ1	4	-1	-1	10
43	3.02763597958106E-4	TGTGCTGCGTGGGATCCAAATTCGAATTATTATAAGAAACTCTTT	CAAWDPNSNYYKKLF	TRGV10	.	TRGJ1	14	-1	-1	18
43	3.02763597958106E-4	TGTGCTGCGTGGGCCGGGGGGGCTGGTTGGTTCAAGATATTT	CAAWAGGAGWFKIF	TRGV10	.	TRGJP1	12	-1	-1	22
43	3.02763597958106E-4	TGTGCCACCTGGGACGGGCCAGGTGATTGGATCAAGACGTTT	CATWDGPGDWIKTF	TRGV2	.	TRGJP2	19	-1	-1	22
43	3.02763597958106E-4	TGTGCTGCGTGGGATCCGGTTATTATGGAGAAACTCTTT	CAAWDPVIMEKLF	TRGV10	.	TRGJ1	14	-1	-1	19
43	3.02763597958106E-4	TGTGCCACCCCGAGTAGTGATTGGATCAAGACGTTT	CATPSSDWIKTF	TRGV2	.	TRGJP2	8	-1	-1	12
42	2.957225840521035E-4	TGTGCCTTGTGGGAGCCGGGGGACGTTTATACCACTGGTTGGTTCAAGATATTT	CALWEPGDVYTTGWFKIF	TRGV9	.	TRGJP1	14	-1	-1	24
42	2.957225840521035E-4	TGTGCTGCGTGGGTTCATACCACTGGTTGGTTCAAGATATTT	CAAWVHTTGWFKIF	TRGV10	.	TRGJP1	12	-1	-1	16
42	2.957225840521035E-4	TGTGCCACCTGGGACCTCCCGGGGAAATATAAGAAACTCTTT	CATWDLPGKYKKLF	TRGV2	.	TRGJ1	14	-1	-1	27
42	2.957225840521035E-4	TGTGCCACCTGGGACGGGCGGAGGGATTGGATCAAGACGTTT	CATWDGRRDWIKTF	TRGV2	.	TRGJP2	18	-1	-1	21
42	2.957225840521035E-4	TGTGCTGCGTGGGAAAATTTAATCTCCAAGAAACTCTTT	CAAWENLISKKLF	TRGV10	.	TRGJ1	13	-1	-1	27
42	2.957225840521035E-4	TGTGCCATAAGCCCCTATAGTGATTGGATCAAGACGTTT	CAISPYSDWIKTF	TRGV2	.	TRGJP2	6	-1	-1	17
42	2.957225840521035E-4	TGTGCCACCTGGGACGGGCCGAATTATAAGAAACTCTTT	CATWDGPNYKKLF	TRGV2	.	TRGJ1	19	-1	-1	22
42	2.957225840521035E-4	TGTGCTGCGTGGGAGCCGGATTATAAGAAACTCTTT	CAAWEPDYKKLF	TRGV10	.	TRGJ1	13	-1	-1	19
42	2.957225840521035E-4	TGTGCCACCTGGGATCGGGGTCGGATCAAGACGTTT	CATWDRGRIKTF	TRGV8	.	TRGJP2	17	-1	-1	22
42	2.957225840521035E-4	TGTGCCACCTGGGACGGGCCTAGGATCAAGACGTTT	CATWDGPRIKTF	TRGV2	.	TRGJP2	19	-1	-1	22
42	2.957225840521035E-4	TGTGCCACCTGGGACAGGCGTGATAAGAAACTCTTT	CATWDRRDKKLF	TRGV3	.	TRGJ2	21	-1	-1	22
42	2.957225840521035E-4	TGTGCCACCTGGGGCTATAAGAAACTCTTT	CATWGYKKLF	TRGV4	.	TRGJ1	12	-1	-1	15
42	2.957225840521035E-4	TGTGCCACCGGAAAGAAACTCTTT	CATGKKLF	TRGV8	.	TRGJ1	8	-1	-1	12
42	2.957225840521035E-4	TGTGCCTTGTGGGAGGAGGGTAATTATTATAAGAAACTCTTT	CALWEEGNYYKKLF	TRGV9	.	TRGJ1	15	-1	-1	21
42	2.957225840521035E-4	TGTGCCACCTGGGACGGGTACGGGGATTGGATCAAGACGTTT	CATWDGYGDWIKTF	TRGV2	.	TRGJP2	17	-1	-1	24
42	2.957225840521035E-4	TGTGCCACCTGGGACGGGCCGGGGAAACTCTTT	CATWDGPGKLF	TRGV2	.	TRGJ1	19	-1	-1	23
41	2.8868157014610106E-4	TGTGCCACCTGGGACGAACCCTATAGTAGTGATTGGATCAAGACGTTT	CATWDEPYSSDWIKTF	TRGV2	.	TRGJP2	15	-1	-1	21
41	2.8868157014610106E-4	TGTGCCACCTGGGACAGGCGTTGGGGTAGTGATTGGATCAAGACGTTT	CATWDRRWGSDWIKTF	TRGV3	.	TRGJP2	18	-1	-1	25
41	2.8868157014610106E-4	TGTGCCACCTGGGACGGGCTAGGTGATTGGATCAAGACGTTT	CATWDGLGDWIKTF	TRGV2	.	TRGJP2	18	-1	-1	22
41	2.8868157014610106E-4	TGTGTTTACGGGCCTAGTAGTGATTGGATCAAGACGTTT	CVYGPSSDWIKTF	TRGV2	.	TRGJP2	3	-1	-1	14
41	2.8868157014610106E-4	TGTGCCACCTGGGTCTCGAATTATTATAAGAAACTCTTT	CATWVSNYYKKLF	TRGV4	.	TRGJ1	12	-1	-1	15
41	2.8868157014610106E-4	TGTGCCACCTGGGACAGGCCGGATTATAAGAAACTCTTT	CATWDRPDYKKLF	TRGV7	.	TRGJ1	19	-1	-1	22
41	2.8868157014610106E-4	TGTGCCACCTGGGACAGGCGGGATTATAAGAAACTCTTT	CATWDRRDYKKLF	TRGV3	.	TRGJ1	18	-1	-1	22
41	2.8868157014610106E-4	TGTGCCACCTGGGACGGGCTTTATAAGAAACTCTTT	CATWDGLYKKLF	TRGV2	.	TRGJ1	18	-1	-1	20
41	2.8868157014610106E-4	TGTGCCACCTGGGACAGGCAAACCACGAAACTCTTT	CATWDRQTTKLF	TRGV3	.	TRGJ1	18	-1	-1	26
41	2.8868157014610106E-4	TGTGCCACCGGACGGGGTGATTGGATCAAGACGTTT	CATGRGDWIKTF	TRGV3	.	TRGJP2	8	-1	-1	16
41	2.8868157014610106E-4	TGTGCCACCTGGGTCCCTTGTAGGAAACTCTTT	CATWVPCRKLF	TRGV2	.	TRGJ1	12	-1	-1	17
41	2.8868157014610106E-4	TGTGCCACCTGGGACGGGCCGTTCGGACTCTTT	CATWDGPFGLF	TRGV2	.	TRGJ1	19	-1	-1	26
41	2.8868157014610106E-4	TGTGCCACCTGGGACAGGAAAAGCGAGCTCTTT	CATWDRKSELF	TRGV3	.	TRGJ1	17	-1	-1	27
41	2.8868157014610106E-4	TGTGCCACCTGGGATAAAAAGAAACTCTTT	CATWDKKKLF	TRGV8	.	TRGJ1	15	-1	-1	18
41	2.8868157014610106E-4	TGTGCCACCCGGTCGGGGAAACTCTTT	CATRSGKLF	TRGV2	.	TRGJ1	11	-1	-1	17
41	2.8868157014610106E-4	TGCCCCACTCTTTATAAGAAACTCTTT	CPTLYKKLF	TRGV10	.	TRGJ1	1	-1	-1	11
41	2.8868157014610106E-4	TGTGCCACCTGCTTTCTCTTT	CATCFLF	TRGV4	.	TRGJ1	10	-1	-1	15
40	2.8164055624009857E-4	TGTGCTGCGTGGGAAACAGATAGGCATAAGAATGATACCACTGGTTGGTTCAAGATATTT	CAAWETDRHKNDTTGWFKIF	TRGV10	.	TRGJP1	13	-1	-1	34
40	2.8164055624009857E-4	TGTGCCACCTGGGACGGGTCTAGTAGTGATTGGATCAAGACGTTT	CATWDGSSSDWIKTF	TRGV2	.	TRGJP2	17	-1	-1	20
40	2.8164055624009857E-4	TGTGCCACCTGGGACGGGCCTACTAGTGATTGGATCAAGACGTTT	CATWDGPTSDWIKTF	TRGV2	.	TRGJP2	19	-1	-1	20
40	2.8164055624009857E-4	TGTGCCACCTGGGACGGGCAAAAGAGTGATTGGATCAAGACGTTT	CATWDGQKSDWIKTF	TRGV2	.	TRGJP2	18	-1	-1	24
40	2.8164055624009857E-4	TGTGCTGCGTGGGATTATGAGAATTATTATAAGAAACTCTTT	CAAWDYENYYKKLF	TRGV10	.	TRGJ1	16	-1	-1	20
40	2.8164055624009857E-4	TGTGCCTTGTGGGAGGTGAGGCCTAATTATAAGAAACTCTTT	CALWEVRPNYKKLF	TRGV9	.	TRGJ2	17	-1	-1	25
40	2.8164055624009857E-4	TGTGCCACCTGGGACGGGCCCGACTATTATAAGAAACTCTTT	CATWDGPDYYKKLF	TRGV2	.	TRGJ1	21	-1	-1	24
40	2.8164055624009857E-4	TGTGCTGCGCGCCCCACCTTTTATTATAAGAAACTCTTT	CAARPTFYYKKLF	TRGV10	.	TRGJ1	8	-1	-1	20
40	2.8164055624009857E-4	TGTGCCTTGTGGGAGGTGCAGCCCTTTCGCCCCCTCTTT	CALWEVQPFRPLF	TRGV9	.	TRGJ1	19	-1	-1	33
40	2.8164055624009857E-4	TGTGCCACCTGGAATAGTAGTGATTGGATCAAGACGTTT	CATWNSSDWIKTF	TRGV3	.	TRGJP2	11	-1	-1	13
40	2.8164055624009857E-4	TGTGCCACCCGTGGGGTTAGTGATTGGATCAAGACGTTT	CATRGVSDWIKTF	TRGV2	.	TRGJP2	8	-1	-1	17
40	2.8164055624009857E-4	TGTGCCTTGTGGGACGAATATTATAAGAAACTCTTT	CALWDEYYKKLF	TRGV9	.	TRGJ1	13	-1	-1	14
40	2.8164055624009857E-4	TGTGCCACCTGGGACGGGCCCGATAAGAAACTCTTT	CATWDGPDKKLF	TRGV2	.	TRGJ2	21	-1	-1	22
40	2.8164055624009857E-4	TGTGCCACCTGGGACGGGCCTGGGAAACTCTTT	CATWDGPGKLF	TRGV2	.	TRGJ1	19	-1	-1	23
40	2.8164055624009857E-4	TGTGCCACCTGGGACAGGCCAGGGGAACTCTTT	CATWDRPGELF	TRGV7	.	TRGJ1	19	-1	-1	25
40	2.8164055624009857E-4	TGTGCCACCGAATTTAAGAAACTCTTT	CATEFKKLF	TRGV4	.	TRGJ1	8	-1	-1	11
40	2.8164055624009857E-4	TGTGCCACCTTGAAACTCTTT	CATLKLF	TRGV4	.	TRGJ1	9	-1	-1	11
39	2.7459954233409613E-4	TGTGCCACCTGGGACGGGCCCTTCCTACGTAGTGATTGGATCAAGACGTTT	CATWDGPFLRSDWIKTF	TRGV2	.	TRGJP2	24	-1	-1	28
39	2.7459954233409613E-4	TGTGCCACCTGGGACGCCACCCACCGTAGTGATTGGATCAAGACGTTT	CATWDATHRSDWIKTF	TRGV2	.	TRGJP2	15	-1	-1	25
39	2.7459954233409613E-4	TGTGCCACCTGGGACGGGCCAGGTTTGAGTGATTGGATCAAGACGTTT	CATWDGPGLSDWIKTF	TRGV2	.	TRGJP2	19	-1	-1	27
39	2.7459954233409613E-4	TGTGCTGCGTGGGATTATCTGCGTTTTTATTATAAGAAACTCTTT	CAAWDYLRFYYKKLF	TRGV10	.	TRGJ1	16	-1	-1	26
39	2.7459954233409613E-4	TGTGCCACCTGGCCCCGATATAGTAGTGATTGGATCAAGACGTTT	CATWPRYSSDWIKTF	TRGV8	.	TRGJP2	11	-1	-1	17
39	2.7459954233409613E-4	TGTGCCACCTGGGACGAACCTTTGGGTGATTGGATCAAGACGTTT	CATWDEPLGDWIKTF	TRGV2	.	TRGJP2	15	-1	-1	25
39	2.7459954233409613E-4	TGTGCTGCGTGGGATTGTATCACTGGTTGGTTCAAGATATTT	CAAWDCITGWFKIF	TRGV10	.	TRGJP1	15	-1	-1	17
39	2.7459954233409613E-4	TGTGCCACCTGGGACGGGCAGGGGGATTGGATCAAGACGTTT	CATWDGQGDWIKTF	TRGV2	.	TRGJP2	18	-1	-1	24
39	2.7459954233409613E-4	TGTGCCACCTGGGACAGGCCTGAGGGTTATAAGAAACTCTTT	CATWDRPEGYKKLF	TRGV3	.	TRGJ1	21	-1	-1	26
39	2.7459954233409613E-4	TGTGCCACCTGGGACAGGCCCTTGTTGATTGGGAAACTCTTT	CATWDRPLLIGKLF	TRGV3	.	TRGJ1	19	-1	-1	32
39	2.7459954233409613E-4	TGTGCCACCTGGGACAGAGATGATTATTATAAGAAACTCTTT	CATWDRDDYYKKLF	TRGV3	.	TRGJ1	16	-1	-1	22
39	2.7459954233409613E-4	TGTGCCACCTGGACGTATAGTAGTGATTGGATCAAGACGTTT	CATWTYSSDWIKTF	TRGV2	.	TRGJP2	14	-1	-1	15
39	2.7459954233409613E-4	TGTGCTGCGTGGGATGAGATTTATTATAAGAAACTCTTT	CAAWDEIYYKKLF	TRGV10	.	TRGJ1	14	-1	-1	17
39	2.7459954233409613E-4	TGTGCCACCTCCAATAGTAGTGATTGGATCAAGACGTTT	CATSNSSDWIKTF	TRGV2	.	TRGJP2	9	-1	-1	13
39	2.7459954233409613E-4	TGTGCCACCTGGGACGGAACTTATTATAAGAAACTCTTT	CATWDGTYYKKLF	TRGV2	.	TRGJ1	16	-1	-1	16
39	2.7459954233409613E-4	TGTGCCACCTGGGAGAATTATTATAAGAAACTCTTT	CATWENYYKKLF	TRGV2	.	TRGJ1	13	-1	-1	14
39	2.7459954233409613E-4	TGTGCTGCGTGGGCATTTTGGTTCAAGATATTT	CAAWAFWFKIF	TRGV10	.	TRGJP1	16	-1	-1	17
39	2.7459954233409613E-4	TGTGCTGCGTGGGATGGGGAAGAGAAACTCTTT	CAAWDGEEKLF	TRGV10	.	TRGJ1	14	-1	-1	22
39	2.7459954233409613E-4	TGTGCCGAACCGAGTGATTGGATCAAGACGTTT	CAEPSDWIKTF	TRGV2	.	TRGJP2	5	-1	-1	12
39	2.7459954233409613E-4	TGTGCCTTCTCTTATTATAAGAAACTCTTT	CAFSYYKKLF	TRGV9	.	TRGJ2	7	-1	-1	11
39	2.7459954233409613E-4	TGTGCCTTGTATTATTATAAGAAACTCTTT	CALYYYKKLF	TRGV9	.	TRGJ1	9	-1	-1	10
39	2.7459954233409613E-4	TGTGCCACCTGGGGTCTTAAGAAACTCTTT	CATWGLKKLF	TRGV8	.	TRGJ2	12	-1	-1	17
39	2.7459954233409613E-4	TGTGCCACCTGGGATAGGCATCTCTTT	CATWDRHLF	TRGV8	.	TRGJ1	18	-1	-1	21
39	2.7459954233409613E-4	TGTGCCACCTGGGACAGGCTTCTCTTT	CATWDRLLF	TRGV7	.	TRGJ1	18	-1	-1	21
39	2.7459954233409613E-4	TGTGCCACCGAAGAGAAACTCTTT	CATEEKLF	TRGV4	.	TRGJ1	8	-1	-1	13
39	2.7459954233409613E-4	TGTGCCACCCGAGGGAAACTCTTT	CATRGKLF	TRGV3	.	TRGJ1	8	-1	-1	14
38	2.6755852842809364E-4	TGTGCCACCTGGGACGGGCACCAGTTATTGGACCCCATTTATAAGAAACTCTTT	CATWDGHQLLDPIYKKLF	TRGV2	.	TRGJ1	18	-1	-1	38
38	2.6755852842809364E-4	TGTGCCACCTGGGACGGGCAAGGGAGTAGTGATTGGATCAAGACGTTT	CATWDGQGSSDWIKTF	TRGV2	.	TRGJP2	18	-1	-1	24
38	2.6755852842809364E-4	TGTGCTGCGTGGGCGCGGCCTATGAATTATTATAAGAAACTCTTT	CAAWARPMNYYKKLF	TRGV10	.	TRGJ1	12	-1	-1	23
38	2.6755852842809364E-4	TGTGCTGCGTGGGATTATCTAAGGCGGGGTTATAAGAAACTCTTT	CAAWDYLRRGYKKLF	TRGV10	.	TRGJ1	16	-1	-1	29
38	2.6755852842809364E-4	TGTGCCTTGTGGGAGGGGACCTATATCCTTAAGAAACTCTTT	CALWEGTYILKKLF	TRGV9	.	TRGJ2	21	-1	-1	29
38	2.6755852842809364E-4	TGTGCCACCTGGGACGGTTCGAATTATTATAAGAAACTCTTT	CATWDGSNYYKKLF	TRGV2	.	TRGJ1	16	-1	-1	17
38	2.6755852842809364E-4	TGTGCTGCGTGGGAAAAGGGTCATTATAAGAAACTCTTT	CAAWEKGHYKKLF	TRGV10	.	TRGJ1	13	-1	-1	22
38	2.6755852842809364E-4	TGTGCCACCTGGGACGGGCTCCGTTGGATCAAGACGTTT	CATWDGLRWIKTF	TRGV2	.	TRGJP2	23	-1	-1	23
38	2.6755852842809364E-4	TGTGCCACCTGGATAAGTAGTGATTGGATCAAGACGTTT	CATWISSDWIKTF	TRGV2	.	TRGJP2	11	-1	-1	12
38	2.6755852842809364E-4	TGTGCTGCGTGGGTTAATTATTATAAGAAACTCTTT	CAAWVNYYKKLF	TRGV10	.	TRGJ1	15	-1	-1	15
38	2.6755852842809364E-4	TGTGCCACCTGGGATGGGACTTGTAAGAAACTCTTT	CATWDGTCKKLF	TRGV4	.	TRGJ1	17	-1	-1	20
38	2.6755852842809364E-4	TGTGCCACCTGGGACGGGCTCTGTAAGAAACTCTTT	CATWDGLCKKLF	TRGV2	.	TRGJ2	18	-1	-1	23
38	2.6755852842809364E-4	TGTGCCTCCAAGGGTTATTATAAGAAACTCTTT	CASKGYYKKLF	TRGV9	.	TRGJ1	6	-1	-1	14
38	2.6755852842809364E-4	TGTGCCACCTTTAGTGATTGGATCAAGACGTTT	CATFSDWIKTF	TRGV2	.	TRGJP2	9	-1	-1	11
38	2.6755852842809364E-4	TGTGCCACCTGGTCGAATGGTCAGAAACTCTTT	CATWSNGQKLF	TRGV3	.	TRGJ1	11	-1	-1	22
38	2.6755852842809364E-4	TGTGCCACCTGGGATTGCGAGAAACTCTTT	CATWDCEKLF	TRGV2	.	TRGJ1	13	-1	-1	19
38	2.6755852842809364E-4	TGTGCCACCTGGGACCTAAAGAAACTCTTT	CATWDLKKLF	TRGV8	.	TRGJ1	13	-1	-1	18
38	2.6755852842809364E-4	TGTGCCACCTGGGACGACAAGAAACTCTTT	CATWDDKKLF	TRGV3	.	TRGJ1	14	-1	-1	18
38	2.6755852842809364E-4	TGTGCCACCTGGGGTAAGAAACTCTTT	CATWGKKLF	TRGV4	.	TRGJ1	12	-1	-1	14
38	2.6755852842809364E-4	TGTGCCACCTGGGATAAGAGTCTCTTT	CATWDKSLF	TRGV2	.	TRGJ1	13	-1	-1	13
38	2.6755852842809364E-4	TGTGCCACCGGACATAAGAAACTCTTT	CATGHKKLF	TRGV2	.	TRGJ1	8	-1	-1	13
38	2.6755852842809364E-4	TGTGCCACCCCTAAGAAACTCTTT	CATPKKLF	TRGV3	.	TRGJ1	8	-1	-1	11
38	2.6755852842809364E-4	TGTGCCACCCCGAAGAAACTCTTT	CATPKKLF	TRGV5	.	TRGJ1	8	-1	-1	12
37	2.605175145220912E-4	TGTGCTGCGTGGGATTACCCCCCGACTTATTATTATAAGAAACTCTTT	CAAWDYPPTYYYKKLF	TRGV10	.	TRGJ1	17	-1	-1	28
37	2.605175145220912E-4	TGTGCCACCTGGGACGGTCCTTCTGGTAGTGATTGGATCAAGACGTTT	CATWDGPSGSDWIKTF	TRGV2	.	TRGJP2	19	-1	-1	25
37	2.605175145220912E-4	TGTGCCACCTGGGACGGGCCGAGGGGTAGTGATTGGATCAAGACGTTT	CATWDGPRGSDWIKTF	TRGV2	.	TRGJP2	19	-1	-1	25
37	2.605175145220912E-4	TGTGCTGCGTCCTCAACTCGAGGGGTTTATTATAAGAAACTCTTT	CAASSTRGVYYKKLF	TRGV10	.	TRGJ1	9	-1	-1	26
37	2.605175145220912E-4	TGTGCTGCGTGGGATTATAAATCCCCCCTATATAAGAAACTCTTT	CAAWDYKSPLYKKLF	TRGV10	.	TRGJ2	16	-1	-1	30
37	2.605175145220912E-4	TGTGCCACCTGGGACGGGCACAGTAGTGATTGGATCAAGACGTTT	CATWDGHSSDWIKTF	TRGV2	.	TRGJP2	18	-1	-1	21
37	2.605175145220912E-4	TGTGCTGCGTGGGATTATAATCCTTATTATAAGAAACTCTTT	CAAWDYNPYYKKLF	TRGV10	.	TRGJ1	22	-1	-1	23
37	2.605175145220912E-4	TGTGCTGCGTGGGATCCCCCGGGGTATTATAAGAAACTCTTT	CAAWDPPGYYKKLF	TRGV10	.	TRGJ1	14	-1	-1	24
37	2.605175145220912E-4	TGTGCTGCGTGGGATGTCCACCACTGTTGGTTCAAGATATTT	CAAWDVHHCWFKIF	TRGV10	.	TRGJP1	14	-1	-1	19
37	2.605175145220912E-4	TGTGCTGCGTGGGAAACCTACACTGGTTGGTTCAAGATATTT	CAAWETYTGWFKIF	TRGV10	.	TRGJP1	13	-1	-1	20
37	2.605175145220912E-4	TGTGCCTTGTGCGGGGCGTTGAATTATTATAAGAAACTCTTT	CALCGALNYYKKLF	TRGV9	.	TRGJ1	10	-1	-1	20
37	2.605175145220912E-4	TGTGCCACCTGGGATAGGCTCGGTGATTGGATCAAGACGTTT	CATWDRLGDWIKTF	TRGV8	.	TRGJP2	18	-1	-1	22
37	2.605175145220912E-4	TGTGCCACCTGGGACGGGCTGGGTGATTGGATCAAGACGTTT	CATWDGLGDWIKTF	TRGV2	.	TRGJP2	18	-1	-1	22
37	2.605175145220912E-4	TGTGCCACCTGGGACAGGCGGGATTATTATAAGAAACTCTTT	CATWDRRDYYKKLF	TRGV3	.	TRGJ1	18	-1	-1	22
37	2.605175145220912E-4	TGTGCTGCGTGGGAAACCACTGGTTGGTTCAAGATATTT	CAAWETTGWFKIF	TRGV10	.	TRGJP1	13	-1	-1	15
37	2.605175145220912E-4	TGTGCCACCTGGGACGGGAACTATTATAAGAAACTCTTT	CATWDGNYYKKLF	TRGV2	.	TRGJ1	17	-1	-1	17
37	2.605175145220912E-4	TGTGCCACCTGGGACAGCCTTTATTATAAGAAACTCTTT	CATWDSLYYKKLF	TRGV3	.	TRGJ2	19	-1	-1	20
37	2.605175145220912E-4	TGTGCTGCGTGGGTATACCGTTATAAGAAACTCTTT	CAAWVYRYKKLF	TRGV10	.	TRGJ1	12	-1	-1	20
37	2.605175145220912E-4	TGTGCCACCTGGGACGGGCCCCCTTCTAAGACGTTT	CATWDGPPSKTF	TRGV2	.	TRGJP2	20	-1	-1	27
37	2.605175145220912E-4	TGTGCCACCTGGGACGGGCCGGGTAAGAAACTCTTT	CATWDGPGKKLF	TRGV2	.	TRGJ1	19	-1	-1	23
37	2.605175145220912E-4	TGTGCTGCGTGGGACGGTTGGTTTAAGATATTT	CAAWDGWFKIF	TRGV10	.	TRGJP1	13	-1	-1	15
37	2.605175145220912E-4	TGTGCCACCTGGGATGCATGGGAGAAACTCTTT	CATWDAWEKLF	TRGV4	.	TRGJ1	15	-1	-1	22
37	2.605175145220912E-4	TGTGCCACCTGGGACGGGCTGGGGAAACTCTTT	CATWDGLGKLF	TRGV2	.	TRGJ1	18	-1	-1	23
37	2.605175145220912E-4	TGTGCCACCTGGGACGGGCTGGAGAAACTCTTT	CATWDGLEKLF	TRGV2	.	TRGJ1	18	-1	-1	22
37	2.605175145220912E-4	TGTGCCACCTGGGAGTATTATAAGAAACTCTTT	CATWEYYKKLF	TRGV7	.	TRGJ2	13	-1	-1	15
37	2.605175145220912E-4	TGTGCCACCTGGGACCTGGGGGAACTCTTT	CATWDLGELF	TRGV8	.	TRGJ1	13	-1	-1	22
37	2.605175145220912E-4	TGTGCCACCGTCCTCCAGAAACTCTTT	CATVLQKLF	TRGV2	.	TRGJ1	8	-1	-1	16
37	2.605175145220912E-4	TGTGCCACCTGGGCCCTTAAACTCTTT	CATWALKLF	TRGV3	.	TRGJ1	12	-1	-1	18
37	2.605175145220912E-4	TGTGCCACCTGGGATGGTTCACTCTTT	CATWDGSLF	TRGV4	.	TRGJ1	16	-1	-1	20
37	2.605175145220912E-4	TGTGGGCCCACGAAACTCTTT	CGPTKLF	TRGV4	.	TRGJ1	3	-1	-1	11
36	2.534765006160887E-4	TGTGCTGCGTGGGATTATATGATTAGTTTCATCAGTGATTGGATCAAGACGTTT	CAAWDYMISFISDWIKTF	TRGV10	.	TRGJP2	16	-1	-1	33
36	2.534765006160887E-4	TGTGCCACCTGGGACGGGGAAACTTTCTATAGTAGTGATTGGATCAAGACGTTT	CATWDGETFYSSDWIKTF	TRGV2	.	TRGJP2	17	-1	-1	27
36	2.534765006160887E-4	TGTGCCACCTGGGACGGGCCTTCCCGGTCCGCCCCCCGCGAGAAACTCTTT	CATWDGPSRSAPREKLF	TRGV2	.	TRGJ1	27	-1	-1	40
36	2.534765006160887E-4	TGTGCCACCTGGGACGGGCCTTGTAGTAGTGATTGGATCAAGACGTTT	CATWDGPCSSDWIKTF	TRGV2	.	TRGJP2	19	-1	-1	23
36	2.534765006160887E-4	TGTGCTGCGTGGGACCCCAATACCACTGGTTGGTTCAAGATATTT	CAAWDPNTTGWFKIF	TRGV10	.	TRGJP1	13	-1	-1	19
36	2.534765006160887E-4	TGTGCCTTGTGGGAGGGACATTCGAATTATTATAAGAAACTCTTT	CALWEGHSNYYKKLF	TRGV9	.	TRGJ1	15	-1	-1	19
36	2.534765006160887E-4	TGTGCTGCGTGGGCCCCCTCTAGTGATTGGATCAAGACGTTT	CAAWAPSSDWIKTF	TRGV10	.	TRGJP2	12	-1	-1	20
36	2.534765006160887E-4	TGTGCTGCGTGGGAAACTATGTTTTATTATAAGAAACTCTTT	CAAWETMFYYKKLF	TRGV10	.	TRGJ1	13	-1	-1	23
36	2.534765006160887E-4	TGTGCCACCTGGGATGGGAAAGTTACTTATAAGAAACTCTTT	CATWDGKVTYKKLF	TRGV4	.	TRGJ2	17	-1	-1	22
36	2.534765006160887E-4	TGTGCCACCTGGGCGTGTAGTGATTGGATCAAGACGTTT	CATWACSDWIKTF	TRGV3	.	TRGJP2	12	-1	-1	16
36	2.534765006160887E-4	TGTGCCACCTGGGACCACTCTGGTTATAAGAAACTCTTT	CATWDHSGYKKLF	TRGV4	.	TRGJ1	13	-1	-1	23
36	2.534765006160887E-4	TGTGCCACCTGGGAGGGTAGTGATTGGATCAAGACGTTT	CATWEGSDWIKTF	TRGV2	.	TRGJP2	16	-1	-1	16
36	2.534765006160887E-4	TGTGCTGCGTGGGGTGGGTATTATAAGAAACTCTTT	CAAWGGYYKKLF	TRGV10	.	TRGJ1	12	-1	-1	18
36	2.534765006160887E-4	TGTGCCTTGTGGGAGTACTATTATAAGAAACTCTTT	CALWEYYYKKLF	TRGV9	.	TRGJ1	14	-1	-1	18
36	2.534765006160887E-4	TGTGCCACCTGGGATAAGGGTTATAAGAAACTCTTT	CATWDKGYKKLF	TRGV8	.	TRGJ1	15	-1	-1	20
36	2.534765006160887E-4	TGTGCCACCTGGGACGCTGGCTATAAGAAACTCTTT	CATWDAGYKKLF	TRGV2	.	TRGJ1	15	-1	-1	21
36	2.534765006160887E-4	TGTGCCACCTGGGAAGGGGATTGGATCAAGACGTTT	CATWEGDWIKTF	TRGV3	.	TRGJP2	16	-1	-1	18
36	2.534765006160887E-4	TGTGCTGCGTGGGAGCCCCTTAAGAAACTCTTT	CAAWEPLKKLF	TRGV10	.	TRGJ1	13	-1	-1	20
36	2.534765006160887E-4	TGTGCCACCTGGGACGTAAATAAGAAACTCTTT	CATWDVNKKLF	TRGV2	.	TRGJ1	15	-1	-1	19
36	2.534765006160887E-4	TGTGCCACCTGGGACAGCGATAAGAAACTCTTT	CATWDSDKKLF	TRGV7	.	TRGJ1	16	-1	-1	19
36	2.534765006160887E-4	TGTGCCACCTGGGACAGGCGTGGGAAACTCTTT	CATWDRRGKLF	TRGV3	.	TRGJ1	21	-1	-1	23
36	2.534765006160887E-4	TGTGCCACCTGGGAAGATTGGATCAAGACGTTT	CATWEDWIKTF	TRGV4	.	TRGJP2	13	-1	-1	15
36	2.534765006160887E-4	TGTGCTGCGTGGCGTTGGTTCAAGATATTT	CAAWRWFKIF	TRGV10	.	TRGJP1	11	-1	-1	13
36	2.534765006160887E-4	TGTGCCACCTGGGATGTCGAGAAACTCTTT	CATWDVEKLF	TRGV8	.	TRGJ1	14	-1	-1	19
36	2.534765006160887E-4	TGTGCCACCTGGGATACTATGAAACTCTTT	CATWDTMKLF	TRGV8	.	TRGJ1	15	-1	-1	17
36	2.534765006160887E-4	TGTGCCACCTCTCAGAAGAAACTCTTT	CATSQKKLF	TRGV4	.	TRGJ1	9	-1	-1	15
36	2.534765006160887E-4	TGTGCCACCCAAGGGAAACTCTTT	CATQGKLF	TRGV4	.	TRGJ1	8	-1	-1	14
36	2.534765006160887E-4	TGTGCCACCTCGGGTAAGAAACTCTTT	CATSGKKLF	TRGV4	.	TRGJ1	13	-1	-1	14
36	2.534765006160887E-4	TGTGCCACAGACCAGAAACTCTTT	CATDQKLF	TRGV2	.	TRGJ1	7	-1	-1	13
36	2.534765006160887E-4	TGTGCCACCTGGGATCGTAGACTCTTT	CATWDRRLF	TRGV8	.	TRGJ1	14	-1	-1	20
35	2.464354867100863E-4	TGTGCCACCTGGGACGGGCGTGGAGTGAATACCACTGGTTGGTTCAAGATATTT	CATWDGRGVNTTGWFKIF	TRGV2	.	TRGJP1	18	-1	-1	28
35	2.464354867100863E-4	TGTGCTGCCCACGGACAGGGTAATACCACTGGTTGGTTCAAGATATTT	CAAHGQGNTTGWFKIF	TRGV10	.	TRGJP1	7	-1	-1	15
35	2.464354867100863E-4	TGTGCCACCTGGGACCGGGGTAGTAGTGATTGGATCAAGACGTTT	CATWDRGSSDWIKTF	TRGV2	.	TRGJP2	18	-1	-1	20
35	2.464354867100863E-4	TGTGCCACCTGGGACATACCCTTAGAGATTTATAAGAAACTCTTT	CATWDIPLEIYKKLF	TRGV3	.	TRGJ1	15	-1	-1	29
35	2.464354867100863E-4	TGTGCCACCTGGGACAGCCTACGGAATGATTGGATCAAGACGTTT	CATWDSLRNDWIKTF	TRGV3	.	TRGJP2	19	-1	-1	26
35	2.464354867100863E-4	TGTGCTGCGTGGGATTACCGGAATTATTATAAGAAACTCTTT	CAAWDYRNYYKKLF	TRGV10	.	TRGJ2	17	-1	-1	20
35	2.464354867100863E-4	TGTGCTGCGTGGGATCTACCTCCGCCCTATAAGAAACTCTTT	CAAWDLPPPYKKLF	TRGV10	.	TRGJ1	18	-1	-1	27
35	2.464354867100863E-4	TGTGCCACCTGGGATCAGGGGGCACCACATAAGAAACTCTTT	CATWDQGAPHKKLF	TRGV4	.	TRGJ1	14	-1	-1	28
35	2.464354867100863E-4	TGTGCCACCTGGGACGGCCGCCGGGGCCCCAAGAAACTCTTT	CATWDGRRGPKKLF	TRGV2	.	TRGJ1	16	-1	-1	30
35	2.464354867100863E-4	TGTGCCACCTGGGACGATTCGAATTATTATAAGAAACTCTTT	CATWDDSNYYKKLF	TRGV2	.	TRGJ1	15	-1	-1	16
35	2.464354867100863E-4	TGTGCTGCGTGGGTCTGCACTGGTTGGTTCAAGATATTT	CAAWVCTGWFKIF	TRGV10	.	TRGJP1	12	-1	-1	17
35	2.464354867100863E-4	TGTGCTGCGTGGGATGGTTGGTATTATAAGAAACTCTTT	CAAWDGWYYKKLF	TRGV10	.	TRGJ1	14	-1	-1	21
35	2.464354867100863E-4	TGTGCCTTGTGGGAGGGCCCTAATTATAAGAAACTCTTT	CALWEGPNYKKLF	TRGV9	.	TRGJ1	20	-1	-1	22
35	2.464354867100863E-4	TGTGCCACCTGGGATAGGAGTCGGAATAAGAAACTCTTT	CATWDRSRNKKLF	TRGV8	.	TRGJ1	17	-1	-1	25
35	2.464354867100863E-4	TGTGCCACCTGGGACGGGCTTGGGAGGGAGAAACTCTTT	CATWDGLGREKLF	TRGV2	.	TRGJ1	18	-1	-1	28
35	2.464354867100863E-4	TGTGCCACCGGCCCAATGTGGCATTATAAGAAACTCTTT	CATGPMWHYKKLF	TRGV5	.	TRGJ1	8	-1	-1	22
35	2.464354867100863E-4	TGTGCTGCGTGGGATATTGGTTGGTTCAAGATATTT	CAAWDIGWFKIF	TRGV10	.	TRGJP1	14	-1	-1	17
35	2.464354867100863E-4	TGTGCCACCTGGGACGGTTATTATAAGAAACTCTTT	CATWDGYYKKLF	TRGV2	.	TRGJ2	16	-1	-1	17
35	2.464354867100863E-4	TGTGCCACCTGGGACGGGCAGGGGCTCTTT	CATWDGQGLF	TRGV2	.	TRGJ1	18	-1	-1	24
35	2.464354867100863E-4	TGTGCCACCTACTCTGAAGAGAAACTCTTT	CATYSEEKLF	TRGV2	.	TRGJ1	9	-1	-1	19
35	2.464354867100863E-4	TGTGCCGCCTGCTTTAAGAAACTCTTT	CAACFKKLF	TRGV2	.	TRGJ1	10	-1	-1	14
35	2.464354867100863E-4	TGTGAATGGTTCAAGATATTT	CEWFKIF	TRGV8	.	TRGJP1	3	-1	-1	6
34	2.3939447280408379E-4	TGTGCCACCTGGGACGGGCTTGTACCCAACCGGAATAAGAAACTCTTT	CATWDGLVPNRNKKLF	TRGV2	.	TRGJ1	18	-1	-1	34
34	2.3939447280408379E-4	TGTGCCACCTGGGACGGGCCTGGAGGTAGTGATTGGATCAAGACGTTT	CATWDGPGGSDWIKTF	TRGV2	.	TRGJP2	19	-1	-1	25
34	2.3939447280408379E-4	TGTGCCACCTGGGACGGGCGGGGGAGTGATTGGATCAAGACGTTT	CATWDGRGSDWIKTF	TRGV2	.	TRGJP2	18	-1	-1	24
34	2.3939447280408379E-4	TGTGCCTTGTGGAGCTTAGGGTATTATTATAAGAAACTCTTT	CALWSLGYYYKKLF	TRGV9	.	TRGJ1	11	-1	-1	22
34	2.3939447280408379E-4	TGTGCCACCTACGGCCGAGTTGGGTATTATAAGAAACTCTTT	CATYGRVGYYKKLF	TRGV4	.	TRGJ2	9	-1	-1	24
34	2.3939447280408379E-4	TGTGCTGCGTGGGATCGAAAATATTATAAGAAACTCTTT	CAAWDRKYYKKLF	TRGV10	.	TRGJ1	14	-1	-1	14
34	2.3939447280408379E-4	TGTGCCACCTGGGACGGCCAAGAGTGGAAGAAACTCTTT	CATWDGQEWKKLF	TRGV2	.	TRGJ1	16	-1	-1	27
34	2.3939447280408379E-4	TGTGCCACCTGGGACAGGCCTTATTATAAGAAACTCTTT	CATWDRPYYKKLF	TRGV5	.	TRGJ1	20	-1	-1	20
34	2.3939447280408379E-4	TGTGCCACCTGGGCGAGTGATTGGATCAAGACGTTT	CATWASDWIKTF	TRGV2	.	TRGJP2	12	-1	-1	15
34	2.3939447280408379E-4	TGTGCCACCTGGGACGAACCCACTGGGAAACTCTTT	CATWDEPTGKLF	TRGV2	.	TRGJ2	15	-1	-1	26
34	2.3939447280408379E-4	TGTGCCACCTGGGACAGGCCGGGGAAGAAACTCTTT	CATWDRPGKKLF	TRGV3	.	TRGJ1	19	-1	-1	24
34	2.3939447280408379E-4	TGTGCTGCGTGGGATACGTTAGTGAAACTCTTT	CAAWDTLVKLF	TRGV10	.	TRGJ1	18	-1	-1	23
34	2.3939447280408379E-4	TGTGCCACCTGGGATACCCTTGAGAAACTCTTT	CATWDTLEKLF	TRGV8	.	TRGJ1	15	-1	-1	22
34	2.3939447280408379E-4	TGTGCCACCTGGGACGGCGATAAGAAACTCTTT	CATWDGDKKLF	TRGV2	.	TRGJ1	16	-1	-1	19
34	2.3939447280408379E-4	TGTGCCACCCCCGTGGTATATAAGAAACTCTTT	CATPVVYKKLF	TRGV2	.	TRGJ1	8	-1	-1	18
34	2.3939447280408379E-4	TGTGCTGCTCAGGGGCAGGGGAAACTCTTT	CAAQGQGKLF	TRGV3	.	TRGJ1	4	-1	-1	20
34	2.3939447280408379E-4	TGTGCTGCGCATTATTATAAGAAACTCTTT	CAAHYYKKLF	TRGV10	.	TRGJ1	8	-1	-1	7
34	2.3939447280408379E-4	TGTGCCACCTGGGGCGGTAAGAAACTCTTT	CATWGGKKLF	TRGV3	.	TRGJ1	12	-1	-1	17
34	2.3939447280408379E-4	TGTGCCACCTGGGATGGGTGGAAACTCTTT	CATWDGWKLF	TRGV4	.	TRGJ1	17	-1	-1	20
34	2.3939447280408379E-4	TGTGCCACCTGGGATACGAGTGAACTCTTT	CATWDTSELF	TRGV8	.	TRGJ1	15	-1	-1	22
34	2.3939447280408379E-4	TGTGCCACCTGGGACGTCGGGAAACTCTTT	CATWDVGKLF	TRGV2	.	TRGJ1	15	-1	-1	20
34	2.3939447280408379E-4	TGTGCCACCTGGGAGGTGAAGAAACTCTTT	CATWEVKKLF	TRGV2	.	TRGJ1	13	-1	-1	18
34	2.3939447280408379E-4	TGTGCCACCTGGGACGAGAAACTCTTT	CATWDEKLF	TRGV2	.	TRGJ1	15	-1	-1	16
34	2.3939447280408379E-4	TGTGCCACCTGGGGTCATAAGAAACTCTTT	CATWGHKKLF	TRGV2	.	TRGJ1	12	-1	-1	16
34	2.3939447280408379E-4	TGTGCCACCTGGGACAGGCCGCTCTTT	CATWDRPLF	TRGV3	.	TRGJ1	19	-1	-1	21
34	2.3939447280408379E-4	TGTGCCACCTGGGACGGGCTCAGGAAACTCTTT	CATWDGLRKLF	TRGV2	.	TRGJ1	18	-1	-1	23
33	2.3235345889808132E-4	TGTGCCACCTGGGACGGGCCGCCCTCCCCCCCCATCGACTCAGGATGGATCAAGACGTTT	CATWDGPPSPPIDSGWIKTF	TRGV2	.	TRGJP2	19	-1	-1	45
33	2.3235345889808132E-4	TGTGCCACCTGGGACGGGCCGAGAGGCGGAGGGGTTTGTAGTGATTGGATCAAGACGTTT	CATWDGPRGGGVCSDWIKTF	TRGV2	.	TRGJP2	19	-1	-1	37
33	2.3235345889808132E-4	TGTGCCACCTGGGACGGGCCCAGATCGGGGAGTAGTGATTGGATCAAGACGTTT	CATWDGPRSGSSDWIKTF	TRGV2	.	TRGJP2	20	-1	-1	30
33	2.3235345889808132E-4	TGTGCCACCCTTTCAAAAGGAGTACTAAGTAGTGATTGGATCAAGACGTTT	CATLSKGVLSSDWIKTF	TRGV2	.	TRGJP2	8	-1	-1	27
33	2.3235345889808132E-4	TGTGCCACCTGGGGGATCCCCAAGGGTTGTGATTGGATCAAGACGTTT	CATWGIPKGCDWIKTF	TRGV2	.	TRGJP2	12	-1	-1	25
33	2.3235345889808132E-4	TGTGCCACCTGGGATGGCTGGGATAGTAGTGATTGGATCAAGACGTTT	CATWDGWDSSDWIKTF	TRGV4	.	TRGJP2	16	-1	-1	22
33	2.3235345889808132E-4	TGTGCTGCGTGGGAAAATTCTTCGAATTATTATAAGAAACTCTTT	CAAWENSSNYYKKLF	TRGV10	.	TRGJ1	13	-1	-1	20
33	2.3235345889808132E-4	TGTGCCACCTGGGACCCGCTTGGTAGTGATTGGATCAAGACGTTT	CATWDPLGSDWIKTF	TRGV2	.	TRGJP2	14	-1	-1	22
33	2.3235345889808132E-4	TGTGCCACCTGGGACAGCCCTTATAGTGATTGGATCAAGACGTTT	CATWDSPYSDWIKTF	TRGV2	.	TRGJP2	14	-1	-1	23
33	2.3235345889808132E-4	TGTGCCACCTGGTCGTTGAAATTACGGGGGATCAAGACGTTT	CATWSLKLRGIKTF	TRGV2	.	TRGJP2	11	-1	-1	28
33	2.3235345889808132E-4	TGTGCCACCTGGGATAGCGAAAATTATTATAAGAAACTCTTT	CATWDSENYYKKLF	TRGV8	.	TRGJ1	16	-1	-1	21
33	2.3235345889808132E-4	TGTGCCACCTGGGACGGTTGTAGTGATTGGATCAAGACGTTT	CATWDGCSDWIKTF	TRGV2	.	TRGJP2	16	-1	-1	19
33	2.3235345889808132E-4	TGTGCCACCTGGGACGGGCTGGGGGGATATAAGAAACTCTTT	CATWDGLGGYKKLF	TRGV2	.	TRGJ1	18	-1	-1	27
33	2.3235345889808132E-4	TGTGCCACCTGGGACAGGCCATGGGCTTATAAGAAACTCTTT	CATWDRPWAYKKLF	TRGV3	.	TRGJ1	19	-1	-1	26
33	2.3235345889808132E-4	TGTGCCACCTGGGACAGGCAAACGATTTGGATCAAGACGTTT	CATWDRQTIWIKTF	TRGV7	.	TRGJP2	18	-1	-1	26
33	2.3235345889808132E-4	TGTGCCTTGTGGGAGGGGTTTTATTATAAGAAACTCTTT	CALWEGFYYKKLF	TRGV9	.	TRGJ1	15	-1	-1	20
33	2.3235345889808132E-4	TGTGCCTTGTGGGAACGGTCTTATTATAAGAAACTCTTT	CALWERSYYKKLF	TRGV9	.	TRGJ1	13	-1	-1	20
33	2.3235345889808132E-4	TGTGCCACCTGGGACCGACCGGGTTATAAGAAACTCTTT	CATWDRPGYKKLF	TRGV8	.	TRGJ1	13	-1	-1	23
33	2.3235345889808132E-4	TGTGCCACCTGGGACGCTTTACTGGGGATCAAGACGTTT	CATWDALLGIKTF	TRGV2	.	TRGJP2	15	-1	-1	25
33	2.3235345889808132E-4	TGTGCCACCTGGGACGCGGGGTATTATAAGAAACTCTTT	CATWDAGYYKKLF	TRGV2	.	TRGJ1	15	-1	-1	21
33	2.3235345889808132E-4	TGTGCCACCTGGGACAAGAATTATTATAAGAAACTCTTT	CATWDKNYYKKLF	TRGV3	.	TRGJ2	15	-1	-1	17
33	2.3235345889808132E-4	TGTGCCACCTGGGCCCTCTCCCCGATCAAGACGTTT	CATWALSPIKTF	TRGV8	.	TRGJP2	12	-1	-1	23
33	2.3235345889808132E-4	TGTGCCACCTGGGCGGGTTATTATAAGAAACTCTTT	CATWAGYYKKLF	TRGV4	.	TRGJ1	12	-1	-1	17
33	2.3235345889808132E-4	TGTGCCACCTGGGATATTCAAGGGAAGAAACTCTTT	CATWDIQGKKLF	TRGV4	.	TRGJ1	14	-1	-1	24
33	2.3235345889808132E-4	TGTGCCACCTGGGACGCGGGGCATAAGAAACTCTTT	CATWDAGHKKLF	TRGV2	.	TRGJ1	15	-1	-1	22
33	2.3235345889808132E-4	TGTGCCACCTGGGACAGGCATGGTAAGAAACTCTTT	CATWDRHGKKLF	TRGV3	.	TRGJ1	21	-1	-1	23
33	2.3235345889808132E-4	TGTGCTGCGTGGGATTATCATAAGAAACTCTTT	CAAWDYHKKLF	TRGV10	.	TRGJ1	16	-1	-1	13
33	2.3235345889808132E-4	TGTGCCACCTGGGACGTTCTAAGGAAACTCTTT	CATWDVLRKLF	TRGV4	.	TRGJ1	13	-1	-1	16
33	2.3235345889808132E-4	TGTGCCACCTGGGACGGGCAAGGGAAACTCTTT	CATWDGQGKLF	TRGV2	.	TRGJ1	18	-1	-1	23
33	2.3235345889808132E-4	TGTGCCACCTGGGACAGGCAGAGGAAACTCTTT	CATWDRQRKLF	TRGV7	.	TRGJ2	18	-1	-1	23
33	2.3235345889808132E-4	TGTGCCACCTGGGACAGGCAGAAGAAACTCTTT	CATWDRQKKLF	TRGV3	.	TRGJ2	18	-1	-1	21
33	2.3235345889808132E-4	TGTGCCACCTTCTTCCAGAAACTCTTT	CATFFQKLF	TRGV8	.	TRGJ1	9	-1	-1	16
33	2.3235345889808132E-4	TGTGCCACCTGGGATGAGAAACTCTTT	CATWDEKLF	TRGV4	.	TRGJ1	15	-1	-1	13
33	2.3235345889808132E-4	TGTGCCACCTGGGCCCCCATGAAACTCTTT	CATWAPMKLF	TRGV5	.	TRGJ1	12	-1	-1	20
33	2.3235345889808132E-4	TGTGCCACCTGGGATCCTAAGAAACTCTTT	CATWDPKKLF	TRGV4	.	TRGJ1	14	-1	-1	17
33	2.3235345889808132E-4	TGTGCCACCTGGGATGTCACGAAACTCTTT	CATWDVTKLF	TRGV4	.	TRGJ1	15	-1	-1	20
33	2.3235345889808132E-4	TGTGCCACGGATTGGATCAAGACGTTT	CATDWIKTF	TRGV8	.	TRGJP2	7	-1	-1	9
33	2.3235345889808132E-4	TGTGCCACCTGGGATCGATCGAAACTCTTT	CATWDRSKLF	TRGV8	.	TRGJ1	14	-1	-1	20
32	2.2531244499207886E-4	TGTGCTGCGTGGGATTATCCATTTTGGAATTATTATAAGAAACTCTTT	CAAWDYPFWNYYKKLF	TRGV10	.	TRGJ1	16	-1	-1	23
32	2.2531244499207886E-4	TGTGCCACCTGGGACGGGTGTAGGAGTAGTGATTGGATCAAGACGTTT	CATWDGCRSSDWIKTF	TRGV2	.	TRGJP2	17	-1	-1	24
32	2.2531244499207886E-4	TGTGCCACCTGGGATAATTACAGGATTTATTATAAGAAACTCTTT	CATWDNYRIYYKKLF	TRGV8	.	TRGJ1	15	-1	-1	23
32	2.2531244499207886E-4	TGTGCCACCTGGGACTCAAAAAGTCACGCAACCAAGAAACTCTTT	CATWDSKSHATKKLF	TRGV3	.	TRGJ1	14	-1	-1	33
32	2.2531244499207886E-4	TGTGCCACCTGGGACGGGCTAAGTAGTGATTGGATCAAGACGTTT	CATWDGLSSDWIKTF	TRGV2	.	TRGJP2	18	-1	-1	21
32	2.2531244499207886E-4	TGTGCCACCTGGGACGGGCCTCGGAGAGGGTATAAGAAACTCTTT	CATWDGPRRGYKKLF	TRGV2	.	TRGJ1	19	-1	-1	30
32	2.2531244499207886E-4	TGTGCCACCTGGGACGGAGGAAGTAGTGATTGGATCAAGACGTTT	CATWDGGSSDWIKTF	TRGV2	.	TRGJP2	16	-1	-1	21
32	2.2531244499207886E-4	TGTGCCACCCGAGCCTTTTATAGTAGTGATTGGATCAAGACGTTT	CATRAFYSSDWIKTF	TRGV2	.	TRGJP2	8	-1	-1	18
32	2.2531244499207886E-4	TGTGCTGCGTGGGATTTTTATTTTTTTTGGTTCAAGATATTT	CAAWDFYFFWFKIF	TRGV10	.	TRGJP1	15	-1	-1	26
32	2.2531244499207886E-4	TGTGCCTTGTGGGAGGGCCCGAATTATTATAAGAAACTCTTT	CALWEGPNYYKKLF	TRGV9	.	TRGJ1	15	-1	-1	19
32	2.2531244499207886E-4	TGTGCCACCTGGGATGGTTCAGATTATTATAAGAAACTCTTT	CATWDGSDYYKKLF	TRGV4	.	TRGJ1	16	-1	-1	22
32	2.2531244499207886E-4	TGTGCCACCTGGGACGGGCTTAGTGATTGGATCAAGACGTTT	CATWDGLSDWIKTF	TRGV2	.	TRGJP2	18	-1	-1	20
32	2.2531244499207886E-4	TGTGCCACCTGGGACGGGCCGTTCAGTTGTGAGAAACTCTTT	CATWDGPFSCEKLF	TRGV2	.	TRGJ1	19	-1	-1	31
32	2.2531244499207886E-4	TGTGCTGCGTGGGATTGTGATTATTATAAGAAACTCTTT	CAAWDCDYYKKLF	TRGV10	.	TRGJ1	15	-1	-1	19
32	2.2531244499207886E-4	TGTGCCTTGTGGGAGTTGGGTTATTATAAGAAACTCTTT	CALWELGYYKKLF	TRGV9	.	TRGJ1	17	-1	-1	20
32	2.2531244499207886E-4	TGTGCCACCTGGGATTTCAATTATTATAAGAAACTCTTT	CATWDFNYYKKLF	TRGV8	.	TRGJ2	14	-1	-1	15
32	2.2531244499207886E-4	TGTGCCACCTGGGATGGCGTCCAGTTAGGGAAACTCTTT	CATWDGVQLGKLF	TRGV4	.	TRGJ1	16	-1	-1	29
32	2.2531244499207886E-4	TGTGCCACCTGGGATGGGCAGTATTATAAGAAACTCTTT	CATWDGQYYKKLF	TRGV4	.	TRGJ1	18	-1	-1	21
32	2.2531244499207886E-4	TGTGCCACCTGGGACTGCCATTATTATAAGAAACTCTTT	CATWDCHYYKKLF	TRGV3	.	TRGJ1	14	-1	-1	19
32	2.2531244499207886E-4	TGTGCCACCTGGGACGGGCGGGGTTATAAGAAACTCTTT	CATWDGRGYKKLF	TRGV2	.	TRGJ1	18	-1	-1	23
32	2.2531244499207886E-4	TGTGCCACCTGGGACGGGCGAGGTTATAAGAAACTCTTT	CATWDGRGYKKLF	TRGV2	.	TRGJ1	18	-1	-1	23
32	2.2531244499207886E-4	TGTGCCACCTGGGACGGGGGCAAGGATAAGAAACTCTTT	CATWDGGKDKKLF	TRGV2	.	TRGJ1	17	-1	-1	25
32	2.2531244499207886E-4	TGTGCCACCTGGGATGGGCCCTATAAGAAACTCTTT	CATWDGPYKKLF	TRGV4	.	TRGJ1	20	-1	-1	21
32	2.2531244499207886E-4	TGTGCCACCTGGGACGGGCGGAGTATGAAACTCTTT	CATWDGRSMKLF	TRGV2	.	TRGJ1	18	-1	-1	23
32	2.2531244499207886E-4	TGTGCCACCTGGGACAGGCCTGATAAGAAACTCTTT	CATWDRPDKKLF	TRGV3	.	TRGJ1	21	-1	-1	22
32	2.2531244499207886E-4	TGTGCCACCTGGGAACTCTATTATAAGAAACTCTTT	CATWELYYKKLF	TRGV4	.	TRGJ1	13	-1	-1	18
32	2.2531244499207886E-4	TGTGCCACCCCCGGACGGGGAGGGAAGAAACTCTTT	CATPGRGGKKLF	TRGV2	.	TRGJ1	18	-1	-1	24
32	2.2531244499207886E-4	TGTGCCACCCGCCCCACTGGTTGGTTCAAGATATTT	CATRPTGWFKIF	TRGV2	.	TRGJP1	8	-1	-1	13
32	2.2531244499207886E-4	TGTGCCTTGTGGGAGGATTATAAGAAACTCTTT	CALWEDYKKLF	TRGV9	.	TRGJ1	15	-1	-1	16
32	2.2531244499207886E-4	TGTGCCATCCCGTTCGAATATAAGAAACTCTTT	CAIPFEYKKLF	TRGV8	.	TRGJ1	6	-1	-1	18
32	2.2531244499207886E-4	TGTGCCACCTGGGATCCTTATAAGAAACTCTTT	CATWDPYKKLF	TRGV3	.	TRGJ1	13	-1	-1	17
32	2.2531244499207886E-4	TGTGCCACCTGGGATCGATGTAAGAAACTCTTT	CATWDRCKKLF	TRGV4	.	TRGJ1	14	-1	-1	20
32	2.2531244499207886E-4	TGTGCCACCTGGGATGGGCCGGGGAAACTCTTT	CATWDGPGKLF	TRGV4	.	TRGJ1	19	-1	-1	23
32	2.2531244499207886E-4	TGTGCCACCTGGGACGGGGTTAAGAAACTCTTT	CATWDGVKKLF	TRGV2	.	TRGJ1	17	-1	-1	20
32	2.2531244499207886E-4	TGTGCCACCTGGGAAAGGGAGATCAAGACGTTT	CATWEREIKTF	TRGV5	.	TRGJP2	17	-1	-1	20
32	2.2531244499207886E-4	TGTGCCACCGGGCCCACCCCTAAGAAACTCTTT	CATGPTPKKLF	TRGV4	.	TRGJ1	11	-1	-1	20
32	2.2531244499207886E-4	TGTGCCACCCGACCCAGGTCGAAACTCTTT	CATRPRSKLF	TRGV4	.	TRGJ1	8	-1	-1	20
32	2.2531244499207886E-4	TGTGCCACCTGCTGGAAACTCTTT	CATCWKLF	TRGV2	.	TRGJ1	10	-1	-1	14
32	2.2531244499207886E-4	TGTGCCACCTGGGACGCCCGAAAACTCTTT	CATWDARKLF	TRGV2	.	TRGJ1	15	-1	-1	21
32	2.2531244499207886E-4	TGTGCCACCCATTATAAGAAACTCTTT	CATHYKKLF	TRGV8	.	TRGJ1	8	-1	-1	10
32	2.2531244499207886E-4	TGTGCCACCTGGGATGAACTCTTT	CATWDELF	TRGV8	.	TRGJ1	14	-1	-1	16
32	2.2531244499207886E-4	TGTGCCACGGGGAAACTCTTT	CATGKLF	TRGV7	.	TRGJ1	7	-1	-1	11
32	2.2531244499207886E-4	TGTGGAGATAAGAAACTCTTT	CGDKKLF	TRGV2	.	TRGJ1	3	-1	-1	7
32	2.2531244499207886E-4	TGTGCCACCTGGGATGGGCGGGGGAAACTCTTT	CATWDGRGKLF	TRGV4	.	TRGJ2	18	-1	-1	23
32	2.2531244499207886E-4	TGTGCCACCTGGGACCCAGATAAGAAACTCTTT	CATWDPDKKLF	TRGV2	.	TRGJ1	14	-1	-1	19
32	2.2531244499207886E-4	TGTGCCACCTGCTCTAAGAAACTCTTT	CATCSKKLF	TRGV8	.	TRGJ1	10	-1	-1	14
32	2.2531244499207886E-4	TGTGCCAGAGATAAGAAACTCTTT	CARDKKLF	TRGV2	.	TRGJ1	6	-1	-1	10
32	2.2531244499207886E-4	TGTGCCACCTGGGACGGGCTTCAGAAACTCTTT	CATWDGLQKLF	TRGV2	.	TRGJ1	18	-1	-1	22
32	2.2531244499207886E-4	TGTGCCACCTGGGACAATACTCAGAAACTCTTT	CATWDNTQKLF	TRGV3	.	TRGJ1	15	-1	-1	22
32	2.2531244499207886E-4	TGTGCCACCAGGGTCCAGGATAAGAAACTCTTT	CATRVQDKKLF	TRGV8	.	TRGJ1	12	-1	-1	19
32	2.2531244499207886E-4	TGTGCCACCTGGGACGGGCGCAAACTCTTT	CATWDGRKLF	TRGV2	.	TRGJ1	18	-1	-1	21
32	2.2531244499207886E-4	TGTGCCACCTGGGAGGCCAGTACCAAACTCTTT	CATWEASTKLF	TRGV8	.	TRGJ2	13	-1	-1	24
32	2.2531244499207886E-4	TGTGCCACCGGGAAACTCTTT	CATGKLF	TRGV3	.	TRGJ1	12	-1	-1	11
31	2.182714310860764E-4	TGTGCCACCTGGGACGGGACCCCCAGGGCCCGCCGTGGTAGTGATTGGATCAAGACGTTT	CATWDGTPRARRGSDWIKTF	TRGV2	.	TRGJP2	26	-1	-1	37
31	2.182714310860764E-4	TGTGCTGCGTGGGATTATGGAGCCCCGCCCATGTATTATTATAAGAAACTCTTT	CAAWDYGAPPMYYYKKLF	TRGV10	.	TRGJ1	16	-1	-1	34
31	2.182714310860764E-4	TGTGCCACCTGGGACGGGCCAGAAAGTAGTAGTGATTGGATCAAGACGTTT	CATWDGPESSSDWIKTF	TRGV2	.	TRGJP2	19	-1	-1	26
31	2.182714310860764E-4	TGTGCCTTGTGGGAGGTCCAATATTCGAATTATTATAAGAAACTCTTT	CALWEVQYSNYYKKLF	TRGV9	.	TRGJ1	19	-1	-1	19
31	2.182714310860764E-4	TGTGCCACCTGGGACGGGACCTATAGTAGTGATTGGATCAAGACGTTT	CATWDGTYSSDWIKTF	TRGV2	.	TRGJP2	20	-1	-1	21
31	2.182714310860764E-4	TGTGCCACCTGGGATAGCGGGGGCAGTGATTGGATCAAGACGTTT	CATWDSGGSDWIKTF	TRGV8	.	TRGJP2	16	-1	-1	24
31	2.182714310860764E-4	TGTGCCACCTGGGATAGGCTGGGTAGTGATTGGATCAAGACGTTT	CATWDRLGSDWIKTF	TRGV8	.	TRGJP2	18	-1	-1	22
31	2.182714310860764E-4	TGTGCCACCTGGGACGGGCCCTGTAGTGATTGGATCAAGACGTTT	CATWDGPCSDWIKTF	TRGV2	.	TRGJP2	20	-1	-1	22
31	2.182714310860764E-4	TGTGCCACCTGGGACGGATATACCACTGGTTGGTTCAAGATATTT	CATWDGYTTGWFKIF	TRGV2	.	TRGJP1	16	-1	-1	17
31	2.182714310860764E-4	TGTGCCACCTGGGACGTCAGTAGTGATTGGATCAAGACGTTT	CATWDVSSDWIKTF	TRGV2	.	TRGJP2	15	-1	-1	18
31	2.182714310860764E-4	TGTGCCACCTGGGACGGCGGAACTGGTTGGTTCAAGATATTT	CATWDGGTGWFKIF	TRGV2	.	TRGJP1	16	-1	-1	21
31	2.182714310860764E-4	TGTGCCACCTGGGACAGGCCCCCCTGTAGTATGAAACTCTTT	CATWDRPPCSMKLF	TRGV7	.	TRGJ1	19	-1	-1	29
31	2.182714310860764E-4	TGTGCCACCTGGGATGGGCCGCGGTATAAGAAACTCTTT	CATWDGPRYKKLF	TRGV4	.	TRGJ1	19	-1	-1	24
31	2.182714310860764E-4	TGTGCCACCTGGGATAGGAGTTATTATAAGAAACTCTTT	CATWDRSYYKKLF	TRGV8	.	TRGJ1	17	-1	-1	17
31	2.182714310860764E-4	TGTGCCACCTGGGACGGGCAAGATTATAAGAAACTCTTT	CATWDGQDYKKLF	TRGV2	.	TRGJ2	18	-1	-1	22
31	2.182714310860764E-4	TGTGCCACCTGGGTGAATTATTATAAGAAACTCTTT	CATWVNYYKKLF	TRGV4	.	TRGJ1	12	-1	-1	14
31	2.182714310860764E-4	TGTGCCACCTGGGTAAGTGATTGGATCAAGACGTTT	CATWVSDWIKTF	TRGV8	.	TRGJP2	12	-1	-1	15
31	2.182714310860764E-4	TGTGCCACCTGGGGAGGTTATTATAAGAAACTCTTT	CATWGGYYKKLF	TRGV3	.	TRGJ1	12	-1	-1	17
31	2.182714310860764E-4	TGTGCCACCTGGGATCCCTCGGGGGGGAAACTCTTT	CATWDPSGGKLF	TRGV8	.	TRGJ1	14	-1	-1	26
31	2.182714310860764E-4	TGTGCCACCTGGGACTTTTTCTGGATCAAGACGTTT	CATWDFFWIKTF	TRGV3	.	TRGJP2	14	-1	-1	21
31	2.182714310860764E-4	TGTGCCACCTGGGACAGGCGAACCAAGAAACTCTTT	CATWDRRTKKLF	TRGV3	.	TRGJ1	18	-1	-1	24
31	2.182714310860764E-4	TGTGCCACTTCGTCATATTATAAGAAACTCTTT	CATSSYYKKLF	TRGV8	.	TRGJ1	7	-1	-1	15
31	2.182714310860764E-4	TGTGCCACCTGGGTTCCCCCAAGGGGGCTCTTT	CATWVPPRGLF	TRGV8	.	TRGJ1	12	-1	-1	27
31	2.182714310860764E-4	TGTGCCACCTGGGACGGGGGTAAGAAACTCTTT	CATWDGGKKLF	TRGV2	.	TRGJ1	17	-1	-1	20
31	2.182714310860764E-4	TGTGCCACCTGGGACAGCCCCCAGAAACTCTTT	CATWDSPQKLF	TRGV3	.	TRGJ1	19	-1	-1	22
31	2.182714310860764E-4	TGTGCCACCTGGGACAGGCAAGCGAAACTCTTT	CATWDRQAKLF	TRGV7	.	TRGJ1	18	-1	-1	23
31	2.182714310860764E-4	TGTGCCACCTGGGAGACCCTTAAGAAACTCTTT	CATWETLKKLF	TRGV8	.	TRGJ1	13	-1	-1	20
31	2.182714310860764E-4	TGTGCCACCTGGGATGGCTTGAAACTCTTT	CATWDGLKLF	TRGV4	.	TRGJ1	16	-1	-1	20
31	2.182714310860764E-4	TGTGCCACCGGGGGTAGGGAGAAACTCTTT	CATGGREKLF	TRGV4	.	TRGJ1	12	-1	-1	19
31	2.182714310860764E-4	TGTGCCACCTGGGCCAGTTGGATCAAGACGTTT	CATWASWIKTF	TRGV3	.	TRGJP2	16	-1	-1	17
31	2.182714310860764E-4	TGTGCCACCTGGGACAGGCCCAAGAAACTCTTT	CATWDRPKKLF	TRGV3	.	TRGJ1	19	-1	-1	21
31	2.182714310860764E-4	TGTGCCACCCGGAATTATTATAAGAAACTCTTT	CATRNYYKKLF	TRGV2	.	TRGJ1	11	-1	-1	11
31	2.182714310860764E-4	TGTGCCACCCCGTATTATAAGAAACTCTTT	CATPYYKKLF	TRGV4	.	TRGJ1	8	-1	-1	12
31	2.182714310860764E-4	TGTGCCACCTGGGATGATAAGAAACTCTTT	CATWDDKKLF	TRGV2	.	TRGJ1	13	-1	-1	13
31	2.182714310860764E-4	TGTGCCACCTGGGACAGGCCGAGGAAACTCTTT	CATWDRPRKLF	TRGV3	.	TRGJ1	19	-1	-1	23
31	2.182714310860764E-4	TGTGCCACCTGGGACGGGCCCCCGAAACTCTTT	CATWDGPPKLF	TRGV2	.	TRGJ1	20	-1	-1	23
31	2.182714310860764E-4	TGTGCCACCTCGGACAAGAAACTCTTT	CATSDKKLF	TRGV2	.	TRGJ1	14	-1	-1	15
30	2.1123041718007393E-4	TGTGCCACCTGGGACGGGCATCCAAGATATAGTAGTGATTGGATCAAGACGTTT	CATWDGHPRYSSDWIKTF	TRGV2	.	TRGJP2	18	-1	-1	26
30	2.1123041718007393E-4	TGTGCCACCTGGGACGGGCCCAACGGTACCACTGGTTGGTTCAAGATATTT	CATWDGPNGTTGWFKIF	TRGV2	.	TRGJP1	20	-1	-1	26
30	2.1123041718007393E-4	TGTGCCACCTGGGACAGGCCTGGGGGAACGCGGTATGAGAAACTCTTT	CATWDRPGGTRYEKLF	TRGV3	.	TRGJ1	21	-1	-1	33
30	2.1123041718007393E-4	TGTGCTGCGTGGGATTATCCATCCACTGGTTGGTTCAAGATATTT	CAAWDYPSTGWFKIF	TRGV10	.	TRGJP1	16	-1	-1	22
30	2.1123041718007393E-4	TGTGCCACCTGGGGCAGTGTGGGTAGTGATTGGATCAAGACGTTT	CATWGSVGSDWIKTF	TRGV2	.	TRGJP2	12	-1	-1	22
30	2.1123041718007393E-4	TGTGCCACCTGGGACGGGCGGGTTAGTGATTGGATCAAGACGTTT	CATWDGRVSDWIKTF	TRGV2	.	TRGJP2	18	-1	-1	23
30	2.1123041718007393E-4	TGTGCCACCTGGTCTTGCAGTAGTGATTGGATCAAGACGTTT	CATWSCSSDWIKTF	TRGV2	.	TRGJP2	11	-1	-1	18
30	2.1123041718007393E-4	TGTGCCACCTGGGACGCGTTAGTAGGTTATAAGAAACTCTTT	CATWDALVGYKKLF	TRGV2	.	TRGJ1	15	-1	-1	26
30	2.1123041718007393E-4	TGTGCCACCTGGGACGGCCGTACTTATTATAAGAAACTCTTT	CATWDGRTYYKKLF	TRGV2	.	TRGJ1	16	-1	-1	23
30	2.1123041718007393E-4	TGTGCCACCTGGGACGGGCCCACGGCCACGGTGGGACTCTTT	CATWDGPTATVGLF	TRGV2	.	TRGJ1	20	-1	-1	35
30	2.1123041718007393E-4	TGTGCCACCTGGGACGGGCCGGGGGATTATAAGAAACTCTTT	CATWDGPGDYKKLF	TRGV2	.	TRGJ1	19	-1	-1	25
30	2.1123041718007393E-4	TGTGCCACCTGGGACAGGCGGGATGTTTTGGAGAAACTCTTT	CATWDRRDVLEKLF	TRGV3	.	TRGJ1	18	-1	-1	31
30	2.1123041718007393E-4	TGTGCCACCTGGGACAGGCGGGAATATTATAAGAAACTCTTT	CATWDRREYYKKLF	TRGV3	.	TRGJ1	18	-1	-1	21
30	2.1123041718007393E-4	TGTGCCACCTGGCCCCCAACAGCTGGCGGGAAACTCTTT	CATWPPTAGGKLF	TRGV8	.	TRGJ1	11	-1	-1	29
30	2.1123041718007393E-4	TGTGCCACCTGGGATTGGAGTGATTGGATCAAGACGTTT	CATWDWSDWIKTF	TRGV8	.	TRGJP2	17	-1	-1	18
30	2.1123041718007393E-4	TGTGCCACCTGGGATCTGGAGTATTATAAGAAACTCTTT	CATWDLEYYKKLF	TRGV4	.	TRGJ1	14	-1	-1	21
30	2.1123041718007393E-4	TGTGCCACCTGGGATAGGAATTATTATAAGAAACTCTTT	CATWDRNYYKKLF	TRGV8	.	TRGJ1	17	-1	-1	17
30	2.1123041718007393E-4	TGTGCCACCTGGGACGGGCTTTACCCTAAGAAACTCTTT	CATWDGLYPKKLF	TRGV2	.	TRGJ1	18	-1	-1	26
30	2.1123041718007393E-4	TGTGCCACCTGGGACGGGCCTGGTTGGTTCAAGATATTT	CATWDGPGWFKIF	TRGV2	.	TRGJP1	19	-1	-1	19
30	2.1123041718007393E-4	TGTGCCACCTGGGACGGGCGCCGTTATAAGAAACTCTTT	CATWDGRRYKKLF	TRGV2	.	TRGJ1	23	-1	-1	23
30	2.1123041718007393E-4	TGTGCCACCTGGGACGGGCAATATTATAAGAAACTCTTT	CATWDGQYYKKLF	TRGV2	.	TRGJ1	18	-1	-1	21
30	2.1123041718007393E-4	TGTGCTGCGTGGGGGGTTTGTGATAAGAAACTCTTT	CAAWGVCDKKLF	TRGV10	.	TRGJ1	12	-1	-1	22
30	2.1123041718007393E-4	TGTGCCACCTGGGATTCTTATTATAAGAAACTCTTT	CATWDSYYKKLF	TRGV8	.	TRGJ1	14	-1	-1	17
30	2.1123041718007393E-4	TGTGCCACCTGGGACGGGGGTTGGTTCAAGATATTT	CATWDGGWFKIF	TRGV2	.	TRGJP1	17	-1	-1	18
30	2.1123041718007393E-4	TGTGCCACCTGGGACGATTATTATAAGAAACTCTTT	CATWDDYYKKLF	TRGV2	.	TRGJ1	15	-1	-1	16
30	2.1123041718007393E-4	TGTGCCACCTGGGACAGGCATTATAAGAAACTCTTT	CATWDRHYKKLF	TRGV3	.	TRGJ1	18	-1	-1	19
30	2.1123041718007393E-4	TGTGCCACCTGGGATATTTATAAGAAACTCTTT	CATWDIYKKLF	TRGV8	.	TRGJ2	15	-1	-1	17
30	2.1123041718007393E-4	TGTGCCACCTGGGACCCGAATAAGAAACTCTTT	CATWDPNKKLF	TRGV2	.	TRGJ1	14	-1	-1	19
30	2.1123041718007393E-4	TGTGCCACCTGGGACGGGTGGGGGAAACTCTTT	CATWDGWGKLF	TRGV2	.	TRGJ1	17	-1	-1	23
30	2.1123041718007393E-4	TGTGCCACCTGGGACGGGCGGAGGAAACTCTTT	CATWDGRRKLF	TRGV2	.	TRGJ1	18	-1	-1	23
30	2.1123041718007393E-4	TGTGCCACCTGGTATTATAAGAAACTCTTT	CATWYYKKLF	TRGV7	.	TRGJ1	11	-1	-1	12
30	2.1123041718007393E-4	TGTGCCACCTGGAGTGGAGAAGAACTCTTT	CATWSGEELF	TRGV4	.	TRGJ1	11	-1	-1	19
30	2.1123041718007393E-4	TGTGCCACCACCCATTATAAGAAACTCTTT	CATTHYKKLF	TRGV8	.	TRGJ1	8	-1	-1	13
30	2.1123041718007393E-4	TGTGCCACCTCAAAACTCTTT	CATSKLF	TRGV4	.	TRGJ1	9	-1	-1	12
30	2.1123041718007393E-4	TGCGGTTGGTTCAAGATATTT	CGWFKIF	TRGV2	.	TRGJP1	1	-1	-1	3
30	2.1123041718007393E-4	TGTGCCACCTGGGATGGGCAGTGGAAACTCTTT	CATWDGQWKLF	TRGV4	.	TRGJ1	18	-1	-1	23
30	2.1123041718007393E-4	TGTGCCACCTGGGACGGGGATAAGAAACTCTTT	CATWDGDKKLF	TRGV2	.	TRGJ1	17	-1	-1	19
30	2.1123041718007393E-4	TGTGCTGTGGCTTATAAGAAACTCTTT	CAVAYKKLF	TRGV8	.	TRGJ1	4	-1	-1	11
29	2.0418940327407146E-4	TGTGCCACCTGGGACGGCTTATCCAAAGAAAGGAGTAGTGATTGGATCAAGACGTTT	CATWDGLSKERSSDWIKTF	TRGV2	.	TRGJP2	16	-1	-1	33
29	2.0418940327407146E-4	TGTGCCACCTGGGACGGGTTATATTATAGTAGTGATTGGATCAAGACGTTT	CATWDGLYYSSDWIKTF	TRGV2	.	TRGJP2	17	-1	-1	24
29	2.0418940327407146E-4	TGTGCCACCTGGGACGGGCGGGGAAATAGTAGTGATTGGATCAAGACGTTT	CATWDGRGNSSDWIKTF	TRGV2	.	TRGJP2	18	-1	-1	25
29	2.0418940327407146E-4	TGTGCTGCGTGGGATTCCGAATCTCTGAATTATTATAAGAAACTCTTT	CAAWDSESLNYYKKLF	TRGV10	.	TRGJ1	22	-1	-1	19
29	2.0418940327407146E-4	TGTGCCTTGTGGGAGCCAGCACGGACCCCTTTAATTAAGAAACTCTTT	CALWEPARTPLIKKLF	TRGV9	.	TRGJ1	14	-1	-1	35
29	2.0418940327407146E-4	TGTGCTGCGTGGGATCTCCCCTCGAATTATTATAAGAAACTCTTT	CAAWDLPSNYYKKLF	TRGV10	.	TRGJ1	14	-1	-1	21
29	2.0418940327407146E-4	TGTGCCACCTGGGACGGGCCGGGAAGTGATTGGATCAAGACGTTT	CATWDGPGSDWIKTF	TRGV2	.	TRGJP2	19	-1	-1	24
29	2.0418940327407146E-4	TGTGCCACCTGGGACGACCATAGTAGTGATTGGATCAAGACGTTT	CATWDDHSSDWIKTF	TRGV2	.	TRGJP2	15	-1	-1	19
29	2.0418940327407146E-4	TGTGCCACCTGGGACAGGCTCAGTAGTGATTGGATCAAGACGTTT	CATWDRLSSDWIKTF	TRGV3	.	TRGJP2	18	-1	-1	21
29	2.0418940327407146E-4	TGTGCCACCTGGGACGCGCCTGAGGGGTATAAGAAACTCTTT	CATWDAPEGYKKLF	TRGV2	.	TRGJ1	19	-1	-1	27
29	2.0418940327407146E-4	TGTGCCACCTGGGACGGGCCAGGTTATTATAAGAAACTCTTT	CATWDGPGYYKKLF	TRGV2	.	TRGJ1	19	-1	-1	23
29	2.0418940327407146E-4	TGTGCCACCTGGGACAGGCCCTCGGGTTATAAGAAACTCTTT	CATWDRPSGYKKLF	TRGV3	.	TRGJ1	19	-1	-1	26
29	2.0418940327407146E-4	TGTGCCACCGCGAAAGTAAGTAGTGATTGGATCAAGACGTTT	CATAKVSSDWIKTF	TRGV8	.	TRGJP2	8	-1	-1	18
29	2.0418940327407146E-4	TGTGCCACCTGGGATGGGCTGGGGTATAAGAAACTCTTT	CATWDGLGYKKLF	TRGV4	.	TRGJ1	18	-1	-1	24
29	2.0418940327407146E-4	TGTGCCACCTGGGACGGGCCAAGATATAAGAAACTCTTT	CATWDGPRYKKLF	TRGV2	.	TRGJ1	19	-1	-1	24
29	2.0418940327407146E-4	TGTGCCACCTGGGACGGGCGTGGGTATAAGAAACTCTTT	CATWDGRGYKKLF	TRGV2	.	TRGJ1	18	-1	-1	24
29	2.0418940327407146E-4	TGTGCCACCTGGGACGGACCATGGTATAAGAAACTCTTT	CATWDGPWYKKLF	TRGV2	.	TRGJ1	19	-1	-1	24
29	2.0418940327407146E-4	TGTGCCACCTGGGACACCCATTATTATAAGAAACTCTTT	CATWDTHYYKKLF	TRGV2	.	TRGJ1	14	-1	-1	19
29	2.0418940327407146E-4	TGTGCCAACTCATATAGTAGTGATTGGATCAAGACGTTT	CANSYSSDWIKTF	TRGV2	.	TRGJP2	9	-1	-1	7
29	2.0418940327407146E-4	TGTGCTGCGTGGGATGCCGGTTGGTTCAAGATATTT	CAAWDAGWFKIF	TRGV10	.	TRGJP1	14	-1	-1	18
29	2.0418940327407146E-4	TGTGCTGCGTGGGACAATTATTATAAGAAACTCTTT	CAAWDNYYKKLF	TRGV10	.	TRGJ1	13	-1	-1	15
29	2.0418940327407146E-4	TGTGCTGCGTGGACCGGGGGGTATAAGAAACTCTTT	CAAWTGGYKKLF	TRGV10	.	TRGJ1	11	-1	-1	21
29	2.0418940327407146E-4	TGTGCCACCTTGATTAGTGATTGGATCAAGACGTTT	CATLISDWIKTF	TRGV3	.	TRGJP2	9	-1	-1	14
29	2.0418940327407146E-4	TGTGCCACCTGGGCCTGGGACGGGGAGAAACTCTTT	CATWAWDGEKLF	TRGV4	.	TRGJ1	12	-1	-1	25
29	2.0418940327407146E-4	TGTGCCACCTGGGCCAAGGGGCTTAAGAAACTCTTT	CATWAKGLKKLF	TRGV5	.	TRGJ1	15	-1	-1	23
29	2.0418940327407146E-4	TGTGCCACCTGGGATGGGCCGTCTAAGAAACTCTTT	CATWDGPSKKLF	TRGV4	.	TRGJ1	19	-1	-1	23
29	2.0418940327407146E-4	TGTGCCACCTGGGATACGTATTATAAGAAACTCTTT	CATWDTYYKKLF	TRGV4	.	TRGJ2	14	-1	-1	18
29	2.0418940327407146E-4	TGTGCCACCTGGGACGGTTCTTATAAGAAACTCTTT	CATWDGSYKKLF	TRGV2	.	TRGJ1	16	-1	-1	17
29	2.0418940327407146E-4	TGTGCCACCTGGGACGGGTGGCAGGGGAAACTCTTT	CATWDGWQGKLF	TRGV2	.	TRGJ1	17	-1	-1	26
29	2.0418940327407146E-4	TGTGCCACCTGGGACGGGCCCCCCGGGAAACTCTTT	CATWDGPPGKLF	TRGV2	.	TRGJ2	20	-1	-1	26
29	2.0418940327407146E-4	TGTGCCACCTGGGACGGGGTAGGACTCTTT	CATWDGVGLF	TRGV2	.	TRGJ1	17	-1	-1	23
29	2.0418940327407146E-4	TGTGCCACCTGTGTGGGGAAACTCTTT	CATCVGKLF	TRGV3	.	TRGJ1	10	-1	-1	17
29	2.0418940327407146E-4	TGTGCCACGAGGAAGAAACTCTTT	CATRKKLF	TRGV2	.	TRGJ1	7	-1	-1	12
29	2.0418940327407146E-4	TGTGCCACCTGGGATGAGGGCAAGAAACTCTTT	CATWDEGKKLF	TRGV4	.	TRGJ1	15	-1	-1	21
29	2.0418940327407146E-4	TGTGCCACCGGGAGTTATAAGAAACTCTTT	CATGSYKKLF	TRGV3	.	TRGJ1	12	-1	-1	14
29	2.0418940327407146E-4	TGTGCCACCTGGGATTGTCGTTATAAGAAACTCTTT	CATWDCRYKKLF	TRGV8	.	TRGJ1	14	-1	-1	20
29	2.0418940327407146E-4	TGTGCCACCTGGGATGGGGATTATAAGAAACTCTTT	CATWDGDYKKLF	TRGV8	.	TRGJ1	17	-1	-1	19
29	2.0418940327407146E-4	TGTGCCACCTGGGATAGCGGGCGAGAGAAACTCTTT	CATWDSGREKLF	TRGV8	.	TRGJ1	16	-1	-1	25
29	2.0418940327407146E-4	TGTGCCCTCAGGGCGTGTTATAAGAAACTCTTT	CALRACYKKLF	TRGV4	.	TRGJ1	5	-1	-1	17
29	2.0418940327407146E-4	TGTGCCACCCTCTTT	CATLF	TRGV4	.	TRGJ1	8	-1	-1	9
29	2.0418940327407146E-4	TGTGCCACCTGGGACGTTTATAAGAAACTCTTT	CATWDVYKKLF	TRGV5	.	TRGJ1	14	-1	-1	17
28	1.97148389368069E-4	TGTGCCACCTGGGACAGGCCTTATAGTAGTGATTGGATCAAGACGTTT	CATWDRPYSSDWIKTF	TRGV3	.	TRGJP2	20	-1	-1	21
28	1.97148389368069E-4	TGTGCCACCTGGGACAGGCCCCCTAGTAGTGATTGGATCAAGACGTTT	CATWDRPPSSDWIKTF	TRGV7	.	TRGJP2	19	-1	-1	23
28	1.97148389368069E-4	TGTGCCACCTGGGACAGGCATGGAGGTAGTGATTGGATCAAGACGTTT	CATWDRHGGSDWIKTF	TRGV3	.	TRGJP2	21	-1	-1	25
28	1.97148389368069E-4	TGTGCCTTGTGGGAACGCCCGAATTATTATAAGAAACTCTTT	CALWERPNYYKKLF	TRGV9	.	TRGJ1	13	-1	-1	19
28	1.97148389368069E-4	TGTGCCACCTTGGCAAAACGTAGTGATTGGATCAAGACGTTT	CATLAKRSDWIKTF	TRGV2	.	TRGJP2	12	-1	-1	19
28	1.97148389368069E-4	TGTGCCACCTGGGACGGGCTAGGTTATTATAAGAAACTCTTT	CATWDGLGYYKKLF	TRGV2	.	TRGJ1	18	-1	-1	23
28	1.97148389368069E-4	TGTGCCACCTGGGACGGGCCTGGTTATTATAAGAAACTCTTT	CATWDGPGYYKKLF	TRGV2	.	TRGJ1	19	-1	-1	23
28	1.97148389368069E-4	TGTGCCACCTGGGCGGTTAGACTCTATAAGAAACTCTTT	CATWAVRLYKKLF	TRGV8	.	TRGJ1	12	-1	-1	24
28	1.97148389368069E-4	TGTGCCACCTGGGATAAGGATTATTATAAGAAACTCTTT	CATWDKDYYKKLF	TRGV8	.	TRGJ1	15	-1	-1	19
28	1.97148389368069E-4	TGTGCCACCTGGGACGGTGGTTATTATAAGAAACTCTTT	CATWDGGYYKKLF	TRGV2	.	TRGJ1	16	-1	-1	20
28	1.97148389368069E-4	TGTGCCACCTGGGACAGGCACTGGACGGAGAAACTCTTT	CATWDRHWTEKLF	TRGV3	.	TRGJ1	22	-1	-1	28
28	1.97148389368069E-4	TGTGCCACCTGGGAGAGGGGTAATAGGGAGAAACTCTTT	CATWERGNREKLF	TRGV2	.	TRGJ1	13	-1	-1	28
28	1.97148389368069E-4	TGTGCTGCGTGGGGTTTTTATTATAAGAAACTCTTT	CAAWGFYYKKLF	TRGV10	.	TRGJ1	15	-1	-1	17
28	1.97148389368069E-4	TGTGCCGACCTGGGAATAGCTTATAAGAAACTCTTT	CADLGIAYKKLF	TRGV3	.	TRGJ1	14	-1	-1	20
28	1.97148389368069E-4	TGTGCCACCTGGGGTCGCCTTCTTAAGAAACTCTTT	CATWGRLLKKLF	TRGV3	.	TRGJ1	12	-1	-1	23
28	1.97148389368069E-4	TGTGCCACCTGGGATGGGCGTGGGAAGAAACTCTTT	CATWDGRGKKLF	TRGV4	.	TRGJ1	18	-1	-1	24
28	1.97148389368069E-4	TGTGCCACCTGGGATGGAATCAATAAGAAACTCTTT	CATWDGINKKLF	TRGV4	.	TRGJ1	16	-1	-1	22
28	1.97148389368069E-4	TGTGCCACCTGGGACGGACACAATGAGAAACTCTTT	CATWDGHNEKLF	TRGV2	.	TRGJ1	16	-1	-1	22
28	1.97148389368069E-4	TGTGCCACCTGGGACAGGCCTTATAAGAAACTCTTT	CATWDRPYKKLF	TRGV3	.	TRGJ1	20	-1	-1	20
28	1.97148389368069E-4	TGTGCCACCTGGGAAGGGTATTATAAGAAACTCTTT	CATWEGYYKKLF	TRGV8	.	TRGJ1	16	-1	-1	18
28	1.97148389368069E-4	TGTGCCACCTGGCTTTGGATGGGGAAACTCTTT	CATWLWMGKLF	TRGV4	.	TRGJ1	11	-1	-1	23
28	1.97148389368069E-4	TGTGCCACCTGGGACAGGCGGGAGAAACTCTTT	CATWDRREKLF	TRGV5	.	TRGJ1	18	-1	-1	22
28	1.97148389368069E-4	TGTGCCACCTGGGACAGGGGTAAGAAACTCTTT	CATWDRGKKLF	TRGV7	.	TRGJ1	17	-1	-1	20
28	1.97148389368069E-4	TGTGCCACCTGGGATTCTAAGAAACTCTTT	CATWDSKKLF	TRGV8	.	TRGJ1	14	-1	-1	13
28	1.97148389368069E-4	TGTGCCACCTGGGACCAAAGGAAACTCTTT	CATWDQRKLF	TRGV5	.	TRGJ1	14	-1	-1	20
28	1.97148389368069E-4	TGTGCCACCTGGGAGGCTAAGAAACTCTTT	CATWEAKKLF	TRGV4	.	TRGJ1	13	-1	-1	17
28	1.97148389368069E-4	TGTGCCACCTGGGAACGGCTCTTT	CATWERLF	TRGV4	.	TRGJ1	13	-1	-1	18
28	1.97148389368069E-4	TGTGCCACCTGGGACCCGAATTATAAGAAACTCTTT	CATWDPNYKKLF	TRGV3	.	TRGJ1	14	-1	-1	19
28	1.97148389368069E-4	TGTGCCACCTGGGAGGTCGATTATAAGAAACTCTTT	CATWEVDYKKLF	TRGV8	.	TRGJ1	13	-1	-1	19
28	1.97148389368069E-4	TGTGCCACCTTCGGCTATTATAAGAAACTCTTT	CATFGYYKKLF	TRGV2	.	TRGJ1	9	-1	-1	15
28	1.97148389368069E-4	TGTGCCACCTGGCCTGTTGATAAGAAACTCTTT	CATWPVDKKLF	TRGV4	.	TRGJ1	11	-1	-1	19
28	1.97148389368069E-4	TGTGCCACCTGGGACTCTTATAAGAAACTCTTT	CATWDSYKKLF	TRGV5	.	TRGJ1	14	-1	-1	17
28	1.97148389368069E-4	TGTGCCACCTGGGACTACGATCAGAAACTCTTT	CATWDYDQKLF	TRGV2	.	TRGJ1	14	-1	-1	19
28	1.97148389368069E-4	TGTGCCACCTGGGACGGCTGGCTTCTCTTT	CATWDGWLLF	TRGV2	.	TRGJ1	16	-1	-1	24
28	1.97148389368069E-4	TGTGCCCCCCATAAGAAACTCTTT	CAPHKKLF	TRGV4	.	TRGJ1	8	-1	-1	10
28	1.97148389368069E-4	TGTGCTGCGTGGGGTACTGGTTGGTTCAAGATATTT	CAAWGTGWFKIF	TRGV10	.	TRGJP1	12	-1	-1	15
28	1.97148389368069E-4	TGTGCCACCTGGGACGGGCGGGGAGGGAAACTCTTT	CATWDGRGGKLF	TRGV2	.	TRGJ1	18	-1	-1	26
28	1.97148389368069E-4	TGTGCTGCGTGGGACGGTTGGTTCAAGATATTT	CAAWDGWFKIF	TRGV10	.	TRGJP1	13	-1	-1	15
28	1.97148389368069E-4	TGTGCCACCTGGGTGGGAACGAAGAAACTCTTT	CATWVGTKKLF	TRGV8	.	TRGJ1	12	-1	-1	21
28	1.97148389368069E-4	TGTGCCACCTGGGACGGCCATAAGAAACTCTTT	CATWDGHKKLF	TRGV2	.	TRGJ1	16	-1	-1	19
28	1.97148389368069E-4	TGTGCCACCTGGGGGTCTAAGAAACTCTTT	CATWGSKKLF	TRGV4	.	TRGJ1	12	-1	-1	17
28	1.97148389368069E-4	TGTGCCACCTGGGATGGGCTGGGTTATAAGAAACTCTTT	CATWDGLGYKKLF	TRGV4	.	TRGJ1	18	-1	-1	23
28	1.97148389368069E-4	TGTGCCACCTGGGGCCCATATTATAAGAAACTCTTT	CATWGPYYKKLF	TRGV4	.	TRGJ1	12	-1	-1	18
27	1.9010737546206654E-4	TGTGCCTTGTGGGAGGAAGGTGGCGAGTTGGGCAAAAAAACCAAGGTATTT	CALWEEGGELGKKTKVF	TRGV9	.	TRGJP	15	-1	-1	24
27	1.9010737546206654E-4	TGTGCCACCTGGGACAGGCAAGCCAATAGTAGTGATTGGATCAAGACGTTT	CATWDRQANSSDWIKTF	TRGV3	.	TRGJP2	18	-1	-1	25
27	1.9010737546206654E-4	TGTGCCACCTGGGATGGATCATCGCAATTGGGTAAGAAACTCTTT	CATWDGSSQLGKKLF	TRGV4	.	TRGJ1	16	-1	-1	32
27	1.9010737546206654E-4	TGTGCCACCTGGGACAGGCCCCCGGGTTATTATAAGAAACTCTTT	CATWDRPPGYYKKLF	TRGV5	.	TRGJ1	19	-1	-1	26
27	1.9010737546206654E-4	TGTGCCACCTGGCCTTATGTACGTTCTTATAAGAAACTCTTT	CATWPYVRSYKKLF	TRGV8	.	TRGJ1	11	-1	-1	23
27	1.9010737546206654E-4	TGTGCCACCTGGGATGGGCCGGTGTATTATAAGAAACTCTTT	CATWDGPVYYKKLF	TRGV4	.	TRGJ1	19	-1	-1	24
27	1.9010737546206654E-4	TGTGCCACCTGGGATAGAAGTAGTGATTGGATCAAGACGTTT	CATWDRSSDWIKTF	TRGV8	.	TRGJP2	16	-1	-1	18
27	1.9010737546206654E-4	TGTGCCACCTGGGACCACTTTGAGGGTTATAAGAAACTCTTT	CATWDHFEGYKKLF	TRGV8	.	TRGJ1	13	-1	-1	26
27	1.9010737546206654E-4	TGTGCCACCTGGGACGGGCCAGATTATTATAAGAAACTCTTT	CATWDGPDYYKKLF	TRGV2	.	TRGJ1	19	-1	-1	22
27	1.9010737546206654E-4	TGTGCCACCTGGGACAGGCCGAAGGATTATAAGAAACTCTTT	CATWDRPKDYKKLF	TRGV3	.	TRGJ1	19	-1	-1	19
27	1.9010737546206654E-4	TGTGCCACCTGGGCCCCGAATTATTATAAGAAACTCTTT	CATWAPNYYKKLF	TRGV3	.	TRGJ2	12	-1	-1	16
27	1.9010737546206654E-4	TGTGCCACCTGGGACGGGCTCTGGGGAAAGAAACTCTTT	CATWDGLWGKKLF	TRGV2	.	TRGJ1	18	-1	-1	27
27	1.9010737546206654E-4	TGTGCCACCTGGGACGGGCCGGGATATAAGAAACTCTTT	CATWDGPGYKKLF	TRGV2	.	TRGJ2	19	-1	-1	24
27	1.9010737546206654E-4	TGTGCCACCTGGGACGGGCGAGGGAATAAGAAACTCTTT	CATWDGRGNKKLF	TRGV2	.	TRGJ1	18	-1	-1	25
27	1.9010737546206654E-4	TGTGCCACCTGGGACGGGACTCCGGATAAGAAACTCTTT	CATWDGTPDKKLF	TRGV2	.	TRGJ2	17	-1	-1	25
27	1.9010737546206654E-4	TGTGCCACCTGGGACGATCATTATTATAAGAAACTCTTT	CATWDDHYYKKLF	TRGV2	.	TRGJ1	15	-1	-1	19
27	1.9010737546206654E-4	TGTGCCACCTGGGACAGGCCGAGGTGGATCAAGACGTTT	CATWDRPRWIKTF	TRGV7	.	TRGJP2	19	-1	-1	24
27	1.9010737546206654E-4	TGTGCCACCTGGGACAGGCATTATTATAAGAAACTCTTT	CATWDRHYYKKLF	TRGV3	.	TRGJ1	18	-1	-1	19
27	1.9010737546206654E-4	TGTGCCACCTGGGATTTTAGGTCTGAGAAACTCTTT	CATWDFRSEKLF	TRGV8	.	TRGJ1	14	-1	-1	25
27	1.9010737546206654E-4	TGTGCCACCTGGGATGGATATTATAAGAAACTCTTT	CATWDGYYKKLF	TRGV8	.	TRGJ1	14	-1	-1	18
27	1.9010737546206654E-4	TGTGCCACCTGGGACGGGCAGCAGAAACTCTTT	CATWDGQQKLF	TRGV2	.	TRGJ1	18	-1	-1	22
27	1.9010737546206654E-4	TGTGCCACCTGGGACAGTGTCAAGAAACTCTTT	CATWDSVKKLF	TRGV7	.	TRGJ1	16	-1	-1	21
27	1.9010737546206654E-4	TGTGCTCACCCTGGTTGGTTCAAGATATTT	CAHPGWFKIF	TRGV10	.	TRGJP1	5	-1	-1	7
27	1.9010737546206654E-4	TGTGCCACCTGGGATGGGGGACTCTTT	CATWDGGLF	TRGV4	.	TRGJ1	17	-1	-1	20
27	1.9010737546206654E-4	TGTGCCACCTGGGATTTTTTTAGTGAGAAACTCTTT	CATWDFFSEKLF	TRGV4	.	TRGJ1	14	-1	-1	25
27	1.9010737546206654E-4	TGTGCCACCTGGGACTCTTCTGTAGGGAAACTCTTT	CATWDSSVGKLF	TRGV2	.	TRGJ1	14	-1	-1	26
27	1.9010737546206654E-4	TGTGCCACCTGGGACGGGCCGTATGAGAAACTCTTT	CATWDGPYEKLF	TRGV2	.	TRGJ1	19	-1	-1	21
27	1.9010737546206654E-4	TGTGCCACCTGGCTTAGGGGTAAGAAACTCTTT	CATWLRGKKLF	TRGV8	.	TRGJ1	17	-1	-1	20
27	1.9010737546206654E-4	TGTGCCACCTGGGAGGATTATAAGAAACTCTTT	CATWEDYKKLF	TRGV2	.	TRGJ1	13	-1	-1	16
27	1.9010737546206654E-4	TGTGCCACCTGGGATAGGAAACTCTTT	CATWDRKLF	TRGV8	.	TRGJ1	17	-1	-1	13
27	1.9010737546206654E-4	TGTGTCGATTATAAGAAACTCTTT	CVDYKKLF	TRGV4	.	TRGJ1	3	-1	-1	7
27	1.9010737546206654E-4	TGTGCCACCTGCCCCCTGAATTATTATAAGAAACTCTTT	CATCPLNYYKKLF	TRGV2	.	TRGJ1	10	-1	-1	17
27	1.9010737546206654E-4	TGTGCCACCTGGGACGGGCCTCGGTATAAGAAACTCTTT	CATWDGPRYKKLF	TRGV2	.	TRGJ2	19	-1	-1	24
27	1.9010737546206654E-4	TGTGCCACCTGGGACGGGCCAGGGTATAAGAAACTCTTT	CATWDGPGYKKLF	TRGV2	.	TRGJ1	19	-1	-1	24
27	1.9010737546206654E-4	TGTGCCACCTGGGACGGGCCAAGTTATAAGAAACTCTTT	CATWDGPSYKKLF	TRGV2	.	TRGJ1	19	-1	-1	23
27	1.9010737546206654E-4	TGTGCCACCTGGGACGAGGATTATTATAAGAAACTCTTT	CATWDEDYYKKLF	TRGV7	.	TRGJ1	18	-1	-1	19
27	1.9010737546206654E-4	TGTGCCACCTGGAAGTTTAGTGATTGGATCAAGACGTTT	CATWKFSDWIKTF	TRGV8	.	TRGJP2	11	-1	-1	17
27	1.9010737546206654E-4	TGTGCCACCTGGGACAGAGGATGCGGGAAACTCTTT	CATWDRGCGKLF	TRGV7	.	TRGJ2	16	-1	-1	26
27	1.9010737546206654E-4	TGTGCTGCGTGGAACCACAAGAAACTCTTT	CAAWNHKKLF	TRGV10	.	TRGJ1	11	-1	-1	18
27	1.9010737546206654E-4	TGTGCCACCTGGCTAAAGAAACTCTTT	CATWLKKLF	TRGV4	.	TRGJ1	11	-1	-1	15
27	1.9010737546206654E-4	TGTGCCACCTGGGACGGGAATTATAAGAAACTCTTT	CATWDGNYKKLF	TRGV2	.	TRGJ1	17	-1	-1	19
27	1.9010737546206654E-4	TGTGCCACCTGGGACGGAAGTTATAAGAAACTCTTT	CATWDGSYKKLF	TRGV2	.	TRGJ1	16	-1	-1	20
27	1.9010737546206654E-4	TGTGCCACCTGGGACGAACGCAAGAAACTCTTT	CATWDERKKLF	TRGV2	.	TRGJ1	15	-1	-1	21
27	1.9010737546206654E-4	TGTGCCACCTGGCCATATAAGAAACTCTTT	CATWPYKKLF	TRGV8	.	TRGJ1	11	-1	-1	15
27	1.9010737546206654E-4	TGTGCCACCTGGGATGGGCGTGTCTATTATAAGAAACTCTTT	CATWDGRVYYKKLF	TRGV4	.	TRGJ1	18	-1	-1	24
26	1.8306636155606407E-4	TGTGCCACCTGGGACAGTTGTATACGACTGGTGAGTTCCGAGAGGAAACTCTTT	CATWDSCIRLVSSERKLF	TRGV3	.	TRGJ1	16	-1	-1	44
26	1.8306636155606407E-4	TGTGCCACCTGGGACAGGCAGGGGTTCTATAGTAGTGATTGGATCAAGACGTTT	CATWDRQGFYSSDWIKTF	TRGV3	.	TRGJP2	18	-1	-1	27
26	1.8306636155606407E-4	TGTGCCACCTGGGACGGGATTGAGGGGAGTAGTGATTGGATCAAGACGTTT	CATWDGIEGSSDWIKTF	TRGV2	.	TRGJP2	17	-1	-1	27
26	1.8306636155606407E-4	TGTGCCACCTGGTTCTTAATACACCAGCCCTTGGTTAAGAAACTCTTT	CATWFLIHQPLVKKLF	TRGV4	.	TRGJ1	11	-1	-1	35
26	1.8306636155606407E-4	TGTGCCACCTGGGACTCGTGGGGGGCTAGTGATTGGATCAAGACGTTT	CATWDSWGASDWIKTF	TRGV8	.	TRGJP2	13	-1	-1	26
26	1.8306636155606407E-4	TGTGCCACCTGGGTGAAGATTAGTAGTGATTGGATCAAGACGTTT	CATWVKISSDWIKTF	TRGV8	.	TRGJP2	12	-1	-1	20
26	1.8306636155606407E-4	TGTGCCACCTGGGACGCGGGTACCACTGGTTGGTTCAAGATATTT	CATWDAGTTGWFKIF	TRGV3	.	TRGJP1	14	-1	-1	20
26	1.8306636155606407E-4	TGTGCCACCTGGGACGGGCGGGGTAGTGATTGGATCAAGACGTTT	CATWDGRGSDWIKTF	TRGV2	.	TRGJP2	18	-1	-1	22
26	1.8306636155606407E-4	TGTGCCACCTGGGACAGGCCAAATCGTGATTGGATCAAGACGTTT	CATWDRPNRDWIKTF	TRGV3	.	TRGJP2	19	-1	-1	25
26	1.8306636155606407E-4	TGTGCCTTGTGGGAGCCCGTAGGATATTATAAGAAACTCTTT	CALWEPVGYYKKLF	TRGV9	.	TRGJ1	14	-1	-1	24
26	1.8306636155606407E-4	TGTGCCACCTGGGATGGGCCTGCTTATTATAAGAAACTCTTT	CATWDGPAYYKKLF	TRGV4	.	TRGJ1	19	-1	-1	23
26	1.8306636155606407E-4	TGTGCCACCTGGGATGGGAGTAGTGATTGGATCAAGACGTTT	CATWDGSSDWIKTF	TRGV8	.	TRGJP2	17	-1	-1	18
26	1.8306636155606407E-4	TGTGCCACCTGGGATGATTCGGGCCATTATAAGAAACTCTTT	CATWDDSGHYKKLF	TRGV3	.	TRGJ2	13	-1	-1	25
26	1.8306636155606407E-4	TGTGCCACCTGGGACCCCTATGGGGATTATAAGAAACTCTTT	CATWDPYGDYKKLF	TRGV3	.	TRGJ1	14	-1	-1	25
26	1.8306636155606407E-4	TGTGCCACCTGGGACCGCCGGGGGTTGGCTAAGAAACTCTTT	CATWDRRGLAKKLF	TRGV3	.	TRGJ1	14	-1	-1	29
26	1.8306636155606407E-4	TGTGCCACCTGGGACGGGCTCTGGAGGTATAAGAAACTCTTT	CATWDGLWRYKKLF	TRGV2	.	TRGJ1	18	-1	-1	27
26	1.8306636155606407E-4	TGTGCCACCTGGGACGGGCCGTTGGATTATAAGAAACTCTTT	CATWDGPLDYKKLF	TRGV2	.	TRGJ1	19	-1	-1	25
26	1.8306636155606407E-4	TGTGCCACCTGGGACGGGCCGACCGATTATAAGAAACTCTTT	CATWDGPTDYKKLF	TRGV2	.	TRGJ1	19	-1	-1	25
26	1.8306636155606407E-4	TGTGCCACCTGGGACGGGCGTAGGGATTATAAGAAACTCTTT	CATWDGRRDYKKLF	TRGV2	.	TRGJ1	18	-1	-1	25
26	1.8306636155606407E-4	TGTGCCACCTGGGATGATAGTGATTGGATCAAGACGTTT	CATWDDSDWIKTF	TRGV8	.	TRGJP2	14	-1	-1	17
26	1.8306636155606407E-4	TGTGCCACCTGGGATATGCAGTATTATAAGAAACTCTTT	CATWDMQYYKKLF	TRGV8	.	TRGJ1	18	-1	-1	21
26	1.8306636155606407E-4	TGTGCCACCTGGGATACGTCCTATTATAAGAAACTCTTT	CATWDTSYYKKLF	TRGV8	.	TRGJ1	23	-1	-1	21
26	1.8306636155606407E-4	TGTGCCACCTGGGACTTTATTTATTATAAGAAACTCTTT	CATWDFIYYKKLF	TRGV2	.	TRGJ1	14	-1	-1	20
26	1.8306636155606407E-4	TGTGCCACCTGGGACCTCTTGGGTTATAAGAAACTCTTT	CATWDLLGYKKLF	TRGV8	.	TRGJ1	13	-1	-1	23
26	1.8306636155606407E-4	TGTGCCACCTGGGACGGGCCGTCTTATAAGAAACTCTTT	CATWDGPSYKKLF	TRGV2	.	TRGJ1	22	-1	-1	23
26	1.8306636155606407E-4	TGTGCCACCTGGGACGGGCCATGTTATAAGAAACTCTTT	CATWDGPCYKKLF	TRGV2	.	TRGJ1	19	-1	-1	23
26	1.8306636155606407E-4	TGTGCCACCTGGGACGGGCGAGATTGGATCAAGACGTTT	CATWDGRDWIKTF	TRGV2	.	TRGJP2	18	-1	-1	21
26	1.8306636155606407E-4	TGTGCCACCTGGGACACGAATTATTATAAGAAACTCTTT	CATWDTNYYKKLF	TRGV3	.	TRGJ1	15	-1	-1	16
26	1.8306636155606407E-4	TGTGCCACCTGGGACAGGCCGCATTATAAGAAACTCTTT	CATWDRPHYKKLF	TRGV3	.	TRGJ1	19	-1	-1	22
26	1.8306636155606407E-4	TGTGCTGCGTGGTTCAATTATTATAAGAAACTCTTT	CAAWFNYYKKLF	TRGV10	.	TRGJ1	11	-1	-1	12
26	1.8306636155606407E-4	TGTGCTGCGTGGAAGAATTATTATAAGAAACTCTTT	CAAWKNYYKKLF	TRGV10	.	TRGJ1	11	-1	-1	14
26	1.8306636155606407E-4	TGTGCCACCTGGTTTAGAAGGGAGAAGAAACTCTTT	CATWFRREKKLF	TRGV8	.	TRGJ1	11	-1	-1	24
26	1.8306636155606407E-4	TGTGCCACCTGGGTTCGTTATTATAAGAAACTCTTT	CATWVRYYKKLF	TRGV4	.	TRGJ1	12	-1	-1	17
26	1.8306636155606407E-4	TGTGCCACCTGGGACGGGCAGCGTCGGAAACTCTTT	CATWDGQRRKLF	TRGV2	.	TRGJ1	18	-1	-1	26
26	1.8306636155606407E-4	TGTGCCACCTGGGACGGACCTTTTAAGAAACTCTTT	CATWDGPFKKLF	TRGV2	.	TRGJ1	19	-1	-1	20
26	1.8306636155606407E-4	TGTGCCACCTGGGATGGCCATAAGAAACTCTTT	CATWDGHKKLF	TRGV4	.	TRGJ1	16	-1	-1	19
26	1.8306636155606407E-4	TGTGCCACCTGGGACAGGCCGAAGAAACTCTTT	CATWDRPKKLF	TRGV7	.	TRGJ1	19	-1	-1	21
26	1.8306636155606407E-4	TGTGCCACCTGGGACAGGCGAAAGAAACTCTTT	CATWDRRKKLF	TRGV3	.	TRGJ1	18	-1	-1	21
26	1.8306636155606407E-4	TGTGCCACCTGGGATAGTTATCTCTTT	CATWDSYLF	TRGV8	.	TRGJ1	16	-1	-1	21
26	1.8306636155606407E-4	TGTGCCACCCGTGGGAAACTCTTT	CATRGKLF	TRGV7	.	TRGJ1	15	-1	-1	14
26	1.8306636155606407E-4	CTGAATTATTATAAGAAACTCTTT	LNYYKKLF	TRGV8	.	TRGJ2	-1	-1	-1	2
26	1.8306636155606407E-4	TGTGCTGCGTGGGAATCCACTTATTATAAGAAACTCTTT	CAAWESTYYKKLF	TRGV10	.	TRGJ1	13	-1	-1	20
26	1.8306636155606407E-4	TGTGCCACCTGGGACGCTCATTATTATAAGAAACTCTTT	CATWDAHYYKKLF	TRGV2	.	TRGJ1	15	-1	-1	19
26	1.8306636155606407E-4	TGTGCCACCTGGGACGGGCTGCATTGGATCAAGACGTTT	CATWDGLHWIKTF	TRGV2	.	TRGJP2	18	-1	-1	22
26	1.8306636155606407E-4	TGTGCCACCTGGGACAGGCCCGGTTATAAGAAACTCTTT	CATWDRPGYKKLF	TRGV3	.	TRGJ1	19	-1	-1	23
26	1.8306636155606407E-4	TGTGCCACCTGGGAGTCCGATTATTATAAGAAACTCTTT	CATWESDYYKKLF	TRGV4	.	TRGJ1	13	-1	-1	19
26	1.8306636155606407E-4	TGTGCCACCCCTGACCCTGGTTGGTTCAAGATATTT	CATPDPGWFKIF	TRGV8	.	TRGJP1	8	-1	-1	13
26	1.8306636155606407E-4	TGTGCCACCTGGGATGGTAATAAGAAACTCTTT	CATWDGNKKLF	TRGV4	.	TRGJ1	16	-1	-1	19
26	1.8306636155606407E-4	TGTGCCACCTGGGATAGTTATAAGAAACTCTTT	CATWDSYKKLF	TRGV8	.	TRGJ1	16	-1	-1	17
26	1.8306636155606407E-4	TGTGCCACCTGGGACAGGCGTGAGAAACTCTTT	CATWDRREKLF	TRGV3	.	TRGJ1	21	-1	-1	22
26	1.8306636155606407E-4	TGTGCCACGGGAAGTGATTGGATCAAGACGTTT	CATGSDWIKTF	TRGV8	.	TRGJP2	7	-1	-1	12
26	1.8306636155606407E-4	TGTGCCACCTGGTCGCGGAAGAAACTCTTT	CATWSRKKLF	TRGV8	.	TRGJ1	11	-1	-1	18
26	1.8306636155606407E-4	TGTGCCACCTGGGACATAAAGAAACTCTTT	CATWDIKKLF	TRGV5	.	TRGJ1	15	-1	-1	18
26	1.8306636155606407E-4	TGTGCCACCCAAGAAAGGAAGAAACTCTTT	CATQERKKLF	TRGV2	.	TRGJ1	8	-1	-1	18
26	1.8306636155606407E-4	TGTGCCACCAAAATGAGTGGGAAACTCTTT	CATKMSGKLF	TRGV4	.	TRGJ1	8	-1	-1	20
26	1.8306636155606407E-4	TGTGCCACCTGGGAGAAACTCTTT	CATWEKLF	TRGV2	.	TRGJ1	13	-1	-1	13
26	1.8306636155606407E-4	TGTGCTGCGTGGGACCTTTATTATTATAAGAAACTCTTT	CAAWDLYYYKKLF	TRGV10	.	TRGJ1	13	-1	-1	19
26	1.8306636155606407E-4	TGTGCCACCTGGGACAGCCAATTGGGGGGCAAACTCTTT	CATWDSQLGGKLF	TRGV3	.	TRGJ1	16	-1	-1	30
26	1.8306636155606407E-4	TGTGCCACCTGGGATGGCTGGTATAAGAAACTCTTT	CATWDGWYKKLF	TRGV4	.	TRGJ1	16	-1	-1	21
26	1.8306636155606407E-4	TGTGCCACCTGGGACACATATAATAAGAAACTCTTT	CATWDTYNKKLF	TRGV3	.	TRGJ1	15	-1	-1	18
26	1.8306636155606407E-4	TGTGCCACCTGGGAATATTATTATAAGAAACTCTTT	CATWEYYYKKLF	TRGV3	.	TRGJ1	13	-1	-1	16
26	1.8306636155606407E-4	TGTGCCACCTGGGATACGGGTAAGAAACTCTTT	CATWDTGKKLF	TRGV8	.	TRGJ1	15	-1	-1	20
26	1.8306636155606407E-4	TGTGCCACCTGGGATAGGCCCGCCAAACTCTTT	CATWDRPAKLF	TRGV8	.	TRGJ1	19	-1	-1	24
26	1.8306636155606407E-4	TGTGCCACCTGGATGAAGAAACTCTTT	CATWMKKLF	TRGV4	.	TRGJ1	14	-1	-1	15
26	1.8306636155606407E-4	TGTGCCACCTGGGATGGGCCTGAGTATAAGAAACTCTTT	CATWDGPEYKKLF	TRGV4	.	TRGJ1	19	-1	-1	24
26	1.8306636155606407E-4	TGTGCCACCTGGGACCCGGGTAATTATAAGAAACTCTTT	CATWDPGNYKKLF	TRGV4	.	TRGJ1	13	-1	-1	22
26	1.8306636155606407E-4	TTCAGAGATAGTAGTGATTGGATCAAGACGTTT	FRDSSDWIKTF	TRGV8	.	TRGJP2	0	-1	-1	7
26	1.8306636155606407E-4	TGTGCCACCTGGGATATAAAGAAACTCTTT	CATWDIKKLF	TRGV8	.	TRGJ1	15	-1	-1	14
26	1.8306636155606407E-4	TGTGCTGCGTGGGATAGTGCCCTATATTATAAGAAACTCTTT	CAAWDSALYYKKLF	TRGV10	.	TRGJ1	14	-1	-1	24
26	1.8306636155606407E-4	TGTGCCACCTGGGACGGGCCTTTGGATAAGAAACTCTTT	CATWDGPLDKKLF	TRGV2	.	TRGJ1	19	-1	-1	25
26	1.8306636155606407E-4	TGTGCCACCTGGGACAGGCAGGGTTGGATCAAGACGTTT	CATWDRQGWIKTF	TRGV3	.	TRGJP2	18	-1	-1	23
25	1.760253476500616E-4	TGTGCTGCGTGGGATTACTCGCCCTATTGTATAGAAATTTATTATAAGAAACTCTTT	CAAWDYSPYCIEIYYKKLF	TRGV10	.	TRGJ1	17	-1	-1	38
25	1.760253476500616E-4	TGTGCCACCTGGTACCCATACCCCACGGAGTTCATACGTGATTGGATCAAGACGTTT	CATWYPYPTEFIRDWIKTF	TRGV2	.	TRGJP2	14	-1	-1	37
25	1.760253476500616E-4	TGTGCCTTGTGGGAGGTGCCCATCAGTACTATTTATTATAAGAAACTCTTT	CALWEVPISTIYYKKLF	TRGV9	.	TRGJ1	18	-1	-1	32
25	1.760253476500616E-4	TGTGCCACCTGGGACGGGCTGCAAAAAAGTAGTGATTGGATCAAGACGTTT	CATWDGLQKSSDWIKTF	TRGV2	.	TRGJP2	18	-1	-1	27
25	1.760253476500616E-4	TGTGCCACCTGGGACGGGCCATGGGATTGTAGTGATTGGATCAAGACGTTT	CATWDGPWDCSDWIKTF	TRGV2	.	TRGJP2	19	-1	-1	25
25	1.760253476500616E-4	TGTGCCACCTGGGATGGCTCCCGTATTAGGTATTATAAGAAACTCTTT	CATWDGSRIRYYKKLF	TRGV4	.	TRGJ1	16	-1	-1	30
25	1.760253476500616E-4	TGTGCCACCTGGGACGGGCTTCCAACCCAACCTAATAAGAAACTCTTT	CATWDGLPTQPNKKLF	TRGV2	.	TRGJ1	18	-1	-1	34
25	1.760253476500616E-4	TGTGCCACCTGGGACGGGCGAGAGACCACTGGTTGGTTCAAGATATTT	CATWDGRETTGWFKIF	TRGV2	.	TRGJP1	18	-1	-1	24
25	1.760253476500616E-4	TGTGCCACCTGGGACAGGCCCGAGGACGCCGGCTATAAGAAACTCTTT	CATWDRPEDAGYKKLF	TRGV3	.	TRGJ1	19	-1	-1	33
25	1.760253476500616E-4	TGTGCCACCTGGGACAGGAAAGGGTATGTAAATTATAAGAAACTCTTT	CATWDRKGYVNYKKLF	TRGV5	.	TRGJ1	17	-1	-1	31
25	1.760253476500616E-4	TGTGCCACCTGGGACAGAAACAGAAGTAGTGATTGGATCAAGACGTTT	CATWDRNRSSDWIKTF	TRGV2	.	TRGJP2	14	-1	-1	24
25	1.760253476500616E-4	TGTGCCACCTGGGACGTCACCCCGCCTTATTATAAGAAACTCTTT	CATWDVTPPYYKKLF	TRGV2	.	TRGJ1	15	-1	-1	26
25	1.760253476500616E-4	TGTGCCACCTGGGACAGAAATAGTAGTGATTGGATCAAGACGTTT	CATWDRNSSDWIKTF	TRGV2	.	TRGJP2	14	-1	-1	19
25	1.760253476500616E-4	TGTGCTGCGTGGGATTATCCCGCTGGTTGGTTCAAGATATTT	CAAWDYPAGWFKIF	TRGV10	.	TRGJP1	16	-1	-1	8
25	1.760253476500616E-4	TGTGCCACCTGGGACGGTGAGAATTATTATAAGAAACTCTTT	CATWDGENYYKKLF	TRGV2	.	TRGJ1	16	-1	-1	20
25	1.760253476500616E-4	TGTGCCACCTGGGACGGGTCCTGTTTGAATAAGAAACTCTTT	CATWDGSCLNKKLF	TRGV2	.	TRGJ1	20	-1	-1	28
25	1.760253476500616E-4	TGTGCCACCTGGGACGGGCCCGGGGATTATAAGAAACTCTTT	CATWDGPGDYKKLF	TRGV2	.	TRGJ1	21	-1	-1	25
25	1.760253476500616E-4	TGTGCCACCTGGGACACTCTACTCGCTTATAAGAAACTCTTT	CATWDTLLAYKKLF	TRGV2	.	TRGJ1	14	-1	-1	26
25	1.760253476500616E-4	TGTGCCACCTGGGACACCACGAATTATTATAAGAAACTCTTT	CATWDTTNYYKKLF	TRGV3	.	TRGJ1	15	-1	-1	19
25	1.760253476500616E-4	TGTGCCACCTGGGACAGGCAGAATTATTATAAGAAACTCTTT	CATWDRQNYYKKLF	TRGV5	.	TRGJ1	18	-1	-1	20
25	1.760253476500616E-4	TGTGCCACCTCATTGGATTGGGATTATAAGAAACTCTTT	CATSLDWDYKKLF	TRGV5	.	TRGJ1	9	-1	-1	22
25	1.760253476500616E-4	TGTGCCACCTGGGATAGGGGACCTCAGGGGAAACTCTTT	CATWDRGPQGKLF	TRGV8	.	TRGJ1	17	-1	-1	29
25	1.760253476500616E-4	TGTGCCACCTGGGATAAACCCCCTGATAAGAAACTCTTT	CATWDKPPDKKLF	TRGV4	.	TRGJ1	14	-1	-1	25
25	1.760253476500616E-4	TGTGCCACCTGGGACGGGCGTTATTATAAGAAACTCTTT	CATWDGRYYKKLF	TRGV2	.	TRGJ1	18	-1	-1	20
25	1.760253476500616E-4	TGTGCCACCTGGGACAGTCCCAGGATTAAGAAACTCTTT	CATWDSPRIKKLF	TRGV7	.	TRGJ1	19	-1	-1	26
25	1.760253476500616E-4	TGTGCCACCTGGGACAGAAATTATTATAAGAAACTCTTT	CATWDRNYYKKLF	TRGV2	.	TRGJ1	14	-1	-1	18
25	1.760253476500616E-4	TGTGCCACCTGGGCCGTTTATTATAAGAAACTCTTT	CATWAVYYKKLF	TRGV2	.	TRGJ1	15	-1	-1	17
25	1.760253476500616E-4	TGTGCCACCTGGGATGGCCGTGGGGAGAAACTCTTT	CATWDGRGEKLF	TRGV8	.	TRGJ1	18	-1	-1	25
25	1.760253476500616E-4	TGTGCCACCTGGGACGGTCATTATAAGAAACTCTTT	CATWDGHYKKLF	TRGV2	.	TRGJ1	16	-1	-1	19
25	1.760253476500616E-4	TGTGCCACCTGGGACGGGCCGCGGAAGAAACTCTTT	CATWDGPRKKLF	TRGV2	.	TRGJ1	19	-1	-1	24
25	1.760253476500616E-4	TGTGCCACCTGGTCAGATTGGATCAAGACGTTT	CATWSDWIKTF	TRGV2	.	TRGJP2	11	-1	-1	15
25	1.760253476500616E-4	TGTGCCACCTGGGTCTATTATAAGAAACTCTTT	CATWVYYKKLF	TRGV4	.	TRGJ1	12	-1	-1	15
25	1.760253476500616E-4	TGTGCCACCTGGGACAGGCGCAAGAAACTCTTT	CATWDRRKKLF	TRGV7	.	TRGJ1	18	-1	-1	21
25	1.760253476500616E-4	TGTGCCACCTGGGAATTCAACGCGAAACTCTTT	CATWEFNAKLF	TRGV8	.	TRGJ1	13	-1	-1	23
25	1.760253476500616E-4	TGTGCCCCCAACTATTATAAGAAACTCTTT	CAPNYYKKLF	TRGV3	.	TRGJ1	8	-1	-1	9
25	1.760253476500616E-4	TGTGCCACCTCAAATTATAAGAAACTCTTT	CATSNYKKLF	TRGV4	.	TRGJ1	9	-1	-1	13
25	1.760253476500616E-4	TGTGCCACGGGTAAGGAGGAGAAACTCTTT	CATGKEEKLF	TRGV8	.	TRGJ1	7	-1	-1	19
25	1.760253476500616E-4	TGTGCCACCTGGGGCCCGAATTATTATAAGAAACTCTTT	CATWGPNYYKKLF	TRGV8	.	TRGJ1	12	-1	-1	16
25	1.760253476500616E-4	TGTGCCACCTGGGACCGCACTGGTTGGTTCAAGATATTT	CATWDRTGWFKIF	TRGV2	.	TRGJP1	14	-1	-1	17
25	1.760253476500616E-4	TGTGCCACCTGGGCAGTTTATTATAAGAAACTCTTT	CATWAVYYKKLF	TRGV2	.	TRGJ1	12	-1	-1	17
25	1.760253476500616E-4	TGTGCCACCTGGGACAGCCGGTATAAGAAACTCTTT	CATWDSRYKKLF	TRGV7	.	TRGJ1	16	-1	-1	21
25	1.760253476500616E-4	TGTGCCACCTGGGACAAGGATTATAAGAAACTCTTT	CATWDKDYKKLF	TRGV2	.	TRGJ1	14	-1	-1	19
25	1.760253476500616E-4	TGTGCCACCATTAGGCCTTATTATAAGAAACTCTTT	CATIRPYYKKLF	TRGV5	.	TRGJ1	8	-1	-1	17
25	1.760253476500616E-4	TGTGCCACCTGGGACGACCATGAGAAACTCTTT	CATWDDHEKLF	TRGV2	.	TRGJ1	15	-1	-1	19
25	1.760253476500616E-4	TGTGCCACCTGGGACAATAAGAAACTCTTT	CATWDNKKLF	TRGV8	.	TRGJ1	13	-1	-1	16
25	1.760253476500616E-4	TGTGCCACCCCCCTCTATAAGAAACTCTTT	CATPLYKKLF	TRGV4	.	TRGJ1	8	-1	-1	15
25	1.760253476500616E-4	TGTGCCACCCGTTATTATAAGAAACTCTTT	CATRYYKKLF	TRGV2	.	TRGJ1	8	-1	-1	11
25	1.760253476500616E-4	TGTGCCACCAAGGATAAGAAACTCTTT	CATKDKKLF	TRGV4	.	TRGJ1	14	-1	-1	13
25	1.760253476500616E-4	TGTGCCAACGGGTGGATGAAACTCTTT	CANGWMKLF	TRGV7	.	TRGJ1	6	-1	-1	17
25	1.760253476500616E-4	TGTGCCACCTGGGACGGGGTGAATTATTATAAGAAACTCTTT	CATWDGVNYYKKLF	TRGV2	.	TRGJ1	17	-1	-1	20
25	1.760253476500616E-4	TGTGCCACCTGGGACGGGGAGGTTCACAAGAAACTCTTT	CATWDGEVHKKLF	TRGV2	.	TRGJ1	17	-1	-1	27
25	1.760253476500616E-4	TGTGCCACCTGGGACGGAATCAATAAGAAACTCTTT	CATWDGINKKLF	TRGV2	.	TRGJ1	16	-1	-1	22
25	1.760253476500616E-4	TGTGCCACCTGGGTATATTATAAGAAACTCTTT	CATWVYYKKLF	TRGV2	.	TRGJ1	12	-1	-1	15
25	1.760253476500616E-4	TGTGCCACCTGGGATCACTATAAGAAACTCTTT	CATWDHYKKLF	TRGV8	.	TRGJ1	14	-1	-1	18
25	1.760253476500616E-4	TGTGCTCATAATTATTATAAGAAACTCTTT	CAHNYYKKLF	TRGV10	.	TRGJ1	5	-1	-1	9
25	1.760253476500616E-4	TGTGCCACCATCAAATGTAAGAAACTCTTT	CATIKCKKLF	TRGV8	.	TRGJ1	8	-1	-1	17
25	1.760253476500616E-4	TGTGCCACCTGGGGCAGGCCTTATTATAAGAAACTCTTT	CATWGRPYYKKLF	TRGV5P	.	TRGJ2	20	-1	-1	20
25	1.760253476500616E-4	TGTGCCACCTGGGATGGGCGGGGTTATAAGAAACTCTTT	CATWDGRGYKKLF	TRGV4	.	TRGJ1	18	-1	-1	23
25	1.760253476500616E-4	TGTGCCACCTGGGATGGGCGAGGTTATAAGAAACTCTTT	CATWDGRGYKKLF	TRGV4	.	TRGJ1	18	-1	-1	23
25	1.760253476500616E-4	TGTGCCACCTGGGACGGGCGGCGTTATTATAAGAAACTCTTT	CATWDGRRYYKKLF	TRGV2	.	TRGJ1	18	-1	-1	23
24	1.6898433374405914E-4	TGTGCCACCTGGGACGACCACCTTGCCCATGAACGGCTCGGAAGGATCAAGACGTTT	CATWDDHLAHERLGRIKTF	TRGV2	.	TRGJP2	15	-1	-1	43
24	1.6898433374405914E-4	TGTGCCACCTGGGACGGGCGATTCGAATATAGTAGTGATTGGATCAAGACGTTT	CATWDGRFEYSSDWIKTF	TRGV2	.	TRGJP2	18	-1	-1	26
24	1.6898433374405914E-4	TGTGCTGCGTGGGATGACATAGCCCCTTCGAATTATAAGAAACTCTTT	CAAWDDIAPSNYKKLF	TRGV10	.	TRGJ1	20	-1	-1	31
24	1.6898433374405914E-4	TGTGCCACCTGGGACAGGCGACCTAGTAGTGATTGGATCAAGACGTTT	CATWDRRPSSDWIKTF	TRGV3	.	TRGJP2	18	-1	-1	23
24	1.6898433374405914E-4	TGTGCCACCTGGGGCAGGCTTAGTAGTGATTGGATCAAGACGTTT	CATWGRLSSDWIKTF	TRGV5P	.	TRGJP2	18	-1	-1	20
24	1.6898433374405914E-4	TGTGCCACCTGGGATAGGCGTAGTAGTGATTGGATCAAGACGTTT	CATWDRRSSDWIKTF	TRGV8	.	TRGJP2	21	-1	-1	20
24	1.6898433374405914E-4	TGTGCCACCTGGGATAGATTTAGTAGTGATTGGATCAAGACGTTT	CATWDRFSSDWIKTF	TRGV8	.	TRGJP2	16	-1	-1	17
24	1.6898433374405914E-4	TGTGCCACCTGGGACGGGCTAATGGGTGATTGGATCAAGACGTTT	CATWDGLMGDWIKTF	TRGV2	.	TRGJP2	18	-1	-1	25
24	1.6898433374405914E-4	TGTGCCACCTGGGACGGGCCCCCAAATTATTATAAGAAACTCTTT	CATWDGPPNYYKKLF	TRGV2	.	TRGJ1	20	-1	-1	24
24	1.6898433374405914E-4	TGTGCCACCTGGGACAGGCTATGTAGTGATTGGATCAAGACGTTT	CATWDRLCSDWIKTF	TRGV7	.	TRGJP2	18	-1	-1	19
24	1.6898433374405914E-4	TGTGCCACCTGGGACAGGCGGTCGAATTATTATAAGAAACTCTTT	CATWDRRSNYYKKLF	TRGV3	.	TRGJ1	18	-1	-1	21
24	1.6898433374405914E-4	TGTGCCACCCCTAGCCTATATAGTAGTGATTGGATCAAGACGTTT	CATPSLYSSDWIKTF	TRGV3	.	TRGJP2	8	-1	-1	15
24	1.6898433374405914E-4	TGTGCTGCGTGGGATTCCCCCCATTATTATAAGAAACTCTTT	CAAWDSPHYYKKLF	TRGV10	.	TRGJ1	15	-1	-1	22
24	1.6898433374405914E-4	TGTGCTGCGTGGGAAAGCCCTGATTATTATAAGAAACTCTTT	CAAWESPDYYKKLF	TRGV10	.	TRGJ1	13	-1	-1	22
24	1.6898433374405914E-4	TGTGCCACCTGGGATGGGCAGTTTTATTATAAGAAACTCTTT	CATWDGQFYYKKLF	TRGV4	.	TRGJ1	18	-1	-1	23
24	1.6898433374405914E-4	TGTGCCACCTGGGACGGGCCGAGGGTTTATAAGAAACTCTTT	CATWDGPRVYKKLF	TRGV2	.	TRGJ1	19	-1	-1	26
24	1.6898433374405914E-4	TGTGCCACCTGGGACAGCCGGGATTATTATAAGAAACTCTTT	CATWDSRDYYKKLF	TRGV3	.	TRGJ1	16	-1	-1	22
24	1.6898433374405914E-4	TGTGCCACCTGGAACCACCAAGTCTATTATAAGAAACTCTTT	CATWNHQVYYKKLF	TRGV2	.	TRGJ1	14	-1	-1	24
24	1.6898433374405914E-4	TGTGCTGCGTGGGATAATAAGGGTTGGTTCAAGATATTT	CAAWDNKGWFKIF	TRGV10	.	TRGJP1	14	-1	-1	21
24	1.6898433374405914E-4	TGTGCCACCTGGGCCTTGACCACTTATAAGAAACTCTTT	CATWALTTYKKLF	TRGV8	.	TRGJ1	12	-1	-1	23
24	1.6898433374405914E-4	TGTGCCACCTGGGACGGGCTCCCTTATAAGAAACTCTTT	CATWDGLPYKKLF	TRGV2	.	TRGJ1	18	-1	-1	23
24	1.6898433374405914E-4	TGTGCCACCTGGGACAGGGGGGACTTTAAGAAACTCTTT	CATWDRGDFKKLF	TRGV7	.	TRGJ1	17	-1	-1	26
24	1.6898433374405914E-4	TGTGCCACCTGGGGCGATACAGGGAAGAAACTCTTT	CATWGDTGKKLF	TRGV4	.	TRGJ1	12	-1	-1	24
24	1.6898433374405914E-4	TGTGCCACCTGGGATTTCGGTTATAAGAAACTCTTT	CATWDFGYKKLF	TRGV8	.	TRGJ1	14	-1	-1	20
24	1.6898433374405914E-4	TGTGCCACCTGGGATGTAGGTGATAAGAAACTCTTT	CATWDVGDKKLF	TRGV4	.	TRGJ1	15	-1	-1	22
24	1.6898433374405914E-4	TGTGCCACCTGGGATGGTTCGTATAAGAAACTCTTT	CATWDGSYKKLF	TRGV4	.	TRGJ1	16	-1	-1	21
24	1.6898433374405914E-4	TGTGCCACCTGGGATGGGGGGCTGGAGAAACTCTTT	CATWDGGLEKLF	TRGV8	.	TRGJ1	17	-1	-1	25
24	1.6898433374405914E-4	TGTGCCACCTGGGATGAGGACCCCGGGTCCCTCTTT	CATWDEDPGSLF	TRGV8	.	TRGJ1	18	-1	-1	30
24	1.6898433374405914E-4	TGTGCCACCTGGGATATCTATTATAAGAAACTCTTT	CATWDIYYKKLF	TRGV8	.	TRGJ1	15	-1	-1	18
24	1.6898433374405914E-4	TGTGCCACCTGGGACGGGCCCCTTAAGAAACTCTTT	CATWDGPLKKLF	TRGV2	.	TRGJ1	20	-1	-1	23
24	1.6898433374405914E-4	TGTGCCACCTGGGACGGACATTATAAGAAACTCTTT	CATWDGHYKKLF	TRGV5	.	TRGJ1	14	-1	-1	19
24	1.6898433374405914E-4	TGTGCCACCTGGGACAGGCTCCCCCAGAAACTCTTT	CATWDRLPQKLF	TRGV3	.	TRGJ1	18	-1	-1	25
24	1.6898433374405914E-4	TGTGCCACCTGGGATGGTTATAAGAAACTCTTT	CATWDGYKKLF	TRGV2	.	TRGJ1	16	-1	-1	17
24	1.6898433374405914E-4	TGTGCCACCTGGGACGGCTATAAGAAACTCTTT	CATWDGYKKLF	TRGV2	.	TRGJ1	16	-1	-1	18
24	1.6898433374405914E-4	TGTGCCACCTGGAGCTATTATAAGAAACTCTTT	CATWSYYKKLF	TRGV3	.	TRGJ1	11	-1	-1	15
24	1.6898433374405914E-4	TGTGCCACCTGGAATCGGTATAAGAAACTCTTT	CATWNRYKKLF	TRGV8	.	TRGJ1	17	-1	-1	18
24	1.6898433374405914E-4	TGTGCCATCATTTATTATAAGAAACTCTTT	CAIIYYKKLF	TRGV4	.	TRGJ1	6	-1	-1	11
24	1.6898433374405914E-4	TGTGCCACCTGGGTCTATAAGAAACTCTTT	CATWVYKKLF	TRGV7	.	TRGJ1	12	-1	-1	15
24	1.6898433374405914E-4	TGTGCTGCGTGGTCAATTTCACGGTGTTATAAGAAACTCTTT	CAAWSISRCYKKLF	TRGV10	.	TRGJ1	11	-1	-1	26
24	1.6898433374405914E-4	TGTGCCTTGTGGGAGCCCGTAGGATATTACAAGAAACTCTTT	CALWEPVGYYKKLF	TRGV9	.	TRGJ1	14	-1	-1	24
24	1.6898433374405914E-4	TGTGCCACCTGGGGGTTTATGTTTTATTATAAGAAACTCTTT	CATWGFMFYYKKLF	TRGV4	.	TRGJ1	12	-1	-1	23
24	1.6898433374405914E-4	TGTGCCACCTGGGACGGGCGGAAATGTTATAAGAAACTCTTT	CATWDGRKCYKKLF	TRGV2	.	TRGJ2	18	-1	-1	20
24	1.6898433374405914E-4	TGTGCCACTTCGACCTTGAATTATTATAAGAAACTCTTT	CATSTLNYYKKLF	TRGV2	.	TRGJ1	7	-1	-1	17
24	1.6898433374405914E-4	TGTGCCACCTGGGGCTTCACTGGTTGGTTCAAGATATTT	CATWGFTGWFKIF	TRGV8	.	TRGJP1	12	-1	-1	17
24	1.6898433374405914E-4	TGTGCCACCTGGGACGGTTTTTGGTATAAGAAACTCTTT	CATWDGFWYKKLF	TRGV2	.	TRGJ1	16	-1	-1	24
24	1.6898433374405914E-4	TGTGCCACCTGGGACGGTGTTTATTATAAGAAACTCTTT	CATWDGVYYKKLF	TRGV2	.	TRGJ1	16	-1	-1	20
24	1.6898433374405914E-4	TGTGCCACCTGGGACGGGCTCATACTACTAAAGCTCTTT	CATWDGLILLKLF	TRGV2	.	TRGJ1	18	-1	-1	29
24	1.6898433374405914E-4	TGTGCCACCTGGGACAGGCTTGATTATAAGAAACTCTTT	CATWDRLDYKKLF	TRGV3	.	TRGJ1	21	-1	-1	22
24	1.6898433374405914E-4	TGTGCCACCTGGGACAGGCCCGATTATAAGAAACTCTTT	CATWDRPDYKKLF	TRGV7	.	TRGJ1	19	-1	-1	22
24	1.6898433374405914E-4	TGTGCCACCCCCGGTAGTAGTGATTGGATCAAGACGTTT	CATPGSSDWIKTF	TRGV2	.	TRGJP2	8	-1	-1	14
24	1.6898433374405914E-4	TGTGCCACCTGCTTTAGTGATTGGATCAAGACGTTT	CATCFSDWIKTF	TRGV8	.	TRGJP2	10	-1	-1	14
24	1.6898433374405914E-4	TGTGCCACCTGGGCTATTTATTATAAGAAACTCTTT	CATWAIYYKKLF	TRGV8	.	TRGJ1	15	-1	-1	17
24	1.6898433374405914E-4	TGTGCCACCTGGGATAGGCAGGAGAAACTCTTT	CATWDRQEKLF	TRGV8	.	TRGJ1	18	-1	-1	22
24	1.6898433374405914E-4	TGTGCCACCTGGGACAGGAAGGAGAAACTCTTT	CATWDRKEKLF	TRGV7	.	TRGJ1	17	-1	-1	22
24	1.6898433374405914E-4	TGTGCCACCTGGGCCTATAAGAAACTCTTT	CATWAYKKLF	TRGV8	.	TRGJ1	12	-1	-1	15
24	1.6898433374405914E-4	TGTGCCTCGCATTATAAGAAACTCTTT	CASHYKKLF	TRGV2	.	TRGJ1	5	-1	-1	10
24	1.6898433374405914E-4	TGTGCCACCGAGGCACCCCTCTTT	CATEAPLF	TRGV2	.	TRGJ1	8	-1	-1	18
24	1.6898433374405914E-4	TGTGCTGCGTGGGATTATAAGACCACTGGTTGGTTCAAGATATTT	CAAWDYKTTGWFKIF	TRGV10	.	TRGJP1	16	-1	-1	21
24	1.6898433374405914E-4	TGTGCCACCTGGTCTCTTGGGAAGGATTATAAGAAACTCTTT	CATWSLGKDYKKLF	TRGV2	.	TRGJ1	11	-1	-1	25
24	1.6898433374405914E-4	TGTGCCACCTGGGACAGAGGGGGGGGATATAAGAAACTCTTT	CATWDRGGGYKKLF	TRGV3	.	TRGJ1	16	-1	-1	27
24	1.6898433374405914E-4	TGTGCCACCTGGGATTGGCGGGGTTATAAGAAACTCTTT	CATWDWRGYKKLF	TRGV7	.	TRGJ1	13	-1	-1	23
24	1.6898433374405914E-4	TGTGCCACCTGGGATCCTGGGGATTATAAGAAACTCTTT	CATWDPGDYKKLF	TRGV4	.	TRGJ1	14	-1	-1	22
24	1.6898433374405914E-4	TGTGCCACCTGGGATGGTTATTATTATAAGAAACTCTTT	CATWDGYYYKKLF	TRGV4	.	TRGJ1	16	-1	-1	19
24	1.6898433374405914E-4	TGTGCCACCTGGGATGGGCGGTGGGGTAAGAAACTCTTT	CATWDGRWGKKLF	TRGV4	.	TRGJ1	18	-1	-1	26
24	1.6898433374405914E-4	TGTGCCACCTGGGACAGGCCGGGTTATAAGAAACTCTTT	CATWDRPGYKKLF	TRGV7	.	TRGJ1	19	-1	-1	23
24	1.6898433374405914E-4	TGTGCCACCTGGGACACCTATAAGAAACTCTTT	CATWDTYKKLF	TRGV8	.	TRGJ1	13	-1	-1	18
24	1.6898433374405914E-4	TGTGCCACCCCTCGGAGGCTGAAGAAACTCTTT	CATPRRLKKLF	TRGV8	.	TRGJ1	8	-1	-1	21
24	1.6898433374405914E-4	TGTGCCACCGTTGAACCCCATAAGAAACTCTTT	CATVEPHKKLF	TRGV2	.	TRGJ1	8	-1	-1	19
24	1.6898433374405914E-4	TGTGCCACCTGGGACGGGTTTAATTATTATAAGAAACTCTTT	CATWDGFNYYKKLF	TRGV2	.	TRGJ1	17	-1	-1	21
24	1.6898433374405914E-4	TGTGCCACCTGCCATAGTAGTGATTGGATCAAGACGTTT	CATCHSSDWIKTF	TRGV4	.	TRGJP2	10	-1	-1	13
24	1.6898433374405914E-4	TGTGCCACCTGGGACGAAATGGGTTATAAGAAACTCTTT	CATWDEMGYKKLF	TRGV2	.	TRGJ1	15	-1	-1	23
24	1.6898433374405914E-4	TGTGCCACCTGGGAGGGGGATTATTATAAGAAACTCTTT	CATWEGDYYKKLF	TRGV2	.	TRGJ1	17	-1	-1	19
24	1.6898433374405914E-4	TGTGCCACCTGGGACGGGCGGGATTATAAGAAACTCTTT	CATWDGRDYKKLF	TRGV2	.	TRGJ1	18	-1	-1	22
23	1.6194331983805668E-4	TGTGCCACCTGGGACAGGCTCGGTCGGCGGGCGCCTAGGAGTAGTGATTGGATCAAGACGTTT	CATWDRLGRRAPRSSDWIKTF	TRGV3	.	TRGJP2	18	-1	-1	39
23	1.6194331983805668E-4	TGTGCCACCTGGGCTATCCCCACATATAGTAGTGATTGGATCAAGACGTTT	CATWAIPTYSSDWIKTF	TRGV8	.	TRGJP2	15	-1	-1	23
23	1.6194331983805668E-4	TGTGCCACCTGGGACAGGCTAAAATATAGTAGTGATTGGATCAAGACGTTT	CATWDRLKYSSDWIKTF	TRGV3	.	TRGJP2	18	-1	-1	23
23	1.6194331983805668E-4	TGTGCCACCTGGGACGGGTGGAGGTTCCTTTCTTATAAGAAACTCTTT	CATWDGWRFLSYKKLF	TRGV2	.	TRGJ1	17	-1	-1	29
23	1.6194331983805668E-4	TGTGCCACCTGGGACGGGCTAAGGAGTAGTGATTGGATCAAGACGTTT	CATWDGLRSSDWIKTF	TRGV2	.	TRGJP2	18	-1	-1	24
23	1.6194331983805668E-4	TGTGCCACCTGGGACGGGCCTGGGGCGAATTATTATAAGAAACTCTTT	CATWDGPGANYYKKLF	TRGV2	.	TRGJ1	19	-1	-1	25
23	1.6194331983805668E-4	TGTGCCACCTGGGACGGGCGGGGTAGTAGTGATTGGATCAAGACGTTT	CATWDGRGSSDWIKTF	TRGV2	.	TRGJP2	18	-1	-1	23
23	1.6194331983805668E-4	TGTGCCACCTGGGATAGAATCCCCCTTTGGTATAAGAAACTCTTT	CATWDRIPLWYKKLF	TRGV8	.	TRGJ1	16	-1	-1	30
23	1.6194331983805668E-4	TGTGCCACCTGGGACGCTTATAGTAGTGATTGGATCAAGACGTTT	CATWDAYSSDWIKTF	TRGV2	.	TRGJP2	15	-1	-1	18
23	1.6194331983805668E-4	TGTGCCACCTGGGACGGGCGTGGCGGAGATTATAAGAAACTCTTT	CATWDGRGGDYKKLF	TRGV2	.	TRGJ1	18	-1	-1	28
23	1.6194331983805668E-4	TGTGCCACCGGGAGGGATAAAAAGATGAAAGTGGAGAAACTCTTT	CATGRDKKMKVEKLF	TRGV8	.	TRGJ1	12	-1	-1	34
23	1.6194331983805668E-4	TGTGCCACCTGGGGCTTGGGTAGTGATTGGATCAAGACGTTT	CATWGLGSDWIKTF	TRGV2	.	TRGJP2	12	-1	-1	19
23	1.6194331983805668E-4	TGTGCCACCTGGGACGGGCCCAATTATTATAAGAAACTCTTT	CATWDGPNYYKKLF	TRGV2	.	TRGJ1	20	-1	-1	21
23	1.6194331983805668E-4	TGTGCCACCTGGGACAGGCCGATCTATTATAAGAAACTCTTT	CATWDRPIYYKKLF	TRGV3	.	TRGJ1	19	-1	-1	24
23	1.6194331983805668E-4	TGTGCCACCTGGGATGGGAATTATTATAAGAAACTCTTT	CATWDGNYYKKLF	TRGV4	.	TRGJ1	17	-1	-1	17
23	1.6194331983805668E-4	TGTGCCACCTGGGACGCGAATTATTATAAGAAACTCTTT	CATWDANYYKKLF	TRGV2	.	TRGJ1	15	-1	-1	16
23	1.6194331983805668E-4	TGTGCCACCTGGGACAGTGTTCGATATAAGAAACTCTTT	CATWDSVRYKKLF	TRGV3	.	TRGJ1	16	-1	-1	24
23	1.6194331983805668E-4	TGTGCCACCCGACATAGTAGTGATTGGATCAAGACGTTT	CATRHSSDWIKTF	TRGV8	.	TRGJP2	8	-1	-1	13
23	1.6194331983805668E-4	TGTGCCACCTGGGATAGTCATTATAAGAAACTCTTT	CATWDSHYKKLF	TRGV8	.	TRGJ1	16	-1	-1	19
23	1.6194331983805668E-4	TGTGCCACCTGGGACGGGCGATATAAGAAACTCTTT	CATWDGRYKKLF	TRGV2	.	TRGJ1	18	-1	-1	21
23	1.6194331983805668E-4	TGTGCCACCTGGGACAGAGATTATAAGAAACTCTTT	CATWDRDYKKLF	TRGV3	.	TRGJ1	16	-1	-1	19
23	1.6194331983805668E-4	TGTGCCACCTGGGAGGGCTATTATAAGAAACTCTTT	CATWEGYYKKLF	TRGV7	.	TRGJ1	13	-1	-1	18
23	1.6194331983805668E-4	TGTGCCACCTGGGACGGATACTGGAAACTCTTT	CATWDGYWKLF	TRGV7	.	TRGJ1	14	-1	-1	23
23	1.6194331983805668E-4	TGTGCCACCTGGATTGGATCAAAGAAACTCTTT	CATWIGSKKLF	TRGV8	.	TRGJ1	11	-1	-1	21
23	1.6194331983805668E-4	TGTGCCACCCCTTTTGGTTGGTTCAAGATATTT	CATPFGWFKIF	TRGV2	.	TRGJP1	8	-1	-1	14
23	1.6194331983805668E-4	TGTGAAGGGTTCGGGAATTATAAGAAACTCTTT	CEGFGNYKKLF	TRGV2	.	TRGJ1	3	-1	-1	16
23	1.6194331983805668E-4	TGTGCCGCCAATGGGGAGAAGAAACTCTTT	CAANGEKKLF	TRGV2	.	TRGJ1	8	-1	-1	18
23	1.6194331983805668E-4	TGTGCCACCCGTTCTTGGTTCAAGATATTT	CATRSWFKIF	TRGV2	.	TRGJP1	8	-1	-1	14
23	1.6194331983805668E-4	TGTGCCACCTGGGGAAAGAAACTCTTT	CATWGKKLF	TRGV4	.	TRGJ1	12	-1	-1	15
23	1.6194331983805668E-4	TGTGCCACCTGGGATAGACCCTTGGATTATAAGAAACTCTTT	CATWDRPLDYKKLF	TRGV8	.	TRGJ1	19	-1	-1	25
23	1.6194331983805668E-4	TGTGCCACCTGGGACGGTCAATCCCCCCATCCGGTACTCTTT	CATWDGQSPHPVLF	TRGV3	.	TRGJ1	14	-1	-1	35
23	1.6194331983805668E-4	TGTGCCACCTGGGACGGGCCAACTGGTTGGTTCAAGATATTT	CATWDGPTGWFKIF	TRGV2	.	TRGJP1	19	-1	-1	21
23	1.6194331983805668E-4	TGTGCCACCTGGGTGCCGGATTATTATAAGAAACTCTTT	CATWVPDYYKKLF	TRGV2	.	TRGJ1	12	-1	-1	16
23	1.6194331983805668E-4	TGTGCCACCTGGGATGATGGTTATTATAAGAAACTCTTT	CATWDDGYYKKLF	TRGV8	.	TRGJ1	14	-1	-1	20
23	1.6194331983805668E-4	TGTGCCACCTGGGACCTGGGATATTATAAGAAACTCTTT	CATWDLGYYKKLF	TRGV2	.	TRGJ1	14	-1	-1	21
23	1.6194331983805668E-4	TGTGCCACCTGGGACGGTCGTTATTATAAGAAACTCTTT	CATWDGRYYKKLF	TRGV2	.	TRGJ1	16	-1	-1	20
23	1.6194331983805668E-4	TGTGCCACCTGGGACGGGCAGGGTTATAAGAAACTCTTT	CATWDGQGYKKLF	TRGV2	.	TRGJ1	18	-1	-1	23
23	1.6194331983805668E-4	TGTGCCACCTGGGACAGGCTTTATTATAAGAAACTCTTT	CATWDRLYYKKLF	TRGV3	.	TRGJ1	18	-1	-1	20
23	1.6194331983805668E-4	TGTGCCACCTGGGACAGGCACGGATATAAGAAACTCTTT	CATWDRHGYKKLF	TRGV7	.	TRGJ1	18	-1	-1	24
23	1.6194331983805668E-4	TGTGCCACCTGGGACAGGGGAGGTTATAAGAAACTCTTT	CATWDRGGYKKLF	TRGV7	.	TRGJ2	17	-1	-1	23
23	1.6194331983805668E-4	TGTGCCACCTGGTTCGTGTATTATAAGAAACTCTTT	CATWFVYYKKLF	TRGV8	.	TRGJ1	11	-1	-1	18
23	1.6194331983805668E-4	TGTGCCACCTGGGTTTTTTATTATAAGAAACTCTTT	CATWVFYYKKLF	TRGV4	.	TRGJ1	12	-1	-1	17
23	1.6194331983805668E-4	TGTGCCACCTGGGTACTCCGTGGAATCAAGACGTTT	CATWVLRGIKTF	TRGV8	.	TRGJP2	12	-1	-1	20
23	1.6194331983805668E-4	TGTGCCACCTGGGATAGGGTTTATAAGAAACTCTTT	CATWDRVYKKLF	TRGV8	.	TRGJ1	17	-1	-1	20
23	1.6194331983805668E-4	TGTGCCACCTGGGATAGGATTTATAAGAAACTCTTT	CATWDRIYKKLF	TRGV8	.	TRGJ1	17	-1	-1	20
23	1.6194331983805668E-4	TGTGCCACCTGGGACTTGATGGATAAGAAACTCTTT	CATWDLMDKKLF	TRGV2	.	TRGJ1	14	-1	-1	22
23	1.6194331983805668E-4	TGTGCCACCTGGTCCTTATATAAGAAACTCTTT	CATWSLYKKLF	TRGV5	.	TRGJ1	11	-1	-1	15
23	1.6194331983805668E-4	TGTGCCACCTGGGATAGGGATAAGAAACTCTTT	CATWDRDKKLF	TRGV8	.	TRGJ1	17	-1	-1	19
23	1.6194331983805668E-4	TGTGCCACCTGGGACAGGCAGGAAAAACTCTTT	CATWDRQEKLF	TRGV3	.	TRGJ1	18	-1	-1	24
23	1.6194331983805668E-4	TGTGCCACCTGGCAGCCGCGTTTTTGGTATAAGAAACTCTTT	CATWQPRFWYKKLF	TRGV8	.	TRGJ1	11	-1	-1	27
23	1.6194331983805668E-4	TGTGCCACCTGGGATGGGCCAAGAAATTATAAGAAACTCTTT	CATWDGPRNYKKLF	TRGV4	.	TRGJ1	19	-1	-1	25
23	1.6194331983805668E-4	TGTGCCACCTGGGACAGCCCGAATTATTATAAGAAACTCTTT	CATWDSPNYYKKLF	TRGV2	.	TRGJ1	20	-1	-1	19
23	1.6194331983805668E-4	TGTGCCACCTGGGATAGGCTGTATTATAAGAAACTCTTT	CATWDRLYYKKLF	TRGV8	.	TRGJ1	18	-1	-1	21
23	1.6194331983805668E-4	TGTGCCACCTGGATGGGCACTGGTTGGTTCAAGATATTT	CATWMGTGWFKIF	TRGV8	.	TRGJP1	17	-1	-1	17
23	1.6194331983805668E-4	TGTGCCACCTGGGATGGGCTATATAAGAAACTCTTT	CATWDGLYKKLF	TRGV4	.	TRGJ1	18	-1	-1	21
23	1.6194331983805668E-4	TGTGCCACCTGGGACCCCTCCCCCAAGAAACTCTTT	CATWDPSPKKLF	TRGV3	.	TRGJ1	14	-1	-1	24
23	1.6194331983805668E-4	TGTGCCACCTGGGACAGGCGTAAAGGGAAACTCTTT	CATWDRRKGKLF	TRGV7	.	TRGJ1	18	-1	-1	26
23	1.6194331983805668E-4	TGTGCCACCTGGACCTATAAGAAACTCTTT	CATWTYKKLF	TRGV4	.	TRGJ1	11	-1	-1	15
23	1.6194331983805668E-4	TGTGCCACCTGGGACGGGCCCCAGAATTATTATAAGAAACTCTTT	CATWDGPQNYYKKLF	TRGV2	.	TRGJ1	20	-1	-1	23
23	1.6194331983805668E-4	TGTGCCACCTGGGACGGGCACTGGATTAATTATAAGAAACTCTTT	CATWDGHWINYKKLF	TRGV2	.	TRGJ1	18	-1	-1	24
23	1.6194331983805668E-4	TGTGCCACCTGGGACGAGCATAGGAATTATTATAAGAAACTCTTT	CATWDEHRNYYKKLF	TRGV2	.	TRGJ1	18	-1	-1	23
23	1.6194331983805668E-4	TGTGCCACCCGTTTGAGGTATAAGAAACTCTTT	CATRLRYKKLF	TRGV4	.	TRGJ1	8	-1	-1	18
22	1.5490230593205421E-4	TGTGCCACCTGGGATATTAAGGTGCTGGATAGTAGTGATTGGATCAAGACGTTT	CATWDIKVLDSSDWIKTF	TRGV8	.	TRGJP2	15	-1	-1	28
22	1.5490230593205421E-4	TGTGCCACCTGCCGCCACAAGATACGGGGGAATTATTATAAGAAACTCTTT	CATCRHKIRGNYYKKLF	TRGV8	.	TRGJ2	10	-1	-1	29
22	1.5490230593205421E-4	TGTGCCACCTGGGACGGGCCCGCCGATATCACTGGTTGGTTCAAGATATTT	CATWDGPADITGWFKIF	TRGV2	.	TRGJP1	21	-1	-1	25
22	1.5490230593205421E-4	TGTGCCACCTGGGACGGGCCTAGGTTGGGTGATTGGATCAAGACGTTT	CATWDGPRLGDWIKTF	TRGV2	.	TRGJP2	19	-1	-1	28
22	1.5490230593205421E-4	TGTGCCACCTGGGACGGGCCGAATACCACTGGTTGGTTCAAGATATTT	CATWDGPNTTGWFKIF	TRGV2	.	TRGJP1	19	-1	-1	22
22	1.5490230593205421E-4	TGTGCCACCTGGGACGGGCCATACGGTTATTATAAGAAACTCTTT	CATWDGPYGYYKKLF	TRGV2	.	TRGJ1	19	-1	-1	26
22	1.5490230593205421E-4	TGTGCCACCTGGGACGGACACGAGGATTATTATAAGAAACTCTTT	CATWDGHEDYYKKLF	TRGV2	.	TRGJ1	16	-1	-1	25
22	1.5490230593205421E-4	TGTGCCACCTGGGTCTTGACGAATTATTATAAGAAACTCTTT	CATWVLTNYYKKLF	TRGV2	.	TRGJ1	12	-1	-1	19
22	1.5490230593205421E-4	TGTGCCACCTGGGATATCGACCCCTATTATAAGAAACTCTTT	CATWDIDPYYKKLF	TRGV8	.	TRGJ1	15	-1	-1	24
22	1.5490230593205421E-4	TGTGCCACCTGGGATATATTGGATTATTATAAGAAACTCTTT	CATWDILDYYKKLF	TRGV8	.	TRGJ2	15	-1	-1	13
22	1.5490230593205421E-4	TGTGCCACCTGGGACGCTCGGAATTATTATAAGAAACTCTTT	CATWDARNYYKKLF	TRGV2	.	TRGJ1	15	-1	-1	20
22	1.5490230593205421E-4	TGTGCCACCTGGGACGGCTTACATTATTATAAGAAACTCTTT	CATWDGLHYYKKLF	TRGV2	.	TRGJ1	16	-1	-1	22
22	1.5490230593205421E-4	TGTGCCACCTGGGAGACGAAGGATTATTATAAGAAACTCTTT	CATWETKDYYKKLF	TRGV4	.	TRGJ1	13	-1	-1	22
22	1.5490230593205421E-4	TGTGCCACCTGGGACCCCACCTGGTATAAGAAACTCTTT	CATWDPTWYKKLF	TRGV2	.	TRGJ1	14	-1	-1	24
22	1.5490230593205421E-4	TGTGCCACCTGGGACGGGACTTATTATAAGAAACTCTTT	CATWDGTYYKKLF	TRGV2	.	TRGJ1	17	-1	-1	17
22	1.5490230593205421E-4	TGTGCCACCTGGGACGGAGAGGGGTATAAGAAACTCTTT	CATWDGEGYKKLF	TRGV2	.	TRGJ1	16	-1	-1	24
22	1.5490230593205421E-4	TGTGCCACCTGGGACAGGCCGGGGTATAAGAAACTCTTT	CATWDRPGYKKLF	TRGV7	.	TRGJ1	19	-1	-1	24
22	1.5490230593205421E-4	TGTGCCACCTGGGACAGGGGGGAGGATAAGAAACTCTTT	CATWDRGEDKKLF	TRGV3	.	TRGJ1	17	-1	-1	25
22	1.5490230593205421E-4	TGTGCCACCTGGGACAGGAATTATTATAAGAAACTCTTT	CATWDRNYYKKLF	TRGV5	.	TRGJ2	17	-1	-1	17
22	1.5490230593205421E-4	TGTGCCACCTGGGACGGGCAGGATAAGAAACTCTTT	CATWDGQDKKLF	TRGV2	.	TRGJ1	18	-1	-1	22
22	1.5490230593205421E-4	TGTGCCACCTGGGACAGTAATTATAAGAAACTCTTT	CATWDSNYKKLF	TRGV3	.	TRGJ1	16	-1	-1	19
22	1.5490230593205421E-4	TGTGCCCTGTCGAATTATTATAAGAAACTCTTT	CALSNYYKKLF	TRGV2	.	TRGJ1	5	-1	-1	9
22	1.5490230593205421E-4	TGTGCCACCTGGGACAGGCTGGGGAAACTCTTT	CATWDRLGKLF	TRGV7	.	TRGJ1	18	-1	-1	23
22	1.5490230593205421E-4	TGTGCCACCTGGGACAGGCGTGAGTTTCTCTTT	CATWDRREFLF	TRGV7	.	TRGJ1	21	-1	-1	27
22	1.5490230593205421E-4	TGTGCCCCCCTTTATTATAAGAAACTCTTT	CAPLYYKKLF	TRGV4	.	TRGJ1	8	-1	-1	11
22	1.5490230593205421E-4	TGTGCCACTCCATCAAATAAGAAACTCTTT	CATPSNKKLF	TRGV8	.	TRGJ1	7	-1	-1	16
22	1.5490230593205421E-4	TGTGCCACCTGGGACGGGGGACAACTCTTT	CATWDGGQLF	TRGV2	.	TRGJ1	17	-1	-1	22
22	1.5490230593205421E-4	TGTGCCACCTCCAAACTCTTT	CATSKLF	TRGV8	.	TRGJ1	9	-1	-1	12
22	1.5490230593205421E-4	TGTGCCACCTGGGATAGT	CATWDS	TRGV8	.	TRGJP1	16	-1	-1	17
22	1.5490230593205421E-4	TGTGCCACCTGGGCACCCAATGCGGATTATTATAAGAAACTCTTT	CATWAPNADYYKKLF	TRGV2	.	TRGJ1	12	-1	-1	18
22	1.5490230593205421E-4	TGTGCCACCTGGGACGGTCAGGGGAATTATAAGAAACTCTTT	CATWDGQGNYKKLF	TRGV2	.	TRGJ1	16	-1	-1	25
22	1.5490230593205421E-4	TGTGCCACCTGGGACAGGCCTGGGGTGCTAAAGAAACTCTTT	CATWDRPGVLKKLF	TRGV3	.	TRGJ1	21	-1	-1	30
22	1.5490230593205421E-4	TGTGCCACCTGGGTTCCCCAGAGGTATAAGAAACTCTTT	CATWVPQRYKKLF	TRGV4	.	TRGJ1	12	-1	-1	24
22	1.5490230593205421E-4	TGTGCCACCTGGGTTCGGGGTTATTATAAGAAACTCTTT	CATWVRGYYKKLF	TRGV2	.	TRGJ1	12	-1	-1	20
22	1.5490230593205421E-4	TGTGCCACCTGGGGGGGTAGTGATTGGATCAAGACGTTT	CATWGGSDWIKTF	TRGV8	.	TRGJP2	12	-1	-1	16
22	1.5490230593205421E-4	TGTGCCACCTGGGATATACACGGGGGGAAGAAACTCTTT	CATWDIHGGKKLF	TRGV8	.	TRGJ1	15	-1	-1	27
22	1.5490230593205421E-4	TGTGCCACCTGGGATAGGAGACCCCCTAAGAAACTCTTT	CATWDRRPPKKLF	TRGV8	.	TRGJ1	17	-1	-1	26
22	1.5490230593205421E-4	TGTGCCACCTGGGACGGGAGTTATTATAAGAAACTCTTT	CATWDGSYYKKLF	TRGV3	.	TRGJ1	17	-1	-1	17
22	1.5490230593205421E-4	TGTGCCACCTGGGTTACTGGTTGGTTCAAGATATTT	CATWVTGWFKIF	TRGV8	.	TRGJP1	15	-1	-1	15
22	1.5490230593205421E-4	TGTGCCACCTGGGACGGGGGTTATAAGAAACTCTTT	CATWDGGYKKLF	TRGV2	.	TRGJ1	17	-1	-1	20
22	1.5490230593205421E-4	TGTGCCACCTGGGACAGCCGACCTAAGAAACTCTTT	CATWDSRPKKLF	TRGV3	.	TRGJ1	16	-1	-1	23
22	1.5490230593205421E-4	TGTGCCACCTGGCATGGCGGTAAGAAACTCTTT	CATWHGGKKLF	TRGV4	.	TRGJ1	16	-1	-1	20
22	1.5490230593205421E-4	TGTGCCACCTGGGATCGGTTTTGGAAACTCTTT	CATWDRFWKLF	TRGV8	.	TRGJ1	17	-1	-1	23
22	1.5490230593205421E-4	TGTGCCACCTGGGAAGGGGATAAGAAACTCTTT	CATWEGDKKLF	TRGV2	.	TRGJ1	17	-1	-1	19
22	1.5490230593205421E-4	TGTGCCACCTGTGGTTATAAGAAACTCTTT	CATCGYKKLF	TRGV3	.	TRGJ1	10	-1	-1	14
22	1.5490230593205421E-4	TGTGCCACCTGGGAAAAGAAACTCTTT	CATWEKKLF	TRGV5	.	TRGJ1	13	-1	-1	15
22	1.5490230593205421E-4	TGTGCCACCTGGGACGGGCCCGACATGGATTATTATAAGAAACTCTTT	CATWDGPDMDYYKKLF	TRGV2	.	TRGJ1	21	-1	-1	28
22	1.5490230593205421E-4	TGTGCCACCTGGGACGGGCGTTTGGATTATTATAAGAAACTCTTT	CATWDGRLDYYKKLF	TRGV2	.	TRGJ1	18	-1	-1	25
22	1.5490230593205421E-4	TGTGCCACCTGGGACAGGCACCCCACTAGTTATAAGAAACTCTTT	CATWDRHPTSYKKLF	TRGV3	.	TRGJ1	18	-1	-1	29
22	1.5490230593205421E-4	TGTGCCACCTGGGATGTTACGAATTATTATAAGAAACTCTTT	CATWDVTNYYKKLF	TRGV4	.	TRGJ1	15	-1	-1	19
22	1.5490230593205421E-4	TGTGCCACCTGGGACGGGCTATCGGGGGTGGTCAAGATATTT	CATWDGLSGVVKIF	TRGV2	.	TRGJP1	18	-1	-1	25
22	1.5490230593205421E-4	TGTGCCACCTGGGACGGGCCCCAATATTATAAGAAACTCTTT	CATWDGPQYYKKLF	TRGV2	.	TRGJ1	20	-1	-1	24
22	1.5490230593205421E-4	TGTGCCACCTGGGACGACCCGCCGGGGTATAAGAAACTCTTT	CATWDDPPGYKKLF	TRGV2	.	TRGJ1	15	-1	-1	27
22	1.5490230593205421E-4	TGTGCCACCTGGGACCACCTAGCTTATAAGAAACTCTTT	CATWDHLAYKKLF	TRGV2	.	TRGJ1	14	-1	-1	23
22	1.5490230593205421E-4	TGTGCCACCTGGGACAGGTGGGATAAGAAACTCTTT	CATWDRWDKKLF	TRGV3	.	TRGJ1	17	-1	-1	22
22	1.5490230593205421E-4	TGTGCCACCTGGGACGAATATAAGAAACTCTTT	CATWDEYKKLF	TRGV2	.	TRGJ1	15	-1	-1	18
22	1.5490230593205421E-4	TGTGCCACCCTCCCTTATTATAAGAAACTCTTT	CATLPYYKKLF	TRGV4	.	TRGJ1	8	-1	-1	14
21	1.4786129202605175E-4	TGTGCCACCTGGGACATGGGGGAGGGATGGAGTAGTGATTGGATCAAGACGTTT	CATWDMGEGWSSDWIKTF	TRGV2	.	TRGJP2	14	-1	-1	30
21	1.4786129202605175E-4	TGTGCCACCTGGGACAGGATTTTTAGATATAGTAGTGATTGGATCAAGACGTTT	CATWDRIFRYSSDWIKTF	TRGV3	.	TRGJP2	17	-1	-1	26
21	1.4786129202605175E-4	TGTGCCACCTGGGAAAGAGGGACTGTTAGTAGTGATTGGATCAAGACGTTT	CATWERGTVSSDWIKTF	TRGV4	.	TRGJP2	13	-1	-1	26
21	1.4786129202605175E-4	TGTGCTGCGTGGGATTTGGGGAATAGGGCTGGTTGGTTCAAGATATTT	CAAWDLGNRAGWFKIF	TRGV10	.	TRGJP1	15	-1	-1	28
21	1.4786129202605175E-4	TGTGCTGCGTGGGATAGTTATAGTAGTGATTGGATCAAGACGTTT	CAAWDSYSSDWIKTF	TRGV10	.	TRGJP2	14	-1	-1	18
21	1.4786129202605175E-4	TGTGCCACCTGGGACGGGCAGCATCGGTATTATAAGAAACTCTTT	CATWDGQHRYYKKLF	TRGV2	.	TRGJ1	18	-1	-1	27
21	1.4786129202605175E-4	TGTGCCACCTGGGGCACGAATTATTATAAGAAACTCTTT	CATWGTNYYKKLF	TRGV5P	.	TRGJ1	15	-1	-1	16
21	1.4786129202605175E-4	TGTGCCACCTGGGACTTGAATTATTATAAGAAACTCTTT	CATWDLNYYKKLF	TRGV2	.	TRGJ2	14	-1	-1	17
21	1.4786129202605175E-4	TGTGCCACCTGGGACGGGTATCATTATAAGAAACTCTTT	CATWDGYHYKKLF	TRGV2	.	TRGJ1	17	-1	-1	19
21	1.4786129202605175E-4	TGTGCCACCTGGGACGGGCTAAGGTATAAGAAACTCTTT	CATWDGLRYKKLF	TRGV2	.	TRGJ1	18	-1	-1	24
21	1.4786129202605175E-4	TGTGCCACCTGGGACGGGCATTATTATAAGAAACTCTTT	CATWDGHYYKKLF	TRGV2	.	TRGJ1	18	-1	-1	19
21	1.4786129202605175E-4	TGTGCCACCTGGGACGGGCAGGGGTATAAGAAACTCTTT	CATWDGQGYKKLF	TRGV2	.	TRGJ1	18	-1	-1	24
21	1.4786129202605175E-4	TGTGCCACCTGGGACGGGGTAGCTTATAAGAAACTCTTT	CATWDGVAYKKLF	TRGV2	.	TRGJ1	17	-1	-1	23
21	1.4786129202605175E-4	TGTGCCACCTGGGACAGGCCAGATTATAAGAAACTCTTT	CATWDRPDYKKLF	TRGV3	.	TRGJ1	19	-1	-1	22
21	1.4786129202605175E-4	TGTGCCACCTGGGAGGGCCATTATTATAAGAAACTCTTT	CATWEGHYYKKLF	TRGV4	.	TRGJ1	18	-1	-1	19
21	1.4786129202605175E-4	TGTGCCACCCCCCTACTTTGTTATTATAAGAAACTCTTT	CATPLLCYYKKLF	TRGV2	.	TRGJ1	8	-1	-1	20
21	1.4786129202605175E-4	TGTGCCACCTGGGGCCGTCATATGAGGAAACTCTTT	CATWGRHMRKLF	TRGV1	.	TRGJ1	12	-1	-1	26
21	1.4786129202605175E-4	TGTGCCACCTGGGGCCATTATTATAAGAAACTCTTT	CATWGHYYKKLF	TRGV8	.	TRGJ1	12	-1	-1	16
21	1.4786129202605175E-4	TGTGCCACCTGGGACACCGTTAGGTGGAAACTCTTT	CATWDTVRWKLF	TRGV7	.	TRGJ1	15	-1	-1	26
21	1.4786129202605175E-4	TGTGCCACCTGGGACAATCATTATAAGAAACTCTTT	CATWDNHYKKLF	TRGV3	.	TRGJ1	15	-1	-1	15
21	1.4786129202605175E-4	TGTGCCACCTGGGACAGACATAAGAAACTCTTT	CATWDRHKKLF	TRGV2	.	TRGJ1	14	-1	-1	19
21	1.4786129202605175E-4	TGTGCCACCCGGTCTTATTATAAGAAACTCTTT	CATRSYYKKLF	TRGV8	.	TRGJ1	11	-1	-1	14
21	1.4786129202605175E-4	TGTGCCACTTTCTATTATAAGAAACTCTTT	CATFYYKKLF	TRGV8	.	TRGJ1	7	-1	-1	12
21	1.4786129202605175E-4	TGTGCCACCTTTAATTATAAGAAACTCTTT	CATFNYKKLF	TRGV8	.	TRGJ1	9	-1	-1	13
21	1.4786129202605175E-4	TGTGCCACCTGGGGATGTCAGAAACTCTTT	CATWGCQKLF	TRGV8	.	TRGJ2	12	-1	-1	19
21	1.4786129202605175E-4	TGTGCCACCTGGGACGGGCTCCAGCTCTTT	CATWDGLQLF	TRGV2	.	TRGJ1	18	-1	-1	24
21	1.4786129202605175E-4	TGTGCCACCCGGGCTTATAAGAAACTCTTT	CATRAYKKLF	TRGV8	.	TRGJ1	12	-1	-1	14
21	1.4786129202605175E-4	TGTGCCACCTGGTTAAAGAAACTCTTT	CATWLKKLF	TRGV8	.	TRGJ1	11	-1	-1	12
21	1.4786129202605175E-4	TATAATTGGATCAAGACGTTT	YNWIKTF	TRGV8	.	TRGJP2	0	-1	-1	4
21	1.4786129202605175E-4	TGTGCCACCTGGGATGGGGCGCGTAGGTGGGATTATAAGAAACTCTTT	CATWDGARRWDYKKLF	TRGV5	.	TRGJ1	13	-1	-1	31
21	1.4786129202605175E-4	TGTGCCACCTGGGCCCTCCGGTCAGGTTATTATAAGAAACTCTTT	CATWALRSGYYKKLF	TRGV4	.	TRGJ1	12	-1	-1	26
21	1.4786129202605175E-4	TGTGCCACCTGGGATTCAAAAGCCAATTATTATAAGAAACTCTTT	CATWDSKANYYKKLF	TRGV8	.	TRGJ1	14	-1	-1	24
21	1.4786129202605175E-4	TGTGCCACCTGGGACAGGCAGCCCAATTATTATAAGAAACTCTTT	CATWDRQPNYYKKLF	TRGV3	.	TRGJ1	18	-1	-1	24
21	1.4786129202605175E-4	TGTGCCACCTGGCCACAAGGGCGTTATTATAAGAAACTCTTT	CATWPQGRYYKKLF	TRGV8	.	TRGJ1	11	-1	-1	23
21	1.4786129202605175E-4	TGTGCCACCTGGGTCGAGGAGAGGATTTATAAGAAACTCTTT	CATWVEERIYKKLF	TRGV8	.	TRGJ1	12	-1	-1	26
21	1.4786129202605175E-4	TGTGCCACCTGGGCCGGGCCAGGTTATTATAAGAAACTCTTT	CATWAGPGYYKKLF	TRGV2	.	TRGJ1	19	-1	-1	23
21	1.4786129202605175E-4	TGTGCCACCTGGGATACCGGCGTGGATTATAAGAAACTCTTT	CATWDTGVDYKKLF	TRGV8	.	TRGJ1	15	-1	-1	25
21	1.4786129202605175E-4	TGTGCCACCTGGGATAGAGCCCGTTATTATAAGAAACTCTTT	CATWDRARYYKKLF	TRGV8	.	TRGJ1	20	-1	-1	23
21	1.4786129202605175E-4	TGTGCCACCTGGGACCAAACCCGTGATTGGATCAAGACGTTT	CATWDQTRDWIKTF	TRGV4	.	TRGJP2	13	-1	-1	22
21	1.4786129202605175E-4	TGTGCCACCTGGGACGGACTGAATTATTATAAGAAACTCTTT	CATWDGLNYYKKLF	TRGV3	.	TRGJ1	20	-1	-1	20
21	1.4786129202605175E-4	TGTGCCACCTGGGACAGAGCGTTAGATTATAAGAAACTCTTT	CATWDRALDYKKLF	TRGV2	.	TRGJ1	14	-1	-1	25
21	1.4786129202605175E-4	TGTGCCACCTGGGAACCCCTGAGGGATTGGATCAAGACGTTT	CATWEPLRDWIKTF	TRGV8	.	TRGJP2	13	-1	-1	21
21	1.4786129202605175E-4	TCCAACGATCTGTTACACCTGAGATATAAGAAACTCTTT	SNDLLHLRYKKLF	TRGV4	.	TRGJ1	0	-1	-1	24
21	1.4786129202605175E-4	TGTGCCACCTGGCAAAGGGCCTATTATAAGAAACTCTTT	CATWQRAYYKKLF	TRGV8	.	TRGJ1	23	-1	-1	21
21	1.4786129202605175E-4	TGTGCCACCTGGGGGATGGGAGGAGATAAGAAACTCTTT	CATWGMGGDKKLF	TRGV8	.	TRGJ1	12	-1	-1	25
21	1.4786129202605175E-4	TGTGCCACCTGGGATTTGAATTATTATAAGAAACTCTTT	CATWDLNYYKKLF	TRGV2	.	TRGJ1	13	-1	-1	13
21	1.4786129202605175E-4	TGTGCCACCTGGGACTGGACTTATTATAAGAAACTCTTT	CATWDWTYYKKLF	TRGV3	.	TRGJ1	20	-1	-1	17
21	1.4786129202605175E-4	TGTGCCACCTGGGACGGGCTTGGCTATAAGAAACTCTTT	CATWDGLGYKKLF	TRGV2	.	TRGJ1	18	-1	-1	24
21	1.4786129202605175E-4	TGTGCCACCTGGGACGGGCTATACTATAAGAAACTCTTT	CATWDGLYYKKLF	TRGV2	.	TRGJ1	18	-1	-1	21
21	1.4786129202605175E-4	TGTGCCACCTGGGACGGGCCAGAATATAAGAAACTCTTT	CATWDGPEYKKLF	TRGV2	.	TRGJ1	19	-1	-1	24
21	1.4786129202605175E-4	TGTGCCACCTGGGACGGGCAACATTATAAGAAACTCTTT	CATWDGQHYKKLF	TRGV2	.	TRGJ2	18	-1	-1	22
21	1.4786129202605175E-4	TGTGCCACCTGGGACGACCGGAGTTATAAGAAACTCTTT	CATWDDRSYKKLF	TRGV2	.	TRGJ2	15	-1	-1	23
21	1.4786129202605175E-4	TGTGCCACCTGGGACAGGCAGGTTTATAAGAAACTCTTT	CATWDRQVYKKLF	TRGV7	.	TRGJ1	18	-1	-1	23
21	1.4786129202605175E-4	TGTGCCACCTGGGAACTGCTTTATTATAAGAAACTCTTT	CATWELLYYKKLF	TRGV2	.	TRGJ1	13	-1	-1	20
21	1.4786129202605175E-4	TGTGCCACCTGGGACGAGCCATATAAGAAACTCTTT	CATWDEPYKKLF	TRGV2	.	TRGJ1	19	-1	-1	21
21	1.4786129202605175E-4	TGTGCCACCTGGGACAGGCCTGGTGGGAAACTCTTT	CATWDRPGGKLF	TRGV3	.	TRGJ1	21	-1	-1	26
21	1.4786129202605175E-4	TGTGCCCTCGGGGGAGAAAGGATCAAGACGTTT	CALGGERIKTF	TRGV2	.	TRGJP2	5	-1	-1	19
21	1.4786129202605175E-4	TGTGCCACCTGGGATGGGCTTAAGAAACTCTTT	CATWDGLKKLF	TRGV4	.	TRGJ1	18	-1	-1	20
21	1.4786129202605175E-4	TGTGCCACCTGGGATAGTCATAAGAAACTCTTT	CATWDSHKKLF	TRGV8	.	TRGJ1	16	-1	-1	19
21	1.4786129202605175E-4	TGTGCCACCTGGGAAGGTTATAAGAAACTCTTT	CATWEGYKKLF	TRGV8	.	TRGJ1	16	-1	-1	17
21	1.4786129202605175E-4	TGTGCCACCTGGGACAGGCCCGAACTCTTT	CATWDRPELF	TRGV7	.	TRGJ1	19	-1	-1	22
21	1.4786129202605175E-4	TGTGCCACCTGGGAAGATAAGAAACTCTTT	CATWEDKKLF	TRGV8	.	TRGJ1	13	-1	-1	16
21	1.4786129202605175E-4	TGTGCCACCCAATATAAGAAACTCTTT	CATQYKKLF	TRGV2	.	TRGJ1	8	-1	-1	12
21	1.4786129202605175E-4	TGTGCCTCTAAGAAACTCTTT	CASKKLF	TRGV4	.	TRGJ1	5	-1	-1	8
20	1.4082027812004929E-4	TGTGCCACCTGGGATAGGTGCTGTGGTGATAGTAGTGATTGGATCAAGACGTTT	CATWDRCCGDSSDWIKTF	TRGV8	.	TRGJP2	17	-1	-1	28
20	1.4082027812004929E-4	TGTGCCACCTGGTTGTCGGGGTGGGAGTTGGGCAAAAAAATCAAGGTATTT	CATWLSGWELGKKIKVF	TRGV2	.	TRGJP	11	-1	-1	24
20	1.4082027812004929E-4	TGTGCCACCTGGGATAGGGTAGCCCAGTTTAGTGATTGGATCAAGACGTTT	CATWDRVAQFSDWIKTF	TRGV8	.	TRGJP2	26	-1	-1	29
20	1.4082027812004929E-4	TGTGCCACCTGGGACGGGCTTAAGGCCACTGGTTGGTTCAAGATATTT	CATWDGLKATGWFKIF	TRGV2	.	TRGJP1	18	-1	-1	25
20	1.4082027812004929E-4	TGTGCCACCTGGGACGGACAGTATAGTAGTGATTGGATCAAGACGTTT	CATWDGQYSSDWIKTF	TRGV2	.	TRGJP2	16	-1	-1	21
20	1.4082027812004929E-4	TGTGCCACCTGGGCCAATCCCCGTAGTGATTGGATCAAGACGTTT	CATWANPRSDWIKTF	TRGV3	.	TRGJP2	15	-1	-1	22
20	1.4082027812004929E-4	TGTGCCACCTGGGACCGCCCGTCAGGTTATTATAAGAAACTCTTT	CATWDRPSGYYKKLF	TRGV4	.	TRGJ1	13	-1	-1	26
20	1.4082027812004929E-4	TGTGCCACCTGGGACGGGAATTGCGCCTATTGGATCAAGACGTTT	CATWDGNCAYWIKTF	TRGV2	.	TRGJP2	17	-1	-1	28
20	1.4082027812004929E-4	TGTGCCACCTGGGACAGTCCATTAGTCTTTTATAAGAAACTCTTT	CATWDSPLVFYKKLF	TRGV3	.	TRGJ1	19	-1	-1	29
20	1.4082027812004929E-4	TGTGCCACCTGGGGCCTAACAAGTTATTATAAGAAACTCTTT	CATWGLTSYYKKLF	TRGV8	.	TRGJ1	12	-1	-1	23
20	1.4082027812004929E-4	TGTGCCACCTGGGATATTCCGAATTATTATAAGAAACTCTTT	CATWDIPNYYKKLF	TRGV8	.	TRGJ1	15	-1	-1	15
20	1.4082027812004929E-4	TGTGCCACCTGGGATAGGCGGGGTTATTATAAGAAACTCTTT	CATWDRRGYYKKLF	TRGV8	.	TRGJ1	18	-1	-1	23
20	1.4082027812004929E-4	TGTGCCACCTGGGACGGGCCTCTGCGGTATAAGAAACTCTTT	CATWDGPLRYKKLF	TRGV2	.	TRGJ1	19	-1	-1	27
20	1.4082027812004929E-4	TGTGCCACCTGGGACGGGGACGATTATTATAAGAAACTCTTT	CATWDGDDYYKKLF	TRGV2	.	TRGJ1	17	-1	-1	22
20	1.4082027812004929E-4	TGTGCCACCTGTGTATGGAATTATTATAAGAAACTCTTT	CATCVWNYYKKLF	TRGV4	.	TRGJ1	17	-1	-1	17
20	1.4082027812004929E-4	TGTGCCACCTGGGATCGGATTTATTATAAGAAACTCTTT	CATWDRIYYKKLF	TRGV4	.	TRGJ1	17	-1	-1	17
20	1.4082027812004929E-4	TGTGCCACCTGGGATGGGGGGAATTATAAGAAACTCTTT	CATWDGGNYKKLF	TRGV4	.	TRGJ1	17	-1	-1	22
20	1.4082027812004929E-4	TGTGCCACCTGGGACGGGCTTGGTTATAAGAAACTCTTT	CATWDGLGYKKLF	TRGV2	.	TRGJ1	18	-1	-1	23
20	1.4082027812004929E-4	TGTGCCACCTGGGACGGGCCGGGCTGGATCAAGACGTTT	CATWDGPGWIKTF	TRGV2	.	TRGJP2	19	-1	-1	24
20	1.4082027812004929E-4	TGTGCCACCTGGGACGGGGGATATTATAAGAAACTCTTT	CATWDGGYYKKLF	TRGV2	.	TRGJ1	17	-1	-1	21
20	1.4082027812004929E-4	TGTGCCACCTGGGACGGGATCTATTATAAGAAACTCTTT	CATWDGIYYKKLF	TRGV2	.	TRGJ1	17	-1	-1	21
20	1.4082027812004929E-4	TGTGCCACCTGGGACGGATTTTATTATAAGAAACTCTTT	CATWDGFYYKKLF	TRGV2	.	TRGJ1	16	-1	-1	20
20	1.4082027812004929E-4	TGTGCCACCTGGGACGGATTGAATTATAAGAAACTCTTT	CATWDGLNYKKLF	TRGV7	.	TRGJ1	14	-1	-1	22
20	1.4082027812004929E-4	TGTGCCACCTGGGACAGGCCGCGTTATAAGAAACTCTTT	CATWDRPRYKKLF	TRGV7	.	TRGJ1	19	-1	-1	23
20	1.4082027812004929E-4	TGTGCCACCTGGGGGTTCTATTATAAGAAACTCTTT	CATWGFYYKKLF	TRGV8	.	TRGJ1	12	-1	-1	18
20	1.4082027812004929E-4	TGTGCCACCTGGGGGGGTTATTATAAGAAACTCTTT	CATWGGYYKKLF	TRGV4	.	TRGJ1	12	-1	-1	17
20	1.4082027812004929E-4	TGTGCCACCTGGGGGAGGTATTATAAGAAACTCTTT	CATWGRYYKKLF	TRGV3	.	TRGJ1	12	-1	-1	18
20	1.4082027812004929E-4	TGTGCCACCTGGGATGGGTATTATAAGAAACTCTTT	CATWDGYYKKLF	TRGV4	.	TRGJ1	17	-1	-1	18
20	1.4082027812004929E-4	TGTGCCACCTGGGACGAATGTTGGTTCAAGATATTT	CATWDECWFKIF	TRGV2	.	TRGJP1	15	-1	-1	19
20	1.4082027812004929E-4	TGTGCCACCCTCCCCTATTATTATAAGAAACTCTTT	CATLPYYYKKLF	TRGV8	.	TRGJ1	8	-1	-1	16
20	1.4082027812004929E-4	TGTGCCACCTGGGACGGATCTAAGAAACTCTTT	CATWDGSKKLF	TRGV2	.	TRGJ1	16	-1	-1	20
20	1.4082027812004929E-4	TGTGCTGCGTGGCCACTCTTT	CAAWPLF	TRGV10	.	TRGJ1	11	-1	-1	14
19	1.3377926421404682E-4	TGTGCCACCTGGGATCGGGCGTGTAGGACCCTCCCCGGGCTTAATTGGATCAAGACGTTT	CATWDRACRTLPGLNWIKTF	TRGV8	.	TRGJP2	17	-1	-1	43
19	1.3377926421404682E-4	TGTGCCACCTGGGTTTGGTTTGGGGTTAGTTCAGGTTGGATCAAGACGTTT	CATWVWFGVSSGWIKTF	TRGV8	.	TRGJP2	12	-1	-1	35
19	1.3377926421404682E-4	TGTGCCACCTCTATCCCACAACACACCCTCGAATGGATCAAGACGTTT	CATSIPQHTLEWIKTF	TRGV2	.	TRGJP2	9	-1	-1	30
19	1.3377926421404682E-4	TGTGCCACCTGGGGCGGGCTAACTCTAATGGGGTCTAAGAAACTCTTT	CATWGGLTLMGSKKLF	TRGV7	.	TRGJ1	18	-1	-1	35
19	1.3377926421404682E-4	TGTGCCACCTGGGATTGTAGAGATAGTAGTGATTGGATCAAGACGTTT	CATWDCRDSSDWIKTF	TRGV4	.	TRGJP2	14	-1	-1	22
19	1.3377926421404682E-4	TGTGCCACCTGGGACGGGCCCCCCGTAACCCATTATAAGAAACTCTTT	CATWDGPPVTHYKKLF	TRGV2	.	TRGJ1	20	-1	-1	31
19	1.3377926421404682E-4	TGTGCCACCTGGGACAGGCCTACCTTGAGTTATTATAAGAAACTCTTT	CATWDRPTLSYYKKLF	TRGV7	.	TRGJ1	20	-1	-1	26
19	1.3377926421404682E-4	TGTGCTGCGTGGGATTTGGATTCGAATTATTATAAGAAACTCTTT	CAAWDLDSNYYKKLF	TRGV10	.	TRGJ1	15	-1	-1	19
19	1.3377926421404682E-4	TGTGCTGCGTGGGATTGGTCTCCATATTATTATAAGAAACTCTTT	CAAWDWSPYYYKKLF	TRGV10	.	TRGJ1	15	-1	-1	25
19	1.3377926421404682E-4	TGTGCCACCTTTTATTGGGGGGGCACTGGTTGGTTCAAGATATTT	CATFYWGGTGWFKIF	TRGV2	.	TRGJP1	9	-1	-1	23
19	1.3377926421404682E-4	TGTGCCACCTGGGATGTAACTAGTAGTGATTGGATCAAGACGTTT	CATWDVTSSDWIKTF	TRGV2	.	TRGJP2	13	-1	-1	20
19	1.3377926421404682E-4	TGTGCCACCTGGGATGGGTCCTCGAATTATTATAAGAAACTCTTT	CATWDGSSNYYKKLF	TRGV4	.	TRGJ1	20	-1	-1	21
19	1.3377926421404682E-4	TGTGCCACCTGGGATGGGCGAGGGGATTATTATAAGAAACTCTTT	CATWDGRGDYYKKLF	TRGV4	.	TRGJ1	18	-1	-1	25
19	1.3377926421404682E-4	TGTGCCACCTGGGATATTGGGGGGCGGGGGTGTAAGAAACTCTTT	CATWDIGGRGCKKLF	TRGV8	.	TRGJ1	15	-1	-1	32
19	1.3377926421404682E-4	TGTGCCACCTGGGACCGTTACTCGAATTATTATAAGAAACTCTTT	CATWDRYSNYYKKLF	TRGV3	.	TRGJ1	14	-1	-1	21
19	1.3377926421404682E-4	TGTGCCACCTGGGACGGGCGGGAGAATTATTATAAGAAACTCTTT	CATWDGRENYYKKLF	TRGV2	.	TRGJ1	18	-1	-1	23
19	1.3377926421404682E-4	TGTGCCACCTGGGACGGATCGCGCTTTTATTATAAGAAACTCTTT	CATWDGSRFYYKKLF	TRGV2	.	TRGJ1	16	-1	-1	26
19	1.3377926421404682E-4	TGTGCCACCTGGGACAGGCCTCCTTTGGGGTATAAGAAACTCTTT	CATWDRPPLGYKKLF	TRGV3	.	TRGJ1	20	-1	-1	30
19	1.3377926421404682E-4	TGTGCCACCTGGGACAACGACCCGGAGGTTTATAAGAAACTCTTT	CATWDNDPEVYKKLF	TRGV7	.	TRGJ1	15	-1	-1	29
19	1.3377926421404682E-4	TGTGCTGCGTGGGACCTTACCACTGGTTGGTTCAAGATATTT	CAAWDLTTGWFKIF	TRGV10	.	TRGJP1	13	-1	-1	17
19	1.3377926421404682E-4	TGTGCCTTGTGGGAGCCCGACCTTTATTATAAGAAACTCTTT	CALWEPDLYYKKLF	TRGV9	.	TRGJ1	14	-1	-1	23
19	1.3377926421404682E-4	TGTGCCACCTGCCCCTCCGTAAGGGATTGGATCAAGACGTTT	CATCPSVRDWIKTF	TRGV7	.	TRGJP2	10	-1	-1	21
19	1.3377926421404682E-4	TGTGCCACCTGGCCCCTAAAGGCTTATTATAAGAAACTCTTT	CATWPLKAYYKKLF	TRGV8	.	TRGJ1	11	-1	-1	23
19	1.3377926421404682E-4	TGTGCCACCTGGGATTGGACCCTTTATTATAAGAAACTCTTT	CATWDWTLYYKKLF	TRGV8	.	TRGJ1	17	-1	-1	23
19	1.3377926421404682E-4	TGTGCCACCTGGGATGGGCCGTATTATTATAAGAAACTCTTT	CATWDGPYYYKKLF	TRGV4	.	TRGJ1	19	-1	-1	19
19	1.3377926421404682E-4	TGTGCCACCTGGGACGGGCCCTTTTATTATAAGAAACTCTTT	CATWDGPFYYKKLF	TRGV2	.	TRGJ1	20	-1	-1	23
19	1.3377926421404682E-4	TGTGCCACCTGGGACGGGCCAAGGTATTATAAGAAACTCTTT	CATWDGPRYYKKLF	TRGV2	.	TRGJ1	19	-1	-1	24
19	1.3377926421404682E-4	TGTGCCACCTGGGACGAGCGTAGTGATTGGATCAAGACGTTT	CATWDERSDWIKTF	TRGV2	.	TRGJP2	18	-1	-1	19
19	1.3377926421404682E-4	TGTGCCACCTGGGACACGAGGAATTATTATAAGAAACTCTTT	CATWDTRNYYKKLF	TRGV7	.	TRGJ1	15	-1	-1	20
19	1.3377926421404682E-4	TGTGCCACCTGGGACAGGTCGAATTATTATAAGAAACTCTTT	CATWDRSNYYKKLF	TRGV8	.	TRGJ1	17	-1	-1	18
19	1.3377926421404682E-4	TGTGCCACCTGGGACAGGCCTTATTATTATAAGAAACTCTTT	CATWDRPYYYKKLF	TRGV3	.	TRGJ1	20	-1	-1	22
19	1.3377926421404682E-4	TGTGCCACCTGGGAACTTCCCCTTTATTATAAGAAACTCTTT	CATWELPLYYKKLF	TRGV8	.	TRGJ1	13	-1	-1	23
19	1.3377926421404682E-4	TGTGCCACCCCTATTATTAGTAGTGATTGGATCAAGACGTTT	CATPIISSDWIKTF	TRGV8	.	TRGJP2	8	-1	-1	10
19	1.3377926421404682E-4	TGTGCCACCTGGCTGGGGAATTATTATAAGAAACTCTTT	CATWLGNYYKKLF	TRGV8	.	TRGJ1	11	-1	-1	17
19	1.3377926421404682E-4	TGTGCCACCTGGGCCCGGAATTATTATAAGAAACTCTTT	CATWARNYYKKLF	TRGV2	.	TRGJ1	12	-1	-1	17
19	1.3377926421404682E-4	TGTGCCACCTGGGGCTCAGGCCAGTATAAGAAACTCTTT	CATWGSGQYKKLF	TRGV8	.	TRGJ1	12	-1	-1	24
19	1.3377926421404682E-4	TGTGCCACCTGGGGCAGGCTCAGTTATAAGAAACTCTTT	CATWGRLSYKKLF	TRGV5P	.	TRGJ2	18	-1	-1	23
19	1.3377926421404682E-4	TGTGCCACCTGGGATGCTTTTTATTATAAGAAACTCTTT	CATWDAFYYKKLF	TRGV4	.	TRGJ1	15	-1	-1	20
19	1.3377926421404682E-4	TGTGCCACCTGGGATGGGCCCCATTATAAGAAACTCTTT	CATWDGPHYKKLF	TRGV4	.	TRGJ1	20	-1	-1	22
19	1.3377926421404682E-4	TGTGCCACCTGGGATGGATACAATTATAAGAAACTCTTT	CATWDGYNYKKLF	TRGV4	.	TRGJ1	16	-1	-1	22
19	1.3377926421404682E-4	TGTGCCACCTGGGATAGTACCCCGTTTAAGAAACTCTTT	CATWDSTPFKKLF	TRGV8	.	TRGJ1	16	-1	-1	26
19	1.3377926421404682E-4	TGTGCCACCTGGGATAGGCATTGCTATAAGAAACTCTTT	CATWDRHCYKKLF	TRGV8	.	TRGJ1	18	-1	-1	24
19	1.3377926421404682E-4	TGTGCCACCTGGGATAAATGGGTAAATAAGAAACTCTTT	CATWDKWVNKKLF	TRGV8	.	TRGJ1	15	-1	-1	25
19	1.3377926421404682E-4	TGTGCCACCTGGGACGGCTCTGGTTGGTTCAAGATATTT	CATWDGSGWFKIF	TRGV3	.	TRGJP1	21	-1	-1	19
19	1.3377926421404682E-4	TGTGCCACCTGGGACGAGAGGGGATATAAGAAACTCTTT	CATWDERGYKKLF	TRGV3	.	TRGJ2	14	-1	-1	24
19	1.3377926421404682E-4	TGTGCCACCTGGGACACTCCTCATTATAAGAAACTCTTT	CATWDTPHYKKLF	TRGV3	.	TRGJ1	15	-1	-1	22
19	1.3377926421404682E-4	TGTGCCACCTGGGACAGTGATTATTATAAGAAACTCTTT	CATWDSDYYKKLF	TRGV3	.	TRGJ1	16	-1	-1	19
19	1.3377926421404682E-4	TGTGCCACCTGGGACAGGCCTAAGTATAAGAAACTCTTT	CATWDRPKYKKLF	TRGV3	.	TRGJ1	20	-1	-1	24
19	1.3377926421404682E-4	TGTGCCACCTGGGACAGGCCACTTTATAAGAAACTCTTT	CATWDRPLYKKLF	TRGV3	.	TRGJ1	19	-1	-1	23
19	1.3377926421404682E-4	TGTGCCACCTGGGACAGGCGATTCCGGGAGAAACTCTTT	CATWDRRFREKLF	TRGV7	.	TRGJ1	18	-1	-1	28
19	1.3377926421404682E-4	TGTGCCACCTGGGAAGGACGGAAGGGTAAGAAACTCTTT	CATWEGRKGKKLF	TRGV4	.	TRGJ1	16	-1	-1	26
19	1.3377926421404682E-4	TGTGCTGCGTGGGATTCCCTATTGAAGAAACTCTTT	CAAWDSLLKKLF	TRGV10	.	TRGJ1	15	-1	-1	24
19	1.3377926421404682E-4	TGTGCCACCTGGTTCCTTTATTATAAGAAACTCTTT	CATWFLYYKKLF	TRGV8	.	TRGJ1	11	-1	-1	17
19	1.3377926421404682E-4	TGTGCCACCTGGTCAACTTATTATAAGAAACTCTTT	CATWSTYYKKLF	TRGV2	.	TRGJ1	11	-1	-1	17
19	1.3377926421404682E-4	TGTGCCACCTGGCTTGATTATTATAAGAAACTCTTT	CATWLDYYKKLF	TRGV8	.	TRGJ1	11	-1	-1	16
19	1.3377926421404682E-4	TGTGCCACCTGGGATAGGCGCTATAAGAAACTCTTT	CATWDRRYKKLF	TRGV8	.	TRGJ1	23	-1	-1	21
19	1.3377926421404682E-4	TGTGCCACCTGGGATAGGGATTATAAGAAACTCTTT	CATWDRDYKKLF	TRGV8	.	TRGJ1	17	-1	-1	19
19	1.3377926421404682E-4	TGTGCCACCTGGGACCGAAGATATAAGAAACTCTTT	CATWDRRYKKLF	TRGV3	.	TRGJ1	14	-1	-1	21
19	1.3377926421404682E-4	TGTGCCACCTGGGACGGGCTTAAGGTGAAACTCTTT	CATWDGLKVKLF	TRGV2	.	TRGJ1	18	-1	-1	26
19	1.3377926421404682E-4	TGTGCCACCTGGGAGGGAGATTATAAGAAACTCTTT	CATWEGDYKKLF	TRGV2	.	TRGJ1	16	-1	-1	19
19	1.3377926421404682E-4	TGTGCCACCTGGCCACCCAAGGAGAAACTCTTT	CATWPPKEKLF	TRGV2	.	TRGJ1	11	-1	-1	22
19	1.3377926421404682E-4	TGTGCCACCTGGGATGGCCCAAAGAAACTCTTT	CATWDGPKKLF	TRGV4	.	TRGJ1	20	-1	-1	21
19	1.3377926421404682E-4	TGTGCCACCTGGGATGGGCTCCAGAAACTCTTT	CATWDGLQKLF	TRGV4	.	TRGJ1	22	-1	-1	22
19	1.3377926421404682E-4	TGTGCCACCTGGGACTTGTATAAGAAACTCTTT	CATWDLYKKLF	TRGV3	.	TRGJ1	14	-1	-1	18
19	1.3377926421404682E-4	TGTGCCACCTGGGACGGATATAAGAAACTCTTT	CATWDGYKKLF	TRGV2	.	TRGJ1	16	-1	-1	18
19	1.3377926421404682E-4	TGTGCCACCTGGGACAGGGTAAAGAAACTCTTT	CATWDRVKKLF	TRGV3	.	TRGJ1	17	-1	-1	21
19	1.3377926421404682E-4	TGTGCCACCTGGGAGAGGTATAAGAAACTCTTT	CATWERYKKLF	TRGV4	.	TRGJ1	13	-1	-1	18
19	1.3377926421404682E-4	TGTGCCACCGGCGGTAATTATAAGAAACTCTTT	CATGGNYKKLF	TRGV2	.	TRGJ1	8	-1	-1	16
19	1.3377926421404682E-4	TGTGCCACCTTACCTTATAAGAAACTCTTT	CATLPYKKLF	TRGV8	.	TRGJ1	9	-1	-1	14
19	1.3377926421404682E-4	TGTGCCACCTGGGATCCCAAGAAACTCTTT	CATWDPKKLF	TRGV8	.	TRGJ1	14	-1	-1	18
19	1.3377926421404682E-4	TGTGCCACCTGGGACTCGAAGAAACTCTTT	CATWDSKKLF	TRGV8	.	TRGJ1	13	-1	-1	18
19	1.3377926421404682E-4	TGTGCCACCTGGGACCCTGGGAAACTCTTT	CATWDPGKLF	TRGV4	.	TRGJ1	13	-1	-1	20
19	1.3377926421404682E-4	TGTGCCACCCCGCTAATAAAGAAACTCTTT	CATPLIKKLF	TRGV8	.	TRGJ1	8	-1	-1	18
19	1.3377926421404682E-4	TGTGCCACCCCCCTTGAGGGGCTCTTT	CATPLEGLF	TRGV8	.	TRGJ1	8	-1	-1	21
19	1.3377926421404682E-4	TGTGCCCCGGGGGAGAAACTCTTT	CAPGEKLF	TRGV8	.	TRGJ1	11	-1	-1	13
19	1.3377926421404682E-4	TGTGCCACCCTTAAGAAACTCTTT	CATLKKLF	TRGV7	.	TRGJ1	8	-1	-1	11
19	1.3377926421404682E-4	TGTGCCCCCATGAGACTCTTT	CAPMRLF	TRGV7	.	TRGJ1	15	-1	-1	11
18	1.2673825030804436E-4	TGTGCCTTGTGGGAGGTCAATCCAACAGGGGAGTTGGGCAAAAAAATCAAGGTATTT	CALWEVNPTGELGKKIKVF	TRGV9	.	TRGJP	16	-1	-1	30
18	1.2673825030804436E-4	TGTGCCACCTGGGACGGGCGCGCACGAGACTCCACTGGTTGGTTCAAGATATTT	CATWDGRARDSTGWFKIF	TRGV2	.	TRGJP1	21	-1	-1	31
18	1.2673825030804436E-4	TGTGCCACCTGGCCCGACAATTACTTATTATTTGGTGCTAAGAAACTCTTT	CATWPDNYLLFGAKKLF	TRGV8	.	TRGJ1	11	-1	-1	38
18	1.2673825030804436E-4	TGTGCCACCTGGGACGGGCTGTCCACTAGTAGTGATTGGATCAAGACGTTT	CATWDGLSTSSDWIKTF	TRGV2	.	TRGJP2	18	-1	-1	26
18	1.2673825030804436E-4	TGTGCCACCTGGGACGGGCCTCACATGGGGGATTATTATAAGAAACTCTTT	CATWDGPHMGDYYKKLF	TRGV2	.	TRGJ1	19	-1	-1	31
18	1.2673825030804436E-4	TGTGCCACCTGGGACGGGCCCCCTAGTAGTGATTGGATCAAGACGTTT	CATWDGPPSSDWIKTF	TRGV2	.	TRGJP2	20	-1	-1	23
18	1.2673825030804436E-4	TGTGCCACCTGGGACGGGAATAATCCCACTGGTTGGTTCAAGATATTT	CATWDGNNPTGWFKIF	TRGV2	.	TRGJP1	17	-1	-1	22
18	1.2673825030804436E-4	TGTGCCACCTGGGACGGAATTCTTTTGAATTATTATAAGAAACTCTTT	CATWDGILLNYYKKLF	TRGV2	.	TRGJ1	16	-1	-1	23
18	1.2673825030804436E-4	TGTGCCACCTGGGACGGGCCCCAGGATTATTATAAGAAACTCTTT	CATWDGPQDYYKKLF	TRGV2	.	TRGJ1	20	-1	-1	25
18	1.2673825030804436E-4	TGTGCCACCTGGGACGGGCGAGGAAGTGATTGGATCAAGACGTTT	CATWDGRGSDWIKTF	TRGV2	.	TRGJP2	18	-1	-1	24
18	1.2673825030804436E-4	TGTGCCACCTGGGACGGATGGAGTAGTGATTGGATCAAGACGTTT	CATWDGWSSDWIKTF	TRGV2	.	TRGJP2	16	-1	-1	21
18	1.2673825030804436E-4	TGTGCCACCTGGGACAGGCACCAACGGAATTATAAGAAACTCTTT	CATWDRHQRNYKKLF	TRGV3	.	TRGJ1	18	-1	-1	28
18	1.2673825030804436E-4	TGTGCCACCTGGGATGGGCCGGTTTATTATAAGAAACTCTTT	CATWDGPVYYKKLF	TRGV4	.	TRGJ1	19	-1	-1	23
18	1.2673825030804436E-4	TGTGCCACCTGGGATGGACCGGATTATTATAAGAAACTCTTT	CATWDGPDYYKKLF	TRGV4	.	TRGJ1	19	-1	-1	19
18	1.2673825030804436E-4	TGTGCCACCTGGGATATGTCGAGTGATTGGATCAAGACGTTT	CATWDMSSDWIKTF	TRGV8	.	TRGJP2	15	-1	-1	21
18	1.2673825030804436E-4	TGTGCCACCTGGGATACAAGGAATTATTATAAGAAACTCTTT	CATWDTRNYYKKLF	TRGV8	.	TRGJ1	15	-1	-1	20
18	1.2673825030804436E-4	TGTGCCACCTGGGATAGAATCAATTATTATAAGAAACTCTTT	CATWDRINYYKKLF	TRGV8	.	TRGJ1	16	-1	-1	21
18	1.2673825030804436E-4	TGTGCCACCTGGGATAAAACTTCTTATTATAAGAAACTCTTT	CATWDKTSYYKKLF	TRGV8	.	TRGJ1	15	-1	-1	23
18	1.2673825030804436E-4	TGTGCCACCTGGGACGGGCCGTTTTATTATAAGAAACTCTTT	CATWDGPFYYKKLF	TRGV2	.	TRGJ1	19	-1	-1	23
18	1.2673825030804436E-4	TGTGCCACCTGGGACGGGCGTCAGTATTATAAGAAACTCTTT	CATWDGRQYYKKLF	TRGV2	.	TRGJ1	18	-1	-1	24
18	1.2673825030804436E-4	TGTGCCACCTGGGACGGGCGGGATTATTATAAGAAACTCTTT	CATWDGRDYYKKLF	TRGV2	.	TRGJ1	18	-1	-1	22
18	1.2673825030804436E-4	TGTGCCACCTGGGACGGGCAATTGGGTTTTAAGAAACTCTTT	CATWDGQLGFKKLF	TRGV2	.	TRGJ1	18	-1	-1	26
18	1.2673825030804436E-4	TGTGCCACCTGGGACGGGAGTAATTATTATAAGAAACTCTTT	CATWDGSNYYKKLF	TRGV2	.	TRGJ1	17	-1	-1	21
18	1.2673825030804436E-4	TGTGCCACCTGGGACGGACCTACGAGGTATAAGAAACTCTTT	CATWDGPTRYKKLF	TRGV2	.	TRGJ1	19	-1	-1	27
18	1.2673825030804436E-4	TGTGCCACCTGGGACGGAATCCTTTATTATAAGAAACTCTTT	CATWDGILYYKKLF	TRGV3	.	TRGJ1	14	-1	-1	23
18	1.2673825030804436E-4	TGTGCCACCTGGGACAGCCAAGATTATTATAAGAAACTCTTT	CATWDSQDYYKKLF	TRGV3	.	TRGJ1	16	-1	-1	22
18	1.2673825030804436E-4	TGTGCCACCTGGGACAGGCTCCATTATTATAAGAAACTCTTT	CATWDRLHYYKKLF	TRGV5	.	TRGJ1	18	-1	-1	22
18	1.2673825030804436E-4	TGTGCCACCTGGGACAGGCCCCTAAATTATAAGAAACTCTTT	CATWDRPLNYKKLF	TRGV3	.	TRGJ1	19	-1	-1	25
18	1.2673825030804436E-4	TGTGCCACCTGGGACAGGCCGAATTATTATAAGAAACTCTTT	CATWDRPNYYKKLF	TRGV3	.	TRGJ1	19	-1	-1	19
18	1.2673825030804436E-4	TGTGCCACCTGGGACAGGCGCATTTATTATAAGAAACTCTTT	CATWDRRIYYKKLF	TRGV3	.	TRGJ1	18	-1	-1	23
18	1.2673825030804436E-4	TGTGCCACCTGGGACAGGACCCCCTATTATAAGAAACTCTTT	CATWDRTPYYKKLF	TRGV3	.	TRGJ1	17	-1	-1	24
18	1.2673825030804436E-4	TGTGCCACCGACACCCGGTTCAATTTTTATAAGAAACTCTTT	CATDTRFNFYKKLF	TRGV8	.	TRGJ1	8	-1	-1	18
18	1.2673825030804436E-4	TGTGCCACCTGGGTTCAGACCTATTATAAGAAACTCTTT	CATWVQTYYKKLF	TRGV8	.	TRGJ1	23	-1	-1	21
18	1.2673825030804436E-4	TGTGCCACCTGGGTCCCGAATTATTATAAGAAACTCTTT	CATWVPNYYKKLF	TRGV8	.	TRGJ1	12	-1	-1	16
18	1.2673825030804436E-4	TGTGCCACCTGGGGCTGCAATTATTATAAGAAACTCTTT	CATWGCNYYKKLF	TRGV8	.	TRGJ1	12	-1	-1	18
18	1.2673825030804436E-4	TGTGCCACCTGGGGCAGGCTCTGGTATAAGAAACTCTTT	CATWGRLWYKKLF	TRGV5P	.	TRGJ2	22	-1	-1	24
18	1.2673825030804436E-4	TGTGCCACCTGGGGAGGTAGTGATTGGATCAAGACGTTT	CATWGGSDWIKTF	TRGV8	.	TRGJP2	12	-1	-1	16
18	1.2673825030804436E-4	TGTGCCACCTGGGATGGGCTCAATTATAAGAAACTCTTT	CATWDGLNYKKLF	TRGV4	.	TRGJ1	21	-1	-1	22
18	1.2673825030804436E-4	TGTGCCACCTGGGATGGATGTGATTATAAGAAACTCTTT	CATWDGCDYKKLF	TRGV4	.	TRGJ1	16	-1	-1	22
18	1.2673825030804436E-4	TGTGCCACCTGGGACCCTACTTATTATAAGAAACTCTTT	CATWDPTYYKKLF	TRGV2	.	TRGJ2	14	-1	-1	20
18	1.2673825030804436E-4	TGTGCCACCTGGGACCGCTTTTATTATAAGAAACTCTTT	CATWDRFYYKKLF	TRGV3	.	TRGJ1	14	-1	-1	20
18	1.2673825030804436E-4	TGTGCCACCTGGGACCGATATTATTATAAGAAACTCTTT	CATWDRYYYKKLF	TRGV4	.	TRGJ1	13	-1	-1	15
18	1.2673825030804436E-4	TGTGCCACCTGGGACGGTTATTATTATAAGAAACTCTTT	CATWDGYYYKKLF	TRGV2	.	TRGJ1	16	-1	-1	19
18	1.2673825030804436E-4	TGTGCCACCTGGGACGGTGCTAATTATAAGAAACTCTTT	CATWDGANYKKLF	TRGV3	.	TRGJ1	14	-1	-1	22
18	1.2673825030804436E-4	TGTGCCACCTGGGACGGTAATTATTATAAGAAACTCTTT	CATWDGNYYKKLF	TRGV3	.	TRGJ1	14	-1	-1	18
18	1.2673825030804436E-4	TGTGCCACCTGGGACGGGTTCTATTATAAGAAACTCTTT	CATWDGFYYKKLF	TRGV2	.	TRGJ1	17	-1	-1	21
18	1.2673825030804436E-4	TGTGCCACCTGGGACGGGCCTTTGTATAAGAAACTCTTT	CATWDGPLYKKLF	TRGV2	.	TRGJ1	19	-1	-1	24
18	1.2673825030804436E-4	TGTGCCACCTGGGACGGGCGGTATTATAAGAAACTCTTT	CATWDGRYYKKLF	TRGV2	.	TRGJ1	18	-1	-1	21
18	1.2673825030804436E-4	TGTGCCACCTGGGACGAAAGCACGGGTGGGAAACTCTTT	CATWDESTGGKLF	TRGV2	.	TRGJ2	15	-1	-1	29
18	1.2673825030804436E-4	TGTGCCACCTGGGACACTCATTATTATAAGAAACTCTTT	CATWDTHYYKKLF	TRGV3	.	TRGJ1	15	-1	-1	19
18	1.2673825030804436E-4	TGTGCCACCTGGGACAGTTCCGATTATAAGAAACTCTTT	CATWDSSDYKKLF	TRGV7	.	TRGJ1	16	-1	-1	22
18	1.2673825030804436E-4	TGTGCCACCTGGGACAGGCTTCGGTATAAGAAACTCTTT	CATWDRLRYKKLF	TRGV3	.	TRGJ1	18	-1	-1	24
18	1.2673825030804436E-4	TGTGCCACCTGGGACAGGCTAGGTTATAAGAAACTCTTT	CATWDRLGYKKLF	TRGV3	.	TRGJ1	18	-1	-1	23
18	1.2673825030804436E-4	TGTGCCACCTGGGACAGGCGGAGAGGCAAGAAACTCTTT	CATWDRRRGKKLF	TRGV3	.	TRGJ1	18	-1	-1	27
18	1.2673825030804436E-4	TGTGCCACCTGGGACAGGGCATATTATAAGAAACTCTTT	CATWDRAYYKKLF	TRGV5	.	TRGJ1	17	-1	-1	21
18	1.2673825030804436E-4	TGTGCCACCTGGGACAGGATCCATTATAAGAAACTCTTT	CATWDRIHYKKLF	TRGV3	.	TRGJ1	17	-1	-1	22
18	1.2673825030804436E-4	TGTGCCACCTGGGAGTGGAATTATTATAAGAAACTCTTT	CATWEWNYYKKLF	TRGV2	.	TRGJ1	13	-1	-1	17
18	1.2673825030804436E-4	TGTGCCACCTGGGAGCCGAATTATTATAAGAAACTCTTT	CATWEPNYYKKLF	TRGV3	.	TRGJ1	13	-1	-1	16
18	1.2673825030804436E-4	TGTGCCACACCTAATACCACTGGTTGGTTCAAGATATTT	CATPNTTGWFKIF	TRGV2	.	TRGJP1	7	-1	-1	13
18	1.2673825030804436E-4	TGTGCCACCTGGCTACAAGGTTATAAGAAACTCTTT	CATWLQGYKKLF	TRGV4	.	TRGJ1	11	-1	-1	20
18	1.2673825030804436E-4	TGTGCCACCTGGGATTGGTATTATAAGAAACTCTTT	CATWDWYYKKLF	TRGV4	.	TRGJ1	17	-1	-1	18
18	1.2673825030804436E-4	TGTGCCACCTGGGATAGCGGGTATAAGAAACTCTTT	CATWDSGYKKLF	TRGV8	.	TRGJ1	16	-1	-1	21
18	1.2673825030804436E-4	TGTGCCACCTGGGACCCTCTCTATAAGAAACTCTTT	CATWDPLYKKLF	TRGV8	.	TRGJ1	13	-1	-1	21
18	1.2673825030804436E-4	TGTGCCACCTGGGACGGGCCTTATAAGAAACTCTTT	CATWDGPYKKLF	TRGV2	.	TRGJ1	19	-1	-1	20
18	1.2673825030804436E-4	TGTGCCACCTGGGACAGGCCCTCTAAGAAACTCTTT	CATWDRPSKKLF	TRGV3	.	TRGJ1	19	-1	-1	23
18	1.2673825030804436E-4	TGTGCCACCTGGGACAGGCCAAAAAAGAAACTCTTT	CATWDRPKKKLF	TRGV7	.	TRGJ1	19	-1	-1	24
18	1.2673825030804436E-4	TGTGCCACCTGGGAGCGGTATTATAAGAAACTCTTT	CATWERYYKKLF	TRGV8	.	TRGJ1	13	-1	-1	18
18	1.2673825030804436E-4	TGTGCCACCTGGGAACAGTATTATAAGAAACTCTTT	CATWEQYYKKLF	TRGV8	.	TRGJ1	13	-1	-1	18
18	1.2673825030804436E-4	TGTGCCACCCATAGGAATTATTATAAGAAACTCTTT	CATHRNYYKKLF	TRGV4	.	TRGJ1	8	-1	-1	14
18	1.2673825030804436E-4	TGTGCCACCGGGTCGAATTATTATAAGAAACTCTTT	CATGSNYYKKLF	TRGV2	.	TRGJ1	14	-1	-1	12
18	1.2673825030804436E-4	TGTGCCACCTGGGGGTATTATAAGAAACTCTTT	CATWGYYKKLF	TRGV2	.	TRGJ1	12	-1	-1	15
18	1.2673825030804436E-4	TGTGCCACCTGGGAGGCGTCGGGGAAACTCTTT	CATWEASGKLF	TRGV8	.	TRGJ1	13	-1	-1	23
18	1.2673825030804436E-4	TGTGCTGCGCCCCTATATAAGAAACTCTTT	CAAPLYKKLF	TRGV10	.	TRGJ1	8	-1	-1	15
18	1.2673825030804436E-4	TGTGCCACCTCTGATTATAAGAAACTCTTT	CATSDYKKLF	TRGV2	.	TRGJ1	9	-1	-1	13
18	1.2673825030804436E-4	TGTGCCACCTGGGATACTAAGAAACTCTTT	CATWDTKKLF	TRGV8	.	TRGJ1	15	-1	-1	17
18	1.2673825030804436E-4	TGTGCCACCCCTTATTATAAGAAACTCTTT	CATPYYKKLF	TRGV8	.	TRGJ2	8	-1	-1	11
18	1.2673825030804436E-4	TGTGCCTTGTGGGAAAAGAAACTCTTT	CALWEKKLF	TRGV9	.	TRGJ1	13	-1	-1	15
18	1.2673825030804436E-4	TGTGCCACCGCGGGGGGGGGCCTCTTT	CATAGGGLF	TRGV2	.	TRGJ1	8	-1	-1	21
18	1.2673825030804436E-4	TGTGCCACCAGATGTAAGAAACTCTTT	CATRCKKLF	TRGV7	.	TRGJ1	8	-1	-1	14
18	1.2673825030804436E-4	TGTGCCACCAAGAAGAAACTCTTT	CATKKKLF	TRGV5	.	TRGJ1	8	-1	-1	12
17	1.1969723640204189E-4	TGTGCCACCTGGGACGGGCCGCGATGGAGGACCTGTCACTTTGAATACCACTTTGCTGGTTGGTTCAAGATATTT	CATWDGPRWRTCHFEYHFAGWFKIF	TRGV2	.	TRGJP1	19	-1	-1	55
17	1.1969723640204189E-4	TGTGCCACCTGGGATGGGCTGGTTCTCTTTCAAGTCGGTGGACATTATAAGAAACTCTTT	CATWDGLVLFQVGGHYKKLF	TRGV4	.	TRGJ1	18	-1	-1	43
17	1.1969723640204189E-4	TGTGCCACCTGGGACAGGACGATTAATTTCCCTTTAGGGTATAAGAAACTCTTT	CATWDRTINFPLGYKKLF	TRGV3	.	TRGJ1	17	-1	-1	39
17	1.1969723640204189E-4	TGTGCCACCTGGGACAGGCCAGACTATAGTAGTGATTGGATCAAGACGTTT	CATWDRPDYSSDWIKTF	TRGV3	.	TRGJP2	19	-1	-1	24
17	1.1969723640204189E-4	TGTGCTGCGTGGGATCCGGTAGACCCCTTTTATTATAAGAAACTCTTT	CAAWDPVDPFYYKKLF	TRGV10	.	TRGJ1	14	-1	-1	29
17	1.1969723640204189E-4	TGTGCCACCTGGGACGGTTTATATAGTAGTGATTGGATCAAGACGTTT	CATWDGLYSSDWIKTF	TRGV2	.	TRGJP2	16	-1	-1	19
17	1.1969723640204189E-4	TGTGCCACCTGGGACGGTCCTTATACCACTGGTTGGTTCAAGATATTT	CATWDGPYTTGWFKIF	TRGV2	.	TRGJP1	19	-1	-1	21
17	1.1969723640204189E-4	TGTGCCACCTGGGACGGCCTTATTTCGAATTATTATAAGAAACTCTTT	CATWDGLISNYYKKLF	TRGV2	.	TRGJ2	16	-1	-1	20
17	1.1969723640204189E-4	TGTGCCACCTGGGACGGCCACGCCCCGAATTATTATAAGAAACTCTTT	CATWDGHAPNYYKKLF	TRGV2	.	TRGJ1	25	-1	-1	25
17	1.1969723640204189E-4	TGTGCCACCTGGGACGGGCCGGGAACCACTGGTTGGTTCAAGATATTT	CATWDGPGTTGWFKIF	TRGV2	.	TRGJP1	19	-1	-1	24
17	1.1969723640204189E-4	TGTGCCACCTGGGATGGGCGGGTAGGGTATTATAAGAAACTCTTT	CATWDGRVGYYKKLF	TRGV4	.	TRGJ1	18	-1	-1	27
17	1.1969723640204189E-4	TGTGCCACCTGGGATGGGGGTACTAATTATTATAAGAAACTCTTT	CATWDGGTNYYKKLF	TRGV4	.	TRGJ1	17	-1	-1	24
17	1.1969723640204189E-4	TGTGCCACCTGGGATATCCCCAGAGTTTATTATAAGAAACTCTTT	CATWDIPRVYYKKLF	TRGV8	.	TRGJ1	15	-1	-1	26
17	1.1969723640204189E-4	TGTGCCACCTGGGACGCGACGGATTATTATTATAAGAAACTCTTT	CATWDATDYYYKKLF	TRGV2	.	TRGJ1	15	-1	-1	25
17	1.1969723640204189E-4	TGTGCCACCTGGGACGGCTTCCTGAATTATTATAAGAAACTCTTT	CATWDGFLNYYKKLF	TRGV2	.	TRGJ1	16	-1	-1	23
17	1.1969723640204189E-4	TGTGCCACCTGGGACGGGCCAGCGGGGTATTATAAGAAACTCTTT	CATWDGPAGYYKKLF	TRGV2	.	TRGJ1	19	-1	-1	27
17	1.1969723640204189E-4	TGTGCCACCTGGGACGGGCAAATCAGGTATTATAAGAAACTCTTT	CATWDGQIRYYKKLF	TRGV2	.	TRGJ1	18	-1	-1	27
17	1.1969723640204189E-4	TGTGCCACCTGGGACAGGCCGGGAGAGCTTCGTAAGAAACTCTTT	CATWDRPGELRKKLF	TRGV7	.	TRGJ1	19	-1	-1	32
17	1.1969723640204189E-4	TGTGCCACCTGGGACAGGCAGGTGAGTGATTGGATCAAGACGTTT	CATWDRQVSDWIKTF	TRGV3	.	TRGJP2	18	-1	-1	24
17	1.1969723640204189E-4	TGTGCCACCTGGGACAGGGGGGTGCTTTGGTATAAGAAACTCTTT	CATWDRGVLWYKKLF	TRGV7	.	TRGJ1	17	-1	-1	30
17	1.1969723640204189E-4	TGTGCCACCTGGGAAGGGCTTAAGAATTATTATAAGAAACTCTTT	CATWEGLKNYYKKLF	TRGV8	.	TRGJ1	19	-1	-1	23
17	1.1969723640204189E-4	TGTGCCACCTGGGATGCCTTCGATTATTATAAGAAACTCTTT	CATWDAFDYYKKLF	TRGV4	.	TRGJ1	15	-1	-1	18
17	1.1969723640204189E-4	TGTGCCACCTGGGATGGGCCAGGGAATTATAAGAAACTCTTT	CATWDGPGNYKKLF	TRGV4	.	TRGJ1	19	-1	-1	25
17	1.1969723640204189E-4	TGTGCCACCTGGGATACGATGAATTATTATAAGAAACTCTTT	CATWDTMNYYKKLF	TRGV8	.	TRGJ1	15	-1	-1	20
17	1.1969723640204189E-4	TGTGCCACCTGGGATAGTGTCCCTTATTATAAGAAACTCTTT	CATWDSVPYYKKLF	TRGV8	.	TRGJ1	16	-1	-1	23
17	1.1969723640204189E-4	TGTGCCACCTGGGATAGGCCGGTTTATTATAAGAAACTCTTT	CATWDRPVYYKKLF	TRGV8	.	TRGJ1	19	-1	-1	23
17	1.1969723640204189E-4	TGTGCCACCTGGGACTCGTTATATTATTATAAGAAACTCTTT	CATWDSLYYYKKLF	TRGV3	.	TRGJ1	14	-1	-1	22
17	1.1969723640204189E-4	TGTGCCACCTGGGACGTCTCGAATTATTATAAGAAACTCTTT	CATWDVSNYYKKLF	TRGV2	.	TRGJ1	15	-1	-1	18
17	1.1969723640204189E-4	TGTGCCACCTGGGACGGCCTGATTTATTATAAGAAACTCTTT	CATWDGLIYYKKLF	TRGV2	.	TRGJ1	16	-1	-1	20
17	1.1969723640204189E-4	TGTGCCACCTGGGACGGGCCTAGCTATTATAAGAAACTCTTT	CATWDGPSYYKKLF	TRGV2	.	TRGJ1	19	-1	-1	24
17	1.1969723640204189E-4	TGTGCCACCTGGGACGGGCCGGGGGCTTATAAGAAACTCTTT	CATWDGPGAYKKLF	TRGV2	.	TRGJ1	19	-1	-1	26
17	1.1969723640204189E-4	TGTGCCACCTGGGACGGGAATAGTGATTGGATCAAGACGTTT	CATWDGNSDWIKTF	TRGV2	.	TRGJP2	17	-1	-1	20
17	1.1969723640204189E-4	TGTGCCACCTGGGACGGGAAGAATTATTATAAGAAACTCTTT	CATWDGKNYYKKLF	TRGV2	.	TRGJ1	17	-1	-1	20
17	1.1969723640204189E-4	TGTGCCACCTGGGACGGATCCAATTATTATAAGAAACTCTTT	CATWDGSNYYKKLF	TRGV3	.	TRGJ1	14	-1	-1	18
17	1.1969723640204189E-4	TGTGCCACCTGGGACAGTCTCGATTATTATAAGAAACTCTTT	CATWDSLDYYKKLF	TRGV7	.	TRGJ1	16	-1	-1	19
17	1.1969723640204189E-4	TGTGCCACCTGGGACAGGTTGTTTTTTTATAAGAAACTCTTT	CATWDRLFFYKKLF	TRGV7	.	TRGJ1	17	-1	-1	23
17	1.1969723640204189E-4	TGTGCCACCTGGGACAGGCGGGGATATTATAAGAAACTCTTT	CATWDRRGYYKKLF	TRGV3	.	TRGJ1	18	-1	-1	24
17	1.1969723640204189E-4	TGTGCCACCTGGGACAGGCGAAGTGCGGATAAGAAACTCTTT	CATWDRRSADKKLF	TRGV7	.	TRGJ1	18	-1	-1	28
17	1.1969723640204189E-4	TGTGCCACCTGGGACAGGAGTTGGTATTATAAGAAACTCTTT	CATWDRSWYYKKLF	TRGV3	.	TRGJ1	17	-1	-1	24
17	1.1969723640204189E-4	TGTGCCACCTGGGTCCGAAGAAATTATAAGAAACTCTTT	CATWVRRNYKKLF	TRGV3	.	TRGJ1	12	-1	-1	22
17	1.1969723640204189E-4	TGTGCCACCTGGGGCGGAAATTATTATAAGAAACTCTTT	CATWGGNYYKKLF	TRGV4	.	TRGJ1	12	-1	-1	18
17	1.1969723640204189E-4	TGTGCCACCTGGGGGCCCTACTTTTATAAGAAACTCTTT	CATWGPYFYKKLF	TRGV2	.	TRGJ1	12	-1	-1	23
17	1.1969723640204189E-4	TGTGCCACCTGGGGGGGGAATTATTATAAGAAACTCTTT	CATWGGNYYKKLF	TRGV8	.	TRGJ1	12	-1	-1	17
17	1.1969723640204189E-4	TGTGCCACCTGGGATCAAGGTAATTATAAGAAACTCTTT	CATWDQGNYKKLF	TRGV4	.	TRGJ1	14	-1	-1	22
17	1.1969723640204189E-4	TGTGCCACCTGGGATAGCAATTATTATAAGAAACTCTTT	CATWDSNYYKKLF	TRGV8	.	TRGJ1	16	-1	-1	18
17	1.1969723640204189E-4	TGTGCCACCTGGGATAGGCGGGGCGGTGCGAAACTCTTT	CATWDRRGGAKLF	TRGV8	.	TRGJ1	18	-1	-1	29
17	1.1969723640204189E-4	TGTGCCACCTGGGACGTCTCTTATTATAAGAAACTCTTT	CATWDVSYYKKLF	TRGV2	.	TRGJ1	15	-1	-1	20
17	1.1969723640204189E-4	TGTGCCACCTGGGACGGCGCTCGATATAAGAAACTCTTT	CATWDGARYKKLF	TRGV2	.	TRGJ1	16	-1	-1	24
17	1.1969723640204189E-4	TGTGCCACCTGGGACGGGCCTCGTATCCAGAAACTCTTT	CATWDGPRIQKLF	TRGV2	.	TRGJ1	23	-1	-1	28
17	1.1969723640204189E-4	TGTGCCACCTGGGACGGGGGGGTCTATAAGAAACTCTTT	CATWDGGVYKKLF	TRGV2	.	TRGJ1	17	-1	-1	24
17	1.1969723640204189E-4	TGTGCCACTCCGGACACTGGTTGGTTCAAGATATTT	CATPDTGWFKIF	TRGV2	.	TRGJP1	7	-1	-1	14
17	1.1969723640204189E-4	TGTGCCACCTGGTTTAATTATTATAAGAAACTCTTT	CATWFNYYKKLF	TRGV4	.	TRGJ1	11	-1	-1	15
17	1.1969723640204189E-4	TGTGCCACCTGGGGTCCTTATTATAAGAAACTCTTT	CATWGPYYKKLF	TRGV7	.	TRGJ1	12	-1	-1	17
17	1.1969723640204189E-4	TGTGCCACCTGGGATTTTCGGTATAAGAAACTCTTT	CATWDFRYKKLF	TRGV8	.	TRGJ1	14	-1	-1	21
17	1.1969723640204189E-4	TGTGCCACCTGGGATATTTTTTATAAGAAACTCTTT	CATWDIFYKKLF	TRGV8	.	TRGJ1	15	-1	-1	17
17	1.1969723640204189E-4	TGTGCCACCTGGGATATAGATTATAAGAAACTCTTT	CATWDIDYKKLF	TRGV8	.	TRGJ1	15	-1	-1	19
17	1.1969723640204189E-4	TGTGCCACCTGGGATAGGCCCATGGGGAAACTCTTT	CATWDRPMGKLF	TRGV8	.	TRGJ1	22	-1	-1	26
17	1.1969723640204189E-4	TGTGCCACCTGGGATAGAACGTTTAAGAAACTCTTT	CATWDRTFKKLF	TRGV8	.	TRGJ1	16	-1	-1	23
17	1.1969723640204189E-4	TGTGCCACCTGGGACCGGAGGGTAGAGAAACTCTTT	CATWDRRVEKLF	TRGV7	.	TRGJ1	17	-1	-1	25
17	1.1969723640204189E-4	TGTGCCACCTGGGACGGTGGTTATAAGAAACTCTTT	CATWDGGYKKLF	TRGV2	.	TRGJ1	16	-1	-1	20
17	1.1969723640204189E-4	TGTGCCACCTGGGAAACTTATTATAAGAAACTCTTT	CATWETYYKKLF	TRGV8	.	TRGJ1	13	-1	-1	17
17	1.1969723640204189E-4	TGTGCCACCTGGAACTTTTATTATAAGAAACTCTTT	CATWNFYYKKLF	TRGV2	.	TRGJ1	14	-1	-1	17
17	1.1969723640204189E-4	TGTGCCACCTCCTCGTATTATAAGAAACTCTTT	CATSSYYKKLF	TRGV3	.	TRGJ1	9	-1	-1	15
17	1.1969723640204189E-4	TGTGCCACCTGGGGTGTATATAAGAAACTCTTT	CATWGVYKKLF	TRGV3	.	TRGJ1	12	-1	-1	18
17	1.1969723640204189E-4	TGTGCCACCTGGGGGTGGGGAAAGAAACTCTTT	CATWGWGKKLF	TRGV3	.	TRGJ1	12	-1	-1	21
17	1.1969723640204189E-4	TGTGCCACCTGGGGATATTATAAGAAACTCTTT	CATWGYYKKLF	TRGV8	.	TRGJ1	16	-1	-1	15
17	1.1969723640204189E-4	TGTGCCACCTGGGATCATTATAAGAAACTCTTT	CATWDHYKKLF	TRGV4	.	TRGJ1	14	-1	-1	13
17	1.1969723640204189E-4	TGTGCCACCTGGGACAGGGATAGGGCACTCTTT	CATWDRDRALF	TRGV7	.	TRGJ1	17	-1	-1	26
17	1.1969723640204189E-4	TGTGCCACCTGGGAAGGTAGTAAGAAACTCTTT	CATWEGSKKLF	TRGV2	.	TRGJ1	16	-1	-1	20
17	1.1969723640204189E-4	TGTGCCACCCCCTTTTATTATAAGAAACTCTTT	CATPFYYKKLF	TRGV2	.	TRGJ1	8	-1	-1	14
17	1.1969723640204189E-4	TGTGCCACCCCGAATTATTATAAGAAACTCTTT	CATPNYYKKLF	TRGV2	.	TRGJ1	8	-1	-1	10
17	1.1969723640204189E-4	TGTGCCACCTGGAATTATAAGAAACTCTTT	CATWNYKKLF	TRGV2	.	TRGJ1	11	-1	-1	13
17	1.1969723640204189E-4	TGTGCCTTATGGACGGGGAAACTCTTT	CALWTGKLF	TRGV9	.	TRGJ1	11	-1	-1	17
17	1.1969723640204189E-4	TGTGCCATGAATTATAAGAAACTCTTT	CAMNYKKLF	TRGV8	.	TRGJ1	6	-1	-1	10
17	1.1969723640204189E-4	TGTGAACGTTATTATAAGAAACTCTTT	CERYYKKLF	TRGV4	.	TRGJ1	3	-1	-1	8
17	1.1969723640204189E-4	TGTGCCACCCATAAGAAACTCTTT	CATHKKLF	TRGV8	.	TRGJ1	8	-1	-1	10
17	1.1969723640204189E-4	TGTGCCACCTGGGACCTCTTT	CATWDLF	TRGV3	.	TRGJ2	14	-1	-1	15
16	1.1265622249603943E-4	TGTGCTGCGTGGGCTCAGGCCCAAATAGAGAATTATTATAAGAAACTCTTT	CAAWAQAQIENYYKKLF	TRGV10	.	TRGJ1	12	-1	-1	29
16	1.1265622249603943E-4	TGTGCCACCTGGGACGGGCCAGTCGGAGATAGTGATTGGATCAAGACGTTT	CATWDGPVGDSDWIKTF	TRGV2	.	TRGJP2	23	-1	-1	29
16	1.1265622249603943E-4	TGTGCCACCTGGGACAGGCTAGTTCAATCGAATTATTATAAGAAACTCTTT	CATWDRLVQSNYYKKLF	TRGV3	.	TRGJ1	18	-1	-1	27
16	1.1265622249603943E-4	TGTGCCACCTGGGTCTGGATACCATCAAATTATTATAAGAAACTCTTT	CATWVWIPSNYYKKLF	TRGV8	.	TRGJ1	12	-1	-1	24
16	1.1265622249603943E-4	TGTGCCACCTGGGACGGGCACACCTTATCTTATTATAAGAAACTCTTT	CATWDGHTLSYYKKLF	TRGV2	.	TRGJ1	18	-1	-1	29
16	1.1265622249603943E-4	TGTGCCACCTGGGACGATAAAGAGTTGGGCAAAAAAATCAAGGTATTT	CATWDDKELGKKIKVF	TRGV2	.	TRGJP	15	-1	-1	19
16	1.1265622249603943E-4	TGTGCCACCTGGTTAGGCACTACCACTGGTTGGTTCAAGATATTT	CATWLGTTTGWFKIF	TRGV8	.	TRGJP1	21	-1	-1	20
16	1.1265622249603943E-4	TGTGCCACCTGGGCCTTCATGGGGGACTATTATAAGAAACTCTTT	CATWAFMGDYYKKLF	TRGV8	.	TRGJ1	12	-1	-1	27
16	1.1265622249603943E-4	TGTGCCACCTGGGGAACCGGGTACTTTGGGTATAAGAAACTCTTT	CATWGTGYFGYKKLF	TRGV3	.	TRGJ1	12	-1	-1	30
16	1.1265622249603943E-4	TGTGCCACCTGGGATGGGCTTTTTTTTAATTATAAGAAACTCTTT	CATWDGLFFNYKKLF	TRGV4	.	TRGJ1	18	-1	-1	28
16	1.1265622249603943E-4	TGTGCCACCTGGGACGGTCTCCAGAATTATTATAAGAAACTCTTT	CATWDGLQNYYKKLF	TRGV2	.	TRGJ2	16	-1	-1	23
16	1.1265622249603943E-4	TGTGCCACCTGGGACGGTCCTTTCGGTGATTGGATCAAGACGTTT	CATWDGPFGDWIKTF	TRGV2	.	TRGJP2	19	-1	-1	25
16	1.1265622249603943E-4	TGTGCCACCTGGGACGGGCCTTGGGGCGATTATAAGAAACTCTTT	CATWDGPWGDYKKLF	TRGV2	.	TRGJ1	19	-1	-1	28
16	1.1265622249603943E-4	TGTGCCACCTGGGACGGGCCTTATGTATATTATAAGAAACTCTTT	CATWDGPYVYYKKLF	TRGV2	.	TRGJ1	19	-1	-1	27
16	1.1265622249603943E-4	TGTGCCACCTGGGACGGGCCGAGGATTTATTATAAGAAACTCTTT	CATWDGPRIYYKKLF	TRGV2	.	TRGJ1	19	-1	-1	23
16	1.1265622249603943E-4	TGTGCCACCTGGGACGGGCGAGGGTTTTATTATAAGAAACTCTTT	CATWDGRGFYYKKLF	TRGV2	.	TRGJ1	18	-1	-1	26
16	1.1265622249603943E-4	TGTGCCACCTGGGACGGGAGAAGTAGTGATTGGATCAAGACGTTT	CATWDGRSSDWIKTF	TRGV2	.	TRGJP2	17	-1	-1	21
16	1.1265622249603943E-4	TGTGCCACCTGGGACAGGCCTACTCTTTATTATAAGAAACTCTTT	CATWDRPTLYYKKLF	TRGV7	.	TRGJ1	20	-1	-1	26
16	1.1265622249603943E-4	TGTGCCACCTGGGTCCCCAAACCCCATTATAAGAAACTCTTT	CATWVPKPHYKKLF	TRGV3	.	TRGJ1	12	-1	-1	25
16	1.1265622249603943E-4	TGTGCCACCTGGGGCTCCGGGAGAGGCTATAAGAAACTCTTT	CATWGSGRGYKKLF	TRGV5	.	TRGJ2	12	-1	-1	27
16	1.1265622249603943E-4	TGTGCCACCTGGGATGCCTCGAATTATTATAAGAAACTCTTT	CATWDASNYYKKLF	TRGV8	.	TRGJ1	14	-1	-1	18
16	1.1265622249603943E-4	TGTGCCACCTGGGATGGGTGTTCCCGTTATAAGAAACTCTTT	CATWDGCSRYKKLF	TRGV4	.	TRGJ1	17	-1	-1	26
16	1.1265622249603943E-4	TGTGCCACCTGGGATGGGCCCAGGTGGTATAAGAAACTCTTT	CATWDGPRWYKKLF	TRGV4	.	TRGJ1	21	-1	-1	27
16	1.1265622249603943E-4	TGTGCCACCTGGGACTCGGCGGGGGATTATAAGAAACTCTTT	CATWDSAGDYKKLF	TRGV3	.	TRGJ1	14	-1	-1	25
16	1.1265622249603943E-4	TGTGCCACCTGGGACCCTACCACTGGTTGGTTCAAGATATTT	CATWDPTTGWFKIF	TRGV4	.	TRGJP1	13	-1	-1	17
16	1.1265622249603943E-4	TGTGCCACCTGGGACCGTAGTAGTGATTGGATCAAGACGTTT	CATWDRSSDWIKTF	TRGV8	.	TRGJP2	13	-1	-1	17
16	1.1265622249603943E-4	TGTGCCACCTGGGACGTGCCTAGTGATTGGATCAAGACGTTT	CATWDVPSDWIKTF	TRGV3	.	TRGJP2	20	-1	-1	20
16	1.1265622249603943E-4	TGTGCCACCTGGGACGGTCCGGAATATTATAAGAAACTCTTT	CATWDGPEYYKKLF	TRGV2	.	TRGJ1	19	-1	-1	21
16	1.1265622249603943E-4	TGTGCCACCTGGGACGGCGCCTTTTATTATAAGAAACTCTTT	CATWDGAFYYKKLF	TRGV2	.	TRGJ1	20	-1	-1	23
16	1.1265622249603943E-4	TGTGCCACCTGGGACGGGCCTTGTGATTGGATCAAGACGTTT	CATWDGPCDWIKTF	TRGV2	.	TRGJP2	19	-1	-1	22
16	1.1265622249603943E-4	TGTGCCACCTGGGACGGGCACCCTTATTATAAGAAACTCTTT	CATWDGHPYYKKLF	TRGV2	.	TRGJ1	18	-1	-1	23
16	1.1265622249603943E-4	TGTGCCACCTGGGACGACCTGAATTATTATAAGAAACTCTTT	CATWDDLNYYKKLF	TRGV3	.	TRGJ1	20	-1	-1	20
16	1.1265622249603943E-4	TGTGCCACCTGGGACATCGAGCCTTATTATAAGAAACTCTTT	CATWDIEPYYKKLF	TRGV3	.	TRGJ2	15	-1	-1	23
16	1.1265622249603943E-4	TGTGCCACCTGGGACAGGCTTAAGTATTATAAGAAACTCTTT	CATWDRLKYYKKLF	TRGV5	.	TRGJ1	18	-1	-1	21
16	1.1265622249603943E-4	TGTGCCACCTGGGACAGGCGGTGGGATTATAAGAAACTCTTT	CATWDRRWDYKKLF	TRGV3	.	TRGJ1	18	-1	-1	25
16	1.1265622249603943E-4	TGTGCCACCTGGGACAGGGGTCGTTATTATAAGAAACTCTTT	CATWDRGRYYKKLF	TRGV5	.	TRGJ1	17	-1	-1	23
16	1.1265622249603943E-4	TGTGCCACCTGGGACAGGACTTATTATTATAAGAAACTCTTT	CATWDRTYYYKKLF	TRGV3	.	TRGJ1	20	-1	-1	22
16	1.1265622249603943E-4	TGTGCCACCCCCTTCCATACCACTGGTTGGTTCAAGATATTT	CATPFHTTGWFKIF	TRGV4	.	TRGJP1	8	-1	-1	16
16	1.1265622249603943E-4	TGTGCCACCTGGCCCCTAGTGGGTTATAAGAAACTCTTT	CATWPLVGYKKLF	TRGV8	.	TRGJ1	11	-1	-1	23
16	1.1265622249603943E-4	TGTGCCACCTGGGGGGCGAATTATTATAAGAAACTCTTT	CATWGANYYKKLF	TRGV8	.	TRGJ1	12	-1	-1	16
16	1.1265622249603943E-4	TGTGCCACCTGGGATCCAACTGGTTGGTTCAAGATATTT	CATWDPTGWFKIF	TRGV4	.	TRGJP1	14	-1	-1	18
16	1.1265622249603943E-4	TGTGCCACCTGGGATGTGCAGTATTATAAGAAACTCTTT	CATWDVQYYKKLF	TRGV4	.	TRGJ1	18	-1	-1	21
16	1.1265622249603943E-4	TGTGCCACCTGGGATGGTGGTGATTGGATCAAGACGTTT	CATWDGGDWIKTF	TRGV8	.	TRGJP2	14	-1	-1	13
16	1.1265622249603943E-4	TGTGCCACCTGGGATGGGCCTGATTATAAGAAACTCTTT	CATWDGPDYKKLF	TRGV4	.	TRGJ1	19	-1	-1	22
16	1.1265622249603943E-4	TGTGCCACCTGGGACGGTCTTTATTATAAGAAACTCTTT	CATWDGLYYKKLF	TRGV2	.	TRGJ1	16	-1	-1	20
16	1.1265622249603943E-4	TGTGCCACCTGGGACGGGCCGGGGTATAAGAAACTCTTT	CATWDGPGYKKLF	TRGV2	.	TRGJ1	19	-1	-1	24
16	1.1265622249603943E-4	TGTGCCACCTGGGACGGGCCGGAATATAAGAAACTCTTT	CATWDGPEYKKLF	TRGV2	.	TRGJ1	19	-1	-1	24
16	1.1265622249603943E-4	TGTGCCACCTGGGACGGGCGATATTATAAGAAACTCTTT	CATWDGRYYKKLF	TRGV2	.	TRGJ1	18	-1	-1	21
16	1.1265622249603943E-4	TGTGCCACCTGGGACAGGTATTATTATAAGAAACTCTTT	CATWDRYYYKKLF	TRGV3	.	TRGJ1	17	-1	-1	19
16	1.1265622249603943E-4	TGTGCCACCTGGGACAGGCGTTATTATAAGAAACTCTTT	CATWDRRYYKKLF	TRGV5	.	TRGJ1	18	-1	-1	20
16	1.1265622249603943E-4	TGTGCCACCTGGGACAGGCGTGGGATTAAGAAACTCTTT	CATWDRRGIKKLF	TRGV3	.	TRGJ1	21	-1	-1	26
16	1.1265622249603943E-4	TGTGCCACCTGGGACAGGCGGTGGTATAAGAAACTCTTT	CATWDRRWYKKLF	TRGV3	.	TRGJ1	18	-1	-1	24
16	1.1265622249603943E-4	TGTGCCACCTGGGACAGGCGGCGGTATAAGAAACTCTTT	CATWDRRRYKKLF	TRGV7	.	TRGJ1	18	-1	-1	24
16	1.1265622249603943E-4	TGTGCCACCTGGGACAAGGGTCTTTGGTTCAAGATATTT	CATWDKGLWFKIF	TRGV2	.	TRGJP1	14	-1	-1	23
16	1.1265622249603943E-4	TGTGCCACCTGGACTCAGGGGTATTATAAGAAACTCTTT	CATWTQGYYKKLF	TRGV3	.	TRGJ1	11	-1	-1	21
16	1.1265622249603943E-4	TGTGCCACATGGGGTAATTATTATTATAAGAAACTCTTT	CATWGNYYYKKLF	TRGV8	.	TRGJ1	15	-1	-1	19
16	1.1265622249603943E-4	TGTGCCACCTGGGTCAATTATTATAAGAAACTCTTT	CATWVNYYKKLF	TRGV2	.	TRGJ1	12	-1	-1	15
16	1.1265622249603943E-4	TGTGCCACCTGGGCCAATTATTATAAGAAACTCTTT	CATWANYYKKLF	TRGV4	.	TRGJ1	12	-1	-1	15
[truncated: 2,555 more rows]
