# Supplementary material for: Dissection of the Human T-Cell Receptor γ Gene Repertoire in the Brain and Peripheral Blood Identifies Age- and Alzheimer's Disease-Associated Clonotype Profiles
Source: Front Immunol. 2020 Jan 29;11:12. doi: 10.3389/fimmu.2020.00012 (PMC7025544; doi:10.3389/fimmu.2020.00012)
Supplement: Supplementary file 5 [file Data_Sheet_2.zip › repertoires_corrected_and_decontaminated/PN147.txt]

count	freq	cdr3nt	cdr3aa	v	d	j	VEnd	DStart	DEnd	JStart
4321	0.046001362687901885	TGTGCCTTGTGGGAGGATAAAGAGTTGGGCAAAAAAATCAAGGTATTT	CALWEDKELGKKIKVF	TRGV9	.	TRGJP	15	-1	-1	19
2555	0.02720052804156198	TGTGCCTTGTGTAAGAAACTCTTT	CALCKKLF	TRGV9	.	TRGJ2	10	-1	-1	11
1412	0.015032150917685134	TGTGCCTTGTGGGAGGTGCAAGAGTTGGGCAAAAAAATCAAGGTATTT	CALWEVQELGKKIKVF	TRGV9	.	TRGJP	19	-1	-1	17
1110	0.01181705914917174	TGTGCCTTGTGGGAGGTGCAGGAGTTGGGCAAAAAAATCAAGGTATTT	CALWEVQELGKKIKVF	TRGV9	.	TRGJP	19	-1	-1	17
899	0.00957075331090576	TGTGCCTTGTCCATCTATTATAAGAAACTCTTT	CALSIYYKKLF	TRGV9	.	TRGJ1	9	-1	-1	15
660	0.007026359494102116	TGTGCTGCGTGGGACCTTTTGGGGTATAAGAAACTCTTT	CAAWDLLGYKKLF	TRGV10	.	TRGJ2	13	-1	-1	24
547	0.005823361580717966	TGTGCCACCTGGGACGGGCCGACAAGTAGTGATTGGATCAAGACGTTT	CATWDGPTSSDWIKTF	TRGV2	.	TRGJP2	19	-1	-1	24
463	0.00492909764510497	TGTGCCTTGTGGGAGCTTCCAGAGTTGGGCAAAAAAATCAAGGTATTT	CALWELPELGKKIKVF	TRGV9	.	TRGJP	14	-1	-1	20
427	0.0045458416726994	TGTGCCACCTGGGACAGGCTCTATAAGAAACTCTTT	CATWDRLYKKLF	TRGV3	.	TRGJ1	18	-1	-1	21
390	0.004151939701060341	TGTGCCACCTGGGACCGCCGAGTGGTCCCCCTAATGAAGGAGAAACTCTTT	CATWDRRVVPLMKEKLF	TRGV3	.	TRGJ2	14	-1	-1	40
365	0.00388578972022314	TGTGCCACCTGGGACGGGAATTATTATAAGAAACTCTTT	CATWDGNYYKKLF	TRGV2	.	TRGJ2	17	-1	-1	17
335	0.0035664097432184984	TGTGCCACCTGGGACAGGCGGGGTTATAAGAAACTCTTT	CATWDRRGYKKLF	TRGV7	.	TRGJ1	18	-1	-1	23
334	0.0035557637439850103	TGTGCCTTGTGGGAGGTGCAGGCCGCAGAGTTGGGCAAAAAAATCAAGGTATTT	CALWEVQAAELGKKIKVF	TRGV9	.	TRGJP	19	-1	-1	26
328	0.0034918877485840823	TGTGCTGCGTGGGATTATAAGAAACTCTTT	CAAWDYKKLF	TRGV10	.	TRGJ1	16	-1	-1	13
297	0.0031618617723459526	TGTGCTGCGTGGGATTATTATAAGAAACTCTTT	CAAWDYYKKLF	TRGV10	.	TRGJ1	16	-1	-1	13
282	0.0030021717838436316	TGTGCCTTGTGGGAGGTCCTTGAGTTGGGCAAAAAAATCAAGGTATTT	CALWEVLELGKKIKVF	TRGV9	.	TRGJP	16	-1	-1	21
253	0.0026934378060724778	TGTGCCTTGTGGGAGGTGCCCCCCCAAGAGTTGGGCAAAAAAATCAAGGTATTT	CALWEVPPQELGKKIKVF	TRGV9	.	TRGJP	25	-1	-1	24
250	0.0026614998083720138	TGTGCCTTGTGGGAGGTGCGGGAGTTGGGCAAAAAAATCAAGGTATTT	CALWEVRELGKKIKVF	TRGV9	.	TRGJP	18	-1	-1	21
214	0.0022782438359664437	TGTGCCTTGTGGGAGATACAAGAGTTGGGCAAAAAAATCAAGGTATTT	CALWEIQELGKKIKVF	TRGV9	.	TRGJP	14	-1	-1	18
205	0.0021824298428650512	TGTGCTGCGTGGATTTTGGGTAGTGATTGGATCAAGACGTTT	CAAWILGSDWIKTF	TRGV10	.	TRGJP2	14	-1	-1	19
200	0.002129199846697611	TGTGCCACCTGGGATAGGAATTATTATAAGAAACTCTTT	CATWDRNYYKKLF	TRGV8	.	TRGJ2	17	-1	-1	17
195	0.0020759698505301706	TGTGCCTTGTGGGGTTATTATAAGAAACTCTTT	CALWGYYKKLF	TRGV9	.	TRGJ1	12	-1	-1	14
182	0.0019375718604948261	TGTGCCACCTGGGCATATTATAAGAAACTCTTT	CATWAYYKKLF	TRGV7	.	TRGJ1	12	-1	-1	15
174	0.0018524038666269216	TGTGCCTTGTGGGTGAAAGAGTTGGGCAAAAAAATCAAGGTATTT	CALWVKELGKKIKVF	TRGV9	.	TRGJP	12	-1	-1	16
172	0.0018311118681599455	TGTGCCTTGTGGGAGGTGGGGGAGTTGGGCAAAAAAATCAAGGTATTT	CALWEVGELGKKIKVF	TRGV9	.	TRGJP	17	-1	-1	21
171	0.0018204658689264575	TGTGCCTTGTGGGAGGTGCGTTATTATAAGAAACTCTTT	CALWEVRYYKKLF	TRGV9	.	TRGJ1	18	-1	-1	20
169	0.0017991738704594812	TGTGCCTTGTGGGAGGTGCGAGAGTTGGGCAAAAAAATCAAGGTATTT	CALWEVRELGKKIKVF	TRGV9	.	TRGJP	18	-1	-1	17
169	0.0017991738704594812	TGTGCTGCGTGGGCTTATTATAAGAAACTCTTT	CAAWAYYKKLF	TRGV10	.	TRGJ1	16	-1	-1	14
168	0.0017885278712259933	TGTGCTGCGTGGGAGGGGCAGGTTAGAAGTGATTATAAGAAACTCTTT	CAAWEGQVRSDYKKLF	TRGV10	.	TRGJ1	13	-1	-1	31
161	0.0017140058765915769	TGTGCTGCGTGGGATACCACTGGTTGGTTCAAGATATTT	CAAWDTTGWFKIF	TRGV10	.	TRGJP1	14	-1	-1	13
157	0.0016714218796576247	TGTGCCTTGTGGTCGCGGCAGGAGTTGGGCAAAAAAATCAAGGTATTT	CALWSRQELGKKIKVF	TRGV9	.	TRGJP	11	-1	-1	16
157	0.0016714218796576247	TGTGCCTTGTGGGAGGTGAAGGAGTTGGGCAAAAAAATCAAGGTATTT	CALWEVKELGKKIKVF	TRGV9	.	TRGJP	17	-1	-1	21
156	0.0016607758804241366	TGTGCCTTGTGGGAGGGTTATTATAAGAAACTCTTT	CALWEGYYKKLF	TRGV9	.	TRGJ1	15	-1	-1	17
154	0.0016394838819571605	TGTGCCTTGTGGGAGGTGCACCGGGAGTTGGGCAAAAAAATCAAGGTATTT	CALWEVHRELGKKIKVF	TRGV9	.	TRGJP	21	-1	-1	24
149	0.0015862538857897201	TGTGCTGCGTGGGATTATCTCAATACCACTGGTTGGTTCAAGATATTT	CAAWDYLNTTGWFKIF	TRGV10	.	TRGJP1	28	-1	-1	22
149	0.0015862538857897201	TGTGCCACCCCGTGGCTCTTT	CATPWLF	TRGV3	.	TRGJ1	8	-1	-1	15
145	0.001543669888855768	TGTGCCTTGTGGGAGGTGCTTTATAAGAAACTCTTT	CALWEVLYKKLF	TRGV9	.	TRGJ1	18	-1	-1	20
144	0.00153302388962228	TGTGCCTTGTGGGGGAATTTTACGCTCTTT	CALWGNFTLF	TRGV9	.	TRGJ1	12	-1	-1	24
143	0.0015223778903887919	TGTGCCTTGTGGGAGGTGCCGGAGTTGGGCAAAAAAATCAAGGTATTT	CALWEVPELGKKIKVF	TRGV9	.	TRGJP	18	-1	-1	21
141	0.0015010858919218158	TGTGCCTTGTGGGAGAGTCAAGAGTTGGGCAAAAAAATCAAGGTATTT	CALWESQELGKKIKVF	TRGV9	.	TRGJP	14	-1	-1	18
141	0.0015010858919218158	TGTGCCACCTGGGACGGTAGTGATTGGATCAAGACGTTT	CATWDGSDWIKTF	TRGV2	.	TRGJP2	16	-1	-1	16
139	0.0014797938934548397	TGTGCCTTGTGGGAGGTGCGATATAAGAAACTCTTT	CALWEVRYKKLF	TRGV9	.	TRGJ1	18	-1	-1	21
138	0.0014691478942213516	TGTGCCTTGTGGGAGGTTTATTATAAGAAACTCTTT	CALWEVYYKKLF	TRGV9	.	TRGJ1	16	-1	-1	17
133	0.0014159178980539114	TGTGCCTTGTGGGAGGCCCTAGACTTGGGCAAAAAAATCAAGGTATTT	CALWEALDLGKKIKVF	TRGV9	.	TRGJP	15	-1	-1	20
131	0.0013946258995869351	TGTGCCTTGTGGGAGGTGAATTATTATAAGAAACTCTTT	CALWEVNYYKKLF	TRGV9	.	TRGJ1	17	-1	-1	17
131	0.0013946258995869351	TGTGCTGCGTGGGGAAATTATTATAAGAAACTCTTT	CAAWGNYYKKLF	TRGV10	.	TRGJ1	12	-1	-1	15
130	0.0013839799003534472	TGTGCCTTGTGGGAGGTGCTTTGTACTGTGAAACTCTTT	CALWEVLCTVKLF	TRGV9	.	TRGJ1	18	-1	-1	29
130	0.0013839799003534472	TGTGCCTTGTGGGAGGTGTATTATAAGAAACTCTTT	CALWEVYYKKLF	TRGV9	.	TRGJ1	17	-1	-1	18
128	0.0013626879018864711	TGTGCCTTGTGGGAGACCGAGTTGGGCAAAAAAATCAAGGTATTT	CALWETELGKKIKVF	TRGV9	.	TRGJP	14	-1	-1	18
126	0.001341395903419495	TGTGCCTTGTGGGATAAAGAGTTGGGCAAAAAAATCAAGGTATTT	CALWDKELGKKIKVF	TRGV9	.	TRGJP	13	-1	-1	16
126	0.001341395903419495	TGTGCCTTGTGGGAGTTATATACCAATTATTATAAGAAACTCTTT	CALWELYTNYYKKLF	TRGV9	.	TRGJ2	14	-1	-1	24
120	0.0012775199080185666	TGTGCCACCTGGGACCGGGTCCGTCTCTTT	CATWDRVRLF	TRGV2	.	TRGJ1	24	-1	-1	24
119	0.0012668739087850786	TGTGCCTTGTGGGAGGGCCTAGTGATTGGTCGGGCGTTT	CALWEGLVIGRAF	TRGV9	.	TRGJP2	15	-1	-1	19
117	0.0012455819103181025	TGTGCCTTGTGGGAGGTTCAAGAGTTGGGCAAAAAAATCAAGGTATTT	CALWEVQELGKKIKVF	TRGV9	.	TRGJP	19	-1	-1	18
117	0.0012455819103181025	TGTGCTGCGTGGGACCGCAATTATTATAAGAAACTCTTT	CAAWDRNYYKKLF	TRGV10	.	TRGJ1	13	-1	-1	18
115	0.0012242899118511264	TGTGCCTTGTGGGGACTCTTT	CALWGLF	TRGV9	.	TRGJ2	12	-1	-1	14
115	0.0012242899118511264	TGTGCCTTGTGGGAGGCGAATTATTATAAGAAACTCTTT	CALWEANYYKKLF	TRGV9	.	TRGJ1	15	-1	-1	16
114	0.0012136439126176383	TGTGCCTTGTGGGAGAAAGGAGAGTTGGGCAAAAAAATCAAGGTATTT	CALWEKGELGKKIKVF	TRGV9	.	TRGJP	14	-1	-1	20
114	0.0012136439126176383	TGTGCCTTGTGGGAGGCTGAGTTGGGCAAAAAAATCAAGGTATTT	CALWEAELGKKIKVF	TRGV9	.	TRGJP	15	-1	-1	18
113	0.0012029979133841501	TGTGCTGCGTGGGATTTCGGGAAACTCTTT	CAAWDFGKLF	TRGV10	.	TRGJ1	18	-1	-1	20
109	0.001160413916450198	TGTGCCTTGTGGGAGGTGCCTTATAAGAAACTCTTT	CALWEVPYKKLF	TRGV9	.	TRGJ1	18	-1	-1	20
107	0.0011391219179832219	TGTGCCTTGTGGGAGCCCCTCCGAGAGTTGGGCAAAAAAATCAAGGTATTT	CALWEPLRELGKKIKVF	TRGV9	.	TRGJP	14	-1	-1	23
107	0.0011391219179832219	TGTGCCTTGTGGGAGGCTTATTATAAGAAACTCTTT	CALWEAYYKKLF	TRGV9	.	TRGJ1	15	-1	-1	17
106	0.001128475918749734	TGTGCTGCGTGGGATTCCGATAAGAAACTCTTT	CAAWDSDKKLF	TRGV10	.	TRGJ2	22	-1	-1	19
105	0.0011178299195162458	TGTGCCTTGTGGGATCGGGAGTTGGGCAAAAAAATCAAGGTATTT	CALWDRELGKKIKVF	TRGV9	.	TRGJP	13	-1	-1	18
105	0.0011178299195162458	TGTGCTGCGTGGGATTACGGGTATAAGAAACTCTTT	CAAWDYGYKKLF	TRGV10	.	TRGJ1	18	-1	-1	21
104	0.0011071839202827576	TGTGCCTTGTGGGACCCGCGGGTTGTGCTCTTT	CALWDPRVVLF	TRGV9	.	TRGJ1	13	-1	-1	27
102	0.0010858919218157815	TGTGCCCTGATCAAGACGTTT	CALIKTF	TRGV9	.	TRGJP2	8	-1	-1	8
101	0.0010752459225822936	TGTGCCTTGTGGGAGGTGCAAGGGAAACTCTTT	CALWEVQGKLF	TRGV9	.	TRGJ1	19	-1	-1	23
99	0.0010539539241153175	TGTGCCTTGTGGGAGGTGCATTATAAGAAACTCTTT	CALWEVHYKKLF	TRGV9	.	TRGJ2	19	-1	-1	19
98	0.0010433079248818294	TGTGCCACCTGGGACGGGCCTGATAGTGATTGGATCAAGACGTTT	CATWDGPDSDWIKTF	TRGV2	.	TRGJP2	19	-1	-1	23
97	0.0010326619256483414	TGTGCTGCGTGGGATACTTTGGAGTGGTTCAAGATATTT	CAAWDTLEWFKIF	TRGV10	.	TRGJP1	14	-1	-1	24
97	0.0010326619256483414	TGTGCCTTGTGTTCACAGCTCTTT	CALCSQLF	TRGV9	.	TRGJ2	10	-1	-1	18
96	0.0010220159264148533	TGTGCCTTGTGGGAGCAAGAGTTGGGCAAAAAAATCAAGGTATTT	CALWEQELGKKIKVF	TRGV9	.	TRGJP	14	-1	-1	14
96	0.0010220159264148533	TGTGCCTTGTGGGACCTCTTT	CALWDLF	TRGV9	.	TRGJ1	13	-1	-1	15
95	0.0010113699271813653	TGTGCCTTGTGGGAGGTGCATTATTATAAGAAACTCTTT	CALWEVHYYKKLF	TRGV9	.	TRGJ1	19	-1	-1	19
94	0.0010007239279478772	TGTGCTGCGTGGGATTACCTCCCAAAGGAACTCTTT	CAAWDYLPKELF	TRGV10	.	TRGJ1	17	-1	-1	24
93	9.90077928714389E-4	TGTGCCTTGTGGGAGATTTATTATAAGAAACTCTTT	CALWEIYYKKLF	TRGV9	.	TRGJ1	14	-1	-1	14
91	9.687859302474131E-4	TGTGCCTTGTGGGAGGTGTCCAAAAAGAAACTCTTT	CALWEVSKKKLF	TRGV9	.	TRGJ1	17	-1	-1	24
91	9.687859302474131E-4	TGTGCCTTGTGGGAGGTGCTAGGGAAACTCTTT	CALWEVLGKLF	TRGV9	.	TRGJ1	18	-1	-1	23
90	9.58139931013925E-4	TGTGCCTTGTGGGAGGTGCCGCGGCTCTTT	CALWEVPRLF	TRGV9	.	TRGJ1	18	-1	-1	24
89	9.474939317804369E-4	TGTGCCTTGTGGGACCACCACAATCGGGAGTTGGGCAAAAAAATCAAGGTATTT	CALWDHHNRELGKKIKVF	TRGV9	.	TRGJP	13	-1	-1	27
89	9.474939317804369E-4	TGTGCCTTGTGGGAGTTCGCCACTGGTTGGTTCAAGATATTT	CALWEFATGWFKIF	TRGV9	.	TRGJP1	14	-1	-1	19
89	9.474939317804369E-4	TGTGCCTTGTGGGAGGTGCGTGGTAAACTCTTT	CALWEVRGKLF	TRGV9	.	TRGJ1	18	-1	-1	24
89	9.474939317804369E-4	TGTGCCACCTGGGATTATTATAAGAAACTCTTT	CATWDYYKKLF	TRGV8	.	TRGJ1	14	-1	-1	13
88	9.368479325469488E-4	TGTGCCTTGTGGGAGGGGTATTATAAGAAACTCTTT	CALWEGYYKKLF	TRGV9	.	TRGJ1	15	-1	-1	18
88	9.368479325469488E-4	TGTGCCTTGTGGGAGTCACTCTTT	CALWESLF	TRGV9	.	TRGJ1	14	-1	-1	17
87	9.262019333134608E-4	TGTGCCTTGTGGGAGGATACCTTGGGCAAAAAAATCAAGGTATTT	CALWEDTLGKKIKVF	TRGV9	.	TRGJP	15	-1	-1	21
87	9.262019333134608E-4	TGTGCCTTGCCCCTTCGGGGATATAAGAAACTCTTT	CALPLRGYKKLF	TRGV9	.	TRGJ1	8	-1	-1	21
87	9.262019333134608E-4	TGTGCCACCTGGGACGGGCCGGGTAGTGATTGGATCAAGACGTTT	CATWDGPGSDWIKTF	TRGV2	.	TRGJP2	19	-1	-1	22
85	9.049099348464847E-4	TGTGCCTTGTGGGAGGTGCGTTTGGGCAAAAAAATCAAGGTATTT	CALWEVRLGKKIKVF	TRGV9	.	TRGJP	18	-1	-1	21
85	9.049099348464847E-4	TGTGCCTTGTGGGAGGTGCACGGGGATTATTATAAGAAACTCTTT	CALWEVHGDYYKKLF	TRGV9	.	TRGJ1	20	-1	-1	25
84	8.942639356129967E-4	TGTGCCTTGTGGGAGACTAGAAATTACCTCTTT	CALWETRNYLF	TRGV9	.	TRGJ1	14	-1	-1	27
84	8.942639356129967E-4	TGTGCCCAGGGAGTCGGGAAACTCTTT	CAQGVGKLF	TRGV9	.	TRGJ1	5	-1	-1	17
83	8.836179363795086E-4	TGTGCCTTGTGGGAGGCCTTTGGACCAAAACCAAGCCGGAGTTTGTTGGGCAAAAAAATCAAGGTATTT	CALWEAFGPKPSRSLLGKKIKVF	TRGV9	.	TRGJP	15	-1	-1	44
83	8.836179363795086E-4	TGTGCTGCGTGGGATTATCAGGCCCCAGAGGGTTATAAGAAACTCTTT	CAAWDYQAPEGYKKLF	TRGV10	.	TRGJ1	16	-1	-1	32
83	8.836179363795086E-4	TGTGCTGCGTGGGATTCGACTTATTATAAGAAACTCTTT	CAAWDSTYYKKLF	TRGV10	.	TRGJ1	15	-1	-1	13
82	8.729719371460206E-4	TGTGCCTTGTGGGAGGACCAAGAGTTGGGCAAAAAAATCAAGGTATTT	CALWEDQELGKKIKVF	TRGV9	.	TRGJP	15	-1	-1	18
82	8.729719371460206E-4	TGTGCCTTGTGGGAGGTACGACCCCAGCGGACGAAACTCTTT	CALWEVRPQRTKLF	TRGV9	.	TRGJ1	16	-1	-1	32
82	8.729719371460206E-4	TGTGCCTTGTGGTATTGTAGGAAACTCTTT	CALWYCRKLF	TRGV9	.	TRGJ1	11	-1	-1	12
82	8.729719371460206E-4	TGTGCTGCGTACGGGCTCTTT	CAAYGLF	TRGV10	.	TRGJ1	9	-1	-1	15
81	8.623259379125325E-4	TGTGCCTTGTGGGAGGTGCGGATACTCTTT	CALWEVRILF	TRGV9	.	TRGJ1	18	-1	-1	20
80	8.516799386790444E-4	TGTGCCTTGTGGGAGGCAATTGTCCTGACCACTGGTTGGTTCAAGATATTT	CALWEAIVLTTGWFKIF	TRGV9	.	TRGJP1	15	-1	-1	27
80	8.516799386790444E-4	TGTGCCTTGTGGGAGGTGCGTGAGTTGGGCAAAAAAATCAAGGTATTT	CALWEVRELGKKIKVF	TRGV9	.	TRGJP	18	-1	-1	21
80	8.516799386790444E-4	TGTGCCTTGTGGGAGGTGCTTCGAGGGGTGTCCGAACTCTTT	CALWEVLRGVSELF	TRGV9	.	TRGJ1	18	-1	-1	34
79	8.410339394455563E-4	TGTGCTGCGTGGGATTATATCATGAAACTCTTT	CAAWDYIMKLF	TRGV10	.	TRGJ1	16	-1	-1	13
78	8.303879402120683E-4	TGTGCCTTGTGCGACACAGCCCATAAGAAACTCTTT	CALCDTAHKKLF	TRGV9	.	TRGJ1	13	-1	-1	22
78	8.303879402120683E-4	TGTGCCACCTGGGACGGGCTTTTTGCGAAACTCTTT	CATWDGLFAKLF	TRGV2	.	TRGJ1	18	-1	-1	26
78	8.303879402120683E-4	TGTGCTGCGTGGGATCATAAGAAACTCTTT	CAAWDHKKLF	TRGV10	.	TRGJ1	14	-1	-1	13
78	8.303879402120683E-4	TGTGCTACCTGCAAGAAACTCTTT	CATCKKLF	TRGV9	.	TRGJ1	4	-1	-1	12
77	8.197419409785802E-4	TGTGCCTTGTGGGAGGTGCAAAGGGTAAGAGGAGGGGATAAGAAACTCTTT	CALWEVQRVRGGDKKLF	TRGV9	.	TRGJ1	19	-1	-1	37
77	8.197419409785802E-4	TGTGCCTTGTGGGAGAATTATAAGAAACTCTTT	CALWENYKKLF	TRGV9	.	TRGJ1	14	-1	-1	16
77	8.197419409785802E-4	TGTGCCTTGTGGGAGGGGGAGAAACTCTTT	CALWEGEKLF	TRGV9	.	TRGJ1	15	-1	-1	19
76	8.090959417450922E-4	TGTGCCTTGTGGGAGCTGCAAGAGTTGGGCAAAAAAATCAAGGTATTT	CALWELQELGKKIKVF	TRGV9	.	TRGJP	19	-1	-1	17
76	8.090959417450922E-4	TGTGCCTTGTGGGAGGTCGAGTCAGATAAGGATAAGAAACTCTTT	CALWEVESDKDKKLF	TRGV9	.	TRGJ1	16	-1	-1	31
76	8.090959417450922E-4	TGTGCCTTGTGGGAGCCTGATAAGAAACTCTTT	CALWEPDKKLF	TRGV9	.	TRGJ2	14	-1	-1	19
75	7.984499425116041E-4	TGTGCCTTGTGGGAGCCGCTTAGGCGAGAGTTGGGCAAAAAAATCAAGGTATTT	CALWEPLRRELGKKIKVF	TRGV9	.	TRGJP	14	-1	-1	22
75	7.984499425116041E-4	TGTGCTGCGTCGTATCCTTATTATAAGAAACTCTTT	CAASYPYYKKLF	TRGV10	.	TRGJ1	9	-1	-1	17
75	7.984499425116041E-4	TGTGCCTTGTGGGAGGTTGGGTATAAGAAACTCTTT	CALWEVGYKKLF	TRGV9	.	TRGJ1	16	-1	-1	21
74	7.878039432781161E-4	TGTGCTGCGTGGGATTCTTTGGGTTGGTTCAAGATATTT	CAAWDSLGWFKIF	TRGV10	.	TRGJP1	15	-1	-1	21
74	7.878039432781161E-4	TGTGCCTTGTGGGAGGTGCTGTGTTATAAGAAACTCTTT	CALWEVLCYKKLF	TRGV9	.	TRGJ1	18	-1	-1	23
73	7.771579440446281E-4	TGTGCCTTGTGGGAGGTCTTCTCAAATTATTATAAGAAACTCTTT	CALWEVFSNYYKKLF	TRGV9	.	TRGJ1	16	-1	-1	21
73	7.771579440446281E-4	TGTGCCACCTGGGACGATTTTTACACTGGTTGGTTCAAGATATTT	CATWDDFYTGWFKIF	TRGV2	.	TRGJP1	15	-1	-1	23
73	7.771579440446281E-4	TGTGCCTTGGGGTTGCTAGAGAAACTCTTT	CALGLLEKLF	TRGV9	.	TRGJ1	11	-1	-1	19
73	7.771579440446281E-4	TGTGCTGCGTGGGATTCGGCACTCTTT	CAAWDSALF	TRGV10	.	TRGJ1	15	-1	-1	20
72	7.6651194481114E-4	TGTGCCTTGTGGGAGGAGAATTATTATAAGAAACTCTTT	CALWEENYYKKLF	TRGV9	.	TRGJ2	15	-1	-1	17
72	7.6651194481114E-4	TGTGCCTTGTGGGAGGTGTGGATGGAGAAACTCTTT	CALWEVWMEKLF	TRGV9	.	TRGJ1	17	-1	-1	25
71	7.558659455776519E-4	TGTGCCTTGTGGGAGGTGCAGGATTATAAGAAACTCTTT	CALWEVQDYKKLF	TRGV9	.	TRGJ1	19	-1	-1	22
71	7.558659455776519E-4	TGTGCCTTGTGGGAGAATTATTATAAGAAACTCTTT	CALWENYYKKLF	TRGV9	.	TRGJ1	14	-1	-1	14
71	7.558659455776519E-4	TGTGCCTTGCTATTTAAGAAACTCTTT	CALLFKKLF	TRGV9	.	TRGJ1	8	-1	-1	10
70	7.452199463441638E-4	TGTGCCTTGTGGGAGTCATTTGGGGGAGAGTTGGGCAAAAAAATCAAGGTATTT	CALWESFGGELGKKIKVF	TRGV9	.	TRGJP	14	-1	-1	20
70	7.452199463441638E-4	TGTGCTGCGTGGGATTCTCATTATAAGAAACTCTTT	CAAWDSHYKKLF	TRGV10	.	TRGJ2	15	-1	-1	19
70	7.452199463441638E-4	TGTGCCTTGTGGGAGTATTATAAGAAACTCTTT	CALWEYYKKLF	TRGV9	.	TRGJ2	14	-1	-1	15
70	7.452199463441638E-4	TGTGCTGCGTGGCTCGATGCGAAACTCTTT	CAAWLDAKLF	TRGV10	.	TRGJ1	11	-1	-1	20
69	7.345739471106758E-4	TGTGCTGCGTGGGATTCCTCACTCTTT	CAAWDSSLF	TRGV10	.	TRGJ1	15	-1	-1	20
69	7.345739471106758E-4	TGTGCCTCAAGAGCTAAGAAACTCTTT	CASRAKKLF	TRGV9	.	TRGJ2	6	-1	-1	14
68	7.239279478771877E-4	TGTGCTGCCGTCCAGGGGGCTAGTAGTGATTGGATCAAGACGTTT	CAAVQGASSDWIKTF	TRGV10	.	TRGJP2	7	-1	-1	20
68	7.239279478771877E-4	TGTGCTGCGTGGGAGTATTATAAGAAACTCTTT	CAAWEYYKKLF	TRGV10	.	TRGJ1	16	-1	-1	15
68	7.239279478771877E-4	TGTGCCTTGTGGGAGGTCCATAAGAAACTCTTT	CALWEVHKKLF	TRGV9	.	TRGJ1	19	-1	-1	19
68	7.239279478771877E-4	TGTGCCTTGTACTTCGAGAAACTCTTT	CALYFEKLF	TRGV9	.	TRGJ1	9	-1	-1	16
68	7.239279478771877E-4	TGTGCTGCGTGGGATAAGAAACTCTTT	CAAWDKKLF	TRGV10	.	TRGJ1	14	-1	-1	13
68	7.239279478771877E-4	TGTGAGCTCTTT	CELF	TRGV10	.	TRGJ1	3	-1	-1	6
67	7.132819486436997E-4	TGTGCTGCGTGGGATTTGATCACTGGTTGGTTCAAGATATTT	CAAWDLITGWFKIF	TRGV10	.	TRGJP1	15	-1	-1	8
67	7.132819486436997E-4	TGTGCTGCGTGGGGTCTTGATCCTCATAAGAAACTCTTT	CAAWGLDPHKKLF	TRGV10	.	TRGJ1	12	-1	-1	25
67	7.132819486436997E-4	TGTGCCTTCCGTCCTAGGGTTAAGAAACTCTTT	CAFRPRVKKLF	TRGV9	.	TRGJ1	7	-1	-1	20
67	7.132819486436997E-4	TGTGCCTTGTGGGAGGTGCGGGGGAAACTCTTT	CALWEVRGKLF	TRGV9	.	TRGJ1	18	-1	-1	23
67	7.132819486436997E-4	TGTGCAGTATATTGGTTCAAGATATTT	CAVYWFKIF	TRGV10	.	TRGJP1	4	-1	-1	11
66	7.026359494102116E-4	TGTGCCTTGTGGGAGGTGCCCCTCTGTTATAAGAAACTCTTT	CALWEVPLCYKKLF	TRGV9	.	TRGJ1	23	-1	-1	26
66	7.026359494102116E-4	TGTGCCTTGTGGGAGGTGCACCCGTGTTATAAGAAACTCTTT	CALWEVHPCYKKLF	TRGV9	.	TRGJ1	21	-1	-1	26
66	7.026359494102116E-4	TGTGCCACCTGGGACAGTGGGGGTGATTGGATCAAGACGTTT	CATWDSGGDWIKTF	TRGV3	.	TRGJP2	16	-1	-1	22
65	6.919899501767236E-4	TGTGCCTTGTGGGAGGTGCAAGGGGAGTTGGGCAAAAAAATCAAGGTATTT	CALWEVQGELGKKIKVF	TRGV9	.	TRGJP	19	-1	-1	24
65	6.919899501767236E-4	TGTGCCTTGTGGGAGGTGCAATATTATAAGAAACTCTTT	CALWEVQYYKKLF	TRGV9	.	TRGJ1	19	-1	-1	21
65	6.919899501767236E-4	TGTGCCTTGTGGGAGGTGAGGTATAAGAAACTCTTT	CALWEVRYKKLF	TRGV9	.	TRGJ1	17	-1	-1	21
65	6.919899501767236E-4	TGTGCTGCGTGGGATGTCAGCAAGAAACTCTTT	CAAWDVSKKLF	TRGV10	.	TRGJ1	14	-1	-1	21
65	6.919899501767236E-4	TGTGCTGCGTGGGATTTTGGGAAACTCTTT	CAAWDFGKLF	TRGV10	.	TRGJ1	15	-1	-1	20
64	6.813439509432356E-4	TGTGCCTTGTGGGAGACGTGGGAAGAGTTGGGCAAAAAAATCAAGGTATTT	CALWETWEELGKKIKVF	TRGV9	.	TRGJP	14	-1	-1	18
64	6.813439509432356E-4	TGTGCTGCGTGGGATTCGTATCTTTATAAGAAACTCTTT	CAAWDSYLYKKLF	TRGV10	.	TRGJ1	19	-1	-1	13
64	6.813439509432356E-4	TGTGCCACCTGGGACGGGCCGGATTATAAGAAACTCTTT	CATWDGPDYKKLF	TRGV2	.	TRGJ1	19	-1	-1	22
64	6.813439509432356E-4	TGTGCTGCGTGGACCCGTCTCGGGCGGAAACTCTTT	CAAWTRLGRKLF	TRGV10	.	TRGJ1	11	-1	-1	26
64	6.813439509432356E-4	TGTGCCACCTGGGACGGTTATAAGAAACTCTTT	CATWDGYKKLF	TRGV3	.	TRGJ1	14	-1	-1	17
64	6.813439509432356E-4	TGTGCCACCTGGGATTATAAGAAACTCTTT	CATWDYKKLF	TRGV2	.	TRGJ1	13	-1	-1	13
64	6.813439509432356E-4	TGTGCCTACAACCCCAAGAAACTCTTT	CAYNPKKLF	TRGV9	.	TRGJ1	6	-1	-1	15
64	6.813439509432356E-4	TGTGCCTTTATACTCAAGAAACTCTTT	CAFILKKLF	TRGV9	.	TRGJ1	7	-1	-1	15
63	6.706979517097475E-4	TGTGCTGCGTGGGATTCCACTGGTTGGTTCAAGATATTT	CAAWDSTGWFKIF	TRGV10	.	TRGJP1	15	-1	-1	8
63	6.706979517097475E-4	TGTGCTGCGTGGGATTATTCTGGTTGGTTCAAGATATTT	CAAWDYSGWFKIF	TRGV10	.	TRGJP1	16	-1	-1	19
63	6.706979517097475E-4	TGTGCCTTGTGGGAGGTGCGGGATTATAAGAAACTCTTT	CALWEVRDYKKLF	TRGV9	.	TRGJ1	18	-1	-1	22
63	6.706979517097475E-4	TGTGCCTTGTGGGAGGTGATACTTAAGAAACTCTTT	CALWEVILKKLF	TRGV9	.	TRGJ1	17	-1	-1	23
63	6.706979517097475E-4	TGTGCTGCGTGGGATTATCCAAAATGGCTCTTT	CAAWDYPKWLF	TRGV10	.	TRGJ1	16	-1	-1	27
63	6.706979517097475E-4	TGTGCCTTGTGGGAGGTGGAGAAGAAACTCTTT	CALWEVEKKLF	TRGV9	.	TRGJ1	17	-1	-1	21
63	6.706979517097475E-4	TGTGCTGCGTGGGATTATAGGCTCTTT	CAAWDYRLF	TRGV10	.	TRGJ1	16	-1	-1	21
62	6.600519524762595E-4	TGTGCCTTGTGGGAGGTGGGAGAGTTGGGCAAAAAAATCAAGGTATTT	CALWEVGELGKKIKVF	TRGV9	.	TRGJP	17	-1	-1	20
62	6.600519524762595E-4	TGTGCCTTGTGGGAGGCCCAAGAGTTGGGCAAAAAAATCAAGGTATTT	CALWEAQELGKKIKVF	TRGV9	.	TRGJP	15	-1	-1	18
62	6.600519524762595E-4	TGTGCCTTGTGGGAGGAAGGAGAGTTGGGCAAAAAAATCAAGGTATTT	CALWEEGELGKKIKVF	TRGV9	.	TRGJP	15	-1	-1	20
62	6.600519524762595E-4	TGTGCCACCTGGGATAGTTTTTCTGGTCGGGGGGATAAGAAACTCTTT	CATWDSFSGRGDKKLF	TRGV8	.	TRGJ1	16	-1	-1	34
62	6.600519524762595E-4	TGTGCCTTGTGGGAGACCCGTGAGGGCCATTATAAGAAACTCTTT	CALWETREGHYKKLF	TRGV9	.	TRGJ1	14	-1	-1	28
62	6.600519524762595E-4	TGTGCCTTGTGGGAGCAACCCAATAAGAAACTCTTT	CALWEQPNKKLF	TRGV9	.	TRGJ1	14	-1	-1	22
62	6.600519524762595E-4	TGTGCCTTGTGGGAGGTGTTGTCCGAGAAACTCTTT	CALWEVLSEKLF	TRGV9	.	TRGJ2	17	-1	-1	25
62	6.600519524762595E-4	TGTGCCTTGTGGAAGGGGTATAAGAAACTCTTT	CALWKGYKKLF	TRGV9	.	TRGJ1	15	-1	-1	18
62	6.600519524762595E-4	TGTGCCTTGTGGCTTAAGAAACTCTTT	CALWLKKLF	TRGV9	.	TRGJ1	11	-1	-1	14
61	6.494059532427713E-4	TGTGCCTTGTGGGAGGTGCTGGAAGAGTTGGGCAAAAAAATCAAGGTATTT	CALWEVLEELGKKIKVF	TRGV9	.	TRGJP	18	-1	-1	22
61	6.494059532427713E-4	TGTGCCTTGTGGGAGGTGCCAGGTTATTATAAGAAACTCTTT	CALWEVPGYYKKLF	TRGV9	.	TRGJ1	18	-1	-1	23
61	6.494059532427713E-4	TGTGCTGCGTGGGATTTTGGCCATTATAAGAAACTCTTT	CAAWDFGHYKKLF	TRGV10	.	TRGJ2	15	-1	-1	22
60	6.387599540092833E-4	TGTGCTGCGTGGGATTTTTATAAGAAACTCTTT	CAAWDFYKKLF	TRGV10	.	TRGJ1	15	-1	-1	13
60	6.387599540092833E-4	TGTGCTGCGCTTCGTAAGAAACTCTTT	CAALRKKLF	TRGV10	.	TRGJ1	8	-1	-1	14
60	6.387599540092833E-4	TGTGCCACCTGGCACCTCTTT	CATWHLF	TRGV2	.	TRGJ1	14	-1	-1	15
59	6.281139547757952E-4	TGTGCTGCGTGGGATTCGAGACTCTTT	CAAWDSRLF	TRGV10	.	TRGJ1	15	-1	-1	17
59	6.281139547757952E-4	TGTGCCTTGTGGGAACTGCAGAAGAAACTCTTT	CALWELQKKLF	TRGV9	.	TRGJ1	19	-1	-1	21
59	6.281139547757952E-4	TGTGCCTTGTGGAGAAATTATAAGAAACTCTTT	CALWRNYKKLF	TRGV9	.	TRGJ1	11	-1	-1	16
59	6.281139547757952E-4	TGTGCCTTGTGGAGAAAGAAGAAACTCTTT	CALWRKKKLF	TRGV9	.	TRGJ1	11	-1	-1	18
58	6.174679555423072E-4	TGTGCCTTGTGGGAGGCCCAATATAGTAGTGATTGGATCAAGACGTTT	CALWEAQYSSDWIKTF	TRGV9	.	TRGJP2	15	-1	-1	20
58	6.174679555423072E-4	TGTGCCTTGTTCCGCGGTTATTATAAGAAACTCTTT	CALFRGYYKKLF	TRGV9	.	TRGJ1	9	-1	-1	17
58	6.174679555423072E-4	TGTGCTGCGTGGGACAGGGCGAAACTCTTT	CAAWDRAKLF	TRGV10	.	TRGJ1	13	-1	-1	20
57	6.068219563088191E-4	TGTGCCTTGTGGGAGGTGCCGTGGTATTATAAGAAACTCTTT	CALWEVPWYYKKLF	TRGV9	.	TRGJ1	18	-1	-1	24
57	6.068219563088191E-4	TGTGCCTTGTGGGAGCCTATGCATTATAAGAAACTCTTT	CALWEPMHYKKLF	TRGV9	.	TRGJ1	14	-1	-1	22
57	6.068219563088191E-4	TGTGCCTTGTGGGAGGTGCATTCTTATAAGAAACTCTTT	CALWEVHSYKKLF	TRGV9	.	TRGJ1	19	-1	-1	19
57	6.068219563088191E-4	TGTGCCTTGTGGGAGGTGGTTTATTATAAGAAACTCTTT	CALWEVVYYKKLF	TRGV9	.	TRGJ1	17	-1	-1	20
57	6.068219563088191E-4	TGTGCTGCGTGGGATTGGGACTGTGGGAAACTCTTT	CAAWDWDCGKLF	TRGV10	.	TRGJ1	15	-1	-1	26
57	6.068219563088191E-4	TGTGCCTTGTGGGAGTGCGAAGTACGGAAACTCTTT	CALWECEVRKLF	TRGV9	.	TRGJ2	17	-1	-1	26
57	6.068219563088191E-4	TGTGCCTTGTGGGAGGCGAATACCAAGAAACTCTTT	CALWEANTKKLF	TRGV9	.	TRGJ1	15	-1	-1	24
57	6.068219563088191E-4	TGTGCTGCGTGGGATTATGCGCGTTCCCTCTTT	CAAWDYARSLF	TRGV10	.	TRGJ2	16	-1	-1	27
57	6.068219563088191E-4	TGTGCCTTGTGGGACGATTATAAGAAACTCTTT	CALWDDYKKLF	TRGV9	.	TRGJ1	13	-1	-1	16
57	6.068219563088191E-4	TGTGCTGCGTGGGGAACGAGGAAACTCTTT	CAAWGTRKLF	TRGV10	.	TRGJ1	12	-1	-1	20
57	6.068219563088191E-4	TGTGCTGCGTGGGCTACGAAACTCTTT	CAAWATKLF	TRGV10	.	TRGJ2	12	-1	-1	14
57	6.068219563088191E-4	TGTGCCTCCAAAAATAAGAAACTCTTT	CASKNKKLF	TRGV9	.	TRGJ1	6	-1	-1	13
56	5.961759570753311E-4	TGTGCCTTGTGGGAGGCCGAGTTGGGCAAAAAAATCAAGGTATTT	CALWEAELGKKIKVF	TRGV9	.	TRGJP	15	-1	-1	18
56	5.961759570753311E-4	TGTGCCTTGTGGGAGGGGCTCGGGACTAAGAAACTCTTT	CALWEGLGTKKLF	TRGV9	.	TRGJ1	18	-1	-1	26
56	5.961759570753311E-4	TGTGCCTTGTGGGAGACGGCGGGAATTAAGAAACTCTTT	CALWETAGIKKLF	TRGV9	.	TRGJ1	14	-1	-1	26
56	5.961759570753311E-4	TGTGCCTTGTGGGAGGTGCGGGGTAAGAAACTCTTT	CALWEVRGKKLF	TRGV9	.	TRGJ1	18	-1	-1	23
56	5.961759570753311E-4	TGTGCTGCGTGGGATTACCGACTCTTT	CAAWDYRLF	TRGV10	.	TRGJ1	17	-1	-1	20
55	5.855299578418431E-4	TGTGCCTTGTGGGAGACGCAAGAGTTGGGCAAAAAAATCAAGGTATTT	CALWETQELGKKIKVF	TRGV9	.	TRGJP	14	-1	-1	17
55	5.855299578418431E-4	TGTGCCACCTGGGATCATTGGAAACTCTTT	CATWDHWKLF	TRGV8	.	TRGJ1	14	-1	-1	20
55	5.855299578418431E-4	TGTCGTTTCGAGGGTAAGAAACTCTTT	CRFEGKKLF	TRGV10	.	TRGJ2	2	-1	-1	14
55	5.855299578418431E-4	TGTGCCTTGGGAGGGAAACTCTTT	CALGGKLF	TRGV9	.	TRGJ1	13	-1	-1	14
54	5.74883958608355E-4	TGTGCCTTGTGGGAGGTTTTTAGAGAGTTGGGCAAAAAAATCAAGGTATTT	CALWEVFRELGKKIKVF	TRGV9	.	TRGJP	16	-1	-1	23
54	5.74883958608355E-4	TGTGCCTTGTGGGAGGTGAATGGGCATTTTGAGTATAAGAAACTCTTT	CALWEVNGHFEYKKLF	TRGV9	.	TRGJ1	17	-1	-1	33
54	5.74883958608355E-4	TGTGCCTTGTGGGAGGGGAAAGAGTTGGGCAAAAAAATCAAGGTATTT	CALWEGKELGKKIKVF	TRGV9	.	TRGJP	15	-1	-1	15
54	5.74883958608355E-4	TGTGCCTTGTGGGAGGTGATCCCTGGGTATTATAAGAAACTCTTT	CALWEVIPGYYKKLF	TRGV9	.	TRGJ1	17	-1	-1	27
54	5.74883958608355E-4	TGTGCCTTGTGGGAGGTCCGTGTAGGTTATAAGAAACTCTTT	CALWEVRVGYKKLF	TRGV9	.	TRGJ1	16	-1	-1	26
54	5.74883958608355E-4	TGTGCCACCTGGGACGGGAGTAGTGATTGGATCAAGACGTTT	CATWDGSSDWIKTF	TRGV2	.	TRGJP2	17	-1	-1	18
54	5.74883958608355E-4	TGTGCTGCGTGGGATTTTAGGTTAAGTAAGAAACTCTTT	CAAWDFRLSKKLF	TRGV10	.	TRGJ2	15	-1	-1	26
54	5.74883958608355E-4	TGTGCTGCGTGGGATGATTATAAGAAACTCTTT	CAAWDDYKKLF	TRGV10	.	TRGJ1	14	-1	-1	13
54	5.74883958608355E-4	TGTGCCTTGTGGGATGATTATAAGAAACTCTTT	CALWDDYKKLF	TRGV9	.	TRGJ1	13	-1	-1	13
54	5.74883958608355E-4	TGTGCCTTGTGGGAGGTAAAACAGAAACTCTTT	CALWEVKQKLF	TRGV9	.	TRGJ1	16	-1	-1	22
54	5.74883958608355E-4	TGTGCCCTTGATGGGAAACTCTTT	CALDGKLF	TRGV9	.	TRGJ1	15	-1	-1	14
54	5.74883958608355E-4	TGTGCCTTGTGGGGAGATTATAAGAAACTCTTT	CALWGDYKKLF	TRGV9	.	TRGJ1	12	-1	-1	16
53	5.64237959374867E-4	TGTGCCTTGTGGCTACAAGAGTTGGGCAAAAAAATCAAGGTATTT	CALWLQELGKKIKVF	TRGV9	.	TRGJP	11	-1	-1	15
53	5.64237959374867E-4	TGTGCCTTGTGGGAGGCGGGGTTGGGCAAAAAAATCAAGGTATTT	CALWEAGLGKKIKVF	TRGV9	.	TRGJP	15	-1	-1	20
53	5.64237959374867E-4	TGTGCCTTGTGGGGGATTAATGGTAAGAAACTCTTT	CALWGINGKKLF	TRGV9	.	TRGJ1	12	-1	-1	23
53	5.64237959374867E-4	TGTGCCACCTGGGACGGAGGGTTAAAGAAACTCTTT	CATWDGGLKKLF	TRGV3	.	TRGJ1	14	-1	-1	21
53	5.64237959374867E-4	TGTGCTGCGTGGGATTCAACGAAACTCTTT	CAAWDSTKLF	TRGV10	.	TRGJ1	15	-1	-1	20
53	5.64237959374867E-4	TGTGCCTTTCGCCGTCCCCTCCATAAGAAACTCTTT	CAFRRPLHKKLF	TRGV9	.	TRGJ1	7	-1	-1	22
52	5.535919601413788E-4	TGTGCCTTGTGGGAGGTGCGGCCTTCGCGGGCTTATAAGAAACTCTTT	CALWEVRPSRAYKKLF	TRGV9	.	TRGJ1	18	-1	-1	32
52	5.535919601413788E-4	TGTGCCTTGTGGGAGGTGCAAGGGGATTATAAGAAACTCTTT	CALWEVQGDYKKLF	TRGV9	.	TRGJ1	19	-1	-1	25
52	5.535919601413788E-4	TGTGCCTTGTGGGAGCCCGTGTATTATAAGAAACTCTTT	CALWEPVYYKKLF	TRGV9	.	TRGJ1	14	-1	-1	21
52	5.535919601413788E-4	TGTGCCCCCCGTAGTGATTGGATCAAGACGTTT	CAPRSDWIKTF	TRGV2	.	TRGJP2	8	-1	-1	10
52	5.535919601413788E-4	TGTGCCTTGTGGGAGGCCAAACTCTTT	CALWEAKLF	TRGV9	.	TRGJ1	15	-1	-1	18
52	5.535919601413788E-4	TATACCACTGGTTGGTTCAAGATATTT	YTTGWFKIF	TRGV10	.	TRGJP1	0	-1	-1	0
52	5.535919601413788E-4	TGTGCCACCTGGGACGGGCCCTATTATAAGAAACTCTTT	CATWDGPYYKKLF	TRGV2	.	TRGJ1	20	-1	-1	21
51	5.429459609078908E-4	TGTGCCTTGTGGGAGGAGAAACAAGAGTTGGGCAAAAAAATCAAGGTATTT	CALWEEKQELGKKIKVF	TRGV9	.	TRGJP	15	-1	-1	21
51	5.429459609078908E-4	TGTGCCTTGTGGGAGCTCACCCCGAATTATTATAAGAAACTCTTT	CALWELTPNYYKKLF	TRGV9	.	TRGJ2	20	-1	-1	22
51	5.429459609078908E-4	TGTGCTGCGTGGGATTATACCACTGGTTGGTTCAAGATATTT	CAAWDYTTGWFKIF	TRGV10	.	TRGJP1	16	-1	-1	8
51	5.429459609078908E-4	TGTGCTGCGTGGGATCACTCCCCCCTTAAGAAACTCTTT	CAAWDHSPLKKLF	TRGV10	.	TRGJ1	17	-1	-1	26
51	5.429459609078908E-4	TGTGCTGCGTGGAAGAATTATTATAAGAAACTCTTT	CAAWKNYYKKLF	TRGV10	.	TRGJ1	11	-1	-1	14
51	5.429459609078908E-4	TGTGCCTTGTGGGAGGTGGGATATAAGAAACTCTTT	CALWEVGYKKLF	TRGV9	.	TRGJ1	17	-1	-1	21
51	5.429459609078908E-4	TGTGCTGCGTGGGTTCCTTATAAGAAACTCTTT	CAAWVPYKKLF	TRGV10	.	TRGJ2	12	-1	-1	17
51	5.429459609078908E-4	TGTGCTGCGTGTGGGGGCGTGTTATGGAAACTCTTT	CAACGGVLWKLF	TRGV10	.	TRGJ1	10	-1	-1	26
51	5.429459609078908E-4	TGTGCCTTGTGGGAGGGAGATTATAAGAAACTCTTT	CALWEGDYKKLF	TRGV9	.	TRGJ1	15	-1	-1	19
51	5.429459609078908E-4	TGTGCTGCGTGGGAGAAACTCTTT	CAAWEKLF	TRGV10	.	TRGJ1	13	-1	-1	13
50	5.322999616744027E-4	TGTGCCTTGTGGGACCTGCGGGAGTTGGGCAAAAAAATCAAGGTATTT	CALWDLRELGKKIKVF	TRGV9	.	TRGJP	13	-1	-1	21
50	5.322999616744027E-4	TGTGCTGCGTGGGATTATCCTGGTAGTGATTGGATCAAGACGTTT	CAAWDYPGSDWIKTF	TRGV10	.	TRGJP2	16	-1	-1	22
50	5.322999616744027E-4	TGTGCCTTGTGGGAGCCCTCAAGGCTCTATTATAAGAAACTCTTT	CALWEPSRLYYKKLF	TRGV9	.	TRGJ1	14	-1	-1	27
50	5.322999616744027E-4	TGTGCCTTGTGGGATGTAGGGGTAGGTTATAAGAAACTCTTT	CALWDVGVGYKKLF	TRGV9	.	TRGJ1	16	-1	-1	26
50	5.322999616744027E-4	TGTGCCTTGTGGGATGGCCTCGGTGATTGGATCAAGACGTTT	CALWDGLGDWIKTF	TRGV9	.	TRGJP2	13	-1	-1	22
50	5.322999616744027E-4	TGTGCCTTGTGGGAGGTGCGGGTTTATTATAAGAAACTCTTT	CALWEVRVYYKKLF	TRGV9	.	TRGJ1	18	-1	-1	23
50	5.322999616744027E-4	TGTGCCTTGTGGGAGGAAAGGAATTATTATAAGAAACTCTTT	CALWEERNYYKKLF	TRGV9	.	TRGJ1	15	-1	-1	20
50	5.322999616744027E-4	TGTGCCTTGTGGGAGGTGCCTTATTATAAGAAACTCTTT	CALWEVPYYKKLF	TRGV9	.	TRGJ1	18	-1	-1	20
50	5.322999616744027E-4	TGTGCCTTGTGGGAGGGAGTTTATAAGAAACTCTTT	CALWEGVYKKLF	TRGV9	.	TRGJ1	15	-1	-1	20
50	5.322999616744027E-4	TGTGCTGCGTGGGACCATAAGAAACTCTTT	CAAWDHKKLF	TRGV10	.	TRGJ1	13	-1	-1	16
50	5.322999616744027E-4	TGTGCCTTGTGGGATAATTTGAAACTCTTT	CALWDNLKLF	TRGV9	.	TRGJ1	13	-1	-1	20
50	5.322999616744027E-4	TGTGCTGCGTCCATTTATAGCCTCTTT	CAASIYSLF	TRGV10	.	TRGJ1	9	-1	-1	21
50	5.322999616744027E-4	TGTGCTGCGGGGGAGAAACTCTTT	CAAGEKLF	TRGV10	.	TRGJ2	13	-1	-1	13
50	5.322999616744027E-4	TGGGATGGTAAGAAACTCTTT	WDGKKLF	TRGV3	.	TRGJ1	1	-1	-1	8
50	5.322999616744027E-4	TGTGCTGCGTGGGACCTAACAAGGTGGCTCTTT	CAAWDLTRWLF	TRGV10	.	TRGJ1	13	-1	-1	27
49	5.216539624409147E-4	TGTGCCTTGTGGGAGCCCTCCGAGTTGGGCAAAAAAATCAAGGTATTT	CALWEPSELGKKIKVF	TRGV9	.	TRGJP	14	-1	-1	21
49	5.216539624409147E-4	TGGGCCCTCGACAGCTTAATAGTTTGTGATTGGATCAAGACGTTT	WALDSLIVCDWIKTF	TRGV9	.	TRGJP2	5	-1	-1	18
49	5.216539624409147E-4	TGTGCCTTGTGGGAGGTGCAAGGGTATTATAAGAAACTCTTT	CALWEVQGYYKKLF	TRGV9	.	TRGJ1	19	-1	-1	24
49	5.216539624409147E-4	TGTGCCTTGTGGGAGGTGCACTATAAGAAACTCTTT	CALWEVHYKKLF	TRGV9	.	TRGJ1	20	-1	-1	21
49	5.216539624409147E-4	TGTGCTGCGTGGGCGAACCCTAAGAAACTCTTT	CAAWANPKKLF	TRGV10	.	TRGJ1	12	-1	-1	20
49	5.216539624409147E-4	TGTGCTGCGTGGGATTCGTATAAGAAACTCTTT	CAAWDSYKKLF	TRGV10	.	TRGJ1	19	-1	-1	18
49	5.216539624409147E-4	TGTGCTGCGTGGGATCACCATAAGAAACTCTTT	CAAWDHHKKLF	TRGV10	.	TRGJ1	17	-1	-1	19
49	5.216539624409147E-4	TGTGCCTTGTGGGATCCGTGGAAGAAACTCTTT	CALWDPWKKLF	TRGV9	.	TRGJ1	13	-1	-1	21
49	5.216539624409147E-4	TGTGCCTTGTGGAACCATAAGAAACTCTTT	CALWNHKKLF	TRGV9	.	TRGJ1	11	-1	-1	16
49	5.216539624409147E-4	TGTGCCGTCCATCGGTATAAGAAACTCTTT	CAVHRYKKLF	TRGV9	.	TRGJ1	5	-1	-1	15
49	5.216539624409147E-4	TGTGCCTTGTGGGAGGTGCGGGCTGAGGAGAAACTCTTT	CALWEVRAEEKLF	TRGV9	.	TRGJ1	18	-1	-1	28
49	5.216539624409147E-4	TGTGCCACCTGGGACAAGGTTTATTATAAGAAACTCTTT	CATWDKVYYKKLF	TRGV7	.	TRGJ1	15	-1	-1	20
48	5.110079632074266E-4	TGTGCCTTGTGGGATCGCCTGGGGTTGGGCAAAAAAATCAAGGTATTT	CALWDRLGLGKKIKVF	TRGV9	.	TRGJP	13	-1	-1	23
48	5.110079632074266E-4	TGTGCTGCGTGGGATTATATCACGAGTGAGAAACTCTTT	CAAWDYITSEKLF	TRGV10	.	TRGJ1	16	-1	-1	28
48	5.110079632074266E-4	TGTGCTGCGTGGGATACTTATTATAAGAAACTCTTT	CAAWDTYYKKLF	TRGV10	.	TRGJ1	14	-1	-1	17
48	5.110079632074266E-4	TGTGCTGCGTGGGACCCTCCTGGGAAACTCTTT	CAAWDPPGKLF	TRGV10	.	TRGJ1	13	-1	-1	23
48	5.110079632074266E-4	TGTGCTGCGTTGGAGAAACTCTTT	CAALEKLF	TRGV10	.	TRGJ1	13	-1	-1	13
48	5.110079632074266E-4	TGTGCCGGGGCCAGCAAACTCTTT	CAGASKLF	TRGV9	.	TRGJ1	5	-1	-1	15
48	5.110079632074266E-4	TGTGCCAACAAGAAACTCTTT	CANKKLF	TRGV9	.	TRGJ2	5	-1	-1	9
48	5.110079632074266E-4	TGTGCTGCGTGGGGCCGCGAGGGTTGGTTCAAGATATTT	CAAWGREGWFKIF	TRGV10	.	TRGJP1	12	-1	-1	21
48	5.110079632074266E-4	TGTGCCTTGTACTACCTACCTTATTATAAGAAACTCTTT	CALYYLPYYKKLF	TRGV9	.	TRGJ1	9	-1	-1	20
48	5.110079632074266E-4	TGTGCCACCTGGGACGATTATAAGAAACTCTTT	CATWDDYKKLF	TRGV2	.	TRGJ1	15	-1	-1	16
47	5.003619639739386E-4	TGTGCCTTGTGGGAGGTGGGTCAGAGTGATTATAAGAAACTCTTT	CALWEVGQSDYKKLF	TRGV9	.	TRGJ2	17	-1	-1	28
47	5.003619639739386E-4	TGTGCCTTGTGGGAGGCCAAAGATTATAAGAAACTCTTT	CALWEAKDYKKLF	TRGV9	.	TRGJ1	15	-1	-1	22
47	5.003619639739386E-4	TGTGCCTTGTGGGAGGTGCTCTATAAGAAACTCTTT	CALWEVLYKKLF	TRGV9	.	TRGJ1	18	-1	-1	21
47	5.003619639739386E-4	TGTGCTGCGTGTACTAGTAAACGGAAACTCTTT	CAACTSKRKLF	TRGV10	.	TRGJ1	10	-1	-1	23
47	5.003619639739386E-4	TGTGCCTTGTTTGGCTATTATAAGAAACTCTTT	CALFGYYKKLF	TRGV9	.	TRGJ1	9	-1	-1	15
47	5.003619639739386E-4	TGTGCCTCGTTTGGAAATTATAAGAAACTCTTT	CASFGNYKKLF	TRGV9	.	TRGJ1	9	-1	-1	16
47	5.003619639739386E-4	TGTGCTGCGTGCAGGTATAAGAAACTCTTT	CAACRYKKLF	TRGV10	.	TRGJ1	10	-1	-1	15
47	5.003619639739386E-4	TGTGCCTTAAATTATTCGGGGAAACTCTTT	CALNYSGKLF	TRGV9	.	TRGJ1	7	-1	-1	20
47	5.003619639739386E-4	TGTGCTGCGTGGGATTCTGCGAAACTCTTT	CAAWDSAKLF	TRGV10	.	TRGJ1	15	-1	-1	20
47	5.003619639739386E-4	TGTGCTGCGTACAATAAGAAACTCTTT	CAAYNKKLF	TRGV10	.	TRGJ1	9	-1	-1	13
46	4.897159647404506E-4	TGTGCCTTGTGGGAGGGGCGTGAGTTGGGCAAAAAAATCAAGGTATTT	CALWEGRELGKKIKVF	TRGV9	.	TRGJP	18	-1	-1	15
46	4.897159647404506E-4	TGTGCTGCGTGGGATTATACAACGATCGGGGAGAAACTCTTT	CAAWDYTTIGEKLF	TRGV10	.	TRGJ1	16	-1	-1	31
46	4.897159647404506E-4	TGTGCCTTGTGGGAGGTGCGCAAGGCTTATAAGAAACTCTTT	CALWEVRKAYKKLF	TRGV9	.	TRGJ2	18	-1	-1	26
46	4.897159647404506E-4	TGTGCCTTGTGGGAGGTGATACATTATAAGAAACTCTTT	CALWEVIHYKKLF	TRGV9	.	TRGJ1	17	-1	-1	22
46	4.897159647404506E-4	TGTGCCTTGTGGGATGTTTATTATAAGAAACTCTTT	CALWDVYYKKLF	TRGV9	.	TRGJ2	16	-1	-1	17
46	4.897159647404506E-4	TGTGCTGCGTGGGACCCTTGGCGGAAACTCTTT	CAAWDPWRKLF	TRGV10	.	TRGJ1	13	-1	-1	23
46	4.897159647404506E-4	CTCTTTTGGCTCTTT	LFWLF	TRGV9	.	TRGJ1	-1	-1	-1	9
46	4.897159647404506E-4	TGTGCCTTGTGGGAGGTGCAAATTCCTTATTATAAGAAACTCTTT	CALWEVQIPYYKKLF	TRGV9	.	TRGJ1	19	-1	-1	26
46	4.897159647404506E-4	TGTGCCTTGTGGGAGGTGAATTCCAATTATTATAAGAAACTCTTT	CALWEVNSNYYKKLF	TRGV9	.	TRGJ1	17	-1	-1	18
46	4.897159647404506E-4	TGTGCCTTGTGGGAGGTGCGTTCTTATTATAAGAAACTCTTT	CALWEVRSYYKKLF	TRGV9	.	TRGJ1	18	-1	-1	23
45	4.790699655069625E-4	TGTGCCTTGTGGGAGGTGCCTAACGGGTCAACATATAAGAAACTCTTT	CALWEVPNGSTYKKLF	TRGV9	.	TRGJ1	18	-1	-1	33
45	4.790699655069625E-4	TGTGCCTTGTGGGAGGGGGAAGAGTTGGGCAAAAAAATCAAGGTATTT	CALWEGEELGKKIKVF	TRGV9	.	TRGJP	15	-1	-1	15
45	4.790699655069625E-4	TGTGCTGCGTGGGATCGGGGTGGGACCCCGAAGAAACTCTTT	CAAWDRGGTPKKLF	TRGV10	.	TRGJ1	14	-1	-1	30
45	4.790699655069625E-4	TGTGCTGCGTGGGTCTATCCTTTACTTCTCTTT	CAAWVYPLLLF	TRGV10	.	TRGJ1	12	-1	-1	27
45	4.790699655069625E-4	TGTGCTGCGTGGGATTTCAGAGAGAAACTCTTT	CAAWDFREKLF	TRGV10	.	TRGJ1	15	-1	-1	22
45	4.790699655069625E-4	TGTGCTGCGTGGGATGTTTATAAGAAACTCTTT	CAAWDVYKKLF	TRGV10	.	TRGJ1	14	-1	-1	17
45	4.790699655069625E-4	TGTGCTGCGGTCACTGGTTGGTTCAAGATATTT	CAAVTGWFKIF	TRGV10	.	TRGJP1	8	-1	-1	11
45	4.790699655069625E-4	TGTGCTGTATCATATTATAAGAAACTCTTT	CAVSYYKKLF	TRGV10	.	TRGJ1	6	-1	-1	12
44	4.684239662734744E-4	TGTGCCTTGTGGGAGGTACATACCACTGGTTGGTTCAAGATATTT	CALWEVHTTGWFKIF	TRGV9	.	TRGJP1	19	-1	-1	14
44	4.684239662734744E-4	TGTGCCTTGTGGGCCTCCCCCCGGTATTATAAGAAACTCTTT	CALWASPRYYKKLF	TRGV9	.	TRGJ1	12	-1	-1	24
44	4.684239662734744E-4	TGTGCCTTGTGGGAGGGGAAGACTTATTATAAGAAACTCTTT	CALWEGKTYYKKLF	TRGV9	.	TRGJ1	15	-1	-1	20
44	4.684239662734744E-4	TGTGCCTTGTGGGAGCGGAATTATTATAAGAAACTCTTT	CALWERNYYKKLF	TRGV9	.	TRGJ1	14	-1	-1	17
44	4.684239662734744E-4	TGTGCCTTGTGGGAGGTGAGTTATAAGAAACTCTTT	CALWEVSYKKLF	TRGV9	.	TRGJ1	17	-1	-1	20
44	4.684239662734744E-4	TGTGCCTTGTGGGAGGTGAATTATAAGAAACTCTTT	CALWEVNYKKLF	TRGV9	.	TRGJ1	17	-1	-1	19
44	4.684239662734744E-4	TGTGCTGCGTGGGAGAAGAAACTCTTT	CAAWEKKLF	TRGV10	.	TRGJ2	13	-1	-1	15
44	4.684239662734744E-4	TGTGCCTTGTGGGAGGTAAGACAAAAAACCTATAAGAAACTCTTT	CALWEVRQKTYKKLF	TRGV9	.	TRGJ1	16	-1	-1	30
44	4.684239662734744E-4	TGTGCCACCTGGGACGGACCTAGTAGTGATTGGATCAAGACGTTT	CATWDGPSSDWIKTF	TRGV2	.	TRGJP2	19	-1	-1	20
44	4.684239662734744E-4	TGTGCTGTTCCCGTGACTTGCGAGAAACTCTTT	CAVPVTCEKLF	TRGV10	.	TRGJ1	6	-1	-1	22
43	4.5777796703998637E-4	TGTGCCTTGTGGGAGCGACGTCAAGAGTTGGGCAAAAAAATCAAGGTATTT	CALWERRQELGKKIKVF	TRGV9	.	TRGJP	14	-1	-1	21
43	4.5777796703998637E-4	TGTGCCTTGTGGGAGGTGAATTATGAGCGTTATAAGAAACTCTTT	CALWEVNYERYKKLF	TRGV9	.	TRGJ1	17	-1	-1	29
43	4.5777796703998637E-4	TGTGCCTTGTGGGAGGCCCAGGAGGGCAAAAAAATCAAGGTATTT	CALWEAQEGKKIKVF	TRGV9	.	TRGJP	15	-1	-1	23
43	4.5777796703998637E-4	TGTGCCTTGTGGGAGGCGGGGTGGAGATATTATAAGAAACTCTTT	CALWEAGWRYYKKLF	TRGV9	.	TRGJ1	15	-1	-1	27
43	4.5777796703998637E-4	TGTGCCACCTGGGACGGGCCAGGTAGTGATTGGATCAAGACGTTT	CATWDGPGSDWIKTF	TRGV2	.	TRGJP2	19	-1	-1	22
43	4.5777796703998637E-4	TGTGCCTTGTGGGAGGCACGAAGCCCGTTGGGGAAACTCTTT	CALWEARSPLGKLF	TRGV9	.	TRGJ1	15	-1	-1	32
43	4.5777796703998637E-4	TGTGCTGCGTGGGATTATCGCTTAGAGGAGAAACTCTTT	CAAWDYRLEEKLF	TRGV10	.	TRGJ1	16	-1	-1	28
43	4.5777796703998637E-4	TGTGCCTTGTGGGAGGTGCTAGGGTACGGGAAACTCTTT	CALWEVLGYGKLF	TRGV9	.	TRGJ1	18	-1	-1	29
43	4.5777796703998637E-4	TGTGCCTTGTGGGAGGCGAACTATTATAAGAAACTCTTT	CALWEANYYKKLF	TRGV9	.	TRGJ1	15	-1	-1	16
43	4.5777796703998637E-4	TGTGCTGCGTGGGCGGGGGAAATGAAGAAACTCTTT	CAAWAGEMKKLF	TRGV10	.	TRGJ1	12	-1	-1	24
43	4.5777796703998637E-4	TGTGCCACCTGGGACGGGCCGGGGAAACTCTTT	CATWDGPGKLF	TRGV2	.	TRGJ1	19	-1	-1	23
43	4.5777796703998637E-4	TGTGCTGCGTGGGATTCGAAGAAACTCTTT	CAAWDSKKLF	TRGV10	.	TRGJ1	15	-1	-1	18
43	4.5777796703998637E-4	TGTGCCTTGTGGGAGGTGCGTCCACTCTTT	CALWEVRPLF	TRGV9	.	TRGJ1	18	-1	-1	23
43	4.5777796703998637E-4	TGTGCTGGTTGGTTCAAGATATTT	CAGWFKIF	TRGV10	.	TRGJP1	6	-1	-1	4
43	4.5777796703998637E-4	TGTGCCTTGTGTTTTCTCTTT	CALCFLF	TRGV9	.	TRGJ1	10	-1	-1	15
43	4.5777796703998637E-4	TGTGCCTTGTGGTCACCGCGGGGTTATTATAAGAAACTCTTT	CALWSPRGYYKKLF	TRGV9	.	TRGJ1	11	-1	-1	23
43	4.5777796703998637E-4	TGTGCCTTGTGGGAGGTGTATTATTATAAGAAACTCTTT	CALWEVYYYKKLF	TRGV9	.	TRGJ1	17	-1	-1	19
43	4.5777796703998637E-4	TGTGCCTTGTGGGAGAGGCTCTTT	CALWERLF	TRGV9	.	TRGJ1	14	-1	-1	18
42	4.471319678064983E-4	TGTGCCACCTGGGACGGGCGCAGTAGTGATTGGATCAAGACGTTT	CATWDGRSSDWIKTF	TRGV2	.	TRGJP2	18	-1	-1	21
42	4.471319678064983E-4	TGTGCCACCTGGGACGGGCGGGGTAGTGATTGGATCAAGACGTTT	CATWDGRGSDWIKTF	TRGV2	.	TRGJP2	18	-1	-1	22
42	4.471319678064983E-4	TGTGCCTTGTGGGAGGTGCTTTGTGATTGGATCAAGACGTTT	CALWEVLCDWIKTF	TRGV9	.	TRGJP2	18	-1	-1	22
42	4.471319678064983E-4	TGTGCCTTGTGGGAGGTGCAACATTATAAGAAACTCTTT	CALWEVQHYKKLF	TRGV9	.	TRGJ1	19	-1	-1	22
42	4.471319678064983E-4	TGTGCCACCTGGGACAGTAGTGATTGGATCAAGACGTTT	CATWDSSDWIKTF	TRGV2	.	TRGJP2	14	-1	-1	15
42	4.471319678064983E-4	TGTGCTGCGTGGGTTCAATTAAGGGTGAAACTCTTT	CAAWVQLRVKLF	TRGV10	.	TRGJ1	12	-1	-1	26
42	4.471319678064983E-4	TGTGCTGCGTGGGATATGTGGTGGTTCAAGATATTT	CAAWDMWWFKIF	TRGV10	.	TRGJP1	14	-1	-1	18
42	4.471319678064983E-4	TGTGCTGCGTGGGGGCTTAAGAAACTCTTT	CAAWGLKKLF	TRGV10	.	TRGJ1	12	-1	-1	17
42	4.471319678064983E-4	TGTGCCTTGTTTTATTATAAGAAACTCTTT	CALFYYKKLF	TRGV9	.	TRGJ1	9	-1	-1	11
42	4.471319678064983E-4	TGTGCCTTGTGGGAGGTGGGGGGCCTCTTT	CALWEVGGLF	TRGV9	.	TRGJ1	17	-1	-1	24
42	4.471319678064983E-4	TGTGCCTTGTGGGAGGATAAGAAACTCTTT	CALWEDKKLF	TRGV9	.	TRGJ1	15	-1	-1	16
42	4.471319678064983E-4	TGTGCTGCGTGGTGGCCGAAACTCTTT	CAAWWPKLF	TRGV10	.	TRGJ1	11	-1	-1	17
42	4.471319678064983E-4	TGTGCTGCGTGGGCCACTAGTAGTGATTGGATCAAGACGTTT	CAAWATSSDWIKTF	TRGV10	.	TRGJP2	12	-1	-1	17
42	4.471319678064983E-4	TGTGCTGCGTGGGATCCGAAGAAGAAACTCTTT	CAAWDPKKKLF	TRGV10	.	TRGJ1	14	-1	-1	21
41	4.364859685730103E-4	TGTGCTGCGTGGGGTTATACCACTGGTTGGTTCAAGATATTT	CAAWGYTTGWFKIF	TRGV10	.	TRGJP1	16	-1	-1	12
41	4.364859685730103E-4	TGTGCTGCGTGGGAATTTAGTAGTGATTGGATCAAGACGTTT	CAAWEFSSDWIKTF	TRGV10	.	TRGJP2	13	-1	-1	14
41	4.364859685730103E-4	TGTGCTGCGTGGGATTGTTTTGATTGGATCAAGACGTTT	CAAWDCFDWIKTF	TRGV10	.	TRGJP2	15	-1	-1	20
41	4.364859685730103E-4	TGTGCCTTGTGGGAGGCCAAGTATTATAAGAAACTCTTT	CALWEAKYYKKLF	TRGV9	.	TRGJ1	15	-1	-1	18
41	4.364859685730103E-4	TGTGCTGCGTGGCCCCACTCTTCTAAGAAACTCTTT	CAAWPHSSKKLF	TRGV10	.	TRGJ1	11	-1	-1	20
41	4.364859685730103E-4	TGTGCCTTGTGGGAGGACGGGTATAAGAAACTCTTT	CALWEDGYKKLF	TRGV9	.	TRGJ1	15	-1	-1	21
41	4.364859685730103E-4	TGTGCTGCGTGGGACCGAAAGGGGAAACTCTTT	CAAWDRKGKLF	TRGV10	.	TRGJ1	13	-1	-1	23
41	4.364859685730103E-4	TGTGCTGCGTGGGGTTCTAAGAAACTCTTT	CAAWGSKKLF	TRGV10	.	TRGJ1	15	-1	-1	14
41	4.364859685730103E-4	TGTGCTGCGTGGGATCCTAGGAAACTCTTT	CAAWDPRKLF	TRGV10	.	TRGJ1	14	-1	-1	17
41	4.364859685730103E-4	TGTGCCTTGTGGGGTCTTGGACTCTTT	CALWGLGLF	TRGV9	.	TRGJ1	12	-1	-1	20
41	4.364859685730103E-4	TGTGCCTTGTGGGAGTACTTGCTCTTT	CALWEYLLF	TRGV9	.	TRGJ1	14	-1	-1	21
40	4.258399693395222E-4	TGTGCCTTGTGGGAAACCAACCAAGAGTTGGGCAAAAAAATCAAGGTATTT	CALWETNQELGKKIKVF	TRGV9	.	TRGJP	13	-1	-1	21
40	4.258399693395222E-4	TGTGCTGCGTGGGATTATCCCCCCGTTCGCCGGTTCAAGATATTT	CAAWDYPPVRRFKIF	TRGV10	.	TRGJP1	16	-1	-1	31
40	4.258399693395222E-4	TGTGCCTTGTGGGAGGTGGGACTCTCCTATTATAAGAAACTCTTT	CALWEVGLSYYKKLF	TRGV9	.	TRGJ1	17	-1	-1	27
40	4.258399693395222E-4	TGTGCCTTGTGGGAGGTGCGCCTTTATTATAAGAAACTCTTT	CALWEVRLYYKKLF	TRGV9	.	TRGJ1	22	-1	-1	23
40	4.258399693395222E-4	TGTGCCACCTGGGACAGGCCTAATGATTGGATCAAGACGTTT	CATWDRPNDWIKTF	TRGV3	.	TRGJP2	20	-1	-1	20
40	4.258399693395222E-4	TGTGCCACCTGGGACGGACCTTATTATAAGAAACTCTTT	CATWDGPYYKKLF	TRGV2	.	TRGJ1	19	-1	-1	20
40	4.258399693395222E-4	TGTGCCACCTGGGACAGGCCTTATTATAAGAAACTCTTT	CATWDRPYYKKLF	TRGV3	.	TRGJ1	20	-1	-1	20
40	4.258399693395222E-4	TGTGCTGCGTGGGCGAATTATTATAAGAAACTCTTT	CAAWANYYKKLF	TRGV10	.	TRGJ1	12	-1	-1	13
40	4.258399693395222E-4	TGTGCTGCGTGGGATTCTTATTATAAGAAACTCTTT	CAAWDSYYKKLF	TRGV10	.	TRGJ1	15	-1	-1	17
40	4.258399693395222E-4	TGTGCCTTGTGGGACCCGAAGCGGATGGAACTCTTT	CALWDPKRMELF	TRGV9	.	TRGJ1	13	-1	-1	28
40	4.258399693395222E-4	TGTGCTGCGAAAGGCTTTAAGAAACTCTTT	CAAKGFKKLF	TRGV10	.	TRGJ1	8	-1	-1	17
40	4.258399693395222E-4	TGTGCTGCGTGGGATTTACTACTCTTT	CAAWDLLLF	TRGV10	.	TRGJ1	15	-1	-1	20
40	4.258399693395222E-4	TGTGCTGCAGGTTGGTTCAAGATATTT	CAAGWFKIF	TRGV10	.	TRGJP1	7	-1	-1	9
40	4.258399693395222E-4	TGTGCCTTGTGGGAGGGTTCGCTCTTT	CALWEGSLF	TRGV9	.	TRGJ1	15	-1	-1	21
40	4.258399693395222E-4	TGTGCCTTGCTAAACGGGAAACTCTTT	CALLNGKLF	TRGV9	.	TRGJ1	8	-1	-1	17
40	4.258399693395222E-4	TGTGCCTTGGGACATAAGAAACTCTTT	CALGHKKLF	TRGV9	.	TRGJ1	8	-1	-1	13
39	4.1519397010603414E-4	TGTGCCTTGTGGGAGTCGCAAGAGTTGGGCAAAAAAATCAAGGTATTT	CALWESQELGKKIKVF	TRGV9	.	TRGJP	14	-1	-1	17
39	4.1519397010603414E-4	TGTGCCTTGTGGGAGGAGCCTTCCTGGAGTTATTATAAGAAACTCTTT	CALWEEPSWSYYKKLF	TRGV9	.	TRGJ1	18	-1	-1	26
39	4.1519397010603414E-4	TGTGCTGCGTGGGATTATAAGGCCACTGGTTGGTTCAAGATATTT	CAAWDYKATGWFKIF	TRGV10	.	TRGJP1	16	-1	-1	22
39	4.1519397010603414E-4	TGTGCCTTGTGGGAGGTGCTGAGGAGTGATTGGATCAAGACGTTT	CALWEVLRSDWIKTF	TRGV9	.	TRGJP2	18	-1	-1	21
39	4.1519397010603414E-4	TGTGCTGCGTGGGATTACGGGCGGTATTATAAGAAACTCTTT	CAAWDYGRYYKKLF	TRGV10	.	TRGJ1	18	-1	-1	24
39	4.1519397010603414E-4	TGTGCTGCGTGGGACCCAGGCGCCCATTATAAGAAACTCTTT	CAAWDPGAHYKKLF	TRGV10	.	TRGJ1	13	-1	-1	25
39	4.1519397010603414E-4	TGTGCCTTGTGTGCTTGTGATTCACTAACCGGGAAACTCTTT	CALCACDSLTGKLF	TRGV9	.	TRGJ1	10	-1	-1	32
39	4.1519397010603414E-4	TGTGCCTTGTGGGAGCTCCATATGGATTATAAGAAACTCTTT	CALWELHMDYKKLF	TRGV9	.	TRGJ1	14	-1	-1	25
39	4.1519397010603414E-4	TGTGCTGCGTGGGATGGTCGACCGTGGTTCAAGATATTT	CAAWDGRPWFKIF	TRGV10	.	TRGJP1	14	-1	-1	24
39	4.1519397010603414E-4	TGTGCCTTCGGGGGTAGTAGTGATTGGATCAAGACGTTT	CAFGGSSDWIKTF	TRGV9	.	TRGJP2	7	-1	-1	14
39	4.1519397010603414E-4	TGTGCCTTGTTCCCTTCCCCCAATTATAAGAAACTCTTT	CALFPSPNYKKLF	TRGV9	.	TRGJ1	9	-1	-1	22
39	4.1519397010603414E-4	TGTGCCTTGTGGGAGGTGGGTTATTATAAGAAACTCTTT	CALWEVGYYKKLF	TRGV9	.	TRGJ1	17	-1	-1	20
39	4.1519397010603414E-4	TGTGCCTTGTGGGAGGGCCAGCATTATAAGAAACTCTTT	CALWEGQHYKKLF	TRGV9	.	TRGJ1	15	-1	-1	22
39	4.1519397010603414E-4	TGTGCCTTGTGGGAGGGGCCATATTATAAGAAACTCTTT	CALWEGPYYKKLF	TRGV9	.	TRGJ1	18	-1	-1	21
39	4.1519397010603414E-4	TGTGCTGCGTGGGATTTGGCTTATAAGAAACTCTTT	CAAWDLAYKKLF	TRGV10	.	TRGJ1	15	-1	-1	20
39	4.1519397010603414E-4	TGTGCTGCGTGGGAATTGGGGTATAAGAAACTCTTT	CAAWELGYKKLF	TRGV10	.	TRGJ1	13	-1	-1	21
39	4.1519397010603414E-4	TGTGCCTTGTGGGAGGTGTGGTATAAGAAACTCTTT	CALWEVWYKKLF	TRGV9	.	TRGJ1	17	-1	-1	21
39	4.1519397010603414E-4	TGTGCCTTGTGGGAGGTGCTAGGGGTGAAACTCTTT	CALWEVLGVKLF	TRGV9	.	TRGJ1	18	-1	-1	26
39	4.1519397010603414E-4	TGTGCCTTGTGGGAGACTAATTATAAGAAACTCTTT	CALWETNYKKLF	TRGV9	.	TRGJ1	14	-1	-1	19
39	4.1519397010603414E-4	TGTGCTGCGTGGGTTGGGGATAAGAAACTCTTT	CAAWVGDKKLF	TRGV10	.	TRGJ1	12	-1	-1	19
39	4.1519397010603414E-4	TGTGCTGCGTGGGAGGGTTGGTTCAAGATATTT	CAAWEGWFKIF	TRGV10	.	TRGJP1	13	-1	-1	15
39	4.1519397010603414E-4	TGTGCTGCGTGGATGGGTTATAAGAAACTCTTT	CAAWMGYKKLF	TRGV10	.	TRGJ1	11	-1	-1	17
39	4.1519397010603414E-4	TGTGCTGCGTGGGATCTCAGGAAACTCTTT	CAAWDLRKLF	TRGV10	.	TRGJ2	14	-1	-1	20
39	4.1519397010603414E-4	TGTGCTGCGTGGGAGGATAAGAAACTCTTT	CAAWEDKKLF	TRGV10	.	TRGJ1	13	-1	-1	16
39	4.1519397010603414E-4	TGTGCCTTGTGGGAGGCGAAGAAACTCTTT	CALWEAKKLF	TRGV9	.	TRGJ1	15	-1	-1	18
39	4.1519397010603414E-4	TGTGCCTTGTCGTGGGCAAGACTCTTT	CALSWARLF	TRGV9	.	TRGJ1	9	-1	-1	20
39	4.1519397010603414E-4	TGTGCCCCGTGGGGGAAGAAACTCTTT	CAPWGKKLF	TRGV9	.	TRGJ2	12	-1	-1	15
39	4.1519397010603414E-4	TGTGCCACTGTACGGGTGAAACTCTTT	CATVRVKLF	TRGV9	.	TRGJ1	5	-1	-1	17
38	4.045479708725461E-4	TGTGCCTTGTGGGAGGTGCGGGCGATACTTTATTATAAGAAACTCTTT	CALWEVRAILYYKKLF	TRGV9	.	TRGJ1	18	-1	-1	29
38	4.045479708725461E-4	TGTGCCTTGTGGGAGGTAGAAGAGTTGGGCAAAAAAATCAAGGTATTT	CALWEVEELGKKIKVF	TRGV9	.	TRGJP	16	-1	-1	19
38	4.045479708725461E-4	TGTGCTGCGTGGGAAAGTGATAGTAGTGATTGGATCAAGACGTTT	CAAWESDSSDWIKTF	TRGV10	.	TRGJP2	13	-1	-1	19
38	4.045479708725461E-4	TGTGCTGCGTGGGACCGCATCAATTATTATAAGAAACTCTTT	CAAWDRINYYKKLF	TRGV10	.	TRGJ1	13	-1	-1	21
38	4.045479708725461E-4	TGTGCCTTGTGGGAGGTGCAAAGTGATTGGATCAAGACGTTT	CALWEVQSDWIKTF	TRGV9	.	TRGJP2	19	-1	-1	21
38	4.045479708725461E-4	TGTGCTGCGTGGCCCCACCCGTATTATAAGAAACTCTTT	CAAWPHPYYKKLF	TRGV10	.	TRGJ1	11	-1	-1	21
38	4.045479708725461E-4	TGTGCCTTGTGGGAGTCTTTTTATTATAAGAAACTCTTT	CALWESFYYKKLF	TRGV9	.	TRGJ1	14	-1	-1	20
38	4.045479708725461E-4	TGTGCCTTGTGGGAGGGGAATTATTATAAGAAACTCTTT	CALWEGNYYKKLF	TRGV9	.	TRGJ1	15	-1	-1	17
38	4.045479708725461E-4	TGTGCCACCTGGGACAGGAATTATTATAAGAAACTCTTT	CATWDRNYYKKLF	TRGV3	.	TRGJ1	17	-1	-1	17
38	4.045479708725461E-4	TGTGCTGCGTGGGATCTCACTTGGTTCAAGATATTT	CAAWDLTWFKIF	TRGV10	.	TRGJP1	14	-1	-1	20
38	4.045479708725461E-4	TGTGCCTTGTGGGCAAATTATTATAAGAAACTCTTT	CALWANYYKKLF	TRGV9	.	TRGJ1	12	-1	-1	15
38	4.045479708725461E-4	TGTGCCACCTGGGACAGTTATTATAAGAAACTCTTT	CATWDSYYKKLF	TRGV7	.	TRGJ1	16	-1	-1	17
38	4.045479708725461E-4	TGTGCTGCGTGGGTCGAGACCAAGAAACTCTTT	CAAWVETKKLF	TRGV10	.	TRGJ2	12	-1	-1	21
38	4.045479708725461E-4	TGTGCTGCGTGGGCATATTATAAGAAACTCTTT	CAAWAYYKKLF	TRGV10	.	TRGJ1	12	-1	-1	15
38	4.045479708725461E-4	TGTGCCTTGTGGGAGTCTTTTAGGAAACTCTTT	CALWESFRKLF	TRGV9	.	TRGJ1	14	-1	-1	17
38	4.045479708725461E-4	TGTGCTGCGTGGCCCCGTCGGATATTT	CAAWPRRIF	TRGV10	.	TRGJP1	11	-1	-1	20
38	4.045479708725461E-4	TGTGCCTTGTGGGATGGGAAACTCTTT	CALWDGKLF	TRGV9	.	TRGJ1	13	-1	-1	17
38	4.045479708725461E-4	TGTGCCTCAGGTTGGTTCAAGATATTT	CASGWFKIF	TRGV9	.	TRGJP1	6	-1	-1	9
37	3.9390197163905805E-4	TGTGCCTTGTGGGAGGTCGAAGAGTTGGGCAAAAAAATCAAGGTATTT	CALWEVEELGKKIKVF	TRGV9	.	TRGJP	16	-1	-1	19
37	3.9390197163905805E-4	TGTGCTGCGTGGGACACCCATAGTAGTGATTGGATCAAGACGTTT	CAAWDTHSSDWIKTF	TRGV10	.	TRGJP2	13	-1	-1	19
37	3.9390197163905805E-4	TGTGCCTTGTGGGAGGTGGAGTTGGGCAAAAAAATCAAGGTATTT	CALWEVELGKKIKVF	TRGV9	.	TRGJP	17	-1	-1	18
37	3.9390197163905805E-4	TGTGCCACCTGGGACGGCCTCGGTAGTGATTGGATCAAGACGTTT	CATWDGLGSDWIKTF	TRGV2	.	TRGJP2	16	-1	-1	22
37	3.9390197163905805E-4	TGTGCCACCTGGGACAGTACCATATCCAACGTTGGGGAACTCTTT	CATWDSTISNVGELF	TRGV3	.	TRGJ1	16	-1	-1	37
37	3.9390197163905805E-4	TGTGCTGCGTGGGCTCTTATCAGTGATTGGATCAAGACGTTT	CAAWALISDWIKTF	TRGV10	.	TRGJP2	12	-1	-1	21
37	3.9390197163905805E-4	TGTGCTGCGTGGGGCCCGGAGCCTTGTTATAAGAAACTCTTT	CAAWGPEPCYKKLF	TRGV10	.	TRGJ1	12	-1	-1	23
37	3.9390197163905805E-4	TGTGCCTTGTGGGAGGCTGAGAATTATTATAAGAAACTCTTT	CALWEAENYYKKLF	TRGV9	.	TRGJ1	15	-1	-1	20
37	3.9390197163905805E-4	TGTGCCTTGTGGGGGGACCCCCCCCATAAGAAACTCTTT	CALWGDPPHKKLF	TRGV9	.	TRGJ2	29	-1	-1	25
37	3.9390197163905805E-4	TGTGCCTTGTGGGAGGTGCGGACGAGTAAGAAACTCTTT	CALWEVRTSKKLF	TRGV9	.	TRGJ1	18	-1	-1	26
37	3.9390197163905805E-4	TGTGCCCTCGGGCGCTTGGGCAAAAAAATCAAGGTATTT	CALGRLGKKIKVF	TRGV9	.	TRGJP	5	-1	-1	15
37	3.9390197163905805E-4	TGTGCTGCGTGGGACCCTCGTAAGAAACTCTTT	CAAWDPRKKLF	TRGV10	.	TRGJ1	13	-1	-1	20
37	3.9390197163905805E-4	TGTGCCTTGTGGGACCTATATAAGAAACTCTTT	CALWDLYKKLF	TRGV9	.	TRGJ1	13	-1	-1	18
37	3.9390197163905805E-4	TGTGCCTTGTGGGAGGCGCCTGGGAAACTCTTT	CALWEAPGKLF	TRGV9	.	TRGJ1	18	-1	-1	23
37	3.9390197163905805E-4	TGTGCCTTGTGGGAGAAAGCTAAGAAACTCTTT	CALWEKAKKLF	TRGV9	.	TRGJ1	14	-1	-1	20
37	3.9390197163905805E-4	TGTGCTGCGTGGGAGTCCTTGAAACTCTTT	CAAWESLKLF	TRGV10	.	TRGJ1	13	-1	-1	20
37	3.9390197163905805E-4	TGTGCCTTGTGGGAGGCGCAAGGACTCTTT	CALWEAQGLF	TRGV9	.	TRGJ1	19	-1	-1	23
37	3.9390197163905805E-4	TGTGCTGCGTGGGACATATTT	CAAWDIF	TRGV10	.	TRGJP1	13	-1	-1	15
36	3.8325597240557E-4	TGTGCCTTGTGGGAGGTGCCAAATCCCCAAAGGGGTTATAAGAAACTCTTT	CALWEVPNPQRGYKKLF	TRGV9	.	TRGJ2	18	-1	-1	35
36	3.8325597240557E-4	TGTGCCACCTGGGACGGGCAACGGTCCTGGGTTGATTGGATCAAGACGTTT	CATWDGQRSWVDWIKTF	TRGV2	.	TRGJP2	18	-1	-1	32
36	3.8325597240557E-4	TGTGCCACCTGGGAACGCTCGGAAATGGGGGGTGATTGGATCAAGACGTTT	CATWERSEMGGDWIKTF	TRGV8	.	TRGJP2	13	-1	-1	31
36	3.8325597240557E-4	TGTGCCTTGTGGGAGGTGCTCCACCGTTATTATAAGAAACTCTTT	CALWEVLHRYYKKLF	TRGV9	.	TRGJ1	24	-1	-1	26
36	3.8325597240557E-4	TGTGCTGCGTGGGATTTATGTAGTGATTGGATCAAGACGTTT	CAAWDLCSDWIKTF	TRGV10	.	TRGJP2	15	-1	-1	16
36	3.8325597240557E-4	TGTGCTGCGTGGGATTATAGTAGTGATTGGATCAAGACGTTT	CAAWDYSSDWIKTF	TRGV10	.	TRGJP2	16	-1	-1	15
36	3.8325597240557E-4	TGTGCCTTGTGGGAGGAGAAGAATTATTATAAGAAACTCTTT	CALWEEKNYYKKLF	TRGV9	.	TRGJ1	15	-1	-1	20
36	3.8325597240557E-4	TGTGCCACCTGGGCCTATAGTAGTGATTGGATCAAGACGTTT	CATWAYSSDWIKTF	TRGV8	.	TRGJP2	12	-1	-1	15
36	3.8325597240557E-4	TGTGCCACCTGGGACGCTAGTAGTGATTGGATCAAGACGTTT	CATWDASSDWIKTF	TRGV2	.	TRGJP2	15	-1	-1	17
36	3.8325597240557E-4	TGTGCTGCGTGGGACTTGTGGTATTATAAGAAACTCTTT	CAAWDLWYYKKLF	TRGV10	.	TRGJ1	13	-1	-1	21
36	3.8325597240557E-4	TGTGCCTTGTGGGAGGTCTCCCCATATAAGAAACTCTTT	CALWEVSPYKKLF	TRGV9	.	TRGJ1	16	-1	-1	24
36	3.8325597240557E-4	TGTGCTGCGTGGTTGGGGTATTATAAGAAACTCTTT	CAAWLGYYKKLF	TRGV10	.	TRGJ1	11	-1	-1	18
36	3.8325597240557E-4	TGTGCTGCGTGGGATTGCCTAAATAAGAAACTCTTT	CAAWDCLNKKLF	TRGV10	.	TRGJ1	21	-1	-1	22
36	3.8325597240557E-4	TGTGCCTTGTGGGAGGGCGCCCATAAGAAACTCTTT	CALWEGAHKKLF	TRGV9	.	TRGJ1	15	-1	-1	22
36	3.8325597240557E-4	TGTGCCTTGTGGGAGGATTATTATAAGAAACTCTTT	CALWEDYYKKLF	TRGV9	.	TRGJ1	15	-1	-1	16
36	3.8325597240557E-4	TGTGCCACCTGGGATAGTTATTATAAGAAACTCTTT	CATWDSYYKKLF	TRGV8	.	TRGJ1	16	-1	-1	17
36	3.8325597240557E-4	TGTGCTGCGTGCCCTAGGTATAAGAAACTCTTT	CAACPRYKKLF	TRGV10	.	TRGJ1	10	-1	-1	18
36	3.8325597240557E-4	TGTGCCTTGTGGGAGGTGCGTCGGAAACTCTTT	CALWEVRRKLF	TRGV9	.	TRGJ1	18	-1	-1	23
36	3.8325597240557E-4	TGTGCCACCTGGGATTTTCAGAAACTCTTT	CATWDFQKLF	TRGV8	.	TRGJ1	14	-1	-1	13
36	3.8325597240557E-4	TGTGCCACCTGGCTCGAGAAACTCTTT	CATWLEKLF	TRGV2	.	TRGJ1	11	-1	-1	16
36	3.8325597240557E-4	TGTGCCACCTGGGAGGAACTCTTT	CATWEELF	TRGV3	.	TRGJ1	13	-1	-1	13
35	3.726099731720819E-4	TGTGCTGCGTGGGATCCTCTCGGTCGGCATTATAAGAAACTCTTT	CAAWDPLGRHYKKLF	TRGV10	.	TRGJ1	14	-1	-1	28
35	3.726099731720819E-4	TGTGCCTTGTGGGAGGTATCGGCCTATTATTATAAGAAACTCTTT	CALWEVSAYYYKKLF	TRGV9	.	TRGJ1	16	-1	-1	25
35	3.726099731720819E-4	TGTGCCACCTGGGACGGGCAAAGTGATTGGATCAAGACGTTT	CATWDGQSDWIKTF	TRGV2	.	TRGJP2	18	-1	-1	21
35	3.726099731720819E-4	TGTGCTGCGTGGGATTCCCTCTATTGGATCAAGACGTTT	CAAWDSLYWIKTF	TRGV10	.	TRGJP2	15	-1	-1	22
35	3.726099731720819E-4	TGTGCTGCGTGGGATTATACTGGTTGGTTCAAGATATTT	CAAWDYTGWFKIF	TRGV10	.	TRGJP1	16	-1	-1	18
35	3.726099731720819E-4	TGTGCCTTGTGGATAAGGAATTATTATAAGAAACTCTTT	CALWIRNYYKKLF	TRGV9	.	TRGJ1	11	-1	-1	17
35	3.726099731720819E-4	TGTGCCACCTGGGACGGGCCTTATTATAAGAAACTCTTT	CATWDGPYYKKLF	TRGV2	.	TRGJ1	19	-1	-1	20
35	3.726099731720819E-4	TGTGCCACCTGGGACGGGGATTATTATAAGAAACTCTTT	CATWDGDYYKKLF	TRGV2	.	TRGJ1	17	-1	-1	19
35	3.726099731720819E-4	TGTGCTGCGTGGGTCCTTTATTATAAGAAACTCTTT	CAAWVLYYKKLF	TRGV10	.	TRGJ1	12	-1	-1	17
35	3.726099731720819E-4	TGTGCTGCGTGGGTGGTTGATTATAAGAAACTCTTT	CAAWVVDYKKLF	TRGV10	.	TRGJ1	12	-1	-1	19
35	3.726099731720819E-4	TGTGCTGCGTGGGACACTGGTTGGTTCAAGATATTT	CAAWDTGWFKIF	TRGV10	.	TRGJP1	13	-1	-1	14
35	3.726099731720819E-4	TGTGCTGCGTGGACAAAAAAGGGGGAGAAACTCTTT	CAAWTKKGEKLF	TRGV10	.	TRGJ1	11	-1	-1	25
35	3.726099731720819E-4	TGTGCCTTGTGGGACTCGTATTATAAGAAACTCTTT	CALWDSYYKKLF	TRGV9	.	TRGJ1	13	-1	-1	18
35	3.726099731720819E-4	TGTGCCTTGTGGGAGCTTAATTATAAGAAACTCTTT	CALWELNYKKLF	TRGV9	.	TRGJ1	14	-1	-1	19
35	3.726099731720819E-4	TGTGCCTTGTGGGAGCTCTGTTATAAGAAACTCTTT	CALWELCYKKLF	TRGV9	.	TRGJ1	14	-1	-1	20
35	3.726099731720819E-4	TGTGCCTTGTGGGAGGTTAGGGGGGGGTACCTCTTT	CALWEVRGGYLF	TRGV9	.	TRGJ1	16	-1	-1	30
35	3.726099731720819E-4	TGTGCCTTGTGGGAGGTGGCTTATAAGAAACTCTTT	CALWEVAYKKLF	TRGV9	.	TRGJ1	17	-1	-1	20
35	3.726099731720819E-4	TGTGCTGCGTGGGATTATATTAAGAAACTCTTT	CAAWDYIKKLF	TRGV10	.	TRGJ1	16	-1	-1	13
35	3.726099731720819E-4	TGTGGGACCGAGAGTGATTGGATCAAGACGTTT	CGTESDWIKTF	TRGV2	.	TRGJP2	3	-1	-1	12
35	3.726099731720819E-4	TGTGCTGCCATCAAACGGGGGTTCCTCTTT	CAAIKRGFLF	TRGV10	.	TRGJ1	7	-1	-1	24
35	3.726099731720819E-4	TGTGCTGCGTCTGGTTGGTTCAAGATATTT	CAASGWFKIF	TRGV10	.	TRGJP1	9	-1	-1	10
35	3.726099731720819E-4	TGTGCTGCGTGGGCCCCAAGGGAGCTCTTT	CAAWAPRELF	TRGV10	.	TRGJ1	12	-1	-1	24
35	3.726099731720819E-4	TGTGCCTTGTGGGGGGTTGGGAAACTCTTT	CALWGVGKLF	TRGV9	.	TRGJ1	16	-1	-1	20
35	3.726099731720819E-4	TGTGCCTTGTGGGAGGGAAAGAAACTCTTT	CALWEGKKLF	TRGV9	.	TRGJ2	15	-1	-1	18
35	3.726099731720819E-4	TGTGCTGCCATTACCGGACTCTTT	CAAITGLF	TRGV10	.	TRGJ1	7	-1	-1	17
35	3.726099731720819E-4	TGTGCCCTGCCTTATAAGAAACTCTTT	CALPYKKLF	TRGV9	.	TRGJ1	8	-1	-1	11
34	3.6196397393859387E-4	TGTGCTGCGTGGGATTCCTTACATACGGATACCACTGGTTGGTTCAAGATATTT	CAAWDSLHTDTTGWFKIF	TRGV10	.	TRGJP1	15	-1	-1	28
34	3.6196397393859387E-4	TGTGCTGCGTGGGAGCTTGAATTTAGTGATTGGATCAAGACGTTT	CAAWELEFSDWIKTF	TRGV10	.	TRGJP2	13	-1	-1	23
34	3.6196397393859387E-4	TGTGCTGCGTGGGATCCCCCTCCACATTATAAGAAACTCTTT	CAAWDPPPHYKKLF	TRGV10	.	TRGJ1	14	-1	-1	25
34	3.6196397393859387E-4	TGTGCCTTGTGGGAGGTGCGACAGTATTATAAGAAACTCTTT	CALWEVRQYYKKLF	TRGV9	.	TRGJ1	18	-1	-1	24
34	3.6196397393859387E-4	TGTGCTGCGTGGTCTTCTGGGATCTATAAGAAACTCTTT	CAAWSSGIYKKLF	TRGV10	.	TRGJ1	11	-1	-1	24
34	3.6196397393859387E-4	TGTGCTGCGTGGGATGTCGATTATTATAAGAAACTCTTT	CAAWDVDYYKKLF	TRGV10	.	TRGJ1	14	-1	-1	16
34	3.6196397393859387E-4	TGTGCCACCTGGGACAGGCCCTACTATAAGAAACTCTTT	CATWDRPYYKKLF	TRGV3	.	TRGJ1	19	-1	-1	21
34	3.6196397393859387E-4	TGTGCCACCTGGGACAGGCGGTATTATAAGAAACTCTTT	CATWDRRYYKKLF	TRGV7	.	TRGJ1	18	-1	-1	21
34	3.6196397393859387E-4	TGTGCTGCGTGGGCCTCAGGTTGGTTCAAGATATTT	CAAWASGWFKIF	TRGV10	.	TRGJP1	12	-1	-1	18
34	3.6196397393859387E-4	TGTGCTGCGTGGGACCACGGGGATAAGAAACTCTTT	CAAWDHGDKKLF	TRGV10	.	TRGJ1	13	-1	-1	22
34	3.6196397393859387E-4	TGTGCCTTGTGGGAGTATTATTATAAGAAACTCTTT	CALWEYYYKKLF	TRGV9	.	TRGJ1	14	-1	-1	16
34	3.6196397393859387E-4	TGTGCTGCGTGGGATAGTTATAAGAAACTCTTT	CAAWDSYKKLF	TRGV10	.	TRGJ1	14	-1	-1	17
34	3.6196397393859387E-4	TGTGCTGCGTGGGACTATTATAAGAAACTCTTT	CAAWDYYKKLF	TRGV10	.	TRGJ1	16	-1	-1	15
34	3.6196397393859387E-4	TGTGCTGCGTGGGATCTCGCGAAACTCTTT	CAAWDLAKLF	TRGV10	.	TRGJ1	14	-1	-1	20
34	3.6196397393859387E-4	TGTGCTGCGCTTTATTATAAGAAACTCTTT	CAALYYKKLF	TRGV10	.	TRGJ1	8	-1	-1	11
34	3.6196397393859387E-4	TGTGCCTTGTGGGAGCCATCGAAACTCTTT	CALWEPSKLF	TRGV9	.	TRGJ1	14	-1	-1	20
34	3.6196397393859387E-4	TGTGCCTTGTGGGAGGTTCTCCCTCTCTTT	CALWEVLPLF	TRGV9	.	TRGJ1	16	-1	-1	24
34	3.6196397393859387E-4	TGTGCCTTGTGGGAGGAGAAACTCTTT	CALWEEKLF	TRGV9	.	TRGJ2	15	-1	-1	16
34	3.6196397393859387E-4	TGTGCTGCGTGGGATTTAGGGCTCTTT	CAAWDLGLF	TRGV10	.	TRGJ1	15	-1	-1	21
34	3.6196397393859387E-4	TGTGCTGCGTGGGATGATAAGAAACTCTTT	CAAWDDKKLF	TRGV10	.	TRGJ1	14	-1	-1	13
34	3.6196397393859387E-4	TGTGCCTTGTGGGAGGATAAAGAGTTG	CALWEDKEL	TRGV9	.	TRGJ1	15	-1	-1	24
34	3.6196397393859387E-4	TGTGCCTTGTGGGAGTGCGGGAAGAAACTCTTT	CALWECGKKLF	TRGV9	.	TRGJ1	17	-1	-1	21
33	3.513179747051058E-4	TGTGCTGCGTGGGACCACCTCCGGACCACTGGTTGGTTCAAGATATTT	CAAWDHLRTTGWFKIF	TRGV10	.	TRGJP1	13	-1	-1	24
33	3.513179747051058E-4	TGTGCCTTGTGGAGCAAAAACTCCAAGAATTATTATAAGAAACTCTTT	CALWSKNSKNYYKKLF	TRGV9	.	TRGJ1	11	-1	-1	26
33	3.513179747051058E-4	TGTGCCACCTGGGACGGGCCGGCGAGTAGTGATTGGATCAAGACGTTT	CATWDGPASSDWIKTF	TRGV2	.	TRGJP2	19	-1	-1	24
33	3.513179747051058E-4	TGTGCTGCGTGGGATTATTCGGCCACTGGTTGGTTCAAGATATTT	CAAWDYSATGWFKIF	TRGV10	.	TRGJP1	16	-1	-1	22
33	3.513179747051058E-4	TGTGCTGCGTGGGATTATAGGACATCGGATTATAAGAAACTCTTT	CAAWDYRTSDYKKLF	TRGV10	.	TRGJ1	16	-1	-1	28
33	3.513179747051058E-4	TGTGCCTTGTGGGGAAGTGAGTTGGGCAAAAAAATCAAGGTATTT	CALWGSELGKKIKVF	TRGV9	.	TRGJP	12	-1	-1	18
33	3.513179747051058E-4	TGTGCCTTGTGGGAGGTGCCCACCACTGGTTGGTTCAAGATATTT	CALWEVPTTGWFKIF	TRGV9	.	TRGJP1	18	-1	-1	21
33	3.513179747051058E-4	TGTGCCACCTGGGACGAGTATAGTAGTGATTGGATCAAGACGTTT	CATWDEYSSDWIKTF	TRGV2	.	TRGJP2	15	-1	-1	18
33	3.513179747051058E-4	TGTGCTGCGTGGGATTTGGTCACTGGTTGGTTCAAGATATTT	CAAWDLVTGWFKIF	TRGV10	.	TRGJP1	15	-1	-1	20
33	3.513179747051058E-4	TGTGCTGCGTGGGATTATAAGGGTCGTTATAAGAAACTCTTT	CAAWDYKGRYKKLF	TRGV10	.	TRGJ1	16	-1	-1	26
33	3.513179747051058E-4	TGTGCCTTGTGGGAGGCCCCTCGTTATTATAAGAAACTCTTT	CALWEAPRYYKKLF	TRGV9	.	TRGJ1	15	-1	-1	23
33	3.513179747051058E-4	TGTGCCTTGTGGGAGAAAACTTTCTATTATAAGAAACTCTTT	CALWEKTFYYKKLF	TRGV9	.	TRGJ1	14	-1	-1	24
33	3.513179747051058E-4	TGTGCTGCGTGGGATCTAAGGGGTCATAAGAAACTCTTT	CAAWDLRGHKKLF	TRGV10	.	TRGJ1	14	-1	-1	25
33	3.513179747051058E-4	TGTGCTGCGTGGGATCCTAGTGATTGGATCAAGACGTTT	CAAWDPSDWIKTF	TRGV10	.	TRGJP2	14	-1	-1	17
33	3.513179747051058E-4	TGTGCCTTGTGGGATGAGAATTATTATAAGAAACTCTTT	CALWDENYYKKLF	TRGV9	.	TRGJ1	13	-1	-1	17
33	3.513179747051058E-4	TGTGCCTTGTGGGAGGCGCTTTATTATAAGAAACTCTTT	CALWEALYYKKLF	TRGV9	.	TRGJ1	18	-1	-1	20
33	3.513179747051058E-4	TGTGCCACCTGGGACGGGCCCAATTGGATCAAGACGTTT	CATWDGPNWIKTF	TRGV2	.	TRGJP2	20	-1	-1	22
33	3.513179747051058E-4	TGTGCTGCGTGGCATTCCGTGGATAAGAAACTCTTT	CAAWHSVDKKLF	TRGV10	.	TRGJ1	19	-1	-1	22
33	3.513179747051058E-4	TGTGCCTTGTGGGAGGTGCGAGCGGAGAAACTCTTT	CALWEVRAEKLF	TRGV9	.	TRGJ1	18	-1	-1	25
33	3.513179747051058E-4	TGTGCCACCTGGGACCCCAGGGATAAGAAACTCTTT	CATWDPRDKKLF	TRGV3	.	TRGJ1	14	-1	-1	22
33	3.513179747051058E-4	TGTGCTGCGTGGGGTAATTATAAGAAACTCTTT	CAAWGNYKKLF	TRGV10	.	TRGJ1	12	-1	-1	16
33	3.513179747051058E-4	TGTGCTGCGTGGGATTATACAAAGAAACTCTTT	CAAWDYTKKLF	TRGV10	.	TRGJ1	16	-1	-1	21
33	3.513179747051058E-4	TGTGCTGCGTGGGACTTTTATAAGAAACTCTTT	CAAWDFYKKLF	TRGV10	.	TRGJ1	13	-1	-1	17
33	3.513179747051058E-4	TGTGCCTTGTGGGAGGTCCCATTAGGACTCTTT	CALWEVPLGLF	TRGV9	.	TRGJ1	16	-1	-1	26
33	3.513179747051058E-4	TGTGCCACCTGGGACAGGCTAAAGAAACTCTTT	CATWDRLKKLF	TRGV3	.	TRGJ1	18	-1	-1	21
33	3.513179747051058E-4	TGTGCCTTGTGGAGACATAAGAAACTCTTT	CALWRHKKLF	TRGV9	.	TRGJ1	11	-1	-1	16
33	3.513179747051058E-4	TGTGCCTGGAGGAAACTCTTT	CAWRKLF	TRGV9	.	TRGJ1	6	-1	-1	11
33	3.513179747051058E-4	TGTGCCTTGTGGGAGGCCTCCCAGACGTTT	CALWEASQTF	TRGV9	.	TRGJP2	15	-1	-1	22
33	3.513179747051058E-4	TGTGCCGCCGTACTCTTT	CAAVLF	TRGV8	.	TRGJ1	8	-1	-1	11
33	3.513179747051058E-4	TGTGCCTTGTGGGGAAGGGGCAAGAAACTCTTT	CALWGRGKKLF	TRGV9	.	TRGJ1	12	-1	-1	21
32	3.406719754716178E-4	TGTGCCACCTGGGACGGGCCGGGGAGTAGTGATTGGATCAAGACGTTT	CATWDGPGSSDWIKTF	TRGV2	.	TRGJP2	19	-1	-1	24
32	3.406719754716178E-4	TGTGCTGCGTGGGATTATACGGCAACTGGTTGGTTCAAGATATTT	CAAWDYTATGWFKIF	TRGV10	.	TRGJP1	16	-1	-1	24
32	3.406719754716178E-4	TGTGCTGCGTGGGATTATAGGGTTTGTTGTTATAAGAAACTCTTT	CAAWDYRVCCYKKLF	TRGV10	.	TRGJ1	16	-1	-1	26
32	3.406719754716178E-4	TGTGCTGCGTGGGACCTACCCCGCACTGGTTGGTTCAAGATATTT	CAAWDLPRTGWFKIF	TRGV10	.	TRGJP1	13	-1	-1	23
32	3.406719754716178E-4	TGTGCTGCGTACGAAACCGGCCCTGACCGCGGGTTCAAGATATTT	CAAYETGPDRGFKIF	TRGV10	.	TRGJP1	9	-1	-1	31
32	3.406719754716178E-4	TGTGCCTTGTGGGAGGTTGCTCCGAATTATTATAAGAAACTCTTT	CALWEVAPNYYKKLF	TRGV9	.	TRGJ1	16	-1	-1	22
32	3.406719754716178E-4	TGTGCCTTGTGGGAGGTGCGGTCGGCTTATTATAAGAAACTCTTT	CALWEVRSAYYKKLF	TRGV9	.	TRGJ1	18	-1	-1	26
32	3.406719754716178E-4	TGTGCTGCGTGGGATTATGGCACTGGTTGGTTCAAGATATTT	CAAWDYGTGWFKIF	TRGV10	.	TRGJP1	16	-1	-1	8
32	3.406719754716178E-4	TGTGCTGCGTGGGATAAAACCACTGGTTGGTTCAAGATATTT	CAAWDKTTGWFKIF	TRGV10	.	TRGJP1	14	-1	-1	8
32	3.406719754716178E-4	TGTGCTGCGTGGGAGCCCGTGAATTATTATAAGAAACTCTTT	CAAWEPVNYYKKLF	TRGV10	.	TRGJ1	13	-1	-1	20
32	3.406719754716178E-4	TGTGCCTTGTGGGAGGCGCCTCATTATTATAAGAAACTCTTT	CALWEAPHYYKKLF	TRGV9	.	TRGJ1	18	-1	-1	22
32	3.406719754716178E-4	TGTGCTGCGTGGGGGAAAACTGGTTGGTTCAAGATATTT	CAAWGKTGWFKIF	TRGV10	.	TRGJP1	12	-1	-1	18
32	3.406719754716178E-4	TGTGCTGCGTGGGATCCCGCCGTGGATAAGAAACTCTTT	CAAWDPAVDKKLF	TRGV10	.	TRGJ2	14	-1	-1	25
32	3.406719754716178E-4	TGTGCTGCGTGGGACCGGAATTATTATAAGAAACTCTTT	CAAWDRNYYKKLF	TRGV10	.	TRGJ1	13	-1	-1	17
32	3.406719754716178E-4	TGTGCTGCGTGGGACAAAAATTATTATAAGAAACTCTTT	CAAWDKNYYKKLF	TRGV10	.	TRGJ1	13	-1	-1	18
32	3.406719754716178E-4	TGTGCCTTGTGGGAGGTGTCTTATTATAAGAAACTCTTT	CALWEVSYYKKLF	TRGV9	.	TRGJ1	17	-1	-1	20
32	3.406719754716178E-4	TGTGCCACCTGGGATAGTAGTGATTGGATCAAGACGTTT	CATWDSSDWIKTF	TRGV8	.	TRGJP2	16	-1	-1	13
32	3.406719754716178E-4	TGTGCCACCTGGGACGGGCCCGATTATAAGAAACTCTTT	CATWDGPDYKKLF	TRGV2	.	TRGJ1	21	-1	-1	22
32	3.406719754716178E-4	TGTGCTGCGTGTGATGGGGGTTATAAGAAACTCTTT	CAACDGGYKKLF	TRGV10	.	TRGJ1	14	-1	-1	20
32	3.406719754716178E-4	TGTGCTGCGTGGTTTAGTGATTGGATCAAGACGTTT	CAAWFSDWIKTF	TRGV10	.	TRGJP2	11	-1	-1	14
32	3.406719754716178E-4	TGTGCTGCGTGGGATTTTGATTATAAGAAACTCTTT	CAAWDFDYKKLF	TRGV10	.	TRGJ1	15	-1	-1	19
32	3.406719754716178E-4	TGTGCTGCGTGGGAAGGTTATTATAAGAAACTCTTT	CAAWEGYYKKLF	TRGV10	.	TRGJ1	13	-1	-1	17
32	3.406719754716178E-4	TGTGCCTTGTGGGAGGTGCATTCGAAGAAACTCTTT	CALWEVHSKKLF	TRGV9	.	TRGJ1	19	-1	-1	24
32	3.406719754716178E-4	TGTGCCTTGTGGGAGGGACTCCTTGAGAAACTCTTT	CALWEGLLEKLF	TRGV9	.	TRGJ1	15	-1	-1	25
32	3.406719754716178E-4	TGTGCCTTGTGGGAGGACGATGGGGGGAAACTCTTT	CALWEDDGGKLF	TRGV9	.	TRGJ1	15	-1	-1	26
32	3.406719754716178E-4	TGTGCCTTGTGGGAAGATTATTATAAGAAACTCTTT	CALWEDYYKKLF	TRGV9	.	TRGJ1	13	-1	-1	16
32	3.406719754716178E-4	TGTGCCACCTGGGATGATGGGTGGATCAAGACGTTT	CATWDDGWIKTF	TRGV2	.	TRGJP2	13	-1	-1	21
32	3.406719754716178E-4	TGTGCTGCGTGGGATAGAGATAAGAAACTCTTT	CAAWDRDKKLF	TRGV10	.	TRGJ1	14	-1	-1	19
32	3.406719754716178E-4	TGTGCCACCTGGGACGGTCCCTGGAAACTCTTT	CATWDGPWKLF	TRGV2	.	TRGJ1	20	-1	-1	23
32	3.406719754716178E-4	TGTGCCACCTGGGACGGACATAAGAAACTCTTT	CATWDGHKKLF	TRGV2	.	TRGJ1	16	-1	-1	19
32	3.406719754716178E-4	TGTGCCACCTGGGACAGGTCTAAGAAACTCTTT	CATWDRSKKLF	TRGV3	.	TRGJ1	20	-1	-1	20
32	3.406719754716178E-4	TGTGCCTTGTGGCGCGATAAGAAACTCTTT	CALWRDKKLF	TRGV9	.	TRGJ1	11	-1	-1	16
32	3.406719754716178E-4	TGTGCCTTGTGGGAGGTGTGTTGCCTCTTT	CALWEVCCLF	TRGV9	.	TRGJ1	17	-1	-1	24
32	3.406719754716178E-4	TGTGCTGCGTGGGGTTGGTTCAAGATATTT	CAAWGWFKIF	TRGV10	.	TRGJP1	15	-1	-1	12
32	3.406719754716178E-4	TGTGCCTTGTGGGTTATTAAGAAACTCTTT	CALWVIKKLF	TRGV9	.	TRGJ1	12	-1	-1	13
32	3.406719754716178E-4	TGTGCTGCGCCCTCTTATTATAAGAAACTCTTT	CAAPSYYKKLF	TRGV10	.	TRGJ1	8	-1	-1	14
32	3.406719754716178E-4	TGTGCCTTGAAATGGCAGAGGGAGAAACTCTTT	CALKWQREKLF	TRGV9	.	TRGJ1	8	-1	-1	22
32	3.406719754716178E-4	TGTGCCACCTGGGACGGGCCGGAGAAACTCTTT	CATWDGPEKLF	TRGV2	.	TRGJ1	19	-1	-1	22
32	3.406719754716178E-4	TGTGCTGCGTTTTATTATAAGAAACTCTTT	CAAFYYKKLF	TRGV10	.	TRGJ1	9	-1	-1	11
32	3.406719754716178E-4	TGTGCTGCGTGGGGGCATTATTATAAGAAACTCTTT	CAAWGHYYKKLF	TRGV10	.	TRGJ1	12	-1	-1	16
31	3.3002597623812974E-4	TGTGCCTTGTGGGAGGGACCGAAGAATTATTATAAGAAACTCTTT	CALWEGPKNYYKKLF	TRGV9	.	TRGJ1	15	-1	-1	23
31	3.3002597623812974E-4	TGTGCCTTGTGGGACCAATGTTGCCACAGGGGGAAACTCTTT	CALWDQCCHRGKLF	TRGV9	.	TRGJ1	13	-1	-1	32
31	3.3002597623812974E-4	TGTGCCTTGTGGGAGGGCATTCGGTATTATAAGAAACTCTTT	CALWEGIRYYKKLF	TRGV9	.	TRGJ1	18	-1	-1	24
31	3.3002597623812974E-4	TGTGCCTTGTGGGAGGGGTTGGGCAAAAAAATCAAGGTATTT	CALWEGLGKKIKVF	TRGV9	.	TRGJP	15	-1	-1	17
31	3.3002597623812974E-4	TGTGCCACCTGGGACAACAGTAGTGATTGGATCAAGACGTTT	CATWDNSSDWIKTF	TRGV2	.	TRGJP2	14	-1	-1	18
31	3.3002597623812974E-4	TGTGCTGCGTGCCACCCCCGGTATTATAAGAAACTCTTT	CAACHPRYYKKLF	TRGV10	.	TRGJ1	10	-1	-1	21
31	3.3002597623812974E-4	TGTGCTGCGTGGGTAAGGGGTAGTTATAAGAAACTCTTT	CAAWVRGSYKKLF	TRGV10	.	TRGJ1	12	-1	-1	23
31	3.3002597623812974E-4	TGTGCTGCGTGGGATTTATCCTATTATAAGAAACTCTTT	CAAWDLSYYKKLF	TRGV10	.	TRGJ1	15	-1	-1	21
31	3.3002597623812974E-4	TGTGCCTTGTGGGAGGTGACCTATTATAAGAAACTCTTT	CALWEVTYYKKLF	TRGV9	.	TRGJ1	21	-1	-1	21
31	3.3002597623812974E-4	TGTGCCTTGTGGGAGGCGCCTTATTATAAGAAACTCTTT	CALWEAPYYKKLF	TRGV9	.	TRGJ1	18	-1	-1	20
31	3.3002597623812974E-4	TGTGCCACCTGGGATGGTAGTGATTGGATCAAGACGTTT	CATWDGSDWIKTF	TRGV2	.	TRGJP2	16	-1	-1	13
31	3.3002597623812974E-4	TGTGCTGCGTGGGGACGTTATTATAAGAAACTCTTT	CAAWGRYYKKLF	TRGV10	.	TRGJ1	12	-1	-1	17
31	3.3002597623812974E-4	TGTGCTGCGTGGGGAATTTATTATAAGAAACTCTTT	CAAWGIYYKKLF	TRGV10	.	TRGJ1	12	-1	-1	13
31	3.3002597623812974E-4	TGTGCTGCGTGGGATTCGAGGGTTAAGAAACTCTTT	CAAWDSRVKKLF	TRGV10	.	TRGJ1	15	-1	-1	23
31	3.3002597623812974E-4	TGTGCTGCGTGGGATGCTTATTATAAGAAACTCTTT	CAAWDAYYKKLF	TRGV10	.	TRGJ1	14	-1	-1	17
31	3.3002597623812974E-4	TGTGCTGCGTGGGATGCATGTTATAAGAAACTCTTT	CAAWDACYKKLF	TRGV10	.	TRGJ1	14	-1	-1	20
31	3.3002597623812974E-4	TGTGCTGCGTGGGAGAATTATTATAAGAAACTCTTT	CAAWENYYKKLF	TRGV10	.	TRGJ1	13	-1	-1	14
31	3.3002597623812974E-4	TGTGCCTTGTGGGCGACCGGCGGGGGGAAACTCTTT	CALWATGGGKLF	TRGV9	.	TRGJ1	12	-1	-1	26
31	3.3002597623812974E-4	TGTGCCTTGTGGGAGGTGCGGTATAAGAAACTCTTT	CALWEVRYKKLF	TRGV9	.	TRGJ1	18	-1	-1	21
31	3.3002597623812974E-4	TGTGCTGCGTGGTTTCATTATAAGAAACTCTTT	CAAWFHYKKLF	TRGV10	.	TRGJ2	11	-1	-1	16
31	3.3002597623812974E-4	TGTGCTGCGTGGGATGCACTTAAGAAACTCTTT	CAAWDALKKLF	TRGV10	.	TRGJ1	14	-1	-1	20
31	3.3002597623812974E-4	TGTGCTGCGTGGGATTATATCCCGAAACTCTTT	CAAWDYIPKLF	TRGV10	.	TRGJ1	16	-1	-1	23
31	3.3002597623812974E-4	TGTGCCTTGTACGGGTATAAGAAACTCTTT	CALYGYKKLF	TRGV9	.	TRGJ1	9	-1	-1	15
31	3.3002597623812974E-4	TGTGCTGCGTATCCTAAGAAACTCTTT	CAAYPKKLF	TRGV10	.	TRGJ1	9	-1	-1	14
31	3.3002597623812974E-4	TGTGCCACCTGGGACCAGAAACTCTTT	CATWDQKLF	TRGV7	.	TRGJ1	14	-1	-1	16
31	3.3002597623812974E-4	TGTGCCTTGTGGGAGACCCCTAAGAAACTCTTT	CALWETPKKLF	TRGV9	.	TRGJ1	14	-1	-1	20
31	3.3002597623812974E-4	TGTGCCACCTGCGACAAGAAACTCTTT	CATCDKKLF	TRGV2	.	TRGJ1	14	-1	-1	15
30	3.1937997700464164E-4	TGTGCCTTGTGGGAGCTCCCTGCGGGGTTGGGCAAAAAAATCAAGGTATTT	CALWELPAGLGKKIKVF	TRGV9	.	TRGJP	14	-1	-1	26
30	3.1937997700464164E-4	TGTGCTGCGTGGGATATTATGGAGTACGCTGGTTGGTTCAAGATATTT	CAAWDIMEYAGWFKIF	TRGV10	.	TRGJP1	14	-1	-1	28
30	3.1937997700464164E-4	TGTGCCTTGTGGGAGTACCAAGAGTTGGGCAAAAAAATCAAGGTATTT	CALWEYQELGKKIKVF	TRGV9	.	TRGJP	14	-1	-1	18
30	3.1937997700464164E-4	TGTGCTGCGTGGGATTATACTCCCACTGGTTGGTTCAAGATATTT	CAAWDYTPTGWFKIF	TRGV10	.	TRGJP1	25	-1	-1	15
30	3.1937997700464164E-4	TGTGCTGCGTGGGATCGTGTTTCGGGTTATTATAAGAAACTCTTT	CAAWDRVSGYYKKLF	TRGV10	.	TRGJ1	14	-1	-1	20
30	3.1937997700464164E-4	TGTGCTGCGTGGGATTCCCCTTTGGGTTATAAGAAACTCTTT	CAAWDSPLGYKKLF	TRGV10	.	TRGJ1	15	-1	-1	26
30	3.1937997700464164E-4	TGTGCCACCTGGGACGGGCCGTTAAGTTATAAGAAACTCTTT	CATWDGPLSYKKLF	TRGV2	.	TRGJ1	19	-1	-1	26
30	3.1937997700464164E-4	TGTGCTGCGTGTCGGGGGGATTATTATAAGAAACTCTTT	CAACRGDYYKKLF	TRGV10	.	TRGJ1	10	-1	-1	19
30	3.1937997700464164E-4	TGTGCTGCGTGGGATTATGGGTATTATAAGAAACTCTTT	CAAWDYGYYKKLF	TRGV10	.	TRGJ1	16	-1	-1	21
30	3.1937997700464164E-4	TGTGCCTTGTGGGAGGTGCCGGACCCTAAGAAACTCTTT	CALWEVPDPKKLF	TRGV9	.	TRGJ1	18	-1	-1	26
30	3.1937997700464164E-4	TGTGCTGCGTGGGATTTTCACTATAAGAAACTCTTT	CAAWDFHYKKLF	TRGV10	.	TRGJ1	15	-1	-1	21
30	3.1937997700464164E-4	TGTGCTGCGTGGGATGAAGTGCCCAAGAAACTCTTT	CAAWDEVPKKLF	TRGV10	.	TRGJ1	14	-1	-1	24
30	3.1937997700464164E-4	TGTGCCTTGTTTTTTCTAAGTTGTAAGAAACTCTTT	CALFFLSCKKLF	TRGV9	.	TRGJ1	9	-1	-1	20
30	3.1937997700464164E-4	TGTGCCTTGTGGGAGGTGCGATGCGAGAAACTCTTT	CALWEVRCEKLF	TRGV9	.	TRGJ1	18	-1	-1	25
30	3.1937997700464164E-4	TGTGCCTTGTGGGAGGCGTCTCTTGAGAAACTCTTT	CALWEASLEKLF	TRGV9	.	TRGJ1	15	-1	-1	25
30	3.1937997700464164E-4	TGTGCCTTGTGGGCCTATAAGAAACTCTTT	CALWAYKKLF	TRGV9	.	TRGJ1	12	-1	-1	15
30	3.1937997700464164E-4	TGTGCCACCTGGGACACCGATCTCTTT	CATWDTDLF	TRGV3	.	TRGJ1	15	-1	-1	21
30	3.1937997700464164E-4	TGTAGTGGGTATAAGAAACTCTTT	CSGYKKLF	TRGV9	.	TRGJ1	2	-1	-1	9
30	3.1937997700464164E-4	TGTGCCTTGTGGCTTTATTATAAGAAACTCTTT	CALWLYYKKLF	TRGV9	.	TRGJ1	11	-1	-1	14
30	3.1937997700464164E-4	TGTGCCTTGTGGGATTATTATAAGAAACTCTTT	CALWDYYKKLF	TRGV9	.	TRGJ1	13	-1	-1	13
30	3.1937997700464164E-4	TGTGCCTTGTGGAGAAGATATAAGAAACTCTTT	CALWRRYKKLF	TRGV9	.	TRGJ1	11	-1	-1	18
30	3.1937997700464164E-4	TGTGCTGCGTGGGATGGGCAGAAACTCTTT	CAAWDGQKLF	TRGV10	.	TRGJ1	14	-1	-1	19
30	3.1937997700464164E-4	TGTGCTGCGTGGATTAAAAAGAAACTCTTT	CAAWIKKKLF	TRGV10	.	TRGJ2	15	-1	-1	18
30	3.1937997700464164E-4	TGTGCCTTGTGGGAGAAGAAACTCTTT	CALWEKKLF	TRGV9	.	TRGJ1	14	-1	-1	15
30	3.1937997700464164E-4	TGTGCTGCGTGGAAGAAACTCTTT	CAAWKKLF	TRGV10	.	TRGJ1	11	-1	-1	12
30	3.1937997700464164E-4	TGTGCTGGGTTTGGGCCTTATAAGAAACTCTTT	CAGFGPYKKLF	TRGV10	.	TRGJ1	9	-1	-1	17
30	3.1937997700464164E-4	TGTGCCACCTGGGACGGGCGGTATAAGAAACTCTTT	CATWDGRYKKLF	TRGV2	.	TRGJ1	18	-1	-1	21
29	3.087339777711536E-4	TGTGCTGCGTGGGATGTGGTGACTGGTACCACTGGTTGGTTCAAGATATTT	CAAWDVVTGTTGWFKIF	TRGV10	.	TRGJP1	14	-1	-1	26
29	3.087339777711536E-4	TGTGCTGCGTGGGATTACCCTTATACCACTGGTTGGTTCAAGATATTT	CAAWDYPYTTGWFKIF	TRGV10	.	TRGJP1	17	-1	-1	21
29	3.087339777711536E-4	TGTGCCTTGTGGGAGTTGAAAGAGTTGGGCAAAAAAATCAAGGTATTT	CALWELKELGKKIKVF	TRGV9	.	TRGJP	17	-1	-1	19
29	3.087339777711536E-4	TGTGCCTTGTGGGAGCCCTCGGACCCCCCTTATTATAAGAAACTCTTT	CALWEPSDPPYYKKLF	TRGV9	.	TRGJ1	14	-1	-1	29
29	3.087339777711536E-4	TGTGCCTTGTGGAAGCAAGAGTTGGGCAAAAAAATCAAGGTATTT	CALWKQELGKKIKVF	TRGV9	.	TRGJP	14	-1	-1	14
29	3.087339777711536E-4	TGTGCTGCGTGGTTATTTACCACTGGTTGGTTCAAGATATTT	CAAWLFTTGWFKIF	TRGV10	.	TRGJP1	11	-1	-1	8
29	3.087339777711536E-4	TGTGCTGCGTGGGATTCCCGATTTGCTTATAAGAAACTCTTT	CAAWDSRFAYKKLF	TRGV10	.	TRGJ2	15	-1	-1	26
29	3.087339777711536E-4	TGTGCTGCGTGGGATCGAGCGGATTATTATAAGAAACTCTTT	CAAWDRADYYKKLF	TRGV10	.	TRGJ1	14	-1	-1	19
29	3.087339777711536E-4	TGTGCTGCGTGGGACCCCCGGAATTATTATAAGAAACTCTTT	CAAWDPRNYYKKLF	TRGV10	.	TRGJ1	13	-1	-1	20
29	3.087339777711536E-4	TGTGCCTTGTGGGAGGTGCTGACTTCGCAAAAGAAACTCTTT	CALWEVLTSQKKLF	TRGV9	.	TRGJ1	18	-1	-1	30
29	3.087339777711536E-4	TGTGCCTTGTGGGAGGTGCCGTGGGGTTATAAGAAACTCTTT	CALWEVPWGYKKLF	TRGV9	.	TRGJ1	18	-1	-1	26
29	3.087339777711536E-4	TGTGCCACCTGGGACGGGCCTAGTGATTGGATCAAGACGTTT	CATWDGPSDWIKTF	TRGV2	.	TRGJP2	19	-1	-1	20
29	3.087339777711536E-4	TGTGCTGCGTGGGATTTTCTTTATTATAAGAAACTCTTT	CAAWDFLYYKKLF	TRGV10	.	TRGJ1	15	-1	-1	20
29	3.087339777711536E-4	TGTGCCTTGTTGGCCCTACATTATTATAAGAAACTCTTT	CALLALHYYKKLF	TRGV9	.	TRGJ1	12	-1	-1	19
29	3.087339777711536E-4	TGTGCCTTGTGGGAGGTGGGGTATTATAAGAAACTCTTT	CALWEVGYYKKLF	TRGV9	.	TRGJ1	17	-1	-1	21
29	3.087339777711536E-4	TGTGCCTTGTGGGAGGTAAATTATTATAAGAAACTCTTT	CALWEVNYYKKLF	TRGV9	.	TRGJ1	16	-1	-1	18
29	3.087339777711536E-4	TGTGCCTTGTGGGAGGAGGGGTATTATAAGAAACTCTTT	CALWEEGYYKKLF	TRGV9	.	TRGJ1	15	-1	-1	21
29	3.087339777711536E-4	TGTGCCTTGTGGGAGACCACTGGTTGGTTCAAGATATTT	CALWETTGWFKIF	TRGV9	.	TRGJP1	14	-1	-1	15
29	3.087339777711536E-4	TGTGCCACCTGGGACGGCTCCGAAGGGGGGAAACTCTTT	CATWDGSEGGKLF	TRGV2	.	TRGJ1	16	-1	-1	29
29	3.087339777711536E-4	TGTGCCACCTGGGACGGGGGGTATTATAAGAAACTCTTT	CATWDGGYYKKLF	TRGV2	.	TRGJ1	17	-1	-1	21
29	3.087339777711536E-4	TGTGCTGCGTGGGGAACCTATTATAAGAAACTCTTT	CAAWGTYYKKLF	TRGV10	.	TRGJ2	12	-1	-1	18
29	3.087339777711536E-4	TGTGCTGCGTGGGATTATTATTATAAGAAACTCTTT	CAAWDYYYKKLF	TRGV10	.	TRGJ1	16	-1	-1	16
29	3.087339777711536E-4	TGTGCCTTGTTAGAAATTTATTATAAGAAACTCTTT	CALLEIYYKKLF	TRGV9	.	TRGJ1	9	-1	-1	17
29	3.087339777711536E-4	TGTGCTGCGTGGGATTCTGAGAAGAAACTCTTT	CAAWDSEKKLF	TRGV10	.	TRGJ1	15	-1	-1	21
29	3.087339777711536E-4	TGTGCTGCGTGGACCAATTATAAGAAACTCTTT	CAAWTNYKKLF	TRGV10	.	TRGJ1	11	-1	-1	16
29	3.087339777711536E-4	TGTGCCTTGTGGGATCGGTATAAGAAACTCTTT	CALWDRYKKLF	TRGV9	.	TRGJ1	13	-1	-1	18
29	3.087339777711536E-4	TGTGCCTTGTGTCGGTATAAGAAACTCTTT	CALCRYKKLF	TRGV9	.	TRGJ1	10	-1	-1	15
29	3.087339777711536E-4	TGTGCCCCGGGGCTTTATAAGAAACTCTTT	CAPGLYKKLF	TRGV9	.	TRGJ1	5	-1	-1	14
29	3.087339777711536E-4	TGTGCTGCTTATTATAAGAAACTCTTT	CAAYYKKLF	TRGV10	.	TRGJ1	7	-1	-1	8
29	3.087339777711536E-4	TGTGCTGCGTGGGCCCATTATAAGAAACTCTTT	CAAWAHYKKLF	TRGV10	.	TRGJ1	12	-1	-1	16
29	3.087339777711536E-4	TGTGCTGCAATGACTGATTATAAGAAACTCTTT	CAAMTDYKKLF	TRGV10	.	TRGJ1	7	-1	-1	16
29	3.087339777711536E-4	TGTGCCTTGTGGGGGCCGAAAAAGAAACTCTTT	CALWGPKKKLF	TRGV9	.	TRGJ1	12	-1	-1	21
29	3.087339777711536E-4	TGTGCCTTGTGGGAGCGCCTTAAGAAACTCTTT	CALWERLKKLF	TRGV9	.	TRGJ1	14	-1	-1	20
29	3.087339777711536E-4	TGTGCCTTGTGGGAGGTGCAAAAGAAACTCTTT	CALWEVQKKLF	TRGV9	.	TRGJ1	19	-1	-1	21
29	3.087339777711536E-4	TGTGCCACCTGGGGGGGATATAAGAAACTCTTT	CATWGGYKKLF	TRGV8	.	TRGJ1	12	-1	-1	18
29	3.087339777711536E-4	TGTGCCACCTGGGACGGGCGTTATAAGAAACTCTTT	CATWDGRYKKLF	TRGV2	.	TRGJ1	18	-1	-1	20
29	3.087339777711536E-4	TGTGCCTTGTGGGAGGGGATTTTTGAACTCTTT	CALWEGIFELF	TRGV9	.	TRGJ1	15	-1	-1	25
29	3.087339777711536E-4	TGTGCCACCTGGGATAGGTATTATAAGAAACTCTTT	CATWDRYYKKLF	TRGV8	.	TRGJ1	17	-1	-1	18
28	2.9808797853766555E-4	TGTGCCTTGTGGGAGGTGCACTACCCAGAGTTGGGCAAAAAAATCAAGGTATTT	CALWEVHYPELGKKIKVF	TRGV9	.	TRGJP	26	-1	-1	26
28	2.9808797853766555E-4	TGTGCCTTGTGGGGGGGTACGGGGTTGTTGGGCAAAAAAATCAAGGTATTT	CALWGGTGLLGKKIKVF	TRGV9	.	TRGJP	15	-1	-1	26
28	2.9808797853766555E-4	TGTGCCTTGTGGGAGGTAAAAGAGTTGGGCAAAAAAATCAAGGTATTT	CALWEVKELGKKIKVF	TRGV9	.	TRGJP	16	-1	-1	19
28	2.9808797853766555E-4	TGTGCCACCTGGGACAGCGGGGATAGTAGTGATTGGATCAAGACGTTT	CATWDSGDSSDWIKTF	TRGV3	.	TRGJP2	16	-1	-1	22
28	2.9808797853766555E-4	TGTGCCTTGTGGGGTTATACGATCAATTATTATAAGAAACTCTTT	CALWGYTINYYKKLF	TRGV9	.	TRGJ1	12	-1	-1	24
28	2.9808797853766555E-4	TGTGCTGCGTGGGGTGATGGCGATTTTTATAAGAAACTCTTT	CAAWGDGDFYKKLF	TRGV10	.	TRGJ1	12	-1	-1	22
28	2.9808797853766555E-4	TGTGCTGCGTGGGATTATGGGTTGTATTATAAGAAACTCTTT	CAAWDYGLYYKKLF	TRGV10	.	TRGJ1	16	-1	-1	24
28	2.9808797853766555E-4	TGTGCTGCGTGGGATTATAAAGGGGGGTATAAGAAACTCTTT	CAAWDYKGGYKKLF	TRGV10	.	TRGJ1	16	-1	-1	27
28	2.9808797853766555E-4	TGTGCCTTGTGGGAGGTGCACTATTATTATAAGAAACTCTTT	CALWEVHYYYKKLF	TRGV9	.	TRGJ1	20	-1	-1	22
28	2.9808797853766555E-4	TGTGCCTTGTGGGAGGTGGTCGGATATTATAAGAAACTCTTT	CALWEVVGYYKKLF	TRGV9	.	TRGJ1	17	-1	-1	24
28	2.9808797853766555E-4	TGTGCCTTGTGGGAGGTGGGAGTTTATTATAAGAAACTCTTT	CALWEVGVYYKKLF	TRGV9	.	TRGJ1	17	-1	-1	23
28	2.9808797853766555E-4	TGTGCCTTGTGGGAGGCCACCCCGGAATATAAGAAACTCTTT	CALWEATPEYKKLF	TRGV9	.	TRGJ1	15	-1	-1	27
28	2.9808797853766555E-4	TGTGCCACCTGGGAAGAGGGGGGTGATTGGATCAAGACGTTT	CATWEEGGDWIKTF	TRGV2	.	TRGJP2	13	-1	-1	22
28	2.9808797853766555E-4	TGTGCTGCGTGGGGCCCCTGTTATTATAAGAAACTCTTT	CAAWGPCYYKKLF	TRGV10	.	TRGJ1	12	-1	-1	20
28	2.9808797853766555E-4	TGTGCTGCGTGGGATTTCGTTTATTATAAGAAACTCTTT	CAAWDFVYYKKLF	TRGV10	.	TRGJ1	19	-1	-1	20
28	2.9808797853766555E-4	TGTGCTGCGTGGGATTGCAGCCAATATAAGAAACTCTTT	CAAWDCSQYKKLF	TRGV10	.	TRGJ1	15	-1	-1	24
28	2.9808797853766555E-4	TGTGCTGCGTGGGACGGGATCCATTATAAGAAACTCTTT	CAAWDGIHYKKLF	TRGV10	.	TRGJ1	13	-1	-1	22
28	2.9808797853766555E-4	TGTGCCTTGTGGGAGGTGCGGTATTATAAGAAACTCTTT	CALWEVRYYKKLF	TRGV9	.	TRGJ1	18	-1	-1	21
28	2.9808797853766555E-4	TGTGCTGCGTGGGTTGGTTTTTATAAGAAACTCTTT	CAAWVGFYKKLF	TRGV10	.	TRGJ1	12	-1	-1	17
28	2.9808797853766555E-4	TGTGCTGCGTGGGATTATCACTATAAGAAACTCTTT	CAAWDYHYKKLF	TRGV10	.	TRGJ1	16	-1	-1	21
28	2.9808797853766555E-4	TGTGCTGAAAATACCACTGGTTGGTTCAAGATATTT	CAENTTGWFKIF	TRGV10	.	TRGJP1	6	-1	-1	10
28	2.9808797853766555E-4	TGTGCCTTGTGGCGGAATTATTATAAGAAACTCTTT	CALWRNYYKKLF	TRGV9	.	TRGJ1	11	-1	-1	14
28	2.9808797853766555E-4	TGTGCCACCTGGGCGAATTATTATAAGAAACTCTTT	CATWANYYKKLF	TRGV2	.	TRGJ1	12	-1	-1	13
28	2.9808797853766555E-4	TGTGCCACCTGGGAGAATTATTATAAGAAACTCTTT	CATWENYYKKLF	TRGV2	.	TRGJ2	13	-1	-1	14
28	2.9808797853766555E-4	TGTGCCTTGTGGGCTTATTATAAGAAACTCTTT	CALWAYYKKLF	TRGV9	.	TRGJ1	12	-1	-1	14
28	2.9808797853766555E-4	TGTGCCTTGTGGGGGCGCCCAAAGAAACTCTTT	CALWGRPKKLF	TRGV9	.	TRGJ1	12	-1	-1	21
28	2.9808797853766555E-4	TGTGCCTTGTGGGAGGTGGAAAGGAAACTCTTT	CALWEVERKLF	TRGV9	.	TRGJ1	17	-1	-1	23
28	2.9808797853766555E-4	TGTGCCACCTGGGATAAGAAACTCTTT	CATWDKKLF	TRGV2	.	TRGJ1	13	-1	-1	13
28	2.9808797853766555E-4	TGTGCTGCGTGGGATTTAGTTTATAAGAAACTCTTT	CAAWDLVYKKLF	TRGV10	.	TRGJ1	15	-1	-1	20
28	2.9808797853766555E-4	TGTGCCTTGTGGGAGGTCCATTATAAGAAACTCTTT	CALWEVHYKKLF	TRGV9	.	TRGJ1	19	-1	-1	19
28	2.9808797853766555E-4	TGTGCCTTGTGGGATGATTGGATCAAGACGTTT	CALWDDWIKTF	TRGV9	.	TRGJP2	13	-1	-1	14
28	2.9808797853766555E-4	TGTGCCTTGTGGGAGGTGCGTAGGAAACTCTTT	CALWEVRRKLF	TRGV9	.	TRGJ1	18	-1	-1	20
28	2.9808797853766555E-4	TGTGCCTTGTGGGAGGTGCGGGAGAAACTCTTT	CALWEVREKLF	TRGV9	.	TRGJ1	18	-1	-1	22
28	2.9808797853766555E-4	TGTGCCCATCCCACTGGTTGGTTCAAGATATTT	CAHPTGWFKIF	TRGV10	.	TRGJP1	4	-1	-1	7
28	2.9808797853766555E-4	TGTGCTGCGTGGGATAGAGTGGGGCTCTTT	CAAWDRVGLF	TRGV10	.	TRGJ1	14	-1	-1	24
28	2.9808797853766555E-4	TGTGCCTTGTGGGGTTGTAAGAAACTCTTT	CALWGCKKLF	TRGV9	.	TRGJ2	12	-1	-1	14
28	2.9808797853766555E-4	TGTGCCTTGTGGGTTAAGAAACTCTTT	CALWVKKLF	TRGV9	.	TRGJ1	12	-1	-1	14
28	2.9808797853766555E-4	TGTGCCTCACCGAAACTCTTT	CASPKLF	TRGV9	.	TRGJ1	6	-1	-1	11
28	2.9808797853766555E-4	TGTGCTGCGTGGGGCAGTTATTATAAGAAACTCTTT	CAAWGSYYKKLF	TRGV10	.	TRGJ2	12	-1	-1	17
28	2.9808797853766555E-4	TGTGCTGCGTGGGATACTTGGAATAAGAAACTCTTT	CAAWDTWNKKLF	TRGV10	.	TRGJ1	14	-1	-1	22
28	2.9808797853766555E-4	TGTGCCTTGTGGGAGTTTTGCATGAAACTCTTT	CALWEFCMKLF	TRGV9	.	TRGJ1	14	-1	-1	23
28	2.9808797853766555E-4	TGTGCCACCTGGGACCAGCTCTTT	CATWDQLF	TRGV3	.	TRGJ1	14	-1	-1	18
28	2.9808797853766555E-4	TGTGCTGCGTGGGATCTAAGTTATTATAAGAAACTCTTT	CAAWDLSYYKKLF	TRGV10	.	TRGJ1	14	-1	-1	20
28	2.9808797853766555E-4	TGTGTCCGTGATTGGATCAAGACGTTT	CVRDWIKTF	TRGV9	.	TRGJP2	3	-1	-1	7
28	2.9808797853766555E-4	TGTGCTGCGTGGGAGATACCTTATTATAAGAAACTCTTT	CAAWEIPYYKKLF	TRGV10	.	TRGJ1	13	-1	-1	20
28	2.9808797853766555E-4	TGTGCCTTGTGGGAGGTGGGTGTGAAACTCTTT	CALWEVGVKLF	TRGV9	.	TRGJ1	17	-1	-1	23
27	2.874419793041775E-4	TGTGCTGCGTGGGTCGGGGCGGCCCACAAACAATATACCACTGGTTGGTTCAAGATATTT	CAAWVGAAHKQYTTGWFKIF	TRGV10	.	TRGJP1	12	-1	-1	32
27	2.874419793041775E-4	TGTGCTGCGTCCCGCTATCTACATACCACTGGTTGGTTCAAGATATTT	CAASRYLHTTGWFKIF	TRGV10	.	TRGJP1	9	-1	-1	19
27	2.874419793041775E-4	TGTGCCACCTGGGACGTACTCGGGAGTAGTGATTGGATCAAGACGTTT	CATWDVLGSSDWIKTF	TRGV2	.	TRGJP2	15	-1	-1	24
27	2.874419793041775E-4	TGTGCTGCGTGGGATTATGCCCCACCATATTATAAGAAACTCTTT	CAAWDYAPPYYKKLF	TRGV10	.	TRGJ1	16	-1	-1	27
27	2.874419793041775E-4	TGTGCCTTGTGGGGGGAAGAGTTGGGCAAAAAAATCAAGGTATTT	CALWGEELGKKIKVF	TRGV9	.	TRGJP	15	-1	-1	12
27	2.874419793041775E-4	TGTGCCACCTGGGACGGGCCTGTTGGTGATTGGATCAAGACGTTT	CATWDGPVGDWIKTF	TRGV2	.	TRGJP2	22	-1	-1	25
27	2.874419793041775E-4	TGTGCTGCGTGGGATTTCCTAAATTATTATAAGAAACTCTTT	CAAWDFLNYYKKLF	TRGV10	.	TRGJ1	21	-1	-1	21
27	2.874419793041775E-4	TGTGCCTTGTGGGGGGATACCACTGGTTGGTTCAAGATATTT	CALWGDTTGWFKIF	TRGV9	.	TRGJP1	15	-1	-1	16
27	2.874419793041775E-4	TGTGCCTTGTGGGAGGGAACAACACAAAATAAGAAACTCTTT	CALWEGTTQNKKLF	TRGV9	.	TRGJ1	15	-1	-1	28
27	2.874419793041775E-4	TGTGCCACCCAGGAGGAGTTTAGTGATTGGATCAAGACGTTT	CATQEEFSDWIKTF	TRGV2	.	TRGJP2	8	-1	-1	20
27	2.874419793041775E-4	TGTGCTGCGTGGGATGGTGAGTATTATAAGAAACTCTTT	CAAWDGEYYKKLF	TRGV10	.	TRGJ1	14	-1	-1	21
27	2.874419793041775E-4	TGTGCTGCGTGGGAAAGGAATTATTATAAGAAACTCTTT	CAAWERNYYKKLF	TRGV10	.	TRGJ1	13	-1	-1	17
27	2.874419793041775E-4	TGTGCCTTGTGGGAGGTGCTGTTCTATAAGAAACTCTTT	CALWEVLFYKKLF	TRGV9	.	TRGJ1	18	-1	-1	24
27	2.874419793041775E-4	TGTGCCTTGTGGGAGGTGCATGGTTATAAGAAACTCTTT	CALWEVHGYKKLF	TRGV9	.	TRGJ1	19	-1	-1	23
27	2.874419793041775E-4	TGTGCCTTGTGGGAGGTGGTTTTCCTCGGGAAACTCTTT	CALWEVVFLGKLF	TRGV9	.	TRGJ1	17	-1	-1	29
27	2.874419793041775E-4	TGTGCCTTGTGGGAGGTGATTGATTGGATCAAGACGTTT	CALWEVIDWIKTF	TRGV9	.	TRGJP2	17	-1	-1	20
27	2.874419793041775E-4	TGTGCTGCGTGGGATAGGTGGAGTCGGAAACTCTTT	CAAWDRWSRKLF	TRGV10	.	TRGJ1	14	-1	-1	26
27	2.874419793041775E-4	TGTGCTGCGGTCCGAGGTTATTATAAGAAACTCTTT	CAAVRGYYKKLF	TRGV10	.	TRGJ1	8	-1	-1	17
27	2.874419793041775E-4	TGTGCCTTGTGGGAGGGCGACTATAAGAAACTCTTT	CALWEGDYKKLF	TRGV9	.	TRGJ1	15	-1	-1	21
27	2.874419793041775E-4	TGTGCCTTGTGGGAGACTTATTATAAGAAACTCTTT	CALWETYYKKLF	TRGV9	.	TRGJ2	14	-1	-1	14
27	2.874419793041775E-4	TGTGCCTTGTGGGACGGTTATAAGAAACTCTTT	CALWDGYKKLF	TRGV9	.	TRGJ1	17	-1	-1	17
27	2.874419793041775E-4	TGTGCCACCATCCCGGGCCTCTTT	CATIPGLF	TRGV2	.	TRGJ1	8	-1	-1	18
27	2.874419793041775E-4	TGTGCCTTTAAGAAACTCTTT	CAFKKLF	TRGV9	.	TRGJ1	7	-1	-1	8
27	2.874419793041775E-4	TGTGCTGCGTGGACCAGGGATTATAAGAAACTCTTT	CAAWTRDYKKLF	TRGV10	.	TRGJ2	11	-1	-1	19
27	2.874419793041775E-4	TGTGCCTTGGCGTGGGATTATTATAAGAAACTCTTT	CALAWDYYKKLF	TRGV9	.	TRGJ1	8	-1	-1	16
27	2.874419793041775E-4	TGTGCCACCTGGGATAGTGATTGGATCAAGACGTTT	CATWDSDWIKTF	TRGV8	.	TRGJP2	16	-1	-1	14
27	2.874419793041775E-4	TGTGCCTTGTGGGAGAACCTTAAGAAACTCTTT	CALWENLKKLF	TRGV9	.	TRGJ1	14	-1	-1	20
27	2.874419793041775E-4	TGTGCCTTGTCAAAGAAACTCTTT	CALSKKLF	TRGV9	.	TRGJ1	9	-1	-1	12
27	2.874419793041775E-4	TGTGCTGCGTGGGATTATGGCTATTATAAGAAACTCTTT	CAAWDYGYYKKLF	TRGV10	.	TRGJ1	16	-1	-1	21
27	2.874419793041775E-4	TGTGCCTTCCATTCGAACGGGGATTATAAGAAACTCTTT	CAFHSNGDYKKLF	TRGV9	.	TRGJ1	7	-1	-1	22
27	2.874419793041775E-4	TGTGCCTTGTGGGAGCAGGGGTATTATAAGAAACTCTTT	CALWEQGYYKKLF	TRGV9	.	TRGJ1	14	-1	-1	21
27	2.874419793041775E-4	TGTGCCACCTGGGACGGGCGTGATTGGATCAAGACGTTT	CATWDGRDWIKTF	TRGV2	.	TRGJP2	18	-1	-1	19
27	2.874419793041775E-4	TGTGCCACCTGGGACGGATATTATAAGAAACTCTTT	CATWDGYYKKLF	TRGV2	.	TRGJ1	16	-1	-1	18
27	2.874419793041775E-4	TGTGCCTTGTGGGAGTTAAATTATTATAAGAAACTCTTT	CALWELNYYKKLF	TRGV9	.	TRGJ1	14	-1	-1	18
27	2.874419793041775E-4	TGTGCTGCGTGGACGAGTTATTATAAGAAACTCTTT	CAAWTSYYKKLF	TRGV10	.	TRGJ1	11	-1	-1	13
27	2.874419793041775E-4	TGTGCCACCTGGGACGAAGGTAGTGATTGGATCAAGACGTTT	CATWDEGSDWIKTF	TRGV2	.	TRGJP2	15	-1	-1	19
26	2.767959800706894E-4	TGTGCTGCGTGGGATTATAATTGGGGATATAGTAGTGATTGGATCAAGACGTTT	CAAWDYNWGYSSDWIKTF	TRGV10	.	TRGJP2	16	-1	-1	26
26	2.767959800706894E-4	TGTGCCACCTGGGACAGGCCAAAGGGGTTTCGCTATGATTGGATCAAGACGTTT	CATWDRPKGFRYDWIKTF	TRGV3	.	TRGJP2	19	-1	-1	35
26	2.767959800706894E-4	TGTGCTGCGTGGGATTATATTCCTTCGAGGTATTATAAGAAACTCTTT	CAAWDYIPSRYYKKLF	TRGV10	.	TRGJ1	16	-1	-1	14
26	2.767959800706894E-4	TGTGCTGCGTGGGATGGCCCCATGGGCACTGGTTGGTTCAAGATATTT	CAAWDGPMGTGWFKIF	TRGV10	.	TRGJP1	14	-1	-1	26
26	2.767959800706894E-4	TGTGCCACCTGGGACGGGCCGTATTGTAGTGATTGGATCAAGACGTTT	CATWDGPYCSDWIKTF	TRGV2	.	TRGJP2	19	-1	-1	21
26	2.767959800706894E-4	TGTGCTGCGTGGGATCCCCATGCCACTGGTTGGTTCAAGATATTT	CAAWDPHATGWFKIF	TRGV10	.	TRGJP1	14	-1	-1	19
26	2.767959800706894E-4	TGTGCTGCGTGGGATGAAGATACCACTGGTTGGTTCAAGATATTT	CAAWDEDTTGWFKIF	TRGV10	.	TRGJP1	14	-1	-1	19
26	2.767959800706894E-4	TGTGCCTTGTGGGAGCCATCGGACTATTATTATAAGAAACTCTTT	CALWEPSDYYYKKLF	TRGV9	.	TRGJ1	14	-1	-1	25
26	2.767959800706894E-4	TGTGCCACCTGGGACGGGCTCCGTAGTGATTGGATCAAGACGTTT	CATWDGLRSDWIKTF	TRGV2	.	TRGJP2	23	-1	-1	22
26	2.767959800706894E-4	TGTGCCACCTGGGACGGGCGAGAGGGTGATTGGATCAAGACGTTT	CATWDGREGDWIKTF	TRGV2	.	TRGJP2	18	-1	-1	25
26	2.767959800706894E-4	TGTGCCTTGTGGGAGGCCCCCGCTCTAAATAAGAAACTCTTT	CALWEAPALNKKLF	TRGV9	.	TRGJ1	15	-1	-1	28
26	2.767959800706894E-4	TGTGCCACCTGGGACGGAAGTAGTGATTGGATCAAGACGTTT	CATWDGSSDWIKTF	TRGV2	.	TRGJP2	16	-1	-1	18
26	2.767959800706894E-4	TGTGCCACCTGGGACGATAGTAGTGATTGGATCAAGACGTTT	CATWDDSSDWIKTF	TRGV2	.	TRGJP2	15	-1	-1	16
26	2.767959800706894E-4	TGTGCTGCGTGGGTCCAGAATTATTATAAGAAACTCTTT	CAAWVQNYYKKLF	TRGV10	.	TRGJ1	12	-1	-1	17
26	2.767959800706894E-4	TGTGCTGCGTGGGATCCCTCTTATTATAAGAAACTCTTT	CAAWDPSYYKKLF	TRGV10	.	TRGJ1	14	-1	-1	20
26	2.767959800706894E-4	TGTGCTGCGTGGGACTCCCGCCCATATAAGAAACTCTTT	CAAWDSRPYKKLF	TRGV10	.	TRGJ1	13	-1	-1	24
26	2.767959800706894E-4	TGTGCTGCGGAATATACCACTGGTTGGTTCAAGATATTT	CAAEYTTGWFKIF	TRGV10	.	TRGJP1	8	-1	-1	8
26	2.767959800706894E-4	TGTGCCTTGTGGGAGGTCTGCCTTTATAAGAAACTCTTT	CALWEVCLYKKLF	TRGV9	.	TRGJ1	16	-1	-1	23
26	2.767959800706894E-4	TGTGCCTTGTGGGAGGTGCTGTATTATAAGAAACTCTTT	CALWEVLYYKKLF	TRGV9	.	TRGJ1	18	-1	-1	21
26	2.767959800706894E-4	TGTGCCTTGTGGGAGGTGCGTCCTTATAAGAAACTCTTT	CALWEVRPYKKLF	TRGV9	.	TRGJ1	18	-1	-1	23
26	2.767959800706894E-4	TGTGCCTTGTGGGAGGTGCATCATTATAAGAAACTCTTT	CALWEVHHYKKLF	TRGV9	.	TRGJ1	19	-1	-1	19
26	2.767959800706894E-4	TGTGCCTTGTGGGAGGAGAGGGATTATAAGAAACTCTTT	CALWEERDYKKLF	TRGV9	.	TRGJ1	15	-1	-1	22
26	2.767959800706894E-4	TGTGCCACCTGGGATCAGAGTGATTGGATCAAGACGTTT	CATWDQSDWIKTF	TRGV8	.	TRGJP2	14	-1	-1	18
26	2.767959800706894E-4	TGTGCCTTGTGGGAGGTGCAATATAAGAAACTCTTT	CALWEVQYKKLF	TRGV9	.	TRGJ1	19	-1	-1	21
26	2.767959800706894E-4	TGTGCCACCTGGGACGGGCCCAGGCGGAAACTCTTT	CATWDGPRRKLF	TRGV2	.	TRGJ1	20	-1	-1	26
26	2.767959800706894E-4	TGTGCCTTGTGGGAGTCTAATAAGAAACTCTTT	CALWESNKKLF	TRGV9	.	TRGJ1	14	-1	-1	19
26	2.767959800706894E-4	TGTGCCTTGTGGGAGGTGTGGGGGAAACTCTTT	CALWEVWGKLF	TRGV9	.	TRGJ1	17	-1	-1	23
26	2.767959800706894E-4	TGTGCCTTGTGGTATTATAAGAAACTCTTT	CALWYYKKLF	TRGV9	.	TRGJ1	11	-1	-1	12
26	2.767959800706894E-4	TGTGCCACCTGGGGCTGTTGGAAACTCTTT	CATWGCWKLF	TRGV2	.	TRGJ1	12	-1	-1	20
26	2.767959800706894E-4	TGTGCCACCTGGGATAATAAGAAACTCTTT	CATWDNKKLF	TRGV2	.	TRGJ1	13	-1	-1	13
26	2.767959800706894E-4	TGTGCCACCTGGGACAGTAAGAAACTCTTT	CATWDSKKLF	TRGV3	.	TRGJ1	16	-1	-1	17
26	2.767959800706894E-4	TGCCTACCTTTGGGGTATAAGAAACTCTTT	CLPLGYKKLF	TRGV3	.	TRGJ1	1	-1	-1	15
26	2.767959800706894E-4	TGTGCCTTGTGGAGGGGACTCTTT	CALWRGLF	TRGV9	.	TRGJ1	14	-1	-1	17
26	2.767959800706894E-4	TGTGCCACCTGGCCCGCACTCTTT	CATWPALF	TRGV8	.	TRGJ1	11	-1	-1	17
26	2.767959800706894E-4	TGTGCTGCGTGGGATTTGTATTATTATAAGAAACTCTTT	CAAWDLYYYKKLF	TRGV10	.	TRGJ1	15	-1	-1	13
26	2.767959800706894E-4	TGTGCCACCTGGGACGGCCCAGCTTGGATCAAGACGTTT	CATWDGPAWIKTF	TRGV2	.	TRGJP2	19	-1	-1	23
26	2.767959800706894E-4	TGTGCTGCGTGGGTTCCCTATTATAAGAAACTCTTT	CAAWVPYYKKLF	TRGV10	.	TRGJ1	12	-1	-1	18
26	2.767959800706894E-4	TGTGCTGCGTGGGGGTCTTATTATAAGAAACTCTTT	CAAWGSYYKKLF	TRGV10	.	TRGJ1	12	-1	-1	17
26	2.767959800706894E-4	TGTGCCTTGTGGGAGGTCGAATATCAGAAACTCTTT	CALWEVEYQKLF	TRGV9	.	TRGJ1	16	-1	-1	21
26	2.767959800706894E-4	TGTGCCACCTGGGACGGGCCCTATAAGAAACTCTTT	CATWDGPYKKLF	TRGV2	.	TRGJ1	20	-1	-1	21
26	2.767959800706894E-4	TGTGCCTTGTGGGAGGTGAAGAAGAAACTCTTT	CALWEVKKKLF	TRGV9	.	TRGJ1	17	-1	-1	21
26	2.767959800706894E-4	TGTGCTGCGTGGGCCACCACCTGGCTCTTT	CAAWATTWLF	TRGV10	.	TRGJ1	12	-1	-1	24
26	2.767959800706894E-4	TGTGCCACCTGGGACAGGCTCTTT	CATWDRLF	TRGV3	.	TRGJ1	18	-1	-1	18
26	2.767959800706894E-4	TGTGCCACCTGGGACGGAAATTATTATAAGAAACTCTTT	CATWDGNYYKKLF	TRGV2	.	TRGJ1	16	-1	-1	18
26	2.767959800706894E-4	TGTGCCTTGTGGGAGCATTATTATAAGAAACTCTTT	CALWEHYYKKLF	TRGV9	.	TRGJ1	14	-1	-1	16
26	2.767959800706894E-4	TGTGCTGCGTGCTATTATAAGAAACTCTTT	CAACYYKKLF	TRGV10	.	TRGJ1	16	-1	-1	12
26	2.767959800706894E-4	TGTGCGAACATTACCACCGAGAAACTCTTT	CANITTEKLF	TRGV9	.	TRGJ1	4	-1	-1	19
26	2.767959800706894E-4	TGTGCTGCGTGGGATTTGAAACTCTTT	CAAWDLKLF	TRGV10	.	TRGJ1	15	-1	-1	17
26	2.767959800706894E-4	TGTGCCTTGGCTACACTCTTT	CALATLF	TRGV9	.	TRGJ1	8	-1	-1	14
26	2.767959800706894E-4	TGTGCTGCGTGGGATTACACCACTGGTTGGTTCAAGATATTT	CAAWDYTTGWFKIF	TRGV10	.	TRGJP1	17	-1	-1	8
26	2.767959800706894E-4	TGTGCCACCTGGGACGGGCCTCATTATAAGAAACTCTTT	CATWDGPHYKKLF	TRGV2	.	TRGJ1	19	-1	-1	22
26	2.767959800706894E-4	TGTGCCTTGTGGGAGGTGCTGAGTGGGAAACTCTTT	CALWEVLSGKLF	TRGV9	.	TRGJ1	18	-1	-1	26
26	2.767959800706894E-4	TGTGCCTTGTGGGAGGCCTATAAGAAACTCTTT	CALWEAYKKLF	TRGV9	.	TRGJ1	15	-1	-1	18
26	2.767959800706894E-4	TGTGCCACCTGGGACGGGCTAGGGAAACTCTTT	CATWDGLGKLF	TRGV2	.	TRGJ1	18	-1	-1	23
26	2.767959800706894E-4	TGTGCTGCGTGTTATCAGAAACTCTTT	CAACYQKLF	TRGV10	.	TRGJ1	10	-1	-1	11
25	2.6614998083720136E-4	TGTGCTGCGTGGGGCTTGCCCTTATATACCACTGGTTGGTTCAAGATATTT	CAAWGLPLYTTGWFKIF	TRGV10	.	TRGJP1	12	-1	-1	22
25	2.6614998083720136E-4	TGTGCTGCGTGGGGATTAGCGTGGTGGAATTTTTATAAGAAACTCTTT	CAAWGLAWWNFYKKLF	TRGV10	.	TRGJ1	21	-1	-1	26
25	2.6614998083720136E-4	TGTGCCACCTGGGACGGGCGCTGTGGTAGTGATTGGATCAAGACGTTT	CATWDGRCGSDWIKTF	TRGV2	.	TRGJP2	18	-1	-1	25
25	2.6614998083720136E-4	TGTGCTGCGTGGGATTCCCCCGCGGCATTTTATAAGAAACTCTTT	CAAWDSPAAFYKKLF	TRGV10	.	TRGJ1	15	-1	-1	26
25	2.6614998083720136E-4	TGTGCTGCGTGGGAACCTCCATCCGTTGGTTGGTTCAAGATATTT	CAAWEPPSVGWFKIF	TRGV10	.	TRGJP1	13	-1	-1	26
25	2.6614998083720136E-4	TGTGCCTTGTGGGAGTGCACTTCGGACTATTATAAGAAACTCTTT	CALWECTSDYYKKLF	TRGV9	.	TRGJ1	22	-1	-1	20
25	2.6614998083720136E-4	TGTGCCTTGTGGGAGGTTCAACGTTATTATAAGAAACTCTTT	CALWEVQRYYKKLF	TRGV9	.	TRGJ1	19	-1	-1	23
25	2.6614998083720136E-4	TGTGCCTTGTGGGAGGTGCAGTCTCATTATAAGAAACTCTTT	CALWEVQSHYKKLF	TRGV9	.	TRGJ1	19	-1	-1	25
25	2.6614998083720136E-4	TGTGCCACCTGTGTCTTTAGTAGTGATTGGATCAAGACGTTT	CATCVFSSDWIKTF	TRGV8	.	TRGJP2	10	-1	-1	17
25	2.6614998083720136E-4	TGTGCCACCTGGGACGCGAGTAGTGATTGGATCAAGACGTTT	CATWDASSDWIKTF	TRGV2	.	TRGJP2	15	-1	-1	18
25	2.6614998083720136E-4	TGTGCCACCTGGGACAGGCGCCATTATTATAAGAAACTCTTT	CATWDRRHYYKKLF	TRGV3	.	TRGJ1	18	-1	-1	22
25	2.6614998083720136E-4	TGTGCCTTGTGGGAGATATATTATAAGAAACTCTTT	CALWEIYYKKLF	TRGV9	.	TRGJ1	14	-1	-1	18
25	2.6614998083720136E-4	TGTGCCACCTGGGACAGGAGGTATAAGAAACTCTTT	CATWDRRYKKLF	TRGV3	.	TRGJ1	17	-1	-1	21
25	2.6614998083720136E-4	TGTGCTGCGTGGGGCCATTATAAGAAACTCTTT	CAAWGHYKKLF	TRGV10	.	TRGJ1	12	-1	-1	16
25	2.6614998083720136E-4	TGTGCCTTGTGGGAGGTGCCGGGGAAACTCTTT	CALWEVPGKLF	TRGV9	.	TRGJ1	18	-1	-1	23
25	2.6614998083720136E-4	TGTGCCACCTGGGACGGGCCTGGGGGGCTCTTT	CATWDGPGGLF	TRGV2	.	TRGJ1	19	-1	-1	27
25	2.6614998083720136E-4	TGTGCTGCGTATACCCTTAAGAAACTCTTT	CAAYTLKKLF	TRGV10	.	TRGJ1	9	-1	-1	17
25	2.6614998083720136E-4	TGTGCCTTGTGGGAGGTGCACCTCTTT	CALWEVHLF	TRGV9	.	TRGJ1	23	-1	-1	21
25	2.6614998083720136E-4	TGTGATTGGATCAAGACGTTT	CDWIKTF	TRGV8	.	TRGJP2	3	-1	-1	1
25	2.6614998083720136E-4	TGTGAGTCGGCACTCTTT	CESALF	TRGV2	.	TRGJ1	3	-1	-1	11
25	2.6614998083720136E-4	TGTGCTGCGTGGGGCCGGCTTTATTATAAGAAACTCTTT	CAAWGRLYYKKLF	TRGV10	.	TRGJ2	12	-1	-1	20
25	2.6614998083720136E-4	TGTGCCTTGTGGGAGGTTGGATATTATAAGAAACTCTTT	CALWEVGYYKKLF	TRGV9	.	TRGJ1	16	-1	-1	21
25	2.6614998083720136E-4	TGTGCCTTGTGGGAGGAGACTTATTATAAGAAACTCTTT	CALWEETYYKKLF	TRGV9	.	TRGJ1	15	-1	-1	17
25	2.6614998083720136E-4	TGTGCTGCGTGGGATTGTTATTATAAGAAACTCTTT	CAAWDCYYKKLF	TRGV10	.	TRGJ1	15	-1	-1	17
25	2.6614998083720136E-4	TGTGCCACCTGGGACAGGCGACGGTTCAAGATATTT	CATWDRRRFKIF	TRGV3	.	TRGJP1	18	-1	-1	22
25	2.6614998083720136E-4	TGTGCTGGAAGGAATTATTATAAGAAACTCTTT	CAGRNYYKKLF	TRGV10	.	TRGJ1	6	-1	-1	11
25	2.6614998083720136E-4	TGTGCCTTGTGGGAGGTGAGTAAGAAACTCTTT	CALWEVSKKLF	TRGV9	.	TRGJ1	17	-1	-1	20
25	2.6614998083720136E-4	TGTGCCACCTGGGATAGGGATAAGAAACTCTTT	CATWDRDKKLF	TRGV8	.	TRGJ1	17	-1	-1	19
25	2.6614998083720136E-4	TGTGCCACCTGGGACGGGGGGGGGAAACTCTTT	CATWDGGGKLF	TRGV3	.	TRGJ1	17	-1	-1	23
25	2.6614998083720136E-4	TGTGCTGCGTGGGAATCCTCGGGTTATAAGAAACTCTTT	CAAWESSGYKKLF	TRGV10	.	TRGJ1	13	-1	-1	23
25	2.6614998083720136E-4	TGTGCCACCTGGGGCAGCAGTGATTGGATCAAGACGTTT	CATWGSSDWIKTF	TRGV2	.	TRGJP2	12	-1	-1	15
25	2.6614998083720136E-4	TGTGCCACCTGGGACGGGCCTGATTATAAGAAACTCTTT	CATWDGPDYKKLF	TRGV2	.	TRGJ1	19	-1	-1	22
25	2.6614998083720136E-4	TGTGCCACCTGGGACAGGCCGTTTCATAAGAAACTCTTT	CATWDRPFHKKLF	TRGV3	.	TRGJ1	19	-1	-1	25
25	2.6614998083720136E-4	TGTGCTGCGTGGGGGAAGTATTATAAGAAACTCTTT	CAAWGKYYKKLF	TRGV10	.	TRGJ1	12	-1	-1	14
25	2.6614998083720136E-4	TGTGCCTTGTGGGAGGCGCGTCCGAAACTCTTT	CALWEARPKLF	TRGV9	.	TRGJ1	18	-1	-1	23
25	2.6614998083720136E-4	TGTGCCACCTGGAATTATTATAAGAAACTCTTT	CATWNYYKKLF	TRGV8	.	TRGJ1	14	-1	-1	11
25	2.6614998083720136E-4	TGTGCTGCGTGGTGTCGTAAGAAACTCTTT	CAAWCRKKLF	TRGV10	.	TRGJ1	11	-1	-1	17
25	2.6614998083720136E-4	TGTGCCTTTGTAGGTTATAAGAAACTCTTT	CAFVGYKKLF	TRGV9	.	TRGJ2	7	-1	-1	14
24	2.555039816037133E-4	TGTGCCACCTGGGACAGTTTGGGAATAGGATGTAATGGTAGTGATTGGATCAAGACGTTT	CATWDSLGIGCNGSDWIKTF	TRGV2	.	TRGJP2	14	-1	-1	34
24	2.555039816037133E-4	TGTGCCTTGTGGGGTGATTCGCAAGAGTTGGGCAAAAAAATCAAGGTATTT	CALWGDSQELGKKIKVF	TRGV9	.	TRGJP	12	-1	-1	20
24	2.555039816037133E-4	TGTGCCTTGTGGGAGGTGATCTTCCTGACCACTGGTTGGTTCAAGATATTT	CALWEVIFLTTGWFKIF	TRGV9	.	TRGJP1	17	-1	-1	27
24	2.555039816037133E-4	TGTGCCACCTGGGACGGCCGTCATCCTTTACTGAATTGGATCAAGACGTTT	CATWDGRHPLLNWIKTF	TRGV2	.	TRGJP2	21	-1	-1	34
24	2.555039816037133E-4	TGTGCCACCTGGGACGGGCCTCGTAGTAGTGATTGGATCAAGACGTTT	CATWDGPRSSDWIKTF	TRGV2	.	TRGJP2	23	-1	-1	23
24	2.555039816037133E-4	TGTGCCTTGTGGGAGGTGCCTCGGTGGGGGTATAAGAAACTCTTT	CALWEVPRWGYKKLF	TRGV9	.	TRGJ1	18	-1	-1	30
24	2.555039816037133E-4	TGTGCCTTGTGGGAGGTAGATACCACTGGTTGGTTCAAGATATTT	CALWEVDTTGWFKIF	TRGV9	.	TRGJP1	16	-1	-1	14
24	2.555039816037133E-4	TGTGCCTTGTGGGAGGGGATTGGACTGGATTATAAGAAACTCTTT	CALWEGIGLDYKKLF	TRGV9	.	TRGJ1	15	-1	-1	28
24	2.555039816037133E-4	TGTGCCTTGTGGGAGGGAACTCCGAATTATTATAAGAAACTCTTT	CALWEGTPNYYKKLF	TRGV9	.	TRGJ1	15	-1	-1	22
24	2.555039816037133E-4	TGTGCCACCTGGGGAAAACTGAGTAGTGATTGGATCAAGACGTTT	CATWGKLSSDWIKTF	TRGV2	.	TRGJP2	12	-1	-1	21
24	2.555039816037133E-4	TGTGCCACCTGGGACGGGCCATGGAGTGATTGGATCAAGACGTTT	CATWDGPWSDWIKTF	TRGV2	.	TRGJP2	19	-1	-1	24
24	2.555039816037133E-4	TGTGCCACCTGGGACGGACCTCTTAGTGATTGGATCAAGACGTTT	CATWDGPLSDWIKTF	TRGV2	.	TRGJP2	19	-1	-1	23
24	2.555039816037133E-4	TGTGCTGCGTGGGAGAAGGGGAATTATTATAAGAAACTCTTT	CAAWEKGNYYKKLF	TRGV10	.	TRGJ1	13	-1	-1	20
24	2.555039816037133E-4	TGTGCCTTGTGGGAGCCGGCAGGGAGTTATAAGAAACTCTTT	CALWEPAGSYKKLF	TRGV9	.	TRGJ1	14	-1	-1	26
24	2.555039816037133E-4	TGTGCCTTGTGGGAGGTGCACAATTATTATAAGAAACTCTTT	CALWEVHNYYKKLF	TRGV9	.	TRGJ1	20	-1	-1	21
24	2.555039816037133E-4	TGTGCCACCTGGGCGTCGTGTAGTGATTGGATCAAGACGTTT	CATWASCSDWIKTF	TRGV2	.	TRGJP2	12	-1	-1	19
24	2.555039816037133E-4	TGTGCCACCTGGGACGGGTCTTATGATTGGATCAAGACGTTT	CATWDGSYDWIKTF	TRGV3	.	TRGJP2	20	-1	-1	23
24	2.555039816037133E-4	TGTGCCACCTGGGACGGGCGGGGTGATTGGATCAAGACGTTT	CATWDGRGDWIKTF	TRGV2	.	TRGJP2	18	-1	-1	22
24	2.555039816037133E-4	TGTGCCACCTGGGACGGGCAAAATTATTATAAGAAACTCTTT	CATWDGQNYYKKLF	TRGV2	.	TRGJ1	18	-1	-1	21
24	2.555039816037133E-4	TGTGCTGCGTGGGGCCGGAATTATTATAAGAAACTCTTT	CAAWGRNYYKKLF	TRGV10	.	TRGJ1	12	-1	-1	17
24	2.555039816037133E-4	TGTGCCTCGCGAGGGTTGGGCAAAAAAATCAAGGTATTT	CASRGLGKKIKVF	TRGV9	.	TRGJP	6	-1	-1	8
24	2.555039816037133E-4	TGTGCCACCTGGGACGGGCGGTTGGGGAAGAAACTCTTT	CATWDGRLGKKLF	TRGV2	.	TRGJ1	18	-1	-1	27
24	2.555039816037133E-4	TGTGCCACCTGGGACGGGCGGTATTATAAGAAACTCTTT	CATWDGRYYKKLF	TRGV2	.	TRGJ1	18	-1	-1	21
24	2.555039816037133E-4	TGTGCCACCTGGGACGGACTCTATTATAAGAAACTCTTT	CATWDGLYYKKLF	TRGV2	.	TRGJ1	16	-1	-1	21
24	2.555039816037133E-4	TGTGCTGCGTGCCGGAATTATTATAAGAAACTCTTT	CAACRNYYKKLF	TRGV10	.	TRGJ1	10	-1	-1	14
24	2.555039816037133E-4	TGTGCCTTGTGGGAGGTTCGTTATAAGAAACTCTTT	CALWEVRYKKLF	TRGV9	.	TRGJ1	16	-1	-1	20
24	2.555039816037133E-4	TGTGCCACCTGGGACGGGCCTTATAAGAAACTCTTT	CATWDGPYKKLF	TRGV2	.	TRGJ1	19	-1	-1	20
24	2.555039816037133E-4	TGTGCCACCTGGGACGGGCGATATAAGAAACTCTTT	CATWDGRYKKLF	TRGV2	.	TRGJ1	18	-1	-1	21
24	2.555039816037133E-4	TGTGCCTTGTGGGAGGTGCTGAAGAAACTCTTT	CALWEVLKKLF	TRGV9	.	TRGJ1	18	-1	-1	21
24	2.555039816037133E-4	TGTGCCACCTGGGACGGGCCTAAGAAACTCTTT	CATWDGPKKLF	TRGV2	.	TRGJ1	19	-1	-1	20
24	2.555039816037133E-4	TGTGCCACCTGGATTTATTATAAGAAACTCTTT	CATWIYYKKLF	TRGV2	.	TRGJ1	11	-1	-1	11
24	2.555039816037133E-4	TGTGCTGCGTGGTTTTTTAAGAAACTCTTT	CAAWFFKKLF	TRGV10	.	TRGJ1	11	-1	-1	14
24	2.555039816037133E-4	TGTGCTGCGTGGGACCTCAGCAAACTCTTT	CAAWDLSKLF	TRGV10	.	TRGJ1	13	-1	-1	21
24	2.555039816037133E-4	TGTGCCTTGTGGGGAAATAAGAAACTCTTT	CALWGNKKLF	TRGV9	.	TRGJ1	12	-1	-1	16
24	2.555039816037133E-4	TGTGCGCATAAGAAACTCTTT	CAHKKLF	TRGV9	.	TRGJ1	4	-1	-1	7
24	2.555039816037133E-4	TGTGCTGCGTGGGTTTCGGGATTTTATTATAAGAAACTCTTT	CAAWVSGFYYKKLF	TRGV10	.	TRGJ1	15	-1	-1	23
24	2.555039816037133E-4	TGTGCTGCGTGGGATGCCGCGAATTATTATAAGAAACTCTTT	CAAWDAANYYKKLF	TRGV10	.	TRGJ1	14	-1	-1	19
24	2.555039816037133E-4	TGTGCCACCTGGGACGCGCGGGCTGATTGGATCAAGACGTTT	CATWDARADWIKTF	TRGV2	.	TRGJP2	18	-1	-1	23
24	2.555039816037133E-4	TGTGCTGCGTGGGCTCCCCATTATTATAAGAAACTCTTT	CAAWAPHYYKKLF	TRGV10	.	TRGJ1	12	-1	-1	19
24	2.555039816037133E-4	TGTGCTGCGTGGGCTATGAATTATTATAAGAAACTCTTT	CAAWAMNYYKKLF	TRGV10	.	TRGJ1	12	-1	-1	17
24	2.555039816037133E-4	TGTGCCTTGTGGGAGCCAACTTATTATAAGAAACTCTTT	CALWEPTYYKKLF	TRGV9	.	TRGJ1	14	-1	-1	20
24	2.555039816037133E-4	TGTGCCTTGTGGGAGGTGAGTGGTTATAAGAAACTCTTT	CALWEVSGYKKLF	TRGV9	.	TRGJ1	17	-1	-1	23
24	2.555039816037133E-4	TGTGCTGCGTGGGATCATTATTATAAGAAACTCTTT	CAAWDHYYKKLF	TRGV10	.	TRGJ1	14	-1	-1	16
24	2.555039816037133E-4	TGTGCCTTGTCCCCGAATTATTATAAGAAACTCTTT	CALSPNYYKKLF	TRGV9	.	TRGJ1	9	-1	-1	13
24	2.555039816037133E-4	TGTGCCTTGTGGGACCCTTGTTATAAGAAACTCTTT	CALWDPCYKKLF	TRGV9	.	TRGJ1	13	-1	-1	17
24	2.555039816037133E-4	TGTGCCACCTGGGATCAATATTATAAGAAACTCTTT	CATWDQYYKKLF	TRGV8	.	TRGJ1	14	-1	-1	18
24	2.555039816037133E-4	TGTGCCTTGTGGGACTATTATAAGAAACTCTTT	CALWDYYKKLF	TRGV9	.	TRGJ1	13	-1	-1	15
24	2.555039816037133E-4	TGTGCCTTGTGGGAGCAGCATAAGAAACTCTTT	CALWEQHKKLF	TRGV9	.	TRGJ1	14	-1	-1	19
24	2.555039816037133E-4	TGTGCCTTGTGGGAGGTGCTTAAGAAACTCTTT	CALWEVLKKLF	TRGV9	.	TRGJ1	18	-1	-1	20
24	2.555039816037133E-4	TGTGCCACCTGGGACAGGCGAGAGAAACTCTTT	CATWDRREKLF	TRGV3	.	TRGJ1	18	-1	-1	22
24	2.555039816037133E-4	TGTGCCTTGGGGTATTATAAGAAACTCTTT	CALGYYKKLF	TRGV9	.	TRGJ1	11	-1	-1	12
24	2.555039816037133E-4	TGTGCCTCCTTCCCCCTTAAGAAACTCTTT	CASFPLKKLF	TRGV9	.	TRGJ1	6	-1	-1	17
24	2.555039816037133E-4	TGTGCTCAGGATTGGATCAAGACGTTT	CAQDWIKTF	TRGV10	.	TRGJP2	5	-1	-1	9
24	2.555039816037133E-4	TGTGCCACCTGGGACGGGCTCTTT	CATWDGLF	TRGV2	.	TRGJ1	18	-1	-1	18
24	2.555039816037133E-4	TGTGCTGCGTGGGATTCGATAAGGTATTATAAGAAACTCTTT	CAAWDSIRYYKKLF	TRGV10	.	TRGJ1	21	-1	-1	24
24	2.555039816037133E-4	TGTGCTGCGTGGGATCGATTGAATTATTATAAGAAACTCTTT	CAAWDRLNYYKKLF	TRGV10	.	TRGJ1	14	-1	-1	17
24	2.555039816037133E-4	TGTGCTGCGTGGGACAGTACCACTGGTTGGTTCAAGATATTT	CAAWDSTTGWFKIF	TRGV10	.	TRGJP1	13	-1	-1	17
24	2.555039816037133E-4	TGTGCCTTGTGGGAGGGGGGCCTCTATTATAAGAAACTCTTT	CALWEGGLYYKKLF	TRGV9	.	TRGJ1	15	-1	-1	24
24	2.555039816037133E-4	TGTGCCACCTGGGATTCGAATTATTATAAGAAACTCTTT	CATWDSNYYKKLF	TRGV8	.	TRGJ1	14	-1	-1	13
24	2.555039816037133E-4	TGTGCCACCTGGGATCTTCACTATTATAAGAAACTCTTT	CATWDLHYYKKLF	TRGV8	.	TRGJ1	14	-1	-1	21
24	2.555039816037133E-4	TGTGCCACCTGGGACACACTGGGTTGGATCAAGACGTTT	CATWDTLGWIKTF	TRGV3	.	TRGJP2	15	-1	-1	23
24	2.555039816037133E-4	TGTGCCTTGTGGGATTTGGGTTATAAGAAACTCTTT	CALWDLGYKKLF	TRGV9	.	TRGJ1	13	-1	-1	20
24	2.555039816037133E-4	TGTGCCTTGTGGGAGAGTTATTATAAGAAACTCTTT	CALWESYYKKLF	TRGV9	.	TRGJ1	14	-1	-1	14
24	2.555039816037133E-4	TGTGCCACCTGGGACAGGCCCCTGCGTAAACTCTTT	CATWDRPLRKLF	TRGV3	.	TRGJ1	19	-1	-1	27
24	2.555039816037133E-4	TGTGCCACCTGGTTCGGGGGGAAACTCTTT	CATWFGGKLF	TRGV2	.	TRGJ1	17	-1	-1	20
24	2.555039816037133E-4	TGTGCTGCGTGGGATTCCCTATATCCGCATTATAAGAAACTCTTT	CAAWDSLYPHYKKLF	TRGV10	.	TRGJ1	25	-1	-1	28
23	2.448579823702253E-4	TGTGCCTTGTGGATGCATGCGGGACAAGAGTTGGGCAAAAAAATCAAGGTATTT	CALWMHAGQELGKKIKVF	TRGV9	.	TRGJP	11	-1	-1	20
23	2.448579823702253E-4	TGTGCCACCTGGGACGGGCCTTCAGTTTATGATAGTGATTGGATCAAGACGTTT	CATWDGPSVYDSDWIKTF	TRGV2	.	TRGJP2	19	-1	-1	32
23	2.448579823702253E-4	TGTGCCACCTGGGAGGGGGCTTTTTGGGTAGTAAGTGATTGGATCAAGACGTTT	CATWEGAFWVVSDWIKTF	TRGV2	.	TRGJP2	17	-1	-1	28
23	2.448579823702253E-4	TGTGCTGCGTGGGATAACCCCAGGGGCCCCCGTTATTATAAGAAACTCTTT	CAAWDNPRGPRYYKKLF	TRGV10	.	TRGJ1	17	-1	-1	32
23	2.448579823702253E-4	TGTGCCTTGTGGGAGGCTATACAAGAGTTGGGCAAAAAAATCAAGGTATTT	CALWEAIQELGKKIKVF	TRGV9	.	TRGJP	15	-1	-1	21
23	2.448579823702253E-4	TGTGCCTTGTGGGAGAACCAAGAGTTGGGCAAAAAAATCAAGGTATTT	CALWENQELGKKIKVF	TRGV9	.	TRGJP	14	-1	-1	18
23	2.448579823702253E-4	TGTGCCACCTGGGATCGGGGAGTTCATTCTGGTTGGTTCAAGATATTT	CATWDRGVHSGWFKIF	TRGV8	.	TRGJP1	17	-1	-1	28
23	2.448579823702253E-4	TGTGCCACCTGGGACGGCGGTAATAGTAGTGATTGGATCAAGACGTTT	CATWDGGNSSDWIKTF	TRGV2	.	TRGJP2	16	-1	-1	22
23	2.448579823702253E-4	TGTGCCACCTGGGACGGAGAGGGGAGTAGTGATTGGATCAAGACGTTT	CATWDGEGSSDWIKTF	TRGV2	.	TRGJP2	16	-1	-1	24
23	2.448579823702253E-4	TGTGCCACCTGGGGCAGAAATAGTAGTGATTGGATCAAGACGTTT	CATWGRNSSDWIKTF	TRGV5P	.	TRGJP2	16	-1	-1	19
23	2.448579823702253E-4	TGTGCCACCTGGGACGGTCATGCTAGTGATTGGATCAAGACGTTT	CATWDGHASDWIKTF	TRGV2	.	TRGJP2	16	-1	-1	23
23	2.448579823702253E-4	TGTGCCTTCAACTCGCCTTCTACCCCCTATAAGAAACTCTTT	CAFNSPSTPYKKLF	TRGV9	.	TRGJ1	7	-1	-1	27
23	2.448579823702253E-4	TGTGCCTTGTGGGAGGTGCTGGGGTATTATAAGAAACTCTTT	CALWEVLGYYKKLF	TRGV9	.	TRGJ1	18	-1	-1	24
23	2.448579823702253E-4	TGTGCCACCTGGGGGGGGAGTAGTGATTGGATCAAGACGTTT	CATWGGSSDWIKTF	TRGV2	.	TRGJP2	12	-1	-1	18
23	2.448579823702253E-4	TGTGCTGCGTGGGAGTCCAATTATTATAAGAAACTCTTT	CAAWESNYYKKLF	TRGV10	.	TRGJ1	13	-1	-1	15
23	2.448579823702253E-4	TGTGCTGCGGCATCCGGATTTTATTATAAGAAACTCTTT	CAAASGFYYKKLF	TRGV10	.	TRGJ1	8	-1	-1	20
23	2.448579823702253E-4	TGTGCCTTGTGGGAGGTGCGAGGTTATAAGAAACTCTTT	CALWEVRGYKKLF	TRGV9	.	TRGJ1	18	-1	-1	23
23	2.448579823702253E-4	TGTGCCTTGTGGGAGGCCACTTATTATAAGAAACTCTTT	CALWEATYYKKLF	TRGV9	.	TRGJ1	15	-1	-1	20
23	2.448579823702253E-4	TGTGCCTTGGACCCTTCCAGTTATTATAAGAAACTCTTT	CALDPSSYYKKLF	TRGV9	.	TRGJ2	8	-1	-1	14
23	2.448579823702253E-4	TGTGCCACCTGGGACTTTGAGTGTCGGGGGGGACTCTTT	CATWDFECRGGLF	TRGV3	.	TRGJ1	14	-1	-1	32
23	2.448579823702253E-4	TGTGCCACCTGGGACGCGAATTATTATAAGAAACTCTTT	CATWDANYYKKLF	TRGV2	.	TRGJ2	15	-1	-1	16
23	2.448579823702253E-4	TGTGCCTTGTGGGATGATCATTATAAGAAACTCTTT	CALWDDHYKKLF	TRGV9	.	TRGJ1	13	-1	-1	16
23	2.448579823702253E-4	TGTGCCTTGTGGGAGGGGGATTATAAGAAACTCTTT	CALWEGDYKKLF	TRGV9	.	TRGJ1	15	-1	-1	19
23	2.448579823702253E-4	TGTGCCTTGTGGGAGAGTTGTTATAAGAAACTCTTT	CALWESCYKKLF	TRGV9	.	TRGJ1	14	-1	-1	14
23	2.448579823702253E-4	TGTGCCACCTGGGATATTTCGTCGGAGAAACTCTTT	CATWDISSEKLF	TRGV8	.	TRGJ1	15	-1	-1	25
23	2.448579823702253E-4	TGTGCCACCTGGGACAGGCTTCGGAAGAAACTCTTT	CATWDRLRKKLF	TRGV7	.	TRGJ2	18	-1	-1	24
23	2.448579823702253E-4	TGTGCTGCGTGGGATTATGGAGGGAAACTCTTT	CAAWDYGGKLF	TRGV10	.	TRGJ2	16	-1	-1	23
23	2.448579823702253E-4	TGTGCCTTGTGGGCCAATTATAAGAAACTCTTT	CALWANYKKLF	TRGV9	.	TRGJ1	12	-1	-1	16
23	2.448579823702253E-4	TGTGCCACCTGGTTAGATTGGATCAAGACGTTT	CATWLDWIKTF	TRGV3	.	TRGJP2	11	-1	-1	15
23	2.448579823702253E-4	TGTGCCACCTGGGACTATTATAAGAAACTCTTT	CATWDYYKKLF	TRGV3	.	TRGJ1	14	-1	-1	15
23	2.448579823702253E-4	TGTGCTGCGTGGGCAGTTAAGAAACTCTTT	CAAWAVKKLF	TRGV10	.	TRGJ1	12	-1	-1	17
23	2.448579823702253E-4	TGTGCCTTGTGGGGGAAGAAACTCTTT	CALWGKKLF	TRGV9	.	TRGJ1	12	-1	-1	15
23	2.448579823702253E-4	TGTGCCACCTGGGACGGGCCTAGGGGCGATTGGATCAAGACGTTT	CATWDGPRGDWIKTF	TRGV2	.	TRGJP2	19	-1	-1	27
23	2.448579823702253E-4	TGTGCCACCTGGGAAGGCGATAGTAGTGATTGGATCAAGACGTTT	CATWEGDSSDWIKTF	TRGV2	.	TRGJP2	16	-1	-1	19
23	2.448579823702253E-4	TGTGCTGCGTGGGATATTCACTCTTATTATAAGAAACTCTTT	CAAWDIHSYYKKLF	TRGV10	.	TRGJ1	14	-1	-1	23
23	2.448579823702253E-4	TGTGCTGCGTGGGACCCCCTCGATTTGGAGAAGAAACTCTTT	CAAWDPLDLEKKLF	TRGV10	.	TRGJ1	13	-1	-1	30
23	2.448579823702253E-4	TGTGCTGCGTGGAACCCAAATTATTATAAGAAACTCTTT	CAAWNPNYYKKLF	TRGV10	.	TRGJ1	11	-1	-1	18
23	2.448579823702253E-4	TGTGCTGCGTGGGTGAATTATTATAAGAAACTCTTT	CAAWVNYYKKLF	TRGV10	.	TRGJ1	12	-1	-1	14
23	2.448579823702253E-4	TGTGCCTTGTGGGAGGTGCGAGATGCGAAACTCTTT	CALWEVRDAKLF	TRGV9	.	TRGJ1	18	-1	-1	26
23	2.448579823702253E-4	TGTGCCTTGTGGGAGGTGGGTTATAAGAAACTCTTT	CALWEVGYKKLF	TRGV9	.	TRGJ1	17	-1	-1	20
23	2.448579823702253E-4	TGTGCCTTGGGCCTCGGGTATTATAAGAAACTCTTT	CALGLGYYKKLF	TRGV9	.	TRGJ1	8	-1	-1	18
23	2.448579823702253E-4	TGTGCCACCTGGGACTATTGGTATAAGAAACTCTTT	CATWDYWYKKLF	TRGV2	.	TRGJ1	14	-1	-1	21
23	2.448579823702253E-4	TGTGCCACCTGGGACGAGGATTGGATCAAGACGTTT	CATWDEDWIKTF	TRGV2	.	TRGJP2	15	-1	-1	18
23	2.448579823702253E-4	TGTGCCTGGCGGTCTTATTATAAGAAACTCTTT	CAWRSYYKKLF	TRGV9	.	TRGJ1	6	-1	-1	14
23	2.448579823702253E-4	TGTGCCACCTGGGACGGGACCGGTGGACTCTTT	CATWDGTGGLF	TRGV2	.	TRGJ1	21	-1	-1	26
23	2.448579823702253E-4	TGTGCCACCTGGGACAGGACCGTGGGGCTCTTT	CATWDRTVGLF	TRGV7	.	TRGJ1	17	-1	-1	27
23	2.448579823702253E-4	TGTGCCTTGTGTGCTTATAAGAAACTCTTT	CALCAYKKLF	TRGV9	.	TRGJ1	10	-1	-1	14
23	2.448579823702253E-4	TGTGCCTTGTGGGAGGGCAAGAAACTCTTT	CALWEGKKLF	TRGV9	.	TRGJ1	18	-1	-1	18
23	2.448579823702253E-4	TGTGGAAAGACGTTT	CGKTF	TRGV2	.	TRGJP2	3	-1	-1	6
23	2.448579823702253E-4	TGTGCCTTGTGGGAGGTGCAGGGGAATTATTATAAGAAACTCTTT	CALWEVQGNYYKKLF	TRGV9	.	TRGJ1	19	-1	-1	23
23	2.448579823702253E-4	TGTGCCTTGTGGGAATCCCTGGGGTATTATAAGAAACTCTTT	CALWESLGYYKKLF	TRGV9	.	TRGJ1	13	-1	-1	24
23	2.448579823702253E-4	TGTGCCACCTGGGACGGGCTCGGCAATTGGATCAAGACGTTT	CATWDGLGNWIKTF	TRGV2	.	TRGJP2	21	-1	-1	25
23	2.448579823702253E-4	TGTGCTGCGTGGGAGTGGGTTTATTATAAGAAACTCTTT	CAAWEWVYYKKLF	TRGV10	.	TRGJ1	13	-1	-1	20
23	2.448579823702253E-4	TGTGCCTTGTGGGAGGGCCTTAACAAGAAGAAACTCTTT	CALWEGLNKKKLF	TRGV9	.	TRGJ1	15	-1	-1	27
23	2.448579823702253E-4	TGTGCCTTGTGGGAGGGAACCGGCAAGAAACTCTTT	CALWEGTGKKLF	TRGV9	.	TRGJ1	15	-1	-1	24
23	2.448579823702253E-4	TGTGCCACCTGGCTTAGTGATTGGATCAAGACGTTT	CATWLSDWIKTF	TRGV2	.	TRGJP2	11	-1	-1	14
23	2.448579823702253E-4	TGTGCCACCTGGGATAGGCTTTATAAGAAACTCTTT	CATWDRLYKKLF	TRGV8	.	TRGJ1	18	-1	-1	20
23	2.448579823702253E-4	TGTGCTGCGTGGGATTCCCCAAGATCGAATTATTATAAGAAACTCTTT	CAAWDSPRSNYYKKLF	TRGV10	.	TRGJ1	15	-1	-1	24
23	2.448579823702253E-4	TGTGCCTTGTGGGAGGCCCCCGACGGCCGTTATTATAAGAAACTCTTT	CALWEAPDGRYYKKLF	TRGV9	.	TRGJ1	15	-1	-1	29
23	2.448579823702253E-4	TGTGCCACCTGGGACAGTCTAACCGCCTTCTATAAGAAACTCTTT	CATWDSLTAFYKKLF	TRGV3	.	TRGJ1	16	-1	-1	30
23	2.448579823702253E-4	TGTGCTGCGTGGGATCCCGATGGTGATTGGATCAAGACGTTT	CAAWDPDGDWIKTF	TRGV10	.	TRGJP2	14	-1	-1	22
23	2.448579823702253E-4	TGTGCCTTGTGGGAGGTGGTTTGTGTTTATAAGAAACTCTTT	CALWEVVCVYKKLF	TRGV9	.	TRGJ1	17	-1	-1	26
23	2.448579823702253E-4	TGTGCCTTGTGGGAGGTATATAAGAAACTCTTT	CALWEVYKKLF	TRGV9	.	TRGJ1	16	-1	-1	18
23	2.448579823702253E-4	TGTGCCACCTGGACACCTTGGATCAAGACGTTT	CATWTPWIKTF	TRGV2	.	TRGJP2	11	-1	-1	17
22	2.342119831367372E-4	TGTGCTGCGTGGGATGACCCTCATATTATAAGAAACTCTAAGCCAACGAAACTCTTT	CAAWDDPHIIRNSKPTKLF	TRGV10	.	TRGJ1	17	-1	-1	47
22	2.342119831367372E-4	TGTGCTGCGTGGGATCTTTGCTCGGCGTATACCACTGGTTGGTTCAAGATATTT	CAAWDLCSAYTTGWFKIF	TRGV10	.	TRGJP1	14	-1	-1	27
22	2.342119831367372E-4	TGTGCCACCTGGGACGGGCCCGGCCCAGATAGTAGTGATTGGATCAAGACGTTT	CATWDGPGPDSSDWIKTF	TRGV2	.	TRGJP2	27	-1	-1	28
22	2.342119831367372E-4	TGTGCCACCTGGGACGGGCATATCCTTATGGATAGTGATTGGATCAAGACGTTT	CATWDGHILMDSDWIKTF	TRGV2	.	TRGJP2	18	-1	-1	32
22	2.342119831367372E-4	TGTGCTGCGTGGGATTGGGATTCTCCGGTCAATTATTATAAGAAACTCTTT	CAAWDWDSPVNYYKKLF	TRGV10	.	TRGJ1	15	-1	-1	30
22	2.342119831367372E-4	TGTGCCACCTGGGACGGGCCTTTGGGTAGTAGTGATTGGATCAAGACGTTT	CATWDGPLGSSDWIKTF	TRGV2	.	TRGJP2	19	-1	-1	26
22	2.342119831367372E-4	TGTGCTGCGTGGGGCGATCAATATACCACTGGTTGGTTCAAGATATTT	CAAWGDQYTTGWFKIF	TRGV10	.	TRGJP1	12	-1	-1	20
22	2.342119831367372E-4	TGTGCTGCGTGGGATTATGGTGTGTCGGCATATTATAAGAAACTCTTT	CAAWDYGVSAYYKKLF	TRGV10	.	TRGJ1	16	-1	-1	30
22	2.342119831367372E-4	TGTGCTGCGTGGGATGGGATGTGTACCACTGGTTGGTTCAAGATATTT	CAAWDGMCTTGWFKIF	TRGV10	.	TRGJP1	14	-1	-1	23
22	2.342119831367372E-4	TGTGCCACCTGGGACGGCCTCTATAGTAGTGATTGGATCAAGACGTTT	CATWDGLYSSDWIKTF	TRGV2	.	TRGJP2	16	-1	-1	18
22	2.342119831367372E-4	TGTGCCACCTGGGACGGGCCTCATAGTAGTGATTGGATCAAGACGTTT	CATWDGPHSSDWIKTF	TRGV2	.	TRGJP2	19	-1	-1	22
22	2.342119831367372E-4	TGTGCCACCTGGGACGGGCGAGAGGTGAGTGATTGGATCAAGACGTTT	CATWDGREVSDWIKTF	TRGV2	.	TRGJP2	18	-1	-1	27
22	2.342119831367372E-4	TGTGCCACCTGGGACAGGGCCCATTGTAGTGATTGGATCAAGACGTTT	CATWDRAHCSDWIKTF	TRGV3	.	TRGJP2	17	-1	-1	22
22	2.342119831367372E-4	TGTGCTGCGTGGGATACCGCTTCGAATTATTATAAGAAACTCTTT	CAAWDTASNYYKKLF	TRGV10	.	TRGJ1	14	-1	-1	20
22	2.342119831367372E-4	TGTGCCACCTGGGACGGTCCTCCTCGTGATTGGATCAAGACGTTT	CATWDGPPRDWIKTF	TRGV2	.	TRGJP2	19	-1	-1	25
22	2.342119831367372E-4	TGTGCTGCGTGCGATCCAAGAGGAAGGTATAAGAAACTCTTT	CAACDPRGRYKKLF	TRGV10	.	TRGJ1	14	-1	-1	27
22	2.342119831367372E-4	TGTGCTGCGTGGGATAAATGCCTTTATTATAAGAAACTCTTT	CAAWDKCLYYKKLF	TRGV10	.	TRGJ1	14	-1	-1	23
22	2.342119831367372E-4	TGTGCCTTGTGGGAGGTGCTTCCGAGATGTGAGAAACTCTTT	CALWEVLPRCEKLF	TRGV9	.	TRGJ1	18	-1	-1	31
22	2.342119831367372E-4	TGTGCCTTGTGGGAGGTAAAAAGTTATTATAAGAAACTCTTT	CALWEVKSYYKKLF	TRGV9	.	TRGJ1	16	-1	-1	23
22	2.342119831367372E-4	TGTGCCACCTGGGACAGCCGCGAGAGGTATAAGAAACTCTTT	CATWDSRERYKKLF	TRGV7	.	TRGJ1	16	-1	-1	27
22	2.342119831367372E-4	TGTGCTGCGTGGGATTGGAATTATTATAAGAAACTCTTT	CAAWDWNYYKKLF	TRGV10	.	TRGJ1	15	-1	-1	13
22	2.342119831367372E-4	TGTGCTGCGCCAACCCTTCGGGGTTATAAGAAACTCTTT	CAAPTLRGYKKLF	TRGV10	.	TRGJ1	8	-1	-1	23
22	2.342119831367372E-4	TGTGCCTTGTGGGAGGTTTTCTATTATAAGAAACTCTTT	CALWEVFYYKKLF	TRGV9	.	TRGJ1	16	-1	-1	21
22	2.342119831367372E-4	TGTGCCTTGTGGGAGGTCCAATATTATAAGAAACTCTTT	CALWEVQYYKKLF	TRGV9	.	TRGJ1	19	-1	-1	21
22	2.342119831367372E-4	TGTGCCACCTGGGACAGGCCCGGGTATAAGAAACTCTTT	CATWDRPGYKKLF	TRGV3	.	TRGJ1	19	-1	-1	24
22	2.342119831367372E-4	TGTGCCTGGGTTCCGAATTATTATAAGAAACTCTTT	CAWVPNYYKKLF	TRGV9	.	TRGJ1	6	-1	-1	13
22	2.342119831367372E-4	TGTGCCACCTGGGACGGGACGGGGATCAAGACGTTT	CATWDGTGIKTF	TRGV2	.	TRGJP2	17	-1	-1	22
22	2.342119831367372E-4	TGTGCCACCTGGGAAACGGATTATAAGAAACTCTTT	CATWETDYKKLF	TRGV3	.	TRGJ1	13	-1	-1	19
22	2.342119831367372E-4	TGTGCCACCTGGAGTAGTGATTGGATCAAGACGTTT	CATWSSDWIKTF	TRGV8	.	TRGJP2	11	-1	-1	12
22	2.342119831367372E-4	TGTGCTGCGTGGGATTCTTATAAGAAACTCTTT	CAAWDSYKKLF	TRGV10	.	TRGJ1	15	-1	-1	13
22	2.342119831367372E-4	TGTGCCTTGTGGGAGGCCAATAAGAAACTCTTT	CALWEANKKLF	TRGV9	.	TRGJ1	15	-1	-1	19
22	2.342119831367372E-4	TGTGCCTTGCTCGATTATTATAAGAAACTCTTT	CALLDYYKKLF	TRGV9	.	TRGJ1	8	-1	-1	10
22	2.342119831367372E-4	TGTGCCACCTGGGATAGGCGAAAGAAACTCTTT	CATWDRRKKLF	TRGV8	.	TRGJ2	18	-1	-1	21
22	2.342119831367372E-4	TGTGCCACCCATCTCAACGATACGAAACTCTTT	CATHLNDTKLF	TRGV3	.	TRGJ1	8	-1	-1	19
22	2.342119831367372E-4	TGTGCCCCTCGAGGGTATAAGAAACTCTTT	CAPRGYKKLF	TRGV9	.	TRGJ1	5	-1	-1	15
22	2.342119831367372E-4	TGTGCCACCTGGGCCCACCTGAACCTCTTT	CATWAHLNLF	TRGV3	.	TRGJ1	12	-1	-1	20
22	2.342119831367372E-4	TGTGCTGCGGGGGTAGGAAAACTCTTT	CAAGVGKLF	TRGV10	.	TRGJ1	12	-1	-1	18
22	2.342119831367372E-4	TGTGCCTTGTTTTATAAGAAACTCTTT	CALFYKKLF	TRGV9	.	TRGJ1	9	-1	-1	11
22	2.342119831367372E-4	TGTGCCTTGTGGGAAAAGAAACTCTTT	CALWEKKLF	TRGV9	.	TRGJ1	13	-1	-1	15
22	2.342119831367372E-4	TGTGCCACCTGGATTAAGAAACTCTTT	CATWIKKLF	TRGV2	.	TRGJ1	11	-1	-1	14
22	2.342119831367372E-4	TGTGCCACCTATATCAAGACGTTT	CATYIKTF	TRGV2	.	TRGJP2	9	-1	-1	12
22	2.342119831367372E-4	TGTGCTGCGTGGGATTTATATACCACTGGTTGGTTCAAGATATTT	CAAWDLYTTGWFKIF	TRGV10	.	TRGJP1	15	-1	-1	16
22	2.342119831367372E-4	TGTGCTGCGTGGGCCCTCCCAGGGGGTTATAAGAAACTCTTT	CAAWALPGGYKKLF	TRGV10	.	TRGJ1	12	-1	-1	26
22	2.342119831367372E-4	TGTGCTGCGTGGGATTATGACGGTTATTATAAGAAACTCTTT	CAAWDYDGYYKKLF	TRGV10	.	TRGJ1	16	-1	-1	23
22	2.342119831367372E-4	TGTGCCTTGTGGGAGGTGCATCGTTCTTATAAGAAACTCTTT	CALWEVHRSYKKLF	TRGV9	.	TRGJ1	19	-1	-1	23
22	2.342119831367372E-4	TGTGCCTTGTGGGAGGCCGCCTCCCCTTATAAGAAACTCTTT	CALWEAASPYKKLF	TRGV9	.	TRGJ1	24	-1	-1	26
22	2.342119831367372E-4	TGTGCTGCGTGGGATTTTGGTTATAAGAAACTCTTT	CAAWDFGYKKLF	TRGV10	.	TRGJ1	15	-1	-1	20
22	2.342119831367372E-4	TGTGCTGCGCCCAACACTGGTTGGTTCAAGATATTT	CAAPNTGWFKIF	TRGV10	.	TRGJP1	8	-1	-1	14
22	2.342119831367372E-4	TGTGCCTTGTGGGAGGTGCGCTATAAGAAACTCTTT	CALWEVRYKKLF	TRGV9	.	TRGJ1	18	-1	-1	21
22	2.342119831367372E-4	TGTGCCTTGTCAACGAATTATAAGAAACTCTTT	CALSTNYKKLF	TRGV9	.	TRGJ1	9	-1	-1	16
22	2.342119831367372E-4	TGTGCCACCTGGGACCCGGCGGGGAAACTCTTT	CATWDPAGKLF	TRGV2	.	TRGJ1	14	-1	-1	23
22	2.342119831367372E-4	TGTGCCACCTGGGACGGGCCTTCGGAACTCTTT	CATWDGPSELF	TRGV2	.	TRGJ1	19	-1	-1	25
22	2.342119831367372E-4	TGTGCCACCTGGGACGGGGGGAAGAAACTCTTT	CATWDGGKKLF	TRGV2	.	TRGJ1	17	-1	-1	21
22	2.342119831367372E-4	TGTGCCTTGTGGGAGGTGGAGAAACTCTTT	CALWEVEKLF	TRGV9	.	TRGJ1	17	-1	-1	19
22	2.342119831367372E-4	TGTGCCTTGTGGGAGGTGCCCCAATACACTGGTTGGTTCAAGATATTT	CALWEVPQYTGWFKIF	TRGV9	.	TRGJP1	21	-1	-1	23
22	2.342119831367372E-4	TGTGCCTTGTGGGAGGTGCACGATAGTAGTGATTGGATCAAGACGTTT	CALWEVHDSSDWIKTF	TRGV9	.	TRGJP2	20	-1	-1	22
22	2.342119831367372E-4	TGTGCTGCGTGGGATAAGGTTAATTATTATAAGAAACTCTTT	CAAWDKVNYYKKLF	TRGV10	.	TRGJ1	14	-1	-1	21
22	2.342119831367372E-4	TGTGCCTTGTGGGAGGCCTTTTATGGTTATAAGAAACTCTTT	CALWEAFYGYKKLF	TRGV9	.	TRGJ1	15	-1	-1	26
22	2.342119831367372E-4	TGTGCTGCGTGGCTTCCGAATTATTATAAGAAACTCTTT	CAAWLPNYYKKLF	TRGV10	.	TRGJ1	11	-1	-1	16
22	2.342119831367372E-4	TGTGCTGCGTGGGATTCGAATTATTATAAGAAACTCTTT	CAAWDSNYYKKLF	TRGV10	.	TRGJ1	20	-1	-1	13
22	2.342119831367372E-4	TGTGCCTTGTGGGAGGAACCTTATTATAAGAAACTCTTT	CALWEEPYYKKLF	TRGV9	.	TRGJ1	15	-1	-1	20
22	2.342119831367372E-4	TGTGCCACCTGGGACCCGAGTGATTGGATCAAGACGTTT	CATWDPSDWIKTF	TRGV2	.	TRGJP2	14	-1	-1	18
22	2.342119831367372E-4	TGTGCCACCTGGGACACGAATTATTATAAGAAACTCTTT	CATWDTNYYKKLF	TRGV2	.	TRGJ1	14	-1	-1	16
22	2.342119831367372E-4	TGTGCCTTGTGGTGGTGTTGTTATAAGAAACTCTTT	CALWWCCYKKLF	TRGV9	.	TRGJ1	11	-1	-1	17
22	2.342119831367372E-4	TGTGCTGCGTGGGGTTATTATAAGAAACTCTTT	CAAWGYYKKLF	TRGV10	.	TRGJ1	16	-1	-1	14
22	2.342119831367372E-4	TGTGCTGCGTCGGACTATAAGAAACTCTTT	CAASDYKKLF	TRGV10	.	TRGJ1	16	-1	-1	15
22	2.342119831367372E-4	TGTGCCACCTGTTACTGGATCAAGACGTTT	CATCYWIKTF	TRGV2	.	TRGJP2	10	-1	-1	15
22	2.342119831367372E-4	TGTGCCACCTGGATCAAGAAACTCTTT	CATWIKKLF	TRGV3	.	TRGJ1	11	-1	-1	15
21	2.2356598390324916E-4	TGTGCTGCGTGGGATTATAGCCAATCGCCGCCAGGTACCACTGGTTGGTTCAAGATATTT	CAAWDYSQSPPGTTGWFKIF	TRGV10	.	TRGJP1	16	-1	-1	35
21	2.2356598390324916E-4	TGTGCCTTGTGGGAGGTGCCAAACGTAAGGTTTCGTAGTAGTGATTGGATCAAGACGTTT	CALWEVPNVRFRSSDWIKTF	TRGV9	.	TRGJP2	18	-1	-1	35
21	2.2356598390324916E-4	TGTGCCTTGTGGGAGGTTCGGCCACAAGAGTTGGGCAAAAAAATCAAGGTATTT	CALWEVRPQELGKKIKVF	TRGV9	.	TRGJP	16	-1	-1	24
21	2.2356598390324916E-4	TGTGCCTTGTGGGAGTCAGGGTTAGAGTTGGGCAAAAAAATCAAGGTATTT	CALWESGLELGKKIKVF	TRGV9	.	TRGJP	14	-1	-1	23
21	2.2356598390324916E-4	TGTGCCTTGTGGGAGGTGCTTTGTGCGCGGAATTATTATAAGAAACTCTTT	CALWEVLCARNYYKKLF	TRGV9	.	TRGJ1	18	-1	-1	29
21	2.2356598390324916E-4	TGTGCCACCTGGGATAGCCAGGAGGATAGTAGTGATTGGATCAAGACGTTT	CATWDSQEDSSDWIKTF	TRGV8	.	TRGJP2	16	-1	-1	25
21	2.2356598390324916E-4	TGTGCCACCTGGGACGGGCCGAGCGGGGTTAGTGATTGGATCAAGACGTTT	CATWDGPSGVSDWIKTF	TRGV2	.	TRGJP2	19	-1	-1	29
21	2.2356598390324916E-4	TGTGCCACCTGGGATAGGGGACTTAGTAGTGATTGGATCAAGACGTTT	CATWDRGLSSDWIKTF	TRGV8	.	TRGJP2	17	-1	-1	23
21	2.2356598390324916E-4	TGTGCCACCTGGGACGGGCCCGATAGTAGTGATTGGATCAAGACGTTT	CATWDGPDSSDWIKTF	TRGV2	.	TRGJP2	21	-1	-1	22
21	2.2356598390324916E-4	TGTGCCACCTGGGACGGGACCGCGGTAAGTGATTGGATCAAGACGTTT	CATWDGTAVSDWIKTF	TRGV2	.	TRGJP2	21	-1	-1	27
21	2.2356598390324916E-4	TGTGCCACCTGGGATTTTGTGGGGGAGGATTGGATCAAGACGTTT	CATWDFVGEDWIKTF	TRGV8	.	TRGJP2	14	-1	-1	27
21	2.2356598390324916E-4	TGTGCCACCTGGGACGGGCCGCGTAGTGATTGGATCAAGACGTTT	CATWDGPRSDWIKTF	TRGV2	.	TRGJP2	23	-1	-1	22
21	2.2356598390324916E-4	TGTGCTGCGTGGGATCGGTCCACTGGTTGGTTCAAGATATTT	CAAWDRSTGWFKIF	TRGV10	.	TRGJP1	14	-1	-1	19
21	2.2356598390324916E-4	TGTGCCTTGTGGGAGGTTAAAGGTTATTATAAGAAACTCTTT	CALWEVKGYYKKLF	TRGV9	.	TRGJ1	16	-1	-1	23
21	2.2356598390324916E-4	TGTGCCACCTGGGACGGGCCGTGGTATTATAAGAAACTCTTT	CATWDGPWYYKKLF	TRGV2	.	TRGJ1	19	-1	-1	24
21	2.2356598390324916E-4	TGTGCCACCTGGGACGGGGGGCGTGATTGGATCAAGACGTTT	CATWDGGRDWIKTF	TRGV2	.	TRGJP2	17	-1	-1	22
21	2.2356598390324916E-4	TGTGCCACCTGGGACGAGAGTAGTGATTGGATCAAGACGTTT	CATWDESSDWIKTF	TRGV2	.	TRGJP2	15	-1	-1	18
21	2.2356598390324916E-4	TGTGCTGCGTGGGCAATCCCATATTATAAGAAACTCTTT	CAAWAIPYYKKLF	TRGV10	.	TRGJ1	12	-1	-1	21
21	2.2356598390324916E-4	TGTGCCTTGTGGGAGGTTCACCCAAATAAGAAACTCTTT	CALWEVHPNKKLF	TRGV9	.	TRGJ1	21	-1	-1	25
21	2.2356598390324916E-4	TGTGCCTTGTGGGAGGTGCCCTCTTATAAGAAACTCTTT	CALWEVPSYKKLF	TRGV9	.	TRGJ1	22	-1	-1	23
21	2.2356598390324916E-4	TGTGCCTTGTGGGAGGTGATCCCTTATAAGAAACTCTTT	CALWEVIPYKKLF	TRGV9	.	TRGJ1	17	-1	-1	23
21	2.2356598390324916E-4	TGTGCCTTGTGGGAGGCCCCCCACAATAAGAAACTCTTT	CALWEAPHNKKLF	TRGV9	.	TRGJ1	25	-1	-1	25
21	2.2356598390324916E-4	TGTGCCTTGTGGGAGGGCAGGAATTATAAGAAACTCTTT	CALWEGRNYKKLF	TRGV9	.	TRGJ1	18	-1	-1	22
21	2.2356598390324916E-4	TGTGCCACCTGGGACGCCAAGCGTCGTAAGAAACTCTTT	CATWDAKRRKKLF	TRGV2	.	TRGJ2	15	-1	-1	26
21	2.2356598390324916E-4	TGTGCCACCTGGGACAGGCCGTCGGGTAAGAAACTCTTT	CATWDRPSGKKLF	TRGV3	.	TRGJ1	22	-1	-1	26
21	2.2356598390324916E-4	TGTGCCACCTGGGACAGGCGTTATTATAAGAAACTCTTT	CATWDRRYYKKLF	TRGV7	.	TRGJ1	18	-1	-1	20
21	2.2356598390324916E-4	TGTGCTGCGTGGGTACCAGGGAATAAGAAACTCTTT	CAAWVPGNKKLF	TRGV10	.	TRGJ1	12	-1	-1	22
21	2.2356598390324916E-4	TGTGCCTTGTTCTTGGGGAATTATAAGAAACTCTTT	CALFLGNYKKLF	TRGV9	.	TRGJ1	9	-1	-1	19
21	2.2356598390324916E-4	TGTGCCTTGTGGGAGACACGAAAGGGGAAACTCTTT	CALWETRKGKLF	TRGV9	.	TRGJ1	14	-1	-1	26
21	2.2356598390324916E-4	TGTGCCACCTGGGACGGGCGGCGGAAGAAACTCTTT	CATWDGRRKKLF	TRGV2	.	TRGJ1	18	-1	-1	24
21	2.2356598390324916E-4	TGTGCCTTGTGGGAGTATTTTCTGATACTCTTT	CALWEYFLILF	TRGV9	.	TRGJ1	14	-1	-1	23
21	2.2356598390324916E-4	TGTGCCTTGATTTCCATTTTGGAGAAACTCTTT	CALISILEKLF	TRGV9	.	TRGJ1	8	-1	-1	22
21	2.2356598390324916E-4	TGTGCCACCTGGGACGGGCTGGGGAAACTCTTT	CATWDGLGKLF	TRGV2	.	TRGJ1	18	-1	-1	23
21	2.2356598390324916E-4	TGTGCCTCACAGAAGGGGAAACTCTTT	CASQKGKLF	TRGV9	.	TRGJ1	6	-1	-1	17
21	2.2356598390324916E-4	TGTGATGATTCGGAGAAACTCTTT	CDDSEKLF	TRGV2	.	TRGJ1	3	-1	-1	13
21	2.2356598390324916E-4	TGTGCCACCTGGGACGGCCGCAGTAGTGATTGGATCAAGACGTTT	CATWDGRSSDWIKTF	TRGV2	.	TRGJP2	16	-1	-1	21
21	2.2356598390324916E-4	TGTGCTGCGTGGGTTTATTCCCTTGATTATAAGAAACTCTTT	CAAWVYSLDYKKLF	TRGV10	.	TRGJ1	16	-1	-1	25
21	2.2356598390324916E-4	TGTGCTGCGTGGGATTACCAGACTGGTTGGTTCAAGATATTT	CAAWDYQTGWFKIF	TRGV10	.	TRGJP1	17	-1	-1	8
21	2.2356598390324916E-4	TGTGCCTTGTGGGAGGTGCATGATTGTTATAAGAAACTCTTT	CALWEVHDCYKKLF	TRGV9	.	TRGJ1	19	-1	-1	22
21	2.2356598390324916E-4	TGTGCCTTGTGGGAGACTACGAATTATTATAAGAAACTCTTT	CALWETTNYYKKLF	TRGV9	.	TRGJ1	14	-1	-1	19
21	2.2356598390324916E-4	TGTGCCACCTGGGACGGGCACGGTGATTGGATCAAGACGTTT	CATWDGHGDWIKTF	TRGV2	.	TRGJP2	21	-1	-1	22
21	2.2356598390324916E-4	TGTGCTGCGTGGGATTCTAAATATTATAAGAAACTCTTT	CAAWDSKYYKKLF	TRGV10	.	TRGJ1	15	-1	-1	13
21	2.2356598390324916E-4	TGTGCCTTGTGGGAGGTTGGGGTTGGTCAGAAACTCTTT	CALWEVGVGQKLF	TRGV9	.	TRGJ1	16	-1	-1	28
21	2.2356598390324916E-4	TGTGCCACCTGGGTGGGGAATTATTATAAGAAACTCTTT	CATWVGNYYKKLF	TRGV8	.	TRGJ1	12	-1	-1	17
21	2.2356598390324916E-4	TGTGCCACCTGGGATGAGGATTATTATAAGAAACTCTTT	CATWDEDYYKKLF	TRGV8	.	TRGJ1	18	-1	-1	19
21	2.2356598390324916E-4	TGTGCCACCTGGGACGCCATCGTGCTGATGAAACTCTTT	CATWDAIVLMKLF	TRGV2	.	TRGJ1	15	-1	-1	29
21	2.2356598390324916E-4	TGTGCGGTAGAAAGGGGTAGTGATTGGATCAAGACGTTT	CAVERGSDWIKTF	TRGV10	.	TRGJP2	4	-1	-1	16
21	2.2356598390324916E-4	TGTGCCACCTGGGACGATTATTATAAGAAACTCTTT	CATWDDYYKKLF	TRGV8	.	TRGJ1	13	-1	-1	16
21	2.2356598390324916E-4	TGTGCCACCTGGGACAGGCTTATTGAGAAACTCTTT	CATWDRLIEKLF	TRGV3	.	TRGJ1	18	-1	-1	25
21	2.2356598390324916E-4	TGTGCCACCTGGGACAAGTATTATAAGAAACTCTTT	CATWDKYYKKLF	TRGV3	.	TRGJ1	15	-1	-1	15
21	2.2356598390324916E-4	TGTGCCTTGTGGGAGGTGTGTCCGAAACTCTTT	CALWEVCPKLF	TRGV9	.	TRGJ1	17	-1	-1	23
21	2.2356598390324916E-4	TGTGCCACCTGGGACGGGGGTAAGAAACTCTTT	CATWDGGKKLF	TRGV2	.	TRGJ1	17	-1	-1	20
21	2.2356598390324916E-4	TGTGCCACCTGGGACAGGACTGCGAAACTCTTT	CATWDRTAKLF	TRGV3	.	TRGJ1	21	-1	-1	23
21	2.2356598390324916E-4	TGCTCTGTGCCGAATGTGTCGCCCAAGACGTTT	CSVPNVSPKTF	TRGV2	.	TRGJP2	1	-1	-1	23
21	2.2356598390324916E-4	TGTGCCTTGTGGGAGGACAAGAAACTCTTT	CALWEDKKLF	TRGV9	.	TRGJ1	15	-1	-1	18
20	2.129199846697611E-4	TGTGCCTTGTGGGAGGTAAATAAAGAGTTGGGCAAAAAAATCAAGGTATTT	CALWEVNKELGKKIKVF	TRGV9	.	TRGJP	16	-1	-1	22
20	2.129199846697611E-4	TGTGCCACCTGGGACGGAACAAGAAAAAGTAGTGATTGGATCAAGACGTTT	CATWDGTRKSSDWIKTF	TRGV2	.	TRGJP2	16	-1	-1	27
20	2.129199846697611E-4	TGTGCCACCTGGGACGGCCGATATAGTAGTGATTGGATCAAGACGTTT	CATWDGRYSSDWIKTF	TRGV2	.	TRGJP2	16	-1	-1	20
20	2.129199846697611E-4	TGTGCCACCTGGGACGGCCAGGTTGGGAGTGATTGGATCAAGACGTTT	CATWDGQVGSDWIKTF	TRGV2	.	TRGJP2	16	-1	-1	27
20	2.129199846697611E-4	TGTGCCACCTGGGACGGGCTGGGAAGTAGTGATTGGATCAAGACGTTT	CATWDGLGSSDWIKTF	TRGV2	.	TRGJP2	18	-1	-1	24
20	2.129199846697611E-4	TGTGCTGCGTGGGATTATAAAGGGTTAAATTATAAGAAACTCTTT	CAAWDYKGLNYKKLF	TRGV10	.	TRGJ1	16	-1	-1	28
20	2.129199846697611E-4	TGTGCCTTGTGGGAGCTCGAGTTGGGCAAAAAAATCAAGGTATTT	CALWELELGKKIKVF	TRGV9	.	TRGJP	14	-1	-1	18
20	2.129199846697611E-4	TGTGCCTTGTGGGAGGTGGCGGTTGGGTATTATAAGAAACTCTTT	CALWEVAVGYYKKLF	TRGV9	.	TRGJ1	17	-1	-1	27
20	2.129199846697611E-4	TGTGCTGCGTGGGATTTGGGGAATTATTATAAGAAACTCTTT	CAAWDLGNYYKKLF	TRGV10	.	TRGJ1	15	-1	-1	20
20	2.129199846697611E-4	TGTGCCTTGTGGGAGGAGCCTCTTTATTATAAGAAACTCTTT	CALWEEPLYYKKLF	TRGV9	.	TRGJ1	18	-1	-1	23
20	2.129199846697611E-4	TGTGCCACCTGGGGTGGGAGTAGTGATTGGATCAAGACGTTT	CATWGGSSDWIKTF	TRGV8	.	TRGJP2	12	-1	-1	18
20	2.129199846697611E-4	TGTGCCACCTGGGGATATAGTAGTGATTGGATCAAGACGTTT	CATWGYSSDWIKTF	TRGV2	.	TRGJP2	12	-1	-1	14
20	2.129199846697611E-4	TGTGCTGCGTGGGATTATAGGTATTATAAGAAACTCTTT	CAAWDYRYYKKLF	TRGV10	.	TRGJ1	16	-1	-1	21
20	2.129199846697611E-4	TGTGCCTTGTTACCAGCGGGTTATTATAAGAAACTCTTT	CALLPAGYYKKLF	TRGV9	.	TRGJ1	9	-1	-1	20
20	2.129199846697611E-4	TGTGCCTTGTGGCGGCCGGTTTGTTATAAGAAACTCTTT	CALWRPVCYKKLF	TRGV9	.	TRGJ1	11	-1	-1	20
20	2.129199846697611E-4	TGTGCCTTGTGGGAGGTGCAAACCTATAAGAAACTCTTT	CALWEVQTYKKLF	TRGV9	.	TRGJ1	19	-1	-1	24
20	2.129199846697611E-4	TGTGCCTTGTGGGAGGTGACTTATTATAAGAAACTCTTT	CALWEVTYYKKLF	TRGV9	.	TRGJ1	17	-1	-1	17
20	2.129199846697611E-4	TGTGCCACCTGGGATAGGCGGGGGATGGAGAAACTCTTT	CATWDRRGMEKLF	TRGV8	.	TRGJ1	18	-1	-1	28
20	2.129199846697611E-4	TGTGCCACCTGGGACGGTGGGATTGATAAGAAACTCTTT	CATWDGGIDKKLF	TRGV3	.	TRGJ1	14	-1	-1	21
20	2.129199846697611E-4	TGTGCCACCTGGGACGGAGTGGGTTGGATCAAGACGTTT	CATWDGVGWIKTF	TRGV2	.	TRGJP2	16	-1	-1	23
20	2.129199846697611E-4	TGTGCTGCGTGGGATTTATCTTATAAGAAACTCTTT	CAAWDLSYKKLF	TRGV10	.	TRGJ1	15	-1	-1	20
20	2.129199846697611E-4	TGTGCTGCGTGGGATTATGGGTATAAGAAACTCTTT	CAAWDYGYKKLF	TRGV10	.	TRGJ1	16	-1	-1	21
20	2.129199846697611E-4	TGTGCCACCTGGGACGGGCGGCGGATCAAGACGTTT	CATWDGRRIKTF	TRGV2	.	TRGJP2	18	-1	-1	22
20	2.129199846697611E-4	TGTGCCACCTGGGAGGGGGATTGGATCAAGACGTTT	CATWEGDWIKTF	TRGV3	.	TRGJP2	13	-1	-1	18
20	2.129199846697611E-4	TGTGCCTTGTGGGAGGTGGGTTGGAAACTCTTT	CALWEVGWKLF	TRGV9	.	TRGJ1	17	-1	-1	23
20	2.129199846697611E-4	TGTGCCTTGTGGGAAAACCGTAAGAAACTCTTT	CALWENRKKLF	TRGV9	.	TRGJ1	13	-1	-1	20
20	2.129199846697611E-4	TGTGCCACCTGGGTAGATTGGATCAAGACGTTT	CATWVDWIKTF	TRGV2	.	TRGJP2	12	-1	-1	15
20	2.129199846697611E-4	TGTGCCACCTGGGACAGCTGGATCAAGACGTTT	CATWDSWIKTF	TRGV7	.	TRGJP2	16	-1	-1	18
20	2.129199846697611E-4	TGTGCCAAGTTTAACAATTATAAGAAACTCTTT	CAKFNNYKKLF	TRGV9	.	TRGJ1	5	-1	-1	16
20	2.129199846697611E-4	TGTGCTGCGGGGGGGGGAAAGAAACTCTTT	CAAGGGKKLF	TRGV10	.	TRGJ1	12	-1	-1	18
20	2.129199846697611E-4	TGTGCCTTGTTTTCTCATAAGAAACTCTTT	CALFSHKKLF	TRGV9	.	TRGJ1	9	-1	-1	16
20	2.129199846697611E-4	TGTGCGCCGTACGCGAATAAGAAACTCTTT	CAPYANKKLF	TRGV9	.	TRGJ1	4	-1	-1	16
20	2.129199846697611E-4	TGTGCCACCTGGGACAAGAAACTCTTT	CATWDKKLF	TRGV8	.	TRGJ1	13	-1	-1	15
20	2.129199846697611E-4	TGTGCCACCTGGAATAAGAAACTCTTT	CATWNKKLF	TRGV3	.	TRGJ1	11	-1	-1	13
20	2.129199846697611E-4	TGTGCCGCCTATAAGAAACTCTTT	CAAYKKLF	TRGV3	.	TRGJ1	9	-1	-1	9
20	2.129199846697611E-4	TGTGCCACCTGCAAACTCTTT	CATCKLF	TRGV8	.	TRGJ1	10	-1	-1	12
19	2.0227398543627305E-4	TGTGCCACCTGGGACGGGCTACTCATCCCCCATAGTAGTGATTGGATCAAGACGTTT	CATWDGLLIPHSSDWIKTF	TRGV2	.	TRGJP2	18	-1	-1	31
19	2.0227398543627305E-4	TGTGCTGCGTGGGACCCCTTTTCGGATACCACTGGTTGGTTCAAGATATTT	CAAWDPFSDTTGWFKIF	TRGV10	.	TRGJP1	13	-1	-1	25
19	2.0227398543627305E-4	TGTGCCTTGTGGGAGGTGCCTTGTCGATGGTCTTATTATAAGAAACTCTTT	CALWEVPCRWSYYKKLF	TRGV9	.	TRGJ1	18	-1	-1	32
19	2.0227398543627305E-4	TGTGCCTTGTGGGAGATGTACCGGGGGTTGGGCAAAAAAATCAAGGTATTT	CALWEMYRGLGKKIKVF	TRGV9	.	TRGJP	21	-1	-1	26
19	2.0227398543627305E-4	TGTGCCTTGTGGGAGACCCCTCGGGAGTTGGGCAAAAAAATCAAGGTATTT	CALWETPRELGKKIKVF	TRGV9	.	TRGJP	14	-1	-1	24
19	2.0227398543627305E-4	TGTGCCACCTGGGACGCAGTGCGTTGTAGCGGTTGGTATAAGAAACTCTTT	CATWDAVRCSGWYKKLF	TRGV2	.	TRGJ1	15	-1	-1	36
19	2.0227398543627305E-4	TGTGCTGCGTGGGCCTCGACCGACCCGGCCGGCTGGTTCAAGATATTT	CAAWASTDPAGWFKIF	TRGV10	.	TRGJP1	12	-1	-1	30
19	2.0227398543627305E-4	TGTGCCTTGTGGGAGGTAGGGGAGTTGGGCAAAAAAATCAAGGTATTT	CALWEVGELGKKIKVF	TRGV9	.	TRGJP	16	-1	-1	21
19	2.0227398543627305E-4	TGTGCCTTGTGGGAGGAGACTACACCCGTTTATTATAAGAAACTCTTT	CALWEETTPVYYKKLF	TRGV9	.	TRGJ1	15	-1	-1	29
19	2.0227398543627305E-4	TGTGCCACCTGGTTACCAGATTGGGGTAGTGATTGGATCAAGACGTTT	CATWLPDWGSDWIKTF	TRGV2	.	TRGJP2	11	-1	-1	25
19	2.0227398543627305E-4	TGTGCCACCTGGGACGGGTCTGTTGGTTGTGATTGGATCAAGACGTTT	CATWDGSVGCDWIKTF	TRGV2	.	TRGJP2	17	-1	-1	25
19	2.0227398543627305E-4	TGTGCCACCTGGGACGGGCTCAATAGTAGTGATTGGATCAAGACGTTT	CATWDGLNSSDWIKTF	TRGV2	.	TRGJP2	18	-1	-1	22
19	2.0227398543627305E-4	TGTGCCACCTGGGACGGGCTAGGTTGTAGTGATTGGATCAAGACGTTT	CATWDGLGCSDWIKTF	TRGV2	.	TRGJP2	18	-1	-1	25
19	2.0227398543627305E-4	TGTGCCACCTGGGACGGGCCGGGGGGTAGTGATTGGATCAAGACGTTT	CATWDGPGGSDWIKTF	TRGV2	.	TRGJP2	19	-1	-1	25
19	2.0227398543627305E-4	TGTGCCACCTGGGACGGGCCAACGGGGTTTTGTTGGATCAAGACGTTT	CATWDGPTGFCWIKTF	TRGV2	.	TRGJP2	19	-1	-1	32
19	2.0227398543627305E-4	TGTGCCACCTGGGACGGGGTTTCGAGTAGTGATTGGATCAAGACGTTT	CATWDGVSSSDWIKTF	TRGV2	.	TRGJP2	17	-1	-1	24
19	2.0227398543627305E-4	TGTGCTGCGTGGGATTGTGAGACCACTGGTTGGTTCAAGATATTT	CAAWDCETTGWFKIF	TRGV10	.	TRGJP1	15	-1	-1	21
19	2.0227398543627305E-4	TGTGCTGCGTGGGATTATGCCCCTCTTTATTATAAGAAACTCTTT	CAAWDYAPLYYKKLF	TRGV10	.	TRGJ1	16	-1	-1	26
19	2.0227398543627305E-4	TGTGCCTTGTGGGGCAAAGAGTTGGGCAAAAAAATCAAGGTATTT	CALWGKELGKKIKVF	TRGV9	.	TRGJP	12	-1	-1	11
19	2.0227398543627305E-4	TGTGCCACCTGGGATGAGGGGAGTAGTGATTGGATCAAGACGTTT	CATWDEGSSDWIKTF	TRGV8	.	TRGJP2	18	-1	-1	21
19	2.0227398543627305E-4	TGTGCCACCTGGGACCGACTCAGTAGTGATTGGATCAAGACGTTT	CATWDRLSSDWIKTF	TRGV2	.	TRGJP2	14	-1	-1	21
19	2.0227398543627305E-4	TGTGCCACCTGGGACGGGCGGGGGGGTGATTGGATCAAGACGTTT	CATWDGRGGDWIKTF	TRGV2	.	TRGJP2	18	-1	-1	25
19	2.0227398543627305E-4	TGTGCCACCTGGGACAGGCAAGTGAGTTATTATAAGAAACTCTTT	CATWDRQVSYYKKLF	TRGV3	.	TRGJ1	18	-1	-1	23
19	2.0227398543627305E-4	TGTGCCACCTGGACTACTACCCGAGGTGATTGGATCAAGACGTTT	CATWTTTRGDWIKTF	TRGV2	.	TRGJP2	11	-1	-1	25
19	2.0227398543627305E-4	TGTGCTGCGTGGGATTTACCCACTGGTTGGTTCAAGATATTT	CAAWDLPTGWFKIF	TRGV10	.	TRGJP1	15	-1	-1	8
19	2.0227398543627305E-4	TGTGCTGCGTGGGATCAACGGGATTATTATAAGAAACTCTTT	CAAWDQRDYYKKLF	TRGV10	.	TRGJ1	14	-1	-1	22
19	2.0227398543627305E-4	TGTGCCTTGTGGGAGGTCGCATTTTTTTTGGAGAAACTCTTT	CALWEVAFFLEKLF	TRGV9	.	TRGJ1	20	-1	-1	31
19	2.0227398543627305E-4	TGTGCCTTGTGGGAGGTGTATGGTAATTATAAGAAACTCTTT	CALWEVYGNYKKLF	TRGV9	.	TRGJ2	17	-1	-1	25
19	2.0227398543627305E-4	TGTGCCTTGTGGGAGGTGCTCGCCGCGAATAAGAAACTCTTT	CALWEVLAANKKLF	TRGV9	.	TRGJ1	18	-1	-1	28
19	2.0227398543627305E-4	TGTGCCACCTGGGATAGCCCCTTTCCTTATAAGAAACTCTTT	CATWDSPFPYKKLF	TRGV8	.	TRGJ1	19	-1	-1	26
19	2.0227398543627305E-4	TGTGCCACCTGGGACGGGCTTCGTGATTGGATCAAGACGTTT	CATWDGLRDWIKTF	TRGV2	.	TRGJP2	18	-1	-1	22
19	2.0227398543627305E-4	TGTGCCACCTGGGACGGGCCCAGTGATTGGATCAAGACGTTT	CATWDGPSDWIKTF	TRGV2	.	TRGJP2	20	-1	-1	21
19	2.0227398543627305E-4	TGTGCCACCTGGGACGGGCGTGCTGATTGGATCAAGACGTTT	CATWDGRADWIKTF	TRGV2	.	TRGJP2	18	-1	-1	23
19	2.0227398543627305E-4	TGTGCCACCTGGGACATCGGGGGTGATTGGATCAAGACGTTT	CATWDIGGDWIKTF	TRGV2	.	TRGJP2	14	-1	-1	22
19	2.0227398543627305E-4	TGTGCCACCTGGGACAGGCGCAATTATTATAAGAAACTCTTT	CATWDRRNYYKKLF	TRGV7	.	TRGJ1	18	-1	-1	21
19	2.0227398543627305E-4	TGTGCCACCCAAGGGGGCAGTAGTGATTGGATCAAGACGTTT	CATQGGSSDWIKTF	TRGV8	.	TRGJP2	8	-1	-1	18
19	2.0227398543627305E-4	TGTGCTGCGTGGGCCGTCACTGGTTGGTTCAAGATATTT	CAAWAVTGWFKIF	TRGV10	.	TRGJP1	12	-1	-1	17
19	2.0227398543627305E-4	TGTGCTGCGTGGGGGACGAATTATTATAAGAAACTCTTT	CAAWGTNYYKKLF	TRGV10	.	TRGJ1	12	-1	-1	16
19	2.0227398543627305E-4	TGTGCTGCGTGGGGACTCCTTTATTATAAGAAACTCTTT	CAAWGLLYYKKLF	TRGV10	.	TRGJ1	12	-1	-1	20
19	2.0227398543627305E-4	TGTGCTGCGTGGGATTTGGCTGGTTGGTTCAAGATATTT	CAAWDLAGWFKIF	TRGV10	.	TRGJP1	15	-1	-1	19
19	2.0227398543627305E-4	TGTGCTGCGTGGGATTGCCCTTATTATAAGAAACTCTTT	CAAWDCPYYKKLF	TRGV10	.	TRGJ1	15	-1	-1	20
19	2.0227398543627305E-4	TGTGCTGCGTGGGATTATCCTTATTATAAGAAACTCTTT	CAAWDYPYYKKLF	TRGV10	.	TRGJ1	16	-1	-1	20
19	2.0227398543627305E-4	TGTGCTGCGTGGGATCCCACTGGTTGGTTCAAGATATTT	CAAWDPTGWFKIF	TRGV10	.	TRGJP1	14	-1	-1	13
19	2.0227398543627305E-4	TGTGCTGCGTGGGATAGACGGGGTTATAAGAAACTCTTT	CAAWDRRGYKKLF	TRGV10	.	TRGJ1	14	-1	-1	23
19	2.0227398543627305E-4	TGTGCTGCGTGGGACCCAGGTGATTGGATCAAGACGTTT	CAAWDPGDWIKTF	TRGV10	.	TRGJP2	13	-1	-1	19
19	2.0227398543627305E-4	TGTGCTGCGTGGGACCGCACTGGTTGGTTCAAGATATTT	CAAWDRTGWFKIF	TRGV10	.	TRGJP1	13	-1	-1	17
19	2.0227398543627305E-4	TGTGCTGCGTGGAATACCACTGGTTGGTTCAAGATATTT	CAAWNTTGWFKIF	TRGV10	.	TRGJP1	14	-1	-1	8
19	2.0227398543627305E-4	TGTGCTGCGATCCAACCCACTGGTTGGTTCAAGATATTT	CAAIQPTGWFKIF	TRGV10	.	TRGJP1	8	-1	-1	16
19	2.0227398543627305E-4	TGTGCCTTGTGGGACCCTAGCCACTATAAGAAACTCTTT	CALWDPSHYKKLF	TRGV9	.	TRGJ1	13	-1	-1	24
19	2.0227398543627305E-4	TGTGCCTTGTGGGACCCCAATTATTATAAGAAACTCTTT	CALWDPNYYKKLF	TRGV9	.	TRGJ1	13	-1	-1	18
19	2.0227398543627305E-4	TGTGCCTTGTGGGAGCCGGATTATTATAAGAAACTCTTT	CALWEPDYYKKLF	TRGV9	.	TRGJ1	14	-1	-1	16
19	2.0227398543627305E-4	TGTGCCTTGTGGGAGGTGTCTGGATATAAGAAACTCTTT	CALWEVSGYKKLF	TRGV9	.	TRGJ1	17	-1	-1	24
19	2.0227398543627305E-4	TGTGCCTTGTGGGAGGTGCCCCACTATAAGAAACTCTTT	CALWEVPHYKKLF	TRGV9	.	TRGJ1	21	-1	-1	24
19	2.0227398543627305E-4	TGTGCCTTGTGGGAGGTGGGATATTATAAGAAACTCTTT	CALWEVGYYKKLF	TRGV9	.	TRGJ1	17	-1	-1	21
19	2.0227398543627305E-4	TGTGCCTTGTGGGAGACAAATTATTATAAGAAACTCTTT	CALWETNYYKKLF	TRGV9	.	TRGJ1	14	-1	-1	18
19	2.0227398543627305E-4	TGTGCCACCTGGGACGGGCGAGACAGTGGGAAACTCTTT	CATWDGRDSGKLF	TRGV2	.	TRGJ1	18	-1	-1	29
19	2.0227398543627305E-4	TGTGCCACCTGGGACAGGCCTTGTTATAAGAAACTCTTT	CATWDRPCYKKLF	TRGV7	.	TRGJ1	20	-1	-1	20
19	2.0227398543627305E-4	TGTGCCACCTGGGACAGGCCTGGTGATAAGAAACTCTTT	CATWDRPGDKKLF	TRGV3	.	TRGJ1	21	-1	-1	25
19	2.0227398543627305E-4	TGTGCCACCTGGGACAGGCCTAGTTATAAGAAACTCTTT	CATWDRPSYKKLF	TRGV3	.	TRGJ1	20	-1	-1	23
19	2.0227398543627305E-4	TGTGCCACCTGGGACAGGCAAATGGGGAGGAAACTCTTT	CATWDRQMGRKLF	TRGV3	.	TRGJ1	18	-1	-1	29
19	2.0227398543627305E-4	TGTGCTGCCGTCCTGAATTATTATAAGAAACTCTTT	CAAVLNYYKKLF	TRGV10	.	TRGJ1	7	-1	-1	14
19	2.0227398543627305E-4	TGTGCTGCGTGGGATGAAGGTTGGTTCAAGATATTT	CAAWDEGWFKIF	TRGV10	.	TRGJP1	14	-1	-1	18
19	2.0227398543627305E-4	TGTGCTGCGTGGGATAATTATTATAAGAAACTCTTT	CAAWDNYYKKLF	TRGV10	.	TRGJ1	14	-1	-1	15
19	2.0227398543627305E-4	TGTGCCTTGTGGGAGGTCGGGGGGAAGAAACTCTTT	CALWEVGGKKLF	TRGV9	.	TRGJ1	16	-1	-1	24
19	2.0227398543627305E-4	TGTGCCTTGTGGGAGGTGCAATTGAAGAAACTCTTT	CALWEVQLKKLF	TRGV9	.	TRGJ1	19	-1	-1	24
19	2.0227398543627305E-4	TGTGCCTTGTGGGAGGTAGGTTATAAGAAACTCTTT	CALWEVGYKKLF	TRGV9	.	TRGJ1	16	-1	-1	20
19	2.0227398543627305E-4	TGTGCCTTGTGGGAGGGTTACTATAAGAAACTCTTT	CALWEGYYKKLF	TRGV9	.	TRGJ1	15	-1	-1	17
19	2.0227398543627305E-4	TGTGCCACCTGGGACCCCAATTATAAGAAACTCTTT	CATWDPNYKKLF	TRGV2	.	TRGJ1	14	-1	-1	19
19	2.0227398543627305E-4	TGTGCCACCTGGGACCGGGGTTATAAGAAACTCTTT	CATWDRGYKKLF	TRGV7	.	TRGJ1	17	-1	-1	20
19	2.0227398543627305E-4	TGTGCCACCTGGGACGCCGGGACCTCGAAACTCTTT	CATWDAGTSKLF	TRGV2	.	TRGJ1	15	-1	-1	26
19	2.0227398543627305E-4	TGTGCCACCTGGGACGGTGATTGGATCAAGACGTTT	CATWDGDWIKTF	TRGV2	.	TRGJP2	16	-1	-1	16
19	2.0227398543627305E-4	TGTGCCACCTGGGACGGGCGTGGGGAGAAACTCTTT	CATWDGRGEKLF	TRGV2	.	TRGJ1	18	-1	-1	25
19	2.0227398543627305E-4	TGTGCTGCGTGGGATTACTATAAGAAACTCTTT	CAAWDYYKKLF	TRGV10	.	TRGJ1	17	-1	-1	13
19	2.0227398543627305E-4	TGTGCTGCGAAGAATTATTATAAGAAACTCTTT	CAAKNYYKKLF	TRGV10	.	TRGJ1	8	-1	-1	11
19	2.0227398543627305E-4	TGTGCCTTGTGGGAGGTGAGCGGGAAACTCTTT	CALWEVSGKLF	TRGV9	.	TRGJ1	17	-1	-1	23
19	2.0227398543627305E-4	TGTGCCTTGTGGGAGGTATTAGAGAAACTCTTT	CALWEVLEKLF	TRGV9	.	TRGJ1	16	-1	-1	16
19	2.0227398543627305E-4	TGTGCCTTGTGGGAGGCGAATAAGAAACTCTTT	CALWEANKKLF	TRGV9	.	TRGJ1	15	-1	-1	19
19	2.0227398543627305E-4	TGTGCCTTGTGGGAGGGCTATAAGAAACTCTTT	CALWEGYKKLF	TRGV9	.	TRGJ1	15	-1	-1	18
19	2.0227398543627305E-4	TGTGCCTTGTGGGAGGACATTAAGAAACTCTTT	CALWEDIKKLF	TRGV9	.	TRGJ1	15	-1	-1	20
19	2.0227398543627305E-4	TGTGCCACCTGGGATATCCCCCCCAAACTCTTT	CATWDIPPKLF	TRGV8	.	TRGJ1	15	-1	-1	24
19	2.0227398543627305E-4	TGTGCCACCTGGGACTCGAGGATCAAGACGTTT	CATWDSRIKTF	TRGV2	.	TRGJP2	14	-1	-1	19
19	2.0227398543627305E-4	TGTACTGCGTGGGCTTATTATAAGAAACTCTTT	CTAWAYYKKLF	TRGV10	.	TRGJ1	16	-1	-1	14
19	2.0227398543627305E-4	TGTGCTGCGTGGGACTCGAAGAAACTCTTT	CAAWDSKKLF	TRGV10	.	TRGJ1	13	-1	-1	18
19	2.0227398543627305E-4	TGTGCCTTGTGCTTCCCGGAGAAACTCTTT	CALCFPEKLF	TRGV9	.	TRGJ1	10	-1	-1	19
19	2.0227398543627305E-4	TGTGCCTTGTGGGGACGGGAGAAACTCTTT	CALWGREKLF	TRGV9	.	TRGJ1	12	-1	-1	19
19	2.0227398543627305E-4	TGTGCCTTGTGGGAGTGGAAGAAACTCTTT	CALWEWKKLF	TRGV9	.	TRGJ1	14	-1	-1	18
19	2.0227398543627305E-4	TGTGCCTTGTGGGAAGATAAGAAACTCTTT	CALWEDKKLF	TRGV9	.	TRGJ1	13	-1	-1	16
19	2.0227398543627305E-4	TGTGCCACCTGGGGGCAGGGGAAACTCTTT	CATWGQGKLF	TRGV2	.	TRGJ1	12	-1	-1	20
19	2.0227398543627305E-4	TGTGCCTTCTTACGGGAGAAACTCTTT	CAFLREKLF	TRGV9	.	TRGJ1	7	-1	-1	16
19	2.0227398543627305E-4	TGTGCCACCTGGGGTGGGGAACTCTTT	CATWGGELF	TRGV3	.	TRGJ1	12	-1	-1	19
19	2.0227398543627305E-4	TGTGCCACCCATTGGATCAAGACGTTT	CATHWIKTF	TRGV8	.	TRGJP2	8	-1	-1	10
19	2.0227398543627305E-4	TGTGCTGCCCCGATCAAGACGTTT	CAAPIKTF	TRGV3	.	TRGJP2	4	-1	-1	11
19	2.0227398543627305E-4	TGTGCTGCGTGTAAGAAACTCTTT	CAACKKLF	TRGV10	.	TRGJ1	10	-1	-1	11
18	1.91627986202785E-4	TGTGCCTTGTGGGAGGTCGAGACGCAGCAAGAGTTGGGCAAAAAAATCAAGGTATTT	CALWEVETQQELGKKIKVF	TRGV9	.	TRGJP	16	-1	-1	26
18	1.91627986202785E-4	TGTGCTGCGTGGGTCAATATCGTAGATAATACCACTGGTTGGTTCAAGATATTT	CAAWVNIVDNTTGWFKIF	TRGV10	.	TRGJP1	12	-1	-1	28
18	1.91627986202785E-4	TGTGCCTTGTGGGAGGTGCAAACCTCCCTGATGGAATTCTATAAGAAACTCTTT	CALWEVQTSLMEFYKKLF	TRGV9	.	TRGJ1	27	-1	-1	33
18	1.91627986202785E-4	TGTGCTGCGTATGAGTCTCTTCGGTATGCTTTTTATTATAAGAAACTCTTT	CAAYESLRYAFYYKKLF	TRGV10	.	TRGJ1	9	-1	-1	32
18	1.91627986202785E-4	TGTGCCTTGTGGGAGGTGTCGTCCGGGACCACTGGTTGGTTCAAGATATTT	CALWEVSSGTTGWFKIF	TRGV9	.	TRGJP1	17	-1	-1	27
18	1.91627986202785E-4	TGTGCCACCTGGGACGCCACCCTTTATAGTAGTGATTGGATCAAGACGTTT	CATWDATLYSSDWIKTF	TRGV2	.	TRGJP2	15	-1	-1	21
18	1.91627986202785E-4	TGTGCCACCTGGGACGGGCCCCGGCATAGTAGTGATTGGATCAAGACGTTT	CATWDGPRHSSDWIKTF	TRGV2	.	TRGJP2	20	-1	-1	25
18	1.91627986202785E-4	TGTGCCACCTGGGACGGGCCAAACTCTAGTAGTGATTGGATCAAGACGTTT	CATWDGPNSSSDWIKTF	TRGV2	.	TRGJP2	19	-1	-1	26
18	1.91627986202785E-4	TGTGCCTTGTGGGAGGTCCTCCCGGAGGATTATTATAAGAAACTCTTT	CALWEVLPEDYYKKLF	TRGV9	.	TRGJ1	16	-1	-1	28
18	1.91627986202785E-4	TGTGCCTTGTGGGAGGTGGTCGAATTGGGCAAAAAAATCAAGGTATTT	CALWEVVELGKKIKVF	TRGV9	.	TRGJP	17	-1	-1	21
18	1.91627986202785E-4	TGTGCCACCTGGGATATTATTAAGTGGCGGTATTATAAGAAACTCTTT	CATWDIIKWRYYKKLF	TRGV8	.	TRGJ1	15	-1	-1	30
18	1.91627986202785E-4	TGTGCCACCTGGGACCCTAGATATAGTAGTGATTGGATCAAGACGTTT	CATWDPRYSSDWIKTF	TRGV2	.	TRGJP2	14	-1	-1	20
18	1.91627986202785E-4	TGTGCCACCTGGGACGGGCTGCACCTCAAAGGGTATAAGAAACTCTTT	CATWDGLHLKGYKKLF	TRGV2	.	TRGJ1	18	-1	-1	33
18	1.91627986202785E-4	TGTGCCACCTGGGACGGGCCTAGGGGTAGTGATTGGATCAAGACGTTT	CATWDGPRGSDWIKTF	TRGV2	.	TRGJP2	19	-1	-1	25
18	1.91627986202785E-4	TGTGCCACCTGGGACGGGCCCGAAGGTAGTGATTGGATCAAGACGTTT	CATWDGPEGSDWIKTF	TRGV2	.	TRGJP2	21	-1	-1	25
18	1.91627986202785E-4	TGTGCCACCTGGGACGGGCAGTTCAGTAGTGATTGGATCAAGACGTTT	CATWDGQFSSDWIKTF	TRGV2	.	TRGJP2	18	-1	-1	24
18	1.91627986202785E-4	TGTGCCACCTGGGACGGAAGGAATAGTAGTGATTGGATCAAGACGTTT	CATWDGRNSSDWIKTF	TRGV2	.	TRGJP2	16	-1	-1	22
18	1.91627986202785E-4	TGTGCTGCGTGGGATTATATGACAAAGATATTCGAGAAACTCTTT	CAAWDYMTKIFEKLF	TRGV10	.	TRGJ1	16	-1	-1	34
18	1.91627986202785E-4	TGTGCTGCGTGGGATTATAGAGCCCCTTATTATAAGAAACTCTTT	CAAWDYRAPYYKKLF	TRGV10	.	TRGJ1	16	-1	-1	26
18	1.91627986202785E-4	TGTGCTGCGTGGGATTATAACTCGAATTATTATAAGAAACTCTTT	CAAWDYNSNYYKKLF	TRGV10	.	TRGJ1	16	-1	-1	13
18	1.91627986202785E-4	TGTGCCTTGTGGGAGGTGCACCGGTGGGGTTATAAGAAACTCTTT	CALWEVHRWGYKKLF	TRGV9	.	TRGJ1	21	-1	-1	29
18	1.91627986202785E-4	TGTGCCACCTGGGTTCTGGGTACCACTGGTTGGTTCAAGATATTT	CATWVLGTTGWFKIF	TRGV2	.	TRGJP1	12	-1	-1	20
18	1.91627986202785E-4	TGTGCCACCTGGGACTCGGGGTTGTGTGATTGGATCAAGACGTTT	CATWDSGLCDWIKTF	TRGV2	.	TRGJP2	14	-1	-1	25
18	1.91627986202785E-4	TGTGCCACCTGGGACGCCCATACCACTGGTTGGTTCAAGATATTT	CATWDAHTTGWFKIF	TRGV2	.	TRGJP1	15	-1	-1	19
18	1.91627986202785E-4	TGTGCCACCTGGGACGGGCTACCCTTATTTCATAAGAAACTCTTT	CATWDGLPLFHKKLF	TRGV2	.	TRGJ1	18	-1	-1	24
18	1.91627986202785E-4	TGTGCCACCTGGGACGGGCCCCCTAGTGATTGGATCAAGACGTTT	CATWDGPPSDWIKTF	TRGV2	.	TRGJP2	20	-1	-1	23
18	1.91627986202785E-4	TGTGCCACCTGGGACGGAAATAGTAGTGATTGGATCAAGACGTTT	CATWDGNSSDWIKTF	TRGV2	.	TRGJP2	16	-1	-1	19
18	1.91627986202785E-4	TGTGCCACCTGGGACGATGCTAGTAGTGATTGGATCAAGACGTTT	CATWDDASSDWIKTF	TRGV2	.	TRGJP2	15	-1	-1	20
18	1.91627986202785E-4	TGTGCTGCGTGGGCCAATACCACTGGTTGGTTCAAGATATTT	CAAWANTTGWFKIF	TRGV10	.	TRGJP1	12	-1	-1	16
18	1.91627986202785E-4	TGTGCTGCGTGGGATTATTGCTCTGGTTGGTTCAAGATATTT	CAAWDYCSGWFKIF	TRGV10	.	TRGJP1	16	-1	-1	22
18	1.91627986202785E-4	TGTGCCTTGTGGGAGGTCCAGGGGGGTTATAAGAAACTCTTT	CALWEVQGGYKKLF	TRGV9	.	TRGJ1	19	-1	-1	26
18	1.91627986202785E-4	TGTGCCTTGTGGGAGGTGCTATTCGGCTATAAGAAACTCTTT	CALWEVLFGYKKLF	TRGV9	.	TRGJ1	18	-1	-1	27
18	1.91627986202785E-4	TGTGCCTTGTGGGAGGTGCTAGGTTATTATAAGAAACTCTTT	CALWEVLGYYKKLF	TRGV9	.	TRGJ1	18	-1	-1	23
18	1.91627986202785E-4	TGTGCCTTGTGGGAGGTGATGAATTATTATAAGAAACTCTTT	CALWEVMNYYKKLF	TRGV9	.	TRGJ1	17	-1	-1	20
18	1.91627986202785E-4	TGTGCCACCTGGCCTTCGTGTAGTGATTGGATCAAGACGTTT	CATWPSCSDWIKTF	TRGV2	.	TRGJP2	11	-1	-1	19
18	1.91627986202785E-4	TGTGCCACCTGGGACGAGGAGGTTTATTATAAGAAACTCTTT	CATWDEEVYYKKLF	TRGV2	.	TRGJ1	15	-1	-1	23
18	1.91627986202785E-4	TGTGCCACCTGGGACAGGCCGAGTGATTGGATCAAGACGTTT	CATWDRPSDWIKTF	TRGV3	.	TRGJP2	19	-1	-1	21
18	1.91627986202785E-4	TGTGCCACCTGGGACAGGCAACCAAGGGATAAGAAACTCTTT	CATWDRQPRDKKLF	TRGV3	.	TRGJ1	18	-1	-1	28
18	1.91627986202785E-4	TGTGCCACCTGGGACAAGAGTAGTGATTGGATCAAGACGTTT	CATWDKSSDWIKTF	TRGV3	.	TRGJP2	15	-1	-1	18
18	1.91627986202785E-4	TGTGCTGCGTGCTCCACTAATTATTATAAGAAACTCTTT	CAACSTNYYKKLF	TRGV10	.	TRGJ1	10	-1	-1	18
18	1.91627986202785E-4	TGTGCTGCGTGGGTTAACAAAACCCGTAAGAAACTCTTT	CAAWVNKTRKKLF	TRGV10	.	TRGJ1	15	-1	-1	26
18	1.91627986202785E-4	TGTGCTGCGTGGGATTCAGATTATTATAAGAAACTCTTT	CAAWDSDYYKKLF	TRGV10	.	TRGJ1	15	-1	-1	13
18	1.91627986202785E-4	TGTGCTGCGTGGGACCCGAATTATTATAAGAAACTCTTT	CAAWDPNYYKKLF	TRGV10	.	TRGJ1	13	-1	-1	16
18	1.91627986202785E-4	TGTGCCTTGTGGGAGGTGCACCCCGAAAAGAAACTCTTT	CALWEVHPEKKLF	TRGV9	.	TRGJ1	21	-1	-1	27
18	1.91627986202785E-4	TGTGCCTTGTGGGAGGTGATCTATTATAAGAAACTCTTT	CALWEVIYYKKLF	TRGV9	.	TRGJ1	17	-1	-1	21
18	1.91627986202785E-4	TGTGCCTTGTGGGAGGGCCTACAAAATAAGAAACTCTTT	CALWEGLQNKKLF	TRGV9	.	TRGJ1	15	-1	-1	25
18	1.91627986202785E-4	TGTGCCTTGTGGGAGGATAATTATTATAAGAAACTCTTT	CALWEDNYYKKLF	TRGV9	.	TRGJ1	15	-1	-1	18
18	1.91627986202785E-4	TGTGCCTTGTGGGAGGACTGTTATTATAAGAAACTCTTT	CALWEDCYYKKLF	TRGV9	.	TRGJ1	15	-1	-1	20
18	1.91627986202785E-4	TGTGCCTTGTGGGAAGGACATTATTATAAGAAACTCTTT	CALWEGHYYKKLF	TRGV9	.	TRGJ1	13	-1	-1	19
18	1.91627986202785E-4	TGTGCCACCTGGGTCCCTAATTATTATAAGAAACTCTTT	CATWVPNYYKKLF	TRGV2	.	TRGJ1	12	-1	-1	18
18	1.91627986202785E-4	TGTGCCACCTGGGATAAATGGTATTATAAGAAACTCTTT	CATWDKWYYKKLF	TRGV8	.	TRGJ1	15	-1	-1	21
18	1.91627986202785E-4	TGTGCCACCTGGGACCGTGATGATTGGATCAAGACGTTT	CATWDRDDWIKTF	TRGV2	.	TRGJP2	14	-1	-1	20
18	1.91627986202785E-4	TGTGCCACCTGGGACGGGCTACGGTATAAGAAACTCTTT	CATWDGLRYKKLF	TRGV2	.	TRGJ1	18	-1	-1	24
18	1.91627986202785E-4	TGTGCCACCTGGGACGGGCCATCGGGGATCAAGACGTTT	CATWDGPSGIKTF	TRGV2	.	TRGJP2	19	-1	-1	25
18	1.91627986202785E-4	TGTGCCACCTGGGACGGGCGGGATTATAAGAAACTCTTT	CATWDGRDYKKLF	TRGV2	.	TRGJ1	18	-1	-1	22
18	1.91627986202785E-4	TGTGCCACCTGGGACGGGAGTGATTGGATCAAGACGTTT	CATWDGSDWIKTF	TRGV2	.	TRGJP2	17	-1	-1	18
18	1.91627986202785E-4	TGTGCCACCTGGGACGGAGATTATTATAAGAAACTCTTT	CATWDGDYYKKLF	TRGV2	.	TRGJ1	16	-1	-1	19
18	1.91627986202785E-4	TGTGCCACCTGGGACGGAAGGGATTGGATCAAGACGTTT	CATWDGRDWIKTF	TRGV2	.	TRGJP2	16	-1	-1	18
18	1.91627986202785E-4	TGTGCCACCTGGGACACCGCGATCTGGGGGAAACTCTTT	CATWDTAIWGKLF	TRGV3	.	TRGJ1	15	-1	-1	29
18	1.91627986202785E-4	TGTGCCACCTGGGACAGGCTATTAGGTAAGAAACTCTTT	CATWDRLLGKKLF	TRGV7	.	TRGJ1	18	-1	-1	19
18	1.91627986202785E-4	TGTGCCACCTGGGACAGGCCATATTATAAGAAACTCTTT	CATWDRPYYKKLF	TRGV3	.	TRGJ1	19	-1	-1	21
18	1.91627986202785E-4	TGTGCCACCTGGGAGTATAGTGATTGGATCAAGACGTTT	CATWEYSDWIKTF	TRGV8	.	TRGJP2	13	-1	-1	17
18	1.91627986202785E-4	TGTGCCACCGCGACGGCTGGTGATTGGATCAAGACGTTT	CATATAGDWIKTF	TRGV2	.	TRGJP2	15	-1	-1	19
18	1.91627986202785E-4	TGTGCTGCGTGGACAAATTATTATAAGAAACTCTTT	CAAWTNYYKKLF	TRGV10	.	TRGJ1	11	-1	-1	15
18	1.91627986202785E-4	TGTGCCTTGTGGGATGACTATTATAAGAAACTCTTT	CALWDDYYKKLF	TRGV9	.	TRGJ1	13	-1	-1	18
18	1.91627986202785E-4	TGTGCCTTGTGGGAGGTGCAATATCGGAAACTCTTT	CALWEVQYRKLF	TRGV9	.	TRGJ1	19	-1	-1	26
18	1.91627986202785E-4	TGTGCCACCTGGGACGCGACAAATAAGAAACTCTTT	CATWDATNKKLF	TRGV2	.	TRGJ1	15	-1	-1	22
18	1.91627986202785E-4	TGTGCCACCGCGGGACACGATTATAAGAAACTCTTT	CATAGHDYKKLF	TRGV3	.	TRGJ1	16	-1	-1	19
18	1.91627986202785E-4	TGTGTGCTTCGGAGTTATTATAAGAAACTCTTT	CVLRSYYKKLF	TRGV9	.	TRGJ1	3	-1	-1	7
18	1.91627986202785E-4	TGTGCTGCGTGGGATTATAACATACCACTCTTT	CAAWDYNIPLF	TRGV10	.	TRGJ1	16	-1	-1	26
18	1.91627986202785E-4	TGTGCTGCGGCCACTTATTATAAGAAACTCTTT	CAAATYYKKLF	TRGV10	.	TRGJ1	8	-1	-1	14
18	1.91627986202785E-4	TGTGCCTTGTGGGGTCCTTATAAGAAACTCTTT	CALWGPYKKLF	TRGV9	.	TRGJ1	12	-1	-1	17
18	1.91627986202785E-4	TGTGCCTTGTGGGAGCCGCCTTTCAAGATATTT	CALWEPPFKIF	TRGV9	.	TRGJP1	14	-1	-1	21
18	1.91627986202785E-4	TGTGCCTTGTGGGAGGTGTGGAAGAAACTCTTT	CALWEVWKKLF	TRGV9	.	TRGJ1	17	-1	-1	21
18	1.91627986202785E-4	TGTGCCTTGTGGGAGGGGAATAAGAAACTCTTT	CALWEGNKKLF	TRGV9	.	TRGJ1	15	-1	-1	19
18	1.91627986202785E-4	TGTGCCTTGTGGGAGGGAAATAAGAAACTCTTT	CALWEGNKKLF	TRGV9	.	TRGJ1	15	-1	-1	19
18	1.91627986202785E-4	TGTGCCGCGTGGGATTATTATAAGAAACTCTTT	CAAWDYYKKLF	TRGV10	.	TRGJ2	16	-1	-1	13
18	1.91627986202785E-4	TGTGCCACCTGGGATCTGATTGAGAAACTCTTT	CATWDLIEKLF	TRGV8	.	TRGJ1	14	-1	-1	22
18	1.91627986202785E-4	TGTGCCACCTGGGATAGGCAGAAGAAACTCTTT	CATWDRQKKLF	TRGV8	.	TRGJ1	18	-1	-1	21
18	1.91627986202785E-4	TGTGCCACCTGGGACGGGCCCGCGAAACTCTTT	CATWDGPAKLF	TRGV2	.	TRGJ1	21	-1	-1	23
18	1.91627986202785E-4	TGTGCCACCTGGGACGGATATAAGAAACTCTTT	CATWDGYKKLF	TRGV2	.	TRGJ1	16	-1	-1	18
18	1.91627986202785E-4	TGTGCCACCTGGGACAGGCGCGGGAAACTCTTT	CATWDRRGKLF	TRGV7	.	TRGJ1	18	-1	-1	23
18	1.91627986202785E-4	TGTGCCACCTGGGACAGGCAGGGGAAACTCTTT	CATWDRQGKLF	TRGV3	.	TRGJ1	18	-1	-1	23
18	1.91627986202785E-4	TGTGCCACCTGGGACAGGGATAAGAAACTCTTT	CATWDRDKKLF	TRGV7	.	TRGJ1	17	-1	-1	19
18	1.91627986202785E-4	TGTGCCACCTGGGAACATTATAAGAAACTCTTT	CATWEHYKKLF	TRGV3	.	TRGJ1	13	-1	-1	16
18	1.91627986202785E-4	TGTGCCTTGTTCCCCCCAAAGAAACTCTTT	CALFPPKKLF	TRGV9	.	TRGJ1	9	-1	-1	18
18	1.91627986202785E-4	TGTGCCTTGTGGGAGATTAAGAAACTCTTT	CALWEIKKLF	TRGV9	.	TRGJ1	14	-1	-1	17
18	1.91627986202785E-4	TGTGCCTCGAGACTTGATAAGAAACTCTTT	CASRLDKKLF	TRGV9	.	TRGJ1	6	-1	-1	16
18	1.91627986202785E-4	TGTGCCACCTGGGCGGCACAGAAACTCTTT	CATWAAQKLF	TRGV3	.	TRGJ1	12	-1	-1	19
18	1.91627986202785E-4	TGTGCCACCTGGGACGTCCCAGGACTCTTT	CATWDVPGLF	TRGV3	.	TRGJ1	14	-1	-1	23
18	1.91627986202785E-4	TGTGCCACCTGGGACAAGGTCGGACTCTTT	CATWDKVGLF	TRGV7	.	TRGJ2	15	-1	-1	23
18	1.91627986202785E-4	TGTGCTGCGTATTATAAGAAACTCTTT	CAAYYKKLF	TRGV10	.	TRGJ1	9	-1	-1	9
18	1.91627986202785E-4	TGTGCCTTGTGGGAGGTGCAACTCTTT	CALWEVQLF	TRGV9	.	TRGJ1	23	-1	-1	19
18	1.91627986202785E-4	TGTGCCACCTGGGACAAGCTCTTT	CATWDKLF	TRGV3	.	TRGJ1	18	-1	-1	15
18	1.91627986202785E-4	TGTGCCACCCCTAGGAAACTCTTT	CATPRKLF	TRGV3	.	TRGJ1	8	-1	-1	11
18	1.91627986202785E-4	TGGCTACACAAGAAACTCTTT	WLHKKLF	TRGV3	.	TRGJ1	1	-1	-1	9
17	1.8098198696929693E-4	TGTGCCACCTGGGACGGCCACAACAAAATCCTCATCACCATATATAGTAGTGATTGGATCAAGACGTTT	CATWDGHNKILITIYSSDWIKTF	TRGV2	.	TRGJP2	16	-1	-1	33
17	1.8098198696929693E-4	TGTGCCTTGTGGGAGGGGGGGAGATGGTCCTCGAGTAGTGATTGGATCAAGACGTTT	CALWEGGRWSSSSDWIKTF	TRGV9	.	TRGJP2	15	-1	-1	33
17	1.8098198696929693E-4	TGTGCCACCTGGGACAGGCCATGGCTTAGTTGTAGTAGTGATTGGATCAAGACGTTT	CATWDRPWLSCSSDWIKTF	TRGV7	.	TRGJP2	19	-1	-1	32
17	1.8098198696929693E-4	TGTGCCTTGTGGGAGGATCGTCCCGTTTCAAGGCCCCATTATAAGAAACTCTTT	CALWEDRPVSRPHYKKLF	TRGV9	.	TRGJ1	15	-1	-1	37
17	1.8098198696929693E-4	TGTGCTGCGTGGGATAAAAAAGGGAGTACCACTGGTTGGTTCAAGATATTT	CAAWDKKGSTTGWFKIF	TRGV10	.	TRGJP1	14	-1	-1	26
17	1.8098198696929693E-4	TGTGCCTTGTGGGAGGTGGCGGGAGAGTTGGGCAAAAAAATCAAGGTATTT	CALWEVAGELGKKIKVF	TRGV9	.	TRGJP	17	-1	-1	23
17	1.8098198696929693E-4	TGTGCCACCTGGGACGGTGCCCTCTATACCACTGGTTGGTTCAAGATATTT	CATWDGALYTTGWFKIF	TRGV2	.	TRGJP1	21	-1	-1	24
17	1.8098198696929693E-4	TGTGCCACCTGGGACGGGCTTTGGGGTAGTAGTGATTGGATCAAGACGTTT	CATWDGLWGSSDWIKTF	TRGV2	.	TRGJP2	18	-1	-1	26
17	1.8098198696929693E-4	TGTGCCACCTGGGACGGGCTGGTTGAGTTGGGCAAAAAAATCAAGGTATTT	CATWDGLVELGKKIKVF	TRGV2	.	TRGJP	18	-1	-1	24
17	1.8098198696929693E-4	TGTGCTGCGTGGGGGGCCCCTCATACCACTGGTTGGTTCAAGATATTT	CAAWGAPHTTGWFKIF	TRGV10	.	TRGJP1	12	-1	-1	22
17	1.8098198696929693E-4	TGTGCCTTGTGGGAGGTTCGAGAGTTGGGCAAAAAAATCAAGGTATTT	CALWEVRELGKKIKVF	TRGV9	.	TRGJP	16	-1	-1	20
17	1.8098198696929693E-4	TGTGCCTTGTGGGAGGTGCGCGTACCCCTTCATTATAAGAAACTCTTT	CALWEVRVPLHYKKLF	TRGV9	.	TRGJ1	18	-1	-1	31
17	1.8098198696929693E-4	TGTGCCACCTGGGATTCGGGTATAAGTAGTGATTGGATCAAGACGTTT	CATWDSGISSDWIKTF	TRGV8	.	TRGJP2	14	-1	-1	20
17	1.8098198696929693E-4	TGTGCCACCTGGGACGGCTCATATAGTAGTGATTGGATCAAGACGTTT	CATWDGSYSSDWIKTF	TRGV2	.	TRGJP2	16	-1	-1	20
17	1.8098198696929693E-4	TGTGCCACCTGGGACGGGCTGAGGGTTAGTGATTGGATCAAGACGTTT	CATWDGLRVSDWIKTF	TRGV2	.	TRGJP2	18	-1	-1	26
17	1.8098198696929693E-4	TGTGCCACCTGGGACGGGCCCTTTAGTAGTGATTGGATCAAGACGTTT	CATWDGPFSSDWIKTF	TRGV2	.	TRGJP2	20	-1	-1	23
17	1.8098198696929693E-4	TGTGCTGCGTGGGATTTAGGGTCCACTGGTTGGTTCAAGATATTT	CAAWDLGSTGWFKIF	TRGV10	.	TRGJP1	15	-1	-1	22
17	1.8098198696929693E-4	TGTGCTGCGCCACCGCTAAGCCCCTATTATTATAAGAAACTCTTT	CAAPPLSPYYYKKLF	TRGV10	.	TRGJ1	8	-1	-1	25
17	1.8098198696929693E-4	TGTGCCTTGTGGGAGCTGGAGTTGGGCAAAAAAATCAAGGTATTT	CALWELELGKKIKVF	TRGV9	.	TRGJP	17	-1	-1	18
17	1.8098198696929693E-4	TGTGCCTTGTGGGAGGTGCGGTTGGGCAAAAAAATCAAGGTATTT	CALWEVRLGKKIKVF	TRGV9	.	TRGJP	18	-1	-1	20
17	1.8098198696929693E-4	TGTGCCTTGTGGGAAGCTAGAAGGGTTTATTATAAGAAACTCTTT	CALWEARRVYYKKLF	TRGV9	.	TRGJ1	13	-1	-1	26
17	1.8098198696929693E-4	TGTGCCTTGTGGGAAGCAAATAGTAGTGATTGGATCAAGACGTTT	CALWEANSSDWIKTF	TRGV9	.	TRGJP2	13	-1	-1	19
17	1.8098198696929693E-4	TGTGCCTTGTGGAAGTTCGAGTTGGGCAAAAAAATCAAGGTATTT	CALWKFELGKKIKVF	TRGV9	.	TRGJP	14	-1	-1	18
17	1.8098198696929693E-4	TGTGCCACCTGGGCCCGGGCGTCTAGTGATTGGATCAAGACGTTT	CATWARASSDWIKTF	TRGV2	.	TRGJP2	19	-1	-1	23
17	1.8098198696929693E-4	TGTGCCACCTGGGACGGGTTATATCCTCTGGGGATCAAGACGTTT	CATWDGLYPLGIKTF	TRGV2	.	TRGJP2	17	-1	-1	31
17	1.8098198696929693E-4	TGTGCCACCTGGGACGGAGATAGTAGTGATTGGATCAAGACGTTT	CATWDGDSSDWIKTF	TRGV2	.	TRGJP2	16	-1	-1	19
17	1.8098198696929693E-4	TGTGCCACCTGGACCCAACTACTCATGAATTGGATCAAGACGTTT	CATWTQLLMNWIKTF	TRGV2	.	TRGJP2	11	-1	-1	28
17	1.8098198696929693E-4	TGTGCTTACTGCGAGACCTCTAATTATTATAAGAAACTCTTT	CAYCETSNYYKKLF	TRGV10	.	TRGJ1	5	-1	-1	18
17	1.8098198696929693E-4	TGTGCTGCGTGGCCCAATACCACTGGTTGGTTCAAGATATTT	CAAWPNTTGWFKIF	TRGV10	.	TRGJP1	11	-1	-1	16
17	1.8098198696929693E-4	TGTGCTGCGTGGGATTTAATCTGTGGTTGGTTCAAGATATTT	CAAWDLICGWFKIF	TRGV10	.	TRGJP1	15	-1	-1	23
17	1.8098198696929693E-4	TGTGCTGCGTGGGATTCGGCCACTGGTTGGTTCAAGATATTT	CAAWDSATGWFKIF	TRGV10	.	TRGJP1	15	-1	-1	19
17	1.8098198696929693E-4	TGTGCCTTGTGGGAGGTGCCGGACGGGTATAAGAAACTCTTT	CALWEVPDGYKKLF	TRGV9	.	TRGJ1	18	-1	-1	27
17	1.8098198696929693E-4	TGTGCCTTGTGGGAGGCCCGCGAATATTATAAGAAACTCTTT	CALWEAREYYKKLF	TRGV9	.	TRGJ1	15	-1	-1	20
17	1.8098198696929693E-4	TGTGCCTTGTGGGAGGGCTGGAATTATTATAAGAAACTCTTT	CALWEGWNYYKKLF	TRGV9	.	TRGJ1	15	-1	-1	20
17	1.8098198696929693E-4	TGTGCCTTGTGGGAAAAAGTCACTTATTATAAGAAACTCTTT	CALWEKVTYYKKLF	TRGV9	.	TRGJ1	13	-1	-1	23
17	1.8098198696929693E-4	TGTGCCTTGTGGAATCAAGGGTATTATTATAAGAAACTCTTT	CALWNQGYYYKKLF	TRGV9	.	TRGJ1	11	-1	-1	22
17	1.8098198696929693E-4	TGTGCCTTGCTCCTACCCAGTGAGTATTATAAGAAACTCTTT	CALLLPSEYYKKLF	TRGV9	.	TRGJ1	8	-1	-1	24
17	1.8098198696929693E-4	TGTGCCACCTGGGATAGGCCGAATTATTATAAGAAACTCTTT	CATWDRPNYYKKLF	TRGV8	.	TRGJ1	19	-1	-1	19
17	1.8098198696929693E-4	TGTGCCACCTGGGATAGAAGTGCTTATTATAAGAAACTCTTT	CATWDRSAYYKKLF	TRGV8	.	TRGJ1	16	-1	-1	23
17	1.8098198696929693E-4	TGTGCCACCTGGGACGGGTTGGCCGGCTTGGAGAAACTCTTT	CATWDGLAGLEKLF	TRGV2	.	TRGJ1	17	-1	-1	31
17	1.8098198696929693E-4	TGTGCCACCTGGGACGGGCTCTGTGATTGGATCAAGACGTTT	CATWDGLCDWIKTF	TRGV2	.	TRGJP2	18	-1	-1	22
17	1.8098198696929693E-4	TGTGCCACCTGGGACGGGCGTCGTGATTGGATCAAGACGTTT	CATWDGRRDWIKTF	TRGV2	.	TRGJP2	18	-1	-1	19
17	1.8098198696929693E-4	TGTGCCACCTGGGACGGGCAGGGTGATTGGATCAAGACGTTT	CATWDGQGDWIKTF	TRGV2	.	TRGJP2	18	-1	-1	22
17	1.8098198696929693E-4	TGTGCCTTGTGGGAGCTCCCCTATTATAAGAAACTCTTT	CALWELPYYKKLF	TRGV9	.	TRGJ1	14	-1	-1	21
17	1.8098198696929693E-4	TGTGCCTTGTGGGAGGTCGTTTATTATAAGAAACTCTTT	CALWEVVYYKKLF	TRGV9	.	TRGJ1	16	-1	-1	20
17	1.8098198696929693E-4	TGTGCCTTGTGGGAGGTGCCGTATTATAAGAAACTCTTT	CALWEVPYYKKLF	TRGV9	.	TRGJ1	18	-1	-1	21
17	1.8098198696929693E-4	TGTGCCTTGTGGGAGGTGGGGTTTTTTAAGAAACTCTTT	CALWEVGFFKKLF	TRGV9	.	TRGJ1	17	-1	-1	23
17	1.8098198696929693E-4	TGTGCCTTGTGGGAGGCTGCCTATTATAAGAAACTCTTT	CALWEAAYYKKLF	TRGV9	.	TRGJ1	19	-1	-1	21
17	1.8098198696929693E-4	TGTGCCTTGTGGACAAGCCCTATAGGTAAGAAACTCTTT	CALWTSPIGKKLF	TRGV9	.	TRGJ1	11	-1	-1	26
17	1.8098198696929693E-4	TGTGCCACCTGGGCCCTTCGCGGGTATAAGAAACTCTTT	CATWALRGYKKLF	TRGV8	.	TRGJ1	12	-1	-1	24
17	1.8098198696929693E-4	TGTGCCACCTGGGATTACAATTATTATAAGAAACTCTTT	CATWDYNYYKKLF	TRGV8	.	TRGJ1	14	-1	-1	18
17	1.8098198696929693E-4	TGTGCCACCTGGGATAGGATGCGGTATAAGAAACTCTTT	CATWDRMRYKKLF	TRGV8	.	TRGJ1	17	-1	-1	24
17	1.8098198696929693E-4	TGTGCCACCTGGGACGGGCGGCATTATAAGAAACTCTTT	CATWDGRHYKKLF	TRGV2	.	TRGJ1	18	-1	-1	22
17	1.8098198696929693E-4	TGTGCCACCTGGGACATCAGAGGTTGGATCAAGACGTTT	CATWDIRGWIKTF	TRGV7	.	TRGJP2	15	-1	-1	23
17	1.8098198696929693E-4	TGTGCCACCTGGGACACGGTCCCTAATAAGAAACTCTTT	CATWDTVPNKKLF	TRGV3	.	TRGJ1	15	-1	-1	25
17	1.8098198696929693E-4	TGTGCCACCTGGGACAGCTTTCGTTATAAGAAACTCTTT	CATWDSFRYKKLF	TRGV2	.	TRGJ1	14	-1	-1	23
17	1.8098198696929693E-4	TGTGCCACCTGGGACAGGCTGTCTTATAAGAAACTCTTT	CATWDRLSYKKLF	TRGV3	.	TRGJ1	22	-1	-1	23
17	1.8098198696929693E-4	TGTGCCACCTGGGACAGGCCCTGGAATAAGAAACTCTTT	CATWDRPWNKKLF	TRGV3	.	TRGJ1	19	-1	-1	25
17	1.8098198696929693E-4	TGTGCCACCTGGGACAGGCCGAGGGATAAGAAACTCTTT	CATWDRPRDKKLF	TRGV3	.	TRGJ1	19	-1	-1	25
17	1.8098198696929693E-4	TGTGCCACCTGGGACAGGCGAGAGGGGCTGAAACTCTTT	CATWDRREGLKLF	TRGV7	.	TRGJ1	18	-1	-1	29
17	1.8098198696929693E-4	TGTGCCACCTGGGAGAGAATTAACTATAAGAAACTCTTT	CATWERINYKKLF	TRGV3	.	TRGJ1	16	-1	-1	16
17	1.8098198696929693E-4	TGTGCTGCGTGGGTGGTGAGGTATAAGAAACTCTTT	CAAWVVRYKKLF	TRGV10	.	TRGJ1	12	-1	-1	21
17	1.8098198696929693E-4	TGTGCTGCGTGGGGCACCTATTATAAGAAACTCTTT	CAAWGTYYKKLF	TRGV10	.	TRGJ1	12	-1	-1	18
17	1.8098198696929693E-4	TGTGCTGCGTGGGATTCTGTTAAGGAGAAACTCTTT	CAAWDSVKEKLF	TRGV10	.	TRGJ1	15	-1	-1	25
17	1.8098198696929693E-4	TGTGCTGCGTGGGAGACTTATTATAAGAAACTCTTT	CAAWETYYKKLF	TRGV10	.	TRGJ1	13	-1	-1	14
17	1.8098198696929693E-4	TGTGCCTTGTGGGTATACCATTATAAGAAACTCTTT	CALWVYHYKKLF	TRGV9	.	TRGJ1	12	-1	-1	19
17	1.8098198696929693E-4	TGTGCCTTGTGGGAGCTACATTATAAGAAACTCTTT	CALWELHYKKLF	TRGV9	.	TRGJ1	14	-1	-1	19
17	1.8098198696929693E-4	TGTGCCTTGTGGGAGCCCCTCGTTAAGAAACTCTTT	CALWEPLVKKLF	TRGV9	.	TRGJ1	14	-1	-1	23
17	1.8098198696929693E-4	TGTGCCTTGTGGGAGGTCCGCTGCCGGAAACTCTTT	CALWEVRCRKLF	TRGV9	.	TRGJ1	16	-1	-1	26
17	1.8098198696929693E-4	TGTGCCTTGTGGGAGGCACATTATAAGAAACTCTTT	CALWEAHYKKLF	TRGV9	.	TRGJ1	15	-1	-1	19
17	1.8098198696929693E-4	TGTGCCACCTGGTCACCATATTATAAGAAACTCTTT	CATWSPYYKKLF	TRGV8	.	TRGJ1	11	-1	-1	18
17	1.8098198696929693E-4	TGTGCCACCTGGGGGGCTTATTATAAGAAACTCTTT	CATWGAYYKKLF	TRGV2	.	TRGJ1	12	-1	-1	17
17	1.8098198696929693E-4	TGTGCCACCTGGGATTTCTATTATAAGAAACTCTTT	CATWDFYYKKLF	TRGV8	.	TRGJ1	14	-1	-1	18
17	1.8098198696929693E-4	TGTGCCACCTGGGACGGTTATTATAAGAAACTCTTT	CATWDGYYKKLF	TRGV2	.	TRGJ1	16	-1	-1	17
17	1.8098198696929693E-4	TGTGCCACCTGGGACGGGCAATATAAGAAACTCTTT	CATWDGQYKKLF	TRGV2	.	TRGJ1	18	-1	-1	21
17	1.8098198696929693E-4	TGTGCCACCTGGGACGGAATAGAGGAGAAACTCTTT	CATWDGIEEKLF	TRGV2	.	TRGJ1	16	-1	-1	25
17	1.8098198696929693E-4	TGTGCCACCTACCTCGTGAATTATAAGAAACTCTTT	CATYLVNYKKLF	TRGV2	.	TRGJ1	9	-1	-1	19
17	1.8098198696929693E-4	TGTGCTACCAGTAGTGATTGGATCAAGACGTTT	CATSSDWIKTF	TRGV10	.	TRGJP2	5	-1	-1	9
17	1.8098198696929693E-4	TGTGCCTTGTGGGAGTATTGGTTCAAGATATTT	CALWEYWFKIF	TRGV9	.	TRGJP1	14	-1	-1	17
17	1.8098198696929693E-4	TGTGCCTTGTGGGAGGGACATAAGAAACTCTTT	CALWEGHKKLF	TRGV9	.	TRGJ1	15	-1	-1	19
17	1.8098198696929693E-4	TGTGCCTTGTATGGATATTATAAGAAACTCTTT	CALYGYYKKLF	TRGV9	.	TRGJ1	9	-1	-1	15
17	1.8098198696929693E-4	TGTGCCACCTGGGATAGGCGGGCGAAACTCTTT	CATWDRRAKLF	TRGV8	.	TRGJ1	18	-1	-1	23
17	1.8098198696929693E-4	TGTGCCACCTGGGACGCCTCAGGGAAACTCTTT	CATWDASGKLF	TRGV7	.	TRGJ1	14	-1	-1	23
17	1.8098198696929693E-4	TGTGCCACCTGGGACGGCCGAAAGAAACTCTTT	CATWDGRKKLF	TRGV2	.	TRGJ1	16	-1	-1	21
17	1.8098198696929693E-4	TGTGCCACCTGGGACGGGTACAGGAAACTCTTT	CATWDGYRKLF	TRGV2	.	TRGJ1	17	-1	-1	23
17	1.8098198696929693E-4	TGTGCCACCTGGGACGAGCCTAAGAAACTCTTT	CATWDEPKKLF	TRGV2	.	TRGJ1	19	-1	-1	20
17	1.8098198696929693E-4	TGTGCCACCTGGGACAGGCTCCAGAAACTCTTT	CATWDRLQKLF	TRGV3	.	TRGJ1	18	-1	-1	22
17	1.8098198696929693E-4	TGTGCCACCTGGGACAGGCTGGGGAAACTCTTT	CATWDRLGKLF	TRGV3	.	TRGJ1	18	-1	-1	23
17	1.8098198696929693E-4	TGTGCCACCTGGGACAGGCCGCGGAAACTCTTT	CATWDRPRKLF	TRGV3	.	TRGJ1	19	-1	-1	23
17	1.8098198696929693E-4	TGTGCCACCTGGGACAGGGTAGATAAACTCTTT	CATWDRVDKLF	TRGV3	.	TRGJ1	17	-1	-1	24
17	1.8098198696929693E-4	TGTGCCACCCCCCTTTGTTATAAGAAACTCTTT	CATPLCYKKLF	TRGV2	.	TRGJ1	8	-1	-1	14
17	1.8098198696929693E-4	TGTGCCACCACCGATCGACCTAAGAAACTCTTT	CATTDRPKKLF	TRGV3	.	TRGJ1	8	-1	-1	20
17	1.8098198696929693E-4	TGTGCCTTGTGGGAGGTGTGGAAACTCTTT	CALWEVWKLF	TRGV9	.	TRGJ1	17	-1	-1	20
17	1.8098198696929693E-4	TGTGCCACCTGTTTGCGGATCAAGACGTTT	CATCLRIKTF	TRGV2	.	TRGJP2	10	-1	-1	16
17	1.8098198696929693E-4	TGTGCCACCTGGCAAAATAAGAAACTCTTT	CATWQNKKLF	TRGV8	.	TRGJ1	11	-1	-1	16
17	1.8098198696929693E-4	TGTGCCACCTGGGTGTATAAGAAACTCTTT	CATWVYKKLF	TRGV8	.	TRGJ1	12	-1	-1	15
17	1.8098198696929693E-4	TGTGCCACCTGGGACCTCCTCCAACTCTTT	CATWDLLQLF	TRGV2	.	TRGJ1	14	-1	-1	22
17	1.8098198696929693E-4	TGTGCCACCTGGGACGTTCGGAAACTCTTT	CATWDVRKLF	TRGV2	.	TRGJ1	15	-1	-1	20
17	1.8098198696929693E-4	TGTGCCACCTGGGACGTTGGGAAACTCTTT	CATWDVGKLF	TRGV8	.	TRGJ1	13	-1	-1	20
17	1.8098198696929693E-4	TGTGCCACCTGGGACGCGCAGAAACTCTTT	CATWDAQKLF	TRGV2	.	TRGJ1	18	-1	-1	19
17	1.8098198696929693E-4	TGTGCCACCTGGGACAGGCGGGTACTCTTT	CATWDRRVLF	TRGV7	.	TRGJ1	18	-1	-1	23
17	1.8098198696929693E-4	TGTGCCACCCCCTCGAAACTCTTT	CATPSKLF	TRGV7	.	TRGJ1	8	-1	-1	14
17	1.8098198696929693E-4	TGTGCCTTGGGGAAACTCTTT	CALGKLF	TRGV9	.	TRGJ1	12	-1	-1	11
17	1.8098198696929693E-4	TGTGCCTCGGGGGGACTCTTT	CASGGLF	TRGV2	.	TRGJ1	5	-1	-1	14
16	1.703359877358089E-4	TGTGCCACCTGGGACCGTCCCCCCCCCCTTGGTAGTAGTGATTGGATCAAGACGTTT	CATWDRPPPLGSSDWIKTF	TRGV3	.	TRGJP2	14	-1	-1	32
16	1.703359877358089E-4	TGTGCCTTGTGGGAGGTAGGTGGGGTGAGGGTGAATTATTATAAGAAACTCTTT	CALWEVGGVRVNYYKKLF	TRGV9	.	TRGJ1	16	-1	-1	32
16	1.703359877358089E-4	TGTGCCACCTGGGATACCCCCCTTAACTATAGTAGTGATTGGATCAAGACGTTT	CATWDTPLNYSSDWIKTF	TRGV8	.	TRGJP2	15	-1	-1	27
16	1.703359877358089E-4	TGTGCCACCTGGGACGGGCTGAGGCCATATAGTAGTGATTGGATCAAGACGTTT	CATWDGLRPYSSDWIKTF	TRGV2	.	TRGJP2	18	-1	-1	26
16	1.703359877358089E-4	TGTGCCACCTGGGACGGGCGTTTGGGATATAGTAGTGATTGGATCAAGACGTTT	CATWDGRLGYSSDWIKTF	TRGV2	.	TRGJP2	18	-1	-1	26
16	1.703359877358089E-4	TGTGCTGCGTGGGTCTACCAAATCGAGAGACATTATTATAAGAAACTCTTT	CAAWVYQIERHYYKKLF	TRGV10	.	TRGJ1	12	-1	-1	31
16	1.703359877358089E-4	TGTGCCTTGTGGGAGGCAACCAAGGTAAGTAGTGATTGGATCAAGACGTTT	CALWEATKVSSDWIKTF	TRGV9	.	TRGJP2	15	-1	-1	27
16	1.703359877358089E-4	TGTGCCACCTGGGATTGTAAAATCTATAGTAGTGATTGGATCAAGACGTTT	CATWDCKIYSSDWIKTF	TRGV8	.	TRGJP2	14	-1	-1	24
16	1.703359877358089E-4	TGTGCCACCTGGGACGGCCTACCCGATGGTAGTGATTGGATCAAGACGTTT	CATWDGLPDGSDWIKTF	TRGV2	.	TRGJP2	16	-1	-1	25
16	1.703359877358089E-4	TGTGCCACCTGGGACGGACCTTTTTATAGTAGTGATTGGATCAAGACGTTT	CATWDGPFYSSDWIKTF	TRGV2	.	TRGJP2	19	-1	-1	24
16	1.703359877358089E-4	TGTGCCACCTGGGACGAATTTCGAGAGTTGGGCAAAAAAATCAAGGTATTT	CATWDEFRELGKKIKVF	TRGV2	.	TRGJP	15	-1	-1	23
16	1.703359877358089E-4	TGTGCCACCTGGGACAGGCCTAGGACGAGTAGTGATTGGATCAAGACGTTT	CATWDRPRTSSDWIKTF	TRGV7	.	TRGJP2	20	-1	-1	27
16	1.703359877358089E-4	TGTGCTGCGTGGGATGGGGGGAATACCACTGGTTGGTTCAAGATATTT	CAAWDGGNTTGWFKIF	TRGV10	.	TRGJP1	14	-1	-1	22
16	1.703359877358089E-4	TGTGCTGCGTGGGATATAGCCGGGGGGCCTTATTATAAGAAACTCTTT	CAAWDIAGGPYYKKLF	TRGV10	.	TRGJ1	14	-1	-1	29
16	1.703359877358089E-4	TGTGCCTTGTGGGAGATTCTGGGGAGTAGTGATTGGATCAAGACGTTT	CALWEILGSSDWIKTF	TRGV9	.	TRGJP2	14	-1	-1	24
16	1.703359877358089E-4	TGTGCCCCGTATGGACTTGCATATAGTAGTGATTGGATCAAGACGTTT	CAPYGLAYSSDWIKTF	TRGV2	.	TRGJP2	5	-1	-1	20
16	1.703359877358089E-4	TGTGCCACCTGGGACCCACGCCTAGGTTTTGATTGGATCAAGACGTTT	CATWDPRLGFDWIKTF	TRGV8	.	TRGJP2	13	-1	-1	29
16	1.703359877358089E-4	TGTGCCACCTGGGACAGGCAAGAGTTGGGCAAAAAAATCAAGGTATTT	CATWDRQELGKKIKVF	TRGV3	.	TRGJP	18	-1	-1	16
16	1.703359877358089E-4	TGTGCTGCGTGGGCCCCCCGAGGGAATTATTATAAGAAACTCTTT	CAAWAPRGNYYKKLF	TRGV10	.	TRGJ1	12	-1	-1	23
16	1.703359877358089E-4	TGTGCTGCGTGGGATTATACCTTGAATTATTATAAGAAACTCTTT	CAAWDYTLNYYKKLF	TRGV10	.	TRGJ1	16	-1	-1	23
16	1.703359877358089E-4	TGTGCCTTGTGGGAGTTAGTTTTCACTGGTTGGTTCAAGATATTT	CALWELVFTGWFKIF	TRGV9	.	TRGJP1	14	-1	-1	23
16	1.703359877358089E-4	TGTGCCTTGTGGGAGGTGCCAATTCGTTATTATAAGAAACTCTTT	CALWEVPIRYYKKLF	TRGV9	.	TRGJ1	18	-1	-1	20
16	1.703359877358089E-4	TGTGCCTTGTGGGAGGTGCCAAGGGAGTATTATAAGAAACTCTTT	CALWEVPREYYKKLF	TRGV9	.	TRGJ1	18	-1	-1	27
16	1.703359877358089E-4	TGTGCCTTGTGGGAGGGCGAGGGGGTTTATTATAAGAAACTCTTT	CALWEGEGVYYKKLF	TRGV9	.	TRGJ1	15	-1	-1	26
16	1.703359877358089E-4	TGTGCCTTGTGGGAGGGGAAAGCGAATTATTATAAGAAACTCTTT	CALWEGKANYYKKLF	TRGV9	.	TRGJ1	15	-1	-1	22
16	1.703359877358089E-4	TGTGCCTTGTGGGAGATTTACCCTGATTTTTATAAGAAACTCTTT	CALWEIYPDFYKKLF	TRGV9	.	TRGJ1	14	-1	-1	25
16	1.703359877358089E-4	TGTGCCTTGTGGGAACGATTAGGCACGGGATATAAGAAACTCTTT	CALWERLGTGYKKLF	TRGV9	.	TRGJ1	13	-1	-1	30
16	1.703359877358089E-4	TGTGCCACCTGGTACAGTCTGTTCGTGGATTATAAGAAACTCTTT	CATWYSLFVDYKKLF	TRGV7	.	TRGJ1	16	-1	-1	28
16	1.703359877358089E-4	TGTGCCACCTGGGATAGGGATAGTAGTGATTGGATCAAGACGTTT	CATWDRDSSDWIKTF	TRGV8	.	TRGJP2	17	-1	-1	19
16	1.703359877358089E-4	TGTGCCACCTGGGATAAGGGGGCGGGTGATTGGATCAAGACGTTT	CATWDKGAGDWIKTF	TRGV8	.	TRGJP2	15	-1	-1	25
16	1.703359877358089E-4	TGTGCCACCTGGGACGGGCTTTCGGGTGATTGGATCAAGACGTTT	CATWDGLSGDWIKTF	TRGV2	.	TRGJP2	18	-1	-1	25
16	1.703359877358089E-4	TGTGCCACCTGGGACGGGGGGGGTAGTGATTGGATCAAGACGTTT	CATWDGGGSDWIKTF	TRGV2	.	TRGJP2	17	-1	-1	22
16	1.703359877358089E-4	TGTGCCACCTGGGACGGGGGGGGGAATTATTATAAGAAACTCTTT	CATWDGGGNYYKKLF	TRGV2	.	TRGJ1	17	-1	-1	23
16	1.703359877358089E-4	TGTGCCACCTGGGACAATAAGGGTAGTGATTGGATCAAGACGTTT	CATWDNKGSDWIKTF	TRGV3	.	TRGJP2	15	-1	-1	22
16	1.703359877358089E-4	TGTGCTGCGTGGGCCTATACCACTGGTTGGTTCAAGATATTT	CAAWAYTTGWFKIF	TRGV10	.	TRGJP1	12	-1	-1	15
16	1.703359877358089E-4	TGTGCTGCGTGGGATAGAGAGTATGATTATAAGAAACTCTTT	CAAWDREYDYKKLF	TRGV10	.	TRGJ1	14	-1	-1	22
16	1.703359877358089E-4	TGTGCCTTGTGGGGGAAGCGGAATTATTATAAGAAACTCTTT	CALWGKRNYYKKLF	TRGV9	.	TRGJ1	12	-1	-1	20
16	1.703359877358089E-4	TGTGCCTTGTGGGAGGTTCCGAATTATTATAAGAAACTCTTT	CALWEVPNYYKKLF	TRGV9	.	TRGJ1	16	-1	-1	19
16	1.703359877358089E-4	TGTGCCTTGTGGGAGGTCCGACCCCCTATTAAGAAACTCTTT	CALWEVRPPIKKLF	TRGV9	.	TRGJ1	25	-1	-1	29
16	1.703359877358089E-4	TGTGCCTTGTGGGAGGTCCAACTAGACTATAAGAAACTCTTT	CALWEVQLDYKKLF	TRGV9	.	TRGJ1	22	-1	-1	27
16	1.703359877358089E-4	TGTGCCTTGTGGGAGGTGCGGAGTTATTATAAGAAACTCTTT	CALWEVRSYYKKLF	TRGV9	.	TRGJ1	18	-1	-1	20
16	1.703359877358089E-4	TGTGCCTTGTGGGAGGTGAGGTCTTATTATAAGAAACTCTTT	CALWEVRSYYKKLF	TRGV9	.	TRGJ1	17	-1	-1	23
16	1.703359877358089E-4	TGTGCCCCACCGCAAGAGTTGGGCAAAAAAATCAAGGTATTT	CAPPQELGKKIKVF	TRGV9	.	TRGJP	5	-1	-1	11
16	1.703359877358089E-4	TGTGCCACCTGGGACTTAGAGAGTGATTGGATCAAGACGTTT	CATWDLESDWIKTF	TRGV2	.	TRGJP2	14	-1	-1	13
16	1.703359877358089E-4	TGTGCCACCTGGGACGCACCGAATTATTATAAGAAACTCTTT	CATWDAPNYYKKLF	TRGV2	.	TRGJ1	15	-1	-1	19
16	1.703359877358089E-4	TGTGCCACCTGGGACGGTTGTAGTGATTGGATCAAGACGTTT	CATWDGCSDWIKTF	TRGV3	.	TRGJP2	14	-1	-1	19
16	1.703359877358089E-4	TGTGCCACCTGGGACGGCCCCGTCGCTGGGAAGAAACTCTTT	CATWDGPVAGKKLF	TRGV2	.	TRGJ1	23	-1	-1	30
16	1.703359877358089E-4	TGTGCCACCTGGGACGGGGCGGGTTTGTATAAGAAACTCTTT	CATWDGAGLYKKLF	TRGV2	.	TRGJ1	17	-1	-1	27
16	1.703359877358089E-4	TGTGCCACCTGGGACAGGCGTGGTTATTATAAGAAACTCTTT	CATWDRRGYYKKLF	TRGV7	.	TRGJ1	21	-1	-1	23
16	1.703359877358089E-4	TGTGCTGCGTGGGATCTGTATTATTATAAGAAACTCTTT	CAAWDLYYYKKLF	TRGV10	.	TRGJ1	14	-1	-1	19
16	1.703359877358089E-4	TGTGCCTTGTGGGTTATCTGGACTGAAGAGAAACTCTTT	CALWVIWTEEKLF	TRGV9	.	TRGJ1	12	-1	-1	28
16	1.703359877358089E-4	TGTGCCTTGTGGGAGTTGCCTTTTGATAAGAAACTCTTT	CALWELPFDKKLF	TRGV9	.	TRGJ1	18	-1	-1	25
16	1.703359877358089E-4	TGTGCCTTGTGGGAGGTGTTTAGTTGGATCAAGACGTTT	CALWEVFSWIKTF	TRGV9	.	TRGJP2	17	-1	-1	23
16	1.703359877358089E-4	TGTGCCTTGTGGGAGGTGTGCTATTATAAGAAACTCTTT	CALWEVCYYKKLF	TRGV9	.	TRGJ1	17	-1	-1	21
16	1.703359877358089E-4	TGTGCCTTGTGGGAGGTGCTTTGCTCGAAGAAACTCTTT	CALWEVLCSKKLF	TRGV9	.	TRGJ1	18	-1	-1	27
16	1.703359877358089E-4	TGTGCCTTGTGGGAGGTGCACTATTATAAGAAACTCTTT	CALWEVHYYKKLF	TRGV9	.	TRGJ1	20	-1	-1	21
16	1.703359877358089E-4	TGTGCCTTGTGGGAGGTACAATATTATAAGAAACTCTTT	CALWEVQYYKKLF	TRGV9	.	TRGJ1	19	-1	-1	21
16	1.703359877358089E-4	TGTGCCTTGGAAGAGTTGGGCAAAAAAATCAAGGTATTT	CALEELGKKIKVF	TRGV9	.	TRGJP	8	-1	-1	10
16	1.703359877358089E-4	TGTGCCCCAGCCGAAAACGATTATTATAAGAAACTCTTT	CAPAENDYYKKLF	TRGV2	.	TRGJ1	5	-1	-1	19
16	1.703359877358089E-4	TGTGCCACCTGGGTCCCTAGTGATTGGATCAAGACGTTT	CATWVPSDWIKTF	TRGV2	.	TRGJP2	12	-1	-1	17
16	1.703359877358089E-4	TGTGCCACCTGGGACTCCACTGGTTGGTTCAAGATATTT	CATWDSTGWFKIF	TRGV8	.	TRGJP1	13	-1	-1	16
16	1.703359877358089E-4	TGTGCCACCTGGGACGGGCTTTGTTATAAGAAACTCTTT	CATWDGLCYKKLF	TRGV2	.	TRGJ1	18	-1	-1	20
16	1.703359877358089E-4	TGTGCCACCTGGGACGGGCCCGGGGGGAAGAAACTCTTT	CATWDGPGGKKLF	TRGV2	.	TRGJ1	21	-1	-1	27
16	1.703359877358089E-4	TGTGCCACCTGGGACGGGCGTCGATATAAGAAACTCTTT	CATWDGRRYKKLF	TRGV2	.	TRGJ1	18	-1	-1	24
16	1.703359877358089E-4	TGTGCCACCTGGGACGGATATTATTATAAGAAACTCTTT	CATWDGYYYKKLF	TRGV2	.	TRGJ1	16	-1	-1	19
16	1.703359877358089E-4	TGTGCCACCTGGGACAGTTGTTATTATAAGAAACTCTTT	CATWDSCYYKKLF	TRGV3	.	TRGJ1	16	-1	-1	20
16	1.703359877358089E-4	TGTGCCACCTGGGACAGGTCTTGTTATAAGAAACTCTTT	CATWDRSCYKKLF	TRGV3	.	TRGJ1	20	-1	-1	20
16	1.703359877358089E-4	TGTGCCACCTGGGACAGGCGAGCTGAGGAGAAACTCTTT	CATWDRRAEEKLF	TRGV3	.	TRGJ1	18	-1	-1	28
16	1.703359877358089E-4	TGTGCCACCTGGGACAAACAGGATTGGATCAAGACGTTT	CATWDKQDWIKTF	TRGV3	.	TRGJP2	15	-1	-1	21
16	1.703359877358089E-4	TGTGCCACCTGGGAGATCGGTGATTGGATCAAGACGTTT	CATWEIGDWIKTF	TRGV8	.	TRGJP2	13	-1	-1	19
16	1.703359877358089E-4	TGTGCCACCGGGGGTAGGCATTATTATAAGAAACTCTTT	CATGGRHYYKKLF	TRGV2	.	TRGJ1	12	-1	-1	19
16	1.703359877358089E-4	TGTGCTGCGTCCTCCGATTCTTATAAGAAACTCTTT	CAASSDSYKKLF	TRGV10	.	TRGJ1	9	-1	-1	16
16	1.703359877358089E-4	TGTGCTGCGTGGGTCTACTTTGATAAGAAACTCTTT	CAAWVYFDKKLF	TRGV10	.	TRGJ1	12	-1	-1	22
16	1.703359877358089E-4	TGTGCTGCGTGGGATTTGGATTATAAGAAACTCTTT	CAAWDLDYKKLF	TRGV10	.	TRGJ1	15	-1	-1	19
16	1.703359877358089E-4	TGTGCTGCGTGGGATTGTGGTTGGTTCAAGATATTT	CAAWDCGWFKIF	TRGV10	.	TRGJP1	15	-1	-1	17
16	1.703359877358089E-4	TGTGCTGCGTGGGATTATTGCTATAAGAAACTCTTT	CAAWDYCYKKLF	TRGV10	.	TRGJ1	16	-1	-1	21
16	1.703359877358089E-4	TGTGCCTTGTGGGAGGTGCCGATTGAGAAACTCTTT	CALWEVPIEKLF	TRGV9	.	TRGJ1	18	-1	-1	25
16	1.703359877358089E-4	TGTGCCTTGTGGGAGGTGCATCGTAAGAAACTCTTT	CALWEVHRKKLF	TRGV9	.	TRGJ1	19	-1	-1	23
16	1.703359877358089E-4	TGTGCCTTGTGGGAGGTGAGGAGGTTCAAGATATTT	CALWEVRRFKIF	TRGV9	.	TRGJP1	17	-1	-1	22
16	1.703359877358089E-4	TGTGCCTTGTGGGAGGGGCCGGATAGGGAACTCTTT	CALWEGPDRELF	TRGV9	.	TRGJ1	18	-1	-1	22
16	1.703359877358089E-4	TGTGCCACCTGGGACGCAGATTGGATCAAGACGTTT	CATWDADWIKTF	TRGV2	.	TRGJP2	15	-1	-1	18
16	1.703359877358089E-4	TGTGCCACCTGGGACGGGCTCGTTGAGAAACTCTTT	CATWDGLVEKLF	TRGV2	.	TRGJ1	22	-1	-1	25
16	1.703359877358089E-4	TGTGCCACCTGGGACGGGCCGGATAAGAAACTCTTT	CATWDGPDKKLF	TRGV2	.	TRGJ1	19	-1	-1	22
16	1.703359877358089E-4	TGTGCCACCTGGGACGGGATCGCTAAGAAACTCTTT	CATWDGIAKKLF	TRGV2	.	TRGJ1	17	-1	-1	23
16	1.703359877358089E-4	TGTGCCACCTGGGACGGACAAATAAAGAAACTCTTT	CATWDGQIKKLF	TRGV2	.	TRGJ1	16	-1	-1	24
16	1.703359877358089E-4	TGTGCCACCTGGGACAGCCTGAATAAGAAACTCTTT	CATWDSLNKKLF	TRGV3	.	TRGJ1	20	-1	-1	22
16	1.703359877358089E-4	TGTGCCACCTGGGACAGGCTCGGTAAGAAACTCTTT	CATWDRLGKKLF	TRGV3	.	TRGJ1	18	-1	-1	23
16	1.703359877358089E-4	TGTGCCACCTGGGACAGGCCTAAAATGGAACTCTTT	CATWDRPKMELF	TRGV7	.	TRGJ1	20	-1	-1	28
16	1.703359877358089E-4	TGTGCCACCTGGGACAGGCCAGGTAAGAAACTCTTT	CATWDRPGKKLF	TRGV3	.	TRGJ1	19	-1	-1	23
16	1.703359877358089E-4	TGTGCCACCTGGAGGGGGTATTATAAGAAACTCTTT	CATWRGYYKKLF	TRGV2	.	TRGJ1	11	-1	-1	18
16	1.703359877358089E-4	TGTGCCACCTGGAATAGTGATTGGATCAAGACGTTT	CATWNSDWIKTF	TRGV2	.	TRGJP2	11	-1	-1	14
16	1.703359877358089E-4	TGTGCCACCCGGCCGGCTTATTATAAGAAACTCTTT	CATRPAYYKKLF	TRGV7	.	TRGJ1	11	-1	-1	17
16	1.703359877358089E-4	TGTGCTGCGTGGGATGGAACTAAGAAACTCTTT	CAAWDGTKKLF	TRGV10	.	TRGJ1	14	-1	-1	20
16	1.703359877358089E-4	TGTGCCTTGTGTCCTTATTATAAGAAACTCTTT	CALCPYYKKLF	TRGV9	.	TRGJ1	10	-1	-1	14
16	1.703359877358089E-4	TGTGCCTTGTGGGAGTTATATAAGAAACTCTTT	CALWELYKKLF	TRGV9	.	TRGJ1	14	-1	-1	12
16	1.703359877358089E-4	TGTGCCTTGTGGGAGGTGCGAAAGAAACTCTTT	CALWEVRKKLF	TRGV9	.	TRGJ1	18	-1	-1	21
16	1.703359877358089E-4	TGTGCCTTGTGGATTGGTTATAAGAAACTCTTT	CALWIGYKKLF	TRGV9	.	TRGJ1	11	-1	-1	17
16	1.703359877358089E-4	TGTGCCCCGGAGGGGGAGGATAAGAAACTCTTT	CAPEGEDKKLF	TRGV7	.	TRGJ1	5	-1	-1	19
16	1.703359877358089E-4	TGTGCCACCTGGGCCTTTTATAAGAAACTCTTT	CATWAFYKKLF	TRGV2	.	TRGJ1	12	-1	-1	17
16	1.703359877358089E-4	TGTGCCACCTGGGATCCCTATAAGAAACTCTTT	CATWDPYKKLF	TRGV2	.	TRGJ1	13	-1	-1	18
16	1.703359877358089E-4	TGTGCCACCTGGGATGTAGGCAAGAAACTCTTT	CATWDVGKKLF	TRGV8	.	TRGJ1	14	-1	-1	21
16	1.703359877358089E-4	TGTGCCACCTGGGACGTATATAAGAAACTCTTT	CATWDVYKKLF	TRGV2	.	TRGJ1	15	-1	-1	18
16	1.703359877358089E-4	TGTGCCACCTGGGACGGCCTCAAGAAACTCTTT	CATWDGLKKLF	TRGV2	.	TRGJ1	16	-1	-1	21
16	1.703359877358089E-4	TGTGCCACCTGGGACGGGCCGAGGAAACTCTTT	CATWDGPRKLF	TRGV2	.	TRGJ1	19	-1	-1	23
16	1.703359877358089E-4	TGTGCCACCTGGGACGGGCGTGGGAAACTCTTT	CATWDGRGKLF	TRGV2	.	TRGJ1	18	-1	-1	23
16	1.703359877358089E-4	TGTGCCACCTGGGACAGGCGGGCGAAACTCTTT	CATWDRRAKLF	TRGV3	.	TRGJ1	18	-1	-1	23
16	1.703359877358089E-4	TGTGCCACCTGGACTGATTGGATCAAGACGTTT	CATWTDWIKTF	TRGV2	.	TRGJP2	11	-1	-1	14
16	1.703359877358089E-4	TGTGCCTTGTGGGAGAACCAGAAACTCTTT	CALWENQKLF	TRGV9	.	TRGJ1	14	-1	-1	19
16	1.703359877358089E-4	TGTGCCGCCTATCGAGATAAGAAACTCTTT	CAAYRDKKLF	TRGV7	.	TRGJ1	9	-1	-1	16
16	1.703359877358089E-4	TGTGCCACTGCGAGCTATAAGAAACTCTTT	CATASYKKLF	TRGV3	.	TRGJ1	7	-1	-1	15
16	1.703359877358089E-4	TGTGCCACCTGGGATTGGATCAAGACGTTT	CATWDWIKTF	TRGV8	.	TRGJP2	17	-1	-1	12
16	1.703359877358089E-4	TGTGCCACCTGGGACGGACTTGTTCTCTTT	CATWDGLVLF	TRGV2	.	TRGJ1	16	-1	-1	24
16	1.703359877358089E-4	TGTGCCACCTGGGAGAGCCTGAAACTCTTT	CATWESLKLF	TRGV8	.	TRGJ1	19	-1	-1	20
16	1.703359877358089E-4	TGTGCCACCTGGATCCTTCCTGGACTCTTT	CATWILPGLF	TRGV8	.	TRGJ1	11	-1	-1	23
16	1.703359877358089E-4	TGTGCCACCTGGAATGGTAGGAAACTCTTT	CATWNGRKLF	TRGV8	.	TRGJ1	14	-1	-1	17
16	1.703359877358089E-4	TGTGCCACCCATTATTATAAGAAACTCTTT	CATHYYKKLF	TRGV8	.	TRGJ1	8	-1	-1	10
16	1.703359877358089E-4	TGTGCCACGCCGTATTATAAGAAACTCTTT	CATPYYKKLF	TRGV2	.	TRGJ2	7	-1	-1	12
16	1.703359877358089E-4	TGTGCCACGAAAGAAGGATCGAAACTCTTT	CATKEGSKLF	TRGV2	.	TRGJ1	7	-1	-1	20
16	1.703359877358089E-4	TGTGCCTTGTGGGACCCGAAACTCTTT	CALWDPKLF	TRGV9	.	TRGJ1	13	-1	-1	17
16	1.703359877358089E-4	TGTGCCACCTGGGATAGGAAACTCTTT	CATWDRKLF	TRGV8	.	TRGJ1	17	-1	-1	13
16	1.703359877358089E-4	TGTGCCGCCCAAGGGAAACTCTTT	CAAQGKLF	TRGV2	.	TRGJ1	8	-1	-1	14
16	1.703359877358089E-4	TGTGCCACCTGGGATAAGACGTTT	CATWDKTF	TRGV2	.	TRGJP2	13	-1	-1	11
16	1.703359877358089E-4	TGTGCCACCCTAAAACTCTTT	CATLKLF	TRGV2	.	TRGJ1	8	-1	-1	12
15	1.5968998850232082E-4	TGTGCCTTGTGGGAGGTTCTCTCGCTCGTCTGGGGTAGTGATTGGATCAAGACGTTT	CALWEVLSLVWGSDWIKTF	TRGV9	.	TRGJP2	16	-1	-1	34
15	1.5968998850232082E-4	TGTGCTGCGTGGCCGGACCCGAAGCTAAGTTGGTGTGATTATAAGAAACTCTTT	CAAWPDPKLSWCDYKKLF	TRGV10	.	TRGJ1	11	-1	-1	37
15	1.5968998850232082E-4	TGTGCCTTGTGGGAGGTGGATGTATGGGAGTTGGGCAAAAAAATCAAGGTATTT	CALWEVDVWELGKKIKVF	TRGV9	.	TRGJP	17	-1	-1	27
15	1.5968998850232082E-4	TGTGCCTTGTGGGAGGTGCATGGAGAGTTGGGCAAAAAAATCAAGGTATTT	CALWEVHGELGKKIKVF	TRGV9	.	TRGJP	19	-1	-1	23
15	1.5968998850232082E-4	TGTGCCTTGTGGGAGGCCCCACGGTTATCCTTCGCCTATAAGAAACTCTTT	CALWEAPRLSFAYKKLF	TRGV9	.	TRGJ1	15	-1	-1	36
15	1.5968998850232082E-4	TGTGCCTTGTGGGAGATCCCGCCAGAGTTGGGCAAAAAAATCAAGGTATTT	CALWEIPPELGKKIKVF	TRGV9	.	TRGJP	14	-1	-1	20
15	1.5968998850232082E-4	TGTGCCACCTGGGACGGGCCACGAGGAACCACTGGTTGGTTCAAGATATTT	CATWDGPRGTTGWFKIF	TRGV2	.	TRGJP1	19	-1	-1	27
15	1.5968998850232082E-4	TGTGCTGCGTGGGATTTCCTCCATCTTACTTATTATAAGAAACTCTTT	CAAWDFLHLTYYKKLF	TRGV10	.	TRGJ1	15	-1	-1	29
15	1.5968998850232082E-4	TGTGCCTTGTGGGAGGGCCCCAATTCGAATTATTATAAGAAACTCTTT	CALWEGPNSNYYKKLF	TRGV9	.	TRGJ1	15	-1	-1	21
15	1.5968998850232082E-4	TGTGCCACCTGGGACGGGCCGGGAAGTAGTGATTGGATCAAGACGTTT	CATWDGPGSSDWIKTF	TRGV2	.	TRGJP2	19	-1	-1	24
15	1.5968998850232082E-4	TGTGCCACCTGGGACGGGCGGGGGGTGTGCGATTGGATCAAGACGTTT	CATWDGRGVCDWIKTF	TRGV2	.	TRGJP2	18	-1	-1	30
15	1.5968998850232082E-4	TGTGCCACCTGGGACGGGATCCCTAGTAGTGATTGGATCAAGACGTTT	CATWDGIPSSDWIKTF	TRGV2	.	TRGJP2	17	-1	-1	23
15	1.5968998850232082E-4	TGTGCCACCTGGGACGGATCCAATTCCAGTGATTGGATCAAGACGTTT	CATWDGSNSSDWIKTF	TRGV2	.	TRGJP2	16	-1	-1	27
15	1.5968998850232082E-4	TGTGCCACCTGGGACGGAAATTCGAGTAGTGATTGGATCAAGACGTTT	CATWDGNSSSDWIKTF	TRGV2	.	TRGJP2	16	-1	-1	24
15	1.5968998850232082E-4	TGTGCTGCGTGGGATTATTACCAGTTTTATTATAAGAAACTCTTT	CAAWDYYQFYYKKLF	TRGV10	.	TRGJ1	16	-1	-1	26
15	1.5968998850232082E-4	TGTGCCTTGTGGGAGGTGCAGACGAATTATTATAAGAAACTCTTT	CALWEVQTNYYKKLF	TRGV9	.	TRGJ1	19	-1	-1	22
15	1.5968998850232082E-4	TGTGCCTTGTGGGAGGTGGAGCCCAATTATTATAAGAAACTCTTT	CALWEVEPNYYKKLF	TRGV9	.	TRGJ1	17	-1	-1	24
15	1.5968998850232082E-4	TGTGCCACCTGGCCAATCGTTATGTCTTATTATAAGAAACTCTTT	CATWPIVMSYYKKLF	TRGV8	.	TRGJ1	11	-1	-1	26
15	1.5968998850232082E-4	TGTGCCACCTGGGACGCTCCTGGGCCTTATTATAAGAAACTCTTT	CATWDAPGPYYKKLF	TRGV3	.	TRGJ1	14	-1	-1	26
15	1.5968998850232082E-4	TGTGCCACCTGGGACGGGTTTAGTAGTGATTGGATCAAGACGTTT	CATWDGFSSDWIKTF	TRGV2	.	TRGJP2	17	-1	-1	20
15	1.5968998850232082E-4	TGTGCCACCTGGGACGGGTATAGTAGTGATTGGATCAAGACGTTT	CATWDGYSSDWIKTF	TRGV2	.	TRGJP2	17	-1	-1	18
15	1.5968998850232082E-4	TGTGCCACCTGGGACGGGCTAGCTCTCTTTTATAAGAAACTCTTT	CATWDGLALFYKKLF	TRGV2	.	TRGJ1	18	-1	-1	29
15	1.5968998850232082E-4	TGTGCCACCTGGGACGGGCCTGGTAGTGATTGGATCAAGACGTTT	CATWDGPGSDWIKTF	TRGV2	.	TRGJP2	19	-1	-1	22
15	1.5968998850232082E-4	TGTGCCACCTGGGACGGGCCTGGGCCTTATTATAAGAAACTCTTT	CATWDGPGPYYKKLF	TRGV2	.	TRGJ1	19	-1	-1	26
15	1.5968998850232082E-4	TGTGCCACCTGGGACGGGCCCGGTAGTGATTGGATCAAGACGTTT	CATWDGPGSDWIKTF	TRGV2	.	TRGJP2	21	-1	-1	22
15	1.5968998850232082E-4	TGTGCCACCTGGGACAGCTATAGTAGTGATTGGATCAAGACGTTT	CATWDSYSSDWIKTF	TRGV2	.	TRGJP2	14	-1	-1	18
15	1.5968998850232082E-4	TGTGCCACCTGGGACAGGCCGGTCCCCGAAAGGATCAAGACGTTT	CATWDRPVPERIKTF	TRGV3	.	TRGJP2	25	-1	-1	31
15	1.5968998850232082E-4	TGTGCCACCTGGGACAGGCAGGGGCGGCGGTATAAGAAACTCTTT	CATWDRQGRRYKKLF	TRGV7	.	TRGJ1	18	-1	-1	30
15	1.5968998850232082E-4	TGTGCCACCCACTCTCGGCCTAGTAGTGATTGGATCAAGACGTTT	CATHSRPSSDWIKTF	TRGV8	.	TRGJP2	8	-1	-1	20
15	1.5968998850232082E-4	TGTGCTGCGTGGGATTACCGGAATTATTATAAGAAACTCTTT	CAAWDYRNYYKKLF	TRGV10	.	TRGJ1	17	-1	-1	20
15	1.5968998850232082E-4	TGTGCCTTGTGGGTAGAGCCCCAAGGCTATAAGAAACTCTTT	CALWVEPQGYKKLF	TRGV9	.	TRGJ1	12	-1	-1	27
15	1.5968998850232082E-4	TGTGCCTTGTGGGAGGTCTTGAATTATTATAAGAAACTCTTT	CALWEVLNYYKKLF	TRGV9	.	TRGJ1	16	-1	-1	20
15	1.5968998850232082E-4	TGTGCCTTGTGGGAGGTGCTTACCGTTTATAAGAAACTCTTT	CALWEVLTVYKKLF	TRGV9	.	TRGJ1	18	-1	-1	26
15	1.5968998850232082E-4	TGTGCCTTGTGGGAGGTGCTCTATTATTATAAGAAACTCTTT	CALWEVLYYYKKLF	TRGV9	.	TRGJ1	18	-1	-1	22
15	1.5968998850232082E-4	TGTGCCTTGTGGGAGGTGCGCCGGGCCGCCAAGAAACTCTTT	CALWEVRRAAKKLF	TRGV9	.	TRGJ1	21	-1	-1	30
15	1.5968998850232082E-4	TGTGCCTTGTGGGAGGTGCGGTGGTATTATAAGAAACTCTTT	CALWEVRWYYKKLF	TRGV9	.	TRGJ1	18	-1	-1	24
15	1.5968998850232082E-4	TGTGCCTTGTGGGAGGTGGAGGGTTATTATAAGAAACTCTTT	CALWEVEGYYKKLF	TRGV9	.	TRGJ1	17	-1	-1	23
15	1.5968998850232082E-4	TGTGCCACCTGGGGGTGTGGTAGTGATTGGATCAAGACGTTT	CATWGCGSDWIKTF	TRGV8	.	TRGJP2	12	-1	-1	19
15	1.5968998850232082E-4	TGTGCCACCTGGGGGGAGAGTAGTGATTGGATCAAGACGTTT	CATWGESSDWIKTF	TRGV8	.	TRGJP2	12	-1	-1	18
15	1.5968998850232082E-4	TGTGCCACCTGGGACGGGCCCCGGCGGTATAAGAAACTCTTT	CATWDGPRRYKKLF	TRGV2	.	TRGJ1	20	-1	-1	27
15	1.5968998850232082E-4	TGTGCCACCTGGGACGGATTTCCATATTATAAGAAACTCTTT	CATWDGFPYYKKLF	TRGV7	.	TRGJ1	14	-1	-1	24
15	1.5968998850232082E-4	TGTGCCACCTGGGACGGACACCCCCTAGTCCAGAAACTCTTT	CATWDGHPLVQKLF	TRGV2	.	TRGJ1	16	-1	-1	31
15	1.5968998850232082E-4	TGTGCCACCTGGGACATTAACGGTGATTGGATCAAGACGTTT	CATWDINGDWIKTF	TRGV7	.	TRGJP2	15	-1	-1	22
15	1.5968998850232082E-4	TGTGCCACCCACACAACGTCGGATTATTATAAGAAACTCTTT	CATHTTSDYYKKLF	TRGV3	.	TRGJ1	8	-1	-1	18
15	1.5968998850232082E-4	TGTGCCTTGTGGGGCGGAGTTTATTATAAGAAACTCTTT	CALWGGVYYKKLF	TRGV9	.	TRGJ1	12	-1	-1	20
15	1.5968998850232082E-4	TGTGCCTTGTGGGAGTCCAACGATTATAAGAAACTCTTT	CALWESNDYKKLF	TRGV9	.	TRGJ1	14	-1	-1	22
15	1.5968998850232082E-4	TGTGCCTTGTGGGAGGTTTCTTATTATAAGAAACTCTTT	CALWEVSYYKKLF	TRGV9	.	TRGJ1	16	-1	-1	20
15	1.5968998850232082E-4	TGTGCCTTGTGGGAGGTGCTATATTATAAGAAACTCTTT	CALWEVLYYKKLF	TRGV9	.	TRGJ1	18	-1	-1	21
15	1.5968998850232082E-4	TGTGCCACTCATAAGTCGAGTGATTGGATCAAGACGTTT	CATHKSSDWIKTF	TRGV2	.	TRGJP2	7	-1	-1	18
15	1.5968998850232082E-4	TGTGCCACCTGGGTGACCACTGGTTGGTTCAAGATATTT	CATWVTTGWFKIF	TRGV2	.	TRGJP1	12	-1	-1	15
15	1.5968998850232082E-4	TGTGCCACCTGGGCTGGGTATTATTATAAGAAACTCTTT	CATWAGYYYKKLF	TRGV8	.	TRGJ1	12	-1	-1	19
15	1.5968998850232082E-4	TGTGCCACCTGGGACCCCTATTATTATAAGAAACTCTTT	CATWDPYYYKKLF	TRGV3	.	TRGJ1	14	-1	-1	19
15	1.5968998850232082E-4	TGTGCCACCTGGGACGGCCCCAAGTATAAGAAACTCTTT	CATWDGPKYKKLF	TRGV2	.	TRGJ1	20	-1	-1	24
15	1.5968998850232082E-4	TGTGCCACCTGGGACGGGCCTAATTATAAGAAACTCTTT	CATWDGPNYKKLF	TRGV2	.	TRGJ2	19	-1	-1	22
15	1.5968998850232082E-4	TGTGCCACCTGGGACGGGCCGGGTCTAAAGAAACTCTTT	CATWDGPGLKKLF	TRGV2	.	TRGJ1	19	-1	-1	27
15	1.5968998850232082E-4	TGTGCCACCTGGGACGGGCCGAGTTATAAGAAACTCTTT	CATWDGPSYKKLF	TRGV2	.	TRGJ1	19	-1	-1	23
15	1.5968998850232082E-4	TGTGCCACCTGGGACGGGCGTTATTATAAGAAACTCTTT	CATWDGRYYKKLF	TRGV2	.	TRGJ1	18	-1	-1	20
15	1.5968998850232082E-4	TGTGCCACCTGGGACGGGCGAGATTATAAGAAACTCTTT	CATWDGRDYKKLF	TRGV2	.	TRGJ2	18	-1	-1	22
15	1.5968998850232082E-4	TGTGCCACCTGGGACGGGCATGGGTATAAGAAACTCTTT	CATWDGHGYKKLF	TRGV2	.	TRGJ1	18	-1	-1	24
15	1.5968998850232082E-4	TGTGCCACCTGGGACGGGCATGACTGGATCAAGACGTTT	CATWDGHDWIKTF	TRGV2	.	TRGJP2	18	-1	-1	20
15	1.5968998850232082E-4	TGTGCCACCTGGGACGAGGTACATTATAAGAAACTCTTT	CATWDEVHYKKLF	TRGV2	.	TRGJ1	15	-1	-1	22
15	1.5968998850232082E-4	TGTGCCACCTGGGACGAGGGGTATTTGGAGAAACTCTTT	CATWDEGYLEKLF	TRGV2	.	TRGJ1	15	-1	-1	28
15	1.5968998850232082E-4	TGTGCCACCTGGGACAGGCGTGATTGGATCAAGACGTTT	CATWDRRDWIKTF	TRGV3	.	TRGJP2	21	-1	-1	19
15	1.5968998850232082E-4	TGTGCCACCTGGGACAGGCAAGGTTATAAGAAACTCTTT	CATWDRQGYKKLF	TRGV3	.	TRGJ1	18	-1	-1	23
15	1.5968998850232082E-4	TGTGCCACCTGGGAGGTAAATTATTATAAGAAACTCTTT	CATWEVNYYKKLF	TRGV7	.	TRGJ1	13	-1	-1	18
15	1.5968998850232082E-4	TGTGCCACCTGGGAACGGGAGTGGTATAAGAAACTCTTT	CATWEREWYKKLF	TRGV7	.	TRGJ1	13	-1	-1	24
15	1.5968998850232082E-4	TGTGCCACCGGGGGTAGTAGTGATTGGATCAAGACGTTT	CATGGSSDWIKTF	TRGV2	.	TRGJP2	12	-1	-1	14
15	1.5968998850232082E-4	TGTGCTGCGTGGGTCTTTTATTATAAGAAACTCTTT	CAAWVFYYKKLF	TRGV10	.	TRGJ1	12	-1	-1	17
15	1.5968998850232082E-4	TGTGCTGCGTGGGATCTCTATTATAAGAAACTCTTT	CAAWDLYYKKLF	TRGV10	.	TRGJ1	14	-1	-1	18
15	1.5968998850232082E-4	TGTGCCTTGTGGGAGGTGCGGGGGAGGAAACTCTTT	CALWEVRGRKLF	TRGV9	.	TRGJ1	18	-1	-1	26
15	1.5968998850232082E-4	TGTGCCTTGTGGGAGGTGGTTTATAAGAAACTCTTT	CALWEVVYKKLF	TRGV9	.	TRGJ1	17	-1	-1	20
15	1.5968998850232082E-4	TGTGCCTTGTGGGAGGTGGGGTATAAGAAACTCTTT	CALWEVGYKKLF	TRGV9	.	TRGJ1	17	-1	-1	21
15	1.5968998850232082E-4	TGTGCCTTGTGGGAGGTGGATTATAAGAAACTCTTT	CALWEVDYKKLF	TRGV9	.	TRGJ1	17	-1	-1	19
15	1.5968998850232082E-4	TGTGCCACCTGGCATTGTGATTGGATCAAGACGTTT	CATWHCDWIKTF	TRGV8	.	TRGJP2	14	-1	-1	16
15	1.5968998850232082E-4	TGTGCCACCTGGGCCGAGGGAAGGGGGAAACTCTTT	CATWAEGRGKLF	TRGV3	.	TRGJ1	12	-1	-1	26
15	1.5968998850232082E-4	TGTGCCACCTGGGATACTTGGTATAAGAAACTCTTT	CATWDTWYKKLF	TRGV8	.	TRGJ1	15	-1	-1	21
15	1.5968998850232082E-4	TGTGCCACCTGGGACCTTGGATATAAGAAACTCTTT	CATWDLGYKKLF	TRGV2	.	TRGJ1	14	-1	-1	21
15	1.5968998850232082E-4	TGTGCCACCTGGGACGGGCTTCCCACAAAACTCTTT	CATWDGLPTKLF	TRGV2	.	TRGJ1	18	-1	-1	27
15	1.5968998850232082E-4	TGTGCCACCTGGGACGGGCCGGGAAAGGCGATATTT	CATWDGPGKAIF	TRGV2	.	TRGJP1	19	-1	-1	29
15	1.5968998850232082E-4	TGTGCCACCTGGGACGAGACTTGGATCAAGACGTTT	CATWDETWIKTF	TRGV2	.	TRGJP2	15	-1	-1	20
15	1.5968998850232082E-4	TGTGCCACCTGGGACAGGCTGAGGGCAAAACTCTTT	CATWDRLRAKLF	TRGV3	.	TRGJ1	18	-1	-1	27
15	1.5968998850232082E-4	TGTGCCACCTGGGACAGGCCTTTGAAGAAACTCTTT	CATWDRPLKKLF	TRGV3	.	TRGJ2	20	-1	-1	24
15	1.5968998850232082E-4	TGTGCCACCTGGGACAGGCGGTATAAGAAACTCTTT	CATWDRRYKKLF	TRGV7	.	TRGJ1	18	-1	-1	21
15	1.5968998850232082E-4	TGTGCCACCTGGGACAGGCAGGGGGAGAAACTCTTT	CATWDRQGEKLF	TRGV7	.	TRGJ1	18	-1	-1	25
15	1.5968998850232082E-4	TGTGCCACCTGGGAGTGTGATTATAAGAAACTCTTT	CATWECDYKKLF	TRGV3	.	TRGJ1	13	-1	-1	19
15	1.5968998850232082E-4	TGTGCCACCTGGGAGGATTATTATAAGAAACTCTTT	CATWEDYYKKLF	TRGV2	.	TRGJ1	13	-1	-1	16
15	1.5968998850232082E-4	TGTGCCACCTGGGAAGATTATTATAAGAAACTCTTT	CATWEDYYKKLF	TRGV8	.	TRGJ1	13	-1	-1	16
15	1.5968998850232082E-4	TGTGCCACCTGGGAAAATTATTATAAGAAACTCTTT	CATWENYYKKLF	TRGV8	.	TRGJ1	13	-1	-1	15
15	1.5968998850232082E-4	TGTGCCACCCGGGGGCATTATTATAAGAAACTCTTT	CATRGHYYKKLF	TRGV2	.	TRGJ1	12	-1	-1	16
15	1.5968998850232082E-4	TGTGCTGCCTACCTTAAAATAAGAAAACTCTTT	CAAYLKIRKLF	TRGV10	.	TRGJ1	7	-1	-1	18
15	1.5968998850232082E-4	TGTGCTGCGTCCTTTTATTATAAGAAACTCTTT	CAASFYYKKLF	TRGV10	.	TRGJ1	9	-1	-1	14
15	1.5968998850232082E-4	TGTGCTGCGTGGGGGAATTATAAGAAACTCTTT	CAAWGNYKKLF	TRGV10	.	TRGJ1	12	-1	-1	16
15	1.5968998850232082E-4	TGTGCTGCGTGGGATTTTTCTATGGAACTCTTT	CAAWDFSMELF	TRGV10	.	TRGJ1	15	-1	-1	13
15	1.5968998850232082E-4	TGTGCCTTGTGGGTCTGGTATAAGAAACTCTTT	CALWVWYKKLF	TRGV9	.	TRGJ1	12	-1	-1	18
15	1.5968998850232082E-4	TGTGCCTTGTGGGAACGGGGTAAGAAACTCTTT	CALWERGKKLF	TRGV9	.	TRGJ1	13	-1	-1	20
15	1.5968998850232082E-4	TGTGCCTTGGGGAATTATTATAAGAAACTCTTT	CALGNYYKKLF	TRGV9	.	TRGJ1	12	-1	-1	11
15	1.5968998850232082E-4	TGTGCCACCTGGGGCGATTATAAGAAACTCTTT	CATWGDYKKLF	TRGV8	.	TRGJ1	12	-1	-1	16
15	1.5968998850232082E-4	TGTGCCACCTGGGGGAATTATAAGAAACTCTTT	CATWGNYKKLF	TRGV7	.	TRGJ1	12	-1	-1	16
15	1.5968998850232082E-4	TGTGCCACCTGGGACGTTTATAAGAAACTCTTT	CATWDVYKKLF	TRGV2	.	TRGJ1	15	-1	-1	17
15	1.5968998850232082E-4	TGTGCCACCTGGGACGTACTGAAGAAACTCTTT	CATWDVLKKLF	TRGV2	.	TRGJ1	15	-1	-1	21
15	1.5968998850232082E-4	TGTGCCACCTGGGACGCCCATAAGAAACTCTTT	CATWDAHKKLF	TRGV2	.	TRGJ1	15	-1	-1	19
15	1.5968998850232082E-4	TGTGCCACCTGGGACGGGCCAGCGAAACTCTTT	CATWDGPAKLF	TRGV2	.	TRGJ1	19	-1	-1	23
15	1.5968998850232082E-4	TGTGCCACCTGGGACGGGGATTGGAAACTCTTT	CATWDGDWKLF	TRGV2	.	TRGJ1	17	-1	-1	23
15	1.5968998850232082E-4	TGTGCCACCTGGGACGGGAATAAGAAACTCTTT	CATWDGNKKLF	TRGV2	.	TRGJ2	17	-1	-1	19
15	1.5968998850232082E-4	TGTGCCACCTGGGACAGGATTAAGAAACTCTTT	CATWDRIKKLF	TRGV7	.	TRGJ1	17	-1	-1	20
15	1.5968998850232082E-4	TGTGCCACCTGGGACAATTGGGGGAAACTCTTT	CATWDNWGKLF	TRGV3	.	TRGJ1	15	-1	-1	23
15	1.5968998850232082E-4	TGTGCCAATAGTAGTGATTGGATCAAGACGTTT	CANSSDWIKTF	TRGV2	.	TRGJP2	6	-1	-1	7
15	1.5968998850232082E-4	TGTGCTGCGTGTGATTGGTTCAAGATATTT	CAACDWFKIF	TRGV10	.	TRGJP1	15	-1	-1	11
15	1.5968998850232082E-4	TGTGCCTTGTGGGAGGTATCGCAACTCTTT	CALWEVSQLF	TRGV9	.	TRGJ1	16	-1	-1	22
15	1.5968998850232082E-4	TGTGCCTGGCGTTATTATAAGAAACTCTTT	CAWRYYKKLF	TRGV9	.	TRGJ1	6	-1	-1	11
15	1.5968998850232082E-4	TGTGCCACCTGGGGTTGGATCAAGACGTTT	CATWGWIKTF	TRGV8	.	TRGJP2	12	-1	-1	14
15	1.5968998850232082E-4	TGTGCCACCTGGGGGAAGTGGAAACTCTTT	CATWGKWKLF	TRGV2	.	TRGJ1	12	-1	-1	20
15	1.5968998850232082E-4	TGTGCCACCTGGGATTCTAAGAAACTCTTT	CATWDSKKLF	TRGV8	.	TRGJ1	14	-1	-1	13
15	1.5968998850232082E-4	TGTGCCACCTGGGATCTTGGGAAACTCTTT	CATWDLGKLF	TRGV8	.	TRGJ1	14	-1	-1	20
15	1.5968998850232082E-4	TGTGCCACCTGGGATAGGCAGAAACTCTTT	CATWDRQKLF	TRGV8	.	TRGJ1	18	-1	-1	19
15	1.5968998850232082E-4	TGTGCCACCTGGGACGGGCCTCGACTCTTT	CATWDGPRLF	TRGV2	.	TRGJ1	19	-1	-1	23
15	1.5968998850232082E-4	TGTGCCACCTGGGACGGAGAGAAACTCTTT	CATWDGEKLF	TRGV2	.	TRGJ1	16	-1	-1	19
15	1.5968998850232082E-4	TGTGCCACGAATTATTATAAGAAACTCTTT	CATNYYKKLF	TRGV8	.	TRGJ1	7	-1	-1	7
15	1.5968998850232082E-4	TGTGCTTTACGTTGGTTCAAGATATTT	CALRWFKIF	TRGV10	.	TRGJP1	5	-1	-1	10
15	1.5968998850232082E-4	TGTGCCACCTCACGCAAGAAACTCTTT	CATSRKKLF	TRGV2	.	TRGJ1	9	-1	-1	15
15	1.5968998850232082E-4	TGTGCCACCTGCAGAAAGAAACTCTTT	CATCRKKLF	TRGV2	.	TRGJ1	10	-1	-1	15
15	1.5968998850232082E-4	TGTGCCACCTGGGATCCCTTTCTCTTT	CATWDPFLF	TRGV8	.	TRGJ1	14	-1	-1	21
15	1.5968998850232082E-4	TGTGCCACCCGTAGGCTGAAACTCTTT	CATRRLKLF	TRGV2	.	TRGJ2	8	-1	-1	17
15	1.5968998850232082E-4	TGTGCAGGTTATTATAAGAAACTCTTT	CAGYYKKLF	TRGV9	.	TRGJ1	4	-1	-1	8
15	1.5968998850232082E-4	TGTGCCACCTGGGACAACCTCTTT	CATWDNLF	TRGV3	.	TRGJ1	15	-1	-1	15
15	1.5968998850232082E-4	TGTGCCACACCGGGGGTACTCTTT	CATPGVLF	TRGV8	.	TRGJ1	7	-1	-1	17
15	1.5968998850232082E-4	TGTGGGTGGAAACTCTTT	CGWKLF	TRGV2	.	TRGJ1	3	-1	-1	8
14	1.4904398926883278E-4	TGTGCCACCTGTTACTCCTGGGACAAAGTTTCATATAGTAGTGATTGGATCAAGACGTTT	CATCYSWDKVSYSSDWIKTF	TRGV3	.	TRGJP2	10	-1	-1	32
14	1.4904398926883278E-4	TGTGCCACCTGGAACCCAGGGCCTCACGTAGTATCCCGTGATTGGATCAAGACGTTT	CATWNPGPHVVSRDWIKTF	TRGV2	.	TRGJP2	14	-1	-1	37
14	1.4904398926883278E-4	TGTGCCACCTGGGACATGGGCCCAAGTCTAAGTAGTGATTGGATCAAGACGTTT	CATWDMGPSLSSDWIKTF	TRGV3	.	TRGJP2	15	-1	-1	30
14	1.4904398926883278E-4	TGTGCCTTGTGGGAGGTTACCTACCCCAACTCTTGTTATAAGAAACTCTTT	CALWEVTYPNSCYKKLF	TRGV9	.	TRGJ1	28	-1	-1	32
14	1.4904398926883278E-4	TGTGCCACCTGGGATGGTCGTCGGAGGAGTAGTGATTGGATCAAGACGTTT	CATWDGRRRSSDWIKTF	TRGV8	.	TRGJP2	14	-1	-1	27
14	1.4904398926883278E-4	TGTGCCACCTGGGATAGGCGTCGCTATAGTAGTGATTGGATCAAGACGTTT	CATWDRRRYSSDWIKTF	TRGV8	.	TRGJP2	18	-1	-1	24
14	1.4904398926883278E-4	TGTGCCACCTGGGACAGCCACTCTGGGGGTAGTGATTGGATCAAGACGTTT	CATWDSHSGGSDWIKTF	TRGV7	.	TRGJP2	16	-1	-1	28
14	1.4904398926883278E-4	TGTGCTGCGTGGGATTATAAAGCTCTGAATTATTATAAGAAACTCTTT	CAAWDYKALNYYKKLF	TRGV10	.	TRGJ1	16	-1	-1	14
14	1.4904398926883278E-4	TGTGCTGCGTGGGAAATGGACAATTCGAATTATTATAAGAAACTCTTT	CAAWEMDNSNYYKKLF	TRGV10	.	TRGJ1	13	-1	-1	21
14	1.4904398926883278E-4	TGTGCCTTGTGGGAGCAGCAAGAGTTGGGCAAAAAAATCAAGGTATTT	CALWEQQELGKKIKVF	TRGV9	.	TRGJP	14	-1	-1	17
14	1.4904398926883278E-4	TGTGCCTTGTGGGAGGTGCGATGTGTGAATTATTATAAGAAACTCTTT	CALWEVRCVNYYKKLF	TRGV9	.	TRGJ1	18	-1	-1	26
14	1.4904398926883278E-4	TGTGCCTTGTGGGAGGCTTTAGAGTTGGGCAAAAAAATCAAGGTATTT	CALWEALELGKKIKVF	TRGV9	.	TRGJP	15	-1	-1	20
14	1.4904398926883278E-4	TGTGCCACCTGGGATTCAATAGGGTCCGGTGATTGGATCAAGACGTTT	CATWDSIGSGDWIKTF	TRGV8	.	TRGJP2	14	-1	-1	28
14	1.4904398926883278E-4	TGTGCCACCTGGGACCCCCGCCGGATTCTTAGTTGGTTCAAGATATTT	CATWDPRRILSWFKIF	TRGV3	.	TRGJP1	14	-1	-1	31
14	1.4904398926883278E-4	TGTGCCACCTGGGACCGCCTTGGTAGTAGTGATTGGATCAAGACGTTT	CATWDRLGSSDWIKTF	TRGV3	.	TRGJP2	14	-1	-1	23
14	1.4904398926883278E-4	TGTGCCACCTGGGACGGGCTTAGGAGTAGTGATTGGATCAAGACGTTT	CATWDGLRSSDWIKTF	TRGV2	.	TRGJP2	18	-1	-1	24
14	1.4904398926883278E-4	TGTGCCACCTGGGACGGGCTATTGGTCGCGGATTGGATCAAGACGTTT	CATWDGLLVADWIKTF	TRGV2	.	TRGJP2	18	-1	-1	30
14	1.4904398926883278E-4	TGTGCCACCTGGGACGGGCCCGGGCTTGGTGATTGGATCAAGACGTTT	CATWDGPGLGDWIKTF	TRGV2	.	TRGJP2	21	-1	-1	28
14	1.4904398926883278E-4	TGTGCCACCTGGGACGGGGGTTATAGTAGTGATTGGATCAAGACGTTT	CATWDGGYSSDWIKTF	TRGV2	.	TRGJP2	17	-1	-1	21
14	1.4904398926883278E-4	TGTGCCACCTGGGACGAAGGGCATAGTAGTGATTGGATCAAGACGTTT	CATWDEGHSSDWIKTF	TRGV2	.	TRGJP2	15	-1	-1	22
14	1.4904398926883278E-4	TGTGCCTTGTGGGAGGTGCATCAGAATTATTATAAGAAACTCTTT	CALWEVHQNYYKKLF	TRGV9	.	TRGJ1	19	-1	-1	23
14	1.4904398926883278E-4	TGTGCCTTGTGGGAGGTGAGCTTCTATTATTATAAGAAACTCTTT	CALWEVSFYYYKKLF	TRGV9	.	TRGJ1	17	-1	-1	25
14	1.4904398926883278E-4	TGTGCCTTGTGGGAGGTAAAGACGAATTATTATAAGAAACTCTTT	CALWEVKTNYYKKLF	TRGV9	.	TRGJ1	16	-1	-1	22
14	1.4904398926883278E-4	TGTGCCACCTGGGACCGCCCACTGGGTTATTATAAGAAACTCTTT	CATWDRPLGYYKKLF	TRGV2	.	TRGJ1	14	-1	-1	26
14	1.4904398926883278E-4	TGTGCCACCTGGGACGGGTTATGGAATTATTATAAGAAACTCTTT	CATWDGLWNYYKKLF	TRGV2	.	TRGJ1	17	-1	-1	23
14	1.4904398926883278E-4	TGTGCCACCTGGGACGGGCCTTCGAGGACTTATAAGAAACTCTTT	CATWDGPSRTYKKLF	TRGV2	.	TRGJ1	19	-1	-1	29
14	1.4904398926883278E-4	TGTGCCACCTGGGACGGGCCCAGGCGTGATTGGATCAAGACGTTT	CATWDGPRRDWIKTF	TRGV2	.	TRGJP2	20	-1	-1	25
14	1.4904398926883278E-4	TGTGCCACCTGGGACGGGCCGACCACTGGTTGGTTCAAGATATTT	CATWDGPTTGWFKIF	TRGV2	.	TRGJP1	19	-1	-1	21
14	1.4904398926883278E-4	TGTGCCACCTGGGACGGGCGCTTTGGCTATTATAAGAAACTCTTT	CATWDGRFGYYKKLF	TRGV2	.	TRGJ1	18	-1	-1	27
14	1.4904398926883278E-4	TGTGCCACCTGGGACGGGCGAGACGCAACTTATAAGAAACTCTTT	CATWDGRDATYKKLF	TRGV2	.	TRGJ1	18	-1	-1	29
14	1.4904398926883278E-4	TGTGCCACCTGGGACGGGAGTGGTAATGTTTCGGTCAAGACGTTT	CATWDGSGNVSVKTF	TRGV2	.	TRGJP2	17	-1	-1	22
14	1.4904398926883278E-4	TGTGCCACCTGGGACGGGAGGAGTAGTGATTGGATCAAGACGTTT	CATWDGRSSDWIKTF	TRGV2	.	TRGJP2	17	-1	-1	21
14	1.4904398926883278E-4	TGTGCCACCTGGGACGGGAATTGTAGTGATTGGATCAAGACGTTT	CATWDGNCSDWIKTF	TRGV2	.	TRGJP2	17	-1	-1	19
14	1.4904398926883278E-4	TGTGCCACCTGGGACGGAAATTCTAGTGATTGGATCAAGACGTTT	CATWDGNSSDWIKTF	TRGV2	.	TRGJP2	16	-1	-1	23
14	1.4904398926883278E-4	TGTGCCACCTGGGACGAAGTATGTAGTGATTGGATCAAGACGTTT	CATWDEVCSDWIKTF	TRGV2	.	TRGJP2	15	-1	-1	19
14	1.4904398926883278E-4	TGTGCTGCGTGGGATTCCCCCGTTTATTATAAGAAACTCTTT	CAAWDSPVYYKKLF	TRGV10	.	TRGJ1	15	-1	-1	23
14	1.4904398926883278E-4	TGTGCTGCGTGGGATCCCGCCAATTATTATAAGAAACTCTTT	CAAWDPANYYKKLF	TRGV10	.	TRGJ2	14	-1	-1	21
14	1.4904398926883278E-4	TGTGCTGCGTGGGACCTCCAGAATTATTATAAGAAACTCTTT	CAAWDLQNYYKKLF	TRGV10	.	TRGJ1	13	-1	-1	20
14	1.4904398926883278E-4	TGTGCTGCGTGGGAGATTACCACTGGTTGGTTCAAGATATTT	CAAWEITTGWFKIF	TRGV10	.	TRGJP1	13	-1	-1	17
14	1.4904398926883278E-4	TGTGCTGCGTGGAACACCCCGAATTATTATAAGAAACTCTTT	CAAWNTPNYYKKLF	TRGV10	.	TRGJ1	11	-1	-1	19
14	1.4904398926883278E-4	TGTGCTGCGTGGAAAACCACCACTGGTTGGTTCAAGATATTT	CAAWKTTTGWFKIF	TRGV10	.	TRGJP1	11	-1	-1	18
14	1.4904398926883278E-4	TGTGCCTTGTGGGAGTTCCTCACTAAATATAAGAAACTCTTT	CALWEFLTKYKKLF	TRGV9	.	TRGJ1	14	-1	-1	27
14	1.4904398926883278E-4	TGTGCCTTGTGGGAGGTGGGGTTTTATTATAAGAAACTCTTT	CALWEVGFYYKKLF	TRGV9	.	TRGJ1	17	-1	-1	23
14	1.4904398926883278E-4	TGTGCCTTGTGGGAGGTGACCGATTATTATAAGAAACTCTTT	CALWEVTDYYKKLF	TRGV9	.	TRGJ1	20	-1	-1	22
14	1.4904398926883278E-4	TGTGCCTTGTGGGAGATAAGTCATTATTATAAGAAACTCTTT	CALWEISHYYKKLF	TRGV9	.	TRGJ1	14	-1	-1	22
14	1.4904398926883278E-4	TGTGCCACCTGGGATAGGGGAAATTATTATAAGAAACTCTTT	CATWDRGNYYKKLF	TRGV8	.	TRGJ1	17	-1	-1	21
14	1.4904398926883278E-4	TGTGCCACCTGGGACCCTGGACGGTATTATAAGAAACTCTTT	CATWDPGRYYKKLF	TRGV2	.	TRGJ1	14	-1	-1	24
14	1.4904398926883278E-4	TGTGCCACCTGGGACGGGCTTCTTTATTATAAGAAACTCTTT	CATWDGLLYYKKLF	TRGV2	.	TRGJ1	18	-1	-1	23
14	1.4904398926883278E-4	TGTGCCACCTGGGACGGGCTGAGATATTATAAGAAACTCTTT	CATWDGLRYYKKLF	TRGV2	.	TRGJ1	18	-1	-1	24
14	1.4904398926883278E-4	TGTGCCACCTGGGACGGGCTGAAGTGTTATAAGAAACTCTTT	CATWDGLKCYKKLF	TRGV2	.	TRGJ1	18	-1	-1	20
14	1.4904398926883278E-4	TGTGCCACCTGGGACGGGCTAAGTGATTGGATCAAGACGTTT	CATWDGLSDWIKTF	TRGV2	.	TRGJP2	18	-1	-1	21
14	1.4904398926883278E-4	TGTGCCACCTGGGACGGGCCCGGCTATTATAAGAAACTCTTT	CATWDGPGYYKKLF	TRGV2	.	TRGJ1	21	-1	-1	24
14	1.4904398926883278E-4	TGTGCCACCTGGGACGGATCGAATTATTATAAGAAACTCTTT	CATWDGSNYYKKLF	TRGV2	.	TRGJ1	16	-1	-1	18
14	1.4904398926883278E-4	TGTGCCACCTGGGACAGGCATCCTTATTATAAGAAACTCTTT	CATWDRHPYYKKLF	TRGV3	.	TRGJ1	18	-1	-1	23
14	1.4904398926883278E-4	TGTGCCACCTGGATCCCTGCTGGGTGTTGGGTCAAGACGTTT	CATWIPAGCWVKTF	TRGV8	.	TRGJP2	11	-1	-1	23
14	1.4904398926883278E-4	TGTGCTGCGTGGGTAAGTAGTGATTGGATCAAGACGTTT	CAAWVSSDWIKTF	TRGV10	.	TRGJP2	12	-1	-1	15
14	1.4904398926883278E-4	TGTGCTGCGTGGGATTCGGAATATTATAAGAAACTCTTT	CAAWDSEYYKKLF	TRGV10	.	TRGJ1	21	-1	-1	13
14	1.4904398926883278E-4	TGTGCTGCGTGGGATAGGAATTATTATAAGAAACTCTTT	CAAWDRNYYKKLF	TRGV10	.	TRGJ1	14	-1	-1	17
14	1.4904398926883278E-4	TGTGCTGCGTGGGACGCGCATTATTATAAGAAACTCTTT	CAAWDAHYYKKLF	TRGV10	.	TRGJ1	13	-1	-1	16
14	1.4904398926883278E-4	TGTGCCTTGTGGGAGGTGCTGGATTATAAGAAACTCTTT	CALWEVLDYKKLF	TRGV9	.	TRGJ1	18	-1	-1	22
14	1.4904398926883278E-4	TGTGCCTTGTGGGAGGTGCCGGTCGGTAAGAAACTCTTT	CALWEVPVGKKLF	TRGV9	.	TRGJ1	18	-1	-1	26
14	1.4904398926883278E-4	TGTGCCTTGTGGGAGGTAGTTGGGTATAAGAAACTCTTT	CALWEVVGYKKLF	TRGV9	.	TRGJ1	16	-1	-1	24
14	1.4904398926883278E-4	TGTGCCTTGTGGGAGGGGGGTTATTATAAGAAACTCTTT	CALWEGGYYKKLF	TRGV9	.	TRGJ1	15	-1	-1	20
14	1.4904398926883278E-4	TGTGCCTTGTGGGAGGGGGGTAGGTATAAGAAACTCTTT	CALWEGGRYKKLF	TRGV9	.	TRGJ1	15	-1	-1	24
14	1.4904398926883278E-4	TGTGCCTTGTGGGAGACGAATTATTATAAGAAACTCTTT	CALWETNYYKKLF	TRGV9	.	TRGJ1	14	-1	-1	16
14	1.4904398926883278E-4	TGTGCCTTGTGGGAGAGGTTGTATTATAAGAAACTCTTT	CALWERLYYKKLF	TRGV9	.	TRGJ1	14	-1	-1	21
14	1.4904398926883278E-4	TGTGCCTTGTGGGAATCGAATTATTATAAGAAACTCTTT	CALWESNYYKKLF	TRGV9	.	TRGJ1	13	-1	-1	15
14	1.4904398926883278E-4	TGTGCCACCTGTCGACCGGGGTATTATAAGAAACTCTTT	CATCRPGYYKKLF	TRGV2	.	TRGJ1	10	-1	-1	21
14	1.4904398926883278E-4	TGTGCCACCTGGGCCCCGAATTATTATAAGAAACTCTTT	CATWAPNYYKKLF	TRGV2	.	TRGJ1	12	-1	-1	16
14	1.4904398926883278E-4	TGTGCCACCTGGGCCCATTTGATGGGAAAGAAACTCTTT	CATWAHLMGKKLF	TRGV3	.	TRGJ1	12	-1	-1	27
14	1.4904398926883278E-4	TGTGCCACCTGGGGGATTAGTGATTGGATCAAGACGTTT	CATWGISDWIKTF	TRGV2	.	TRGJP2	12	-1	-1	17
14	1.4904398926883278E-4	TGTGCCACCTGGGATGGGGATTATTATAAGAAACTCTTT	CATWDGDYYKKLF	TRGV2	.	TRGJ1	17	-1	-1	19
14	1.4904398926883278E-4	TGTGCCACCTGGGACCCTCCCTCCGATAAGAAACTCTTT	CATWDPPSDKKLF	TRGV2	.	TRGJ1	14	-1	-1	25
14	1.4904398926883278E-4	TGTGCCACCTGGGACGGTACTTATTATAAGAAACTCTTT	CATWDGTYYKKLF	TRGV2	.	TRGJ1	16	-1	-1	20
14	1.4904398926883278E-4	TGTGCCACCTGGGACGGGCTTACTTGGTTCAAGATATTT	CATWDGLTWFKIF	TRGV2	.	TRGJP1	18	-1	-1	23
14	1.4904398926883278E-4	TGTGCCACCTGGGACGGGCTCGATTGGATCAAGACGTTT	CATWDGLDWIKTF	TRGV2	.	TRGJP2	21	-1	-1	21
14	1.4904398926883278E-4	TGTGCCACCTGGGACGGGCTCAACTATAAGAAACTCTTT	CATWDGLNYKKLF	TRGV2	.	TRGJ1	18	-1	-1	24
14	1.4904398926883278E-4	TGTGCCACCTGGGACGGGCTGTCGGATAAGAAACTCTTT	CATWDGLSDKKLF	TRGV2	.	TRGJ1	18	-1	-1	25
14	1.4904398926883278E-4	TGTGCCACCTGGGACGGGCCTGAGTATAAGAAACTCTTT	CATWDGPEYKKLF	TRGV2	.	TRGJ1	19	-1	-1	24
14	1.4904398926883278E-4	TGTGCCACCTGGGACGGGCCCGACTATAAGAAACTCTTT	CATWDGPDYKKLF	TRGV2	.	TRGJ1	21	-1	-1	24
14	1.4904398926883278E-4	TGTGCCACCTGGGACGGGCCGTATTATAAGAAACTCTTT	CATWDGPYYKKLF	TRGV2	.	TRGJ1	19	-1	-1	21
14	1.4904398926883278E-4	TGTGCCACCTGGGACGGGCGCTATTATAAGAAACTCTTT	CATWDGRYYKKLF	TRGV2	.	TRGJ2	18	-1	-1	21
14	1.4904398926883278E-4	TGTGCCACCTGGGACGGGCACCGTTATAAGAAACTCTTT	CATWDGHRYKKLF	TRGV2	.	TRGJ1	23	-1	-1	23
14	1.4904398926883278E-4	TGTGCCACCTGGGACAGGCTCTATTATAAGAAACTCTTT	CATWDRLYYKKLF	TRGV7	.	TRGJ1	18	-1	-1	21
14	1.4904398926883278E-4	TGTGCCACCTGGGACAGGCCGGGGTATAAGAAACTCTTT	CATWDRPGYKKLF	TRGV3	.	TRGJ1	19	-1	-1	24
14	1.4904398926883278E-4	TGTGCCACCTGGGAAAGAGGGAATTATAAGAAACTCTTT	CATWERGNYKKLF	TRGV8	.	TRGJ1	16	-1	-1	22
14	1.4904398926883278E-4	TGTGCCACCTACACCCCGACCTATTATAAGAAACTCTTT	CATYTPTYYKKLF	TRGV7	.	TRGJ1	9	-1	-1	21
14	1.4904398926883278E-4	TGTGCTGCGTGGCATTTTTATTATAAGAAACTCTTT	CAAWHFYYKKLF	TRGV10	.	TRGJ1	15	-1	-1	17
14	1.4904398926883278E-4	TGTGCTGCGTGGGATTTATATTATAAGAAACTCTTT	CAAWDLYYKKLF	TRGV10	.	TRGJ1	15	-1	-1	18
14	1.4904398926883278E-4	TGTGCTGCGTGGGATTGGTATTATAAGAAACTCTTT	CAAWDWYYKKLF	TRGV10	.	TRGJ1	15	-1	-1	18
14	1.4904398926883278E-4	TGTGCTGCGTGGGATTATAAGTATAAGAAACTCTTT	CAAWDYKYKKLF	TRGV10	.	TRGJ1	16	-1	-1	21
14	1.4904398926883278E-4	TGTGCTGCGTGGGATATCTATTATAAGAAACTCTTT	CAAWDIYYKKLF	TRGV10	.	TRGJ1	14	-1	-1	18
14	1.4904398926883278E-4	TGTGCTGCGAATACCACTGGTTGGTTCAAGATATTT	CAANTTGWFKIF	TRGV10	.	TRGJP1	8	-1	-1	10
14	1.4904398926883278E-4	TGTGCCTTGTGGGCCCTTTATTATAAGAAACTCTTT	CALWALYYKKLF	TRGV9	.	TRGJ1	12	-1	-1	17
14	1.4904398926883278E-4	TGTGCCTTGTGGGAGCCTTATTATAAGAAACTCTTT	CALWEPYYKKLF	TRGV9	.	TRGJ1	14	-1	-1	17
14	1.4904398926883278E-4	TGTGCCTTGTGGGAGGTGTGGGATAAGAAACTCTTT	CALWEVWDKKLF	TRGV9	.	TRGJ1	17	-1	-1	22
14	1.4904398926883278E-4	TGTGCCACCTGGGGTTTACCCCTGAAGAAACTCTTT	CATWGLPLKKLF	TRGV8	.	TRGJ1	12	-1	-1	24
14	1.4904398926883278E-4	TGTGCCACCTGGGGACCTAGTTGGTTCAAGATATTT	CATWGPSWFKIF	TRGV8	.	TRGJP1	12	-1	-1	16
14	1.4904398926883278E-4	TGTGCCACCTGGGACTTACAGTATAAGAAACTCTTT	CATWDLQYKKLF	TRGV3	.	TRGJ1	14	-1	-1	21
14	1.4904398926883278E-4	TGTGCCACCTGGGACGTAGATTGGATCAAGACGTTT	CATWDVDWIKTF	TRGV8	.	TRGJP2	13	-1	-1	18
14	1.4904398926883278E-4	TGTGCCACCTGGGACGGGCGGTACGAGAAACTCTTT	CATWDGRYEKLF	TRGV2	.	TRGJ1	18	-1	-1	25
14	1.4904398926883278E-4	TGTGCCACCTGGGACGGGCGGGGTAAGAAACTCTTT	CATWDGRGKKLF	TRGV2	.	TRGJ1	18	-1	-1	23
14	1.4904398926883278E-4	TGTGCCACCTGGGACGGGAACCGCAAGGAACTCTTT	CATWDGNRKELF	TRGV2	.	TRGJ1	17	-1	-1	24
14	1.4904398926883278E-4	TGTGCCACCTGGGACAGGTGGGATAAGAAACTCTTT	CATWDRWDKKLF	TRGV7	.	TRGJ1	17	-1	-1	22
14	1.4904398926883278E-4	TGTGCCACCTGGGACAGGCTGGGGATCAAGACGTTT	CATWDRLGIKTF	TRGV3	.	TRGJP2	18	-1	-1	22
14	1.4904398926883278E-4	TGTGCCACCTGGGAAGAGAGATATAAGAAACTCTTT	CATWEERYKKLF	TRGV8	.	TRGJ1	13	-1	-1	21
14	1.4904398926883278E-4	TGTGCCTTGTGGGGGTGTTATAAGAAACTCTTT	CALWGCYKKLF	TRGV9	.	TRGJ1	16	-1	-1	17
14	1.4904398926883278E-4	TGTGCCTTGTGGGAGCGTTATAAGAAACTCTTT	CALWERYKKLF	TRGV9	.	TRGJ1	14	-1	-1	17
14	1.4904398926883278E-4	TGTGCCTTGTGGGAGGGTGATAAGAAACTCTTT	CALWEGDKKLF	TRGV9	.	TRGJ1	15	-1	-1	19
14	1.4904398926883278E-4	TGTGCCCCCCCGAATTATTATAAGAAACTCTTT	CAPPNYYKKLF	TRGV9	.	TRGJ1	5	-1	-1	10
14	1.4904398926883278E-4	TGTGCCACCTGGGTATTTTATAAGAAACTCTTT	CATWVFYKKLF	TRGV2	.	TRGJ1	12	-1	-1	14
14	1.4904398926883278E-4	TGTGCCACCTGGGTAAGGTATAAGAAACTCTTT	CATWVRYKKLF	TRGV8	.	TRGJ1	12	-1	-1	18
14	1.4904398926883278E-4	TGTGCCACCTGGGGCATAGGTAAGAAACTCTTT	CATWGIGKKLF	TRGV5P	.	TRGJ1	15	-1	-1	20
14	1.4904398926883278E-4	TGTGCCACCTGGGATGGCTATTGGAAACTCTTT	CATWDGYWKLF	TRGV8	.	TRGJ1	20	-1	-1	23
14	1.4904398926883278E-4	TGTGCCACCTGGGACGTGTGCAAGAAACTCTTT	CATWDVCKKLF	TRGV2	.	TRGJ1	15	-1	-1	21
14	1.4904398926883278E-4	TGTGCCACCTGGGACGTGGGGAAGAAACTCTTT	CATWDVGKKLF	TRGV7	.	TRGJ1	14	-1	-1	21
14	1.4904398926883278E-4	TGTGCCACCTGGGACGGGCCCGGGAAACTCTTT	CATWDGPGKLF	TRGV2	.	TRGJ1	21	-1	-1	23
14	1.4904398926883278E-4	TGTGCCACCTGGGACGGGCCGAAGAAACTCTTT	CATWDGPKKLF	TRGV2	.	TRGJ1	19	-1	-1	21
14	1.4904398926883278E-4	TGTGCCACCTGGGACGGGCATGGGAAACTCTTT	CATWDGHGKLF	TRGV2	.	TRGJ1	18	-1	-1	23
14	1.4904398926883278E-4	TGTGCCACCTGGGACGGGGATAAGAAACTCTTT	CATWDGDKKLF	TRGV2	.	TRGJ1	17	-1	-1	19
14	1.4904398926883278E-4	TGTGCCACCTGGGACGGGATAAAGAAACTCTTT	CATWDGIKKLF	TRGV3	.	TRGJ1	17	-1	-1	21
14	1.4904398926883278E-4	TGTGCCACCTGGGACAGGCTCGGGAAACTCTTT	CATWDRLGKLF	TRGV3	.	TRGJ1	18	-1	-1	23
14	1.4904398926883278E-4	TGTGCCACCTGGGAGGAGGGTAAGAAACTCTTT	CATWEEGKKLF	TRGV8	.	TRGJ1	13	-1	-1	20
14	1.4904398926883278E-4	TGTGCCACCTGGAAATATTATAAGAAACTCTTT	CATWKYYKKLF	TRGV3	.	TRGJ1	11	-1	-1	11
14	1.4904398926883278E-4	TGTGCCACCTACCTATATTATAAGAAACTCTTT	CATYLYYKKLF	TRGV8	.	TRGJ1	9	-1	-1	15
14	1.4904398926883278E-4	TGTGCTGCGTGGGATTTGATGAAACTCTTT	CAAWDLMKLF	TRGV10	.	TRGJ1	15	-1	-1	20
14	1.4904398926883278E-4	TGTGCCTCGCCGAGTAAAAAGAAACTCTTT	CASPSKKKLF	TRGV9	.	TRGJ1	6	-1	-1	18
14	1.4904398926883278E-4	TGTGCCACCTGGTTCTATAAGAAACTCTTT	CATWFYKKLF	TRGV2	.	TRGJ1	11	-1	-1	15
14	1.4904398926883278E-4	TGTGCCACCTGGCGTTATAAGAAACTCTTT	CATWRYKKLF	TRGV7	.	TRGJ1	11	-1	-1	14
14	1.4904398926883278E-4	TGTGCCACCTGGGTAAATAAGAAACTCTTT	CATWVNKKLF	TRGV3	.	TRGJ1	12	-1	-1	16
14	1.4904398926883278E-4	TGTGCCACCTGGGCCTTCGGGTTCCTCTTT	CATWAFGFLF	TRGV8	.	TRGJ1	12	-1	-1	24
14	1.4904398926883278E-4	TGTGCCACCTGGGCCGCCGCGAAACTCTTT	CATWAAAKLF	TRGV8	.	TRGJ1	12	-1	-1	20
14	1.4904398926883278E-4	TGTGCCACCTGGGACCCGAAGAAACTCTTT	CATWDPKKLF	TRGV3	.	TRGJ1	14	-1	-1	18
14	1.4904398926883278E-4	TGTGCCACCTGGGACGGGCTAGAACTCTTT	CATWDGLELF	TRGV2	.	TRGJ1	18	-1	-1	22
14	1.4904398926883278E-4	TGTGCCACCTGGGACGATAAGAAACTCTTT	CATWDDKKLF	TRGV7	.	TRGJ1	14	-1	-1	16
14	1.4904398926883278E-4	TGTGCCACCAAGAATTATAAGAAACTCTTT	CATKNYKKLF	TRGV2	.	TRGJ1	8	-1	-1	13
14	1.4904398926883278E-4	TGTGCCAAAGGTCCCTGGGGGAAACTCTTT	CAKGPWGKLF	TRGV7	.	TRGJ1	6	-1	-1	20
14	1.4904398926883278E-4	TGTGCCTTGTCGAATAAGAAACTCTTT	CALSNKKLF	TRGV9	.	TRGJ1	9	-1	-1	13
14	1.4904398926883278E-4	TGTGCCTTGTGTAACAAGAAACTCTTT	CALCNKKLF	TRGV9	.	TRGJ1	10	-1	-1	15
14	1.4904398926883278E-4	TGTGCCTTGTGGGAACAGAAACTCTTT	CALWEQKLF	TRGV9	.	TRGJ1	13	-1	-1	16
14	1.4904398926883278E-4	TGTGCCTTGTATTATAAGAAACTCTTT	CALYYKKLF	TRGV9	.	TRGJ1	9	-1	-1	9
14	1.4904398926883278E-4	TGTGCCACCTGGGCAGGGGTACTCTTT	CATWAGVLF	TRGV8	.	TRGJ1	12	-1	-1	20
14	1.4904398926883278E-4	TGTGCCACCTGGGGCAGGAAACTCTTT	CATWGRKLF	TRGV5P	.	TRGJ1	17	-1	-1	17
14	1.4904398926883278E-4	TGTGCCACCTGGGAGTCGAAACTCTTT	CATWESKLF	TRGV7	.	TRGJ1	13	-1	-1	17
14	1.4904398926883278E-4	TGTGCCACCGGTTATAAGAAACTCTTT	CATGYKKLF	TRGV8	.	TRGJ1	8	-1	-1	11
14	1.4904398926883278E-4	TGTGCCCCCGTTAAGAAACTCTTT	CAPVKKLF	TRGV8	.	TRGJ1	8	-1	-1	11
14	1.4904398926883278E-4	TGTGCCACCTTGCGGAAACTCTTT	CATLRKLF	TRGV2	.	TRGJ1	9	-1	-1	14
14	1.4904398926883278E-4	TGTGCCACCTGGGATCATCTCTTT	CATWDHLF	TRGV2	.	TRGJ1	13	-1	-1	18
14	1.4904398926883278E-4	TGTTATTATAAGAAACTCTTT	CYYKKLF	TRGV9	.	TRGJ1	2	-1	-1	2
14	1.4904398926883278E-4	TGTGCCACCTGGGAACTCTTT	CATWELF	TRGV3	.	TRGJ1	13	-1	-1	13
14	1.4904398926883278E-4	TGTGCCACCCGACGACTCTTT	CATRRLF	TRGV2	.	TRGJ1	8	-1	-1	14
14	1.4904398926883278E-4	TGTGTCCCGGAACTCTTT	CVPELF	TRGV2	.	TRGJ1	3	-1	-1	10
13	1.383979900353447E-4	TGTGCCTTGTGGGAGGTTAGGAAACAAGGATTACACGAACAAGAGTTGGGCAAAAAAATCAAGGTATTT	CALWEVRKQGLHEQELGKKIKVF	TRGV9	.	TRGJP	16	-1	-1	39
13	1.383979900353447E-4	TGTGCTGCGTGGGATTATAACAGATTTGTTTTGGCAGATTGGATCAAGACGTTT	CAAWDYNRFVLADWIKTF	TRGV10	.	TRGJP2	16	-1	-1	36
13	1.383979900353447E-4	TGTGCCACCTGGGATAGTCCGCTGGGTGGGAGTAGTGATTGGATCAAGACGTTT	CATWDSPLGGSSDWIKTF	TRGV8	.	TRGJP2	19	-1	-1	30
13	1.383979900353447E-4	TGTGCCTTGTGGGAGGTGCACGAAGAGTTGGGCAAAAAAATCAAGGTATTT	CALWEVHEELGKKIKVF	TRGV9	.	TRGJP	20	-1	-1	22
13	1.383979900353447E-4	TGTGCCACCTGGGACGGGCCATTTGATAGTAGTGATTGGATCAAGACGTTT	CATWDGPFDSSDWIKTF	TRGV2	.	TRGJP2	19	-1	-1	25
13	1.383979900353447E-4	TGTGCCACCTGGGACGGGCACCTCTATAGTAGTGATTGGATCAAGACGTTT	CATWDGHLYSSDWIKTF	TRGV2	.	TRGJP2	18	-1	-1	21
13	1.383979900353447E-4	TGTGCTGCGTGGGATTATACTTCGTCTTCTTATTATAAGAAACTCTTT	CAAWDYTSSSYYKKLF	TRGV10	.	TRGJ1	16	-1	-1	29
13	1.383979900353447E-4	TGTGCTGCGTGGGACTCTCAGATAAAAGAGGGTTGGTTCAAGATATTT	CAAWDSQIKEGWFKIF	TRGV10	.	TRGJP1	13	-1	-1	30
13	1.383979900353447E-4	TGTGCCACCTGGCTTCCCAGGGAATTGAGTGATTGGATCAAGACGTTT	CATWLPRELSDWIKTF	TRGV8	.	TRGJP2	11	-1	-1	27
13	1.383979900353447E-4	TGTGCCACCTGGGATAGGCGGGTGGGTAGTGATTGGATCAAGACGTTT	CATWDRRVGSDWIKTF	TRGV8	.	TRGJP2	18	-1	-1	25
13	1.383979900353447E-4	TGTGCCACCTGGGACCGATACGATACCACTGGTTGGTTCAAGATATTT	CATWDRYDTTGWFKIF	TRGV3	.	TRGJP1	14	-1	-1	22
13	1.383979900353447E-4	TGTGCCACCTGGGACGGCCTGCGAGGTAGTGATTGGATCAAGACGTTT	CATWDGLRGSDWIKTF	TRGV2	.	TRGJP2	16	-1	-1	25
13	1.383979900353447E-4	TGTGCCACCTGGGACGGGAATAAAAGGGGTGATTGGATCAAGACGTTT	CATWDGNKRGDWIKTF	TRGV2	.	TRGJP2	17	-1	-1	28
13	1.383979900353447E-4	TGTGCCACCTGGGACGGACGCGGTGGTAGTGATTGGATCAAGACGTTT	CATWDGRGGSDWIKTF	TRGV2	.	TRGJP2	16	-1	-1	25
13	1.383979900353447E-4	TGTGCCACCTGGGACGGACACGTAAGTAGTGATTGGATCAAGACGTTT	CATWDGHVSSDWIKTF	TRGV2	.	TRGJP2	22	-1	-1	24
13	1.383979900353447E-4	TGTGCCACCTGGGACACCGCCGTAAGTAGTGATTGGATCAAGACGTTT	CATWDTAVSSDWIKTF	TRGV3	.	TRGJP2	15	-1	-1	24
13	1.383979900353447E-4	TGTGCTGCGTGGGGCAGCGCCGGGCTATATTATAAGAAACTCTTT	CAAWGSAGLYYKKLF	TRGV10	.	TRGJ1	12	-1	-1	27
13	1.383979900353447E-4	TGTGCTGCGTGGGATTATAGGGTAAATTATTATAAGAAACTCTTT	CAAWDYRVNYYKKLF	TRGV10	.	TRGJ1	16	-1	-1	24
13	1.383979900353447E-4	TGTGCCTTGTGGGAGGTGCTAAGAAGTTATTATAAGAAACTCTTT	CALWEVLRSYYKKLF	TRGV9	.	TRGJ1	18	-1	-1	22
13	1.383979900353447E-4	TGTGCCACCTGGGCGTTACCGAACGACCCAAATAAGAAACTCTTT	CATWALPNDPNKKLF	TRGV3	.	TRGJ1	12	-1	-1	31
13	1.383979900353447E-4	TGTGCCACCTGGGGCCCCTATAGTAGTGATTGGATCAAGACGTTT	CATWGPYSSDWIKTF	TRGV2	.	TRGJP2	12	-1	-1	18
13	1.383979900353447E-4	TGTGCCACCTGGGACGGTCTGGGTAGTGATTGGATCAAGACGTTT	CATWDGLGSDWIKTF	TRGV7	.	TRGJP2	20	-1	-1	22
13	1.383979900353447E-4	TGTGCCACCTGGGACGGTCCCCGATGGGGTTATAAGAAACTCTTT	CATWDGPRWGYKKLF	TRGV2	.	TRGJ1	20	-1	-1	29
13	1.383979900353447E-4	TGTGCCACCTGGGACGGGCCGGGCTTTTATTATAAGAAACTCTTT	CATWDGPGFYYKKLF	TRGV2	.	TRGJ1	19	-1	-1	26
13	1.383979900353447E-4	TGTGCCACCTGGGACGGGCCAACTACGGACTATAAGAAACTCTTT	CATWDGPTTDYKKLF	TRGV2	.	TRGJ1	19	-1	-1	30
13	1.383979900353447E-4	TGTGCCACCTGGGACGGGCGGGAAAGTGATTGGATCAAGACGTTT	CATWDGRESDWIKTF	TRGV2	.	TRGJP2	18	-1	-1	24
13	1.383979900353447E-4	TGTGCCACCTGGGACGGGCAGGGGGGTTATTATAAGAAACTCTTT	CATWDGQGGYYKKLF	TRGV2	.	TRGJ1	18	-1	-1	26
13	1.383979900353447E-4	TGTGCCACCTGGGACGGGACGGGTAGTGATTGGATCAAGACGTTT	CATWDGTGSDWIKTF	TRGV2	.	TRGJP2	17	-1	-1	22
13	1.383979900353447E-4	TGTGCCACCTGGGACGGATACTCTAGTGATTGGATCAAGACGTTT	CATWDGYSSDWIKTF	TRGV2	.	TRGJP2	16	-1	-1	23
13	1.383979900353447E-4	TGTGCCACCTGGGACAGGCGACCCCCTTATTATAAGAAACTCTTT	CATWDRRPPYYKKLF	TRGV7	.	TRGJ1	18	-1	-1	26
13	1.383979900353447E-4	TGTGCCACCTGGGACAGACGGTTCGGTGATTGGATCAAGACGTTT	CATWDRRFGDWIKTF	TRGV3	.	TRGJP2	16	-1	-1	25
13	1.383979900353447E-4	TGTGCTGCGTGGGATTTCGGGTATTATTATAAGAAACTCTTT	CAAWDFGYYYKKLF	TRGV10	.	TRGJ1	18	-1	-1	22
13	1.383979900353447E-4	TGTGCCTTGTGGGAGGTCCCGGGCTATTATAAGAAACTCTTT	CALWEVPGYYKKLF	TRGV9	.	TRGJ1	16	-1	-1	24
13	1.383979900353447E-4	TGTGCCTTGTGGGAGGTGTCCTCTTCTTATAAGAAACTCTTT	CALWEVSSSYKKLF	TRGV9	.	TRGJ1	17	-1	-1	23
13	1.383979900353447E-4	TGTGCCTTGTGGGAGGTGTACCGATTCTATAAGAAACTCTTT	CALWEVYRFYKKLF	TRGV9	.	TRGJ1	21	-1	-1	27
13	1.383979900353447E-4	TGTGCCTTGTGGGAGGTGCTTGGATATTATAAGAAACTCTTT	CALWEVLGYYKKLF	TRGV9	.	TRGJ1	18	-1	-1	24
13	1.383979900353447E-4	TGTGCCTTGTGGGAGGTGCTATACCATTATAAGAAACTCTTT	CALWEVLYHYKKLF	TRGV9	.	TRGJ1	18	-1	-1	25
13	1.383979900353447E-4	TGTGCCTTGTGGGAGGTGCCCCCTTATTATAAGAAACTCTTT	CALWEVPPYYKKLF	TRGV9	.	TRGJ1	21	-1	-1	23
13	1.383979900353447E-4	TGTGCCTTGTGGGAGGTGCGGTCTACTTATAAGAAACTCTTT	CALWEVRSTYKKLF	TRGV9	.	TRGJ1	18	-1	-1	26
13	1.383979900353447E-4	TGTGCCTTGTGGGAGGTGGGGATTTATTATAAGAAACTCTTT	CALWEVGIYYKKLF	TRGV9	.	TRGJ1	17	-1	-1	20
13	1.383979900353447E-4	TGTGCCTTGTGGGAGGGGCGGGTTTATTATAAGAAACTCTTT	CALWEGRVYYKKLF	TRGV9	.	TRGJ1	18	-1	-1	23
13	1.383979900353447E-4	TGTGCCTTGTGGGAGGGACTCCCTTATTATAAGAAACTCTTT	CALWEGLPYYKKLF	TRGV9	.	TRGJ1	15	-1	-1	23
13	1.383979900353447E-4	TGTGCCTTGTGGGAAAAGGCCCATTATTATAAGAAACTCTTT	CALWEKAHYYKKLF	TRGV9	.	TRGJ1	13	-1	-1	22
13	1.383979900353447E-4	TGTGCCTTGCTCCTGGGGCCTGCCTATTATAAGAAACTCTTT	CALLLGPAYYKKLF	TRGV9	.	TRGJ1	8	-1	-1	24
13	1.383979900353447E-4	TGTGCCACCTGGGATGGATTCTGTTATTATAAGAAACTCTTT	CATWDGFCYYKKLF	TRGV8	.	TRGJ1	14	-1	-1	23
13	1.383979900353447E-4	TGTGCCACCTGGGATAGGTCGAATTATTATAAGAAACTCTTT	CATWDRSNYYKKLF	TRGV8	.	TRGJ1	17	-1	-1	18
13	1.383979900353447E-4	TGTGCCACCTGGGACGTTAGGGGGTTGGGTAAGAAACTCTTT	CATWDVRGLGKKLF	TRGV2	.	TRGJ1	15	-1	-1	29
13	1.383979900353447E-4	TGTGCCACCTGGGACGGGTTTAGTGATTGGATCAAGACGTTT	CATWDGFSDWIKTF	TRGV2	.	TRGJP2	17	-1	-1	20
13	1.383979900353447E-4	TGTGCCACCTGGGACGGGCCTGTTGATTATAAGAAACTCTTT	CATWDGPVDYKKLF	TRGV2	.	TRGJ1	22	-1	-1	25
13	1.383979900353447E-4	TGTGCCACCTGGGACGGGCCGGGTGATTGGATCAAGACGTTT	CATWDGPGDWIKTF	TRGV2	.	TRGJP2	19	-1	-1	22
13	1.383979900353447E-4	TGTGCCACCTGGGACGGGCGTTCTTATTATAAGAAACTCTTT	CATWDGRSYYKKLF	TRGV2	.	TRGJ1	18	-1	-1	23
13	1.383979900353447E-4	TGTGCCACCTGGGACGGGCGGCGGCCTTATAAGAAACTCTTT	CATWDGRRPYKKLF	TRGV2	.	TRGJ2	18	-1	-1	26
13	1.383979900353447E-4	TGTGCCACCTGGGACGGGCAGAATTATTATAAGAAACTCTTT	CATWDGQNYYKKLF	TRGV2	.	TRGJ1	18	-1	-1	20
13	1.383979900353447E-4	TGTGCCACCTGGGACGGGCAACAAGGTTATAAGAAACTCTTT	CATWDGQQGYKKLF	TRGV2	.	TRGJ1	18	-1	-1	26
13	1.383979900353447E-4	TGTGCCACCTGGGACGAGCCGTTTTATTATAAGAAACTCTTT	CATWDEPFYYKKLF	TRGV2	.	TRGJ1	19	-1	-1	23
13	1.383979900353447E-4	TGTGCCACCTGGGACAGGCTGCATTATTATAAGAAACTCTTT	CATWDRLHYYKKLF	TRGV7	.	TRGJ1	18	-1	-1	22
13	1.383979900353447E-4	TGTGCCACCTGGGACAGGCCGACTTATTATAAGAAACTCTTT	CATWDRPTYYKKLF	TRGV3	.	TRGJ1	19	-1	-1	19
13	1.383979900353447E-4	TGTGCCACCTGGGACAGGGGGCTTTGTTATAAGAAACTCTTT	CATWDRGLCYKKLF	TRGV3	.	TRGJ1	17	-1	-1	23
13	1.383979900353447E-4	TGTGCTGCGTGCTGTGTTATGGGTTATAAGAAACTCTTT	CAACCVMGYKKLF	TRGV10	.	TRGJ1	10	-1	-1	23
13	1.383979900353447E-4	TGTGCTGCGTGGGTTGAGAATTATTATAAGAAACTCTTT	CAAWVENYYKKLF	TRGV10	.	TRGJ1	12	-1	-1	17
13	1.383979900353447E-4	TGTGCTGCGTGGGGGCTTTTATATTATAAGAAACTCTTT	CAAWGLLYYKKLF	TRGV10	.	TRGJ1	12	-1	-1	21
13	1.383979900353447E-4	TGTGCTGCGTGGGATCCATTTTATTATAAGAAACTCTTT	CAAWDPFYYKKLF	TRGV10	.	TRGJ1	14	-1	-1	20
13	1.383979900353447E-4	TGTGCTGCGTGGGATGATCCTTCTTGGTTCAAGATATTT	CAAWDDPSWFKIF	TRGV10	.	TRGJP1	14	-1	-1	23
13	1.383979900353447E-4	TGTGCTGCGTGGGACTTATATTATTATAAGAAACTCTTT	CAAWDLYYYKKLF	TRGV10	.	TRGJ1	17	-1	-1	19
13	1.383979900353447E-4	TGTGCCTTCCGGGGGGCCACTGGTTGGTTCAAGATATTT	CAFRGATGWFKIF	TRGV9	.	TRGJP1	7	-1	-1	16
13	1.383979900353447E-4	TGTGCCTTGTGGGACTTGAATTATTATAAGAAACTCTTT	CALWDLNYYKKLF	TRGV9	.	TRGJ1	13	-1	-1	17
13	1.383979900353447E-4	TGTGCCTTGTGGGAGGTGCTTCAGTATAAGAAACTCTTT	CALWEVLQYKKLF	TRGV9	.	TRGJ1	18	-1	-1	24
13	1.383979900353447E-4	TGTGCCTTGTGGGAGGTGCGATATTATAAGAAACTCTTT	CALWEVRYYKKLF	TRGV9	.	TRGJ1	18	-1	-1	21
13	1.383979900353447E-4	TGTGCCTTGTGGGAGGTGATTTGGTATAAGAAACTCTTT	CALWEVIWYKKLF	TRGV9	.	TRGJ1	17	-1	-1	24
13	1.383979900353447E-4	TGTGCCTTGTGGGAGGTACTTTATTATAAGAAACTCTTT	CALWEVLYYKKLF	TRGV9	.	TRGJ1	16	-1	-1	20
13	1.383979900353447E-4	TGTGCCTTGTGGGAGGGGGCTTATTATAAGAAACTCTTT	CALWEGAYYKKLF	TRGV9	.	TRGJ1	15	-1	-1	20
13	1.383979900353447E-4	TGTGCCTTGTGGGAAACAACGTATTATAAGAAACTCTTT	CALWETTYYKKLF	TRGV9	.	TRGJ1	13	-1	-1	21
13	1.383979900353447E-4	TGTGCCTTGTGGGAAAAGGATTATTATAAGAAACTCTTT	CALWEKDYYKKLF	TRGV9	.	TRGJ1	13	-1	-1	19
13	1.383979900353447E-4	TGTGCCACCTGTCGGCCGGATTATTATAAGAAACTCTTT	CATCRPDYYKKLF	TRGV3	.	TRGJ1	10	-1	-1	16
13	1.383979900353447E-4	TGTGCCACCTGGGTTAGTAGTGATTGGATCAAGACGTTT	CATWVSSDWIKTF	TRGV8	.	TRGJP2	16	-1	-1	14
13	1.383979900353447E-4	TGTGCCACCTGGGATCGAAATTATTATAAGAAACTCTTT	CATWDRNYYKKLF	TRGV8	.	TRGJ1	14	-1	-1	14
13	1.383979900353447E-4	TGTGCCACCTGGGATGGCCGCAACCTAGGGAAACTCTTT	CATWDGRNLGKLF	TRGV8	.	TRGJ1	18	-1	-1	29
13	1.383979900353447E-4	TGTGCCACCTGGGATAGTCGTGATTGGATCAAGACGTTT	CATWDSRDWIKTF	TRGV8	.	TRGJP2	16	-1	-1	13
13	1.383979900353447E-4	TGTGCCACCTGGGATAGTCAGGGGAATAAGAAACTCTTT	CATWDSQGNKKLF	TRGV8	.	TRGJ1	16	-1	-1	25
13	1.383979900353447E-4	TGTGCCACCTGGGATAGGCCTTATTATAAGAAACTCTTT	CATWDRPYYKKLF	TRGV8	.	TRGJ1	20	-1	-1	20
13	1.383979900353447E-4	TGTGCCACCTGGGATAAAAGGCCACGGGGGAAACTCTTT	CATWDKRPRGKLF	TRGV3	.	TRGJ1	13	-1	-1	29
13	1.383979900353447E-4	TGTGCCACCTGGGACGGGCTCGGTTGGATCAAGACGTTT	CATWDGLGWIKTF	TRGV2	.	TRGJP2	21	-1	-1	23
13	1.383979900353447E-4	TGTGCCACCTGGGACGGGCCCTGTTATAAGAAACTCTTT	CATWDGPCYKKLF	TRGV2	.	TRGJ1	20	-1	-1	23
13	1.383979900353447E-4	TGTGCCACCTGGGACGGGCACTATTATAAGAAACTCTTT	CATWDGHYYKKLF	TRGV2	.	TRGJ1	18	-1	-1	21
13	1.383979900353447E-4	TGTGCCACCTGGGACGGGCAGGGTTATAAGAAACTCTTT	CATWDGQGYKKLF	TRGV2	.	TRGJ1	18	-1	-1	23
13	1.383979900353447E-4	TGTGCCACCTGGGACAGGCTGCCCTATAAGAAACTCTTT	CATWDRLPYKKLF	TRGV3	.	TRGJ1	23	-1	-1	24
13	1.383979900353447E-4	TGTGCCACCTGGGACAGGCCCGATTATAAGAAACTCTTT	CATWDRPDYKKLF	TRGV7	.	TRGJ1	19	-1	-1	22
13	1.383979900353447E-4	TGTGCCACCTGGGACAGGCCGTGGTATAAGAAACTCTTT	CATWDRPWYKKLF	TRGV3	.	TRGJ1	19	-1	-1	24
13	1.383979900353447E-4	TGTGCCACCTGGGACAGGCCACCCCATAAGAAACTCTTT	CATWDRPPHKKLF	TRGV3	.	TRGJ1	19	-1	-1	25
13	1.383979900353447E-4	TGTGCCACCTGGGACAGGCACTATTATAAGAAACTCTTT	CATWDRHYYKKLF	TRGV3	.	TRGJ1	18	-1	-1	21
13	1.383979900353447E-4	TGTGCCACCTGGAGGAGTAGTGATTGGATCAAGACGTTT	CATWRSSDWIKTF	TRGV2	.	TRGJP2	11	-1	-1	15
13	1.383979900353447E-4	TGTGCTGCGTGGGCCATTTATTATAAGAAACTCTTT	CAAWAIYYKKLF	TRGV10	.	TRGJ1	12	-1	-1	17
13	1.383979900353447E-4	TGTGCTGCGTGGGGGAATTATTATAAGAAACTCTTT	CAAWGNYYKKLF	TRGV10	.	TRGJ1	12	-1	-1	14
13	1.383979900353447E-4	TGTGCTGCGTGGGATAGCTATTATAAGAAACTCTTT	CAAWDSYYKKLF	TRGV10	.	TRGJ1	14	-1	-1	18
13	1.383979900353447E-4	TGTGCCTTGTGCCTGAATTATTATAAGAAACTCTTT	CALCLNYYKKLF	TRGV9	.	TRGJ1	10	-1	-1	14
13	1.383979900353447E-4	TGTGCCTTGTGGGACGTATATTATAAGAAACTCTTT	CALWDVYYKKLF	TRGV9	.	TRGJ1	16	-1	-1	18
13	1.383979900353447E-4	TGTGCCTTGTGGGAGGTGGGACCTAAGAAACTCTTT	CALWEVGPKKLF	TRGV9	.	TRGJ1	17	-1	-1	23
13	1.383979900353447E-4	TGTGCCTTGTGGGAGAAGCGTTATAAGAAACTCTTT	CALWEKRYKKLF	TRGV9	.	TRGJ1	14	-1	-1	20
13	1.383979900353447E-4	TGTGCCACTTCGAGTAGTGATTGGATCAAGACGTTT	CATSSSDWIKTF	TRGV8	.	TRGJP2	7	-1	-1	12
13	1.383979900353447E-4	TGTGCCACCTGCCTCGGGGATTATAAGAAACTCTTT	CATCLGDYKKLF	TRGV3	.	TRGJ1	10	-1	-1	19
13	1.383979900353447E-4	TGTGCCACCTGGTTTAGTGATTGGATCAAGACGTTT	CATWFSDWIKTF	TRGV8	.	TRGJP2	11	-1	-1	14
13	1.383979900353447E-4	TGTGCCACCTGGGTGAATTATTATAAGAAACTCTTT	CATWVNYYKKLF	TRGV8	.	TRGJ1	12	-1	-1	14
13	1.383979900353447E-4	TGTGCCACCTGGGGGTGTGATTGGATCAAGACGTTT	CATWGCDWIKTF	TRGV8	.	TRGJP2	12	-1	-1	16
13	1.383979900353447E-4	TGTGCCACCTGGGATAGTTGGTATAAGAAACTCTTT	CATWDSWYKKLF	TRGV8	.	TRGJ1	16	-1	-1	21
13	1.383979900353447E-4	TGTGCCACCTGGGACGCGCCTCGAAAGAAACTCTTT	CATWDAPRKKLF	TRGV2	.	TRGJ1	19	-1	-1	24
13	1.383979900353447E-4	TGTGCCACCTGGGACGGTTGCTATAAGAAACTCTTT	CATWDGCYKKLF	TRGV2	.	TRGJ1	16	-1	-1	21
13	1.383979900353447E-4	TGTGCCACCTGGGACGGGCCGTATAAGAAACTCTTT	CATWDGPYKKLF	TRGV2	.	TRGJ1	19	-1	-1	21
13	1.383979900353447E-4	TGTGCCACCTGGGACGGGCCATTCCGGAAACTCTTT	CATWDGPFRKLF	TRGV2	.	TRGJ1	19	-1	-1	26
13	1.383979900353447E-4	TGTGCCACCTGGGACGGGCGCTGGTTCAAGATATTT	CATWDGRWFKIF	TRGV2	.	TRGJP1	18	-1	-1	21
13	1.383979900353447E-4	TGTGCCACCTGGGACGGGCGCCTCAAGAAACTCTTT	CATWDGRLKKLF	TRGV2	.	TRGJ1	18	-1	-1	24
13	1.383979900353447E-4	TGTGCCACCTGGGACGGGGTTAGTATGAAACTCTTT	CATWDGVSMKLF	TRGV2	.	TRGJ1	17	-1	-1	19
13	1.383979900353447E-4	TGTGCCACCTGGGACAGGCGTTATAAGAAACTCTTT	CATWDRRYKKLF	TRGV3	.	TRGJ1	18	-1	-1	20
13	1.383979900353447E-4	TGTGCTGCGTGGGAGGGGACTAAGAAACTCTTT	CAAWEGTKKLF	TRGV10	.	TRGJ1	13	-1	-1	20
13	1.383979900353447E-4	TGTGCCTTGTGGGATCCTAAGGCGAAACTCTTT	CALWDPKAKLF	TRGV9	.	TRGJ1	13	-1	-1	23
13	1.383979900353447E-4	TGTGCCTTGTGGGAGGTGCATCAGAAACTCTTT	CALWEVHQKLF	TRGV9	.	TRGJ1	19	-1	-1	19
13	1.383979900353447E-4	TGTGCCTTGGAGAATTATTATAAGAAACTCTTT	CALENYYKKLF	TRGV9	.	TRGJ1	8	-1	-1	11
13	1.383979900353447E-4	TGTGCCTGCATGAATTATTATAAGAAACTCTTT	CACMNYYKKLF	TRGV9	.	TRGJ1	6	-1	-1	11
13	1.383979900353447E-4	TGTGCCACCTGGTCAACTTATAAGAAACTCTTT	CATWSTYKKLF	TRGV8	.	TRGJ1	11	-1	-1	17
13	1.383979900353447E-4	TGTGCCACCTGGGCCTTATATAAGAAACTCTTT	CATWALYKKLF	TRGV8	.	TRGJ1	12	-1	-1	15
13	1.383979900353447E-4	TGTGCCACCTGGGCGTATTATAAGAAACTCTTT	CATWAYYKKLF	TRGV2	.	TRGJ1	12	-1	-1	15
13	1.383979900353447E-4	TGTGCCACCTGGGATAGTTTTAAGAAACTCTTT	CATWDSFKKLF	TRGV8	.	TRGJ1	16	-1	-1	17
13	1.383979900353447E-4	TGTGCCACCTGGGATAGCCCCAAGAAACTCTTT	CATWDSPKKLF	TRGV8	.	TRGJ1	19	-1	-1	21
13	1.383979900353447E-4	TGTGCCACCTGGGACGCTTATAAGAAACTCTTT	CATWDAYKKLF	TRGV2	.	TRGJ1	15	-1	-1	17
13	1.383979900353447E-4	TGTGCCACCTGGGACGGGCGGGGGAAACTCTTT	CATWDGRGKLF	TRGV2	.	TRGJ1	18	-1	-1	23
13	1.383979900353447E-4	TGTGCCACCTGGGACGGGCGGGAGAAACTCTTT	CATWDGREKLF	TRGV2	.	TRGJ1	18	-1	-1	22
13	1.383979900353447E-4	TGTGCCACCTGGGACGATCGAAGGAAACTCTTT	CATWDDRRKLF	TRGV2	.	TRGJ1	15	-1	-1	23
13	1.383979900353447E-4	TGTGCCACCTGGGACACTCAAAAGAAACTCTTT	CATWDTQKKLF	TRGV7	.	TRGJ1	15	-1	-1	21
13	1.383979900353447E-4	TGTGCCACCTGGGACAGGCTTCAGAAACTCTTT	CATWDRLQKLF	TRGV7	.	TRGJ1	18	-1	-1	22
13	1.383979900353447E-4	TGTGCCACCTGGGACAGGCCGGAGAAACTCTTT	CATWDRPEKLF	TRGV3	.	TRGJ1	19	-1	-1	22
13	1.383979900353447E-4	TGTGCCACCTGGGACAGGCGTAAGAAACTCTTT	CATWDRRKKLF	TRGV7	.	TRGJ1	18	-1	-1	20
13	1.383979900353447E-4	TGTGCCACCTGGGAGGGCGCGGTGAAACTCTTT	CATWEGAVKLF	TRGV8	.	TRGJ1	13	-1	-1	23
13	1.383979900353447E-4	TGTGCCACCTGGGAGAGGGATAAGAAACTCTTT	CATWERDKKLF	TRGV8	.	TRGJ2	17	-1	-1	19
13	1.383979900353447E-4	TGTGCCACCCGACCTCGTTATAAGAAACTCTTT	CATRPRYKKLF	TRGV2	.	TRGJ1	8	-1	-1	17
13	1.383979900353447E-4	TGTGTCTTCCATATAGGGATCAAGACGTTT	CVFHIGIKTF	TRGV8	.	TRGJP2	3	-1	-1	16
13	1.383979900353447E-4	TGTGCCTTGTGGCTAGATAAGAAACTCTTT	CALWLDKKLF	TRGV9	.	TRGJ1	11	-1	-1	16
13	1.383979900353447E-4	TGTGCCTTGTGGGAGGGCGAGAAACTCTTT	CALWEGEKLF	TRGV9	.	TRGJ1	15	-1	-1	19
13	1.383979900353447E-4	TGTGCCTTGTGGGAGGAAAAGAAACTCTTT	CALWEEKKLF	TRGV9	.	TRGJ1	15	-1	-1	18
13	1.383979900353447E-4	TGTGCCACCTCTGGTTGGTTCAAGATATTT	CATSGWFKIF	TRGV8	.	TRGJP1	9	-1	-1	6
13	1.383979900353447E-4	TGTGCCACCTCATATTATAAGAAACTCTTT	CATSYYKKLF	TRGV5P	.	TRGJ2	9	-1	-1	12
13	1.383979900353447E-4	TGTGCCACCTGGGTAGCCAAGAAACTCTTT	CATWVAKKLF	TRGV2	.	TRGJ1	12	-1	-1	18
13	1.383979900353447E-4	TGTGCCACCTGGGATAGGAAGAAACTCTTT	CATWDRKKLF	TRGV8	.	TRGJ1	17	-1	-1	18
13	1.383979900353447E-4	TGTGCCACCCACGATTGGATCAAGACGTTT	CATHDWIKTF	TRGV3	.	TRGJP2	8	-1	-1	12
13	1.383979900353447E-4	TGTGCCTTGTGGGAGGTGCAAGAGTTG	CALWEVQEL	TRGV9	.	TRGJ1	19	-1	-1	24
13	1.383979900353447E-4	TGTGCCTTGTGGGAGGTAAAACTCTTT	CALWEVKLF	TRGV9	.	TRGJ1	16	-1	-1	18
13	1.383979900353447E-4	TGTGCCATCATCCCTTTGGAACTCTTT	CAIIPLELF	TRGV3	.	TRGJ1	6	-1	-1	19
13	1.383979900353447E-4	TGTGCCACCTGCCATAAGAAACTCTTT	CATCHKKLF	TRGV8	.	TRGJ1	10	-1	-1	13
13	1.383979900353447E-4	TGTGCCACCTGGTTGCGCCAACTCTTT	CATWLRQLF	TRGV2	.	TRGJ1	11	-1	-1	19
13	1.383979900353447E-4	TGTGCCACCTGGGACAGCCCCCTCTTT	CATWDSPLF	TRGV7	.	TRGJ1	19	-1	-1	21
13	1.383979900353447E-4	TGTGCCACCTGGATAAAGAAACTCTTT	CATWIKKLF	TRGV2	.	TRGJ1	11	-1	-1	15
13	1.383979900353447E-4	TGTGCGGGGAAAAAAATCAAGGTATTT	CAGKKIKVF	TRGV2	.	TRGJP	4	-1	-1	5
13	1.383979900353447E-4	TGTGCCTTGTGGGAGGTGCGGGCT	CALWEVRA	TRGV9	.	TRGJP1	18	-1	-1	23
13	1.383979900353447E-4	TGTGCCCAGGACCGGAAACTCTTT	CAQDRKLF	TRGV9	.	TRGJ1	5	-1	-1	14
13	1.383979900353447E-4	TGTGCATATTATAAGAAACTCTTT	CAYYKKLF	TRGV9	.	TRGJ1	4	-1	-1	6
13	1.383979900353447E-4	TGTGATTATAAGAAACTCTTT	CDYKKLF	TRGV8	.	TRGJ1	3	-1	-1	4
13	1.383979900353447E-4	TGCTATAAGAAACTCTTT	CYKKLF	TRGV9	.	TRGJ1	1	-1	-1	3
12	1.2775199080185666E-4	TGTGCCACCTGGGACGGGCTATGTCCCAAAAAACATACCACTGGTTGGTTCAAGATATTT	CATWDGLCPKKHTTGWFKIF	TRGV2	.	TRGJP1	18	-1	-1	34
12	1.2775199080185666E-4	TGTGCCACCTGGGACGGGCGAGGGGTAGTTATCCCGAACCAGCGTTATAAGAAACTCTTT	CATWDGRGVVIPNQRYKKLF	TRGV2	.	TRGJ1	18	-1	-1	44
12	1.2775199080185666E-4	TGTGCTGCGTGGGGCACTAGAGGGGGACCCCTAACCACTGGTTGGTTCAAGATATTT	CAAWGTRGGPLTTGWFKIF	TRGV10	.	TRGJP1	12	-1	-1	33
12	1.2775199080185666E-4	TGTGCCTTGTGGGAGGTTCCTAGGTCCCCCAGCTGGTTTTCTTATAAGAAACTCTTT	CALWEVPRSPSWFSYKKLF	TRGV9	.	TRGJ1	16	-1	-1	38
12	1.2775199080185666E-4	TGTGCCTTGTGGGAGCCAATATTACAAGAGTTGGGCAAAAAAATCAAGGTATTT	CALWEPILQELGKKIKVF	TRGV9	.	TRGJP	14	-1	-1	24
12	1.2775199080185666E-4	TGTGCCTTGTGGGAGGCGGGAGGGCGGGAGTTGGGCAAAAAAATCAAGGTATTT	CALWEAGGRELGKKIKVF	TRGV9	.	TRGJP	15	-1	-1	21
12	1.2775199080185666E-4	TGTGCCACCTGGGACAGGCCTCAGGCGACTACGAGTGATTGGATCAAGACGTTT	CATWDRPQATTSDWIKTF	TRGV3	.	TRGJP2	20	-1	-1	33
12	1.2775199080185666E-4	TGTGCCACCTGGGACCCGTCCTGGCAAAGTAGTGATTGGATCAAGACGTTT	CATWDPSWQSSDWIKTF	TRGV8	.	TRGJP2	13	-1	-1	27
[truncated: 4,783 more rows]
