# Supplementary material for: Dissection of the Human T-Cell Receptor γ Gene Repertoire in the Brain and Peripheral Blood Identifies Age- and Alzheimer's Disease-Associated Clonotype Profiles
Source: Front Immunol. 2020 Jan 29;11:12. doi: 10.3389/fimmu.2020.00012 (PMC7025544; doi:10.3389/fimmu.2020.00012)
Supplement: Supplementary file 5 [file Data_Sheet_2.zip › repertoires_corrected_and_decontaminated/155.txt]

count	freq	cdr3nt	cdr3aa	v	d	j	VEnd	DStart	DEnd	JStart
22253	0.11952861048594587	TGTGCCTTGTGGGAGGTGCGATATAAGAAACTCTTT	CALWEVRYKKLF	TRGV9	.	TRGJ1	18	-1	-1	21
5630	0.030240690110810913	TGTGCCTTGTGGGAGGTTCAAAACGAGTTGGGCAAAAAAATCAAGGTATTT	CALWEVQNELGKKIKVF	TRGV9	.	TRGJP	19	-1	-1	24
4549	0.024434262755609032	TGTGCCTTGTGGGAGGTCATCCCTTATTATAAGAAACTCTTT	CALWEVIPYYKKLF	TRGV9	.	TRGJ1	16	-1	-1	23
4194	0.022527434160699994	TGTGCCTTGTGGGACCCTTATTATTATAAGAAACTCTTT	CALWDPYYYKKLF	TRGV9	.	TRGJ1	13	-1	-1	19
4099	0.022017156086006028	TGTGCCACCTGGGATGGCGGTAGTCATTATAAGAAACTCTTT	CATWDGGSHYKKLF	TRGV4	.	TRGJ2	16	-1	-1	25
2533	0.013605624875787575	TGTGCCTTGTGGTCTTATTATAAGAAACTCTTT	CALWSYYKKLF	TRGV9	.	TRGJ1	11	-1	-1	14
2396	0.012869750178597325	TGTGCCACCTGGGGTGGTTGGTTCAAGATATTT	CATWGGWFKIF	TRGV4	.	TRGJP1	16	-1	-1	14
1654	0.008884209847829706	TGTGCCACCTGGGACCTGAATTATTATAAGAAACTCTTT	CATWDLNYYKKLF	TRGV2	.	TRGJ2	14	-1	-1	17
1394	0.007487659327614638	TGTGCTGCGTGGGAACCCCCTAACTACACTGGTTGGTTCAAGATATTT	CAAWEPPNYTGWFKIF	TRGV10	.	TRGJP1	13	-1	-1	26
1025	0.005505631858540175	TGTGCTGCGTGGGATTATTATAAGAAACTCTTT	CAAWDYYKKLF	TRGV10	.	TRGJ2	16	-1	-1	13
983	0.005280035236043894	TGTGCCTTGTGGGAGGATTATTATAAGAAACTCTTT	CALWEDYYKKLF	TRGV9	.	TRGJ1	15	-1	-1	16
861	0.004624730761173747	TGTGCTGCGTGGGATAAGAAACTCTTT	CAAWDKKLF	TRGV10	.	TRGJ2	14	-1	-1	13
806	0.004329306612666713	TGTGCCTTGTGGGAGTCAGAGTTGGGCAAAAAAATCAAGGTATTT	CALWESELGKKIKVF	TRGV9	.	TRGJP	14	-1	-1	17
701	0.0037653150564260123	TGTGCCTTGTGGGAGGTTTATTATAAGAAACTCTTT	CALWEVYYKKLF	TRGV9	.	TRGJ2	16	-1	-1	17
674	0.003620288656249832	TGTGCCTTGTGGGAGGCGAATTATTATAAGAAACTCTTT	CALWEANYYKKLF	TRGV9	.	TRGJ1	15	-1	-1	16
632	0.003394692033753552	TGTGCCTTGTGGGAGCTTGCGCCCAATTATTATAAGAAACTCTTT	CALWELAPNYYKKLF	TRGV9	.	TRGJ1	14	-1	-1	24
625	0.0033570925966708385	TGTGCCTTGTGGGAGGTGCAGGAGTTGGGCAAAAAAATCAAGGTATTT	CALWEVQELGKKIKVF	TRGV9	.	TRGJP	19	-1	-1	17
551	0.002959612833225011	TGTGCCTTTTCTAAGAAACTCTTT	CAFSKKLF	TRGV9	.	TRGJ1	7	-1	-1	8
514	0.0027608729515020973	TGTGCCTTGTGGGAGGTGTCCCCTGATTATTATAAGAAACTCTTT	CALWEVSPDYYKKLF	TRGV9	.	TRGJ1	17	-1	-1	25
502	0.0026964167736460176	TGTGCCTTGTGGGAGGAGAATTATTATAAGAAACTCTTT	CALWEENYYKKLF	TRGV9	.	TRGJ1	15	-1	-1	17
483	0.002594361158707224	TGTGCCTTGTGGGAGGTGAATTATTATAAGAAACTCTTT	CALWEVNYYKKLF	TRGV9	.	TRGJ1	17	-1	-1	17
446	0.00239562127698431	TGTGCCTTGTGGGAGGTGCGTTATTATAAGAAACTCTTT	CALWEVRYYKKLF	TRGV9	.	TRGJ1	18	-1	-1	20
413	0.00221836678788009	TGTGCCTTGTGGGAGGTGTGGTATAAGAAACTCTTT	CALWEVWYKKLF	TRGV9	.	TRGJ1	17	-1	-1	21
402	0.0021592819581786834	TGTGCCTTGTGGGAGGTGCATTATAAGAAACTCTTT	CALWEVHYKKLF	TRGV9	.	TRGJ1	19	-1	-1	19
383	0.0020572263432398897	TGTGCCTTGTGGGCTTATTATAAGAAACTCTTT	CALWAYYKKLF	TRGV9	.	TRGJ1	12	-1	-1	14
376	0.0020196269061571763	TGTGCCTTGTGGGAGGTGCTCTATAAGAAACTCTTT	CALWEVLYKKLF	TRGV9	.	TRGJ1	18	-1	-1	21
369	0.001982027469074463	TGTGCCTTGTGGGAGGTGCACTATTATAAGAAACTCTTT	CALWEVHYYKKLF	TRGV9	.	TRGJ1	20	-1	-1	21
364	0.001955170728301096	TGTGCCACCTGGGATAGGATTTATTATAAGAAACTCTTT	CATWDRIYYKKLF	TRGV8	.	TRGJ1	17	-1	-1	17
353	0.0018960858985996895	TGTGCCTTGTGGGAGGTGCTTTATTATAAGAAACTCTTT	CALWEVLYYKKLF	TRGV9	.	TRGJ1	18	-1	-1	20
344	0.0018477437652076295	TGTGCCTTGTGGGAGGTGCAGGAGAAACTCTTT	CALWEVQEKLF	TRGV9	.	TRGJ1	19	-1	-1	22
333	0.0017886589355062227	TGTGCCTTGTGGGAGGGGCAGAATTATTATAAGAAACTCTTT	CALWEGQNYYKKLF	TRGV9	.	TRGJ1	19	-1	-1	20
328	0.001761802194732856	TGTGCCTTGTGGGATGATCAGAATTATTATAAGAAACTCTTT	CALWDDQNYYKKLF	TRGV9	.	TRGJ1	13	-1	-1	20
326	0.0017510594984235094	TGTGCCTTGTGGGAGGTGAATTATAAGAAACTCTTT	CALWEVNYKKLF	TRGV9	.	TRGJ1	17	-1	-1	19
323	0.0017349454539594892	TGTGCCTTGTGGGAGGCGGTTGGATATTATAAGAAACTCTTT	CALWEAVGYYKKLF	TRGV9	.	TRGJ1	15	-1	-1	24
312	0.0016758606242580824	TGTGCCTTGTGGGAGGTATATTATAAGAAACTCTTT	CALWEVYYKKLF	TRGV9	.	TRGJ1	16	-1	-1	18
311	0.0016704892761034093	TGTGCCTTCCAGGATAATTATTATAAGAAACTCTTT	CAFQDNYYKKLF	TRGV9	.	TRGJ2	7	-1	-1	15
308	0.0016543752316393891	TGTGCCTTGGGGCTCTTT	CALGLF	TRGV9	.	TRGJ1	11	-1	-1	12
304	0.0016328898390206958	TGTGCCTTGTGGGAGTTTTATTATAAGAAACTCTTT	CALWEFYYKKLF	TRGV9	.	TRGJ1	14	-1	-1	17
297	0.0015952904019379823	TGTGCCTTGTGGGAGGTGCAGGGGAAACTCTTT	CALWEVQGKLF	TRGV9	.	TRGJ1	19	-1	-1	23
289	0.0015523196167005957	TGTGCCTTGGAGCTCTTT	CALELF	TRGV9	.	TRGJ2	8	-1	-1	12
288	0.0015469482685459223	TGTGCCTTGTGGGTTCGTTATTATAAGAAACTCTTT	CALWVRYYKKLF	TRGV9	.	TRGJ1	12	-1	-1	17
287	0.001541576920391249	TGTGCCTTGTGGGAGGTGCCTGGGCTCTTT	CALWEVPGLF	TRGV9	.	TRGJ1	18	-1	-1	24
284	0.001525462875927229	TGTGCCTTGTGGGAGGTGCAAGATAGGGATTGTGAGAAACTCTTT	CALWEVQDRDCEKLF	TRGV9	.	TRGJ1	19	-1	-1	28
283	0.0015200915277725556	TGTGCCTCGCCCCAGTCCCTCTTT	CASPQSLF	TRGV9	.	TRGJ1	6	-1	-1	18
278	0.0014932347869991889	TGTGCCTTGTGGGAGGTGCACTATAAGAAACTCTTT	CALWEVHYKKLF	TRGV9	.	TRGJ1	20	-1	-1	21
275	0.001477120742535169	TGTGCCTTGTGGGAGGTGCTTAATTATAAGAAACTCTTT	CALWEVLNYKKLF	TRGV9	.	TRGJ1	18	-1	-1	22
271	0.0014556353499164756	TGTGCCTTGTGGGAGGTGCCCAATTATTATAAGAAACTCTTT	CALWEVPNYYKKLF	TRGV9	.	TRGJ1	18	-1	-1	21
258	0.001385807823905722	TGTGCCTTGTGGGAGGTGCAAGCGAAACTCTTT	CALWEVQAKLF	TRGV9	.	TRGJ1	19	-1	-1	23
256	0.0013750651275963755	TGTGCCTTGTGGGAGGTGCTTTATAAGAAACTCTTT	CALWEVLYKKLF	TRGV9	.	TRGJ1	18	-1	-1	20
256	0.0013750651275963755	TGTGCCTTGTGGGGCAGGAAACTCTTT	CALWGRKLF	TRGV9	.	TRGJ1	12	-1	-1	17
252	0.001353579734977682	TGTGCCTTGTGGACCTCCCCTCGGGAGAAACTCTTT	CALWTSPREKLF	TRGV9	.	TRGJ1	11	-1	-1	25
251	0.0013482083868230088	TGTGCCTTGTGGGAGGTGCATTGGAAACTCTTT	CALWEVHWKLF	TRGV9	.	TRGJ1	19	-1	-1	23
248	0.0013320943423589886	TGTGCCTTGTGGGAGGATTATAAGAAACTCTTT	CALWEDYKKLF	TRGV9	.	TRGJ1	15	-1	-1	16
246	0.001321351646049642	TGTGCCTTGTGGGAGGCTCCCCTCGAGTTGGGCAAAAAAATCAAGGTATTT	CALWEAPLELGKKIKVF	TRGV9	.	TRGJP	15	-1	-1	24
246	0.001321351646049642	TGTGCCTTGTGGGAGTCTGGGAAACTCTTT	CALWESGKLF	TRGV9	.	TRGJ1	14	-1	-1	20
242	0.0012998662534309485	TGTGCCTTGTGGTCCCTTCTCTTT	CALWSLLF	TRGV9	.	TRGJ1	11	-1	-1	18
238	0.0012783808608122552	TGTGCCTTGTGGGCCTGGAGACTCTTT	CALWAWRLF	TRGV9	.	TRGJ1	12	-1	-1	17
237	0.0012730095126575818	TGTGCCTTGTGGGACCCCCGCGGGAAACTCTTT	CALWDPRGKLF	TRGV9	.	TRGJ2	13	-1	-1	23
237	0.0012730095126575818	TGTGCCTTGTGGGAGCCCCGTCAGAAACTCTTT	CALWEPRQKLF	TRGV9	.	TRGJ1	14	-1	-1	22
237	0.0012730095126575818	TGTGCCTTGTGGGAGGTGAGTAAGAAACTCTTT	CALWEVSKKLF	TRGV9	.	TRGJ1	17	-1	-1	20
237	0.0012730095126575818	TGTGCCACCGGGCGTGATTATAAGAAACTCTTT	CATGRDYKKLF	TRGV4	.	TRGJ1	11	-1	-1	16
237	0.0012730095126575818	TGTGCCTTGTGGGGGGCCGATCTCTTT	CALWGADLF	TRGV9	.	TRGJ1	15	-1	-1	21
236	0.0012676381645029087	TGTGCCTTGTCGCCGAAACTCTTT	CALSPKLF	TRGV9	.	TRGJ1	9	-1	-1	14
235	0.0012622668163482353	TGTGCCTTGTGGGAGGTGCAAGGGGGGGTACTTGAGAAACTCTTT	CALWEVQGGVLEKLF	TRGV9	.	TRGJ1	19	-1	-1	34
233	0.0012515241200388885	TGTGCCCTTGTGGGACTCTTT	CALVGLF	TRGV9	.	TRGJ1	14	-1	-1	14
233	0.0012515241200388885	TGTGCCTTGGATAGGAAACTCTTT	CALDRKLF	TRGV9	.	TRGJ1	8	-1	-1	10
232	0.0012461527718842151	TGTGCCACCTGGGACAGGCCAGGGGTTAAGAATTATTATAAGAAACTCTTT	CATWDRPGVKNYYKKLF	TRGV5	.	TRGJ1	19	-1	-1	29
232	0.0012461527718842151	TGTGCCTGCTGGATTAGGCTCAGGGCGAATTATTATAAGAAACTCTTT	CACWIRLRANYYKKLF	TRGV11	.	TRGJ1	18	-1	-1	25
232	0.0012461527718842151	TGTGCCACCTGGGGCGGTTGGTTCAAGATATTT	CATWGGWFKIF	TRGV4	.	TRGJP1	12	-1	-1	15
229	0.0012300387274201952	TGTGCCTTGTGGGAGGTGAGGTATAAGAAACTCTTT	CALWEVRYKKLF	TRGV9	.	TRGJ1	17	-1	-1	21
229	0.0012300387274201952	TGTGCCTTGGGCCTGAATAAGAAACTCTTT	CALGLNKKLF	TRGV9	.	TRGJ1	8	-1	-1	16
226	0.0012139246829561752	TGTGCCTTGTGGGAGCCGGGGCGGAAACTCTTT	CALWEPGRKLF	TRGV9	.	TRGJ1	14	-1	-1	23
226	0.0012139246829561752	TGTGCCTTGTGGGGGAGACAACTCTTT	CALWGRQLF	TRGV9	.	TRGJ1	12	-1	-1	15
225	0.0012085533348015019	TGTGCCTTGTGGGAGGTAGGTTATAAGAAACTCTTT	CALWEVGYKKLF	TRGV9	.	TRGJ1	16	-1	-1	20
224	0.0012031819866468285	TGTGCCTTGTGGGATTATTATAAGAAACTCTTT	CALWDYYKKLF	TRGV9	.	TRGJ2	13	-1	-1	13
224	0.0012031819866468285	TGTGCCTTGTGGGAGGTGAAGAAACTCTTT	CALWEVKKLF	TRGV9	.	TRGJ1	17	-1	-1	18
223	0.001197810638492155	TGTGCCTTGTGGGAGGTTCTGAAACTCTTT	CALWEVLKLF	TRGV9	.	TRGJ1	16	-1	-1	20
220	0.0011816965940281351	TGTGCCTTGTGGGATCTTGGGGAGAAACTCTTT	CALWDLGEKLF	TRGV9	.	TRGJ1	13	-1	-1	22
219	0.0011763252458734618	TGTGCCTTGTGTTATAAGAAACTCTTT	CALCYKKLF	TRGV9	.	TRGJ1	10	-1	-1	11
219	0.0011763252458734618	ACCGAACTCTTT	TELF	TRGV9	.	TRGJ1	-1	-1	-1	4
216	0.0011602112014094418	TGTGCCTTGTGGGAGGTGCTTAGGTATAAGAAACTCTTT	CALWEVLRYKKLF	TRGV9	.	TRGJ1	18	-1	-1	24
216	0.0011602112014094418	TGTGCCTTGTGGGAGGTGCTTGCAAAGAAACTCTTT	CALWEVLAKKLF	TRGV9	.	TRGJ1	18	-1	-1	24
216	0.0011602112014094418	TGTGCCTTGTGGGATACGGGGAAACTCTTT	CALWDTGKLF	TRGV9	.	TRGJ1	13	-1	-1	20
215	0.0011548398532547684	TGTGCCTTGTGGGAGGTCCGACGGCAGAAACTCTTT	CALWEVRRQKLF	TRGV9	.	TRGJ1	16	-1	-1	25
215	0.0011548398532547684	TGTGCCTTGCCTCAGAAACTCTTT	CALPQKLF	TRGV9	.	TRGJ1	8	-1	-1	13
214	0.001149468505100095	TGTGCCTTGTGGGAGAAACTCTTT	CALWEKLF	TRGV9	.	TRGJ1	14	-1	-1	13
214	0.001149468505100095	TGTGCCGCACATAAGAAACTCTTT	CAAHKKLF	TRGV9	.	TRGJ1	5	-1	-1	10
213	0.0011440971569454217	TGTGCCTTGTGGGAGGTGTTTATCGGGAAGAAACTCTTT	CALWEVFIGKKLF	TRGV9	.	TRGJ1	17	-1	-1	27
213	0.0011440971569454217	TGTGCCTTGTGGGAGACACCTAAGAAACTCTTT	CALWETPKKLF	TRGV9	.	TRGJ1	14	-1	-1	20
213	0.0011440971569454217	TGTGCTGCGTGGGATTATAAGAAACTCTTT	CAAWDYKKLF	TRGV10	.	TRGJ1	16	-1	-1	13
211	0.0011333544606360751	TGTGCCTTGTGGGAGCCCCCTTTGAATAAGGAACTCTTT	CALWEPPLNKELF	TRGV9	.	TRGJ1	14	-1	-1	25
210	0.0011279831124814017	TGTGCCTTGTGGGAGGTGCTGAATTATTATAAGAAACTCTTT	CALWEVLNYYKKLF	TRGV9	.	TRGJ1	18	-1	-1	20
210	0.0011279831124814017	TGTGCCTTGTGGGAGGTGGGGAAGAAACTCTTT	CALWEVGKKLF	TRGV9	.	TRGJ2	17	-1	-1	21
208	0.001117240416172055	TGTGCCTTGTGGGCGAGGAGGTTGTATAAGAAACTCTTT	CALWARRLYKKLF	TRGV9	.	TRGJ1	12	-1	-1	24
208	0.001117240416172055	TGTGCCTTGTGGGAGGTGCGACGGAAGAAACTCTTT	CALWEVRRKKLF	TRGV9	.	TRGJ1	18	-1	-1	24
208	0.001117240416172055	TGTGCCTTGTGGGAGGGGCAGAATAAGAAACTCTTT	CALWEGQNKKLF	TRGV9	.	TRGJ1	19	-1	-1	22
208	0.001117240416172055	TGTGCCTTGCGACCCTATAAGAAACTCTTT	CALRPYKKLF	TRGV9	.	TRGJ1	8	-1	-1	15
207	0.0011118690680173816	TGTGCCTTGTGGGAGGTGAAGAAGAAACTCTTT	CALWEVKKKLF	TRGV9	.	TRGJ1	17	-1	-1	21
205	0.001101126371708035	TGTGCCTTGGCGACCGGCAAAAAGAAACTCTTT	CALATGKKKLF	TRGV9	.	TRGJ1	8	-1	-1	21
205	0.001101126371708035	TGTGCCTTGTGGGAGCTTAAGAAACTCTTT	CALWELKKLF	TRGV9	.	TRGJ1	14	-1	-1	17
204	0.0010957550235533616	TGTGCCTTGTGGGAACCCGCAGAGGGGAAACTCTTT	CALWEPAEGKLF	TRGV9	.	TRGJ2	13	-1	-1	26
204	0.0010957550235533616	TGTGCCTTGTGGGAGTATAAGAAACTCTTT	CALWEYKKLF	TRGV9	.	TRGJ1	14	-1	-1	15
203	0.0010903836753986883	TGTGCCTTGTGGGAGGTGCATAATTCGCGGAAACTCTTT	CALWEVHNSRKLF	TRGV9	.	TRGJ1	19	-1	-1	29
203	0.0010903836753986883	TGTGCCTTGTGGGAGGTTGCGAAACTCTTT	CALWEVAKLF	TRGV9	.	TRGJ2	16	-1	-1	20
203	0.0010903836753986883	TGTGCCTTGTGCCATAAGAAACTCTTT	CALCHKKLF	TRGV9	.	TRGJ1	10	-1	-1	13
202	0.0010850123272440149	TGTGCCTTGTGGGACCCGGTCTATTATAAGAAACTCTTT	CALWDPVYYKKLF	TRGV9	.	TRGJ1	13	-1	-1	21
202	0.0010850123272440149	TGTGCCTTGTGGGAGGTCATAGGGACCGAGAAACTCTTT	CALWEVIGTEKLF	TRGV9	.	TRGJ2	16	-1	-1	28
201	0.0010796409790893417	TGTGCCTTGTGGGAGGTGCAGTTTAGGGAGAGTCGGCTCTTT	CALWEVQFRESRLF	TRGV9	.	TRGJ1	19	-1	-1	36
201	0.0010796409790893417	TGTGCCTTGTGGGAGGGCCTTGGTTATAAGAAACTCTTT	CALWEGLGYKKLF	TRGV9	.	TRGJ1	15	-1	-1	23
201	0.0010796409790893417	TGTGCCTTGTGGGAGGTGGGAGGTCGGAAACTCTTT	CALWEVGGRKLF	TRGV9	.	TRGJ1	17	-1	-1	26
200	0.0010742696309346683	TGTGCCTTGTGGGAGGTGACGTATTATAAGAAACTCTTT	CALWEVTYYKKLF	TRGV9	.	TRGJ1	17	-1	-1	21
200	0.0010742696309346683	TGTGCCTTGTGGGCGCCTCATTATAAGAAACTCTTT	CALWAPHYKKLF	TRGV9	.	TRGJ1	12	-1	-1	19
200	0.0010742696309346683	TGTGCCACCCCCTCTTATTATAAGAAACTCTTT	CATPSYYKKLF	TRGV8	.	TRGJ1	8	-1	-1	14
199	0.001068898282779995	TGTGCCTTGTGGGACGGTTATAAGAAACTCTTT	CALWDGYKKLF	TRGV9	.	TRGJ1	17	-1	-1	17
199	0.001068898282779995	TGTGCCTTGTGGGAGGGGTATTATAAGAAACTCTTT	CALWEGYYKKLF	TRGV9	.	TRGJ1	15	-1	-1	18
198	0.0010635269346253215	TGTGCCTTGTGGGAGGTGCCTTATAAGAAACTCTTT	CALWEVPYKKLF	TRGV9	.	TRGJ1	18	-1	-1	20
198	0.0010635269346253215	TGTGCCTTGTGGTACGAGGACGAGAAACTCTTT	CALWYEDEKLF	TRGV9	.	TRGJ1	11	-1	-1	22
197	0.0010581555864706482	TGTGCCTTGTGGGAGGTGCAGTATTATAAGAAACTCTTT	CALWEVQYYKKLF	TRGV9	.	TRGJ1	19	-1	-1	21
197	0.0010581555864706482	TGTGCCACCTGGGACAGGCGGTATTATAAGAAACTCTTT	CATWDRRYYKKLF	TRGV3	.	TRGJ1	18	-1	-1	21
196	0.001052784238315975	TGTGCCTTGTGGGAGGTGCACCGTTATAAGAAACTCTTT	CALWEVHRYKKLF	TRGV9	.	TRGJ1	21	-1	-1	23
195	0.0010474128901613016	TGTGCCTTGTGGGAGGTGTCATATAAGAAACTCTTT	CALWEVSYKKLF	TRGV9	.	TRGJ1	17	-1	-1	21
195	0.0010474128901613016	TGTGCCTTGTGGGAGGCGCAGAGTAGGGAACTCTTT	CALWEAQSRELF	TRGV9	.	TRGJ1	19	-1	-1	28
194	0.0010420415420066282	TGTGCCTTGTGGGAGGTGCACGGTTATAAGAAACTCTTT	CALWEVHGYKKLF	TRGV9	.	TRGJ1	20	-1	-1	23
194	0.0010420415420066282	TGTGCCTTGTGGTATTATAAGAAACTCTTT	CALWYYKKLF	TRGV9	.	TRGJ1	11	-1	-1	12
193	0.0010366701938519548	TGTGCCTTGTGGGAGGTGCGGGGGAAGAAACTCTTT	CALWEVRGKKLF	TRGV9	.	TRGJ1	18	-1	-1	24
192	0.0010312988456972815	TGTGCCTTGTGGGAGGTGCAGGGCTATAAGAAACTCTTT	CALWEVQGYKKLF	TRGV9	.	TRGJ1	19	-1	-1	24
191	0.0010259274975426083	TGTGCCTTGTCGGTCAAATATAAGAAACTCTTT	CALSVKYKKLF	TRGV9	.	TRGJ2	12	-1	-1	18
191	0.0010259274975426083	TGTGCCTTGTGGGAACGTTATAAGAAACTCTTT	CALWERYKKLF	TRGV9	.	TRGJ1	13	-1	-1	17
190	0.001020556149387935	TGTGCCTTGTGGGAGGTTCACTCCCTGTATTATAAGAAACTCTTT	CALWEVHSLYYKKLF	TRGV9	.	TRGJ1	24	-1	-1	27
190	0.001020556149387935	TGTGCCTTGTGGGAGGCGGCTTATTATAAGAAACTCTTT	CALWEAAYYKKLF	TRGV9	.	TRGJ1	15	-1	-1	20
190	0.001020556149387935	TGTGCCTTGTGGGAGGGCAATAAGAAACTCTTT	CALWEGNKKLF	TRGV9	.	TRGJ2	18	-1	-1	19
189	0.0010151848012332615	TGTGCCTTGTGGGAGGCCAATTATAAGAAACTCTTT	CALWEANYKKLF	TRGV9	.	TRGJ1	15	-1	-1	19
189	0.0010151848012332615	TGTGCCTTGTGGGAGGGGTATAAGAAACTCTTT	CALWEGYKKLF	TRGV9	.	TRGJ1	15	-1	-1	18
188	0.0010098134530785881	TGTGCCTTGTGGGAGGTGTTTGGTTGGAAGAAACTCTTT	CALWEVFGWKKLF	TRGV9	.	TRGJ2	17	-1	-1	27
188	0.0010098134530785881	TGTGCCTTGTGGGAGCCTTTATATAAGAAACTCTTT	CALWEPLYKKLF	TRGV9	.	TRGJ1	14	-1	-1	18
188	0.0010098134530785881	TGTGCCTTGTGGACTTATTATAAGAAACTCTTT	CALWTYYKKLF	TRGV9	.	TRGJ1	11	-1	-1	11
187	0.0010044421049239147	TGTGCCTTGTGGGAGCAAACCAAGAGGAAGAAACTCTTT	CALWEQTKRKKLF	TRGV9	.	TRGJ2	14	-1	-1	27
187	0.0010044421049239147	TGTGCCTTGTGGGTTGGTTATTATAAGAAACTCTTT	CALWVGYYKKLF	TRGV9	.	TRGJ1	12	-1	-1	17
185	9.936994086145682E-4	TGTGCCTTGTGGGAGGTGATTCGGTTTGAGAAACTCTTT	CALWEVIRFEKLF	TRGV9	.	TRGJ1	17	-1	-1	28
185	9.936994086145682E-4	TGTGCCTTGTGGGGGGATTATTATAAGAAACTCTTT	CALWGDYYKKLF	TRGV9	.	TRGJ1	15	-1	-1	16
184	9.883280604598948E-4	TGTGCCTTGGTGGGACTTTATTATAAGAAACTCTTT	CALVGLYYKKLF	TRGV9	.	TRGJ1	14	-1	-1	17
184	9.883280604598948E-4	TGTGCCTTGTTTGCTTATTATAAGAAACTCTTT	CALFAYYKKLF	TRGV9	.	TRGJ1	9	-1	-1	14
183	9.829567123052214E-4	TGTGCCTTGTGGGAGGCCCATCTCAATAAGAAACTCTTT	CALWEAHLNKKLF	TRGV9	.	TRGJ1	15	-1	-1	25
183	9.829567123052214E-4	TGTGCCTCTTCGGGTCATTATAAGAAACTCTTT	CASSGHYKKLF	TRGV9	.	TRGJ1	6	-1	-1	16
183	9.829567123052214E-4	TGTGCCTTGTGGGAGGCCTATTATAAGAAACTCTTT	CALWEAYYKKLF	TRGV9	.	TRGJ1	15	-1	-1	18
182	9.77585364150548E-4	TGTGCCTTGTGGGAGGTGGGTAGGAAGAAACTCTTT	CALWEVGRKKLF	TRGV9	.	TRGJ1	17	-1	-1	24
180	9.668426678412015E-4	TGTGCCTTGTGGGAGGTGCGGTTGGCCCTAAAACTCTTT	CALWEVRLALKLF	TRGV9	.	TRGJ1	18	-1	-1	30
180	9.668426678412015E-4	TGTGCCTTGTGGGAGGTGAGCGATAAGAAACTCTTT	CALWEVSDKKLF	TRGV9	.	TRGJ1	17	-1	-1	22
180	9.668426678412015E-4	TGTGCCTTGTGGGAGGGCTATTATAAGAAACTCTTT	CALWEGYYKKLF	TRGV9	.	TRGJ1	15	-1	-1	18
179	9.614713196865281E-4	TGTGCCTTGTTGCATTATAAGAAACTCTTT	CALLHYKKLF	TRGV9	.	TRGJ1	9	-1	-1	13
177	9.507286233771814E-4	TGTGCCTTGTGGGAAATCTTCGAGAAACTCTTT	CALWEIFEKLF	TRGV9	.	TRGJ1	13	-1	-1	22
175	9.399859270678348E-4	TGTGCCTTGTGGGAGGTGAGATATTATAAGAAACTCTTT	CALWEVRYYKKLF	TRGV9	.	TRGJ1	17	-1	-1	21
174	9.346145789131614E-4	TGTGCCTTGTGGGAGGCATTCTATAAGAAACTCTTT	CALWEAFYKKLF	TRGV9	.	TRGJ1	15	-1	-1	21
173	9.292432307584881E-4	TGTGCCTTGCTATATTATAAGAAACTCTTT	CALLYYKKLF	TRGV9	.	TRGJ1	8	-1	-1	12
171	9.185005344491413E-4	TGTGCCTTGTGGGAGGTGCGAGGTTATTATAAGAAACTCTTT	CALWEVRGYYKKLF	TRGV9	.	TRGJ1	18	-1	-1	23
170	9.131291862944681E-4	TGTGCCTTGTGGGAACTTAAGAAACTCTTT	CALWELKKLF	TRGV9	.	TRGJ1	13	-1	-1	17
169	9.077578381397947E-4	TGTGCCTTGTGGGAGGTGCATAATTATAAGAAACTCTTT	CALWEVHNYKKLF	TRGV9	.	TRGJ1	19	-1	-1	19
169	9.077578381397947E-4	TGTGCCTTGTGGGATTCGAAGGGGAAGAAACTCTTT	CALWDSKGKKLF	TRGV9	.	TRGJ1	13	-1	-1	24
169	9.077578381397947E-4	TGTGCCTTGTGGAGTCACTATTATAAGAAACTCTTT	CALWSHYYKKLF	TRGV9	.	TRGJ1	11	-1	-1	18
168	9.023864899851214E-4	TGTGCCTTGTGGGAGGTGATCCATTATTATAAGAAACTCTTT	CALWEVIHYYKKLF	TRGV9	.	TRGJ2	17	-1	-1	22
168	9.023864899851214E-4	TGTGCCTTGTGGGAGGTGACCCCCTACTATAAGAAACTCTTT	CALWEVTPYYKKLF	TRGV9	.	TRGJ1	23	-1	-1	24
168	9.023864899851214E-4	TGTGCCTTGTGGGAGGTTCTTTATTATAAGAAACTCTTT	CALWEVLYYKKLF	TRGV9	.	TRGJ1	16	-1	-1	20
168	9.023864899851214E-4	TGTGCTGCGTGGGATACTTATTATAAGAAACTCTTT	CAAWDTYYKKLF	TRGV10	.	TRGJ2	14	-1	-1	17
167	8.97015141830448E-4	TGTGCCTTGTGGGAGGTGATGTTGGGCAAAAAAATCAAGGTATTT	CALWEVMLGKKIKVF	TRGV9	.	TRGJP	17	-1	-1	20
167	8.97015141830448E-4	TGTGCCTTGTGGGAGGTGCAAAGGCCTTATAAGAAACTCTTT	CALWEVQRPYKKLF	TRGV9	.	TRGJ1	19	-1	-1	26
166	8.916437936757746E-4	TGTGCCTTGTGGGAGGTGCATTATTATAAGAAACTCTTT	CALWEVHYYKKLF	TRGV9	.	TRGJ2	19	-1	-1	19
166	8.916437936757746E-4	TGTGCCGGGGGTTATAAGAAACTCTTT	CAGGYKKLF	TRGV9	.	TRGJ1	5	-1	-1	11
165	8.862724455211014E-4	TGTGCCTTGTGGGAGGGAGTAGGTTATTATAAGAAACTCTTT	CALWEGVGYYKKLF	TRGV9	.	TRGJ1	15	-1	-1	23
165	8.862724455211014E-4	TGTGCCTTGTGGGAGGCAGATTATTATAAGAAACTCTTT	CALWEADYYKKLF	TRGV9	.	TRGJ1	15	-1	-1	19
164	8.80901097366428E-4	TGTGCTGCGTGGGATTCCGTTCAACGTTATAAGAAACTCTTT	CAAWDSVQRYKKLF	TRGV10	.	TRGJ1	19	-1	-1	26
164	8.80901097366428E-4	TGTGCCTTGTGGGAGGCGAGGAATTATTATAAGAAACTCTTT	CALWEARNYYKKLF	TRGV9	.	TRGJ1	15	-1	-1	20
164	8.80901097366428E-4	TGTGCCCCCACGAGGGATAAGAAACTCTTT	CAPTRDKKLF	TRGV9	.	TRGJ1	5	-1	-1	16
163	8.755297492117547E-4	TGTGCCTTGTGGGAGGTGTGGGGGCGTTATTATAAGAAACTCTTT	CALWEVWGRYYKKLF	TRGV9	.	TRGJ1	17	-1	-1	26
163	8.755297492117547E-4	TGTGCCTTGTGGGAGAAACGGCGGATTTACAAGAAACTCTTT	CALWEKRRIYKKLF	TRGV9	.	TRGJ1	14	-1	-1	26
163	8.755297492117547E-4	TGTGCCTTGTGGTGGGGTGTTTATTATAAGAAACTCTTT	CALWWGVYYKKLF	TRGV9	.	TRGJ1	18	-1	-1	20
163	8.755297492117547E-4	TGTGCCTTGTGGGAGGGGTCGAAGAAACTCTTT	CALWEGSKKLF	TRGV9	.	TRGJ1	15	-1	-1	21
162	8.701584010570813E-4	TGTGCCACCTGGGATGGACCCAATTGGGTGGGTTATTATAAGAAACTCTTT	CATWDGPNWVGYYKKLF	TRGV4	.	TRGJ1	21	-1	-1	32
162	8.701584010570813E-4	TGTGCCTTGTGGGAGGTGCGAGGATATTATAAGAAACTCTTT	CALWEVRGYYKKLF	TRGV9	.	TRGJ1	18	-1	-1	24
162	8.701584010570813E-4	TGTGCCTTGTGGGAGTTCCATTATTATAAGAAACTCTTT	CALWEFHYYKKLF	TRGV9	.	TRGJ2	14	-1	-1	19
161	8.647870529024079E-4	TGTGCCTTGTGGGAGACGAATTATTATAAGAAACTCTTT	CALWETNYYKKLF	TRGV9	.	TRGJ1	14	-1	-1	16
160	8.594157047477347E-4	TGTGCCTTGTGGGAGGTGCGTTATGAGGGGAAGAAACTCTTT	CALWEVRYEGKKLF	TRGV9	.	TRGJ1	18	-1	-1	30
160	8.594157047477347E-4	TGTGCCTTGTGGGAGTATAATTATAAGAAACTCTTT	CALWEYNYKKLF	TRGV9	.	TRGJ1	14	-1	-1	16
159	8.540443565930613E-4	TGTGCCTTGTGGGGGCCTTGGAATTATTATAAGAAACTCTTT	CALWGPWNYYKKLF	TRGV9	.	TRGJ1	12	-1	-1	17
158	8.48673008438388E-4	TGTGCCTTGTGGGAGATTATCACGAATTATTATAAGAAACTCTTT	CALWEIITNYYKKLF	TRGV9	.	TRGJ1	14	-1	-1	22
158	8.48673008438388E-4	TGTGCCTTGTGGGAGCCCGTCTATTATAAGAAACTCTTT	CALWEPVYYKKLF	TRGV9	.	TRGJ1	14	-1	-1	21
158	8.48673008438388E-4	TGTGCCTTGGGAGAGGGTTATTATAAGAAACTCTTT	CALGEGYYKKLF	TRGV9	.	TRGJ1	15	-1	-1	17
157	8.433016602837146E-4	TGTGCCTTGTGGGAGATAGATTATTATAAGAAACTCTTT	CALWEIDYYKKLF	TRGV9	.	TRGJ1	14	-1	-1	19
156	8.379303121290412E-4	TGTGCCTTGTGGGAGGTGGATTATAAGAAACTCTTT	CALWEVDYKKLF	TRGV9	.	TRGJ1	17	-1	-1	19
156	8.379303121290412E-4	TGTGCCTCCCGCGGACTCTTT	CASRGLF	TRGV9	.	TRGJ1	6	-1	-1	14
155	8.32558963974368E-4	TGTGCCTTGTGGGAGGCTGATTATTATAAGAAACTCTTT	CALWEADYYKKLF	TRGV9	.	TRGJ2	15	-1	-1	19
155	8.32558963974368E-4	TGTGCCTTGTGGGAGGCCCGGTATTATAAGAAACTCTTT	CALWEARYYKKLF	TRGV9	.	TRGJ1	15	-1	-1	21
155	8.32558963974368E-4	TGTGCCTCTCTCCTTGCGATTTATTATAAGAAACTCTTT	CASLLAIYYKKLF	TRGV9	.	TRGJ1	6	-1	-1	16
155	8.32558963974368E-4	TGTGCCACCTGGGATGGGCAGCGGTATAAGAAACTCTTT	CATWDGQRYKKLF	TRGV4	.	TRGJ1	18	-1	-1	24
155	8.32558963974368E-4	TGTCCTTATTATAAGAAACTCTTT	CPYYKKLF	TRGV9	.	TRGJ1	6	-1	-1	5
154	8.271876158196946E-4	TGTGCCTTGTGGGAGGTGCTCTATTATAAGAAACTCTTT	CALWEVLYYKKLF	TRGV9	.	TRGJ1	18	-1	-1	21
153	8.218162676650213E-4	TGTGCCTTGTGGGATCCCGATTATTATAAGAAACTCTTT	CALWDPDYYKKLF	TRGV9	.	TRGJ1	13	-1	-1	19
152	8.164449195103479E-4	TGTGCCTTGTGGGAGGAGCCTCGACGTTATTATAAGAAACTCTTT	CALWEEPRRYYKKLF	TRGV9	.	TRGJ1	18	-1	-1	26
152	8.164449195103479E-4	TGTGCCTTGTGGGAGGTGGGTTATAAGAAACTCTTT	CALWEVGYKKLF	TRGV9	.	TRGJ1	17	-1	-1	20
152	8.164449195103479E-4	TGTGCCCTTTATTATAAGAAACTCTTT	CALYYKKLF	TRGV9	.	TRGJ1	5	-1	-1	8
151	8.110735713556745E-4	TGTGCCTTGTGGGAGGCCCTCAATTATTATAAGAAACTCTTT	CALWEALNYYKKLF	TRGV9	.	TRGJ1	15	-1	-1	21
151	8.110735713556745E-4	TGTGCCTTGTGGTTCCAGAATTATTATAAGAAACTCTTT	CALWFQNYYKKLF	TRGV9	.	TRGJ1	11	-1	-1	17
150	8.057022232010012E-4	TGTGCCTTGTGGGGACCCGGGGATTATAAGAAACTCTTT	CALWGPGDYKKLF	TRGV9	.	TRGJ1	12	-1	-1	22
149	8.003308750463279E-4	TGTGCCTTGTGGGAGGTGCAACCGATTGTGGTGCGTGAGAAACTCTTT	CALWEVQPIVVREKLF	TRGV9	.	TRGJ1	19	-1	-1	37
149	8.003308750463279E-4	TGTGCCTTGTGGGAGACCAATTATTATAAGAAACTCTTT	CALWETNYYKKLF	TRGV9	.	TRGJ1	14	-1	-1	18
148	7.949595268916546E-4	TGTGCCTTGTGGGAGGCTTATTATTATAAGAAACTCTTT	CALWEAYYYKKLF	TRGV9	.	TRGJ1	15	-1	-1	19
148	7.949595268916546E-4	TGTGCCTTGTGGGAGGCTCTCTTT	CALWEALF	TRGV9	.	TRGJ1	15	-1	-1	18
147	7.895881787369812E-4	TGTGCCTTGTGGGAGGGTCAAGAGTTGGGCAAAAAAATCAAGGTATTT	CALWEGQELGKKIKVF	TRGV9	.	TRGJP	15	-1	-1	14
147	7.895881787369812E-4	TGTGCCTTGTGGGAGGGGAACAATTATTATAAGAAACTCTTT	CALWEGNNYYKKLF	TRGV9	.	TRGJ1	15	-1	-1	21
147	7.895881787369812E-4	TGTGCCTTGTGGGAGCACGAATATTATAAGAAACTCTTT	CALWEHEYYKKLF	TRGV9	.	TRGJ1	14	-1	-1	17
147	7.895881787369812E-4	TGTGCCTTGTGGGAGGCGGATTATAAGAAACTCTTT	CALWEADYKKLF	TRGV9	.	TRGJ1	15	-1	-1	19
147	7.895881787369812E-4	TGTGCCAAAGGGAAACTCTTT	CAKGKLF	TRGV9	.	TRGJ1	5	-1	-1	11
143	7.681027861182879E-4	TGTGCCTTGTGGGGACAAGAGTTGGGCAAAAAAATCAAGGTATTT	CALWGQELGKKIKVF	TRGV9	.	TRGJP	12	-1	-1	11
143	7.681027861182879E-4	TGTGCCTTGTGGGAGGGAAATTATTATAAGAAACTCTTT	CALWEGNYYKKLF	TRGV9	.	TRGJ1	15	-1	-1	18
143	7.681027861182879E-4	TGTGCCTTGTGGGAGGACCCCGGGGTGGATAAGAAACTCTTT	CALWEDPGVDKKLF	TRGV9	.	TRGJ1	15	-1	-1	28
142	7.627314379636145E-4	TGTGCCTTGTGGGAGGTATATAGGGAATATAAGAAACTCTTT	CALWEVYREYKKLF	TRGV9	.	TRGJ1	16	-1	-1	27
142	7.627314379636145E-4	TGTGCCTTGTGGGAGCCTTCTTATTATAAGAAACTCTTT	CALWEPSYYKKLF	TRGV9	.	TRGJ1	14	-1	-1	20
142	7.627314379636145E-4	TGTGCCTTGTGGGAGACCCCCTATTATAAGAAACTCTTT	CALWETPYYKKLF	TRGV9	.	TRGJ1	14	-1	-1	21
142	7.627314379636145E-4	TGTGCCTTGCCTTATTATAAGAAACTCTTT	CALPYYKKLF	TRGV9	.	TRGJ1	8	-1	-1	11
141	7.573600898089411E-4	TGTGCCTTGTGGGAGGTGCTCCCCGCTATTTGTTATAAGAAACTCTTT	CALWEVLPAICYKKLF	TRGV9	.	TRGJ1	21	-1	-1	29
141	7.573600898089411E-4	TGTGCCTTGTGGGAGGTTGAGTTGGGCAAAAAAATCAAGGTATTT	CALWEVELGKKIKVF	TRGV9	.	TRGJP	16	-1	-1	18
141	7.573600898089411E-4	TGTGCCTTGTGGGAGGCCTCTAGGGATTATAAGAAACTCTTT	CALWEASRDYKKLF	TRGV9	.	TRGJ2	15	-1	-1	25
141	7.573600898089411E-4	TGTGCCTTGTGGGATCCATATAAGAAACTCTTT	CALWDPYKKLF	TRGV9	.	TRGJ2	13	-1	-1	18
140	7.519887416542678E-4	TGTGCCTTGTGGGAGCTCCAGAATTATTATAAGAAACTCTTT	CALWELQNYYKKLF	TRGV9	.	TRGJ1	14	-1	-1	20
140	7.519887416542678E-4	TGTGCCTTGTGGGACCCCTATTATAAGAAACTCTTT	CALWDPYYKKLF	TRGV9	.	TRGJ1	13	-1	-1	18
139	7.466173934995944E-4	TGTGCCTTGTGGGAGGCAGGAGATTATTATAAGAAACTCTTT	CALWEAGDYYKKLF	TRGV9	.	TRGJ2	15	-1	-1	22
139	7.466173934995944E-4	TGTGCTGCGTGGGATTTCTTCTTTTATAAGAAACTCTTT	CAAWDFFFYKKLF	TRGV10	.	TRGJ1	15	-1	-1	23
139	7.466173934995944E-4	TGTGCCTTGTGGGAGGGTTATTATAAGAAACTCTTT	CALWEGYYKKLF	TRGV9	.	TRGJ1	15	-1	-1	17
138	7.412460453449212E-4	TGTGCCTTGTGGGAGTGCCCGAATTATTATAAGAAACTCTTT	CALWECPNYYKKLF	TRGV9	.	TRGJ1	17	-1	-1	19
138	7.412460453449212E-4	TGTGCCTTGTGGGAGGAGTATAAGAAACTCTTT	CALWEEYKKLF	TRGV9	.	TRGJ1	15	-1	-1	18
138	7.412460453449212E-4	TGTGCCTTGTGGGGCGGAAAGAAACTCTTT	CALWGGKKLF	TRGV9	.	TRGJ1	12	-1	-1	18
137	7.358746971902478E-4	TGTGCCTTGTGGGAGGTGTTTTATTATAAGAAACTCTTT	CALWEVFYYKKLF	TRGV9	.	TRGJ1	17	-1	-1	20
137	7.358746971902478E-4	TGTGCCTTGTGGGATAATTATTATAAGAAACTCTTT	CALWDNYYKKLF	TRGV9	.	TRGJ2	13	-1	-1	15
137	7.358746971902478E-4	TGTGCCTTGCCTGTCGTGTCCCCTAAACTCTTT	CALPVVSPKLF	TRGV9	.	TRGJ1	8	-1	-1	24
137	7.358746971902478E-4	TGTGCCTTGGGTGGGAAACTCTTT	CALGGKLF	TRGV9	.	TRGJ1	15	-1	-1	14
137	7.358746971902478E-4	TTCTCCTGGTATGGTCTCTTT	FSWYGLF	TRGV9	.	TRGJ1	0	-1	-1	15
136	7.305033490355744E-4	TGTGCTGCGTGGGACTGTAAAAACTTGAATTATAAGAAACTCTTT	CAAWDCKNLNYKKLF	TRGV10	.	TRGJ1	13	-1	-1	28
136	7.305033490355744E-4	TGTGCCTTGTGGGAGGTCCAGACTTATTATAAGAAACTCTTT	CALWEVQTYYKKLF	TRGV9	.	TRGJ1	19	-1	-1	20
136	7.305033490355744E-4	TGTGCCTTGTGGGAGGTACCGAATTATTATAAGAAACTCTTT	CALWEVPNYYKKLF	TRGV9	.	TRGJ1	16	-1	-1	19
136	7.305033490355744E-4	TGTGCCTTGTGGGCTGATATGTATTATAAGAAACTCTTT	CALWADMYYKKLF	TRGV9	.	TRGJ1	12	-1	-1	21
136	7.305033490355744E-4	TGTGCCTTGTGGGAGGTCCCATACAAGAAACTCTTT	CALWEVPYKKLF	TRGV9	.	TRGJ1	16	-1	-1	21
135	7.251320008809011E-4	TGTGCCTTGTGGGAGGGGGGGCGTGGGAAACTCTTT	CALWEGGRGKLF	TRGV9	.	TRGJ1	15	-1	-1	26
134	7.197606527262277E-4	TGTGCCTTGTGGGAGGTGCGGGGGTTTTATTATAAGAAACTCTTT	CALWEVRGFYYKKLF	TRGV9	.	TRGJ1	18	-1	-1	26
134	7.197606527262277E-4	TGTGCCTCCTGTCTCGATTATTATAAGAAACTCTTT	CASCLDYYKKLF	TRGV9	.	TRGJ1	6	-1	-1	13
134	7.197606527262277E-4	TGTGCCTTGTATTATTATAAGAAACTCTTT	CALYYYKKLF	TRGV9	.	TRGJ2	9	-1	-1	10
134	7.197606527262277E-4	TGTGCCTTGTGTCTTTATTATAAGAAACTCTTT	CALCLYYKKLF	TRGV9	.	TRGJ1	10	-1	-1	14
133	7.143893045715545E-4	TGTGCTGCGTGGGGAGTGCAACTCTTT	CAAWGVQLF	TRGV10	.	TRGJ1	12	-1	-1	19
132	7.090179564168811E-4	TGTGCCCAACCCCTGAATTATTATAAGAAACTCTTT	CAQPLNYYKKLF	TRGV9	.	TRGJ1	5	-1	-1	14
132	7.090179564168811E-4	TGTGCCACCTGGGACAGGCGTAAGAAACTCTTT	CATWDRRKKLF	TRGV5	.	TRGJ1	18	-1	-1	20
131	7.036466082622077E-4	TGTGCCTTGTGGGAGGTGCACTGGGAGTATTATAAGAAACTCTTT	CALWEVHWEYYKKLF	TRGV9	.	TRGJ1	20	-1	-1	27
130	6.982752601075344E-4	TGTGCCTTGTGGGATGCCTTAAATTATAAGAAACTCTTT	CALWDALNYKKLF	TRGV9	.	TRGJ1	13	-1	-1	22
130	6.982752601075344E-4	TGTGCCTTGTGGTCGGGTTATAAGAAACTCTTT	CALWSGYKKLF	TRGV9	.	TRGJ1	11	-1	-1	17
129	6.92903911952861E-4	TGTGCCTTGTGGGAGTCCCAAGAGTTGGGCAAAAAAATCAAGGTATTT	CALWESQELGKKIKVF	TRGV9	.	TRGJP	14	-1	-1	18
129	6.92903911952861E-4	TGTGCCTTGTGGGAGGTGCACAGCTATTATAAGAAACTCTTT	CALWEVHSYYKKLF	TRGV9	.	TRGJ1	20	-1	-1	24
129	6.92903911952861E-4	TGTGCTGCGTGGGATTCTTATTATAAGAAACTCTTT	CAAWDSYYKKLF	TRGV10	.	TRGJ1	15	-1	-1	17
129	6.92903911952861E-4	TGTGCTGCGTGGGAGTATTATAAGAAACTCTTT	CAAWEYYKKLF	TRGV10	.	TRGJ1	16	-1	-1	15
129	6.92903911952861E-4	TGTGCCTTGTGGGAGGCGGAGAAACTCTTT	CALWEAEKLF	TRGV9	.	TRGJ1	15	-1	-1	19
128	6.875325637981877E-4	TGTGCCCCCTGGAGCCCAGAAGCTCCCCGAACTATTGGTTATAAGAAACTCTTT	CAPWSPEAPRTIGYKKLF	TRGV9	.	TRGJ1	5	-1	-1	38
128	6.875325637981877E-4	TGTGCCTTGTGGGAGGTTGGGAATTATTATAAGAAACTCTTT	CALWEVGNYYKKLF	TRGV9	.	TRGJ1	16	-1	-1	20
128	6.875325637981877E-4	TGTGCCTTGTGGGAGGTGCAGGAGGATTATAAGAAACTCTTT	CALWEVQEDYKKLF	TRGV9	.	TRGJ1	19	-1	-1	25
128	6.875325637981877E-4	TGTGCCTTGTGGGAGGCTTCGAATTATTATAAGAAACTCTTT	CALWEASNYYKKLF	TRGV9	.	TRGJ1	15	-1	-1	17
127	6.821612156435144E-4	TGTGCCTTGTGGGAGGTTTTTTCTTTTTATAAGAAACTCTTT	CALWEVFSFYKKLF	TRGV9	.	TRGJ1	16	-1	-1	23
127	6.821612156435144E-4	TGTGCCTTGTGGGAGGTGACCCATTATTATAAGAAACTCTTT	CALWEVTHYYKKLF	TRGV9	.	TRGJ1	20	-1	-1	22
126	6.76789867488841E-4	TGTGCCTTGTGGGAGGTGCAGGATTATTATAAGAAACTCTTT	CALWEVQDYYKKLF	TRGV9	.	TRGJ1	19	-1	-1	22
126	6.76789867488841E-4	TGTGCCTTGTGGGACTACAATTATTATAAGAAACTCTTT	CALWDYNYYKKLF	TRGV9	.	TRGJ2	13	-1	-1	18
126	6.76789867488841E-4	TGTGCCTTGTGGGAGGGGATTTATTATAAGAAACTCTTT	CALWEGIYYKKLF	TRGV9	.	TRGJ1	15	-1	-1	17
125	6.714185193341677E-4	TGTGCCTTGTGGGAGCCGCAAAAGGGTTTCTATTATAAGAAACTCTTT	CALWEPQKGFYYKKLF	TRGV9	.	TRGJ1	14	-1	-1	30
125	6.714185193341677E-4	TGTGCCTTGTGGGAGGATCCGAATTATTATAAGAAACTCTTT	CALWEDPNYYKKLF	TRGV9	.	TRGJ1	15	-1	-1	16
125	6.714185193341677E-4	TGTGCCTTGTGGGAGGCTTATAAGAAACTCTTT	CALWEAYKKLF	TRGV9	.	TRGJ1	15	-1	-1	17
125	6.714185193341677E-4	TGTGCCTTGTGGGAGGCGCTCTTT	CALWEALF	TRGV9	.	TRGJ1	18	-1	-1	18
125	6.714185193341677E-4	TGTGTCTCGAAACTCTTT	CVSKLF	TRGV9	.	TRGJ1	6	-1	-1	8
124	6.660471711794943E-4	TGTGCCTTGTGGGAGGTGTTTCGGAATTATTATAAGAAACTCTTT	CALWEVFRNYYKKLF	TRGV9	.	TRGJ1	17	-1	-1	19
124	6.660471711794943E-4	TGTGCCTTGTGGGAGAATTCGAATTATTATAAGAAACTCTTT	CALWENSNYYKKLF	TRGV9	.	TRGJ1	14	-1	-1	15
124	6.660471711794943E-4	TGTGCCTTGTGGGAGTACCGATATTATAAGAAACTCTTT	CALWEYRYYKKLF	TRGV9	.	TRGJ1	14	-1	-1	21
124	6.660471711794943E-4	TGTGCCTTGTGGGCAAAGGATTATAAGAAACTCTTT	CALWAKDYKKLF	TRGV9	.	TRGJ2	12	-1	-1	19
124	6.660471711794943E-4	TGTGCCTTGTGGGACCAGCATAAGAAACTCTTT	CALWDQHKKLF	TRGV9	.	TRGJ1	13	-1	-1	19
124	6.660471711794943E-4	TGTGCCTTGTGGGAGGTTGTTCAGAAACTCTTT	CALWEVVQKLF	TRGV9	.	TRGJ1	16	-1	-1	22
123	6.60675823024821E-4	TGTGCCTTGTGGGAGGAGAAACTCTTT	CALWEEKLF	TRGV9	.	TRGJ1	15	-1	-1	16
122	6.553044748701477E-4	TGTGCCACCTGGGACAGGCCATTTAATTATTATTATAAGAAACTCTTT	CATWDRPFNYYYKKLF	TRGV3	.	TRGJ1	19	-1	-1	28
122	6.553044748701477E-4	TGTGCCTTGTGGGAGGTGCCGGGGAATTATTATAAGAAACTCTTT	CALWEVPGNYYKKLF	TRGV9	.	TRGJ1	18	-1	-1	23
121	6.499331267154743E-4	TGTGCCTTGTGGGAGGTGCAAGGGACGCGTTATTATAAGAAACTCTTT	CALWEVQGTRYYKKLF	TRGV9	.	TRGJ2	19	-1	-1	29
121	6.499331267154743E-4	TGTGCCTTGTGGGAGGCCTATTATTATAAGAAACTCTTT	CALWEAYYYKKLF	TRGV9	.	TRGJ1	15	-1	-1	19
121	6.499331267154743E-4	TGTGCCTTGTGGGAGGTATTTTGTTGGAAACTCTTT	CALWEVFCWKLF	TRGV9	.	TRGJ1	16	-1	-1	26
120	6.44561778560801E-4	TGTGCCTTGTGGGAGTTTTCGAATTATTATAAGAAACTCTTT	CALWEFSNYYKKLF	TRGV9	.	TRGJ1	14	-1	-1	17
120	6.44561778560801E-4	TGTGCCTTGTGGGAGGTAGTGTATTATTATAAGAAACTCTTT	CALWEVVYYYKKLF	TRGV9	.	TRGJ1	16	-1	-1	22
120	6.44561778560801E-4	TGTGCTGCGTGGGATGGCCCTTGGTTCAAGATATTT	CAAWDGPWFKIF	TRGV10	.	TRGJP1	14	-1	-1	20
120	6.44561778560801E-4	TGTGCCTTGTGGGAGGTGCATCCCAAGAAACTCTTT	CALWEVHPKKLF	TRGV9	.	TRGJ1	24	-1	-1	24
120	6.44561778560801E-4	TGTGCCTTGTGGGTGAGGAAACTCTTT	CALWVRKLF	TRGV9	.	TRGJ1	12	-1	-1	17
120	6.44561778560801E-4	TGTGCCACCTGGGATTATAAGAAACTCTTT	CATWDYKKLF	TRGV4	.	TRGJ1	14	-1	-1	13
119	6.391904304061276E-4	TGTGCCTTTGGCGGGTGTCGCAGGAAACTCTTT	CAFGGCRRKLF	TRGV9	.	TRGJ1	16	-1	-1	23
119	6.391904304061276E-4	TGTGCCCCCCTCGGTAAGAAACTCTTT	CAPLGKKLF	TRGV9	.	TRGJ1	5	-1	-1	14
118	6.338190822514543E-4	TGTGCCTTGTGGGAGGTGCCCCCCCGGGGGGATTATAAGAAACTCTTT	CALWEVPPRGDYKKLF	TRGV9	.	TRGJ1	24	-1	-1	31
118	6.338190822514543E-4	TGTGCCTTGTGGGAGGTGGCTGAGAGGTTTTATTATAAGAAACTCTTT	CALWEVAERFYYKKLF	TRGV9	.	TRGJ1	17	-1	-1	29
118	6.338190822514543E-4	TGTGCTGCGTGGGATTATGATTATAAGAAACTCTTT	CAAWDYDYKKLF	TRGV10	.	TRGJ1	16	-1	-1	16
117	6.284477340967809E-4	TGTGCCTTGTGGGAGGTGAAGAATTATTATAAGAAACTCTTT	CALWEVKNYYKKLF	TRGV9	.	TRGJ2	17	-1	-1	20
117	6.284477340967809E-4	TGTGCCTTGTTTAAAGTAATATCTTATAAGAAACTCTTT	CALFKVISYKKLF	TRGV9	.	TRGJ1	9	-1	-1	23
116	6.230763859421076E-4	TGTGCCTTGTGGGATGCCGGGACAATTTATTATAAGAAACTCTTT	CALWDAGTIYYKKLF	TRGV9	.	TRGJ1	13	-1	-1	26
116	6.230763859421076E-4	TGTGCCTTGTGGGGGGTCTCAGATTATTATAAGAAACTCTTT	CALWGVSDYYKKLF	TRGV9	.	TRGJ1	16	-1	-1	22
116	6.230763859421076E-4	TGTGCCTTGTGGGAGGTGCTCAATTATTATAAGAAACTCTTT	CALWEVLNYYKKLF	TRGV9	.	TRGJ1	18	-1	-1	21
115	6.177050377874343E-4	TGTGCCTTGTGGGAGGTGCGCCCCGTCGAGAAACTCTTT	CALWEVRPVEKLF	TRGV9	.	TRGJ1	21	-1	-1	28
115	6.177050377874343E-4	TGTGCCTCACTGAAACTCTTT	CASLKLF	TRGV9	.	TRGJ1	6	-1	-1	11
115	6.177050377874343E-4	TGTGCCGGTTATAAGAAACTCTTT	CAGYKKLF	TRGV9	.	TRGJ1	5	-1	-1	8
114	6.123336896327609E-4	TGTGCCTTGTGGGAGGGCCTTTTCCCGACTTATTATAAGAAACTCTTT	CALWEGLFPTYYKKLF	TRGV9	.	TRGJ1	15	-1	-1	25
114	6.123336896327609E-4	TGTGCCTTGTGGGAGGATCCTGGGGACAATTATTATAAGAAACTCTTT	CALWEDPGDNYYKKLF	TRGV9	.	TRGJ1	15	-1	-1	27
114	6.123336896327609E-4	TGTGCCTTGTGGAAATTGAATTCGAATTATTATAAGAAACTCTTT	CALWKLNSNYYKKLF	TRGV9	.	TRGJ1	11	-1	-1	18
113	6.069623414780876E-4	TGTGCCTTGTGGGAGGGAAGGCCGGAATCGTCTCTTTGTTATTATAAGAAACTCTTT	CALWEGRPESSLCYYKKLF	TRGV9	.	TRGJ1	15	-1	-1	38
113	6.069623414780876E-4	TGTGCCTTGTGGGAGGTCATACCGAATTATTATAAGAAACTCTTT	CALWEVIPNYYKKLF	TRGV9	.	TRGJ1	16	-1	-1	22
113	6.069623414780876E-4	TGTGCCTTGTGGGAGGGGAATTATTATAAGAAACTCTTT	CALWEGNYYKKLF	TRGV9	.	TRGJ1	15	-1	-1	17
113	6.069623414780876E-4	TGTGCCTTGTGGGAGGTCGCCTATAAGAAACTCTTT	CALWEVAYKKLF	TRGV9	.	TRGJ1	16	-1	-1	21
113	6.069623414780876E-4	TGTGCCTTGTGTGCGGCGACGAAACTCTTT	CALCAATKLF	TRGV9	.	TRGJ1	10	-1	-1	20
113	6.069623414780876E-4	TGTGCCTTGTGGGAAGGGAAACTCTTT	CALWEGKLF	TRGV9	.	TRGJ1	13	-1	-1	17
112	6.015909933234142E-4	TGTGCCTTGTGGGAGCTGGAAGAGTTGGGCAAAAAAATCAAGGTATTT	CALWELEELGKKIKVF	TRGV9	.	TRGJP	17	-1	-1	19
112	6.015909933234142E-4	TGTGCCTTGTGGGAGGGTTTTAATTATTATAAGAAACTCTTT	CALWEGFNYYKKLF	TRGV9	.	TRGJ1	15	-1	-1	21
112	6.015909933234142E-4	TGTGCCTTGTGGGAGGCCAATTATTATAAGAAACTCTTT	CALWEANYYKKLF	TRGV9	.	TRGJ1	15	-1	-1	18
112	6.015909933234142E-4	TGTGCCTTGTGGGAGGTATTGAAACTCTTT	CALWEVLKLF	TRGV9	.	TRGJ1	16	-1	-1	20
112	6.015909933234142E-4	TGGCCAGATAAGAAACTCTTT	WPDKKLF	TRGV9	.	TRGJ2	4	-1	-1	7
112	6.015909933234142E-4	TGTGCCTTGTGGCATAAGAAACTCTTT	CALWHKKLF	TRGV9	.	TRGJ1	11	-1	-1	13
111	5.962196451687409E-4	TGTGCCTTGTGGGAGGTGCAACGTAACCCGAATTATTATAAGAAACTCTTT	CALWEVQRNPNYYKKLF	TRGV9	.	TRGJ1	19	-1	-1	28
111	5.962196451687409E-4	TGTGCCTTGTGGAATGATAATTATTATAAGAAACTCTTT	CALWNDNYYKKLF	TRGV9	.	TRGJ1	11	-1	-1	18
111	5.962196451687409E-4	TGTGCCTTGTGGGAGGTGCAGGGGAAGAAACTCTTT	CALWEVQGKKLF	TRGV9	.	TRGJ1	19	-1	-1	24
111	5.962196451687409E-4	TGTGCTGCGACAAATGGTTGGTTCAAGATATTT	CAATNGWFKIF	TRGV10	.	TRGJP1	8	-1	-1	14
111	5.962196451687409E-4	TGTGCCTGGAGGGGGTATAAGAAACTCTTT	CAWRGYKKLF	TRGV9	.	TRGJ1	15	-1	-1	15
110	5.908482970140676E-4	TGTGCCTTGTGGGACCGGTTCAAGGATTATTATAAGAAACTCTTT	CALWDRFKDYYKKLF	TRGV9	.	TRGJ1	13	-1	-1	25
110	5.908482970140676E-4	TGTGCCTTGTGGGAGGTGCACGATTATAAGAAACTCTTT	CALWEVHDYKKLF	TRGV9	.	TRGJ1	20	-1	-1	22
110	5.908482970140676E-4	TGTGCCTTGTGGGAGTTGGGGAAACTCTTT	CALWELGKLF	TRGV9	.	TRGJ1	17	-1	-1	20
109	5.854769488593942E-4	TGTGCCTTGTGGGAGCTATGCCATTATTATAAGAAACTCTTT	CALWELCHYYKKLF	TRGV9	.	TRGJ1	14	-1	-1	22
109	5.854769488593942E-4	TGTGCCTTGTGGGAGGTGCAGAATTATAAGAAACTCTTT	CALWEVQNYKKLF	TRGV9	.	TRGJ1	19	-1	-1	22
109	5.854769488593942E-4	TGTGCCTTGTGGGAAGATAATTATTATAAGAAACTCTTT	CALWEDNYYKKLF	TRGV9	.	TRGJ1	13	-1	-1	18
109	5.854769488593942E-4	TGTGCCTTGTGGGAGGCCAATAAGAAACTCTTT	CALWEANKKLF	TRGV9	.	TRGJ1	15	-1	-1	19
109	5.854769488593942E-4	TGTGCCTTGTGGGACAATAAGAAACTCTTT	CALWDNKKLF	TRGV9	.	TRGJ1	13	-1	-1	16
108	5.801056007047209E-4	TGTGCCTTGTGGGAGGTGCAACCCCGATTGGGTTATAAGAAACTCTTT	CALWEVQPRLGYKKLF	TRGV9	.	TRGJ1	19	-1	-1	32
108	5.801056007047209E-4	TGTGCCTTGTGGGAGCACCAAAATTATTATAAGAAACTCTTT	CALWEHQNYYKKLF	TRGV9	.	TRGJ1	14	-1	-1	21
108	5.801056007047209E-4	TGTGCCTTGTGGGAGGCCCCCTATAAGAAACTCTTT	CALWEAPYKKLF	TRGV9	.	TRGJ1	15	-1	-1	21
107	5.747342525500475E-4	TGTGCCTTGTGGGAGGTGTTATTGGTTATTTATTATAAGAAACTCTTT	CALWEVLLVIYYKKLF	TRGV9	.	TRGJ1	17	-1	-1	29
107	5.747342525500475E-4	TGTGCCTTGTGGGAGGGGGGGAATTCGAATTATTATAAGAAACTCTTT	CALWEGGNSNYYKKLF	TRGV9	.	TRGJ1	15	-1	-1	21
107	5.747342525500475E-4	TGTGCCTTGTGGGAGGTGATAGGGGGACAGAAACTCTTT	CALWEVIGGQKLF	TRGV9	.	TRGJ1	17	-1	-1	28
107	5.747342525500475E-4	TGTGCCTTGTGGGATCGGAAGAAACTCTTT	CALWDRKKLF	TRGV9	.	TRGJ1	13	-1	-1	18
107	5.747342525500475E-4	TGTGCCTTGTGTTTGATGGAATATAAGAAACTCTTT	CALCLMEYKKLF	TRGV9	.	TRGJ1	10	-1	-1	21
106	5.693629043953741E-4	TGTGCCTTGTGGGGGTGGGAAGAGTTGGGCAAAAAAATCAAGGTATTT	CALWGWEELGKKIKVF	TRGV9	.	TRGJP	16	-1	-1	15
106	5.693629043953741E-4	TGTGCCTTGTGGGAGCCCATGAATTATTATAAGAAACTCTTT	CALWEPMNYYKKLF	TRGV9	.	TRGJ1	14	-1	-1	20
106	5.693629043953741E-4	TGTGCCTTGTGGGAGTCAAGTAGGAAACTCTTT	CALWESSRKLF	TRGV9	.	TRGJ1	14	-1	-1	20
106	5.693629043953741E-4	TGTGCCTTGTGGGAGGAAAATAAGAAACTCTTT	CALWEENKKLF	TRGV9	.	TRGJ1	15	-1	-1	19
106	5.693629043953741E-4	TGTGCCTTGTGGGGTTATAAGAAACTCTTT	CALWGYKKLF	TRGV9	.	TRGJ1	12	-1	-1	14
106	5.693629043953741E-4	TGTGCCTTGTGGCGGAAGAAACTCTTT	CALWRKKLF	TRGV9	.	TRGJ1	11	-1	-1	15
105	5.639915562407009E-4	TGTGCCTTGTGGGAGGTGGGGGCGAATTATTATAAGAAACTCTTT	CALWEVGANYYKKLF	TRGV9	.	TRGJ1	17	-1	-1	22
105	5.639915562407009E-4	TGTGCCTTGTGTCTTCCCGGCCATTATAAGAAACTCTTT	CALCLPGHYKKLF	TRGV9	.	TRGJ1	10	-1	-1	22
105	5.639915562407009E-4	TGTGCCTTGTGGGATAAAAATTATTATAAGAAACTCTTT	CALWDKNYYKKLF	TRGV9	.	TRGJ1	13	-1	-1	18
105	5.639915562407009E-4	TGTGCCTTGTGGGAGATTGTGGGCGAGAAACTCTTT	CALWEIVGEKLF	TRGV9	.	TRGJ1	14	-1	-1	25
105	5.639915562407009E-4	TGTGCCTTGTGGGATTTTTACGGACTCTTT	CALWDFYGLF	TRGV9	.	TRGJ1	13	-1	-1	23
105	5.639915562407009E-4	TGTGCCTTGAATTATTATAAGAAACTCTTT	CALNYYKKLF	TRGV9	.	TRGJ1	8	-1	-1	8
105	5.639915562407009E-4	TGTGCCTTGAGGAAACTCTTT	CALRKLF	TRGV9	.	TRGJ1	11	-1	-1	11
104	5.586202080860275E-4	TGTGCCTTGTGGGAGGTGCTCTCCATGCATTATTATAAGAAACTCTTT	CALWEVLSMHYYKKLF	TRGV9	.	TRGJ1	18	-1	-1	28
104	5.586202080860275E-4	TGTGCTGCGTGGGGTTGGGGTTATTATAAGAAACTCTTT	CAAWGWGYYKKLF	TRGV10	.	TRGJ1	15	-1	-1	20
104	5.586202080860275E-4	TGTGCTGCGTGGGATTGGTATAAGAAACTCTTT	CAAWDWYKKLF	TRGV10	.	TRGJ1	15	-1	-1	18
104	5.586202080860275E-4	TGTGCCTTGTGGGCGTTAATTAAGAAACTCTTT	CALWALIKKLF	TRGV9	.	TRGJ1	12	-1	-1	20
104	5.586202080860275E-4	TGTGCCTTGTGGGAGGTGCGGAAGAAACTCTTT	CALWEVRKKLF	TRGV9	.	TRGJ1	18	-1	-1	21
104	5.586202080860275E-4	TGTGCCTTGTGGCTTTATAAGAAACTCTTT	CALWLYKKLF	TRGV9	.	TRGJ1	11	-1	-1	14
104	5.586202080860275E-4	TGTGCCTTGCATTATAAGAAACTCTTT	CALHYKKLF	TRGV9	.	TRGJ1	8	-1	-1	10
103	5.532488599313542E-4	TGTGCTGCGTGGAGTTATTATAAGAAACTCTTT	CAAWSYYKKLF	TRGV10	.	TRGJ1	11	-1	-1	11
103	5.532488599313542E-4	TGTGCCTTGTGGCGATCCCTTTTGAAACTCTTT	CALWRSLLKLF	TRGV9	.	TRGJ1	11	-1	-1	23
103	5.532488599313542E-4	TGTGCCTTGTGGGGGGATAAGAAACTCTTT	CALWGDKKLF	TRGV9	.	TRGJ1	15	-1	-1	16
103	5.532488599313542E-4	TGTGCCTTGTGGGCGGATAATTATTATAAGAAACTCTTT	CALWADNYYKKLF	TRGV9	.	TRGJ1	15	-1	-1	18
102	5.478775117766808E-4	TGTGCCTTGTGGGAGGAAATAAATCGGCCGAATTATTATAAGAAACTCTTT	CALWEEINRPNYYKKLF	TRGV9	.	TRGJ1	15	-1	-1	28
102	5.478775117766808E-4	TGTGCTGCGTGGGATTTGAAGAAACTCTTT	CAAWDLKKLF	TRGV10	.	TRGJ1	15	-1	-1	18
101	5.425061636220074E-4	TGTGCCTTGTGGGACGAACCTTATAAGAAACTCTTT	CALWDEPYKKLF	TRGV9	.	TRGJ1	13	-1	-1	20
101	5.425061636220074E-4	TGTGCCTTGTGGGAGCCCCCCTATGAACTCTTT	CALWEPPYELF	TRGV9	.	TRGJ1	14	-1	-1	25
101	5.425061636220074E-4	TGTGCCTTGTGGGAGGATCTTAAGAAACTCTTT	CALWEDLKKLF	TRGV9	.	TRGJ1	15	-1	-1	20
100	5.371348154673342E-4	TGTGCCTTGTGGGAGGTGTTAACGGGGCATAAGAAACTCTTT	CALWEVLTGHKKLF	TRGV9	.	TRGJ1	17	-1	-1	28
100	5.371348154673342E-4	TGTGCCTTGTGGGAGGGACCCCCTTCTACGAAACTCTTT	CALWEGPPSTKLF	TRGV9	.	TRGJ1	15	-1	-1	23
100	5.371348154673342E-4	TGTGCCTTGTGGGAAAATTTTGAGAAACTCTTT	CALWENFEKLF	TRGV9	.	TRGJ1	13	-1	-1	16
100	5.371348154673342E-4	TGTGCCTTGTGGGGGTCGGGGAAACTCTTT	CALWGSGKLF	TRGV9	.	TRGJ1	15	-1	-1	20
99	5.317634673126608E-4	TGTGCCTTGTGGGATCCCTCACATAATTATTATAAGAAACTCTTT	CALWDPSHNYYKKLF	TRGV9	.	TRGJ1	13	-1	-1	24
99	5.317634673126608E-4	TGTGCCTTGTGGGAGTGGGATTATAAGAAACTCTTT	CALWEWDYKKLF	TRGV9	.	TRGJ1	14	-1	-1	19
99	5.317634673126608E-4	TGTGCCTTGTGGGAGGTTAATTATAAGAAACTCTTT	CALWEVNYKKLF	TRGV9	.	TRGJ1	16	-1	-1	19
99	5.317634673126608E-4	TGTGCCTTGTGTCCCAGGGATAAGAAACTCTTT	CALCPRDKKLF	TRGV9	.	TRGJ1	10	-1	-1	19
99	5.317634673126608E-4	TGTGCCTTGTGGGAGTATTATAAGAAACTCTTT	CALWEYYKKLF	TRGV9	.	TRGJ1	14	-1	-1	15
99	5.317634673126608E-4	TGTGCCTTGTGGGAGGTGCAGAAGAAACTCTTT	CALWEVQKKLF	TRGV9	.	TRGJ1	19	-1	-1	21
99	5.317634673126608E-4	TGTGCCACCTGGGATAGGGAGGGTCTCTTT	CATWDREGLF	TRGV8	.	TRGJ1	17	-1	-1	24
99	5.317634673126608E-4	TGTGCCTTGTGGTTACTGAAACTCTTT	CALWLLKLF	TRGV9	.	TRGJ1	11	-1	-1	17
98	5.263921191579875E-4	TGTGCCTTGTGGGAGGTGCTTAAGAATTATTATAAGAAACTCTTT	CALWEVLKNYYKKLF	TRGV9	.	TRGJ1	18	-1	-1	23
98	5.263921191579875E-4	TGTGCCTTGTGGGAGGTGCGACATTATAAGAAACTCTTT	CALWEVRHYKKLF	TRGV9	.	TRGJ1	18	-1	-1	22
98	5.263921191579875E-4	TGTGCTGCGTGGGATTGTCCTGGGGAGAAACTCTTT	CAAWDCPGEKLF	TRGV10	.	TRGJ1	15	-1	-1	25
98	5.263921191579875E-4	TGTGCCTTGTGGGAGGCTACTGAAAAGAAACTCTTT	CALWEATEKKLF	TRGV9	.	TRGJ1	15	-1	-1	24
97	5.210207710033141E-4	TGTGCCTTGTGGGAGGTTCTTCCCCCCCCCCAGGTTCAGAAACTCTTT	CALWEVLPPPQVQKLF	TRGV9	.	TRGJ1	16	-1	-1	37
97	5.210207710033141E-4	TGTGCCTTGTGGGAGGTGCCTTATTATAAGAAACTCTTT	CALWEVPYYKKLF	TRGV9	.	TRGJ2	18	-1	-1	20
97	5.210207710033141E-4	TGTGCCTTGTGGGAGGTGCCGTATTATAAGAAACTCTTT	CALWEVPYYKKLF	TRGV9	.	TRGJ1	18	-1	-1	21
97	5.210207710033141E-4	TGTGCCTTGTGGGAGGTGCAGGCGGGCCGTGGACTCTTT	CALWEVQAGRGLF	TRGV9	.	TRGJ1	19	-1	-1	32
97	5.210207710033141E-4	TGTGCCTTGTGCAATTTCGATTATAAGAAACTCTTT	CALCNFDYKKLF	TRGV9	.	TRGJ1	10	-1	-1	19
97	5.210207710033141E-4	TGTGCCTTTCGGTCGGCCTGGATCAAGACGTTT	CAFRSAWIKTF	TRGV9	.	TRGJP2	7	-1	-1	18
97	5.210207710033141E-4	AATTATAAGAAACTCTTT	NYKKLF	TRGV9	.	TRGJ1	-1	-1	-1	1
97	5.210207710033141E-4	TGTGCTGCGTACCTCTTT	CAAYLF	TRGV10	.	TRGJ1	9	-1	-1	12
96	5.156494228486407E-4	TGTGCCTTGTGGGAGGCCCAAAATTACACGAATTATTATAAGAAACTCTTT	CALWEAQNYTNYYKKLF	TRGV9	.	TRGJ1	15	-1	-1	28
96	5.156494228486407E-4	TGTGATAAGAAACTCTTT	CDKKLF	TRGV9	.	TRGJ1	3	-1	-1	4
96	5.156494228486407E-4	TGTGCCTTGTGGGAGCCCAGTAGTGATTGGATCAAGACGTTT	CALWEPSSDWIKTF	TRGV9	.	TRGJP2	14	-1	-1	18
95	5.102780746939675E-4	TGTGCCTTGTGGGAGGTGTCGGAATGGAATTATTATAAGAAACTCTTT	CALWEVSEWNYYKKLF	TRGV9	.	TRGJ1	17	-1	-1	26
95	5.102780746939675E-4	TGTGCCTTGTGGGAGGTGCTTGGTTATAAGAAACTCTTT	CALWEVLGYKKLF	TRGV9	.	TRGJ1	18	-1	-1	23
95	5.102780746939675E-4	TGTGCCCCCCTAAAGAAACTCTTT	CAPLKKLF	TRGV9	.	TRGJ1	5	-1	-1	12
95	5.102780746939675E-4	TGTGCCTTAAAGAAACTCTTT	CALKKLF	TRGV9	.	TRGJ1	7	-1	-1	6
94	5.049067265392941E-4	TGTGCCTTGTGGGAGGTGCCTGCTTCTGAAGGTGGGAAACTCTTT	CALWEVPASEGGKLF	TRGV9	.	TRGJ1	18	-1	-1	35
94	5.049067265392941E-4	TGTGCCTTGTGGGAGGTTTGGTATTATAAGAAACTCTTT	CALWEVWYYKKLF	TRGV9	.	TRGJ1	16	-1	-1	21
94	5.049067265392941E-4	TGTGCCTTGTGGGAGGCATGGTGCTATGAGAAACTCTTT	CALWEAWCYEKLF	TRGV9	.	TRGJ1	15	-1	-1	24
94	5.049067265392941E-4	TGTGCCTTGTCACCCTATTATAAGAAACTCTTT	CALSPYYKKLF	TRGV9	.	TRGJ1	9	-1	-1	15
94	5.049067265392941E-4	TGTGCCTTGTGGGTACGGAAACTCTTT	CALWVRKLF	TRGV9	.	TRGJ1	12	-1	-1	17
94	5.049067265392941E-4	TGTGCTGCGTGGGATTATACCACTGGTTGGTTCAAGATATTT	CAAWDYTTGWFKIF	TRGV10	.	TRGJP1	16	-1	-1	8
93	4.995353783846208E-4	TGTGCTGCGTGGGGTAAGCTCTTT	CAAWGKLF	TRGV10	.	TRGJ2	12	-1	-1	15
93	4.995353783846208E-4	TGTGCCTTGTGGGAGGTGCTATTTTATAAGAAACTCTTT	CALWEVLFYKKLF	TRGV9	.	TRGJ1	18	-1	-1	20
92	4.941640302299474E-4	TGTGCCTTGTGGGAGGTCAGGGCGGTTTATAAGAAACTCTTT	CALWEVRAVYKKLF	TRGV9	.	TRGJ1	16	-1	-1	26
92	4.941640302299474E-4	TGTGCCTTGTGGGACAAATATTATAAGAAACTCTTT	CALWDKYYKKLF	TRGV9	.	TRGJ1	13	-1	-1	15
92	4.941640302299474E-4	TGTGCCTTGTGGGAGGTAAGTTATAAGAAACTCTTT	CALWEVSYKKLF	TRGV9	.	TRGJ1	16	-1	-1	20
92	4.941640302299474E-4	TGTGCCTTGTGGATTTATTATAAGAAACTCTTT	CALWIYYKKLF	TRGV9	.	TRGJ1	11	-1	-1	11
91	4.88792682075274E-4	TGTGCCTTGTGGGAGGTGCACGGCTCCCGGTCGAATTATTATAAGAAACTCTTT	CALWEVHGSRSNYYKKLF	TRGV9	.	TRGJ1	27	-1	-1	30
91	4.88792682075274E-4	TGTGCCTTGTGGGAGGCGAGAAATAATCTCCCGAATTATTATAAGAAACTCTTT	CALWEARNNLPNYYKKLF	TRGV9	.	TRGJ1	15	-1	-1	31
91	4.88792682075274E-4	TGTGCCTTGTGGGAGGTCAGTCAAGAGTTGGGCAAAAAAATCAAGGTATTT	CALWEVSQELGKKIKVF	TRGV9	.	TRGJP	16	-1	-1	21
91	4.88792682075274E-4	TGTGCCTTGTGGGGCGCCACCAAATATAAGAAACTCTTT	CALWGATKYKKLF	TRGV9	.	TRGJ1	12	-1	-1	24
91	4.88792682075274E-4	TGTGCCTTGTGGGAGGTCCACTATTATAAGAAACTCTTT	CALWEVHYYKKLF	TRGV9	.	TRGJ1	20	-1	-1	21
91	4.88792682075274E-4	TGTGCCTTGTGGGAGGTGCAAAAGTATAAGAAACTCTTT	CALWEVQKYKKLF	TRGV9	.	TRGJ1	19	-1	-1	24
91	4.88792682075274E-4	TGTGCCTTGTGGGATATTTATTATAAGAAACTCTTT	CALWDIYYKKLF	TRGV9	.	TRGJ1	13	-1	-1	17
91	4.88792682075274E-4	TGTGCCTTGTGGGAGGTTCCGTATAAGAAACTCTTT	CALWEVPYKKLF	TRGV9	.	TRGJ1	16	-1	-1	21
91	4.88792682075274E-4	TGTGCCTTGTGGGAGGCCGACCTCATTAAGAAACTCTTT	CALWEADLIKKLF	TRGV9	.	TRGJ1	15	-1	-1	26
90	4.8342133392060074E-4	TGTGCCTTGTGGGAGGTCCAATCGAATTATTATAAGAAACTCTTT	CALWEVQSNYYKKLF	TRGV9	.	TRGJ1	19	-1	-1	21
90	4.8342133392060074E-4	TGTGCCTTGTGGGAGGTGCCTAGATATTATTATAAGAAACTCTTT	CALWEVPRYYYKKLF	TRGV9	.	TRGJ1	18	-1	-1	25
90	4.8342133392060074E-4	TGTGCCTTGTGGGAGGTGCAAGTAGGGTATAAGAAACTCTTT	CALWEVQVGYKKLF	TRGV9	.	TRGJ1	19	-1	-1	27
90	4.8342133392060074E-4	TGTGCCACCTGGGATGGGCTCGGGGATTATAAGAAACTCTTT	CATWDGLGDYKKLF	TRGV4	.	TRGJ2	18	-1	-1	25
90	4.8342133392060074E-4	TGTGCCTTGTGGGAGGGCCGTTATTATAAGAAACTCTTT	CALWEGRYYKKLF	TRGV9	.	TRGJ1	15	-1	-1	20
90	4.8342133392060074E-4	TGTGCTGCGTGTTCACCCCGGGGACTCTTT	CAACSPRGLF	TRGV10	.	TRGJ1	10	-1	-1	23
89	4.780499857659274E-4	TGTGCCTTGTGGGAGGTGCAAAGGGGATATGTAGAGAAACTCTTT	CALWEVQRGYVEKLF	TRGV9	.	TRGJ1	19	-1	-1	34
89	4.780499857659274E-4	TGTGCTGCGTGGGATTATAGGAATTATTATAAGAAACTCTTT	CAAWDYRNYYKKLF	TRGV10	.	TRGJ1	16	-1	-1	20
89	4.780499857659274E-4	TGTGCCTTGTGGGAGGTGGGCTGGTTCAAGATATTT	CALWEVGWFKIF	TRGV9	.	TRGJP1	17	-1	-1	18
89	4.780499857659274E-4	TGTGCCTTGTGGGAGCCTTATAAGAAACTCTTT	CALWEPYKKLF	TRGV9	.	TRGJ1	14	-1	-1	17
89	4.780499857659274E-4	TGTGCCTTGTGGGAGGCTAATAAGAAACTCTTT	CALWEANKKLF	TRGV9	.	TRGJ1	15	-1	-1	19
89	4.780499857659274E-4	TGTGCCTTGCGGGATTATTATAAGAAACTCTTT	CALRDYYKKLF	TRGV9	.	TRGJ1	13	-1	-1	13
88	4.7267863761125403E-4	TGTGCCTTGTGGGAGGTGCCCGACCTCCTAAATTATTATAAGAAACTCTTT	CALWEVPDLLNYYKKLF	TRGV9	.	TRGJ1	18	-1	-1	30
88	4.7267863761125403E-4	TGTGCCTTGTGGGTACGGGTGGATTATTATAAGAAACTCTTT	CALWVRVDYYKKLF	TRGV9	.	TRGJ1	12	-1	-1	22
88	4.7267863761125403E-4	TGTGCTGCGTGGGACCCGAATTATTATAAGAAACTCTTT	CAAWDPNYYKKLF	TRGV10	.	TRGJ1	13	-1	-1	16
88	4.7267863761125403E-4	TGTGCCTTGTGGGAGGTGTATTATTATAAGAAACTCTTT	CALWEVYYYKKLF	TRGV9	.	TRGJ1	17	-1	-1	19
88	4.7267863761125403E-4	TGTGCCTTGTGGGAGGTGCGGGATTATAAGAAACTCTTT	CALWEVRDYKKLF	TRGV9	.	TRGJ1	18	-1	-1	22
88	4.7267863761125403E-4	TGTGCCTTGTGGGAGGTCTGTTATAAGAAACTCTTT	CALWEVCYKKLF	TRGV9	.	TRGJ1	16	-1	-1	20
88	4.7267863761125403E-4	TGTGCTGCGTGGTATTATAAGAAACTCTTT	CAAWYYKKLF	TRGV10	.	TRGJ1	16	-1	-1	12
88	4.7267863761125403E-4	TGTGCCTTGGATTATAAGAAACTCTTT	CALDYKKLF	TRGV9	.	TRGJ1	8	-1	-1	10
87	4.673072894565807E-4	TGTGCCTTGTGGGAGGTGCAGTTATCTAAGAAACTCTTT	CALWEVQLSKKLF	TRGV9	.	TRGJ1	19	-1	-1	26
87	4.673072894565807E-4	TGTGCTGCGTGGGATTCCTGCGACGGGAAACTCTTT	CAAWDSCDGKLF	TRGV10	.	TRGJ1	15	-1	-1	26
87	4.673072894565807E-4	TGTGCCTTGTGGGAGGGCGATTATAAGAAACTCTTT	CALWEGDYKKLF	TRGV9	.	TRGJ1	15	-1	-1	19
87	4.673072894565807E-4	TGTGCCTTGTGGGAGGGGGTTAAGAAACTCTTT	CALWEGVKKLF	TRGV9	.	TRGJ1	15	-1	-1	20
87	4.673072894565807E-4	TGTGCCTTGTGGGAGGTGGTGAAACTCTTT	CALWEVVKLF	TRGV9	.	TRGJ1	17	-1	-1	20
87	4.673072894565807E-4	TGTGCCTCCGATTATAAGAAACTCTTT	CASDYKKLF	TRGV9	.	TRGJ1	6	-1	-1	10
87	4.673072894565807E-4	TGTGCTGCGTGGCGGAAACTCTTT	CAAWRKLF	TRGV10	.	TRGJ1	11	-1	-1	14
87	4.673072894565807E-4	TGTGCCTTGTGGGAGGGCCCCCAGGGGTATAAGAAACTCTTT	CALWEGPQGYKKLF	TRGV9	.	TRGJ1	15	-1	-1	27
86	4.6193594130190737E-4	TGTGCCTTGTGGGAGGTCCAGAATTATTATAAGAAACTCTTT	CALWEVQNYYKKLF	TRGV9	.	TRGJ1	19	-1	-1	20
86	4.6193594130190737E-4	TGTGCCTTGTGGGAGGTGGGGCCCCAGGAGAAACTCTTT	CALWEVGPQEKLF	TRGV9	.	TRGJ1	17	-1	-1	28
86	4.6193594130190737E-4	TGTGCCTTGTGGGAGGTGATTTATTATAAGAAACTCTTT	CALWEVIYYKKLF	TRGV9	.	TRGJ1	17	-1	-1	17
86	4.6193594130190737E-4	TGTGCCTTGTGGGTTGATTATTATAAGAAACTCTTT	CALWVDYYKKLF	TRGV9	.	TRGJ1	12	-1	-1	16
86	4.6193594130190737E-4	TGTGCCTTGTGGGAGCCTTATTATAAGAAACTCTTT	CALWEPYYKKLF	TRGV9	.	TRGJ1	14	-1	-1	17
86	4.6193594130190737E-4	TGTGCCACCGGCGACCTGGGATATAAGAAACTCTTT	CATGDLGYKKLF	TRGV4	.	TRGJ1	8	-1	-1	21
86	4.6193594130190737E-4	TGTGCTGCGTGCTTCCTCTTT	CAACFLF	TRGV10	.	TRGJ1	10	-1	-1	15
85	4.5656459314723404E-4	TGTGCCTTGTGGGAAAACCCAAAAAAATATTATAAGAAACTCTTT	CALWENPKKYYKKLF	TRGV9	.	TRGJ1	13	-1	-1	24
85	4.5656459314723404E-4	TGTGCCTTGTGGGACTCGTATTATTATAAGAAACTCTTT	CALWDSYYYKKLF	TRGV9	.	TRGJ1	13	-1	-1	15
85	4.5656459314723404E-4	TGTGCCTTGTGGGAGTTTCCCTTTTATAAGAAACTCTTT	CALWEFPFYKKLF	TRGV9	.	TRGJ2	14	-1	-1	23
85	4.5656459314723404E-4	TGTGCGCTCGTACGATATTATAAGAAACTCTTT	CALVRYYKKLF	TRGV9	.	TRGJ1	4	-1	-1	15
85	4.5656459314723404E-4	TGTGCCTTGTGGGAGGTCACGAAACTCTTT	CALWEVTKLF	TRGV9	.	TRGJ2	19	-1	-1	20
84	4.511932449925607E-4	TGTGCCTTGTGGGAGGTGCAGAATTATTATAAGAAACTCTTT	CALWEVQNYYKKLF	TRGV9	.	TRGJ1	19	-1	-1	20
84	4.511932449925607E-4	TGTGCCTTGTGGGAGGGATCTGGGCACAATAAGAAACTCTTT	CALWEGSGHNKKLF	TRGV9	.	TRGJ2	15	-1	-1	28
84	4.511932449925607E-4	TGTGCCTTGTGTGTGGGGACTTATTATAAGAAACTCTTT	CALCVGTYYKKLF	TRGV9	.	TRGJ1	10	-1	-1	17
84	4.511932449925607E-4	TGTGCCTTGTGGGAGGTGTCATTTTATAAGAAACTCTTT	CALWEVSFYKKLF	TRGV9	.	TRGJ1	17	-1	-1	20
84	4.511932449925607E-4	TGTGCCTTGTGGGAGGTGCTGTATTATAAGAAACTCTTT	CALWEVLYYKKLF	TRGV9	.	TRGJ1	18	-1	-1	21
84	4.511932449925607E-4	TGTGCCTTGTGGGAGGTTAGGAAACTCTTT	CALWEVRKLF	TRGV9	.	TRGJ1	16	-1	-1	17
84	4.511932449925607E-4	TGTGCCTTGTGGGAGAATAAGAAACTCTTT	CALWENKKLF	TRGV9	.	TRGJ1	14	-1	-1	16
83	4.458218968378873E-4	TGTGCCTTGTGGGTATCTCCTTCTTATAAGAAACTCTTT	CALWVSPSYKKLF	TRGV9	.	TRGJ1	12	-1	-1	20
83	4.458218968378873E-4	TGTGCCTTGTGGGAGTTGTTGCGTTATAAGAAACTCTTT	CALWELLRYKKLF	TRGV9	.	TRGJ1	17	-1	-1	23
83	4.458218968378873E-4	TGTGCCTTGTGGGAGGTGAACTATTATAAGAAACTCTTT	CALWEVNYYKKLF	TRGV9	.	TRGJ1	20	-1	-1	17
83	4.458218968378873E-4	TGTGCCTTGTGGGAGGGGAAGTATTATAAGAAACTCTTT	CALWEGKYYKKLF	TRGV9	.	TRGJ1	15	-1	-1	17
83	4.458218968378873E-4	TGTGCCTTGTGGCCCTTCCGGTATAAGAAACTCTTT	CALWPFRYKKLF	TRGV9	.	TRGJ1	11	-1	-1	21
82	4.40450548683214E-4	TGTGCCTTGTGGGACTTGAATTATTATAAGAAACTCTTT	CALWDLNYYKKLF	TRGV9	.	TRGJ1	13	-1	-1	17
82	4.40450548683214E-4	TGTGCCTTGTGGGAGGTGGATTATTATAAGAAACTCTTT	CALWEVDYYKKLF	TRGV9	.	TRGJ1	17	-1	-1	19
82	4.40450548683214E-4	TGTGCCTTGTGGGAGAACGGCTATTATAAGAAACTCTTT	CALWENGYYKKLF	TRGV9	.	TRGJ1	14	-1	-1	21
81	4.3507920052854066E-4	TGTGCCTTGTGGGAGGTGCTAACCTCCTATTATTATAAGAAACTCTTT	CALWEVLTSYYYKKLF	TRGV9	.	TRGJ2	26	-1	-1	28
81	4.3507920052854066E-4	TGTGCTGCGTGGGTCAATTATTATAAGAAACTCTTT	CAAWVNYYKKLF	TRGV10	.	TRGJ2	12	-1	-1	15
81	4.3507920052854066E-4	TGTGCCTCCTTTTGCGGTTATAAGAAACTCTTT	CASFCGYKKLF	TRGV9	.	TRGJ1	6	-1	-1	17
81	4.3507920052854066E-4	TGTGCCCCGACCGCTTATTATAAGAAACTCTTT	CAPTAYYKKLF	TRGV9	.	TRGJ1	5	-1	-1	14
81	4.3507920052854066E-4	TGTGCTGCGTGGGGTACAGCTAAGAAACTCTTT	CAAWGTAKKLF	TRGV10	.	TRGJ1	12	-1	-1	20
81	4.3507920052854066E-4	TGTGCTGCGTGGGAGCTGGAACTCTTT	CAAWELELF	TRGV10	.	TRGJ1	13	-1	-1	19
80	4.2970785237386733E-4	TGTGCCTTGTGGGAGGTCCACGTTTATTATAAGAAACTCTTT	CALWEVHVYYKKLF	TRGV9	.	TRGJ1	20	-1	-1	23
80	4.2970785237386733E-4	TGTGCCTTGTGGGAGGTGCAAAGTACGGAGAAACTCTTT	CALWEVQSTEKLF	TRGV9	.	TRGJ1	19	-1	-1	28
80	4.2970785237386733E-4	TGTGCTGGGACCTCTTTCTACGGCAAACTCTTT	CAGTSFYGKLF	TRGV10	.	TRGJ1	6	-1	-1	24
80	4.2970785237386733E-4	TGTGCCTTGGGACGGCCTCGCTGGGAACTCTTT	CALGRPRWELF	TRGV9	.	TRGJ1	8	-1	-1	25
80	4.2970785237386733E-4	CTAAGTAAGAAACTCTTT	LSKKLF	TRGV9	.	TRGJ1	-1	-1	-1	5
79	4.24336504219194E-4	TGTGCCTTGTGGGAGGTCTTAAATATTTATTATAAGAAACTCTTT	CALWEVLNIYYKKLF	TRGV9	.	TRGJ1	16	-1	-1	26
79	4.24336504219194E-4	TGTGCCTTGTGGGAGGTGCAGGATTTGTATTATAAGAAACTCTTT	CALWEVQDLYYKKLF	TRGV9	.	TRGJ1	19	-1	-1	27
79	4.24336504219194E-4	TGTGCCTTGTGGGAGGTTTCGAATTATTATAAGAAACTCTTT	CALWEVSNYYKKLF	TRGV9	.	TRGJ1	16	-1	-1	17
79	4.24336504219194E-4	TGTGCCTTGGAGGAGGAGTTGGGCAAAAAAATCAAGGTATTT	CALEEELGKKIKVF	TRGV9	.	TRGJP	15	-1	-1	15
79	4.24336504219194E-4	TGTGCCTTGTGGGAGCTGAATTATTATAAGAAACTCTTT	CALWELNYYKKLF	TRGV9	.	TRGJ1	17	-1	-1	17
79	4.24336504219194E-4	TGTGCCTTGTTTAGGGAGAAACTCTTT	CALFREKLF	TRGV9	.	TRGJ1	9	-1	-1	16
79	4.24336504219194E-4	TGTGCCTTGTGGGGTGGTCGGTATTATAAGAAACTCTTT	CALWGGRYYKKLF	TRGV9	.	TRGJ1	12	-1	-1	21
78	4.189651560645206E-4	TGTGCCTTGTGGGAGGTGCAACAGTTGGGCAAAAAAATCAAGGTATTT	CALWEVQQLGKKIKVF	TRGV9	.	TRGJP	19	-1	-1	17
78	4.189651560645206E-4	TGTGCCTTGTGGGAGGTGCAAGAGGGTGATTGGATCAAGACGTTT	CALWEVQEGDWIKTF	TRGV9	.	TRGJP2	19	-1	-1	25
78	4.189651560645206E-4	TGTGCCTTGTGGGAGGTGCACGGTTATTATAAGAAACTCTTT	CALWEVHGYYKKLF	TRGV9	.	TRGJ1	20	-1	-1	23
78	4.189651560645206E-4	TGTGCCTTGTGGGAGGCGAAGAATTATTATAAGAAACTCTTT	CALWEAKNYYKKLF	TRGV9	.	TRGJ1	15	-1	-1	20
78	4.189651560645206E-4	TGTGCCTTGTGGGAGGGGCAAGGTTATTATAAGAAACTCTTT	CALWEGQGYYKKLF	TRGV9	.	TRGJ1	19	-1	-1	23
78	4.189651560645206E-4	TGTGCCTTGTGGGGCCCGAATTATTATAAGAAACTCTTT	CALWGPNYYKKLF	TRGV9	.	TRGJ1	12	-1	-1	16
78	4.189651560645206E-4	TGTGCCTTGTGGGAACGGACATATTATAAGAAACTCTTT	CALWERTYYKKLF	TRGV9	.	TRGJ1	13	-1	-1	21
78	4.189651560645206E-4	TGTGCCCTCTCCCATTGGGATTATTATAAGAAACTCTTT	CALSHWDYYKKLF	TRGV9	.	TRGJ1	5	-1	-1	13
78	4.189651560645206E-4	TGTGCTGCGTGGGGTCTTTATTATAAGAAACTCTTT	CAAWGLYYKKLF	TRGV10	.	TRGJ1	12	-1	-1	17
78	4.189651560645206E-4	TGTGCCTTGTGGGAGGCATATTATAAGAAACTCTTT	CALWEAYYKKLF	TRGV9	.	TRGJ1	15	-1	-1	18
78	4.189651560645206E-4	TGTGCCTTGTGGCCCTATTATAAGAAACTCTTT	CALWPYYKKLF	TRGV9	.	TRGJ1	11	-1	-1	15
78	4.189651560645206E-4	TGTGCCTTGTGGGTTGATTATAAGAAACTCTTT	CALWVDYKKLF	TRGV9	.	TRGJ1	12	-1	-1	16
78	4.189651560645206E-4	TGTGCTGCGTGGGACTCACTGTGGCTCTTT	CAAWDSLWLF	TRGV10	.	TRGJ1	13	-1	-1	24
77	4.135938079098473E-4	TGTGCCTTGTGGGAGGTCCTCAATTATTATAAGAAACTCTTT	CALWEVLNYYKKLF	TRGV9	.	TRGJ1	16	-1	-1	21
77	4.135938079098473E-4	TGTGCCTTGTGGGAGGTGCAGGCTTCATATAAGAAACTCTTT	CALWEVQASYKKLF	TRGV9	.	TRGJ1	19	-1	-1	27
77	4.135938079098473E-4	TGTGCTGTGCCTATTTATTATAAGAAACTCTTT	CAVPIYYKKLF	TRGV10	.	TRGJ1	6	-1	-1	14
77	4.135938079098473E-4	TGTGCAGGGCATAAGAAACTCTTT	CAGHKKLF	TRGV10	.	TRGJ1	4	-1	-1	10
77	4.135938079098473E-4	TGTGCTGCGTGGGAACTCTTT	CAAWELF	TRGV10	.	TRGJ1	13	-1	-1	13
77	4.135938079098473E-4	TGTGCCACCTGGGACAGGCCTTATAAGAAACTCTTT	CATWDRPYKKLF	TRGV3	.	TRGJ1	20	-1	-1	20
76	4.0822245975517395E-4	TGTGCCTTGTGGGAGGATGAAGAGTTGGGCAAAAAAATCAAGGTATTT	CALWEDEELGKKIKVF	TRGV9	.	TRGJP	15	-1	-1	19
76	4.0822245975517395E-4	TGTGCCTTGTGGGAGTTATATTATAAGAAACTCTTT	CALWELYYKKLF	TRGV9	.	TRGJ1	14	-1	-1	18
76	4.0822245975517395E-4	TGTGCCTTGTGGGAGATTTATTATAAGAAACTCTTT	CALWEIYYKKLF	TRGV9	.	TRGJ1	14	-1	-1	14
76	4.0822245975517395E-4	TGTGCCTTGTGGGAAAATTATTATAAGAAACTCTTT	CALWENYYKKLF	TRGV9	.	TRGJ2	13	-1	-1	15
76	4.0822245975517395E-4	TGTGCCTTGGCACAGCATTATTATAAGAAACTCTTT	CALAQHYYKKLF	TRGV9	.	TRGJ1	8	-1	-1	16
76	4.0822245975517395E-4	TGTGCTGCGTGGTCCTCACCCCTACTCTTT	CAAWSSPLLF	TRGV10	.	TRGJ1	11	-1	-1	23
76	4.0822245975517395E-4	TGTGCTGCGTGGTTACAGAAACTCTTT	CAAWLQKLF	TRGV10	.	TRGJ2	11	-1	-1	16
76	4.0822245975517395E-4	TGTGCCTTGCTGATTAAGAAACTCTTT	CALLIKKLF	TRGV9	.	TRGJ1	8	-1	-1	14
76	4.0822245975517395E-4	TGTGCCTTGTGGGAGGGTTATAAGAAACTCTTT	CALWEGYKKLF	TRGV9	.	TRGJ1	15	-1	-1	17
76	4.0822245975517395E-4	TGTGCCACCTGGGATTATTATAAGAAACTCTTT	CATWDYYKKLF	TRGV4	.	TRGJ1	14	-1	-1	13
75	4.028511116005006E-4	TGTGCCTTGTGGGAGGTGCTGGGCGAGAACCCAACAGGGTTGGGCAAAAAAATCAAGGTATTT	CALWEVLGENPTGLGKKIKVF	TRGV9	.	TRGJP	18	-1	-1	35
75	4.028511116005006E-4	TGTGCCTTGTGGGAGGGCCGGAATTATTATAAGAAACTCTTT	CALWEGRNYYKKLF	TRGV9	.	TRGJ1	15	-1	-1	20
75	4.028511116005006E-4	TGTGCCTTGTGGGAGGTGCAATATTATAAGAAACTCTTT	CALWEVQYYKKLF	TRGV9	.	TRGJ1	19	-1	-1	21
75	4.028511116005006E-4	TGTGCTGCGTGGGATTATTATTATAAGAAACTCTTT	CAAWDYYYKKLF	TRGV10	.	TRGJ1	16	-1	-1	16
75	4.028511116005006E-4	TGTGCTGCGTGGGTTGATGGCGAGAAACTCTTT	CAAWVDGEKLF	TRGV10	.	TRGJ1	12	-1	-1	22
75	4.028511116005006E-4	TGTGCTGCGTGGGATAATCGGCTCTTT	CAAWDNRLF	TRGV10	.	TRGJ1	14	-1	-1	21
74	3.974797634458273E-4	TGTGCCTTGTGGGAGGCCCCCTTCCGATCCTCTTATAAGAAACTCTTT	CALWEAPFRSSYKKLF	TRGV9	.	TRGJ1	15	-1	-1	32
74	3.974797634458273E-4	TGTGCCTTGTGGGAGGTGGTCGGGAGTTATTATAAGAAACTCTTT	CALWEVVGSYYKKLF	TRGV9	.	TRGJ1	17	-1	-1	23
74	3.974797634458273E-4	TGTGCCTTGTGGGAGGCATCCTATTATTATTATAAGAAACTCTTT	CALWEASYYYYKKLF	TRGV9	.	TRGJ1	15	-1	-1	25
74	3.974797634458273E-4	TGTGCCTTGTGGGAGGGTCATGAGGTTGATTATAAGAAACTCTTT	CALWEGHEVDYKKLF	TRGV9	.	TRGJ1	15	-1	-1	28
74	3.974797634458273E-4	TGTGCCTTGTGGGAGGCAACGAATTATTATAAGAAACTCTTT	CALWEATNYYKKLF	TRGV9	.	TRGJ1	15	-1	-1	19
74	3.974797634458273E-4	TGTGCCTTGTGGGAGGCAATTTATTATAAGAAACTCTTT	CALWEAIYYKKLF	TRGV9	.	TRGJ1	15	-1	-1	20
74	3.974797634458273E-4	TGTGCTGCGTGGGATGATTATTATAAGAAACTCTTT	CAAWDDYYKKLF	TRGV10	.	TRGJ1	14	-1	-1	16
74	3.974797634458273E-4	TGTGCCTTGTGGGAGGTTCGGTATAAGAAACTCTTT	CALWEVRYKKLF	TRGV9	.	TRGJ1	16	-1	-1	21
74	3.974797634458273E-4	TGTGCTGCGTGGGTTTATTATAAGAAACTCTTT	CAAWVYYKKLF	TRGV10	.	TRGJ1	16	-1	-1	14
74	3.974797634458273E-4	TGTGCCTTCCAGAATTATTATAAGAAACTCTTT	CAFQNYYKKLF	TRGV9	.	TRGJ1	7	-1	-1	11
73	3.921084152911539E-4	TGTGCCTTGTGGGAGGTGCCGGGGAAGAAAGAGTTGGGCAAAAAAATCAAGGTATTT	CALWEVPGKKELGKKIKVF	TRGV9	.	TRGJP	18	-1	-1	28
73	3.921084152911539E-4	TGTGCCTTGTGGGAGCCTGCCGGGTTGGGCAAAAAAATCAAGGTATTT	CALWEPAGLGKKIKVF	TRGV9	.	TRGJP	14	-1	-1	23
73	3.921084152911539E-4	TGTGCCTTGTGGGAGGTGCGGGATTATTATAAGAAACTCTTT	CALWEVRDYYKKLF	TRGV9	.	TRGJ1	18	-1	-1	22
73	3.921084152911539E-4	TGTGCCTTGTGGGAGGTGATGGATTATTATAAGAAACTCTTT	CALWEVMDYYKKLF	TRGV9	.	TRGJ1	17	-1	-1	22
73	3.921084152911539E-4	TGTGCCTTGTGGGAGACGTCGAATTATAAGAAACTCTTT	CALWETSNYKKLF	TRGV9	.	TRGJ1	14	-1	-1	22
73	3.921084152911539E-4	TGTGCTGCGTGGGAGAATTATTATAAGAAACTCTTT	CAAWENYYKKLF	TRGV10	.	TRGJ1	13	-1	-1	14
72	3.8673706713648057E-4	TGTGCCTTGTGGGCTAATCGCCGCAGTTATTATAAGAAACTCTTT	CALWANRRSYYKKLF	TRGV9	.	TRGJ1	12	-1	-1	26
72	3.8673706713648057E-4	TGTGCCTTGTGGGAGGTGCATGTTCGTTATTATAAGAAACTCTTT	CALWEVHVRYYKKLF	TRGV9	.	TRGJ1	19	-1	-1	26
72	3.8673706713648057E-4	TGTGCCTTGTGGGAGGGTCCGCGATTTCGGGAGAAACTCTTT	CALWEGPRFREKLF	TRGV9	.	TRGJ1	15	-1	-1	31
72	3.8673706713648057E-4	TGTGCCTTGTGGGAGTGCAATTATTATAAGAAACTCTTT	CALWECNYYKKLF	TRGV9	.	TRGJ1	18	-1	-1	18
72	3.8673706713648057E-4	TGTGCCTTGTGGGAGGCGCAGCCCCCTAAGAAACTCTTT	CALWEAQPPKKLF	TRGV9	.	TRGJ1	25	-1	-1	26
72	3.8673706713648057E-4	TGTGCCTTGTGGCCCCCTTATTATAAGAAACTCTTT	CALWPPYYKKLF	TRGV9	.	TRGJ1	11	-1	-1	17
72	3.8673706713648057E-4	TGTGCTGCGTGGGTTGGTATTGAGAAACTCTTT	CAAWVGIEKLF	TRGV10	.	TRGJ1	12	-1	-1	22
72	3.8673706713648057E-4	TGTGCCTTGATTTGGTTCAAGATATTT	CALIWFKIF	TRGV9	.	TRGJP1	8	-1	-1	11
71	3.8136571898180724E-4	TGTGCCTTGTGGGAGGTGCCAGGATGGTTGGGCAAAAAAATCAAGGTATTT	CALWEVPGWLGKKIKVF	TRGV9	.	TRGJP	18	-1	-1	26
71	3.8136571898180724E-4	TGTGCCTTGTGGGACGATACGTTGGGCAAAAAAATCAAGGTATTT	CALWDDTLGKKIKVF	TRGV9	.	TRGJP	13	-1	-1	20
71	3.8136571898180724E-4	TGTGCCTTGTGGGAGGTGCAATCGAGTTATAAGAAACTCTTT	CALWEVQSSYKKLF	TRGV9	.	TRGJ1	19	-1	-1	26
71	3.8136571898180724E-4	TGTGCCTTGTGGGAGATGAGGGGAGGTTGGTTCAAGATATTT	CALWEMRGGWFKIF	TRGV9	.	TRGJP1	17	-1	-1	24
71	3.8136571898180724E-4	TGTGCCTTGTGGAGCCTTAGGAGGGATTATAAGAAACTCTTT	CALWSLRRDYKKLF	TRGV9	.	TRGJ1	11	-1	-1	25
71	3.8136571898180724E-4	TGTGCCTTGTGGGAGGTCTCTTATTATAAGAAACTCTTT	CALWEVSYYKKLF	TRGV9	.	TRGJ1	16	-1	-1	20
71	3.8136571898180724E-4	TGTGCCTTGTTCTCATATTATAAGAAACTCTTT	CALFSYYKKLF	TRGV9	.	TRGJ1	9	-1	-1	15
71	3.8136571898180724E-4	TGTGCCACCTGGGACAGGCGGGGTTATAAGAAACTCTTT	CATWDRRGYKKLF	TRGV5	.	TRGJ1	18	-1	-1	23
71	3.8136571898180724E-4	TGTGCTGCGTGGGATTATGCGAAGAAACTCTTT	CAAWDYAKKLF	TRGV10	.	TRGJ1	16	-1	-1	21
71	3.8136571898180724E-4	TGTGCCTTGTGGGAGCCCGAAGGGCTCTTT	CALWEPEGLF	TRGV9	.	TRGJ1	14	-1	-1	24
70	3.759943708271339E-4	TGTGCCTTGTGGGAGGTTGGGCTAAATTATTATAAGAAACTCTTT	CALWEVGLNYYKKLF	TRGV9	.	TRGJ1	16	-1	-1	24
70	3.759943708271339E-4	TGTGCCTTGTGGGAGGCCCCGAATTATTATAAGAAACTCTTT	CALWEAPNYYKKLF	TRGV9	.	TRGJ1	15	-1	-1	19
70	3.759943708271339E-4	TGTGCCTTGTGGGAGGCGACGAATTATTATAAGAAACTCTTT	CALWEATNYYKKLF	TRGV9	.	TRGJ1	15	-1	-1	19
70	3.759943708271339E-4	TGTGCCTTGTGGGAGGAAAAGGGTTATTATAAGAAACTCTTT	CALWEEKGYYKKLF	TRGV9	.	TRGJ1	15	-1	-1	23
70	3.759943708271339E-4	TGTGCTGCGTGGCCCTCCCGGCGGAAGAAACTCTTT	CAAWPSRRKKLF	TRGV10	.	TRGJ1	11	-1	-1	24
70	3.759943708271339E-4	TGTGCTGCGTGGGATTATCATTATAAGAAACTCTTT	CAAWDYHYKKLF	TRGV10	.	TRGJ1	16	-1	-1	16
70	3.759943708271339E-4	TGTGCTGCGTGGGATTTTTATAAGAAACTCTTT	CAAWDFYKKLF	TRGV10	.	TRGJ1	15	-1	-1	13
69	3.706230226724606E-4	TGTGCCTTGTGGGAGGCCCTACCACTAATCTCTAAGAAACTCTTT	CALWEALPLISKKLF	TRGV9	.	TRGJ2	15	-1	-1	32
69	3.706230226724606E-4	TGTGCCACCTGGGACAGGCTCGGTTTGGATTATAAGAAACTCTTT	CATWDRLGLDYKKLF	TRGV5	.	TRGJ1	18	-1	-1	28
69	3.706230226724606E-4	TGTGCTGCGTGGGATTGTGAGGATTATTATAAGAAACTCTTT	CAAWDCEDYYKKLF	TRGV10	.	TRGJ1	15	-1	-1	22
69	3.706230226724606E-4	TGTGCCTTGTGGGAGCTTGGGGATTATTATAAGAAACTCTTT	CALWELGDYYKKLF	TRGV9	.	TRGJ1	14	-1	-1	22
69	3.706230226724606E-4	TGTGCCTTGTGGGAGGTCCTCGGTGGTTATAAGAAACTCTTT	CALWEVLGGYKKLF	TRGV9	.	TRGJ1	16	-1	-1	26
69	3.706230226724606E-4	TGTGCCTTGTGGGAGGTGCCCCATTATTATAAGAAACTCTTT	CALWEVPHYYKKLF	TRGV9	.	TRGJ1	21	-1	-1	22
69	3.706230226724606E-4	TGTGCCTTGTGGGAGGTGCGTCGATATTATAAGAAACTCTTT	CALWEVRRYYKKLF	TRGV9	.	TRGJ1	18	-1	-1	24
69	3.706230226724606E-4	TGTGCCACCTGGGACGGGCCGGATAAGAAACTCTTT	CATWDGPDKKLF	TRGV2	.	TRGJ1	19	-1	-1	22
69	3.706230226724606E-4	TGTGCTGCGTGGGATCCGCGAAAACTCTTT	CAAWDPRKLF	TRGV10	.	TRGJ1	14	-1	-1	21
69	3.706230226724606E-4	TGTGCCACCTGGGACTATTATAAGAAACTCTTT	CATWDYYKKLF	TRGV3	.	TRGJ1	14	-1	-1	15
68	3.652516745177872E-4	TGTGCCTTGTGGGAGGACCCAAGATATTATAAGAAACTCTTT	CALWEDPRYYKKLF	TRGV9	.	TRGJ1	15	-1	-1	24
68	3.652516745177872E-4	TGTGCCTTGTGGGAGGTTAACGGATGGTTCAAGATATTT	CALWEVNGWFKIF	TRGV9	.	TRGJP1	16	-1	-1	21
68	3.652516745177872E-4	TGTGCCTTGTGGGAGGGGTCCTCTTATAAGAAACTCTTT	CALWEGSSYKKLF	TRGV9	.	TRGJ1	15	-1	-1	23
68	3.652516745177872E-4	TGTGCCTTGTGGAAGAATTATTATAAGAAACTCTTT	CALWKNYYKKLF	TRGV9	.	TRGJ1	14	-1	-1	14
68	3.652516745177872E-4	TGTGCTGCGTGGGATTCCAAGAAACTCTTT	CAAWDSKKLF	TRGV10	.	TRGJ1	15	-1	-1	18
68	3.652516745177872E-4	TGTGCTGCGTGGAATAAGAAACTCTTT	CAAWNKKLF	TRGV10	.	TRGJ1	14	-1	-1	13
67	3.5988032636311386E-4	TGTGCCTTGTGGGAGGTGCTCAGTTATTATAAGAAACTCTTT	CALWEVLSYYKKLF	TRGV9	.	TRGJ1	18	-1	-1	23
67	3.5988032636311386E-4	TGTGCCTTGTGGGAGGCAAATTATTATAAGAAACTCTTT	CALWEANYYKKLF	TRGV9	.	TRGJ1	15	-1	-1	18
67	3.5988032636311386E-4	TGTGCTGCGTGGCCCCACCCCCCCAAGAAACTCTTT	CAAWPHPPKKLF	TRGV10	.	TRGJ1	11	-1	-1	24
67	3.5988032636311386E-4	TGTGCTGCGTGGGATTTGACCTCTACGAAACTCTTT	CAAWDLTSTKLF	TRGV10	.	TRGJ1	15	-1	-1	23
67	3.5988032636311386E-4	TGTGCTGAGGGTTATAAGAAACTCTTT	CAEGYKKLF	TRGV10	.	TRGJ1	6	-1	-1	11
67	3.5988032636311386E-4	TGTGCTGCGTGGGGGGCAAAGAAACTCTTT	CAAWGAKKLF	TRGV10	.	TRGJ1	12	-1	-1	18
67	3.5988032636311386E-4	TGTGCTCCCGGGCGGCAGAAACTCTTT	CAPGRQKLF	TRGV10	.	TRGJ1	5	-1	-1	16
66	3.5450897820844053E-4	TGTGCCTTGTGGGAGGTGCAACGGTGGTATTATTATAAGAAACTCTTT	CALWEVQRWYYYKKLF	TRGV9	.	TRGJ1	19	-1	-1	28
66	3.5450897820844053E-4	TGTGCCTTGTGGGAGGTGAAGGATCATTATTATAAGAAACTCTTT	CALWEVKDHYYKKLF	TRGV9	.	TRGJ1	17	-1	-1	25
66	3.5450897820844053E-4	TGTGCCTTGTGGGAGGCGAAAATTTATTATAAGAAACTCTTT	CALWEAKIYYKKLF	TRGV9	.	TRGJ1	15	-1	-1	23
66	3.5450897820844053E-4	TGTGCTGCGTGGGATCGGTTGGGATATAAGAAACTCTTT	CAAWDRLGYKKLF	TRGV10	.	TRGJ1	14	-1	-1	24
66	3.5450897820844053E-4	TGTGCCTTGTGGGAGGTATATTATTATAAGAAACTCTTT	CALWEVYYYKKLF	TRGV9	.	TRGJ1	16	-1	-1	19
66	3.5450897820844053E-4	TGTGCTGCGTGGGATCTCGGGAAACTCTTT	CAAWDLGKLF	TRGV10	.	TRGJ1	14	-1	-1	20
66	3.5450897820844053E-4	TGTGCTGCGTGGGAGGATAAGAAACTCTTT	CAAWEDKKLF	TRGV10	.	TRGJ1	13	-1	-1	16
66	3.5450897820844053E-4	TGTGCCTTGTGGGAGGGCCCCCATTATTATAAGAAACTCTTT	CALWEGPHYYKKLF	TRGV9	.	TRGJ1	15	-1	-1	22
65	3.491376300537672E-4	TGTGCCTTGTGGGAGGTCAATTATTATAAGAAACTCTTT	CALWEVNYYKKLF	TRGV9	.	TRGJ2	16	-1	-1	18
65	3.491376300537672E-4	TGTGCTGCGTGGGTAGTTAAGAAACTCTTT	CAAWVVKKLF	TRGV10	.	TRGJ1	12	-1	-1	17
65	3.491376300537672E-4	TGTGCCACCTGGGACGTAGATTATAAGAAACTCTTT	CATWDVDYKKLF	TRGV3	.	TRGJ1	14	-1	-1	19
65	3.491376300537672E-4	TGTGCCACCTGGGACAGGCTTGGGAAACTCTTT	CATWDRLGKLF	TRGV5	.	TRGJ1	21	-1	-1	23
64	3.4376628189909387E-4	TGTGCCTTGTGGGAGCCCGAGGGGTTGGGCAAAAAAATCAAGGTATTT	CALWEPEGLGKKIKVF	TRGV9	.	TRGJP	14	-1	-1	23
64	3.4376628189909387E-4	TGTGCCTTGTGGGAGGACGCAGAGTTGGGCAAAAAAATCAAGGTATTT	CALWEDAELGKKIKVF	TRGV9	.	TRGJP	15	-1	-1	20
64	3.4376628189909387E-4	TGTGCTGCGTGGGAATTGTGGTCCCTGTATAAGAAACTCTTT	CAAWELWSLYKKLF	TRGV10	.	TRGJ1	13	-1	-1	27
64	3.4376628189909387E-4	TGTGCCTTGTGGGAGGTCCTCACCCAAAATAAGAAACTCTTT	CALWEVLTQNKKLF	TRGV9	.	TRGJ1	16	-1	-1	28
64	3.4376628189909387E-4	TGTGCCTTGTGGGAGGCCCAATATTATTATAAGAAACTCTTT	CALWEAQYYYKKLF	TRGV9	.	TRGJ1	15	-1	-1	22
64	3.4376628189909387E-4	TGTGCCTTGTGGGAGGGGGGTTATTATAAGAAACTCTTT	CALWEGGYYKKLF	TRGV9	.	TRGJ1	15	-1	-1	20
64	3.4376628189909387E-4	TGTGCCTTGTGGGAGGACCCGTATTATAAGAAACTCTTT	CALWEDPYYKKLF	TRGV9	.	TRGJ1	15	-1	-1	21
64	3.4376628189909387E-4	TGTGCCTTGTGGGAGACTGCCGACGATAAGAAACTCTTT	CALWETADDKKLF	TRGV9	.	TRGJ1	14	-1	-1	25
64	3.4376628189909387E-4	TGTGCTGCGTGGGCAACTTATTATAAGAAACTCTTT	CAAWATYYKKLF	TRGV10	.	TRGJ1	12	-1	-1	17
64	3.4376628189909387E-4	TGTGCCTTGGTGAATTATTATAAGAAACTCTTT	CALVNYYKKLF	TRGV9	.	TRGJ1	8	-1	-1	11
64	3.4376628189909387E-4	TGTGCTGCGTGGGGGGATAAGAAACTCTTT	CAAWGDKKLF	TRGV10	.	TRGJ1	12	-1	-1	16
64	3.4376628189909387E-4	TGTGCCTTGTGGGAGCCCCGACTCTTT	CALWEPRLF	TRGV9	.	TRGJ1	14	-1	-1	20
63	3.383949337444205E-4	TGTGCCTTGTGGGAGGTCCTCCTTGGGGCACCAATGAGTTATAAGAAACTCTTT	CALWEVLLGAPMSYKKLF	TRGV9	.	TRGJ1	22	-1	-1	38
63	3.383949337444205E-4	TGTGCCTTGTGGGAGGTGCGCGACCGGCCGAATTATTATAAGAAACTCTTT	CALWEVRDRPNYYKKLF	TRGV9	.	TRGJ1	18	-1	-1	28
63	3.383949337444205E-4	TGTGCCTTGTGGGAGGCCACAGCCATAGATTATAAGAAACTCTTT	CALWEATAIDYKKLF	TRGV9	.	TRGJ1	15	-1	-1	28
63	3.383949337444205E-4	TGTGCTGCGTGGGATTATGGGCCCAGGGGAAAACTCTTT	CAAWDYGPRGKLF	TRGV10	.	TRGJ1	16	-1	-1	30
63	3.383949337444205E-4	TGTGCCTTGTGGGAGATTAATTATTATAAGAAACTCTTT	CALWEINYYKKLF	TRGV9	.	TRGJ1	14	-1	-1	18
63	3.383949337444205E-4	TGTGCTGCGTGGGGCGATGGGGAGAAACTCTTT	CAAWGDGEKLF	TRGV10	.	TRGJ1	12	-1	-1	22
63	3.383949337444205E-4	TGTGCTGCGTGGGATTATTACGCGAAACTCTTT	CAAWDYYAKLF	TRGV10	.	TRGJ1	16	-1	-1	13
63	3.383949337444205E-4	TGTGCTGCCGCACGACGCCTCTTT	CAAARRLF	TRGV10	.	TRGJ1	7	-1	-1	18
63	3.383949337444205E-4	TGTGCTGCGTGGGATTATGAGAAACTCTTT	CAAWDYEKLF	TRGV10	.	TRGJ1	16	-1	-1	13
63	3.383949337444205E-4	TGTGCCACCTGGGATAAGAAACTCTTT	CATWDKKLF	TRGV8	.	TRGJ1	15	-1	-1	13
62	3.3302358558974716E-4	TGTGCCTTGTGGGAGGTGCGTCTTGTTGATTATTATAAGAAACTCTTT	CALWEVRLVDYYKKLF	TRGV9	.	TRGJ1	18	-1	-1	28
62	3.3302358558974716E-4	TGTGCCTTGTGGGAGGTGAAGTCGAATTATTATAAGAAACTCTTT	CALWEVKSNYYKKLF	TRGV9	.	TRGJ1	17	-1	-1	18
62	3.3302358558974716E-4	TGTGCCTTGTGGGAGGGGCCCTATTATTCGCATAAGAAACTCTTT	CALWEGPYYSHKKLF	TRGV9	.	TRGJ1	21	-1	-1	31
62	3.3302358558974716E-4	TGTGCCTTGGTGCACCCCGTTAACACTGGTTGGTTCAAGATATTT	CALVHPVNTGWFKIF	TRGV9	.	TRGJP1	8	-1	-1	20
62	3.3302358558974716E-4	TGTGCCTTGTGGGAGTCAGAGGGGGATTATAAGAAACTCTTT	CALWESEGDYKKLF	TRGV9	.	TRGJ1	14	-1	-1	25
62	3.3302358558974716E-4	TGTGCTGCGTGGGTGGAACCCTCGAAGAAACTCTTT	CAAWVEPSKKLF	TRGV10	.	TRGJ1	12	-1	-1	24
62	3.3302358558974716E-4	TGTGCTGCGTGGGATTATAGGTATAAGAAACTCTTT	CAAWDYRYKKLF	TRGV10	.	TRGJ1	16	-1	-1	21
62	3.3302358558974716E-4	TGTGCTGCGTGGGATAATTCGTATAAGAAACTCTTT	CAAWDNSYKKLF	TRGV10	.	TRGJ1	14	-1	-1	15
62	3.3302358558974716E-4	TGTGCCTTGGGCGGAAATTATTATAAGAAACTCTTT	CALGGNYYKKLF	TRGV9	.	TRGJ1	8	-1	-1	15
62	3.3302358558974716E-4	TGTGCTGCGTGGGACCCCCATGGGAAACTCTTT	CAAWDPHGKLF	TRGV10	.	TRGJ1	13	-1	-1	23
62	3.3302358558974716E-4	CGGGGGTATAAGAAACTCTTT	RGYKKLF	TRGV10	.	TRGJ1	-1	-1	-1	6
62	3.3302358558974716E-4	TGTGCTGCGTGGGATTATAGTAAGAAACTCTTT	CAAWDYSKKLF	TRGV10	.	TRGJ1	16	-1	-1	13
62	3.3302358558974716E-4	TGTGCTGCGTGGGAATATTATAAGAAACTCTTT	CAAWEYYKKLF	TRGV10	.	TRGJ1	16	-1	-1	12
61	3.276522374350738E-4	TGTGCCTTGTGGGAGGTTTTTTATTATAAGAAACTCTTT	CALWEVFYYKKLF	TRGV9	.	TRGJ1	16	-1	-1	20
61	3.276522374350738E-4	TGTGCTGCGTGGGCAAGAATTAAGAAACTCTTT	CAAWARIKKLF	TRGV10	.	TRGJ1	12	-1	-1	20
61	3.276522374350738E-4	TGTGCTGCGTGGGAGCCCCCCCAGAAACTCTTT	CAAWEPPQKLF	TRGV10	.	TRGJ1	13	-1	-1	22
61	3.276522374350738E-4	TGTGCTGCGTGGGACATTAAGAAACTCTTT	CAAWDIKKLF	TRGV10	.	TRGJ1	13	-1	-1	17
61	3.276522374350738E-4	TGGGTCGCTTGGTTCAAGATATTT	WVAWFKIF	TRGV9	.	TRGJP1	1	-1	-1	8
61	3.276522374350738E-4	TGTGCTGCGTGGCCTTATTATAAGAAACTCTTT	CAAWPYYKKLF	TRGV10	.	TRGJ1	11	-1	-1	14
60	3.222808892804005E-4	TGTGCCACCTGGGACGGGCCAAAAGACAAAAATTATTATAAGAAACTCTTT	CATWDGPKDKNYYKKLF	TRGV2	.	TRGJ1	19	-1	-1	30
60	3.222808892804005E-4	TGTGCCTTGTGGGAGGTGCTCCAGAATTATTATAAGAAACTCTTT	CALWEVLQNYYKKLF	TRGV9	.	TRGJ1	21	-1	-1	23
60	3.222808892804005E-4	TGTGCCTTGTGGGAGGGAACCTTTTATTATAAGAAACTCTTT	CALWEGTFYYKKLF	TRGV9	.	TRGJ1	21	-1	-1	23
60	3.222808892804005E-4	TGTGCTGCGTGGGATTTAAAGAAACTCTTT	CAAWDLKKLF	TRGV10	.	TRGJ1	15	-1	-1	15
60	3.222808892804005E-4	TGTGCTGCGTGGGATTATAAGCTCTTT	CAAWDYKLF	TRGV10	.	TRGJ1	16	-1	-1	13
59	3.1690954112572716E-4	TGTGCCTTGTGGGAGGCTGAACTGATCTGGTCGTATTATAAGAAACTCTTT	CALWEAELIWSYYKKLF	TRGV9	.	TRGJ1	15	-1	-1	33
59	3.1690954112572716E-4	TGTGCCTTGTGGGAGGTAGGGTATTATTATAAGAAACTCTTT	CALWEVGYYYKKLF	TRGV9	.	TRGJ1	16	-1	-1	22
59	3.1690954112572716E-4	TGTGCTGCGTGGGACTTCCCTCATTATAAGAAACTCTTT	CAAWDFPHYKKLF	TRGV10	.	TRGJ1	13	-1	-1	22
59	3.1690954112572716E-4	TGTGCTGCGTGGGATTGGTATTATAAGAAACTCTTT	CAAWDWYYKKLF	TRGV10	.	TRGJ1	15	-1	-1	18
59	3.1690954112572716E-4	TGTGCTGCGTGGGAAAGAGGGAAACTCTTT	CAAWERGKLF	TRGV10	.	TRGJ1	13	-1	-1	20
59	3.1690954112572716E-4	TGTGCTGCGTCTTATAAGAAACTCTTT	CAASYKKLF	TRGV10	.	TRGJ1	9	-1	-1	11
59	3.1690954112572716E-4	TGTGCGAAGAAACTCTTT	CAKKLF	TRGV10	.	TRGJ1	4	-1	-1	6
58	3.115381929710538E-4	TGTGCTGCGTGGGATGAATATAAGAAACTCTTT	CAAWDEYKKLF	TRGV10	.	TRGJ1	14	-1	-1	18
58	3.115381929710538E-4	TGTGCTGCGTGGGATACCTATAAGAAACTCTTT	CAAWDTYKKLF	TRGV10	.	TRGJ1	14	-1	-1	18
58	3.115381929710538E-4	TGTGCTGCCCGAGGGGAGAAACTCTTT	CAARGEKLF	TRGV10	.	TRGJ1	7	-1	-1	16
57	3.0616684481638045E-4	TGTGCCTTGTGGGAGGTCACGAATTATTATAAGAAACTCTTT	CALWEVTNYYKKLF	TRGV9	.	TRGJ2	19	-1	-1	19
57	3.0616684481638045E-4	TGTGCTGCGTGGGATTTTGGGTATAAGAAACTCTTT	CAAWDFGYKKLF	TRGV10	.	TRGJ1	15	-1	-1	21
57	3.0616684481638045E-4	TGTGCTGCGTGGGATTGTTATTATAAGAAACTCTTT	CAAWDCYYKKLF	TRGV10	.	TRGJ1	15	-1	-1	17
57	3.0616684481638045E-4	TGTGCCTTGTGGGACGCGGGGGGTAGGAAACTCTTT	CALWDAGGRKLF	TRGV9	.	TRGJ1	13	-1	-1	23
57	3.0616684481638045E-4	TGTGCTGCGTGGGATTACCAAAAACTCTTT	CAAWDYQKLF	TRGV10	.	TRGJ1	17	-1	-1	21
57	3.0616684481638045E-4	TGTGCTGCGTGGGATCAGAAACTCTTT	CAAWDQKLF	TRGV10	.	TRGJ1	14	-1	-1	13
57	3.0616684481638045E-4	TGTGCTGCGTGGGATCCAAATAAGAAACTCTTT	CAAWDPNKKLF	TRGV10	.	TRGJ1	14	-1	-1	19
57	3.0616684481638045E-4	TGTGCTGCGTGGGACCCCCCCGAGAAACTCTTT	CAAWDPPEKLF	TRGV10	.	TRGJ1	13	-1	-1	22
57	3.0616684481638045E-4	TGTGCTGCGTGGGATTTTGATTATAAGAAACTCTTT	CAAWDFDYKKLF	TRGV10	.	TRGJ1	15	-1	-1	19
56	3.007954966617071E-4	TGTGCTGCGTGGGATTTAGCAAACGACCGTTTTGTGGGACTCTTT	CAAWDLANDRFVGLF	TRGV10	.	TRGJ1	15	-1	-1	38
56	3.007954966617071E-4	TGTGCCTTGTGGGAGGTGATTTGTTATTATAAGAAACTCTTT	CALWEVICYYKKLF	TRGV9	.	TRGJ1	17	-1	-1	23
56	3.007954966617071E-4	TGTGCTGCGTGGGATAGGGGTTATTATAAGAAACTCTTT	CAAWDRGYYKKLF	TRGV10	.	TRGJ1	14	-1	-1	20
56	3.007954966617071E-4	TGTGCTGCGTGGGGGAATTATTATAAGAAACTCTTT	CAAWGNYYKKLF	TRGV10	.	TRGJ2	12	-1	-1	14
56	3.007954966617071E-4	TGTGCTGCGTGGGGAAGGTATTATAAGAAACTCTTT	CAAWGRYYKKLF	TRGV10	.	TRGJ1	12	-1	-1	18
56	3.007954966617071E-4	TGTGCTGCGTGGGAATATAAGAAACTCTTT	CAAWEYKKLF	TRGV10	.	TRGJ1	16	-1	-1	15
56	3.007954966617071E-4	TGTGCTGCGTGGGATCCGAAACTCTTT	CAAWDPKLF	TRGV10	.	TRGJ1	14	-1	-1	17
56	3.007954966617071E-4	TGTGCTGCGCGCCCCGAGAAACTCTTT	CAARPEKLF	TRGV10	.	TRGJ1	8	-1	-1	16
56	3.007954966617071E-4	TGTGCTGCGTGGGAGGATTATAAGAAACTCTTT	CAAWEDYKKLF	TRGV10	.	TRGJ1	13	-1	-1	16
56	3.007954966617071E-4	TGTGCTGCGTGGGCCTCCTCAATTAAGAAACTCTTT	CAAWASSIKKLF	TRGV10	.	TRGJ1	12	-1	-1	23
55	2.954241485070338E-4	TGTGCCTTGTGGGAGCCTTCGATGAATTATTATAAGAAACTCTTT	CALWEPSMNYYKKLF	TRGV9	.	TRGJ1	14	-1	-1	23
55	2.954241485070338E-4	TGTGCTGCGTGGGAAGACTACCGAGGCTATAAGAAACTCTTT	CAAWEDYRGYKKLF	TRGV10	.	TRGJ1	13	-1	-1	27
55	2.954241485070338E-4	TGTGCTGCGTGGGATTCCCCTGGTTGGTTCAAGATATTT	CAAWDSPGWFKIF	TRGV10	.	TRGJP1	15	-1	-1	8
55	2.954241485070338E-4	TGTGCCTTGGGGATTAAGAATTATTATAAGAAACTCTTT	CALGIKNYYKKLF	TRGV9	.	TRGJ1	12	-1	-1	17
55	2.954241485070338E-4	TGTGCCACCTGGGACAGTTGGGGTCGGAAACTCTTT	CATWDSWGRKLF	TRGV7	.	TRGJ1	16	-1	-1	26
55	2.954241485070338E-4	TGTGCCACCTGGGACAGGCGTTATAAGAAACTCTTT	CATWDRRYKKLF	TRGV3	.	TRGJ1	18	-1	-1	20
55	2.954241485070338E-4	TGTGCTGCGTGGGCGGGTAAGAAACTCTTT	CAAWAGKKLF	TRGV10	.	TRGJ1	12	-1	-1	17
55	2.954241485070338E-4	TGTGCTGCGTGGTATAAGAAACTCTTT	CAAWYKKLF	TRGV10	.	TRGJ1	14	-1	-1	12
55	2.954241485070338E-4	TGTGCTGGCATTGGGAAACTCTTT	CAGIGKLF	TRGV10	.	TRGJ1	6	-1	-1	14
54	2.9005280035236046E-4	TGTGCCTTGTGGGAGGGACGGAATTATTATAAGAAACTCTTT	CALWEGRNYYKKLF	TRGV9	.	TRGJ1	15	-1	-1	20
54	2.9005280035236046E-4	TGTGCCTTGTGGGAGGACCCCAATTATTATAAGAAACTCTTT	CALWEDPNYYKKLF	TRGV9	.	TRGJ1	15	-1	-1	21
54	2.9005280035236046E-4	TGTGCTGCGTGGGTTACGGGAGGTTATAAGAAACTCTTT	CAAWVTGGYKKLF	TRGV10	.	TRGJ1	17	-1	-1	23
54	2.9005280035236046E-4	TGTGCTGCGTGGGATTCCTATTATAAGAAACTCTTT	CAAWDSYYKKLF	TRGV10	.	TRGJ1	15	-1	-1	18
54	2.9005280035236046E-4	TGTGCCACCTGGCCCAGGGATTATAAGAAACTCTTT	CATWPRDYKKLF	TRGV8	.	TRGJ1	11	-1	-1	19
54	2.9005280035236046E-4	TGTGCTGCGTGGGATTATTCATCGCTGAAACTCTTT	CAAWDYSSLKLF	TRGV10	.	TRGJ2	16	-1	-1	26
53	2.8468145219768707E-4	TGTGCCTTGTGGGAGGTGCGGATGAAAGCAAGTTATTATAAGAAACTCTTT	CALWEVRMKASYYKKLF	TRGV9	.	TRGJ1	18	-1	-1	32
53	2.8468145219768707E-4	TGTGCCTTGTGGGAGGAACGAAAACCCGCGTCTTATTATAAGAAACTCTTT	CALWEERKPASYYKKLF	TRGV9	.	TRGJ1	15	-1	-1	32
53	2.8468145219768707E-4	TGTGCCTTGTGGGAGGAAACTTCGAATTATTATAAGAAACTCTTT	CALWEETSNYYKKLF	TRGV9	.	TRGJ1	15	-1	-1	20
53	2.8468145219768707E-4	TGTGCTGCGTGGGATCCATGGAATTATTATAAGAAACTCTTT	CAAWDPWNYYKKLF	TRGV10	.	TRGJ1	14	-1	-1	20
53	2.8468145219768707E-4	TGTGCTGCGTGGGATGAGCCGTGTAAAGGGGAGAAACTCTTT	CAAWDEPCKGEKLF	TRGV10	.	TRGJ1	14	-1	-1	31
53	2.8468145219768707E-4	TGTGCCTTGTGGGATTACGAGGATTATTATAAGAAACTCTTT	CALWDYEDYYKKLF	TRGV9	.	TRGJ1	13	-1	-1	22
53	2.8468145219768707E-4	TGTGCTGCGTGGCTCGGGTATTATAAGAAACTCTTT	CAAWLGYYKKLF	TRGV10	.	TRGJ1	11	-1	-1	18
53	2.8468145219768707E-4	TGTGCTGCGTGGGCGAATTATTATAAGAAACTCTTT	CAAWANYYKKLF	TRGV10	.	TRGJ1	12	-1	-1	13
53	2.8468145219768707E-4	TGTGCTGCGTGGGGCGACAATTATAAGAAACTCTTT	CAAWGDNYKKLF	TRGV10	.	TRGJ1	12	-1	-1	19
53	2.8468145219768707E-4	TGTGCCTGGCCCGGGGGTTGGTTCAAGATATTT	CAWPGGWFKIF	TRGV9	.	TRGJP1	6	-1	-1	15
53	2.8468145219768707E-4	TGTGCTGCGTGGGATACTCAGAAACTCTTT	CAAWDTQKLF	TRGV10	.	TRGJ1	14	-1	-1	19
53	2.8468145219768707E-4	TGTGCTGCGTGGGGCCGGAAACTCTTT	CAAWGRKLF	TRGV10	.	TRGJ1	12	-1	-1	17
52	2.7931010404301374E-4	TGTGCTGCGTGGGATTATGGCTATTATAAGAAACTCTTT	CAAWDYGYYKKLF	TRGV10	.	TRGJ1	16	-1	-1	21
52	2.7931010404301374E-4	TGTGCCTTTCTTCGCCGGAATTATTATAAGAAACTCTTT	CAFLRRNYYKKLF	TRGV9	.	TRGJ1	7	-1	-1	17
52	2.7931010404301374E-4	TGTGCCACCTGGGACGGGCGGGGATATAAGAAACTCTTT	CATWDGRGYKKLF	TRGV4	.	TRGJ1	18	-1	-1	24
52	2.7931010404301374E-4	TGTGCCACCTGGGACAGGCCGGGGAAACTCTTT	CATWDRPGKLF	TRGV5	.	TRGJ1	19	-1	-1	23
52	2.7931010404301374E-4	TGTGCTGCGTGGGGATATAAGAAACTCTTT	CAAWGYKKLF	TRGV10	.	TRGJ1	12	-1	-1	15
51	2.739387558883404E-4	TGTGCCTTGTGGGAGGCCCCCCTCCCCCCATGGGATCCCTATTATAAGAAACTCTTT	CALWEAPLPPWDPYYKKLF	TRGV9	.	TRGJ1	25	-1	-1	39
51	2.739387558883404E-4	TGTGCCTTGTGGGACAAAGTTAGTTATTATAAGAAACTCTTT	CALWDKVSYYKKLF	TRGV9	.	TRGJ1	13	-1	-1	23
51	2.739387558883404E-4	TGTGCCTTGTGGGAGCCGAATAATTATTATAAGAAACTCTTT	CALWEPNNYYKKLF	TRGV9	.	TRGJ1	14	-1	-1	21
51	2.739387558883404E-4	TGTGCTGCGTGGGATTATAATTGGTATAAGAAACTCTTT	CAAWDYNWYKKLF	TRGV10	.	TRGJ1	16	-1	-1	18
51	2.739387558883404E-4	TGTGCTGCGTGGGACCATTATTATAAGAAACTCTTT	CAAWDHYYKKLF	TRGV10	.	TRGJ1	13	-1	-1	16
51	2.739387558883404E-4	TGTGCCACCTGGGACAGGCGGTGTAAGAAACTCTTT	CATWDRRCKKLF	TRGV3	.	TRGJ1	18	-1	-1	23
51	2.739387558883404E-4	TGTGCTGCCAAGAACGACGAGAAACTCTTT	CAAKNDEKLF	TRGV10	.	TRGJ1	7	-1	-1	19
51	2.739387558883404E-4	TGTGCTGCGTGCAATAATAAGAAACTCTTT	CAACNNKKLF	TRGV10	.	TRGJ1	10	-1	-1	13
51	2.739387558883404E-4	TGTGCTGCGTGGGATGTTAAGAAACTCTTT	CAAWDVKKLF	TRGV10	.	TRGJ1	14	-1	-1	17
51	2.739387558883404E-4	TGTGCTGCGAAAGTAACGTATAAGAAACTCTTT	CAAKVTYKKLF	TRGV10	.	TRGJ1	8	-1	-1	18
51	2.739387558883404E-4	TGTGCTGCGTTCCCCCCCCTCTTT	CAAFPPLF	TRGV10	.	TRGJ1	9	-1	-1	18
51	2.739387558883404E-4	TGTGCTGCGTGGGATAGACCGAATTATTATAAGAAACTCTTT	CAAWDRPNYYKKLF	TRGV10	.	TRGJ1	14	-1	-1	19
50	2.685674077336671E-4	TGTGCTGCGTGGGATCCCCGGGCGTGCATTATGTTTAAGAAACTCTTT	CAAWDPRACIMFKKLF	TRGV10	.	TRGJ1	14	-1	-1	27
50	2.685674077336671E-4	TGTGCCTTGTGGGAGGTGCAAGTGAATTATTATAAGAAACTCTTT	CALWEVQVNYYKKLF	TRGV9	.	TRGJ1	19	-1	-1	23
50	2.685674077336671E-4	TGTGCCTTGTGGGAGGGGCTTTATTATAAGAAACTCTTT	CALWEGLYYKKLF	TRGV9	.	TRGJ1	18	-1	-1	20
50	2.685674077336671E-4	TGTGCCACCTGGGACAGGCCGGAGAAACTCTTT	CATWDRPEKLF	TRGV5	.	TRGJ1	19	-1	-1	22
50	2.685674077336671E-4	TGTGCTGCGTGGGATTTGGAGAAACTCTTT	CAAWDLEKLF	TRGV10	.	TRGJ1	15	-1	-1	19
50	2.685674077336671E-4	TGTGCTGCGTGGGATCATAAGAAACTCTTT	CAAWDHKKLF	TRGV10	.	TRGJ1	14	-1	-1	13
50	2.685674077336671E-4	TGTGCTGCGTGGGACCCCCCCCTCTTT	CAAWDPPLF	TRGV10	.	TRGJ1	13	-1	-1	21
49	2.6319605957899375E-4	TGTGCCTTGTGGGAGGTGCACAACGGCCCTTATAAATATTATTATAAGAAACTCTTT	CALWEVHNGPYKYYYKKLF	TRGV9	.	TRGJ1	20	-1	-1	37
49	2.6319605957899375E-4	TGTGCCTGCTGGATTAGGCACGTCCTTAGTAGTGATTGGATCAAGACGTTT	CACWIRHVLSSDWIKTF	TRGV11	.	TRGJP2	25	-1	-1	26
49	2.6319605957899375E-4	TGTGCTGCGTGGGACCGGGAATCGAATTATTATAAGAAACTCTTT	CAAWDRESNYYKKLF	TRGV10	.	TRGJ1	13	-1	-1	21
49	2.6319605957899375E-4	TGTGCTGCGTGGGATTATGTGTGGGGTTATAAGAAACTCTTT	CAAWDYVWGYKKLF	TRGV10	.	TRGJ1	19	-1	-1	26
49	2.6319605957899375E-4	TGTGCTGCGTCCCCACCCCTCTATTATAAGAAACTCTTT	CAASPPLYYKKLF	TRGV10	.	TRGJ1	9	-1	-1	21
49	2.6319605957899375E-4	TGTGCCTTGTGGGGAAATAAGAAACTCTTT	CALWGNKKLF	TRGV9	.	TRGJ1	12	-1	-1	16
49	2.6319605957899375E-4	TGTGCCTTGTGGGAGGTGCCTATCGGTTATAAGAAACTCTTT	CALWEVPIGYKKLF	TRGV9	.	TRGJ1	18	-1	-1	26
49	2.6319605957899375E-4	TGTGCTGCGTGGGACCCTCGGGCTTATAAGAAACTCTTT	CAAWDPRAYKKLF	TRGV10	.	TRGJ1	13	-1	-1	23
49	2.6319605957899375E-4	TGTGCTGCGTGGATCCCCGCTTATTATAAGAAACTCTTT	CAAWIPAYYKKLF	TRGV10	.	TRGJ1	11	-1	-1	20
48	2.5782471142432036E-4	TGTGCCTTGCTACGACCCCGCCTCCACCCCCCCTCACGTTATTATAAGAAACTCTTT	CALLRPRLHPPSRYYKKLF	TRGV9	.	TRGJ1	8	-1	-1	38
48	2.5782471142432036E-4	TGTGCTGCGTGGGATTCACAGGAGGGTTATAAGAAACTCTTT	CAAWDSQEGYKKLF	TRGV10	.	TRGJ1	15	-1	-1	26
48	2.5782471142432036E-4	TGTGCCTTGCCCATTACCTATTATTATAAGAAACTCTTT	CALPITYYYKKLF	TRGV9	.	TRGJ1	8	-1	-1	19
48	2.5782471142432036E-4	TGTGCCTTGTGGGAGGTTCCCTATAAGAAACTCTTT	CALWEVPYKKLF	TRGV9	.	TRGJ1	16	-1	-1	21
48	2.5782471142432036E-4	TGTGCCACCTGGGATGGGTATTATAAGAAACTCTTT	CATWDGYYKKLF	TRGV4	.	TRGJ1	17	-1	-1	18
48	2.5782471142432036E-4	TGTGCTGCGTGGCAGGGGAGCAAGAAACTCTTT	CAAWQGSKKLF	TRGV10	.	TRGJ1	11	-1	-1	21
48	2.5782471142432036E-4	TGTGCTGCGTGGGGAGATTATAAGAAACTCTTT	CAAWGDYKKLF	TRGV10	.	TRGJ1	12	-1	-1	16
48	2.5782471142432036E-4	TGTGCTGCGTGGGATTTACTTTGGTATTATAAGAAACTCTTT	CAAWDLLWYYKKLF	TRGV10	.	TRGJ1	15	-1	-1	24
48	2.5782471142432036E-4	TGTGCTGCGTGGGATTTGGTCCTTCATAAGAAACTCTTT	CAAWDLVLHKKLF	TRGV10	.	TRGJ1	15	-1	-1	25
48	2.5782471142432036E-4	TGTGCTGCGTGGGTCCCTTATTATAAGAAACTCTTT	CAAWVPYYKKLF	TRGV10	.	TRGJ1	12	-1	-1	17
47	2.5245336326964703E-4	TGTGCTGCGTGGGATCTAGGGTACCAGGGGAGCTATAAGAAACTCTTT	CAAWDLGYQGSYKKLF	TRGV10	.	TRGJ1	14	-1	-1	33
47	2.5245336326964703E-4	TGTGCCTTGTGGGAGGAGCTACAGCCCTTTTATTATAAGAAACTCTTT	CALWEELQPFYYKKLF	TRGV9	.	TRGJ1	18	-1	-1	29
47	2.5245336326964703E-4	TGTGCCTTGTGGGAGGTGATGACAAATTATTATAAGAAACTCTTT	CALWEVMTNYYKKLF	TRGV9	.	TRGJ1	17	-1	-1	24
47	2.5245336326964703E-4	TGTGCTGCGTGGGGAGGTTATTATAAGAAACTCTTT	CAAWGGYYKKLF	TRGV10	.	TRGJ1	12	-1	-1	17
47	2.5245336326964703E-4	TGTGCTGCGTGGGATTGGAAGAAACTCTTT	CAAWDWKKLF	TRGV10	.	TRGJ1	15	-1	-1	18
47	2.5245336326964703E-4	TGTGCCTTGTGGGGAACAAGTAGTGATTGGATCAAGACGTTT	CALWGTSSDWIKTF	TRGV9	.	TRGJP2	12	-1	-1	18
47	2.5245336326964703E-4	TGTGCTGCGTGGGATTCAGATTATAAGAAACTCTTT	CAAWDSDYKKLF	TRGV10	.	TRGJ1	15	-1	-1	19
47	2.5245336326964703E-4	TGTGCTGCGTGGACTTATAAGAAACTCTTT	CAAWTYKKLF	TRGV10	.	TRGJ1	11	-1	-1	14
46	2.470820151149737E-4	TGTGCTGCGTGGGATTGGGATCTGGGATATAAGAAACTCTTT	CAAWDWDLGYKKLF	TRGV10	.	TRGJ1	15	-1	-1	27
46	2.470820151149737E-4	TGTGCTGCGTGGGATTTCAATTATTATAAGAAACTCTTT	CAAWDFNYYKKLF	TRGV10	.	TRGJ1	15	-1	-1	15
46	2.470820151149737E-4	TGTGCTGCGTGGGGAAACCAAAATAAGAAACTCTTT	CAAWGNQNKKLF	TRGV10	.	TRGJ1	12	-1	-1	22
46	2.470820151149737E-4	TGTGCCACCTGGGACGAGGGCCCAGGGAAACTCTTT	CATWDEGPGKLF	TRGV2	.	TRGJ1	22	-1	-1	26
46	2.470820151149737E-4	TGTGCTGCGTGGGATGTTCGTAAGAAACTCTTT	CAAWDVRKKLF	TRGV10	.	TRGJ1	22	-1	-1	20
46	2.470820151149737E-4	TGTGCCCCCACTGGTTGGTTCAAGATATTT	CAPTGWFKIF	TRGV9	.	TRGJP1	5	-1	-1	7
46	2.470820151149737E-4	TGTGCCACCTGGGGACCTAAGAAACTCTTT	CATWGPKKLF	TRGV8	.	TRGJ1	12	-1	-1	17
46	2.470820151149737E-4	TCCGATAGGGGTTATAAGAAACTCTTT	SDRGYKKLF	TRGV10	.	TRGJ1	0	-1	-1	11
46	2.470820151149737E-4	TGTGCCTTGTGGGAGGCCTTGAATTATTATAAGAAACTCTTT	CALWEALNYYKKLF	TRGV9	.	TRGJ1	15	-1	-1	20
46	2.470820151149737E-4	TGTGCTGCGTGGCCCAAGGAGTATTATAAGAAACTCTTT	CAAWPKEYYKKLF	TRGV10	.	TRGJ1	11	-1	-1	21
45	2.4171066696030037E-4	TGTGCTGCGTGGGATTATCGGAGGGGGTATTATAAGAAACTCTTT	CAAWDYRRGYYKKLF	TRGV10	.	TRGJ1	16	-1	-1	27
45	2.4171066696030037E-4	TGTGCCACCTGGGACAGGCTGGGATATTATTATAAGAAACTCTTT	CATWDRLGYYYKKLF	TRGV5	.	TRGJ1	18	-1	-1	25
45	2.4171066696030037E-4	TGTGCCTTGTGGGAGGGCTGTAGTGATTGGATCAAGACGTTT	CALWEGCSDWIKTF	TRGV9	.	TRGJP2	15	-1	-1	19
45	2.4171066696030037E-4	TGTGCTGCGTGGGACCCGGGGTATTATAAGAAACTCTTT	CAAWDPGYYKKLF	TRGV10	.	TRGJ1	13	-1	-1	21
45	2.4171066696030037E-4	TGTGCTGCGTGGGACCGCGGGGGCTATAAGAAACTCTTT	CAAWDRGGYKKLF	TRGV10	.	TRGJ1	13	-1	-1	24
45	2.4171066696030037E-4	TGTGCTGCCTACAATTGGGATCTTAAGAAACTCTTT	CAAYNWDLKKLF	TRGV10	.	TRGJ1	7	-1	-1	23
45	2.4171066696030037E-4	TGTGCTGCGTGGGATCCCGAATTCACGAAACTCTTT	CAAWDPEFTKLF	TRGV10	.	TRGJ1	14	-1	-1	26
45	2.4171066696030037E-4	TGTGCTGCGTGGGACCGTAATTATAAGAAACTCTTT	CAAWDRNYKKLF	TRGV10	.	TRGJ1	13	-1	-1	19
45	2.4171066696030037E-4	TGTGCCTTGTGCGGTTGGTTCAAGATATTT	CALCGWFKIF	TRGV9	.	TRGJP1	10	-1	-1	12
45	2.4171066696030037E-4	TGTGCTGCGTGGGGCCAGAATTATTATAAGAAACTCTTT	CAAWGQNYYKKLF	TRGV10	.	TRGJ1	12	-1	-1	17
45	2.4171066696030037E-4	TGTGCTGCGTGGGATTTTTGTTATAAGAAACTCTTT	CAAWDFCYKKLF	TRGV10	.	TRGJ1	15	-1	-1	17
45	2.4171066696030037E-4	TGTGCTGCGTGGGAGAAACTCTTT	CAAWEKLF	TRGV10	.	TRGJ1	13	-1	-1	13
45	2.4171066696030037E-4	TGTGCTGGAAAGAAACTCTTT	CAGKKLF	TRGV10	.	TRGJ1	6	-1	-1	9
44	2.3633931880562701E-4	TGTGCCTTGTGGGAGGCCCGGGTCGATTGTCGGAATTATTATAAGAAACTCTTT	CALWEARVDCRNYYKKLF	TRGV9	.	TRGJ1	15	-1	-1	32
44	2.3633931880562701E-4	TGTGCTGCGTGGGATTATCGGGAAGGTCCCCCCTTTAAACTCTTT	CAAWDYREGPPFKLF	TRGV10	.	TRGJ1	16	-1	-1	36
44	2.3633931880562701E-4	TGTGCTGCGTGGGATTATACCCCGATGGATTATAAGAAACTCTTT	CAAWDYTPMDYKKLF	TRGV10	.	TRGJ1	16	-1	-1	28
44	2.3633931880562701E-4	TGTGCTGCGTGGGAAAGTTATTATAAGAAACTCTTT	CAAWESYYKKLF	TRGV10	.	TRGJ1	13	-1	-1	17
44	2.3633931880562701E-4	TGTGCTGCGTGGGATTGGGAGAAACTCTTT	CAAWDWEKLF	TRGV10	.	TRGJ1	15	-1	-1	19
44	2.3633931880562701E-4	TGTGCCACCTGGGACGGGAATTATTATAAGAAACTCTTT	CATWDGNYYKKLF	TRGV2	.	TRGJ1	17	-1	-1	17
44	2.3633931880562701E-4	TGTGCTGCGTGGGTCTCGTATTATAAGAAACTCTTT	CAAWVSYYKKLF	TRGV10	.	TRGJ1	12	-1	-1	18
44	2.3633931880562701E-4	TGTGCTGCGTGGGACTCTAAGAAACTCTTT	CAAWDSKKLF	TRGV10	.	TRGJ1	13	-1	-1	17
43	2.3096797065095368E-4	TGTGCCTTGTGGGAGGTCTCGAGGACTGGTTGGTTCAAGATATTT	CALWEVSRTGWFKIF	TRGV9	.	TRGJP1	16	-1	-1	24
43	2.3096797065095368E-4	TGTGCCTTGTGGGAGGTCAAGATGAATTATTATAAGAAACTCTTT	CALWEVKMNYYKKLF	TRGV9	.	TRGJ1	16	-1	-1	23
43	2.3096797065095368E-4	TGTGCCACCTGGGGTGGAGATACCACTGGTTGGTTCAAGATATTT	CATWGGDTTGWFKIF	TRGV8	.	TRGJP1	12	-1	-1	13
43	2.3096797065095368E-4	TGTGCCACCTGGGATGTCCCCTCGAATTATTATAAGAAACTCTTT	CATWDVPSNYYKKLF	TRGV4	.	TRGJ1	15	-1	-1	21
43	2.3096797065095368E-4	TGTGCTGCGTGGGATCAGAATTATTATAAGAAACTCTTT	CAAWDQNYYKKLF	TRGV10	.	TRGJ1	14	-1	-1	17
43	2.3096797065095368E-4	TGTGCCTTGTGGGAGTCCCTTTATTATAAGAAACTCTTT	CALWESLYYKKLF	TRGV9	.	TRGJ1	14	-1	-1	20
43	2.3096797065095368E-4	TGTGCCTTGTGGGAGCCGAATTATTATAAGAAACTCTTT	CALWEPNYYKKLF	TRGV9	.	TRGJ1	14	-1	-1	16
43	2.3096797065095368E-4	TGTGCTGCGTGGGATTTGTGGGTAAAGAAACTCTTT	CAAWDLWVKKLF	TRGV10	.	TRGJ1	15	-1	-1	24
43	2.3096797065095368E-4	TGTGCCACCTGGGACAGGCATTATAAGAAACTCTTT	CATWDRHYKKLF	TRGV5	.	TRGJ1	18	-1	-1	19
43	2.3096797065095368E-4	TGTGCTGCGTGGGGACCTAAGAAACTCTTT	CAAWGPKKLF	TRGV10	.	TRGJ2	12	-1	-1	17
43	2.3096797065095368E-4	TGTGCTGCGTGGGACTTTAAGAAACTCTTT	CAAWDFKKLF	TRGV10	.	TRGJ1	13	-1	-1	17
43	2.3096797065095368E-4	TGTGCTGCGTGGTGGAAACTCTTT	CAAWWKLF	TRGV10	.	TRGJ2	11	-1	-1	14
43	2.3096797065095368E-4	TGTGCTGCGTGGGATTCGAGTTATTATAAGAAACTCTTT	CAAWDSSYYKKLF	TRGV10	.	TRGJ1	15	-1	-1	13
43	2.3096797065095368E-4	TGTGCTGCGTGGGATTATCCTGGTTGGTTCAAGATATTT	CAAWDYPGWFKIF	TRGV10	.	TRGJP1	16	-1	-1	8
43	2.3096797065095368E-4	TGTGCTGCGTGGGATACCCCCGGTGCCAAGAAACTCTTT	CAAWDTPGAKKLF	TRGV10	.	TRGJ1	14	-1	-1	27
43	2.3096797065095368E-4	TGTGCCACCTGGGACAGGCCGGATTATAAGAAACTCTTT	CATWDRPDYKKLF	TRGV3	.	TRGJ1	19	-1	-1	22
42	2.2559662249628035E-4	TGTGCCTTGTGGGAGGTGTTTCAGCGGGGTTGGTATTATAAGAAACTCTTT	CALWEVFQRGWYYKKLF	TRGV9	.	TRGJ1	17	-1	-1	33
42	2.2559662249628035E-4	TGTGCCACCTGGGACAGGCCTTATCCCGTCCAATGGAAACTCTTT	CATWDRPYPVQWKLF	TRGV5	.	TRGJ1	20	-1	-1	35
42	2.2559662249628035E-4	TGTGCTGCGTGGGGCCTGATTGGTTTCCATAAGAAACTCTTT	CAAWGLIGFHKKLF	TRGV10	.	TRGJ1	12	-1	-1	28
42	2.2559662249628035E-4	TGTGCTGCGTGGGATTGCGATTATAAGAAACTCTTT	CAAWDCDYKKLF	TRGV10	.	TRGJ1	18	-1	-1	19
42	2.2559662249628035E-4	TGTGCTGCGTGGGATATTTTAGTGAGGAAACTCTTT	CAAWDILVRKLF	TRGV10	.	TRGJ1	14	-1	-1	26
42	2.2559662249628035E-4	TGTGCCTTGTGGGAAGCTTGTTGGTTCAAGATATTT	CALWEACWFKIF	TRGV9	.	TRGJP1	13	-1	-1	16
42	2.2559662249628035E-4	TGTGCTGCGTGGGATCCTTATTATAAGAAACTCTTT	CAAWDPYYKKLF	TRGV10	.	TRGJ1	14	-1	-1	17
42	2.2559662249628035E-4	TGTGCCTTGTGGGAGGTAACACATAAGAAACTCTTT	CALWEVTHKKLF	TRGV9	.	TRGJ1	16	-1	-1	22
41	2.20225274341607E-4	TGTGCTGCGTGGGATCCCCCGCGGGCGAATTATTATAAGAAACTCTTT	CAAWDPPRANYYKKLF	TRGV10	.	TRGJ1	14	-1	-1	25
41	2.20225274341607E-4	TGTGCCTTGTGGGAGGTGGTATGGGGTCCTAATAAGAAACTCTTT	CALWEVVWGPNKKLF	TRGV9	.	TRGJ1	17	-1	-1	31
41	2.20225274341607E-4	TGTGCCTTGTGGGAGGTGCCTACTGGTTGGTTCAAGATATTT	CALWEVPTGWFKIF	TRGV9	.	TRGJP1	18	-1	-1	21
41	2.20225274341607E-4	TGTGCTGCGTGGGATGCCCATTATTATAAGAAACTCTTT	CAAWDAHYYKKLF	TRGV10	.	TRGJ1	14	-1	-1	19
41	2.20225274341607E-4	TGTGCTGCGTGGGAAGGGAATTATTATAAGAAACTCTTT	CAAWEGNYYKKLF	TRGV10	.	TRGJ1	13	-1	-1	17
41	2.20225274341607E-4	TGTGCTGCGTGGATCTCGAATTATTATAAGAAACTCTTT	CAAWISNYYKKLF	TRGV10	.	TRGJ1	11	-1	-1	15
41	2.20225274341607E-4	TGTGCCTTGTGGGAGTCACCGGTTTGGTTCAAGATATTT	CALWESPVWFKIF	TRGV9	.	TRGJP1	19	-1	-1	16
41	2.20225274341607E-4	TGTGCTGCGTGGCCCTTGGGAGGTAAGAAACTCTTT	CAAWPLGGKKLF	TRGV10	.	TRGJ1	11	-1	-1	23
41	2.20225274341607E-4	TGTGCTGCGTGGGATTTTCATTATAAGAAACTCTTT	CAAWDFHYKKLF	TRGV10	.	TRGJ1	15	-1	-1	19
41	2.20225274341607E-4	TGTGCCTTGTGGGAGGTGCCTCGCCGAAAACTCTTT	CALWEVPRRKLF	TRGV9	.	TRGJ1	18	-1	-1	27
40	2.1485392618693366E-4	TGTGCTGCGTGGGACAACCCACCATTCTCTTATAAGAAACTCTTT	CAAWDNPPFSYKKLF	TRGV10	.	TRGJ1	13	-1	-1	29
40	2.1485392618693366E-4	TGTGCTGCGTGGGATTATAACCCTTATTATAAGAAACTCTTT	CAAWDYNPYYKKLF	TRGV10	.	TRGJ1	16	-1	-1	23
40	2.1485392618693366E-4	TGTGCTGCGTGGGATTGTCTCTATTATAAGAAACTCTTT	CAAWDCLYYKKLF	TRGV10	.	TRGJ1	15	-1	-1	21
40	2.1485392618693366E-4	TGTGCTGCGTGGCAAGTACATTATAAGAAACTCTTT	CAAWQVHYKKLF	TRGV10	.	TRGJ1	11	-1	-1	19
40	2.1485392618693366E-4	TGTGCTGCGTGGGATTTATATTATAAGAAACTCTTT	CAAWDLYYKKLF	TRGV10	.	TRGJ1	15	-1	-1	18
40	2.1485392618693366E-4	TGTGCTGCGTGGGATTCACGGTATAAGAAACTCTTT	CAAWDSRYKKLF	TRGV10	.	TRGJ1	19	-1	-1	21
40	2.1485392618693366E-4	TGTGCTGCGTGGGAGGCATATTATAAGAAACTCTTT	CAAWEAYYKKLF	TRGV10	.	TRGJ1	13	-1	-1	18
40	2.1485392618693366E-4	TGTGCTGCGTGGGAGATTTATTATAAGAAACTCTTT	CAAWEIYYKKLF	TRGV10	.	TRGJ1	13	-1	-1	14
40	2.1485392618693366E-4	TGTGCTGCGGGGAGGATTTATTATAAGAAACTCTTT	CAAGRIYYKKLF	TRGV10	.	TRGJ1	12	-1	-1	14
40	2.1485392618693366E-4	TGTGCTGCGTGGGGCCCAAATAAGAAACTCTTT	CAAWGPNKKLF	TRGV10	.	TRGJ1	12	-1	-1	19
40	2.1485392618693366E-4	TGTGCTGCGTGGGAGGTTGATAAGAAACTCTTT	CAAWEVDKKLF	TRGV10	.	TRGJ1	13	-1	-1	19
40	2.1485392618693366E-4	TGTGCCACCTGGGACGGGTTGAAGAAACTCTTT	CATWDGLKKLF	TRGV2	.	TRGJ1	17	-1	-1	21
40	2.1485392618693366E-4	TGTGCTGCGTGGGCCGTCGGACTCTTT	CAAWAVGLF	TRGV10	.	TRGJ1	12	-1	-1	20
40	2.1485392618693366E-4	TGTGCTGCGGGGGTTAAGAAACTCTTT	CAAGVKKLF	TRGV10	.	TRGJ1	15	-1	-1	14
39	2.094825780322603E-4	TGTGCCTTGTGGGCCGTCCTTATATTTTATTATAAGAAACTCTTT	CALWAVLIFYYKKLF	TRGV9	.	TRGJ1	12	-1	-1	26
39	2.094825780322603E-4	TGTGCTGCGTGGGCCCCCCACTATTATAAGAAACTCTTT	CAAWAPHYYKKLF	TRGV10	.	TRGJ1	12	-1	-1	21
39	2.094825780322603E-4	TGTGCTGCGTGGGATTATTTGGTCTATAAGAAACTCTTT	CAAWDYLVYKKLF	TRGV10	.	TRGJ1	16	-1	-1	24
39	2.094825780322603E-4	TGTGCTGCGTGGGAATTATCTCTTTATAAGAAACTCTTT	CAAWELSLYKKLF	TRGV10	.	TRGJ1	17	-1	-1	23
39	2.094825780322603E-4	TGTGCTGCGTGGGATCTCTATTATAAGAAACTCTTT	CAAWDLYYKKLF	TRGV10	.	TRGJ1	14	-1	-1	18
39	2.094825780322603E-4	TGTGCCACCTGGGATTTGGGTTGGTTCAAGATATTT	CATWDLGWFKIF	TRGV4	.	TRGJP1	14	-1	-1	18
39	2.094825780322603E-4	TGTGCCACCTGGGACAGGCGAGGGAAGAAACTCTTT	CATWDRRGKKLF	TRGV5	.	TRGJ1	18	-1	-1	24
39	2.094825780322603E-4	TGTGCTGCGTGGGATGGATATAAGAAACTCTTT	CAAWDGYKKLF	TRGV10	.	TRGJ1	14	-1	-1	18
39	2.094825780322603E-4	TGTGCTGCGTGGGATCTGGGGAAACTCTTT	CAAWDLGKLF	TRGV10	.	TRGJ1	14	-1	-1	20
39	2.094825780322603E-4	TGTGCCACCTGGGATGGGGGGAAACTCTTT	CATWDGGKLF	TRGV4	.	TRGJ1	17	-1	-1	20
39	2.094825780322603E-4	TGTGCTGCGTGGGGGAAACTCTTT	CAAWGKLF	TRGV10	.	TRGJ1	12	-1	-1	14
39	2.094825780322603E-4	TGTGCTGCGGTTAACCTCTTT	CAAVNLF	TRGV10	.	TRGJ1	8	-1	-1	12
38	2.0411122987758698E-4	TGTGCTGCGTGGGATCGATTTGGATTCGATTATAAGAAACTCTTT	CAAWDRFGFDYKKLF	TRGV10	.	TRGJ1	14	-1	-1	28
38	2.0411122987758698E-4	TGTGCCTTGTGGGAGGTGAAGTTGGGCAAAAAAATCAAGGTATTT	CALWEVKLGKKIKVF	TRGV9	.	TRGJP	17	-1	-1	19
38	2.0411122987758698E-4	TGTGCTGCGTGGGATTCGGGGGGTTATTATAAGAAACTCTTT	CAAWDSGGYYKKLF	TRGV10	.	TRGJ1	15	-1	-1	23
38	2.0411122987758698E-4	TGTGCCACCTGGGATCGCTTGTACTATTATAAGAAACTCTTT	CATWDRLYYYKKLF	TRGV8	.	TRGJ1	14	-1	-1	24
38	2.0411122987758698E-4	TGTGCTGCGTGGGATTACACAGGCTATAAGAAACTCTTT	CAAWDYTGYKKLF	TRGV10	.	TRGJ1	17	-1	-1	24
38	2.0411122987758698E-4	TGTGCTGCGTGGGATGAGAATTATTATAAGAAACTCTTT	CAAWDENYYKKLF	TRGV10	.	TRGJ1	14	-1	-1	17
38	2.0411122987758698E-4	TGTGCCTGCTGGATTAGGCACTATTATAAGAAACTCTTT	CACWIRHYYKKLF	TRGV11	.	TRGJ1	20	-1	-1	21
38	2.0411122987758698E-4	TGTGCTGCGTGGGTTACTTATTATAAGAAACTCTTT	CAAWVTYYKKLF	TRGV10	.	TRGJ1	19	-1	-1	17
38	2.0411122987758698E-4	TGTGCTGCGTGGGATAATGCTGGGGAGAAACTCTTT	CAAWDNAGEKLF	TRGV10	.	TRGJ1	14	-1	-1	25
38	2.0411122987758698E-4	TGTGCTGCGTGGGAGCTTTATTATAAGAAACTCTTT	CAAWELYYKKLF	TRGV10	.	TRGJ1	13	-1	-1	17
38	2.0411122987758698E-4	TGTGCCACCTGGGACGGTTATTATAAGAAACTCTTT	CATWDGYYKKLF	TRGV2	.	TRGJ1	16	-1	-1	17
38	2.0411122987758698E-4	TGTGCTGCGTGGGATTCATATAAGAAACTCTTT	CAAWDSYKKLF	TRGV10	.	TRGJ1	15	-1	-1	18
38	2.0411122987758698E-4	TGTGCCACCTGGGGCTACACGGAACTCTTT	CATWGYTELF	TRGV2	.	TRGJ2	12	-1	-1	22
37	1.9873988172291364E-4	TGTGCCTTGTGGGAGCCCAACTCACGGCCAGGACAAGAATCGAATTATTATAAGAAACTCTTT	CALWEPNSRPGQESNYYKKLF	TRGV9	.	TRGJ1	14	-1	-1	39
37	1.9873988172291364E-4	TGTGCTGCGTGGGATTATCCGAATTATTATAAGAAACTCTTT	CAAWDYPNYYKKLF	TRGV10	.	TRGJ1	16	-1	-1	13
37	1.9873988172291364E-4	TGTGCTGCGTGGGACCCTGGGTATTATTATAAGAAACTCTTT	CAAWDPGYYYKKLF	TRGV10	.	TRGJ1	13	-1	-1	22
37	1.9873988172291364E-4	TGTGCTGCGTGGATATACTACAGCTATTATAAGAAACTCTTT	CAAWIYYSYYKKLF	TRGV10	.	TRGJ2	17	-1	-1	24
37	1.9873988172291364E-4	TGTGCTGCGTGGGCTTTTTATTATAAGAAACTCTTT	CAAWAFYYKKLF	TRGV10	.	TRGJ1	15	-1	-1	17
37	1.9873988172291364E-4	TGTGCTGCGTGGGACGTTTATTATAAGAAACTCTTT	CAAWDVYYKKLF	TRGV10	.	TRGJ1	13	-1	-1	17
37	1.9873988172291364E-4	TGTGCTGCGTGGGAGATACGTGCCGGGAAACTCTTT	CAAWEIRAGKLF	TRGV10	.	TRGJ1	20	-1	-1	26
37	1.9873988172291364E-4	TGTGCCTTGTGGGCGCCTGGTTGGTTCAAGATATTT	CALWAPGWFKIF	TRGV9	.	TRGJP1	12	-1	-1	16
37	1.9873988172291364E-4	TGTGCTGCGTGGGATGGTTATAAGAAACTCTTT	CAAWDGYKKLF	TRGV10	.	TRGJ1	14	-1	-1	17
37	1.9873988172291364E-4	TGTGCCTTGTGGGATGGTTATAAGAAACTCTTT	CALWDGYKKLF	TRGV9	.	TRGJ1	17	-1	-1	17
37	1.9873988172291364E-4	GAGGGGAAACTCTTT	EGKLF	TRGV10	.	TRGJ1	-1	-1	-1	5
36	1.9336853356824029E-4	TGTGCCTTGTGGGAGGCAATAGACACTTGGAATTATTATAAGAAACTCTTT	CALWEAIDTWNYYKKLF	TRGV9	.	TRGJ1	15	-1	-1	26
36	1.9336853356824029E-4	TGTGCTGCGTGGGACCTGTTATTAGGAGATTATAAGAAACTCTTT	CAAWDLLLGDYKKLF	TRGV10	.	TRGJ1	13	-1	-1	28
36	1.9336853356824029E-4	TGTGCTGCGTGGGATTCGGCGAATTATTATAAGAAACTCTTT	CAAWDSANYYKKLF	TRGV10	.	TRGJ1	15	-1	-1	19
36	1.9336853356824029E-4	TGTGCTGCGTGGCAAGGAAATTATTATAAGAAACTCTTT	CAAWQGNYYKKLF	TRGV10	.	TRGJ1	11	-1	-1	18
36	1.9336853356824029E-4	TGTGCTGCGTGGGATTTGAGGAATTATAAGAAACTCTTT	CAAWDLRNYKKLF	TRGV10	.	TRGJ1	15	-1	-1	22
36	1.9336853356824029E-4	TGTGCCTTGTGGGAGGGATCTGGTTGGTTCAAGATATTT	CALWEGSGWFKIF	TRGV9	.	TRGJP1	15	-1	-1	19
36	1.9336853356824029E-4	TGTGCTGCGTGGGCCCCGCGGTGGAAACTCTTT	CAAWAPRWKLF	TRGV10	.	TRGJ1	12	-1	-1	23
36	1.9336853356824029E-4	TGTGCTGCGTGGGATTATCTCAAGAAACTCTTT	CAAWDYLKKLF	TRGV10	.	TRGJ1	16	-1	-1	21
36	1.9336853356824029E-4	TGTGCCACCTGGGACGAGAAACTCTTT	CATWDEKLF	TRGV2	.	TRGJ1	15	-1	-1	16
36	1.9336853356824029E-4	TTCTCGAGTTGGTTCAAGATATTT	FSSWFKIF	TRGV10	.	TRGJP1	0	-1	-1	7
36	1.9336853356824029E-4	TGTGCTGCGTGGGATGAACTCTTT	CAAWDELF	TRGV10	.	TRGJ1	14	-1	-1	16
35	1.8799718541356696E-4	TGTGCCTTGTGGGAGGTGGTTACCACTGGTTGGTTCAAGATATTT	CALWEVVTTGWFKIF	TRGV9	.	TRGJP1	17	-1	-1	20
35	1.8799718541356696E-4	TGTGCTGCGTGGGATTATACAGGTAGTTATAAGAAACTCTTT	CAAWDYTGSYKKLF	TRGV10	.	TRGJ1	16	-1	-1	26
35	1.8799718541356696E-4	TGTGCCCCCCCCCTGCTGCCCTATTATTATAAGAAACTCTTT	CAPPLLPYYYKKLF	TRGV9	.	TRGJ1	5	-1	-1	22
35	1.8799718541356696E-4	TGTGCTGCGTGGGATTATTCGGATTATAAGAAACTCTTT	CAAWDYSDYKKLF	TRGV10	.	TRGJ1	16	-1	-1	22
35	1.8799718541356696E-4	TGTGCTGCGTGGGATCTTCGGACCTCGGGGAAACTCTTT	CAAWDLRTSGKLF	TRGV10	.	TRGJ1	14	-1	-1	29
35	1.8799718541356696E-4	TGTGCTGCGTGGGATAGGAGAGGCCACAAGAAACTCTTT	CAAWDRRGHKKLF	TRGV10	.	TRGJ1	14	-1	-1	27
35	1.8799718541356696E-4	TGTGCCACCTGGGACGGGCCGGGTTATAAGAAACTCTTT	CATWDGPGYKKLF	TRGV2	.	TRGJ1	19	-1	-1	23
35	1.8799718541356696E-4	TGTGCTGCGTGGGCCACTGGTTGGTTCAAGATATTT	CAAWATGWFKIF	TRGV10	.	TRGJP1	12	-1	-1	13
35	1.8799718541356696E-4	TGTGCTGCGTGGGAGACCTATTATAAGAAACTCTTT	CAAWETYYKKLF	TRGV10	.	TRGJ1	13	-1	-1	18
35	1.8799718541356696E-4	TGTGCCACCTGGGGGAATTATTATAAGAAACTCTTT	CATWGNYYKKLF	TRGV3	.	TRGJ1	12	-1	-1	14
35	1.8799718541356696E-4	TGTGCCACCTGGGACGGGCCTTATAAGAAACTCTTT	CATWDGPYKKLF	TRGV2	.	TRGJ1	19	-1	-1	20
35	1.8799718541356696E-4	TGTGCTGCGTGGCCCCTTAGCGAGAAACTCTTT	CAAWPLSEKLF	TRGV10	.	TRGJ1	11	-1	-1	22
35	1.8799718541356696E-4	TGTGCTGCGTCCCCCGGTAAGAAACTCTTT	CAASPGKKLF	TRGV10	.	TRGJ1	9	-1	-1	17
35	1.8799718541356696E-4	TGTGCTGATGATAAGAAACTCTTT	CADDKKLF	TRGV10	.	TRGJ1	6	-1	-1	7
35	1.8799718541356696E-4	TGTGCTGCGTGTACTAAGAAACTCTTT	CAACTKKLF	TRGV10	.	TRGJ1	10	-1	-1	14
34	1.826258372588936E-4	TGTGCTGCGTGGGATCATATAACGGCCATTTATAAGAAACTCTTT	CAAWDHITAIYKKLF	TRGV10	.	TRGJ1	14	-1	-1	29
34	1.826258372588936E-4	TGTGCCTTGTGGAAGCAAGAGTTGGGCAAAAAAATCAAGGTATTT	CALWKQELGKKIKVF	TRGV9	.	TRGJP	14	-1	-1	14
34	1.826258372588936E-4	TGTGCTGCGTGGGATTATCTCATTTATTATAAGAAACTCTTT	CAAWDYLIYYKKLF	TRGV10	.	TRGJ1	16	-1	-1	23
34	1.826258372588936E-4	TGTGCTGCGTGGGATTATATGGGGGATAAGAAACTCTTT	CAAWDYMGDKKLF	TRGV10	.	TRGJ1	16	-1	-1	25
34	1.826258372588936E-4	TGTGCCTTGTGGGAGGTGGTTGCTTGGTTCAAGATATTT	CALWEVVAWFKIF	TRGV9	.	TRGJP1	17	-1	-1	20
34	1.826258372588936E-4	TGTGCCACCTGGGACCGGGGATATTATAAGAAACTCTTT	CATWDRGYYKKLF	TRGV2	.	TRGJ1	18	-1	-1	21
34	1.826258372588936E-4	TGTGCTGCGTGGCCTCGCTATTATAAGAAACTCTTT	CAAWPRYYKKLF	TRGV10	.	TRGJ1	11	-1	-1	18
34	1.826258372588936E-4	TGTGCTGCGTGGGCCCTTTATTATAAGAAACTCTTT	CAAWALYYKKLF	TRGV10	.	TRGJ1	12	-1	-1	17
34	1.826258372588936E-4	TGTGCTGCGTGGGATTATAGTCCCAAGAAACTCTTT	CAAWDYSPKKLF	TRGV10	.	TRGJ1	24	-1	-1	24
34	1.826258372588936E-4	TGTGCTGCGTGGGACTTTTATTATAAGAAACTCTTT	CAAWDFYYKKLF	TRGV10	.	TRGJ1	13	-1	-1	17
34	1.826258372588936E-4	TGTGCTCCCTTGCCCTATTATAAGAAACTCTTT	CAPLPYYKKLF	TRGV10	.	TRGJ1	5	-1	-1	15
34	1.826258372588936E-4	TGTGCTGCGTGGGCTTCGCATAAGAAACTCTTT	CAAWASHKKLF	TRGV10	.	TRGJ1	15	-1	-1	19
34	1.826258372588936E-4	TGTGCTGCGTGGGATTGGGTAGAGAAACTCTTT	CAAWDWVEKLF	TRGV10	.	TRGJ1	15	-1	-1	22
34	1.826258372588936E-4	TGTGCCTTGGGGATTTATTATAAGAAACTCTTT	CALGIYYKKLF	TRGV9	.	TRGJ1	12	-1	-1	11
34	1.826258372588936E-4	TGTGCTGTCCCCTTCATTCAGAAACTCTTT	CAVPFIQKLF	TRGV10	.	TRGJ1	6	-1	-1	19
34	1.826258372588936E-4	TGTGCTGCGTGGCCCTTTAAGAAACTCTTT	CAAWPFKKLF	TRGV10	.	TRGJ1	11	-1	-1	17
34	1.826258372588936E-4	TGTGCTGCGTGGCCCATGGAGAAACTCTTT	CAAWPMEKLF	TRGV10	.	TRGJ1	11	-1	-1	19
34	1.826258372588936E-4	TGTGCTGCGTGGGGGCTGCAGGAACTCTTT	CAAWGLQELF	TRGV10	.	TRGJ1	12	-1	-1	19
34	1.826258372588936E-4	TGTGCCACCTGGGACGGTAAGAAACTCTTT	CATWDGKKLF	TRGV2	.	TRGJ1	16	-1	-1	17
34	1.826258372588936E-4	TGTGCTGCCTATTATTATAAGAAACTCTTT	CAAYYYKKLF	TRGV10	.	TRGJ1	7	-1	-1	10
34	1.826258372588936E-4	TGTGCCACCTGGGACGGGCGAGGGAAACTCTTT	CATWDGRGKLF	TRGV2	.	TRGJ1	18	-1	-1	23
33	1.7725448910422027E-4	TGTGCCTTGTGGGAGAGCAGTGCCGCTCTAAAAATGAATTATTATAAGAAACTCTTT	CALWESSAALKMNYYKKLF	TRGV9	.	TRGJ1	14	-1	-1	35
33	1.7725448910422027E-4	TGTGCCTTGTGGGAGGCCCAAGGGTCGAATTATTATAAGAAACTCTTT	CALWEAQGSNYYKKLF	TRGV9	.	TRGJ1	15	-1	-1	24
33	1.7725448910422027E-4	TGTGCCTTGTGGGAGGGCAGGACCACTGGTTGGTTCAAGATATTT	CALWEGRTTGWFKIF	TRGV9	.	TRGJP1	18	-1	-1	21
33	1.7725448910422027E-4	TGTGCTGCGTGGGATAGGGGAGTAGATTATAAGAAACTCTTT	CAAWDRGVDYKKLF	TRGV10	.	TRGJ1	14	-1	-1	25
33	1.7725448910422027E-4	TGTGCTGCGTGGGATCCCATTTATTATAAGAAACTCTTT	CAAWDPIYYKKLF	TRGV10	.	TRGJ1	14	-1	-1	20
33	1.7725448910422027E-4	TGTGCTGCGTGGGACCTCACTGGTTGGTTCAAGATATTT	CAAWDLTGWFKIF	TRGV10	.	TRGJP1	13	-1	-1	17
33	1.7725448910422027E-4	TGTGCTGCGTGGGGGGACTATTATAAGAAACTCTTT	CAAWGDYYKKLF	TRGV10	.	TRGJ1	12	-1	-1	18
33	1.7725448910422027E-4	TGTGCTGCGTGGGGGATTTATTATAAGAAACTCTTT	CAAWGIYYKKLF	TRGV10	.	TRGJ1	12	-1	-1	14
33	1.7725448910422027E-4	TGTGCTGCGTGGGATTTCCGTTATAAGAAACTCTTT	CAAWDFRYKKLF	TRGV10	.	TRGJ1	15	-1	-1	20
33	1.7725448910422027E-4	TGTGCTGCGTGGGATTATAAATATAAGAAACTCTTT	CAAWDYKYKKLF	TRGV10	.	TRGJ1	16	-1	-1	21
33	1.7725448910422027E-4	TGTGCTGCGTGGGATCGTTATTATAAGAAACTCTTT	CAAWDRYYKKLF	TRGV10	.	TRGJ1	14	-1	-1	17
33	1.7725448910422027E-4	TGTGCTGCGTGGGATTTGCCGGTAGGACTCTTT	CAAWDLPVGLF	TRGV10	.	TRGJ1	15	-1	-1	26
33	1.7725448910422027E-4	TGTGCCACCTGGGATAATTATAAGAAACTCTTT	CATWDNYKKLF	TRGV4	.	TRGJ1	14	-1	-1	13
33	1.7725448910422027E-4	TGTGCTGCCCAACGAGGGAAACTCTTT	CAAQRGKLF	TRGV10	.	TRGJ1	7	-1	-1	17
33	1.7725448910422027E-4	TGTGCTGCGTTTTATTATAAGAAACTCTTT	CAAFYYKKLF	TRGV10	.	TRGJ1	9	-1	-1	11
32	1.7188314094954694E-4	TGTGCTGCGTGGGTTCCAGGTCGCGGGTCTTATTATAAGAAACTCTTT	CAAWVPGRGSYYKKLF	TRGV10	.	TRGJ1	12	-1	-1	29
32	1.7188314094954694E-4	TGTGCTGCGTGGGGAACGCCCACCACTGGTTGGTTCAAGATATTT	CAAWGTPTTGWFKIF	TRGV10	.	TRGJP1	12	-1	-1	21
32	1.7188314094954694E-4	TGTGCTGCGTGGGCCAAGACGGTTTATTATAAGAAACTCTTT	CAAWAKTVYYKKLF	TRGV10	.	TRGJ1	12	-1	-1	23
32	1.7188314094954694E-4	TGTGCTGCGTGGGATTCGAACAATTATTATAAGAAACTCTTT	CAAWDSNNYYKKLF	TRGV10	.	TRGJ1	15	-1	-1	21
32	1.7188314094954694E-4	TGTGCTGCGTGGGCCCGCTCTTATTATAAGAAACTCTTT	CAAWARSYYKKLF	TRGV10	.	TRGJ1	12	-1	-1	20
32	1.7188314094954694E-4	TGTGCTGCGTGGGACCCCTCCGGTTGGTTCAAGATATTT	CAAWDPSGWFKIF	TRGV10	.	TRGJP1	13	-1	-1	21
32	1.7188314094954694E-4	TGTGCCACCTGGGACGGTTCTTATTATAAGAAACTCTTT	CATWDGSYYKKLF	TRGV2	.	TRGJ1	16	-1	-1	20
32	1.7188314094954694E-4	TGTGCCACCTGGGACGGATCGTATTATAAGAAACTCTTT	CATWDGSYYKKLF	TRGV2	.	TRGJ1	16	-1	-1	21
32	1.7188314094954694E-4	TGTGCTGCGTGGGGGGGTTATTATAAGAAACTCTTT	CAAWGGYYKKLF	TRGV10	.	TRGJ1	12	-1	-1	17
32	1.7188314094954694E-4	TGTGCTGCGTGGGATTATCGTTATAAGAAACTCTTT	CAAWDYRYKKLF	TRGV10	.	TRGJ2	23	-1	-1	20
32	1.7188314094954694E-4	TGTGCTGCGTGGGATCGGGATAAGAAACTCTTT	CAAWDRDKKLF	TRGV10	.	TRGJ1	14	-1	-1	19
32	1.7188314094954694E-4	TGTGCTGCGTGGGAACTCGGTAAGAAACTCTTT	CAAWELGKKLF	TRGV10	.	TRGJ1	13	-1	-1	20
32	1.7188314094954694E-4	TGTGCTGCGTGGGATGGACTCTTT	CAAWDGLF	TRGV10	.	TRGJ1	14	-1	-1	17
32	1.7188314094954694E-4	TGTGCTGCGTGGGCCCCGGGGAAACTCTTT	CAAWAPGKLF	TRGV10	.	TRGJ1	12	-1	-1	20
32	1.7188314094954694E-4	TGTGCTGCGTGGGATGGGAAGAAACTCTTT	CAAWDGKKLF	TRGV10	.	TRGJ1	14	-1	-1	18
32	1.7188314094954694E-4	TGTGCTGCGTGGGATATATTTTGGAAACTCTTT	CAAWDIFWKLF	TRGV10	.	TRGJ1	14	-1	-1	23
31	1.6651179279487358E-4	TGTGCTGCGTGGGATTATCGCCCAAATTATAAGAAACTCTTT	CAAWDYRPNYKKLF	TRGV10	.	TRGJ1	16	-1	-1	25
31	1.6651179279487358E-4	TGTGCTGCGTGGGATGGTCAAAATTATTATAAGAAACTCTTT	CAAWDGQNYYKKLF	TRGV10	.	TRGJ1	14	-1	-1	21
31	1.6651179279487358E-4	TGTGCCTTGTGGGAGGAGTCCACTGGTTGGTTCAAGATATTT	CALWEESTGWFKIF	TRGV9	.	TRGJP1	15	-1	-1	19
31	1.6651179279487358E-4	TGTGCTGTGGGGGCGGGGTTTTATTATAAGAAACTCTTT	CAVGAGFYYKKLF	TRGV10	.	TRGJ1	12	-1	-1	20
31	1.6651179279487358E-4	TGTGCTGCGTGGGCCCCGAATTATTATAAGAAACTCTTT	CAAWAPNYYKKLF	TRGV10	.	TRGJ1	12	-1	-1	16
31	1.6651179279487358E-4	TGTGCTGCGTGGGGGACCACTTATTATAAGAAACTCTTT	CAAWGTTYYKKLF	TRGV10	.	TRGJ1	12	-1	-1	20
31	1.6651179279487358E-4	TGTGCTGCGTGGGATTTGGATTATTATAAGAAACTCTTT	CAAWDLDYYKKLF	TRGV10	.	TRGJ1	15	-1	-1	13
31	1.6651179279487358E-4	TGTGCTGCGTGGGATTCAAGGGATTGGTTCAAGATATTT	CAAWDSRDWFKIF	TRGV10	.	TRGJP1	15	-1	-1	23
31	1.6651179279487358E-4	TGTGCTGCGTGGGATTATGAGGGGTTTAAGAAACTCTTT	CAAWDYEGFKKLF	TRGV10	.	TRGJ1	16	-1	-1	26
31	1.6651179279487358E-4	TGTGCTGCGTGGGATGTAAATTATTATAAGAAACTCTTT	CAAWDVNYYKKLF	TRGV10	.	TRGJ1	14	-1	-1	18
31	1.6651179279487358E-4	TGTGCTGCGTGGACGTCGGATTATTATAAGAAACTCTTT	CAAWTSDYYKKLF	TRGV10	.	TRGJ1	11	-1	-1	15
31	1.6651179279487358E-4	TGTGCTGCGTCTCCATCTTATTATAAGAAACTCTTT	CAASPSYYKKLF	TRGV10	.	TRGJ1	9	-1	-1	17
31	1.6651179279487358E-4	TGTGCTGCGTGGGATTTTAATTATAAGAAACTCTTT	CAAWDFNYKKLF	TRGV10	.	TRGJ1	15	-1	-1	19
31	1.6651179279487358E-4	TGTGCTGCGTGGGATGGTTATTATAAGAAACTCTTT	CAAWDGYYKKLF	TRGV10	.	TRGJ1	14	-1	-1	17
31	1.6651179279487358E-4	TGTGCTGCGTGGGACCTGCATTATAAGAAACTCTTT	CAAWDLHYKKLF	TRGV10	.	TRGJ1	13	-1	-1	19
31	1.6651179279487358E-4	TGTGCCACCTGGGACGGGGATTATAAGAAACTCTTT	CATWDGDYKKLF	TRGV2	.	TRGJ1	17	-1	-1	19
31	1.6651179279487358E-4	TGTGCTGCGTGCACTGGTTGGTTCAAGATATTT	CAACTGWFKIF	TRGV10	.	TRGJP1	10	-1	-1	11
31	1.6651179279487358E-4	TGTGCTGCGTGGGGCGAGAAACTCTTT	CAAWGEKLF	TRGV10	.	TRGJ1	12	-1	-1	16
31	1.6651179279487358E-4	TGTGCTGCGTGGGATTTCTCTAAGAAACTCTTT	CAAWDFSKKLF	TRGV10	.	TRGJ1	15	-1	-1	20
31	1.6651179279487358E-4	TGTGCTGCGTGGGATATGGGGCAGAAACTCTTT	CAAWDMGQKLF	TRGV10	.	TRGJ1	14	-1	-1	22
31	1.6651179279487358E-4	TGTGCCACCTGGGACGGTTATAAGAAACTCTTT	CATWDGYKKLF	TRGV4	.	TRGJ1	16	-1	-1	17
31	1.6651179279487358E-4	TGTGCCACCTGGGACGGGCGGGGGAAACTCTTT	CATWDGRGKLF	TRGV4	.	TRGJ1	18	-1	-1	23
31	1.6651179279487358E-4	TGTGCTGCGTGTAAGAAGAAACTCTTT	CAACKKKLF	TRGV10	.	TRGJ1	10	-1	-1	15
31	1.6651179279487358E-4	TGTGCTGCGTGGGTCGGGAAACTCTTT	CAAWVGKLF	TRGV10	.	TRGJ1	12	-1	-1	17
31	1.6651179279487358E-4	TGTGCTGCGTGGGTACAGAAACTCTTT	CAAWVQKLF	TRGV10	.	TRGJ1	12	-1	-1	16
30	1.6114044464020025E-4	TGTGCTGCGTGGGATTATCCTCCCTCGAATTATTATAAGAAACTCTTT	CAAWDYPPSNYYKKLF	TRGV10	.	TRGJ1	16	-1	-1	24
30	1.6114044464020025E-4	TGTGCCTTGTGGGAGCGGTCCCCTAGTAGTGATTGGATCAAGACGTTT	CALWERSPSSDWIKTF	TRGV9	.	TRGJP2	14	-1	-1	23
30	1.6114044464020025E-4	TGTGCTGCGTGGTCATTTTCAAGGGGTGATTATAAGAAACTCTTT	CAAWSFSRGDYKKLF	TRGV10	.	TRGJ1	11	-1	-1	28
30	1.6114044464020025E-4	TGTGCTGCGTGGGATTATAAAAGGACGGAAAGGGAGAAACTCTTT	CAAWDYKRTEREKLF	TRGV10	.	TRGJ1	16	-1	-1	34
30	1.6114044464020025E-4	TGTGCTGCGTGGGATTATAAAAAGGTGCGGTATAAGAAACTCTTT	CAAWDYKKVRYKKLF	TRGV10	.	TRGJ1	16	-1	-1	30
30	1.6114044464020025E-4	TGTGCCACCTGGGACGGGCATAGTGATTGGATCAAGACGTTT	CATWDGHSDWIKTF	TRGV2	.	TRGJP2	18	-1	-1	20
30	1.6114044464020025E-4	TGTGCCACCTGGGACACCGCGAATTATTATAAGAAACTCTTT	CATWDTANYYKKLF	TRGV5	.	TRGJ1	15	-1	-1	19
30	1.6114044464020025E-4	TGTGCTGCGTGGCAACTCCCGCATTATAAGAAACTCTTT	CAAWQLPHYKKLF	TRGV10	.	TRGJ1	11	-1	-1	22
30	1.6114044464020025E-4	TGTGCTGCGGACGCAGCAAGTTATTATAAGAAACTCTTT	CAADAASYYKKLF	TRGV10	.	TRGJ1	8	-1	-1	20
30	1.6114044464020025E-4	TGTGCCACCTGGGACGGGTATTATAAGAAACTCTTT	CATWDGYYKKLF	TRGV2	.	TRGJ1	17	-1	-1	18
30	1.6114044464020025E-4	TGTGCTGCGTGGGATTGGAGGAAACTCTTT	CAAWDWRKLF	TRGV10	.	TRGJ1	15	-1	-1	20
30	1.6114044464020025E-4	TGTGCTGCGTGGGATTATAGGAAACTCTTT	CAAWDYRKLF	TRGV10	.	TRGJ1	16	-1	-1	13
30	1.6114044464020025E-4	TGTGCTGCGTGGGATCCGTGGGAGAAACTCTTT	CAAWDPWEKLF	TRGV10	.	TRGJ1	14	-1	-1	22
30	1.6114044464020025E-4	TGTGCCACCTGGGCTTATTATAAGAAACTCTTT	CATWAYYKKLF	TRGV4	.	TRGJ1	12	-1	-1	14
30	1.6114044464020025E-4	TGTGCTGCGTGGGATAGTCGTTGGTTCAAGATATTT	CAAWDSRWFKIF	TRGV10	.	TRGJP1	14	-1	-1	19
30	1.6114044464020025E-4	TGTGCCTTGTGGGTGGTTAGGAAACTCTTT	CALWVVRKLF	TRGV9	.	TRGJ1	16	-1	-1	17
29	1.557690964855269E-4	TGTGCTGCGTGGGATTCGACAGTGGTCATTTATTATAAGAAACTCTTT	CAAWDSTVVIYYKKLF	TRGV10	.	TRGJ1	15	-1	-1	29
29	1.557690964855269E-4	TGTGCCTTGTGGGAGGTGCATAGTAGTGATTGGATCAAGACGTTT	CALWEVHSSDWIKTF	TRGV9	.	TRGJP2	19	-1	-1	19
29	1.557690964855269E-4	TGTGCCTTGTGGGAGGCCCGAGGGAATTATTATAAGAAACTCTTT	CALWEARGNYYKKLF	TRGV9	.	TRGJ1	15	-1	-1	23
29	1.557690964855269E-4	TGTGCTGCGTGGGATTACGCTATTTATTATAAGAAACTCTTT	CAAWDYAIYYKKLF	TRGV10	.	TRGJ2	18	-1	-1	23
29	1.557690964855269E-4	TGTGCTGCGTGGGACTATACCACTGGTTGGTTCAAGATATTT	CAAWDYTTGWFKIF	TRGV10	.	TRGJP1	16	-1	-1	8
29	1.557690964855269E-4	TGTGCTGCGTGGGTGCTCATTTATTATAAGAAACTCTTT	CAAWVLIYYKKLF	TRGV10	.	TRGJ1	12	-1	-1	20
29	1.557690964855269E-4	TGTGCTGCGTGGGGAAAAGATTATTATAAGAAACTCTTT	CAAWGKDYYKKLF	TRGV10	.	TRGJ1	12	-1	-1	19
29	1.557690964855269E-4	TGTGCTGCGTGGGATTCCAGGGGTTATAAGAAACTCTTT	CAAWDSRGYKKLF	TRGV10	.	TRGJ1	15	-1	-1	23
29	1.557690964855269E-4	TGTGCTGCGTGGGACCCAAATTATTATAAGAAACTCTTT	CAAWDPNYYKKLF	TRGV10	.	TRGJ1	13	-1	-1	18
29	1.557690964855269E-4	TGTGCTGCGTGGGACCAGAATTATTATAAGAAACTCTTT	CAAWDQNYYKKLF	TRGV10	.	TRGJ1	13	-1	-1	17
29	1.557690964855269E-4	TGTGCTGCGTGGGAGCAGAATTATTATAAGAAACTCTTT	CAAWEQNYYKKLF	TRGV10	.	TRGJ1	13	-1	-1	17
29	1.557690964855269E-4	TGTGCTGCGTGGATTGTCTTTTATTATAAGAAACTCTTT	CAAWIVFYYKKLF	TRGV10	.	TRGJ1	14	-1	-1	20
29	1.557690964855269E-4	TGTGCCACCTGGGACAGGCCTTATTATAAGAAACTCTTT	CATWDRPYYKKLF	TRGV7	.	TRGJ1	20	-1	-1	20
29	1.557690964855269E-4	TGTGCCACCTGGGACAGGCGTTATTATAAGAAACTCTTT	CATWDRRYYKKLF	TRGV3	.	TRGJ1	18	-1	-1	20
29	1.557690964855269E-4	TGTGCCACCTGGGACAGGAATTATTATAAGAAACTCTTT	CATWDRNYYKKLF	TRGV7	.	TRGJ1	17	-1	-1	17
29	1.557690964855269E-4	TGTGCTGCGTGGGATTCTGGTTGGTTCAAGATATTT	CAAWDSGWFKIF	TRGV10	.	TRGJP1	15	-1	-1	16
29	1.557690964855269E-4	TGTGCTGCGTGGGATCCCGGTTGGTTCAAGATATTT	CAAWDPGWFKIF	TRGV10	.	TRGJP1	14	-1	-1	18
29	1.557690964855269E-4	TGTGCCTTGTGGGAGGAAATTAAGAAACTCTTT	CALWEEIKKLF	TRGV9	.	TRGJ1	15	-1	-1	20
29	1.557690964855269E-4	TGTGCTGACCGAGTTGAGAAACTCTTT	CADRVEKLF	TRGV10	.	TRGJ1	6	-1	-1	16
29	1.557690964855269E-4	TGTGCCACCTGGGACAGGCGGGGGAAACTCTTT	CATWDRRGKLF	TRGV3	.	TRGJ1	18	-1	-1	23
29	1.557690964855269E-4	TTTCGGTATAAGAAACTCTTT	FRYKKLF	TRGV10	.	TRGJ1	0	-1	-1	6
29	1.557690964855269E-4	TGTGCTGCGTGGGATCCTCATTATAAGAAACTCTTT	CAAWDPHYKKLF	TRGV10	.	TRGJ2	14	-1	-1	19
29	1.557690964855269E-4	TGTGCTGCGTGGGACCCCCTTTATAAGAAACTCTTT	CAAWDPLYKKLF	TRGV10	.	TRGJ1	13	-1	-1	20
28	1.5039774833085356E-4	TGTGCCTTGTGGGAGGTGCACCCGTCAATTTATACCACTGGTTGGTTCAAGATATTT	CALWEVHPSIYTTGWFKIF	TRGV9	.	TRGJP1	21	-1	-1	30
28	1.5039774833085356E-4	TGTGCTGCGTGGGATTATGGGGGGGATACCACTGGTTGGTTCAAGATATTT	CAAWDYGGDTTGWFKIF	TRGV10	.	TRGJP1	16	-1	-1	25
28	1.5039774833085356E-4	TGTGCTGCGTGGGATAAAGGGGGGAGTTATTATAAGAAACTCTTT	CAAWDKGGSYYKKLF	TRGV10	.	TRGJ1	14	-1	-1	23
28	1.5039774833085356E-4	TGTGCCTTGTGGGAGGCAAAGAATTATTATAAGAAACTCTTT	CALWEAKNYYKKLF	TRGV9	.	TRGJ1	15	-1	-1	20
28	1.5039774833085356E-4	TGTGCTGCCCCATATAGTAGTGATTGGATCAAGACGTTT	CAAPYSSDWIKTF	TRGV10	.	TRGJP2	7	-1	-1	11
28	1.5039774833085356E-4	TGTGCTGCGTCTCACGGGAATTATTATAAGAAACTCTTT	CAASHGNYYKKLF	TRGV10	.	TRGJ1	9	-1	-1	17
28	1.5039774833085356E-4	TGTGCTGCGTGGGCATATTTGCCATTTAAGAAACTCTTT	CAAWAYLPFKKLF	TRGV10	.	TRGJ1	12	-1	-1	23
28	1.5039774833085356E-4	TGTGCTGCGTGGGATTATCCCAGCTGGTTCAAGATATTT	CAAWDYPSWFKIF	TRGV10	.	TRGJP1	16	-1	-1	24
28	1.5039774833085356E-4	TGTGCTGCGTGGGATCCACGGAATTATAAGAAACTCTTT	CAAWDPRNYKKLF	TRGV10	.	TRGJ1	14	-1	-1	22
28	1.5039774833085356E-4	TGTGCTGCGTGGGTCCCCTATTATAAGAAACTCTTT	CAAWVPYYKKLF	TRGV10	.	TRGJ1	12	-1	-1	18
28	1.5039774833085356E-4	TGTGCTGCGAATCGGATTTATTATAAGAAACTCTTT	CAANRIYYKKLF	TRGV10	.	TRGJ1	8	-1	-1	14
28	1.5039774833085356E-4	TGTGCCACCTGGGACGGGCGTTATAAGAAACTCTTT	CATWDGRYKKLF	TRGV2	.	TRGJ1	18	-1	-1	20
28	1.5039774833085356E-4	TGTGCCACCTGGGACAGTTATTATAAGAAACTCTTT	CATWDSYYKKLF	TRGV7	.	TRGJ2	16	-1	-1	17
28	1.5039774833085356E-4	TGTGCTGCGTGGGGCTATTATAAGAAACTCTTT	CAAWGYYKKLF	TRGV10	.	TRGJ1	12	-1	-1	15
28	1.5039774833085356E-4	TGTGCCTTGTGGGGTTGGTTCAAGATATTT	CALWGWFKIF	TRGV9	.	TRGJP1	12	-1	-1	12
28	1.5039774833085356E-4	TGTGCTGCGTGGGATAGGCATTATAAGAAACTCTTT	CAAWDRHYKKLF	TRGV10	.	TRGJ1	14	-1	-1	19
28	1.5039774833085356E-4	TGTGCCACCTGGGACGGGAAGAAACTCTTT	CATWDGKKLF	TRGV2	.	TRGJ1	17	-1	-1	18
28	1.5039774833085356E-4	TGTGCTGCTTCACATTATTATAAGAAACTCTTT	CAASHYYKKLF	TRGV10	.	TRGJ1	7	-1	-1	13
28	1.5039774833085356E-4	TGTGCCACCTGGGACGGGCCGGAGAAACTCTTT	CATWDGPEKLF	TRGV2	.	TRGJ1	19	-1	-1	22
27	1.4502640017618023E-4	TGTGCTGCGTGGGATTGGCTTCTCTCCACTGGTTGGTTCAAGATATTT	CAAWDWLLSTGWFKIF	TRGV10	.	TRGJP1	15	-1	-1	25
27	1.4502640017618023E-4	TGTGCTGCGTGGGATTATAGAGGACCCTATTATAAGAAACTCTTT	CAAWDYRGPYYKKLF	TRGV10	.	TRGJ1	16	-1	-1	27
27	1.4502640017618023E-4	TGTGCTGCGTGGGATTGTACCACTGGTTGGTTCAAGATATTT	CAAWDCTTGWFKIF	TRGV10	.	TRGJP1	15	-1	-1	17
27	1.4502640017618023E-4	TGTGCCTTGTGGGTCCCTACCACTGGTTGGTTCAAGATATTT	CALWVPTTGWFKIF	TRGV9	.	TRGJP1	12	-1	-1	17
27	1.4502640017618023E-4	TGTGCCACCTGGGACAGGCCCCTTGAGTATAAGAAACTCTTT	CATWDRPLEYKKLF	TRGV7	.	TRGJ1	19	-1	-1	27
27	1.4502640017618023E-4	TGTGCTGCGTGGGTTCAGAATTATTATAAGAAACTCTTT	CAAWVQNYYKKLF	TRGV10	.	TRGJ1	12	-1	-1	13
27	1.4502640017618023E-4	TGTGCTGCGTGGGGAAAAAATTATTATAAGAAACTCTTT	CAAWGKNYYKKLF	TRGV10	.	TRGJ1	12	-1	-1	18
27	1.4502640017618023E-4	TGTGCTGCGTGGGATTATCTTCTTTATAAGAAACTCTTT	CAAWDYLLYKKLF	TRGV10	.	TRGJ1	16	-1	-1	23
27	1.4502640017618023E-4	TGTGCTGCGTGGGATTATAAACCTTATAAGAAACTCTTT	CAAWDYKPYKKLF	TRGV10	.	TRGJ1	16	-1	-1	23
27	1.4502640017618023E-4	TGTGCTGCGTGGGATGTGCCTTATTATAAGAAACTCTTT	CAAWDVPYYKKLF	TRGV10	.	TRGJ1	14	-1	-1	20
27	1.4502640017618023E-4	TGTGCCACCTGGGACGGCGATTATTATAAGAAACTCTTT	CATWDGDYYKKLF	TRGV2	.	TRGJ1	16	-1	-1	19
27	1.4502640017618023E-4	TGTGCTGCGTGGGACGATTATTATAAGAAACTCTTT	CAAWDDYYKKLF	TRGV10	.	TRGJ1	13	-1	-1	16
27	1.4502640017618023E-4	TGTGCTGCGTGGGAGGATTATTATAAGAAACTCTTT	CAAWEDYYKKLF	TRGV10	.	TRGJ1	13	-1	-1	16
27	1.4502640017618023E-4	TGTGCCACCTGGGACGGATATTATAAGAAACTCTTT	CATWDGYYKKLF	TRGV2	.	TRGJ1	16	-1	-1	18
27	1.4502640017618023E-4	TGTGCCACCTGGGACAGGCTTTATAAGAAACTCTTT	CATWDRLYKKLF	TRGV3	.	TRGJ1	18	-1	-1	20
27	1.4502640017618023E-4	TGTGCTGCGTGGGTTAATTATTATAAGAAACTCTTT	CAAWVNYYKKLF	TRGV10	.	TRGJ1	15	-1	-1	15
27	1.4502640017618023E-4	TGTGCCACCTGGGATGGTTATAAGAAACTCTTT	CATWDGYKKLF	TRGV4	.	TRGJ1	16	-1	-1	17
27	1.4502640017618023E-4	TGTGCCACCTGGGACAAGAAACTCTTT	CATWDKKLF	TRGV2	.	TRGJ1	14	-1	-1	15
27	1.4502640017618023E-4	TGTGCTGCGTGGGATCTTTATTATAAGAAACTCTTT	CAAWDLYYKKLF	TRGV10	.	TRGJ1	14	-1	-1	17
26	1.3965505202150687E-4	TGTGCTGCGTGGGATCCCCCACTCCTGAATTATTATAAGAAACTCTTT	CAAWDPPLLNYYKKLF	TRGV10	.	TRGJ1	14	-1	-1	26
26	1.3965505202150687E-4	TGTGCCTTGTGGGAGGTGCTCCTCCTCACTGGTTGGTTCAAGATATTT	CALWEVLLLTGWFKIF	TRGV9	.	TRGJP1	28	-1	-1	26
26	1.3965505202150687E-4	TGTGCTGCGTGGGACCGCCGGGGTTTTTATTATAAGAAACTCTTT	CAAWDRRGFYYKKLF	TRGV10	.	TRGJ1	13	-1	-1	26
26	1.3965505202150687E-4	TGTGCTGCGTGGGTCAAAGCGAATTATTATAAGAAACTCTTT	CAAWVKANYYKKLF	TRGV10	.	TRGJ1	12	-1	-1	19
26	1.3965505202150687E-4	TGTGCTGCGTGGGCCCAACCCTATTATTATAAGAAACTCTTT	CAAWAQPYYYKKLF	TRGV10	.	TRGJ1	12	-1	-1	22
26	1.3965505202150687E-4	TGTGCTGCGTGGGATTTCCCCACCCATTATAAGAAACTCTTT	CAAWDFPTHYKKLF	TRGV10	.	TRGJ1	15	-1	-1	25
26	1.3965505202150687E-4	TGTGCTGCGTGGGATCTTCACTATTATTATAAGAAACTCTTT	CAAWDLHYYYKKLF	TRGV10	.	TRGJ1	14	-1	-1	22
26	1.3965505202150687E-4	TGTGCTGCGTGGGATCCCCCTAATTATTATAAGAAACTCTTT	CAAWDPPNYYKKLF	TRGV10	.	TRGJ1	14	-1	-1	21
26	1.3965505202150687E-4	TGTGCTGCGTGGGATCACCCGAATTATTATAAGAAACTCTTT	CAAWDHPNYYKKLF	TRGV10	.	TRGJ1	17	-1	-1	19
26	1.3965505202150687E-4	TGTGCTGCGTGGGACGGAGAGCATTATTATAAGAAACTCTTT	CAAWDGEHYYKKLF	TRGV10	.	TRGJ1	13	-1	-1	22
26	1.3965505202150687E-4	TGTGCTGCGTGGGTTACCACTGGTTGGTTCAAGATATTT	CAAWVTTGWFKIF	TRGV10	.	TRGJP1	16	-1	-1	14
26	1.3965505202150687E-4	TGTGCTGCGTGGGACCTGAATTATTATAAGAAACTCTTT	CAAWDLNYYKKLF	TRGV10	.	TRGJ1	13	-1	-1	17
26	1.3965505202150687E-4	TGTGCTGCGTGGGGGCCTTATTATAAGAAACTCTTT	CAAWGPYYKKLF	TRGV10	.	TRGJ1	12	-1	-1	17
26	1.3965505202150687E-4	TGTGCTGCGTGGGATTCGAAGAAACTCTTT	CAAWDSKKLF	TRGV10	.	TRGJ1	15	-1	-1	18
26	1.3965505202150687E-4	TGTGCCACCCCCACTAGCACGCTCTTT	CATPTSTLF	TRGV7	.	TRGJ1	8	-1	-1	21
26	1.3965505202150687E-4	TGTAATAAGAAACTCTTT	CNKKLF	TRGV10	.	TRGJ1	2	-1	-1	4
26	1.3965505202150687E-4	TGTGCCTTGTGGGAGGTGCAAGATTATAAGAAACTCTTT	CALWEVQDYKKLF	TRGV9	.	TRGJ1	19	-1	-1	22
26	1.3965505202150687E-4	TGTGCTGCGTGGGGCACGGATAAGAAACTCTTT	CAAWGTDKKLF	TRGV10	.	TRGJ1	12	-1	-1	19
26	1.3965505202150687E-4	TGTGCTGCGTGGGATATCCCTAAGAAACTCTTT	CAAWDIPKKLF	TRGV10	.	TRGJ1	14	-1	-1	20
26	1.3965505202150687E-4	TGTGCTGCGTGGGAGCTCCGTAAGAAACTCTTT	CAAWELRKKLF	TRGV10	.	TRGJ1	13	-1	-1	20
26	1.3965505202150687E-4	TGTGCTGCGGTGAATTATTATAAGAAACTCTTT	CAAVNYYKKLF	TRGV10	.	TRGJ1	8	-1	-1	11
26	1.3965505202150687E-4	TGTGCCTTGTGGGAGCCCTATAAGAAACTCTTT	CALWEPYKKLF	TRGV9	.	TRGJ1	14	-1	-1	18
26	1.3965505202150687E-4	TGTGCCACCTGGGACGGGCGGGTGAAACTCTTT	CATWDGRVKLF	TRGV2	.	TRGJ1	18	-1	-1	23
26	1.3965505202150687E-4	TGTGCTGCGTGGATATTAGATTATAAGAAACTCTTT	CAAWILDYKKLF	TRGV10	.	TRGJ1	11	-1	-1	19
26	1.3965505202150687E-4	TGTGCTGCGTGGGCGAGGGGGCTCTTT	CAAWARGLF	TRGV10	.	TRGJ1	12	-1	-1	21
25	1.3428370386683354E-4	TGTGCTGCGTGGGATTATCGGCGTCCATCATTATCTTATAAGAAACTCTTT	CAAWDYRRPSLSYKKLF	TRGV10	.	TRGJ1	16	-1	-1	35
25	1.3428370386683354E-4	TGTGCTGCGTGGGATTCCTCGGGGGTTGGGGGTTGGTTCAAGATATTT	CAAWDSSGVGGWFKIF	TRGV10	.	TRGJP1	15	-1	-1	30
25	1.3428370386683354E-4	TGTGCTGCGTGGGATTATAGGTGCCCCTTTTATTATAAGAAACTCTTT	CAAWDYRCPFYYKKLF	TRGV10	.	TRGJ1	16	-1	-1	29
25	1.3428370386683354E-4	TGTGCTGCGTGGAATACGCAACCCAAAAATTATTATAAGAAACTCTTT	CAAWNTQPKNYYKKLF	TRGV10	.	TRGJ1	24	-1	-1	27
25	1.3428370386683354E-4	TGTGCTGCGTGGGATTACTTTCGGATATTTTATAAGAAACTCTTT	CAAWDYFRIFYKKLF	TRGV10	.	TRGJ1	17	-1	-1	19
25	1.3428370386683354E-4	TGTGCCACCTGGGACGACACCCCGATGTATTATAAGAAACTCTTT	CATWDDTPMYYKKLF	TRGV2	.	TRGJ1	15	-1	-1	27
25	1.3428370386683354E-4	TGTGCTGCGTGGGTCCTTAGGAATTATTATAAGAAACTCTTT	CAAWVLRNYYKKLF	TRGV10	.	TRGJ1	12	-1	-1	20
25	1.3428370386683354E-4	TGTGCTGCGTGGGATTCTCACCCGTATTATAAGAAACTCTTT	CAAWDSHPYYKKLF	TRGV10	.	TRGJ1	15	-1	-1	24
25	1.3428370386683354E-4	TGTGCTGCGTGGGATTATATCGGTTATTATAAGAAACTCTTT	CAAWDYIGYYKKLF	TRGV10	.	TRGJ1	16	-1	-1	23
25	1.3428370386683354E-4	TGTGCCTTGTGGGAGGTGATCGCTGGTTGGTTCAAGATATTT	CALWEVIAGWFKIF	TRGV9	.	TRGJP1	17	-1	-1	22
25	1.3428370386683354E-4	TGTGCTGCGTGGGCTACAATTTATTATAAGAAACTCTTT	CAAWATIYYKKLF	TRGV10	.	TRGJ1	12	-1	-1	20
25	1.3428370386683354E-4	TGTGCTGCGTGGGATTATATATCCGACAAGAAACTCTTT	CAAWDYISDKKLF	TRGV10	.	TRGJ1	16	-1	-1	27
25	1.3428370386683354E-4	TGTGCTGCGTGGGATCCAGGTTATTATAAGAAACTCTTT	CAAWDPGYYKKLF	TRGV10	.	TRGJ1	14	-1	-1	20
25	1.3428370386683354E-4	TGTGCCACCTGGGACGGGTTTTATTATAAGAAACTCTTT	CATWDGFYYKKLF	TRGV2	.	TRGJ1	17	-1	-1	20
25	1.3428370386683354E-4	TGTGCCACCTGGGACGGGCGATTTTATAAGAAACTCTTT	CATWDGRFYKKLF	TRGV2	.	TRGJ1	18	-1	-1	20
25	1.3428370386683354E-4	TGTGCTGCGTGGGATTATAAGTATAAGAAACTCTTT	CAAWDYKYKKLF	TRGV10	.	TRGJ1	16	-1	-1	21
25	1.3428370386683354E-4	TGTGCTGCGTGGGATTACGGCTATAAGAAACTCTTT	CAAWDYGYKKLF	TRGV10	.	TRGJ2	18	-1	-1	21
25	1.3428370386683354E-4	TGTGCTGCGTGGGATGACAAATATAAGAAACTCTTT	CAAWDDKYKKLF	TRGV10	.	TRGJ1	17	-1	-1	21
25	1.3428370386683354E-4	TGTGCTGCGCGCCCCACTGGTTGGTTCAAGATATTT	CAARPTGWFKIF	TRGV10	.	TRGJP1	8	-1	-1	13
25	1.3428370386683354E-4	TGTGCCACCTGGGAGAGGTATTATAAGAAACTCTTT	CATWERYYKKLF	TRGV5	.	TRGJ1	17	-1	-1	18
25	1.3428370386683354E-4	TGTGCCACCTGGGCCAATAAGAAACTCTTT	CATWANKKLF	TRGV4	.	TRGJ1	12	-1	-1	16
25	1.3428370386683354E-4	TGTGCTGCGTGGGCCGCGAATTATTATAAGAAACTCTTT	CAAWAANYYKKLF	TRGV10	.	TRGJ1	12	-1	-1	16
25	1.3428370386683354E-4	TGTGCCACCTGGGTCACAGGTTATAAGAAACTCTTT	CATWVTGYKKLF	TRGV8	.	TRGJ1	12	-1	-1	20
25	1.3428370386683354E-4	TGTGCCTCTTATTATAAGAAACTCTTT	CASYYKKLF	TRGV9	.	TRGJ1	6	-1	-1	8
25	1.3428370386683354E-4	TGTGCCCGTTATTATAAGAAACTCTTT	CARYYKKLF	TRGV9	.	TRGJ1	5	-1	-1	8
25	1.3428370386683354E-4	TGTGCCACCTGGGAAACGAAACTCTTT	CATWETKLF	TRGV4	.	TRGJ1	13	-1	-1	17
25	1.3428370386683354E-4	TGTGCCACCCATAAGAAACTCTTT	CATHKKLF	TRGV2	.	TRGJ1	8	-1	-1	10
25	1.3428370386683354E-4	TGTGCCACCTGGGACAGGCCGCGATATAAGAAACTCTTT	CATWDRPRYKKLF	TRGV5	.	TRGJ1	19	-1	-1	24
25	1.3428370386683354E-4	TGTGCTGCGTGGGATGTTTATAAGAAACTCTTT	CAAWDVYKKLF	TRGV10	.	TRGJ1	14	-1	-1	17
25	1.3428370386683354E-4	TGTGCTGCGTGGGACCCTAAGGGGAGTTATTATAAGAAACTCTTT	CAAWDPKGSYYKKLF	TRGV10	.	TRGJ1	13	-1	-1	23
24	1.2891235571216018E-4	TGTGCCTTGTGGGAGGCCTTGAATAGTAGTGATTGGATCAAGACGTTT	CALWEALNSSDWIKTF	TRGV9	.	TRGJP2	15	-1	-1	22
24	1.2891235571216018E-4	TGTGCTGTTACTCGAGGGGTCTCGAATTATTATAAGAAACTCTTT	CAVTRGVSNYYKKLF	TRGV10	.	TRGJ1	6	-1	-1	21
24	1.2891235571216018E-4	TGTGCTGCGTGGGGTTCCCACCCTAATTATTATAAGAAACTCTTT	CAAWGSHPNYYKKLF	TRGV10	.	TRGJ1	15	-1	-1	24
24	1.2891235571216018E-4	TGTGCTGCGTGGGGACCCTTTTTTTTTCGTTATAAGAAACTCTTT	CAAWGPFFFRYKKLF	TRGV10	.	TRGJ1	12	-1	-1	29
24	1.2891235571216018E-4	TGTGCTGCGTGGGATTTTTTTGGATTAGATTATAAGAAACTCTTT	CAAWDFFGLDYKKLF	TRGV10	.	TRGJ1	15	-1	-1	28
24	1.2891235571216018E-4	TGTGCTGCGTGGGCTCGACCTGCCCCCACTAAGAAACTCTTT	CAAWARPAPTKKLF	TRGV10	.	TRGJ1	12	-1	-1	29
24	1.2891235571216018E-4	TGTGCTGCGTGGGGGGCCGGGAATTATTATAAGAAACTCTTT	CAAWGAGNYYKKLF	TRGV10	.	TRGJ1	12	-1	-1	20
24	1.2891235571216018E-4	TGTGCTGCGTGGGATTCCCATGTTTATTATAAGAAACTCTTT	CAAWDSHVYYKKLF	TRGV10	.	TRGJ1	15	-1	-1	23
24	1.2891235571216018E-4	TGTGCTGCGTGGGATTCATACCCGTATTATAAGAAACTCTTT	CAAWDSYPYYKKLF	TRGV10	.	TRGJ1	15	-1	-1	24
24	1.2891235571216018E-4	TGTGCTGCGTGGGATCCCTTACCGGATTATAAGAAACTCTTT	CAAWDPLPDYKKLF	TRGV10	.	TRGJ1	14	-1	-1	25
24	1.2891235571216018E-4	TGTGCTGCGTGGGATCGAGTTCGGAATTATAAGAAACTCTTT	CAAWDRVRNYKKLF	TRGV10	.	TRGJ1	14	-1	-1	25
24	1.2891235571216018E-4	TGTGCCTTGTGGGAGGACTCGAATTATTATAAGAAACTCTTT	CALWEDSNYYKKLF	TRGV9	.	TRGJ1	15	-1	-1	18
24	1.2891235571216018E-4	TGTGCTGCGTGGCACTATAATTATTATAAGAAACTCTTT	CAAWHYNYYKKLF	TRGV10	.	TRGJ1	11	-1	-1	18
24	1.2891235571216018E-4	TGTGCTGCGTGGGATTATCTTTATTATAAGAAACTCTTT	CAAWDYLYYKKLF	TRGV10	.	TRGJ1	16	-1	-1	20
24	1.2891235571216018E-4	TGTGCTGCGTGGGATTATAATTATTATAAGAAACTCTTT	CAAWDYNYYKKLF	TRGV10	.	TRGJ1	16	-1	-1	18
24	1.2891235571216018E-4	TGTGCTGCGTGGGCTCCGGATTGGATCAAGACGTTT	CAAWAPDWIKTF	TRGV10	.	TRGJP2	12	-1	-1	18
24	1.2891235571216018E-4	TGTGCTGCGTGGGATCCACAAGATAAGAAACTCTTT	CAAWDPQDKKLF	TRGV10	.	TRGJ1	14	-1	-1	22
24	1.2891235571216018E-4	TGTGCCACCTGGGAATCGGGGTATAAGAAACTCTTT	CATWESGYKKLF	TRGV2	.	TRGJ1	13	-1	-1	21
24	1.2891235571216018E-4	TGTGCTGCGTGGGGTTTTTATAAGAAACTCTTT	CAAWGFYKKLF	TRGV10	.	TRGJ1	15	-1	-1	14
24	1.2891235571216018E-4	TGTGCTGCGTGGGGGAATTATAAGAAACTCTTT	CAAWGNYKKLF	TRGV10	.	TRGJ1	12	-1	-1	16
24	1.2891235571216018E-4	TGTGCCACCTGGACCCTAACCTATAAACTCTTT	CATWTLTYKLF	TRGV3	.	TRGJ1	11	-1	-1	24
24	1.2891235571216018E-4	TGTGCTGCGTGGGTAGATAAGAAACTCTTT	CAAWVDKKLF	TRGV10	.	TRGJ1	12	-1	-1	16
24	1.2891235571216018E-4	TGTGCCAGCACACCAAGGCTCTTT	CASTPRLF	TRGV5	.	TRGJ1	6	-1	-1	18
24	1.2891235571216018E-4	TGTGCTGCGTGGGTTTATACCACTGGTTGGTTCAAGATATTT	CAAWVYTTGWFKIF	TRGV10	.	TRGJP1	16	-1	-1	11
24	1.2891235571216018E-4	TGTGCTGCGTGCGATAGCCTGGATTATAAGAAACTCTTT	CAACDSLDYKKLF	TRGV10	.	TRGJ1	14	-1	-1	22
24	1.2891235571216018E-4	TGTGCTGCGTGGGGTCCCGCTGGTTGGTTCAAGATATTT	CAAWGPAGWFKIF	TRGV10	.	TRGJP1	12	-1	-1	16
24	1.2891235571216018E-4	TGTGCTGCGCCTCTTTTAGATTATTATAAGAAACTCTTT	CAAPLLDYYKKLF	TRGV10	.	TRGJ1	8	-1	-1	19
24	1.2891235571216018E-4	TGTGCTGCGTGGGTTCGGGATTATAAGAAACTCTTT	CAAWVRDYKKLF	TRGV10	.	TRGJ1	12	-1	-1	19
24	1.2891235571216018E-4	TGTGCTGCGTGGGATTATAACTATAAGAAACTCTTT	CAAWDYNYKKLF	TRGV10	.	TRGJ1	16	-1	-1	21
24	1.2891235571216018E-4	TGTGCCACCTGGGATTTTTATAAGAAACTCTTT	CATWDFYKKLF	TRGV8	.	TRGJ1	14	-1	-1	13
24	1.2891235571216018E-4	TGTGCCTTGTGGGAGGTGACTAAACTCTTT	CALWEVTKLF	TRGV9	.	TRGJ1	17	-1	-1	21
24	1.2891235571216018E-4	TGTGCTGCTGGTTGGTTCAAGATATTT	CAAGWFKIF	TRGV10	.	TRGJP1	10	-1	-1	7
24	1.2891235571216018E-4	TGTGCTGCGTGGGATTATAACGGCCAATATTATAAGAAACTCTTT	CAAWDYNGQYYKKLF	TRGV10	.	TRGJ1	16	-1	-1	27
24	1.2891235571216018E-4	TGTGCTGCGTGGGACCTCCGGACCACTGGTTGGTTCAAGATATTT	CAAWDLRTTGWFKIF	TRGV10	.	TRGJP1	13	-1	-1	21
24	1.2891235571216018E-4	TGTGCTGCGTGGGATACCCGGAATTATTATAAGAAACTCTTT	CAAWDTRNYYKKLF	TRGV10	.	TRGJ1	14	-1	-1	20
24	1.2891235571216018E-4	TGTGCTGCGTGGGACAATACCACTGGTTGGTTCAAGATATTT	CAAWDNTTGWFKIF	TRGV10	.	TRGJP1	13	-1	-1	16
24	1.2891235571216018E-4	TGTGCCACCTGGGACGGGCCGGGTTATTATAAGAAACTCTTT	CATWDGPGYYKKLF	TRGV2	.	TRGJ1	19	-1	-1	23
24	1.2891235571216018E-4	TGTGCTGCGTGGGATCGATTTTATAAGAAACTCTTT	CAAWDRFYKKLF	TRGV10	.	TRGJ1	14	-1	-1	14
24	1.2891235571216018E-4	TGTGCCACCTGGGACAGGCTGGGTTATTATAAGAAACTCTTT	CATWDRLGYYKKLF	TRGV7	.	TRGJ1	18	-1	-1	23
24	1.2891235571216018E-4	TGTGCTGCGTGGGGTCCCGATTATTATAAGAAACTCTTT	CAAWGPDYYKKLF	TRGV10	.	TRGJ1	12	-1	-1	19
23	1.2354100755748685E-4	TGTGCTGCGTGGGATCCCCTGGGGCATAATTATTATAAGAAACTCTTT	CAAWDPLGHNYYKKLF	TRGV10	.	TRGJ2	14	-1	-1	27
23	1.2354100755748685E-4	TGTGCTGCGTGGGATCCGCCAACCTTCAATTATTATAAGAAACTCTTT	CAAWDPPTFNYYKKLF	TRGV10	.	TRGJ1	14	-1	-1	24
23	1.2354100755748685E-4	TGTGCTGCGTGGGACAACTATACCACTGGTTGGTTCAAGATATTT	CAAWDNYTTGWFKIF	TRGV10	.	TRGJP1	13	-1	-1	18
23	1.2354100755748685E-4	TGTGCTGCGGGACCAGGGACGGGCACTGGTTGGTTCAAGATATTT	CAAGPGTGTGWFKIF	TRGV10	.	TRGJP1	8	-1	-1	23
23	1.2354100755748685E-4	TGTGCCACCTGGGACGGGCAAAATGTGGGTTATAAGAAACTCTTT	CATWDGQNVGYKKLF	TRGV2	.	TRGJ1	18	-1	-1	29
23	1.2354100755748685E-4	TGTGCTGCGTGGGATTACACCATAGGTTGGTTCAAGATATTT	CAAWDYTIGWFKIF	TRGV10	.	TRGJP1	17	-1	-1	8
23	1.2354100755748685E-4	TGTGCTGCGTGGGATGCCTCAAATTATTATAAGAAACTCTTT	CAAWDASNYYKKLF	TRGV10	.	TRGJ1	14	-1	-1	18
23	1.2354100755748685E-4	TGTGCTGCGTGGGCCGCCCCAGGTTGGTTCAAGATATTT	CAAWAAPGWFKIF	TRGV10	.	TRGJP1	12	-1	-1	21
23	1.2354100755748685E-4	TGTGCTGCGTGGGATCAGGATTATTATAAGAAACTCTTT	CAAWDQDYYKKLF	TRGV10	.	TRGJ1	14	-1	-1	19
23	1.2354100755748685E-4	TGTGCTGCGTGGGACACGAATTATTATAAGAAACTCTTT	CAAWDTNYYKKLF	TRGV10	.	TRGJ1	13	-1	-1	16
23	1.2354100755748685E-4	TGTGCCACCTGGGACGGAAATTATTATAAGAAACTCTTT	CATWDGNYYKKLF	TRGV3	.	TRGJ1	14	-1	-1	18
23	1.2354100755748685E-4	TGTGCTGCGTGGGATATTTATAAGAAACTCTTT	CAAWDIYKKLF	TRGV10	.	TRGJ1	14	-1	-1	17
23	1.2354100755748685E-4	TGTGCCACCTGGGACAGGTATGAGAAACTCTTT	CATWDRYEKLF	TRGV3	.	TRGJ1	17	-1	-1	18
23	1.2354100755748685E-4	TGTGCCACCTGGGACGGGCACAAACTCTTT	CATWDGHKLF	TRGV2	.	TRGJ1	18	-1	-1	21
23	1.2354100755748685E-4	TGTGCTGCGTGGGATTTCGGGGGAGTTTATAAGAAACTCTTT	CAAWDFGGVYKKLF	TRGV10	.	TRGJ1	18	-1	-1	26
23	1.2354100755748685E-4	TGTGCTGCGTGGGAAAATAGGAATTATTATAAGAAACTCTTT	CAAWENRNYYKKLF	TRGV10	.	TRGJ1	13	-1	-1	20
23	1.2354100755748685E-4	TGTGCTGCGTGGGAGAGGGATTATTATAAGAAACTCTTT	CAAWERDYYKKLF	TRGV10	.	TRGJ1	13	-1	-1	19
23	1.2354100755748685E-4	TGTGCCACCTGGGACGGTAGTGATTGGATCAAGACGTTT	CATWDGSDWIKTF	TRGV2	.	TRGJP2	16	-1	-1	16
23	1.2354100755748685E-4	TGTGCTGCGTGGGTCTGTTATTATAAGAAACTCTTT	CAAWVCYYKKLF	TRGV10	.	TRGJ1	12	-1	-1	17
23	1.2354100755748685E-4	TGTGCTGCGTGGGATCGACGACCTAAGAAACTCTTT	CAAWDRRPKKLF	TRGV10	.	TRGJ1	14	-1	-1	23
23	1.2354100755748685E-4	TGTGCTGCGTGGGATATAGGATATAAGAAACTCTTT	CAAWDIGYKKLF	TRGV10	.	TRGJ1	14	-1	-1	21
23	1.2354100755748685E-4	TGTGCCTTGTGGGTCTATTATTATAAGAAACTCTTT	CALWVYYYKKLF	TRGV9	.	TRGJ1	12	-1	-1	16
23	1.2354100755748685E-4	TGTGCCACCTGGGACGGAAATTATAAGAAACTCTTT	CATWDGNYKKLF	TRGV2	.	TRGJ1	16	-1	-1	19
23	1.2354100755748685E-4	TGTGCTGCTCCGGAGAATCTGAAACTCTTT	CAAPENLKLF	TRGV10	.	TRGJ1	7	-1	-1	20
23	1.2354100755748685E-4	TGTGCCACCTGGTATAAGAAACTCTTT	CATWYKKLF	TRGV4	.	TRGJ1	14	-1	-1	12
23	1.2354100755748685E-4	TGTGCTGCGTGGGATTATAACCCTCCTTATTATAAGAAACTCTTT	CAAWDYNPPYYKKLF	TRGV10	.	TRGJ1	16	-1	-1	26
23	1.2354100755748685E-4	TGTGCTGCGTGGACTGCCCCCTCGAATTATTATAAGAAACTCTTT	CAAWTAPSNYYKKLF	TRGV10	.	TRGJ1	11	-1	-1	21
23	1.2354100755748685E-4	TGTGCTGCGTGGATCACTGGTTGGTTCAAGATATTT	CAAWITGWFKIF	TRGV10	.	TRGJP1	11	-1	-1	14
23	1.2354100755748685E-4	TGTGCCACCTGGGACCCTTATTATAAGAAACTCTTT	CATWDPYYKKLF	TRGV4	.	TRGJ1	13	-1	-1	17
23	1.2354100755748685E-4	TGTGCTGCGTGGGCCCAAAGGCAGAAACTCTTT	CAAWAQRQKLF	TRGV10	.	TRGJ1	12	-1	-1	22
23	1.2354100755748685E-4	TGTGCTGCGTGGTGGTGGTTCAAGATATTT	CAAWWWFKIF	TRGV10	.	TRGJP1	11	-1	-1	12
22	1.1816965940281351E-4	TGTGCTGCGTGGGATTATACAAGTGGGTCCTTGAATTATTATAAGAAACTCTTT	CAAWDYTSGSLNYYKKLF	TRGV10	.	TRGJ1	16	-1	-1	32
22	1.1816965940281351E-4	TGTGCTGCGTGGGATTCGGTCCTCAATACCACTGGTTGGTTCAAGATATTT	CAAWDSVLNTTGWFKIF	TRGV10	.	TRGJP1	15	-1	-1	25
22	1.1816965940281351E-4	TGTGCTGCGTGGGATTTACTACAACTATCTAGGTGGTTCAAGATATTT	CAAWDLLQLSRWFKIF	TRGV10	.	TRGJP1	15	-1	-1	33
22	1.1816965940281351E-4	TGTGCTGCGTGGGATTATCCTGATACCACTGGTTGGTTCAAGATATTT	CAAWDYPDTTGWFKIF	TRGV10	.	TRGJP1	28	-1	-1	22
22	1.1816965940281351E-4	CGTGCCTTGTGGGAGGTGCGGGAGTTGGGCAAAAAAATCAAGGTATTT	RALWEVRELGKKIKVF	TRGV9	.	TRGJP	18	-1	-1	21
22	1.1816965940281351E-4	TGTGCTGCGTGGGATTCCTCCACTGGTTGGTTCAAGATATTT	CAAWDSSTGWFKIF	TRGV10	.	TRGJP1	15	-1	-1	19
22	1.1816965940281351E-4	TGTGCTGCGTGGGATTCGTACACTGGTTGGTTCAAGATATTT	CAAWDSYTGWFKIF	TRGV10	.	TRGJP1	19	-1	-1	20
22	1.1816965940281351E-4	TGTGCTGCGTGGGATTATCGTCTCTATTATAAGAAACTCTTT	CAAWDYRLYYKKLF	TRGV10	.	TRGJ1	20	-1	-1	24
22	1.1816965940281351E-4	TGTGCTGCGTGGGATAAAGGGCGATATTATAAGAAACTCTTT	CAAWDKGRYYKKLF	TRGV10	.	TRGJ1	14	-1	-1	24
22	1.1816965940281351E-4	TGTGCCACCTGGGACGGCCGCGGTGATTGGATCAAGACGTTT	CATWDGRGDWIKTF	TRGV2	.	TRGJP2	16	-1	-1	22
22	1.1816965940281351E-4	TGTGCTGCGTGGGTCGTCCCACTTGTAGAGAAACTCTTT	CAAWVVPLVEKLF	TRGV10	.	TRGJ1	12	-1	-1	28
22	1.1816965940281351E-4	TGTGCTGCGTGGGGCTTGAATTATTATAAGAAACTCTTT	CAAWGLNYYKKLF	TRGV10	.	TRGJ1	12	-1	-1	17
22	1.1816965940281351E-4	TGTGCCTTGTGGGAAGCCGAAGATTATAAGAAACTCTTT	CALWEAEDYKKLF	TRGV9	.	TRGJ1	13	-1	-1	22
22	1.1816965940281351E-4	TGTGCCACCTGGGACGAGAATTATTATAAGAAACTCTTT	CATWDENYYKKLF	TRGV2	.	TRGJ1	15	-1	-1	17
22	1.1816965940281351E-4	TGTGCTGCGTGGGGTTTTTATTATAAGAAACTCTTT	CAAWGFYYKKLF	TRGV10	.	TRGJ1	15	-1	-1	17
22	1.1816965940281351E-4	TGTGCTGCGTGGGATTATTCCTATAAGAAACTCTTT	CAAWDYSYKKLF	TRGV10	.	TRGJ1	16	-1	-1	21
22	1.1816965940281351E-4	TGTGCCACCTGGGACAGGCAGGGGGTACGGCTCTTT	CATWDRQGVRLF	TRGV7	.	TRGJ2	18	-1	-1	30
22	1.1816965940281351E-4	TGTGCTGCGTGGGATCGTGGGAAACTCTTT	CAAWDRGKLF	TRGV10	.	TRGJ1	14	-1	-1	20
22	1.1816965940281351E-4	TGTGCCACCTGGGTTTATAAGAAACTCTTT	CATWVYKKLF	TRGV4	.	TRGJ1	12	-1	-1	14
22	1.1816965940281351E-4	TGTGCCACCTGGGAAGTCTGGCTCTTT	CATWEVWLF	TRGV3	.	TRGJ1	13	-1	-1	21
22	1.1816965940281351E-4	TGTGCCACCTGGGATCTACTCTTT	CATWDLLF	TRGV3	.	TRGJ1	13	-1	-1	17
22	1.1816965940281351E-4	TGTGCTGCGTGGGATTGGAAGTTCAATTATTATAAGAAACTCTTT	CAAWDWKFNYYKKLF	TRGV10	.	TRGJ1	15	-1	-1	21
22	1.1816965940281351E-4	TGTGCTGCGTGGGACCACGATACCACTGGTTGGTTCAAGATATTT	CAAWDHDTTGWFKIF	TRGV10	.	TRGJP1	13	-1	-1	19
22	1.1816965940281351E-4	TGTGCCACCTGGGACGGGTATAGTAGTGATTGGATCAAGACGTTT	CATWDGYSSDWIKTF	TRGV2	.	TRGJP2	17	-1	-1	18
22	1.1816965940281351E-4	TGTGCTGCGTGGGATGGTTGCACTGGTTGGTTCAAGATATTT	CAAWDGCTGWFKIF	TRGV10	.	TRGJP1	14	-1	-1	20
22	1.1816965940281351E-4	TGTGCTGCGTGGGATTTGTTGTGTGGGTTCAAGATATTT	CAAWDLLCGFKIF	TRGV10	.	TRGJP1	15	-1	-1	22
22	1.1816965940281351E-4	TGTGCCTTGTGGGGGGGGGGTTATTATAAGAAACTCTTT	CALWGGGYYKKLF	TRGV9	.	TRGJ1	15	-1	-1	20
22	1.1816965940281351E-4	TGTGCCTTGTGGGACATCACTGGTTGGTTCAAGATATTT	CALWDITGWFKIF	TRGV9	.	TRGJP1	13	-1	-1	17
22	1.1816965940281351E-4	TGTGCCTTGTGGGAGGTTTCTGGTTGGTTCAAGATATTT	CALWEVSGWFKIF	TRGV9	.	TRGJP1	16	-1	-1	19
22	1.1816965940281351E-4	TGTGCTGCGTGGGCCCCTCTCTATAAGAAACTCTTT	CAAWAPLYKKLF	TRGV10	.	TRGJ1	12	-1	-1	21
22	1.1816965940281351E-4	TGTGCTGCGTGGGATTCGCCATATAAGAAACTCTTT	CAAWDSPYKKLF	TRGV10	.	TRGJ1	15	-1	-1	21
22	1.1816965940281351E-4	TGTGCCACCTGGGACGAGTATTATAAGAAACTCTTT	CATWDEYYKKLF	TRGV2	.	TRGJ1	15	-1	-1	18
22	1.1816965940281351E-4	TGTGCCACCTGGGGTTATTATAAGAAACTCTTT	CATWGYYKKLF	TRGV8	.	TRGJ1	12	-1	-1	14
22	1.1816965940281351E-4	TGTGCCACCTGGGACAGGCCGAGGAAACTCTTT	CATWDRPRKLF	TRGV7	.	TRGJ1	19	-1	-1	23
22	1.1816965940281351E-4	TGTGCTGCGAGTTATTATAAGAAACTCTTT	CAASYYKKLF	TRGV10	.	TRGJ1	8	-1	-1	7
22	1.1816965940281351E-4	TGTGCCACCTGGGACAGGAAGAAACTCTTT	CATWDRKKLF	TRGV4	.	TRGJ1	13	-1	-1	18
22	1.1816965940281351E-4	TGTGCTGCGTGGGATCGGAAACTCTTT	CAAWDRKLF	TRGV10	.	TRGJ1	14	-1	-1	17
22	1.1816965940281351E-4	TGTGCCACCTGGGACAGGCCGGTCTGTGTGGGGAAACTCTTT	CATWDRPVCVGKLF	TRGV5	.	TRGJ1	23	-1	-1	32
22	1.1816965940281351E-4	TGTGCTGCGTGGGATTGCACTGGTTGGTTCAAGATATTT	CAAWDCTGWFKIF	TRGV10	.	TRGJP1	15	-1	-1	17
22	1.1816965940281351E-4	TGTGCTGCGTGGGATTACGCGTATTATAAGAAACTCTTT	CAAWDYAYYKKLF	TRGV10	.	TRGJ1	18	-1	-1	21
22	1.1816965940281351E-4	TGTGCTGCGTGGGATTGCTATTATAAGAAACTCTTT	CAAWDCYYKKLF	TRGV10	.	TRGJ1	15	-1	-1	18
22	1.1816965940281351E-4	TGTGCCGTCGATTATTATAAGAAACTCTTT	CAVDYYKKLF	TRGV9	.	TRGJ1	5	-1	-1	7
21	1.1279831124814018E-4	TGTGCCACCTGGGACAGGCCGCGCCCGCGCAATTATTATAAGAAACTCTTT	CATWDRPRPRNYYKKLF	TRGV5	.	TRGJ1	19	-1	-1	30
21	1.1279831124814018E-4	TGTGCTGCGTGGGATTCCCCCCCCCCGGATTATTATAAGAAACTCTTT	CAAWDSPPPDYYKKLF	TRGV10	.	TRGJ1	15	-1	-1	25
21	1.1279831124814018E-4	TGTGCTGCGTGGGATTTCTCTCCTAATTATTATAAGAAACTCTTT	CAAWDFSPNYYKKLF	TRGV10	.	TRGJ1	15	-1	-1	24
21	1.1279831124814018E-4	TGTGCCTTGTGGGAGGTGCCTTCGAATTATTATAAGAAACTCTTT	CALWEVPSNYYKKLF	TRGV9	.	TRGJ1	18	-1	-1	20
21	1.1279831124814018E-4	TGTGCTGCGTGGGATTATTGTCTCCCTTATAAGAAACTCTTT	CAAWDYCLPYKKLF	TRGV10	.	TRGJ1	16	-1	-1	26
21	1.1279831124814018E-4	TGTGCTGCGTGGGATTATCTGGCATATTATAAGAAACTCTTT	CAAWDYLAYYKKLF	TRGV10	.	TRGJ1	16	-1	-1	24
21	1.1279831124814018E-4	TGTGCTGCGTGGGATATTTCCAATTATTATAAGAAACTCTTT	CAAWDISNYYKKLF	TRGV10	.	TRGJ1	14	-1	-1	13
21	1.1279831124814018E-4	TGTGCTGCGTGGGAACCGGGCACTGGTTGGTTCAAGATATTT	CAAWEPGTGWFKIF	TRGV10	.	TRGJP1	13	-1	-1	20
21	1.1279831124814018E-4	TGTGCTGCGTGGGATCAACTTTATTATAAGAAACTCTTT	CAAWDQLYYKKLF	TRGV10	.	TRGJ1	14	-1	-1	20
21	1.1279831124814018E-4	TGTGCTGCGTGGGACCGCACTGGTTGGTTCAAGATATTT	CAAWDRTGWFKIF	TRGV10	.	TRGJP1	13	-1	-1	17
21	1.1279831124814018E-4	TGTGCCACCTGGGATAAGAATTATTATAAGAAACTCTTT	CATWDKNYYKKLF	TRGV4	.	TRGJ1	14	-1	-1	17
21	1.1279831124814018E-4	TGTGCCACCTGGGACAGGCACGGTTATAAGAAACTCTTT	CATWDRHGYKKLF	TRGV7	.	TRGJ1	18	-1	-1	23
21	1.1279831124814018E-4	TGTGCTGCGTGGCCCGGTTATTATAAGAAACTCTTT	CAAWPGYYKKLF	TRGV10	.	TRGJ1	11	-1	-1	17
21	1.1279831124814018E-4	TGTGCCTTGTGGGAAGCATTCTATAAGAAACTCTTT	CALWEAFYKKLF	TRGV9	.	TRGJ1	13	-1	-1	21
21	1.1279831124814018E-4	TGTGCCACCTGGGATAGGCGGGGAGGGAAACTCTTT	CATWDRRGGKLF	TRGV8	.	TRGJ1	18	-1	-1	26
21	1.1279831124814018E-4	TGTGCCACCTGGGACGGGCTCGTCGGGAAACTCTTT	CATWDGLVGKLF	TRGV2	.	TRGJ1	23	-1	-1	26
21	1.1279831124814018E-4	TGTGCTGCGTGGGATCCTGGGGGGAAACTCTTT	CAAWDPGGKLF	TRGV10	.	TRGJ1	14	-1	-1	23
21	1.1279831124814018E-4	TGTGCCACCTGGGAACCTTCTAGGAAACTCTTT	CATWEPSRKLF	TRGV2	.	TRGJ1	13	-1	-1	17
21	1.1279831124814018E-4	TGTGCTGGAAAAAAGAAACTCTTT	CAGKKKLF	TRGV10	.	TRGJ1	6	-1	-1	12
21	1.1279831124814018E-4	TGTGCTGCGTGGGATAACGGTAGTTATTATAAGAAACTCTTT	CAAWDNGSYYKKLF	TRGV10	.	TRGJ1	18	-1	-1	23
21	1.1279831124814018E-4	TGTGCTGCGTGGGCATCGAATTATTATAAGAAACTCTTT	CAAWASNYYKKLF	TRGV10	.	TRGJ1	12	-1	-1	15
21	1.1279831124814018E-4	TGTGCCACCTGGGACGGGCCCGGTTATAAGAAACTCTTT	CATWDGPGYKKLF	TRGV2	.	TRGJ1	21	-1	-1	23
21	1.1279831124814018E-4	TGTGCCACCTGGGACGGGCGCCGGCATAAGAAACTCTTT	CATWDGRRHKKLF	TRGV2	.	TRGJ1	22	-1	-1	25
21	1.1279831124814018E-4	TGTGCCACCTGGGACGGGCAGTATTATAAGAAACTCTTT	CATWDGQYYKKLF	TRGV2	.	TRGJ1	18	-1	-1	21
21	1.1279831124814018E-4	TGTGCTGCGTGGGTTGGTCGATGGTTCAAGATATTT	CAAWVGRWFKIF	TRGV10	.	TRGJP1	12	-1	-1	21
21	1.1279831124814018E-4	TGTGCTGCGTGGGGAACTGGTTGGTTCAAGATATTT	CAAWGTGWFKIF	TRGV10	.	TRGJP1	12	-1	-1	15
21	1.1279831124814018E-4	TGTGCCTTGTGGGATTCTGGTTGGTTCAAGATATTT	CALWDSGWFKIF	TRGV9	.	TRGJP1	13	-1	-1	16
21	1.1279831124814018E-4	TGTGCCACCTGGGACCCCTATTATAAGAAACTCTTT	CATWDPYYKKLF	TRGV2	.	TRGJ1	14	-1	-1	18
21	1.1279831124814018E-4	TGTGCCACCTGGGACGGGCCCTGGGAGAAACTCTTT	CATWDGPWEKLF	TRGV2	.	TRGJ1	20	-1	-1	25
21	1.1279831124814018E-4	TGTGCCACCTGGGACAGGCCACTGGAGAAACTCTTT	CATWDRPLEKLF	TRGV7	.	TRGJ1	19	-1	-1	25
21	1.1279831124814018E-4	TGTGCCACCTGGGACAGGCACTATAAGAAACTCTTT	CATWDRHYKKLF	TRGV7	.	TRGJ1	18	-1	-1	21
21	1.1279831124814018E-4	TGTGCATACGCAACCTTTAGTTGGTTCAAGATATTT	CAYATFSWFKIF	TRGV10	.	TRGJP1	4	-1	-1	19
21	1.1279831124814018E-4	TGTGCCACCTGGGATGATTATAAGAAACTCTTT	CATWDDYKKLF	TRGV4	.	TRGJ1	15	-1	-1	13
21	1.1279831124814018E-4	TGTGCCACCTGGGACAGGGATAAGAAACTCTTT	CATWDRDKKLF	TRGV7	.	TRGJ1	17	-1	-1	19
21	1.1279831124814018E-4	TGTGCTGCGTGGGCGCCCAAGAAACTCTTT	CAAWAPKKLF	TRGV10	.	TRGJ1	12	-1	-1	18
21	1.1279831124814018E-4	TGTGCTGCGTGGAAAAGGTTCAAGATATTT	CAAWKRFKIF	TRGV10	.	TRGJP1	11	-1	-1	16
21	1.1279831124814018E-4	TGTGCGGGACCATATTATAAGAAACTCTTT	CAGPYYKKLF	TRGV10	.	TRGJ1	4	-1	-1	12
21	1.1279831124814018E-4	TGTGCCACCTGGGACGGGCAACTCTTT	CATWDGQLF	TRGV2	.	TRGJ1	18	-1	-1	19
21	1.1279831124814018E-4	TGTGCCACCTGGAATAAGAAACTCTTT	CATWNKKLF	TRGV7	.	TRGJ1	11	-1	-1	13
20	1.0742696309346683E-4	TGTGCTGCGTGGGATTCTCGTTCCCCTAAGGCCACTGGTTGGTTCAAGATATTT	CAAWDSRSPKATGWFKIF	TRGV10	.	TRGJP1	15	-1	-1	31
20	1.0742696309346683E-4	TGTGCTGCGTGGGGCCTTGGGGTCTATACCACTGGTTGGTTCAAGATATTT	CAAWGLGVYTTGWFKIF	TRGV10	.	TRGJP1	12	-1	-1	20
20	1.0742696309346683E-4	TGTGCTGCGTGGGACCCCGATACCACTGGTTGGTTCAAGATATTT	CAAWDPDTTGWFKIF	TRGV10	.	TRGJP1	13	-1	-1	19
20	1.0742696309346683E-4	TGTGCTGCGTGGGATGACCCGAATTATTATAAGAAACTCTTT	CAAWDDPNYYKKLF	TRGV10	.	TRGJ1	17	-1	-1	19
20	1.0742696309346683E-4	TGTGCTGCGTGGGAGCTCTCCCATTATTATAAGAAACTCTTT	CAAWELSHYYKKLF	TRGV10	.	TRGJ1	13	-1	-1	22
20	1.0742696309346683E-4	TGTGCTGCGTGGGATTTCCGAGATCATAAGAAACTCTTT	CAAWDFRDHKKLF	TRGV10	.	TRGJ1	15	-1	-1	22
20	1.0742696309346683E-4	TGTGCCACCTGGGACGGGCCTTATTATAAGAAACTCTTT	CATWDGPYYKKLF	TRGV2	.	TRGJ1	19	-1	-1	20
20	1.0742696309346683E-4	TGTGCCACCTGGGACAGTAATTATTATAAGAAACTCTTT	CATWDSNYYKKLF	TRGV4	.	TRGJ1	13	-1	-1	18
20	1.0742696309346683E-4	TGTGCCACCTGGGACAGGCGGGATTATAAGAAACTCTTT	CATWDRRDYKKLF	TRGV5	.	TRGJ1	18	-1	-1	22
20	1.0742696309346683E-4	TGTGCCTTGTGGGACCCTTATTATAAGAAACTCTTT	CALWDPYYKKLF	TRGV9	.	TRGJ1	13	-1	-1	17
20	1.0742696309346683E-4	TGTGCCACCTGGGACGGGAATTATAAGAAACTCTTT	CATWDGNYKKLF	TRGV4	.	TRGJ1	17	-1	-1	19
20	1.0742696309346683E-4	TGTGCCACCTGGGACGGGCCCAAGAAACTCTTT	CATWDGPKKLF	TRGV2	.	TRGJ1	20	-1	-1	21
20	1.0742696309346683E-4	TGTGCCACCTGGGACGGGCCGGGGGGACTCTTT	CATWDGPGGLF	TRGV4	.	TRGJ1	19	-1	-1	26
20	1.0742696309346683E-4	TGTGCCACCTGGGGAGAGAAACTCTTT	CATWGEKLF	TRGV3	.	TRGJ1	12	-1	-1	16
19	1.0205561493879349E-4	TGTGCTGCGTGGGATTATTTCTCAAACTTCTTTTATTATAAGAAACTCTTT	CAAWDYFSNFFYYKKLF	TRGV10	.	TRGJ1	16	-1	-1	32
19	1.0205561493879349E-4	TGTGCTGCGTGGGATTATACAGAGGATAGTGATTGGATCAAGACGTTT	CAAWDYTEDSDWIKTF	TRGV10	.	TRGJP2	16	-1	-1	26
19	1.0205561493879349E-4	TGTGCTGCGTGGGATTATTGTCGAAAGCTCTATAAGAAACTCTTT	CAAWDYCRKLYKKLF	TRGV10	.	TRGJ1	16	-1	-1	30
19	1.0205561493879349E-4	TGTGCTGCGTGGGTTTTTACCACTGGTTGGTTCAAGATATTT	CAAWVFTTGWFKIF	TRGV10	.	TRGJP1	15	-1	-1	11
19	1.0205561493879349E-4	TGTGCTGCGTGGGCTGGGAGGAATTATTATAAGAAACTCTTT	CAAWAGRNYYKKLF	TRGV10	.	TRGJ1	12	-1	-1	20
19	1.0205561493879349E-4	TGTGCTGCGTGGGGCCCCGGCACTGGTTGGTTCAAGATATTT	CAAWGPGTGWFKIF	TRGV10	.	TRGJP1	12	-1	-1	20
19	1.0205561493879349E-4	TGTGCTGCGTGGGGCCGGGGGGATTATTATAAGAAACTCTTT	CAAWGRGDYYKKLF	TRGV10	.	TRGJ1	12	-1	-1	22
19	1.0205561493879349E-4	TGTGCTGCGTGGGATTATATCCGGTTTTATAAGAAACTCTTT	CAAWDYIRFYKKLF	TRGV10	.	TRGJ1	16	-1	-1	26
19	1.0205561493879349E-4	TGTGCTGCGTGGGATTACACCACTGGTTGGTTCAAGATATTT	CAAWDYTTGWFKIF	TRGV10	.	TRGJP1	17	-1	-1	8
19	1.0205561493879349E-4	TGTGCTGCGTGGGATCCCCCGAATTATTATAAGAAACTCTTT	CAAWDPPNYYKKLF	TRGV10	.	TRGJ1	14	-1	-1	19
19	1.0205561493879349E-4	TGTGCTGCGTGGGATCGTATCGGGCCGCAAAAGAAACTCTTT	CAAWDRIGPQKKLF	TRGV10	.	TRGJ1	14	-1	-1	30
19	1.0205561493879349E-4	TGTGCTGCGTGGGATCATACCACTGGTTGGTTCAAGATATTT	CAAWDHTTGWFKIF	TRGV10	.	TRGJP1	14	-1	-1	8
19	1.0205561493879349E-4	TGTGCTGCGTGGGATATAGGGATAGGTTGGTTCAAGATATTT	CAAWDIGIGWFKIF	TRGV10	.	TRGJP1	14	-1	-1	24
19	1.0205561493879349E-4	TGTGCTGCGTGGGATAAGACCACTGGTTGGTTCAAGATATTT	CAAWDKTTGWFKIF	TRGV10	.	TRGJP1	14	-1	-1	8
19	1.0205561493879349E-4	TGTGCCTTGCGGGATTACGAGGATTATTATAAGAAACTCTTT	CALRDYEDYYKKLF	TRGV9	.	TRGJ1	13	-1	-1	22
19	1.0205561493879349E-4	TGTGCCACCTGGGACGGGCCGGGATATTATAAGAAACTCTTT	CATWDGPGYYKKLF	TRGV2	.	TRGJ1	19	-1	-1	24
19	1.0205561493879349E-4	TGTGCCACCTGGGACAGGCGGGATTATTATAAGAAACTCTTT	CATWDRRDYYKKLF	TRGV5	.	TRGJ1	18	-1	-1	22
19	1.0205561493879349E-4	TGTGCTGCGTTGCGACGTTTTACCTATAAGAAACTCTTT	CAALRRFTYKKLF	TRGV10	.	TRGJ1	9	-1	-1	24
19	1.0205561493879349E-4	TGTGCTGCGTGGGGCCCGAATTATTATAAGAAACTCTTT	CAAWGPNYYKKLF	TRGV10	.	TRGJ1	12	-1	-1	16
19	1.0205561493879349E-4	TGTGCTGCGTGGGATTTAATTCGTTATAAGAAACTCTTT	CAAWDLIRYKKLF	TRGV10	.	TRGJ1	15	-1	-1	23
19	1.0205561493879349E-4	TGTGCTGCGTGGGATTCCGGTTATTATAAGAAACTCTTT	CAAWDSGYYKKLF	TRGV10	.	TRGJ1	18	-1	-1	20
19	1.0205561493879349E-4	TGTGCTGCGTGGGATTATTTATGCTATAAGAAACTCTTT	CAAWDYLCYKKLF	TRGV10	.	TRGJ1	16	-1	-1	24
19	1.0205561493879349E-4	TGTGCTGCGTGGGATTATAACGGTTATAAGAAACTCTTT	CAAWDYNGYKKLF	TRGV10	.	TRGJ2	16	-1	-1	23
19	1.0205561493879349E-4	TGTGCTGCGTGGGACCCGAGACGGTATAAGAAACTCTTT	CAAWDPRRYKKLF	TRGV10	.	TRGJ1	13	-1	-1	24
19	1.0205561493879349E-4	TGTGCCACCTGGGACGGGCCGGGATATAAGAAACTCTTT	CATWDGPGYKKLF	TRGV2	.	TRGJ1	19	-1	-1	24
19	1.0205561493879349E-4	TGTGCCACCTGGGACGGGGATTATTATAAGAAACTCTTT	CATWDGDYYKKLF	TRGV2	.	TRGJ1	17	-1	-1	19
19	1.0205561493879349E-4	TGTGCCACCTGGGACAGGCCAGGAAGACGGAAACTCTTT	CATWDRPGRRKLF	TRGV7	.	TRGJ1	19	-1	-1	29
19	1.0205561493879349E-4	TGTGCTGCGTGGGGGCACTATTATAAGAAACTCTTT	CAAWGHYYKKLF	TRGV10	.	TRGJ1	12	-1	-1	18
19	1.0205561493879349E-4	TGTGCTGCGTGGGATTTGAAAATGGAGAAACTCTTT	CAAWDLKMEKLF	TRGV10	.	TRGJ1	15	-1	-1	25
19	1.0205561493879349E-4	TGTGCTGCGTGGGATTATAAGGGGAAGAAACTCTTT	CAAWDYKGKKLF	TRGV10	.	TRGJ1	16	-1	-1	24
19	1.0205561493879349E-4	TGTGCTGCGTGGGATATGGGTTATAAGAAACTCTTT	CAAWDMGYKKLF	TRGV10	.	TRGJ1	14	-1	-1	20
19	1.0205561493879349E-4	TGTGCCACCTGGGATGGTTATTATAAGAAACTCTTT	CATWDGYYKKLF	TRGV8	.	TRGJ1	14	-1	-1	17
19	1.0205561493879349E-4	TGTGCCACCTGGGATACTTATTATAAGAAACTCTTT	CATWDTYYKKLF	TRGV8	.	TRGJ1	15	-1	-1	17
19	1.0205561493879349E-4	TGTGCCACCTGGGACGGGGTTTATAAGAAACTCTTT	CATWDGVYKKLF	TRGV3	.	TRGJ1	17	-1	-1	20
19	1.0205561493879349E-4	TGTGCCACCTGGAAGAATTATTATAAGAAACTCTTT	CATWKNYYKKLF	TRGV8	.	TRGJ1	11	-1	-1	14
19	1.0205561493879349E-4	TGTGCTGCGTGGCTTTATTATAAGAAACTCTTT	CAAWLYYKKLF	TRGV10	.	TRGJ1	11	-1	-1	14
19	1.0205561493879349E-4	TGTGCTGCGTGGGATCGGAATAAGAAACTCTTT	CAAWDRNKKLF	TRGV10	.	TRGJ1	14	-1	-1	19
19	1.0205561493879349E-4	TGTGCCACCTGGGACGGGCCTTTTAACCTCTTT	CATWDGPFNLF	TRGV2	.	TRGJ1	19	-1	-1	24
19	1.0205561493879349E-4	TGTGCCACCTGGGACAGTTATAAGAAACTCTTT	CATWDSYKKLF	TRGV3	.	TRGJ1	16	-1	-1	17
19	1.0205561493879349E-4	TGTGCCTTGTTGCATTATAGGAAACTCTTT	CALLHYRKLF	TRGV9	.	TRGJ1	9	-1	-1	13
19	1.0205561493879349E-4	TGTGCCACCTGGGATGGGTGGGGGCTCTTT	CATWDGWGLF	TRGV4	.	TRGJ1	17	-1	-1	24
19	1.0205561493879349E-4	TGTGCCACCTGGGACCGGGGGAAACTCTTT	CATWDRGKLF	TRGV2	.	TRGJ1	18	-1	-1	20
19	1.0205561493879349E-4	TGTGCCACCTGGGAGGGGAAACTCTTT	CATWEGKLF	TRGV2	.	TRGJ1	17	-1	-1	17
19	1.0205561493879349E-4	TGTGCCACCTGGGAGAAGAAACTCTTT	CATWEKKLF	TRGV4	.	TRGJ1	13	-1	-1	15
19	1.0205561493879349E-4	TGTGCCACGACTGGAGAGAAACTCTTT	CATTGEKLF	TRGV5	.	TRGJ1	7	-1	-1	16
19	1.0205561493879349E-4	TGTGCCTTGGGTAAGAAACTCTTT	CALGKKLF	TRGV9	.	TRGJ1	8	-1	-1	11
19	1.0205561493879349E-4	TGTGCTGCGGGGAAACTCTTT	CAAGKLF	TRGV10	.	TRGJ1	12	-1	-1	11
18	9.668426678412014E-5	TGTGCTGCGTGGGATTATAAAGGGCCATCCAATCCTATGTCACGCACCTATTATAAGAAACTCTTT	CAAWDYKGPSNPMSRTYYKKLF	TRGV10	.	TRGJ1	16	-1	-1	48
18	9.668426678412014E-5	TGTGCTGCGTGGTGGGCCGGACCGAATACCACTGGTTGGTTCAAGATATTT	CAAWWAGPNTTGWFKIF	TRGV10	.	TRGJP1	11	-1	-1	25
18	9.668426678412014E-5	TGTGCTGCGTGGGACAAAATACCCCGGAATTATTATAAGAAACTCTTT	CAAWDKIPRNYYKKLF	TRGV10	.	TRGJ1	13	-1	-1	26
18	9.668426678412014E-5	TGTGCTGCGTGGAAACAAGATACAAGGGATTATTATAAGAAACTCTTT	CAAWKQDTRDYYKKLF	TRGV10	.	TRGJ1	11	-1	-1	28
18	9.668426678412014E-5	TGTGCTGCGTGGGATTTTCCCTGGGCCCAACATAAGAAACTCTTT	CAAWDFPWAQHKKLF	TRGV10	.	TRGJ1	15	-1	-1	31
18	9.668426678412014E-5	TGTGCTGCGTGGGATTATTGTAAAGGAAGTTATAAGAAACTCTTT	CAAWDYCKGSYKKLF	TRGV10	.	TRGJ1	16	-1	-1	29
18	9.668426678412014E-5	TGTGCTGCGTGGGATTATAAAACCACTGGTTGGTTCAAGATATTT	CAAWDYKTTGWFKIF	TRGV10	.	TRGJP1	16	-1	-1	21
18	9.668426678412014E-5	TGTGCTGCGTGGGATGAGGATACCACTGGTTGGTTCAAGATATTT	CAAWDEDTTGWFKIF	TRGV10	.	TRGJP1	14	-1	-1	19
18	9.668426678412014E-5	TGTGCTGCGTGGGATTTCCCGAATTATTATAAGAAACTCTTT	CAAWDFPNYYKKLF	TRGV10	.	TRGJ1	15	-1	-1	19
18	9.668426678412014E-5	TGTGCTGCGTGGGATTCAGCCAGCGGTTATAAGAAACTCTTT	CAAWDSASGYKKLF	TRGV10	.	TRGJ1	15	-1	-1	26
18	9.668426678412014E-5	TGTGCTGCGTGGGACCCCTCGGGGTATTATAAGAAACTCTTT	CAAWDPSGYYKKLF	TRGV10	.	TRGJ1	13	-1	-1	24
18	9.668426678412014E-5	TGTGCCTTGTGGGAGGCCTACGCGTATTATAAGAAACTCTTT	CALWEAYAYYKKLF	TRGV9	.	TRGJ1	15	-1	-1	24
18	9.668426678412014E-5	TGTGCCTTGTGGGAGGATCACACTGGTTGGTTCAAGATATTT	CALWEDHTGWFKIF	TRGV9	.	TRGJP1	15	-1	-1	20
18	9.668426678412014E-5	TGTGCCACCTGGGACGGTCTCTCTGGTGATAAGAAACTCTTT	CATWDGLSGDKKLF	TRGV4	.	TRGJ1	16	-1	-1	28
18	9.668426678412014E-5	TGTGCCACCTGGGACGGGCCGAATTATTATAAGAAACTCTTT	CATWDGPNYYKKLF	TRGV2	.	TRGJ1	19	-1	-1	19
18	9.668426678412014E-5	TGTGCCACCTGGGACAGCCGGGTGGGGTATAAGAAACTCTTT	CATWDSRVGYKKLF	TRGV5	.	TRGJ1	16	-1	-1	27
18	9.668426678412014E-5	TGTGCCACCTGGGAGCCACCTTATTATTATAAGAAACTCTTT	CATWEPPYYYKKLF	TRGV8	.	TRGJ1	13	-1	-1	22
18	9.668426678412014E-5	TGTGCTGCGTGGGGGGGGAATTATTATAAGAAACTCTTT	CAAWGGNYYKKLF	TRGV10	.	TRGJ1	12	-1	-1	17
18	9.668426678412014E-5	TGTGCTGCGTGGGGACCTCATTATTATAAGAAACTCTTT	CAAWGPHYYKKLF	TRGV10	.	TRGJ2	12	-1	-1	19
18	9.668426678412014E-5	TGTGCTGCGTGGGGACCCGCTTATTATAAGAAACTCTTT	CAAWGPAYYKKLF	TRGV10	.	TRGJ1	12	-1	-1	20
18	9.668426678412014E-5	TGTGCTGCGTGGGATCTCTCCTATTATAAGAAACTCTTT	CAAWDLSYYKKLF	TRGV10	.	TRGJ1	14	-1	-1	21
18	9.668426678412014E-5	TGTGCTGCGTGGGATATCAATTATTATAAGAAACTCTTT	CAAWDINYYKKLF	TRGV10	.	TRGJ1	14	-1	-1	18
18	9.668426678412014E-5	TGTGCTGCGTGGGACCAAAATTATTATAAGAAACTCTTT	CAAWDQNYYKKLF	TRGV10	.	TRGJ1	13	-1	-1	18
18	9.668426678412014E-5	TGTGCTGCGTGGGAATATCTTCGGTGGTTCAAGATATTT	CAAWEYLRWFKIF	TRGV10	.	TRGJP1	16	-1	-1	24
18	9.668426678412014E-5	TGTGCCACCTGGGATACGGATCTTGATAAGAAACTCTTT	CATWDTDLDKKLF	TRGV5	.	TRGJ1	13	-1	-1	25
18	9.668426678412014E-5	TGTGCCACCTGGGACGGGCCGAATTATAAGAAACTCTTT	CATWDGPNYKKLF	TRGV2	.	TRGJ1	19	-1	-1	22
18	9.668426678412014E-5	TGTGCTGCGTGGGTTAAAAATTATAAGAAACTCTTT	CAAWVKNYKKLF	TRGV10	.	TRGJ1	15	-1	-1	19
18	9.668426678412014E-5	TGTGCTGCGTGGGACTCCGGTTGGTTCAAGATATTT	CAAWDSGWFKIF	TRGV10	.	TRGJP1	13	-1	-1	18
18	9.668426678412014E-5	TGTGCTGCGTGGGACACTGGTTGGTTCAAGATATTT	CAAWDTGWFKIF	TRGV10	.	TRGJP1	13	-1	-1	14
18	9.668426678412014E-5	TGTGCTGCGTGGGACAGATATTATAAGAAACTCTTT	CAAWDRYYKKLF	TRGV10	.	TRGJ1	13	-1	-1	18
18	9.668426678412014E-5	TGTGCCTTGTGGGACACTGGTTGGTTCAAGATATTT	CALWDTGWFKIF	TRGV9	.	TRGJP1	13	-1	-1	14
18	9.668426678412014E-5	TGTGCCACCTGGGCCCTTTATTATAAGAAACTCTTT	CATWALYYKKLF	TRGV5	.	TRGJ1	12	-1	-1	17
18	9.668426678412014E-5	TGTGCCACCTGGGGCTCGCGGGGTAAGAAACTCTTT	CATWGSRGKKLF	TRGV2	.	TRGJ1	12	-1	-1	23
18	9.668426678412014E-5	TGTGCCACCTGGGACAGGCTCGGTAAGAAACTCTTT	CATWDRLGKKLF	TRGV7	.	TRGJ1	18	-1	-1	23
18	9.668426678412014E-5	TGTGCTGCGTGGGATTATATAAAGAAACTCTTT	CAAWDYIKKLF	TRGV10	.	TRGJ1	16	-1	-1	13
18	9.668426678412014E-5	TGTGCTGCGTGGACTCATTATAAGAAACTCTTT	CAAWTHYKKLF	TRGV10	.	TRGJ1	11	-1	-1	16
18	9.668426678412014E-5	TGTGCCACCTGGTGTTATTATAAGAAACTCTTT	CATWCYYKKLF	TRGV2	.	TRGJ1	11	-1	-1	14
18	9.668426678412014E-5	TGTGCCACCTGGGACGGGCCTTGGAAACTCTTT	CATWDGPWKLF	TRGV2	.	TRGJ1	19	-1	-1	23
18	9.668426678412014E-5	TGTGCCACCTGGGACGGGGATAAGAAACTCTTT	CATWDGDKKLF	TRGV2	.	TRGJ1	17	-1	-1	19
18	9.668426678412014E-5	TGTGCCACCTGGGACAGGCCTAAGAAACTCTTT	CATWDRPKKLF	TRGV5	.	TRGJ1	20	-1	-1	20
18	9.668426678412014E-5	TGTGCCGCCTTCAATAGGGGGAAACTCTTT	CAAFNRGKLF	TRGV4	.	TRGJ1	9	-1	-1	20
18	9.668426678412014E-5	TGTGCCACCTGTTATTATAAGAAACTCTTT	CATCYYKKLF	TRGV5	.	TRGJ1	10	-1	-1	11
18	9.668426678412014E-5	TGTGCCACCTGGTATTATAAGAAACTCTTT	CATWYYKKLF	TRGV8	.	TRGJ1	14	-1	-1	12
18	9.668426678412014E-5	TGTGCCACCTGGGACGAGGAGAAACTCTTT	CATWDEEKLF	TRGV4	.	TRGJ1	13	-1	-1	19
18	9.668426678412014E-5	TGTGCCACCTGGGACAGGCGGGAACTCTTT	CATWDRRELF	TRGV5	.	TRGJ1	18	-1	-1	22
18	9.668426678412014E-5	TGTGCTGCGTCTCATAAGAAACTCTTT	CAASHKKLF	TRGV10	.	TRGJ1	9	-1	-1	13
18	9.668426678412014E-5	TGTGCCACCTGGGGCAAGAAACTCTTT	CATWGKKLF	TRGV7	.	TRGJ1	15	-1	-1	15
18	9.668426678412014E-5	TGTGCCACCTGGTGGAAACTCTTT	CATWWKLF	TRGV4	.	TRGJ1	11	-1	-1	14
18	9.668426678412014E-5	TGTGCCAGGTTTAAGAAACTCTTT	CARFKKLF	TRGV7	.	TRGJ1	6	-1	-1	11
18	9.668426678412014E-5	TGTGCCACCTGGGGACTCTTT	CATWGLF	TRGV5	.	TRGJ1	12	-1	-1	14
18	9.668426678412014E-5	TGTGCCACCGAACTGCTCTTT	CATELLF	TRGV2	.	TRGJ1	8	-1	-1	15
18	9.668426678412014E-5	TGTGCTGCGTGGAACTTT	CAAWNF	TRGV10	.	TRGJP1	11	-1	-1	15
17	9.13129186294468E-5	TGTGCTGCGTGGGATGCCACTGATACCACTGGTTGGTTCAAGATATTT	CAAWDATDTTGWFKIF	TRGV10	.	TRGJP1	14	-1	-1	22
17	9.13129186294468E-5	TGTGCTGCGTGGGCCTCAGACCTGAATTATTATAAGAAACTCTTT	CAAWASDLNYYKKLF	TRGV10	.	TRGJ1	12	-1	-1	23
17	9.13129186294468E-5	TGTGCTGCGTGGGATTTTGATACCACTGGTTGGTTCAAGATATTT	CAAWDFDTTGWFKIF	TRGV10	.	TRGJP1	15	-1	-1	19
17	9.13129186294468E-5	TGTGCTGCGTGGGATTGGCCAATTAATTATTATAAGAAACTCTTT	CAAWDWPINYYKKLF	TRGV10	.	TRGJ1	15	-1	-1	24
17	9.13129186294468E-5	TGTGCTGCGTGGGATTATCCGGTTTATTATTATAAGAAACTCTTT	CAAWDYPVYYYKKLF	TRGV10	.	TRGJ1	16	-1	-1	25
17	9.13129186294468E-5	TGTGCTGCGTGGCCAGAGAGTGGGTATTATAAGAAACTCTTT	CAAWPESGYYKKLF	TRGV10	.	TRGJ1	11	-1	-1	24
17	9.13129186294468E-5	TGTGCTGCGTGGGGCCGATCGAATTATTATAAGAAACTCTTT	CAAWGRSNYYKKLF	TRGV10	.	TRGJ1	12	-1	-1	18
17	9.13129186294468E-5	TGTGCTGCGTGGGATTTACTCACTGGTTGGTTCAAGATATTT	CAAWDLLTGWFKIF	TRGV10	.	TRGJP1	15	-1	-1	8
17	9.13129186294468E-5	TGTGCTGCGTGGGACTCCCTGAATTATTATAAGAAACTCTTT	CAAWDSLNYYKKLF	TRGV10	.	TRGJ1	13	-1	-1	20
17	9.13129186294468E-5	TGTGCCACCTGGGACGAACGGTCTTTTAGGGAGAAACTCTTT	CATWDERSFREKLF	TRGV2	.	TRGJ1	15	-1	-1	31
17	9.13129186294468E-5	TGTGCCACCTGGGACACCACCCGGGACGGTAAGAAACTCTTT	CATWDTTRDGKKLF	TRGV7	.	TRGJ1	15	-1	-1	29
17	9.13129186294468E-5	TGTGCTGCCTGTGGGTTCCATTATTATAAGAAACTCTTT	CAACGFHYYKKLF	TRGV10	.	TRGJ1	10	-1	-1	19
17	9.13129186294468E-5	TGTGCTGCGTGGGGGGTTTCTTTTTATAAGAAACTCTTT	CAAWGVSFYKKLF	TRGV10	.	TRGJ1	12	-1	-1	20
17	9.13129186294468E-5	TGTGCTGCGTGGGATTACGCTTTCTATAAGAAACTCTTT	CAAWDYAFYKKLF	TRGV10	.	TRGJ1	18	-1	-1	24
17	9.13129186294468E-5	TGTGCTGCGTGGGATCGCAATTATTATAAGAAACTCTTT	CAAWDRNYYKKLF	TRGV10	.	TRGJ1	14	-1	-1	14
17	9.13129186294468E-5	TGTGCTGCGTGGGAATACACTGGTTGGTTCAAGATATTT	CAAWEYTGWFKIF	TRGV10	.	TRGJP1	17	-1	-1	8
17	9.13129186294468E-5	TGTGCTGAGGGGGGTACCACTGGTTGGTTCAAGATATTT	CAEGGTTGWFKIF	TRGV10	.	TRGJP1	12	-1	-1	14
17	9.13129186294468E-5	TGTGCCTATTATTATACCACTGGTTGGTTCAAGATATTT	CAYYYTTGWFKIF	TRGV9	.	TRGJP1	6	-1	-1	12
17	9.13129186294468E-5	TGTGCCACCTGGGACGGGCTTTATTATAAGAAACTCTTT	CATWDGLYYKKLF	TRGV2	.	TRGJ1	18	-1	-1	20
17	9.13129186294468E-5	TGTGCCACCTGGGACGGGCGCCGGTATAAGAAACTCTTT	CATWDGRRYKKLF	TRGV2	.	TRGJ1	22	-1	-1	24
17	9.13129186294468E-5	TGTGCCACCTGGGACAGGCTTTATTATAAGAAACTCTTT	CATWDRLYYKKLF	TRGV5	.	TRGJ1	18	-1	-1	20
17	9.13129186294468E-5	TGTGCCACCTGGGACAGGCCGGGGTATAAGAAACTCTTT	CATWDRPGYKKLF	TRGV3	.	TRGJ1	19	-1	-1	24
17	9.13129186294468E-5	TGTGCTGCGTGGGGTTGGCCGGGGTTCAAGATATTT	CAAWGWPGFKIF	TRGV10	.	TRGJP1	15	-1	-1	22
17	9.13129186294468E-5	TGTGCCGGCGTCCTGAATTATTATAAGAAACTCTTT	CAGVLNYYKKLF	TRGV10	.	TRGJ1	4	-1	-1	14
17	9.13129186294468E-5	TGTGCCACCTGGTTACATTATTATAAGAAACTCTTT	CATWLHYYKKLF	TRGV2	.	TRGJ1	11	-1	-1	16
17	9.13129186294468E-5	TGTGCCACCTGGGCTCGAAGCGATAAGAAACTCTTT	CATWARSDKKLF	TRGV2	.	TRGJ1	12	-1	-1	22
17	9.13129186294468E-5	TGTGCCACCTGGGCATTTTGCGCCAAGAAACTCTTT	CATWAFCAKKLF	TRGV4	.	TRGJ1	12	-1	-1	24
17	9.13129186294468E-5	TGTGCCACCTGGGATTATGATTATAAGAAACTCTTT	CATWDYDYKKLF	TRGV2	.	TRGJ1	13	-1	-1	16
17	9.13129186294468E-5	TGTGCCACCTGGGACTTTTATTATAAGAAACTCTTT	CATWDFYYKKLF	TRGV5	.	TRGJ1	14	-1	-1	17
17	9.13129186294468E-5	TGTGCCACCTGGGACGTTATCGTGGAGAAACTCTTT	CATWDVIVEKLF	TRGV2	.	TRGJ1	15	-1	-1	25
17	9.13129186294468E-5	TGTGCCACCTGGGACGGGCATTATAAGAAACTCTTT	CATWDGHYKKLF	TRGV2	.	TRGJ1	18	-1	-1	19
17	9.13129186294468E-5	TGTGCCACCTGGGACAGGCTCTATAAGAAACTCTTT	CATWDRLYKKLF	TRGV5	.	TRGJ1	18	-1	-1	21
17	9.13129186294468E-5	TGTGCCACCTGGGACAGGCGTCGAAAGAAACTCTTT	CATWDRRRKKLF	TRGV7	.	TRGJ1	18	-1	-1	24
17	9.13129186294468E-5	TGTGCCACCTGGGACAGGCGGTATAAGAAACTCTTT	CATWDRRYKKLF	TRGV5	.	TRGJ1	18	-1	-1	21
17	9.13129186294468E-5	TGTGCCACCTGGGTTTATTATAAGAAACTCTTT	CATWVYYKKLF	TRGV4	.	TRGJ1	12	-1	-1	14
17	9.13129186294468E-5	TGTGCCACCTGGAATTATTATAAGAAACTCTTT	CATWNYYKKLF	TRGV8	.	TRGJ1	14	-1	-1	11
17	9.13129186294468E-5	TGTGCCACCTGGGATAGTGAGAAACTCTTT	CATWDSEKLF	TRGV8	.	TRGJ1	16	-1	-1	19
17	9.13129186294468E-5	TGTGCCACCACGGTGCGGGGGAAACTCTTT	CATTVRGKLF	TRGV4	.	TRGJ1	8	-1	-1	20
17	9.13129186294468E-5	TGTGCCACCTGGGATGATCAGCTCTTT	CATWDDQLF	TRGV2	.	TRGJ1	13	-1	-1	21
17	9.13129186294468E-5	TCCAATTATTATAAGAAACTCTTT	SNYYKKLF	TRGV10	.	TRGJ1	0	-1	-1	0
17	9.13129186294468E-5	TGTTCCCCATTTAAGAAACTCTTT	CSPFKKLF	TRGV5	.	TRGJ1	5	-1	-1	8
17	9.13129186294468E-5	TGTGCCACCTGTAGGAAACTCTTT	CATCRKLF	TRGV2	.	TRGJ1	10	-1	-1	11
17	9.13129186294468E-5	TGTGCCACCTGGGGGAAACTCTTT	CATWGKLF	TRGV5	.	TRGJ1	12	-1	-1	14
16	8.594157047477347E-5	TGTGCTGCGTGGGATTTAATGGTGACACTAAGGGTGGCTTATAAGAAACTCTTT	CAAWDLMVTLRVAYKKLF	TRGV10	.	TRGJ1	15	-1	-1	38
16	8.594157047477347E-5	TGTGCTGCCCGTGCGATCCAAAATACCACTGGTTGGTTCAAGATATTT	CAARAIQNTTGWFKIF	TRGV10	.	TRGJP1	7	-1	-1	22
16	8.594157047477347E-5	TGTGCCTTGTGGGAGGTGCCCCCCCTAAGAGAATATAAGAAACTCTTT	CALWEVPPLREYKKLF	TRGV9	.	TRGJ1	24	-1	-1	33
16	8.594157047477347E-5	TGTGCTGCGTGGGATTATCGGACCACTGGTTGGTTCAAGATATTT	CAAWDYRTTGWFKIF	TRGV10	.	TRGJP1	16	-1	-1	21
16	8.594157047477347E-5	TGTGCTGCGTGGGATTATGGCCTGAATTATTATAAGAAACTCTTT	CAAWDYGLNYYKKLF	TRGV10	.	TRGJ1	16	-1	-1	23
16	8.594157047477347E-5	TGTGCTGCGTGGGATTCTTCCACTGGTTGGTTCAAGATATTT	CAAWDSSTGWFKIF	TRGV10	.	TRGJP1	15	-1	-1	19
16	8.594157047477347E-5	TGTGCTGCGTGGGATGGGGGAAATTATTATAAGAAACTCTTT	CAAWDGGNYYKKLF	TRGV10	.	TRGJ1	14	-1	-1	21
16	8.594157047477347E-5	TGTGCTGCGTGGGACCTGAGACTTATTCGGGGGAAACTCTTT	CAAWDLRLIRGKLF	TRGV10	.	TRGJ1	13	-1	-1	32
16	8.594157047477347E-5	TGTGCTGCGTGGGAAAGGAACACTGGTTGGTTCAAGATATTT	CAAWERNTGWFKIF	TRGV10	.	TRGJP1	13	-1	-1	20
16	8.594157047477347E-5	TGTGCCACCTGGGACGGTCCCCCCGAGTATAAGAAACTCTTT	CATWDGPPEYKKLF	TRGV4	.	TRGJ1	20	-1	-1	27
16	8.594157047477347E-5	TGTGCCACCTGGGACGGCCCGAATTATTATAAGAAACTCTTT	CATWDGPNYYKKLF	TRGV7	.	TRGJ1	18	-1	-1	19
16	8.594157047477347E-5	TGTGCCACCTGGGACGGGCTAGGTTATTATAAGAAACTCTTT	CATWDGLGYYKKLF	TRGV2	.	TRGJ1	18	-1	-1	23
16	8.594157047477347E-5	TGTGCTGCGTGCCCCCGGACGGGTTATAAGAAACTCTTT	CAACPRTGYKKLF	TRGV10	.	TRGJ1	10	-1	-1	23
16	8.594157047477347E-5	TGTGCTGCGTGGGGAATGGATTATTATAAGAAACTCTTT	CAAWGMDYYKKLF	TRGV10	.	TRGJ1	12	-1	-1	19
16	8.594157047477347E-5	TGTGCTGCGTGGGATAATACGTATTATAAGAAACTCTTT	CAAWDNTYYKKLF	TRGV10	.	TRGJ1	22	-1	-1	21
16	8.594157047477347E-5	TGTGCCTTGTGGGAGGCGGAGTATTATAAGAAACTCTTT	CALWEAEYYKKLF	TRGV9	.	TRGJ1	15	-1	-1	21
16	8.594157047477347E-5	TGTGCCACCTGGGATGGTCCTCGTGATAAGAAACTCTTT	CATWDGPRDKKLF	TRGV4	.	TRGJ1	19	-1	-1	25
16	8.594157047477347E-5	TGTGCCACCTGGGACGGGCTACGGTATAAGAAACTCTTT	CATWDGLRYKKLF	TRGV2	.	TRGJ1	18	-1	-1	24
16	8.594157047477347E-5	TGTGCCACCTGGGACGGGCATTATTATAAGAAACTCTTT	CATWDGHYYKKLF	TRGV2	.	TRGJ1	18	-1	-1	19
16	8.594157047477347E-5	TGTGCCACCTGGGACAGGCCCTATTATAAGAAACTCTTT	CATWDRPYYKKLF	TRGV7	.	TRGJ1	19	-1	-1	21
16	8.594157047477347E-5	TGTGCCACCTGGGACAGGCCCGATTATAAGAAACTCTTT	CATWDRPDYKKLF	TRGV3	.	TRGJ1	19	-1	-1	22
16	8.594157047477347E-5	TGTGCCACCTGGGACAGGCCATGTTATAAGAAACTCTTT	CATWDRPCYKKLF	TRGV7	.	TRGJ2	23	-1	-1	23
16	8.594157047477347E-5	TGTGCTGCGTGGGTACTCTATCATAAGAAACTCTTT	CAAWVLYHKKLF	TRGV10	.	TRGJ1	12	-1	-1	18
16	8.594157047477347E-5	TGTGCTGCGTGGGTAAATTATTATAAGAAACTCTTT	CAAWVNYYKKLF	TRGV10	.	TRGJ1	12	-1	-1	15
16	8.594157047477347E-5	TGTGCTGCGTGGGGGCTTATTTATAAGAAACTCTTT	CAAWGLIYKKLF	TRGV10	.	TRGJ1	12	-1	-1	16
16	8.594157047477347E-5	TGTGCTGCGTGGGAATTTTATTATAAGAAACTCTTT	CAAWEFYYKKLF	TRGV10	.	TRGJ2	13	-1	-1	17
16	8.594157047477347E-5	TGTGCTGCGTGGATGAATTATTATAAGAAACTCTTT	CAAWMNYYKKLF	TRGV10	.	TRGJ1	11	-1	-1	14
16	8.594157047477347E-5	TGTGCTGCGTGGACTACTGGTTGGTTCAAGATATTT	CAAWTTGWFKIF	TRGV10	.	TRGJP1	11	-1	-1	12
16	8.594157047477347E-5	TGTGCCACCTGGGCCCCTAATAGTAAGAAACTCTTT	CATWAPNSKKLF	TRGV5	.	TRGJ1	12	-1	-1	23
16	8.594157047477347E-5	TGTGCCACCTGGGCCACGGGGTATAAGAAACTCTTT	CATWATGYKKLF	TRGV5	.	TRGJ1	15	-1	-1	21
16	8.594157047477347E-5	TGTGCCACCTGGGATCTCTGTTATAAGAAACTCTTT	CATWDLCYKKLF	TRGV4	.	TRGJ1	14	-1	-1	20
16	8.594157047477347E-5	TGTGCCACCTGGGATGGGCGATATAAGAAACTCTTT	CATWDGRYKKLF	TRGV4	.	TRGJ1	18	-1	-1	21
16	8.594157047477347E-5	TGTGCCACCTGGGATATATGGCCGAAGAAACTCTTT	CATWDIWPKKLF	TRGV8	.	TRGJ1	15	-1	-1	24
16	8.594157047477347E-5	TGTGCCACCTGGGATACGCATTATAAGAAACTCTTT	CATWDTHYKKLF	TRGV4	.	TRGJ1	14	-1	-1	19
16	8.594157047477347E-5	TGTGCCACCTGGGACGTTTATTATAAGAAACTCTTT	CATWDVYYKKLF	TRGV2	.	TRGJ1	15	-1	-1	17
16	8.594157047477347E-5	TGTGCCACCTGGGACGTCCGGTGTGAGAAACTCTTT	CATWDVRCEKLF	TRGV2	.	TRGJ1	15	-1	-1	25
16	8.594157047477347E-5	TGTGCCACCTGGGACGGGCGATATAAGAAACTCTTT	CATWDGRYKKLF	TRGV2	.	TRGJ1	18	-1	-1	21
16	8.594157047477347E-5	TGTGCCACCTGGGACGGGGGTTATAAGAAACTCTTT	CATWDGGYKKLF	TRGV2	.	TRGJ1	17	-1	-1	20
16	8.594157047477347E-5	TGTGCCACCTGGGACAGGTCTGTTAAGAAACTCTTT	CATWDRSVKKLF	TRGV7	.	TRGJ1	22	-1	-1	23
16	8.594157047477347E-5	TGTGCCACCTGGGACAGATATTATAAGAAACTCTTT	CATWDRYYKKLF	TRGV5	.	TRGJ1	16	-1	-1	18
16	8.594157047477347E-5	TGTGCTGCGTGGTTAATTGGTGGGAAACTCTTT	CAAWLIGGKLF	TRGV10	.	TRGJ1	11	-1	-1	23
16	8.594157047477347E-5	TGTGCCTTGTGGGAGGTGCGACGATGGCTCTTT	CALWEVRRWLF	TRGV9	.	TRGJ1	18	-1	-1	27
16	8.594157047477347E-5	TGTGCCACCTGGGACTTCAGGTCGAAACTCTTT	CATWDFRSKLF	TRGV2	.	TRGJ1	14	-1	-1	23
16	8.594157047477347E-5	TGTGCCACCTGGGACGGGCGCGGGAAACTCTTT	CATWDGRGKLF	TRGV4	.	TRGJ1	18	-1	-1	23
16	8.594157047477347E-5	TGTGCCACCTGGGACGGGCATGAGAAACTCTTT	CATWDGHEKLF	TRGV2	.	TRGJ1	18	-1	-1	19
16	8.594157047477347E-5	TGTGCCACCTGGGACGGGATCTCGAAACTCTTT	CATWDGISKLF	TRGV2	.	TRGJ1	17	-1	-1	23
16	8.594157047477347E-5	TGTGCCACCTGGGACGGACATAAGAAACTCTTT	CATWDGHKKLF	TRGV7	.	TRGJ1	14	-1	-1	19
16	8.594157047477347E-5	TGTGCCACCTGGGACATACCCCGAAAACTCTTT	CATWDIPRKLF	TRGV5	.	TRGJ1	15	-1	-1	24
16	8.594157047477347E-5	TGTGCCACCTGGGAAAGTTATAAGAAACTCTTT	CATWESYKKLF	TRGV5	.	TRGJ1	16	-1	-1	17
16	8.594157047477347E-5	CGTGCCTTGTGGGAGGGGGTTAAGAAACTCTTT	RALWEGVKKLF	TRGV9	.	TRGJ1	15	-1	-1	20
16	8.594157047477347E-5	TGTGCCATAGGGGGTTATAAGAAACTCTTT	CAIGGYKKLF	TRGV7	.	TRGJ1	6	-1	-1	14
16	8.594157047477347E-5	TGTGCCACCTCCGACCTAAAGAAACTCTTT	CATSDLKKLF	TRGV2	.	TRGJ1	9	-1	-1	18
16	8.594157047477347E-5	TGTGCCACCTGGCATAAGAAACTCTTT	CATWHKKLF	TRGV2	.	TRGJ1	11	-1	-1	13
16	8.594157047477347E-5	TGTGCCACCCGTTATAAGAAACTCTTT	CATRYKKLF	TRGV5	.	TRGJ1	8	-1	-1	11
16	8.594157047477347E-5	TGTGCCTTGTGGGAGACGCTCTTT	CALWETLF	TRGV9	.	TRGJ1	14	-1	-1	18
15	8.057022232010012E-5	TGTGCTGCGTGGGACCCCTGCCCCGATACCACTGGTTGGTTCAAGATATTT	CAAWDPCPDTTGWFKIF	TRGV10	.	TRGJP1	13	-1	-1	25
15	8.057022232010012E-5	TGTGCTGCGTGGGACCCATCCGACTATACCACTGGTTGGTTCAAGATATTT	CAAWDPSDYTTGWFKIF	TRGV10	.	TRGJP1	13	-1	-1	24
15	8.057022232010012E-5	TGTGCTGCGTGGGTTCGGGGTCCCCCTACTTATTATAAGAAACTCTTT	CAAWVRGPPTYYKKLF	TRGV10	.	TRGJ1	12	-1	-1	29
15	8.057022232010012E-5	TGTGCTGCGTGGGATTACTGTTATACCACTGGTTGGTTCAAGATATTT	CAAWDYCYTTGWFKIF	TRGV10	.	TRGJP1	28	-1	-1	21
15	8.057022232010012E-5	TGTGCTGCGTGGGATTTTGTGAGGAATTATTATAAGAAACTCTTT	CAAWDFVRNYYKKLF	TRGV10	.	TRGJ1	15	-1	-1	23
15	8.057022232010012E-5	TGTGCTGCGTGGGATCCCCCGTCCACTGGTTGGTTCAAGATATTT	CAAWDPPSTGWFKIF	TRGV10	.	TRGJP1	14	-1	-1	22
15	8.057022232010012E-5	TGTGCTGCGTGGGACGAACGCTTAACCTATTATAAGAAACTCTTT	CAAWDERLTYYKKLF	TRGV10	.	TRGJ1	13	-1	-1	27
15	8.057022232010012E-5	TGTGCTGCGTGGGAGCACAAGGTTAATTATTATAAGAAACTCTTT	CAAWEHKVNYYKKLF	TRGV10	.	TRGJ1	13	-1	-1	24
15	8.057022232010012E-5	TGTGCTGCGTGGGGTGATACCACTGGTTGGTTCAAGATATTT	CAAWGDTTGWFKIF	TRGV10	.	TRGJP1	12	-1	-1	16
15	8.057022232010012E-5	TGTGCTGCGTGGGATTATGCCACTGGTTGGTTCAAGATATTT	CAAWDYATGWFKIF	TRGV10	.	TRGJP1	16	-1	-1	8
15	8.057022232010012E-5	TGTGCTGCGTGGGATACGGTGGATTATTATAAGAAACTCTTT	CAAWDTVDYYKKLF	TRGV10	.	TRGJ1	17	-1	-1	22
15	8.057022232010012E-5	TGTGCTGCGTGGGACCCCCCTTTGTATTATAAGAAACTCTTT	CAAWDPPLYYKKLF	TRGV10	.	TRGJ1	13	-1	-1	24
15	8.057022232010012E-5	TGTGCCACCTGGGATGGCCGAGGGTATTATAAGAAACTCTTT	CATWDGRGYYKKLF	TRGV4	.	TRGJ1	16	-1	-1	24
15	8.057022232010012E-5	TGTGCCACCTGGGACGGGCCATGGTTTACAAAGCGGCTCTTT	CATWDGPWFTKRLF	TRGV2	.	TRGJ1	19	-1	-1	36
15	8.057022232010012E-5	TGTGCCACCTGGGACGGGGTCCTCTGTTATAAGAAACTCTTT	CATWDGVLCYKKLF	TRGV2	.	TRGJ1	17	-1	-1	26
15	8.057022232010012E-5	TGTGCTGCCGATCAAAAATATTATTATAAGAAACTCTTT	CAADQKYYYKKLF	TRGV10	.	TRGJ1	7	-1	-1	19
15	8.057022232010012E-5	TGTGCTGCGTGGGATTTTTATTATTATAAGAAACTCTTT	CAAWDFYYYKKLF	TRGV10	.	TRGJ1	15	-1	-1	19
15	8.057022232010012E-5	TGTGCTGCGTGGGATTATATCTATTATAAGAAACTCTTT	CAAWDYIYYKKLF	TRGV10	.	TRGJ1	16	-1	-1	21
15	8.057022232010012E-5	TGTGCTGCGTGGGATCACAATCGAAATAAGAAACTCTTT	CAAWDHNRNKKLF	TRGV10	.	TRGJ1	17	-1	-1	25
15	8.057022232010012E-5	TGTGCTGCGTGGGAGTCTAATTATTATAAGAAACTCTTT	CAAWESNYYKKLF	TRGV10	.	TRGJ1	13	-1	-1	15
15	8.057022232010012E-5	TGTGCCACCTGGGACGGCCCTTATTATAAGAAACTCTTT	CATWDGPYYKKLF	TRGV2	.	TRGJ1	19	-1	-1	20
15	8.057022232010012E-5	TGTGCCACCTGGGACGGGCTTATTGAGAAGAAACTCTTT	CATWDGLIEKKLF	TRGV2	.	TRGJ1	18	-1	-1	19
15	8.057022232010012E-5	TGTGCCACCTGGGACGGGCTAGGGTATAAGAAACTCTTT	CATWDGLGYKKLF	TRGV2	.	TRGJ1	18	-1	-1	24
15	8.057022232010012E-5	TGTGCCACCTGGGACGGGCGGCGGTATAAGAAACTCTTT	CATWDGRRYKKLF	TRGV2	.	TRGJ1	18	-1	-1	24
15	8.057022232010012E-5	TGTGCCACCTGGGACAGGGATTATTATAAGAAACTCTTT	CATWDRDYYKKLF	TRGV5	.	TRGJ1	17	-1	-1	19
15	8.057022232010012E-5	TGTGCCACCTGGGACAAGAATTATTATAAGAAACTCTTT	CATWDKNYYKKLF	TRGV5	.	TRGJ1	15	-1	-1	17
15	8.057022232010012E-5	TGTGCCACCCCTACAGTGGGGGGCAATAAGAAACTCTTT	CATPTVGGNKKLF	TRGV3	.	TRGJ1	8	-1	-1	25
15	8.057022232010012E-5	TGTGCTGCGTGGGGCACTGGTTGGTTCAAGATATTT	CAAWGTGWFKIF	TRGV10	.	TRGJP1	12	-1	-1	14
15	8.057022232010012E-5	TGTGCTGCGTGGGATTATTATTATGAGAAACTCTTT	CAAWDYYYEKLF	TRGV10	.	TRGJ1	16	-1	-1	16
15	8.057022232010012E-5	TGTGCTGCGTGGGATAATTATTATAAGAAACTCTTT	CAAWDNYYKKLF	TRGV10	.	TRGJ1	14	-1	-1	15
15	8.057022232010012E-5	TGTGCCACCTGGCCGAATTATTATAAGAAACTCTTT	CATWPNYYKKLF	TRGV5	.	TRGJ1	11	-1	-1	13
15	8.057022232010012E-5	TGTGCCACCTGGGATGTTTATTATAAGAAACTCTTT	CATWDVYYKKLF	TRGV4	.	TRGJ2	15	-1	-1	17
15	8.057022232010012E-5	TGTGCCACCTGGGACGGGCTTTATAAGAAACTCTTT	CATWDGLYKKLF	TRGV2	.	TRGJ1	18	-1	-1	20
15	8.057022232010012E-5	TGTGCCACCTGGGACGGGCCATATAAGAAACTCTTT	CATWDGPYKKLF	TRGV2	.	TRGJ1	19	-1	-1	21
15	8.057022232010012E-5	TGTGCCACCTGGGACAGGCCGCATAAGAAACTCTTT	CATWDRPHKKLF	TRGV5	.	TRGJ1	19	-1	-1	22
15	8.057022232010012E-5	TGTGCCACCTGGGATGCCTATAAGAAACTCTTT	CATWDAYKKLF	TRGV4	.	TRGJ1	15	-1	-1	18
15	8.057022232010012E-5	TGTGCCACCTGGGACGGGCCCGAGAAACTCTTT	CATWDGPEKLF	TRGV4	.	TRGJ1	20	-1	-1	22
15	8.057022232010012E-5	TGTGCCACCTGGGACACGAGACAGAAACTCTTT	CATWDTRQKLF	TRGV5	.	TRGJ1	15	-1	-1	22
15	8.057022232010012E-5	TGTGCCACCTGGGACAGGCCCGAGAAACTCTTT	CATWDRPEKLF	TRGV5	.	TRGJ1	19	-1	-1	22
15	8.057022232010012E-5	TGTGCCACCGCGGGGGGGGATAAGAAACTCTTT	CATAGGDKKLF	TRGV5	.	TRGJ1	8	-1	-1	19
15	8.057022232010012E-5	TGTCAAAACCAGGATTATAAGAAACTCTTT	CQNQDYKKLF	TRGV10	.	TRGJ1	2	-1	-1	13
15	8.057022232010012E-5	TGTGCTCCGAATTATTATAAGAAACTCTTT	CAPNYYKKLF	TRGV10	.	TRGJ1	8	-1	-1	7
15	8.057022232010012E-5	TGTGCCACCTGGCCCGGAACGGGGCTCTTT	CATWPGTGLF	TRGV4	.	TRGJ1	11	-1	-1	24
15	8.057022232010012E-5	TGTGCCACCTGGGCTTATAAGAAACTCTTT	CATWAYKKLF	TRGV4	.	TRGJ1	12	-1	-1	14
15	8.057022232010012E-5	TGTGCCACCTGGGGTGGTAAGAAACTCTTT	CATWGGKKLF	TRGV8	.	TRGJ1	12	-1	-1	17
15	8.057022232010012E-5	TGTGCCACCTGGGATTATCGGAAACTCTTT	CATWDYRKLF	TRGV8	.	TRGJ1	14	-1	-1	13
15	8.057022232010012E-5	TGTGCCACCTGGGACATGAACGGACTCTTT	CATWDMNGLF	TRGV5	.	TRGJ1	15	-1	-1	23
15	8.057022232010012E-5	TGTGCCACCTGGGACATAGGGAAACTCTTT	CATWDIGKLF	TRGV5	.	TRGJ1	15	-1	-1	20
15	8.057022232010012E-5	TGTGCCACCTGGGTGGTGAAACTCTTT	CATWVVKLF	TRGV5	.	TRGJ1	12	-1	-1	17
15	8.057022232010012E-5	TGTGCCACCCGGGGATGGAAACTCTTT	CATRGWKLF	TRGV4	.	TRGJ1	17	-1	-1	17
15	8.057022232010012E-5	TGTGCCACCGTGGGTTGGCTCTTT	CATVGWLF	TRGV4	.	TRGJ1	17	-1	-1	18
15	8.057022232010012E-5	TGTGCCACCGTAGGGAAACTCTTT	CATVGKLF	TRGV5	.	TRGJ1	15	-1	-1	14
15	8.057022232010012E-5	TGTGCTGCGTACGAGGAT	CAAYED	TRGV10	.	TRGJP1	9	-1	-1	17
15	8.057022232010012E-5	TGTGCACAGAAACTCTTT	CAQKLF	TRGV5	.	TRGJ1	4	-1	-1	7
15	8.057022232010012E-5	TGTGCCTCACTCTTT	CASLF	TRGV4	.	TRGJ1	5	-1	-1	8
14	7.519887416542678E-5	TGTGCTGCGTGGGACTACTATCCCGAATATACCACTGGTTGGTTCAAGATATTT	CAAWDYYPEYTTGWFKIF	TRGV10	.	TRGJP1	23	-1	-1	26
14	7.519887416542678E-5	TGTGCTGCGTGGGATTTCGGTGGGGGCACTGGTTGGTTCAAGATATTT	CAAWDFGGGTGWFKIF	TRGV10	.	TRGJP1	18	-1	-1	26
14	7.519887416542678E-5	TGTGCTGCGTGGGATTATAAACCCCTCACTGGTTGGTTCAAGATATTT	CAAWDYKPLTGWFKIF	TRGV10	.	TRGJP1	16	-1	-1	26
14	7.519887416542678E-5	TGTGCTGCGTGGACCTGGGGGTATACCACTGGTTGGTTCAAGATATTT	CAAWTWGYTTGWFKIF	TRGV10	.	TRGJP1	11	-1	-1	21
14	7.519887416542678E-5	TGTGCTGCGTGGGCTGCTTATACCACTGGTTGGTTCAAGATATTT	CAAWAAYTTGWFKIF	TRGV10	.	TRGJP1	12	-1	-1	18
14	7.519887416542678E-5	TGTGCTGCGTGGGATTACCATTCGAATTATTATAAGAAACTCTTT	CAAWDYHSNYYKKLF	TRGV10	.	TRGJ1	17	-1	-1	19
14	7.519887416542678E-5	TGTGCTGCGTGGGATAAAGGGGCTTCAGATTATAAGAAACTCTTT	CAAWDKGASDYKKLF	TRGV10	.	TRGJ1	14	-1	-1	28
14	7.519887416542678E-5	TGTGCTGCGGACTTCTTAGATACCACTGGTTGGTTCAAGATATTT	CAADFLDTTGWFKIF	TRGV10	.	TRGJP1	8	-1	-1	16
14	7.519887416542678E-5	TGTGCCTTGTGGGAGGTAGATAACAGGTATTATAAGAAACTCTTT	CALWEVDNRYYKKLF	TRGV9	.	TRGJ1	16	-1	-1	27
14	7.519887416542678E-5	TGTGCCACCTGGGATGGGTCCCCGAATTATTATAAGAAACTCTTT	CATWDGSPNYYKKLF	TRGV4	.	TRGJ1	21	-1	-1	22
14	7.519887416542678E-5	TGTGCTGTGTGGGATTATACCACTGGTTGGTTCAAGATATTT	CAVWDYTTGWFKIF	TRGV10	.	TRGJP1	16	-1	-1	8
14	7.519887416542678E-5	TGTGCTGCGTTAGGGATCAGCACTGGTTGGTTCAAGATATTT	CAALGISTGWFKIF	TRGV10	.	TRGJP1	16	-1	-1	20
14	7.519887416542678E-5	TGTGCTGCGTGGGTAGGGGCGAATTATTATAAGAAACTCTTT	CAAWVGANYYKKLF	TRGV10	.	TRGJ1	12	-1	-1	19
14	7.519887416542678E-5	TGTGCTGCGTGGGCCCAAGGCCTTTATTATAAGAAACTCTTT	CAAWAQGLYYKKLF	TRGV10	.	TRGJ2	12	-1	-1	23
14	7.519887416542678E-5	TGTGCTGCGTGGGATTCTCCCACTGGTTGGTTCAAGATATTT	CAAWDSPTGWFKIF	TRGV10	.	TRGJP1	15	-1	-1	19
14	7.519887416542678E-5	TGTGCTGCGTGGGATTATATTGCTGGTTGGTTCAAGATATTT	CAAWDYIAGWFKIF	TRGV10	.	TRGJP1	16	-1	-1	22
14	7.519887416542678E-5	TGTGCTGCGTGGGATATTAGCACTGGTTGGTTCAAGATATTT	CAAWDISTGWFKIF	TRGV10	.	TRGJP1	14	-1	-1	8
14	7.519887416542678E-5	TGTGCTGCGTGGGATATAGCGAATTATTATAAGAAACTCTTT	CAAWDIANYYKKLF	TRGV10	.	TRGJ1	14	-1	-1	19
14	7.519887416542678E-5	TGTGCCTTGTGGGAGTCCATCCATTATTATAAGAAACTCTTT	CALWESIHYYKKLF	TRGV9	.	TRGJ1	14	-1	-1	22
14	7.519887416542678E-5	TGTGCCACCTGGGACGGCTCGAATTATTATAAGAAACTCTTT	CATWDGSNYYKKLF	TRGV2	.	TRGJ1	16	-1	-1	18
14	7.519887416542678E-5	TGTGCCACCTGGGACGGGCCTGTAGATTATAAGAAACTCTTT	CATWDGPVDYKKLF	TRGV2	.	TRGJ1	22	-1	-1	25
14	7.519887416542678E-5	TGTGCCACCTGGGACGGGAAGATTTATTATAAGAAACTCTTT	CATWDGKIYYKKLF	TRGV4	.	TRGJ1	17	-1	-1	20
14	7.519887416542678E-5	TGTGCCACCTGGGACAGGCTTGATTATTATAAGAAACTCTTT	CATWDRLDYYKKLF	TRGV7	.	TRGJ1	21	-1	-1	22
14	7.519887416542678E-5	TGTGCCACCTGGGACAGGGTAGGGAGGTGGAAGAAACTCTTT	CATWDRVGRWKKLF	TRGV7	.	TRGJ1	17	-1	-1	30
14	7.519887416542678E-5	TGTGCTGCGTGGGATGGGTCGAGTTGGTTCAAGATATTT	CAAWDGSSWFKIF	TRGV10	.	TRGJP1	14	-1	-1	22
14	7.519887416542678E-5	TGTGCTGCGTGGGACCACAATTATTATAAGAAACTCTTT	CAAWDHNYYKKLF	TRGV10	.	TRGJ1	13	-1	-1	18
14	7.519887416542678E-5	TGTGCTGCGTGGGACAACACTGGTTGGTTCAAGATATTT	CAAWDNTGWFKIF	TRGV10	.	TRGJP1	13	-1	-1	17
14	7.519887416542678E-5	TGTGCTGCGTGGGAGCCTCCTTATTATAAGAAACTCTTT	CAAWEPPYYKKLF	TRGV10	.	TRGJ1	13	-1	-1	20
14	7.519887416542678E-5	TGTGCCTTGTGGGAGGGCAGCGGTTATAAGAAACTCTTT	CALWEGSGYKKLF	TRGV9	.	TRGJ1	18	-1	-1	23
14	7.519887416542678E-5	TGTGCCACCTGGGATGCGAATTATTATAAGAAACTCTTT	CATWDANYYKKLF	TRGV4	.	TRGJ1	15	-1	-1	13
14	7.519887416542678E-5	TGTGCCACCTGGGATGGACAGTATTATAAGAAACTCTTT	CATWDGQYYKKLF	TRGV4	.	TRGJ1	16	-1	-1	21
14	7.519887416542678E-5	TGTGCCACCTGGGACGTTCAAGGCGGCAAGAAACTCTTT	CATWDVQGGKKLF	TRGV7	.	TRGJ1	14	-1	-1	27
14	7.519887416542678E-5	TGTGCCACCTGGGACGGGCCGGGGTATAAGAAACTCTTT	CATWDGPGYKKLF	TRGV4	.	TRGJ1	19	-1	-1	24
14	7.519887416542678E-5	TGTGCCACCTGGGACGGGCGATTCTATAAGAAACTCTTT	CATWDGRFYKKLF	TRGV2	.	TRGJ1	18	-1	-1	24
14	7.519887416542678E-5	TGTGCCACCTGGGACGGAGGAGGGAATAAGAAACTCTTT	CATWDGGGNKKLF	TRGV2	.	TRGJ1	16	-1	-1	25
14	7.519887416542678E-5	TGTGCCACCTGGGACAGGCCGTGTTATAAGAAACTCTTT	CATWDRPCYKKLF	TRGV5	.	TRGJ1	23	-1	-1	23
14	7.519887416542678E-5	TGTGCCACCTGGGACAGGCCGAATTATAAGAAACTCTTT	CATWDRPNYKKLF	TRGV5	.	TRGJ1	19	-1	-1	22
14	7.519887416542678E-5	TGTGCCACCTGGGACAGGCGGAATTATAAGAAACTCTTT	CATWDRRNYKKLF	TRGV5	.	TRGJ1	18	-1	-1	22
14	7.519887416542678E-5	TGTGCCACCTGGGACAGAAGATATTATAAGAAACTCTTT	CATWDRRYYKKLF	TRGV7	.	TRGJ1	16	-1	-1	21
14	7.519887416542678E-5	TGTGCTGCGTGGGATTTTTCTTGGATCAAGACGTTT	CAAWDFSWIKTF	TRGV10	.	TRGJP2	15	-1	-1	20
14	7.519887416542678E-5	TGTGCTGCGTGGGATTTGGTTTATAAGAAACTCTTT	CAAWDLVYKKLF	TRGV10	.	TRGJ1	15	-1	-1	20
14	7.519887416542678E-5	TGTGCCTTGTGGGGGGGAAATTATAAGAAACTCTTT	CALWGGNYKKLF	TRGV9	.	TRGJ1	15	-1	-1	19
14	7.519887416542678E-5	TGTGCCTTGTGGGAGGTGCTTGGGAAGAAACTCTTT	CALWEVLGKKLF	TRGV9	.	TRGJ1	18	-1	-1	24
14	7.519887416542678E-5	TGTGCCACCTGGGCCGAGGGAACCAAGAAACTCTTT	CATWAEGTKKLF	TRGV8	.	TRGJ1	12	-1	-1	24
14	7.519887416542678E-5	TGTGCCACCTGGGATGGGCTTTATAAGAAACTCTTT	CATWDGLYKKLF	TRGV4	.	TRGJ1	18	-1	-1	20
14	7.519887416542678E-5	TGTGCCACCTGGGACAGGCGGACGGAGAAACTCTTT	CATWDRRTEKLF	TRGV5	.	TRGJ1	18	-1	-1	25
14	7.519887416542678E-5	TGTGCTGCGTGGGAAGGTTGGTTCAAGATATTT	CAAWEGWFKIF	TRGV10	.	TRGJP1	13	-1	-1	15
14	7.519887416542678E-5	TGTGCCACCTCAAACGAGGATAAGAAACTCTTT	CATSNEDKKLF	TRGV5	.	TRGJ1	9	-1	-1	19
14	7.519887416542678E-5	TGTGCCACCTGCTGGCCGAATAAGAAACTCTTT	CATCWPNKKLF	TRGV4	.	TRGJ1	10	-1	-1	19
14	7.519887416542678E-5	TGTGCCACCTGGGATGTTGAGATGAAACTCTTT	CATWDVEMKLF	TRGV4	.	TRGJ1	15	-1	-1	23
14	7.519887416542678E-5	TGTGCCACCTGGGACGTAACTAAGAAACTCTTT	CATWDVTKKLF	TRGV2	.	TRGJ1	15	-1	-1	20
14	7.519887416542678E-5	TGTGCCACCTGGGACGGGCTCGAGAAACTCTTT	CATWDGLEKLF	TRGV2	.	TRGJ1	21	-1	-1	22
14	7.519887416542678E-5	TGTGCCACCTGGGACGGGCTAATGAAACTCTTT	CATWDGLMKLF	TRGV2	.	TRGJ1	18	-1	-1	19
14	7.519887416542678E-5	TGTGCCACCTGGGACGGGCCGGGGAAACTCTTT	CATWDGPGKLF	TRGV2	.	TRGJ1	19	-1	-1	23
14	7.519887416542678E-5	TGTGCCACCTGGGACGGGCCAAAGAAACTCTTT	CATWDGPKKLF	TRGV2	.	TRGJ1	19	-1	-1	21
14	7.519887416542678E-5	TGTGCCACCTGGGACAAAGATAAGAAACTCTTT	CATWDKDKKLF	TRGV7	.	TRGJ1	15	-1	-1	19
14	7.519887416542678E-5	TGTGCCACCTGTTGCTATAAGAAACTCTTT	CATCCYKKLF	TRGV7	.	TRGJ1	10	-1	-1	15
14	7.519887416542678E-5	TGTGCCACCTGGGACGGAAAGAAACTCTTT	CATWDGKKLF	TRGV3	.	TRGJ1	14	-1	-1	18
14	7.519887416542678E-5	TGTGCCACCTGGGACAGGCCGCGCCTCTTT	CATWDRPRLF	TRGV5	.	TRGJ1	19	-1	-1	24
14	7.519887416542678E-5	TGTGCCACCCATTATTATAAGAAACTCTTT	CATHYYKKLF	TRGV4	.	TRGJ1	8	-1	-1	10
14	7.519887416542678E-5	TGTGCCACCTGGGACCACAGACTCTTT	CATWDHRLF	TRGV2	.	TRGJ1	14	-1	-1	20
14	7.519887416542678E-5	TGTGCCCCCTATAAGAAACTCTTT	CAPYKKLF	TRGV2	.	TRGJ1	9	-1	-1	9
14	7.519887416542678E-5	TGTGCCACCAAGCGGAGACTCTTT	CATKRRLF	TRGV4	.	TRGJ1	8	-1	-1	14
13	6.982752601075344E-5	TGTGCTGCGTGGGATGCCCCTACCCCCGTCCCTATAAATTATTATAAGAAACTCTTT	CAAWDAPTPVPINYYKKLF	TRGV10	.	TRGJ1	14	-1	-1	36
13	6.982752601075344E-5	TGTGCTGCGTGGGATCGCGGATGGTTCGGGTATTATTATAAGAAACTCTTT	CAAWDRGWFGYYYKKLF	TRGV10	.	TRGJ1	14	-1	-1	31
13	6.982752601075344E-5	TGTGCCACCTGGAAAGGAGAGGGCTTACGTAGTGATTGGATCAAGACGTTT	CATWKGEGLRSDWIKTF	TRGV8	.	TRGJP2	11	-1	-1	28
13	6.982752601075344E-5	TGTGCTGCGTGGGATTGTCTCAAGGACCTTTATTATAAGAAACTCTTT	CAAWDCLKDLYYKKLF	TRGV10	.	TRGJ1	15	-1	-1	29
13	6.982752601075344E-5	TGTGCTGCGTGGGATTATCCTCCGATGAATTATTATAAGAAACTCTTT	CAAWDYPPMNYYKKLF	TRGV10	.	TRGJ1	16	-1	-1	26
13	6.982752601075344E-5	TGTGCTGCGTGGGATTATCAAAAGGGTTATTATAAGAAACTCTTT	CAAWDYQKGYYKKLF	TRGV10	.	TRGJ1	16	-1	-1	26
13	6.982752601075344E-5	TGTGCTGCGTGGGATAAGAGGCTGGTAAATTATAAGAAACTCTTT	CAAWDKRLVNYKKLF	TRGV10	.	TRGJ1	14	-1	-1	28
13	6.982752601075344E-5	TGTGCCACCTGGGACGGTCTATCTCGTCCTTATAAGAAACTCTTT	CATWDGLSRPYKKLF	TRGV2	.	TRGJ1	16	-1	-1	29
13	6.982752601075344E-5	TGTGCCACCTGGGACAGGCCAGTTTGGGACGGTGCGAAACTCTTT	CATWDRPVWDGAKLF	TRGV5	.	TRGJ1	22	-1	-1	35
13	6.982752601075344E-5	TGTGCTGCGTGGGGCGATACCACTGGTTGGTTCAAGATATTT	CAAWGDTTGWFKIF	TRGV10	.	TRGJP1	12	-1	-1	16
13	6.982752601075344E-5	TGTGCTGCGTGGGATCTGGGGTATTATTATAAGAAACTCTTT	CAAWDLGYYYKKLF	TRGV10	.	TRGJ1	14	-1	-1	22
13	6.982752601075344E-5	TGTGCTGCGTGGGACGGGTCCCCCGCAGATAAGAAACTCTTT	CAAWDGSPADKKLF	TRGV10	.	TRGJ1	13	-1	-1	28
13	6.982752601075344E-5	TGTGCCACCTGGGACGTTGGGAGTGATTGGATCAAGACGTTT	CATWDVGSDWIKTF	TRGV2	.	TRGJP2	15	-1	-1	21
13	6.982752601075344E-5	TGTGCCACCTGGGACGGCTTGAATTATTATAAGAAACTCTTT	CATWDGLNYYKKLF	TRGV2	.	TRGJ1	16	-1	-1	20
13	6.982752601075344E-5	TGTGCCACCTGGGACGGGCGCCTTTATTATAAGAAACTCTTT	CATWDGRLYYKKLF	TRGV2	.	TRGJ1	18	-1	-1	23
13	6.982752601075344E-5	TGTGCCACCTGGGACGGGCGGGGGTATTATAAGAAACTCTTT	CATWDGRGYYKKLF	TRGV4	.	TRGJ1	18	-1	-1	24
13	6.982752601075344E-5	TGTGCCACCTGGGACGGGCGGAATTATTATAAGAAACTCTTT	CATWDGRNYYKKLF	TRGV4	.	TRGJ1	18	-1	-1	20
13	6.982752601075344E-5	TGTGCCACCTGGGACGGGGAAGGAGTTAATTGGAAACTCTTT	CATWDGEGVNWKLF	TRGV2	.	TRGJ1	17	-1	-1	32
13	6.982752601075344E-5	TGTGCCACCTGGGACGGATCAAATTATTATAAGAAACTCTTT	CATWDGSNYYKKLF	TRGV4	.	TRGJ1	16	-1	-1	18
13	6.982752601075344E-5	TGTGCCACCTGGGACACTTCGAATTATTATAAGAAACTCTTT	CATWDTSNYYKKLF	TRGV5	.	TRGJ1	15	-1	-1	17
13	6.982752601075344E-5	TGTGCCACCTGGGACAGGCTCCTGTTTTATAAGAAACTCTTT	CATWDRLLFYKKLF	TRGV5	.	TRGJ1	18	-1	-1	26
13	6.982752601075344E-5	TGTGCCACCTGGGACAGGCCCTATCGGAGTAAGAAACTCTTT	CATWDRPYRSKKLF	TRGV7	.	TRGJ1	19	-1	-1	29
13	6.982752601075344E-5	TGTGCCACCTGGGACAGGCCATACTCTTATAAGAAACTCTTT	CATWDRPYSYKKLF	TRGV5	.	TRGJ1	19	-1	-1	26
13	6.982752601075344E-5	TGTCCACCTCATCATACCACTGGTTGGTTCAAGATATTT	CPPHHTTGWFKIF	TRGV10	.	TRGJP1	2	-1	-1	13
13	6.982752601075344E-5	TGTGCTGCTCCCTCCTTCACTGGTTGGTTCAAGATATTT	CAAPSFTGWFKIF	TRGV10	.	TRGJP1	7	-1	-1	17
13	6.982752601075344E-5	TGTGCTGCGTGGGATTACGATTATTATAAGAAACTCTTT	CAAWDYDYYKKLF	TRGV10	.	TRGJ1	18	-1	-1	13
13	6.982752601075344E-5	TGTGCTGCGCGCCCCTCGAATTATTATAAGAAACTCTTT	CAARPSNYYKKLF	TRGV10	.	TRGJ1	8	-1	-1	15
13	6.982752601075344E-5	TGTGCCACCTGGGATGTGAATTATTATAAGAAACTCTTT	CATWDVNYYKKLF	TRGV4	.	TRGJ1	15	-1	-1	17
13	6.982752601075344E-5	TGTGCCACCTGGGACTCGAATTATTATAAGAAACTCTTT	CATWDSNYYKKLF	TRGV3	.	TRGJ1	14	-1	-1	15
13	6.982752601075344E-5	TGTGCCACCTGGGACGGTAATTATTATAAGAAACTCTTT	CATWDGNYYKKLF	TRGV2	.	TRGJ1	16	-1	-1	18
13	6.982752601075344E-5	TGTGCCACCTGGGACGGCATTTATTATAAGAAACTCTTT	CATWDGIYYKKLF	TRGV2	.	TRGJ1	16	-1	-1	20
13	6.982752601075344E-5	TGTGCCACCTGGGACGGGCCGCGGTATAAGAAACTCTTT	CATWDGPRYKKLF	TRGV4	.	TRGJ1	19	-1	-1	24
13	6.982752601075344E-5	TGTGCCACCTGGGACGGGCGGGGTTATAAGAAACTCTTT	CATWDGRGYKKLF	TRGV4	.	TRGJ1	18	-1	-1	23
13	6.982752601075344E-5	TGTGCCACCTGGGACGGGCATGATTATAAGAAACTCTTT	CATWDGHDYKKLF	TRGV2	.	TRGJ1	18	-1	-1	19
13	6.982752601075344E-5	TGTGCCACCTGGGACGGGACGTATTATAAGAAACTCTTT	CATWDGTYYKKLF	TRGV2	.	TRGJ1	17	-1	-1	21
13	6.982752601075344E-5	TGTGCCACCTGGGACACCCCTCGGCGTAAGAAACTCTTT	CATWDTPRRKKLF	TRGV2	.	TRGJ1	14	-1	-1	26
13	6.982752601075344E-5	TGTGCCACCTGGGACACCCACCCGTATAAGAAACTCTTT	CATWDTHPYKKLF	TRGV5	.	TRGJ1	15	-1	-1	24
13	6.982752601075344E-5	TGTGCCACCTGGGACAGGCTTGGATATAAGAAACTCTTT	CATWDRLGYKKLF	TRGV7	.	TRGJ1	21	-1	-1	24
13	6.982752601075344E-5	TGTGCCACCTGGGACAGGCTGGCGTGGGGGAAACTCTTT	CATWDRLAWGKLF	TRGV5	.	TRGJ1	18	-1	-1	29
13	6.982752601075344E-5	TGTGCCACCTGGGACAGGCGGGGCTATAAGAAACTCTTT	CATWDRRGYKKLF	TRGV5	.	TRGJ1	18	-1	-1	24
13	6.982752601075344E-5	TGTGCCACCTGGGACAGGCAATATTATAAGAAACTCTTT	CATWDRQYYKKLF	TRGV5	.	TRGJ1	18	-1	-1	21
13	6.982752601075344E-5	TGTGCCACCTGGGACAGGGGGGATTATAAGAAACTCTTT	CATWDRGDYKKLF	TRGV7	.	TRGJ1	17	-1	-1	22
13	6.982752601075344E-5	TGTGCTGCGTGGGGCAATTATTATAAGAAACTCTTT	CAAWGNYYKKLF	TRGV10	.	TRGJ1	12	-1	-1	15
13	6.982752601075344E-5	TGTGCTGCGTGGGGGGTTTATTATAAGAAACTCTTT	CAAWGVYYKKLF	TRGV10	.	TRGJ1	12	-1	-1	17
13	6.982752601075344E-5	TGTGCTGCGTGGGATTACGGTTGGTTCAAGATATTT	CAAWDYGWFKIF	TRGV10	.	TRGJP1	18	-1	-1	18
13	6.982752601075344E-5	TGTGCTGCGTGGGATAGCGCTTGGTTCAAGATATTT	CAAWDSAWFKIF	TRGV10	.	TRGJP1	14	-1	-1	20
13	6.982752601075344E-5	TGTGCTGCGTGGGACACTTATTATAAGAAACTCTTT	CAAWDTYYKKLF	TRGV10	.	TRGJ1	13	-1	-1	17
13	6.982752601075344E-5	TGTGCCTTGTGGGAGTTGATACAGAAGAAACTCTTT	CALWELIQKKLF	TRGV9	.	TRGJ2	17	-1	-1	24
13	6.982752601075344E-5	TGTGCCTGCTGGATTAGACATATAAGGAAACTCTTT	CACWIRHIRKLF	TRGV11	.	TRGJ1	19	-1	-1	20
13	6.982752601075344E-5	TGTGCCACCTGGCCCAATTATTATAAGAAACTCTTT	CATWPNYYKKLF	TRGV2	.	TRGJ1	11	-1	-1	15
13	6.982752601075344E-5	TGTGCCACCTGGGTTTCTGGTCATAAGAAACTCTTT	CATWVSGHKKLF	TRGV4	.	TRGJ1	12	-1	-1	22
13	6.982752601075344E-5	TGTGCCACCTGGGTTTGTGAGTATAAGAAACTCTTT	CATWVCEYKKLF	TRGV4	.	TRGJ1	12	-1	-1	21
13	6.982752601075344E-5	TGTGCCACCTGGGATGTTCAGTATAAGAAACTCTTT	CATWDVQYKKLF	TRGV4	.	TRGJ1	15	-1	-1	21
13	6.982752601075344E-5	TGTGCCACCTGGGATGGCTCCTATAAGAAACTCTTT	CATWDGSYKKLF	TRGV4	.	TRGJ1	16	-1	-1	21
13	6.982752601075344E-5	TGTGCCACCTGGGACTTTCTTGGGGAGAAACTCTTT	CATWDFLGEKLF	TRGV2	.	TRGJ1	14	-1	-1	25
13	6.982752601075344E-5	TGTGCCACCTGGGACGGGCCTTATAGGAAACTCTTT	CATWDGPYRKLF	TRGV2	.	TRGJ1	19	-1	-1	20
13	6.982752601075344E-5	TGTGCCACCTGGGACAGGTATTATAAGAAACTCTTT	CATWDRYYKKLF	TRGV3	.	TRGJ1	17	-1	-1	18
13	6.982752601075344E-5	TGTGCCACCTGGGACAGGCCCCTTAGGAAACTCTTT	CATWDRPLRKLF	TRGV5	.	TRGJ1	19	-1	-1	23
13	6.982752601075344E-5	TGTGCCACGGCCCCTGTGGAGTATAAGAAACTCTTT	CATAPVEYKKLF	TRGV5	.	TRGJ1	7	-1	-1	21
13	6.982752601075344E-5	TGTGCTGCGTGGAGTGGTTGGTTCAAGATATTT	CAAWSGWFKIF	TRGV10	.	TRGJP1	11	-1	-1	14
13	6.982752601075344E-5	TGTGCTACGTGGAATTATTATAAGAAACTCTTT	CATWNYYKKLF	TRGV10	.	TRGJ1	16	-1	-1	11
13	6.982752601075344E-5	TGTGCCACCTGTACCGATTATAAGAAACTCTTT	CATCTDYKKLF	TRGV2	.	TRGJ1	10	-1	-1	16
13	6.982752601075344E-5	TGTGCCACCTGCTCTTATTATAAGAAACTCTTT	CATCSYYKKLF	TRGV4	.	TRGJ1	10	-1	-1	14
13	6.982752601075344E-5	TGTGCCACCTGGTTCCTGTGGAAGAAACTCTTT	CATWFLWKKLF	TRGV2	.	TRGJ1	11	-1	-1	21
13	6.982752601075344E-5	TGTGCCACCTGGGTCTATTATAAGAAACTCTTT	CATWVYYKKLF	TRGV8	.	TRGJ1	12	-1	-1	15
13	6.982752601075344E-5	TGTGCCACCTGGGATGCCGTCGGGAAACTCTTT	CATWDAVGKLF	TRGV4	.	TRGJ1	15	-1	-1	23
13	6.982752601075344E-5	TGTGCCACCTGGGATGGGTGCAGGAAACTCTTT	CATWDGCRKLF	TRGV4	.	TRGJ1	17	-1	-1	23
13	6.982752601075344E-5	TGTGCCACCTGGGACCGGAAGACTGTACTCTTT	CATWDRKTVLF	TRGV3	.	TRGJ1	17	-1	-1	26
13	6.982752601075344E-5	TGTGCCACCTGGGACGGCTGGAAGAAACTCTTT	CATWDGWKKLF	TRGV2	.	TRGJ1	16	-1	-1	21
13	6.982752601075344E-5	TGTGCCACCTGGGACGGGGGGAAGAAACTCTTT	CATWDGGKKLF	TRGV2	.	TRGJ1	17	-1	-1	21
13	6.982752601075344E-5	TGTGCCACCTGGGACGATTATAAGAAACTCTTT	CATWDDYKKLF	TRGV2	.	TRGJ1	15	-1	-1	16
13	6.982752601075344E-5	TGTGCCACCTGGGACAGTTCGAAGAAACTCTTT	CATWDSSKKLF	TRGV3	.	TRGJ1	16	-1	-1	21
13	6.982752601075344E-5	TGTGCCACCTGGGACAGGCTGGGGAAACTCTTT	CATWDRLGKLF	TRGV5	.	TRGJ1	18	-1	-1	23
13	6.982752601075344E-5	TGTGCCACCTGGGACAGGCGAGGGAAACTCTTT	CATWDRRGKLF	TRGV5	.	TRGJ1	18	-1	-1	23
13	6.982752601075344E-5	TGTGCTGCGTGGGACTACTATGGGATATTT	CAAWDYYGIF	TRGV10	.	TRGJP1	17	-1	-1	23
13	6.982752601075344E-5	TGTGCTGGGTTAGGTTGGTTCAAGATATTT	CAGLGWFKIF	TRGV10	.	TRGJP1	9	-1	-1	12
13	6.982752601075344E-5	TGTGCCACCTGGGATCGACAGAAACTCTTT	CATWDRQKLF	TRGV4	.	TRGJ1	14	-1	-1	19
13	6.982752601075344E-5	TGTGCCACCTGGGACATCAAGAAACTCTTT	CATWDIKKLF	TRGV2	.	TRGJ1	14	-1	-1	18
13	6.982752601075344E-5	TGTGCTGCGTGGGATTATAAACTCTTT	CAAWDYKLF	TRGV10	.	TRGJ1	16	-1	-1	18
13	6.982752601075344E-5	TGTGCCCCCCGGGGGGGGAAACTCTTT	CAPRGGKLF	TRGV4	.	TRGJ1	12	-1	-1	17
13	6.982752601075344E-5	TGTGCCACCTGGGATAGAGAACTCTTT	CATWDRELF	TRGV4	.	TRGJ1	14	-1	-1	15
13	6.982752601075344E-5	TGTGCCACCTGGGACGGAGAACTCTTT	CATWDGELF	TRGV5	.	TRGJ1	14	-1	-1	19
13	6.982752601075344E-5	CAACCGACTGGTTGGTTCAAGATATTT	QPTGWFKIF	TRGV10	.	TRGJP1	-1	-1	-1	2
13	6.982752601075344E-5	TGTGCCACCTGGTTGAAACTCTTT	CATWLKLF	TRGV3	.	TRGJ1	11	-1	-1	14
13	6.982752601075344E-5	TGTGTCACTAAGAAACTCTTT	CVTKKLF	TRGV2	.	TRGJ1	7	-1	-1	8
13	6.982752601075344E-5	TGTGCCGCTAAGAAACTCTTT	CAAKKLF	TRGV2	.	TRGJ1	5	-1	-1	8
12	6.445617785608009E-5	TGTGCCACCTGGGACGGCCACGAAGGGCTCCCGCGCGGGTCATTACTCTTT	CATWDGHEGLPRGSLLF	TRGV2	.	TRGJ1	16	-1	-1	44
12	6.445617785608009E-5	TGTGCTGCGTGGGATTCGAGGAAGGGGCCTTATTATAAGAAACTCTTT	CAAWDSRKGPYYKKLF	TRGV10	.	TRGJ1	15	-1	-1	29
12	6.445617785608009E-5	TGTGCTGCGTGGGATTGGGCCCCGAGTAGTGATTGGATCAAGACGTTT	CAAWDWAPSSDWIKTF	TRGV10	.	TRGJP2	15	-1	-1	24
12	6.445617785608009E-5	TGTGCTGCGTGGGATTACCATCCTTTTTTTTATTATAAGAAACTCTTT	CAAWDYHPFFYYKKLF	TRGV10	.	TRGJ1	17	-1	-1	29
12	6.445617785608009E-5	TGTGCTGCGTGGGATTACGGGGATACCACTGGTTGGTTCAAGATATTT	CAAWDYGDTTGWFKIF	TRGV10	.	TRGJP1	18	-1	-1	22
12	6.445617785608009E-5	TGTGCTGCGTGGGATGGAGGTAGCTCCACTGGTTGGTTCAAGATATTT	CAAWDGGSSTGWFKIF	TRGV10	.	TRGJP1	14	-1	-1	25
12	6.445617785608009E-5	TGTGCCTTGTGGCAGCCTACCTATGCCACTGGTTGGTTCAAGATATTT	CALWQPTYATGWFKIF	TRGV9	.	TRGJP1	14	-1	-1	21
12	6.445617785608009E-5	TGTGCCTGCTGGATTAGGCACGTTTGCTCTTATTATAAGAAACTCTTT	CACWIRHVCSYYKKLF	TRGV11	.	TRGJ1	22	-1	-1	29
12	6.445617785608009E-5	TGTGCTGCGTGGCCAATTGGTTCGAATTATTATAAGAAACTCTTT	CAAWPIGSNYYKKLF	TRGV10	.	TRGJ1	11	-1	-1	20
12	6.445617785608009E-5	TGTGCTGCGTGGGATTTCGGGAGGGGTGATTGGATCAAGACGTTT	CAAWDFGRGDWIKTF	TRGV10	.	TRGJP2	18	-1	-1	25
12	6.445617785608009E-5	TGTGCTGCGTGGGATTATATAGGGAATTATTATAAGAAACTCTTT	CAAWDYIGNYYKKLF	TRGV10	.	TRGJ1	16	-1	-1	23
12	6.445617785608009E-5	TGTGCCACCTGGGACGGTACTTGGGATTATTATAAGAAACTCTTT	CATWDGTWDYYKKLF	TRGV4	.	TRGJ1	16	-1	-1	25
12	6.445617785608009E-5	TGTGCCACCTGGGACGGGCCTGGTAGTGATTGGATCAAGACGTTT	CATWDGPGSDWIKTF	TRGV2	.	TRGJP2	19	-1	-1	22
12	6.445617785608009E-5	TGTGCCACCTGGGACGGGCGAGAGAATTATTATAAGAAACTCTTT	CATWDGRENYYKKLF	TRGV2	.	TRGJ1	18	-1	-1	23
12	6.445617785608009E-5	TGTGCCACCTGGGACGACCTCCGGAATTATTATAAGAAACTCTTT	CATWDDLRNYYKKLF	TRGV2	.	TRGJ1	15	-1	-1	23
12	6.445617785608009E-5	TGTGCCACCTGGGACAGGCTCACCGATTATTATAAGAAACTCTTT	CATWDRLTDYYKKLF	TRGV3	.	TRGJ1	18	-1	-1	25
12	6.445617785608009E-5	TGTGCCACCTGGGACAGGCCCCCGAATCCTCTCAAGAAACTCTTT	CATWDRPPNPLKKLF	TRGV7	.	TRGJ1	19	-1	-1	33
12	6.445617785608009E-5	TGTGCTGCGTGGCACGATACCACTGGTTGGTTCAAGATATTT	CAAWHDTTGWFKIF	TRGV10	.	TRGJP1	11	-1	-1	16
12	6.445617785608009E-5	TGTGCTGCGTGGGCTTATACCACTGGTTGGTTCAAGATATTT	CAAWAYTTGWFKIF	TRGV10	.	TRGJP1	16	-1	-1	15
12	6.445617785608009E-5	TGTGCTGCGTGGGGGGCGGGCACTGGTTGGTTCAAGATATTT	CAAWGAGTGWFKIF	TRGV10	.	TRGJP1	12	-1	-1	20
12	6.445617785608009E-5	TGTGCTGCGTGGGATTCCACCACTGGTTGGTTCAAGATATTT	CAAWDSTTGWFKIF	TRGV10	.	TRGJP1	15	-1	-1	18
12	6.445617785608009E-5	TGTGCTGCGTGGGATAGAGGGACTGGTTGGTTCAAGATATTT	CAAWDRGTGWFKIF	TRGV10	.	TRGJP1	14	-1	-1	21
12	6.445617785608009E-5	TGTGCTGCGTGGGAAGAGTATTTACTCTATAAGAAACTCTTT	CAAWEEYLLYKKLF	TRGV10	.	TRGJ1	13	-1	-1	27
12	6.445617785608009E-5	TGTGCCTTGTGGGAGGGCCTCCCCGGGGATAAGAAACTCTTT	CALWEGLPGDKKLF	TRGV9	.	TRGJ1	15	-1	-1	28
12	6.445617785608009E-5	TGTGCCTGCTGGATTAGGCCGAATTATTATAAGAAACTCTTT	CACWIRPNYYKKLF	TRGV11	.	TRGJ1	18	-1	-1	19
12	6.445617785608009E-5	TGTGCCACCTGGGACGGTCGGAATTATTATAAGAAACTCTTT	CATWDGRNYYKKLF	TRGV2	.	TRGJ1	16	-1	-1	20
12	6.445617785608009E-5	TGTGCCACCTGGGACGGGCCCGGTTATTATAAGAAACTCTTT	CATWDGPGYYKKLF	TRGV2	.	TRGJ1	21	-1	-1	23
12	6.445617785608009E-5	TGTGCCACCTGGGACGGGCGGTTTTATTATAAGAAACTCTTT	CATWDGRFYYKKLF	TRGV2	.	TRGJ1	18	-1	-1	23
12	6.445617785608009E-5	TGTGCCACCTGGGACGGGCATAATTATTATAAGAAACTCTTT	CATWDGHNYYKKLF	TRGV4	.	TRGJ1	18	-1	-1	21
12	6.445617785608009E-5	TGTGCCACCTGGGACGGGAAAACTTATTATAAGAAACTCTTT	CATWDGKTYYKKLF	TRGV2	.	TRGJ2	17	-1	-1	23
12	6.445617785608009E-5	TGTGCCACCTGGGACGAGTCGAATTATTATAAGAAACTCTTT	CATWDESNYYKKLF	TRGV2	.	TRGJ1	15	-1	-1	18
12	6.445617785608009E-5	TGTGCCACCTGGGACAGGCGCCCGTATAGGAAGAAACTCTTT	CATWDRRPYRKKLF	TRGV7	.	TRGJ1	18	-1	-1	30
12	6.445617785608009E-5	TGTGCCACCTGGGACAGGCGAAAGTATTATAAGAAACTCTTT	CATWDRRKYYKKLF	TRGV5	.	TRGJ1	18	-1	-1	21
12	6.445617785608009E-5	TGTGCTGCGTGGGCTGTCACTGGTTGGTTCAAGATATTT	CAAWAVTGWFKIF	TRGV10	.	TRGJP1	12	-1	-1	17
12	6.445617785608009E-5	TGTGCTGCGTGGGCCTATTATTATTATAAGAAACTCTTT	CAAWAYYYYKKLF	TRGV10	.	TRGJ1	12	-1	-1	19
12	6.445617785608009E-5	TGTGCTGCGTGGGGGAACACTGGTTGGTTCAAGATATTT	CAAWGNTGWFKIF	TRGV10	.	TRGJP1	12	-1	-1	17
12	6.445617785608009E-5	TGTGCCTTGTGGGAGGCCATTTATTATAAGAAACTCTTT	CALWEAIYYKKLF	TRGV9	.	TRGJ1	15	-1	-1	20
12	6.445617785608009E-5	TGTGCCACCTGGGCTCCGAATTATTATAAGAAACTCTTT	CATWAPNYYKKLF	TRGV4	.	TRGJ1	12	-1	-1	16
12	6.445617785608009E-5	TGTGCCACCTGGGCAACATTTTATTATAAGAAACTCTTT	CATWATFYYKKLF	TRGV5	.	TRGJ1	12	-1	-1	20
12	6.445617785608009E-5	TGTGCCACCTGGGGTCGGGATTATTATAAGAAACTCTTT	CATWGRDYYKKLF	TRGV3	.	TRGJ1	12	-1	-1	19
12	6.445617785608009E-5	TGTGCCACCTGGGATGCCCTAGGTTATAAGAAACTCTTT	CATWDALGYKKLF	TRGV4	.	TRGJ1	15	-1	-1	23
12	6.445617785608009E-5	TGTGCCACCTGGGACGCTTGTTATTATAAGAAACTCTTT	CATWDACYYKKLF	TRGV2	.	TRGJ1	15	-1	-1	20
12	6.445617785608009E-5	TGTGCCACCTGGGACGGTCCAGGTCATAAGAAACTCTTT	CATWDGPGHKKLF	TRGV4	.	TRGJ1	19	-1	-1	25
12	6.445617785608009E-5	TGTGCCACCTGGGACGGGCCGGATTATAAGAAACTCTTT	CATWDGPDYKKLF	TRGV2	.	TRGJ1	19	-1	-1	22
12	6.445617785608009E-5	TGTGCCACCTGGGACGGGCCAGGTTATAAGAAACTCTTT	CATWDGPGYKKLF	TRGV2	.	TRGJ1	19	-1	-1	23
12	6.445617785608009E-5	TGTGCCACCTGGGACGGGCGTCATTATAAGAAACTCTTT	CATWDGRHYKKLF	TRGV2	.	TRGJ1	18	-1	-1	22
12	6.445617785608009E-5	TGTGCCACCTGGGACGGGCGGGCTTATAAGAAACTCTTT	CATWDGRAYKKLF	TRGV4	.	TRGJ1	18	-1	-1	23
12	6.445617785608009E-5	TGTGCCACCTGGGACGGACCCCATTATAAGAAACTCTTT	CATWDGPHYKKLF	TRGV2	.	TRGJ1	20	-1	-1	22
12	6.445617785608009E-5	TGTGCCACCTGGGACAGGCGTGAAGGTTGGAAACTCTTT	CATWDRREGWKLF	TRGV5	.	TRGJ1	21	-1	-1	29
12	6.445617785608009E-5	TGTGCCACCTGGGACAGGCGGAATGCTAAGAAACTCTTT	CATWDRRNAKKLF	TRGV5	.	TRGJ1	18	-1	-1	26
12	6.445617785608009E-5	TGTGCCACCTGGGACAGGCACTATTATAAGAAACTCTTT	CATWDRHYYKKLF	TRGV3	.	TRGJ1	18	-1	-1	21
12	6.445617785608009E-5	TGTGCCACCTGGGACAGGCAAAATTATAAGAAACTCTTT	CATWDRQNYKKLF	TRGV5	.	TRGJ1	18	-1	-1	22
12	6.445617785608009E-5	TGTGCCACCTGGGACAAGGTAAAGTATAAGAAACTCTTT	CATWDKVKYKKLF	TRGV5	.	TRGJ1	15	-1	-1	24
12	6.445617785608009E-5	TGTGCTGCGTGGGATCGAGTCTGGTTCAAGATATTT	CAAWDRVWFKIF	TRGV10	.	TRGJP1	14	-1	-1	21
12	6.445617785608009E-5	TGTGCTGCGTGGGACAGTTATTATAAGAAACTCTTT	CAAWDSYYKKLF	TRGV10	.	TRGJ1	13	-1	-1	17
12	6.445617785608009E-5	TGTGCTGCGTGGGAGTCGGGTTGGTTCAAGATATTT	CAAWESGWFKIF	TRGV10	.	TRGJP1	13	-1	-1	18
12	6.445617785608009E-5	TGTGCTGCGGACCCCCCTGGTTGGTTCAAGATATTT	CAADPPGWFKIF	TRGV10	.	TRGJP1	8	-1	-1	13
12	6.445617785608009E-5	TGTGCCACCTGGGGGGGAGCTTATAAGAAACTCTTT	CATWGGAYKKLF	TRGV5	.	TRGJ1	12	-1	-1	20
12	6.445617785608009E-5	TGTGCCACCTGGGATTTTTATTATAAGAAACTCTTT	CATWDFYYKKLF	TRGV8	.	TRGJ1	14	-1	-1	17
12	6.445617785608009E-5	TGTGCCACCTGGGATGGGCAAGGTAGGAAACTCTTT	CATWDGQGRKLF	TRGV4	.	TRGJ1	18	-1	-1	23
12	6.445617785608009E-5	TGTGCCACCTGGGACTCTGCCCTCTGCAAACTCTTT	CATWDSALCKLF	TRGV4	.	TRGJ1	13	-1	-1	27
12	6.445617785608009E-5	TGTGCCACCTGGGACGGTGATAATAAGAAACTCTTT	CATWDGDNKKLF	TRGV2	.	TRGJ1	16	-1	-1	19
12	6.445617785608009E-5	TGTGCCACCTGGGACGGCTATTATAAGAAACTCTTT	CATWDGYYKKLF	TRGV2	.	TRGJ1	16	-1	-1	18
12	6.445617785608009E-5	TGTGCCACCTGGGACGGGCTAGGTAAGAAACTCTTT	CATWDGLGKKLF	TRGV4	.	TRGJ1	18	-1	-1	23
12	6.445617785608009E-5	TGTGCCACCTGGGACGGGCGGGATAAGAAACTCTTT	CATWDGRDKKLF	TRGV2	.	TRGJ1	18	-1	-1	22
12	6.445617785608009E-5	TGTGCCACCTGGGACGGACTGTGGAAGAAACTCTTT	CATWDGLWKKLF	TRGV2	.	TRGJ1	16	-1	-1	24
12	6.445617785608009E-5	TGTGCCACCTGGGACGAATATTATAAGAAACTCTTT	CATWDEYYKKLF	TRGV2	.	TRGJ1	15	-1	-1	14
12	6.445617785608009E-5	TGTGCCACCTGGGACAGGCCCTCGAAGAAACTCTTT	CATWDRPSKKLF	TRGV7	.	TRGJ1	19	-1	-1	24
12	6.445617785608009E-5	TGTGCCACCTGGGACAACTATTATAAGAAACTCTTT	CATWDNYYKKLF	TRGV7	.	TRGJ1	15	-1	-1	15
12	6.445617785608009E-5	TGTGCTGCGTGCCCGGGTTGGTTCAAGATATTT	CAACPGWFKIF	TRGV10	.	TRGJP1	10	-1	-1	15
12	6.445617785608009E-5	TGTGCTGCGTGGGATGGTTGGTTCAAGATATTT	CAAWDGWFKIF	TRGV10	.	TRGJP1	14	-1	-1	14
12	6.445617785608009E-5	TGTGCTGCGTGGGATGAGCGGTTCAAGATATTT	CAAWDERFKIF	TRGV10	.	TRGJP1	14	-1	-1	19
12	6.445617785608009E-5	TGTGCCCCGGGAGGTGGTTATAAGAAACTCTTT	CAPGGGYKKLF	TRGV2	.	TRGJ1	11	-1	-1	17
12	6.445617785608009E-5	TGTGCCCGGGCGGATTATTATAAGAAACTCTTT	CARADYYKKLF	TRGV4	.	TRGJ1	5	-1	-1	10
12	6.445617785608009E-5	TGTGCCACCTGGGCCACACGTGAGAAACTCTTT	CATWATREKLF	TRGV4	.	TRGJ1	12	-1	-1	22
12	6.445617785608009E-5	TGTGCCACCTGGGGGCGGTATAAGAAACTCTTT	CATWGRYKKLF	TRGV5	.	TRGJ1	12	-1	-1	18
12	6.445617785608009E-5	TGTGCCACCTGGGATGGGCCTGAGAAACTCTTT	CATWDGPEKLF	TRGV4	.	TRGJ1	19	-1	-1	22
12	6.445617785608009E-5	TGTGCCACCTGGGATGGGCCGGGGAAACTCTTT	CATWDGPGKLF	TRGV4	.	TRGJ1	19	-1	-1	23
12	6.445617785608009E-5	TGTGCCACCTGGGACTGTTATAAGAAACTCTTT	CATWDCYKKLF	TRGV2	.	TRGJ1	14	-1	-1	17
12	6.445617785608009E-5	TGTGCCACCTGGGACTGCTTTAAGAAACTCTTT	CATWDCFKKLF	TRGV7	.	TRGJ1	14	-1	-1	20
12	6.445617785608009E-5	TGTGCCACCTGGGACACATGGACGAAACTCTTT	CATWDTWTKLF	TRGV5	.	TRGJ1	15	-1	-1	23
12	6.445617785608009E-5	TGTGCCACCTGGGACAGGCGGGCGAAACTCTTT	CATWDRRAKLF	TRGV3	.	TRGJ1	18	-1	-1	23
12	6.445617785608009E-5	TGTGCCACCTGGGACAGGCGAAAGAAACTCTTT	CATWDRRKKLF	TRGV5	.	TRGJ1	18	-1	-1	21
12	6.445617785608009E-5	TGTGCCACCTGGGACAGGAATAAGAAACTCTTT	CATWDRNKKLF	TRGV5	.	TRGJ1	17	-1	-1	19
12	6.445617785608009E-5	TGTGCCACCTGGGAGAGGTATAAGAAACTCTTT	CATWERYKKLF	TRGV5	.	TRGJ1	17	-1	-1	18
12	6.445617785608009E-5	TGTGCCACCCAGAATTATTATAAGAAACTCTTT	CATQNYYKKLF	TRGV2	.	TRGJ1	8	-1	-1	11
12	6.445617785608009E-5	TGTGCCTCCAGGAGGTATAAGAAACTCTTT	CASRRYKKLF	TRGV4	.	TRGJ1	11	-1	-1	15
12	6.445617785608009E-5	TGTGCCACCTGGGTGGATAAGAAACTCTTT	CATWVDKKLF	TRGV4	.	TRGJ1	15	-1	-1	16
12	6.445617785608009E-5	TGTGCCACCTGGGCCCCAAAGAAACTCTTT	CATWAPKKLF	TRGV3	.	TRGJ1	12	-1	-1	18
12	6.445617785608009E-5	TGTGCCACCTGGGACGATCAGAAACTCTTT	CATWDDQKLF	TRGV5	.	TRGJ1	14	-1	-1	16
12	6.445617785608009E-5	TGTGCCACCTGGGATGGGGAACTCTTT	CATWDGELF	TRGV4	.	TRGJ1	17	-1	-1	19
12	6.445617785608009E-5	TGTGCCACCTGGGACCCGTTACTCTTT	CATWDPLLF	TRGV7	.	TRGJ1	14	-1	-1	20
12	6.445617785608009E-5	TGTGCCACCTGGGACGGGAAACTCTTT	CATWDGKLF	TRGV2	.	TRGJ1	17	-1	-1	17
12	6.445617785608009E-5	TGTGCCACCCCTTGGGGGAAACTCTTT	CATPWGKLF	TRGV2	.	TRGJ1	8	-1	-1	17
12	6.445617785608009E-5	TGTGCCACCCCCCATATTACCCTCTTT	CATPHITLF	TRGV8	.	TRGJ1	8	-1	-1	21
12	6.445617785608009E-5	TGTGCCACCCAATATAAGAAACTCTTT	CATQYKKLF	TRGV8	.	TRGJ1	8	-1	-1	12
12	6.445617785608009E-5	TGTGCCCCCCTTGGGAAACTCTTT	CAPLGKLF	TRGV2	.	TRGJ1	15	-1	-1	14
12	6.445617785608009E-5	TGTGCCATAGATAAGAAACTCTTT	CAIDKKLF	TRGV5	.	TRGJ1	6	-1	-1	10
12	6.445617785608009E-5	TGTGCCACCTTTCAGAAACTCTTT	CATFQKLF	TRGV3	.	TRGJ1	9	-1	-1	13
12	6.445617785608009E-5	TGTGCCACCTGGGTGAAACTCTTT	CATWVKLF	TRGV4	.	TRGJ1	12	-1	-1	14
12	6.445617785608009E-5	TGTGCCACCCTTAAGAAACTCTTT	CATLKKLF	TRGV4	.	TRGJ1	8	-1	-1	11
12	6.445617785608009E-5	TGTGCCTTGTGGGTTCTCTTT	CALWVLF	TRGV9	.	TRGJ1	12	-1	-1	15
12	6.445617785608009E-5	TGTGCCCCGAAGAAACTCTTT	CAPKKLF	TRGV2	.	TRGJ1	5	-1	-1	9
12	6.445617785608009E-5	TGTGCCACCTGGGAACTCTTT	CATWELF	TRGV4	.	TRGJ1	13	-1	-1	13
12	6.445617785608009E-5	TGGAAGAAACTCTTT	WKKLF	TRGV4	.	TRGJ1	1	-1	-1	3
11	5.9084829701406753E-5	TGTGCTGCGTGGCCTTCGATGGTTGGGTGGGGCGGTACCACTGGTTGGTTCAAGATATTT	CAAWPSMVGWGGTTGWFKIF	TRGV10	.	TRGJP1	11	-1	-1	35
11	5.9084829701406753E-5	TGTGCTGCGTGGGTCCATAGACCATTACCGCCCCGCTCCACTGGTTGGTTCAAGATATTT	CAAWVHRPLPPRSTGWFKIF	TRGV10	.	TRGJP1	12	-1	-1	37
11	5.9084829701406753E-5	TGTGCTGCGTGGGACCCGCCGAGCGACTCCAATACCACTGGTTGGTTCAAGATATTT	CAAWDPPSDSNTTGWFKIF	TRGV10	.	TRGJP1	13	-1	-1	31
11	5.9084829701406753E-5	TGTGCCACCTGGGATGGGCCTTGGGGGGGGCCACTTCCTTCGTGTAAGAAACTCTTT	CATWDGPWGGPLPSCKKLF	TRGV4	.	TRGJ1	19	-1	-1	44
11	5.9084829701406753E-5	TGTGCTGCGTGGGATTATGCTCCCCTGGAAACCACTGGTTGGTTCAAGATATTT	CAAWDYAPLETTGWFKIF	TRGV10	.	TRGJP1	16	-1	-1	30
11	5.9084829701406753E-5	TGTGCTGCGTGGGATTGGGAATGTTGGACCACTGGTTGGTTCAAGATATTT	CAAWDWECWTTGWFKIF	TRGV10	.	TRGJP1	15	-1	-1	27
11	5.9084829701406753E-5	TGTGCTGCGTGGGATTACCCCCCCCCTTTGAATTATTATAAGAAACTCTTT	CAAWDYPPPLNYYKKLF	TRGV10	.	TRGJ1	17	-1	-1	26
11	5.9084829701406753E-5	TGTGCCACCTGGGACGGCGGGGGACGGTTGGGCAAAAAAATCAAGGTATTT	CATWDGGGRLGKKIKVF	TRGV4	.	TRGJP	16	-1	-1	26
11	5.9084829701406753E-5	TGTGCTGCGTGGTTCCCAGAGATTACCACTGGTTGGTTCAAGATATTT	CAAWFPEITTGWFKIF	TRGV10	.	TRGJP1	11	-1	-1	23
11	5.9084829701406753E-5	TGTGCTGCGTGGGATGGGGTAACGGCCACTGGTTGGTTCAAGATATTT	CAAWDGVTATGWFKIF	TRGV10	.	TRGJP1	14	-1	-1	25
11	5.9084829701406753E-5	TGTGCCACCTGGGACGTTCCCCGGGGAGGTTATTATAAGAAACTCTTT	CATWDVPRGGYYKKLF	TRGV4	.	TRGJ1	13	-1	-1	29
11	5.9084829701406753E-5	TGTGCCACCTGGGACGGGCCGTCTGTCATTTATTATAAGAAACTCTTT	CATWDGPSVIYYKKLF	TRGV2	.	TRGJ1	22	-1	-1	29
11	5.9084829701406753E-5	TGTGCTGCGTGGGATTCCCCTACGAATTATTATAAGAAACTCTTT	CAAWDSPTNYYKKLF	TRGV10	.	TRGJ1	15	-1	-1	22
11	5.9084829701406753E-5	TGTGCTGCGTGGGATTGCCCTCATCATTATTATAAGAAACTCTTT	CAAWDCPHHYYKKLF	TRGV10	.	TRGJ1	15	-1	-1	25
11	5.9084829701406753E-5	TGTGCTGCGTGGGATTATCCTCTTCGTTATTATAAGAAACTCTTT	CAAWDYPLRYYKKLF	TRGV10	.	TRGJ1	16	-1	-1	26
11	5.9084829701406753E-5	TGTGCTGCGTGGGATCTTCAAACCCGACCCAATAAGAAACTCTTT	CAAWDLQTRPNKKLF	TRGV10	.	TRGJ1	14	-1	-1	31
11	5.9084829701406753E-5	TGTGCTGCGTGGGACCGAAATACCACTGGTTGGTTCAAGATATTT	CAAWDRNTTGWFKIF	TRGV10	.	TRGJP1	13	-1	-1	19
11	5.9084829701406753E-5	TGTGCCTTGTGGGAAGTTGAGTTGGGCAAAAAAATCAAGGTATTT	CALWEVELGKKIKVF	TRGV9	.	TRGJP	16	-1	-1	18
11	5.9084829701406753E-5	TGTGCCACCTGGGACGGGCGGGGTAGTGATTGGATCAAGACGTTT	CATWDGRGSDWIKTF	TRGV2	.	TRGJP2	18	-1	-1	22
11	5.9084829701406753E-5	TGTGCCACCTGGGACGGGCGATCCCAGTATTATAAGAAACTCTTT	CATWDGRSQYYKKLF	TRGV2	.	TRGJ1	18	-1	-1	27
11	5.9084829701406753E-5	TGTGCCACCTGGGACAGGCTTTCGAATTATTATAAGAAACTCTTT	CATWDRLSNYYKKLF	TRGV3	.	TRGJ1	18	-1	-1	20
11	5.9084829701406753E-5	TGTGCCACCTGGGACAGGCCGGGATATTATTATAAGAAACTCTTT	CATWDRPGYYYKKLF	TRGV3	.	TRGJ1	19	-1	-1	25
11	5.9084829701406753E-5	TGTGCTGCGTGGGCCCATTCCACTGGTTGGTTCAAGATATTT	CAAWAHSTGWFKIF	TRGV10	.	TRGJP1	12	-1	-1	16
11	5.9084829701406753E-5	TGTGCTGCGTGGGGCTATATCAATTATTATAAGAAACTCTTT	CAAWGYINYYKKLF	TRGV10	.	TRGJ1	12	-1	-1	21
11	5.9084829701406753E-5	TGTGCTGCGTGGGATTTAGGGAATTATTATAAGAAACTCTTT	CAAWDLGNYYKKLF	TRGV10	.	TRGJ1	15	-1	-1	20
11	5.9084829701406753E-5	TGTGCTGCGTGGGATTGGACCACTGGTTGGTTCAAGATATTT	CAAWDWTTGWFKIF	TRGV10	.	TRGJP1	15	-1	-1	18
11	5.9084829701406753E-5	TGTGCTGCGTGGGACACCACCACTGGTTGGTTCAAGATATTT	CAAWDTTTGWFKIF	TRGV10	.	TRGJP1	13	-1	-1	18
11	5.9084829701406753E-5	TGTGCCTGCTGGATTAGGCACGGAGAGGTTAAGAAACTCTTT	CACWIRHGEVKKLF	TRGV11	.	TRGJ1	21	-1	-1	29
11	5.9084829701406753E-5	TGTGCCACCTGGGATGGGCGAAGATATTATAAGAAACTCTTT	CATWDGRRYYKKLF	TRGV4	.	TRGJ1	18	-1	-1	24
11	5.9084829701406753E-5	TGTGCCACCTGGGATGGGCATCTTGTTTATAAGAAACTCTTT	CATWDGHLVYKKLF	TRGV4	.	TRGJ1	18	-1	-1	26
11	5.9084829701406753E-5	TGTGCCACCTGGGATGGAGGTCGGGTGGGTAAGAAACTCTTT	CATWDGGRVGKKLF	TRGV4	.	TRGJ1	16	-1	-1	29
11	5.9084829701406753E-5	TGTGCCACCTGGGATAGTTATCGTTATTATAAGAAACTCTTT	CATWDSYRYYKKLF	TRGV8	.	TRGJ1	16	-1	-1	23
11	5.9084829701406753E-5	TGTGCCACCTGGGACTGGGCGCGATATTATAAGAAACTCTTT	CATWDWARYYKKLF	TRGV2	.	TRGJ1	22	-1	-1	24
11	5.9084829701406753E-5	TGTGCCACCTGGGACGGCGGGAATTATTATAAGAAACTCTTT	CATWDGGNYYKKLF	TRGV4	.	TRGJ1	16	-1	-1	20
11	5.9084829701406753E-5	TGTGCCACCTGGGACGGGCCTGGTGATTGGATCAAGACGTTT	CATWDGPGDWIKTF	TRGV2	.	TRGJP2	19	-1	-1	22
11	5.9084829701406753E-5	TGTGCCACCTGGGACGGGCCGGGGGAATATAAGAAACTCTTT	CATWDGPGEYKKLF	TRGV2	.	TRGJ1	19	-1	-1	27
11	5.9084829701406753E-5	TGTGCCACCTGGGACGGGCGGTATTATTATAAGAAACTCTTT	CATWDGRYYYKKLF	TRGV2	.	TRGJ1	18	-1	-1	22
11	5.9084829701406753E-5	TGTGCCACCTGGGACGGGCATAGTGATTATAAGAAACTCTTT	CATWDGHSDYKKLF	TRGV2	.	TRGJ1	18	-1	-1	25
11	5.9084829701406753E-5	TGTGCCACCTGGGACGGGCAGGGGGGTTATAAGAAACTCTTT	CATWDGQGGYKKLF	TRGV2	.	TRGJ1	18	-1	-1	26
11	5.9084829701406753E-5	TGTGCCACCTGGGACGGGGGGGTTTATTATAAGAAACTCTTT	CATWDGGVYYKKLF	TRGV2	.	TRGJ1	17	-1	-1	23
11	5.9084829701406753E-5	TGTGCCACCTGGGACGGAACGAATTATTATAAGAAACTCTTT	CATWDGTNYYKKLF	TRGV2	.	TRGJ1	16	-1	-1	19
11	5.9084829701406753E-5	TGTGCCACCTGGGACGAGCGGAATTATTATAAGAAACTCTTT	CATWDERNYYKKLF	TRGV2	.	TRGJ1	18	-1	-1	20
11	5.9084829701406753E-5	TGTGCCACCTGGGACAGGCTTCCCCCTAATAAGAAACTCTTT	CATWDRLPPNKKLF	TRGV7	.	TRGJ1	23	-1	-1	28
11	5.9084829701406753E-5	TGTGCCACCTGGGACAGGCGCACTGGTTGGTTCAAGATATTT	CATWDRRTGWFKIF	TRGV5	.	TRGJP1	18	-1	-1	20
11	5.9084829701406753E-5	TGTGCCACCTGGGACAGGATGGTCGGTTATAAGAAACTCTTT	CATWDRMVGYKKLF	TRGV5	.	TRGJ1	17	-1	-1	26
11	5.9084829701406753E-5	TGTGCCACCTGGGACAGACTCTTAAGGTATAAGAAACTCTTT	CATWDRLLRYKKLF	TRGV5	.	TRGJ1	16	-1	-1	27
11	5.9084829701406753E-5	TGTGCTGCGTGGGCCAACACTGGTTGGTTCAAGATATTT	CAAWANTGWFKIF	TRGV10	.	TRGJP1	12	-1	-1	17
11	5.9084829701406753E-5	TGTGCTGCGTGGGATTACCGAACTTGGTTCAAGATATTT	CAAWDYRTWFKIF	TRGV10	.	TRGJP1	17	-1	-1	23
11	5.9084829701406753E-5	TGTGCTGCGTGGGATCCCACTGGTTGGTTCAAGATATTT	CAAWDPTGWFKIF	TRGV10	.	TRGJP1	14	-1	-1	13
11	5.9084829701406753E-5	TGTGCCTGCTGGATTAGCCGTTATTATAAGAAACTCTTT	CACWISRYYKKLF	TRGV11	.	TRGJ1	16	-1	-1	20
11	5.9084829701406753E-5	TGTGCCACCTGCCCCGCCCTGTGTTATAAGAAACTCTTT	CATCPALCYKKLF	TRGV8	.	TRGJ1	10	-1	-1	23
11	5.9084829701406753E-5	TGTGCCACCTGGGCCATTCCCCCTAATAAGAAACTCTTT	CATWAIPPNKKLF	TRGV7	.	TRGJ1	15	-1	-1	25
11	5.9084829701406753E-5	TGTGCCACCTGGGATGGGTATGTCTATAAGAAACTCTTT	CATWDGYVYKKLF	TRGV4	.	TRGJ1	17	-1	-1	24
11	5.9084829701406753E-5	TGTGCCACCTGGGATGGGCCGGTGAGAAAGAAACTCTTT	CATWDGPVRKKLF	TRGV4	.	TRGJ1	19	-1	-1	27
11	5.9084829701406753E-5	TGTGCCACCTGGGATGGGCGGGGTTATAAGAAACTCTTT	CATWDGRGYKKLF	TRGV4	.	TRGJ1	18	-1	-1	23
11	5.9084829701406753E-5	TGTGCCACCTGGGATGGGAATTATTATAAGAAACTCTTT	CATWDGNYYKKLF	TRGV4	.	TRGJ1	17	-1	-1	17
11	5.9084829701406753E-5	TGTGCCACCTGGGATACCACTGGTTGGTTCAAGATATTT	CATWDTTGWFKIF	TRGV2	.	TRGJP1	13	-1	-1	13
11	5.9084829701406753E-5	TGTGCCACCTGGGACGGTGATTATTATAAGAAACTCTTT	CATWDGDYYKKLF	TRGV5	.	TRGJ1	14	-1	-1	19
11	5.9084829701406753E-5	TGTGCCACCTGGGACGGCTATTATTATAAGAAACTCTTT	CATWDGYYYKKLF	TRGV2	.	TRGJ1	16	-1	-1	19
11	5.9084829701406753E-5	TGTGCCACCTGGGACGGGCTGCATTATAAGAAACTCTTT	CATWDGLHYKKLF	TRGV2	.	TRGJ1	18	-1	-1	22
11	5.9084829701406753E-5	TGTGCCACCTGGGACGGGCCTCGGTTAGGGAAACTCTTT	CATWDGPRLGKLF	TRGV4	.	TRGJ1	19	-1	-1	29
11	5.9084829701406753E-5	TGTGCCACCTGGGACGGGCCTAGGTATAAGAAACTCTTT	CATWDGPRYKKLF	TRGV4	.	TRGJ1	19	-1	-1	24
11	5.9084829701406753E-5	TGTGCCACCTGGGACGGGCCGTCATATAAGAAACTCTTT	CATWDGPSYKKLF	TRGV4	.	TRGJ1	19	-1	-1	24
11	5.9084829701406753E-5	TGTGCCACCTGGGACGGGCCGGAAGGTAAGAAACTCTTT	CATWDGPEGKKLF	TRGV2	.	TRGJ1	19	-1	-1	26
11	5.9084829701406753E-5	TGTGCCACCTGGGACGGGCCATATTATAAGAAACTCTTT	CATWDGPYYKKLF	TRGV2	.	TRGJ1	19	-1	-1	21
11	5.9084829701406753E-5	TGTGCCACCTGGGACGGGCAACATTATAAGAAACTCTTT	CATWDGQHYKKLF	TRGV4	.	TRGJ1	18	-1	-1	22
11	5.9084829701406753E-5	TGTGCCACCTGGGACGGGGTTAAAGATAAGAAACTCTTT	CATWDGVKDKKLF	TRGV5	.	TRGJ1	17	-1	-1	25
11	5.9084829701406753E-5	TGTGCCACCTGGGACGGGGCTTCGGATAAGAAACTCTTT	CATWDGASDKKLF	TRGV2	.	TRGJ1	17	-1	-1	25
11	5.9084829701406753E-5	TGTGCCACCTGGGACGGGGGTTATTATAAGAAACTCTTT	CATWDGGYYKKLF	TRGV4	.	TRGJ1	17	-1	-1	20
11	5.9084829701406753E-5	TGTGCCACCTGGGACGGATTTAAGGGTAAGAAACTCTTT	CATWDGFKGKKLF	TRGV5	.	TRGJ1	14	-1	-1	26
11	5.9084829701406753E-5	TGTGCCACCTGGGACGGACCCGAAGGAGAGAAACTCTTT	CATWDGPEGEKLF	TRGV5	.	TRGJ1	14	-1	-1	28
11	5.9084829701406753E-5	TGTGCCACCTGGGACGGAGATTATTATAAGAAACTCTTT	CATWDGDYYKKLF	TRGV4	.	TRGJ1	16	-1	-1	19
11	5.9084829701406753E-5	TGTGCCACCTGGGACGAACCACATTATAAGAAACTCTTT	CATWDEPHYKKLF	TRGV4	.	TRGJ1	13	-1	-1	22
11	5.9084829701406753E-5	TGTGCCACCTGGGACATCATTTATTATAAGAAACTCTTT	CATWDIIYYKKLF	TRGV5	.	TRGJ1	15	-1	-1	20
11	5.9084829701406753E-5	TGTGCCACCTGGGACATGTTAAATTATAAGAAACTCTTT	CATWDMLNYKKLF	TRGV4	.	TRGJ1	13	-1	-1	22
11	5.9084829701406753E-5	TGTGCCACCTGGGACAGCCGGAATTATAAGAAACTCTTT	CATWDSRNYKKLF	TRGV3	.	TRGJ1	16	-1	-1	22
11	5.9084829701406753E-5	TGTGCCACCTGGGACAGGTTAGCGTATAAGAAACTCTTT	CATWDRLAYKKLF	TRGV7	.	TRGJ1	17	-1	-1	24
11	5.9084829701406753E-5	TGTGCCACCTGGGACAGGCCGGGTTATAAGAAACTCTTT	CATWDRPGYKKLF	TRGV5	.	TRGJ1	19	-1	-1	23
11	5.9084829701406753E-5	TGTGCCACCTGGGACAGGCGCTATTATAAGAAACTCTTT	CATWDRRYYKKLF	TRGV7	.	TRGJ1	18	-1	-1	21
11	5.9084829701406753E-5	TGTGCCACCTGGGACAGGCAGGAATATAAGAAACTCTTT	CATWDRQEYKKLF	TRGV7	.	TRGJ1	18	-1	-1	24
11	5.9084829701406753E-5	TGTGCCACCTGGGACAGGCAATTCGATAAGAAACTCTTT	CATWDRQFDKKLF	TRGV3	.	TRGJ1	18	-1	-1	25
11	5.9084829701406753E-5	TGTGCCACCTGCTACTCAGGGTATAAGAAACTCTTT	CATCYSGYKKLF	TRGV5	.	TRGJ1	10	-1	-1	21
11	5.9084829701406753E-5	TGTGCCACCTGGGTTAATTATTATAAGAAACTCTTT	CATWVNYYKKLF	TRGV2	.	TRGJ1	12	-1	-1	15
11	5.9084829701406753E-5	TGTGCCACCTGGGGGGAAGGTATTGAGAAACTCTTT	CATWGEGIEKLF	TRGV4	.	TRGJ1	12	-1	-1	25
11	5.9084829701406753E-5	TGTGCCACCTGGGATTGGAATTATAAGAAACTCTTT	CATWDWNYKKLF	TRGV8	.	TRGJ1	17	-1	-1	19
11	5.9084829701406753E-5	TGTGCCACCTGGGATGCAAATTATAAGAAACTCTTT	CATWDANYKKLF	TRGV4	.	TRGJ1	15	-1	-1	19
11	5.9084829701406753E-5	TGTGCCACCTGGGATGATTATTATAAGAAACTCTTT	CATWDDYYKKLF	TRGV8	.	TRGJ1	14	-1	-1	16
11	5.9084829701406753E-5	TGTGCCACCTGGGATAGTGGGGATAAGAAACTCTTT	CATWDSGDKKLF	TRGV5	.	TRGJ1	16	-1	-1	22
11	5.9084829701406753E-5	TGTGCCACCTGGGATAGGCGGTATAAGAAACTCTTT	CATWDRRYKKLF	TRGV8	.	TRGJ1	18	-1	-1	21
11	5.9084829701406753E-5	TGTGCCACCTGGGACGGGCCGTCAGGGAAACTCTTT	CATWDGPSGKLF	TRGV2	.	TRGJ1	22	-1	-1	26
11	5.9084829701406753E-5	TGTGCCACCTGGGACGGATCATATAAGAAACTCTTT	CATWDGSYKKLF	TRGV2	.	TRGJ1	16	-1	-1	21
11	5.9084829701406753E-5	TGTGCCACCTGGGACAGCCCATCTAAGAAACTCTTT	CATWDSPSKKLF	TRGV5	.	TRGJ1	19	-1	-1	23
11	5.9084829701406753E-5	TGTGCCACCTGGGACAGCGACCGTAAGAAACTCTTT	CATWDSDRKKLF	TRGV3	.	TRGJ1	16	-1	-1	23
11	5.9084829701406753E-5	TGTGCCACCTGGGACAGCAGATATAAGAAACTCTTT	CATWDSRYKKLF	TRGV7	.	TRGJ1	16	-1	-1	21
11	5.9084829701406753E-5	TGTGCCACCTGGGACAGGCGTCATAAGAAACTCTTT	CATWDRRHKKLF	TRGV5	.	TRGJ1	18	-1	-1	22
11	5.9084829701406753E-5	TGTGCCACCTGGGACAAGTTTCCGGAGAAACTCTTT	CATWDKFPEKLF	TRGV3	.	TRGJ1	15	-1	-1	25
11	5.9084829701406753E-5	TGTGCCACCTGGGAGGGGTATTATAAGAAACTCTTT	CATWEGYYKKLF	TRGV4	.	TRGJ1	17	-1	-1	18
11	5.9084829701406753E-5	TGTGCCACCTGGGAACATTATTATAAGAAACTCTTT	CATWEHYYKKLF	TRGV8	.	TRGJ1	13	-1	-1	16
11	5.9084829701406753E-5	TGTGCCCCTCCGGGGGGTGGGAAGAAACTCTTT	CAPPGGGKKLF	TRGV2	.	TRGJ1	8	-1	-1	21
11	5.9084829701406753E-5	TGTGCCACCTGCGTCAGGTGTAAGAAACTCTTT	CATCVRCKKLF	TRGV5	.	TRGJ1	17	-1	-1	20
11	5.9084829701406753E-5	TGTGCCACCTGGTATTATTATAAGAAACTCTTT	CATWYYYKKLF	TRGV2	.	TRGJ1	11	-1	-1	13
11	5.9084829701406753E-5	TGTGCCACCTGGGCCCCCCGAGAGAAACTCTTT	CATWAPREKLF	TRGV4	.	TRGJ1	12	-1	-1	22
11	5.9084829701406753E-5	TGTGCCACCTGGGATGGTGACAAGAAACTCTTT	CATWDGDKKLF	TRGV4	.	TRGJ1	16	-1	-1	21
11	5.9084829701406753E-5	TGTGCCACCTGGGATGGGATTAAGAAACTCTTT	CATWDGIKKLF	TRGV4	.	TRGJ1	17	-1	-1	20
11	5.9084829701406753E-5	TGTGCCACCTGGGATAGTTATAAGAAACTCTTT	CATWDSYKKLF	TRGV4	.	TRGJ1	14	-1	-1	17
11	5.9084829701406753E-5	TGTGCCACCTGGGACTTTTATAAGAAACTCTTT	CATWDFYKKLF	TRGV5	.	TRGJ1	14	-1	-1	17
11	5.9084829701406753E-5	TGTGCCACCTGGGACTGGTATAAGAAACTCTTT	CATWDWYKKLF	TRGV5	.	TRGJ1	17	-1	-1	18
11	5.9084829701406753E-5	TGTGCCACCTGGGACCCCGGGGGGAAACTCTTT	CATWDPGGKLF	TRGV7	.	TRGJ1	14	-1	-1	23
11	5.9084829701406753E-5	TGTGCCACCTGGGACGCCCGCTCGAAACTCTTT	CATWDARSKLF	TRGV2	.	TRGJ1	15	-1	-1	23
11	5.9084829701406753E-5	TGTGCCACCTGGGACGGGCAATTGAAACTCTTT	CATWDGQLKLF	TRGV2	.	TRGJ1	18	-1	-1	23
11	5.9084829701406753E-5	TGTGCCACCTGGGACAGGCCGAAGAAACTCTTT	CATWDRPKKLF	TRGV7	.	TRGJ1	19	-1	-1	21
11	5.9084829701406753E-5	TGTGCCACCTGGGACAGGAGTCGGAAACTCTTT	CATWDRSRKLF	TRGV7	.	TRGJ1	17	-1	-1	23
11	5.9084829701406753E-5	TGTGCCACCTGGGAATGGGGCAAGAAACTCTTT	CATWEWGKKLF	TRGV4	.	TRGJ1	18	-1	-1	21
11	5.9084829701406753E-5	TGGACCTGGGGTAGTGATTGGATCAAGACGTTT	WTWGSDWIKTF	TRGV10	.	TRGJP2	1	-1	-1	10
11	5.9084829701406753E-5	TGTGCTGACACTGGTTGGTTCAAGATATTT	CADTGWFKIF	TRGV10	.	TRGJP1	6	-1	-1	8
11	5.9084829701406753E-5	TGTGCCACCTCCCCGGGGGAGAAACTCTTT	CATSPGEKLF	TRGV3	.	TRGJ1	9	-1	-1	19
11	5.9084829701406753E-5	TGTGCCACCTGGGTTCCTAAGAAACTCTTT	CATWVPKKLF	TRGV7	.	TRGJ1	12	-1	-1	17
11	5.9084829701406753E-5	TGTGCCACCTGGGGCGGGGAGAAACTCTTT	CATWGGEKLF	TRGV2	.	TRGJ1	17	-1	-1	19
11	5.9084829701406753E-5	TGTGCCACCTGGGATCCCAAGAAACTCTTT	CATWDPKKLF	TRGV2	.	TRGJ1	13	-1	-1	18
11	5.9084829701406753E-5	TGTGCCACCTGGGATCATAAGAAACTCTTT	CATWDHKKLF	TRGV5	.	TRGJ1	13	-1	-1	13
11	5.9084829701406753E-5	TGTGCCACCTGGGATGGGCTGAAACTCTTT	CATWDGLKLF	TRGV4	.	TRGJ1	18	-1	-1	20
11	5.9084829701406753E-5	TGTGCCACCTGGGACGGGCGAAAACTCTTT	CATWDGRKLF	TRGV2	.	TRGJ1	18	-1	-1	21
11	5.9084829701406753E-5	TGTGCCACCTGGGACAGGCCAAAACTCTTT	CATWDRPKLF	TRGV7	.	TRGJ1	19	-1	-1	21
11	5.9084829701406753E-5	TGTGCCACCGGGGCTTATAAGAAACTCTTT	CATGAYKKLF	TRGV5	.	TRGJ1	12	-1	-1	14
11	5.9084829701406753E-5	TGTGCCAGCAGTTATTATAAGAAACTCTTT	CASSYYKKLF	TRGV3	.	TRGJ1	6	-1	-1	11
11	5.9084829701406753E-5	TGTGCCTTGGCCCATAAAGGGCTCTTT	CALAHKGLF	TRGV9	.	TRGJ1	8	-1	-1	21
11	5.9084829701406753E-5	TGTGCCACTAGGCGGGAGAAACTCTTT	CATRREKLF	TRGV4	.	TRGJ1	7	-1	-1	16
11	5.9084829701406753E-5	TGTGCCACCTGCGACGAGAAACTCTTT	CATCDEKLF	TRGV8	.	TRGJ1	13	-1	-1	16
11	5.9084829701406753E-5	TGTGCCACCTGGGATTCGAAACTCTTT	CATWDSKLF	TRGV8	.	TRGJ1	14	-1	-1	17
11	5.9084829701406753E-5	TGTGCCACCTGGGATGGAAGACTCTTT	CATWDGRLF	TRGV4	.	TRGJ1	16	-1	-1	16
11	5.9084829701406753E-5	TGTGCCACCTGGGACGACAAACTCTTT	CATWDDKLF	TRGV4	.	TRGJ1	13	-1	-1	18
11	5.9084829701406753E-5	TGTGCCACCTGGGACAGTCCCCTCTTT	CATWDSPLF	TRGV3	.	TRGJ1	19	-1	-1	21
11	5.9084829701406753E-5	TGTGCCACGAGGGATAAGAAACTCTTT	CATRDKKLF	TRGV4	.	TRGJ1	14	-1	-1	13
11	5.9084829701406753E-5	TGTGCTGATTATAAGAAACTCTTT	CADYKKLF	TRGV3	.	TRGJ1	4	-1	-1	7
11	5.9084829701406753E-5	TGTGCCTCATATAAACTCTTT	CASYKLF	TRGV3	.	TRGJ1	5	-1	-1	12
10	5.3713481546733416E-5	TGTGCTGCGTGGCCACAGAATAGGGGTACCACTGGTTGGTTCAAGATATTT	CAAWPQNRGTTGWFKIF	TRGV10	.	TRGJP1	11	-1	-1	26
10	5.3713481546733416E-5	TGTGCTGCGTGGGATTCGGGAGGGGAGTCCACTGGTTGGTTCAAGATATTT	CAAWDSGGESTGWFKIF	TRGV10	.	TRGJP1	15	-1	-1	28
10	5.3713481546733416E-5	TGTGCCACCTGGGATAGAACCCGACACCGGGCTTATTATAAGAAACTCTTT	CATWDRTRHRAYYKKLF	TRGV8	.	TRGJ1	16	-1	-1	32
10	5.3713481546733416E-5	TGTGCCACCTGGGACGGGCCCGCTTGGTCGCTCCTGGTGAGGGGACTCTTT	CATWDGPAWSLLVRGLF	TRGV4	.	TRGJ1	20	-1	-1	44
10	5.3713481546733416E-5	TGTGCTGCGTGGGATTATCTATCGGACACTGGTTGGTTCAAGATATTT	CAAWDYLSDTGWFKIF	TRGV10	.	TRGJP1	16	-1	-1	26
10	5.3713481546733416E-5	TGTGCTGCGTGGGATTATACCTATACCACTGGTTGGTTCAAGATATTT	CAAWDYTYTTGWFKIF	TRGV10	.	TRGJP1	16	-1	-1	21
10	5.3713481546733416E-5	TGTGCCACCTGGGACGGGTTGGGTAGTAGTGATTGGATCAAGACGTTT	CATWDGLGSSDWIKTF	TRGV2	.	TRGJP2	17	-1	-1	23
10	5.3713481546733416E-5	TGTGCCACCTGGGACGGGCTATATAGAATTGACTATAAGAAACTCTTT	CATWDGLYRIDYKKLF	TRGV2	.	TRGJ1	18	-1	-1	25
10	5.3713481546733416E-5	TGTGCCACCTGGGACGGGCGGCCGGTAAGTGATTGGATCAAGACGTTT	CATWDGRPVSDWIKTF	TRGV2	.	TRGJP2	18	-1	-1	27
10	5.3713481546733416E-5	TGTGCTGCGTGGGAAAAGAGTACCACTGGTTGGTTCAAGATATTT	CAAWEKSTTGWFKIF	TRGV10	.	TRGJP1	13	-1	-1	20
10	5.3713481546733416E-5	TGTGCCACCTGGGATGGTGGAGGGGATTATTATAAGAAACTCTTT	CATWDGGGDYYKKLF	TRGV4	.	TRGJ1	16	-1	-1	25
10	5.3713481546733416E-5	TGTGCCACCTGGGACCAGGTACCCCCCGACTTTAAGAAACTCTTT	CATWDQVPPDFKKLF	TRGV2	.	TRGJ1	14	-1	-1	32
10	5.3713481546733416E-5	TGTGCCACCTGGGACGGCCGCCTAAGTTATTATAAGAAACTCTTT	CATWDGRLSYYKKLF	TRGV4	.	TRGJ1	16	-1	-1	26
10	5.3713481546733416E-5	TGTGCCACCTGGGACGGGCCTAGAGGTTATTATAAGAAACTCTTT	CATWDGPRGYYKKLF	TRGV2	.	TRGJ1	19	-1	-1	26
10	5.3713481546733416E-5	TGTGCCACCTGGGACAGCTCCCCGAGGGTTTATAAGAAACTCTTT	CATWDSSPRVYKKLF	TRGV7	.	TRGJ1	16	-1	-1	29
10	5.3713481546733416E-5	TGTGCCACCTGGGACAGGCCTCGGGCTTATTATAAGAAACTCTTT	CATWDRPRAYYKKLF	TRGV3	.	TRGJ1	20	-1	-1	26
10	5.3713481546733416E-5	TGTGCCACCTGGGACAGATGCGCGGGGGGGTATAAGAAACTCTTT	CATWDRCAGGYKKLF	TRGV5	.	TRGJ1	16	-1	-1	30
10	5.3713481546733416E-5	TGTGCCACCTGGGAAAGGCAGTCTTGGGATTATAAGAAACTCTTT	CATWERQSWDYKKLF	TRGV4	.	TRGJ1	13	-1	-1	28
10	5.3713481546733416E-5	TGTGCTGCGTGGGATTTCGCCACTGGTTGGTTCAAGATATTT	CAAWDFATGWFKIF	TRGV10	.	TRGJP1	18	-1	-1	19
10	5.3713481546733416E-5	TGTGCTGCGTGGGATTATGAGATCTATTATAAGAAACTCTTT	CAAWDYEIYYKKLF	TRGV10	.	TRGJ1	16	-1	-1	24
10	5.3713481546733416E-5	TGTGCTGCGTGGGATAATACCACTGGTTGGTTCAAGATATTT	CAAWDNTTGWFKIF	TRGV10	.	TRGJP1	14	-1	-1	8
10	5.3713481546733416E-5	TGTGCTGCGTGGGAGTTACTTTGGTATTATAAGAAACTCTTT	CAAWELLWYYKKLF	TRGV10	.	TRGJ1	18	-1	-1	24
10	5.3713481546733416E-5	TGTGCTGCGTGGGAAGATACCACTGGTTGGTTCAAGATATTT	CAAWEDTTGWFKIF	TRGV10	.	TRGJP1	13	-1	-1	16
10	5.3713481546733416E-5	TGTGCTGCGTGGATTGACCACCCTGGTTGGTTCAAGATATTT	CAAWIDHPGWFKIF	TRGV10	.	TRGJP1	14	-1	-1	19
10	5.3713481546733416E-5	TGTGCTGCGTGGAAGAGGGTTTTATATTATAAGAAACTCTTT	CAAWKRVLYYKKLF	TRGV10	.	TRGJ1	11	-1	-1	24
10	5.3713481546733416E-5	TGTGCTGGACTACCTAATACCACTGGTTGGTTCAAGATATTT	CAGLPNTTGWFKIF	TRGV10	.	TRGJP1	6	-1	-1	16
10	5.3713481546733416E-5	TGTGCCACCTGGGGCGATTCGAATTATTATAAGAAACTCTTT	CATWGDSNYYKKLF	TRGV4	.	TRGJ1	12	-1	-1	16
10	5.3713481546733416E-5	TGTGCCACCTGGGATGGTCAGAATTATTATAAGAAACTCTTT	CATWDGQNYYKKLF	TRGV4	.	TRGJ1	16	-1	-1	20
10	5.3713481546733416E-5	TGTGCCACCTGGGATGGGCGCGGTTATTATAAGAAACTCTTT	CATWDGRGYYKKLF	TRGV4	.	TRGJ1	18	-1	-1	23
10	5.3713481546733416E-5	TGTGCCACCTGGGATGGGCGGGATTATTATAAGAAACTCTTT	CATWDGRDYYKKLF	TRGV4	.	TRGJ1	18	-1	-1	22
10	5.3713481546733416E-5	TGTGCCACCTGGGATGGGGCGGATTATTATAAGAAACTCTTT	CATWDGADYYKKLF	TRGV4	.	TRGJ1	17	-1	-1	19
10	5.3713481546733416E-5	TGTGCCACCTGGGATAGGCCGGCTCGTTATAAGAAACTCTTT	CATWDRPARYKKLF	TRGV8	.	TRGJ1	19	-1	-1	26
10	5.3713481546733416E-5	TGTGCCACCTGGGATAGAGGAGTTTATTATAAGAAACTCTTT	CATWDRGVYYKKLF	TRGV8	.	TRGJ1	16	-1	-1	23
10	5.3713481546733416E-5	TGTGCCACCTGGGACCGACAATTGGGGGGTAAGAAACTCTTT	CATWDRQLGGKKLF	TRGV5	.	TRGJ1	14	-1	-1	29
10	5.3713481546733416E-5	TGTGCCACCTGGGACGGTTTGAATTATTATAAGAAACTCTTT	CATWDGLNYYKKLF	TRGV2	.	TRGJ1	16	-1	-1	17
10	5.3713481546733416E-5	TGTGCCACCTGGGACGGCTTAGGTTATTATAAGAAACTCTTT	CATWDGLGYYKKLF	TRGV4	.	TRGJ1	16	-1	-1	23
10	5.3713481546733416E-5	TGTGCCACCTGGGACGGGCGTGGTTATGATAAGAAACTCTTT	CATWDGRGYDKKLF	TRGV4	.	TRGJ1	18	-1	-1	23
10	5.3713481546733416E-5	TGTGCCACCTGGGACGGGCGGGTTCTATTATGGAAACTCTTT	CATWDGRVLLWKLF	TRGV2	.	TRGJ1	18	-1	-1	25
10	5.3713481546733416E-5	TGTGCCACCTGGGACGGGCAGGATTATTATAAGAAACTCTTT	CATWDGQDYYKKLF	TRGV4	.	TRGJ1	18	-1	-1	22
10	5.3713481546733416E-5	TGTGCCACCTGGGACACGTACTCTTCGGGTAAGAAACTCTTT	CATWDTYSSGKKLF	TRGV2	.	TRGJ1	14	-1	-1	29
10	5.3713481546733416E-5	TGTGCCACCTGGGACAGGCCCGAGTATTATAAGAAACTCTTT	CATWDRPEYYKKLF	TRGV7	.	TRGJ1	19	-1	-1	24
10	5.3713481546733416E-5	TGTGCCACCTGGGACAGGCCGCGTGGACCCGTAAAACTCTTT	CATWDRPRGPVKLF	TRGV7	.	TRGJ1	19	-1	-1	33
10	5.3713481546733416E-5	TGTGCCACCTGGGACAGGCGTGGATGGTATAAGAAACTCTTT	CATWDRRGWYKKLF	TRGV5	.	TRGJ1	21	-1	-1	27
10	5.3713481546733416E-5	TGTGCCACCTGGGACAGGCGGAGTTATTATAAGAAACTCTTT	CATWDRRSYYKKLF	TRGV5	.	TRGJ1	18	-1	-1	20
10	5.3713481546733416E-5	TGTGCCACCTGGGACAGGCAAACTGGGCCGAAGAAACTCTTT	CATWDRQTGPKKLF	TRGV7	.	TRGJ1	18	-1	-1	30
10	5.3713481546733416E-5	TGTGCTGCGTGGGCTACCACTGGTTGGTTCAAGATATTT	CAAWATTGWFKIF	TRGV10	.	TRGJP1	12	-1	-1	14
10	5.3713481546733416E-5	TGTGCTGCGTGGGCCTTCACTGGTTGGTTCAAGATATTT	CAAWAFTGWFKIF	TRGV10	.	TRGJP1	12	-1	-1	17
10	5.3713481546733416E-5	TGTGCTGCGTGGGGTTACGATGGTTGGTTCAAGATATTT	CAAWGYDGWFKIF	TRGV10	.	TRGJP1	18	-1	-1	20
10	5.3713481546733416E-5	TGTGCTGCGTGGGGCAGGAATTATTATAAGAAACTCTTT	CAAWGRNYYKKLF	TRGV10	.	TRGJ1	12	-1	-1	17
10	5.3713481546733416E-5	TGTGCTGCGTGGGATGCCACTGGTTGGTTCAAGATATTT	CAAWDATGWFKIF	TRGV10	.	TRGJP1	14	-1	-1	13
10	5.3713481546733416E-5	TGTGCTGCGTGGGATGGGACTGGTTGGTTCAAGATATTT	CAAWDGTGWFKIF	TRGV10	.	TRGJP1	14	-1	-1	18
10	5.3713481546733416E-5	TGTGCCTTGTGGGACCACAATTATTATAAGAAACTCTTT	CALWDHNYYKKLF	TRGV9	.	TRGJ1	13	-1	-1	18
10	5.3713481546733416E-5	TGTGCCACCTGGGCGGTGGATTATTATAAGAAACTCTTT	CATWAVDYYKKLF	TRGV3	.	TRGJ1	12	-1	-1	19
10	5.3713481546733416E-5	TGTGCCACCTGGGATTACCCGTATTATAAGAAACTCTTT	CATWDYPYYKKLF	TRGV4	.	TRGJ1	14	-1	-1	21
10	5.3713481546733416E-5	TGTGCCACCTGGGATGCGCTTTATTATAAGAAACTCTTT	CATWDALYYKKLF	TRGV8	.	TRGJ1	14	-1	-1	20
10	5.3713481546733416E-5	TGTGCCACCTGGGATGGCCTTTATTATAAGAAACTCTTT	CATWDGLYYKKLF	TRGV4	.	TRGJ1	16	-1	-1	20
10	5.3713481546733416E-5	TGTGCCACCTGGGATGGCGGGAGGTATAAGAAACTCTTT	CATWDGGRYKKLF	TRGV4	.	TRGJ1	16	-1	-1	24
10	5.3713481546733416E-5	TGTGCCACCTGGGATGGGCCTTCTTATAAGAAACTCTTT	CATWDGPSYKKLF	TRGV4	.	TRGJ1	19	-1	-1	20
10	5.3713481546733416E-5	TGTGCCACCTGGGATGGGCCTGGATATAAGAAACTCTTT	CATWDGPGYKKLF	TRGV4	.	TRGJ1	19	-1	-1	24
10	5.3713481546733416E-5	TGTGCCACCTGGGATGGGCGGGGGTATAAGAAACTCTTT	CATWDGRGYKKLF	TRGV4	.	TRGJ1	18	-1	-1	24
10	5.3713481546733416E-5	TGTGCCACCTGGGATGGGGATTATTATAAGAAACTCTTT	CATWDGDYYKKLF	TRGV8	.	TRGJ1	17	-1	-1	19
10	5.3713481546733416E-5	TGTGCCACCTGGGATGGGAACAATTTGAAGAAACTCTTT	CATWDGNNLKKLF	TRGV4	.	TRGJ1	17	-1	-1	27
10	5.3713481546733416E-5	TGTGCCACCTGGGATGGAACTTATTATAAGAAACTCTTT	CATWDGTYYKKLF	TRGV4	.	TRGJ1	16	-1	-1	16
10	5.3713481546733416E-5	TGTGCCACCTGGGATAGGTCTTATTATAAGAAACTCTTT	CATWDRSYYKKLF	TRGV8	.	TRGJ1	20	-1	-1	20
10	5.3713481546733416E-5	TGTGCCACCTGGGACTCACCCCATTATAAGAAACTCTTT	CATWDSPHYKKLF	TRGV5	.	TRGJ1	14	-1	-1	22
10	5.3713481546733416E-5	TGTGCCACCTGGGACGCCCCGTGTTATAAGAAACTCTTT	CATWDAPCYKKLF	TRGV4	.	TRGJ1	13	-1	-1	23
10	5.3713481546733416E-5	TGTGCCACCTGGGACGGGTCTTATTATAAGAAACTCTTT	CATWDGSYYKKLF	TRGV2	.	TRGJ1	17	-1	-1	20
10	5.3713481546733416E-5	TGTGCCACCTGGGACGGGCTTTCCTATAAGAAACTCTTT	CATWDGLSYKKLF	TRGV4	.	TRGJ1	18	-1	-1	24
10	5.3713481546733416E-5	TGTGCCACCTGGGACGGGCTCGGTTATAAGAAACTCTTT	CATWDGLGYKKLF	TRGV2	.	TRGJ1	21	-1	-1	23
10	5.3713481546733416E-5	TGTGCCACCTGGGACGGGCCGATTTATAAGAAACTCTTT	CATWDGPIYKKLF	TRGV2	.	TRGJ1	19	-1	-1	23
10	5.3713481546733416E-5	TGTGCCACCTGGGACGGGCGTGATTATAAGAAACTCTTT	CATWDGRDYKKLF	TRGV2	.	TRGJ1	18	-1	-1	22
10	5.3713481546733416E-5	TGTGCCACCTGGGACGGGGGGTATTATAAGAAACTCTTT	CATWDGGYYKKLF	TRGV4	.	TRGJ1	17	-1	-1	21
10	5.3713481546733416E-5	TGTGCCACCTGGGACGGGACGGCTTATAAGAAACTCTTT	CATWDGTAYKKLF	TRGV2	.	TRGJ1	17	-1	-1	23
10	5.3713481546733416E-5	TGTGCCACCTGGGACACCCCTTATTATAAGAAACTCTTT	CATWDTPYYKKLF	TRGV5	.	TRGJ1	15	-1	-1	20
10	5.3713481546733416E-5	TGTGCCACCTGGGACAGCCATTATTATAAGAAACTCTTT	CATWDSHYYKKLF	TRGV5	.	TRGJ1	16	-1	-1	19
10	5.3713481546733416E-5	TGTGCCACCTGGGACAGGTTAGATTATAAGAAACTCTTT	CATWDRLDYKKLF	TRGV7	.	TRGJ1	17	-1	-1	22
10	5.3713481546733416E-5	TGTGCCACCTGGGACAGGCCGCGTTATAAGAAACTCTTT	CATWDRPRYKKLF	TRGV5	.	TRGJ1	19	-1	-1	23
10	5.3713481546733416E-5	TGTGCCACCTGGGACAGACCTGATTCAAAGAAACTCTTT	CATWDRPDSKKLF	TRGV3	.	TRGJ1	21	-1	-1	27
10	5.3713481546733416E-5	TGTGCCACCTGGGAATCGAATTATTATAAGAAACTCTTT	CATWESNYYKKLF	TRGV2	.	TRGJ1	13	-1	-1	15
10	5.3713481546733416E-5	TGTGCCACCCCCATGATGAATTATTATAAGAAACTCTTT	CATPMMNYYKKLF	TRGV4	.	TRGJ1	8	-1	-1	17
10	5.3713481546733416E-5	TGTGCTGCGTGGGATGGTTATTATAAGAGACTCTTT	CAAWDGYYKRLF	TRGV10	.	TRGJ1	14	-1	-1	17
10	5.3713481546733416E-5	TGTGCCACCTGGTTTCGATGTTATAAGAAACTCTTT	CATWFRCYKKLF	TRGV3	.	TRGJ1	11	-1	-1	20
10	5.3713481546733416E-5	TGTGCCACCTGGGGGGTTTATTATAAGAAACTCTTT	CATWGVYYKKLF	TRGV4	.	TRGJ1	12	-1	-1	17
10	5.3713481546733416E-5	TGTGCCACCTGGGGGGATTATTATAAGAAACTCTTT	CATWGDYYKKLF	TRGV8	.	TRGJ1	12	-1	-1	16
10	5.3713481546733416E-5	TGTGCCACCTGGGGGACTTATTATAAGAAACTCTTT	CATWGTYYKKLF	TRGV8	.	TRGJ1	12	-1	-1	14
10	5.3713481546733416E-5	TGTGCCACCTGGGATTTCAATTATAAGAAACTCTTT	CATWDFNYKKLF	TRGV4	.	TRGJ1	14	-1	-1	19
10	5.3713481546733416E-5	TGTGCCACCTGGGATCTCCACTATAAGAAACTCTTT	CATWDLHYKKLF	TRGV4	.	TRGJ1	14	-1	-1	21
[truncated: 5,226 more rows]
