# Supplementary material for: Dissection of the Human T-Cell Receptor γ Gene Repertoire in the Brain and Peripheral Blood Identifies Age- and Alzheimer's Disease-Associated Clonotype Profiles
Source: Front Immunol. 2020 Jan 29;11:12. doi: 10.3389/fimmu.2020.00012 (PMC7025544; doi:10.3389/fimmu.2020.00012)
Supplement: Supplementary file 5 [file Data_Sheet_2.zip › repertoires_corrected_and_decontaminated/N423.txt]

count	freq	cdr3nt	cdr3aa	v	d	j	VEnd	DStart	DEnd	JStart
2759	0.04788766619224494	TGTGCCACCTGGGACGGATATTATAAGAAACTCTTT	CATWDGYYKKLF	TRGV7	.	TRGJ2	14	-1	-1	18
2670	0.046342902766688655	TGTGCCTTGTGGGAAAAGGAGTTGGGCAAAAAAATCAAGGTATTT	CALWEKELGKKIKVF	TRGV9	.	TRGJP	13	-1	-1	18
2341	0.04063248515985698	TGTGCCACCTGGGACCGCCTACTCCGTTGGATCAAGACGTTT	CATWDRLLRWIKTF	TRGV2	.	TRGJP2	14	-1	-1	26
1998	0.03467907105911758	TGTGCCTTGTGGGAGGTCCCTACTAAGGTTTATTATAAGAAACTCTTT	CALWEVPTKVYYKKLF	TRGV9	.	TRGJ2	16	-1	-1	29
1348	0.023397090984830077	TGTGCCTTGTGGGAGGTGCTAGGGAAACTCTTT	CALWEVLGKLF	TRGV9	.	TRGJ2	18	-1	-1	23
1304	0.022633387718262923	TGTGCCACCCCCCGCCCCGAGGATTATTATAAGAAACTCTTT	CATPRPEDYYKKLF	TRGV4	.	TRGJ2	8	-1	-1	22
1016	0.01763460270073246	TGTGCCTTGTGGGAGGTGCAAGAGTTGGGCAAAAAAATCAAGGTATTT	CALWEVQELGKKIKVF	TRGV9	.	TRGJP	19	-1	-1	17
850	0.014753358558683653	TGTGCTGCGTGGGATCTGGCCTATAAGAAACTCTTT	CAAWDLAYKKLF	TRGV10	.	TRGJ1	14	-1	-1	21
776	0.013468948519457076	TGTGCCTTGTGGGAGGCCCGCCATTATAAGAAACTCTTT	CALWEARHYKKLF	TRGV9	.	TRGJ2	15	-1	-1	22
601	0.010431492345610442	TGTGCCTTGTGGGAGATACAAGAGTTGGGCAAAAAAATCAAGGTATTT	CALWEIQELGKKIKVF	TRGV9	.	TRGJP	14	-1	-1	18
596	0.010344707883500538	TGTGCCACCTGGGATAAAAGGGGGCAGGAAGCGCAGGGTGCTAAGAAACTCTTT	CATWDKRGQEAQGAKKLF	TRGV8	.	TRGJ2	15	-1	-1	41
547	0.00949422015482348	TGTGCCTTGTGGGAGGGCCTCCGGACCACTGGTTGGTTCAAGATATTT	CALWEGLRTTGWFKIF	TRGV9	.	TRGJP1	15	-1	-1	24
517	0.008973513382164058	TGTGCCACCTGGGACGGGCGGAGGAAACTCTTT	CATWDGRRKLF	TRGV2	.	TRGJ1	18	-1	-1	23
482	0.00836602214739473	TGTGCCTTGTGGGAGGCCCTATATTATAAGAAACTCTTT	CALWEALYYKKLF	TRGV9	.	TRGJ1	15	-1	-1	21
461	0.008001527406533135	TGTGCCTTGTGGGAGGGAAACTATAAGAAACTCTTT	CALWEGNYKKLF	TRGV9	.	TRGJ1	15	-1	-1	21
384	0.006665046690040615	TGTGCCTTGTGGGAGCCCCCGGGGGTACAGTTGGGCAAAAAAATCAAGGTATTT	CALWEPPGVQLGKKIKVF	TRGV9	.	TRGJP	14	-1	-1	28
372	0.006456763980976846	TGTGCCTTGTGGGAGCATGAGGAGTTGGGCAAAAAAATCAAGGTATTT	CALWEHEELGKKIKVF	TRGV9	.	TRGJP	14	-1	-1	21
352	0.00610962613253723	TGTGCCTTGTGGGAGGTGCAAGCTCTTTATTATAAGAAACTCTTT	CALWEVQALYYKKLF	TRGV9	.	TRGJ1	19	-1	-1	26
352	0.00610962613253723	TGTGCCACCTGGGATGGGCACTATTATAAGAAACTCTTT	CATWDGHYYKKLF	TRGV4	.	TRGJ1	18	-1	-1	21
315	0.005467421112923942	TGTGCCTTGTGGGAGGCTCAAGAGTTGGGCAAAAAAATCAAGGTATTT	CALWEAQELGKKIKVF	TRGV9	.	TRGJP	15	-1	-1	18
312	0.0054153504356579995	TGTGCCACCTGGGATGGCCCGAATTATTATAAGAAACTCTTT	CATWDGPNYYKKLF	TRGV4	.	TRGJ2	19	-1	-1	19
297	0.0051549970493282886	TGTGCCTTGTGGGAGGTGCCGAGTACGAAACTCTTT	CALWEVPSTKLF	TRGV9	.	TRGJ1	18	-1	-1	23
296	0.005137640156906307	TGTGCCTTGTGGGAGGTGCACGAGAAACTCTTT	CALWEVHEKLF	TRGV9	.	TRGJ1	20	-1	-1	22
289	0.005016141909952442	TGTGCCACCTGGGATACGCTCTTT	CATWDTLF	TRGV8	.	TRGJ1	18	-1	-1	18
271	0.004703717846356788	TGTGCCACCTGGGACGGTTTAAATTATTATAAGAAACTCTTT	CATWDGLNYYKKLF	TRGV2	.	TRGJ2	16	-1	-1	21
270	0.0046863609539348075	TGTGCCTTGTGGGAGGTGACAGAGTTGGGCAAAAAAATCAAGGTATTT	CALWEVTELGKKIKVF	TRGV9	.	TRGJP	17	-1	-1	20
265	0.004599576491824904	TGTGCCTTGTGGGAGGTGCGGGAGTTGGGCAAAAAAATCAAGGTATTT	CALWEVRELGKKIKVF	TRGV9	.	TRGJP	18	-1	-1	21
259	0.004495435137293019	TGTGCCTTGTGGGAGGTCCAAGAGTTGGGCAAAAAAATCAAGGTATTT	CALWEVQELGKKIKVF	TRGV9	.	TRGJP	19	-1	-1	18
249	0.004321866213073212	TGTGCCACCTCCTTGAATTATTATAAGAAACTCTTT	CATSLNYYKKLF	TRGV4	.	TRGJ2	9	-1	-1	14
245	0.0042524386433852885	TGTGCCACCTGGGACAGGCCTATCCGACTCTTT	CATWDRPIRLF	TRGV3	.	TRGJ1	24	-1	-1	26
213	0.003697018085881904	TGTGCCACCTGGGACGGGCCGAGGTATTATAAGAAACTCTTT	CATWDGPRYYKKLF	TRGV2	.	TRGJ1	19	-1	-1	24
197	0.0034193078071302115	TGTGCCTTGTGGGACCTATTCCAAGAGTTGGGCAAAAAAATCAAGGTATTT	CALWDLFQELGKKIKVF	TRGV9	.	TRGJP	13	-1	-1	21
194	0.003367237129864269	TGTGCCACCTGGGACAGGCCGGCGAGTAGTGATTGGATCAAGACGTTT	CATWDRPASSDWIKTF	TRGV3	.	TRGJP2	19	-1	-1	24
192	0.0033325233450203075	TGTGCCACCGGACATCGGGACATTAATAAGAAACTCTTT	CATGHRDINKKLF	TRGV5	.	TRGJ1	13	-1	-1	21
158	0.0027423890026729613	TGTGCCTTGTGGGAGGTGGGGGTGAGCTATAAGAAACTCTTT	CALWEVGVSYKKLF	TRGV9	.	TRGJ1	17	-1	-1	27
157	0.0027250321102509807	TGTGCCTTGTGGGAGGTGCATTATAAGAAACTCTTT	CALWEVHYKKLF	TRGV9	.	TRGJ1	19	-1	-1	19
151	0.002620890755719096	TGTGCCACCTGGGACGGCGATTATTATAAGAAACTCTTT	CATWDGDYYKKLF	TRGV2	.	TRGJ1	16	-1	-1	19
150	0.002603533863297115	TGTGCCTTGTGGGTTTCCGAGTTGGGCAAAAAAATCAAGGTATTT	CALWVSELGKKIKVF	TRGV9	.	TRGJP	12	-1	-1	18
149	0.0025861769708751346	TGTGCCACCTGGGACGGGCGATTTGTGTTT	CATWDGRFVF	TRGV2	.	TRGJP2	18	-1	-1	26
147	0.002551463186031173	TGTGCCACCTGGGACAGGCGCACTGGTTGGTTCAAGATATTT	CATWDRRTGWFKIF	TRGV3	.	TRGJP1	18	-1	-1	20
133	0.0023084666921234422	TGTGCCTTGTGGGAGGTACAAGAGTTGGGCAAAAAAATCAAGGTATTT	CALWEVQELGKKIKVF	TRGV9	.	TRGJP	19	-1	-1	18
131	0.0022737529072794807	TGTGCCTTGTGGAGGACCCAAGAGTTGGGCAAAAAAATCAAGGTATTT	CALWRTQELGKKIKVF	TRGV9	.	TRGJP	14	-1	-1	18
131	0.0022737529072794807	TGTGCTGCGTGGGATTATTATAAGAAACTCTTT	CAAWDYYKKLF	TRGV10	.	TRGJ1	16	-1	-1	13
130	0.0022563960148574997	TGTGCCTTGTGGGAGGTTTATTATAAGAAACTCTTT	CALWEVYYKKLF	TRGV9	.	TRGJ1	16	-1	-1	17
120	0.0020828270906376924	TGTGCCTTGTGTAAGATGAAACTCTTT	CALCKMKLF	TRGV9	.	TRGJ1	10	-1	-1	17
119	0.0020654701982157114	TGTGCCACCTGGGATAGGACTATGTTTTATTATAAGAAACTCTTT	CATWDRTMFYYKKLF	TRGV8	.	TRGJ1	22	-1	-1	26
118	0.002048113305793731	TGTGCCACCTGGGACAGGCCGAATTATTATAAGAAACTCTTT	CATWDRPNYYKKLF	TRGV7	.	TRGJ1	19	-1	-1	19
117	0.00203075641337175	TGTGCCTTGTGGGAGGTGCAGGAGAAACTCTTT	CALWEVQEKLF	TRGV9	.	TRGJ1	19	-1	-1	22
115	0.0019960426285277884	TGTGCTGCGTGTCCCATTTATAAGAAACTCTTT	CAACPIYKKLF	TRGV10	.	TRGJ1	10	-1	-1	17
114	0.001978685736105808	TGTGCCTTGTGGGAGGTGCGGCGGGAGAAACTCTTT	CALWEVRREKLF	TRGV9	.	TRGJ1	18	-1	-1	25
111	0.0019266150588398653	TGTGCCACCTGGTACGGTTGGTTCAAGATATTT	CATWYGWFKIF	TRGV4	.	TRGJP1	11	-1	-1	15
108	0.001874544381573923	TGTGCCTTGTGGGAGAATTATTATAAGAAACTCTTT	CALWENYYKKLF	TRGV9	.	TRGJ1	14	-1	-1	14
106	0.0018398305967299614	TGTGCCTTGTGCCCTATGACAGGGGGGAGGCGAACATATGGGAAACTCTTT	CALCPMTGGRRTYGKLF	TRGV9	.	TRGJ1	10	-1	-1	41
106	0.0018398305967299614	TGTGCCTTGTGGGATGATAAGAAACTCTTT	CALWDDKKLF	TRGV9	.	TRGJ1	13	-1	-1	13
105	0.0018224737043079807	TGTGCCGAGGGTCGGAGATGGAGTCATAATTATTATAAGAAACTCTTT	CAEGRRWSHNYYKKLF	TRGV9	.	TRGJ1	5	-1	-1	27
104	0.0018051168118859999	TGTGCCTTGTGGGAGGTGTTCGAGTTGGGCAAAAAAATCAAGGTATTT	CALWEVFELGKKIKVF	TRGV9	.	TRGJP	17	-1	-1	21
103	0.0017877599194640191	TGTGCCTTGTGGGAGGTGCACCGTTTGAGTAGTGATTGGATCAAGACGTTT	CALWEVHRLSSDWIKTF	TRGV9	.	TRGJP2	21	-1	-1	27
103	0.0017877599194640191	TGTGCCTTGTGGGAGGTGCATCACTGTAGTGATTGGATCAAGACGTTT	CALWEVHHCSDWIKTF	TRGV9	.	TRGJP2	19	-1	-1	25
103	0.0017877599194640191	TGTGCCTTCCCGAATTATTATAAGAAACTCTTT	CAFPNYYKKLF	TRGV9	.	TRGJ1	7	-1	-1	10
101	0.0017530461346200576	TGTGCTGCGTGGGAAGATAAGAAACTCTTT	CAAWEDKKLF	TRGV10	.	TRGJ1	13	-1	-1	16
99	0.001718332349776096	TGTGCCTTGTGGGAGGTGCGTCATGGTAGGAAGAAACTCTTT	CALWEVRHGRKKLF	TRGV9	.	TRGJ1	18	-1	-1	30
99	0.001718332349776096	TGTGCCTTGGAAGCTGGTTGGTTCAAGATATTT	CALEAGWFKIF	TRGV9	.	TRGJP1	8	-1	-1	13
96	0.0016662616725101537	TGTGCCTTGTGGGAGGTCCGCAAGAGGTTGGGCAAAAAAATCAAGGTATTT	CALWEVRKRLGKKIKVF	TRGV9	.	TRGJP	16	-1	-1	19
95	0.001648904780088173	TGTGCCTTGTGGGAGGTGCGTCCGGGGTATAAGAAACTCTTT	CALWEVRPGYKKLF	TRGV9	.	TRGJ1	18	-1	-1	27
93	0.0016141909952442114	TGTGCCTTGTGGGAGGAGAAACTCTTT	CALWEEKLF	TRGV9	.	TRGJ1	15	-1	-1	16
92	0.0015968341028222306	TGTGCCTTGTGGGGGACCAATTATTATAAGAAACTCTTT	CALWGTNYYKKLF	TRGV9	.	TRGJ1	12	-1	-1	18
92	0.0015968341028222306	TGTGCTGCGTGGGATAAGAAACTCTTT	CAAWDKKLF	TRGV10	.	TRGJ1	14	-1	-1	13
89	0.0015447634255562883	TGTGCCTTGTGGGAGGTGCAGGGAAGTGATTGGATCAAGACGTTT	CALWEVQGSDWIKTF	TRGV9	.	TRGJP2	19	-1	-1	24
89	0.0015447634255562883	TGTGCCTTGTGGGAGGTGCTCCTCCCTGGGATTGCACTCTTT	CALWEVLLPGIALF	TRGV9	.	TRGJ1	25	-1	-1	35
89	0.0015447634255562883	TGTGCCCATGGGCTCTTT	CAHGLF	TRGV9	.	TRGJ2	5	-1	-1	12
88	0.0015274065331343076	TGTGCCTTGTGGGAGGAACAAGAGTTGGGCAAAAAAATCAAGGTATTT	CALWEEQELGKKIKVF	TRGV9	.	TRGJP	15	-1	-1	18
87	0.0015100496407123268	TGTGCCTTGTGGGAGGTGCATGATTGGATCAAGACGTTT	CALWEVHDWIKTF	TRGV9	.	TRGJP2	19	-1	-1	20
85	0.0014753358558683653	TGTGCCACCTGGCATAAGAAACTCTTT	CATWHKKLF	TRGV2	.	TRGJ1	11	-1	-1	13
84	0.0014579789634463845	TGTGCCACCCTTCAGAAACTCTTT	CATLQKLF	TRGV9	.	TRGJ1	5	-1	-1	13
83	0.0014406220710244037	TGTGCCTTGTGGGGTATTCGTTGGTTCAAGATATTT	CALWGIRWFKIF	TRGV9	.	TRGJP1	12	-1	-1	19
82	0.001423265178602423	TGTGCCTCCCTGGCGGAGAAACTCTTT	CASLAEKLF	TRGV9	.	TRGJ1	6	-1	-1	16
81	0.0014059082861804422	TGTGCCTTGTGGCGGGCAGAGTTGGGCAAAAAAATCAAGGTATTT	CALWRAELGKKIKVF	TRGV9	.	TRGJP	11	-1	-1	13
81	0.0014059082861804422	TGTGCCTTGTGGGCGTTACTCTTT	CALWALLF	TRGV9	.	TRGJ1	12	-1	-1	17
80	0.0013885513937584614	TGTGCCTTGTCTTGGTTCAAGATATTT	CALSWFKIF	TRGV9	.	TRGJP1	9	-1	-1	11
80	0.0013885513937584614	TGTGCCTTGTGGGAGGTGCAACTCTTT	CALWEVQLF	TRGV9	.	TRGJ1	23	-1	-1	19
78	0.0013538376089144999	TGTGCCTTGTGGGAGGTCCCCCGGAATAGTTGTAGTGATTGGATCAAGACGTTT	CALWEVPRNSCSDWIKTF	TRGV9	.	TRGJP2	16	-1	-1	31
78	0.0013538376089144999	TGTGCCTTGTGGGAGGCCAAAGACGAGCTCTTT	CALWEAKDELF	TRGV9	.	TRGJ1	15	-1	-1	27
78	0.0013538376089144999	TGTGCCTTGTGGGGGTGGGGTCGACTCTTT	CALWGWGRLF	TRGV9	.	TRGJ1	16	-1	-1	23
77	0.001336480716492519	TGTGCCTTGTGGGAGGTGCTCAAGACCACTGGTTGGTTCAAGATATTT	CALWEVLKTTGWFKIF	TRGV9	.	TRGJP1	18	-1	-1	24
77	0.001336480716492519	TGTGCCTTGTGGGAGGGACAAGAGTTGGGCAAAAAAATCAAGGTATTT	CALWEGQELGKKIKVF	TRGV9	.	TRGJP	15	-1	-1	14
76	0.0013191238240705383	TGTGCCTGGTGGTCGGAGAAACTCTTT	CAWWSEKLF	TRGV9	.	TRGJ1	11	-1	-1	16
75	0.0013017669316485576	TGTGCCTTGTGGGAGGGTTTAAGGGAGTTGGGCAAAAAAATCAAGGTATTT	CALWEGLRELGKKIKVF	TRGV9	.	TRGJP	15	-1	-1	24
75	0.0013017669316485576	TGTGCCTTGTGGGAGTACGGTGGGAAACTCTTT	CALWEYGGKLF	TRGV9	.	TRGJ1	14	-1	-1	23
74	0.0012844100392265768	TGTGCCTTGTGGGACCCTCGAAGGGGAGAGTTGGGCAAAAAAATCAAGGTATTT	CALWDPRRGELGKKIKVF	TRGV9	.	TRGJP	13	-1	-1	26
74	0.0012844100392265768	TGTGCCTTGTGGGAGGTGCGGTGGGAGTTGGGCAAAAAAATCAAGGTATTT	CALWEVRWELGKKIKVF	TRGV9	.	TRGJP	18	-1	-1	24
74	0.0012844100392265768	TGTGCCTTGTGGGAGCAACAAGAGTTGGGCAAAAAAATCAAGGTATTT	CALWEQQELGKKIKVF	TRGV9	.	TRGJP	14	-1	-1	18
74	0.0012844100392265768	TGTGCCTTGTGGGAGGTGCAAAAGTTGGGCAAAAAAATCAAGGTATTT	CALWEVQKLGKKIKVF	TRGV9	.	TRGJP	19	-1	-1	17
74	0.0012844100392265768	TGTGCCTTGTGGGAGGCGCAAGAGTTGGGCAAAAAAATCAAGGTATTT	CALWEAQELGKKIKVF	TRGV9	.	TRGJP	19	-1	-1	17
74	0.0012844100392265768	TGTGCCTTGTGGAATCAGCCTATTACCCCTGGTTGGTTCAAGATATTT	CALWNQPITPGWFKIF	TRGV9	.	TRGJP1	11	-1	-1	20
74	0.0012844100392265768	TGTGCCTTGGGGAAGTATACCACTGGTTGGTTCAAGATATTT	CALGKYTTGWFKIF	TRGV9	.	TRGJP1	15	-1	-1	15
73	0.001267053146804596	TGTGCCTTGTGGGAGGTGTGTTATAAGAAACTCTTT	CALWEVCYKKLF	TRGV9	.	TRGJ1	17	-1	-1	20
72	0.0012496962543826152	TGTGCCTTGTGGGATTTTCGACTCTTT	CALWDFRLF	TRGV9	.	TRGJ1	13	-1	-1	20
71	0.0012323393619606345	TGTGCTGCGTGGGATTATATGTCTTCCACTGGTTGGTTCAAGATATTT	CAAWDYMSSTGWFKIF	TRGV10	.	TRGJP1	16	-1	-1	25
71	0.0012323393619606345	TGTGCCTTGTGGGAGAACACTGGTTGGTTCAAGATATTT	CALWENTGWFKIF	TRGV9	.	TRGJP1	14	-1	-1	17
70	0.0012149824695386537	TGTGCCTTGTGGGAGGTGCTACCGAAACTCTTT	CALWEVLPKLF	TRGV9	.	TRGJ1	22	-1	-1	23
69	0.001197625577116673	TGTGCCTTGTGGGAGGTGATTGTCATTCTCGGTTGCGAGAAACTCTTT	CALWEVIVILGCEKLF	TRGV9	.	TRGJ1	17	-1	-1	37
69	0.001197625577116673	TGTGCCTTGTGGGAGTATTATAAGAAACTCTTT	CALWEYYKKLF	TRGV9	.	TRGJ1	14	-1	-1	15
69	0.001197625577116673	TGTGCCACCTGGGGACCTTATAAGAAACTCTTT	CATWGPYKKLF	TRGV3	.	TRGJ1	12	-1	-1	17
68	0.0011802686846946922	TGTGCCTTGTGGATGAATAAGAAACTCTTT	CALWMNKKLF	TRGV9	.	TRGJ1	11	-1	-1	16
68	0.0011802686846946922	TGTGCCCCGAGGGGTAAGAAACTCTTT	CAPRGKKLF	TRGV9	.	TRGJ1	5	-1	-1	14
67	0.0011629117922727114	TGTGCCTTGTGGGAGCCTTATTATAAGAAACTCTTT	CALWEPYYKKLF	TRGV9	.	TRGJ1	14	-1	-1	17
67	0.0011629117922727114	TGTGCCTTGTGGGAGGGAGAGAAAAGGAAACTCTTT	CALWEGEKRKLF	TRGV9	.	TRGJ1	15	-1	-1	26
66	0.0011455548998507306	TGTGCCTTGTGGGACTTCTTTCAAGAGTTGGGCAAAAAAATCAAGGTATTT	CALWDFFQELGKKIKVF	TRGV9	.	TRGJP	13	-1	-1	21
66	0.0011455548998507306	TGTGCCTTGTGGGAGGTGCCCGAGAAACTCTTT	CALWEVPEKLF	TRGV9	.	TRGJ1	18	-1	-1	22
66	0.0011455548998507306	TGTGCCTTGTGGGAGGTGCAGAGCATTGGTTGGTTCAAGATATTT	CALWEVQSIGWFKIF	TRGV9	.	TRGJP1	19	-1	-1	23
65	0.0011281980074287499	TGTGCCTTGTGGGAGGGCCATTATTATAAGAAACTCTTT	CALWEGHYYKKLF	TRGV9	.	TRGJ1	15	-1	-1	19
65	0.0011281980074287499	TGTGCCTTGTGGGAGGTTAGGGCCGGGAAACTCTTT	CALWEVRAGKLF	TRGV9	.	TRGJ1	16	-1	-1	26
65	0.0011281980074287499	TGTGCCTTGTGGGACCGATGTAAACTCTTT	CALWDRCKLF	TRGV9	.	TRGJ1	13	-1	-1	21
65	0.0011281980074287499	TGTGCCCCTAGTAGGGAACTCTTT	CAPSRELF	TRGV9	.	TRGJ1	5	-1	-1	16
65	0.0011281980074287499	TGTGCCGTGCTTAAGAAACTCTTT	CAVLKKLF	TRGV9	.	TRGJ1	8	-1	-1	11
65	0.0011281980074287499	TGTGCCTTGTGGGAGGTCAAGAAACTCTTT	CALWEVKKLF	TRGV9	.	TRGJ1	16	-1	-1	18
64	0.001110841115006769	TGTGCCTTGTGGGAGACATATCAAGAGTTGGGCAAAAAAATCAAGGTATTT	CALWETYQELGKKIKVF	TRGV9	.	TRGJP	14	-1	-1	21
64	0.001110841115006769	TGTGCCTTGTACCGGAAATATATGCGTTTTTATTATAAGAAACTCTTT	CALYRKYMRFYYKKLF	TRGV9	.	TRGJ1	9	-1	-1	29
64	0.001110841115006769	TGTGCCTTGTGGGAGGCAGGGAAACTCTTT	CALWEAGKLF	TRGV9	.	TRGJ1	15	-1	-1	20
63	0.0010934842225847885	TGTGCCTTGTGGGACGCGCATGAGTTGGGCAAAAAAATCAAGGTATTT	CALWDAHELGKKIKVF	TRGV9	.	TRGJP	19	-1	-1	17
63	0.0010934842225847885	TGTGCCTTGTGGGAGGTGCAAAGATGGTTCAAGATATTT	CALWEVQRWFKIF	TRGV9	.	TRGJP1	19	-1	-1	24
63	0.0010934842225847885	TGTGCCTTGTGGCCTCCGGGTTGGTTCAAGATATTT	CALWPPGWFKIF	TRGV9	.	TRGJP1	11	-1	-1	18
63	0.0010934842225847885	TGTGCCTTGTGGGAGGTGAAGGTTAATGTCCTCTTT	CALWEVKVNVLF	TRGV9	.	TRGJ1	17	-1	-1	30
63	0.0010934842225847885	TGTGCCTTGTGGGAGGTGGCGATGAAACTCTTT	CALWEVAMKLF	TRGV9	.	TRGJ1	17	-1	-1	23
62	0.0010761273301628078	TGTGCCTTGTGGGAGCGGGAGGGGTTGGGCAAAAAAATCAAGGTATTT	CALWEREGLGKKIKVF	TRGV9	.	TRGJP	14	-1	-1	23
62	0.0010761273301628078	TGTGCCTTGTGGGAGGTGCTCCCGGGTGGGAAACTCTTT	CALWEVLPGGKLF	TRGV9	.	TRGJ1	21	-1	-1	29
62	0.0010761273301628078	TGTGCCTTGTGGGAGCCAGAGGAGAAACTCTTT	CALWEPEEKLF	TRGV9	.	TRGJ1	14	-1	-1	22
62	0.0010761273301628078	TGTGCCTTGTATTTCCCCTCCAAACTCTTT	CALYFPSKLF	TRGV9	.	TRGJ2	9	-1	-1	21
61	0.001058770437740827	TGTGCCACCTGGGATGGGCGGGCCCCCGATTATTATAAGAAACTCTTT	CATWDGRAPDYYKKLF	TRGV4	.	TRGJ1	18	-1	-1	28
61	0.001058770437740827	TGTGCTGCGTGGATTTGGCCTGCTAAGGGGAAACTCTTT	CAAWIWPAKGKLF	TRGV10	.	TRGJ1	14	-1	-1	29
61	0.001058770437740827	TGTGCCTTGTGGGAGGTGCGTGCCGATAAGAAACTCTTT	CALWEVRADKKLF	TRGV9	.	TRGJ1	18	-1	-1	25
61	0.001058770437740827	TGTGCCTTGTGGGCGAATTATTATAAGAAACTCTTT	CALWANYYKKLF	TRGV9	.	TRGJ1	12	-1	-1	13
61	0.001058770437740827	TGTGCCTTGTGGGAGGTGCATCAGAAACTCTTT	CALWEVHQKLF	TRGV9	.	TRGJ1	19	-1	-1	19
60	0.0010414135453188462	TGTGCCTTGTGGGAGGTGCTGTCGGGTTATTATAAGAAACTCTTT	CALWEVLSGYYKKLF	TRGV9	.	TRGJ1	18	-1	-1	26
60	0.0010414135453188462	TGTGCCTTGTGGGAGGTGCAGAATTATTATAAGAAACTCTTT	CALWEVQNYYKKLF	TRGV9	.	TRGJ1	19	-1	-1	20
60	0.0010414135453188462	TGTGCCACCTGGGACAGGCCCCTTTATTATAAGAAACTCTTT	CATWDRPLYYKKLF	TRGV5	.	TRGJ2	19	-1	-1	23
59	0.0010240566528968654	TGTGCCTTGTGGGAGGTGAGGGCTATAAGGAAACTCTTT	CALWEVRAIRKLF	TRGV9	.	TRGJ1	17	-1	-1	23
59	0.0010240566528968654	TGTGGGGGGACCCCCACTGGTTGGTTCAAGATATTT	CGGTPTGWFKIF	TRGV10	.	TRGJP1	3	-1	-1	13
59	0.0010240566528968654	TGTCCTGTAAAACTCTTT	CPVKLF	TRGV9	.	TRGJ1	5	-1	-1	9
58	0.0010066997604748847	TGTGCCTTGTGGGAGGTGCAGGGCCCTCCGACCTATAAGAAACTCTTT	CALWEVQGPPTYKKLF	TRGV9	.	TRGJ1	19	-1	-1	33
58	0.0010066997604748847	TGTGCCTTGTGGGAGGTCCGTTATTATAAGAAACTCTTT	CALWEVRYYKKLF	TRGV9	.	TRGJ1	16	-1	-1	20
58	0.0010066997604748847	TGTGCCTATCCTAAGAAACTCTTT	CAYPKKLF	TRGV9	.	TRGJ1	6	-1	-1	11
57	9.89342868052904E-4	TGTGCTGCGTGGGACACACCTCATAAGAAACTCTTT	CAAWDTPHKKLF	TRGV10	.	TRGJ1	13	-1	-1	22
57	9.89342868052904E-4	TGTGCCTTGTGGGAGCGACTCAACCAAAAACTCTTT	CALWERLNQKLF	TRGV9	.	TRGJ1	14	-1	-1	27
57	9.89342868052904E-4	TGTGCCTTGTGGGAGGTGGGTTATAAGAAACTCTTT	CALWEVGYKKLF	TRGV9	.	TRGJ2	17	-1	-1	20
57	9.89342868052904E-4	TGTGCCTGTCTCCCTCGGGGTTATAAGAAACTCTTT	CACLPRGYKKLF	TRGV9	.	TRGJ1	6	-1	-1	20
57	9.89342868052904E-4	TGTGCCTTGTGGGTCTGTAAGAAACTCTTT	CALWVCKKLF	TRGV9	.	TRGJ1	12	-1	-1	17
56	9.71985975630923E-4	TGTGCCTTGTGGGAGGTGCACCTGGGACTGACTTATTATAAGAAACTCTTT	CALWEVHLGLTYYKKLF	TRGV9	.	TRGJ1	22	-1	-1	29
56	9.71985975630923E-4	TGTGCCTTGTGGGAGGTGTCCACTGGTTGGTTCAAGATATTT	CALWEVSTGWFKIF	TRGV9	.	TRGJP1	17	-1	-1	19
56	9.71985975630923E-4	TGTGCCTTGTGGGAGGTGGATTATTATAATGCCGAACTCTTT	CALWEVDYYNAELF	TRGV9	.	TRGJ1	17	-1	-1	19
56	9.71985975630923E-4	TGTGCCTTGTGGGGGGGGGACCAGATAGGGAAACTCTTT	CALWGGDQIGKLF	TRGV9	.	TRGJ1	21	-1	-1	29
56	9.71985975630923E-4	TGTGCCTTGTGGGAGTGGGGGAAGAAACTCTTT	CALWEWGKKLF	TRGV9	.	TRGJ1	14	-1	-1	21
55	9.546290832089423E-4	TGTGCCTTGTGGGAGGCAAAGTTTAAGAAACTCTTT	CALWEAKFKKLF	TRGV9	.	TRGJ1	15	-1	-1	23
55	9.546290832089423E-4	TGTGCCTTGTGGGAGGATAAGAAACTCTTT	CALWEDKKLF	TRGV9	.	TRGJ1	15	-1	-1	16
54	9.372721907869615E-4	TGTGCCTTGTGGGAGGTGCGGGTCTGGGATTATTATAAGAAACTCTTT	CALWEVRVWDYYKKLF	TRGV9	.	TRGJ1	18	-1	-1	28
54	9.372721907869615E-4	TGTGCCTTGTGGGAGGTGCAGGGGGACTGTGATAAGAAACTCTTT	CALWEVQGDCDKKLF	TRGV9	.	TRGJ1	19	-1	-1	31
54	9.372721907869615E-4	TGTGCCTTGTGGGAGGTGGCAACCGGGACATATAAGAAACTCTTT	CALWEVATGTYKKLF	TRGV9	.	TRGJ1	17	-1	-1	30
54	9.372721907869615E-4	TGTGCCTTGTGGGAATATACCACTGGTTGGTTCAAGATATTT	CALWEYTTGWFKIF	TRGV9	.	TRGJP1	13	-1	-1	11
54	9.372721907869615E-4	TGTGCCTTGTGGGAGCCGCACCCCTTTAAGAAACTCTTT	CALWEPHPFKKLF	TRGV9	.	TRGJ1	21	-1	-1	26
54	9.372721907869615E-4	TGTGCCTTGTGGGAGGTGCAATATAAGAAACTCTTT	CALWEVQYKKLF	TRGV9	.	TRGJ1	19	-1	-1	21
54	9.372721907869615E-4	TGTGCCTTGCCGCAGGGATATAAGAAACTCTTT	CALPQGYKKLF	TRGV9	.	TRGJ1	8	-1	-1	18
54	9.372721907869615E-4	TGTGCCTTGTGGAATAAGAAACTCTTT	CALWNKKLF	TRGV9	.	TRGJ1	11	-1	-1	13
54	9.372721907869615E-4	TGTGCCTTGTGGGAGGGCAAGAAACTCTTT	CALWEGKKLF	TRGV9	.	TRGJ1	18	-1	-1	18
53	9.199152983649807E-4	TGTGCCTTGTGGGAACCCTTGGACGCGCGGACCACTGGTTGGTTCAAGATATTT	CALWEPLDARTTGWFKIF	TRGV9	.	TRGJP1	13	-1	-1	30
53	9.199152983649807E-4	TGTGCCTTGTGGGAGTGGAGCCAGAATTATTATAAGAAACTCTTT	CALWEWSQNYYKKLF	TRGV9	.	TRGJ1	14	-1	-1	23
53	9.199152983649807E-4	TGTGCCTTGTGGGAGGTTGATAGGAAGAAGAAACTCTTT	CALWEVDRKKKLF	TRGV9	.	TRGJ2	16	-1	-1	27
53	9.199152983649807E-4	TGTGCCTTGTGGGAGGTGGGGTATAAGAAACTCTTT	CALWEVGYKKLF	TRGV9	.	TRGJ1	17	-1	-1	21
53	9.199152983649807E-4	TGTGCCTTGTGGGAGGTAAAGAAACTCTTT	CALWEVKKLF	TRGV9	.	TRGJ1	16	-1	-1	18
53	9.199152983649807E-4	TGTGCCTTGTGGCAGGAGGGAGATAAACTCTTT	CALWQEGDKLF	TRGV9	.	TRGJ1	15	-1	-1	24
53	9.199152983649807E-4	TGTGCCTTGTGGGAAGATTATAAGAAACTCTTT	CALWEDYKKLF	TRGV9	.	TRGJ1	13	-1	-1	16
52	9.025584059429999E-4	TGTGCCTTGTGGGAGGTGGTGGGCTATATAAAGAAACTCTTT	CALWEVVGYIKKLF	TRGV9	.	TRGJ1	17	-1	-1	26
52	9.025584059429999E-4	TGTGCCTTGTGGGACAGGGGTTATTATAAGAAACTCTTT	CALWDRGYYKKLF	TRGV9	.	TRGJ1	13	-1	-1	20
52	9.025584059429999E-4	TGTGCCTTGTGGGAGGTGCCGGGGAAGAAACTCTTT	CALWEVPGKKLF	TRGV9	.	TRGJ1	18	-1	-1	24
52	9.025584059429999E-4	TGTGCCTTGTGGGAGCGTCATAAGAAACTCTTT	CALWERHKKLF	TRGV9	.	TRGJ1	14	-1	-1	19
51	8.852015135210192E-4	TGTGCCTTGTGGGAGGTGCTATGTCCGTTCTATAAGAAACTCTTT	CALWEVLCPFYKKLF	TRGV9	.	TRGJ1	18	-1	-1	30
51	8.852015135210192E-4	TGTGCCTTGTGGGAGGTGCCTGAGGGCCGATATAAGAAACTCTTT	CALWEVPEGRYKKLF	TRGV9	.	TRGJ1	18	-1	-1	30
51	8.852015135210192E-4	TGTGCCTTGTGGGAGGTGAGTTATAAGAAACTCTTT	CALWEVSYKKLF	TRGV9	.	TRGJ1	17	-1	-1	20
51	8.852015135210192E-4	TGTGCCTTGATGGTTTATAAGAAACTCTTT	CALMVYKKLF	TRGV9	.	TRGJ1	12	-1	-1	14
50	8.678446210990384E-4	TGTGCCTTGTGGGAGGTGGTAGTGGGGGAAATCGAGTTGGGCAAAAAAATCAAGGTATTT	CALWEVVVGEIELGKKIKVF	TRGV9	.	TRGJP	17	-1	-1	33
50	8.678446210990384E-4	TGTGCCTTGTGGGAGGTGCAATATTATAAGAAACTCTTT	CALWEVQYYKKLF	TRGV9	.	TRGJ1	19	-1	-1	21
50	8.678446210990384E-4	TGTGCCTTGTGGGAGGTGGGAGGTTATAAGAAACTCTTT	CALWEVGGYKKLF	TRGV9	.	TRGJ1	17	-1	-1	23
50	8.678446210990384E-4	TGTGCCTTGTGGGAGGCCTTTTCGGATAAGAAACTCTTT	CALWEAFSDKKLF	TRGV9	.	TRGJ1	15	-1	-1	25
50	8.678446210990384E-4	TGTGCCTTGTGGGAGGTAGTATATAAGAAACTCTTT	CALWEVVYKKLF	TRGV9	.	TRGJ1	16	-1	-1	21
50	8.678446210990384E-4	TGTGCTGCGTGGGGTTATTATAAGAAACTCTTT	CAAWGYYKKLF	TRGV10	.	TRGJ1	16	-1	-1	14
50	8.678446210990384E-4	TGTGCCTTGTGGGAACATTATAAGAAACTCTTT	CALWEHYKKLF	TRGV9	.	TRGJ1	13	-1	-1	16
50	8.678446210990384E-4	TGTGCCTTCCGAAGGGAGAAACTCTTT	CAFRREKLF	TRGV9	.	TRGJ1	7	-1	-1	16
49	8.504877286770576E-4	TGTGCCTTGTGGGAGGTGCAGCGGAATTATTATAAGAAACTCTTT	CALWEVQRNYYKKLF	TRGV9	.	TRGJ1	19	-1	-1	23
49	8.504877286770576E-4	TGTGCCTTGTGGGATTGGATCAGTTATTATAAGAAACTCTTT	CALWDWISYYKKLF	TRGV9	.	TRGJ1	13	-1	-1	23
49	8.504877286770576E-4	TGTGCCTTGTGGGAGACAGTCCTTATAAGTGAGAAACTCTTT	CALWETVLISEKLF	TRGV9	.	TRGJ2	14	-1	-1	31
49	8.504877286770576E-4	TGTGCCTTGTGGGAACGTCCAGTCTATAAGAAACTCTTT	CALWERPVYKKLF	TRGV9	.	TRGJ1	13	-1	-1	24
49	8.504877286770576E-4	TGTGCCTTGTGGGAGGTTCCCTATAAGAAACTCTTT	CALWEVPYKKLF	TRGV9	.	TRGJ1	16	-1	-1	21
49	8.504877286770576E-4	TGTGCCTTGTGGGAGGTGGTTTATAAGAAACTCTTT	CALWEVVYKKLF	TRGV9	.	TRGJ1	17	-1	-1	20
49	8.504877286770576E-4	TGTGCCTTGTGGGAGGTGCGCGAGAAACTCTTT	CALWEVREKLF	TRGV9	.	TRGJ1	18	-1	-1	22
48	8.331308362550769E-4	TGTGCCTTGTGGGAGGTGGAGGAGTTGGGCAAAAAAATCAAGGTATTT	CALWEVEELGKKIKVF	TRGV9	.	TRGJP	17	-1	-1	21
48	8.331308362550769E-4	TGTGCCTTGTGGGAGGTGCGGGCTGGTTATAAGAAACTCTTT	CALWEVRAGYKKLF	TRGV9	.	TRGJ1	18	-1	-1	26
48	8.331308362550769E-4	TGTGCCTTGTGCCGAGGGTATTATAAGAAACTCTTT	CALCRGYYKKLF	TRGV9	.	TRGJ1	10	-1	-1	18
48	8.331308362550769E-4	TGTGCCTTGTGGGAGGTGCTATATAAGAAACTCTTT	CALWEVLYKKLF	TRGV9	.	TRGJ1	18	-1	-1	21
48	8.331308362550769E-4	TGTGCCTTGTGGGAGGGGGGATGGTTCAAGATATTT	CALWEGGWFKIF	TRGV9	.	TRGJP1	15	-1	-1	18
48	8.331308362550769E-4	TGTGCCTTGTGGAACCTCATTCTGAAGAAACTCTTT	CALWNLILKKLF	TRGV9	.	TRGJ1	11	-1	-1	24
48	8.331308362550769E-4	TGTGCCTTGTGGGAGGATATTAAGAAACTCTTT	CALWEDIKKLF	TRGV9	.	TRGJ1	15	-1	-1	20
48	8.331308362550769E-4	TGTGCCTTGTGGATATATTATAAGAAACTCTTT	CALWIYYKKLF	TRGV9	.	TRGJ1	11	-1	-1	15
48	8.331308362550769E-4	TGTGCCTTGTGGGAGGTGGATTATTATAAGAAACTCTTT	CALWEVDYYKKLF	TRGV9	.	TRGJ1	17	-1	-1	19
48	8.331308362550769E-4	TGTGCCTTGTGGGAGGATCTTTATTATAAGAAACTCTTT	CALWEDLYYKKLF	TRGV9	.	TRGJ1	15	-1	-1	20
48	8.331308362550769E-4	TGTGCCTTGTGGGAGGTGATATATAAGAAACTCTTT	CALWEVIYKKLF	TRGV9	.	TRGJ1	17	-1	-1	21
48	8.331308362550769E-4	TGTGCCTTGTGGGAGCCTAAGAAACTCTTT	CALWEPKKLF	TRGV9	.	TRGJ1	14	-1	-1	17
48	8.331308362550769E-4	TGTGCCACCTGGGATAAGAAACTCTTT	CATWDKKLF	TRGV4	.	TRGJ1	14	-1	-1	13
47	8.157739438330961E-4	TGTGCCTTGTGGGAGGTGCGCACCACTGGTTGGTTCAAGATATTT	CALWEVRTTGWFKIF	TRGV9	.	TRGJP1	18	-1	-1	21
47	8.157739438330961E-4	TGTGCCACCTGGGATATAACCTGTTATAAGAAACTCTTT	CATWDITCYKKLF	TRGV8	.	TRGJ1	15	-1	-1	23
47	8.157739438330961E-4	TGTGCCTTGTGGGAGTTACCTAAGAAACTCTTT	CALWELPKKLF	TRGV9	.	TRGJ1	14	-1	-1	20
47	8.157739438330961E-4	TGTGCCTTGCCCTCTTATTATAAGAAACTCTTT	CALPSYYKKLF	TRGV9	.	TRGJ1	8	-1	-1	14
47	8.157739438330961E-4	TGTGCCTTGTGGGAAGGTAAGAAACTCTTT	CALWEGKKLF	TRGV9	.	TRGJ1	17	-1	-1	17
46	7.984170514111153E-4	TGTGCCTTGTGGGAGGCGCCTCACAATTCGGGGCCTTATTATAAGAAACTCTTT	CALWEAPHNSGPYYKKLF	TRGV9	.	TRGJ1	18	-1	-1	35
46	7.984170514111153E-4	TGTGCCTTGTGGGAGGCGCCCAGTGTCTCGAATTATTATAAGAAACTCTTT	CALWEAPSVSNYYKKLF	TRGV9	.	TRGJ1	18	-1	-1	27
46	7.984170514111153E-4	TGTGCCTTGTGGGAGGTGCTGTGCAGGGGCGAAAAGAAACTCTTT	CALWEVLCRGEKKLF	TRGV9	.	TRGJ1	18	-1	-1	33
46	7.984170514111153E-4	TGTGCCTTGTGGGAGGCGACTAATTATAAGAAACTCTTT	CALWEATNYKKLF	TRGV9	.	TRGJ1	15	-1	-1	16
46	7.984170514111153E-4	TGTGCCTTGTGGGAGGCAAAGGATTATAAGAAACTCTTT	CALWEAKDYKKLF	TRGV9	.	TRGJ1	15	-1	-1	22
46	7.984170514111153E-4	TGTGCCTTGTGGGAGGTGAGGGAGAAACTCTTT	CALWEVREKLF	TRGV9	.	TRGJ1	17	-1	-1	22
46	7.984170514111153E-4	TGTGCTGCGTGGGATTATAAGAAACTCTTT	CAAWDYKKLF	TRGV10	.	TRGJ1	16	-1	-1	13
46	7.984170514111153E-4	TGTGCCTTGTGGGACAGGAAACTCTTT	CALWDRKLF	TRGV9	.	TRGJ1	13	-1	-1	17
45	7.810601589891346E-4	TGTGCCTTGTGGGGGAGTGGTTATAAGAAACTCTTT	CALWGSGYKKLF	TRGV9	.	TRGJ1	12	-1	-1	20
45	7.810601589891346E-4	TGTGCCTTGTGGGAGGTGACCTATAAGAAACTCTTT	CALWEVTYKKLF	TRGV9	.	TRGJ1	21	-1	-1	21
45	7.810601589891346E-4	TGTGCCTTGTGGGCTTTAGAGAAGAAACTCTTT	CALWALEKKLF	TRGV9	.	TRGJ1	12	-1	-1	21
45	7.810601589891346E-4	TGTGCCTTCCGGAGCAAGAAACTCTTT	CAFRSKKLF	TRGV9	.	TRGJ2	7	-1	-1	15
45	7.810601589891346E-4	TGTGCCTTGTGGGTTCCCCCCGATTATTATAAGAAACTCTTT	CALWVPPDYYKKLF	TRGV9	.	TRGJ1	12	-1	-1	22
44	7.637032665671538E-4	TGTGCCTTGTGGGAGGTGTTATCGTTGGGCAAAAAAATCAAGGTATTT	CALWEVLSLGKKIKVF	TRGV9	.	TRGJP	17	-1	-1	23
44	7.637032665671538E-4	TGTGCCTTGTGGGAACACCAGTGGGGCTATTATAAGAAACTCTTT	CALWEHQWGYYKKLF	TRGV9	.	TRGJ1	13	-1	-1	27
44	7.637032665671538E-4	TGTGCCTTGTGGGGGGCTAATATACTCAAGAAACTCTTT	CALWGANILKKLF	TRGV9	.	TRGJ2	15	-1	-1	27
44	7.637032665671538E-4	TGTGCCTTGTGGGAGGTGCTGGGTTGGTTCAAGATATTT	CALWEVLGWFKIF	TRGV9	.	TRGJP1	18	-1	-1	21
44	7.637032665671538E-4	TGTGCCTTGTGGGAGGGGATTTATTATAAGAAACTCTTT	CALWEGIYYKKLF	TRGV9	.	TRGJ1	15	-1	-1	17
44	7.637032665671538E-4	TGTGCCTTGTGGGAGGTGCTTATGGGGAAACTCTTT	CALWEVLMGKLF	TRGV9	.	TRGJ1	18	-1	-1	26
43	7.46346374145173E-4	TGTGCCACCTGGGAGGGGGGGGGTAGTGATTGGATCAAGACGTTT	CATWEGGGSDWIKTF	TRGV2	.	TRGJP2	17	-1	-1	22
43	7.46346374145173E-4	TGTGCCTTGTGGGAGGTCCGGAATTATTATAAGAAACTCTTT	CALWEVRNYYKKLF	TRGV9	.	TRGJ1	16	-1	-1	20
43	7.46346374145173E-4	TGTGCTGCGTGGGATTGCACTGGTTGGTTCAAGATATTT	CAAWDCTGWFKIF	TRGV10	.	TRGJP1	15	-1	-1	17
43	7.46346374145173E-4	TGTGCCTTGTGTGAGAGGGTTTATTATAAGAAACTCTTT	CALCERVYYKKLF	TRGV9	.	TRGJ1	14	-1	-1	20
43	7.46346374145173E-4	TGTGCCTTGTGGGAGGTAGGCGATTATAAGAAACTCTTT	CALWEVGDYKKLF	TRGV9	.	TRGJ1	16	-1	-1	22
43	7.46346374145173E-4	TGTGCTGCGTGGGACCGGAAGGGACTCTTT	CAAWDRKGLF	TRGV10	.	TRGJ1	13	-1	-1	23
43	7.46346374145173E-4	TGTGCCTTGTATTATAAGAAACTCTTT	CALYYKKLF	TRGV9	.	TRGJ1	9	-1	-1	9
43	7.46346374145173E-4	TGTGCCTTGTGGGAGGCCCATACCACTGGTTGGTTCAAGATATTT	CALWEAHTTGWFKIF	TRGV9	.	TRGJP1	15	-1	-1	19
42	7.289894817231922E-4	TGTGCCTTGTGGGAGGTCCCTCGAATAGTTTATAAGAAACTCTTT	CALWEVPRIVYKKLF	TRGV9	.	TRGJ1	21	-1	-1	29
42	7.289894817231922E-4	TGTGCCTTGTGGGAGTCAACCTCTTGTTATAAGAAACTCTTT	CALWESTSCYKKLF	TRGV9	.	TRGJ2	14	-1	-1	23
42	7.289894817231922E-4	TGTGCCTTGTGGGAGACTCTGGAAGGTTATAAGAAACTCTTT	CALWETLEGYKKLF	TRGV9	.	TRGJ1	14	-1	-1	26
42	7.289894817231922E-4	TGTGCCTTGTGGGGAGATTATTATAAGAAACTCTTT	CALWGDYYKKLF	TRGV9	.	TRGJ1	12	-1	-1	16
42	7.289894817231922E-4	TGTGCCTTGTGGGAGGTTCCTTCGAAGAAACTCTTT	CALWEVPSKKLF	TRGV9	.	TRGJ1	16	-1	-1	24
42	7.289894817231922E-4	TGTGCCTTGTGGGAGGTGTATTATAAGAAACTCTTT	CALWEVYYKKLF	TRGV9	.	TRGJ1	17	-1	-1	18
42	7.289894817231922E-4	TGTGCCTTGTGGGAGGTGCGTTATAAGAAACTCTTT	CALWEVRYKKLF	TRGV9	.	TRGJ1	18	-1	-1	20
42	7.289894817231922E-4	TGTGCCTTGTGGGAGGTGGCTTATAAGAAACTCTTT	CALWEVAYKKLF	TRGV9	.	TRGJ1	17	-1	-1	20
42	7.289894817231922E-4	TGTGCCTTGTGGGAGGGGGGGTCTAAGAAACTCTTT	CALWEGGSKKLF	TRGV9	.	TRGJ1	15	-1	-1	23
42	7.289894817231922E-4	TGTGCCTTGTGGGAAATTGGTTATAAGAAACTCTTT	CALWEIGYKKLF	TRGV9	.	TRGJ1	13	-1	-1	20
42	7.289894817231922E-4	TGTGCCTTGTGGGAGGGAAATTATTATAAGAAACTCTTT	CALWEGNYYKKLF	TRGV9	.	TRGJ1	15	-1	-1	18
41	7.116325893012115E-4	TGTGCCTTGTGGGAGGCCCCTCCAGGGAATTATAAGAAACTCTTT	CALWEAPPGNYKKLF	TRGV9	.	TRGJ1	15	-1	-1	28
41	7.116325893012115E-4	TGTGCCTTGTGGGAGGTCGGGATTTATTATAAGAAACTCTTT	CALWEVGIYYKKLF	TRGV9	.	TRGJ1	16	-1	-1	20
41	7.116325893012115E-4	TGTGCCTTGTGGGAGGTACCTAATTATTATAAGAAACTCTTT	CALWEVPNYYKKLF	TRGV9	.	TRGJ1	16	-1	-1	21
41	7.116325893012115E-4	TGTGCCTTGTGGGAGGGGGACGGGGTATATAAGAAACTCTTT	CALWEGDGVYKKLF	TRGV9	.	TRGJ1	15	-1	-1	27
41	7.116325893012115E-4	TGTGCCTTGTGGGAGGGGATCCGTTATTATAAGAAACTCTTT	CALWEGIRYYKKLF	TRGV9	.	TRGJ1	15	-1	-1	23
41	7.116325893012115E-4	TGTGCCTTGTGGGAGCTCGAGTATTATAAGAAACTCTTT	CALWELEYYKKLF	TRGV9	.	TRGJ1	14	-1	-1	21
41	7.116325893012115E-4	TGTGCCTTGTGGGAGTATTATTATAAGAATCTCTTT	CALWEYYYKNLF	TRGV9	.	TRGJ1	14	-1	-1	16
41	7.116325893012115E-4	TGTGCCTTGTGGGAGTATTATTATAAGAAACTCTTT	CALWEYYYKKLF	TRGV9	.	TRGJ1	14	-1	-1	16
40	6.942756968792307E-4	TGTGCCTTGTGGGAGGTGCGATCGAATTATTATAAGAAACTCTTT	CALWEVRSNYYKKLF	TRGV9	.	TRGJ1	18	-1	-1	21
40	6.942756968792307E-4	TGTGCCTTGTTAGGGGGTTTGGGCAAAAAAATCAAGGTATTT	CALLGGLGKKIKVF	TRGV9	.	TRGJP	9	-1	-1	18
40	6.942756968792307E-4	TGTGCCTTGTGGGAGTCTTCGAATTATTATAAGAAACTCTTT	CALWESSNYYKKLF	TRGV9	.	TRGJ1	14	-1	-1	17
40	6.942756968792307E-4	TGTGCCACCTGGGACGGGAACCATTATTATAAGAAACTCTTT	CATWDGNHYYKKLF	TRGV2	.	TRGJ1	17	-1	-1	22
40	6.942756968792307E-4	TGTGCCTTGTGGGAGGTGCACCCTAATAAGAAACTCTTT	CALWEVHPNKKLF	TRGV9	.	TRGJ1	21	-1	-1	25
40	6.942756968792307E-4	TGTGCCTTGTGGGAGGTGCACAGTTATAAGAAACTCTTT	CALWEVHSYKKLF	TRGV9	.	TRGJ1	20	-1	-1	23
40	6.942756968792307E-4	TGTGCCTTGTGGGAGACCCTTTATTATAAGAAACTCTTT	CALWETLYYKKLF	TRGV9	.	TRGJ1	14	-1	-1	20
40	6.942756968792307E-4	TGTGCTGCGTGGGATCCAACCGGAGGGGAACTCTTT	CAAWDPTGGELF	TRGV10	.	TRGJ1	14	-1	-1	28
40	6.942756968792307E-4	TGTGCCTTGTGGGTAAATTATTATAAGAAACTCTTT	CALWVNYYKKLF	TRGV9	.	TRGJ1	12	-1	-1	15
40	6.942756968792307E-4	TGTGCCTTGTGGGAGGAGTATTATAAGAAACTCTTT	CALWEEYYKKLF	TRGV9	.	TRGJ1	15	-1	-1	18
40	6.942756968792307E-4	TGTGCCCATCCGGAAAATTATTATAAGAAACTCTTT	CAHPENYYKKLF	TRGV9	.	TRGJ1	5	-1	-1	15
39	6.769188044572499E-4	TGTGCCTTGTGGGAGGTGCTCCCCGGGCCCCATTATAAGAAACTCTTT	CALWEVLPGPHYKKLF	TRGV9	.	TRGJ1	21	-1	-1	31
39	6.769188044572499E-4	TGTGCCTTGTGGGAGGTTGGGAATTATTATAAGAAACTCTTT	CALWEVGNYYKKLF	TRGV9	.	TRGJ1	16	-1	-1	20
39	6.769188044572499E-4	TGTGCCTTGTGGGAGGTGCACATTTGTTATAAGAAACTCTTT	CALWEVHICYKKLF	TRGV9	.	TRGJ1	20	-1	-1	23
39	6.769188044572499E-4	TGTGCCTTGTGGGAGTATACTGGTTGGTTCAAGATATTT	CALWEYTGWFKIF	TRGV9	.	TRGJP1	14	-1	-1	18
39	6.769188044572499E-4	TGTGCCTTGTGGGAGCAGAATTATTATAAGAAACTCTTT	CALWEQNYYKKLF	TRGV9	.	TRGJ1	14	-1	-1	17
39	6.769188044572499E-4	TGTGCCTTGTGGGAAGCCTTTAAATATAAGAAACTCTTT	CALWEAFKYKKLF	TRGV9	.	TRGJ1	13	-1	-1	24
39	6.769188044572499E-4	TGTGCCTTGTGGGAGGTGCACTATAAGAAACTCTTT	CALWEVHYKKLF	TRGV9	.	TRGJ1	20	-1	-1	21
39	6.769188044572499E-4	TGTGCCTTGTGGAACAATTATTATAAGAAACTCTTT	CALWNNYYKKLF	TRGV9	.	TRGJ1	11	-1	-1	15
39	6.769188044572499E-4	TGTGCTGCGTGGGATTACCGTGGGAAACTCTTT	CAAWDYRGKLF	TRGV10	.	TRGJ1	17	-1	-1	23
38	6.595619120352692E-4	TGTGCCTTGTGGGAGGTGAGGTCTGGGTCTTATTATAAGAAACTCTTT	CALWEVRSGSYYKKLF	TRGV9	.	TRGJ1	17	-1	-1	29
38	6.595619120352692E-4	TGTGCCTTGTGGGAGGGAGAGTTGGGCAAAAAAATCAAGGTATTT	CALWEGELGKKIKVF	TRGV9	.	TRGJP	15	-1	-1	17
38	6.595619120352692E-4	TGTGCCTTTACGAAAGGGGGTTATTATAAGAAACTCTTT	CAFTKGGYYKKLF	TRGV9	.	TRGJ1	7	-1	-1	20
38	6.595619120352692E-4	TGTGCCTTGTGGGAGGTGCTGGATTATAAGAAACTCTTT	CALWEVLDYKKLF	TRGV9	.	TRGJ1	18	-1	-1	22
38	6.595619120352692E-4	TGTGCCACCTGGGATAGCCCGTATTATAAGAAACTCTTT	CATWDSPYYKKLF	TRGV8	.	TRGJ1	23	-1	-1	21
38	6.595619120352692E-4	TGTGCCTTGTGGGGCGATTATTATAAGAAACTCTTT	CALWGDYYKKLF	TRGV9	.	TRGJ1	12	-1	-1	16
38	6.595619120352692E-4	TGTGCCTTGTGGGGGGGAAATAAGAAACTCTTT	CALWGGNKKLF	TRGV9	.	TRGJ1	15	-1	-1	19
38	6.595619120352692E-4	TGTGCCTTGTGGGACCTGAAACTCTTT	CALWDLKLF	TRGV9	.	TRGJ1	13	-1	-1	17
37	6.422050196132884E-4	TGTGCCTTGTGGGAGGTTTCCGATTCGAATTATTATAAGAAACTCTTT	CALWEVSDSNYYKKLF	TRGV9	.	TRGJ1	16	-1	-1	22
37	6.422050196132884E-4	TGTGCCTTGTGGGAGGTGTCGGGTGCTCCGGATAAGAAACTCTTT	CALWEVSGAPDKKLF	TRGV9	.	TRGJ1	17	-1	-1	31
37	6.422050196132884E-4	TGTGCCTTGTGGGAGCGCACCCTTTATTATAAGAAACTCTTT	CALWERTLYYKKLF	TRGV9	.	TRGJ1	20	-1	-1	23
37	6.422050196132884E-4	TGTGCCTTGTGGGAGGTGCAGCATTATTATAAGAAACTCTTT	CALWEVQHYYKKLF	TRGV9	.	TRGJ1	19	-1	-1	22
37	6.422050196132884E-4	TGTGCCTTGTGGGAGGTGCGTCATTATAAGAAACTCTTT	CALWEVRHYKKLF	TRGV9	.	TRGJ1	18	-1	-1	22
37	6.422050196132884E-4	TGTGCCTTGTGGGAGGTGATTGATTATAAGAAACTCTTT	CALWEVIDYKKLF	TRGV9	.	TRGJ1	17	-1	-1	18
37	6.422050196132884E-4	TGTGCCTTGTGGGAGGCTAATTATTATAAGAAACTCTTT	CALWEANYYKKLF	TRGV9	.	TRGJ1	15	-1	-1	18
37	6.422050196132884E-4	TGTGCCTTGTGGGAGGAAATCATTTATAAGAAACTCTTT	CALWEEIIYKKLF	TRGV9	.	TRGJ1	15	-1	-1	23
37	6.422050196132884E-4	TGTGCCTTGTGGGAGGTGAAAAATAAGAAACTCTTT	CALWEVKNKKLF	TRGV9	.	TRGJ1	17	-1	-1	22
37	6.422050196132884E-4	TGTGCCACCTGGGAAACCCTTAAGAAACTCTTT	CATWETLKKLF	TRGV8	.	TRGJ1	13	-1	-1	20
36	6.248481271913076E-4	TGTGCCTTGTGGGAGGTGTCGGCCCATTATTATAAGAAACTCTTT	CALWEVSAHYYKKLF	TRGV9	.	TRGJ1	17	-1	-1	25
36	6.248481271913076E-4	TGTGCCTTGTGGGAGCCGGATGGTTATTATAAGAAACTCTTT	CALWEPDGYYKKLF	TRGV9	.	TRGJ1	14	-1	-1	23
36	6.248481271913076E-4	TGTGCCTTGTGGGAGGTCCTACCTTATTATAAGAAACTCTTT	CALWEVLPYYKKLF	TRGV9	.	TRGJ1	23	-1	-1	23
36	6.248481271913076E-4	TGTGCCTTGTGGGAGGTAAACACTTATTATAAGAAACTCTTT	CALWEVNTYYKKLF	TRGV9	.	TRGJ1	16	-1	-1	23
36	6.248481271913076E-4	TGTGCCTTGTGGGAGGTGCTGTCTCAGAAACTCTTT	CALWEVLSQKLF	TRGV9	.	TRGJ2	18	-1	-1	25
36	6.248481271913076E-4	TGTGCCTTGTGGGAGGACTATTATAAGAAACTCTTT	CALWEDYYKKLF	TRGV9	.	TRGJ1	15	-1	-1	18
36	6.248481271913076E-4	TGTGCCACCTGGGGCCCTTATTATAAGAAACTCTTT	CATWGPYYKKLF	TRGV8	.	TRGJ1	12	-1	-1	17
36	6.248481271913076E-4	TGTGCTGCGTGGGGCGGTTGGTTCAAGATATTT	CAAWGGWFKIF	TRGV10	.	TRGJP1	12	-1	-1	15
36	6.248481271913076E-4	TGTGCCTTCCGAAGCATATATAAGAAACTCTTT	CAFRSIYKKLF	TRGV9	.	TRGJ1	7	-1	-1	18
36	6.248481271913076E-4	TGTGCCTTGGTTAATAAGAAACTCTTT	CALVNKKLF	TRGV9	.	TRGJ1	8	-1	-1	13
35	6.074912347693269E-4	TGTGCTGCGTGGGATTACTCCGATACCACTGGTTGGTTCAAGATATTT	CAAWDYSDTTGWFKIF	TRGV10	.	TRGJP1	17	-1	-1	22
35	6.074912347693269E-4	TGTGCCTTGTGGGAGGTGCGTGAATTAGATTATAAGAAACTCTTT	CALWEVRELDYKKLF	TRGV9	.	TRGJ1	18	-1	-1	21
35	6.074912347693269E-4	TGTGCCTTGTGGGAGGGTGCAAAAGTTGGGTATAAGAAACTCTTT	CALWEGAKVGYKKLF	TRGV9	.	TRGJ1	20	-1	-1	30
35	6.074912347693269E-4	TGTGCCTTGTGGGAGGTCTCGAATTATTATAAGAAACTCTTT	CALWEVSNYYKKLF	TRGV9	.	TRGJ1	16	-1	-1	18
35	6.074912347693269E-4	TGTGCCTTGTGGGAGGTGTCAATTTATTATAAGAAACTCTTT	CALWEVSIYYKKLF	TRGV9	.	TRGJ1	17	-1	-1	23
35	6.074912347693269E-4	TGTGCCTTGTGGGAGGCCCGATATTATAAGAAACTCTTT	CALWEARYYKKLF	TRGV9	.	TRGJ1	15	-1	-1	21
35	6.074912347693269E-4	TGTGCCTTGTGGGAGGGGAATTATTATAAGAAACTCTTT	CALWEGNYYKKLF	TRGV9	.	TRGJ1	15	-1	-1	17
35	6.074912347693269E-4	TGTGCCTTGTGGGAGGTGTGCTGGTTCAAGATATTT	CALWEVCWFKIF	TRGV9	.	TRGJP1	17	-1	-1	21
35	6.074912347693269E-4	TGTGCCTTGTGGGAGGTGAATTATAAGAAACTCTTT	CALWEVNYKKLF	TRGV9	.	TRGJ1	17	-1	-1	19
35	6.074912347693269E-4	TGTGCCTTGTGGGAGGGATATAAGAAACTCTTT	CALWEGYKKLF	TRGV9	.	TRGJ1	15	-1	-1	18
35	6.074912347693269E-4	TGTGCCCCAATGAATTATTATAAGAAACTCTTT	CAPMNYYKKLF	TRGV9	.	TRGJ1	5	-1	-1	11
35	6.074912347693269E-4	TGTGCCTTGTCCTTTTCTAAGAAACTCTTT	CALSFSKKLF	TRGV9	.	TRGJ1	9	-1	-1	14
35	6.074912347693269E-4	TGTGCCTTGGAAGCTAAAGAGAAACTCTTT	CALEAKEKLF	TRGV9	.	TRGJ1	8	-1	-1	19
35	6.074912347693269E-4	TGTGCCACCTGGGAAAAGAAACTCTTT	CATWEKKLF	TRGV2	.	TRGJ1	13	-1	-1	15
34	5.901343423473461E-4	TGTGCCTGCTGGATTAAGGATACCACTGGTTGGTTCAAGATATTT	CACWIKDTTGWFKIF	TRGV11	.	TRGJP1	15	-1	-1	19
34	5.901343423473461E-4	TGTGCCTTGTGGGAGGTGCTATGGCCTTATAAGAAACTCTTT	CALWEVLWPYKKLF	TRGV9	.	TRGJ1	18	-1	-1	26
34	5.901343423473461E-4	TGTGCCTTGTGGGAGGTATTAAATTATTATAAGAAACTCTTT	CALWEVLNYYKKLF	TRGV9	.	TRGJ1	16	-1	-1	21
34	5.901343423473461E-4	TGTGCCTTGTGGGAGGCCTCGAATTATTATAAGAAACTCTTT	CALWEASNYYKKLF	TRGV9	.	TRGJ1	15	-1	-1	18
34	5.901343423473461E-4	TGTGCCTTGTGGGAGCCCAAAAGTTATAAGAAACTCTTT	CALWEPKSYKKLF	TRGV9	.	TRGJ1	14	-1	-1	23
33	5.727774499253653E-4	TGTGCCTTGGTAAATTGTGCACCACTCCCTTATTTTATGGTCCTTAAGAAACTCTTT	CALVNCAPLPYFMVLKKLF	TRGV9	.	TRGJ1	8	-1	-1	44
33	5.727774499253653E-4	TGTGCCTTGTGGGAGCCAAGGGGTCCGAATTATTATAAGAAACTCTTT	CALWEPRGPNYYKKLF	TRGV9	.	TRGJ1	14	-1	-1	25
33	5.727774499253653E-4	TGTGCCTTGTGGGAGGTGGTTTTACATTATTATAAGAAACTCTTT	CALWEVVLHYYKKLF	TRGV9	.	TRGJ1	17	-1	-1	25
33	5.727774499253653E-4	TGTGCCTTGTGGGAGGTGTTGGATTATTATAAGAAACTCTTT	CALWEVLDYYKKLF	TRGV9	.	TRGJ2	17	-1	-1	22
33	5.727774499253653E-4	TGTGCCTTGTGGGAGGACCCTTATTATAAGAAACTCTTT	CALWEDPYYKKLF	TRGV9	.	TRGJ1	15	-1	-1	20
33	5.727774499253653E-4	TGTGCCTTGTGGGAGACCCTATATTATAAGAAACTCTTT	CALWETLYYKKLF	TRGV9	.	TRGJ1	14	-1	-1	21
33	5.727774499253653E-4	TGTGCCACCTGGGACAGGCTTTATTATAAGAAACTCTTT	CATWDRLYYKKLF	TRGV5	.	TRGJ1	18	-1	-1	20
33	5.727774499253653E-4	TGTGCTGCGTGGTCCCTGAGGGGGAAACTCTTT	CAAWSLRGKLF	TRGV10	.	TRGJ1	11	-1	-1	23
33	5.727774499253653E-4	TGTGCTGCGGTCCTCACTAATAAGAAACTCTTT	CAAVLTNKKLF	TRGV10	.	TRGJ1	8	-1	-1	19
33	5.727774499253653E-4	TGTGCCACCTGGGATTATTATAAGAAACTCTTT	CATWDYYKKLF	TRGV4	.	TRGJ1	14	-1	-1	13
33	5.727774499253653E-4	TGTGCCACCTGGGATTATAAGAAACTCTTT	CATWDYKKLF	TRGV4	.	TRGJ1	14	-1	-1	13
32	5.554205575033845E-4	TGTGCCTTGTGGGAGGCGCTCCCCAAGTTGGGCAAAAAAATCAAGGTATTT	CALWEALPKLGKKIKVF	TRGV9	.	TRGJP	21	-1	-1	25
32	5.554205575033845E-4	TGTGCCTTGTGGGAGGTGCGAAATTTGCATTATTATAAGAAACTCTTT	CALWEVRNLHYYKKLF	TRGV9	.	TRGJ2	18	-1	-1	21
32	5.554205575033845E-4	TGTGCCTTGTGGGAGGTGGGGGACCCCCCTGGTTGGTTCAAGATATTT	CALWEVGDPPGWFKIF	TRGV9	.	TRGJP1	17	-1	-1	25
32	5.554205575033845E-4	TGTGCCTTGTGGGAGGTGCATATTTATTATAAGAAACTCTTT	CALWEVHIYYKKLF	TRGV9	.	TRGJ1	19	-1	-1	23
32	5.554205575033845E-4	TGTGCCTTGTGGGAGGGTTCGAATTATTATAAGAAACTCTTT	CALWEGSNYYKKLF	TRGV9	.	TRGJ1	15	-1	-1	17
32	5.554205575033845E-4	TGTGCCTTGTGGGAGGTTCCGGTGAAACTCTTT	CALWEVPVKLF	TRGV9	.	TRGJ1	16	-1	-1	23
32	5.554205575033845E-4	TGTGCCTTACGGGGAGATTATAAGAAACTCTTT	CALRGDYKKLF	TRGV9	.	TRGJ1	7	-1	-1	16
32	5.554205575033845E-4	TGTGCCTTGTGGGAGGTCGACGTCCTCTTT	CALWEVDVLF	TRGV9	.	TRGJ1	16	-1	-1	24
32	5.554205575033845E-4	TGTGCCATACATAAGAAACTCTTT	CAIHKKLF	TRGV9	.	TRGJ1	5	-1	-1	10
32	5.554205575033845E-4	TGTGCCTTGTGGGTGTATAAGAAACTCTTT	CALWVYKKLF	TRGV9	.	TRGJ1	12	-1	-1	15
31	5.380636650814039E-4	TGTGCTGCGTGGGATCGAAGGAGTACCACTGGTTGGTTCAAGATATTT	CAAWDRRSTTGWFKIF	TRGV10	.	TRGJP1	14	-1	-1	23
31	5.380636650814039E-4	TGTGCCTTGTGGGAGGTGCAGGTGGTTTATTATAAGAAACTCTTT	CALWEVQVVYYKKLF	TRGV9	.	TRGJ1	19	-1	-1	26
31	5.380636650814039E-4	TGTGCCTTGTGGGAGGTGAGGGGTTTTTATTATAAGAAACTCTTT	CALWEVRGFYYKKLF	TRGV9	.	TRGJ1	17	-1	-1	26
31	5.380636650814039E-4	TGTGCCTTGTGGGAGGTGAGGGGGTCTTATTATAAGAAACTCTTT	CALWEVRGSYYKKLF	TRGV9	.	TRGJ1	17	-1	-1	26
31	5.380636650814039E-4	TGTGCCTTGTGGGAGTCCTATTATTATAAGAAACTCTTT	CALWESYYYKKLF	TRGV9	.	TRGJ1	14	-1	-1	19
31	5.380636650814039E-4	TGTGCCTTGTGGGAGCTTAATTATTATAAGAAACTCTTT	CALWELNYYKKLF	TRGV9	.	TRGJ1	14	-1	-1	18
31	5.380636650814039E-4	TGTGCCTTGTGGGAGGTGCATTATTATAAGAAACTCTTT	CALWEVHYYKKLF	TRGV9	.	TRGJ1	19	-1	-1	19
31	5.380636650814039E-4	TGTGCCTTGTGGGAGGCCTATTATTATAAGAAACTCTTT	CALWEAYYYKKLF	TRGV9	.	TRGJ1	15	-1	-1	19
31	5.380636650814039E-4	TGTGCCTTGCGGAGGGTTTATTATAAGAAACTCTTT	CALRRVYYKKLF	TRGV9	.	TRGJ1	14	-1	-1	17
31	5.380636650814039E-4	TGTGCCACCTGGGACATGAGGATCAAGACGTTT	CATWDMRIKTF	TRGV2	.	TRGJP2	14	-1	-1	19
30	5.207067726594231E-4	TGTGCCTTGTGGGAAGACCAAGAGTTGGGCAAAAAAATCAAGGTATTT	CALWEDQELGKKIKVF	TRGV9	.	TRGJP	13	-1	-1	18
30	5.207067726594231E-4	TGTGCCTTGTGGGAGGCGCCCCCCCCTTATTATAAGAAACTCTTT	CALWEAPPPYYKKLF	TRGV9	.	TRGJ1	25	-1	-1	26
30	5.207067726594231E-4	TGTGCCTTGTGGGAGCCAAAGAATTATTATAAGAAACTCTTT	CALWEPKNYYKKLF	TRGV9	.	TRGJ1	14	-1	-1	20
30	5.207067726594231E-4	TGTGCCTTGTGGGATGGGAATTATTATAAGAAACTCTTT	CALWDGNYYKKLF	TRGV9	.	TRGJ1	13	-1	-1	17
30	5.207067726594231E-4	TGTGCTGCGTGGGATTTGCAGAAACTCTTT	CAAWDLQKLF	TRGV10	.	TRGJ1	15	-1	-1	19
30	5.207067726594231E-4	TGTGCCTTGTGGGAGGTGAGGCTACTCTTT	CALWEVRLLF	TRGV9	.	TRGJ1	17	-1	-1	23
29	5.033498802374423E-4	TGTGCCTTGTGGGAGTCCTTGAAACCTAAATCGAATTATTATAAGAAACTCTTT	CALWESLKPKSNYYKKLF	TRGV9	.	TRGJ2	14	-1	-1	26
29	5.033498802374423E-4	TGTGCCACCTGGGACGGGCCGGGGAGTGATTGGATCAAGACGTTT	CATWDGPGSDWIKTF	TRGV2	.	TRGJP2	19	-1	-1	24
29	5.033498802374423E-4	TGTGCCACCTGGGAAGATAGTAGTGATTGGATCAAGACGTTT	CATWEDSSDWIKTF	TRGV2	.	TRGJP2	13	-1	-1	16
29	5.033498802374423E-4	TGTGCTGCGTGGGACCCCCCTCACTCTAAGAAACTCTTT	CAAWDPPHSKKLF	TRGV10	.	TRGJ1	13	-1	-1	26
29	5.033498802374423E-4	TGTGCCTTGTGCCCGATCGGGTATAAGAAACTCTTT	CALCPIGYKKLF	TRGV9	.	TRGJ1	10	-1	-1	21
29	5.033498802374423E-4	TGTGCTGCGGCCCGCCAAAGGAGGAAACTCTTT	CAAARQRRKLF	TRGV10	.	TRGJ1	8	-1	-1	23
29	5.033498802374423E-4	TGTGCCACCTGGGGTTATTATAAGAAACTCTTT	CATWGYYKKLF	TRGV8	.	TRGJ1	12	-1	-1	14
29	5.033498802374423E-4	TGTGCCTTGTGGGAGTCCAAGAAACTCTTT	CALWESKKLF	TRGV9	.	TRGJ1	14	-1	-1	18
29	5.033498802374423E-4	TGTGCCACCTGGGCCCTGGGACCCAAGAAACTCTTT	CATWALGPKKLF	TRGV8	.	TRGJ1	12	-1	-1	24
28	4.859929878154615E-4	TGTGCCACCTGGGACAGGCCTTCAGTGACTGGTTGGTTCAAGATATTT	CATWDRPSVTGWFKIF	TRGV7	.	TRGJP1	20	-1	-1	27
28	4.859929878154615E-4	TGTGCCTTGTGGGAGGTGTTCAAAAGGGGTTATAAGAAACTCTTT	CALWEVFKRGYKKLF	TRGV9	.	TRGJ1	17	-1	-1	29
28	4.859929878154615E-4	TGTGCCTTGTGGGAGGTGCCCTGGAATTATTATAAGAAACTCTTT	CALWEVPWNYYKKLF	TRGV9	.	TRGJ1	21	-1	-1	23
28	4.859929878154615E-4	TGTGCCTTGTGGGAGGTGGGGGTCGATGCTTATAAGAAACTCTTT	CALWEVGVDAYKKLF	TRGV9	.	TRGJ1	17	-1	-1	29
28	4.859929878154615E-4	TGTGCCTTGTGGGAGCCTGAACGTTATTATAAGAAACTCTTT	CALWEPERYYKKLF	TRGV9	.	TRGJ1	14	-1	-1	23
28	4.859929878154615E-4	TGTGCCTTGTGGGAGCCCTCCTCTTATTATAAGAAACTCTTT	CALWEPSSYYKKLF	TRGV9	.	TRGJ1	14	-1	-1	23
28	4.859929878154615E-4	TGTGCCTTGTGGGAGGTGACTGGTTGGTTCAAGATATTT	CALWEVTGWFKIF	TRGV9	.	TRGJP1	17	-1	-1	18
28	4.859929878154615E-4	TGTGCCTTGTGGGAGGCCCAGGCCCACGCGAAACTCTTT	CALWEAQAHAKLF	TRGV9	.	TRGJ1	15	-1	-1	29
28	4.859929878154615E-4	TGTGCCTTGTGGGAAATTACTTATTATAAGAAACTCTTT	CALWEITYYKKLF	TRGV9	.	TRGJ1	13	-1	-1	20
28	4.859929878154615E-4	TGTGCCTTGTGGGAGGCGTGTGATAAGAAACTCTTT	CALWEACDKKLF	TRGV9	.	TRGJ1	15	-1	-1	22
28	4.859929878154615E-4	TGTGCCTTGTGGGAGGTGCTGGCTAAGAAACTCTTT	CALWEVLAKKLF	TRGV9	.	TRGJ1	18	-1	-1	23
28	4.859929878154615E-4	TGTGCCTTGTGGTGGTATTATAAGAAACTCTTT	CALWWYYKKLF	TRGV9	.	TRGJ1	11	-1	-1	15
27	4.6863609539348074E-4	TGTGCCTTGTGGGACGCCAATTCCCCTAATTATTATAAGAAACTCTTT	CALWDANSPNYYKKLF	TRGV9	.	TRGJ1	13	-1	-1	27
27	4.6863609539348074E-4	TGTGCCTTGAAACTACCGCGATTTACCACTGGTTGGTTCAAGATATTT	CALKLPRFTTGWFKIF	TRGV9	.	TRGJP1	8	-1	-1	20
27	4.6863609539348074E-4	TGTGCCTTGTGGGAGGTGACTCCCAATTATTATAAGAAACTCTTT	CALWEVTPNYYKKLF	TRGV9	.	TRGJ1	24	-1	-1	24
27	4.6863609539348074E-4	TGTGCTGCGTGGGATTATACCACTGGTTGGTTCAAGATATTT	CAAWDYTTGWFKIF	TRGV10	.	TRGJP1	16	-1	-1	8
27	4.6863609539348074E-4	TGTGCCTTGTGGGAGCCTTCGAATTATTATAAGAAACTCTTT	CALWEPSNYYKKLF	TRGV9	.	TRGJ1	14	-1	-1	17
27	4.6863609539348074E-4	TGTGCCTTGTGGGAGGTGCGGGAGTGGTTCAAGATATTT	CALWEVREWFKIF	TRGV9	.	TRGJP1	18	-1	-1	24
27	4.6863609539348074E-4	TGTGCCTTGTGGGACCAGCTGGAGGAGAAACTCTTT	CALWDQLEEKLF	TRGV9	.	TRGJ1	13	-1	-1	25
26	4.5127920297149997E-4	TGTGCCTTGTGGCATAGGGTCCAAGAGTTGGGCAAAAAAATCAAGGTATTT	CALWHRVQELGKKIKVF	TRGV9	.	TRGJP	11	-1	-1	21
26	4.5127920297149997E-4	TGTGCCTTGTGGGAGGTGGGAGTAGATTATTATAAGAAACTCTTT	CALWEVGVDYYKKLF	TRGV9	.	TRGJ1	17	-1	-1	25
26	4.5127920297149997E-4	TGTGCTGCGTGGGATCATACCACTGGTTGGTTCAAGATATTT	CAAWDHTTGWFKIF	TRGV10	.	TRGJP1	14	-1	-1	8
26	4.5127920297149997E-4	TGTGCTGCGTGGGACCCCCTGTGGTATGCTAAGAAACTCTTT	CAAWDPLWYAKKLF	TRGV10	.	TRGJ1	13	-1	-1	29
26	4.5127920297149997E-4	TGTGCCTTGTGGGAGGTGCACAATTATTATAAGAAACTCTTT	CALWEVHNYYKKLF	TRGV9	.	TRGJ1	20	-1	-1	21
26	4.5127920297149997E-4	TGTGCCTTGTGGGAGATCCCCCGGAATTATAAGAAACTCTTT	CALWEIPRNYKKLF	TRGV9	.	TRGJ1	14	-1	-1	25
26	4.5127920297149997E-4	TGTGCCACCTGGGATGAGGAGAATTATTATAAGAAACTCTTT	CATWDEENYYKKLF	TRGV4	.	TRGJ1	15	-1	-1	20
26	4.5127920297149997E-4	TGTGCCTTGTGGGCAACATCCCATTATAAGAAACTCTTT	CALWATSHYKKLF	TRGV9	.	TRGJ1	12	-1	-1	22
26	4.5127920297149997E-4	TGTGCCTTGTGGGAGTCGAATTATTATAAGAAACTCTTT	CALWESNYYKKLF	TRGV9	.	TRGJ1	14	-1	-1	15
26	4.5127920297149997E-4	TGTGCCTTGTGGGAGGTGAAATATTATAAGAAACTCTTT	CALWEVKYYKKLF	TRGV9	.	TRGJ1	17	-1	-1	17
26	4.5127920297149997E-4	TGTGCCTTGTGGGAAGGAGGGTATTATAAGAAACTCTTT	CALWEGGYYKKLF	TRGV9	.	TRGJ1	13	-1	-1	21
26	4.5127920297149997E-4	TGTGCTGCGTGGGATCTTAAGAAACTCTTT	CAAWDLKKLF	TRGV10	.	TRGJ1	14	-1	-1	17
26	4.5127920297149997E-4	TGTGCCTTGTGGGAGCTACCATATAAGAAACTCTTT	CALWELPYKKLF	TRGV9	.	TRGJ1	14	-1	-1	21
26	4.5127920297149997E-4	TGTGCCTTGTGGGGGGAGAAACTCTTT	CALWGEKLF	TRGV9	.	TRGJ1	15	-1	-1	16
26	4.5127920297149997E-4	TGTGCCTTGTGGGAGGTGCACAAGAAACTCTTT	CALWEVHKKLF	TRGV9	.	TRGJ1	20	-1	-1	21
25	4.339223105495192E-4	TGTGCCTTGTGGGAGGTGCATCCAGACTATTATAAGAAACTCTTT	CALWEVHPDYYKKLF	TRGV9	.	TRGJ1	19	-1	-1	27
25	4.339223105495192E-4	TGTGCCTTGGTACTATCCACTGCGAATTATTATAAGAAACTCTTT	CALVLSTANYYKKLF	TRGV9	.	TRGJ1	8	-1	-1	22
25	4.339223105495192E-4	TGTGCCTTGTGGGAGGGCCTAGATTATTATAAGAAACTCTTT	CALWEGLDYYKKLF	TRGV9	.	TRGJ1	15	-1	-1	22
25	4.339223105495192E-4	TGTGCCACTCTAAATTATAAGAAACTCTTT	CATLNYKKLF	TRGV8	.	TRGJ1	7	-1	-1	13
25	4.339223105495192E-4	TGTGCCTTGGCTAATAAGAAACTCTTT	CALANKKLF	TRGV9	.	TRGJ1	8	-1	-1	13
25	4.339223105495192E-4	TGTGCCTTGTGGGAGGTGCGTTATTATAAGAAACTCTTT	CALWEVRYYKKLF	TRGV9	.	TRGJ1	18	-1	-1	20
25	4.339223105495192E-4	TGTGCCACCTGGGACGGGCCTTATTATAAGAAACTCTTT	CATWDGPYYKKLF	TRGV2	.	TRGJ1	19	-1	-1	20
24	4.1656541812753843E-4	TGTGCCTTGTGGGAGGTGCACCATCGCCTTTATTATAAGAAACTCTTT	CALWEVHHRLYYKKLF	TRGV9	.	TRGJ1	21	-1	-1	29
24	4.1656541812753843E-4	TGTGCCTTGTGGGAGCTTCCTCCATATTATAAGAAACTCTTT	CALWELPPYYKKLF	TRGV9	.	TRGJ1	14	-1	-1	24
24	4.1656541812753843E-4	TGTGCCTTGTGGGAGGTACGGGGGTTAAAGTGGAAACTCTTT	CALWEVRGLKWKLF	TRGV9	.	TRGJ1	16	-1	-1	32
24	4.1656541812753843E-4	TGTGCCTTGTGGGAGGTGGGGGCTAAGAAACTCTTT	CALWEVGAKKLF	TRGV9	.	TRGJ1	17	-1	-1	23
24	4.1656541812753843E-4	TGTGCCTTGTGGGAGCATTATAAGAAACTCTTT	CALWEHYKKLF	TRGV9	.	TRGJ1	14	-1	-1	16
24	4.1656541812753843E-4	TGTGCCTTGTGGGAGGTGTTTGAGAAACTCTTT	CALWEVFEKLF	TRGV9	.	TRGJ1	17	-1	-1	22
24	4.1656541812753843E-4	TGTGCCTTGTGGGAGGTGCAGAAACTCTTT	CALWEVQKLF	TRGV9	.	TRGJ1	19	-1	-1	19
24	4.1656541812753843E-4	TGTGCCTTGGAACCGGCCTTGAAACTCTTT	CALEPALKLF	TRGV9	.	TRGJ2	8	-1	-1	20
24	4.1656541812753843E-4	TGTGCCTTGTGGGAGGTGCACGTATATAAGAAACTCTTT	CALWEVHVYKKLF	TRGV9	.	TRGJ1	20	-1	-1	24
24	4.1656541812753843E-4	TGTGCCACCTGGGATGGGAATTATTATAAGAAACTCTTT	CATWDGNYYKKLF	TRGV4	.	TRGJ1	17	-1	-1	17
24	4.1656541812753843E-4	TGTGCCACCTGGGACGGGCGTAGTAGTGATTGGATCAAGACGTTT	CATWDGRSSDWIKTF	TRGV2	.	TRGJP2	18	-1	-1	20
24	4.1656541812753843E-4	TGTGCCTTGTGGGAGGTGGGATCATATTATAAGAAACTCTTT	CALWEVGSYYKKLF	TRGV9	.	TRGJ1	17	-1	-1	24
23	3.9920852570555766E-4	TGTGCCTTGTGGGAGGTCCGTCGGGGTCATTATAAGAAACTCTTT	CALWEVRRGHYKKLF	TRGV9	.	TRGJ1	16	-1	-1	28
23	3.9920852570555766E-4	TGTGCCTTGTGGGAGGTCGGGTCGGGCAAAAAAATCAAGGTATTT	CALWEVGSGKKIKVF	TRGV9	.	TRGJP	16	-1	-1	20
23	3.9920852570555766E-4	TGTGCCTTGTGGGAGGCGCTTGATTATTATTATAAGAAACTCTTT	CALWEALDYYYKKLF	TRGV9	.	TRGJ1	18	-1	-1	25
23	3.9920852570555766E-4	TGTGCCTTGTGGGAGGACCCCCTGAATTATTATAAGAAACTCTTT	CALWEDPLNYYKKLF	TRGV9	.	TRGJ1	15	-1	-1	23
23	3.9920852570555766E-4	TGTGCCTTGTGGGATTCCCGGGGGTATTATAAGAAACTCTTT	CALWDSRGYYKKLF	TRGV9	.	TRGJ1	13	-1	-1	24
23	3.9920852570555766E-4	TGTGCCTTGTGGGAGCCCCCACGGGGATATAAGAAACTCTTT	CALWEPPRGYKKLF	TRGV9	.	TRGJ1	14	-1	-1	27
23	3.9920852570555766E-4	TGTGCCACCTGGGATATTTCCGGGGGTAAGAAACTCTTT	CATWDISGGKKLF	TRGV2	.	TRGJ1	13	-1	-1	26
23	3.9920852570555766E-4	TGTGCCTTGTGGGAGACCCACGCGGATTATAAGAAACTCTTT	CALWETHADYKKLF	TRGV9	.	TRGJ1	14	-1	-1	25
23	3.9920852570555766E-4	TGTGCCTTGTGGGACGCTAATTATTATAAGAAACTCTTT	CALWDANYYKKLF	TRGV9	.	TRGJ1	13	-1	-1	18
23	3.9920852570555766E-4	TGTGCCTTGTGGGAGGGAGGTTATTATAAGAAACTCTTT	CALWEGGYYKKLF	TRGV9	.	TRGJ1	15	-1	-1	20
23	3.9920852570555766E-4	TGTGCCACCTGGGATAACTACGATCAGAAGCTCTTT	CATWDNYDQKLF	TRGV8	.	TRGJ1	15	-1	-1	22
22	3.818516332835769E-4	TGTGCCTTGTGGGAGGTGCTAGAATCAGAGTTGGGCAAAAAAATCAAGGTATTT	CALWEVLESELGKKIKVF	TRGV9	.	TRGJP	18	-1	-1	26
22	3.818516332835769E-4	TGTGCCTTGTGGGAGGTTTTTTATTATTATAAGAAACTCTTT	CALWEVFYYYKKLF	TRGV9	.	TRGJ1	16	-1	-1	22
22	3.818516332835769E-4	TGTGCCTTGTGGGAGGTGTCGTATTATTATAAGAAACTCTTT	CALWEVSYYYKKLF	TRGV9	.	TRGJ1	17	-1	-1	18
22	3.818516332835769E-4	TGTGCCTTGTGGGAGGTGCGTCATTATTATAAGAAACTCTTT	CALWEVRHYYKKLF	TRGV9	.	TRGJ1	18	-1	-1	22
22	3.818516332835769E-4	TGTGCCTTGTGGGAGGTGCAGGGGTATTATAAGAAACTCTTT	CALWEVQGYYKKLF	TRGV9	.	TRGJ1	19	-1	-1	24
22	3.818516332835769E-4	TGTGCCTTGTGGTGGAATTATTATAAGAAACTCTTT	CALWWNYYKKLF	TRGV9	.	TRGJ1	11	-1	-1	14
22	3.818516332835769E-4	TGTGCCTTGTGGGAGGTGCTTTATAAGAAACTCTTT	CALWEVLYKKLF	TRGV9	.	TRGJ1	18	-1	-1	20
22	3.818516332835769E-4	TGTGCCTTGTGGGAGGTGCGGGGTTATTATAAGAAACTCTTT	CALWEVRGYYKKLF	TRGV9	.	TRGJ1	18	-1	-1	23
21	3.644947408615961E-4	TGTGCCTTGTGGGAGGTGCATATTGGCCCATGGTATAAGAAACTCTTT	CALWEVHIGPWYKKLF	TRGV9	.	TRGJ1	19	-1	-1	33
21	3.644947408615961E-4	TGTGCCACCTGGGACAGGCCAGACCCTTTGGATAAGAAACTCTTT	CATWDRPDPLDKKLF	TRGV5	.	TRGJ1	25	-1	-1	31
21	3.644947408615961E-4	TGTGCTGCGTGGGATTTTATTACTGGTTGGTTCAAGATATTT	CAAWDFITGWFKIF	TRGV10	.	TRGJP1	15	-1	-1	21
21	3.644947408615961E-4	TGTGCCTTGTGGTTTTATTATAAGAAACTCTTT	CALWFYYKKLF	TRGV9	.	TRGJ1	11	-1	-1	14
21	3.644947408615961E-4	TGTGCTGCGTGGGATGTAAAGAAACTCTTT	CAAWDVKKLF	TRGV10	.	TRGJ1	14	-1	-1	18
21	3.644947408615961E-4	TGTGCTCCTTATTATAAGAAACTCTTT	CAPYYKKLF	TRGV9	.	TRGJ1	4	-1	-1	8
21	3.644947408615961E-4	TGTGCTGCGTGTTGGTTCAAGATATTT	CAACWFKIF	TRGV10	.	TRGJP1	10	-1	-1	10
21	3.644947408615961E-4	TGTGCTGCGTGGGCCGAATGGCTCTTT	CAAWAEWLF	TRGV10	.	TRGJ1	12	-1	-1	21
21	3.644947408615961E-4	TGTGCTGCGTGGGATGCGATACTCTTT	CAAWDAILF	TRGV10	.	TRGJ1	14	-1	-1	17
21	3.644947408615961E-4	TGTGCCACCTACCGGAGGAAACTCTTT	CATYRRKLF	TRGV8	.	TRGJ1	9	-1	-1	17
21	3.644947408615961E-4	TGTGCTGCGAGGATCAAGACGTTT	CAARIKTF	TRGV10	.	TRGJP2	11	-1	-1	10
21	3.644947408615961E-4	TGTGCCTTGTGGGTGCGCATCGGGGTTTATTATAAGAAACTCTTT	CALWVRIGVYYKKLF	TRGV9	.	TRGJ1	12	-1	-1	26
21	3.644947408615961E-4	TGTGCTGCGTGGGTCTATACCACTGGTTGGTTCAAGATATTT	CAAWVYTTGWFKIF	TRGV10	.	TRGJP1	12	-1	-1	11
20	3.4713784843961535E-4	TGTGCCTTGTGGGAGGTGCAACTCGACCCTTGGGATTATTATAAGAAACTCTTT	CALWEVQLDPWDYYKKLF	TRGV9	.	TRGJ1	23	-1	-1	34
20	3.4713784843961535E-4	TGTGCTGCGTGGGACCCCAATTATTATAAGAAACTCTTT	CAAWDPNYYKKLF	TRGV10	.	TRGJ1	13	-1	-1	18
20	3.4713784843961535E-4	TGTGCTGCGCCCATTGAAAGTGAGAAACTCTTT	CAAPIESEKLF	TRGV10	.	TRGJ1	8	-1	-1	22
20	3.4713784843961535E-4	TGTGCCTTGTCCGTTCTTTGGAAGAAACTCTTT	CALSVLWKKLF	TRGV9	.	TRGJ1	9	-1	-1	21
20	3.4713784843961535E-4	TGTGCCTTGTGGGAGGATTATAAGAAACTCTTT	CALWEDYKKLF	TRGV9	.	TRGJ1	15	-1	-1	16
20	3.4713784843961535E-4	TGTGCCACCTGGGACGGTTGGATCAAGACGTTT	CATWDGWIKTF	TRGV2	.	TRGJP2	16	-1	-1	17
20	3.4713784843961535E-4	TGTGCCTTGTGGGACATTAAGAAACTCTTT	CALWDIKKLF	TRGV9	.	TRGJ1	13	-1	-1	17
20	3.4713784843961535E-4	TGTGCCTTGTGGGAGGTTAAGAAACTCTTT	CALWEVKKLF	TRGV9	.	TRGJ1	16	-1	-1	17
20	3.4713784843961535E-4	TGTGCCACAATTTATTATAAGAAACTCTTT	CATIYYKKLF	TRGV2	.	TRGJ1	7	-1	-1	11
19	3.297809560176346E-4	TGTGCCTTGTGGGAGGTGCCCCTGAATTATTATAAGAAACTCTTT	CALWEVPLNYYKKLF	TRGV9	.	TRGJ1	22	-1	-1	23
19	3.297809560176346E-4	TGTGCCTTGTGGGTGCATAAGAATTATTATAAGAAACTCTTT	CALWVHKNYYKKLF	TRGV9	.	TRGJ1	12	-1	-1	20
19	3.297809560176346E-4	TGTGCCTTGTGGGCCAACTCAAATTATTATAAGAAACTCTTT	CALWANSNYYKKLF	TRGV9	.	TRGJ1	12	-1	-1	15
19	3.297809560176346E-4	TGTGCCTTGTGGGAGCCCTCGGGATATTATAAGAAACTCTTT	CALWEPSGYYKKLF	TRGV9	.	TRGJ1	14	-1	-1	24
19	3.297809560176346E-4	TGTGCCTTGTGGGAGGTCACCAATTATTATAAGAAACTCTTT	CALWEVTNYYKKLF	TRGV9	.	TRGJ1	20	-1	-1	21
19	3.297809560176346E-4	TGTGCCTTGTGGGAGGCCTCCTATTATTATAAGAAACTCTTT	CALWEASYYYKKLF	TRGV9	.	TRGJ1	15	-1	-1	22
19	3.297809560176346E-4	TGTGCCTTGTGGGAGCCAAGTTATTATAAGAAACTCTTT	CALWEPSYYKKLF	TRGV9	.	TRGJ1	14	-1	-1	20
19	3.297809560176346E-4	TGTGCTGCGTGTTCCACTGGTTGGTTCAAGATATTT	CAACSTGWFKIF	TRGV10	.	TRGJP1	10	-1	-1	13
19	3.297809560176346E-4	TGTGCCTTGTGGGAGGTGCAGGGTAAGAAACTCTTT	CALWEVQGKKLF	TRGV9	.	TRGJ1	19	-1	-1	23
19	3.297809560176346E-4	TGTGCCACCTGGGATGGGCCCAGGGTGAAACTCTTT	CATWDGPRVKLF	TRGV4	.	TRGJ1	21	-1	-1	26
19	3.297809560176346E-4	TGTGCCTTGTCCTATAAGAAACTCTTT	CALSYKKLF	TRGV9	.	TRGJ1	9	-1	-1	12
19	3.297809560176346E-4	TGTGCCTTGTGGGCTAAGAAACTCTTT	CALWAKKLF	TRGV9	.	TRGJ1	12	-1	-1	14
18	3.124240635956538E-4	TGTGCTGCGTGCTTACTCACCGGGTATACCACTGGTTGGTTCAAGATATTT	CAACLLTGYTTGWFKIF	TRGV10	.	TRGJP1	10	-1	-1	24
18	3.124240635956538E-4	TGTGCTGCGTGGGATTACACTAATACCACTGGTTGGTTCAAGATATTT	CAAWDYTNTTGWFKIF	TRGV10	.	TRGJP1	28	-1	-1	22
18	3.124240635956538E-4	TGTGCTGCGTGGGATTATCCTCTAGTTTATTATAAGAAACTCTTT	CAAWDYPLVYYKKLF	TRGV10	.	TRGJ1	16	-1	-1	26
18	3.124240635956538E-4	TGTGCTGCGTGGGATTACTATACCACTGGTTGGTTCAAGATATTT	CAAWDYYTTGWFKIF	TRGV10	.	TRGJP1	25	-1	-1	18
18	3.124240635956538E-4	TGTGCCTTGTGGGAGTTTCCACATTGGGGGTATAAGAAACTCTTT	CALWEFPHWGYKKLF	TRGV9	.	TRGJ1	14	-1	-1	30
18	3.124240635956538E-4	TGTGCCACCTGGGATTCCCTCAATTATTATAAGAAACTCTTT	CATWDSLNYYKKLF	TRGV4	.	TRGJ1	14	-1	-1	21
18	3.124240635956538E-4	TGTGCTGCGTGGGTACTCACTGGTTGGTTCAAGATATTT	CAAWVLTGWFKIF	TRGV10	.	TRGJP1	12	-1	-1	13
18	3.124240635956538E-4	TGTGCTGCGTGGGATTATCACACCGGTAAGAAACTCTTT	CAAWDYHTGKKLF	TRGV10	.	TRGJ1	16	-1	-1	26
18	3.124240635956538E-4	TGTGCCTTGTGGGTCAGGAATTATTATAAGAAACTCTTT	CALWVRNYYKKLF	TRGV9	.	TRGJ1	12	-1	-1	17
18	3.124240635956538E-4	TGTGCCTTGTGGGAGGTCTATTATTATAAGAAACTCTTT	CALWEVYYYKKLF	TRGV9	.	TRGJ1	16	-1	-1	19
18	3.124240635956538E-4	TGTGCTGCGTGGACTACCCCACCGGAACTCTTT	CAAWTTPPELF	TRGV10	.	TRGJ1	11	-1	-1	25
18	3.124240635956538E-4	TGTGCCTTGTGGGAGGTTCCGAAGAAACTCTTT	CALWEVPKKLF	TRGV9	.	TRGJ1	16	-1	-1	21
18	3.124240635956538E-4	TGTGCTGCGTGGGGCGGGTATAAACTCTTT	CAAWGGYKLF	TRGV10	.	TRGJ1	12	-1	-1	21
18	3.124240635956538E-4	TGTGCTGCGTGGATAAGGGTGCTCTTT	CAAWIRVLF	TRGV10	.	TRGJ1	11	-1	-1	21
17	2.9506717117367304E-4	TGTGCCTTGTGGGAGGTGCCGTTTTTCTCCTATTATTATAAGAAACTCTTT	CALWEVPFFSYYYKKLF	TRGV9	.	TRGJ1	18	-1	-1	31
17	2.9506717117367304E-4	TGTGCTGCGTGGGAACCTGAGAGGCGGAGTTGGTTCAAGATATTT	CAAWEPERRSWFKIF	TRGV10	.	TRGJP1	13	-1	-1	28
17	2.9506717117367304E-4	TGTGCCTTGTGGGAGGTAACTAAAATTTATTATAAGAAACTCTTT	CALWEVTKIYYKKLF	TRGV9	.	TRGJ1	16	-1	-1	26
17	2.9506717117367304E-4	TGTGCCACCTGGGATAGAGGGTGGTTTTTTTATAAGAAACTCTTT	CATWDRGWFFYKKLF	TRGV4	.	TRGJ1	14	-1	-1	26
17	2.9506717117367304E-4	TGTGCCACCTGGGACGGAAGTAGTGATTGGATCAAGACGTTT	CATWDGSSDWIKTF	TRGV2	.	TRGJP2	16	-1	-1	18
17	2.9506717117367304E-4	TGTGCTGCGTGGGATTATGTACCCTATAAGAAACTCTTT	CAAWDYVPYKKLF	TRGV10	.	TRGJ1	20	-1	-1	24
17	2.9506717117367304E-4	TGTGCTGCGTGGGATACCCCTGGTTGGTTCAAGATATTT	CAAWDTPGWFKIF	TRGV10	.	TRGJP1	14	-1	-1	13
17	2.9506717117367304E-4	TGTGCTGCGTGGGACTCCACTGGTTGGTTCAAGATATTT	CAAWDSTGWFKIF	TRGV10	.	TRGJP1	13	-1	-1	16
17	2.9506717117367304E-4	TGTGCTGCGTGGGACCCGTGGGGTTATAAGAAACTCTTT	CAAWDPWGYKKLF	TRGV10	.	TRGJ1	13	-1	-1	23
17	2.9506717117367304E-4	TGTGCCTTGTGGGACCTTAATTATTATAAGAAACTCTTT	CALWDLNYYKKLF	TRGV9	.	TRGJ1	13	-1	-1	18
17	2.9506717117367304E-4	TGTGCCTTGTGGGAGGGGTATTATTATAAGAAACTCTTT	CALWEGYYYKKLF	TRGV9	.	TRGJ1	15	-1	-1	19
17	2.9506717117367304E-4	TGTGCCTTGTATTTTTTGGAATATTATAAGAAACTCTTT	CALYFLEYYKKLF	TRGV9	.	TRGJ1	9	-1	-1	15
17	2.9506717117367304E-4	TGTGCCACCTGGGACGGGCAAAACTATAAGAAACTCTTT	CATWDGQNYKKLF	TRGV2	.	TRGJ1	18	-1	-1	24
17	2.9506717117367304E-4	TGTGCCAGCCTGAGATCTGGTTGGTTCAAGATATTT	CASLRSGWFKIF	TRGV10	.	TRGJP1	4	-1	-1	16
17	2.9506717117367304E-4	TGTGCTGCGTGGGATTTTTATAAGAAACTCTTT	CAAWDFYKKLF	TRGV10	.	TRGJ1	15	-1	-1	13
17	2.9506717117367304E-4	TGTGCTGCGTGGGAAAGTTATAAGAAACTCTTT	CAAWESYKKLF	TRGV10	.	TRGJ1	13	-1	-1	17
17	2.9506717117367304E-4	TGTGCTGCGTGGACCTCTGTGGAGAAACTCTTT	CAAWTSVEKLF	TRGV10	.	TRGJ1	11	-1	-1	22
17	2.9506717117367304E-4	TGTGCCACTCGATACCGGTATAAGAAACTCTTT	CATRYRYKKLF	TRGV4	.	TRGJ1	7	-1	-1	18
17	2.9506717117367304E-4	TGTGCTGCGTGGGATTGGATCAAGACGTTT	CAAWDWIKTF	TRGV10	.	TRGJP2	15	-1	-1	12
16	2.7771027875169227E-4	TGTGCCTTGTGGGAGGTGCAAACGTTCCGTTATTATAAGAAACTCTTT	CALWEVQTFRYYKKLF	TRGV9	.	TRGJ1	19	-1	-1	29
16	2.7771027875169227E-4	TGTGCCACCTGGGACGGCAGCGGTAGTGATTGGATCAAGACGTTT	CATWDGSGSDWIKTF	TRGV2	.	TRGJP2	16	-1	-1	22
16	2.7771027875169227E-4	TGTGCTGCGTGGGATTCCCGCAGTGATTGGATCAAGACGTTT	CAAWDSRSDWIKTF	TRGV10	.	TRGJP2	15	-1	-1	21
16	2.7771027875169227E-4	TGTGCCTTGTGGGAGGTTCTGAATTATTATAAGAAACTCTTT	CALWEVLNYYKKLF	TRGV9	.	TRGJ1	16	-1	-1	16
16	2.7771027875169227E-4	TGTGCCTTGTGGGAGGGAAAGAATTATTATAAGAAACTCTTT	CALWEGKNYYKKLF	TRGV9	.	TRGJ1	15	-1	-1	20
16	2.7771027875169227E-4	TGTGCTGCCAGGAATACCACTGGTTGGTTCAAGATATTT	CAARNTTGWFKIF	TRGV10	.	TRGJP1	7	-1	-1	13
16	2.7771027875169227E-4	TGTGCTGCGTGGGATAATGCGGTTCATAAGAAACTCTTT	CAAWDNAVHKKLF	TRGV10	.	TRGJ1	14	-1	-1	25
16	2.7771027875169227E-4	TGTGCTGCGTGGGATTATGAGTTAGGGAAACTCTTT	CAAWDYELGKLF	TRGV10	.	TRGJ1	16	-1	-1	26
16	2.7771027875169227E-4	TGTGCTGCGTGGGCCCGTTGGTTCAAGATATTT	CAAWARWFKIF	TRGV10	.	TRGJP1	12	-1	-1	16
16	2.7771027875169227E-4	TGTGCCTTGTGGGAGGTGCGAAACAAACTCTTT	CALWEVRNKLF	TRGV9	.	TRGJ1	18	-1	-1	21
16	2.7771027875169227E-4	TGTGCTGCGTGGGATGTTGGAGGACTCTTT	CAAWDVGGLF	TRGV10	.	TRGJ1	14	-1	-1	23
16	2.7771027875169227E-4	TGTGCGGACCTGGGAGGTAAGAAACTCTTT	CADLGGKKLF	TRGV10	.	TRGJ1	14	-1	-1	17
16	2.7771027875169227E-4	TGTGCTGCATTTAAGAAACTCTTT	CAAFKKLF	TRGV10	.	TRGJ1	7	-1	-1	8
15	2.6035338632971155E-4	TGTGCCTTGTGGGAGATTATTATAAGAAACTCTTTGGCAGTGGGAAGAAAGAAACTCTTT	CALWEIIIRNSLAVGRKKLF	TRGV9	.	TRGJ1	14	-1	-1	48
15	2.6035338632971155E-4	TGTGCCACCTGGGACGGGCAAGAGTTGGGCAAAAAAATCAAGGTATTT	CATWDGQELGKKIKVF	TRGV2	.	TRGJP	18	-1	-1	15
15	2.6035338632971155E-4	TGTGCTGCGTGGGATTATAATCCCACTGGTTGGTTCAAGATATTT	CAAWDYNPTGWFKIF	TRGV10	.	TRGJP1	25	-1	-1	15
15	2.6035338632971155E-4	TGTGCCACCTGGGACGGGCGGAGTAGTGATTGGATCAAGACGTTT	CATWDGRSSDWIKTF	TRGV2	.	TRGJP2	18	-1	-1	21
15	2.6035338632971155E-4	TGTGCTGCGTGGGTCCCGACGATGCTGACGGAGAAACTCTTT	CAAWVPTMLTEKLF	TRGV10	.	TRGJ1	12	-1	-1	31
15	2.6035338632971155E-4	TGTGCTGCGTGGGATTTCCCCAACCGGGAAAAGAAACTCTTT	CAAWDFPNREKKLF	TRGV10	.	TRGJ1	15	-1	-1	30
15	2.6035338632971155E-4	TGTGCTGCGTGGGATTGTCGTAGTGATTGGATCAAGACGTTT	CAAWDCRSDWIKTF	TRGV10	.	TRGJP2	15	-1	-1	19
15	2.6035338632971155E-4	TGTGCCTTGTGGGACGCCCTTTCTTATTATAAGAAACTCTTT	CALWDALSYYKKLF	TRGV9	.	TRGJ1	13	-1	-1	23
15	2.6035338632971155E-4	TGTGCCTTGTGGGAGGTGCTGGATTATTATAAGAAACTCTTT	CALWEVLDYYKKLF	TRGV9	.	TRGJ1	18	-1	-1	22
15	2.6035338632971155E-4	TGTGCCTTGTGGGAGGTGCAATTGGGTTATAAGAAACTCTTT	CALWEVQLGYKKLF	TRGV9	.	TRGJ1	19	-1	-1	26
15	2.6035338632971155E-4	TGTGCCACCTGGGACGGGAGTAGTGATTGGATCAAGACGTTT	CATWDGSSDWIKTF	TRGV2	.	TRGJP2	17	-1	-1	18
15	2.6035338632971155E-4	TGTGCTGCGTGTCAAAGGTTTAGGGATAAGAAACTCTTT	CAACQRFRDKKLF	TRGV10	.	TRGJ1	10	-1	-1	25
15	2.6035338632971155E-4	TGTGCCTTGTGGGAGGTGAATTATTATAAGAAACTCTTT	CALWEVNYYKKLF	TRGV9	.	TRGJ1	17	-1	-1	17
15	2.6035338632971155E-4	TGTGCCACCTGGGACAGGAGTTATTATAAGAAACTCTTT	CATWDRSYYKKLF	TRGV7	.	TRGJ1	17	-1	-1	17
15	2.6035338632971155E-4	TGTGCTGCGTGGGATTGGGGTTGGTTCAAGATATTT	CAAWDWGWFKIF	TRGV10	.	TRGJP1	15	-1	-1	18
15	2.6035338632971155E-4	TGTGCTGCGTGGGACCTTCATTGGATCAAGACGTTT	CAAWDLHWIKTF	TRGV10	.	TRGJP2	13	-1	-1	19
15	2.6035338632971155E-4	TGTGCCTGCTGGATTAGGCACGTTAAGAAACTCTTT	CACWIRHVKKLF	TRGV11	.	TRGJ2	22	-1	-1	23
15	2.6035338632971155E-4	TGTGCCACCTGGGACGGGCCTCATTGGAAACTCTTT	CATWDGPHWKLF	TRGV2	.	TRGJ1	19	-1	-1	26
15	2.6035338632971155E-4	TGTGCTGCGTGGTTATATTATAAGAAACTCTTT	CAAWLYYKKLF	TRGV10	.	TRGJ1	11	-1	-1	15
15	2.6035338632971155E-4	TGTGCTGCGTGGGATTATAAGGAGAAACTCTTT	CAAWDYKEKLF	TRGV10	.	TRGJ1	16	-1	-1	13
15	2.6035338632971155E-4	TGTGCTGCGTGGGACCAAGGTAAGAAACTCTTT	CAAWDQGKKLF	TRGV10	.	TRGJ1	13	-1	-1	20
15	2.6035338632971155E-4	TGTGCCTTGTGGGAGGTGCTTAAGAAACTCTTT	CALWEVLKKLF	TRGV9	.	TRGJ1	18	-1	-1	20
15	2.6035338632971155E-4	TGTGCCACCTGGGCTACTTTGAATGAACTCTTT	CATWATLNELF	TRGV4	.	TRGJ1	12	-1	-1	25
15	2.6035338632971155E-4	TGTGCTGCGTGGGGGGATAAGAAACTCTTT	CAAWGDKKLF	TRGV10	.	TRGJ1	12	-1	-1	16
15	2.6035338632971155E-4	TGTGCCACCTGGGACAGGAAGAAACTCTTT	CATWDRKKLF	TRGV5	.	TRGJ1	17	-1	-1	18
15	2.6035338632971155E-4	TGTGCTGCGTGGGATCCCATCCATTTT	CAAWDPIHF	TRGV10	.	TRGJP1	14	-1	-1	24
15	2.6035338632971155E-4	TGTGCTAGTGACGGGTTCAAGATATTT	CASDGFKIF	TRGV10	.	TRGJP1	5	-1	-1	13
15	2.6035338632971155E-4	TGTGCTGCGTGGGAGAAACTCTTT	CAAWEKLF	TRGV10	.	TRGJ1	13	-1	-1	13
14	2.4299649390773076E-4	TGTGCCTTGTGGGAGGTGCAATTAGAACGGGGAATTTTAGGAAATTATTATAAGAAACTCTTT	CALWEVQLERGILGNYYKKLF	TRGV9	.	TRGJ1	19	-1	-1	42
14	2.4299649390773076E-4	TGTGCCTTGTGGGAGGTGCTTGATGGTTATTATAAGAAACTCTTT	CALWEVLDGYYKKLF	TRGV9	.	TRGJ1	18	-1	-1	26
14	2.4299649390773076E-4	TGTGCCTTGTGGGAGCCCTGCCTATTATATAAGAAACTCTTT	CALWEPCLLYKKLF	TRGV9	.	TRGJ1	14	-1	-1	23
14	2.4299649390773076E-4	TGTGCCTTGTGGGAGGGGGAGTTTTATTATAAGAAACTCTTT	CALWEGEFYYKKLF	TRGV9	.	TRGJ1	15	-1	-1	23
14	2.4299649390773076E-4	TGTGCTGCGTGGGATTATAGTGATTGGATCAAGACGTTT	CAAWDYSDWIKTF	TRGV10	.	TRGJP2	16	-1	-1	17
14	2.4299649390773076E-4	TGTGCTGCGACCAATACCACTGGTTGGTTCAAGATATTT	CAATNTTGWFKIF	TRGV10	.	TRGJP1	8	-1	-1	13
14	2.4299649390773076E-4	TGTGCTGCGTGGTTTGGGGGTTATAAGAAACTCTTT	CAAWFGGYKKLF	TRGV10	.	TRGJ1	11	-1	-1	20
14	2.4299649390773076E-4	TGTGCTGCGTGGGCCCTCCGGTGGAAGAAACTCTTT	CAAWALRWKKLF	TRGV10	.	TRGJ1	12	-1	-1	24
14	2.4299649390773076E-4	TGTGCTGCGTGGGATTCGCGTCGACAGAAACTCTTT	CAAWDSRRQKLF	TRGV10	.	TRGJ1	15	-1	-1	25
14	2.4299649390773076E-4	TGTGCCTTGTGGGAGAGCTATTATAAGAAACTCTTT	CALWESYYKKLF	TRGV9	.	TRGJ1	14	-1	-1	18
14	2.4299649390773076E-4	TGTGCCACCTGGGACGGAAAACCTAAGAAACTCTTT	CATWDGKPKKLF	TRGV2	.	TRGJ1	16	-1	-1	23
14	2.4299649390773076E-4	TGTGCCACCTGGGACAATTATTATAAGAAACTCTTT	CATWDNYYKKLF	TRGV8	.	TRGJ1	13	-1	-1	15
14	2.4299649390773076E-4	TGTGCTGCGTGGGATTCCTCGCAGAAACTCTTT	CAAWDSSQKLF	TRGV10	.	TRGJ1	15	-1	-1	22
14	2.4299649390773076E-4	TGTGCTGCGTGGGATGAATGGTTCAAGATATTT	CAAWDEWFKIF	TRGV10	.	TRGJP1	14	-1	-1	18
14	2.4299649390773076E-4	TGTGCTGCGTGGGACCTTAATGGGAAACTCTTT	CAAWDLNGKLF	TRGV10	.	TRGJ1	13	-1	-1	23
14	2.4299649390773076E-4	TGTGCTGCGTGGGAATATTATAAGAAACTCTTT	CAAWEYYKKLF	TRGV10	.	TRGJ1	16	-1	-1	12
14	2.4299649390773076E-4	TGTGCTGCGAAACCCTGGTATAAGAAACTCTTT	CAAKPWYKKLF	TRGV10	.	TRGJ1	8	-1	-1	18
14	2.4299649390773076E-4	TGTGCCACCTGGGGCCATACTAAGAAACTCTTT	CATWGHTKKLF	TRGV2	.	TRGJ1	12	-1	-1	20
14	2.4299649390773076E-4	TGTGCCACCTGGGACAGGCATGGGAAACTCTTT	CATWDRHGKLF	TRGV3	.	TRGJ1	21	-1	-1	23
14	2.4299649390773076E-4	TGTGCCACCGGGGGGTATTATAAGAAACTCTTT	CATGGYYKKLF	TRGV4	.	TRGJ1	12	-1	-1	15
14	2.4299649390773076E-4	TGTGCCACCTGGGTTTATAAGAAACTCTTT	CATWVYKKLF	TRGV4	.	TRGJ2	12	-1	-1	14
14	2.4299649390773076E-4	TGTGCTGCGTGGTCGGGGGAACTCTTT	CAAWSGELF	TRGV10	.	TRGJ1	11	-1	-1	19
14	2.4299649390773076E-4	TGTGCTGCGTGGGGTCTCAAACTCTTT	CAAWGLKLF	TRGV10	.	TRGJ1	12	-1	-1	18
14	2.4299649390773076E-4	TGTGCTGCGCAGTATAAGAAACTCTTT	CAAQYKKLF	TRGV10	.	TRGJ1	8	-1	-1	12
14	2.4299649390773076E-4	TGTGCTGCGTGGGTTTCACTCTTT	CAAWVSLF	TRGV10	.	TRGJ1	15	-1	-1	17
13	2.2563960148574999E-4	TGTGCTGCGTGGGCCACCGAACCTGATACCACTGGTTGGTTCAAGATATTT	CAAWATEPDTTGWFKIF	TRGV10	.	TRGJP1	12	-1	-1	25
13	2.2563960148574999E-4	TGTGCCACCTGGGATGGACGGGATACCACTGGTTGGTTCAAGATATTT	CATWDGRDTTGWFKIF	TRGV4	.	TRGJP1	16	-1	-1	22
13	2.2563960148574999E-4	TGTGCTGCGTGGGGCACTCTGACCACTGGTTGGTTCAAGATATTT	CAAWGTLTTGWFKIF	TRGV10	.	TRGJP1	12	-1	-1	21
13	2.2563960148574999E-4	TGTGCTGCGTGGGACCTCTATACCACTGGTTGGTTCAAGATATTT	CAAWDLYTTGWFKIF	TRGV10	.	TRGJP1	13	-1	-1	18
13	2.2563960148574999E-4	TGTGCCTTGTGGGAGGTTCTCCTTAATTATTATAAGAAACTCTTT	CALWEVLLNYYKKLF	TRGV9	.	TRGJ1	22	-1	-1	24
13	2.2563960148574999E-4	TGTGCCTTGTGGGAGGTGCCGTTTAATTATTATAAGAAACTCTTT	CALWEVPFNYYKKLF	TRGV9	.	TRGJ1	18	-1	-1	24
13	2.2563960148574999E-4	TGTGCCACCTGGGACGGGCCGGGTAGTGATTGGATCAAGACGTTT	CATWDGPGSDWIKTF	TRGV2	.	TRGJP2	19	-1	-1	22
13	2.2563960148574999E-4	TGTGCTGCGTGGGATTATGCCACTGGTTGGTTCAAGATATTT	CAAWDYATGWFKIF	TRGV10	.	TRGJP1	16	-1	-1	8
13	2.2563960148574999E-4	TGTGCTGCGTGGGATTATGACAGGGATTATAAGAAACTCTTT	CAAWDYDRDYKKLF	TRGV10	.	TRGJ1	16	-1	-1	25
13	2.2563960148574999E-4	TGTGCCACCTGGGACGGGCCCACAGATTGGTTCAAGATATTT	CATWDGPTDWFKIF	TRGV2	.	TRGJP1	20	-1	-1	19
13	2.2563960148574999E-4	TGTGCTGCGTGGGATTTGGATTATTATAAGAAACTCTTT	CAAWDLDYYKKLF	TRGV10	.	TRGJ1	15	-1	-1	13
13	2.2563960148574999E-4	TGTGCTGCGCCGGCTTGGGATTATTATAAGAAACTCTTT	CAAPAWDYYKKLF	TRGV10	.	TRGJ1	8	-1	-1	19
13	2.2563960148574999E-4	TGTGCCACCTGGGATCTCACTTATTATAAGAAACTCTTT	CATWDLTYYKKLF	TRGV4	.	TRGJ1	14	-1	-1	20
13	2.2563960148574999E-4	TGTGCCACCTGGGACAGGCGAGGTTATAAGAAACTCTTT	CATWDRRGYKKLF	TRGV3	.	TRGJ1	18	-1	-1	23
13	2.2563960148574999E-4	TGTGCTGCGTGGCCATCAGTAAAGAAACTCTTT	CAAWPSVKKLF	TRGV10	.	TRGJ1	11	-1	-1	21
13	2.2563960148574999E-4	TGTGCTGCGTGGGTTGGTTGGTTCAAGATATTT	CAAWVGWFKIF	TRGV10	.	TRGJP1	12	-1	-1	14
13	2.2563960148574999E-4	TGTGCTGCGTGGACTTATTATAAGAAACTCTTT	CAAWTYYKKLF	TRGV10	.	TRGJ1	11	-1	-1	11
13	2.2563960148574999E-4	TGTGCCACCTGGTTCTATTGGATCAAGACGTTT	CATWFYWIKTF	TRGV2	.	TRGJP2	11	-1	-1	16
13	2.2563960148574999E-4	TGTGCCACCTGGGCGGATTATAAGAAACTCTTT	CATWADYKKLF	TRGV8	.	TRGJ1	12	-1	-1	16
13	2.2563960148574999E-4	TGTGCTGCCACTGGTTGGTTCAAGATATTT	CAATGWFKIF	TRGV10	.	TRGJP1	7	-1	-1	7
13	2.2563960148574999E-4	TGTGCTGCGTGGGGCGGTGGAGAACTCTTT	CAAWGGGELF	TRGV10	.	TRGJ1	12	-1	-1	22
13	2.2563960148574999E-4	TGTGCTGCGTGGGATTATATGGAACTCTTT	CAAWDYMELF	TRGV10	.	TRGJ1	16	-1	-1	13
13	2.2563960148574999E-4	TGTGCCACCTGGAGATGGATCAAGACGTTT	CATWRWIKTF	TRGV2	.	TRGJP2	11	-1	-1	15
13	2.2563960148574999E-4	TGTGCTGCGTGGGTTAATGAACTCTTT	CAAWVNELF	TRGV10	.	TRGJ1	15	-1	-1	19
13	2.2563960148574999E-4	TGTGCTGCGTGGGGGAAGAAACTCTTT	CAAWGKKLF	TRGV10	.	TRGJ1	12	-1	-1	15
13	2.2563960148574999E-4	TGTGCTGCGTGGGATTTTAGGCTCTTT	CAAWDFRLF	TRGV10	.	TRGJ1	15	-1	-1	21
13	2.2563960148574999E-4	TGTGCTGCGTGGGTCAAGATATTT	CAAWVKIF	TRGV10	.	TRGJP1	12	-1	-1	9
13	2.2563960148574999E-4	TGTGCCACCTGGGTTACGTTT	CATWVTF	TRGV2	.	TRGJP2	12	-1	-1	15
13	2.2563960148574999E-4	TGTGCCTTCCTTCTCTTT	CAFLLF	TRGV9	.	TRGJ1	7	-1	-1	12
13	2.2563960148574999E-4	TATAAGAAACTCTTT	YKKLF	TRGV9	.	TRGJ1	0	-1	-1	0
12	2.0828270906376922E-4	TGTGCCTTGTGGGAGGGGGGGTTGGGGACCCCCTATTATTATAAGAAACTCTTT	CALWEGGLGTPYYYKKLF	TRGV9	.	TRGJ1	15	-1	-1	34
12	2.0828270906376922E-4	TGTGCTGCGTGGGATTGGGGGGACTATACCACTGGTTGGTTCAAGATATTT	CAAWDWGDYTTGWFKIF	TRGV10	.	TRGJP1	15	-1	-1	24
12	2.0828270906376922E-4	TGTGCTGCGTGGGACCCCGAGCCATCCTCCGGTTATTATAAGAAACTCTTT	CAAWDPEPSSGYYKKLF	TRGV10	.	TRGJ1	13	-1	-1	32
12	2.0828270906376922E-4	TGTGCTGCGTGGGAGGATACCACTGGTTGGTTCAAGATATTT	CAAWEDTTGWFKIF	TRGV10	.	TRGJP1	13	-1	-1	16
12	2.0828270906376922E-4	TGTGCCTTGTGGGACTCCCTGAATTATTATAAGAAACTCTTT	CALWDSLNYYKKLF	TRGV9	.	TRGJ1	13	-1	-1	20
12	2.0828270906376922E-4	TGTGCCTTGTGGGAGGCGACCCATTATTATAAGAAACTCTTT	CALWEATHYYKKLF	TRGV9	.	TRGJ1	15	-1	-1	22
12	2.0828270906376922E-4	TGTGCCACCTGGGACAGATCTCGTGATTGGATCAAGACGTTT	CATWDRSRDWIKTF	TRGV2	.	TRGJP2	14	-1	-1	22
12	2.0828270906376922E-4	TGTGCTGCGTGGCTTAAAGGGGATTATAAGAAACTCTTT	CAAWLKGDYKKLF	TRGV10	.	TRGJ1	11	-1	-1	22
12	2.0828270906376922E-4	TGTGCTGCGTGGGATTATCGGCCTTATAAGAAACTCTTT	CAAWDYRPYKKLF	TRGV10	.	TRGJ1	16	-1	-1	23
12	2.0828270906376922E-4	TGTGCTGCGTGGGACCCCATCGCCGATAAGAAACTCTTT	CAAWDPIADKKLF	TRGV10	.	TRGJ1	13	-1	-1	25
12	2.0828270906376922E-4	TGTGCTGCGTGGGAGGGCACTGGTTGGTTCAAGATATTT	CAAWEGTGWFKIF	TRGV10	.	TRGJP1	13	-1	-1	17
12	2.0828270906376922E-4	TGTGCTGCGTGGGAGGGGACTGGTTGGTTCAAGATATTT	CAAWEGTGWFKIF	TRGV10	.	TRGJP1	13	-1	-1	18
12	2.0828270906376922E-4	TGTGCTGCGTGGGAAGGGGGGTATTATAAGAAACTCTTT	CAAWEGGYYKKLF	TRGV10	.	TRGJ1	13	-1	-1	21
12	2.0828270906376922E-4	TGTGCTATATTAAAGACCACTGGTTGGTTCAAGATATTT	CAILKTTGWFKIF	TRGV9	.	TRGJP1	4	-1	-1	15
12	2.0828270906376922E-4	TGTGCCACCTGGGACGATCGTGATTGGATCAAGACGTTT	CATWDDRDWIKTF	TRGV2	.	TRGJP2	15	-1	-1	19
12	2.0828270906376922E-4	TGTGCTGCGTGGGATTTTTATTATAAGAAACTCTTT	CAAWDFYYKKLF	TRGV10	.	TRGJ1	15	-1	-1	17
12	2.0828270906376922E-4	TGTGCTGCGTGGGATTGGGATTATAAGAAACTCTTT	CAAWDWDYKKLF	TRGV10	.	TRGJ1	15	-1	-1	19
12	2.0828270906376922E-4	TGTGCCTTGTGGGGGATTTATTATAAGAAACTCTTT	CALWGIYYKKLF	TRGV9	.	TRGJ1	12	-1	-1	14
12	2.0828270906376922E-4	TGTGCTGCGTGGGATTCGCAGGGGAAACTCTTT	CAAWDSQGKLF	TRGV10	.	TRGJ1	15	-1	-1	23
12	2.0828270906376922E-4	TGTGCTGCGTGGGATTATAGGGTGAAACTCTTT	CAAWDYRVKLF	TRGV10	.	TRGJ1	16	-1	-1	23
12	2.0828270906376922E-4	TGTGCCACCTGGGACGGGCGTAAGAAACTCTTT	CATWDGRKKLF	TRGV2	.	TRGJ1	18	-1	-1	20
12	2.0828270906376922E-4	TGTGCTGCGTGGGATGTCAAGAAACTCTTT	CAAWDVKKLF	TRGV10	.	TRGJ1	14	-1	-1	18
11	1.9092581664178845E-4	TGTGCCACCTGGGACAGGCCTCACCATTTTTATTATAAGAAACTCTTT	CATWDRPHHFYYKKLF	TRGV5	.	TRGJ1	20	-1	-1	29
11	1.9092581664178845E-4	TGTGCCTTGTGGGAGGCGCGAGGGAATTATTATAAGAAACTCTTT	CALWEARGNYYKKLF	TRGV9	.	TRGJ1	18	-1	-1	23
11	1.9092581664178845E-4	TGTGCCACCTGGGACGGCGGGGGTAGTGATTGGATCAAGACGTTT	CATWDGGGSDWIKTF	TRGV2	.	TRGJP2	16	-1	-1	22
11	1.9092581664178845E-4	TGTGCTGCGTGGGATTGGACCACTGGTTGGTTCAAGATATTT	CAAWDWTTGWFKIF	TRGV10	.	TRGJP1	15	-1	-1	18
11	1.9092581664178845E-4	TGTGCCTTGTGGGAGGTATCACATTATTATAAGAAACTCTTT	CALWEVSHYYKKLF	TRGV9	.	TRGJ1	16	-1	-1	22
11	1.9092581664178845E-4	TGTGCCACCTGGGCTTATTTTAGTGATTGGATCAAGACGTTT	CATWAYFSDWIKTF	TRGV2	.	TRGJP2	12	-1	-1	20
11	1.9092581664178845E-4	TGTGCCACCTGGGACAGGCCCCCCCGATATAAGAAACTCTTT	CATWDRPPRYKKLF	TRGV3	.	TRGJ1	19	-1	-1	27
11	1.9092581664178845E-4	TGTGCCACCTGGGACAGGCCGCATTATTATAAGAAACTCTTT	CATWDRPHYYKKLF	TRGV3	.	TRGJ1	19	-1	-1	19
11	1.9092581664178845E-4	TGTGCTGCGTCTAGTTCCACTGGTTGGTTCAAGATATTT	CAASSSTGWFKIF	TRGV10	.	TRGJP1	9	-1	-1	16
11	1.9092581664178845E-4	TGTGCTGCGTGGCCGAAGAATTATTATAAGAAACTCTTT	CAAWPKNYYKKLF	TRGV10	.	TRGJ1	11	-1	-1	17
11	1.9092581664178845E-4	TGTGCTGCGTGGCAAACCACTGGTTGGTTCAAGATATTT	CAAWQTTGWFKIF	TRGV10	.	TRGJP1	11	-1	-1	15
11	1.9092581664178845E-4	TGTGCTGCGTGGGTTGGGGGGGGCTATAAGAAACTCTTT	CAAWVGGGYKKLF	TRGV10	.	TRGJ1	12	-1	-1	24
11	1.9092581664178845E-4	TGTGCTGCGTGGGATTGGGGGTATTATAAGAAACTCTTT	CAAWDWGYYKKLF	TRGV10	.	TRGJ1	15	-1	-1	21
11	1.9092581664178845E-4	TGTGCCTTGTGGGTCCCGCTTTATTATAAGAAACTCTTT	CALWVPLYYKKLF	TRGV9	.	TRGJ1	12	-1	-1	20
11	1.9092581664178845E-4	TGTGCCTTGTGGGAGTGCTGTTATTATAAGAAACTCTTT	CALWECCYYKKLF	TRGV9	.	TRGJ1	17	-1	-1	20
11	1.9092581664178845E-4	TGTGCCACCTGGGACGTTTCTTATTATAAGAAACTCTTT	CATWDVSYYKKLF	TRGV2	.	TRGJ1	15	-1	-1	20
11	1.9092581664178845E-4	TGTGCCACCTGGGACAGTAGTGATTGGATCAAGACGTTT	CATWDSSDWIKTF	TRGV3	.	TRGJP2	16	-1	-1	15
11	1.9092581664178845E-4	TGTGCCACCTGGGACAGGCTCGGGTATAAGAAACTCTTT	CATWDRLGYKKLF	TRGV3	.	TRGJ1	18	-1	-1	24
11	1.9092581664178845E-4	TGTGCCACCTGGGACAGGGCACATTATAAGAAACTCTTT	CATWDRAHYKKLF	TRGV2	.	TRGJ1	19	-1	-1	22
11	1.9092581664178845E-4	TGTGCTGCGTCTGCGAATTATTATAAGAAACTCTTT	CAASANYYKKLF	TRGV10	.	TRGJ1	9	-1	-1	13
11	1.9092581664178845E-4	TGTGCTGCGTGTGGCACTGGTTGGTTCAAGATATTT	CAACGTGWFKIF	TRGV10	.	TRGJP1	10	-1	-1	14
11	1.9092581664178845E-4	TGTGCTGCGTGGGGCCCCCGACTTAAGAAACTCTTT	CAAWGPRLKKLF	TRGV10	.	TRGJ1	12	-1	-1	23
11	1.9092581664178845E-4	TGTGCTGCGTGGGATTATTATTATAAGAAACTCTTT	CAAWDYYYKKLF	TRGV10	.	TRGJ2	16	-1	-1	16
11	1.9092581664178845E-4	TGTGCTGCGTGGGATAAGAGGCAGAAGAAACTCTTT	CAAWDKRQKKLF	TRGV10	.	TRGJ1	14	-1	-1	24
11	1.9092581664178845E-4	TGTGCTGCGTGGGACTCCCCGGATGAGGTACTCTTT	CAAWDSPDEVLF	TRGV10	.	TRGJ1	13	-1	-1	29
11	1.9092581664178845E-4	TGTGCCTGCTGGGCGGATTATTATAAGAAACTCTTT	CACWADYYKKLF	TRGV11	.	TRGJ1	11	-1	-1	13
11	1.9092581664178845E-4	TGTGCCACCTGGGACAGGCCTTATAAGAAACTCTTT	CATWDRPYKKLF	TRGV3	.	TRGJ1	20	-1	-1	20
11	1.9092581664178845E-4	TGTGCTGCGTCGGGAGGTTGGTTCAAGATATTT	CAASGGWFKIF	TRGV10	.	TRGJP1	14	-1	-1	15
11	1.9092581664178845E-4	TGTGCTGCGTGGCCGATGGTTAAGAAACTCTTT	CAAWPMVKKLF	TRGV10	.	TRGJ1	11	-1	-1	20
11	1.9092581664178845E-4	TGTGCTGCGTGGGATTCTGGGAAGAAACTCTTT	CAAWDSGKKLF	TRGV10	.	TRGJ1	15	-1	-1	21
11	1.9092581664178845E-4	TGTGCTGCGTGGGATTATGATAAGAAACTCTTT	CAAWDYDKKLF	TRGV10	.	TRGJ1	16	-1	-1	13
11	1.9092581664178845E-4	TGTGCTGCGTGGGATCATGGGAAACTCTTT	CAAWDHGKLF	TRGV10	.	TRGJ1	14	-1	-1	20
11	1.9092581664178845E-4	TGTGCCTGCTGGATTATGAGGAAACTCTTT	CACWIMRKLF	TRGV11	.	TRGJ1	15	-1	-1	12
11	1.9092581664178845E-4	TGTGCCACCTGGGGCTATAAGAAACTCTTT	CATWGYKKLF	TRGV2	.	TRGJ1	12	-1	-1	15
11	1.9092581664178845E-4	TGTGCTGCGTGGGATCGCGTACTCTTT	CAAWDRVLF	TRGV10	.	TRGJ1	23	-1	-1	20
10	1.7356892421980768E-4	TGTGCTGCGTGGGATTCCTCCCCGGAGGATACCACTGGTTGGTTCAAGATATTT	CAAWDSSPEDTTGWFKIF	TRGV10	.	TRGJP1	15	-1	-1	28
10	1.7356892421980768E-4	TGTGCCTGCTGGATTGTATCGCGGAAAGCCTCTGGTTGGTTCAAGATATTT	CACWIVSRKASGWFKIF	TRGV11	.	TRGJP1	14	-1	-1	28
10	1.7356892421980768E-4	TGTGCCACCTGGGATTCCTGGGATGGGTTTTCTTATTATAAGAAACTCTTT	CATWDSWDGFSYYKKLF	TRGV8	.	TRGJ1	14	-1	-1	32
10	1.7356892421980768E-4	TGTGCCACCTGGGACGGGCCGGGCGACCAGAATTATTATAAGAAACTCTTT	CATWDGPGDQNYYKKLF	TRGV2	.	TRGJ1	19	-1	-1	29
10	1.7356892421980768E-4	TGTGCTGCGTGGGATCCCAGTAATACCACTGGTTGGTTCAAGATATTT	CAAWDPSNTTGWFKIF	TRGV10	.	TRGJP1	28	-1	-1	19
10	1.7356892421980768E-4	TGTGCCTTGTGGGAGGTGTTCGAGTTGGGCAAAAAAATCAAGGTATTC	CALWEVFELGKKIKVF	TRGV9	.	TRGJP	17	-1	-1	21
10	1.7356892421980768E-4	TGTGCCACCTGGGACGGCCCCCACAGTAGTGATTGGATCAAGACGTTT	CATWDGPHSSDWIKTF	TRGV2	.	TRGJP2	20	-1	-1	24
10	1.7356892421980768E-4	TGTGCTGCGTGGGATTGTTGGCAAAGCTATTATAAGAAACTCTTT	CAAWDCWQSYYKKLF	TRGV10	.	TRGJ1	15	-1	-1	27
10	1.7356892421980768E-4	TGTGCCACCTGGGACGGGCCGAGGGGGTGGTATAAGAAACTCTTT	CATWDGPRGWYKKLF	TRGV2	.	TRGJ1	19	-1	-1	30
10	1.7356892421980768E-4	TGTGCCACCTGGGACAGGCATCTCCCCTGGGGGGATAAACTCTTT	CATWDRHLPWGDKLF	TRGV3	.	TRGJ1	25	-1	-1	36
10	1.7356892421980768E-4	TGTGCTGCGTGGGTCGATACCACTGGTTGGTTCAAGATATTT	CAAWVDTTGWFKIF	TRGV10	.	TRGJP1	12	-1	-1	16
10	1.7356892421980768E-4	TGTGCTGCGTGGGATCGAGGGTTATTTTATAAGAAACTCTTT	CAAWDRGLFYKKLF	TRGV10	.	TRGJ1	14	-1	-1	23
10	1.7356892421980768E-4	TGTGCCACCTGGGATGGGCGGAATTATTATAAGAAACTCTTT	CATWDGRNYYKKLF	TRGV4	.	TRGJ1	18	-1	-1	20
10	1.7356892421980768E-4	TGTGCCACCTGGGACGGGCGGGGGGATTGGATCAAGACGTTT	CATWDGRGDWIKTF	TRGV2	.	TRGJP2	18	-1	-1	24
10	1.7356892421980768E-4	TGTGCTGCGTGGGGGACCAATTATTATAAGAAACTCTTT	CAAWGTNYYKKLF	TRGV10	.	TRGJ1	12	-1	-1	18
10	1.7356892421980768E-4	TGTGCTGCGTGGGATTATCGCTATTATAAGAAACTCTTT	CAAWDYRYYKKLF	TRGV10	.	TRGJ1	16	-1	-1	21
10	1.7356892421980768E-4	TGTGCTGCGTGGGATTATAGTTGCCATAAGAAACTCTTT	CAAWDYSCHKKLF	TRGV10	.	TRGJ1	16	-1	-1	25
10	1.7356892421980768E-4	TGTGCTGCGTGGGAGACCACTGGTTGGTTCAAGATATTT	CAAWETTGWFKIF	TRGV10	.	TRGJP1	13	-1	-1	15
10	1.7356892421980768E-4	TGTGCCTTGTGCTTTCGTCATTATTATAAGAAACTCTTT	CALCFRHYYKKLF	TRGV9	.	TRGJ1	10	-1	-1	19
10	1.7356892421980768E-4	TGTGCCACCTGGGACGGTCTTTATTATAAGAAACTCTTT	CATWDGLYYKKLF	TRGV2	.	TRGJ1	16	-1	-1	20
10	1.7356892421980768E-4	TGTGCTGCGTGGGATTCGACCCCCAAGAAACTCTTT	CAAWDSTPKKLF	TRGV10	.	TRGJ1	15	-1	-1	24
10	1.7356892421980768E-4	TGTGCTGCGTGGGATTATCCCCATAAGAAACTCTTT	CAAWDYPHKKLF	TRGV10	.	TRGJ1	16	-1	-1	22
10	1.7356892421980768E-4	TGTGCTGCGTGGGATTATAACTATAAGAAACTCTTT	CAAWDYNYKKLF	TRGV10	.	TRGJ1	16	-1	-1	21
10	1.7356892421980768E-4	TGTGCTGCGTGGGACAAACCAGATAAGAAACTCTTT	CAAWDKPDKKLF	TRGV10	.	TRGJ1	13	-1	-1	22
10	1.7356892421980768E-4	TGTGCCTGCTGGATTTTGCCTTATAAGAAACTCTTT	CACWILPYKKLF	TRGV11	.	TRGJ1	14	-1	-1	20
10	1.7356892421980768E-4	TGTGCCACCTGGGACGGGCTCTATAAGAAACTCTTT	CATWDGLYKKLF	TRGV2	.	TRGJ1	18	-1	-1	21
10	1.7356892421980768E-4	TGTGCCACCTGGGACAGGCCTGGGAAGAAACTCTTT	CATWDRPGKKLF	TRGV3	.	TRGJ1	21	-1	-1	24
10	1.7356892421980768E-4	TGTGCCACCTGGGACAGGCGTTATAAGAAACTCTTT	CATWDRRYKKLF	TRGV3	.	TRGJ1	18	-1	-1	20
10	1.7356892421980768E-4	TGTGCCACCTGGGAAATTATTTATAAGAAACTCTTT	CATWEIIYKKLF	TRGV3	.	TRGJ1	13	-1	-1	14
10	1.7356892421980768E-4	TGTGCCACCGGGTCAAATGATTGGATCAAGACGTTT	CATGSNDWIKTF	TRGV2	.	TRGJP2	11	-1	-1	17
10	1.7356892421980768E-4	TGTGAGCGGAGGGCCACTGGTTGGTTCAAGATATTT	CERRATGWFKIF	TRGV10	.	TRGJP1	3	-1	-1	13
10	1.7356892421980768E-4	TGTGCTGCGTGGGTGGGCTGGGGGGCACTCTTT	CAAWVGWGALF	TRGV10	.	TRGJ1	12	-1	-1	26
10	1.7356892421980768E-4	TGTGCTGCGTGGGTAAATTATAAGAAACTCTTT	CAAWVNYKKLF	TRGV10	.	TRGJ1	12	-1	-1	16
10	1.7356892421980768E-4	TGTGCTGCGTGGGATCCGCATAAGAAACTCTTT	CAAWDPHKKLF	TRGV10	.	TRGJ1	14	-1	-1	19
10	1.7356892421980768E-4	TGTGCTGCGTGGGAAGCTTATAAGAAACTCTTT	CAAWEAYKKLF	TRGV10	.	TRGJ1	13	-1	-1	17
10	1.7356892421980768E-4	TGTGCTGCGCTACTTTATTATAAGAAACTCTTT	CAALLYYKKLF	TRGV10	.	TRGJ1	8	-1	-1	14
10	1.7356892421980768E-4	TGTGCCACCTGGGACGGGTGTAAGAAACTCTTT	CATWDGCKKLF	TRGV2	.	TRGJ1	17	-1	-1	20
10	1.7356892421980768E-4	TGTGCCACCTGGGACGGGAATAAGAAACTCTTT	CATWDGNKKLF	TRGV4	.	TRGJ1	17	-1	-1	19
10	1.7356892421980768E-4	TGTGCCACCTGGGACAGGCCCAAGAAACTCTTT	CATWDRPKKLF	TRGV5	.	TRGJ1	19	-1	-1	21
10	1.7356892421980768E-4	TGTGCTGCGTGGTCCGATAAGAAACTCTTT	CAAWSDKKLF	TRGV10	.	TRGJ1	11	-1	-1	16
10	1.7356892421980768E-4	TGTGCTGCGTGGGATTTGGTAGGTCTCTTT	CAAWDLVGLF	TRGV10	.	TRGJ1	15	-1	-1	24
10	1.7356892421980768E-4	TGTGCTGCGTGGGAGGCGAAACTCTTT	CAAWEAKLF	TRGV10	.	TRGJ1	13	-1	-1	17
10	1.7356892421980768E-4	TGTGCTGCGAGCTATAAGAAACTCTTT	CAASYKKLF	TRGV10	.	TRGJ1	8	-1	-1	12
10	1.7356892421980768E-4	TGTGCTGGGGCCGGACGGGTACTCTTT	CAGAGRVLF	TRGV10	.	TRGJ1	6	-1	-1	20
10	1.7356892421980768E-4	TGTGCCCCACTCTTACATAAACTCTTT	CAPLLHKLF	TRGV10	.	TRGJ1	4	-1	-1	18
10	1.7356892421980768E-4	TGTGCCACCTGGGACGGGGGGACGTTT	CATWDGGTF	TRGV2	.	TRGJP2	17	-1	-1	20
10	1.7356892421980768E-4	TGTGCCAAATCTGGGGAGAAACTCTTT	CAKSGEKLF	TRGV10	.	TRGJ1	4	-1	-1	16
9	1.562120317978269E-4	TGTGCCACCTGGGACGGGGCCGGTCCGGAGCAGAAACGAGGATATACCACTGGTTGGTTCAAGATATTT	CATWDGAGPEQKRGYTTGWFKIF	TRGV2	.	TRGJP1	25	-1	-1	41
9	1.562120317978269E-4	TGTGCTGCGTGGGATCAGACCCCCAACGGGAATTATTATAAGAAACTCTTT	CAAWDQTPNGNYYKKLF	TRGV10	.	TRGJ1	14	-1	-1	29
9	1.562120317978269E-4	TGTGCTGCGTGGGATTGTGAGATTGCCACTGGTTGGTTCAAGATATTT	CAAWDCEIATGWFKIF	TRGV10	.	TRGJP1	15	-1	-1	25
9	1.562120317978269E-4	TGTGCCACCTGGGACGGATCCGTTAGTAGTGATTGGATCAAGACGTTT	CATWDGSVSSDWIKTF	TRGV2	.	TRGJP2	22	-1	-1	23
9	1.562120317978269E-4	TGTGCTGCGTGGGCTCGCCTCACCACTGGTTGGTTCAAGATATTT	CAAWARLTTGWFKIF	TRGV10	.	TRGJP1	12	-1	-1	21
9	1.562120317978269E-4	TGTGCTGCGTGGGATTATAATCCGAATTATTATAAGAAACTCTTT	CAAWDYNPNYYKKLF	TRGV10	.	TRGJ1	22	-1	-1	13
9	1.562120317978269E-4	TGTGCCACCTGGGACGGTATCGAGGGTGATTGGATCAAGACGTTT	CATWDGIEGDWIKTF	TRGV2	.	TRGJP2	16	-1	-1	25
9	1.562120317978269E-4	TGTGCCACCTGGGACGGGCTTACCACTGGTTGGTTCAAGATATTT	CATWDGLTTGWFKIF	TRGV2	.	TRGJP1	18	-1	-1	20
9	1.562120317978269E-4	TGTGCCACCTGGGACAGGGCCAAATCAGGGGATGAGAAACTCTTT	CATWDRAKSGDEKLF	TRGV7	.	TRGJ1	17	-1	-1	31
9	1.562120317978269E-4	TGTGCCACCTGGAAAACGGGCACCACTGGTTGGTTCAAGATATTT	CATWKTGTTGWFKIF	TRGV2	.	TRGJP1	11	-1	-1	21
9	1.562120317978269E-4	TGTGCTGCGTGGGATTTGGGGAATTATTATAAGAAACTCTTT	CAAWDLGNYYKKLF	TRGV10	.	TRGJ1	15	-1	-1	20
9	1.562120317978269E-4	TGTGCTGCGTGGGATGTCGTTGGGTTAGTAGGGAAACTCTTT	CAAWDVVGLVGKLF	TRGV10	.	TRGJ1	14	-1	-1	32
9	1.562120317978269E-4	TGTGCCACCTGGGATGTCGCCTGTGATTGGATCAAGACGTTT	CATWDVACDWIKTF	TRGV2	.	TRGJP2	13	-1	-1	22
9	1.562120317978269E-4	TGTGCCACCTGGGATGGGCCCAATTATTATAAGAAACTCTTT	CATWDGPNYYKKLF	TRGV4	.	TRGJ1	21	-1	-1	21
9	1.562120317978269E-4	TGTGCCACCTGGGACAGCCACCCATATTATAAGAAACTCTTT	CATWDSHPYYKKLF	TRGV3	.	TRGJ1	16	-1	-1	24
9	1.562120317978269E-4	TGTGCTGCGTGGGATCGGGGTTATTATAAGAAACTCTTT	CAAWDRGYYKKLF	TRGV10	.	TRGJ1	14	-1	-1	20
9	1.562120317978269E-4	TGTGCCTGCTGGATCCCAAGGGATTGGATCAAGACGTTT	CACWIPRDWIKTF	TRGV11	.	TRGJP2	13	-1	-1	18
9	1.562120317978269E-4	TGTGCCACCTGGGATGGGCCTTATTATAAGAAACTCTTT	CATWDGPYYKKLF	TRGV4	.	TRGJ1	19	-1	-1	20
9	1.562120317978269E-4	TGTGCCACCTGGGACGGGCCGCGTTATAAGAAACTCTTT	CATWDGPRYKKLF	TRGV2	.	TRGJ1	23	-1	-1	23
9	1.562120317978269E-4	TGTGCCACCTGGGACAGGCCGCGGTATAAGAAACTCTTT	CATWDRPRYKKLF	TRGV3	.	TRGJ1	19	-1	-1	24
9	1.562120317978269E-4	TGTGCCACCTGGGACAGGCGAAATTATAAGAAACTCTTT	CATWDRRNYKKLF	TRGV3	.	TRGJ1	18	-1	-1	22
9	1.562120317978269E-4	TGTGCCACCTGGGACAGGAATTATTATAAGAAACTCTTT	CATWDRNYYKKLF	TRGV3	.	TRGJ1	17	-1	-1	17
9	1.562120317978269E-4	TGTGCTGCGTCCGACTGTTGGAGTGGGAAACTCTTT	CAASDCWSGKLF	TRGV10	.	TRGJ1	9	-1	-1	26
9	1.562120317978269E-4	TGTGCTGCGTGGGTGGGGGGTTATAAGAAACTCTTT	CAAWVGGYKKLF	TRGV10	.	TRGJ1	12	-1	-1	20
9	1.562120317978269E-4	TGTGCTGCGTGGGATTTGTGGTGGTTCAAGATATTT	CAAWDLWWFKIF	TRGV10	.	TRGJP1	15	-1	-1	18
9	1.562120317978269E-4	TGTGCTGCGTGGGATTGTTATTATAAGAAACTCTTT	CAAWDCYYKKLF	TRGV10	.	TRGJ1	15	-1	-1	17
9	1.562120317978269E-4	TGTGCTGCGTGGGATTATAAGGTTAAGAAACTCTTT	CAAWDYKVKKLF	TRGV10	.	TRGJ1	16	-1	-1	23
9	1.562120317978269E-4	TGTGCTGCGTGGGATGAATTCGCCGAGGGGCTCTTT	CAAWDEFAEGLF	TRGV10	.	TRGJ1	14	-1	-1	30
9	1.562120317978269E-4	TGTGCTGCGTGGGACCCAGTCTATAAGAAACTCTTT	CAAWDPVYKKLF	TRGV10	.	TRGJ1	13	-1	-1	21
9	1.562120317978269E-4	TGTGCTGCGTGGGAGTTTTATTATAAGAAACTCTTT	CAAWEFYYKKLF	TRGV10	.	TRGJ1	13	-1	-1	17
9	1.562120317978269E-4	TGTGCTGCGTGGGAGCATTATTATAAGAAACTCTTT	CAAWEHYYKKLF	TRGV10	.	TRGJ1	13	-1	-1	16
9	1.562120317978269E-4	TGTGCCTGCTGGATTAGCCTCTGGGTCAAGATATTT	CACWISLWVKIF	TRGV11	.	TRGJP1	16	-1	-1	21
9	1.562120317978269E-4	TGTGCCACCTGGGATGGTGGATATAAGAAACTCTTT	CATWDGGYKKLF	TRGV4	.	TRGJ1	16	-1	-1	21
9	1.562120317978269E-4	TGTGCCACCTGGGACGGGCTATGGATCAAGACGTTT	CATWDGLWIKTF	TRGV2	.	TRGJP2	18	-1	-1	21
9	1.562120317978269E-4	TGTGCCACCTGGGACAGGCACTATAAGAAACTCTTT	CATWDRHYKKLF	TRGV5	.	TRGJ1	18	-1	-1	21
9	1.562120317978269E-4	TGTGCTGCGTGGCCCTCCCAAAAGAAACTCTTT	CAAWPSQKKLF	TRGV10	.	TRGJ1	11	-1	-1	21
9	1.562120317978269E-4	TGTGCTGCGTGGGCTGGTTGGTTCAAGATATTT	CAAWAGWFKIF	TRGV10	.	TRGJP1	12	-1	-1	13
9	1.562120317978269E-4	TGTGCTGCGTGGGATTGGGAGGGGAAACTCTTT	CAAWDWEGKLF	TRGV10	.	TRGJ1	15	-1	-1	23
9	1.562120317978269E-4	TGTGCCTGCTGGATTGTTACTCTTAAACTCTTT	CACWIVTLKLF	TRGV11	.	TRGJ1	14	-1	-1	24
9	1.562120317978269E-4	TGTGCCACCTTCGGGCCCGTCTGGTGTCTCTTT	CATFGPVWCLF	TRGV8	.	TRGJ1	9	-1	-1	27
9	1.562120317978269E-4	TGTGCCACCTGGGACGGCGGGGAGAAACTCTTT	CATWDGGEKLF	TRGV2	.	TRGJ1	16	-1	-1	22
9	1.562120317978269E-4	TGTGCCACCTGGGACGGGTATAAGAAACTCTTT	CATWDGYKKLF	TRGV3	.	TRGJ1	17	-1	-1	18
9	1.562120317978269E-4	TGTGCCACCTGGGACGGGCCACAGAAACTCTTT	CATWDGPQKLF	TRGV2	.	TRGJ1	19	-1	-1	22
9	1.562120317978269E-4	TGTGCTGCGTCGCGTTATAAGAAACTCTTT	CAASRYKKLF	TRGV10	.	TRGJ1	9	-1	-1	14
9	1.562120317978269E-4	TGTGCTGCGTGTGGTTGGTTCAAGATATTT	CAACGWFKIF	TRGV10	.	TRGJP1	10	-1	-1	11
9	1.562120317978269E-4	TGTGCTGCGTGGGCTTATAAGAAACTCTTT	CAAWAYKKLF	TRGV10	.	TRGJ1	16	-1	-1	14
9	1.562120317978269E-4	TGTGCCTTGTGGGAGGTGTACCCCCTCTTT	CALWEVYPLF	TRGV9	.	TRGJ1	24	-1	-1	24
9	1.562120317978269E-4	TGTGCCACCTGGGACTGTAAGAAACTCTTT	CATWDCKKLF	TRGV7	.	TRGJ1	14	-1	-1	17
9	1.562120317978269E-4	TGTGCTGCGTGGAGGGAGAAACTCTTT	CAAWREKLF	TRGV10	.	TRGJ1	11	-1	-1	16
9	1.562120317978269E-4	TGTGCCACCTGGGATGCGTCGCTCTTT	CATWDASLF	TRGV8	.	TRGJ1	14	-1	-1	21
9	1.562120317978269E-4	TGTGCTGCGCATCTCTTT	CAAHLF	TRGV10	.	TRGJ1	8	-1	-1	12
8	1.3885513937584614E-4	TGTGCCTGCTGGATTAGGCAGGGGGTGGGTCATAGTAGTGATTGGATCAAGACGTTT	CACWIRQGVGHSSDWIKTF	TRGV11	.	TRGJP2	19	-1	-1	31
8	1.3885513937584614E-4	TGTGCCACCTGGGACGCCCCACCCGGTGTGCGGACCACTGGTTGGTTCAAGATATTT	CATWDAPPGVRTTGWFKIF	TRGV2	.	TRGJP1	15	-1	-1	33
8	1.3885513937584614E-4	TGTGCTGCGTGGGCCCCTCGATCGAGCTTTACCACTGGTTGGTTCAAGATATTT	CAAWAPRSSFTTGWFKIF	TRGV10	.	TRGJP1	12	-1	-1	29
8	1.3885513937584614E-4	TGTGCTGCGTGGGATTATCGGGGGGGGGACACTGGTTGGTTCAAGATATTT	CAAWDYRGGDTGWFKIF	TRGV10	.	TRGJP1	16	-1	-1	29
8	1.3885513937584614E-4	TGTGCTGCGTGGGATTATATGAATACCACTGGTTGGTTCAAGATATTT	CAAWDYMNTTGWFKIF	TRGV10	.	TRGJP1	28	-1	-1	22
8	1.3885513937584614E-4	TGTGCTGCGTGGGACAATGGTACCACTGGTTGGTTCAAGATATTT	CAAWDNGTTGWFKIF	TRGV10	.	TRGJP1	13	-1	-1	20
8	1.3885513937584614E-4	TGTGCTGCGTGGGAATCGGTGGTTTGCTATTATAAGAAACTCTTT	CAAWESVVCYYKKLF	TRGV10	.	TRGJ1	13	-1	-1	27
8	1.3885513937584614E-4	TGTGCTGCGTGGGAAGGTGGGGCCACTGGTTGGTTCAAGATATTT	CAAWEGGATGWFKIF	TRGV10	.	TRGJP1	13	-1	-1	22
8	1.3885513937584614E-4	TGTGCTGCGTGGACCCTAAAAGCGAATTATTATAAGAAACTCTTT	CAAWTLKANYYKKLF	TRGV10	.	TRGJ1	11	-1	-1	22
8	1.3885513937584614E-4	TGTGCTGCGGCGTGGCTGAGAGGGGATTATTATAAGAAACTCTTT	CAAAWLRGDYYKKLF	TRGV10	.	TRGJ1	8	-1	-1	25
8	1.3885513937584614E-4	TGTGCCTTGTGGGAGGGCCTCCAGAATTATTATAAGAAACTCTTT	CALWEGLQNYYKKLF	TRGV9	.	TRGJ1	15	-1	-1	23
8	1.3885513937584614E-4	TGTGCCTGCTGGATTAGGAGGGGTGGTTATTATAAGAAACTCTTT	CACWIRRGGYYKKLF	TRGV11	.	TRGJ1	17	-1	-1	26
8	1.3885513937584614E-4	TGTGCCACCTGGCCCCTCTATACCACTGGTTGGTTCAAGATATTT	CATWPLYTTGWFKIF	TRGV2	.	TRGJP1	11	-1	-1	18
8	1.3885513937584614E-4	TGTGCCACCTGGGATGTGCGATGCGATGGTTGGTTCAAGATATTT	CATWDVRCDGWFKIF	TRGV4	.	TRGJP1	18	-1	-1	26
8	1.3885513937584614E-4	TGTGCCACCTGGGATGGATATAGTAGTGATTGGATCAAGACGTTT	CATWDGYSSDWIKTF	TRGV4	.	TRGJP2	16	-1	-1	17
8	1.3885513937584614E-4	TGTGCCACCTGGGACGGCCTTAGTAGTGATTGGATCAAGACGTTT	CATWDGLSSDWIKTF	TRGV2	.	TRGJP2	16	-1	-1	20
8	1.3885513937584614E-4	TGTGCCACCTGGGACGGGTGTAAAAGTGATTGGATCAAGACGTTT	CATWDGCKSDWIKTF	TRGV2	.	TRGJP2	17	-1	-1	24
8	1.3885513937584614E-4	TGTGCCACCTGGGACGGGCCAGGGGATGATTGGATCAAGACGTTT	CATWDGPGDDWIKTF	TRGV2	.	TRGJP2	19	-1	-1	26
8	1.3885513937584614E-4	TGTGCCACCTGGGACGGGCGCGGTAATGATTGGATCAAGACGTTT	CATWDGRGNDWIKTF	TRGV2	.	TRGJP2	21	-1	-1	22
8	1.3885513937584614E-4	TGTGCCACCTGGGACAGGCGCTGGAGTTATTATAAGAAACTCTTT	CATWDRRWSYYKKLF	TRGV5	.	TRGJ1	22	-1	-1	23
8	1.3885513937584614E-4	TGTGCCACCTGGGACAGGAATACCACTGGTTGGTTCAAGATATTT	CATWDRNTTGWFKIF	TRGV3	.	TRGJP1	17	-1	-1	19
8	1.3885513937584614E-4	TGTGCTGCGTGGGATTATACTGGGTATTATAAGAAACTCTTT	CAAWDYTGYYKKLF	TRGV10	.	TRGJ1	16	-1	-1	24
8	1.3885513937584614E-4	TGTGCTGCGTGGGATTATAGTCGTGATTGGATCAAGACGTTT	CAAWDYSRDWIKTF	TRGV10	.	TRGJP2	16	-1	-1	15
8	1.3885513937584614E-4	TGTGCTGCGTGGGAGCAGGACCCTTATTATAAGAAACTCTTT	CAAWEQDPYYKKLF	TRGV10	.	TRGJ1	13	-1	-1	23
8	1.3885513937584614E-4	TGTGCCTTGTGGGAGGCTCATAATTATTATAAGAAACTCTTT	CALWEAHNYYKKLF	TRGV9	.	TRGJ1	15	-1	-1	21
8	1.3885513937584614E-4	TGTGCCTGCTGGATTAGGCCCGAGTCTTATAAGAAACTCTTT	CACWIRPESYKKLF	TRGV11	.	TRGJ1	21	-1	-1	26
8	1.3885513937584614E-4	TGTGCCACCTGGGATCGCGAGATGGCCGCGCCCTTACTCTTT	CATWDREMAAPLLF	TRGV8	.	TRGJ1	14	-1	-1	35
8	1.3885513937584614E-4	TGTGCCACCTGGGATGCCCCCGTGTTGGGTAAGAAACTCTTT	CATWDAPVLGKKLF	TRGV4	.	TRGJ1	15	-1	-1	29
8	1.3885513937584614E-4	TGTGCCACCTGGGATGGGCCTCGTTATTATAAGAAACTCTTT	CATWDGPRYYKKLF	TRGV4	.	TRGJ1	19	-1	-1	23
8	1.3885513937584614E-4	TGTGCCACCTGGGACGGGCCGAATTATTATAAGAAACTCTTT	CATWDGPNYYKKLF	TRGV2	.	TRGJ1	19	-1	-1	19
8	1.3885513937584614E-4	TGTGCCACCTGGGACACTTTCCCTCATTGGATCAAGACGTTT	CATWDTFPHWIKTF	TRGV2	.	TRGJP2	14	-1	-1	25
8	1.3885513937584614E-4	TGTGCCACCTGGGACAGGCAAGGGTATTATAAGAAACTCTTT	CATWDRQGYYKKLF	TRGV5	.	TRGJ1	18	-1	-1	24
8	1.3885513937584614E-4	TGTGCTGCGTGCGACACTGGAGGTTGGTTCAAGATATTT	CAACDTGGWFKIF	TRGV10	.	TRGJP1	13	-1	-1	21
8	1.3885513937584614E-4	TGTGCTGCGTGGGATTCGGGTTATTATAAGAAACTCTTT	CAAWDSGYYKKLF	TRGV10	.	TRGJ1	15	-1	-1	13
8	1.3885513937584614E-4	TGTGCTGCGTGGGATTATTCGTATTATAAGAAACTCTTT	CAAWDYSYYKKLF	TRGV10	.	TRGJ1	16	-1	-1	21
8	1.3885513937584614E-4	TGTGCTGCGTGGGATTATAGGGGATATAAGAAACTCTTT	CAAWDYRGYKKLF	TRGV10	.	TRGJ1	16	-1	-1	24
8	1.3885513937584614E-4	TGTGCTGCGTGGGATACCAAGGGCTGGTTCAAGATATTT	CAAWDTKGWFKIF	TRGV10	.	TRGJP1	14	-1	-1	13
8	1.3885513937584614E-4	TGTGCTGCGTGGGACCCAAATTATTATAAGAAACTCTTT	CAAWDPNYYKKLF	TRGV10	.	TRGJ1	13	-1	-1	18
8	1.3885513937584614E-4	TGTGCTGCGTGGGACAAAGGGTATTATAAGAAACTCTTT	CAAWDKGYYKKLF	TRGV10	.	TRGJ1	13	-1	-1	21
8	1.3885513937584614E-4	TGTGCTGCGTGGGAACACACTGGTTGGTTCAAGATATTT	CAAWEHTGWFKIF	TRGV10	.	TRGJP1	13	-1	-1	17
8	1.3885513937584614E-4	TGTGCTGCGTGGGAAGGCACTGGTTGGTTCAAGATATTT	CAAWEGTGWFKIF	TRGV10	.	TRGJP1	13	-1	-1	17
8	1.3885513937584614E-4	TGTGCTGCGTGGAATCCGAATTATTATAAGAAACTCTTT	CAAWNPNYYKKLF	TRGV10	.	TRGJ1	14	-1	-1	12
8	1.3885513937584614E-4	TGTGCTGCGCCCAGGACCACTGGTTGGTTCAAGATATTT	CAAPRTTGWFKIF	TRGV10	.	TRGJP1	8	-1	-1	15
8	1.3885513937584614E-4	TGTGCCACCTGGGACGCGATTTTAGGGAAGAAACTCTTT	CATWDAILGKKLF	TRGV5	.	TRGJ1	14	-1	-1	27
8	1.3885513937584614E-4	TGTGCCACCTGGGACGGGAGTGATTGGATCAAGACGTTT	CATWDGSDWIKTF	TRGV2	.	TRGJP2	17	-1	-1	18
8	1.3885513937584614E-4	TGTGCCACCTGGGACAGGCCTGAGTTGGAGAAACTCTTT	CATWDRPELEKLF	TRGV3	.	TRGJ1	21	-1	-1	28
8	1.3885513937584614E-4	TGTGCCACCTGGGACAGGCCGGGATATAAGAAACTCTTT	CATWDRPGYKKLF	TRGV3	.	TRGJ1	19	-1	-1	24
8	1.3885513937584614E-4	TGTGCCACCTGGGAGCAGGGCACTTGGATCAAGACGTTT	CATWEQGTWIKTF	TRGV4	.	TRGJP2	13	-1	-1	23
8	1.3885513937584614E-4	TGTGCCACCTGGGAACGCAGGGGATATAAGAAACTCTTT	CATWERRGYKKLF	TRGV4	.	TRGJ1	13	-1	-1	24
8	1.3885513937584614E-4	TGTGCCACCAGTCATATAGATGATTGGATCAAGACGTTT	CATSHIDDWIKTF	TRGV5	.	TRGJP2	8	-1	-1	13
8	1.3885513937584614E-4	TGTGCTGCGTGGGTAAGTTATTATAAGAAACTCTTT	CAAWVSYYKKLF	TRGV10	.	TRGJ1	12	-1	-1	17
8	1.3885513937584614E-4	TGTGCTGCGTGGGATGTTTATTATAAGAAACTCTTT	CAAWDVYYKKLF	TRGV10	.	TRGJ1	14	-1	-1	17
8	1.3885513937584614E-4	TGTGCTGCGTGGGAAAACGGTTGGTTCAAGATATTT	CAAWENGWFKIF	TRGV10	.	TRGJP1	13	-1	-1	18
8	1.3885513937584614E-4	TGTGCCTGCTGGATTAGGCGGTATAAGAAACTCTTT	CACWIRRYKKLF	TRGV11	.	TRGJ1	18	-1	-1	21
8	1.3885513937584614E-4	TGTGCCACCTGGGATGGGTATTATAAGAAACTCTTT	CATWDGYYKKLF	TRGV4	.	TRGJ1	17	-1	-1	18
8	1.3885513937584614E-4	TGTGCCACCTGGGATGATTATTATAAGAAACTCTTT	CATWDDYYKKLF	TRGV4	.	TRGJ1	15	-1	-1	16
8	1.3885513937584614E-4	TGTGCCACCTGGGAGAATTATTATAAGAAACTCTTT	CATWENYYKKLF	TRGV3	.	TRGJ1	13	-1	-1	14
8	1.3885513937584614E-4	TGTGCAAGCTTCCTGAATTATTATAAGAAACTCTTT	CASFLNYYKKLF	TRGV10	.	TRGJ1	4	-1	-1	14
8	1.3885513937584614E-4	TGTGCTGCGTGCTTTTATTATAAGAAACTCTTT	CAACFYYKKLF	TRGV10	.	TRGJ1	10	-1	-1	14
8	1.3885513937584614E-4	TGTGCTGCGTGGTCTTATTATAAGAAACTCTTT	CAAWSYYKKLF	TRGV10	.	TRGJ1	11	-1	-1	14
8	1.3885513937584614E-4	TGTGCTGCGTGGGCGTATTATAAGAAACTCTTT	CAAWAYYKKLF	TRGV10	.	TRGJ1	12	-1	-1	15
8	1.3885513937584614E-4	TGTGCTGCGTGGGATTCTTATAAGAAACTCTTT	CAAWDSYKKLF	TRGV10	.	TRGJ1	15	-1	-1	13
8	1.3885513937584614E-4	TGTGCTGCGTGGGACCGATATAAGAAACTCTTT	CAAWDRYKKLF	TRGV10	.	TRGJ1	13	-1	-1	18
8	1.3885513937584614E-4	TGTGCTGCGTGGGACCACCTGGAGAAACTCTTT	CAAWDHLEKLF	TRGV10	.	TRGJ1	13	-1	-1	22
8	1.3885513937584614E-4	TGTGCTGCACAGAATTATTATAAGAAACTCTTT	CAAQNYYKKLF	TRGV10	.	TRGJ1	7	-1	-1	11
8	1.3885513937584614E-4	TGTGCCTTGTGGGAGGTGCCAGAGAAACTCTTT	CALWEVPEKLF	TRGV9	.	TRGJ1	18	-1	-1	22
8	1.3885513937584614E-4	TGTGCCTGCTGGATTAGGTATAAGAAACTCTTT	CACWIRYKKLF	TRGV11	.	TRGJ1	17	-1	-1	18
8	1.3885513937584614E-4	TGTGCCACCTGGGGAGGATATAAGAAACTCTTT	CATWGGYKKLF	TRGV4	.	TRGJ1	12	-1	-1	18
8	1.3885513937584614E-4	TGTGCCACCTGGGATGGATATAAGAAACTCTTT	CATWDGYKKLF	TRGV4	.	TRGJ1	16	-1	-1	18
8	1.3885513937584614E-4	TGTGCCACCTGGGACGATTGGATCAAGACGTTT	CATWDDWIKTF	TRGV2	.	TRGJP2	15	-1	-1	15
8	1.3885513937584614E-4	TGTGCCACCTGGGAGGTCCGTCCCAAACTCTTT	CATWEVRPKLF	TRGV4	.	TRGJ1	24	-1	-1	24
8	1.3885513937584614E-4	TGTGCTGCGTGGGTCTGTGTGGGACTCTTT	CAAWVCVGLF	TRGV10	.	TRGJ1	12	-1	-1	23
8	1.3885513937584614E-4	TGTGCTGCGTGGGGACATAAGAAACTCTTT	CAAWGHKKLF	TRGV10	.	TRGJ1	12	-1	-1	16
8	1.3885513937584614E-4	TGTGCTGCGTGGGACATTAAGAAACTCTTT	CAAWDIKKLF	TRGV10	.	TRGJ1	13	-1	-1	17
8	1.3885513937584614E-4	TGTGCCTGCTGGATTAGGGGACTGCTCTTT	CACWIRGLLF	TRGV11	.	TRGJ1	17	-1	-1	24
8	1.3885513937584614E-4	TGTGCCTGCTGGATTAGGAAGAAACTCTTT	CACWIRKKLF	TRGV11	.	TRGJ1	17	-1	-1	18
8	1.3885513937584614E-4	TGTGCCACCTGGGGTGGTAGGAAACTCTTT	CATWGGRKLF	TRGV3	.	TRGJ1	12	-1	-1	17
8	1.3885513937584614E-4	TGTGCCACCTGGGATGGGCTGAAACTCTTT	CATWDGLKLF	TRGV4	.	TRGJ1	18	-1	-1	20
8	1.3885513937584614E-4	TGTGCCACCTGGGACGGGCAGAAACTCTTT	CATWDGQKLF	TRGV2	.	TRGJ1	18	-1	-1	19
8	1.3885513937584614E-4	TGTGCTGCTAGAGATAAGAAACTCTTT	CAARDKKLF	TRGV10	.	TRGJ1	7	-1	-1	13
8	1.3885513937584614E-4	TGTGCCACCTCCCCTAAGAAACTCTTT	CATSPKKLF	TRGV5	.	TRGJ1	9	-1	-1	14
8	1.3885513937584614E-4	TGTGCCACCTGGGACGAGAAACTCTTT	CATWDEKLF	TRGV2	.	TRGJ1	15	-1	-1	16
8	1.3885513937584614E-4	TGTGCCACCTGTAAGAAACTCTTT	CATCKKLF	TRGV2	.	TRGJ1	10	-1	-1	11
8	1.3885513937584614E-4	TGTGCCACCCAGTGGAAGACGTTT	CATQWKTF	TRGV2	.	TRGJP2	8	-1	-1	15
8	1.3885513937584614E-4	TGTGGAGAACCGAAGAAACTCTTT	CGEPKKLF	TRGV10	.	TRGJ1	3	-1	-1	12
8	1.3885513937584614E-4	TGTGCCAGACTCTTT	CARLF	TRGV8	.	TRGJ1	6	-1	-1	8
7	1.2149824695386538E-4	TGTGCTGCGGATGCCCCGGGATTACGTTCCCTATTTGATCGGTATAAGAAACTCTTT	CAADAPGLRSLFDRYKKLF	TRGV10	.	TRGJ1	8	-1	-1	42
7	1.2149824695386538E-4	TGTGCCACCTGGGACGGCCATCGGGTCCGTTCGGGGGATTATAAGAAACTCTTT	CATWDGHRVRSGDYKKLF	TRGV2	.	TRGJ1	16	-1	-1	37
7	1.2149824695386538E-4	TGTGCTGCGTGGGATTTTAGCGGTCCCCTCACTGGTTGGTTCAAGATATTT	CAAWDFSGPLTGWFKIF	TRGV10	.	TRGJP1	15	-1	-1	29
7	1.2149824695386538E-4	TGTGCTGCGTGGGAACCTATGCATTATACCACTGGTTGGTTCAAGATATTT	CAAWEPMHYTTGWFKIF	TRGV10	.	TRGJP1	13	-1	-1	24
7	1.2149824695386538E-4	TGTGCCTGCTGGATTAGGCACCGACCCATGGACCATTATAAGAAACTCTTT	CACWIRHRPMDHYKKLF	TRGV11	.	TRGJ1	20	-1	-1	34
7	1.2149824695386538E-4	TGTGCCACCTGGGATAAAGCCGCAGCCTTGAATTATTATAAGAAACTCTTT	CATWDKAAALNYYKKLF	TRGV4	.	TRGJ1	14	-1	-1	29
7	1.2149824695386538E-4	TGTGCCACCTGGGACGGGCCTCGTGGGAGTAGTGATTGGATCAAGACGTTT	CATWDGPRGSSDWIKTF	TRGV2	.	TRGJP2	23	-1	-1	27
7	1.2149824695386538E-4	TGTGCCACCTGGGACGGGAAGACTTATAGTAGTGATTGGATCAAGACGTTT	CATWDGKTYSSDWIKTF	TRGV2	.	TRGJP2	17	-1	-1	21
7	1.2149824695386538E-4	TGTGCTGCGTGGGATTCCCATACCGCCAGGGGGTATAAGAAACTCTTT	CAAWDSHTARGYKKLF	TRGV10	.	TRGJ1	15	-1	-1	33
7	1.2149824695386538E-4	TGTGCTGCGTGGGATTATAAGGGAGGCACTGGTTGGTTCAAGATATTT	CAAWDYKGGTGWFKIF	TRGV10	.	TRGJP1	16	-1	-1	26
7	1.2149824695386538E-4	TGTGCCTTGCGGGAGGTGGGGGAGTTGGGCAAAAAAATCAAGGTATTT	CALREVGELGKKIKVF	TRGV9	.	TRGJP	17	-1	-1	21
7	1.2149824695386538E-4	TGTGCCTGCTGGATTAGGCACGTAGGGGCCTATTATAAGAAACTCTTT	CACWIRHVGAYYKKLF	TRGV11	.	TRGJ1	22	-1	-1	30
7	1.2149824695386538E-4	TGTGCCACCTGGGACGGGCCCCGGCCCCAGAAATGGATCAAGACGTTT	CATWDGPRPQKWIKTF	TRGV2	.	TRGJP2	20	-1	-1	33
7	1.2149824695386538E-4	TGTGCCACCTGGGACGGAAAATATAGTAGTGATTGGATCAAGACGTTT	CATWDGKYSSDWIKTF	TRGV2	.	TRGJP2	16	-1	-1	20
7	1.2149824695386538E-4	TGTGCTGCGTGGGATTCCTATACCACTGGTTGGTTCAAGATATTT	CAAWDSYTTGWFKIF	TRGV10	.	TRGJP1	15	-1	-1	18
7	1.2149824695386538E-4	TGTGCTGCGTGGGATTGGTCATCGAATTATTATAAGAAACTCTTT	CAAWDWSSNYYKKLF	TRGV10	.	TRGJ2	15	-1	-1	21
7	1.2149824695386538E-4	TGTGCTGCGTGGGATTATGAGCCACTTTATTATAAGAAACTCTTT	CAAWDYEPLYYKKLF	TRGV10	.	TRGJ1	16	-1	-1	26
7	1.2149824695386538E-4	TGTGCTGCGTGGGATTATAGTCGCGGTCTTTGGAAGAAACTCTTT	CAAWDYSRGLWKKLF	TRGV10	.	TRGJ1	16	-1	-1	33
7	1.2149824695386538E-4	TGTGCTGCGTGGGATTATAACAAGGCGGGTTATAAGAAACTCTTT	CAAWDYNKAGYKKLF	TRGV10	.	TRGJ1	16	-1	-1	29
7	1.2149824695386538E-4	TGTGCTGCGTGGGATTACCATACCACTGGTTGGTTCAAGATATTT	CAAWDYHTTGWFKIF	TRGV10	.	TRGJP1	17	-1	-1	19
7	1.2149824695386538E-4	TGTGCTGCGTGGGATGGAGCTCAGAATTATTATAAGAAACTCTTT	CAAWDGAQNYYKKLF	TRGV10	.	TRGJ1	14	-1	-1	23
7	1.2149824695386538E-4	TGTGCTGCGTGGATGGGGTTTAGTAGTGATTGGATCAAGACGTTT	CAAWMGFSSDWIKTF	TRGV10	.	TRGJP2	11	-1	-1	20
7	1.2149824695386538E-4	TGTGCTGCGTGGAGCTGGGCGGTGTTATATTATAAGAAACTCTTT	CAAWSWAVLYYKKLF	TRGV10	.	TRGJ1	11	-1	-1	27
7	1.2149824695386538E-4	TGTGCCTGCTGGATTAGGCACGTAGCTCGGTATAAGAAACTCTTT	CACWIRHVARYKKLF	TRGV11	.	TRGJ1	22	-1	-1	30
7	1.2149824695386538E-4	TGTGCCACCTGGGATGGGCTGAGGGGTGGTTGGTTCAAGATATTT	CATWDGLRGGWFKIF	TRGV4	.	TRGJP1	18	-1	-1	26
7	1.2149824695386538E-4	TGTGCCACCTGGGATGGGCCCTGGGGTTATTATAAGAAACTCTTT	CATWDGPWGYYKKLF	TRGV4	.	TRGJ1	20	-1	-1	26
7	1.2149824695386538E-4	TGTGCCACCTGGGATACGAAAGGGAGTGATTGGATCAAGACGTTT	CATWDTKGSDWIKTF	TRGV8	.	TRGJP2	15	-1	-1	24
7	1.2149824695386538E-4	TGTGCCACCTGGGATAGGTTTTGTAGTGATTGGATCAAGACGTTT	CATWDRFCSDWIKTF	TRGV8	.	TRGJP2	17	-1	-1	22
7	1.2149824695386538E-4	TGTGCCACCTGGGACGTCCCGGGAGTGAAGTTCAAGAAACTCTTT	CATWDVPGVKFKKLF	TRGV2	.	TRGJ1	15	-1	-1	33
7	1.2149824695386538E-4	TGTGCCACCTGGGACGGGCCGTACCCTGATTGGATCAAGACGTTT	CATWDGPYPDWIKTF	TRGV2	.	TRGJP2	25	-1	-1	26
7	1.2149824695386538E-4	TGTGCCACCTGGGACGGGCATAGTAGTGATTGGATCAAGACGTTT	CATWDGHSSDWIKTF	TRGV2	.	TRGJP2	18	-1	-1	19
7	1.2149824695386538E-4	TGTGCCACCTGGGACGATGTTAGTAGTGATTGGATCAAGACGTTT	CATWDDVSSDWIKTF	TRGV3	.	TRGJP2	14	-1	-1	20
7	1.2149824695386538E-4	TGTGCCACCTGGGACGAATATAGTAGTGATTGGATCAAGACGTTT	CATWDEYSSDWIKTF	TRGV2	.	TRGJP2	15	-1	-1	17
7	1.2149824695386538E-4	TGTGCCACCTGGGACAGGCCCCTCACTGGTTGGTTCAAGATATTT	CATWDRPLTGWFKIF	TRGV3	.	TRGJP1	19	-1	-1	23
7	1.2149824695386538E-4	TGTGCTGCGTGGGATTCCCGCAGTGATTGGATCAAGACGTTC	CAAWDSRSDWIKTF	TRGV10	.	TRGJP2	15	-1	-1	21
7	1.2149824695386538E-4	TGTGCTGCGTGGGATTCGTCTTTGAGTTATAAGAAACTCTTT	CAAWDSSLSYKKLF	TRGV10	.	TRGJ1	18	-1	-1	26
7	1.2149824695386538E-4	TGTGCTGCGTGGGATTATTCCACTGGTTGGTTCAAGATATTT	CAAWDYSTGWFKIF	TRGV10	.	TRGJP1	16	-1	-1	8
7	1.2149824695386538E-4	TGTGCTGCGTGGGATTATCACACTGGTTGGTTCAAGATATTT	CAAWDYHTGWFKIF	TRGV10	.	TRGJP1	16	-1	-1	8
7	1.2149824695386538E-4	TGTGCTGCGTGGGATTACGTCACTGGTTGGTTCAAGATATTT	CAAWDYVTGWFKIF	TRGV10	.	TRGJP1	19	-1	-1	20
7	1.2149824695386538E-4	TGTGCTGCGTGGGAAGCATCGAATTATTATAAGAAACTCTTT	CAAWEASNYYKKLF	TRGV10	.	TRGJ1	13	-1	-1	18
7	1.2149824695386538E-4	TGTGCCTTGTGGGAGGTGTGGGTAAATTATAAGAAACTCTTT	CALWEVWVNYKKLF	TRGV9	.	TRGJ1	17	-1	-1	25
7	1.2149824695386538E-4	TGTGCCTGCTGGATTAGGCACCCATATTATAAGAAACTCTTT	CACWIRHPYYKKLF	TRGV11	.	TRGJ1	20	-1	-1	24
7	1.2149824695386538E-4	TGTGCCTGCTGGATTAGGAAAGGGAATTATAAGAAACTCTTT	CACWIRKGNYKKLF	TRGV11	.	TRGJ1	17	-1	-1	25
7	1.2149824695386538E-4	TGTGCCACCTGGGTAGTTAGTAGTGATTGGATCAAGACGTTT	CATWVVSSDWIKTF	TRGV4	.	TRGJP2	12	-1	-1	17
7	1.2149824695386538E-4	TGTGCCACCTGGGCCTATACCACTGGTTGGTTCAAGATATTT	CATWAYTTGWFKIF	TRGV4	.	TRGJP1	12	-1	-1	15
7	1.2149824695386538E-4	TGTGCCACCTGGGATAGGCCCAATGATTGGATCAAGACGTTT	CATWDRPNDWIKTF	TRGV8	.	TRGJP2	19	-1	-1	23
7	1.2149824695386538E-4	TGTGCCACCTGGGACGGGCAGCGTGATTGGATCAAGACGTTT	CATWDGQRDWIKTF	TRGV2	.	TRGJP2	18	-1	-1	22
7	1.2149824695386538E-4	TGTGCCACCTGGGACAGGCTAGGTGATTGGATCAAGACGTTT	CATWDRLGDWIKTF	TRGV3	.	TRGJP2	18	-1	-1	22
7	1.2149824695386538E-4	TGTGCCACCTGGGACAAGGGGAGTGATTGGATCAAGACGTTT	CATWDKGSDWIKTF	TRGV2	.	TRGJP2	14	-1	-1	21
7	1.2149824695386538E-4	TGTGCTGCGTGGCCAACCTTTTATTATAAGAAACTCTTT	CAAWPTFYYKKLF	TRGV10	.	TRGJ1	11	-1	-1	20
7	1.2149824695386538E-4	TGTGCTGCGTGGGATTATTCCTGTTATAAGAAACTCTTT	CAAWDYSCYKKLF	TRGV10	.	TRGJ1	16	-1	-1	23
7	1.2149824695386538E-4	TGTGCTGCGTGGGATTACCGTAATAGTAGAAAACTCTTT	CAAWDYRNSRKLF	TRGV10	.	TRGJ1	23	-1	-1	30
7	1.2149824695386538E-4	TGTGCTGCGTGGGATGGCACTGGTTGGTTCAAGATATTT	CAAWDGTGWFKIF	TRGV10	.	TRGJP1	14	-1	-1	17
7	1.2149824695386538E-4	TGTGCTGCGTGGGAGCCGAATTATTATAAGAAACTCTTT	CAAWEPNYYKKLF	TRGV10	.	TRGJ1	13	-1	-1	16
7	1.2149824695386538E-4	TGTGCCTGCTGGACTAATCTTATAGGGAAGAAACTCTTT	CACWTNLIGKKLF	TRGV11	.	TRGJ1	15	-1	-1	27
7	1.2149824695386538E-4	TGTGCCACCTGTGGGAGTAGTGATTGGATCAAGACGTTT	CATCGSSDWIKTF	TRGV2	.	TRGJP2	10	-1	-1	15
7	1.2149824695386538E-4	TGTGCCACCTGGGTCCTGAATTATTATAAGAAACTCTTT	CATWVLNYYKKLF	TRGV4	.	TRGJ1	12	-1	-1	17
7	1.2149824695386538E-4	TGTGCCACCTGGGCCGGCACTGGTTGGTTCAAGATATTT	CATWAGTGWFKIF	TRGV4	.	TRGJP1	12	-1	-1	17
7	1.2149824695386538E-4	TGTGCCACCTGGGATGGGCAGAATTATAAGAAACTCTTT	CATWDGQNYKKLF	TRGV4	.	TRGJ1	18	-1	-1	22
7	1.2149824695386538E-4	TGTGCCACCTGGGATAGGTTTTCCTATAAGAAACTCTTT	CATWDRFSYKKLF	TRGV8	.	TRGJ1	17	-1	-1	24
7	1.2149824695386538E-4	TGTGCCACCTGGGATAGGTGGTTATGGATCAAGACGTTT	CATWDRWLWIKTF	TRGV8	.	TRGJP2	17	-1	-1	24
7	1.2149824695386538E-4	TGTGCCACCTGGGACGCCCTTTATTATAAGAAACTCTTT	CATWDALYYKKLF	TRGV2	.	TRGJ1	15	-1	-1	20
7	1.2149824695386538E-4	TGTGCCACCTGGGACAGGCTTGATTATAAGAAACTCTTT	CATWDRLDYKKLF	TRGV3	.	TRGJ1	21	-1	-1	22
7	1.2149824695386538E-4	TGTGCCACCTGGGACAGGCCGTATTATAAGAAACTCTTT	CATWDRPYYKKLF	TRGV3	.	TRGJ1	19	-1	-1	21
7	1.2149824695386538E-4	TGTGCTGCGTGGCGCCCTTATTATAAGAAACTCTTT	CAAWRPYYKKLF	TRGV10	.	TRGJ1	11	-1	-1	17
7	1.2149824695386538E-4	TGTGCTGCGTGGGTTTGGAATTATAAGAAACTCTTT	CAAWVWNYKKLF	TRGV10	.	TRGJ1	15	-1	-1	19
7	1.2149824695386538E-4	TGTGCTGCGTGGGATTTCTTTTATAAGAAACTCTTT	CAAWDFFYKKLF	TRGV10	.	TRGJ1	15	-1	-1	20
7	1.2149824695386538E-4	TGTGCTGCGTGGGATTCTTCTTATAAGAAACTCTTT	CAAWDSSYKKLF	TRGV10	.	TRGJ1	15	-1	-1	17
7	1.2149824695386538E-4	TGTGCTGCGTGGGATTCGTGCCATAAGAAACTCTTT	CAAWDSCHKKLF	TRGV10	.	TRGJ1	18	-1	-1	22
7	1.2149824695386538E-4	TGTGCTGCGTGGGATTGTCATTATAAGAAACTCTTT	CAAWDCHYKKLF	TRGV10	.	TRGJ1	15	-1	-1	19
7	1.2149824695386538E-4	TGTGCTGCGTGGGATTGGCATTATAAGAAACTCTTT	CAAWDWHYKKLF	TRGV10	.	TRGJ1	15	-1	-1	19
7	1.2149824695386538E-4	TGTGCTGCGTGGGATCATTATTATAAGAAACTCTTT	CAAWDHYYKKLF	TRGV10	.	TRGJ1	14	-1	-1	16
7	1.2149824695386538E-4	TGTGCTGCGTGGGATGGTAGATATAAGAAACTCTTT	CAAWDGRYKKLF	TRGV10	.	TRGJ1	14	-1	-1	21
7	1.2149824695386538E-4	TGTGCTGCGTGGGACCTTTATTATAAGAAACTCTTT	CAAWDLYYKKLF	TRGV10	.	TRGJ1	13	-1	-1	17
7	1.2149824695386538E-4	TGTGCTGCGTGGGAGGATTATTATAAGAAACTCTTT	CAAWEDYYKKLF	TRGV10	.	TRGJ1	13	-1	-1	16
7	1.2149824695386538E-4	TGTGCCACCTGGGATGGGCGGTATAAGAAACTCTTT	CATWDGRYKKLF	TRGV4	.	TRGJ1	18	-1	-1	21
7	1.2149824695386538E-4	TGTGCCACCTGGGATGGAAATTATAAGAAACTCTTT	CATWDGNYKKLF	TRGV4	.	TRGJ1	16	-1	-1	19
7	1.2149824695386538E-4	TGTGCCACCTGGGACGGGCGTTATAAGAAACTCTTT	CATWDGRYKKLF	TRGV2	.	TRGJ1	18	-1	-1	20
7	1.2149824695386538E-4	TGTGCCACCTGGGACGATTATTATAAGAAACTCTTT	CATWDDYYKKLF	TRGV2	.	TRGJ1	15	-1	-1	16
7	1.2149824695386538E-4	TGTGCCACCTGGGACAGGCAGGAGGGGCGACTCTTT	CATWDRQEGRLF	TRGV3	.	TRGJ1	18	-1	-1	29
7	1.2149824695386538E-4	TGTGCCACCCGCACTGCCTATTATAAGAAACTCTTT	CATRTAYYKKLF	TRGV4	.	TRGJ1	8	-1	-1	18
7	1.2149824695386538E-4	TGTGCCACCCACCGAATTTATTATAAGAAACTCTTT	CATHRIYYKKLF	TRGV7	.	TRGJ1	8	-1	-1	12
7	1.2149824695386538E-4	TGTGCTGCGTGGCCACGGTATAAGAAACTCTTT	CAAWPRYKKLF	TRGV10	.	TRGJ1	11	-1	-1	18
7	1.2149824695386538E-4	TGTGCTGCGGGAACCTATTATAAGAAACTCTTT	CAAGTYYKKLF	TRGV10	.	TRGJ1	8	-1	-1	15
7	1.2149824695386538E-4	TGTGCCTTACAGGGAGATTATAAGAAACTCTTT	CALQGDYKKLF	TRGV9	.	TRGJ1	7	-1	-1	16
7	1.2149824695386538E-4	TGTGCCACCTGCAATTATTATAAGAAACTCTTT	CATCNYYKKLF	TRGV2	.	TRGJ1	10	-1	-1	12
7	1.2149824695386538E-4	TGTGCCACCTGGGATCGGTCTGAGAAACTCTTT	CATWDRSEKLF	TRGV8	.	TRGJ1	20	-1	-1	22
7	1.2149824695386538E-4	TGTGCCACCTGGGATCGGGCGGAGAAACTCTTT	CATWDRAEKLF	TRGV2	.	TRGJ1	19	-1	-1	22
7	1.2149824695386538E-4	TGTGCCACCTGGGATGGGCGGGGGAAACTCTTT	CATWDGRGKLF	TRGV4	.	TRGJ1	18	-1	-1	23
7	1.2149824695386538E-4	TGTGCCACCTGGGACTCCCCCTTGGAGACGTTT	CATWDSPLETF	TRGV5	.	TRGJP2	14	-1	-1	25
7	1.2149824695386538E-4	TGTGCCACCTGGGACTATTATAAGAAACTCTTT	CATWDYYKKLF	TRGV4	.	TRGJ1	13	-1	-1	15
7	1.2149824695386538E-4	TGTGCCACCTGGGACGTAGATAAGAAACTCTTT	CATWDVDKKLF	TRGV3	.	TRGJ1	14	-1	-1	19
7	1.2149824695386538E-4	TGTGCCACCTGGGACAGCAATAAGAAACTCTTT	CATWDSNKKLF	TRGV3	.	TRGJ1	16	-1	-1	19
7	1.2149824695386538E-4	TGTGCTGCGTGGGATTTCAAGAAACTCTTT	CAAWDFKKLF	TRGV10	.	TRGJ1	15	-1	-1	18
7	1.2149824695386538E-4	TGTGCTGCGATATCTTTTAAGAAACTCTTT	CAAISFKKLF	TRGV10	.	TRGJ1	8	-1	-1	14
7	1.2149824695386538E-4	TGTGCTGAAGGCAAGTATAAGAAACTCTTT	CAEGKYKKLF	TRGV10	.	TRGJ1	6	-1	-1	15
7	1.2149824695386538E-4	TGTGCCACCTGGGATTCTAAGAAACTCTTT	CATWDSKKLF	TRGV4	.	TRGJ1	14	-1	-1	13
7	1.2149824695386538E-4	TGTGCCACCTGGGATGGCTGGAAACTCTTT	CATWDGWKLF	TRGV3	.	TRGJ1	13	-1	-1	20
7	1.2149824695386538E-4	TGTGCCACCTGGGATGATAAGAAACTCTTT	CATWDDKKLF	TRGV8	.	TRGJ1	14	-1	-1	13
7	1.2149824695386538E-4	TGTGCTGCGTGGGACAAGAAACTCTTT	CAAWDKKLF	TRGV10	.	TRGJ1	13	-1	-1	15
7	1.2149824695386538E-4	TGTGCCACCTGTTTCGAGAAACTCTTT	CATCFEKLF	TRGV4	.	TRGJ1	10	-1	-1	16
7	1.2149824695386538E-4	TGTGCCACCTGGGTCAGGGTACTCTTT	CATWVRVLF	TRGV8	.	TRGJ1	12	-1	-1	20
7	1.2149824695386538E-4	TGTGCCACCTGGGATGGGCAACTCTTT	CATWDGQLF	TRGV8	.	TRGJ1	18	-1	-1	19
7	1.2149824695386538E-4	TGTGCCACCTGGGACATCAGGGTATTT	CATWDIRVF	TRGV3	.	TRGJP	15	-1	-1	15
7	1.2149824695386538E-4	TGTGCCTTGTGGGAGAAACTCTTT	CALWEKLF	TRGV9	.	TRGJ1	14	-1	-1	13
7	1.2149824695386538E-4	TGTGCCACCTGGGATCAACTCTTT	CATWDQLF	TRGV8	.	TRGJ1	14	-1	-1	16
7	1.2149824695386538E-4	TGTGCTGCGCCGAAACTCTTT	CAAPKLF	TRGV10	.	TRGJ1	8	-1	-1	11
7	1.2149824695386538E-4	TGTGGATATAAGAAACTCTTT	CGYKKLF	TRGV8	.	TRGJ1	3	-1	-1	6
6	1.0414135453188461E-4	TGTGCCACCTGGGACGGGTCCCGTGGTGATATACGGAATGGTTGGTTCAAGATATTT	CATWDGSRGDIRNGWFKIF	TRGV2	.	TRGJP1	23	-1	-1	19
6	1.0414135453188461E-4	TGTGCTGCGTGGGATCTTGATTTCGATACCACTGGTTGGTTCAAGATATTT	CAAWDLDFDTTGWFKIF	TRGV10	.	TRGJP1	14	-1	-1	25
6	1.0414135453188461E-4	TGTGCTGCGTGGGATCCCCCAGCGGGTACCACTGGTTGGTTCAAGATATTT	CAAWDPPAGTTGWFKIF	TRGV10	.	TRGJP1	14	-1	-1	26
6	1.0414135453188461E-4	TGTGCCACCTGGGATGGTCTCCCTACGGGTAGTGATTGGATCAAGACGTTT	CATWDGLPTGSDWIKTF	TRGV4	.	TRGJP2	16	-1	-1	28
6	1.0414135453188461E-4	TGTGCCACCTGGGACGGGCTGCCGACTAGTAGTGATTGGATCAAGACGTTT	CATWDGLPTSSDWIKTF	TRGV2	.	TRGJP2	18	-1	-1	26
6	1.0414135453188461E-4	TGTGCCACCTGGGACGGGGCGCGGGATAGTAGTGATTGGATCAAGACGTTT	CATWDGARDSSDWIKTF	TRGV2	.	TRGJP2	17	-1	-1	25
6	1.0414135453188461E-4	TGTGCCACCTGGGACGGACCTCGGGGAAGGAGTGATTGGATCAAGACGTTT	CATWDGPRGRSDWIKTF	TRGV3	.	TRGJP2	20	-1	-1	27
6	1.0414135453188461E-4	TGTGCTGCGTGGGATTATCTAGCTCCCACTGGTTGGTTCAAGATATTT	CAAWDYLAPTGWFKIF	TRGV10	.	TRGJP1	28	-1	-1	25
6	1.0414135453188461E-4	TGTGCTGCGTGGGATTATCCGTATACCACTGGTTGGTTCAAGATATTT	CAAWDYPYTTGWFKIF	TRGV10	.	TRGJP1	16	-1	-1	21
6	1.0414135453188461E-4	TGTGCTGCGTGGGATCCTAGTTATACCACTGGTTGGTTCAAGATATTT	CAAWDPSYTTGWFKIF	TRGV10	.	TRGJP1	14	-1	-1	21
6	1.0414135453188461E-4	TGTGCCTTGTGGGAGGTGCTCAAGACCACTGGTTGGTTCAGGATATTT	CALWEVLKTTGWFRIF	TRGV9	.	TRGJP1	18	-1	-1	24
6	1.0414135453188461E-4	TGTGCCTGCTGGATTAGGCACACCCAGAATTATTATAAGAAACTCTTT	CACWIRHTQNYYKKLF	TRGV11	.	TRGJ1	20	-1	-1	26
6	1.0414135453188461E-4	TGTGCCACCTGGGACCGATTTGTAGCCTATTATTATAAGAAACTCTTT	CATWDRFVAYYYKKLF	TRGV3	.	TRGJ1	14	-1	-1	28
6	1.0414135453188461E-4	TGTGCCACCTGGGACGGCCAAAATAGTAGTGATTGGATCAAGACGTTT	CATWDGQNSSDWIKTF	TRGV2	.	TRGJP2	16	-1	-1	22
6	1.0414135453188461E-4	TGTGCCACCTGGGACGGGCCCTATACCACTGGTTGGTTCAAGATATTT	CATWDGPYTTGWFKIF	TRGV2	.	TRGJP1	20	-1	-1	21
6	1.0414135453188461E-4	TGTGCCACCTGGGACGGGCGAGGCGGTAGTGATTGGATCAAGACGTTT	CATWDGRGGSDWIKTF	TRGV2	.	TRGJP2	18	-1	-1	25
6	1.0414135453188461E-4	TGTGCTGCGTGGGATTATAGTCTACTTGGTTATAAGAAACTCTTT	CAAWDYSLLGYKKLF	TRGV10	.	TRGJ1	16	-1	-1	29
6	1.0414135453188461E-4	TGTGCTGCGTGGGATTACGGACAGAATTATTATAAGAAACTCTTT	CAAWDYGQNYYKKLF	TRGV10	.	TRGJ1	18	-1	-1	23
6	1.0414135453188461E-4	TGTGCTGCGTGGGATCCCCTCGGGGTTTATTATAAGAAACTCTTT	CAAWDPLGVYYKKLF	TRGV10	.	TRGJ1	14	-1	-1	26
6	1.0414135453188461E-4	TGTGCTGCGTGGGATCGACTACTGAATTATTATAAGAAACTCTTT	CAAWDRLLNYYKKLF	TRGV10	.	TRGJ1	14	-1	-1	23
6	1.0414135453188461E-4	TGTGCTGCGTATGGAAGAAAAAGGGGGTATTATAAGAAACTCTTT	CAAYGRKRGYYKKLF	TRGV10	.	TRGJ1	9	-1	-1	27
6	1.0414135453188461E-4	TGTGCCTTGTGGGAGGTGCAACGGGAGGGTTATAAGAAACTCTTT	CALWEVQREGYKKLF	TRGV9	.	TRGJ1	19	-1	-1	29
6	1.0414135453188461E-4	TGTGCCTGCTGGATTAGGCCCAGTAGTGATTGGATCAAGACGTTT	CACWIRPSSDWIKTF	TRGV11	.	TRGJP2	18	-1	-1	21
6	1.0414135453188461E-4	TGTGCCTGCTGGATTAGGCACGTAGGTTATTATAAGAAACTCTTT	CACWIRHVGYYKKLF	TRGV11	.	TRGJ1	22	-1	-1	26
6	1.0414135453188461E-4	TGTGCCACCTGGGGCCCAGGGGGGAGTGATTGGATCAAGACGTTT	CATWGPGGSDWIKTF	TRGV2	.	TRGJP2	12	-1	-1	24
6	1.0414135453188461E-4	TGTGCCACCTGGGATGGGCCCGGCACTGGTTGGTTCAAGATATTT	CATWDGPGTGWFKIF	TRGV4	.	TRGJP1	20	-1	-1	23
6	1.0414135453188461E-4	TGTGCCACCTGGGACGGCCTCCAGAATTATTATAAGAAACTCTTT	CATWDGLQNYYKKLF	TRGV2	.	TRGJ1	16	-1	-1	23
6	1.0414135453188461E-4	TGTGCCACCTGGGACGGGCCTGGTAGTGATTGGATCAAGACGTTT	CATWDGPGSDWIKTF	TRGV2	.	TRGJP2	19	-1	-1	22
6	1.0414135453188461E-4	TGTGCCACCTGGGACAGGCGAGGGGTTTATTATAAGAAACTCTTT	CATWDRRGVYYKKLF	TRGV5	.	TRGJ1	18	-1	-1	26
6	1.0414135453188461E-4	TGTGCCACCTGGGACAGGCAGGGTGGGGATTATAAGAAACTCTTT	CATWDRQGGDYKKLF	TRGV5	.	TRGJ1	18	-1	-1	28
6	1.0414135453188461E-4	TGTGCCACCTGGGAACCACCAAGTAGTGATTGGATCAAGACGTTT	CATWEPPSSDWIKTF	TRGV4	.	TRGJP2	13	-1	-1	21
6	1.0414135453188461E-4	TGTGCTTTCTCCCCCGCGGGCACTGGTTGGTTCAAGATATTT	CAFSPAGTGWFKIF	TRGV10	.	TRGJP1	5	-1	-1	20
6	1.0414135453188461E-4	TGTGCTGCGTGTGACGAGAGCACTGGTTGGTTCAAGATATTT	CAACDESTGWFKIF	TRGV10	.	TRGJP1	13	-1	-1	20
6	1.0414135453188461E-4	TGTGCTGCGTGGGCCGAGGCGGATTATTATAAGAAACTCTTT	CAAWAEADYYKKLF	TRGV10	.	TRGJ1	12	-1	-1	19
6	1.0414135453188461E-4	TGTGCTGCGTGGGATTCTGCTGGTGGTTGGTTCAAGATATTT	CAAWDSAGGWFKIF	TRGV10	.	TRGJP1	15	-1	-1	23
6	1.0414135453188461E-4	TGTGCTGCGTGGGATTCTAAATACCATTATAAGAAACTCTTT	CAAWDSKYHYKKLF	TRGV10	.	TRGJ1	15	-1	-1	25
6	1.0414135453188461E-4	TGTGCTGCGTGGGATTGGGTGGATTATTATAAGAAACTCTTT	CAAWDWVDYYKKLF	TRGV10	.	TRGJ1	15	-1	-1	22
6	1.0414135453188461E-4	TGTGCTGCGTGGGATTATGGGCTTTATTATAAGAAACTCTTT	CAAWDYGLYYKKLF	TRGV10	.	TRGJ1	16	-1	-1	23
6	1.0414135453188461E-4	TGTGCTGCGTGGGATTATACTCCCTATTATAAGAAACTCTTT	CAAWDYTPYYKKLF	TRGV10	.	TRGJ1	16	-1	-1	24
6	1.0414135453188461E-4	TGTGCTGCGTGGGATGCCCCCATATCGTATAAGAAACTCTTT	CAAWDAPISYKKLF	TRGV10	.	TRGJ1	14	-1	-1	27
6	1.0414135453188461E-4	TGTGCTGCGTGGGATAATACCACTGGTTGGTTCAAGATATTT	CAAWDNTTGWFKIF	TRGV10	.	TRGJP1	14	-1	-1	8
6	1.0414135453188461E-4	TGTGCTGCGTGGGACCTCAAGGGGATTTATAAGAAACTCTTT	CAAWDLKGIYKKLF	TRGV10	.	TRGJ1	13	-1	-1	26
6	1.0414135453188461E-4	TGTGCTGCGTGGGACCGGGGCACTGGTTGGTTCAAGATATTT	CAAWDRGTGWFKIF	TRGV10	.	TRGJP1	13	-1	-1	20
6	1.0414135453188461E-4	TGTGCTGCGTGGGACAAAGCACGTTATTATAAGAAACTCTTT	CAAWDKARYYKKLF	TRGV10	.	TRGJ1	13	-1	-1	23
6	1.0414135453188461E-4	TGTGCCTTGTGGGGGGACCGGAATTATTATAAGAAACTCTTT	CALWGDRNYYKKLF	TRGV9	.	TRGJ1	15	-1	-1	20
6	1.0414135453188461E-4	TGTGCCTGCTGGATTAGGCACGTATATTATAAGAAACTCTTT	CACWIRHVYYKKLF	TRGV11	.	TRGJ1	22	-1	-1	24
6	1.0414135453188461E-4	TGTGCCACCTGGTTTAATACCACTGGTTGGTTCAAGATATTT	CATWFNTTGWFKIF	TRGV4	.	TRGJP1	11	-1	-1	9
6	1.0414135453188461E-4	TGTGCCACCTGGGATTCCTTTAATTATTATAAGAAACTCTTT	CATWDSFNYYKKLF	TRGV4	.	TRGJ2	14	-1	-1	21
6	1.0414135453188461E-4	TGTGCCACCTGGGATGGGCCCCTTTATTATAAGAAACTCTTT	CATWDGPLYYKKLF	TRGV8	.	TRGJ1	19	-1	-1	23
6	1.0414135453188461E-4	TGTGCCACCTGGGATGGGCCGGATTATTATAAGAAACTCTTT	CATWDGPDYYKKLF	TRGV4	.	TRGJ1	19	-1	-1	19
6	1.0414135453188461E-4	TGTGCCACCTGGGATATGGAGAATTATTATAAGAAACTCTTT	CATWDMENYYKKLF	TRGV8	.	TRGJ1	15	-1	-1	20
6	1.0414135453188461E-4	TGTGCCACCTGGGATAGGGGTAGTGATTGGATCAAGACGTTT	CATWDRGSDWIKTF	TRGV2	.	TRGJP2	13	-1	-1	19
6	1.0414135453188461E-4	TGTGCCACCTGGGACGGGTCTTCTGATTGGATCAAGACGTTT	CATWDGSSDWIKTF	TRGV2	.	TRGJP2	17	-1	-1	23
6	1.0414135453188461E-4	TGTGCCACCTGGGACGGGCTGCTCGATTGGATCAAGACGTTT	CATWDGLLDWIKTF	TRGV2	.	TRGJP2	18	-1	-1	24
6	1.0414135453188461E-4	TGTGCCACCTGGGACGGGCTACCCGCCGGGATCAAGACGTTT	CATWDGLPAGIKTF	TRGV2	.	TRGJP2	18	-1	-1	28
6	1.0414135453188461E-4	TGTGCCACCTGGGACGGGCCGGATTATTATAAGAAACTCTTT	CATWDGPDYYKKLF	TRGV2	.	TRGJ1	19	-1	-1	19
6	1.0414135453188461E-4	TGTGCCACCTGGGACGGAGGGGGTGATTGGATCAAGACGTTT	CATWDGGGDWIKTF	TRGV2	.	TRGJP2	16	-1	-1	22
6	1.0414135453188461E-4	TGTGCCACCTGGGACAGCCTTGGTGATTGGATCAAGACGTTT	CATWDSLGDWIKTF	TRGV7	.	TRGJP2	19	-1	-1	22
6	1.0414135453188461E-4	TGTGCCACCTGGGACAGGCCCGGTGATTGGATCAAGACGTTT	CATWDRPGDWIKTF	TRGV3	.	TRGJP2	19	-1	-1	22
6	1.0414135453188461E-4	TGTGCCACCTGGGACAGGCGGAATTATTATAAGAAACTCTTT	CATWDRRNYYKKLF	TRGV7	.	TRGJ1	18	-1	-1	20
6	1.0414135453188461E-4	TGTGCCACCTGGGACAGGCGATATTATTATAAGAAACTCTTT	CATWDRRYYYKKLF	TRGV7	.	TRGJ1	18	-1	-1	18
6	1.0414135453188461E-4	TGTGCCACCTGGGACAGGCAGGGGGGATATAAGAAACTCTTT	CATWDRQGGYKKLF	TRGV7	.	TRGJ1	18	-1	-1	27
6	1.0414135453188461E-4	TGTGCCACCTGGGAAGGTTGGGGGTGGTATAAGAAACTCTTT	CATWEGWGWYKKLF	TRGV8	.	TRGJ2	16	-1	-1	27
6	1.0414135453188461E-4	TGTGCCACCTGGGAAATCGGAGGGGAAAGCAAGAAACTCTTT	CATWEIGGESKKLF	TRGV5	.	TRGJ1	13	-1	-1	30
6	1.0414135453188461E-4	TGTGCCACCTGGATTTATTGGGATTATTATAAGAAACTCTTT	CATWIYWDYYKKLF	TRGV8	.	TRGJ1	11	-1	-1	16
6	1.0414135453188461E-4	TGTGCTGCGTCCTCACCGAATTATTATAAGAAACTCTTT	CAASSPNYYKKLF	TRGV10	.	TRGJ1	9	-1	-1	16
6	1.0414135453188461E-4	TGTGCTGCGTCCCATACCACTGGTTGGTTCAAGATATTT	CAASHTTGWFKIF	TRGV10	.	TRGJP1	9	-1	-1	13
6	1.0414135453188461E-4	TGTGCTGCGTGTGCTATCACTGGTTGGTTCAAGATATTT	CAACAITGWFKIF	TRGV10	.	TRGJP1	10	-1	-1	14
6	1.0414135453188461E-4	TGTGCTGCGTGGGTCCTACCCCAATTTAAGAAACTCTTT	CAAWVLPQFKKLF	TRGV10	.	TRGJ1	12	-1	-1	23
6	1.0414135453188461E-4	TGTGCTGCGTGGGGGGGGAGTTATTATAAGAAACTCTTT	CAAWGGSYYKKLF	TRGV10	.	TRGJ1	12	-1	-1	17
6	1.0414135453188461E-4	TGTGCTGCGTGGGATTATGGGGGGTGGTTCAAGATATTT	CAAWDYGGWFKIF	TRGV10	.	TRGJP1	16	-1	-1	21
6	1.0414135453188461E-4	TGTGCTGCGTGGGATGGAAATTATTATAAGAAACTCTTT	CAAWDGNYYKKLF	TRGV10	.	TRGJ1	14	-1	-1	18
6	1.0414135453188461E-4	TGTGCTGCGTGGGACTTTCCTTATTATAAGAAACTCTTT	CAAWDFPYYKKLF	TRGV10	.	TRGJ1	13	-1	-1	20
6	1.0414135453188461E-4	TGTGCTGCGTGGGAACTGAATTATTATAAGAAACTCTTT	CAAWELNYYKKLF	TRGV10	.	TRGJ1	13	-1	-1	17
6	1.0414135453188461E-4	TGTGCCTGCTGGATTACGAATTATTATAAGAAACTCTTT	CACWITNYYKKLF	TRGV11	.	TRGJ1	15	-1	-1	12
6	1.0414135453188461E-4	TGTGCCTGCTGGATTAGGCCGACCCTTAAGAAACTCTTT	CACWIRPTLKKLF	TRGV11	.	TRGJ1	18	-1	-1	26
6	1.0414135453188461E-4	TGTGCCACCTGGTGGGGAAGTGATTGGATCAAGACGTTT	CATWWGSDWIKTF	TRGV3	.	TRGJP2	11	-1	-1	18
6	1.0414135453188461E-4	TGTGCCACCTGGTGGAGAATTTATTATAAGAAACTCTTT	CATWWRIYYKKLF	TRGV4	.	TRGJ1	11	-1	-1	16
6	1.0414135453188461E-4	TGTGCCACCTGGGCCCTCACTTGGCATAAGAAACTCTTT	CATWALTWHKKLF	TRGV4	.	TRGJ1	12	-1	-1	25
6	1.0414135453188461E-4	TGTGCCACCTGGGGGGGCTATTATTATAAGAAACTCTTT	CATWGGYYYKKLF	TRGV2	.	TRGJ1	12	-1	-1	19
6	1.0414135453188461E-4	TGTGCCACCTGGGATCTTAATTATTATAAGAAACTCTTT	CATWDLNYYKKLF	TRGV8	.	TRGJ1	14	-1	-1	18
6	1.0414135453188461E-4	TGTGCCACCTGGGATGGGGATTATTATAAGAAACTCTTT	CATWDGDYYKKLF	TRGV4	.	TRGJ1	17	-1	-1	19
6	1.0414135453188461E-4	TGTGCCACCTGGGACTTCCGGTTTGGGGAGAAACTCTTT	CATWDFRFGEKLF	TRGV5	.	TRGJ1	14	-1	-1	28
6	1.0414135453188461E-4	TGTGCCACCTGGGACGGGCCTGGTTATAAGAAACTCTTT	CATWDGPGYKKLF	TRGV2	.	TRGJ1	19	-1	-1	23
6	1.0414135453188461E-4	TGTGCCACCTGGGACGGGCCGATTGTGAAGAAACTCTTT	CATWDGPIVKKLF	TRGV2	.	TRGJ1	19	-1	-1	27
6	1.0414135453188461E-4	TGTGCCACCTGGGACAGGCTTCATTATAAGAAACTCTTT	CATWDRLHYKKLF	TRGV5	.	TRGJ1	18	-1	-1	22
6	1.0414135453188461E-4	TGTGCCACCTGGGACAGGCCAGATTGGATCAAGACGTTT	CATWDRPDWIKTF	TRGV3	.	TRGJP2	19	-1	-1	21
6	1.0414135453188461E-4	TGTGCCACCCCCCGCCCCGAGGATTATAAGAAACTCTTT	CATPRPEDYKKLF	TRGV4	.	TRGJ1	8	-1	-1	22
6	1.0414135453188461E-4	TGTGCTGCGTGTCCCTTGGGGTATAAGAAACTCTTT	CAACPLGYKKLF	TRGV10	.	TRGJ1	10	-1	-1	21
6	1.0414135453188461E-4	TGTGCTGCGTGCGAGAATTATTATAAGAAACTCTTT	CAACENYYKKLF	TRGV10	.	TRGJ1	13	-1	-1	14
6	1.0414135453188461E-4	TGTGCTGCGTGGTTCCATTATTATAAGAAACTCTTT	CAAWFHYYKKLF	TRGV10	.	TRGJ1	11	-1	-1	16
6	1.0414135453188461E-4	TGTGCTGCGTGGCTTCTCTATTATAAGAAACTCTTT	CAAWLLYYKKLF	TRGV10	.	TRGJ1	11	-1	-1	18
6	1.0414135453188461E-4	TGTGCTGCGTGGGATCTTTATTATAAGAAACTCTTT	CAAWDLYYKKLF	TRGV10	.	TRGJ1	14	-1	-1	17
6	1.0414135453188461E-4	TGTGCTGCGTGGGATGGGGGGAATAAGAAACTCTTT	CAAWDGGNKKLF	TRGV10	.	TRGJ1	14	-1	-1	22
6	1.0414135453188461E-4	TGTGCTGAGACCTCCGTCGAGTATAAGAAACTCTTT	CAETSVEYKKLF	TRGV10	.	TRGJ1	6	-1	-1	21
6	1.0414135453188461E-4	TGTGCCTGCTGGACGACTTATTATAAGAAACTCTTT	CACWTTYYKKLF	TRGV11	.	TRGJ1	12	-1	-1	13
6	1.0414135453188461E-4	TGTGCCTGCTGGAAGACTTATTATAAGAAACTCTTT	CACWKTYYKKLF	TRGV11	.	TRGJ1	12	-1	-1	14
6	1.0414135453188461E-4	TGTGCCACCTGGGACGGCCGTAGGTTCAAGATATTT	CATWDGRRFKIF	TRGV2	.	TRGJP1	16	-1	-1	19
6	1.0414135453188461E-4	TGTGCCACCTGGGACGGGCGGGGGGAGAAACTCTTT	CATWDGRGEKLF	TRGV2	.	TRGJ1	18	-1	-1	25
6	1.0414135453188461E-4	TGTGCCACCTGGGACAGGCCTGGACCGAGGCTCTTT	CATWDRPGPRLF	TRGV3	.	TRGJ1	21	-1	-1	30
6	1.0414135453188461E-4	TGTGCCACCTGGGACAGGCCCTATAAGAAACTCTTT	CATWDRPYKKLF	TRGV5	.	TRGJ1	19	-1	-1	21
6	1.0414135453188461E-4	TGTGCCACCTGGGACAGGCATTATAAGAAACTCTTT	CATWDRHYKKLF	TRGV3	.	TRGJ1	18	-1	-1	19
6	1.0414135453188461E-4	TGTGCCACCTGGGACAGGCAGGGAAAGAAACTCTTT	CATWDRQGKKLF	TRGV5	.	TRGJ1	18	-1	-1	24
6	1.0414135453188461E-4	TGTGCCACCGCCTCGAATTATTATAAGAAACTCTTT	CATASNYYKKLF	TRGV4	.	TRGJ1	8	-1	-1	12
6	1.0414135453188461E-4	TGTGCCACCAGGAGTAGTGATTGGATCAAGACGTTT	CATRSSDWIKTF	TRGV4	.	TRGJP2	11	-1	-1	12
6	1.0414135453188461E-4	TGTGGGGTCGTTGCCACTTATTATAAGAAACTCTTT	CGVVATYYKKLF	TRGV10	.	TRGJ1	3	-1	-1	17
6	1.0414135453188461E-4	TGTGCTGCGTCCATGTATTATAAGAAACTCTTT	CAASMYYKKLF	TRGV10	.	TRGJ1	9	-1	-1	15
6	1.0414135453188461E-4	TGTGCTGCGTGGCCTTATTATAAGAAACTCTTT	CAAWPYYKKLF	TRGV10	.	TRGJ1	11	-1	-1	14
6	1.0414135453188461E-4	TGTGCTGCGTGGGTAGATTATAAGAAACTCTTT	CAAWVDYKKLF	TRGV10	.	TRGJ1	12	-1	-1	16
6	1.0414135453188461E-4	TGTGCTGCGTGGGGGGCCCTAAAGAAACTCTTT	CAAWGALKKLF	TRGV10	.	TRGJ1	12	-1	-1	21
6	1.0414135453188461E-4	TGTGCTGCGTGGGATTCCAATAAGAAACTCTTT	CAAWDSNKKLF	TRGV10	.	TRGJ1	15	-1	-1	19
6	1.0414135453188461E-4	TGTGCTGCGTGGGATTACCGGGGGAAACTCTTT	CAAWDYRGKLF	TRGV10	.	TRGJ1	17	-1	-1	23
6	1.0414135453188461E-4	TGTGCTGCGTGGGATTACAATAAGAAACTCTTT	CAAWDYNKKLF	TRGV10	.	TRGJ1	17	-1	-1	13
6	1.0414135453188461E-4	TGTGCCTGCTGGTACTATTATAAGAAACTCTTT	CACWYYYKKLF	TRGV11	.	TRGJ1	11	-1	-1	15
6	1.0414135453188461E-4	TGTGCCTGCTGGATCCAGGTCGAGAAACTCTTT	CACWIQVEKLF	TRGV11	.	TRGJ1	13	-1	-1	22
6	1.0414135453188461E-4	TGTGCCGCCGTTTCCACCAATAAGAAACTCTTT	CAAVSTNKKLF	TRGV5	.	TRGJ1	8	-1	-1	19
6	1.0414135453188461E-4	TGTGCCACCTGGCCCCACCCGGCGAAACTCTTT	CATWPHPAKLF	TRGV5	.	TRGJ1	11	-1	-1	23
6	1.0414135453188461E-4	TGTGCCACCTGGGGGGATTATAAGAAACTCTTT	CATWGDYKKLF	TRGV4	.	TRGJ1	12	-1	-1	16
6	1.0414135453188461E-4	TGTGCCACCTGGGATGGGGGTAAGAAACTCTTT	CATWDGGKKLF	TRGV4	.	TRGJ1	17	-1	-1	20
6	1.0414135453188461E-4	TGTGCCACCTGGGACCCACTTAAGAAACTCTTT	CATWDPLKKLF	TRGV2	.	TRGJ1	14	-1	-1	20
6	1.0414135453188461E-4	TGTGCCACCTGGGACGGGCATAAGAAACTCTTT	CATWDGHKKLF	TRGV2	.	TRGJ1	18	-1	-1	19
6	1.0414135453188461E-4	TGTGCCACCTGGGACGAGTCGGGGAAACTCTTT	CATWDESGKLF	TRGV5	.	TRGJ1	14	-1	-1	23
6	1.0414135453188461E-4	TGTGCCACCTGGGACATTGATAAGAAACTCTTT	CATWDIDKKLF	TRGV2	.	TRGJ1	14	-1	-1	15
6	1.0414135453188461E-4	TGTGCCACCTGGGACAGCCTCAAGAAACTCTTT	CATWDSLKKLF	TRGV7	.	TRGJ1	19	-1	-1	21
6	1.0414135453188461E-4	TGTGCCACCTGGGACAGCCGTCCCAAACTCTTT	CATWDSRPKLF	TRGV7	.	TRGJ1	24	-1	-1	24
6	1.0414135453188461E-4	TGTGCCACCTGGGACAGGCTGAAGAAACTCTTT	CATWDRLKKLF	TRGV5	.	TRGJ1	18	-1	-1	21
6	1.0414135453188461E-4	TGTGCCACCTGGGAGAGGACTGAGAAACTCTTT	CATWERTEKLF	TRGV5	.	TRGJ1	21	-1	-1	22
6	1.0414135453188461E-4	TGTGCCACCATACGGCGGTATAAGAAACTCTTT	CATIRRYKKLF	TRGV3	.	TRGJ1	8	-1	-1	18
6	1.0414135453188461E-4	CCAACCAAGCGCCCCCCATATAAGAAACTCTTT	PTKRPPYKKLF	TRGV11	.	TRGJ1	-1	-1	-1	18
6	1.0414135453188461E-4	TGTGCTGCGGGAGGATATAAGAAACTCTTT	CAAGGYKKLF	TRGV10	.	TRGJ1	15	-1	-1	15
6	1.0414135453188461E-4	TGTGCCACCTGGTCCTCCGGTGGACTCTTT	CATWSSGGLF	TRGV8	.	TRGJ1	11	-1	-1	23
6	1.0414135453188461E-4	TGTGCCACCCCACGTTGGTTCAAGATATTT	CATPRWFKIF	TRGV2	.	TRGJP1	8	-1	-1	13
6	1.0414135453188461E-4	TGTGCCACCGGGAATTATAAGAAACTCTTT	CATGNYKKLF	TRGV5	.	TRGJ1	12	-1	-1	13
6	1.0414135453188461E-4	TGTGCCGCCGCCTATAAGAAACTCTTT	CAAAYKKLF	TRGV10	.	TRGJ1	7	-1	-1	12
6	1.0414135453188461E-4	TGTGCCACCTGGCGAGGGAAACTCTTT	CATWRGKLF	TRGV5	.	TRGJ1	11	-1	-1	17
6	1.0414135453188461E-4	TGTGCCACCTGGGACGGGCCTGGGTTT	CATWDGPGF	TRGV2	.	TRGJP2	19	-1	-1	23
6	1.0414135453188461E-4	TGTGCTGCGGAATTTAGACTCTTT	CAAEFRLF	TRGV10	.	TRGJ1	8	-1	-1	17
6	1.0414135453188461E-4	TGTGCCTCCCATACGAAACTCTTT	CASHTKLF	TRGV4	.	TRGJ1	8	-1	-1	10
6	1.0414135453188461E-4	TGTGCCATCGCAAGGAGACTCTTT	CAIARRLF	TRGV7	.	TRGJ1	6	-1	-1	14
6	1.0414135453188461E-4	TGTGCCACCTGTCTGGGGCTCTTT	CATCLGLF	TRGV3	.	TRGJ1	10	-1	-1	18
6	1.0414135453188461E-4	TGTGCCACCTGGCCTCAGACGTTT	CATWPQTF	TRGV5	.	TRGJP2	11	-1	-1	16
6	1.0414135453188461E-4	TGTGCCTGCGTCTGCCTCTTT	CACVCLF	TRGV11	.	TRGJ1	8	-1	-1	15
6	1.0414135453188461E-4	TGGGGGGGTAAACTCTTT	WGGKLF	TRGV8	.	TRGJ1	1	-1	-1	9
5	8.678446210990384E-5	TGTGCTGCGTGGGACCATCGCGACCCGCTATTTGATCCTTATTATAAGAAACTCTTT	CAAWDHRDPLFDPYYKKLF	TRGV10	.	TRGJ1	13	-1	-1	38
5	8.678446210990384E-5	TGTGCCACCTGGGACGGGCCAGGGTGTGGTGAGTTGGGCAAAAAAATCAAGGTATTT	CATWDGPGCGELGKKIKVF	TRGV2	.	TRGJP	19	-1	-1	30
5	8.678446210990384E-5	TGTGCTGCGTGGGATTTTGCCGCCGCCGATACCACTGGTTGGTTCAAGATATTT	CAAWDFAAADTTGWFKIF	TRGV10	.	TRGJP1	15	-1	-1	28
5	8.678446210990384E-5	TGTGCTGCGTGGGACAGACGAAAGGAACCCGAAAATTATTATAAGAAACTCTTT	CAAWDRRKEPENYYKKLF	TRGV10	.	TRGJ1	13	-1	-1	33
5	8.678446210990384E-5	TGTGCCACCTGGGATGGTTGGGTGGGGGCTATGGGTGATTGGATCAAGACGTTT	CATWDGWVGAMGDWIKTF	TRGV4	.	TRGJP2	16	-1	-1	34
5	8.678446210990384E-5	TGTGCCTGCTGGATTAGGCCCGTTTGGGCCACTGGTTGGTTCAAGATATTT	CACWIRPVWATGWFKIF	TRGV11	.	TRGJP1	22	-1	-1	28
5	8.678446210990384E-5	TGTGCCTGCTGGATTAGGCACGTCAATAGTAGTGATTGGATCAAGACGTTT	CACWIRHVNSSDWIKTF	TRGV11	.	TRGJP2	22	-1	-1	25
5	8.678446210990384E-5	TGTGCCACCTGGGATGGGCTTGGAGAGAGTAGTGATTGGATCAAGACGTTT	CATWDGLGESSDWIKTF	TRGV4	.	TRGJP2	18	-1	-1	27
5	8.678446210990384E-5	TGTGCCACCTGGGACGGGCGTTCGGATAGTAGTGATTGGATCAAGACGTTT	CATWDGRSDSSDWIKTF	TRGV2	.	TRGJP2	18	-1	-1	25
5	8.678446210990384E-5	TGTGCCACCTGGGACGGGCAAGAGAGAGGTAGTGATTGGATCAAGACGTTT	CATWDGQERGSDWIKTF	TRGV2	.	TRGJP2	18	-1	-1	28
5	8.678446210990384E-5	TGTGCCTGCTGGATTAGGGACTGCAGTAGTGATTGGATCAAGACGTTT	CACWIRDCSSDWIKTF	TRGV11	.	TRGJP2	23	-1	-1	24
5	8.678446210990384E-5	TGTGCCTGCTGGATTAGGACTAGAACCACTGGTTGGTTCAAGATATTT	CACWIRTRTTGWFKIF	TRGV11	.	TRGJP1	17	-1	-1	24
5	8.678446210990384E-5	TGTGCCACCTGGGACCCTCCTGGAGTGGGTGATTGGATCAAGACGTTT	CATWDPPGVGDWIKTF	TRGV2	.	TRGJP2	14	-1	-1	28
5	8.678446210990384E-5	TGTGCCACCTGGGACGGGCAGTATAGTAGTGATTGGATCAAGACGTTT	CATWDGQYSSDWIKTF	TRGV2	.	TRGJP2	18	-1	-1	21
5	8.678446210990384E-5	TGTGCCACCTGGGACGGAGGCGGGGGTAGTGATTGGATCAAGACGTTT	CATWDGGGGSDWIKTF	TRGV2	.	TRGJP2	16	-1	-1	25
5	8.678446210990384E-5	TGTGCTGCGTGGAATCACCACCCGAGGGGGTATAAGAAACTCTTT	CAAWNHHPRGYKKLF	TRGV10	.	TRGJ1	17	-1	-1	30
5	8.678446210990384E-5	TGTGCCTGCTGGATTAGTCCTACAATGGCGTGGTTCAAGATATTT	CACWISPTMAWFKIF	TRGV11	.	TRGJP1	16	-1	-1	30
5	8.678446210990384E-5	TGTGCCTGCTGGATTAGCCCCTATTATGGTTATAAGAAACTCTTT	CACWISPYYGYKKLF	TRGV11	.	TRGJ1	16	-1	-1	29
5	8.678446210990384E-5	TGTGCCTGCTGGATTAGGCACGTTGCTGGTTGGTTCAAGATATTT	CACWIRHVAGWFKIF	TRGV11	.	TRGJP1	22	-1	-1	25
5	8.678446210990384E-5	TGTGCCTGCTGGATTAGGCACGTAGTTGGTTGGTTCAAGATATTT	CACWIRHVVGWFKIF	TRGV11	.	TRGJP1	22	-1	-1	26
5	8.678446210990384E-5	TGTGCCTGCTGGATAGGGGAAGGTAGTGATTGGATCAAGACGTTT	CACWIGEGSDWIKTF	TRGV11	.	TRGJP2	16	-1	-1	22
5	8.678446210990384E-5	TGTGCCACCTGGGTCCAACTTTCGAATTATTATAAGAAACTCTTT	CATWVQLSNYYKKLF	TRGV8	.	TRGJ1	12	-1	-1	20
5	8.678446210990384E-5	TGTGCCACCTGGGCCCTATATACCACTGGTTGGTTCAAGATATTT	CATWALYTTGWFKIF	TRGV4	.	TRGJP1	12	-1	-1	16
5	8.678446210990384E-5	TGTGCCACCTGGGCGATATATAGTAGTGATTGGATCAAGACGTTT	CATWAIYSSDWIKTF	TRGV2	.	TRGJP2	12	-1	-1	16
5	8.678446210990384E-5	TGTGCCACCTGGGATCGCCTGAGTAGTGATTGGATCAAGACGTTT	CATWDRLSSDWIKTF	TRGV2	.	TRGJP2	13	-1	-1	21
5	8.678446210990384E-5	TGTGCCACCTGGGATGGGCTTGTGGATTATTATAAGAAACTCTTT	CATWDGLVDYYKKLF	TRGV4	.	TRGJ1	18	-1	-1	25
5	8.678446210990384E-5	TGTGCCACCTGGGATGGGCTACTTCAGTTGGGGTTCAAGATATTT	CATWDGLLQLGFKIF	TRGV4	.	TRGJP1	18	-1	-1	31
5	8.678446210990384E-5	TGTGCCACCTGGGACGGTTATAGTAGTGATTGGATCAAGACGTTT	CATWDGYSSDWIKTF	TRGV2	.	TRGJP2	16	-1	-1	18
5	8.678446210990384E-5	TGTGCCACCTGGGACGGCCCTACCGGCAATAGTAAGAAACTCTTT	CATWDGPTGNSKKLF	TRGV2	.	TRGJ1	19	-1	-1	32
5	8.678446210990384E-5	TGTGCCACCTGGGACGGGCGGGGTAGTGATTGGATCAAGACGTTT	CATWDGRGSDWIKTF	TRGV2	.	TRGJP2	18	-1	-1	22
5	8.678446210990384E-5	TGTGCCACCTGGGACGGGGGAGGTTGTGATTGGATCAAGACGTTT	CATWDGGGCDWIKTF	TRGV2	.	TRGJP2	17	-1	-1	22
5	8.678446210990384E-5	TGTGCCACCTGGGACGAGAAGGCTCACTATTATAAGAAACTCTTT	CATWDEKAHYYKKLF	TRGV2	.	TRGJ1	15	-1	-1	27
5	8.678446210990384E-5	TGTGCCACCTGGGACAGGCCGACTAGTGATTGGATCAAGACGTTT	CATWDRPTSDWIKTF	TRGV3	.	TRGJP2	19	-1	-1	23
5	8.678446210990384E-5	TGTGCTGCGTGGGCCCCGAGGAATTATTATAAGAAACTCTTT	CAAWAPRNYYKKLF	TRGV10	.	TRGJ1	12	-1	-1	20
5	8.678446210990384E-5	TGTGCTGCGTGGGATTTGTGGGGTTATTATAAGAAACTCTTT	CAAWDLWGYYKKLF	TRGV10	.	TRGJ1	15	-1	-1	23
5	8.678446210990384E-5	TGTGCTGCGTGGGATTGGGGGCCGTATTATAAGAAACTCTTT	CAAWDWGPYYKKLF	TRGV10	.	TRGJ1	15	-1	-1	24
5	8.678446210990384E-5	TGTGCTGCGTGGGATATAGTAGGGGAGTATAAGAAACTCTTT	CAAWDIVGEYKKLF	TRGV10	.	TRGJ1	20	-1	-1	27
5	8.678446210990384E-5	TGTGCTGCGTGGGATACGGGGTCAAGTTGGTTCAAGATATTT	CAAWDTGSSWFKIF	TRGV10	.	TRGJP1	17	-1	-1	25
5	8.678446210990384E-5	TGTGCTGCGTGGGAGGCATGTCTTTATTATAAGAAACTCTTT	CAAWEACLYYKKLF	TRGV10	.	TRGJ1	13	-1	-1	23
5	8.678446210990384E-5	TGTGCTGCGTGGGAAAAAAGGTATTATTATAAGAAACTCTTT	CAAWEKRYYYKKLF	TRGV10	.	TRGJ1	13	-1	-1	22
5	8.678446210990384E-5	TGTGCTGCGTGGATGTATACCACTGGTTGGTTCAAGATATTT	CAAWMYTTGWFKIF	TRGV10	.	TRGJP1	11	-1	-1	8
5	8.678446210990384E-5	TGTGCCTGCTGGATTTGGCCCACTGGTTGGTTCAAGATATTT	CACWIWPTGWFKIF	TRGV11	.	TRGJP1	18	-1	-1	19
5	8.678446210990384E-5	TGTGCCTGCTGGATTAGTCCAAATTATTATAAGAAACTCTTT	CACWISPNYYKKLF	TRGV11	.	TRGJ1	16	-1	-1	21
5	8.678446210990384E-5	TGTGCCTGCTGGATTAGCCCATGGTGGTATAAGAAACTCTTT	CACWISPWWYKKLF	TRGV11	.	TRGJ1	16	-1	-1	27
5	8.678446210990384E-5	TGTGCCTGCTGGATTAGGCGGTTTTATTATAAGAAACTCTTT	CACWIRRFYYKKLF	TRGV11	.	TRGJ1	18	-1	-1	23
5	8.678446210990384E-5	TGTGCCTGCTGGATTAGGCACGAGATGATTAAGAAACTCTTT	CACWIRHEMIKKLF	TRGV11	.	TRGJ1	21	-1	-1	29
5	8.678446210990384E-5	TGTGCCTGCTGGATTAGAAGGGCTGGTTGGTTCAAGATATTT	CACWIRRAGWFKIF	TRGV11	.	TRGJP1	16	-1	-1	22
5	8.678446210990384E-5	TGTGCCACCTGGGCGGTTCAAGGTGATTGGATCAAGACGTTT	CATWAVQGDWIKTF	TRGV4	.	TRGJP2	12	-1	-1	22
5	8.678446210990384E-5	TGTGCCACCTGGGCGGGATGGATTTATTATAAGAAACTCTTT	CATWAGWIYYKKLF	TRGV4	.	TRGJ1	12	-1	-1	20
5	8.678446210990384E-5	TGTGCCACCTGGGGACATAGTAGTGATTGGATCAAGACGTTT	CATWGHSSDWIKTF	TRGV2	.	TRGJP2	12	-1	-1	16
5	8.678446210990384E-5	TGTGCCACCTGGGATTGTAATGGTTATTATAAGAAACTCTTT	CATWDCNGYYKKLF	TRGV4	.	TRGJ1	14	-1	-1	23
5	8.678446210990384E-5	TGTGCCACCTGGGATGCTTGGTCCTATTATAAGAAACTCTTT	CATWDAWSYYKKLF	TRGV4	.	TRGJ1	15	-1	-1	24
5	8.678446210990384E-5	TGTGCCACCTGGGATGGGCTTTCATTTTATAAGAAACTCTTT	CATWDGLSFYKKLF	TRGV4	.	TRGJ1	18	-1	-1	23
5	8.678446210990384E-5	TGTGCCACCTGGGATGGGCTGGGGAATTATAAGAAACTCTTT	CATWDGLGNYKKLF	TRGV4	.	TRGJ1	18	-1	-1	25
5	8.678446210990384E-5	TGTGCCACCTGGGATAGGGGGTTGGGTATAGAGAAACTCTTT	CATWDRGLGIEKLF	TRGV8	.	TRGJ1	17	-1	-1	26
5	8.678446210990384E-5	TGTGCCACCTGGGACCGTGGTAGTGATTGGATCAAGACGTTT	CATWDRGSDWIKTF	TRGV2	.	TRGJP2	14	-1	-1	19
5	8.678446210990384E-5	TGTGCCACCTGGGACGGTCCGAATTATTATAAGAAACTCTTT	CATWDGPNYYKKLF	TRGV2	.	TRGJ1	19	-1	-1	19
5	8.678446210990384E-5	TGTGCCACCTGGGACGGGCTAGGTGATTGGATCAAGACGTTT	CATWDGLGDWIKTF	TRGV2	.	TRGJP2	18	-1	-1	22
5	8.678446210990384E-5	TGTGCCACCTGGGACGGGCGGGTTCGCTATAAGAAACTCTTT	CATWDGRVRYKKLF	TRGV2	.	TRGJ1	18	-1	-1	27
5	8.678446210990384E-5	TGTGCCACCTGGGACGGGCGATTGGTTCTTGAGAAACTCTTT	CATWDGRLVLEKLF	TRGV2	.	TRGJ1	18	-1	-1	31
5	8.678446210990384E-5	TGTGCCACCTGGGACGGATCTCGAACGGTGCTAAAACTCTTT	CATWDGSRTVLKLF	TRGV2	.	TRGJ1	16	-1	-1	33
5	8.678446210990384E-5	TGTGCCACCTGGGACAGCCGTAGTGATTGGATCAAGACGTTT	CATWDSRSDWIKTF	TRGV3	.	TRGJP2	16	-1	-1	19
5	8.678446210990384E-5	TGTGCCACCTGGGACAGGCTAAAGTGGACCGAGAAACTCTTT	CATWDRLKWTEKLF	TRGV5	.	TRGJ1	18	-1	-1	31
5	8.678446210990384E-5	TGTGCCACCTGGGACAGGCCCTATTATTATAAGAAACTCTTT	CATWDRPYYYKKLF	TRGV5	.	TRGJ1	19	-1	-1	22
5	8.678446210990384E-5	TGTGCCACCTGGGACAGGCCACGATTTTTGGAGAAACTCTTT	CATWDRPRFLEKLF	TRGV3	.	TRGJ1	19	-1	-1	31
5	8.678446210990384E-5	TGTGCCACCTGGGACAGGGTAAGGGTTGATAAGAAACTCTTT	CATWDRVRVDKKLF	TRGV5	.	TRGJ1	17	-1	-1	28
5	8.678446210990384E-5	TGTGCCACCTGGGAACTAAGTAGTGATTGGATCAAGACGTTT	CATWELSSDWIKTF	TRGV2	.	TRGJP2	13	-1	-1	18
5	8.678446210990384E-5	TGTGCCACCTGGGAAGGAGGTAGTGATTGGATCAAGACGTTT	CATWEGGSDWIKTF	TRGV2	.	TRGJP2	16	-1	-1	19
5	8.678446210990384E-5	TGTGCCACCTGGACAAAATATCGGGATTATAAGAAACTCTTT	CATWTKYRDYKKLF	TRGV4	.	TRGJ1	11	-1	-1	25
5	8.678446210990384E-5	TGTGCCACCTGGAAAAAGGGCGGTGATTGGATCAAGACGTTT	CATWKKGGDWIKTF	TRGV2	.	TRGJP2	11	-1	-1	22
5	8.678446210990384E-5	TGTGCTGCGTTCCGAATCAATTATTATAAGAAACTCTTT	CAAFRINYYKKLF	TRGV10	.	TRGJ1	9	-1	-1	18
5	8.678446210990384E-5	TGTGCTGCGTGGGGTCTCCATTATTATAAGAAACTCTTT	CAAWGLHYYKKLF	TRGV10	.	TRGJ1	12	-1	-1	19
5	8.678446210990384E-5	TGTGCTGCGTGGGGGCTGGGTTATTATAAGAAACTCTTT	CAAWGLGYYKKLF	TRGV10	.	TRGJ1	12	-1	-1	20
5	8.678446210990384E-5	TGTGCTGCGTGGGATTTTGGGAATTATAAGAAACTCTTT	CAAWDFGNYKKLF	TRGV10	.	TRGJ1	15	-1	-1	22
5	8.678446210990384E-5	TGTGCTGCGTGGGATTACCGTTATTATAAGAAACTCTTT	CAAWDYRYYKKLF	TRGV10	.	TRGJ1	17	-1	-1	20
5	8.678446210990384E-5	TGTGCTGCGTGGGATAGTGGTGATTATAAGAAACTCTTT	CAAWDSGDYKKLF	TRGV10	.	TRGJ1	14	-1	-1	22
5	8.678446210990384E-5	TGTGCTGCGTGGGACATGGAACGGAATAAGAAACTCTTT	CAAWDMERNKKLF	TRGV10	.	TRGJ1	13	-1	-1	25
5	8.678446210990384E-5	TGTGCTGCGTGGGAGCTGAATTATTATAAGAAACTCTTT	CAAWELNYYKKLF	TRGV10	.	TRGJ1	13	-1	-1	17
5	8.678446210990384E-5	TGTGCTGCGTGGATAAACGGTTATTATAAGAAACTCTTT	CAAWINGYYKKLF	TRGV10	.	TRGJ1	11	-1	-1	20
5	8.678446210990384E-5	TGTGCCTGCTGGATTTGTAGTGATTGGATCAAGACGTTT	CACWICSDWIKTF	TRGV11	.	TRGJP2	14	-1	-1	16
5	8.678446210990384E-5	TGTGCCTGCTGGATTGGGTATTATTATAAGAAACTCTTT	CACWIGYYYKKLF	TRGV11	.	TRGJ1	17	-1	-1	19
5	8.678446210990384E-5	TGTGCCTGCTGGATTAGGCTATATTATAAGAAACTCTTT	CACWIRLYYKKLF	TRGV11	.	TRGJ1	18	-1	-1	21
5	8.678446210990384E-5	TGTGCCTGCTGGATTAGATGGGGGGATAAGAAACTCTTT	CACWIRWGDKKLF	TRGV11	.	TRGJ1	16	-1	-1	25
5	8.678446210990384E-5	TGTGCCTGCTGGATTAGACCCCCGAATAAGAAACTCTTT	CACWIRPPNKKLF	TRGV11	.	TRGJ1	16	-1	-1	25
5	8.678446210990384E-5	TGTGCCTGCTGGATCGGAAGAGATTATAAGAAACTCTTT	CACWIGRDYKKLF	TRGV11	.	TRGJ1	13	-1	-1	22
5	8.678446210990384E-5	TGTGCCTGCCATCGGGCGAATTATTATAAGAAACTCTTT	CACHRANYYKKLF	TRGV11	.	TRGJ1	8	-1	-1	16
5	8.678446210990384E-5	TGTGCCACCTGGTACAGTAGTGATTGGATCAAGACGTTT	CATWYSSDWIKTF	TRGV4	.	TRGJP2	11	-1	-1	12
5	8.678446210990384E-5	TGTGCCACCTGGGTTAGTAGTGATTGGATCAAGACGTTT	CATWVSSDWIKTF	TRGV8	.	TRGJP2	16	-1	-1	14
5	8.678446210990384E-5	TGTGCCACCTGGGCAGGTCATCGTCGGTTCAAGATATTT	CATWAGHRRFKIF	TRGV7	.	TRGJP1	16	-1	-1	22
5	8.678446210990384E-5	TGTGCCACCTGGGGCCGGGGGTATTATAAGAAACTCTTT	CATWGRGYYKKLF	TRGV4	.	TRGJ1	12	-1	-1	21
5	8.678446210990384E-5	TGTGCCACCTGGGATTTACCTTATTATAAGAAACTCTTT	CATWDLPYYKKLF	TRGV4	.	TRGJ1	14	-1	-1	20
5	8.678446210990384E-5	TGTGCCACCTGGGATCCCGCCCCCACCAAGAAACTCTTT	CATWDPAPTKKLF	TRGV8	.	TRGJ1	14	-1	-1	27
5	8.678446210990384E-5	TGTGCCACCTGGGATGGGCCTCGGTATAAGAAACTCTTT	CATWDGPRYKKLF	TRGV4	.	TRGJ1	19	-1	-1	24
5	8.678446210990384E-5	TGTGCCACCTGGGATGGGGAGCGGGGTAAGAAACTCTTT	CATWDGERGKKLF	TRGV4	.	TRGJ1	17	-1	-1	26
5	8.678446210990384E-5	TGTGCCACCTGGGATAGGCCGGGCTATAAGAAACTCTTT	CATWDRPGYKKLF	TRGV8	.	TRGJ1	19	-1	-1	24
5	8.678446210990384E-5	TGTGCCACCTGGGATAAGTGGAGTTATAAGAAACTCTTT	CATWDKWSYKKLF	TRGV8	.	TRGJ1	15	-1	-1	23
5	8.678446210990384E-5	TGTGCCACCTGGGACCCACCTGGTTGGTTCAAGATATTT	CATWDPPGWFKIF	TRGV5	.	TRGJP1	14	-1	-1	15
5	8.678446210990384E-5	TGTGCCACCTGGGACCGATTCTATTATAAGAAACTCTTT	CATWDRFYYKKLF	TRGV5	.	TRGJ1	14	-1	-1	21
5	8.678446210990384E-5	TGTGCCACCTGGGACGTTAGTGATTGGATCAAGACGTTT	CATWDVSDWIKTF	TRGV3	.	TRGJP2	14	-1	-1	17
5	8.678446210990384E-5	TGTGCCACCTGGGACGGGTCTTATTATAAGAAACTCTTT	CATWDGSYYKKLF	TRGV3	.	TRGJ1	20	-1	-1	20
5	8.678446210990384E-5	TGTGCCACCTGGGACGGGCTTTGGTATAAGAAACTCTTT	CATWDGLWYKKLF	TRGV2	.	TRGJ1	18	-1	-1	24
5	8.678446210990384E-5	TGTGCCACCTGGGACGGGCTCTCGTATAAGAAACTCTTT	CATWDGLSYKKLF	TRGV2	.	TRGJ1	18	-1	-1	24
5	8.678446210990384E-5	TGTGCCACCTGGGACGGGCGTGGTTATAAGAAACTCTTT	CATWDGRGYKKLF	TRGV2	.	TRGJ1	18	-1	-1	23
5	8.678446210990384E-5	TGTGCCACCTGGGACGGGCGGGGTTATAAGAAACTCTTT	CATWDGRGYKKLF	TRGV2	.	TRGJ1	18	-1	-1	23
5	8.678446210990384E-5	TGTGCCACCTGGGACGGGATTTATTATAAGAAACTCTTT	CATWDGIYYKKLF	TRGV3	.	TRGJ1	17	-1	-1	17
5	8.678446210990384E-5	TGTGCCACCTGGGACGGAACGTCTTATAAGAAACTCTTT	CATWDGTSYKKLF	TRGV7	.	TRGJ1	14	-1	-1	23
5	8.678446210990384E-5	TGTGCCACCTGGGACGAGGATTATTATAAGAAACTCTTT	CATWDEDYYKKLF	TRGV5	.	TRGJ1	18	-1	-1	19
5	8.678446210990384E-5	TGTGCCACCTGGGACATGTCAAATTATAAGAAACTCTTT	CATWDMSNYKKLF	TRGV5	.	TRGJ1	15	-1	-1	22
5	8.678446210990384E-5	TGTGCCACCTGGGACAGCGCAGGTAATAAGAAACTCTTT	CATWDSAGNKKLF	TRGV5	.	TRGJ1	16	-1	-1	25
5	8.678446210990384E-5	TGTGCCACCTGGGACAGGCCGGGTTATAAGAAACTCTTT	CATWDRPGYKKLF	TRGV5	.	TRGJ1	19	-1	-1	23
5	8.678446210990384E-5	TGTGCCACCTGGGACAGGCGGGATTATAAGAAACTCTTT	CATWDRRDYKKLF	TRGV5	.	TRGJ1	18	-1	-1	22
5	8.678446210990384E-5	TGTGCCACCTGGGACAGGCAATCTTATAAGAAACTCTTT	CATWDRQSYKKLF	TRGV5	.	TRGJ1	18	-1	-1	23
5	8.678446210990384E-5	TGTGCCACCTGGGAGGACCATTATTATAAGAAACTCTTT	CATWEDHYYKKLF	TRGV2	.	TRGJ1	13	-1	-1	19
5	8.678446210990384E-5	TGTGCCACCTGGGAGGAGGTTTATTATAAGAAACTCTTT	CATWEEVYYKKLF	TRGV4	.	TRGJ1	13	-1	-1	20
5	8.678446210990384E-5	TGCGCCTTGTGGGAGGAAATCATTTATAAGAAACTCTTT	CALWEEIIYKKLF	TRGV9	.	TRGJ1	15	-1	-1	23
5	8.678446210990384E-5	TGTGCTGCGTGGTCCCCTTATTATAAGAAACTCTTT	CAAWSPYYKKLF	TRGV10	.	TRGJ1	11	-1	-1	17
5	8.678446210990384E-5	TGTGCTGCGTGGGATCTTAGATGGTTCAAGATATTT	CAAWDLRWFKIF	TRGV10	.	TRGJP1	14	-1	-1	21
5	8.678446210990384E-5	TGTGCTGCGTGGGATAGGTATTATAAGAAACTCTTT	CAAWDRYYKKLF	TRGV10	.	TRGJ1	14	-1	-1	18
5	8.678446210990384E-5	TGTGCTGCGTGGGAACTTTATTATAAGAAACTCTTT	CAAWELYYKKLF	TRGV10	.	TRGJ1	13	-1	-1	17
5	8.678446210990384E-5	TGTGCTGCGTGGATAAATTATTATAAGAAACTCTTT	CAAWINYYKKLF	TRGV10	.	TRGJ1	11	-1	-1	15
5	8.678446210990384E-5	TGTGCCTGCTGGATTACCTATTATAAGAAACTCTTT	CACWITYYKKLF	TRGV11	.	TRGJ1	15	-1	-1	18
5	8.678446210990384E-5	TGTGCCTGCTGGATTAGCCCCTATAAGAAACTCTTT	CACWISPYKKLF	TRGV11	.	TRGJ1	16	-1	-1	21
5	8.678446210990384E-5	TGTGCCTGCTGGATTAGGCAATATAAGAAACTCTTT	CACWIRQYKKLF	TRGV11	.	TRGJ1	19	-1	-1	21
5	8.678446210990384E-5	TGTGCCTGCTGGATTAGGAGGGGTTCCAAACTCTTT	CACWIRRGSKLF	TRGV11	.	TRGJ1	17	-1	-1	27
5	8.678446210990384E-5	TGTGCCTGCTGGATCCGTGGTTGGTTCAAGATATTT	CACWIRGWFKIF	TRGV11	.	TRGJP1	13	-1	-1	17
5	8.678446210990384E-5	TGTGCCTGCTGGACCGAGGCCTATAAGAAACTCTTT	CACWTEAYKKLF	TRGV11	.	TRGJ1	12	-1	-1	21
5	8.678446210990384E-5	TGTGCCACCTGGGCTTTTGGGTATAAGAAACTCTTT	CATWAFGYKKLF	TRGV3	.	TRGJ1	12	-1	-1	21
5	8.678446210990384E-5	TGTGCCACCTGGGGCGGTGGTTGGTTCAAGATATTT	CATWGGGWFKIF	TRGV5P	.	TRGJP1	14	-1	-1	17
5	8.678446210990384E-5	TGTGCCACCTGGGGCAATTATTATAAGAAACTCTTT	CATWGNYYKKLF	TRGV3	.	TRGJ1	15	-1	-1	15
5	8.678446210990384E-5	TGTGCCACCTGGGGGGATTATTATAAGAAACTCTTT	CATWGDYYKKLF	TRGV8	.	TRGJ1	12	-1	-1	16
5	8.678446210990384E-5	TGTGCCACCTGGGATTCTTGTTATAAGAAACTCTTT	CATWDSCYKKLF	TRGV4	.	TRGJ1	14	-1	-1	17
5	8.678446210990384E-5	TGTGCCACCTGGGATTCAGATTATAAGAAACTCTTT	CATWDSDYKKLF	TRGV8	.	TRGJ1	14	-1	-1	19
5	8.678446210990384E-5	TGTGCCACCTGGGATCTTTATTATAAGAAACTCTTT	CATWDLYYKKLF	TRGV4	.	TRGJ1	14	-1	-1	17
5	8.678446210990384E-5	TGTGCCACCTGGGATGGGCCGGCGGAGAAACTCTTT	CATWDGPAEKLF	TRGV4	.	TRGJ1	19	-1	-1	25
5	8.678446210990384E-5	TGTGCCACCTGGGATATTACGGATAAGAAACTCTTT	CATWDITDKKLF	TRGV8	.	TRGJ1	15	-1	-1	22
5	8.678446210990384E-5	TGTGCCACCTGGGACCGTGGTTGGTTCAAGATATTT	CATWDRGWFKIF	TRGV8	.	TRGJP1	13	-1	-1	17
5	8.678446210990384E-5	TGTGCCACCTGGGACGGGTCGAGGCCGAAACTCTTT	CATWDGSRPKLF	TRGV7	.	TRGJ1	17	-1	-1	26
5	8.678446210990384E-5	TGTGCCACCTGGGACGGGCTCCCGGAGAAACTCTTT	CATWDGLPEKLF	TRGV2	.	TRGJ1	18	-1	-1	25
5	8.678446210990384E-5	TGTGCCACCTGGGACGGGCCTTATAAGAAACTCTTT	CATWDGPYKKLF	TRGV2	.	TRGJ1	19	-1	-1	20
5	8.678446210990384E-5	TGTGCCACCTGGGACGGGCCCGATAAGAAACTCTTT	CATWDGPDKKLF	TRGV2	.	TRGJ1	21	-1	-1	22
5	8.678446210990384E-5	TGTGCCACCTGGGACGAGCTTGGGAAGAAACTCTTT	CATWDELGKKLF	TRGV2	.	TRGJ1	18	-1	-1	24
5	8.678446210990384E-5	TGTGCCACCTGGGACAGGCCTCCTAAGAAACTCTTT	CATWDRPPKKLF	TRGV5	.	TRGJ1	20	-1	-1	23
5	8.678446210990384E-5	TGTGCCACCTGGGACAGGGGTTATAAGAAACTCTTT	CATWDRGYKKLF	TRGV3	.	TRGJ1	17	-1	-1	20
5	8.678446210990384E-5	TGTGCCACCTGGGAGTATTATTATAAGAAACTCTTT	CATWEYYYKKLF	TRGV4	.	TRGJ1	13	-1	-1	16
5	8.678446210990384E-5	TGTGCCACCTGGGAAGACGGGCGGGCGAAACTCTTT	CATWEDGRAKLF	TRGV2	.	TRGJ1	13	-1	-1	26
5	8.678446210990384E-5	TGTGCCACACGGAGTAGTGATTGGATCAAGACGTTT	CATRSSDWIKTF	TRGV2	.	TRGJP2	7	-1	-1	12
5	8.678446210990384E-5	TGTGCCAACTACGGTAGTGATTGGATCAAGACGTTT	CANYGSDWIKTF	TRGV8	.	TRGJP2	9	-1	-1	13
5	8.678446210990384E-5	TGTGCTGCGTGTATTTATTATAAGAAACTCTTT	CAACIYYKKLF	TRGV10	.	TRGJ1	10	-1	-1	14
5	8.678446210990384E-5	TGTGCTGCGTGCCTAAAAGGAGGGAAACTCTTT	CAACLKGGKLF	TRGV10	.	TRGJ1	10	-1	-1	23
5	8.678446210990384E-5	TGTGCTGCGTGGGATTACCGAAGGGAACTCTTT	CAAWDYRRELF	TRGV10	.	TRGJ1	17	-1	-1	25
5	8.678446210990384E-5	TGTGCCTTGTGGGAGGTGAGGGGGAAACTCTTT	CALWEVRGKLF	TRGV9	.	TRGJ1	17	-1	-1	23
5	8.678446210990384E-5	TGTGCCTGCTGGCCGGGCCGTAAGAAACTCTTT	CACWPGRKKLF	TRGV11	.	TRGJ1	11	-1	-1	20
5	8.678446210990384E-5	TGTGCCTGCTGGATTAGTTATAAGAAACTCTTT	CACWISYKKLF	TRGV11	.	TRGJ1	16	-1	-1	12
5	8.678446210990384E-5	TGTGCCACCTGGCCCCGAGGGAAGAAACTCTTT	CATWPRGKKLF	TRGV4	.	TRGJ1	11	-1	-1	21
5	8.678446210990384E-5	TGTGCCACCTGGGTTTATTATAAGAAACTCTTT	CATWVYYKKLF	TRGV3	.	TRGJ1	12	-1	-1	14
5	8.678446210990384E-5	TGTGCCACCTGGGGAGTTATTAAGAAACTCTTT	CATWGVIKKLF	TRGV8	.	TRGJ1	12	-1	-1	16
5	8.678446210990384E-5	TGTGCCACCTGGGGAAATTATAAGAAACTCTTT	CATWGNYKKLF	TRGV5	.	TRGJ1	12	-1	-1	16
5	8.678446210990384E-5	TGTGCCACCTGGGATTTCTATAAGAAACTCTTT	CATWDFYKKLF	TRGV4	.	TRGJ1	14	-1	-1	18
5	8.678446210990384E-5	TGTGCCACCTGGGATCATTATAAGAAACTCTTT	CATWDHYKKLF	TRGV8	.	TRGJ1	14	-1	-1	13
5	8.678446210990384E-5	TGTGCCACCTGGGATGGGCAGGGGGAACTCTTT	CATWDGQGELF	TRGV4	.	TRGJ1	18	-1	-1	25
5	8.678446210990384E-5	TGTGCCACCTGGGACGGGCCGTGGAAACTCTTT	CATWDGPWKLF	TRGV2	.	TRGJ1	19	-1	-1	23
5	8.678446210990384E-5	TGTGCCACCTGGGACGGACGAAAGAAACTCTTT	CATWDGRKKLF	TRGV2	.	TRGJ1	16	-1	-1	21
5	8.678446210990384E-5	TGTGCCACCTGGGACATTGGTAAGAAACTCTTT	CATWDIGKKLF	TRGV5	.	TRGJ1	15	-1	-1	20
5	8.678446210990384E-5	TGTGCCACCTGGGACATTAATAAGAAACTCTTT	CATWDINKKLF	TRGV5	.	TRGJ1	15	-1	-1	15
5	8.678446210990384E-5	TGTGCCACCTGGGACAGGCCCTGGGAACTCTTT	CATWDRPWELF	TRGV3	.	TRGJ1	19	-1	-1	25
5	8.678446210990384E-5	TGTGCCACCTGGGACAGGCGGGGGAAACTCTTT	CATWDRRGKLF	TRGV5	.	TRGJ1	18	-1	-1	23
5	8.678446210990384E-5	TGTGCCACCTGGGACAGGCGGGAGAAACTCTTT	CATWDRREKLF	TRGV7	.	TRGJ1	18	-1	-1	22
5	8.678446210990384E-5	TGTGCCACCTGGGACAGAGGAGAGAAACTCTTT	CATWDRGEKLF	TRGV7	.	TRGJ1	16	-1	-1	22
5	8.678446210990384E-5	TGTGCCACCTGGACCCATTATAAGAAACTCTTT	CATWTHYKKLF	TRGV2	.	TRGJ1	11	-1	-1	16
5	8.678446210990384E-5	TGTGCCACCCCGTCTTATTATAAGAAACTCTTT	CATPSYYKKLF	TRGV5	.	TRGJ1	8	-1	-1	14
5	8.678446210990384E-5	TGTGCGAAAAGGCTACATTATAAGAAACTCTTT	CAKRLHYKKLF	TRGV11	.	TRGJ1	4	-1	-1	16
5	8.678446210990384E-5	TGTGCTGCGTCGATAGTGGAGAAACTCTTT	CAASIVEKLF	TRGV10	.	TRGJ1	9	-1	-1	19
5	8.678446210990384E-5	TGTGCTGCGTGGGTAGGGAAGAAACTCTTT	CAAWVGKKLF	TRGV10	.	TRGJ1	12	-1	-1	18
5	8.678446210990384E-5	TGTGCTGCGTGGGGGTACGAGAAACTCTTT	CAAWGYEKLF	TRGV10	.	TRGJ1	18	-1	-1	19
5	8.678446210990384E-5	TGTGCTGCGTGGGACCTTAAGAAACTCTTT	CAAWDLKKLF	TRGV10	.	TRGJ1	13	-1	-1	17
5	8.678446210990384E-5	TGTGCTGCGTGGATTCAGGAGAAACTCTTT	CAAWIQEKLF	TRGV10	.	TRGJ1	14	-1	-1	19
5	8.678446210990384E-5	TGTGCTGCGTGGAAATCAGAGGGACTCTTT	CAAWKSEGLF	TRGV10	.	TRGJ1	11	-1	-1	23
5	8.678446210990384E-5	TGTGCTGCGGCCATGCTAGGGAAACTCTTT	CAAAMLGKLF	TRGV10	.	TRGJ1	8	-1	-1	20
5	8.678446210990384E-5	TGTGCTAACTGCGCCAGTAAGAAACTCTTT	CANCASKKLF	TRGV2	.	TRGJ1	10	-1	-1	17
5	8.678446210990384E-5	TGTGCCACCTGGTACCCTAAGAAACTCTTT	CATWYPKKLF	TRGV5	.	TRGJ1	14	-1	-1	17
5	8.678446210990384E-5	TGTGCCACCTGGGCCCCTTATATACTCTTT	CATWAPYILF	TRGV3	.	TRGJ1	12	-1	-1	23
5	8.678446210990384E-5	TGTGCCACCTGGGCGGGGTGGAAACTCTTT	CATWAGWKLF	TRGV2	.	TRGJ1	16	-1	-1	20
5	8.678446210990384E-5	TGTGCCACCTGGGGACCTAAGAAACTCTTT	CATWGPKKLF	TRGV8	.	TRGJ1	12	-1	-1	17
5	8.678446210990384E-5	TGTGCCACCTGGGATGTCGGGAAACTCTTT	CATWDVGKLF	TRGV4	.	TRGJ1	15	-1	-1	20
5	8.678446210990384E-5	TGTGCCACCTGGGATGGTAAGAAACTCTTT	CATWDGKKLF	TRGV4	.	TRGJ1	16	-1	-1	17
5	8.678446210990384E-5	TGTGCCACCTGGGATATGGCGAAACTCTTT	CATWDMAKLF	TRGV8	.	TRGJ1	19	-1	-1	20
5	8.678446210990384E-5	TGTGCCACCTGGGATAATAAGAAACTCTTT	CATWDNKKLF	TRGV8	.	TRGJ1	15	-1	-1	13
5	8.678446210990384E-5	TGTGCCACCTGGGACCTTGGGAAACTCTTT	CATWDLGKLF	TRGV7	.	TRGJ1	14	-1	-1	20
5	8.678446210990384E-5	TGTGCCACCTGGGACCTAATGAGGCTCTTT	CATWDLMRLF	TRGV4	.	TRGJ1	13	-1	-1	24
5	8.678446210990384E-5	TGTGCCACCTGGGACCCTAAGAAACTCTTT	CATWDPKKLF	TRGV8	.	TRGJ1	13	-1	-1	17
5	8.678446210990384E-5	TGTGCCACCTGGGACGGGCCCGGGCTCTTT	CATWDGPGLF	TRGV2	.	TRGJ1	21	-1	-1	24
5	8.678446210990384E-5	TGTGCCACCTGGGACAGCGGCCGACTCTTT	CATWDSGRLF	TRGV3	.	TRGJ1	16	-1	-1	23
5	8.678446210990384E-5	TGTGCCACCTGGGACAGGCGGGAACTCTTT	CATWDRRELF	TRGV5	.	TRGJ1	18	-1	-1	22
5	8.678446210990384E-5	TGTGCCACCTGGGACAGGGAGAAACTCTTT	CATWDREKLF	TRGV3	.	TRGJ1	17	-1	-1	19
5	8.678446210990384E-5	TGTGCCACCCTCACTGACGAGAAACTCTTT	CATLTDEKLF	TRGV8	.	TRGJ1	8	-1	-1	19
5	8.678446210990384E-5	TGTGCCACGCTGGCTAATAAGAAACTCTTT	CATLANKKLF	TRGV4	.	TRGJ1	12	-1	-1	16
5	8.678446210990384E-5	TGTGCCTGCTCTTATAAGAAACTCTTT	CACSYKKLF	TRGV11	.	TRGJ1	9	-1	-1	11
5	8.678446210990384E-5	TGTGCCTGCAAAAATAAGAAACTCTTT	CACKNKKLF	TRGV11	.	TRGJ1	8	-1	-1	13
5	8.678446210990384E-5	TGTGCCACCTGGCCTAAGAAACTCTTT	CATWPKKLF	TRGV4	.	TRGJ1	11	-1	-1	14
5	8.678446210990384E-5	TGTGCCACCTGGGACAAGAAACTCTTT	CATWDKKLF	TRGV8	.	TRGJ1	13	-1	-1	15
5	8.678446210990384E-5	TGTGCCACCTGGAGGTTGAGGCTCTTT	CATWRLRLF	TRGV5	.	TRGJ1	11	-1	-1	21
5	8.678446210990384E-5	TGTGCCACCCGGGCGCGGAAACTCTTT	CATRARKLF	TRGV5	.	TRGJ1	12	-1	-1	17
5	8.678446210990384E-5	TGTGCCACCGCCCGGATAAGGCTCTTT	CATARIRLF	TRGV8	.	TRGJ1	8	-1	-1	21
5	8.678446210990384E-5	TGTGCCACGACGTCCAAGAAACTCTTT	CATTSKKLF	TRGV4	.	TRGJ1	7	-1	-1	15
5	8.678446210990384E-5	TGTGGCCGCGGCGTGGTGAAACTCTTT	CGRGVVKLF	TRGV4	.	TRGJ1	3	-1	-1	17
5	8.678446210990384E-5	TGTGCCTTGTGGGAAAAGGAGTTG	CALWEKEL	TRGV9	.	TRGJ1	13	-1	-1	21
5	8.678446210990384E-5	TGTGCCTGCGCCCCTTTTCTCTTT	CACAPFLF	TRGV11	.	TRGJ1	8	-1	-1	18
5	8.678446210990384E-5	TGTGCCACCTGGAAGAAACTCTTT	CATWKKLF	TRGV8	.	TRGJ1	11	-1	-1	12
5	8.678446210990384E-5	TGTGCCACCCTTTTGGTACTCTTT	CATLLVLF	TRGV4	.	TRGJ1	8	-1	-1	17
5	8.678446210990384E-5	TGTGCCACCCGGAAGAAACTCTTT	CATRKKLF	TRGV4	.	TRGJ1	11	-1	-1	12
5	8.678446210990384E-5	TGTGCCACCGGCAAGAAACTCTTT	CATGKKLF	TRGV7	.	TRGJ1	8	-1	-1	12
5	8.678446210990384E-5	TGTGCCACCATAGGGAAACTCTTT	CATIGKLF	TRGV4	.	TRGJ1	15	-1	-1	14
5	8.678446210990384E-5	TGTGCCACCTGGGTGCTCTTT	CATWVLF	TRGV4	.	TRGJ1	12	-1	-1	15
5	8.678446210990384E-5	TGTGTACTCTTT	CVLF	TRGV5	.	TRGJ1	3	-1	-1	5
4	6.942756968792307E-5	TGTGCCACCTGGGACGGGCCAGGTAGTATGTATGTAAGGCATCGTTTTGTGAAGAAACTCTTT	CATWDGPGSMYVRHRFVKKLF	TRGV2	.	TRGJ1	19	-1	-1	51
4	6.942756968792307E-5	TGTGCCACCTGGGATCCTATCACCCTAATTATTAAAGGCCTTACCCATAAGAAACTCTTT	CATWDPITLIIKGLTHKKLF	TRGV8	.	TRGJ1	14	-1	-1	46
4	6.942756968792307E-5	TGTGCTGCGTGGGATTTTGGATTTGGTGGACATAGTAGTGATTGGATCAAGACGTTT	CAAWDFGFGGHSSDWIKTF	TRGV10	.	TRGJP2	15	-1	-1	31
4	6.942756968792307E-5	TGTGCCTGCTGGATTAGGCACTTCGGGAACCGGTTGCAGACAAGTGGGAAACTCTTT	CACWIRHFGNRLQTSGKLF	TRGV11	.	TRGJ1	20	-1	-1	47
4	6.942756968792307E-5	TGTGCCTGCTGGATTAGGCACGAACACTCCCCCCCGATTTATTATAAGAAACTCTTT	CACWIRHEHSPPIYYKKLF	TRGV11	.	TRGJ1	21	-1	-1	34
4	6.942756968792307E-5	TGTGCCTTGTGGGAGGTGCAAGGTGGGGGGGGTAGTGATTGGATCAAGACGTTT	CALWEVQGGGGSDWIKTF	TRGV9	.	TRGJP2	19	-1	-1	31
4	6.942756968792307E-5	TGTGCCTGCTGGATTAGGCACGTTAGTCGCGTTAGTGATTGGATCAAGACGTTT	CACWIRHVSRVSDWIKTF	TRGV11	.	TRGJP2	22	-1	-1	32
4	6.942756968792307E-5	TGTGCCTGCTGGATTAGGCACGTGATGAATAGTAGTGATTGGATCAAGACGTTT	CACWIRHVMNSSDWIKTF	TRGV11	.	TRGJP2	23	-1	-1	28
4	6.942756968792307E-5	TGTGCCACCTGGGAGGGGGGCCTCCAGATTTCGAATTATTATAAGAAACTCTTT	CATWEGGLQISNYYKKLF	TRGV2	.	TRGJ1	17	-1	-1	29
4	6.942756968792307E-5	TGTGCTCCCCGGGAAGCACAATGGGGGCTCACTGGTTGGTTCAAGATATTT	CAPREAQWGLTGWFKIF	TRGV10	.	TRGJP1	5	-1	-1	29
4	6.942756968792307E-5	TGTGCTGCGTGGGATATCAAAGCTGGTCATTTTTATTATAAGAAACTCTTT	CAAWDIKAGHFYYKKLF	TRGV10	.	TRGJ1	14	-1	-1	32
4	6.942756968792307E-5	TGTGCCTGCTGGATTAGGCTTCCAAATACCACTGGTTGGTTCAAGATATTT	CACWIRLPNTTGWFKIF	TRGV11	.	TRGJP1	18	-1	-1	25
4	6.942756968792307E-5	TGTGCCTGCTGGATTAGGCACGTTGCCCCGAATTATTATAAGAAACTCTTT	CACWIRHVAPNYYKKLF	TRGV11	.	TRGJ1	26	-1	-1	28
4	6.942756968792307E-5	TGTGCCACCTGGGATAGGCTTCCCTTATGTAGTGATTGGATCAAGACGTTT	CATWDRLPLCSDWIKTF	TRGV8	.	TRGJP2	23	-1	-1	25
4	6.942756968792307E-5	TGTGCCACCTGGGACGGCAGTCTGGGGACCACTGGTTGGTTCAAGATATTT	CATWDGSLGTTGWFKIF	TRGV2	.	TRGJP1	16	-1	-1	27
4	6.942756968792307E-5	TGTGCCACCTGGGACGGGCTAGTGGAGTTGGGCAAAAAAATCAAGGTATTT	CATWDGLVELGKKIKVF	TRGV2	.	TRGJP	18	-1	-1	24
4	6.942756968792307E-5	TGTGCCACCTGGGACGGGCCGTACGAAACCACTGGTTGGTTCAAGATATTT	CATWDGPYETTGWFKIF	TRGV2	.	TRGJP1	19	-1	-1	27
4	6.942756968792307E-5	TGTGCCACCTGGGACGGGCCGCCTGGGGATTCTTTATATAAGAAACTCTTT	CATWDGPPGDSLYKKLF	TRGV2	.	TRGJ1	19	-1	-1	33
4	6.942756968792307E-5	TGTGCCACCTGGGACGGGCGTCTGAATACCACTGGTTGGTTCAAGATATTT	CATWDGRLNTTGWFKIF	TRGV2	.	TRGJP1	18	-1	-1	25
4	6.942756968792307E-5	TGTGCCACCTGGGACGGGCGGGTCCTTAGTAGTGATTGGATCAAGACGTTT	CATWDGRVLSSDWIKTF	TRGV2	.	TRGJP2	24	-1	-1	26
4	6.942756968792307E-5	TGTGCCACCTGGGACGGACCCGCGCATACCACTGGTTGGTTCAAGATATTT	CATWDGPAHTTGWFKIF	TRGV2	.	TRGJP1	21	-1	-1	25
4	6.942756968792307E-5	TGTGCCACCTGGGACAGCCCCGGGGGGAGTAGTGATTGGATCAAGACGTTT	CATWDSPGGSSDWIKTF	TRGV3	.	TRGJP2	19	-1	-1	27
4	6.942756968792307E-5	TGTGCCACCTGGGACAGGCCCACCCGGGTCGTATATTATAAGAAACTCTTT	CATWDRPTRVVYYKKLF	TRGV3	.	TRGJ1	19	-1	-1	33
4	6.942756968792307E-5	TGTGCCACCTGGGACAGGAAAGCCCCCACACCTTATTATAAGAAACTCTTT	CATWDRKAPTPYYKKLF	TRGV3	.	TRGJ1	17	-1	-1	32
4	6.942756968792307E-5	TGTGCCACCTGGGAGGAGGGGGATTATACCACTGGTTGGTTCAAGATATTT	CATWEEGDYTTGWFKIF	TRGV2	.	TRGJP1	13	-1	-1	24
4	6.942756968792307E-5	TGTGCCACCCGGAAGAGAGGCCTGCTTTCGAATTATTATAAGAAACTCTTT	CATRKRGLLSNYYKKLF	TRGV2	.	TRGJ1	11	-1	-1	26
4	6.942756968792307E-5	TGTGCTGCGTGGTCCGTTTCATGTCGGAATTATTATAAGAAACTCTTT	CAAWSVSCRNYYKKLF	TRGV10	.	TRGJ1	11	-1	-1	26
4	6.942756968792307E-5	TGTGCTGCGTGGGATTCCACCTATACCACTGGTTGGTTCAAGATATTT	CAAWDSTYTTGWFKIF	TRGV10	.	TRGJP1	15	-1	-1	21
4	6.942756968792307E-5	TGTGCTGCGTGGGATTATGTTAGCTGGTTCGGTTGGTTCAAGATATTT	CAAWDYVSWFGWFKIF	TRGV10	.	TRGJP1	19	-1	-1	30
4	6.942756968792307E-5	TGTGCCTGCTGGTCTAACTTTCATGCCACTGGTTGGTTCAAGATATTT	CACWSNFHATGWFKIF	TRGV11	.	TRGJP1	11	-1	-1	22
4	6.942756968792307E-5	TGTGCCTGCTGGATTAGCCCTCAGCACCTTTATTATAAGAAACTCTTT	CACWISPQHLYYKKLF	TRGV11	.	TRGJ1	16	-1	-1	29
4	6.942756968792307E-5	TGTGCCTGCTGGATTAGGCTAATTTGGAATTATTATAAGAAACTCTTT	CACWIRLIWNYYKKLF	TRGV11	.	TRGJ1	18	-1	-1	19
4	6.942756968792307E-5	TGTGCCTGCTGGATTAGGCCAGATACCACTGGTTGGTTCAAGATATTT	CACWIRPDTTGWFKIF	TRGV11	.	TRGJP1	18	-1	-1	22
4	6.942756968792307E-5	TGTGCCTGCTGGATTAGGCACCCTCCGTGGCATTATAAGAAACTCTTT	CACWIRHPPWHYKKLF	TRGV11	.	TRGJ1	20	-1	-1	31
4	6.942756968792307E-5	TGTGCCTGCTGGATTAGGCACGGAGGAACTGGTTGGTTCAAGATATTT	CACWIRHGGTGWFKIF	TRGV11	.	TRGJP1	21	-1	-1	27
4	6.942756968792307E-5	TGTGCCACCTGGGATCTCAATGTCGCGAATTATTATAAGAAACTCTTT	CATWDLNVANYYKKLF	TRGV4	.	TRGJ1	14	-1	-1	25
4	6.942756968792307E-5	TGTGCCACCTGGGATGGACGGAATACCACTGGTTGGTTCAAGATATTT	CATWDGRNTTGWFKIF	TRGV4	.	TRGJP1	16	-1	-1	22
4	6.942756968792307E-5	TGTGCCACCTGGGATAGTCGCGGGGCAATTTATTATAAGAAACTCTTT	CATWDSRGAIYYKKLF	TRGV8	.	TRGJ1	16	-1	-1	29
4	6.942756968792307E-5	TGTGCCACCTGGGATAGGCCGTGTAGTAGTGATTGGATCAAGACGTTT	CATWDRPCSSDWIKTF	TRGV8	.	TRGJP2	19	-1	-1	23
4	6.942756968792307E-5	TGTGCCACCTGGGATAGACCCCCTCCGGGTGATTGGATCAAGACGTTT	CATWDRPPPGDWIKTF	TRGV8	.	TRGJP2	19	-1	-1	28
4	6.942756968792307E-5	TGTGCCACCTGGGACTCGGCATATAGTAGTGATTGGATCAAGACGTTT	CATWDSAYSSDWIKTF	TRGV2	.	TRGJP2	14	-1	-1	20
4	6.942756968792307E-5	TGTGCCACCTGGGACGGGCCTTATACCACTGGTTGGTTCAAGATATTT	CATWDGPYTTGWFKIF	TRGV2	.	TRGJP1	19	-1	-1	21
4	6.942756968792307E-5	TGTGCCACCTGGGACGGGCCCAATACCACTGGTTGGTTCAAGATATTT	CATWDGPNTTGWFKIF	TRGV2	.	TRGJP1	20	-1	-1	22
4	6.942756968792307E-5	TGTGCCACCTGGGACGGGCCGGGGAGTAGTGATTGGATCAAGACGTTT	CATWDGPGSSDWIKTF	TRGV2	.	TRGJP2	19	-1	-1	24
4	6.942756968792307E-5	TGTGCCACCTGGGACGGGCCGAGTAGTAGTGATTGGATCAAGACGTTT	CATWDGPSSSDWIKTF	TRGV2	.	TRGJP2	19	-1	-1	23
4	6.942756968792307E-5	TGTGCCACCTGGGACGGGCCAGAGTTGGGCAAAAAAATCAAGGTATTT	CATWDGPELGKKIKVF	TRGV2	.	TRGJP	19	-1	-1	15
4	6.942756968792307E-5	TGTGCCACCTGGGACGAGAAAGACGCGAATTATTATAAGAAACTCTTT	CATWDEKDANYYKKLF	TRGV2	.	TRGJ1	15	-1	-1	25
4	6.942756968792307E-5	TGTGCCACCTGGGACAGGGTTCGCGGGTGGGATTATAAGAAACTCTTT	CATWDRVRGWDYKKLF	TRGV3	.	TRGJ1	17	-1	-1	31
4	6.942756968792307E-5	TGTGCCACCTGGGAGAGAAAATATACCACTGGTTGGTTCAAGATATTT	CATWERKYTTGWFKIF	TRGV2	.	TRGJP1	13	-1	-1	20
4	6.942756968792307E-5	TGTGCCACCTATCCCCTTAGTTATAGTAGTGATTGGATCAAGACGTTT	CATYPLSYSSDWIKTF	TRGV4	.	TRGJP2	9	-1	-1	21
4	6.942756968792307E-5	TGTGCTGCGTGGGATTTGGTACCCAATTATTATAAGAAACTCTTT	CAAWDLVPNYYKKLF	TRGV10	.	TRGJ1	15	-1	-1	24
4	6.942756968792307E-5	TGTGCTGCGTGGGATTCGGAGTTCACTGGTTGGTTCAAGATATTT	CAAWDSEFTGWFKIF	TRGV10	.	TRGJP1	15	-1	-1	23
4	6.942756968792307E-5	TGTGCTGCGTGGGATTATACGAGGCGTTATTATAAGAAACTCTTT	CAAWDYTRRYYKKLF	TRGV10	.	TRGJ1	16	-1	-1	26
4	6.942756968792307E-5	TGTGCTGCGTGGGATTATAGAGAGAATTATTATAAGAAACTCTTT	CAAWDYRENYYKKLF	TRGV10	.	TRGJ1	16	-1	-1	23
4	6.942756968792307E-5	TGTGCTGCGTGGGATATTATATGGGACTGTTATAAGAAACTCTTT	CAAWDIIWDCYKKLF	TRGV10	.	TRGJ1	14	-1	-1	29
4	6.942756968792307E-5	TGTGCTGCGTGGGACATGCATACCACTGGTTGGTTCAAGATATTT	CAAWDMHTTGWFKIF	TRGV10	.	TRGJP1	13	-1	-1	19
4	6.942756968792307E-5	TGTGCTGCGTGGGACAACTATACCACTGGTTGGTTCAAGATATTT	CAAWDNYTTGWFKIF	TRGV10	.	TRGJP1	13	-1	-1	18
4	6.942756968792307E-5	TGTGCTGCGTGGGAGTTTATTAGGACTGGTTGGTTCAAGATATTT	CAAWEFIRTGWFKIF	TRGV10	.	TRGJP1	13	-1	-1	24
4	6.942756968792307E-5	TGTGCCTGCTGGATTAGTCGAGGTAGTGATTGGATCAAGACGTTT	CACWISRGSDWIKTF	TRGV11	.	TRGJP2	16	-1	-1	22
4	6.942756968792307E-5	TGTGCCTGCTGGATTAGGCACTGTAGTGATTGGATCAAGACGTTT	CACWIRHCSDWIKTF	TRGV11	.	TRGJP2	20	-1	-1	22
4	6.942756968792307E-5	TGTGCCTGCTGGATTAGGCACCCGGATTATTATAAGAAACTCTTT	CACWIRHPDYYKKLF	TRGV11	.	TRGJ1	20	-1	-1	22
4	6.942756968792307E-5	TGTGCCTGCTGGATTAGGCACCGGGATTATTATAAGAAACTCTTT	CACWIRHRDYYKKLF	TRGV11	.	TRGJ1	20	-1	-1	25
4	6.942756968792307E-5	TGTGCCTGCTGGATTAGGCACGAGAATTATTATAAGAAACTCTTT	CACWIRHENYYKKLF	TRGV11	.	TRGJ1	21	-1	-1	23
4	6.942756968792307E-5	TGTGCCACCTGGGGCAAGGTAAGGTGGGATTATAAGAAACTCTTT	CATWGKVRWDYKKLF	TRGV5P	.	TRGJ1	15	-1	-1	28
4	6.942756968792307E-5	TGTGCCACCTGGGGGCCGAATACCACTGGTTGGTTCAAGATATTT	CATWGPNTTGWFKIF	TRGV4	.	TRGJP1	12	-1	-1	19
4	6.942756968792307E-5	TGTGCCACCTGGGATGGGCGAAAAATGGTCGTCGGGAAACTCTTT	CATWDGRKMVVGKLF	TRGV4	.	TRGJ1	18	-1	-1	35
4	6.942756968792307E-5	TGTGCCACCTGGGATGGGCATAGTCCTGGTTGGTTCAAGATATTT	CATWDGHSPGWFKIF	TRGV4	.	TRGJP1	18	-1	-1	25
4	6.942756968792307E-5	TGTGCCACCTGGGATAGGGGGGGTAGTGATTGGATCAAGACGTTT	CATWDRGGSDWIKTF	TRGV8	.	TRGJP2	17	-1	-1	22
4	6.942756968792307E-5	TGTGCCACCTGGGACTATGTTCTGAGTGATTGGATCAAGACGTTT	CATWDYVLSDWIKTF	TRGV2	.	TRGJP2	14	-1	-1	24
4	6.942756968792307E-5	TGTGCCACCTGGGACGTTTGTAGTAGTGATTGGATCAAGACGTTT	CATWDVCSSDWIKTF	TRGV2	.	TRGJP2	15	-1	-1	20
4	6.942756968792307E-5	TGTGCCACCTGGGACGTAAACTATCCACCACCGGAGAAACTCTTT	CATWDVNYPPPEKLF	TRGV2	.	TRGJ1	15	-1	-1	34
4	6.942756968792307E-5	TGTGCCACCTGGGACGGTTATACCACTGGTTGGTTCAAGATATTT	CATWDGYTTGWFKIF	TRGV2	.	TRGJP1	16	-1	-1	15
4	6.942756968792307E-5	TGTGCCACCTGGGACGGTCATCGGAATTATTATAAGAAACTCTTT	CATWDGHRNYYKKLF	TRGV2	.	TRGJ1	16	-1	-1	23
4	6.942756968792307E-5	TGTGCCACCTGGGACGGGCTGGTCACTGGTTGGTTCAAGATATTT	CATWDGLVTGWFKIF	TRGV2	.	TRGJP1	18	-1	-1	23
4	6.942756968792307E-5	TGTGCCACCTGGGACGGGCTGGGTAGTGATTGGATCAAGACGTTT	CATWDGLGSDWIKTF	TRGV2	.	TRGJP2	18	-1	-1	22
4	6.942756968792307E-5	TGTGCCACCTGGGACGGGCTACCCCCCGATTGGATCAAGACGTTT	CATWDGLPPDWIKTF	TRGV2	.	TRGJP2	18	-1	-1	27
4	6.942756968792307E-5	TGTGCCACCTGGGACGGGCCCGGTAGTGATTGGATCAAGACGTTT	CATWDGPGSDWIKTF	TRGV2	.	TRGJP2	21	-1	-1	22
4	6.942756968792307E-5	TGTGCCACCTGGGACGGGCCGGCCACTGGTTGGTTCAAGATATTT	CATWDGPATGWFKIF	TRGV2	.	TRGJP1	19	-1	-1	22
4	6.942756968792307E-5	TGTGCCACCTGGGACGGGCCGGGGTCTGGTTGGTTCAAGATATTT	CATWDGPGSGWFKIF	TRGV2	.	TRGJP1	19	-1	-1	25
4	6.942756968792307E-5	TGTGCCACCTGGGACGGGCCACTTACCGGGAATAAGAAACTCTTT	CATWDGPLTGNKKLF	TRGV2	.	TRGJ1	19	-1	-1	31
4	6.942756968792307E-5	TGTGCCACCTGGGACGGAGATACCACTGGTTGGTTCAAGATATTT	CATWDGDTTGWFKIF	TRGV2	.	TRGJP1	16	-1	-1	19
4	6.942756968792307E-5	TGTGCCACCTGGGACACCCATCGACCTTATTATAAGAAACTCTTT	CATWDTHRPYYKKLF	TRGV7	.	TRGJ1	15	-1	-1	26
4	6.942756968792307E-5	TGTGCCACCTGGGACAGCCCAACCGGTGAGGTCAAGAAACTCTTT	CATWDSPTGEVKKLF	TRGV3	.	TRGJ1	19	-1	-1	33
4	6.942756968792307E-5	TGTGCCACCTGGGACAGCGCCCAGAGTGATTGGATCAAGACGTTT	CATWDSAQSDWIKTF	TRGV2	.	TRGJP2	21	-1	-1	24
4	6.942756968792307E-5	TGTGCCACCTGGGACAGGCTATGTCGTGATTGGATCAAGACGTTT	CATWDRLCRDWIKTF	TRGV3	.	TRGJP2	18	-1	-1	19
4	6.942756968792307E-5	TGTGCCACCTGGGACAGGCCTCTCCTTTATTATAAGAAACTCTTT	CATWDRPLLYYKKLF	TRGV5	.	TRGJ1	24	-1	-1	26
4	6.942756968792307E-5	TGTGCCACCTGGGACAGGCCCTATTCGAATTATAAGAAACTCTTT	CATWDRPYSNYKKLF	TRGV3	.	TRGJ1	19	-1	-1	28
4	6.942756968792307E-5	TGTGCCACCTGGGACAGGCCCCCCGTATTTGGTAAGAAACTCTTT	CATWDRPPVFGKKLF	TRGV3	.	TRGJ1	19	-1	-1	32
4	6.942756968792307E-5	TGTGCCACCTGGGACAGGCCAACGGTTTACGATAAGAAACTCTTT	CATWDRPTVYDKKLF	TRGV7	.	TRGJ1	19	-1	-1	31
4	6.942756968792307E-5	TGTGCCACCTGGGACAGGCGTGGTAGTGATTGGATCAAGACGTTT	CATWDRRGSDWIKTF	TRGV3	.	TRGJP2	21	-1	-1	22
4	6.942756968792307E-5	TGTGCCACCTGGGACAGGCACGGATGGGAGTTGGAGAAACTCTTT	CATWDRHGWELEKLF	TRGV5	.	TRGJ1	18	-1	-1	34
4	6.942756968792307E-5	TGTGCCACCTGGGACAGGGGGGAGGCTTATTATAAGAAACTCTTT	CATWDRGEAYYKKLF	TRGV3	.	TRGJ1	17	-1	-1	26
4	6.942756968792307E-5	TGTGCCACCCCCCGTGATAGGGTGAGCGATTATAAGAAACTCTTT	CATPRDRVSDYKKLF	TRGV4	.	TRGJ1	8	-1	-1	28
4	6.942756968792307E-5	TGTGCTGCGTGGGTTGTAGTTAGTTGGTATAAGAAACTCTTT	CAAWVVVSWYKKLF	TRGV10	.	TRGJ1	12	-1	-1	27
4	6.942756968792307E-5	TGTGCTGCGTGGGTTGATACCACTGGTTGGTTCAAGATATTT	CAAWVDTTGWFKIF	TRGV10	.	TRGJP1	12	-1	-1	16
4	6.942756968792307E-5	TGTGCTGCGTGGGATTATTGGCTTTATTATAAGAAACTCTTT	CAAWDYWLYYKKLF	TRGV10	.	TRGJ1	16	-1	-1	23
4	6.942756968792307E-5	TGTGCTGCGTGGGATTACCGGTGGGCTTATAAGAAACTCTTT	CAAWDYRWAYKKLF	TRGV10	.	TRGJ1	17	-1	-1	26
4	6.942756968792307E-5	TGTGCTGCGTGGGATTACGGGGATTATTATAAGAAACTCTTT	CAAWDYGDYYKKLF	TRGV10	.	TRGJ1	18	-1	-1	22
4	6.942756968792307E-5	TGTGCTGCGTGGGATCCGTCGAATTATTATAAGAAACTCTTT	CAAWDPSNYYKKLF	TRGV10	.	TRGJ1	14	-1	-1	18
4	6.942756968792307E-5	TGTGCTGCGTGGGATATCGGTCATTATTATAAGAAACTCTTT	CAAWDIGHYYKKLF	TRGV10	.	TRGJ1	14	-1	-1	22
4	6.942756968792307E-5	TGTGCTGCGTGGGATACGACGAATTATTATAAGAAACTCTTT	CAAWDTTNYYKKLF	TRGV10	.	TRGJ1	17	-1	-1	19
4	6.942756968792307E-5	TGTGCTGCGTGGGACCCCCCCACTTATTATAAGAAACTCTTT	CAAWDPPTYYKKLF	TRGV10	.	TRGJ1	13	-1	-1	23
4	6.942756968792307E-5	TGTGCCTTGCAGGGCCGTCGGAATTATTATAAGAAACTCTTT	CALQGRRNYYKKLF	TRGV9	.	TRGJ1	8	-1	-1	20
4	6.942756968792307E-5	TGTGCCTGCTGGATTTCGTCCATTTATTATAAGAAACTCTTT	CACWISSIYYKKLF	TRGV11	.	TRGJ1	14	-1	-1	23
4	6.942756968792307E-5	TGTGCCTGCTGGATTCGGGGTAGTGATTGGATCAAGACGTTT	CACWIRGSDWIKTF	TRGV11	.	TRGJP2	17	-1	-1	19
4	6.942756968792307E-5	TGTGCCTGCTGGATTAGTATCCATTATTATAAGAAACTCTTT	CACWISIHYYKKLF	TRGV11	.	TRGJ1	16	-1	-1	22
4	6.942756968792307E-5	TGTGCCTGCTGGATTAGGCACTGGGGATATAAGAAACTCTTT	CACWIRHWGYKKLF	TRGV11	.	TRGJ1	20	-1	-1	27
4	6.942756968792307E-5	TGTGCCTGCTGGATTAGGCACGTTTACTATAAGAAACTCTTT	CACWIRHVYYKKLF	TRGV11	.	TRGJ1	22	-1	-1	23
4	6.942756968792307E-5	TGTGCCTGCTGGATTAGGCACGATTATTATAAGAAACTCTTT	CACWIRHDYYKKLF	TRGV11	.	TRGJ1	21	-1	-1	22
4	6.942756968792307E-5	TGTGCCTGCTGGATTAGGACCTCTTATTATAAGAAACTCTTT	CACWIRTSYYKKLF	TRGV11	.	TRGJ1	17	-1	-1	23
4	6.942756968792307E-5	TGTGCCTGCTGGATCTTTAGCCATGGGCCTAAGAAACTCTTT	CACWIFSHGPKKLF	TRGV11	.	TRGJ1	13	-1	-1	29
4	6.942756968792307E-5	TGTGCCTGCTGGACCCTCGTGAATTATTATAAGAAACTCTTT	CACWTLVNYYKKLF	TRGV11	.	TRGJ1	12	-1	-1	20
4	6.942756968792307E-5	TGTGCCACCTGGCGAATAAGTAGTGATTGGATCAAGACGTTT	CATWRISSDWIKTF	TRGV8	.	TRGJP2	11	-1	-1	15
4	6.942756968792307E-5	TGTGCCACCTGGGGCCTCCCCCGCGATTGGATCAAGACGTTT	CATWGLPRDWIKTF	TRGV8	.	TRGJP2	12	-1	-1	24
4	6.942756968792307E-5	TGTGCCACCTGGGATTCTTGTCGTTATTATAAGAAACTCTTT	CATWDSCRYYKKLF	TRGV8	.	TRGJ1	14	-1	-1	23
4	6.942756968792307E-5	TGTGCCACCTGGGATCTGAGGGGGGTAATAAGGGAACTCTTT	CATWDLRGVIRELF	TRGV4	.	TRGJ1	14	-1	-1	27
4	6.942756968792307E-5	TGTGCCACCTGGGATCCCTACACTGGTTGGTTCAAGATATTT	CATWDPYTGWFKIF	TRGV8	.	TRGJP1	14	-1	-1	20
4	6.942756968792307E-5	TGTGCCACCTGGGATGGGCCTTATTGTTATAAGAAACTCTTT	CATWDGPYCYKKLF	TRGV4	.	TRGJ1	19	-1	-1	22
4	6.942756968792307E-5	TGTGCCACCTGGGATGGGCCGGAAGTAGGTCAGAAACTCTTT	CATWDGPEVGQKLF	TRGV4	.	TRGJ1	19	-1	-1	31
4	6.942756968792307E-5	TGTGCCACCTGGGATGATTACACTGGTTGGTTCAAGATATTT	CATWDDYTGWFKIF	TRGV4	.	TRGJP1	15	-1	-1	20
4	6.942756968792307E-5	TGTGCCACCTGGGATGAACTCGATTATTATAAGAAACTCTTT	CATWDELDYYKKLF	TRGV4	.	TRGJ1	15	-1	-1	16
4	6.942756968792307E-5	TGTGCCACCTGGGATATGGACCCATATTATAAGAAACTCTTT	CATWDMDPYYKKLF	TRGV8	.	TRGJ1	15	-1	-1	24
4	6.942756968792307E-5	TGTGCCACCTGGGATACCAGCAGGGATTATAAGAAACTCTTT	CATWDTSRDYKKLF	TRGV8	.	TRGJ1	15	-1	-1	25
4	6.942756968792307E-5	TGTGCCACCTGGGATAGGGTGAATTATTATAAGAAACTCTTT	CATWDRVNYYKKLF	TRGV8	.	TRGJ1	17	-1	-1	20
4	6.942756968792307E-5	TGTGCCACCTGGGACTCGCGATTTTATTATAAGAAACTCTTT	CATWDSRFYYKKLF	TRGV2	.	TRGJ1	14	-1	-1	23
4	6.942756968792307E-5	TGTGCCACCTGGGACCCCTTAAGGGGATATAAGAAACTCTTT	CATWDPLRGYKKLF	TRGV3	.	TRGJ1	14	-1	-1	27
4	6.942756968792307E-5	TGTGCCACCTGGGACGTAACCATTTATTATAAGAAACTCTTT	CATWDVTIYYKKLF	TRGV2	.	TRGJ1	15	-1	-1	23
4	6.942756968792307E-5	TGTGCCACCTGGGACGCCGCAGATCGGTATAAGAAACTCTTT	CATWDAADRYKKLF	TRGV3	.	TRGJ1	14	-1	-1	27
4	6.942756968792307E-5	TGTGCCACCTGGGACGGTCCTCCTAGGTATAAGAAACTCTTT	CATWDGPPRYKKLF	TRGV5	.	TRGJ1	20	-1	-1	27
4	6.942756968792307E-5	TGTGCCACCTGGGACGGCTGGAGTGATTGGATCAAGACGTTT	CATWDGWSDWIKTF	TRGV2	.	TRGJP2	16	-1	-1	21
4	6.942756968792307E-5	TGTGCCACCTGGGACGGGTTGGGGTATTATAAGAAACTCTTT	CATWDGLGYYKKLF	TRGV2	.	TRGJ1	17	-1	-1	24
4	6.942756968792307E-5	TGTGCCACCTGGGACGGGCTCCGGAGTTGGTTCAAGATATTT	CATWDGLRSWFKIF	TRGV2	.	TRGJP1	22	-1	-1	25
4	6.942756968792307E-5	TGTGCCACCTGGGACGGGCCCCATTATTATAAGAAACTCTTT	CATWDGPHYYKKLF	TRGV2	.	TRGJ1	20	-1	-1	22
4	6.942756968792307E-5	TGTGCCACCTGGGACGGGCCGGGTTATTATAAGAAACTCTTT	CATWDGPGYYKKLF	TRGV2	.	TRGJ1	19	-1	-1	23
4	6.942756968792307E-5	TGTGCCACCTGGGACGGGCCGACTTATTATAAGAAACTCTTT	CATWDGPTYYKKLF	TRGV2	.	TRGJ1	19	-1	-1	19
4	6.942756968792307E-5	TGTGCCACCTGGGACGGGCACCCAAATTATAAGAAACTCTTT	CATWDGHPNYKKLF	TRGV2	.	TRGJ1	18	-1	-1	25
4	6.942756968792307E-5	TGTGCCACCTGGGACGGGCAGGGTTATTATAAGAAACTCTTT	CATWDGQGYYKKLF	TRGV2	.	TRGJ1	18	-1	-1	23
4	6.942756968792307E-5	TGTGCCACCTGGGACGGGGGGGGTGATTGGATCAAGACGTTT	CATWDGGGDWIKTF	TRGV2	.	TRGJP2	17	-1	-1	22
4	6.942756968792307E-5	TGTGCCACCTGGGACGGAGGTAGTGATTGGATCAAGACGTTT	CATWDGGSDWIKTF	TRGV2	.	TRGJP2	16	-1	-1	19
4	6.942756968792307E-5	TGTGCCACCTGGGACGGAATCCTTTGTTATAAGAAACTCTTT	CATWDGILCYKKLF	TRGV2	.	TRGJ1	16	-1	-1	23
4	6.942756968792307E-5	TGTGCCACCTGGGACGAGTCGAATTATTATAAGAAACTCTTT	CATWDESNYYKKLF	TRGV3	.	TRGJ1	14	-1	-1	18
4	6.942756968792307E-5	TGTGCCACCTGGGACACCCGTGGGGGGTATAAGAAACTCTTT	CATWDTRGGYKKLF	TRGV3	.	TRGJ1	15	-1	-1	27
4	6.942756968792307E-5	TGTGCCACCTGGGACAGTATCACTGGTTGGTTCAAGATATTT	CATWDSITGWFKIF	TRGV3	.	TRGJP1	16	-1	-1	17
4	6.942756968792307E-5	TGTGCCACCTGGGACAGCTGCTTTTATTATAAGAAACTCTTT	CATWDSCFYYKKLF	TRGV3	.	TRGJ1	16	-1	-1	23
4	6.942756968792307E-5	TGTGCCACCTGGGACAGGCTGCAACGTTATAAGAAACTCTTT	CATWDRLQRYKKLF	TRGV7	.	TRGJ1	18	-1	-1	26
4	6.942756968792307E-5	TGTGCCACCTGGGACAGGCCGGGCTATTATAAGAAACTCTTT	CATWDRPGYYKKLF	TRGV5	.	TRGJ1	19	-1	-1	24
4	6.942756968792307E-5	TGTGCCACCTGGGACAGGCCGATTGGTTATAAGAAACTCTTT	CATWDRPIGYKKLF	TRGV3	.	TRGJ1	19	-1	-1	26
4	6.942756968792307E-5	TGTGCCACCTGGGACAGGCGGGAAGATTATAAGAAACTCTTT	CATWDRREDYKKLF	TRGV5	.	TRGJ1	18	-1	-1	25
4	6.942756968792307E-5	TGTGCCACCTGGGAGATGGGTAGTGATTGGATCAAGACGTTT	CATWEMGSDWIKTF	TRGV2	.	TRGJP2	13	-1	-1	19
4	6.942756968792307E-5	TGTGCCACCTGGACGCCCGGTAGTGATTGGATCAAGACGTTT	CATWTPGSDWIKTF	TRGV2	.	TRGJP2	14	-1	-1	19
4	6.942756968792307E-5	TGTGCCACCTGGACGGGTAGTAGTGATTGGATCAAGACGTTT	CATWTGSSDWIKTF	TRGV2	.	TRGJP2	16	-1	-1	17
4	6.942756968792307E-5	TGTCCCGAAGAGTATACCACTGGTTGGTTCAAGATATTT	CPEEYTTGWFKIF	TRGV8	.	TRGJP1	5	-1	-1	12
4	6.942756968792307E-5	TGTGCTGCGTGGCCTGGGGATTATTATAAGAAACTCTTT	CAAWPGDYYKKLF	TRGV10	.	TRGJ1	11	-1	-1	19
4	6.942756968792307E-5	TGTGCTGCGTGGGCCCGCCGTTATTATAAGAAACTCTTT	CAAWARRYYKKLF	TRGV10	.	TRGJ2	12	-1	-1	20
4	6.942756968792307E-5	TGTGCTGCGTGGGATTTCACTGGTTGGTTCAAGATATTT	CAAWDFTGWFKIF	TRGV10	.	TRGJP1	15	-1	-1	17
4	6.942756968792307E-5	TGTGCTGCGTGGGATTGGCGGTATTATAAGAAACTCTTT	CAAWDWRYYKKLF	TRGV10	.	TRGJ1	15	-1	-1	21
4	6.942756968792307E-5	TGTGCTGCGTGGGATTATAGAGATTGGTTCAAGATATTT	CAAWDYRDWFKIF	TRGV10	.	TRGJP1	16	-1	-1	23
4	6.942756968792307E-5	TGTGCTGCGTGGGATTATAACTATTATAAGAAACTCTTT	CAAWDYNYYKKLF	TRGV10	.	TRGJ1	16	-1	-1	18
4	6.942756968792307E-5	TGTGCTGCGTGGGATCTCCGGGTGCATAAGAAACTCTTT	CAAWDLRVHKKLF	TRGV10	.	TRGJ1	14	-1	-1	25
4	6.942756968792307E-5	TGTGCTGCGTGGGATCTGAATTATTATAAGAAACTCTTT	CAAWDLNYYKKLF	TRGV10	.	TRGJ1	14	-1	-1	17
4	6.942756968792307E-5	TGTGCTGCGTGGGATCCGAATTATTATAAGAAACTCTTT	CAAWDPNYYKKLF	TRGV10	.	TRGJ1	14	-1	-1	13
4	6.942756968792307E-5	TGTGCTGCGTGGGATACGAATTATTATAAGAAACTCTTT	CAAWDTNYYKKLF	TRGV10	.	TRGJ1	20	-1	-1	13
4	6.942756968792307E-5	TGTGCTGCGTGGGATAAAAATTATTATAAGAAACTCTTT	CAAWDKNYYKKLF	TRGV10	.	TRGJ2	14	-1	-1	18
4	6.942756968792307E-5	TGTGCTGCGTGGGACAAGAATTATTATAAGAAACTCTTT	CAAWDKNYYKKLF	TRGV10	.	TRGJ2	13	-1	-1	17
4	6.942756968792307E-5	TGTGCTGCGTGGGAGAGGAATTATTATAAGAAACTCTTT	CAAWERNYYKKLF	TRGV10	.	TRGJ1	13	-1	-1	17
4	6.942756968792307E-5	TGTGCTGCGTGGAGGAAGAATTATTATAAGAAACTCTTT	CAAWRKNYYKKLF	TRGV10	.	TRGJ1	11	-1	-1	17
4	6.942756968792307E-5	TGTGCCTGCTGGATTAGTAGTGATTGGATCAAGACGTTT	CACWISSDWIKTF	TRGV11	.	TRGJP2	16	-1	-1	14
4	6.942756968792307E-5	TGTGCCTGCTGGATTAGGCCGGGCTATAAGAAACTCTTT	CACWIRPGYKKLF	TRGV11	.	TRGJ1	18	-1	-1	24
4	6.942756968792307E-5	TGTGCCTGCTGGATTAAGACCAATTATAAGAAACTCTTT	CACWIKTNYKKLF	TRGV11	.	TRGJ1	15	-1	-1	22
4	6.942756968792307E-5	TGTGCCTGCTGGACCCCTCCCAGGGGGAAGAAACTCTTT	CACWTPPRGKKLF	TRGV11	.	TRGJ1	12	-1	-1	27
4	6.942756968792307E-5	TGTGCCACCTGCGGGTGGCCTTATTATAAGAAACTCTTT	CATCGWPYYKKLF	TRGV2	.	TRGJ1	10	-1	-1	20
4	6.942756968792307E-5	TGTGCCACCTGGTCCTTCGGGGATTATAAGAAACTCTTT	CATWSFGDYKKLF	TRGV8	.	TRGJ1	11	-1	-1	22
4	6.942756968792307E-5	TGTGCCACCTGGCCCGGCCGGGGATATAAGAAACTCTTT	CATWPGRGYKKLF	TRGV3	.	TRGJ1	11	-1	-1	24
4	6.942756968792307E-5	TGTGCCACCTGGGTTCCGAGTGATTGGATCAAGACGTTT	CATWVPSDWIKTF	TRGV2	.	TRGJP2	12	-1	-1	18
4	6.942756968792307E-5	TGTGCCACCTGGGGTAGTAGTGATTGGATCAAGACGTTT	CATWGSSDWIKTF	TRGV8	.	TRGJP2	16	-1	-1	14
4	6.942756968792307E-5	TGTGCCACCTGGGGCAAGGAATTTTATAAGAAACTCTTT	CATWGKEFYKKLF	TRGV4	.	TRGJ1	12	-1	-1	18
4	6.942756968792307E-5	TGTGCCACCTGGGGGGGGAATTATTATAAGAAACTCTTT	CATWGGNYYKKLF	TRGV2	.	TRGJ1	12	-1	-1	17
4	6.942756968792307E-5	TGTGCCACCTGGGATGTTGGCGATTGGATCAAGACGTTT	CATWDVGDWIKTF	TRGV4	.	TRGJP2	15	-1	-1	21
4	6.942756968792307E-5	TGTGCCACCTGGGATGTAATAGGGTATAAGAAACTCTTT	CATWDVIGYKKLF	TRGV4	.	TRGJ1	15	-1	-1	24
4	6.942756968792307E-5	TGTGCCACCTGGGATGCCGGGGGGTATAAGAAACTCTTT	CATWDAGGYKKLF	TRGV4	.	TRGJ1	15	-1	-1	24
4	6.942756968792307E-5	TGTGCCACCTGGGATGGCCTTTATTATAAGAAACTCTTT	CATWDGLYYKKLF	TRGV4	.	TRGJ1	16	-1	-1	20
4	6.942756968792307E-5	TGTGCCACCTGGGATGGGCTCTGGGGTAAGAAACTCTTT	CATWDGLWGKKLF	TRGV4	.	TRGJ1	18	-1	-1	26
4	6.942756968792307E-5	TGTGCCACCTGGGATGGGCCTGGTTATAAGAAACTCTTT	CATWDGPGYKKLF	TRGV4	.	TRGJ1	19	-1	-1	23
4	6.942756968792307E-5	TGTGCCACCTGGGATGGGCCTAGGGGGGAGAAACTCTTT	CATWDGPRGEKLF	TRGV4	.	TRGJ1	19	-1	-1	28
4	6.942756968792307E-5	TGTGCCACCTGGGATGGGCGCTGTTATAAGAAACTCTTT	CATWDGRCYKKLF	TRGV4	.	TRGJ1	18	-1	-1	23
4	6.942756968792307E-5	TGTGCCACCTGGGATGGGCGCGGTTATAAGAAACTCTTT	CATWDGRGYKKLF	TRGV4	.	TRGJ1	18	-1	-1	23
4	6.942756968792307E-5	TGTGCCACCTGGGATGGGCACCTTTATAAGAAACTCTTT	CATWDGHLYKKLF	TRGV4	.	TRGJ1	18	-1	-1	23
4	6.942756968792307E-5	TGTGCCACCTGGGATGGGATTTATTATAAGAAACTCTTT	CATWDGIYYKKLF	TRGV4	.	TRGJ1	17	-1	-1	17
4	6.942756968792307E-5	TGTGCCACCTGGGATGAGGTTGGAGCTGGGAAACTCTTT	CATWDEVGAGKLF	TRGV8	.	TRGJ1	18	-1	-1	29
4	6.942756968792307E-5	TGTGCCACCTGGGATATGAATTCGGATAAGAAACTCTTT	CATWDMNSDKKLF	TRGV8	.	TRGJ1	15	-1	-1	25
4	6.942756968792307E-5	TGTGCCACCTGGGATACCCCCTTTTATAAGAAACTCTTT	CATWDTPFYKKLF	TRGV7	.	TRGJ1	13	-1	-1	23
4	6.942756968792307E-5	TGTGCCACCTGGGATAGTCCCTACGGGAAGAAACTCTTT	CATWDSPYGKKLF	TRGV8	.	TRGJ1	19	-1	-1	27
4	6.942756968792307E-5	TGTGCCACCTGGGATAGGCGGGAATATAAGAAACTCTTT	CATWDRREYKKLF	TRGV8	.	TRGJ1	18	-1	-1	24
4	6.942756968792307E-5	TGTGCCACCTGGGACGGCCCCCCGCTTAAGAAACTCTTT	CATWDGPPLKKLF	TRGV2	.	TRGJ1	20	-1	-1	26
4	6.942756968792307E-5	TGTGCCACCTGGGACGGGTTCTTAAGGATCAAGACGTTT	CATWDGFLRIKTF	TRGV2	.	TRGJP2	17	-1	-1	25
4	6.942756968792307E-5	TGTGCCACCTGGGACGGGCTCTTCGGTAAGAAACTCTTT	CATWDGLFGKKLF	TRGV2	.	TRGJ1	18	-1	-1	26
4	6.942756968792307E-5	TGTGCCACCTGGGACGGGCTCCCCCCAGGGAAACTCTTT	CATWDGLPPGKLF	TRGV2	.	TRGJ1	28	-1	-1	29
4	6.942756968792307E-5	TGTGCCACCTGGGACGGGCTCCAGATCGAGAAACTCTTT	CATWDGLQIEKLF	TRGV2	.	TRGJ1	18	-1	-1	28
4	6.942756968792307E-5	TGTGCCACCTGGGACGGGCTGTATTATAAGAAACTCTTT	CATWDGLYYKKLF	TRGV2	.	TRGJ1	18	-1	-1	21
4	6.942756968792307E-5	TGTGCCACCTGGGACGGGCCTCGGTATAAGAAACTCTTT	CATWDGPRYKKLF	TRGV2	.	TRGJ1	19	-1	-1	24
4	6.942756968792307E-5	TGTGCCACCTGGGACGGGCCAAATTATAAGAAACTCTTT	CATWDGPNYKKLF	TRGV2	.	TRGJ2	19	-1	-1	22
4	6.942756968792307E-5	TGTGCCACCTGGGACGGGCGCTATTATAAGAAACTCTTT	CATWDGRYYKKLF	TRGV2	.	TRGJ1	18	-1	-1	21
4	6.942756968792307E-5	TGTGCCACCTGGGACGGGCGGGATTATAAGAAACTCTTT	CATWDGRDYKKLF	TRGV2	.	TRGJ1	18	-1	-1	22
4	6.942756968792307E-5	TGTGCCACCTGGGACGGGAAGGGGTATAAGAAACTCTTT	CATWDGKGYKKLF	TRGV2	.	TRGJ1	17	-1	-1	24
4	6.942756968792307E-5	TGTGCCACCTGGGACGGAAATTATTATAAGAAACTCTTT	CATWDGNYYKKLF	TRGV2	.	TRGJ1	16	-1	-1	18
4	6.942756968792307E-5	TGTGCCACCTGGGACATGCATTATTATAAGAAACTCTTT	CATWDMHYYKKLF	TRGV3	.	TRGJ1	18	-1	-1	19
4	6.942756968792307E-5	TGTGCCACCTGGGACACCTTTGGATATAAGAAACTCTTT	CATWDTFGYKKLF	TRGV8	.	TRGJ1	13	-1	-1	24
4	6.942756968792307E-5	TGTGCCACCTGGGACAGCTCCAGTTTAAAGAAACTCTTT	CATWDSSSLKKLF	TRGV7	.	TRGJ1	16	-1	-1	24
4	6.942756968792307E-5	TGTGCCACCTGGGACAGCCTTTATTATAAGAAACTCTTT	CATWDSLYYKKLF	TRGV3	.	TRGJ1	19	-1	-1	20
4	6.942756968792307E-5	TGTGCCACCTGGGACAGCCGTCCTGTGGAGAAACTCTTT	CATWDSRPVEKLF	TRGV7	.	TRGJ1	22	-1	-1	28
4	6.942756968792307E-5	TGTGCCACCTGGGACAGGCCTAGTTATAAGAAACTCTTT	CATWDRPSYKKLF	TRGV3	.	TRGJ1	20	-1	-1	23
4	6.942756968792307E-5	TGTGCCACCTGGGACAGGCCCCTGAGGTTCAAGATATTT	CATWDRPLRFKIF	TRGV7	.	TRGJP1	19	-1	-1	25
4	6.942756968792307E-5	TGTGCCACCTGGGACAGGCCCAATTATAAGAAACTCTTT	CATWDRPNYKKLF	TRGV5	.	TRGJ1	19	-1	-1	22
4	6.942756968792307E-5	TGTGCCACCTGGGACAGGCCGAATTATAAGAAACTCTTT	CATWDRPNYKKLF	TRGV7	.	TRGJ1	19	-1	-1	22
4	6.942756968792307E-5	TGTGCCACCTGGGACAGGCCATGGTGTAAGAAACTCTTT	CATWDRPWCKKLF	TRGV7	.	TRGJ1	19	-1	-1	26
4	6.942756968792307E-5	TGTGCCACCTGGGACAGGCGTCGTTATAAGAAACTCTTT	CATWDRRRYKKLF	TRGV5	.	TRGJ1	18	-1	-1	23
4	6.942756968792307E-5	TGTGCCACCTGGGACAGGCGACGGTATAAGAAACTCTTT	CATWDRRRYKKLF	TRGV3	.	TRGJ1	18	-1	-1	24
4	6.942756968792307E-5	TGTGCCACCTGGGACAGGCGACGAATGAAGAAACTCTTT	CATWDRRRMKKLF	TRGV5	.	TRGJ1	18	-1	-1	27
4	6.942756968792307E-5	TGTGCCACCTGGGACAGGATTTCGGTTAAGAAACTCTTT	CATWDRISVKKLF	TRGV3	.	TRGJ1	17	-1	-1	26
4	6.942756968792307E-5	TGTGCCACCTGGGACAGGACTTATTATAAGAAACTCTTT	CATWDRTYYKKLF	TRGV3	.	TRGJ1	20	-1	-1	17
4	6.942756968792307E-5	TGTGCCACCTGGGACAATAGTGATTGGATCAAGACGTTT	CATWDNSDWIKTF	TRGV2	.	TRGJP2	14	-1	-1	17
4	6.942756968792307E-5	TGTGCTGCGTGGGGGACCTATTATAAGAAACTCTTT	CAAWGTYYKKLF	TRGV10	.	TRGJ1	12	-1	-1	18
4	6.942756968792307E-5	TGTGCTGCGTGGGATGTTGGTTGGTTCAAGATATTT	CAAWDVGWFKIF	TRGV10	.	TRGJP1	14	-1	-1	17
4	6.942756968792307E-5	TGTGCTGCGTGGGAGGCTTATTATAAGAAACTCTTT	CAAWEAYYKKLF	TRGV10	.	TRGJ1	13	-1	-1	17
4	6.942756968792307E-5	TGTGCTGCGTGGGAAGATTATTATAAGAAACTCTTT	CAAWEDYYKKLF	TRGV10	.	TRGJ1	13	-1	-1	16
4	6.942756968792307E-5	TGTGCTGCGGGGGAGTATTATTATAAGAAACTCTTT	CAAGEYYYKKLF	TRGV10	.	TRGJ1	16	-1	-1	16
4	6.942756968792307E-5	TGTGCCTTGTGGGAGGTCCCTACTAAGAAACTCTTT	CALWEVPTKKLF	TRGV9	.	TRGJ1	16	-1	-1	23
4	6.942756968792307E-5	TGTGCCTGCTGGATTCATCATTATAAGAAACTCTTT	CACWIHHYKKLF	TRGV11	.	TRGJ1	14	-1	-1	16
4	6.942756968792307E-5	TGTGCCTGCTGGATTATGAATTATAAGAAACTCTTT	CACWIMNYKKLF	TRGV11	.	TRGJ1	15	-1	-1	19
4	6.942756968792307E-5	TGTGCCTGCTGGATTAGGCCTTATAAGAAACTCTTT	CACWIRPYKKLF	TRGV10	.	TRGJ1	15	-1	-1	20
4	6.942756968792307E-5	TGTGCCTGCCCGAAAAATTATTATAAGAAACTCTTT	CACPKNYYKKLF	TRGV11	.	TRGJ1	8	-1	-1	15
4	6.942756968792307E-5	TGTGCCACCTGTTGCCTAGATTGGATCAAGACGTTT	CATCCLDWIKTF	TRGV4	.	TRGJP2	10	-1	-1	18
4	6.942756968792307E-5	TGTGCCACCTGGCTTAGTGATTGGATCAAGACGTTT	CATWLSDWIKTF	TRGV2	.	TRGJP2	11	-1	-1	14
4	6.942756968792307E-5	TGTGCCACCTGGCTGAATTATTATAAGAAACTCTTT	CATWLNYYKKLF	TRGV5	.	TRGJ1	11	-1	-1	14
4	6.942756968792307E-5	TGTGCCACCTGGGTGCCATTGGAAAAGAAACTCTTT	CATWVPLEKKLF	TRGV4	.	TRGJ1	12	-1	-1	24
4	6.942756968792307E-5	TGTGCCACCTGGGTACATTATTATAAGAAACTCTTT	CATWVHYYKKLF	TRGV8	.	TRGJ1	12	-1	-1	16
4	6.942756968792307E-5	TGTGCCACCTGGGCTACGAATTATAAGAAACTCTTT	CATWATNYKKLF	TRGV4	.	TRGJ1	12	-1	-1	19
4	6.942756968792307E-5	TGTGCCACCTGGGCCCCTTATTATAAGAAACTCTTT	CATWAPYYKKLF	TRGV2	.	TRGJ1	12	-1	-1	17
4	6.942756968792307E-5	TGTGCCACCTGGGGGGGGGATTATAGGAAACTCTTT	CATWGGDYRKLF	TRGV4	.	TRGJ1	12	-1	-1	19
4	6.942756968792307E-5	TGTGCCACCTGGGGATCCTATTATAAGAAACTCTTT	CATWGSYYKKLF	TRGV3	.	TRGJ1	12	-1	-1	18
4	6.942756968792307E-5	TGTGCCACCTGGGATTTGTATTATAAGAAACTCTTT	CATWDLYYKKLF	TRGV8	.	TRGJ1	14	-1	-1	18
4	6.942756968792307E-5	TGTGCCACCTGGGATTCGGGTTATAAGAAACTCTTT	CATWDSGYKKLF	TRGV4	.	TRGJ1	14	-1	-1	20
4	6.942756968792307E-5	TGTGCCACCTGGGATTGCTATTATAAGAAACTCTTT	CATWDCYYKKLF	TRGV4	.	TRGJ1	14	-1	-1	18
4	6.942756968792307E-5	TGTGCCACCTGGGATCAGCCTACAAAGAAACTCTTT	CATWDQPTKKLF	TRGV4	.	TRGJ1	14	-1	-1	24
4	6.942756968792307E-5	TGTGCCACCTGGGATGGTGTTTATAAGAAACTCTTT	CATWDGVYKKLF	TRGV4	.	TRGJ1	16	-1	-1	20
4	6.942756968792307E-5	TGTGCCACCTGGGATGGGCCGTATAAGAAACTCTTT	CATWDGPYKKLF	TRGV4	.	TRGJ1	19	-1	-1	21
4	6.942756968792307E-5	TGTGCCACCTGGGATGGGCCGGGAGAGAAACTCTTT	CATWDGPGEKLF	TRGV4	.	TRGJ1	19	-1	-1	25
4	6.942756968792307E-5	TGTGCCACCTGGGATGGAGGAGGTAAGAAACTCTTT	CATWDGGGKKLF	TRGV4	.	TRGJ1	16	-1	-1	23
4	6.942756968792307E-5	TGTGCCACCTGGGATGAGGGTTATAAGAAACTCTTT	CATWDEGYKKLF	TRGV4	.	TRGJ1	15	-1	-1	20
4	6.942756968792307E-5	TGTGCCACCTGGGATGAGGGATATAAGAAACTCTTT	CATWDEGYKKLF	TRGV4	.	TRGJ1	15	-1	-1	21
4	6.942756968792307E-5	TGTGCCACCTGGGATGAACGTTGGTTCAAGATATTT	CATWDERWFKIF	TRGV4	.	TRGJP1	15	-1	-1	19
4	6.942756968792307E-5	TGTGCCACCTGGGATATGGAGTATAAGAAACTCTTT	CATWDMEYKKLF	TRGV8	.	TRGJ1	15	-1	-1	21
4	6.942756968792307E-5	TGTGCCACCTGGGATATAGTTTATAAGAAACTCTTT	CATWDIVYKKLF	TRGV8	.	TRGJ1	15	-1	-1	20
4	6.942756968792307E-5	TGTGCCACCTGGGATAGGCCCAGGAAGAAACTCTTT	CATWDRPRKKLF	TRGV8	.	TRGJ1	19	-1	-1	24
4	6.942756968792307E-5	TGTGCCACCTGGGATAGGAATTATAAGAAACTCTTT	CATWDRNYKKLF	TRGV2	.	TRGJ1	13	-1	-1	19
4	6.942756968792307E-5	TGTGCCACCTGGGACCCTTATTATAAGAAACTCTTT	CATWDPYYKKLF	TRGV4	.	TRGJ1	13	-1	-1	17
4	6.942756968792307E-5	TGTGCCACCTGGGACCCCTTAGGCCCTAAACTCTTT	CATWDPLGPKLF	TRGV4	.	TRGJ1	13	-1	-1	27
4	6.942756968792307E-5	TGTGCCACCTGGGACGGCCGGTATAAGAAACTCTTT	CATWDGRYKKLF	TRGV2	.	TRGJ2	16	-1	-1	21
4	6.942756968792307E-5	TGTGCCACCTGGGACGGCGGGGTAAAGAAACTCTTT	CATWDGGVKKLF	TRGV2	.	TRGJ1	16	-1	-1	24
4	6.942756968792307E-5	TGTGCCACCTGGGACGGGTCGGGGAAGAAACTCTTT	CATWDGSGKKLF	TRGV2	.	TRGJ1	17	-1	-1	24
4	6.942756968792307E-5	TGTGCCACCTGGGACGGGCCCGGGAAGAAACTCTTT	CATWDGPGKKLF	TRGV2	.	TRGJ1	21	-1	-1	24
4	6.942756968792307E-5	TGTGCCACCTGGGACGGGCCGGATGTGAAACTCTTT	CATWDGPDVKLF	TRGV2	.	TRGJ1	19	-1	-1	26
4	6.942756968792307E-5	TGTGCCACCTGGGACGGGCCAAGGGAGAAACTCTTT	CATWDGPREKLF	TRGV2	.	TRGJ1	19	-1	-1	25
4	6.942756968792307E-5	TGTGCCACCTGGGACGGGCGGAATAAGAAACTCTTT	CATWDGRNKKLF	TRGV2	.	TRGJ1	18	-1	-1	22
4	6.942756968792307E-5	TGTGCCACCTGGGACGGGCACTATAAGAAACTCTTT	CATWDGHYKKLF	TRGV2	.	TRGJ1	18	-1	-1	21
4	6.942756968792307E-5	TGTGCCACCTGGGACGGGCAATATAAGAAACTCTTT	CATWDGQYKKLF	TRGV2	.	TRGJ1	18	-1	-1	21
4	6.942756968792307E-5	TGTGCCACCTGGGACGGGAATTGGATCAAGACGTTT	CATWDGNWIKTF	TRGV2	.	TRGJP2	17	-1	-1	19
4	6.942756968792307E-5	TGTGCCACCTGGGACGGAACTCTGAAGAAACTCTTT	CATWDGTLKKLF	TRGV2	.	TRGJ1	16	-1	-1	24
4	6.942756968792307E-5	TGTGCCACCTGGGACGAGGGTTGGTTCAAGATATTT	CATWDEGWFKIF	TRGV2	.	TRGJP1	15	-1	-1	18
4	6.942756968792307E-5	TGTGCCACCTGGGACAGGCGTATGGAGAAACTCTTT	CATWDRRMEKLF	TRGV5	.	TRGJ1	18	-1	-1	25
4	6.942756968792307E-5	TGTGCCACCTGGGACAGGCGCTATAAGAAACTCTTT	CATWDRRYKKLF	TRGV5	.	TRGJ1	18	-1	-1	21
4	6.942756968792307E-5	TGTGCCACCTGGACGCATTATTATAAGAAACTCTTT	CATWTHYYKKLF	TRGV4	.	TRGJ1	11	-1	-1	13
4	6.942756968792307E-5	TGTGCCACCTGGAGTAGTGATTGGATCAAGACGTTT	CATWSSDWIKTF	TRGV3	.	TRGJP2	11	-1	-1	12
4	6.942756968792307E-5	TGTGCCACCTATCGAAAGGGGCACAAGAAACTCTTT	CATYRKGHKKLF	TRGV4	.	TRGJ1	9	-1	-1	24
4	6.942756968792307E-5	TGTGCCACCGGGCCAAATTATTATAAGAAACTCTTT	CATGPNYYKKLF	TRGV4	.	TRGJ1	11	-1	-1	15
4	6.942756968792307E-5	TGTGCCACCGGGGTGAGTGATTGGATCAAGACGTTT	CATGVSDWIKTF	TRGV2	.	TRGJP2	12	-1	-1	15
4	6.942756968792307E-5	TGTGCCACCGGAGATAGTGATTGGATCAAGACGTTT	CATGDSDWIKTF	TRGV2	.	TRGJP2	8	-1	-1	14
4	6.942756968792307E-5	TGTGCTGCGTGGGATTGGTGTGAGAAACTCTTT	CAAWDWCEKLF	TRGV10	.	TRGJ1	15	-1	-1	22
4	6.942756968792307E-5	TGTGCTGCGTGGGATTACCCGAGGAAACTCTTT	CAAWDYPRKLF	TRGV10	.	TRGJ1	17	-1	-1	23
4	6.942756968792307E-5	TGTGCCTTGTCCGTTCTTTGGAAGGAACTCTTT	CALSVLWKELF	TRGV9	.	TRGJ1	9	-1	-1	21
4	6.942756968792307E-5	TGTGCCTGCTGGATCTATTATAAGAAACTCTTT	CACWIYYKKLF	TRGV11	.	TRGJ1	13	-1	-1	15
4	6.942756968792307E-5	TGTGCCACTTCGAATTATTATAAGAAACTCTTT	CATSNYYKKLF	TRGV8	.	TRGJ1	7	-1	-1	8
4	6.942756968792307E-5	TGTGCCACCTTGGTGCCTTATAAGAAACTCTTT	CATLVPYKKLF	TRGV8	.	TRGJ1	12	-1	-1	17
4	6.942756968792307E-5	TGTGCCACCTTGAATTATTATAAGAAACTCTTT	CATLNYYKKLF	TRGV8	.	TRGJ1	9	-1	-1	11
4	6.942756968792307E-5	TGTGCCACCTCTGTACCCTATAAGAAACTCTTT	CATSVPYKKLF	TRGV2	.	TRGJ1	9	-1	-1	18
4	6.942756968792307E-5	TGTGCCACCTCCGTGGGCTATAAGAAACTCTTT	CATSVGYKKLF	TRGV5	.	TRGJ1	9	-1	-1	18
4	6.942756968792307E-5	TGTGCCACCTGTGTTTATTATAAGAAACTCTTT	CATCVYYKKLF	TRGV4	.	TRGJ1	10	-1	-1	14
4	6.942756968792307E-5	TGTGCCACCTGGCTTTATTATAAGAAACTCTTT	CATWLYYKKLF	TRGV4	.	TRGJ1	11	-1	-1	14
4	6.942756968792307E-5	TGTGCCACCTGGCCCAGGGGGGGCACACTCTTT	CATWPRGGTLF	TRGV5	.	TRGJ1	17	-1	-1	26
4	6.942756968792307E-5	TGTGCCACCTGGGTTAATTATAAGAAACTCTTT	CATWVNYKKLF	TRGV4	.	TRGJ1	12	-1	-1	16
4	6.942756968792307E-5	TGTGCCACCTGGGCCTATTATAAGAAACTCTTT	CATWAYYKKLF	TRGV8	.	TRGJ1	12	-1	-1	15
4	6.942756968792307E-5	TGTGCCACCTGGGGCGGTGATAAGAAACTCTTT	CATWGGDKKLF	TRGV4	.	TRGJ1	12	-1	-1	19
4	6.942756968792307E-5	TGTGCCACCTGGGGATCCGACCCGAAACTCTTT	CATWGSDPKLF	TRGV8	.	TRGJ1	12	-1	-1	23
4	6.942756968792307E-5	TGTGCCACCTGGGATCCCGGCGGGAAACTCTTT	CATWDPGGKLF	TRGV4	.	TRGJ1	14	-1	-1	23
4	6.942756968792307E-5	TGTGCCACCTGGGATGGCCCGGGGAAACTCTTT	CATWDGPGKLF	TRGV4	.	TRGJ1	19	-1	-1	23
4	6.942756968792307E-5	TGTGCCACCTGGGATGAATCCAAGAAACTCTTT	CATWDESKKLF	TRGV4	.	TRGJ1	15	-1	-1	21
4	6.942756968792307E-5	TGTGCCACCTGGGATAGAATCAAGAAACTCTTT	CATWDRIKKLF	TRGV8	.	TRGJ1	16	-1	-1	21
4	6.942756968792307E-5	TGTGCCACCTGGGACGGCTCTAAGAAACTCTTT	CATWDGSKKLF	TRGV2	.	TRGJ1	16	-1	-1	20
4	6.942756968792307E-5	TGTGCCACCTGGGACGGGCATATGAAACTCTTT	CATWDGHMKLF	TRGV2	.	TRGJ1	18	-1	-1	19
4	6.942756968792307E-5	TGTGCCACCTGGGACGGACGAGGGAAACTCTTT	CATWDGRGKLF	TRGV2	.	TRGJ1	16	-1	-1	23
4	6.942756968792307E-5	TGTGCCACCTGGGACGGACAGGGGAAACTCTTT	CATWDGQGKLF	TRGV2	.	TRGJ1	16	-1	-1	23
4	6.942756968792307E-5	TGTGCCACCTGGGACGGAAGCAAGAAACTCTTT	CATWDGSKKLF	TRGV2	.	TRGJ1	16	-1	-1	21
4	6.942756968792307E-5	TGTGCCACCTGGGACAGGCTTGAGAAACTCTTT	CATWDRLEKLF	TRGV7	.	TRGJ1	21	-1	-1	22
4	6.942756968792307E-5	TGTGCCACCTGGGACAGGCTTAAGAAACTCTTT	CATWDRLKKLF	TRGV3	.	TRGJ1	18	-1	-1	20
4	6.942756968792307E-5	TGTGCCACCTGGGACAGGCCTAAGAAACTCTTT	CATWDRPKKLF	TRGV7	.	TRGJ1	20	-1	-1	20
4	6.942756968792307E-5	TGTGCCACCTGGGACAGGCCGGGGAAACTCTTT	CATWDRPGKLF	TRGV7	.	TRGJ1	19	-1	-1	23
4	6.942756968792307E-5	TGTGCCACCTGGGACAGGCGTAAGAAACTCTTT	CATWDRRKKLF	TRGV7	.	TRGJ1	18	-1	-1	20
4	6.942756968792307E-5	TGTGCCACCTGGGACAGGCGGAAGAAACTCTTT	CATWDRRKKLF	TRGV3	.	TRGJ1	18	-1	-1	21
4	6.942756968792307E-5	TGTGCCACCTGGGACAGGCGAGGGGAACTCTTT	CATWDRRGELF	TRGV7	.	TRGJ1	18	-1	-1	25
4	6.942756968792307E-5	TGTGCCACCTGGGACAGGCAAGAGAAACTCTTT	CATWDRQEKLF	TRGV7	.	TRGJ1	18	-1	-1	22
4	6.942756968792307E-5	TGTGCCACCTGGGACAGGGGAGGGAAACTCTTT	CATWDRGGKLF	TRGV7	.	TRGJ1	17	-1	-1	23
4	6.942756968792307E-5	TGTGCCACCTGGGACAGACCAAAGAAACTCTTT	CATWDRPKKLF	TRGV5	.	TRGJ1	19	-1	-1	21
4	6.942756968792307E-5	TGTGCCACCTGGGACAAGACTAAGAAACTCTTT	CATWDKTKKLF	TRGV3	.	TRGJ1	15	-1	-1	20
4	6.942756968792307E-5	TGTGCCACCTGGATATATTATAAGAAACTCTTT	CATWIYYKKLF	TRGV4	.	TRGJ1	11	-1	-1	15
4	6.942756968792307E-5	TGTGCCACCTGGACCCCGGGGAAGAAACTCTTT	CATWTPGKKLF	TRGV8	.	TRGJ1	11	-1	-1	21
4	6.942756968792307E-5	TGTGCCACCCCAAATTATTATAAGAAACTCTTT	CATPNYYKKLF	TRGV5	.	TRGJ1	8	-1	-1	12
4	6.942756968792307E-5	TGTGCCACCACGTCAGGTTATAAGAAACTCTTT	CATTSGYKKLF	TRGV2	.	TRGJ1	8	-1	-1	17
4	6.942756968792307E-5	TGTGCCACGTGGACTGGTTGGTTCAAGATATTT	CATWTGWFKIF	TRGV4	.	TRGJP1	11	-1	-1	12
4	6.942756968792307E-5	TGTGCCAGAAAGCCAGGTTGGTTCAAGATATTT	CARKPGWFKIF	TRGV2	.	TRGJP1	6	-1	-1	15
4	6.942756968792307E-5	TGCGCCTTGTGGGAGGGATATAAGAAACTCTTT	CALWEGYKKLF	TRGV9	.	TRGJ1	15	-1	-1	18
4	6.942756968792307E-5	TGTGCTGCGTGGGATCCCGAAAAACTCTTT	CAAWDPEKLF	TRGV10	.	TRGJ1	14	-1	-1	21
4	6.942756968792307E-5	TGTGCTGCGTGGGATCAGGGGAAACTCTTT	CAAWDQGKLF	TRGV10	.	TRGJ1	14	-1	-1	20
4	6.942756968792307E-5	TGTGCCTTGTGGGGGGATAAGAAACTCTTT	CALWGDKKLF	TRGV9	.	TRGJ1	15	-1	-1	16
4	6.942756968792307E-5	TGTGCCTGCTGTACTTATAAGAAACTCTTT	CACCTYKKLF	TRGV11	.	TRGJ1	10	-1	-1	14
4	6.942756968792307E-5	TGTGCCTGCTGGGACGGGAAGAAACTCTTT	CACWDGKKLF	TRGV11	.	TRGJ1	11	-1	-1	18
4	6.942756968792307E-5	TGTGCCCCATGTGCTTGGATCAAGACGTTT	CAPCAWIKTF	TRGV8	.	TRGJP2	5	-1	-1	10
4	6.942756968792307E-5	TGTGCCATGTGGGACCGATGTAAACTCTTT	CAMWDRCKLF	TRGV9	.	TRGJ1	13	-1	-1	21
4	6.942756968792307E-5	TGTGCCATACCCCACCCTGTGAAACTCTTT	CAIPHPVKLF	TRGV8	.	TRGJ1	6	-1	-1	20
4	6.942756968792307E-5	TGTGCCACCTTCGGTTGGAAGAAACTCTTT	CATFGWKKLF	TRGV4	.	TRGJ1	9	-1	-1	18
4	6.942756968792307E-5	TGTGCCACCTCCCCGGCGGAGAAACTCTTT	CATSPAEKLF	TRGV8	.	TRGJ1	9	-1	-1	19
4	6.942756968792307E-5	TGTGCCACCTGGCTTCATAAGAAACTCTTT	CATWLHKKLF	TRGV8	.	TRGJ1	11	-1	-1	16
4	6.942756968792307E-5	TGTGCCACCTGGGTGTCTAAGAAACTCTTT	CATWVSKKLF	TRGV4	.	TRGJ1	12	-1	-1	17
4	6.942756968792307E-5	TGTGCCACCTGGGCCATTAAGAAACTCTTT	CATWAIKKLF	TRGV5	.	TRGJ1	15	-1	-1	17
4	6.942756968792307E-5	TGTGCCACCTGGGGCCTACCGAAGCTCTTT	CATWGLPKLF	TRGV8	.	TRGJ1	12	-1	-1	20
4	6.942756968792307E-5	TGTGCCACCTGGGATGTTAAGAAACTCTTT	CATWDVKKLF	TRGV4	.	TRGJ1	15	-1	-1	17
4	6.942756968792307E-5	TGTGCCACCTGGGATAGGGGGAAACTCTTT	CATWDRGKLF	TRGV8	.	TRGJ1	17	-1	-1	20
4	6.942756968792307E-5	TGTGCCACCTGGGACTTTAAGAAACTCTTT	CATWDFKKLF	TRGV8	.	TRGJ1	13	-1	-1	17
4	6.942756968792307E-5	TGTGCCACCTGGGACTACAAGAAACTCTTT	CATWDYKKLF	TRGV2	.	TRGJ1	14	-1	-1	15
4	6.942756968792307E-5	TGTGCCACCTGGGACGTAGGGAAACTCTTT	CATWDVGKLF	TRGV4	.	TRGJ1	13	-1	-1	20
4	6.942756968792307E-5	TGTGCCACCTGGGAGACTAAGAAACTCTTT	CATWETKKLF	TRGV8	.	TRGJ1	13	-1	-1	17
4	6.942756968792307E-5	TGTGCCACCTGGGAATCGGGGAAACTCTTT	CATWESGKLF	TRGV4	.	TRGJ1	13	-1	-1	20
4	6.942756968792307E-5	TGTGCCACCTGGGAAGGAAAGAAACTCTTT	CATWEGKKLF	TRGV5	.	TRGJ1	16	-1	-1	18
4	6.942756968792307E-5	TGTGCCACCTGGGAAAAGATCAAGACGTTT	CATWEKIKTF	TRGV8	.	TRGJP2	13	-1	-1	17
4	6.942756968792307E-5	TGTGCCACCTGGAATTATAAGAAACTCTTT	CATWNYKKLF	TRGV8	.	TRGJ1	14	-1	-1	13
4	6.942756968792307E-5	TGTGCCACCTATTATTATAAGAAACTCTTT	CATYYYKKLF	TRGV7	.	TRGJ1	9	-1	-1	10
4	6.942756968792307E-5	TGTGCCACCCTCCCCAATAAGAAACTCTTT	CATLPNKKLF	TRGV5	.	TRGJ1	8	-1	-1	16
4	6.942756968792307E-5	TGTGCCACCCTGCATTATAAGAAACTCTTT	CATLHYKKLF	TRGV5	.	TRGJ1	8	-1	-1	13
4	6.942756968792307E-5	TGTGCCACGCACGGGTTTAAGAAACTCTTT	CATHGFKKLF	TRGV8	.	TRGJ1	7	-1	-1	17
4	6.942756968792307E-5	TGTGCCACGAATTATTATAAGAAACTCTTT	CATNYYKKLF	TRGV4	.	TRGJ1	7	-1	-1	7
4	6.942756968792307E-5	TGTGCCAAGTGGAAGGCTAAGAAACTCTTT	CAKWKAKKLF	TRGV4	.	TRGJ1	6	-1	-1	17
4	6.942756968792307E-5	CCCCACCTCGGAGTTAGGAAGAAACTCTTT	PHLGVRKKLF	TRGV7	.	TRGJ1	-1	-1	-1	18
4	6.942756968792307E-5	TGTCCTCGAGGTTATAAGAAACTCTTT	CPRGYKKLF	TRGV3	.	TRGJ1	2	-1	-1	11
4	6.942756968792307E-5	TGTGCCTTCCGAAGGGGGAAACTCTTT	CAFRRGKLF	TRGV9	.	TRGJ1	7	-1	-1	17
4	6.942756968792307E-5	TGTGCCTTGTGGGAGCATGAGGAGTTG	CALWEHEEL	TRGV9	.	TRGJ1	14	-1	-1	24
4	6.942756968792307E-5	TGTGCCTTGTGGGAGGTCCAAGAGTTG	CALWEVQEL	TRGV9	.	TRGJ1	19	-1	-1	24
4	6.942756968792307E-5	TGTGCCATCCCTAAGCAGAAACTCTTT	CAIPKQKLF	TRGV8	.	TRGJ1	6	-1	-1	16
4	6.942756968792307E-5	TGTGCCACCTTTTATAAGAAACTCTTT	CATFYKKLF	TRGV2	.	TRGJ1	9	-1	-1	11
4	6.942756968792307E-5	TGTGCCACCTGTCATCAGAAACTCTTT	CATCHQKLF	TRGV4	.	TRGJ1	10	-1	-1	13
4	6.942756968792307E-5	TGTGCCACCTGTACTAAGAAACTCTTT	CATCTKKLF	TRGV2	.	TRGJ1	10	-1	-1	14
4	6.942756968792307E-5	TGTGCCACCTGGGATTGGAAACTCTTT	CATWDWKLF	TRGV4	.	TRGJ1	17	-1	-1	17
4	6.942756968792307E-5	TGTGCCACCTGGGATCTGAAACTCTTT	CATWDLKLF	TRGV8	.	TRGJ1	14	-1	-1	17
4	6.942756968792307E-5	TGTGCCACCTGGGACGGGGGGCTCTTT	CATWDGGLF	TRGV2	.	TRGJ1	17	-1	-1	21
4	6.942756968792307E-5	TGTGCCACCTGGAGGAAGAAACTCTTT	CATWRKKLF	TRGV4	.	TRGJ1	11	-1	-1	15
4	6.942756968792307E-5	TGTGCCGTTTCGGGGAAACTCTTT	CAVSGKLF	TRGV4	.	TRGJ1	5	-1	-1	14
4	6.942756968792307E-5	TGTGCCGCACTTAGGCAACTCTTT	CAALRQLF	TRGV8	.	TRGJ1	5	-1	-1	16
4	6.942756968792307E-5	TGTGCCGGTTGGATCAAGACGTTT	CAGWIKTF	TRGV5	.	TRGJP2	5	-1	-1	8
4	6.942756968792307E-5	TGTGCCACCTGTGAGGCACTCTTT	CATCEALF	TRGV8	.	TRGJ1	13	-1	-1	17
4	6.942756968792307E-5	TGTGCCACCTGGGATTTCCTCTTT	CATWDFLF	TRGV8	.	TRGJ1	14	-1	-1	18
4	6.942756968792307E-5	TGTGCCACCTGGGAGGAACTCTTT	CATWEELF	TRGV4	.	TRGJ1	13	-1	-1	13
4	6.942756968792307E-5	TGTGCCACCGGCCAGAAACTCTTT	CATGQKLF	TRGV4	.	TRGJ1	8	-1	-1	13
4	6.942756968792307E-5	TGTGCCACGCCCTCGAAACTCTTT	CATPSKLF	TRGV5	.	TRGJ1	7	-1	-1	14
4	6.942756968792307E-5	TGTGCCAGGAGCAAGAAACTCTTT	CARSKKLF	TRGV4	.	TRGJ1	6	-1	-1	12
4	6.942756968792307E-5	TGTGGGTGTTATAAGAAACTCTTT	CGCYKKLF	TRGV2	.	TRGJ1	3	-1	-1	8
4	6.942756968792307E-5	TGCGGTAGAGGCAAGAAACTCTTT	CGRGKKLF	TRGV7	.	TRGJ1	1	-1	-1	12
4	6.942756968792307E-5	TGGCGACCGAATAAGAAACTCTTT	WRPNKKLF	TRGV2	.	TRGJ1	7	-1	-1	10
4	6.942756968792307E-5	TGTGCCAATAAGAAACTCTTT	CANKKLF	TRGV2	.	TRGJ1	6	-1	-1	7
4	6.942756968792307E-5	TGCAGTGTCACGAAACTCTTT	CSVTKLF	TRGV2	.	TRGJ1	1	-1	-1	11
4	6.942756968792307E-5	TACTCGGAGGAGAAACTCTTT	YSEEKLF	TRGV4	.	TRGJ1	0	-1	-1	10
4	6.942756968792307E-5	TGGCCCACGAAACTCTTT	WPTKLF	TRGV5	.	TRGJ1	4	-1	-1	8
3	5.2070677265942304E-5	TGTGCTGCGTGGGATTATATAAGGATTGGGCTGGGGGGTCCCGTTCAAAATACCACTGGTTGGTTCAAGATATTT	CAAWDYIRIGLGGPVQNTTGWFKIF	TRGV10	.	TRGJP1	16	-1	-1	49
3	5.2070677265942304E-5	TGTGCCACCTGGGACGGGCCGGGTAGAGGACGAATTAATGGGGGTAGTGATTGGATCAAGACGTTT	CATWDGPGRGRINGGSDWIKTF	TRGV2	.	TRGJP2	19	-1	-1	43
3	5.2070677265942304E-5	TGTGCCTGCTGGATTAGGCACGTCAACAACAGGTTGGGCAAAAAAATCAAGGTATTT	CACWIRHVNNRLGKKIKVF	TRGV11	.	TRGJP	22	-1	-1	32
3	5.2070677265942304E-5	TGTGCCTGCTGGATTAGGCACAAGGGGAGAGGGAGTAGTGATTGGATCAAGACGTTT	CACWIRHKGRGSSDWIKTF	TRGV11	.	TRGJP2	20	-1	-1	33
3	5.2070677265942304E-5	TGTGCCCCCGAAATTCGAACGACAAAAAGATTCTTGTGTTATTATAAGAAACTCTTT	CAPEIRTTKRFLCYYKKLF	TRGV11	.	TRGJ1	5	-1	-1	38
3	5.2070677265942304E-5	TGTGCCACCTGGGACGGGCCCCGCCCGCGTTTGTTGGGCAAAAAAATCAAGGTATTT	CATWDGPRPRLLGKKIKVF	TRGV2	.	TRGJP	20	-1	-1	32
3	5.2070677265942304E-5	TGTGCCACCTGGGACAGACCTCCCCACCCAGGGACCACTGGTTGGTTCAAGATATTT	CATWDRPPHPGTTGWFKIF	TRGV7	.	TRGJP1	20	-1	-1	33
3	5.2070677265942304E-5	TGTGCTGCGTGGGCTATTTCCGCCCCGAGATCCCCTTATTATAAGAAACTCTTT	CAAWAISAPRSPYYKKLF	TRGV10	.	TRGJ1	12	-1	-1	35
3	5.2070677265942304E-5	TGTGCCTGCTGGATTAGGCATCCATATAGGAAGGGGTTATCCAAGAAACTCTTT	CACWIRHPYRKGLSKKLF	TRGV11	.	TRGJ1	19	-1	-1	42
3	5.2070677265942304E-5	TGTGCCTGCTGGATTAGGCACCCTGTGGTAGTTAGTGATTGGATCAAGACGTTT	CACWIRHPVVVSDWIKTF	TRGV11	.	TRGJP2	20	-1	-1	28
3	5.2070677265942304E-5	TGTGCCACCTGGGACAGGCCGGGGGTCATTAGCACTGGTTGGTTCAAGATATTT	CATWDRPGVISTGWFKIF	TRGV3	.	TRGJP1	19	-1	-1	23
3	5.2070677265942304E-5	TGTGCCACCTGGGACAGGCAAGGAATGGGGCAGAATTATTATAAGAAACTCTTT	CATWDRQGMGQNYYKKLF	TRGV3	.	TRGJ1	18	-1	-1	32
3	5.2070677265942304E-5	TGTGCCACCTGGGACAGGGGGGGGTATTTGGGGGCTTATTATAAGAAACTCTTT	CATWDRGGYLGAYYKKLF	TRGV5	.	TRGJ1	17	-1	-1	35
3	5.2070677265942304E-5	TGTGCCACCTGGGAAAGTCCGGAGGTGGCAATCTCTTATTATAAGAAACTCTTT	CATWESPEVAISYYKKLF	TRGV8	.	TRGJ1	19	-1	-1	35
3	5.2070677265942304E-5	TGTGCTGCGTGGGACAATTTCCCCATTTCGAATTATTATAAGAAACTCTTT	CAAWDNFPISNYYKKLF	TRGV10	.	TRGJ1	13	-1	-1	26
3	5.2070677265942304E-5	TGTGCCTTGTGGCATAGGGTCCAAGAGTTGGGCAAAAAAATCGAGGTATTT	CALWHRVQELGKKIEVF	TRGV9	.	TRGJP	11	-1	-1	21
3	5.2070677265942304E-5	TGTGCCTGCTGGATTAGGCACGTTGATAGTAGTGATTGGATCAAGACGTTT	CACWIRHVDSSDWIKTF	TRGV11	.	TRGJP2	22	-1	-1	25
3	5.2070677265942304E-5	TGTGCCTGCTGGATTAGGCACGAGGATACCACTGGTTGGTTCAAGATATTT	CACWIRHEDTTGWFKIF	TRGV11	.	TRGJP1	21	-1	-1	25
3	5.2070677265942304E-5	TGTGCCACCTGGCCCCGTTGGGGTCTTTCGGGTAATTATAAGAAACTCTTT	CATWPRWGLSGNYKKLF	TRGV4	.	TRGJ1	11	-1	-1	34
3	5.2070677265942304E-5	TGTGCCACCTGGGCCCAGAGCCAAGAGTTGGGCAAAAAAATCAAGGTATTT	CATWAQSQELGKKIKVF	TRGV3	.	TRGJP	12	-1	-1	12
3	5.2070677265942304E-5	TGTGCCACCTGGGGCAGGGGACATACGTTGCAGGGTTATAAGAAACTCTTT	CATWGRGHTLQGYKKLF	TRGV8	.	TRGJ1	12	-1	-1	35
3	5.2070677265942304E-5	TGTGCCACCTGGGATCTAGGCCTGGATAGTAGTGATTGGATCAAGACGTTT	CATWDLGLDSSDWIKTF	TRGV8	.	TRGJP2	22	-1	-1	25
3	5.2070677265942304E-5	TGTGCCACCTGGGATGGGGCGATCTGCCCCGATTATTATAAGAAACTCTTT	CATWDGAICPDYYKKLF	TRGV8	.	TRGJ1	23	-1	-1	31
3	5.2070677265942304E-5	TGTGCCACCTGGGATGAGCTCTTTAGGGCTAGCGAGATAGAGAAACTCTTT	CATWDELFRASEIEKLF	TRGV4	.	TRGJ1	18	-1	-1	36
3	5.2070677265942304E-5	TGTGCCACCTGGGACGGCTGGGTTGTTAGTAGTGATTGGATCAAGACGTTT	CATWDGWVVSSDWIKTF	TRGV2	.	TRGJP2	16	-1	-1	26
3	5.2070677265942304E-5	TGTGCCACCTGGGACGGGTTACCAACCTTGAATTATTATAAGAAACTCTTT	CATWDGLPTLNYYKKLF	TRGV2	.	TRGJ1	17	-1	-1	29
3	5.2070677265942304E-5	TGTGCCACCTGGGACGGGTCCTTAGGGAGTAGTGATTGGATCAAGACGTTT	CATWDGSLGSSDWIKTF	TRGV2	.	TRGJP2	20	-1	-1	27
3	5.2070677265942304E-5	TGTGCCACCTGGGACGGGCCGGGGAGGAGTAGTGATTGGATCAAGACGTTT	CATWDGPGRSSDWIKTF	TRGV2	.	TRGJP2	19	-1	-1	27
3	5.2070677265942304E-5	TGTGCCACCTGGGACGGGCCGGAGTATACCACTGGTTGGTTCAAGATATTT	CATWDGPEYTTGWFKIF	TRGV2	.	TRGJP1	19	-1	-1	24
3	5.2070677265942304E-5	TGTGCCACCTGGGACGGGCCAACAGAGTTGGGCAAAAAAATCAAGGTATTT	CATWDGPTELGKKIKVF	TRGV2	.	TRGJP	19	-1	-1	23
3	5.2070677265942304E-5	TGTGCCACCTGGGACGGGCGAGCCCTTAGTAGTGATTGGATCAAGACGTTT	CATWDGRALSSDWIKTF	TRGV2	.	TRGJP2	18	-1	-1	26
3	5.2070677265942304E-5	TGTGCCACCTGGGACAGGCGACCGACCTTGGGCTATTATAAGAAACTCTTT	CATWDRRPTLGYYKKLF	TRGV3	.	TRGJ1	18	-1	-1	33
3	5.2070677265942304E-5	TGTGCCACCTGGGACAGGCAGGAAGATACCACTGGTTGGTTCAAGATATTT	CATWDRQEDTTGWFKIF	TRGV7	.	TRGJP1	18	-1	-1	25
3	5.2070677265942304E-5	TGTGCCACCTGGGAGATAGCTGTTGCCTGGTATTATTATAAGAAACTCTTT	CATWEIAVAWYYYKKLF	TRGV8	.	TRGJ1	13	-1	-1	31
3	5.2070677265942304E-5	TGTGCCACCTGGGAGAGGTTCGGGTTCGGTAGTGATTGGATCAAGACGTTT	CATWERFGFGSDWIKTF	TRGV8	.	TRGJP2	17	-1	-1	28
3	5.2070677265942304E-5	TGTGCCACCTGGACCCCGGGTCCTCCCCCTTGTTATTATAAGAAACTCTTT	CATWTPGPPPCYYKKLF	TRGV8	.	TRGJ1	11	-1	-1	32
3	5.2070677265942304E-5	TGTGCTGCGTGGGATTATAGGGTCGGGGATTATTATAAGAAACTCTTT	CAAWDYRVGDYYKKLF	TRGV10	.	TRGJ1	16	-1	-1	28
3	5.2070677265942304E-5	TGTGCTGCGTGGGATCGAGGGAGTACCACTGGTTGGTTCAAGATATTT	CAAWDRGSTTGWFKIF	TRGV10	.	TRGJP1	14	-1	-1	23
3	5.2070677265942304E-5	TGTGCTGCGTGGGAAGGATTCAATTCGAGTTATTATAAGAAACTCTTT	CAAWEGFNSSYYKKLF	TRGV10	.	TRGJ1	13	-1	-1	21
3	5.2070677265942304E-5	TGTGCCTGCTGGATTAGGCCTTACACCTATTATTATAAGAAACTCTTT	CACWIRPYTYYYKKLF	TRGV11	.	TRGJ1	18	-1	-1	28
3	5.2070677265942304E-5	TGTGCCTGCTGGATTAGGCCCCTTTGGAATTATTATAAGAAACTCTTT	CACWIRPLWNYYKKLF	TRGV11	.	TRGJ1	18	-1	-1	23
3	5.2070677265942304E-5	TGTGCCTGCTGGATTAGGCATGATACCACTGGTTGGTTCAAGATATTT	CACWIRHDTTGWFKIF	TRGV11	.	TRGJP1	19	-1	-1	22
3	5.2070677265942304E-5	TGTGCCTGCTGGATTAGGCACTTAAGGTTGAAGTATAAGAAACTCTTT	CACWIRHLRLKYKKLF	TRGV11	.	TRGJ1	20	-1	-1	33
3	5.2070677265942304E-5	TGTGCCTGCTGGATTAGGCACGTCGGGACTTGTTATAAGAAACTCTTT	CACWIRHVGTCYKKLF	TRGV11	.	TRGJ1	22	-1	-1	26
3	5.2070677265942304E-5	TGTGCCTGCTGGATTAGGCACGGGTCTCATTATTATAAGAAACTCTTT	CACWIRHGSHYYKKLF	TRGV11	.	TRGJ1	21	-1	-1	28
3	5.2070677265942304E-5	TGTGCCTGCTGGATTAGGGTTCATACCACTGGTTGGTTCAAGATATTT	CACWIRVHTTGWFKIF	TRGV11	.	TRGJP1	17	-1	-1	22
3	5.2070677265942304E-5	TGTGCCACCTGGGTCGGGCCTGGGGCGAATTATTATAAGAAACTCTTT	CATWVGPGANYYKKLF	TRGV5	.	TRGJ1	21	-1	-1	25
3	5.2070677265942304E-5	TGTGCCACCTGGGTGGCGGGGAAGTTGGGCAAAAAAATCAAGGTATTT	CATWVAGKLGKKIKVF	TRGV8	.	TRGJP	12	-1	-1	22
3	5.2070677265942304E-5	TGTGCCACCTGGGGGGGGGAGGATAGTAGTGATTGGATCAAGACGTTT	CATWGGEDSSDWIKTF	TRGV3	.	TRGJP2	12	-1	-1	22
3	5.2070677265942304E-5	TGTGCCACCTGGGATGGGCGAGGGACCACTGGTTGGTTCAAGATATTT	CATWDGRGTTGWFKIF	TRGV4	.	TRGJP1	18	-1	-1	24
3	5.2070677265942304E-5	TGTGCCACCTGGGATGGACCGTGCATGGGTTATTATAAGAAACTCTTT	CATWDGPCMGYYKKLF	TRGV4	.	TRGJ1	19	-1	-1	29
3	5.2070677265942304E-5	TGTGCCACCTGGGATGGACGTCGGGCGAATTATTATAAGAAACTCTTT	CATWDGRRANYYKKLF	TRGV4	.	TRGJ1	16	-1	-1	25
3	5.2070677265942304E-5	TGTGCCACCTGGGATAGCCAGTTATCGAATTATTATAAGAAACTCTTT	CATWDSQLSNYYKKLF	TRGV8	.	TRGJ1	16	-1	-1	24
3	5.2070677265942304E-5	TGTGCCACCTGGGATAAAACCCCGACTCTTTATTATAAGAAACTCTTT	CATWDKTPTLYYKKLF	TRGV8	.	TRGJ1	15	-1	-1	29
3	5.2070677265942304E-5	TGTGCCACCTGGGACTACGGGCCGGGGGATTATTATAAGAAACTCTTT	CATWDYGPGDYYKKLF	TRGV2	.	TRGJ1	14	-1	-1	28
3	5.2070677265942304E-5	TGTGCCACCTGGGACCGAGACCCCTTTGTCCGTTATAAGAAACTCTTT	CATWDRDPFVRYKKLF	TRGV2	.	TRGJ1	14	-1	-1	32
3	5.2070677265942304E-5	TGTGCCACCTGGGACGGCTCGCGTCGTAGTGATTGGATCAAGACGTTT	CATWDGSRRSDWIKTF	TRGV2	.	TRGJP2	16	-1	-1	25
3	5.2070677265942304E-5	TGTGCCACCTGGGACGGGCTGTATAGTAGTGATTGGATCAAGACGTTT	CATWDGLYSSDWIKTF	TRGV2	.	TRGJP2	18	-1	-1	18
3	5.2070677265942304E-5	TGTGCCACCTGGGACGGGCGGTATAGTAGTGATTGGATCAAGACGTTT	CATWDGRYSSDWIKTF	TRGV2	.	TRGJP2	18	-1	-1	21
3	5.2070677265942304E-5	TGTGCCACCTGGGACGGGCGGGGTACAGTAAGTTATAAGAAACTCTTT	CATWDGRGTVSYKKLF	TRGV2	.	TRGJ1	18	-1	-1	32
3	5.2070677265942304E-5	TGTGCCACCTGGGACGGGCGGGAGTTGGGCAAAAAAATCAAGGTATTT	CATWDGRELGKKIKVF	TRGV2	.	TRGJP	18	-1	-1	15
3	5.2070677265942304E-5	TGTGCCACCTGGGACGGGGCCCGCCGCGTCGGTTGGTTCAAGATATTT	CATWDGARRVGWFKIF	TRGV2	.	TRGJP1	22	-1	-1	30
3	5.2070677265942304E-5	TGTGCCACCTGGGACGGACCTTATACCACTGGTTGGTTCAAGATATTT	CATWDGPYTTGWFKIF	TRGV2	.	TRGJP1	19	-1	-1	21
3	5.2070677265942304E-5	TGTGCCACCTGGGACGAGCCTTTTTCCAGTGATTGGATCAAGACGTTT	CATWDEPFSSDWIKTF	TRGV2	.	TRGJP2	19	-1	-1	27
3	5.2070677265942304E-5	TGTGCCACCTGGGACATCCCGGCCAGTAGTGATTGGATCAAGACGTTT	CATWDIPASSDWIKTF	TRGV2	.	TRGJP2	14	-1	-1	24
3	5.2070677265942304E-5	TGTGCCACCTGGGACACGGCATATAGTAGTGATTGGATCAAGACGTTT	CATWDTAYSSDWIKTF	TRGV2	.	TRGJP2	14	-1	-1	20
3	5.2070677265942304E-5	TGTGCCACCTGGGACAGGTCCAATACCACTGGTTGGTTCAAGATATTT	CATWDRSNTTGWFKIF	TRGV8	.	TRGJP1	27	-1	-1	22
3	5.2070677265942304E-5	TGTGCCACCTGGGACAGGCTGGGAATTAGGGATTATAAGAAACTCTTT	CATWDRLGIRDYKKLF	TRGV3	.	TRGJ1	18	-1	-1	31
3	5.2070677265942304E-5	TGTGCCACCTGGGACAGGCCGGAATCGAATTATTATAAGAAACTCTTT	CATWDRPESNYYKKLF	TRGV3	.	TRGJ1	19	-1	-1	24
3	5.2070677265942304E-5	TGTGCCACCTGGGACAGGCCAGGTAGTAGTGATTGGATCAAGACGTTT	CATWDRPGSSDWIKTF	TRGV5	.	TRGJP2	19	-1	-1	23
3	5.2070677265942304E-5	TGTGCCACCTGGGACAGGCCAAGCCGGGAGGATTATAAGAAACTCTTT	CATWDRPSREDYKKLF	TRGV5	.	TRGJ1	19	-1	-1	31
3	5.2070677265942304E-5	TGTGCCACCTGGGACAGGCGGGGGGGGCCTTATTATAAGAAACTCTTT	CATWDRRGGPYYKKLF	TRGV3	.	TRGJ1	18	-1	-1	29
3	5.2070677265942304E-5	TGTGCCACCTGGGACAGGCACCGAGCGGACGGATATAAGAAACTCTTT	CATWDRHRADGYKKLF	TRGV3	.	TRGJ1	18	-1	-1	33
3	5.2070677265942304E-5	TGTGCCACCTGGGACAGGGTGCATTCCGTATATTATAAGAAACTCTTT	CATWDRVHSVYYKKLF	TRGV7	.	TRGJ1	17	-1	-1	30
3	5.2070677265942304E-5	TGTGCCACCTGGGACAGGATTACGGACCTTTATTATAAGAAACTCTTT	CATWDRITDLYYKKLF	TRGV7	.	TRGJ1	17	-1	-1	29
3	5.2070677265942304E-5	TGTGCTGCGTGGGGAGTTTTAATCACTGGTTGGTTCAAGATATTT	CAAWGVLITGWFKIF	TRGV10	.	TRGJP1	12	-1	-1	23
3	5.2070677265942304E-5	TGTGCTGCGTGGGATTTCCATACCACTGGTTGGTTCAAGATATTT	CAAWDFHTTGWFKIF	TRGV10	.	TRGJP1	15	-1	-1	19
3	5.2070677265942304E-5	TGTGCTGCGTGGGATTTAGTTAGCACTGGTTGGTTCAAGATATTT	CAAWDLVSTGWFKIF	TRGV10	.	TRGJP1	15	-1	-1	20
3	5.2070677265942304E-5	TGTGCTGCGTGGGATCGATATACCACTGGTTGGTTCAAGATATTT	CAAWDRYTTGWFKIF	TRGV10	.	TRGJP1	14	-1	-1	17
3	5.2070677265942304E-5	TGTGCCTGCTGGATTTCCGACTTAGCCCCCCATAAGAAACTCTTT	CACWISDLAPHKKLF	TRGV11	.	TRGJ1	14	-1	-1	31
3	5.2070677265942304E-5	TGTGCCTGCTGGATTAGGCTCCCTTGGGGTTATAAGAAACTCTTT	CACWIRLPWGYKKLF	TRGV11	.	TRGJ1	18	-1	-1	29
3	5.2070677265942304E-5	TGTGCCTGCTGGATTAGGCCCCGGGCATATTATAAGAAACTCTTT	CACWIRPRAYYKKLF	TRGV11	.	TRGJ1	18	-1	-1	27
3	5.2070677265942304E-5	TGTGCCTGCTGGATTAGGCGATCGAATTATTATAAGAAACTCTTT	CACWIRRSNYYKKLF	TRGV11	.	TRGJ1	18	-1	-1	21
3	5.2070677265942304E-5	TGTGCCTGCTGGATTAGGCACAGGGAAGTTCATAAGAAACTCTTT	CACWIRHREVHKKLF	TRGV11	.	TRGJ1	20	-1	-1	31
3	5.2070677265942304E-5	TGTGCCTGCTGGATTAGGCAATTGGAAAATTATAAGAAACTCTTT	CACWIRQLENYKKLF	TRGV11	.	TRGJ1	19	-1	-1	19
3	5.2070677265942304E-5	TGTGCCACCTGGGTGGGGGCTGGGGCTTCTTGGATCAAGACGTTT	CATWVGAGASWIKTF	TRGV8	.	TRGJP2	12	-1	-1	29
3	5.2070677265942304E-5	TGTGCCACCTGGGGGGCCGAGTTGGGCAAAAAAATCAAGGTATTT	CATWGAELGKKIKVF	TRGV5	.	TRGJP	12	-1	-1	18
3	5.2070677265942304E-5	TGTGCCACCTGGGGGAAAGACAGACTAGGATATAAGAAACTCTTT	CATWGKDRLGYKKLF	TRGV3	.	TRGJ1	12	-1	-1	30
3	5.2070677265942304E-5	TGTGCCACCTGGGGACACTGGTTGGGCAAAAAAATCAAGGTATTT	CATWGHWLGKKIKVF	TRGV4	.	TRGJP	12	-1	-1	20
3	5.2070677265942304E-5	TGTGCCACCTGGGATTATGTTTTGGATGATTATAAGAAACTCTTT	CATWDYVLDDYKKLF	TRGV8	.	TRGJ1	14	-1	-1	25
3	5.2070677265942304E-5	TGTGCCACCTGGGATCCCAGCCGTATATTTGGGAAGAAACTCTTT	CATWDPSRIFGKKLF	TRGV8	.	TRGJ1	14	-1	-1	33
3	5.2070677265942304E-5	TGTGCCACCTGGGATGGTCTAAAGCATTATTATAAGAAACTCTTT	CATWDGLKHYYKKLF	TRGV4	.	TRGJ1	16	-1	-1	25
3	5.2070677265942304E-5	TGTGCCACCTGGGATGGGCCTAAGAATCGATATAAGAAACTCTTT	CATWDGPKNRYKKLF	TRGV4	.	TRGJ1	19	-1	-1	30
3	5.2070677265942304E-5	TGTGCCACCTGGGATGGGCCGTGCAATTATTATAAGAAACTCTTT	CATWDGPCNYYKKLF	TRGV4	.	TRGJ1	19	-1	-1	24
3	5.2070677265942304E-5	TGTGCCACCTGGGATGGGCGATTCCCTGGTTGGTTCAAGATATTT	CATWDGRFPGWFKIF	TRGV4	.	TRGJP1	18	-1	-1	25
3	5.2070677265942304E-5	TGTGCCACCTGGGATGGGCGAGTCACTCGGTATAAGAAACTCTTT	CATWDGRVTRYKKLF	TRGV4	.	TRGJ1	18	-1	-1	30
3	5.2070677265942304E-5	TGTGCCACCTGGGATGGGGGGTACACTGGTTGGTTCAAGATATTT	CATWDGGYTGWFKIF	TRGV4	.	TRGJP1	17	-1	-1	23
3	5.2070677265942304E-5	TGTGCCACCTGGGATGGGGAGCTGAATTATTATAAGAAACTCTTT	CATWDGELNYYKKLF	TRGV4	.	TRGJ1	17	-1	-1	23
3	5.2070677265942304E-5	TGTGCCACCTGGGATGATAACTCGGAAGTTTATAAGAAACTCTTT	CATWDDNSEVYKKLF	TRGV4	.	TRGJ1	15	-1	-1	13
3	5.2070677265942304E-5	TGTGCCACCTGGGATGAGGGGAGGCACTATTATAAGAAACTCTTT	CATWDEGRHYYKKLF	TRGV4	.	TRGJ1	15	-1	-1	27
3	5.2070677265942304E-5	TGTGCCACCTGGGATATCGGAGGGTATGATTATAAGAAACTCTTT	CATWDIGGYDYKKLF	TRGV4	.	TRGJ1	14	-1	-1	25
3	5.2070677265942304E-5	TGTGCCACCTGGGATATGAGGGGGAATTATTATAAGAAACTCTTT	CATWDMRGNYYKKLF	TRGV8	.	TRGJ1	15	-1	-1	23
3	5.2070677265942304E-5	TGTGCCACCTGGGATAGGCATCGGTCCTCTTATAAGAAACTCTTT	CATWDRHRSSYKKLF	TRGV8	.	TRGJ1	18	-1	-1	29
3	5.2070677265942304E-5	TGTGCCACCTGGGATAGAGAGGGCAGGGCCGGGGAGAAACTCTTT	CATWDREGRAGEKLF	TRGV8	.	TRGJ1	16	-1	-1	34
3	5.2070677265942304E-5	TGTGCCACCTGGGACTTATGTCCGGTACGCAGAAAGAAACTCTTT	CATWDLCPVRRKKLF	TRGV3	.	TRGJ1	14	-1	-1	33
3	5.2070677265942304E-5	TGTGCCACCTGGGACTCCAATACCACTGGTTGGTTCAAGATATTT	CATWDSNTTGWFKIF	TRGV3	.	TRGJP1	14	-1	-1	19
3	5.2070677265942304E-5	TGTGCCACCTGGGACTCAGGCTCCGAAGATTATAAGAAACTCTTT	CATWDSGSEDYKKLF	TRGV3	.	TRGJ1	14	-1	-1	28
3	5.2070677265942304E-5	TGTGCCACCTGGGACCCTCTTAGTAGTGATTGGATCAAGACGTTT	CATWDPLSSDWIKTF	TRGV8	.	TRGJP2	13	-1	-1	20
3	5.2070677265942304E-5	TGTGCCACCTGGGACGTCAGAAGTAGTGATTGGATCAAGACGTTT	CATWDVRSSDWIKTF	TRGV2	.	TRGJP2	15	-1	-1	21
3	5.2070677265942304E-5	TGTGCCACCTGGGACGCCTATACCACTGGTTGGTTCAAGATATTT	CATWDAYTTGWFKIF	TRGV2	.	TRGJP1	15	-1	-1	18
3	5.2070677265942304E-5	TGTGCCACCTGGGACGGTCTATTAGGGGATTGGATCAAGACGTTT	CATWDGLLGDWIKTF	TRGV2	.	TRGJP2	16	-1	-1	27
3	5.2070677265942304E-5	TGTGCCACCTGGGACGGCCGTGGTAGTGATTGGATCAAGACGTTT	CATWDGRGSDWIKTF	TRGV2	.	TRGJP2	16	-1	-1	22
3	5.2070677265942304E-5	TGTGCCACCTGGGACGGCCGTACCTTTTATTATAAGAAACTCTTT	CATWDGRTFYYKKLF	TRGV2	.	TRGJ1	16	-1	-1	26
3	5.2070677265942304E-5	TGTGCCACCTGGGACGGGCCGGCCCCTTGGTGGTTCAAGATATTT	CATWDGPAPWWFKIF	TRGV2	.	TRGJP1	32	-1	-1	27
3	5.2070677265942304E-5	TGTGCCACCTGGGACGGGCCGGATAGTGATTGGATCAAGACGTTT	CATWDGPDSDWIKTF	TRGV2	.	TRGJP2	19	-1	-1	23
3	5.2070677265942304E-5	TGTGCCACCTGGGACGGGCGTGAGAATTATTATAAGAAACTCTTT	CATWDGRENYYKKLF	TRGV2	.	TRGJ1	18	-1	-1	23
3	5.2070677265942304E-5	TGTGCCACCTGGGACGGGCGGGAGAATTATTATAAGAAACTCTTT	CATWDGRENYYKKLF	TRGV2	.	TRGJ1	18	-1	-1	23
3	5.2070677265942304E-5	TGTGCCACCTGGGACGGGCGAAAGTTTGATTATAAGAAACTCTTT	CATWDGRKFDYKKLF	TRGV2	.	TRGJ1	18	-1	-1	28
3	5.2070677265942304E-5	TGTGCCACCTGGGACGGGGGATTTTTGGATTATAAGAAACTCTTT	CATWDGGFLDYKKLF	TRGV2	.	TRGJ1	17	-1	-1	28
3	5.2070677265942304E-5	TGTGCCACCTGGGACGGGATTAGGAGTTACTACACGAAACTCTTT	CATWDGIRSYYTKLF	TRGV2	.	TRGJ1	17	-1	-1	23
3	5.2070677265942304E-5	TGTGCCACCTGGGACGGATATAGTAGTGATTGGATCAAGACGTTT	CATWDGYSSDWIKTF	TRGV2	.	TRGJP2	16	-1	-1	17
3	5.2070677265942304E-5	TGTGCCACCTGGGACGGACCCGTATTTTATTATAAGAAACTCTTT	CATWDGPVFYYKKLF	TRGV2	.	TRGJ1	22	-1	-1	26
3	5.2070677265942304E-5	TGTGCCACCTGGGACGGACGGGGTAGTGATTGGATCAAGACGTTT	CATWDGRGSDWIKTF	TRGV2	.	TRGJP2	16	-1	-1	22
3	5.2070677265942304E-5	TGTGCCACCTGGGACATTTCTCGGGGGTATTATAAGAAACTCTTT	CATWDISRGYYKKLF	TRGV7	.	TRGJ1	15	-1	-1	27
3	5.2070677265942304E-5	TGTGCCACCTGGGACACCCGAGATGATTATTATAAGAAACTCTTT	CATWDTRDDYYKKLF	TRGV3	.	TRGJ1	15	-1	-1	25
3	5.2070677265942304E-5	TGTGCCACCTGGGACAGGCTTTTGGGCATATTCGAGAAACTCTTT	CATWDRLLGIFEKLF	TRGV7	.	TRGJ1	18	-1	-1	34
3	5.2070677265942304E-5	TGTGCCACCTGGGACAGGCCGTCGAATTATTATAAGAAACTCTTT	CATWDRPSNYYKKLF	TRGV5	.	TRGJ1	22	-1	-1	21
3	5.2070677265942304E-5	TGTGCCACCTGGGACAGGCGACCGACTGGTTGGTTCAAGATATTT	CATWDRRPTGWFKIF	TRGV3	.	TRGJP1	18	-1	-1	20
3	5.2070677265942304E-5	TGTGCCACCTGGGACAGAGATAGTAGTGATTGGATCAAGACGTTT	CATWDRDSSDWIKTF	TRGV3	.	TRGJP2	16	-1	-1	19
3	5.2070677265942304E-5	TGTGCCACCTGGGACAGAAGGGCCTTTTATTATAAGAAACTCTTT	CATWDRRAFYYKKLF	TRGV2	.	TRGJ1	14	-1	-1	26
3	5.2070677265942304E-5	TGTGCTTCTTCCTGGCCGGGGAATTATTATAAGAAACTCTTT	CASSWPGNYYKKLF	TRGV11	.	TRGJ1	4	-1	-1	20
3	5.2070677265942304E-5	TGTGCTGCGTGGGATTCGGCCTTTTATTATAAGAAACTCTTT	CAAWDSAFYYKKLF	TRGV10	.	TRGJ1	15	-1	-1	23
3	5.2070677265942304E-5	TGTGCTGCGTGGGATTGGTCCACTGGTTGGTTCAAGATATTT	CAAWDWSTGWFKIF	TRGV10	.	TRGJP1	15	-1	-1	19
3	5.2070677265942304E-5	TGTGCTGCGTGGGATTACTTGAATTATTATAAGAAACTCTTT	CAAWDYLNYYKKLF	TRGV10	.	TRGJ1	17	-1	-1	20
3	5.2070677265942304E-5	TGTGCTGCGTGGGATAGTACCCTTTATTATAAGAAACTCTTT	CAAWDSTLYYKKLF	TRGV10	.	TRGJ1	14	-1	-1	23
3	5.2070677265942304E-5	TGTGCTGCGTGGGACAATAGTTATTATTATAAGAAACTCTTT	CAAWDNSYYYKKLF	TRGV10	.	TRGJ1	13	-1	-1	22
3	5.2070677265942304E-5	TGTGCTGCGTGGGACAAATTCCCCTATTATAAGAAACTCTTT	CAAWDKFPYYKKLF	TRGV10	.	TRGJ1	13	-1	-1	24
3	5.2070677265942304E-5	TGTGCCTTGTGGGAGGTCACCAATTATTACAAGAAACTCTTT	CALWEVTNYYKKLF	TRGV9	.	TRGJ1	20	-1	-1	21
3	5.2070677265942304E-5	TGTGCCTTGTGGGAGGTGGTGGGCAAAAAAATCAAGGTATTT	CALWEVVGKKIKVF	TRGV9	.	TRGJP	17	-1	-1	19
3	5.2070677265942304E-5	TGTGCCTGCTGGATTAGCCAACATTATTATAAGAAACTCTTT	CACWISQHYYKKLF	TRGV11	.	TRGJ1	19	-1	-1	22
3	5.2070677265942304E-5	TGTGCCTGCTGGATTAGGCTAGGGGGGTATAAGAAACTCTTT	CACWIRLGGYKKLF	TRGV11	.	TRGJ1	18	-1	-1	27
3	5.2070677265942304E-5	TGTGCCTGCTGGATTAGGCCTCTTTATTATAAGAAACTCTTT	CACWIRPLYYKKLF	TRGV11	.	TRGJ1	18	-1	-1	23
3	5.2070677265942304E-5	TGTGCCTGCTGGATTAGGCCCATTTATTATAAGAAACTCTTT	CACWIRPIYYKKLF	TRGV11	.	TRGJ1	18	-1	-1	23
3	5.2070677265942304E-5	TGTGCCTGCTGGATTAGGCGGTACTATTATAAGAAACTCTTT	CACWIRRYYYKKLF	TRGV11	.	TRGJ1	18	-1	-1	24
3	5.2070677265942304E-5	TGTGCCTGCTGGATTAGGCACGTACGATATAAGAAACTCTTT	CACWIRHVRYKKLF	TRGV11	.	TRGJ1	22	-1	-1	27
3	5.2070677265942304E-5	TGTGCCTGCTGGATTAGGCACGGATATTATAAGAAACTCTTT	CACWIRHGYYKKLF	TRGV11	.	TRGJ1	21	-1	-1	24
3	5.2070677265942304E-5	TGTGCCTGCTGGATTAGGGCCACTTATTATAAGAAACTCTTT	CACWIRATYYKKLF	TRGV11	.	TRGJ1	17	-1	-1	23
3	5.2070677265942304E-5	TGTGCCTGCTGGATTAGGGAGGTGTGTTATAAGAAACTCTTT	CACWIREVCYKKLF	TRGV11	.	TRGJ1	23	-1	-1	26
3	5.2070677265942304E-5	TGTGCCTGCTGGATCGAGATCACTGGTTGGTTCAAGATATTT	CACWIEITGWFKIF	TRGV11	.	TRGJP1	13	-1	-1	20
3	5.2070677265942304E-5	TGTGCCTGCTGGACCGACATGAATTATTATAAGAAACTCTTT	CACWTDMNYYKKLF	TRGV11	.	TRGJ1	12	-1	-1	20
3	5.2070677265942304E-5	TGTGCCACTCAATATAATGGGGATTATTATAAGAAACTCTTT	CATQYNGDYYKKLF	TRGV4	.	TRGJ1	7	-1	-1	13
3	5.2070677265942304E-5	TGTGCCACCTGGCCCATATGGCGGTATTATAAGAAACTCTTT	CATWPIWRYYKKLF	TRGV8	.	TRGJ1	11	-1	-1	24
3	5.2070677265942304E-5	TGTGCCACCTGGCACGACCCAAACTATTATAAGAAACTCTTT	CATWHDPNYYKKLF	TRGV2	.	TRGJ1	15	-1	-1	21
3	5.2070677265942304E-5	TGTGCCACCTGGGCGAATACCACTGGTTGGTTCAAGATATTT	CATWANTTGWFKIF	TRGV8	.	TRGJP1	12	-1	-1	16
3	5.2070677265942304E-5	TGTGCCACCTGGGGCCCGGCGCCCTATTATAAGAAACTCTTT	CATWGPAPYYKKLF	TRGV4	.	TRGJ1	12	-1	-1	24
3	5.2070677265942304E-5	TGTGCCACCTGGGATCGGAGTAGTGATTGGATCAAGACGTTT	CATWDRSSDWIKTF	TRGV4	.	TRGJP2	17	-1	-1	18
3	5.2070677265942304E-5	TGTGCCACCTGGGATGGTCCCACTGGTTGGTTCAAGATATTT	CATWDGPTGWFKIF	TRGV4	.	TRGJP1	21	-1	-1	19
3	5.2070677265942304E-5	TGTGCCACCTGGGATGGCAAAATTTATTATAAGAAACTCTTT	CATWDGKIYYKKLF	TRGV4	.	TRGJ1	16	-1	-1	23
3	5.2070677265942304E-5	TGTGCCACCTGGGATGGGCTGGGGCCAGGCGGGAAACTCTTT	CATWDGLGPGGKLF	TRGV4	.	TRGJ1	18	-1	-1	32
3	5.2070677265942304E-5	TGTGCCACCTGGGATGGGCCTCCTCGTTATAAGAAACTCTTT	CATWDGPPRYKKLF	TRGV4	.	TRGJ1	19	-1	-1	26
3	5.2070677265942304E-5	TGTGCCACCTGGGATGGGCCCTTTCATTATAAGAAACTCTTT	CATWDGPFHYKKLF	TRGV4	.	TRGJ1	20	-1	-1	25
3	5.2070677265942304E-5	TGTGCCACCTGGGATGGGCCCATTTATTATAAGAAACTCTTT	CATWDGPIYYKKLF	TRGV4	.	TRGJ1	22	-1	-1	23
3	5.2070677265942304E-5	TGTGCCACCTGGGATGGGCGAGAGTATTATAAGAAACTCTTT	CATWDGREYYKKLF	TRGV4	.	TRGJ1	18	-1	-1	24
3	5.2070677265942304E-5	TGTGCCACCTGGGATGGGAGGGGCTATTATAAGAAACTCTTT	CATWDGRGYYKKLF	TRGV4	.	TRGJ1	17	-1	-1	24
3	5.2070677265942304E-5	TGTGCCACCTGGGATGACCCCGGGTGTTATAAGAAACTCTTT	CATWDDPGCYKKLF	TRGV8	.	TRGJ1	14	-1	-1	26
3	5.2070677265942304E-5	TGTGCCACCTGGGATGAGGCACGATATTATAAGAAACTCTTT	CATWDEARYYKKLF	TRGV4	.	TRGJ1	19	-1	-1	24
3	5.2070677265942304E-5	TGTGCCACCTGGGATGAGGGGGGTTATTATAAGAAACTCTTT	CATWDEGGYYKKLF	TRGV4	.	TRGJ1	15	-1	-1	23
3	5.2070677265942304E-5	TGTGCCACCTGGGATGAAGGCAATTATTATAAGAAACTCTTT	CATWDEGNYYKKLF	TRGV4	.	TRGJ1	15	-1	-1	21
3	5.2070677265942304E-5	TGTGCCACCTGGGATACCCCACATTATTATAAGAAACTCTTT	CATWDTPHYYKKLF	TRGV4	.	TRGJ1	14	-1	-1	22
3	5.2070677265942304E-5	TGTGCCACCTGGGATAGTTTCACTGGTTGGTTCAAGATATTT	CATWDSFTGWFKIF	TRGV8	.	TRGJP1	16	-1	-1	20
3	5.2070677265942304E-5	TGTGCCACCTGGGATAGATGTAGAGGTTGGTTCAAGATATTT	CATWDRCRGWFKIF	TRGV8	.	TRGJP1	16	-1	-1	24
3	5.2070677265942304E-5	TGTGCCACCTGGGATAAGCGTAGTGATTGGATCAAGACGTTT	CATWDKRSDWIKTF	TRGV8	.	TRGJP2	21	-1	-1	19
3	5.2070677265942304E-5	TGTGCCACCTGGGACTGGGTTTGGTGCTTTCAGAAACTCTTT	CATWDWVWCFQKLF	TRGV7	.	TRGJ1	17	-1	-1	31
3	5.2070677265942304E-5	TGTGCCACCTGGGACTGGGCTGTTTATTATAAGAAACTCTTT	CATWDWAVYYKKLF	TRGV4	.	TRGJ1	19	-1	-1	23
3	5.2070677265942304E-5	TGTGCCACCTGGGACCCCAGGGTGTATTATAAGAAACTCTTT	CATWDPRVYYKKLF	TRGV8	.	TRGJ1	13	-1	-1	24
3	5.2070677265942304E-5	TGTGCCACCTGGGACGTGCGAAATTATTATAAGAAACTCTTT	CATWDVRNYYKKLF	TRGV2	.	TRGJ1	18	-1	-1	21
3	5.2070677265942304E-5	TGTGCCACCTGGGACGCGGGAGGGGATTATAAGAAACTCTTT	CATWDAGGDYKKLF	TRGV2	.	TRGJ1	15	-1	-1	25
3	5.2070677265942304E-5	TGTGCCACCTGGGACGGCCCGGCTGGCTATAAGAAACTCTTT	CATWDGPAGYKKLF	TRGV2	.	TRGJ1	20	-1	-1	27
3	5.2070677265942304E-5	TGTGCCACCTGGGACGGGCTCGATTATTATAAGAAACTCTTT	CATWDGLDYYKKLF	TRGV2	.	TRGJ1	21	-1	-1	19
3	5.2070677265942304E-5	TGTGCCACCTGGGACGGGCCTTTTTATTATAAGAAACTCTTT	CATWDGPFYYKKLF	TRGV2	.	TRGJ1	19	-1	-1	23
3	5.2070677265942304E-5	TGTGCCACCTGGGACGGGCCCGTTTATTATAAGAAACTCTTT	CATWDGPVYYKKLF	TRGV2	.	TRGJ1	22	-1	-1	23
3	5.2070677265942304E-5	TGTGCCACCTGGGACGGGCCCGAAAGATATAAGAAACTCTTT	CATWDGPERYKKLF	TRGV2	.	TRGJ1	21	-1	-1	27
3	5.2070677265942304E-5	TGTGCCACCTGGGACGGGCCGGTAGATTATAAGAAACTCTTT	CATWDGPVDYKKLF	TRGV2	.	TRGJ1	22	-1	-1	25
3	5.2070677265942304E-5	TGTGCCACCTGGGACGGGCGTAAGGATTATAAGAAACTCTTT	CATWDGRKDYKKLF	TRGV2	.	TRGJ1	18	-1	-1	25
3	5.2070677265942304E-5	TGTGCCACCTGGGACGGGCGAGGTTATTATAAGAAACTCTTT	CATWDGRGYYKKLF	TRGV2	.	TRGJ1	18	-1	-1	23
3	5.2070677265942304E-5	TGTGCCACCTGGGACGGGCATAGGGGTTGGATCAAGACGTTT	CATWDGHRGWIKTF	TRGV2	.	TRGJP2	18	-1	-1	20
3	5.2070677265942304E-5	TGTGCCACCTGGGACGGGCAGCCTTATTATAAGAAACTCTTT	CATWDGQPYYKKLF	TRGV2	.	TRGJ1	18	-1	-1	23
3	5.2070677265942304E-5	TGTGCCACCTGGGACGGGGGGCGTTATTATAAGAAACTCTTT	CATWDGGRYYKKLF	TRGV2	.	TRGJ1	17	-1	-1	23
3	5.2070677265942304E-5	TGTGCCACCTGGGACGGGGGACTTTATTATAAGAAACTCTTT	CATWDGGLYYKKLF	TRGV2	.	TRGJ1	17	-1	-1	23
3	5.2070677265942304E-5	TGTGCCACCTGGGACGGATTACATTATTATAAGAAACTCTTT	CATWDGLHYYKKLF	TRGV2	.	TRGJ1	16	-1	-1	22
3	5.2070677265942304E-5	TGTGCCACCTGGGACGATACCACTGGTTGGTTCAAGATATTT	CATWDDTTGWFKIF	TRGV8	.	TRGJP1	13	-1	-1	16
3	5.2070677265942304E-5	TGTGCCACCTGGGACGAGGCGTCCTGTTATAAGAAACTCTTT	CATWDEASCYKKLF	TRGV7	.	TRGJ1	19	-1	-1	26
3	5.2070677265942304E-5	TGTGCCACCTGGGACACATCCCCAGGGTATAAGAAACTCTTT	CATWDTSPGYKKLF	TRGV7	.	TRGJ1	15	-1	-1	27
3	5.2070677265942304E-5	TGTGCCACCTGGGACAGTCCGGTTTTTTATAAGAAACTCTTT	CATWDSPVFYKKLF	TRGV3	.	TRGJ1	22	-1	-1	23
3	5.2070677265942304E-5	TGTGCCACCTGGGACAGGTCCACTGGTTGGTTCAAGATATTT	CATWDRSTGWFKIF	TRGV7	.	TRGJP1	17	-1	-1	19
3	5.2070677265942304E-5	TGTGCCACCTGGGACAGGCCTCCTTATTATAAGAAACTCTTT	CATWDRPPYYKKLF	TRGV3	.	TRGJ1	20	-1	-1	23
3	5.2070677265942304E-5	TGTGCCACCTGGGACAGGCCTGGTCATTATAAGAAACTCTTT	CATWDRPGHYKKLF	TRGV3	.	TRGJ1	21	-1	-1	25
3	5.2070677265942304E-5	TGTGCCACCTGGGACAGGCCTGGGGATTATAAGAAACTCTTT	CATWDRPGDYKKLF	TRGV7	.	TRGJ1	21	-1	-1	25
3	5.2070677265942304E-5	TGTGCCACCTGGGACAGGCCCGGTTATTATAAGAAACTCTTT	CATWDRPGYYKKLF	TRGV5	.	TRGJ1	19	-1	-1	23
3	5.2070677265942304E-5	TGTGCCACCTGGGACAGGCCCGGAAATTATAAGAAACTCTTT	CATWDRPGNYKKLF	TRGV7	.	TRGJ1	19	-1	-1	25
3	5.2070677265942304E-5	TGTGCCACCTGGGACAGGCCGGGATATTATAAGAAACTCTTT	CATWDRPGYYKKLF	TRGV5	.	TRGJ1	19	-1	-1	24
3	5.2070677265942304E-5	TGTGCCACCTGGGACAGGCCACGGGGTTATAAGAAACTCTTT	CATWDRPRGYKKLF	TRGV5	.	TRGJ1	19	-1	-1	26
3	5.2070677265942304E-5	TGTGCCACCTGGGACAGGCGGGGTTATTATAAGAAACTCTTT	CATWDRRGYYKKLF	TRGV5	.	TRGJ1	18	-1	-1	23
3	5.2070677265942304E-5	TGTGCCACCTGGGACAGGCGGATCTATTATAAGAAACTCTTT	CATWDRRIYYKKLF	TRGV5	.	TRGJ1	18	-1	-1	24
3	5.2070677265942304E-5	TGTGCCACCTGGGACAGGGTTCGGTGGTATAAGAAACTCTTT	CATWDRVRWYKKLF	TRGV5	.	TRGJ1	17	-1	-1	27
3	5.2070677265942304E-5	TGTGCCACCTGGGACAGGGGTTATTATTATAAGAAACTCTTT	CATWDRGYYYKKLF	TRGV7	.	TRGJ1	17	-1	-1	22
3	5.2070677265942304E-5	TGTGCCACCTGGGACAACGGCTTTTCTTATAAGAAACTCTTT	CATWDNGFSYKKLF	TRGV8	.	TRGJ1	13	-1	-1	23
3	5.2070677265942304E-5	TGTGCCACCTGGGAGGGGATGGGTTATTATAAGAAACTCTTT	CATWEGMGYYKKLF	TRGV5	.	TRGJ1	13	-1	-1	23
3	5.2070677265942304E-5	TGTGCCACCTGGGAGAATTTTTTTTATTATAAGAAACTCTTT	CATWENFFYYKKLF	TRGV8	.	TRGJ1	13	-1	-1	23
3	5.2070677265942304E-5	TGTGCCACCTGGGAAATGGGTAGTGATTGGATCAAGACGTTT	CATWEMGSDWIKTF	TRGV4	.	TRGJP2	13	-1	-1	19
3	5.2070677265942304E-5	TGTGCCACCTGGGAAACCTGGGGGTATATTGGGAAACTCTTT	CATWETWGYIGKLF	TRGV4	.	TRGJ1	13	-1	-1	32
3	5.2070677265942304E-5	TGTGCCACCCAAACCTCTACCACTGGTTGGTTCAAGATATTT	CATQTSTTGWFKIF	TRGV4	.	TRGJP1	8	-1	-1	17
3	5.2070677265942304E-5	TTACCCGGGGGGGGGACTAGTGATTGGATCAAGACGTTT	LPGGGTSDWIKTF	TRGV8	.	TRGJP2	0	-1	-1	17
3	5.2070677265942304E-5	TGTGCTGCGTGGGGCGGTTCTTATTATAAGAAACTCTTT	CAAWGGSYYKKLF	TRGV10	.	TRGJ1	12	-1	-1	20
3	5.2070677265942304E-5	TGTGCTGCGTGGGATTCCTTTTATTATAAGAAACTCTTT	CAAWDSFYYKKLF	TRGV10	.	TRGJ1	15	-1	-1	20
3	5.2070677265942304E-5	TGTGCTGCGTGGGATCTGTGCGGGTATAAGAAACTCTTT	CAAWDLCGYKKLF	TRGV10	.	TRGJ1	14	-1	-1	24
3	5.2070677265942304E-5	TGTGCTGCGTGGGATCCGTGTTATTATAAGAAACTCTTT	CAAWDPCYYKKLF	TRGV10	.	TRGJ1	14	-1	-1	20
3	5.2070677265942304E-5	TGTGCTGCGTGGGATACGACGGATTATAAGAAACTCTTT	CAAWDTTDYKKLF	TRGV10	.	TRGJ1	17	-1	-1	22
3	5.2070677265942304E-5	TGTGCTGCGTGGGATAGAGGATATTATAAGAAACTCTTT	CAAWDRGYYKKLF	TRGV10	.	TRGJ1	14	-1	-1	21
3	5.2070677265942304E-5	TGTGCTGCGTGGGACCCGAACCGTTGGTTCAAGATATTT	CAAWDPNRWFKIF	TRGV10	.	TRGJP1	13	-1	-1	22
3	5.2070677265942304E-5	TGTGCTGCGTGGGACCGAATTTATTATAAGAAACTCTTT	CAAWDRIYYKKLF	TRGV10	.	TRGJ1	13	-1	-1	15
3	5.2070677265942304E-5	TGTGCCTTGTGGGGGCCCAAAAGTTATAAGAAACTCTTT	CALWGPKSYKKLF	TRGV9	.	TRGJ1	12	-1	-1	23
3	5.2070677265942304E-5	TGTGCCTCGTGGGAGGCGACTAATTATAAGAAACTCTTT	CASWEATNYKKLF	TRGV9	.	TRGJ1	15	-1	-1	16
3	5.2070677265942304E-5	TGTGCCTGCTGGATTGATATTTATTATAAGAAACTCTTT	CACWIDIYYKKLF	TRGV11	.	TRGJ1	14	-1	-1	20
3	5.2070677265942304E-5	TGTGCCTGCTGGATTAGGCACTATTATAAGAAACTCTTT	CACWIRHYYKKLF	TRGV11	.	TRGJ1	20	-1	-1	21
3	5.2070677265942304E-5	TGTGCCTGCTGGATTAGGCACCTCTCGAAGAAACTCTTT	CACWIRHLSKKLF	TRGV11	.	TRGJ1	20	-1	-1	27
3	5.2070677265942304E-5	TGTGCCTGCTGGATTAGGCACGTAAATTCGAAACTCTTT	CACWIRHVNSKLF	TRGV11	.	TRGJ1	22	-1	-1	29
3	5.2070677265942304E-5	TGTGCCTGCTGGATTAGGGTTTATTATAAGAAACTCTTT	CACWIRVYYKKLF	TRGV11	.	TRGJ1	17	-1	-1	20
3	5.2070677265942304E-5	TGTGCCTGCTGGATTAGGAATTATTATAAGAAACTCTTT	CACWIRNYYKKLF	TRGV11	.	TRGJ1	17	-1	-1	17
3	5.2070677265942304E-5	TGTGCCTGCTGGATTAGGAAACGTTGGTTCAAGATATTT	CACWIRKRWFKIF	TRGV11	.	TRGJP1	17	-1	-1	22
3	5.2070677265942304E-5	TGTGCCTGCTGGATTAGAGGGTATTATAAGAAACTCTTT	CACWIRGYYKKLF	TRGV11	.	TRGJ1	16	-1	-1	21
3	5.2070677265942304E-5	TGTGCCTGCTGGATGCCGACTGGTTGGTTCAAGATATTT	CACWMPTGWFKIF	TRGV11	.	TRGJP1	13	-1	-1	18
3	5.2070677265942304E-5	TGTGCCTGGCGGCAGCCGAATTATTATAAGAAACTCTTT	CAWRQPNYYKKLF	TRGV11	.	TRGJ1	7	-1	-1	16
3	5.2070677265942304E-5	TGTGCCGCCTCCCGGAACCTAACTTATAAGAAACTCTTT	CAASRNLTYKKLF	TRGV2	.	TRGJ1	9	-1	-1	23
3	5.2070677265942304E-5	TGTGCCACCTGGCTGAGTAGTGATTGGATCAAGACGTTT	CATWLSSDWIKTF	TRGV2	.	TRGJP2	11	-1	-1	15
3	5.2070677265942304E-5	TGTGCCACCTGGCCCCCCTTCCGATATAAGAAACTCTTT	CATWPPFRYKKLF	TRGV4	.	TRGJ1	11	-1	-1	24
3	5.2070677265942304E-5	TGTGCCACCTGGCCCAAAGCTCCCGATAAGAAACTCTTT	CATWPKAPDKKLF	TRGV8	.	TRGJ1	11	-1	-1	25
3	5.2070677265942304E-5	TGTGCCACCTGGCGATCGAATTATTATAAGAAACTCTTT	CATWRSNYYKKLF	TRGV4	.	TRGJ1	15	-1	-1	15
3	5.2070677265942304E-5	TGTGCCACCTGGGTCATTGTTTATTATAAGAAACTCTTT	CATWVIVYYKKLF	TRGV3	.	TRGJ1	15	-1	-1	20
3	5.2070677265942304E-5	TGTGCCACCTGGGCTCCGTCCGCCCATAAGAAACTCTTT	CATWAPSAHKKLF	TRGV8	.	TRGJ1	12	-1	-1	25
3	5.2070677265942304E-5	TGTGCCACCTGGGCCTTGAATTATTATAAGAAACTCTTT	CATWALNYYKKLF	TRGV5	.	TRGJ1	12	-1	-1	17
3	5.2070677265942304E-5	TGTGCCACCTGGGCCCCGACTTATTATAAGAAACTCTTT	CATWAPTYYKKLF	TRGV8	.	TRGJ1	12	-1	-1	16
3	5.2070677265942304E-5	TGTGCCACCTGGGCACGGCGAGGTTATAAGAAACTCTTT	CATWARRGYKKLF	TRGV4	.	TRGJ1	12	-1	-1	23
3	5.2070677265942304E-5	TGTGCCACCTGGGGTGGGAATTATTATAAGAAACTCTTT	CATWGGNYYKKLF	TRGV2	.	TRGJ1	12	-1	-1	17
3	5.2070677265942304E-5	TGTGCCACCTGGGGCCCTCATTATTATAAGAAACTCTTT	CATWGPHYYKKLF	TRGV4	.	TRGJ1	12	-1	-1	19
3	5.2070677265942304E-5	TGTGCCACCTGGGATTTCTTATATTATAAGAAACTCTTT	CATWDFLYYKKLF	TRGV8	.	TRGJ1	14	-1	-1	21
3	5.2070677265942304E-5	TGTGCCACCTGGGATTGTTATTGGGATAAGAAACTCTTT	CATWDCYWDKKLF	TRGV4	.	TRGJ1	14	-1	-1	25
3	5.2070677265942304E-5	TGTGCCACCTGGGATCTGAGTTATTATAAGAAACTCTTT	CATWDLSYYKKLF	TRGV8	.	TRGJ1	14	-1	-1	17
3	5.2070677265942304E-5	TGTGCCACCTGGGATCCTGGAGGGTATAAGAAACTCTTT	CATWDPGGYKKLF	TRGV8	.	TRGJ1	14	-1	-1	24
3	5.2070677265942304E-5	TGTGCCACCTGGGATCCGGTTGGTTATAAGAAACTCTTT	CATWDPVGYKKLF	TRGV4	.	TRGJ1	14	-1	-1	23
3	5.2070677265942304E-5	TGTGCCACCTGGGATGTTACTTATTATAAGAAACTCTTT	CATWDVTYYKKLF	TRGV4	.	TRGJ1	15	-1	-1	20
3	5.2070677265942304E-5	TGTGCCACCTGGGATGTTAGTTATTATAAGAAACTCTTT	CATWDVSYYKKLF	TRGV4	.	TRGJ1	15	-1	-1	20
3	5.2070677265942304E-5	TGTGCCACCTGGGATGTAAATTATTATAAGAAACTCTTT	CATWDVNYYKKLF	TRGV4	.	TRGJ1	15	-1	-1	18
3	5.2070677265942304E-5	TGTGCCACCTGGGATGCCCATTATTATAAGAAACTCTTT	CATWDAHYYKKLF	TRGV4	.	TRGJ1	20	-1	-1	19
3	5.2070677265942304E-5	TGTGCCACCTGGGATGGTAATTATTATAAGAAACTCTTT	CATWDGNYYKKLF	TRGV4	.	TRGJ1	16	-1	-1	18
3	5.2070677265942304E-5	TGTGCCACCTGGGATGGGCTCTACTATAAGAAACTCTTT	CATWDGLYYKKLF	TRGV8	.	TRGJ1	22	-1	-1	21
3	5.2070677265942304E-5	TGTGCCACCTGGGATGGGCCTAATTATAAGAAACTCTTT	CATWDGPNYKKLF	TRGV4	.	TRGJ1	19	-1	-1	22
3	5.2070677265942304E-5	TGTGCCACCTGGGATGGGCCGGCCTTGCAGAAACTCTTT	CATWDGPALQKLF	TRGV4	.	TRGJ1	19	-1	-1	28
3	5.2070677265942304E-5	TGTGCCACCTGGGATGGGCGGGGGTATAAGAAACTCTTT	CATWDGRGYKKLF	TRGV4	.	TRGJ1	18	-1	-1	24
3	5.2070677265942304E-5	TGTGCCACCTGGGATGGGCGATATTATAAGAAACTCTTT	CATWDGRYYKKLF	TRGV4	.	TRGJ1	18	-1	-1	21
3	5.2070677265942304E-5	TGTGCCACCTGGGATGGGGGGGGTTATAAGAAACTCTTT	CATWDGGGYKKLF	TRGV4	.	TRGJ1	17	-1	-1	23
3	5.2070677265942304E-5	TGTGCCACCTGGGATGGGACTCCCCGTAAGAAACTCTTT	CATWDGTPRKKLF	TRGV4	.	TRGJ1	17	-1	-1	26
3	5.2070677265942304E-5	TGTGCCACCTGGGATGGGACGAGTTGGTTCAAGATATTT	CATWDGTSWFKIF	TRGV4	.	TRGJP1	17	-1	-1	22
3	5.2070677265942304E-5	TGTGCCACCTGGGATGGAAATTATTATAAGAAACTCTTT	CATWDGNYYKKLF	TRGV4	.	TRGJ1	16	-1	-1	18
3	5.2070677265942304E-5	TGTGCCACCTGGGATGAAGGTTATTATAAGAAACTCTTT	CATWDEGYYKKLF	TRGV4	.	TRGJ1	15	-1	-1	20
3	5.2070677265942304E-5	TGTGCCACCTGGGATATAGGATATTATAAGAAACTCTTT	CATWDIGYYKKLF	TRGV8	.	TRGJ1	15	-1	-1	21
3	5.2070677265942304E-5	TGTGCCACCTGGGATAGTCGCGGTTATAAGAAACTCTTT	CATWDSRGYKKLF	TRGV8	.	TRGJ1	16	-1	-1	23
3	5.2070677265942304E-5	TGTGCCACCTGGGATAGGCGTTCTTATAAGAAACTCTTT	CATWDRRSYKKLF	TRGV8	.	TRGJ1	18	-1	-1	20
3	5.2070677265942304E-5	TGTGCCACCTGGGATAGGCGGGGTGGGATCAAGACGTTT	CATWDRRGGIKTF	TRGV8	.	TRGJP2	18	-1	-1	25
3	5.2070677265942304E-5	TGTGCCACCTGGGATAGGCATTATTATAAGAAACTCTTT	CATWDRHYYKKLF	TRGV8	.	TRGJ1	18	-1	-1	19
3	5.2070677265942304E-5	TGTGCCACCTGGGATAACGGCGCCGAGGAGAAACTCTTT	CATWDNGAEEKLF	TRGV8	.	TRGJ1	15	-1	-1	28
3	5.2070677265942304E-5	TGTGCCACCTGGGATAAGGGATATTATAAGAAACTCTTT	CATWDKGYYKKLF	TRGV8	.	TRGJ1	15	-1	-1	21
3	5.2070677265942304E-5	TGTGCCACCTGGGACCCTAATTATTATAAGAAACTCTTT	CATWDPNYYKKLF	TRGV5	.	TRGJ1	14	-1	-1	18
3	5.2070677265942304E-5	TGTGCCACCTGGGACCGATATTATTATAAGAAACTCTTT	CATWDRYYYKKLF	TRGV5	.	TRGJ1	14	-1	-1	15
3	5.2070677265942304E-5	TGTGCCACCTGGGACGCGAAGCGGTATAAGAAACTCTTT	CATWDAKRYKKLF	TRGV8	.	TRGJ1	13	-1	-1	24
3	5.2070677265942304E-5	TGTGCCACCTGGGACGGTCATTATTATAAGAAACTCTTT	CATWDGHYYKKLF	TRGV3	.	TRGJ1	14	-1	-1	19
3	5.2070677265942304E-5	TGTGCCACCTGGGACGGCCTTTATTATAAGAAACTCTTT	CATWDGLYYKKLF	TRGV3	.	TRGJ1	19	-1	-1	20
3	5.2070677265942304E-5	TGTGCCACCTGGGACGGCCTCTTTTATAAGAAACTCTTT	CATWDGLFYKKLF	TRGV2	.	TRGJ1	16	-1	-1	23
3	5.2070677265942304E-5	TGTGCCACCTGGGACGGCACTTATTATAAGAAACTCTTT	CATWDGTYYKKLF	TRGV5	.	TRGJ1	17	-1	-1	20
3	5.2070677265942304E-5	TGTGCCACCTGGGACGGGCTGCGGTGGGAGAAACTCTTT	CATWDGLRWEKLF	TRGV2	.	TRGJ1	18	-1	-1	28
3	5.2070677265942304E-5	TGTGCCACCTGGGACGGGCTGGAATATAAGAAACTCTTT	CATWDGLEYKKLF	TRGV2	.	TRGJ1	18	-1	-1	24
3	5.2070677265942304E-5	TGTGCCACCTGGGACGGGCCTCATTATAAGAAACTCTTT	CATWDGPHYKKLF	TRGV2	.	TRGJ1	19	-1	-1	22
3	5.2070677265942304E-5	TGTGCCACCTGGGACGGGCCGAAATGGTTCAAGATATTT	CATWDGPKWFKIF	TRGV2	.	TRGJP1	19	-1	-1	24
3	5.2070677265942304E-5	TGTGCCACCTGGGACGGGCAAGGGGGCGGGAAACTCTTT	CATWDGQGGGKLF	TRGV2	.	TRGJ1	18	-1	-1	29
3	5.2070677265942304E-5	TGTGCCACCTGGGACGGGGCCCATTATAAGAAACTCTTT	CATWDGAHYKKLF	TRGV3	.	TRGJ1	17	-1	-1	22
3	5.2070677265942304E-5	TGTGCCACCTGGGACGGGAGCTATTATAAGAAACTCTTT	CATWDGSYYKKLF	TRGV2	.	TRGJ1	17	-1	-1	21
3	5.2070677265942304E-5	TGTGCCACCTGGGACGGATATTATTATAAGAAACTCTTT	CATWDGYYYKKLF	TRGV7	.	TRGJ1	14	-1	-1	19
3	5.2070677265942304E-5	TGTGCCACCTGGGACGGACTCGAATATAAGAAACTCTTT	CATWDGLEYKKLF	TRGV2	.	TRGJ1	16	-1	-1	24
3	5.2070677265942304E-5	TGTGCCACCTGGGACGGACCTTATTATAAGAAACTCTTT	CATWDGPYYKKLF	TRGV2	.	TRGJ1	19	-1	-1	20
3	5.2070677265942304E-5	TGTGCCACCTGGGACGAGCGTTATTATAAGAAACTCTTT	CATWDERYYKKLF	TRGV2	.	TRGJ1	18	-1	-1	20
3	5.2070677265942304E-5	TGTGCCACCTGGGACAGCCCTTATTATAAGAAACTCTTT	CATWDSPYYKKLF	TRGV5	.	TRGJ1	20	-1	-1	20
3	5.2070677265942304E-5	TGTGCCACCTGGGACAGCCAAACCCCCAAGAAACTCTTT	CATWDSQTPKKLF	TRGV7	.	TRGJ1	16	-1	-1	27
3	5.2070677265942304E-5	TGTGCCACCTGGGACAGGTTCTATTATAAGAAACTCTTT	CATWDRFYYKKLF	TRGV5	.	TRGJ1	17	-1	-1	21
3	5.2070677265942304E-5	TGTGCCACCTGGGACAGGTGGGGAGGTAAGAAACTCTTT	CATWDRWGGKKLF	TRGV3	.	TRGJ1	17	-1	-1	26
3	5.2070677265942304E-5	TGTGCCACCTGGGACAGGCCTCGGTATAAGAAACTCTTT	CATWDRPRYKKLF	TRGV5	.	TRGJ1	20	-1	-1	24
3	5.2070677265942304E-5	TGTGCCACCTGGGACAGGCCAGAGGCCAAGAAACTCTTT	CATWDRPEAKKLF	TRGV5	.	TRGJ1	19	-1	-1	27
3	5.2070677265942304E-5	TGTGCCACCTGGGACAGGCGCTATTATAAGAAACTCTTT	CATWDRRYYKKLF	TRGV3	.	TRGJ1	18	-1	-1	21
3	5.2070677265942304E-5	TGTGCCACCTGGGACAGGCGGCCTTATAAGAAACTCTTT	CATWDRRPYKKLF	TRGV5	.	TRGJ1	18	-1	-1	23
3	5.2070677265942304E-5	TGTGCCACCTGGGACAGGCGGGAATATAAGAAACTCTTT	CATWDRREYKKLF	TRGV5	.	TRGJ1	18	-1	-1	24
3	5.2070677265942304E-5	TGTGCCACCTGGGACAGGCGAGGGGGTAAGAAACTCTTT	CATWDRRGGKKLF	TRGV3	.	TRGJ1	18	-1	-1	26
3	5.2070677265942304E-5	TGTGCCACCTGGGACAGGCACTATTATAAGAAACTCTTT	CATWDRHYYKKLF	TRGV7	.	TRGJ1	18	-1	-1	21
3	5.2070677265942304E-5	TGTGCCACCTGGGACAGGCACCGATATAAGAAACTCTTT	CATWDRHRYKKLF	TRGV3	.	TRGJ1	18	-1	-1	24
3	5.2070677265942304E-5	TGTGCCACCTGGGACAGGGAGTATTATAAGAAACTCTTT	CATWDREYYKKLF	TRGV5	.	TRGJ1	17	-1	-1	21
3	5.2070677265942304E-5	TGTGCCACCTGGGACAGGAAAATGATTAAGAAACTCTTT	CATWDRKMIKKLF	TRGV3	.	TRGJ1	17	-1	-1	26
3	5.2070677265942304E-5	TGTGCCACCTGGGACAAGAATTATTATAAGAAACTCTTT	CATWDKNYYKKLF	TRGV3	.	TRGJ1	15	-1	-1	17
3	5.2070677265942304E-5	TGTGCCACCTGGGAGGTATCTTATTATAAGAAACTCTTT	CATWEVSYYKKLF	TRGV3	.	TRGJ1	13	-1	-1	20
3	5.2070677265942304E-5	TGTGCCACCTGGGAGGATCTTGATTATAAGAAACTCTTT	CATWEDLDYKKLF	TRGV4	.	TRGJ1	13	-1	-1	22
3	5.2070677265942304E-5	TGTGCCACCTGGATGGGAGCCTATTATAAGAAACTCTTT	CATWMGAYYKKLF	TRGV2	.	TRGJ1	11	-1	-1	21
3	5.2070677265942304E-5	TGTGCCACCTGGAGACCCGTCATTTATAAGAAACTCTTT	CATWRPVIYKKLF	TRGV8	.	TRGJ1	11	-1	-1	23
[truncated: 2,519 more rows]
