# Supplementary material for: Dissection of the Human T-Cell Receptor γ Gene Repertoire in the Brain and Peripheral Blood Identifies Age- and Alzheimer's Disease-Associated Clonotype Profiles
Source: Front Immunol. 2020 Jan 29;11:12. doi: 10.3389/fimmu.2020.00012 (PMC7025544; doi:10.3389/fimmu.2020.00012)
Supplement: Supplementary file 5 [file Data_Sheet_2.zip › repertoires_corrected_and_decontaminated/NB17.txt]

count	freq	cdr3nt	cdr3aa	v	d	j	VEnd	DStart	DEnd	JStart
2773	0.04455763730436739	TGTGCCTTGTGGAAACTCTTT	CALWKLF	TRGV9	.	TRGJ2	11	-1	-1	11
2241	0.03600925539094386	TGTGCCTTGTGGGGGACTTATTATAAGAAACTCTTT	CALWGTYYKKLF	TRGV9	.	TRGJ2	12	-1	-1	14
1269	0.020390783173185077	TGTGCCTTGTGGGAGGTGCAGATGTTGGGCAAAAAAATCAAGGTATTT	CALWEVQMLGKKIKVF	TRGV9	.	TRGJP	19	-1	-1	19
688	0.011055050294051483	TGTGCCACCTGGGTCGGGGAGAAACTCTTT	CATWVGEKLF	TRGV3	.	TRGJ2	12	-1	-1	19
667	0.010717614165890028	TGTGCCTTGTGGGAGGTGATAGAGTTGGGCAAAAAAATCAAGGTATTT	CALWEVIELGKKIKVF	TRGV9	.	TRGJP	17	-1	-1	20
658	0.010572998682392261	TGTGCCTTGTGGGAGACCCCAGAGTTGGGCAAAAAAATCAAGGTATTT	CALWETPELGKKIKVF	TRGV9	.	TRGJP	14	-1	-1	20
395	0.006347012886846418	TGTGCTGCGTGGGATTCCTATACCACTGGTTGGTTCAAGATATTT	CAAWDSYTTGWFKIF	TRGV10	.	TRGJP1	15	-1	-1	18
380	0.006105987081016807	TGTGCCACCTGGGACGGGCCTCCGAATTATTATAAGAAACTCTTT	CATWDGPPNYYKKLF	TRGV2	.	TRGJ1	19	-1	-1	22
374	0.006009576758684963	TGTGCCACCTGGGACGGGCCAAAGTATTATTATAAGAAACTCTTT	CATWDGPKYYYKKLF	TRGV2	.	TRGJ2	19	-1	-1	25
349	0.005607867082302279	TGTGCCTTGTGGGAGGCCGGTCAAGAGTTGGGCAAAAAAATCAAGGTATTT	CALWEAGQELGKKIKVF	TRGV9	.	TRGJP	15	-1	-1	18
325	0.0052222257929749015	TGTGCTGCGTGGGGCTTGGATAAGAAACTCTTT	CAAWGLDKKLF	TRGV10	.	TRGJ2	12	-1	-1	19
319	0.005125815470643057	TGTGCCTTGTGGGGGCAAGAGTTGGGCAAAAAAATCAAGGTATTT	CALWGQELGKKIKVF	TRGV9	.	TRGJP	12	-1	-1	12
305	0.004900858051868753	TGTGCCTTGTGGGAGGTGGATTATTATAAGAAACTCTTT	CALWEVDYYKKLF	TRGV9	.	TRGJ1	17	-1	-1	19
281	0.004515216762541376	TGTGCCTTGTGGGAGGGTCAAGAGTTGGGCAAAAAAATCAAGGTATTT	CALWEGQELGKKIKVF	TRGV9	.	TRGJP	15	-1	-1	14
258	0.004145643860269306	TGTGCCTTGTGGGAGCCCCCCTATTATTATAAGAAACTCTTT	CALWEPPYYYKKLF	TRGV9	.	TRGJ1	14	-1	-1	22
238	0.0038242761191631582	TGTGCCACCTGGGACGGGGGGGGGAATAAGAAACTCTTT	CATWDGGGNKKLF	TRGV4	.	TRGJ2	17	-1	-1	25
230	0.0036957290227206995	TGTGCTGCGTGGGATTATTATAAGAAACTCTTT	CAAWDYYKKLF	TRGV10	.	TRGJ2	16	-1	-1	13
226	0.0036314554744994697	TGTGCCACCTGGGATACCACTGGTTGGTTCAAGATATTT	CATWDTTGWFKIF	TRGV8	.	TRGJP1	15	-1	-1	13
219	0.003518976765112318	TGTGCCTTGTGGGAGGTGCAGAAGTTGGGCAAAAAAATCAAGGTATTT	CALWEVQKLGKKIKVF	TRGV9	.	TRGJP	19	-1	-1	22
217	0.0034868399910017033	TGTGCCACCTGGAACTATAAGAAACTCTTT	CATWNYKKLF	TRGV7	.	TRGJ1	14	-1	-1	15
210	0.0033743612816145513	TGTGCCTTGTGGGAGTTCCGCAGAGAGTTGGGCAAAAAAATCAAGGTATTT	CALWEFRRELGKKIKVF	TRGV9	.	TRGJP	14	-1	-1	19
204	0.003277950959282707	TGTGCCTTGTGGGAATACCGCGAATCGTTGGGCAAAAAAATCAAGGTATTT	CALWEYRESLGKKIKVF	TRGV9	.	TRGJP	13	-1	-1	26
197	0.0031654722498955555	TGTGCCTTGTGGAGTTATTATAAGAAACTCTTT	CALWSYYKKLF	TRGV9	.	TRGJ1	11	-1	-1	11
194	0.0031172670887296334	TGTGCCACCTGGGACAGAGAGAAACTCTTT	CATWDREKLF	TRGV7	.	TRGJ2	16	-1	-1	19
187	0.0030047883793424815	TGTGCCACCTGGGACGGGCGGGGACAGTATAAGAAACTCTTT	CATWDGRGQYKKLF	TRGV2	.	TRGJ1	18	-1	-1	27
179	0.0028762412829000223	TGTGCCTTGTGGGAGGGACAAGAGTTGGGCAAAAAAATCAAGGTATTT	CALWEGQELGKKIKVF	TRGV9	.	TRGJP	15	-1	-1	14
179	0.0028762412829000223	TGTGCCTTGTGGGATGCCTCCACGAATTATTATAAGAAACTCTTT	CALWDASTNYYKKLF	TRGV9	.	TRGJ1	13	-1	-1	22
177	0.002844104508789408	TGTGCCTTGTGGGAGCAAGAGTTGGGCAAAAAAATCAAGGTATTT	CALWEQELGKKIKVF	TRGV9	.	TRGJP	14	-1	-1	14
177	0.002844104508789408	TGTGCTGCGTGGGATGATAAGAAACTCTTT	CAAWDDKKLF	TRGV10	.	TRGJ1	14	-1	-1	13
170	0.002731625799402256	TGTGCCTTGTGGGAGGTGGAAGAGTTGGGCAAAAAAATCAAGGTATTT	CALWEVEELGKKIKVF	TRGV9	.	TRGJP	17	-1	-1	19
169	0.0027155574123469486	TGTGCCACCTGGGGGGGGACAAGTTATAAGAAACTCTTT	CATWGGTSYKKLF	TRGV2	.	TRGJ2	12	-1	-1	23
166	0.0026673522511810265	TGTGCCACCTGGCCCAAGAGTAGTGATTGGATCAAGACGTTT	CATWPKSSDWIKTF	TRGV2	.	TRGJP2	11	-1	-1	18
160	0.0025709419288491822	TGTGCCTTGTGGGAGGCACAAGAGTTGGGCAAAAAAATCAAGGTATTT	CALWEAQELGKKIKVF	TRGV9	.	TRGJP	15	-1	-1	18
158	0.0025388051547385673	TGTGCCTTGTGGGAGGAAGAGTTGGGCAAAAAAATCAAGGTATTT	CALWEEELGKKIKVF	TRGV9	.	TRGJP	15	-1	-1	16
157	0.00252273676768326	TGTGCCTTGTGGGAGGTGCCAGGGAGACAAGAGTTGGGCAAAAAAATCAAGGTATTT	CALWEVPGRQELGKKIKVF	TRGV9	.	TRGJP	18	-1	-1	27
157	0.00252273676768326	TGTGCCTTGTGGGAGGTGCGTTATAAGAAACTCTTT	CALWEVRYKKLF	TRGV9	.	TRGJ1	18	-1	-1	20
150	0.002410258058296108	TGTGCCTTGTGGGAGGTGCAATCGCCCCAAGCCCGATATAAGAAACTCTTT	CALWEVQSPQARYKKLF	TRGV9	.	TRGJ1	19	-1	-1	36
150	0.002410258058296108	TGTGCCTTGTGGGAGGCCCCCCTACAGAAACTCTTT	CALWEAPLQKLF	TRGV9	.	TRGJ1	15	-1	-1	25
144	0.002313847735964264	TGTGCCTTGTGGGAGGGTTATTATTATAAGAAACTCTTT	CALWEGYYYKKLF	TRGV9	.	TRGJ2	15	-1	-1	19
142	0.002281710961853649	TGTGCCTTGTGGGAGGTGGGAGAGTTGGGCAAAAAAATCAAGGTATTT	CALWEVGELGKKIKVF	TRGV9	.	TRGJP	17	-1	-1	20
142	0.002281710961853649	TGTGCCTTGTGGGAGAAAGAGTTGGGCAAAAAAATCAAGGTATTT	CALWEKELGKKIKVF	TRGV9	.	TRGJP	14	-1	-1	16
141	0.0022656425747983417	TGTGCCACCTGGGACGGGCCTTATTATAAGAAACTCTTT	CATWDGPYYKKLF	TRGV4	.	TRGJ1	19	-1	-1	20
140	0.0022495741877430345	TGTGCCTTGTGGGAGGTGAATTTGCTCTTT	CALWEVNLLF	TRGV9	.	TRGJ1	17	-1	-1	24
139	0.002233505800687727	TGTGCTGCGTGGGACAAGGCCTATAAGAAACTCTTT	CAAWDKAYKKLF	TRGV10	.	TRGJ1	13	-1	-1	21
139	0.002233505800687727	TGTGCCTTGTGGGAGGTCTGGGGTAAGAAACTCTTT	CALWEVWGKKLF	TRGV9	.	TRGJ1	16	-1	-1	23
138	0.0022174374136324196	TGTGCCTTGTGGGATAAGGAGTTGGGCAAAAAAATCAAGGTATTT	CALWDKELGKKIKVF	TRGV9	.	TRGJP	13	-1	-1	18
136	0.0021853006395218047	TGTGCTGCGTGGGATTATAAGAAACTCTTT	CAAWDYKKLF	TRGV10	.	TRGJ2	16	-1	-1	13
134	0.0021531638654111902	TGTGCCTTGTGGGAGGCCCACCAACTGGGAAATTATTATAAGAAACTCTTT	CALWEAHQLGNYYKKLF	TRGV9	.	TRGJ1	21	-1	-1	30
133	0.0021370954783558826	TGTGCGGGGCTCTTT	CAGLF	TRGV9	.	TRGJ1	4	-1	-1	9
130	0.0020888903171899604	TGTGCCTTGTGGGAGGGGAAGAAACTCTTT	CALWEGKKLF	TRGV9	.	TRGJ1	15	-1	-1	18
129	0.002072821930134653	TGTGCCTTGTGGGAGGTGGGTTATAAGAAACTCTTT	CALWEVGYKKLF	TRGV9	.	TRGJ1	17	-1	-1	20
126	0.002024616768968731	TGTGCCACCTGGGACGGCGGTTGGTTCAAGATATTT	CATWDGGWFKIF	TRGV4	.	TRGJP1	16	-1	-1	18
125	0.0020085483819134234	TGTGCCTTGTGGGAGGTGCTACGCTCCCAAGAGTTGGGCAAAAAAATCAAGGTATTT	CALWEVLRSQELGKKIKVF	TRGV9	.	TRGJP	28	-1	-1	27
124	0.001992479994858116	TGTGCCTTGTGGGAGGGTTTAATCTGGAAACTCTTT	CALWEGLIWKLF	TRGV9	.	TRGJ1	15	-1	-1	26
120	0.0019282064466368866	TGTGCTGCGTGCGCCCTGGGGAGGCTCTTT	CAACALGRLF	TRGV10	.	TRGJ1	10	-1	-1	24
119	0.0019121380595815791	TGTGCCACCTGGGATTATTATAAGAAACTCTTT	CATWDYYKKLF	TRGV4	.	TRGJ1	14	-1	-1	13
114	0.0018317961243050423	TGTGCCTTGTGGGAGGTGCAGGTGAGTCTCTTT	CALWEVQVSLF	TRGV9	.	TRGJ2	19	-1	-1	27
114	0.0018317961243050423	TGTGCGAAGAAACTCTTT	CAKKLF	TRGV9	.	TRGJ1	4	-1	-1	6
112	0.0017996593501944274	TGTGCCACCTGGGAAAAGAAACTCTTT	CATWEKKLF	TRGV8	.	TRGJ2	13	-1	-1	15
110	0.0017675225760838127	TGTGCCCAGTTCGGGAAACTCTTT	CAQFGKLF	TRGV9	.	TRGJ2	5	-1	-1	14
107	0.0017193174149178906	TGTGCTGCGTGGGATAAGAAACTCTTT	CAAWDKKLF	TRGV10	.	TRGJ1	14	-1	-1	13
106	0.0017032490278625831	TGTGCCACCTGGGATAATTATTATAAGAAACTCTTT	CATWDNYYKKLF	TRGV8	.	TRGJ1	15	-1	-1	15
101	0.0016229070925860463	TGTGCCTTGTGGGAGGTGCACTATAAGAAACTCTTT	CALWEVHYKKLF	TRGV9	.	TRGJ1	20	-1	-1	21
100	0.0016068387055307388	TGTGCCTTGTGGGAGGTGCCTTATTATAAGAAACTCTTT	CALWEVPYYKKLF	TRGV9	.	TRGJ1	18	-1	-1	20
100	0.0016068387055307388	TGTGCCTTGTGGGAGCCCCGTTGCCTCTTT	CALWEPRCLF	TRGV9	.	TRGJ1	14	-1	-1	24
100	0.0016068387055307388	TGTGCCTTGTGCCCGAGCGGGAAACTCTTT	CALCPSGKLF	TRGV9	.	TRGJ1	10	-1	-1	20
99	0.0015907703184754314	TGTGCCTTGTGGGAGGTGCAGAAACTCTTT	CALWEVQKLF	TRGV9	.	TRGJ1	19	-1	-1	19
98	0.0015747019314201242	TGTGCCTTCCACCCATGGGGGAAACTCTTT	CAFHPWGKLF	TRGV9	.	TRGJ1	7	-1	-1	20
96	0.0015425651573095093	TGTGCCTTGTGGGAGGTGCCGAATTATTATAAGAAACTCTTT	CALWEVPNYYKKLF	TRGV9	.	TRGJ2	18	-1	-1	19
96	0.0015425651573095093	TGTGCCTTGTGGGAGGGGTATTATTATAAGAAACTCTTT	CALWEGYYYKKLF	TRGV9	.	TRGJ2	15	-1	-1	19
96	0.0015425651573095093	TGTGCCTTGTTGTATAAGAAACTCTTT	CALLYKKLF	TRGV9	.	TRGJ1	9	-1	-1	12
95	0.0015264967702542018	TGTGCCTTGTACCTTAAACTCTTT	CALYLKLF	TRGV9	.	TRGJ1	9	-1	-1	15
93	0.0014943599961435871	TGTGCCTTGTGGGAGGTCCGTCCCAGGAAACTCTTT	CALWEVRPRKLF	TRGV9	.	TRGJ1	24	-1	-1	26
93	0.0014943599961435871	TGTGCCTTGTGGGAGTGTGAGGTACTCTTT	CALWECEVLF	TRGV9	.	TRGJ2	18	-1	-1	23
93	0.0014943599961435871	TGTGCCTTGTGGGAGCCCCCTGAACTCTTT	CALWEPPELF	TRGV9	.	TRGJ1	14	-1	-1	22
91	0.0014622232220329724	TGTGCCTTGTGGGAGGCCCTTTATTATAAGAAACTCTTT	CALWEALYYKKLF	TRGV9	.	TRGJ1	15	-1	-1	20
91	0.0014622232220329724	TGTGCCTTTCCCGATAAGAAACTCTTT	CAFPDKKLF	TRGV9	.	TRGJ1	7	-1	-1	13
90	0.001446154834977665	TGTGCCTTGTGGGCGGAGAAACTCTTT	CALWAEKLF	TRGV9	.	TRGJ1	15	-1	-1	16
89	0.0014300864479223575	TGTGCCACCTGGGATGGGAGTGATTGGATCAAGACGTTT	CATWDGSDWIKTF	TRGV8	.	TRGJP2	17	-1	-1	18
88	0.00141401806086705	TGTGCCTTGTGGGAGGTGCGCCCGAAACTCTTT	CALWEVRPKLF	TRGV9	.	TRGJ1	21	-1	-1	23
87	0.0013979496738117428	TGTGCCACCTGGGATGATCGTTATACCACTGGTTGGTTCAAGATATTT	CATWDDRYTTGWFKIF	TRGV8	.	TRGJP1	14	-1	-1	21
87	0.0013979496738117428	TGTGCCCCCTGCTCAGGGAAACTCTTT	CAPCSGKLF	TRGV9	.	TRGJ1	5	-1	-1	17
86	0.0013818812867564354	TGTGCTGCGTGGGATTATAATGTTGGTTATAAGAAACTCTTT	CAAWDYNVGYKKLF	TRGV10	.	TRGJ1	16	-1	-1	26
86	0.0013818812867564354	TGTGCTGCGGATTATAAGAAACTCTTT	CAADYKKLF	TRGV10	.	TRGJ1	8	-1	-1	10
86	0.0013818812867564354	TGTGCCTTGTGGGAGGTGTCGGGCAAAAAAATCAAGGTATTT	CALWEVSGKKIKVF	TRGV9	.	TRGJP	17	-1	-1	17
85	0.001365812899701128	TGTGCCACCTGGGACGGACGTATCAGTAGTGATTGGATCAAGACGTTT	CATWDGRISSDWIKTF	TRGV2	.	TRGJP2	16	-1	-1	20
85	0.001365812899701128	TGTGCCTTGTGGGAGGTGCGGCTTGGTCGTAAGAAACTCTTT	CALWEVRLGRKKLF	TRGV9	.	TRGJ1	18	-1	-1	29
84	0.0013497445126458207	TGTGCCTTGTGGGAGGCGGATAAGAAACTCTTT	CALWEADKKLF	TRGV9	.	TRGJ1	15	-1	-1	19
83	0.0013336761255905133	TGTGCCTTGTGGGAGGGGAATTATTATAAGAAACTCTTT	CALWEGNYYKKLF	TRGV9	.	TRGJ1	15	-1	-1	17
83	0.0013336761255905133	TGTGCCTTGTGGGATCCAACCAAGAAACTCTTT	CALWDPTKKLF	TRGV9	.	TRGJ1	13	-1	-1	21
82	0.0013176077385352058	TGTGCCTTGGCCGTTAAGTGGAAACTCTTT	CALAVKWKLF	TRGV9	.	TRGJ2	8	-1	-1	20
81	0.0013015393514798983	TGTGCCTTGTGGGAGGTGCCGCAAGAGTTGGGCAAAAAAATCAAGGTATTT	CALWEVPQELGKKIKVF	TRGV9	.	TRGJP	18	-1	-1	20
81	0.0013015393514798983	TGTGCCTTGTGGGAGGTGGAGTTGGGCAAAAAAATCAAGGTATTT	CALWEVELGKKIKVF	TRGV9	.	TRGJP	17	-1	-1	18
81	0.0013015393514798983	TGTGCCTTGTGGGAGGTGCTTTATAAGAAACTCTTT	CALWEVLYKKLF	TRGV9	.	TRGJ1	18	-1	-1	20
80	0.0012854709644245911	TGTGCCTTGTGGGATGACCAAGAGTTGGGCAAAAAAATCAAGGTATTT	CALWDDQELGKKIKVF	TRGV9	.	TRGJP	13	-1	-1	18
79	0.0012694025773692837	TGTGCCACCTGGGGCAGTTCGGTTTATTATAAGAAACTCTTT	CATWGSSVYYKKLF	TRGV5P	.	TRGJ1	16	-1	-1	17
79	0.0012694025773692837	TGTGCCTTGTGGCTAGGTTATAAGAAACTCTTT	CALWLGYKKLF	TRGV9	.	TRGJ1	11	-1	-1	17
79	0.0012694025773692837	TGTGCCTCCCATAAGAAACTCTTT	CASHKKLF	TRGV9	.	TRGJ1	6	-1	-1	10
78	0.0012533341903139762	TGTGCCTTGTGGGAGGTATTCTATAAGAAACTCTTT	CALWEVFYKKLF	TRGV9	.	TRGJ1	16	-1	-1	21
78	0.0012533341903139762	TGTGCCTTGTGGGAGGTGCGGGAGAAACTCTTT	CALWEVREKLF	TRGV9	.	TRGJ1	18	-1	-1	22
78	0.0012533341903139762	TGTGCTGCGTGGGATTACTACCCGGGTAAGAAACTCTTT	CAAWDYYPGKKLF	TRGV10	.	TRGJ1	17	-1	-1	26
77	0.001237265803258669	TGTGCCTTGTGGGAGGTGGGTAGACTCTTT	CALWEVGRLF	TRGV9	.	TRGJ1	17	-1	-1	23
76	0.0012211974162033615	TGTGCCTTGTGGGAGTTTAAGAAACTCTTT	CALWEFKKLF	TRGV9	.	TRGJ1	14	-1	-1	17
76	0.0012211974162033615	TGTGCCTTGTACGAGGGTAAGAAACTCTTT	CALYEGKKLF	TRGV9	.	TRGJ1	15	-1	-1	17
76	0.0012211974162033615	TGTGCCAGAGTATATTATAAGAAACTCTTT	CARVYYKKLF	TRGV2	.	TRGJ1	6	-1	-1	12
75	0.001205129029148054	TGTGCCCGGTCTGGGGCTGGGAAACTCTTT	CARSGAGKLF	TRGV9	.	TRGJ1	5	-1	-1	20
75	0.001205129029148054	TGTGCCTTGTGGGATAAGAAACTCTTT	CALWDKKLF	TRGV9	.	TRGJ1	13	-1	-1	13
74	0.0011890606420927466	TGTGCCTTGTGGGAGGAACAAGAGTTGGGCAAAAAAATCAAGGTATTT	CALWEEQELGKKIKVF	TRGV9	.	TRGJP	15	-1	-1	18
74	0.0011890606420927466	TGTGCCTTGTGGGAGGTGCAGTTTAAGAAACTCTTT	CALWEVQFKKLF	TRGV9	.	TRGJ1	19	-1	-1	23
74	0.0011890606420927466	TGTGCCTTGTGGAGGGGAAAACTCTTT	CALWRGKLF	TRGV9	.	TRGJ1	14	-1	-1	18
74	0.0011890606420927466	TGTGCCTTGTGGGACGAGAAACTCTTT	CALWDEKLF	TRGV9	.	TRGJ1	13	-1	-1	16
73	0.0011729922550374394	TGTGCCTTGTGGGAGGTGGTCGAGTTGGGCAAAAAAATCAAGGTATTT	CALWEVVELGKKIKVF	TRGV9	.	TRGJP	17	-1	-1	21
73	0.0011729922550374394	TGTGCCTTGTGGGAAAATTTGTCTAAGAAACTCTTT	CALWENLSKKLF	TRGV9	.	TRGJ1	13	-1	-1	23
73	0.0011729922550374394	TGTGCCTTGCGGAATAAGAAACTCTTT	CALRNKKLF	TRGV9	.	TRGJ1	11	-1	-1	13
73	0.0011729922550374394	TGTGCCTTGTGGGAGGTAAAACTCTTT	CALWEVKLF	TRGV9	.	TRGJ1	16	-1	-1	18
73	0.0011729922550374394	TGTGCCTTGTGGATTAAGAAACTCTTT	CALWIKKLF	TRGV9	.	TRGJ1	11	-1	-1	14
72	0.001156923867982132	TGTGCACATACCACTGGTTGGTTCAAGATATTT	CAHTTGWFKIF	TRGV9	.	TRGJP1	4	-1	-1	7
71	0.0011408554809268245	TGTGCCTTGTGGGAGAGACAAGAGTTGGGCAAAAAAATCAAGGTATTT	CALWERQELGKKIKVF	TRGV9	.	TRGJP	14	-1	-1	18
71	0.0011408554809268245	TGTGCTGCGTGGGACCCTTCTTTGAGGCTCTTT	CAAWDPSLRLF	TRGV10	.	TRGJ1	13	-1	-1	27
71	0.0011408554809268245	TGTGCCACCTGGGACGGGCGGAAGAAACTCTTT	CATWDGRKKLF	TRGV2	.	TRGJ1	18	-1	-1	21
71	0.0011408554809268245	TGTGCCTTGTGGGAGGTGTATTTGAAACTCTTT	CALWEVYLKLF	TRGV9	.	TRGJ1	17	-1	-1	23
70	0.0011247870938715173	TGTGCCTTGTGGGATCCGTTTAAGAAACTCTTT	CALWDPFKKLF	TRGV9	.	TRGJ1	13	-1	-1	20
69	0.0011087187068162098	TGTGCCTTGTGGGAGGTGCGTGGGTTGGGCAAAAAAATCAAGGTATTT	CALWEVRGLGKKIKVF	TRGV9	.	TRGJP	18	-1	-1	23
69	0.0011087187068162098	TGTGCCTTGTGGGAGAGTTCCTTCGGAAGGGGTAAGAAACTCTTT	CALWESSFGRGKKLF	TRGV9	.	TRGJ1	14	-1	-1	32
69	0.0011087187068162098	TGTGCCTTGTGGGAGCCGGGAGGGAAGAAACTCTTT	CALWEPGGKKLF	TRGV9	.	TRGJ1	14	-1	-1	24
69	0.0011087187068162098	TGTGCCTTGTGGGAGGTGCGGGGGAAACTCTTT	CALWEVRGKLF	TRGV9	.	TRGJ1	18	-1	-1	23
68	0.0010926503197609023	TGTGCCTTGTGGGAGGTGCAGTTTCTTTATAAGAAACTCTTT	CALWEVQFLYKKLF	TRGV9	.	TRGJ1	19	-1	-1	26
68	0.0010926503197609023	TGTGCCTTGTGGGAGGTGCTCTATAAGAAACTCTTT	CALWEVLYKKLF	TRGV9	.	TRGJ1	18	-1	-1	21
68	0.0010926503197609023	TGTGCCTTGTGGGAGTATTATAAGAAACTCTTT	CALWEYYKKLF	TRGV9	.	TRGJ1	14	-1	-1	15
68	0.0010926503197609023	TGTGCCTTGTGGGATGAAAAGAAACTCTTT	CALWDEKKLF	TRGV9	.	TRGJ1	13	-1	-1	18
68	0.0010926503197609023	TGTGCCTTGTGGGAGATTAAGAAACTCTTT	CALWEIKKLF	TRGV9	.	TRGJ1	14	-1	-1	17
68	0.0010926503197609023	TGTGCCTTGTGGCTCAATAAGAAACTCTTT	CALWLNKKLF	TRGV9	.	TRGJ1	11	-1	-1	16
67	0.0010765819327055951	TGTGCCTTGTGGGAGTCCCAAGAGTTGGGCAAAAAAATCAAGGTATTT	CALWESQELGKKIKVF	TRGV9	.	TRGJP	14	-1	-1	18
67	0.0010765819327055951	TGTGCCTTGTGGGAGACGCCGGGATCCAATTATAAGAAACTCTTT	CALWETPGSNYKKLF	TRGV9	.	TRGJ1	14	-1	-1	28
67	0.0010765819327055951	TGTGCCTTGTGGGAGGTGAGGTATAAGAAACTCTTT	CALWEVRYKKLF	TRGV9	.	TRGJ1	17	-1	-1	21
67	0.0010765819327055951	TGTGCCTTGTCCTATTATAAGAAACTCTTT	CALSYYKKLF	TRGV9	.	TRGJ1	9	-1	-1	12
67	0.0010765819327055951	TGTGCCTTGTGTTTGTATAAGAAACTCTTT	CALCLYKKLF	TRGV9	.	TRGJ1	10	-1	-1	15
67	0.0010765819327055951	TGTGCCTTGTGGTATTATAAGAAACTCTTT	CALWYYKKLF	TRGV9	.	TRGJ1	11	-1	-1	12
67	0.0010765819327055951	TGTGCCTTGAATGGTTTGAAACTCTTT	CALNGLKLF	TRGV9	.	TRGJ1	8	-1	-1	17
67	0.0010765819327055951	TGTGCCTTGTGGGAGGTGCTGTATAAGAAACTCTTT	CALWEVLYKKLF	TRGV9	.	TRGJ1	18	-1	-1	21
67	0.0010765819327055951	TGTGCCTTGTGGGAGGAGATAAAACTCTTT	CALWEEIKLF	TRGV9	.	TRGJ1	15	-1	-1	21
66	0.0010605135456502877	TGTGCCTTGTGGGAGGTGTGGGCTTTGAATTATTATAAGAAACTCTTT	CALWEVWALNYYKKLF	TRGV9	.	TRGJ2	17	-1	-1	23
66	0.0010605135456502877	TGTGCCTTGTCGAATACCACTGGTTGGTTCAAGATATTT	CALSNTTGWFKIF	TRGV9	.	TRGJP1	9	-1	-1	13
66	0.0010605135456502877	TGTGCCTTGTGGGAGGTGTCAGGTTATAAGAAACTCTTT	CALWEVSGYKKLF	TRGV9	.	TRGJ1	17	-1	-1	23
66	0.0010605135456502877	TGTGCCTTGTGGGAGGTGCTTAGTTATAAGAAACTCTTT	CALWEVLSYKKLF	TRGV9	.	TRGJ1	18	-1	-1	19
66	0.0010605135456502877	TGTGCCTTGTGGGATTATTATAAGAAACTCTTT	CALWDYYKKLF	TRGV9	.	TRGJ1	13	-1	-1	13
66	0.0010605135456502877	TGTGCCTTGTGGGAGGTGCTTGTGAAACTCTTT	CALWEVLVKLF	TRGV9	.	TRGJ1	18	-1	-1	23
66	0.0010605135456502877	TGTGCCTTGTGGGAGGGGGTTAGGAAACTCTTT	CALWEGVRKLF	TRGV9	.	TRGJ1	15	-1	-1	20
66	0.0010605135456502877	TGTGCCTTGTGGGAGGGGATCAAGACGTTT	CALWEGIKTF	TRGV9	.	TRGJP2	15	-1	-1	16
65	0.0010444451585949802	TGTGCCTTGTGGGAGGCAGCCCAGAGTTATAAGAAACTCTTT	CALWEAAQSYKKLF	TRGV9	.	TRGJ1	15	-1	-1	26
65	0.0010444451585949802	TGTGCCTTGTGGGAGGTGCTTCGTTATAAGAAACTCTTT	CALWEVLRYKKLF	TRGV9	.	TRGJ1	18	-1	-1	23
65	0.0010444451585949802	TGTGCCTTGTGGGAGGTGAGTTATTATAAGAAACTCTTT	CALWEVSYYKKLF	TRGV9	.	TRGJ1	17	-1	-1	17
65	0.0010444451585949802	TGTGCCTTGTGGGAGGTGTCACCTAAGAAACTCTTT	CALWEVSPKKLF	TRGV9	.	TRGJ1	23	-1	-1	23
65	0.0010444451585949802	TGTGCCTTGTGGGAGGTGCGGTATAAGAAACTCTTT	CALWEVRYKKLF	TRGV9	.	TRGJ1	18	-1	-1	21
65	0.0010444451585949802	TGTGCCTTGTGGGAGGCCCATTATAAGAAACTCTTT	CALWEAHYKKLF	TRGV9	.	TRGJ1	15	-1	-1	19
65	0.0010444451585949802	TGTGCCTTGTGGGATGTCTCGGGGAAACTCTTT	CALWDVSGKLF	TRGV9	.	TRGJ1	16	-1	-1	23
65	0.0010444451585949802	TGTGCTGCGTGGGATTGCGGGAAACTCTTT	CAAWDCGKLF	TRGV10	.	TRGJ1	18	-1	-1	20
64	0.0010283767715396728	TGTGCCTTGTGGGAGCCCGCACGCGATTATAAGAAACTCTTT	CALWEPARDYKKLF	TRGV9	.	TRGJ1	14	-1	-1	25
64	0.0010283767715396728	TGTGCCTTGTGGGAGGTGCAGGGTTATTATAAGAAACTCTTT	CALWEVQGYYKKLF	TRGV9	.	TRGJ1	19	-1	-1	23
64	0.0010283767715396728	TGTGCCTTGTGGGAGCCCCTTTGTTATAAGAAACTCTTT	CALWEPLCYKKLF	TRGV9	.	TRGJ1	14	-1	-1	20
64	0.0010283767715396728	TGTGCTGCGTGGGATTGCGGGGTTCGGCTCTTT	CAAWDCGVRLF	TRGV10	.	TRGJ1	18	-1	-1	27
64	0.0010283767715396728	TGTGCCTTGTGGGAGGTAAGTAAGAAACTCTTT	CALWEVSKKLF	TRGV9	.	TRGJ1	16	-1	-1	20
64	0.0010283767715396728	TGTGCCTTGTGGGAGGTAGGGAAACTCTTT	CALWEVGKLF	TRGV9	.	TRGJ1	16	-1	-1	20
63	0.0010123083844843655	TGTGCCTTGTGGGAGGTGGGGGGGCAAGAGTTGGGCAAAAAAATCAAGGTATTT	CALWEVGGQELGKKIKVF	TRGV9	.	TRGJP	17	-1	-1	21
63	0.0010123083844843655	TGTGCCTTGTGGGAGGTCCCGAATTATTATAAGAAACTCTTT	CALWEVPNYYKKLF	TRGV9	.	TRGJ1	16	-1	-1	19
63	0.0010123083844843655	TGTGCCTCGCCCTGTGATACCACTGGTTGGTTCAAGATATTT	CASPCDTTGWFKIF	TRGV9	.	TRGJP1	6	-1	-1	16
63	0.0010123083844843655	TGTGCCTTGTGGGAGCGAGATTATTATAAGAAACTCTTT	CALWERDYYKKLF	TRGV9	.	TRGJ1	14	-1	-1	15
63	0.0010123083844843655	TGTGCCTTGTGGGACAAGCAAGAGTTGGGCAAAAAAATCAAGGTATTT	CALWDKQELGKKIKVF	TRGV9	.	TRGJP	13	-1	-1	17
63	0.0010123083844843655	TGTGCCTTGTGGGAGGCCTATAAGAAACTCTTT	CALWEAYKKLF	TRGV9	.	TRGJ1	15	-1	-1	18
62	9.96239997429058E-4	TGTGCCTTGTGGGAGTTCGGAGAGTTGGGCAAAAAAATCAAGGTATTT	CALWEFGELGKKIKVF	TRGV9	.	TRGJP	14	-1	-1	20
62	9.96239997429058E-4	TGTGCCACCTGGGACGGGAATTATAGTAGTGATTGGATCAAGACGTTT	CATWDGNYSSDWIKTF	TRGV2	.	TRGJP2	17	-1	-1	21
62	9.96239997429058E-4	TGTGCCGGGCTGTATTGGGCTCGTTATTATAAGAAACTCTTT	CAGLYWARYYKKLF	TRGV9	.	TRGJ1	5	-1	-1	23
62	9.96239997429058E-4	TGTGCCTTGTGGGAGCACCTATATAAGAAACTCTTT	CALWEHLYKKLF	TRGV9	.	TRGJ1	14	-1	-1	21
62	9.96239997429058E-4	TGTGCCTTGTGGGAGGGGGACTTAAAGAAACTCTTT	CALWEGDLKKLF	TRGV9	.	TRGJ1	15	-1	-1	21
62	9.96239997429058E-4	TGTGCTGCGTGGGAAGGTAAGAAACTCTTT	CAAWEGKKLF	TRGV10	.	TRGJ1	13	-1	-1	17
62	9.96239997429058E-4	TGTGCCTTGTGGCATTATAAGAAACTCTTT	CALWHYKKLF	TRGV9	.	TRGJ1	11	-1	-1	13
61	9.801716103737506E-4	TGTGCCTTGTGGGAGGTGCTTTTTGTCTGTGTACCGTATTATAAGAAACTCTTT	CALWEVLFVCVPYYKKLF	TRGV9	.	TRGJ2	18	-1	-1	36
61	9.801716103737506E-4	TGTGCCTTGTGGGAGGTTTATAGTAGTGATTGGATCAAGACGTTT	CALWEVYSSDWIKTF	TRGV9	.	TRGJP2	16	-1	-1	18
61	9.801716103737506E-4	TGTGCCACCTGGGTTTCCGGTAGTGATTGGATCAAGACGTTT	CATWVSGSDWIKTF	TRGV2	.	TRGJP2	12	-1	-1	19
61	9.801716103737506E-4	TGTGCCTTGTGGGAGGTGCCTTCTTATAAGAAACTCTTT	CALWEVPSYKKLF	TRGV9	.	TRGJ1	18	-1	-1	20
61	9.801716103737506E-4	TGTGCTGCTCTGAGTGATTGGATCAAGACGTTT	CAALSDWIKTF	TRGV10	.	TRGJP2	7	-1	-1	12
61	9.801716103737506E-4	TGTGCCTTGTGGGAGGCCGATAAGAAACTCTTT	CALWEADKKLF	TRGV9	.	TRGJ1	15	-1	-1	19
61	9.801716103737506E-4	TGTGCCTTGTGGGAGGGAAATAAGAAACTCTTT	CALWEGNKKLF	TRGV9	.	TRGJ1	15	-1	-1	19
61	9.801716103737506E-4	TTCACCACTGGTTGGTTCAAGATATTT	FTTGWFKIF	TRGV9	.	TRGJP1	0	-1	-1	3
61	9.801716103737506E-4	TGTGCTGCTCCTGAACTCTTT	CAAPELF	TRGV10	.	TRGJ2	7	-1	-1	13
60	9.641032233184433E-4	TGTGCCTTGTGGGAGGTCCAATTCCCAGGGGAGTTGGGCAAAAAAATCAAGGTATTT	CALWEVQFPGELGKKIKVF	TRGV9	.	TRGJP	26	-1	-1	30
60	9.641032233184433E-4	TGTGCCTTGTGGGAGGTGCTTACGCGGAGTCATTATAAGAAACTCTTT	CALWEVLTRSHYKKLF	TRGV9	.	TRGJ1	18	-1	-1	31
60	9.641032233184433E-4	TGTGCCTTGTGGGAGGCCCTATTGGGCAAAAAAATCAAGGTATTT	CALWEALLGKKIKVF	TRGV9	.	TRGJP	15	-1	-1	21
60	9.641032233184433E-4	TGTGCCTTGTGGGAGGCCCCCCGATTTATAGGGAAACTCTTT	CALWEAPRFIGKLF	TRGV9	.	TRGJ1	15	-1	-1	25
60	9.641032233184433E-4	TGTGCCTTGTGGGAGGTTGGGTATTATAAGAAACTCTTT	CALWEVGYYKKLF	TRGV9	.	TRGJ1	16	-1	-1	21
60	9.641032233184433E-4	TGTGCCTTGTGGGAGTCGGTTTATAAGAAACTCTTT	CALWESVYKKLF	TRGV9	.	TRGJ1	14	-1	-1	20
60	9.641032233184433E-4	TGTGCCTTGTGGGCCTTTTATAAGAAACTCTTT	CALWAFYKKLF	TRGV9	.	TRGJ1	12	-1	-1	17
60	9.641032233184433E-4	TGTGCCTTGACCTATTATAAGAAACTCTTT	CALTYYKKLF	TRGV9	.	TRGJ1	8	-1	-1	12
59	9.480348362631359E-4	TGTGCCTTCCGCCGGGCCCTTCGTTATAAGAAACTCTTT	CAFRRALRYKKLF	TRGV9	.	TRGJ1	7	-1	-1	23
59	9.480348362631359E-4	TGTGCCTTGTGGGAGGTGCTGAGATATAAGAAACTCTTT	CALWEVLRYKKLF	TRGV9	.	TRGJ1	18	-1	-1	24
59	9.480348362631359E-4	TGTGCCTTGTGGGAGGTGAAGATTCCCAAGAAACTCTTT	CALWEVKIPKKLF	TRGV9	.	TRGJ2	17	-1	-1	27
59	9.480348362631359E-4	TGTGCCTTGTGGGAGGGGCGTTATTATAAGAAACTCTTT	CALWEGRYYKKLF	TRGV9	.	TRGJ1	18	-1	-1	20
59	9.480348362631359E-4	TGTGCCTTTCAGAATTATTATAAGAAACTCTTT	CAFQNYYKKLF	TRGV9	.	TRGJ2	7	-1	-1	7
59	9.480348362631359E-4	TGTGCTGCGTGGACCGGCAAACTCTTT	CAAWTGKLF	TRGV10	.	TRGJ1	11	-1	-1	18
59	9.480348362631359E-4	TGTGCTGGCCCCTGGGAACTCTTT	CAGPWELF	TRGV10	.	TRGJ1	6	-1	-1	16
58	9.319664492078285E-4	TGTGCCTTGTGGGAGGATAGTTTAGGCTGTTATAAGAAACTCTTT	CALWEDSLGCYKKLF	TRGV9	.	TRGJ1	15	-1	-1	29
58	9.319664492078285E-4	TGTGCCACCTGGGACAGGCCGACTGGTTGGTTCAAGATATTT	CATWDRPTGWFKIF	TRGV7	.	TRGJP1	19	-1	-1	21
58	9.319664492078285E-4	TGTGCCTTGTGGGAGGTGCGGTACTATAAGAAACTCTTT	CALWEVRYYKKLF	TRGV9	.	TRGJ1	18	-1	-1	21
58	9.319664492078285E-4	TGTGCCTTGTGGGAGCTATGTTGGTTCAAGATATTT	CALWELCWFKIF	TRGV9	.	TRGJP1	14	-1	-1	19
58	9.319664492078285E-4	TGTGCCTTGTCTTTGCTCTTT	CALSLLF	TRGV9	.	TRGJ1	9	-1	-1	15
57	9.158980621525211E-4	TGTGCCTTGTGGGAGGTGTATAAGGGTTATAAGAAACTCTTT	CALWEVYKGYKKLF	TRGV9	.	TRGJ2	17	-1	-1	26
57	9.158980621525211E-4	TGTGCCTTGTGGGAGGGGGAGAATTATTATAAGAAACTCTTT	CALWEGENYYKKLF	TRGV9	.	TRGJ1	15	-1	-1	20
57	9.158980621525211E-4	TGTGCCTTGTGGGAATTACCCAGTTATTATAAGAAACTCTTT	CALWELPSYYKKLF	TRGV9	.	TRGJ1	13	-1	-1	23
57	9.158980621525211E-4	TGTGCCTTGTGGGAGGCCAATTATTATAAGAAACTCTTT	CALWEANYYKKLF	TRGV9	.	TRGJ1	15	-1	-1	18
57	9.158980621525211E-4	TGTGCTGCGTGGGAGAATTATTATAAGAAACTCTTT	CAAWENYYKKLF	TRGV10	.	TRGJ1	13	-1	-1	14
57	9.158980621525211E-4	TGTGCCTTGTGGGCTGGTGATTATAAGAAACTCTTT	CALWAGDYKKLF	TRGV9	.	TRGJ1	12	-1	-1	19
57	9.158980621525211E-4	TGTGCCTTGTGGGAGCCTTATAAGAAACTCTTT	CALWEPYKKLF	TRGV9	.	TRGJ1	14	-1	-1	17
57	9.158980621525211E-4	TGTGCCTTACGTTATTATAAGAAACTCTTT	CALRYYKKLF	TRGV9	.	TRGJ1	7	-1	-1	11
57	9.158980621525211E-4	TGTGCCTTGTGGGAGCTGGATTATAAGAAACTCTTT	CALWELDYKKLF	TRGV9	.	TRGJ1	17	-1	-1	19
57	9.158980621525211E-4	TGTGCCTTGGGGGGGCGGTATAAGAAACTCTTT	CALGGRYKKLF	TRGV9	.	TRGJ1	12	-1	-1	18
56	8.998296750972137E-4	TGTGCCTTGTGGGAGACCGATTATTATAAGAAACTCTTT	CALWETDYYKKLF	TRGV9	.	TRGJ1	14	-1	-1	19
56	8.998296750972137E-4	TGTGCCTTGTGGGAGGTCAATTATAAGAAACTCTTT	CALWEVNYKKLF	TRGV9	.	TRGJ1	16	-1	-1	19
56	8.998296750972137E-4	TGTGCCTTGTGGGAGGTGGAATATAAGAAACTCTTT	CALWEVEYKKLF	TRGV9	.	TRGJ1	17	-1	-1	21
55	8.837612880419064E-4	TGTGCCTTGTGGGAGACACGGGCCGATTGGGCTTGTTGTTATAAGAAACTCTTT	CALWETRADWACCYKKLF	TRGV9	.	TRGJ1	14	-1	-1	35
55	8.837612880419064E-4	TGTGCCTTGTGGCCAACCCTTTATTATAAGAAACTCTTT	CALWPTLYYKKLF	TRGV9	.	TRGJ1	11	-1	-1	20
55	8.837612880419064E-4	TGTGCCTTGTGGGGGCGGGGTTATTATAAGAAACTCTTT	CALWGRGYYKKLF	TRGV9	.	TRGJ2	12	-1	-1	20
55	8.837612880419064E-4	TGTGCCTTGTGGGAGGGCCGGAGCTATAAGAAACTCTTT	CALWEGRSYKKLF	TRGV9	.	TRGJ1	15	-1	-1	24
55	8.837612880419064E-4	TGTGCCTTGCCCCGGACGAATTATTATAAGAAACTCTTT	CALPRTNYYKKLF	TRGV9	.	TRGJ1	8	-1	-1	16
55	8.837612880419064E-4	TGTGCCTTGTCTAAGGGGTGTTATAAGAAACTCTTT	CALSKGCYKKLF	TRGV9	.	TRGJ1	9	-1	-1	20
55	8.837612880419064E-4	TGTGCCTTGTGGGACTCGAAACTCTTT	CALWDSKLF	TRGV9	.	TRGJ1	13	-1	-1	17
55	8.837612880419064E-4	TGTGCCTTGTGGGAGGGATATTATAAGAAACTCTTT	CALWEGYYKKLF	TRGV9	.	TRGJ2	15	-1	-1	18
54	8.67692900986599E-4	TGTGCCACCTGGGACAGCAAAACTAGTAGTGATTGGATCAAGACGTTT	CATWDSKTSSDWIKTF	TRGV3	.	TRGJP2	16	-1	-1	23
54	8.67692900986599E-4	TGTGCCTTGTGGGGTTCATCCACTGGTTGGTTCAAGATATTT	CALWGSSTGWFKIF	TRGV9	.	TRGJP1	12	-1	-1	19
54	8.67692900986599E-4	TGTGCCTTGTGGGAGGTGCGTTATTCTTATAAGAAACTCTTT	CALWEVRYSYKKLF	TRGV9	.	TRGJ1	18	-1	-1	22
54	8.67692900986599E-4	TGTGCCTTGTATGGACTAGTTTATTATAAGAAACTCTTT	CALYGLVYYKKLF	TRGV9	.	TRGJ1	9	-1	-1	20
54	8.67692900986599E-4	TGTGCTGCGTGGGGTTATTATAAGAAACTCTTT	CAAWGYYKKLF	TRGV10	.	TRGJ1	16	-1	-1	14
53	8.516245139312916E-4	TGTGCCTTGTGGGAGGTCTACCATTTTTATTATAAGAAACTCTTT	CALWEVYHFYYKKLF	TRGV9	.	TRGJ1	16	-1	-1	26
53	8.516245139312916E-4	TGTGCCTTGTGGGAGGTGCTTTCTTATAAGAAACTCTTT	CALWEVLSYKKLF	TRGV9	.	TRGJ1	18	-1	-1	20
53	8.516245139312916E-4	TGTGCCTTGTGGGAGGTGCATTATTATAAGAAACTCTTT	CALWEVHYYKKLF	TRGV9	.	TRGJ1	19	-1	-1	19
53	8.516245139312916E-4	TGTGCCTTGTGGGAGGATCTTTATTATAAGAAACTCTTT	CALWEDLYYKKLF	TRGV9	.	TRGJ1	15	-1	-1	20
53	8.516245139312916E-4	TGTGCCTTGTGGGAGGACATAACCCGTAAGAAACTCTTT	CALWEDITRKKLF	TRGV9	.	TRGJ1	15	-1	-1	26
53	8.516245139312916E-4	TGTGCCTTGTGGGAGGTGGTTTATTATAAGAAACTCTTT	CALWEVVYYKKLF	TRGV9	.	TRGJ2	17	-1	-1	20
53	8.516245139312916E-4	TGTGCCTTGTGGGAGGTGCACCATTATAAGAAACTCTTT	CALWEVHHYKKLF	TRGV9	.	TRGJ1	21	-1	-1	22
52	8.355561268759842E-4	TGTGCCTTGTGGGAGGTGCATCGGTATCATTATAAGAAACTCTTT	CALWEVHRYHYKKLF	TRGV9	.	TRGJ1	19	-1	-1	25
52	8.355561268759842E-4	TGTGCCTTGTGGGAGGTGCGAGGGTATTATAAGAAACTCTTT	CALWEVRGYYKKLF	TRGV9	.	TRGJ1	18	-1	-1	24
52	8.355561268759842E-4	TGTGCCTTGTGGGAGGTGCAACATTATTATAAGAAACTCTTT	CALWEVQHYYKKLF	TRGV9	.	TRGJ1	19	-1	-1	22
52	8.355561268759842E-4	TGTGCTGCGTGGGATTATGGTTATTATAAGAAACTCTTT	CAAWDYGYYKKLF	TRGV10	.	TRGJ1	16	-1	-1	20
52	8.355561268759842E-4	TGTGCCACCTGGGACGGGAATTATTATAAGAAACTCTTT	CATWDGNYYKKLF	TRGV2	.	TRGJ1	17	-1	-1	17
52	8.355561268759842E-4	TGTGCTGCGTGGGGTTGTAGGAAACTCTTT	CAAWGCRKLF	TRGV10	.	TRGJ1	15	-1	-1	14
52	8.355561268759842E-4	TGTGCCGCAGACTTTAAGAAACTCTTT	CAADFKKLF	TRGV2	.	TRGJ1	5	-1	-1	14
52	8.355561268759842E-4	TGTGCCTTGTGGGAGGCTTATTATAAGAAACTCTTT	CALWEAYYKKLF	TRGV9	.	TRGJ2	15	-1	-1	17
51	8.194877398206768E-4	TGTGCCTTGTGGGAAGGGGGGAAGGGGGAGTTGGGCAAAAAAATCAAGGTATTT	CALWEGGKGELGKKIKVF	TRGV9	.	TRGJP	13	-1	-1	27
51	8.194877398206768E-4	TGTGCCTTGTGGGAGGCCCATCGGGTCTTCAAGAAACTCTTT	CALWEAHRVFKKLF	TRGV9	.	TRGJ1	15	-1	-1	30
51	8.194877398206768E-4	TGTGCCTTGTGGGAAACGGGAAGGGATTATAAGAAACTCTTT	CALWETGRDYKKLF	TRGV9	.	TRGJ1	13	-1	-1	25
51	8.194877398206768E-4	TGTGCCTTGTGGGAGCCCGGGAATTATAAGAAACTCTTT	CALWEPGNYKKLF	TRGV9	.	TRGJ1	14	-1	-1	22
51	8.194877398206768E-4	TGTGCTGCGTGGGATTATAGGTATAAGAAACTCTTT	CAAWDYRYKKLF	TRGV10	.	TRGJ2	16	-1	-1	21
51	8.194877398206768E-4	TGTGCTGCGTGGGATTGGGGAGGGAAACTCTTT	CAAWDWGGKLF	TRGV10	.	TRGJ1	15	-1	-1	23
51	8.194877398206768E-4	TGTGCCTTGGTAATTTATTATAAGAAACTCTTT	CALVIYYKKLF	TRGV9	.	TRGJ1	8	-1	-1	14
51	8.194877398206768E-4	TGTGCCTTGTGCGCGAGAAAGAAACTCTTT	CALCARKKLF	TRGV9	.	TRGJ1	10	-1	-1	18
51	8.194877398206768E-4	TGTGCTGCGTGGGACTTGAAACTCTTT	CAAWDLKLF	TRGV10	.	TRGJ1	13	-1	-1	17
51	8.194877398206768E-4	TGTGCCTTGTGGGAACCGAATTATTATAAGAAACTCTTT	CALWEPNYYKKLF	TRGV9	.	TRGJ1	13	-1	-1	16
51	8.194877398206768E-4	TGTGCCGTCCCTAGCCTGTTCTATTATAAGAAACTCTTT	CAVPSLFYYKKLF	TRGV9	.	TRGJ1	5	-1	-1	21
51	8.194877398206768E-4	TGTGCCTGGGGTAGGGGTTATTATAAGAAACTCTTT	CAWGRGYYKKLF	TRGV9	.	TRGJ1	6	-1	-1	17
51	8.194877398206768E-4	TGTGCCTTGTGGGAGACTGAGAAACTCTTT	CALWETEKLF	TRGV9	.	TRGJ1	14	-1	-1	19
50	8.034193527653694E-4	TGTGCCTTGTGGGAGGTGACAGAGTTGGGCAAAAAAATCAAGGTATTT	CALWEVTELGKKIKVF	TRGV9	.	TRGJP	17	-1	-1	20
50	8.034193527653694E-4	TGTGCCACCTGGGACAGCTCCCAAACCCCTTATTATAAGAAACTCTTT	CATWDSSQTPYYKKLF	TRGV3	.	TRGJ1	16	-1	-1	29
50	8.034193527653694E-4	TGTGCCTTGTGGGAGGTGGGCGAATATTATAAGAAACTCTTT	CALWEVGEYYKKLF	TRGV9	.	TRGJ1	17	-1	-1	20
50	8.034193527653694E-4	TGTGCCTTGTGGGACCCACTTTATTATAAGAAACTCTTT	CALWDPLYYKKLF	TRGV9	.	TRGJ1	13	-1	-1	20
50	8.034193527653694E-4	TGTGCCTTGTGGGACCGCCCTTCGTGGGAACTCTTT	CALWDRPSWELF	TRGV9	.	TRGJ1	13	-1	-1	28
50	8.034193527653694E-4	TGTGCCACCTGGGATAAGAAACTCTTT	CATWDKKLF	TRGV8	.	TRGJ1	15	-1	-1	13
50	8.034193527653694E-4	TGTGCCACGGGTCATAAGAAACTCTTT	CATGHKKLF	TRGV2	.	TRGJ1	7	-1	-1	13
50	8.034193527653694E-4	TGTGCCTTGTGGGCTATTGATTATAAGAAACTCTTT	CALWAIDYKKLF	TRGV9	.	TRGJ1	12	-1	-1	15
49	7.873509657100621E-4	TGTGCCTTGTGGGAGGTTATTCCTGGGGTAGATTATAAGAAACTCTTT	CALWEVIPGVDYKKLF	TRGV9	.	TRGJ1	16	-1	-1	31
49	7.873509657100621E-4	TGTGCCACCTGGGACACCCCGGGAGGTGATTGGATCAAGACGTTT	CATWDTPGGDWIKTF	TRGV3	.	TRGJP2	15	-1	-1	25
49	7.873509657100621E-4	TGTGCCTTGTGGGAGCGTTTTTCTCCCAAAAAGAAACTCTTT	CALWERFSPKKKLF	TRGV9	.	TRGJ1	14	-1	-1	30
49	7.873509657100621E-4	TGTGCCTTGTGGGAGGTGTATAAGGATTATAAGAAACTCTTT	CALWEVYKDYKKLF	TRGV9	.	TRGJ1	17	-1	-1	25
49	7.873509657100621E-4	TGTGCCTTGTGGGAGGTGTGGTATTATAAGAAACTCTTT	CALWEVWYYKKLF	TRGV9	.	TRGJ1	17	-1	-1	21
49	7.873509657100621E-4	TGTGCCTTGTGGGAGGGGATATGTTATAAGAAACTCTTT	CALWEGICYKKLF	TRGV9	.	TRGJ1	15	-1	-1	23
49	7.873509657100621E-4	TGTGCTGCGTGGGTGAATTATTATAAGAAACTCTTT	CAAWVNYYKKLF	TRGV10	.	TRGJ1	12	-1	-1	14
49	7.873509657100621E-4	TGTGCCTTGTGGGAGGTGCCTTATAAGAAACTCTTT	CALWEVPYKKLF	TRGV9	.	TRGJ1	18	-1	-1	20
49	7.873509657100621E-4	TGTGCCTTGTGGGAGGTGCATTATAAGAAACTCTTT	CALWEVHYKKLF	TRGV9	.	TRGJ1	19	-1	-1	19
49	7.873509657100621E-4	TGTGCCTCACTAAAGAAACTCTTT	CASLKKLF	TRGV9	.	TRGJ1	6	-1	-1	12
49	7.873509657100621E-4	TGTGCCTTTGGTGGGGCGAGATCTTATTATAAGAAACTCTTT	CAFGGARSYYKKLF	TRGV9	.	TRGJ1	10	-1	-1	23
49	7.873509657100621E-4	TGTGCCTTGTGGGCGAATTATTATAAGAAACTCTTT	CALWANYYKKLF	TRGV9	.	TRGJ2	12	-1	-1	13
48	7.712825786547546E-4	TGTGCCTTGTGGGAGCTAAACCCTAACAAGGGGGACAAGAAACTCTTT	CALWELNPNKGDKKLF	TRGV9	.	TRGJ1	14	-1	-1	36
48	7.712825786547546E-4	TGTGCCACCTGGGACGGTAATAGTAGTGATTGGATCAAGACGTTT	CATWDGNSSDWIKTF	TRGV4	.	TRGJP2	16	-1	-1	19
48	7.712825786547546E-4	TGTGCCTTGTGGGAGGTGCCGAGGAATTATAAGAAACTCTTT	CALWEVPRNYKKLF	TRGV9	.	TRGJ1	18	-1	-1	25
48	7.712825786547546E-4	TGTGCCTTGTGGGAGGTGCATCTTGGGTATAAGAAACTCTTT	CALWEVHLGYKKLF	TRGV9	.	TRGJ1	22	-1	-1	27
48	7.712825786547546E-4	TGTGCCTTGTGGGAGGTGATGAATTATTATAAGAAACTCTTT	CALWEVMNYYKKLF	TRGV9	.	TRGJ1	17	-1	-1	20
48	7.712825786547546E-4	TGTGCCTTGTGGGAGGTTCCTTATTATAAGAAACTCTTT	CALWEVPYYKKLF	TRGV9	.	TRGJ1	16	-1	-1	20
48	7.712825786547546E-4	TGTGCTGCGTGGGATCCGAGGGGTACGAAACTCTTT	CAAWDPRGTKLF	TRGV10	.	TRGJ1	14	-1	-1	23
48	7.712825786547546E-4	TGTGCCTTTTGGGGTTATTATAAGAAACTCTTT	CAFWGYYKKLF	TRGV9	.	TRGJ1	12	-1	-1	14
47	7.552141915994473E-4	TGTGCCTTGTGGGAGGGGGTGGGTGGCTATTATAAGAAACTCTTT	CALWEGVGGYYKKLF	TRGV9	.	TRGJ1	15	-1	-1	27
47	7.552141915994473E-4	TGTGCCTTGTGGGGGATTTTTTATTATAAGAAACTCTTT	CALWGIFYYKKLF	TRGV9	.	TRGJ1	12	-1	-1	20
47	7.552141915994473E-4	TGTGCCTTGTGGGAGTCGAATTATTATAAGAAACTCTTT	CALWESNYYKKLF	TRGV9	.	TRGJ1	14	-1	-1	15
47	7.552141915994473E-4	TGTGCCTTGTGGGAGGTGCACTATTATAAGAAACTCTTT	CALWEVHYYKKLF	TRGV9	.	TRGJ1	20	-1	-1	21
47	7.552141915994473E-4	TGTGCCTTGTGGGAATGTTATTATAAGAAACTCTTT	CALWECYYKKLF	TRGV9	.	TRGJ1	13	-1	-1	17
47	7.552141915994473E-4	TGTGCTGCGTGGGCCTCTCATAAGAAACTCTTT	CAAWASHKKLF	TRGV10	.	TRGJ1	12	-1	-1	19
47	7.552141915994473E-4	TGTGCCATCTCTTATTATAAGAAACTCTTT	CAISYYKKLF	TRGV9	.	TRGJ1	5	-1	-1	11
47	7.552141915994473E-4	TGTGCTGCGTGGGTACTTAAACTCTTT	CAAWVLKLF	TRGV10	.	TRGJ1	12	-1	-1	18
47	7.552141915994473E-4	TGTGCTGCGTGGGCCCGTCCCCTCTTT	CAAWARPLF	TRGV10	.	TRGJ1	12	-1	-1	21
47	7.552141915994473E-4	TGTGCCTTGGGCCATAAGAAACTCTTT	CALGHKKLF	TRGV9	.	TRGJ1	8	-1	-1	13
47	7.552141915994473E-4	TGTGCCTTGTGGTCAACTTATTATAAGAAACTCTTT	CALWSTYYKKLF	TRGV9	.	TRGJ1	11	-1	-1	17
47	7.552141915994473E-4	TGTGCCACCTGGGACGGGCGTTATAAGAAACTCTTT	CATWDGRYKKLF	TRGV2	.	TRGJ1	18	-1	-1	20
47	7.552141915994473E-4	TGTGCCTTCGACTATTATAAGAAACTCTTT	CAFDYYKKLF	TRGV9	.	TRGJ1	7	-1	-1	6
46	7.391458045441398E-4	TGTGCCTTGTGGGAGCCCCCCCGGGGATGGAATTATTATAAGAAACTCTTT	CALWEPPRGWNYYKKLF	TRGV9	.	TRGJ1	14	-1	-1	29
46	7.391458045441398E-4	TGTGCTGCGTGGGATGGCCCCCATTTTGGTTATAAGAAACTCTTT	CAAWDGPHFGYKKLF	TRGV10	.	TRGJ1	14	-1	-1	29
46	7.391458045441398E-4	TGTGCCTTGTGGGAGCTACCGAATTATTATAAGAAACTCTTT	CALWELPNYYKKLF	TRGV9	.	TRGJ1	14	-1	-1	19
46	7.391458045441398E-4	TGTGCCTTGTGGGAGGTGAGGGAGAAACTCTTT	CALWEVREKLF	TRGV9	.	TRGJ1	17	-1	-1	22
46	7.391458045441398E-4	TGTGCTGCGTGGGACGCTAAGAAACTCTTT	CAAWDAKKLF	TRGV10	.	TRGJ2	13	-1	-1	17
46	7.391458045441398E-4	TGTGCCTTGTGGGAGGCCGCGAATTATTATAAGAAACTCTTT	CALWEAANYYKKLF	TRGV9	.	TRGJ1	15	-1	-1	19
45	7.230774174888325E-4	TGTGCCTTGTGGGAGGTAAGGGTAGGGTTTTATTATAAGAAACTCTTT	CALWEVRVGFYYKKLF	TRGV9	.	TRGJ1	16	-1	-1	29
45	7.230774174888325E-4	TGTGCCTTGTGGGAGGGAGAAAATTATTATAAGAAACTCTTT	CALWEGENYYKKLF	TRGV9	.	TRGJ1	15	-1	-1	21
45	7.230774174888325E-4	TGTGCCTTGTGGGAGCCTGGTAATTATAAGAAACTCTTT	CALWEPGNYKKLF	TRGV9	.	TRGJ1	14	-1	-1	22
45	7.230774174888325E-4	TGTGCCTTGTGGGAGGTGCGTTATTATAAGAAACTCTTT	CALWEVRYYKKLF	TRGV9	.	TRGJ1	18	-1	-1	20
45	7.230774174888325E-4	TGTGCCTTGTGGGTAGGCTGTTATAAGAAACTCTTT	CALWVGCYKKLF	TRGV9	.	TRGJ1	16	-1	-1	20
45	7.230774174888325E-4	TGTGCTGCGGGTTATAAGAAACTCTTT	CAAGYKKLF	TRGV10	.	TRGJ2	8	-1	-1	11
44	7.07009030433525E-4	TGTGCCTTGTGGGAGCTTTGCAAGAATTATTATAAGAAACTCTTT	CALWELCKNYYKKLF	TRGV9	.	TRGJ1	14	-1	-1	23
44	7.07009030433525E-4	TGTGCCTTGTGGGAGGCCCAGCGGGAATATTATAAGAAACTCTTT	CALWEAQREYYKKLF	TRGV9	.	TRGJ1	15	-1	-1	24
44	7.07009030433525E-4	TGTGCCTTGTGGGAGGTGCGAGGGCATTATAAGAAACTCTTT	CALWEVRGHYKKLF	TRGV9	.	TRGJ1	18	-1	-1	25
44	7.07009030433525E-4	TGTGCCTTGTGGAAGCACCAGAATTATTATAAGAAACTCTTT	CALWKHQNYYKKLF	TRGV9	.	TRGJ1	14	-1	-1	20
44	7.07009030433525E-4	TGTGCCTTGTGGGAGGTGAATTATTATAAGAAACTCTTT	CALWEVNYYKKLF	TRGV9	.	TRGJ1	17	-1	-1	17
44	7.07009030433525E-4	TGTGCCTTGTGGGAGACCCTCCGAGGGAAACTCTTT	CALWETLRGKLF	TRGV9	.	TRGJ1	14	-1	-1	26
44	7.07009030433525E-4	TGTGCCACCTGGGACGGTTATTATAAGAAACTCTTT	CATWDGYYKKLF	TRGV2	.	TRGJ1	16	-1	-1	17
44	7.07009030433525E-4	TGTGCTGCGTGGGATGGTTATAAGAAACTCTTT	CAAWDGYKKLF	TRGV10	.	TRGJ1	14	-1	-1	17
44	7.07009030433525E-4	TGTGCCTTGTGGGAGGTCGCATTTGATGATTGGATCAAGACGTTT	CALWEVAFDDWIKTF	TRGV9	.	TRGJP2	20	-1	-1	26
44	7.07009030433525E-4	TGTGCCTTGTGGGAGGAGAAGAAACTCTTT	CALWEEKKLF	TRGV9	.	TRGJ2	15	-1	-1	18
44	7.07009030433525E-4	TGTGCCTTGTGGCTAAGGGAAAAGAAACTCTTT	CALWLREKKLF	TRGV9	.	TRGJ1	11	-1	-1	21
43	6.909406433782177E-4	TGTGCCTTGTGGGAGATCTCGAATTATTATAAGAAACTCTTT	CALWEISNYYKKLF	TRGV9	.	TRGJ1	14	-1	-1	18
43	6.909406433782177E-4	TGTGCCTTGTGGGTCTCGAATTATTATAAGAAACTCTTT	CALWVSNYYKKLF	TRGV9	.	TRGJ1	12	-1	-1	15
43	6.909406433782177E-4	TGTGCCTTGTGGGAGGTCCTTTATTATAAGAAACTCTTT	CALWEVLYYKKLF	TRGV9	.	TRGJ1	16	-1	-1	20
43	6.909406433782177E-4	TGTGCCTTGTGGGAGGGAAATTATTATAAGAAACTCTTT	CALWEGNYYKKLF	TRGV9	.	TRGJ1	15	-1	-1	18
43	6.909406433782177E-4	TGTGCTGCGTGGGCCAAGCGGGATAAGAAACTCTTT	CAAWAKRDKKLF	TRGV10	.	TRGJ1	12	-1	-1	22
43	6.909406433782177E-4	TGTGCTGCGTGGGATGGATATAAGAAACTCTTT	CAAWDGYKKLF	TRGV10	.	TRGJ1	14	-1	-1	18
43	6.909406433782177E-4	TGTGCTGCGTGGGATTTTCAGAAACTCTTT	CAAWDFQKLF	TRGV10	.	TRGJ1	15	-1	-1	13
43	6.909406433782177E-4	TGTGCCTTGTGGGAGTTGGAGAAACTCTTT	CALWELEKLF	TRGV9	.	TRGJ1	17	-1	-1	19
43	6.909406433782177E-4	TGTACCTTGAATTATTATAAGAAACTCTTT	CTLNYYKKLF	TRGV9	.	TRGJ1	8	-1	-1	8
43	6.909406433782177E-4	TGTGCTGCGTGGGATTATTTTAAGAAACTCTTT	CAAWDYFKKLF	TRGV10	.	TRGJ1	16	-1	-1	13
42	6.748722563229104E-4	TGTGCCTTGTGGGAGGCCCGGGGGTCTTATTATAAGAAACTCTTT	CALWEARGSYYKKLF	TRGV9	.	TRGJ1	15	-1	-1	26
42	6.748722563229104E-4	TGTGCCTTGTGGGAGGGCTGGAATTATTATAAGAAACTCTTT	CALWEGWNYYKKLF	TRGV9	.	TRGJ2	15	-1	-1	20
42	6.748722563229104E-4	TGTGCCTTGTGGGAGGTATCATATTATAAGAAACTCTTT	CALWEVSYYKKLF	TRGV9	.	TRGJ1	16	-1	-1	21
42	6.748722563229104E-4	TGTGCCTTGTGGGAGAAGAATTATTATAAGAAACTCTTT	CALWEKNYYKKLF	TRGV9	.	TRGJ1	14	-1	-1	17
42	6.748722563229104E-4	TGTGCTGCGTGGGATTGGGGGAAACTCTTT	CAAWDWGKLF	TRGV10	.	TRGJ1	15	-1	-1	20
42	6.748722563229104E-4	TGTGCCTTGTGGGAGGTGTTATATTATAAGAAACTCTTT	CALWEVLYYKKLF	TRGV9	.	TRGJ1	17	-1	-1	21
42	6.748722563229104E-4	TGTGCCTTGTGGGAGGGAGATTATTATAAGAAACTCTTT	CALWEGDYYKKLF	TRGV9	.	TRGJ1	15	-1	-1	19
41	6.588038692676029E-4	TGTGCTGCGTGGGGTAAATCGCCCCCCCGTTGTTGGTTCAAGATATTT	CAAWGKSPPRCWFKIF	TRGV10	.	TRGJP1	12	-1	-1	31
41	6.588038692676029E-4	TGTGCCTTGTGGGAGGATCAAGAGTTGGGCAAAAAAATCAAGGTATTT	CALWEDQELGKKIKVF	TRGV9	.	TRGJP	15	-1	-1	18
41	6.588038692676029E-4	TGTGCTGCGTACCAATATAGTAGTGATTGGATCAAGACGTTT	CAAYQYSSDWIKTF	TRGV10	.	TRGJP2	9	-1	-1	14
41	6.588038692676029E-4	TGTGCCTTGTGGGAGGCCCGGAATTATTATAAGAAACTCTTT	CALWEARNYYKKLF	TRGV9	.	TRGJ1	15	-1	-1	20
41	6.588038692676029E-4	TGTGCCTTGTGGGAGGGGGGTTTGGATTATAAGAAACTCTTT	CALWEGGLDYKKLF	TRGV9	.	TRGJ1	15	-1	-1	25
41	6.588038692676029E-4	TGTGCTGCGTGGGGCCAGGTTAGCGAGAAACTCTTT	CAAWGQVSEKLF	TRGV10	.	TRGJ1	12	-1	-1	25
41	6.588038692676029E-4	TGTGCCTTGTGGGAGGCCTTCGTAGGGACGCTCTTT	CALWEAFVGTLF	TRGV9	.	TRGJ1	15	-1	-1	30
41	6.588038692676029E-4	TGTGCTGCGTGGGATTCCAAGAAGAAACTCTTT	CAAWDSKKKLF	TRGV10	.	TRGJ1	15	-1	-1	21
41	6.588038692676029E-4	TGTGCTGCGTGGGATCCAGATAAGAAACTCTTT	CAAWDPDKKLF	TRGV10	.	TRGJ1	14	-1	-1	19
41	6.588038692676029E-4	TGTGCCTTGTGGGAGGATATTAAGAAACTCTTT	CALWEDIKKLF	TRGV9	.	TRGJ1	15	-1	-1	20
41	6.588038692676029E-4	TGTGCCTTGTGGGAGGTTTCGAAACTCTTT	CALWEVSKLF	TRGV9	.	TRGJ1	16	-1	-1	20
41	6.588038692676029E-4	TGTGCCTTGTGGGAGGTGCTGAAACTCTTT	CALWEVLKLF	TRGV9	.	TRGJ1	18	-1	-1	20
40	6.427354822122956E-4	TGTGCTGCGTGGGATTTCCCTGGTTGGTTCAAGATATTT	CAAWDFPGWFKIF	TRGV10	.	TRGJP1	15	-1	-1	8
39	6.266670951569881E-4	TGTGCCACCTGGGACGGACTCTTTTATAGTAGTGATTGGATCAAGACGTTT	CATWDGLFYSSDWIKTF	TRGV2	.	TRGJP2	16	-1	-1	24
39	6.266670951569881E-4	TGTGCCTTGTGGGAGGTGCTTCAGAACGATTATTATAAGAAACTCTTT	CALWEVLQNDYYKKLF	TRGV9	.	TRGJ1	18	-1	-1	28
39	6.266670951569881E-4	TGTGCCTTGTGGGAGGTGCTGAGTGGGGTTTATTATAAGAAACTCTTT	CALWEVLSGVYYKKLF	TRGV9	.	TRGJ1	18	-1	-1	29
39	6.266670951569881E-4	TGTGCCTTGTGGGAGTCAAGCAGAATTTATTATAAGAAACTCTTT	CALWESSRIYYKKLF	TRGV9	.	TRGJ1	14	-1	-1	22
39	6.266670951569881E-4	TGTGCCTTGTGGGAGGTTATTAAAAACGATTATAAGAAACTCTTT	CALWEVIKNDYKKLF	TRGV9	.	TRGJ1	16	-1	-1	28
39	6.266670951569881E-4	TGTGCCTTGTGGGAGGTCACGGATTATTATAAGAAACTCTTT	CALWEVTDYYKKLF	TRGV9	.	TRGJ1	19	-1	-1	19
39	6.266670951569881E-4	TGTGCTGCGTGGGACCATTATTATAAGAAACTCTTT	CAAWDHYYKKLF	TRGV10	.	TRGJ1	13	-1	-1	16
39	6.266670951569881E-4	TGTGCCTTGTGGGAGGTCGCGAATAAGAAACTCTTT	CALWEVANKKLF	TRGV9	.	TRGJ1	16	-1	-1	22
39	6.266670951569881E-4	TGTGCTGCGTGGACCCCCAATAAGAAACTCTTT	CAAWTPNKKLF	TRGV10	.	TRGJ1	11	-1	-1	19
39	6.266670951569881E-4	TGTGCCTTGTGGGTCCCTAAGAAACTCTTT	CALWVPKKLF	TRGV9	.	TRGJ1	12	-1	-1	17
39	6.266670951569881E-4	TGTGCCTTGTGGGAGTTAAAGAAACTCTTT	CALWELKKLF	TRGV9	.	TRGJ1	14	-1	-1	15
38	6.105987081016808E-4	TGTGCCTTGTGGGAGGTGCTCGGTGAGTTGGGCAAAAAAATCAAGGTATTT	CALWEVLGELGKKIKVF	TRGV9	.	TRGJP	18	-1	-1	24
38	6.105987081016808E-4	TGTGCCTTGTGGGAGGTGCATTACGAATTTTATTATAAGAAACTCTTT	CALWEVHYEFYYKKLF	TRGV9	.	TRGJ1	19	-1	-1	29
38	6.105987081016808E-4	TGTGCCTTGTGGGAGACACCAAATTCGAATTATTATAAGAAACTCTTT	CALWETPNSNYYKKLF	TRGV9	.	TRGJ1	14	-1	-1	21
38	6.105987081016808E-4	TGTGCCTTGTGGGAGGTGGGGGAGGGTTATTATAAGAAACTCTTT	CALWEVGEGYYKKLF	TRGV9	.	TRGJ1	17	-1	-1	26
38	6.105987081016808E-4	TGTGCCTTGTGGGAGGCCAATTTTTCTTATTATAAGAAACTCTTT	CALWEANFSYYKKLF	TRGV9	.	TRGJ1	15	-1	-1	26
38	6.105987081016808E-4	TGTGCCTTGTGGGAGTTATCGAATTATTATAAGAAACTCTTT	CALWELSNYYKKLF	TRGV9	.	TRGJ1	14	-1	-1	18
38	6.105987081016808E-4	TGTGCCTTGTGGGAGGTGCCCAATTATTATAAGAAACTCTTT	CALWEVPNYYKKLF	TRGV9	.	TRGJ1	18	-1	-1	21
38	6.105987081016808E-4	TGTGCCTTGTGGGAGGTGAGGAATTATTATAAGAAACTCTTT	CALWEVRNYYKKLF	TRGV9	.	TRGJ1	17	-1	-1	20
38	6.105987081016808E-4	TGTGCTGCGTGGGATTTCCAGTGGTATAAGAAACTCTTT	CAAWDFQWYKKLF	TRGV10	.	TRGJ2	15	-1	-1	24
38	6.105987081016808E-4	TGTGCCTTGTGGTCTCCTTATAAGAAACTCTTT	CALWSPYKKLF	TRGV9	.	TRGJ1	11	-1	-1	17
38	6.105987081016808E-4	TGTGCCTTGTGGGAGTTTTTGAAGAAACTCTTT	CALWEFLKKLF	TRGV9	.	TRGJ1	14	-1	-1	21
38	6.105987081016808E-4	TGTGCCTTGTGGGAGGTCCCAAAGAAACTCTTT	CALWEVPKKLF	TRGV9	.	TRGJ1	16	-1	-1	21
37	5.945303210463733E-4	TGTGCCTTGTGGGAGTTAGACCAAGAGTTGGGCAAAAAAATCAAGGTATTT	CALWELDQELGKKIKVF	TRGV9	.	TRGJP	14	-1	-1	21
37	5.945303210463733E-4	TGTGCCTTGTGGGAGGTGCGGGGAGAGTTGGGCAAAAAAATCAAGGTATTT	CALWEVRGELGKKIKVF	TRGV9	.	TRGJP	18	-1	-1	23
37	5.945303210463733E-4	TGTGCCTTGTGGGAGGTGCAGATTAATACCACTGGTTGGTTCAAGATATTT	CALWEVQINTTGWFKIF	TRGV9	.	TRGJP1	19	-1	-1	25
37	5.945303210463733E-4	TGTGCCTTGTGGGAGGCGCCTAAGCATAGTAGTGATTGGATCAAGACGTTT	CALWEAPKHSSDWIKTF	TRGV9	.	TRGJP2	18	-1	-1	25
37	5.945303210463733E-4	TGTGCCTTGTGGGAGAATCCGTGCTCCTCCTATTATAAGAAACTCTTT	CALWENPCSSYYKKLF	TRGV9	.	TRGJ1	14	-1	-1	30
37	5.945303210463733E-4	TGTGCCTTGTGGGAGGTGAAGTCTCTTTATTATAAGAAACTCTTT	CALWEVKSLYYKKLF	TRGV9	.	TRGJ1	17	-1	-1	26
37	5.945303210463733E-4	TGTGCCTTGTGGGAGGGCGAATTTTATTATAAGAAACTCTTT	CALWEGEFYYKKLF	TRGV9	.	TRGJ1	15	-1	-1	23
37	5.945303210463733E-4	TGTGCCACCTGGGACAGATCGAATTATTATAAGAAACTCTTT	CATWDRSNYYKKLF	TRGV7	.	TRGJ2	16	-1	-1	18
37	5.945303210463733E-4	TGTGCTGCGTGGGATTCGAATTATTATAAGAAACTCTTT	CAAWDSNYYKKLF	TRGV10	.	TRGJ1	20	-1	-1	13
37	5.945303210463733E-4	TGTGCCTTGTGGGAGGGGAGATATTATAAGAAACTCTTT	CALWEGRYYKKLF	TRGV9	.	TRGJ1	15	-1	-1	21
37	5.945303210463733E-4	TGTGCTGCGTGGGCCTTAGGGGAGAAACTCTTT	CAAWALGEKLF	TRGV10	.	TRGJ1	12	-1	-1	22
37	5.945303210463733E-4	TGTGCTGCGTGGGATTGTCGGTTCAAGATATTT	CAAWDCRFKIF	TRGV10	.	TRGJP1	15	-1	-1	16
36	5.78461933991066E-4	TGTGCCTTGTGGGAGGTCCACTATACCACTGGTTGGTTCAAGATATTT	CALWEVHYTTGWFKIF	TRGV9	.	TRGJP1	20	-1	-1	21
36	5.78461933991066E-4	TGTGCCTTGTGGGAGCCCCCGCCCTCTTATTATAAGAAACTCTTT	CALWEPPPSYYKKLF	TRGV9	.	TRGJ1	14	-1	-1	26
36	5.78461933991066E-4	TGTGCCTTGTGGGAGGATCCTTCTAATTATTATAAGAAACTCTTT	CALWEDPSNYYKKLF	TRGV9	.	TRGJ1	15	-1	-1	20
36	5.78461933991066E-4	TGTGCTGCGTGGGAAACTCCGGGGTATAAGAAACTCTTT	CAAWETPGYKKLF	TRGV10	.	TRGJ1	13	-1	-1	24
36	5.78461933991066E-4	TGTGCCTTGTGGGAGGAGATTTATTATAAGAAACTCTTT	CALWEEIYYKKLF	TRGV9	.	TRGJ1	15	-1	-1	17
36	5.78461933991066E-4	TGTGCCTTGTGGGAAGTGAATTATTATAAGAAACTCTTT	CALWEVNYYKKLF	TRGV9	.	TRGJ2	17	-1	-1	17
36	5.78461933991066E-4	TGTGCCTTGTGGGAGGTGCAGACGAGGAAACTCTTT	CALWEVQTRKLF	TRGV9	.	TRGJ1	19	-1	-1	26
36	5.78461933991066E-4	TGTGCTGCGTGGGAGGGTTATAAGAAACTCTTT	CAAWEGYKKLF	TRGV10	.	TRGJ1	13	-1	-1	17
36	5.78461933991066E-4	TGTGCTGCGTGGAACGATTGGATCAAGACGTTT	CAAWNDWIKTF	TRGV10	.	TRGJP2	11	-1	-1	15
36	5.78461933991066E-4	TGTGCCTTGTGGGACCAAAATAAGAAACTCTTT	CALWDQNKKLF	TRGV9	.	TRGJ1	13	-1	-1	19
36	5.78461933991066E-4	TGTGCTGCGTGGTATAAGAAACTCTTT	CAAWYKKLF	TRGV10	.	TRGJ1	14	-1	-1	12
36	5.78461933991066E-4	TGTGCCTTGTATTATAAGAAACTCTTT	CALYYKKLF	TRGV9	.	TRGJ1	9	-1	-1	9
35	5.623935469357586E-4	TGTGCCTTGTGGGAGGTGCCGATATGGGGTAGTGATTGGATCAAGACGTTT	CALWEVPIWGSDWIKTF	TRGV9	.	TRGJP2	18	-1	-1	28
35	5.623935469357586E-4	TGTGCCTTGTGGGAGGCCCAAGAGTTGGGCAAAAAAATCAAGGTATTT	CALWEAQELGKKIKVF	TRGV9	.	TRGJP	15	-1	-1	18
35	5.623935469357586E-4	TGTGCCTTGTTTTATTGGGGTAGAGAGAGATATAAGAAACTCTTT	CALFYWGRERYKKLF	TRGV9	.	TRGJ1	9	-1	-1	30
35	5.623935469357586E-4	TGTGCCTTGTGGGATAGTGGCGAGAATTATTATAAGAAACTCTTT	CALWDSGENYYKKLF	TRGV9	.	TRGJ1	13	-1	-1	23
35	5.623935469357586E-4	TGTGCCTTGTGGGAGCCATTAAGGGGGGACAAGAAACTCTTT	CALWEPLRGDKKLF	TRGV9	.	TRGJ1	14	-1	-1	30
35	5.623935469357586E-4	TGTGCCTTGTGGGAGGCGACTCATTATTATAAGAAACTCTTT	CALWEATHYYKKLF	TRGV9	.	TRGJ1	15	-1	-1	22
35	5.623935469357586E-4	TGTGCCTTGTGGGAGCTTAGTTATTATAAGAAACTCTTT	CALWELSYYKKLF	TRGV9	.	TRGJ1	14	-1	-1	20
35	5.623935469357586E-4	TGTGCCTTGTGGCCGAATTATTATAAGAAACTCTTT	CALWPNYYKKLF	TRGV9	.	TRGJ1	11	-1	-1	13
35	5.623935469357586E-4	TGTGCCTTGTGGGTCCCTTATTATAAGAAACTCTTT	CALWVPYYKKLF	TRGV9	.	TRGJ1	12	-1	-1	17
35	5.623935469357586E-4	TGTGCCGAACCTGCCCTGGATGGTAAGAAACTCTTT	CAEPALDGKKLF	TRGV10	.	TRGJ1	4	-1	-1	23
35	5.623935469357586E-4	TGTGCCTTGGAGAAACTCTTT	CALEKLF	TRGV9	.	TRGJ1	8	-1	-1	10
35	5.623935469357586E-4	TGTGCTGCGTGGAATCATAAGAAACTCTTT	CAAWNHKKLF	TRGV10	.	TRGJ1	14	-1	-1	13
34	5.463251598804512E-4	TGTGCCTTGTGGGAGATACAAGAGTTGGGCAAAAAAATCAAGGTATTT	CALWEIQELGKKIKVF	TRGV9	.	TRGJP	14	-1	-1	18
34	5.463251598804512E-4	TGTGCTGCGTGGGATTATTTGTCTCCAGTTAATAAGAAACTCTTT	CAAWDYLSPVNKKLF	TRGV10	.	TRGJ1	16	-1	-1	31
34	5.463251598804512E-4	TGTGCTGCGTGGAACGCTAATAGTAGTGATTGGATCAAGACGTTT	CAAWNANSSDWIKTF	TRGV10	.	TRGJP2	11	-1	-1	16
34	5.463251598804512E-4	TGTGCCTTGTGGGAGGGGTTTGTGGGTTATTATAAGAAACTCTTT	CALWEGFVGYYKKLF	TRGV9	.	TRGJ1	15	-1	-1	26
34	5.463251598804512E-4	TGTGCTGCGTGGGATTACACCGGTCGGTATAAGAAACTCTTT	CAAWDYTGRYKKLF	TRGV10	.	TRGJ1	17	-1	-1	27
34	5.463251598804512E-4	TGTGCCTTGTGGGAGGTGCGGAGTTATTATAAGAAACTCTTT	CALWEVRSYYKKLF	TRGV9	.	TRGJ1	18	-1	-1	20
34	5.463251598804512E-4	TGTGCCTTGTGGGAGGTGACGAATTATTATAAGAAACTCTTT	CALWEVTNYYKKLF	TRGV9	.	TRGJ1	17	-1	-1	19
34	5.463251598804512E-4	TGTGCTGCGTGGGATTTCACGGGCAAGAAACTCTTT	CAAWDFTGKKLF	TRGV10	.	TRGJ1	15	-1	-1	24
34	5.463251598804512E-4	TGTGCTGCGTGGGATTATCGGCCTAAGAAACTCTTT	CAAWDYRPKKLF	TRGV10	.	TRGJ1	16	-1	-1	23
34	5.463251598804512E-4	TGTGCCTTGTGGGAGGTGCCCGAGGAGAAACTCTTT	CALWEVPEEKLF	TRGV9	.	TRGJ1	18	-1	-1	25
34	5.463251598804512E-4	TGTGCCTTGTGGGCGGTTTATAAGAAACTCTTT	CALWAVYKKLF	TRGV9	.	TRGJ1	16	-1	-1	17
34	5.463251598804512E-4	TGTGCTGCGCCCCTTTATAAGAAACTCTTT	CAAPLYKKLF	TRGV10	.	TRGJ1	8	-1	-1	14
34	5.463251598804512E-4	TGTGCTGCGTGGGCAAATAAGAAACTCTTT	CAAWANKKLF	TRGV10	.	TRGJ1	12	-1	-1	16
34	5.463251598804512E-4	TGTGCCTTGTGGGAGGTGGTGAAACTCTTT	CALWEVVKLF	TRGV9	.	TRGJ1	17	-1	-1	20
33	5.302567728251438E-4	TGTGCCTTGTGGGAGGTGCAATCTTCGGTGGGCAAAAAAATCAAGGTATTT	CALWEVQSSVGKKIKVF	TRGV9	.	TRGJP	19	-1	-1	28
33	5.302567728251438E-4	TGTGCCTTGTGGGAGGTGCTGTCACTGGGGGGTCCGAAGAAACTCTTT	CALWEVLSLGGPKKLF	TRGV9	.	TRGJ1	18	-1	-1	36
33	5.302567728251438E-4	TGTGCCTTGTGGGAGGCGCCCCCCGTAAATTATTATAAGAAACTCTTT	CALWEAPPVNYYKKLF	TRGV9	.	TRGJ1	21	-1	-1	27
33	5.302567728251438E-4	TGTGCCTTGTGGGAGGTGTCAAATTATTATAAGAAACTCTTT	CALWEVSNYYKKLF	TRGV9	.	TRGJ1	17	-1	-1	18
33	5.302567728251438E-4	TGTGCCTTGTGGGAGGTGCATTATTATTATAAGAAACTCTTT	CALWEVHYYYKKLF	TRGV9	.	TRGJ1	19	-1	-1	22
33	5.302567728251438E-4	TGTGCCACCTGGGATAGCCGAGATTATAAGAAACTCTTT	CATWDSRDYKKLF	TRGV8	.	TRGJ2	16	-1	-1	22
33	5.302567728251438E-4	TGTGCCACCTGGGACGGGCGGGGTTATAAGAAACTCTTT	CATWDGRGYKKLF	TRGV2	.	TRGJ1	18	-1	-1	23
33	5.302567728251438E-4	TGTGCTGCGTGGGATCTCTATTATAAGAAACTCTTT	CAAWDLYYKKLF	TRGV10	.	TRGJ1	14	-1	-1	18
33	5.302567728251438E-4	TGTGCCTTGTGGGAGGTCGGCCTTAAGAAACTCTTT	CALWEVGLKKLF	TRGV9	.	TRGJ1	16	-1	-1	23
33	5.302567728251438E-4	TGTGCTGCTCGGGGTGATTATAAGAAACTCTTT	CAARGDYKKLF	TRGV10	.	TRGJ1	7	-1	-1	16
33	5.302567728251438E-4	TGTGCTGCGTGGGCCAATTATAAGAAACTCTTT	CAAWANYKKLF	TRGV10	.	TRGJ1	12	-1	-1	16
33	5.302567728251438E-4	TGGGTGCAAACTATCGGGAAACTCTTT	WVQTIGKLF	TRGV9	.	TRGJ1	1	-1	-1	17
33	5.302567728251438E-4	TGTGCCTTGTGGGATTTTAAGAAACTCTTT	CALWDFKKLF	TRGV9	.	TRGJ1	13	-1	-1	13
33	5.302567728251438E-4	TGTGCCACCTGCGTCCCTAAGAAACTCTTT	CATCVPKKLF	TRGV7	.	TRGJ1	10	-1	-1	17
32	5.141883857698364E-4	TGTGCCACCTGGGACGGGCCCCGGTTTTATTATAAGAAACTCTTT	CATWDGPRFYYKKLF	TRGV4	.	TRGJ1	20	-1	-1	26
32	5.141883857698364E-4	TGTGCTGCGTGGCAATATAGTAGTGATTGGATCAAGACGTTT	CAAWQYSSDWIKTF	TRGV10	.	TRGJP2	11	-1	-1	14
32	5.141883857698364E-4	TGTGCCTTGTGGGAGGTGCGGGGTTATTATAAGAAACTCTTT	CALWEVRGYYKKLF	TRGV9	.	TRGJ1	18	-1	-1	23
32	5.141883857698364E-4	TGTGCCTTGTGGGAGGGCGATGGGTATTATAAGAAACTCTTT	CALWEGDGYYKKLF	TRGV9	.	TRGJ1	15	-1	-1	24
32	5.141883857698364E-4	TGTGCCTTGTGGGAGGGGCTAAGTTATTATAAGAAACTCTTT	CALWEGLSYYKKLF	TRGV9	.	TRGJ1	18	-1	-1	23
32	5.141883857698364E-4	TGTGCTGCGTGGGATACCACTGGTTGGTTCAAGATATTT	CAAWDTTGWFKIF	TRGV10	.	TRGJP1	14	-1	-1	13
32	5.141883857698364E-4	TGTGCCTTGTGGGAGCTTAATTATTATAAGAAACTCTTT	CALWELNYYKKLF	TRGV9	.	TRGJ2	14	-1	-1	18
32	5.141883857698364E-4	TGTGCTGCGTGGGATCTTTATAAGAAACTCTTT	CAAWDLYKKLF	TRGV10	.	TRGJ1	14	-1	-1	17
32	5.141883857698364E-4	TGTGCTGCGTGGAATTATTATAAGAAACTCTTT	CAAWNYYKKLF	TRGV10	.	TRGJ1	16	-1	-1	11
32	5.141883857698364E-4	TGTGCTGCGTGGGATTTGAAGAAACTCTTT	CAAWDLKKLF	TRGV10	.	TRGJ1	15	-1	-1	18
32	5.141883857698364E-4	TGTGCTGCGTGGGATCCCAAGAAACTCTTT	CAAWDPKKLF	TRGV10	.	TRGJ1	14	-1	-1	18
32	5.141883857698364E-4	TGTGCTGCGTGGGATTACACTAAGAAACTCTTT	CAAWDYTKKLF	TRGV10	.	TRGJ1	17	-1	-1	20
32	5.141883857698364E-4	TGTGCTGCGTGGGAATCTAAAAAACTCTTT	CAAWESKKLF	TRGV10	.	TRGJ1	13	-1	-1	17
31	4.98119998714529E-4	TGTGCTGCGTGGGATTATTTACCATTCACCCCCAGATGGATCAAGACGTTT	CAAWDYLPFTPRWIKTF	TRGV10	.	TRGJP2	16	-1	-1	36
31	4.98119998714529E-4	TGTGCTGCGTGGGATTTCCCCATTTATAAGAAACTCTTT	CAAWDFPIYKKLF	TRGV10	.	TRGJ1	15	-1	-1	23
31	4.98119998714529E-4	TGTGCTGCGTGGGATTATGATTATTATAAGAAACTCTTT	CAAWDYDYYKKLF	TRGV10	.	TRGJ1	16	-1	-1	19
31	4.98119998714529E-4	TGTGCCTTGTGGGAGCCGTCATATTATAAGAAACTCTTT	CALWEPSYYKKLF	TRGV9	.	TRGJ1	14	-1	-1	21
31	4.98119998714529E-4	TGTGCCTTGTGGGAGGTGATTAGGAGGAAGAAACTCTTT	CALWEVIRRKKLF	TRGV9	.	TRGJ2	17	-1	-1	27
31	4.98119998714529E-4	TGTGCTGCGTGGGGAGAATTGTATAAGAAACTCTTT	CAAWGELYKKLF	TRGV10	.	TRGJ1	12	-1	-1	15
31	4.98119998714529E-4	TGTGCCTTGTGGGAGGTAAAGTATGAGAAACTCTTT	CALWEVKYEKLF	TRGV9	.	TRGJ1	16	-1	-1	21
31	4.98119998714529E-4	TGTGCTGCGTGGGATCCTTATAAGAAACTCTTT	CAAWDPYKKLF	TRGV10	.	TRGJ1	14	-1	-1	17
31	4.98119998714529E-4	TGTGCCTTGTGGGAGGTCTATAAACTCTTT	CALWEVYKLF	TRGV9	.	TRGJ1	16	-1	-1	21
31	4.98119998714529E-4	TGTGCTGCGCTAAGCAAGAAACTCTTT	CAALSKKLF	TRGV10	.	TRGJ1	8	-1	-1	15
31	4.98119998714529E-4	TGTGCTGCGTTAGGGTTCAAGATATTT	CAALGFKIF	TRGV10	.	TRGJP1	9	-1	-1	13
31	4.98119998714529E-4	TGTGCTGCGTGGGAGGCTCGGCTCTTT	CAAWEARLF	TRGV10	.	TRGJ1	13	-1	-1	21
31	4.98119998714529E-4	TGTGCCTTGTGGGAGGTGTTGAGGAAACTCTTT	CALWEVLRKLF	TRGV9	.	TRGJ1	17	-1	-1	23
31	4.98119998714529E-4	TGTGCTGCGTGGGATGGATATTATAAGAAACTCTTT	CAAWDGYYKKLF	TRGV10	.	TRGJ1	14	-1	-1	18
30	4.8205161165922164E-4	TGTGCTGCGTGGGTCCGGGATAGTGATTGGATCAAGACGTTT	CAAWVRDSDWIKTF	TRGV10	.	TRGJP2	12	-1	-1	20
30	4.8205161165922164E-4	TGTGCTGCGTGGGACCCTGGGATGATTTATAAGAAACTCTTT	CAAWDPGMIYKKLF	TRGV10	.	TRGJ1	13	-1	-1	26
30	4.8205161165922164E-4	TGTGCCTTGTGGGAGGCACTCCATTATTATAAGAAACTCTTT	CALWEALHYYKKLF	TRGV9	.	TRGJ1	15	-1	-1	22
30	4.8205161165922164E-4	TGTGCCTTGTGGGAGAAGGAAGTGGGGTATAAGAAACTCTTT	CALWEKEVGYKKLF	TRGV9	.	TRGJ1	14	-1	-1	27
30	4.8205161165922164E-4	TGTGCTGCGTGCCCGAGTCTCTATTATAAGAAACTCTTT	CAACPSLYYKKLF	TRGV10	.	TRGJ1	10	-1	-1	21
30	4.8205161165922164E-4	TGTGCCTTGTGGGAGGTTGCTTATTATAAGAAACTCTTT	CALWEVAYYKKLF	TRGV9	.	TRGJ1	16	-1	-1	20
30	4.8205161165922164E-4	TGTGCCTTGTGGGAGGTGCGATATTATAAGAAACTCTTT	CALWEVRYYKKLF	TRGV9	.	TRGJ1	18	-1	-1	21
30	4.8205161165922164E-4	TGTGCTGCGTGGGATTATAAGGATAAGAAACTCTTT	CAAWDYKDKKLF	TRGV10	.	TRGJ1	16	-1	-1	22
30	4.8205161165922164E-4	TGTGCTGCGTGGGATCCACCTTATAAGAAACTCTTT	CAAWDPPYKKLF	TRGV10	.	TRGJ1	14	-1	-1	20
30	4.8205161165922164E-4	TGTGCCTTGAGACCTTATTATTATAAGAAACTCTTT	CALRPYYYKKLF	TRGV9	.	TRGJ1	8	-1	-1	16
30	4.8205161165922164E-4	TGTGCTGCGTGGGATTCTTATAAGAAACTCTTT	CAAWDSYKKLF	TRGV10	.	TRGJ1	15	-1	-1	13
30	4.8205161165922164E-4	TGTGCTGCGAGTAGTGATTGGATCAAGACGTTT	CAASSDWIKTF	TRGV10	.	TRGJP2	8	-1	-1	9
30	4.8205161165922164E-4	TGTGCTGCGTGGGTTTATTATAAGAAACTCTTT	CAAWVYYKKLF	TRGV10	.	TRGJ1	16	-1	-1	14
30	4.8205161165922164E-4	TGTGCCACCTGGGACTGCGGCGAGCTCTTT	CATWDCGELF	TRGV3	.	TRGJ1	14	-1	-1	24
29	4.6598322460391424E-4	TGTGCCTTGTGGGAGGTGCTGTGGGTTTATTATTATAAGAAACTCTTT	CALWEVLWVYYYKKLF	TRGV9	.	TRGJ1	18	-1	-1	28
29	4.6598322460391424E-4	TGTGCTGCGTGGGATTTTAGTTGGGTCTATTATAAGAAACTCTTT	CAAWDFSWVYYKKLF	TRGV10	.	TRGJ1	15	-1	-1	27
29	4.6598322460391424E-4	TGTGCCTTGTGGGAGAGAGAGAATTATTATAAGAAACTCTTT	CALWERENYYKKLF	TRGV9	.	TRGJ1	14	-1	-1	20
29	4.6598322460391424E-4	TGTGCTGCGTGGGATTATGTTTATTATAAGAAACTCTTT	CAAWDYVYYKKLF	TRGV10	.	TRGJ1	19	-1	-1	20
29	4.6598322460391424E-4	TGTGCTGCGTGGGATCCCTTATTCACTAAGAAACTCTTT	CAAWDPLFTKKLF	TRGV10	.	TRGJ1	14	-1	-1	18
29	4.6598322460391424E-4	TGTGCCTTGTGGGAGGTGCTAGTTTATAAGAAACTCTTT	CALWEVLVYKKLF	TRGV9	.	TRGJ1	18	-1	-1	23
29	4.6598322460391424E-4	TGTGCCTTGTGGGAGGCGGCGGCTTATAAGAAACTCTTT	CALWEAAAYKKLF	TRGV9	.	TRGJ1	15	-1	-1	23
29	4.6598322460391424E-4	TGTGCTGCGTGGAAGATTTATTATAAGAAACTCTTT	CAAWKIYYKKLF	TRGV10	.	TRGJ1	11	-1	-1	14
29	4.6598322460391424E-4	TGTGCCTTGTGGGAGGGGCCTTATAAGAAACTCTTT	CALWEGPYKKLF	TRGV9	.	TRGJ1	18	-1	-1	20
29	4.6598322460391424E-4	TGTGCCACCTGGGACGCGTATTATAAGAAACTCTTT	CATWDAYYKKLF	TRGV2	.	TRGJ1	15	-1	-1	18
29	4.6598322460391424E-4	TGTGCCTTGTGGGAGGCTTATAAGAAACTCTTT	CALWEAYKKLF	TRGV9	.	TRGJ2	15	-1	-1	17
29	4.6598322460391424E-4	TGTGCTGCGTATAAGAAACTCTTT	CAAYKKLF	TRGV10	.	TRGJ1	9	-1	-1	9
29	4.6598322460391424E-4	TGTGCCTTGTTAGATTATAAGAAACTCTTT	CALLDYKKLF	TRGV9	.	TRGJ1	9	-1	-1	13
29	4.6598322460391424E-4	TGTGCTGCGTGGGTTGGGAAACTCTTT	CAAWVGKLF	TRGV10	.	TRGJ1	12	-1	-1	17
29	4.6598322460391424E-4	TGTGCTGCGTGGAGGCTCTTT	CAAWRLF	TRGV10	.	TRGJ1	11	-1	-1	15
28	4.4991483754860685E-4	TGTGCTGCGTGGGGGCCCTATAGTAGTGATTGGATCAAGACGTTT	CAAWGPYSSDWIKTF	TRGV10	.	TRGJP2	12	-1	-1	18
28	4.4991483754860685E-4	TGTGCTGCGTGGGATAAGGTTACCGCTGGTTGGTTCAAGATATTT	CAAWDKVTAGWFKIF	TRGV10	.	TRGJP1	14	-1	-1	20
28	4.4991483754860685E-4	TGTGCTGCGTGGGCCCTACCAGGTAATTATAAGAAACTCTTT	CAAWALPGNYKKLF	TRGV10	.	TRGJ1	12	-1	-1	25
28	4.4991483754860685E-4	TGTGCTGCGTGGGATTCTCCAAAAACAGGTTGGAAACTCTTT	CAAWDSPKTGWKLF	TRGV10	.	TRGJ1	15	-1	-1	32
28	4.4991483754860685E-4	TGTGCTGCGTGGGATCGGTATTATAAGAAACTCTTT	CAAWDRYYKKLF	TRGV10	.	TRGJ1	14	-1	-1	18
28	4.4991483754860685E-4	TGTGCCTCAGGTGACAATAAGAAACTCTTT	CASGDNKKLF	TRGV9	.	TRGJ1	6	-1	-1	16
28	4.4991483754860685E-4	TGTGCTGCGTGGGATTTGGGGTATAAGAAACTCTTT	CAAWDLGYKKLF	TRGV10	.	TRGJ1	15	-1	-1	21
28	4.4991483754860685E-4	TGTGCTGCGTGGGATACGTATTATAAGAAACTCTTT	CAAWDTYYKKLF	TRGV10	.	TRGJ1	19	-1	-1	18
28	4.4991483754860685E-4	TGTGCTGCGTGGGATAAGTATTATAAGAAACTCTTT	CAAWDKYYKKLF	TRGV10	.	TRGJ1	14	-1	-1	15
28	4.4991483754860685E-4	TGTGCTGCGTGGGATGACCCCGAGAAACTCTTT	CAAWDDPEKLF	TRGV10	.	TRGJ1	17	-1	-1	22
28	4.4991483754860685E-4	TGTGCTGCGTGGGATAGAGGGTCTTGGAAACTCTTT	CAAWDRGSWKLF	TRGV10	.	TRGJ1	14	-1	-1	26
28	4.4991483754860685E-4	TGTGCTGGCGATTATTATAAGAAACTCTTT	CAGDYYKKLF	TRGV10	.	TRGJ1	6	-1	-1	10
27	4.338464504932995E-4	TGTGCTGCGTGGGGCCCTGCGAGGGGCACTGGTTGGTTCAAGATATTT	CAAWGPARGTGWFKIF	TRGV10	.	TRGJP1	12	-1	-1	26
27	4.338464504932995E-4	TGTGCTGCGTGGGATTATAGGGCTTATTATAAGAAACTCTTT	CAAWDYRAYYKKLF	TRGV10	.	TRGJ1	16	-1	-1	23
27	4.338464504932995E-4	TGTGCTGCGTGGGAACTGGGAGGTTATTATAAGAAACTCTTT	CAAWELGGYYKKLF	TRGV10	.	TRGJ2	13	-1	-1	23
27	4.338464504932995E-4	TGTGCCTTGTGGGAGGAAGCGAATTATTATAAGAAACTCTTT	CALWEEANYYKKLF	TRGV9	.	TRGJ1	15	-1	-1	19
27	4.338464504932995E-4	TGTGCCTTGTGGGAGGCCGATTATTATAAGAAACTCTTT	CALWEADYYKKLF	TRGV9	.	TRGJ1	15	-1	-1	19
27	4.338464504932995E-4	TGTGCCTTGCGGGAGGTGGATTATTATAAGAAACTCTTT	CALREVDYYKKLF	TRGV9	.	TRGJ1	17	-1	-1	19
27	4.338464504932995E-4	TGTGCTGCGTGGGATCTTCGCTATAAGAAACTCTTT	CAAWDLRYKKLF	TRGV10	.	TRGJ1	14	-1	-1	21
27	4.338464504932995E-4	TGTGCTGCGTGGGACGGTTATTATAAGAAACTCTTT	CAAWDGYYKKLF	TRGV10	.	TRGJ1	13	-1	-1	17
27	4.338464504932995E-4	TGTGCCTTGTGGGAGGACTATTATAAGAAACTCTTT	CALWEDYYKKLF	TRGV9	.	TRGJ1	15	-1	-1	18
27	4.338464504932995E-4	TGTGCCTTGTGGGAGAGTCCCTATAAGAAACTCTTT	CALWESPYKKLF	TRGV9	.	TRGJ1	14	-1	-1	21
27	4.338464504932995E-4	TGTGCTGGTACCACTGGTTGGTTCAAGATATTT	CAGTTGWFKIF	TRGV10	.	TRGJP1	6	-1	-1	8
27	4.338464504932995E-4	TGTGCCTTGTTCGGCAGGAAACTCTTT	CALFGRKLF	TRGV9	.	TRGJ1	9	-1	-1	17
27	4.338464504932995E-4	TGTGCCATCCTAAGAACGGAACTCTTT	CAILRTELF	TRGV3	.	TRGJ1	10	-1	-1	19
27	4.338464504932995E-4	TGTGCTGCGTGGGTACCCACTGGTTGGTTCAAGATATTT	CAAWVPTGWFKIF	TRGV10	.	TRGJP1	12	-1	-1	16
27	4.338464504932995E-4	TGTGCTGCGTGGGGCGACACTGGTTGGTTCAAGATATTT	CAAWGDTGWFKIF	TRGV10	.	TRGJP1	12	-1	-1	17
27	4.338464504932995E-4	TGTGCTGCGTGGGATGGAAGTGTGAAACTCTTT	CAAWDGSVKLF	TRGV10	.	TRGJ1	14	-1	-1	23
27	4.338464504932995E-4	TGTGCTGCGTGGACCCTCGAAGAACTCTTT	CAAWTLEELF	TRGV10	.	TRGJ1	11	-1	-1	19
26	4.177780634379921E-4	TGTGCCTTGTGGGAGGTGCAAGCTAGGGTTTATTATAAGAAACTCTTT	CALWEVQARVYYKKLF	TRGV9	.	TRGJ1	19	-1	-1	29
26	4.177780634379921E-4	TGTGCCTTGTGGGAGGTCACCTATTATAAGAAACTCTTT	CALWEVTYYKKLF	TRGV9	.	TRGJ1	21	-1	-1	21
26	4.177780634379921E-4	TGTGCCTTGTGGGAGGCAAATTATTATAAGAAACTCTTT	CALWEANYYKKLF	TRGV9	.	TRGJ1	15	-1	-1	18
26	4.177780634379921E-4	TGTGCCACCTGGGACGGGCAAGGCGAACTCTTT	CATWDGQGELF	TRGV2	.	TRGJ2	18	-1	-1	25
26	4.177780634379921E-4	TGTGCTGCGTGGGGAGGTTATAAGAAACTCTTT	CAAWGGYKKLF	TRGV10	.	TRGJ1	12	-1	-1	17
26	4.177780634379921E-4	TGTGCTGCAAAGTTCAGTTATAAGAAACTCTTT	CAAKFSYKKLF	TRGV10	.	TRGJ1	7	-1	-1	17
26	4.177780634379921E-4	TGTGCCACCTGGGAGCCCCTTGGGAAACTCTTT	CATWEPLGKLF	TRGV7	.	TRGJ1	13	-1	-1	23
26	4.177780634379921E-4	TGTGCCTTGTGGGTCTGTAAGAAACTCTTT	CALWVCKKLF	TRGV9	.	TRGJ1	12	-1	-1	17
26	4.177780634379921E-4	TGTGCTGCGTGGGAGGGCGGTTATAAGAAACTCTTT	CAAWEGGYKKLF	TRGV10	.	TRGJ1	13	-1	-1	20
26	4.177780634379921E-4	TGTGCCTTGTGGGGGCTTTATTATAAGAAACTCTTT	CALWGLYYKKLF	TRGV9	.	TRGJ1	12	-1	-1	17
26	4.177780634379921E-4	TGTGCTGCGTGGGATTATCTGGGCTATTATAAGAAACTCTTT	CAAWDYLGYYKKLF	TRGV10	.	TRGJ1	16	-1	-1	24
26	4.177780634379921E-4	TGTGCTGCGTGGGACCCCCCCTTTAAGAAACTCTTT	CAAWDPPFKKLF	TRGV10	.	TRGJ1	13	-1	-1	23
26	4.177780634379921E-4	TGTCCCTTTAGGAATTATTATAAGAAACTCTTT	CPFRNYYKKLF	TRGV9	.	TRGJ1	7	-1	-1	11
25	4.017096763826847E-4	TGTGCTGCGTGGGATCCGTCCCCACACACTGGTTGGTTCAAGATATTT	CAAWDPSPHTGWFKIF	TRGV10	.	TRGJP1	14	-1	-1	26
25	4.017096763826847E-4	TGTGCCACCTGGGACGGGCATCAGTTGGGCAAAAAAATCAAGGTATTT	CATWDGHQLGKKIKVF	TRGV2	.	TRGJP	18	-1	-1	15
25	4.017096763826847E-4	TGTGCCACCTGGGACCGAATTAGAAATTATTATAAGAAACTCTTT	CATWDRIRNYYKKLF	TRGV3	.	TRGJ1	14	-1	-1	17
25	4.017096763826847E-4	TGTGCTGCGTGGGTCCATAATCTGGGGATAAAGAAACTCTTT	CAAWVHNLGIKKLF	TRGV10	.	TRGJ1	12	-1	-1	30
25	4.017096763826847E-4	TGTGCCACCTGGGGTTCGCATTATTATAAGAAACTCTTT	CATWGSHYYKKLF	TRGV8	.	TRGJ1	12	-1	-1	14
25	4.017096763826847E-4	TGTGCTGCGCGGAATTATTATAAGAAACTCTTT	CAARNYYKKLF	TRGV10	.	TRGJ1	16	-1	-1	11
25	4.017096763826847E-4	TGTGCCACCTGGGACGGGCGGGAGAAACTCTTT	CATWDGREKLF	TRGV2	.	TRGJ1	18	-1	-1	22
25	4.017096763826847E-4	TGTGCCTTGTGGGACGGGAAACTCTTT	CALWDGKLF	TRGV9	.	TRGJ1	13	-1	-1	17
25	4.017096763826847E-4	TGTGCTGGGGCGAAACTCTTT	CAGAKLF	TRGV10	.	TRGJ1	6	-1	-1	11
25	4.017096763826847E-4	TGTGCTGCGTGGGACCCCCCAAAGAAACTCTTT	CAAWDPPKKLF	TRGV10	.	TRGJ1	13	-1	-1	21
25	4.017096763826847E-4	TGTGCCACCTGGGACGTCGATAAGAAACTCTTT	CATWDVDKKLF	TRGV2	.	TRGJ1	15	-1	-1	19
25	4.017096763826847E-4	TGTGCTGCGTGGGTTAGTGGGACTTTGGGGAAGAAACTCTTT	CAAWVSGTLGKKLF	TRGV10	.	TRGJ1	15	-1	-1	30
25	4.017096763826847E-4	TGTGCTGCGTGGGATTGTGGGGCATATAAGAAACTCTTT	CAAWDCGAYKKLF	TRGV10	.	TRGJ1	15	-1	-1	24
25	4.017096763826847E-4	TGTGCTGCGTGGGAACGGGGTTGGTTCAAGATATTT	CAAWERGWFKIF	TRGV10	.	TRGJP1	13	-1	-1	18
25	4.017096763826847E-4	TGTGCCTCTATGCTGCATTATTATAAGAAACTCTTT	CASMLHYYKKLF	TRGV9	.	TRGJ1	6	-1	-1	16
24	3.856412893273773E-4	TGTGCCTTGTGGGAGGACAGCCCCTTGAATTATTATAAGAAACTCTTT	CALWEDSPLNYYKKLF	TRGV9	.	TRGJ2	15	-1	-1	26
24	3.856412893273773E-4	TGTGCCTTGTGGGAGGTGCAGTTCGGTTATTATAAGAAACTCTTT	CALWEVQFGYYKKLF	TRGV9	.	TRGJ1	19	-1	-1	26
24	3.856412893273773E-4	TGTGCTGCGTGGGGATTGGAGAATTATTATAAGAAACTCTTT	CAAWGLENYYKKLF	TRGV10	.	TRGJ1	16	-1	-1	20
24	3.856412893273773E-4	TGTGCTGCGTGGGATTATTTGGATTATTATAAGAAACTCTTT	CAAWDYLDYYKKLF	TRGV10	.	TRGJ1	16	-1	-1	13
24	3.856412893273773E-4	TGTGCTGCGTGGGATTATAGGACTGGTTGGTTCAAGATATTT	CAAWDYRTGWFKIF	TRGV10	.	TRGJP1	16	-1	-1	8
24	3.856412893273773E-4	TGTGCCTTGTGGGACTATCGGGTTATTTATAAGAAACTCTTT	CALWDYRVIYKKLF	TRGV9	.	TRGJ1	13	-1	-1	22
24	3.856412893273773E-4	TGTGCCTTGTGGGAGGTGGAGGATTATTATAAGAAACTCTTT	CALWEVEDYYKKLF	TRGV9	.	TRGJ1	17	-1	-1	22
24	3.856412893273773E-4	TGTGCCTTGTGGGAGGTAAACGAGTATTATAAGAAACTCTTT	CALWEVNEYYKKLF	TRGV9	.	TRGJ1	16	-1	-1	24
24	3.856412893273773E-4	TGTGCCTTGTGGGAGGGGAAGAATTATTATAAGAAACTCTTT	CALWEGKNYYKKLF	TRGV9	.	TRGJ1	15	-1	-1	20
24	3.856412893273773E-4	TGTGCCTTGTGGGAGGAGTCGAATTATTATAAGAAACTCTTT	CALWEESNYYKKLF	TRGV9	.	TRGJ2	15	-1	-1	18
24	3.856412893273773E-4	TGTGCTGCGTGGGATTATAACTATAAGAAACTCTTT	CAAWDYNYKKLF	TRGV10	.	TRGJ1	16	-1	-1	21
24	3.856412893273773E-4	TGTGCCTTGTGGGAGGTAACCAATTATTATAAGAAACTCTTT	CALWEVTNYYKKLF	TRGV9	.	TRGJ1	16	-1	-1	21
24	3.856412893273773E-4	TGTGCCTTGTGGGAGGCCCATTTTTATTATAAGAAACTCTTT	CALWEAHFYYKKLF	TRGV9	.	TRGJ1	15	-1	-1	23
24	3.856412893273773E-4	TGTGCCTTGTGGGTCAAGAGGTATTATAAGAAACTCTTT	CALWVKRYYKKLF	TRGV9	.	TRGJ1	12	-1	-1	21
24	3.856412893273773E-4	TGTGCCACCTGGGACGGGCCCTTGATGAAACTCTTT	CATWDGPLMKLF	TRGV2	.	TRGJ1	20	-1	-1	26
24	3.856412893273773E-4	TGTGCCACCTGGGACAGGCCCCATAAGAAACTCTTT	CATWDRPHKKLF	TRGV7	.	TRGJ1	19	-1	-1	22
24	3.856412893273773E-4	TGTGCTGCGTGGGATCGAAATAAGAAACTCTTT	CAAWDRNKKLF	TRGV10	.	TRGJ1	14	-1	-1	19
24	3.856412893273773E-4	TGTGCTGCGTGTGGGCTATGGGGTTATTATAAGAAACTCTTT	CAACGLWGYYKKLF	TRGV10	.	TRGJ1	10	-1	-1	23
24	3.856412893273773E-4	TGTGCTGCGTGGGCTTATTATAAGAAACTCTTT	CAAWAYYKKLF	TRGV10	.	TRGJ1	16	-1	-1	14
24	3.856412893273773E-4	TGTGCTGCGTGGGATAAAGTGAAACTCTTT	CAAWDKVKLF	TRGV10	.	TRGJ1	14	-1	-1	20
24	3.856412893273773E-4	TGTGCCACCTGGTATTATAAGAAACTCTTT	CATWYYKKLF	TRGV2	.	TRGJ1	11	-1	-1	12
24	3.856412893273773E-4	TGTGCTGCGTGGGAAGGGTATTATTATAAGAAACTCTTT	CAAWEGYYYKKLF	TRGV10	.	TRGJ1	13	-1	-1	19
23	3.695729022720699E-4	TGTGCCACCTGGGACGGCCCAATATCCCACCGATATAGTAGTGATTGGATCAAGACGTTT	CATWDGPISHRYSSDWIKTF	TRGV2	.	TRGJP2	19	-1	-1	32
23	3.695729022720699E-4	TGTGCCACCTGCGTTTCATATAGTAGTGATTGGATCAAGACGTTT	CATCVSYSSDWIKTF	TRGV8	.	TRGJP2	10	-1	-1	17
23	3.695729022720699E-4	TGTGCTGCGTGGGATTACAGGAATTATTATAAGAAACTCTTT	CAAWDYRNYYKKLF	TRGV10	.	TRGJ1	17	-1	-1	20
23	3.695729022720699E-4	TGTGCTGCGTGGGTATCTGATTATTATAAGAAACTCTTT	CAAWVSDYYKKLF	TRGV10	.	TRGJ1	12	-1	-1	19
23	3.695729022720699E-4	TGTGCTGCGTGGGCCCTTCAGTATAAGAAACTCTTT	CAAWALQYKKLF	TRGV10	.	TRGJ1	12	-1	-1	21
23	3.695729022720699E-4	TGTGCCTTGTGGGAGGGTTATTATAAGAAACTCTTT	CALWEGYYKKLF	TRGV9	.	TRGJ1	15	-1	-1	17
23	3.695729022720699E-4	TGTGCCACCTGGGACGATAAGAAACTCTTT	CATWDDKKLF	TRGV3	.	TRGJ1	14	-1	-1	16
23	3.695729022720699E-4	TGTGCTGCGTGGGGTAAACTCTTT	CAAWGKLF	TRGV10	.	TRGJ1	12	-1	-1	15
23	3.695729022720699E-4	TGTGCCACCTGGGACGGGCCGGGTAGTGATTGGATCAAGACGTTT	CATWDGPGSDWIKTF	TRGV2	.	TRGJP2	19	-1	-1	22
23	3.695729022720699E-4	TGTGCCTTGTGGCTTATGACGAATTATTATAAGAAACTCTTT	CALWLMTNYYKKLF	TRGV9	.	TRGJ1	11	-1	-1	19
23	3.695729022720699E-4	TGTGCCTTGTGGGAGTGGGGGGAATATTATAAGAAACTCTTT	CALWEWGEYYKKLF	TRGV9	.	TRGJ1	14	-1	-1	21
23	3.695729022720699E-4	TGTGCCACCTGGGACGGAAGTAGTGATTGGATCAAGACGTTT	CATWDGSSDWIKTF	TRGV2	.	TRGJP2	16	-1	-1	18
23	3.695729022720699E-4	TGTGCTGCGTGGGATGAGAATTATTATAAGAAACTCTTT	CAAWDENYYKKLF	TRGV10	.	TRGJ1	14	-1	-1	17
23	3.695729022720699E-4	TGTGCCTTGGACCAGCAGAATTATTATAAGAAACTCTTT	CALDQQNYYKKLF	TRGV9	.	TRGJ1	8	-1	-1	17
23	3.695729022720699E-4	TGTGCCACCTGGGACCAGATAAAAGTCTGGAAACTCTTT	CATWDQIKVWKLF	TRGV4	.	TRGJ1	13	-1	-1	29
23	3.695729022720699E-4	TGTGCTGCGTGGGATTTCGGGTATAAGAAACTCTTT	CAAWDFGYKKLF	TRGV10	.	TRGJ1	18	-1	-1	21
23	3.695729022720699E-4	TGTGCCCCCTCCGGTCGTGATTGGATCAAGACGTTT	CAPSGRDWIKTF	TRGV2	.	TRGJP2	9	-1	-1	13
23	3.695729022720699E-4	TGTGCCTTGTGGGGACAAAAACCGAATTATAAGAAACTCTTT	CALWGQKPNYKKLF	TRGV9	.	TRGJ1	12	-1	-1	25
23	3.695729022720699E-4	TGTGCCACCTGGGACGGGCAGGGTTATAAGAAACTCTTT	CATWDGQGYKKLF	TRGV2	.	TRGJ1	18	-1	-1	23
23	3.695729022720699E-4	TGTGCCACCTGGGACGGGCAATATAAGAAACTCTTT	CATWDGQYKKLF	TRGV2	.	TRGJ1	18	-1	-1	21
23	3.695729022720699E-4	TGTGCCTTGTGGGAGGTGACAGAGTTGGGCAAAAAAATCAGGGTATTT	CALWEVTELGKKIRVF	TRGV9	.	TRGJP	17	-1	-1	20
23	3.695729022720699E-4	TGTGCTGCGTGGGCCGTTGGCGCCTATTATAAGAAACTCTTT	CAAWAVGAYYKKLF	TRGV10	.	TRGJ1	12	-1	-1	24
23	3.695729022720699E-4	TGTGCCACCTGGGACGGGCTAAAGGAAATTGGACTCTTT	CATWDGLKEIGLF	TRGV2	.	TRGJ1	18	-1	-1	32
23	3.695729022720699E-4	TGTGCTGCGTGGATGAATTATTATAAGAAACTCTTT	CAAWMNYYKKLF	TRGV10	.	TRGJ1	11	-1	-1	14
23	3.695729022720699E-4	TGTGCCTTGTGCTCGAATTATTATAAGAAACTCTTT	CALCSNYYKKLF	TRGV9	.	TRGJ1	10	-1	-1	12
22	3.535045152167625E-4	TGTGCCACCTGGGACAGGCGGGGTACGGGTTATTATAAGAAACTCTTT	CATWDRRGTGYYKKLF	TRGV7	.	TRGJ1	18	-1	-1	29
22	3.535045152167625E-4	TGTGCCACCTGGGACGGCTGGGATTATAAGAAACTCTTT	CATWDGWDYKKLF	TRGV2	.	TRGJ1	16	-1	-1	22
22	3.535045152167625E-4	TGTGCTGCGTGGGGCCTTTATTATAAGAAACTCTTT	CAAWGLYYKKLF	TRGV10	.	TRGJ1	12	-1	-1	17
22	3.535045152167625E-4	TGTGCTGCGGAGAATTATTATAAGAAACTCTTT	CAAENYYKKLF	TRGV10	.	TRGJ1	8	-1	-1	11
22	3.535045152167625E-4	TGTGCCTTGAAAATCTATTATAAGAAACTCTTT	CALKIYYKKLF	TRGV9	.	TRGJ1	8	-1	-1	11
22	3.535045152167625E-4	TGTGCTGATCCAGGTTGGTTCAAGATATTT	CADPGWFKIF	TRGV10	.	TRGJP1	6	-1	-1	12
22	3.535045152167625E-4	TGTGCCACCTGGGATTATAAGAAACTCTTT	CATWDYKKLF	TRGV8	.	TRGJ1	14	-1	-1	13
22	3.535045152167625E-4	TGTGCCTTGTGGGACTCCACCAAATCATATTATAAGAAACTCTTT	CALWDSTKSYYKKLF	TRGV9	.	TRGJ1	13	-1	-1	27
22	3.535045152167625E-4	TGTGCCTTGTGGGAGGCGCTATCGAATTATTATAAGAAACTCTTT	CALWEALSNYYKKLF	TRGV9	.	TRGJ1	18	-1	-1	21
22	3.535045152167625E-4	TGTGCCACCTGGGACGGGCTCAATAGTGATTGGATCAAGACGTTT	CATWDGLNSDWIKTF	TRGV2	.	TRGJP2	18	-1	-1	23
22	3.535045152167625E-4	TGTGCCACCTGGGACGGCCTATGTGATTGGATCAAGACGTTT	CATWDGLCDWIKTF	TRGV2	.	TRGJP2	16	-1	-1	22
22	3.535045152167625E-4	TGTGCCACCTGGGACGGGGGGTATTATAAGAAACTCTTT	CATWDGGYYKKLF	TRGV2	.	TRGJ1	17	-1	-1	21
22	3.535045152167625E-4	TGTGCTGCGTGGGATTCTTATTATAAGAAACTCTTT	CAAWDSYYKKLF	TRGV10	.	TRGJ1	15	-1	-1	17
22	3.535045152167625E-4	TGTGCTGCGTGGGATACCCAGATGCGGAAACTCTTT	CAAWDTQMRKLF	TRGV10	.	TRGJ1	14	-1	-1	26
22	3.535045152167625E-4	TGTGCTGCGTGGGAGTATTATTATAAGAAACTCTTT	CAAWEYYYKKLF	TRGV10	.	TRGJ1	16	-1	-1	16
22	3.535045152167625E-4	TGTGCCTTGTGGGAAAATTATTATAAGAAACTCTTT	CALWENYYKKLF	TRGV9	.	TRGJ1	13	-1	-1	15
22	3.535045152167625E-4	TGTGCCTCGTCGAATTATTATAAGAAACTCTTT	CASSNYYKKLF	TRGV9	.	TRGJ1	9	-1	-1	9
22	3.535045152167625E-4	TGTGCTGCGTGGGATTTAAGGAAACTCTTT	CAAWDLRKLF	TRGV10	.	TRGJ1	15	-1	-1	13
22	3.535045152167625E-4	TGTGCCTTGTGGGGGGAGGAGAAACTCTTT	CALWGEEKLF	TRGV9	.	TRGJ1	15	-1	-1	19
22	3.535045152167625E-4	TGTGCTGCGTGGGATTATTCCACTGGTTGGTTCAAGATATTT	CAAWDYSTGWFKIF	TRGV10	.	TRGJP1	16	-1	-1	8
22	3.535045152167625E-4	TGTGCCTTGTGGGAGAAGATGGATTATTATAAGAAACTCTTT	CALWEKMDYYKKLF	TRGV9	.	TRGJ1	14	-1	-1	22
22	3.535045152167625E-4	TGTGCCTTGTGGGAGTCTGTTTATTATAAGAAACTCTTT	CALWESVYYKKLF	TRGV9	.	TRGJ1	14	-1	-1	20
22	3.535045152167625E-4	TGTGCCACCTGGGACGCATCTGTGAAACTCTTT	CATWDASVKLF	TRGV4	.	TRGJ1	13	-1	-1	23
21	3.374361281614552E-4	TGTGCCTTGTGGGAGGTGCATATCCATTATTATAAGAAACTCTTT	CALWEVHIHYYKKLF	TRGV9	.	TRGJ1	19	-1	-1	25
21	3.374361281614552E-4	TGTGCCACCTGGGACGGTAGTAGTGATTGGATCAAGACGTTT	CATWDGSSDWIKTF	TRGV2	.	TRGJP2	16	-1	-1	17
21	3.374361281614552E-4	TGTGCCACCTGGGACGGGCTCTTTTATTATAAGAAACTCTTT	CATWDGLFYYKKLF	TRGV2	.	TRGJ1	18	-1	-1	23
21	3.374361281614552E-4	TGTGCTGCGTGGGGCCCCACTGGTTGGTTCAAGATATTT	CAAWGPTGWFKIF	TRGV10	.	TRGJP1	12	-1	-1	16
21	3.374361281614552E-4	TGTGCTGCGTGGGATCTTTTTTATTATAAGAAACTCTTT	CAAWDLFYYKKLF	TRGV10	.	TRGJ1	14	-1	-1	20
21	3.374361281614552E-4	TGTGCTGCGTGGGATAGGGGATATTATAAGAAACTCTTT	CAAWDRGYYKKLF	TRGV10	.	TRGJ1	14	-1	-1	21
21	3.374361281614552E-4	TGTGCTGTCCAGAATTATTATAAGAAACTCTTT	CAVQNYYKKLF	TRGV10	.	TRGJ1	6	-1	-1	11
21	3.374361281614552E-4	TGTGCCATCAAGAAACTCTTT	CAIKKLF	TRGV2	.	TRGJ2	6	-1	-1	9
21	3.374361281614552E-4	TGTGCTGCGTGGGACTCCTATACCACTGGTTGGTTCAAGATATTT	CAAWDSYTTGWFKIF	TRGV10	.	TRGJP1	13	-1	-1	18
21	3.374361281614552E-4	TGTGCTGCGTGGGAGATGGGGACCACTGGTTGGTTCAAGATATTT	CAAWEMGTTGWFKIF	TRGV10	.	TRGJP1	13	-1	-1	21
21	3.374361281614552E-4	TGTGCCACCTGGGACGGGCCAGGTAGTGATTGGATCAAGACGTTT	CATWDGPGSDWIKTF	TRGV2	.	TRGJP2	19	-1	-1	22
21	3.374361281614552E-4	TGTGCTGCGTGGGTCCGACGGAATTATTATAAGAAACTCTTT	CAAWVRRNYYKKLF	TRGV10	.	TRGJ1	12	-1	-1	20
21	3.374361281614552E-4	TGTGCTGCGTGGGTTCAGAATTATTATAAGAAACTCTTT	CAAWVQNYYKKLF	TRGV10	.	TRGJ1	12	-1	-1	13
21	3.374361281614552E-4	TGTGCTGCGTGGGATCCAACTTATTATAAGAAACTCTTT	CAAWDPTYYKKLF	TRGV10	.	TRGJ1	14	-1	-1	20
21	3.374361281614552E-4	TGTGCTGCCAACGGGGATTATTATAAGAAACTCTTT	CAANGDYYKKLF	TRGV10	.	TRGJ1	7	-1	-1	16
20	3.213677411061478E-4	TGTGCTGCGTGGGACAGGGTGATGAGCACCACTGGTTGGTTCAAGATATTT	CAAWDRVMSTTGWFKIF	TRGV10	.	TRGJP1	13	-1	-1	27
20	3.213677411061478E-4	TGTGCCACCTGGGACGGCCCGGGGGGTGATTGGATCAAGACGTTT	CATWDGPGGDWIKTF	TRGV2	.	TRGJP2	20	-1	-1	25
20	3.213677411061478E-4	TGTGCCACCTGGGACCCCAGTAGTGATTGGATCAAGACGTTT	CATWDPSSDWIKTF	TRGV3	.	TRGJP2	14	-1	-1	18
20	3.213677411061478E-4	TGTGCTGCGTCGTCGAATTATTATAAGAAACTCTTT	CAASSNYYKKLF	TRGV10	.	TRGJ1	9	-1	-1	12
20	3.213677411061478E-4	TGTGCTGCGTGGGATTCAACCAAGAAACTCTTT	CAAWDSTKKLF	TRGV10	.	TRGJ1	15	-1	-1	21
20	3.213677411061478E-4	TGTGCGCTTGGGGCTTATTATAAGAAACTCTTT	CALGAYYKKLF	TRGV10	.	TRGJ1	11	-1	-1	14
20	3.213677411061478E-4	TGTGCCACCTGGGACGGGCGGAAACTCTTT	CATWDGRKLF	TRGV2	.	TRGJ1	18	-1	-1	20
19	3.052993540508404E-4	TGTGCTGCGTGGGATTTGGTCCCAAATGTGCGATATTATAAGAAACTCTTT	CAAWDLVPNVRYYKKLF	TRGV10	.	TRGJ1	15	-1	-1	33
19	3.052993540508404E-4	TGTGCTGCGTGGGATTCCGATAGTCCCACTGGTTGGTTCAAGATATTT	CAAWDSDSPTGWFKIF	TRGV10	.	TRGJP1	28	-1	-1	25
19	3.052993540508404E-4	TGTGCCTTGTGGGAGGTGCACGATTTGTATTATTATAAGAAACTCTTT	CALWEVHDLYYYKKLF	TRGV9	.	TRGJ1	20	-1	-1	22
19	3.052993540508404E-4	TGTGCCACCTGGGACGGGCGAAGGGGTAGTGATTGGATCAAGACGTTT	CATWDGRRGSDWIKTF	TRGV2	.	TRGJP2	18	-1	-1	25
19	3.052993540508404E-4	TGTGCTGCGTGGGACGAAACCACCCTTTATTATAAGAAACTCTTT	CAAWDETTLYYKKLF	TRGV10	.	TRGJ1	13	-1	-1	26
19	3.052993540508404E-4	TGTGCCTTGTGGGAGAAAGAGTTGGGCAAAAAAATCAGGGTATTT	CALWEKELGKKIRVF	TRGV9	.	TRGJP	14	-1	-1	16
19	3.052993540508404E-4	TGTGCCACCTGGGACGTACATCGTAGTGATTGGATCAAGACGTTT	CATWDVHRSDWIKTF	TRGV2	.	TRGJP2	15	-1	-1	16
19	3.052993540508404E-4	TGTGCCACCTGGGACGGGCCGGGGAGTGATTGGATCAAGACGTTT	CATWDGPGSDWIKTF	TRGV2	.	TRGJP2	19	-1	-1	24
19	3.052993540508404E-4	TGTGCTGCGTGGGATTTTCTGAATTATTATAAGAAACTCTTT	CAAWDFLNYYKKLF	TRGV10	.	TRGJ1	15	-1	-1	16
19	3.052993540508404E-4	TGTGCCTTGTGGGAGGTGCTCTTTTATTATAAGAAACTCTTT	CALWEVLFYYKKLF	TRGV9	.	TRGJ1	18	-1	-1	23
19	3.052993540508404E-4	TGTGCCACCTGGGACGGGCCGAATTATTATAAGAAACTCTTT	CATWDGPNYYKKLF	TRGV2	.	TRGJ1	19	-1	-1	19
19	3.052993540508404E-4	TGTGCCACCTGGGACGGACTGGACGATTATAAGAAACTCTTT	CATWDGLDDYKKLF	TRGV4	.	TRGJ1	16	-1	-1	25
19	3.052993540508404E-4	TGTGCTGCGTGGGGATACACTGGTTGGTTCAAGATATTT	CAAWGYTGWFKIF	TRGV10	.	TRGJP1	12	-1	-1	14
19	3.052993540508404E-4	TGTGCTGCGTGGGATTCCCCTTATTATAAGAAACTCTTT	CAAWDSPYYKKLF	TRGV10	.	TRGJ1	15	-1	-1	20
19	3.052993540508404E-4	TGTGCCTTGTGGGAGGCGTATAGTTATAAGAAACTCTTT	CALWEAYSYKKLF	TRGV9	.	TRGJ1	15	-1	-1	23
19	3.052993540508404E-4	TGTGCCTTGTGGGAGGGTAATTATTATAAGAAACTCTTT	CALWEGNYYKKLF	TRGV9	.	TRGJ1	15	-1	-1	18
19	3.052993540508404E-4	TGTGCCACCTGGGACGGGCGGGATTGGATCAAGACGTTT	CATWDGRDWIKTF	TRGV2	.	TRGJP2	18	-1	-1	21
19	3.052993540508404E-4	TGTGCCACCTGGGAGAGTAGTGATTGGATCAAGACGTTT	CATWESSDWIKTF	TRGV2	.	TRGJP2	13	-1	-1	15
19	3.052993540508404E-4	TGTGCTGCGTGGGGGGGGTTGTATAAGAAACTCTTT	CAAWGGLYKKLF	TRGV10	.	TRGJ1	12	-1	-1	21
19	3.052993540508404E-4	TGTGCTGCGTGGGAGAGAAATTATAAGAAACTCTTT	CAAWERNYKKLF	TRGV10	.	TRGJ1	13	-1	-1	19
19	3.052993540508404E-4	TGTGCCACCTGGGACGGGCCCCAAGGGAAACTCTTT	CATWDGPQGKLF	TRGV2	.	TRGJ1	20	-1	-1	26
19	3.052993540508404E-4	TGTGCCACCTGGGACGGGGGACCCAAGAAACTCTTT	CATWDGGPKKLF	TRGV2	.	TRGJ1	17	-1	-1	24
19	3.052993540508404E-4	TGTGCTGCGTGGATGTATTATAAGAAACTCTTT	CAAWMYYKKLF	TRGV10	.	TRGJ1	11	-1	-1	15
19	3.052993540508404E-4	TGTGCCACCTGGGACAGGCGCGGGAAACTCTTT	CATWDRRGKLF	TRGV7	.	TRGJ1	18	-1	-1	23
19	3.052993540508404E-4	TGTGCCTTGGCTTATTATAAGAAACTCTTT	CALAYYKKLF	TRGV9	.	TRGJ1	8	-1	-1	11
19	3.052993540508404E-4	TGTGCCACCTGGGACGGGCCAAAACTCTTT	CATWDGPKLF	TRGV4	.	TRGJ1	19	-1	-1	21
18	2.89230966995533E-4	TGTGCCTTGTGGGAGGTGCGGGGCCCTAACGAGTTGGGCAAAAAAATCAAGGTATTT	CALWEVRGPNELGKKIKVF	TRGV9	.	TRGJP	18	-1	-1	30
18	2.89230966995533E-4	TGTGCTGCGTGGGATTATTGGGAGGGGGATTATTATAAGAAACTCTTT	CAAWDYWEGDYYKKLF	TRGV10	.	TRGJ1	16	-1	-1	28
18	2.89230966995533E-4	TGTGCCTTGTGGGAGGGGGGACCCGATACTTATTATAAGAAACTCTTT	CALWEGGPDTYYKKLF	TRGV9	.	TRGJ2	15	-1	-1	29
18	2.89230966995533E-4	TGTGCCACCTGGGACGGGCCCGGTAGTGATTGGATCAAGACGTTT	CATWDGPGSDWIKTF	TRGV2	.	TRGJP2	21	-1	-1	22
18	2.89230966995533E-4	TGTGCTGCGTGGGATTTATCTAATGGTTGGTTCAAGATATTT	CAAWDLSNGWFKIF	TRGV10	.	TRGJP1	15	-1	-1	8
18	2.89230966995533E-4	TGTGCTGCGTGGGATTGTAAGAATTATTATAAGAAACTCTTT	CAAWDCKNYYKKLF	TRGV10	.	TRGJ1	15	-1	-1	20
18	2.89230966995533E-4	TGTGCCTTGTGGGAGCCCAACGGTCGTTATAAGAAACTCTTT	CALWEPNGRYKKLF	TRGV9	.	TRGJ1	14	-1	-1	26
18	2.89230966995533E-4	TGTGCCTTGTGGGAGGATCCTGATTATTATAAGAAACTCTTT	CALWEDPDYYKKLF	TRGV9	.	TRGJ1	15	-1	-1	22
18	2.89230966995533E-4	TGTGCCACCTGGGACGCTAGTAGTGATTGGATCAAGACGTTT	CATWDASSDWIKTF	TRGV2	.	TRGJP2	15	-1	-1	17
18	2.89230966995533E-4	TGTGCCACCTGGGACGGGCGGGATGATTGGATCAAGACGTTT	CATWDGRDDWIKTF	TRGV2	.	TRGJP2	18	-1	-1	23
18	2.89230966995533E-4	TGTGCCACCTGGGACAGGCGTTCTTATTATAAGAAACTCTTT	CATWDRRSYYKKLF	TRGV3	.	TRGJ1	18	-1	-1	23
18	2.89230966995533E-4	TGTGCTGCGTGGGATTATAAGTTTTATAAGAAACTCTTT	CAAWDYKFYKKLF	TRGV10	.	TRGJ1	16	-1	-1	23
18	2.89230966995533E-4	TGTGCTGCGTGGGAGGGGAATTATTATAAGAAACTCTTT	CAAWEGNYYKKLF	TRGV10	.	TRGJ1	13	-1	-1	17
18	2.89230966995533E-4	TGTGCTGCGTGGATGTCGAATTATTATAAGAAACTCTTT	CAAWMSNYYKKLF	TRGV10	.	TRGJ1	11	-1	-1	15
18	2.89230966995533E-4	TGTGCCTTGTGGGAGGTTTATTATTATAAGAAACTCTTT	CALWEVYYYKKLF	TRGV9	.	TRGJ1	16	-1	-1	19
18	2.89230966995533E-4	TGTGCCACCTGGGACCGGAATTATTATAAGAAACTCTTT	CATWDRNYYKKLF	TRGV8	.	TRGJ1	13	-1	-1	17
18	2.89230966995533E-4	TGTGCCACCTGGGACGGGTTTTATTATAAGAAACTCTTT	CATWDGFYYKKLF	TRGV2	.	TRGJ1	17	-1	-1	20
18	2.89230966995533E-4	TGTGCCACCTGGGACGGGCTCTTTGGGATCAAGACGTTT	CATWDGLFGIKTF	TRGV2	.	TRGJP2	18	-1	-1	25
18	2.89230966995533E-4	TGTGCCACCTGGGACGGGACTTATTATAAGAAACTCTTT	CATWDGTYYKKLF	TRGV2	.	TRGJ1	17	-1	-1	17
18	2.89230966995533E-4	TGTGCCACCTGGGAATCTGGTGATTGGATCAAGACGTTT	CATWESGDWIKTF	TRGV2	.	TRGJP2	13	-1	-1	19
18	2.89230966995533E-4	TGTGCTGCGTGGGATTGGTATTATAAGAAACTCTTT	CAAWDWYYKKLF	TRGV10	.	TRGJ1	15	-1	-1	18
18	2.89230966995533E-4	TGTGCTGCGTGGGATGCCTATTATAAGAAACTCTTT	CAAWDAYYKKLF	TRGV10	.	TRGJ1	14	-1	-1	18
18	2.89230966995533E-4	TGTGCCTTGTGGGGGCTTAATTATAAGAAACTCTTT	CALWGLNYKKLF	TRGV9	.	TRGJ1	12	-1	-1	19
18	2.89230966995533E-4	TGTGCCTTGTGGGAGGATTATTATAAGAAACTCTTT	CALWEDYYKKLF	TRGV9	.	TRGJ1	15	-1	-1	16
18	2.89230966995533E-4	TGTGCCACCTGGGACGGGCTTGTTGGGAAACTCTTT	CATWDGLVGKLF	TRGV2	.	TRGJ1	18	-1	-1	26
18	2.89230966995533E-4	TGTGCTGCGTGTCTTTATTATAAGAAACTCTTT	CAACLYYKKLF	TRGV10	.	TRGJ1	10	-1	-1	14
18	2.89230966995533E-4	TGTGCCACCTGGGTTTATTATAAGAAACTCTTT	CATWVYYKKLF	TRGV8	.	TRGJ1	12	-1	-1	14
18	2.89230966995533E-4	TGTGCCACCTGGGATATTAGGGGACTCTTT	CATWDIRGLF	TRGV8	.	TRGJ1	15	-1	-1	23
18	2.89230966995533E-4	TGTGCCACCATGGGGGTTAAGAAACTCTTT	CATMGVKKLF	TRGV2	.	TRGJ1	13	-1	-1	17
18	2.89230966995533E-4	TGTGCCACCAGTGATTGGATCAAGACGTTT	CATSDWIKTF	TRGV2	.	TRGJP2	8	-1	-1	9
18	2.89230966995533E-4	TGTGCCACGAGGGATTGGTTCAAGATATTT	CATRDWFKIF	TRGV2	.	TRGJP1	13	-1	-1	14
17	2.731625799402256E-4	TGTGCCTTGTGGGAGGTGCAGGGCCCTAACGAGTTGGGCAAAAAAATCAAGGTATTT	CALWEVQGPNELGKKIKVF	TRGV9	.	TRGJP	19	-1	-1	30
17	2.731625799402256E-4	TGTGCTGCGTGGGATAAAGGAGGGCGTCCCACTGGTTGGTTCAAGATATTT	CAAWDKGGRPTGWFKIF	TRGV10	.	TRGJP1	14	-1	-1	28
17	2.731625799402256E-4	TGTGCCACCTGGGACGGGCCCAGGTATAGTAGTGATTGGATCAAGACGTTT	CATWDGPRYSSDWIKTF	TRGV2	.	TRGJP2	20	-1	-1	24
17	2.731625799402256E-4	TGTGCTGCGTGGGATCCCGGTGGCACCACTGGTTGGTTCAAGATATTT	CAAWDPGGTTGWFKIF	TRGV10	.	TRGJP1	14	-1	-1	24
17	2.731625799402256E-4	TGTGCCTTGTGGGAGCTACAGACACCTTATTATTATAAGAAACTCTTT	CALWELQTPYYYKKLF	TRGV9	.	TRGJ1	14	-1	-1	28
17	2.731625799402256E-4	TGTGCTGCGTGGGGCCCCAATACCACTGGTTGGTTCAAGATATTT	CAAWGPNTTGWFKIF	TRGV10	.	TRGJP1	12	-1	-1	19
17	2.731625799402256E-4	TGTGCCACCTGGGACGGGCTTAGTAGTGATTGGATCAAGACGTTT	CATWDGLSSDWIKTF	TRGV2	.	TRGJP2	18	-1	-1	20
17	2.731625799402256E-4	TGTGCCACCTGGGACGGGCTCAGTAGTGATTGGATCAAGACGTTT	CATWDGLSSDWIKTF	TRGV2	.	TRGJP2	18	-1	-1	21
17	2.731625799402256E-4	TGTGCTGCGTGGGATTATCTGGGATATTATAAGAAACTCTTT	CAAWDYLGYYKKLF	TRGV10	.	TRGJ1	16	-1	-1	24
17	2.731625799402256E-4	TGTGCTGCGTGGGATTATACCACTGGTTGGTTCAAGATATTT	CAAWDYTTGWFKIF	TRGV10	.	TRGJP1	16	-1	-1	8
17	2.731625799402256E-4	TGTGCCACCTGGGACGGGCAGAGTGATTGGATCAAGACGTTT	CATWDGQSDWIKTF	TRGV2	.	TRGJP2	18	-1	-1	21
17	2.731625799402256E-4	TGTGCCACCTGGGACGGGCAGAATTATTATAAGAAACTCTTT	CATWDGQNYYKKLF	TRGV2	.	TRGJ1	18	-1	-1	20
17	2.731625799402256E-4	TGTGCTGCGTGGGATTTTTGTGATTATAAGAAACTCTTT	CAAWDFCDYKKLF	TRGV10	.	TRGJ1	15	-1	-1	22
17	2.731625799402256E-4	TGTGCTGCGTGGGATCCGAATTATTATAAGAAACTCTTT	CAAWDPNYYKKLF	TRGV10	.	TRGJ1	14	-1	-1	13
17	2.731625799402256E-4	TGTGCTGCGTGGGATGAGGCTTATTATAAGAAACTCTTT	CAAWDEAYYKKLF	TRGV10	.	TRGJ1	14	-1	-1	20
17	2.731625799402256E-4	TGTGCCACCTGGGATACTGGTGATTGGATCAAGACGTTT	CATWDTGDWIKTF	TRGV8	.	TRGJP2	15	-1	-1	13
17	2.731625799402256E-4	TGTGCCACCTGGGACGGGCCTCATTATAAGAAACTCTTT	CATWDGPHYKKLF	TRGV2	.	TRGJ1	19	-1	-1	22
17	2.731625799402256E-4	TGTGCCACCTGGGACGGGCGGGATTATAAGAAACTCTTT	CATWDGRDYKKLF	TRGV2	.	TRGJ1	18	-1	-1	22
17	2.731625799402256E-4	TGTGCCACCTGGGACAGGAATTATTATAAGAAACTCTTT	CATWDRNYYKKLF	TRGV7	.	TRGJ1	17	-1	-1	17
17	2.731625799402256E-4	TGTGCTGCGTGCCGGAATTATTATAAGAAACTCTTT	CAACRNYYKKLF	TRGV10	.	TRGJ1	10	-1	-1	14
17	2.731625799402256E-4	TGTGCTGCGTGGGTTTATCATTATAAGAAACTCTTT	CAAWVYHYKKLF	TRGV10	.	TRGJ1	16	-1	-1	16
17	2.731625799402256E-4	TGTGCTGCGTGGGGCTATTATTATAAGAAACTCTTT	CAAWGYYYKKLF	TRGV10	.	TRGJ1	12	-1	-1	16
17	2.731625799402256E-4	TGTGCTGCGTGGGGGCCTTATTATAAGAAACTCTTT	CAAWGPYYKKLF	TRGV10	.	TRGJ1	12	-1	-1	17
17	2.731625799402256E-4	TGTGCTGCGTGGGATTTGAGATATAAGAAACTCTTT	CAAWDLRYKKLF	TRGV10	.	TRGJ1	15	-1	-1	21
17	2.731625799402256E-4	TGTGCCACCTGGGACGGGTATTATAAGAAACTCTTT	CATWDGYYKKLF	TRGV2	.	TRGJ1	17	-1	-1	18
17	2.731625799402256E-4	TGTGCCACCTGGGACGGGCGCTATAAGAAACTCTTT	CATWDGRYKKLF	TRGV2	.	TRGJ1	18	-1	-1	21
17	2.731625799402256E-4	TGTGCCACCTGGGACGGGAACGTAGGGAAACTCTTT	CATWDGNVGKLF	TRGV4	.	TRGJ1	17	-1	-1	26
17	2.731625799402256E-4	TGTGCTGCTTTGAATTATTATAAGAAACTCTTT	CAALNYYKKLF	TRGV10	.	TRGJ1	16	-1	-1	8
17	2.731625799402256E-4	TGTGCTGCCCTCACTGGTTGGTTCAAGATATTT	CAALTGWFKIF	TRGV10	.	TRGJP1	7	-1	-1	11
17	2.731625799402256E-4	TGTGCTGCGTGGGATTTGGGTAAGAAACTCTTT	CAAWDLGKKLF	TRGV10	.	TRGJ1	15	-1	-1	20
17	2.731625799402256E-4	TGTGCCACCTGGGACTATTATAAGAAACTCTTT	CATWDYYKKLF	TRGV2	.	TRGJ1	14	-1	-1	15
17	2.731625799402256E-4	TGTGCCACCTGGGACGGGCGGCGGAAACTCTTT	CATWDGRRKLF	TRGV2	.	TRGJ1	18	-1	-1	23
17	2.731625799402256E-4	TGTGCCACCTGGGACGGGCATAAGAAACTCTTT	CATWDGHKKLF	TRGV2	.	TRGJ1	18	-1	-1	19
17	2.731625799402256E-4	TGTGCCACCTGGGACGGGCAGAAGAAACTCTTT	CATWDGQKKLF	TRGV2	.	TRGJ1	18	-1	-1	21
17	2.731625799402256E-4	TGTGCTGCGTGGAGGTATAAGAAACTCTTT	CAAWRYKKLF	TRGV2	.	TRGJ1	4	-1	-1	15
17	2.731625799402256E-4	TGTGCCACCTGGGACGACCAACTCTTT	CATWDDQLF	TRGV3	.	TRGJ1	14	-1	-1	19
16	2.570941928849182E-4	TGTGCTGCGTGGGATTATTGGGCTGCCACTGGTTGGTTCAAGATATTT	CAAWDYWAATGWFKIF	TRGV10	.	TRGJP1	16	-1	-1	25
16	2.570941928849182E-4	TGTGCTGCGTGGGACCCGTACAATTCGAATTATTATAAGAAACTCTTT	CAAWDPYNSNYYKKLF	TRGV10	.	TRGJ1	13	-1	-1	21
16	2.570941928849182E-4	TGTGCCACCTGGGACAACCGGGAAATAATTGAATATAAGAAACTCTTT	CATWDNREIIEYKKLF	TRGV3	.	TRGJ1	15	-1	-1	26
16	2.570941928849182E-4	TGTGCCTTGTGGGAGGTGCCCCCGAATTATTATAAGAAACTCTTT	CALWEVPPNYYKKLF	TRGV9	.	TRGJ2	21	-1	-1	22
16	2.570941928849182E-4	TGTGCCACCTGGGACGCTGCGAATAAAGATTGGATCAAGACGTTT	CATWDAANKDWIKTF	TRGV2	.	TRGJP2	15	-1	-1	27
16	2.570941928849182E-4	TGTGCTGCGTGGGGAATGCCGAATTATTATAAGAAACTCTTT	CAAWGMPNYYKKLF	TRGV10	.	TRGJ1	12	-1	-1	19
16	2.570941928849182E-4	TGTGCTGCGTGGGACCCCGACACTGGTTGGTTCAAGATATTT	CAAWDPDTGWFKIF	TRGV10	.	TRGJP1	13	-1	-1	20
16	2.570941928849182E-4	TGTGCTGCGTGGGACGATACCACTGGTTGGTTCAAGATATTT	CAAWDDTTGWFKIF	TRGV10	.	TRGJP1	13	-1	-1	16
16	2.570941928849182E-4	TGTGCCACCTGGGACGTCCGTAGTGATTGGATCAAGACGTTT	CATWDVRSDWIKTF	TRGV2	.	TRGJP2	15	-1	-1	19
16	2.570941928849182E-4	TGTGCCACCTGGGACGGGCGGCATTATTATAAGAAACTCTTT	CATWDGRHYYKKLF	TRGV2	.	TRGJ1	18	-1	-1	22
16	2.570941928849182E-4	TGTGCTGCGTGGCCCCATTCCTATTATAAGAAACTCTTT	CAAWPHSYYKKLF	TRGV10	.	TRGJ1	11	-1	-1	21
16	2.570941928849182E-4	TGTGCTGCGTGGGGGGGTAAGAATTGGTTCAAGATATTT	CAAWGGKNWFKIF	TRGV10	.	TRGJP1	12	-1	-1	23
16	2.570941928849182E-4	TGTGCTGCGAAGGGAAAGAATTATTATAAGAAACTCTTT	CAAKGKNYYKKLF	TRGV10	.	TRGJ1	8	-1	-1	17
16	2.570941928849182E-4	TGTGCCACCTGTGAGAGTAGTGATTGGATCAAGACGTTT	CATCESSDWIKTF	TRGV3	.	TRGJP2	16	-1	-1	15
16	2.570941928849182E-4	TGTGCCACCTGGGTGAGTAGTGATTGGATCAAGACGTTT	CATWVSSDWIKTF	TRGV2	.	TRGJP2	12	-1	-1	15
16	2.570941928849182E-4	TGTGCCACCTGGGATAGTAGTGATTGGATCAAGACGTTT	CATWDSSDWIKTF	TRGV8	.	TRGJP2	16	-1	-1	13
16	2.570941928849182E-4	TGTGCCACCTGGGACAGGCCAGGTTATAAGAAACTCTTT	CATWDRPGYKKLF	TRGV3	.	TRGJ1	19	-1	-1	23
16	2.570941928849182E-4	TGTGCCACCTGGGACAGGGGTTATTATAAGAAACTCTTT	CATWDRGYYKKLF	TRGV3	.	TRGJ1	17	-1	-1	20
16	2.570941928849182E-4	TGTGCTGCGTGCACGACTGGTTGGTTCAAGATATTT	CAACTTGWFKIF	TRGV10	.	TRGJP1	10	-1	-1	12
16	2.570941928849182E-4	TGTGCTGCGTGGGATGAACCTTATAAGAAACTCTTT	CAAWDEPYKKLF	TRGV10	.	TRGJ1	14	-1	-1	20
16	2.570941928849182E-4	TGTGCCTTGTGGGAGGTATATTATAAGAAACTCTTT	CALWEVYYKKLF	TRGV9	.	TRGJ1	16	-1	-1	18
16	2.570941928849182E-4	TGTGCCACCTGGCCGGGGGTTTACGGGAAACTCTTT	CATWPGVYGKLF	TRGV5	.	TRGJ1	11	-1	-1	26
16	2.570941928849182E-4	TGTGCCACCTGGGAGAATTATTATAAGAAACTCTTT	CATWENYYKKLF	TRGV7	.	TRGJ1	13	-1	-1	14
16	2.570941928849182E-4	TGTGCTGCGTGGGCCTTTTGGTTCAAGATATTT	CAAWAFWFKIF	TRGV10	.	TRGJP1	12	-1	-1	17
16	2.570941928849182E-4	TGTGCTGCGTGGGATTGTTATAAGAAACTCTTT	CAAWDCYKKLF	TRGV10	.	TRGJ1	15	-1	-1	13
16	2.570941928849182E-4	TGTGCCACCTGGGATGGTTATAAGAAACTCTTT	CATWDGYKKLF	TRGV8	.	TRGJ1	14	-1	-1	17
16	2.570941928849182E-4	TGTGCCACCTGGGACATTTATAAGAAACTCTTT	CATWDIYKKLF	TRGV3	.	TRGJ1	15	-1	-1	17
16	2.570941928849182E-4	TGTGCCACCTGGGACAGAATTAAGAAACTCTTT	CATWDRIKKLF	TRGV7	.	TRGJ2	16	-1	-1	20
16	2.570941928849182E-4	TGTGCCACCAGAAAATATTATAAGAAACTCTTT	CATRKYYKKLF	TRGV4	.	TRGJ1	8	-1	-1	12
16	2.570941928849182E-4	TGTGCTGTGATGTATTATAAGAAACTCTTT	CAVMYYKKLF	TRGV10	.	TRGJ2	6	-1	-1	12
16	2.570941928849182E-4	TGTGCTGCGTGCCTCAGGGAGAAACTCTTT	CAACLREKLF	TRGV10	.	TRGJ1	10	-1	-1	19
16	2.570941928849182E-4	TGTGCTGCGTGGGGTAAAGTGAAACTCTTT	CAAWGKVKLF	TRGV10	.	TRGJ1	12	-1	-1	20
16	2.570941928849182E-4	TGTGCCACCTGGGACGGGCTTAGGCTCTTT	CATWDGLRLF	TRGV2	.	TRGJ1	18	-1	-1	24
16	2.570941928849182E-4	TGTGCCACCTGGGACGGAAAGAAACTCTTT	CATWDGKKLF	TRGV2	.	TRGJ1	16	-1	-1	18
16	2.570941928849182E-4	TGTGCCACCTGGGAAGAGAAACTCTTT	CATWEEKLF	TRGV3	.	TRGJ1	13	-1	-1	16
15	2.4102580582961082E-4	TGTGCCACCTGGGACGGGCTGAGGGCGAGTGATTGGATCAAGACGTTT	CATWDGLRASDWIKTF	TRGV2	.	TRGJP2	18	-1	-1	27
15	2.4102580582961082E-4	TGTGCTGCGTGGGATTGGTCTGCTTATTATTATAAGAAACTCTTT	CAAWDWSAYYYKKLF	TRGV10	.	TRGJ1	15	-1	-1	25
15	2.4102580582961082E-4	TGTGCTGCGTGGGATAAGCCAAAGAATTATTATAAGAAACTCTTT	CAAWDKPKNYYKKLF	TRGV10	.	TRGJ1	14	-1	-1	23
15	2.4102580582961082E-4	TGTGCCTTGTGGGAGGTCCGACTCTCTTATTATAAGAAACTCTTT	CALWEVRLSYYKKLF	TRGV9	.	TRGJ1	16	-1	-1	26
15	2.4102580582961082E-4	TGTGCCACCTGGGACGCACCCTGTAGTGATTGGATCAAGACGTTT	CATWDAPCSDWIKTF	TRGV2	.	TRGJP2	15	-1	-1	22
15	2.4102580582961082E-4	TGTGCCACCTGGGACGGTTATAGTAGTGATTGGATCAAGACGTTT	CATWDGYSSDWIKTF	TRGV2	.	TRGJP2	16	-1	-1	18
15	2.4102580582961082E-4	TGTGCCACCTGGGACGGGTCCCTCACTGGTTGGTTCAAGATATTT	CATWDGSLTGWFKIF	TRGV2	.	TRGJP1	29	-1	-1	23
15	2.4102580582961082E-4	TGTGCTGCGTGGGATTCCCGGAATTATTATAAGAAACTCTTT	CAAWDSRNYYKKLF	TRGV10	.	TRGJ1	15	-1	-1	20
15	2.4102580582961082E-4	TGTGCCACCTGGGACGAGGAGAGTGATTGGATCAAGACGTTT	CATWDEESDWIKTF	TRGV2	.	TRGJP2	15	-1	-1	21
15	2.4102580582961082E-4	TGTGCTGCGTGGGATTATTATTATTATAAGAAACTCTTT	CAAWDYYYYKKLF	TRGV10	.	TRGJ1	16	-1	-1	19
15	2.4102580582961082E-4	TGTGCCACCTGGGACGGCCCTTATTATAAGAAACTCTTT	CATWDGPYYKKLF	TRGV2	.	TRGJ1	19	-1	-1	20
15	2.4102580582961082E-4	TGTGCCACCTGGGACGGGCTTTATTATAAGAAACTCTTT	CATWDGLYYKKLF	TRGV2	.	TRGJ1	18	-1	-1	20
15	2.4102580582961082E-4	TGTGCCACCTGGGACGGGCGTTATTATAAGAAACTCTTT	CATWDGRYYKKLF	TRGV2	.	TRGJ1	18	-1	-1	20
15	2.4102580582961082E-4	TGTGCCACCTGGGACGGACTAAATTGGATCAAGACGTTT	CATWDGLNWIKTF	TRGV2	.	TRGJP2	16	-1	-1	22
15	2.4102580582961082E-4	TGTGCTGCGTGGGTTCGATATTATAAGAAACTCTTT	CAAWVRYYKKLF	TRGV10	.	TRGJ1	12	-1	-1	13
15	2.4102580582961082E-4	TGTGCTGCGTGGGATTTTTGTTATAAGAAACTCTTT	CAAWDFCYKKLF	TRGV10	.	TRGJ1	15	-1	-1	17
15	2.4102580582961082E-4	TGTGCTGCGTGGGATTATACTTGGTTCAAGATATTT	CAAWDYTWFKIF	TRGV10	.	TRGJP1	16	-1	-1	20
15	2.4102580582961082E-4	TGTGCTGCGTGGGAGGGGTATTATAAGAAACTCTTT	CAAWEGYYKKLF	TRGV10	.	TRGJ1	13	-1	-1	18
15	2.4102580582961082E-4	TGTGCCACCTGGGACCCCCTCGGTGAGAAACTCTTT	CATWDPLGEKLF	TRGV2	.	TRGJ1	14	-1	-1	25
15	2.4102580582961082E-4	TGTGCCACCTGGGACCGTGATTGGATCAAGACGTTT	CATWDRDWIKTF	TRGV2	.	TRGJP2	14	-1	-1	16
15	2.4102580582961082E-4	TGTGCCACCTGGGACCAGCATTGGATCAAGACGTTT	CATWDQHWIKTF	TRGV2	.	TRGJP2	14	-1	-1	19
15	2.4102580582961082E-4	TGTGCCACCTGGGACGAGTATTATAAGAAACTCTTT	CATWDEYYKKLF	TRGV2	.	TRGJ1	15	-1	-1	18
15	2.4102580582961082E-4	TGTGCTGCGTGGGGGAATTATAAGAAACTCTTT	CAAWGNYKKLF	TRGV10	.	TRGJ1	12	-1	-1	16
15	2.4102580582961082E-4	TGTGCTGCGTGGGAGAATTATAAGAAACTCTTT	CAAWENYKKLF	TRGV10	.	TRGJ1	13	-1	-1	16
15	2.4102580582961082E-4	TGTGCCACCTGGGGCTATTATAAGAAACTCTTT	CATWGYYKKLF	TRGV8	.	TRGJ1	12	-1	-1	15
15	2.4102580582961082E-4	TGTGCCACCTGGGGCTCCAAGAAACTCTTT	CATWGSKKLF	TRGV2	.	TRGJ1	12	-1	-1	18
15	2.4102580582961082E-4	TGTGCCACCTGGGACGGGGATGGACTCTTT	CATWDGDGLF	TRGV7	.	TRGJ1	17	-1	-1	23
15	2.4102580582961082E-4	TGTGCCACCTGGGACAATAAGAAACTCTTT	CATWDNKKLF	TRGV2	.	TRGJ1	14	-1	-1	16
15	2.4102580582961082E-4	TGTGCCACCTGGGACGCCCTCTTT	CATWDALF	TRGV2	.	TRGJ1	15	-1	-1	18
14	2.2495741877430342E-4	TGTGCCTTGTGGGAGAGTACCGGGAGGACCACTGGTTGGTTCAAGATATTT	CALWESTGRTTGWFKIF	TRGV9	.	TRGJP1	14	-1	-1	27
14	2.2495741877430342E-4	TGTGCCACCTGGGACGGAGGGGTCTATAGTAGTGATTGGATCAAGACGTTT	CATWDGGVYSSDWIKTF	TRGV2	.	TRGJP2	16	-1	-1	24
14	2.2495741877430342E-4	TGTGCTGCGTGGGATCCCCACCGGAGGAATTATTATAAGAAACTCTTT	CAAWDPHRRNYYKKLF	TRGV10	.	TRGJ1	14	-1	-1	26
14	2.2495741877430342E-4	TGTGCCTTGTGGGAGGTGCACGATTCCCCCAATTATAAGAAACTCTTT	CALWEVHDSPNYKKLF	TRGV9	.	TRGJ1	20	-1	-1	31
14	2.2495741877430342E-4	TGTGCCACCTGGGACGGCCCCAAGGGTAGTGATTGGATCAAGACGTTT	CATWDGPKGSDWIKTF	TRGV2	.	TRGJP2	20	-1	-1	25
14	2.2495741877430342E-4	TGTGCCACCTGGGACGGGCACGGAAGGGGATATTATAAGAAACTCTTT	CATWDGHGRGYYKKLF	TRGV2	.	TRGJ1	21	-1	-1	30
14	2.2495741877430342E-4	TGTGCCACCTGGGACGGACCGGATGGTAGTGATTGGATCAAGACGTTT	CATWDGPDGSDWIKTF	TRGV2	.	TRGJP2	19	-1	-1	22
14	2.2495741877430342E-4	TGTGCTGCGTGGGATTCACCGACCACTGGTTGGTTCAAGATATTT	CAAWDSPTTGWFKIF	TRGV10	.	TRGJP1	15	-1	-1	21
14	2.2495741877430342E-4	TGTGCTGCGTGGGATCTCTCCACAAATTATTATAAGAAACTCTTT	CAAWDLSTNYYKKLF	TRGV10	.	TRGJ1	14	-1	-1	24
14	2.2495741877430342E-4	TGTGCCACCTGGCCCCGATATAGTAGTGATTGGATCAAGACGTTT	CATWPRYSSDWIKTF	TRGV2	.	TRGJP2	11	-1	-1	17
14	2.2495741877430342E-4	TGTGCCACCTGGGATAATGGTCGGAGTGATTGGATCAAGACGTTT	CATWDNGRSDWIKTF	TRGV8	.	TRGJP2	15	-1	-1	24
14	2.2495741877430342E-4	TGTGCCACCTGGGACGGGCCTGAGGGGTATTATAAGAAACTCTTT	CATWDGPEGYYKKLF	TRGV2	.	TRGJ1	19	-1	-1	27
14	2.2495741877430342E-4	TGTGCCACCTGGGACGGGAACCTAGGGGATTGGATCAAGACGTTT	CATWDGNLGDWIKTF	TRGV2	.	TRGJP2	17	-1	-1	27
14	2.2495741877430342E-4	TGTGCCACCTGGGACGGACCGAGTAGTGATTGGATCAAGACGTTT	CATWDGPSSDWIKTF	TRGV2	.	TRGJP2	19	-1	-1	21
14	2.2495741877430342E-4	TGTGCCACCTGGGACGGAAATAGTAGTGATTGGATCAAGACGTTT	CATWDGNSSDWIKTF	TRGV2	.	TRGJP2	16	-1	-1	19
14	2.2495741877430342E-4	TGTGCCACCTGGGACACCGGGGGAAGTGATTGGATCAAGACGTTT	CATWDTGGSDWIKTF	TRGV2	.	TRGJP2	14	-1	-1	24
14	2.2495741877430342E-4	TGTGCCACCTGGGAAGTCGAGGGGAGTGATTGGATCAAGACGTTT	CATWEVEGSDWIKTF	TRGV2	.	TRGJP2	13	-1	-1	24
14	2.2495741877430342E-4	TGTGCTGCGTGGGATTATACTTTAGCTTATAAGAAACTCTTT	CAAWDYTLAYKKLF	TRGV10	.	TRGJ1	16	-1	-1	26
14	2.2495741877430342E-4	TGTGCCACCTGGGCCCAGCGGAGTGATTGGATCAAGACGTTT	CATWAQRSDWIKTF	TRGV2	.	TRGJP2	12	-1	-1	21
14	2.2495741877430342E-4	TGTGCCACCTGGGACGGGTCGAATTATTATAAGAAACTCTTT	CATWDGSNYYKKLF	TRGV2	.	TRGJ1	17	-1	-1	18
14	2.2495741877430342E-4	TGTGCCACCTGGGACGGGCGTTCGCGGTGGATCAAGACGTTT	CATWDGRSRWIKTF	TRGV2	.	TRGJP2	18	-1	-1	27
14	2.2495741877430342E-4	TGTGCTGCGTGGGCTAAGAATTATTATAAGAAACTCTTT	CAAWAKNYYKKLF	TRGV10	.	TRGJ1	12	-1	-1	17
14	2.2495741877430342E-4	TGTGCTGCGTGGGCCCCCCCGGGGTATAAGAAACTCTTT	CAAWAPPGYKKLF	TRGV10	.	TRGJ1	12	-1	-1	24
14	2.2495741877430342E-4	TGTGCTGCGTGGGATTATCACTATTATAAGAAACTCTTT	CAAWDYHYYKKLF	TRGV10	.	TRGJ1	16	-1	-1	21
14	2.2495741877430342E-4	TGTGCTGCGTGGGATACCCGTTATTATAAGAAACTCTTT	CAAWDTRYYKKLF	TRGV10	.	TRGJ1	14	-1	-1	20
14	2.2495741877430342E-4	TGTGCCACCTGGGATCCGGTAGATTGGATCAAGACGTTT	CATWDPVDWIKTF	TRGV8	.	TRGJP2	14	-1	-1	21
14	2.2495741877430342E-4	TGTGCCACCTGGGATCATAGGCGTTGGATCAAGACGTTT	CATWDHRRWIKTF	TRGV2	.	TRGJP2	13	-1	-1	23
14	2.2495741877430342E-4	TGTGCCACCTGGGACGTGGTTGATTGGATCAAGACGTTT	CATWDVVDWIKTF	TRGV2	.	TRGJP2	15	-1	-1	20
14	2.2495741877430342E-4	TGTGCCACCTGGGACAGGCCTTATTATAAGAAACTCTTT	CATWDRPYYKKLF	TRGV7	.	TRGJ1	20	-1	-1	20
14	2.2495741877430342E-4	TGTGCTGCGTGGGATGTTTATTATAAGAAACTCTTT	CAAWDVYYKKLF	TRGV10	.	TRGJ1	14	-1	-1	17
14	2.2495741877430342E-4	TGTGCCACCTGGGACGGGCGGTATAAGAAACTCTTT	CATWDGRYKKLF	TRGV2	.	TRGJ1	18	-1	-1	21
14	2.2495741877430342E-4	TGTGCCACCTGGGACGGGCGGGGTAGGAAACTCTTT	CATWDGRGRKLF	TRGV2	.	TRGJ1	18	-1	-1	23
14	2.2495741877430342E-4	TGTGCCACCTGGGACAGGTATTATAAGAAACTCTTT	CATWDRYYKKLF	TRGV7	.	TRGJ1	17	-1	-1	18
14	2.2495741877430342E-4	TGTGCCACCTGGGACAGGCGTTATAAGAAACTCTTT	CATWDRRYKKLF	TRGV5	.	TRGJ1	18	-1	-1	20
14	2.2495741877430342E-4	TGTGCCACCTGGGACAGGCATTATAAGAAACTCTTT	CATWDRHYKKLF	TRGV7	.	TRGJ1	18	-1	-1	19
14	2.2495741877430342E-4	TGTGCCACCTGGGACGGGCCGGAGAAACTCTTT	CATWDGPEKLF	TRGV2	.	TRGJ2	19	-1	-1	22
14	2.2495741877430342E-4	TGTGCCACCTGGGACAGGTCGGGGAAACTCTTT	CATWDRSGKLF	TRGV5	.	TRGJ1	17	-1	-1	23
14	2.2495741877430342E-4	TGTGCCACCCCGTCACCCACCAAGAAACTCTTT	CATPSPTKKLF	TRGV2	.	TRGJ1	8	-1	-1	21
14	2.2495741877430342E-4	TGTGCTGCGTGGGATTGGATCAAGACGTTT	CAAWDWIKTF	TRGV10	.	TRGJP2	15	-1	-1	12
14	2.2495741877430342E-4	TGTGCCACCTGGGATCAGTCTGTTCTCTTT	CATWDQSVLF	TRGV8	.	TRGJ1	14	-1	-1	24
14	2.2495741877430342E-4	TGTGCCACCTGGGACCATAAGAAACTCTTT	CATWDHKKLF	TRGV3	.	TRGJ1	14	-1	-1	16
14	2.2495741877430342E-4	TGTGCCACCTCGGAGGTGAAACTCTTT	CATSEVKLF	TRGV3	.	TRGJ1	13	-1	-1	17
14	2.2495741877430342E-4	TGTGCCACCTGGGACGGGAAACTCTTT	CATWDGKLF	TRGV7	.	TRGJ1	17	-1	-1	17
14	2.2495741877430342E-4	TGTGCCACCTATTATAAGAAACTCTTT	CATYYKKLF	TRGV8	.	TRGJ1	9	-1	-1	9
13	2.0888903171899605E-4	TGTGCCACCTGGGATAGAGGAGGGGGTAGTAGTGATTGGATCAAGACGTTT	CATWDRGGGSSDWIKTF	TRGV8	.	TRGJP2	16	-1	-1	26
13	2.0888903171899605E-4	TGTGCCACCTGGGACGGGCCCAATTATAGTAGTGATTGGATCAAGACGTTT	CATWDGPNYSSDWIKTF	TRGV2	.	TRGJP2	20	-1	-1	24
13	2.0888903171899605E-4	TGTGCCACCTGGGACGCGGAGTCTGGTAGTGATTGGATCAAGACGTTT	CATWDAESGSDWIKTF	TRGV2	.	TRGJP2	15	-1	-1	25
13	2.0888903171899605E-4	TGTGCCACCTGGGACGGGCCCCGTAGTAGTGATTGGATCAAGACGTTT	CATWDGPRSSDWIKTF	TRGV2	.	TRGJP2	20	-1	-1	23
13	2.0888903171899605E-4	TGTGCCACCTGGGACGGGCATGATAGTAGTGATTGGATCAAGACGTTT	CATWDGHDSSDWIKTF	TRGV2	.	TRGJP2	18	-1	-1	22
13	2.0888903171899605E-4	TGTGCTGCGTGGCCAAGACCCCTCATATATTATAAGAAACTCTTT	CAAWPRPLIYYKKLF	TRGV10	.	TRGJ1	11	-1	-1	27
13	2.0888903171899605E-4	TGTGCTGCGTGGGATTTGCCCCCACCTTATTATAAGAAACTCTTT	CAAWDLPPPYYKKLF	TRGV10	.	TRGJ1	15	-1	-1	26
13	2.0888903171899605E-4	TGTGCTGCGTGGGATTATATAACCACTGGTTGGTTCAAGATATTT	CAAWDYITTGWFKIF	TRGV10	.	TRGJP1	16	-1	-1	15
13	2.0888903171899605E-4	TATGCCTTGCGGGGGCAAGAGTTGGGCAAAAAAATCAAGGTATTT	YALRGQELGKKIKVF	TRGV9	.	TRGJP	12	-1	-1	12
13	2.0888903171899605E-4	TGTGCTGCGTGGGCCTATACCACTGGTTGGTTCAAGATATTT	CAAWAYTTGWFKIF	TRGV10	.	TRGJP1	12	-1	-1	15
13	2.0888903171899605E-4	TGTGCTGCGTGGGATCCGACAGCTGGTTGGTTCAAGATATTT	CAAWDPTAGWFKIF	TRGV10	.	TRGJP1	14	-1	-1	22
13	2.0888903171899605E-4	TGTGCTGCGTGGGATACCCTATCTTATTATAAGAAACTCTTT	CAAWDTLSYYKKLF	TRGV10	.	TRGJ1	14	-1	-1	23
13	2.0888903171899605E-4	TGTGCTGCGTGGGAGCACAGCACTGGTTGGTTCAAGATATTT	CAAWEHSTGWFKIF	TRGV10	.	TRGJP1	13	-1	-1	20
13	2.0888903171899605E-4	TGTGCCTTGTGGGAGGTGCAGCCTTATTATAAGAAACTCTTT	CALWEVQPYYKKLF	TRGV9	.	TRGJ2	23	-1	-1	23
13	2.0888903171899605E-4	TGTGCCTTGTGGGAGGGGGGGGGTTTATATAAGAAACTCTTT	CALWEGGGLYKKLF	TRGV9	.	TRGJ1	15	-1	-1	24
13	2.0888903171899605E-4	TGTGCCTTGCAGCAATTCATAAATTATTATAAGAAACTCTTT	CALQQFINYYKKLF	TRGV9	.	TRGJ1	8	-1	-1	21
13	2.0888903171899605E-4	TGTGCCACCTGGGACGTTAGTAGTGATTGGATCAAGACGTTT	CATWDVSSDWIKTF	TRGV2	.	TRGJP2	15	-1	-1	17
13	2.0888903171899605E-4	TGTGCCACCTGGGACGGTTCGAATTATTATAAGAAACTCTTT	CATWDGSNYYKKLF	TRGV2	.	TRGJ1	16	-1	-1	17
13	2.0888903171899605E-4	TGTGCCACCTGGGACGGCTGTAGTGATTGGATCAAGACGTTT	CATWDGCSDWIKTF	TRGV2	.	TRGJP2	16	-1	-1	19
13	2.0888903171899605E-4	TGTGCCACCTGGGACGGCCCCGAATGTTATAAGAAACTCTTT	CATWDGPECYKKLF	TRGV2	.	TRGJ1	21	-1	-1	20
13	2.0888903171899605E-4	TGTGCCACCTGGGACGGGCTCAGTGATTGGATCAAGACGTTT	CATWDGLSDWIKTF	TRGV2	.	TRGJP2	18	-1	-1	21
13	2.0888903171899605E-4	TGTGCCACCTGGGACGGGCCCGATTATTATAAGAAACTCTTT	CATWDGPDYYKKLF	TRGV2	.	TRGJ1	21	-1	-1	22
13	2.0888903171899605E-4	TGTGCCACCTGGGACGGGCCCACTGGTTGGTTCAAGATATTT	CATWDGPTGWFKIF	TRGV2	.	TRGJP1	20	-1	-1	19
13	2.0888903171899605E-4	TGTGCCACCTGGGACGGGCGTGAGGATTGGATCAAGACGTTT	CATWDGREDWIKTF	TRGV2	.	TRGJP2	18	-1	-1	24
13	2.0888903171899605E-4	TGTGCCACCTGGGAAGGGCTTGACGGTTATAAGAAACTCTTT	CATWEGLDGYKKLF	TRGV2	.	TRGJ1	18	-1	-1	26
13	2.0888903171899605E-4	TGTGCTGCGTGGGGAAGAAATTATTATAAGAAACTCTTT	CAAWGRNYYKKLF	TRGV10	.	TRGJ1	12	-1	-1	18
13	2.0888903171899605E-4	TGTGCCTTGTGGGGGTTTAATTATTATAAGAAACTCTTT	CALWGFNYYKKLF	TRGV9	.	TRGJ1	15	-1	-1	18
13	2.0888903171899605E-4	TGTGCCTTGTGGGAGGAGAATTATTATAAGAAACTCTTT	CALWEENYYKKLF	TRGV9	.	TRGJ1	15	-1	-1	17
13	2.0888903171899605E-4	TGTGCCACCTGGGATGAAAATTATTATAAGAAACTCTTT	CATWDENYYKKLF	TRGV2	.	TRGJ1	13	-1	-1	18
13	2.0888903171899605E-4	TGTGCCACCTGGGACGGGCGAGGATATAAGAAACTCTTT	CATWDGRGYKKLF	TRGV2	.	TRGJ1	18	-1	-1	24
13	2.0888903171899605E-4	TGTGCCACCTGGGACGGGAGATTTCGAGGGAAACTCTTT	CATWDGRFRGKLF	TRGV2	.	TRGJ1	17	-1	-1	29
13	2.0888903171899605E-4	TGTGCCACCTGGGACAGGAGTGATTGGATCAAGACGTTT	CATWDRSDWIKTF	TRGV2	.	TRGJP2	17	-1	-1	15
13	2.0888903171899605E-4	TGTGCTGCGTGGGATTATATTTATAAGAAACTCTTT	CAAWDYIYKKLF	TRGV10	.	TRGJ1	16	-1	-1	20
13	2.0888903171899605E-4	TGTGCCACCTGGGATAGGCCGTATAAGAAACTCTTT	CATWDRPYKKLF	TRGV8	.	TRGJ1	23	-1	-1	21
13	2.0888903171899605E-4	TGTGCCACCTGGGACGGTACCGATAAGAAACTCTTT	CATWDGTDKKLF	TRGV2	.	TRGJ1	16	-1	-1	22
13	2.0888903171899605E-4	TGTGCCACCTGGGACGGGCAAGGGGAGAAACTCTTT	CATWDGQGEKLF	TRGV2	.	TRGJ1	18	-1	-1	25
13	2.0888903171899605E-4	TGTGCCACCTGGGACAGGCAAATTTGCAAACTCTTT	CATWDRQICKLF	TRGV7	.	TRGJ1	18	-1	-1	27
13	2.0888903171899605E-4	TGTGCCACCTGGGACAATGGATATAAGAAACTCTTT	CATWDNGYKKLF	TRGV3	.	TRGJ1	15	-1	-1	21
13	2.0888903171899605E-4	TGTGCTGCGTGGGAGTATTATAAGAAACTCTTT	CAAWEYYKKLF	TRGV10	.	TRGJ1	16	-1	-1	15
13	2.0888903171899605E-4	TGTGCCACCTGGGGTTATTATAAGAAACTCTTT	CATWGYYKKLF	TRGV2	.	TRGJ1	12	-1	-1	14
13	2.0888903171899605E-4	TGTGCCACCTGGGGTGATTATAAGAAACTCTTT	CATWGDYKKLF	TRGV8	.	TRGJ1	12	-1	-1	16
13	2.0888903171899605E-4	TGTGCCACCTGGGACGGGCTGGCGAAACTCTTT	CATWDGLAKLF	TRGV2	.	TRGJ1	18	-1	-1	23
13	2.0888903171899605E-4	TGTGCCACCTGGGACGGGCATGGGAAACTCTTT	CATWDGHGKLF	TRGV2	.	TRGJ1	18	-1	-1	23
13	2.0888903171899605E-4	TGTGCCACCTGGGACAGTTATAAGAAACTCTTT	CATWDSYKKLF	TRGV5	.	TRGJ1	16	-1	-1	17
13	2.0888903171899605E-4	TGTGCCACCTGGGACAGGCCATGGAAACTCTTT	CATWDRPWKLF	TRGV5	.	TRGJ1	19	-1	-1	23
13	2.0888903171899605E-4	TGTGCCACCTGGGACAGATTAGGGAAACTCTTT	CATWDRLGKLF	TRGV7	.	TRGJ1	16	-1	-1	23
13	2.0888903171899605E-4	TGTCGTGAGAGACGGAATAAGAAACTCTTT	CRERRNKKLF	TRGV10	.	TRGJ1	2	-1	-1	16
13	2.0888903171899605E-4	TGTGCCACCTTTGGTTATAAGAAACTCTTT	CATFGYKKLF	TRGV3	.	TRGJ1	9	-1	-1	14
13	2.0888903171899605E-4	TGTGCCACCTGGTGCTATAAGAAACTCTTT	CATWCYKKLF	TRGV4	.	TRGJ1	11	-1	-1	15
13	2.0888903171899605E-4	TGTGCCACCTGGGACCTCAAGAAACTCTTT	CATWDLKKLF	TRGV4	.	TRGJ1	13	-1	-1	18
13	2.0888903171899605E-4	TGTGCCACCTGGGACAGGCCACAACTCTTT	CATWDRPQLF	TRGV3	.	TRGJ1	19	-1	-1	22
13	2.0888903171899605E-4	TGTGCCACCTCGCTTGTGAAACTCTTT	CATSLVKLF	TRGV2	.	TRGJ1	9	-1	-1	17
12	1.9282064466368866E-4	TGTGCCACCTGGGACGGGCCCAGCGGGATTAGTAGTGATTGGATCAAGACGTTT	CATWDGPSGISSDWIKTF	TRGV2	.	TRGJP2	20	-1	-1	29
12	1.9282064466368866E-4	TGTGCCACCTGGGACGGGCGACGTTTTTCTGGTAGTGATTGGATCAAGACGTTT	CATWDGRRFSGSDWIKTF	TRGV2	.	TRGJP2	18	-1	-1	31
12	1.9282064466368866E-4	TGTGCCACCTGGGACAGGCCGGGGGGCTGCGTTTGTTATTATAAGAAACTCTTT	CATWDRPGGCVCYYKKLF	TRGV7	.	TRGJ1	19	-1	-1	35
12	1.9282064466368866E-4	TGTGCCTTGTGGGAGGCCCGACAAGAGTTGGGCAAAAAAATCAAGGTATTT	CALWEARQELGKKIKVF	TRGV9	.	TRGJP	15	-1	-1	21
12	1.9282064466368866E-4	TGTGCCACCTGGGACGGGGTCTCGATTAGTAGTGATTGGATCAAGACGTTT	CATWDGVSISSDWIKTF	TRGV2	.	TRGJP2	17	-1	-1	26
12	1.9282064466368866E-4	TGTGCCACCTGGGACGTACCCCACGAGGGTGATTGGATCAAGACGTTT	CATWDVPHEGDWIKTF	TRGV2	.	TRGJP2	15	-1	-1	28
12	1.9282064466368866E-4	TGTGCCACCTGGGACGGGCTATTTAGTAGTGATTGGATCAAGACGTTT	CATWDGLFSSDWIKTF	TRGV2	.	TRGJP2	18	-1	-1	18
12	1.9282064466368866E-4	TGTGCCACCACAAAGGGGTCCCCTAGTAGTGATTGGATCAAGACGTTT	CATTKGSPSSDWIKTF	TRGV2	.	TRGJP2	8	-1	-1	23
12	1.9282064466368866E-4	TGTGCTGCGTGGGGGGGCCATACCACTGGTTGGTTCAAGATATTT	CAAWGGHTTGWFKIF	TRGV10	.	TRGJP1	12	-1	-1	19
12	1.9282064466368866E-4	TGTGCCTTGTGGGAGCCCTATAGGAATTATTATAAGAAACTCTTT	CALWEPYRNYYKKLF	TRGV9	.	TRGJ1	14	-1	-1	23
12	1.9282064466368866E-4	TGTGCCTTGTGGGAGGGACCTAGGGATGGTTGGTTCAAGATATTT	CALWEGPRDGWFKIF	TRGV9	.	TRGJP1	20	-1	-1	26
12	1.9282064466368866E-4	TGTGCCACTGTGCATCCAGTATTGGGGTTTTATAAGAAACTCTTT	CATVHPVLGFYKKLF	TRGV8	.	TRGJ1	7	-1	-1	29
12	1.9282064466368866E-4	TGTGCCACCTGGGACGTGGCGCATAGTGATTGGATCAAGACGTTT	CATWDVAHSDWIKTF	TRGV2	.	TRGJP2	19	-1	-1	23
12	1.9282064466368866E-4	TGTGCCACCTGGGACGGTAATACCACTGGTTGGTTCAAGATATTT	CATWDGNTTGWFKIF	TRGV2	.	TRGJP1	16	-1	-1	15
12	1.9282064466368866E-4	TGTGCCACCTGGGACGGGCATAGTAGTGATTGGATCAAGACGTTT	CATWDGHSSDWIKTF	TRGV2	.	TRGJP2	18	-1	-1	19
12	1.9282064466368866E-4	TGTGCCACCTGGGACGAGACATCTTGTGATTGGATCAAGACGTTT	CATWDETSCDWIKTF	TRGV2	.	TRGJP2	15	-1	-1	25
12	1.9282064466368866E-4	TGTGCTGCGTGGGCCCTTAGCACTGGTTGGTTCAAGATATTT	CAAWALSTGWFKIF	TRGV10	.	TRGJP1	12	-1	-1	17
12	1.9282064466368866E-4	TGTGCTGCGTGGGATTATGTCGTAGATTATAAGAAACTCTTT	CAAWDYVVDYKKLF	TRGV10	.	TRGJ1	19	-1	-1	25
12	1.9282064466368866E-4	TGTGCTGCGTGGGATTACGTCACTGGTTGGTTCAAGATATTT	CAAWDYVTGWFKIF	TRGV10	.	TRGJP1	19	-1	-1	20
12	1.9282064466368866E-4	TGTGCTGCGTGGGATACTAGCACTGGTTGGTTCAAGATATTT	CAAWDTSTGWFKIF	TRGV10	.	TRGJP1	14	-1	-1	8
12	1.9282064466368866E-4	TGTGCTGCGTGGGAGGAACAGAATTATTATAAGAAACTCTTT	CAAWEEQNYYKKLF	TRGV10	.	TRGJ1	13	-1	-1	20
12	1.9282064466368866E-4	TGTGCCACCTGGGACGTGAGTAGTGATTGGATCAAGACGTTT	CATWDVSSDWIKTF	TRGV2	.	TRGJP2	15	-1	-1	18
12	1.9282064466368866E-4	TGTGCCACCTGGGACGGGCCTGGATATTATAAGAAACTCTTT	CATWDGPGYYKKLF	TRGV2	.	TRGJ1	19	-1	-1	24
12	1.9282064466368866E-4	TGTGCCACCTGGGACGGGCCTAGTGATTGGATCAAGACGTTT	CATWDGPSDWIKTF	TRGV2	.	TRGJP2	19	-1	-1	20
12	1.9282064466368866E-4	TGTGCCACCTGGGACGGGCCGGATTATTATAAGAAACTCTTT	CATWDGPDYYKKLF	TRGV2	.	TRGJ1	19	-1	-1	19
12	1.9282064466368866E-4	TGTGCCACCTGGGACGGGCGGTCTGCTTGGATCAAGACGTTT	CATWDGRSAWIKTF	TRGV2	.	TRGJP2	18	-1	-1	23
12	1.9282064466368866E-4	TGTGCCACCTGGGACGGGCGGAATTATTATAAGAAACTCTTT	CATWDGRNYYKKLF	TRGV2	.	TRGJ1	18	-1	-1	20
12	1.9282064466368866E-4	TGTGCCACCTGGGAACAGGGCCGGTGGGGTAAGAAACTCTTT	CATWEQGRWGKKLF	TRGV7	.	TRGJ1	18	-1	-1	29
12	1.9282064466368866E-4	TGTGCTGCGTGGGTCCCTTTATTATATAAGAAACTCTTT	CAAWVPLLYKKLF	TRGV10	.	TRGJ1	12	-1	-1	20
12	1.9282064466368866E-4	TGTGCTGCGTGGGATAACTGTTATTATAAGAAACTCTTT	CAAWDNCYYKKLF	TRGV10	.	TRGJ1	17	-1	-1	20
12	1.9282064466368866E-4	TGTGCCACCTGGCCCCAATTTGTAGGCAAGAAACTCTTT	CATWPQFVGKKLF	TRGV5	.	TRGJ1	11	-1	-1	27
12	1.9282064466368866E-4	TGTGCCACCTGGGACTGTTATATTTGGTTCAAGATATTT	CATWDCYIWFKIF	TRGV2	.	TRGJP1	14	-1	-1	23
12	1.9282064466368866E-4	TGTGCCACCTGGGACGGCCTTTATTATAAGAAACTCTTT	CATWDGLYYKKLF	TRGV2	.	TRGJ1	16	-1	-1	20
12	1.9282064466368866E-4	TGTGCCACCTGGGACGGGCTAGTTGGGAAGAAACTCTTT	CATWDGLVGKKLF	TRGV2	.	TRGJ1	18	-1	-1	27
12	1.9282064466368866E-4	TGTGCCACCTGGGACGGGCCTGATTATAAGAAACTCTTT	CATWDGPDYKKLF	TRGV2	.	TRGJ1	19	-1	-1	22
12	1.9282064466368866E-4	TGTGCCACCTGGGACGGGCCGTGTTATAAGAAACTCTTT	CATWDGPCYKKLF	TRGV4	.	TRGJ1	19	-1	-1	23
12	1.9282064466368866E-4	TGTGCCACCTGGGACGGGCCATATTATAAGAAACTCTTT	CATWDGPYYKKLF	TRGV2	.	TRGJ1	19	-1	-1	21
12	1.9282064466368866E-4	TGTGCCACCTGGGACGGGCCAGATTATAAGAAACTCTTT	CATWDGPDYKKLF	TRGV2	.	TRGJ1	19	-1	-1	22
12	1.9282064466368866E-4	TGTGCCACCTGGGACGGGCGGTATTATAAGAAACTCTTT	CATWDGRYYKKLF	TRGV2	.	TRGJ1	18	-1	-1	21
12	1.9282064466368866E-4	TGTGCCACCTGGGACGGGCAAGGTTATAAGAAACTCTTT	CATWDGQGYKKLF	TRGV2	.	TRGJ1	18	-1	-1	23
12	1.9282064466368866E-4	TGTGCCACCTGGGACGGGGATTATTATAAGAAACTCTTT	CATWDGDYYKKLF	TRGV4	.	TRGJ1	17	-1	-1	19
12	1.9282064466368866E-4	TGTGCCACCTGGGACGGGATTTATTATAAGAAACTCTTT	CATWDGIYYKKLF	TRGV2	.	TRGJ1	17	-1	-1	17
12	1.9282064466368866E-4	TGTGCCACCTGGGACGGACTCACCTTTACGAAACTCTTT	CATWDGLTFTKLF	TRGV2	.	TRGJ1	16	-1	-1	26
12	1.9282064466368866E-4	TGTGCCACCTGGGACAGCCCTATTTGGAAGAAACTCTTT	CATWDSPIWKKLF	TRGV2	.	TRGJ1	14	-1	-1	27
12	1.9282064466368866E-4	TGTGCCACCGGAACCAGTAGTGATTGGATCAAGACGTTT	CATGTSSDWIKTF	TRGV8	.	TRGJP2	8	-1	-1	15
12	1.9282064466368866E-4	TGTGCTCCCCGGGGCACTGGTTGGTTCAAGATATTT	CAPRGTGWFKIF	TRGV10	.	TRGJP1	5	-1	-1	14
12	1.9282064466368866E-4	TGTGCTGCGTGGGCTTTTAGATGGTTCAAGATATTT	CAAWAFRWFKIF	TRGV10	.	TRGJP1	15	-1	-1	21
12	1.9282064466368866E-4	TGTGCTGCGTGGGATCCTACGGATCCGAAACTCTTT	CAAWDPTDPKLF	TRGV10	.	TRGJ1	14	-1	-1	26
12	1.9282064466368866E-4	TGTGCTGCGTGGGACCGTTATTATAAGAAACTCTTT	CAAWDRYYKKLF	TRGV10	.	TRGJ1	13	-1	-1	17
12	1.9282064466368866E-4	TGTGCTGCGTGGGACACTTATTATAAGAAACTCTTT	CAAWDTYYKKLF	TRGV10	.	TRGJ2	13	-1	-1	17
12	1.9282064466368866E-4	TGTGCTGCGTGGGAGATTCATTATAAGAAACTCTTT	CAAWEIHYKKLF	TRGV10	.	TRGJ1	13	-1	-1	15
12	1.9282064466368866E-4	TGTGCTGCGTGGGAAATTTATTATAAGAAACTCTTT	CAAWEIYYKKLF	TRGV10	.	TRGJ1	13	-1	-1	17
12	1.9282064466368866E-4	TGTGCCACCTGGCCTAGTGATTGGATCAAGACGTTT	CATWPSDWIKTF	TRGV2	.	TRGJP2	11	-1	-1	14
12	1.9282064466368866E-4	TGTGCCACCTGGCCCCCGGGGAGGGAGAAACTCTTT	CATWPPGREKLF	TRGV8	.	TRGJ1	11	-1	-1	25
12	1.9282064466368866E-4	TGTGCCACCTGGGATTCAAAAAATACCAAACTCTTT	CATWDSKNTKLF	TRGV2	.	TRGJ1	13	-1	-1	27
12	1.9282064466368866E-4	TGTGCCACCTGGGATTGCGATTATAAGAAACTCTTT	CATWDCDYKKLF	TRGV3	.	TRGJ2	13	-1	-1	19
12	1.9282064466368866E-4	TGTGCCACCTGGGACCATTATTATAAGAAACTCTTT	CATWDHYYKKLF	TRGV2	.	TRGJ2	14	-1	-1	16
12	1.9282064466368866E-4	TGTGCCACCTGGGACGGTTGGTATAAGAAACTCTTT	CATWDGWYKKLF	TRGV2	.	TRGJ1	16	-1	-1	21
12	1.9282064466368866E-4	TGTGCCACCTGGGACGGGCAAGGTAAGAAACTCTTT	CATWDGQGKKLF	TRGV2	.	TRGJ1	18	-1	-1	23
12	1.9282064466368866E-4	TGTGCCACCTGGGACGATAGAAATAAGAAACTCTTT	CATWDDRNKKLF	TRGV2	.	TRGJ1	15	-1	-1	22
12	1.9282064466368866E-4	TGTGCCACCTGGGACAAGAAGTATAAGAAACTCTTT	CATWDKKYKKLF	TRGV2	.	TRGJ1	14	-1	-1	21
12	1.9282064466368866E-4	TGTGCCACCTGGACCCCCCCGGTTTGCGAACTCTTT	CATWTPPVCELF	TRGV5	.	TRGJ1	11	-1	-1	28
12	1.9282064466368866E-4	TGTGCTGCGTGGGATCGGGAAAAGAAACTCTTT	CAAWDREKKLF	TRGV10	.	TRGJ1	14	-1	-1	21
12	1.9282064466368866E-4	TGTGCCACCTGGGTCCATGTGTGGAAACTCTTT	CATWVHVWKLF	TRGV5	.	TRGJ1	12	-1	-1	23
12	1.9282064466368866E-4	TGTGCCACCTGGGACGGTTATAAGAAACTCTTT	CATWDGYKKLF	TRGV3	.	TRGJ1	14	-1	-1	17
12	1.9282064466368866E-4	TGTGCCACCTGGGACGGGCGGGAGGAACTCTTT	CATWDGREELF	TRGV2	.	TRGJ1	18	-1	-1	22
12	1.9282064466368866E-4	TGTGCCACCTGGGACGGGCAGGGGAAACTCTTT	CATWDGQGKLF	TRGV2	.	TRGJ1	18	-1	-1	23
12	1.9282064466368866E-4	TGTGCCACCTGGGACGGGACTAAGAAACTCTTT	CATWDGTKKLF	TRGV2	.	TRGJ1	17	-1	-1	20
12	1.9282064466368866E-4	TGTGCCACCTGGGACGGACCCTCGAAACTCTTT	CATWDGPSKLF	TRGV7	.	TRGJ1	14	-1	-1	23
12	1.9282064466368866E-4	TGTGCCACCTGGGACGGACAGAAGAAACTCTTT	CATWDGQKKLF	TRGV2	.	TRGJ1	16	-1	-1	21
12	1.9282064466368866E-4	TGTGCTGCGTGGGTTTGGTTCAAGATATTT	CAAWVWFKIF	TRGV10	.	TRGJP1	15	-1	-1	14
12	1.9282064466368866E-4	TGTGCCACCTGGGGGTATAAGAAACTCTTT	CATWGYKKLF	TRGV2	.	TRGJ1	12	-1	-1	15
12	1.9282064466368866E-4	TGTGCCACCCCCTATTATAAGAAACTCTTT	CATPYYKKLF	TRGV7	.	TRGJ1	8	-1	-1	12
12	1.9282064466368866E-4	TGTGCCACCCCTCCTGAGAAACTCTTT	CATPPEKLF	TRGV2	.	TRGJ1	8	-1	-1	16
12	1.9282064466368866E-4	TGTGCCACCCCCGCCGAGAAACTCTTT	CATPAEKLF	TRGV3	.	TRGJ1	8	-1	-1	16
12	1.9282064466368866E-4	TGTGCCACCAATGATAAGAAACTCTTT	CATNDKKLF	TRGV7	.	TRGJ1	8	-1	-1	10
12	1.9282064466368866E-4	TGTGCCAACTGGATCAAGACGTTT	CANWIKTF	TRGV8	.	TRGJP2	11	-1	-1	9
12	1.9282064466368866E-4	TGTGCCCCACCCCCCCTCTTT	CAPPPLF	TRGV2	.	TRGJ1	5	-1	-1	15
11	1.7675225760838126E-4	TGTGCCACCTGGGACAGATCCCGTACTCGTCTAAGGTCATGGGATTTGGGCAAAAAAATCAAGGTATTT	CATWDRSRTRLRSWDLGKKIKVF	TRGV7	.	TRGJP	16	-1	-1	42
11	1.7675225760838126E-4	TGTGCCACCTGGGACGGGCCGGGGGAGGGGAATGGTAGTAGTGATTGGATCAAGACGTTT	CATWDGPGEGNGSSDWIKTF	TRGV2	.	TRGJP2	19	-1	-1	35
11	1.7675225760838126E-4	TGTGCCACCTGGGACGGACCCTCGCCATGGGGTAGTGATTGGATCAAGACGTTT	CATWDGPSPWGSDWIKTF	TRGV2	.	TRGJP2	26	-1	-1	31
11	1.7675225760838126E-4	TGTGCCACCTGGGACAGGCCGTGCGGGGATAGTAGTGATTGGATCAAGACGTTT	CATWDRPCGDSSDWIKTF	TRGV3	.	TRGJP2	19	-1	-1	28
11	1.7675225760838126E-4	TGTGCCACCTGGGACGACCCACCCCATAGTAGTGATTGGATCAAGACGTTT	CATWDDPPHSSDWIKTF	TRGV2	.	TRGJP2	15	-1	-1	25
11	1.7675225760838126E-4	TGTGCCACCTGGGACAGCCCTCGCGTGATTATGTCCAATAAGAAACTCTTT	CATWDSPRVIMSNKKLF	TRGV7	.	TRGJ1	20	-1	-1	37
11	1.7675225760838126E-4	TGTGCCACCTGGGACGGCCCTGTTATTAGTGATTGGATCAAGACGTTT	CATWDGPVISDWIKTF	TRGV2	.	TRGJP2	19	-1	-1	23
11	1.7675225760838126E-4	TGTGCCACCTGGGACGGCCAATATAGTAGTGATTGGATCAAGACGTTT	CATWDGQYSSDWIKTF	TRGV2	.	TRGJP2	16	-1	-1	20
11	1.7675225760838126E-4	TGTGCCACCTGGGACGGGCGTAGATTTAGTGATTGGATCAAGACGTTT	CATWDGRRFSDWIKTF	TRGV2	.	TRGJP2	18	-1	-1	26
11	1.7675225760838126E-4	TGTGCCACCTGGGACGGACTGAGTTGTAGTGATTGGATCAAGACGTTT	CATWDGLSCSDWIKTF	TRGV2	.	TRGJP2	16	-1	-1	25
11	1.7675225760838126E-4	TGTGCTGCGTGGGATTATATACTAAAACATTATAAGAAACTCTTT	CAAWDYILKHYKKLF	TRGV10	.	TRGJ1	16	-1	-1	28
11	1.7675225760838126E-4	TGTGCTGCGTGGGATTATAGACCCCTCAATTATAAGAAACTCTTT	CAAWDYRPLNYKKLF	TRGV10	.	TRGJ1	16	-1	-1	28
11	1.7675225760838126E-4	TGTGCTGCGTGGGATGAGAATAGTAGTGATTGGATCAAGACGTTT	CAAWDENSSDWIKTF	TRGV10	.	TRGJP2	14	-1	-1	19
11	1.7675225760838126E-4	TGTGCTGCGTGGGACCAATATACCACTGGTTGGTTCAAGATATTT	CAAWDQYTTGWFKIF	TRGV10	.	TRGJP1	13	-1	-1	17
11	1.7675225760838126E-4	TGTGCCACCTGGGCTCCGGACTGGGGTGATTGGATCAAGACGTTT	CATWAPDWGDWIKTF	TRGV3	.	TRGJP2	12	-1	-1	25
11	1.7675225760838126E-4	TGTGCCACCTGGGACGTGGGGTTTAGTGATTGGATCAAGACGTTT	CATWDVGFSDWIKTF	TRGV2	.	TRGJP2	15	-1	-1	23
11	1.7675225760838126E-4	TGTGCCACCTGGGACGGGCTTCGTAGTGATTGGATCAAGACGTTT	CATWDGLRSDWIKTF	TRGV2	.	TRGJP2	18	-1	-1	22
11	1.7675225760838126E-4	TGTGCCACCTGGGACGGGCCCAATCGGAGTTATAAGAAACTCTTT	CATWDGPNRSYKKLF	TRGV2	.	TRGJ1	20	-1	-1	29
11	1.7675225760838126E-4	TGTGCCACCTGGGACGGGCCGAGGGGATATTATAAGAAACTCTTT	CATWDGPRGYYKKLF	TRGV2	.	TRGJ1	19	-1	-1	27
11	1.7675225760838126E-4	TGTGCTGCGTGGGATTATGCCACTGGTTGGTTCAAGATATTT	CAAWDYATGWFKIF	TRGV10	.	TRGJP1	16	-1	-1	8
11	1.7675225760838126E-4	TGTGCTGCGTGGGATCCCGTTAAGTATTATAAGAAACTCTTT	CAAWDPVKYYKKLF	TRGV10	.	TRGJ1	14	-1	-1	21
11	1.7675225760838126E-4	TGTGCTGCGTGGACATATACCACTGGTTGGTTCAAGATATTT	CAAWTYTTGWFKIF	TRGV10	.	TRGJP1	11	-1	-1	14
11	1.7675225760838126E-4	TGTGCCTTGTGGGAGCCTTCTCATTATTATAAGAAACTCTTT	CALWEPSHYYKKLF	TRGV9	.	TRGJ1	14	-1	-1	22
11	1.7675225760838126E-4	TGTGCCACCTGGGACTCCAGTAGTGATTGGATCAAGACGTTT	CATWDSSSDWIKTF	TRGV2	.	TRGJP2	14	-1	-1	18
11	1.7675225760838126E-4	TGTGCCACCTGGGACCATAGTAGTGATTGGATCAAGACGTTT	CATWDHSSDWIKTF	TRGV2	.	TRGJP2	14	-1	-1	16
11	1.7675225760838126E-4	TGTGCCACCTGGGACGCCCAGGATTATTATAAGAAACTCTTT	CATWDAQDYYKKLF	TRGV2	.	TRGJ1	15	-1	-1	22
11	1.7675225760838126E-4	TGTGCCACCTGGGACGGCCTGGAGGGTTATAAGAAACTCTTT	CATWDGLEGYKKLF	TRGV2	.	TRGJ1	16	-1	-1	26
11	1.7675225760838126E-4	TGTGCCACCTGGGACGGGCTGGGTGATTGGATCAAGACGTTT	CATWDGLGDWIKTF	TRGV2	.	TRGJP2	18	-1	-1	22
11	1.7675225760838126E-4	TGTGCCACCTGGGACGGGCCCGTCGATAGTAAGAAACTCTTT	CATWDGPVDSKKLF	TRGV2	.	TRGJ1	23	-1	-1	29
11	1.7675225760838126E-4	TGTGCCACCTGGGACGGGCCGGGGACTTATAAGAAACTCTTT	CATWDGPGTYKKLF	TRGV2	.	TRGJ1	19	-1	-1	26
11	1.7675225760838126E-4	TGTGCCACCTGGGACGGGCCGATTTATTATAAGAAACTCTTT	CATWDGPIYYKKLF	TRGV2	.	TRGJ1	19	-1	-1	19
11	1.7675225760838126E-4	TGTGCCACCTGGGACGGGCGGGGATATTATAAGAAACTCTTT	CATWDGRGYYKKLF	TRGV2	.	TRGJ1	18	-1	-1	24
11	1.7675225760838126E-4	TGTGCCACCTGGGACGGGCGACCTTATTATAAGAAACTCTTT	CATWDGRPYYKKLF	TRGV2	.	TRGJ1	18	-1	-1	23
11	1.7675225760838126E-4	TGTGCCACCTGGGACGGGCGAGGATATTATAAGAAACTCTTT	CATWDGRGYYKKLF	TRGV2	.	TRGJ1	18	-1	-1	24
11	1.7675225760838126E-4	TGTGCCACCTGGGACGGGCATAGTGATTGGATCAAGACGTTT	CATWDGHSDWIKTF	TRGV2	.	TRGJP2	18	-1	-1	20
11	1.7675225760838126E-4	TGTGCCACCTGGGACGGGAGTAGTGATTGGATCAAGACGTTT	CATWDGSSDWIKTF	TRGV2	.	TRGJP2	17	-1	-1	18
11	1.7675225760838126E-4	TGTGCCACCTGGGACGGGAGGGGAGGTTATAAGAAACTCTTT	CATWDGRGGYKKLF	TRGV3	.	TRGJ1	17	-1	-1	26
11	1.7675225760838126E-4	TGTGCCACCTGGGACGACAGTAGTGATTGGATCAAGACGTTT	CATWDDSSDWIKTF	TRGV2	.	TRGJP2	15	-1	-1	18
11	1.7675225760838126E-4	TGTGCCACCTGGGACAGCCCCCCTGATTATAAGAAACTCTTT	CATWDSPPDYKKLF	TRGV7	.	TRGJ1	19	-1	-1	25
11	1.7675225760838126E-4	TGTGCCACCTGGGACAGGTTGAATTATTATAAGAAACTCTTT	CATWDRLNYYKKLF	TRGV5	.	TRGJ1	17	-1	-1	20
11	1.7675225760838126E-4	TGTGCTGCGTGGGATTCCCCCTATTATAAGAAACTCTTT	CAAWDSPYYKKLF	TRGV10	.	TRGJ1	15	-1	-1	21
11	1.7675225760838126E-4	TGTGCTGCGTGGGATAGGGTATATTATAAGAAACTCTTT	CAAWDRVYYKKLF	TRGV10	.	TRGJ1	14	-1	-1	21
11	1.7675225760838126E-4	TGTGCTGCGTGGGAACCCACTGGTTGGTTCAAGATATTT	CAAWEPTGWFKIF	TRGV10	.	TRGJP1	13	-1	-1	16
11	1.7675225760838126E-4	TGTGCCTTGTGGGAGGAAGGGGGTTATAAGAAACTCTTT	CALWEEGGYKKLF	TRGV9	.	TRGJ1	15	-1	-1	23
11	1.7675225760838126E-4	TGTGCCTGCTGGACCTCAAATTATTATAAGAAACTCTTT	CACWTSNYYKKLF	TRGV11	.	TRGJ1	12	-1	-1	15
11	1.7675225760838126E-4	TGTGCCGCACCATACCGTAGTGATTGGATCAAGACGTTT	CAAPYRSDWIKTF	TRGV2	.	TRGJP2	5	-1	-1	16
11	1.7675225760838126E-4	TGTGCCACCTGGCTTAGTAGTGATTGGATCAAGACGTTT	CATWLSSDWIKTF	TRGV2	.	TRGJP2	11	-1	-1	14
11	1.7675225760838126E-4	TGTGCCACCTGGGTTTTTTGCGTTTATAGGAAACTCTTT	CATWVFCVYRKLF	TRGV7	.	TRGJ1	12	-1	-1	23
11	1.7675225760838126E-4	TGTGCCACCTGGGGTGGGGGTGATTGGATCAAGACGTTT	CATWGGGDWIKTF	TRGV3	.	TRGJP2	12	-1	-1	19
11	1.7675225760838126E-4	TGTGCCACCTGGGATAGTCTACGGGGTAAGAAACTCTTT	CATWDSLRGKKLF	TRGV8	.	TRGJ1	16	-1	-1	26
11	1.7675225760838126E-4	TGTGCCACCTGGGACGGGCCTGGGGATAAGAAACTCTTT	CATWDGPGDKKLF	TRGV2	.	TRGJ1	19	-1	-1	25
11	1.7675225760838126E-4	TGTGCCACCTGGGACGGGCGGGGGTATAAGAAACTCTTT	CATWDGRGYKKLF	TRGV2	.	TRGJ1	18	-1	-1	24
11	1.7675225760838126E-4	TGTGCCACCTGGGACAGGCCGCAATATAAGAAACTCTTT	CATWDRPQYKKLF	TRGV3	.	TRGJ1	19	-1	-1	24
11	1.7675225760838126E-4	TGTGCCACCTGGGACAGGGGGTATTATAAGAAACTCTTT	CATWDRGYYKKLF	TRGV7	.	TRGJ1	17	-1	-1	21
11	1.7675225760838126E-4	TGTGCCACCTGGGACAGAAGTGATTGGATCAAGACGTTT	CATWDRSDWIKTF	TRGV3	.	TRGJP2	16	-1	-1	15
11	1.7675225760838126E-4	TGTGCTGCGTGGGAGGATTATTATAAGAAACTCTTT	CAAWEDYYKKLF	TRGV10	.	TRGJ1	13	-1	-1	16
11	1.7675225760838126E-4	TGTGCCTTCCTGAGGCGTCAGTATAAGAAACTCTTT	CAFLRRQYKKLF	TRGV9	.	TRGJ1	7	-1	-1	21
11	1.7675225760838126E-4	TGTGCCTTGTGGGAGGTGCGTTATAAGGAACTCTTT	CALWEVRYKELF	TRGV9	.	TRGJ1	18	-1	-1	20
11	1.7675225760838126E-4	TGTGCCACCTGGGGGCAGGGGGGTGAGAAACTCTTT	CATWGQGGEKLF	TRGV3	.	TRGJ1	12	-1	-1	25
11	1.7675225760838126E-4	TGTGCCACCTGGGACGGGCTTCGGGGGAAACTCTTT	CATWDGLRGKLF	TRGV2	.	TRGJ1	18	-1	-1	26
11	1.7675225760838126E-4	TGTGCCACCTGGGACGGGCCCTATAAGAAACTCTTT	CATWDGPYKKLF	TRGV2	.	TRGJ1	20	-1	-1	21
11	1.7675225760838126E-4	TGTGCCACCTGGGACGGGCCCCCTAGGAAACTCTTT	CATWDGPPRKLF	TRGV2	.	TRGJ1	20	-1	-1	23
11	1.7675225760838126E-4	TGTGCCACCTGGGACGGGCCGGGTAAGAAACTCTTT	CATWDGPGKKLF	TRGV2	.	TRGJ1	19	-1	-1	23
11	1.7675225760838126E-4	TGTGCCACCTGGGACGGGCGCTGGATCAAGACGTTT	CATWDGRWIKTF	TRGV2	.	TRGJP2	18	-1	-1	21
11	1.7675225760838126E-4	TGTGCCACCTGGGACGGGCGGGGTGAGAAACTCTTT	CATWDGRGEKLF	TRGV2	.	TRGJ1	18	-1	-1	25
11	1.7675225760838126E-4	TGTGCCACCTGGGACAGGCCCTATAAGAAACTCTTT	CATWDRPYKKLF	TRGV3	.	TRGJ1	19	-1	-1	21
11	1.7675225760838126E-4	TGTGCCACCTGGGACAAGGATTATAAGAAACTCTTT	CATWDKDYKKLF	TRGV2	.	TRGJ1	14	-1	-1	19
11	1.7675225760838126E-4	TGTGCTGCGTGGGAGGTAACTAAGAAACTCTTT	CAAWEVTKKLF	TRGV10	.	TRGJ1	13	-1	-1	20
11	1.7675225760838126E-4	TGTGCTGCGTGGACTTATTATAAGAAACTCTTT	CAAWTYYKKLF	TRGV10	.	TRGJ1	11	-1	-1	11
11	1.7675225760838126E-4	TGTGCCACCTCTCGCAGGTATAAGAAACTCTTT	CATSRRYKKLF	TRGV3	.	TRGJ1	9	-1	-1	18
11	1.7675225760838126E-4	TGTGCCACCTGGTTCTTGGGGGGGAAACTCTTT	CATWFLGGKLF	TRGV3	.	TRGJ1	11	-1	-1	23
11	1.7675225760838126E-4	TGTGCCACCTGGGATGGATGGATCAAGACGTTT	CATWDGWIKTF	TRGV2	.	TRGJP2	16	-1	-1	18
11	1.7675225760838126E-4	TGTGCCACCTGGGACGTCCTAAAGAAACTCTTT	CATWDVLKKLF	TRGV3	.	TRGJ1	14	-1	-1	21
11	1.7675225760838126E-4	TGTGCCACCTGGGACGGGCCTAAGAAACTCTTT	CATWDGPKKLF	TRGV2	.	TRGJ1	19	-1	-1	20
11	1.7675225760838126E-4	TGTGCCACCTGGGACGGGGAGGAGAAACTCTTT	CATWDGEEKLF	TRGV2	.	TRGJ1	17	-1	-1	22
11	1.7675225760838126E-4	TGTGCCACCTGGGACGAACATAAGAAACTCTTT	CATWDEHKKLF	TRGV4	.	TRGJ1	13	-1	-1	19
11	1.7675225760838126E-4	TGTGCCACCTGGGACAGGTCTGGGAAACTCTTT	CATWDRSGKLF	TRGV3	.	TRGJ1	21	-1	-1	23
11	1.7675225760838126E-4	TGTGCCACCTGGGACAGGCACACGAAACTCTTT	CATWDRHTKLF	TRGV3	.	TRGJ2	18	-1	-1	23
11	1.7675225760838126E-4	TGTGCCACCCCAGGCGATTATAAGAAACTCTTT	CATPGDYKKLF	TRGV2	.	TRGJ1	8	-1	-1	16
11	1.7675225760838126E-4	TGTGCCACCCGATGTGATTATAAGAAACTCTTT	CATRCDYKKLF	TRGV5	.	TRGJ1	8	-1	-1	16
11	1.7675225760838126E-4	TGTGCTGCGGGAATTGTTAAGAAACTCTTT	CAAGIVKKLF	TRGV10	.	TRGJ1	14	-1	-1	17
11	1.7675225760838126E-4	TGTGCCACCTGTGGTTATAAGAAACTCTTT	CATCGYKKLF	TRGV8	.	TRGJ1	10	-1	-1	14
11	1.7675225760838126E-4	TGTGCCACCTGGGGTTGGATCAAGACGTTT	CATWGWIKTF	TRGV3	.	TRGJP2	12	-1	-1	14
11	1.7675225760838126E-4	TGTGCCACCTGGGATATGAGGAAACTCTTT	CATWDMRKLF	TRGV8	.	TRGJ1	15	-1	-1	20
11	1.7675225760838126E-4	TGTGCCACCTGGGACTTTGAGAAACTCTTT	CATWDFEKLF	TRGV7	.	TRGJ1	14	-1	-1	19
11	1.7675225760838126E-4	TGTGCCACCTGGGAGACTAAGAAACTCTTT	CATWETKKLF	TRGV7	.	TRGJ1	13	-1	-1	17
11	1.7675225760838126E-4	TGTGCCACCCCCACGCCAATGAAACTCTTT	CATPTPMKLF	TRGV4	.	TRGJ1	8	-1	-1	20
11	1.7675225760838126E-4	TGTGCCACCGCGGTCAATAAGAAACTCTTT	CATAVNKKLF	TRGV2	.	TRGJ1	8	-1	-1	16
11	1.7675225760838126E-4	TGTGCTGTTTATTATAAGAAACTCTTT	CAVYYKKLF	TRGV10	.	TRGJ1	6	-1	-1	8
11	1.7675225760838126E-4	TGTGCCACCTGGTCTAAGAAACTCTTT	CATWSKKLF	TRGV4	.	TRGJ1	11	-1	-1	14
11	1.7675225760838126E-4	TGTGCCACCTGGGTTACGAAACTCTTT	CATWVTKLF	TRGV5	.	TRGJ1	12	-1	-1	14
11	1.7675225760838126E-4	TGTGCCACCTGGGTTAAGAAACTCTTT	CATWVKKLF	TRGV3	.	TRGJ1	12	-1	-1	14
11	1.7675225760838126E-4	TGTGCCACCTGGGACGAGAAACTCTTT	CATWDEKLF	TRGV3	.	TRGJ1	14	-1	-1	16
11	1.7675225760838126E-4	TGTGCCACCGGTTGGTTCAAGATATTT	CATGWFKIF	TRGV2	.	TRGJP1	8	-1	-1	4
11	1.7675225760838126E-4	TGTGCCACCAGCCCTAAGAAACTCTTT	CATSPKKLF	TRGV8	.	TRGJ1	8	-1	-1	14
11	1.7675225760838126E-4	TGTGCAGAGAAACTCTTT	CAEKLF	TRGV8	.	TRGJ1	4	-1	-1	7
10	1.606838705530739E-4	TGTGCTGCGTGGGATTATAAGGTATATTGGTTGCCCACCACTGGTTGGTTCAAGATATTT	CAAWDYKVYWLPTTGWFKIF	TRGV10	.	TRGJP1	16	-1	-1	36
10	1.606838705530739E-4	TGTGCCACCTGGGACCTCGACGGCGTCCGACGTAACGTACCTTGTAAGAAACTCTTT	CATWDLDGVRRNVPCKKLF	TRGV5	.	TRGJ1	14	-1	-1	41
10	1.606838705530739E-4	TGTGCCACCTGGGACGTAAAGGGGGGTCGCAGTAGTGATTGGATCAAGACGTTT	CATWDVKGGRSSDWIKTF	TRGV2	.	TRGJP2	15	-1	-1	30
10	1.606838705530739E-4	TGTGCCACCTGGGACGGGTACGCGTATATAAGTAGTGATTGGATCAAGACGTTT	CATWDGYAYISSDWIKTF	TRGV2	.	TRGJP2	17	-1	-1	24
10	1.606838705530739E-4	TGTGCCACCTGGGACGGGCCTTCTGAACTGGAGAGTGATTGGATCAAGACGTTT	CATWDGPSELESDWIKTF	TRGV2	.	TRGJP2	19	-1	-1	33
10	1.606838705530739E-4	TGTGCTGCGTGGGATTTTTGGATATCCACTGGTTGGTTCAAGATATTT	CAAWDFWISTGWFKIF	TRGV10	.	TRGJP1	15	-1	-1	18
10	1.606838705530739E-4	TGTGCTGCGTGGGATTTAACATCCCGCCATTATTATAAGAAACTCTTT	CAAWDLTSRHYYKKLF	TRGV10	.	TRGJ2	15	-1	-1	28
10	1.606838705530739E-4	TGTGCTGCGTGGGATTATCCCAATACCACTGGTTGGTTCAAGATATTT	CAAWDYPNTTGWFKIF	TRGV10	.	TRGJP1	28	-1	-1	22
10	1.606838705530739E-4	TGTGCCACCTGGGCCCCCCGAAGTAGTAGTGATTGGATCAAGACGTTT	CATWAPRSSSDWIKTF	TRGV2	.	TRGJP2	12	-1	-1	23
10	1.606838705530739E-4	TGTGCCACCTGGGACGTCTGCGTCGGGATTTATTATAAGAAACTCTTT	CATWDVCVGIYYKKLF	TRGV2	.	TRGJ1	15	-1	-1	26
10	1.606838705530739E-4	TGTGCCACCTGGGACGGGCCTCGGGGTAGTGATTGGATCAAGACGTTT	CATWDGPRGSDWIKTF	TRGV2	.	TRGJP2	19	-1	-1	25
10	1.606838705530739E-4	TGTGCCACCTGGGACGGGCCACTTGGTAGTGATTGGATCAAGACGTTT	CATWDGPLGSDWIKTF	TRGV2	.	TRGJP2	19	-1	-1	25
10	1.606838705530739E-4	TGTGCTGCGTGGGATTATGAAACCGGATATTATAAGAAACTCTTT	CAAWDYETGYYKKLF	TRGV10	.	TRGJ1	16	-1	-1	27
10	1.606838705530739E-4	TGTGCTGCGTGGGATTATAGTCAGAATTATTATAAGAAACTCTTT	CAAWDYSQNYYKKLF	TRGV10	.	TRGJ1	16	-1	-1	23
10	1.606838705530739E-4	TGTGCCTTGTGGGAGGGGGGGTATAATTATTATAAGAAACTCTTT	CALWEGGYNYYKKLF	TRGV9	.	TRGJ1	15	-1	-1	24
10	1.606838705530739E-4	TGTGCCACCTGGTTTTATGAGTTGGGTGATTGGATCAAGACGTTT	CATWFYELGDWIKTF	TRGV2	.	TRGJP2	11	-1	-1	25
10	1.606838705530739E-4	TGTGCCACCTGGGACCTCTATAGTAGTGATTGGATCAAGACGTTT	CATWDLYSSDWIKTF	TRGV8	.	TRGJP2	13	-1	-1	15
10	1.606838705530739E-4	TGTGCCACCTGGGACGCCCGGGGATGTGATTGGATCAAGACGTTT	CATWDARGCDWIKTF	TRGV2	.	TRGJP2	15	-1	-1	25
10	1.606838705530739E-4	TGTGCCACCTGGGACGGGCTCTGTAGTGATTGGATCAAGACGTTT	CATWDGLCSDWIKTF	TRGV2	.	TRGJP2	18	-1	-1	22
10	1.606838705530739E-4	TGTGCCACCTGGGACGGGCCGGTCTGCCGATTGGAGAAACTCTTT	CATWDGPVCRLEKLF	TRGV2	.	TRGJ1	23	-1	-1	34
10	1.606838705530739E-4	TGTGCCACCTGGGACGGGCATCGGGGTGATTGGATCAAGACGTTT	CATWDGHRGDWIKTF	TRGV2	.	TRGJP2	18	-1	-1	25
10	1.606838705530739E-4	TGTGCCACCTGGGACGGGCAAAGTAGTGATTGGATCAAGACGTTT	CATWDGQSSDWIKTF	TRGV2	.	TRGJP2	18	-1	-1	21
10	1.606838705530739E-4	TGTGCCACCTGGGACGGGACGAGTAGTGATTGGATCAAGACGTTT	CATWDGTSSDWIKTF	TRGV2	.	TRGJP2	17	-1	-1	21
10	1.606838705530739E-4	TGTGCCACCTGGGACGGGAGGTCCGGTGGTTGGATCAAGACGTTT	CATWDGRSGGWIKTF	TRGV2	.	TRGJP2	17	-1	-1	25
10	1.606838705530739E-4	TGTGCCACCTGGGACGATTATCGAGATTATTATAAGAAACTCTTT	CATWDDYRDYYKKLF	TRGV7	.	TRGJ1	14	-1	-1	20
10	1.606838705530739E-4	TGTGCCACCTGGGACAGGCGACCCAATTATTATAAGAAACTCTTT	CATWDRRPNYYKKLF	TRGV3	.	TRGJ1	18	-1	-1	24
10	1.606838705530739E-4	TGTGCCACCTGGGACAGACCAAAAAGGTATTATAAGAAACTCTTT	CATWDRPKRYYKKLF	TRGV3	.	TRGJ1	19	-1	-1	27
10	1.606838705530739E-4	TGTGCTGCGTGGGCCATGGGACTTTATTATAAGAAACTCTTT	CAAWAMGLYYKKLF	TRGV10	.	TRGJ1	12	-1	-1	23
10	1.606838705530739E-4	TGTGCTGCGTGGGATTGGGTAATTTATTATAAGAAACTCTTT	CAAWDWVIYYKKLF	TRGV10	.	TRGJ1	22	-1	-1	23
10	1.606838705530739E-4	TGTGCTGCGTGGGATGTCCAATCCAATTATAAGAAACTCTTT	CAAWDVQSNYKKLF	TRGV10	.	TRGJ1	14	-1	-1	25
10	1.606838705530739E-4	TGTGCCACCTGGGATAGGCCATTATATTATAAGAAACTCTTT	CATWDRPLYYKKLF	TRGV8	.	TRGJ1	19	-1	-1	24
10	1.606838705530739E-4	TGTGCCACCTGGGACGTATGCAGTGATTGGATCAAGACGTTT	CATWDVCSDWIKTF	TRGV2	.	TRGJP2	15	-1	-1	21
10	1.606838705530739E-4	TGTGCCACCTGGGACGCGCTGAATTATTATAAGAAACTCTTT	CATWDALNYYKKLF	TRGV2	.	TRGJ1	18	-1	-1	20
10	1.606838705530739E-4	TGTGCCACCTGGGACGCGGTGGGTGATTGGATCAAGACGTTT	CATWDAVGDWIKTF	TRGV2	.	TRGJP2	15	-1	-1	22
10	1.606838705530739E-4	TGTGCCACCTGGGACGCAAGTAGTGATTGGATCAAGACGTTT	CATWDASSDWIKTF	TRGV2	.	TRGJP2	15	-1	-1	18
10	1.606838705530739E-4	TGTGCCACCTGGGACGGTAAGAATTATTATAAGAAACTCTTT	CATWDGKNYYKKLF	TRGV2	.	TRGJ1	16	-1	-1	20
10	1.606838705530739E-4	TGTGCCACCTGGGACGGGCCGCATTATTATAAGAAACTCTTT	CATWDGPHYYKKLF	TRGV2	.	TRGJ1	19	-1	-1	19
10	1.606838705530739E-4	TGTGCCACCTGGGACGGGCGGGGTTATTATAAGAAACTCTTT	CATWDGRGYYKKLF	TRGV2	.	TRGJ1	18	-1	-1	23
10	1.606838705530739E-4	TGTGCTGCGTGGTCCTCTTATGGTTATAAGAAACTCTTT	CAAWSSYGYKKLF	TRGV10	.	TRGJ1	11	-1	-1	23
10	1.606838705530739E-4	TGTGCTGCGTGGGCCCCTCTTTATTATAAGAAACTCTTT	CAAWAPLYYKKLF	TRGV10	.	TRGJ1	12	-1	-1	20
10	1.606838705530739E-4	TGTGCTGCGTGGGATAAGAATTATTATAAGAAACTCTTT	CAAWDKNYYKKLF	TRGV10	.	TRGJ1	14	-1	-1	17
10	1.606838705530739E-4	TGTGCTGCGTGGGACCCCAATTATTATAAGAAACTCTTT	CAAWDPNYYKKLF	TRGV10	.	TRGJ1	13	-1	-1	18
10	1.606838705530739E-4	TGTGCCACCTGTTCTAGTAGTGATTGGATCAAGACGTTT	CATCSSSDWIKTF	TRGV8	.	TRGJP2	10	-1	-1	14
10	1.606838705530739E-4	TGTGCCACCTGGGACGGTAATTATTATAAGAAACTCTTT	CATWDGNYYKKLF	TRGV2	.	TRGJ1	16	-1	-1	18
10	1.606838705530739E-4	TGTGCCACCTGGGACGGGCCAGTTTATAAGAAACTCTTT	CATWDGPVYKKLF	TRGV2	.	TRGJ1	22	-1	-1	23
10	1.606838705530739E-4	TGTGCCACCTGGGACGGGCGCGATTGGATCAAGACGTTT	CATWDGRDWIKTF	TRGV2	.	TRGJP2	21	-1	-1	21
10	1.606838705530739E-4	TGTGCCACCTGGGACGGGCGGGTTTATAAGAAACTCTTT	CATWDGRVYKKLF	TRGV2	.	TRGJ1	18	-1	-1	23
10	1.606838705530739E-4	TGTGCCACCTGGGACGGGCATGCATGGATCAAGACGTTT	CATWDGHAWIKTF	TRGV2	.	TRGJP2	18	-1	-1	24
10	1.606838705530739E-4	TGTGCCACCTGGGACGGGGAGGGTTATAAGAAACTCTTT	CATWDGEGYKKLF	TRGV2	.	TRGJ1	17	-1	-1	23
10	1.606838705530739E-4	TGTGCCACCTGGGACACCGTTTATTATAAGAAACTCTTT	CATWDTVYYKKLF	TRGV3	.	TRGJ1	15	-1	-1	20
10	1.606838705530739E-4	TGTGCCACCTGGGACAGCCAGGGTTATAAGAAACTCTTT	CATWDSQGYKKLF	TRGV3	.	TRGJ1	16	-1	-1	23
10	1.606838705530739E-4	TGTGCCACCTGGGACAGGCCTGGTTATAAGAAACTCTTT	CATWDRPGYKKLF	TRGV7	.	TRGJ1	21	-1	-1	23
10	1.606838705530739E-4	TGTGCCACCTGGGACAGGCCGGTTGGGAAGAAACTCTTT	CATWDRPVGKKLF	TRGV3	.	TRGJ1	22	-1	-1	27
10	1.606838705530739E-4	TGTGCCACCTGGGACAGGCCGGATCATAAGAAACTCTTT	CATWDRPDHKKLF	TRGV7	.	TRGJ1	19	-1	-1	22
10	1.606838705530739E-4	TGTGCCACCTGGGACAGGGATTATTATAAGAAACTCTTT	CATWDRDYYKKLF	TRGV7	.	TRGJ1	17	-1	-1	19
10	1.606838705530739E-4	TGTGCTGCGTGGCCCTTTTATTATAAGAAACTCTTT	CAAWPFYYKKLF	TRGV10	.	TRGJ1	11	-1	-1	17
10	1.606838705530739E-4	TGTGCTGCGTGGGATTCTGGTTGGTTCAAGATATTT	CAAWDSGWFKIF	TRGV10	.	TRGJP1	15	-1	-1	16
10	1.606838705530739E-4	TGTGCTGCGTGGGATTATTATTATAAGAAACTCTTT	CAAWDYYYKKLF	TRGV10	.	TRGJ1	16	-1	-1	16
10	1.606838705530739E-4	TGTGCTGCGTGGGATCCTTATTATAAGAAACTCTTT	CAAWDPYYKKLF	TRGV10	.	TRGJ1	14	-1	-1	17
10	1.606838705530739E-4	TGTGCTGCGTGGGAAGATTATTATAAGAAACTCTTT	CAAWEDYYKKLF	TRGV10	.	TRGJ1	13	-1	-1	16
10	1.606838705530739E-4	TGTGCCGTCAGAAAGGGGTTTTATAAGAAACTCTTT	CAVRKGFYKKLF	TRGV7	.	TRGJ1	5	-1	-1	20
10	1.606838705530739E-4	TGTGCCACCTGGGGGGTTATCTATAAGAAACTCTTT	CATWGVIYKKLF	TRGV7	.	TRGJ1	12	-1	-1	16
10	1.606838705530739E-4	TGTGCCACCTGGGATCACGGCCCTAAGAAACTCTTT	CATWDHGPKKLF	TRGV8	.	TRGJ1	21	-1	-1	23
10	1.606838705530739E-4	TGTGCCACCTGGGACCCCGGCGATAAGAAACTCTTT	CATWDPGDKKLF	TRGV3	.	TRGJ1	14	-1	-1	22
10	1.606838705530739E-4	TGTGCCACCTGGGACCGTTATTATAAGAAACTCTTT	CATWDRYYKKLF	TRGV2	.	TRGJ1	14	-1	-1	17
10	1.606838705530739E-4	TGTGCCACCTGGGACGGTGGGTATAAGAAACTCTTT	CATWDGGYKKLF	TRGV4	.	TRGJ1	16	-1	-1	21
10	1.606838705530739E-4	TGTGCCACCTGGGACGGGCTTTATAAGAAACTCTTT	CATWDGLYKKLF	TRGV2	.	TRGJ1	18	-1	-1	20
10	1.606838705530739E-4	TGTGCCACCTGGGACGGGCCTAATACGAAACTCTTT	CATWDGPNTKLF	TRGV2	.	TRGJ1	19	-1	-1	22
10	1.606838705530739E-4	TGTGCCACCTGGGACGATTATTATAAGAAACTCTTT	CATWDDYYKKLF	TRGV4	.	TRGJ1	13	-1	-1	16
10	1.606838705530739E-4	TGTGCCACCTGGGACGATAACACCAAGAAACTCTTT	CATWDDNTKKLF	TRGV2	.	TRGJ1	15	-1	-1	24
10	1.606838705530739E-4	TGTGCCACCTGGGACACTTATTATAAGAAACTCTTT	CATWDTYYKKLF	TRGV5	.	TRGJ1	15	-1	-1	17
10	1.606838705530739E-4	TGTGCCACCTGGGACAGCCGGGGCAAGGAACTCTTT	CATWDSRGKELF	TRGV3	.	TRGJ1	16	-1	-1	24
10	1.606838705530739E-4	TGTGCCACCTGGGACAGGTACCCTAAGAAACTCTTT	CATWDRYPKKLF	TRGV7	.	TRGJ1	17	-1	-1	23
10	1.606838705530739E-4	TGTGCCACCTGGGACAGGCGGGTAGAGAAACTCTTT	CATWDRRVEKLF	TRGV7	.	TRGJ1	18	-1	-1	25
10	1.606838705530739E-4	TGTGCTGCGTGTTCTTATTATAAGAAACTCTTT	CAACSYYKKLF	TRGV10	.	TRGJ1	10	-1	-1	14
10	1.606838705530739E-4	TGTGCCACCTGCCAGATTTATAAGAAACTCTTT	CATCQIYKKLF	TRGV2	.	TRGJ1	10	-1	-1	17
10	1.606838705530739E-4	TGTGCCACCTGGGTGGCGGTAGGGAAACTCTTT	CATWVAVGKLF	TRGV2	.	TRGJ1	12	-1	-1	23
10	1.606838705530739E-4	TGTGCCACCTGGGACGCCGATAAGAAACTCTTT	CATWDADKKLF	TRGV2	.	TRGJ1	15	-1	-1	19
10	1.606838705530739E-4	TGTGCCACCTGGGACGGTTTGAAGAAACTCTTT	CATWDGLKKLF	TRGV2	.	TRGJ1	16	-1	-1	21
10	1.606838705530739E-4	TGTGCCACCTGGGACGGTCCCCTTGTTCTCTTT	CATWDGPLVLF	TRGV4	.	TRGJ1	20	-1	-1	27
10	1.606838705530739E-4	TGTGCCACCTGGGACGGGCTTATGAAACTCTTT	CATWDGLMKLF	TRGV2	.	TRGJ1	18	-1	-1	20
10	1.606838705530739E-4	TGTGCCACCTGGGACGGGCTTAAGAAACTCTTT	CATWDGLKKLF	TRGV4	.	TRGJ1	18	-1	-1	20
10	1.606838705530739E-4	TGTGCCACCTGGGACGGAACTAAGAAACTCTTT	CATWDGTKKLF	TRGV2	.	TRGJ1	16	-1	-1	20
10	1.606838705530739E-4	TGTGCCACCTGGGACAGGCTCAAGAAACTCTTT	CATWDRLKKLF	TRGV7	.	TRGJ1	18	-1	-1	21
10	1.606838705530739E-4	TGTGCCACCCGTAGTGATTGGATCAAGACGTTT	CATRSDWIKTF	TRGV2	.	TRGJP2	8	-1	-1	10
10	1.606838705530739E-4	TGTGCTGCGTGTAATTGGATCAAGACGTTT	CAACNWIKTF	TRGV10	.	TRGJP2	10	-1	-1	10
10	1.606838705530739E-4	TGTGCCACCTTACATTCGAAGAAACTCTTT	CATLHSKKLF	TRGV3	.	TRGJ1	9	-1	-1	18
10	1.606838705530739E-4	TGTGCCACCTGGTTGTATAAGAAACTCTTT	CATWLYKKLF	TRGV8	.	TRGJ1	11	-1	-1	15
10	1.606838705530739E-4	TGTGCCACCTGGGACTGGGGGAAACTCTTT	CATWDWGKLF	TRGV2	.	TRGJ1	18	-1	-1	20
10	1.606838705530739E-4	TGTGCCACCTGGGACCGGGTGGAACTCTTT	CATWDRVELF	TRGV2	.	TRGJ1	18	-1	-1	22
10	1.606838705530739E-4	TGTGCCACCTGGGACAGGCTCCTACTCTTT	CATWDRLLLF	TRGV3	.	TRGJ1	18	-1	-1	23
10	1.606838705530739E-4	TGTGCCACCTGGGAAAGTGGGAAACTCTTT	CATWESGKLF	TRGV4	.	TRGJ1	13	-1	-1	20
10	1.606838705530739E-4	TGTGCCACCTGGGAAAGTAAGAAACTCTTT	CATWESKKLF	TRGV8	.	TRGJ1	16	-1	-1	17
10	1.606838705530739E-4	TGTCAGATTTATTATAAGAAACTCTTT	CQIYYKKLF	TRGV7	.	TRGJ1	2	-1	-1	5
10	1.606838705530739E-4	TGTGCCGCCAGAGAGCAGAAACTCTTT	CAAREQKLF	TRGV7	.	TRGJ1	8	-1	-1	16
10	1.606838705530739E-4	TGTGCCACTCAAATTAAGAAACTCTTT	CATQIKKLF	TRGV8	.	TRGJ1	7	-1	-1	14
10	1.606838705530739E-4	TGTGCCACCTGGGGCGAGAAACTCTTT	CATWGEKLF	TRGV8	.	TRGJ1	12	-1	-1	16
10	1.606838705530739E-4	TGTGCCACCTGGGACGGGCGACTCTTT	CATWDGRLF	TRGV4	.	TRGJ1	18	-1	-1	20
10	1.606838705530739E-4	TGTGCCACCCCCTGGGGGAAACTCTTT	CATPWGKLF	TRGV2	.	TRGJ1	8	-1	-1	17
10	1.606838705530739E-4	TGTGCCACATCTCATAAGAAACTCTTT	CATSHKKLF	TRGV8	.	TRGJ1	7	-1	-1	13
10	1.606838705530739E-4	TGTGCCACCACTAAGAAACTCTTT	CATTKKLF	TRGV8	.	TRGJ1	8	-1	-1	11
10	1.606838705530739E-4	TGTGCCCTCACCGGCCTCTTT	CALTGLF	TRGV8	.	TRGJ1	5	-1	-1	15
10	1.606838705530739E-4	TGTGCCACCCCACTCTTT	CATPLF	TRGV8	.	TRGJ1	8	-1	-1	11
10	1.606838705530739E-4	TGTGAAAAGAAACTCTTT	CEKKLF	TRGV2	.	TRGJ1	3	-1	-1	6
9	1.446154834977665E-4	TGTGCCACCTGGGTGAGAGGGGTATATAGTAGTGATTGGATCAAGACGTTT	CATWVRGVYSSDWIKTF	TRGV8	.	TRGJP2	12	-1	-1	22
9	1.446154834977665E-4	TGTGCTGCGTGGGATTCGTGGGATACCACTGGTTGGTTCAAGATATTT	CAAWDSWDTTGWFKIF	TRGV10	.	TRGJP1	18	-1	-1	22
9	1.446154834977665E-4	TGTGCTGCGTGGGATTGGGATTATTCCACTGGTTGGTTCAAGATATTT	CAAWDWDYSTGWFKIF	TRGV10	.	TRGJP1	15	-1	-1	21
9	1.446154834977665E-4	TGTGCCTTGTGGGAGGTCCACTATACCACTGGTTGGCTCAAGATATTT	CALWEVHYTTGWLKIF	TRGV9	.	TRGJP1	20	-1	-1	21
9	1.446154834977665E-4	TGTGCCACCTGGGACGCCTCCTTGGGTAGTGATTGGATCAAGACGTTT	CATWDASLGSDWIKTF	TRGV2	.	TRGJP2	15	-1	-1	25
9	1.446154834977665E-4	TGTGCCACCTGGGACGGGCCTGGTAGTAGTGATTGGATCAAGACGTTT	CATWDGPGSSDWIKTF	TRGV2	.	TRGJP2	19	-1	-1	23
9	1.446154834977665E-4	TGTGCCACCTGGGACGGGCCGGATAGTAGTGATTGGATCAAGACGTTT	CATWDGPDSSDWIKTF	TRGV2	.	TRGJP2	19	-1	-1	22
9	1.446154834977665E-4	TGTGCCACCTGGGACGGGACGCGGCTTTTTGCTTATAAGAAACTCTTT	CATWDGTRLFAYKKLF	TRGV2	.	TRGJ1	17	-1	-1	32
9	1.446154834977665E-4	TGTGCCACCTGGGACGAACCCCATAGTAGTGATTGGATCAAGACGTTT	CATWDEPHSSDWIKTF	TRGV2	.	TRGJP2	15	-1	-1	22
9	1.446154834977665E-4	TGTGCTGCGTGGGATTATCCGGGTGATTATTATAAGAAACTCTTT	CAAWDYPGDYYKKLF	TRGV10	.	TRGJ1	16	-1	-1	25
9	1.446154834977665E-4	TGTGCCACCTGGGATATTTCGCCGAATTATTATAAGAAACTCTTT	CATWDISPNYYKKLF	TRGV8	.	TRGJ1	15	-1	-1	22
9	1.446154834977665E-4	TGTGCCACCTGGGATAAAGGCCAGGGTGATTGGATCAAGACGTTT	CATWDKGQGDWIKTF	TRGV8	.	TRGJP2	15	-1	-1	25
9	1.446154834977665E-4	TGTGCCACCTGGGACGGCCCCTCTAGTGATTGGATCAAGACGTTT	CATWDGPSSDWIKTF	TRGV2	.	TRGJP2	20	-1	-1	23
9	1.446154834977665E-4	TGTGCCACCTGGGACGGCGAATCGGGTTATTATAAGAAACTCTTT	CATWDGESGYYKKLF	TRGV4	.	TRGJ1	16	-1	-1	26
9	1.446154834977665E-4	TGTGCCACCTGGGACGGGCTTAGAGGTTATTATAAGAAACTCTTT	CATWDGLRGYYKKLF	TRGV4	.	TRGJ1	18	-1	-1	26
9	1.446154834977665E-4	TGTGCCACCTGGGACGGGCACGGTAGTGATTGGATCAAGACGTTT	CATWDGHGSDWIKTF	TRGV2	.	TRGJP2	21	-1	-1	22
9	1.446154834977665E-4	TGTGCCACCTGGGACGGGGTAGGGAATTATTATAAGAAACTCTTT	CATWDGVGNYYKKLF	TRGV2	.	TRGJ1	17	-1	-1	23
9	1.446154834977665E-4	TGTGCCACCTGGGACGGGAGAGGGAGTGATTGGATCAAGACGTTT	CATWDGRGSDWIKTF	TRGV2	.	TRGJP2	17	-1	-1	24
9	1.446154834977665E-4	TGTGCCACCTGGGACGACCACCGGGGTGATTGGATCAAGACGTTT	CATWDDHRGDWIKTF	TRGV2	.	TRGJP2	15	-1	-1	25
9	1.446154834977665E-4	TGTGCCACCTGGGACGAGACATGGGTTTTTTGGAAGAAACTCTTT	CATWDETWVFWKKLF	TRGV4	.	TRGJ1	13	-1	-1	33
9	1.446154834977665E-4	TGTGCCACCTGGGACAGGCCGCGCAAAGATTATAAGAAACTCTTT	CATWDRPRKDYKKLF	TRGV7	.	TRGJ2	19	-1	-1	28
9	1.446154834977665E-4	TGTGCCACCTGGGACAGGCGAGTTGTTTATTATAAGAAACTCTTT	CATWDRRVVYYKKLF	TRGV3	.	TRGJ1	18	-1	-1	26
9	1.446154834977665E-4	TGTGCCACCCCAGATCTATATAGTAGTGATTGGATCAAGACGTTT	CATPDLYSSDWIKTF	TRGV2	.	TRGJP2	8	-1	-1	15
9	1.446154834977665E-4	TGTGCTGCGTGGGATTCTACCACTGGTTGGTTCAAGATATTT	CAAWDSTTGWFKIF	TRGV10	.	TRGJP1	15	-1	-1	17
9	1.446154834977665E-4	TGTGCTGCGTGGGATAACGCCACTGGTTGGTTCAAGATATTT	CAAWDNATGWFKIF	TRGV10	.	TRGJP1	18	-1	-1	19
9	1.446154834977665E-4	TGTGCCACCTCCACCTGGGACGGGCATTATAAGAAACTCTTT	CATSTWDGHYKKLF	TRGV4	.	TRGJ1	9	-1	-1	25
9	1.446154834977665E-4	TGTGCCACCTGGGGCGCTCCTGGGGGTTATAAGAAACTCTTT	CATWGAPGGYKKLF	TRGV5P	.	TRGJ1	14	-1	-1	26
9	1.446154834977665E-4	TGTGCCACCTGGGACCCCGGGGTTTATTATAAGAAACTCTTT	CATWDPGVYYKKLF	TRGV2	.	TRGJ1	14	-1	-1	23
9	1.446154834977665E-4	TGTGCCACCTGGGACGGCCCTGGGGGTTATAAGAAACTCTTT	CATWDGPGGYKKLF	TRGV2	.	TRGJ1	19	-1	-1	26
9	1.446154834977665E-4	TGTGCCACCTGGGACGGCCCATTCTATTATAAGAAACTCTTT	CATWDGPFYYKKLF	TRGV2	.	TRGJ1	19	-1	-1	24
9	1.446154834977665E-4	TGTGCCACCTGGGACGGGCTTAATGATTGGATCAAGACGTTT	CATWDGLNDWIKTF	TRGV2	.	TRGJP2	18	-1	-1	20
9	1.446154834977665E-4	TGTGCCACCTGGGACGGGCTGGGATATTATAAGAAACTCTTT	CATWDGLGYYKKLF	TRGV2	.	TRGJ1	18	-1	-1	24
9	1.446154834977665E-4	TGTGCCACCTGGGACGGGCTATGCGATTGGATCAAGACGTTT	CATWDGLCDWIKTF	TRGV2	.	TRGJP2	18	-1	-1	24
9	1.446154834977665E-4	TGTGCCACCTGGGACGGGCTAGGGAGTCGGATCAAGACGTTT	CATWDGLGSRIKTF	TRGV2	.	TRGJP2	18	-1	-1	28
9	1.446154834977665E-4	TGTGCCACCTGGGACGGGCCCAATTATTATAAGAAACTCTTT	CATWDGPNYYKKLF	TRGV2	.	TRGJ1	20	-1	-1	21
9	1.446154834977665E-4	TGTGCCACCTGGGACGGGCCAGGTGATTGGATCAAGACGTTT	CATWDGPGDWIKTF	TRGV2	.	TRGJP2	19	-1	-1	22
9	1.446154834977665E-4	TGTGCCACCTGGGACGGGCAACTCTATTATAAGAAACTCTTT	CATWDGQLYYKKLF	TRGV4	.	TRGJ1	18	-1	-1	24
9	1.446154834977665E-4	TGTGCCACCTGGGACGGACCTTCATGGTATAAGAAACTCTTT	CATWDGPSWYKKLF	TRGV2	.	TRGJ1	19	-1	-1	27
9	1.446154834977665E-4	TGTGCCACCTGGGACGGACCGGCTTATTATAAGAAACTCTTT	CATWDGPAYYKKLF	TRGV2	.	TRGJ1	19	-1	-1	23
9	1.446154834977665E-4	TGTGCCACCTGGGACAGGTTCCCCCTTTATAAGAAACTCTTT	CATWDRFPLYKKLF	TRGV7	.	TRGJ1	17	-1	-1	26
9	1.446154834977665E-4	TGTGCCACCTGGGACAGGCTCTTAGGCTATAAGAAACTCTTT	CATWDRLLGYKKLF	TRGV7	.	TRGJ1	18	-1	-1	27
9	1.446154834977665E-4	TGTGCCACCTGGGACAGATCTAGGATCCATAAGAAACTCTTT	CATWDRSRIHKKLF	TRGV3	.	TRGJ1	16	-1	-1	28
9	1.446154834977665E-4	TGTGCCACCTGGACCCCGGGCGTGGGACATAAGAAACTCTTT	CATWTPGVGHKKLF	TRGV2	.	TRGJ1	11	-1	-1	28
9	1.446154834977665E-4	TGTGCTGCGTGGGATTTGGGGTATTATAAGAAACTCTTT	CAAWDLGYYKKLF	TRGV10	.	TRGJ1	15	-1	-1	21
9	1.446154834977665E-4	TGTGCTGCGTGGGATGGGTACTATTATAAGAAACTCTTT	CAAWDGYYYKKLF	TRGV10	.	TRGJ1	14	-1	-1	21
9	1.446154834977665E-4	TGTGCTGCGTGGGATATCCCCTATTATAAGAAACTCTTT	CAAWDIPYYKKLF	TRGV10	.	TRGJ1	14	-1	-1	21
9	1.446154834977665E-4	TGTGCTGCGTGGGAGTTTCTATATTATAAGAAACTCTTT	CAAWEFLYYKKLF	TRGV10	.	TRGJ1	13	-1	-1	21
9	1.446154834977665E-4	TGTGCCTTGTGGGAGAGATTTTATTATAAGAAACTCTTT	CALWERFYYKKLF	TRGV9	.	TRGJ1	14	-1	-1	20
9	1.446154834977665E-4	TGTGCCACCTGGGACCCACTTTATTATAAGAAACTCTTT	CATWDPLYYKKLF	TRGV2	.	TRGJ1	14	-1	-1	20
9	1.446154834977665E-4	TGTGCCACCTGGGACGGTAGTGATTGGATCAAGACGTTT	CATWDGSDWIKTF	TRGV2	.	TRGJP2	16	-1	-1	16
9	1.446154834977665E-4	TGTGCCACCTGGGACGGCTCTTATTATAAGAAACTCTTT	CATWDGSYYKKLF	TRGV2	.	TRGJ1	16	-1	-1	20
9	1.446154834977665E-4	TGTGCCACCTGGGACGGGCTCCGTTATAAGAAACTCTTT	CATWDGLRYKKLF	TRGV2	.	TRGJ1	23	-1	-1	23
9	1.446154834977665E-4	TGTGCCACCTGGGACGGGCTGTATTATAAGAAACTCTTT	CATWDGLYYKKLF	TRGV2	.	TRGJ1	18	-1	-1	21
9	1.446154834977665E-4	TGTGCCACCTGGGACGGGCTACCCCCTGCCGGACTCTTT	CATWDGLPPAGLF	TRGV2	.	TRGJ1	18	-1	-1	32
9	1.446154834977665E-4	TGTGCCACCTGGGACGGGCCTAGTTATAAGAAACTCTTT	CATWDGPSYKKLF	TRGV2	.	TRGJ1	19	-1	-1	23
9	1.446154834977665E-4	TGTGCCACCTGGGACGGGCCTAATCCTAAGAAACTCTTT	CATWDGPNPKKLF	TRGV2	.	TRGJ1	19	-1	-1	26
9	1.446154834977665E-4	TGTGCCACCTGGGACGGGCATTATTATAAGAAACTCTTT	CATWDGHYYKKLF	TRGV2	.	TRGJ1	18	-1	-1	19
9	1.446154834977665E-4	TGTGCCACCTGGGACGATATATGGAATGGGAAACTCTTT	CATWDDIWNGKLF	TRGV2	.	TRGJ1	15	-1	-1	29
9	1.446154834977665E-4	TGTGCCACCTGGGACGAGAATTATTATAAGAAACTCTTT	CATWDENYYKKLF	TRGV3	.	TRGJ1	14	-1	-1	17
9	1.446154834977665E-4	TGTGCCACCTGGGACAGGTTTTATTATAAGAAACTCTTT	CATWDRFYYKKLF	TRGV3	.	TRGJ1	17	-1	-1	20
9	1.446154834977665E-4	TGTGCCACCTGGGACAGGCTTAGGTATAAGAAACTCTTT	CATWDRLRYKKLF	TRGV7	.	TRGJ1	18	-1	-1	24
9	1.446154834977665E-4	TGTGCCACCTGGGACAGGCCAATTTATAAGAAACTCTTT	CATWDRPIYKKLF	TRGV3	.	TRGJ1	19	-1	-1	23
9	1.446154834977665E-4	TGTGCCACCTGGGACAGGCGCGGTGTCGAGAAACTCTTT	CATWDRRGVEKLF	TRGV3	.	TRGJ1	18	-1	-1	28
9	1.446154834977665E-4	TGTGCCACCTGGGAGGCTTGTTATTATAAGAAACTCTTT	CATWEACYYKKLF	TRGV3	.	TRGJ1	13	-1	-1	20
9	1.446154834977665E-4	TGTGCCACCTGGAATAGTAGTGATTGGATCAAGACGTTT	CATWNSSDWIKTF	TRGV2	.	TRGJP2	11	-1	-1	13
9	1.446154834977665E-4	TGTGCTGCGTGGGATTACCATTATAAGAAACTCTTT	CAAWDYHYKKLF	TRGV10	.	TRGJ1	17	-1	-1	19
9	1.446154834977665E-4	TGTGCCTTGTCCCCCCTTTATTATAAGAAACTCTTT	CALSPLYYKKLF	TRGV9	.	TRGJ1	9	-1	-1	17
9	1.446154834977665E-4	TGTGCCACCTCTCGTAGTGATTGGATCAAGACGTTT	CATSRSDWIKTF	TRGV2	.	TRGJP2	9	-1	-1	13
9	1.446154834977665E-4	TGTGCCACCTGGGTTACTTATTATAAGAAACTCTTT	CATWVTYYKKLF	TRGV2	.	TRGJ1	12	-1	-1	17
9	1.446154834977665E-4	TGTGCCACCTGGGTTAATTATTATAAGAAACTCTTT	CATWVNYYKKLF	TRGV8	.	TRGJ1	15	-1	-1	15
9	1.446154834977665E-4	TGTGCCACCTGGGCCCTTTATTATAAGGAACTCTTT	CATWALYYKELF	TRGV2	.	TRGJ1	12	-1	-1	17
9	1.446154834977665E-4	TGTGCCACCTGGGCCAATTATTATAAGAAACTCTTT	CATWANYYKKLF	TRGV8	.	TRGJ1	12	-1	-1	15
9	1.446154834977665E-4	TGTGCCACCTGGGGTAATTATTATAAGAAACTCTTT	CATWGNYYKKLF	TRGV7	.	TRGJ1	12	-1	-1	15
9	1.446154834977665E-4	TGTGCCACCTGGGGAGAGTATTATAAGAAACTCTTT	CATWGEYYKKLF	TRGV7	.	TRGJ1	12	-1	-1	18
9	1.446154834977665E-4	TGTGCCACCTGGGATCTAGGCACGGAGAAACTCTTT	CATWDLGTEKLF	TRGV8	.	TRGJ1	14	-1	-1	25
9	1.446154834977665E-4	TGTGCCACCTGGGATAGTTATTATAAGAAACTCTTT	CATWDSYYKKLF	TRGV8	.	TRGJ1	16	-1	-1	17
9	1.446154834977665E-4	TGTGCCACCTGGGATAGTAGTTATAAGAAACTCTTT	CATWDSSYKKLF	TRGV8	.	TRGJ1	16	-1	-1	20
9	1.446154834977665E-4	TGTGCCACCTGGGACTGTTATTATAAGAAACTCTTT	CATWDCYYKKLF	TRGV2	.	TRGJ1	14	-1	-1	17
9	1.446154834977665E-4	TGTGCCACCTGGGACCCCGATTGGATCAAGACGTTT	CATWDPDWIKTF	TRGV2	.	TRGJP2	14	-1	-1	18
9	1.446154834977665E-4	TGTGCCACCTGGGACCGGAGCGATAAGAAACTCTTT	CATWDRSDKKLF	TRGV5	.	TRGJ1	17	-1	-1	22
9	1.446154834977665E-4	TGTGCCACCTGGGACGGTGATTATAAGAAACTCTTT	CATWDGDYKKLF	TRGV5	.	TRGJ1	14	-1	-1	19
9	1.446154834977665E-4	TGTGCCACCTGGGACGGGCCTTATAAGAAACTCTTT	CATWDGPYKKLF	TRGV2	.	TRGJ1	19	-1	-1	20
9	1.446154834977665E-4	TGTGCCACCTGGGACGGGCCCTCTTTATGTCTCTTT	CATWDGPSLCLF	TRGV2	.	TRGJ1	20	-1	-1	30
9	1.446154834977665E-4	TGTGCCACCTGGGACGGGCCCTGGGGGAAACTCTTT	CATWDGPWGKLF	TRGV2	.	TRGJ1	20	-1	-1	26
9	1.446154834977665E-4	TGTGCCACCTGGGACGGGCCGCATAAGAAACTCTTT	CATWDGPHKKLF	TRGV2	.	TRGJ1	19	-1	-1	22
9	1.446154834977665E-4	TGTGCCACCTGGGACGGACATTATAAGAAACTCTTT	CATWDGHYKKLF	TRGV2	.	TRGJ1	16	-1	-1	19
9	1.446154834977665E-4	TGTGCCACCTGGGACGAGCCCGCTTCGAAACTCTTT	CATWDEPASKLF	TRGV2	.	TRGJ1	21	-1	-1	26
9	1.446154834977665E-4	TGTGCCACCTGGGACAGGCCCATCAAGAAACTCTTT	CATWDRPIKKLF	TRGV3	.	TRGJ1	19	-1	-1	24
9	1.446154834977665E-4	TGTGCCACCTGGGACAGGCGGTATAAGAAACTCTTT	CATWDRRYKKLF	TRGV3	.	TRGJ1	18	-1	-1	21
9	1.446154834977665E-4	TGTGCCACCTGGGAGAGTGATTGGATCAAGACGTTT	CATWESDWIKTF	TRGV8	.	TRGJP2	16	-1	-1	15
9	1.446154834977665E-4	TGTGCCTTGTGGGAGGTGCATGAGAAACTCTTT	CALWEVHEKLF	TRGV9	.	TRGJ1	19	-1	-1	19
9	1.446154834977665E-4	TGTGCCCCCTGTAGTGATTGGATCAAGACGTTT	CAPCSDWIKTF	TRGV8	.	TRGJP2	10	-1	-1	10
9	1.446154834977665E-4	TGTGCCACCTGCGAATATTATAAGAAACTCTTT	CATCEYYKKLF	TRGV2	.	TRGJ1	13	-1	-1	11
9	1.446154834977665E-4	TGTGCCACCTGGGATAGTTGGTGGCGACTCTTT	CATWDSWWRLF	TRGV8	.	TRGJ1	16	-1	-1	26
9	1.446154834977665E-4	TGTGCCACCTGGGACCTTTATAAGAAACTCTTT	CATWDLYKKLF	TRGV3	.	TRGJ1	14	-1	-1	17
9	1.446154834977665E-4	TGTGCCACCTGGGACCAATATAAGAAACTCTTT	CATWDQYKKLF	TRGV4	.	TRGJ1	13	-1	-1	18
9	1.446154834977665E-4	TGTGCCACCTGGGACGTAGGTAGATCACTCTTT	CATWDVGRSLF	TRGV7	.	TRGJ1	14	-1	-1	26
9	1.446154834977665E-4	TGTGCCACCTGGGACGGTCTGGAGAAACTCTTT	CATWDGLEKLF	TRGV2	.	TRGJ1	16	-1	-1	22
9	1.446154834977665E-4	TGTGCCACCTGGGACGGGCCGAGGAAACTCTTT	CATWDGPRKLF	TRGV2	.	TRGJ1	19	-1	-1	23
9	1.446154834977665E-4	TGTGCCACCTGGGACGATTATAAGAAACTCTTT	CATWDDYKKLF	TRGV8	.	TRGJ1	13	-1	-1	16
9	1.446154834977665E-4	TGTGCCACCTGGGACGAAGGTAAGAAACTCTTT	CATWDEGKKLF	TRGV2	.	TRGJ1	15	-1	-1	20
9	1.446154834977665E-4	TGTGCCACCTGGGACAGCTATAAGAAACTCTTT	CATWDSYKKLF	TRGV5	.	TRGJ1	16	-1	-1	18
9	1.446154834977665E-4	TGTGCCACCTGGGACAGGCGGAGGAAACTCTTT	CATWDRRRKLF	TRGV7	.	TRGJ1	18	-1	-1	23
9	1.446154834977665E-4	TGTGCCACCTGGGACAGAAATAAGAAACTCTTT	CATWDRNKKLF	TRGV2	.	TRGJ1	14	-1	-1	19
9	1.446154834977665E-4	TGTGCCACCTGGGACAATTATAAGAAACTCTTT	CATWDNYKKLF	TRGV2	.	TRGJ1	14	-1	-1	16
9	1.446154834977665E-4	TGTGCCACCTGGGACAAAAGGGGGAAACTCTTT	CATWDKRGKLF	TRGV2	.	TRGJ1	14	-1	-1	23
9	1.446154834977665E-4	TGTGCCACCTGGGAGCATTATAAGAAACTCTTT	CATWEHYKKLF	TRGV4	.	TRGJ1	13	-1	-1	16
9	1.446154834977665E-4	TGTGCCACCTGGGAAGTATGTAAGAAACTCTTT	CATWEVCKKLF	TRGV2	.	TRGJ1	13	-1	-1	20
9	1.446154834977665E-4	TGTGCCAAACCAAGTTATTATAAGAAACTCTTT	CAKPSYYKKLF	TRGV2	.	TRGJ1	6	-1	-1	14
9	1.446154834977665E-4	TGTGCCTTGTGGGAGGGTAAGAAACTCTTT	CALWEGKKLF	TRGV9	.	TRGJ1	15	-1	-1	17
9	1.446154834977665E-4	TGTGCCCCCTCGCCCCCTAAGAAACTCTTT	CAPSPPKKLF	TRGV3	.	TRGJ1	9	-1	-1	17
9	1.446154834977665E-4	TGTGCCACCTGGGACCGTAAGAAACTCTTT	CATWDRKKLF	TRGV2	.	TRGJ1	14	-1	-1	17
9	1.446154834977665E-4	TGTGCCACCTGGGACGACCTCAAACTCTTT	CATWDDLKLF	TRGV2	.	TRGJ1	15	-1	-1	21
9	1.446154834977665E-4	TGTGCCACCCTAAGGCGGGGGAAACTCTTT	CATLRRGKLF	TRGV5	.	TRGJ1	8	-1	-1	20
9	1.446154834977665E-4	TGTGCCACCGGCCGTTATAAGAAACTCTTT	CATGRYKKLF	TRGV4	.	TRGJ1	8	-1	-1	14
9	1.446154834977665E-4	TGTGCCTCCTCATATAAGAAACTCTTT	CASSYKKLF	TRGV8	.	TRGJ1	9	-1	-1	12
9	1.446154834977665E-4	TGTGCCCCCGGCATTGAGAAACTCTTT	CAPGIEKLF	TRGV8	.	TRGJ1	8	-1	-1	16
9	1.446154834977665E-4	TGTGCCACCTGGGGTAAGAAACTCTTT	CATWGKKLF	TRGV5P	.	TRGJ1	13	-1	-1	14
9	1.446154834977665E-4	TGTGCCACCTGGGGGGGGAAACTCTTT	CATWGGKLF	TRGV8	.	TRGJ1	12	-1	-1	17
9	1.446154834977665E-4	TGTGCCACCTACGATAAGAAACTCTTT	CATYDKKLF	TRGV8	.	TRGJ1	15	-1	-1	13
9	1.446154834977665E-4	TGTGCCACCCCCTTCGGGAAACTCTTT	CATPFGKLF	TRGV7	.	TRGJ1	8	-1	-1	17
9	1.446154834977665E-4	TGTGCCGCCCTAAGGAAACTCTTT	CAALRKLF	TRGV2	.	TRGJ1	8	-1	-1	10
9	1.446154834977665E-4	TGTGCCGATTATAAGAAACTCTTT	CADYKKLF	TRGV8	.	TRGJ1	5	-1	-1	7
9	1.446154834977665E-4	TGTGCCACCTGGAAGAAACTCTTT	CATWKKLF	TRGV4	.	TRGJ1	11	-1	-1	12
9	1.446154834977665E-4	TGTGCTCGGCGGAAACTCTTT	CARRKLF	TRGV8	.	TRGJ1	4	-1	-1	11
9	1.446154834977665E-4	TGTGCCACCTGGAGTCTCTTT	CATWSLF	TRGV4	.	TRGJ1	11	-1	-1	15
8	1.285470964424591E-4	TGTGCCACCTGGGACAGGCCAAAAGGGGTATATAGTAGTGATTGGATCAAGACGTTT	CATWDRPKGVYSSDWIKTF	TRGV3	.	TRGJP2	19	-1	-1	28
8	1.285470964424591E-4	TGTGCCACCTGGGACGGGCCCAAAGATAGAGGTAGTGATTGGATCAAGACGTTT	CATWDGPKDRGSDWIKTF	TRGV2	.	TRGJP2	20	-1	-1	31
8	1.285470964424591E-4	TGTGCCACCTGGGACAGGCTATGTGCCGGGTTCGATTATTATAAGAAACTCTTT	CATWDRLCAGFDYYKKLF	TRGV5	.	TRGJ1	30	-1	-1	30
8	1.285470964424591E-4	TGTGCCACCTGGGACCGGAACCGTTATAGTAGTGATTGGATCAAGACGTTT	CATWDRNRYSSDWIKTF	TRGV2	.	TRGJP2	17	-1	-1	24
8	1.285470964424591E-4	TGTGCCACCTGGGACGGTTTCGAACGGAGTAGTGATTGGATCAAGACGTTT	CATWDGFERSSDWIKTF	TRGV2	.	TRGJP2	16	-1	-1	27
8	1.285470964424591E-4	TGTGCCACCTGGGACGGGCTAAGTGTTGGTAGTGATTGGATCAAGACGTTT	CATWDGLSVGSDWIKTF	TRGV2	.	TRGJP2	18	-1	-1	28
8	1.285470964424591E-4	TGTGCCACCTGGGACGGGCCTCTTGGTAGTAGTGATTGGATCAAGACGTTT	CATWDGPLGSSDWIKTF	TRGV2	.	TRGJP2	19	-1	-1	26
8	1.285470964424591E-4	TGTGCCACCTGGGACGGGCCGTATGGGCGTAGTGATTGGATCAAGACGTTT	CATWDGPYGRSDWIKTF	TRGV2	.	TRGJP2	19	-1	-1	28
8	1.285470964424591E-4	TGTGCCACCTGGGACGGGCCGGAGGTCGGAGGTGATTGGATCAAGACGTTT	CATWDGPEVGGDWIKTF	TRGV2	.	TRGJP2	19	-1	-1	31
8	1.285470964424591E-4	TGTGCCACCTGGGACGAAAGGGGATATAGTAGTGATTGGATCAAGACGTTT	CATWDERGYSSDWIKTF	TRGV2	.	TRGJP2	15	-1	-1	23
8	1.285470964424591E-4	TGTGCCACCTGGGACAGGCGGTACCCCAACGGAGATTGGATCAAGACGTTT	CATWDRRYPNGDWIKTF	TRGV3	.	TRGJP2	18	-1	-1	33
8	1.285470964424591E-4	TGTGCCACCTGGCCTCATCATATCACAAGATATTATAAGAAACTCTTT	CATWPHHITRYYKKLF	TRGV2	.	TRGJ1	11	-1	-1	30
8	1.285470964424591E-4	TGTGCCACCTGGGACGGGCGGGGAATTGAAAATTATAAGAAACTCTTT	CATWDGRGIENYKKLF	TRGV2	.	TRGJ1	18	-1	-1	23
8	1.285470964424591E-4	TGTGCCACCTGGGACGGGGGTCGGCCCCCTTTGGGTAAGAAACTCTTT	CATWDGGRPPLGKKLF	TRGV2	.	TRGJ1	17	-1	-1	35
8	1.285470964424591E-4	TGTGCCACCTGGGACAGGCCGGCGGAAAGTTATTATAAGAAACTCTTT	CATWDRPAESYYKKLF	TRGV3	.	TRGJ1	19	-1	-1	29
8	1.285470964424591E-4	TGTGCCACCTGGGACAGGCGGGACTGTTTTGTTTCTGAGAAACTCTTT	CATWDRRDCFVSEKLF	TRGV7	.	TRGJ1	18	-1	-1	37
8	1.285470964424591E-4	TGTGCCACCTGGGGTATATTTGCGGGGGATTGGATCAAGACGTTT	CATWGIFAGDWIKTF	TRGV2	.	TRGJP2	12	-1	-1	27
8	1.285470964424591E-4	TGTGCCACCTGGGACCCGTATAGTAGTGATTGGATCAAGACGTTT	CATWDPYSSDWIKTF	TRGV2	.	TRGJP2	14	-1	-1	18
8	1.285470964424591E-4	TGTGCCACCTGGGACGCGTTTAGTAGTGATTGGATCAAGACGTTT	CATWDAFSSDWIKTF	TRGV2	.	TRGJP2	15	-1	-1	20
8	1.285470964424591E-4	TGTGCCACCTGGGACGGGTATATTAGTGATTGGATCAAGACGTTT	CATWDGYISDWIKTF	TRGV2	.	TRGJP2	17	-1	-1	18
8	1.285470964424591E-4	TGTGCCACCTGGGACGGGCCTAGAGGAGGGGCTAAGAAACTCTTT	CATWDGPRGGAKKLF	TRGV2	.	TRGJ1	19	-1	-1	32
8	1.285470964424591E-4	TGTGCCACCTGGGACGGGCCCTATGACTATTATAAGAAACTCTTT	CATWDGPYDYYKKLF	TRGV2	.	TRGJ1	20	-1	-1	27
8	1.285470964424591E-4	TGTGCCACCTGGGACGGGCCGTACAGTTATTATAAGAAACTCTTT	CATWDGPYSYYKKLF	TRGV2	.	TRGJ1	19	-1	-1	26
8	1.285470964424591E-4	TGTGCCACCTGGGACGGGCCGCTCGGGCATTATAAGAAACTCTTT	CATWDGPLGHYKKLF	TRGV2	.	TRGJ1	19	-1	-1	28
8	1.285470964424591E-4	TGTGCCACCTGGGACGGGCCAAGTAGTGATTGGATCAAGACGTTT	CATWDGPSSDWIKTF	TRGV2	.	TRGJP2	19	-1	-1	21
8	1.285470964424591E-4	TGTGCCACCTGGGACGGGCGCGCGGGAGGTAGGATCAAGACGTTT	CATWDGRAGGRIKTF	TRGV2	.	TRGJP2	21	-1	-1	31
8	1.285470964424591E-4	TGTGCCACCTGGGACGGGCGGTCCAGTGATTGGATCAAGACGTTT	CATWDGRSSDWIKTF	TRGV2	.	TRGJP2	18	-1	-1	24
8	1.285470964424591E-4	TGTGCCACCTGGGACGGGGGAGCTAGTGATTGGATCAAGACGTTT	CATWDGGASDWIKTF	TRGV2	.	TRGJP2	17	-1	-1	23
8	1.285470964424591E-4	TGTGCCACCTGGGACGACCTCGCGAATTATTATAAGAAACTCTTT	CATWDDLANYYKKLF	TRGV2	.	TRGJ1	15	-1	-1	22
8	1.285470964424591E-4	TGTGCCACCTGGGACGAAACCACGAATTATTATAAGAAACTCTTT	CATWDETTNYYKKLF	TRGV2	.	TRGJ1	15	-1	-1	22
8	1.285470964424591E-4	TGTGCCACCTGGGACAGACCCCAATTTTATTATAAGAAACTCTTT	CATWDRPQFYYKKLF	TRGV2	.	TRGJ1	20	-1	-1	26
8	1.285470964424591E-4	TGTGCCACCTGGGAACCCCTAAGTAGTGATTGGATCAAGACGTTT	CATWEPLSSDWIKTF	TRGV2	.	TRGJP2	13	-1	-1	21
8	1.285470964424591E-4	TGTGCTCCCGGGCGGAATACCACTGGTTGGTTCAAGATATTT	CAPGRNTTGWFKIF	TRGV10	.	TRGJP1	5	-1	-1	16
8	1.285470964424591E-4	TGTGCTGCGTGGGTTATACTCGATTATTATAAGAAACTCTTT	CAAWVILDYYKKLF	TRGV10	.	TRGJ1	15	-1	-1	19
8	1.285470964424591E-4	TGTGCTGCGTGGGATTGGTCAAAATATTATAAGAAACTCTTT	CAAWDWSKYYKKLF	TRGV10	.	TRGJ1	15	-1	-1	18
8	1.285470964424591E-4	TGTGCTGCGTGGGATAGGAATTCTGGTTGGTTCAAGATATTT	CAAWDRNSGWFKIF	TRGV10	.	TRGJP1	14	-1	-1	22
8	1.285470964424591E-4	TGTGCCACCTTGGGGAGGGTGGGTGATTGGATCAAGACGTTT	CATLGRVGDWIKTF	TRGV8	.	TRGJP2	13	-1	-1	22
8	1.285470964424591E-4	TGTGCCACCTGGGGGGATAGTAGTGATTGGATCAAGACGTTT	CATWGDSSDWIKTF	TRGV2	.	TRGJP2	12	-1	-1	16
8	1.285470964424591E-4	TGTGCCACCTGGGATAAAAGTAGTGATTGGATCAAGACGTTT	CATWDKSSDWIKTF	TRGV8	.	TRGJP2	15	-1	-1	18
8	1.285470964424591E-4	TGTGCCACCTGGGACTTGGGAGATTATTATAAGAAACTCTTT	CATWDLGDYYKKLF	TRGV2	.	TRGJ1	14	-1	-1	22
8	1.285470964424591E-4	TGTGCCACCTGGGACTCCTCGAATTATTATAAGAAACTCTTT	CATWDSSNYYKKLF	TRGV4	.	TRGJ1	13	-1	-1	18
8	1.285470964424591E-4	TGTGCCACCTGGGACTATAAGCATTATTATAAGAAACTCTTT	CATWDYKHYYKKLF	TRGV2	.	TRGJ1	14	-1	-1	22
8	1.285470964424591E-4	TGTGCCACCTGGGACGTGCCGAATTATTATAAGAAACTCTTT	CATWDVPNYYKKLF	TRGV2	.	TRGJ1	19	-1	-1	19
8	1.285470964424591E-4	TGTGCCACCTGGGACGTGGATAGTGATTGGATCAAGACGTTT	CATWDVDSDWIKTF	TRGV4	.	TRGJP2	13	-1	-1	20
8	1.285470964424591E-4	TGTGCCACCTGGGACGGTTGTAGTGATTGGATCAAGACGTTT	CATWDGCSDWIKTF	TRGV2	.	TRGJP2	16	-1	-1	19
8	1.285470964424591E-4	TGTGCCACCTGGGACGGTCATAGTGATTGGATCAAGACGTTT	CATWDGHSDWIKTF	TRGV2	.	TRGJP2	16	-1	-1	20
8	1.285470964424591E-4	TGTGCCACCTGGGACGGTGCAAATTATTATAAGAAACTCTTT	CATWDGANYYKKLF	TRGV2	.	TRGJ1	16	-1	-1	21
8	1.285470964424591E-4	TGTGCCACCTGGGACGGTGGTACTGATTGGATCAAGACGTTT	CATWDGGTDWIKTF	TRGV2	.	TRGJP2	16	-1	-1	19
8	1.285470964424591E-4	TGTGCCACCTGGGACGGCCCGGGGGGTTATAAGAAACTCTTT	CATWDGPGGYKKLF	TRGV2	.	TRGJ1	20	-1	-1	26
8	1.285470964424591E-4	TGTGCCACCTGGGACGGGCCTCGAGATTGGATCAAGACGTTT	CATWDGPRDWIKTF	TRGV2	.	TRGJP2	19	-1	-1	24
8	1.285470964424591E-4	TGTGCCACCTGGGACGGGCCCCCGTATTATAAGAAACTCTTT	CATWDGPPYYKKLF	TRGV2	.	TRGJ1	20	-1	-1	24
8	1.285470964424591E-4	TGTGCCACCTGGGACGGGCCGGTGTTGTATAAGAAACTCTTT	CATWDGPVLYKKLF	TRGV2	.	TRGJ1	22	-1	-1	27
8	1.285470964424591E-4	TGTGCCACCTGGGACGGGCGGGGCTATTATAAGAAACTCTTT	CATWDGRGYYKKLF	TRGV2	.	TRGJ1	18	-1	-1	24
8	1.285470964424591E-4	TGTGCCACCTGGGACGGGCGGGAATGGGATAAGAAACTCTTT	CATWDGREWDKKLF	TRGV2	.	TRGJ1	18	-1	-1	28
8	1.285470964424591E-4	TGTGCCACCTGGGACGGGCGGAGTGATTGGATCAAGACGTTT	CATWDGRSDWIKTF	TRGV2	.	TRGJP2	18	-1	-1	21
8	1.285470964424591E-4	TGTGCCACCTGGGACGGACGTAGTGATTGGATCAAGACGTTT	CATWDGRSDWIKTF	TRGV2	.	TRGJP2	16	-1	-1	19
8	1.285470964424591E-4	TGTGCCACCTGGGACGGAGGGGCTTATTATAAGAAACTCTTT	CATWDGGAYYKKLF	TRGV2	.	TRGJ1	16	-1	-1	23
8	1.285470964424591E-4	TGTGCCACCTGGGACAGCCTAGATTATTATAAGAAACTCTTT	CATWDSLDYYKKLF	TRGV7	.	TRGJ1	19	-1	-1	22
8	1.285470964424591E-4	TGTGCCACCTGGGACAGGCTTTCAGATTATAAGAAACTCTTT	CATWDRLSDYKKLF	TRGV5	.	TRGJ1	18	-1	-1	25
8	1.285470964424591E-4	TGTGCCACCTGGGACAGGCTTACGGGTATGGGGAAACTCTTT	CATWDRLTGMGKLF	TRGV5	.	TRGJ1	18	-1	-1	32
8	1.285470964424591E-4	TGTGCCACCTGGGACAGGCGTCGAAATTATAAGAAACTCTTT	CATWDRRRNYKKLF	TRGV3	.	TRGJ1	18	-1	-1	20
8	1.285470964424591E-4	TGTGCCACCTGGGACAGGCGCCCCGATTATAAGAAACTCTTT	CATWDRRPDYKKLF	TRGV3	.	TRGJ1	18	-1	-1	25
8	1.285470964424591E-4	TGTGCCACCTGGGACAGGCGGCAGGGTTATAAGAAACTCTTT	CATWDRRQGYKKLF	TRGV7	.	TRGJ1	18	-1	-1	26
8	1.285470964424591E-4	TGTGCCACCTGGGACAGGCAATGGGATTGGATCAAGACGTTT	CATWDRQWDWIKTF	TRGV3	.	TRGJP2	18	-1	-1	24
8	1.285470964424591E-4	TGTGCCACCTGGGACAGGGTAGGTTATTATAAGAAACTCTTT	CATWDRVGYYKKLF	TRGV3	.	TRGJ1	17	-1	-1	23
8	1.285470964424591E-4	TGTGCCACCTGGGACAGGAGGGGTTATTATAAGAAACTCTTT	CATWDRRGYYKKLF	TRGV7	.	TRGJ1	17	-1	-1	23
8	1.285470964424591E-4	TGTGCCACCTGGGAGGAAATCAATTATTATAAGAAACTCTTT	CATWEEINYYKKLF	TRGV4	.	TRGJ1	13	-1	-1	21
8	1.285470964424591E-4	TGTGCTGCGTGGGGAACGGGGTATTATAAGAAACTCTTT	CAAWGTGYYKKLF	TRGV10	.	TRGJ1	12	-1	-1	21
8	1.285470964424591E-4	TGTGCTGCGTGGGATTATACTTATTATAAGAAACTCTTT	CAAWDYTYYKKLF	TRGV10	.	TRGJ1	16	-1	-1	20
8	1.285470964424591E-4	TGTGCTGCGTGGGATTATAACTATTATAAGAAACTCTTT	CAAWDYNYYKKLF	TRGV10	.	TRGJ1	16	-1	-1	18
8	1.285470964424591E-4	TGTGCTGCGTGGGATCTGAATTATTATAAGAAACTCTTT	CAAWDLNYYKKLF	TRGV10	.	TRGJ1	14	-1	-1	17
8	1.285470964424591E-4	TGTGCTGCGTGGGATAGGGATTATTATAAGAAACTCTTT	CAAWDRDYYKKLF	TRGV10	.	TRGJ1	14	-1	-1	19
8	1.285470964424591E-4	TGTGCCACCTCGCCTCCAACTGGTTGGTTCAAGATATTT	CATSPPTGWFKIF	TRGV2	.	TRGJP1	9	-1	-1	18
8	1.285470964424591E-4	TGTGCCACCTGGGGCGAACCTAGGGGTAAGAAACTCTTT	CATWGEPRGKKLF	TRGV5P	.	TRGJ1	14	-1	-1	26
8	1.285470964424591E-4	TGTGCCACCTGGGATTTCGTGGATTATAAGAAACTCTTT	CATWDFVDYKKLF	TRGV3	.	TRGJ1	13	-1	-1	22
8	1.285470964424591E-4	TGTGCCACCTGGGATAGTATTGGTTGGATCAAGACGTTT	CATWDSIGWIKTF	TRGV8	.	TRGJP2	16	-1	-1	13
8	1.285470964424591E-4	TGTGCCACCTGGGACTCGGGATATTATAAGAAACTCTTT	CATWDSGYYKKLF	TRGV7	.	TRGJ1	14	-1	-1	21
8	1.285470964424591E-4	TGTGCCACCTGGGACTGTGGGTATTATAAGAAACTCTTT	CATWDCGYYKKLF	TRGV2	.	TRGJ1	14	-1	-1	21
8	1.285470964424591E-4	TGTGCCACCTGGGACTGTAGTGATTGGATCAAGACGTTT	CATWDCSDWIKTF	TRGV2	.	TRGJP2	14	-1	-1	16
8	1.285470964424591E-4	TGTGCCACCTGGGACCAGAATTATTATAAGAAACTCTTT	CATWDQNYYKKLF	TRGV3	.	TRGJ1	14	-1	-1	17
8	1.285470964424591E-4	TGTGCCACCTGGGACGCGTATTATTATAAGAAACTCTTT	CATWDAYYYKKLF	TRGV2	.	TRGJ1	15	-1	-1	16
8	1.285470964424591E-4	TGTGCCACCTGGGACGGTGCTTATTATAAGAAACTCTTT	CATWDGAYYKKLF	TRGV2	.	TRGJ1	16	-1	-1	20
8	1.285470964424591E-4	TGTGCCACCTGGGACGGGCCTCTGGGTAAGAAACTCTTT	CATWDGPLGKKLF	TRGV2	.	TRGJ1	19	-1	-1	26
8	1.285470964424591E-4	TGTGCCACCTGGGACGGGCGGTTTTATAAGAAACTCTTT	CATWDGRFYKKLF	TRGV2	.	TRGJ1	18	-1	-1	23
8	1.285470964424591E-4	TGTGCCACCTGGGACGGGCGAGATTATAAGAAACTCTTT	CATWDGRDYKKLF	TRGV2	.	TRGJ1	18	-1	-1	22
8	1.285470964424591E-4	TGTGCCACCTGGGACGGACGTGGTTATAAGAAACTCTTT	CATWDGRGYKKLF	TRGV4	.	TRGJ1	16	-1	-1	23
8	1.285470964424591E-4	TGTGCCACCTGGGACGGACGGCATGGGAAGAAACTCTTT	CATWDGRHGKKLF	TRGV2	.	TRGJ1	16	-1	-1	27
8	1.285470964424591E-4	TGTGCCACCTGGGACATGTTTTATTATAAGAAACTCTTT	CATWDMFYYKKLF	TRGV7	.	TRGJ1	15	-1	-1	20
8	1.285470964424591E-4	TGTGCCACCTGGGACAGGCTGGCTTATAAGAAACTCTTT	CATWDRLAYKKLF	TRGV3	.	TRGJ1	18	-1	-1	23
8	1.285470964424591E-4	TGTGCCACCTGGGACAGGCCCGTTTATAAGAAACTCTTT	CATWDRPVYKKLF	TRGV5	.	TRGJ1	22	-1	-1	23
8	1.285470964424591E-4	TGTGCCACCTGGGACAGGCCGGTGCATAAGAAACTCTTT	CATWDRPVHKKLF	TRGV3	.	TRGJ1	22	-1	-1	25
8	1.285470964424591E-4	TGTGCCACCTGGGACAGGCAGAATTATAAGAAACTCTTT	CATWDRQNYKKLF	TRGV3	.	TRGJ1	18	-1	-1	22
8	1.285470964424591E-4	TGTGCCACCTGGGACAGGGGGTGTTATAAGAAACTCTTT	CATWDRGCYKKLF	TRGV7	.	TRGJ1	17	-1	-1	23
8	1.285470964424591E-4	TGTGCCACCTGGGACAGATATTATTATAAGAAACTCTTT	CATWDRYYYKKLF	TRGV7	.	TRGJ1	16	-1	-1	19
8	1.285470964424591E-4	TGTGCCACCTGGGACAGAAATTATTATAAGAAACTCTTT	CATWDRNYYKKLF	TRGV3	.	TRGJ1	16	-1	-1	18
8	1.285470964424591E-4	TGTGCCACCTACGATAGTAGTGATTGGATCAAGACGTTT	CATYDSSDWIKTF	TRGV8	.	TRGJP2	16	-1	-1	13
8	1.285470964424591E-4	TGTGCTGCGTGGGATTCTTTTGGGTTCAAGATATTT	CAAWDSFGFKIF	TRGV10	.	TRGJP1	15	-1	-1	22
8	1.285470964424591E-4	TGTGCCTTGTGGGAGGTGATGGGGAAGAAACTCTTT	CALWEVMGKKLF	TRGV9	.	TRGJ1	17	-1	-1	24
8	1.285470964424591E-4	TGTGCCACCTGGGCCCGGGGTTTGAAGAAACTCTTT	CATWARGLKKLF	TRGV5	.	TRGJ1	12	-1	-1	24
8	1.285470964424591E-4	TGTGCCACCTGGGATCTGGATTATAAGAAACTCTTT	CATWDLDYKKLF	TRGV3	.	TRGJ1	13	-1	-1	19
8	1.285470964424591E-4	TGTGCCACCTGGGACTTTTATTATAAGAAACTCTTT	CATWDFYYKKLF	TRGV5	.	TRGJ1	14	-1	-1	17
8	1.285470964424591E-4	TGTGCCACCTGGGACTTATATTATAAGAAACTCTTT	CATWDLYYKKLF	TRGV8	.	TRGJ1	13	-1	-1	18
8	1.285470964424591E-4	TGTGCCACCTGGGACTATTATTATAAGAAACTCTTT	CATWDYYYKKLF	TRGV8	.	TRGJ1	13	-1	-1	16
8	1.285470964424591E-4	TGTGCCACCTGGGACGTCGATTATAAGAAACTCTTT	CATWDVDYKKLF	TRGV3	.	TRGJ1	14	-1	-1	19
8	1.285470964424591E-4	TGTGCCACCTGGGACGTAGTTTATAAGAAACTCTTT	CATWDVVYKKLF	TRGV2	.	TRGJ1	15	-1	-1	20
8	1.285470964424591E-4	TGTGCCACCTGGGACGGGCTCTATAAGAAACTCTTT	CATWDGLYKKLF	TRGV2	.	TRGJ1	18	-1	-1	21
8	1.285470964424591E-4	TGTGCCACCTGGGACGGGCTGGGAGAGAAACTCTTT	CATWDGLGEKLF	TRGV2	.	TRGJ1	18	-1	-1	25
8	1.285470964424591E-4	TGTGCCACCTGGGACGGGCTAGCGGGGAAACTCTTT	CATWDGLAGKLF	TRGV2	.	TRGJ1	18	-1	-1	26
8	1.285470964424591E-4	TGTGCCACCTGGGACGGGCCTGGGCTTGAACTCTTT	CATWDGPGLELF	TRGV2	.	TRGJ1	19	-1	-1	28
8	1.285470964424591E-4	TGTGCCACCTGGGACGGGCAAGACGGGAAACTCTTT	CATWDGQDGKLF	TRGV2	.	TRGJ1	18	-1	-1	26
8	1.285470964424591E-4	TGTGCCACCTGGGACGGGGGTTATAAGAAACTCTTT	CATWDGGYKKLF	TRGV2	.	TRGJ1	17	-1	-1	20
8	1.285470964424591E-4	TGTGCCACCTGGGACGGGAGTATAGAGAAACTCTTT	CATWDGSIEKLF	TRGV2	.	TRGJ1	17	-1	-1	20
8	1.285470964424591E-4	TGTGCCACCTGGGACGGGAATTGGATCAAGACGTTT	CATWDGNWIKTF	TRGV2	.	TRGJP2	17	-1	-1	19
8	1.285470964424591E-4	TGTGCCACCTGGGACGGATTATTATGGAAACTCTTT	CATWDGLLWKLF	TRGV7	.	TRGJ1	14	-1	-1	14
8	1.285470964424591E-4	TGTGCCACCTGGGACAGCGAGGGGATCAAGACGTTT	CATWDSEGIKTF	TRGV7	.	TRGJP2	16	-1	-1	22
8	1.285470964424591E-4	TGTGCCACCTGGGACAGCGAGATGGGGAAACTCTTT	CATWDSEMGKLF	TRGV8	.	TRGJ1	16	-1	-1	26
8	1.285470964424591E-4	TGTGCCACCTGGGACAGGCTTCATAAGAAACTCTTT	CATWDRLHKKLF	TRGV3	.	TRGJ1	18	-1	-1	22
8	1.285470964424591E-4	TGTGCCACCTGGGACAGGCGCGAGAAGAAACTCTTT	CATWDRREKKLF	TRGV7	.	TRGJ1	18	-1	-1	24
8	1.285470964424591E-4	TGTGCCACCTGGGACAAGAATTATAAGAAACTCTTT	CATWDKNYKKLF	TRGV8	.	TRGJ1	13	-1	-1	19
8	1.285470964424591E-4	TGTGCCACCTGGGAGGCTTATTATAAGAAACTCTTT	CATWEAYYKKLF	TRGV8	.	TRGJ1	13	-1	-1	17
8	1.285470964424591E-4	TGTGCCACCTGGGAGGGAGGGTATAAGAAACTCTTT	CATWEGGYKKLF	TRGV3	.	TRGJ1	13	-1	-1	21
8	1.285470964424591E-4	TGTGCCACCTGGGAGGATTATTATAAGAAACTCTTT	CATWEDYYKKLF	TRGV2	.	TRGJ1	13	-1	-1	16
8	1.285470964424591E-4	TGTGCCACCTGGGAAGGATCCTATAAGAAACTCTTT	CATWEGSYKKLF	TRGV2	.	TRGJ1	16	-1	-1	21
8	1.285470964424591E-4	TGTGCCACCAGGAGTAGTGATTGGATCAAGACGTTT	CATRSSDWIKTF	TRGV2	.	TRGJP2	11	-1	-1	12
8	1.285470964424591E-4	TGTGCTGCGTGGGATTGTAGGAAGAAACTCTTT	CAAWDCRKKLF	TRGV10	.	TRGJ1	15	-1	-1	21
8	1.285470964424591E-4	TGTGCCACCTCTCTCACTTTTAAGAAACTCTTT	CATSLTFKKLF	TRGV2	.	TRGJ1	9	-1	-1	17
8	1.285470964424591E-4	TGTGCCACCTGGCTTTATTATAAGAAACTCTTT	CATWLYYKKLF	TRGV2	.	TRGJ1	11	-1	-1	14
8	1.285470964424591E-4	TGTGCCACCTGGGTTAGGTATAAGAAACTCTTT	CATWVRYKKLF	TRGV8	.	TRGJ1	17	-1	-1	18
8	1.285470964424591E-4	TGTGCCACCTGGGCTTATTATAAGAAACTCTTT	CATWAYYKKLF	TRGV5	.	TRGJ2	12	-1	-1	14
8	1.285470964424591E-4	TGTGCCACCTGGGGGTTTAATAAGAAACTCTTT	CATWGFNKKLF	TRGV3	.	TRGJ1	12	-1	-1	19
8	1.285470964424591E-4	TGTGCCACCTGGGGACGAGGGGAGAAACTCTTT	CATWGRGEKLF	TRGV3	.	TRGJ1	19	-1	-1	22
8	1.285470964424591E-4	TGTGCCACCTGGGATAGAAGGGGGAAACTCTTT	CATWDRRGKLF	TRGV8	.	TRGJ1	16	-1	-1	23
8	1.285470964424591E-4	TGTGCCACCTGGGATAATTATAAGAAACTCTTT	CATWDNYKKLF	TRGV8	.	TRGJ1	15	-1	-1	13
8	1.285470964424591E-4	TGTGCCACCTGGGATAAGATTGGGAAACTCTTT	CATWDKIGKLF	TRGV8	.	TRGJ1	15	-1	-1	23
8	1.285470964424591E-4	TGTGCCACCTGGGACGGCCATAAGAAACTCTTT	CATWDGHKKLF	TRGV2	.	TRGJ1	16	-1	-1	19
8	1.285470964424591E-4	TGTGCCACCTGGGACGGGTTTGGGAAACTCTTT	CATWDGFGKLF	TRGV2	.	TRGJ1	17	-1	-1	23
8	1.285470964424591E-4	TGTGCCACCTGGGACGGGTATAAGAAACTCTTT	CATWDGYKKLF	TRGV2	.	TRGJ1	17	-1	-1	18
8	1.285470964424591E-4	TGTGCCACCTGGGACAGGCGGAAGAAACTCTTT	CATWDRRKKLF	TRGV3	.	TRGJ1	18	-1	-1	21
8	1.285470964424591E-4	TGTGCCACCTGGGACAAAGGGAAGAAACTCTTT	CATWDKGKKLF	TRGV3	.	TRGJ1	15	-1	-1	21
8	1.285470964424591E-4	TGTGCCACCTGGACGAAGGGGAAGAAACTCTTT	CATWTKGKKLF	TRGV8	.	TRGJ1	11	-1	-1	21
8	1.285470964424591E-4	TGTGCCACCTGGACACTTCGCCAGAAACTCTTT	CATWTLRQKLF	TRGV5	.	TRGJ1	14	-1	-1	22
8	1.285470964424591E-4	TGTGCCACCCACTCTTCTTATAAGAAACTCTTT	CATHSSYKKLF	TRGV3	.	TRGJ1	8	-1	-1	14
8	1.285470964424591E-4	TGTGCCACCGGCTCTGATTGGATCAAGACGTTT	CATGSDWIKTF	TRGV2	.	TRGJP2	8	-1	-1	14
8	1.285470964424591E-4	TGTGCCACCACTCCACCTAATAGGAAACTCTTT	CATTPPNRKLF	TRGV8	.	TRGJ1	8	-1	-1	19
8	1.285470964424591E-4	TGTGCCACCAAACGTGATTGGATCAAGACGTTT	CATKRDWIKTF	TRGV2	.	TRGJP2	8	-1	-1	13
8	1.285470964424591E-4	TGTGTCGGTAGTGATTGGATCAAGACGTTT	CVGSDWIKTF	TRGV2	.	TRGJP2	3	-1	-1	7
8	1.285470964424591E-4	TGTGCCACCTGGGTGAGGATAAAACTCTTT	CATWVRIKLF	TRGV3	.	TRGJ1	12	-1	-1	21
8	1.285470964424591E-4	TGTGCCACCTGGGGTCGTAAGAAACTCTTT	CATWGRKKLF	TRGV8	.	TRGJ1	12	-1	-1	17
8	1.285470964424591E-4	TGTGCCACCTGGGACCCGGAGAAACTCTTT	CATWDPEKLF	TRGV7	.	TRGJ1	14	-1	-1	19
8	1.285470964424591E-4	TGTGCCACCTGGGACGTTGAGAAACTCTTT	CATWDVEKLF	TRGV2	.	TRGJ1	15	-1	-1	19
8	1.285470964424591E-4	TGTGCCACCTGGGAGAGTAAGAAACTCTTT	CATWESKKLF	TRGV8	.	TRGJ1	16	-1	-1	17
8	1.285470964424591E-4	TGTGCCACCTGGACTTATAAGAAACTCTTT	CATWTYKKLF	TRGV8	.	TRGJ1	11	-1	-1	14
8	1.285470964424591E-4	TGTGCCACCTGGGCCCAGAAACTCTTT	CATWAQKLF	TRGV5	.	TRGJ1	12	-1	-1	16
8	1.285470964424591E-4	TGTGCCACCTGGGACGGAAAACTCTTT	CATWDGKLF	TRGV2	.	TRGJ1	16	-1	-1	18
8	1.285470964424591E-4	TGTGCCACCTGGATGTTGAAACTCTTT	CATWMLKLF	TRGV8	.	TRGJ1	11	-1	-1	17
8	1.285470964424591E-4	TGTGCCACCTGGAATAAGAAACTCTTT	CATWNKKLF	TRGV7	.	TRGJ1	11	-1	-1	13
8	1.285470964424591E-4	TGTGCCTTGTGGGAGAAACTCTTT	CALWEKLF	TRGV9	.	TRGJ1	14	-1	-1	13
8	1.285470964424591E-4	TGTGCCACCTGGGACCGACTCTTT	CATWDRLF	TRGV8	.	TRGJ1	13	-1	-1	17
8	1.285470964424591E-4	TGTTCCCTAGGGAAACTCTTT	CSLGKLF	TRGV8	.	TRGJ1	5	-1	-1	11
7	1.1247870938715171E-4	TGTGCTGCGTGGGATTGTTGGGGTGGTAGTAGCTCCTACAATTATTATAAGAAACTCTTT	CAAWDCWGGSSSYNYYKKLF	TRGV10	.	TRGJ1	15	-1	-1	39
7	1.1247870938715171E-4	TGTGCCACCTGGGACGGGCGAGGACAAGAGTTGGGCAAAAAAATCAAGGTATTT	CATWDGRGQELGKKIKVF	TRGV2	.	TRGJP	18	-1	-1	21
7	1.1247870938715171E-4	TGTGCCACCTGGGACGTTCCCCAAAGAAGTAGTGATTGGATCAAGACGTTT	CATWDVPQRSSDWIKTF	TRGV2	.	TRGJP2	15	-1	-1	27
7	1.1247870938715171E-4	TGTGCCACCTGGGACGGCTTTCGGAGGGGTAGTGATTGGATCAAGACGTTT	CATWDGFRRGSDWIKTF	TRGV2	.	TRGJP2	16	-1	-1	28
7	1.1247870938715171E-4	TGTGCCACCTGGGACGGGCCAAGGGATACCACTGGTTGGTTCAAGATATTT	CATWDGPRDTTGWFKIF	TRGV2	.	TRGJP1	19	-1	-1	25
7	1.1247870938715171E-4	TGTGCCACCTGGGACGGGGGGGAGTATAGTAGTGATTGGATCAAGACGTTT	CATWDGGEYSSDWIKTF	TRGV2	.	TRGJP2	17	-1	-1	24
7	1.1247870938715171E-4	TGTGCCACAGTTCCCATTCAATCCTCCCCAGTTTATTATAAGAAACTCTTT	CATVPIQSSPVYYKKLF	TRGV8	.	TRGJ1	7	-1	-1	32
7	1.1247870938715171E-4	TGTGCTGCGTGGGATTTAACTGAACGTAATTATTATAAGAAACTCTTT	CAAWDLTERNYYKKLF	TRGV10	.	TRGJ1	15	-1	-1	27
7	1.1247870938715171E-4	TGTGCTGCGTACCAGGGGATATTCGGTAGTGATTGGATCAAGACGTTT	CAAYQGIFGSDWIKTF	TRGV10	.	TRGJP2	9	-1	-1	25
7	1.1247870938715171E-4	TGTGCCACCTGGGATCCTAGCTGGAGTAGTGATTGGATCAAGACGTTT	CATWDPSWSSDWIKTF	TRGV8	.	TRGJP2	14	-1	-1	24
7	1.1247870938715171E-4	TGTGCCACCTGGGATGACCCTTATAGTAGTGATTGGATCAAGACGTTT	CATWDDPYSSDWIKTF	TRGV8	.	TRGJP2	14	-1	-1	21
7	1.1247870938715171E-4	TGTGCCACCTGGGATAGTTGGTATAGTAGTGATTGGATCAAGACGTTT	CATWDSWYSSDWIKTF	TRGV8	.	TRGJP2	16	-1	-1	21
7	1.1247870938715171E-4	TGTGCCACCTGGGACGGGCTTGTTACCACTGGTTGGTTCAAGATATTT	CATWDGLVTTGWFKIF	TRGV2	.	TRGJP1	18	-1	-1	23
7	1.1247870938715171E-4	TGTGCTGCGTGGGATACGCCAAAGAATTATTATAAGAAACTCTTT	CAAWDTPKNYYKKLF	TRGV10	.	TRGJ1	17	-1	-1	23
7	1.1247870938715171E-4	TGTGCCACCTGTCCTAATCTTGTTAGTGATTGGATCAAGACGTTT	CATCPNLVSDWIKTF	TRGV8	.	TRGJP2	10	-1	-1	23
7	1.1247870938715171E-4	TGTGCCACCTGGGACCTAGAAGGTAGTGATTGGATCAAGACGTTT	CATWDLEGSDWIKTF	TRGV8	.	TRGJP2	13	-1	-1	22
7	1.1247870938715171E-4	TGTGCCACCTGGGACGGCCCCACCACTGGTTGGTTCAAGATATTT	CATWDGPTTGWFKIF	TRGV2	.	TRGJP1	20	-1	-1	21
7	1.1247870938715171E-4	TGTGCCACCTGGGACGGCGGGAGTAGTGATTGGATCAAGACGTTT	CATWDGGSSDWIKTF	TRGV2	.	TRGJP2	16	-1	-1	21
7	1.1247870938715171E-4	TGTGCCACCTGGGACGGGCTCTGTTCTGGTTGGTTCAAGATATTT	CATWDGLCSGWFKIF	TRGV2	.	TRGJP1	18	-1	-1	25
7	1.1247870938715171E-4	TGTGCCACCTGGGACGGGCTGGGCGTTTATTATAAGAAACTCTTT	CATWDGLGVYYKKLF	TRGV2	.	TRGJ1	18	-1	-1	26
7	1.1247870938715171E-4	TGTGCCACCTGGGACGGGCCCGGGAGTGATTGGATCAAGACGTTT	CATWDGPGSDWIKTF	TRGV2	.	TRGJP2	21	-1	-1	24
7	1.1247870938715171E-4	TGTGCCACCTGGGACGGGCCGAGAGATTATTATAAGAAACTCTTT	CATWDGPRDYYKKLF	TRGV4	.	TRGJ1	19	-1	-1	25
7	1.1247870938715171E-4	TGTGCCACCTGGGACGGGCCATGTTTAGAGGGTAAGAAACTCTTT	CATWDGPCLEGKKLF	TRGV2	.	TRGJ1	19	-1	-1	32
7	1.1247870938715171E-4	TGTGCCACCTGGGACGGGCATTCGAATTATTATAAGAAACTCTTT	CATWDGHSNYYKKLF	TRGV2	.	TRGJ1	18	-1	-1	19
7	1.1247870938715171E-4	TGTGCCACCTGGGACGGACACGGTAGTGATTGGATCAAGACGTTT	CATWDGHGSDWIKTF	TRGV2	.	TRGJP2	16	-1	-1	22
7	1.1247870938715171E-4	TGTGCCACCTGGGACGGAGGAGGTGGTGATTGGATCAAGACGTTT	CATWDGGGGDWIKTF	TRGV2	.	TRGJP2	16	-1	-1	22
7	1.1247870938715171E-4	TGTGCCACCTGGGACAGCCGGAGTAGTGATTGGATCAAGACGTTT	CATWDSRSSDWIKTF	TRGV3	.	TRGJP2	16	-1	-1	21
7	1.1247870938715171E-4	TGTGCCACCTGGGACAACTCATCGGATTATTATAAGAAACTCTTT	CATWDNSSDYYKKLF	TRGV2	.	TRGJ1	14	-1	-1	21
7	1.1247870938715171E-4	TGTGCCACCTGGGAGACACATAGTAGTGATTGGATCAAGACGTTT	CATWETHSSDWIKTF	TRGV8	.	TRGJP2	13	-1	-1	19
7	1.1247870938715171E-4	TGTGCTGCGTGGGCCAATACCACTGGTTGGTTCAAGATATTT	CAAWANTTGWFKIF	TRGV10	.	TRGJP1	12	-1	-1	16
7	1.1247870938715171E-4	TGTGCTGCGTGGGATTCTAGGGCTGGTTGGTTCAAGATATTT	CAAWDSRAGWFKIF	TRGV10	.	TRGJP1	15	-1	-1	22
7	1.1247870938715171E-4	TGTGCTGCGTGGGATTATTCGTTTTATTATAAGAAACTCTTT	CAAWDYSFYYKKLF	TRGV10	.	TRGJ1	16	-1	-1	13
7	1.1247870938715171E-4	TGTGCCTGCTGGATTAGGCACTATTATTATAAGAAACTCTTT	CACWIRHYYYKKLF	TRGV11	.	TRGJ1	20	-1	-1	22
7	1.1247870938715171E-4	TGTGCCACCTGGGATCGGAGTAGTGATTGGATCAAGACGTTT	CATWDRSSDWIKTF	TRGV8	.	TRGJP2	17	-1	-1	18
7	1.1247870938715171E-4	TGTGCCACCTGGGATATTAGTAGTGATTGGATCAAGACGTTT	CATWDISSDWIKTF	TRGV8	.	TRGJP2	15	-1	-1	13
7	1.1247870938715171E-4	TGTGCCACCTGGGACGTTGGAAGTGATTGGATCAAGACGTTT	CATWDVGSDWIKTF	TRGV2	.	TRGJP2	15	-1	-1	21
7	1.1247870938715171E-4	TGTGCCACCTGGGACGCAGAAGGATATTATAAGAAACTCTTT	CATWDAEGYYKKLF	TRGV4	.	TRGJ1	13	-1	-1	24
7	1.1247870938715171E-4	TGTGCCACCTGGGACGGTCTTAGTGATTGGATCAAGACGTTT	CATWDGLSDWIKTF	TRGV2	.	TRGJP2	16	-1	-1	20
7	1.1247870938715171E-4	TGTGCCACCTGGGACGGTCCCACTGGTTGGTTCAAGATATTT	CATWDGPTGWFKIF	TRGV2	.	TRGJP1	20	-1	-1	19
7	1.1247870938715171E-4	TGTGCCACCTGGGACGGTCCGAATTATTATAAGAAACTCTTT	CATWDGPNYYKKLF	TRGV2	.	TRGJ1	19	-1	-1	19
7	1.1247870938715171E-4	TGTGCCACCTGGGACGGCCGTTTTTATTATAAGAAACTCTTT	CATWDGRFYYKKLF	TRGV2	.	TRGJ1	16	-1	-1	23
7	1.1247870938715171E-4	TGTGCCACCTGGGACGGCAGGGGGGTTTGGATCAAGACGTTT	CATWDGRGVWIKTF	TRGV2	.	TRGJP2	16	-1	-1	26
7	1.1247870938715171E-4	TGTGCCACCTGGGACGGGTCGTGTTATTATAAGAAACTCTTT	CATWDGSCYYKKLF	TRGV4	.	TRGJ1	17	-1	-1	23
7	1.1247870938715171E-4	TGTGCCACCTGGGACGGGCTATTAGGGTATAAGAAACTCTTT	CATWDGLLGYKKLF	TRGV2	.	TRGJ1	18	-1	-1	27
7	1.1247870938715171E-4	TGTGCCACCTGGGACGGGCCTGATTATTATAAGAAACTCTTT	CATWDGPDYYKKLF	TRGV2	.	TRGJ1	19	-1	-1	22
7	1.1247870938715171E-4	TGTGCCACCTGGGACGGGCCCCCTTATTATAAGAAACTCTTT	CATWDGPPYYKKLF	TRGV2	.	TRGJ1	20	-1	-1	23
7	1.1247870938715171E-4	TGTGCCACCTGGGACGGGCCCGTCGAGTGGATCAAGACGTTT	CATWDGPVEWIKTF	TRGV2	.	TRGJP2	23	-1	-1	24
7	1.1247870938715171E-4	TGTGCCACCTGGGACGGGCCGTGTTATTATAAGAAACTCTTT	CATWDGPCYYKKLF	TRGV2	.	TRGJ1	19	-1	-1	23
7	1.1247870938715171E-4	TGTGCCACCTGGGACGGGCCGTGTAGTTATAAGAAACTCTTT	CATWDGPCSYKKLF	TRGV2	.	TRGJ1	19	-1	-1	26
7	1.1247870938715171E-4	TGTGCCACCTGGGACGGGCCAGGTTATTATAAGAAACTCTTT	CATWDGPGYYKKLF	TRGV2	.	TRGJ1	19	-1	-1	23
7	1.1247870938715171E-4	TGTGCCACCTGGGACGGGCGAGGAAGTTATAAGAAACTCTTT	CATWDGRGSYKKLF	TRGV4	.	TRGJ1	18	-1	-1	26
7	1.1247870938715171E-4	TGTGCCACCTGGGACGGGGCCACTGGTTGGTTCAAGATATTT	CATWDGATGWFKIF	TRGV2	.	TRGJP1	20	-1	-1	19
7	1.1247870938715171E-4	TGTGCCACCTGGGACGGGGCGAGGGGTTATAAGAAACTCTTT	CATWDGARGYKKLF	TRGV2	.	TRGJ1	17	-1	-1	26
7	1.1247870938715171E-4	TGTGCCACCTGGGACGGGACGAGAGTTTATAAGAAACTCTTT	CATWDGTRVYKKLF	TRGV2	.	TRGJ1	17	-1	-1	26
7	1.1247870938715171E-4	TGTGCCACCTGGGACGGACTGAATTATTATAAGAAACTCTTT	CATWDGLNYYKKLF	TRGV2	.	TRGJ1	16	-1	-1	20
7	1.1247870938715171E-4	TGTGCCACCTGGGACGGACAGAATTATTATAAGAAACTCTTT	CATWDGQNYYKKLF	TRGV3	.	TRGJ1	14	-1	-1	20
7	1.1247870938715171E-4	TGTGCCACCTGGGACGGAGCGAATTATTATAAGAAACTCTTT	CATWDGANYYKKLF	TRGV2	.	TRGJ1	16	-1	-1	19
7	1.1247870938715171E-4	TGTGCCACCTGGGACGATGAAGGATATTATAAGAAACTCTTT	CATWDDEGYYKKLF	TRGV2	.	TRGJ1	15	-1	-1	24
7	1.1247870938715171E-4	TGTGCCACCTGGGACACCTCCTCATATGGTAAGAAACTCTTT	CATWDTSSYGKKLF	TRGV3	.	TRGJ1	15	-1	-1	29
7	1.1247870938715171E-4	TGTGCCACCTGGGACACCTCCACTGGTTGGTTCAAGATATTT	CATWDTSTGWFKIF	TRGV7	.	TRGJP1	15	-1	-1	19
7	1.1247870938715171E-4	TGTGCCACCTGGGACAGCCCTACTTTCACCCAGAAACTCTTT	CATWDSPTFTQKLF	TRGV7	.	TRGJ1	20	-1	-1	31
7	1.1247870938715171E-4	TGTGCCACCTGGGACAGGCTGGATTATTATAAGAAACTCTTT	CATWDRLDYYKKLF	TRGV3	.	TRGJ1	18	-1	-1	22
7	1.1247870938715171E-4	TGTGCCACCTGGGACAGGCCCCGTTGGAATAAGAAACTCTTT	CATWDRPRWNKKLF	TRGV7	.	TRGJ1	19	-1	-1	28
7	1.1247870938715171E-4	TGTGCCACCTGGGACAGGCCGGGTGGTTATAAGAAACTCTTT	CATWDRPGGYKKLF	TRGV5	.	TRGJ1	19	-1	-1	26
7	1.1247870938715171E-4	TGTGCCACCTGGGACAGGCGGAATTATTATAAGAAACTCTTT	CATWDRRNYYKKLF	TRGV7	.	TRGJ1	18	-1	-1	20
7	1.1247870938715171E-4	TGTGCCACAACCGAGTATACCACTGGTTGGTTCAAGATATTT	CATTEYTTGWFKIF	TRGV2	.	TRGJP1	7	-1	-1	15
7	1.1247870938715171E-4	TGTACATTTCGACTCTGGGGTCTAGGTTATAAGAAACTCTTT	CTFRLWGLGYKKLF	TRGV4	.	TRGJ1	2	-1	-1	26
7	1.1247870938715171E-4	TGTGCTGCGTGGGATACACTTTATTATAAGAAACTCTTT	CAAWDTLYYKKLF	TRGV10	.	TRGJ1	14	-1	-1	20
7	1.1247870938715171E-4	TGTGCCACCTGGGGCATCCCTTATTATAAGAAACTCTTT	CATWGIPYYKKLF	TRGV7	.	TRGJ1	15	-1	-1	20
7	1.1247870938715171E-4	TGTGCCACCTGGGATTTGAGGTATTATAAGAAACTCTTT	CATWDLRYYKKLF	TRGV8	.	TRGJ1	14	-1	-1	21
7	1.1247870938715171E-4	TGTGCCACCTGGGATACAGATTATTATAAGAAACTCTTT	CATWDTDYYKKLF	TRGV8	.	TRGJ1	15	-1	-1	19
7	1.1247870938715171E-4	TGTGCCACCTGGGATAGTTTATTATGGAAGAAACTCTTT	CATWDSLLWKKLF	TRGV8	.	TRGJ1	16	-1	-1	18
7	1.1247870938715171E-4	TGTGCCACCTGGGACCCCCACAATTATAAGAAACTCTTT	CATWDPHNYKKLF	TRGV3	.	TRGJ1	14	-1	-1	22
7	1.1247870938715171E-4	TGTGCCACCTGGGACCCAGCGGGTCATAAGAAACTCTTT	CATWDPAGHKKLF	TRGV8	.	TRGJ1	13	-1	-1	25
7	1.1247870938715171E-4	TGTGCCACCTGGGACCGGGATTATTATAAGAAACTCTTT	CATWDRDYYKKLF	TRGV2	.	TRGJ1	18	-1	-1	19
7	1.1247870938715171E-4	TGTGCCACCTGGGACGTCCATTATTATAAGAAACTCTTT	CATWDVHYYKKLF	TRGV2	.	TRGJ1	15	-1	-1	19
7	1.1247870938715171E-4	TGTGCCACCTGGGACGCCAATTATTATAAGAAACTCTTT	CATWDANYYKKLF	TRGV3	.	TRGJ1	14	-1	-1	18
7	1.1247870938715171E-4	TGTGCCACCTGGGACGGTTTTTATTATAAGAAACTCTTT	CATWDGFYYKKLF	TRGV2	.	TRGJ1	16	-1	-1	20
7	1.1247870938715171E-4	TGTGCCACCTGGGACGGCGGTTATTATAAGAAACTCTTT	CATWDGGYYKKLF	TRGV2	.	TRGJ1	16	-1	-1	20
7	1.1247870938715171E-4	TGTGCCACCTGGGACGGCAATTATTATAAGAAACTCTTT	CATWDGNYYKKLF	TRGV2	.	TRGJ1	16	-1	-1	18
7	1.1247870938715171E-4	TGTGCCACCTGGGACGGGCTGGGTTATAAGAAACTCTTT	CATWDGLGYKKLF	TRGV4	.	TRGJ1	18	-1	-1	23
7	1.1247870938715171E-4	TGTGCCACCTGGGACGGGCTGAAGTATAAGAAACTCTTT	CATWDGLKYKKLF	TRGV2	.	TRGJ1	18	-1	-1	24
7	1.1247870938715171E-4	TGTGCCACCTGGGACGGGCCTCGTTATAAGAAACTCTTT	CATWDGPRYKKLF	TRGV4	.	TRGJ1	19	-1	-1	23
7	1.1247870938715171E-4	TGTGCCACCTGGGACGGGCCTAATTTTGAGAAACTCTTT	CATWDGPNFEKLF	TRGV2	.	TRGJ1	19	-1	-1	22
7	1.1247870938715171E-4	TGTGCCACCTGGGACGGGCCCGAATATAAGAAACTCTTT	CATWDGPEYKKLF	TRGV2	.	TRGJ1	21	-1	-1	24
7	1.1247870938715171E-4	TGTGCCACCTGGGACGGGCCGCATTATAAGAAACTCTTT	CATWDGPHYKKLF	TRGV2	.	TRGJ1	19	-1	-1	22
7	1.1247870938715171E-4	TGTGCCACCTGGGACGGGCAGGATTATAAGAAACTCTTT	CATWDGQDYKKLF	TRGV4	.	TRGJ1	18	-1	-1	22
7	1.1247870938715171E-4	TGTGCCACCTGGGACGGGGCGTTTTATAAGAAACTCTTT	CATWDGAFYKKLF	TRGV2	.	TRGJ1	17	-1	-1	23
7	1.1247870938715171E-4	TGTGCCACCTGGGACGGACATCTTTATAAGAAACTCTTT	CATWDGHLYKKLF	TRGV2	.	TRGJ1	16	-1	-1	23
7	1.1247870938715171E-4	TGTGCCACCTGGGACAGTCCCTCTTATAAGAAACTCTTT	CATWDSPSYKKLF	TRGV7	.	TRGJ1	19	-1	-1	23
7	1.1247870938715171E-4	TGTGCCACCTGGGACAGTCGGATTAATAAGAAACTCTTT	CATWDSRINKKLF	TRGV3	.	TRGJ1	16	-1	-1	21
7	1.1247870938715171E-4	TGTGCCACCTGGGACAGTATGGGGAATAAGAAACTCTTT	CATWDSMGNKKLF	TRGV3	.	TRGJ1	16	-1	-1	25
7	1.1247870938715171E-4	TGTGCCACCTGGGACAGCCCTTATTATAAGAAACTCTTT	CATWDSPYYKKLF	TRGV3	.	TRGJ1	20	-1	-1	20
7	1.1247870938715171E-4	TGTGCCACCTGGGACAGGTTCCATTATAAGAAACTCTTT	CATWDRFHYKKLF	TRGV7	.	TRGJ1	17	-1	-1	22
7	1.1247870938715171E-4	TGTGCCACCTGGGACAGGCCCCGTTATAAGAAACTCTTT	CATWDRPRYKKLF	TRGV3	.	TRGJ2	19	-1	-1	23
7	1.1247870938715171E-4	TGTGCCACCTGGGACAGGCCGGATTATAAGAAACTCTTT	CATWDRPDYKKLF	TRGV7	.	TRGJ1	19	-1	-1	22
7	1.1247870938715171E-4	TGTGCCACCTGGGACAGGCACGGTTATAAGAAACTCTTT	CATWDRHGYKKLF	TRGV3	.	TRGJ1	18	-1	-1	23
7	1.1247870938715171E-4	TGTGCCACCTGGGACAGGCAGGACTATAAGAAACTCTTT	CATWDRQDYKKLF	TRGV5	.	TRGJ1	18	-1	-1	24
7	1.1247870938715171E-4	TGTGCCACCTGGGACAGACGTTATTATAAGAAACTCTTT	CATWDRRYYKKLF	TRGV3	.	TRGJ1	16	-1	-1	20
7	1.1247870938715171E-4	TGTGCCACCTGGGACAATTTGGATTATAAGAAACTCTTT	CATWDNLDYKKLF	TRGV3	.	TRGJ1	15	-1	-1	22
7	1.1247870938715171E-4	TGTGCCACCTGGGAGACGAATTATTATAAGAAACTCTTT	CATWETNYYKKLF	TRGV8	.	TRGJ1	13	-1	-1	16
7	1.1247870938715171E-4	TGTGCCACCGGTTATAGTAGTGATTGGATCAAGACGTTT	CATGYSSDWIKTF	TRGV2	.	TRGJP2	8	-1	-1	12
7	1.1247870938715171E-4	TGTGCTGCGTGGGGCTTATATTATAAGAAACTCTTT	CAAWGLYYKKLF	TRGV10	.	TRGJ1	12	-1	-1	18
7	1.1247870938715171E-4	TGTGCTGCGTGGAAGAATTATTATAAGAAACTCTTT	CAAWKNYYKKLF	TRGV10	.	TRGJ1	11	-1	-1	14
7	1.1247870938715171E-4	TGTGCCACTATTACCGAAGAGTATAAGAAACTCTTT	CATITEEYKKLF	TRGV2	.	TRGJ1	7	-1	-1	21
7	1.1247870938715171E-4	TGTGCCACCTTGTCGAATTATTATAAGAAACTCTTT	CATLSNYYKKLF	TRGV8	.	TRGJ1	9	-1	-1	12
7	1.1247870938715171E-4	TGTGCCACCTGGTGGGGTTATTATAAGAAACTCTTT	CATWWGYYKKLF	TRGV8	.	TRGJ1	11	-1	-1	17
7	1.1247870938715171E-4	TGTGCCACCTGGGTTCTTTATTATAAGAAACTCTTT	CATWVLYYKKLF	TRGV2	.	TRGJ1	12	-1	-1	17
7	1.1247870938715171E-4	TGTGCCACCTGGGCTTGCTATTATAAGAAACTCTTT	CATWACYYKKLF	TRGV8	.	TRGJ1	12	-1	-1	18
7	1.1247870938715171E-4	TGTGCCACCTGGGCATATTATTATAAGAAACTCTTT	CATWAYYYKKLF	TRGV7	.	TRGJ1	12	-1	-1	16
7	1.1247870938715171E-4	TGTGCCACCTGGGGGCTTTGTTATAAGAAACTCTTT	CATWGLCYKKLF	TRGV8	.	TRGJ1	12	-1	-1	17
7	1.1247870938715171E-4	TGTGCCACCTGGGATTCCCCCTATAAGAAACTCTTT	CATWDSPYKKLF	TRGV8	.	TRGJ1	14	-1	-1	21
7	1.1247870938715171E-4	TGTGCCACCTGGGATCCCCAGGGTAAGAAACTCTTT	CATWDPQGKKLF	TRGV8	.	TRGJ1	14	-1	-1	23
7	1.1247870938715171E-4	TGTGCCACCTGGGATATTTTGAATAAGAAACTCTTT	CATWDILNKKLF	TRGV8	.	TRGJ1	15	-1	-1	22
7	1.1247870938715171E-4	TGTGCCACCTGGGATAGGAATTATAAGAAACTCTTT	CATWDRNYKKLF	TRGV8	.	TRGJ1	17	-1	-1	19
7	1.1247870938715171E-4	TGTGCCACCTGGGATAAGGTTTATAAGAAACTCTTT	CATWDKVYKKLF	TRGV8	.	TRGJ1	15	-1	-1	20
7	1.1247870938715171E-4	TGTGCCACCTGGGACGTCCCCGTTAAGAAACTCTTT	CATWDVPVKKLF	TRGV2	.	TRGJ1	22	-1	-1	23
7	1.1247870938715171E-4	TGTGCCACCTGGGACGCTACGGGGAAGAAACTCTTT	CATWDATGKKLF	TRGV2	.	TRGJ1	15	-1	-1	24
7	1.1247870938715171E-4	TGTGCCACCTGGGACGGCTATTATAAGAAACTCTTT	CATWDGYYKKLF	TRGV2	.	TRGJ1	16	-1	-1	18
7	1.1247870938715171E-4	TGTGCCACCTGGGACGGGTCGTATAAGAAACTCTTT	CATWDGSYKKLF	TRGV2	.	TRGJ1	17	-1	-1	21
7	1.1247870938715171E-4	TGTGCCACCTGGGACGGGCTGAAAAAGAAACTCTTT	CATWDGLKKKLF	TRGV2	.	TRGJ1	18	-1	-1	24
7	1.1247870938715171E-4	TGTGCCACCTGGGACGGGCTAATGAAGAAACTCTTT	CATWDGLMKKLF	TRGV2	.	TRGJ1	18	-1	-1	24
7	1.1247870938715171E-4	TGTGCCACCTGGGACGGGCCTTGGGGGAAACTCTTT	CATWDGPWGKLF	TRGV2	.	TRGJ1	19	-1	-1	26
7	1.1247870938715171E-4	TGTGCCACCTGGGACGGGCCTACCAAGAAACTCTTT	CATWDGPTKKLF	TRGV4	.	TRGJ1	19	-1	-1	24
7	1.1247870938715171E-4	TGTGCCACCTGGGACGGGCCGTGTAAGAAACTCTTT	CATWDGPCKKLF	TRGV2	.	TRGJ1	19	-1	-1	23
7	1.1247870938715171E-4	TGTGCCACCTGGGACGGGCCGTATAAGAAACTCTTT	CATWDGPYKKLF	TRGV2	.	TRGJ1	19	-1	-1	21
7	1.1247870938715171E-4	TGTGCCACCTGGGACGGGCGATATAAGAAACTCTTT	CATWDGRYKKLF	TRGV2	.	TRGJ1	18	-1	-1	21
7	1.1247870938715171E-4	TGTGCCACCTGGGACGGGGTAGGAGAGAAACTCTTT	CATWDGVGEKLF	TRGV2	.	TRGJ1	17	-1	-1	25
7	1.1247870938715171E-4	TGTGCCACCTGGGACGGGATCCTTAAGAAACTCTTT	CATWDGILKKLF	TRGV4	.	TRGJ1	17	-1	-1	23
7	1.1247870938715171E-4	TGTGCCACCTGGGACGGGACATATAAGAAACTCTTT	CATWDGTYKKLF	TRGV2	.	TRGJ1	17	-1	-1	21
7	1.1247870938715171E-4	TGTGCCACCTGGGACACCTATTATAAGAAACTCTTT	CATWDTYYKKLF	TRGV7	.	TRGJ1	15	-1	-1	18
7	1.1247870938715171E-4	TGTGCCACCTGGGACACCCCGGGGGTGAAACTCTTT	CATWDTPGVKLF	TRGV4	.	TRGJ1	13	-1	-1	26
7	1.1247870938715171E-4	TGTGCCACCTGGGACAGTATGGATAAGAAACTCTTT	CATWDSMDKKLF	TRGV3	.	TRGJ1	16	-1	-1	22
7	1.1247870938715171E-4	TGTGCCACCTGGGACAGGTTTTATAAGAAACTCTTT	CATWDRFYKKLF	TRGV7	.	TRGJ1	17	-1	-1	20
7	1.1247870938715171E-4	TGTGCCACCTGGGACAGGCCTGAAAAGAAACTCTTT	CATWDRPEKKLF	TRGV5	.	TRGJ1	21	-1	-1	24
7	1.1247870938715171E-4	TGTGCCACCTGGGACAGGCCCCCAAAGAAACTCTTT	CATWDRPPKKLF	TRGV1	.	TRGJ1	19	-1	-1	24
7	1.1247870938715171E-4	TGTGCCACCTGGGACAGGCGGGAGGAGAAACTCTTT	CATWDRREEKLF	TRGV5	.	TRGJ1	18	-1	-1	25
7	1.1247870938715171E-4	TGTGCCACCTGGGAGCAACCGGGGGAGAAACTCTTT	CATWEQPGEKLF	TRGV3	.	TRGJ1	13	-1	-1	25
7	1.1247870938715171E-4	TGTGCCACCTGGGAACCTTATTATAAGAAACTCTTT	CATWEPYYKKLF	TRGV4	.	TRGJ1	13	-1	-1	17
7	1.1247870938715171E-4	TGTGCCACCTGGACTTTAGAATATAAGAAACTCTTT	CATWTLEYKKLF	TRGV8	.	TRGJ1	11	-1	-1	21
7	1.1247870938715171E-4	TGTGCCACCTGGACGGGTTATTATAAGAAACTCTTT	CATWTGYYKKLF	TRGV8	.	TRGJ1	11	-1	-1	17
7	1.1247870938715171E-4	TTCGATGGGGGTAGTGATTGGATCAAGACGTTT	FDGGSDWIKTF	TRGV5	.	TRGJP2	0	-1	-1	10
7	1.1247870938715171E-4	TGTGCTGCGTGGGATTACCCCCCCCGGCTCTTT	CAAWDYPPRLF	TRGV10	.	TRGJ1	17	-1	-1	27
7	1.1247870938715171E-4	TGTGCCTGCCAAATTTATTATAAGAAACTCTTT	CACQIYYKKLF	TRGV11	.	TRGJ1	8	-1	-1	14
7	1.1247870938715171E-4	TGTGCCCGGGGTACAGTTTATAAGAAACTCTTT	CARGTVYKKLF	TRGV2	.	TRGJ1	5	-1	-1	17
7	1.1247870938715171E-4	TGTGCCCAATTGGGGCGTTATAAGAAACTCTTT	CAQLGRYKKLF	TRGV8	.	TRGJ1	5	-1	-1	17
7	1.1247870938715171E-4	TGTGCCACCTGGTATTATTATAAGAAACTCTTT	CATWYYYKKLF	TRGV3	.	TRGJ1	11	-1	-1	13
7	1.1247870938715171E-4	TGTGCCACCTGGGATCGTTATAAGAAACTCTTT	CATWDRYKKLF	TRGV8	.	TRGJ1	14	-1	-1	17
7	1.1247870938715171E-4	TGTGCCACCTGGGATAGGCGGACGAAACTCTTT	CATWDRRTKLF	TRGV8	.	TRGJ1	18	-1	-1	23
7	1.1247870938715171E-4	TGTGCCACCTGGGACGGTCATAAGAAACTCTTT	CATWDGHKKLF	TRGV4	.	TRGJ1	16	-1	-1	19
7	1.1247870938715171E-4	TGTGCCACCTGGGACGGGCCAGGGAAACTCTTT	CATWDGPGKLF	TRGV4	.	TRGJ1	19	-1	-1	23
7	1.1247870938715171E-4	TGTGCCACCTGGGACGGGCGTGAGAAACTCTTT	CATWDGREKLF	TRGV2	.	TRGJ1	18	-1	-1	22
7	1.1247870938715171E-4	TGTGCCACCTGGGACGGGCGAGAGAAACTCTTT	CATWDGREKLF	TRGV4	.	TRGJ1	18	-1	-1	22
7	1.1247870938715171E-4	TGTGCCACCTGGGACGGGGGTAAGAAACTCTTT	CATWDGGKKLF	TRGV2	.	TRGJ1	17	-1	-1	20
7	1.1247870938715171E-4	TGTGCCACCTGGGACGGGACTTGGAAACTCTTT	CATWDGTWKLF	TRGV3	.	TRGJ1	20	-1	-1	23
7	1.1247870938715171E-4	TGTGCCACCTGGGAATATTATAAGAAACTCTTT	CATWEYYKKLF	TRGV8	.	TRGJ1	13	-1	-1	12
7	1.1247870938715171E-4	TGTGCCACCACTTCCAATTGGTTCAAGATATTT	CATTSNWFKIF	TRGV2	.	TRGJP1	8	-1	-1	17
7	1.1247870938715171E-4	TGTGCCACCTGCCGGTATAAGAAACTCTTT	CATCRYKKLF	TRGV8	.	TRGJ1	10	-1	-1	15
7	1.1247870938715171E-4	TGTGCCACCTGGGTTTATAAGAAACTCTTT	CATWVYKKLF	TRGV5	.	TRGJ1	12	-1	-1	14
7	1.1247870938715171E-4	TGTGCCACCTGGGGTAATAAGAAACTCTTT	CATWGNKKLF	TRGV8	.	TRGJ1	15	-1	-1	16
7	1.1247870938715171E-4	TGTGCCACCTGGGGAGGGAAGAAACTCTTT	CATWGGKKLF	TRGV8	.	TRGJ1	12	-1	-1	18
7	1.1247870938715171E-4	TGTGCCACCTGGGATTGGATGAAACTCTTT	CATWDWMKLF	TRGV8	.	TRGJ1	17	-1	-1	20
7	1.1247870938715171E-4	TGTGCCACCTGGGATCCCACTGACCTCTTT	CATWDPTDLF	TRGV8	.	TRGJ1	14	-1	-1	24
7	1.1247870938715171E-4	TGTGCCACCTGGGATAGCTTCTCCCTCTTT	CATWDSFSLF	TRGV8	.	TRGJ1	16	-1	-1	24
7	1.1247870938715171E-4	TGTGCCACCTGGGACGGCCGGGTACTCTTT	CATWDGRVLF	TRGV4	.	TRGJ1	16	-1	-1	23
7	1.1247870938715171E-4	TGTGCCACCTGGGACGGGCCGAAACTCTTT	CATWDGPKLF	TRGV2	.	TRGJ1	19	-1	-1	20
7	1.1247870938715171E-4	TGTGCCACCTGGGACGGGAAGAAACTCTTT	CATWDGKKLF	TRGV2	.	TRGJ1	17	-1	-1	18
7	1.1247870938715171E-4	TGTGCCACCTGGACGAATAAGAAACTCTTT	CATWTNKKLF	TRGV2	.	TRGJ1	14	-1	-1	16
7	1.1247870938715171E-4	TGTGCCACCCTCATTACGGAGAAACTCTTT	CATLITEKLF	TRGV8	.	TRGJ1	8	-1	-1	19
7	1.1247870938715171E-4	TGTGCCACCCCCAGTTATAAGAAACTCTTT	CATPSYKKLF	TRGV4	.	TRGJ1	8	-1	-1	14
7	1.1247870938715171E-4	TGTGCCACCGTTTATTATAAGAAACTCTTT	CATVYYKKLF	TRGV2	.	TRGJ1	8	-1	-1	11
7	1.1247870938715171E-4	TGTGCCTTGTGGGAGGTGCAGATGTTG	CALWEVQML	TRGV9	.	TRGJ1	19	-1	-1	24
7	1.1247870938715171E-4	TGTGCCACCTGTTATAAGAAACTCTTT	CATCYKKLF	TRGV8	.	TRGJ1	10	-1	-1	11
7	1.1247870938715171E-4	TGTGCCACCGGGCTAAAGAAACTCTTT	CATGLKKLF	TRGV5	.	TRGJ1	11	-1	-1	15
7	1.1247870938715171E-4	TGCCCACGGGGTTATAAGAAACTCTTT	CPRGYKKLF	TRGV2	.	TRGJ1	1	-1	-1	11
7	1.1247870938715171E-4	TGTGCTTATTATAAGAAACTCTTT	CAYYKKLF	TRGV3	.	TRGJ1	4	-1	-1	5
7	1.1247870938715171E-4	TGTGCCACCTGGGACCCCCTCTTT	CATWDPLF	TRGV7	.	TRGJ1	14	-1	-1	18
7	1.1247870938715171E-4	TGTGCCACCGGAGGAAAACTCTTT	CATGGKLF	TRGV4	.	TRGJ2	8	-1	-1	15
7	1.1247870938715171E-4	TGTGCCTCGGAGGATCTCTTT	CASEDLF	TRGV8	.	TRGJ1	5	-1	-1	15
7	1.1247870938715171E-4	TGTGGGGGGTGGGAACTCTTT	CGGWELF	TRGV8	.	TRGJ1	3	-1	-1	13
6	9.641032233184433E-5	TGTGCCACCTGGGACGTACTCAGGCTTATGGAATGCCGTTACATTTATTATAAGAAACTCTTT	CATWDVLRLMECRYIYYKKLF	TRGV2	.	TRGJ1	15	-1	-1	44
6	9.641032233184433E-5	TGTGCCACCTGGGACGGGCGTTATCCCCCATCGTGGGGTAGTGATTGGATCAAGACGTTT	CATWDGRYPPSWGSDWIKTF	TRGV2	.	TRGJP2	18	-1	-1	37
6	9.641032233184433E-5	TGTGCCCTGTGGGAGGTCCAATTCCCAGGGGAGTTGGGCAAAAAAATCAAGGTATTT	CALWEVQFPGELGKKIKVF	TRGV9	.	TRGJP	26	-1	-1	30
6	9.641032233184433E-5	TGTGCTGCGTGGGATAGCCATGGGATAGGGAAAAATTATTATAAGAAACTCTTT	CAAWDSHGIGKNYYKKLF	TRGV10	.	TRGJ1	14	-1	-1	33
6	9.641032233184433E-5	TGTGCCACCTGGGATAGTTATGGGGTGTGCGGTAGTGATTGGATCAAGACGTTT	CATWDSYGVCGSDWIKTF	TRGV8	.	TRGJP2	16	-1	-1	31
6	9.641032233184433E-5	TGTGCCACCTGGGACGGGCGATTTGATAATAGTAGTGATTGGATCAAGACGTTT	CATWDGRFDNSSDWIKTF	TRGV2	.	TRGJP2	18	-1	-1	28
6	9.641032233184433E-5	TGTGCCACCTGGGACGGGCTGTGGAATAGTAGTGATTGGATCAAGACGTTT	CATWDGLWNSSDWIKTF	TRGV2	.	TRGJP2	18	-1	-1	25
6	9.641032233184433E-5	TGTGCCACCTGGGACGGGCCAAGGGGCATTAGTGATTGGATCAAGACGTTT	CATWDGPRGISDWIKTF	TRGV2	.	TRGJP2	19	-1	-1	29
6	9.641032233184433E-5	TGTGCCACCTGGGACGGGCGTTGGTTAGGTAGTGATTGGATCAAGACGTTT	CATWDGRWLGSDWIKTF	TRGV2	.	TRGJP2	18	-1	-1	28
6	9.641032233184433E-5	TGTGCCACCTGGGACGGGCGCGATTTCCCCTGTGATTGGATCAAGACGTTT	CATWDGRDFPCDWIKTF	TRGV2	.	TRGJP2	21	-1	-1	31
6	9.641032233184433E-5	TGTGCCACCTGGGACGGATTCCTATATAGTAGTGATTGGATCAAGACGTTT	CATWDGFLYSSDWIKTF	TRGV2	.	TRGJP2	16	-1	-1	21
6	9.641032233184433E-5	TGTGCCACCTGGGACAGGCCTTGTCACACGAATTATTATAAGAAACTCTTT	CATWDRPCHTNYYKKLF	TRGV3	.	TRGJ1	27	-1	-1	28
6	9.641032233184433E-5	TGTGCCACCTGGGACAGGCCCACGGGGAAAGATTATTATAAGAAACTCTTT	CATWDRPTGKDYYKKLF	TRGV3	.	TRGJ1	19	-1	-1	31
6	9.641032233184433E-5	TGTGCCACCTGGGACAGGCGACCATATAGTAGTGATTGGATCAAGACGTTT	CATWDRRPYSSDWIKTF	TRGV3	.	TRGJP2	18	-1	-1	20
6	9.641032233184433E-5	TGTGCCACCTGGGACAGGCAAATTCGAAGTAGTGATTGGATCAAGACGTTT	CATWDRQIRSSDWIKTF	TRGV7	.	TRGJP2	18	-1	-1	27
6	9.641032233184433E-5	TGTGCTGCGTGGGACCCAAAAGGCCCGTCTTTATATAAGAAACTCTTT	CAAWDPKGPSLYKKLF	TRGV10	.	TRGJ1	13	-1	-1	30
6	9.641032233184433E-5	TGTGCCACCTGGTGGAGCTTGGCCCCCAATTATTATAAGAAACTCTTT	CATWWSLAPNYYKKLF	TRGV8	.	TRGJ1	11	-1	-1	27
6	9.641032233184433E-5	TGTGCCACCTGGGATAGCAACGAGAGTAGTGATTGGATCAAGACGTTT	CATWDSNESSDWIKTF	TRGV8	.	TRGJP2	16	-1	-1	24
6	9.641032233184433E-5	TGTGCCACCTGGGACGGTGTTTGGGGTAGTGATTGGATCAAGACGTTT	CATWDGVWGSDWIKTF	TRGV2	.	TRGJP2	16	-1	-1	25
6	9.641032233184433E-5	TGTGCCACCTGGGACGGGTCACGAGACATTTATTATAAGAAACTCTTT	CATWDGSRDIYYKKLF	TRGV2	.	TRGJ1	17	-1	-1	29
6	9.641032233184433E-5	TGTGCCACCTGGGACGGGCCGGGGTTTGGTGATTGGATCAAGACGTTT	CATWDGPGFGDWIKTF	TRGV2	.	TRGJP2	19	-1	-1	28
6	9.641032233184433E-5	TGTGCCACCTGGGACGGGCAAGGAGGTAGTGATTGGATCAAGACGTTT	CATWDGQGGSDWIKTF	TRGV2	.	TRGJP2	18	-1	-1	25
6	9.641032233184433E-5	TGTGCCACCTGGGACGGGGTTCTAGGTAGTGATTGGATCAAGACGTTT	CATWDGVLGSDWIKTF	TRGV2	.	TRGJP2	17	-1	-1	25
6	9.641032233184433E-5	TGTGCCACCTGGGACAGCCAAGGGGGTAGTGATTGGATCAAGACGTTT	CATWDSQGGSDWIKTF	TRGV3	.	TRGJP2	16	-1	-1	25
6	9.641032233184433E-5	TGTGCCACCTGGGACAGCGGGCCCCCCCTTTATTATAAGAAACTCTTT	CATWDSGPPLYYKKLF	TRGV7	.	TRGJ1	16	-1	-1	29
6	9.641032233184433E-5	TGTGCCACCTGGGACAGGCCCGGCGGGTTTGCTTATAAGAAACTCTTT	CATWDRPGGFAYKKLF	TRGV7	.	TRGJ1	19	-1	-1	32
6	9.641032233184433E-5	TGTGCCACCTGGGACAGGCCGCGGGTGGGGCATTATAAGAAACTCTTT	CATWDRPRVGHYKKLF	TRGV3	.	TRGJ1	19	-1	-1	31
6	9.641032233184433E-5	TGTGCCACCTGGGACAGGCAGGCCGGGGTAGTTTATAAGAAACTCTTT	CATWDRQAGVVYKKLF	TRGV3	.	TRGJ1	18	-1	-1	32
6	9.641032233184433E-5	CGTGCCTTGTGGGAGGTCCACTATACCACTGGTTGGTTCAAGATATTT	RALWEVHYTTGWFKIF	TRGV9	.	TRGJP1	20	-1	-1	21
6	9.641032233184433E-5	TGTGCTGCGTGGGCCCCCCCCTCGAATTATTATAAGAAACTCTTT	CAAWAPPSNYYKKLF	TRGV10	.	TRGJ1	12	-1	-1	21
6	9.641032233184433E-5	TGTGCTGCGTGGGATTACGTCTTAAATGGTTATAAGAAACTCTTT	CAAWDYVLNGYKKLF	TRGV10	.	TRGJ1	19	-1	-1	29
6	9.641032233184433E-5	TGTGCTGCGTGGACTGCGGGTGGATTTTATTATAAGAAACTCTTT	CAAWTAGGFYYKKLF	TRGV10	.	TRGJ1	11	-1	-1	26
6	9.641032233184433E-5	TGTGCCTGCTGGATTAGGCAGGTTAGTGATTGGATCAAGACGTTT	CACWIRQVSDWIKTF	TRGV11	.	TRGJP2	22	-1	-1	23
6	9.641032233184433E-5	TGTGCCACCTGGGATATTAGTTCGAATTATTATAAGAAACTCTTT	CATWDISSNYYKKLF	TRGV8	.	TRGJ1	15	-1	-1	13
6	9.641032233184433E-5	TGTGCCACCTGGGATATCGGTGGGAATTATTATAAGAAACTCTTT	CATWDIGGNYYKKLF	TRGV8	.	TRGJ1	15	-1	-1	23
6	9.641032233184433E-5	TGTGCCACCTGGGACTTAGAGTTGGGCAAAAAAATCAAGGTATTT	CATWDLELGKKIKVF	TRGV2	.	TRGJP	14	-1	-1	17
6	9.641032233184433E-5	TGTGCCACCTGGGACTGCCCTCTGGATTATTATAAGAAACTCTTT	CATWDCPLDYYKKLF	TRGV7	.	TRGJ1	20	-1	-1	25
6	9.641032233184433E-5	TGTGCCACCTGGGACGCCCCCGGTGGTGATTGGATCAAGACGTTT	CATWDAPGGDWIKTF	TRGV2	.	TRGJP2	21	-1	-1	22
6	9.641032233184433E-5	TGTGCCACCTGGGACGGCCATAAAAATTATTATAAGAAACTCTTT	CATWDGHKNYYKKLF	TRGV4	.	TRGJ1	16	-1	-1	24
6	9.641032233184433E-5	TGTGCCACCTGGGACGGGTCCGCGGGGGATTGGATCAAGACGTTT	CATWDGSAGDWIKTF	TRGV2	.	TRGJP2	21	-1	-1	27
6	9.641032233184433E-5	TGTGCCACCTGGGACGGGCTTTGGATTTATTATAAGAAACTCTTT	CATWDGLWIYYKKLF	TRGV2	.	TRGJ1	18	-1	-1	20
6	9.641032233184433E-5	TGTGCCACCTGGGACGGGCTCCGCAGTGATTGGATCAAGACGTTT	CATWDGLRSDWIKTF	TRGV2	.	TRGJP2	22	-1	-1	24
6	9.641032233184433E-5	TGTGCCACCTGGGACGGGCTCGCGACTTATTATAAGAAACTCTTT	CATWDGLATYYKKLF	TRGV2	.	TRGJ1	21	-1	-1	22
6	9.641032233184433E-5	TGTGCCACCTGGGACGGGCTAGACGTTTATTATAAGAAACTCTTT	CATWDGLDVYYKKLF	TRGV2	.	TRGJ1	18	-1	-1	26
6	9.641032233184433E-5	TGTGCCACCTGGGACGGGCCTCAGCGAGATTGGATCAAGACGTTT	CATWDGPQRDWIKTF	TRGV2	.	TRGJP2	19	-1	-1	27
6	9.641032233184433E-5	TGTGCCACCTGGGACGGGCCCCAGGATTATTATAAGAAACTCTTT	CATWDGPQDYYKKLF	TRGV2	.	TRGJ1	20	-1	-1	25
6	9.641032233184433E-5	TGTGCCACCTGGGACGGGCCGTCGAGTGATTGGATCAAGACGTTT	CATWDGPSSDWIKTF	TRGV2	.	TRGJP2	22	-1	-1	24
6	9.641032233184433E-5	TGTGCCACCTGGGACGGGCCAATAAGGGATTATAAGAAACTCTTT	CATWDGPIRDYKKLF	TRGV2	.	TRGJ1	19	-1	-1	28
6	9.641032233184433E-5	TGTGCCACCTGGGACGGGCGTTTAGTGTATTATAAGAAACTCTTT	CATWDGRLVYYKKLF	TRGV2	.	TRGJ1	18	-1	-1	27
6	9.641032233184433E-5	TGTGCCACCTGGGACGGGCGGGGTAGTGATTGGATCAAGACGTTT	CATWDGRGSDWIKTF	TRGV2	.	TRGJP2	18	-1	-1	22
6	9.641032233184433E-5	TGTGCCACCTGGGACGGGGGGGTTAGTGATTGGATCAAGACGTTT	CATWDGGVSDWIKTF	TRGV2	.	TRGJP2	17	-1	-1	23
6	9.641032233184433E-5	TGTGCCACCTGGGACGGATATAGTAGTGATTGGATCAAGACGTTT	CATWDGYSSDWIKTF	TRGV2	.	TRGJP2	16	-1	-1	17
6	9.641032233184433E-5	TGTGCCACCTGGGACGGAAAAGGGAATTATTATAAGAAACTCTTT	CATWDGKGNYYKKLF	TRGV2	.	TRGJ1	16	-1	-1	23
6	9.641032233184433E-5	TGTGCCACCTGGGACAGGCCTCCAGATTATTATAAGAAACTCTTT	CATWDRPPDYYKKLF	TRGV3	.	TRGJ1	20	-1	-1	25
6	9.641032233184433E-5	TGTGCCACCTGGGACAGGCCCACAGGTTATTATAAGAAACTCTTT	CATWDRPTGYYKKLF	TRGV3	.	TRGJ1	19	-1	-1	26
6	9.641032233184433E-5	TGTGCCACCTGGGACAGGCCGGGGGATTATTATAAGAAACTCTTT	CATWDRPGDYYKKLF	TRGV7	.	TRGJ1	19	-1	-1	25
6	9.641032233184433E-5	TGTGCCACCTGGGACAGGCGGGTAGATTATTATAAGAAACTCTTT	CATWDRRVDYYKKLF	TRGV5	.	TRGJ1	18	-1	-1	25
6	9.641032233184433E-5	TGTGCCACCTGGGACAGGCAGATTGTTTATTATAAGAAACTCTTT	CATWDRQIVYYKKLF	TRGV7	.	TRGJ1	18	-1	-1	26
6	9.641032233184433E-5	TGTGCCACCTGGGACAACCGGAAGGGTTATTATAAGAAACTCTTT	CATWDNRKGYYKKLF	TRGV7	.	TRGJ1	15	-1	-1	26
6	9.641032233184433E-5	TGTGCTGCCCCTTCCCCCCCCCATTATTATAAGAAACTCTTT	CAAPSPPHYYKKLF	TRGV10	.	TRGJ1	7	-1	-1	22
6	9.641032233184433E-5	TGTGCTGCGTGGGATTATTTTAATTATTATAAGAAACTCTTT	CAAWDYFNYYKKLF	TRGV10	.	TRGJ1	16	-1	-1	21
6	9.641032233184433E-5	TGTGCTGCGTGGGATAGATCGAATTATTATAAGAAACTCTTT	CAAWDRSNYYKKLF	TRGV10	.	TRGJ1	14	-1	-1	18
6	9.641032233184433E-5	TGTGCCTGCTGGATCGGTACCACTGGTTGGTTCAAGATATTT	CACWIGTTGWFKIF	TRGV11	.	TRGJP1	13	-1	-1	17
6	9.641032233184433E-5	TGTGCCACCTTCCTCCCCCTGAATTATTATAAGAAACTCTTT	CATFLPLNYYKKLF	TRGV4	.	TRGJ1	9	-1	-1	20
6	9.641032233184433E-5	TGTGCCACCTGGGCCCCGAAGGGGTATTATAAGAAACTCTTT	CATWAPKGYYKKLF	TRGV8	.	TRGJ1	12	-1	-1	24
6	9.641032233184433E-5	TGTGCCACCTGGGCATTACCGGATTATTATAAGAAACTCTTT	CATWALPDYYKKLF	TRGV8	.	TRGJ1	12	-1	-1	19
6	9.641032233184433E-5	TGTGCCACCTGGGATGGCCAGGATTATTATAAGAAACTCTTT	CATWDGQDYYKKLF	TRGV8	.	TRGJ1	18	-1	-1	22
6	9.641032233184433E-5	TGTGCCACCTGGGATGGGCTTGAAGGTTATAAGAAACTCTTT	CATWDGLEGYKKLF	TRGV8	.	TRGJ1	18	-1	-1	26
6	9.641032233184433E-5	TGTGCCACCTGGGATAGGCCCCCGGAGTATAAGAAACTCTTT	CATWDRPPEYKKLF	TRGV8	.	TRGJ1	19	-1	-1	27
6	9.641032233184433E-5	TGTGCCACCTGGGACCGCAAGTATAGTTATAAGAAACTCTTT	CATWDRKYSYKKLF	TRGV2	.	TRGJ1	14	-1	-1	26
6	9.641032233184433E-5	TGTGCCACCTGGGACCGAAGGAATTATTATAAGAAACTCTTT	CATWDRRNYYKKLF	TRGV2	.	TRGJ1	14	-1	-1	20
6	9.641032233184433E-5	TGTGCCACCTGGGACGGTCGGAATTATTATAAGAAACTCTTT	CATWDGRNYYKKLF	TRGV4	.	TRGJ1	16	-1	-1	20
6	9.641032233184433E-5	TGTGCCACCTGGGACGGCCTTAGTGATTGGATCAAGACGTTT	CATWDGLSDWIKTF	TRGV2	.	TRGJP2	16	-1	-1	20
6	9.641032233184433E-5	TGTGCCACCTGGGACGGCCAGAATTATTATAAGAAACTCTTT	CATWDGQNYYKKLF	TRGV2	.	TRGJ1	16	-1	-1	20
6	9.641032233184433E-5	TGTGCCACCTGGGACGGCGGTAGCGTTTCGCGGAAACTCTTT	CATWDGGSVSRKLF	TRGV4	.	TRGJ1	16	-1	-1	32
6	9.641032233184433E-5	TGTGCCACCTGGGACGGGCTGGTTCCTAATAAGAAACTCTTT	CATWDGLVPNKKLF	TRGV2	.	TRGJ1	18	-1	-1	28
6	9.641032233184433E-5	TGTGCCACCTGGGACGGGCTGAAGAGGTATAAGAAACTCTTT	CATWDGLKRYKKLF	TRGV4	.	TRGJ1	18	-1	-1	27
6	9.641032233184433E-5	TGTGCCACCTGGGACGGGCTAAAGGGTTATAAGAAACTCTTT	CATWDGLKGYKKLF	TRGV2	.	TRGJ1	18	-1	-1	26
6	9.641032233184433E-5	TGTGCCACCTGGGACGGGCCGCGTTATTATAAGAAACTCTTT	CATWDGPRYYKKLF	TRGV2	.	TRGJ1	23	-1	-1	23
6	9.641032233184433E-5	TGTGCCACCTGGGACGGGCCGGTTTATTATAAGAAACTCTTT	CATWDGPVYYKKLF	TRGV2	.	TRGJ1	22	-1	-1	23
6	9.641032233184433E-5	TGTGCCACCTGGGACGGACCCAATTATTATAAGAAACTCTTT	CATWDGPNYYKKLF	TRGV5	.	TRGJ1	14	-1	-1	21
6	9.641032233184433E-5	TGTGCCACCTGGGACGGACCGAATTATTATAAGAAACTCTTT	CATWDGPNYYKKLF	TRGV4	.	TRGJ1	19	-1	-1	19
6	9.641032233184433E-5	TGTGCCACCTGGGACGGAGAAATTTATTATAAGAAACTCTTT	CATWDGEIYYKKLF	TRGV2	.	TRGJ1	16	-1	-1	23
6	9.641032233184433E-5	TGTGCCACCTGGGACGACCCAAGGGATTATAAGAAACTCTTT	CATWDDPRDYKKLF	TRGV2	.	TRGJ1	15	-1	-1	25
6	9.641032233184433E-5	TGTGCCACCTGGGACATTGATAGTGATTGGATCAAGACGTTT	CATWDIDSDWIKTF	TRGV7	.	TRGJP2	15	-1	-1	20
6	9.641032233184433E-5	TGTGCCACCTGGGACAGCAGTAGTGATTGGATCAAGACGTTT	CATWDSSSDWIKTF	TRGV3	.	TRGJP2	16	-1	-1	18
6	9.641032233184433E-5	TGTGCCACCTGGGACAGGTTTAATTATTATAAGAAACTCTTT	CATWDRFNYYKKLF	TRGV3	.	TRGJ1	17	-1	-1	21
6	9.641032233184433E-5	TGTGCCACCTGGGACAGGCTCGGCTATTATAAGAAACTCTTT	CATWDRLGYYKKLF	TRGV7	.	TRGJ1	18	-1	-1	24
6	9.641032233184433E-5	TGTGCCACCTGGGACAGGCCTGGTTATTATAAGAAACTCTTT	CATWDRPGYYKKLF	TRGV3	.	TRGJ1	21	-1	-1	23
6	9.641032233184433E-5	TGTGCCACCTGGGACAGGCGTAGTGATTGGATCAAGACGTTT	CATWDRRSDWIKTF	TRGV3	.	TRGJP2	18	-1	-1	19
6	9.641032233184433E-5	TGTGCCACCTGGGACAGGCGGGGGGATTATAAGAAACTCTTT	CATWDRRGDYKKLF	TRGV7	.	TRGJ1	18	-1	-1	25
6	9.641032233184433E-5	TGTGCCACCTGGGACAGGCGGGATTATTATAAGAAACTCTTT	CATWDRRDYYKKLF	TRGV5	.	TRGJ1	18	-1	-1	22
6	9.641032233184433E-5	TGTGCCACCTGGGACAGGCACCTCTATTATAAGAAACTCTTT	CATWDRHLYYKKLF	TRGV3	.	TRGJ1	18	-1	-1	24
6	9.641032233184433E-5	TGTGCCACCTGGGACAGACCTCCTTATTATAAGAAACTCTTT	CATWDRPPYYKKLF	TRGV7	.	TRGJ1	20	-1	-1	23
6	9.641032233184433E-5	TGTGCCACCTGGGACAGAGGGGGTTATTATAAGAAACTCTTT	CATWDRGGYYKKLF	TRGV3	.	TRGJ1	16	-1	-1	23
6	9.641032233184433E-5	TGTGCCACCTGGGACAACCCCACTGGTTGGTTCAAGATATTT	CATWDNPTGWFKIF	TRGV3	.	TRGJP1	15	-1	-1	19
6	9.641032233184433E-5	TGTGCCACCTGGGAGGGGGGTCGTTATTATAAGAAACTCTTT	CATWEGGRYYKKLF	TRGV2	.	TRGJ1	17	-1	-1	23
6	9.641032233184433E-5	TGTGCTGCGTGGGATTACGGGTATTATAAGAAACTCTTT	CAAWDYGYYKKLF	TRGV10	.	TRGJ1	18	-1	-1	21
6	9.641032233184433E-5	TGTGCCTGCTGGATTAGGCCATATTATAAGAAACTCTTT	CACWIRPYYKKLF	TRGV11	.	TRGJ1	18	-1	-1	21
6	9.641032233184433E-5	TGTGCCACCTGTGCCGGGCGTTATTATAAGAAACTCTTT	CATCAGRYYKKLF	TRGV8	.	TRGJ1	10	-1	-1	20
6	9.641032233184433E-5	TGTGCCACCTGGTTCAAGAATTATTATAAGAAACTCTTT	CATWFKNYYKKLF	TRGV2	.	TRGJ1	11	-1	-1	17
6	9.641032233184433E-5	TGTGCCACCTGGGTTCCGACTGGTTGGTTCAAGATATTT	CATWVPTGWFKIF	TRGV2	.	TRGJP1	12	-1	-1	18
6	9.641032233184433E-5	TGTGCCACCTGGGTCCTCTGTTATTATAAGAAACTCTTT	CATWVLCYYKKLF	TRGV2	.	TRGJ1	12	-1	-1	20
6	9.641032233184433E-5	TGTGCCACCTGGGTCATCCATTATTATAAGAAACTCTTT	CATWVIHYYKKLF	TRGV8	.	TRGJ1	12	-1	-1	19
6	9.641032233184433E-5	TGTGCCACCTGGGTGAGTTTTAATTATAAGAAACTCTTT	CATWVSFNYKKLF	TRGV8	.	TRGJ1	12	-1	-1	22
6	9.641032233184433E-5	TGTGCCACCTGGGCCCCAGGGGGATATAAGAAACTCTTT	CATWAPGGYKKLF	TRGV5	.	TRGJ1	12	-1	-1	24
6	9.641032233184433E-5	TGTGCCACCTGGGGCTGGGGTTATTATAAGAAACTCTTT	CATWGWGYYKKLF	TRGV5	.	TRGJ1	12	-1	-1	20
6	9.641032233184433E-5	TGTGCCACCTGGGGGCCCGGGGGGTATAAGAAACTCTTT	CATWGPGGYKKLF	TRGV2	.	TRGJ1	12	-1	-1	24
6	9.641032233184433E-5	TGTGCCACCTGGGATCAGAATTATTATAAGAAACTCTTT	CATWDQNYYKKLF	TRGV8	.	TRGJ1	14	-1	-1	17
6	9.641032233184433E-5	TGTGCCACCTGGGATACAATTTATTATAAGAAACTCTTT	CATWDTIYYKKLF	TRGV2	.	TRGJ1	13	-1	-1	20
6	9.641032233184433E-5	TGTGCCACCTGGGATAGTCACTATTATAAGAAACTCTTT	CATWDSHYYKKLF	TRGV8	.	TRGJ1	23	-1	-1	21
6	9.641032233184433E-5	TGTGCCACCTGGGATAGGCCTTATTATAAGAAACTCTTT	CATWDRPYYKKLF	TRGV8	.	TRGJ1	20	-1	-1	20
6	9.641032233184433E-5	TGTGCCACCTGGGATAGGCGGTTGGTTAAGAAACTCTTT	CATWDRRLVKKLF	TRGV8	.	TRGJ1	18	-1	-1	26
6	9.641032233184433E-5	TGTGCCACCTGGGATAGAAGGTATTATAAGAAACTCTTT	CATWDRRYYKKLF	TRGV8	.	TRGJ1	16	-1	-1	21
6	9.641032233184433E-5	TGTGCCACCTGGGATAAGGGGTATTATAAGAAACTCTTT	CATWDKGYYKKLF	TRGV8	.	TRGJ1	15	-1	-1	21
6	9.641032233184433E-5	TGTGCCACCTGGGACTACGATTATTATAAGAAACTCTTT	CATWDYDYYKKLF	TRGV3	.	TRGJ1	14	-1	-1	19
6	9.641032233184433E-5	TGTGCCACCTGGGACCCGCGTGTTTGGTTCAAGATATTT	CATWDPRVWFKIF	TRGV2	.	TRGJP1	14	-1	-1	20
6	9.641032233184433E-5	TGTGCCACCTGGGACGCCGATTATTATAAGAAACTCTTT	CATWDADYYKKLF	TRGV2	.	TRGJ1	15	-1	-1	19
6	9.641032233184433E-5	TGTGCCACCTGGGACGGCGGTGATTGGATCAAGACGTTT	CATWDGGDWIKTF	TRGV2	.	TRGJP2	16	-1	-1	19
6	9.641032233184433E-5	TGTGCCACCTGGGACGGCACTGGTTGGTTCAAGATATTT	CATWDGTGWFKIF	TRGV2	.	TRGJP1	16	-1	-1	17
6	9.641032233184433E-5	TGTGCCACCTGGGACGGGCCCGATTATAAGAAACTCTTT	CATWDGPDYKKLF	TRGV7	.	TRGJ1	19	-1	-1	22
6	9.641032233184433E-5	TGTGCCACCTGGGACGGGCCGGGTTATAAGAAACTCTTT	CATWDGPGYKKLF	TRGV2	.	TRGJ1	19	-1	-1	23
6	9.641032233184433E-5	TGTGCCACCTGGGACGGGCCGGGGGGCAAGAAACTCTTT	CATWDGPGGKKLF	TRGV4	.	TRGJ1	19	-1	-1	27
6	9.641032233184433E-5	TGTGCCACCTGGGACGGGCCGAGTTATAAGAAACTCTTT	CATWDGPSYKKLF	TRGV2	.	TRGJ1	19	-1	-1	23
6	9.641032233184433E-5	TGTGCCACCTGGGACGGGCCGAAGTGGATCAAGACGTTT	CATWDGPKWIKTF	TRGV2	.	TRGJP2	19	-1	-1	24
6	9.641032233184433E-5	TGTGCCACCTGGGACGGGCCAAATTATAAGAAACTCTTT	CATWDGPNYKKLF	TRGV2	.	TRGJ1	19	-1	-1	22
6	9.641032233184433E-5	TGTGCCACCTGGGACGGGCGGCATTATAAGAAACTCTTT	CATWDGRHYKKLF	TRGV4	.	TRGJ1	18	-1	-1	22
6	9.641032233184433E-5	TGTGCCACCTGGGACGGGCACTGTCGTCAGAAACTCTTT	CATWDGHCRQKLF	TRGV2	.	TRGJ1	18	-1	-1	28
6	9.641032233184433E-5	TGTGCCACCTGGGACGGGGGTGGGTATAAGAAACTCTTT	CATWDGGGYKKLF	TRGV2	.	TRGJ1	17	-1	-1	24
6	9.641032233184433E-5	TGTGCCACCTGGGACGGGGAGGGGTATAAGAAACTCTTT	CATWDGEGYKKLF	TRGV2	.	TRGJ1	17	-1	-1	24
6	9.641032233184433E-5	TGTGCCACCTGGGACGGAGGTTATTATAAGAAACTCTTT	CATWDGGYYKKLF	TRGV2	.	TRGJ1	16	-1	-1	20
6	9.641032233184433E-5	TGTGCCACCTGGGACGGAATTTATTATAAGAAACTCTTT	CATWDGIYYKKLF	TRGV2	.	TRGJ1	16	-1	-1	16
6	9.641032233184433E-5	TGTGCCACCTGGGACGGAAATTATTATAAGAAACTCTTT	CATWDGNYYKKLF	TRGV4	.	TRGJ1	16	-1	-1	18
6	9.641032233184433E-5	TGTGCCACCTGGGACATGTCGTCTTATAAGAAACTCTTT	CATWDMSSYKKLF	TRGV2	.	TRGJ1	14	-1	-1	23
6	9.641032233184433E-5	TGTGCCACCTGGGACACGCGGGGTTATAAGAAACTCTTT	CATWDTRGYKKLF	TRGV2	.	TRGJ1	14	-1	-1	23
6	9.641032233184433E-5	TGTGCCACCTGGGACAGTAATTATTATAAGAAACTCTTT	CATWDSNYYKKLF	TRGV3	.	TRGJ1	16	-1	-1	18
6	9.641032233184433E-5	TGTGCCACCTGGGACAGCCCGACTCCGGAGAAACTCTTT	CATWDSPTPEKLF	TRGV3	.	TRGJ1	19	-1	-1	28
6	9.641032233184433E-5	TGTGCCACCTGGGACAGGTTCACTTATAAGAAACTCTTT	CATWDRFTYKKLF	TRGV7	.	TRGJ1	17	-1	-1	23
6	9.641032233184433E-5	TGTGCCACCTGGGACAGGCTTGGTTATAAGAAACTCTTT	CATWDRLGYKKLF	TRGV3	.	TRGJ1	21	-1	-1	23
6	9.641032233184433E-5	TGTGCCACCTGGGACAGGCTCTATTATAAGAAACTCTTT	CATWDRLYYKKLF	TRGV7	.	TRGJ1	18	-1	-1	21
6	9.641032233184433E-5	TGTGCCACCTGGGACAGGCTGCGGTATAAGAAACTCTTT	CATWDRLRYKKLF	TRGV3	.	TRGJ1	18	-1	-1	24
6	9.641032233184433E-5	TGTGCCACCTGGGACAGGCCGGGGTATAAGAAACTCTTT	CATWDRPGYKKLF	TRGV5	.	TRGJ1	19	-1	-1	24
6	9.641032233184433E-5	TGTGCCACCTGGGACAGGCACCCAAATATGAAACTCTTT	CATWDRHPNMKLF	TRGV3	.	TRGJ1	18	-1	-1	25
6	9.641032233184433E-5	TGTGCCACCTGGGACAGGCACAGTTATAAGAAACTCTTT	CATWDRHSYKKLF	TRGV7	.	TRGJ1	18	-1	-1	23
6	9.641032233184433E-5	TGTGCCACCTGGGACAGGCAAGACTATAAGAAACTCTTT	CATWDRQDYKKLF	TRGV7	.	TRGJ1	18	-1	-1	24
6	9.641032233184433E-5	TGTGCCACCTGGGACAGGACCGACTGGATCAAGACGTTT	CATWDRTDWIKTF	TRGV5	.	TRGJP2	17	-1	-1	21
6	9.641032233184433E-5	TGTGCCACCTGGGAGGGCTTGATTTATAAGAAACTCTTT	CATWEGLIYKKLF	TRGV2	.	TRGJ1	17	-1	-1	23
6	9.641032233184433E-5	TGTGCCACCTGGGAATCGAATTATTATAAGAAACTCTTT	CATWESNYYKKLF	TRGV2	.	TRGJ1	13	-1	-1	15
6	9.641032233184433E-5	TGTGCCACCTGGAGGGGGGTTTATTATAAGAAACTCTTT	CATWRGVYYKKLF	TRGV2	.	TRGJ2	11	-1	-1	20
6	9.641032233184433E-5	TGTGCCACCTACCGAGGAAATTATTATAAGAAACTCTTT	CATYRGNYYKKLF	TRGV2	.	TRGJ1	9	-1	-1	18
6	9.641032233184433E-5	TGTGCCACCGGGAAGCCCCTTTATTATAAGAAACTCTTT	CATGKPLYYKKLF	TRGV5	.	TRGJ1	12	-1	-1	20
6	9.641032233184433E-5	TGTGCTGCGTGGCCTTGGGGTTGGTTCAAGATATTT	CAAWPWGWFKIF	TRGV10	.	TRGJP1	11	-1	-1	18
6	9.641032233184433E-5	TGTGCTGCGTGGGGGAATTATTATAAGAAACTCTTT	CAAWGNYYKKLF	TRGV10	.	TRGJ1	12	-1	-1	14
6	9.641032233184433E-5	TGTGCTGCGTGGGACATTTATTATAAGAAACTCTTT	CAAWDIYYKKLF	TRGV10	.	TRGJ1	13	-1	-1	17
6	9.641032233184433E-5	TGTGCTGAATGGACCACTGGTTGGTTCAAGATATTT	CAEWTTGWFKIF	TRGV10	.	TRGJP1	6	-1	-1	12
6	9.641032233184433E-5	TGTGCCACCTCTCCGAATTATTATAAGAAACTCTTT	CATSPNYYKKLF	TRGV3	.	TRGJ1	9	-1	-1	13
6	9.641032233184433E-5	TGTGCCACCTGGTACGAGGTTGAGAAGAAACTCTTT	CATWYEVEKKLF	TRGV8	.	TRGJ1	11	-1	-1	24
6	9.641032233184433E-5	TGTGCCACCTGGGTTTTTTATTATAAGAAACTCTTT	CATWVFYYKKLF	TRGV8	.	TRGJ1	12	-1	-1	17
6	9.641032233184433E-5	TGTGCCACCTGGGTCGGAAATTATAAGAAACTCTTT	CATWVGNYKKLF	TRGV2	.	TRGJ1	16	-1	-1	19
6	9.641032233184433E-5	TGTGCCACCTGGGTCATATACGGTAAGAAACTCTTT	CATWVIYGKKLF	TRGV8	.	TRGJ1	12	-1	-1	23
6	9.641032233184433E-5	TGTGCCACCTGGGTGAATTATTATAAGAAACTCTTT	CATWVNYYKKLF	TRGV4	.	TRGJ1	12	-1	-1	14
6	9.641032233184433E-5	TGTGCCACCTGGGCCCTTTATTATAAGAAACTCTTT	CATWALYYKKLF	TRGV2	.	TRGJ1	12	-1	-1	17
6	9.641032233184433E-5	TGTGCCACCTGGGCAATTTATTATAAGAAACTCTTT	CATWAIYYKKLF	TRGV2	.	TRGJ1	12	-1	-1	17
6	9.641032233184433E-5	TGTGCCACCTGGGATATTAATTATAAGAAACTCTTT	CATWDINYKKLF	TRGV8	.	TRGJ1	15	-1	-1	15
6	9.641032233184433E-5	TGTGCCACCTGGGATATATGGCGTAAGAAACTCTTT	CATWDIWRKKLF	TRGV8	.	TRGJ1	15	-1	-1	23
6	9.641032233184433E-5	TGTGCCACCTGGGATAGGCTTTATAAGAAACTCTTT	CATWDRLYKKLF	TRGV8	.	TRGJ1	18	-1	-1	20
6	9.641032233184433E-5	TGTGCCACCTGGGATAGGCGCTATAAGAAACTCTTT	CATWDRRYKKLF	TRGV8	.	TRGJ1	23	-1	-1	21
6	9.641032233184433E-5	TGTGCCACCTGGGATAGATGCGGGGGGAAACTCTTT	CATWDRCGGKLF	TRGV8	.	TRGJ1	16	-1	-1	26
6	9.641032233184433E-5	TGTGCCACCTGGGACTGGTATTATAAGAAACTCTTT	CATWDWYYKKLF	TRGV2	.	TRGJ1	17	-1	-1	18
6	9.641032233184433E-5	TGTGCCACCTGGGACGGCAATTATAAGAAACTCTTT	CATWDGNYKKLF	TRGV2	.	TRGJ1	16	-1	-1	19
6	9.641032233184433E-5	TGTGCCACCTGGGACGGGTGGTATAAGAAACTCTTT	CATWDGWYKKLF	TRGV2	.	TRGJ1	17	-1	-1	21
6	9.641032233184433E-5	TGTGCCACCTGGGACGGGCTCGATAAGAAACTCTTT	CATWDGLDKKLF	TRGV2	.	TRGJ1	21	-1	-1	22
6	9.641032233184433E-5	TGTGCCACCTGGGACGGGCCTTTCCAGAAACTCTTT	CATWDGPFQKLF	TRGV2	.	TRGJ1	19	-1	-1	25
6	9.641032233184433E-5	TGTGCCACCTGGGACGGGCCCCATAAGAAACTCTTT	CATWDGPHKKLF	TRGV4	.	TRGJ1	20	-1	-1	22
6	9.641032233184433E-5	TGTGCCACCTGGGACGGGCCCAAAAAGAAACTCTTT	CATWDGPKKKLF	TRGV2	.	TRGJ1	20	-1	-1	24
6	9.641032233184433E-5	TGTGCCACCTGGGACGGGCCATCGGGGAAACTCTTT	CATWDGPSGKLF	TRGV2	.	TRGJ1	19	-1	-1	26
6	9.641032233184433E-5	TGTGCCACCTGGGACGGGGGCAATAAGAAACTCTTT	CATWDGGNKKLF	TRGV5	.	TRGJ1	17	-1	-1	22
6	9.641032233184433E-5	TGTGCCACCTGGGACGGGAGGCGTAAGAAACTCTTT	CATWDGRRKKLF	TRGV2	.	TRGJ1	17	-1	-1	23
6	9.641032233184433E-5	TGTGCCACCTGGGACGACGATTATAAGAAACTCTTT	CATWDDDYKKLF	TRGV3	.	TRGJ1	14	-1	-1	19
6	9.641032233184433E-5	TGTGCCACCTGGGACACCGTCGATAAGAAACTCTTT	CATWDTVDKKLF	TRGV2	.	TRGJ1	14	-1	-1	22
6	9.641032233184433E-5	TGTGCCACCTGGGACAGGGTCGTGGGGAAACTCTTT	CATWDRVVGKLF	TRGV3	.	TRGJ1	17	-1	-1	26
6	9.641032233184433E-5	TGTGCCACCTGGGAGTATTATTATAAGAAACTCTTT	CATWEYYYKKLF	TRGV8	.	TRGJ1	13	-1	-1	16
6	9.641032233184433E-5	TGTGCCACCTGGGAGCCTTATTATAAGAAACTCTTT	CATWEPYYKKLF	TRGV8	.	TRGJ1	13	-1	-1	17
6	9.641032233184433E-5	TGTGCCACCTGGGAAATCGGGCATCAGAAACTCTTT	CATWEIGHQKLF	TRGV2	.	TRGJ1	13	-1	-1	22
6	9.641032233184433E-5	TGTGCCACCCAAGGGTGTGATTGGATCAAGACGTTT	CATQGCDWIKTF	TRGV2	.	TRGJP2	8	-1	-1	16
6	9.641032233184433E-5	TGTGCCACCGTCCCCTTCTATTATAAGAAACTCTTT	CATVPFYYKKLF	TRGV7	.	TRGJ1	8	-1	-1	18
6	9.641032233184433E-5	TGTGCCACCGGGGAGGGGCGTTATAAGAAACTCTTT	CATGEGRYKKLF	TRGV2	.	TRGJ1	18	-1	-1	20
6	9.641032233184433E-5	TGTGCCTTGTGGGAGGAGGATAAGAAACTCTTT	CALWEEDKKLF	TRGV9	.	TRGJ1	15	-1	-1	19
6	9.641032233184433E-5	TGTGCCTCGTGGGATGTCTCGGGGAAACTCTTT	CASWDVSGKLF	TRGV9	.	TRGJ1	16	-1	-1	23
6	9.641032233184433E-5	TGTGCCACCTGTGTCCTTTGGGAGAAACTCTTT	CATCVLWEKLF	TRGV8	.	TRGJ1	10	-1	-1	22
6	9.641032233184433E-5	TGTGCCACCTGGTTCTCTTATAAGAAACTCTTT	CATWFSYKKLF	TRGV8	.	TRGJ1	11	-1	-1	17
6	9.641032233184433E-5	TGTGCCACCTGGTCCGGTTATAAGAAACTCTTT	CATWSGYKKLF	TRGV2	.	TRGJ1	11	-1	-1	17
6	9.641032233184433E-5	TGTGCCACCTGGGTCTATTATAAGAAACTCTTT	CATWVYYKKLF	TRGV2	.	TRGJ1	12	-1	-1	15
6	9.641032233184433E-5	TGTGCCACCTGGGTGCATTATAAGAAACTCTTT	CATWVHYKKLF	TRGV8	.	TRGJ1	12	-1	-1	16
6	9.641032233184433E-5	TGTGCCACCTGGGCAGTTTATAAGAAACTCTTT	CATWAVYKKLF	TRGV8	.	TRGJ1	12	-1	-1	17
6	9.641032233184433E-5	TGTGCCACCTGGGATCGAATAAAGAAACTCTTT	CATWDRIKKLF	TRGV8	.	TRGJ1	14	-1	-1	21
6	9.641032233184433E-5	TGTGCCACCTGGGATATTTATAAGAAACTCTTT	CATWDIYKKLF	TRGV8	.	TRGJ1	15	-1	-1	17
6	9.641032233184433E-5	TGTGCCACCTGGGATAGTCGTAAGAAACTCTTT	CATWDSRKKLF	TRGV8	.	TRGJ1	16	-1	-1	20
6	9.641032233184433E-5	TGTGCCACCTGGGATAGGCTTTGGAAACTCTTT	CATWDRLWKLF	TRGV8	.	TRGJ1	18	-1	-1	23
6	9.641032233184433E-5	TGTGCCACCTGGGATAGGCCCGAGAAACTCTTT	CATWDRPEKLF	TRGV8	.	TRGJ1	19	-1	-1	22
6	9.641032233184433E-5	TGTGCCACCTGGGACCCTAATAAGAAACTCTTT	CATWDPNKKLF	TRGV8	.	TRGJ1	13	-1	-1	19
6	9.641032233184433E-5	TGTGCCACCTGGGACGGGCCCTCGAAACTCTTT	CATWDGPSKLF	TRGV2	.	TRGJ1	20	-1	-1	23
6	9.641032233184433E-5	TGTGCCACCTGGGACACGAATAAGAAACTCTTT	CATWDTNKKLF	TRGV3	.	TRGJ1	15	-1	-1	19
6	9.641032233184433E-5	TGTGCCACCTGGGACAGGCCCAAGAAACTCTTT	CATWDRPKKLF	TRGV7	.	TRGJ1	19	-1	-1	21
6	9.641032233184433E-5	TGTGCCACCTGGGACAGGCCGGGGAAACTCTTT	CATWDRPGKLF	TRGV3	.	TRGJ1	19	-1	-1	23
6	9.641032233184433E-5	TGTGCCACCTGGGACAGGCCGGAGAAACTCTTT	CATWDRPEKLF	TRGV7	.	TRGJ1	19	-1	-1	22
6	9.641032233184433E-5	TGTGCCACCTGGGACAACTCTAAGAAACTCTTT	CATWDNSKKLF	TRGV3	.	TRGJ1	15	-1	-1	20
6	9.641032233184433E-5	TGTGCCACCTGGGAGGTTTGTTGGAAACTCTTT	CATWEVCWKLF	TRGV8	.	TRGJ1	13	-1	-1	23
6	9.641032233184433E-5	TGTGCCGCCTCTTATTATAAGAAACTCTTT	CAASYYKKLF	TRGV8	.	TRGJ2	9	-1	-1	11
6	9.641032233184433E-5	TGTGCCACCTGTTTGGAGGCGAAACTCTTT	CATCLEAKLF	TRGV8	.	TRGJ1	10	-1	-1	20
6	9.641032233184433E-5	TGTGCCACCTGCCTTTATAAGAAACTCTTT	CATCLYKKLF	TRGV3	.	TRGJ1	10	-1	-1	14
6	9.641032233184433E-5	TGTGCCACCTGGTTCTATAAGAAACTCTTT	CATWFYKKLF	TRGV2	.	TRGJ1	11	-1	-1	15
6	9.641032233184433E-5	TGTGCCACCTGGTCGAGGGAGAAACTCTTT	CATWSREKLF	TRGV8	.	TRGJ1	11	-1	-1	19
6	9.641032233184433E-5	TGTGCCACCTGGTGTTATAAGAAACTCTTT	CATWCYKKLF	TRGV2	.	TRGJ1	11	-1	-1	14
6	9.641032233184433E-5	TGTGCCACCTGGCCTAATAAGAAACTCTTT	CATWPNKKLF	TRGV5	.	TRGJ1	11	-1	-1	16
6	9.641032233184433E-5	TGTGCCACCTGGCGTTATAAGAAACTCTTT	CATWRYKKLF	TRGV3	.	TRGJ1	11	-1	-1	14
6	9.641032233184433E-5	TGTGCCACCTGGGGTTTAAGGGGCCTCTTT	CATWGLRGLF	TRGV8	.	TRGJ1	12	-1	-1	24
6	9.641032233184433E-5	TGTGCCACCTGGGATATGAAGAAACTCTTT	CATWDMKKLF	TRGV8	.	TRGJ1	15	-1	-1	14
6	9.641032233184433E-5	TGTGCCACCTGGGACTGTTGGAAACTCTTT	CATWDCWKLF	TRGV4	.	TRGJ1	13	-1	-1	20
6	9.641032233184433E-5	TGTGCCACCTGGGACGTCGAGAAACTCTTT	CATWDVEKLF	TRGV2	.	TRGJ1	15	-1	-1	19
6	9.641032233184433E-5	TGTGCCACCTGGGACGCTAAGAAACTCTTT	CATWDAKKLF	TRGV2	.	TRGJ1	15	-1	-1	17
6	9.641032233184433E-5	TGTGCCACCTGGGACGGAAGGAAACTCTTT	CATWDGRKLF	TRGV2	.	TRGJ1	16	-1	-1	20
6	9.641032233184433E-5	TGTGCCACCTGGGACAGGCCTCAACTCTTT	CATWDRPQLF	TRGV3	.	TRGJ1	20	-1	-1	22
6	9.641032233184433E-5	TGTGCCACCTGGAGGCAGAGGAAACTCTTT	CATWRQRKLF	TRGV8	.	TRGJ1	11	-1	-1	20
6	9.641032233184433E-5	TGTGCCACCTACGGGATTAAGAAACTCTTT	CATYGIKKLF	TRGV3	.	TRGJ1	9	-1	-1	17
6	9.641032233184433E-5	TGTGCCACCCGACCTTATAAGAAACTCTTT	CATRPYKKLF	TRGV8	.	TRGJ1	8	-1	-1	14
6	9.641032233184433E-5	TGTGCCACCCATTATTATAAGAAACTCTTT	CATHYYKKLF	TRGV2	.	TRGJ1	8	-1	-1	10
6	9.641032233184433E-5	TGTGCCACCGTCCAACGTAAGAAACTCTTT	CATVQRKKLF	TRGV4	.	TRGJ1	8	-1	-1	17
6	9.641032233184433E-5	TGTGCCACCGCCGATTGGATCAAGACGTTT	CATADWIKTF	TRGV2	.	TRGJP2	8	-1	-1	12
6	9.641032233184433E-5	TGTGCCACCGAGAGTTGGATCAAGACGTTT	CATESWIKTF	TRGV2	.	TRGJP2	8	-1	-1	14
6	9.641032233184433E-5	TGTGCCTTGTGGTCGGAGAAACTCTTT	CALWSEKLF	TRGV9	.	TRGJ1	11	-1	-1	16
6	9.641032233184433E-5	TGTGCCACCTGGGTCCCGGGACTCTTT	CATWVPGLF	TRGV8	.	TRGJ1	12	-1	-1	20
6	9.641032233184433E-5	TGTGCCACCTGGGCCAAGAAACTCTTT	CATWAKKLF	TRGV3	.	TRGJ1	15	-1	-1	15
6	9.641032233184433E-5	TGTGCCACCCTAATTAAGAAACTCTTT	CATLIKKLF	TRGV5	.	TRGJ1	8	-1	-1	14
6	9.641032233184433E-5	TGTGCCACCGTAGAGTTCAAGACGTTT	CATVEFKTF	TRGV2	.	TRGJP2	8	-1	-1	16
6	9.641032233184433E-5	TGTGCCACCGGGCATAAGAAACTCTTT	CATGHKKLF	TRGV8	.	TRGJ1	15	-1	-1	13
6	9.641032233184433E-5	TGTGCGGGTTATTATAAGAAACTCTTT	CAGYYKKLF	TRGV2	.	TRGJ1	4	-1	-1	8
6	9.641032233184433E-5	TGTGCCCAGAAGGAGAAACTCTTT	CAQKEKLF	TRGV2	.	TRGJ1	5	-1	-1	13
6	9.641032233184433E-5	TGTGCCACCAACAAGAAACTCTTT	CATNKKLF	TRGV4	.	TRGJ1	8	-1	-1	12
6	9.641032233184433E-5	TGTGCCAGAACAAGGCGGCTCTTT	CARTRRLF	TRGV8	.	TRGJ1	6	-1	-1	18
6	9.641032233184433E-5	TGTGCCACCTGGAAACTCTTT	CATWKLF	TRGV2	.	TRGJ1	11	-1	-1	11
6	9.641032233184433E-5	TGTGATTATAAGAAACTCTTT	CDYKKLF	TRGV7	.	TRGJ1	3	-1	-1	4
5	8.034193527653694E-5	TGTGCCACCTGGACCCCCCCGTTACCCAAACATGGCCCGTGTGATTGGATCAAGACGTTT	CATWTPPLPKHGPCDWIKTF	TRGV2	.	TRGJP2	11	-1	-1	40
5	8.034193527653694E-5	TGTGCCACCTGGGACGGGCCACTTTTCCCCGATAGTAGTGATTGGATCAAGACGTTT	CATWDGPLFPDSSDWIKTF	TRGV2	.	TRGJP2	19	-1	-1	31
5	8.034193527653694E-5	TGTGCCTTGTGGGACCCCCTAAAACTCAATGGGTATTATTATAAGAAACTCTTT	CALWDPLKLNGYYYKKLF	TRGV9	.	TRGJ1	13	-1	-1	34
5	8.034193527653694E-5	TGTGCCACCTGGGGCCCCTCGTCCCAATATAGTAGTGATTGGATCAAGACGTTT	CATWGPSSQYSSDWIKTF	TRGV8	.	TRGJP2	12	-1	-1	26
5	8.034193527653694E-5	TGTGCCACCTGGGACTTATCCCAAATTTTACAAGATTATTATAAGAAACTCTTT	CATWDLSQILQDYYKKLF	TRGV3	.	TRGJ1	14	-1	-1	34
5	8.034193527653694E-5	TGTGCCACCTGGGACAGGCCCACCCGATATAGTAGTGATTGGATCAAGACGTTT	CATWDRPTRYSSDWIKTF	TRGV3	.	TRGJP2	19	-1	-1	26
5	8.034193527653694E-5	TGTGCCACCTGGGAACGGGCTAAGCGGGCTTTATATGGATATAAGAAACTCTTT	CATWERAKRALYGYKKLF	TRGV4	.	TRGJ1	13	-1	-1	39
5	8.034193527653694E-5	TGTGCCACCTGGGATAGTCCGGGGAAAAGTAGTGATTGGATCAAGACGTTT	CATWDSPGKSSDWIKTF	TRGV8	.	TRGJP2	19	-1	-1	27
5	8.034193527653694E-5	TGTGCCACCTGGGACGTCCTTCTCGGGGGTAGTGATTGGATCAAGACGTTT	CATWDVLLGGSDWIKTF	TRGV2	.	TRGJP2	15	-1	-1	28
5	8.034193527653694E-5	TGTGCCACCTGGGACGGGCCTGTGTATAGTAGTGATTGGATCAAGACGTTT	CATWDGPVYSSDWIKTF	TRGV2	.	TRGJP2	22	-1	-1	24
5	8.034193527653694E-5	TGTGCCACCTGGGACGGGCCCAAAAATAGTAGTGATTGGATCAAGACGTTT	CATWDGPKNSSDWIKTF	TRGV2	.	TRGJP2	20	-1	-1	25
5	8.034193527653694E-5	TGTGCCACCTGGGACGGGCCGACGATACGACATTATTATAAGAAACTCTTT	CATWDGPTIRHYYKKLF	TRGV2	.	TRGJ1	19	-1	-1	24
5	8.034193527653694E-5	TGTGCCACCTGGGACGGGCAGGGCTGTAGACGATATTATAAGAAACTCTTT	CATWDGQGCRRYYKKLF	TRGV2	.	TRGJ1	18	-1	-1	33
5	8.034193527653694E-5	TGTGCCACCTGGGACGGAGGGGATAATACCACTGGTTGGTTCAAGATATTT	CATWDGGDNTTGWFKIF	TRGV2	.	TRGJP1	16	-1	-1	25
5	8.034193527653694E-5	TGTGCCTGCTGGATTGGACCGCCCCTGCTTTATTATAAGAAACTCTTT	CACWIGPPLLYYKKLF	TRGV11	.	TRGJ1	14	-1	-1	29
5	8.034193527653694E-5	TGTGCCACCTGGGATAGGCTCGACGGTAAGACTTATAAGAAACTCTTT	CATWDRLDGKTYKKLF	TRGV8	.	TRGJ1	18	-1	-1	32
5	8.034193527653694E-5	TGTGCCACCTGGGATAGGCGGAAGGACAGTGATTGGATCAAGACGTTT	CATWDRRKDSDWIKTF	TRGV8	.	TRGJP2	18	-1	-1	27
5	8.034193527653694E-5	TGTGCCACCTGGGACGGGTGCCTGGGAGGTTATTATAAGAAACTCTTT	CATWDGCLGGYYKKLF	TRGV2	.	TRGJ1	17	-1	-1	29
5	8.034193527653694E-5	TGTGCCACCTGGGACGGGCCTCATTCGAATTATTATAAGAAACTCTTT	CATWDGPHSNYYKKLF	TRGV4	.	TRGJ1	23	-1	-1	22
5	8.034193527653694E-5	TGTGCCACCTGGGACGGGCCCCCTCTTAGTGATTGGATCAAGACGTTT	CATWDGPPLSDWIKTF	TRGV2	.	TRGJP2	20	-1	-1	26
5	8.034193527653694E-5	TGTGCCACCTGGGACGGGCCCGCGGCCACTGGTTGGTTCAAGATATTT	CATWDGPAATGWFKIF	TRGV2	.	TRGJP1	21	-1	-1	25
5	8.034193527653694E-5	TGTGCCACCTGGGACGGGCGAACTTCTAACTATTATAAGAAACTCTTT	CATWDGRTSNYYKKLF	TRGV2	.	TRGJ1	18	-1	-1	23
5	8.034193527653694E-5	TGTGCCACCTGGGACGGGCGAAGTGGTGGTGATTGGATCAAGACGTTT	CATWDGRSGGDWIKTF	TRGV2	.	TRGJP2	18	-1	-1	25
5	8.034193527653694E-5	TGTGCCACCTGGGACGGGGGTTACCTGAATTATTATAAGAAACTCTTT	CATWDGGYLNYYKKLF	TRGV2	.	TRGJ1	17	-1	-1	26
5	8.034193527653694E-5	TGTGCCACCTGGGACGGGGGATATAGTAGTGATTGGATCAAGACGTTT	CATWDGGYSSDWIKTF	TRGV2	.	TRGJP2	17	-1	-1	20
5	8.034193527653694E-5	TGTGCCACCTGGGACGGAGGGGAGTTGGGCAAAAAAATCAAGGTATTT	CATWDGGELGKKIKVF	TRGV2	.	TRGJP	16	-1	-1	21
5	8.034193527653694E-5	TGTGCCACCTGGGACAGGCTTATAACGAATTATTATAAGAAACTCTTT	CATWDRLITNYYKKLF	TRGV3	.	TRGJ1	18	-1	-1	25
5	8.034193527653694E-5	TGTGCCACCTGGGACAGGCATGCGGGTAGTGATTGGATCAAGACGTTT	CATWDRHAGSDWIKTF	TRGV3	.	TRGJP2	21	-1	-1	25
5	8.034193527653694E-5	TGTGCCACCTGGGACAGGCAGGGTTCGAATTATTATAAGAAACTCTTT	CATWDRQGSNYYKKLF	TRGV5	.	TRGJ1	18	-1	-1	23
5	8.034193527653694E-5	TGTGCTGCGTGGGATACCGCAGCGAATTATTATAAGAAACTCTTT	CAAWDTAANYYKKLF	TRGV10	.	TRGJ1	14	-1	-1	22
5	8.034193527653694E-5	TGTGCTGCGTGGGAAAATGGGATCACTGGTTGGTTCAAGATATTT	CAAWENGITGWFKIF	TRGV10	.	TRGJP1	13	-1	-1	23
5	8.034193527653694E-5	TGTGCCTGCTGGATTAGGATAAGTAGTGATTGGATCAAGACGTTT	CACWIRISSDWIKTF	TRGV11	.	TRGJP2	17	-1	-1	18
5	8.034193527653694E-5	TGTGCCACTATTCAAACTGACTTGGATTATTATAAGAAACTCTTT	CATIQTDLDYYKKLF	TRGV8	.	TRGJ1	7	-1	-1	25
5	8.034193527653694E-5	TGTGCCACCTGGCATAAAATCCCGAATTATTATAAGAAACTCTTT	CATWHKIPNYYKKLF	TRGV8	.	TRGJ1	15	-1	-1	13
5	8.034193527653694E-5	TGTGCCACCTGGGTCGACTCCTTCTTTTATTATAAGAAACTCTTT	CATWVDSFFYYKKLF	TRGV2	.	TRGJ1	15	-1	-1	26
5	8.034193527653694E-5	TGTGCCACCTGGGCCGTTCTGGGGGATTATTATAAGAAACTCTTT	CATWAVLGDYYKKLF	TRGV3	.	TRGJ1	12	-1	-1	25
5	8.034193527653694E-5	TGTGCCACCTGGGATAGTCCGAGTAGTGATTGGATCAAGACGTTT	CATWDSPSSDWIKTF	TRGV8	.	TRGJP2	19	-1	-1	21
5	8.034193527653694E-5	TGTGCCACCTGGGACCACCATCTCCTTTCGGATAAGAAACTCTTT	CATWDHHLLSDKKLF	TRGV3	.	TRGJ1	14	-1	-1	31
5	8.034193527653694E-5	TGTGCCACCTGGGACGGCCAGGGTAGTGATTGGATCAAGACGTTT	CATWDGQGSDWIKTF	TRGV2	.	TRGJP2	16	-1	-1	22
5	8.034193527653694E-5	TGTGCCACCTGGGACGGCACCTCGAATTATTATAAGAAACTCTTT	CATWDGTSNYYKKLF	TRGV2	.	TRGJ1	16	-1	-1	21
5	8.034193527653694E-5	TGTGCCACCTGGGACGGGCTCGCGGTGGCTTATAAGAAACTCTTT	CATWDGLAVAYKKLF	TRGV2	.	TRGJ1	21	-1	-1	29
5	8.034193527653694E-5	TGTGCCACCTGGGACGGGCTCGGTAGTGATTGGATCAAGACGTTT	CATWDGLGSDWIKTF	TRGV2	.	TRGJP2	21	-1	-1	22
5	8.034193527653694E-5	TGTGCCACCTGGGACGGGCCTAGGGATTATTATAAGAAACTCTTT	CATWDGPRDYYKKLF	TRGV2	.	TRGJ1	19	-1	-1	25
5	8.034193527653694E-5	TGTGCCACCTGGGACGGGCCCCTCATAAATTATAAGAAACTCTTT	CATWDGPLINYKKLF	TRGV2	.	TRGJ1	23	-1	-1	28
5	8.034193527653694E-5	TGTGCCACCTGGGACGGGCCAAAGGGGTATTATAAGAAACTCTTT	CATWDGPKGYYKKLF	TRGV2	.	TRGJ2	19	-1	-1	27
5	8.034193527653694E-5	TGTGCCACCTGGGACGGGCGGGCTAGCTGGTATAAGAAACTCTTT	CATWDGRASWYKKLF	TRGV2	.	TRGJ1	18	-1	-1	30
5	8.034193527653694E-5	TGTGCCACCTGGGACGGGCGGGCAGATTATTATAAGAAACTCTTT	CATWDGRADYYKKLF	TRGV2	.	TRGJ1	18	-1	-1	25
5	8.034193527653694E-5	TGTGCCACCTGGGACGGGCAATCGGATTATTATAAGAAACTCTTT	CATWDGQSDYYKKLF	TRGV2	.	TRGJ1	18	-1	-1	21
5	8.034193527653694E-5	TGTGCCACCTGGGACGGACTAAGTAGTGATTGGATCAAGACGTTT	CATWDGLSSDWIKTF	TRGV2	.	TRGJP2	16	-1	-1	21
5	8.034193527653694E-5	TGTGCCACCTGGGACGGACCTAGTAGTGATTGGATCAAGACGTTT	CATWDGPSSDWIKTF	TRGV2	.	TRGJP2	19	-1	-1	20
5	8.034193527653694E-5	TGTGCCACCTGGGACGGAGTTCAGTATTATTATAAGAAACTCTTT	CATWDGVQYYYKKLF	TRGV2	.	TRGJ1	16	-1	-1	25
5	8.034193527653694E-5	TGTGCCACCTGGGACGAGATTAGTGTTGATTGGATCAAGACGTTT	CATWDEISVDWIKTF	TRGV2	.	TRGJP2	15	-1	-1	20
5	8.034193527653694E-5	TGTGCCACCTGGGACACCCCGGGAAATTATTATAAGAAACTCTTT	CATWDTPGNYYKKLF	TRGV3	.	TRGJ1	15	-1	-1	24
5	8.034193527653694E-5	TGTGCCACCTGGGACAGGCCCGCTACCTGTTATAAGAAACTCTTT	CATWDRPATCYKKLF	TRGV3	.	TRGJ1	19	-1	-1	29
5	8.034193527653694E-5	TGTGCCACCTGGGACAGGCCGAGGACCTATTATAAGAAACTCTTT	CATWDRPRTYYKKLF	TRGV3	.	TRGJ1	19	-1	-1	27
5	8.034193527653694E-5	TGTGCCACCTGGGACAGGCGGAGTAGTGATTGGATCAAGACGTTT	CATWDRRSSDWIKTF	TRGV3	.	TRGJP2	18	-1	-1	21
5	8.034193527653694E-5	TGTGCCACCTGGGACAGGCGAGGGGGAGGGTATAAGAAACTCTTT	CATWDRRGGGYKKLF	TRGV3	.	TRGJ1	18	-1	-1	30
5	8.034193527653694E-5	TGTGCCACCTGGGACAGGGAAGGGGGAAATTATAAGAAACTCTTT	CATWDREGGNYKKLF	TRGV7	.	TRGJ1	17	-1	-1	28
5	8.034193527653694E-5	TGTGCCACCTGGGACAGGAGGCTGAGTGATTGGATCAAGACGTTT	CATWDRRLSDWIKTF	TRGV3	.	TRGJP2	17	-1	-1	24
5	8.034193527653694E-5	TGTGCCACCTGGGAGGATATTGGTGGTGATTGGATCAAGACGTTT	CATWEDIGGDWIKTF	TRGV2	.	TRGJP2	13	-1	-1	22
5	8.034193527653694E-5	TGTGCCACCTGGGAACATTCCCCGAATTATTATAAGAAACTCTTT	CATWEHSPNYYKKLF	TRGV7	.	TRGJ1	13	-1	-1	22
5	8.034193527653694E-5	TGTGCCACCTGGGAAACATATAGTAGTGATTGGATCAAGACGTTT	CATWETYSSDWIKTF	TRGV8	.	TRGJP2	13	-1	-1	17
5	8.034193527653694E-5	TGTGCCACCCGCCCCGTTTATACCACTGGTTGGTTCAAGATATTT	CATRPVYTTGWFKIF	TRGV2	.	TRGJP1	8	-1	-1	15
5	8.034193527653694E-5	TGTGCCACCCGAAGCTATTATAGTAGTGATTGGATCAAGACGTTT	CATRSYYSSDWIKTF	TRGV7	.	TRGJP2	8	-1	-1	14
5	8.034193527653694E-5	TGTGCTGCGTGGGATTGTTCTTTAGGTTGGTTCAAGATATTT	CAAWDCSLGWFKIF	TRGV10	.	TRGJP1	15	-1	-1	24
5	8.034193527653694E-5	TGTGCTGCGTGGGATTATATGAATTATTATAAGAAACTCTTT	CAAWDYMNYYKKLF	TRGV10	.	TRGJ1	16	-1	-1	20
5	8.034193527653694E-5	TGTGCTACCTGGGACCATAGTAGTGATTGGATCAAGACGTTT	CATWDHSSDWIKTF	TRGV2	.	TRGJP2	14	-1	-1	16
5	8.034193527653694E-5	TGTGCCTCGGCCTTCGGGAGTAGTGATTGGATCAAGACGTTT	CASAFGSSDWIKTF	TRGV2	.	TRGJP2	5	-1	-1	18
5	8.034193527653694E-5	TGTGCCTGCTGGATTAGGCACGGCCGTTATAAGAAACTCTTT	CACWIRHGRYKKLF	TRGV11	.	TRGJ1	24	-1	-1	26
5	8.034193527653694E-5	TGTGCCACCTTACCCTATAGTAGTGATTGGATCAAGACGTTT	CATLPYSSDWIKTF	TRGV2	.	TRGJP2	9	-1	-1	15
5	8.034193527653694E-5	TGTGCCACCTGTTCGATGGGTAGTGATTGGATCAAGACGTTT	CATCSMGSDWIKTF	TRGV3	.	TRGJP2	10	-1	-1	19
5	8.034193527653694E-5	TGTGCCACCTGGCACTATAGTAGTGATTGGATCAAGACGTTT	CATWHYSSDWIKTF	TRGV2	.	TRGJP2	14	-1	-1	15
5	8.034193527653694E-5	TGTGCCACCTGGGCTGGGGGTAGTGATTGGATCAAGACGTTT	CATWAGGSDWIKTF	TRGV8	.	TRGJP2	12	-1	-1	19
5	8.034193527653694E-5	TGTGCCACCTGGGCCCCGGGGGGAGAGTTGCAGAAACTCTTT	CATWAPGGELQKLF	TRGV3	.	TRGJ1	12	-1	-1	31
5	8.034193527653694E-5	TGTGCCACCTGGGGGCCCAGCCTTTATTATAAGAAACTCTTT	CATWGPSLYYKKLF	TRGV2	.	TRGJ1	12	-1	-1	23
5	8.034193527653694E-5	TGTGCCACCTGGGATTGGGCGAATTATTATAAGAAACTCTTT	CATWDWANYYKKLF	TRGV8	.	TRGJ1	17	-1	-1	19
5	8.034193527653694E-5	TGTGCCACCTGGGATAGGCCTTCTAATTATAAGAAACTCTTT	CATWDRPSNYKKLF	TRGV8	.	TRGJ1	20	-1	-1	25
5	8.034193527653694E-5	TGTGCCACCTGGGACCTCAAGCCGGATTATAAGAAACTCTTT	CATWDLKPDYKKLF	TRGV8	.	TRGJ1	13	-1	-1	25
5	8.034193527653694E-5	TGTGCCACCTGGGACCCAGGTTCGGTGTATAAGAAACTCTTT	CATWDPGSVYKKLF	TRGV2	.	TRGJ1	14	-1	-1	27
5	8.034193527653694E-5	TGTGCCACCTGGGACCGCGGGGGATATTATAAGAAACTCTTT	CATWDRGGYYKKLF	TRGV2	.	TRGJ1	14	-1	-1	24
5	8.034193527653694E-5	TGTGCCACCTGGGACGGTCCTTTTGATTATAAGAAACTCTTT	CATWDGPFDYKKLF	TRGV2	.	TRGJ1	19	-1	-1	25
5	8.034193527653694E-5	TGTGCCACCTGGGACGGTACCCCTAATTATAAGAAACTCTTT	CATWDGTPNYKKLF	TRGV2	.	TRGJ1	16	-1	-1	25
5	8.034193527653694E-5	TGTGCCACCTGGGACGGTACAAATTATTATAAGAAACTCTTT	CATWDGTNYYKKLF	TRGV2	.	TRGJ1	16	-1	-1	21
5	8.034193527653694E-5	TGTGCCACCTGGGACGGCGTAAATTATTATAAGAAACTCTTT	CATWDGVNYYKKLF	TRGV4	.	TRGJ1	16	-1	-1	21
5	8.034193527653694E-5	TGTGCCACCTGGGACGGGCTCCGTTATTATAAGAAACTCTTT	CATWDGLRYYKKLF	TRGV2	.	TRGJ1	23	-1	-1	23
5	8.034193527653694E-5	TGTGCCACCTGGGACGGGCCCCTTCGTTATAAGAAACTCTTT	CATWDGPLRYKKLF	TRGV4	.	TRGJ1	20	-1	-1	26
5	8.034193527653694E-5	TGTGCCACCTGGGACGGGCCGATTAAGTATAAGAAACTCTTT	CATWDGPIKYKKLF	TRGV2	.	TRGJ1	19	-1	-1	27
5	8.034193527653694E-5	TGTGCCACCTGGGACGGGCCAAAGTATTATAAGAAACTCTTT	CATWDGPKYYKKLF	TRGV2	.	TRGJ1	19	-1	-1	21
5	8.034193527653694E-5	TGTGCCACCTGGGACGGGCGTCATTATTATAAGAAACTCTTT	CATWDGRHYYKKLF	TRGV2	.	TRGJ1	18	-1	-1	22
5	8.034193527653694E-5	TGTGCCACCTGGGACGGGCGTAGTGATTGGATCAAGACGTTT	CATWDGRSDWIKTF	TRGV2	.	TRGJP2	18	-1	-1	19
5	8.034193527653694E-5	TGTGCCACCTGGGACGGGCACGGTTATTATAAGAAACTCTTT	CATWDGHGYYKKLF	TRGV2	.	TRGJ1	21	-1	-1	23
5	8.034193527653694E-5	TGTGCCACCTGGGACGGACGAGCTTATTATAAGAAACTCTTT	CATWDGRAYYKKLF	TRGV2	.	TRGJ1	16	-1	-1	23
5	8.034193527653694E-5	TGTGCCACCTGGGACGGAGGAGAATATTATAAGAAACTCTTT	CATWDGGEYYKKLF	TRGV2	.	TRGJ1	16	-1	-1	21
5	8.034193527653694E-5	TGTGCCACCTGGGACGAGCGAAGTGATTGGATCAAGACGTTT	CATWDERSDWIKTF	TRGV2	.	TRGJP2	18	-1	-1	21
5	8.034193527653694E-5	TGTGCCACCTGGGACACGCCATTATATTATAAGAAACTCTTT	CATWDTPLYYKKLF	TRGV5	.	TRGJ1	19	-1	-1	24
5	8.034193527653694E-5	TGTGCCACCTGGGACACGGCAAGGTATTATAAGAAACTCTTT	CATWDTARYYKKLF	TRGV5	.	TRGJ1	19	-1	-1	24
5	8.034193527653694E-5	TGTGCCACCTGGGACAGTAACAATTATTATAAGAAACTCTTT	CATWDSNNYYKKLF	TRGV3	.	TRGJ1	16	-1	-1	21
5	8.034193527653694E-5	TGTGCCACCTGGGACAGCTCCTGGAATTATAAGAAACTCTTT	CATWDSSWNYKKLF	TRGV3	.	TRGJ1	16	-1	-1	25
5	8.034193527653694E-5	TGTGCCACCTGGGACAGCCACTCTTATTATAAGAAACTCTTT	CATWDSHSYYKKLF	TRGV7	.	TRGJ1	16	-1	-1	23
5	8.034193527653694E-5	TGTGCCACCTGGGACAGGCTTAATCATTATAAGAAACTCTTT	CATWDRLNHYKKLF	TRGV7	.	TRGJ1	18	-1	-1	21
5	8.034193527653694E-5	TGTGCCACCTGGGACAGGCTCGGGGGCTATAAGAAACTCTTT	CATWDRLGGYKKLF	TRGV3	.	TRGJ1	18	-1	-1	27
5	8.034193527653694E-5	TGTGCCACCTGGGACAGGCCTGGAGGTTATAAGAAACTCTTT	CATWDRPGGYKKLF	TRGV3	.	TRGJ1	21	-1	-1	26
5	8.034193527653694E-5	TGTGCCACCTGGGACAGGCGTAAGGGGTATAAGAAACTCTTT	CATWDRRKGYKKLF	TRGV7	.	TRGJ1	18	-1	-1	27
5	8.034193527653694E-5	TGTGCCACCTGGGACAGGCGGGCTTATTATAAGAAACTCTTT	CATWDRRAYYKKLF	TRGV3	.	TRGJ1	18	-1	-1	23
5	8.034193527653694E-5	TGTGCCACCTGGGACAGGCGGGGGGGTTATAAGAAACTCTTT	CATWDRRGGYKKLF	TRGV5	.	TRGJ1	18	-1	-1	26
5	8.034193527653694E-5	TGTGCCACCTGGGACAGGCAGAAATATTATAAGAAACTCTTT	CATWDRQKYYKKLF	TRGV3	.	TRGJ1	18	-1	-1	20
5	8.034193527653694E-5	TGTGCCACCTGGGACAGGATCCCTTATTATAAGAAACTCTTT	CATWDRIPYYKKLF	TRGV3	.	TRGJ1	17	-1	-1	23
5	8.034193527653694E-5	TGTGCCACCTGGGACAGATTGGAGAGGGGTAAGAAACTCTTT	CATWDRLERGKKLF	TRGV3	.	TRGJ1	16	-1	-1	29
5	8.034193527653694E-5	TGTGCCACCTGGGACAGACCGTATTATTATAAGAAACTCTTT	CATWDRPYYYKKLF	TRGV3	.	TRGJ1	19	-1	-1	19
5	8.034193527653694E-5	TGTGCCACCTGGGACAGACAGAATTATTATAAGAAACTCTTT	CATWDRQNYYKKLF	TRGV2	.	TRGJ1	14	-1	-1	20
5	8.034193527653694E-5	TGTGCCACCTGGGACAGAGGGAGTGATTGGATCAAGACGTTT	CATWDRGSDWIKTF	TRGV3	.	TRGJP2	16	-1	-1	21
5	8.034193527653694E-5	TGTGCCACCTGGGACAGAACCTATTATTATAAGAAACTCTTT	CATWDRTYYYKKLF	TRGV3	.	TRGJ1	16	-1	-1	22
5	8.034193527653694E-5	TGTGCCACCTGGGACAAGAAAGTTTATTATAAGAAACTCTTT	CATWDKKVYYKKLF	TRGV8	.	TRGJ1	13	-1	-1	23
5	8.034193527653694E-5	TGTGCCACCCCAATCAAGGGGCCTTATTATAAGAAACTCTTT	CATPIKGPYYKKLF	TRGV8	.	TRGJ1	8	-1	-1	23
5	8.034193527653694E-5	TGTGCTGCGTGGGGCCCCCCTTATTATAAGAAACTCTTT	CAAWGPPYYKKLF	TRGV10	.	TRGJ1	12	-1	-1	20
5	8.034193527653694E-5	TGTGCCTGCTGGATTGTCTTAGATTATAAGAAACTCTTT	CACWIVLDYKKLF	TRGV11	.	TRGJ1	14	-1	-1	22
[truncated: 2,728 more rows]
