# Supplementary material for: Dissection of the Human T-Cell Receptor γ Gene Repertoire in the Brain and Peripheral Blood Identifies Age- and Alzheimer's Disease-Associated Clonotype Profiles
Source: Front Immunol. 2020 Jan 29;11:12. doi: 10.3389/fimmu.2020.00012 (PMC7025544; doi:10.3389/fimmu.2020.00012)
Supplement: Supplementary file 5 [file Data_Sheet_2.zip › repertoires_corrected_and_decontaminated/ONK255.txt]

count	freq	cdr3nt	cdr3aa	v	d	j	VEnd	DStart	DEnd	JStart
73119	0.39734052091880817	TGTGCCTTGTGGGAGGTCCAAGAGTTGGGCAAAAAAATCAAGGTATTT	CALWEVQELGKKIKVF	TRGV9	.	TRGJP	19	-1	-1	18
5037	0.02737187603588721	TGTGCCTTGTGGGAGGCCCAGGAGTTGGGCAAAAAAATCAAGGTATTT	CALWEAQELGKKIKVF	TRGV9	.	TRGJP	15	-1	-1	18
2234	0.012139918813613664	TGTGCCTTGTGGGAGGTGGTTGAGTTGGGCAAAAAAATCAAGGTATTT	CALWEVVELGKKIKVF	TRGV9	.	TRGJP	17	-1	-1	21
1419	0.0077110764532308815	TGTGCCTTGTGGGAAAGGGGCCAAGGGTTGGGCAAAAAAATCAAGGTATTT	CALWERGQGLGKKIKVF	TRGV9	.	TRGJP	13	-1	-1	17
1346	0.007314382597638313	TGTGCCTTGTGGGAGACACAAGAGTTGGGCAAAAAAATCAAGGTATTT	CALWETQELGKKIKVF	TRGV9	.	TRGJP	14	-1	-1	18
1096	0.0059558419962939015	TGTGCCTTGTGGGAGGTGCGGGAGTTGGGCAAAAAAATCAAGGTATTT	CALWEVRELGKKIKVF	TRGV9	.	TRGJP	18	-1	-1	21
1086	0.005901500372240125	TGTGCCTTGTGGGAGGCGCAACAAGAGTTGGGCAAAAAAATCAAGGTATTT	CALWEAQQELGKKIKVF	TRGV9	.	TRGJP	19	-1	-1	21
1085	0.005896066209834747	TGTGCCTTGTGGGAGGTGAAGCAAGAGTTGGGCAAAAAAATCAAGGTATTT	CALWEVKQELGKKIKVF	TRGV9	.	TRGJP	17	-1	-1	20
1024	0.005564582303106711	TGTGCCTTGTGGGAGGTGCATGAGTTGGGCAAAAAAATCAAGGTATTT	CALWEVHELGKKIKVF	TRGV9	.	TRGJP	19	-1	-1	17
787	0.004276685813032208	TCCCGAATATTTTATTATAAGAAACTCTTT	SRIFYYKKLF	TRGV2	.	TRGJ2	0	-1	-1	11
773	0.004200607539356921	TGTGCTGCGTGGGATGGTTATTATAAGAAACTCTTT	CAAWDGYYKKLF	TRGV10	.	TRGJ2	14	-1	-1	17
746	0.004053885154411725	TGTGCCACCTGGGATTATAAGAAACTCTTT	CATWDYKKLF	TRGV8	.	TRGJ2	14	-1	-1	13
742	0.004032148504790214	TGTGCCTTGTGGGAGGTGCGCGAGTTGGGCAAAAAAATCAAGGTATTT	CALWEVRELGKKIKVF	TRGV9	.	TRGJP	18	-1	-1	21
622	0.0033800490161448966	TGTGCCTTGTGGGAAAAGCAAGAGTTGGGCAAAAAAATCAAGGTATTT	CALWEKQELGKKIKVF	TRGV9	.	TRGJP	13	-1	-1	17
612	0.0033257073920911202	TGTGCCTTGTGGGAGGTGCATGAGGGTCGGGATTATAAGAAACTCTTT	CALWEVHEGRDYKKLF	TRGV9	.	TRGJ2	19	-1	-1	31
585	0.0031789850071459237	TGTGCCTTGTGGGAGGTGGAAGAGTTGGGCAAAAAAATCAAGGTATTT	CALWEVEELGKKIKVF	TRGV9	.	TRGJP	17	-1	-1	19
581	0.003157248357524413	TGTGCCTTGTGGGCCCATGAGGGATATTATAAGAAACTCTTT	CALWAHEGYYKKLF	TRGV9	.	TRGJ2	12	-1	-1	24
548	0.0029779209981469507	TGTGCTGCGTGGGATTATTATAAGAAACTCTTT	CAAWDYYKKLF	TRGV10	.	TRGJ1	16	-1	-1	13
503	0.0027333836899049563	TGTGCCTTGTGCACCGTGGAGAAACTCTTT	CALCTVEKLF	TRGV9	.	TRGJ1	10	-1	-1	19
503	0.0027333836899049563	TGTGCTGCGGTGGGCTATAGGCTCTTT	CAAVGYRLF	TRGV10	.	TRGJ2	13	-1	-1	21
489	0.0026573054162296697	TGTGCCTTGTGGGAGGTGCAGGAGTTGGGCAAAAAAATCAAGGTATTT	CALWEVQELGKKIKVF	TRGV9	.	TRGJP	19	-1	-1	17
482	0.002619266279392026	TGTGCCTTGTGGGAGGTGCCAGAGTTGGGCAAAAAAATCAAGGTATTT	CALWEVPELGKKIKVF	TRGV9	.	TRGJP	18	-1	-1	17
482	0.002619266279392026	TGTGCCTTGTGGGGTAAGAAACTCTTT	CALWGKKLF	TRGV9	.	TRGJ2	12	-1	-1	14
481	0.002613832116986648	TGTGCCTTGTGGGAGGTGAGGGAGTTGGGCAAAAAAATCAAGGTATTT	CALWEVRELGKKIKVF	TRGV9	.	TRGJP	17	-1	-1	21
466	0.0025323196809059834	TGTGCCTTGTGGGAGGTGCACGCGTTGGGCAAAAAAATCAAGGTATTT	CALWEVHALGKKIKVF	TRGV9	.	TRGJP	20	-1	-1	17
459	0.00249428054406834	TGTGCCTTGTGGGATCAAGAGTTGGGCAAAAAAATCAAGGTATTT	CALWDQELGKKIKVF	TRGV9	.	TRGJP	13	-1	-1	15
449	0.0024399389200145637	TGTGCCTTGTGGATCCGAGAGTTGGGCAAAAAAATCAAGGTATTT	CALWIRELGKKIKVF	TRGV9	.	TRGJP	11	-1	-1	17
436	0.0023692948087446542	TGTGCCACCTGGGTTTATTATAAGAAACTCTTT	CATWVYYKKLF	TRGV8	.	TRGJ1	12	-1	-1	14
434	0.002358426483933899	TGTGCCTTGTGGGAGAAAGAGTTGGGCAAAAAAATCAAGGTATTT	CALWEKELGKKIKVF	TRGV9	.	TRGJP	14	-1	-1	16
421	0.0022877823726639894	TGTGCCTTGTGGGAGTTTCAAGAGTTGGGCAAAAAAATCAAGGTATTT	CALWEFQELGKKIKVF	TRGV9	.	TRGJP	14	-1	-1	18
412	0.0022388749110155907	TGTGCCTTGTGGGAGGTGCTCCTCGTGAAACTCTTT	CALWEVLLVKLF	TRGV9	.	TRGJ1	23	-1	-1	26
410	0.0022280065862048354	TGTGCCTTGTGGGAGTCACAAGAGTTGGGCAAAAAAATCAAGGTATTT	CALWESQELGKKIKVF	TRGV9	.	TRGJP	14	-1	-1	18
389	0.002113889175691905	TGTGCTGCGTGGGATTATAAGAAACTCTTT	CAAWDYKKLF	TRGV10	.	TRGJ2	16	-1	-1	13
375	0.002037810902016618	TGTGCCTTGTGGGCTGTTTCTGGGGGGAAACTCTTT	CALWAVSGGKLF	TRGV9	.	TRGJ1	12	-1	-1	26
368	0.001999771765178974	TGTGCCTTGTGGGAGGTGAGAGAGTTGGGCAAAAAAATCAAGGTATTT	CALWEVRELGKKIKVF	TRGV9	.	TRGJP	17	-1	-1	20
367	0.0019943376027735963	TGTGCCTTGTGGGAGGAAGAGTTGGGCAAAAAAATCAAGGTATTT	CALWEEELGKKIKVF	TRGV9	.	TRGJP	15	-1	-1	16
355	0.0019291276539090648	TGTGCCTTGTGGGAGGTGATTGGGTTGGGCAAAAAAATCAAGGTATTT	CALWEVIGLGKKIKVF	TRGV9	.	TRGJP	17	-1	-1	23
329	0.001787839431369246	TGTGCCTTGTGGGAGTCTGAAGAGTTGGGCAAAAAAATCAAGGTATTT	CALWESEELGKKIKVF	TRGV9	.	TRGJP	14	-1	-1	19
325	0.0017661027817477354	TGTGCCACCTGGGACAGGCGAACTTATAAGAAACTCTTT	CATWDRRTYKKLF	TRGV7	.	TRGJ2	18	-1	-1	23
323	0.00175523445693698	TGTGCCTTGTGGGAGCAAGAGTTGGGCAAAAAAATCAAGGTATTT	CALWEQELGKKIKVF	TRGV9	.	TRGJP	14	-1	-1	14
318	0.0017280636449100919	TGTGCTGCGTGGGACGCAACTGGTTGGTTCAAGATATTT	CAAWDATGWFKIF	TRGV10	.	TRGJP1	13	-1	-1	18
315	0.0017117611576939588	TGTGCCTTAGGGGGATATTATAAGAAACTCTTT	CALGGYYKKLF	TRGV9	.	TRGJ2	14	-1	-1	15
304	0.0016519853712348047	TGTGCCTTGTGGGAGGCACAAGAGTTGGGCAAAAAAATCAAGGTATTT	CALWEAQELGKKIKVF	TRGV9	.	TRGJP	15	-1	-1	18
300	0.0016302487216132942	TGTGCCTTGTTTTGGAAACTCTTT	CALFWKLF	TRGV9	.	TRGJ1	9	-1	-1	14
295	0.0016030779095864058	TGTGCCTTGTGGGAGGTGCTGCGGGAGTTGGGCAAAAAAATCAAGGTATTT	CALWEVLRELGKKIKVF	TRGV9	.	TRGJP	18	-1	-1	24
279	0.0015161313111003636	TGTGCCTTGTGGGAGGTGAGGGTGTGGCTTTATAAGAAACTCTTT	CALWEVRVWLYKKLF	TRGV9	.	TRGJ2	17	-1	-1	29
269	0.0014617896870465872	TGTGCCTTGTGCCCCCCCCCGTATTATAAGAAACTCTTT	CALCPPPYYKKLF	TRGV9	.	TRGJ2	10	-1	-1	21
268	0.0014563555246412095	TGTGCCTTGTGGGAGGTGCATTATAAGAAACTCTTT	CALWEVHYKKLF	TRGV9	.	TRGJ1	19	-1	-1	19
260	0.0014128822253981882	TGTGCCTTGTGGGAGGTGCGTGAGTTGGGCAAAAAAATCAAGGTATTT	CALWEVRELGKKIKVF	TRGV9	.	TRGJP	18	-1	-1	21
258	0.0014020139005874329	TGTGCCTTGTGGGATTTGACAGAGTTGGGCAAAAAAATCAAGGTATTT	CALWDLTELGKKIKVF	TRGV9	.	TRGJP	13	-1	-1	20
256	0.0013911455757766777	TGTGCCACCTGGGATAGGCTTAGCTATAAGAAACTCTTT	CATWDRLSYKKLF	TRGV8	.	TRGJ2	21	-1	-1	24
255	0.0013857114133713	TGTGCCTTGTGGGAGGTGTATTATAAGAAACTCTTT	CALWEVYYKKLF	TRGV9	.	TRGJ1	17	-1	-1	18
251	0.0013639747637497893	TGTGCCTTGTGGGAGGTGCCTTATTATAAGAAACTCTTT	CALWEVPYYKKLF	TRGV9	.	TRGJ2	18	-1	-1	20
250	0.0013585406013444119	TGTGCCTTGTGGGAGGTTTCATATTATTATAAGAAACTCTTT	CALWEVSYYYKKLF	TRGV9	.	TRGJ2	16	-1	-1	22
244	0.001325935626912146	TGTGCTGCGTGGGATTACTTTAAGAAACTCTTT	CAAWDYFKKLF	TRGV10	.	TRGJ1	17	-1	-1	13
243	0.0013205014645067683	TGTGCCACCTGGGATGGGGGTTGTGATTGGATCAAGACGTTT	CATWDGGCDWIKTF	TRGV8	.	TRGJP2	17	-1	-1	19
234	0.0012715940028583694	TGTGCCTTGTGGGAGGTTCAGAAGAAACTCTTT	CALWEVQKKLF	TRGV9	.	TRGJ1	19	-1	-1	21
227	0.0012335548660207258	TGTGCCTTGTGGGAGGTGCTTGAGTTGGGCAAAAAAATCAAGGTATTT	CALWEVLELGKKIKVF	TRGV9	.	TRGJP	18	-1	-1	21
225	0.0012226865412099707	TGTGCCTTGTGGGAGGACGACGCGAATTATTATAAGAAACTCTTT	CALWEDDANYYKKLF	TRGV9	.	TRGJ1	15	-1	-1	22
224	0.001217252378804593	TGTGCCTTGTGGGAGGTGCAGGTTGGAGAGTTGGGCAAAAAAATCAAGGTATTT	CALWEVQVGELGKKIKVF	TRGV9	.	TRGJP	19	-1	-1	26
218	0.0011846474043723271	TGTGCCTTGTGGGAAGCCGGCGCGTTGGGCAAAAAAATCAAGGTATTT	CALWEAGALGKKIKVF	TRGV9	.	TRGJP	13	-1	-1	23
207	0.001124871617913173	TGTGCCTTGTGGGAGGTGCAAGATTATAAGAAACTCTTT	CALWEVQDYKKLF	TRGV9	.	TRGJ1	19	-1	-1	22
205	0.0011140032931024177	TGTGCTGCGTGGGCTTATAAGAAACTCTTT	CAAWAYKKLF	TRGV10	.	TRGJ2	16	-1	-1	14
203	0.0011031349682916623	TGTGCCTTGTGGGAGGTGCGGTATAAGAAACTCTTT	CALWEVRYKKLF	TRGV9	.	TRGJ1	18	-1	-1	21
198	0.0010759641562647741	TGTGCCTTGTGGATTAATTATTATAAGAAACTCTTT	CALWINYYKKLF	TRGV9	.	TRGJ2	11	-1	-1	15
197	0.0010705299938593964	TGTGCCTTGTGGGAGGTGTATTATTATAAGAAACTCTTT	CALWEVYYYKKLF	TRGV9	.	TRGJ1	17	-1	-1	19
196	0.0010650958314540188	TGTGCCTTGTGGGAACCCAACCAAGAGTTGGGCAAAAAAATCAAGGTATTT	CALWEPNQELGKKIKVF	TRGV9	.	TRGJP	13	-1	-1	21
193	0.001048793344237886	TGTGCCTCCCGAAAACTCTTT	CASRKLF	TRGV9	.	TRGJ2	6	-1	-1	12
192	0.0010433591818325082	TGTGCCTTGAATTATAAGAAACTCTTT	CALNYKKLF	TRGV9	.	TRGJ1	8	-1	-1	10
192	0.0010433591818325082	TGTGCCGTATGGGGGGAACTCTTT	CAVWGELF	TRGV9	.	TRGJ1	15	-1	-1	16
192	0.0010433591818325082	TGTGCCACCTGGGACGGCCCTTATTATAAGAAACTCTTT	CATWDGPYYKKLF	TRGV2	.	TRGJ1	19	-1	-1	20
184	9.99885882589487E-4	TGTGCCTTGTGGGATTGCTATTATAAGAAACTCTTT	CALWDCYYKKLF	TRGV9	.	TRGJ1	13	-1	-1	18
182	9.890175577787319E-4	TGTGCCTTGTGGGAGACCCCGCAAGAGTTGGGCAAAAAAATCAAGGTATTT	CALWETPQELGKKIKVF	TRGV9	.	TRGJP	14	-1	-1	20
181	9.835833953733542E-4	TGTGCCTTGGAACCACGGGGGAAACTCTTT	CALEPRGKLF	TRGV9	.	TRGJ1	8	-1	-1	20
180	9.781492329679765E-4	AGCCAGGGGAAACTCTTT	SQGKLF	TRGV9	.	TRGJ1	-1	-1	-1	8
179	9.727150705625988E-4	TGTGCCTTGTGGGAGAGGCAAGAGTTGGGCAAAAAAATCAAGGTATTT	CALWERQELGKKIKVF	TRGV9	.	TRGJP	14	-1	-1	16
177	9.618467457518436E-4	TGTGCCTTGTGGGAGCTATATACCACTGGTTGGTTCAAGATATTT	CALWELYTTGWFKIF	TRGV9	.	TRGJP1	14	-1	-1	16
175	9.509784209410882E-4	TGTGCCTTGTGGGAGCCGTGGGAGAAACTCTTT	CALWEPWEKLF	TRGV9	.	TRGJ1	14	-1	-1	22
172	9.346759337249553E-4	TGTGCCTTGTGGGAGGTGCGATATGAGTTGGGCAAAAAAATCAAGGTATTT	CALWEVRYELGKKIKVF	TRGV9	.	TRGJP	18	-1	-1	24
172	9.346759337249553E-4	TGTGCCTTGCAGAATGGGCCGAAACTCTTT	CALQNGPKLF	TRGV9	.	TRGJ1	8	-1	-1	20
171	9.292417713195777E-4	TGTGCCTTGTGGGTGGGGGGGAAACTCTTT	CALWVGGKLF	TRGV9	.	TRGJ1	15	-1	-1	20
170	9.238076089142E-4	TGTGCCTTGTGGGAGGTAAAGGGTAATTATAAGAAACTCTTT	CALWEVKGNYKKLF	TRGV9	.	TRGJ1	16	-1	-1	25
169	9.183734465088223E-4	TGTGCCACCTGGGGGGAGAAACTCTTT	CATWGEKLF	TRGV2	.	TRGJ1	12	-1	-1	16
169	9.183734465088223E-4	TGTGAGGGTAAGAAACTCTTT	CEGKKLF	TRGV9	.	TRGJ2	3	-1	-1	8
163	8.857684720765564E-4	TGTGCCCTCACCAAGAAACTCTTT	CALTKKLF	TRGV9	.	TRGJ2	5	-1	-1	12
161	8.749001472658012E-4	TGTGCCTTGTGGGAGGTTGAGTTGGGCAAAAAAATCAAGGTATTT	CALWEVELGKKIKVF	TRGV9	.	TRGJP	16	-1	-1	18
159	8.640318224550459E-4	TGTGCCTTGTGGGCCGGACAAGAGTTGGGCAAAAAAATCAAGGTATTT	CALWAGQELGKKIKVF	TRGV9	.	TRGJP	12	-1	-1	15
159	8.640318224550459E-4	TGTGCCTTGTGGGAGGTTTTCGGGAAACTCTTT	CALWEVFGKLF	TRGV9	.	TRGJ1	16	-1	-1	23
158	8.585976600496682E-4	TGTGCCTTGTGGGAGGTTTATTATAAGAAACTCTTT	CALWEVYYKKLF	TRGV9	.	TRGJ1	16	-1	-1	17
157	8.531634976442906E-4	TGTGCCTTGTGGGAGACAAGGGGGAAACTCTTT	CALWETRGKLF	TRGV9	.	TRGJ1	14	-1	-1	23
157	8.531634976442906E-4	TGTGCACATAAAAGAGGGCTCTTT	CAHKRGLF	TRGV9	.	TRGJ2	4	-1	-1	18
156	8.47729335238913E-4	TGTGCCTTGTGGGAGGTGGGGATGGGCAAAAAAATCAAGGTATTT	CALWEVGMGKKIKVF	TRGV9	.	TRGJP	17	-1	-1	22
156	8.47729335238913E-4	TGTGCCTTGTGGGAGAGTGGGTCCGGCGAACTCTTT	CALWESGSGELF	TRGV9	.	TRGJ2	18	-1	-1	28
154	8.368610104281576E-4	TGTGCCTTGTGGGAGGTGTTTTATAAGAAACTCTTT	CALWEVFYKKLF	TRGV9	.	TRGJ1	17	-1	-1	20
150	8.151243608066471E-4	TGTGCCTTGTGGGAGGCGAATTATTATAAGAAACTCTTT	CALWEANYYKKLF	TRGV9	.	TRGJ1	15	-1	-1	16
150	8.151243608066471E-4	TGTGCCTTGTACCCCTCCAATAAGAAACTCTTT	CALYPSNKKLF	TRGV9	.	TRGJ1	9	-1	-1	19
148	8.042560359958918E-4	TGTGCCTTGTGGGAGGTTAATTATTATAAGAAACTCTTT	CALWEVNYYKKLF	TRGV9	.	TRGJ1	16	-1	-1	18
148	8.042560359958918E-4	TGTGCCTTGTGGGAGGTGCGGATGAAACTCTTT	CALWEVRMKLF	TRGV9	.	TRGJ1	18	-1	-1	23
148	8.042560359958918E-4	TGTGCCACCTGGGATAAGAAACTCTTT	CATWDKKLF	TRGV8	.	TRGJ1	15	-1	-1	13
147	7.988218735905142E-4	TGTGCCACCTGGGATGGACCCAATTATTCGATTAATCATAAGAAACTCTTT	CATWDGPNYSINHKKLF	TRGV4	.	TRGJ1	21	-1	-1	21
145	7.879535487797588E-4	TGTGCCTTGTGGGAGCGCGAGGGTCGTTTCCGGAAACTCTTT	CALWEREGRFRKLF	TRGV9	.	TRGJ2	14	-1	-1	32
145	7.879535487797588E-4	TGTGCCTTGTGGGAGGCAGATAAGGGGAAACTCTTT	CALWEADKGKLF	TRGV9	.	TRGJ1	15	-1	-1	26
144	7.825193863743811E-4	TGTGCCTTGTGGGAGGCCCCCGAGTTGGGCAAAAAAATCAAGGTATTT	CALWEAPELGKKIKVF	TRGV9	.	TRGJP	15	-1	-1	21
144	7.825193863743811E-4	TGTGCCCATCAAGAGTTGGGCAAAAAAATCAAGGTATTT	CAHQELGKKIKVF	TRGV9	.	TRGJP	5	-1	-1	9
143	7.770852239690036E-4	TGTGCCTTGTGGGAGGGGAATTATAAGAAACTCTTT	CALWEGNYKKLF	TRGV9	.	TRGJ1	15	-1	-1	19
143	7.770852239690036E-4	TGTGCCTTGAGCTATAAGAAACTCTTT	CALSYKKLF	TRGV9	.	TRGJ1	8	-1	-1	12
142	7.716510615636259E-4	TGTGCCTTGTGGGAGGTGCAAGAAGGACAAGAGGGGAAACTCTTT	CALWEVQEGQEGKLF	TRGV9	.	TRGJ2	19	-1	-1	35
142	7.716510615636259E-4	TGTGCCTTGTGGGAACCTAAGAAACTCTTT	CALWEPKKLF	TRGV9	.	TRGJ1	13	-1	-1	17
140	7.607827367528706E-4	TGTGCCTTGTGGGAGGTGGCCAAAGGTGATAAGAAACTCTTT	CALWEVAKGDKKLF	TRGV9	.	TRGJ1	17	-1	-1	28
139	7.553485743474929E-4	TGTGCCTTGTGGGAGGTGTTCGTAAAGAAACTCTTT	CALWEVFVKKLF	TRGV9	.	TRGJ1	17	-1	-1	24
138	7.499144119421153E-4	TGTGCCTTGTGGGAGGTGTTCGGGAAACTCTTT	CALWEVFGKLF	TRGV9	.	TRGJ1	17	-1	-1	23
137	7.444802495367377E-4	TGTGCCTTGTGGGAGGTGCATTTAGTCGAGAAACTCTTT	CALWEVHLVEKLF	TRGV9	.	TRGJ1	19	-1	-1	28
137	7.444802495367377E-4	TGTGCCTTGTGGGAGTTCCAACTCTTT	CALWEFQLF	TRGV9	.	TRGJ1	23	-1	-1	19
136	7.3904608713136E-4	TGTGCCTTGTCAAGGCAGCGCCCTTCTAAGAAACTCTTT	CALSRQRPSKKLF	TRGV9	.	TRGJ1	9	-1	-1	23
136	7.3904608713136E-4	TGTGCCTTGTGGGAGGTTTCACCCTTAGGGAAACTCTTT	CALWEVSPLGKLF	TRGV9	.	TRGJ1	16	-1	-1	29
136	7.3904608713136E-4	TGTGCCATCCATAGTAGTGATTGGATCAAGACGTTT	CAIHSSDWIKTF	TRGV9	.	TRGJP2	5	-1	-1	10
136	7.3904608713136E-4	TGTGCCTTGTGTGGGGGGTATAAGAAACTCTTT	CALCGGYKKLF	TRGV9	.	TRGJ1	10	-1	-1	18
136	7.3904608713136E-4	TGTGCCTTGTGGGAGGTGGCTAAGAAACTCTTT	CALWEVAKKLF	TRGV9	.	TRGJ1	17	-1	-1	20
136	7.3904608713136E-4	TGTGCCTTGTGGGAGGTGGAGAAACTCTTT	CALWEVEKLF	TRGV9	.	TRGJ1	17	-1	-1	19
136	7.3904608713136E-4	TGTGCCTTGTGGACCCTCTTT	CALWTLF	TRGV9	.	TRGJ1	11	-1	-1	15
135	7.336119247259823E-4	TGTGCCTTGTGGGAGGTTCTTTTGGGCAAAAAAATCAAGGTATTT	CALWEVLLGKKIKVF	TRGV9	.	TRGJP	16	-1	-1	21
135	7.336119247259823E-4	TGTGCCTTGTGGGAGGTGCAGAGTTATAAGAAACTCTTT	CALWEVQSYKKLF	TRGV9	.	TRGJ1	19	-1	-1	23
135	7.336119247259823E-4	TGTGCCTTGTGGAAGGATTATTATAAGAAACTCTTT	CALWKDYYKKLF	TRGV9	.	TRGJ1	15	-1	-1	16
135	7.336119247259823E-4	TGTGCCTTGTGGGCCCATAAGAAACTCTTT	CALWAHKKLF	TRGV9	.	TRGJ1	12	-1	-1	16
133	7.227435999152271E-4	TGTGCCTTGTGGGATGAGGAGAAACTCTTT	CALWDEEKLF	TRGV9	.	TRGJ1	13	-1	-1	19
132	7.173094375098494E-4	TGTGCCTTGTGGGAGGTGAAGAAGAAACTCTTT	CALWEVKKKLF	TRGV9	.	TRGJ1	17	-1	-1	21
131	7.118752751044718E-4	TGTGCCTTGTGGGAGGTATATGAGTTGGGCAAAAAAATCAAGGTATTT	CALWEVYELGKKIKVF	TRGV9	.	TRGJP	16	-1	-1	21
130	7.064411126990941E-4	TGTGCCTTGTGGGAGGTGCGCGGGAAGAAACTCTTT	CALWEVRGKKLF	TRGV9	.	TRGJ1	18	-1	-1	24
130	7.064411126990941E-4	TGTGCCTTGTGGGAGGGCAAGAAACTCTTT	CALWEGKKLF	TRGV9	.	TRGJ1	18	-1	-1	18
129	7.010069502937164E-4	TGTGCCTTGTGGGAGAGGGAGGAGTTGGGCAAAAAAATCAAGGTATTT	CALWEREELGKKIKVF	TRGV9	.	TRGJP	14	-1	-1	21
127	6.901386254829612E-4	TGTGCCTTGTGGGAGGGCCTCGTAAAGTTGGGCAAAAAAATCAAGGTATTT	CALWEGLVKLGKKIKVF	TRGV9	.	TRGJP	15	-1	-1	25
127	6.901386254829612E-4	TGTGCCTTGTGGGAGGAGGTGGGAGAGTTGGGCAAAAAAATCAAGGTATTT	CALWEEVGELGKKIKVF	TRGV9	.	TRGJP	15	-1	-1	23
127	6.901386254829612E-4	TGTGCCTTGTGGGAGGTGCCCCATTGCTATAAGAAACTCTTT	CALWEVPHCYKKLF	TRGV9	.	TRGJ1	21	-1	-1	27
127	6.901386254829612E-4	TGTGCCTTGTGGGAGGTGCGGAGGAAGAAACTCTTT	CALWEVRRKKLF	TRGV9	.	TRGJ1	18	-1	-1	24
127	6.901386254829612E-4	TGTGCCTTGTGGGAGGCTTATTATAAGAAACTCTTT	CALWEAYYKKLF	TRGV9	.	TRGJ1	15	-1	-1	17
126	6.847044630775835E-4	TGTGCTGCGTGGACTCAGGGTTGGTATAAGAAACTCTTT	CAAWTQGWYKKLF	TRGV10	.	TRGJ1	11	-1	-1	24
126	6.847044630775835E-4	TGTGCCTTGTGGGAGGTCGGTTATAAGAAACTCTTT	CALWEVGYKKLF	TRGV9	.	TRGJ1	16	-1	-1	20
125	6.792703006722059E-4	TGTGCCTTGTGGGAGGATCGGTTGGGCAAAAAAATCAAGGTATTT	CALWEDRLGKKIKVF	TRGV9	.	TRGJP	15	-1	-1	20
125	6.792703006722059E-4	TGTGCCTTGTGGGAGGTGCAGTATTATAAGAAACTCTTT	CALWEVQYYKKLF	TRGV9	.	TRGJ1	19	-1	-1	21
125	6.792703006722059E-4	TGTGCCTTGTGGGGCCCCCCTAAGAAACTCTTT	CALWGPPKKLF	TRGV9	.	TRGJ1	12	-1	-1	20
124	6.738361382668282E-4	TGTGCCTTGTGGGAGGTGCTGGAGAAACTCTTT	CALWEVLEKLF	TRGV9	.	TRGJ1	18	-1	-1	22
124	6.738361382668282E-4	TGTGCTCTGAAACTCTTT	CALKLF	TRGV10	.	TRGJ1	5	-1	-1	8
123	6.684019758614506E-4	TGTGCCTTGTGGGAGGTACCTAGAGAGAAACTCTTT	CALWEVPREKLF	TRGV9	.	TRGJ1	16	-1	-1	25
123	6.684019758614506E-4	TGTGCCTTGTGGGAGCTGCTTATGAAACTCTTT	CALWELLMKLF	TRGV9	.	TRGJ1	18	-1	-1	20
122	6.62967813456073E-4	TGTGCCTTGTGGGAGGATGAGTTGGGCAAAAAAATCAAGGTATTT	CALWEDELGKKIKVF	TRGV9	.	TRGJP	15	-1	-1	18
122	6.62967813456073E-4	TGTGCCTTGTGGGAGGTGCCTTATAAGAAACTCTTT	CALWEVPYKKLF	TRGV9	.	TRGJ1	18	-1	-1	20
121	6.575336510506953E-4	TGTGCCTTGTGGGACCCCACCTATAAGAAACTCTTT	CALWDPTYKKLF	TRGV9	.	TRGJ2	13	-1	-1	21
121	6.575336510506953E-4	TGTGCCTTGTGGGAGGTGCCCAATAAGAAACTCTTT	CALWEVPNKKLF	TRGV9	.	TRGJ1	18	-1	-1	22
121	6.575336510506953E-4	TGTGCCTTGTGGGAGGTGGGTGCCGAGAAACTCTTT	CALWEVGAEKLF	TRGV9	.	TRGJ1	17	-1	-1	25
119	6.466653262399401E-4	TGTGCCTTGTGGGACCAACACGAAGAGTTGGGCAAAAAAATCAAGGTATTT	CALWDQHEELGKKIKVF	TRGV9	.	TRGJP	13	-1	-1	22
119	6.466653262399401E-4	TGTGCCTTGTGGGAGGTGCTCCCCGATGAGGGCAATAAGAAACTCTTT	CALWEVLPDEGNKKLF	TRGV9	.	TRGJ1	21	-1	-1	34
119	6.466653262399401E-4	TGTGCTGCGTGGGATTACACTGGTTGGTTCAAGATATTT	CAAWDYTGWFKIF	TRGV10	.	TRGJP1	17	-1	-1	8
119	6.466653262399401E-4	TGTGCCTTGTGGGAGGTGTACGAGAAACTCTTT	CALWEVYEKLF	TRGV9	.	TRGJ1	20	-1	-1	22
118	6.412311638345624E-4	TGTGCCTTGTGGGAGGCGCGCATCGAAACTAGTGATTGGATCAAGACGTTT	CALWEARIETSDWIKTF	TRGV9	.	TRGJP2	18	-1	-1	29
118	6.412311638345624E-4	TGTGCTGCGTGGGATGGCGATTCTTATAAGAAACTCTTT	CAAWDGDSYKKLF	TRGV10	.	TRGJ1	14	-1	-1	19
118	6.412311638345624E-4	TGTGCCTTGTGGGGCTTTGGGAGCAATAAGAAACTCTTT	CALWGFGSNKKLF	TRGV9	.	TRGJ1	12	-1	-1	25
118	6.412311638345624E-4	TGTGCCTTGTGGGAGGTGCGGGGCTATAAGAAACTCTTT	CALWEVRGYKKLF	TRGV9	.	TRGJ1	18	-1	-1	24
118	6.412311638345624E-4	TGTGCCTTGTGGGAGGTGCATTTAGGGAAACTCTTT	CALWEVHLGKLF	TRGV9	.	TRGJ1	19	-1	-1	26
118	6.412311638345624E-4	TGTGCTGCGTGGGATTGGTGGGTACTCTTT	CAAWDWWVLF	TRGV10	.	TRGJ1	15	-1	-1	23
118	6.412311638345624E-4	TGTGCCTTGTGGGAGGATAAGAAACTCTTT	CALWEDKKLF	TRGV9	.	TRGJ1	15	-1	-1	16
117	6.357970014291847E-4	TGTGCCTTGTGGGAGTCGCAAGAGTTGGGCAAAAAAATCAAGGTATTT	CALWESQELGKKIKVF	TRGV9	.	TRGJP	14	-1	-1	17
117	6.357970014291847E-4	TGTGCCTTGTGGGAGGTGCCCGAGTTGGGCAAAAAAATCAAGGTATTT	CALWEVPELGKKIKVF	TRGV9	.	TRGJP	18	-1	-1	21
117	6.357970014291847E-4	TGTGCCACCTGGGCTTATAGTAGTGATTGGATCAAGACGTTT	CATWAYSSDWIKTF	TRGV3	.	TRGJP2	12	-1	-1	15
117	6.357970014291847E-4	TGTGCCTTGTGGGAGGTGCGAGGATATAAGAAACTCTTT	CALWEVRGYKKLF	TRGV9	.	TRGJ2	18	-1	-1	24
117	6.357970014291847E-4	TGTGCCACCTGGGACAGCAATTATTATAAGAAACTCTTT	CATWDSNYYKKLF	TRGV2	.	TRGJ1	14	-1	-1	18
116	6.303628390238071E-4	TGTGCTGCGTGGGATTATCGTCCCCCCCCCCGCTCGAATTATTATAAGAAACTCTTT	CAAWDYRPPPRSNYYKKLF	TRGV10	.	TRGJ2	20	-1	-1	33
116	6.303628390238071E-4	TGTGCCTTGTGGGATTATAAGAAACTCTTT	CALWDYKKLF	TRGV9	.	TRGJ1	13	-1	-1	13
115	6.249286766184294E-4	TGTGCCTTGTGGGAGGTGCGAGATTATAAGAAACTCTTT	CALWEVRDYKKLF	TRGV9	.	TRGJ2	18	-1	-1	22
115	6.249286766184294E-4	TGTGCCTTGTGGGAGGTGCAACCCCAGAAACTCTTT	CALWEVQPQKLF	TRGV9	.	TRGJ1	28	-1	-1	25
114	6.194945142130518E-4	TGTGCCTTGTGGGAGGTGCAGGAAGAGTTGGGCAAAAAAATCAAGGTATTT	CALWEVQEELGKKIKVF	TRGV9	.	TRGJP	19	-1	-1	22
114	6.194945142130518E-4	TGTGCCTTGTGGGAGGTGCATAGGGGGTATAAGAAACTCTTT	CALWEVHRGYKKLF	TRGV9	.	TRGJ1	19	-1	-1	27
114	6.194945142130518E-4	TGTGCCTTGTGGGAGGTGCGGGGTTATAAGAAACTCTTT	CALWEVRGYKKLF	TRGV9	.	TRGJ2	18	-1	-1	23
114	6.194945142130518E-4	TGTGCCTTGTGGGAGGTCTCATATAAGAAACTCTTT	CALWEVSYKKLF	TRGV9	.	TRGJ1	16	-1	-1	21
114	6.194945142130518E-4	TGTGCCTTGGGGGATAAGAAACTCTTT	CALGDKKLF	TRGV9	.	TRGJ1	13	-1	-1	13
113	6.140603518076742E-4	TGTGCCTTGTGGGAGGTGCTGGGGGAGTTGGGCAAAAAAATCAAGGTATTT	CALWEVLGELGKKIKVF	TRGV9	.	TRGJP	18	-1	-1	24
113	6.140603518076742E-4	TGTGCCTTGTGGGAGGCCTGCCTGCATTATAAGAAACTCTTT	CALWEACLHYKKLF	TRGV9	.	TRGJ1	15	-1	-1	25
113	6.140603518076742E-4	TGTGCTGCGTGGGAGAATTATAAGAAACTCTTT	CAAWENYKKLF	TRGV10	.	TRGJ1	13	-1	-1	16
112	6.086261894022965E-4	TGTGCTGCGTGGGATAGGAGGCGGGAGAAGAAACTCTTT	CAAWDRRREKKLF	TRGV10	.	TRGJ2	14	-1	-1	27
112	6.086261894022965E-4	TGTGCCTTGTGGGAGGTGGATTATAAGAAACTCTTT	CALWEVDYKKLF	TRGV9	.	TRGJ1	17	-1	-1	19
112	6.086261894022965E-4	TGTGCCTTGTGGGAGATATATAAGAAACTCTTT	CALWEIYKKLF	TRGV9	.	TRGJ1	14	-1	-1	18
112	6.086261894022965E-4	TGTGCCTCCGCGCGCTATTATAAGAAACTCTTT	CASARYYKKLF	TRGV9	.	TRGJ1	6	-1	-1	15
111	6.031920269969188E-4	TGTGCCTTGTGGGAGGTGCTAGGAAGTGATTGGATCAAGACGTTT	CALWEVLGSDWIKTF	TRGV9	.	TRGJP2	18	-1	-1	24
111	6.031920269969188E-4	TGTGCCTTGTGGGAGGACCGAGAAGATAAGAAACTCTTT	CALWEDREDKKLF	TRGV9	.	TRGJ2	15	-1	-1	25
111	6.031920269969188E-4	TGTGCCTTGTGGGAGGTATGGTATAAGAAACTCTTT	CALWEVWYKKLF	TRGV9	.	TRGJ1	16	-1	-1	21
110	5.977578645915411E-4	TGTGCCTTGTGGGGAGGCGAATATAAGAAACTCTTT	CALWGGEYKKLF	TRGV9	.	TRGJ2	16	-1	-1	21
110	5.977578645915411E-4	TGTGCCTTGGGGGCAAATAAGAAACTCTTT	CALGANKKLF	TRGV9	.	TRGJ1	12	-1	-1	16
109	5.923237021861636E-4	TGTGCCTTGTGGGAGGTGCGAACGGTAAGGTATAAGAAACTCTTT	CALWEVRTVRYKKLF	TRGV9	.	TRGJ2	18	-1	-1	30
109	5.923237021861636E-4	TGTGCCTTGTGGGAGGTGCAGGGGGCTTATTATAAGAAACTCTTT	CALWEVQGAYYKKLF	TRGV9	.	TRGJ1	19	-1	-1	26
109	5.923237021861636E-4	TGTGCCTTGTGGGAGGTGCTCGGTTTTTATAAGAAACTCTTT	CALWEVLGFYKKLF	TRGV9	.	TRGJ2	18	-1	-1	23
109	5.923237021861636E-4	TGTGCCTTGTGGGAGGCGATTAAGAAACTCTTT	CALWEAIKKLF	TRGV9	.	TRGJ1	15	-1	-1	20
107	5.814553773754082E-4	TGTGCCTTGTGGGAGGTGCGGGCGATAAGTTATAAGAAACTCTTT	CALWEVRAISYKKLF	TRGV9	.	TRGJ1	18	-1	-1	29
107	5.814553773754082E-4	TGTGCCTTGTGGGAGGTGCAAAGTAGTGATTGGATCAAGACGTTT	CALWEVQSSDWIKTF	TRGV9	.	TRGJP2	19	-1	-1	21
106	5.760212149700306E-4	TGTGCCTTGTGGGAGGGGCCGAATGGGGCCCCGATGTGGGGTAAGAAACTCTTT	CALWEGPNGAPMWGKKLF	TRGV9	.	TRGJ1	18	-1	-1	41
106	5.760212149700306E-4	TGTGCCTTGTGGGAGGTGCAACCAGAGTTGGGCAAAAAAATCAAGGTATTT	CALWEVQPELGKKIKVF	TRGV9	.	TRGJP	19	-1	-1	23
106	5.760212149700306E-4	TGTGCCTTGTGGGAGCCTTCTAGTAGTGATTGGATCAAGACGTTT	CALWEPSSSDWIKTF	TRGV9	.	TRGJP2	14	-1	-1	20
105	5.705870525646529E-4	TGTGCCTTGTGGGAGGTGCAAGGGGGTTGGATCAAGACGTTT	CALWEVQGGWIKTF	TRGV9	.	TRGJP2	19	-1	-1	26
105	5.705870525646529E-4	TGTGCCTTGTGGGAGGCCCACCCGTATTATAAGAAACTCTTT	CALWEAHPYYKKLF	TRGV9	.	TRGJ1	21	-1	-1	24
105	5.705870525646529E-4	TGTGCCTTGTGGGAGACCCGTCTTTATAAGAAACTCTTT	CALWETRLYKKLF	TRGV9	.	TRGJ2	14	-1	-1	23
105	5.705870525646529E-4	TGTGCTGCGTGGGATTATCGATATAAGAAACTCTTT	CAAWDYRYKKLF	TRGV10	.	TRGJ1	16	-1	-1	21
105	5.705870525646529E-4	TGTGCCTTGTGGGAGGTGGTGGGTAAGAAACTCTTT	CALWEVVGKKLF	TRGV9	.	TRGJ1	17	-1	-1	23
104	5.651528901592753E-4	TGTGCCTTGTGGGAGCAACAAGAGTTGGGCAAAAAAATCAAGGTATTT	CALWEQQELGKKIKVF	TRGV9	.	TRGJP	14	-1	-1	18
104	5.651528901592753E-4	TGTGCCTTGTGGGAGGTGATAGAGTTGGGCAAAAAAATCAAGGTATTT	CALWEVIELGKKIKVF	TRGV9	.	TRGJP	17	-1	-1	20
104	5.651528901592753E-4	TGTGCCTTGTGGGAGGTGCTAGGTGGTGATTGGATCAAGACGTTT	CALWEVLGGDWIKTF	TRGV9	.	TRGJP2	18	-1	-1	22
104	5.651528901592753E-4	TGTGCTGCGTGGGATTCAAATAATTGGAAACTCTTT	CAAWDSNNWKLF	TRGV10	.	TRGJ1	15	-1	-1	26
104	5.651528901592753E-4	TGTCCAAGGAGGAAACTCTTT	CPRRKLF	TRGV10	.	TRGJ1	2	-1	-1	11
103	5.597187277538977E-4	TGTGCCTTGTGGGAGGTAGGGGAGTTGGGCAAAAAAATCAAGGTATTT	CALWEVGELGKKIKVF	TRGV9	.	TRGJP	16	-1	-1	21
103	5.597187277538977E-4	TGTGCCTTGTGGGTAGTGAATTATTATAAGAAACTCTTT	CALWVVNYYKKLF	TRGV9	.	TRGJ1	12	-1	-1	17
103	5.597187277538977E-4	TGTGCCTTGTCCCCCTATAAGAAACTCTTT	CALSPYKKLF	TRGV9	.	TRGJ1	9	-1	-1	15
103	5.597187277538977E-4	TGTGCCTTGTGGGAGGTTAAGAAACTCTTT	CALWEVKKLF	TRGV9	.	TRGJ2	16	-1	-1	17
102	5.5428456534852E-4	TGTGCCTTGTGGGAGGGTGCCGCCCTCCTCGAGTTGGGCAAAAAAATCAAGGTATTT	CALWEGAALLELGKKIKVF	TRGV9	.	TRGJP	19	-1	-1	30
102	5.5428456534852E-4	TGTGCCTTGTGGGAGGTGCTTGGGAAAGAGTTGGGCAAAAAAATCAAGGTATTT	CALWEVLGKELGKKIKVF	TRGV9	.	TRGJP	18	-1	-1	20
102	5.5428456534852E-4	TGTGCCTTGTGGGAGCTTGATTATAAGAAACTCTTT	CALWELDYKKLF	TRGV9	.	TRGJ1	14	-1	-1	19
102	5.5428456534852E-4	TGTGCCTTGTGGGAGGATTATAAGAAACTCTTT	CALWEDYKKLF	TRGV9	.	TRGJ2	15	-1	-1	16
102	5.5428456534852E-4	TGTGCCACCGGGGATTATTATAAGAAACTCTTT	CATGDYYKKLF	TRGV9	.	TRGJ1	5	-1	-1	13
102	5.5428456534852E-4	TGTGCTGCGTGGGACCGGAAACTCTTT	CAAWDRKLF	TRGV10	.	TRGJ2	13	-1	-1	17
102	5.5428456534852E-4	TGTGCCTTGTGGGAGGTAAGTTATAAGAAACTCTTT	CALWEVSYKKLF	TRGV9	.	TRGJ1	16	-1	-1	20
101	5.488504029431423E-4	TGTGCCACCTGGTCGAATTATTATAAGAAACTCTTT	CATWSNYYKKLF	TRGV2	.	TRGJ1	11	-1	-1	12
100	5.434162405377647E-4	TGTGCCTTGTGGGAGGTGCAACTCGAGTTGGGCAAAAAAATCAAGGTATTT	CALWEVQLELGKKIKVF	TRGV9	.	TRGJP	23	-1	-1	24
99	5.379820781323871E-4	TGTGCCACCTGGGACAGGCGCAGTAGTGATTGGATCAAGACGTTT	CATWDRRSSDWIKTF	TRGV3	.	TRGJP2	18	-1	-1	21
99	5.379820781323871E-4	TGTGCCTTGTGGGAGCTCTATTATAAGAAACTCTTT	CALWELYYKKLF	TRGV9	.	TRGJ1	14	-1	-1	18
98	5.325479157270094E-4	TGTGCCTTGTGGGAGGTGCAAGGGGCTCTCGTGGGCAAAAAAATCAAGGTATTT	CALWEVQGALVGKKIKVF	TRGV9	.	TRGJP	19	-1	-1	31
98	5.325479157270094E-4	TGTGCCTTGTGGGAGGTGTACCCTCCGGTGGTTTATAAGAAACTCTTT	CALWEVYPPVVYKKLF	TRGV9	.	TRGJ1	25	-1	-1	32
98	5.325479157270094E-4	TGTGCCTTGTGGGAGGTGACGGAGTTGGGCAAAAAAATCAAGGTATTT	CALWEVTELGKKIKVF	TRGV9	.	TRGJP	17	-1	-1	21
98	5.325479157270094E-4	TGTGCCTTGCTTTTCGGGCATAATTATAAGAAACTCTTT	CALLFGHNYKKLF	TRGV9	.	TRGJ1	8	-1	-1	19
98	5.325479157270094E-4	TGTGCCACCTGGGATCGATTTGTTTATAAGAAACTCTTT	CATWDRFVYKKLF	TRGV8	.	TRGJ2	14	-1	-1	23
98	5.325479157270094E-4	TGTGCCTTGTGGGTAAATTATAAGAAACTCTTT	CALWVNYKKLF	TRGV9	.	TRGJ1	12	-1	-1	16
98	5.325479157270094E-4	TGTGCTGCGTGGGTAGGGAAACTCTTT	CAAWVGKLF	TRGV10	.	TRGJ1	12	-1	-1	17
97	5.271137533216318E-4	TGTGCCTTGTGGGAGGTGCGGGATTATTATAAGAAACTCTTT	CALWEVRDYYKKLF	TRGV9	.	TRGJ1	18	-1	-1	22
97	5.271137533216318E-4	TGTGCCTTGTGGGGGAATTATTATAAGAAACTCTTT	CALWGNYYKKLF	TRGV9	.	TRGJ1	12	-1	-1	14
97	5.271137533216318E-4	TGTGCCTTGTGGGAGGTGCGTTATAAGAAACTCTTT	CALWEVRYKKLF	TRGV9	.	TRGJ2	18	-1	-1	20
97	5.271137533216318E-4	TGTGCCTTGTGGGAGGAGAAGGAAAAGAAACTCTTT	CALWEEKEKKLF	TRGV9	.	TRGJ1	15	-1	-1	24
97	5.271137533216318E-4	TGTGCCTTGTGGGAGGAATATTATAAGAAACTCTTT	CALWEEYYKKLF	TRGV9	.	TRGJ1	15	-1	-1	15
96	5.216795909162541E-4	TGTGCCACCTGGGACGGGCCGAGTAGTGATTGGATCAAGACGTTT	CATWDGPSSDWIKTF	TRGV2	.	TRGJP2	19	-1	-1	21
96	5.216795909162541E-4	TGTGCCTTGTGGGAGGTGCAATACTATAAGAAACTCTTT	CALWEVQYYKKLF	TRGV9	.	TRGJ1	19	-1	-1	21
96	5.216795909162541E-4	TGTGCCTTGTGGGAGGTCCAAGAGTTG	CALWEVQEL	TRGV9	.	TRGJ1	19	-1	-1	24
95	5.162454285108764E-4	TGTGCCTTGTGGGAGGTCGACCCTAAACAACAAGAGTTGGGCAAAAAAATCAAGGTATTT	CALWEVDPKQQELGKKIKVF	TRGV9	.	TRGJP	16	-1	-1	30
95	5.162454285108764E-4	TGTGCCTTGTGGGAGGTCCCGTATTATAAGAAACTCTTT	CALWEVPYYKKLF	TRGV9	.	TRGJ2	16	-1	-1	21
95	5.162454285108764E-4	TGTGCCTTGTGGGAGGTGCTCTGGAATAAGAAACTCTTT	CALWEVLWNKKLF	TRGV9	.	TRGJ1	18	-1	-1	25
95	5.162454285108764E-4	TGTGCCTTGTGGGAGGTGCACTATAAGAAACTCTTT	CALWEVHYKKLF	TRGV9	.	TRGJ1	20	-1	-1	21
95	5.162454285108764E-4	TGTGCCTTGTGGGAGCCCCTCCGACTCTTT	CALWEPLRLF	TRGV9	.	TRGJ1	14	-1	-1	23
94	5.108112661054989E-4	TGTGCCACCTGGGACAGGCAGAGTGATTGGATCAAGACGTTT	CATWDRQSDWIKTF	TRGV7	.	TRGJP2	18	-1	-1	21
94	5.108112661054989E-4	TGTGCTGCGTGGGATTGGAGTCCCCCTAAGAAACTCTTT	CAAWDWSPPKKLF	TRGV10	.	TRGJ1	15	-1	-1	26
94	5.108112661054989E-4	TGTGCCTTGTGGGAGTTGAATTATTATAAGAAACTCTTT	CALWELNYYKKLF	TRGV9	.	TRGJ1	17	-1	-1	17
93	5.053771037001212E-4	TGTGCCTTGTGGGAGGTGCTCTATTATAAGAAACTCTTT	CALWEVLYYKKLF	TRGV9	.	TRGJ2	18	-1	-1	21
92	4.999429412947435E-4	TGTGCCTTGTGGGCTAAAGGCAGGGCTCATTATAAGAAACTCTTT	CALWAKGRAHYKKLF	TRGV9	.	TRGJ2	12	-1	-1	28
92	4.999429412947435E-4	TGTGCCTTGTGGGAGGCCCTTTATTATAAGAAACTCTTT	CALWEALYYKKLF	TRGV9	.	TRGJ1	15	-1	-1	20
92	4.999429412947435E-4	TGTGCCTTGAATTTTCCATATAAGAAACTCTTT	CALNFPYKKLF	TRGV9	.	TRGJ1	8	-1	-1	18
92	4.999429412947435E-4	TGTGCTGCGTGGGATTTAGCGAAACTCTTT	CAAWDLAKLF	TRGV10	.	TRGJ1	15	-1	-1	20
91	4.945087788893659E-4	TGTGCCTTGTGGGAGGTGAAGGGTTATTATAAGAAACTCTTT	CALWEVKGYYKKLF	TRGV9	.	TRGJ1	17	-1	-1	23
91	4.945087788893659E-4	TGTGCCTTGTGGGAGGTGCTTGATTATAAGAAACTCTTT	CALWEVLDYKKLF	TRGV9	.	TRGJ1	18	-1	-1	22
91	4.945087788893659E-4	TGTGCCTTGTGGGAGGTAAGGTATAAGAAACTCTTT	CALWEVRYKKLF	TRGV9	.	TRGJ1	16	-1	-1	21
91	4.945087788893659E-4	TGTGCTTCAATCCGGGGGCATAAGAAACTCTTT	CASIRGHKKLF	TRGV10	.	TRGJ2	5	-1	-1	19
91	4.945087788893659E-4	TGTGCTGCGTGGGATCTTGGGGAGAAACTCTTT	CAAWDLGEKLF	TRGV10	.	TRGJ1	14	-1	-1	22
90	4.890746164839882E-4	TGTGCCTTGTGGAGGCCACAAGAGTTGGGCAAAAAAATCAAGGTATTT	CALWRPQELGKKIKVF	TRGV9	.	TRGJP	14	-1	-1	18
90	4.890746164839882E-4	TGTGCCTTGTGGGAGGCACAAGGGGGATATAAGAAACTCTTT	CALWEAQGGYKKLF	TRGV9	.	TRGJ1	15	-1	-1	27
90	4.890746164839882E-4	TGTGCCTTGTGGAATGGTTATAAGAAACTCTTT	CALWNGYKKLF	TRGV9	.	TRGJ1	11	-1	-1	11
89	4.836404540786106E-4	TGTGCCTTGTGGGATGCGAGTTGGGTGAGCAAAAAAATCAAGGTATTT	CALWDASWVSKKIKVF	TRGV9	.	TRGJP	13	-1	-1	25
89	4.836404540786106E-4	TGTGCCACCTGGGTAACGCGTTGTAGTGATTGGATCAAGACGTTT	CATWVTRCSDWIKTF	TRGV3	.	TRGJP2	12	-1	-1	22
89	4.836404540786106E-4	TGTGCCTTGAATTATTATAAGAAACTCTTT	CALNYYKKLF	TRGV9	.	TRGJ1	8	-1	-1	8
89	4.836404540786106E-4	TGTGCTGCGTGGGCGGTGAAACTCTTT	CAAWAVKLF	TRGV10	.	TRGJ1	12	-1	-1	17
89	4.836404540786106E-4	TGTGCCTTGGGGGGAAAGAAACTCTTT	CALGGKKLF	TRGV9	.	TRGJ1	12	-1	-1	15
88	4.7820629167323294E-4	TGTGCCTTGTGGGAGGTGCAGCCAAACCTGGGTTATAAGAAACTCTTT	CALWEVQPNLGYKKLF	TRGV9	.	TRGJ1	19	-1	-1	32
88	4.7820629167323294E-4	TGTGCCTTGTCATGGCCGGAGTATTATAAGAAACTCTTT	CALSWPEYYKKLF	TRGV9	.	TRGJ1	9	-1	-1	21
88	4.7820629167323294E-4	TGTGCCTTGTGGGAGGTGCTTCATTATAAGAAACTCTTT	CALWEVLHYKKLF	TRGV9	.	TRGJ1	18	-1	-1	22
88	4.7820629167323294E-4	TGTGCCTTGTGGGAGGTAGGATATTATAAGAAACTCTTT	CALWEVGYYKKLF	TRGV9	.	TRGJ1	16	-1	-1	21
88	4.7820629167323294E-4	TGTGCTGCGTGGAAGAGGAAACTCTTT	CAAWKRKLF	TRGV10	.	TRGJ1	11	-1	-1	17
87	4.727721292678553E-4	TGTGCCTTGTGGGAGAACCTCCTGGAGGATTATTATAAGAAACTCTTT	CALWENLLEDYYKKLF	TRGV9	.	TRGJ1	14	-1	-1	28
87	4.727721292678553E-4	TGTGCCTTGTGGGAGGTGAAATGGGATTATAAGAAACTCTTT	CALWEVKWDYKKLF	TRGV9	.	TRGJ1	17	-1	-1	25
87	4.727721292678553E-4	TGTGCCTTGTGGGAGACTGAGGTTTATTATAAGAAACTCTTT	CALWETEVYYKKLF	TRGV9	.	TRGJ1	14	-1	-1	23
87	4.727721292678553E-4	TGTGCCTTGTGGGAGACAAAGGGTTATTATAAGAAACTCTTT	CALWETKGYYKKLF	TRGV9	.	TRGJ1	14	-1	-1	23
87	4.727721292678553E-4	TGTGCCTTGTGGGAGTCACCTTATTATAAGAAACTCTTT	CALWESPYYKKLF	TRGV9	.	TRGJ1	20	-1	-1	20
87	4.727721292678553E-4	TGTGCCTTGTGGGCCCTATATTATAAGAAACTCTTT	CALWALYYKKLF	TRGV9	.	TRGJ1	12	-1	-1	18
87	4.727721292678553E-4	TGTGCTGCGTGGAAGAAACTCTTT	CAAWKKLF	TRGV10	.	TRGJ1	11	-1	-1	12
85	4.619038044571E-4	TGTGCCTTGTGGGAGGTGCAAAGGTATTATAAGAAACTCTTT	CALWEVQRYYKKLF	TRGV9	.	TRGJ1	19	-1	-1	24
85	4.619038044571E-4	TGTGCCACCTGGGACGGGCGTTATTATAAGAAACTCTTT	CATWDGRYYKKLF	TRGV2	.	TRGJ1	18	-1	-1	20
84	4.5646964205172237E-4	TGTGCCTTGTGGGAGATATACAGCAAGTTGGGCAAAAAAATCAAGGTATTT	CALWEIYSKLGKKIKVF	TRGV9	.	TRGJP	14	-1	-1	25
84	4.5646964205172237E-4	TGTGCCTTGTGCTTTAAGAAACTCTTT	CALCFKKLF	TRGV9	.	TRGJ1	10	-1	-1	14
83	4.510354796463447E-4	TGTGCCTTGTGGGAGTGGTCGAATTATTATAAGAAACTCTTT	CALWEWSNYYKKLF	TRGV9	.	TRGJ1	14	-1	-1	18
83	4.510354796463447E-4	TGTGCCTTGTGGGAGCCGAATTATTATAAGAAACTCTTT	CALWEPNYYKKLF	TRGV9	.	TRGJ1	14	-1	-1	16
83	4.510354796463447E-4	TGTGCCTTGTGGGAGGTGGCGGGGAAACTCTTT	CALWEVAGKLF	TRGV9	.	TRGJ1	17	-1	-1	23
82	4.4560131724096706E-4	TGTGCCTTGTGGGAGGTGCCCCTTTATTATAAGAAACTCTTT	CALWEVPLYYKKLF	TRGV9	.	TRGJ1	22	-1	-1	23
82	4.4560131724096706E-4	TGTGCCTTGTGGGAGGTGCCCCATTATTATAAGAAACTCTTT	CALWEVPHYYKKLF	TRGV9	.	TRGJ1	21	-1	-1	22
82	4.4560131724096706E-4	TGTGCCTTGTGGGAGATCACTGGTTGGTTCAAGATATTT	CALWEITGWFKIF	TRGV9	.	TRGJP1	14	-1	-1	17
82	4.4560131724096706E-4	TGTGCCACCTGGGTGTATTATAAGAAACTCTTT	CATWVYYKKLF	TRGV3	.	TRGJ2	12	-1	-1	15
81	4.4016715483558943E-4	TGTGCCTTGTGGGAGGACGAGAATTATTATAAGAAACTCTTT	CALWEDENYYKKLF	TRGV9	.	TRGJ1	15	-1	-1	20
81	4.4016715483558943E-4	TGTGCCTTGTGGGAGGACCCGTATTATAAGAAACTCTTT	CALWEDPYYKKLF	TRGV9	.	TRGJ1	15	-1	-1	21
81	4.4016715483558943E-4	TGTGCCACCTGGGACGGTAAGAAACTCTTT	CATWDGKKLF	TRGV5	.	TRGJ1	14	-1	-1	17
80	4.3473299243021175E-4	TGTGCCTTGTGGGGTGGGCCGCTATATTATAAGAAACTCTTT	CALWGGPLYYKKLF	TRGV9	.	TRGJ2	12	-1	-1	24
80	4.3473299243021175E-4	TGTGCCTTGTGGGGGGAGAATTATTATAAGAAACTCTTT	CALWGENYYKKLF	TRGV9	.	TRGJ1	15	-1	-1	17
79	4.292988300248341E-4	TGTGCCTTGTGGGAGGTGCCCTTGAATTATTATAAGAAACTCTTT	CALWEVPLNYYKKLF	TRGV9	.	TRGJ1	21	-1	-1	23
79	4.292988300248341E-4	TGTGCCTTGTGGGAGGTCGGATTTTATTATAAGAAACTCTTT	CALWEVGFYYKKLF	TRGV9	.	TRGJ1	16	-1	-1	23
79	4.292988300248341E-4	TGTGCTATTTTTGACGTATTGGCAGGGAAACTCTTT	CAIFDVLAGKLF	TRGV10	.	TRGJ1	5	-1	-1	26
79	4.292988300248341E-4	TGTGCCTTGTGGGAGTCCTATTATAAGAAACTCTTT	CALWESYYKKLF	TRGV9	.	TRGJ1	14	-1	-1	18
79	4.292988300248341E-4	TGTGCCTTGTGGGAGTATTATTATAAGAAACTCTTT	CALWEYYYKKLF	TRGV9	.	TRGJ1	14	-1	-1	16
79	4.292988300248341E-4	TGTGCCTTGGGGCTTCATTATTATAAGAAACTCTTT	CALGLHYYKKLF	TRGV9	.	TRGJ2	11	-1	-1	16
79	4.292988300248341E-4	TGTGCTGCGTGGGGCCATAAGAAACTCTTT	CAAWGHKKLF	TRGV10	.	TRGJ1	12	-1	-1	16
78	4.238646676194565E-4	TGTGCCTTGTGGGTCCAGCGAGGCCAGAATTATTATAAGAAACTCTTT	CALWVQRGQNYYKKLF	TRGV9	.	TRGJ1	12	-1	-1	26
78	4.238646676194565E-4	TGTGCCTTGTGGGAGACCGAGAATTATTATAAGAAACTCTTT	CALWETENYYKKLF	TRGV9	.	TRGJ1	14	-1	-1	20
78	4.238646676194565E-4	TGTGCCTTGTGGGAGTGGGAACTCTTT	CALWEWELF	TRGV9	.	TRGJ1	14	-1	-1	19
78	4.238646676194565E-4	TGTGCTGCGTGGGATTGTTATAAGAAACTCTTT	CAAWDCYKKLF	TRGV10	.	TRGJ1	15	-1	-1	13
77	4.184305052140788E-4	TGTGCCTTGTGGGGCGTAGGGGTCCCGCTATGGGATTATTATAAGAAACTCTTT	CALWGVGVPLWDYYKKLF	TRGV9	.	TRGJ1	12	-1	-1	34
77	4.184305052140788E-4	TGTGCCTTGTGGGAGGGATCGAGTAGGTATTATAAGAAACTCTTT	CALWEGSSRYYKKLF	TRGV9	.	TRGJ2	15	-1	-1	27
77	4.184305052140788E-4	TGTGCCTTGTGGGAGACCCCCGGGGGGCTTCGCGGGAAACTCTTT	CALWETPGGLRGKLF	TRGV9	.	TRGJ1	14	-1	-1	35
77	4.184305052140788E-4	TGTGCTGCGTGGGCAAGGGGTAAGAAACTCTTT	CAAWARGKKLF	TRGV10	.	TRGJ1	12	-1	-1	20
77	4.184305052140788E-4	TGTGCCACCACACTGCGATGGATCAAGACGTTT	CATTLRWIKTF	TRGV2	.	TRGJP2	8	-1	-1	18
76	4.129963428087012E-4	TGTGCCTTGTGGGAGGTGAACAATTATTATAAGAAACTCTTT	CALWEVNNYYKKLF	TRGV9	.	TRGJ1	20	-1	-1	21
76	4.129963428087012E-4	TGTGCCACCTGGGATGGGCCCGGGACTTATAAGAAACTCTTT	CATWDGPGTYKKLF	TRGV4	.	TRGJ1	20	-1	-1	26
76	4.129963428087012E-4	TGTGCCTTGTGGGACGCCTTGTGGGTTAAGAAACTCTTT	CALWDALWVKKLF	TRGV9	.	TRGJ1	13	-1	-1	26
75	4.0756218040332356E-4	TGTGCTGCGTGGGATTATAGTCGGGGGACTGGTTGGTTCAAGATATTT	CAAWDYSRGTGWFKIF	TRGV10	.	TRGJP1	16	-1	-1	27
75	4.0756218040332356E-4	TGTGCCTTGTGGGACATCCGGGAGAATTATTATAAGAAACTCTTT	CALWDIRENYYKKLF	TRGV9	.	TRGJ1	13	-1	-1	23
75	4.0756218040332356E-4	TGTGCCTTGTGGGAGGTGTGGGGGTATTATTATAAGAAACTCTTT	CALWEVWGYYYKKLF	TRGV9	.	TRGJ1	17	-1	-1	25
75	4.0756218040332356E-4	TGTGCTGCGTGGGATTTCGGTAGTGATTGGATCAAGACGTTT	CAAWDFGSDWIKTF	TRGV10	.	TRGJP2	18	-1	-1	19
75	4.0756218040332356E-4	TGTGCTGCGTGGGATTATACCACTGGTTGGTTCAAGATATTT	CAAWDYTTGWFKIF	TRGV10	.	TRGJP1	16	-1	-1	8
75	4.0756218040332356E-4	TGTGCCTTGTGGGAGGTGCACCGATATTATAAGAAACTCTTT	CALWEVHRYYKKLF	TRGV9	.	TRGJ1	21	-1	-1	24
75	4.0756218040332356E-4	TGTGCTGCGTGGGACCCTGTGAAGAAACTCTTT	CAAWDPVKKLF	TRGV10	.	TRGJ1	13	-1	-1	21
75	4.0756218040332356E-4	TGTGCTGCGTGGGATTCTAGGAAACTCTTT	CAAWDSRKLF	TRGV10	.	TRGJ1	15	-1	-1	13
74	4.021280179979459E-4	TGTGCCTTGTGGGAGGATTATTATAAGAAACTCTTT	CALWEDYYKKLF	TRGV9	.	TRGJ1	15	-1	-1	16
73	3.9669385559256825E-4	TGTGCCTTGTGGGAGGCGCCCAGGAATTATTATAAGAAACTCTTT	CALWEAPRNYYKKLF	TRGV9	.	TRGJ1	18	-1	-1	23
73	3.9669385559256825E-4	TGTGCCTTGTGGGACACAAGGAGGTATGAGAAACTCTTT	CALWDTRRYEKLF	TRGV9	.	TRGJ1	13	-1	-1	24
73	3.9669385559256825E-4	TGTGCCTTGTGGGAGGAATTTTATTATAAGAAACTCTTT	CALWEEFYYKKLF	TRGV9	.	TRGJ2	15	-1	-1	20
73	3.9669385559256825E-4	TGTGCCTTGTGGGAGGCCCTTTATAAGAAACTCTTT	CALWEALYKKLF	TRGV9	.	TRGJ1	15	-1	-1	20
72	3.9125969318719057E-4	TGTGCTGCGTGGTTGTCGTGTTATAAGAAACTCTTT	CAAWLSCYKKLF	TRGV10	.	TRGJ1	11	-1	-1	20
72	3.9125969318719057E-4	TGTGCCTATTATAAGAAACTCTTT	CAYYKKLF	TRGV2	.	TRGJ2	5	-1	-1	6
72	3.9125969318719057E-4	TGTGCCTACGTTAAGAAACTCTTT	CAYVKKLF	TRGV9	.	TRGJ1	6	-1	-1	11
71	3.8582553078181294E-4	TGTGCCTTGTGGGAGTACACAGAAACCCGATATTATAAGAAACTCTTT	CALWEYTETRYYKKLF	TRGV9	.	TRGJ1	14	-1	-1	30
71	3.8582553078181294E-4	TGTGCTGCGTGGGATTATTGCTGCTGCGATAAGAAACTCTTT	CAAWDYCCCDKKLF	TRGV10	.	TRGJ1	16	-1	-1	28
71	3.8582553078181294E-4	TGTGCCTTGTGGGAGGTGCGGGTTTATTATAAGAAACTCTTT	CALWEVRVYYKKLF	TRGV9	.	TRGJ1	18	-1	-1	23
71	3.8582553078181294E-4	TGTGCCTTGTGGGAGGTATATAGATATAAGAAACTCTTT	CALWEVYRYKKLF	TRGV9	.	TRGJ1	16	-1	-1	24
71	3.8582553078181294E-4	TGTGCTGCGTGGGTTGGCCATTATAAGAAACTCTTT	CAAWVGHYKKLF	TRGV10	.	TRGJ1	12	-1	-1	19
71	3.8582553078181294E-4	TGTGCCACCTGGGACAGGCCTGAGAAACTCTTT	CATWDRPEKLF	TRGV3	.	TRGJ2	21	-1	-1	22
71	3.8582553078181294E-4	TGTGCTGCGCCGGGTTGTGGAGGACTCTTT	CAAPGCGGLF	TRGV10	.	TRGJ1	8	-1	-1	23
70	3.803913683764353E-4	TGTGCTGCGTGGGCCGACGGGGAATATAAGAAACTCTTT	CAAWADGEYKKLF	TRGV10	.	TRGJ1	12	-1	-1	24
70	3.803913683764353E-4	TGTGCCTTGTGGGAGGTTTCCCCAGATAAGAAACTCTTT	CALWEVSPDKKLF	TRGV9	.	TRGJ1	16	-1	-1	25
70	3.803913683764353E-4	TGTGCTGCGTGGGATTATCAGGGTTGGAAACTCTTT	CAAWDYQGWKLF	TRGV10	.	TRGJ1	16	-1	-1	26
70	3.803913683764353E-4	TGTGCCACCTGGGATTGGATCAAGACGTTT	CATWDWIKTF	TRGV8	.	TRGJP2	17	-1	-1	12
69	3.7495720597105763E-4	TGTGCTGCGTGGGATTATAAGTCGACATCCTGGAGGAAACTCTTT	CAAWDYKSTSWRKLF	TRGV10	.	TRGJ1	16	-1	-1	35
69	3.7495720597105763E-4	TGTGCCTTGTGGGTCCTATTAATTTTTCCTAAGAAACTCTTT	CALWVLLIFPKKLF	TRGV9	.	TRGJ1	12	-1	-1	29
69	3.7495720597105763E-4	TGTGCCTTGTGGGAGGTCCTTTATTATAAGAAACTCTTT	CALWEVLYYKKLF	TRGV9	.	TRGJ1	16	-1	-1	20
69	3.7495720597105763E-4	TGTGCCACCTGGGACAGGCGGGGTTATAAGAAACTCTTT	CATWDRRGYKKLF	TRGV3	.	TRGJ1	18	-1	-1	23
69	3.7495720597105763E-4	TGTGCCTTGTGGGACTATAAGAAACTCTTT	CALWDYKKLF	TRGV9	.	TRGJ1	13	-1	-1	15
69	3.7495720597105763E-4	TGTGCCTTGTGGGTTAAGAAACTCTTT	CALWVKKLF	TRGV9	.	TRGJ1	12	-1	-1	14
69	3.7495720597105763E-4	TGTGCCTTGTGGGGGAAACTCTTT	CALWGKLF	TRGV9	.	TRGJ1	12	-1	-1	14
68	3.6952304356568E-4	TGTGCCTTGTGGCCCCTTTATTATAAGAAACTCTTT	CALWPLYYKKLF	TRGV9	.	TRGJ1	11	-1	-1	17
68	3.6952304356568E-4	TGTGCTGCGTGGGATAATTATAAGAAACTCTTT	CAAWDNYKKLF	TRGV10	.	TRGJ1	14	-1	-1	13
68	3.6952304356568E-4	TGTGCCTTGTGGGGGGATTATAAGAAACTCTTT	CALWGDYKKLF	TRGV9	.	TRGJ2	15	-1	-1	16
68	3.6952304356568E-4	TGTGCTGCGTGTCATAAGAAACTCTTT	CAACHKKLF	TRGV10	.	TRGJ2	10	-1	-1	13
68	3.6952304356568E-4	TGTGGTCCGGGTCATAAGAAACTCTTT	CGPGHKKLF	TRGV4	.	TRGJ1	3	-1	-1	13
67	3.6408888116030237E-4	TGTGCTGCGCCCAGCGCTGATTATAAGAAACTCTTT	CAAPSADYKKLF	TRGV10	.	TRGJ1	8	-1	-1	19
66	3.586547187549247E-4	TGTGCCTTGTGGGAGCCGGGACAAGAGTTGGGCAAAAAAATCAAGGTATTT	CALWEPGQELGKKIKVF	TRGV9	.	TRGJP	14	-1	-1	17
66	3.586547187549247E-4	TGTGCCTTGTGGGAGGTCCGGAATTTTTATTATAAGAAACTCTTT	CALWEVRNFYYKKLF	TRGV9	.	TRGJ1	16	-1	-1	26
66	3.586547187549247E-4	TGTGCCTTGTGGGAGGTGAAAACGAATTATTATAAGAAACTCTTT	CALWEVKTNYYKKLF	TRGV9	.	TRGJ1	17	-1	-1	22
66	3.586547187549247E-4	TGTGCCTTGTGGGAGGCCCCGAATTATTATAAGAAACTCTTT	CALWEAPNYYKKLF	TRGV9	.	TRGJ1	15	-1	-1	19
66	3.586547187549247E-4	TGTGCCTTGTGGGAGGTGCGGAATTATAAGAAACTCTTT	CALWEVRNYKKLF	TRGV9	.	TRGJ1	18	-1	-1	22
66	3.586547187549247E-4	TGTGCCTTGTGGGAGCGGGGGGGGAAACTCTTT	CALWERGGKLF	TRGV9	.	TRGJ1	14	-1	-1	23
66	3.586547187549247E-4	TGTGCCACCTGGGACGGGCGCAAGAAACTCTTT	CATWDGRKKLF	TRGV2	.	TRGJ1	18	-1	-1	21
66	3.586547187549247E-4	TGTGCCACCTGGGATTTAAGGAAACTCTTT	CATWDLRKLF	TRGV2	.	TRGJ1	13	-1	-1	13
66	3.586547187549247E-4	TGTGCTGCGAAATTT	CAAKF	TRGV10	.	TRGJP1	8	-1	-1	8
66	3.586547187549247E-4	TGTGCTGCGCGAACCCCTAAGAAACTCTTT	CAARTPKKLF	TRGV10	.	TRGJ1	8	-1	-1	17
65	3.5322055634954706E-4	TGTGCCTTGTGGGCCAAATTCCCTAATTATTATAAGAAACTCTTT	CALWAKFPNYYKKLF	TRGV9	.	TRGJ1	12	-1	-1	24
65	3.5322055634954706E-4	TGTGCCTTGTGGGAGGGTACCTGGTTCAAGATATTT	CALWEGTWFKIF	TRGV9	.	TRGJP1	21	-1	-1	21
65	3.5322055634954706E-4	TGTGCTGTCTATAAGAAACTCTTT	CAVYKKLF	TRGV10	.	TRGJ1	6	-1	-1	9
65	3.5322055634954706E-4	TGTGCCACCTGGCATAAGAAACTCTTT	CATWHKKLF	TRGV2	.	TRGJ1	11	-1	-1	13
64	3.4778639394416943E-4	TGTGCTGCGTGGGACCATTCCCCACACTTAATGGAGAAACTCTTT	CAAWDHSPHLMEKLF	TRGV10	.	TRGJ1	13	-1	-1	34
64	3.4778639394416943E-4	TGTGCCTTGTGGGAGGTGCAACTATATTATAAGAAACTCTTT	CALWEVQLYYKKLF	TRGV9	.	TRGJ1	22	-1	-1	24
64	3.4778639394416943E-4	TGTGCCACCTGGGACGGGGCAAAAATGGGGAAACTCTTT	CATWDGAKMGKLF	TRGV2	.	TRGJ1	17	-1	-1	29
64	3.4778639394416943E-4	TGTGCTGCGTGGGATTATGGAGAGGGGGATTATAAGAAACTCTTT	CAAWDYGEGDYKKLF	TRGV10	.	TRGJ1	16	-1	-1	28
64	3.4778639394416943E-4	TGTGCCTTGTGGGAGGGATCTTATTATAAGAAACTCTTT	CALWEGSYYKKLF	TRGV9	.	TRGJ1	15	-1	-1	20
63	3.4235223153879175E-4	TGTGCCTTGTGGGAGGTCCAAAGGGGGAATTATTATAAGAAACTCTTT	CALWEVQRGNYYKKLF	TRGV9	.	TRGJ1	19	-1	-1	26
63	3.4235223153879175E-4	TGTGCCTTGTGGGAGACCCGTCTGTTGGGCAAAAAAATCAAGGTATTT	CALWETRLLGKKIKVF	TRGV9	.	TRGJP	14	-1	-1	23
63	3.4235223153879175E-4	TGTGCCACCTGGGACGGGTATAGTAGTGATTGGATCAAGACGTTT	CATWDGYSSDWIKTF	TRGV2	.	TRGJP2	17	-1	-1	18
63	3.4235223153879175E-4	TGTGCTGCGTGGGATTCGGGGATTGGGTATAAGAAACTCTTT	CAAWDSGIGYKKLF	TRGV10	.	TRGJ1	15	-1	-1	27
63	3.4235223153879175E-4	TGTGCCTTGAAATTCTACCAGAATTATTATAAGAAACTCTTT	CALKFYQNYYKKLF	TRGV9	.	TRGJ1	8	-1	-1	20
63	3.4235223153879175E-4	TGTGCCACCTGGGAGGGTAGTGATTGGATCAAGACGTTT	CATWEGSDWIKTF	TRGV3	.	TRGJP2	13	-1	-1	16
63	3.4235223153879175E-4	TGTGCTGCGTGGCTTGGTAATAAGAAACTCTTT	CAAWLGNKKLF	TRGV10	.	TRGJ1	11	-1	-1	19
63	3.4235223153879175E-4	TGTGCTGCGTGGCATAAGAAACTCTTT	CAAWHKKLF	TRGV10	.	TRGJ1	14	-1	-1	13
62	3.369180691334141E-4	TGTGCCTTGTGGGAGGTGCCCTTTTATTATTATAAGAAACTCTTT	CALWEVPFYYYKKLF	TRGV9	.	TRGJ1	21	-1	-1	25
62	3.369180691334141E-4	TGTGCCTTGTGGGAGGTTCGGAATTATTATAAGAAACTCTTT	CALWEVRNYYKKLF	TRGV9	.	TRGJ1	16	-1	-1	16
62	3.369180691334141E-4	TGTGCCTTGTGGGAGGTGCACTGGGTAAAGAAACTCTTT	CALWEVHWVKKLF	TRGV9	.	TRGJ1	20	-1	-1	27
62	3.369180691334141E-4	TGTGCTGCGTGGGAGGGCTATAAGAAACTCTTT	CAAWEGYKKLF	TRGV10	.	TRGJ1	13	-1	-1	18
62	3.369180691334141E-4	TGTGCTGCGTGCCCGATATTT	CAACPIF	TRGV10	.	TRGJP1	10	-1	-1	14
62	3.369180691334141E-4	TGTGCTGCGTGGGATTCAGGGCAACTCTTT	CAAWDSGQLF	TRGV10	.	TRGJ1	15	-1	-1	22
61	3.314839067280365E-4	TGTGCCTTGTGGGAGGTTTCCCCCCCCCGTTATTATAAGAAACTCTTT	CALWEVSPPRYYKKLF	TRGV9	.	TRGJ1	16	-1	-1	29
61	3.314839067280365E-4	TGTGCCTTGTGCTTTGTAGCGAATTATTATAAGAAACTCTTT	CALCFVANYYKKLF	TRGV9	.	TRGJ1	10	-1	-1	19
61	3.314839067280365E-4	TGTGCCTTGTGGGAGGTGCAAAATTATTATAAGAAACTCTTT	CALWEVQNYYKKLF	TRGV9	.	TRGJ1	19	-1	-1	21
61	3.314839067280365E-4	TGTGCCTTGTGGGAGGGGAAACTTTATTATAAGAAACTCTTT	CALWEGKLYYKKLF	TRGV9	.	TRGJ1	15	-1	-1	23
61	3.314839067280365E-4	TGTGCCTTGTGGGAGGGAAAAACTTATTATAAGAAACTCTTT	CALWEGKTYYKKLF	TRGV9	.	TRGJ1	15	-1	-1	23
61	3.314839067280365E-4	TGTGCCTTGTGGGAGGCCCATTATTATAAGAAACTCTTT	CALWEAHYYKKLF	TRGV9	.	TRGJ1	15	-1	-1	19
61	3.314839067280365E-4	TGTGCTGCGTGGGATTCTTATTATAAGAAACTCTTT	CAAWDSYYKKLF	TRGV10	.	TRGJ1	15	-1	-1	17
61	3.314839067280365E-4	TGTGCTGCGTGGGGTCCCCTCAAGAAACTCTTT	CAAWGPLKKLF	TRGV10	.	TRGJ1	12	-1	-1	21
60	3.260497443226588E-4	TGTGCCACCTGGGACGGATATTATAAGAAACTCTTT	CATWDGYYKKLF	TRGV2	.	TRGJ1	16	-1	-1	18
60	3.260497443226588E-4	TGTGCTGCGTGGGATTATCTGAGAGAACTCTTT	CAAWDYLRELF	TRGV10	.	TRGJ2	16	-1	-1	21
60	3.260497443226588E-4	TGTGCTGCGTGGGATTACTATAAGAAACTCTTT	CAAWDYYKKLF	TRGV10	.	TRGJ1	17	-1	-1	13
59	3.206155819172812E-4	TGTGCTGCGTGGGATTGGGGTAGTAGTGATTGGATCAAGACGTTT	CAAWDWGSSDWIKTF	TRGV10	.	TRGJP2	15	-1	-1	20
59	3.206155819172812E-4	TGTGCTGCGTGGGATTACGGCGAATGGGCCCATAAGAAACTCTTT	CAAWDYGEWAHKKLF	TRGV10	.	TRGJ1	18	-1	-1	31
59	3.206155819172812E-4	TGTGCCACCTGGGACGGGCGGAGTAGTGATTGGATCAAGACGTTT	CATWDGRSSDWIKTF	TRGV2	.	TRGJP2	18	-1	-1	21
59	3.206155819172812E-4	TGTGCCTTGTGGGAGGTTTCGAATTATTATAAGAAACTCTTT	CALWEVSNYYKKLF	TRGV9	.	TRGJ1	16	-1	-1	17
59	3.206155819172812E-4	TGTGCCTTGTGGGAGGTCCAAGGTTCGATGAAGAAACTCTTT	CALWEVQGSMKKLF	TRGV9	.	TRGJ1	19	-1	-1	30
59	3.206155819172812E-4	TGTGCCACCTGGGACGGGCGGTCTTATTATAAGAAACTCTTT	CATWDGRSYYKKLF	TRGV2	.	TRGJ1	18	-1	-1	23
59	3.206155819172812E-4	TGTGCCTTGTGGGAGGTTGTTTATAAGAAACTCTTT	CALWEVVYKKLF	TRGV9	.	TRGJ1	16	-1	-1	20
59	3.206155819172812E-4	TGTGCCACCTGGGGGCCACAGGGGAAACTCTTT	CATWGPQGKLF	TRGV3	.	TRGJ1	12	-1	-1	23
59	3.206155819172812E-4	TGTGCTGCGTGGGAACCAAATAAGAAACTCTTT	CAAWEPNKKLF	TRGV10	.	TRGJ1	13	-1	-1	19
59	3.206155819172812E-4	TGTGCTGCGTGGGATCTTAAGAAACTCTTT	CAAWDLKKLF	TRGV10	.	TRGJ1	14	-1	-1	17
58	3.1518141951190356E-4	TGTGCCTTGTGGGAGGTGATCGTTGGTGAGTTGGGCAAAAAAATCAAGGTATTT	CALWEVIVGELGKKIKVF	TRGV9	.	TRGJP	17	-1	-1	27
58	3.1518141951190356E-4	TGTGCCTTGTGGGAGGCGCCACCCCGCACCACGAAGTATAAGAAACTCTTT	CALWEAPPRTTKYKKLF	TRGV9	.	TRGJ1	28	-1	-1	36
58	3.1518141951190356E-4	TGTGCTGCGTGGGATTATATGGGGGAGGCGGGCTATAAGAAACTCTTT	CAAWDYMGEAGYKKLF	TRGV10	.	TRGJ1	16	-1	-1	33
58	3.1518141951190356E-4	TGTGCCACCTGGGACTCTCGCGGTAGTGATTGGATCAAGACGTTT	CATWDSRGSDWIKTF	TRGV2	.	TRGJP2	14	-1	-1	22
58	3.1518141951190356E-4	TGTGCCTTGTGGGAGGTGCACGGGGATTATAAGAAACTCTTT	CALWEVHGDYKKLF	TRGV9	.	TRGJ1	20	-1	-1	25
58	3.1518141951190356E-4	TGTGCTGCGTGGGATTATGTGCCGGTCCAGAAACTCTTT	CAAWDYVPVQKLF	TRGV10	.	TRGJ1	19	-1	-1	28
58	3.1518141951190356E-4	TGTGCTGCGTGGGGACGTCATTATAAGAAACTCTTT	CAAWGRHYKKLF	TRGV10	.	TRGJ1	12	-1	-1	19
58	3.1518141951190356E-4	TGTGCTGCGTGGGATAGCATCTATAAGAAACTCTTT	CAAWDSIYKKLF	TRGV10	.	TRGJ1	14	-1	-1	21
58	3.1518141951190356E-4	TGTGCCACCTGGGATTATCTCTTT	CATWDYLF	TRGV8	.	TRGJ1	14	-1	-1	18
58	3.1518141951190356E-4	TGTGCCTTGTGGGACTATTATAAGAAACTCTTT	CALWDYYKKLF	TRGV9	.	TRGJ2	13	-1	-1	15
57	3.097472571065259E-4	TGTGCTGCGTGGGACCGGGGGGTTTATTATAAGAAACTCTTT	CAAWDRGVYYKKLF	TRGV10	.	TRGJ1	13	-1	-1	23
57	3.097472571065259E-4	TGTGCCTTGTGGGAATCTGGTTATTATAAGAAACTCTTT	CALWESGYYKKLF	TRGV9	.	TRGJ1	13	-1	-1	20
57	3.097472571065259E-4	TGTGCTGCGTGGGATTATAGTAAGAAACTCTTT	CAAWDYSKKLF	TRGV10	.	TRGJ2	16	-1	-1	13
56	3.0431309470114825E-4	TGTGCCTTGTGGGAGGTGAAATATTATAAGAAACTCTTT	CALWEVKYYKKLF	TRGV9	.	TRGJ1	17	-1	-1	17
56	3.0431309470114825E-4	TGTGCTGCGTGGGATTTGAAGAAACTCTTT	CAAWDLKKLF	TRGV10	.	TRGJ1	15	-1	-1	18
56	3.0431309470114825E-4	TGTGCCTTGTGTTATAAGAAACTCTTT	CALCYKKLF	TRGV9	.	TRGJ1	10	-1	-1	11
56	3.0431309470114825E-4	TGTGCTGCGCGCAAGAAACTCTTT	CAARKKLF	TRGV10	.	TRGJ1	8	-1	-1	12
55	2.9887893229577057E-4	TGTGCCTTGTGGGAGCTTTATAGTAGTGATTGGATCAAGACGTTT	CALWELYSSDWIKTF	TRGV9	.	TRGJP2	14	-1	-1	15
55	2.9887893229577057E-4	TGTGCCTTGTGGGAGGTGCAGTGGTATTATAAGAAACTCTTT	CALWEVQWYYKKLF	TRGV9	.	TRGJ1	19	-1	-1	24
55	2.9887893229577057E-4	TGTGCTGCGTGGGATCCGAATTATTATAAGAAACTCTTT	CAAWDPNYYKKLF	TRGV10	.	TRGJ1	14	-1	-1	13
55	2.9887893229577057E-4	TGTGCTGCGTGGGAAAAAAATTATTATAAGAAACTCTTT	CAAWEKNYYKKLF	TRGV10	.	TRGJ1	13	-1	-1	18
55	2.9887893229577057E-4	TGTGCTGCGTGGGACTCATATTATAAGAAACTCTTT	CAAWDSYYKKLF	TRGV10	.	TRGJ1	13	-1	-1	18
55	2.9887893229577057E-4	TGTGCTGCGTGGAAATGTTATTATAAGAAACTCTTT	CAAWKCYYKKLF	TRGV10	.	TRGJ2	11	-1	-1	17
55	2.9887893229577057E-4	TGTGCTGCGGGGCCGGGATATAAGAAACTCTTT	CAAGPGYKKLF	TRGV10	.	TRGJ1	11	-1	-1	18
55	2.9887893229577057E-4	TGTGCTGCCTTTGGGGATAAGAAACTCTTT	CAAFGDKKLF	TRGV10	.	TRGJ1	7	-1	-1	16
54	2.9344476989039294E-4	TGTGCTGCGTGGGAGGGGACGGGCCTGCCTTATAAGAAACTCTTT	CAAWEGTGLPYKKLF	TRGV10	.	TRGJ1	13	-1	-1	29
54	2.9344476989039294E-4	TGTGCCTTGTGGCCCAATACGGAACGGTATTATAAGAAACTCTTT	CALWPNTERYYKKLF	TRGV9	.	TRGJ1	11	-1	-1	27
54	2.9344476989039294E-4	TGTGCCTTGTGGGAGGTGCTTGGTGCGAATTATAAGAAACTCTTT	CALWEVLGANYKKLF	TRGV9	.	TRGJ1	18	-1	-1	28
54	2.9344476989039294E-4	TGTGCTGCGTCTACCCCCGTAGGGATACGTAAGAAACTCTTT	CAASTPVGIRKKLF	TRGV10	.	TRGJ1	9	-1	-1	29
54	2.9344476989039294E-4	TGTGCTGCGTGGGAGTGTTTTCCCCTTCTAGAGAAACTCTTT	CAAWECFPLLEKLF	TRGV10	.	TRGJ1	13	-1	-1	31
54	2.9344476989039294E-4	TGTGCTGCGTGGGATATTGGGAGTTATAAGAAACTCTTT	CAAWDIGSYKKLF	TRGV10	.	TRGJ1	14	-1	-1	23
54	2.9344476989039294E-4	TGTGCTGGAAATACCACTGGTTGGTTCAAGATATTT	CAGNTTGWFKIF	TRGV10	.	TRGJP1	6	-1	-1	10
54	2.9344476989039294E-4	TGTGCCTTGGTAGTAAAGGATTATAAGAAACTCTTT	CALVVKDYKKLF	TRGV9	.	TRGJ1	8	-1	-1	19
54	2.9344476989039294E-4	TGTGCTGCGTGGGACTACCCCGATAAGAAACTCTTT	CAAWDYPDKKLF	TRGV10	.	TRGJ1	17	-1	-1	22
54	2.9344476989039294E-4	TGTGCTGCGTGGGATAATGAGAAGAAACTCTTT	CAAWDNEKKLF	TRGV10	.	TRGJ1	14	-1	-1	21
53	2.880106074850153E-4	TGTGCTGCGTGGGATGGGGGCTCGGAAGGTGATTGGATCAAGACGTTT	CAAWDGGSEGDWIKTF	TRGV10	.	TRGJP2	14	-1	-1	28
53	2.880106074850153E-4	TGTGCTGCGTGGGACGAATCTCGTCAAAGTCGGTATAAGAAACTCTTT	CAAWDESRQSRYKKLF	TRGV10	.	TRGJ1	13	-1	-1	33
53	2.880106074850153E-4	TGTGCCTTGTGGGAGGTAAGAAGTTCGAATTATTATAAGAAACTCTTT	CALWEVRSSNYYKKLF	TRGV9	.	TRGJ1	16	-1	-1	16
53	2.880106074850153E-4	TGTGCTGCGTGGGACTCCACCCTTATTTGGTATAAGAAACTCTTT	CAAWDSTLIWYKKLF	TRGV10	.	TRGJ1	13	-1	-1	30
53	2.880106074850153E-4	TGTGCCTTGTGGGAAACTCTTTCGAATTATTATAAGAAACTCTTT	CALWETLSNYYKKLF	TRGV9	.	TRGJ1	13	-1	-1	20
53	2.880106074850153E-4	TGTGCCACCTGGGGACGGCCAATCTATAAGAAACTCTTT	CATWGRPIYKKLF	TRGV8	.	TRGJ1	12	-1	-1	24
53	2.880106074850153E-4	TGTGCCTTGTGGGAGGTGAGATATAAGAAACTCTTT	CALWEVRYKKLF	TRGV9	.	TRGJ1	17	-1	-1	21
53	2.880106074850153E-4	TGTGCTGCGTGGGATTCTTATAAGAAACTCTTT	CAAWDSYKKLF	TRGV10	.	TRGJ1	15	-1	-1	13
53	2.880106074850153E-4	TGTGCCACCTGGGATAGGAAGAAACTCTTT	CATWDRKKLF	TRGV8	.	TRGJ1	17	-1	-1	18
52	2.8257644507963763E-4	TGTGCCACCAGAGCCAGGTACCACCGGGGTTATAAGAAACTCTTT	CATRARYHRGYKKLF	TRGV4	.	TRGJ1	8	-1	-1	29
52	2.8257644507963763E-4	TGTGCCTTGTGGGAGGTGCAAAGAGGTTATAAGAAACTCTTT	CALWEVQRGYKKLF	TRGV9	.	TRGJ1	19	-1	-1	26
52	2.8257644507963763E-4	TGTGCCTTGTGGGAGGAGGTGCCTTATAAGAAACTCTTT	CALWEEVPYKKLF	TRGV9	.	TRGJ1	15	-1	-1	23
52	2.8257644507963763E-4	TGTGCTGCGTGGACGTATTATAAGAAACTCTTT	CAAWTYYKKLF	TRGV10	.	TRGJ1	11	-1	-1	15
52	2.8257644507963763E-4	TGTGTCTACTGGGGAGATCAGAAACTCTTT	CVYWGDQKLF	TRGV2	.	TRGJ1	12	-1	-1	16
52	2.8257644507963763E-4	TGTGCTGCGTGGTATTATAAGAAACTCTTT	CAAWYYKKLF	TRGV10	.	TRGJ1	16	-1	-1	12
52	2.8257644507963763E-4	TGTGCTGCGTGGGATTATAACTATAAGAAACTCTTT	CAAWDYNYKKLF	TRGV10	.	TRGJ1	16	-1	-1	21
52	2.8257644507963763E-4	TGTGCCTTGTGGGAGGTATTTAATTATTATAAGAAACTCTTT	CALWEVFNYYKKLF	TRGV9	.	TRGJ1	16	-1	-1	21
51	2.7714228267426E-4	TGTGCCTTGTGGGAGGAGGAAGGAAGTGATTGGATCAAGACGTTT	CALWEEEGSDWIKTF	TRGV9	.	TRGJP2	15	-1	-1	24
51	2.7714228267426E-4	TGTGCCTTGTGGGAGATCCCCGGGGGCAAAAAAATCAAGGTATTT	CALWEIPGGKKIKVF	TRGV9	.	TRGJP	14	-1	-1	23
51	2.7714228267426E-4	TGTGCCTTGGGGGACCTGGGTTATTATAAGAAACTCTTT	CALGDLGYYKKLF	TRGV9	.	TRGJ1	13	-1	-1	20
50	2.7170812026888237E-4	TGTGCTGCGTGGTTTAAGAAACTCTTT	CAAWFKKLF	TRGV10	.	TRGJ1	11	-1	-1	14
49	2.662739578635047E-4	TGTGCCTTGTGGGAGGTGCCAGTCCGAGAGTTGGGCAAAAAAATCAAGGTATTT	CALWEVPVRELGKKIKVF	TRGV9	.	TRGJP	18	-1	-1	26
49	2.662739578635047E-4	TGTGCCTTGTGGGAGGTGCCGCAGTTGGGCAAAAAAATCAAGGTATTT	CALWEVPQLGKKIKVF	TRGV9	.	TRGJP	18	-1	-1	22
49	2.662739578635047E-4	TGTGCTGCGTGGGGCTCTACCACTGGTTGGTTCAAGATATTT	CAAWGSTTGWFKIF	TRGV10	.	TRGJP1	12	-1	-1	17
49	2.662739578635047E-4	TGTGCTGCGTGGGATTACGGCGATTATTATAAGAAACTCTTT	CAAWDYGDYYKKLF	TRGV10	.	TRGJ1	18	-1	-1	22
49	2.662739578635047E-4	TGTGCTGCGTGGGATTACAGGGATTATAAGAAACTCTTT	CAAWDYRDYKKLF	TRGV10	.	TRGJ1	17	-1	-1	22
49	2.662739578635047E-4	TGTGCTGCGTGGGATTTAAATGATAAGAAACTCTTT	CAAWDLNDKKLF	TRGV10	.	TRGJ1	15	-1	-1	19
49	2.662739578635047E-4	TGTGCCTTGTATAGTAGTGATTGGATCAAGACGTTT	CALYSSDWIKTF	TRGV9	.	TRGJP2	9	-1	-1	9
49	2.662739578635047E-4	TGTGCCACCTGGGACGGTTTGAATTATTATAAGAAACTCTTT	CATWDGLNYYKKLF	TRGV7	.	TRGJ1	14	-1	-1	17
48	2.6083979545812706E-4	TGTGCTGCGTGGCATTGCCCCAGGGATTATAAGAAACTCTTT	CAAWHCPRDYKKLF	TRGV10	.	TRGJ1	15	-1	-1	25
48	2.6083979545812706E-4	TGTGCTGCGTGGGATTATGGGGTACGGTATAAGAAACTCTTT	CAAWDYGVRYKKLF	TRGV10	.	TRGJ1	16	-1	-1	27
48	2.6083979545812706E-4	TGTGCCACCTGGGATGCTTACTTTTCCCACAAGAAACTCTTT	CATWDAYFSHKKLF	TRGV2	.	TRGJ2	13	-1	-1	30
48	2.6083979545812706E-4	TGTGCCACCTGGGACGGACCGAATTATTATAAGAAACTCTTT	CATWDGPNYYKKLF	TRGV3	.	TRGJ1	14	-1	-1	19
47	2.5540563305274943E-4	TGTGCTGCGTGGGGGTCGGATTATTATAAGAAACTCTTT	CAAWGSDYYKKLF	TRGV10	.	TRGJ1	12	-1	-1	15
47	2.5540563305274943E-4	TGTGCTGCGTGGGATTCTGGGAATTATAAGAAACTCTTT	CAAWDSGNYKKLF	TRGV10	.	TRGJ1	15	-1	-1	22
47	2.5540563305274943E-4	TGTGCTGCGTGGGGTTATTATAAGAAACTCTTT	CAAWGYYKKLF	TRGV10	.	TRGJ1	16	-1	-1	14
47	2.5540563305274943E-4	TGTGCTGCGTGGGATTATGAAAAGAAACTCTTT	CAAWDYEKKLF	TRGV10	.	TRGJ1	16	-1	-1	13
47	2.5540563305274943E-4	TGTGCTGCGTGGGAGAAGAAACTCTTT	CAAWEKKLF	TRGV10	.	TRGJ1	13	-1	-1	15
46	2.4997147064737175E-4	TGTGCCTTGTGGGAGGTGAACGTGCGGAAGTATAAGAAACTCTTT	CALWEVNVRKYKKLF	TRGV9	.	TRGJ1	20	-1	-1	30
46	2.4997147064737175E-4	TGTGCCACCTGGGAACACCATAAGAAACTCTTT	CATWEHHKKLF	TRGV2	.	TRGJ1	13	-1	-1	19
46	2.4997147064737175E-4	TGTGCCTTGCGGGCATCTAAGAAACTCTTT	CALRASKKLF	TRGV9	.	TRGJ1	12	-1	-1	17
46	2.4997147064737175E-4	TGTGCCCCAAATAAGAAACTCTTT	CAPNKKLF	TRGV8	.	TRGJ1	5	-1	-1	10
46	2.4997147064737175E-4	TGTGCTGCGTGGGATTTGAGGCTTTATTATAAGAAACTCTTT	CAAWDLRLYYKKLF	TRGV10	.	TRGJ1	15	-1	-1	23
46	2.4997147064737175E-4	TGTGCCTTGTGGGGTCCGTTTTATTATAAGAAACTCTTT	CALWGPFYYKKLF	TRGV9	.	TRGJ1	12	-1	-1	20
46	2.4997147064737175E-4	TGTGCCTTGTGGGAGGTTACTGGATATAAGAAACTCTTT	CALWEVTGYKKLF	TRGV9	.	TRGJ1	16	-1	-1	24
45	2.445373082419941E-4	TGTGCCACCTGGGATCGTTCAATTTATTATTATAAGAAACTCTTT	CATWDRSIYYYKKLF	TRGV8	.	TRGJ2	14	-1	-1	25
45	2.445373082419941E-4	TGTGCCACCTGGGACGGGCCGTGGTGTGATTGGATCAAGACGTTT	CATWDGPWCDWIKTF	TRGV2	.	TRGJP2	19	-1	-1	25
45	2.445373082419941E-4	TGTGCTGCGTGGGATAGGTATTATAAGAAACTCTTT	CAAWDRYYKKLF	TRGV10	.	TRGJ1	14	-1	-1	18
45	2.445373082419941E-4	TGTGCCTTGTGGGACTCCAATTATAAGAAACTCTTT	CALWDSNYKKLF	TRGV9	.	TRGJ1	13	-1	-1	19
45	2.445373082419941E-4	TGTGCCACCTGGGACAGGCCGGGGAAACTCTTT	CATWDRPGKLF	TRGV3	.	TRGJ1	19	-1	-1	23
45	2.445373082419941E-4	TGTGCCACCTGGGACGGGAGTTATAAGAAACTCTTT	CATWDGSYKKLF	TRGV2	.	TRGJ1	17	-1	-1	20
44	2.3910314583661647E-4	TGTGCTGCGTGGGACCTCCCCGGAATTATATTGCCTTGGATCAAGACGTTT	CAAWDLPGIILPWIKTF	TRGV10	.	TRGJP2	13	-1	-1	35
44	2.3910314583661647E-4	TGTGCTGCGTGGGCCTCCGAAGCGGCTGGTTGGTTCAAGATATTT	CAAWASEAAGWFKIF	TRGV10	.	TRGJP1	12	-1	-1	25
44	2.3910314583661647E-4	TGTGCCTTGTGGGAGGTGATCGATTATTATAAGAAACTCTTT	CALWEVIDYYKKLF	TRGV9	.	TRGJ1	17	-1	-1	19
44	2.3910314583661647E-4	TGTGCCACCTGGGACGACACGGGGTATTATAAGAAACTCTTT	CATWDDTGYYKKLF	TRGV2	.	TRGJ1	15	-1	-1	24
44	2.3910314583661647E-4	TGTGCTGCGTGGGATTCCCTAGGTTATAAGAAACTCTTT	CAAWDSLGYKKLF	TRGV10	.	TRGJ1	15	-1	-1	23
44	2.3910314583661647E-4	TGTGCCTTAGGGCGGGGTTATTATAAGAAACTCTTT	CALGRGYYKKLF	TRGV9	.	TRGJ2	7	-1	-1	17
44	2.3910314583661647E-4	TGTGCTGCGTGGGATTTCTTGAAGAAACTCTTT	CAAWDFLKKLF	TRGV10	.	TRGJ1	15	-1	-1	21
44	2.3910314583661647E-4	TGTGCCTTCTCGAGAGAGCTCTTT	CAFSRELF	TRGV9	.	TRGJ1	7	-1	-1	18
44	2.3910314583661647E-4	TGTGCCTTGTGGGAGCCCCCTCGTTATTATAAGAAACTCTTT	CALWEPPRYYKKLF	TRGV9	.	TRGJ1	14	-1	-1	23
43	2.3366898343123881E-4	TGTGCCTTGTGGGAGGTGCACTTGGCGTCAAACTCTATTTATAAGAAACTCTTT	CALWEVHLASNSIYKKLF	TRGV9	.	TRGJ1	20	-1	-1	38
43	2.3366898343123881E-4	TGTGCCTTGTGGGAGGTGCAACCGTATAAGAAACTCTTT	CALWEVQPYKKLF	TRGV9	.	TRGJ2	19	-1	-1	24
43	2.3366898343123881E-4	TGTGCCACCTGGGTCCGGGGTGATTGGATCAAGACGTTT	CATWVRGDWIKTF	TRGV2	.	TRGJP2	12	-1	-1	19
43	2.3366898343123881E-4	TGTGCTGCGTGGGATTATTCTTTTCAGAAACTCTTT	CAAWDYSFQKLF	TRGV10	.	TRGJ1	16	-1	-1	16
43	2.3366898343123881E-4	TGTGCCCGCACCGTGGGCGGGATGGGGAAACTCTTT	CARTVGGMGKLF	TRGV10	.	TRGJ1	4	-1	-1	26
43	2.3366898343123881E-4	TGTGCTGCCCTAAACGAGGGGAAACTCTTT	CAALNEGKLF	TRGV10	.	TRGJ1	7	-1	-1	20
43	2.3366898343123881E-4	TGTGCTGCGTGGGATTATTTCCCCTATTATAAGAAACTCTTT	CAAWDYFPYYKKLF	TRGV10	.	TRGJ1	16	-1	-1	24
43	2.3366898343123881E-4	TGTGCCTTGTGGGAGGTGCAGGGGTATTATAAGAAACTCTTT	CALWEVQGYYKKLF	TRGV9	.	TRGJ1	19	-1	-1	24
42	2.2823482102586119E-4	TGTGCCTTGTGGGAGGTGCGAAAAGAGTTGGGCAAAAAAATCAAGGTATTT	CALWEVRKELGKKIKVF	TRGV9	.	TRGJP	18	-1	-1	22
42	2.2823482102586119E-4	TGTGCCACCTGGGACGGGCCTCGACAGAGTAGTGATTGGATCAAGACGTTT	CATWDGPRQSSDWIKTF	TRGV2	.	TRGJP2	19	-1	-1	27
42	2.2823482102586119E-4	TGTGCCACCTGGGACGGGCCGAGGCGTGATTGGATCAAGACGTTT	CATWDGPRRDWIKTF	TRGV2	.	TRGJP2	19	-1	-1	25
42	2.2823482102586119E-4	TGTGCTGCGTGGGATTATATTTTTTGGGATAAGAAACTCTTT	CAAWDYIFWDKKLF	TRGV10	.	TRGJ1	16	-1	-1	28
42	2.2823482102586119E-4	TGTGCCACCTGGGATAGGCGAACTTATTATAAGAAACTCTTT	CATWDRRTYYKKLF	TRGV8	.	TRGJ1	18	-1	-1	18
42	2.2823482102586119E-4	TGTGCCACCTGGGATCCGAATTATTATAAGAAACTCTTT	CATWDPNYYKKLF	TRGV8	.	TRGJ1	14	-1	-1	13
42	2.2823482102586119E-4	TGTGCTGCGTGGGATACGTATTATAAGAAACTCTTT	CAAWDTYYKKLF	TRGV10	.	TRGJ1	19	-1	-1	18
42	2.2823482102586119E-4	TGTGCCACCTGGGACGGGCTCAGGAAACTCTTT	CATWDGLRKLF	TRGV2	.	TRGJ1	18	-1	-1	23
42	2.2823482102586119E-4	TGTGCTGCGTGGGATAAGAAACTCTTT	CAAWDKKLF	TRGV10	.	TRGJ1	14	-1	-1	13
42	2.2823482102586119E-4	TGTGCGAAATATAAGAAACTCTTT	CAKYKKLF	TRGV10	.	TRGJ1	4	-1	-1	9
41	2.2280065862048353E-4	TGTGCTGCGTGGGATTATAGGAGGGGGTATTATAAGAAACTCTTT	CAAWDYRRGYYKKLF	TRGV10	.	TRGJ1	16	-1	-1	27
41	2.2280065862048353E-4	TGTGCCTTGTGGGAGGTATTACTTTATTATAAGAAACTCTTT	CALWEVLLYYKKLF	TRGV9	.	TRGJ1	16	-1	-1	23
41	2.2280065862048353E-4	TGTGCCTTGTGGGAGGGGGGGAATTATTATAAGAAACTCTTT	CALWEGGNYYKKLF	TRGV9	.	TRGJ1	15	-1	-1	20
41	2.2280065862048353E-4	TGTGCCTTGTGGGAGATGGAAATGGATTATAAGAAACTCTTT	CALWEMEMDYKKLF	TRGV9	.	TRGJ1	17	-1	-1	25
41	2.2280065862048353E-4	TGTGCCTTGTGGGAGTCGAATTATTATAAGAAACTCTTT	CALWESNYYKKLF	TRGV9	.	TRGJ1	14	-1	-1	15
41	2.2280065862048353E-4	TGTGCCACCTGGGATAGTGATTGGATCAAGACGTTT	CATWDSDWIKTF	TRGV8	.	TRGJP2	16	-1	-1	14
41	2.2280065862048353E-4	TGTGCTGCGTGGGATATGAAACTCTTT	CAAWDMKLF	TRGV10	.	TRGJ1	14	-1	-1	13
40	2.1736649621510588E-4	TGTGCCACCTGGGGTAGAGTAACGGGTAGTGATTGGATCAAGACGTTT	CATWGRVTGSDWIKTF	TRGV4	.	TRGJP2	12	-1	-1	25
40	2.1736649621510588E-4	TGTGCTGCGTGGGGACCCCGGCCCCTTTATTATAAGAAACTCTTT	CAAWGPRPLYYKKLF	TRGV10	.	TRGJ1	12	-1	-1	26
40	2.1736649621510588E-4	TGTGCTGCGTGGAAGTTCCCAAACACTGGTTGGTTCAAGATATTT	CAAWKFPNTGWFKIF	TRGV10	.	TRGJP1	11	-1	-1	23
40	2.1736649621510588E-4	TGTGCCACCTGGGGCAGGCCGCGGAATTATTATAAGAAACTCTTT	CATWGRPRNYYKKLF	TRGV5P	.	TRGJ1	19	-1	-1	23
40	2.1736649621510588E-4	TGTGCTGCGTGGGACCCCTTGCCCTTATATAAGAAACTCTTT	CAAWDPLPLYKKLF	TRGV10	.	TRGJ1	13	-1	-1	24
40	2.1736649621510588E-4	TGTGCCACCTGGGACTGGAGTAGTGATTGGATCAAGACGTTT	CATWDWSSDWIKTF	TRGV2	.	TRGJP2	17	-1	-1	18
40	2.1736649621510588E-4	TGTGCCACCTGGGACGGTTGTAGTGATTGGATCAAGACGTTT	CATWDGCSDWIKTF	TRGV2	.	TRGJP2	16	-1	-1	19
40	2.1736649621510588E-4	TGTGCTGCGTGGCTTTCGAATTATTATAAGAAACTCTTT	CAAWLSNYYKKLF	TRGV10	.	TRGJ1	11	-1	-1	14
40	2.1736649621510588E-4	TGTGCTGCGTGGGATACGGGTTATTATAAGAAACTCTTT	CAAWDTGYYKKLF	TRGV10	.	TRGJ1	17	-1	-1	20
40	2.1736649621510588E-4	TGTGCCACCTGGGACGGGAATTATTATAAGAAACTCTTT	CATWDGNYYKKLF	TRGV2	.	TRGJ2	17	-1	-1	17
40	2.1736649621510588E-4	TGTGCTGCGTGGGATGCCTATTATAAGAAACTCTTT	CAAWDAYYKKLF	TRGV10	.	TRGJ1	14	-1	-1	18
40	2.1736649621510588E-4	TGTGCTGCGTGGGATCCTAATAAGAAACTCTTT	CAAWDPNKKLF	TRGV10	.	TRGJ1	14	-1	-1	19
40	2.1736649621510588E-4	TGTGCCACCCACTGTTGCATTAAGGGACTCTTT	CATHCCIKGLF	TRGV3	.	TRGJ1	8	-1	-1	20
40	2.1736649621510588E-4	TGTGCTGCCAATTATTATAAGAAACTCTTT	CAANYYKKLF	TRGV10	.	TRGJ2	7	-1	-1	9
39	2.1193233380972825E-4	TGTGCCTTGTGGGAGGTGTTGGGGCGGAGGGGAAAGTTGGGCAAAAAAATCAAGGTATTT	CALWEVLGRRGKLGKKIKVF	TRGV9	.	TRGJP	17	-1	-1	28
39	2.1193233380972825E-4	TGTGCTGCGTGGGGTACCGGTAGTGATTATAAGAAACTCTTT	CAAWGTGSDYKKLF	TRGV10	.	TRGJ1	12	-1	-1	25
39	2.1193233380972825E-4	TGTGCCTTGTGGGAAGCATTGAAGGGGAATAAGAAACTCTTT	CALWEALKGNKKLF	TRGV9	.	TRGJ1	13	-1	-1	28
39	2.1193233380972825E-4	TGTGCCACCTGGGATTTCCCGAATTATTATAAGAAACTCTTT	CATWDFPNYYKKLF	TRGV4	.	TRGJ1	14	-1	-1	19
39	2.1193233380972825E-4	TGTGCTGCGTGGGCTCCGAATTATTATAAGAAACTCTTT	CAAWAPNYYKKLF	TRGV10	.	TRGJ1	12	-1	-1	16
39	2.1193233380972825E-4	TGTGCTGCGTGGGCGTGTTTTTATTATAAGAAACTCTTT	CAAWACFYYKKLF	TRGV10	.	TRGJ1	12	-1	-1	20
39	2.1193233380972825E-4	TGTGCTGCGTGGGATTTTGGGGGTTGGTTCAAGATATTT	CAAWDFGGWFKIF	TRGV10	.	TRGJP1	15	-1	-1	21
39	2.1193233380972825E-4	TGTGCTGCGTGGGATTATGGTTATTATAAGAAACTCTTT	CAAWDYGYYKKLF	TRGV10	.	TRGJ1	16	-1	-1	20
39	2.1193233380972825E-4	TGTGCTGCGTGGGATAATGTTAATTATAAGAAACTCTTT	CAAWDNVNYKKLF	TRGV10	.	TRGJ1	14	-1	-1	22
39	2.1193233380972825E-4	TGTGCCTTGTGGGAGGCTTCATATTATAAGAAACTCTTT	CALWEASYYKKLF	TRGV9	.	TRGJ1	15	-1	-1	21
39	2.1193233380972825E-4	TGTGCCACCTGGGACAGGCGGTATTATAAGAAACTCTTT	CATWDRRYYKKLF	TRGV3	.	TRGJ1	18	-1	-1	21
39	2.1193233380972825E-4	TGTGCTGCGTGGGCCCCGGATTATAAGAAACTCTTT	CAAWAPDYKKLF	TRGV10	.	TRGJ1	12	-1	-1	19
39	2.1193233380972825E-4	TGTGCTGCGTGGGATGGAGCGCGTAAGAAACTCTTT	CAAWDGARKKLF	TRGV10	.	TRGJ1	14	-1	-1	23
39	2.1193233380972825E-4	TGTGCTGCGTGGGATAGGACCTGGGAGAAACTCTTT	CAAWDRTWEKLF	TRGV10	.	TRGJ1	14	-1	-1	25
39	2.1193233380972825E-4	TGTGCTGCGTGGGAAACGGGTTGGTTCAAGATATTT	CAAWETGWFKIF	TRGV10	.	TRGJP1	13	-1	-1	15
39	2.1193233380972825E-4	TGTGCCACCTGGGGGAATTATTATAAGAAACTCTTT	CATWGNYYKKLF	TRGV3	.	TRGJ1	12	-1	-1	14
39	2.1193233380972825E-4	TGTGCTGCGGGTTCCCGTTGGTTCAAGATATTT	CAAGSRWFKIF	TRGV10	.	TRGJP1	8	-1	-1	16
38	2.064981714043506E-4	TGTGCTGCGTGGGATAGGGTCACTGCGGTTCTGGATTATTATAAGAAACTCTTT	CAAWDRVTAVLDYYKKLF	TRGV10	.	TRGJ1	14	-1	-1	34
38	2.064981714043506E-4	TGTGCCTTGTGGGAGGTGCGTATGTTGGGCAAAAAAATCAAGGTATTT	CALWEVRMLGKKIKVF	TRGV9	.	TRGJP	18	-1	-1	23
38	2.064981714043506E-4	TGTGCCTTGTGGGAGGTGGAGGAGTTGGGCAAAAAAATCAAGGTATTT	CALWEVEELGKKIKVF	TRGV9	.	TRGJP	17	-1	-1	21
38	2.064981714043506E-4	TGTGCCTTGTGGGAGGTCTCTCTTTATTATAAGAAACTCTTT	CALWEVSLYYKKLF	TRGV9	.	TRGJ1	16	-1	-1	23
38	2.064981714043506E-4	TGTGCCACCTGGGACGGGCCTCCGGGTTATAAGAAACTCTTT	CATWDGPPGYKKLF	TRGV2	.	TRGJ1	19	-1	-1	26
38	2.064981714043506E-4	TGTGCCACCTGGGACGGGCGTTGGGATTGGATCAAGACGTTT	CATWDGRWDWIKTF	TRGV2	.	TRGJP2	18	-1	-1	24
38	2.064981714043506E-4	TGTGCCACCTGGGAAATGGGCCTAGCTTATAAGAAACTCTTT	CATWEMGLAYKKLF	TRGV3	.	TRGJ1	13	-1	-1	26
38	2.064981714043506E-4	TGTGCTGCGTGGGATCATTCTTATTATAAGAAACTCTTT	CAAWDHSYYKKLF	TRGV10	.	TRGJ1	14	-1	-1	20
38	2.064981714043506E-4	TGTGCTGCGACCCAATATTATTATAAGAAACTCTTT	CAATQYYYKKLF	TRGV10	.	TRGJ1	8	-1	-1	16
38	2.064981714043506E-4	TGTGCCTTGTGGGGAAATTATTATAAGAAACTCTTT	CALWGNYYKKLF	TRGV9	.	TRGJ1	12	-1	-1	15
38	2.064981714043506E-4	TGTGCCACCTGGGCTTTCTATCATAAGAAACTCTTT	CATWAFYHKKLF	TRGV8	.	TRGJ1	12	-1	-1	18
38	2.064981714043506E-4	TGTGCCACCTGGGATAGTTATTATAAGAAACTCTTT	CATWDSYYKKLF	TRGV8	.	TRGJ1	16	-1	-1	17
38	2.064981714043506E-4	TGTGCTGCGTGGGTTCGTAATAAGAAACTCTTT	CAAWVRNKKLF	TRGV10	.	TRGJ1	20	-1	-1	19
38	2.064981714043506E-4	TGTGCTGCGGCCCCTTTTCCGGAGAAACTCTTT	CAAAPFPEKLF	TRGV10	.	TRGJ1	8	-1	-1	22
38	2.064981714043506E-4	TGTGCCACCTGGGACCATGGCGAACTCTTT	CATWDHGELF	TRGV2	.	TRGJ1	14	-1	-1	22
37	2.0106400899897294E-4	TGTGCCACCTGGGACCCAGTTTATAGTAGTGATTGGATCAAGACGTTT	CATWDPVYSSDWIKTF	TRGV3	.	TRGJP2	14	-1	-1	21
37	2.0106400899897294E-4	TGTGCCACCTGGGACGGCCCTAACGTTTATTATAAGAAACTCTTT	CATWDGPNVYYKKLF	TRGV2	.	TRGJ1	19	-1	-1	26
37	2.0106400899897294E-4	TGTGCTGCGTGGGATTTGGGCCTGTCTTATAAGAAACTCTTT	CAAWDLGLSYKKLF	TRGV10	.	TRGJ1	15	-1	-1	26
37	2.0106400899897294E-4	TGTGCTGCGTGGGATTTAGGCCTTAAGTATAAGAAACTCTTT	CAAWDLGLKYKKLF	TRGV10	.	TRGJ1	15	-1	-1	27
37	2.0106400899897294E-4	TGTGCTGCGTGGGACCCGGGGAATTATTATAAGAAACTCTTT	CAAWDPGNYYKKLF	TRGV10	.	TRGJ2	13	-1	-1	20
37	2.0106400899897294E-4	TGTGCCACCTGGGACGGTAGTAGTGATTGGATCAAGACGTTT	CATWDGSSDWIKTF	TRGV2	.	TRGJP2	16	-1	-1	17
37	2.0106400899897294E-4	TGTGCTGCGTGGGAGGTCTTGTGGTGGATCAAGACGTTT	CAAWEVLWWIKTF	TRGV10	.	TRGJP2	13	-1	-1	24
37	2.0106400899897294E-4	TGTGCCTTGTGGGATTCGAAAATTTATAAGAAACTCTTT	CALWDSKIYKKLF	TRGV9	.	TRGJ1	13	-1	-1	13
37	2.0106400899897294E-4	TGTGCCTTGTGGGAGGTGGGATATTATAAGAAACTCTTT	CALWEVGYYKKLF	TRGV9	.	TRGJ1	17	-1	-1	21
37	2.0106400899897294E-4	TGTGCTGCGAGTTGGAATTATTATAAGAAACTCTTT	CAASWNYYKKLF	TRGV10	.	TRGJ1	8	-1	-1	11
37	2.0106400899897294E-4	TGTGCCACCTGGGACGGGCCTTATAAGAAACTCTTT	CATWDGPYKKLF	TRGV2	.	TRGJ1	19	-1	-1	20
37	2.0106400899897294E-4	TGTGCTGCGTGGGATGCGGATAAGAAACTCTTT	CAAWDADKKLF	TRGV10	.	TRGJ2	14	-1	-1	19
37	2.0106400899897294E-4	TGTGCCACCTGGGACAGGCCCGAGAAACTCTTT	CATWDRPEKLF	TRGV7	.	TRGJ1	19	-1	-1	22
37	2.0106400899897294E-4	TGTGCCACCTGGGAGGATTATAAGAAACTCTTT	CATWEDYKKLF	TRGV5	.	TRGJ1	13	-1	-1	16
37	2.0106400899897294E-4	TGTGCCACCTCCAAGACGTTT	CATSKTF	TRGV2	.	TRGJP2	9	-1	-1	11
36	1.9562984659359528E-4	TGTGCCTTGTGGGAGGTGCAGAATCTATGGCAAGAGTTGGGCAAAAAAATCAAGGTATTT	CALWEVQNLWQELGKKIKVF	TRGV9	.	TRGJP	19	-1	-1	28
36	1.9562984659359528E-4	TGTGCTGCGTGGGATTCAAGTACCACTGGTTGGTTCAAGATATTT	CAAWDSSTTGWFKIF	TRGV10	.	TRGJP1	15	-1	-1	20
36	1.9562984659359528E-4	TGTGCCACCTGGGACCGCTATAGTAGTGATTGGATCAAGACGTTT	CATWDRYSSDWIKTF	TRGV2	.	TRGJP2	14	-1	-1	18
36	1.9562984659359528E-4	TGTGCCAGACAAAGCAACAGGACCGATTATAAGAAACTCTTT	CARQSNRTDYKKLF	TRGV4	.	TRGJ1	6	-1	-1	25
36	1.9562984659359528E-4	TGTGCTGCGTTATACCCCTTCTATTATAAGAAACTCTTT	CAALYPFYYKKLF	TRGV10	.	TRGJ1	9	-1	-1	21
36	1.9562984659359528E-4	TGTGCTGCGTGGGCTGCGGGTGATTGGATCAAGACGTTT	CAAWAAGDWIKTF	TRGV10	.	TRGJP2	12	-1	-1	19
36	1.9562984659359528E-4	TGTGCTGCGTGGGATTGGAATTATTATAAGAAACTCTTT	CAAWDWNYYKKLF	TRGV10	.	TRGJ1	15	-1	-1	13
36	1.9562984659359528E-4	TGTGCTGCGTGGGACCCCCGTGGTTGGTTCAAGATATTT	CAAWDPRGWFKIF	TRGV10	.	TRGJP1	13	-1	-1	20
36	1.9562984659359528E-4	TGTGCCTTGTGGGACCCACAGGATTATAAGAAACTCTTT	CALWDPQDYKKLF	TRGV9	.	TRGJ1	13	-1	-1	22
36	1.9562984659359528E-4	TGTGCCACCTGGGACGTTCGATATTATAAGAAACTCTTT	CATWDVRYYKKLF	TRGV3	.	TRGJ1	14	-1	-1	16
36	1.9562984659359528E-4	TGTGCTGCGTGGGCCCTTACGGGTAAGAAACTCTTT	CAAWALTGKKLF	TRGV10	.	TRGJ1	12	-1	-1	23
36	1.9562984659359528E-4	TGTGCTGCGTGGGATTACTATTATAAGAAACTCTTT	CAAWDYYYKKLF	TRGV10	.	TRGJ1	17	-1	-1	18
36	1.9562984659359528E-4	TGTGCCTTGTGGGAGAATTATTATAAGAAACTCTTT	CALWENYYKKLF	TRGV9	.	TRGJ1	14	-1	-1	14
36	1.9562984659359528E-4	TGTGCCACCTGGGACGGATATAAGAAACTCTTT	CATWDGYKKLF	TRGV2	.	TRGJ1	16	-1	-1	18
35	1.9019568418821766E-4	TGTGCCACCTGGGACGGAACCACGGAGGCAAGTAGTGATTGGATCAAGACGTTT	CATWDGTTEASSDWIKTF	TRGV2	.	TRGJP2	16	-1	-1	30
35	1.9019568418821766E-4	TGTGCCACCTGGGACGGGCTGAGGGGTAGTGATTGGATCAAGACGTTT	CATWDGLRGSDWIKTF	TRGV2	.	TRGJP2	18	-1	-1	25
35	1.9019568418821766E-4	TGTGCTGCGTGGGATTATGGGTCCACTGGTTGGTTCAAGATATTT	CAAWDYGSTGWFKIF	TRGV10	.	TRGJP1	16	-1	-1	22
35	1.9019568418821766E-4	TGTGCCTTGTGGGAGGTGCCGGAACTTAGTTGGTTCAAGATATTT	CALWEVPELSWFKIF	TRGV9	.	TRGJP1	18	-1	-1	28
35	1.9019568418821766E-4	TGTGCTGCGTGGGTCCAAAATTATTATAAGAAACTCTTT	CAAWVQNYYKKLF	TRGV10	.	TRGJ1	12	-1	-1	18
35	1.9019568418821766E-4	TGTGCCTTGTGGGAGGGAGGTAATTATAAGAAACTCTTT	CALWEGGNYKKLF	TRGV9	.	TRGJ1	15	-1	-1	22
35	1.9019568418821766E-4	TGTGCTGAGCGGGGGAATTATTATAAGAAACTCTTT	CAERGNYYKKLF	TRGV10	.	TRGJ1	12	-1	-1	14
35	1.9019568418821766E-4	TGTGCTGCGTGGGCGGTAGGGTTCAAGATATTT	CAAWAVGFKIF	TRGV10	.	TRGJP1	12	-1	-1	19
35	1.9019568418821766E-4	TGTGCCACCTGTTCCCCTAAGAAACTCTTT	CATCSPKKLF	TRGV2	.	TRGJ1	10	-1	-1	17
34	1.8476152178284E-4	TGTGCTGCGTGGGATTATAGAACGGTTCCTTATTATAAGAAACTCTTT	CAAWDYRTVPYYKKLF	TRGV10	.	TRGJ1	16	-1	-1	29
34	1.8476152178284E-4	TGTGCTGCGTGGGATTATACCGCTGGTTGGTTCAAGATATTT	CAAWDYTAGWFKIF	TRGV10	.	TRGJP1	16	-1	-1	8
34	1.8476152178284E-4	TGTGCCACCTGGGATGCCACGAGGATGGATAAGAAACTCTTT	CATWDATRMDKKLF	TRGV4	.	TRGJ1	15	-1	-1	28
34	1.8476152178284E-4	TGTGCCACCTGGGACGGGCCAAGGTATAGGAAGAAACTCTTT	CATWDGPRYRKKLF	TRGV2	.	TRGJ1	19	-1	-1	30
34	1.8476152178284E-4	TGTGCTGCCCTCAACAGGTATTATTATAAGAAACTCTTT	CAALNRYYYKKLF	TRGV10	.	TRGJ1	7	-1	-1	19
34	1.8476152178284E-4	TGTGCTGCGTGGGACCGATATTATTATAAGAAACTCTTT	CAAWDRYYYKKLF	TRGV10	.	TRGJ1	13	-1	-1	15
34	1.8476152178284E-4	TGTGCTGCGTGGATTCGGATGGGGTATAAGAAACTCTTT	CAAWIRMGYKKLF	TRGV10	.	TRGJ1	14	-1	-1	24
34	1.8476152178284E-4	TGTGCCTTGTGGGAGCTGAATTATTATAAGAAACTCTTT	CALWELNYYKKLF	TRGV9	.	TRGJ1	17	-1	-1	17
34	1.8476152178284E-4	TGTGCTGCGTGGGATTCTGGGTATAAGAAACTCTTT	CAAWDSGYKKLF	TRGV10	.	TRGJ1	15	-1	-1	21
34	1.8476152178284E-4	TGTGCCTTGTGGGACAATTATTATAAGAAACTCTTT	CALWDNYYKKLF	TRGV9	.	TRGJ1	13	-1	-1	15
34	1.8476152178284E-4	TGTGCCTTGTGGGAGGTGCTTTATAAGAAACTCTTT	CALWEVLYKKLF	TRGV9	.	TRGJ1	18	-1	-1	20
34	1.8476152178284E-4	TGTGCCACCTGGGATGTTCGGTATAAGAAACTCTTT	CATWDVRYKKLF	TRGV4	.	TRGJ1	15	-1	-1	21
34	1.8476152178284E-4	TGTGCTGCGTGGGATTTCCTAAAGAAACTCTTT	CAAWDFLKKLF	TRGV10	.	TRGJ2	21	-1	-1	21
34	1.8476152178284E-4	TGTGCTGCGTGGGACCACTATAAGAAACTCTTT	CAAWDHYKKLF	TRGV10	.	TRGJ2	13	-1	-1	18
34	1.8476152178284E-4	TGTGCCACCTGGGACGGGCGGGAGAAACTCTTT	CATWDGREKLF	TRGV2	.	TRGJ1	18	-1	-1	22
34	1.8476152178284E-4	TGTGCCACCTGGGACAGGCGTAAGAAACTCTTT	CATWDRRKKLF	TRGV3	.	TRGJ1	18	-1	-1	20
34	1.8476152178284E-4	TGTGCTGCGTGGGGATATAAGAAACTCTTT	CAAWGYKKLF	TRGV10	.	TRGJ1	12	-1	-1	15
34	1.8476152178284E-4	TGTGCTGCGTGGGATTACAAGAAACTCTTT	CAAWDYKKLF	TRGV10	.	TRGJ1	17	-1	-1	13
33	1.7932735937746234E-4	TGTGCTGCGTGGGACCCCCCGGATGAGGCTTATTATAAGAAACTCTTT	CAAWDPPDEAYYKKLF	TRGV10	.	TRGJ1	13	-1	-1	29
33	1.7932735937746234E-4	TGTGCCACCTGGGACAACCAAGGAACTTATTATAAGAAACTCTTT	CATWDNQGTYYKKLF	TRGV3	.	TRGJ1	15	-1	-1	22
33	1.7932735937746234E-4	TGTGCCACCTGGGACGTCGGGCCAAATTATAAGAAACTCTTT	CATWDVGPNYKKLF	TRGV3	.	TRGJ1	14	-1	-1	25
33	1.7932735937746234E-4	TGTGCCACCTGGGACGGGCGGGGACTGTATAAGAAACTCTTT	CATWDGRGLYKKLF	TRGV2	.	TRGJ1	18	-1	-1	27
33	1.7932735937746234E-4	TGTGCTGCGTGGGATTTTCGTGATTATAAGAAACTCTTT	CAAWDFRDYKKLF	TRGV10	.	TRGJ1	15	-1	-1	22
33	1.7932735937746234E-4	TGTGCTGCGTGGGATTATTTTTATTATAAGAAACTCTTT	CAAWDYFYYKKLF	TRGV10	.	TRGJ1	16	-1	-1	20
33	1.7932735937746234E-4	TGTGCCACCTGGGACGGGCCTTATTATAAGAAACTCTTT	CATWDGPYYKKLF	TRGV2	.	TRGJ1	19	-1	-1	20
33	1.7932735937746234E-4	TGTGCCACCTGGGACGGATCATTAACGAAGAAACTCTTT	CATWDGSLTKKLF	TRGV3	.	TRGJ1	14	-1	-1	27
33	1.7932735937746234E-4	TGTGCTCCATCGGGGAGTGATTGGATCAAGACGTTT	CAPSGSDWIKTF	TRGV10	.	TRGJP2	5	-1	-1	15
33	1.7932735937746234E-4	TGTGCTGCGTGGGATTGGGATTATAAGAAACTCTTT	CAAWDWDYKKLF	TRGV10	.	TRGJ1	15	-1	-1	19
33	1.7932735937746234E-4	TGTGCCACCTGGGACGGGCACTATAAGAAACTCTTT	CATWDGHYKKLF	TRGV2	.	TRGJ1	18	-1	-1	21
33	1.7932735937746234E-4	TGTGCCACCTGGGACTATTATAAGAAACTCTTT	CATWDYYKKLF	TRGV3	.	TRGJ1	14	-1	-1	15
32	1.7389319697208472E-4	TGTGCCTTGTGGGAGGTAAAACAAGAGTTGGGCAAAAAAATCAAGGTATTT	CALWEVKQELGKKIKVF	TRGV9	.	TRGJP	16	-1	-1	21
32	1.7389319697208472E-4	TGTGCCACCTGGGATACTGACCGTAGTGATTGGATCAAGACGTTT	CATWDTDRSDWIKTF	TRGV8	.	TRGJP2	15	-1	-1	22
32	1.7389319697208472E-4	TGTGCCACCTGGGACGGGCCAGGTGGTGATTGGATCAAGACGTTT	CATWDGPGGDWIKTF	TRGV2	.	TRGJP2	19	-1	-1	22
32	1.7389319697208472E-4	TGTGCTGCGTGGGATTATTTAAGTTATAAGAAACTCTTT	CAAWDYLSYKKLF	TRGV10	.	TRGJ1	16	-1	-1	23
32	1.7389319697208472E-4	TGTGCTGCGTGGGAAATTCGCTATAAGAAACTCTTT	CAAWEIRYKKLF	TRGV10	.	TRGJ1	13	-1	-1	21
32	1.7389319697208472E-4	TGTGCCACCTGGGATGGTTATTATAAGAAACTCTTT	CATWDGYYKKLF	TRGV4	.	TRGJ1	16	-1	-1	17
32	1.7389319697208472E-4	TGTGCCACCTGGGATGGGCGGTCGAAACTCTTT	CATWDGRSKLF	TRGV4	.	TRGJ1	18	-1	-1	23
32	1.7389319697208472E-4	TGTGCCACCTGGGACGATTATAAGAAACTCTTT	CATWDDYKKLF	TRGV4	.	TRGJ1	13	-1	-1	16
32	1.7389319697208472E-4	TGTGCCACCTGGGATGGACTCTTT	CATWDGLF	TRGV4	.	TRGJ1	16	-1	-1	17
32	1.7389319697208472E-4	TGTGCCACCTGGGATGGGCGGGAACTCTTT	CATWDGRELF	TRGV4	.	TRGJ1	18	-1	-1	22
32	1.7389319697208472E-4	TGTGCCTCCGTCGAGGGACTCTTT	CASVEGLF	TRGV4	.	TRGJ1	8	-1	-1	17
32	1.7389319697208472E-4	TGTGCCACCTGGGGGGAACTCTTT	CATWGELF	TRGV5	.	TRGJ1	12	-1	-1	16
32	1.7389319697208472E-4	TGTGCCACCTGGGCCTCGGACAAACTCTTT	CATWASDKLF	TRGV2	.	TRGJ1	12	-1	-1	21
31	1.6845903456670706E-4	TGTGCTGCGTGGGATCCCCCGGGGGATTGGTATACCACTGGTTGGTTCAAGATATTT	CAAWDPPGDWYTTGWFKIF	TRGV10	.	TRGJP1	14	-1	-1	30
31	1.6845903456670706E-4	TGTGCTGCGTGGGTTCGATCCACGAATTATTATAAGAAACTCTTT	CAAWVRSTNYYKKLF	TRGV10	.	TRGJ1	12	-1	-1	22
31	1.6845903456670706E-4	TGTGCCACCTGGGACAGGCCGGGGAATTGTTATAAGAAACTCTTT	CATWDRPGNCYKKLF	TRGV5	.	TRGJ1	19	-1	-1	23
31	1.6845903456670706E-4	TGTGCTGCGTGGGATCCCGACAATTATTATAAGAAACTCTTT	CAAWDPDNYYKKLF	TRGV10	.	TRGJ1	14	-1	-1	21
31	1.6845903456670706E-4	TGTGCTGCGTGGGACCACGCTTATTATAAGAAACTCTTT	CAAWDHAYYKKLF	TRGV10	.	TRGJ2	13	-1	-1	20
31	1.6845903456670706E-4	TGTGCCACCTGGGACACCAATTATTATAAGAAACTCTTT	CATWDTNYYKKLF	TRGV3	.	TRGJ1	15	-1	-1	18
31	1.6845903456670706E-4	TGTGCCTTGTGGGAGGTGCTGTATAAGAAACTCTTT	CALWEVLYKKLF	TRGV9	.	TRGJ1	18	-1	-1	21
31	1.6845903456670706E-4	TGTGCCACCTGGGACGGTTATTATAAGAAACTCTTT	CATWDGYYKKLF	TRGV2	.	TRGJ1	16	-1	-1	17
31	1.6845903456670706E-4	TGTGCTGCGTGGGTCCCATTCCAGAAACTCTTT	CAAWVPFQKLF	TRGV10	.	TRGJ1	12	-1	-1	22
31	1.6845903456670706E-4	TGTGCTGCGTGGGACATATGGGAGAAACTCTTT	CAAWDIWEKLF	TRGV10	.	TRGJ1	13	-1	-1	22
31	1.6845903456670706E-4	TGTGCCACCTGGGACGGGAGGACGAAACTCTTT	CATWDGRTKLF	TRGV2	.	TRGJ1	17	-1	-1	23
31	1.6845903456670706E-4	TGTGCCACCTGGGACAGGCATAAGAAACTCTTT	CATWDRHKKLF	TRGV5	.	TRGJ1	18	-1	-1	19
31	1.6845903456670706E-4	TGTGCTGCGCCCGACGCGGAGAAACTCTTT	CAAPDAEKLF	TRGV10	.	TRGJ1	8	-1	-1	19
31	1.6845903456670706E-4	TGTGCCACCTGGGACGGGCGAATGAAACTCTTT	CATWDGRMKLF	TRGV2	.	TRGJ1	18	-1	-1	23
31	1.6845903456670706E-4	TGTGCTGCGTGGGATCAAGAGAAACTCTTT	CAAWDQEKLF	TRGV10	.	TRGJ1	14	-1	-1	19
31	1.6845903456670706E-4	TGTGCCACCTGGGGTAGGAAACTCTTT	CATWGRKLF	TRGV8	.	TRGJ1	17	-1	-1	14
31	1.6845903456670706E-4	TGTGCCACCTGGGAAAAGGAGAAACTCTTT	CATWEKEKLF	TRGV8	.	TRGJ1	13	-1	-1	19
31	1.6845903456670706E-4	TGTGCCACCTGGGATAGTGTGAAACTCTTT	CATWDSVKLF	TRGV2	.	TRGJ1	13	-1	-1	20
30	1.630248721613294E-4	TGTGCCACCTGGGACGGACGATATAGTAGTGATTGGATCAAGACGTTT	CATWDGRYSSDWIKTF	TRGV2	.	TRGJP2	16	-1	-1	17
30	1.630248721613294E-4	TGTGCTGCGTGGGAGATCGGGGGTTATTATAAGAAACTCTTT	CAAWEIGGYYKKLF	TRGV10	.	TRGJ1	13	-1	-1	23
30	1.630248721613294E-4	TGTGCCACCTGGGACAAAATGAATTATTATAAGAAACTCTTT	CATWDKMNYYKKLF	TRGV7	.	TRGJ1	15	-1	-1	20
30	1.630248721613294E-4	TGTGCTGCGTGGGATTACGGGGAGTATAAGAAACTCTTT	CAAWDYGEYKKLF	TRGV10	.	TRGJ1	18	-1	-1	24
30	1.630248721613294E-4	TGTGCTGCGTGGGATCCTCAATATTATAAGAAACTCTTT	CAAWDPQYYKKLF	TRGV10	.	TRGJ1	14	-1	-1	21
30	1.630248721613294E-4	TGTGCTGCGTGGGATTTTGGGCTTAAGAAACTCTTT	CAAWDFGLKKLF	TRGV10	.	TRGJ1	15	-1	-1	23
30	1.630248721613294E-4	TGTGCTGCGTGGGATTATGACTATAAGAAACTCTTT	CAAWDYDYKKLF	TRGV10	.	TRGJ1	16	-1	-1	21
30	1.630248721613294E-4	TGTGCTGCGTGGGATTACCATTATAAGAAACTCTTT	CAAWDYHYKKLF	TRGV10	.	TRGJ1	17	-1	-1	19
30	1.630248721613294E-4	TGTGCTGCGGGGGGGGAGTATTATAAGAAACTCTTT	CAAGGEYYKKLF	TRGV10	.	TRGJ1	12	-1	-1	18
30	1.630248721613294E-4	TGTGCCACCTGGGACGGGCAGTGGATCAAGACGTTT	CATWDGQWIKTF	TRGV2	.	TRGJP2	18	-1	-1	21
30	1.630248721613294E-4	TGTGCCACCTGGGACGGGCAGGTGGGGAAACTCTTT	CATWDGQVGKLF	TRGV2	.	TRGJ1	18	-1	-1	26
30	1.630248721613294E-4	TGTGCCACCTGGGACGGGGATTATAAGAAACTCTTT	CATWDGDYKKLF	TRGV2	.	TRGJ1	17	-1	-1	19
30	1.630248721613294E-4	TGTGCTGCCCTAATAAGTTATAAGAAACTCTTT	CAALISYKKLF	TRGV10	.	TRGJ1	7	-1	-1	17
30	1.630248721613294E-4	TGTGCCACCTGGGACGGCGGTAAGAAACTCTTT	CATWDGGKKLF	TRGV2	.	TRGJ1	16	-1	-1	20
30	1.630248721613294E-4	TGTGCCACCTGGGACAGGCTAGGGAGACTCTTT	CATWDRLGRLF	TRGV3	.	TRGJ1	18	-1	-1	23
30	1.630248721613294E-4	TGTGCCACCTGGGACAAGGTTTGGGCACTCTTT	CATWDKVWALF	TRGV2	.	TRGJ1	14	-1	-1	26
30	1.630248721613294E-4	TGTGCCACCAACTTGCTTAGGAAACTCTTT	CATNLLRKLF	TRGV2	.	TRGJ1	8	-1	-1	17
29	1.5759070975595178E-4	TGTGCCACCTGGGACGGGCCAAACTGGGTTAGTGATTGGATCAAGACGTTT	CATWDGPNWVSDWIKTF	TRGV2	.	TRGJP2	19	-1	-1	29
29	1.5759070975595178E-4	TGTGCTGCGTGGGACCGTTGTCGTACCACTGGTTGGTTCAAGATATTT	CAAWDRCRTTGWFKIF	TRGV10	.	TRGJP1	13	-1	-1	23
29	1.5759070975595178E-4	TGTGCTGCGTGGGATTATAAAAGAACTGGTTGGTTCAAGATATTT	CAAWDYKRTGWFKIF	TRGV10	.	TRGJP1	16	-1	-1	24
29	1.5759070975595178E-4	TGTGCTGCGTGGGACCGACTACCGGCTGGTTGGTTCAAGATATTT	CAAWDRLPAGWFKIF	TRGV10	.	TRGJP1	13	-1	-1	25
29	1.5759070975595178E-4	TGTGCCACCTGGGACGGGCTGATCAGTGATTGGATCAAGACGTTT	CATWDGLISDWIKTF	TRGV2	.	TRGJP2	18	-1	-1	24
29	1.5759070975595178E-4	TGTGCTGCGTGGGATTGGGCCACTGGTTGGTTCAAGATATTT	CAAWDWATGWFKIF	TRGV10	.	TRGJP1	15	-1	-1	19
29	1.5759070975595178E-4	TGTGCCACCTGGGACGGGCGGGAGTATTATAAGAAACTCTTT	CATWDGREYYKKLF	TRGV2	.	TRGJ1	18	-1	-1	24
29	1.5759070975595178E-4	TGTGCCACCTGGGACGGGCGGGGTTATAAGAAACTCTTT	CATWDGRGYKKLF	TRGV2	.	TRGJ1	18	-1	-1	23
29	1.5759070975595178E-4	TGTGCCACCTGGGACGGGCGGGGATATAAGAAACTCTTT	CATWDGRGYKKLF	TRGV2	.	TRGJ1	18	-1	-1	24
29	1.5759070975595178E-4	TGTGCTGCGTGTTCCACTGGTTGGTTCAAGATATTT	CAACSTGWFKIF	TRGV10	.	TRGJP1	10	-1	-1	13
29	1.5759070975595178E-4	TGTGCTGCGTGGGTAAATTATTATAAGAAACTCTTT	CAAWVNYYKKLF	TRGV10	.	TRGJ1	12	-1	-1	15
29	1.5759070975595178E-4	TGTGCTGCGTGGGAGAATTATTATAAGAAACTCTTT	CAAWENYYKKLF	TRGV10	.	TRGJ1	13	-1	-1	14
29	1.5759070975595178E-4	TGTGCCACCTGTCCACAAGATTATAAGAAACTCTTT	CATCPQDYKKLF	TRGV7	.	TRGJ1	10	-1	-1	19
29	1.5759070975595178E-4	TGTGCCACCTGGGGCCCCTTAATTGGGGAACTCTTT	CATWGPLIGELF	TRGV3	.	TRGJ1	12	-1	-1	28
29	1.5759070975595178E-4	TGTGCCACCTGGGACGGGCTCGGGAAACTCTTT	CATWDGLGKLF	TRGV2	.	TRGJ1	21	-1	-1	23
29	1.5759070975595178E-4	TGTGCCACCTGGGACAGGCGGGAGAAACTCTTT	CATWDRREKLF	TRGV3	.	TRGJ1	18	-1	-1	22
29	1.5759070975595178E-4	TGTGCCACCCTTCCCGCCAAGAAACTCTTT	CATLPAKKLF	TRGV3	.	TRGJ1	8	-1	-1	18
29	1.5759070975595178E-4	TGTGCCACCTGGGACGTAAGTCTCTTT	CATWDVSLF	TRGV2	.	TRGJ1	15	-1	-1	21
29	1.5759070975595178E-4	TGTGCCACCTGGGTACTCTTT	CATWVLF	TRGV8	.	TRGJ1	12	-1	-1	14
29	1.5759070975595178E-4	TGTGTCGTGGAACTCTTT	CVVELF	TRGV2	.	TRGJ2	3	-1	-1	10
29	1.5759070975595178E-4	TGTGCCACCTGGGACGGCGGGGGGAAACTCTTT	CATWDGGGKLF	TRGV2	.	TRGJ1	16	-1	-1	23
29	1.5759070975595178E-4	TGTGCCACTTTCGATTGGATCAAGACGTTT	CATFDWIKTF	TRGV2	.	TRGJP2	7	-1	-1	12
29	1.5759070975595178E-4	TGTGCCACCTGGGGCGGGAAACTCTTT	CATWGGKLF	TRGV8	.	TRGJ1	12	-1	-1	17
29	1.5759070975595178E-4	TGTGCCACCTGGGATGGGCGACTCTTT	CATWDGRLF	TRGV4	.	TRGJ1	18	-1	-1	20
29	1.5759070975595178E-4	TGTGCCACCTGGGACGGACTCTTT	CATWDGLF	TRGV3	.	TRGJ1	14	-1	-1	17
28	1.5215654735057412E-4	TGTGCCACCTGGGATAGGGGAAGTGGGGCGAATGGGCTTTATTATAAGAAACTCTTT	CATWDRGSGANGLYYKKLF	TRGV8	.	TRGJ1	17	-1	-1	38
28	1.5215654735057412E-4	TGTGCTGCGTGGACTCGGGGCCCTAATACCACTGGTTGGTTCAAGATATTT	CAAWTRGPNTTGWFKIF	TRGV10	.	TRGJP1	11	-1	-1	25
28	1.5215654735057412E-4	TGTGCTGCGTGGGATTTGCCCTGGGACTCTTATTATAAGAAACTCTTT	CAAWDLPWDSYYKKLF	TRGV10	.	TRGJ1	15	-1	-1	29
28	1.5215654735057412E-4	TGTGCCACCTGGGACGGGCCACTTAGTTGTGATTGGATCAAGACGTTT	CATWDGPLSCDWIKTF	TRGV2	.	TRGJP2	19	-1	-1	23
28	1.5215654735057412E-4	TGTGCCACCTGGGACGGGCCCGATTGTGATTGGATCAAGACGTTT	CATWDGPDCDWIKTF	TRGV2	.	TRGJP2	21	-1	-1	25
28	1.5215654735057412E-4	TGTGCCACCTGGGACGGGAAAAGTAGTGATTGGATCAAGACGTTT	CATWDGKSSDWIKTF	TRGV2	.	TRGJP2	17	-1	-1	21
28	1.5215654735057412E-4	TGTGCTGCGTGGGACTTAACCACTGGTTGGTTCAAGATATTT	CAAWDLTTGWFKIF	TRGV10	.	TRGJP1	17	-1	-1	18
28	1.5215654735057412E-4	TGTGCCACCTGGGACAGGCCCACCTTTTTGATGGGACTCTTT	CATWDRPTFLMGLF	TRGV3	.	TRGJ1	19	-1	-1	35
28	1.5215654735057412E-4	TGTGCTGCGTGGTCCCCATACTATTATAAGAAACTCTTT	CAAWSPYYYKKLF	TRGV10	.	TRGJ1	11	-1	-1	21
28	1.5215654735057412E-4	TGTGCTGCGTGGGATTTCTCGGATTATAAGAAACTCTTT	CAAWDFSDYKKLF	TRGV10	.	TRGJ1	15	-1	-1	22
28	1.5215654735057412E-4	TGTGCTGCGTGGGATTCCACTGGTTGGTTCAAGATATTT	CAAWDSTGWFKIF	TRGV10	.	TRGJP1	15	-1	-1	8
28	1.5215654735057412E-4	TGTGCCACCTGGGCCAGTAGTGATTGGATCAAGACGTTT	CATWASSDWIKTF	TRGV2	.	TRGJP2	12	-1	-1	15
28	1.5215654735057412E-4	TGTGCCACCTGGGGCGCTAGTGATTGGATCAAGACGTTT	CATWGASDWIKTF	TRGV3	.	TRGJP2	12	-1	-1	17
28	1.5215654735057412E-4	TGTGCCACCTGGGATAGTAGTGATTGGATCAAGACGTTT	CATWDSSDWIKTF	TRGV8	.	TRGJP2	16	-1	-1	13
28	1.5215654735057412E-4	TGTGCCACCTGGGACGGTGGAGGTTATAAGAAACTCTTT	CATWDGGGYKKLF	TRGV2	.	TRGJ1	16	-1	-1	23
28	1.5215654735057412E-4	TGTGCCACCTGGGATAACAAGAAACTCTTT	CATWDNKKLF	TRGV8	.	TRGJ1	15	-1	-1	18
28	1.5215654735057412E-4	TGTGCCACCCAAATACCCCCGCGTAAGAAACTCTTT	CATQIPPRKKLF	TRGV8	.	TRGJ1	8	-1	-1	23
28	1.5215654735057412E-4	TGTGCCACCTGGGCCTTGGGGCTCTTT	CATWALGLF	TRGV4	.	TRGJ1	12	-1	-1	21
28	1.5215654735057412E-4	TGTGCCACCTGGGACGGGCTCTGGAAACTCTTT	CATWDGLWKLF	TRGV2	.	TRGJ1	18	-1	-1	23
28	1.5215654735057412E-4	TGTGCCACCTGGGAGTGTAGTGATTGGATCAAGACGTTT	CATWECSDWIKTF	TRGV2	.	TRGJP2	13	-1	-1	16
27	1.4672238494519647E-4	TGTGCTGCGTGGGATTCTGCCCCAACGAATTATTATAAGAAACTCTTT	CAAWDSAPTNYYKKLF	TRGV10	.	TRGJ1	15	-1	-1	25
27	1.4672238494519647E-4	TGTGCCACCTGGGACAAGGGGGGTGCCACTGGTTGGTTCAAGATATTT	CATWDKGGATGWFKIF	TRGV3	.	TRGJP1	15	-1	-1	25
27	1.4672238494519647E-4	TGTGCTGCGTGGGAGACCGGAGGTCGGCGATATAAGAAACTCTTT	CAAWETGGRRYKKLF	TRGV10	.	TRGJ1	13	-1	-1	30
27	1.4672238494519647E-4	TGTGCCACCTGGGACGGAAAGGAGAGTGATTGGATCAAGACGTTT	CATWDGKESDWIKTF	TRGV2	.	TRGJP2	16	-1	-1	24
27	1.4672238494519647E-4	TGTGCCACCTGGGGGGTCCGTAGTGATTGGATCAAGACGTTT	CATWGVRSDWIKTF	TRGV7	.	TRGJP2	12	-1	-1	19
27	1.4672238494519647E-4	TGTGCCACCTGGGACGGCCTGTCTCTGGGTGGGAAACTCTTT	CATWDGLSLGGKLF	TRGV2	.	TRGJ1	22	-1	-1	32
27	1.4672238494519647E-4	TGTGCCACCTGGGACGGGCCCAGTGATTGGATCAAGACGTTT	CATWDGPSDWIKTF	TRGV2	.	TRGJP2	20	-1	-1	21
27	1.4672238494519647E-4	TGTGCCACCTGGGACAGCCCGAATTATTATAAGAAACTCTTT	CATWDSPNYYKKLF	TRGV3	.	TRGJ1	19	-1	-1	19
27	1.4672238494519647E-4	TGTGCTGCGTGGGATCGGGGTTTTTATAAGAAACTCTTT	CAAWDRGFYKKLF	TRGV10	.	TRGJ1	14	-1	-1	20
27	1.4672238494519647E-4	TGTGCCACCTGGGACGGGCGTGATTGGATCAAGACGTTT	CATWDGRDWIKTF	TRGV2	.	TRGJP2	18	-1	-1	19
27	1.4672238494519647E-4	TGTGCCACCTGGGACGGAAATTATTATAAGAAACTCTTT	CATWDGNYYKKLF	TRGV2	.	TRGJ1	16	-1	-1	18
27	1.4672238494519647E-4	TGTGCCACCTGGGACAGGCATTATTATAAGAAACTCTTT	CATWDRHYYKKLF	TRGV3	.	TRGJ1	18	-1	-1	19
27	1.4672238494519647E-4	TGTGCCACCCATACTTCGAATTATTATAAGAAACTCTTT	CATHTSNYYKKLF	TRGV10	.	TRGJ1	4	-1	-1	10
27	1.4672238494519647E-4	TGTGCCACCTGGGACTTTTATTATAAGAAACTCTTT	CATWDFYYKKLF	TRGV2	.	TRGJ1	14	-1	-1	17
27	1.4672238494519647E-4	TGTGCTGCGTGGTTTTATTATAAGAAACTCTTT	CAAWFYYKKLF	TRGV10	.	TRGJ1	11	-1	-1	14
27	1.4672238494519647E-4	TGTGCTGCGTGGGCAGGATATTATAAGAAACTCTTT	CAAWAGYYKKLF	TRGV10	.	TRGJ1	12	-1	-1	18
27	1.4672238494519647E-4	TGTGCCACCTGGGACAGTGATTGGATCAAGACGTTT	CATWDSDWIKTF	TRGV2	.	TRGJP2	14	-1	-1	15
27	1.4672238494519647E-4	TGTGCCACCTGGGACGGGCGGAAGAAACTCTTT	CATWDGRKKLF	TRGV2	.	TRGJ1	18	-1	-1	21
27	1.4672238494519647E-4	TGTGCCACCTGGGGACGAAAGAAACTCTTT	CATWGRKKLF	TRGV2	.	TRGJ2	16	-1	-1	18
27	1.4672238494519647E-4	TGTGCCACCTCTAGGGGCAGTGATTGGATCAAGACGTTT	CATSRGSDWIKTF	TRGV2	.	TRGJP2	9	-1	-1	18
27	1.4672238494519647E-4	TGTGCTGCGTGGGATCGCGAACTTAAGAAACTCTTT	CAAWDRELKKLF	TRGV10	.	TRGJ1	14	-1	-1	23
26	1.4128822253981881E-4	TGTGCCACCTGGGACGGGCCGAGTCTCCCCAGGTGTTGTGATTGGATCAAGACGTTT	CATWDGPSLPRCCDWIKTF	TRGV2	.	TRGJP2	19	-1	-1	34
26	1.4128822253981881E-4	TGTGCCACCTGGGAAACCAATTTTAGGTTGAGGGATTGGATCAAGACGTTT	CATWETNFRLRDWIKTF	TRGV2	.	TRGJP2	13	-1	-1	30
26	1.4128822253981881E-4	TGTGCTGCGTGGGAAACGACAAAAAGTAGTGATTGGATCAAGACGTTT	CAAWETTKSSDWIKTF	TRGV10	.	TRGJP2	13	-1	-1	24
26	1.4128822253981881E-4	TGTGCTGCGTGGGATTATCGGGTCGATTATTATAAGAAACTCTTT	CAAWDYRVDYYKKLF	TRGV10	.	TRGJ1	16	-1	-1	22
26	1.4128822253981881E-4	TGTGCTGCGTGGGACCAGAATACCACTGGTTGGTTCAAGATATTT	CAAWDQNTTGWFKIF	TRGV10	.	TRGJP1	13	-1	-1	19
26	1.4128822253981881E-4	TGTGCCACCTGGGCCGCTGCCGGGAATTATTATAAGAAACTCTTT	CATWAAAGNYYKKLF	TRGV2	.	TRGJ1	15	-1	-1	23
26	1.4128822253981881E-4	TGTGCCACCTGGGATGCCGAGGGTAGTGATTGGATCAAGACGTTT	CATWDAEGSDWIKTF	TRGV2	.	TRGJP2	13	-1	-1	22
26	1.4128822253981881E-4	TGTGCCACCTGGGATAGGCCCCCCTCTTATTATAAGAAACTCTTT	CATWDRPPSYYKKLF	TRGV8	.	TRGJ1	19	-1	-1	26
26	1.4128822253981881E-4	TGTGCCACCTGGGACCGTTATAGTAGTGATTGGATCAAGACGTTT	CATWDRYSSDWIKTF	TRGV2	.	TRGJP2	14	-1	-1	18
26	1.4128822253981881E-4	TGTGCCACCTGGGACGGGCGAAGTAGTGATTGGATCAAGACGTTT	CATWDGRSSDWIKTF	TRGV2	.	TRGJP2	18	-1	-1	21
26	1.4128822253981881E-4	TGTGCTGCGTGGGATTGTCCGAATTATTATAAGAAACTCTTT	CAAWDCPNYYKKLF	TRGV10	.	TRGJ2	15	-1	-1	19
26	1.4128822253981881E-4	TGTGCCTTGTGGGAGGTGAGAAATTATTATAAGAAACTCTTT	CALWEVRNYYKKLF	TRGV9	.	TRGJ1	17	-1	-1	21
26	1.4128822253981881E-4	TGTGCCACCTGGGATTCAAGGCGTGATTGGATCAAGACGTTT	CATWDSRRDWIKTF	TRGV8	.	TRGJP2	14	-1	-1	22
26	1.4128822253981881E-4	TGTGCTGCGTGGGTTTCAACTGGTTGGTTCAAGATATTT	CAAWVSTGWFKIF	TRGV10	.	TRGJP1	15	-1	-1	18
26	1.4128822253981881E-4	TGTGCTGCGTGGGATTATGGTTTATCGGAGAAACTCTTT	CAAWDYGLSEKLF	TRGV10	.	TRGJ1	16	-1	-1	28
26	1.4128822253981881E-4	TGTGCTGCGTGGGATCATAATTATTATAAGAAACTCTTT	CAAWDHNYYKKLF	TRGV10	.	TRGJ1	14	-1	-1	18
26	1.4128822253981881E-4	TGTGCTGCGTGGGATGAGAATTATTATAAGAAACTCTTT	CAAWDENYYKKLF	TRGV10	.	TRGJ1	14	-1	-1	17
26	1.4128822253981881E-4	TGTGCCACCTGGCCCGGGAGTGATTGGATCAAGACGTTT	CATWPGSDWIKTF	TRGV2	.	TRGJP2	17	-1	-1	18
26	1.4128822253981881E-4	TGTGCCACCTGGGATGGGCTCCACTATAAGAAACTCTTT	CATWDGLHYKKLF	TRGV4	.	TRGJ1	22	-1	-1	24
26	1.4128822253981881E-4	TGTGCCACCTGGGACGGCCTTTATTATAAGAAACTCTTT	CATWDGLYYKKLF	TRGV2	.	TRGJ1	16	-1	-1	20
26	1.4128822253981881E-4	TGTGCCACCTGGGACGGGACGAGAGCAGGGAAACTCTTT	CATWDGTRAGKLF	TRGV2	.	TRGJ1	17	-1	-1	29
26	1.4128822253981881E-4	TGTGCTGCGTGTTACGCTTATTATAAGAAACTCTTT	CAACYAYYKKLF	TRGV10	.	TRGJ1	10	-1	-1	17
26	1.4128822253981881E-4	TGTGCCACCTGGGACAGCGGTTGGATCAAGACGTTT	CATWDSGWIKTF	TRGV2	.	TRGJP2	14	-1	-1	20
26	1.4128822253981881E-4	TGTGCTGCGTGGGATTGGGGCCGGAAACTCTTT	CAAWDWGRKLF	TRGV10	.	TRGJ1	15	-1	-1	23
26	1.4128822253981881E-4	TGTGCCACCTGGAATTATTATAAGAAACTCTTT	CATWNYYKKLF	TRGV8	.	TRGJ1	14	-1	-1	11
26	1.4128822253981881E-4	TGTGCTGGTATCCAGTATAAGAAACTCTTT	CAGIQYKKLF	TRGV10	.	TRGJ1	6	-1	-1	15
26	1.4128822253981881E-4	TGTGCCACCCCCGGACAGGGGAAACTCTTT	CATPGQGKLF	TRGV2	.	TRGJ1	8	-1	-1	20
26	1.4128822253981881E-4	TGTGCCACGGAAGGAGGGGCGAAACTCTTT	CATEGGAKLF	TRGV3	.	TRGJ1	7	-1	-1	20
26	1.4128822253981881E-4	TGTGCCACCCCCCCCAAGAAACTCTTT	CATPPKKLF	TRGV5	.	TRGJ1	8	-1	-1	15
26	1.4128822253981881E-4	TGTGCCACCTGGGACAGGACTTATTATAAGAAACTCTTT	CATWDRTYYKKLF	TRGV5	.	TRGJ1	20	-1	-1	17
26	1.4128822253981881E-4	TGTGCCACCTGGGACGGGTATTATAAGAAACTCTTT	CATWDGYYKKLF	TRGV2	.	TRGJ1	17	-1	-1	18
26	1.4128822253981881E-4	TGTGCCACCTGGGACTGGAATAAGAAACTCTTT	CATWDWNKKLF	TRGV2	.	TRGJ1	17	-1	-1	19
26	1.4128822253981881E-4	TGTGCCACCTGGGAGGGTTATAAGAAACTCTTT	CATWEGYKKLF	TRGV4	.	TRGJ1	16	-1	-1	17
26	1.4128822253981881E-4	TGTGCCACCTGGGTAGCGAAACTCTTT	CATWVAKLF	TRGV8	.	TRGJ1	15	-1	-1	17
26	1.4128822253981881E-4	TGTGCTGCGTGGGTTAGTAGTGATTGGATCAAGACGTTT	CAAWVSSDWIKTF	TRGV10	.	TRGJP2	18	-1	-1	14
26	1.4128822253981881E-4	TGTGCCACCTGGGCCGGATTGGGGAAACTCTTT	CATWAGLGKLF	TRGV2	.	TRGJ1	16	-1	-1	23
26	1.4128822253981881E-4	TGTGCCACCTGGGATGAGGAGAAACTCTTT	CATWDEEKLF	TRGV4	.	TRGJ1	15	-1	-1	19
26	1.4128822253981881E-4	TGTGCCATCGGGGGGCTCTTT	CAIGGLF	TRGV4	.	TRGJ1	12	-1	-1	15
25	1.3585406013444119E-4	TGTGCTGCGTGGGATTCGCGCGCCTTTAAAACGGTTGGGGGGGATGTTGGGGATGATTGGATCAAGACGTTT	CAAWDSRAFKTVGGDVGDDWIKTF	TRGV10	.	TRGJP2	15	-1	-1	53
25	1.3585406013444119E-4	TGTGCCACCTGGGACGGGCTCTTATATAGTAGTGATTGGATCAAGACGTTT	CATWDGLLYSSDWIKTF	TRGV2	.	TRGJP2	18	-1	-1	22
25	1.3585406013444119E-4	TGTGCCACCTGGGACGGGCCGCTTTGTTGTAGTGATTGGATCAAGACGTTT	CATWDGPLCCSDWIKTF	TRGV2	.	TRGJP2	19	-1	-1	28
25	1.3585406013444119E-4	TGTGCTGCGCCCCTAAACCCAACCAAACTTTGTAAGAAACTCTTT	CAAPLNPTKLCKKLF	TRGV10	.	TRGJ1	8	-1	-1	29
25	1.3585406013444119E-4	TGTGCCACCTGGGACGTGCATAGTAGTGATTGGATCAAGACGTTT	CATWDVHSSDWIKTF	TRGV2	.	TRGJP2	18	-1	-1	19
25	1.3585406013444119E-4	TGTGCCACCTGGGACGGGACAAGTAGTGATTGGATCAAGACGTTT	CATWDGTSSDWIKTF	TRGV2	.	TRGJP2	17	-1	-1	21
25	1.3585406013444119E-4	TGTGCTGCGTGGGATGCGCTGAATTATTATAAGAAACTCTTT	CAAWDALNYYKKLF	TRGV10	.	TRGJ1	14	-1	-1	20
25	1.3585406013444119E-4	TGTGCCACCTGGGACGTTAGTCTTGATTGGATCAAGACGTTT	CATWDVSLDWIKTF	TRGV2	.	TRGJP2	15	-1	-1	17
25	1.3585406013444119E-4	TGTGCCACCTGGGACAGGCTCGCATATTATAAGAAACTCTTT	CATWDRLAYYKKLF	TRGV5	.	TRGJ1	18	-1	-1	24
25	1.3585406013444119E-4	TGCGCCTTGTGCTTTGTAGCGAATTATTATAAGAAACTCTTT	CALCFVANYYKKLF	TRGV9	.	TRGJ1	10	-1	-1	19
25	1.3585406013444119E-4	TGTGCCACCTGGGACGGTTCTTATAAGAAACTCTTT	CATWDGSYKKLF	TRGV2	.	TRGJ1	16	-1	-1	17
25	1.3585406013444119E-4	TGTGCCACCTGGGACGGGCAGAGTGGGAAACTCTTT	CATWDGQSGKLF	TRGV2	.	TRGJ1	18	-1	-1	26
25	1.3585406013444119E-4	TGTGCCACCTGGGACGGGGCCTATAAGAAACTCTTT	CATWDGAYKKLF	TRGV2	.	TRGJ1	20	-1	-1	21
25	1.3585406013444119E-4	TGTGCCACCTGGGACACGGATGAGAAACTCTTT	CATWDTDEKLF	TRGV2	.	TRGJ1	14	-1	-1	19
25	1.3585406013444119E-4	TGTGCCACCTCTCAACTCTTT	CATSQLF	TRGV3	.	TRGJ1	9	-1	-1	13
25	1.3585406013444119E-4	TGTGCTGCGTGGGATTTCGAATGGTTCAAGATATTT	CAAWDFEWFKIF	TRGV10	.	TRGJP1	21	-1	-1	21
25	1.3585406013444119E-4	TGTGCTGCGGTGGGGAGGGATTATAAGAAACTCTTT	CAAVGRDYKKLF	TRGV10	.	TRGJ1	13	-1	-1	19
25	1.3585406013444119E-4	TGTGCCACCTGGGACGGGGTTTATAAGAAACTCTTT	CATWDGVYKKLF	TRGV2	.	TRGJ1	17	-1	-1	20
25	1.3585406013444119E-4	TGTGCCACCTGGGACGCCGCAGGGAAACTCTTT	CATWDAAGKLF	TRGV3	.	TRGJ1	14	-1	-1	23
25	1.3585406013444119E-4	TGTGCCACCTGGGTTTGGATCAAGACGTTT	CATWVWIKTF	TRGV8	.	TRGJP2	12	-1	-1	14
25	1.3585406013444119E-4	TGTGCCACCTGGGATAGTAAGAAACTCTTT	CATWDSKKLF	TRGV2	.	TRGJ1	13	-1	-1	17
25	1.3585406013444119E-4	TGTGCCACCTGGGACAGACCGAAACTCTTT	CATWDRPKLF	TRGV2	.	TRGJ1	14	-1	-1	20
25	1.3585406013444119E-4	TGTGCCGGGTCTAAACTCTTT	CAGSKLF	TRGV3	.	TRGJ1	5	-1	-1	12
25	1.3585406013444119E-4	TGTGCCACCTGGGACGGGTTGACGGTCCCCAAGAAACTCTTT	CATWDGLTVPKKLF	TRGV2	.	TRGJ1	17	-1	-1	30
25	1.3585406013444119E-4	TGTGCTGCGTGGGCCCAATCTTATTATAAGAAACTCTTT	CAAWAQSYYKKLF	TRGV10	.	TRGJ1	12	-1	-1	20
25	1.3585406013444119E-4	TGTGCCACCTGGGGGCGATTGGATAAGAAACTCTTT	CATWGRLDKKLF	TRGV4	.	TRGJ1	12	-1	-1	22
25	1.3585406013444119E-4	TGTGCCACCTGGGACGGGGATAAGAAACTCTTT	CATWDGDKKLF	TRGV2	.	TRGJ1	17	-1	-1	19
25	1.3585406013444119E-4	TGTGGACGTAGTAGTGATTGGATCAAGACGTTT	CGRSSDWIKTF	TRGV2	.	TRGJP2	3	-1	-1	8
25	1.3585406013444119E-4	TGTGCCACCTGGGACGGGCCTTGTAGTGATTGGATCAAGACGTTT	CATWDGPCSDWIKTF	TRGV2	.	TRGJP2	19	-1	-1	22
25	1.3585406013444119E-4	TGTGCCACCTGGGACGGGCAGGTAGGGAAACTCTTT	CATWDGQVGKLF	TRGV2	.	TRGJ1	18	-1	-1	26
24	1.3041989772906353E-4	TGTGCCACCTGGGATTACCCTGCGGGTAGTAGTGATTGGATCAAGACGTTT	CATWDYPAGSSDWIKTF	TRGV2	.	TRGJP2	13	-1	-1	26
24	1.3041989772906353E-4	TGTGCTGCGTGGGATTCGGGTAATACCACTGGTTGGTTCAAGATATTT	CAAWDSGNTTGWFKIF	TRGV10	.	TRGJP1	28	-1	-1	18
24	1.3041989772906353E-4	TGTGCCACCTGGGACGGGCAAGGGGGTAGTGATTGGATCAAGACGTTT	CATWDGQGGSDWIKTF	TRGV2	.	TRGJP2	18	-1	-1	25
24	1.3041989772906353E-4	TGTGCCACCTGGGACGGGAAATATAGTAGTGATTGGATCAAGACGTTT	CATWDGKYSSDWIKTF	TRGV2	.	TRGJP2	17	-1	-1	20
24	1.3041989772906353E-4	TGTGCCACCTGGGACAGGAGGAAGGGAGGGGGATTCATCAAGACGTTT	CATWDRRKGGGFIKTF	TRGV7	.	TRGJP2	17	-1	-1	36
24	1.3041989772906353E-4	TGTGCTGCGTGGGATTATCACGAATATTATTATAAGAAACTCTTT	CAAWDYHEYYYKKLF	TRGV10	.	TRGJ1	16	-1	-1	25
24	1.3041989772906353E-4	TGTGCCACCTGGGACGGGCCTGGTAGTGATTGGATCAAGACGTTT	CATWDGPGSDWIKTF	TRGV2	.	TRGJP2	19	-1	-1	22
24	1.3041989772906353E-4	TGTGCTGCGTGGGATTATGGCCCTGGTTGGTTCAAGATATTT	CAAWDYGPGWFKIF	TRGV10	.	TRGJP1	16	-1	-1	22
24	1.3041989772906353E-4	TGTGCTGCGTGGGAAGATACCACTGGTTGGTTCAAGATATTT	CAAWEDTTGWFKIF	TRGV10	.	TRGJP1	13	-1	-1	16
24	1.3041989772906353E-4	TGTGCCACCTGCCGGGGGGAGGGCAAAAAAATCAAGGTATTT	CATCRGEGKKIKVF	TRGV8	.	TRGJP	10	-1	-1	20
24	1.3041989772906353E-4	TGTGCCACCTGGGACAGGCGTCACTATTATAAGAAACTCTTT	CATWDRRHYYKKLF	TRGV5	.	TRGJ1	18	-1	-1	24
24	1.3041989772906353E-4	TGTGCCACCTGGCAGGACGGAGGCCGTGGGAAACTCTTT	CATWQDGGRGKLF	TRGV2	.	TRGJ1	11	-1	-1	29
24	1.3041989772906353E-4	TGTGCCACCTGGGATAGGGGCGATTGGATCAAGACGTTT	CATWDRGDWIKTF	TRGV8	.	TRGJP2	17	-1	-1	21
24	1.3041989772906353E-4	TGTGCCACCTGGGACGGACCCTATTGGATCAAGACGTTT	CATWDGPYWIKTF	TRGV2	.	TRGJP2	20	-1	-1	22
24	1.3041989772906353E-4	TGTGCTGCGTGGGATCTTTATTATAAGAAACTCTTT	CAAWDLYYKKLF	TRGV10	.	TRGJ1	14	-1	-1	17
24	1.3041989772906353E-4	TGTGCCACCTGGCCGGGGCATTGGATCAAGACGTTT	CATWPGHWIKTF	TRGV2	.	TRGJP2	11	-1	-1	19
24	1.3041989772906353E-4	TGTGCCACCTGGGATCGGGGTTGGATCAAGACGTTT	CATWDRGWIKTF	TRGV8	.	TRGJP2	17	-1	-1	20
24	1.3041989772906353E-4	TGTGCCACCTGGGCCAAGAAACTCTTT	CATWAKKLF	TRGV7	.	TRGJ1	15	-1	-1	15
24	1.3041989772906353E-4	TGTGCCACCTGGGTCCGTAGTGATTGGATCAAGACGTTT	CATWVRSDWIKTF	TRGV2	.	TRGJP2	12	-1	-1	16
24	1.3041989772906353E-4	TGTGCCACCTGGGACTATGAGGCGAGTAAGAAACTCTTT	CATWDYEASKKLF	TRGV3	.	TRGJ1	14	-1	-1	26
24	1.3041989772906353E-4	TGTGCCACCTGGGACAGGCAGAAACTCTTT	CATWDRQKLF	TRGV5	.	TRGJ1	18	-1	-1	19
24	1.3041989772906353E-4	TGTGCCCGCACCGGGAAACTCTTT	CARTGKLF	TRGV8	.	TRGJ1	5	-1	-1	14
24	1.3041989772906353E-4	TGTGCTGCGTGGGATAGAAGGGGCACTGGTTGGTTCAAGATATTT	CAAWDRRGTGWFKIF	TRGV10	.	TRGJP1	14	-1	-1	23
24	1.3041989772906353E-4	TGTGCTGCGTGGGACCGAGCCCCAATTATGGGTAAGAAACTCTTT	CAAWDRAPIMGKKLF	TRGV10	.	TRGJ1	13	-1	-1	32
24	1.3041989772906353E-4	TGTGCCACCTGGGACGGGCGGGGGAGTGATTGGATCAAGACGTTT	CATWDGRGSDWIKTF	TRGV2	.	TRGJP2	18	-1	-1	24
24	1.3041989772906353E-4	TGTGCCACCTGGGAGCTTAGTAGTGATTGGATCAAGACGTTT	CATWELSSDWIKTF	TRGV8	.	TRGJP2	13	-1	-1	17
24	1.3041989772906353E-4	TGTGCTGCGTGGGATTTTCGCCCGAATTATTATAAGAAACTCTTT	CAAWDFRPNYYKKLF	TRGV10	.	TRGJ1	15	-1	-1	22
23	1.2498573532368588E-4	TGTGCTGCGTGGGATAATATCCCGCCCCCCTGCCACAAGCTCTATTATAAGAAACTCTTT	CAAWDNIPPPCHKLYYKKLF	TRGV10	.	TRGJ1	14	-1	-1	42
23	1.2498573532368588E-4	TGTGCTGCGTGGGTATATCGACCCAGGAGATCTGCCACTGGTTGGTTCAAGATATTT	CAAWVYRPRRSATGWFKIF	TRGV10	.	TRGJP1	12	-1	-1	34
23	1.2498573532368588E-4	TGTGCCACCTGGGACGGGCTCTCCCCACGGAGTTATAAGAAACTCTTT	CATWDGLSPRSYKKLF	TRGV2	.	TRGJ1	24	-1	-1	32
23	1.2498573532368588E-4	TGTGCCACCTGGGACGGGGGTTGGGGTAGTGATTGGATCAAGACGTTT	CATWDGGWGSDWIKTF	TRGV2	.	TRGJP2	17	-1	-1	25
23	1.2498573532368588E-4	TGTGCCACCTGGGACGGGACGAATAGTAGTGATTGGATCAAGACGTTT	CATWDGTNSSDWIKTF	TRGV2	.	TRGJP2	17	-1	-1	22
23	1.2498573532368588E-4	TGTGCCACCTGGGACAGGCACGCCTTGAGGTATTATAAGAAACTCTTT	CATWDRHALRYYKKLF	TRGV3	.	TRGJ1	18	-1	-1	30
23	1.2498573532368588E-4	TGTGCCTTGTGGGAGGCTTACCACAATTATTATAAGAAACTCTTT	CALWEAYHNYYKKLF	TRGV9	.	TRGJ1	15	-1	-1	24
23	1.2498573532368588E-4	TGTGCCACCTGGGACGGGCCTAGTAGTGATTGGATCAAGACGTTT	CATWDGPSSDWIKTF	TRGV2	.	TRGJP2	19	-1	-1	20
23	1.2498573532368588E-4	TGTGCCACCTGGGACGGGCCACATAGGGGTTGGATCAAGACGTTT	CATWDGPHRGWIKTF	TRGV2	.	TRGJP2	19	-1	-1	23
23	1.2498573532368588E-4	TGTGCCACCTGGGACGGGATCCGTAGTGATTGGATCAAGACGTTT	CATWDGIRSDWIKTF	TRGV2	.	TRGJP2	17	-1	-1	22
23	1.2498573532368588E-4	TGTGCTGCGTGGGATTCCGGGGATTATTATAAGAAACTCTTT	CAAWDSGDYYKKLF	TRGV10	.	TRGJ1	18	-1	-1	22
23	1.2498573532368588E-4	TGTGCCACCTGGGACGGACAACTGTATAAGAAACTCTTT	CATWDGQLYKKLF	TRGV3	.	TRGJ1	14	-1	-1	24
23	1.2498573532368588E-4	TGTGCCACCTGGGACAGGCGTTCGAAGGGGAAACTCTTT	CATWDRRSKGKLF	TRGV3	.	TRGJ1	18	-1	-1	29
23	1.2498573532368588E-4	TGTGCCTCGACTTTGATAAGGGATAAGAAACTCTTT	CASTLIRDKKLF	TRGV8	.	TRGJ1	5	-1	-1	22
23	1.2498573532368588E-4	TGTGCCACCTGGGATAAGTATTATAAGAAACTCTTT	CATWDKYYKKLF	TRGV8	.	TRGJ1	15	-1	-1	15
23	1.2498573532368588E-4	TGTGCCACCTGGGACGGCCCTTATAAGAAACTCTTT	CATWDGPYKKLF	TRGV2	.	TRGJ2	19	-1	-1	20
23	1.2498573532368588E-4	TGTGCCACCTGGGACAGGCATATTCAGAAACTCTTT	CATWDRHIQKLF	TRGV7	.	TRGJ1	18	-1	-1	25
23	1.2498573532368588E-4	TGCGCCTTGTGGGAGGTGCGCGGGAAGAAACTCTTT	CALWEVRGKKLF	TRGV9	.	TRGJ1	18	-1	-1	24
23	1.2498573532368588E-4	TGTGCCCCAGTGGGGGATTATAAGAAACTCTTT	CAPVGDYKKLF	TRGV2	.	TRGJ1	5	-1	-1	16
23	1.2498573532368588E-4	TGTGCCACCTTTGTAGGGTATAAGAAACTCTTT	CATFVGYKKLF	TRGV3	.	TRGJ1	9	-1	-1	18
23	1.2498573532368588E-4	TGTGCCACCTGGTTGGTGGGTAAGAAACTCTTT	CATWLVGKKLF	TRGV3	.	TRGJ1	11	-1	-1	20
23	1.2498573532368588E-4	TGTGCCACCTGGGTTGATTATAAGAAACTCTTT	CATWVDYKKLF	TRGV8	.	TRGJ1	12	-1	-1	16
23	1.2498573532368588E-4	TGTGCCACCTGGGACGGGCCGGAGAAACTCTTT	CATWDGPEKLF	TRGV2	.	TRGJ1	19	-1	-1	22
23	1.2498573532368588E-4	TGTGCCACCTGGGACGGGCAAAAGAAACTCTTT	CATWDGQKKLF	TRGV2	.	TRGJ1	18	-1	-1	21
23	1.2498573532368588E-4	TGTGCTGCGTGGGATGGTGAGACTGGTTGGTTCAAGATATTT	CAAWDGETGWFKIF	TRGV10	.	TRGJP1	14	-1	-1	21
23	1.2498573532368588E-4	TGTGCCACCTGGGACCGGAGTAGTGATTGGATCAAGACGTTT	CATWDRSSDWIKTF	TRGV3	.	TRGJP2	17	-1	-1	18
23	1.2498573532368588E-4	TGTGCCACCTGGGACGGGCCCCCCTTTGATAAGAAACTCTTT	CATWDGPPFDKKLF	TRGV2	.	TRGJ1	20	-1	-1	28
23	1.2498573532368588E-4	TGTGCCACCTGGGACATGAGTAGTGATTGGATCAAGACGTTT	CATWDMSSDWIKTF	TRGV3	.	TRGJP2	15	-1	-1	18
23	1.2498573532368588E-4	TGTGCTGCGTGGGAATCCTTCTCTTATAAGAAACTCTTT	CAAWESFSYKKLF	TRGV10	.	TRGJ1	13	-1	-1	23
23	1.2498573532368588E-4	TGTGCCACCTGGGATTTTTTTTATTATAAGAAACTCTTT	CATWDFFYYKKLF	TRGV8	.	TRGJ1	14	-1	-1	20
23	1.2498573532368588E-4	TGTGCCACCTGGGACAGGCGGGGGTATAAGAAACTCTTT	CATWDRRGYKKLF	TRGV7	.	TRGJ1	18	-1	-1	24
23	1.2498573532368588E-4	TGTGCCACCTGGGACGGAGGATTGTCGAAACTCTTT	CATWDGGLSKLF	TRGV2	.	TRGJ1	16	-1	-1	26
23	1.2498573532368588E-4	TGTGGGGGGGGGGCGGGTTATTATAAGAAACTCTTT	CGGGAGYYKKLF	TRGV10	.	TRGJ2	3	-1	-1	17
23	1.2498573532368588E-4	TGTGCCACCTGGGACGGTCCGATCAAGACGTTT	CATWDGPIKTF	TRGV2	.	TRGJP2	19	-1	-1	20
23	1.2498573532368588E-4	TGTGCCACCTGGGGTAGAAAGAAACTCTTT	CATWGRKKLF	TRGV8	.	TRGJ1	16	-1	-1	18
23	1.2498573532368588E-4	TGTGCCACCTGGGACGGGCGTCAGCTCTTT	CATWDGRQLF	TRGV2	.	TRGJ1	18	-1	-1	24
23	1.2498573532368588E-4	TGTGCCACCTGGGACGGACGGAAACTCTTT	CATWDGRKLF	TRGV2	.	TRGJ1	16	-1	-1	20
23	1.2498573532368588E-4	TGTGCCACCTGGGATAGTAGTAGTGATTGGATCAAGACGTTT	CATWDSSSDWIKTF	TRGV8	.	TRGJP2	16	-1	-1	13
23	1.2498573532368588E-4	TGTGCCACCTGGGACTACTCGGGTTGGTATAAGAAACTCTTT	CATWDYSGWYKKLF	TRGV3	.	TRGJ1	14	-1	-1	27
23	1.2498573532368588E-4	TGTGCCACCTGGGACGGCCCCCAGGATTATAAGAAACTCTTT	CATWDGPQDYKKLF	TRGV2	.	TRGJ1	20	-1	-1	25
23	1.2498573532368588E-4	TGTGCCACCTGGGACGGGCCGAATTATTATAAGAAACTCTTT	CATWDGPNYYKKLF	TRGV2	.	TRGJ1	19	-1	-1	19
23	1.2498573532368588E-4	TGTGCCACCTGGGACAAACGCCCCCTTACTAAGAAACTCTTT	CATWDKRPLTKKLF	TRGV3	.	TRGJ1	15	-1	-1	25
22	1.1955157291830823E-4	TGTGCCACCTGGGAATTGGGTGGGGGTGAGAGTAGTGATTGGATCAAGACGTTT	CATWELGGGESSDWIKTF	TRGV2	.	TRGJP2	13	-1	-1	30
22	1.1955157291830823E-4	TGTGCTGCGTGGCAACCTTATTATACCACTGGTTGGTTCAAGATATTT	CAAWQPYYTTGWFKIF	TRGV10	.	TRGJP1	11	-1	-1	21
22	1.1955157291830823E-4	TGTGCCACCTGGGGACCGCCCGACCCGAATTATTATAAGAAACTCTTT	CATWGPPDPNYYKKLF	TRGV2	.	TRGJ1	25	-1	-1	25
22	1.1955157291830823E-4	TGTGCCACCTGGGACGGGCTGTTTAGTAGTGATTGGATCAAGACGTTT	CATWDGLFSSDWIKTF	TRGV2	.	TRGJP2	18	-1	-1	23
22	1.1955157291830823E-4	TGTGCTGCGTGGGACCACTGGGTCCCTGGTTGGTTCAAGATATTT	CAAWDHWVPGWFKIF	TRGV10	.	TRGJP1	13	-1	-1	25
22	1.1955157291830823E-4	TGTGCCACCTGGGACGGGCGGGGTAGTGATTGGATCAAGACGTTT	CATWDGRGSDWIKTF	TRGV2	.	TRGJP2	18	-1	-1	22
22	1.1955157291830823E-4	TGTGCTGCGTGGGACCCCAGCTTGGGTTATAAGAAACTCTTT	CAAWDPSLGYKKLF	TRGV10	.	TRGJ1	13	-1	-1	26
22	1.1955157291830823E-4	TGTGCTGCGTGGGATTATCTATCTTATAAGAAACTCTTT	CAAWDYLSYKKLF	TRGV10	.	TRGJ1	16	-1	-1	23
22	1.1955157291830823E-4	TGTGCCACCTGGGATGGGCAGGTTTATAAGAAACTCTTT	CATWDGQVYKKLF	TRGV4	.	TRGJ1	18	-1	-1	23
22	1.1955157291830823E-4	TGTGCCACCTGGGACGTTGGGGGCTATAAGAAACTCTTT	CATWDVGGYKKLF	TRGV3	.	TRGJ1	14	-1	-1	24
22	1.1955157291830823E-4	TGTGCCACCTGGGATAGCTATTATAAGAAACTCTTT	CATWDSYYKKLF	TRGV8	.	TRGJ1	16	-1	-1	18
22	1.1955157291830823E-4	TGTGCCACCTGGGACCTACACGCTAAGAAACTCTTT	CATWDLHAKKLF	TRGV2	.	TRGJ1	14	-1	-1	23
22	1.1955157291830823E-4	TGTGCCACCTGGGACAGGCTGCGGAAGAAACTCTTT	CATWDRLRKKLF	TRGV3	.	TRGJ1	18	-1	-1	24
22	1.1955157291830823E-4	TGTGCTGCGTGGGCGGGTTGGTTCAAGATATTT	CAAWAGWFKIF	TRGV10	.	TRGJP1	12	-1	-1	15
22	1.1955157291830823E-4	TGTGCCACCTGGGATGGGCATCGGAAACTCTTT	CATWDGHRKLF	TRGV4	.	TRGJ1	18	-1	-1	23
22	1.1955157291830823E-4	TGTGCCACCTGGGACGGCCGAGGGAAACTCTTT	CATWDGRGKLF	TRGV2	.	TRGJ1	16	-1	-1	23
22	1.1955157291830823E-4	TGTGCCACCTGGGACGGGCTAGGGAAACTCTTT	CATWDGLGKLF	TRGV2	.	TRGJ1	18	-1	-1	23
22	1.1955157291830823E-4	TGTGCCACCTGGGACGGGCCAACGAAACTCTTT	CATWDGPTKLF	TRGV2	.	TRGJ1	19	-1	-1	23
22	1.1955157291830823E-4	TGTGCCACCTGGAAACCCTTCGGGAAACTCTTT	CATWKPFGKLF	TRGV8	.	TRGJ1	11	-1	-1	23
22	1.1955157291830823E-4	TGTGCCACCTGGGACGGGGCTAAACTCTTT	CATWDGAKLF	TRGV2	.	TRGJ1	17	-1	-1	21
22	1.1955157291830823E-4	TGTGCCACCCTAAAACTCTTT	CATLKLF	TRGV4	.	TRGJ1	8	-1	-1	12
22	1.1955157291830823E-4	TGTGCTGCGTGGGCACCGGGTACCACTGGTTGGTTCAAGATATTT	CAAWAPGTTGWFKIF	TRGV10	.	TRGJP1	12	-1	-1	20
22	1.1955157291830823E-4	TGTGCTGCGTGCCCTAAGGAGAATTATTATAAGAAACTCTTT	CAACPKENYYKKLF	TRGV10	.	TRGJ1	10	-1	-1	20
22	1.1955157291830823E-4	TGTGCCACCTGGGACAGAAGTAGTGATTGGATCAAGACGTTT	CATWDRSSDWIKTF	TRGV3	.	TRGJP2	16	-1	-1	18
22	1.1955157291830823E-4	TGTGCTGCGTGGGATGGGGGGTATTATAAGAAACTCTTT	CAAWDGGYYKKLF	TRGV10	.	TRGJ1	14	-1	-1	21
22	1.1955157291830823E-4	TGTGCTGCGTGGGACTCGAATTATTATAAGAAACTCTTT	CAAWDSNYYKKLF	TRGV10	.	TRGJ1	13	-1	-1	15
22	1.1955157291830823E-4	TGTGCTGCGTGGGAGTTACCTTATTATAAGAAACTCTTT	CAAWELPYYKKLF	TRGV10	.	TRGJ1	18	-1	-1	20
22	1.1955157291830823E-4	TGTGCCACCTGGGGGGGGAGTGATTGGATCAAGACGTTT	CATWGGSDWIKTF	TRGV8	.	TRGJP2	12	-1	-1	18
22	1.1955157291830823E-4	TGTGCCACCTGGGACAGGAATTATTATAAGAAACTCTTT	CATWDRNYYKKLF	TRGV3	.	TRGJ1	17	-1	-1	17
22	1.1955157291830823E-4	TGTGCCACCTGGGACAGGCTCGGGATCAAGACGTTT	CATWDRLGIKTF	TRGV3	.	TRGJP2	18	-1	-1	22
22	1.1955157291830823E-4	TGTGCCACCTGGGACAGGCGGTATAAGAAACTCTTT	CATWDRRYKKLF	TRGV3	.	TRGJ2	18	-1	-1	21
22	1.1955157291830823E-4	TGTGCCACCTGGGATAGGTATAAGAAACTCTTT	CATWDRYKKLF	TRGV8	.	TRGJ1	17	-1	-1	18
22	1.1955157291830823E-4	TGTGCCACCTGGGACGGTTATAAGAAACTCTTT	CATWDGYKKLF	TRGV3	.	TRGJ1	14	-1	-1	17
22	1.1955157291830823E-4	TGTGCCACCTGGGACGGGCCAAAGAAACTCTTT	CATWDGPKKLF	TRGV2	.	TRGJ1	19	-1	-1	21
22	1.1955157291830823E-4	TGTGCCACCTGGGATGGTGGACTCTTT	CATWDGGLF	TRGV4	.	TRGJ1	16	-1	-1	20
22	1.1955157291830823E-4	TGTGCCACCGATTATAAGAAACTCTTT	CATDYKKLF	TRGV8	.	TRGJ1	8	-1	-1	10
22	1.1955157291830823E-4	TGTGCCACCGGCAGACTCTTT	CATGRLF	TRGV4	.	TRGJ1	8	-1	-1	14
22	1.1955157291830823E-4	TGTGCCACGCCTAAGCTCTTT	CATPKLF	TRGV4	.	TRGJ1	7	-1	-1	12
22	1.1955157291830823E-4	TGTGCCACCTGGGATTCCCCCCCTCTTCGGTATTATAAGAAACTCTTT	CATWDSPPLRYYKKLF	TRGV4	.	TRGJ1	14	-1	-1	30
22	1.1955157291830823E-4	TGTGCCACCTGGGACAGGCGGGGAATAGGATATAAGAAACTCTTT	CATWDRRGIGYKKLF	TRGV3	.	TRGJ1	18	-1	-1	30
22	1.1955157291830823E-4	TGTGCTGCGTGGGCCCCCTGCCGAAATTATAAGAAACTCTTT	CAAWAPCRNYKKLF	TRGV10	.	TRGJ1	12	-1	-1	25
22	1.1955157291830823E-4	TGTGCTGCGTGGGATTTAATGAGTTATTATAAGAAACTCTTT	CAAWDLMSYYKKLF	TRGV10	.	TRGJ1	15	-1	-1	20
22	1.1955157291830823E-4	TGTGCCACCTGGGACGGCCAGTATAGGGGGAAACTCTTT	CATWDGQYRGKLF	TRGV2	.	TRGJ1	16	-1	-1	29
22	1.1955157291830823E-4	TGTGCCACCTGGGATGGGCCGATTAGGAAACTCTTT	CATWDGPIRKLF	TRGV4	.	TRGJ1	22	-1	-1	23
22	1.1955157291830823E-4	TGTGCCACCTGGGACAATTATTATAAGAAACTCTTT	CATWDNYYKKLF	TRGV4	.	TRGJ1	13	-1	-1	15
22	1.1955157291830823E-4	TGTGCCACCTGGGACGGAAGTAAGAAACTCTTT	CATWDGSKKLF	TRGV3	.	TRGJ1	14	-1	-1	20
22	1.1955157291830823E-4	TGTGCCACCTGGGATGGGCTACTCTTT	CATWDGLLF	TRGV4	.	TRGJ1	18	-1	-1	20
21	1.1411741051293059E-4	TGTGCCACCTGGGACGGGCGGATCGATAATAGTAGTGATTGGATCAAGACGTTT	CATWDGRIDNSSDWIKTF	TRGV2	.	TRGJP2	18	-1	-1	28
21	1.1411741051293059E-4	TGTGCTGCGTGGGACCTCCCCGGAATTATACTGCCTTGGATCAAGACGTTT	CAAWDLPGIILPWIKTF	TRGV10	.	TRGJP2	13	-1	-1	35
21	1.1411741051293059E-4	TGTGCCACCTGGGACGGCACCGCCTATAGTAGTGATTGGATCAAGACGTTT	CATWDGTAYSSDWIKTF	TRGV2	.	TRGJP2	16	-1	-1	24
21	1.1411741051293059E-4	TGTGCCACCTGGGACGGGCCTTCGTGTGGTAGTGATTGGATCAAGACGTTT	CATWDGPSCGSDWIKTF	TRGV2	.	TRGJP2	19	-1	-1	28
21	1.1411741051293059E-4	TGTGCTGCGTGGGATTATACGCCCCTGAATTATTATAAGAAACTCTTT	CAAWDYTPLNYYKKLF	TRGV10	.	TRGJ1	16	-1	-1	26
21	1.1411741051293059E-4	TGTGCCACCTGGGACGGGCCCCAAGTCGATTATTATAAGAAACTCTTT	CATWDGPQVDYYKKLF	TRGV2	.	TRGJ1	20	-1	-1	22
21	1.1411741051293059E-4	TGTGCCACCTGGGACGGGCGAGGTAGTAGTGATTGGATCAAGACGTTT	CATWDGRGSSDWIKTF	TRGV2	.	TRGJP2	18	-1	-1	23
21	1.1411741051293059E-4	TGTGCCACCTGGGACGGTCGGGGTAGTGATTGGATCAAGACGTTT	CATWDGRGSDWIKTF	TRGV2	.	TRGJP2	16	-1	-1	22
21	1.1411741051293059E-4	TGTGCCACCTGGGACGTGGGTAGTGATTGGATCAAGACGTTT	CATWDVGSDWIKTF	TRGV2	.	TRGJP2	15	-1	-1	19
21	1.1411741051293059E-4	TGTGCCACCTGGGACGCTCTCTTTCATTGGATCAAGACGTTT	CATWDALFHWIKTF	TRGV2	.	TRGJP2	15	-1	-1	25
21	1.1411741051293059E-4	TGTGCCACCTGGGACAGGCCATGTTATTATAAGAAACTCTTT	CATWDRPCYYKKLF	TRGV3	.	TRGJ1	23	-1	-1	23
21	1.1411741051293059E-4	TGTGCCACCTGGGACAGGCGGGCGTCGAATAAGAAACTCTTT	CATWDRRASNKKLF	TRGV3	.	TRGJ1	18	-1	-1	28
21	1.1411741051293059E-4	TGTGCCACCTGGGACCCCAATTATTATAAGAAACTCTTT	CATWDPNYYKKLF	TRGV3	.	TRGJ1	14	-1	-1	18
21	1.1411741051293059E-4	TGTGCCACCTGGGACGGACCGGACGGTAAGAAACTCTTT	CATWDGPDGKKLF	TRGV7	.	TRGJ1	14	-1	-1	26
21	1.1411741051293059E-4	TGTGCCACCTGGGACAGGCGAAGGGGGGGGAAACTCTTT	CATWDRRRGGKLF	TRGV3	.	TRGJ1	18	-1	-1	29
21	1.1411741051293059E-4	TGTGCTGCGTGGATGACTGGTTGGTTCAAGATATTT	CAAWMTGWFKIF	TRGV10	.	TRGJP1	11	-1	-1	15
21	1.1411741051293059E-4	TGTGCCACCTGGGACGGGCCTTGGATCAAGACGTTT	CATWDGPWIKTF	TRGV2	.	TRGJP2	19	-1	-1	20
21	1.1411741051293059E-4	TGTGCCACCTGGGACAGGCTGGAGAAACTCTTT	CATWDRLEKLF	TRGV3	.	TRGJ1	18	-1	-1	22
21	1.1411741051293059E-4	TGTGCCACCTGGGAGCGGTGGATCAAGACGTTT	CATWERWIKTF	TRGV2	.	TRGJP2	17	-1	-1	18
21	1.1411741051293059E-4	TGTGCCACCTGGGAGGGGTATAAGAAACTCTTT	CATWEGYKKLF	TRGV3	.	TRGJ1	13	-1	-1	18
21	1.1411741051293059E-4	TGTCCTACGTTACCTAAGAAACTCTTT	CPTLPKKLF	TRGV2	.	TRGJ1	2	-1	-1	14
21	1.1411741051293059E-4	TGTGCCACCTGGGATAGGCCACTCTTT	CATWDRPLF	TRGV8	.	TRGJ1	19	-1	-1	20
21	1.1411741051293059E-4	TGTGCGACCCTTTGGTTCAAGATATTT	CATLWFKIF	TRGV10	.	TRGJP1	4	-1	-1	11
21	1.1411741051293059E-4	TGTGCTGCGTGGGCCAAAAGCTGTACCACTGGTTGGTTCAAGATATTT	CAAWAKSCTTGWFKIF	TRGV10	.	TRGJP1	12	-1	-1	23
21	1.1411741051293059E-4	TGTGCCACCTGGGACGGGCCCATAGGTAGTGATTGGATCAAGACGTTT	CATWDGPIGSDWIKTF	TRGV2	.	TRGJP2	20	-1	-1	21
21	1.1411741051293059E-4	TGTGCCACCTGGGACGGGCCAACAAGTAGTGATTGGATCAAGACGTTT	CATWDGPTSSDWIKTF	TRGV2	.	TRGJP2	19	-1	-1	24
21	1.1411741051293059E-4	TGTGCCACCTGGGACTACTTTTGGGGACCTGAGGAGAAACTCTTT	CATWDYFWGPEEKLF	TRGV2	.	TRGJ1	14	-1	-1	34
21	1.1411741051293059E-4	TGTGCCACCTGGGACGTGAGTAGTAGTGATTGGATCAAGACGTTT	CATWDVSSSDWIKTF	TRGV2	.	TRGJP2	15	-1	-1	20
21	1.1411741051293059E-4	TGTGCCACCTGGGACGCAATAGCGCGTGATTGGATCAAGACGTTT	CATWDAIARDWIKTF	TRGV2	.	TRGJP2	15	-1	-1	25
21	1.1411741051293059E-4	TGTGCCACCTGGGACCTTAGTAGTGATTGGATCAAGACGTTT	CATWDLSSDWIKTF	TRGV2	.	TRGJP2	14	-1	-1	17
21	1.1411741051293059E-4	TGTGCCACCTGGGACGGGCTAGTGGTTGGGGAGAAACTCTTT	CATWDGLVVGEKLF	TRGV2	.	TRGJ1	18	-1	-1	31
21	1.1411741051293059E-4	TGTGCCACCTGGGACGAGATAGTTATGGGGAAGAAACTCTTT	CATWDEIVMGKKLF	TRGV2	.	TRGJ1	15	-1	-1	30
21	1.1411741051293059E-4	TGTGCTGCGGAGGTGTCGAATTATTATAAGAAACTCTTT	CAAEVSNYYKKLF	TRGV10	.	TRGJ1	8	-1	-1	15
21	1.1411741051293059E-4	TGTGCCACCTGGGATGTACCGCATTATAAGAAACTCTTT	CATWDVPHYKKLF	TRGV4	.	TRGJ1	15	-1	-1	22
21	1.1411741051293059E-4	TGTGCCACCTGGGACGGGAGGAAGTGGATCAAGACGTTT	CATWDGRKWIKTF	TRGV2	.	TRGJP2	17	-1	-1	24
21	1.1411741051293059E-4	TGTGCCACCTGGGTTCCGTATTATAAGAAACTCTTT	CATWVPYYKKLF	TRGV8	.	TRGJ1	12	-1	-1	18
21	1.1411741051293059E-4	TGTGCCACCTGGGACGGGCCTCAGGGGAAACTCTTT	CATWDGPQGKLF	TRGV2	.	TRGJ1	19	-1	-1	26
21	1.1411741051293059E-4	TGTGCCACCTGGGACACCCAAGGGATCAAACTCTTT	CATWDTQGIKLF	TRGV3	.	TRGJ1	15	-1	-1	27
21	1.1411741051293059E-4	TGTGCCCCTACTAATTATTATAAGAAACTCTTT	CAPTNYYKKLF	TRGV10	.	TRGJ1	4	-1	-1	12
21	1.1411741051293059E-4	TGTGCCACCTGGGACGGGCGAGAGAAACTCTTT	CATWDGREKLF	TRGV2	.	TRGJ1	18	-1	-1	22
21	1.1411741051293059E-4	TGTGCCACCTGGGACATCCCATCTCAACTCTTT	CATWDIPSQLF	TRGV3	.	TRGJ1	15	-1	-1	25
21	1.1411741051293059E-4	TGTGCCACCTGGGAGACAGATAAGAAACTCTTT	CATWETDKKLF	TRGV3	.	TRGJ1	13	-1	-1	19
21	1.1411741051293059E-4	TGTGCCACCTATAATTATTATAAGAAACTCTTT	CATYNYYKKLF	TRGV8	.	TRGJ1	9	-1	-1	12
21	1.1411741051293059E-4	TGTGCTGCGTGGGATTACGAGAAACTCTTT	CAAWDYEKLF	TRGV10	.	TRGJ1	18	-1	-1	13
21	1.1411741051293059E-4	TGTGCCACCTGGGTGCGGATCAAGACGTTT	CATWVRIKTF	TRGV8	.	TRGJP2	12	-1	-1	16
21	1.1411741051293059E-4	TGTGCCACCTCGGAGAAACTCTTT	CATSEKLF	TRGV2	.	TRGJ1	13	-1	-1	13
21	1.1411741051293059E-4	TGTGCTAATAAGAAACTCTTT	CANKKLF	TRGV8	.	TRGJ1	4	-1	-1	7
21	1.1411741051293059E-4	TGTGCCACCTGGCAACTCTTT	CATWQLF	TRGV2	.	TRGJ1	11	-1	-1	13
20	1.0868324810755294E-4	TGTGCCACCTGGGACGGGCGGAGAGACCATAGTAGTGATTGGATCAAGACGTTT	CATWDGRRDHSSDWIKTF	TRGV2	.	TRGJP2	18	-1	-1	28
20	1.0868324810755294E-4	TGTGCCACCTGGGAAAGGCCGAGGCCAACCTCTTATTATAAGAAACTCTTT	CATWERPRPTSYYKKLF	TRGV5	.	TRGJ1	19	-1	-1	32
20	1.0868324810755294E-4	TGTGCCACCTGGGACGGCCCTTTTAGTAGTGATTGGATCAAGACGTTT	CATWDGPFSSDWIKTF	TRGV2	.	TRGJP2	19	-1	-1	23
20	1.0868324810755294E-4	TGTGCCACCTGGGACGGGCTGAAGGGTAGTGATTGGATCAAGACGTTT	CATWDGLKGSDWIKTF	TRGV2	.	TRGJP2	18	-1	-1	25
20	1.0868324810755294E-4	TGTGCCACCTGGGACGGGCAGAACGGCAGTGATTGGATCAAGACGTTT	CATWDGQNGSDWIKTF	TRGV2	.	TRGJP2	18	-1	-1	27
20	1.0868324810755294E-4	TGTGCTGCGGACTGGTTATATACCACTGGTTGGTTCAAGATATTT	CAADWLYTTGWFKIF	TRGV10	.	TRGJP1	8	-1	-1	12
20	1.0868324810755294E-4	TGTGCCACCTGGGATAGAGGGGGGTGGAGTTTTAAGAAACTCTTT	CATWDRGGWSFKKLF	TRGV8	.	TRGJ1	16	-1	-1	29
20	1.0868324810755294E-4	TGTGCCACCTGGGACGCTCCGGGTAGTGATTGGATCAAGACGTTT	CATWDAPGSDWIKTF	TRGV2	.	TRGJP2	15	-1	-1	22
20	1.0868324810755294E-4	TGTGCCACCTGGGACGGCAGAGGTAGTGATTGGATCAAGACGTTT	CATWDGRGSDWIKTF	TRGV2	.	TRGJP2	16	-1	-1	22
20	1.0868324810755294E-4	TGTGCCACCTGGGACGGGCTATTCTCTGATTGGATCAAGACGTTT	CATWDGLFSDWIKTF	TRGV2	.	TRGJP2	18	-1	-1	26
20	1.0868324810755294E-4	TGTGCCACCTGGGACGGGCCCTTCAGTGATTGGATCAAGACGTTT	CATWDGPFSDWIKTF	TRGV2	.	TRGJP2	23	-1	-1	24
20	1.0868324810755294E-4	TGTGCCACCTGGGACGGGCCGGTGGGTGATTGGATCAAGACGTTT	CATWDGPVGDWIKTF	TRGV2	.	TRGJP2	22	-1	-1	25
20	1.0868324810755294E-4	TGTGCCACCTGGGACGGGCGGAGTGGGTATTATAAGAAACTCTTT	CATWDGRSGYYKKLF	TRGV2	.	TRGJ1	18	-1	-1	27
20	1.0868324810755294E-4	TGTGCCACCTGGGACAGGCCAGGGTCAGATACGGGGAAACTCTTT	CATWDRPGSDTGKLF	TRGV7	.	TRGJ1	19	-1	-1	35
20	1.0868324810755294E-4	TGTGCCACCTGGGACAGGCAAGGTCAGGGAGATAAGAAACTCTTT	CATWDRQGQGDKKLF	TRGV3	.	TRGJ1	18	-1	-1	31
20	1.0868324810755294E-4	TGTGCTGCGTGGGACTCCTTGAATTATTATAAGAAACTCTTT	CAAWDSLNYYKKLF	TRGV10	.	TRGJ1	13	-1	-1	20
20	1.0868324810755294E-4	TGTGCCACCTGGGATAATCATGGAGGTGACAAGAAACTCTTT	CATWDNHGGDKKLF	TRGV4	.	TRGJ1	14	-1	-1	30
20	1.0868324810755294E-4	TGTGCCACCTGGGACGGGCCCCTTTATTATAAGAAACTCTTT	CATWDGPLYYKKLF	TRGV2	.	TRGJ1	20	-1	-1	23
20	1.0868324810755294E-4	TGTGCCACCTGGGACGGGGTTAGTGATTGGATCAAGACGTTT	CATWDGVSDWIKTF	TRGV2	.	TRGJP2	17	-1	-1	20
20	1.0868324810755294E-4	TGTGCTGCGTGGGTCTCCAAAGGTTGGTTCAAGATATTT	CAAWVSKGWFKIF	TRGV10	.	TRGJP1	12	-1	-1	21
20	1.0868324810755294E-4	TGTGCTGCGTGGGATAGTAAACGCTGGTTCAAGATATTT	CAAWDSKRWFKIF	TRGV10	.	TRGJP1	19	-1	-1	24
20	1.0868324810755294E-4	TGTGCCACTCCCGATAGTAGTGATTGGATCAAGACGTTT	CATPDSSDWIKTF	TRGV2	.	TRGJP2	7	-1	-1	13
20	1.0868324810755294E-4	TGTGCCACCTGGGACAGGCCAGGTTATAAGAAACTCTTT	CATWDRPGYKKLF	TRGV3	.	TRGJ1	19	-1	-1	23
20	1.0868324810755294E-4	TGTGCTGCGTGGGACCTTTATTATAAGAAACTCTTT	CAAWDLYYKKLF	TRGV10	.	TRGJ1	13	-1	-1	17
20	1.0868324810755294E-4	TGTGCCACCAACGGTCCGGGTTCTAAGAAACTCTTT	CATNGPGSKKLF	TRGV8	.	TRGJ1	8	-1	-1	20
20	1.0868324810755294E-4	TGTGCCACCTGGGGCCCGTTAGGGAAACTCTTT	CATWGPLGKLF	TRGV3	.	TRGJ1	12	-1	-1	23
20	1.0868324810755294E-4	TGTGCCACCTGGGGGTATTATAAGAAACTCTTT	CATWGYYKKLF	TRGV8	.	TRGJ1	12	-1	-1	15
20	1.0868324810755294E-4	TGTGCCACCTGGGACCTATTTAAGAAACTCTTT	CATWDLFKKLF	TRGV7	.	TRGJ2	14	-1	-1	16
20	1.0868324810755294E-4	TGTGCTGCGCCCGATCATAAGAAACTCTTT	CAAPDHKKLF	TRGV10	.	TRGJ1	8	-1	-1	13
20	1.0868324810755294E-4	TGTGCCACCTGTCTTTGGATCAAGACGTTT	CATCLWIKTF	TRGV3	.	TRGJP2	10	-1	-1	14
20	1.0868324810755294E-4	TGTGCCACCTGGGACGGGCAATTGCTCTTT	CATWDGQLLF	TRGV2	.	TRGJ1	18	-1	-1	24
20	1.0868324810755294E-4	TGTGCCACCCCCCTCCAGAAACTCTTT	CATPLQKLF	TRGV2	.	TRGJ1	8	-1	-1	16
19	1.032490857021753E-4	TGTGCCACCTGGGACGGTCGGCTCGAGTTTGAACATTGCTGTCCTTGGATCAAGACGTTT	CATWDGRLEFEHCCPWIKTF	TRGV2	.	TRGJP2	16	-1	-1	44
19	1.032490857021753E-4	TGTGCCACCTTAAATTGCAAAGGGGGGTTTAATTATTATAAGAAACTCTTT	CATLNCKGGFNYYKKLF	TRGV8	.	TRGJ1	9	-1	-1	30
19	1.032490857021753E-4	TGTGCTGCGTGGGATTATCCCCCCCCGAATTATTATAAGAAACTCTTT	CAAWDYPPPNYYKKLF	TRGV10	.	TRGJ1	16	-1	-1	25
19	1.032490857021753E-4	TGTGCTGCGTGGGATTATATTAAGGCCACTGGTTGGTTCAAGATATTT	CAAWDYIKATGWFKIF	TRGV10	.	TRGJP1	16	-1	-1	25
19	1.032490857021753E-4	TGTGCCTTGTGGGAGGTACCCCAGTTGGGCAAAAAAATCAAGGTATTT	CALWEVPQLGKKIKVF	TRGV9	.	TRGJP	16	-1	-1	22
19	1.032490857021753E-4	TGTGCCACCTGGGACCACAAGCGTATTAGTGATTGGATCAAGACGTTT	CATWDHKRISDWIKTF	TRGV3	.	TRGJP2	14	-1	-1	23
19	1.032490857021753E-4	TGTGCCACCTGGGACGGCCAGTATAGTAGTGATTGGATCAAGACGTTT	CATWDGQYSSDWIKTF	TRGV2	.	TRGJP2	16	-1	-1	21
19	1.032490857021753E-4	TGTGCCACCTGGGACGGGCTTGAGAGTAGTGATTGGATCAAGACGTTT	CATWDGLESSDWIKTF	TRGV2	.	TRGJP2	18	-1	-1	24
19	1.032490857021753E-4	TGTGCCACCTGGGACGGGCTGGGGTGGAGTGATTGGATCAAGACGTTT	CATWDGLGWSDWIKTF	TRGV2	.	TRGJP2	18	-1	-1	27
19	1.032490857021753E-4	TGTGCCACCTGGGACGGGCGAGGGTGGAGTGATTGGATCAAGACGTTT	CATWDGRGWSDWIKTF	TRGV2	.	TRGJP2	18	-1	-1	27
19	1.032490857021753E-4	TGTGCCACCTGGGACGGGGACCTTAGTAGTGATTGGATCAAGACGTTT	CATWDGDLSSDWIKTF	TRGV2	.	TRGJP2	17	-1	-1	23
19	1.032490857021753E-4	TGTGCTGCGTGGGATTACCCCAAGGGTGGTTGGTTCAAGATATTT	CAAWDYPKGGWFKIF	TRGV10	.	TRGJP1	17	-1	-1	26
19	1.032490857021753E-4	TGTGCCACCTGGGTCGGGGATAGTAGTGATTGGATCAAGACGTTT	CATWVGDSSDWIKTF	TRGV2	.	TRGJP2	17	-1	-1	19
19	1.032490857021753E-4	TGTGCCACCTGGGATGGGAGGGGTAGTGATTGGATCAAGACGTTT	CATWDGRGSDWIKTF	TRGV4	.	TRGJP2	17	-1	-1	22
19	1.032490857021753E-4	TGTGCCACCTGGGACTTAGCACCCGGTTATTATAAGAAACTCTTT	CATWDLAPGYYKKLF	TRGV3	.	TRGJ1	14	-1	-1	26
19	1.032490857021753E-4	TGTGCCACCTGGGACGGAGATAGTAGTGATTGGATCAAGACGTTT	CATWDGDSSDWIKTF	TRGV2	.	TRGJP2	16	-1	-1	19
19	1.032490857021753E-4	TGTGCCACCTGGGACAGGCTTCTTTATTATTATAAGAAACTCTTT	CATWDRLLYYYKKLF	TRGV3	.	TRGJ1	18	-1	-1	25
19	1.032490857021753E-4	TGTGCCACCTGGTTGACCTTTAGTGATTGGATCAAGACGTTT	CATWLTFSDWIKTF	TRGV2	.	TRGJP2	11	-1	-1	20
19	1.032490857021753E-4	TGTGCCACCTGGGATGGGCGCCCTTATCCAAAGGAACTCTTT	CATWDGRPYPKELF	TRGV4	.	TRGJ1	18	-1	-1	30
19	1.032490857021753E-4	TGTGCCACCTGGGACGGCCCCCATGGTTGGAGGGAACTCTTT	CATWDGPHGWRELF	TRGV2	.	TRGJ1	20	-1	-1	34
19	1.032490857021753E-4	TGTGCCACCTGGGACGGATGTAGTGATTGGATCAAGACGTTT	CATWDGCSDWIKTF	TRGV2	.	TRGJP2	16	-1	-1	19
19	1.032490857021753E-4	TGTGCCACCTGGGACGGACACTCGGGGTATAAGAAACTCTTT	CATWDGHSGYKKLF	TRGV3	.	TRGJ1	14	-1	-1	27
19	1.032490857021753E-4	TGTGCCACCTGGGACAATCAGCGCCGTTATAAGAAACTCTTT	CATWDNQRRYKKLF	TRGV3	.	TRGJ1	15	-1	-1	26
19	1.032490857021753E-4	TGTGCCACCTGGGAACTTAGTAGTGATTGGATCAAGACGTTT	CATWELSSDWIKTF	TRGV2	.	TRGJP2	13	-1	-1	17
19	1.032490857021753E-4	TGTGCTGCGGGAATCCTGAATTATTATAAGAAACTCTTT	CAAGILNYYKKLF	TRGV10	.	TRGJ1	8	-1	-1	17
19	1.032490857021753E-4	TGTGCCACCTGCCATAGTAGTGATTGGATCAAGACGTTT	CATCHSSDWIKTF	TRGV2	.	TRGJP2	10	-1	-1	13
19	1.032490857021753E-4	TGTGCCACCTGGGCCCAGAAGGATTATAAGAAACTCTTT	CATWAQKDYKKLF	TRGV3	.	TRGJ1	12	-1	-1	22
19	1.032490857021753E-4	TGTGCCACCTGGGATCCTAATTATTATAAGAAACTCTTT	CATWDPNYYKKLF	TRGV8	.	TRGJ1	14	-1	-1	18
19	1.032490857021753E-4	TGTGCCACCTGGGATGGCCGCGATTATAAGAAACTCTTT	CATWDGRDYKKLF	TRGV4	.	TRGJ1	16	-1	-1	22
19	1.032490857021753E-4	TGTGCCACCTGGGACCAACTTGATTATAAGAAACTCTTT	CATWDQLDYKKLF	TRGV2	.	TRGJ1	14	-1	-1	22
19	1.032490857021753E-4	TGTGCCACCTGGGACGGTCCCGCGCATAAGAAACTCTTT	CATWDGPAHKKLF	TRGV2	.	TRGJ1	21	-1	-1	25
19	1.032490857021753E-4	TGTGCCACCTGGGACGGTAGTGATTGGATCAAGACGTTT	CATWDGSDWIKTF	TRGV2	.	TRGJP2	16	-1	-1	16
19	1.032490857021753E-4	TGTGCCACCTGGGACGGCCTTACCAGGAAGAAACTCTTT	CATWDGLTRKKLF	TRGV2	.	TRGJ1	16	-1	-1	27
19	1.032490857021753E-4	TGTGCCACCTGGGACGGGCCTGGATATAAGAAACTCTTT	CATWDGPGYKKLF	TRGV2	.	TRGJ1	19	-1	-1	24
19	1.032490857021753E-4	TGTGCCACCTGGGACGGGCGGGATTATAAGAAACTCTTT	CATWDGRDYKKLF	TRGV2	.	TRGJ1	18	-1	-1	22
19	1.032490857021753E-4	TGTGCCACCTGGGACAGGCCCCATGGTAAGAAACTCTTT	CATWDRPHGKKLF	TRGV5	.	TRGJ1	19	-1	-1	26
19	1.032490857021753E-4	TGTGCCACCTGGGACAGAAGGGGTGCCAAGAAACTCTTT	CATWDRRGAKKLF	TRGV3	.	TRGJ1	16	-1	-1	27
19	1.032490857021753E-4	TGTGCCACCTGGGAGTCCCGCCTGGATAAGAAACTCTTT	CATWESRLDKKLF	TRGV8	.	TRGJ1	13	-1	-1	25
19	1.032490857021753E-4	TGTGCCACCTGGACAAGTAGTGATTGGATCAAGACGTTT	CATWTSSDWIKTF	TRGV8	.	TRGJP2	11	-1	-1	15
19	1.032490857021753E-4	TGTGCCTCCCCGACCCCCGTTGCCAAGAAACTCTTT	CASPTPVAKKLF	TRGV2	.	TRGJ1	8	-1	-1	24
19	1.032490857021753E-4	TGTGCCACCTGGGCCCACCCATCTAAGAAACTCTTT	CATWAHPSKKLF	TRGV4	.	TRGJ1	12	-1	-1	23
19	1.032490857021753E-4	TGTGCCACCTGGGCGCATTATTATAAGAAACTCTTT	CATWAHYYKKLF	TRGV2	.	TRGJ1	12	-1	-1	13
19	1.032490857021753E-4	TGTGCCACCTGGGGGGGCTATTATAAGAAACTCTTT	CATWGGYYKKLF	TRGV4	.	TRGJ1	12	-1	-1	18
19	1.032490857021753E-4	TGTGCCACCTGGGATTCCTATTATAAGAAACTCTTT	CATWDSYYKKLF	TRGV4	.	TRGJ1	14	-1	-1	18
19	1.032490857021753E-4	TGTGCCACCTGGGATGGGCGCTATAAGAAACTCTTT	CATWDGRYKKLF	TRGV4	.	TRGJ1	18	-1	-1	21
19	1.032490857021753E-4	TGTGCCACCTGGGACGCTCAATGGGGGAAACTCTTT	CATWDAQWGKLF	TRGV2	.	TRGJ1	15	-1	-1	26
19	1.032490857021753E-4	TGTGCCACCTGGGACGGGCTAAATAAGAAACTCTTT	CATWDGLNKKLF	TRGV2	.	TRGJ1	18	-1	-1	22
19	1.032490857021753E-4	TGTGCCACCTGGAAGACTTATTATAAGAAACTCTTT	CATWKTYYKKLF	TRGV2	.	TRGJ1	11	-1	-1	14
19	1.032490857021753E-4	TGTGCCAACTGTTATCCCCCTTATAAGAAACTCTTT	CANCYPPYKKLF	TRGV8	.	TRGJ1	10	-1	-1	20
19	1.032490857021753E-4	TGTGCCACCTGGCGCCCTTATAAGAAACTCTTT	CATWRPYKKLF	TRGV4	.	TRGJ1	11	-1	-1	17
19	1.032490857021753E-4	TGTGCCACCTGGGATTATTGGATCAAGACGTTT	CATWDYWIKTF	TRGV8	.	TRGJP2	14	-1	-1	16
19	1.032490857021753E-4	TGTGCCACCTGGGACCTTAATAAGAAACTCTTT	CATWDLNKKLF	TRGV2	.	TRGJ1	14	-1	-1	19
19	1.032490857021753E-4	TGTGCCACCTGGGACGGGCCCCCGTTTGGATCT	CATWDGPPFGS	TRGV2	.	TRGJP1	20	-1	-1	29
19	1.032490857021753E-4	TGTGCCACCTGGGACAGGCTAAAGAAACTCTTT	CATWDRLKKLF	TRGV3	.	TRGJ1	18	-1	-1	21
19	1.032490857021753E-4	TGTGCCACCTGGGAAGGCTATAAGAAACTCTTT	CATWEGYKKLF	TRGV5	.	TRGJ1	17	-1	-1	18
19	1.032490857021753E-4	TGTGCCACCTGGACTTATTATAAGAAACTCTTT	CATWTYYKKLF	TRGV4	.	TRGJ2	11	-1	-1	11
19	1.032490857021753E-4	TGTGCTGCGTGCTTTTGGTTCAAGATATTT	CAACFWFKIF	TRGV10	.	TRGJP1	10	-1	-1	14
19	1.032490857021753E-4	TGTGCCACCTGGGATGCCCAGAAACTCTTT	CATWDAQKLF	TRGV4	.	TRGJ1	15	-1	-1	19
19	1.032490857021753E-4	TGTGCCACCTGGGACAAGAGGGAACTCTTT	CATWDKRELF	TRGV7	.	TRGJ1	15	-1	-1	22
19	1.032490857021753E-4	TGTGCCACCTGGGACAAGAAACTCTTT	CATWDKKLF	TRGV7	.	TRGJ1	15	-1	-1	15
19	1.032490857021753E-4	TGTGCCACCTGGGAGGGGAAACTCTTT	CATWEGKLF	TRGV4	.	TRGJ1	17	-1	-1	17
19	1.032490857021753E-4	TGTGCCAACAAGAAACTCTTT	CANKKLF	TRGV8	.	TRGJ1	6	-1	-1	9
18	9.781492329679764E-5	TGTGCCTTGTGGGAGGTAAAACGAGAGTTGGGCAAAAAAATCAAGGTATTT	CALWEVKRELGKKIKVF	TRGV9	.	TRGJP	16	-1	-1	23
18	9.781492329679764E-5	TGTGCCACCTGGGTCCGTCTTACTTATAGTAGTGATTGGATCAAGACGTTT	CATWVRLTYSSDWIKTF	TRGV3	.	TRGJP2	12	-1	-1	20
18	9.781492329679764E-5	TGTGCCACCTGGGACCTACCCAAAAGCGGTAGTGATTGGATCAAGACGTTT	CATWDLPKSGSDWIKTF	TRGV8	.	TRGJP2	13	-1	-1	28
18	9.781492329679764E-5	TGTGCCACCTGGGACGGGCCCCTTGCGGCTCGGGAGGATAAGAAACTCTTT	CATWDGPLAAREDKKLF	TRGV2	.	TRGJ1	20	-1	-1	37
18	9.781492329679764E-5	TGTGCCACCTGGAACAAACAATTATTTAGTAGTGATTGGATCAAGACGTTT	CATWNKQLFSSDWIKTF	TRGV2	.	TRGJP2	14	-1	-1	22
18	9.781492329679764E-5	TGTGCCACCTGGGACGGGCCAGGTAGTAGTGATTGGATCAAGACGTTT	CATWDGPGSSDWIKTF	TRGV2	.	TRGJP2	19	-1	-1	23
18	9.781492329679764E-5	TGTGCCACCTGGGACAGGCCGAGCGGTAGTGATTGGATCAAGACGTTT	CATWDRPSGSDWIKTF	TRGV3	.	TRGJP2	19	-1	-1	25
18	9.781492329679764E-5	TGTGCTGCGTGGGTCCCAGCATTAAATTATTATAAGAAACTCTTT	CAAWVPALNYYKKLF	TRGV10	.	TRGJ1	12	-1	-1	24
18	9.781492329679764E-5	TGTGCTGCGTGGGAACATCCCGACAATTATTATAAGAAACTCTTT	CAAWEHPDNYYKKLF	TRGV10	.	TRGJ1	13	-1	-1	24
18	9.781492329679764E-5	TGTGCCACCTGGGGCAGGCTAGGGGGATATAGTAAGAAACTCTTT	CATWGRLGGYSKKLF	TRGV5P	.	TRGJ1	18	-1	-1	32
18	9.781492329679764E-5	TGTGCCACCTGGGACCCTCGGGGTAGTGATTGGATCAAGACGTTT	CATWDPRGSDWIKTF	TRGV2	.	TRGJP2	14	-1	-1	22
18	9.781492329679764E-5	TGTGCCACCTGGGACGTCCAATGTTATTATTATAAGAAACTCTTT	CATWDVQCYYYKKLF	TRGV2	.	TRGJ1	15	-1	-1	25
18	9.781492329679764E-5	TGTGCCACCTGGGACGGCCGGAGAACTGATTGGATCAAGACGTTT	CATWDGRRTDWIKTF	TRGV2	.	TRGJP2	16	-1	-1	26
18	9.781492329679764E-5	TGTGCCACCTGGGACGGGCCAGGGGGTGATTGGATCAAGACGTTT	CATWDGPGGDWIKTF	TRGV2	.	TRGJP2	19	-1	-1	25
18	9.781492329679764E-5	TGTGCCACCTGGGACGGGCGCGTGAAGGATTGGATCAAGACGTTT	CATWDGRVKDWIKTF	TRGV2	.	TRGJP2	22	-1	-1	27
18	9.781492329679764E-5	TGTGCCACCTGGGACAGGCTTTTCTTTGTTGGGAAGAAACTCTTT	CATWDRLFFVGKKLF	TRGV7	.	TRGJ1	18	-1	-1	33
18	9.781492329679764E-5	TGTGCCACCTGGGACAGGGGGAGTAGTGATTGGATCAAGACGTTT	CATWDRGSSDWIKTF	TRGV3	.	TRGJP2	17	-1	-1	21
18	9.781492329679764E-5	TGTGCTGCGTGGGGGGGGGGCACTGGTTGGTTCAAGATATTT	CAAWGGGTGWFKIF	TRGV10	.	TRGJP1	12	-1	-1	20
18	9.781492329679764E-5	TGTGCCACCTTCGCAAGACAGGGACAATATAAGAAACTCTTT	CATFARQGQYKKLF	TRGV4	.	TRGJ1	9	-1	-1	27
18	9.781492329679764E-5	TGTGCCACCTCTGTACTCCGGGGTGATTGGATCAAGACGTTT	CATSVLRGDWIKTF	TRGV3	.	TRGJP2	9	-1	-1	22
18	9.781492329679764E-5	TGTGCCACCTGGGGCCCTAGTAGTGATTGGATCAAGACGTTT	CATWGPSSDWIKTF	TRGV2	.	TRGJP2	12	-1	-1	17
18	9.781492329679764E-5	TGTGCCACCTGGGACGGGCTAAGTGATTGGATCAAGACGTTT	CATWDGLSDWIKTF	TRGV2	.	TRGJP2	18	-1	-1	21
18	9.781492329679764E-5	TGTGCCACCTGGGACGGGCCTAGTGATTGGATCAAGACGTTT	CATWDGPSDWIKTF	TRGV2	.	TRGJP2	19	-1	-1	20
18	9.781492329679764E-5	TGTGCCACCTGGGACGGGCCCATTTATTATAAGAAACTCTTT	CATWDGPIYYKKLF	TRGV2	.	TRGJ1	20	-1	-1	23
18	9.781492329679764E-5	TGTGCCACCTGGGACGGACCAACTGGTTGGTTCAAGATATTT	CATWDGPTGWFKIF	TRGV2	.	TRGJP1	19	-1	-1	17
18	9.781492329679764E-5	TGTGCCACCTGGGACGAGGAGGGTGATTGGATCAAGACGTTT	CATWDEEGDWIKTF	TRGV2	.	TRGJP2	15	-1	-1	22
18	9.781492329679764E-5	TGTGCCACCTGGGACGAAGGTAGTGATTGGATCAAGACGTTT	CATWDEGSDWIKTF	TRGV2	.	TRGJP2	15	-1	-1	19
18	9.781492329679764E-5	TGTGCCACCTGGGACACAAGTAGTGATTGGATCAAGACGTTT	CATWDTSSDWIKTF	TRGV2	.	TRGJP2	14	-1	-1	18
18	9.781492329679764E-5	TGTGCCACCTGGGACAGTGGTTGTGATTGGATCAAGACGTTT	CATWDSGCDWIKTF	TRGV3	.	TRGJP2	16	-1	-1	19
18	9.781492329679764E-5	TGTGCCACCTGGGACAGGCTCGGGCAGTATAAGAAACTCTTT	CATWDRLGQYKKLF	TRGV7	.	TRGJ1	18	-1	-1	27
18	9.781492329679764E-5	TGTGCCACCTGGGACAGACCCCCTGGGGATAAGAAACTCTTT	CATWDRPPGDKKLF	TRGV3	.	TRGJ1	19	-1	-1	28
18	9.781492329679764E-5	TGTGCCACCTGGGAATTAAGTAGTGATTGGATCAAGACGTTT	CATWELSSDWIKTF	TRGV8	.	TRGJP2	13	-1	-1	18
18	9.781492329679764E-5	TGTGCTGCGTGGGAGCCGGAGGATTATAAGAAACTCTTT	CAAWEPEDYKKLF	TRGV10	.	TRGJ1	13	-1	-1	22
18	9.781492329679764E-5	TGTGCCACCTGGTTGAGTAGTGATTGGATCAAGACGTTT	CATWLSSDWIKTF	TRGV2	.	TRGJP2	11	-1	-1	15
18	9.781492329679764E-5	TGTGCCACCTGGGTTAGTAGTGATTGGATCAAGACGTTT	CATWVSSDWIKTF	TRGV8	.	TRGJP2	16	-1	-1	14
18	9.781492329679764E-5	TGTGCCACCTGGGTCCGCGGGGATTATAAGAAACTCTTT	CATWVRGDYKKLF	TRGV3	.	TRGJ1	12	-1	-1	22
18	9.781492329679764E-5	TGTGCCACCTGGGCCGTGGGCTATTATAAGAAACTCTTT	CATWAVGYYKKLF	TRGV8	.	TRGJ1	12	-1	-1	21
18	9.781492329679764E-5	TGTGCCACCTGGGCCGCGCCTTATTATAAGAAACTCTTT	CATWAAPYYKKLF	TRGV8	.	TRGJ1	12	-1	-1	20
18	9.781492329679764E-5	TGTGCCACCTGGGAAGCTAGTGATTGGATCAAGACGTTT	CATWEASDWIKTF	TRGV4	.	TRGJP2	13	-1	-1	17
18	9.781492329679764E-5	TGTGCTGCGTGGGATCATGGTTGGTTCAAGATATTT	CAAWDHGWFKIF	TRGV10	.	TRGJP1	14	-1	-1	17
18	9.781492329679764E-5	TGTGCTGCGTGGGATAATTATTATAAGAAACTCTTT	CAAWDNYYKKLF	TRGV10	.	TRGJ1	14	-1	-1	15
18	9.781492329679764E-5	TGTGCCTCGGCCCGTTCTTTGTATAAGAAACTCTTT	CASARSLYKKLF	TRGV8	.	TRGJ1	5	-1	-1	21
18	9.781492329679764E-5	TGTGCCACCTGGGCTCCTCTTGCTAAGAAACTCTTT	CATWAPLAKKLF	TRGV4	.	TRGJ1	12	-1	-1	23
18	9.781492329679764E-5	TGTGCCACCTGGGCGAATTATTATAAGAAACTCTTT	CATWANYYKKLF	TRGV8	.	TRGJ1	12	-1	-1	13
18	9.781492329679764E-5	TGTGCCACCTGGGATGGGCTAGAGGGGAAACTCTTT	CATWDGLEGKLF	TRGV4	.	TRGJ1	18	-1	-1	26
18	9.781492329679764E-5	TGTGCCACCTGGGATGGGAATTATAAGAAACTCTTT	CATWDGNYKKLF	TRGV4	.	TRGJ1	17	-1	-1	19
18	9.781492329679764E-5	TGTGCCACCTGGGACGGGCTGACGGAGAAACTCTTT	CATWDGLTEKLF	TRGV2	.	TRGJ1	18	-1	-1	25
18	9.781492329679764E-5	TGTGCCACCTGGGACGGGCCGGTTAAGAAACTCTTT	CATWDGPVKKLF	TRGV2	.	TRGJ1	22	-1	-1	23
18	9.781492329679764E-5	TGTGCCACCTGGGACGGGCCGGGTGAGAAACTCTTT	CATWDGPGEKLF	TRGV2	.	TRGJ1	19	-1	-1	25
18	9.781492329679764E-5	TGTGCCACCTGGGACGGAACATGTGGGAAACTCTTT	CATWDGTCGKLF	TRGV2	.	TRGJ1	16	-1	-1	26
18	9.781492329679764E-5	TGTGCCACCTGGGACGATCCCAATGAGAAACTCTTT	CATWDDPNEKLF	TRGV2	.	TRGJ1	15	-1	-1	22
18	9.781492329679764E-5	TGTGCCACCTGGGACATTTATTATAAGAAACTCTTT	CATWDIYYKKLF	TRGV8	.	TRGJ1	13	-1	-1	17
18	9.781492329679764E-5	TGTGCCACCTGGGACAGGCTTCCCAAGAAACTCTTT	CATWDRLPKKLF	TRGV3	.	TRGJ1	24	-1	-1	24
18	9.781492329679764E-5	TGTGCCACCTGGGACAGGCGAACTAAGAAACTCTTT	CATWDRRTKKLF	TRGV7	.	TRGJ1	18	-1	-1	23
18	9.781492329679764E-5	TGTGCCACCTGGGAGTCCAGAAATAAGAAACTCTTT	CATWESRNKKLF	TRGV2	.	TRGJ1	13	-1	-1	22
18	9.781492329679764E-5	TGTGCGAGCCTCGGGCCGGTGGGAGAGAAACTCTTT	CASLGPVGEKLF	TRGV4	.	TRGJ1	14	-1	-1	25
18	9.781492329679764E-5	TGTGCCACCTGGGCCCCTGGTAAGAAACTCTTT	CATWAPGKKLF	TRGV8	.	TRGJ1	12	-1	-1	20
18	9.781492329679764E-5	TGTGCCACCTGGGGCACCTATAAGAAACTCTTT	CATWGTYKKLF	TRGV5P	.	TRGJ1	15	-1	-1	18
18	9.781492329679764E-5	TGTGCCACCTGGGATTTTGGTAAGAAACTCTTT	CATWDFGKKLF	TRGV8	.	TRGJ1	14	-1	-1	20
18	9.781492329679764E-5	TGTGCCACCTGGGATGGGCGGGGGAAACTCTTT	CATWDGRGKLF	TRGV4	.	TRGJ1	18	-1	-1	23
18	9.781492329679764E-5	TGTGCCACCTGGGATGATTATAAGAAACTCTTT	CATWDDYKKLF	TRGV4	.	TRGJ1	15	-1	-1	13
18	9.781492329679764E-5	TGTGCCACCTGGGATAGTGAGAAGAAACTCTTT	CATWDSEKKLF	TRGV8	.	TRGJ1	16	-1	-1	21
18	9.781492329679764E-5	TGTGCCACCTGGGATAATCATAAGAAACTCTTT	CATWDNHKKLF	TRGV8	.	TRGJ1	15	-1	-1	13
18	9.781492329679764E-5	TGTGCCACCTGGGACGTGTATAAGAAACTCTTT	CATWDVYKKLF	TRGV3	.	TRGJ1	14	-1	-1	18
18	9.781492329679764E-5	TGTGCCACCTGGGACGGTGATAAGAAACTCTTT	CATWDGDKKLF	TRGV2	.	TRGJ1	16	-1	-1	19
18	9.781492329679764E-5	TGTGCCACCTGGGACGGCCATAAGAAACTCTTT	CATWDGHKKLF	TRGV2	.	TRGJ1	16	-1	-1	19
18	9.781492329679764E-5	TGTGCCACCTGGGACGGGCTCCAGAAACTCTTT	CATWDGLQKLF	TRGV2	.	TRGJ1	18	-1	-1	22
18	9.781492329679764E-5	TGTGCCACCTGGGACGGGCATAAGAAACTCTTT	CATWDGHKKLF	TRGV2	.	TRGJ1	18	-1	-1	19
18	9.781492329679764E-5	TGTGCCACCTGGGACGGAGGTAAGAAACTCTTT	CATWDGGKKLF	TRGV4	.	TRGJ1	16	-1	-1	20
18	9.781492329679764E-5	TGTGCCACCTGGGACGAGCTTAAGAAACTCTTT	CATWDELKKLF	TRGV2	.	TRGJ1	18	-1	-1	20
18	9.781492329679764E-5	TGTGCCACCTGGGACATTCCTAAGAAACTCTTT	CATWDIPKKLF	TRGV3	.	TRGJ1	15	-1	-1	20
18	9.781492329679764E-5	TGTGCCACCTGGGACACATATAAGAAACTCTTT	CATWDTYKKLF	TRGV3	.	TRGJ1	15	-1	-1	18
18	9.781492329679764E-5	TGTGCCACCTGGGACAAAGAGAAGAAACTCTTT	CATWDKEKKLF	TRGV7	.	TRGJ1	15	-1	-1	21
18	9.781492329679764E-5	TGTGCCACCTGGAATAGTGGGGAGAAACTCTTT	CATWNSGEKLF	TRGV8	.	TRGJ1	16	-1	-1	22
18	9.781492329679764E-5	TGTGCCACCGCCCCCATGGATAAGAAACTCTTT	CATAPMDKKLF	TRGV4	.	TRGJ1	8	-1	-1	19
18	9.781492329679764E-5	TGTGCTGCGTGGGCTTATAGGAAACTCTTT	CAAWAYRKLF	TRGV10	.	TRGJ1	16	-1	-1	14
18	9.781492329679764E-5	TGTGCCCCCCCCGGCAGGAAGAAACTCTTT	CAPPGRKKLF	TRGV7	.	TRGJ1	8	-1	-1	18
18	9.781492329679764E-5	TGTGCCACCTGGGCCTATAAGAAACTCTTT	CATWAYKKLF	TRGV8	.	TRGJ1	12	-1	-1	15
18	9.781492329679764E-5	TGTGCCACCTGGGACGTTAGGAAACTCTTT	CATWDVRKLF	TRGV2	.	TRGJ1	15	-1	-1	17
18	9.781492329679764E-5	TGTGCCACCTGGGACGGGCGGAAACTCTTT	CATWDGRKLF	TRGV2	.	TRGJ1	18	-1	-1	20
18	9.781492329679764E-5	TGTGCCACCAATGGGAATAAGAAACTCTTT	CATNGNKKLF	TRGV4	.	TRGJ1	15	-1	-1	16
18	9.781492329679764E-5	TGGCCCGTTAGTGATTGGATCAAGACGTTT	WPVSDWIKTF	TRGV2	.	TRGJP2	4	-1	-1	8
18	9.781492329679764E-5	TGTGCTAATTATTATAAGAAACTCTTT	CANYYKKLF	TRGV10	.	TRGJ1	5	-1	-1	6
18	9.781492329679764E-5	TGTGCCACCTCCGGGGGGAAACTCTTT	CATSGGKLF	TRGV7	.	TRGJ1	9	-1	-1	17
18	9.781492329679764E-5	TGTGCCACCTGGGATGGGAAGACGTTT	CATWDGKTF	TRGV8	.	TRGJP2	17	-1	-1	18
18	9.781492329679764E-5	TGTGCCACCTATAATAAGAAACTCTTT	CATYNKKLF	TRGV4	.	TRGJ1	9	-1	-1	9
18	9.781492329679764E-5	TGTTACTCCTATAAGAAACTCTTT	CYSYKKLF	TRGV8	.	TRGJ1	2	-1	-1	9
18	9.781492329679764E-5	TGTCAGAACGGGTGGAAACTCTTT	CQNGWKLF	TRGV4	.	TRGJ1	2	-1	-1	14
18	9.781492329679764E-5	TGTGCCACCTGGACGAAACTCTTT	CATWTKLF	TRGV8	.	TRGJ1	11	-1	-1	14
18	9.781492329679764E-5	TGTGCTAAGAAACTCTTT	CAKKLF	TRGV4	.	TRGJ1	4	-1	-1	5
18	9.781492329679764E-5	TGTGCCACCTGGCTCTTT	CATWLF	TRGV2	.	TRGJ1	11	-1	-1	12
17	9.238076089142E-5	TGTGCCACCTGGGACAGGCGTGGGTGGGGACCGGGATATTATAAGAAACTCTTT	CATWDRRGWGPGYYKKLF	TRGV7	.	TRGJ1	21	-1	-1	36
17	9.238076089142E-5	TGTGCTGCGTCCCCACCCCATAATACCACTGGTTGGTTCAAGATATTT	CAASPPHNTTGWFKIF	TRGV10	.	TRGJP1	9	-1	-1	22
17	9.238076089142E-5	TGTGCCACCTGGGACGCCCCTCCCCCCCCATTGAGGAAGAAACTCTTT	CATWDAPPPPLRKKLF	TRGV5	.	TRGJ1	14	-1	-1	36
17	9.238076089142E-5	TGTGCCACCTGGGACGGTGTTTTTAGTAGTGATTGGATCAAGACGTTT	CATWDGVFSSDWIKTF	TRGV2	.	TRGJP2	16	-1	-1	23
17	9.238076089142E-5	TGTGCCACCTGGGACGGGCCTGAGTTGGGCAAAAAAATCAAGGTATTT	CATWDGPELGKKIKVF	TRGV2	.	TRGJP	19	-1	-1	15
17	9.238076089142E-5	TGTGCCACCTGGGACAGGCGGGTGGGTAGTGATTGGATCAAGACGTTT	CATWDRRVGSDWIKTF	TRGV3	.	TRGJP2	18	-1	-1	25
17	9.238076089142E-5	TGTGCTGCGTGGCAACTTAGATCGAATTATTATAAGAAACTCTTT	CAAWQLRSNYYKKLF	TRGV10	.	TRGJ2	11	-1	-1	21
17	9.238076089142E-5	TGTGCTGCGTGGGATTATAATACCACTGGTTGGTTCAAGATATTT	CAAWDYNTTGWFKIF	TRGV10	.	TRGJP1	25	-1	-1	15
17	9.238076089142E-5	TGTGCCTTGTGGGAGGCGCCGGAGGGCTGTTGGTTCAAGATATTT	CALWEAPEGCWFKIF	TRGV9	.	TRGJP1	18	-1	-1	28
17	9.238076089142E-5	TGTGCCACCTGGGACGTCGGGGACGGGGAGGGAAAGAAACTCTTT	CATWDVGDGEGKKLF	TRGV2	.	TRGJ1	15	-1	-1	33
17	9.238076089142E-5	TGTGCCACCTGGGACGGTCCACGAATGGCATTCAAGAAACTCTTT	CATWDGPRMAFKKLF	TRGV2	.	TRGJ1	19	-1	-1	33
17	9.238076089142E-5	TGTGCCACCTGGGACGGGCGTGTTATTGATTGGATCAAGACGTTT	CATWDGRVIDWIKTF	TRGV2	.	TRGJP2	18	-1	-1	23
17	9.238076089142E-5	TGTGCCACCTGGGACGGGGCCACTGAACGTCAAAAGAAACTCTTT	CATWDGATERQKKLF	TRGV2	.	TRGJ1	20	-1	-1	33
17	9.238076089142E-5	TGTGCCACCTGGGACAGGCTTGGTAGTGATTGGATCAAGACGTTT	CATWDRLGSDWIKTF	TRGV5	.	TRGJP2	21	-1	-1	22
17	9.238076089142E-5	TGTGCCACCTGGGACAGGCCCAACGGCTATTATAAGAAACTCTTT	CATWDRPNGYYKKLF	TRGV3	.	TRGJ1	19	-1	-1	27
17	9.238076089142E-5	TGTGCCACCTGGGACAGGCGTCATAGTGATTGGATCAAGACGTTT	CATWDRRHSDWIKTF	TRGV3	.	TRGJP2	18	-1	-1	23
17	9.238076089142E-5	TGTGCCACCTGGGATGGGCCCTTCTCAACTAAGAAACTCTTT	CATWDGPFSTKKLF	TRGV4	.	TRGJ1	26	-1	-1	29
17	9.238076089142E-5	TGTGCCACCTGGGATGGGCCAGCTTATTATAAGAAACTCTTT	CATWDGPAYYKKLF	TRGV4	.	TRGJ1	19	-1	-1	23
17	9.238076089142E-5	TGTGCCACCTGGGACCATAGTAGTGATTGGATCAAGACGTTT	CATWDHSSDWIKTF	TRGV2	.	TRGJP2	14	-1	-1	16
17	9.238076089142E-5	TGTGCCACCTGGGAGCGGGTAGGACCGGCTAAGAAACTCTTT	CATWERVGPAKKLF	TRGV7	.	TRGJ1	13	-1	-1	29
17	9.238076089142E-5	TGTGCTGCGTGGGATGCACCGTATTATAAGAAACTCTTT	CAAWDAPYYKKLF	TRGV10	.	TRGJ1	14	-1	-1	21
17	9.238076089142E-5	TGTGCCACCTGGGATGGGCCCTATTATAAGAAACTCTTT	CATWDGPYYKKLF	TRGV4	.	TRGJ2	20	-1	-1	21
17	9.238076089142E-5	TGTGCCACCTGGGATGGGCGATATTATAAGAAACTCTTT	CATWDGRYYKKLF	TRGV4	.	TRGJ1	18	-1	-1	21
17	9.238076089142E-5	TGTGCCACCTGGGACCCCCGCGGGTGGAAGAAACTCTTT	CATWDPRGWKKLF	TRGV3	.	TRGJ2	14	-1	-1	27
17	9.238076089142E-5	TGTGCCACCTGGGACGGGCCTGGTTGGTTCAAGATATTT	CATWDGPGWFKIF	TRGV2	.	TRGJP1	19	-1	-1	19
17	9.238076089142E-5	TGTGCCACCTGGGACGGGCGTCGGGGTAAGAAACTCTTT	CATWDGRRGKKLF	TRGV2	.	TRGJ1	18	-1	-1	26
17	9.238076089142E-5	TGTGCCACCTGGGACGGGCGACGCTATAAGAAACTCTTT	CATWDGRRYKKLF	TRGV2	.	TRGJ1	18	-1	-1	24
17	9.238076089142E-5	TGTGCCACCTGGGACACGAATTATTATAAGAAACTCTTT	CATWDTNYYKKLF	TRGV3	.	TRGJ1	15	-1	-1	16
17	9.238076089142E-5	TGTGCCACCTGGGACAGGCGGCATTATAAGAAACTCTTT	CATWDRRHYKKLF	TRGV5	.	TRGJ1	18	-1	-1	22
17	9.238076089142E-5	TGTGCTGCGTGGGATTTTCCTTATAAGAAACTCTTT	CAAWDFPYKKLF	TRGV10	.	TRGJ1	15	-1	-1	20
17	9.238076089142E-5	TGTGCTGCGTGGGACACTGGTTGGTTCAAGATATTT	CAAWDTGWFKIF	TRGV10	.	TRGJP1	13	-1	-1	14
17	9.238076089142E-5	TGTGCCACCTGGGCTCCTTATTATAAGAAACTCTTT	CATWAPYYKKLF	TRGV8	.	TRGJ1	12	-1	-1	17
17	9.238076089142E-5	TGTGCCACCTGGGGCGGTGATTGGATCAAGACGTTT	CATWGGDWIKTF	TRGV3	.	TRGJP2	12	-1	-1	16
17	9.238076089142E-5	TGTGCCACCTGGGATGGGCCTTATAAGAAACTCTTT	CATWDGPYKKLF	TRGV4	.	TRGJ1	19	-1	-1	20
17	9.238076089142E-5	TGTGCCACCTGGGATGGAGGTTATAAGAAACTCTTT	CATWDGGYKKLF	TRGV4	.	TRGJ1	16	-1	-1	20
17	9.238076089142E-5	TGTGCCACCTGGGACCCCCCTGAGAAGAAACTCTTT	CATWDPPEKKLF	TRGV5	.	TRGJ1	14	-1	-1	24
17	9.238076089142E-5	TGTGCCACCTGGGACGGGCTCAGTAAGAAACTCTTT	CATWDGLSKKLF	TRGV2	.	TRGJ1	18	-1	-1	23
17	9.238076089142E-5	TGTGCCACCTGGGACGGGCGCTATAAGAAACTCTTT	CATWDGRYKKLF	TRGV2	.	TRGJ1	18	-1	-1	21
17	9.238076089142E-5	TGTGCCACCTGGGACAGGCTGGAGGGGAAACTCTTT	CATWDRLEGKLF	TRGV7	.	TRGJ1	18	-1	-1	26
17	9.238076089142E-5	TGTGCCACCTGGGACAGGCCAAATAAGAAACTCTTT	CATWDRPNKKLF	TRGV7	.	TRGJ1	19	-1	-1	22
17	9.238076089142E-5	TGTGCCACCTGGGACAGGCATTATAAGAAACTCTTT	CATWDRHYKKLF	TRGV3	.	TRGJ1	18	-1	-1	19
17	9.238076089142E-5	TGTGCCACCTGGCCAAACCTTAAGAAACTCTTT	CATWPNLKKLF	TRGV8	.	TRGJ1	11	-1	-1	20
17	9.238076089142E-5	TGTGCCACCTGGGATACTTATAAGAAACTCTTT	CATWDTYKKLF	TRGV8	.	TRGJ1	15	-1	-1	17
17	9.238076089142E-5	TGTGCCACCTGGGACCAATATAAGAAACTCTTT	CATWDQYKKLF	TRGV3	.	TRGJ1	14	-1	-1	18
17	9.238076089142E-5	TGTGCCACCTGGGACAGACTTAAGAAACTCTTT	CATWDRLKKLF	TRGV5	.	TRGJ1	16	-1	-1	20
17	9.238076089142E-5	TGTGCCAGTGACAACTACCCTAAGAAACTCTTT	CASDNYPKKLF	TRGV3	.	TRGJ1	6	-1	-1	20
17	9.238076089142E-5	TGTTCCACCGCATATTATAAGAAACTCTTT	CSTAYYKKLF	TRGV3	.	TRGJ1	8	-1	-1	12
17	9.238076089142E-5	TGTGCTGCGTGGGATTGTCAGAAACTCTTT	CAAWDCQKLF	TRGV10	.	TRGJ1	15	-1	-1	13
17	9.238076089142E-5	TGTGCCACCTGGCCCTGGGGGAAACTCTTT	CATWPWGKLF	TRGV3	.	TRGJ1	11	-1	-1	20
17	9.238076089142E-5	TGTGCCACCTGGGGGTGCCGGAAACTCTTT	CATWGCRKLF	TRGV2	.	TRGJ1	12	-1	-1	20
17	9.238076089142E-5	TGTGCCACCTGGGATTTGGGGAAACTCTTT	CATWDLGKLF	TRGV4	.	TRGJ1	14	-1	-1	20
17	9.238076089142E-5	TGTGCCACCTGGGATGGGAAGAAACTCTTT	CATWDGKKLF	TRGV4	.	TRGJ1	17	-1	-1	18
17	9.238076089142E-5	TGTGCCACCGGGGAGAAACTCTTT	CATGEKLF	TRGV4	.	TRGJ1	13	-1	-1	13
17	9.238076089142E-5	TGTGCCACCGGGAGGAAACTCTTT	CATGRKLF	TRGV8	.	TRGJ1	12	-1	-1	14
17	9.238076089142E-5	TGTGAGGTCAAGACGTTT	CEVKTF	TRGV4	.	TRGJP2	3	-1	-1	7
16	8.694659848604236E-5	TGTGCTGCGTGGGATTATAAGGGGTCCGGACCGAATATTTATAAGAAACTCTTT	CAAWDYKGSGPNIYKKLF	TRGV10	.	TRGJ1	16	-1	-1	31
16	8.694659848604236E-5	TGTGCCACCTGGGATGGGCGGCGCTCACCGTCTACAAATAAGAAACTCTTT	CATWDGRRSPSTNKKLF	TRGV4	.	TRGJ1	18	-1	-1	37
16	8.694659848604236E-5	TGTGCCACCTGGGACGGGCTAGCAATCGGGGTTTATTATAAGAAACTCTTT	CATWDGLAIGVYYKKLF	TRGV2	.	TRGJ1	18	-1	-1	32
16	8.694659848604236E-5	TGTGCCACCTGGGACGGGCCTCGAAGTAGTGATTGGATCAAGACGTTT	CATWDGPRSSDWIKTF	TRGV2	.	TRGJP2	19	-1	-1	24
16	8.694659848604236E-5	TGTGCCACCTGGGACGGGCCCCATAGTAGTGATTGGATCAAGACGTTT	CATWDGPHSSDWIKTF	TRGV2	.	TRGJP2	20	-1	-1	22
16	8.694659848604236E-5	TGTGCCACCTGGGACATCCGCGTTAGTAGTGATTGGATCAAGACGTTT	CATWDIRVSSDWIKTF	TRGV8	.	TRGJP2	13	-1	-1	23
16	8.694659848604236E-5	TGTGCTGCGTGGGTCCGAAATACCACTGGTTGGTTCAAGATATTT	CAAWVRNTTGWFKIF	TRGV10	.	TRGJP1	12	-1	-1	19
16	8.694659848604236E-5	TGTGCTGCGTGGGATGCGTGGGGTGCTGGTTGGTTCAAGATATTT	CAAWDAWGAGWFKIF	TRGV10	.	TRGJP1	14	-1	-1	25
16	8.694659848604236E-5	TGTGCTGCGTGGGACAATCCCAATAATTATTATAAGAAACTCTTT	CAAWDNPNNYYKKLF	TRGV10	.	TRGJ1	13	-1	-1	24
16	8.694659848604236E-5	TGTGCCTTGTGGGAGCCTTCTAGTAGTGATTGGATCAAGACGTGT	CALWEPSSSDWIKTC	TRGV9	.	TRGJP2	14	-1	-1	20
16	8.694659848604236E-5	TGTGCCACCTGGGACGGGCCCCTACGTGATTGGATCAAGACGTTT	CATWDGPLRDWIKTF	TRGV2	.	TRGJP2	20	-1	-1	25
16	8.694659848604236E-5	TGTGCCACCTGGGACGGGCCGCGGGCCCCAATCGGGAAACTCTTT	CATWDGPRAPIGKLF	TRGV2	.	TRGJ1	19	-1	-1	35
16	8.694659848604236E-5	TGTGCCACCTGGGACACCCTACGTGGGTATTATAAGAAACTCTTT	CATWDTLRGYYKKLF	TRGV3	.	TRGJ1	15	-1	-1	27
16	8.694659848604236E-5	TGTGCCACCTGGGACAGTCCGACGAATTATTATAAGAAACTCTTT	CATWDSPTNYYKKLF	TRGV3	.	TRGJ1	19	-1	-1	22
16	8.694659848604236E-5	TGTGCCACCTGGGACAGGCGGAGTAGTGATTGGATCAAGACGTTT	CATWDRRSSDWIKTF	TRGV5	.	TRGJP2	18	-1	-1	21
16	8.694659848604236E-5	TGTGCTGCGTGGGGGTATACCACTGGTTGGTTCAAGATATTT	CAAWGYTTGWFKIF	TRGV10	.	TRGJP1	12	-1	-1	15
16	8.694659848604236E-5	TGTGCTGCGTGGGATTTATACAATTATTATAAGAAACTCTTT	CAAWDLYNYYKKLF	TRGV10	.	TRGJ2	15	-1	-1	21
16	8.694659848604236E-5	TGTGCTGCGTGGGACCCCCCGAATTATTATAAGAAACTCTTT	CAAWDPPNYYKKLF	TRGV10	.	TRGJ1	13	-1	-1	19
16	8.694659848604236E-5	TGTGCCTTGTGGGAGGCTATCAGTTATTATAAGAAACTCTTT	CALWEAISYYKKLF	TRGV9	.	TRGJ1	15	-1	-1	23
16	8.694659848604236E-5	TGTGCCACCTGGGCATCCCCCTTAGGTTATAAGAAACTCTTT	CATWASPLGYKKLF	TRGV3	.	TRGJ1	12	-1	-1	26
16	8.694659848604236E-5	TGTGCCACCTGGGGTCCTTGTAGTGATTGGATCAAGACGTTT	CATWGPCSDWIKTF	TRGV2	.	TRGJP2	12	-1	-1	19
16	8.694659848604236E-5	TGTGCCACCTGGGATGGGCCGTTTGATTATAAGAAACTCTTT	CATWDGPFDYKKLF	TRGV4	.	TRGJ1	19	-1	-1	25
16	8.694659848604236E-5	TGTGCCACCTGGGATGGGGGGTCATATTATAAGAAACTCTTT	CATWDGGSYYKKLF	TRGV8	.	TRGJ2	17	-1	-1	24
16	8.694659848604236E-5	TGTGCCACCTGGGACGGGCCCGTCGAGTATAAGAAACTCTTT	CATWDGPVEYKKLF	TRGV2	.	TRGJ1	23	-1	-1	27
16	8.694659848604236E-5	TGTGCCACCTGGGACGGGCCGTCTTGTTATAAGAAACTCTTT	CATWDGPSCYKKLF	TRGV2	.	TRGJ1	22	-1	-1	23
16	8.694659848604236E-5	TGTGCCACCTGGGACGGGACCCAGGGTTATAAGAAACTCTTT	CATWDGTQGYKKLF	TRGV2	.	TRGJ1	21	-1	-1	26
16	8.694659848604236E-5	TGTGCCACCTGGGACGGACGCTATTATTATAAGAAACTCTTT	CATWDGRYYYKKLF	TRGV2	.	TRGJ1	16	-1	-1	22
16	8.694659848604236E-5	TGTGCCACCTGGGACAGGTCTAGTGATTGGATCAAGACGTTT	CATWDRSSDWIKTF	TRGV3	.	TRGJP2	20	-1	-1	20
16	8.694659848604236E-5	TGTGCCACCTGGGACAGGCCCTATGGTTATAAGAAACTCTTT	CATWDRPYGYKKLF	TRGV3	.	TRGJ1	19	-1	-1	26
16	8.694659848604236E-5	TGTGCCACCTGGGACAGGCCGCATTATTATAAGAAACTCTTT	CATWDRPHYYKKLF	TRGV3	.	TRGJ1	19	-1	-1	19
16	8.694659848604236E-5	TGTGCCACCTGGGACAGGCGGAACAGTTATAAGAAACTCTTT	CATWDRRNSYKKLF	TRGV5	.	TRGJ1	18	-1	-1	26
16	8.694659848604236E-5	TGTGCTGCGTGGGTTCCGAATTATTATAAGAAACTCTTT	CAAWVPNYYKKLF	TRGV10	.	TRGJ1	20	-1	-1	16
16	8.694659848604236E-5	TGTGCCACCTGCGATAGTAGTGATTGGATCAAGACGTTT	CATCDSSDWIKTF	TRGV8	.	TRGJP2	16	-1	-1	13
16	8.694659848604236E-5	TGTGCCACCTGGGATGATTCTTATTATAAGAAACTCTTT	CATWDDSYYKKLF	TRGV2	.	TRGJ1	13	-1	-1	20
16	8.694659848604236E-5	TGTGCCACCTGGGACGGGCTGGATTGGATCAAGACGTTT	CATWDGLDWIKTF	TRGV2	.	TRGJP2	18	-1	-1	21
16	8.694659848604236E-5	TGTGCCACCTGGGACAGGCAGAACTATAAGAAACTCTTT	CATWDRQNYKKLF	TRGV3	.	TRGJ1	18	-1	-1	24
16	8.694659848604236E-5	TGTGCCACCTGGGACAGGGACAGTTATAAGAAACTCTTT	CATWDRDSYKKLF	TRGV3	.	TRGJ1	17	-1	-1	23
16	8.694659848604236E-5	TGTGCCACCTGGGAAAGTAGTGATTGGATCAAGACGTTT	CATWESSDWIKTF	TRGV2	.	TRGJP2	13	-1	-1	15
16	8.694659848604236E-5	TGTGCTGCGTGGGAGAATGGTTGGTTCAAGATATTT	CAAWENGWFKIF	TRGV10	.	TRGJP1	13	-1	-1	17
16	8.694659848604236E-5	TGTGCCACCTGGGATCTTTATTATAAGAAACTCTTT	CATWDLYYKKLF	TRGV4	.	TRGJ1	14	-1	-1	17
16	8.694659848604236E-5	TGTGCCACCTGGGATCAGGGTCGGGAGAAACTCTTT	CATWDQGREKLF	TRGV8	.	TRGJ1	18	-1	-1	25
16	8.694659848604236E-5	TGTGCCACCTGGGATGGGTATTATAAGAAACTCTTT	CATWDGYYKKLF	TRGV4	.	TRGJ1	17	-1	-1	18
16	8.694659848604236E-5	TGTGCCACCTGGGATAGAGGTTATAAGAAACTCTTT	CATWDRGYKKLF	TRGV8	.	TRGJ1	16	-1	-1	20
16	8.694659848604236E-5	TGTGCCACCTGGGATAAGAATTATAAGAAACTCTTT	CATWDKNYKKLF	TRGV8	.	TRGJ2	15	-1	-1	19
16	8.694659848604236E-5	TGTGCCACCTGGGACCGTGATTGGATCAAGACGTTT	CATWDRDWIKTF	TRGV3	.	TRGJP2	14	-1	-1	16
16	8.694659848604236E-5	TGTGCCACCTGGGACGTGAGCTATAAGAAACTCTTT	CATWDVSYKKLF	TRGV2	.	TRGJ1	15	-1	-1	21
16	8.694659848604236E-5	TGTGCCACCTGGGACGGTAATTGGATCAAGACGTTT	CATWDGNWIKTF	TRGV3	.	TRGJP2	14	-1	-1	16
16	8.694659848604236E-5	TGTGCCACCTGGGACGGGCGTTATAAGAAACTCTTT	CATWDGRYKKLF	TRGV7	.	TRGJ1	18	-1	-1	20
16	8.694659848604236E-5	TGTGCCACCTGGGACGGGCATTGGGACAAGATATTT	CATWDGHWDKIF	TRGV2	.	TRGJP1	18	-1	-1	20
16	8.694659848604236E-5	TGTGCCACCTGGGACGGGGGTTATAAGAAACTCTTT	CATWDGGYKKLF	TRGV2	.	TRGJ2	17	-1	-1	20
16	8.694659848604236E-5	TGTGCCACCTGGGACAGAAACTATAAGAAACTCTTT	CATWDRNYKKLF	TRGV3	.	TRGJ1	16	-1	-1	21
16	8.694659848604236E-5	TGTGCCACCTGGGACAAAACCGGTAAGAAACTCTTT	CATWDKTGKKLF	TRGV4	.	TRGJ1	13	-1	-1	23
16	8.694659848604236E-5	TGTGCCACCTGGGAACTGGGGTATAAGAAACTCTTT	CATWELGYKKLF	TRGV7	.	TRGJ1	13	-1	-1	21
16	8.694659848604236E-5	TGTGCCACCTTTGGTGATTGGATCAAGACGTTT	CATFGDWIKTF	TRGV2	.	TRGJP2	9	-1	-1	13
16	8.694659848604236E-5	TGTGCCACCTGGGCCGTCCATAAGAAACTCTTT	CATWAVHKKLF	TRGV8	.	TRGJ1	12	-1	-1	19
16	8.694659848604236E-5	TGTGCCACCTGGGGGCCGTGTAAGAAACTCTTT	CATWGPCKKLF	TRGV3	.	TRGJ1	12	-1	-1	20
16	8.694659848604236E-5	TGTGCCACCTGGGATATAGAGGAGAAACTCTTT	CATWDIEEKLF	TRGV8	.	TRGJ1	15	-1	-1	22
16	8.694659848604236E-5	TGTGCCACCTGGGACGTTCCCAAGAAACTCTTT	CATWDVPKKLF	TRGV3	.	TRGJ1	14	-1	-1	21
16	8.694659848604236E-5	TGTGCCACCTGGGACAGTTATAAGAAACTCTTT	CATWDSYKKLF	TRGV2	.	TRGJ1	14	-1	-1	17
16	8.694659848604236E-5	TGTGCCACCTGGGACAGCCCCTTCGGACTCTTT	CATWDSPFGLF	TRGV2	.	TRGJ1	23	-1	-1	26
16	8.694659848604236E-5	TGTGCCACCCGCGTCTATTATAAGAAACTCTTT	CATRVYYKKLF	TRGV8	.	TRGJ1	8	-1	-1	15
16	8.694659848604236E-5	TGTGCCACCTTCTTGTATAAGAAACTCTTT	CATFLYKKLF	TRGV3	.	TRGJ1	9	-1	-1	15
16	8.694659848604236E-5	TGTGCCACCTGGGGTGGTAAGAAACTCTTT	CATWGGKKLF	TRGV3	.	TRGJ1	12	-1	-1	17
16	8.694659848604236E-5	TGTGCCACCTGGGACATTAGTAAACTCTTT	CATWDISKLF	TRGV3	.	TRGJ1	15	-1	-1	21
16	8.694659848604236E-5	TTGTCAACCGACACCAAGAAACTCTTT	LSTDTKKLF	TRGV4	.	TRGJ1	0	-1	-1	15
16	8.694659848604236E-5	TGTGCCACCTGGGCGGAGAAACTCTTT	CATWAEKLF	TRGV2	.	TRGJ1	15	-1	-1	16
16	8.694659848604236E-5	TGTGCCACCTGGGGGCTGAAACTCTTT	CATWGLKLF	TRGV3	.	TRGJ1	12	-1	-1	17
16	8.694659848604236E-5	TGTGCCACCTGGGATGGGCCACTCTTT	CATWDGPLF	TRGV4	.	TRGJ1	19	-1	-1	20
16	8.694659848604236E-5	TGTGCCACCTGGGACAGGAAACTCTTT	CATWDRKLF	TRGV3	.	TRGJ1	17	-1	-1	17
16	8.694659848604236E-5	TGTGCCACCGAAGGGAAGAAACTCTTT	CATEGKKLF	TRGV4	.	TRGJ1	8	-1	-1	15
16	8.694659848604236E-5	TGTGCCACCTGGGATAGACTCTTT	CATWDRLF	TRGV8	.	TRGJ1	16	-1	-1	17
16	8.694659848604236E-5	TGCGGAGATTATAAGAAACTCTTT	CGDYKKLF	TRGV8	.	TRGJ1	1	-1	-1	7
16	8.694659848604236E-5	TGGCTTTATAAGAAACTCTTT	WLYKKLF	TRGV8	.	TRGJ1	1	-1	-1	5
15	8.15124360806647E-5	TGTGCCACCTGGGACGGGCTGGTCAGGTTAAACGATAGTAGTGATTGGATCAAGACGTTT	CATWDGLVRLNDSSDWIKTF	TRGV2	.	TRGJP2	18	-1	-1	34
15	8.15124360806647E-5	TGTGCTGCGTGGCTGCTCTACTTACGTCCGGATACCACTGGTTGGTTCAAGATATTT	CAAWLLYLRPDTTGWFKIF	TRGV10	.	TRGJP1	11	-1	-1	31
15	8.15124360806647E-5	TGTGCCACCTGGGACGGTACGGCTGGGGGATGGAGTAGTGATTGGATCAAGACGTTT	CATWDGTAGGWSSDWIKTF	TRGV2	.	TRGJP2	16	-1	-1	33
15	8.15124360806647E-5	TGTGCCACCTGGTTGATTATTCGTCACCTGGTTGATTATAAGAAACTCTTT	CATWLIIRHLVDYKKLF	TRGV4	.	TRGJ1	11	-1	-1	34
15	8.15124360806647E-5	TGTGCTGCGTGGGATTATATCGCCGGCATTTATTATAAGAAACTCTTT	CAAWDYIAGIYYKKLF	TRGV10	.	TRGJ1	16	-1	-1	29
15	8.15124360806647E-5	TGTGCCACCTGTAAAATCCATAGGAGTAGTGATTGGATCAAGACGTTT	CATCKIHRSSDWIKTF	TRGV3	.	TRGJP2	10	-1	-1	24
15	8.15124360806647E-5	TGTGCTGCGTGGGTTGGTATGACCACTGGTTGGTTCAAGATATTT	CAAWVGMTTGWFKIF	TRGV10	.	TRGJP1	12	-1	-1	14
15	8.15124360806647E-5	TGTGCTGCGTGGGATTTTCCGTCCACTGGTTGGTTCAAGATATTT	CAAWDFPSTGWFKIF	TRGV10	.	TRGJP1	15	-1	-1	22
15	8.15124360806647E-5	TGTGCTGCGTGGGATTATAGGGGTTGGTTTTATAAGAAACTCTTT	CAAWDYRGWFYKKLF	TRGV10	.	TRGJ1	16	-1	-1	29
15	8.15124360806647E-5	TGTGCCACCTGGGCCGTAGATAGTAGTGATTGGATCAAGACGTTT	CATWAVDSSDWIKTF	TRGV8	.	TRGJP2	12	-1	-1	16
15	8.15124360806647E-5	TGTGCCACCTGGGCCGAAGAGTTGGGCAAAAAAATCAAGGTATTT	CATWAEELGKKIKVF	TRGV8	.	TRGJP	12	-1	-1	2
15	8.15124360806647E-5	TGTGCCACCTGGGGCATTTATAGTAGTGATTGGATCAAGACGTTT	CATWGIYSSDWIKTF	TRGV8	.	TRGJP2	12	-1	-1	18
15	8.15124360806647E-5	TGTGCCACCTGGGACGGGCCGGGGATTTATTATAAGAAACTCTTT	CATWDGPGIYYKKLF	TRGV2	.	TRGJ1	19	-1	-1	23
15	8.15124360806647E-5	TGTGCCACCTGGGACGGATATAGTAGTGATTGGATCAAGACGTTT	CATWDGYSSDWIKTF	TRGV2	.	TRGJP2	16	-1	-1	17
15	8.15124360806647E-5	TGTGCCACCCCCCACAGGTCTAGTAGTGATTGGATCAAGACGTTT	CATPHRSSSDWIKTF	TRGV2	.	TRGJP2	8	-1	-1	20
15	8.15124360806647E-5	TGTGCTGCGTGGGAATATACCACTGGTTGGTTCAAGATATTT	CAAWEYTTGWFKIF	TRGV10	.	TRGJP1	16	-1	-1	11
15	8.15124360806647E-5	TGTGCCACCTGGGTCCTGTCGAATTATTATAAGAAACTCTTT	CATWVLSNYYKKLF	TRGV4	.	TRGJ1	12	-1	-1	18
15	8.15124360806647E-5	TGTGCCACCTGGGATGGAGGGTGGGATTATAAGAAACTCTTT	CATWDGGWDYKKLF	TRGV4	.	TRGJ1	16	-1	-1	25
15	8.15124360806647E-5	TGTGCCACCTGGGATAGGGAGTTAGGATATAAGAAACTCTTT	CATWDRELGYKKLF	TRGV8	.	TRGJ1	17	-1	-1	27
15	8.15124360806647E-5	TGTGCCACCTGGGACTTTTGTTTCGCTTATAAGAAACTCTTT	CATWDFCFAYKKLF	TRGV5	.	TRGJ1	14	-1	-1	26
15	8.15124360806647E-5	TGTGCCACCTGGGACTATCCCATTGATTGTAAGAAACTCTTT	CATWDYPIDCKKLF	TRGV2	.	TRGJ1	14	-1	-1	21
15	8.15124360806647E-5	TGTGCCACCTGGGACGGCCCCTCTTATTATAAGAAACTCTTT	CATWDGPSYYKKLF	TRGV2	.	TRGJ1	20	-1	-1	23
15	8.15124360806647E-5	TGTGCCACCTGGGACGGCCCCCAAGGTTATAAGAAACTCTTT	CATWDGPQGYKKLF	TRGV2	.	TRGJ1	20	-1	-1	26
15	8.15124360806647E-5	TGTGCCACCTGGGACGGGCTTCCTGTTTATAAGAAACTCTTT	CATWDGLPVYKKLF	TRGV2	.	TRGJ1	18	-1	-1	26
15	8.15124360806647E-5	TGTGCCACCTGGGACGGGCTGGTTTATTATAAGAAACTCTTT	CATWDGLVYYKKLF	TRGV2	.	TRGJ1	18	-1	-1	23
15	8.15124360806647E-5	TGTGCCACCTGGGACGGGCTAGGTGATTGGATCAAGACGTTT	CATWDGLGDWIKTF	TRGV2	.	TRGJP2	18	-1	-1	22
15	8.15124360806647E-5	TGTGCCACCTGGGACGGGCCGGGCGATGTTGAGAAACTCTTT	CATWDGPGDVEKLF	TRGV2	.	TRGJ1	19	-1	-1	31
15	8.15124360806647E-5	TGTGCCACCTGGGACGGGAGTAGTGATTGGATCAAGACGTTT	CATWDGSSDWIKTF	TRGV2	.	TRGJP2	17	-1	-1	18
15	8.15124360806647E-5	TGTGCCACCTGGGACAGGCCCGATTATTATAAGAAACTCTTT	CATWDRPDYYKKLF	TRGV5	.	TRGJ1	19	-1	-1	22
15	8.15124360806647E-5	TGTGCCACCTGGGACAGGCCATCGGGGTATAAGAAACTCTTT	CATWDRPSGYKKLF	TRGV5	.	TRGJ1	19	-1	-1	27
15	8.15124360806647E-5	TGTGCCACCTGGGACAGGATTTCTTATTATAAGAAACTCTTT	CATWDRISYYKKLF	TRGV3	.	TRGJ1	17	-1	-1	23
15	8.15124360806647E-5	TGTGCCACCTGGGATCCGTCCCCGAGTAAGAAACTCTTT	CATWDPSPSKKLF	TRGV8	.	TRGJ1	14	-1	-1	26
15	8.15124360806647E-5	TGTGCCACCTGGGATACCCCCGGCTATAAGAAACTCTTT	CATWDTPGYKKLF	TRGV8	.	TRGJ1	15	-1	-1	24
15	8.15124360806647E-5	TGTGCCACCTGGGACGGCCCCCCCCGTAAGAAACTCTTT	CATWDGPPRKKLF	TRGV2	.	TRGJ1	20	-1	-1	26
15	8.15124360806647E-5	TGTGCCACCTGGGACGGGGACTATTATAAGAAACTCTTT	CATWDGDYYKKLF	TRGV2	.	TRGJ1	17	-1	-1	21
15	8.15124360806647E-5	TGTGCCACCTGGGACGGGGAAGATTATAAGAAACTCTTT	CATWDGEDYKKLF	TRGV2	.	TRGJ1	17	-1	-1	22
15	8.15124360806647E-5	TGTGCCACCTGGGACGACCCCTATTATAAGAAACTCTTT	CATWDDPYYKKLF	TRGV2	.	TRGJ1	15	-1	-1	21
15	8.15124360806647E-5	TGTGCCACCTGGGACAGGTCGGATTATAAGAAACTCTTT	CATWDRSDYKKLF	TRGV3	.	TRGJ1	17	-1	-1	22
15	8.15124360806647E-5	TGTGCCACCTGGGAGGACCCTTATTATAAGAAACTCTTT	CATWEDPYYKKLF	TRGV2	.	TRGJ1	19	-1	-1	20
15	8.15124360806647E-5	TGTGCCACCTGGCTTACGAATTATAAGAAACTCTTT	CATWLTNYKKLF	TRGV3	.	TRGJ1	11	-1	-1	19
15	8.15124360806647E-5	TGTGCCACCTGGGATGGGATCTATAAGAAACTCTTT	CATWDGIYKKLF	TRGV4	.	TRGJ1	17	-1	-1	21
15	8.15124360806647E-5	TGTGCCACCTGGGACGTAATTTATAAGAAACTCTTT	CATWDVIYKKLF	TRGV3	.	TRGJ1	14	-1	-1	20
15	8.15124360806647E-5	TGTGCCACCTGGGACGGGCTAAACAAGAAACTCTTT	CATWDGLNKKLF	TRGV2	.	TRGJ1	18	-1	-1	24
15	8.15124360806647E-5	TGTGCCACCTGGGACGGGATCCACAAGAAACTCTTT	CATWDGIHKKLF	TRGV2	.	TRGJ1	17	-1	-1	24
15	8.15124360806647E-5	TGTGCCACCTGGGACAGGTATTATAAGAAACTCTTT	CATWDRYYKKLF	TRGV3	.	TRGJ1	17	-1	-1	18
15	8.15124360806647E-5	TGTGCCACCTGGGACAGGCCATGGGAGAAACTCTTT	CATWDRPWEKLF	TRGV7	.	TRGJ1	19	-1	-1	25
15	8.15124360806647E-5	TGTGCCACCTGGGACAGGCGGACCAAGAAACTCTTT	CATWDRRTKKLF	TRGV7	.	TRGJ1	18	-1	-1	24
15	8.15124360806647E-5	TGTGCCACCTGGGACAGGCATAGGGAGAAACTCTTT	CATWDRHREKLF	TRGV3	.	TRGJ1	18	-1	-1	25
15	8.15124360806647E-5	TGTGCCTCCCTTGGTCATTATAAGAAACTCTTT	CASLGHYKKLF	TRGV8	.	TRGJ1	8	-1	-1	16
15	8.15124360806647E-5	TGTGCCACCTGGGTTCTTTATAAGAAACTCTTT	CATWVLYKKLF	TRGV8	.	TRGJ1	12	-1	-1	17
15	8.15124360806647E-5	TGTGCCACCTGGGATGGACTTAAGAAACTCTTT	CATWDGLKKLF	TRGV4	.	TRGJ1	16	-1	-1	20
15	8.15124360806647E-5	TGTGCCACCTGGGACGGGCCACGGAAACTCTTT	CATWDGPRKLF	TRGV2	.	TRGJ1	19	-1	-1	23
15	8.15124360806647E-5	TGTGCCACCTGGGACGGACCCGGGAAACTCTTT	CATWDGPGKLF	TRGV2	.	TRGJ1	21	-1	-1	23
15	8.15124360806647E-5	TGTGCCACCTGGGACGAATATAAGAAACTCTTT	CATWDEYKKLF	TRGV7	.	TRGJ1	14	-1	-1	18
15	8.15124360806647E-5	TGTGCCACCTGGGACAGGCCTCAGAAACTCTTT	CATWDRPQKLF	TRGV3	.	TRGJ1	20	-1	-1	22
15	8.15124360806647E-5	TGTGCCACCTGGGACAGGCCTAAGAAACTCTTT	CATWDRPKKLF	TRGV3	.	TRGJ1	20	-1	-1	20
15	8.15124360806647E-5	TGTGCCACCTGGGACAGGCAGGAGAAACTCTTT	CATWDRQEKLF	TRGV3	.	TRGJ1	18	-1	-1	22
15	8.15124360806647E-5	TGTGCCACCTGGGACAGATATAAGAAACTCTTT	CATWDRYKKLF	TRGV7	.	TRGJ1	16	-1	-1	18
15	8.15124360806647E-5	TGTGCCACCTGGGAGCGTTATAAGAAACTCTTT	CATWERYKKLF	TRGV4	.	TRGJ1	13	-1	-1	17
15	8.15124360806647E-5	TGTGCCACCTGGAAAGAACCAAAGAAACTCTTT	CATWKEPKKLF	TRGV4	.	TRGJ1	11	-1	-1	21
15	8.15124360806647E-5	TGTGCCACCCGAAATTATTATAAGAAACTCTTT	CATRNYYKKLF	TRGV3	.	TRGJ1	8	-1	-1	12
15	8.15124360806647E-5	TGTGCCACCCAGAATTATTATAAGAAACTCTTT	CATQNYYKKLF	TRGV8	.	TRGJ1	8	-1	-1	11
15	8.15124360806647E-5	TGTGCCACCAGAGGGGGATATAAGAAACTCTTT	CATRGGYKKLF	TRGV8	.	TRGJ1	8	-1	-1	18
15	8.15124360806647E-5	TGGCCACACAACGATTATTATAAGAAACTCTTT	WPHNDYYKKLF	TRGV3	.	TRGJ2	6	-1	-1	13
15	8.15124360806647E-5	TGTGCCACCTGGGGCCATAAGAAACTCTTT	CATWGHKKLF	TRGV2	.	TRGJ1	12	-1	-1	16
15	8.15124360806647E-5	TGTGCCACCTGGGACCGGGGGAAACTCTTT	CATWDRGKLF	TRGV8	.	TRGJ1	13	-1	-1	20
15	8.15124360806647E-5	TGTGCCACCTGGGACGCGGAGAAACTCTTT	CATWDAEKLF	TRGV3	.	TRGJ1	14	-1	-1	19
15	8.15124360806647E-5	TGTGCCACCTGGGACACTAAGAAACTCTTT	CATWDTKKLF	TRGV2	.	TRGJ1	14	-1	-1	17
15	8.15124360806647E-5	TGTGCCACCCTATATTATAAGAAACTCTTT	CATLYYKKLF	TRGV4	.	TRGJ1	8	-1	-1	12
15	8.15124360806647E-5	TGTGCCACCGAATATTATAAGAAACTCTTT	CATEYYKKLF	TRGV4	.	TRGJ1	8	-1	-1	8
15	8.15124360806647E-5	TGTGCCACCTGGCTCGGGAAACTCTTT	CATWLGKLF	TRGV4	.	TRGJ2	11	-1	-1	17
15	8.15124360806647E-5	TGTGCCACCTGGGGTAAGAAACTCTTT	CATWGKKLF	TRGV2	.	TRGJ1	12	-1	-1	14
15	8.15124360806647E-5	TGTGCCACCTGGGATAGGAAACTCTTT	CATWDRKLF	TRGV8	.	TRGJ1	17	-1	-1	13
15	8.15124360806647E-5	TGTGCCACCTGGGACCCGAAACTCTTT	CATWDPKLF	TRGV5	.	TRGJ1	14	-1	-1	17
15	8.15124360806647E-5	TGTGCCACCATAAAGAAACTCTTT	CATIKKLF	TRGV4	.	TRGJ1	8	-1	-1	12
15	8.15124360806647E-5	TGTGAACTCTTT	CELF	TRGV9	.	TRGJ1	3	-1	-1	4
14	7.607827367528706E-5	TGTGCCACCTGGGACGGCCCCAGGTCAGACGGGGCTGATTGGATCAAGACGTTT	CATWDGPRSDGADWIKTF	TRGV2	.	TRGJP2	20	-1	-1	35
14	7.607827367528706E-5	TGTGCCACCTGGGACAAAGCGGGAGGGCTTAGTAGTGATTGGATCAAGACGTTT	CATWDKAGGLSSDWIKTF	TRGV5	.	TRGJP2	15	-1	-1	29
14	7.607827367528706E-5	TGTGCCACCTGGGATGGAGTAATTATTAGTGGGTTTTATAAGAAACTCTTT	CATWDGVIISGFYKKLF	TRGV4	.	TRGJ1	16	-1	-1	35
14	7.607827367528706E-5	TGTGCCACCTGGGACGCTCCTCGTAATCGTCCTGGTTGGTTCAAGATATTT	CATWDAPRNRPGWFKIF	TRGV2	.	TRGJP1	15	-1	-1	31
14	7.607827367528706E-5	TGTGCCACCTGGGACGGGCCTGGCTGGGGGTTTGGGGCGATCAAGACGTTT	CATWDGPGWGFGAIKTF	TRGV2	.	TRGJP2	19	-1	-1	38
14	7.607827367528706E-5	TGTGCCACCTGGGACGGGCACGGCCCGGAGTGGGATTGGATCAAGACGTTT	CATWDGHGPEWDWIKTF	TRGV2	.	TRGJP2	32	-1	-1	33
14	7.607827367528706E-5	TGTGCCACCTGGCCCCAGCTATATAGTAGTGATTGGATCAAGACGTTT	CATWPQLYSSDWIKTF	TRGV2	.	TRGJP2	11	-1	-1	18
14	7.607827367528706E-5	TGTGCCACCTGGGATTTGGGGGAGTTGGGCAAAAAAATCAAGGTATTT	CATWDLGELGKKIKVF	TRGV8	.	TRGJP	14	-1	-1	21
14	7.607827367528706E-5	TGTGCCACCTGGGATGGGGTTCTTATGGATTATTATAAGAAACTCTTT	CATWDGVLMDYYKKLF	TRGV4	.	TRGJ1	17	-1	-1	28
14	7.607827367528706E-5	TGTGCCACCTGGGATACTAGGACAGGCTCGTTCAATAAGAAACTCTTT	CATWDTRTGSFNKKLF	TRGV8	.	TRGJ1	15	-1	-1	34
14	7.607827367528706E-5	TGTGCCACCTGGGATAATCCCCACGGCATTCATTATAAGAAACTCTTT	CATWDNPHGIHYKKLF	TRGV8	.	TRGJ1	15	-1	-1	27
14	7.607827367528706E-5	TGTGCCACCTGGGACCCACAGGAGGGTAGTGATTGGATCAAGACGTTT	CATWDPQEGSDWIKTF	TRGV2	.	TRGJP2	14	-1	-1	25
14	7.607827367528706E-5	TGTGCCACCTGGGACGGGCTTAATAGTAGTGATTGGATCAAGACGTTT	CATWDGLNSSDWIKTF	TRGV2	.	TRGJP2	18	-1	-1	22
14	7.607827367528706E-5	TGTGCCACCTGGGACGGGCCTTGTAGTAGTGATTGGATCAAGACGTTT	CATWDGPCSSDWIKTF	TRGV2	.	TRGJP2	19	-1	-1	23
14	7.607827367528706E-5	TGTGCCACCTGGGACGGGCCAAGGCGTAGTGATTGGATCAAGACGTTT	CATWDGPRRSDWIKTF	TRGV2	.	TRGJP2	19	-1	-1	25
14	7.607827367528706E-5	TGTGCCACCTGGGACGGGCGGAGAAGTAGTGATTGGATCAAGACGTTT	CATWDGRRSSDWIKTF	TRGV2	.	TRGJP2	18	-1	-1	24
14	7.607827367528706E-5	TGTGCCACCTGGGACAGGCCCTGGAGCGGTGATTATAAGAAACTCTTT	CATWDRPWSGDYKKLF	TRGV7	.	TRGJ1	19	-1	-1	31
14	7.607827367528706E-5	TGTGCCACCTGGGACAGGCAAGAGTTGGGCAAAAAAATCAAGGTATTT	CATWDRQELGKKIKVF	TRGV3	.	TRGJP	18	-1	-1	16
14	7.607827367528706E-5	TGTGCCACCTGGGATGGTTGTCGGAATTATTATAAGAAACTCTTT	CATWDGCRNYYKKLF	TRGV4	.	TRGJ1	16	-1	-1	23
14	7.607827367528706E-5	TGTGCCACCTGGGATGGGCCGGGGGATTATTATAAGAAACTCTTT	CATWDGPGDYYKKLF	TRGV4	.	TRGJ1	19	-1	-1	25
14	7.607827367528706E-5	TGTGCCACCTGGGACGGTCCCTTAGGGGATTATAAGAAACTCTTT	CATWDGPLGDYKKLF	TRGV2	.	TRGJ1	20	-1	-1	28
14	7.607827367528706E-5	TGTGCCACCTGGGACGGGCCATCGAATTATTATAAGAAACTCTTT	CATWDGPSNYYKKLF	TRGV2	.	TRGJ1	19	-1	-1	21
14	7.607827367528706E-5	TGTGCCACCTGGGACAGGCGTACGATGAGGTATAAGAAACTCTTT	CATWDRRTMRYKKLF	TRGV3	.	TRGJ1	18	-1	-1	30
14	7.607827367528706E-5	TGTGCCACCTGGGACAGGCGGCTGAATTATTATAAGAAACTCTTT	CATWDRRLNYYKKLF	TRGV7	.	TRGJ1	18	-1	-1	23
14	7.607827367528706E-5	TGTGCCACCTGGGACAGAGATAGTAGTGATTGGATCAAGACGTTT	CATWDRDSSDWIKTF	TRGV3	.	TRGJP2	16	-1	-1	19
14	7.607827367528706E-5	TGTGCTGCGTGGGGGGGGGGTAGTGATTGGATCAAGACGTTT	CAAWGGGSDWIKTF	TRGV10	.	TRGJP2	12	-1	-1	19
14	7.607827367528706E-5	TGTGCCACCTGGCTCCCCGAAGGGCATTATAAGAAACTCTTT	CATWLPEGHYKKLF	TRGV2	.	TRGJ1	11	-1	-1	25
14	7.607827367528706E-5	TGTGCCACCTGGGATGGGCGCGATTATTATAAGAAACTCTTT	CATWDGRDYYKKLF	TRGV4	.	TRGJ1	18	-1	-1	22
14	7.607827367528706E-5	TGTGCCACCTGGGATAGCCCCCCCCATTATAAGAAACTCTTT	CATWDSPPHYKKLF	TRGV8	.	TRGJ1	19	-1	-1	25
14	7.607827367528706E-5	TGTGCCACCTGGGATAGACCGGGGGATTGGATCAAGACGTTT	CATWDRPGDWIKTF	TRGV8	.	TRGJP2	19	-1	-1	24
14	7.607827367528706E-5	TGTGCCACCTGGGACTCCAATGGGTATTATAAGAAACTCTTT	CATWDSNGYYKKLF	TRGV2	.	TRGJ1	14	-1	-1	24
14	7.607827367528706E-5	TGTGCCACCTGGGACGGGCTTGAGGGATATAAGAAACTCTTT	CATWDGLEGYKKLF	TRGV2	.	TRGJ1	18	-1	-1	27
14	7.607827367528706E-5	TGTGCCACCTGGGACGGGCTAGGCTATTATAAGAAACTCTTT	CATWDGLGYYKKLF	TRGV2	.	TRGJ1	18	-1	-1	24
14	7.607827367528706E-5	TGTGCCACCTGGGACGGGCCGTTTTATTATAAGAAACTCTTT	CATWDGPFYYKKLF	TRGV2	.	TRGJ2	19	-1	-1	23
14	7.607827367528706E-5	TGTGCCACCTGGGACGGGCCAATCAATTATAAGAAACTCTTT	CATWDGPINYKKLF	TRGV2	.	TRGJ1	19	-1	-1	25
14	7.607827367528706E-5	TGTGCCACCTGGGACGGGCGTGGGTATTATAAGAAACTCTTT	CATWDGRGYYKKLF	TRGV2	.	TRGJ1	18	-1	-1	24
14	7.607827367528706E-5	TGTGCCACCTGGGACGGGCGTATTGAATCTAAGAAACTCTTT	CATWDGRIESKKLF	TRGV2	.	TRGJ1	18	-1	-1	29
14	7.607827367528706E-5	TGTGCCACCTGGGACGGGCGTAGTTATTATAAGAAACTCTTT	CATWDGRSYYKKLF	TRGV2	.	TRGJ2	18	-1	-1	23
14	7.607827367528706E-5	TGTGCCACCTGGGACGGGCAGAATTATTATAAGAAACTCTTT	CATWDGQNYYKKLF	TRGV2	.	TRGJ1	18	-1	-1	20
14	7.607827367528706E-5	TGTGCCACCTGGGACGGGGGCAATTATTATAAGAAACTCTTT	CATWDGGNYYKKLF	TRGV2	.	TRGJ1	17	-1	-1	21
14	7.607827367528706E-5	TGTGCCACCTGGGACGGGGGAGTTTATTATAAGAAACTCTTT	CATWDGGVYYKKLF	TRGV2	.	TRGJ1	17	-1	-1	23
14	7.607827367528706E-5	TGTGCCACCTGGGACGGACCCAAGGAGGATAAGAAACTCTTT	CATWDGPKEDKKLF	TRGV3	.	TRGJ1	14	-1	-1	28
14	7.607827367528706E-5	TGTGCCACCTGGGACAGCCGGGGTTATTATAAGAAACTCTTT	CATWDSRGYYKKLF	TRGV2	.	TRGJ1	14	-1	-1	23
14	7.607827367528706E-5	TGTGCCACCTGGGACAGGCTCCGTCGTGTTAAGAAACTCTTT	CATWDRLRRVKKLF	TRGV3	.	TRGJ1	18	-1	-1	29
14	7.607827367528706E-5	TGTGCCACCTGGGACAGGCCGGGGTATTATAAGAAACTCTTT	CATWDRPGYYKKLF	TRGV7	.	TRGJ1	19	-1	-1	24
14	7.607827367528706E-5	TGTGCCACCTGGGACAGGCGGCAGCTTGTGGAGAAACTCTTT	CATWDRRQLVEKLF	TRGV5	.	TRGJ1	18	-1	-1	31
14	7.607827367528706E-5	TGTGCCACCTGGGACAGGCATAGGGATTATAAGAAACTCTTT	CATWDRHRDYKKLF	TRGV5	.	TRGJ1	18	-1	-1	25
14	7.607827367528706E-5	TGTGCCACCTGGGACAGATCGAATTATTATAAGAAACTCTTT	CATWDRSNYYKKLF	TRGV2	.	TRGJ1	14	-1	-1	18
14	7.607827367528706E-5	TGTGCCACGGGGTATTTGGGTAGTGATTGGATCAAGACGTTT	CATGYLGSDWIKTF	TRGV8	.	TRGJP2	7	-1	-1	19
14	7.607827367528706E-5	TGTGCTGCGTGGGATTATAGAGATTATAAGAAACTCTTT	CAAWDYRDYKKLF	TRGV10	.	TRGJ1	16	-1	-1	22
14	7.607827367528706E-5	TGTGCCATCAGGCGAAGGGGCTATTATAAGAAACTCTTT	CAIRRRGYYKKLF	TRGV8	.	TRGJ1	6	-1	-1	21
14	7.607827367528706E-5	TGTGCCACCTGGGCCACTGGCGGTAGGGAGAAACTCTTT	CATWATGGREKLF	TRGV5	.	TRGJ1	15	-1	-1	28
14	7.607827367528706E-5	TGTGCCACCTGGGATCCGCTTTTTTTTGAGAAACTCTTT	CATWDPLFFEKLF	TRGV4	.	TRGJ1	14	-1	-1	28
14	7.607827367528706E-5	TGTGCCACCTGGGATCGGGCGGACTATAAGAAACTCTTT	CATWDRADYKKLF	TRGV2	.	TRGJ1	19	-1	-1	24
14	7.607827367528706E-5	TGTGCCACCTGGGATGGCAATTATTATAAGAAACTCTTT	CATWDGNYYKKLF	TRGV2	.	TRGJ1	16	-1	-1	18
14	7.607827367528706E-5	TGTGCCACCTGGGATGGGCGTTATTATAAGAAACTCTTT	CATWDGRYYKKLF	TRGV8	.	TRGJ1	18	-1	-1	20
14	7.607827367528706E-5	TGTGCCACCTGGGATACGGTGGGATATAAGAAACTCTTT	CATWDTVGYKKLF	TRGV8	.	TRGJ1	15	-1	-1	24
14	7.607827367528706E-5	TGTGCCACCTGGGATAGTGCTTATTATAAGAAACTCTTT	CATWDSAYYKKLF	TRGV8	.	TRGJ1	23	-1	-1	20
14	7.607827367528706E-5	TGTGCCACCTGGGATAGCTCGGCTTATAAGAAACTCTTT	CATWDSSAYKKLF	TRGV8	.	TRGJ1	16	-1	-1	23
14	7.607827367528706E-5	TGTGCCACCTGGGATAAGGGTTATTATAAGAAACTCTTT	CATWDKGYYKKLF	TRGV8	.	TRGJ1	15	-1	-1	20
14	7.607827367528706E-5	TGTGCCACCTGGGACCAGGGCCGTTATAAGAAACTCTTT	CATWDQGRYKKLF	TRGV2	.	TRGJ1	21	-1	-1	23
14	7.607827367528706E-5	TGTGCCACCTGGGACGGTCCTTATTATAAGAAACTCTTT	CATWDGPYYKKLF	TRGV2	.	TRGJ1	19	-1	-1	20
14	7.607827367528706E-5	TGTGCCACCTGGGACGGTCCGACCCTTAAGAAACTCTTT	CATWDGPTLKKLF	TRGV2	.	TRGJ1	19	-1	-1	26
14	7.607827367528706E-5	TGTGCCACCTGGGACGGGCCTCCTTATAAGAAACTCTTT	CATWDGPPYKKLF	TRGV2	.	TRGJ1	19	-1	-1	23
14	7.607827367528706E-5	TGTGCCACCTGGGACGGGCGATATTATAAGAAACTCTTT	CATWDGRYYKKLF	TRGV2	.	TRGJ1	18	-1	-1	21
14	7.607827367528706E-5	TGTGCCACCTGGGACGACACCCATCGGAAGAAACTCTTT	CATWDDTHRKKLF	TRGV2	.	TRGJ1	15	-1	-1	27
14	7.607827367528706E-5	TGTGCCACCTGGGACGAAAATTATTATAAGAAACTCTTT	CATWDENYYKKLF	TRGV3	.	TRGJ1	14	-1	-1	18
14	7.607827367528706E-5	TGTGCCACCTGGGACAGGCCTTATTATAAGAAACTCTTT	CATWDRPYYKKLF	TRGV5	.	TRGJ1	20	-1	-1	20
14	7.607827367528706E-5	TGTGCCACCTGGGACAAGAGATATTATAAGAAACTCTTT	CATWDKRYYKKLF	TRGV3	.	TRGJ1	15	-1	-1	21
14	7.607827367528706E-5	TGTGCCACCTGGGAGTCGAATTATTATAAGAAACTCTTT	CATWESNYYKKLF	TRGV3	.	TRGJ1	13	-1	-1	15
14	7.607827367528706E-5	TGTGCCACCTGGGAGCCGAATTATTATAAGAAACTCTTT	CATWEPNYYKKLF	TRGV3	.	TRGJ1	13	-1	-1	16
14	7.607827367528706E-5	TGTGCCACCTGGGAAGAAGGGGGTTATAAGAAACTCTTT	CATWEEGGYKKLF	TRGV2	.	TRGJ1	13	-1	-1	23
14	7.607827367528706E-5	TGTGCCACCCGGCCCAAGAATTATTATAAGAAACTCTTT	CATRPKNYYKKLF	TRGV2	.	TRGJ1	11	-1	-1	17
14	7.607827367528706E-5	TGTGCTGCGTGGGATTATCGCTGGTTCAAGATATTT	CAAWDYRWFKIF	TRGV10	.	TRGJP1	16	-1	-1	21
14	7.607827367528706E-5	TGTGCCACCTGGCACCGTTATTATAAGAAACTCTTT	CATWHRYYKKLF	TRGV3	.	TRGJ1	14	-1	-1	17
14	7.607827367528706E-5	TGTGCCACCTGGGCAACTTATTATAAGAAACTCTTT	CATWATYYKKLF	TRGV8	.	TRGJ1	12	-1	-1	17
14	7.607827367528706E-5	TGTGCCACCTGGGATGTCGACTATAAGAAACTCTTT	CATWDVDYKKLF	TRGV4	.	TRGJ1	15	-1	-1	21
14	7.607827367528706E-5	TGTGCCACCTGGGATGGGCGGGATAAGAAACTCTTT	CATWDGRDKKLF	TRGV4	.	TRGJ1	18	-1	-1	22
14	7.607827367528706E-5	TGTGCCACCTGGGACGGGCTGGATAAGAAACTCTTT	CATWDGLDKKLF	TRGV2	.	TRGJ1	18	-1	-1	22
14	7.607827367528706E-5	TGTGCCACCTGGGACGGGCGGGAAAAGAAACTCTTT	CATWDGREKKLF	TRGV2	.	TRGJ1	18	-1	-1	24
14	7.607827367528706E-5	TGTGCCACCTGGGACATGAATTATAAGAAACTCTTT	CATWDMNYKKLF	TRGV5	.	TRGJ1	15	-1	-1	19
14	7.607827367528706E-5	TGTGCCACCTGGGACACTTATTATAAGAAACTCTTT	CATWDTYYKKLF	TRGV2	.	TRGJ1	14	-1	-1	17
14	7.607827367528706E-5	TGTGCCACCTGGGACAGGCTCGATAAGAAACTCTTT	CATWDRLDKKLF	TRGV7	.	TRGJ1	18	-1	-1	22
14	7.607827367528706E-5	TGTGCCACCTGGGACAGGAACCTGCGGAAACTCTTT	CATWDRNLRKLF	TRGV7	.	TRGJ1	17	-1	-1	26
14	7.607827367528706E-5	TGTGCCACCTGGGAACTTAGTTGGATCAAGACGTTT	CATWELSWIKTF	TRGV4	.	TRGJP2	13	-1	-1	20
14	7.607827367528706E-5	TGTGCCACCTGGGAAATTCTTTATAAGAAACTCTTT	CATWEILYKKLF	TRGV3	.	TRGJ1	13	-1	-1	20
14	7.607827367528706E-5	TGTGCTGCGTGGGATTATATGATCAAGATATTT	CAAWDYMIKIF	TRGV10	.	TRGJP1	16	-1	-1	22
14	7.607827367528706E-5	TGTGCTGCGTGGGACACCCGTAAGAAACTCTTT	CAAWDTRKKLF	TRGV10	.	TRGJ1	13	-1	-1	20
14	7.607827367528706E-5	TGTGCCACCTCCGATTATTATAAGAAACTCTTT	CATSDYYKKLF	TRGV2	.	TRGJ1	9	-1	-1	13
14	7.607827367528706E-5	TGTGCCACCTGGGCTCTTCATAAGAAACTCTTT	CATWALHKKLF	TRGV8	.	TRGJ2	12	-1	-1	19
14	7.607827367528706E-5	TGTGCCACCTGGGATAGGCTCAAGAAACTCTTT	CATWDRLKKLF	TRGV8	.	TRGJ1	18	-1	-1	21
14	7.607827367528706E-5	TGTGCCACCTGGGATAGGCCGCAGAAACTCTTT	CATWDRPQKLF	TRGV8	.	TRGJ1	19	-1	-1	22
14	7.607827367528706E-5	TGTGCCACCTGGGACGGTCTCGTGAAACTCTTT	CATWDGLVKLF	TRGV2	.	TRGJ1	22	-1	-1	23
14	7.607827367528706E-5	TGTGCCACCTGGGACGGGCCGAAGAAACTCTTT	CATWDGPKKLF	TRGV2	.	TRGJ1	19	-1	-1	21
14	7.607827367528706E-5	TGTGCCACCTGGGACGGGCATTGGAAACTCTTT	CATWDGHWKLF	TRGV2	.	TRGJ1	18	-1	-1	23
14	7.607827367528706E-5	TGTGCCACCTGGGACGGGGGGAAGAAACTCTTT	CATWDGGKKLF	TRGV2	.	TRGJ1	17	-1	-1	21
14	7.607827367528706E-5	TGTGCCACCTGGGAGCAGTCGGGGAAACTCTTT	CATWEQSGKLF	TRGV8	.	TRGJ1	13	-1	-1	23
14	7.607827367528706E-5	TGTGCCAGGGCCGTTTTGGGTAAGAAACTCTTT	CARAVLGKKLF	TRGV8	.	TRGJ1	6	-1	-1	20
14	7.607827367528706E-5	TGTGCCTTCCCGTCCCTGCGGAAACTCTTT	CAFPSLRKLF	TRGV2	.	TRGJ1	5	-1	-1	20
14	7.607827367528706E-5	TGTGCCACTTGTTATTATAAGAAACTCTTT	CATCYYKKLF	TRGV5	.	TRGJ2	10	-1	-1	11
14	7.607827367528706E-5	TGTGCCACCTGGGGGGATAAGAAACTCTTT	CATWGDKKLF	TRGV4	.	TRGJ1	12	-1	-1	16
14	7.607827367528706E-5	TGTGCCACCTGGGACTGGGAGAAACTCTTT	CATWDWEKLF	TRGV2	.	TRGJ1	18	-1	-1	19
14	7.607827367528706E-5	TGTGCCACCTGGGACAGGGAGAAACTCTTT	CATWDREKLF	TRGV7	.	TRGJ1	17	-1	-1	19
14	7.607827367528706E-5	TGTGCTGCGTCCGGGTTCAAGATATTT	CAASGFKIF	TRGV10	.	TRGJP1	9	-1	-1	13
14	7.607827367528706E-5	TGTGCCACCTGGACGGGTTTCCTCTTT	CATWTGFLF	TRGV8	.	TRGJ1	11	-1	-1	21
14	7.607827367528706E-5	CGGCGGTGGGAGAAACTCTTT	RRWEKLF	TRGV4	.	TRGJ1	-1	-1	-1	10
14	7.607827367528706E-5	TGTGCGGCGCTCTTT	CAALF	TRGV4	.	TRGJ1	4	-1	-1	9
13	7.064411126990941E-5	TGTGCCACCTGGGACGGGCGGAGGATGGAGAAGGGAAGTGGTAGTGATTGGATCAAGACGTTT	CATWDGRRMEKGSGSDWIKTF	TRGV2	.	TRGJP2	18	-1	-1	40
13	7.064411126990941E-5	TGTGCCACCTGGGATGGGTCTACGACCTATAGTAGTGATTGGATCAAGACGTTT	CATWDGSTTYSSDWIKTF	TRGV4	.	TRGJP2	17	-1	-1	27
13	7.064411126990941E-5	TGTGCCACCTGGGACGGGCCCTACAAGGGGAGTAGTGATTGGATCAAGACGTTT	CATWDGPYKGSSDWIKTF	TRGV2	.	TRGJP2	20	-1	-1	30
13	7.064411126990941E-5	TGTGCCACCTGGGACGGGCCGGGGAGATATAGTAGTGATTGGATCAAGACGTTT	CATWDGPGRYSSDWIKTF	TRGV7	.	TRGJP2	19	-1	-1	26
13	7.064411126990941E-5	TGTGCCACCTGGGACAGGCCGCCCTTTATCAGTAGTGATTGGATCAAGACGTTT	CATWDRPPFISSDWIKTF	TRGV3	.	TRGJP2	19	-1	-1	23
13	7.064411126990941E-5	TGTGCTGCGTGGGATTCAAAAATGGAATGGGATTATTATAAGAAACTCTTT	CAAWDSKMEWDYYKKLF	TRGV10	.	TRGJ1	15	-1	-1	31
13	7.064411126990941E-5	TGTGCTGCGTGGGATCACGCATTTCGTACCACTGGTTGGTTCAAGATATTT	CAAWDHAFRTTGWFKIF	TRGV10	.	TRGJP1	18	-1	-1	26
13	7.064411126990941E-5	TGTGCCACCTGGGACGCCCAAAGGCGCTCGCCTTATTATAAGAAACTCTTT	CATWDAQRRSPYYKKLF	TRGV2	.	TRGJ1	15	-1	-1	32
13	7.064411126990941E-5	TGTGCCACCTGGGACGGGCTGAGGGGAATGCATTATTATAAGAAACTCTTT	CATWDGLRGMHYYKKLF	TRGV2	.	TRGJ1	18	-1	-1	31
13	7.064411126990941E-5	TGTGCCACCTGGGACGGGCGATTTGGGGGTAGTGATTGGATCAAGACGTTT	CATWDGRFGGSDWIKTF	TRGV2	.	TRGJP2	18	-1	-1	28
13	7.064411126990941E-5	TGTGCTGCGTGGGATTCCCCCTATACCACTGGTTGGTTCAAGATATTT	CAAWDSPYTTGWFKIF	TRGV10	.	TRGJP1	15	-1	-1	21
13	7.064411126990941E-5	TGTGCTGCGTGGGATTATAAACCCCCGATTTCTTATAAGAAACTCTTT	CAAWDYKPPISYKKLF	TRGV10	.	TRGJ1	16	-1	-1	25
13	7.064411126990941E-5	TGTGCCTTGTGGGAGGTGGAGGAGTTGGGCGAAAAAATCAAGGTATTT	CALWEVEELGEKIKVF	TRGV9	.	TRGJP	17	-1	-1	21
13	7.064411126990941E-5	TGTGCCACCTGGGACTATCTCCATAGTAGTGATTGGATCAAGACGTTT	CATWDYLHSSDWIKTF	TRGV2	.	TRGJP2	14	-1	-1	22
13	7.064411126990941E-5	TGTGCCACCTGGGACGGGCTTATGGGTAGTGATTGGATCAAGACGTTT	CATWDGLMGSDWIKTF	TRGV2	.	TRGJP2	18	-1	-1	25
13	7.064411126990941E-5	TGTGCCACCTGGGACGGGCTCTGCTGTAGTGATTGGATCAAGACGTTT	CATWDGLCCSDWIKTF	TRGV2	.	TRGJP2	18	-1	-1	25
13	7.064411126990941E-5	TGTGCCACCTGGGACGGGCCTTGGGGTGGTTATTATAAGAAACTCTTT	CATWDGPWGGYYKKLF	TRGV2	.	TRGJ1	19	-1	-1	29
13	7.064411126990941E-5	TGTGCCACCTGGGACGGGCCAGGGTTGGTTTATTATAAGAAACTCTTT	CATWDGPGLVYYKKLF	TRGV2	.	TRGJ1	19	-1	-1	29
13	7.064411126990941E-5	TGTGCCACCTGGGACGGAAGGTATAGTAGTGATTGGATCAAGACGTTT	CATWDGRYSSDWIKTF	TRGV2	.	TRGJP2	16	-1	-1	21
13	7.064411126990941E-5	TGTGCCACCTGGGACAGGCCAATTTCGGCCTATTATAAGAAACTCTTT	CATWDRPISAYYKKLF	TRGV5	.	TRGJ1	19	-1	-1	30
13	7.064411126990941E-5	TGTGCTGCGTGGGATTCTGGCCGGTCGGGTTGGTTCAAGATATTT	CAAWDSGRSGWFKIF	TRGV10	.	TRGJP1	15	-1	-1	27
13	7.064411126990941E-5	TGTGCCACCTGGGGCAGGGGGAGGGATGGGCATAAGAAACTCTTT	CATWGRGRDGHKKLF	TRGV5P	.	TRGJ1	17	-1	-1	31
13	7.064411126990941E-5	TGTGCCACCTGGGATATACACCGATCGGGGGATAAGAAACTCTTT	CATWDIHRSGDKKLF	TRGV8	.	TRGJ1	15	-1	-1	31
13	7.064411126990941E-5	TGTGCCACCTGGGATAGGCGGAGGGTTTATTATAAGAAACTCTTT	CATWDRRRVYYKKLF	TRGV8	.	TRGJ1	18	-1	-1	26
13	7.064411126990941E-5	TGTGCCACCTGGGACCCATCTCCCAGTGATTGGATCAAGACGTTT	CATWDPSPSDWIKTF	TRGV3	.	TRGJP2	14	-1	-1	24
13	7.064411126990941E-5	TGTGCCACCTGGGACGGCTCCCCGAATTATTATAAGAAACTCTTT	CATWDGSPNYYKKLF	TRGV3	.	TRGJ1	17	-1	-1	22
13	7.064411126990941E-5	TGTGCCACCTGGGACGGGCTCGGGTGGATTACTAAGAAACTCTTT	CATWDGLGWITKKLF	TRGV2	.	TRGJ1	21	-1	-1	27
13	7.064411126990941E-5	TGTGCCACCTGGGACGGGCCTCGGCGCGATTATAAGAAACTCTTT	CATWDGPRRDYKKLF	TRGV2	.	TRGJ1	19	-1	-1	28
13	7.064411126990941E-5	TGTGCCACCTGGGACAGGTATCGGAATTATTATAAGAAACTCTTT	CATWDRYRNYYKKLF	TRGV3	.	TRGJ1	17	-1	-1	23
13	7.064411126990941E-5	TGTGCTGCGTGGGGCGATTCGAATTATTATAAGAAACTCTTT	CAAWGDSNYYKKLF	TRGV10	.	TRGJ1	12	-1	-1	16
13	7.064411126990941E-5	TGTGCTGCGTGGGATATCCCCCTTTATTATAAGAAACTCTTT	CAAWDIPLYYKKLF	TRGV10	.	TRGJ1	14	-1	-1	23
13	7.064411126990941E-5	TGTGCCACCTGGGTGCCTTACAGTGATTGGATCAAGACGTTT	CATWVPYSDWIKTF	TRGV8	.	TRGJP2	12	-1	-1	21
13	7.064411126990941E-5	TGTGCCACCTGGGATGTTTCCAATTTTAGGAAGAAACTCTTT	CATWDVSNFRKKLF	TRGV4	.	TRGJ1	15	-1	-1	17
13	7.064411126990941E-5	TGTGCCACCTGGGATGGGCAGGGTGGTTATAAGAAACTCTTT	CATWDGQGGYKKLF	TRGV4	.	TRGJ1	18	-1	-1	26
13	7.064411126990941E-5	TGTGCCACCTGGGATGGGCAGGGGAGGTATAAGAAACTCTTT	CATWDGQGRYKKLF	TRGV4	.	TRGJ1	18	-1	-1	27
13	7.064411126990941E-5	TGTGCCACCTGGGATAGGGTTAGTGATTGGATCAAGACGTTT	CATWDRVSDWIKTF	TRGV8	.	TRGJP2	17	-1	-1	20
13	7.064411126990941E-5	TGTGCCACCTGGGATAGGAGTAGTGATTGGATCAAGACGTTT	CATWDRSSDWIKTF	TRGV8	.	TRGJP2	17	-1	-1	18
13	7.064411126990941E-5	TGTGCCACCTGGGATAAGGGTAGTGATTGGATCAAGACGTTT	CATWDKGSDWIKTF	TRGV8	.	TRGJP2	15	-1	-1	19
13	7.064411126990941E-5	TGTGCCACCTGGGACGGGCCGGGGTATTATAAGAAACTCTTT	CATWDGPGYYKKLF	TRGV2	.	TRGJ2	19	-1	-1	24
13	7.064411126990941E-5	TGTGCCACCTGGGACGGGCCATACGATTGGATCAAGACGTTT	CATWDGPYDWIKTF	TRGV2	.	TRGJP2	19	-1	-1	24
13	7.064411126990941E-5	TGTGCCACCTGGGACGGGCGGGGTGATTGGATCAAGACGTTT	CATWDGRGDWIKTF	TRGV2	.	TRGJP2	18	-1	-1	22
13	7.064411126990941E-5	TGTGCCACCTGGGACGGGACCAATTATTATAAGAAACTCTTT	CATWDGTNYYKKLF	TRGV2	.	TRGJ1	20	-1	-1	21
13	7.064411126990941E-5	TGTGCCACCTGGGACGGACACGAGGTTAACGGGAAACTCTTT	CATWDGHEVNGKLF	TRGV2	.	TRGJ1	16	-1	-1	32
13	7.064411126990941E-5	TGTGCCACCTGGGACAGGCCCCTGCGTGATAAGAAACTCTTT	CATWDRPLRDKKLF	TRGV3	.	TRGJ1	19	-1	-1	28
13	7.064411126990941E-5	TGTGCCACCTGGGACAGGCCAAGTGATTGGATCAAGACGTTT	CATWDRPSDWIKTF	TRGV5	.	TRGJP2	19	-1	-1	21
13	7.064411126990941E-5	TGTGCCACCTGGGACAGGCGGGATTATTATAAGAAACTCTTT	CATWDRRDYYKKLF	TRGV7	.	TRGJ1	18	-1	-1	22
13	7.064411126990941E-5	TGTGCCACCTGGGACAGGGGTCGGGGATATAAGAAACTCTTT	CATWDRGRGYKKLF	TRGV3	.	TRGJ1	17	-1	-1	27
13	7.064411126990941E-5	TGTGCCACCTGGGAATCGAGTGGGTATTATAAGAAACTCTTT	CATWESSGYYKKLF	TRGV4	.	TRGJ1	13	-1	-1	24
13	7.064411126990941E-5	TGTGCCACCGCTGGGATTCTTTCGGGGTATAAGAAACTCTTT	CATAGILSGYKKLF	TRGV8	.	TRGJ1	16	-1	-1	27
13	7.064411126990941E-5	TGTGCTGCGTGGGGCACCAATTATTATAAGAAACTCTTT	CAAWGTNYYKKLF	TRGV10	.	TRGJ1	12	-1	-1	18
13	7.064411126990941E-5	TGTGCTGCGTGGGAGACAAATTATTATAAGAAACTCTTT	CAAWETNYYKKLF	TRGV10	.	TRGJ1	13	-1	-1	18
13	7.064411126990941E-5	TGTGCTGCGTGGAATACCACTGGTTGGTTCAAGATATTT	CAAWNTTGWFKIF	TRGV10	.	TRGJP1	14	-1	-1	8
13	7.064411126990941E-5	TGTGCCACCTCGACGGGGGGGTATTATAAGAAACTCTTT	CATSTGGYYKKLF	TRGV2	.	TRGJ1	16	-1	-1	21
13	7.064411126990941E-5	TGTGCCACCTGGGTCGGCGGTTATTATAAGAAACTCTTT	CATWVGGYYKKLF	TRGV4	.	TRGJ1	12	-1	-1	20
13	7.064411126990941E-5	TGTGCCACCTGGGCCCAAACGGATTATAAGAAACTCTTT	CATWAQTDYKKLF	TRGV2	.	TRGJ1	12	-1	-1	22
13	7.064411126990941E-5	TGTGCCACCTGGGATAGCCCTTATTATAAGAAACTCTTT	CATWDSPYYKKLF	TRGV8	.	TRGJ1	20	-1	-1	20
13	7.064411126990941E-5	TGTGCCACCTGGGATAGGGACTATTATAAGAAACTCTTT	CATWDRDYYKKLF	TRGV8	.	TRGJ1	17	-1	-1	21
13	7.064411126990941E-5	TGTGCCACCTGGGATAGGAGGTATTATAAGAAACTCTTT	CATWDRRYYKKLF	TRGV8	.	TRGJ1	17	-1	-1	21
13	7.064411126990941E-5	TGTGCCACCTGGGACCGGCGACCTTATAAGAAACTCTTT	CATWDRRPYKKLF	TRGV2	.	TRGJ1	18	-1	-1	23
13	7.064411126990941E-5	TGTGCCACCTGGGACGTACGCGGTTATAAGAAACTCTTT	CATWDVRGYKKLF	TRGV2	.	TRGJ1	15	-1	-1	23
13	7.064411126990941E-5	TGTGCCACCTGGGACGGGCTAATGGATAAGAAACTCTTT	CATWDGLMDKKLF	TRGV2	.	TRGJ1	18	-1	-1	25
13	7.064411126990941E-5	TGTGCCACCTGGGACGGGCCTGGTTGGATCAAGACGTTT	CATWDGPGWIKTF	TRGV2	.	TRGJP2	19	-1	-1	20
13	7.064411126990941E-5	TGTGCCACCTGGGACGGGCCGGAATATAAGAAACTCTTT	CATWDGPEYKKLF	TRGV2	.	TRGJ1	19	-1	-1	24
13	7.064411126990941E-5	TGTGCCACCTGGGACGGGCCGAATTATAAGAAACTCTTT	CATWDGPNYKKLF	TRGV2	.	TRGJ1	19	-1	-1	22
13	7.064411126990941E-5	TGTGCCACCTGGGACGGGCAAAATTATAAGAAACTCTTT	CATWDGQNYKKLF	TRGV2	.	TRGJ1	18	-1	-1	22
13	7.064411126990941E-5	TGTGCCACCTGGGACAGGCGCTATTATAAGAAACTCTTT	CATWDRRYYKKLF	TRGV5	.	TRGJ1	18	-1	-1	21
13	7.064411126990941E-5	TGTGCCACCTGGGACAGGCGGGCTTATAAGAAACTCTTT	CATWDRRAYKKLF	TRGV5	.	TRGJ1	18	-1	-1	23
13	7.064411126990941E-5	TGTGCCACCTGGGACAGGCAAGATTATAAGAAACTCTTT	CATWDRQDYKKLF	TRGV5	.	TRGJ1	18	-1	-1	22
13	7.064411126990941E-5	TGTGCCACCGGAGTTAGGAATTATTATAAGAAACTCTTT	CATGVRNYYKKLF	TRGV4	.	TRGJ1	8	-1	-1	17
13	7.064411126990941E-5	TGTGCCACCTCCAACCCCCACCTTAAGAAACTCTTT	CATSNPHLKKLF	TRGV5	.	TRGJ1	9	-1	-1	23
13	7.064411126990941E-5	TGTGCCACCTGTTCGTGGGCTTGGATCAAGACGTTT	CATCSWAWIKTF	TRGV2	.	TRGJP2	10	-1	-1	20
13	7.064411126990941E-5	TGTGCCACCTGGCGTCTTTATTATAAGAAACTCTTT	CATWRLYYKKLF	TRGV2	.	TRGJ1	11	-1	-1	17
13	7.064411126990941E-5	TGTGCCACCTGGGCCTCTTATTATAAGAAACTCTTT	CATWASYYKKLF	TRGV4	.	TRGJ1	12	-1	-1	17
13	7.064411126990941E-5	TGTGCCACCTGGGGGGCTTATTATAAGAAACTCTTT	CATWGAYYKKLF	TRGV4	.	TRGJ1	12	-1	-1	17
13	7.064411126990941E-5	TGTGCCACCTGGGATTTTCTTTATAAGAAACTCTTT	CATWDFLYKKLF	TRGV8	.	TRGJ1	14	-1	-1	20
13	7.064411126990941E-5	TGTGCCACCTGGGATCGTCCGAATAAGAAACTCTTT	CATWDRPNKKLF	TRGV8	.	TRGJ1	14	-1	-1	22
13	7.064411126990941E-5	TGTGCCACCTGGGATGGGCTTCATAAGAAACTCTTT	CATWDGLHKKLF	TRGV4	.	TRGJ1	18	-1	-1	22
13	7.064411126990941E-5	TGTGCCACCTGGGACGGGCATAAGAGGAAACTCTTT	CATWDGHKRKLF	TRGV2	.	TRGJ1	18	-1	-1	26
13	7.064411126990941E-5	TGTGCCACCTGGGACGATCTGGAACGGAAACTCTTT	CATWDDLERKLF	TRGV2	.	TRGJ1	15	-1	-1	26
13	7.064411126990941E-5	TGTGCCACCTGGAGGAGTGATTGGATCAAGACGTTT	CATWRSDWIKTF	TRGV2	.	TRGJP2	11	-1	-1	12
13	7.064411126990941E-5	TGTGCCACCCCGAGGGGTGATTGGATCAAGACGTTT	CATPRGDWIKTF	TRGV8	.	TRGJP2	8	-1	-1	16
13	7.064411126990941E-5	TGTGCCACTCCGTTCAATTATAAGAAACTCTTT	CATPFNYKKLF	TRGV4	.	TRGJ1	7	-1	-1	16
13	7.064411126990941E-5	TGTGCCACCTGGTCCCGGTTCGGGAAACTCTTT	CATWSRFGKLF	TRGV7	.	TRGJ1	11	-1	-1	23
13	7.064411126990941E-5	TGTGCCACCTGGGATGGGTACGGGAAACTCTTT	CATWDGYGKLF	TRGV4	.	TRGJ1	17	-1	-1	23
13	7.064411126990941E-5	TGTGCCACCTGGGATGAAAATAAGAAACTCTTT	CATWDENKKLF	TRGV4	.	TRGJ1	15	-1	-1	19
13	7.064411126990941E-5	TGTGCCACCTGGGATAGGAGTAAGAAACTCTTT	CATWDRSKKLF	TRGV8	.	TRGJ1	17	-1	-1	20
13	7.064411126990941E-5	TGTGCCACCTGGGACGGAAATAAGAAACTCTTT	CATWDGNKKLF	TRGV2	.	TRGJ1	16	-1	-1	19
13	7.064411126990941E-5	TGTGCCACCTGGGACAGGGGTAAGAAACTCTTT	CATWDRGKKLF	TRGV7	.	TRGJ1	17	-1	-1	20
13	7.064411126990941E-5	TGTGCCACCTGGGAGAATTATAAGAAACTCTTT	CATWENYKKLF	TRGV3	.	TRGJ1	13	-1	-1	16
13	7.064411126990941E-5	TGTGCCACCCCGTCGGGCTATAAGAAACTCTTT	CATPSGYKKLF	TRGV2	.	TRGJ1	8	-1	-1	18
13	7.064411126990941E-5	TGTGCCACCCGCTCTTATTATAAGAAACTCTTT	CATRSYYKKLF	TRGV8	.	TRGJ1	8	-1	-1	14
13	7.064411126990941E-5	TGTGCCAACGGGAATTATTATAAGAAACTCTTT	CANGNYYKKLF	TRGV2	.	TRGJ2	12	-1	-1	11
13	7.064411126990941E-5	TGTGCCCCCCTTTATTATAAGAAACTCTTT	CAPLYYKKLF	TRGV5	.	TRGJ1	8	-1	-1	11
13	7.064411126990941E-5	TGTGCCACCTGGCTAATTAAGAAACTCTTT	CATWLIKKLF	TRGV8	.	TRGJ1	11	-1	-1	17
13	7.064411126990941E-5	TGTGCCACCTGGGGGTATAAGAAACTCTTT	CATWGYKKLF	TRGV8	.	TRGJ1	12	-1	-1	15
13	7.064411126990941E-5	TGTGCCACCTGGGATGGAAGCAAGACGTTT	CATWDGSKTF	TRGV8	.	TRGJP2	14	-1	-1	20
13	7.064411126990941E-5	TGTGCCACCTGGGATGGAAAGAAACTCTTT	CATWDGKKLF	TRGV4	.	TRGJ1	16	-1	-1	18
13	7.064411126990941E-5	TGTGCCACCTGGGACGCCCAAAAACTCTTT	CATWDAQKLF	TRGV2	.	TRGJ1	15	-1	-1	21
13	7.064411126990941E-5	TGTGCCACCGCTTCGTATAAGAAACTCTTT	CATASYKKLF	TRGV8	.	TRGJ1	8	-1	-1	15
13	7.064411126990941E-5	TGTGCCATCGATTATAAGAAACTCTTT	CAIDYKKLF	TRGV8	.	TRGJ1	6	-1	-1	10
13	7.064411126990941E-5	TGTGCCACTTTGTCCAAGAAACTCTTT	CATLSKKLF	TRGV8	.	TRGJ1	7	-1	-1	15
13	7.064411126990941E-5	TGTGCCACCTGGGTCGAGAAACTCTTT	CATWVEKLF	TRGV4	.	TRGJ1	12	-1	-1	16
13	7.064411126990941E-5	TGCTGGGCGTTCCTGGGGAAACTCTTT	CWAFLGKLF	TRGV2	.	TRGJ1	1	-1	-1	17
13	7.064411126990941E-5	TGTGCCCCCCTTAAGAAACTCTTT	CAPLKKLF	TRGV3	.	TRGJ1	8	-1	-1	11
13	7.064411126990941E-5	TGTGCGGGGAAACTCTTT	CAGKLF	TRGV7	.	TRGJ1	4	-1	-1	8
12	6.520994886453177E-5	TGTGCCACCTGGGACAGCTCCCGAGCTCAGAAGTCCTATTATAAGAAACTCTTT	CATWDSSRAQKSYYKKLF	TRGV7	.	TRGJ1	16	-1	-1	36
12	6.520994886453177E-5	TGTGCCACCTGGGACTCGCCCCTGCCAGAGAATTATTATAAGAAACTCTTT	CATWDSPLPENYYKKLF	TRGV2	.	TRGJ1	27	-1	-1	29
12	6.520994886453177E-5	TGTGCCTTGTGGGAGGTGCCAATTTTGAATTATTATAAGAAACTCTTT	CALWEVPILNYYKKLF	TRGV9	.	TRGJ1	18	-1	-1	23
12	6.520994886453177E-5	TGCGCCTTGTGGGAGGTGCTCCCCGATGAGGGCAATAAGAAACTCTTT	CALWEVLPDEGNKKLF	TRGV9	.	TRGJ1	21	-1	-1	34
12	6.520994886453177E-5	TGTGCCACCTGGGTCGTCGGTACAGGAGATAATAAGAAACTCTTT	CATWVVGTGDNKKLF	TRGV3	.	TRGJ1	12	-1	-1	28
12	6.520994886453177E-5	TGTGCCACCTGGGATTTCGTTCGGAATTATTATAAGAAACTCTTT	CATWDFVRNYYKKLF	TRGV4	.	TRGJ1	14	-1	-1	19
12	6.520994886453177E-5	TGTGCCACCTGGGATGGAAGTCAGAATTATTATAAGAAACTCTTT	CATWDGSQNYYKKLF	TRGV4	.	TRGJ1	16	-1	-1	23
12	6.520994886453177E-5	TGTGCCACCTGGGATAGGCGGGGTAGTGATTGGATCAAGACGTTT	CATWDRRGSDWIKTF	TRGV8	.	TRGJP2	18	-1	-1	22
12	6.520994886453177E-5	TGTGCCACCTGGGATAATCTAGGGGGGTATTATAAGAAACTCTTT	CATWDNLGGYYKKLF	TRGV8	.	TRGJ1	15	-1	-1	27
12	6.520994886453177E-5	TGTGCCACCTGGGACCTCGGGACCACTGGTTGGTTCAAGATATTT	CATWDLGTTGWFKIF	TRGV2	.	TRGJP1	14	-1	-1	21
12	6.520994886453177E-5	TGTGCCACCTGGGACGGGTTGAAAGGCTATTATAAGAAACTCTTT	CATWDGLKGYYKKLF	TRGV2	.	TRGJ1	17	-1	-1	27
12	6.520994886453177E-5	TGTGCCACCTGGGACGGGCCCGAAGCTTATTATAAGAAACTCTTT	CATWDGPEAYYKKLF	TRGV2	.	TRGJ1	21	-1	-1	26
12	6.520994886453177E-5	TGTGCCACCTGGGACAGTTATAGTAGTGATTGGATCAAGACGTTT	CATWDSYSSDWIKTF	TRGV3	.	TRGJP2	16	-1	-1	18
12	6.520994886453177E-5	TGTGCCACCTGGGACAGCCCCCCTCTCTATTATAAGAAACTCTTT	CATWDSPPLYYKKLF	TRGV3	.	TRGJ1	19	-1	-1	27
12	6.520994886453177E-5	TGTGCCACCTGGGACAGGCCTCTGATCCATTATAAGAAACTCTTT	CATWDRPLIHYKKLF	TRGV3	.	TRGJ1	20	-1	-1	28
12	6.520994886453177E-5	TGTGCCACCTGGGACAGGCCCTCAGAGGGTTATAAGAAACTCTTT	CATWDRPSEGYKKLF	TRGV7	.	TRGJ1	19	-1	-1	29
12	6.520994886453177E-5	TGTGCCACCTGGGACAGGCGAGCGGATTATTATAAGAAACTCTTT	CATWDRRADYYKKLF	TRGV3	.	TRGJ1	18	-1	-1	22
12	6.520994886453177E-5	TGTGCCACCTGGGACAGGGGGGATTTCTATTATAAGAAACTCTTT	CATWDRGDFYYKKLF	TRGV5	.	TRGJ1	17	-1	-1	27
12	6.520994886453177E-5	TGTGCCACCTGGGACAGGAATAGTAGTGATTGGATCAAGACGTTT	CATWDRNSSDWIKTF	TRGV2	.	TRGJP2	17	-1	-1	19
12	6.520994886453177E-5	TGTGCCACCTGGGAATCAAATTTCCCCTCTTATAAGAAACTCTTT	CATWESNFPSYKKLF	TRGV4	.	TRGJ2	13	-1	-1	29
12	6.520994886453177E-5	TGTGCTGCGTGGGGCTCTACCACTGGTTGGCTCAAGATATTT	CAAWGSTTGWLKIF	TRGV10	.	TRGJP1	12	-1	-1	17
12	6.520994886453177E-5	TGTGCTGCGTGGGGACATACCACTGGTTGGTTCAAGATATTT	CAAWGHTTGWFKIF	TRGV10	.	TRGJP1	12	-1	-1	16
12	6.520994886453177E-5	TGTGCTGCGTGGGATTACCCGAATTATTATAAGAAACTCTTT	CAAWDYPNYYKKLF	TRGV10	.	TRGJ1	17	-1	-1	19
12	6.520994886453177E-5	TGTGCTGCGTGGGATCCACCCAATTATTATAAGAAACTCTTT	CAAWDPPNYYKKLF	TRGV10	.	TRGJ1	14	-1	-1	21
12	6.520994886453177E-5	TGTGCCACCTGGGGTGGGAATTTTTATTATAAGAAACTCTTT	CATWGGNFYYKKLF	TRGV4	.	TRGJ1	17	-1	-1	23
12	6.520994886453177E-5	TGTGCCACCTGGGATGGTTGGTGGAGTTATAAGAAACTCTTT	CATWDGWWSYKKLF	TRGV4	.	TRGJ1	16	-1	-1	26
12	6.520994886453177E-5	TGTGCCACCTGGGATGGGTGGGGTTATTATAAGAAACTCTTT	CATWDGWGYYKKLF	TRGV4	.	TRGJ1	17	-1	-1	23
12	6.520994886453177E-5	TGTGCCACCTGGGATAGGCCTTTCCGTTATAAGAAACTCTTT	CATWDRPFRYKKLF	TRGV8	.	TRGJ1	24	-1	-1	26
12	6.520994886453177E-5	TGTGCCACCTGGGACGGTTATATGTGGTATAAGAAACTCTTT	CATWDGYMWYKKLF	TRGV3	.	TRGJ1	14	-1	-1	27
12	6.520994886453177E-5	TGTGCCACCTGGGACGGCCCCCTGGGTTATAAGAAACTCTTT	CATWDGPLGYKKLF	TRGV2	.	TRGJ1	20	-1	-1	26
12	6.520994886453177E-5	TGTGCCACCTGGGACGGGCTGAGTGATTGGATCAAGACGTTT	CATWDGLSDWIKTF	TRGV2	.	TRGJP2	18	-1	-1	21
12	6.520994886453177E-5	TGTGCCACCTGGGACGGGCCCGGTTATTATAAGAAACTCTTT	CATWDGPGYYKKLF	TRGV2	.	TRGJ1	21	-1	-1	23
12	6.520994886453177E-5	TGTGCCACCTGGGACGGGCCAGGGGGTTATAAGAAACTCTTT	CATWDGPGGYKKLF	TRGV2	.	TRGJ2	19	-1	-1	26
12	6.520994886453177E-5	TGTGCCACCTGGGACGGGCGGCGGGATTGGATCAAGACGTTT	CATWDGRRDWIKTF	TRGV2	.	TRGJP2	18	-1	-1	24
12	6.520994886453177E-5	TGTGCCACCTGGGACGGGCAAAGTTGTTATAAGAAACTCTTT	CATWDGQSCYKKLF	TRGV2	.	TRGJ1	18	-1	-1	23
12	6.520994886453177E-5	TGTGCCACCTGGGACAGGCAGGGGTATTATAAGAAACTCTTT	CATWDRQGYYKKLF	TRGV7	.	TRGJ1	18	-1	-1	24
12	6.520994886453177E-5	TGTGCCACCTGGGACAAATACAATTATTATAAGAAACTCTTT	CATWDKYNYYKKLF	TRGV3	.	TRGJ1	15	-1	-1	21
12	6.520994886453177E-5	TGTGCCACCTGGAATCTTTGGAATTATTATAAGAAACTCTTT	CATWNLWNYYKKLF	TRGV2	.	TRGJ1	11	-1	-1	17
12	6.520994886453177E-5	TGCCCGGACATTAAGACGAGTAGTGATTGGATCAAGACGTTT	CPDIKTSSDWIKTF	TRGV8	.	TRGJP2	1	-1	-1	18
12	6.520994886453177E-5	TGTGCCACCTGGGTATGTAGTGATTGGATCAAGACGTTT	CATWVCSDWIKTF	TRGV8	.	TRGJP2	12	-1	-1	13
12	6.520994886453177E-5	TGTGCCACCTGGGCTACGAATTATTATAAGAAACTCTTT	CATWATNYYKKLF	TRGV5	.	TRGJ1	12	-1	-1	16
12	6.520994886453177E-5	TGTGCCACCTGGGATTCGCATTATTATAAGAAACTCTTT	CATWDSHYYKKLF	TRGV4	.	TRGJ1	14	-1	-1	13
12	6.520994886453177E-5	TGTGCCACCTGGGATCAGAATTATTATAAGAAACTCTTT	CATWDQNYYKKLF	TRGV8	.	TRGJ1	14	-1	-1	17
12	6.520994886453177E-5	TGTGCCACCTGGGATGTCAATTATTATAAGAAACTCTTT	CATWDVNYYKKLF	TRGV8	.	TRGJ1	14	-1	-1	18
12	6.520994886453177E-5	TGTGCCACCTGGGATGGGCTAAGATATAAGAAACTCTTT	CATWDGLRYKKLF	TRGV4	.	TRGJ1	18	-1	-1	24
12	6.520994886453177E-5	TGTGCCACCTGGGATGGAACCCATTATAAGAAACTCTTT	CATWDGTHYKKLF	TRGV4	.	TRGJ1	23	-1	-1	22
12	6.520994886453177E-5	TGTGCCACCTGGGATATGGATTATTATAAGAAACTCTTT	CATWDMDYYKKLF	TRGV8	.	TRGJ1	15	-1	-1	19
12	6.520994886453177E-5	TGTGCCACCTGGGATAGGCCGGGGTATAAGAAACTCTTT	CATWDRPGYKKLF	TRGV8	.	TRGJ1	19	-1	-1	24
12	6.520994886453177E-5	TGTGCCACCTGGGATAAGGACGATTATAAGAAACTCTTT	CATWDKDDYKKLF	TRGV4	.	TRGJ1	14	-1	-1	22
12	6.520994886453177E-5	TGTGCCACCTGGGACGTTTGGTGGTATAAGAAACTCTTT	CATWDVWWYKKLF	TRGV2	.	TRGJ1	15	-1	-1	24
12	6.520994886453177E-5	TGTGCCACCTGGGACGTAGTTAATTGGATCAAGACGTTT	CATWDVVNWIKTF	TRGV2	.	TRGJP2	15	-1	-1	15
12	6.520994886453177E-5	TGTGCCACCTGGGACGCTTCCTATTATAAGAAACTCTTT	CATWDASYYKKLF	TRGV2	.	TRGJ1	15	-1	-1	21
12	6.520994886453177E-5	TGTGCCACCTGGGACGGTCAGAATTATAAGAAACTCTTT	CATWDGQNYKKLF	TRGV2	.	TRGJ1	16	-1	-1	22
12	6.520994886453177E-5	TGTGCCACCTGGGACGGCTTTTATTATAAGAAACTCTTT	CATWDGFYYKKLF	TRGV2	.	TRGJ1	16	-1	-1	20
12	6.520994886453177E-5	TGTGCCACCTGGGACGGGCTCTATTATAAGAAACTCTTT	CATWDGLYYKKLF	TRGV2	.	TRGJ1	18	-1	-1	21
12	6.520994886453177E-5	TGTGCCACCTGGGACGGGCCGTATTATAAGAAACTCTTT	CATWDGPYYKKLF	TRGV2	.	TRGJ1	19	-1	-1	21
12	6.520994886453177E-5	TGTGCCACCTGGGACGGGGTCCCCTGGGGGGAACTCTTT	CATWDGVPWGELF	TRGV2	.	TRGJ1	17	-1	-1	31
12	6.520994886453177E-5	TGTGCCACCTGGGACGGGAAATATTATAAGAAACTCTTT	CATWDGKYYKKLF	TRGV2	.	TRGJ2	17	-1	-1	17
12	6.520994886453177E-5	TGTGCCACCTGGGACAGGCCGGGTTATAAGAAACTCTTT	CATWDRPGYKKLF	TRGV5	.	TRGJ1	19	-1	-1	23
12	6.520994886453177E-5	TGTGCCACCTGGGACAGGCGACACTATAAGAAACTCTTT	CATWDRRHYKKLF	TRGV3	.	TRGJ1	18	-1	-1	24
12	6.520994886453177E-5	TGTGCCACCTGGGACAGACACAAGCATAAGAAACTCTTT	CATWDRHKHKKLF	TRGV2	.	TRGJ1	14	-1	-1	25
12	6.520994886453177E-5	TGTGCTGCGTGGGTCAATTATTATAAGAAACTCTTT	CAAWVNYYKKLF	TRGV10	.	TRGJ1	12	-1	-1	15
12	6.520994886453177E-5	TGTGCTGCGTGGGACCAGAATTATAAGAAACTCTTT	CAAWDQNYKKLF	TRGV10	.	TRGJ1	13	-1	-1	19
12	6.520994886453177E-5	TGTGCTGCGTGGATTTATTATTATAAGAAACTCTTT	CAAWIYYYKKLF	TRGV10	.	TRGJ1	14	-1	-1	16
12	6.520994886453177E-5	TGTGCCACCTGGTCCATTTATTATAAGAAACTCTTT	CATWSIYYKKLF	TRGV4	.	TRGJ1	11	-1	-1	17
12	6.520994886453177E-5	TGTGCCACCTGGGTCTTTTATTATAAGAAACTCTTT	CATWVFYYKKLF	TRGV5	.	TRGJ1	12	-1	-1	17
12	6.520994886453177E-5	TGTGCCACCTGGGGTCTTTATTATAAGAAACTCTTT	CATWGLYYKKLF	TRGV4	.	TRGJ1	12	-1	-1	17
12	6.520994886453177E-5	TGTGCCACCTGGGGCTTTTATTATAAGAAACTCTTT	CATWGFYYKKLF	TRGV2	.	TRGJ1	12	-1	-1	17
12	6.520994886453177E-5	TGTGCCACCTGGGGCCGGGATTATAAGAAACTCTTT	CATWGRDYKKLF	TRGV3	.	TRGJ1	12	-1	-1	19
12	6.520994886453177E-5	TGTGCCACCTGGGATTGTAATTATAAGAAACTCTTT	CATWDCNYKKLF	TRGV8	.	TRGJ1	14	-1	-1	19
12	6.520994886453177E-5	TGTGCCACCTGGGATGGTCGGTATAAGAAACTCTTT	CATWDGRYKKLF	TRGV4	.	TRGJ1	16	-1	-1	21
12	6.520994886453177E-5	TGTGCCACCTGGGATGGGCTTTATAAGAAACTCTTT	CATWDGLYKKLF	TRGV4	.	TRGJ1	18	-1	-1	20
12	6.520994886453177E-5	TGTGCCACCTGGGATGGAGACGAAAAGAAACTCTTT	CATWDGDEKKLF	TRGV4	.	TRGJ1	16	-1	-1	24
12	6.520994886453177E-5	TGTGCCACCTGGGACGGGCGGTATAAGAAACTCTTT	CATWDGRYKKLF	TRGV2	.	TRGJ1	18	-1	-1	21
12	6.520994886453177E-5	TGTGCCACCTGGGACAGTCATTATAAGAAACTCTTT	CATWDSHYKKLF	TRGV3	.	TRGJ1	16	-1	-1	19
12	6.520994886453177E-5	TGTGCCACCTGGGACAGGCTATATAAGAAACTCTTT	CATWDRLYKKLF	TRGV3	.	TRGJ1	18	-1	-1	21
12	6.520994886453177E-5	TGTGCCACCTGGGACAGAGGGCATAAGAAACTCTTT	CATWDRGHKKLF	TRGV2	.	TRGJ1	14	-1	-1	22
12	6.520994886453177E-5	TGTGCCACCCCACTTACACATTGGATCAAGACGTTT	CATPLTHWIKTF	TRGV3	.	TRGJP2	8	-1	-1	19
12	6.520994886453177E-5	TGTGCCACCGGAGCCCTTGGCTATAAGAAACTCTTT	CATGALGYKKLF	TRGV4	.	TRGJ1	8	-1	-1	21
12	6.520994886453177E-5	TGTGCCATGACGAATTATTATAAGAAACTCTTT	CAMTNYYKKLF	TRGV4	.	TRGJ1	6	-1	-1	10
12	6.520994886453177E-5	TGTGCCACCTGTAGTGATTGGATCAAGACGTTT	CATCSDWIKTF	TRGV2	.	TRGJP2	10	-1	-1	10
12	6.520994886453177E-5	TGTGCCACCTGGTCTTATTATAAGAAACTCTTT	CATWSYYKKLF	TRGV3	.	TRGJ1	11	-1	-1	14
12	6.520994886453177E-5	TGTGCCACCTGGGGCTATTATAAGAAACTCTTT	CATWGYYKKLF	TRGV7	.	TRGJ1	12	-1	-1	15
12	6.520994886453177E-5	TGTGCCACCTGGGATTGGTATAAGAAACTCTTT	CATWDWYKKLF	TRGV4	.	TRGJ1	17	-1	-1	18
12	6.520994886453177E-5	TGTGCCACCTGGGACGGGCCTCGGAAACTCTTT	CATWDGPRKLF	TRGV2	.	TRGJ1	19	-1	-1	23
12	6.520994886453177E-5	TGTGCCACCTGGGACGGATTTAAGAAACTCTTT	CATWDGFKKLF	TRGV3	.	TRGJ1	14	-1	-1	17
12	6.520994886453177E-5	TGTGCCACCTGGGACGAGAATAAGAAACTCTTT	CATWDENKKLF	TRGV5	.	TRGJ1	14	-1	-1	19
12	6.520994886453177E-5	TGTGCCACCCCCCTTTATTATAAGAAACTCTTT	CATPLYYKKLF	TRGV5	.	TRGJ1	8	-1	-1	14
12	6.520994886453177E-5	TGTGCCCCTCGACGTTATAAGAAACTCTTT	CAPRRYKKLF	TRGV8	.	TRGJ1	8	-1	-1	14
12	6.520994886453177E-5	TGTGCCACTGGAGGGTATAAGAAACTCTTT	CATGGYKKLF	TRGV4	.	TRGJ1	10	-1	-1	15
12	6.520994886453177E-5	TGTGCCACCTCGGGATATAAGAAACTCTTT	CATSGYKKLF	TRGV3	.	TRGJ1	14	-1	-1	15
12	6.520994886453177E-5	TGTGCCACCTGGGATCCGGGGAAACTCTTT	CATWDPGKLF	TRGV8	.	TRGJ1	14	-1	-1	20
12	6.520994886453177E-5	TGTGCCACCTGGGATGCAGCAATCCTCTTT	CATWDAAILF	TRGV4	.	TRGJ1	15	-1	-1	24
12	6.520994886453177E-5	TGTGCCACCTGGGACGCACGTCAGCTCTTT	CATWDARQLF	TRGV2	.	TRGJ1	15	-1	-1	24
12	6.520994886453177E-5	TGTGCCACCTGGGACGGGAGGAAACTCTTT	CATWDGRKLF	TRGV2	.	TRGJ1	17	-1	-1	20
12	6.520994886453177E-5	TGTGCCACCTACGTATTGAAGAAACTCTTT	CATYVLKKLF	TRGV8	.	TRGJ1	9	-1	-1	18
12	6.520994886453177E-5	TGTGCCTCCCATTATAAGAAACTCTTT	CASHYKKLF	TRGV2	.	TRGJ1	8	-1	-1	10
12	6.520994886453177E-5	TGTGCCACCTCTTATAAGAAACTCTTT	CATSYKKLF	TRGV2	.	TRGJ1	9	-1	-1	11
12	6.520994886453177E-5	TGTGCCACCTGGGATGAGAAACTCTTT	CATWDEKLF	TRGV7	.	TRGJ1	13	-1	-1	13
12	6.520994886453177E-5	TGTGCCACCGGTGATAAGAAACTCTTT	CATGDKKLF	TRGV8	.	TRGJ1	15	-1	-1	13
12	6.520994886453177E-5	TGTGCCACCATCGGGAAGAAACTCTTT	CATIGKKLF	TRGV8	.	TRGJ1	15	-1	-1	15
12	6.520994886453177E-5	TGTGAGGAGCATTATAAGAAACTCTTT	CEEHYKKLF	TRGV8	.	TRGJ1	3	-1	-1	10
12	6.520994886453177E-5	TGTGCCACCTGGGACAAACTCTTT	CATWDKLF	TRGV3	.	TRGJ1	15	-1	-1	15
12	6.520994886453177E-5	TGTGCCAATAAGAAACTCTTT	CANKKLF	TRGV2	.	TRGJ1	6	-1	-1	7
11	5.977578645915412E-5	TGTGCCACCTGGGACGAACAACGTCAAGAGTTGGGCAAAAAAATCAAGGTATTT	CATWDEQRQELGKKIKVF	TRGV2	.	TRGJP	15	-1	-1	24
11	5.977578645915412E-5	TGTGCCACCTGGGCGAATTTTCTGAGTTCGAATTATTATAAGAAACTCTTT	CATWANFLSSNYYKKLF	TRGV5	.	TRGJ1	12	-1	-1	26
11	5.977578645915412E-5	TGTGCCACCTGGGATGGTCACTGTCTTAGGGTTTATTATAAGAAACTCTTT	CATWDGHCLRVYYKKLF	TRGV4	.	TRGJ1	16	-1	-1	32
11	5.977578645915412E-5	TGTGCCACCTGGGACAGTAGAGTGGTTAGTAGTGATTGGATCAAGACGTTT	CATWDSRVVSSDWIKTF	TRGV3	.	TRGJP2	16	-1	-1	26
11	5.977578645915412E-5	TGTGCCACCTGGGACAGGCACGTGGTACCGGGTGATTGGATCAAGACGTTT	CATWDRHVVPGDWIKTF	TRGV7	.	TRGJP2	18	-1	-1	31
11	5.977578645915412E-5	TGTGCCACCTGGGATGGGCGGGGTAGTAGTGATTGGATCAAGACGTTT	CATWDGRGSSDWIKTF	TRGV4	.	TRGJP2	18	-1	-1	23
11	5.977578645915412E-5	TGTGCCACCTGGGACGCCGCGAGTGGTAGTGATTGGATCAAGACGTTT	CATWDAASGSDWIKTF	TRGV3	.	TRGJP2	14	-1	-1	25
11	5.977578645915412E-5	TGTGCCACCTGTGTGGGGGGCGATAGTGATTGGATCAAGACGTTT	CATCVGGDSDWIKTF	TRGV8	.	TRGJP2	10	-1	-1	23
11	5.977578645915412E-5	TGTGCCACCTGGTGTCGGGGGGGTAGTGATTGGATCAAGACGTTT	CATWCRGGSDWIKTF	TRGV2	.	TRGJP2	18	-1	-1	22
11	5.977578645915412E-5	TGTGCCACCTGGGTCCCCTGGCAAGTTAGGGTTAAGAAACTCTTT	CATWVPWQVRVKKLF	TRGV4	.	TRGJ1	12	-1	-1	32
11	5.977578645915412E-5	TGTGCCACCTGGGTCGTATCCCCCGATTATTATAAGAAACTCTTT	CATWVVSPDYYKKLF	TRGV8	.	TRGJ1	12	-1	-1	25
11	5.977578645915412E-5	TGTGCCACCTGGGATGGGAATACGGCTTATTATAAGAAACTCTTT	CATWDGNTAYYKKLF	TRGV4	.	TRGJ1	17	-1	-1	26
11	5.977578645915412E-5	TGTGCCACCTGGGATGAGGCCCCTCATTATTATAAGAAACTCTTT	CATWDEAPHYYKKLF	TRGV4	.	TRGJ1	24	-1	-1	25
11	5.977578645915412E-5	TGTGCCACCTGGGATGAGGAGTCCCCGGGTTATAAGAAACTCTTT	CATWDEESPGYKKLF	TRGV4	.	TRGJ1	15	-1	-1	29
11	5.977578645915412E-5	TGTGCCACCTGGGATAGTATCTGGGATTATTATAAGAAACTCTTT	CATWDSIWDYYKKLF	TRGV8	.	TRGJ1	16	-1	-1	25
11	5.977578645915412E-5	TGTGCCACCTGGGATAGGTTGAGTAGTGATTGGATCAAGACGTTT	CATWDRLSSDWIKTF	TRGV8	.	TRGJP2	17	-1	-1	21
11	5.977578645915412E-5	TGTGCCACCTGGGACGCGTTATTATGTGATAATAAGAAACTCTTT	CATWDALLCDNKKLF	TRGV2	.	TRGJ1	15	-1	-1	28
11	5.977578645915412E-5	TGTGCCACCTGGGACGGGTCCCGGCGAAGTTGGTTCAAGATATTT	CATWDGSRRSWFKIF	TRGV2	.	TRGJP1	22	-1	-1	28
11	5.977578645915412E-5	TGTGCCACCTGGGACGGGCTTTGGAAAAATTATAAGAAACTCTTT	CATWDGLWKNYKKLF	TRGV2	.	TRGJ1	18	-1	-1	28
11	5.977578645915412E-5	TGTGCCACCTGGGACGGGCCCCCCCATTATTATAAGAAACTCTTT	CATWDGPPHYYKKLF	TRGV2	.	TRGJ1	20	-1	-1	25
11	5.977578645915412E-5	TGTGCCACCTGGGACGGGCCCAGGCTTTATTATAAGAAACTCTTT	CATWDGPRLYYKKLF	TRGV2	.	TRGJ1	20	-1	-1	26
11	5.977578645915412E-5	TGTGCCACCTGGGACGGGCCGGGTAGTGATTGGATCAAGACGTTT	CATWDGPGSDWIKTF	TRGV2	.	TRGJP2	19	-1	-1	22
11	5.977578645915412E-5	TGTGCCACCTGGGACGGGGCCCCTCGTTATTATAAGAAACTCTTT	CATWDGAPRYYKKLF	TRGV2	.	TRGJ1	24	-1	-1	26
11	5.977578645915412E-5	TGTGCCACCTGGGACGGACTACTGGTCGCGTATAAGAAACTCTTT	CATWDGLLVAYKKLF	TRGV2	.	TRGJ1	16	-1	-1	30
11	5.977578645915412E-5	TGTGCCACCTGGGACGAAGGGAGCAGTGATTGGATCAAGACGTTT	CATWDEGSSDWIKTF	TRGV2	.	TRGJP2	15	-1	-1	21
11	5.977578645915412E-5	TGTGCCACCTGGGACATCTCCGCCGATTATTATAAGAAACTCTTT	CATWDISADYYKKLF	TRGV3	.	TRGJ1	15	-1	-1	25
11	5.977578645915412E-5	TGTGCCACCTGGGACAGGTGTTCCCCGATTTATAAGAAACTCTTT	CATWDRCSPIYKKLF	TRGV7	.	TRGJ1	17	-1	-1	29
11	5.977578645915412E-5	TGTGCCACCTGGGACAGGCCCCAGAATTATTATAAGAAACTCTTT	CATWDRPQNYYKKLF	TRGV3	.	TRGJ1	19	-1	-1	23
11	5.977578645915412E-5	TGTGCTGCGTGGGATTTCCATAATTATTATAAGAAACTCTTT	CAAWDFHNYYKKLF	TRGV10	.	TRGJ1	15	-1	-1	21
11	5.977578645915412E-5	TGTGCTGCGTGGGATTGTACCACTGGTTGGTTCAAGATATTT	CAAWDCTTGWFKIF	TRGV10	.	TRGJP1	15	-1	-1	17
11	5.977578645915412E-5	TGTGCCACCTGGGTCACGGGAATTTATTATAAGAAACTCTTT	CATWVTGIYYKKLF	TRGV8	.	TRGJ1	12	-1	-1	19
11	5.977578645915412E-5	TGTGCCACCTGGGCCTCCCCGAATTATTATAAGAAACTCTTT	CATWASPNYYKKLF	TRGV8	.	TRGJ1	12	-1	-1	19
11	5.977578645915412E-5	TGTGCCACCTGGGATTCCCCTATCAGGTATAAGAAACTCTTT	CATWDSPIRYKKLF	TRGV8	.	TRGJ1	23	-1	-1	27
11	5.977578645915412E-5	TGTGCCACCTGGGATCGCCGGAATTATTATAAGAAACTCTTT	CATWDRRNYYKKLF	TRGV8	.	TRGJ1	14	-1	-1	20
11	5.977578645915412E-5	TGTGCCACCTGGGATGTTCTCTCTAAGTGGATCAAGACGTTT	CATWDVLSKWIKTF	TRGV8	.	TRGJP2	14	-1	-1	27
11	5.977578645915412E-5	TGTGCCACCTGGGATGTGGCCCCATATTATAAGAAACTCTTT	CATWDVAPYYKKLF	TRGV4	.	TRGJ1	21	-1	-1	24
11	5.977578645915412E-5	TGTGCCACCTGGGATGGACCGAATTATTATAAGAAACTCTTT	CATWDGPNYYKKLF	TRGV4	.	TRGJ1	19	-1	-1	19
11	5.977578645915412E-5	TGTGCCACCTGGGATGAGGGGCTGGCTTATAAGAAACTCTTT	CATWDEGLAYKKLF	TRGV4	.	TRGJ1	15	-1	-1	26
11	5.977578645915412E-5	TGTGCCACCTGGGATAGGCCTAGGGATTATAAGAAACTCTTT	CATWDRPRDYKKLF	TRGV8	.	TRGJ1	21	-1	-1	25
11	5.977578645915412E-5	TGTGCCACCTGGGACCGGGTAGTGTATTATAAGAAACTCTTT	CATWDRVVYYKKLF	TRGV7	.	TRGJ1	17	-1	-1	24
11	5.977578645915412E-5	TGTGCCACCTGGGACCGACAGAATTATTATAAGAAACTCTTT	CATWDRQNYYKKLF	TRGV2	.	TRGJ1	14	-1	-1	20
11	5.977578645915412E-5	TGTGCCACCTGGGACGCCCCGAATTATTATAAGAAACTCTTT	CATWDAPNYYKKLF	TRGV3	.	TRGJ1	14	-1	-1	19
11	5.977578645915412E-5	TGTGCCACCTGGGACGCACCAGCTTATTATAAGAAACTCTTT	CATWDAPAYYKKLF	TRGV2	.	TRGJ1	15	-1	-1	23
11	5.977578645915412E-5	TGTGCCACCTGGGACGGCCCCGATTATTATAAGAAACTCTTT	CATWDGPDYYKKLF	TRGV2	.	TRGJ1	21	-1	-1	22
11	5.977578645915412E-5	TGTGCCACCTGGGACGGGCCCCTTCGGTATAAGAAACTCTTT	CATWDGPLRYKKLF	TRGV2	.	TRGJ1	20	-1	-1	27
11	5.977578645915412E-5	TGTGCCACCTGGGACGGGCGTATCGACATCAGGAAACTCTTT	CATWDGRIDIRKLF	TRGV2	.	TRGJ1	18	-1	-1	32
11	5.977578645915412E-5	TGTGCCACCTGGGACGGGCGCCGTTTTTATAAGAAACTCTTT	CATWDGRRFYKKLF	TRGV2	.	TRGJ1	23	-1	-1	23
11	5.977578645915412E-5	TGTGCCACCTGGGACAGGTCGAATTATTATAAGAAACTCTTT	CATWDRSNYYKKLF	TRGV3	.	TRGJ1	17	-1	-1	18
11	5.977578645915412E-5	TGTGCCACCTGGGACAGGTCAAATTATTATAAGAAACTCTTT	CATWDRSNYYKKLF	TRGV5	.	TRGJ1	17	-1	-1	18
11	5.977578645915412E-5	TGTGCCACCTGGGACAGGCTGGATTATTATAAGAAACTCTTT	CATWDRLDYYKKLF	TRGV3	.	TRGJ1	18	-1	-1	22
11	5.977578645915412E-5	TGTGCCACCTGGGACAGGCGGGCGGGCTATAAGAAACTCTTT	CATWDRRAGYKKLF	TRGV3	.	TRGJ1	18	-1	-1	27
11	5.977578645915412E-5	TGTGCCACCTGGGACAGGCGGGGTTATTATAAGAAACTCTTT	CATWDRRGYYKKLF	TRGV5	.	TRGJ1	18	-1	-1	23
11	5.977578645915412E-5	TGTGCCACCTGGGACAGGCAGACGAATTATAAGAAACTCTTT	CATWDRQTNYKKLF	TRGV7	.	TRGJ1	18	-1	-1	25
11	5.977578645915412E-5	TGTGCCACCTGGGACAGGCAACGCTATTATAAGAAACTCTTT	CATWDRQRYYKKLF	TRGV3	.	TRGJ1	18	-1	-1	24
11	5.977578645915412E-5	TGTGCCACCTGGGACAGACCTTATTATTATAAGAAACTCTTT	CATWDRPYYYKKLF	TRGV3	.	TRGJ1	20	-1	-1	22
11	5.977578645915412E-5	TGTGCCACCTGGGACAGAGGTAGTGATTGGATCAAGACGTTT	CATWDRGSDWIKTF	TRGV3	.	TRGJP2	16	-1	-1	19
11	5.977578645915412E-5	TGTGCCACCTGGGAGAGCCCGAATTATTATAAGAAACTCTTT	CATWESPNYYKKLF	TRGV4	.	TRGJ1	19	-1	-1	19
11	5.977578645915412E-5	TGTGCCACACCCTTGGGGGGTAGTGATTGGATCAAGACGTTT	CATPLGGSDWIKTF	TRGV2	.	TRGJP2	7	-1	-1	19
11	5.977578645915412E-5	TGTGCTGCGTGGGATTATAAGGGAGGGTTCAAGATATTT	CAAWDYKGGFKIF	TRGV10	.	TRGJP1	16	-1	-1	25
11	5.977578645915412E-5	TGTGCCACCTTTGGACTTAATTATTATAAGAAACTCTTT	CATFGLNYYKKLF	TRGV2	.	TRGJ1	9	-1	-1	18
11	5.977578645915412E-5	TGTGCCACCTCTGTCTTCCGGGGGACAAAGAAACTCTTT	CATSVFRGTKKLF	TRGV2	.	TRGJ1	9	-1	-1	27
11	5.977578645915412E-5	TGTGCCACCTGCCACAGGAATTATTATAAGAAACTCTTT	CATCHRNYYKKLF	TRGV8	.	TRGJ1	10	-1	-1	17
11	5.977578645915412E-5	TGTGCCACCTGGGCCCCCCCGCGGGAGCAGAAACTCTTT	CATWAPPREQKLF	TRGV3	.	TRGJ1	12	-1	-1	28
11	5.977578645915412E-5	TGTGCCACCTGGGATTTGGGATATTATAAGAAACTCTTT	CATWDLGYYKKLF	TRGV8	.	TRGJ1	14	-1	-1	21
11	5.977578645915412E-5	TGTGCCACCTGGGATTGGGGTTATTATAAGAAACTCTTT	CATWDWGYYKKLF	TRGV4	.	TRGJ1	18	-1	-1	20
11	5.977578645915412E-5	TGTGCCACCTGGGATCTTAACCGTTATAAGAAACTCTTT	CATWDLNRYKKLF	TRGV4	.	TRGJ1	14	-1	-1	23
11	5.977578645915412E-5	TGTGCCACCTGGGATGCCCGTTATTATAAGAAACTCTTT	CATWDARYYKKLF	TRGV4	.	TRGJ1	15	-1	-1	20
11	5.977578645915412E-5	TGTGCCACCTGGGATGGATCTTGGTATAAGAAACTCTTT	CATWDGSWYKKLF	TRGV4	.	TRGJ1	16	-1	-1	24
11	5.977578645915412E-5	TGTGCCACCTGGGATAGGTGTGATTGGATCAAGACGTTT	CATWDRCDWIKTF	TRGV8	.	TRGJP2	17	-1	-1	13
11	5.977578645915412E-5	TGTGCCACCTGGGACTTCTGTTATTATAAGAAACTCTTT	CATWDFCYYKKLF	TRGV3	.	TRGJ1	14	-1	-1	20
11	5.977578645915412E-5	TGTGCCACCTGGGACTCCCCCCAAAGCGAGAAACTCTTT	CATWDSPQSEKLF	TRGV2	.	TRGJ1	14	-1	-1	28
11	5.977578645915412E-5	TGTGCCACCTGGGACTGTCTTTATTATAAGAAACTCTTT	CATWDCLYYKKLF	TRGV2	.	TRGJ1	14	-1	-1	20
11	5.977578645915412E-5	TGTGCCACCTGGGACCGCAATTATTATAAGAAACTCTTT	CATWDRNYYKKLF	TRGV4	.	TRGJ1	13	-1	-1	18
11	5.977578645915412E-5	TGTGCCACCTGGGACCGGAATTATTATAAGAAACTCTTT	CATWDRNYYKKLF	TRGV2	.	TRGJ1	17	-1	-1	17
11	5.977578645915412E-5	TGTGCCACCTGGGACGCGAATTATTATAAGAAACTCTTT	CATWDANYYKKLF	TRGV2	.	TRGJ1	15	-1	-1	16
11	5.977578645915412E-5	TGTGCCACCTGGGACGGCTATTATTATAAGAAACTCTTT	CATWDGYYYKKLF	TRGV2	.	TRGJ1	16	-1	-1	19
11	5.977578645915412E-5	TGTGCCACCTGGGACGGCGTGGGGTATAAGAAACTCTTT	CATWDGVGYKKLF	TRGV2	.	TRGJ1	16	-1	-1	24
11	5.977578645915412E-5	TGTGCCACCTGGGACGGGTGTTATTATAAGAAACTCTTT	CATWDGCYYKKLF	TRGV2	.	TRGJ1	17	-1	-1	20
11	5.977578645915412E-5	TGTGCCACCTGGGACGGGCTTAGTTGGTTCAAGATATTT	CATWDGLSWFKIF	TRGV2	.	TRGJP1	18	-1	-1	22
11	5.977578645915412E-5	TGTGCCACCTGGGACGGGCTGAGGTATAAGAAACTCTTT	CATWDGLRYKKLF	TRGV2	.	TRGJ1	18	-1	-1	24
11	5.977578645915412E-5	TGTGCCACCTGGGACGGGCCCTGTTATAAGAAACTCTTT	CATWDGPCYKKLF	TRGV2	.	TRGJ1	20	-1	-1	23
11	5.977578645915412E-5	TGTGCCACCTGGGACGGGCGCCCTTATAAGAAACTCTTT	CATWDGRPYKKLF	TRGV2	.	TRGJ1	18	-1	-1	23
11	5.977578645915412E-5	TGTGCCACCTGGGACGAGCCCTATTATAAGAAACTCTTT	CATWDEPYYKKLF	TRGV2	.	TRGJ1	20	-1	-1	21
11	5.977578645915412E-5	TGTGCCACCTGGGACACGGGGTATTATAAGAAACTCTTT	CATWDTGYYKKLF	TRGV3	.	TRGJ1	15	-1	-1	21
11	5.977578645915412E-5	TGTGCCACCTGGGACACAAGGGGTTATAAGAAACTCTTT	CATWDTRGYKKLF	TRGV3	.	TRGJ1	15	-1	-1	23
11	5.977578645915412E-5	TGTGCCACCTGGGACAGCTGGAATTATAAGAAACTCTTT	CATWDSWNYKKLF	TRGV3	.	TRGJ1	16	-1	-1	22
11	5.977578645915412E-5	TGTGCCACCTGGGACAGGCCGTATCGTAGGAAACTCTTT	CATWDRPYRRKLF	TRGV3	.	TRGJ1	19	-1	-1	26
11	5.977578645915412E-5	TGTGCCACCTGGGACAGGCCACCTTATAAGAAACTCTTT	CATWDRPPYKKLF	TRGV3	.	TRGJ1	19	-1	-1	23
11	5.977578645915412E-5	TGTGCCACCTGGGACAGGCGTGATTATAAGAAACTCTTT	CATWDRRDYKKLF	TRGV7	.	TRGJ1	21	-1	-1	22
11	5.977578645915412E-5	TGTGCCACCTGGGACAGAGGGGATTATAAGAAACTCTTT	CATWDRGDYKKLF	TRGV3	.	TRGJ1	16	-1	-1	22
11	5.977578645915412E-5	TGTGCCACCTGGGAAGACTTGGCTTATAAGAAACTCTTT	CATWEDLAYKKLF	TRGV8	.	TRGJ1	13	-1	-1	23
11	5.977578645915412E-5	TGTGCCACCTGGACGACTTGCGGATATAAGAAACTCTTT	CATWTTCGYKKLF	TRGV5	.	TRGJ1	11	-1	-1	24
11	5.977578645915412E-5	TGTGCCACCTGGAACTTCTTTTATTATAAGAAACTCTTT	CATWNFFYYKKLF	TRGV3	.	TRGJ1	14	-1	-1	20
11	5.977578645915412E-5	TGTGCTGCGTGGGCCGATTATTATAAGAAACTCTTT	CAAWADYYKKLF	TRGV10	.	TRGJ1	12	-1	-1	16
11	5.977578645915412E-5	TGTGCCACCTGTATGAATTATTATAAGAAACTCTTT	CATCMNYYKKLF	TRGV4	.	TRGJ1	10	-1	-1	14
11	5.977578645915412E-5	TGTGCCACCTGGGTGGGAGACTATAAGAAACTCTTT	CATWVGDYKKLF	TRGV8	.	TRGJ1	12	-1	-1	21
11	5.977578645915412E-5	TGTGCCACCTGGGATTTTCATTATAAGAAACTCTTT	CATWDFHYKKLF	TRGV2	.	TRGJ1	13	-1	-1	19
11	5.977578645915412E-5	TGTGCCACCTGGGATTGCCGGTATAAGAAACTCTTT	CATWDCRYKKLF	TRGV4	.	TRGJ1	14	-1	-1	21
11	5.977578645915412E-5	TGTGCCACCTGGGATCCAAATTATAAGAAACTCTTT	CATWDPNYKKLF	TRGV8	.	TRGJ1	14	-1	-1	19
11	5.977578645915412E-5	TGTGCCACCTGGGATGGCCTTCGTGGGAAACTCTTT	CATWDGLRGKLF	TRGV4	.	TRGJ1	16	-1	-1	26
11	5.977578645915412E-5	TGTGCCACCTGGGATGGGTTAACGAAGAAACTCTTT	CATWDGLTKKLF	TRGV8	.	TRGJ1	17	-1	-1	24
11	5.977578645915412E-5	TGTGCCACCTGGGATGGGCATTATAAGAAACTCTTT	CATWDGHYKKLF	TRGV4	.	TRGJ1	18	-1	-1	19
11	5.977578645915412E-5	TGTGCCACCTGGGACTCCCTTAGTCAGAAACTCTTT	CATWDSLSQKLF	TRGV2	.	TRGJ1	14	-1	-1	25
11	5.977578645915412E-5	TGTGCCACCTGGGACTGGGAGGAGAAGAAACTCTTT	CATWDWEEKKLF	TRGV2	.	TRGJ1	18	-1	-1	24
11	5.977578645915412E-5	TGTGCCACCTGGGACCGCTATTATAAGAAACTCTTT	CATWDRYYKKLF	TRGV3	.	TRGJ1	14	-1	-1	18
11	5.977578645915412E-5	TGTGCCACCTGGGACGTTTATTATAAGAAACTCTTT	CATWDVYYKKLF	TRGV3	.	TRGJ1	14	-1	-1	17
11	5.977578645915412E-5	TGTGCCACCTGGGACGGGTTTTATAAGAAACTCTTT	CATWDGFYKKLF	TRGV3	.	TRGJ1	17	-1	-1	20
11	5.977578645915412E-5	TGTGCCACCTGGGACGGGCAGGATAAGAAACTCTTT	CATWDGQDKKLF	TRGV2	.	TRGJ1	18	-1	-1	22
11	5.977578645915412E-5	TGTGCCACCTGGGACGGGCAATATAAGAAACTCTTT	CATWDGQYKKLF	TRGV2	.	TRGJ1	18	-1	-1	21
11	5.977578645915412E-5	TGTGCCACCTGGGACGGACCCTTTTGGAAACTCTTT	CATWDGPFWKLF	TRGV5	.	TRGJ1	14	-1	-1	26
11	5.977578645915412E-5	TGTGCCACCTGGGACAGGCCACAAAAGAAACTCTTT	CATWDRPQKKLF	TRGV7	.	TRGJ1	19	-1	-1	24
11	5.977578645915412E-5	TGTGCCACCTGGGAGTTACGATATAAGAAACTCTTT	CATWELRYKKLF	TRGV4	.	TRGJ1	13	-1	-1	21
11	5.977578645915412E-5	TGTGCCACCTGGACAGGTTATTATAAGAAACTCTTT	CATWTGYYKKLF	TRGV4	.	TRGJ1	11	-1	-1	17
11	5.977578645915412E-5	TGTGCCACCGCAGCGAATTATTATAAGAAACTCTTT	CATAANYYKKLF	TRGV2	.	TRGJ1	8	-1	-1	13
11	5.977578645915412E-5	TGTGCTGCGTGGGATAACGGTAAGAAACTCTTT	CAAWDNGKKLF	TRGV10	.	TRGJ1	22	-1	-1	20
11	5.977578645915412E-5	TGTGCCTGTTCTAGTGATTGGATCAAGACGTTT	CACSSDWIKTF	TRGV8	.	TRGJP2	5	-1	-1	11
11	5.977578645915412E-5	TGTGCCGCTCTGCATTATTATAAGAAACTCTTT	CAALHYYKKLF	TRGV8	.	TRGJ1	5	-1	-1	13
11	5.977578645915412E-5	TGTGCCACCTGGCCCCATTATAAGAAACTCTTT	CATWPHYKKLF	TRGV8	.	TRGJ1	11	-1	-1	16
11	5.977578645915412E-5	TGTGCCACCTGGGTGGGTTATAAGAAACTCTTT	CATWVGYKKLF	TRGV8	.	TRGJ1	12	-1	-1	17
11	5.977578645915412E-5	TGTGCCACCTGGGGTGTTTATAAGAAACTCTTT	CATWGVYKKLF	TRGV4	.	TRGJ1	15	-1	-1	17
11	5.977578645915412E-5	TGTGCCACCTGGGATCCATATAAGAAACTCTTT	CATWDPYKKLF	TRGV4	.	TRGJ1	14	-1	-1	18
11	5.977578645915412E-5	TGTGCCACCTGGGATAGTTATAAGAAACTCTTT	CATWDSYKKLF	TRGV8	.	TRGJ1	16	-1	-1	17
11	5.977578645915412E-5	TGTGCCACCTGGGACCCGTATAAGAAACTCTTT	CATWDPYKKLF	TRGV3	.	TRGJ1	14	-1	-1	18
11	5.977578645915412E-5	TGTGCCACCTGGGACGGCTCCAAGAAACTCTTT	CATWDGSKKLF	TRGV2	.	TRGJ1	16	-1	-1	21
11	5.977578645915412E-5	TGTGCCACCTGGGACGGGCAGGAGAAACTCTTT	CATWDGQEKLF	TRGV2	.	TRGJ1	18	-1	-1	22
11	5.977578645915412E-5	TGTGCCACCTGGGACGAAGATAAGAAACTCTTT	CATWDEDKKLF	TRGV3	.	TRGJ1	14	-1	-1	19
11	5.977578645915412E-5	TGTGCCACCTGGGACAGGCTAGGGAAACTCTTT	CATWDRLGKLF	TRGV5	.	TRGJ1	18	-1	-1	23
11	5.977578645915412E-5	TGTGCCACCTGGGACAGGCCGGAGAAACTCTTT	CATWDRPEKLF	TRGV7	.	TRGJ1	19	-1	-1	22
11	5.977578645915412E-5	TGTGCCACCTGGGACAGGCCAGTGAAACTCTTT	CATWDRPVKLF	TRGV5	.	TRGJ1	22	-1	-1	23
11	5.977578645915412E-5	TGTGCCACCTGGGACAGGCGTGTGAAACTCTTT	CATWDRRVKLF	TRGV5	.	TRGJ1	22	-1	-1	23
11	5.977578645915412E-5	TGTGCCACCTGGGACAATTATAAGAAACTCTTT	CATWDNYKKLF	TRGV8	.	TRGJ1	13	-1	-1	16
11	5.977578645915412E-5	TGTGCCACCTGGGAAAATTATAAGAAACTCTTT	CATWENYKKLF	TRGV2	.	TRGJ1	13	-1	-1	16
11	5.977578645915412E-5	TGTGCCACCTGGAATATACTAAGGAAACTCTTT	CATWNILRKLF	TRGV2	.	TRGJ1	11	-1	-1	19
11	5.977578645915412E-5	TGTGCCACCCTAGGGCATTATAAGAAACTCTTT	CATLGHYKKLF	TRGV4	.	TRGJ1	8	-1	-1	16
11	5.977578645915412E-5	TGTGCCACCCCCGGAGGGGATAAGAAACTCTTT	CATPGGDKKLF	TRGV4	.	TRGJ1	8	-1	-1	19
11	5.977578645915412E-5	TGTGCCACCCAAGATTATTATAAGAAACTCTTT	CATQDYYKKLF	TRGV4	.	TRGJ1	8	-1	-1	13
11	5.977578645915412E-5	TGTGCCACCTGGGGATATAAGAAACTCTTT	CATWGYKKLF	TRGV3	.	TRGJ1	12	-1	-1	15
11	5.977578645915412E-5	TGTGCCACCTGGGATCTTAAGAAACTCTTT	CATWDLKKLF	TRGV4	.	TRGJ1	14	-1	-1	17
11	5.977578645915412E-5	TGTGCCACCTGGGATAAGAAGAAACTCTTT	CATWDKKKLF	TRGV8	.	TRGJ1	15	-1	-1	18
11	5.977578645915412E-5	TGTGCCACCCATTATTATAAGAAACTCTTT	CATHYYKKLF	TRGV4	.	TRGJ1	8	-1	-1	10
11	5.977578645915412E-5	TGTGCCACCGCCCGTTGTAACAAACTCTTT	CATARCNKLF	TRGV5	.	TRGJ1	8	-1	-1	14
11	5.977578645915412E-5	TGTGCCACCGGAATTTATAAGAAACTCTTT	CATGIYKKLF	TRGV7	.	TRGJ1	8	-1	-1	14
11	5.977578645915412E-5	TGTGCCACGAATTATTATAAGAAACTCTTT	CATNYYKKLF	TRGV2	.	TRGJ1	7	-1	-1	7
11	5.977578645915412E-5	TGTGCCGCGCGAGCGGAGAAACTCTTT	CAARAEKLF	TRGV8	.	TRGJ1	5	-1	-1	16
11	5.977578645915412E-5	TGTGCCACCTTGAGGAAGAAACTCTTT	CATLRKKLF	TRGV2	.	TRGJ1	9	-1	-1	15
11	5.977578645915412E-5	TGTGCCACCTGCAAAAAGAAACTCTTT	CATCKKKLF	TRGV3	.	TRGJ1	10	-1	-1	15
11	5.977578645915412E-5	TGTGCCACCTGGAGAAAGAAACTCTTT	CATWRKKLF	TRGV3	.	TRGJ1	11	-1	-1	15
11	5.977578645915412E-5	TGTGCCAACAAGAATAAGAAACTCTTT	CANKNKKLF	TRGV2	.	TRGJ1	6	-1	-1	13
11	5.977578645915412E-5	TGTGCCACCTGGGCAGAACTCTTT	CATWAELF	TRGV4	.	TRGJ1	12	-1	-1	16
11	5.977578645915412E-5	TGTGCCACCTGGAAGAAACTCTTT	CATWKKLF	TRGV3	.	TRGJ1	11	-1	-1	12
11	5.977578645915412E-5	TGTGCCACCGAGAAACTCTTT	CATEKLF	TRGV8	.	TRGJ1	8	-1	-1	10
11	5.977578645915412E-5	TGCGAGGGTAAGAAACTCTTT	CEGKKLF	TRGV9	.	TRGJ1	1	-1	-1	8
11	5.977578645915412E-5	TGTGCCAGGAAACTCTTT	CARKLF	TRGV5	.	TRGJ1	6	-1	-1	8
10	5.434162405377647E-5	TGTGCCACCTGGCCACACCTGGGGGACCCTACTTATTTCGATTATAAGAAACTCTTT	CATWPHLGDPTYFDYKKLF	TRGV3	.	TRGJ1	11	-1	-1	40
10	5.434162405377647E-5	TGTTCCCTGTTGGCCACCTGGGATAGAGGAGGTAATTATAAGAAACTCTTT	CSLLATWDRGGNYKKLF	TRGV8	.	TRGJ1	5	-1	-1	34
10	5.434162405377647E-5	TGTGCCACCTGGGACGGATCACCTCCCAGGAATGATTGGATCAAGACGTTT	CATWDGSPPRNDWIKTF	TRGV2	.	TRGJP2	29	-1	-1	32
10	5.434162405377647E-5	TGTGCCACCTGGGATATAGGGGATAGTAGTGATTGGATCAAGACGTTT	CATWDIGDSSDWIKTF	TRGV8	.	TRGJP2	15	-1	-1	22
10	5.434162405377647E-5	TGTGCCACCTGGGATAGAGGTGGAGATAGCGATTGGATCAAGACGTTT	CATWDRGGDSDWIKTF	TRGV8	.	TRGJP2	16	-1	-1	26
10	5.434162405377647E-5	TGTGCCACCTGGGATAGAGGGAATAGTAGTGATTGGATCAAGACGTTT	CATWDRGNSSDWIKTF	TRGV8	.	TRGJP2	16	-1	-1	22
10	5.434162405377647E-5	TGTGCTGCGTGGGACCGACTACCGGTTGGTTGGTTCAAGATATTT	CAAWDRLPVGWFKIF	TRGV10	.	TRGJP1	13	-1	-1	26
10	5.434162405377647E-5	TGTGCCACCTGGGATGGGCCTCGTTATTATTATAAGAAACTCTTT	CATWDGPRYYYKKLF	TRGV4	.	TRGJ1	19	-1	-1	25
10	5.434162405377647E-5	TGTGCCACCTGGGATGAAGGATTGAGTTATTATAAGAAACTCTTT	CATWDEGLSYYKKLF	TRGV8	.	TRGJ1	14	-1	-1	20
10	5.434162405377647E-5	TGTGCCACCTGGGATAAGAGGAAGAGTGATTGGATCAAGACGTTT	CATWDKRKSDWIKTF	TRGV8	.	TRGJP2	15	-1	-1	24
10	5.434162405377647E-5	TGTGCCACCTGGGACGCTTGCCCCACTGGTTGGTTCAAGATATTT	CATWDACPTGWFKIF	TRGV2	.	TRGJP1	15	-1	-1	22
10	5.434162405377647E-5	TGTGCCACCTGGGACGGGTGTGATCAGTATTATAAGAAACTCTTT	CATWDGCDQYYKKLF	TRGV2	.	TRGJ1	17	-1	-1	27
10	5.434162405377647E-5	TGTGCCACCTGGGACGGGCCCGGGCGTTATTATAAGAAACTCTTT	CATWDGPGRYYKKLF	TRGV2	.	TRGJ1	21	-1	-1	26
10	5.434162405377647E-5	TGTGCCACCTGGGACGGGCCGGGGTTGTCCTATAAGAAACTCTTT	CATWDGPGLSYKKLF	TRGV2	.	TRGJ1	19	-1	-1	30
10	5.434162405377647E-5	TGTGCCACCTGGGACGGGCCATTCTGGAGTCGGTTCAAGATATTT	CATWDGPFWSRFKIF	TRGV2	.	TRGJP1	19	-1	-1	28
10	5.434162405377647E-5	TGTGCCACCTGGGACGGGCCAAGGAATTATTATAAGAAACTCTTT	CATWDGPRNYYKKLF	TRGV2	.	TRGJ1	19	-1	-1	23
10	5.434162405377647E-5	TGTGCCACCTGGGACGGGCGCGGTAGTGATTGGATCAAGACGTTT	CATWDGRGSDWIKTF	TRGV2	.	TRGJP2	21	-1	-1	22
10	5.434162405377647E-5	TGTGCCACCTGGGACAGCCTCGCGAATTATTATAAGAAACTCTTT	CATWDSLANYYKKLF	TRGV5	.	TRGJ1	19	-1	-1	22
10	5.434162405377647E-5	TGTGCCACCTGGGACAGGCAATGGAATTATTATAAGAAACTCTTT	CATWDRQWNYYKKLF	TRGV3	.	TRGJ1	18	-1	-1	23
10	5.434162405377647E-5	TGTGCCACCTGGGACAGGGGGGGAGGCGGATATAAGAAACTCTTT	CATWDRGGGGYKKLF	TRGV3	.	TRGJ1	17	-1	-1	30
10	5.434162405377647E-5	TGTGCCACCTGGGACAGGGGGGGAACGTGCTATAAGAAACTCTTT	CATWDRGGTCYKKLF	TRGV3	.	TRGJ1	17	-1	-1	30
10	5.434162405377647E-5	TGTGCTGCGTGGGATTCGGGGAATTATTATAAGAAACTCTTT	CAAWDSGNYYKKLF	TRGV10	.	TRGJ1	15	-1	-1	20
10	5.434162405377647E-5	TGTGCCACCTGGGTAAATAGTAGTGATTGGATCAAGACGTTT	CATWVNSSDWIKTF	TRGV2	.	TRGJP2	12	-1	-1	13
10	5.434162405377647E-5	TGTGCCACCTGGGATTCTCAACTTTATTATAAGAAACTCTTT	CATWDSQLYYKKLF	TRGV8	.	TRGJ1	14	-1	-1	23
10	5.434162405377647E-5	TGTGCCACCTGGGATGGGCCTGACAATTATAAGAAACTCTTT	CATWDGPDNYKKLF	TRGV4	.	TRGJ1	19	-1	-1	25
10	5.434162405377647E-5	TGTGCCACCTGGGATATACTCACTTATTATAAGAAACTCTTT	CATWDILTYYKKLF	TRGV8	.	TRGJ1	15	-1	-1	23
10	5.434162405377647E-5	TGTGCCACCTGGGATAGTCGGAGTGATTGGATCAAGACGTTT	CATWDSRSDWIKTF	TRGV8	.	TRGJP2	16	-1	-1	21
10	5.434162405377647E-5	TGTGCCACCTGGGATAGTGACTTATATTATAAGAAACTCTTT	CATWDSDLYYKKLF	TRGV8	.	TRGJ1	16	-1	-1	24
10	5.434162405377647E-5	TGTGCCACCTGGGATAGCTGCCGTTATTATAAGAAACTCTTT	CATWDSCRYYKKLF	TRGV8	.	TRGJ1	16	-1	-1	23
10	5.434162405377647E-5	TGTGCCACCTGGGATAGGCGGGGATATTATAAGAAACTCTTT	CATWDRRGYYKKLF	TRGV8	.	TRGJ1	18	-1	-1	24
10	5.434162405377647E-5	TGTGCCACCTGGGACCCTCGGGGTTATTATAAGAAACTCTTT	CATWDPRGYYKKLF	TRGV3	.	TRGJ1	14	-1	-1	23
10	5.434162405377647E-5	TGTGCCACCTGGGACGTATTACTTTATTATAAGAAACTCTTT	CATWDVLLYYKKLF	TRGV2	.	TRGJ1	15	-1	-1	23
10	5.434162405377647E-5	TGTGCCACCTGGGACGCTTCAAATTATTATAAGAAACTCTTT	CATWDASNYYKKLF	TRGV2	.	TRGJ1	15	-1	-1	17
10	5.434162405377647E-5	TGTGCCACCTGGGACGCGCTTAGTGATTGGATCAAGACGTTT	CATWDALSDWIKTF	TRGV2	.	TRGJP2	18	-1	-1	20
10	5.434162405377647E-5	TGTGCCACCTGGGACGGCCCCCGGAGATATAAGAAACTCTTT	CATWDGPRRYKKLF	TRGV2	.	TRGJ1	20	-1	-1	27
10	5.434162405377647E-5	TGTGCCACCTGGGACGGGCTTAAGGGTTATAAGAAACTCTTT	CATWDGLKGYKKLF	TRGV2	.	TRGJ1	18	-1	-1	26
10	5.434162405377647E-5	TGTGCCACCTGGGACGGGCCGGGTTATTATAAGAAACTCTTT	CATWDGPGYYKKLF	TRGV2	.	TRGJ1	19	-1	-1	23
10	5.434162405377647E-5	TGTGCCACCTGGGACGGGCCGGAAGACTATAAGAAACTCTTT	CATWDGPEDYKKLF	TRGV2	.	TRGJ1	19	-1	-1	27
10	5.434162405377647E-5	TGTGCCACCTGGGACGGGCGCGGTTATTATAAGAAACTCTTT	CATWDGRGYYKKLF	TRGV2	.	TRGJ1	21	-1	-1	23
10	5.434162405377647E-5	TGTGCCACCTGGGACGGGCGGAATTATTATAAGAAACTCTTT	CATWDGRNYYKKLF	TRGV2	.	TRGJ1	18	-1	-1	20
10	5.434162405377647E-5	TGTGCCACCTGGGACAGGCTTGCTTATTATAAGAAACTCTTT	CATWDRLAYYKKLF	TRGV3	.	TRGJ1	21	-1	-1	23
10	5.434162405377647E-5	TGTGCCACCTGGGACAGGCCTAGGGATTATAAGAAACTCTTT	CATWDRPRDYKKLF	TRGV3	.	TRGJ1	20	-1	-1	25
10	5.434162405377647E-5	TGTGCCACCTGGGACAGGCCGCCTTATTATAAGAAACTCTTT	CATWDRPPYYKKLF	TRGV3	.	TRGJ1	19	-1	-1	23
10	5.434162405377647E-5	TGTGCCACCTGGGACAGGCCGGGGGATTGGATCAAGACGTTT	CATWDRPGDWIKTF	TRGV3	.	TRGJP2	19	-1	-1	24
10	5.434162405377647E-5	TGTGCCACCTGGGACAGGCAGCTAGTCCTTAAGAAACTCTTT	CATWDRQLVLKKLF	TRGV3	.	TRGJ1	18	-1	-1	29
10	5.434162405377647E-5	TGTGCCACCTGGGACAGGCAGAAAGTCAATAAGAAACTCTTT	CATWDRQKVNKKLF	TRGV3	.	TRGJ1	18	-1	-1	28
10	5.434162405377647E-5	TGTGCCACCTGGGACAGACTGAATTATTATAAGAAACTCTTT	CATWDRLNYYKKLF	TRGV2	.	TRGJ1	14	-1	-1	20
10	5.434162405377647E-5	TGTGCCACCTGGGACAAAGGCCTATATTATAAGAAACTCTTT	CATWDKGLYYKKLF	TRGV4	.	TRGJ1	13	-1	-1	24
10	5.434162405377647E-5	TGTGCCACCCCCCCTTATAGTAGTGATTGGATCAAGACGTTT	CATPPYSSDWIKTF	TRGV2	.	TRGJP2	8	-1	-1	15
10	5.434162405377647E-5	TGTGCCACCGTATCAGGTTTGGGCAAAAAAATCAAGGTATTT	CATVSGLGKKIKVF	TRGV8	.	TRGJP	8	-1	-1	18
10	5.434162405377647E-5	TGTGCCACCTGTGGTAGTAGTGATTGGATCAAGACGTTT	CATCGSSDWIKTF	TRGV3	.	TRGJP2	10	-1	-1	14
10	5.434162405377647E-5	TGTGCCACCTGGGTCCGGAATTATTATAAGAAACTCTTT	CATWVRNYYKKLF	TRGV3	.	TRGJ1	12	-1	-1	17
10	5.434162405377647E-5	TGTGCCACCTGGGATCTGTATTATTATAAGAAACTCTTT	CATWDLYYYKKLF	TRGV8	.	TRGJ1	14	-1	-1	19
10	5.434162405377647E-5	TGTGCCACCTGGGATGTTTGTGATTGGATCAAGACGTTT	CATWDVCDWIKTF	TRGV8	.	TRGJP2	14	-1	-1	19
10	5.434162405377647E-5	TGTGCCACCTGGGATGAAAAAGATTATAAGAAACTCTTT	CATWDEKDYKKLF	TRGV4	.	TRGJ1	15	-1	-1	22
10	5.434162405377647E-5	TGTGCCACCTGGGATAGTTGTGATTGGATCAAGACGTTT	CATWDSCDWIKTF	TRGV8	.	TRGJP2	16	-1	-1	13
10	5.434162405377647E-5	TGTGCCACCTGGGATAGTGGTAATTATAAGAAACTCTTT	CATWDSGNYKKLF	TRGV8	.	TRGJ1	16	-1	-1	22
10	5.434162405377647E-5	TGTGCCACCTGGGATAGGCGGGACTATAAGAAACTCTTT	CATWDRRDYKKLF	TRGV8	.	TRGJ1	18	-1	-1	24
10	5.434162405377647E-5	TGTGCCACCTGGGATAGAGGATATTATAAGAAACTCTTT	CATWDRGYYKKLF	TRGV8	.	TRGJ1	16	-1	-1	21
10	5.434162405377647E-5	TGTGCCACCTGGGACTGGAATTATTATAAGAAACTCTTT	CATWDWNYYKKLF	TRGV3	.	TRGJ1	17	-1	-1	17
10	5.434162405377647E-5	TGTGCCACCTGGGACCCCGTTGAATATAAGAAACTCTTT	CATWDPVEYKKLF	TRGV5	.	TRGJ1	14	-1	-1	24
10	5.434162405377647E-5	TGTGCCACCTGGGACGCGTTATATTATAAGAAACTCTTT	CATWDALYYKKLF	TRGV2	.	TRGJ1	15	-1	-1	21
10	5.434162405377647E-5	TGTGCCACCTGGGACGGCCCTGGGCATAAGAAACTCTTT	CATWDGPGHKKLF	TRGV2	.	TRGJ1	19	-1	-1	25
10	5.434162405377647E-5	TGTGCCACCTGGGACGGCCCACGGGATAAGAAACTCTTT	CATWDGPRDKKLF	TRGV2	.	TRGJ1	19	-1	-1	25
10	5.434162405377647E-5	TGTGCCACCTGGGACGGCACTGGTTGGTTCAAGATATTT	CATWDGTGWFKIF	TRGV2	.	TRGJP1	16	-1	-1	17
10	5.434162405377647E-5	TGTGCCACCTGGGACGGGCTTCATTATAAGAAACTCTTT	CATWDGLHYKKLF	TRGV2	.	TRGJ1	18	-1	-1	22
10	5.434162405377647E-5	TGTGCCACCTGGGACGGGCTTGGGTATAAGAAACTCTTT	CATWDGLGYKKLF	TRGV2	.	TRGJ1	18	-1	-1	24
10	5.434162405377647E-5	TGTGCCACCTGGGACGGGCGGGGTGTGAAGAAACTCTTT	CATWDGRGVKKLF	TRGV2	.	TRGJ1	18	-1	-1	27
10	5.434162405377647E-5	TGTGCCACCTGGGACGGGCACGGTTATAAGAAACTCTTT	CATWDGHGYKKLF	TRGV2	.	TRGJ1	21	-1	-1	23
10	5.434162405377647E-5	TGTGCCACCTGGGACGGATTCTATTATAAGAAACTCTTT	CATWDGFYYKKLF	TRGV2	.	TRGJ1	16	-1	-1	21
10	5.434162405377647E-5	TGTGCCACCTGGGACAGTAGTGATTGGATCAAGACGTTT	CATWDSSDWIKTF	TRGV7	.	TRGJP2	16	-1	-1	15
10	5.434162405377647E-5	TGTGCCACCTGGGACAGGCGTTTTCGGAAGAAACTCTTT	CATWDRRFRKKLF	TRGV3	.	TRGJ1	18	-1	-1	27
10	5.434162405377647E-5	TGTGCCACCTGGGAGTCGAGTTATTATAAGAAACTCTTT	CATWESSYYKKLF	TRGV2	.	TRGJ1	13	-1	-1	15
10	5.434162405377647E-5	TGTGCCACCTGGGAAAGGGGGGATTATAAGAAACTCTTT	CATWERGDYKKLF	TRGV8	.	TRGJ1	17	-1	-1	22
10	5.434162405377647E-5	TGTGCCACCTGGGAAAATCGGGCGGATAAGAAACTCTTT	CATWENRADKKLF	TRGV3	.	TRGJ1	13	-1	-1	25
10	5.434162405377647E-5	GGAAGCCTTAGGGGGTATCTAAGGTATAAGAAACTCTTT	GSLRGYLRYKKLF	TRGV8	.	TRGJ1	-1	-1	-1	24
10	5.434162405377647E-5	TGTGCCTTGTGGATTAATTATTATAGGAAACTCTTT	CALWINYYRKLF	TRGV9	.	TRGJ1	11	-1	-1	15
10	5.434162405377647E-5	TGTGCCACCTGGGTGATTTATTATAAGAAACTCTTT	CATWVIYYKKLF	TRGV4	.	TRGJ1	12	-1	-1	14
10	5.434162405377647E-5	TGTGCCACCTGGGCAACCTATTATAAGAAACTCTTT	CATWATYYKKLF	TRGV4	.	TRGJ1	12	-1	-1	18
10	5.434162405377647E-5	TGTGCCACCTGGGGCCCTTATTATAAGAAACTCTTT	CATWGPYYKKLF	TRGV8	.	TRGJ1	12	-1	-1	17
10	5.434162405377647E-5	TGTGCCACCTGGGATTCGAGATATAAGAAACTCTTT	CATWDSRYKKLF	TRGV8	.	TRGJ1	14	-1	-1	21
10	5.434162405377647E-5	TGTGCCACCTGGGATGAGTATTATAAGAAACTCTTT	CATWDEYYKKLF	TRGV8	.	TRGJ1	14	-1	-1	18
10	5.434162405377647E-5	TGTGCCACCTGGGATGAATATTATAAGAAACTCTTT	CATWDEYYKKLF	TRGV8	.	TRGJ1	14	-1	-1	15
10	5.434162405377647E-5	TGTGCCACCTGGGATGAAGAGTATAAGAAACTCTTT	CATWDEEYKKLF	TRGV4	.	TRGJ1	15	-1	-1	21
10	5.434162405377647E-5	TGTGCCACCTGGGATATTTATTATAAGAAACTCTTT	CATWDIYYKKLF	TRGV8	.	TRGJ1	15	-1	-1	17
10	5.434162405377647E-5	TGTGCCACCTGGGATACCGATTATAAGAAACTCTTT	CATWDTDYKKLF	TRGV4	.	TRGJ1	14	-1	-1	19
10	5.434162405377647E-5	TGTGCCACCTGGGATAGTACTTATAAGAAACTCTTT	CATWDSTYKKLF	TRGV8	.	TRGJ1	16	-1	-1	20
10	5.434162405377647E-5	TGTGCCACCTGGGACGGGCCTCATAAGAAACTCTTT	CATWDGPHKKLF	TRGV2	.	TRGJ1	19	-1	-1	22
10	5.434162405377647E-5	TGTGCCACCTGGGACGGACTTCATAAGAAACTCTTT	CATWDGLHKKLF	TRGV2	.	TRGJ1	16	-1	-1	22
10	5.434162405377647E-5	TGTGCCACCTGGGACAGGCTCTTAGAGAAACTCTTT	CATWDRLLEKLF	TRGV5	.	TRGJ1	18	-1	-1	25
10	5.434162405377647E-5	TGTGCCACCTGGGACAGGAGCTATAAGAAACTCTTT	CATWDRSYKKLF	TRGV7	.	TRGJ1	17	-1	-1	21
10	5.434162405377647E-5	TGTGCCACCTGGGAGGAATGTTATAAGAAACTCTTT	CATWEECYKKLF	TRGV7	.	TRGJ1	13	-1	-1	20
10	5.434162405377647E-5	TGTGCCACCTGGAACAAGCATTATAAGAAACTCTTT	CATWNKHYKKLF	TRGV3	.	TRGJ1	18	-1	-1	19
10	5.434162405377647E-5	TGTGTCGATAGTAGTGATTGGATCAAGACGTTT	CVDSSDWIKTF	TRGV2	.	TRGJP2	3	-1	-1	7
10	5.434162405377647E-5	TGTGCCTTGTGGGGCCCCCCTAAGGAACTCTTT	CALWGPPKELF	TRGV9	.	TRGJ1	12	-1	-1	20
10	5.434162405377647E-5	TGTGCCACCTGGGCCAGGGATAAGAAACTCTTT	CATWARDKKLF	TRGV5	.	TRGJ1	17	-1	-1	19
10	5.434162405377647E-5	TGTGCCACCTGGGATTGTTATAAGAAACTCTTT	CATWDCYKKLF	TRGV8	.	TRGJ1	14	-1	-1	13
10	5.434162405377647E-5	TGTGCCACCTGGGATGTATTTAAGAAACTCTTT	CATWDVFKKLF	TRGV4	.	TRGJ1	15	-1	-1	16
10	5.434162405377647E-5	TGTGCCACCTGGGACGATCACGGGAAACTCTTT	CATWDDHGKLF	TRGV2	.	TRGJ1	15	-1	-1	23
10	5.434162405377647E-5	TGTGCCACCTGGGACAGGCTAAGGAAACTCTTT	CATWDRLRKLF	TRGV7	.	TRGJ1	18	-1	-1	19
10	5.434162405377647E-5	TGTGCCACCTGGGACAGGCAAGAGAAACTCTTT	CATWDRQEKLF	TRGV7	.	TRGJ1	18	-1	-1	22
10	5.434162405377647E-5	TGTCCCCCCCAAGGTTGGTTCAAGATATTT	CPPQGWFKIF	TRGV10	.	TRGJP1	2	-1	-1	12
10	5.434162405377647E-5	TGTGCCATACCTTATTATAAGAAACTCTTT	CAIPYYKKLF	TRGV8	.	TRGJ1	6	-1	-1	11
10	5.434162405377647E-5	TGTGCCACCTTATATTATAAGAAACTCTTT	CATLYYKKLF	TRGV3	.	TRGJ1	9	-1	-1	12
10	5.434162405377647E-5	TGTGCCACCTGGGATCCTATTGAACTCTTT	CATWDPIELF	TRGV4	.	TRGJ1	14	-1	-1	22
10	5.434162405377647E-5	TGTGCCACCTGGGATGTGGAGAAACTCTTT	CATWDVEKLF	TRGV4	.	TRGJ1	15	-1	-1	19
10	5.434162405377647E-5	TGTGCCACCTGGGATGGTAAGAAACTCTTT	CATWDGKKLF	TRGV4	.	TRGJ1	16	-1	-1	17
10	5.434162405377647E-5	TGTGCCACCTGGGATAGGGGGAAACTCTTT	CATWDRGKLF	TRGV4	.	TRGJ1	18	-1	-1	20
10	5.434162405377647E-5	TGTGCCACCTGGGATAACAGGAAACTCTTT	CATWDNRKLF	TRGV8	.	TRGJ2	15	-1	-1	20
10	5.434162405377647E-5	TGTGCCACCTGGGACGGGCAAAAACTCTTT	CATWDGQKLF	TRGV2	.	TRGJ1	18	-1	-1	21
10	5.434162405377647E-5	TGTGCCACCTGGGAAATAAAGAAACTCTTT	CATWEIKKLF	TRGV8	.	TRGJ1	13	-1	-1	18
10	5.434162405377647E-5	TGTGCCACCCCCTTTTATAAGAAACTCTTT	CATPFYKKLF	TRGV4	.	TRGJ1	8	-1	-1	14
10	5.434162405377647E-5	TGTGCCACCTGGGGCAAGAAACTCTTT	CATWGKKLF	TRGV8	.	TRGJ1	12	-1	-1	15
10	5.434162405377647E-5	TGTGCCTTGTGGGGGGAACTCTTT	CALWGELF	TRGV9	.	TRGJ1	15	-1	-1	16
10	5.434162405377647E-5	TGTGCCACCTTCGAGAAACTCTTT	CATFEKLF	TRGV3	.	TRGJ1	9	-1	-1	13
10	5.434162405377647E-5	TGTGCCACCTGGTGGAAACTCTTT	CATWWKLF	TRGV4	.	TRGJ1	11	-1	-1	14
10	5.434162405377647E-5	TGTGCCACCTGGGACAGGCTCTTT	CATWDRLF	TRGV7	.	TRGJ1	18	-1	-1	18
10	5.434162405377647E-5	TGTGCCACCCCCAAGAAACTCTTT	CATPKKLF	TRGV8	.	TRGJ1	8	-1	-1	12
10	5.434162405377647E-5	TGTGCCCCAAGGAGACTCTTT	CAPRRLF	TRGV4	.	TRGJ1	5	-1	-1	11
10	5.434162405377647E-5	TATTATAAGAAACTCTTT	YYKKLF	TRGV7	.	TRGJ1	0	-1	-1	0
9	4.890746164839882E-5	TGTGCCACCTGGGACGGGCCTATTATCAGTGCCACTGGTTGGTTCAAGATATTT	CATWDGPIISATGWFKIF	TRGV2	.	TRGJP1	19	-1	-1	31
9	4.890746164839882E-5	TGTGCCACCTGGGACGGGCGGGGTGCTGGCGGAATTTATTATAAGAAACTCTTT	CATWDGRGAGGIYYKKLF	TRGV2	.	TRGJ1	18	-1	-1	31
9	4.890746164839882E-5	TGTGCCACCTGGGACGGGGGAAACGTTCTCCGCACTGGTTGGTTCAAGATATTT	CATWDGGNVLRTGWFKIF	TRGV2	.	TRGJP1	17	-1	-1	32
9	4.890746164839882E-5	TGTGCCACCTGGGACATCTGGGGACTTTATACCACTGGTTGGTTCAAGATATTT	CATWDIWGLYTTGWFKIF	TRGV2	.	TRGJP1	14	-1	-1	27
9	4.890746164839882E-5	TGTGCCACCTGGGACAGGCTTATCACTCCCCGGGGTGATTGGATCAAGACGTTT	CATWDRLITPRGDWIKTF	TRGV7	.	TRGJP2	18	-1	-1	34
9	4.890746164839882E-5	TGTGCCACCTGGCTCGGGGCGGGTATAAGTAGTGATTGGATCAAGACGTTT	CATWLGAGISSDWIKTF	TRGV8	.	TRGJP2	11	-1	-1	23
9	4.890746164839882E-5	TGTGCCACCTGGGACGGCCACCGATATAGTAGTGATTGGATCAAGACGTTT	CATWDGHRYSSDWIKTF	TRGV2	.	TRGJP2	16	-1	-1	23
9	4.890746164839882E-5	TGTGCCACCTGCCCTTCACGGTCCGAATTTTATTATAAGAAACTCTTT	CATCPSRSEFYYKKLF	TRGV8	.	TRGJ1	10	-1	-1	29
9	4.890746164839882E-5	TGTGCCACCTGGGATGGGCTTGAGAGGGTTTATTATAAGAAACTCTTT	CATWDGLERVYYKKLF	TRGV4	.	TRGJ1	18	-1	-1	29
9	4.890746164839882E-5	TGTGCCACCTGGGATAGGCAGGGGGGTTCGGGTTATAAGAAACTCTTT	CATWDRQGGSGYKKLF	TRGV8	.	TRGJ1	18	-1	-1	32
9	4.890746164839882E-5	TGTGCCACCTGGGACCATGTGGAGGGTAGTGATTGGATCAAGACGTTT	CATWDHVEGSDWIKTF	TRGV2	.	TRGJP2	14	-1	-1	25
9	4.890746164839882E-5	TGTGCCACCTGGGACGGGCTGGATACCACTGGTTGGTTCAAGATATTT	CATWDGLDTTGWFKIF	TRGV2	.	TRGJP1	18	-1	-1	22
9	4.890746164839882E-5	TGTGCCACCTGGGACGGGCCGGATAGTAGTGATTGGATCAAGACGTTT	CATWDGPDSSDWIKTF	TRGV2	.	TRGJP2	19	-1	-1	22
9	4.890746164839882E-5	TGTGCCACCTGGGACGGGCGGTGGACCACTGGTTGGTTCAAGATATTT	CATWDGRWTTGWFKIF	TRGV2	.	TRGJP1	18	-1	-1	24
9	4.890746164839882E-5	TGTGCCACCTGGGACGGGCGGGTCCTGAATTATTATAAGAAACTCTTT	CATWDGRVLNYYKKLF	TRGV2	.	TRGJ1	24	-1	-1	26
9	4.890746164839882E-5	TGTGCCACCTGGGACGGGCATCCTAACTGCTATTATAAGAAACTCTTT	CATWDGHPNCYYKKLF	TRGV2	.	TRGJ1	18	-1	-1	30
9	4.890746164839882E-5	TGTGCCACCTGGGACAGGCCTGTGGGTAGTGATTGGATCAAGACGTTT	CATWDRPVGSDWIKTF	TRGV7	.	TRGJP2	22	-1	-1	25
9	4.890746164839882E-5	TGTGCCACCTGGGACAGGCCGCCACACCTTTATTATAAGAAACTCTTT	CATWDRPPHLYYKKLF	TRGV7	.	TRGJ1	19	-1	-1	29
9	4.890746164839882E-5	TGTGCCACCTGGGACAGGCCGACGGGAAGGAGGTATAAGAAACTCTTT	CATWDRPTGRRYKKLF	TRGV7	.	TRGJ1	19	-1	-1	33
9	4.890746164839882E-5	TGTGCCACCTGGGAATACCCCCACTCCCCCTATTATAAGAAACTCTTT	CATWEYPHSPYYKKLF	TRGV2	.	TRGJ1	13	-1	-1	30
9	4.890746164839882E-5	TGTGCCACCGACCATAACCCCCGCCCGCAGGCATATAAGAAACTCTTT	CATDHNPRPQAYKKLF	TRGV8	.	TRGJ1	8	-1	-1	33
9	4.890746164839882E-5	TGTGCTGCGTGGCTCTTCCCGGCGGATTATTATAAGAAACTCTTT	CAAWLFPADYYKKLF	TRGV10	.	TRGJ1	11	-1	-1	22
9	4.890746164839882E-5	TGTGCTGCGTGGGGACCTCCCCTAAATTATTATAAGAAACTCTTT	CAAWGPPLNYYKKLF	TRGV10	.	TRGJ1	12	-1	-1	24
9	4.890746164839882E-5	TGTGCTGCGTGGGATCCGATTTCGAATTATTATAAGAAACTCTTT	CAAWDPISNYYKKLF	TRGV10	.	TRGJ1	14	-1	-1	20
9	4.890746164839882E-5	TGTGCCACCTGCGAGATTGCCCCATGTTATTATAAGAAACTCTTT	CATCEIAPCYYKKLF	TRGV8	.	TRGJ1	13	-1	-1	26
9	4.890746164839882E-5	TGTGCCACCTGGCCCCGATACTGGGGGGATAGAGGGAAACTCTTT	CATWPRYWGDRGKLF	TRGV8	.	TRGJ1	11	-1	-1	35
9	4.890746164839882E-5	TGTGCCACCTGGGATGGGGGATTTGCGTATTATAAGAAACTCTTT	CATWDGGFAYYKKLF	TRGV8	.	TRGJ1	17	-1	-1	27
9	4.890746164839882E-5	TGTGCCACCTGGGATAGGAATCAGGCTTATTATAAGAAACTCTTT	CATWDRNQAYYKKLF	TRGV8	.	TRGJ1	17	-1	-1	26
9	4.890746164839882E-5	TGTGCCACCTGGGACCCACCTCCCCATTATTATAAGAAACTCTTT	CATWDPPPHYYKKLF	TRGV8	.	TRGJ1	13	-1	-1	25
9	4.890746164839882E-5	TGTGCCACCTGGGACCGGAGTAGTAGTGATTGGATCAAGACGTTT	CATWDRSSSDWIKTF	TRGV3	.	TRGJP2	17	-1	-1	20
9	4.890746164839882E-5	TGTGCCACCTGGGACGGGCCTCGGAGGAATTATAAGAAACTCTTT	CATWDGPRRNYKKLF	TRGV2	.	TRGJ1	19	-1	-1	28
9	4.890746164839882E-5	TGTGCCACCTGGGACGGGCCCTTGAATTATTATAAGAAACTCTTT	CATWDGPLNYYKKLF	TRGV2	.	TRGJ1	20	-1	-1	23
9	4.890746164839882E-5	TGTGCCACCTGGGACGGGCCGGGGAATTATTATAAGAAACTCTTT	CATWDGPGNYYKKLF	TRGV2	.	TRGJ1	19	-1	-1	23
9	4.890746164839882E-5	TGTGCCACCTGGGACGGGCCGAGGGATTATTATAAGAAACTCTTT	CATWDGPRDYYKKLF	TRGV2	.	TRGJ1	19	-1	-1	25
9	4.890746164839882E-5	TGTGCCACCTGGGACGGGCCACTGGTCTATTATAAGAAACTCTTT	CATWDGPLVYYKKLF	TRGV2	.	TRGJ1	19	-1	-1	27
9	4.890746164839882E-5	TGTGCCACCTGGGACGGGCGTGGGGATTATTATAAGAAACTCTTT	CATWDGRGDYYKKLF	TRGV2	.	TRGJ1	18	-1	-1	25
9	4.890746164839882E-5	TGTGCCACCTGGGACGGGCAAGTATTGGGGTATAAGAAACTCTTT	CATWDGQVLGYKKLF	TRGV2	.	TRGJ1	18	-1	-1	30
9	4.890746164839882E-5	TGTGCCACCTGGGACAGGCATAGTAGTGATTGGATCAAGACGTTT	CATWDRHSSDWIKTF	TRGV3	.	TRGJP2	18	-1	-1	19
9	4.890746164839882E-5	TGTGCCACCTGGGACAGGCAGGAGGATTATTATAAGAAACTCTTT	CATWDRQEDYYKKLF	TRGV5	.	TRGJ1	18	-1	-1	25
[truncated: 2,759 more rows]
