# Supplementary material for: Dissection of the Human T-Cell Receptor γ Gene Repertoire in the Brain and Peripheral Blood Identifies Age- and Alzheimer's Disease-Associated Clonotype Profiles
Source: Front Immunol. 2020 Jan 29;11:12. doi: 10.3389/fimmu.2020.00012 (PMC7025544; doi:10.3389/fimmu.2020.00012)
Supplement: Supplementary file 5 [file Data_Sheet_2.zip › repertoires_corrected_and_decontaminated/158.txt]

count	freq	cdr3nt	cdr3aa	v	d	j	VEnd	DStart	DEnd	JStart
21905	0.07659733683945506	TGTGCCTTGTGGGGCAGCGGGCGTAAGAAACTCTTT	CALWGSGRKKLF	TRGV9	.	TRGJ1	12	-1	-1	23
17094	0.059774246789940415	TGTGCCACCTGGGACTCCCGGGGTTATAAGAAACTCTTT	CATWDSRGYKKLF	TRGV3	.	TRGJ1	14	-1	-1	23
15147	0.05296598315942597	TGTGCCACCTGGGACGGGCCGAGTTGTTGGTTCAAGATATTT	CATWDGPSCWFKIF	TRGV2	.	TRGJP1	19	-1	-1	25
7347	0.02569096707416007	TGTGCCTTGTGGGACTCCGAGTTGGGCAAAAAAATCAAGGTATTT	CALWDSELGKKIKVF	TRGV9	.	TRGJP	13	-1	-1	18
6555	0.022921503902425377	TGTGCCTTGTGGGCCCAAGAGTTGGGCAAAAAAATCAAGGTATTT	CALWAQELGKKIKVF	TRGV9	.	TRGJP	12	-1	-1	15
5031	0.017592385374996505	TGTGCCTTGTGGGAGGTGGTGCAAGAGTTGGGCAAAAAAATCAAGGTATTT	CALWEVVQELGKKIKVF	TRGV9	.	TRGJP	17	-1	-1	16
4273	0.0149418132990181	TGTGCCTTGTGGGAGGTGGTGGGGGATTATAAGAAACTCTTT	CALWEVVGDYKKLF	TRGV9	.	TRGJ1	17	-1	-1	25
3966	0.013868296640277505	TGTGCCTTGTGGGAGGTGCACGGGGGAGAGTTGGGCAAAAAAATCAAGGTATTT	CALWEVHGGELGKKIKVF	TRGV9	.	TRGJP	20	-1	-1	26
3174	0.011098833468542815	TGTGCCTTGTGGGAGGTCCAAGAGTTGGGCAAAAAAATCAAGGTATTT	CALWEVQELGKKIKVF	TRGV9	.	TRGJP	19	-1	-1	18
3090	0.010805102526086106	TGTGCCTTGTGGTATAGAGGGAAACTCTTT	CALWYRGKLF	TRGV9	.	TRGJ2	11	-1	-1	20
2786	0.009742076258147537	TGTGCCACCTGGGACAGGGGGGCCAATAAGAAACTCTTT	CATWDRGANKKLF	TRGV7	.	TRGJ1	17	-1	-1	25
2669	0.009332951016868549	TGTGCCTTGTGGGAGGCCGGTGGGAAGTTGGGCAAAAAAATCAAGGTATTT	CALWEAGGKLGKKIKVF	TRGV9	.	TRGJP	15	-1	-1	25
2029	0.007095000979103141	TGTGCCTTGTGGGAGGTGCGCGGTTATAAGAAACTCTTT	CALWEVRGYKKLF	TRGV9	.	TRGJ1	18	-1	-1	23
1840	0.0064341063585755445	TGTGCCTTGTGGGAGGTGAATTATTATAAGAAACTCTTT	CALWEVNYYKKLF	TRGV9	.	TRGJ1	17	-1	-1	17
1814	0.006343189638291325	TGTGCCTTGTGGGAGGCCCCCGTGCTGCGGTTTTGGAAACTCTTT	CALWEAPVLRFWKLF	TRGV9	.	TRGJ1	15	-1	-1	35
1787	0.006248776121073097	TGTGCCTTGTGGGAGGCGCAGAGGGGACTCTTT	CALWEAQRGLF	TRGV9	.	TRGJ1	19	-1	-1	26
1598	0.0055878815005455	TGTGCCTTGTGGGAGGTGAGGGAGTTGGGCAAAAAAATCAAGGTATTT	CALWEVRELGKKIKVF	TRGV9	.	TRGJP	17	-1	-1	21
1545	0.005402551263043053	TGTGCCTTGTGGGAGGTGCTGGAGTTGGGCAAAAAAATCAAGGTATTT	CALWEVLELGKKIKVF	TRGV9	.	TRGJP	18	-1	-1	21
1506	0.005266176182616723	TGTGCCTTGTGCTATAAGAAACTCTTT	CALCYKKLF	TRGV9	.	TRGJ1	10	-1	-1	12
1500	0.005245195401012672	TGTGCCTTGTGGGAGGTTCAGGGGAAACTCTTT	CALWEVQGKLF	TRGV9	.	TRGJ1	19	-1	-1	23
1495	0.00522771141634263	TGTGCCTTGTGGGAGGTGTCGGGGAAACTCTTT	CALWEVSGKLF	TRGV9	.	TRGJ1	17	-1	-1	23
1494	0.005224214619408622	TGTGCCTTGTGGGAGCCACCCCACGAGAAACTCTTT	CALWEPPHEKLF	TRGV9	.	TRGJ1	14	-1	-1	25
1494	0.005224214619408622	TGTGCCTTGTGGCCAGGAAAGAAACTCTTT	CALWPGKKLF	TRGV9	.	TRGJ1	11	-1	-1	18
1490	0.005210227431672588	TGTGCCTTGTGGGTCGCGAGGTATAAGAAACTCTTT	CALWVARYKKLF	TRGV9	.	TRGJ1	12	-1	-1	21
1477	0.005164769071530478	TGTGCCTTGTGGGAACCCCAAGAGTTGGGCAAAAAAATCAAGGTATTT	CALWEPQELGKKIKVF	TRGV9	.	TRGJP	13	-1	-1	18
1476	0.005161272274596469	TGTGCCTTGTGGGAGGTGGACAAGAAACTCTTT	CALWEVDKKLF	TRGV9	.	TRGJ2	20	-1	-1	21
1462	0.005112317117520351	TGTGCCTTGTGGGACGGCTATAAGAAACTCTTT	CALWDGYKKLF	TRGV9	.	TRGJ1	13	-1	-1	18
1441	0.005038884381906174	TGTGCCTTGTGGCCCTCCCGGAAGAAACTCTTT	CALWPSRKKLF	TRGV9	.	TRGJ1	11	-1	-1	21
1435	0.005017903600302123	TGTGCCTTGTGGGAGGTGCTGTATAAGAAACTCTTT	CALWEVLYKKLF	TRGV9	.	TRGJ1	18	-1	-1	21
1429	0.004996922818698073	TGTGCCTTGTGGGAGGCAAAGAAACTCTTT	CALWEAKKLF	TRGV9	.	TRGJ2	15	-1	-1	18
1409	0.0049269868800179036	TGTGCCTTGTGGGAGGTGCGGTTATTTGGTGGGAAACTCTTT	CALWEVRLFGGKLF	TRGV9	.	TRGJ1	18	-1	-1	32
1409	0.0049269868800179036	TGTGCCTTGGGGGGACTTAAGAAACTCTTT	CALGGLKKLF	TRGV9	.	TRGJ2	12	-1	-1	17
1395	0.004878031722941785	TGTGCCTTGTGGGAGGGTTATTATAAGAAACTCTTT	CALWEGYYKKLF	TRGV9	.	TRGJ1	15	-1	-1	17
1394	0.004874534926007777	TGTGCCTTGTGGGAGGTGCAGGGTTATAAGAAACTCTTT	CALWEVQGYKKLF	TRGV9	.	TRGJ1	19	-1	-1	23
1392	0.00486754133213976	TGTGCCTTGTGGGAGGTGCGTGGTACCACTGGTTGGTTCAAGATATTT	CALWEVRGTTGWFKIF	TRGV9	.	TRGJP1	18	-1	-1	23
1387	0.0048500573474697176	TGTGCCTTTGGAGGGTGGGCTTATAAGAAACTCTTT	CAFGGWAYKKLF	TRGV9	.	TRGJ2	13	-1	-1	20
1387	0.0048500573474697176	TGTGCCTTGTGGGAGGTGCGCTGTAAGAAACTCTTT	CALWEVRCKKLF	TRGV9	.	TRGJ1	18	-1	-1	23
1386	0.00484656055053571	TGTGCCTTGTGGGAGGTGCACGGGTTGGGGAAACTCTTT	CALWEVHGLGKLF	TRGV9	.	TRGJ1	20	-1	-1	29
1384	0.004839566956667692	TGTGCCTTGTGGAGGGATTATAAGAAACTCTTT	CALWRDYKKLF	TRGV9	.	TRGJ1	14	-1	-1	16
1381	0.004829076565865667	TGTGCCTTGTGGGAGGTTAGTGATTGGATCAAGACGTTT	CALWEVSDWIKTF	TRGV9	.	TRGJP2	16	-1	-1	17
1374	0.004804598987327608	TGTGCCTTGTGGGAGGTTTGTGATTGGATCAAGACGTTT	CALWEVCDWIKTF	TRGV9	.	TRGJP2	16	-1	-1	19
1370	0.0047906117995915746	TGTGCCTTGTGGGAGCCCCCCGCCAAGAAACTCTTT	CALWEPPAKKLF	TRGV9	.	TRGJ2	14	-1	-1	24
1363	0.004766134221053515	TGTGCCTTGTGGGAGGTGCAATGTTATAAGAAACTCTTT	CALWEVQCYKKLF	TRGV9	.	TRGJ1	19	-1	-1	23
1360	0.0047556438302514895	TGTGCCTTGTGGGGATATAAGAAACTCTTT	CALWGYKKLF	TRGV9	.	TRGJ1	12	-1	-1	15
1347	0.00471018547010938	TGTGCCTTGTGGGAGGTGCTGAGTTATTATAAGAAACTCTTT	CALWEVLSYYKKLF	TRGV9	.	TRGJ1	18	-1	-1	20
1343	0.0046961982823733464	TGTGCCTTGTGGGAGGTGCGGTATTATAAGAAACTCTTT	CALWEVRYYKKLF	TRGV9	.	TRGJ2	18	-1	-1	21
1335	0.004668223906901278	TGTGCCTTGTGGGAGGTGCTTCATTATAAGAAACTCTTT	CALWEVLHYKKLF	TRGV9	.	TRGJ1	18	-1	-1	22
1331	0.004654236719165245	TGTGCCTTGTGGGAGACCGATTGGTTCAAGATATTT	CALWETDWFKIF	TRGV9	.	TRGJP1	14	-1	-1	20
1323	0.004626262343693177	TGTGCCTTGTGGGAGGCCTATAAGAAACTCTTT	CALWEAYKKLF	TRGV9	.	TRGJ2	15	-1	-1	18
1315	0.00459828796822111	TGTGCCTTGTGGGAGGACAACCCGCAAGAGTTGGGCAAAAAAATCAAGGTATTT	CALWEDNPQELGKKIKVF	TRGV9	.	TRGJP	15	-1	-1	23
1286	0.004496880857134865	TGTGCCTTGTGGGAGGCCCATTATAAGAAACTCTTT	CALWEAHYKKLF	TRGV9	.	TRGJ2	15	-1	-1	19
1284	0.004489887263266847	TGTGCCTTGTGGGAGGTGAATAAGAAACTCTTT	CALWEVNKKLF	TRGV9	.	TRGJ1	17	-1	-1	19
1281	0.004479396872464822	TGTGCCTTGTGGGAGGTGCGCAAGAAACTCTTT	CALWEVRKKLF	TRGV9	.	TRGJ1	18	-1	-1	21
1271	0.004444428903124738	TGTGCCTTGTGGGAGGTGGACTATTATAAGAAACTCTTT	CALWEVDYYKKLF	TRGV9	.	TRGJ1	20	-1	-1	21
1269	0.004437435309256721	TGTGCCTTGTGGGAGGTGATGGATAAGAAACTCTTT	CALWEVMDKKLF	TRGV9	.	TRGJ2	17	-1	-1	22
1266	0.0044269449184546955	TGTGCCTTGTGGGAGGTGCGGGTGGATTATAAGAAACTCTTT	CALWEVRVDYKKLF	TRGV9	.	TRGJ1	18	-1	-1	25
1257	0.004395473746048619	TGTGCCTTGTGGGACCGGCCTTATTATAAGAAACTCTTT	CALWDRPYYKKLF	TRGV9	.	TRGJ1	13	-1	-1	20
1255	0.0043884801521806025	TGTGCCCCTCGCACCTCTTATTATAAGAAACTCTTT	CAPRTSYYKKLF	TRGV9	.	TRGJ1	5	-1	-1	17
1240	0.004336028198170476	TGTGCCTTGTGGGAGGGCCCCAGCACTGGTTGGTTCAAGATATTT	CALWEGPSTGWFKIF	TRGV9	.	TRGJP1	15	-1	-1	23
1236	0.004322041010434442	TGTGCCTTGTGGGAGGATTATTATAAGAAACTCTTT	CALWEDYYKKLF	TRGV9	.	TRGJ2	15	-1	-1	16
1235	0.004318544213500434	TGTGCCTTGTGGGAGGCTTATTATAAGAAACTCTTT	CALWEAYYKKLF	TRGV9	.	TRGJ1	15	-1	-1	17
1235	0.004318544213500434	TGTGCTGCGTGGAAGAAACTCTTT	CAAWKKLF	TRGV10	.	TRGJ2	11	-1	-1	12
1220	0.004266092259490307	TGTGCCTTGTGGGAGGTGCAACCGGGATATTATAAGAAACTCTTT	CALWEVQPGYYKKLF	TRGV9	.	TRGJ2	19	-1	-1	27
1220	0.004266092259490307	TGTGCCTTGTGGGAGGCCCCGATCCAAAAGAAACTCTTT	CALWEAPIQKKLF	TRGV9	.	TRGJ1	15	-1	-1	27
1211	0.0042346210870842305	TGTGCCTTGTGGGAGCCTCATTATAAGAAACTCTTT	CALWEPHYKKLF	TRGV9	.	TRGJ1	14	-1	-1	19
1206	0.004217137102414188	TGTGCCTTGTTTCCTTATTATAAGAAACTCTTT	CALFPYYKKLF	TRGV9	.	TRGJ1	9	-1	-1	14
1185	0.004143704366800011	TGTGCCTTGTGGGAGGTGCAGGAGTATTATAAGAAACTCTTT	CALWEVQEYYKKLF	TRGV9	.	TRGJ1	19	-1	-1	24
1175	0.004108736397459927	TGTGCCTTGGGAAACTTTAAGAAACTCTTT	CALGNFKKLF	TRGV9	.	TRGJ1	8	-1	-1	17
1163	0.004066774834251825	TGTGCCTTGTGGGAGGTGCGATTGGGATCCTATAAGAAACTCTTT	CALWEVRLGSYKKLF	TRGV9	.	TRGJ1	18	-1	-1	30
1159	0.004052787646515792	TGTGCCTTGTGGGAGGTGCAGGTGTATTATTATAAGAAACTCTTT	CALWEVQVYYYKKLF	TRGV9	.	TRGJ1	19	-1	-1	25
1158	0.004049290849581783	TGTGCCTTGTGGGAGGAGAATTATTATAAGAAACTCTTT	CALWEENYYKKLF	TRGV9	.	TRGJ1	15	-1	-1	17
1148	0.004014322880241699	TGTGCCTTGTGGGAGGCATGGAATTATTATAAGAAACTCTTT	CALWEAWNYYKKLF	TRGV9	.	TRGJ2	15	-1	-1	20
1148	0.004014322880241699	TGTGCCTTGTGGGAGGCTGAGAAACTCTTT	CALWEAEKLF	TRGV9	.	TRGJ1	15	-1	-1	19
1143	0.003996838895571657	TGTGCCTTGTGGGTAACAACATATTATAAGAAACTCTTT	CALWVTTYYKKLF	TRGV9	.	TRGJ2	12	-1	-1	21
1131	0.003954877332363555	TGTGCCTTGTGGGATTACCCTTGGGATTATAAGAAACTCTTT	CALWDYPWDYKKLF	TRGV9	.	TRGJ1	13	-1	-1	25
1128	0.0039443869415615295	TGTGCCTTGTGGGAGAGACGGTATTATTATAAGAAACTCTTT	CALWERRYYYKKLF	TRGV9	.	TRGJ1	14	-1	-1	22
1126	0.003937393347693513	TGTGCCTTGTGGGAGGTGCACCTTTATTATAAGAAACTCTTT	CALWEVHLYYKKLF	TRGV9	.	TRGJ2	22	-1	-1	23
1126	0.003937393347693513	TGTGCCTTGTGGGAGGTGAGGTATTATAAGAAACTCTTT	CALWEVRYYKKLF	TRGV9	.	TRGJ1	17	-1	-1	21
1083	0.0037870310795311496	TGTGCCTTGTGGGAGGTCCAATTGGGTTATTATAAGAAACTCTTT	CALWEVQLGYYKKLF	TRGV9	.	TRGJ1	19	-1	-1	26
1073	0.003752063110191065	TGTGCCTTGTGGGAGGTCTCCCCTTGGTATTATAAGAAACTCTTT	CALWEVSPWYYKKLF	TRGV9	.	TRGJ2	16	-1	-1	27
1069	0.003738075922455031	TGTGCTGCGTGGGATTATAAGAAACTCTTT	CAAWDYKKLF	TRGV10	.	TRGJ1	16	-1	-1	13
1056	0.0036926175623129215	TGTGCCTTGTTTTTTGATAGATCGTATTATAAGAAACTCTTT	CALFFDRSYYKKLF	TRGV9	.	TRGJ1	9	-1	-1	24
1051	0.003675133577642879	TGTGCCTTGTGGGAGATTACGAATTATTATAAGAAACTCTTT	CALWEITNYYKKLF	TRGV9	.	TRGJ1	14	-1	-1	15
1038	0.0036296752175007693	TGTGCCTTGTGGGAGGTGCGCCTGGATTATAAGAAACTCTTT	CALWEVRLDYKKLF	TRGV9	.	TRGJ1	22	-1	-1	25
1031	0.00360519763896271	TGTGCCTTGTGGGAGCCCACTAATTATTATAAGAAACTCTTT	CALWEPTNYYKKLF	TRGV9	.	TRGJ1	14	-1	-1	21
1028	0.0035947072481606846	TGTGCCTTGTGGGAGGTGCGTTATAAGAAACTCTTT	CALWEVRYKKLF	TRGV9	.	TRGJ1	18	-1	-1	20
1021	0.003570229669622626	TGTGCCTTGTGGGAGGTCTTGATTTATTATAAGAAACTCTTT	CALWEVLIYYKKLF	TRGV9	.	TRGJ1	16	-1	-1	20
1017	0.003556242481886592	TGTGCCACCTGGCACTCGAATTATTATAAGAAACTCTTT	CATWHSNYYKKLF	TRGV7	.	TRGJ2	14	-1	-1	15
1016	0.0035527456849525833	TGTGCCTTGTGGGAGCATAAGAAACTCTTT	CALWEHKKLF	TRGV9	.	TRGJ1	14	-1	-1	16
1010	0.003531764903348533	TGTGCCTTGTGGGAGGGCCATAGTGATTGGATCAAGACGTTT	CALWEGHSDWIKTF	TRGV9	.	TRGJP2	15	-1	-1	20
1009	0.003528268106414524	TGTGCCTTGTGGGAGGTGCAAAGGACTTATTATAAGAAACTCTTT	CALWEVQRTYYKKLF	TRGV9	.	TRGJ1	19	-1	-1	23
967	0.0033814026351861697	TGTGCCTTGTGGGAGGTAGGGTATTATAAGAAACTCTTT	CALWEVGYYKKLF	TRGV9	.	TRGJ1	16	-1	-1	21
958	0.0033499314627800933	TGTGCCACCTGGGACGGGCCCGAGAAACTCTTT	CATWDGPEKLF	TRGV2	.	TRGJ1	21	-1	-1	22
930	0.003252021148627857	TGTGCCTTCCGAAGGTTGGGCAAAAAAATCAAGGTATTT	CAFRRLGKKIKVF	TRGV9	.	TRGJP	7	-1	-1	11
916	0.0032030659915517385	TGTGCCTCGATCCTACTAATTTATTATAAGAAACTCTTT	CASILLIYYKKLF	TRGV9	.	TRGJ1	6	-1	-1	20
882	0.0030841748957954516	TGTGCCTTGTGGGAGGTGCGCTCCTTCTCGACCAATTATAAGAAACTCTTT	CALWEVRSFSTNYKKLF	TRGV9	.	TRGJ1	18	-1	-1	34
857	0.00299675497244524	TGTGCCACCTGGGACAGGAATAAGAAACTCTTT	CATWDRNKKLF	TRGV7	.	TRGJ1	17	-1	-1	19
818	0.0028603798920189107	TGTGCCTTGTGGGAGGTGGTTGAGTTGGGCAAAAAAATCAAGGTATTT	CALWEVVELGKKIKVF	TRGV9	.	TRGJP	17	-1	-1	21
805	0.002814921531876801	TGTGCCACCTGGGACGGGCGACGGAATTATAAGAAACTCTTT	CATWDGRRNYKKLF	TRGV2	.	TRGJ1	18	-1	-1	25
786	0.0027484823901306405	TGTGCCTTGTGGTTTAATTATTATTATAAGAAACTCTTT	CALWFNYYYKKLF	TRGV9	.	TRGJ2	11	-1	-1	19
707	0.002472235432343973	TGTGCTGCGTGGGTTGTAAAGAAACTCTTT	CAAWVVKKLF	TRGV10	.	TRGJ2	12	-1	-1	18
698	0.002440764259937897	TGTGCCTTGTGGGATTCAATCGGAGAATCGGAGGATTATTATAAGAAACTCTTT	CALWDSIGESEDYYKKLF	TRGV9	.	TRGJ1	13	-1	-1	34
697	0.0024372674630038886	TGTGCCTTGTGGGAGGTGATGCCCGAGAAACTCTTT	CALWEVMPEKLF	TRGV9	.	TRGJ2	17	-1	-1	25
693	0.002423280275267855	TGTGCCTTGTGTATCAAGAAACTCTTT	CALCIKKLF	TRGV9	.	TRGJ1	10	-1	-1	11
692	0.002419783478333846	TGTGCCACCTGGGACGAGAATTATTATAAGAAACTCTTT	CATWDENYYKKLF	TRGV2	.	TRGJ1	15	-1	-1	17
682	0.002384815508993762	TGTGCTGCGTGGAATAAACTCTTT	CAAWNKLF	TRGV10	.	TRGJ1	14	-1	-1	12
633	0.0022134724592273477	TGTGCCTTGTGCGCTTATTATAAGAAACTCTTT	CALCAYYKKLF	TRGV9	.	TRGJ2	10	-1	-1	14
599	0.0020945813634710604	TGTGCTGCGTGGAGGAAGAAACTCTTT	CAAWRKKLF	TRGV10	.	TRGJ1	11	-1	-1	15
572	0.0020001678462528323	TGTGCCTTGTGGGAGCCTTCTTATTATAAGAAACTCTTT	CALWEPSYYKKLF	TRGV9	.	TRGJ1	14	-1	-1	20
550	0.0019232383137046465	TGTGCTGCGTGGGGCCGTACCAAGAAACTCTTT	CAAWGRTKKLF	TRGV10	.	TRGJ1	12	-1	-1	21
543	0.0018987607351665873	TGTGTTACGTCCAAACTCTTT	CVTSKLF	TRGV10	.	TRGJ1	9	-1	-1	12
526	0.0018393151872884439	TGTGCTGCGTGGGAAGAGAAACTCTTT	CAAWEEKLF	TRGV10	.	TRGJ1	13	-1	-1	16
523	0.0018288247964864184	TGTGCTGCGTGGGATTGGGTTGGTAAGAAACTCTTT	CAAWDWVGKKLF	TRGV10	.	TRGJ2	15	-1	-1	23
517	0.0018078440148823678	TGTGCTGCGTGGGATTATAACCTTAGAGGACTCTTT	CAAWDYNLRGLF	TRGV10	.	TRGJ2	16	-1	-1	29
502	0.001755392060872241	TGTGCTGCGTGGGGCCCGTGGTGGTTCAAGATATTT	CAAWGPWWFKIF	TRGV10	.	TRGJP1	12	-1	-1	18
495	0.001730914482334182	TGTGCTGCGTGGGATTTAACAAAGAAACTCTTT	CAAWDLTKKLF	TRGV10	.	TRGJ2	15	-1	-1	21
493	0.0017239208884661649	TGTGCTGCGTGGGAATCCTTTAAGAAACTCTTT	CAAWESFKKLF	TRGV10	.	TRGJ2	13	-1	-1	20
492	0.0017204240915321565	TGTGCTGCGTGGGACTTGAAGAAACTCTTT	CAAWDLKKLF	TRGV10	.	TRGJ2	13	-1	-1	18
487	0.0017029401068621142	TGTGCTGCGTGGGCCCGGGAGAAACTCTTT	CAAWAREKLF	TRGV10	.	TRGJ1	12	-1	-1	19
480	0.0016784625283240552	TGTGCTGCGTGGGATACCACTGGTTGGTTCAAGATATTT	CAAWDTTGWFKIF	TRGV10	.	TRGJP1	14	-1	-1	13
476	0.0016644753405880214	TGTGCTGCGTGGGATTGTTATAAGAAACTCTTT	CAAWDCYKKLF	TRGV10	.	TRGJ2	15	-1	-1	13
474	0.0016574817467200046	TGTGCCACCTGGGATTATTATAAGAAACTCTTT	CATWDYYKKLF	TRGV2	.	TRGJ2	13	-1	-1	13
467	0.0016330041681819453	TGTGCCACCTGGGATAAGAAACTCTTT	CATWDKKLF	TRGV8	.	TRGJ1	15	-1	-1	13
466	0.001629507371247937	TGTGCTGCGTGGGACCCCACTGGTTGGTTCAAGATATTT	CAAWDPTGWFKIF	TRGV10	.	TRGJP1	13	-1	-1	16
464	0.0016225137773799199	TGTGCTGCGTGGGACCCGAATTATAAGAAACTCTTT	CAAWDPNYKKLF	TRGV10	.	TRGJ1	13	-1	-1	19
446	0.001559571432567768	TGTGCTGCGTGGGAATTTGATTATAAGAAACTCTTT	CAAWEFDYKKLF	TRGV10	.	TRGJ1	13	-1	-1	12
445	0.0015560746356337596	TGTGCCTTGTGGGAGGTGGTGCAAGAGTTGGGCAAAAAAATCAAGGTACTT	CALWEVVQELGKKIKVL	TRGV9	.	TRGJP	17	-1	-1	16
444	0.001552577838699751	TGTGCCTTGTGGGAGGCATCCCGTCAAGAGTTGGGCAAAAAAATCAAGGTATTT	CALWEASRQELGKKIKVF	TRGV9	.	TRGJP	15	-1	-1	24
439	0.001535093854029709	TGTGCTGCGTGGGTGGTCACTGGTTGGTTCAAGATATTT	CAAWVVTGWFKIF	TRGV10	.	TRGJP1	12	-1	-1	17
439	0.001535093854029709	TGTGCGGGGGGTAGCGTCACTGGTTGGTTCAAGATATTT	CAGGSVTGWFKIF	TRGV10	.	TRGJP1	4	-1	-1	17
433	0.001514113072425658	TGTGCTGCGTGCCCTCGTTATTATAAGAAACTCTTT	CAACPRYYKKLF	TRGV10	.	TRGJ1	10	-1	-1	17
432	0.0015106162754916497	TGTGCTGCGTGGGATTACTATTATAAGAAACTCTTT	CAAWDYYYKKLF	TRGV10	.	TRGJ1	17	-1	-1	18
426	0.001489635493887599	TGTGCCACCTGGGACGTTATCTATAAGAAACTCTTT	CATWDVIYKKLF	TRGV2	.	TRGJ1	15	-1	-1	16
423	0.0014791451030855736	TGTGCTGCGTGGGGTGCTTATAAGAAACTCTTT	CAAWGAYKKLF	TRGV10	.	TRGJ1	12	-1	-1	17
420	0.0014686547122835483	TGTGCTGCGTGGGATTATTTTTGGTATAAGAAACTCTTT	CAAWDYFWYKKLF	TRGV10	.	TRGJ1	16	-1	-1	24
420	0.0014686547122835483	TGTGCTGCGTGGGGGGGGAAGAAACTCTTT	CAAWGGKKLF	TRGV10	.	TRGJ1	12	-1	-1	18
402	0.0014057123674713961	TGTGCTGCGTGGGCTATGAGGCGGTATAAGAAACTCTTT	CAAWAMRRYKKLF	TRGV10	.	TRGJ1	12	-1	-1	24
399	0.001395221976669371	TGTGCTGCGTGGGATTCTTATAAGAAACTCTTT	CAAWDSYKKLF	TRGV10	.	TRGJ2	15	-1	-1	13
392	0.0013707443981313117	TGTGCTGCGTGGGATGGGGGGGGTTGGTTCAAGATATTT	CAAWDGGGWFKIF	TRGV10	.	TRGJP1	14	-1	-1	21
388	0.001356757210395278	TGTGCTGCGTGGGATAAAGCCTATTATAAGAAACTCTTT	CAAWDKAYYKKLF	TRGV10	.	TRGJ1	14	-1	-1	21
387	0.0013532604134612696	TGTGCTGCGTGGGGGAGCAATAAGAAACTCTTT	CAAWGSNKKLF	TRGV10	.	TRGJ2	12	-1	-1	19
385	0.0013462668195932527	TGTGCTGCGTGGGATTATAGTCCCCTTAAGAAACTCTTT	CAAWDYSPLKKLF	TRGV10	.	TRGJ1	16	-1	-1	26
378	0.0013217892410551935	TGTGCTGCGTGGGATACGTGTTATTATAAGAAACTCTTT	CAAWDTCYYKKLF	TRGV10	.	TRGJ2	18	-1	-1	20
372	0.0013008084594511428	TGTGCTGCGTGGGATTTTTATAAGAAACTCTTT	CAAWDFYKKLF	TRGV10	.	TRGJ1	15	-1	-1	13
371	0.0012973116625171342	TGTGCTGCGTGGGATCGGCAAGGTTATAAGAAACTCTTT	CAAWDRQGYKKLF	TRGV10	.	TRGJ2	14	-1	-1	23
370	0.001293814865583126	TGTGCTGCGTGGGATTACTCTTATAAGAAACTCTTT	CAAWDYSYKKLF	TRGV10	.	TRGJ1	17	-1	-1	20
350	0.0012238789269029568	TGTGCTGCGTGGGCCCCCCATTATTATAAGAAACTCTTT	CAAWAPHYYKKLF	TRGV10	.	TRGJ1	12	-1	-1	19
347	0.0012133885361009316	TGTGCTGCGTGGGATCCTCCTACGGGGGGCGATTATAAGAAACTCTTT	CAAWDPPTGGDYKKLF	TRGV10	.	TRGJ1	14	-1	-1	31
347	0.0012133885361009316	TGTGCTGCGTGGGATTTTTATGGTTATTATAAGAAACTCTTT	CAAWDFYGYYKKLF	TRGV10	.	TRGJ1	15	-1	-1	23
344	0.0012028981452989061	TGTGCTGCGTGGGATCTCTCCGATACCACTGGTTGGTTCAAGATATTT	CAAWDLSDTTGWFKIF	TRGV10	.	TRGJP1	14	-1	-1	22
337	0.0011784205667608471	TGTGCATACACTGGTTGGTTCAAGATATTT	CAYTGWFKIF	TRGV10	.	TRGJP1	4	-1	-1	5
336	0.0011749237698268386	TGTGCTGCGGAATGTGCGGGTTATTATAAGAAACTCTTT	CAAECAGYYKKLF	TRGV10	.	TRGJ2	8	-1	-1	20
334	0.0011679301759588217	TGTGCCACCTGGGCCTCTAGGTATAAGAAACTCTTT	CATWASRYKKLF	TRGV4	.	TRGJ1	12	-1	-1	21
327	0.0011434525974207625	TGTGCTGCGTGGGATCCCACTGGTTGGTTCAAGATATTT	CAAWDPTGWFKIF	TRGV10	.	TRGJP1	14	-1	-1	13
325	0.0011364590035527456	TGTGCTGCGTGGGATTATAAGTATTATAAGAAACTCTTT	CAAWDYKYYKKLF	TRGV10	.	TRGJ1	16	-1	-1	18
320	0.0011189750188827035	TGTGCCACCTGGGAAAGGTTGGCACGGTATACCACTGGTTGGTTCAAGATATTT	CATWERLARYTTGWFKIF	TRGV2	.	TRGJP1	13	-1	-1	27
319	0.001115478221948695	TGTGCCTTGTGGGAGGTGCGGTTTCCATTAATTTATAAGAAACTCTTT	CALWEVRFPLIYKKLF	TRGV9	.	TRGJ1	18	-1	-1	32
318	0.0011119814250146866	TGTGCTGCGTGGGGCATGGTCACTGGTTGGTTCAAGATATTT	CAAWGMVTGWFKIF	TRGV10	.	TRGJP1	12	-1	-1	20
311	0.0010875038464766274	TGTGCTGCGTGGGATCGAACTTATTATAAGAAACTCTTT	CAAWDRTYYKKLF	TRGV10	.	TRGJ1	14	-1	-1	14
301	0.001052535877136543	TGTGCTGCGTGTTGGTTCAAGATATTT	CAACWFKIF	TRGV10	.	TRGJP1	10	-1	-1	10
296	0.0010350518924665006	TGTGCTGCGTGGGGCCCGAATTATTATAAGAAACTCTTT	CAAWGPNYYKKLF	TRGV10	.	TRGJ1	12	-1	-1	16
295	0.0010315550955324923	TGTGCTGCGTGGGATTATTATAAGAAACTCTTT	CAAWDYYKKLF	TRGV10	.	TRGJ1	16	-1	-1	13
285	9.965871261924078E-4	TGTGCTGCGTGGGATTTCAATTATTATAAGAAACTCTTT	CAAWDFNYYKKLF	TRGV10	.	TRGJ1	15	-1	-1	15
277	9.686127507203402E-4	TGTGCTGCGTGGGGACTTACTTATTATAAGAAACTCTTT	CAAWGLTYYKKLF	TRGV10	.	TRGJ1	22	-1	-1	20
271	9.476319691162895E-4	TGTGCCACCTGGGACGGGCTGTCGGTGCTCTTT	CATWDGLSVLF	TRGV2	.	TRGJ1	18	-1	-1	27
268	9.371415783142642E-4	TGTGCTGCGTGGGATTCCGTATGGTTCAAGATATTT	CAAWDSVWFKIF	TRGV10	.	TRGJP1	20	-1	-1	21
266	9.301479844462473E-4	TGTGCTGCGTGGGCCCCTCGGAATTATTATAAGAAACTCTTT	CAAWAPRNYYKKLF	TRGV10	.	TRGJ1	12	-1	-1	20
266	9.301479844462473E-4	TGTGCCACCTGGGACGGGCGGCTCTTT	CATWDGRLF	TRGV2	.	TRGJ1	18	-1	-1	21
264	9.231543905782304E-4	TGTGCTGCGTGGGATCCGGGGGATTATTATAAGAAACTCTTT	CAAWDPGDYYKKLF	TRGV10	.	TRGJ1	14	-1	-1	22
263	9.196575936442219E-4	TGTGCCACTGAGTTTAAGAAACTCTTT	CATEFKKLF	TRGV2	.	TRGJ1	7	-1	-1	14
263	9.196575936442219E-4	TGTGCCGATTTCAAGATATTT	CADFKIF	TRGV10	.	TRGJP1	4	-1	-1	9
261	9.12663999776205E-4	TGTGCTGCGTGGGATTATAAGGGAGGTTGCAGTTATAAGAAACTCTTT	CAAWDYKGGCSYKKLF	TRGV10	.	TRGJ1	16	-1	-1	32
259	9.05670405908188E-4	TGTGCTGCGTGGACTACCCTAAATTATTATAAGAAACTCTTT	CAAWTTLNYYKKLF	TRGV10	.	TRGJ1	11	-1	-1	21
256	8.951800151061627E-4	TGTGCTGCGTGGGATCAACCCGCCCCATTTACCACTGGTTGGTTCAAGATATTT	CAAWDQPAPFTTGWFKIF	TRGV10	.	TRGJP1	14	-1	-1	26
252	8.811928273701289E-4	TGTGCCACCTGGGACGGGCCCAATTGTTATAAGAAACTCTTT	CATWDGPNCYKKLF	TRGV2	.	TRGJ1	20	-1	-1	21
251	8.776960304361205E-4	TGTGCTGCGTGGGATTATACCACTGGTTGGTTCAAGATATTT	CAAWDYTTGWFKIF	TRGV10	.	TRGJP1	16	-1	-1	8
248	8.672056396340952E-4	TGTGCTGCGTGGGATTATAGGCCCACTGGTTGGTTCAAGATATTT	CAAWDYRPTGWFKIF	TRGV10	.	TRGJP1	16	-1	-1	22
243	8.497216549640529E-4	TGTGCTGCGTGGACCTATGGAACCACTGGTTGGTTCAAGATATTT	CAAWTYGTTGWFKIF	TRGV10	.	TRGJP1	11	-1	-1	21
239	8.357344672280192E-4	TGTGCTGCGTGGGATTTGTATACCACTGGTTGGTTCAAGATATTT	CAAWDLYTTGWFKIF	TRGV10	.	TRGJP1	15	-1	-1	18
229	8.007664978879346E-4	TGTGCTGCGTGGGATTATGCCCTCAATTATTATAAGAAACTCTTT	CAAWDYALNYYKKLF	TRGV10	.	TRGJ1	16	-1	-1	24
224	7.832825132178924E-4	TGTGCTGCGTGGGAGAGGGAGGATACCACTGGTTGGTTCAAGATATTT	CAAWEREDTTGWFKIF	TRGV10	.	TRGJP1	13	-1	-1	22
223	7.79785716283884E-4	TGTGCTGCGTGGGATATTCGAGAGAAACTCTTT	CAAWDIREKLF	TRGV10	.	TRGJ1	14	-1	-1	22
222	7.762889193498755E-4	TGTGCCACCTGGGACGGGCCGGTTTATAAGAAACTCTTT	CATWDGPVYKKLF	TRGV2	.	TRGJ2	22	-1	-1	23
221	7.727921224158671E-4	TGTGCCACCTGGGACGCTCATAGTAGTGATTGGATCAAGACGTTT	CATWDAHSSDWIKTF	TRGV2	.	TRGJP2	15	-1	-1	19
220	7.692953254818586E-4	TGTGCCACCTGGGACGGGCCCGATTATAAGAAACTCTTT	CATWDGPDYKKLF	TRGV2	.	TRGJ1	21	-1	-1	22
212	7.413209500097911E-4	TGTGCTGCGTACCATGGGAATACCACTGGTTGGTTCAAGATATTT	CAAYHGNTTGWFKIF	TRGV10	.	TRGJP1	9	-1	-1	10
207	7.238369653397488E-4	TGTGCCACCTGGGACGGTAGTGATTGGATCAAGACGTTT	CATWDGSDWIKTF	TRGV2	.	TRGJP2	16	-1	-1	16
207	7.238369653397488E-4	TGTGCCACCTGGGAGGGGGGTCGCCGGCTCTTT	CATWEGGRRLF	TRGV2	.	TRGJ1	17	-1	-1	27
206	7.203401684057404E-4	TGTGCCACCTGGGACGTGAATTATTATAAGAAACTCTTT	CATWDVNYYKKLF	TRGV2	.	TRGJ1	15	-1	-1	17
205	7.168433714717318E-4	TGTGCCACCTGGGACGGGCTTTGTCTCTTT	CATWDGLCLF	TRGV2	.	TRGJ1	18	-1	-1	24
204	7.133465745377234E-4	TGTGCTGCGTGGGATTATATACCGTATAAGAAACTCTTT	CAAWDYIPYKKLF	TRGV10	.	TRGJ1	16	-1	-1	24
203	7.09849777603715E-4	TGTGCTGCGTGGGATTATGCCACTGGTTGGTTCAAGATATTT	CAAWDYATGWFKIF	TRGV10	.	TRGJP1	16	-1	-1	8
200	6.993593868016896E-4	TGTGCCACCTGGGACAGGCCCCATGGGAGGCTCTTT	CATWDRPHGRLF	TRGV3	.	TRGJ1	19	-1	-1	30
199	6.958625898676812E-4	TGTGCTGCGTGGGATTATTGTGGTTGGGATACCACTGGTTGGTTCAAGATATTT	CAAWDYCGWDTTGWFKIF	TRGV10	.	TRGJP1	16	-1	-1	28
199	6.958625898676812E-4	TGTGCTGCGTGGGATAATAGTGATTGGATCAAGACGTTT	CAAWDNSDWIKTF	TRGV10	.	TRGJP2	14	-1	-1	13
193	6.748818082636305E-4	TGTGCTGCGTCTACCACTGGTTGGTTCAAGATATTT	CAASTTGWFKIF	TRGV10	.	TRGJP1	9	-1	-1	11
189	6.608946205275967E-4	TGTGCTGCGTGGGATTCAAGTGATTGGATCAAGACGTTT	CAAWDSSDWIKTF	TRGV10	.	TRGJP2	15	-1	-1	18
187	6.539010266595798E-4	TGTGCCTTGTGGGAGGTCGTTGAGTTGGGCAAAAAAATCAAGGTATTT	CALWEVVELGKKIKVF	TRGV9	.	TRGJP	16	-1	-1	21
185	6.46907432791563E-4	TGTGCCACCTGGGACAAACCTCCACTCTTT	CATWDKPPLF	TRGV2	.	TRGJ1	14	-1	-1	23
183	6.399138389235461E-4	TGTGCCACCTGGGACAGGCCAAAGCTCTTT	CATWDRPKLF	TRGV7	.	TRGJ1	19	-1	-1	20
181	6.329202450555292E-4	TGTGCCACCTGGGACGGAGTCCCTTGTGATTGGATCAAGACGTTT	CATWDGVPCDWIKTF	TRGV2	.	TRGJP2	16	-1	-1	25
181	6.329202450555292E-4	TGTGCTGGGGACACTGGTTGGTTCAAGATATTT	CAGDTGWFKIF	TRGV10	.	TRGJP1	6	-1	-1	11
176	6.154362603854868E-4	TGTGCTGCGTGGGATTTTCCTAATTATTATAAGAAACTCTTT	CAAWDFPNYYKKLF	TRGV10	.	TRGJ2	15	-1	-1	21
172	6.014490726494531E-4	TGTGCCACCTGGGATGCCGCGGGAAATACCACTGGTTGGTTCAAGATATTT	CATWDAAGNTTGWFKIF	TRGV2	.	TRGJP1	13	-1	-1	25
171	5.979522757154446E-4	TGTGCTGCGTGGGATCAGAATTATTATAAGAAACTCTTT	CAAWDQNYYKKLF	TRGV10	.	TRGJ1	14	-1	-1	17
171	5.979522757154446E-4	TGTGCCACCTGGGACGGGCGAGGCGAGAAACTCTTT	CATWDGRGEKLF	TRGV2	.	TRGJ1	18	-1	-1	25
170	5.944554787814362E-4	TGTGCTGCGTGGGATCGTCCAAACTTCCGAACGAATTATTATAAGAAACTCTTT	CAAWDRPNFRTNYYKKLF	TRGV10	.	TRGJ1	14	-1	-1	31
170	5.944554787814362E-4	TGTGCTGCGGGGGGGGTTAAATTTTATTATAAGAAACTCTTT	CAAGGVKFYYKKLF	TRGV10	.	TRGJ1	12	-1	-1	23
169	5.909586818474277E-4	TGTGCCACCTGGGACGGCGTTAAGAAACTCTTT	CATWDGVKKLF	TRGV2	.	TRGJ1	16	-1	-1	20
169	5.909586818474277E-4	TGTGCCACCCATAAGAAACTCTTT	CATHKKLF	TRGV3	.	TRGJ1	8	-1	-1	10
168	5.874618849134193E-4	TGTGCTGCGTGGGATCCCATAACCTCAAATACCACTGGTTGGTTCAAGATATTT	CAAWDPITSNTTGWFKIF	TRGV10	.	TRGJP1	14	-1	-1	28
168	5.874618849134193E-4	TGTGCCACCTGGGACCGTTCAAAGAAACTCTTT	CATWDRSKKLF	TRGV2	.	TRGJ1	14	-1	-1	21
166	5.804682910454024E-4	TGTGCCACCTGGGACGGGCAGGGTCGAAAACTCTTT	CATWDGQGRKLF	TRGV2	.	TRGJ1	18	-1	-1	27
165	5.76971494111394E-4	TGTGCCACCTGGGACGGCCCGTATAGTAGTGATTGGATCAAGACGTTT	CATWDGPYSSDWIKTF	TRGV2	.	TRGJP2	21	-1	-1	21
165	5.76971494111394E-4	TGTGCCACCTGGGACGGGCCGGACGGGAAGAAACTCTTT	CATWDGPDGKKLF	TRGV2	.	TRGJ1	19	-1	-1	27
161	5.629843063753602E-4	TGTGCCACCTGGGACCGGCCCCATAAGAAACTCTTT	CATWDRPHKKLF	TRGV2	.	TRGJ1	20	-1	-1	22
161	5.629843063753602E-4	TGTGCCACCTGGGATGGGCGGTCCCTCTTT	CATWDGRSLF	TRGV4	.	TRGJ1	18	-1	-1	24
161	5.629843063753602E-4	TGTGCCACCTGGGACAGGCTCTTT	CATWDRLF	TRGV3	.	TRGJ1	18	-1	-1	18
160	5.594875094413517E-4	TGTGCCACCTGGGACGGGCGACCTAAGAAACTCTTT	CATWDGRPKKLF	TRGV2	.	TRGJ1	18	-1	-1	23
160	5.594875094413517E-4	TGTGCCACCTGGTATTGGGTTTGGAAACTCTTT	CATWYWVWKLF	TRGV2	.	TRGJ1	11	-1	-1	23
158	5.524939155733349E-4	TGTGCTGCGTGGTACACTGGTTGGTTCAAGATATTT	CAAWYTGWFKIF	TRGV10	.	TRGJP1	11	-1	-1	14
156	5.45500321705318E-4	TGTGCCACCTGGGACGGGCTTAGCGAGAAACTCTTT	CATWDGLSEKLF	TRGV2	.	TRGJ1	18	-1	-1	25
154	5.385067278373011E-4	TGTGCTGCGTGGGATTCCCTGAAAGACGAGGCCAATTATTATAAGAAACTCTTT	CAAWDSLKDEANYYKKLF	TRGV10	.	TRGJ1	15	-1	-1	33
154	5.385067278373011E-4	TGTGCCACCTGGGACGGGCCAAGGAAACTCTTT	CATWDGPRKLF	TRGV2	.	TRGJ1	19	-1	-1	23
153	5.350099309032926E-4	TGTGCTGCGTGGGAACATACCACTGGTTGGTTCAAGATATTT	CAAWEHTTGWFKIF	TRGV10	.	TRGJP1	13	-1	-1	16
151	5.280163370352757E-4	TGTGCCACCTGGGATAGTTATAAGAAACTCTTT	CATWDSYKKLF	TRGV8	.	TRGJ1	16	-1	-1	17
151	5.280163370352757E-4	TGTGCCACGGCGCGGGAGGAACTCTTT	CATAREELF	TRGV3	.	TRGJ1	7	-1	-1	16
150	5.245195401012672E-4	TGTGCCACCTGGGACGGGCGGCGAGGGAAACTCTTT	CATWDGRRGKLF	TRGV2	.	TRGJ1	18	-1	-1	26
150	5.245195401012672E-4	TGTGCCACCTGGGACGGGCCTCGGAAACTCTTT	CATWDGPRKLF	TRGV2	.	TRGJ1	19	-1	-1	23
149	5.210227431672587E-4	TGTGCCACCTGGGACGGGCCTAACCCCCAGAAACTCTTT	CATWDGPNPQKLF	TRGV2	.	TRGJ1	19	-1	-1	28
149	5.210227431672587E-4	TGTGCCACCTGGGACAGGCTGGGGAAACTCTTT	CATWDRLGKLF	TRGV3	.	TRGJ1	18	-1	-1	23
148	5.175259462332503E-4	TGTGCCACCTGGGACGGGCTCGGGAAACTCTTT	CATWDGLGKLF	TRGV2	.	TRGJ1	21	-1	-1	23
148	5.175259462332503E-4	TGTGCCACCGACGGCCTGTACAAGAAACTCTTT	CATDGLYKKLF	TRGV4	.	TRGJ1	8	-1	-1	18
147	5.140291492992419E-4	TGTGCCACCTGGGACGGGCCAGGGGAGAAACTCTTT	CATWDGPGEKLF	TRGV2	.	TRGJ1	19	-1	-1	25
146	5.105323523652334E-4	TGTGCCACCTGGGACGGTCATAGTAGTGATTGGATCAAGACGTTT	CATWDGHSSDWIKTF	TRGV2	.	TRGJP2	16	-1	-1	19
146	5.105323523652334E-4	TGTGCCACCTGGGACAGGGGGGAACTCTTT	CATWDRGELF	TRGV7	.	TRGJ1	17	-1	-1	22
145	5.07035555431225E-4	TGTGCCACCTGGGACAGGCTCGGTTATAAGAAACTCTTT	CATWDRLGYKKLF	TRGV3	.	TRGJ1	18	-1	-1	23
144	5.035387584972165E-4	TGTGCCACCTGGGACGGGCGATCTAAGAAACTCTTT	CATWDGRSKKLF	TRGV2	.	TRGJ1	18	-1	-1	23
144	5.035387584972165E-4	TGTGCCACCTGGGACGTTAAGAAACTCTTT	CATWDVKKLF	TRGV2	.	TRGJ1	15	-1	-1	17
144	5.035387584972165E-4	TGTGCCACCTGGGAGGGGGAACTCTTT	CATWEGELF	TRGV8	.	TRGJ1	13	-1	-1	19
143	5.000419615632081E-4	TGTGCCACCTGGGACGGGAAGAAACTCTTT	CATWDGKKLF	TRGV2	.	TRGJ1	17	-1	-1	18
142	4.965451646291996E-4	TGTGCCACCTGGGACAGGCTCCCGAAACTCTTT	CATWDRLPKLF	TRGV3	.	TRGJ1	18	-1	-1	23
141	4.930483676951912E-4	TGTGCCACCTGGGACGGGCGCAGTTGCCGGATGGGGTGGAAACTCTTT	CATWDGRSCRMGWKLF	TRGV2	.	TRGJ1	18	-1	-1	38
141	4.930483676951912E-4	TGTGCCACCTGGGACGGGCCCGGCTATAAGAAACTCTTT	CATWDGPGYKKLF	TRGV2	.	TRGJ1	21	-1	-1	24
141	4.930483676951912E-4	TGTGCCACCTGGCCCTATTATAAGAAACTCTTT	CATWPYYKKLF	TRGV8	.	TRGJ1	11	-1	-1	15
138	4.8255797689316586E-4	TGTGCCACCTGGGACGGACGCGCAGAGCGATGGATCAAGACGTTT	CATWDGRAERWIKTF	TRGV2	.	TRGJP2	16	-1	-1	30
138	4.8255797689316586E-4	TGTGCCACCTGGGTGGGACGGCGGGAGAAACTCTTT	CATWVGRREKLF	TRGV4	.	TRGJ1	16	-1	-1	25
137	4.790611799591574E-4	TGTGCCACCTGGGCACAATATTATAAGAAACTCTTT	CATWAQYYKKLF	TRGV3	.	TRGJ1	16	-1	-1	18
137	4.790611799591574E-4	TGTGCCACCTGGGAGAAACTCTTT	CATWEKLF	TRGV2	.	TRGJ1	13	-1	-1	13
135	4.720675860911405E-4	TGTGCCACCTGGGACGGGCCTAACTCTTGGTGGATCAAGACGTTT	CATWDGPNSWWIKTF	TRGV2	.	TRGJP2	19	-1	-1	30
135	4.720675860911405E-4	TGTGCCACCTCCATTAAGAAACTCTTT	CATSIKKLF	TRGV2	.	TRGJ1	9	-1	-1	14
135	4.720675860911405E-4	TGTGCCACCTGGACGAAACTCTTT	CATWTKLF	TRGV7	.	TRGJ1	11	-1	-1	14
133	4.6507399222312363E-4	TGTGCCACCTGGGACGAGGCCCATGAGAAACTCTTT	CATWDEAHEKLF	TRGV2	.	TRGJ2	21	-1	-1	22
132	4.615771952891152E-4	TGTGCCACCTGGGACGGGAGTAGTGATTGGATCAAGACGTTT	CATWDGSSDWIKTF	TRGV2	.	TRGJP2	17	-1	-1	18
131	4.5808039835510675E-4	TGTGCCACCTGGGACGCGGGGTATTATAAGAAACTCTTT	CATWDAGYYKKLF	TRGV2	.	TRGJ1	15	-1	-1	21
130	4.5458360142109825E-4	TGTGCCACCTGGGACGGGCCCAGGTATAAGAAACTCTTT	CATWDGPRYKKLF	TRGV2	.	TRGJ1	20	-1	-1	24
130	4.5458360142109825E-4	TGTGCCACCTGGGACGGGCCAGGGGTTAAGAAACTCTTT	CATWDGPGVKKLF	TRGV2	.	TRGJ2	19	-1	-1	26
130	4.5458360142109825E-4	TGTGCCACCTGGGACGGGCCGGATTCTAAGAAACTCTTT	CATWDGPDSKKLF	TRGV2	.	TRGJ1	19	-1	-1	22
128	4.4759000755308136E-4	TCCAATTATTATAAGAAACTCTTT	SNYYKKLF	TRGV10	.	TRGJ2	0	-1	-1	0
127	4.440932106190729E-4	TGTGCCACCTGGGACCGGAGACCACGGTATAAGAAACTCTTT	CATWDRRPRYKKLF	TRGV2	.	TRGJ1	17	-1	-1	27
127	4.440932106190729E-4	TGTGCCACCTGGGACAGGCGGTATAAGAAACTCTTT	CATWDRRYKKLF	TRGV3	.	TRGJ1	18	-1	-1	21
126	4.4059641368506447E-4	TGTGCCACCTGGGACCGGGTGCGGTATAAGAAACTCTTT	CATWDRVRYKKLF	TRGV2	.	TRGJ1	18	-1	-1	24
126	4.4059641368506447E-4	TGTGCCACCTGGGACGGCCAAACGTATAAGAAACTCTTT	CATWDGQTYKKLF	TRGV2	.	TRGJ1	16	-1	-1	24
126	4.4059641368506447E-4	TGTGCCACCTGGCACGCTTCGAGTAGTGATTGGATCAAGACGTTT	CATWHASSSDWIKTF	TRGV2	.	TRGJP2	15	-1	-1	21
125	4.37099616751056E-4	TGTGCCTTGTGGGAGGTGCGGTTTCCATTAATTTATAAGAACCTCTTT	CALWEVRFPLIYKNLF	TRGV9	.	TRGJ1	18	-1	-1	32
125	4.37099616751056E-4	TGTGCCACCTGGGACGGGCACTCTAATCTTGTTGGGAAGAAACTCTTT	CATWDGHSNLVGKKLF	TRGV2	.	TRGJ1	18	-1	-1	36
125	4.37099616751056E-4	TGTGCCTTGTGGGAGGCCCCCGTGCTGCGGTTTTGGAAGCTCTTT	CALWEAPVLRFWKLF	TRGV9	.	TRGJ1	15	-1	-1	35
125	4.37099616751056E-4	TGTGCCACCTGGGACGGGCCGCGTTATAAGAAACTCTTT	CATWDGPRYKKLF	TRGV2	.	TRGJ1	23	-1	-1	23
124	4.336028198170476E-4	TGTGCCACCTGGGACGGGATGAGTAGTGATTGGATCAAGACGTTT	CATWDGMSSDWIKTF	TRGV2	.	TRGJP2	17	-1	-1	21
124	4.336028198170476E-4	TGTGCCACCTGGGACCGAAAACTCTTT	CATWDRKLF	TRGV4	.	TRGJ1	13	-1	-1	18
123	4.3010602288303914E-4	TGTGCCACCTGGGACGGGCTTTATAAGAAACTCTTT	CATWDGLYKKLF	TRGV2	.	TRGJ1	18	-1	-1	20
123	4.3010602288303914E-4	TGTGCCACCTGGGATGGGCGGAAGAAACTCTTT	CATWDGRKKLF	TRGV4	.	TRGJ1	18	-1	-1	21
123	4.3010602288303914E-4	TGTGCCACCTGGGACGGTAAGAAACTCTTT	CATWDGKKLF	TRGV4	.	TRGJ1	16	-1	-1	17
122	4.266092259490307E-4	TGTGCCACCTGGGACGGGACCACTGGTTGGTTCAAGATATTT	CATWDGTTGWFKIF	TRGV2	.	TRGJP1	20	-1	-1	18
121	4.2311242901502225E-4	TGTGCCACCTGGTCAAGACCACCCCCAGACGGGCTCTTT	CATWSRPPPDGLF	TRGV8	.	TRGJ1	11	-1	-1	33
121	4.2311242901502225E-4	TGTGCCACCTGGGACGTTCTCTATAAGAAACTCTTT	CATWDVLYKKLF	TRGV2	.	TRGJ1	15	-1	-1	21
120	4.196156320810138E-4	TGTGCCACCTGGGATGAGAAACTCTTT	CATWDEKLF	TRGV4	.	TRGJ1	15	-1	-1	13
119	4.1611883514700536E-4	TGTGCCACCTGGGACGACCTGGGGAGGTATAAGAAACTCTTT	CATWDDLGRYKKLF	TRGV2	.	TRGJ1	15	-1	-1	27
119	4.1611883514700536E-4	TGTGCCACCTGGGATAGTAGTGATTGGATCAAGACGTTT	CATWDSSDWIKTF	TRGV2	.	TRGJP2	13	-1	-1	13
119	4.1611883514700536E-4	TGTGCCACCTGGGACGGGCTTTACTATAAGAAACTCTTT	CATWDGLYYKKLF	TRGV2	.	TRGJ1	18	-1	-1	20
119	4.1611883514700536E-4	TGTGCCACCTGGGACGGGGCCTATAAGAAACTCTTT	CATWDGAYKKLF	TRGV2	.	TRGJ1	20	-1	-1	21
119	4.1611883514700536E-4	TGTGCCACCTGGGACGAGGCGTATAAGAAACTCTTT	CATWDEAYKKLF	TRGV2	.	TRGJ1	19	-1	-1	21
118	4.126220382129969E-4	TGTGCCACCTGGGACGGGATCAGTAGTGATTGGATCAAGACGTTT	CATWDGISSDWIKTF	TRGV2	.	TRGJP2	17	-1	-1	21
118	4.126220382129969E-4	TGTGCCACCTGGGATAACTTCCGCCACCCGGTGCTCTTT	CATWDNFRHPVLF	TRGV8	.	TRGJ1	15	-1	-1	33
117	4.0912524127898847E-4	TGTGCCACCTGGGACGGGCCGCAGGATTATTATAAGAAACTCTTT	CATWDGPQDYYKKLF	TRGV2	.	TRGJ1	19	-1	-1	25
117	4.0912524127898847E-4	TGTGCCACCTGGGATGGGCCCCACGTTGGGAAGAAACTCTTT	CATWDGPHVGKKLF	TRGV4	.	TRGJ1	20	-1	-1	30
117	4.0912524127898847E-4	TGTGCCACCTGGGACGGGTATTATAAGAAACTCTTT	CATWDGYYKKLF	TRGV2	.	TRGJ1	17	-1	-1	18
116	4.0562844434497997E-4	TGTGCCACCTGGGACAGTGGTGATAAGAAACTCTTT	CATWDSGDKKLF	TRGV3	.	TRGJ1	16	-1	-1	22
115	4.0213164741097153E-4	TGTGCCACCTGGGACGGGCTGTGGCGTTATTATAAGAAACTCTTT	CATWDGLWRYYKKLF	TRGV2	.	TRGJ1	18	-1	-1	26
115	4.0213164741097153E-4	TGTGCCACCTGGGACGGGCGGTATTATAAGAAACTCTTT	CATWDGRYYKKLF	TRGV2	.	TRGJ1	18	-1	-1	21
115	4.0213164741097153E-4	TGTGCCACCTGGGAGGGGTATTATAAGAAACTCTTT	CATWEGYYKKLF	TRGV2	.	TRGJ1	17	-1	-1	18
115	4.0213164741097153E-4	TGTGCCACCTGGGACCTAGATAAGAAACTCTTT	CATWDLDKKLF	TRGV2	.	TRGJ1	14	-1	-1	19
114	3.986348504769631E-4	TGTGCCACCTGGGACGGTTACAGGGGGGATTGGATCAAGACGTTT	CATWDGYRGDWIKTF	TRGV2	.	TRGJP2	16	-1	-1	27
114	3.986348504769631E-4	TGTGCCACCTGGGACGGCAGTAGTGATTGGATCAAGACGTTT	CATWDGSSDWIKTF	TRGV2	.	TRGJP2	16	-1	-1	18
114	3.986348504769631E-4	TGTGCCACCTGGGACGGTGTTTATTATAAGAAACTCTTT	CATWDGVYYKKLF	TRGV2	.	TRGJ1	16	-1	-1	20
113	3.9513805354295464E-4	TGTGCCACCTGGGACGGGCCGATTGGTTATAAGAAACTCTTT	CATWDGPIGYKKLF	TRGV2	.	TRGJ2	19	-1	-1	26
113	3.9513805354295464E-4	TGTGCCACCTGGGACGGGCCAAAATATAAGAAACTCTTT	CATWDGPKYKKLF	TRGV2	.	TRGJ1	19	-1	-1	24
113	3.9513805354295464E-4	TGTGCCACCTGGGACGCCTATTATAAGAAACTCTTT	CATWDAYYKKLF	TRGV2	.	TRGJ1	15	-1	-1	18
113	3.9513805354295464E-4	TGTGCCACCTGGGATTGGGAGAAACTCTTT	CATWDWEKLF	TRGV4	.	TRGJ1	18	-1	-1	19
112	3.916412566089462E-4	TGTGCCACCTGGGACGGGCCGAGGGGGTATTATAAGAAACTCTTT	CATWDGPRGYYKKLF	TRGV2	.	TRGJ1	19	-1	-1	27
111	3.8814445967493775E-4	TGTGCCACCCAGTATTATAAGAAACTCTTT	CATQYYKKLF	TRGV2	.	TRGJ2	8	-1	-1	12
111	3.8814445967493775E-4	TGTGCCACCTGGGAGAAGAAACTCTTT	CATWEKKLF	TRGV4	.	TRGJ1	13	-1	-1	15
110	3.846476627409293E-4	TGTGCTGCGTGGGACCTATATACCACTGGTTGGTTCAAGATATTT	CAAWDLYTTGWFKIF	TRGV10	.	TRGJP1	13	-1	-1	16
110	3.846476627409293E-4	TGTGCCACCTGGGACGGGCTTGATTATAAGAAACTCTTT	CATWDGLDYKKLF	TRGV2	.	TRGJ1	18	-1	-1	22
110	3.846476627409293E-4	TGTGCCACCTGGTATAAGAAACTCTTT	CATWYKKLF	TRGV5	.	TRGJ2	11	-1	-1	12
110	3.846476627409293E-4	TGTGCCACCTGGGACAGGCCCCGAAAGAAACTCTTT	CATWDRPRKKLF	TRGV5	.	TRGJ1	19	-1	-1	24
109	3.8115086580692086E-4	TGTGCCACCTGGGACGGGCCGGATTATTATAAGAAACTCTTT	CATWDGPDYYKKLF	TRGV2	.	TRGJ1	19	-1	-1	19
109	3.8115086580692086E-4	TGTGCCACCTGGGATGAGGTAAGGTATAAGAAACTCTTT	CATWDEVRYKKLF	TRGV2	.	TRGJ1	13	-1	-1	24
108	3.776540688729124E-4	TGTGCCACCTGGGATGGGCGTTATAAGAAACTCTTT	CATWDGRYKKLF	TRGV4	.	TRGJ1	18	-1	-1	20
107	3.74157271938904E-4	TGTGCCACCTGGGACAGACTGGGTTATAAGAAACTCTTT	CATWDRLGYKKLF	TRGV3	.	TRGJ1	16	-1	-1	23
107	3.74157271938904E-4	TGTGCCACCTGGGACCGGGATAAGAAACTCTTT	CATWDRDKKLF	TRGV2	.	TRGJ2	18	-1	-1	19
107	3.74157271938904E-4	TGTGCCACCTGGGACGGCCCTAAGAAACTCTTT	CATWDGPKKLF	TRGV2	.	TRGJ1	19	-1	-1	20
107	3.74157271938904E-4	TGTGGAAAACTCTTT	CGKLF	TRGV8	.	TRGJ1	3	-1	-1	6
106	3.7066047500489553E-4	TGTGCCACCTGGGACGGGCATAGTAGTGATTGGATCAAGACGTTT	CATWDGHSSDWIKTF	TRGV2	.	TRGJP2	18	-1	-1	19
106	3.7066047500489553E-4	TGTGCCACCTGGGGGCAAAGGGAGAAACTCTTT	CATWGQREKLF	TRGV4	.	TRGJ1	12	-1	-1	22
106	3.7066047500489553E-4	TGTGCCACCTGGGACCGCATGGAGAAACTCTTT	CATWDRMEKLF	TRGV3	.	TRGJ1	14	-1	-1	22
106	3.7066047500489553E-4	TGTGCCACCTGTGGCTATAAGAAACTCTTT	CATCGYKKLF	TRGV4	.	TRGJ1	10	-1	-1	15
105	3.671636780708871E-4	TGTGCCACCTGGGACGGGCAAGGGGGTCGGGGTGGGAAACTCTTT	CATWDGQGGRGGKLF	TRGV2	.	TRGJ1	18	-1	-1	35
105	3.671636780708871E-4	TGTGCCACCTGGGACGGGCGGTGCAATTATAAGAAACTCTTT	CATWDGRCNYKKLF	TRGV2	.	TRGJ1	18	-1	-1	25
105	3.671636780708871E-4	TGTGCCACCTGGGACGGGCCTGGTTATAAGAAACTCTTT	CATWDGPGYKKLF	TRGV2	.	TRGJ1	19	-1	-1	23
105	3.671636780708871E-4	TGTGCCACCTGGGACGGGACTTATTATAAGAAACTCTTT	CATWDGTYYKKLF	TRGV2	.	TRGJ1	17	-1	-1	17
105	3.671636780708871E-4	TGTGCCACCTGGGACAGGGTTTGGAAACTCTTT	CATWDRVWKLF	TRGV3	.	TRGJ1	17	-1	-1	23
104	3.6366688113687864E-4	TGTGCCACCTGGGACGGCTGGTGTTATAAGAAACTCTTT	CATWDGWCYKKLF	TRGV2	.	TRGJ1	16	-1	-1	23
104	3.6366688113687864E-4	TGTGCCACCTGGGATTCTGGTTGGTTCAAGATATTT	CATWDSGWFKIF	TRGV2	.	TRGJP1	13	-1	-1	16
104	3.6366688113687864E-4	TGTGCCACCTGGGACAGGCCTGATAAGAAACTCTTT	CATWDRPDKKLF	TRGV3	.	TRGJ2	21	-1	-1	22
103	3.601700842028702E-4	TGTGCCACCTGGGAGTGTGGGAAACTCTTT	CATWECGKLF	TRGV8	.	TRGJ1	13	-1	-1	20
102	3.566732872688617E-4	TGTGCCACCTGGGACGGGCCGAATTATTATAAGAAACTCTTT	CATWDGPNYYKKLF	TRGV2	.	TRGJ1	19	-1	-1	19
102	3.566732872688617E-4	TGTGCCACCTGGGACAGGCGAGGGGATGGGAAACTCTTT	CATWDRRGDGKLF	TRGV3	.	TRGJ1	18	-1	-1	29
102	3.566732872688617E-4	TGTGCCACCTGGGATTGTTATAAGAAACTCTTT	CATWDCYKKLF	TRGV4	.	TRGJ1	14	-1	-1	13
102	3.566732872688617E-4	TGTGCCACCTGGGATGATTATAAGAAACTCTTT	CATWDDYKKLF	TRGV4	.	TRGJ1	15	-1	-1	13
102	3.566732872688617E-4	TGTGCCACCTGGGACAATTATAAGAAACTCTTT	CATWDNYKKLF	TRGV3	.	TRGJ1	15	-1	-1	16
102	3.566732872688617E-4	TGTGCCTCCAATGCACCTAAGAAACTCTTT	CASNAPKKLF	TRGV4	.	TRGJ1	8	-1	-1	17
101	3.5317649033485325E-4	TGTGCCACCTGGGACGAGGAATCCCTTTCGTATAAGAAACTCTTT	CATWDEESLSYKKLF	TRGV2	.	TRGJ1	15	-1	-1	30
101	3.5317649033485325E-4	TGTGCCACCTGGGACGGGCCACCTTATTATAAGAAACTCTTT	CATWDGPPYYKKLF	TRGV2	.	TRGJ1	19	-1	-1	23
101	3.5317649033485325E-4	TGTGCCACCTGGGACAGGCCCCCTTGGTATAAGAAACTCTTT	CATWDRPPWYKKLF	TRGV3	.	TRGJ1	19	-1	-1	27
101	3.5317649033485325E-4	TGTGCCACCTGGGATGGGCTCGATTATAAGAAACTCTTT	CATWDGLDYKKLF	TRGV4	.	TRGJ1	18	-1	-1	22
101	3.5317649033485325E-4	TGTGCCACCTGGGATGGGCCGGGGTATAAGAAACTCTTT	CATWDGPGYKKLF	TRGV4	.	TRGJ1	19	-1	-1	24
101	3.5317649033485325E-4	TGTGCCACCTGGGACGGGCGGAATTATAAGAAACTCTTT	CATWDGRNYKKLF	TRGV2	.	TRGJ1	18	-1	-1	22
101	3.5317649033485325E-4	TGTGCCACCTGGGACGGCTATTATAAGAAACTCTTT	CATWDGYYKKLF	TRGV2	.	TRGJ1	16	-1	-1	18
101	3.5317649033485325E-4	TGTGCCACCTGGGACGGGCGCTATAAGAAACTCTTT	CATWDGRYKKLF	TRGV2	.	TRGJ1	18	-1	-1	21
101	3.5317649033485325E-4	TGTGCCACCTGGGACAGGCCGGATAAGAAACTCTTT	CATWDRPDKKLF	TRGV7	.	TRGJ1	19	-1	-1	22
101	3.5317649033485325E-4	TGTGCCACCTGGGCCCATTATAAGAAACTCTTT	CATWAHYKKLF	TRGV4	.	TRGJ1	12	-1	-1	16
101	3.5317649033485325E-4	TGTGCCACCTGGGACGGGTTTTATAAGAAACTCTTT	CATWDGFYKKLF	TRGV2	.	TRGJ1	17	-1	-1	20
100	3.496796934008448E-4	TGTGCCACCTGGGACGGGCTCCTCCGGAGCCAAAGCCATAAGAAACTCTTT	CATWDGLLRSQSHKKLF	TRGV2	.	TRGJ1	24	-1	-1	37
100	3.496796934008448E-4	TGTGCCACCTGGGACGGAGATAGTAGTGATTGGATCAAGACGTTT	CATWDGDSSDWIKTF	TRGV2	.	TRGJP2	16	-1	-1	19
100	3.496796934008448E-4	TGTGCCACCTGGGACAGGCCGACGGGTTATAAGAAACTCTTT	CATWDRPTGYKKLF	TRGV3	.	TRGJ1	19	-1	-1	26
100	3.496796934008448E-4	TGTGCCACCTGGGACAGGCATTCGGGGTATAAGAAACTCTTT	CATWDRHSGYKKLF	TRGV3	.	TRGJ1	18	-1	-1	27
100	3.496796934008448E-4	TGTGCCACCTGGGATCCCCGTTGGTTCAAGATATTT	CATWDPRWFKIF	TRGV4	.	TRGJP1	14	-1	-1	19
99	3.4618289646683637E-4	TGTGCCACCTGGGACGGGCCCCGTTATTATAAGAAACTCTTT	CATWDGPRYYKKLF	TRGV2	.	TRGJ1	20	-1	-1	23
99	3.4618289646683637E-4	TGTGCCACCTGGGACGGGCCAGATTATTATAAGAAACTCTTT	CATWDGPDYYKKLF	TRGV2	.	TRGJ1	19	-1	-1	22
99	3.4618289646683637E-4	TGTGCCACCTGGGATGGGCCACGGTATAAGAAACTCTTT	CATWDGPRYKKLF	TRGV4	.	TRGJ1	19	-1	-1	24
98	3.426860995328279E-4	TGTGCCACCTGGGACGGGCTTTATTATAAGAAACTCTTT	CATWDGLYYKKLF	TRGV2	.	TRGJ2	18	-1	-1	20
98	3.426860995328279E-4	TGTGCCACCTGGGACGGGCCTTATTATAAGAAACTCTTT	CATWDGPYYKKLF	TRGV2	.	TRGJ1	19	-1	-1	20
98	3.426860995328279E-4	TGTGCCACCTGGGATTATAAGAAACTCTTT	CATWDYKKLF	TRGV4	.	TRGJ1	14	-1	-1	13
98	3.426860995328279E-4	TGTGCCACCTGGACGAATTATTATAAGAAACTCTTT	CATWTNYYKKLF	TRGV2	.	TRGJ1	14	-1	-1	13
98	3.426860995328279E-4	TGTGCCCACAGAGGCAGAATCAAGAAACTCTTT	CAHRGRIKKLF	TRGV3	.	TRGJ1	5	-1	-1	21
97	3.391893025988195E-4	TGTGCCACCTGGGACGGGCCGAGATTTTATTATAAGAAACTCTTT	CATWDGPRFYYKKLF	TRGV2	.	TRGJ1	19	-1	-1	26
97	3.391893025988195E-4	TGTGCCACCTGGGACGGGGGAAAGGATTATAAGAAACTCTTT	CATWDGGKDYKKLF	TRGV2	.	TRGJ1	17	-1	-1	25
97	3.391893025988195E-4	TGTGCCACCTGGGACGGCGATTATTATAAGAAACTCTTT	CATWDGDYYKKLF	TRGV2	.	TRGJ1	16	-1	-1	19
97	3.391893025988195E-4	TGTGCCACCTGGGTTGGTTGGTTCAAGATATTT	CATWVGWFKIF	TRGV2	.	TRGJP1	12	-1	-1	14
96	3.3569250566481103E-4	TGTGCCACCTGGGACGGGCCTGGGAATTATTATAAGAAACTCTTT	CATWDGPGNYYKKLF	TRGV2	.	TRGJ2	19	-1	-1	23
96	3.3569250566481103E-4	TGTGCCACCTGGGACGGGCCCTTCCTCTATTATAAGAAACTCTTT	CATWDGPFLYYKKLF	TRGV2	.	TRGJ1	24	-1	-1	27
96	3.3569250566481103E-4	TGTGCCACCTGGGACCAGACTAGTGATTGGATCAAGACGTTT	CATWDQTSDWIKTF	TRGV2	.	TRGJP2	14	-1	-1	20
96	3.3569250566481103E-4	TGTGCCACCTGGGACGGGCCCTTGGGATATAAGAAACTCTTT	CATWDGPLGYKKLF	TRGV2	.	TRGJ1	20	-1	-1	27
96	3.3569250566481103E-4	TGTGCCACCTGGGACGGGCTTTTAGGAAAGAAACTCTTT	CATWDGLLGKKLF	TRGV2	.	TRGJ1	18	-1	-1	27
96	3.3569250566481103E-4	TGTGCCACCTGGGACCCTTATAAGAAACTCTTT	CATWDPYKKLF	TRGV2	.	TRGJ1	14	-1	-1	17
96	3.3569250566481103E-4	TGTGCCACCCATTATAAGAAACTCTTT	CATHYKKLF	TRGV8	.	TRGJ1	8	-1	-1	10
95	3.321957087308026E-4	TGTGCCACCTGGGACGTACGTAGTGATTGGATCAAGACGTTT	CATWDVRSDWIKTF	TRGV2	.	TRGJP2	15	-1	-1	19
95	3.321957087308026E-4	TGTGCCACCTGGGACGGGCAAAATTATAAGAAACTCTTT	CATWDGQNYKKLF	TRGV2	.	TRGJ1	18	-1	-1	22
95	3.321957087308026E-4	TGTGCCACCTGGGACGGACCCTATTATAAGAAACTCTTT	CATWDGPYYKKLF	TRGV2	.	TRGJ1	20	-1	-1	21
95	3.321957087308026E-4	TGTGCCACCTGGGGCAAGGGGAAACTCTTT	CATWGKGKLF	TRGV5P	.	TRGJ1	15	-1	-1	20
94	3.2869891179679414E-4	TGTGCCACCTGGGACGGACTCACTGATTATTATAAGAAACTCTTT	CATWDGLTDYYKKLF	TRGV2	.	TRGJ1	16	-1	-1	25
94	3.2869891179679414E-4	TGTGCCACCTGGGACGGGCAATGTGATTGGATCAAGACGTTT	CATWDGQCDWIKTF	TRGV2	.	TRGJP2	18	-1	-1	22
94	3.2869891179679414E-4	TGTGCCACCTGGGACGGCCCCGATAAGAAACTCTTT	CATWDGPDKKLF	TRGV2	.	TRGJ1	21	-1	-1	22
94	3.2869891179679414E-4	TGTGCCACCTGGGACGGAAGATGGTTCAAGATATTT	CATWDGRWFKIF	TRGV2	.	TRGJP1	16	-1	-1	21
93	3.252021148627857E-4	TGTGCCACCTGGGACGGGCAAGGGAAAGCTGGTTGGTTCAAGATATTT	CATWDGQGKAGWFKIF	TRGV2	.	TRGJP1	18	-1	-1	28
93	3.252021148627857E-4	TGTGCCACCTGGGACGGGGCAGAAGAGGGTGATTGGATCAAGACGTTT	CATWDGAEEGDWIKTF	TRGV2	.	TRGJP2	17	-1	-1	28
93	3.252021148627857E-4	TGTGCCACCTGGGACGGGCGATATTATAAGAAACTCTTT	CATWDGRYYKKLF	TRGV2	.	TRGJ1	18	-1	-1	21
93	3.252021148627857E-4	TGTGCCACCTGGGACAGGCCCGGGAAACTCTTT	CATWDRPGKLF	TRGV7	.	TRGJ1	19	-1	-1	23
93	3.252021148627857E-4	TGTGCCACCTCCCATTATAAGAAACTCTTT	CATSHYKKLF	TRGV4	.	TRGJ1	9	-1	-1	13
93	3.252021148627857E-4	TGTCCGCTTAAGAAACTCTTT	CPLKKLF	TRGV7	.	TRGJ1	2	-1	-1	8
92	3.2170531792877726E-4	TGTGCCACCTGGGACGGGCAATTAATCGCCCTTTCTTATAAGAAACTCTTT	CATWDGQLIALSYKKLF	TRGV2	.	TRGJ1	18	-1	-1	32
92	3.2170531792877726E-4	TGTGCCACCTGGGATGGGCCGGGTCCGGGAAGTAAGAAACTCTTT	CATWDGPGPGSKKLF	TRGV4	.	TRGJ1	19	-1	-1	32
92	3.2170531792877726E-4	TGTGCCACCTGGGACGGCCGATATTATAAGAAACTCTTT	CATWDGRYYKKLF	TRGV2	.	TRGJ1	16	-1	-1	21
92	3.2170531792877726E-4	TGTGCCACCTGGGAAACCACTGGTTGGTTCAAGATATTT	CATWETTGWFKIF	TRGV3	.	TRGJP1	13	-1	-1	15
91	3.182085209947688E-4	TGTGCCACCTGGGACACGAATTATTATAAGAAACTCTTT	CATWDTNYYKKLF	TRGV2	.	TRGJ1	14	-1	-1	16
91	3.182085209947688E-4	TGTGCCACCTGGGAAGGAAAGGGTTATAAGAAACTCTTT	CATWEGKGYKKLF	TRGV4	.	TRGJ1	16	-1	-1	23
91	3.182085209947688E-4	TGTGCCACCTGGGAGAAATTTAAACTCTTT	CATWEKFKLF	TRGV4	.	TRGJ1	13	-1	-1	21
90	3.1471172406076037E-4	TGTGCCACCTGGGACGGGCCCTACTATTATAAGAAACTCTTT	CATWDGPYYYKKLF	TRGV2	.	TRGJ1	20	-1	-1	24
90	3.1471172406076037E-4	TGTGCCACCTGGGACGGGCACAATTATTATAAGAAACTCTTT	CATWDGHNYYKKLF	TRGV2	.	TRGJ1	18	-1	-1	21
90	3.1471172406076037E-4	TGTGCCACCCGGGGAATAAGTAGTGATTGGATCAAGACGTTT	CATRGISSDWIKTF	TRGV2	.	TRGJP2	12	-1	-1	15
90	3.1471172406076037E-4	TGTGCCACCCGAACGTGGTGTTATAAGAAACTCTTT	CATRTWCYKKLF	TRGV8	.	TRGJ1	8	-1	-1	20
90	3.1471172406076037E-4	TGTGCCACCTGGGACAAGCTGAAGAAACTCTTT	CATWDKLKKLF	TRGV5	.	TRGJ1	18	-1	-1	21
89	3.1121492712675187E-4	TGTGCCACCTGGGACGGGGGGCGTTATTGTTATAAGAAACTCTTT	CATWDGGRYCYKKLF	TRGV2	.	TRGJ1	17	-1	-1	25
89	3.1121492712675187E-4	TGTGCCACCTGGGACAAGCCCCAAGGATATTATAAGAAACTCTTT	CATWDKPQGYYKKLF	TRGV3	.	TRGJ1	19	-1	-1	27
89	3.1121492712675187E-4	TGTGCCACCTGGGACGGGTCTAATTATTATAAGAAACTCTTT	CATWDGSNYYKKLF	TRGV2	.	TRGJ1	17	-1	-1	18
89	3.1121492712675187E-4	TGTGCCACCTGGGACGGGCCGAGGAATTATAAGAAACTCTTT	CATWDGPRNYKKLF	TRGV2	.	TRGJ1	19	-1	-1	25
89	3.1121492712675187E-4	TGTGCCACCTGGGACAGACCGTCTCCGTATAAGAAACTCTTT	CATWDRPSPYKKLF	TRGV5	.	TRGJ1	22	-1	-1	27
89	3.1121492712675187E-4	TGTGCCACCTGGGATAGGCCTTATTATAAGAAACTCTTT	CATWDRPYYKKLF	TRGV2	.	TRGJ1	19	-1	-1	20
88	3.077181301927434E-4	TGTGCCACCTGGGACGGGCCGGGGGAGTTGGGCAAAAAAATCAAGGTATTT	CATWDGPGELGKKIKVF	TRGV2	.	TRGJP	19	-1	-1	24
88	3.077181301927434E-4	TGTGCCACCTGGGACCCGAATTATTATAAGAAACTCTTT	CATWDPNYYKKLF	TRGV2	.	TRGJ1	14	-1	-1	16
88	3.077181301927434E-4	TGTGCCACCTGGACATTCCCTCCCGGGGATTATAAGAAACTCTTT	CATWTFPPGDYKKLF	TRGV4	.	TRGJ1	11	-1	-1	28
87	3.04221333258735E-4	TGTGCCACCTGGGACCCCTCGGGGAGTAGTGATTGGATCAAGACGTTT	CATWDPSGSSDWIKTF	TRGV2	.	TRGJP2	14	-1	-1	24
87	3.04221333258735E-4	TGTGCCACCTGGGACGGGCCCCTGGATTATTATAAGAAACTCTTT	CATWDGPLDYYKKLF	TRGV2	.	TRGJ1	20	-1	-1	25
87	3.04221333258735E-4	TGTGCCACCTGGGATGGGATTGATTATAAGAAACTCTTT	CATWDGIDYKKLF	TRGV4	.	TRGJ1	17	-1	-1	18
86	3.0072453632472654E-4	TGTGCCACCTGGGACGGGCGGGTGGGTAGTGATTGGATCAAGACGTTT	CATWDGRVGSDWIKTF	TRGV2	.	TRGJP2	18	-1	-1	25
86	3.0072453632472654E-4	TGTGCCACCTGGGATGGCCCTCGGTGTGATTATAAGAAACTCTTT	CATWDGPRCDYKKLF	TRGV4	.	TRGJ1	19	-1	-1	28
86	3.0072453632472654E-4	TGTGCCACCTGGGACGGGCCCAGATTAAATTATAAGAAACTCTTT	CATWDGPRLNYKKLF	TRGV2	.	TRGJ1	20	-1	-1	28
86	3.0072453632472654E-4	TGTGCCACCTGGGACGGCGTGAATTATTATAAGAAACTCTTT	CATWDGVNYYKKLF	TRGV2	.	TRGJ2	16	-1	-1	20
86	3.0072453632472654E-4	TGTGCCACCTGGGACGGGTATTATTATAAGAAACTCTTT	CATWDGYYYKKLF	TRGV2	.	TRGJ1	17	-1	-1	19
86	3.0072453632472654E-4	TGTGCCACCTGGGCAAAGAAACTCTTT	CATWAKKLF	TRGV7	.	TRGJ1	12	-1	-1	15
85	2.972277393907181E-4	TGTGCCACCTGGGACGGGCTCCGGAATTATTATAAGAAACTCTTT	CATWDGLRNYYKKLF	TRGV2	.	TRGJ1	22	-1	-1	23
85	2.972277393907181E-4	TGTGCCACCTGGGACAGGCCCCCGAATTATTATAAGAAACTCTTT	CATWDRPPNYYKKLF	TRGV3	.	TRGJ1	19	-1	-1	22
85	2.972277393907181E-4	TGTGCCACCTGGGACAAGCGTTATTATAAGAAACTCTTT	CATWDKRYYKKLF	TRGV3	.	TRGJ2	18	-1	-1	20
85	2.972277393907181E-4	TGTGCCACCTGGGAGATCGATTGGATCAAGACGTTT	CATWEIDWIKTF	TRGV2	.	TRGJP2	13	-1	-1	18
84	2.9373094245670965E-4	TGTGCCACCTGGGACGGGCCGATAAATTATTATAAGAAACTCTTT	CATWDGPINYYKKLF	TRGV2	.	TRGJ1	19	-1	-1	24
84	2.9373094245670965E-4	TGTGCCACCTGGGACGCGCCCCTATATTATAAGAAACTCTTT	CATWDAPLYYKKLF	TRGV2	.	TRGJ1	20	-1	-1	24
84	2.9373094245670965E-4	TGTGCCACCCCCCGAATCTATTATAAGAAACTCTTT	CATPRIYYKKLF	TRGV2	.	TRGJ1	8	-1	-1	12
84	2.9373094245670965E-4	TGTGCCACCTGGGATTGTCGCTATAAGAAACTCTTT	CATWDCRYKKLF	TRGV8	.	TRGJ1	14	-1	-1	21
83	2.902341455227012E-4	TGTGCCACCTGGGATGGCCCCCGTTATTATAAGAAACTCTTT	CATWDGPRYYKKLF	TRGV4	.	TRGJ1	20	-1	-1	23
83	2.902341455227012E-4	TGTGCCACCTGGGATGGCACGTCGTGTTATAAGAAACTCTTT	CATWDGTSCYKKLF	TRGV4	.	TRGJ1	16	-1	-1	26
83	2.902341455227012E-4	TGTGCCACCTGGGCCCCGGGTTATAAGAAACTCTTT	CATWAPGYKKLF	TRGV8	.	TRGJ1	12	-1	-1	20
82	2.8673734858869276E-4	TGTGCCACCTGGGACGGGCAAGTTTATTATAAGAAACTCTTT	CATWDGQVYYKKLF	TRGV2	.	TRGJ1	18	-1	-1	23
82	2.8673734858869276E-4	TGTGCCACCTGGGACGGACGGAATTATTATAAGAAACTCTTT	CATWDGRNYYKKLF	TRGV2	.	TRGJ1	16	-1	-1	20
82	2.8673734858869276E-4	TGTGCCACCTGGGATGGGCGCTATTATAAGAAACTCTTT	CATWDGRYYKKLF	TRGV4	.	TRGJ1	18	-1	-1	21
82	2.8673734858869276E-4	TGTGCCACCTGGGATAGGTGGAGTAAGAAACTCTTT	CATWDRWSKKLF	TRGV8	.	TRGJ1	17	-1	-1	23
81	2.832405516546843E-4	TGTGCCACCTGGGACTCCGCGGGGTATTATAAGAAACTCTTT	CATWDSAGYYKKLF	TRGV2	.	TRGJ1	14	-1	-1	24
81	2.832405516546843E-4	TGTGCCACCTGGGACGGGCATAATTATTATAAGAAACTCTTT	CATWDGHNYYKKLF	TRGV2	.	TRGJ1	18	-1	-1	21
81	2.832405516546843E-4	TGTGCCACCTGGGAACCCCTAGGTTATTATAAGAAACTCTTT	CATWEPLGYYKKLF	TRGV2	.	TRGJ1	13	-1	-1	23
81	2.832405516546843E-4	TGTGCCACCTGGGACGGGGGTTATTATAAGAAACTCTTT	CATWDGGYYKKLF	TRGV2	.	TRGJ1	17	-1	-1	20
80	2.7974375472067587E-4	TGTGCCACCTGGGATAGTCGCGCCGAATTTTATTATAAGAAACTCTTT	CATWDSRAEFYYKKLF	TRGV4	.	TRGJ1	14	-1	-1	29
80	2.7974375472067587E-4	TGTGCCACCTGGGACAGCCGAGGGGGTTATAAGAAACTCTTT	CATWDSRGGYKKLF	TRGV5	.	TRGJ1	16	-1	-1	26
80	2.7974375472067587E-4	TGTGCCACCTGGGACAGGCATCTAGTTAAACTCTTT	CATWDRHLVKLF	TRGV7	.	TRGJ1	18	-1	-1	27
79	2.762469577866674E-4	TGTGCCACCTGGGACGGGCTTAGTAGTGATTGGATCAAGACGTTT	CATWDGLSSDWIKTF	TRGV2	.	TRGJP2	18	-1	-1	20
79	2.762469577866674E-4	TGTGCCACCTGGGACGGGGGGGGTTATAAGAAACTCTTT	CATWDGGGYKKLF	TRGV3	.	TRGJ1	17	-1	-1	23
78	2.72750160852659E-4	TGTGCCACCTGGGACAGGAAAAGCCCTGCTTATAAGAAACTCTTT	CATWDRKSPAYKKLF	TRGV3	.	TRGJ1	17	-1	-1	29
78	2.72750160852659E-4	TGTGCCACCTGGGATGTGAATTATTATAAGAAACTCTTT	CATWDVNYYKKLF	TRGV4	.	TRGJ1	15	-1	-1	17
78	2.72750160852659E-4	TGTGCCACCTGGGACGGTAATTATTATAAGAAACTCTTT	CATWDGNYYKKLF	TRGV2	.	TRGJ1	16	-1	-1	18
78	2.72750160852659E-4	TGTGCCACCAAGGGGGGGAGAAGGTATAAGAAACTCTTT	CATKGGRRYKKLF	TRGV4	.	TRGJ1	8	-1	-1	24
78	2.72750160852659E-4	TGTGCCACCTGGGTTAAAGGATATAAGAAACTCTTT	CATWVKGYKKLF	TRGV4	.	TRGJ1	12	-1	-1	21
78	2.72750160852659E-4	TGTGCCACCTGGGCGAATTATTATAAGAAACTCTTT	CATWANYYKKLF	TRGV2	.	TRGJ1	12	-1	-1	13
78	2.72750160852659E-4	TGTGCCACCTGGGACAGACGAAATAAGAAACTCTTT	CATWDRRNKKLF	TRGV4	.	TRGJ1	13	-1	-1	22
78	2.72750160852659E-4	TGTGCCACCTGGGATTCTTATAAGAAACTCTTT	CATWDSYKKLF	TRGV4	.	TRGJ1	14	-1	-1	13
77	2.6925336391865054E-4	TGTGCCACCTGGGTTAAGGGGGATAAGAAACTCTTT	CATWVKGDKKLF	TRGV8	.	TRGJ1	15	-1	-1	22
77	2.6925336391865054E-4	TGTGCCACTCATTATAAGAAACTCTTT	CATHYKKLF	TRGV5	.	TRGJ1	7	-1	-1	10
76	2.657565669846421E-4	TGTGCCACCTGGGACAGGCCAGGTGCGAATTATTATAAGAAACTCTTT	CATWDRPGANYYKKLF	TRGV3	.	TRGJ1	19	-1	-1	25
76	2.657565669846421E-4	TGTGCCACCTGGGATTCCCTCTGTTTGTATTATAAGAAACTCTTT	CATWDSLCLYYKKLF	TRGV4	.	TRGJ1	14	-1	-1	27
76	2.657565669846421E-4	TGTGCCACCTGGGACGGTCGAATACATAATTATAAGAAACTCTTT	CATWDGRIHNYKKLF	TRGV2	.	TRGJ1	16	-1	-1	25
76	2.657565669846421E-4	TGTGCCACCTGGGATGGGCCATGTTATTATAAGAAACTCTTT	CATWDGPCYYKKLF	TRGV4	.	TRGJ1	19	-1	-1	23
76	2.657565669846421E-4	TGTGCCACCTGGGACGGACCGAATTATTATAAGAAACTCTTT	CATWDGPNYYKKLF	TRGV2	.	TRGJ1	19	-1	-1	19
76	2.657565669846421E-4	TGTGCCACCCGGACGCAATATAAGAAACTCTTT	CATRTQYKKLF	TRGV4	.	TRGJ1	11	-1	-1	18
75	2.622597700506336E-4	TGTGCCACCTGGGATCCGCGTGGGTCCCATGGGGATTATAAGAAACTCTTT	CATWDPRGSHGDYKKLF	TRGV4	.	TRGJ1	14	-1	-1	34
75	2.622597700506336E-4	TGTGCCACCTGGGACGGGCCGGAGTACGTGAATTATTATAAGAAACTCTTT	CATWDGPEYVNYYKKLF	TRGV2	.	TRGJ1	19	-1	-1	29
75	2.622597700506336E-4	TGTGCCACCTGGGACAGGCGGCTTTTAGATTATAAGAAACTCTTT	CATWDRRLLDYKKLF	TRGV3	.	TRGJ1	18	-1	-1	28
75	2.622597700506336E-4	TGTGCCACCTGGGATGGGCGTGTTTATTATAAGAAACTCTTT	CATWDGRVYYKKLF	TRGV4	.	TRGJ1	18	-1	-1	23
75	2.622597700506336E-4	TGTGCCACCTGGGACGGTCAGAATTATTATAAGAAACTCTTT	CATWDGQNYYKKLF	TRGV2	.	TRGJ1	16	-1	-1	20
75	2.622597700506336E-4	TGTGCCACCTGGGACAGGCCTGGTTATTATAAGAAACTCTTT	CATWDRPGYYKKLF	TRGV3	.	TRGJ1	21	-1	-1	23
75	2.622597700506336E-4	TGTGCCACCTGGGATAAGGGCGATTATAAGAAACTCTTT	CATWDKGDYKKLF	TRGV4	.	TRGJ1	14	-1	-1	22
75	2.622597700506336E-4	TGTGCCACCACTGATTATTATAAGAAACTCTTT	CATTDYYKKLF	TRGV4	.	TRGJ1	8	-1	-1	13
74	2.5876297311662515E-4	TGTGCCACCTGGGAATATGGGGAGTTGGGCAAAAAAATCAAGGTATTT	CATWEYGELGKKIKVF	TRGV2	.	TRGJP	13	-1	-1	21
74	2.5876297311662515E-4	TGTGCCACCTGGGACGGGCCGGGTAGTGATTGGATCAAGACGTTT	CATWDGPGSDWIKTF	TRGV2	.	TRGJP2	19	-1	-1	22
74	2.5876297311662515E-4	TGTGCCACCTGGGATGGTCCTAATAAGAAACTCTTT	CATWDGPNKKLF	TRGV4	.	TRGJ1	19	-1	-1	22
74	2.5876297311662515E-4	TGTGCCACCTGGGACCTTAAGAAACTCTTT	CATWDLKKLF	TRGV7	.	TRGJ1	14	-1	-1	17
73	2.552661761826167E-4	TGTGCCACCTGGGACAGGCCTAATAGGAGTAGTGATTGGATCAAGACGTTT	CATWDRPNRSSDWIKTF	TRGV3	.	TRGJP2	20	-1	-1	27
73	2.552661761826167E-4	TGTGCCACCTGGGACCCTACCACTGGTTGGTTCAAGATATTT	CATWDPTTGWFKIF	TRGV2	.	TRGJP1	14	-1	-1	17
73	2.552661761826167E-4	TGTGCCACCTGGGACGGGCCCGATTATTATAAGAAACTCTTT	CATWDGPDYYKKLF	TRGV2	.	TRGJ1	21	-1	-1	22
73	2.552661761826167E-4	TGTGCCACCTGGGACGGGCGAGTTGGTTGGTTCAAGATATTT	CATWDGRVGWFKIF	TRGV2	.	TRGJP1	18	-1	-1	23
73	2.552661761826167E-4	TGTGCCACCTGGGCCCCACTGGGGTATAAGAAACTCTTT	CATWAPLGYKKLF	TRGV3	.	TRGJ1	12	-1	-1	24
73	2.552661761826167E-4	TGTGCCACCTGGGATGGAATTTATAAGAAACTCTTT	CATWDGIYKKLF	TRGV4	.	TRGJ1	16	-1	-1	20
72	2.5176937924860826E-4	TGTGCCTTGTGGGAGGTGCGCTCCTTCTCGACCAATTATAAGGAACTCTTT	CALWEVRSFSTNYKELF	TRGV9	.	TRGJ1	18	-1	-1	34
72	2.5176937924860826E-4	TGTGCCACCTGGGACGGCCGCGAGGGAGATTATTATAAGAAACTCTTT	CATWDGREGDYYKKLF	TRGV2	.	TRGJ1	16	-1	-1	28
72	2.5176937924860826E-4	TGTGCCACCTGGGACAGGCCGTGGATTTATTATAAGAAACTCTTT	CATWDRPWIYYKKLF	TRGV3	.	TRGJ1	19	-1	-1	23
72	2.5176937924860826E-4	TGTGCCACCTGGGACAGGCGTGGTAGTGATTGGATCAAGACGTTT	CATWDRRGSDWIKTF	TRGV3	.	TRGJP2	21	-1	-1	22
72	2.5176937924860826E-4	TGTGCCACCTGGGAAATGTATTATAAGAAACTCTTT	CATWEMYYKKLF	TRGV4	.	TRGJ1	13	-1	-1	14
72	2.5176937924860826E-4	TGTGCCACCGGAAATTATTATAAGAAACTCTTT	CATGNYYKKLF	TRGV4	.	TRGJ1	8	-1	-1	12
72	2.5176937924860826E-4	TGTGCCACCTGGGACCTAGAGAATTATTATAAGAAACTCTTT	CATWDLENYYKKLF	TRGV7	.	TRGJ1	14	-1	-1	20
71	2.482725823145998E-4	TGTGCCACCTGGGACAGGCAGAGTAGGAATTATAAGAAACTCTTT	CATWDRQSRNYKKLF	TRGV3	.	TRGJ1	18	-1	-1	28
71	2.482725823145998E-4	TGTGCCACCTGGGATCCCACTCCCTATAAGAAACTCTTT	CATWDPTPYKKLF	TRGV4	.	TRGJ1	14	-1	-1	24
71	2.482725823145998E-4	TGTGCCACCAATCCTACTGGTTGGTTCAAGATATTT	CATNPTGWFKIF	TRGV3	.	TRGJP1	8	-1	-1	15
71	2.482725823145998E-4	TGTGCCACCTGGGACAGGCCGGAGAAACTCTTT	CATWDRPEKLF	TRGV3	.	TRGJ1	19	-1	-1	22
70	2.4477578538059137E-4	TGTGCCACCTGGGACGGGTCCTCGAATTATTATAAGAAACTCTTT	CATWDGSSNYYKKLF	TRGV2	.	TRGJ1	20	-1	-1	21
70	2.4477578538059137E-4	TGTGCCTTGTGGGAGGTACATTATTATAAGAAACTCTTT	CALWEVHYYKKLF	TRGV9	.	TRGJ1	19	-1	-1	19
70	2.4477578538059137E-4	TGTGCCACCTGGGACAGGCGCTATTATAAGAAACTCTTT	CATWDRRYYKKLF	TRGV7	.	TRGJ1	18	-1	-1	21
70	2.4477578538059137E-4	TGTGCCACCTGGCGCACTGGTTGGTTCAAGATATTT	CATWRTGWFKIF	TRGV8	.	TRGJP1	11	-1	-1	14
70	2.4477578538059137E-4	TGTGCCACGGGCAATTATTATAAGAAACTCTTT	CATGNYYKKLF	TRGV3	.	TRGJ1	7	-1	-1	12
69	2.4127898844658293E-4	TGTGCCACCTGGGACGGGCTGGGGTATACCACTGGTTGGTTCAAGATATTT	CATWDGLGYTTGWFKIF	TRGV2	.	TRGJP1	18	-1	-1	24
69	2.4127898844658293E-4	TGTGCCACCTGGGACCCCCGGGATTATTATAAGAAACTCTTT	CATWDPRDYYKKLF	TRGV3	.	TRGJ1	14	-1	-1	22
69	2.4127898844658293E-4	TGTGCCACCTGGGACCCAATTTATTATAAGAAACTCTTT	CATWDPIYYKKLF	TRGV4	.	TRGJ1	13	-1	-1	20
69	2.4127898844658293E-4	TGTGCCACCTGGGGACTTGGTTGGTTCAAGATATTT	CATWGLGWFKIF	TRGV2	.	TRGJP1	12	-1	-1	17
69	2.4127898844658293E-4	TGTGCCACCTTGCCAGATTATAAGAAACTCTTT	CATLPDYKKLF	TRGV4	.	TRGJ1	9	-1	-1	16
69	2.4127898844658293E-4	TGTGCCACCTGGGACAGAAAGAAACTCTTT	CATWDRKKLF	TRGV3	.	TRGJ1	16	-1	-1	18
69	2.4127898844658293E-4	TGTGCCACCTGGGCCCCGCGAAATTATTATAAGAAACTCTTT	CATWAPRNYYKKLF	TRGV8	.	TRGJ1	12	-1	-1	21
69	2.4127898844658293E-4	TGTGCCACCTGGGATACCACTGGTTGGTTCAAGATATTT	CATWDTTGWFKIF	TRGV4	.	TRGJP1	14	-1	-1	13
68	2.3778219151257448E-4	TGTGCCACCTGGGGTAGTGATTGGATCAAGACGTTT	CATWGSDWIKTF	TRGV8	.	TRGJP2	16	-1	-1	13
68	2.3778219151257448E-4	TGTGCCACCTGGGATAGAGAGAAACTCTTT	CATWDREKLF	TRGV8	.	TRGJ1	16	-1	-1	19
67	2.3428539457856604E-4	TGTGCCACCTGGGACGGCGAAAAAAGTAGTAGTGATTGGATCAAGACGTTT	CATWDGEKSSSDWIKTF	TRGV2	.	TRGJP2	16	-1	-1	26
67	2.3428539457856604E-4	TGTGCCACCTGGGACAGGCGGAATTATTATAAGAAACTCTTT	CATWDRRNYYKKLF	TRGV3	.	TRGJ1	18	-1	-1	20
67	2.3428539457856604E-4	TGTGCCACCTGGGACAGACCTGATTATAAGAAACTCTTT	CATWDRPDYKKLF	TRGV7	.	TRGJ1	21	-1	-1	22
67	2.3428539457856604E-4	TGTGCCACCTGGGTTTATAAGAAACTCTTT	CATWVYKKLF	TRGV4	.	TRGJ1	12	-1	-1	14
67	2.3428539457856604E-4	TGTGCCACCTGGGACAGGGAGAAACTCTTT	CATWDREKLF	TRGV3	.	TRGJ2	17	-1	-1	19
66	2.307885976445576E-4	TGTGCCACCTGGGATGGCGCCTATTCGAATTATTATAAGAAACTCTTT	CATWDGAYSNYYKKLF	TRGV4	.	TRGJ1	23	-1	-1	22
66	2.307885976445576E-4	TGTGCCACGAAAATTAAGAAACTCTTT	CATKIKKLF	TRGV8	.	TRGJ1	7	-1	-1	14
65	2.2729180071054912E-4	TGTGCCACCTGGGACAGGCCATGGCTGTCCACTGGTTGGTTCAAGATATTT	CATWDRPWLSTGWFKIF	TRGV3	.	TRGJP1	19	-1	-1	28
65	2.2729180071054912E-4	TGTGCCACCTGGGACAGGCGACCTCAGGGATATTATAAGAAACTCTTT	CATWDRRPQGYYKKLF	TRGV3	.	TRGJ1	18	-1	-1	30
65	2.2729180071054912E-4	TGTGCCACCTGGGGACGGGGTAGTGATTGGATCAAGACGTTT	CATWGRGSDWIKTF	TRGV8	.	TRGJP2	12	-1	-1	19
65	2.2729180071054912E-4	TGTGCCACCTGGGATGGAAAGAATTATTATAAGAAACTCTTT	CATWDGKNYYKKLF	TRGV4	.	TRGJ1	16	-1	-1	20
65	2.2729180071054912E-4	TGTGCCACCTGGAAACTAAATTATTATAAGAAACTCTTT	CATWKLNYYKKLF	TRGV2	.	TRGJ1	11	-1	-1	18
65	2.2729180071054912E-4	TGTGCCACCTGGGATGGACATAAGAAACTCTTT	CATWDGHKKLF	TRGV4	.	TRGJ1	16	-1	-1	19
64	2.2379500377654068E-4	TGTGCCACCTGGGACGTCCCCTATAGTAGTGATTGGATCAAGACGTTT	CATWDVPYSSDWIKTF	TRGV2	.	TRGJP2	15	-1	-1	21
64	2.2379500377654068E-4	TGTGCCACCTGGGACCCCCCCGGCTATTATAAGAAACTCTTT	CATWDPPGYYKKLF	TRGV3	.	TRGJ1	14	-1	-1	24
64	2.2379500377654068E-4	TGTGCCACCTGGGACATACCAATTAAGAAACTCTTT	CATWDIPIKKLF	TRGV8	.	TRGJ1	13	-1	-1	23
64	2.2379500377654068E-4	TGTGCCACCTGGGACAGGCCCTATAAGAAACTCTTT	CATWDRPYKKLF	TRGV5	.	TRGJ1	19	-1	-1	21
63	2.2029820684253224E-4	TGTGCCACCTGGGATGGGTCCTATTATTATAAGAAACTCTTT	CATWDGSYYYKKLF	TRGV4	.	TRGJ1	20	-1	-1	22
63	2.2029820684253224E-4	TGTGCCACCTGGGATAAAATTATTGGAAAGAAACTCTTT	CATWDKIIGKKLF	TRGV4	.	TRGJ2	14	-1	-1	17
63	2.2029820684253224E-4	TGTGCCACCTGGGATAGGAATTATAAGAAACTCTTT	CATWDRNYKKLF	TRGV8	.	TRGJ1	17	-1	-1	19
63	2.2029820684253224E-4	TGTGCCACCTGGGAGCCTTATTATAAGAAACTCTTT	CATWEPYYKKLF	TRGV8	.	TRGJ1	13	-1	-1	17
63	2.2029820684253224E-4	TGTGCCACCTGGGAAGAGTATAAGAAACTCTTT	CATWEEYKKLF	TRGV2	.	TRGJ1	13	-1	-1	18
63	2.2029820684253224E-4	TGTGCCAGGGCTGGTTGGTTCAAGATATTT	CARAGWFKIF	TRGV2	.	TRGJP1	6	-1	-1	10
63	2.2029820684253224E-4	TGTGCCACCTGGGAAAACAACTATTATAAGAAACTCTTT	CATWENNYYKKLF	TRGV2	.	TRGJ1	13	-1	-1	18
62	2.168014099085238E-4	TGTGCCACCTGGGACGGAATTTCGAATTATTATAAGAAACTCTTT	CATWDGISNYYKKLF	TRGV2	.	TRGJ1	16	-1	-1	20
62	2.168014099085238E-4	TGTGCCACCTGGGACAGTCCCCTTTATTATAAGAAACTCTTT	CATWDSPLYYKKLF	TRGV3	.	TRGJ1	19	-1	-1	23
62	2.168014099085238E-4	TGTGCCACCTGGGACAGGAAGAATTATTATAAGAAACTCTTT	CATWDRKNYYKKLF	TRGV3	.	TRGJ1	17	-1	-1	20
62	2.168014099085238E-4	TGTGCCACCTGGGACGGGGGGGATTATAAGAAACTCTTT	CATWDGGDYKKLF	TRGV2	.	TRGJ1	17	-1	-1	22
61	2.1330461297451535E-4	TGTGCCACCTGGGATGGGCGGAAGGATTATTATAAGAAACTCTTT	CATWDGRKDYYKKLF	TRGV4	.	TRGJ1	18	-1	-1	25
61	2.1330461297451535E-4	TGTGCCACCTGGCCCGAAGGTAGTGATTGGATCAAGACGTTT	CATWPEGSDWIKTF	TRGV2	.	TRGJP2	11	-1	-1	19
61	2.1330461297451535E-4	TGTGCCACCTGGGACAGGCACAGTGATTGGATCAAGACGTTT	CATWDRHSDWIKTF	TRGV3	.	TRGJP2	18	-1	-1	21
61	2.1330461297451535E-4	TGTGCCACCTGGGAGGGGACGAATTATTATAAGAAACTCTTT	CATWEGTNYYKKLF	TRGV4	.	TRGJ1	17	-1	-1	19
61	2.1330461297451535E-4	TGTGCCACCTGGGACAGGCTCGATTATTGGAAACTCTTT	CATWDRLDYWKLF	TRGV5	.	TRGJ1	18	-1	-1	22
61	2.1330461297451535E-4	TGTGCCACCTGGGACAGGCCAGGATATAAGAAACTCTTT	CATWDRPGYKKLF	TRGV7	.	TRGJ1	19	-1	-1	24
61	2.1330461297451535E-4	TGTGCCACCTGGGAACATAGTGATTGGATCAAGACGTTT	CATWEHSDWIKTF	TRGV2	.	TRGJP2	13	-1	-1	17
61	2.1330461297451535E-4	TGTGCCACCTGGGCCCGGGATAAGAAACTCTTT	CATWARDKKLF	TRGV3	.	TRGJ1	12	-1	-1	19
60	2.098078160405069E-4	TGTGCCACCTGGCAACAATATAGTAGTGATTGGATCAAGACGTTT	CATWQQYSSDWIKTF	TRGV2	.	TRGJP2	11	-1	-1	14
60	2.098078160405069E-4	TGTGCCACCTGGGACTCAGGCCCGAATTATTATAAGAAACTCTTT	CATWDSGPNYYKKLF	TRGV3	.	TRGJ1	21	-1	-1	22
60	2.098078160405069E-4	TGTGCCACCTGGGACAGGCCCCCTACGCATTATAAGAAACTCTTT	CATWDRPPTHYKKLF	TRGV3	.	TRGJ1	19	-1	-1	28
60	2.098078160405069E-4	TGTGCCACCTGGGATGGGCCAGGTTATTATAAGAAACTCTTT	CATWDGPGYYKKLF	TRGV4	.	TRGJ1	19	-1	-1	23
60	2.098078160405069E-4	TGTGCCACCCTCAGAGGGCATTATTATAAGAAACTCTTT	CATLRGHYYKKLF	TRGV8	.	TRGJ1	8	-1	-1	19
60	2.098078160405069E-4	TGTGCCTGCGATACCACTGGTTGGTTCAAGATATTT	CACDTTGWFKIF	TRGV3	.	TRGJP1	5	-1	-1	10
60	2.098078160405069E-4	TGTGCCACCTGGGATGGGCACGAGAAACTCTTT	CATWDGHEKLF	TRGV4	.	TRGJ1	18	-1	-1	22
60	2.098078160405069E-4	TGTGCCACCCCCCGTAAACTCTTT	CATPRKLF	TRGV8	.	TRGJ1	8	-1	-1	15
59	2.0631101910649846E-4	TGTGCCACCTGGGACAAATCCTATTTAGGGAGTAGTGATTGGATCAAGACGTTT	CATWDKSYLGSSDWIKTF	TRGV3	.	TRGJP2	15	-1	-1	30
59	2.0631101910649846E-4	TGTGCCACCTGGGACCGGCCCCTATTGAATTATTATAAGAAACTCTTT	CATWDRPLLNYYKKLF	TRGV3	.	TRGJ1	19	-1	-1	23
59	2.0631101910649846E-4	TGTGCCACCTGGGACAGGCTTGGTTCTTATAAGAAACTCTTT	CATWDRLGSYKKLF	TRGV5	.	TRGJ1	21	-1	-1	23
59	2.0631101910649846E-4	TGTGCCACCTGGGACAGGCTCACCCGTTATAAGAAACTCTTT	CATWDRLTRYKKLF	TRGV3	.	TRGJ1	18	-1	-1	26
59	2.0631101910649846E-4	TGTGCCACCTGGGACAGGCCTTATTATAAGAAACTCTTT	CATWDRPYYKKLF	TRGV7	.	TRGJ1	20	-1	-1	20
58	2.0281422217248999E-4	TGTGCCACCTGGGATATAGGGGAGTTGGCTGATAGTAGTGATTGGATCAAGACGTTT	CATWDIGELADSSDWIKTF	TRGV8	.	TRGJP2	15	-1	-1	31
58	2.0281422217248999E-4	TGTGCCACCTGGGATGGGCGGTGGGCTGGGGGACATTATAAGAAACTCTTT	CATWDGRWAGGHYKKLF	TRGV4	.	TRGJ1	18	-1	-1	34
58	2.0281422217248999E-4	TGTGCCACCTGGGATAGGCCATGTTATTATAAGAAACTCTTT	CATWDRPCYYKKLF	TRGV8	.	TRGJ1	19	-1	-1	23
58	2.0281422217248999E-4	TGTGCCACCTGGGATGTTAAGAAACTCTTT	CATWDVKKLF	TRGV8	.	TRGJ1	14	-1	-1	17
57	1.9931742523848154E-4	TGTGCCACCTGGGATGGGGCTTTTTATTATAAGAAACTCTTT	CATWDGAFYYKKLF	TRGV4	.	TRGJ1	17	-1	-1	23
57	1.9931742523848154E-4	TGTGCCACCTGGGACGGCAAGAATTATTATAAGAAACTCTTT	CATWDGKNYYKKLF	TRGV2	.	TRGJ1	16	-1	-1	20
57	1.9931742523848154E-4	TGTGCCACCTGGGACAGTCACCCCTATTATAAGAAACTCTTT	CATWDSHPYYKKLF	TRGV3	.	TRGJ1	16	-1	-1	24
57	1.9931742523848154E-4	TGTGCCACCTGGGACAGGCTGAATTATTATAAGAAACTCTTT	CATWDRLNYYKKLF	TRGV3	.	TRGJ1	18	-1	-1	20
57	1.9931742523848154E-4	TGTGCCACCTGGGATGGGAATTATTATAAGAAACTCTTT	CATWDGNYYKKLF	TRGV8	.	TRGJ1	17	-1	-1	17
57	1.9931742523848154E-4	TGTGCCACCTGGGACGGCCCTTATTATAAGAAACTCTTT	CATWDGPYYKKLF	TRGV5	.	TRGJ1	18	-1	-1	20
57	1.9931742523848154E-4	TGTGCCACCTGCTACAATTATTATAAGAAACTCTTT	CATCYNYYKKLF	TRGV8	.	TRGJ1	10	-1	-1	15
57	1.9931742523848154E-4	TGTCCCCCCCATTGGATCAAGACGTTT	CPPHWIKTF	TRGV8	.	TRGJP2	8	-1	-1	10
57	1.9931742523848154E-4	TGTGCCACCTGGAATTATTATAAGAAACTCTTT	CATWNYYKKLF	TRGV8	.	TRGJ1	14	-1	-1	11
56	1.958206283044731E-4	TGTGCCACCTGGGATAGGCCGCTGAGAGGATTAGGTGGGAAACTCTTT	CATWDRPLRGLGGKLF	TRGV8	.	TRGJ1	19	-1	-1	38
56	1.958206283044731E-4	TGTGCCTGCTGGATTAGGCTTTCGAATTATTATAAGAAACTCTTT	CACWIRLSNYYKKLF	TRGV11	.	TRGJ1	18	-1	-1	20
56	1.958206283044731E-4	TGTGCCACCTGGGCAACCCCATCGGGTTATTATAAGAAACTCTTT	CATWATPSGYYKKLF	TRGV8	.	TRGJ1	12	-1	-1	26
56	1.958206283044731E-4	TGTGCCACCTGGGACAGGCGGGGGGGCAGGAATAAGAAACTCTTT	CATWDRRGGRNKKLF	TRGV7	.	TRGJ1	18	-1	-1	31
56	1.958206283044731E-4	TGTGCCACCTGGTCAAGCCCTGATTATTATAAGAAACTCTTT	CATWSSPDYYKKLF	TRGV5	.	TRGJ1	11	-1	-1	22
56	1.958206283044731E-4	TGTGCCACCTATAGGGCTAGTAGTGATTGGATCAAGACGTTT	CATYRASSDWIKTF	TRGV2	.	TRGJP2	9	-1	-1	17
56	1.958206283044731E-4	TGTGCCACCTGGGATGAGATTGGTTGGTTCAAGATATTT	CATWDEIGWFKIF	TRGV4	.	TRGJP1	15	-1	-1	20
56	1.958206283044731E-4	TGTGCCACCTGGACCCCATATTATAAGAAACTCTTT	CATWTPYYKKLF	TRGV8	.	TRGJ1	11	-1	-1	18
56	1.958206283044731E-4	TGTGCCACCTGGTATTATTATAAGAAACTCTTT	CATWYYYKKLF	TRGV8	.	TRGJ1	14	-1	-1	13
56	1.958206283044731E-4	TGTGCCACCTGGGATAGCCCTAAGAAACTCTTT	CATWDSPKKLF	TRGV8	.	TRGJ1	21	-1	-1	20
55	1.9232383137046465E-4	TGTGCCACCTGGGACGGCCTTTATAGTAGTGATTGGATCAAGACGTTT	CATWDGLYSSDWIKTF	TRGV2	.	TRGJP2	16	-1	-1	18
55	1.9232383137046465E-4	TGTGCCACCTGGGATGCCATTAGTAGTGATTGGATCAAGACGTTT	CATWDAISSDWIKTF	TRGV4	.	TRGJP2	15	-1	-1	20
55	1.9232383137046465E-4	TGTGCCACCTGGCTAACGAATAAATATTATAAGAAACTCTTT	CATWLTNKYYKKLF	TRGV8	.	TRGJ1	11	-1	-1	21
55	1.9232383137046465E-4	TGTGCCACCTGGGATTTCTGCTGGCTTTTTAAGAAACTCTTT	CATWDFCWLFKKLF	TRGV8	.	TRGJ1	14	-1	-1	26
55	1.9232383137046465E-4	TGTGCCACCTGGGATGCATCGAATTATTATAAGAAACTCTTT	CATWDASNYYKKLF	TRGV4	.	TRGJ1	15	-1	-1	18
55	1.9232383137046465E-4	TGTGCCACCTGGGATCACGACTATTATAAGAAACTCTTT	CATWDHDYYKKLF	TRGV8	.	TRGJ1	14	-1	-1	21
55	1.9232383137046465E-4	TGTGCCACCTGGGACCCAAGGAAGAAACTCTTT	CATWDPRKKLF	TRGV5	.	TRGJ1	14	-1	-1	21
55	1.9232383137046465E-4	TGTGCCACAGACGAACCTAGGAAACTCTTT	CATDEPRKLF	TRGV8	.	TRGJ1	7	-1	-1	17
54	1.888270344364562E-4	TGTGCCACCTGGGACGGGCTAGGCCCGCCTCGGAATAAGAAACTCTTT	CATWDGLGPPRNKKLF	TRGV2	.	TRGJ2	18	-1	-1	34
54	1.888270344364562E-4	TGTGCCACCTGGGATGCGTTAAAATATTATAAGAAACTCTTT	CATWDALKYYKKLF	TRGV4	.	TRGJ1	15	-1	-1	21
54	1.888270344364562E-4	TGTGCCACCTGGGACAGGCCCAATTATTATAAGAAACTCTTT	CATWDRPNYYKKLF	TRGV3	.	TRGJ1	19	-1	-1	21
54	1.888270344364562E-4	TGTGCCACCTGGGACAGGCCGGGTTATTATAAGAAACTCTTT	CATWDRPGYYKKLF	TRGV5	.	TRGJ1	19	-1	-1	23
54	1.888270344364562E-4	TGTGCCACCTGGGAGACCTATTATTATAAGAAACTCTTT	CATWETYYYKKLF	TRGV4	.	TRGJ1	13	-1	-1	19
54	1.888270344364562E-4	TTTAGCCCGGAATTTTATTATAAGAAACTCTTT	FSPEFYYKKLF	TRGV3	.	TRGJ1	0	-1	-1	14
54	1.888270344364562E-4	TGTGCCACCAACTTTTATTATAAGAAACTCTTT	CATNFYYKKLF	TRGV8	.	TRGJ1	8	-1	-1	14
53	1.8533023750244776E-4	TGTGCCACCTGGGACAGCCCGTGGTGCGATAAGAAACTCTTT	CATWDSPWCDKKLF	TRGV5	.	TRGJ1	19	-1	-1	28
53	1.8533023750244776E-4	TGTGCCTGCTGGAAGGGCGACTATTATAAGAAACTCTTT	CACWKGDYYKKLF	TRGV11	.	TRGJ1	12	-1	-1	21
53	1.8533023750244776E-4	TGTGCCACCTGGACGTCGAATTATTATAAGAAACTCTTT	CATWTSNYYKKLF	TRGV8	.	TRGJ1	11	-1	-1	15
53	1.8533023750244776E-4	TGTGCCACTAAACTTGGTCATTATAAGAAACTCTTT	CATKLGHYKKLF	TRGV5P	.	TRGJ1	7	-1	-1	19
53	1.8533023750244776E-4	TGTGCCACCTGGGATTTTACCTATAAGAAACTCTTT	CATWDFTYKKLF	TRGV8	.	TRGJ1	14	-1	-1	21
53	1.8533023750244776E-4	TGTGCCACCCCGCCCTATTATTATAAGAAACTCTTT	CATPPYYYKKLF	TRGV4	.	TRGJ1	8	-1	-1	16
53	1.8533023750244776E-4	TGTGCCACCTGGTCTTATTATAAGAAACTCTTT	CATWSYYKKLF	TRGV8	.	TRGJ1	11	-1	-1	14
53	1.8533023750244776E-4	TGTGCCACCATTTATTATAAGAAACTCTTT	CATIYYKKLF	TRGV8	.	TRGJ1	8	-1	-1	11
52	1.8183344056843932E-4	TGTGCCACCTGGGACAACCCCGGATTGGGCAAAAAAATCAAGGTATTT	CATWDNPGLGKKIKVF	TRGV3	.	TRGJP	15	-1	-1	24
52	1.8183344056843932E-4	TGTGCCACCTGGGACGGGCCATTCTCGGATTATAAGAAACTCTTT	CATWDGPFSDYKKLF	TRGV2	.	TRGJ1	19	-1	-1	28
52	1.8183344056843932E-4	TGTGCCACCTGGGACAGGCCGCGGTGTTATAAGAAACTCTTT	CATWDRPRCYKKLF	TRGV5	.	TRGJ1	19	-1	-1	26
52	1.8183344056843932E-4	TGTGCCACCACCTCGGTAGGTTATTATAAGAAACTCTTT	CATTSVGYYKKLF	TRGV4	.	TRGJ1	8	-1	-1	20
52	1.8183344056843932E-4	TGTGCCCCTACAGGCCGGTGGGAGGAGAAACTCTTT	CAPTGRWEEKLF	TRGV7	.	TRGJ1	8	-1	-1	25
51	1.7833664363443085E-4	TGTGCCACCTGGGACGGGAGCCTATTCTCCCAGAATTATTATAAGAAACTCTTT	CATWDGSLFSQNYYKKLF	TRGV2	.	TRGJ1	17	-1	-1	32
51	1.7833664363443085E-4	TGTGCCACCTGGGACAGTAAGCCAGAATTGGGTTATTATAAGAAACTCTTT	CATWDSKPELGYYKKLF	TRGV5	.	TRGJ1	16	-1	-1	32
51	1.7833664363443085E-4	TGTGCCACCTGGCTATGGCCCGATTTGGGTGATTGGATCAAGACGTTT	CATWLWPDLGDWIKTF	TRGV2	.	TRGJP2	11	-1	-1	28
51	1.7833664363443085E-4	TGTGCCACCTGGGCCCAACTCAATTATTATAAGAAACTCTTT	CATWAQLNYYKKLF	TRGV2	.	TRGJ1	12	-1	-1	21
51	1.7833664363443085E-4	TGTGCCACCTGGGACGGGATCGTCCGGGGGAAGAAACTCTTT	CATWDGIVRGKKLF	TRGV2	.	TRGJ1	24	-1	-1	30
51	1.7833664363443085E-4	TGTGCCACCTGGGATGGGGGGGATTATAAGAAACTCTTT	CATWDGGDYKKLF	TRGV7	.	TRGJ1	13	-1	-1	22
51	1.7833664363443085E-4	TGTGCCACCTGGGGTAAGAAACTCTTT	CATWGKKLF	TRGV4	.	TRGJ1	12	-1	-1	14
50	1.748398467004224E-4	TGTGCCACCTGGGATGGCAGGGGCATGAATTATTATAAGAAACTCTTT	CATWDGRGMNYYKKLF	TRGV4	.	TRGJ1	16	-1	-1	26
50	1.748398467004224E-4	TGTGCCACCTGGGACAGGCACGTTTTTTATTATAAGAAACTCTTT	CATWDRHVFYYKKLF	TRGV7	.	TRGJ1	18	-1	-1	26
50	1.748398467004224E-4	TGTGCCACCTGGGATAGGAGCTATTATAAGAAACTCTTT	CATWDRSYYKKLF	TRGV8	.	TRGJ1	17	-1	-1	21
50	1.748398467004224E-4	TGTGCCACCTGGACTAATTATTATAAGAAACTCTTT	CATWTNYYKKLF	TRGV8	.	TRGJ1	11	-1	-1	15
50	1.748398467004224E-4	TGTGCCACCTCGAATTATTATAAGAAACTCTTT	CATSNYYKKLF	TRGV8	.	TRGJ1	9	-1	-1	9
50	1.748398467004224E-4	TGTGCCACCTGGGACCCGCCCCCTAAGAAACTCTTT	CATWDPPPKKLF	TRGV5	.	TRGJ1	14	-1	-1	23
49	1.7134304976641396E-4	TGTGCCACCTGGGACCCCCTCAGTAGTGATTGGATCAAGACGTTT	CATWDPLSSDWIKTF	TRGV3	.	TRGJP2	14	-1	-1	21
49	1.7134304976641396E-4	TGTGCCACCTGGGACAGAGAGAAGACTTATTATAAGAAACTCTTT	CATWDREKTYYKKLF	TRGV3	.	TRGJ1	16	-1	-1	23
49	1.7134304976641396E-4	TGTGCCACCTGGGACCGCGCATTTTATTATAAGAAACTCTTT	CATWDRAFYYKKLF	TRGV7	.	TRGJ1	14	-1	-1	23
49	1.7134304976641396E-4	TGTGCCACCTGGGATCCCGCTTATTATAAGAAACTCTTT	CATWDPAYYKKLF	TRGV8	.	TRGJ1	14	-1	-1	20
49	1.7134304976641396E-4	TGTGCCACCTGGGATGGGCCGGATTATAAGAAACTCTTT	CATWDGPDYKKLF	TRGV4	.	TRGJ1	19	-1	-1	22
49	1.7134304976641396E-4	TGTGCCACCTGGGAAGGAGGGGATTGGATCAAGACGTTT	CATWEGGDWIKTF	TRGV3	.	TRGJP2	16	-1	-1	21
48	1.6784625283240552E-4	TGTGCCACCTGGGATAGGAGGGTTTATTATAAGAAACTCTTT	CATWDRRVYYKKLF	TRGV8	.	TRGJ1	17	-1	-1	23
48	1.6784625283240552E-4	TGTGCCACCTGGGACGATATTTATTATAAGAAACTCTTT	CATWDDIYYKKLF	TRGV4	.	TRGJ1	13	-1	-1	20
48	1.6784625283240552E-4	TGTGCCACCTGGGAAATCGAGTATTATAAGAAACTCTTT	CATWEIEYYKKLF	TRGV8	.	TRGJ1	13	-1	-1	21
48	1.6784625283240552E-4	TGTGCCACCTGGGACAGGCGTAATAAGAAACTCTTT	CATWDRRNKKLF	TRGV3	.	TRGJ1	18	-1	-1	22
48	1.6784625283240552E-4	TGTGCCACCAGGATCTTTTATAAGAAACTCTTT	CATRIFYKKLF	TRGV4	.	TRGJ1	11	-1	-1	17
48	1.6784625283240552E-4	TGTGCCACCTGGGATAGGACTAATTATTATAAGAAACTCTTT	CATWDRTNYYKKLF	TRGV8	.	TRGJ1	21	-1	-1	21
48	1.6784625283240552E-4	TGTGCCACCTGGGACAGGCGCAGTGATTGGATCAAGACGTTT	CATWDRRSDWIKTF	TRGV3	.	TRGJP2	18	-1	-1	21
47	1.6434945589839707E-4	TGTGCCACCTGGGACAGGCCGGGGCTCTTTGCGAATTATTATAAGAAACTCTTT	CATWDRPGLFANYYKKLF	TRGV7	.	TRGJ1	19	-1	-1	31
47	1.6434945589839707E-4	TGTGCCACCTGGGACGGTCTATATAGTAGTGATTGGATCAAGACGTTT	CATWDGLYSSDWIKTF	TRGV2	.	TRGJP2	16	-1	-1	18
47	1.6434945589839707E-4	TGTGCCACCTGGACGTTGCGAAGACCAACTTCGTTTAAGAAACTCTTT	CATWTLRRPTSFKKLF	TRGV8	.	TRGJ1	11	-1	-1	35
47	1.6434945589839707E-4	TGTGCCACCTGGGACGACCCTTCGAATTATTATAAGAAACTCTTT	CATWDDPSNYYKKLF	TRGV2	.	TRGJ1	15	-1	-1	20
47	1.6434945589839707E-4	TGTGCCACCTGGGACATATTCGGCACTGGTTGGTTCAAGATATTT	CATWDIFGTGWFKIF	TRGV2	.	TRGJP1	14	-1	-1	23
47	1.6434945589839707E-4	TGTGCCACCTGGGAGGTGAATTATTATAAGAAACTCTTT	CATWEVNYYKKLF	TRGV4	.	TRGJ1	13	-1	-1	17
47	1.6434945589839707E-4	TGTGCCTGCTGGATTAGGCACTTTAAGAAACTCTTT	CACWIRHFKKLF	TRGV11	.	TRGJ1	20	-1	-1	23
47	1.6434945589839707E-4	TGTGCTGCGTGGGGGGGGGAGAAACTCTTT	CAAWGGEKLF	TRGV10	.	TRGJ1	12	-1	-1	19
47	1.6434945589839707E-4	TGTGCCACCTGGGACAGGCCACATTATAAGAAACTCTTT	CATWDRPHYKKLF	TRGV7	.	TRGJ1	19	-1	-1	22
47	1.6434945589839707E-4	TGTGCCACCTGGGACCATTATTATAAGAAACTCTTT	CATWDHYYKKLF	TRGV8	.	TRGJ1	13	-1	-1	16
47	1.6434945589839707E-4	TGTGCCACCTGGGACAGGCTATGTTATAAGAAACTCTTT	CATWDRLCYKKLF	TRGV7	.	TRGJ1	18	-1	-1	23
46	1.6085265896438863E-4	TGTGCTACCTGGGACGGAGAGCTCCTCCCCGGGTATTATAAGAAACTCTTT	CATWDGELLPGYYKKLF	TRGV2	.	TRGJ1	16	-1	-1	33
46	1.6085265896438863E-4	TGTGCCACCTGGGATGGCCCCCAAAAGTTGAATTATTATAAGAAACTCTTT	CATWDGPQKLNYYKKLF	TRGV4	.	TRGJ1	20	-1	-1	29
46	1.6085265896438863E-4	TGTGCCACCTGGGACGGAGAGCTCCTCCCCGGGTATTATAAGAAACTCTTT	CATWDGELLPGYYKKLF	TRGV2	.	TRGJ1	16	-1	-1	33
46	1.6085265896438863E-4	TGTGCCACCTGGGACAGGCCGAAGAATTATTATAAGAAACTCTTT	CATWDRPKNYYKKLF	TRGV5	.	TRGJ1	19	-1	-1	23
46	1.6085265896438863E-4	TGTGCCACCTGGGACAGGCAGGATGATTGGATCAAGACGTTT	CATWDRQDDWIKTF	TRGV3	.	TRGJP2	18	-1	-1	23
46	1.6085265896438863E-4	TGTGCCACCTGGGTTCCTTATTATAAGAAACTCTTT	CATWVPYYKKLF	TRGV8	.	TRGJ1	12	-1	-1	17
45	1.5735586203038018E-4	TGTGCCACCTGGGACCCAGAGAGTTATAAGAAACTCTTT	CATWDPESYKKLF	TRGV8	.	TRGJ1	13	-1	-1	23
45	1.5735586203038018E-4	TGTGCCTGCTGGATTAGTTATAAGAAACTCTTT	CACWISYKKLF	TRGV11	.	TRGJ1	16	-1	-1	12
45	1.5735586203038018E-4	TGTGCCACCTGGTTGGCCAATAGTAGTGATTGGATCAAGACGTTT	CATWLANSSDWIKTF	TRGV4	.	TRGJP2	11	-1	-1	19
45	1.5735586203038018E-4	TGTGCCACCTGGGGCCTCTTGAATTATTATAAGAAACTCTTT	CATWGLLNYYKKLF	TRGV4	.	TRGJ1	12	-1	-1	20
45	1.5735586203038018E-4	TGTGCCACCTGGGATAGTGCTCGGAGTTGGTTCAAGATATTT	CATWDSARSWFKIF	TRGV8	.	TRGJP1	16	-1	-1	25
44	1.538590650963717E-4	TGTGCCACCTGGGATGTGATACAAGGGGTGGTTTGGCATTATAAGAAACTCTTT	CATWDVIQGVVWHYKKLF	TRGV4	.	TRGJ1	15	-1	-1	37
44	1.538590650963717E-4	TGTGCCACCTGGGATAGGCGTGGGATCATGAATTATTATAAGAAACTCTTT	CATWDRRGIMNYYKKLF	TRGV8	.	TRGJ1	18	-1	-1	29
44	1.538590650963717E-4	TGTGCCACCTGGGAGCACCCCTCCCATTATTATAAGAAACTCTTT	CATWEHPSHYYKKLF	TRGV8	.	TRGJ1	13	-1	-1	25
44	1.538590650963717E-4	TGTGCCTGCTGGATTAGGCACTGGTATTATAAGAAACTCTTT	CACWIRHWYYKKLF	TRGV11	.	TRGJ1	20	-1	-1	24
44	1.538590650963717E-4	TGTGCCACCTGGGATAGAAGGAGCTATTATAAGAAACTCTTT	CATWDRRSYYKKLF	TRGV8	.	TRGJ1	16	-1	-1	24
44	1.538590650963717E-4	TGTGCCACCTGGGATACTAGCTATTATAAGAAACTCTTT	CATWDTSYYKKLF	TRGV8	.	TRGJ1	15	-1	-1	21
44	1.538590650963717E-4	TGTGCCACCTGGGAAAATTATTATAAGAAACTCTTT	CATWENYYKKLF	TRGV3	.	TRGJ1	13	-1	-1	15
44	1.538590650963717E-4	TGTGCCACCTGGACAAATTATTATAAGAAACTCTTT	CATWTNYYKKLF	TRGV8	.	TRGJ1	11	-1	-1	15
43	1.5036226816236327E-4	TGTGCCACCTGGGACAGGCCCCCCCCCACCCGGGGCAAAAAAATCAAGGTATTT	CATWDRPPPTRGKKIKVF	TRGV3	.	TRGJP	19	-1	-1	32
43	1.5036226816236327E-4	TGTGCCTGCTGGATTAGGCACGTCGATTATTATAAGAAACTCTTT	CACWIRHVDYYKKLF	TRGV11	.	TRGJ1	22	-1	-1	22
43	1.5036226816236327E-4	TGTGCCACCTGGGACGGCCTGGAAGGTTATTATAAGAAACTCTTT	CATWDGLEGYYKKLF	TRGV2	.	TRGJ1	16	-1	-1	26
43	1.5036226816236327E-4	TGTGCCACCTGGGAGCATTCCCCTTATTATAAGAAACTCTTT	CATWEHSPYYKKLF	TRGV8	.	TRGJ1	13	-1	-1	23
43	1.5036226816236327E-4	TGTGCCACCTGGGACGGGCCTAGGTATAAGAAACTCTTT	CATWDGPRYKKLF	TRGV4	.	TRGJ1	19	-1	-1	24
43	1.5036226816236327E-4	TGTGCCTGCTGGATTAGGCGGGAGAAACTCTTT	CACWIRREKLF	TRGV11	.	TRGJ1	18	-1	-1	22
43	1.5036226816236327E-4	TGTGCCACCTGGTCCCCAAATTATTATAAGAAACTCTTT	CATWSPNYYKKLF	TRGV8	.	TRGJ1	11	-1	-1	18
43	1.5036226816236327E-4	TGTGCCTGCAGGCTCTTT	CACRLF	TRGV11	.	TRGJ1	11	-1	-1	12
42	1.4686547122835482E-4	TGTGCCACCTGGGATCCCCTTATTGACCTCCATTACTATAAGAAACTCTTT	CATWDPLIDLHYYKKLF	TRGV8	.	TRGJ1	14	-1	-1	31
42	1.4686547122835482E-4	TGTGCCACCTGGGGCCAAGTTGGCACTGGTTGGTTCAAGATATTT	CATWGQVGTGWFKIF	TRGV4	.	TRGJP1	12	-1	-1	23
42	1.4686547122835482E-4	TGTGCCACCTGGGATATAGTTCGGAATTATTATAAGAAACTCTTT	CATWDIVRNYYKKLF	TRGV8	.	TRGJ1	15	-1	-1	15
42	1.4686547122835482E-4	TGTGCCACCTGGGATACCCCTCTGATGTATTATAAGAAACTCTTT	CATWDTPLMYYKKLF	TRGV8	.	TRGJ1	15	-1	-1	27
42	1.4686547122835482E-4	TGTGCCACCTGGGATTCCACTGGTTGGTTCAAGATATTT	CATWDSTGWFKIF	TRGV8	.	TRGJP1	14	-1	-1	13
42	1.4686547122835482E-4	TGTGCCACCTGGGATGGGCCATTTTATAAGAAACTCTTT	CATWDGPFYKKLF	TRGV4	.	TRGJ1	19	-1	-1	20
42	1.4686547122835482E-4	TGTGCCATCCTCACTGGTTGGTTCAAGATATTT	CAILTGWFKIF	TRGV8	.	TRGJP1	10	-1	-1	11
41	1.4336867429434638E-4	TGTGCCACCTGGGGCTCCCTCTGGGGGATCAAGACGTTT	CATWGSLWGIKTF	TRGV8	.	TRGJP2	12	-1	-1	25
41	1.4336867429434638E-4	TGTGCCACCTGGGATAGACCTTATTATAAGAAACTCTTT	CATWDRPYYKKLF	TRGV8	.	TRGJ1	20	-1	-1	20
41	1.4336867429434638E-4	TGTGCCACCTGGGACAGCCTCCGGCTCTTT	CATWDSLRLF	TRGV7	.	TRGJ1	19	-1	-1	24
40	1.3987187736033793E-4	TGTGCCACCTGGGATGAATTTCCCACTGGTTGGTTCAAGATATTT	CATWDEFPTGWFKIF	TRGV4	.	TRGJP1	15	-1	-1	22
40	1.3987187736033793E-4	TGTGCCACCTGGGACAGGCCAAAATATTATAAGAAACTCTTT	CATWDRPKYYKKLF	TRGV5	.	TRGJ1	19	-1	-1	21
40	1.3987187736033793E-4	TGTGCCACCTGGGGACCTTATTATAAGAAACTCTTT	CATWGPYYKKLF	TRGV8	.	TRGJ1	12	-1	-1	17
39	1.363750804263295E-4	TGTGCCACCTGGGACAGGCAGTGGTTTGGTTATTATAAGAAACTCTTT	CATWDRQWFGYYKKLF	TRGV7	.	TRGJ1	18	-1	-1	29
39	1.363750804263295E-4	TGTGCCACCTGGGATAGGGTCCCAAATTATTATAAGAAACTCTTT	CATWDRVPNYYKKLF	TRGV8	.	TRGJ1	17	-1	-1	24
39	1.363750804263295E-4	TGTGCCACCTGGGATCCCAACGCTTATTATAAGAAACTCTTT	CATWDPNAYYKKLF	TRGV8	.	TRGJ1	14	-1	-1	23
39	1.363750804263295E-4	TGTGCCACCTGGGACAGGCCGGATTATTATAAGAAACTCTTT	CATWDRPDYYKKLF	TRGV7	.	TRGJ1	19	-1	-1	19
39	1.363750804263295E-4	TGTGCCTGCTGGATTAGGCTCCGGCCTACGAAACTCTTT	CACWIRLRPTKLF	TRGV11	.	TRGJ1	27	-1	-1	26
39	1.363750804263295E-4	TGTGCCACCTGGTCCCCCCTTTATTATAAGAAACTCTTT	CATWSPLYYKKLF	TRGV8	.	TRGJ1	11	-1	-1	20
39	1.363750804263295E-4	TGTGCCACCTGTTATTATTATAAGAAACTCTTT	CATCYYYKKLF	TRGV3	.	TRGJ1	10	-1	-1	13
39	1.363750804263295E-4	TGTGCCACCCAAAGGTCGGTCTTT	CATQRSVF	TRGV4	.	TRGJ1	8	-1	-1	19
38	1.3287828349232105E-4	TGTGCCACCTGGGATAGGAATTATTATAAGAAACTCTTT	CATWDRNYYKKLF	TRGV8	.	TRGJ1	17	-1	-1	17
38	1.3287828349232105E-4	TGTGCCACCTGGGACGTGGTTTATTATAAGAAACTCTTT	CATWDVVYYKKLF	TRGV8	.	TRGJ1	13	-1	-1	20
38	1.3287828349232105E-4	TGTGCCACCTGGGACAGGAATTATTATAAGAAACTCTTT	CATWDRNYYKKLF	TRGV4	.	TRGJ1	13	-1	-1	17
38	1.3287828349232105E-4	TGTGCCACCTGGGATAGGCACTATAAGAAACTCTTT	CATWDRHYKKLF	TRGV8	.	TRGJ1	23	-1	-1	21
38	1.3287828349232105E-4	TGTGCCTGCTGGATTAAGGGCGAACTCTTT	CACWIKGELF	TRGV11	.	TRGJ1	15	-1	-1	22
37	1.2938148655831257E-4	TGTGCCACCTGGGATAGGCCCAATGGCCAGTCGTATTATAAGAAACTCTTT	CATWDRPNGQSYYKKLF	TRGV8	.	TRGJ1	19	-1	-1	33
37	1.2938148655831257E-4	TGTGCCACCTGGGACAGGCCAGGGTTAAGCTATTATAAGAAACTCTTT	CATWDRPGLSYYKKLF	TRGV7	.	TRGJ1	19	-1	-1	30
37	1.2938148655831257E-4	TGTGCCACCTGGGATAAAGAGCCTTATTATAAGAAACTCTTT	CATWDKEPYYKKLF	TRGV8	.	TRGJ1	15	-1	-1	23
37	1.2938148655831257E-4	TGTGCCACCTGGGGAACGAATTATTATAAGAAACTCTTT	CATWGTNYYKKLF	TRGV8	.	TRGJ1	12	-1	-1	16
37	1.2938148655831257E-4	TGTGCCACCTGGGACACCCGAGGTTATAAGAAACTCTTT	CATWDTRGYKKLF	TRGV3	.	TRGJ1	15	-1	-1	23
37	1.2938148655831257E-4	TGTGCCTGCTGGATTAGACCCGCGGAGAAACTCTTT	CACWIRPAEKLF	TRGV11	.	TRGJ1	16	-1	-1	25
36	1.2588468962430413E-4	TGTGCCTGCTGGCCCGACCCGAAGAATTATTATAAGAAACTCTTT	CACWPDPKNYYKKLF	TRGV11	.	TRGJ1	11	-1	-1	23
36	1.2588468962430413E-4	TGTGCCACCTGGGATCTCCTAAGGGATTATTATAAGAAACTCTTT	CATWDLLRDYYKKLF	TRGV8	.	TRGJ1	14	-1	-1	25
36	1.2588468962430413E-4	TGTGCCACCTGGGGAACTCTCACTTATTATAAGAAACTCTTT	CATWGTLTYYKKLF	TRGV8	.	TRGJ1	12	-1	-1	23
36	1.2588468962430413E-4	TGTGCCACCTGGGACGGAACCCATTATTATAAGAAACTCTTT	CATWDGTHYYKKLF	TRGV7	.	TRGJ1	14	-1	-1	22
36	1.2588468962430413E-4	TGTGCCACCTGGTTCCTTAGTGATTGGATCAAGACGTTT	CATWFLSDWIKTF	TRGV3	.	TRGJP2	11	-1	-1	17
36	1.2588468962430413E-4	TGTGCCACCTGGGACAGGGATTGGATCAAGACGTTT	CATWDRDWIKTF	TRGV3	.	TRGJP2	17	-1	-1	15
36	1.2588468962430413E-4	TGTGCCACCGAAGAATATTATAAGAAACTCTTT	CATEEYYKKLF	TRGV5	.	TRGJ1	8	-1	-1	12
36	1.2588468962430413E-4	TGTGCCTGCCCCGGGGATAAGAAACTCTTT	CACPGDKKLF	TRGV11	.	TRGJ1	8	-1	-1	16
35	1.2238789269029569E-4	TGTGCCACCTGGGACAGCCCGGGATTTAGTGATTGGATCAAGACGTTT	CATWDSPGFSDWIKTF	TRGV7	.	TRGJP2	19	-1	-1	26
35	1.2238789269029569E-4	TGTGCCACCTGGGATAGGCCCCCTAATTATTATAAGAAACTCTTT	CATWDRPPNYYKKLF	TRGV8	.	TRGJ1	19	-1	-1	24
35	1.2238789269029569E-4	TGTGCCACCTGGGACAGGCCGCCAAATTATTATAAGAAACTCTTT	CATWDRPPNYYKKLF	TRGV7	.	TRGJ1	19	-1	-1	24
35	1.2238789269029569E-4	TGTGCCACCTGGGAAGAGTTGGGCAAAAAAATCAAGGTATTT	CATWEELGKKIKVF	TRGV8	.	TRGJP	13	-1	-1	2
35	1.2238789269029569E-4	TGTGCCTGCTGGATTAGGGCTTATTATAAGAAACTCTTT	CACWIRAYYKKLF	TRGV11	.	TRGJ1	17	-1	-1	20
35	1.2238789269029569E-4	TGTGCCACCCCTTATTATAAGAAACTCTTT	CATPYYKKLF	TRGV4	.	TRGJ1	8	-1	-1	11
34	1.1889109575628724E-4	TGTGCCTGCTGGATTAGGCACGTGGGCTATTATAAGAAACTCTTT	CACWIRHVGYYKKLF	TRGV11	.	TRGJ1	23	-1	-1	27
34	1.1889109575628724E-4	TGTGCCACCTGGGACGGGCCGACCACTGGTTGGTTCAAGATATTT	CATWDGPTTGWFKIF	TRGV2	.	TRGJP1	19	-1	-1	21
34	1.1889109575628724E-4	TGTGCCACCTGGGACAGGCCTAATTATTATAAGAAACTCTTT	CATWDRPNYYKKLF	TRGV5	.	TRGJ1	20	-1	-1	21
34	1.1889109575628724E-4	TGTGCCTGCTGGATTAGGCACGAGAAGAAACTCTTT	CACWIRHEKKLF	TRGV11	.	TRGJ1	21	-1	-1	24
34	1.1889109575628724E-4	TGTGCCTGCTGGATCTACATTAAGAAACTCTTT	CACWIYIKKLF	TRGV11	.	TRGJ2	13	-1	-1	20
34	1.1889109575628724E-4	TGTGCCACCTGGGGCTATTATAAGAAACTCTTT	CATWGYYKKLF	TRGV8	.	TRGJ1	12	-1	-1	15
33	1.153942988222788E-4	TGTGCCTGCTGGATTAGGCACCTCCGGGGCACTGGTTGGTTCAAGATATTT	CACWIRHLRGTGWFKIF	TRGV11	.	TRGJP1	20	-1	-1	29
33	1.153942988222788E-4	TGTGCCTGCTTGCCCAAATCTACGGCTTATTATAAGAAACTCTTT	CACLPKSTAYYKKLF	TRGV11	.	TRGJ1	9	-1	-1	26
33	1.153942988222788E-4	TGTGCCTGCTGGATTAGGCACCTTTATTATAAGAAACTCTTT	CACWIRHLYYKKLF	TRGV11	.	TRGJ1	20	-1	-1	23
33	1.153942988222788E-4	TGTGCCTGCTGGATTAGGCACGTCCATTATAAGAAACTCTTT	CACWIRHVHYKKLF	TRGV11	.	TRGJ1	22	-1	-1	25
33	1.153942988222788E-4	TGTGCCTGCTGGATTAACCGGCCTTATTATAAGAAACTCTTT	CACWINRPYYKKLF	TRGV11	.	TRGJ1	15	-1	-1	23
33	1.153942988222788E-4	TGTGCCTGCTGGATTAGCCTTTATTATAAGAAACTCTTT	CACWISLYYKKLF	TRGV11	.	TRGJ1	16	-1	-1	20
33	1.153942988222788E-4	TGTGCCACCTGGTACGCTTATAAGAAACTCTTT	CATWYAYKKLF	TRGV8	.	TRGJ1	11	-1	-1	17
32	1.1189750188827034E-4	TGTGCCTGCTGGATCCGCTCAAATTATTATAAGAAACTCTTT	CACWIRSNYYKKLF	TRGV11	.	TRGJ1	13	-1	-1	18
32	1.1189750188827034E-4	TGTGCCACCTGGGACAGGCTAAATTATTATAAGAAACTCTTT	CATWDRLNYYKKLF	TRGV3	.	TRGJ1	18	-1	-1	21
32	1.1189750188827034E-4	TGTGCCACCCCCGCGGGGGATAATTATTATAAGAAACTCTTT	CATPAGDNYYKKLF	TRGV4	.	TRGJ1	8	-1	-1	21
32	1.1189750188827034E-4	TGTGCCTGCTGGATTCCGGATTATTATAAGAAACTCTTT	CACWIPDYYKKLF	TRGV11	.	TRGJ1	14	-1	-1	12
32	1.1189750188827034E-4	TGTGCCTGCTGGAAGAATTATTATAAGAAACTCTTT	CACWKNYYKKLF	TRGV11	.	TRGJ1	12	-1	-1	14
31	1.084007049542619E-4	TGTGCCACCAAGGATAGGAAAATTTATTATAAGAAACTCTTT	CATKDRKIYYKKLF	TRGV8	.	TRGJ1	17	-1	-1	23
31	1.084007049542619E-4	TGTGCCTGCTGGATTAGGCATTATTATAAGAAACTCTTT	CACWIRHYYKKLF	TRGV11	.	TRGJ1	19	-1	-1	19
31	1.084007049542619E-4	TGTGCCACCTGGGATCGTAAGGGTTATAAGAAACTCTTT	CATWDRKGYKKLF	TRGV8	.	TRGJ1	14	-1	-1	23
31	1.084007049542619E-4	TGTGCCTGCTGGATTCCTTATTATAAGAAACTCTTT	CACWIPYYKKLF	TRGV11	.	TRGJ1	14	-1	-1	17
31	1.084007049542619E-4	TGTGCCTGCTGGATTAGGCACAGGAAGAAACTCTTT	CACWIRHRKKLF	TRGV11	.	TRGJ1	20	-1	-1	24
30	1.0490390802025345E-4	TGTGCCACCTGGGATAGGGGTTGGGATACCACTGGTTGGTTCAAGATATTT	CATWDRGWDTTGWFKIF	TRGV8	.	TRGJP1	17	-1	-1	25
30	1.0490390802025345E-4	TGTGCCTGCTGGATTAGGCACGCACTCCCTTATTATAAGAAACTCTTT	CACWIRHALPYYKKLF	TRGV11	.	TRGJ1	21	-1	-1	29
30	1.0490390802025345E-4	TGTGCCTGCTGGATTAAAGGAGCCTCGAATTATTATAAGAAACTCTTT	CACWIKGASNYYKKLF	TRGV11	.	TRGJ1	15	-1	-1	24
30	1.0490390802025345E-4	TGTGCCACCTGGGATAGACGTACGGAATTTTATTATAAGAAACTCTTT	CATWDRRTEFYYKKLF	TRGV8	.	TRGJ1	16	-1	-1	29
30	1.0490390802025345E-4	TGTGCCTGCTGGATTAGGGTCCCGAATTATTATAAGAAACTCTTT	CACWIRVPNYYKKLF	TRGV11	.	TRGJ1	17	-1	-1	22
30	1.0490390802025345E-4	TGTGCCACCTGGGGCAGGGGGAATTATTATAAGAAACTCTTT	CATWGRGNYYKKLF	TRGV5P	.	TRGJ1	17	-1	-1	20
29	1.0140711108624499E-4	TGTGCCACCTGGGACGTACCCGTTATGGATTATTATAAGAAACTCTTT	CATWDVPVMDYYKKLF	TRGV7	.	TRGJ1	14	-1	-1	28
29	1.0140711108624499E-4	TGTGCCACCTGGGACAGTCCCCCGGACCGTTATTATAAGAAACTCTTT	CATWDSPPDRYYKKLF	TRGV7	.	TRGJ1	19	-1	-1	29
29	1.0140711108624499E-4	TGTGCCACCTGGGACAGGCTTGGGGAGAATTATTATAAGAAACTCTTT	CATWDRLGENYYKKLF	TRGV1	.	TRGJ1	21	-1	-1	26
29	1.0140711108624499E-4	TGTGCCACCCTGATCTTGGATTATTATTATAAGAAACTCTTT	CATLILDYYYKKLF	TRGV8	.	TRGJ1	8	-1	-1	22
29	1.0140711108624499E-4	TGTGCCTGCTGGATTCGCCATTATAAGAAACTCTTT	CACWIRHYKKLF	TRGV11	.	TRGJ1	14	-1	-1	19
29	1.0140711108624499E-4	TGTGCCACCTGCCACGATTATTATAAGAAACTCTTT	CATCHDYYKKLF	TRGV8	.	TRGJ1	10	-1	-1	16
29	1.0140711108624499E-4	TGTGCCACCTGGGATAGTTATTATAAGAAACTCTTT	CATWDSYYKKLF	TRGV8	.	TRGJ1	16	-1	-1	17
29	1.0140711108624499E-4	TGTGCCACCTGGGACGGGGTGGGGAAACTCTTT	CATWDGVGKLF	TRGV2	.	TRGJ1	17	-1	-1	23
28	9.791031415223655E-5	TGTGCCACCTGGGATATCTTGGGATGGGGTAGTGATTGGATCAAGACGTTT	CATWDILGWGSDWIKTF	TRGV8	.	TRGJP2	15	-1	-1	28
28	9.791031415223655E-5	TGTGCCACCTGGGACAGGCCCGGGGAGGGGAGGGGCGGTAGGAAACTCTTT	CATWDRPGEGRGGRKLF	TRGV3	.	TRGJ1	19	-1	-1	38
28	9.791031415223655E-5	TGTGCCTGCTGGCATTCCTTGGGGAAGAAACTCTTT	CACWHSLGKKLF	TRGV11	.	TRGJ1	15	-1	-1	24
28	9.791031415223655E-5	TGTGCCTGCTGGATTAGGCAAGATAAGAAACTCTTT	CACWIRQDKKLF	TRGV11	.	TRGJ1	19	-1	-1	22
28	9.791031415223655E-5	TGTGCCTGCTGGATTAAGAGAAGACTCTTT	CACWIKRRLF	TRGV11	.	TRGJ1	15	-1	-1	12
28	9.791031415223655E-5	TGTGCCTGCTGGATACCGGCCAAGAAACTCTTT	CACWIPAKKLF	TRGV11	.	TRGJ2	13	-1	-1	21
28	9.791031415223655E-5	TGTGCCTGCTGGATTAGGCACTTGCTCTTT	CACWIRHLLF	TRGV11	.	TRGJ1	24	-1	-1	24
27	9.44135172182281E-5	TGTGCCTGCTGGATTGTCTTTATCACCCCACCTATATGGAAGAAACTCTTT	CACWIVFITPPIWKKLF	TRGV11	.	TRGJ1	14	-1	-1	39
27	9.44135172182281E-5	TGTGCCACCTGGGATCCCAACGGGAGTCCCACTGGTTGGTTCAAGATATTT	CATWDPNGSPTGWFKIF	TRGV4	.	TRGJP1	14	-1	-1	28
27	9.44135172182281E-5	TGTGCCACCTGGGATGGGAGATATACCACTGGTTGGTTCAAGATATTT	CATWDGRYTTGWFKIF	TRGV8	.	TRGJP1	17	-1	-1	20
27	9.44135172182281E-5	TGTGCCTGCTGGATTAGGCCCCAAATTTATTATAAGAAACTCTTT	CACWIRPQIYYKKLF	TRGV11	.	TRGJ1	18	-1	-1	26
27	9.44135172182281E-5	TGTGCCACCTGGGATTATAGTAGTGATTGGATCAAGACGTTT	CATWDYSSDWIKTF	TRGV8	.	TRGJP2	14	-1	-1	15
27	9.44135172182281E-5	TGTGCCTGCTGGATTTATTATAAGAAACTCTTT	CACWIYYKKLF	TRGV11	.	TRGJ1	14	-1	-1	11
27	9.44135172182281E-5	TGTGCCTGCTGGAATTATAAGAAACTCTTT	CACWNYKKLF	TRGV11	.	TRGJ1	16	-1	-1	13
27	9.44135172182281E-5	TGTGCCACCCAAAGGTCGCTCTTT	CATQRSLF	TRGV4	.	TRGJ1	8	-1	-1	18
27	9.44135172182281E-5	TGTGCCACTTTAGGCACTGGTTGGTTCAAGATATTT	CATLGTGWFKIF	TRGV8	.	TRGJP1	7	-1	-1	14
27	9.44135172182281E-5	TGTGCTGCGTGGGGTTTAACAAAGAAACTCTTT	CAAWGLTKKLF	TRGV10	.	TRGJ1	15	-1	-1	21
27	9.44135172182281E-5	TGTGCCTGCTGGATTGGGGGAAGGAAACTCTTT	CACWIGGRKLF	TRGV11	.	TRGJ1	17	-1	-1	23
26	9.091672028421966E-5	TGTGCCTGCTGGATTAGGCACGTCCCGTACAATTATTATAAGAAACTCTTT	CACWIRHVPYNYYKKLF	TRGV11	.	TRGJ1	25	-1	-1	30
26	9.091672028421966E-5	TGTGCCACCTGGGACAGGACGAATTATTATAAGAAACTCTTT	CATWDRTNYYKKLF	TRGV7	.	TRGJ1	17	-1	-1	19
26	9.091672028421966E-5	TGCGCCACCTGGGACGGCAAGAATTATTATAAGAAACTCTTT	CATWDGKNYYKKLF	TRGV2	.	TRGJ1	16	-1	-1	20
26	9.091672028421966E-5	TGTGCCACCTGGGACAACTATTATAAGAAACTCTTT	CATWDNYYKKLF	TRGV5	.	TRGJ1	15	-1	-1	15
26	9.091672028421966E-5	TGTGCCACCTGGGATAACCATTATTATAAGAAACTCTTT	CATWDNHYYKKLF	TRGV8	.	TRGJ1	15	-1	-1	19
26	9.091672028421966E-5	TGTGCTGCGTGGGCTATGGGGCGGTATAAGAAACTCTTT	CAAWAMGRYKKLF	TRGV10	.	TRGJ1	12	-1	-1	24
25	8.74199233502112E-5	TGTGCCTGCTGGATTAGGCCCCCAAAGAGTAGTTATAAGAAACTCTTT	CACWIRPPKSSYKKLF	TRGV11	.	TRGJ1	18	-1	-1	32
25	8.74199233502112E-5	TGTGCCACCTGGGACAGGCCTTTTTCGAATTATTATAAGAAACTCTTT	CATWDRPFSNYYKKLF	TRGV3	.	TRGJ1	20	-1	-1	23
25	8.74199233502112E-5	TGTGCCACCTGGGACAGGCCTGAGCTCTATTATTATAAGAAACTCTTT	CATWDRPELYYYKKLF	TRGV7	.	TRGJ1	21	-1	-1	28
25	8.74199233502112E-5	TGTGCCACCTGGGACCGATGGGGTAGTGATTGGATCAAGACGTTT	CATWDRWGSDWIKTF	TRGV7	.	TRGJP2	14	-1	-1	22
25	8.74199233502112E-5	TGTGCCTGCTGGATTAGTTCTAATTATTATAAGAAACTCTTT	CACWISSNYYKKLF	TRGV11	.	TRGJ1	16	-1	-1	14
25	8.74199233502112E-5	TGTGCCTGCTGGATTAGGCGAAATTATAAGAAACTCTTT	CACWIRRNYKKLF	TRGV11	.	TRGJ1	18	-1	-1	22
25	8.74199233502112E-5	TGTGCCTGCTGGATTAGGCACGGGGATAAGAAACTCTTT	CACWIRHGDKKLF	TRGV11	.	TRGJ2	21	-1	-1	25
25	8.74199233502112E-5	TGTGCCACCTGGGATTGGATCAAGACGTTT	CATWDWIKTF	TRGV8	.	TRGJP2	17	-1	-1	12
25	8.74199233502112E-5	TGTGCCTGCTGGATTAGGCAATACTATTATAAGAAACTCTTT	CACWIRQYYYKKLF	TRGV11	.	TRGJ1	19	-1	-1	24
25	8.74199233502112E-5	TGTGCCACCTGGAGAAGGAGAAGTGATTGGATCAAGACGTTT	CATWRRRSDWIKTF	TRGV8	.	TRGJP2	17	-1	-1	18
25	8.74199233502112E-5	TGTGCCACCTGGATCTTGGGCCTTTATTATAAGAAACTCTTT	CATWILGLYYKKLF	TRGV8	.	TRGJ1	11	-1	-1	23
24	8.392312641620276E-5	TGTGCCACCTGGGACAGGCCCTTGGAGTTTTATTATTATAAGAAACTCTTT	CATWDRPLEFYYYKKLF	TRGV7	.	TRGJ1	19	-1	-1	31
24	8.392312641620276E-5	TGTGCCACCTGGGACGGGCTTTATACCACTGGTTGGTTCAAGATATTT	CATWDGLYTTGWFKIF	TRGV2	.	TRGJP1	18	-1	-1	21
24	8.392312641620276E-5	TGTGCCTGCTGGATTAGGCACGGGGAGAAACTCTTT	CACWIRHGEKLF	TRGV11	.	TRGJ1	21	-1	-1	25
24	8.392312641620276E-5	TGTGCCACCTGGGACACTGGTTGGTTCAAGATATTT	CATWDTGWFKIF	TRGV8	.	TRGJP1	13	-1	-1	14
23	8.042632948219431E-5	TGTGCCACCTGGGATAGAGCTTGGGGGGTTTATTATTATAAGAAACTCTTT	CATWDRAWGVYYYKKLF	TRGV8	.	TRGJ1	16	-1	-1	31
23	8.042632948219431E-5	TGTGCCTGCTGGATTGGGACCACTGGTTGGTTCAAGATATTT	CACWIGTTGWFKIF	TRGV11	.	TRGJP1	17	-1	-1	18
23	8.042632948219431E-5	TGTGCCATTAAGCCTCGAAATTATTATAAGAAACTCTTT	CAIKPRNYYKKLF	TRGV8	.	TRGJ1	6	-1	-1	14
23	8.042632948219431E-5	TGTGCCTGCTGGATTAGGAACCTTGAGAAACTCTTT	CACWIRNLEKLF	TRGV11	.	TRGJ1	20	-1	-1	25
23	8.042632948219431E-5	TGTGCCACCTGGGGCCATAGTAGTGATTGGATCAAGACGTTT	CATWGHSSDWIKTF	TRGV8	.	TRGJP2	12	-1	-1	16
22	7.692953254818586E-5	TGTGCCACCTGGGACAGGCGGGAATATAGTAGTGATTGGATCAAGACGTTT	CATWDRREYSSDWIKTF	TRGV7	.	TRGJP2	18	-1	-1	23
22	7.692953254818586E-5	TGTGCCTGCTGGATTCGAAGGGCTTGGAGTGATTGGATCAAGACGTTT	CACWIRRAWSDWIKTF	TRGV11	.	TRGJP2	14	-1	-1	27
22	7.692953254818586E-5	TGTGCCACCTGGGATGGGCCAGGTTATAAGAAACTCTTT	CATWDGPGYKKLF	TRGV4	.	TRGJ1	19	-1	-1	23
22	7.692953254818586E-5	TGTGCCTGCTGGATTAGGCACAGGAGTTGGTTCAAGATATTT	CACWIRHRSWFKIF	TRGV11	.	TRGJP1	20	-1	-1	25
22	7.692953254818586E-5	TGTGCCACCTGGGATGGGCACTTAGATTATTATAAGAAACTCTTT	CATWDGHLDYYKKLF	TRGV4	.	TRGJ1	18	-1	-1	25
21	7.343273561417741E-5	TGTGCCACCTGGGACAGACCCTTAAGATATAGTAGTGATTGGATCAAGACGTTT	CATWDRPLRYSSDWIKTF	TRGV3	.	TRGJP2	19	-1	-1	26
21	7.343273561417741E-5	TGTGCCACCTGGGATGGCGGTAGTCATTATAAGAAACTCTTT	CATWDGGSHYKKLF	TRGV4	.	TRGJ1	16	-1	-1	25
21	7.343273561417741E-5	TGTGCCTGCTGGATTAGGCCACTAGGTGATTGGATCAAGACGTTT	CACWIRPLGDWIKTF	TRGV11	.	TRGJP2	18	-1	-1	25
20	6.993593868016897E-5	TGTGCCACCTGGGATGGAATTCTAAATTATTATAAGAAACTCTTT	CATWDGILNYYKKLF	TRGV4	.	TRGJ1	16	-1	-1	17
19	6.643914174616052E-5	TGTGCCTGCTGGATTAGGGAATATAGTAGTGATTGGATCAAGACGTTT	CACWIREYSSDWIKTF	TRGV11	.	TRGJP2	17	-1	-1	20
19	6.643914174616052E-5	TGTGCTGCGTGGGATTATCTTGGCGGTAAGAAACTCTTT	CAAWDYLGGKKLF	TRGV10	.	TRGJ1	16	-1	-1	26
19	6.643914174616052E-5	TGTGCTACCTGGGACGTTAAGAAACTCTTT	CATWDVKKLF	TRGV2	.	TRGJ1	15	-1	-1	17
18	6.294234481215207E-5	TGTGCCTGCTGGATTAGGCCATATAGTAGTGATTGGATCAAGACGTTT	CACWIRPYSSDWIKTF	TRGV11	.	TRGJP2	18	-1	-1	20
18	6.294234481215207E-5	TGTGCTGCGTGGGAGAAAGGTGGGAATTATTATAAGAAACTCTTT	CAAWEKGGNYYKKLF	TRGV10	.	TRGJ1	13	-1	-1	23
18	6.294234481215207E-5	TGTGCCACCTGGGACAGGCGGCCCCGACGCAAGAAACTCTTT	CATWDRRPRRKKLF	TRGV3	.	TRGJ1	18	-1	-1	30
18	6.294234481215207E-5	TGCGCCACCTGGGACAGCCCGTGGTGCGATAAGAAACTCTTT	CATWDSPWCDKKLF	TRGV5	.	TRGJ1	19	-1	-1	28
18	6.294234481215207E-5	TGTGCCTTGTGGGAGCACAAACTCTTT	CALWEHKLF	TRGV9	.	TRGJ1	14	-1	-1	18
17	5.944554787814362E-5	TGTGCCACCTGGGACGTCCGATGGCGTAGTGATTGGATCAAGACGTTT	CATWDVRWRSDWIKTF	TRGV8	.	TRGJP2	13	-1	-1	25
17	5.944554787814362E-5	TGTGCCTGCTGGATTAGGCCGACGAATTATTATAAGAAACTCTTT	CACWIRPTNYYKKLF	TRGV11	.	TRGJ1	18	-1	-1	22
17	5.944554787814362E-5	TGTGCCTGCCGCCTTCCGTGTACCACTGGTTGGTTCAAGATATTT	CACRLPCTTGWFKIF	TRGV11	.	TRGJP1	8	-1	-1	20
17	5.944554787814362E-5	TGTGCCACCTGGGACGGGCCAGGTTATTATAAGAAACTCTTT	CATWDGPGYYKKLF	TRGV4	.	TRGJ1	19	-1	-1	23
17	5.944554787814362E-5	TGTGCCTGCTGGATCTGCCAAAGTTGGATCAAGACGTTT	CACWICQSWIKTF	TRGV11	.	TRGJP2	13	-1	-1	23
17	5.944554787814362E-5	TGTGCCACCTGGCCCATGAATTATTATAAGAAACTCTTT	CATWPMNYYKKLF	TRGV2	.	TRGJ1	11	-1	-1	17
17	5.944554787814362E-5	TGTGCTGCGTGGGATTCCGTATGGTTTAAGATATTT	CAAWDSVWFKIF	TRGV10	.	TRGJP1	20	-1	-1	21
17	5.944554787814362E-5	TGTGCCACCTGGGGCATCTTT	CATWGIF	TRGV2	.	TRGJ1	12	-1	-1	16
16	5.594875094413517E-5	TGTGCCTGCTGGATTAGGCACCAGTGTTATAAGAAACTCTTT	CACWIRHQCYKKLF	TRGV11	.	TRGJ1	20	-1	-1	26
16	5.594875094413517E-5	TGTGCCACCTGGGATAGGGAAGAGTATTATAAGAAACTCTTT	CATWDREEYYKKLF	TRGV8	.	TRGJ1	17	-1	-1	24
15	5.2451954010126726E-5	TGTGCCGCCTGGGACAGGCGACCTCAGGGATATTATAAGAAACTCTTT	CAAWDRRPQGYYKKLF	TRGV3	.	TRGJ1	18	-1	-1	30
15	5.2451954010126726E-5	CGTGCCACCTGGGACGGACGCGCAGAGCGATGGATCAAGACGTTT	RATWDGRAERWIKTF	TRGV2	.	TRGJP2	16	-1	-1	30
15	5.2451954010126726E-5	TGTGCCACCTGGGATAGTGGTTATTATAAGAAACTCTTT	CATWDSGYYKKLF	TRGV8	.	TRGJ1	16	-1	-1	20
15	5.2451954010126726E-5	TGTGCCTGCTGGATTAGGCAGGAGAAACTCTTT	CACWIRQEKLF	TRGV11	.	TRGJ1	19	-1	-1	22
14	4.8955157076118274E-5	TGTGCCACCTGGGATACCCATAGTAGTGATTGGATCAAGACGTTT	CATWDTHSSDWIKTF	TRGV8	.	TRGJP2	15	-1	-1	19
13	4.545836014210983E-5	TGTGCCTGCTGGATTAGATCCCCTGGGTATAAGAAACTCTTT	CACWIRSPGYKKLF	TRGV11	.	TRGJ1	16	-1	-1	27
13	4.545836014210983E-5	TGTGCCACCTGGGGCAGGGTCACTGGTTGGTTCAAGATATTT	CATWGRVTGWFKIF	TRGV7	.	TRGJP1	17	-1	-1	20
13	4.545836014210983E-5	TGTGCCACCTGGGACAGGAAACATAAGAAACTCTTT	CATWDRKHKKLF	TRGV3	.	TRGJ1	17	-1	-1	22
12	4.196156320810138E-5	TGTGCCACCTGGGACCCTGGGCTGTGTTGGTTAGGGTTAGGGTTAGGGTTAGGGTTAGGGTTAGGGTTAGGGTTAGGGTTAAGTTATTATAAGAAACTCTTT	CATWDPGLCWLGLGLGLGLGLGLGLGLSYYKKLF	TRGV8	.	TRGJ1	13	-1	-1	83
12	4.196156320810138E-5	TGTGCCACCTGGGACGGGCCGAGGAACTATAAGAAACTCTTT	CATWDGPRNYKKLF	TRGV2	.	TRGJ1	19	-1	-1	27
12	4.196156320810138E-5	TGTGCCACCTGGGGCACATGGGAGAAACTCTTT	CATWGTWEKLF	TRGV2	.	TRGJ1	12	-1	-1	22
11	3.846476627409293E-5	TGTGCCTGCTGGGCAGACTATAGTAGTGATTGGATCAAGACGTTT	CACWADYSSDWIKTF	TRGV11	.	TRGJP2	11	-1	-1	18
11	3.846476627409293E-5	TGTGCCACCTGGGACGGAGGGATTTATTATAAGAAACTCTTT	CATWDGGIYYKKLF	TRGV5	.	TRGJ1	14	-1	-1	20
11	3.846476627409293E-5	TGTGCCTTGTGGTTTAATTATTATAAGAAACTCTTT	CALWFNYYKKLF	TRGV9	.	TRGJ1	11	-1	-1	15
10	3.4967969340084484E-5	TGTGCTGCGTGGGATTCCCTGGAAGACGAGGCCAATTATTATAAGAAACTCTTT	CAAWDSLEDEANYYKKLF	TRGV10	.	TRGJ1	15	-1	-1	33
10	3.4967969340084484E-5	TGTGCCACCTGGGACAGGGTCACTGGTTGGTTCAAGATATTT	CATWDRVTGWFKIF	TRGV7	.	TRGJP1	17	-1	-1	20
10	3.4967969340084484E-5	TGTGCCACCTGGGGTCCGAATTATTATAAGAAACTCTTT	CATWGPNYYKKLF	TRGV5	.	TRGJ1	12	-1	-1	16
10	3.4967969340084484E-5	TGTGCCTGCTGCCCTCGTTGGTTCAAGATATTT	CACCPRWFKIF	TRGV11	.	TRGJP1	10	-1	-1	13
10	3.4967969340084484E-5	TGTGCCTTGTGGGGGCTGAAACTCTTT	CALWGLKLF	TRGV9	.	TRGJ1	12	-1	-1	17
9	3.147117240607603E-5	TGTGCCTGCTGGATTAGGCACGCATGTGACCCTGGTTGGTTCAAGATATTT	CACWIRHACDPGWFKIF	TRGV11	.	TRGJP1	21	-1	-1	28
9	3.147117240607603E-5	TGTGCCTGCTGGATTAGGCAATTAAATTCTCTTGGTTGGTTCAAGATATTT	CACWIRQLNSLGWFKIF	TRGV11	.	TRGJP1	19	-1	-1	32
9	3.147117240607603E-5	TGTGCCTGCTGGATAGAGCCCCAATCATATTATAAGAAACTCTTT	CACWIEPQSYYKKLF	TRGV11	.	TRGJ1	13	-1	-1	27
9	3.147117240607603E-5	TGTGCCTTGTGGGAGGGCATAGTCTTT	CALWEGIVF	TRGV9	.	TRGJ1	18	-1	-1	22
8	2.7974375472067585E-5	TGTGCCACCGGGGACGGCCTTTATAGTAGTGATTGGATCAAGACGTTT	CATGDGLYSSDWIKTF	TRGV2	.	TRGJP2	16	-1	-1	18
8	2.7974375472067585E-5	TGTGCCACCTGGGACAGAGAGAAGACTTATTACAAGAAACTCTTT	CATWDREKTYYKKLF	TRGV3	.	TRGJ1	16	-1	-1	23
8	2.7974375472067585E-5	TGTGTCACCTGGGACGAGGCCCATGAGAAACTCTTT	CVTWDEAHEKLF	TRGV2	.	TRGJ1	21	-1	-1	22
8	2.7974375472067585E-5	TGTGCCTTGTGGGAGGTGGTGCAAGAGTTG	CALWEVVQEL	TRGV9	.	TRGJ1	17	-1	-1	27
7	2.4477578538059137E-5	TGTGCCTGCTGGATTAGGCATAGGTATAGTAGTGATTGGATCAAGACGTTT	CACWIRHRYSSDWIKTF	TRGV11	.	TRGJP2	19	-1	-1	24
7	2.4477578538059137E-5	TGTGCCACCTGGGGTCCCAACGGGAGTCCCACTGGTTGGTTCAAGATATTT	CATWGPNGSPTGWFKIF	TRGV4	.	TRGJP1	12	-1	-1	28
7	2.4477578538059137E-5	TGTGCCACCTGGGACGGGCGAGGGAAAGCTGGTTGGTTCAAGATATTT	CATWDGRGKAGWFKIF	TRGV2	.	TRGJP1	18	-1	-1	28
7	2.4477578538059137E-5	TGTGCCACCTATGGGGTGGGACCAGGGAATTATTATAAGAAACTCTTT	CATYGVGPGNYYKKLF	TRGV8	.	TRGJ1	9	-1	-1	26
7	2.4477578538059137E-5	TGTGCCTGCTCCAAGGATTATAAGAAACTCTTT	CACSKDYKKLF	TRGV11	.	TRGJ1	9	-1	-1	16
7	2.4477578538059137E-5	TGTGCCACCTGGGACCGTGATAAGAAACTCTTT	CATWDRDKKLF	TRGV2	.	TRGJ1	14	-1	-1	19
7	2.4477578538059137E-5	TTTGAGAAACTCTTT	FEKLF	TRGV10	.	TRGJ1	3	-1	-1	4
7	2.4477578538059137E-5	TGTGCTGCGTGGGAT	CAAWD	TRGV10	.	TRGJ1	14	-1	-1	14
6	2.098078160405069E-5	TGTGCCTGCTGGATTAGGCACGTAGGGGGCACTGGTTGGTTCAAGATATTT	CACWIRHVGGTGWFKIF	TRGV11	.	TRGJP1	22	-1	-1	29
6	2.098078160405069E-5	TGTGCCTTGTGGGAGGTGCGGGGTAATTTTTATAAGAAACTCTTT	CALWEVRGNFYKKLF	TRGV9	.	TRGJ1	18	-1	-1	24
6	2.098078160405069E-5	TGTGCCACCTGGGACAGGCAACGGAAGTATTATAAGAAACTCTTT	CATWDRQRKYYKKLF	TRGV3	.	TRGJ1	18	-1	-1	23
6	2.098078160405069E-5	TGTGCCTTGTGGGAGGTGCGGTATTATTATAAGAAACTCTTT	CALWEVRYYYKKLF	TRGV9	.	TRGJ1	18	-1	-1	22
6	2.098078160405069E-5	TGTGTCACCTGGGGCTCCCTCTGGGGGATCAAGACGTTT	CVTWGSLWGIKTF	TRGV8	.	TRGJP2	12	-1	-1	25
6	2.098078160405069E-5	TGTGCCACCTGGGACAGGGGGGTTAATAAGAAACTCTTT	CATWDRGVNKKLF	TRGV7	.	TRGJ1	17	-1	-1	25
6	2.098078160405069E-5	TGTGCCTTGTGGGAGGTGCACGGGGGAGAGTTG	CALWEVHGGEL	TRGV9	.	TRGJ1	20	-1	-1	30
6	2.098078160405069E-5	TGTGCCACCTGGGGCCTTAAGAAACTCTTT	CATWGLKKLF	TRGV7	.	TRGJ1	12	-1	-1	17
6	2.098078160405069E-5	TGTGCCTTGTGGGAGGTCTTT	CALWEVF	TRGV9	.	TRGJ1	16	-1	-1	16
5	1.7483984670042242E-5	TGTGCCTGCTGGATTAGGCTTTTGAATTATTATAAGAAACTCTTT	CACWIRLLNYYKKLF	TRGV11	.	TRGJ1	18	-1	-1	20
5	1.7483984670042242E-5	TGTGCCACCTGGGATGGGCCTTGTGATTGGATCAAGACGTTT	CATWDGPCDWIKTF	TRGV4	.	TRGJP2	19	-1	-1	22
5	1.7483984670042242E-5	TGTGCCACCTGGGACAGCGTGAATTATTATAAGAAACTCTTT	CATWDSVNYYKKLF	TRGV2	.	TRGJ1	14	-1	-1	20
5	1.7483984670042242E-5	TGTGCCACCTGGAGAGGGAGAAGTGATTGGATCAAGACGTTT	CATWRGRSDWIKTF	TRGV8	.	TRGJP2	11	-1	-1	18
5	1.7483984670042242E-5	TGTGCCACCTGGGCCCTAAATTATTATAAGAAACTCTTT	CATWALNYYKKLF	TRGV8	.	TRGJ1	12	-1	-1	18
5	1.7483984670042242E-5	CGTGCCACCTGGGACGGTAATTATTATAAGAAACTCTTT	RATWDGNYYKKLF	TRGV2	.	TRGJ1	16	-1	-1	18
5	1.7483984670042242E-5	TGTGCCTTGTGGGAGCCTCACCACGAGAAACTCTTT	CALWEPHHEKLF	TRGV9	.	TRGJ1	14	-1	-1	25
5	1.7483984670042242E-5	TGTACCACCCCCCGAATCTATTATAAGAAACTCTTT	CTTPRIYYKKLF	TRGV2	.	TRGJ1	8	-1	-1	12
5	1.7483984670042242E-5	TGTGCCTGCTGGCCGGTAAAGAAACTCTTT	CACWPVKKLF	TRGV11	.	TRGJ1	11	-1	-1	18
5	1.7483984670042242E-5	TGTGCCACCTGGGACAGAAAGAAGCTCTTT	CATWDRKKLF	TRGV3	.	TRGJ1	16	-1	-1	18
4	1.3987187736033792E-5	TGTGCCTTGTGGGATAGGTACCGGGAAACTCTTTGGCAGTGGAACAAGACGTTT	CALWDRYRETLWQWNKTF	TRGV9	.	TRGJP2	13	-1	-1	39
4	1.3987187736033792E-5	TGTGCCACCTGGGATAGAAAAATTATATATACCACTGGTTGGTTCAAGATATTT	CATWDRKIIYTTGWFKIF	TRGV8	.	TRGJP1	16	-1	-1	25
4	1.3987187736033792E-5	TGTGCCACCCGGGATGGCAGGGGCATGAATTATTATAAGAAACTCTTT	CATRDGRGMNYYKKLF	TRGV4	.	TRGJ1	16	-1	-1	26
4	1.3987187736033792E-5	TGTGCCTTGTGGGAGGACCCCGTGATGCGGTTTTGGAAACTCTTT	CALWEDPVMRFWKLF	TRGV9	.	TRGJ1	15	-1	-1	35
4	1.3987187736033792E-5	TGTGCTGGTCCTATTATAGAGGTTTATTATAAGAAACTCTTT	CAGPIIEVYYKKLF	TRGV10	.	TRGJ1	6	-1	-1	23
4	1.3987187736033792E-5	TGTGCTGCGTGGGATTGGAGTTATTATAAGAAACTCTTT	CAAWDWSYYKKLF	TRGV10	.	TRGJ1	15	-1	-1	13
4	1.3987187736033792E-5	TGTGCCTTGTGGGAGAGACGGTATTATAAGAAACTCTTT	CALWERRYYKKLF	TRGV9	.	TRGJ1	14	-1	-1	21
4	1.3987187736033792E-5	TGTGCCACCTGGGGAACTAATTATTATAAGAAACTCTTT	CATWGTNYYKKLF	TRGV8	.	TRGJ1	12	-1	-1	18
4	1.3987187736033792E-5	TGTGCCACCTGGGACAGGCGGGGTTATAAGAAACTCTTT	CATWDRRGYKKLF	TRGV3	.	TRGJ1	18	-1	-1	23
4	1.3987187736033792E-5	TGTGCCACCTGGCGCACCGGTTGGTTCAAGATATTT	CATWRTGWFKIF	TRGV8	.	TRGJP1	11	-1	-1	14
4	1.3987187736033792E-5	TGTGCCACCTGGGAAATGTATTATAAGGAACTCTTT	CATWEMYYKELF	TRGV4	.	TRGJ1	13	-1	-1	14
4	1.3987187736033792E-5	TGTGCCACCTGGATAGTACTTAGTAAGAAACTCTTT	CATWIVLSKKLF	TRGV8	.	TRGJ1	15	-1	-1	19
4	1.3987187736033792E-5	TGTGTACGGATCCGAAATAAGAAACTCTTT	CVRIRNKKLF	TRGV8	.	TRGJ1	3	-1	-1	16
4	1.3987187736033792E-5	TGTGCCTTGTGGGAGGTGAGGGAGTTG	CALWEVREL	TRGV9	.	TRGJ1	17	-1	-1	24
4	1.3987187736033792E-5	TGTGCCTTGTGGGAGGTGAAACTCTTT	CALWEVKLF	TRGV9	.	TRGJ1	23	-1	-1	17
3	1.0490390802025345E-5	TGTGCCACCTGGGACGGGCCCCCCCCCACCCGGGGCAAAAAAATCAAGGTATTT	CATWDGPPPTRGKKIKVF	TRGV2	.	TRGJP	20	-1	-1	32
3	1.0490390802025345E-5	TGTGCCACCTGGTATAGGCCCAATGGCCAGTCGTATTATAAGAAACTCTTT	CATWYRPNGQSYYKKLF	TRGV8	.	TRGJ1	19	-1	-1	33
3	1.0490390802025345E-5	TGTGCCACCTGGGGCAGTAAGCCAGAATTGGGTTATTATAAGAAACTCTTT	CATWGSKPELGYYKKLF	TRGV5	.	TRGJ1	16	-1	-1	32
3	1.0490390802025345E-5	TGTGCCACCTGGGATTGCCCCCAAAAGTTTAATTATTATAAGAAACTCTTT	CATWDCPQKFNYYKKLF	TRGV4	.	TRGJ1	20	-1	-1	30
3	1.0490390802025345E-5	TGTGCCACCTGGGATGGGTGGTGGGCTGGGGGACATTATAAGAAACTCTTT	CATWDGWWAGGHYKKLF	TRGV4	.	TRGJ1	17	-1	-1	34
3	1.0490390802025345E-5	TGTGCCACCTGGGACAGTCCCTTGGAGTTTTATTATTATAAGAAACTCTTT	CATWDSPLEFYYYKKLF	TRGV7	.	TRGJ1	19	-1	-1	31
3	1.0490390802025345E-5	TGTGCCACCTGGGACGGGCTTTATACCACTGATTGGTTCAAGATATTT	CATWDGLYTTDWFKIF	TRGV2	.	TRGJP1	18	-1	-1	21
3	1.0490390802025345E-5	TGTGCCACCTGGGACGGGCTAGGCCAGCCTCGGAATAAGAAACTCTTT	CATWDGLGQPRNKKLF	TRGV2	.	TRGJ1	18	-1	-1	34
3	1.0490390802025345E-5	TGTGCCTTGTGGGAGGGCCACAACACTGGTTGGTTCAAGATATTT	CALWEGHNTGWFKIF	TRGV9	.	TRGJP1	15	-1	-1	23
3	1.0490390802025345E-5	TGTGCCTTGTGGGAGGATCAATTGGGTTATTATAAGAAACTCTTT	CALWEDQLGYYKKLF	TRGV9	.	TRGJ1	15	-1	-1	26
3	1.0490390802025345E-5	TGTGCCTGCTGTATTAGGCTTTCGAATTATTATAAGAAACTCTTT	CACCIRLSNYYKKLF	TRGV11	.	TRGJ1	18	-1	-1	20
3	1.0490390802025345E-5	TGTGCCACCTGGGACGGGCCTAATTTTTTTTATAAGAAACTCTTT	CATWDGPNFFYKKLF	TRGV2	.	TRGJ1	19	-1	-1	26
3	1.0490390802025345E-5	TGTGCTGCGTGGGATTACCCATTGCCTTATAAGAAACTCTTT	CAAWDYPLPYKKLF	TRGV10	.	TRGJ1	17	-1	-1	26
3	1.0490390802025345E-5	TGTGCCTTGTGGGAGGCCCCATCGTATTATAAGAAACTCTTT	CALWEAPSYYKKLF	TRGV9	.	TRGJ1	15	-1	-1	24
3	1.0490390802025345E-5	TGTGCCTCCTGGGACCGCGCATTTTATTATAAGAAACTCTTT	CASWDRAFYYKKLF	TRGV7	.	TRGJ1	14	-1	-1	23
3	1.0490390802025345E-5	TGTGCCACCTGGGATTTATGCTGGCTTTTTAAGAAACTCTTT	CATWDLCWLFKKLF	TRGV8	.	TRGJ1	14	-1	-1	26
3	1.0490390802025345E-5	TGTGCCACCTGGGACGGGCCGAGTTGTTGGATCAAGACGTTT	CATWDGPSCWIKTF	TRGV2	.	TRGJP2	19	-1	-1	26
3	1.0490390802025345E-5	TGTGCTGCGTGGGCTATGGGGCGGTATAAGAAGCTCTTT	CAAWAMGRYKKLF	TRGV10	.	TRGJ1	12	-1	-1	24
3	1.0490390802025345E-5	TGTGCCTTGTGGGAGCCCACTAATTATAAGAAACTCTTT	CALWEPTNYKKLF	TRGV9	.	TRGJ1	14	-1	-1	22
3	1.0490390802025345E-5	TGTGCCACCTGGGACGTCCCTTATTATAAGAAACTCTTT	CATWDVPYYKKLF	TRGV5	.	TRGJ1	14	-1	-1	20
3	1.0490390802025345E-5	TGTGCCACCTGGGACGGGCCCTTCTATAAGAAACTCTTT	CATWDGPFYKKLF	TRGV2	.	TRGJ1	23	-1	-1	24
3	1.0490390802025345E-5	TGTGCTGCGTGGGATTATTTTTGGTATAAGATATTT	CAAWDYFWYKIF	TRGV10	.	TRGJP1	16	-1	-1	20
3	1.0490390802025345E-5	TGTGCCTGCTGGGTTCGCCATTATAAGAAACTCTTT	CACWVRHYKKLF	TRGV11	.	TRGJ1	14	-1	-1	19
3	1.0490390802025345E-5	TGTGCCTTGTGGAAGGGTACCGGGAAACTCTTT	CALWKGTGKLF	TRGV9	.	TRGJ1	15	-1	-1	23
3	1.0490390802025345E-5	TGTGCCTTGCGGGAGGTTCAGAGGAAACTCTTT	CALREVQRKLF	TRGV9	.	TRGJ1	19	-1	-1	23
3	1.0490390802025345E-5	TGTGCCACCTGGGGCTATTATAAGGAACTCTTT	CATWGYYKELF	TRGV8	.	TRGJ1	12	-1	-1	15
3	1.0490390802025345E-5	TGTGCCTTGTGGGGCAGCGGGAAACTCTTT	CALWGSGKLF	TRGV9	.	TRGJ1	12	-1	-1	20
3	1.0490390802025345E-5	TGTGCCTTGTGGGATTATAAGAAACTCTTT	CALWDYKKLF	TRGV9	.	TRGJ1	13	-1	-1	13
3	1.0490390802025345E-5	TGTGCCTTCCTGAATAAGAAACTCTTT	CAFLNKKLF	TRGV9	.	TRGJ1	7	-1	-1	13
3	1.0490390802025345E-5	TGTGCCTTGTGGGAGGTCCAAGAGTTG	CALWEVQEL	TRGV9	.	TRGJP2	19	-1	-1	18
3	1.0490390802025345E-5	TGTGCCTTGTGGGAGGTGCAAGAGTTG	CALWEVQEL	TRGV9	.	TRGJP2	19	-1	-1	18
3	1.0490390802025345E-5	TGTGCCTTGTGGGTACTCTTT	CALWVLF	TRGV9	.	TRGJ1	12	-1	-1	14
2	6.993593868016896E-6	TGTGCCTTGTGGGAGGCACTACCCTTGGGAGAAACTCTTTGGCAGTGGAACAAGACGTTT	CALWEALPLGETLWQWNKTF	TRGV9	.	TRGJP2	15	-1	-1	45
2	6.993593868016896E-6	TGTGCCTTGTGGGATAGGTACCGGGAAACTCTTTGGCAGTGGAACAACACGTTT	CALWDRYRETLWQWNNTF	TRGV9	.	TRGJP2	13	-1	-1	39
2	6.993593868016896E-6	TGTGCCTTGTGGGAGGTGCGATTGGGAGAGTTGGGCAAAAAAATCAAGGTATTT	CALWEVRLGELGKKIKVF	TRGV9	.	TRGJP	18	-1	-1	26
2	6.993593868016896E-6	TGTGCCTTGTGGGAGGCTGACCAGGGGTTGGGCAAAAAAATCAAGGTATTT	CALWEADQGLGKKIKVF	TRGV9	.	TRGJP	21	-1	-1	26
2	6.993593868016896E-6	TGTGCCTTGTGGGAGGCCCCCGTGCTGCGGTTATTTGGTGGGAAACTCTTT	CALWEAPVLRLFGGKLF	TRGV9	.	TRGJ1	15	-1	-1	41
2	6.993593868016896E-6	TGTGCCATTCGGGATGGGGGTGTGGCGGGCAATTATTATAAGAAACTCTTT	CAIRDGGVAGNYYKKLF	TRGV3	.	TRGJ1	6	-1	-1	30
2	6.993593868016896E-6	TGTGCCACCTGGGATAGGGGTTGGCATACCACTGGTTGGTTCAAGATATTT	CATWDRGWHTTGWFKIF	TRGV8	.	TRGJP1	17	-1	-1	25
2	6.993593868016896E-6	TGTGCCACCTGGGACAGGCCCTTGGAGTTTTATTATTATAAGGAACTCTTT	CATWDRPLEFYYYKELF	TRGV7	.	TRGJ1	19	-1	-1	31
2	6.993593868016896E-6	TGTGACACCTGGGACGGACAATTAATCGCCCTTTCTTATAAGAAACTCTTT	CDTWDGQLIALSYKKLF	TRGV2	.	TRGJ1	16	-1	-1	32
2	6.993593868016896E-6	TGTTCCACCTGGGATAGACGTACGGAATTTTATTATAAGAAACTCTTT	CSTWDRRTEFYYKKLF	TRGV8	.	TRGJ1	16	-1	-1	29
2	6.993593868016896E-6	TGTGCCTGCTGGGTTAGGCCATATAGTAGTGATTGGATCAAGACGTTT	CACWVRPYSSDWIKTF	TRGV11	.	TRGJP2	18	-1	-1	20
2	6.993593868016896E-6	TGTGCCACCTGGGGCAGGCTTGGGGAGAATTATTATAAGAAACTCTTT	CATWGRLGENYYKKLF	TRGV1	.	TRGJ1	21	-1	-1	26
2	6.993593868016896E-6	TGTGCCACCTGGGACGGGATTTATACCACTGGTTGGTTCAAGATATTT	CATWDGIYTTGWFKIF	TRGV2	.	TRGJP1	17	-1	-1	21
2	6.993593868016896E-6	TGCGCCACCTGGGACAGGCCAGGGTTAAGCTATTATAAGAAACTCTTT	CATWDRPGLSYYKKLF	TRGV7	.	TRGJ2	19	-1	-1	30
2	6.993593868016896E-6	TGTGCCTGCTGGATTAGGCCACTAGGTGGTTGGATCAAGACGTTT	CACWIRPLGGWIKTF	TRGV11	.	TRGJP2	18	-1	-1	25
2	6.993593868016896E-6	TGTGCCTGCTGGATTAGGCACGTGGGATATTATAAGAAACTCTTT	CACWIRHVGYYKKLF	TRGV11	.	TRGJ1	23	-1	-1	27
2	6.993593868016896E-6	TGTGCCATGGGTACTCAAGAGTTGGGCAAAAAAATCAAGGTATTT	CAMGTQELGKKIKVF	TRGV9	.	TRGJP	8	-1	-1	15
2	6.993593868016896E-6	TGTGCCACCTGGGATGTGCACTTAGATTATTATAAGAAACTCTTT	CATWDVHLDYYKKLF	TRGV4	.	TRGJ1	18	-1	-1	25
2	6.993593868016896E-6	TGTGCCACCTGGGACAGGCCTCCAAATTATTATAAGAAACTCTTT	CATWDRPPNYYKKLF	TRGV7	.	TRGJ1	20	-1	-1	24
2	6.993593868016896E-6	TGTGCCACCCGGGATCTCCTAAGGAATTATTATAAGAAACTCTTT	CATRDLLRNYYKKLF	TRGV8	.	TRGJ1	14	-1	-1	23
2	6.993593868016896E-6	TGTGTCTTGTGGGAGGTGCTCCTGGATTATAAGAAACTCTTT	CVLWEVLLDYKKLF	TRGV9	.	TRGJ1	22	-1	-1	25
2	6.993593868016896E-6	TGTGCCTTGTGGGAGCCCTATAATTATTATAAGAAACTCTTT	CALWEPYNYYKKLF	TRGV9	.	TRGJ1	14	-1	-1	21
2	6.993593868016896E-6	TGTGCCTTGTGGGAGGTGCACCCTTACTATAAGAAACTCTTT	CALWEVHPYYKKLF	TRGV9	.	TRGJ1	21	-1	-1	23
2	6.993593868016896E-6	TGTGCCTGCTGGATTAGATCCCCTGGTTATAAGAAACTCTTT	CACWIRSPGYKKLF	TRGV11	.	TRGJ1	16	-1	-1	26
2	6.993593868016896E-6	TGTGCCGCCTGGGATGGACCCCGTTATTATAAGAAACTCTTT	CAAWDGPRYYKKLF	TRGV4	.	TRGJ1	20	-1	-1	23
2	6.993593868016896E-6	TGTGCCACCTGGGACGGGCTAGGATTATTAAAGAAACTCTTT	CATWDGLGLLKKLF	TRGV2	.	TRGJ1	18	-1	-1	23
2	6.993593868016896E-6	TGTGCCACCTGGGACAGGACCCATTATTATAAGAAACTCTTT	CATWDRTHYYKKLF	TRGV7	.	TRGJ1	17	-1	-1	22
2	6.993593868016896E-6	TGTGCCACCTGGGAGGGTTTGAGAGGTTATAAGAAACTCTTT	CATWEGLRGYKKLF	TRGV4	.	TRGJ1	16	-1	-1	26
2	6.993593868016896E-6	TGTGCCACCCTGGTCTTGGATTATTATTATAAGAAACTCTTT	CATLVLDYYYKKLF	TRGV8	.	TRGJ1	12	-1	-1	22
2	6.993593868016896E-6	TGTGCCACCCCCGCGGTGGATAATTATTATAAGAAACTCTTT	CATPAVDNYYKKLF	TRGV4	.	TRGJ1	8	-1	-1	21
2	6.993593868016896E-6	TTTGCCCCCTGGGACGGGGGTTATTATAAGAAACTCTTT	FAPWDGGYYKKLF	TRGV2	.	TRGJ1	17	-1	-1	20
2	6.993593868016896E-6	TGTGCTGCGTGTGATTATAGTCCCCTTAATAAACTCTTT	CAACDYSPLNKLF	TRGV10	.	TRGJ1	16	-1	-1	26
2	6.993593868016896E-6	TGTGCTGCGTGGGATACCACTGGTTGGTTTAAGGTATTT	CAAWDTTGWFKVF	TRGV10	.	TRGJP1	14	-1	-1	13
2	6.993593868016896E-6	TGTGCCTTGTGGGAGCCGAATTATTATAAAAAACTCTTT	CALWEPNYYKKLF	TRGV9	.	TRGJ1	14	-1	-1	16
2	6.993593868016896E-6	TGTGCCTTGTGGGAGGTGGTGGGGGAGGAGAAACTCTTT	CALWEVVGEEKLF	TRGV9	.	TRGJ1	17	-1	-1	28
2	6.993593868016896E-6	TGTGCCTTGTGGGAGGTGGGCAAAAAAATCAAGGTATTT	CALWEVGKKIKVF	TRGV9	.	TRGJP	17	-1	-1	12
2	6.993593868016896E-6	TGTGCCTTGTGGGAGGCCCCGATCCAAAGGGAACTCTTT	CALWEAPIQRELF	TRGV9	.	TRGJ1	15	-1	-1	31
2	6.993593868016896E-6	TGTGCCACCTGCACAGGCTTCTATTATAAGAAACTCTTT	CATCTGFYYKKLF	TRGV3	.	TRGJ1	17	-1	-1	21
2	6.993593868016896E-6	TGTGCCACCTGGTCCCCCCTTTATTATAATAAACTCTTT	CATWSPLYYNKLF	TRGV8	.	TRGJ1	11	-1	-1	20
2	6.993593868016896E-6	TGTGCCACCTGGGTTGGGCCAGGTTATAAGAAACTCTTT	CATWVGPGYKKLF	TRGV4	.	TRGJ1	19	-1	-1	23
2	6.993593868016896E-6	TGTGCCACCTGGGACATTCCTAGGTGGTTCAAGATATTT	CATWDIPRWFKIF	TRGV7	.	TRGJP1	15	-1	-1	24
2	6.993593868016896E-6	TGTGCACCACCTAACCCTCGTTATTATAAGAAACTCTTT	CAPPNPRYYKKLF	TRGV2	.	TRGJ1	7	-1	-1	20
2	6.993593868016896E-6	TGTTTTGCGTGCCCTCGTTATTATAAGAAACTCTTT	CFACPRYYKKLF	TRGV10	.	TRGJ1	10	-1	-1	17
2	6.993593868016896E-6	TGTGCTGCTGGTGGGATCCATTATAAGAAACTCTTT	CAAGGIHYKKLF	TRGV10	.	TRGJ1	16	-1	-1	19
2	6.993593868016896E-6	TGTGCTGCCTCCTTTCGAATTATTATAAGAAACTCT	CAASFRIIIRNS	TRGV10	.	TRGJ1	7	-1	-1	13
2	6.993593868016896E-6	TGTGCTGCGTGGGCTATGAGGCGGTATAAGATATTT	CAAWAMRRYKIF	TRGV10	.	TRGJP1	12	-1	-1	27
2	6.993593868016896E-6	TGTGCCTTGTGGGAGGTGCGTTGTAAGAAACTCATT	CALWEVRCKKLI	TRGV9	.	TRGJ1	18	-1	-1	20
2	6.993593868016896E-6	TGTGCCTTGTGGGAGGAGCTGGTTAGGAAACTCTTT	CALWEELVRKLF	TRGV9	.	TRGJ1	18	-1	-1	23
2	6.993593868016896E-6	TGTGCCTGCTGGATTAGGCCCAGGAAGAAACTCTTT	CACWIRPRKKLF	TRGV11	.	TRGJ1	18	-1	-1	24
2	6.993593868016896E-6	TGTGCCACCTGGGACAAATATTATAAGAAACTCTTT	CATWDKYYKKLF	TRGV8	.	TRGJ1	13	-1	-1	15
2	6.993593868016896E-6	TGCGCCACCTGGGACAACTATTATAAGAAACTCTTT	CATWDNYYKKLF	TRGV5	.	TRGJ1	15	-1	-1	15
2	6.993593868016896E-6	TGTGTCTTGTGGGAGGCTTATAAGAAACTCTTT	CVLWEAYKKLF	TRGV9	.	TRGJ1	15	-1	-1	17
2	6.993593868016896E-6	TGTGCCTTGTTTACTTATTATAGGAAACTCTTT	CALFTYYRKLF	TRGV9	.	TRGJ1	9	-1	-1	14
2	6.993593868016896E-6	TGTGCCTTGTGGGGCAGCGGGCGTAAACTCTTT	CALWGSGRKLF	TRGV9	.	TRGJ1	12	-1	-1	24
2	6.993593868016896E-6	TGTGCCTTGTGGGAGGGGGGTAAGAAACTCTTT	CALWEGGKKLF	TRGV9	.	TRGJ1	15	-1	-1	20
2	6.993593868016896E-6	TGTGCCTTGTGGAGGTATTATGAGAAACTCTTT	CALWRYYEKLF	TRGV9	.	TRGJ1	15	-1	-1	15
2	6.993593868016896E-6	TGTGCTGCGTGGGAGATACGGGAACTCTTT	CAAWEIRELF	TRGV10	.	TRGJ1	13	-1	-1	22
2	6.993593868016896E-6	TGTGCTGCGTGGATTGTAAACAAACTCTTT	CAAWIVNKLF	TRGV10	.	TRGJ1	14	-1	-1	18
2	6.993593868016896E-6	TGTGCCTTGTGGGAGGCCGGTGGGAAGTTG	CALWEAGGKL	TRGV9	.	TRGJ1	15	-1	-1	27
2	6.993593868016896E-6	TGTGCCTACGTTTATTATAAGAAACTCTTT	CAYVYYKKLF	TRGV9	.	TRGJ1	6	-1	-1	11
2	6.993593868016896E-6	TGTGCCACCTGGGATGTCGGGAAACTCTTT	CATWDVGKLF	TRGV4	.	TRGJ1	15	-1	-1	20
2	6.993593868016896E-6	TGTGCCACCTGGGATGGGCTGAAACTATTT	CATWDGLKLF	TRGV4	.	TRGJ1	18	-1	-1	20
2	6.993593868016896E-6	TGTGCCACCTGGGACAGGCCTGAGCTCTTT	CATWDRPELF	TRGV7	.	TRGJ1	21	-1	-1	24
2	6.993593868016896E-6	CGTGCTGCGTGGGACTATAAGAAACTCTTT	RAAWDYKKLF	TRGV10	.	TRGJ1	16	-1	-1	15
2	6.993593868016896E-6	TGTGCTGCGTGGGCCCCACCCCTCTTT	CAAWAPPLF	TRGV10	.	TRGJ1	12	-1	-1	21
2	6.993593868016896E-6	TGTGCCTTGTGGGTACTCAAGAGTTGG	CALWVLKSW	TRGV9	.	TRGJP2	12	-1	-1	16
2	6.993593868016896E-6	TGTGCCTTGTGGGATCACAAACTCTTT	CALWDHKLF	TRGV9	.	TRGJ1	13	-1	-1	18
2	6.993593868016896E-6	TGTGCCTTGTGGGAGTCGCAACTCTTT	CALWESQLF	TRGV9	.	TRGJ1	23	-1	-1	19
2	6.993593868016896E-6	TGTGCCTTGTGGAGGGGGAAACTCTTT	CALWRGKLF	TRGV9	.	TRGJ1	14	-1	-1	17
2	6.993593868016896E-6	TGTGCCTCGCTATATAAGAAACTCTTT	CASLYKKLF	TRGV9	.	TRGJ1	6	-1	-1	12
2	6.993593868016896E-6	TATGCCACCCGGGAGGGGGAACTCTTT	YATREGELF	TRGV8	.	TRGJ1	13	-1	-1	19
2	6.993593868016896E-6	TGTGCCTTGTGGGCCCAAGAGTTG	CALWAQEL	TRGV9	.	TRGJ1	12	-1	-1	21
2	6.993593868016896E-6	TGTGCCTTGTGGGACTCCGAGTTG	CALWDSEL	TRGV9	.	TRGJ1	13	-1	-1	21
2	6.993593868016896E-6	TGTGCCTTGTGGGAGGGACTCTTT	CALWEGLF	TRGV9	.	TRGJ1	15	-1	-1	17
2	6.993593868016896E-6	TGTGCGGCGCTGGGGCGACTCTTT	CAALGRLF	TRGV10	.	TRGJ1	13	-1	-1	17
1	3.496796934008448E-6	TGTGCCTCGCTATATAAGTGGGATTCAATCGGAGAATCGGAGGATTATTATAAGAAACTCTTT	CASLYKWDSIGESEDYYKKLF	TRGV9	.	TRGJ1	6	-1	-1	43
1	3.496796934008448E-6	TGTGCCTTGTGGGAGGTGGAAGATGTAGGGGACTCCTCCACTGGTTGGTTCAAGATATTT	CALWEVEDVGDSSTGWFKIF	TRGV9	.	TRGJP1	17	-1	-1	37
1	3.496796934008448E-6	TGTGCCTTGTGGGAGGTGCGCAAGAAACTCTTTGGCAGTGATTGGATCAAGACGTTT	CALWEVRKKLFGSDWIKTF	TRGV9	.	TRGJP2	18	-1	-1	36
1	3.496796934008448E-6	TGTGCCTTGTGGGAGGGAATCGGATTAGAGTATACCACTGGTTGGTTCAAGATATTT	CALWEGIGLEYTTGWFKIF	TRGV9	.	TRGJP1	15	-1	-1	30
1	3.496796934008448E-6	TGTGCCACCTGGGCACAATATTATTTAGGGAGTAGTGATTGGATCAAGACGTTT	CATWAQYYLGSSDWIKTF	TRGV3	.	TRGJP2	16	-1	-1	30
1	3.496796934008448E-6	TGTGCCACCTGGGAAGGGGAGTACCACTGGTTGGTTCAAGATAAGAAACTCTTT	CATWEGEYHWLVQDKKLF	TRGV2	.	TRGJ1	17	-1	-1	40
1	3.496796934008448E-6	TGTGCCACCTGGGAAAGGTTGGCACAGTATACAACTGGTTGGTTCAAGATATTT	CATWERLAQYTTGWFKIF	TRGV2	.	TRGJP1	13	-1	-1	27
1	3.496796934008448E-6	CGTGCTGCGTGGGATCCCATAACCTCAAATACCGCTGGTTGGTTCAAGATATTT	RAAWDPITSNTAGWFKIF	TRGV10	.	TRGJP1	14	-1	-1	28
1	3.496796934008448E-6	TGTGCCTTGCGGGAGGTTCTGGCGCGGATGGGCAAAAAAATCAAGGTATTT	CALREVLARMGKKIKVF	TRGV9	.	TRGJP	16	-1	-1	28
1	3.496796934008448E-6	TGTGCCTGCTGGATTAGGCACGTTGGGGGCACTGGTTGGTTCAAGATATTT	CACWIRHVGGTGWFKIF	TRGV11	.	TRGJP1	22	-1	-1	29
1	3.496796934008448E-6	TGTGCCTGCTGGATTAGGCACGTAGGGGGCACTGGTTGGTTCAGGATATTT	CACWIRHVGGTGWFRIF	TRGV11	.	TRGJP1	22	-1	-1	29
1	3.496796934008448E-6	TGTGCCACCTGGGATGCCGCGGGAAATACCACTGGTTGGTTCAAGACGTTT	CATWDAAGNTTGWFKTF	TRGV2	.	TRGJP2	13	-1	-1	32
1	3.496796934008448E-6	TGTGCCACCTGGGACGTTATCTATAAAGAATGGGATTATAAGAAACTCTTT	CATWDVIYKEWDYKKLF	TRGV2	.	TRGJ1	15	-1	-1	34
1	3.496796934008448E-6	TGTGCCACCTGGGACGGTCTGGGGTATACCACTTGTTGGTTCAAGATATTT	CATWDGLGYTTCWFKIF	TRGV3	.	TRGJP1	20	-1	-1	24
1	3.496796934008448E-6	TGTGCCACCTGGGACAGGCCGGGCGATACCACTGGTTGGTTCAAGATATTT	CATWDRPGDTTGWFKIF	TRGV3	.	TRGJP1	19	-1	-1	25
1	3.496796934008448E-6	TGTGCTGCGTGGGCTTATAAGGGAGGTTGCAGTTATGAGAAACTCTTT	CAAWAYKGGCSYEKLF	TRGV10	.	TRGJ1	16	-1	-1	32
1	3.496796934008448E-6	TGTGCTGCGTGGGCCCCCCTATATACCACTGGTTGGTTCAAGATATTT	CAAWAPLYTTGWFKIF	TRGV10	.	TRGJP1	12	-1	-1	19
1	3.496796934008448E-6	TGTGCTGCGTGGGATCTAAGTCTCTCCACTGGTTGGTTCAAGATATTT	CAAWDLSLSTGWFKIF	TRGV10	.	TRGJP1	14	-1	-1	25
1	3.496796934008448E-6	TGTGCCTTGTGGGATGTTCGGTTTCCATTAATTTATAAGAAACTCTTT	CALWDVRFPLIYKKLF	TRGV9	.	TRGJ1	16	-1	-1	32
1	3.496796934008448E-6	TGTGCCTGCTGGATTCGAATGGCCTGGAGTGATTGGATCAAGACGTTT	CACWIRMAWSDWIKTF	TRGV11	.	TRGJP2	14	-1	-1	27
1	3.496796934008448E-6	TGTGCCACCTGGGATGGGCTATATAGTAGTGATTGGATCAAGACGTTT	CATWDGLYSSDWIKTF	TRGV4	.	TRGJP2	18	-1	-1	18
1	3.496796934008448E-6	TGTGCCACCTGGGACGGGCTTTATACCACTGATTGGTTCAAAATATTT	CATWDGLYTTDWFKIF	TRGV2	.	TRGJP1	18	-1	-1	21
1	3.496796934008448E-6	TGTGCCACCTGGGACGGGCCGAGTTGCCGGATGGGGTGGAAACTCTTT	CATWDGPSCRMGWKLF	TRGV2	.	TRGJ1	19	-1	-1	38
1	3.496796934008448E-6	TGTGCCACCTGGGACGGGCGATATAGTAGTGATTGGATCAAGACGTTT	CATWDGRYSSDWIKTF	TRGV2	.	TRGJP2	18	-1	-1	20
1	3.496796934008448E-6	TGTGCCACCTGGGACGGGCAAGACGGACCTTATTATAAGAAACTCTTT	CATWDGQDGPYYKKLF	TRGV4	.	TRGJ1	18	-1	-1	29
1	3.496796934008448E-6	TGTGCCACCTGGGACGACCTGGATAGTAGTGATTGGATCAAGACGTTT	CATWDDLDSSDWIKTF	TRGV2	.	TRGJP2	15	-1	-1	22
1	3.496796934008448E-6	TGTGCCACCTGGGACGACCCGCATAGTAGTGATTGGATCAAGACGTTT	CATWDDPHSSDWIKTF	TRGV2	.	TRGJP2	15	-1	-1	22
1	3.496796934008448E-6	TGTGTTTGCTGGCCCGACCCGAAGAATTATTATAAGAAACTCTTT	CVCWPDPKNYYKKLF	TRGV11	.	TRGJ1	11	-1	-1	23
1	3.496796934008448E-6	TGTGCTGCTGGTGGGATTCAAGACTTTTATTATAAGAAACTCTTT	CAAGGIQDFYYKKLF	TRGV10	.	TRGJ1	17	-1	-1	26
1	3.496796934008448E-6	TGTGCTGCGTGTACACCTCGAATTATTTGTTGGTTCAAGATATTT	CAACTPRIICWFKIF	TRGV10	.	TRGJP1	10	-1	-1	28
1	3.496796934008448E-6	TGTGCTGCGTGGGATTTGTATATCACTGGTTGGTTCAAAATATTT	CAAWDLYITGWFKIF	TRGV10	.	TRGJP1	15	-1	-1	18
1	3.496796934008448E-6	TGTGCTGCGTGGGATTGCGTATTTTCTTATTATAAGAAACTCTTT	CAAWDCVFSYYKKLF	TRGV10	.	TRGJ1	20	-1	-1	26
1	3.496796934008448E-6	TGTGCTGCGTGGGATTATAGGAGTTGTGATTATAAGAAACTCTTT	CAAWDYRSCDYKKLF	TRGV10	.	TRGJ1	16	-1	-1	28
1	3.496796934008448E-6	TGTGCTGCGTGGGATCTGTATACCACTGGTTGGCTCAAGATATTT	CAAWDLYTTGWLKIF	TRGV10	.	TRGJP1	14	-1	-1	18
1	3.496796934008448E-6	TGTGCTGCGTGGGATGGCCCCTCCCATTATTATAAGAAACTCTTT	CAAWDGPSHYYKKLF	TRGV10	.	TRGJ1	14	-1	-1	25
1	3.496796934008448E-6	TGTGCTGCGTGGGACCTCCCGGCGAATTATTATAAGAAACTCTTT	CAAWDLPANYYKKLF	TRGV10	.	TRGJ1	13	-1	-1	22
1	3.496796934008448E-6	TGTGCTGCGTGGGACCTCGGCGAATTTTGTTATAAGAAACTCTTT	CAAWDLGEFCYKKLF	TRGV10	.	TRGJ1	13	-1	-1	26
1	3.496796934008448E-6	TGTGCTGCGTGGGAGTCTCTTACCACTGGTTGGTTCAAGATATTT	CAAWESLTTGWFKIF	TRGV10	.	TRGJP1	13	-1	-1	20
1	3.496796934008448E-6	TGTGCTGCGTGGGAACATACCACTGGTTATTATAAGAAACTCTTT	CAAWEHTTGYYKKLF	TRGV10	.	TRGJ1	13	-1	-1	26
1	3.496796934008448E-6	TGTGCTACGTGGGTCCCCCGCCAGGGTGGCTATAAGAAACTCTTT	CATWVPRQGGYKKLF	TRGV10	.	TRGJ1	12	-1	-1	30
1	3.496796934008448E-6	TGTGCCTTGTGGGATTCCCCCGTTCTGCGGTTTTGGAAACTCTTT	CALWDSPVLRFWKLF	TRGV9	.	TRGJ1	13	-1	-1	35
1	3.496796934008448E-6	TGTGCCTTGTGGGATAGGTACCGGGATTATTATAAGAAACTCTTT	CALWDRYRDYYKKLF	TRGV9	.	TRGJ1	13	-1	-1	25
1	3.496796934008448E-6	TGTGCCTTGTGGGAGGTTTGTGATCATAATTGTTGGAAACTCTTT	CALWEVCDHNCWKLF	TRGV9	.	TRGJ1	16	-1	-1	35
1	3.496796934008448E-6	TGTGCCTTGTGGGAGGTGTACGGGGTTTATTATAAGAAACTCTTT	CALWEVYGVYYKKLF	TRGV9	.	TRGJ1	20	-1	-1	26
1	3.496796934008448E-6	TGTGCCTTGTGGGAGGTGCGCCTGGATTATTATAAGAAACTCTTT	CALWEVRLDYYKKLF	TRGV9	.	TRGJ1	22	-1	-1	25
1	3.496796934008448E-6	TGTGCCTTGTGGGAGGTGCGATTGGGTTATTATAGGAAACTCTTT	CALWEVRLGYYRKLF	TRGV9	.	TRGJ1	18	-1	-1	26
1	3.496796934008448E-6	TGTGCCTTGTGGGAGGTGCACTTTTTTCATTATAAGAAACTCTTT	CALWEVHFFHYKKLF	TRGV9	.	TRGJ1	20	-1	-1	28
1	3.496796934008448E-6	TGTGCCTTGTGGGAGGTGCACTGTAGTGATTGGATCAAGACGTTT	CALWEVHCSDWIKTF	TRGV9	.	TRGJP2	20	-1	-1	22
1	3.496796934008448E-6	TGTGCCTTGTGGGAGGTGGTGGGGGATTATTATAAGAAACTCTTT	CALWEVVGDYYKKLF	TRGV9	.	TRGJ1	17	-1	-1	25
1	3.496796934008448E-6	TGTGCCTTGTGGGAGGTGAGAAGGAATTATTATAAGAAACTCTTT	CALWEVRRNYYKKLF	TRGV9	.	TRGJ1	17	-1	-1	23
1	3.496796934008448E-6	TGTGCCTTGTGGGAGGCCCCATCGTATTATTATAAGAAACTCTTT	CALWEAPSYYYKKLF	TRGV9	.	TRGJ1	15	-1	-1	21
1	3.496796934008448E-6	TGTGCCTTGTGGGAGGATGGGTTGGGCAAAAAAATCAAGGTATTT	CALWEDGLGKKIKVF	TRGV9	.	TRGJP	15	-1	-1	20
1	3.496796934008448E-6	TGTGCCTGCTGGATTAGGCTGACGAATTATTATAAGAAACTCTTT	CACWIRLTNYYKKLF	TRGV11	.	TRGJ1	18	-1	-1	22
1	3.496796934008448E-6	TGTGCCCGCTGTATTAGGCACGTCGATTATTATAAGAAACTCTTT	CARCIRHVDYYKKLF	TRGV11	.	TRGJ1	22	-1	-1	22
1	3.496796934008448E-6	TGTGCCACCTGGTACAGGCCGAAGGCTTATTATAAGAAACTCTTT	CATWYRPKAYYKKLF	TRGV7	.	TRGJ1	19	-1	-1	26
1	3.496796934008448E-6	TGTGCCACCTGGGGCGACCCTTCGAATTATTATAAGAAGCTCTTT	CATWGDPSNYYKKLF	TRGV2	.	TRGJ1	15	-1	-1	20
1	3.496796934008448E-6	TGTGCCACCTGGGGGGCTCATAGTAGTGATTGGATCAAGACGTTT	CATWGAHSSDWIKTF	TRGV5	.	TRGJP2	12	-1	-1	19
1	3.496796934008448E-6	TGTGCCACCTGGGATTCTTATACCACTGGTTGGTTCAAGATATTT	CATWDSYTTGWFKIF	TRGV8	.	TRGJP1	14	-1	-1	18
1	3.496796934008448E-6	TGTGCCACCTGGGATGGATATACCACTGGTTGGTTCAAGATATTT	CATWDGYTTGWFKIF	TRGV4	.	TRGJP1	16	-1	-1	14
1	3.496796934008448E-6	TGTGCCACCTGGGACGCCCATAGTAGTGATTGGATCATGACGTTT	CATWDAHSSDWIMTF	TRGV2	.	TRGJP2	15	-1	-1	19
1	3.496796934008448E-6	TGTGCCACCTGGGACGGGCCTTCCACTGGTTGGTTCAAGATATTT	CATWDGPSTGWFKIF	TRGV2	.	TRGJP1	19	-1	-1	22
1	3.496796934008448E-6	TGTGCCACCTGGGACGGGCCGAGTGATTATTATAAGAAACTCTTT	CATWDGPSDYYKKLF	TRGV2	.	TRGJ1	19	-1	-1	25
1	3.496796934008448E-6	TGTGCCACCTGGGACGGGCGTAGTAGTGATTGGATCAAGGCGTTT	CATWDGRSSDWIKAF	TRGV2	.	TRGJP2	18	-1	-1	20
1	3.496796934008448E-6	TGTGCCACCTGGGACGGGACGAGGGGGTATTATAAGAAAATCTTT	CATWDGTRGYYKKIF	TRGV2	.	TRGJ1	17	-1	-1	27
1	3.496796934008448E-6	TGTGCCACCTGGGACGGGAACTACCTATATTATAAGAAACTCTTT	CATWDGNYLYYKKLF	TRGV3	.	TRGJ1	17	-1	-1	27
1	3.496796934008448E-6	TGTGCCACCTGGGACGGACGCGCGGAGCGATGGATCGAAACGTTT	CATWDGRAERWIETF	TRGV2	.	TRGJP2	16	-1	-1	30
1	3.496796934008448E-6	TGTGCCACCTGGGACGGAGTCCCTTGTGATTGGATCAAGATATTT	CATWDGVPCDWIKIF	TRGV2	.	TRGJP1	16	-1	-1	26
1	3.496796934008448E-6	TGTGCCACCTGGGACAGTCGGGAGAATTATTATAAGAAACTCTTT	CATWDSRENYYKKLF	TRGV3	.	TRGJ1	16	-1	-1	23
1	3.496796934008448E-6	TGTGCCACCTGGGACAGGCCGTCCACTGGTTGGTTCAAGATATTT	CATWDRPSTGWFKIF	TRGV3	.	TRGJP1	23	-1	-1	22
1	3.496796934008448E-6	TGTGCCACCTGGGACAGGCGTGGTAGTGATTGGATCAAGATATTT	CATWDRRGSDWIKIF	TRGV3	.	TRGJP1	21	-1	-1	26
1	3.496796934008448E-6	TGTGCCACCTGGGACAGGCGGGAGGACCCTCTCCCAGAACTCTTT	CATWDRREDPLPELF	TRGV3	.	TRGJ1	18	-1	-1	37
1	3.496796934008448E-6	TGTGCCACCTGGGACAGGCGACCTCAGGGATATAAGAAACTCTTT	CATWDRRPQGYKKLF	TRGV3	.	TRGJ1	18	-1	-1	30
1	3.496796934008448E-6	TGTGCCACCTGGGACAGGAAAGGCCCTGCTTATAAGAGACTCTTT	CATWDRKGPAYKRLF	TRGV3	.	TRGJ1	17	-1	-1	29
1	3.496796934008448E-6	TGTGCCACCCGGGACGGGCATAGTAGTGATTGGAACAAGACGTTT	CATRDGHSSDWNKTF	TRGV2	.	TRGJP2	18	-1	-1	19
1	3.496796934008448E-6	TGTGCCACCCGGGACATATTCGGCACTGGTTGGTTCAAGTTATTT	CATRDIFGTGWFKLF	TRGV2	.	TRGJP1	14	-1	-1	23
1	3.496796934008448E-6	TGCGCCACCTGGGACGGAGTCCCTTGTGGTTGGATCAAGACGTTT	CATWDGVPCGWIKTF	TRGV2	.	TRGJP2	16	-1	-1	25
1	3.496796934008448E-6	CGTGTTGCGTGGGATTATAGGCCCACTGGTTGGTTCAAGATATTT	RVAWDYRPTGWFKIF	TRGV10	.	TRGJP1	16	-1	-1	22
1	3.496796934008448E-6	CGTGCCACCTGGGATACCCATAGTAGTGATTGGATCAAGACGTTT	RATWDTHSSDWIKTF	TRGV8	.	TRGJP2	15	-1	-1	19
1	3.496796934008448E-6	TGTTCTTGTAGGAGATTCCCGTTGGGGGATAAGAAACTCTTT	CSCRRFPLGDKKLF	TRGV9	.	TRGJ1	13	-1	-1	28
1	3.496796934008448E-6	TGTGCTGCTTTATGGCAGTTTAATTATTATAAGAAACTCTTT	CAALWQFNYYKKLF	TRGV10	.	TRGJ1	7	-1	-1	21
1	3.496796934008448E-6	TGTGCTGCTGGTGGGGTTCTAGGGGGTTGGTTCAAGATATTT	CAAGGVLGGWFKIF	TRGV10	.	TRGJP1	10	-1	-1	24
1	3.496796934008448E-6	TGTGCTGCCATGTGGTACCTGAATTATTATAAGAAACTCTTT	CAAMWYLNYYKKLF	TRGV10	.	TRGJ1	7	-1	-1	20
1	3.496796934008448E-6	TGTGCTGCCATGTGGGATTCAAGTGATTGGATCAAGACGTTT	CAAMWDSSDWIKTF	TRGV10	.	TRGJP2	18	-1	-1	21
1	3.496796934008448E-6	TGTGCTGCCATGTGGGATAATAGTGATTGGATCAAGACGTTT	CAAMWDNSDWIKTF	TRGV10	.	TRGJP2	7	-1	-1	16
1	3.496796934008448E-6	TGTGCTGCGTTGGAACATACCACTGGTTGGTTTAAGATATTT	CAALEHTTGWFKIF	TRGV10	.	TRGJP1	13	-1	-1	10
1	3.496796934008448E-6	TGTGCTGCGTGGGCTATGGGGGTTTATTATAAGAAACTCTTT	CAAWAMGVYYKKLF	TRGV10	.	TRGJ1	12	-1	-1	23
1	3.496796934008448E-6	TGTGCTGCGTGGGCCCCTCGGAATTATTACAAGGAACTCTTT	CAAWAPRNYYKELF	TRGV10	.	TRGJ1	12	-1	-1	20
1	3.496796934008448E-6	TGTGCTGCGTGGGATTATACCCCTTATTATAAGAAACTCTTT	CAAWDYTPYYKKLF	TRGV10	.	TRGJ1	16	-1	-1	23
1	3.496796934008448E-6	TGTGCTGCGTGGGACCCCGAGAATTATTATAAGAAACTCTTT	CAAWDPENYYKKLF	TRGV9	.	TRGJ1	13	-1	-1	20
1	3.496796934008448E-6	TGTGCTGCGGAGGGGGTTAAATTTTATTATAAGAAGCTCTTT	CAAEGVKFYYKKLF	TRGV10	.	TRGJ1	8	-1	-1	23
1	3.496796934008448E-6	TGTGCCTTGTTGGAGAGACAGTATTATTATAAGGAACTCTTT	CALLERQYYYKELF	TRGV9	.	TRGJ1	14	-1	-1	22
1	3.496796934008448E-6	TGTGCCTTGTGGGTCGTCCTGAATTATTATACGAAACTCTTT	CALWVVLNYYTKLF	TRGV9	.	TRGJ1	12	-1	-1	20
1	3.496796934008448E-6	TGTGCCTTGTGGGGCAGCGGGCGTAATTGTTGGGAACTCTTT	CALWGSGRNCWELF	TRGV9	.	TRGJ1	12	-1	-1	34
1	3.496796934008448E-6	TGTGCCTTGTGGGGGGGTCTGGATCATTATAAGAAACTCTTT	CALWGGLDHYKKLF	TRGV9	.	TRGJ1	15	-1	-1	22
1	3.496796934008448E-6	TGTGCCTTGTGGGATAGGTACCGCCGTGGGAAGAAACTCTTT	CALWDRYRRGKKLF	TRGV9	.	TRGJ1	13	-1	-1	30
1	3.496796934008448E-6	TGTGCCTTGTGGGAGGTTTGTGATTATTATAAGAAACTCTTT	CALWEVCDYYKKLF	TRGV9	.	TRGJ1	16	-1	-1	22
1	3.496796934008448E-6	TGTGCCTTGTGGGAGGTCCAATTGGGTTATAAGAAACTCTTT	CALWEVQLGYKKLF	TRGV9	.	TRGJ1	19	-1	-1	26
1	3.496796934008448E-6	TGTGCCTTGTGGGAGGTCCAATTGGGTAATCAGAAACTCTTT	CALWEVQLGNQKLF	TRGV9	.	TRGJ1	19	-1	-1	28
1	3.496796934008448E-6	TGTGCCTTGTGGGAGGTGTACGGGGACCACAAGAAACTCTTT	CALWEVYGDHKKLF	TRGV9	.	TRGJ1	20	-1	-1	30
1	3.496796934008448E-6	TGTGCCTTGTGGGAGGTGCAACCGGGATATAAGAAACTCTTT	CALWEVQPGYKKLF	TRGV9	.	TRGJ1	19	-1	-1	27
1	3.496796934008448E-6	TGTGCCTTGTGGGAGGATCAATTATTTGGTGGGAAACTCTTT	CALWEDQLFGGKLF	TRGV9	.	TRGJ1	15	-1	-1	32
1	3.496796934008448E-6	TGTGCCTTGTGGGAGGAGCATTTTGACTATAAGAAACTCTTT	CALWEEHFDYKKLF	TRGV9	.	TRGJ1	19	-1	-1	27
1	3.496796934008448E-6	TGTGCCTTGTGGGAGAGACGGTTATTTGGTGGGAAACTCTTT	CALWERRLFGGKLF	TRGV9	.	TRGJ1	14	-1	-1	32
1	3.496796934008448E-6	TGTGCCTGCTGGATTAGATCCCCTGGGTATATGAAACTCTTT	CACWIRSPGYMKLF	TRGV11	.	TRGJ1	16	-1	-1	27
1	3.496796934008448E-6	TGTGCCTGGCCGGGGGAGTTGGGCAAAAAAATCAAGGTATTT	CAWPGELGKKIKVF	TRGV9	.	TRGJP	6	-1	-1	15
1	3.496796934008448E-6	TGTGCCTGGCCGGGGGAGGTAGGGTATTATAAGAAACTCTTT	CAWPGEVGYYKKLF	TRGV9	.	TRGJ1	6	-1	-1	24
1	3.496796934008448E-6	TGTGCCACCTGCAACCTGGGAAGTGATTGGATCAAGACGTTT	CATCNLGSDWIKTF	TRGV2	.	TRGJP2	10	-1	-1	21
1	3.496796934008448E-6	TGTGCCACCTGGGGCGGGACCAATTGTTATAAGAAACTCTTT	CATWGGTNCYKKLF	TRGV2	.	TRGJ1	20	-1	-1	21
1	3.496796934008448E-6	TGTGCCACCTGGGATGGGCCTTGTGATTTGATCAAGACGTTT	CATWDGPCDLIKTF	TRGV4	.	TRGJP2	19	-1	-1	22
1	3.496796934008448E-6	TGTGCCACCTGGGATGGGCCCTTTGGATATAAGAAACTCTTT	CATWDGPFGYKKLF	TRGV2	.	TRGJ1	20	-1	-1	27
1	3.496796934008448E-6	TGTGCCACCTGGGATGGGCGGAAGGATTATAAGAAACTCTTT	CATWDGRKDYKKLF	TRGV4	.	TRGJ1	18	-1	-1	25
1	3.496796934008448E-6	TGTGCCACCTGGGATAGTGAAGAGTATTATAAGAAACTCTTT	CATWDSEEYYKKLF	TRGV8	.	TRGJ1	16	-1	-1	24
1	3.496796934008448E-6	TGTGCCACCTGGGATAGAGAAGAGTATTATAAGAAACTCTTT	CATWDREEYYKKLF	TRGV8	.	TRGJ1	16	-1	-1	24
1	3.496796934008448E-6	TGTGCCACCTGGGACTGGCCGAGGAACTATAAGAAACTCTTT	CATWDWPRNYKKLF	TRGV2	.	TRGJ1	19	-1	-1	27
1	3.496796934008448E-6	TGTGCCACCTGGGACCCTGGGCTGTGTTGGTTCAAGATATTT	CATWDPGLCWFKIF	TRGV8	.	TRGJP1	13	-1	-1	21
1	3.496796934008448E-6	TGTGCCACCTGGGACCCCCTGAATTATTATAAGAAACTCTTT	CATWDPLNYYKKLF	TRGV4	.	TRGJ1	13	-1	-1	20
1	3.496796934008448E-6	TGTGCCACCTGGGACGGGCCTGATTATCATAAGAAACTCTTT	CATWDGPDYHKKLF	TRGV2	.	TRGJ1	19	-1	-1	22
1	3.496796934008448E-6	TGTGCCACCTGGGACGGAGGTATTTATTATAAGAAACTCTTT	CATWDGGIYYKKLF	TRGV5	.	TRGJ1	14	-1	-1	23
1	3.496796934008448E-6	TGTGCCACCTGGGACAGTGTAGGGAATTATAAGAAACTCTTT	CATWDSVGNYKKLF	TRGV7	.	TRGJ1	16	-1	-1	25
1	3.496796934008448E-6	TGTGCCACCTGGGAAGGGGAGGACCCTCTCCCAGAACTCTTT	CATWEGEDPLPELF	TRGV3	.	TRGJ1	16	-1	-1	34
1	3.496796934008448E-6	TGCGCCACCTGGGACCAGACTAGTGATCGGATCAAGACGTTT	CATWDQTSDRIKTF	TRGV2	.	TRGJP2	14	-1	-1	20
1	3.496796934008448E-6	TGCGCCACCTGGGACGGGCCTAGGAATTATAAGAAACTCTTT	CATWDGPRNYKKLF	TRGV2	.	TRGJ1	19	-1	-1	25
1	3.496796934008448E-6	TGCGCCACCTGGGACGGGGGGCGTTATTATAAGAAACTCTTT	CATWDGGRYYKKLF	TRGV2	.	TRGJ1	17	-1	-1	23
1	3.496796934008448E-6	TGCGCCACCTGGGACGGAGGGATTTATTATAAGAAACTCTTT	CATWDGGIYYKKLF	TRGV5	.	TRGJ1	14	-1	-1	20
1	3.496796934008448E-6	TGCGCCACCTGGGACAGCCGAGGGGGTTATAAGAGACTCTTT	CATWDSRGGYKRLF	TRGV5	.	TRGJ1	16	-1	-1	26
1	3.496796934008448E-6	TATGCCACTTGGGACGGACGGAATTATTATAAGAAACTCTTT	YATWDGRNYYKKLF	TRGV4	.	TRGJ1	16	-1	-1	20
1	3.496796934008448E-6	TGTGTCACCTGGGACACCCGAAGTTATAAGAAACTCTTT	CVTWDTRSYKKLF	TRGV3	.	TRGJ1	15	-1	-1	23
1	3.496796934008448E-6	TGTGCTGCCATGTGGTACACTGGTTGGTTCAAGATATTT	CAAMWYTGWFKIF	TRGV10	.	TRGJP1	7	-1	-1	17
1	3.496796934008448E-6	TGTGCTGCGTTGGCTCTTTGGCAGTGGAACAAGATATTT	CAALALWQWNKIF	TRGV10	.	TRGJP1	12	-1	-1	29
1	3.496796934008448E-6	TGTGCTGCGTGGTATTATGAGTATTATAAGAAACTCTTT	CAAWYYEYYKKLF	TRGV10	.	TRGJ1	16	-1	-1	21
1	3.496796934008448E-6	TGTGCTGCGTGGGCCCCTCGGAATTATAAGAAACTCTTT	CAAWAPRNYKKLF	TRGV10	.	TRGJ1	12	-1	-1	22
1	3.496796934008448E-6	TGTGCTGCGTGGGATTTTCCTAATTATAAGAAACTCTTT	CAAWDFPNYKKLF	TRGV10	.	TRGJ1	15	-1	-1	22
1	3.496796934008448E-6	TGTGCTGCGTGGGATTTACGGATTTATAAGAAACTCTTT	CAAWDLRIYKKLF	TRGV10	.	TRGJ1	19	-1	-1	23
1	3.496796934008448E-6	TGTGCTGCGTGGGATTCCCCCCCTCTTATAAAACTCTTT	CAAWDSPPLIKLF	TRGV10	.	TRGJ1	15	-1	-1	25
1	3.496796934008448E-6	TGTGCTGCGTGGGATTATAGTCCCATTAAGAAACTATTT	CAAWDYSPIKKLF	TRGV10	.	TRGJ1	24	-1	-1	26
1	3.496796934008448E-6	TGTGCTGCGTGGGATTATAGCCCCCTTAAGGAACTCTTT	CAAWDYSPLKELF	TRGV10	.	TRGJ1	16	-1	-1	26
1	3.496796934008448E-6	TGTGCTGCGTGGGATTATAGAGGTTGGTTCAAGATATTT	CAAWDYRGWFKIF	TRGV10	.	TRGJP1	16	-1	-1	21
1	3.496796934008448E-6	TGTGCTGCGTGGGATTATAATTACTATAAGAAACTCTTT	CAAWDYNYYKKLF	TRGV10	.	TRGJ1	16	-1	-1	18
1	3.496796934008448E-6	TGTGCTGCGTGGGATTACTCTTATAATAAGAAACTCTTT	CAAWDYSYNKKLF	TRGV10	.	TRGJ1	17	-1	-1	20
1	3.496796934008448E-6	TGTGCTGCGTGGGATTACTATTATTATAATAAACTCTTT	CAAWDYYYYNKLF	TRGV10	.	TRGJ1	17	-1	-1	19
1	3.496796934008448E-6	TGTGCTGCGTGGGATCCGGGGGATTATAAGAAACTCTTT	CAAWDPGDYKKLF	TRGV10	.	TRGJ1	14	-1	-1	22
1	3.496796934008448E-6	TGTGCTGCGTGGGATCGTCAAGGTTGTAAGAAACTCTTT	CAAWDRQGCKKLF	TRGV10	.	TRGJ1	14	-1	-1	23
1	3.496796934008448E-6	TGTGCTGCGTGGGATCGGCAATGTTATAGGAAACTCTTT	CAAWDRQCYRKLF	TRGV10	.	TRGJ1	14	-1	-1	23
1	3.496796934008448E-6	TGTGCTGCGTGGGATCGGCAAGGTTATACGAAATTCTTT	CAAWDRQGYTKFF	TRGV10	.	TRGJ1	14	-1	-1	23
1	3.496796934008448E-6	TGTGCTGCGTGGGATCAGGACTATTATAAGAAACTCTTT	CAAWDQDYYKKLF	TRGV10	.	TRGJ1	14	-1	-1	21
1	3.496796934008448E-6	TGTGCTGCGTGGGATAGGGGGGGTCGGTTCAAGATATTT	CAAWDRGGRFKIF	TRGV10	.	TRGJP1	14	-1	-1	21
1	3.496796934008448E-6	TGTGCTGCGTGGGATAATAGTGATTGGATCAAGATATTT	CAAWDNSDWIKIF	TRGV10	.	TRGJP1	14	-1	-1	20
1	3.496796934008448E-6	TGTGCTGCGTGGGATAATAAAGATTGGATCAAGACGTTT	CAAWDNKDWIKTF	TRGV10	.	TRGJP2	14	-1	-1	21
1	3.496796934008448E-6	TGTGCTGCGTGGGAGGTTCGGTATTATAAGAAACTCTTT	CAAWEVRYYKKLF	TRGV10	.	TRGJ1	13	-1	-1	21
1	3.496796934008448E-6	TGTGCTGCGTGGGAGATACGGGATGATAAGAAACTCTTT	CAAWEIRDDKKLF	TRGV10	.	TRGJ1	13	-1	-1	22
1	3.496796934008448E-6	TGTGCTGCGTACACCTCGAATTATTATAAGAAACTCTTT	CAAYTSNYYKKLF	TRGV10	.	TRGJ1	9	-1	-1	15
1	3.496796934008448E-6	TGTGCTGCGGGGGGCCCGAATTATTATAAGAAACTCTTA	CAAGGPNYYKKLL	TRGV10	.	TRGJ1	12	-1	-1	16
1	3.496796934008448E-6	TGTGCTGCGGGGGGCCCAAATTATTATAAGAAACTCTTT	CAAGGPNYYKKLF	TRGV10	.	TRGJ1	12	-1	-1	18
1	3.496796934008448E-6	TGTGCTGGTCCTATTATCGGAGGGTGGTTCAAGATATTT	CAGPIIGGWFKIF	TRGV10	.	TRGJP1	6	-1	-1	21
1	3.496796934008448E-6	TGTGCCTTTGGAGGGTGGGTGGATTATAAGAAACTCTTT	CAFGGWVDYKKLF	TRGV9	.	TRGJ1	13	-1	-1	22
1	3.496796934008448E-6	TGTGCCTTGTTTATTAGGTTATTTGGTGGGAAACTCTTT	CALFIRLFGGKLF	TRGV9	.	TRGJ1	9	-1	-1	29
1	3.496796934008448E-6	TGTGCCTTGTGTTCGGGAGTTGGGCGTAAGAAACTCTTT	CALCSGVGRKKLF	TRGV9	.	TRGJ1	10	-1	-1	26
1	3.496796934008448E-6	TGTGCCTTGTGGCCCCCAAATTATTATAAGAAACTCTTT	CALWPPNYYKKLF	TRGV9	.	TRGJ1	11	-1	-1	18
1	3.496796934008448E-6	TGTGCCTTGTGGGTACTCAAGAGTTGGGCAAAACTCTTT	CALWVLKSWAKLF	TRGV9	.	TRGJ1	12	-1	-1	30
1	3.496796934008448E-6	TGTGCCTTGTGGGATAGATCGTACTATAAGAAACTCTTT	CALWDRSYYKKLF	TRGV9	.	TRGJ1	13	-1	-1	21
1	3.496796934008448E-6	TGTGCCTTGTGGGACTCGGGTTATTATAAGAAACTCTTT	CALWDSGYYKKLF	TRGV9	.	TRGJ1	13	-1	-1	20
1	3.496796934008448E-6	TGTGCCTTGTGGGAGGTCTTGATTTATAAGAAACTCTTT	CALWEVLIYKKLF	TRGV9	.	TRGJ1	16	-1	-1	23
1	3.496796934008448E-6	TGTGCCTTGTGGGAGGTGCTCGTTTATAAGAACCTCTTT	CALWEVLVYKNLF	TRGV9	.	TRGJ1	18	-1	-1	23
1	3.496796934008448E-6	TGTGCCTTGTGGGAGGTGCGTTGTTATAGGAAACTCTTT	CALWEVRCYRKLF	TRGV9	.	TRGJ1	18	-1	-1	20
1	3.496796934008448E-6	TGTGCCTTGTGGGAGGTGGAAGATAATAAGAAACTCTTT	CALWEVEDNKKLF	TRGV9	.	TRGJ1	17	-1	-1	22
1	3.496796934008448E-6	TGTGCCTTGTGGGAGGCCGATTGGTTCAAGAAACTCTTT	CALWEADWFKKLF	TRGV9	.	TRGJ1	15	-1	-1	27
1	3.496796934008448E-6	TGTGCCTTGTGGGAGGGGGATTGTTATAAGAAACTCTTT	CALWEGDCYKKLF	TRGV9	.	TRGJ1	15	-1	-1	19
1	3.496796934008448E-6	TGTGCCTTGTGGGAGGGGGATTATTATAAGGAACTCTTT	CALWEGDYYKELF	TRGV9	.	TRGJ1	15	-1	-1	19
1	3.496796934008448E-6	TGTGCCTTGTGGGAGAGACGGTATTATAAGGAACTCTTT	CALWERRYYKELF	TRGV9	.	TRGJ1	14	-1	-1	21
1	3.496796934008448E-6	TGTGCCTTGTGGGAAATCTCTAATTATAAGAAACTCTTT	CALWEISNYKKLF	TRGV9	.	TRGJ1	13	-1	-1	22
1	3.496796934008448E-6	TGTGCCTTGTGGAGGGGGATTAGCGAGTTGGAACTCTTT	CALWRGISELELF	TRGV9	.	TRGJ1	14	-1	-1	31
1	3.496796934008448E-6	TGTGCCTGCTGGATTTGCCAAAGTTGGATCAAGACGTTT	CACWICQSWIKTF	TRGV11	.	TRGJP2	14	-1	-1	23
1	3.496796934008448E-6	TGTGCCTGGCCGGGGGAGGGGGGTTATAAGAAACTCTTT	CAWPGEGGYKKLF	TRGV9	.	TRGJ1	6	-1	-1	23
1	3.496796934008448E-6	TGTGCCACCTGGCCCGTGAATTATTATAAGAAACTCTTT	CATWPVNYYKKLF	TRGV2	.	TRGJ1	11	-1	-1	17
1	3.496796934008448E-6	TGTGCCACCTGGGGTCCTAATTATTATAAGAAACTCTTT	CATWGPNYYKKLF	TRGV3	.	TRGJ1	12	-1	-1	18
1	3.496796934008448E-6	TGTGCCACCTGGGGCGGTAGTGATTGGATCAAGACGGTT	CATWGGSDWIKTV	TRGV4	.	TRGJP2	12	-1	-1	16
1	3.496796934008448E-6	TGTGCCACCTGGGGCGGGATTTATTATAAGAAACTCTTT	CATWGGIYYKKLF	TRGV2	.	TRGJ1	17	-1	-1	17
1	3.496796934008448E-6	TGTGCCACCTGGGGCAAGGGGCATTATAAGAAACTCTTT	CATWGKGHYKKLF	TRGV5P	.	TRGJ1	15	-1	-1	22
1	3.496796934008448E-6	TGTGCCACCTGGGGAACTCTCACTTATAAGAAACTCTTT	CATWGTLTYKKLF	TRGV8	.	TRGJ1	12	-1	-1	23
1	3.496796934008448E-6	TGTGCCACCTGGGATGTCGGGCAAAGGGAGAAACTCTTT	CATWDVGQREKLF	TRGV4	.	TRGJ1	15	-1	-1	28
1	3.496796934008448E-6	TGTGCCACCTGGGATAGGCAGTTTTATAAGAAACTCTTT	CATWDRQFYKKLF	TRGV8	.	TRGJ1	18	-1	-1	23
1	3.496796934008448E-6	TGTGCCACCTGGGACCTAGAGAATTATAAGAAACTCTTT	CATWDLENYKKLF	TRGV7	.	TRGJ1	14	-1	-1	22
1	3.496796934008448E-6	TGTGCCACCTGGGACGGTAGTGATTGGATCAAGATATTT	CATWDGSDWIKIF	TRGV2	.	TRGJP1	16	-1	-1	20
1	3.496796934008448E-6	TGTGCCACCTGGGACGGTAGTGATCGAATCAAGACGTTT	CATWDGSDRIKTF	TRGV2	.	TRGJP2	16	-1	-1	16
1	3.496796934008448E-6	TGTGCCACCTGGGACGGGTTGGATTCTAAGAAACTCTTT	CATWDGLDSKKLF	TRGV2	.	TRGJ1	17	-1	-1	22
1	3.496796934008448E-6	TGTGCCACCTGGGACGGGCCGGGGCAAAAGAAACTCTTT	CATWDGPGQKKLF	TRGV2	.	TRGJ1	19	-1	-1	27
1	3.496796934008448E-6	TGTGCCACCTGGGACGGGCCGAGTTGGTTCAAGATATTT	CATWDGPSWFKIF	TRGV2	.	TRGJP1	19	-1	-1	22
1	3.496796934008448E-6	TGTGCCACCTGGGAAATGTATTATTATAAGAAACTCTTT	CATWEMYYYKKLF	TRGV4	.	TRGJ1	13	-1	-1	19
1	3.496796934008448E-6	TGTGCCACCTGGAACGGTGTCTATTATAAGAAACTCTTT	CATWNGVYYKKLF	TRGV2	.	TRGJ1	16	-1	-1	21
1	3.496796934008448E-6	TGTGCCACCCTGATCTTGGATTATTATAAGAAACTCTTT	CATLILDYYKKLF	TRGV8	.	TRGJ1	8	-1	-1	19
1	3.496796934008448E-6	TGTGCCACCCCCGGATGGGCATGTTATAAGAAACTCTTT	CATPGWACYKKLF	TRGV4	.	TRGJ1	19	-1	-1	23
1	3.496796934008448E-6	TGTGCGGGGGGTAGTGTCACTTGTTGGTTCAAGATATTT	CAGGSVTCWFKIF	TRGV10	.	TRGJP1	4	-1	-1	17
1	3.496796934008448E-6	TGTGCATGCTGGAAGGGAGACTATTATAAGAAACTCTTT	CACWKGDYYKKLF	TRGV11	.	TRGJ1	12	-1	-1	21
1	3.496796934008448E-6	TGTAACTGCTGGATTAGGCACGGGGATAAGAAACTCTTT	CNCWIRHGDKKLF	TRGV11	.	TRGJ1	21	-1	-1	25
1	3.496796934008448E-6	TGCTCCACCTGGGACGGTGTTTATTATAAGGAACTCTTT	CSTWDGVYYKELF	TRGV2	.	TRGJ1	16	-1	-1	20
1	3.496796934008448E-6	TGCGCCACCTGGGGTCCGAATTATTATAAGAAACTCTTT	CATWGPNYYKKLF	TRGV3	.	TRGJ1	12	-1	-1	16
1	3.496796934008448E-6	CGTGCTGCGTGGGATACGTATTATTATAAGAAACTCTTT	RAAWDTYYYKKLF	TRGV10	.	TRGJ1	19	-1	-1	13
1	3.496796934008448E-6	CGTGCTGCATGGGATCGGCAAGGTTATAAGAAACTCTTT	RAAWDRQGYKKLF	TRGV10	.	TRGJ1	14	-1	-1	23
1	3.496796934008448E-6	CGTGCCTGCTGGATCTGCCAAAGTTGGATCAAGACGTTT	RACWICQSWIKTF	TRGV11	.	TRGJP2	13	-1	-1	23
1	3.496796934008448E-6	TGTGTGTCGTGGGGCCCGTGGTGGTTCAAGATATTT	CVSWGPWWFKIF	TRGV10	.	TRGJP1	12	-1	-1	18
1	3.496796934008448E-6	TGTGCTGCGTTGGATTCCGTATTGTTCAAGATATTT	CAALDSVLFKIF	TRGV10	.	TRGJP1	20	-1	-1	23
1	3.496796934008448E-6	TGTGCTGCGTCTACCACCCCTCTTATAAAACTCTTT	CAASTTPLIKLF	TRGV10	.	TRGJ1	9	-1	-1	22
1	3.496796934008448E-6	TGTGCTGCGTGGGGGGATGGGTATGAGAAACTCTTT	CAAWGDGYEKLF	TRGV10	.	TRGJ1	12	-1	-1	21
1	3.496796934008448E-6	TGTGCTGCGTGGGATTTCGGTATTATAAAACTCTTT	CAAWDFGIIKLF	TRGV10	.	TRGJ1	18	-1	-1	20
1	3.496796934008448E-6	TGTGCTGCGTGGGATTATCGGTCGAAGAAACTCTTT	CAAWDYRSKKLF	TRGV10	.	TRGJ1	16	-1	-1	24
1	3.496796934008448E-6	TGTGCTGCGTGGGATCCGGGAAGAGGGAAACTCTTT	CAAWDPGRGKLF	TRGV10	.	TRGJ1	14	-1	-1	26
1	3.496796934008448E-6	TGTGCTGCGTGGGATCGGAGTTGGTTCAAGATATTT	CAAWDRSWFKIF	TRGV10	.	TRGJP1	14	-1	-1	19
1	3.496796934008448E-6	TGTGCTGCGTGGGATACGTGTTATAAGAAACTCTTT	CAAWDTCYKKLF	TRGV10	.	TRGJ1	18	-1	-1	20
1	3.496796934008448E-6	TGTGCTGCGTGGGACCTATATTATAAGAAACTCTTT	CAAWDLYYKKLF	TRGV10	.	TRGJ1	13	-1	-1	18
1	3.496796934008448E-6	TGTGCTGCGTGGGACCCTAATTATGAGAAACTCTTT	CAAWDPNYEKLF	TRGV10	.	TRGJ1	13	-1	-1	19
1	3.496796934008448E-6	TGTGCTGCGTGGAACGCATATTGGATCAAGACGTTT	CAAWNAYWIKTF	TRGV10	.	TRGJP2	11	-1	-1	19
1	3.496796934008448E-6	TGTGCTGGTCCTATTATGGGTTATAAGAAACTCTTT	CAGPIMGYKKLF	TRGV10	.	TRGJ1	6	-1	-1	20
1	3.496796934008448E-6	TGTGCCTTGTGCTGGTCCTATTATAAGAAACTCTTT	CALCWSYYKKLF	TRGV9	.	TRGJ1	10	-1	-1	18
1	3.496796934008448E-6	TGTGCCTTGTGGTGCAGCGTGCGTAAGAAGCTCTTT	CALWCSVRKKLF	TRGV9	.	TRGJ1	11	-1	-1	23
1	3.496796934008448E-6	TGTGCCTTGTGGGGGTGGGCTTATAAGAAACTCTTT	CALWGWAYKKLF	TRGV9	.	TRGJ1	16	-1	-1	20
1	3.496796934008448E-6	TGTGCCTTGTGGGAGCCTGGGGATAAGAAACTCTTT	CALWEPGDKKLF	TRGV9	.	TRGJ1	14	-1	-1	22
1	3.496796934008448E-6	TGTGCCTTGTGGGAGGCCCACCTTAAGAAACTCTTT	CALWEAHLKKLF	TRGV9	.	TRGJ1	22	-1	-1	23
1	3.496796934008448E-6	TGTGCCTTGTGGGAGGGGGATTGGATCAAGACGTTT	CALWEGDWIKTF	TRGV9	.	TRGJP2	15	-1	-1	18
1	3.496796934008448E-6	TGTGCCTTGTGGGAGATCACCCGAAGGTTTCTCTTT	CALWEITRRFLF	TRGV9	.	TRGJ1	20	-1	-1	30
1	3.496796934008448E-6	TGTGCCTTGACGCAGAATTATTATAAGAAACTCTTT	CALTQNYYKKLF	TRGV9	.	TRGJ1	8	-1	-1	14
1	3.496796934008448E-6	TGTGCCTTATGGGGGATAGGTACCGGGAAACTCTTT	CALWGIGTGKLF	TRGV9	.	TRGJ1	12	-1	-1	26
1	3.496796934008448E-6	TGTGCCTCGATCCTACTAATTTATAAGAAACTCTTT	CASILLIYKKLF	TRGV9	.	TRGJ1	6	-1	-1	20
1	3.496796934008448E-6	TGTGCCGAAAGGAGAAGGTATTATAAGAAACTCTTT	CAERRRYYKKLF	TRGV4	.	TRGJ1	5	-1	-1	18
1	3.496796934008448E-6	TGTGCCACCTGTGTGGGACGGCGGGAGAAGCTCTTT	CATCVGRREKLF	TRGV4	.	TRGJ1	16	-1	-1	25
1	3.496796934008448E-6	TGTGCCACCTGCACAGATTATTATAAGAAACTCTTT	CATCTDYYKKLF	TRGV7	.	TRGJ1	10	-1	-1	16
1	3.496796934008448E-6	TGTGCCACCTGGGCCTCTGGTTGGTTCAAGATATTT	CATWASGWFKIF	TRGV4	.	TRGJP1	12	-1	-1	13
1	3.496796934008448E-6	TGTGCCACCTGGGGGGCTTATTATAAGAAACTCTTT	CATWGAYYKKLF	TRGV5	.	TRGJ1	12	-1	-1	17
1	3.496796934008448E-6	TGTGCCACCTGGGATGGGCAACCTAAGAAACTCTTT	CATWDGQPKKLF	TRGV4	.	TRGJ1	18	-1	-1	23
1	3.496796934008448E-6	TGTGCCACCTGGGATGGGAGGGATAAGAAACTCTTT	CATWDGRDKKLF	TRGV8	.	TRGJ1	17	-1	-1	22
1	3.496796934008448E-6	TGTGCCACCTGGGATGAGGTAAGGTATAAGATATTT	CATWDEVRYKIF	TRGV2	.	TRGJP1	13	-1	-1	27
1	3.496796934008448E-6	TGTGCCACCTGGGACCCGAATTATAAGAAACTCTTT	CATWDPNYKKLF	TRGV2	.	TRGJ1	14	-1	-1	19
1	3.496796934008448E-6	TGTGCCACCTGGGACGAGCCTATTATAAAACTCTTT	CATWDEPIIKLF	TRGV2	.	TRGJ1	19	-1	-1	20
1	3.496796934008448E-6	TGTGCCACCTGGGACAAGCGTTATAAGAAACTCTTT	CATWDKRYKKLF	TRGV3	.	TRGJ1	18	-1	-1	20
1	3.496796934008448E-6	TGTGCCACCTGGGACAAAGATTGGATCAAGACGTTT	CATWDKDWIKTF	TRGV3	.	TRGJP2	15	-1	-1	18
1	3.496796934008448E-6	TGTGCCACCTGGGAGGAGATTATTATAAGAAACTCT	CATWEEIIIRNS	TRGV8	.	TRGJ1	13	-1	-1	18
1	3.496796934008448E-6	TGTGCCACCCGGGACAGACCCCGAAAGAAACTCTTT	CATRDRPRKKLF	TRGV5	.	TRGJ1	19	-1	-1	24
1	3.496796934008448E-6	CGTGCCTGCTGGATTCACCATTATAAGAAACTCTTT	RACWIHHYKKLF	TRGV11	.	TRGJ1	14	-1	-1	19
1	3.496796934008448E-6	GGTGCCTTGGGGGGAAGCGGACGTAAGAAACTCTTT	GALGGSGRKKLF	TRGV9	.	TRGJ1	12	-1	-1	23
1	3.496796934008448E-6	TGTGTGTCGTGGGAATCCTTTAAGAAACTCTTT	CVSWESFKKLF	TRGV10	.	TRGJ1	13	-1	-1	20
1	3.496796934008448E-6	TGTGCTTCGTGGGATTTTTATAAGAAGCTCTTT	CASWDFYKKLF	TRGV10	.	TRGJ1	15	-1	-1	13
1	3.496796934008448E-6	TGTGCTGCGTGTTGTTTAACAAAGAAACTCTTT	CAACCLTKKLF	TRGV10	.	TRGJ1	10	-1	-1	21
1	3.496796934008448E-6	TGTGCTGCGTGTAAATCCTTTAAGAAACTCTTT	CAACKSFKKLF	TRGV10	.	TRGJ1	10	-1	-1	20
1	3.496796934008448E-6	TGTGCTGCGTGCCCTCGTTGGTTCAAGATATTT	CAACPRWFKIF	TRGV10	.	TRGJP1	10	-1	-1	13
1	3.496796934008448E-6	TGTGCTGCGTGCCCTCGTTATAAGAAACTCTTT	CAACPRYKKLF	TRGV10	.	TRGJ1	10	-1	-1	17
1	3.496796934008448E-6	TGTGCTGCGTGGGGTTTTATTATAAAACTCTTT	CAAWGFIIKLF	TRGV10	.	TRGJ1	15	-1	-1	16
1	3.496796934008448E-6	TGTGCTGCGTGGGGAATTATTATAAAACTCTTT	CAAWGIIIKLF	TRGV10	.	TRGJ1	12	-1	-1	13
1	3.496796934008448E-6	TGTGCTGCGTGGGATTTCGAAAGGGAACTCTTT	CAAWDFERELF	TRGV10	.	TRGJ1	21	-1	-1	25
1	3.496796934008448E-6	TGTGCTGCGTGGGATTTCAAAAGGGAACTCTTT	CAAWDFKRELF	TRGV10	.	TRGJ1	15	-1	-1	25
1	3.496796934008448E-6	TGTGCTGCGTGGGATCCAATCCCGGCACTTTTT	CAAWDPIPALF	TRGV10	.	TRGJ1	14	-1	-1	26
1	3.496796934008448E-6	TGTGCTGCGTGGGAGGTTCGAGAGAAACTCTTT	CAAWEVREKLF	TRGV10	.	TRGJ1	13	-1	-1	22
1	3.496796934008448E-6	TGTGCTGCGTGGGAGGCCTATAAGAAACTCTTT	CAAWEAYKKLF	TRGV10	.	TRGJ1	13	-1	-1	18
1	3.496796934008448E-6	TGTGCTGCGTGGGAATTTGATTATAAACTCTTT	CAAWEFDYKLF	TRGV10	.	TRGJ1	13	-1	-1	12
1	3.496796934008448E-6	TGTGCTGCGTGGATCCATTATAAGGAACTCTTT	CAAWIHYKELF	TRGV10	.	TRGJ1	11	-1	-1	16
1	3.496796934008448E-6	TGTGCTGCGGGTATCCAAATAAGAAACTCTTTG	CAAGIQIRNSL	TRGV10	.	TRGJ1	8	-1	-1	18
1	3.496796934008448E-6	TGTGCTGGGTACACTTGTTGGTTCAAGATATTT	CAGYTCWFKIF	TRGV10	.	TRGJP1	9	-1	-1	11
1	3.496796934008448E-6	TGTGCCTTCCGAAGGTTGGGCAAGAAACTCTTT	CAFRRLGKKLF	TRGV9	.	TRGJ1	7	-1	-1	21
1	3.496796934008448E-6	TGTGCCTTGTGGTTTAATTATAAGGAACTCTTT	CALWFNYKELF	TRGV9	.	TRGJ1	11	-1	-1	16
1	3.496796934008448E-6	TGTGCCTTGTGGGCTTTATGGAAGAAACTCTTT	CALWALWKKLF	TRGV9	.	TRGJ1	12	-1	-1	21
1	3.496796934008448E-6	TGTGCCTTGTGGGGCGGGCGTAAGAAACTCTTT	CALWGGRKKLF	TRGV9	.	TRGJ1	12	-1	-1	20
1	3.496796934008448E-6	TGTGCCTTGTGGGGAATTCGAAGGTTTCTCTTT	CALWGIRRFLF	TRGV9	.	TRGJ1	12	-1	-1	27
1	3.496796934008448E-6	TGTGCCTTGTGGGAGGTGCACGGGTCCGACTTT	CALWEVHGSDF	TRGV9	.	TRGJ1	20	-1	-1	29
1	3.496796934008448E-6	TGTGCCTTGTGGATAGGTACCGTGAAATTCTTT	CALWIGTVKFF	TRGV9	.	TRGJ1	11	-1	-1	23
1	3.496796934008448E-6	TGTGCCCGTAGACTAGGTACCGGGAAACTCTTT	CARRLGTGKLF	TRGV9	.	TRGJ1	5	-1	-1	23
1	3.496796934008448E-6	TGTGCCCGTAGACTAGGCTTAGTGGGCCTCTTT	CARRLGLVGLF	TRGV9	.	TRGJ1	5	-1	-1	27
1	3.496796934008448E-6	TGTGCCATTCGGGATGGGGGTGTGAAACTCTTT	CAIRDGGVKLF	TRGV3	.	TRGJ1	6	-1	-1	23
1	3.496796934008448E-6	TGTGCCACCTGGGGCACATGGGATAAACTCTTT	CATWGTWDKLF	TRGV2	.	TRGJ1	12	-1	-1	24
1	3.496796934008448E-6	TGTGCCACCTGGGATTGGGATAAGAAACTCTTT	CATWDWDKKLF	TRGV4	.	TRGJ1	18	-1	-1	19
1	3.496796934008448E-6	TGTGCCACCTGGGATGAATGGGAGAAACTCTTT	CATWDEWEKLF	TRGV4	.	TRGJ1	15	-1	-1	22
1	3.496796934008448E-6	TGTGCCACCTGGGACGGGCACCTTGTACTGGTT	CATWDGHLVLV	TRGV2	.	TRGJ1	18	-1	-1	31
1	3.496796934008448E-6	TGTGCCACCTGGGACAGGGGGGTCAAGACGTTT	CATWDRGVKTF	TRGV7	.	TRGJP2	17	-1	-1	19
1	3.496796934008448E-6	TGTGCCACCCGGTATGGGGGGGGGAAACTCTTT	CATRYGGGKLF	TRGV8	.	TRGJ1	17	-1	-1	23
1	3.496796934008448E-6	TGTGCCACCGACGGCCTACACAAGAAACTCTTT	CATDGLHKKLF	TRGV4	.	TRGJ1	8	-1	-1	21
1	3.496796934008448E-6	TGCGCTGCGTGGGATTCTTATGAGAAACTCTTT	CAAWDSYEKLF	TRGV10	.	TRGJ1	15	-1	-1	13
1	3.496796934008448E-6	TGCGCTGCGTGGAATTTTTATAAGAAACTCTTT	CAAWNFYKKLF	TRGV10	.	TRGJ1	15	-1	-1	11
1	3.496796934008448E-6	TGCGCCTTGTGGGAGCTGCACATGAAACTCTTT	CALWELHMKLF	TRGV9	.	TRGJ1	20	-1	-1	23
1	3.496796934008448E-6	TATGCCTTGCGGGAGGCGCAGAGGGGGCTCTTT	YALREAQRGLF	TRGV9	.	TRGJ1	19	-1	-1	27
1	3.496796934008448E-6	TGTGTTGCGTGGGGGGGTAAGAAACTCTTT	CVAWGGKKLF	TRGV10	.	TRGJ1	12	-1	-1	17
1	3.496796934008448E-6	TGTGCTGCGTGGTTAGATAAGAAACTCTTT	CAAWLDKKLF	TRGV10	.	TRGJ1	11	-1	-1	16
1	3.496796934008448E-6	TGTGCTGCGTGGTCGTTTATAGGACTCTTT	CAAWSFIGLF	TRGV10	.	TRGJ1	11	-1	-1	23
1	3.496796934008448E-6	TGTGCTGCGTGGTGGGGTAAGAAACTCTTT	CAAWWGKKLF	TRGV10	.	TRGJ1	11	-1	-1	17
1	3.496796934008448E-6	TGTGCTGCGTGGTATTGGATCAAGACGTTT	CAAWYWIKTF	TRGV10	.	TRGJP2	15	-1	-1	13
1	3.496796934008448E-6	TGTGCTGCGTGGGATTTTTTGGGACTCTTT	CAAWDFLGLF	TRGV10	.	TRGJ1	15	-1	-1	23
1	3.496796934008448E-6	TGTGCTGCGTGGGATTCTACACCACTCTTT	CAAWDSTPLF	TRGV10	.	TRGJ1	15	-1	-1	23
1	3.496796934008448E-6	TGTGCTGCGTGGGATGTAGGGAAACTCTTT	CAAWDVGKLF	TRGV10	.	TRGJ1	14	-1	-1	20
1	3.496796934008448E-6	TGTGCTGCGTGGGACAGGGGGGAACTCTTT	CAAWDRGELF	TRGV10	.	TRGJ1	13	-1	-1	22
1	3.496796934008448E-6	TGTGCTGGGCAAGTATCGGAGAAACTCTTT	CAGQVSEKLF	TRGV10	.	TRGJ1	6	-1	-1	19
1	3.496796934008448E-6	TGTGCCTTGTTTTTTGATAAGAAACTCTTT	CALFFDKKLF	TRGV9	.	TRGJ1	9	-1	-1	16
1	3.496796934008448E-6	TGTGCCTTGTGGGAGCGTAAGAAGCTCTTT	CALWERKKLF	TRGV9	.	TRGJ1	14	-1	-1	17
1	3.496796934008448E-6	TGTGCCTTGTGGGAGGTGGTACAAGAGTTG	CALWEVVQEL	TRGV9	.	TRGJ1	17	-1	-1	27
1	3.496796934008448E-6	TGTGCCTCCAATGCACCTAGGAGACTCTTT	CASNAPRRLF	TRGV4	.	TRGJ1	8	-1	-1	17
1	3.496796934008448E-6	TGTGCCATCTGGGAGAAACTTAAACTCTTT	CAIWEKLKLF	TRGV4	.	TRGJ1	13	-1	-1	21
1	3.496796934008448E-6	TGTGCCACCTGGGGCAGGCCCAAGCTCTTT	CATWGRPKLF	TRGV7	.	TRGJ1	19	-1	-1	21
1	3.496796934008448E-6	TGTGCCACCTGGGACGGGCCGGGGGAGTTG	CATWDGPGEL	TRGV2	.	TRGJ1	19	-1	-1	27
1	3.496796934008448E-6	TGTGCCACCTGGGACAGGCCGGGGCTCTTT	CATWDRPGLF	TRGV7	.	TRGJ1	19	-1	-1	24
1	3.496796934008448E-6	TGTGCCACCTGGGACAGAGAGAAGACGTTT	CATWDREKTF	TRGV3	.	TRGJP2	16	-1	-1	21
1	3.496796934008448E-6	TGTGCCACCGACGGCCTGTACAAGACGTTT	CATDGLYKTF	TRGV4	.	TRGJP2	8	-1	-1	20
1	3.496796934008448E-6	TGTGCCACGGGATCGACCGGAAAACTCTTT	CATGSTGKLF	TRGV4	.	TRGJ1	12	-1	-1	21
1	3.496796934008448E-6	TGTGCATACACTGGTTGGCTCAAGGTATTT	CAYTGWLKVF	TRGV10	.	TRGJP1	4	-1	-1	5
1	3.496796934008448E-6	TGTCCCGCACATTGGATCAAGACGTTT	CPAHWIKTF	TRGV8	.	TRGJP2	5	-1	-1	10
1	3.496796934008448E-6	TGTGCTGCCTCCTTTAAGAAACTCTTT	CAASFKKLF	TRGV10	.	TRGJ1	7	-1	-1	14
1	3.496796934008448E-6	TGTGCTGCGTGGGTTGTAAAGATATTT	CAAWVVKIF	TRGV10	.	TRGJP1	12	-1	-1	18
1	3.496796934008448E-6	TGTGCTGCGTGGGGTGAGAAACTCTTT	CAAWGEKLF	TRGV10	.	TRGJ1	12	-1	-1	16
1	3.496796934008448E-6	TGTGCTGCGTGGGATTTATCACTGGTT	CAAWDLSLV	TRGV10	.	TRGJ1	15	-1	-1	25
1	3.496796934008448E-6	TGTGCTGAGGGATCCGAGAAACTCTTT	CAEGSEKLF	TRGV10	.	TRGJ1	6	-1	-1	16
1	3.496796934008448E-6	TGTGCCTTGTTGGTCCGTGCACTTTTT	CALLVRALF	TRGV9	.	TRGJ1	12	-1	-1	20
1	3.496796934008448E-6	TGTGCCTTGTGGGTCCGTGCACTTTTT	CALWVRALF	TRGV9	.	TRGJ1	12	-1	-1	20
1	3.496796934008448E-6	TGTGCCTTGTGGGATAAGGGACTCTTT	CALWDKGLF	TRGV9	.	TRGJ1	13	-1	-1	13
1	3.496796934008448E-6	TGTGCCTTGTGGGAGGTGCTGGAGTTG	CALWEVLEL	TRGV9	.	TRGJ1	18	-1	-1	24
1	3.496796934008448E-6	TGTGCCTTGTGGGAGGTGGTTGAGTTG	CALWEVVEL	TRGV9	.	TRGJ1	17	-1	-1	24
1	3.496796934008448E-6	TGTGCCTTGTGGGAGGTGAAGGGGTGT	CALWEVKGC	TRGV9	.	TRGJ1	17	-1	-1	26
1	3.496796934008448E-6	TGTGCCTTGTGGAGGGTGGAAGGAGTT	CALWRVEGV	TRGV9	.	TRGJ1	14	-1	-1	25
1	3.496796934008448E-6	TGTGCCCCCCATCGGATCAAGACGTTT	CAPHRIKTF	TRGV8	.	TRGJP2	8	-1	-1	10
1	3.496796934008448E-6	TGTGCCCCCGTCCTCAAGAAACTCTTT	CAPVLKKLF	TRGV9	.	TRGJ1	5	-1	-1	15
1	3.496796934008448E-6	TGTGCCACCTTAGATAAGAAACTCTTT	CATLDKKLF	TRGV8	.	TRGJ1	15	-1	-1	13
1	3.496796934008448E-6	TGTGCCACCTGTTGGTTCAAGATATTT	CATCWFKIF	TRGV8	.	TRGJP1	10	-1	-1	4
1	3.496796934008448E-6	TGTGCCACCTGGGATAGGGAGATATTT	CATWDREIF	TRGV3	.	TRGJP1	17	-1	-1	19
1	3.496796934008448E-6	TGTGCCACCTGGGAAATACCACTGGTT	CATWEIPLV	TRGV2	.	TRGJ1	13	-1	-1	25
1	3.496796934008448E-6	TGTGCCACCCCATATAAGAAACTCTTT	CATPYKKLF	TRGV7	.	TRGJ1	8	-1	-1	12
1	3.496796934008448E-6	TGTGTCTTGTGGGGGAAACTCTTT	CVLWGKLF	TRGV9	.	TRGJ1	12	-1	-1	14
1	3.496796934008448E-6	TGTGCTGCCCATAGGAAACTCTTT	CAAHRKLF	TRGV10	.	TRGJ1	7	-1	-1	10
1	3.496796934008448E-6	TGTGCTGATGGGGAGAAACTCTTT	CADGEKLF	TRGV10	.	TRGJ1	6	-1	-1	13
1	3.496796934008448E-6	TGTGCCTTGTGGTGGAAACTCTTT	CALWWKLF	TRGV9	.	TRGJ1	11	-1	-1	14
1	3.496796934008448E-6	TGTGCCTGGCCGGGGAAACTCTTT	CAWPGKLF	TRGV9	.	TRGJ1	6	-1	-1	14
1	3.496796934008448E-6	TGTGCCACCTGGGACGAGATATTT	CATWDEIF	TRGV2	.	TRGJP1	15	-1	-1	16
1	3.496796934008448E-6	TGTGCAGCCCGGGAGAAACTCTTT	CAAREKLF	TRGV10	.	TRGJ1	13	-1	-1	13
1	3.496796934008448E-6	TTTCCCCCCCCGAAACTCTTT	FPPPKLF	TRGV10	.	TRGJ1	0	-1	-1	11
1	3.496796934008448E-6	TGTGCTGCTTTATGGCTCTTT	CAALWLF	TRGV10	.	TRGJ1	7	-1	-1	15
1	3.496796934008448E-6	TGTGCTGCGTGGTTACTGGTT	CAAWLLV	TRGV10	.	TRGJ1	11	-1	-1	19
1	3.496796934008448E-6	TGTGCTGCGTGGGACCTCATT	CAAWDLI	TRGV10	.	TRGJ1	13	-1	-1	15
1	3.496796934008448E-6	TGTGCCTTGTGGGAGGTATTT	CALWEVF	TRGV9	.	TRGJP	16	-1	-1	13
1	3.496796934008448E-6	TGTGCCACCTGGGTCATCTTT	CATWVIF	TRGV2	.	TRGJ1	12	-1	-1	16
1	3.496796934008448E-6	TGTGCCACCTGGGATCCCCCT	CATWDPP	TRGV8	.	TRGJP2	14	-1	-1	20
1	3.496796934008448E-6	TGTGCCTTGGGAAACTTT	CALGNF	TRGV9	.	TRGJ1	8	-1	-1	14
1	3.496796934008448E-6	TGTGCCACCTGGGATAGA	CATWDR	TRGV8	.	TRGJP1	16	-1	-1	18
1	3.496796934008448E-6	TGTGCCACCTGGGAT	CATWD	TRGV4	.	TRGJ1	14	-1	-1	14
