# Supplementary material for: Dissection of the Human T-Cell Receptor γ Gene Repertoire in the Brain and Peripheral Blood Identifies Age- and Alzheimer's Disease-Associated Clonotype Profiles
Source: Front Immunol. 2020 Jan 29;11:12. doi: 10.3389/fimmu.2020.00012 (PMC7025544; doi:10.3389/fimmu.2020.00012)
Supplement: Supplementary file 5 [file Data_Sheet_2.zip › repertoires_corrected_and_decontaminated/N432.txt]

count	freq	cdr3nt	cdr3aa	v	d	j	VEnd	DStart	DEnd	JStart
11918	0.10747684621558495	TGTGCCTTGTGGGAGGTGTCTTATTATAAGAAACTCTTT	CALWEVSYYKKLF	TRGV9	.	TRGJ2	17	-1	-1	20
11367	0.10250791331872412	TGTGCCTTGTGGGAGGTCCCCCTCTTT	CALWEVPLF	TRGV9	.	TRGJ2	23	-1	-1	21
7047	0.0635500365230095	TGTGCTGCGTGGGATTCCACTGGTTGGTTCAAGATATTT	CAAWDSTGWFKIF	TRGV10	.	TRGJP1	15	-1	-1	8
2759	0.024880736592448303	TGTGCCTTGTGGGAGGTGCGGTATTATAAGAAACTCTTT	CALWEVRYYKKLF	TRGV9	.	TRGJ2	18	-1	-1	21
2471	0.02228354480606733	TGTGCCACCTGGGATATGGATAAGAAACTCTTT	CATWDMDKKLF	TRGV8	.	TRGJ2	15	-1	-1	19
2257	0.020353687020353686	TGTGCCACCTGGGACCTTTTAGGTGGTTGGTTCAAGATATTT	CATWDLLGGWFKIF	TRGV7	.	TRGJP1	14	-1	-1	23
2241	0.020209398587776966	TGTGCCTTGTGGGAGTTACCTTATTATAAGAAACTCTTT	CALWELPYYKKLF	TRGV9	.	TRGJ2	14	-1	-1	20
1753	0.01580860139418698	TGTGCCACCTGGGACAGCACTGGTTGGTTCAAGATATTT	CATWDSTGWFKIF	TRGV3	.	TRGJP1	16	-1	-1	17
1384	0.012480949417886356	TGTGCCACCTGGCAAAGTAGTGATTGGATCAAGACGTTT	CATWQSSDWIKTF	TRGV2	.	TRGJP2	11	-1	-1	15
1378	0.012426841255670085	TGTGCCTTGTGGGAGGTGACCTATAAGAAACTCTTT	CALWEVTYKKLF	TRGV9	.	TRGJ2	21	-1	-1	21
681	0.0061412764115466815	TGTGCTGCGTGGGATTCGGCAAAAGGGAAACTCTTT	CAAWDSAKGKLF	TRGV10	.	TRGJ1	15	-1	-1	26
591	0.005329653978302627	TGTGCCACCTGTTATTATAAGAAACTCTTT	CATCYYKKLF	TRGV5	.	TRGJ1	10	-1	-1	11
576	0.005194383572761951	TGTGCCACCTGGGACAGATTCGAATATTATAAGAAACTCTTT	CATWDRFEYYKKLF	TRGV3	.	TRGJ2	16	-1	-1	17
540	0.004869734599464329	TGTGCCTTGTGGGAGCTCGGACTCTTT	CALWELGLF	TRGV9	.	TRGJ2	14	-1	-1	20
492	0.004436869301734167	TGTGCTGCGTGGGATGGCCTATTATCCCTTAAGAAACTCTTT	CAAWDGLLSLKKLF	TRGV10	.	TRGJ1	14	-1	-1	29
429	0.003868733598463328	TGTGCTGCGTGCCTTAATAAGAAACTCTTT	CAACLNKKLF	TRGV10	.	TRGJ2	10	-1	-1	16
368	0.00331863394926458	TGTGCCTTGTGGGAGGTGCAATTGTTGGGCAAAAAAATCAAGGTATTT	CALWEVQLLGKKIKVF	TRGV9	.	TRGJP	19	-1	-1	17
361	0.0032555077600122644	TGTGCCACCTGGGACTGGTCGGTTGGTTGGTTCAAGATATTT	CATWDWSVGWFKIF	TRGV2	.	TRGJP1	17	-1	-1	23
357	0.0032194356518680843	TGTGCCTTGTGGGAGCAAGAGTTGGGCAAAAAAATCAAGGTATTT	CALWEQELGKKIKVF	TRGV9	.	TRGJP	14	-1	-1	14
331	0.002984966948930913	TGTGCCTTGTGGGAGGTGCAAGAGTTGGGCAAAAAAATCAAGGTATTT	CALWEVQELGKKIKVF	TRGV9	.	TRGJP	19	-1	-1	17
316	0.002849696543390237	TGTGCCTTGTGGGAGGCCCGGGGGTATTATAAGAAACTCTTT	CALWEARGYYKKLF	TRGV9	.	TRGJ1	15	-1	-1	24
294	0.002651299948597246	TGTGCCTTGTGGGAGGTCCTTCTTAAGAAACTCTTT	CALWEVLLKKLF	TRGV9	.	TRGJ1	16	-1	-1	23
292	0.0026332638945251556	TGTGCCTTGTGGGAGGTGCGGGAGTTGGGCAAAAAAATCAAGGTATTT	CALWEVRELGKKIKVF	TRGV9	.	TRGJP	18	-1	-1	21
273	0.0024619213808402996	TGTGCTGCGTGGGATTATAAGAAACTCTTT	CAAWDYKKLF	TRGV10	.	TRGJ1	16	-1	-1	13
262	0.002362723083443804	TGTGCTGCGTGGGATTATTATAAGAAACTCTTT	CAAWDYYKKLF	TRGV10	.	TRGJ1	16	-1	-1	13
246	0.0022184346508670834	TGTGCTCCACGGGCCCTCTTT	CAPRALF	TRGV10	.	TRGJ1	5	-1	-1	15
233	0.0021012002993984974	TGTGCCTTGTGGGAGGTGTATTATAAGAAACTCTTT	CALWEVYYKKLF	TRGV9	.	TRGJ2	17	-1	-1	18
227	0.0020470921371822273	TGTGCCTGCTGGATTAGGCACGCAGAGGGCTGGTTCAAGATATTT	CACWIRHAEGWFKIF	TRGV11	.	TRGJP1	21	-1	-1	27
224	0.002020038056074092	TGTGCCTTGTGGGAGGTGCGGGTTTTGGGCAAAAAAATCAAGGTATTT	CALWEVRVLGKKIKVF	TRGV9	.	TRGJP	18	-1	-1	24
220	0.001983965947929912	TGTGCCTTGTGGGAGGTCGACCCCGGGGTGGGCAAAAAAATCAAGGTATTT	CALWEVDPGVGKKIKVF	TRGV9	.	TRGJP	16	-1	-1	28
204	0.001839677515353191	TGTGCCTTGTGGTATTATTATAAGAAACTCTTT	CALWYYYKKLF	TRGV9	.	TRGJ1	11	-1	-1	13
189	0.0017044071098125152	TGTGCCTTGTGGGAGGTGCCAGAGTTGGGCAAAAAAATCAAGGTATTT	CALWEVPELGKKIKVF	TRGV9	.	TRGJP	18	-1	-1	17
185	0.001668335001668335	TGTGCCTTGTGGGAGGAGTTGGGCAAAAAAATCAAGGTATTT	CALWEELGKKIKVF	TRGV9	.	TRGJP	15	-1	-1	9
182	0.0016412809205601999	TGTGCTGCGTGTGGGAAGAAACTCTTT	CAACGKKLF	TRGV10	.	TRGJ1	10	-1	-1	15
181	0.0016322628935241548	TGTGCCACCTGGGTCGGCTATAAGAAACTCTTT	CATWVGYKKLF	TRGV4	.	TRGJ1	12	-1	-1	18
177	0.0015961907853799745	TGTGCTGCGTGGGCCTTGAAGAAACTCTTT	CAAWALKKLF	TRGV10	.	TRGJ2	12	-1	-1	18
176	0.0015871727583439295	TGTGTCGCGGGGAGACTCTTT	CVAGRLF	TRGV4	.	TRGJ2	3	-1	-1	11
173	0.0015601186772357944	TGTGCCTTGTGGGAGTCTACTTTCGCCTCTGAGAAACTCTTT	CALWESTFASEKLF	TRGV9	.	TRGJ1	14	-1	-1	31
170	0.0015330645961276592	TGTGCCACCTCCCTCCTGGGCCATTATAAGAAACTCTTT	CATSLLGHYKKLF	TRGV4	.	TRGJ1	9	-1	-1	22
168	0.0015150285420555691	TGTGCCTTGTGGGCCCTTAAGGAGTTGGGCAAAAAAATCAAGGTATTT	CALWALKELGKKIKVF	TRGV9	.	TRGJP	12	-1	-1	21
167	0.001506010515019524	TGTGCCACCTGGGACGGCACTTATTATAAGAAACTCTTT	CATWDGTYYKKLF	TRGV2	.	TRGJ2	16	-1	-1	20
163	0.0014699384068753438	TGTGCCTTGTGGGAGGCGGAACTCTTT	CALWEAELF	TRGV9	.	TRGJ1	15	-1	-1	19
155	0.0013977941905869834	TGTGCCTTGTGGGAGGTGCCGAAAGAGTTGGGCAAAAAAATCAAGGTATTT	CALWEVPKELGKKIKVF	TRGV9	.	TRGJP	18	-1	-1	22
153	0.0013797581365148932	TGTGCTGCGTGGCTGAGGAAGAAACTCTTT	CAAWLRKKLF	TRGV10	.	TRGJ1	11	-1	-1	18
149	0.001343686028370713	TGTGCCTTGTGGGAGAAACATAAGAAACTCTTT	CALWEKHKKLF	TRGV9	.	TRGJ1	14	-1	-1	19
149	0.001343686028370713	TGTGCCTTGTGGGAACATAAGAAACTCTTT	CALWEHKKLF	TRGV9	.	TRGJ2	13	-1	-1	16
140	0.0012625237850463075	TGTGCTGCGTGGGATAAACTCTTT	CAAWDKLF	TRGV10	.	TRGJ1	14	-1	-1	15
138	0.0012444877309742174	TGTGCCACCTGGGACGGGCCCTATTATAAGAAACTCTTT	CATWDGPYYKKLF	TRGV2	.	TRGJ1	20	-1	-1	21
137	0.0012354697039381724	TGTGCCTTGTGGTATAAGAAACTCTTT	CALWYKKLF	TRGV9	.	TRGJ1	11	-1	-1	12
137	0.0012354697039381724	TGTGCCTGTCCCCTAGCCGGTCTCTTT	CACPLAGLF	TRGV9	.	TRGJ1	6	-1	-1	21
136	0.0012264516769021274	TGTGCCTTGTGGGAGGTGCGTTTGGGCAAAAAAATCAAGGTATTT	CALWEVRLGKKIKVF	TRGV9	.	TRGJP	18	-1	-1	21
134	0.0012084156228300373	TGTGCCTTGTGGGAGGTGAGGAAACTCTTT	CALWEVRKLF	TRGV9	.	TRGJ1	17	-1	-1	20
131	0.001181361541721902	TGTGCCTTGTGGGAGGTGCAGGGTTATAAGAAACTCTTT	CALWEVQGYKKLF	TRGV9	.	TRGJ1	19	-1	-1	23
130	0.001172343514685857	TGTGCTGCGTGGGGCCTTAAGAAACTCTTT	CAAWGLKKLF	TRGV10	.	TRGJ1	12	-1	-1	17
129	0.001163325487649812	TGTGCCTTGTGGGAGGTGCAGGAGTTGGGCAAAAAAATCAAGGTATTT	CALWEVQELGKKIKVF	TRGV9	.	TRGJP	19	-1	-1	17
129	0.001163325487649812	TGTGCCTTGTGGGACCACGGGCTACTAAATAAACTCTTT	CALWDHGLLNKLF	TRGV9	.	TRGJ1	13	-1	-1	27
128	0.001154307460613767	TGTGCTGCGTATTATTATAAGAAACTCTTT	CAAYYYKKLF	TRGV10	.	TRGJ1	9	-1	-1	7
125	0.0011272533795056317	TGTGCCTTGTGGGAGGATAAGAAACTCTTT	CALWEDKKLF	TRGV9	.	TRGJ1	15	-1	-1	16
120	0.0010821632443254064	TGTGCCTTGTGGGAGGTGCGGTATAAGAAACTCTTT	CALWEVRYKKLF	TRGV9	.	TRGJ1	18	-1	-1	21
120	0.0010821632443254064	TGTGCCTTGTGGGAGGTGCGGGGGGTTGGACTCTTT	CALWEVRGVGLF	TRGV9	.	TRGJ1	18	-1	-1	29
118	0.0010641271902533164	TGTGCCTTGTGGGAGGTGTTGGAAGAGTTGGGCAAAAAAATCAAGGTATTT	CALWEVLEELGKKIKVF	TRGV9	.	TRGJP	17	-1	-1	22
118	0.0010641271902533164	TGTGCTGCGTGGGATTATAATACCACTGGTTGGTTCAAGATATTT	CAAWDYNTTGWFKIF	TRGV10	.	TRGJP1	25	-1	-1	15
118	0.0010641271902533164	TGTGCCACCTGGGACAACGCTCATTATAAGAAACTCTTT	CATWDNAHYKKLF	TRGV3	.	TRGJ1	15	-1	-1	22
118	0.0010641271902533164	TGTGCCTTGTGGGAGTACCTCAGGGTGCTCTTT	CALWEYLRVLF	TRGV9	.	TRGJ1	14	-1	-1	27
115	0.0010370731091451813	TGTGCTGCGTGGGATCACAACTGGCGGTATTATAAGAAACTCTTT	CAAWDHNWRYYKKLF	TRGV10	.	TRGJ2	17	-1	-1	27
115	0.0010370731091451813	TGTGCCTTGTGGGAGGTGCTTTATAAGAAACTCTTT	CALWEVLYKKLF	TRGV9	.	TRGJ1	18	-1	-1	20
112	0.001010019028037046	TGTGCCTTGTGGGCCTGTTGTTATTATAAGAAACTCTTT	CALWACCYYKKLF	TRGV9	.	TRGJ1	12	-1	-1	20
107	9.649288928568208E-4	TGTGCTGCGTGGGATTATTTAGAGAAACTCTTT	CAAWDYLEKLF	TRGV10	.	TRGJ2	16	-1	-1	13
107	9.649288928568208E-4	TGTGCCTTGTGGGAAGGGAAGAAACTCTTT	CALWEGKKLF	TRGV9	.	TRGJ1	13	-1	-1	18
106	9.559108658207758E-4	TGTGCCTTGTGGGAGGATTCTTATTATAAGAAACTCTTT	CALWEDSYYKKLF	TRGV9	.	TRGJ1	15	-1	-1	20
104	9.378748117486856E-4	TGTGCCTTGTGGGACCCCCCCGGGGTGGAGAAACTCTTT	CALWDPPGVEKLF	TRGV9	.	TRGJ1	13	-1	-1	28
104	9.378748117486856E-4	TGTGCCTTGTGGGAGTTGGGCAAAAAAATCAAGGTATTT	CALWELGKKIKVF	TRGV9	.	TRGJP	17	-1	-1	12
102	9.198387576765955E-4	TGTGCCTTGTGGGAGGCCCTCGGGGAGTTGGGCAAAAAAATCAAGGTATTT	CALWEALGELGKKIKVF	TRGV9	.	TRGJP	15	-1	-1	24
101	9.108207306405505E-4	TGTGCCACCTGGGTTCTGAATACCACTGGTTGGTTCAAGATATTT	CATWVLNTTGWFKIF	TRGV8	.	TRGJP1	12	-1	-1	19
101	9.108207306405505E-4	TGTGCCTTGAGTAGGAATTATTATAAGAAACTCTTT	CALSRNYYKKLF	TRGV9	.	TRGJ1	8	-1	-1	14
101	9.108207306405505E-4	TGTGCCTTTCCGAATTATTATAAGAAACTCTTT	CAFPNYYKKLF	TRGV9	.	TRGJ1	7	-1	-1	10
101	9.108207306405505E-4	TGTGCCACCTGGGGCGGGAATAAGAAACTCTTT	CATWGGNKKLF	TRGV5P	.	TRGJ2	17	-1	-1	19
101	9.108207306405505E-4	TGTGCCTTGTGGATAAAACTCTTT	CALWIKLF	TRGV9	.	TRGJ1	11	-1	-1	15
98	8.837666495324153E-4	TGTGCCTTGTGGGACCAGCAAGAGTTGGGCAAAAAAATCAAGGTATTT	CALWDQQELGKKIKVF	TRGV9	.	TRGJP	13	-1	-1	17
98	8.837666495324153E-4	TGTGCCTTGTGGCGACTCTTT	CALWRLF	TRGV9	.	TRGJ1	11	-1	-1	14
97	8.747486224963703E-4	TGTGCCTTGTGGGAGATGGGTTGGGAGTTGGGCAAAAAAATCAAGGTATTT	CALWEMGWELGKKIKVF	TRGV9	.	TRGJP	17	-1	-1	24
97	8.747486224963703E-4	TGTGCTGCGTGGGATTCCCCTCGTAAGAAACTCTTT	CAAWDSPRKKLF	TRGV10	.	TRGJ1	15	-1	-1	23
96	8.657305954603251E-4	TGTGCCTTGTGGGACGGTAAGAAACTCTTT	CALWDGKKLF	TRGV9	.	TRGJ1	17	-1	-1	17
96	8.657305954603251E-4	TGTGCCTTGTGGGAGGACCTCTTT	CALWEDLF	TRGV9	.	TRGJ1	15	-1	-1	18
95	8.567125684242801E-4	TGTGCCTTGTGGGAGGTGCGGGAGGAAGAGTTGGGCAAAAAAATCAAGGTATTT	CALWEVREEELGKKIKVF	TRGV9	.	TRGJP	18	-1	-1	25
95	8.567125684242801E-4	TGTGCCTTGTGGGAGGTGCAATGTGATTGGATCAAGACGTTT	CALWEVQCDWIKTF	TRGV9	.	TRGJP2	19	-1	-1	22
95	8.567125684242801E-4	TGTGCCTTGTGGGAGGGGGTGGGGTATAAGAAACTCTTT	CALWEGVGYKKLF	TRGV9	.	TRGJ2	15	-1	-1	24
94	8.476945413882351E-4	TGTGCCTTGTGGAGTGTTCAGCGAACGGAACTCTTT	CALWSVQRTELF	TRGV9	.	TRGJ1	11	-1	-1	28
94	8.476945413882351E-4	TGTGCCACCTGGGATTATAAGAAACTCTTT	CATWDYKKLF	TRGV4	.	TRGJ1	14	-1	-1	13
93	8.386765143521901E-4	TGTGCCTTGTGGGAGGTGGCTCCAGAGTTGGGCAAAAAAATCAAGGTATTT	CALWEVAPELGKKIKVF	TRGV9	.	TRGJP	17	-1	-1	23
93	8.386765143521901E-4	TGTGCCACCTGGGATGGTGCTTTATCTTTATATAAGAAACTCTTT	CATWDGALSLYKKLF	TRGV4	.	TRGJ1	16	-1	-1	27
93	8.386765143521901E-4	TGTGCCTTGTGGGAGGGGTGTAAGTCACTCTTT	CALWEGCKSLF	TRGV9	.	TRGJ1	15	-1	-1	20
92	8.29658487316145E-4	TGTGCCTTGTGGGAGAAGGAGTTGGGCAAAAAAATCAAGGTATTT	CALWEKELGKKIKVF	TRGV9	.	TRGJP	14	-1	-1	18
92	8.29658487316145E-4	TGTGCCTTGTGGGACGGGTTGGGCAAAAAAATCAAGGTATTT	CALWDGLGKKIKVF	TRGV9	.	TRGJP	13	-1	-1	17
92	8.29658487316145E-4	TGTGCCTTGTGGCCCGGGCTTAAGAAACTCTTT	CALWPGLKKLF	TRGV9	.	TRGJ1	11	-1	-1	20
91	8.206404602800999E-4	TGTGCCTTGTGGGACCTCAAGGGTGAGTTGGGCAAAAAAATCAAGGTATTT	CALWDLKGELGKKIKVF	TRGV9	.	TRGJP	13	-1	-1	24
91	8.206404602800999E-4	TGTGCCTTGTGGGAGGTGCGGAAACTCTTT	CALWEVRKLF	TRGV9	.	TRGJ1	18	-1	-1	20
90	8.116224332440549E-4	TGTGCCTTGTGGGAGGTGCATCATAGGAAACTCTTT	CALWEVHHRKLF	TRGV9	.	TRGJ1	19	-1	-1	19
89	8.026044062080098E-4	TGTGCCTTGTGGGAGACAGAAGAGTTGGGCAAAAAAATCAAGGTATTT	CALWETEELGKKIKVF	TRGV9	.	TRGJP	14	-1	-1	19
89	8.026044062080098E-4	TGTGCCTTGTGGGAACCTCGGGAGAAACTCTTT	CALWEPREKLF	TRGV9	.	TRGJ1	13	-1	-1	22
88	7.935863791719648E-4	TGTGCCTTGTGGGAGGGAGGACAAGAGTTGGGCAAAAAAATCAAGGTATTT	CALWEGGQELGKKIKVF	TRGV9	.	TRGJP	15	-1	-1	18
88	7.935863791719648E-4	TGTGCCTTGTGGGAGGTGAGGGAGTTGGGCAAAAAAATCAAGGTATTT	CALWEVRELGKKIKVF	TRGV9	.	TRGJP	17	-1	-1	21
88	7.935863791719648E-4	TGTGCCTTGTGGGAGGTGCGGCCGTCCGAGAAACTCTTT	CALWEVRPSEKLF	TRGV9	.	TRGJ1	18	-1	-1	28
87	7.845683521359197E-4	TGTGCCTTGTGGGAGGTGCGAATGGGGAAACTCTTT	CALWEVRMGKLF	TRGV9	.	TRGJ1	18	-1	-1	26
87	7.845683521359197E-4	TGTGCCTTGTGGGAGGTGCTGGGGAGACTCTTT	CALWEVLGRLF	TRGV9	.	TRGJ1	18	-1	-1	23
87	7.845683521359197E-4	TGTGCCTTGTGTTCGAAACTCTTT	CALCSKLF	TRGV9	.	TRGJ1	10	-1	-1	14
86	7.755503250998746E-4	TGTGCCTTGTGGGAGGTGTGGGAGTTGGGCAAAAAAATCAAGGTATTT	CALWEVWELGKKIKVF	TRGV9	.	TRGJP	17	-1	-1	21
86	7.755503250998746E-4	TGTGCCTTGTGGGAGGTACAAGAGTTGGGCAAAAAAATCAAGGTATTT	CALWEVQELGKKIKVF	TRGV9	.	TRGJP	19	-1	-1	18
86	7.755503250998746E-4	TGTGCTGCGTGGATTAGGGGTTATAAGAAACTCTTT	CAAWIRGYKKLF	TRGV10	.	TRGJ2	15	-1	-1	20
86	7.755503250998746E-4	TGTGCCTTTTATTATAAGAAACTCTTT	CAFYYKKLF	TRGV9	.	TRGJ1	7	-1	-1	8
86	7.755503250998746E-4	TGTGCGTATGGTTGGTTCAAGATATTT	CAYGWFKIF	TRGV10	.	TRGJP1	4	-1	-1	8
85	7.665322980638296E-4	TGTGCCACCTGGGACAGGCCGGGTTATAAGAAACTCTTT	CATWDRPGYKKLF	TRGV7	.	TRGJ1	19	-1	-1	23
85	7.665322980638296E-4	TGTGCCTTGTGGGAGGCTAAACTCTTT	CALWEAKLF	TRGV9	.	TRGJ1	15	-1	-1	18
84	7.575142710277846E-4	TGTGCCTTGTGGTTCCGTGGGTATTATAAGAAACTCTTT	CALWFRGYYKKLF	TRGV9	.	TRGJ1	11	-1	-1	21
84	7.575142710277846E-4	TGTGCCTTCAAGGATCGGTTCAAGATATTT	CAFKDRFKIF	TRGV9	.	TRGJP1	7	-1	-1	16
84	7.575142710277846E-4	TGTGCCTTGTGGGAGGGGGAGAAACTCTTT	CALWEGEKLF	TRGV9	.	TRGJ1	15	-1	-1	19
84	7.575142710277846E-4	TGTGCCTTGGTTGGGAAACTCTTT	CALVGKLF	TRGV9	.	TRGJ1	15	-1	-1	14
84	7.575142710277846E-4	TGTGCCTTACCAGGGAAACTCTTT	CALPGKLF	TRGV9	.	TRGJ1	7	-1	-1	14
83	7.484962439917394E-4	TGTGCCTTGTGGGAGGTGCCTGTGTGGGGTGAGAAACTCTTT	CALWEVPVWGEKLF	TRGV9	.	TRGJ2	18	-1	-1	31
83	7.484962439917394E-4	TGTGCCACCTGGGACAGGCGCCATTATAAGAAACTCTTT	CATWDRRHYKKLF	TRGV3	.	TRGJ1	18	-1	-1	22
83	7.484962439917394E-4	TGTGCCTTGTGGGAGCCTTCGAAACTCTTT	CALWEPSKLF	TRGV9	.	TRGJ1	14	-1	-1	20
83	7.484962439917394E-4	TGTGCCTTGTATAAGAAACTCTTT	CALYKKLF	TRGV9	.	TRGJ1	9	-1	-1	9
82	7.394782169556944E-4	TGTGCTGCGTGGGATCTGGCCACTGGTTGGTTCAAGATATTT	CAAWDLATGWFKIF	TRGV10	.	TRGJP1	14	-1	-1	19
82	7.394782169556944E-4	TGTGCCTTGTGGTTTCGATGTTGTAAGAAACTCTTT	CALWFRCCKKLF	TRGV9	.	TRGJ1	11	-1	-1	20
81	7.304601899196494E-4	TGTGCCTTGTGGGAAATAGAGTTGGGCAAAAAAATCAAGGTATTT	CALWEIELGKKIKVF	TRGV9	.	TRGJP	13	-1	-1	17
81	7.304601899196494E-4	TGTGCCTTGTGGGAGTTTTATTATAAGAAACTCTTT	CALWEFYYKKLF	TRGV9	.	TRGJ1	14	-1	-1	17
81	7.304601899196494E-4	TGTGCCTTGGACAACAAGAAACTCTTT	CALDNKKLF	TRGV9	.	TRGJ1	8	-1	-1	15
80	7.214421628836044E-4	TGTGCCACCTGGGGTCGTCATAGTGATTGGATCAAGACGTTT	CATWGRHSDWIKTF	TRGV2	.	TRGJP2	12	-1	-1	20
80	7.214421628836044E-4	TGTGCCTTGTGGGAGGCCTATTATAAGAAACTCTTT	CALWEAYYKKLF	TRGV9	.	TRGJ1	15	-1	-1	18
80	7.214421628836044E-4	TGTGCCTTGCGCAAATCCATCGGGGGGAAACTCTTT	CALRKSIGGKLF	TRGV9	.	TRGJ1	8	-1	-1	26
80	7.214421628836044E-4	TGTGCCTTGTGGGAGATCACTAAGAAACTCTTT	CALWEITKKLF	TRGV9	.	TRGJ1	14	-1	-1	20
80	7.214421628836044E-4	TGTGCCACCTGGGGTCCTCGGGGGAAACTCTTT	CATWGPRGKLF	TRGV4	.	TRGJ1	12	-1	-1	23
80	7.214421628836044E-4	TGTGCCTTGTGGGTCCGGGAACTCTTT	CALWVRELF	TRGV9	.	TRGJ2	12	-1	-1	19
80	7.214421628836044E-4	TGTGCCTTGTGGGATGAGAAACTCTTT	CALWDEKLF	TRGV9	.	TRGJ1	13	-1	-1	13
80	7.214421628836044E-4	TGTGCCTTGTGGGAGGGGCCGAAGAAACTCTTT	CALWEGPKKLF	TRGV9	.	TRGJ1	18	-1	-1	21
79	7.124241358475592E-4	TGTGCCTTGTGGGAGGTGCGTCGATGGTCTGATTATAAGAAACTCTTT	CALWEVRRWSDYKKLF	TRGV9	.	TRGJ1	18	-1	-1	31
79	7.124241358475592E-4	TGTGCCTTGTGGGGGATCAGTAGTGATTGGATCAAGACGTTT	CALWGISSDWIKTF	TRGV9	.	TRGJP2	12	-1	-1	18
78	7.034061088115142E-4	TGTGCCACCTGGGCCCTGCCCCTTAATTATTATAAGAAACTCTTT	CATWALPLNYYKKLF	TRGV4	.	TRGJ2	12	-1	-1	24
78	7.034061088115142E-4	TGTGCTGCGTGGGATAGGGGGCGGGGTTGGTTCAAGATATTT	CAAWDRGRGWFKIF	TRGV10	.	TRGJP1	14	-1	-1	24
78	7.034061088115142E-4	TGTGCCTTGTGGGAGGTGCATCCATATTATAAGAAACTCTTT	CALWEVHPYYKKLF	TRGV9	.	TRGJ1	19	-1	-1	24
78	7.034061088115142E-4	TGTGCCTTGTGGGAGAATTATTATAAGAAACTCTTT	CALWENYYKKLF	TRGV9	.	TRGJ1	14	-1	-1	14
78	7.034061088115142E-4	TGTGCCTTGTGGGAGGTGGAGAAACTCTTT	CALWEVEKLF	TRGV9	.	TRGJ1	17	-1	-1	19
78	7.034061088115142E-4	TGTGCCTTGTGGGAGGTGCGTTCTTATAAGAAACTCTTT	CALWEVRSYKKLF	TRGV9	.	TRGJ1	18	-1	-1	20
77	6.943880817754692E-4	TGTGCCTTGTGGGAGGTGATCACTGGTTGGTTCAAGATATTT	CALWEVITGWFKIF	TRGV9	.	TRGJP1	17	-1	-1	20
77	6.943880817754692E-4	TGTGCCTTGTGGGAGCCTTGTTATAAGAAACTCTTT	CALWEPCYKKLF	TRGV9	.	TRGJ1	14	-1	-1	17
77	6.943880817754692E-4	TGTGCCTTGGGCCCGAATTATTATAAGAAACTCTTT	CALGPNYYKKLF	TRGV9	.	TRGJ2	8	-1	-1	13
77	6.943880817754692E-4	TGTGCCTTGTGGGAGGTGCGGAAGAAACTCTTT	CALWEVRKKLF	TRGV9	.	TRGJ1	18	-1	-1	21
77	6.943880817754692E-4	TGTGCCTTGAAAGGGGAGAAACTCTTT	CALKGEKLF	TRGV9	.	TRGJ1	8	-1	-1	16
76	6.853700547394241E-4	TGTGCCTTGTGGGGGTCCTTCGGGAAACTCTTT	CALWGSFGKLF	TRGV9	.	TRGJ1	15	-1	-1	23
75	6.76352027703379E-4	TGTGCCTTGTGGGAGGGGCTTAAGAAACTCTTT	CALWEGLKKLF	TRGV9	.	TRGJ1	18	-1	-1	20
74	6.67334000667334E-4	TGTGCCTTGTGGGAGGTGCAATCGGAACTCTTT	CALWEVQSELF	TRGV9	.	TRGJ1	19	-1	-1	25
74	6.67334000667334E-4	TGTGCCTTGTGGGAGGTGCAGAAACTCTTT	CALWEVQKLF	TRGV9	.	TRGJ1	19	-1	-1	19
73	6.583159736312889E-4	TGTGCCTTGTGGGAGGTCGCAGCGAATACCACTGGTTGGTTCAAGATATTT	CALWEVAANTTGWFKIF	TRGV9	.	TRGJP1	20	-1	-1	25
73	6.583159736312889E-4	TGTGCCTTGTGGGAGGTGCATCATACCACTGGTTGGTTCAAGATATTT	CALWEVHHTTGWFKIF	TRGV9	.	TRGJP1	19	-1	-1	22
73	6.583159736312889E-4	TGTGCCTTGTCCCCGGAACGGATAAAGAAACTCTTT	CALSPERIKKLF	TRGV9	.	TRGJ1	9	-1	-1	24
73	6.583159736312889E-4	TGTGCCTTGTCGACCCTAGTGAGTAAGAAACTCTTT	CALSTLVSKKLF	TRGV9	.	TRGJ1	9	-1	-1	23
73	6.583159736312889E-4	TGTGCCTTGTGGGAGGTGTCTTATAAGAAACTCTTT	CALWEVSYKKLF	TRGV9	.	TRGJ1	17	-1	-1	20
73	6.583159736312889E-4	TGTGCCTTGTGGGAGGCTCGATATAAGAAACTCTTT	CALWEARYKKLF	TRGV9	.	TRGJ1	15	-1	-1	21
72	6.492979465952439E-4	TGTGCCTTGTGGGAGGGGATGGGAGAGTTGGGCAAAAAAATCAAGGTATTT	CALWEGMGELGKKIKVF	TRGV9	.	TRGJP	15	-1	-1	18
72	6.492979465952439E-4	TGTGCCTTGTGGGAGGTGCAAGAATTGGGCAAAAAAATCAAGGTATTT	CALWEVQELGKKIKVF	TRGV9	.	TRGJP	19	-1	-1	17
72	6.492979465952439E-4	TGTGCCTTGTGGGAGGCTCAAGAGTTGGGCAAAAAAATCAAGGTATTT	CALWEAQELGKKIKVF	TRGV9	.	TRGJP	15	-1	-1	18
72	6.492979465952439E-4	TGTGCCTTGTGGGAGGCCCAAGAGTTGGGCAAAAAAATCAAGGTATTT	CALWEAQELGKKIKVF	TRGV9	.	TRGJP	15	-1	-1	18
72	6.492979465952439E-4	TGTGCCTTGTGGGAGGTGCACTATAAGAAACTCTTT	CALWEVHYKKLF	TRGV9	.	TRGJ1	20	-1	-1	21
71	6.402799195591989E-4	TGTGCCTTGTGGGAGGTGCAAGGGGATTATTATAAGAAACTCTTT	CALWEVQGDYYKKLF	TRGV9	.	TRGJ2	19	-1	-1	25
71	6.402799195591989E-4	TGTGCTGCGTGGGACATAATTTGGGATAAGAAACTCTTT	CAAWDIIWDKKLF	TRGV10	.	TRGJ1	13	-1	-1	25
71	6.402799195591989E-4	TGTGCCTTGTGGGAGGTGCTAACGATGATCAAGATATTT	CALWEVLTMIKIF	TRGV9	.	TRGJP1	18	-1	-1	28
71	6.402799195591989E-4	TGTGCCTTGTGGGAGGTGCCTGATTATAAGAAACTCTTT	CALWEVPDYKKLF	TRGV9	.	TRGJ1	18	-1	-1	22
71	6.402799195591989E-4	TGTGCCTTGTGGGAGGGAGAGGCTCCGAAGAAACTCTTT	CALWEGEAPKKLF	TRGV9	.	TRGJ1	15	-1	-1	27
71	6.402799195591989E-4	TGTGCCTTGTGGCTCATGTATTATAAGAAACTCTTT	CALWLMYYKKLF	TRGV9	.	TRGJ1	11	-1	-1	18
71	6.402799195591989E-4	TGTGCCTTGTGGGAGGTGCAGAAGAAACTCTTT	CALWEVQKKLF	TRGV9	.	TRGJ1	19	-1	-1	21
71	6.402799195591989E-4	TGTGCCTTGTGGGATAAGAAACTCTTT	CALWDKKLF	TRGV9	.	TRGJ1	13	-1	-1	13
71	6.402799195591989E-4	TGTGCTCCGCTCTTT	CAPLF	TRGV10	.	TRGJ1	8	-1	-1	9
70	6.312618925231537E-4	TGTGCCTTGTGGGAGGCCCACCGGGAGTTGGGCAAAAAAATCAAGGTATTT	CALWEAHRELGKKIKVF	TRGV9	.	TRGJP	21	-1	-1	24
70	6.312618925231537E-4	TGTGCCTTGTGGGAGGTGCATAGCTCAAAGAAACTCTTT	CALWEVHSSKKLF	TRGV9	.	TRGJ1	19	-1	-1	27
70	6.312618925231537E-4	TGTGCCTTGTGGAGGTATAAGAAACTCTTT	CALWRYKKLF	TRGV9	.	TRGJ2	15	-1	-1	15
70	6.312618925231537E-4	TGTGCTGCGTGGGATAAGAAACTCTTT	CAAWDKKLF	TRGV10	.	TRGJ1	14	-1	-1	13
69	6.222438654871087E-4	TGTGCCTTGTGGGAGACGTCCACTAATGATCAGAAACTCTTT	CALWETSTNDQKLF	TRGV9	.	TRGJ1	14	-1	-1	25
69	6.222438654871087E-4	TGTGCCTTGTGGGAGGTGATTTATTATAAGAAACTCTTT	CALWEVIYYKKLF	TRGV9	.	TRGJ1	17	-1	-1	17
69	6.222438654871087E-4	TGTGCCTTGTGGGAGTACCTTTATAAGAAACTCTTT	CALWEYLYKKLF	TRGV9	.	TRGJ1	14	-1	-1	20
69	6.222438654871087E-4	TGTGCCTGCCGAAGGAGCTATAAGAAACTCTTT	CACRRSYKKLF	TRGV9	.	TRGJ1	6	-1	-1	18
69	6.222438654871087E-4	TGTGACTTTTATTGGCTCGAGAAACTCTTT	CDFYWLEKLF	TRGV9	.	TRGJ1	7	-1	-1	19
69	6.222438654871087E-4	TGTGCTGTTCCCCTTAAGAAACTCTTT	CAVPLKKLF	TRGV10	.	TRGJ1	6	-1	-1	14
68	6.132258384510637E-4	TGTGCCTTGTGGGAGGTGCGTCGTTGGAAGAAACTCTTT	CALWEVRRWKKLF	TRGV9	.	TRGJ1	18	-1	-1	27
68	6.132258384510637E-4	TGTGCCTTGTGGGAGGTGCTTCGTAAGAAACTCTTT	CALWEVLRKKLF	TRGV9	.	TRGJ1	18	-1	-1	23
68	6.132258384510637E-4	TGTGCCTTGTGGGAGGTGCGGAGGCAGAAACTCTTT	CALWEVRRQKLF	TRGV9	.	TRGJ1	18	-1	-1	25
68	6.132258384510637E-4	TGTGCCTTGTGGGAGGTGCACGGGAAACTCTTT	CALWEVHGKLF	TRGV9	.	TRGJ1	20	-1	-1	23
68	6.132258384510637E-4	TGTGCCTTGCTACAACATAAGAAACTCTTT	CALLQHKKLF	TRGV9	.	TRGJ1	8	-1	-1	16
68	6.132258384510637E-4	TGTGCCCCGGTGAGGTATAAGAAACTCTTT	CAPVRYKKLF	TRGV9	.	TRGJ1	5	-1	-1	15
68	6.132258384510637E-4	TGTGCTGCGTGGGGACTCTTT	CAAWGLF	TRGV10	.	TRGJ1	12	-1	-1	14
68	6.132258384510637E-4	TGTGCCTTGTGGGAACGGAAACTCTTT	CALWERKLF	TRGV9	.	TRGJ1	13	-1	-1	17
67	6.042078114150187E-4	TGTGCCTTGTGGGAGGCCCCTATCCAAGAGTTGGGCAAAAAAATCAAGGTATTT	CALWEAPIQELGKKIKVF	TRGV9	.	TRGJP	15	-1	-1	24
67	6.042078114150187E-4	TGTGCCTTGTGGGAGGTGCGATATAAGAAACTCTTT	CALWEVRYKKLF	TRGV9	.	TRGJ1	18	-1	-1	21
67	6.042078114150187E-4	TGTGCCTTGTGGACCCCTAAGAAACTCTTT	CALWTPKKLF	TRGV9	.	TRGJ1	11	-1	-1	17
66	5.951897843789735E-4	TGTGCCTTGTGGGAGGTGCAGGGGTATAGTAGTGATTGGATCAAGACGTTT	CALWEVQGYSSDWIKTF	TRGV9	.	TRGJP2	19	-1	-1	24
66	5.951897843789735E-4	TGTGCCTTGTGGGAGGCCAAAGGGGGGTTGGGCAAAAAAATCAAGGTATTT	CALWEAKGGLGKKIKVF	TRGV9	.	TRGJP	15	-1	-1	26
66	5.951897843789735E-4	TGTGCCACCTGGGACAGGCAGACGGGAACTTATTATAAGAAACTCTTT	CATWDRQTGTYYKKLF	TRGV3	.	TRGJ1	18	-1	-1	25
66	5.951897843789735E-4	TGTGCCTTGTGGGAGGTGCCCACTTGCGGTTATAAGAAACTCTTT	CALWEVPTCGYKKLF	TRGV9	.	TRGJ1	18	-1	-1	29
66	5.951897843789735E-4	TGTGCCTTGTGCCGGGGGTTGGGCAAAAAAATCAAGGTATTT	CALCRGLGKKIKVF	TRGV9	.	TRGJP	10	-1	-1	17
66	5.951897843789735E-4	TGTGCCTTGTGGAACCCGGCGTCTTATTATAAGAAACTCTTT	CALWNPASYYKKLF	TRGV9	.	TRGJ1	11	-1	-1	23
66	5.951897843789735E-4	TGTGCCTTGTGGGAGCGGAATTATTATAAGAAACTCTTT	CALWERNYYKKLF	TRGV9	.	TRGJ1	14	-1	-1	17
66	5.951897843789735E-4	TGTGCCTTGTGGGAGGCGGTTATCTATAAGAAACTCTTT	CALWEAVIYKKLF	TRGV9	.	TRGJ2	15	-1	-1	19
66	5.951897843789735E-4	TGTGCCTTGTGGTTGTGGGGGTATAAGAAACTCTTT	CALWLWGYKKLF	TRGV9	.	TRGJ1	11	-1	-1	21
66	5.951897843789735E-4	TGTGCCTTGTGGGAGGTAGGGGAGAAACTCTTT	CALWEVGEKLF	TRGV9	.	TRGJ1	16	-1	-1	22
66	5.951897843789735E-4	TGTGCCTGGGATAAGAAACTCTTT	CAWDKKLF	TRGV9	.	TRGJ2	6	-1	-1	10
65	5.861717573429285E-4	TGTGCCTTGTGGGCCTCGAATTATTATAAGAAACTCTTT	CALWASNYYKKLF	TRGV9	.	TRGJ1	12	-1	-1	15
65	5.861717573429285E-4	TGTGCCTTGTGGGAGGTGCGGTCTTCTAAGAAACTCTTT	CALWEVRSSKKLF	TRGV9	.	TRGJ1	18	-1	-1	23
65	5.861717573429285E-4	TGTGCTGCGTGGGCCGGCGGTTATAAGAAACTCTTT	CAAWAGGYKKLF	TRGV10	.	TRGJ1	12	-1	-1	20
65	5.861717573429285E-4	TGTGCCTTGTGGGAGGTAAGTTATAAGAAACTCTTT	CALWEVSYKKLF	TRGV9	.	TRGJ1	16	-1	-1	20
65	5.861717573429285E-4	TGTGCCTTGTGGGAGGCGCAGGGGAAACTCTTT	CALWEAQGKLF	TRGV9	.	TRGJ1	19	-1	-1	23
65	5.861717573429285E-4	TGTGCCTCCCAAGCTAAGAAACTCTTT	CASQAKKLF	TRGV9	.	TRGJ1	6	-1	-1	14
64	5.771537303068835E-4	TGTGCCTTGTGGGAAGATACCACTGGTTGGTTCAAGATATTT	CALWEDTTGWFKIF	TRGV9	.	TRGJP1	13	-1	-1	16
64	5.771537303068835E-4	TGTGCCTTGTGGGAGGTAACGTATTATAAGAAACTCTTT	CALWEVTYYKKLF	TRGV9	.	TRGJ1	16	-1	-1	21
64	5.771537303068835E-4	TGTGCCTTGTGGGTCTTTCATTATAAGAAACTCTTT	CALWVFHYKKLF	TRGV9	.	TRGJ1	12	-1	-1	19
64	5.771537303068835E-4	TGTGCCTTGTGGGAGGTCGCTTATAAGAAACTCTTT	CALWEVAYKKLF	TRGV9	.	TRGJ2	16	-1	-1	20
64	5.771537303068835E-4	TGTGCCTTGTGGGAGGTGAATTATAAGAAACTCTTT	CALWEVNYKKLF	TRGV9	.	TRGJ1	17	-1	-1	19
64	5.771537303068835E-4	TGTGCTGGGGGGCTTTATTATATAGAACTCTTT	CAGGLYYIELF	TRGV10	.	TRGJ1	6	-1	-1	14
63	5.681357032708384E-4	TGTGCCTTGTGGGAGGTGCAGGCCCCCCCGCGGGGTTTTAAACTCTTT	CALWEVQAPPRGFKLF	TRGV9	.	TRGJ1	19	-1	-1	39
63	5.681357032708384E-4	TGTGCTGCGTGGGATTATTATACCACTGGTTGGTTCAAGATATTT	CAAWDYYTTGWFKIF	TRGV10	.	TRGJP1	16	-1	-1	18
63	5.681357032708384E-4	TGTGCCTTGTGGGAGGTGCGGAGACTCTCTAAGAAACTCTTT	CALWEVRRLSKKLF	TRGV9	.	TRGJ1	18	-1	-1	29
63	5.681357032708384E-4	TGTGCCTTGTGGGAGGTGGGAGTCTATTATAAGAAACTCTTT	CALWEVGVYYKKLF	TRGV9	.	TRGJ2	17	-1	-1	24
63	5.681357032708384E-4	TGTGCCTTGTGGGAGGATTATAAGAAACTCTTT	CALWEDYKKLF	TRGV9	.	TRGJ1	15	-1	-1	16
63	5.681357032708384E-4	TGTGCCTTGTGGGAGTATAAGAAACTCTTT	CALWEYKKLF	TRGV9	.	TRGJ1	14	-1	-1	15
63	5.681357032708384E-4	TGTGCCACCTGGGACGGGCAGGCACTCTTT	CATWDGQALF	TRGV2	.	TRGJ1	18	-1	-1	23
62	5.591176762347933E-4	TGTGCCTTGTGGGAGCCTCGAGGGGATTATAAGAAACTCTTT	CALWEPRGDYKKLF	TRGV9	.	TRGJ1	14	-1	-1	25
62	5.591176762347933E-4	TGTGCCTTGTGGGAGGCCTTGAATTATTATAAGAAACTCTTT	CALWEALNYYKKLF	TRGV9	.	TRGJ1	15	-1	-1	20
62	5.591176762347933E-4	TGTGCCTTGTGGGGAGGGGATTATAAGAAACTCTTT	CALWGGDYKKLF	TRGV9	.	TRGJ1	16	-1	-1	19
62	5.591176762347933E-4	TGTGCCTTGTGGGAGGATTATTATAAGAAACTCTTT	CALWEDYYKKLF	TRGV9	.	TRGJ1	15	-1	-1	16
62	5.591176762347933E-4	TGTGCCTTGTGGGAGCCCCATAAGAAACTCTTT	CALWEPHKKLF	TRGV9	.	TRGJ1	14	-1	-1	19
62	5.591176762347933E-4	TGTGCCTTGTGGGAGAAGAAACTCTTT	CALWEKKLF	TRGV9	.	TRGJ1	14	-1	-1	15
62	5.591176762347933E-4	TGTGCCTTGTGGGTAGGATATAAGAAACTCTTT	CALWVGYKKLF	TRGV9	.	TRGJ1	16	-1	-1	18
62	5.591176762347933E-4	TGTGCCTTGTGGGAGCCGAAGAAACTCTTT	CALWEPKKLF	TRGV9	.	TRGJ1	14	-1	-1	18
61	5.500996491987483E-4	TGTGCTGCGTGGAAGAACCCCACCACTGGTTGGTTCAAGATATTT	CAAWKNPTTGWFKIF	TRGV10	.	TRGJP1	11	-1	-1	21
61	5.500996491987483E-4	TGTGCCTTGTGGGAGTTCCCCTGTTATTATAAGAAACTCTTT	CALWEFPCYYKKLF	TRGV9	.	TRGJ1	14	-1	-1	23
61	5.500996491987483E-4	TGTGCCTTGTGGGAGGTGCAGGCTGGTTGGTTCAAGATATTT	CALWEVQAGWFKIF	TRGV9	.	TRGJP1	19	-1	-1	22
61	5.500996491987483E-4	TGTGCCTTGTGGGAGGTGCATTATTATAAGAAACTCTTT	CALWEVHYYKKLF	TRGV9	.	TRGJ1	19	-1	-1	19
61	5.500996491987483E-4	TGTGCCACCTGGGACGGGCCCCATTATAAGAAACTCTTT	CATWDGPHYKKLF	TRGV2	.	TRGJ1	20	-1	-1	22
61	5.500996491987483E-4	TGTGCCTTGTGGGAGGTGGGTTATAAGAAACTCTTT	CALWEVGYKKLF	TRGV9	.	TRGJ1	17	-1	-1	20
61	5.500996491987483E-4	TGTGCCTTGTGGGAGAATTATAAGAAACTCTTT	CALWENYKKLF	TRGV9	.	TRGJ1	14	-1	-1	16
61	5.500996491987483E-4	TGTGTCGGCGATTATTATAAGAAACTCTTT	CVGDYYKKLF	TRGV4	.	TRGJ1	3	-1	-1	10
60	5.410816221627032E-4	TGTGCCTTGTGGGAGAACCCTCCCCCCAATGCCTATTATAAGAAACTCTTT	CALWENPPPNAYYKKLF	TRGV9	.	TRGJ1	14	-1	-1	33
60	5.410816221627032E-4	TGTGCCTTGTGGGATCTCCAAGCTTACTCTTATTATAAGAAACTCTTT	CALWDLQAYSYYKKLF	TRGV9	.	TRGJ2	13	-1	-1	29
60	5.410816221627032E-4	TGTGCCTTGTGGGAGGTGATAAGGACTTATAAGAAACTCTTT	CALWEVIRTYKKLF	TRGV9	.	TRGJ1	17	-1	-1	26
60	5.410816221627032E-4	TGTGCCTTGTGGGAGGTGGGATATAAGAAACTCTTT	CALWEVGYKKLF	TRGV9	.	TRGJ1	17	-1	-1	21
60	5.410816221627032E-4	TGTGCTGCGTGGGTTCATAAGAAACTCTTT	CAAWVHKKLF	TRGV10	.	TRGJ1	12	-1	-1	16
60	5.410816221627032E-4	TGTGCTGCGTGGAAACTCTTT	CAAWKLF	TRGV10	.	TRGJ1	11	-1	-1	11
59	5.320635951266582E-4	TGTGCTGCGTGGGCCGGGTATACCACTGGTTGGTTCAAGATATTT	CAAWAGYTTGWFKIF	TRGV10	.	TRGJP1	12	-1	-1	18
59	5.320635951266582E-4	TGTGCCTTGTGGGAGGTGCAATCGAGGTGGTTCAAGATATTT	CALWEVQSRWFKIF	TRGV9	.	TRGJP1	19	-1	-1	27
59	5.320635951266582E-4	TGTGCCTTGTGGTCTACCACTGGTTGGTTCAAGATATTT	CALWSTTGWFKIF	TRGV9	.	TRGJP1	11	-1	-1	14
59	5.320635951266582E-4	TGTGCCACCTGGGACGGGCTCTATTATAAGAAACTCTTT	CATWDGLYYKKLF	TRGV2	.	TRGJ1	18	-1	-1	21
59	5.320635951266582E-4	TGTGCTGCGTGGGATTATCATTATAAGAAACTCTTT	CAAWDYHYKKLF	TRGV10	.	TRGJ2	16	-1	-1	16
58	5.230455680906132E-4	TGTGCCTTGTGGGAGGGACCTAGTAGTGATTGGATCAAGACGTTT	CALWEGPSSDWIKTF	TRGV9	.	TRGJP2	20	-1	-1	20
58	5.230455680906132E-4	TGTGCTGCGTGGGAAAATCCAATTTATAAGAAACTCTTT	CAAWENPIYKKLF	TRGV10	.	TRGJ2	13	-1	-1	23
58	5.230455680906132E-4	TGTGCCTTGTGGGAGGTGCACTATTATAAGAAACTCTTT	CALWEVHYYKKLF	TRGV9	.	TRGJ1	20	-1	-1	21
58	5.230455680906132E-4	TGTGCCTTGTGGGAGGTCCTCGATAAGAAACTCTTT	CALWEVLDKKLF	TRGV9	.	TRGJ1	16	-1	-1	22
58	5.230455680906132E-4	TGTGCTGCGTGGGATCGATATAAGAAACTCTTT	CAAWDRYKKLF	TRGV10	.	TRGJ1	14	-1	-1	18
58	5.230455680906132E-4	TGTGCCTTGTGGGAGCCGACTAAGAAACTCTTT	CALWEPTKKLF	TRGV9	.	TRGJ1	14	-1	-1	20
58	5.230455680906132E-4	TGTGCCTTGTGGGAGGTGCATAAGAAACTCTTT	CALWEVHKKLF	TRGV9	.	TRGJ2	19	-1	-1	19
58	5.230455680906132E-4	TGTGCCTTGTGGGAGGCTCTTAAGAAACTCTTT	CALWEALKKLF	TRGV9	.	TRGJ1	15	-1	-1	20
58	5.230455680906132E-4	TGTGCCTTGTGGGAGACTGATAAGAAACTCTTT	CALWETDKKLF	TRGV9	.	TRGJ1	14	-1	-1	19
58	5.230455680906132E-4	TGTGCCTGTTCGAATTATTATAAGAAACTCTTT	CACSNYYKKLF	TRGV9	.	TRGJ1	6	-1	-1	8
58	5.230455680906132E-4	TGTGCCTTCTTCCATAAGAAACTCTTT	CAFFHKKLF	TRGV9	.	TRGJ1	7	-1	-1	13
58	5.230455680906132E-4	TGTGCCTCTCCAAAGTTCGGGCTCTTT	CASPKFGLF	TRGV9	.	TRGJ1	6	-1	-1	21
58	5.230455680906132E-4	TGTGCTACTAAACTCTTT	CATKLF	TRGV10	.	TRGJ1	5	-1	-1	9
58	5.230455680906132E-4	TGTGCCTTGGAGAATTATTATAAGAAACTCTTT	CALENYYKKLF	TRGV9	.	TRGJ1	8	-1	-1	11
58	5.230455680906132E-4	TGTGCCACCTGGGATTATTATAAGAAACTCTTT	CATWDYYKKLF	TRGV8	.	TRGJ1	14	-1	-1	13
57	5.140275410545681E-4	TGTGCCTTGTGGGAGGTGCCCCCCGCTCATTATTATAAGAAACTCTTT	CALWEVPPAHYYKKLF	TRGV9	.	TRGJ1	21	-1	-1	28
57	5.140275410545681E-4	TGTGCCTTGTGGGAGGGGCACTTCCCCATGAAGAAACTCTTT	CALWEGHFPMKKLF	TRGV9	.	TRGJ1	25	-1	-1	30
57	5.140275410545681E-4	TGTGCCACCTGGGATAGGCCGAATTATTATAAGAAACTCTTT	CATWDRPNYYKKLF	TRGV8	.	TRGJ1	19	-1	-1	19
57	5.140275410545681E-4	TGTGCCTTGTGGGAGGTACATCATAAGAAACTCTTT	CALWEVHHKKLF	TRGV9	.	TRGJ1	19	-1	-1	19
57	5.140275410545681E-4	TGTGCCTCCGAGCGGTATAAGAAACTCTTT	CASERYKKLF	TRGV2	.	TRGJ1	8	-1	-1	15
57	5.140275410545681E-4	TGTGCCACCTGGGACGGGCTCTTT	CATWDGLF	TRGV2	.	TRGJ1	18	-1	-1	18
57	5.140275410545681E-4	TGCTATAAGAAACTCTTT	CYKKLF	TRGV10	.	TRGJ1	1	-1	-1	3
57	5.140275410545681E-4	TGTGCTGCGTGGGATTATTATTATAAGAAACTCTTT	CAAWDYYYKKLF	TRGV10	.	TRGJ1	16	-1	-1	16
57	5.140275410545681E-4	TGTGCCTTGTGGGAGGTGCGTTATAAGAAACTCTTT	CALWEVRYKKLF	TRGV9	.	TRGJ1	18	-1	-1	20
56	5.05009514018523E-4	TGTGCCTTGTGGGAGGTGCGGGGTTATTATAAGAAACTCTTT	CALWEVRGYYKKLF	TRGV9	.	TRGJ1	18	-1	-1	23
56	5.05009514018523E-4	TGTGCCTTGTGGGAGGCGCCGGGGTATTATAAGAAACTCTTT	CALWEAPGYYKKLF	TRGV9	.	TRGJ1	18	-1	-1	24
56	5.05009514018523E-4	TGTGCCTTGTGGGAGGACCCTGCCCGTTATAAGAAACTCTTT	CALWEDPARYKKLF	TRGV9	.	TRGJ1	15	-1	-1	26
56	5.05009514018523E-4	TGTGCCTTGTGGGAGTCCCTCTATTATAAGAAACTCTTT	CALWESLYYKKLF	TRGV9	.	TRGJ1	14	-1	-1	21
56	5.05009514018523E-4	TGTGCCTTGTGGGAGCCCCCTTATTATAAGAAACTCTTT	CALWEPPYYKKLF	TRGV9	.	TRGJ2	14	-1	-1	20
56	5.05009514018523E-4	TGTGCCTTGTGGGAGGTGCCCTATTATAAGAAACTCTTT	CALWEVPYYKKLF	TRGV9	.	TRGJ1	21	-1	-1	21
56	5.05009514018523E-4	TGTGCTGCGTCCATACCGACAAGTAAGAAACTCTTT	CAASIPTSKKLF	TRGV10	.	TRGJ1	9	-1	-1	23
56	5.05009514018523E-4	TGTGCTGCGTGGGATCGTTTTCGGAAGAAACTCTTT	CAAWDRFRKKLF	TRGV10	.	TRGJ1	14	-1	-1	24
56	5.05009514018523E-4	TGTGCTGCGTGGGCCAAGGGGCTCTTT	CAAWAKGLF	TRGV10	.	TRGJ1	12	-1	-1	21
56	5.05009514018523E-4	TGTGCTGCGTGGGATAGTGAACTCTTT	CAAWDSELF	TRGV10	.	TRGJ1	14	-1	-1	19
55	4.95991486982478E-4	TGTGCCTTGTGGGAGGTGCAGAGAGGGTATTATAAGAAACTCTTT	CALWEVQRGYYKKLF	TRGV9	.	TRGJ1	19	-1	-1	27
55	4.95991486982478E-4	TGTGCCTTGTGGGAGGTGTTTGGCGATTATAAGAAACTCTTT	CALWEVFGDYKKLF	TRGV9	.	TRGJ1	17	-1	-1	25
55	4.95991486982478E-4	TGTGCCTTGTGGGAGGCCCTTGTTTATTATAAGAAACTCTTT	CALWEALVYYKKLF	TRGV9	.	TRGJ1	15	-1	-1	23
55	4.95991486982478E-4	TGTGCCTTGTGGGAGGGCCCCTGGTATTATAAGAAACTCTTT	CALWEGPWYYKKLF	TRGV9	.	TRGJ1	21	-1	-1	24
55	4.95991486982478E-4	TGTGCCTTGGTTGAGGGGGGAACTTATTATAAGAAACTCTTT	CALVEGGTYYKKLF	TRGV9	.	TRGJ1	8	-1	-1	19
55	4.95991486982478E-4	TGTGCCTTGTTACTTGTGACTTATTATAAGAAACTCTTT	CALLLVTYYKKLF	TRGV9	.	TRGJ1	9	-1	-1	17
55	4.95991486982478E-4	TGTGCCTTGTGGGAGGGTCCTAAGAAACTCTTT	CALWEGPKKLF	TRGV9	.	TRGJ1	15	-1	-1	20
55	4.95991486982478E-4	TGTGCTGCGTGGGCCTTGCGGCTCTTT	CAAWALRLF	TRGV10	.	TRGJ1	12	-1	-1	21
54	4.869734599464329E-4	TGTGCCTTGTGGGAGGTGCGGGGGGAGTTGGGCAAAAAAATCAAGGTATTT	CALWEVRGELGKKIKVF	TRGV9	.	TRGJP	18	-1	-1	24
54	4.869734599464329E-4	TGTGCCTTGTGGGAGGTGCAACGGTGGTATAAGAAACTCTTT	CALWEVQRWYKKLF	TRGV9	.	TRGJ1	19	-1	-1	27
54	4.869734599464329E-4	TGTGCCTTGTGGCCATTGCCTTATTATAAGAAACTCTTT	CALWPLPYYKKLF	TRGV9	.	TRGJ1	11	-1	-1	20
54	4.869734599464329E-4	TGTGCCTTGTGGGAGGTCCATTATTATAAGAAACTCTTT	CALWEVHYYKKLF	TRGV9	.	TRGJ1	19	-1	-1	19
54	4.869734599464329E-4	TGTGCCTTGTGGGAGGTGGAATATAAGAAACTCTTT	CALWEVEYKKLF	TRGV9	.	TRGJ1	17	-1	-1	21
54	4.869734599464329E-4	TGTGCCTTGTGGGAGGGGTATTATAAGAAACTCTTT	CALWEGYYKKLF	TRGV9	.	TRGJ2	15	-1	-1	18
54	4.869734599464329E-4	TGTGCTGCCCACCGTTATTATAAGAAACTCTTT	CAAHRYYKKLF	TRGV10	.	TRGJ1	7	-1	-1	14
54	4.869734599464329E-4	TGTGCCTTGGTGGCTTATTATAAGAAACTCTTT	CALVAYYKKLF	TRGV9	.	TRGJ2	12	-1	-1	14
54	4.869734599464329E-4	TGTGCTGCGTGGGATTGGGGTGTACTCTTT	CAAWDWGVLF	TRGV10	.	TRGJ2	15	-1	-1	23
54	4.869734599464329E-4	TGTGCCTTGTGGTTGAATTATTATAAGAAACTCTTT	CALWLNYYKKLF	TRGV9	.	TRGJ2	11	-1	-1	14
53	4.779554329103879E-4	TGTGCCTTGTGGGAGGCCATCTTTCATTATTATAAGAAACTCTTT	CALWEAIFHYYKKLF	TRGV9	.	TRGJ1	15	-1	-1	25
53	4.779554329103879E-4	TGTGCCTTGTGGAGGTCGGATTATTATAAGAAACTCTTT	CALWRSDYYKKLF	TRGV9	.	TRGJ1	15	-1	-1	15
53	4.779554329103879E-4	TGTGCCTTGTGGGAGGCGCCGGATAAGAAACTCTTT	CALWEAPDKKLF	TRGV9	.	TRGJ1	18	-1	-1	22
53	4.779554329103879E-4	TGTGCCTTGTGGGAGAAAAAGAAACTCTTT	CALWEKKKLF	TRGV9	.	TRGJ1	14	-1	-1	18
53	4.779554329103879E-4	TGTGCCTTGTGGGAGTCGCAGGATTATAAGAAACTCTTT	CALWESQDYKKLF	TRGV9	.	TRGJ1	14	-1	-1	22
52	4.689374058743428E-4	TGTGCCTTGTGGGAGCCAACCCGCCTTTATTATAAGAAACTCTTT	CALWEPTRLYYKKLF	TRGV9	.	TRGJ2	14	-1	-1	26
52	4.689374058743428E-4	TGTGCCTTGTGGGAGGTGCGGGCTCCTTATTATAAGAAACTCTTT	CALWEVRAPYYKKLF	TRGV9	.	TRGJ1	18	-1	-1	26
52	4.689374058743428E-4	TGTGCCTTGTGGGAGGATGTCAAGAGTTATTATAAGAAACTCTTT	CALWEDVKSYYKKLF	TRGV9	.	TRGJ1	15	-1	-1	23
52	4.689374058743428E-4	TGTGCCTTGTGGGAGTACCCCAATTATTATAAGAAACTCTTT	CALWEYPNYYKKLF	TRGV9	.	TRGJ1	14	-1	-1	21
52	4.689374058743428E-4	TGTGCCTTGTGGGAGCCCTGTACAAGTTATAAGAAACTCTTT	CALWEPCTSYKKLF	TRGV9	.	TRGJ1	14	-1	-1	26
52	4.689374058743428E-4	TGTGCTGCGTGGGCGAGGAGTTATAAGAAACTCTTT	CAAWARSYKKLF	TRGV10	.	TRGJ1	12	-1	-1	20
52	4.689374058743428E-4	TGTGCCTTGTGGCAGAATTATTATAAGAAACTCTTT	CALWQNYYKKLF	TRGV9	.	TRGJ1	14	-1	-1	14
52	4.689374058743428E-4	TGTGCCTTGTGGGAGGGAAATTATAAGAAACTCTTT	CALWEGNYKKLF	TRGV9	.	TRGJ1	15	-1	-1	19
52	4.689374058743428E-4	TGTGCCTTGCCCGGGGGTTATTATAAGAAACTCTTT	CALPGGYYKKLF	TRGV9	.	TRGJ1	8	-1	-1	17
52	4.689374058743428E-4	TGTGCCCACTGTGAGTATTATTATAAGAAACTCTTT	CAHCEYYYKKLF	TRGV9	.	TRGJ2	5	-1	-1	16
52	4.689374058743428E-4	TGTGCTGTAGACCAACTCTTT	CAVDQLF	TRGV10	.	TRGJ1	6	-1	-1	13
51	4.5991937883829774E-4	TGTGCCTTGTGGGAGCCCCAGGAGTTGGGCAAAAAAATCAAGGTATTT	CALWEPQELGKKIKVF	TRGV9	.	TRGJP	14	-1	-1	18
51	4.5991937883829774E-4	TGTGCCTTGTGGGATCTGCCCGGGAATTATTATAAGAAACTCTTT	CALWDLPGNYYKKLF	TRGV9	.	TRGJ1	13	-1	-1	23
51	4.5991937883829774E-4	TGTGCCTTGTGGGAGGTGCAACTAAGATATAAGAAACTCTTT	CALWEVQLRYKKLF	TRGV9	.	TRGJ1	22	-1	-1	27
51	4.5991937883829774E-4	TGTGCCTTGTGGGAGTCGAATTATTATAAGAAACTCTTT	CALWESNYYKKLF	TRGV9	.	TRGJ1	14	-1	-1	15
51	4.5991937883829774E-4	TGTGCCTTGTGGGAGGATCTTTATAAGAAACTCTTT	CALWEDLYKKLF	TRGV9	.	TRGJ1	15	-1	-1	20
51	4.5991937883829774E-4	TGTGCCACCTGGGACGGGTTTCTTAAGAAACTCTTT	CATWDGFLKKLF	TRGV2	.	TRGJ1	17	-1	-1	23
51	4.5991937883829774E-4	TGTGCTGCGTGGGATTATTTGCTCTTT	CAAWDYLLF	TRGV10	.	TRGJ1	16	-1	-1	21
51	4.5991937883829774E-4	TGTGCTGCGTGGGAAGTGAAACTCTTT	CAAWEVKLF	TRGV10	.	TRGJ1	13	-1	-1	17
51	4.5991937883829774E-4	TGTGCTGCCGCAACGAAACTCTTT	CAAATKLF	TRGV10	.	TRGJ1	7	-1	-1	14
51	4.5991937883829774E-4	TGTGCTGCGTCGAGGGAACTCTTT	CAASRELF	TRGV10	.	TRGJ1	9	-1	-1	16
50	4.509013518022527E-4	TGTGCCTTGTGGGCCATTCCCGGGAATTATTATAAGAAACTCTTT	CALWAIPGNYYKKLF	TRGV9	.	TRGJ1	12	-1	-1	23
50	4.509013518022527E-4	TGTGCCTTGTGGGAGGTGATTGGGAGATATTATAAGAAACTCTTT	CALWEVIGRYYKKLF	TRGV9	.	TRGJ1	17	-1	-1	27
50	4.509013518022527E-4	TGTGCCTTGTGGGAGGGACCCCCTTATTATAAGAAACTCTTT	CALWEGPPYYKKLF	TRGV9	.	TRGJ1	15	-1	-1	23
50	4.509013518022527E-4	TGTGCCTTGTGGGAGGAGTATTATAAGAAACTCTTT	CALWEEYYKKLF	TRGV9	.	TRGJ1	15	-1	-1	18
50	4.509013518022527E-4	TGTGCCTTGTGGGTGGGGGCCAAGAAACTCTTT	CALWVGAKKLF	TRGV9	.	TRGJ1	15	-1	-1	21
49	4.4188332476620764E-4	TGTGCCTTGTGGGAGGTGCTTGGTTATTATAAGAAACTCTTT	CALWEVLGYYKKLF	TRGV9	.	TRGJ1	18	-1	-1	23
49	4.4188332476620764E-4	TGTGCTGCGTGGGATGGCACTGGTTGGTTCAAGATATTT	CAAWDGTGWFKIF	TRGV10	.	TRGJP1	14	-1	-1	17
49	4.4188332476620764E-4	TGTGCCTTGTGGGAGGTGCTTTATTATAAGAAACTCTTT	CALWEVLYYKKLF	TRGV9	.	TRGJ1	18	-1	-1	20
49	4.4188332476620764E-4	TGTGCTGCGTGGGATCTCTATAAGAAACTCTTT	CAAWDLYKKLF	TRGV10	.	TRGJ1	14	-1	-1	18
49	4.4188332476620764E-4	TGTGCCCCCGAGATTTATTATAAGAAACTCTTT	CAPEIYYKKLF	TRGV9	.	TRGJ1	5	-1	-1	11
49	4.4188332476620764E-4	TGTGCCTTCGAGAAACTCTTT	CAFEKLF	TRGV9	.	TRGJ1	7	-1	-1	10
48	4.3286529773016257E-4	TGTGCCTTGTGGGAGGTGCATGCGAATTATTATAAGAAACTCTTT	CALWEVHANYYKKLF	TRGV9	.	TRGJ1	19	-1	-1	19
48	4.3286529773016257E-4	TGTGCCTTGTGGGAGGTCGTCCCGTATTATAAGAAACTCTTT	CALWEVVPYYKKLF	TRGV9	.	TRGJ1	16	-1	-1	24
48	4.3286529773016257E-4	TGTGCCACCTGGGACGGGCTTCGTGATTGGATCAAGACGTTT	CATWDGLRDWIKTF	TRGV2	.	TRGJP2	18	-1	-1	22
48	4.3286529773016257E-4	TGTGCCACCTGGGACCGAAGTGATTGGATCAAGACGTTT	CATWDRSDWIKTF	TRGV3	.	TRGJP2	14	-1	-1	18
48	4.3286529773016257E-4	TGTGCCACCTGGGACCACTATTATAAGAAACTCTTT	CATWDHYYKKLF	TRGV3	.	TRGJ1	14	-1	-1	18
48	4.3286529773016257E-4	TGTGCCACCTGGGACGGGATCGAGACGAAACTCTTT	CATWDGIETKLF	TRGV2	.	TRGJ1	17	-1	-1	26
48	4.3286529773016257E-4	TGTGCCACCTGGGTCTATAAGAAACTCTTT	CATWVYKKLF	TRGV8	.	TRGJ1	12	-1	-1	15
48	4.3286529773016257E-4	TGTGCCTTGTGGGAGGTAGTTTATTATAAGAAACTCTTT	CALWEVVYYKKLF	TRGV9	.	TRGJ1	16	-1	-1	20
47	4.2384727069411755E-4	TGTGCCTTGTGGGAGGGACGGGGTGTAGGGGTTGTTTATTATAAGAAACTCTTT	CALWEGRGVGVVYYKKLF	TRGV9	.	TRGJ1	15	-1	-1	35
47	4.2384727069411755E-4	TGTGCTGCGTGGGATGAGGGATTGGGTTATAAGAAACTCTTT	CAAWDEGLGYKKLF	TRGV10	.	TRGJ1	14	-1	-1	26
47	4.2384727069411755E-4	TGTGCCTTGTGGGAGGTCTACCATTATTATAAGAAACTCTTT	CALWEVYHYYKKLF	TRGV9	.	TRGJ1	16	-1	-1	22
47	4.2384727069411755E-4	TGTGCCTTGTGGGACCTTAGGGATTATAAGAAACTCTTT	CALWDLRDYKKLF	TRGV9	.	TRGJ1	13	-1	-1	22
47	4.2384727069411755E-4	TGTGCCTTGTGGGAGGCGACTTATTATAAGAAACTCTTT	CALWEATYYKKLF	TRGV9	.	TRGJ1	15	-1	-1	16
47	4.2384727069411755E-4	TGTGCCTTGTGGGAAAAAGGTTATTATAAGAAACTCTTT	CALWEKGYYKKLF	TRGV9	.	TRGJ1	13	-1	-1	20
47	4.2384727069411755E-4	TGTGCCTTGTGGGAGGTGCTCTATAAGAAACTCTTT	CALWEVLYKKLF	TRGV9	.	TRGJ1	18	-1	-1	21
47	4.2384727069411755E-4	TGTGCCTTGTGGGAGGCTTATTATAAGAAACTCTTT	CALWEAYYKKLF	TRGV9	.	TRGJ2	15	-1	-1	17
47	4.2384727069411755E-4	TGTGCCTTGTGGGATTTGGGTAAGAAACTCTTT	CALWDLGKKLF	TRGV9	.	TRGJ1	13	-1	-1	20
47	4.2384727069411755E-4	TGTGCCACCTGGGACGGTTATAAGAAACTCTTT	CATWDGYKKLF	TRGV2	.	TRGJ1	16	-1	-1	17
47	4.2384727069411755E-4	TGTGCCGTACCTTTTGGGAAACTCTTT	CAVPFGKLF	TRGV9	.	TRGJ1	5	-1	-1	17
46	4.148292436580725E-4	TGTGCCTTGTGGGAGGTGCATAAGGGGCAGGATTATTATAAGAAACTCTTT	CALWEVHKGQDYYKKLF	TRGV9	.	TRGJ1	19	-1	-1	31
46	4.148292436580725E-4	TGTGCCTTGTGGGAGGTGCAGCAAACCCCGAATTATTATAAGAAACTCTTT	CALWEVQQTPNYYKKLF	TRGV9	.	TRGJ1	19	-1	-1	28
46	4.148292436580725E-4	TGTGCCTTGTGGGAGTCTTTAAACCTTTATTATAAGAAACTCTTT	CALWESLNLYYKKLF	TRGV9	.	TRGJ1	14	-1	-1	26
46	4.148292436580725E-4	TGTGCCTTGTGGGGTCTATTGTATTATAAGAAACTCTTT	CALWGLLYYKKLF	TRGV9	.	TRGJ1	12	-1	-1	21
46	4.148292436580725E-4	TGTGCCTTGTGGGATGAGAATTATTATAAGAAACTCTTT	CALWDENYYKKLF	TRGV9	.	TRGJ1	13	-1	-1	17
46	4.148292436580725E-4	TGTGCCTTGTGGGAGAGGAATTATTATAAGAAACTCTTT	CALWERNYYKKLF	TRGV9	.	TRGJ1	14	-1	-1	17
46	4.148292436580725E-4	TGTGCTGCGTGGGATTCCCAAGGAAAGGAGCTCTTT	CAAWDSQGKELF	TRGV10	.	TRGJ1	15	-1	-1	24
46	4.148292436580725E-4	TGTGCCACCTGGGACGGGCCGAAGAAACTCTTT	CATWDGPKKLF	TRGV2	.	TRGJ1	19	-1	-1	21
46	4.148292436580725E-4	TGTGCCACCTGGGACGGAATAGGGAAACTCTTT	CATWDGIGKLF	TRGV2	.	TRGJ1	16	-1	-1	23
46	4.148292436580725E-4	TGTGCTGCGTGGGATCTGAAACTCTTT	CAAWDLKLF	TRGV10	.	TRGJ1	14	-1	-1	17
46	4.148292436580725E-4	TGTGCCACCTGGGATAAGAAACTCTTT	CATWDKKLF	TRGV8	.	TRGJ1	15	-1	-1	13
45	4.0581121662202745E-4	TGTGCCTTGTGGGAGGTGTCCAACTTCTCCCTTTATTATAAGAAACTCTTT	CALWEVSNFSLYYKKLF	TRGV9	.	TRGJ1	17	-1	-1	32
45	4.0581121662202745E-4	TGTGCCTTGTGGGAGGCCTCGAATTATTATAAGAAACTCTTT	CALWEASNYYKKLF	TRGV9	.	TRGJ1	15	-1	-1	18
45	4.0581121662202745E-4	TGTGCCACCTGGGACGGGCCCTGGGGATATAAGAAACTCTTT	CATWDGPWGYKKLF	TRGV2	.	TRGJ1	20	-1	-1	27
45	4.0581121662202745E-4	TGTGCCACCTGGGACGGGGGAGTTAGGGAGAAACTCTTT	CATWDGGVREKLF	TRGV2	.	TRGJ1	17	-1	-1	28
45	4.0581121662202745E-4	TGTGCTGCGTGGTTCACTGGTTGGTTCAAGATATTT	CAAWFTGWFKIF	TRGV10	.	TRGJP1	11	-1	-1	14
45	4.0581121662202745E-4	TGTGCCACCTGGGACGGGAATAAGAAACTCTTT	CATWDGNKKLF	TRGV2	.	TRGJ1	17	-1	-1	19
45	4.0581121662202745E-4	TGTGCTCCAGAAGGTTATAAGAAACTCTTT	CAPEGYKKLF	TRGV9	.	TRGJ1	4	-1	-1	14
45	4.0581121662202745E-4	TGTGCCACTCTGGGACAGATGATGCTCTTT	CATLGQMMLF	TRGV2	.	TRGJ1	15	-1	-1	24
45	4.0581121662202745E-4	TGTGCCTCATCCAAGACACTCTTT	CASSKTLF	TRGV9	.	TRGJ1	6	-1	-1	12
45	4.0581121662202745E-4	TGTGCCACCTGGGACGGGCAACGGTATAAGAAACTCTTT	CATWDGQRYKKLF	TRGV2	.	TRGJ1	18	-1	-1	24
45	4.0581121662202745E-4	TGTGCCTTGTGGGAGAAGAATTATTATAAGAAACTCTTT	CALWEKNYYKKLF	TRGV9	.	TRGJ1	14	-1	-1	17
44	3.967931895859824E-4	TGTGCCTTGTGGGAGGTGCACCCATGCAGTCGCCGCGGTTATTATAAGAAACTCTTT	CALWEVHPCSRRGYYKKLF	TRGV9	.	TRGJ2	21	-1	-1	38
44	3.967931895859824E-4	TGTGCCTTGTGGGAGGTATCTTCAAAGCCCACTTTTTATTATAAGAAACTCTTT	CALWEVSSKPTFYYKKLF	TRGV9	.	TRGJ1	16	-1	-1	35
44	3.967931895859824E-4	TGTGCCTTGTGGGAGGTGCATGAGTTGGGCAAAAAAATCAAGGTATTT	CALWEVHELGKKIKVF	TRGV9	.	TRGJP	19	-1	-1	17
44	3.967931895859824E-4	TGTGCCTTGTGGGAGGTGCAACGGAATTATTATAAGAAACTCTTT	CALWEVQRNYYKKLF	TRGV9	.	TRGJ1	19	-1	-1	23
44	3.967931895859824E-4	TGTGCCTTGTGGGAGGTGGCGGGATGGTATTATAAGAAACTCTTT	CALWEVAGWYYKKLF	TRGV9	.	TRGJ1	17	-1	-1	27
44	3.967931895859824E-4	TGTGCCTTGTGGGAGGTGGAAAGAAGTTATTATAAGAAACTCTTT	CALWEVERSYYKKLF	TRGV9	.	TRGJ1	17	-1	-1	22
44	3.967931895859824E-4	TGTGCCTTGTGGGAGGAGAATTATTATAAGAAACTCTTT	CALWEENYYKKLF	TRGV9	.	TRGJ1	15	-1	-1	17
44	3.967931895859824E-4	TGTGCCTTGGAGAGGGGCTTTTATTATAAGAAACTCTTT	CALERGFYYKKLF	TRGV9	.	TRGJ1	17	-1	-1	20
44	3.967931895859824E-4	TGTGCTGCCCCTCCCAGTTGGTTCAAGATATTT	CAAPPSWFKIF	TRGV10	.	TRGJP1	7	-1	-1	16
44	3.967931895859824E-4	TGTGCTGCGTGGGTTTGGGGGAAACTCTTT	CAAWVWGKLF	TRGV10	.	TRGJ1	15	-1	-1	20
44	3.967931895859824E-4	TGTGCTGCGTGGGATTTGTTGAAACTCTTT	CAAWDLLKLF	TRGV10	.	TRGJ1	15	-1	-1	20
44	3.967931895859824E-4	TGTGCCTTGTCTTATTATAAGAAACTCTTT	CALSYYKKLF	TRGV9	.	TRGJ1	9	-1	-1	11
44	3.967931895859824E-4	TGTGCCTTGTGGGAGGTGCCAAGTTATTATAAGAAACTCTTT	CALWEVPSYYKKLF	TRGV9	.	TRGJ1	18	-1	-1	23
43	3.877751625499373E-4	TGTGCCTTGTGGGAGGTCCCCGATCTTTATTATAAGAAACTCTTT	CALWEVPDLYYKKLF	TRGV9	.	TRGJ1	16	-1	-1	26
43	3.877751625499373E-4	TGTGCCTTGTGGGAGGTGCTCCATTATTATAAGAAACTCTTT	CALWEVLHYYKKLF	TRGV9	.	TRGJ1	21	-1	-1	22
43	3.877751625499373E-4	TGTGCCTTGTGGGAGGTGCGGAATTATTATAAGAAACTCTTT	CALWEVRNYYKKLF	TRGV9	.	TRGJ1	18	-1	-1	20
43	3.877751625499373E-4	TGTGCCTTGTGGGAGGGTATGAATTATTATAAGAAACTCTTT	CALWEGMNYYKKLF	TRGV9	.	TRGJ1	15	-1	-1	20
43	3.877751625499373E-4	TGTGCCTTGTGGGAGGTGCTAAATTATAAGAAACTCTTT	CALWEVLNYKKLF	TRGV9	.	TRGJ1	18	-1	-1	22
43	3.877751625499373E-4	TGTGCCTTGTGGGAGGCCTCTTATTATAAGAAACTCTTT	CALWEASYYKKLF	TRGV9	.	TRGJ1	15	-1	-1	20
43	3.877751625499373E-4	TGTGCCTTGTGGGTCTATTATTATAAGAAACTCTTT	CALWVYYYKKLF	TRGV9	.	TRGJ2	12	-1	-1	16
43	3.877751625499373E-4	TGTGCCTTGTGGGAGGTGCATAGGAAACTCTTT	CALWEVHRKLF	TRGV9	.	TRGJ1	19	-1	-1	19
43	3.877751625499373E-4	TGTGCTGCGTGGGAAGAACTCTTT	CAAWEELF	TRGV10	.	TRGJ1	13	-1	-1	13
43	3.877751625499373E-4	TGTGCCACCTGGGATAGGAATTATTATAAGAAACTCTTT	CATWDRNYYKKLF	TRGV8	.	TRGJ1	17	-1	-1	17
42	3.787571355138923E-4	TGTGCTGCGTGGCCCCCGGGTCTTTATTATAAGAAACTCTTT	CAAWPPGLYYKKLF	TRGV10	.	TRGJ1	11	-1	-1	23
42	3.787571355138923E-4	TGTGCCTTGTGGGAGGTGCCGCCTTATTATAAGAAACTCTTT	CALWEVPPYYKKLF	TRGV9	.	TRGJ1	18	-1	-1	23
42	3.787571355138923E-4	TGTGCCACCTTTTACGGTGATAGTGATTGGATCAAGACGTTT	CATFYGDSDWIKTF	TRGV2	.	TRGJP2	9	-1	-1	20
42	3.787571355138923E-4	TGTGCTGCGTGGGATTATAATTATTATAAGAAACTCTTT	CAAWDYNYYKKLF	TRGV10	.	TRGJ1	16	-1	-1	18
42	3.787571355138923E-4	TGTGCCACCTGGGATAAAGGGTCTAAGAAACTCTTT	CATWDKGSKKLF	TRGV8	.	TRGJ1	15	-1	-1	23
42	3.787571355138923E-4	TGTGCCTTGTGGGAGGTGCCGGAGAAACTCTTT	CALWEVPEKLF	TRGV9	.	TRGJ1	18	-1	-1	22
42	3.787571355138923E-4	TGTGCCTCATGGGGTTATAAGAAACTCTTT	CASWGYKKLF	TRGV9	.	TRGJ1	12	-1	-1	14
42	3.787571355138923E-4	TGTGCTGCGTCTACAAATGGGCTCTTT	CAASTNGLF	TRGV10	.	TRGJ1	9	-1	-1	21
42	3.787571355138923E-4	TGTGCCTTCAGGTGGGGGAAACTCTTT	CAFRWGKLF	TRGV9	.	TRGJ1	7	-1	-1	17
42	3.787571355138923E-4	TGTGCTGCGTGGAAGAAACTCTTT	CAAWKKLF	TRGV10	.	TRGJ1	11	-1	-1	12
42	3.787571355138923E-4	TATAAGAAACTCTTT	YKKLF	TRGV10	.	TRGJ1	0	-1	-1	0
41	3.697391084778472E-4	TGTGCCTTGTTAAGCCTAGGAAGACCTGATTATTATAAGAAACTCTTT	CALLSLGRPDYYKKLF	TRGV9	.	TRGJ1	9	-1	-1	28
41	3.697391084778472E-4	TGTGCCACCTGGGATAGGCTGAGGGTTATGGGGGATAAGAAACTCTTT	CATWDRLRVMGDKKLF	TRGV8	.	TRGJ1	18	-1	-1	34
41	3.697391084778472E-4	TGTGCCTTGTGGGAGGGACACAAGAATTATTATAAGAAACTCTTT	CALWEGHKNYYKKLF	TRGV9	.	TRGJ1	15	-1	-1	23
41	3.697391084778472E-4	TGTGCTGCGTGGGACCCCCATGGTAATTATAAGAAACTCTTT	CAAWDPHGNYKKLF	TRGV10	.	TRGJ1	13	-1	-1	25
41	3.697391084778472E-4	TGTGCCTTGTGGGAGTTCCTGAATTATTATAAGAAACTCTTT	CALWEFLNYYKKLF	TRGV9	.	TRGJ1	14	-1	-1	20
41	3.697391084778472E-4	TGTGCCTTGTGGGAGGTGGGGGTTTATTATAAGAAACTCTTT	CALWEVGVYYKKLF	TRGV9	.	TRGJ1	17	-1	-1	23
41	3.697391084778472E-4	TGTGCCTTGTGGGAGGTGACCACTGGTTGGTTCAAGATATTT	CALWEVTTGWFKIF	TRGV9	.	TRGJP1	20	-1	-1	18
41	3.697391084778472E-4	TGTGCCTTGTGGGAGGTTAATTATTATAAGAAACTCTTT	CALWEVNYYKKLF	TRGV9	.	TRGJ1	16	-1	-1	18
41	3.697391084778472E-4	TGTGCCTTGTGGGAGGTCCGTTATTATAAGAAACTCTTT	CALWEVRYYKKLF	TRGV9	.	TRGJ1	16	-1	-1	20
41	3.697391084778472E-4	TGTGCTGCGTGGTGGGGGAATTGGTTCAAGATATTT	CAAWWGNWFKIF	TRGV10	.	TRGJP1	11	-1	-1	20
41	3.697391084778472E-4	TGTGCTGCGTGGGATTTAGGCGTCGAGAAACTCTTT	CAAWDLGVEKLF	TRGV10	.	TRGJ1	15	-1	-1	25
41	3.697391084778472E-4	TGTGCCTTGTGGGCTAATTATTATAAGAAACTCTTT	CALWANYYKKLF	TRGV9	.	TRGJ1	12	-1	-1	15
41	3.697391084778472E-4	TGTGCCTTGTGGGAGGTGCATTATAAGAAACTCTTT	CALWEVHYKKLF	TRGV9	.	TRGJ1	19	-1	-1	19
41	3.697391084778472E-4	TGTGCCTTGTGGGAGGCAAATTATAAGAAACTCTTT	CALWEANYKKLF	TRGV9	.	TRGJ2	15	-1	-1	19
41	3.697391084778472E-4	TGTGCCTTGTGGGAAGTCTATTATAAGAAACTCTTT	CALWEVYYKKLF	TRGV9	.	TRGJ1	16	-1	-1	18
41	3.697391084778472E-4	TGTGCTGCGTGTCAGGAATTTGGGAAACTCTTT	CAACQEFGKLF	TRGV10	.	TRGJ1	10	-1	-1	23
41	3.697391084778472E-4	TGTTCTGAGCTTTGGGGTAAGAAACTCTTT	CSELWGKKLF	TRGV10	.	TRGJ2	6	-1	-1	17
41	3.697391084778472E-4	TGTGCTGCGTGGGATTGTAAGAAACTCTTT	CAAWDCKKLF	TRGV10	.	TRGJ1	15	-1	-1	13
40	3.607210814418022E-4	TGTGCCTTGTGGGAGGTGAAGGACCCTGGTCAATCGAATTATTATAAGAAACTCTTT	CALWEVKDPGQSNYYKKLF	TRGV9	.	TRGJ1	17	-1	-1	33
40	3.607210814418022E-4	TGTGCCTTGTGGGAGGTGCGATTTTATTATAAGAAACTCTTT	CALWEVRFYYKKLF	TRGV9	.	TRGJ1	18	-1	-1	23
40	3.607210814418022E-4	TGTGCCTTGTGGGAGGTGCAACGGTGTAAGAAACTCTTT	CALWEVQRCKKLF	TRGV9	.	TRGJ1	19	-1	-1	26
40	3.607210814418022E-4	TGTGCCTTGTGGGAGGTGAGTTATTATAAGAAACTCTTT	CALWEVSYYKKLF	TRGV9	.	TRGJ1	17	-1	-1	17
40	3.607210814418022E-4	TGTGCCTTGTGGGAGGCCGCCCCCGGGGGGAAACTCTTT	CALWEAAPGGKLF	TRGV9	.	TRGJ1	15	-1	-1	29
40	3.607210814418022E-4	TGTGCTGCGTGGGGGAATTATTATAAGAAACTCTTT	CAAWGNYYKKLF	TRGV10	.	TRGJ1	12	-1	-1	14
40	3.607210814418022E-4	TGTGCTGCGTGGGATTTGACCGTGATGAAACTCTTT	CAAWDLTVMKLF	TRGV10	.	TRGJ1	15	-1	-1	26
40	3.607210814418022E-4	TGTGCTGCGTGGGATTGGGATTATAAGAAACTCTTT	CAAWDWDYKKLF	TRGV10	.	TRGJ1	15	-1	-1	19
40	3.607210814418022E-4	TGTCCATGGTATTATAAGAAACTCTTT	CPWYYKKLF	TRGV9	.	TRGJ1	2	-1	-1	9
40	3.607210814418022E-4	TGTGCTGCGTTATGCAAGAAACTCTTT	CAALCKKLF	TRGV10	.	TRGJ2	9	-1	-1	15
39	3.517030544057571E-4	TGTGCTGCGTGGGATCCAAATCCGGCCCGCCATAACCTGAGGGGGAAACTCTTT	CAAWDPNPARHNLRGKLF	TRGV10	.	TRGJ2	14	-1	-1	44
39	3.517030544057571E-4	TGTGCCTTGTGGGAGGTCCCTTATTATTATAAGAAACTCTTT	CALWEVPYYYKKLF	TRGV9	.	TRGJ1	16	-1	-1	22
39	3.517030544057571E-4	TGTGCCTTGTGGGAGACTCTAGACTATTATAAGAAACTCTTT	CALWETLDYYKKLF	TRGV9	.	TRGJ1	14	-1	-1	24
39	3.517030544057571E-4	TGTGCCTTGTGGGCATTATCTTATTATAAGAAACTCTTT	CALWALSYYKKLF	TRGV9	.	TRGJ1	12	-1	-1	20
39	3.517030544057571E-4	TGTGCCTTGTGGGACCCTTATTATTATAAGAAACTCTTT	CALWDPYYYKKLF	TRGV9	.	TRGJ1	13	-1	-1	19
39	3.517030544057571E-4	TGTGCTGCGTGGGATCTGGGGAAACTCTTT	CAAWDLGKLF	TRGV10	.	TRGJ1	14	-1	-1	20
39	3.517030544057571E-4	TGTGCTGCGTGGGATCCACGGAAACTCTTT	CAAWDPRKLF	TRGV10	.	TRGJ1	14	-1	-1	20
39	3.517030544057571E-4	TGTGCTGCGGGGCTCGAGGGGAAACTCTTT	CAAGLEGKLF	TRGV10	.	TRGJ1	11	-1	-1	20
39	3.517030544057571E-4	TGTGCCTTGTGGGGGGGGAAGAAACTCTTT	CALWGGKKLF	TRGV9	.	TRGJ1	15	-1	-1	18
39	3.517030544057571E-4	TGTGCCACCTGGGATAATGGGAAACTCTTT	CATWDNGKLF	TRGV8	.	TRGJ1	15	-1	-1	20
39	3.517030544057571E-4	TGTGCTGCGCAATCTCAGAAACTCTTT	CAAQSQKLF	TRGV10	.	TRGJ1	8	-1	-1	16
39	3.517030544057571E-4	TGTGCTGCGTGGGCCAAGAAACTCTTT	CAAWAKKLF	TRGV10	.	TRGJ1	12	-1	-1	15
38	3.4268502736971204E-4	TGTGCCTTGTGGGAGGTGGGGGGATTTTTAGGATATAAGAAACTCTTT	CALWEVGGFLGYKKLF	TRGV9	.	TRGJ1	17	-1	-1	33
38	3.4268502736971204E-4	TGTGCCTTGTGGGAGGTGCTAAGAAAATATTATAAGAAACTCTTT	CALWEVLRKYYKKLF	TRGV9	.	TRGJ1	18	-1	-1	24
38	3.4268502736971204E-4	TGTGCTGCGTGGGTCCAAAGGGGGTATTATAAGAAACTCTTT	CAAWVQRGYYKKLF	TRGV10	.	TRGJ1	12	-1	-1	24
38	3.4268502736971204E-4	TGTGCTGCGTGGGATAGCATCAAGTGGCATAAGAAACTCTTT	CAAWDSIKWHKKLF	TRGV10	.	TRGJ1	14	-1	-1	28
38	3.4268502736971204E-4	TGTGCCTGCTGGAAGTATTCGAATTATTATAAGAAACTCTTT	CACWKYSNYYKKLF	TRGV11	.	TRGJ1	12	-1	-1	16
38	3.4268502736971204E-4	TGTGCTGCGTGTTATCAGAATTATTATAAGAAACTCTTT	CAACYQNYYKKLF	TRGV10	.	TRGJ1	10	-1	-1	17
38	3.4268502736971204E-4	TGTGCTGCGTGGGATTTCACGCATTATAAGAAACTCTTT	CAAWDFTHYKKLF	TRGV10	.	TRGJ1	15	-1	-1	22
38	3.4268502736971204E-4	TGTGCTGCGTGGGATTATAGCTATTATAAGAAACTCTTT	CAAWDYSYYKKLF	TRGV10	.	TRGJ1	16	-1	-1	21
38	3.4268502736971204E-4	TGTGCTGCGTGGGATTACCCCCCCGGGGAGAAACTCTTT	CAAWDYPPGEKLF	TRGV10	.	TRGJ1	17	-1	-1	28
38	3.4268502736971204E-4	TGTGCTGCGTGGGAAGGGGGAGATTATAAGAAACTCTTT	CAAWEGGDYKKLF	TRGV10	.	TRGJ1	13	-1	-1	22
38	3.4268502736971204E-4	TGTGCTGCGTGGGATTATCTCGAGGGGAAACTCTTT	CAAWDYLEGKLF	TRGV10	.	TRGJ1	16	-1	-1	26
38	3.4268502736971204E-4	TGTGCTGTTTCCACTGGTTGGTTCAAGATATTT	CAVSTGWFKIF	TRGV10	.	TRGJP1	6	-1	-1	10
38	3.4268502736971204E-4	TGTGCTGCGTCCCGCCCGTTTTTCAAGATATTT	CAASRPFFKIF	TRGV10	.	TRGJP1	9	-1	-1	21
38	3.4268502736971204E-4	TGTGCCTTGGTCCTCTTT	CALVLF	TRGV9	.	TRGJ1	8	-1	-1	12
37	3.33667000333667E-4	TGTGCTGCGTGGGATTCCTATCAGGCCACTGGTTGGTTCAAGATATTT	CAAWDSYQATGWFKIF	TRGV10	.	TRGJP1	15	-1	-1	25
37	3.33667000333667E-4	TGTGCCTTGTGGGAGGGGATCCTGTATTATTATAAGAAACTCTTT	CALWEGILYYYKKLF	TRGV9	.	TRGJ1	15	-1	-1	25
37	3.33667000333667E-4	TGTGCTGCGTGGGACCCGACCACTGGTTGGTTCAAGATATTT	CAAWDPTTGWFKIF	TRGV10	.	TRGJP1	13	-1	-1	18
37	3.33667000333667E-4	TGTGCCTTGTGGGACACTGGTTGGTTCAAGATATTT	CALWDTGWFKIF	TRGV9	.	TRGJP1	13	-1	-1	14
37	3.33667000333667E-4	TGTGCTGCGTGGCCTGTTAAGAAACTCTTT	CAAWPVKKLF	TRGV10	.	TRGJ2	11	-1	-1	17
37	3.33667000333667E-4	TGTGCTGCGTGGACACCTGGGAAACTCTTT	CAAWTPGKLF	TRGV10	.	TRGJ1	11	-1	-1	20
37	3.33667000333667E-4	TGTGCTGCGTGGAAGTGGTGGAAACTCTTT	CAAWKWWKLF	TRGV10	.	TRGJ1	11	-1	-1	20
36	3.2464897329762194E-4	TGTGCCTTGTGGGAGGTGCCCCCAGTGGGTTTTTATTATAAGAAACTCTTT	CALWEVPPVGFYYKKLF	TRGV9	.	TRGJ1	21	-1	-1	32
36	3.2464897329762194E-4	TGTGCCTTGTGGGCCTTACAAGGATTTTATTATAAGAAACTCTTT	CALWALQGFYYKKLF	TRGV9	.	TRGJ1	12	-1	-1	26
36	3.2464897329762194E-4	TGTGCCTTGTGGGAGGTTTTGAATTATTATAAGAAACTCTTT	CALWEVLNYYKKLF	TRGV9	.	TRGJ1	16	-1	-1	17
36	3.2464897329762194E-4	TGTGCCTTGTGGGAGGTGCACGAGTATTATAAGAAACTCTTT	CALWEVHEYYKKLF	TRGV9	.	TRGJ1	20	-1	-1	24
36	3.2464897329762194E-4	TGTGCCACCTGGGACGGGCCGTACTGTTGGATCAAGACGTTT	CATWDGPYCWIKTF	TRGV2	.	TRGJP2	19	-1	-1	20
36	3.2464897329762194E-4	TGTGCTGCGTGGGATTCGGGGCCCCGGGGACTCTTT	CAAWDSGPRGLF	TRGV10	.	TRGJ1	15	-1	-1	29
36	3.2464897329762194E-4	TGTGCCTTGTGGGACGTTTATTATAAGAAACTCTTT	CALWDVYYKKLF	TRGV9	.	TRGJ1	16	-1	-1	17
36	3.2464897329762194E-4	TGTGCTGCGTGGGTTGTTGTGGGGAAACTCTTT	CAAWVVVGKLF	TRGV10	.	TRGJ1	12	-1	-1	23
36	3.2464897329762194E-4	TGTGCTGCGTGGGATTATGTAGCGAAACTCTTT	CAAWDYVAKLF	TRGV10	.	TRGJ1	20	-1	-1	23
36	3.2464897329762194E-4	TGTGCTGCGTGGATCGTAAAGGGGAAACTCTTT	CAAWIVKGKLF	TRGV10	.	TRGJ1	11	-1	-1	23
36	3.2464897329762194E-4	TGTGCTGCGTGGGATTATTGGAAACTCTTT	CAAWDYWKLF	TRGV10	.	TRGJ1	16	-1	-1	13
36	3.2464897329762194E-4	TGTGCTGCGTGGGATCCTAAGAAACTCTTT	CAAWDPKKLF	TRGV10	.	TRGJ1	14	-1	-1	17
36	3.2464897329762194E-4	TGTGCCTTGTGGGAAGTTAAGAAACTCTTT	CALWEVKKLF	TRGV9	.	TRGJ1	16	-1	-1	17
36	3.2464897329762194E-4	TGTGCCTTGAATTATTATAAGAAACTCTTT	CALNYYKKLF	TRGV9	.	TRGJ1	8	-1	-1	8
36	3.2464897329762194E-4	TGTGCCTTGTGCGGAAAGAAACTCTTT	CALCGKKLF	TRGV9	.	TRGJ1	14	-1	-1	15
35	3.1563094626157687E-4	TGTGCCTTGTGGGAGTTCTCCCCCTATTATTATAAGAAACTCTTT	CALWEFSPYYYKKLF	TRGV9	.	TRGJ1	14	-1	-1	25
35	3.1563094626157687E-4	TGTGCTGCGTGGCCTAACCCAAGGCCGTATAAGAAACTCTTT	CAAWPNPRPYKKLF	TRGV10	.	TRGJ2	11	-1	-1	27
35	3.1563094626157687E-4	TGTGCCTTGTGGGAGGTGCAGTGGTCAGATAAGAAACTCTTT	CALWEVQWSDKKLF	TRGV9	.	TRGJ1	19	-1	-1	28
35	3.1563094626157687E-4	TGTGCCACCTGGGACGGGAATAGTGATTGGATCAAGACGTTT	CATWDGNSDWIKTF	TRGV2	.	TRGJP2	17	-1	-1	20
35	3.1563094626157687E-4	TGTGCTGCGTGGGATTACCTGGATTGGATCAAGACGTTT	CAAWDYLDWIKTF	TRGV10	.	TRGJP2	17	-1	-1	21
35	3.1563094626157687E-4	TGTGCCACCTGGGACGGTTATTATAAGAAACTCTTT	CATWDGYYKKLF	TRGV2	.	TRGJ1	16	-1	-1	17
35	3.1563094626157687E-4	TGTGCTGCGTGGGCCCTTCCTTGGGGACTCTTT	CAAWALPWGLF	TRGV10	.	TRGJ1	12	-1	-1	26
35	3.1563094626157687E-4	TGTGCTGCGTGGGATCACCGGATCAAGACGTTT	CAAWDHRIKTF	TRGV10	.	TRGJP2	17	-1	-1	19
35	3.1563094626157687E-4	TGTGCCTTTTCGGGCCCCTATGGTAAACTCTTT	CAFSGPYGKLF	TRGV9	.	TRGJ1	7	-1	-1	24
35	3.1563094626157687E-4	TGTGCTGCGTGGGATATTATCAAACTCTTT	CAAWDIIKLF	TRGV10	.	TRGJ1	14	-1	-1	21
35	3.1563094626157687E-4	TGTGCTAAGAAACTCTTT	CAKKLF	TRGV10	.	TRGJ1	5	-1	-1	5
35	3.1563094626157687E-4	TGTGCCCTCGCTCCGTATAAGAAACTCTTT	CALAPYKKLF	TRGV5	.	TRGJ1	5	-1	-1	15
34	3.0661291922553184E-4	TGTGCTGCGTCCCTCGTCGTGGAGTATACCACTGGTTGGTTCAAGATATTT	CAASLVVEYTTGWFKIF	TRGV10	.	TRGJP1	9	-1	-1	18
34	3.0661291922553184E-4	TGTGCCTTGTGGGAGGCTAAAAAGTTTTATTATAAGAAACTCTTT	CALWEAKKFYYKKLF	TRGV9	.	TRGJ1	15	-1	-1	26
34	3.0661291922553184E-4	TGTGCTGCGTGGGATTACCCGCCCTTCTCTAAGAAACTCTTT	CAAWDYPPFSKKLF	TRGV10	.	TRGJ1	17	-1	-1	29
34	3.0661291922553184E-4	TGTGCCTTGTGGGAGGTGGTTAGGGATTATAAGAAACTCTTT	CALWEVVRDYKKLF	TRGV9	.	TRGJ1	17	-1	-1	25
34	3.0661291922553184E-4	TGTGCCACCTGGGACGGACGGAGTGATTGGATCAAGACGTTT	CATWDGRSDWIKTF	TRGV2	.	TRGJP2	16	-1	-1	21
34	3.0661291922553184E-4	TGTGCTGCTCTTTACGAGCCCATTTTCATGAAACTCTTT	CAALYEPIFMKLF	TRGV10	.	TRGJ1	7	-1	-1	29
34	3.0661291922553184E-4	TGTGCTGCGTGGGGGCCTCCGGATTATAAGAAACTCTTT	CAAWGPPDYKKLF	TRGV10	.	TRGJ1	12	-1	-1	22
34	3.0661291922553184E-4	TGTGCCTTGTGGGAGGTGCGAGTTTATAAGAAACTCTTT	CALWEVRVYKKLF	TRGV9	.	TRGJ1	18	-1	-1	23
34	3.0661291922553184E-4	TGTGCTGCGTGGGATAGAGGTTATAAGAAACTCTTT	CAAWDRGYKKLF	TRGV10	.	TRGJ1	14	-1	-1	20
34	3.0661291922553184E-4	TGTGCCTTGTGGGAGGTCTATTATAAGAAACTCTTT	CALWEVYYKKLF	TRGV9	.	TRGJ1	16	-1	-1	18
34	3.0661291922553184E-4	TGTGCTGCGTGGGATTGGGATAAGAAACTCTTT	CAAWDWDKKLF	TRGV10	.	TRGJ1	15	-1	-1	19
34	3.0661291922553184E-4	TGTGCTGCGTGGGACCTAAATAAGAAACTCTTT	CAAWDLNKKLF	TRGV10	.	TRGJ1	13	-1	-1	19
34	3.0661291922553184E-4	TGTGCTGCGTGGGGTAATAAGAAACTCTTT	CAAWGNKKLF	TRGV10	.	TRGJ1	12	-1	-1	16
34	3.0661291922553184E-4	TGTGCCTTGAATAAGAAACTCTTT	CALNKKLF	TRGV9	.	TRGJ1	8	-1	-1	10
34	3.0661291922553184E-4	TGTGCTGCCTCGAGTTGGTTCAAGATATTT	CAASSWFKIF	TRGV10	.	TRGJP1	7	-1	-1	13
34	3.0661291922553184E-4	TGTGCTGCGTGGGATTGGAAGAAACTCTTT	CAAWDWKKLF	TRGV10	.	TRGJ1	15	-1	-1	18
34	3.0661291922553184E-4	TGTGCTGCGTGGCTTAGCAAGATATTT	CAAWLSKIF	TRGV10	.	TRGJP1	11	-1	-1	17
33	2.9759489218948677E-4	TGTGCTGCGTGGGAGACCTTAATGTCTCAAAGAGGGAAACTCTTT	CAAWETLMSQRGKLF	TRGV10	.	TRGJ1	13	-1	-1	35
33	2.9759489218948677E-4	TGTGCTGCGTGGACTAGACATACCACTGGTTGGTTCAAGATATTT	CAAWTRHTTGWFKIF	TRGV10	.	TRGJP1	11	-1	-1	19
33	2.9759489218948677E-4	TGTGCTGCGGGCGTAGATGGGACCACTGGTTGGTTCAAGATATTT	CAAGVDGTTGWFKIF	TRGV10	.	TRGJP1	8	-1	-1	21
33	2.9759489218948677E-4	TGTGCCTTGTGGGAGGTGGGAGGGTATTATAAGAAACTCTTT	CALWEVGGYYKKLF	TRGV9	.	TRGJ1	17	-1	-1	24
33	2.9759489218948677E-4	TGTGCCTGCTGGATTAGGGTCGTATCTTATAAGAAACTCTTT	CACWIRVVSYKKLF	TRGV11	.	TRGJ1	17	-1	-1	26
33	2.9759489218948677E-4	TGTGCCTTGTTTGTAGAAGGCTATAAGAAACTCTTT	CALFVEGYKKLF	TRGV9	.	TRGJ1	9	-1	-1	21
33	2.9759489218948677E-4	TGTGCTGCGTGGGATTTGTGGTTCAAGATATTT	CAAWDLWFKIF	TRGV10	.	TRGJP1	15	-1	-1	18
33	2.9759489218948677E-4	TGTGCTGCGTGTCTTTATAAGAAACTCTTT	CAACLYKKLF	TRGV10	.	TRGJ1	10	-1	-1	14
32	2.8857686515344175E-4	TGTGCCTTGTGGGAGGCCGAGTTGGGCAAAAAAATCAAGGTATTT	CALWEAELGKKIKVF	TRGV9	.	TRGJP	15	-1	-1	18
32	2.8857686515344175E-4	TGTGCTGTAGGAGTCCCTGGTTGGTTCAAGATATTT	CAVGVPGWFKIF	TRGV10	.	TRGJP1	6	-1	-1	16
32	2.8857686515344175E-4	TGTGCTGCGTGGGATCGCCAGCGAGAGAAACTCTTT	CAAWDRQREKLF	TRGV10	.	TRGJ1	14	-1	-1	25
32	2.8857686515344175E-4	TGTGCTGCGTGGGCCAAGAATAAGAAACTCTTT	CAAWAKNKKLF	TRGV10	.	TRGJ1	12	-1	-1	19
32	2.8857686515344175E-4	TGTGCTGCGTGGGACAATTATAAGAAACTCTTT	CAAWDNYKKLF	TRGV10	.	TRGJ1	13	-1	-1	16
32	2.8857686515344175E-4	TGTGCTGCGTGGGAGTATTATAAGAAACTCTTT	CAAWEYYKKLF	TRGV10	.	TRGJ1	16	-1	-1	15
32	2.8857686515344175E-4	TGTGCTGCGTGGGAAGATCATAAGAAACTCTTT	CAAWEDHKKLF	TRGV10	.	TRGJ1	13	-1	-1	16
32	2.8857686515344175E-4	TGTGCCTTGTGGGAGGCTGGGAAGAAACTCTTT	CALWEAGKKLF	TRGV9	.	TRGJ2	15	-1	-1	21
32	2.8857686515344175E-4	TGTGCCTTGATTACTTATTATAAGAAACTCTTT	CALITYYKKLF	TRGV9	.	TRGJ1	8	-1	-1	14
32	2.8857686515344175E-4	TGTGCTGCGTGGGATTCGAAGAAACTCTTT	CAAWDSKKLF	TRGV10	.	TRGJ2	15	-1	-1	18
32	2.8857686515344175E-4	TGTGCTGCGACCTATAAGAAACTCTTT	CAATYKKLF	TRGV10	.	TRGJ1	8	-1	-1	12
32	2.8857686515344175E-4	TGTGCTGCGTGGACCGTAATTAAGAAACTCTTT	CAAWTVIKKLF	TRGV10	.	TRGJ1	11	-1	-1	20
32	2.8857686515344175E-4	TGTGCCACCTGGGACGGGAAACTCTTT	CATWDGKLF	TRGV4	.	TRGJ1	17	-1	-1	17
31	2.795588381173967E-4	TGTGCCTTGTGGGAGCCTAAAATGAGGATAGGAAGTTATTATAAGAAACTCTTT	CALWEPKMRIGSYYKKLF	TRGV9	.	TRGJ1	14	-1	-1	31
31	2.795588381173967E-4	TGTGCCACCCGTGTAGGCTTAGATCACCGAAAGAGGAAACTCTTT	CATRVGLDHRKRKLF	TRGV5P	.	TRGJ1	8	-1	-1	35
31	2.795588381173967E-4	TGTGCCACCTGGGACGGGGACTGCGATTGGATCAAGACGTTT	CATWDGDCDWIKTF	TRGV3	.	TRGJP2	17	-1	-1	24
31	2.795588381173967E-4	TGTGCTGCGTGGTTGGGCACTGGTTGGTTCAAGATATTT	CAAWLGTGWFKIF	TRGV10	.	TRGJP1	11	-1	-1	17
31	2.795588381173967E-4	TGTGCTGCGTGGGCCGCCAGGGGTTGGTTCAAGATATTT	CAAWAARGWFKIF	TRGV10	.	TRGJP1	12	-1	-1	21
31	2.795588381173967E-4	TGTGCCGGTCGCCATACCACTGGTTGGTTCAAGATATTT	CAGRHTTGWFKIF	TRGV10	.	TRGJP1	4	-1	-1	13
31	2.795588381173967E-4	TGTGCTGCGTGTACCACTGGTTGGTTCAAGATATTT	CAACTTGWFKIF	TRGV10	.	TRGJP1	10	-1	-1	11
31	2.795588381173967E-4	TGTGCTGCGTGGGGCCCGAGGTATAAGAAACTCTTT	CAAWGPRYKKLF	TRGV10	.	TRGJ1	12	-1	-1	21
31	2.795588381173967E-4	TGTGCCTTGTGGGAGGCAGAGTATAAGAAACTCTTT	CALWEAEYKKLF	TRGV9	.	TRGJ2	15	-1	-1	21
31	2.795588381173967E-4	TGTGCTGCGTGGGTCTGCTATAAGAAACTCTTT	CAAWVCYKKLF	TRGV10	.	TRGJ1	12	-1	-1	18
31	2.795588381173967E-4	TGTGCTGCGTGGGATTATTTCAAGAAACTCTTT	CAAWDYFKKLF	TRGV10	.	TRGJ1	16	-1	-1	13
31	2.795588381173967E-4	TGTGCTGCGTGGGATTACCATAAGAAACTCTTT	CAAWDYHKKLF	TRGV10	.	TRGJ1	17	-1	-1	13
31	2.795588381173967E-4	TGTGCTGCGTGGGAGCTTTATAAGAAACTCTTT	CAAWELYKKLF	TRGV10	.	TRGJ1	13	-1	-1	17
31	2.795588381173967E-4	TGTGCTGCGTGGGACCGAAAGAAACTCTTT	CAAWDRKKLF	TRGV10	.	TRGJ2	13	-1	-1	18
31	2.795588381173967E-4	CCAAAACTCTTT	PKLF	TRGV9	.	TRGJ1	-1	-1	-1	3
31	2.795588381173967E-4	TGTGCTGCGTGGGAGTTTTATAAGAAACTCTTT	CAAWEFYKKLF	TRGV10	.	TRGJ1	13	-1	-1	17
31	2.795588381173967E-4	TGTGCCTTGTGGGACCATTATAAGAAACTCTTT	CALWDHYKKLF	TRGV9	.	TRGJ1	13	-1	-1	16
31	2.795588381173967E-4	TGTGCCTTGTGGGGATATAAGAAACTCTTT	CALWGYKKLF	TRGV9	.	TRGJ1	12	-1	-1	15
31	2.795588381173967E-4	TGTGCCACCGCAGGCCAGAAACTCTTT	CATAGQKLF	TRGV8	.	TRGJ1	8	-1	-1	16
31	2.795588381173967E-4	TGTGCCACCTGGGACAGGCAAAAGAAACTCTTT	CATWDRQKKLF	TRGV5	.	TRGJ1	18	-1	-1	21
30	2.705408110813516E-4	TGTGCTGCGTGGGATTATTACTTAACTGGTTGGTTCAAGATATTT	CAAWDYYLTGWFKIF	TRGV10	.	TRGJP1	16	-1	-1	24
30	2.705408110813516E-4	TGTGCTGCGTGGGATTATCCTCGCACTGGTTGGTTCAAGATATTT	CAAWDYPRTGWFKIF	TRGV10	.	TRGJP1	16	-1	-1	23
30	2.705408110813516E-4	TGTGCCTTGTGGGAGCCACCCCCATATTATAAGAAACTCTTT	CALWEPPPYYKKLF	TRGV9	.	TRGJ1	14	-1	-1	24
30	2.705408110813516E-4	TGTGCCTTGTGGGAGGTGCGGGATTATTATAAGAAACTCTTT	CALWEVRDYYKKLF	TRGV9	.	TRGJ1	18	-1	-1	22
30	2.705408110813516E-4	TGTGCTGCGTGGGGTACCACTGGTTGGTTCAAGATATTT	CAAWGTTGWFKIF	TRGV10	.	TRGJP1	12	-1	-1	14
30	2.705408110813516E-4	TGTGCTGCGTGGGATTATGAGAGGGATAAGAAACTCTTT	CAAWDYERDKKLF	TRGV10	.	TRGJ1	16	-1	-1	25
30	2.705408110813516E-4	TGTGCCTTGTGGGAGGTGCAATATTATAAGAAACTCTTT	CALWEVQYYKKLF	TRGV9	.	TRGJ1	19	-1	-1	21
30	2.705408110813516E-4	TGTGCCTTGTGGGAGGTAGGGTATTATAAGAAACTCTTT	CALWEVGYYKKLF	TRGV9	.	TRGJ1	16	-1	-1	21
30	2.705408110813516E-4	TGTGCCGCTGAGATGCGGAATTATTATAAGAAACTCTTT	CAAEMRNYYKKLF	TRGV9	.	TRGJ1	5	-1	-1	17
30	2.705408110813516E-4	TGTGCCACCTGGGATACCACTGGTTGGTTCAAGATATTT	CATWDTTGWFKIF	TRGV8	.	TRGJP1	15	-1	-1	13
30	2.705408110813516E-4	TGTGCTGCGTGGGATTGGGGGTATAAGAAACTCTTT	CAAWDWGYKKLF	TRGV10	.	TRGJ1	15	-1	-1	21
30	2.705408110813516E-4	TGTGCTGCGTGGGACCTTTATTATAAGAAACTCTTT	CAAWDLYYKKLF	TRGV10	.	TRGJ1	13	-1	-1	17
30	2.705408110813516E-4	TGTGCTGCGTGGGACCGTTGGTTCAAGATATTT	CAAWDRWFKIF	TRGV10	.	TRGJP1	13	-1	-1	16
30	2.705408110813516E-4	TGTGCTGCGCCCAGGCCCTTTAAGAAACTCTTT	CAAPRPFKKLF	TRGV10	.	TRGJ1	8	-1	-1	20
30	2.705408110813516E-4	TGTGCTGCGTGGGATTCTCTCTTT	CAAWDSLF	TRGV10	.	TRGJ1	15	-1	-1	18
30	2.705408110813516E-4	TGTGATGGGCTCTTT	CDGLF	TRGV2	.	TRGJ1	3	-1	-1	9
30	2.705408110813516E-4	TGTGCTGCGTGGTTATATTATAAGAAACTCTTT	CAAWLYYKKLF	TRGV10	.	TRGJ1	11	-1	-1	15
30	2.705408110813516E-4	TGTGCTGCGTGGGATCAGTATAAGAAACTCTTT	CAAWDQYKKLF	TRGV10	.	TRGJ1	14	-1	-1	18
30	2.705408110813516E-4	TGTGCTGCGTGGGATTGCAAGAAACTCTTT	CAAWDCKKLF	TRGV10	.	TRGJ1	15	-1	-1	18
30	2.705408110813516E-4	TGTGCTGCGTGGGATGAAGAGAAACTCTTT	CAAWDEEKLF	TRGV10	.	TRGJ1	14	-1	-1	19
29	2.615227840453066E-4	TGTGCTGCGTGGGATCCCTCGGGGACCACTGGTTGGTTCAAGATATTT	CAAWDPSGTTGWFKIF	TRGV10	.	TRGJP1	14	-1	-1	24
29	2.615227840453066E-4	TGTGCTGCGTGGGGTGGGGTAAGGGGAGGTTGGTTCAAGATATTT	CAAWGGVRGGWFKIF	TRGV10	.	TRGJP1	12	-1	-1	27
29	2.615227840453066E-4	TGTGCTGCGTGGTCCCTCCGGAGCTATTATAAGAAACTCTTT	CAAWSLRSYYKKLF	TRGV10	.	TRGJ1	11	-1	-1	24
29	2.615227840453066E-4	TGTGCTGCGTGGGATCTAAGTAGTGATTGGATCAAGACGTTT	CAAWDLSSDWIKTF	TRGV10	.	TRGJP2	21	-1	-1	18
29	2.615227840453066E-4	TGTGCTGCGTGGGGCAACCCGTATTATAAGAAACTCTTT	CAAWGNPYYKKLF	TRGV10	.	TRGJ1	12	-1	-1	21
29	2.615227840453066E-4	TGTGCCTTGTGGGTTGGGTCTTATTATAAGAAACTCTTT	CALWVGSYYKKLF	TRGV9	.	TRGJ1	12	-1	-1	20
29	2.615227840453066E-4	TGTGCTGCGTGGGTCACCCCCTTATTGAGACTCTTT	CAAWVTPLLRLF	TRGV10	.	TRGJ1	12	-1	-1	26
29	2.615227840453066E-4	TGTGCTGCGTGGGGCCCCCGTTGGTTCAAGATATTT	CAAWGPRWFKIF	TRGV10	.	TRGJP1	12	-1	-1	19
29	2.615227840453066E-4	TGTGCTGCGTGGGATTATAGTTATAAGAAACTCTTT	CAAWDYSYKKLF	TRGV10	.	TRGJ1	16	-1	-1	20
29	2.615227840453066E-4	TGTGCTGCGTGGGACTCTGGTTGGTTCAAGATATTT	CAAWDSGWFKIF	TRGV10	.	TRGJP1	13	-1	-1	16
29	2.615227840453066E-4	TGTGCTGCGTGGGACCAGGGTTGGTTCAAGATATTT	CAAWDQGWFKIF	TRGV10	.	TRGJP1	13	-1	-1	18
29	2.615227840453066E-4	TGTGCCACCTGGGATAGGCCTTATAAGAAACTCTTT	CATWDRPYKKLF	TRGV8	.	TRGJ1	20	-1	-1	20
29	2.615227840453066E-4	TGTGCTGCGTGGGATTTGTATAAGAAACTCTTT	CAAWDLYKKLF	TRGV10	.	TRGJ1	15	-1	-1	18
29	2.615227840453066E-4	TGTGCTGCGTGGGGTTATAAGAAACTCTTT	CAAWGYKKLF	TRGV10	.	TRGJ1	16	-1	-1	14
29	2.615227840453066E-4	TGTGCTGCGTGGGATTTCCGGAAACTCTTT	CAAWDFRKLF	TRGV10	.	TRGJ1	15	-1	-1	20
29	2.615227840453066E-4	TGTGCTGCCCAGAGGTATTATAAGAAACTCTTT	CAAQRYYKKLF	TRGV10	.	TRGJ1	7	-1	-1	15
29	2.615227840453066E-4	TGTGCTGCGTGGGATTCCCCTAAGAAACTCTTT	CAAWDSPKKLF	TRGV10	.	TRGJ1	15	-1	-1	20
29	2.615227840453066E-4	TGTGCCACCTGGGACGGGCGACTCTTT	CATWDGRLF	TRGV2	.	TRGJ1	18	-1	-1	20
29	2.615227840453066E-4	TGTGCCACCTGGGACGGGCCCTATAAGAAACTCTTT	CATWDGPYKKLF	TRGV2	.	TRGJ2	20	-1	-1	21
29	2.615227840453066E-4	TGTGCCACCTGGGACGGGCTAGGGAAACTCTTT	CATWDGLGKLF	TRGV2	.	TRGJ1	18	-1	-1	23
28	2.525047570092615E-4	TGTGCTGCGTGGGATTATCCCCTCCTAGCGAATAAGAAACTCTTT	CAAWDYPLLANKKLF	TRGV10	.	TRGJ1	16	-1	-1	31
28	2.525047570092615E-4	TGTGCTGCGTGGGATCCTAATACCACTGGTTGGTTCAAGATATTT	CAAWDPNTTGWFKIF	TRGV10	.	TRGJP1	25	-1	-1	19
28	2.525047570092615E-4	TGTGCTGCGTGGGATCGTGAAAACACTGGTTGGTTCAAGATATTT	CAAWDRENTGWFKIF	TRGV10	.	TRGJP1	14	-1	-1	23
28	2.525047570092615E-4	TGTGCTGCGTGGGATATCTACACTGGTTGGTTCAAGATATTT	CAAWDIYTGWFKIF	TRGV10	.	TRGJP1	14	-1	-1	14
28	2.525047570092615E-4	TGTGCCTTGTGGGAGGTGCAACCGTCCAATAAGAAACTCTTT	CALWEVQPSNKKLF	TRGV9	.	TRGJ1	32	-1	-1	28
28	2.525047570092615E-4	TGTGCTGCGTGCAATACCACTGGTTGGTTCAAGATATTT	CAACNTTGWFKIF	TRGV10	.	TRGJP1	10	-1	-1	13
28	2.525047570092615E-4	TGTGCTGCGTGGGGCGGGCGTTATTATAAGAAACTCTTT	CAAWGGRYYKKLF	TRGV10	.	TRGJ1	12	-1	-1	20
28	2.525047570092615E-4	TGTGCCTTGTGGGAGGTGCGGTGGTATAAGAAACTCTTT	CALWEVRWYKKLF	TRGV9	.	TRGJ1	18	-1	-1	24
28	2.525047570092615E-4	TGTGCTGCGTGGGATACCCCGAATAAGAAACTCTTT	CAAWDTPNKKLF	TRGV10	.	TRGJ1	14	-1	-1	22
28	2.525047570092615E-4	TGTGCTGCGTGGGATAGGCATTATAAGAAACTCTTT	CAAWDRHYKKLF	TRGV10	.	TRGJ1	14	-1	-1	19
28	2.525047570092615E-4	TGTGCTGCGTGGGACTGTTATTATAAGAAACTCTTT	CAAWDCYYKKLF	TRGV10	.	TRGJ1	13	-1	-1	17
28	2.525047570092615E-4	TGTGCCACCTGGGACGGGCGGTATAAGAAACTCTTT	CATWDGRYKKLF	TRGV2	.	TRGJ1	18	-1	-1	21
28	2.525047570092615E-4	TGTGCTGCGTGGGATTACCGAAAGAAACTCTTT	CAAWDYRKKLF	TRGV10	.	TRGJ1	17	-1	-1	21
28	2.525047570092615E-4	TGTGCTGCGTGGGCTTGTAAGAAACTCTTT	CAAWACKKLF	TRGV10	.	TRGJ1	15	-1	-1	14
28	2.525047570092615E-4	TGTGCTGCGTGGGATTATAGGAAACTCTTT	CAAWDYRKLF	TRGV10	.	TRGJ1	16	-1	-1	13
28	2.525047570092615E-4	TGTGCCCCTTTTGTTAAGAAACTCTTT	CAPFVKKLF	TRGV10	.	TRGJ1	4	-1	-1	14
28	2.525047570092615E-4	TGTGCTGCGTGGGATAGCGGGAATAAGAAACTCTTT	CAAWDSGNKKLF	TRGV10	.	TRGJ1	14	-1	-1	22
28	2.525047570092615E-4	TGTGCTGCGTGGGGCTATTATAAGAAACTCTTT	CAAWGYYKKLF	TRGV10	.	TRGJ1	12	-1	-1	15
28	2.525047570092615E-4	TGTGCCACCTGGGACAGGCTGGGGAAACTCTTT	CATWDRLGKLF	TRGV3	.	TRGJ1	18	-1	-1	23
28	2.525047570092615E-4	TGTGCCACCTGGACTAAGAAACTCTTT	CATWTKKLF	TRGV8	.	TRGJ1	11	-1	-1	14
28	2.525047570092615E-4	TGTGCTGCGTGGAATTATAAGAAACTCTTT	CAAWNYKKLF	TRGV10	.	TRGJ1	16	-1	-1	13
27	2.4348672997321646E-4	TGTGCCACCTGGGACAGGCAGTGGGATACCACTGGTTGGTTCAAGATATTT	CATWDRQWDTTGWFKIF	TRGV3	.	TRGJP1	18	-1	-1	25
27	2.4348672997321646E-4	TGTGCTGCGTGGGATTATAAGCCTACCACTGGTTGGTTCAAGATATTT	CAAWDYKPTTGWFKIF	TRGV10	.	TRGJP1	16	-1	-1	23
27	2.4348672997321646E-4	TGTGCTGCGTGGTCCCGGCCCCCTGGTTGGTTCAAGATATTT	CAAWSRPPGWFKIF	TRGV10	.	TRGJP1	11	-1	-1	19
27	2.4348672997321646E-4	TGTGCTGCGTGGGATTTCCCCCAGGGTCGGTTCAAGATATTT	CAAWDFPQGRFKIF	TRGV10	.	TRGJP1	15	-1	-1	24
27	2.4348672997321646E-4	TGTGCTGCGTGGGACCCCTCCTTTCATTATAAGAAACTCTTT	CAAWDPSFHYKKLF	TRGV10	.	TRGJ1	13	-1	-1	25
27	2.4348672997321646E-4	TGTGCTGCGTGGGACCCGCGTAGCGTTTATAAGAAACTCTTT	CAAWDPRSVYKKLF	TRGV10	.	TRGJ1	13	-1	-1	26
27	2.4348672997321646E-4	TGTGCCTTGTGGGAGTGTGTAGGGTATTATAAGAAACTCTTT	CALWECVGYYKKLF	TRGV9	.	TRGJ1	18	-1	-1	24
27	2.4348672997321646E-4	TGTGCCTTGTGGGAGGTGCAAAGGAACTATAAGAAACTCTTT	CALWEVQRNYKKLF	TRGV9	.	TRGJ1	19	-1	-1	27
27	2.4348672997321646E-4	TGTGCTGCGTGGGGAGGGCGGTGGATCAAGAAACTCTTT	CAAWGGRWIKKLF	TRGV10	.	TRGJ1	12	-1	-1	27
27	2.4348672997321646E-4	TGTGCTGCGTGGGATTGTAGTGATTGGATCAAGACGTTT	CAAWDCSDWIKTF	TRGV10	.	TRGJP2	15	-1	-1	13
27	2.4348672997321646E-4	TGTGCTGCGTGGGATTATAAGGGTTATAAGAAACTCTTT	CAAWDYKGYKKLF	TRGV10	.	TRGJ1	16	-1	-1	23
27	2.4348672997321646E-4	TGTGCCACCTGGGACGCCAATTATTATAAGAAACTCTTT	CATWDANYYKKLF	TRGV2	.	TRGJ1	15	-1	-1	18
27	2.4348672997321646E-4	TGTGCCACCTGGGACAAAAGGGGATATAAGAAACTCTTT	CATWDKRGYKKLF	TRGV4	.	TRGJ1	13	-1	-1	24
27	2.4348672997321646E-4	TGTGCTGCGTGGGCCACTGGTTGGTTCAAGATATTT	CAAWATGWFKIF	TRGV10	.	TRGJP1	12	-1	-1	13
27	2.4348672997321646E-4	TGTGCTGCGTGGGGGTTCCGTTGGTTCAAGATATTT	CAAWGFRWFKIF	TRGV10	.	TRGJP1	12	-1	-1	19
27	2.4348672997321646E-4	TGTGCCACCTGGGATGTGGGTTATAAGAAACTCTTT	CATWDVGYKKLF	TRGV4	.	TRGJ1	15	-1	-1	20
27	2.4348672997321646E-4	TGTGCTGCGTGGGATCACGATAAGAAACTCTTT	CAAWDHDKKLF	TRGV10	.	TRGJ1	22	-1	-1	19
27	2.4348672997321646E-4	TGTGCTGCGCTGAACGGTTGGTTCAAGATATTT	CAALNGWFKIF	TRGV10	.	TRGJP1	8	-1	-1	15
27	2.4348672997321646E-4	TGTGCTGCGTGGGATTTTAAGAAACTCTTT	CAAWDFKKLF	TRGV10	.	TRGJ1	15	-1	-1	13
27	2.4348672997321646E-4	TGTGCTGCGTGGGTCAGGGGGGAGAAGAAACTCTTT	CAAWVRGEKKLF	TRGV10	.	TRGJ1	12	-1	-1	24
27	2.4348672997321646E-4	TGTGCTGCGTGGACCACTGGTTGGTTCAAGATATTT	CAAWTTGWFKIF	TRGV10	.	TRGJP1	11	-1	-1	12
27	2.4348672997321646E-4	TGTGCCTTGTGGGAGGGCTGGTTCAAGATATTT	CALWEGWFKIF	TRGV9	.	TRGJP1	15	-1	-1	15
27	2.4348672997321646E-4	TGTGCCTTGTGGACTTATTATAAGAAACTCTTT	CALWTYYKKLF	TRGV9	.	TRGJ1	11	-1	-1	11
27	2.4348672997321646E-4	TGTGCTGCCTTAGGGGAGAAACTCTTT	CAALGEKLF	TRGV10	.	TRGJ1	7	-1	-1	16
27	2.4348672997321646E-4	TGTGCTGCGTGGGACTCCTTTAAGAAACTCTTT	CAAWDSFKKLF	TRGV10	.	TRGJ1	13	-1	-1	20
26	2.344687029371714E-4	TGTGCCACCTGGGACAGGGAAAAGTTGCAATTAGAAGATTATTATAAGAAACTCTTT	CATWDREKLQLEDYYKKLF	TRGV3	.	TRGJ1	17	-1	-1	37
26	2.344687029371714E-4	TGTGCTGCGTGGGGTGTTACTAATAGTAGTGATTGGATCAAGACGTTT	CAAWGVTNSSDWIKTF	TRGV10	.	TRGJP2	12	-1	-1	17
26	2.344687029371714E-4	TGTGCTGCGTGGGATCCACCCCCGAATTATTATAAGAAACTCTTT	CAAWDPPPNYYKKLF	TRGV10	.	TRGJ1	14	-1	-1	22
26	2.344687029371714E-4	TGTGCTGCGTGGGATCCAGGGGCCACTGGTTGGTTCAAGATATTT	CAAWDPGATGWFKIF	TRGV10	.	TRGJP1	14	-1	-1	22
26	2.344687029371714E-4	TGTGCCTTGTGGGGGTCCCTCTTCAATTATTATAAGAAACTCTTT	CALWGSLFNYYKKLF	TRGV9	.	TRGJ1	20	-1	-1	21
26	2.344687029371714E-4	TGTGCTGCGTGGGATTATCTTTGGCATTTTAAGAAACTCTTT	CAAWDYLWHFKKLF	TRGV10	.	TRGJ1	16	-1	-1	25
26	2.344687029371714E-4	TGTGCTGCGTGGGATTATAGGCGGTATTATAAGAAACTCTTT	CAAWDYRRYYKKLF	TRGV10	.	TRGJ1	16	-1	-1	24
26	2.344687029371714E-4	TGTGCTGCGTGGGACCCCAGGTGTTATTATAAGAAACTCTTT	CAAWDPRCYYKKLF	TRGV10	.	TRGJ1	13	-1	-1	23
26	2.344687029371714E-4	TGTGCCTTGTGGGAGGCCACGGGTGATTATAAGAAACTCTTT	CALWEATGDYKKLF	TRGV9	.	TRGJ1	15	-1	-1	25
26	2.344687029371714E-4	TGTGCCACCTGGGACGGCCTCGGAGGTTATAAGAAACTCTTT	CATWDGLGGYKKLF	TRGV2	.	TRGJ1	16	-1	-1	26
26	2.344687029371714E-4	TGTGCTGCGTGGGATTGGGCTCGTTGGTTCAAGATATTT	CAAWDWARWFKIF	TRGV10	.	TRGJP1	15	-1	-1	19
26	2.344687029371714E-4	TGTGCTGCGTGGGATTACTGGTTTTATAAGAAACTCTTT	CAAWDYWFYKKLF	TRGV10	.	TRGJ1	17	-1	-1	23
26	2.344687029371714E-4	TGTGCTGCGTGGGATAGCTGCCATTATAAGAAACTCTTT	CAAWDSCHYKKLF	TRGV10	.	TRGJ1	14	-1	-1	22
26	2.344687029371714E-4	TGTGCCTTGTGGGAGGACCCATATTATAAGAAACTCTTT	CALWEDPYYKKLF	TRGV9	.	TRGJ1	15	-1	-1	21
26	2.344687029371714E-4	TGTGCCTTGTGGGAGAAATTAGGTTATAAGAAACTCTTT	CALWEKLGYKKLF	TRGV9	.	TRGJ1	14	-1	-1	16
26	2.344687029371714E-4	TGTGCCACCTGGGATGGGCGGTATTATAAGAAACTCTTT	CATWDGRYYKKLF	TRGV4	.	TRGJ1	18	-1	-1	21
26	2.344687029371714E-4	TGTGCCACCTGGGACGGGAATTATTATAAGAAACTCTTT	CATWDGNYYKKLF	TRGV2	.	TRGJ1	17	-1	-1	17
26	2.344687029371714E-4	TGTGCTGCGTGGGATTCGAGGGGGAAGAAACTCTTT	CAAWDSRGKKLF	TRGV10	.	TRGJ1	15	-1	-1	24
26	2.344687029371714E-4	TGTGCTGCGTGGGACTATAAGAAACTCTTT	CAAWDYKKLF	TRGV10	.	TRGJ1	16	-1	-1	15
26	2.344687029371714E-4	TGTGCTGCGTGGGAAACTGGTTGGTTCAAGATATTT	CAAWETGWFKIF	TRGV10	.	TRGJP1	13	-1	-1	15
26	2.344687029371714E-4	TGTGCTGCGAAGGGGGTTTATTATAAGAAACTCTTT	CAAKGVYYKKLF	TRGV10	.	TRGJ1	8	-1	-1	17
26	2.344687029371714E-4	TGTGCCTTGTGTGGGGTAAAATTGAAGAAACTCTTT	CALCGVKLKKLF	TRGV9	.	TRGJ1	16	-1	-1	24
26	2.344687029371714E-4	TGTGCCTTGTGGGAGGGGGTAAAAAAGAAACTCTTT	CALWEGVKKKLF	TRGV9	.	TRGJ1	15	-1	-1	24
26	2.344687029371714E-4	TGTGCTGCGAGGAGCCGTTATAAGAAACTCTTT	CAARSRYKKLF	TRGV10	.	TRGJ1	11	-1	-1	17
26	2.344687029371714E-4	TGTGCTGCGTGGGCGAGAAAGAAACTCTTT	CAAWARKKLF	TRGV10	.	TRGJ1	12	-1	-1	18
26	2.344687029371714E-4	TGTGCCACCCCAATTTATTATAAGAAACTCTTT	CATPIYYKKLF	TRGV8	.	TRGJ1	8	-1	-1	14
26	2.344687029371714E-4	TGTGCCACCTGGGACAGGCCTTATTATAAGAAACTCTTT	CATWDRPYYKKLF	TRGV3	.	TRGJ1	20	-1	-1	20
25	2.2545067590112636E-4	TGTGCCACCTGGGACGGCCCTAAAACGAGTAGTGATTGGATCAAGACGTTT	CATWDGPKTSSDWIKTF	TRGV2	.	TRGJP2	19	-1	-1	27
25	2.2545067590112636E-4	TGTGCCTTGTGGGAGGGGTTTGATCTGTATTATTATAAGAAACTCTTT	CALWEGFDLYYYKKLF	TRGV9	.	TRGJ1	15	-1	-1	28
25	2.2545067590112636E-4	TGTGCTGCGTGGGATTTTGATACCACTGGTTGGTTCAAGATATTT	CAAWDFDTTGWFKIF	TRGV10	.	TRGJP1	15	-1	-1	19
25	2.2545067590112636E-4	TGTGCTGCGTGGGATTGGGGTGCGTATTATAAGAAACTCTTT	CAAWDWGAYYKKLF	TRGV10	.	TRGJ1	15	-1	-1	24
25	2.2545067590112636E-4	TGTGCCACCTGGGCCCCCCTTAATAAGAAACTCTTT	CATWAPLNKKLF	TRGV2	.	TRGJ1	12	-1	-1	22
25	2.2545067590112636E-4	TGTGCCACCTGGGATATTTATTATAAGAAACTCTTT	CATWDIYYKKLF	TRGV2	.	TRGJ1	13	-1	-1	17
25	2.2545067590112636E-4	TGTGCTGCGTGGACCTGGGGTAAGAAACTCTTT	CAAWTWGKKLF	TRGV10	.	TRGJ1	11	-1	-1	20
25	2.2545067590112636E-4	TGTGCCACCTGGGACAGCCTCGTTTATAAGAAACTCTTT	CATWDSLVYKKLF	TRGV7	.	TRGJ1	19	-1	-1	23
25	2.2545067590112636E-4	TGTGCTGCGTGCGCGGGTTATTATAAGAAACTCTTT	CAACAGYYKKLF	TRGV10	.	TRGJ1	10	-1	-1	17
25	2.2545067590112636E-4	TGTGCCTTGTGGAGACTTTATTATAAGAAACTCTTT	CALWRLYYKKLF	TRGV9	.	TRGJ1	11	-1	-1	17
25	2.2545067590112636E-4	TGTGCCTTGTGGGAGGTGCAGGCTCATTATAAGAAACTCTTT	CALWEVQAHYKKLF	TRGV9	.	TRGJ1	19	-1	-1	25
25	2.2545067590112636E-4	TGTGCCTTGTGGGAGGGGGGGATTTATTATAAGAAACTCTTT	CALWEGGIYYKKLF	TRGV9	.	TRGJ1	15	-1	-1	20
25	2.2545067590112636E-4	TGTGCCACCTGGGACGGGCTATCCCATAAGAAACTCTTT	CATWDGLSHKKLF	TRGV2	.	TRGJ1	18	-1	-1	25
25	2.2545067590112636E-4	TGTGCTGCGTGGGATTCGGATTATAAGAAACTCTTT	CAAWDSDYKKLF	TRGV10	.	TRGJ1	15	-1	-1	19
25	2.2545067590112636E-4	TGTGCTGCGTGGGATAGGGATTATAAGAAACTCTTT	CAAWDRDYKKLF	TRGV10	.	TRGJ1	14	-1	-1	19
25	2.2545067590112636E-4	TGTGCCACCTGGGACGGGCAACTCTTT	CATWDGQLF	TRGV2	.	TRGJ1	18	-1	-1	19
24	2.1643264886508128E-4	TGTGCTGCGTGGGATCCGCCGCCATATAGTAGTGATTGGATCAAGACGTTT	CAAWDPPPYSSDWIKTF	TRGV10	.	TRGJP2	14	-1	-1	23
24	2.1643264886508128E-4	TGTGCCTTGTGGGAGGTCAAAGATCTCCCCACTTATTATAAGAAACTCTTT	CALWEVKDLPTYYKKLF	TRGV9	.	TRGJ1	16	-1	-1	32
24	2.1643264886508128E-4	TGTGCTGCGTGGGATCCTGGGTTTACCACTGGTTGGTTCAAGATATTT	CAAWDPGFTTGWFKIF	TRGV10	.	TRGJP1	14	-1	-1	23
24	2.1643264886508128E-4	TGTGCTGCGTGGGATCCAAATACCACTGGTTGGTTCAAGATATTT	CAAWDPNTTGWFKIF	TRGV10	.	TRGJP1	14	-1	-1	19
24	2.1643264886508128E-4	TGTGCTGCGTGGGATTATAAGGTTGGTTGGTTCAAGATATTT	CAAWDYKVGWFKIF	TRGV10	.	TRGJP1	16	-1	-1	23
24	2.1643264886508128E-4	TGTGCTGCGTGGGATTACGCGGATTATTATAAGAAACTCTTT	CAAWDYADYYKKLF	TRGV10	.	TRGJ2	18	-1	-1	19
24	2.1643264886508128E-4	TGTGCCTTGTGGGAGGTATTTTGTTATTATAAGAAACTCTTT	CALWEVFCYYKKLF	TRGV9	.	TRGJ1	16	-1	-1	23
24	2.1643264886508128E-4	TGTGCCTTGTGGGAGGACGACCTATATTATAAGAAACTCTTT	CALWEDDLYYKKLF	TRGV9	.	TRGJ1	15	-1	-1	24
24	2.1643264886508128E-4	TGTGCCACCTGGGACAGGCTAAAGGTGGGTAAGAAACTCTTT	CATWDRLKVGKKLF	TRGV3	.	TRGJ1	18	-1	-1	29
24	2.1643264886508128E-4	TGTGCCTTGTGGGAACCCCTTTATTATAAGAAACTCTTT	CALWEPLYYKKLF	TRGV9	.	TRGJ1	13	-1	-1	20
24	2.1643264886508128E-4	TGTGCTGCGTGGGATAGGAGTTATAAGAAACTCTTT	CAAWDRSYKKLF	TRGV10	.	TRGJ1	14	-1	-1	20
24	2.1643264886508128E-4	TGTGCTGCGTGGGATTGTTATAAGAAACTCTTT	CAAWDCYKKLF	TRGV10	.	TRGJ1	15	-1	-1	13
24	2.1643264886508128E-4	TGTGCTGCGGGTGGGTATTATAAGAAACTCTTT	CAAGGYYKKLF	TRGV10	.	TRGJ1	19	-1	-1	15
24	2.1643264886508128E-4	TGTGCCTTGTGGGAGTTTTATAAGAAACTCTTT	CALWEFYKKLF	TRGV9	.	TRGJ1	14	-1	-1	17
24	2.1643264886508128E-4	TGTGCCACCTGGGACAATCGAGGGAAACTCTTT	CATWDNRGKLF	TRGV2	.	TRGJ2	14	-1	-1	23
24	2.1643264886508128E-4	TGTGCCACCTGGGAAAGGAAGAAACTCTTT	CATWERKKLF	TRGV8	.	TRGJ1	17	-1	-1	18
24	2.1643264886508128E-4	TGTGTCCCCTTTAAGAAACTCTTT	CVPFKKLF	TRGV10	.	TRGJ1	3	-1	-1	11
24	2.1643264886508128E-4	TGTGCTGCGTGGGATGCGAGTTTTTATTATAAGAAACTCTTT	CAAWDASFYYKKLF	TRGV10	.	TRGJ1	14	-1	-1	23
24	2.1643264886508128E-4	TGTGCCACCTGGGACAATAGTAGTGATTGGATCAAGACGTTT	CATWDNSSDWIKTF	TRGV3	.	TRGJP2	15	-1	-1	16
24	2.1643264886508128E-4	TGTGCTGCGTGGGAAAGTTATTATAAGAAACTCTTT	CAAWESYYKKLF	TRGV10	.	TRGJ1	13	-1	-1	17
24	2.1643264886508128E-4	TGTGCTGCCTATAAGAAACTCTTT	CAAYKKLF	TRGV10	.	TRGJ1	7	-1	-1	9
24	2.1643264886508128E-4	TGTGCTGCGTGGGATAACGGAGGCCTTATTTTACTCTTT	CAAWDNGGLILLF	TRGV10	.	TRGJ1	18	-1	-1	32
24	2.1643264886508128E-4	TGTGCTGCGTGGGCTTTTGGTTGGTTCAAGATATTT	CAAWAFGWFKIF	TRGV10	.	TRGJP1	15	-1	-1	17
24	2.1643264886508128E-4	TGTGCTGCGTGGGATAGGTATTATAAGAAACTCTTT	CAAWDRYYKKLF	TRGV10	.	TRGJ1	14	-1	-1	18
24	2.1643264886508128E-4	TGTGCCGGCAGGGGGGGGAAGAAACTCTTT	CAGRGGKKLF	TRGV2	.	TRGJ1	5	-1	-1	18
24	2.1643264886508128E-4	TGTGCTGCGTGGCCTTATAAGAAACTCTTT	CAAWPYKKLF	TRGV10	.	TRGJ1	11	-1	-1	14
23	2.0741462182903624E-4	TGTGCCTTGTGGGAGGTGCAAGGGGATGATTATTATAAGAAACTCTTT	CALWEVQGDDYYKKLF	TRGV9	.	TRGJ1	19	-1	-1	28
23	2.0741462182903624E-4	TGTGCTGCGTGGGATTATCCCGCGTACCCATATAAGAAACTCTTT	CAAWDYPAYPYKKLF	TRGV10	.	TRGJ1	16	-1	-1	30
23	2.0741462182903624E-4	TGTGCTGCGTGGGATAATGTGCATTATTATAAGAAACTCTTT	CAAWDNVHYYKKLF	TRGV10	.	TRGJ1	14	-1	-1	13
23	2.0741462182903624E-4	TGTGCTGCGTGGGACAAGGCCGATTATTATAAGAAACTCTTT	CAAWDKADYYKKLF	TRGV10	.	TRGJ1	13	-1	-1	22
23	2.0741462182903624E-4	TGTGCTGCCCGTAGGTGCCATTATTATAAGAAACTCTTT	CAARRCHYYKKLF	TRGV10	.	TRGJ1	7	-1	-1	19
23	2.0741462182903624E-4	TGTGCTGCGTGTAATCCCACTGGTTGGTTCAAGATATTT	CAACNPTGWFKIF	TRGV10	.	TRGJP1	10	-1	-1	10
23	2.0741462182903624E-4	TGTGCTGCGTGGGATTCGGGTAGTTATAAGAAACTCTTT	CAAWDSGSYKKLF	TRGV10	.	TRGJ1	15	-1	-1	23
23	2.0741462182903624E-4	TGTGCTGCGTGGGATCCGAATTATTATAAGAAACTCTTT	CAAWDPNYYKKLF	TRGV10	.	TRGJ2	14	-1	-1	13
23	2.0741462182903624E-4	TGTGCTGCGTGGGATGTTTATTATAAGAAACTCTTT	CAAWDVYYKKLF	TRGV10	.	TRGJ1	14	-1	-1	17
23	2.0741462182903624E-4	TGTGCTGCGTGGGACTCCTATTATAAGAAACTCTTT	CAAWDSYYKKLF	TRGV10	.	TRGJ1	13	-1	-1	18
23	2.0741462182903624E-4	TGTGCTGCGTTTCCTTATTATAAGAAACTCTTT	CAAFPYYKKLF	TRGV10	.	TRGJ1	9	-1	-1	14
23	2.0741462182903624E-4	TGTGCTGCGTGGGAGAATAAGAAACTCTTT	CAAWENKKLF	TRGV10	.	TRGJ1	13	-1	-1	16
23	2.0741462182903624E-4	TGTGCTGCGCCGCGTTGGTTCAAGATATTT	CAAPRWFKIF	TRGV10	.	TRGJP1	8	-1	-1	13
23	2.0741462182903624E-4	TGTGCTGCGTGGGATTATCGGTCAGGTTATTATAAGAAACTCTTT	CAAWDYRSGYYKKLF	TRGV10	.	TRGJ1	16	-1	-1	26
23	2.0741462182903624E-4	TGTGCCACCTGGGACTTCTATAGTAGTGATTGGATCAAGACGTTT	CATWDFYSSDWIKTF	TRGV3	.	TRGJP2	14	-1	-1	18
23	2.0741462182903624E-4	TGTGCCTTGTGGGAATTGAATTATTATAAGAAACTCTTT	CALWELNYYKKLF	TRGV9	.	TRGJ1	13	-1	-1	13
23	2.0741462182903624E-4	TGTGCTGCGTGGGGGGATTATTATAAGAAACTCTTT	CAAWGDYYKKLF	TRGV10	.	TRGJ1	12	-1	-1	16
23	2.0741462182903624E-4	TGTGCTGCGCCCTCTTATTATAAGAAACTCTTT	CAAPSYYKKLF	TRGV10	.	TRGJ1	8	-1	-1	14
23	2.0741462182903624E-4	TGTGCTGCGTGGGTAAAAAAGAAACTCTTT	CAAWVKKKLF	TRGV10	.	TRGJ1	12	-1	-1	18
23	2.0741462182903624E-4	TGTGCCACCTGGGATGGTTATTATAAGAAACTCTTT	CATWDGYYKKLF	TRGV4	.	TRGJ1	16	-1	-1	17
23	2.0741462182903624E-4	TGTGCTGCTAGGGGGGACTATAAGAAACTCTTT	CAARGDYKKLF	TRGV10	.	TRGJ1	7	-1	-1	18
23	2.0741462182903624E-4	TGTGCCTTGTGGGAATATTATAAGAAACTCTTT	CALWEYYKKLF	TRGV9	.	TRGJ1	13	-1	-1	12
22	1.983965947929912E-4	TGTGCTGCGTGGGATTATATGCCCCTCAACGGCGGGTATTATAAGAAACTCTTT	CAAWDYMPLNGGYYKKLF	TRGV10	.	TRGJ1	16	-1	-1	36
22	1.983965947929912E-4	TGTGCTGCGTGGGATTCGGGCTGGGCCACTGGTTGGTTCAAGATATTT	CAAWDSGWATGWFKIF	TRGV10	.	TRGJP1	15	-1	-1	25
22	1.983965947929912E-4	TGTGCTGCGTGGGATAGCTTCTGTCCCCCTTATTATAAGAAACTCTTT	CAAWDSFCPPYYKKLF	TRGV10	.	TRGJ1	14	-1	-1	29
22	1.983965947929912E-4	TGTGCTGCGTGGGATTATATCAGGCCTTATTATAAGAAACTCTTT	CAAWDYIRPYYKKLF	TRGV10	.	TRGJ1	16	-1	-1	26
22	1.983965947929912E-4	TGTGCTGCGTGGGATCCCCGGAAGATTTATAAGAAACTCTTT	CAAWDPRKIYKKLF	TRGV10	.	TRGJ1	14	-1	-1	26
22	1.983965947929912E-4	TGTGCTGCGTGGGACCTATCCCTTGATTATAAGAAACTCTTT	CAAWDLSLDYKKLF	TRGV10	.	TRGJ2	13	-1	-1	25
22	1.983965947929912E-4	TGTGCCTTGTGGGAGGGCCCTCTTTATTATAAGAAACTCTTT	CALWEGPLYYKKLF	TRGV9	.	TRGJ1	21	-1	-1	23
22	1.983965947929912E-4	TGTGCTGCGTGGGGTACGACTGGTTGGTTCAAGATATTT	CAAWGTTGWFKIF	TRGV10	.	TRGJP1	12	-1	-1	14
22	1.983965947929912E-4	TGTGCCACCTGGGACGGTAATTATTATAAGAAACTCTTT	CATWDGNYYKKLF	TRGV2	.	TRGJ1	16	-1	-1	18
22	1.983965947929912E-4	TGTGCCACCTGGGACAGGCCGTGGTATAAGAAACTCTTT	CATWDRPWYKKLF	TRGV3	.	TRGJ1	19	-1	-1	24
22	1.983965947929912E-4	TGTGCCACCTGGGACAGGCCGGATTATAAGAAACTCTTT	CATWDRPDYKKLF	TRGV7	.	TRGJ1	19	-1	-1	22
22	1.983965947929912E-4	TGTGCTGCCCCTGGGGATTATTATAAGAAACTCTTT	CAAPGDYYKKLF	TRGV10	.	TRGJ1	7	-1	-1	16
22	1.983965947929912E-4	TGTGCTGCGTGGGTCCCTGATTATAAGAAACTCTTT	CAAWVPDYKKLF	TRGV10	.	TRGJ1	12	-1	-1	19
22	1.983965947929912E-4	TGTGCTGCGTGGGATTCTCATTATAAGAAACTCTTT	CAAWDSHYKKLF	TRGV10	.	TRGJ2	15	-1	-1	19
22	1.983965947929912E-4	TGTGCTGCGTGGGATGACTATTATAAGAAACTCTTT	CAAWDDYYKKLF	TRGV10	.	TRGJ1	17	-1	-1	18
22	1.983965947929912E-4	TGTGCTCCTGTTTATTATAAGAAACTCTTT	CAPVYYKKLF	TRGV10	.	TRGJ1	5	-1	-1	11
22	1.983965947929912E-4	TGTGCCTCCCAAGCTAAGAAGCTCTTT	CASQAKKLF	TRGV9	.	TRGJ1	6	-1	-1	14
22	1.983965947929912E-4	TGTGCTGCGAAACTCTTT	CAAKLF	TRGV10	.	TRGJ1	8	-1	-1	8
22	1.983965947929912E-4	TGTGCTGCGTGGGATATCCAGGGCGGTTATAAGAAACTCTTT	CAAWDIQGGYKKLF	TRGV10	.	TRGJ1	14	-1	-1	26
22	1.983965947929912E-4	TGTGCTGCGGGGGGGCTAACCTCCCGGGGGTTCAAGATATTT	CAAGGLTSRGFKIF	TRGV10	.	TRGJP1	12	-1	-1	28
22	1.983965947929912E-4	TGTGCTGCGTGGGATTCGGATTATTATAAGAAACTCTTT	CAAWDSDYYKKLF	TRGV10	.	TRGJ1	15	-1	-1	13
22	1.983965947929912E-4	TGTGCTGCGTGGGATTATTTCCATTATAAGAAACTCTTT	CAAWDYFHYKKLF	TRGV10	.	TRGJ1	16	-1	-1	22
22	1.983965947929912E-4	TGTGCTGCGTGGGATTATAACCGGAATAAGAAACTCTTT	CAAWDYNRNKKLF	TRGV10	.	TRGJ1	16	-1	-1	25
22	1.983965947929912E-4	TGTGCTGCGTGGGACTTTTATTATAAGAAACTCTTT	CAAWDFYYKKLF	TRGV10	.	TRGJ1	13	-1	-1	17
22	1.983965947929912E-4	TGTGCTGCGTGGGACACTGGTTGGTTCAAGATATTT	CAAWDTGWFKIF	TRGV10	.	TRGJP1	13	-1	-1	14
22	1.983965947929912E-4	TGTGCTGCGTGGGAGCCTTATTATAAGAAACTCTTT	CAAWEPYYKKLF	TRGV10	.	TRGJ1	13	-1	-1	17
22	1.983965947929912E-4	TGTGCCTTGTGGGAGGTGGTATATAAGAAACTCTTT	CALWEVVYKKLF	TRGV9	.	TRGJ1	17	-1	-1	21
22	1.983965947929912E-4	TGTGCTGCGTGGGATACGAGTCTCCTCTTT	CAAWDTSLLF	TRGV10	.	TRGJ1	17	-1	-1	24
22	1.983965947929912E-4	TGTGCCACCTGGGACGGTTGGTGCCTCTTT	CATWDGWCLF	TRGV3	.	TRGJ1	14	-1	-1	24
22	1.983965947929912E-4	TGTGCTGCGTGGGATCGGGATTATTATAAGAAACTCTTT	CAAWDRDYYKKLF	TRGV10	.	TRGJ1	14	-1	-1	19
22	1.983965947929912E-4	TGTGCTGTCTCCCCCAAAGATTATAAGAAACTCTTT	CAVSPKDYKKLF	TRGV10	.	TRGJ1	6	-1	-1	19
22	1.983965947929912E-4	TGTGCTGCGTGGGATTATATGGGTAAGAAACTCTTT	CAAWDYMGKKLF	TRGV10	.	TRGJ1	16	-1	-1	23
21	1.8937856775694614E-4	TGTGCTGCGTGGGATTATTTGGCCCCGGATTACTGGCCACGGGGAAGGAAGAAACTCTTT	CAAWDYLAPDYWPRGRKKLF	TRGV10	.	TRGJ1	16	-1	-1	48
21	1.8937856775694614E-4	TGTGCTGCGTGGGATTATCCCAATCTCGTCACTGGTTGGTTCAAGATATTT	CAAWDYPNLVTGWFKIF	TRGV10	.	TRGJP1	16	-1	-1	29
21	1.8937856775694614E-4	TGTGCTGCGTGGGACCCCCCCCATACCACTGGTTGGTTCAAGATATTT	CAAWDPPHTTGWFKIF	TRGV10	.	TRGJP1	13	-1	-1	22
21	1.8937856775694614E-4	TGTGCCTTGTGGGAGGTGCTGGTTTTCCTTGATTATAAGAAACTCTTT	CALWEVLVFLDYKKLF	TRGV9	.	TRGJ1	18	-1	-1	31
21	1.8937856775694614E-4	TGTGCTGCGTGGGATTCTTCCCACCGACATTATAAGAAACTCTTT	CAAWDSSHRHYKKLF	TRGV10	.	TRGJ1	15	-1	-1	28
21	1.8937856775694614E-4	TGTGCCACCTGGGACGGGCATACCACTGGTTGGTTCAAGATATTT	CATWDGHTTGWFKIF	TRGV2	.	TRGJP1	18	-1	-1	19
21	1.8937856775694614E-4	TGTGCTGCGTGGGGGAACCCTCCTTATTATAAGAAACTCTTT	CAAWGNPPYYKKLF	TRGV10	.	TRGJ1	12	-1	-1	23
21	1.8937856775694614E-4	TGTGCTGCGTGGGATTTAGGGAAGCGTTGGTTCAAGATATTT	CAAWDLGKRWFKIF	TRGV10	.	TRGJP1	15	-1	-1	25
21	1.8937856775694614E-4	TGTGCTGCGTGGGATTTCTCTGGTTGGTTCAAGATATTT	CAAWDFSGWFKIF	TRGV10	.	TRGJP1	15	-1	-1	19
21	1.8937856775694614E-4	TGTGCTGCGTGGGATTCATGGAATTATAAGAAACTCTTT	CAAWDSWNYKKLF	TRGV10	.	TRGJ1	15	-1	-1	22
21	1.8937856775694614E-4	TGTGCCACCTGGGACGGATGTGATTGGATCAAGACGTTT	CATWDGCDWIKTF	TRGV2	.	TRGJP2	16	-1	-1	19
21	1.8937856775694614E-4	TGTGCCACCTGGGACAGGCGGGTCCTTAAGAAACTCTTT	CATWDRRVLKKLF	TRGV3	.	TRGJ1	24	-1	-1	26
21	1.8937856775694614E-4	TGTGCTGCTAATACCACTGGTTGGTTCAAGATATTT	CAANTTGWFKIF	TRGV10	.	TRGJP1	7	-1	-1	10
21	1.8937856775694614E-4	TGTGCTGCGTGGGACCCGTATTATAAGAAACTCTTT	CAAWDPYYKKLF	TRGV10	.	TRGJ1	13	-1	-1	18
21	1.8937856775694614E-4	TGTGCCTTGCCTTCTTTGGGATATAAGAAACTCTTT	CALPSLGYKKLF	TRGV9	.	TRGJ1	8	-1	-1	21
21	1.8937856775694614E-4	TGTGCCACCTGGGACGGGCGTTATAAGAAACTCTTT	CATWDGRYKKLF	TRGV2	.	TRGJ1	18	-1	-1	20
21	1.8937856775694614E-4	TGTGCCACTTCGAGGTGGTTCAAGATATTT	CATSRWFKIF	TRGV2	.	TRGJP1	7	-1	-1	15
21	1.8937856775694614E-4	TGTGCCACCTGGGACGGGCCTGAACTCTTT	CATWDGPELF	TRGV2	.	TRGJ1	19	-1	-1	22
21	1.8937856775694614E-4	TGTGCCTGCTGGATTCCGGCGGCTGGGAATTATTATAAGAAACTCTTT	CACWIPAAGNYYKKLF	TRGV11	.	TRGJ1	14	-1	-1	26
21	1.8937856775694614E-4	TGTGCCACCTGGGACAGGGATAGTAGTGATTGGATCAAGACGTTT	CATWDRDSSDWIKTF	TRGV3	.	TRGJP2	17	-1	-1	19
21	1.8937856775694614E-4	TGTGCTGCGTGGGGTTTGGGCTATTATTATAAGAAACTCTTT	CAAWGLGYYYKKLF	TRGV10	.	TRGJ1	15	-1	-1	22
21	1.8937856775694614E-4	TGTGCTGCGTGGGATCTTCCGGGATATTATAAGAAACTCTTT	CAAWDLPGYYKKLF	TRGV10	.	TRGJ1	14	-1	-1	24
21	1.8937856775694614E-4	TGTGCCTTGTGGGAGGTGCAAAATTATTATAAGAAACTCTTT	CALWEVQNYYKKLF	TRGV9	.	TRGJ1	19	-1	-1	21
21	1.8937856775694614E-4	TGTGCCTTGTGGGAGGTGGAAATTTATTATAAGAAACTCTTT	CALWEVEIYYKKLF	TRGV9	.	TRGJ1	17	-1	-1	23
21	1.8937856775694614E-4	TGTGCTGCGTGGGATTCGGGTAATTATAAGAAACTCTTT	CAAWDSGNYKKLF	TRGV10	.	TRGJ2	15	-1	-1	13
21	1.8937856775694614E-4	TGTGCCTTGTGGGAGGGTTATTATTATAAGAAACTCTTT	CALWEGYYYKKLF	TRGV9	.	TRGJ1	15	-1	-1	19
21	1.8937856775694614E-4	TGTGCCACCTGGGACGACTCCAATTATAAGAAACTCTTT	CATWDDSNYKKLF	TRGV2	.	TRGJ1	15	-1	-1	22
21	1.8937856775694614E-4	TGTGCTGCGTGGGATTTCGTTTATAAGAAACTCTTT	CAAWDFVYKKLF	TRGV10	.	TRGJ1	19	-1	-1	20
21	1.8937856775694614E-4	TGTGCTGCGGGGGACCAAGGATATAAGAAACTCTTT	CAAGDQGYKKLF	TRGV10	.	TRGJ1	13	-1	-1	21
21	1.8937856775694614E-4	TGTGCCACCTGGGAGAAATCATATAAGAAACTCTTT	CATWEKSYKKLF	TRGV5	.	TRGJ1	13	-1	-1	21
21	1.8937856775694614E-4	TGTGCTGCGTCCTATTATTATAAGAAACTCTTT	CAASYYYKKLF	TRGV10	.	TRGJ1	9	-1	-1	13
21	1.8937856775694614E-4	TGTGCTGCGTGGGATTATATTAAGAAACTCTTT	CAAWDYIKKLF	TRGV10	.	TRGJ1	16	-1	-1	13
21	1.8937856775694614E-4	TGTGCTGCGTGGGATACAGGGAAGAAACTCTTT	CAAWDTGKKLF	TRGV10	.	TRGJ1	14	-1	-1	21
21	1.8937856775694614E-4	TGTGCTGCGTGGGGATATAAGAAACTCTTT	CAAWGYKKLF	TRGV10	.	TRGJ1	12	-1	-1	15
21	1.8937856775694614E-4	TGTGCCACCTGGGACGGGAAGAAACTCTTT	CATWDGKKLF	TRGV2	.	TRGJ1	17	-1	-1	18
20	1.803605407209011E-4	TGTGCCACCTGGGACGGGCCAAGCTTGAGTAGTGATTGGATCAAGACGTTT	CATWDGPSLSSDWIKTF	TRGV2	.	TRGJP2	19	-1	-1	27
20	1.803605407209011E-4	TGTGCTGCGTGGGATCGACCCTATACCACTGGTTGGTTCAAGATATTT	CAAWDRPYTTGWFKIF	TRGV10	.	TRGJP1	14	-1	-1	21
20	1.803605407209011E-4	TGTGCTGCGTGGGACCGGATCGGACGGGGAAAGAAACTCTTT	CAAWDRIGRGKKLF	TRGV10	.	TRGJ1	13	-1	-1	30
20	1.803605407209011E-4	TGTGCTGCGTGGGATTGTGGGGGTTGGTTCAAGATATTT	CAAWDCGGWFKIF	TRGV10	.	TRGJP1	15	-1	-1	21
20	1.803605407209011E-4	TGTGCTGCGTGGGATTATCAGGATTATAAGAAACTCTTT	CAAWDYQDYKKLF	TRGV10	.	TRGJ1	16	-1	-1	22
20	1.803605407209011E-4	TGCGCCTTGTGGGAGGTGCATAGCTCAAAGAAACTCTTT	CALWEVHSSKKLF	TRGV9	.	TRGJ1	19	-1	-1	27
20	1.803605407209011E-4	TGTGCTGCGTGGGAATATTATAAGAAACTCTTT	CAAWEYYKKLF	TRGV10	.	TRGJ1	16	-1	-1	12
20	1.803605407209011E-4	TGTAGTCTCTTT	CSLF	TRGV4	.	TRGJ1	2	-1	-1	6
19	1.7134251368485602E-4	TGTGCCACCTGGGACGGGCCAGCTGCGGTGAGTAGTGATTGGATCAAGACGTTT	CATWDGPAAVSSDWIKTF	TRGV2	.	TRGJP2	19	-1	-1	30
19	1.7134251368485602E-4	TGTGCCACCTGGGACGGGCCTATCCCCCAGGTTCATTATAAGAAACTCTTT	CATWDGPIPQVHYKKLF	TRGV2	.	TRGJ1	25	-1	-1	34
19	1.7134251368485602E-4	TGTGCTGCGTGGGATTATATCGAAAGGGCATACTATAAGAAACTCTTT	CAAWDYIERAYYKKLF	TRGV10	.	TRGJ1	16	-1	-1	30
19	1.7134251368485602E-4	TGTGCTGCGTGGGATTACGATACCACTGGTTGGTTCAAGATATTT	CAAWDYDTTGWFKIF	TRGV10	.	TRGJP1	18	-1	-1	19
19	1.7134251368485602E-4	TGTGCTGCGTGGGATGCCCCCGTCTCCTATTATAAGAAACTCTTT	CAAWDAPVSYYKKLF	TRGV10	.	TRGJ1	14	-1	-1	27
19	1.7134251368485602E-4	TGTGCCTTGTGGGAGGTGCGAGGGGATTATTATAAGAAACTCTTT	CALWEVRGDYYKKLF	TRGV9	.	TRGJ1	18	-1	-1	25
19	1.7134251368485602E-4	TGTGCCACCTGGGACCCCAATACCTTATTTTATAAGAAACTCTTT	CATWDPNTLFYKKLF	TRGV2	.	TRGJ1	14	-1	-1	26
19	1.7134251368485602E-4	TGTGCTGCGTGGGGTAATACCACTGGTTGGTTCAAGATATTT	CAAWGNTTGWFKIF	TRGV10	.	TRGJP1	12	-1	-1	12
19	1.7134251368485602E-4	TGTGCTGCGTGGGGGTATACCACTGGTTGGTTCAAGATATTT	CAAWGYTTGWFKIF	TRGV10	.	TRGJP1	12	-1	-1	15
19	1.7134251368485602E-4	TGTGCTGCGTGGGATCCCCGAGCAAATTATAAGAAACTCTTT	CAAWDPRANYKKLF	TRGV10	.	TRGJ1	14	-1	-1	25
19	1.7134251368485602E-4	TGTGCTGCGTGGGACCTACCCCATTATTATAAGAAACTCTTT	CAAWDLPHYYKKLF	TRGV10	.	TRGJ1	13	-1	-1	22
19	1.7134251368485602E-4	TGTGCCACCTGGGACTTTACCACTGGTTGGTTCAAGATATTT	CATWDFTTGWFKIF	TRGV8	.	TRGJP1	13	-1	-1	17
19	1.7134251368485602E-4	TGTGCTGCGTGGCCCCCGAATTATTATAAGAAACTCTTT	CAAWPPNYYKKLF	TRGV10	.	TRGJ1	11	-1	-1	16
19	1.7134251368485602E-4	TGTGCTGCGTGGGCTTGCAATTATTATAAGAAACTCTTT	CAAWACNYYKKLF	TRGV10	.	TRGJ1	15	-1	-1	18
19	1.7134251368485602E-4	TGTGCTGCGTGGGATTTCCTTCCCTTTAAGAAACTCTTT	CAAWDFLPFKKLF	TRGV10	.	TRGJ1	15	-1	-1	26
19	1.7134251368485602E-4	TGTGCTGCGTGGGATTCTAGAGGGTATAAGAAACTCTTT	CAAWDSRGYKKLF	TRGV10	.	TRGJ1	15	-1	-1	24
19	1.7134251368485602E-4	TGTGCTGCGTGGGATTCGAATTATTATAAGAAACTCTTT	CAAWDSNYYKKLF	TRGV10	.	TRGJ1	20	-1	-1	13
19	1.7134251368485602E-4	TGTGCTGCGTGGGATGCCAATTATTATAAGAAACTCTTT	CAAWDANYYKKLF	TRGV10	.	TRGJ1	14	-1	-1	18
19	1.7134251368485602E-4	TGTGCTGCGTGGGATAGGAAATATTATAAGAAACTCTTT	CAAWDRKYYKKLF	TRGV10	.	TRGJ1	14	-1	-1	17
19	1.7134251368485602E-4	TGTGCTGCGTGGGATAAAGATTATTATAAGAAACTCTTT	CAAWDKDYYKKLF	TRGV10	.	TRGJ1	14	-1	-1	19
19	1.7134251368485602E-4	TGTGCCACCTGGGGGGGTAGTGATTGGATCAAGACGTTT	CATWGGSDWIKTF	TRGV8	.	TRGJP2	12	-1	-1	16
19	1.7134251368485602E-4	TGTGCCACCTGGGATGGGCGATATTATAAGAAACTCTTT	CATWDGRYYKKLF	TRGV4	.	TRGJ1	18	-1	-1	21
19	1.7134251368485602E-4	TGTGCTGCGTGGGATTTTTATTATAAGAAACTCTTT	CAAWDFYYKKLF	TRGV10	.	TRGJ1	15	-1	-1	17
19	1.7134251368485602E-4	TGTGCTGCGTGGGATTATTCTCCTAAGAAACTCTTT	CAAWDYSPKKLF	TRGV10	.	TRGJ1	16	-1	-1	23
19	1.7134251368485602E-4	TGTGCTGCGTGGGATTATGAATATAAGAAACTCTTT	CAAWDYEYKKLF	TRGV10	.	TRGJ1	16	-1	-1	21
19	1.7134251368485602E-4	TGTGCTGCGTGGGATAATTATTATAAGAAACTCTTT	CAAWDNYYKKLF	TRGV10	.	TRGJ1	14	-1	-1	15
19	1.7134251368485602E-4	TGTGCCTTGTGGGGGATATATTATAAGAAACTCTTT	CALWGIYYKKLF	TRGV9	.	TRGJ1	12	-1	-1	18
19	1.7134251368485602E-4	TGTGCCTTGTGGGAGACTTATTATAAGAAACTCTTT	CALWETYYKKLF	TRGV9	.	TRGJ1	14	-1	-1	14
19	1.7134251368485602E-4	TGTGCCACCTGGGGGAGTGATTGGATCAAGACGTTT	CATWGSDWIKTF	TRGV8	.	TRGJP2	12	-1	-1	15
19	1.7134251368485602E-4	TGTGCCACCTGGGACGGGCCTTATAAGAAACTCTTT	CATWDGPYKKLF	TRGV2	.	TRGJ1	19	-1	-1	20
19	1.7134251368485602E-4	TGTGCTGCGTGTCAAAGTGGGAAGAAACTCTTT	CAACQSGKKLF	TRGV10	.	TRGJ1	10	-1	-1	21
19	1.7134251368485602E-4	TGTGCTGCGTGGGGAACTTATAAGAAACTCTTT	CAAWGTYKKLF	TRGV10	.	TRGJ1	12	-1	-1	17
19	1.7134251368485602E-4	TGTGCTGCGTGGGATTATACGGAGAAACTCTTT	CAAWDYTEKLF	TRGV10	.	TRGJ1	16	-1	-1	22
19	1.7134251368485602E-4	TGTGCTGCGTGGGATAATTATAAGAAACTCTTT	CAAWDNYKKLF	TRGV10	.	TRGJ1	14	-1	-1	13
19	1.7134251368485602E-4	TGTGCTGCGGGAGATTATTATAAGAAACTCTTT	CAAGDYYKKLF	TRGV10	.	TRGJ1	16	-1	-1	13
19	1.7134251368485602E-4	TGTGCCACCTGGGACGGGCGGACGAAACTCTTT	CATWDGRTKLF	TRGV2	.	TRGJ1	18	-1	-1	23
19	1.7134251368485602E-4	TGTGCCACCTGGAATTATTATAAGAAACTCTTT	CATWNYYKKLF	TRGV2	.	TRGJ1	11	-1	-1	11
19	1.7134251368485602E-4	TGTGCCACCTGGGGAGAGAAACTCTTT	CATWGEKLF	TRGV8	.	TRGJ1	12	-1	-1	16
19	1.7134251368485602E-4	TGTTTCAAGATATTT	CFKIF	TRGV10	.	TRGJP1	2	-1	-1	0
18	1.6232448664881097E-4	TGTGCTGCGTGGGATTTTAAGACACAGCAAGCTCTCCTCATCTCGAATTATTATAAGAAACTCTTT	CAAWDFKTQQALLISNYYKKLF	TRGV10	.	TRGJ1	15	-1	-1	42
18	1.6232448664881097E-4	TGTGCCTTGTGGGAGGTGTTGGAAGAGTTGGGCAAAAAAATCAAGGTATTC	CALWEVLEELGKKIKVF	TRGV9	.	TRGJP	17	-1	-1	22
18	1.6232448664881097E-4	TGTGCTGCGTGGAATCTTGGGGTTAGGACTGGTTGGTTCAAGATATTT	CAAWNLGVRTGWFKIF	TRGV10	.	TRGJP1	14	-1	-1	27
18	1.6232448664881097E-4	TGTGCTGCGTGGCCGATCCCCCAGAATTATTATAAGAAACTCTTT	CAAWPIPQNYYKKLF	TRGV10	.	TRGJ1	11	-1	-1	23
18	1.6232448664881097E-4	TGTGCTGCGTGGGATTCTATAAGGGATTATTATAAGAAACTCTTT	CAAWDSIRDYYKKLF	TRGV10	.	TRGJ1	15	-1	-1	25
18	1.6232448664881097E-4	TGTGCTGCGTGGGATTCAACTACCACTGGTTGGTTCAAGATATTT	CAAWDSTTTGWFKIF	TRGV10	.	TRGJP1	15	-1	-1	20
18	1.6232448664881097E-4	TGTGCTGCGTGGCTTGCCGACCGGGGTTATAAGAAACTCTTT	CAAWLADRGYKKLF	TRGV10	.	TRGJ1	11	-1	-1	26
18	1.6232448664881097E-4	TGTGCTGCGTGGGTTAAGGGGGCTTATTATAAGAAACTCTTT	CAAWVKGAYYKKLF	TRGV10	.	TRGJ1	15	-1	-1	23
18	1.6232448664881097E-4	TGTGCTGCGTGGGCTTTCGGGACTGGTTGGTTCAAGATATTT	CAAWAFGTGWFKIF	TRGV10	.	TRGJP1	18	-1	-1	21
18	1.6232448664881097E-4	TGTGCTGCGTGGGATTCTCCTCTCTATTATAAGAAACTCTTT	CAAWDSPLYYKKLF	TRGV10	.	TRGJ1	15	-1	-1	24
18	1.6232448664881097E-4	TGTGCTGCGTGGGATTGCCCGAATTATTATAAGAAACTCTTT	CAAWDCPNYYKKLF	TRGV10	.	TRGJ1	15	-1	-1	19
18	1.6232448664881097E-4	TGTGCTGCGTGGGATTATGGCACTGGTTGGTTCAAGATATTT	CAAWDYGTGWFKIF	TRGV10	.	TRGJP1	16	-1	-1	8
18	1.6232448664881097E-4	TGTGCTGCGTGGGACCCCAAAAATTATTATAAGAAACTCTTT	CAAWDPKNYYKKLF	TRGV10	.	TRGJ1	13	-1	-1	21
18	1.6232448664881097E-4	TGTGCTGCGTGGGACCCGGGCCCTTATTATAAGAAACTCTTT	CAAWDPGPYYKKLF	TRGV10	.	TRGJ1	13	-1	-1	23
18	1.6232448664881097E-4	TGTGCTGCGGAGGCGAGGCCGAATTATTATAAGAAACTCTTT	CAAEARPNYYKKLF	TRGV10	.	TRGJ1	8	-1	-1	19
18	1.6232448664881097E-4	TGTGCCACCTGGGCCAGGCGGTGTTATTATAAGAAACTCTTT	CATWARRCYYKKLF	TRGV2	.	TRGJ1	18	-1	-1	23
18	1.6232448664881097E-4	TGTGCTGCGTGGGATTATTACCATTATAAGAAACTCTTT	CAAWDYYHYKKLF	TRGV10	.	TRGJ1	16	-1	-1	22
18	1.6232448664881097E-4	TGTGCTGCGTGGGATTATGATAGTTATAAGAAACTCTTT	CAAWDYDSYKKLF	TRGV10	.	TRGJ1	16	-1	-1	23
18	1.6232448664881097E-4	TGTGCTGCGTGGGATGCAGGTCATTCGGAGAAACTCTTT	CAAWDAGHSEKLF	TRGV10	.	TRGJ1	14	-1	-1	28
18	1.6232448664881097E-4	TGTGCTGCGTGGTCCCAGGGGTATAAGAAACTCTTT	CAAWSQGYKKLF	TRGV10	.	TRGJ1	11	-1	-1	21
18	1.6232448664881097E-4	TGTGCTGCGTGGGGGAGTTATTATAAGAAACTCTTT	CAAWGSYYKKLF	TRGV10	.	TRGJ1	12	-1	-1	14
18	1.6232448664881097E-4	TGTGCTGCGTGGGATTATAACTATAAGAAACTCTTT	CAAWDYNYKKLF	TRGV10	.	TRGJ1	16	-1	-1	21
18	1.6232448664881097E-4	TGTGCTGCGTGGGAGAATTATTATAAGAAACTCTTT	CAAWENYYKKLF	TRGV10	.	TRGJ1	13	-1	-1	14
18	1.6232448664881097E-4	TGTGCCACCTGGGATAGTTATTATAAGAAACTCTTT	CATWDSYYKKLF	TRGV8	.	TRGJ1	16	-1	-1	17
18	1.6232448664881097E-4	TGTGCCACCTGGGACGATTATTATAAGAAACTCTTT	CATWDDYYKKLF	TRGV2	.	TRGJ1	15	-1	-1	16
18	1.6232448664881097E-4	TGTGCCACCTGGGACAGGCCTTATAAGAAACTCTTT	CATWDRPYKKLF	TRGV5	.	TRGJ1	20	-1	-1	20
18	1.6232448664881097E-4	TGTGCCACCTGGGACAGGCCACTCTCGGGGCTCTTT	CATWDRPLSGLF	TRGV3	.	TRGJ1	19	-1	-1	30
18	1.6232448664881097E-4	TGTGCTGAACGCCGGGCTTATAAGAAACTCTTT	CAERRAYKKLF	TRGV10	.	TRGJ1	6	-1	-1	17
18	1.6232448664881097E-4	TGTGCCACCTGGGACCCCCGTGGGAAACTCTTT	CATWDPRGKLF	TRGV3	.	TRGJ1	14	-1	-1	23
18	1.6232448664881097E-4	TGTGCTGCGGCTGATTATAAGAAACTCTTT	CAAADYKKLF	TRGV10	.	TRGJ1	8	-1	-1	13
18	1.6232448664881097E-4	TGTGCCACCTGGGACGGCCCGAAACTCTTT	CATWDGPKLF	TRGV2	.	TRGJ1	20	-1	-1	20
18	1.6232448664881097E-4	TGTGCTGCGTGGGAGGGGAAACTCTTT	CAAWEGKLF	TRGV10	.	TRGJ1	13	-1	-1	17
18	1.6232448664881097E-4	TGTGCAGGGGGGCTCTTT	CAGGLF	TRGV2	.	TRGJ1	4	-1	-1	12
17	1.5330645961276592E-4	TGTGCCACCTGGGACGGCCCACCTCAGGGGGATTGGATCAAGACGTTT	CATWDGPPQGDWIKTF	TRGV2	.	TRGJP2	19	-1	-1	30
17	1.5330645961276592E-4	TGTGCTGCGTGGGATCCCGATACCACTGGTTGGTTCAAGATATTT	CAAWDPDTTGWFKIF	TRGV10	.	TRGJP1	14	-1	-1	19
17	1.5330645961276592E-4	TGTGCTGCGTGGGACTCCTATACCACTGGTTGGTTCAAGATATTT	CAAWDSYTTGWFKIF	TRGV10	.	TRGJP1	13	-1	-1	18
17	1.5330645961276592E-4	TGTGCTGCGTGGACAAATAGACCGAATTATTATAAGAAACTCTTT	CAAWTNRPNYYKKLF	TRGV10	.	TRGJ1	11	-1	-1	22
17	1.5330645961276592E-4	TGTGCTGCGTGGGATTTGACCACTGGTTGGTTCAAGATATTT	CAAWDLTTGWFKIF	TRGV10	.	TRGJP1	15	-1	-1	8
17	1.5330645961276592E-4	TGTGCCACCTGGGCGAATGGTAGTGATTGGATCAAGACGTTT	CATWANGSDWIKTF	TRGV2	.	TRGJP2	12	-1	-1	16
17	1.5330645961276592E-4	TGTGCCACCTGGGATAGGCCACGGTATTATAAGAAACTCTTT	CATWDRPRYYKKLF	TRGV8	.	TRGJ1	19	-1	-1	24
17	1.5330645961276592E-4	TGTGCCACCTGGGACGGGCTTCCTCGCCTTAAGAAACTCTTT	CATWDGLPRLKKLF	TRGV2	.	TRGJ1	18	-1	-1	29
17	1.5330645961276592E-4	TGTGCTCCTATTTATACCACTGGTTGGTTCAAGATATTT	CAPIYTTGWFKIF	TRGV10	.	TRGJP1	5	-1	-1	12
17	1.5330645961276592E-4	TGTGCTGCGTGGCCCTCCTTGGGGTATAAGAAACTCTTT	CAAWPSLGYKKLF	TRGV10	.	TRGJ2	11	-1	-1	24
17	1.5330645961276592E-4	TGTGCTGCGTGGGCCCCAAATTATTATAAGAAACTCTTT	CAAWAPNYYKKLF	TRGV10	.	TRGJ1	12	-1	-1	18
17	1.5330645961276592E-4	TGTGCTGCGTGGGATTATATAGATTATAAGAAACTCTTT	CAAWDYIDYKKLF	TRGV10	.	TRGJ1	16	-1	-1	22
17	1.5330645961276592E-4	TGTGCTGCGTGGGATTATAAAGGTTATAAGAAACTCTTT	CAAWDYKGYKKLF	TRGV10	.	TRGJ1	16	-1	-1	23
17	1.5330645961276592E-4	TGTGCTGCGTGGGACCGCCCTTATTATAAGAAACTCTTT	CAAWDRPYYKKLF	TRGV10	.	TRGJ1	13	-1	-1	20
17	1.5330645961276592E-4	TGTGCTGCGTGGGACGCGAATTATTATAAGAAACTCTTT	CAAWDANYYKKLF	TRGV10	.	TRGJ1	13	-1	-1	16
17	1.5330645961276592E-4	TGTGCCACCTGGGACGGGCGATATTATAAGAAACTCTTT	CATWDGRYYKKLF	TRGV2	.	TRGJ1	18	-1	-1	21
17	1.5330645961276592E-4	TGTGCTGCGTGGTTAAGTTATTATAAGAAACTCTTT	CAAWLSYYKKLF	TRGV10	.	TRGJ1	11	-1	-1	17
17	1.5330645961276592E-4	TGTGCTGCGTGGGATTCTTATTATAAGAAACTCTTT	CAAWDSYYKKLF	TRGV10	.	TRGJ1	15	-1	-1	17
17	1.5330645961276592E-4	TGTGCTGCGTGGGATGCTTATTATAAGAAACTCTTT	CAAWDAYYKKLF	TRGV10	.	TRGJ1	14	-1	-1	17
17	1.5330645961276592E-4	TGTGCTGCGTGGGAGACTTATTATAAGAAACTCTTT	CAAWETYYKKLF	TRGV10	.	TRGJ1	13	-1	-1	14
17	1.5330645961276592E-4	TGTGCTGCGGGGAGCGATTATTATAAGAAACTCTTT	CAAGSDYYKKLF	TRGV10	.	TRGJ1	12	-1	-1	16
17	1.5330645961276592E-4	TGTGCCACCTGGGATGGGCACTATAAGAAACTCTTT	CATWDGHYKKLF	TRGV4	.	TRGJ1	18	-1	-1	21
17	1.5330645961276592E-4	TGTGCCACCTGGGACGGGCTATTCTTAAAACTCTTT	CATWDGLFLKLF	TRGV2	.	TRGJ1	18	-1	-1	27
17	1.5330645961276592E-4	TGTGCTGCCCTTGATTATTATAAGAAACTCTTT	CAALDYYKKLF	TRGV10	.	TRGJ1	7	-1	-1	13
17	1.5330645961276592E-4	TGTGCCTTGTGGGAGGGGTATAAGAAACTCTTT	CALWEGYKKLF	TRGV9	.	TRGJ1	15	-1	-1	18
17	1.5330645961276592E-4	TGTGCCACCTGGGACGGGCCCTCGGGTCTCTTT	CATWDGPSGLF	TRGV2	.	TRGJ1	20	-1	-1	27
17	1.5330645961276592E-4	TGTGCCACCTGGGACAGGCTCGGGAAACTCTTT	CATWDRLGKLF	TRGV3	.	TRGJ1	18	-1	-1	23
17	1.5330645961276592E-4	TGTGCCACCTGGGACAGGCAGGAGAAACTCTTT	CATWDRQEKLF	TRGV3	.	TRGJ1	18	-1	-1	22
17	1.5330645961276592E-4	TGTGCCACCTTTTCATTCGGACGACTCTTT	CATFSFGRLF	TRGV2	.	TRGJ1	9	-1	-1	23
17	1.5330645961276592E-4	TGTGCCACCTGGGATGCAAAGAAACTCTTT	CATWDAKKLF	TRGV8	.	TRGJ1	14	-1	-1	18
17	1.5330645961276592E-4	TGTGCCACCTGGGACGGGCCGGGGCTCTTT	CATWDGPGLF	TRGV2	.	TRGJ1	19	-1	-1	24
17	1.5330645961276592E-4	TGTGCCACCTGGGACGGGCGGAAACTCTTT	CATWDGRKLF	TRGV2	.	TRGJ1	18	-1	-1	20
17	1.5330645961276592E-4	TGTGCCACCTGGGACGGGGGGAAACTCTTT	CATWDGGKLF	TRGV2	.	TRGJ1	17	-1	-1	20
17	1.5330645961276592E-4	TGTGCTGCCTGCCATAAGAAACTCTTT	CAACHKKLF	TRGV10	.	TRGJ1	10	-1	-1	13
17	1.5330645961276592E-4	TGTGCCACCTGGGAGTGTAGACTCTTT	CATWECRLF	TRGV8	.	TRGJ1	13	-1	-1	20
17	1.5330645961276592E-4	TGTGCCACCCGCCAGAGGAAACTCTTT	CATRQRKLF	TRGV8	.	TRGJ1	8	-1	-1	17
17	1.5330645961276592E-4	TGTGCTGCGTTTCGGAAACTCTTT	CAAFRKLF	TRGV10	.	TRGJ1	9	-1	-1	14
17	1.5330645961276592E-4	TGTGCCCCCAAGAAACTCTTT	CAPKKLF	TRGV3	.	TRGJ1	8	-1	-1	9
17	1.5330645961276592E-4	TGTGCCACCGAGAAACTCTTT	CATEKLF	TRGV8	.	TRGJ1	8	-1	-1	10
16	1.4428843257672087E-4	TGTGCTGCGTGGGATTTGGGGGCGGGGGCCACTGGTTGGTTCAAGATATTT	CAAWDLGAGATGWFKIF	TRGV10	.	TRGJP1	15	-1	-1	28
16	1.4428843257672087E-4	TGTGCTGCGTGGGTCAACGGAACTGTTTGGGGTTGGTTCAAGATATTT	CAAWVNGTVWGWFKIF	TRGV10	.	TRGJP1	12	-1	-1	30
16	1.4428843257672087E-4	TGTGCTGCGTGGGATCCCTTAGGGCTGAATTATTATAAGAAACTCTTT	CAAWDPLGLNYYKKLF	TRGV10	.	TRGJ1	14	-1	-1	26
16	1.4428843257672087E-4	TGTGCTGCGTGGGAGCGCGGGGATACCACTGGTTGGTTCAAGATATTT	CAAWERGDTTGWFKIF	TRGV10	.	TRGJP1	13	-1	-1	22
16	1.4428843257672087E-4	TGTGCCTGCTGGATTAGGCATACCACTGGTTGGTTCAAGATATTT	CACWIRHTTGWFKIF	TRGV11	.	TRGJP1	19	-1	-1	19
16	1.4428843257672087E-4	TGTGCCACCTGGGACGGGCAGCCCAATTATTATAAGAAACTCTTT	CATWDGQPNYYKKLF	TRGV2	.	TRGJ1	18	-1	-1	24
16	1.4428843257672087E-4	TGTGCTGCTCCAGAACGCCGGAATTATTATAAGAAACTCTTT	CAAPERRNYYKKLF	TRGV10	.	TRGJ1	7	-1	-1	20
16	1.4428843257672087E-4	TGTGCTGCGTGGGACTCGACGAATTATTATAAGAAACTCTTT	CAAWDSTNYYKKLF	TRGV10	.	TRGJ1	13	-1	-1	19
16	1.4428843257672087E-4	TGTGCTGCGTGGGACGAGACCTTATATTATAAGAAACTCTTT	CAAWDETLYYKKLF	TRGV10	.	TRGJ1	13	-1	-1	24
16	1.4428843257672087E-4	TGTGCTGCGTCAGACAAGGGGGGCCATAAGAAACTCTTT	CAASDKGGHKKLF	TRGV10	.	TRGJ1	9	-1	-1	25
16	1.4428843257672087E-4	TGTGCTGCGTGGGCCTACCATTATTATAAGAAACTCTTT	CAAWAYHYYKKLF	TRGV10	.	TRGJ1	12	-1	-1	19
16	1.4428843257672087E-4	TGTGCTGCGTGGGATTTGTGCTATTATAAGAAACTCTTT	CAAWDLCYYKKLF	TRGV10	.	TRGJ1	15	-1	-1	21
16	1.4428843257672087E-4	TGTGCCACCTGGGATGCGAATTATTATAAGAAACTCTTT	CATWDANYYKKLF	TRGV4	.	TRGJ1	15	-1	-1	13
16	1.4428843257672087E-4	TGTGCCACCTGGGATGGGAATTATTATAAGAAACTCTTT	CATWDGNYYKKLF	TRGV4	.	TRGJ1	17	-1	-1	17
16	1.4428843257672087E-4	TGTGCTGCGTCGGAACTTTATTATAAGAAACTCTTT	CAASELYYKKLF	TRGV10	.	TRGJ1	13	-1	-1	17
16	1.4428843257672087E-4	TGTGCTGCGTGTATGAATTATTATAAGAAACTCTTT	CAACMNYYKKLF	TRGV10	.	TRGJ1	10	-1	-1	14
16	1.4428843257672087E-4	TGTGCTGCGTGGGTTAGTGATTGGATCAAGACGTTT	CAAWVSDWIKTF	TRGV10	.	TRGJP2	15	-1	-1	14
16	1.4428843257672087E-4	TGTGCTGCGTGGGGGATTTATTATAAGAAACTCTTT	CAAWGIYYKKLF	TRGV10	.	TRGJ1	12	-1	-1	14
16	1.4428843257672087E-4	TGTGCTGCGTGGGATTATGGTTATAAGAAACTCTTT	CAAWDYGYKKLF	TRGV10	.	TRGJ1	16	-1	-1	20
16	1.4428843257672087E-4	TGTGCTGCGTGGGATTACCATTATAAGAAACTCTTT	CAAWDYHYKKLF	TRGV10	.	TRGJ1	17	-1	-1	19
16	1.4428843257672087E-4	TGTGCTGCGTGGGATCTTCGAACCTCGAAACTCTTT	CAAWDLRTSKLF	TRGV10	.	TRGJ1	14	-1	-1	26
16	1.4428843257672087E-4	TGTGCCACCTGGGGCCTCCCAATCGAAGAGCTCTTT	CATWGLPIEELF	TRGV3	.	TRGJ1	12	-1	-1	30
16	1.4428843257672087E-4	TGTGCCACCTGGGACGGGTATTATAAGAAACTCTTT	CATWDGYYKKLF	TRGV2	.	TRGJ1	17	-1	-1	18
16	1.4428843257672087E-4	TGTGCCACCTGGGACGGGCCACGGGGGAAACTCTTT	CATWDGPRGKLF	TRGV2	.	TRGJ1	19	-1	-1	26
16	1.4428843257672087E-4	TGTGCTGCGTGGGTTTATTATAAGAAACTCTTT	CAAWVYYKKLF	TRGV10	.	TRGJ1	16	-1	-1	14
16	1.4428843257672087E-4	TGTGCTGCGTGGAAAGGGGGGTTCAAGATATTT	CAAWKGGFKIF	TRGV10	.	TRGJP1	11	-1	-1	19
16	1.4428843257672087E-4	TGTGCCACCTGGGGGCATTATAAGAAACTCTTT	CATWGHYKKLF	TRGV5	.	TRGJ1	12	-1	-1	16
16	1.4428843257672087E-4	TGTGCCACCTGGGGATATTATAAGAAACTCTTT	CATWGYYKKLF	TRGV3	.	TRGJ2	12	-1	-1	15
16	1.4428843257672087E-4	TGTGCCACCTGGGATCCTCCAATAGAACTCTTT	CATWDPPIELF	TRGV4	.	TRGJ1	14	-1	-1	25
16	1.4428843257672087E-4	TGTGCCACCTGGGATCGCTCGAGGAAACTCTTT	CATWDRSRKLF	TRGV4	.	TRGJ1	14	-1	-1	23
16	1.4428843257672087E-4	TGTGCCACCTGGGACGGGCGCAAGAAACTCTTT	CATWDGRKKLF	TRGV2	.	TRGJ1	18	-1	-1	21
16	1.4428843257672087E-4	TGTGCCACCTGGGACAGGCAGGGGAAACTCTTT	CATWDRQGKLF	TRGV7	.	TRGJ1	18	-1	-1	23
16	1.4428843257672087E-4	TGTGCTGCGTGGGGCTATAAGAAACTCTTT	CAAWGYKKLF	TRGV10	.	TRGJ1	12	-1	-1	15
16	1.4428843257672087E-4	TGTGCCACCTCGGATTATAAGAAACTCTTT	CATSDYKKLF	TRGV4	.	TRGJ1	14	-1	-1	13
16	1.4428843257672087E-4	TGTGCCACCTGGCTTAAATGGCGGCTCTTT	CATWLKWRLF	TRGV4	.	TRGJ1	11	-1	-1	24
16	1.4428843257672087E-4	TGTGCCACCTGGGATGGATCGAAACTCTTT	CATWDGSKLF	TRGV8	.	TRGJ1	14	-1	-1	20
16	1.4428843257672087E-4	TGTGCCACCTGGATTCAAAAGAAACTCTTT	CATWIQKKLF	TRGV3	.	TRGJ1	11	-1	-1	18
15	1.352704055406758E-4	TGTGCTGCGTGGGATTTTATGAGGTTATTTGGTTATTATAAGAAACTCTTT	CAAWDFMRLFGYYKKLF	TRGV10	.	TRGJ2	15	-1	-1	32
15	1.352704055406758E-4	TGTGCTGCGTGGGACCCAGCGAAACGAGGGGATTATTATAAGAAACTCTTT	CAAWDPAKRGDYYKKLF	TRGV10	.	TRGJ1	13	-1	-1	31
15	1.352704055406758E-4	TGTGCTGCGTGGGATTCTCTCTCTTCGGATTATTATAAGAAACTCTTT	CAAWDSLSSDYYKKLF	TRGV10	.	TRGJ1	15	-1	-1	23
15	1.352704055406758E-4	TGTGCTGCGTGGGATTATGCGGATACCACTGGTTGGTTCAAGATATTT	CAAWDYADTTGWFKIF	TRGV10	.	TRGJP1	16	-1	-1	22
15	1.352704055406758E-4	TGTGCCACCTGGGACGGGCGTACGTTGGGCAAAAAAATCAAGGTATTT	CATWDGRTLGKKIKVF	TRGV2	.	TRGJP	18	-1	-1	23
15	1.352704055406758E-4	TGTGCTGCGTGGGATTTCGGGAAGGATTATTATAAGAAACTCTTT	CAAWDFGKDYYKKLF	TRGV10	.	TRGJ1	18	-1	-1	25
15	1.352704055406758E-4	TGTGCTGCGTGGGATTGCCCACCGAATTATTATAAGAAACTCTTT	CAAWDCPPNYYKKLF	TRGV10	.	TRGJ1	15	-1	-1	22
15	1.352704055406758E-4	TGTGCCACCTGGGACGGGCCGAAAAGGGATTGGATCAAGACGTTT	CATWDGPKRDWIKTF	TRGV2	.	TRGJP2	19	-1	-1	24
15	1.352704055406758E-4	TGTGCCACCTGGGACGGGCCAAGAAGTGATTGGATCAAGACGTTT	CATWDGPRSDWIKTF	TRGV2	.	TRGJP2	19	-1	-1	21
15	1.352704055406758E-4	TGTGCCACCTGGGACAGGCCTAGTAGTGATTGGATCAAGACGTTT	CATWDRPSSDWIKTF	TRGV7	.	TRGJP2	20	-1	-1	20
15	1.352704055406758E-4	TGTGCCACCTGGGAATGCTTTTCCTGCCTATATAAGAAACTCTTT	CATWECFSCLYKKLF	TRGV4	.	TRGJ1	13	-1	-1	30
15	1.352704055406758E-4	TGTGCTGCGTCGGGGCGGCCCACTGGTTGGTTCAAGATATTT	CAASGRPTGWFKIF	TRGV10	.	TRGJP1	13	-1	-1	19
15	1.352704055406758E-4	TGTGCTGCGTGGACCCCTGGAAGGGGTTGGTTCAAGATATTT	CAAWTPGRGWFKIF	TRGV10	.	TRGJP1	11	-1	-1	24
15	1.352704055406758E-4	TGTGCCACCTGGGACGGTCTGACTTACTGGATCAAGACGTTT	CATWDGLTYWIKTF	TRGV2	.	TRGJP2	16	-1	-1	27
15	1.352704055406758E-4	TGTGCCACCTGGGACGGGCCAGGTTATTATAAGAAACTCTTT	CATWDGPGYYKKLF	TRGV2	.	TRGJ1	19	-1	-1	23
15	1.352704055406758E-4	TGTGCCACCTGGGACGGGCCAAGTGATTGGATCAAGACGTTT	CATWDGPSDWIKTF	TRGV2	.	TRGJP2	19	-1	-1	21
15	1.352704055406758E-4	TGTGCCACCTGGGACGGGCATTCAAATTATAAGAAACTCTTT	CATWDGHSNYKKLF	TRGV2	.	TRGJ1	18	-1	-1	25
15	1.352704055406758E-4	TGTGCTGCCCCGCCCTCAAATTATTATAAGAAACTCTTT	CAAPPSNYYKKLF	TRGV10	.	TRGJ1	7	-1	-1	15
15	1.352704055406758E-4	TGTGCTGCCGGGGGGGCCACTGGTTGGTTCAAGATATTT	CAAGGATGWFKIF	TRGV10	.	TRGJP1	7	-1	-1	16
15	1.352704055406758E-4	TGTGCTGCGTGGGATTTTGGTTATTATAAGAAACTCTTT	CAAWDFGYYKKLF	TRGV10	.	TRGJ1	15	-1	-1	20
15	1.352704055406758E-4	TGTGCTGCGTGGGATTACACTTATTATAAGAAACTCTTT	CAAWDYTYYKKLF	TRGV10	.	TRGJ1	17	-1	-1	20
15	1.352704055406758E-4	TGTGCTGCGTGGGAGGACCCTTATTATAAGAAACTCTTT	CAAWEDPYYKKLF	TRGV10	.	TRGJ1	13	-1	-1	20
15	1.352704055406758E-4	TGTGCCTGCTGGATTAGGCACGAATATAAGAAACTCTTT	CACWIRHEYKKLF	TRGV11	.	TRGJ1	21	-1	-1	24
15	1.352704055406758E-4	TGTGCCTGCTGGATTAGGCACAAATATAAGAAACTCTTT	CACWIRHKYKKLF	TRGV11	.	TRGJ1	20	-1	-1	24
15	1.352704055406758E-4	TGTGCCACCTGGGGCCCGGGTGATTGGATCAAGACGTTT	CATWGPGDWIKTF	TRGV2	.	TRGJP2	12	-1	-1	19
15	1.352704055406758E-4	TGTGCCACCTGGGATGTGTATTATTATAAGAAACTCTTT	CATWDVYYYKKLF	TRGV4	.	TRGJ1	15	-1	-1	19
15	1.352704055406758E-4	TGTGCCACCTGGGACAGGCCATATTATAAGAAACTCTTT	CATWDRPYYKKLF	TRGV7	.	TRGJ1	19	-1	-1	21
15	1.352704055406758E-4	TGTGCTGCGTGGGCTGTCTATTATAAGAAACTCTTT	CAAWAVYYKKLF	TRGV10	.	TRGJ1	12	-1	-1	18
15	1.352704055406758E-4	TGTGCTGCGTGGGATTCTCCAATGGGGAAACTCTTT	CAAWDSPMGKLF	TRGV10	.	TRGJ1	15	-1	-1	26
15	1.352704055406758E-4	TGTGCTGCGTGGGATCATTATTATAAGAAACTCTTT	CAAWDHYYKKLF	TRGV10	.	TRGJ1	14	-1	-1	16
15	1.352704055406758E-4	TGTGCCACCTGGGACCGTTATTATAAGAAACTCTTT	CATWDRYYKKLF	TRGV3	.	TRGJ1	14	-1	-1	17
15	1.352704055406758E-4	TGTGCCACCTGGGACGGGCATTATAAGAAACTCTTT	CATWDGHYKKLF	TRGV2	.	TRGJ2	18	-1	-1	19
15	1.352704055406758E-4	TGTGCCACCTGGGACAGGCGATATAAGAAACTCTTT	CATWDRRYKKLF	TRGV3	.	TRGJ1	18	-1	-1	21
15	1.352704055406758E-4	TGTGCTGCGTGGGATTATTTCCGGAAACTCTTT	CAAWDYFRKLF	TRGV10	.	TRGJ1	16	-1	-1	23
15	1.352704055406758E-4	TGTGCTGCGTGGGATTATTGGTTCAAGATATTT	CAAWDYWFKIF	TRGV10	.	TRGJP1	16	-1	-1	17
15	1.352704055406758E-4	TGTGCTGGATTAACTGGTTGGTTCAAGATATTT	CAGLTGWFKIF	TRGV10	.	TRGJP1	6	-1	-1	12
15	1.352704055406758E-4	TGTGCCACCTGGGACGGGCTGGGGGGCCTCTTT	CATWDGLGGLF	TRGV2	.	TRGJ1	18	-1	-1	27
15	1.352704055406758E-4	TGTGCCACCTGGGACGGGCGAGAGAAACTCTTT	CATWDGREKLF	TRGV2	.	TRGJ1	18	-1	-1	22
15	1.352704055406758E-4	TGTGCCACCTGGGACGGACCGGAGAAACTCTTT	CATWDGPEKLF	TRGV2	.	TRGJ1	19	-1	-1	22
15	1.352704055406758E-4	TGTGCCACCTGGGACAGGCCAGAGAAACTCTTT	CATWDRPEKLF	TRGV3	.	TRGJ1	19	-1	-1	22
15	1.352704055406758E-4	TGTGCCACCTGGGACGGGCCTAAACTCTTT	CATWDGPKLF	TRGV2	.	TRGJ1	19	-1	-1	21
15	1.352704055406758E-4	TGTGCTGCGTGGACTAAGAAACTCTTT	CAAWTKKLF	TRGV10	.	TRGJ1	11	-1	-1	14
15	1.352704055406758E-4	TGTGCTTATAAGAAACTCTTT	CAYKKLF	TRGV8	.	TRGJ1	4	-1	-1	5
14	1.2625237850463075E-4	TGTGCTGCGTGGGACCTTGAAATTCAATCTGCGTCGAATTATTATAAGAAACTCTTT	CAAWDLEIQSASNYYKKLF	TRGV10	.	TRGJ1	13	-1	-1	33
14	1.2625237850463075E-4	TGTGCTGCGTGGGATTGGGGTCCCCAAGTAGAGACTTATTATAAGAAACTCTTT	CAAWDWGPQVETYYKKLF	TRGV10	.	TRGJ1	15	-1	-1	32
14	1.2625237850463075E-4	TGTGCTGCGTGGGATTATACAATCCTTACGAATTATTATAAGAAACTCTTT	CAAWDYTILTNYYKKLF	TRGV10	.	TRGJ1	16	-1	-1	28
14	1.2625237850463075E-4	TGTGCTGCGTGGGATTATAGGCCCCCTATTAGAGGTTATAAGAAACTCTTT	CAAWDYRPPIRGYKKLF	TRGV10	.	TRGJ1	16	-1	-1	35
14	1.2625237850463075E-4	TGTGCTGCGTGGGACCACAGGGGGTATACCACTGGTTGGTTCAAGATATTT	CAAWDHRGYTTGWFKIF	TRGV10	.	TRGJP1	13	-1	-1	24
14	1.2625237850463075E-4	TGTGCCTTGTGGGACCAGGGCAGTGAGTTGGGCAAAAAAATCAAGGTATTT	CALWDQGSELGKKIKVF	TRGV9	.	TRGJP	13	-1	-1	14
14	1.2625237850463075E-4	TGTGCTGCGTGGGATTCGGTTGGGGGCGCGGTAGGTAAGAAACTCTTT	CAAWDSVGGAVGKKLF	TRGV10	.	TRGJ1	15	-1	-1	35
14	1.2625237850463075E-4	TGTGCTGCGTGGGATTATCTCAGTAGTGATTGGATCAAGACGTTT	CAAWDYLSSDWIKTF	TRGV10	.	TRGJP2	16	-1	-1	21
14	1.2625237850463075E-4	TGTGCTGCGTGGGATTATAGGATGAATTATTATAAGAAACTCTTT	CAAWDYRMNYYKKLF	TRGV10	.	TRGJ1	16	-1	-1	23
14	1.2625237850463075E-4	TGTGCCTGCTGGATTAGGCACGTTAGTTATTATAAGAAACTCTTT	CACWIRHVSYYKKLF	TRGV11	.	TRGJ1	22	-1	-1	26
14	1.2625237850463075E-4	TGTGCCACCTGGGACAGGCCCCCCCTTTATTATAAGAAACTCTTT	CATWDRPPLYYKKLF	TRGV3	.	TRGJ1	19	-1	-1	26
14	1.2625237850463075E-4	TGTGCTGCGTGGGATCTTAAAAGGGGTTGGTTCAAGATATTT	CAAWDLKRGWFKIF	TRGV10	.	TRGJP1	14	-1	-1	24
14	1.2625237850463075E-4	TGTGCTGCGTGGGATGATTTGACGTATTATAAGAAACTCTTT	CAAWDDLTYYKKLF	TRGV10	.	TRGJ1	14	-1	-1	24
14	1.2625237850463075E-4	TGTGCTGCGTGGGAAGGCCCGAATTATTATAAGAAACTCTTT	CAAWEGPNYYKKLF	TRGV10	.	TRGJ1	13	-1	-1	19
14	1.2625237850463075E-4	TGTGCTGCGAAGGATTTGAGAAATTATTATAAGAAACTCTTT	CAAKDLRNYYKKLF	TRGV10	.	TRGJ1	15	-1	-1	21
14	1.2625237850463075E-4	TGTGCCTTGTGGGAGGCCTCGAATTATTATAGGAAACTCTTT	CALWEASNYYRKLF	TRGV9	.	TRGJ1	15	-1	-1	18
14	1.2625237850463075E-4	TGTGCCACCTGGGATGAGGTTAATTATTATAAGAAACTCTTT	CATWDEVNYYKKLF	TRGV4	.	TRGJ1	15	-1	-1	21
14	1.2625237850463075E-4	TGTGCCACCTGGGACAGCCCAGGCTTCCGTAAGAAACTCTTT	CATWDSPGFRKKLF	TRGV3	.	TRGJ1	19	-1	-1	29
14	1.2625237850463075E-4	TGTGCCACCTGGGACAGGCCGAATTATTATAAGAAACTCTTT	CATWDRPNYYKKLF	TRGV3	.	TRGJ1	19	-1	-1	19
14	1.2625237850463075E-4	TGTGCTGCGTGGCGCCTCTATTATTATAAGAAACTCTTT	CAAWRLYYYKKLF	TRGV10	.	TRGJ1	11	-1	-1	19
14	1.2625237850463075E-4	TGTGCTGCGTGGGCCCAGAATTATTATAAGAAACTCTTT	CAAWAQNYYKKLF	TRGV10	.	TRGJ1	12	-1	-1	17
14	1.2625237850463075E-4	TGTGCTGCGTGGGGTTGGGGCCATTATAAGAAACTCTTT	CAAWGWGHYKKLF	TRGV10	.	TRGJ1	15	-1	-1	22
14	1.2625237850463075E-4	TGTGCTGCGTGGAATGTTAATTATTATAAGAAACTCTTT	CAAWNVNYYKKLF	TRGV10	.	TRGJ1	14	-1	-1	18
14	1.2625237850463075E-4	TGTGCCTTGTGGGAGGGGAATTATTATAAGAAACTCTTT	CALWEGNYYKKLF	TRGV9	.	TRGJ1	15	-1	-1	17
14	1.2625237850463075E-4	TGTGCCACCTGGGCCCCGAATTATTATAAGAAACTCTTT	CATWAPNYYKKLF	TRGV8	.	TRGJ1	12	-1	-1	16
14	1.2625237850463075E-4	TGTGCCACCTGGGGTCCGAATTATTATAAGAAACTCTTT	CATWGPNYYKKLF	TRGV8	.	TRGJ2	12	-1	-1	16
14	1.2625237850463075E-4	TGTGCCACCTGGGATGGGCGAGGTTATAAGAAACTCTTT	CATWDGRGYKKLF	TRGV4	.	TRGJ1	18	-1	-1	23
14	1.2625237850463075E-4	TGTGCCACCTGGGACAGGCGAGAGTATAAGAAACTCTTT	CATWDRREYKKLF	TRGV7	.	TRGJ1	18	-1	-1	24
14	1.2625237850463075E-4	TGTGCCACCTGGGACAGGGCCTCATATTGGAAACTCTTT	CATWDRASYWKLF	TRGV3	.	TRGJ1	21	-1	-1	29
14	1.2625237850463075E-4	TGTGCTGCGTGGGATTATCCCCCTAAGAAACTCTTT	CAAWDYPPKKLF	TRGV10	.	TRGJ1	16	-1	-1	23
14	1.2625237850463075E-4	TGTGCTGCGTGGGATTACGATTATAAGAAACTCTTT	CAAWDYDYKKLF	TRGV10	.	TRGJ1	18	-1	-1	19
14	1.2625237850463075E-4	TGTGCTGCGTGGGATATAGATTATAAGAAACTCTTT	CAAWDIDYKKLF	TRGV10	.	TRGJ1	14	-1	-1	19
14	1.2625237850463075E-4	TGTGCCTGCTGGATTAGGCACGTTAAGAAACTCTTT	CACWIRHVKKLF	TRGV11	.	TRGJ1	22	-1	-1	23
14	1.2625237850463075E-4	TGTGCCACCTGGGATGGGGATTATAAGAAACTCTTT	CATWDGDYKKLF	TRGV4	.	TRGJ1	17	-1	-1	19
14	1.2625237850463075E-4	TGTGCCACCTGGGACGGGCTATGGAAGAAACTCTTT	CATWDGLWKKLF	TRGV2	.	TRGJ1	18	-1	-1	24
14	1.2625237850463075E-4	TGTGCCACCTGGGACGGGCCGCTTGGGAAACTCTTT	CATWDGPLGKLF	TRGV2	.	TRGJ1	19	-1	-1	26
14	1.2625237850463075E-4	TGTGCCACCTGGGACGGGCGGGGGGTCAAGACGTTT	CATWDGRGVKTF	TRGV2	.	TRGJP2	18	-1	-1	22
14	1.2625237850463075E-4	TGTGCCACCTGGGAGAAAGATTGGATCAAGACGTTT	CATWEKDWIKTF	TRGV2	.	TRGJP2	13	-1	-1	18
14	1.2625237850463075E-4	TGTGCTGCGTGGGAAAAGGATAAGAAACTCTTT	CAAWEKDKKLF	TRGV10	.	TRGJ1	13	-1	-1	19
14	1.2625237850463075E-4	TGTGCTGCGAAACCTTATTATAAGAAACTCTTT	CAAKPYYKKLF	TRGV10	.	TRGJ1	8	-1	-1	14
14	1.2625237850463075E-4	TGTGCCTGCTGGGCCCCGAGCTCGAAACTCTTT	CACWAPSSKLF	TRGV11	.	TRGJ1	11	-1	-1	23
14	1.2625237850463075E-4	TGTGCCACCTGGGACGGCCCGTCGAAACTCTTT	CATWDGPSKLF	TRGV2	.	TRGJ1	22	-1	-1	23
14	1.2625237850463075E-4	TGTGCCACCTGGGACACGCTCAGGAGACTCTTT	CATWDTLRRLF	TRGV5	.	TRGJ1	18	-1	-1	23
14	1.2625237850463075E-4	TGTGCCACCTGGGACAGGCCAGGGAAACTCTTT	CATWDRPGKLF	TRGV7	.	TRGJ1	19	-1	-1	23
14	1.2625237850463075E-4	TGTGCCACCTGGGACAGGCGCAAGAAACTCTTT	CATWDRRKKLF	TRGV7	.	TRGJ1	18	-1	-1	21
14	1.2625237850463075E-4	TGTGCCACCTGGGACAGGCGGAAGAAACTCTTT	CATWDRRKKLF	TRGV3	.	TRGJ1	18	-1	-1	21
14	1.2625237850463075E-4	TGTGCCACCTGGGAGTCTTCTGAGAAACTCTTT	CATWESSEKLF	TRGV4	.	TRGJ1	13	-1	-1	22
14	1.2625237850463075E-4	TGTGCTGCGTCTTCTTATAAGAAACTCTTT	CAASSYKKLF	TRGV10	.	TRGJ1	9	-1	-1	11
14	1.2625237850463075E-4	TGTGCCACCTGGGATGGGGAGAAACTCTTT	CATWDGEKLF	TRGV8	.	TRGJ1	17	-1	-1	19
14	1.2625237850463075E-4	TGTGCCACCTGGGATAGCGGGGAACTCTTT	CATWDSGELF	TRGV8	.	TRGJ1	16	-1	-1	22
14	1.2625237850463075E-4	TGTGCCACCTGGGACTATAAGAAACTCTTT	CATWDYKKLF	TRGV2	.	TRGJ1	14	-1	-1	15
14	1.2625237850463075E-4	TGTGCCACCTGGGACGGCCACGGACTCTTT	CATWDGHGLF	TRGV2	.	TRGJ1	16	-1	-1	23
14	1.2625237850463075E-4	TGTGCCACCCTGGGGTCGGAGAAACTCTTT	CATLGSEKLF	TRGV4	.	TRGJ1	13	-1	-1	19
14	1.2625237850463075E-4	TGTGCCACCGAATCCGATGAGAAACTCTTT	CATESDEKLF	TRGV2	.	TRGJ1	8	-1	-1	16
14	1.2625237850463075E-4	TGTGCCACCTGGCGCTGTACCCTCTTT	CATWRCTLF	TRGV8	.	TRGJ1	11	-1	-1	21
14	1.2625237850463075E-4	TGTGCCACCTGGGCGACACTCTTT	CATWATLF	TRGV2	.	TRGJ1	12	-1	-1	14
14	1.2625237850463075E-4	TGTGCCACCTGGGATAAACTCTTT	CATWDKLF	TRGV4	.	TRGJ1	14	-1	-1	15
14	1.2625237850463075E-4	TGTGTTACTAAACTCTTT	CVTKLF	TRGV2	.	TRGJ1	3	-1	-1	9
14	1.2625237850463075E-4	TGTGCCACCTTCCTCTTT	CATFLF	TRGV4	.	TRGJ1	9	-1	-1	12
13	1.172343514685857E-4	TGTGCTGCGTGGGATTCCCAGAACCATACCACTGGTTGGTTCAAGATATTT	CAAWDSQNHTTGWFKIF	TRGV10	.	TRGJP1	15	-1	-1	25
13	1.172343514685857E-4	TGTGCTGCGTGGGACCCCCCTGGGGGTCCCACTGGTTGGTTCAAGATATTT	CAAWDPPGGPTGWFKIF	TRGV10	.	TRGJP1	13	-1	-1	28
13	1.172343514685857E-4	TGTGCCACCTGGGACGGTCTTCTTGCGGGTAGTGATTGGATCAAGACGTTT	CATWDGLLAGSDWIKTF	TRGV2	.	TRGJP2	16	-1	-1	28
13	1.172343514685857E-4	TGTGCTGCGTGGGATTGGAGGCATACCACTGGTTGGTTCAAGATATTT	CAAWDWRHTTGWFKIF	TRGV10	.	TRGJP1	15	-1	-1	22
13	1.172343514685857E-4	TGTGCCACCTGGGACGGGGGAGATAGTAGTGATTGGATCAAGACGTTT	CATWDGGDSSDWIKTF	TRGV2	.	TRGJP2	17	-1	-1	22
13	1.172343514685857E-4	TGTGCTGCGTGGGATCCCCGGCCCTGTTATTATAAGAAACTCTTT	CAAWDPRPCYYKKLF	TRGV10	.	TRGJ1	14	-1	-1	26
13	1.172343514685857E-4	TGTGCTGCGTGGGATAGTTATAGTAGTGATTGGATCAAGACGTTT	CAAWDSYSSDWIKTF	TRGV10	.	TRGJP2	14	-1	-1	18
13	1.172343514685857E-4	TGTGCTGCGTGGGATAACTATACCACTGGTTGGTTCAAGATATTT	CAAWDNYTTGWFKIF	TRGV10	.	TRGJP1	25	-1	-1	18
13	1.172343514685857E-4	TGTGCTGCGTGGGAACTTAGTCCGAATTATTATAAGAAACTCTTT	CAAWELSPNYYKKLF	TRGV10	.	TRGJ1	13	-1	-1	22
13	1.172343514685857E-4	TGTGCCACCTGGGACGGCCCTAGTAGTGATTGGATCAAGACGTTT	CATWDGPSSDWIKTF	TRGV2	.	TRGJP2	19	-1	-1	20
13	1.172343514685857E-4	TGTGCCACCTGGGACGGCGGGGTTAGTGATTGGATCAAGACGTTT	CATWDGGVSDWIKTF	TRGV2	.	TRGJP2	16	-1	-1	23
13	1.172343514685857E-4	TGTGCCACCTGGGACGGGCTAGGGGGTGATTGGATCAAGACGTTT	CATWDGLGGDWIKTF	TRGV2	.	TRGJP2	18	-1	-1	25
13	1.172343514685857E-4	TGTGCCACCTGGGACGGGCAGGGTAGTGATTGGATCAAGACGTTT	CATWDGQGSDWIKTF	TRGV2	.	TRGJP2	18	-1	-1	22
13	1.172343514685857E-4	TGTGCCACCTGGGACAAATATACCACTGGTTGGTTCAAGATATTT	CATWDKYTTGWFKIF	TRGV7	.	TRGJP1	15	-1	-1	17
13	1.172343514685857E-4	TGTGCTGCGTGGGCCCTCTTGAATTATTATAAGAAACTCTTT	CAAWALLNYYKKLF	TRGV10	.	TRGJ1	12	-1	-1	20
13	1.172343514685857E-4	TGTGCTGCGTGGGGCCGAAAGAATTATTATAAGAAACTCTTT	CAAWGRKNYYKKLF	TRGV10	.	TRGJ1	12	-1	-1	20
13	1.172343514685857E-4	TGTGCTGCGTGGGATTATTACCTATACTTTAAGAAACTCTTT	CAAWDYYLYFKKLF	TRGV10	.	TRGJ1	16	-1	-1	29
13	1.172343514685857E-4	TGTGCTGCGTGGGATAATGGGAATTATTATAAGAAACTCTTT	CAAWDNGNYYKKLF	TRGV10	.	TRGJ1	14	-1	-1	13
13	1.172343514685857E-4	TGTGCTGCGTGGGACCCGCCACGGATCAATAAGAAACTCTTT	CAAWDPPRINKKLF	TRGV10	.	TRGJ1	13	-1	-1	28
13	1.172343514685857E-4	TGTGCCACCTGGGATTGGTGTAATGATTGGATCAAGACGTTT	CATWDWCNDWIKTF	TRGV2	.	TRGJP2	13	-1	-1	19
13	1.172343514685857E-4	TGTGCCACCTGGGATGCCCACGGAAGCGTTGGGAAACTCTTT	CATWDAHGSVGKLF	TRGV4	.	TRGJ1	15	-1	-1	32
13	1.172343514685857E-4	TGTGCCACCTGGGATAGGAGTAGTGATTGGATCAAGACGTTT	CATWDRSSDWIKTF	TRGV8	.	TRGJP2	17	-1	-1	18
13	1.172343514685857E-4	TGTGCCACCTGGGACGGGCTAAGTGATTGGATCAAGACGTTT	CATWDGLSDWIKTF	TRGV2	.	TRGJP2	18	-1	-1	21
13	1.172343514685857E-4	TGTGCCACCTGGGACGGGCCTGGGGGGTATAAGAAACTCTTT	CATWDGPGGYKKLF	TRGV2	.	TRGJ1	19	-1	-1	27
13	1.172343514685857E-4	TGTGCCACCTGGGACGGGCACTGGTATTATAAGAAACTCTTT	CATWDGHWYYKKLF	TRGV2	.	TRGJ1	18	-1	-1	24
13	1.172343514685857E-4	TGTGCCACCTGGGACGGGGGTTGGGGTTGGTTCAAGATATTT	CATWDGGWGWFKIF	TRGV2	.	TRGJP1	17	-1	-1	24
13	1.172343514685857E-4	TGTGCTGCGTGGGTCCAGAATTATTATAAGAAACTCTTT	CAAWVQNYYKKLF	TRGV10	.	TRGJ1	12	-1	-1	17
13	1.172343514685857E-4	TGTGCTGCGTGGGGCCCCTTTTATTATAAGAAACTCTTT	CAAWGPFYYKKLF	TRGV10	.	TRGJ1	12	-1	-1	20
13	1.172343514685857E-4	TGTGCTGCGTGGGATTGCGGAGATTATAAGAAACTCTTT	CAAWDCGDYKKLF	TRGV10	.	TRGJ1	18	-1	-1	22
13	1.172343514685857E-4	TGTGCTGCGTGGGATAGTCTTTATTATAAGAAACTCTTT	CAAWDSLYYKKLF	TRGV10	.	TRGJ1	14	-1	-1	20
13	1.172343514685857E-4	TGTGCCACCTGGTTCGGTAGTGATTGGATCAAGACGTTT	CATWFGSDWIKTF	TRGV2	.	TRGJP2	11	-1	-1	16
13	1.172343514685857E-4	TGTGCCACCTGGGATGGGCAGTATTATAAGAAACTCTTT	CATWDGQYYKKLF	TRGV4	.	TRGJ1	18	-1	-1	21
13	1.172343514685857E-4	TGTGCCACCTGGGACGGGCCTGATTATAAGAAACTCTTT	CATWDGPDYKKLF	TRGV2	.	TRGJ1	19	-1	-1	22
13	1.172343514685857E-4	TGTGCCACCTGGGACGGGCATAATAGTGGGAAACTCTTT	CATWDGHNSGKLF	TRGV2	.	TRGJ1	18	-1	-1	29
13	1.172343514685857E-4	TGTGCCACCTGGGACAGGCCCTTTGATAAGAAACTCTTT	CATWDRPFDKKLF	TRGV5	.	TRGJ1	19	-1	-1	25
13	1.172343514685857E-4	TGTGCCACCTGGGACAGGCCGTTTTATAAGAAACTCTTT	CATWDRPFYKKLF	TRGV7	.	TRGJ1	19	-1	-1	23
13	1.172343514685857E-4	TGTGCCACCTGGGACAGGCGGGATTGGATCAAGACGTTT	CATWDRRDWIKTF	TRGV3	.	TRGJP2	18	-1	-1	21
13	1.172343514685857E-4	TGTGCTGCGTGGGATTCGGTTTATAAGAAACTCTTT	CAAWDSVYKKLF	TRGV10	.	TRGJ1	15	-1	-1	20
13	1.172343514685857E-4	TGTGCCACCTGGGACGGGCTAGGTAAGAAACTCTTT	CATWDGLGKKLF	TRGV2	.	TRGJ1	18	-1	-1	23
13	1.172343514685857E-4	TGTGCCACCTGGGACGGGCGTGGTAAGAAACTCTTT	CATWDGRGKKLF	TRGV2	.	TRGJ1	18	-1	-1	23
13	1.172343514685857E-4	TGTGCCACCTGGGACAGGCGCTATAAGAAACTCTTT	CATWDRRYKKLF	TRGV3	.	TRGJ1	18	-1	-1	21
13	1.172343514685857E-4	TGTGCCACCCTTCCGTGGGATTGGATCAAGACGTTT	CATLPWDWIKTF	TRGV2	.	TRGJP2	8	-1	-1	18
13	1.172343514685857E-4	TGTGCTGCGTGGTTAAGGTGGTTCAAGATATTT	CAAWLRWFKIF	TRGV10	.	TRGJP1	11	-1	-1	18
13	1.172343514685857E-4	TGTGCCACCTGGTATTATTATAAGAAACTCTTT	CATWYYYKKLF	TRGV2	.	TRGJ1	11	-1	-1	13
13	1.172343514685857E-4	TGTGCCACCTGGGTTTATTATAAGAAACTCTTT	CATWVYYKKLF	TRGV4	.	TRGJ1	12	-1	-1	14
13	1.172343514685857E-4	TGTGCCACCTGGGACGCACCTAAGAAACTCTTT	CATWDAPKKLF	TRGV2	.	TRGJ1	15	-1	-1	20
13	1.172343514685857E-4	TGTGCCACCTGGGACGGGCCTTTGAAACTCTTT	CATWDGPLKLF	TRGV2	.	TRGJ1	19	-1	-1	23
13	1.172343514685857E-4	TGTGCCACCTGGGACGGGCCTGGGAAACTCTTT	CATWDGPGKLF	TRGV2	.	TRGJ1	19	-1	-1	23
13	1.172343514685857E-4	TGTGCCACCTGGGACGGGCCCCCCCAACTCTTT	CATWDGPPQLF	TRGV2	.	TRGJ1	20	-1	-1	25
13	1.172343514685857E-4	TGTGCCACCTGGGACAGTTGGTTCAAGATATTT	CATWDSWFKIF	TRGV8	.	TRGJP1	16	-1	-1	16
13	1.172343514685857E-4	TGTGCCACCTGTTGCCCTAAGAAACTCTTT	CATCCPKKLF	TRGV4	.	TRGJ1	10	-1	-1	17
13	1.172343514685857E-4	TGTGCCACCTGGGATCTTAAGAAACTCTTT	CATWDLKKLF	TRGV8	.	TRGJ1	14	-1	-1	17
13	1.172343514685857E-4	TGTGCCACCTGGGACCGGGGGAAACTCTTT	CATWDRGKLF	TRGV2	.	TRGJ1	18	-1	-1	20
13	1.172343514685857E-4	TGTGCCACCTGGGACGGGCCGGGACTCTTT	CATWDGPGLF	TRGV2	.	TRGJ1	19	-1	-1	23
13	1.172343514685857E-4	TGTGCCACCTGGGACGGGCCAGAGCTCTTT	CATWDGPELF	TRGV2	.	TRGJ1	19	-1	-1	24
13	1.172343514685857E-4	TGTGCCGCCTTAAGGGGGAAACTCTTT	CAALRGKLF	TRGV3	.	TRGJ1	9	-1	-1	17
13	1.172343514685857E-4	TGTGCCACCTGGGATCCGAGGCTCTTT	CATWDPRLF	TRGV4	.	TRGJ1	14	-1	-1	21
13	1.172343514685857E-4	TGTGCCACCTGGGACCAGAAACTCTTT	CATWDQKLF	TRGV2	.	TRGJ1	14	-1	-1	16
13	1.172343514685857E-4	TGTGCCACCTGGGACGCGCATCTCTTT	CATWDAHLF	TRGV2	.	TRGJ1	18	-1	-1	21
13	1.172343514685857E-4	TGTGCCACCTGGGACAGGCGACTCTTT	CATWDRRLF	TRGV3	.	TRGJ2	18	-1	-1	20
13	1.172343514685857E-4	TGTGCCACCCATTCTAAGAAACTCTTT	CATHSKKLF	TRGV4	.	TRGJ1	8	-1	-1	10
13	1.172343514685857E-4	TGTGCCCCCGCGGAGAAACTCTTT	CAPAEKLF	TRGV3	.	TRGJ1	8	-1	-1	13
13	1.172343514685857E-4	TGTGCCACCTGGCCTAAACTCTTT	CATWPKLF	TRGV4	.	TRGJ1	11	-1	-1	15
13	1.172343514685857E-4	TGTGCCACCCTGAAGAAACTCTTT	CATLKKLF	TRGV2	.	TRGJ1	8	-1	-1	12
13	1.172343514685857E-4	TGTGCCCCGCTGGAACTCTTT	CAPLELF	TRGV2	.	TRGJ1	15	-1	-1	13
13	1.172343514685857E-4	TGTGCCACTAAGAAACTCTTT	CATKKLF	TRGV2	.	TRGJ1	7	-1	-1	8
13	1.172343514685857E-4	TGCCCCTATAAGAAACTCTTT	CPYKKLF	TRGV4	.	TRGJ1	1	-1	-1	6
12	1.0821632443254064E-4	TGTGCTGCGTGGGATCTAGACGCACTAGCTCATTATTATAAGAAACTCTTT	CAAWDLDALAHYYKKLF	TRGV10	.	TRGJ1	14	-1	-1	31
12	1.0821632443254064E-4	TGTGCTGCGTGGGATGTAAGGGGGACCGAGAATTATTATAAGAAACTCTTT	CAAWDVRGTENYYKKLF	TRGV10	.	TRGJ1	14	-1	-1	29
12	1.0821632443254064E-4	TGTGCTGCGTGGGACGAATTCCGGCTTGGACCTTATTATAAGAAACTCTTT	CAAWDEFRLGPYYKKLF	TRGV10	.	TRGJ1	13	-1	-1	32
12	1.0821632443254064E-4	TGTGCTGCGTGGGATTTAGCCGCTCAGTATTATTATAAGAAACTCTTT	CAAWDLAAQYYYKKLF	TRGV10	.	TRGJ1	15	-1	-1	28
12	1.0821632443254064E-4	TGTGCTGCGTGGGATTCTATACTCCCTCATTATTATAAGAAACTCTTT	CAAWDSILPHYYKKLF	TRGV10	.	TRGJ1	15	-1	-1	28
12	1.0821632443254064E-4	TGTGCTGCGTGGGATTATTTTAATACCACTGGTTGGTTCAAGATATTT	CAAWDYFNTTGWFKIF	TRGV10	.	TRGJP1	28	-1	-1	22
12	1.0821632443254064E-4	TGTGCCTTGTGGGAGGTGCGGGGGGGGGTTTTTAGTAAGAAACTCTTT	CALWEVRGGVFSKKLF	TRGV9	.	TRGJ1	18	-1	-1	28
12	1.0821632443254064E-4	TGTGCCACCTGGGACGGGCTCCAAAGTAGTGATTGGATCAAGACGTTT	CATWDGLQSSDWIKTF	TRGV2	.	TRGJP2	18	-1	-1	24
12	1.0821632443254064E-4	TGTGCCACCTGGGACGGGCGGAAGGGTAGTGATTGGATCAAGACGTTT	CATWDGRKGSDWIKTF	TRGV2	.	TRGJP2	18	-1	-1	25
12	1.0821632443254064E-4	TGTGCCACCTGGGACAGCCGCCCTCTAAATTATTATAAGAAACTCTTT	CATWDSRPLNYYKKLF	TRGV3	.	TRGJ1	16	-1	-1	27
12	1.0821632443254064E-4	TGTGCTGCGTGGGATTATTCCCAGAATTATTATAAGAAACTCTTT	CAAWDYSQNYYKKLF	TRGV10	.	TRGJ1	16	-1	-1	23
12	1.0821632443254064E-4	TGTGCTGCGTGGGATTATATATCGCATTATTATAAGAAACTCTTT	CAAWDYISHYYKKLF	TRGV10	.	TRGJ1	16	-1	-1	21
12	1.0821632443254064E-4	TGTGCTGCGTGGGATTATAAGAAAACTGGTTGGTTCAAGATATTT	CAAWDYKKTGWFKIF	TRGV10	.	TRGJP1	16	-1	-1	24
12	1.0821632443254064E-4	TGTGCTGCGTGGGACCCCCCCCCGAATTATTATAAGAAACTCTTT	CAAWDPPPNYYKKLF	TRGV10	.	TRGJ1	13	-1	-1	22
12	1.0821632443254064E-4	TGTGCCACCTGGGATAGCCCCAGTAGTGATTGGATCAAGACGTTT	CATWDSPSSDWIKTF	TRGV8	.	TRGJP2	19	-1	-1	21
12	1.0821632443254064E-4	TGTGCCACCTGGGACTGGGGGATCCGAGATTGGATCAAGACGTTT	CATWDWGIRDWIKTF	TRGV2	.	TRGJP2	18	-1	-1	27
12	1.0821632443254064E-4	TGTGCCACCTGGGACGGGCCCATTGGGGAATATAAGAAACTCTTT	CATWDGPIGEYKKLF	TRGV2	.	TRGJ1	20	-1	-1	30
12	1.0821632443254064E-4	TGTGCCACCTGGGACGGGCCGGGTAGTGATTGGATCAAGACGTTT	CATWDGPGSDWIKTF	TRGV2	.	TRGJP2	19	-1	-1	22
12	1.0821632443254064E-4	TGTGCCACCTGGGACGGGCAAGGTAGTGATTGGATCAAGACGTTT	CATWDGQGSDWIKTF	TRGV2	.	TRGJP2	18	-1	-1	22
12	1.0821632443254064E-4	TGTGCCACCTGGGACGGATATACCACTGGTTGGTTCAAGATATTT	CATWDGYTTGWFKIF	TRGV2	.	TRGJP1	16	-1	-1	17
12	1.0821632443254064E-4	TGTGCCACCTGGGACAGTCCCGGTGATCGCGATAAGAAACTCTTT	CATWDSPGDRDKKLF	TRGV3	.	TRGJ1	19	-1	-1	31
12	1.0821632443254064E-4	TGTGCCACCTGGGACAGGCCGACATATTATTATAAGAAACTCTTT	CATWDRPTYYYKKLF	TRGV3	.	TRGJ1	19	-1	-1	25
12	1.0821632443254064E-4	TGTGCTGCGTGGGATTGCCCTTATTATTATAAGAAACTCTTT	CAAWDCPYYYKKLF	TRGV10	.	TRGJ2	15	-1	-1	22
12	1.0821632443254064E-4	TGTGCTGCGTGGGACCATATCGGTTATTATAAGAAACTCTTT	CAAWDHIGYYKKLF	TRGV10	.	TRGJ1	13	-1	-1	23
12	1.0821632443254064E-4	TGTGCTGCGTGGGAGCCCAAGAATTATTATAAGAAACTCTTT	CAAWEPKNYYKKLF	TRGV10	.	TRGJ1	13	-1	-1	20
12	1.0821632443254064E-4	TGTGCTGCAAAGCCCCCCGCGGATTATTATAAGAAACTCTTT	CAAKPPADYYKKLF	TRGV10	.	TRGJ1	7	-1	-1	19
12	1.0821632443254064E-4	TGTGCCACCTGGGATGGCCCGAATTATTATAAGAAACTCTTT	CATWDGPNYYKKLF	TRGV4	.	TRGJ1	19	-1	-1	19
12	1.0821632443254064E-4	TGTGCCACCTGGGACGCCACGAATTATTATAAGAAACTCTTT	CATWDATNYYKKLF	TRGV2	.	TRGJ1	15	-1	-1	19
12	1.0821632443254064E-4	TGTGCCACCTGGGACGGTCAGGGTTATTATAAGAAACTCTTT	CATWDGQGYYKKLF	TRGV2	.	TRGJ1	16	-1	-1	23
12	1.0821632443254064E-4	TGTGCCACCTGGGACGGGAGTAGTGATTGGATCAAGACGTTT	CATWDGSSDWIKTF	TRGV2	.	TRGJP2	17	-1	-1	18
12	1.0821632443254064E-4	TGTGCCACCTGGGACGGAACGAATTATTATAAGAAACTCTTT	CATWDGTNYYKKLF	TRGV5	.	TRGJ1	14	-1	-1	19
12	1.0821632443254064E-4	TGTGCCACCTGGGACGATAGTAGTGATTGGATCAAGACGTTT	CATWDDSSDWIKTF	TRGV2	.	TRGJP2	15	-1	-1	16
12	1.0821632443254064E-4	TGTGCCACCTGGGACAGTCCAGGGGGGTTTAAGAAACTCTTT	CATWDSPGGFKKLF	TRGV3	.	TRGJ1	19	-1	-1	29
12	1.0821632443254064E-4	TGTGCCACCTGGGACAGGCGGAATTATTATAAGAAACTCTTT	CATWDRRNYYKKLF	TRGV3	.	TRGJ1	18	-1	-1	20
12	1.0821632443254064E-4	TGTGCCACCTGGGACAGGATAGATTATTATAAGAAACTCTTT	CATWDRIDYYKKLF	TRGV3	.	TRGJ1	17	-1	-1	22
12	1.0821632443254064E-4	TGTGCTGCGTGGGAGCCCAAATATTATAAGAAACTCTTT	CAAWEPKYYKKLF	TRGV10	.	TRGJ1	13	-1	-1	18
12	1.0821632443254064E-4	TGTGCTGCGTGGGAGAGCTATTATTATAAGAAACTCTTT	CAAWESYYYKKLF	TRGV10	.	TRGJ1	13	-1	-1	19
12	1.0821632443254064E-4	TGTGCCACCTGCCATAGTAGTGATTGGATCAAGACGTTT	CATCHSSDWIKTF	TRGV2	.	TRGJP2	10	-1	-1	13
12	1.0821632443254064E-4	TGTGCCACCTGGGATAGAAGTTATTATAAGAAACTCTTT	CATWDRSYYKKLF	TRGV8	.	TRGJ1	16	-1	-1	16
12	1.0821632443254064E-4	TGTGCCACCTGGGATAGAAGTGATTGGATCAAGACGTTT	CATWDRSDWIKTF	TRGV8	.	TRGJP2	16	-1	-1	13
12	1.0821632443254064E-4	TGTGCCACCTGGGACGGGCCTTATTATAAGAAACTCTTT	CATWDGPYYKKLF	TRGV2	.	TRGJ1	19	-1	-1	20
12	1.0821632443254064E-4	TGTGCCACCTGGGACGGGCGAGTCGATAAGAAACTCTTT	CATWDGRVDKKLF	TRGV2	.	TRGJ1	18	-1	-1	25
12	1.0821632443254064E-4	TGTGCCACCTGGGACGGGGGCGGTTATAAGAAACTCTTT	CATWDGGGYKKLF	TRGV2	.	TRGJ1	17	-1	-1	23
12	1.0821632443254064E-4	TGTGCCACCTGGGACGAAAGTGATTGGATCAAGACGTTT	CATWDESDWIKTF	TRGV2	.	TRGJP2	15	-1	-1	18
12	1.0821632443254064E-4	TGTGCCACCTGGGACACGAATTATTATAAGAAACTCTTT	CATWDTNYYKKLF	TRGV3	.	TRGJ1	15	-1	-1	16
12	1.0821632443254064E-4	TGTGCCACCTGGGACAGGCCAAGGTATAAGAAACTCTTT	CATWDRPRYKKLF	TRGV3	.	TRGJ1	19	-1	-1	24
12	1.0821632443254064E-4	TGTGCCACCTGGGACAGGCAGGCTTATAAGAAACTCTTT	CATWDRQAYKKLF	TRGV3	.	TRGJ1	18	-1	-1	23
12	1.0821632443254064E-4	TGTGCCACCTGGAAATTTAGGGATTATAAGAAACTCTTT	CATWKFRDYKKLF	TRGV2	.	TRGJ1	11	-1	-1	22
12	1.0821632443254064E-4	TGTGCTGCGTGGGTTAATTATTATAAGAAACTCTTT	CAAWVNYYKKLF	TRGV10	.	TRGJ1	15	-1	-1	15
12	1.0821632443254064E-4	TGTGCCACCTGTGAGAATTATTATAAGAAACTCTTT	CATCENYYKKLF	TRGV2	.	TRGJ1	13	-1	-1	14
12	1.0821632443254064E-4	TGTGCCACCTGGGATGGGCGGTATAAGAAACTCTTT	CATWDGRYKKLF	TRGV4	.	TRGJ1	18	-1	-1	21
12	1.0821632443254064E-4	TGTGCCACCTGGGATAGTGGGGCTAAGAAACTCTTT	CATWDSGAKKLF	TRGV8	.	TRGJ1	16	-1	-1	23
12	1.0821632443254064E-4	TGTGCCACCTGGGATAGTGATTGGATCAAGACGTTT	CATWDSDWIKTF	TRGV8	.	TRGJP2	16	-1	-1	14
12	1.0821632443254064E-4	TGTGCCACCTGGGATAGGCGTGGGGAGAAACTCTTT	CATWDRRGEKLF	TRGV8	.	TRGJ1	18	-1	-1	25
12	1.0821632443254064E-4	TGTGCCACCTGGGACGCTTTTGTTGAGAAACTCTTT	CATWDAFVEKLF	TRGV5	.	TRGJ1	14	-1	-1	25
12	1.0821632443254064E-4	TGTGCCACCTGGGACGGGTGGTGCGGGAAACTCTTT	CATWDGWCGKLF	TRGV2	.	TRGJ1	17	-1	-1	26
12	1.0821632443254064E-4	TGTGCCACCTGGGACGGGCGTCGGGTGAAACTCTTT	CATWDGRRVKLF	TRGV2	.	TRGJ1	18	-1	-1	26
12	1.0821632443254064E-4	TGTGCCACCTGGGACGGGCGATATAAGAAACTCTTT	CATWDGRYKKLF	TRGV2	.	TRGJ1	18	-1	-1	21
12	1.0821632443254064E-4	TGTGCCACCTGGGACGGGCACAATAAGAAACTCTTT	CATWDGHNKKLF	TRGV2	.	TRGJ1	18	-1	-1	22
12	1.0821632443254064E-4	TGTGCCACCTGGGACACCCCACTTAAGAAACTCTTT	CATWDTPLKKLF	TRGV5	.	TRGJ1	15	-1	-1	23
12	1.0821632443254064E-4	TGTGCCACCTGGGACAGGCTTACTCTGAAACTCTTT	CATWDRLTLKLF	TRGV3	.	TRGJ1	18	-1	-1	26
12	1.0821632443254064E-4	TGTGCCACCTGGTCTGATTGGATCAAGACGTTT	CATWSDWIKTF	TRGV2	.	TRGJP2	11	-1	-1	14
12	1.0821632443254064E-4	TGTGCCACCTGGCCCGGGCGTGGGAAACTCTTT	CATWPGRGKLF	TRGV2	.	TRGJ1	18	-1	-1	23
12	1.0821632443254064E-4	TGTGCCACCTGGGCCGATTATAAGAAACTCTTT	CATWADYKKLF	TRGV2	.	TRGJ1	15	-1	-1	16
12	1.0821632443254064E-4	TGTGCCACCTGGGCCACGGGAAAGAAACTCTTT	CATWATGKKLF	TRGV2	.	TRGJ1	19	-1	-1	21
12	1.0821632443254064E-4	TGTGCCACCTGGGATGGGCCGAAGAAACTCTTT	CATWDGPKKLF	TRGV4	.	TRGJ1	19	-1	-1	21
12	1.0821632443254064E-4	TGTGCCACCTGGGACGGCGAGTGGAAACTCTTT	CATWDGEWKLF	TRGV2	.	TRGJ1	16	-1	-1	23
12	1.0821632443254064E-4	TGTGCCACCTGGGACGGGCGGGGGAAACTCTTT	CATWDGRGKLF	TRGV2	.	TRGJ1	18	-1	-1	23
12	1.0821632443254064E-4	TGTGCCACCTGGGACGGGCACAGGGAACTCTTT	CATWDGHRELF	TRGV2	.	TRGJ1	18	-1	-1	25
12	1.0821632443254064E-4	TGTGCCACCTGGGACGGAGGTAAGAAACTCTTT	CATWDGGKKLF	TRGV2	.	TRGJ1	16	-1	-1	20
12	1.0821632443254064E-4	TGTGCCACCTGGGACGAGGGGAAGAAACTCTTT	CATWDEGKKLF	TRGV2	.	TRGJ1	15	-1	-1	21
12	1.0821632443254064E-4	TGTGCCACCTGGATTGGTTGGTTCAAGATATTT	CATWIGWFKIF	TRGV4	.	TRGJP1	11	-1	-1	14
12	1.0821632443254064E-4	TGTGCTGCGTGGGTCTATAAGAAACTCTTT	CAAWVYKKLF	TRGV10	.	TRGJ1	12	-1	-1	15
12	1.0821632443254064E-4	TGTGCCCCCGATTATTATAAGAAACTCTTT	CAPDYYKKLF	TRGV8	.	TRGJ1	8	-1	-1	10
12	1.0821632443254064E-4	TGTGCCACCTGGGTTGACAAGAAACTCTTT	CATWVDKKLF	TRGV3	.	TRGJ1	12	-1	-1	18
12	1.0821632443254064E-4	TGTGCCACCTGGGCCCAAGAGAAACTCTTT	CATWAQEKLF	TRGV8	.	TRGJ1	12	-1	-1	19
12	1.0821632443254064E-4	TGTGCCACCTGGGGCCGGGAGAAACTCTTT	CATWGREKLF	TRGV7	.	TRGJ1	12	-1	-1	19
12	1.0821632443254064E-4	TGTGCCACCTGGGATCGTAGGAAACTCTTT	CATWDRRKLF	TRGV8	.	TRGJ1	14	-1	-1	17
12	1.0821632443254064E-4	TGTGCCACCTGGGATGGCGTGGAACTCTTT	CATWDGVELF	TRGV4	.	TRGJ1	16	-1	-1	22
12	1.0821632443254064E-4	TGTGCCACCTGGGACGAGAAGGGTCTCTTT	CATWDEKGLF	TRGV2	.	TRGJ1	15	-1	-1	24
12	1.0821632443254064E-4	TGTGCCACCTGGGACATGGGCGTACTCTTT	CATWDMGVLF	TRGV3	.	TRGJ1	15	-1	-1	23
12	1.0821632443254064E-4	TGTGCCACCTGGGACAAAGGGGGGCTCTTT	CATWDKGGLF	TRGV8	.	TRGJ1	13	-1	-1	24
12	1.0821632443254064E-4	TGTGCCACCTGGGACTTTGAACTCTTT	CATWDFELF	TRGV2	.	TRGJ1	14	-1	-1	19
12	1.0821632443254064E-4	TGTGCCACCTGGGACGGGCGTCTCTTT	CATWDGRLF	TRGV2	.	TRGJ1	18	-1	-1	21
12	1.0821632443254064E-4	TGTGCCACCCGATCAGGGAAACTCTTT	CATRSGKLF	TRGV4	.	TRGJ1	8	-1	-1	17
12	1.0821632443254064E-4	TGTGCCACCTGGTCCCCACTCTTT	CATWSPLF	TRGV4	.	TRGJ1	11	-1	-1	17
12	1.0821632443254064E-4	TGTGCCACGGATAAGAAACTCTTT	CATDKKLF	TRGV2	.	TRGJ1	7	-1	-1	10
12	1.0821632443254064E-4	TGTCCCTTAGGCAAGACGTTT	CPLGKTF	TRGV2	.	TRGJP2	5	-1	-1	11
12	1.0821632443254064E-4	TGTGCCACCGTCGGGCTCTTT	CATVGLF	TRGV8	.	TRGJ1	8	-1	-1	15
11	9.91982973964956E-5	TGTGCTGCGTGGAAATACCGGAGGAATCCACCCGTTGATACCACTGGTTGGTTCAAGATATTT	CAAWKYRRNPPVDTTGWFKIF	TRGV10	.	TRGJP1	17	-1	-1	37
11	9.91982973964956E-5	TGTGCCACCTGGGACGGGCCGGGAAGTAAGGGGAGTGATTGGATCAAGACGTTT	CATWDGPGSKGSDWIKTF	TRGV2	.	TRGJP2	19	-1	-1	33
11	9.91982973964956E-5	TGTGCCTGCTGGCGGATCGTCGGCCTCCCGATTTATTATAAGAAACTCTTT	CACWRIVGLPIYYKKLF	TRGV11	.	TRGJ1	11	-1	-1	28
11	9.91982973964956E-5	TGTGCCTGCTGGATTAGGCACGCACCTTCCTATTATTATAAGAAACTCTTT	CACWIRHAPSYYYKKLF	TRGV11	.	TRGJ1	21	-1	-1	31
11	9.91982973964956E-5	TGTGCCACCTGGGACGGGCTTTGGGAAAGTAGTGATTGGATCAAGACGTTT	CATWDGLWESSDWIKTF	TRGV2	.	TRGJP2	18	-1	-1	27
11	9.91982973964956E-5	TGTGCCACCTGGGACGGGCCTAAAGAGTTGGGCAAAAAAATCAAGGTATTT	CATWDGPKELGKKIKVF	TRGV2	.	TRGJP	19	-1	-1	22
11	9.91982973964956E-5	TGTGCCACCTGGGACGGGCGAGGTTCGAGTAGTGATTGGATCAAGACGTTT	CATWDGRGSSSDWIKTF	TRGV2	.	TRGJP2	18	-1	-1	27
11	9.91982973964956E-5	TGTGCCACCTGGGACGGGCCAATGTGTAGTGATTGGATCAAGACGTTT	CATWDGPMCSDWIKTF	TRGV2	.	TRGJP2	19	-1	-1	25
11	9.91982973964956E-5	TGTGCCACCTGGGACGGACAAGAGTTGGGCAAAAAAATCAAGGTATTT	CATWDGQELGKKIKVF	TRGV2	.	TRGJP	16	-1	-1	15
11	9.91982973964956E-5	TGTGCTGCGTGGGATTATCAGGTAATTGATTATAAGAAACTCTTT	CAAWDYQVIDYKKLF	TRGV10	.	TRGJ1	16	-1	-1	23
11	9.91982973964956E-5	TGTGCTGCGTGGGATCTAGGGGAAAATTATTATAAGAAACTCTTT	CAAWDLGENYYKKLF	TRGV10	.	TRGJ1	14	-1	-1	24
11	9.91982973964956E-5	TGTGCTGCGTGGGACCGATATACCACTGGTTGGTTCAAGATATTT	CAAWDRYTTGWFKIF	TRGV10	.	TRGJP1	13	-1	-1	17
11	9.91982973964956E-5	TGTGCCACCTGGGACGTGCTCTTCTCCGATTGGATCAAGACGTTT	CATWDVLFSDWIKTF	TRGV2	.	TRGJP2	18	-1	-1	27
11	9.91982973964956E-5	TGTGCCACCTGGGACGTGGAGGGCAGTAGTTGGATCAAGACGTTT	CATWDVEGSSWIKTF	TRGV2	.	TRGJP2	15	-1	-1	29
11	9.91982973964956E-5	TGTGCCACCTGGGACGGGCTGCCGAATTATTATAAGAAACTCTTT	CATWDGLPNYYKKLF	TRGV2	.	TRGJ1	18	-1	-1	22
11	9.91982973964956E-5	TGTGCCACCTGGGACGGGCCTCAGAATTATTATAAGAAACTCTTT	CATWDGPQNYYKKLF	TRGV2	.	TRGJ1	19	-1	-1	23
11	9.91982973964956E-5	TGTGCCACCTGGGACGGGCCTATGATGCATTATAAGAAACTCTTT	CATWDGPMMHYKKLF	TRGV2	.	TRGJ2	19	-1	-1	28
11	9.91982973964956E-5	TGTGCCACCTGGGACGGGCCGCTAGCTGGTTGGTTCAAGATATTT	CATWDGPLAGWFKIF	TRGV2	.	TRGJP1	19	-1	-1	25
11	9.91982973964956E-5	TGTGCCACCTGGGACGGGCCGGCGAGGGTTTATAAGAAACTCTTT	CATWDGPARVYKKLF	TRGV2	.	TRGJ1	19	-1	-1	29
11	9.91982973964956E-5	TGTGCTGCGTGGGGATATAGATCGAGTTGGTTCAAGATATTT	CAAWGYRSSWFKIF	TRGV10	.	TRGJP1	12	-1	-1	25
11	9.91982973964956E-5	TGTGCTGCGTGGGATTCTTTAAATTATTATAAGAAACTCTTT	CAAWDSLNYYKKLF	TRGV10	.	TRGJ1	15	-1	-1	21
11	9.91982973964956E-5	TGTGCTGCGTGGGATTACCCGAATTATTATAAGAAACTCTTT	CAAWDYPNYYKKLF	TRGV10	.	TRGJ1	17	-1	-1	19
11	9.91982973964956E-5	TGTGCTGCGTGGGACCCCAGTCACTATTATAAGAAACTCTTT	CAAWDPSHYYKKLF	TRGV10	.	TRGJ1	13	-1	-1	24
11	9.91982973964956E-5	TGTGCCTTGTGGGAGGGTTTGAATTATTATAAGAAACTCTTT	CALWEGLNYYKKLF	TRGV9	.	TRGJ1	15	-1	-1	17
11	9.91982973964956E-5	TGTGCCTGCTGGATTAGGCACTTCCCTTATAAGAAACTCTTT	CACWIRHFPYKKLF	TRGV11	.	TRGJ1	29	-1	-1	26
11	9.91982973964956E-5	TGTGCCACCTGGGTCGTCAGTAGTGATTGGATCAAGACGTTT	CATWVVSSDWIKTF	TRGV2	.	TRGJP2	15	-1	-1	18
11	9.91982973964956E-5	TGTGCCACCTGGGATGGGCCGTGGAATTATAAGAAACTCTTT	CATWDGPWNYKKLF	TRGV4	.	TRGJ1	19	-1	-1	25
11	9.91982973964956E-5	TGTGCCACCTGGGATGGGGGGGGTGATTGGATCAAGACGTTT	CATWDGGGDWIKTF	TRGV2	.	TRGJP2	17	-1	-1	22
11	9.91982973964956E-5	TGTGCCACCTGGGACGGGCCGCGTGGTTGGTTCAAGATATTT	CATWDGPRGWFKIF	TRGV2	.	TRGJP1	23	-1	-1	23
11	9.91982973964956E-5	TGTGCCACCTGGGACGGGCGAGGGTGTTATAAGAAACTCTTT	CATWDGRGCYKKLF	TRGV2	.	TRGJ1	18	-1	-1	26
11	9.91982973964956E-5	TGTGCCACCTGGGACAGGCTGAATTATTATAAGAAACTCTTT	CATWDRLNYYKKLF	TRGV3	.	TRGJ1	18	-1	-1	20
11	9.91982973964956E-5	TGTGCCACCTGGGACAGGCCCTGTTGGTATAAGAAACTCTTT	CATWDRPCWYKKLF	TRGV3	.	TRGJ1	23	-1	-1	27
11	9.91982973964956E-5	TGTGCTGCGTGGGTCCCAAATTATTATAAGAAACTCTTT	CAAWVPNYYKKLF	TRGV10	.	TRGJ1	12	-1	-1	18
11	9.91982973964956E-5	TGTGCTGCGTGGGGCCCCTCTTATTATAAGAAACTCTTT	CAAWGPSYYKKLF	TRGV10	.	TRGJ1	12	-1	-1	20
11	9.91982973964956E-5	TGTGCTGCGTGGGATTATTGGGATTATAAGAAACTCTTT	CAAWDYWDYKKLF	TRGV10	.	TRGJ1	16	-1	-1	22
11	9.91982973964956E-5	TGTGCTGCGTGGGATCTTTTATCTTATAAGAAACTCTTT	CAAWDLLSYKKLF	TRGV10	.	TRGJ1	14	-1	-1	23
11	9.91982973964956E-5	TGTGCTGCGTGGGACTCCTATTATTATAAGAAACTCTTT	CAAWDSYYYKKLF	TRGV10	.	TRGJ1	13	-1	-1	19
11	9.91982973964956E-5	TGTGCTGCGGGGGGCGGTAATGGTTGGTTCAAGATATTT	CAAGGGNGWFKIF	TRGV10	.	TRGJP1	12	-1	-1	20
11	9.91982973964956E-5	TGTGCCACCTGGGCGAACGACATTTATAAGAAACTCTTT	CATWANDIYKKLF	TRGV7	.	TRGJ1	12	-1	-1	23
11	9.91982973964956E-5	TGTGCCACCTGGGGCAGGAATTATTATAAGAAACTCTTT	CATWGRNYYKKLF	TRGV8	.	TRGJ1	12	-1	-1	17
11	9.91982973964956E-5	TGTGCCACCTGGGATCCCTATTGCTATAAGAAACTCTTT	CATWDPYCYKKLF	TRGV4	.	TRGJ1	14	-1	-1	24
11	9.91982973964956E-5	TGTGCCACCTGGGATGTAGGAGATTATAAGAAACTCTTT	CATWDVGDYKKLF	TRGV4	.	TRGJ1	15	-1	-1	22
11	9.91982973964956E-5	TGTGCCACCTGGGATGGTTCGGCGTATAAGAAACTCTTT	CATWDGSAYKKLF	TRGV4	.	TRGJ1	16	-1	-1	24
11	9.91982973964956E-5	TGTGCCACCTGGGATGGGCCGGAAGGTAAGAAACTCTTT	CATWDGPEGKKLF	TRGV4	.	TRGJ1	19	-1	-1	26
11	9.91982973964956E-5	TGTGCCACCTGGGATAGGCCCCCTTATAAGAAACTCTTT	CATWDRPPYKKLF	TRGV8	.	TRGJ1	19	-1	-1	23
11	9.91982973964956E-5	TGTGCCACCTGGGACCAACCAAATCATAAGAAACTCTTT	CATWDQPNHKKLF	TRGV2	.	TRGJ1	14	-1	-1	22
11	9.91982973964956E-5	TGTGCCACCTGGGACGGCTGTATACGAGGGAAACTCTTT	CATWDGCIRGKLF	TRGV2	.	TRGJ2	16	-1	-1	29
11	9.91982973964956E-5	TGTGCCACCTGGGACGGCCATTACCTTACGAAACTCTTT	CATWDGHYLTKLF	TRGV2	.	TRGJ1	16	-1	-1	26
11	9.91982973964956E-5	TGTGCCACCTGGGACGGCAATTATTATAAGAAACTCTTT	CATWDGNYYKKLF	TRGV2	.	TRGJ1	16	-1	-1	18
11	9.91982973964956E-5	TGTGCCACCTGGGACGGGCTCAATTATAAGAAACTCTTT	CATWDGLNYKKLF	TRGV2	.	TRGJ1	18	-1	-1	22
11	9.91982973964956E-5	TGTGCCACCTGGGACGGGCGCGATTGGATCAAGACGTTT	CATWDGRDWIKTF	TRGV2	.	TRGJP2	21	-1	-1	21
11	9.91982973964956E-5	TGTGCCACCTGGGACGGGCGGAATTATAAGAAACTCTTT	CATWDGRNYKKLF	TRGV2	.	TRGJ1	18	-1	-1	22
11	9.91982973964956E-5	TGTGCCACCTGGGACACCGATTATTATAAGAAACTCTTT	CATWDTDYYKKLF	TRGV7	.	TRGJ1	15	-1	-1	19
11	9.91982973964956E-5	TGTGCCACCTGGGACAGGCGGCATTATAAGAAACTCTTT	CATWDRRHYKKLF	TRGV3	.	TRGJ1	18	-1	-1	22
11	9.91982973964956E-5	TGTGCCACCTGGGACAGGGGCGGGTATAAGAAACTCTTT	CATWDRGGYKKLF	TRGV5	.	TRGJ1	17	-1	-1	24
11	9.91982973964956E-5	TGTGCCACCTGGGAAGGAAGTGATTGGATCAAGACGTTT	CATWEGSDWIKTF	TRGV2	.	TRGJP2	16	-1	-1	18
11	9.91982973964956E-5	TGTGCCACCTGGAATAGTAGTGATTGGATCAAGACGTTT	CATWNSSDWIKTF	TRGV2	.	TRGJP2	11	-1	-1	13
11	9.91982973964956E-5	TGTGCTGCGTGGGAACCCTCGCACCCGAAACTCTTT	CAAWEPSHPKLF	TRGV10	.	TRGJ1	13	-1	-1	26
11	9.91982973964956E-5	TGTGCTAGGAAGACCACTGGTTGGTTCAAGATATTT	CARKTTGWFKIF	TRGV4	.	TRGJP1	4	-1	-1	12
11	9.91982973964956E-5	TGTGCCACCTGGGTCTTTTATTATAAGAAACTCTTT	CATWVFYYKKLF	TRGV4	.	TRGJ1	12	-1	-1	17
11	9.91982973964956E-5	TGTGCCACCTGGGGTACGCGGCATAAGAAACTCTTT	CATWGTRHKKLF	TRGV8	.	TRGJ1	18	-1	-1	22
11	9.91982973964956E-5	TGTGCCACCTGGGGCTATTATTATAAGAAACTCTTT	CATWGYYYKKLF	TRGV3	.	TRGJ1	12	-1	-1	16
11	9.91982973964956E-5	TGTGCCACCTGGGATCCCCATTATAAGAAACTCTTT	CATWDPHYKKLF	TRGV4	.	TRGJ1	14	-1	-1	19
11	9.91982973964956E-5	TGTGCCACCTGGGACGCCCGTCGTAGGAAACTCTTT	CATWDARRRKLF	TRGV2	.	TRGJ1	21	-1	-1	23
11	9.91982973964956E-5	TGTGCCACCTGGGACGGGCTCCGTAAGAAACTCTTT	CATWDGLRKKLF	TRGV2	.	TRGJ1	23	-1	-1	23
11	9.91982973964956E-5	TGTGCCACCTGGGACGGGCCGTGGAAGAAACTCTTT	CATWDGPWKKLF	TRGV2	.	TRGJ1	19	-1	-1	24
11	9.91982973964956E-5	TGTGCCACCTGGGAAAATTATTATAAGAAACTCTTT	CATWENYYKKLF	TRGV4	.	TRGJ1	13	-1	-1	15
11	9.91982973964956E-5	TGTGCTGCTAAGAATTATTATAAGAAACTCTTT	CAAKNYYKKLF	TRGV10	.	TRGJ1	7	-1	-1	11
11	9.91982973964956E-5	TGTGCCCCCCGTAGTGATTGGATCAAGACGTTT	CAPRSDWIKTF	TRGV3	.	TRGJP2	8	-1	-1	10
11	9.91982973964956E-5	TGTGCCACCTGGGGTTATTATAAGAAACTCTTT	CATWGYYKKLF	TRGV2	.	TRGJ1	12	-1	-1	14
11	9.91982973964956E-5	TGTGCCACCTGGGATGGGCAGGGGAAACTCTTT	CATWDGQGKLF	TRGV4	.	TRGJ1	18	-1	-1	23
11	9.91982973964956E-5	TGTGCCACCTGGGACGGCTATAAGAAACTCTTT	CATWDGYKKLF	TRGV2	.	TRGJ1	16	-1	-1	18
11	9.91982973964956E-5	TGTGCCACCTGGGACGGGGATAAGAAACTCTTT	CATWDGDKKLF	TRGV3	.	TRGJ1	17	-1	-1	19
11	9.91982973964956E-5	TGTGCCACCTGGGACGGGACCGGGACACTCTTT	CATWDGTGTLF	TRGV2	.	TRGJ1	21	-1	-1	23
11	9.91982973964956E-5	TGTGCCACCCCCATGGATTATAAGAAACTCTTT	CATPMDYKKLF	TRGV2	.	TRGJ1	8	-1	-1	16
11	9.91982973964956E-5	TGTGCCACCCGTAGTGATTGGATCAAGACGTTT	CATRSDWIKTF	TRGV2	.	TRGJP2	8	-1	-1	10
11	9.91982973964956E-5	TGTGCCACCTGGCTCCCACAGGGACTCTTT	CATWLPQGLF	TRGV8	.	TRGJ1	11	-1	-1	23
11	9.91982973964956E-5	TGTGCCACCTGGCCAGACGGGAAACTCTTT	CATWPDGKLF	TRGV8	.	TRGJ1	11	-1	-1	20
11	9.91982973964956E-5	TGTGCCACCTGGGTTTATAAGAAACTCTTT	CATWVYKKLF	TRGV5	.	TRGJ1	12	-1	-1	14
11	9.91982973964956E-5	TGTGCCACCTGGGACCCCTTTAAACTCTTT	CATWDPFKLF	TRGV3	.	TRGJ1	14	-1	-1	21
11	9.91982973964956E-5	TGTGCCACCTGGGACGAGGGGAAACTCTTT	CATWDEGKLF	TRGV3	.	TRGJ2	18	-1	-1	20
11	9.91982973964956E-5	TGTGCCACCTGGGACAGGCAGAAACTCTTT	CATWDRQKLF	TRGV7	.	TRGJ1	18	-1	-1	19
11	9.91982973964956E-5	TGTGCCACCCCGAGGAGTAAGAAACTCTTT	CATPRSKKLF	TRGV3	.	TRGJ1	8	-1	-1	17
11	9.91982973964956E-5	TGTGCCCCTCAGGATAAGAAACTCTTT	CAPQDKKLF	TRGV4	.	TRGJ1	8	-1	-1	13
11	9.91982973964956E-5	TGTGCCACCTGGCATAAGAAACTCTTT	CATWHKKLF	TRGV7	.	TRGJ1	11	-1	-1	13
11	9.91982973964956E-5	TGTGCCACCTGGGACTGGAAACTCTTT	CATWDWKLF	TRGV3	.	TRGJ1	17	-1	-1	17
11	9.91982973964956E-5	TGTGCCACCTGGGACAGGCGGCTCTTT	CATWDRRLF	TRGV7	.	TRGJ1	18	-1	-1	21
11	9.91982973964956E-5	GGGGGCATTCGGGGTAAGAAACTCTTT	GGIRGKKLF	TRGV2	.	TRGJ1	-1	-1	-1	14
11	9.91982973964956E-5	TGTGCCACCTGGGACAAACTCTTT	CATWDKLF	TRGV2	.	TRGJ1	14	-1	-1	15
11	9.91982973964956E-5	TGTGCCACCGGTAAGAAACTCTTT	CATGKKLF	TRGV4	.	TRGJ1	8	-1	-1	11
11	9.91982973964956E-5	TGTGCCACCTCCCAACTCTTT	CATSQLF	TRGV4	.	TRGJ1	9	-1	-1	13
11	9.91982973964956E-5	TGTGCCACCTGGGCACTCTTT	CATWALF	TRGV4	.	TRGJ1	12	-1	-1	14
11	9.91982973964956E-5	TGTGCCACCTGGGAACTCTTT	CATWELF	TRGV8	.	TRGJ1	13	-1	-1	13
11	9.91982973964956E-5	TGTGCCACCAAGAAACTCTTT	CATKKLF	TRGV8	.	TRGJ1	8	-1	-1	9
11	9.91982973964956E-5	TGTGCCAGGAAGAAACTCTTT	CARKKLF	TRGV4	.	TRGJ1	6	-1	-1	9
11	9.91982973964956E-5	TATACCTTTAAGAAACTCTTT	YTFKKLF	TRGV2	.	TRGJ1	0	-1	-1	8
10	9.018027036045055E-5	TGTGCCACCTGGGATCCTACCTGGGGGGGCTATAAGGATTATAAGAAACTCTTT	CATWDPTWGGYKDYKKLF	TRGV4	.	TRGJ1	14	-1	-1	37
10	9.018027036045055E-5	TGTGCCACCTGGGACGGGCCGGTCCCTACCACTGGTTGGTTCAAGATATTT	CATWDGPVPTTGWFKIF	TRGV2	.	TRGJP1	25	-1	-1	26
10	9.018027036045055E-5	TGTGCTGCGTGGGATTATAGGGCAAGAGCTTATTATAAGAAACTCTTT	CAAWDYRARAYYKKLF	TRGV10	.	TRGJ1	16	-1	-1	29
10	9.018027036045055E-5	TGTGCTGCGTGGGAACTATCGGGTACCACTGGTTGGTTCAAGATATTT	CAAWELSGTTGWFKIF	TRGV10	.	TRGJP1	13	-1	-1	23
10	9.018027036045055E-5	TGTGCCACCTGGGACGGGCGGGGATTTGTGTTTTGGATCAAGACGTTT	CATWDGRGFVFWIKTF	TRGV2	.	TRGJP2	18	-1	-1	32
10	9.018027036045055E-5	TGTGCCACCTGGGACAGGCCCGGTACCACTGGTTGGTTCAAGATATTT	CATWDRPGTTGWFKIF	TRGV3	.	TRGJP1	19	-1	-1	23
10	9.018027036045055E-5	TGTGCTGCGTGGGATTCTGAAACCACTGGTTGGTTCAAGATATTT	CAAWDSETTGWFKIF	TRGV10	.	TRGJP1	15	-1	-1	21
10	9.018027036045055E-5	TGTGCTGCGTGGGATACCATCCCCACTGGTTGGTTCAAGATATTT	CAAWDTIPTGWFKIF	TRGV10	.	TRGJP1	14	-1	-1	22
10	9.018027036045055E-5	TGTGCCACCTGGGACGCGTCGTCTATCGAGTATAAGAAACTCTTT	CATWDASSIEYKKLF	TRGV5	.	TRGJ1	14	-1	-1	30
10	9.018027036045055E-5	TGTGCCACCTGGGACGGTCTGGGTAGTGATTGGATCAAGACGTTT	CATWDGLGSDWIKTF	TRGV2	.	TRGJP2	16	-1	-1	22
10	9.018027036045055E-5	TGTGCCACCTGGGACGGCCGCAGTAGTGATTGGATCAAGACGTTT	CATWDGRSSDWIKTF	TRGV2	.	TRGJP2	16	-1	-1	21
10	9.018027036045055E-5	TGTGCCACCTGGGACGGGCTCTGGGGTGGTTGGTTCAAGATATTT	CATWDGLWGGWFKIF	TRGV2	.	TRGJP1	18	-1	-1	26
10	9.018027036045055E-5	TGTGCCACCTGGGACGGGCCCGGTAGTGATTGGATCAAGACGTTT	CATWDGPGSDWIKTF	TRGV2	.	TRGJP2	21	-1	-1	22
10	9.018027036045055E-5	TGTGCCACCTGGGACGGGCCACCCTCATTATATAAGAAACTCTTT	CATWDGPPSLYKKLF	TRGV2	.	TRGJ1	19	-1	-1	26
10	9.018027036045055E-5	TGTGCCACCTGGGACGGGCAGAGGAGTGATTGGATCAAGACGTTT	CATWDGQRSDWIKTF	TRGV2	.	TRGJP2	18	-1	-1	21
10	9.018027036045055E-5	TGTGCCACCTGGGACGGGAACACCTTTTATTATAAGAAACTCTTT	CATWDGNTFYYKKLF	TRGV2	.	TRGJ1	17	-1	-1	26
10	9.018027036045055E-5	TGTGCCACCTGGGACGGATCGGGTAGTGATTGGATCAAGACGTTT	CATWDGSGSDWIKTF	TRGV2	.	TRGJP2	16	-1	-1	22
10	9.018027036045055E-5	TGTGCCACCTGGGACAGGCGGACCACTGGTTGGTTCAAGATATTT	CATWDRRTTGWFKIF	TRGV3	.	TRGJP1	18	-1	-1	21
10	9.018027036045055E-5	TGTGCCACCTGGGACAATTATAGTAGTGATTGGATCAAGACGTTT	CATWDNYSSDWIKTF	TRGV3	.	TRGJP2	15	-1	-1	18
10	9.018027036045055E-5	TGTGCTGCGTGGGGTTATACCACTGGTTGGTTCAAGATATTT	CAAWGYTTGWFKIF	TRGV10	.	TRGJP1	16	-1	-1	12
10	9.018027036045055E-5	TGTGCTGCGTGGGATTGGGCCAATTATTATAAGAAACTCTTT	CAAWDWANYYKKLF	TRGV10	.	TRGJ1	15	-1	-1	21
10	9.018027036045055E-5	TGTGCCTGCTGGATTAGGCTCAATTATTATAAGAAACTCTTT	CACWIRLNYYKKLF	TRGV11	.	TRGJ1	18	-1	-1	21
10	9.018027036045055E-5	TGTGCCACCTGGGATTATGAGGATGATTGGATCAAGACGTTT	CATWDYEDDWIKTF	TRGV8	.	TRGJP2	14	-1	-1	23
10	9.018027036045055E-5	TGTGCCACCTGGGATCTTTTCCGAGGGGGTAAGAAACTCTTT	CATWDLFRGGKKLF	TRGV4	.	TRGJ1	14	-1	-1	29
10	9.018027036045055E-5	TGTGCCACCTGGGATGATTCGGTTTCCTTACAGAAACTCTTT	CATWDDSVSLQKLF	TRGV4	.	TRGJ1	15	-1	-1	31
10	9.018027036045055E-5	TGTGCCACCTGGGACTTCCCCGTCGGTTATAAGAAACTCTTT	CATWDFPVGYKKLF	TRGV3	.	TRGJ1	14	-1	-1	26
10	9.018027036045055E-5	TGTGCCACCTGGGACGCTAGGGCTCAGGAAAAGAAACTCTTT	CATWDARAQEKKLF	TRGV8	.	TRGJ1	13	-1	-1	30
10	9.018027036045055E-5	TGTGCCACCTGGGACGGCTCGAGTTATTATAAGAAACTCTTT	CATWDGSSYYKKLF	TRGV3	.	TRGJ1	17	-1	-1	18
10	9.018027036045055E-5	TGTGCCACCTGGGACGGGCCGGGTTATTATAAGAAACTCTTT	CATWDGPGYYKKLF	TRGV2	.	TRGJ1	19	-1	-1	23
10	9.018027036045055E-5	TGTGCCACCTGGGACGGGCCGGGGGATTGGATCAAGACGTTT	CATWDGPGDWIKTF	TRGV2	.	TRGJP2	19	-1	-1	24
10	9.018027036045055E-5	TGTGCCACCTGGGACGGGCCGAATTATTATAAGAAACTCTTT	CATWDGPNYYKKLF	TRGV2	.	TRGJ1	19	-1	-1	19
10	9.018027036045055E-5	TGTGCCACCTGGGACGGGCGGGGAAAATATAAGAAACTCTTT	CATWDGRGKYKKLF	TRGV2	.	TRGJ1	18	-1	-1	27
10	9.018027036045055E-5	TGTGCCACCTGGGACGGGAGAGGGGAATGGATCAAGACGTTT	CATWDGRGEWIKTF	TRGV2	.	TRGJP2	17	-1	-1	24
10	9.018027036045055E-5	TGTGCCACCTGGGACGGAGGTAGTGATTGGATCAAGACGTTT	CATWDGGSDWIKTF	TRGV2	.	TRGJP2	16	-1	-1	19
10	9.018027036045055E-5	TGTGCCACCTGGGACACGAGTAGTGATTGGATCAAGACGTTT	CATWDTSSDWIKTF	TRGV3	.	TRGJP2	15	-1	-1	18
10	9.018027036045055E-5	TGTGCTGCCCGTCAAACAGTTTATTATAAGAAACTCTTT	CAARQTVYYKKLF	TRGV10	.	TRGJ1	7	-1	-1	20
10	9.018027036045055E-5	TGTGCTGCGTGGGATACGTATTATTATAAGAAACTCTTT	CAAWDTYYYKKLF	TRGV10	.	TRGJ1	19	-1	-1	13
10	9.018027036045055E-5	TGTGCCACCTGCCACACTGAGGGGTGGATCAAGACGTTT	CATCHTEGWIKTF	TRGV2	.	TRGJP2	10	-1	-1	24
10	9.018027036045055E-5	TGTGCCACCTGGGGTCGAGGGCATTATAAGAAACTCTTT	CATWGRGHYKKLF	TRGV2	.	TRGJ1	12	-1	-1	22
10	9.018027036045055E-5	TGTGCCACCTGGGATGGGCCGGGTTATAAGAAACTCTTT	CATWDGPGYKKLF	TRGV4	.	TRGJ1	19	-1	-1	23
10	9.018027036045055E-5	TGTGCCACCTGGGATAGGGGTTATTATAAGAAACTCTTT	CATWDRGYYKKLF	TRGV8	.	TRGJ1	17	-1	-1	20
10	9.018027036045055E-5	TGTGCCACCTGGGACCCGCCATCACCGAAGAAACTCTTT	CATWDPPSPKKLF	TRGV2	.	TRGJ1	14	-1	-1	27
10	9.018027036045055E-5	TGTGCCACCTGGGACCGGCAGTATTATAAGAAACTCTTT	CATWDRQYYKKLF	TRGV3	.	TRGJ1	18	-1	-1	21
10	9.018027036045055E-5	TGTGCCACCTGGGACGGTCACTATTATAAGAAACTCTTT	CATWDGHYYKKLF	TRGV2	.	TRGJ1	16	-1	-1	21
10	9.018027036045055E-5	TGTGCCACCTGGGACGGTGATTATTATAAGAAACTCTTT	CATWDGDYYKKLF	TRGV2	.	TRGJ1	16	-1	-1	19
10	9.018027036045055E-5	TGTGCCACCTGGGACGGCATCTATTATAAGAAACTCTTT	CATWDGIYYKKLF	TRGV2	.	TRGJ1	16	-1	-1	21
10	9.018027036045055E-5	TGTGCCACCTGGGACGGGCTTCGGTATAAGAAACTCTTT	CATWDGLRYKKLF	TRGV2	.	TRGJ1	18	-1	-1	24
10	9.018027036045055E-5	TGTGCCACCTGGGACGGGCTACGATATAAGAAACTCTTT	CATWDGLRYKKLF	TRGV2	.	TRGJ1	18	-1	-1	24
10	9.018027036045055E-5	TGTGCCACCTGGGACGGGCCCCTTGTACGGAAACTCTTT	CATWDGPLVRKLF	TRGV2	.	TRGJ1	20	-1	-1	29
10	9.018027036045055E-5	TGTGCCACCTGGGACGGGCCCCGTATAAGGAAACTCTTT	CATWDGPRIRKLF	TRGV2	.	TRGJ1	20	-1	-1	23
10	9.018027036045055E-5	TGTGCCACCTGGGACGGGCCGGGTTATAAGAAACTCTTT	CATWDGPGYKKLF	TRGV2	.	TRGJ1	19	-1	-1	23
10	9.018027036045055E-5	TGTGCCACCTGGGACGGGCCAGGGTCAGAGAAACTCTTT	CATWDGPGSEKLF	TRGV2	.	TRGJ1	19	-1	-1	28
10	9.018027036045055E-5	TGTGCCACCTGGGACAGGCATTATTATAAGAAACTCTTT	CATWDRHYYKKLF	TRGV3	.	TRGJ1	18	-1	-1	19
10	9.018027036045055E-5	TGTGCCACCTGGGAAGGGGGGGAGGATAAGAAACTCTTT	CATWEGGEDKKLF	TRGV7	.	TRGJ1	16	-1	-1	25
10	9.018027036045055E-5	TGTGCCTGCCCTGAATTTATTAGGAAGAAACTCTTT	CACPEFIRKKLF	TRGV11	.	TRGJ1	8	-1	-1	12
10	9.018027036045055E-5	TGTGCCACCTGGCCACCGCCGTATAAGAAACTCTTT	CATWPPPYKKLF	TRGV2	.	TRGJ1	11	-1	-1	21
10	9.018027036045055E-5	TGTGCCACCTGGGCCGTATTGGGGGGAGAACTCTTT	CATWAVLGGELF	TRGV8	.	TRGJ1	12	-1	-1	28
10	9.018027036045055E-5	TGTGCCACCTGGGGACTTTATTATAAGAAACTCTTT	CATWGLYYKKLF	TRGV4	.	TRGJ1	12	-1	-1	17
10	9.018027036045055E-5	TGTGCCACCTGGGATGGCGATTGGTTCAAGATATTT	CATWDGDWFKIF	TRGV8	.	TRGJP1	17	-1	-1	20
10	9.018027036045055E-5	TGTGCCACCTGGGATGGGGGTTATAAGAAACTCTTT	CATWDGGYKKLF	TRGV4	.	TRGJ1	17	-1	-1	20
10	9.018027036045055E-5	TGTGCCACCTGGGATAATTATTATAAGAAACTCTTT	CATWDNYYKKLF	TRGV8	.	TRGJ1	15	-1	-1	15
10	9.018027036045055E-5	TGTGCCACCTGGGACGGCGGTTATAAGAAACTCTTT	CATWDGGYKKLF	TRGV2	.	TRGJ1	16	-1	-1	20
10	9.018027036045055E-5	TGTGCCACCTGGGACGGGCTGTATAAGAAACTCTTT	CATWDGLYKKLF	TRGV2	.	TRGJ1	18	-1	-1	21
10	9.018027036045055E-5	TGTGCCACCTGGGACGGGCCGTGGATCAAGACGTTT	CATWDGPWIKTF	TRGV2	.	TRGJP2	19	-1	-1	21
10	9.018027036045055E-5	TGTGCCACCTGGGACGGGCCGGACTGGAAACTCTTT	CATWDGPDWKLF	TRGV2	.	TRGJ1	19	-1	-1	26
10	9.018027036045055E-5	TGTGCCACCTGGGACGGGCGGTGGTTCAAGATATTT	CATWDGRWFKIF	TRGV2	.	TRGJP1	18	-1	-1	21
10	9.018027036045055E-5	TGTGCCACCTGGGACGGGCAAGGGAAGAAACTCTTT	CATWDGQGKKLF	TRGV2	.	TRGJ1	18	-1	-1	24
10	9.018027036045055E-5	TGTGCCACCTGGGACGGGGTGGGGGGGAAACTCTTT	CATWDGVGGKLF	TRGV2	.	TRGJ1	17	-1	-1	26
10	9.018027036045055E-5	TGTGCCACCCGTTTCCCTTATTATAAGAAACTCTTT	CATRFPYYKKLF	TRGV2	.	TRGJ1	8	-1	-1	17
10	9.018027036045055E-5	TGTGCTGCCTCCCATTATTATAAGAAACTCTTT	CAASHYYKKLF	TRGV10	.	TRGJ1	7	-1	-1	13
10	9.018027036045055E-5	TGTGCTGCGTGGGCCAATTATAAGAAACTCTTT	CAAWANYKKLF	TRGV10	.	TRGJ1	12	-1	-1	16
10	9.018027036045055E-5	TGTGCCTTGTGGGATTTGGGTAAGAGACTCTTT	CALWDLGKRLF	TRGV9	.	TRGJ1	13	-1	-1	20
10	9.018027036045055E-5	TGTGCCCCCGTGCAGGGATATAAGAAACTCTTT	CAPVQGYKKLF	TRGV9	.	TRGJ1	5	-1	-1	18
10	9.018027036045055E-5	TGTGCCACCTGCGTACACGAGGAGAAACTCTTT	CATCVHEEKLF	TRGV3	.	TRGJ1	10	-1	-1	22
10	9.018027036045055E-5	TGTGCCACCTGGTCGGGACGGGGGAAACTCTTT	CATWSGRGKLF	TRGV4	.	TRGJ1	11	-1	-1	23
10	9.018027036045055E-5	TGTGCCACCTGGGATGCCTGGGAGAAACTCTTT	CATWDAWEKLF	TRGV4	.	TRGJ1	15	-1	-1	22
10	9.018027036045055E-5	TGTGCCACCTGGGACCGCCGGTGGAAACTCTTT	CATWDRRWKLF	TRGV8	.	TRGJ1	13	-1	-1	23
10	9.018027036045055E-5	TGTGCCACCTGGGACGGTAATAAGAAACTCTTT	CATWDGNKKLF	TRGV2	.	TRGJ1	16	-1	-1	19
10	9.018027036045055E-5	TGTGCCACCTGGGACGGGCTGGAGAAACTCTTT	CATWDGLEKLF	TRGV2	.	TRGJ1	18	-1	-1	22
10	9.018027036045055E-5	TGTGCCACCTGGGACGGGGAAAAGAAACTCTTT	CATWDGEKKLF	TRGV2	.	TRGJ1	17	-1	-1	21
10	9.018027036045055E-5	TGTGCCACCTGGGACGATTATAAGAAACTCTTT	CATWDDYKKLF	TRGV2	.	TRGJ1	15	-1	-1	16
10	9.018027036045055E-5	TGTGCCACCTGGGACAGGAATGGGAAACTCTTT	CATWDRNGKLF	TRGV5	.	TRGJ1	17	-1	-1	23
10	9.018027036045055E-5	TGTGCCACCTGGGACAGATATAAGAAACTCTTT	CATWDRYKKLF	TRGV3	.	TRGJ1	16	-1	-1	18
10	9.018027036045055E-5	TGTGCCACCTGGGAAGGTTATAAGAAACTCTTT	CATWEGYKKLF	TRGV3	.	TRGJ1	16	-1	-1	17
10	9.018027036045055E-5	TGTGCTGCGTGGGGGTATAAGAAACTCTTT	CAAWGYKKLF	TRGV10	.	TRGJ2	12	-1	-1	15
10	9.018027036045055E-5	TGTGCCCCTACTCGATCGGGGAAACTCTTT	CAPTRSGKLF	TRGV5	.	TRGJ1	8	-1	-1	20
10	9.018027036045055E-5	TGTGCCGGTAGTGATTGGATCAAGACGTTT	CAGSDWIKTF	TRGV4	.	TRGJP2	5	-1	-1	7
10	9.018027036045055E-5	TGTGCCACCTGGGGGGATAAGAAACTCTTT	CATWGDKKLF	TRGV8	.	TRGJ1	12	-1	-1	16
10	9.018027036045055E-5	TGTGCCACCTGGGACGCAATAAAACTCTTT	CATWDAIKLF	TRGV2	.	TRGJ1	15	-1	-1	21
10	9.018027036045055E-5	TGTGCCACCTGGGACGGGCTTTTGCTCTTT	CATWDGLLLF	TRGV2	.	TRGJ1	18	-1	-1	24
10	9.018027036045055E-5	TGTGCCACCTGGGACGAGAAGAAACTCTTT	CATWDEKKLF	TRGV2	.	TRGJ1	15	-1	-1	18
10	9.018027036045055E-5	TGTGCCACCTGGGACAGCAAGAAACTCTTT	CATWDSKKLF	TRGV3	.	TRGJ1	16	-1	-1	18
10	9.018027036045055E-5	TGTGCCACCTGGGAAAATAAGAAACTCTTT	CATWENKKLF	TRGV4	.	TRGJ1	13	-1	-1	16
10	9.018027036045055E-5	TGTGCCACCCGACCGACGAGGAAACTCTTT	CATRPTRKLF	TRGV3	.	TRGJ1	8	-1	-1	20
10	9.018027036045055E-5	TGTGCCACCTGGTATAAGAAACTCTTT	CATWYKKLF	TRGV4	.	TRGJ1	14	-1	-1	12
10	9.018027036045055E-5	TGTGCCACCTGGGGTAAGAAACTCTTT	CATWGKKLF	TRGV8	.	TRGJ1	15	-1	-1	14
10	9.018027036045055E-5	TGTGCCACCTGGGATGAGAAACTCTTT	CATWDEKLF	TRGV8	.	TRGJ1	14	-1	-1	13
10	9.018027036045055E-5	TGTGCCACCTGGGACCGGAAACTCTTT	CATWDRKLF	TRGV2	.	TRGJ1	17	-1	-1	17
10	9.018027036045055E-5	TGTGCCACCTGGGAGGGGAAACTCTTT	CATWEGKLF	TRGV8	.	TRGJ1	13	-1	-1	17
10	9.018027036045055E-5	TGTTTTACTTGGGAGAAACTCTTT	CFTWEKLF	TRGV7	.	TRGJ1	2	-1	-1	13
10	9.018027036045055E-5	TGTGCCACCTGGGATAGCCTCTTT	CATWDSLF	TRGV8	.	TRGJ1	19	-1	-1	18
10	9.018027036045055E-5	TGTGTGTTCAAGAAACTCTTT	CVFKKLF	TRGV3	.	TRGJ1	3	-1	-1	9
10	9.018027036045055E-5	TGTGCCGCCGAGGAGACGTTT	CAAEETF	TRGV7	.	TRGJP2	8	-1	-1	13
10	9.018027036045055E-5	TGTGCCACCTGGAGACTCTTT	CATWRLF	TRGV8	.	TRGJ1	11	-1	-1	11
9	8.116224332440549E-5	TGTGCCACCTGGGGCCAGGGGGGTTATACCTTGGGCACTGGTTGGTTCAAGATATTT	CATWGQGGYTLGTGWFKIF	TRGV2	.	TRGJP1	12	-1	-1	35
9	8.116224332440549E-5	TGTGCCACCTGGGACGGGCCCCAGGACTTAGGGGGTAGTGATTGGATCAAGACGTTT	CATWDGPQDLGGSDWIKTF	TRGV2	.	TRGJP2	20	-1	-1	34
9	8.116224332440549E-5	TGTGCCACCTGGGACGGGCCGCCCGTGGGGCATAGTAGTGATTGGATCAAGACGTTT	CATWDGPPVGHSSDWIKTF	TRGV2	.	TRGJP2	19	-1	-1	31
9	8.116224332440549E-5	TGTGCCTGCTGGATTAGGCACTGTGTCCCACAAATTTATTATAAGAAACTCTTT	CACWIRHCVPQIYYKKLF	TRGV11	.	TRGJ1	24	-1	-1	35
9	8.116224332440549E-5	TGTGCCACCTGGGACGGGCTTAGCGCTTCTCGTAGTGATTGGATCAAGACGTTT	CATWDGLSASRSDWIKTF	TRGV2	.	TRGJP2	18	-1	-1	31
9	8.116224332440549E-5	TGTGCTGCGTGGGATTCCCTTGGGGGGGGGGCTGGTTGGTTCAAGATATTT	CAAWDSLGGGAGWFKIF	TRGV10	.	TRGJP1	15	-1	-1	31
9	8.116224332440549E-5	TGTGCCACCTGGGACGGGCTTCTAGAGTTGGGCAAAAAAATCAAGGTATTT	CATWDGLLELGKKIKVF	TRGV2	.	TRGJP	18	-1	-1	23
9	8.116224332440549E-5	TGTGCCTGCTGGATTAGGCTCCTAAAGACTTATTATAAGAAACTCTTT	CACWIRLLKTYYKKLF	TRGV11	.	TRGJ1	18	-1	-1	26
9	8.116224332440549E-5	TGTGCCTGCTGGATGTCGATTCGGGCCCTTTATTATAAGAAACTCTTT	CACWMSIRALYYKKLF	TRGV11	.	TRGJ1	13	-1	-1	29
9	8.116224332440549E-5	TGTGCCACCTGGGACCGGGGAGTGTTCAATTATTATAAGAAACTCTTT	CATWDRGVFNYYKKLF	TRGV8	.	TRGJ1	13	-1	-1	24
9	8.116224332440549E-5	TGTGCCACCTGGGACGGGCCCTCTTGGAATTATTATAAGAAACTCTTT	CATWDGPSWNYYKKLF	TRGV2	.	TRGJ1	20	-1	-1	23
9	8.116224332440549E-5	TGTGCCACCTGGGACAGTCACCGACCGGTTTATTATAAGAAACTCTTT	CATWDSHRPVYYKKLF	TRGV5	.	TRGJ1	16	-1	-1	29
9	8.116224332440549E-5	TGTGCCACCTGGGACAGGCAGCCTTCGAATTATTATAAGAAACTCTTT	CATWDRQPSNYYKKLF	TRGV3	.	TRGJ1	18	-1	-1	23
9	8.116224332440549E-5	TGTGCCACCTGGGACAGGCAGCCCCCCCTTTATTATAAGAAACTCTTT	CATWDRQPPLYYKKLF	TRGV3	.	TRGJ1	18	-1	-1	29
9	8.116224332440549E-5	TGTGCTGCGTGTGGGAACCATACCACTGGTTGGTTCAAGATATTT	CAACGNHTTGWFKIF	TRGV10	.	TRGJP1	10	-1	-1	19
9	8.116224332440549E-5	TGTGCTGCGTGGGATTGCCCCCTCTATTATTATAAGAAACTCTTT	CAAWDCPLYYYKKLF	TRGV10	.	TRGJ1	15	-1	-1	25
9	8.116224332440549E-5	TGTGCTGCGTGGGACTTACCTCCGAATTATTATAAGAAACTCTTT	CAAWDLPPNYYKKLF	TRGV10	.	TRGJ1	18	-1	-1	22
9	8.116224332440549E-5	TGTGCCTTGTGGGAGCTTGATCCTAATTATTATAAGAAACTCTTT	CALWELDPNYYKKLF	TRGV9	.	TRGJ1	14	-1	-1	24
9	8.116224332440549E-5	TGTGCCTGCTGGATTAGGCACAGGAATTATTATAAGAAACTCTTT	CACWIRHRNYYKKLF	TRGV11	.	TRGJ1	20	-1	-1	23
9	8.116224332440549E-5	TGTGCCACCTGGGTGCTCCCCGGTAGTGATTGGATCAAGACGTTT	CATWVLPGSDWIKTF	TRGV2	.	TRGJP2	12	-1	-1	22
9	8.116224332440549E-5	TGTGCCACCTGGGGATCGAGAAGTAGTGATTGGATCAAGACGTTT	CATWGSRSSDWIKTF	TRGV2	.	TRGJP2	12	-1	-1	21
9	8.116224332440549E-5	TGTGCCACCTGGGATATGGCCCCCCAGGGGGATAAGAAACTCTTT	CATWDMAPQGDKKLF	TRGV8	.	TRGJ1	20	-1	-1	31
9	8.116224332440549E-5	TGTGCCACCTGGGACCAATTATCCAGTGATTGGATCAAGACGTTT	CATWDQLSSDWIKTF	TRGV8	.	TRGJP2	13	-1	-1	24
9	8.116224332440549E-5	TGTGCCACCTGGGACGTCTTAAGTAGTGATTGGATCAAGACGTTT	CATWDVLSSDWIKTF	TRGV2	.	TRGJP2	15	-1	-1	21
9	8.116224332440549E-5	TGTGCCACCTGGGACGGTGGGGGCTATGATTGGATCAAGACGTTT	CATWDGGGYDWIKTF	TRGV2	.	TRGJP2	16	-1	-1	26
9	8.116224332440549E-5	TGTGCCACCTGGGACGGCCGCCCGAGTGATTGGATCAAGACGTTT	CATWDGRPSDWIKTF	TRGV2	.	TRGJP2	23	-1	-1	24
9	8.116224332440549E-5	TGTGCCACCTGGGACGGGCTCAAGAATTATTATAAGAAACTCTTT	CATWDGLKNYYKKLF	TRGV2	.	TRGJ1	18	-1	-1	23
9	8.116224332440549E-5	TGTGCCACCTGGGACGGGCCCTACCCGGGGGATAAGAAACTCTTT	CATWDGPYPGDKKLF	TRGV2	.	TRGJ1	20	-1	-1	31
9	8.116224332440549E-5	TGTGCCACCTGGGACGGGCCCCCCTCTTATTATAAGAAACTCTTT	CATWDGPPSYYKKLF	TRGV2	.	TRGJ1	20	-1	-1	26
9	8.116224332440549E-5	TGTGCCACCTGGGACGGAAAGGGATATTATTATAAGAAACTCTTT	CATWDGKGYYYKKLF	TRGV2	.	TRGJ1	16	-1	-1	25
9	8.116224332440549E-5	TGTGCCACCTGGGACGACTCGAGTAGTGATTGGATCAAGACGTTT	CATWDDSSSDWIKTF	TRGV2	.	TRGJP2	15	-1	-1	21
9	8.116224332440549E-5	TGTGCCACCTGGGACAGGCTGAACCGAATTGGATGGAAACTCTTT	CATWDRLNRIGWKLF	TRGV5	.	TRGJ1	18	-1	-1	35
9	8.116224332440549E-5	TGTGCTGCGTGGGACCGACTCACTGGTTGGTTCAAGATATTT	CAAWDRLTGWFKIF	TRGV10	.	TRGJP1	13	-1	-1	20
9	8.116224332440549E-5	TGTGCCACCTGGGCCCGGCGGGGTGATTGGATCAAGACGTTT	CATWARRGDWIKTF	TRGV2	.	TRGJP2	18	-1	-1	22
9	8.116224332440549E-5	TGTGCCACCTGGGATGGGCCAGAATATTATAAGAAACTCTTT	CATWDGPEYYKKLF	TRGV4	.	TRGJ1	19	-1	-1	21
9	8.116224332440549E-5	TGTGCCACCTGGGATATGACCACTGGTTGGTTCAAGATATTT	CATWDMTTGWFKIF	TRGV8	.	TRGJP1	15	-1	-1	9
9	8.116224332440549E-5	TGTGCCACCTGGGACTTACCCAGTTATTATAAGAAACTCTTT	CATWDLPSYYKKLF	TRGV3	.	TRGJ1	14	-1	-1	23
9	8.116224332440549E-5	TGTGCCACCTGGGACCCGCCGAATTATTATAAGAAACTCTTT	CATWDPPNYYKKLF	TRGV2	.	TRGJ1	14	-1	-1	19
9	8.116224332440549E-5	TGTGCCACCTGGGACCGGGCGGTTCTAAATAAGAAACTCTTT	CATWDRAVLNKKLF	TRGV4	.	TRGJ1	13	-1	-1	28
9	8.116224332440549E-5	TGTGCCACCTGGGACCGAGGTAGTGATTGGATCAAGACGTTT	CATWDRGSDWIKTF	TRGV2	.	TRGJP2	14	-1	-1	19
9	8.116224332440549E-5	TGTGCCACCTGGGACGCCCCGGGGTATTATAAGAAACTCTTT	CATWDAPGYYKKLF	TRGV3	.	TRGJ1	14	-1	-1	24
9	8.116224332440549E-5	TGTGCCACCTGGGACGGCAGTAGTGATTGGATCAAGACGTTT	CATWDGSSDWIKTF	TRGV2	.	TRGJP2	16	-1	-1	18
9	8.116224332440549E-5	TGTGCCACCTGGGACGGGCTGGATTATTATAAGAAACTCTTT	CATWDGLDYYKKLF	TRGV2	.	TRGJ1	18	-1	-1	22
9	8.116224332440549E-5	TGTGCCACCTGGGACGGGCCTAGTGATTGGATCAAGACGTTT	CATWDGPSDWIKTF	TRGV2	.	TRGJP2	19	-1	-1	20
9	8.116224332440549E-5	TGTGCCACCTGGGACGGGCCGGTTGGTTGGTTCAAGATATTT	CATWDGPVGWFKIF	TRGV2	.	TRGJP1	22	-1	-1	23
9	8.116224332440549E-5	TGTGCCACCTGGGACGGGCCGGGGGATTATAAGAAACTCTTT	CATWDGPGDYKKLF	TRGV2	.	TRGJ1	19	-1	-1	25
9	8.116224332440549E-5	TGTGCCACCTGGGACGGGCGCGGGTATTATAAGAAACTCTTT	CATWDGRGYYKKLF	TRGV2	.	TRGJ1	21	-1	-1	24
9	8.116224332440549E-5	TGTGCCACCTGGGACGGGCGGGGGGATTATAAGAAACTCTTT	CATWDGRGDYKKLF	TRGV2	.	TRGJ1	18	-1	-1	25
9	8.116224332440549E-5	TGTGCCACCTGGGACGGGAAGAATTATTATAAGAAACTCTTT	CATWDGKNYYKKLF	TRGV2	.	TRGJ1	17	-1	-1	20
9	8.116224332440549E-5	TGTGCCACCTGGGACGGAGGTTGTGATTGGATCAAGACGTTT	CATWDGGCDWIKTF	TRGV2	.	TRGJP2	16	-1	-1	19
9	8.116224332440549E-5	TGTGCCACCTGGGACAGCCCAGGGGTTTATAAGAAACTCTTT	CATWDSPGVYKKLF	TRGV3	.	TRGJ1	19	-1	-1	26
9	8.116224332440549E-5	TGTGCCACCTGGGACAGGCTGGTCCGAAGAAAGAAACTCTTT	CATWDRLVRRKKLF	TRGV3	.	TRGJ1	24	-1	-1	30
9	8.116224332440549E-5	TGTGCCACCTGGGACAGGCCCACTGGTTGGTTCAAGATATTT	CATWDRPTGWFKIF	TRGV7	.	TRGJP1	19	-1	-1	19
9	8.116224332440549E-5	TGTGCCACCTGGGACAGGCCGTTTTATTATAAGAAACTCTTT	CATWDRPFYYKKLF	TRGV3	.	TRGJ1	19	-1	-1	23
9	8.116224332440549E-5	TGTGCCACCTGGGACAGGCAGAATTATTATAAGAAACTCTTT	CATWDRQNYYKKLF	TRGV3	.	TRGJ1	18	-1	-1	20
9	8.116224332440549E-5	TGTGCCACCTGGGAATGGGGCACTGGTTGGTTCAAGATATTT	CATWEWGTGWFKIF	TRGV3	.	TRGJP1	13	-1	-1	20
9	8.116224332440549E-5	TGTGCCACCTGGAAAACTGGGGATTATTATAAGAAACTCTTT	CATWKTGDYYKKLF	TRGV5	.	TRGJ1	11	-1	-1	22
9	8.116224332440549E-5	TGTGCCACCCGCTATCGAGAGAATTATTATAAGAAACTCTTT	CATRYRENYYKKLF	TRGV8	.	TRGJ1	8	-1	-1	20
9	8.116224332440549E-5	TGTGCTGCGTGGGATTATAACGGTTATAAGAAACTCTTT	CAAWDYNGYKKLF	TRGV10	.	TRGJ1	16	-1	-1	23
9	8.116224332440549E-5	TGTGCCTGCTGGATTAGGCGGGGAGACAAGAAACTCTTT	CACWIRRGDKKLF	TRGV11	.	TRGJ1	18	-1	-1	27
9	8.116224332440549E-5	TGTGCCTGCTGGATTAGGCACGTTAGAAAAAAACTCTTT	CACWIRHVRKKLF	TRGV11	.	TRGJ1	22	-1	-1	27
9	8.116224332440549E-5	TGTGCCTGCTGGATTAGGCACGTCAGGGAGAAACTCTTT	CACWIRHVREKLF	TRGV11	.	TRGJ1	22	-1	-1	28
9	8.116224332440549E-5	TGTGCCTGCTGGATTAGGCACGATTATAAGAAACTCTTT	CACWIRHDYKKLF	TRGV11	.	TRGJ1	21	-1	-1	22
9	8.116224332440549E-5	TGTGCCCCAATCGCAGGGGATTATTATAAGAAACTCTTT	CAPIAGDYYKKLF	TRGV10	.	TRGJ1	4	-1	-1	19
9	8.116224332440549E-5	TGTGCCACCTGGGCCCCGCGGGGGGACAAGAAACTCTTT	CATWAPRGDKKLF	TRGV3	.	TRGJ1	12	-1	-1	27
9	8.116224332440549E-5	TGTGCCACCTGGGATACCTCTGGTTATAAGAAACTCTTT	CATWDTSGYKKLF	TRGV8	.	TRGJ1	15	-1	-1	23
9	8.116224332440549E-5	TGTGCCACCTGGGATAGAAATTATTATAAGAAACTCTTT	CATWDRNYYKKLF	TRGV8	.	TRGJ1	16	-1	-1	18
9	8.116224332440549E-5	TGTGCCACCTGGGACTCGCCGTATTATAAGAAACTCTTT	CATWDSPYYKKLF	TRGV8	.	TRGJ1	13	-1	-1	21
9	8.116224332440549E-5	TGTGCCACCTGGGACCAAAGAGATTATAAGAAACTCTTT	CATWDQRDYKKLF	TRGV2	.	TRGJ1	14	-1	-1	22
9	8.116224332440549E-5	TGTGCCACCTGGGACGCCCTTGAATATAAGAAACTCTTT	CATWDALEYKKLF	TRGV2	.	TRGJ1	15	-1	-1	24
9	8.116224332440549E-5	TGTGCCACCTGGGACGCCCTACATTATAAGAAACTCTTT	CATWDALHYKKLF	TRGV2	.	TRGJ1	15	-1	-1	22
9	8.116224332440549E-5	TGTGCCACCTGGGACGGTGTGGTTTATAAGAAACTCTTT	CATWDGVVYKKLF	TRGV2	.	TRGJ1	16	-1	-1	23
9	8.116224332440549E-5	TGTGCCACCTGGGACGGCTATTATTATAAGAAACTCTTT	CATWDGYYYKKLF	TRGV2	.	TRGJ1	16	-1	-1	19
9	8.116224332440549E-5	TGTGCCACCTGGGACGGGCTTGGTTATAAGAAACTCTTT	CATWDGLGYKKLF	TRGV2	.	TRGJ1	18	-1	-1	23
9	8.116224332440549E-5	TGTGCCACCTGGGACGGGCCGGGTTGGATCAAGACGTTT	CATWDGPGWIKTF	TRGV2	.	TRGJP2	19	-1	-1	23
9	8.116224332440549E-5	TGTGCCACCTGGGACGGGCCAAATAAGTTGAAACTCTTT	CATWDGPNKLKLF	TRGV2	.	TRGJ1	19	-1	-1	29
9	8.116224332440549E-5	TGTGCCACCTGGGACGGGCCAAAATATAAGAAACTCTTT	CATWDGPKYKKLF	TRGV2	.	TRGJ1	19	-1	-1	24
9	8.116224332440549E-5	TGTGCCACCTGGGACGGGCGGGGTTATAAGAAACTCTTT	CATWDGRGYKKLF	TRGV2	.	TRGJ1	18	-1	-1	23
9	8.116224332440549E-5	TGTGCCACCTGGGACGGACCCTATTATAAGAAACTCTTT	CATWDGPYYKKLF	TRGV2	.	TRGJ1	20	-1	-1	21
9	8.116224332440549E-5	TGTGCCACCTGGGACGGACATGGGTATAAGAAACTCTTT	CATWDGHGYKKLF	TRGV2	.	TRGJ1	16	-1	-1	24
9	8.116224332440549E-5	TGTGCCACCTGGGACATGGCGGATCTTGAGAAACTCTTT	CATWDMADLEKLF	TRGV8	.	TRGJ1	13	-1	-1	28
9	8.116224332440549E-5	TGTGCCACCTGGGACACTGATTATTATAAGAAACTCTTT	CATWDTDYYKKLF	TRGV2	.	TRGJ1	14	-1	-1	19
9	8.116224332440549E-5	TGTGCCACCTGGGACAGTAACGATTATAAGAAACTCTTT	CATWDSNDYKKLF	TRGV3	.	TRGJ1	16	-1	-1	22
9	8.116224332440549E-5	TGTGCCACCTGGGACAGGCCTGGATATAAGAAACTCTTT	CATWDRPGYKKLF	TRGV3	.	TRGJ1	21	-1	-1	24
9	8.116224332440549E-5	TGTGCCACCTGGGACAGGCATAGCTTTAAGAAACTCTTT	CATWDRHSFKKLF	TRGV3	.	TRGJ1	18	-1	-1	26
9	8.116224332440549E-5	TGTGCCACCTGGGAGCCGAATTATTATAAGAAACTCTTT	CATWEPNYYKKLF	TRGV8	.	TRGJ2	13	-1	-1	16
9	8.116224332440549E-5	TGTGCCACCTGGGAGGCATATAGTTATAAGAAACTCTTT	CATWEAYSYKKLF	TRGV3	.	TRGJ1	13	-1	-1	23
9	8.116224332440549E-5	TGTGCTGCGTGGGCCCCATATTATAAGAAACTCTTT	CAAWAPYYKKLF	TRGV10	.	TRGJ1	12	-1	-1	18
9	8.116224332440549E-5	TGTGCCTGCTGGATTAGGCACCCCAAGAAACTCTTT	CACWIRHPKKLF	TRGV11	.	TRGJ1	20	-1	-1	24
9	8.116224332440549E-5	TGTGCCCCAAGTTCGAATTATTATAAGAAACTCTTT	CAPSSNYYKKLF	TRGV2	.	TRGJ1	5	-1	-1	11
9	8.116224332440549E-5	TGTGCCACCTTCTCCATCGGGTATAAGAAACTCTTT	CATFSIGYKKLF	TRGV2	.	TRGJ1	9	-1	-1	21
9	8.116224332440549E-5	TGTGCCACCTGGGATCTCGATTATAAGAAACTCTTT	CATWDLDYKKLF	TRGV8	.	TRGJ1	14	-1	-1	19
9	8.116224332440549E-5	TGTGCCACCTGGGATGGGCGGGCAGAGAAACTCTTT	CATWDGRAEKLF	TRGV4	.	TRGJ1	18	-1	-1	25
9	8.116224332440549E-5	TGTGCCACCTGGGATAGAGTATTGGAGAAACTCTTT	CATWDRVLEKLF	TRGV8	.	TRGJ1	16	-1	-1	25
9	8.116224332440549E-5	TGTGCCACCTGGGACGGGCTAAACGAGAAACTCTTT	CATWDGLNEKLF	TRGV2	.	TRGJ1	18	-1	-1	25
9	8.116224332440549E-5	TGTGCCACCTGGGACGGGCGCTATAAGAAACTCTTT	CATWDGRYKKLF	TRGV2	.	TRGJ1	18	-1	-1	21
9	8.116224332440549E-5	TGTGCCACCTGGGACAGTACAAGGGAGAAACTCTTT	CATWDSTREKLF	TRGV3	.	TRGJ2	16	-1	-1	25
9	8.116224332440549E-5	TGTGCCACCTGGGACAGGCTCTTTGAGGGGCTCTTT	CATWDRLFEGLF	TRGV3	.	TRGJ1	18	-1	-1	30
9	8.116224332440549E-5	TGTGCCACCTGGGACAGGCTATATAAGAAACTCTTT	CATWDRLYKKLF	TRGV3	.	TRGJ1	18	-1	-1	21
9	8.116224332440549E-5	TGTGCCACCTGGGACAGGCCCTCCAAGAAACTCTTT	CATWDRPSKKLF	TRGV3	.	TRGJ1	19	-1	-1	24
9	8.116224332440549E-5	TGTGCCACCTGGGACAGGCCGTGTAAGAAACTCTTT	CATWDRPCKKLF	TRGV3	.	TRGJ1	23	-1	-1	23
9	8.116224332440549E-5	TGTGCCACCTGGGACAGGCGGGGTAAGAAACTCTTT	CATWDRRGKKLF	TRGV3	.	TRGJ1	18	-1	-1	23
9	8.116224332440549E-5	TGTGCCACCTGGGACAGAAAGCGAATCCCCCTCTTT	CATWDRKRIPLF	TRGV8	.	TRGJ1	16	-1	-1	30
9	8.116224332440549E-5	TGTGCCACCAATCGCTTGTCCTATAAGAAACTCTTT	CATNRLSYKKLF	TRGV8	.	TRGJ1	8	-1	-1	21
9	8.116224332440549E-5	TGTGCTGCGTGGGCTGTTTATAAGAAACTCTTT	CAAWAVYKKLF	TRGV10	.	TRGJ1	12	-1	-1	17
9	8.116224332440549E-5	TGTGCCACCTGTGGTTATTATAAGAAACTCTTT	CATCGYYKKLF	TRGV4	.	TRGJ1	10	-1	-1	14
9	8.116224332440549E-5	TGTGCCACCTGGTCCATCGAGGGGAAACTCTTT	CATWSIEGKLF	TRGV4	.	TRGJ1	11	-1	-1	23
9	8.116224332440549E-5	TGTGCCACCTGGGGCTATTATAAGAAACTCTTT	CATWGYYKKLF	TRGV3	.	TRGJ1	12	-1	-1	15
9	8.116224332440549E-5	TGTGCCACCTGGGATCTGGGGAAGAAACTCTTT	CATWDLGKKLF	TRGV8	.	TRGJ1	14	-1	-1	21
9	8.116224332440549E-5	TGTGCCACCTGGGATGGGTATAAGAAACTCTTT	CATWDGYKKLF	TRGV4	.	TRGJ1	17	-1	-1	18
9	8.116224332440549E-5	TGTGCCACCTGGGATGGGGTTAAGAAACTCTTT	CATWDGVKKLF	TRGV4	.	TRGJ1	17	-1	-1	20
9	8.116224332440549E-5	TGTGCCACCTGGGACTGTTATAAGAAACTCTTT	CATWDCYKKLF	TRGV2	.	TRGJ1	14	-1	-1	17
9	8.116224332440549E-5	TGTGCCACCTGGGACGGTTTAAGGAAACTCTTT	CATWDGLRKLF	TRGV2	.	TRGJ1	16	-1	-1	19
9	8.116224332440549E-5	TGTGCCACCTGGGACGGTGATAAGAAACTCTTT	CATWDGDKKLF	TRGV2	.	TRGJ1	16	-1	-1	19
9	8.116224332440549E-5	TGTGCCACCTGGGACGGCTGTGGGAAACTCTTT	CATWDGCGKLF	TRGV2	.	TRGJ1	16	-1	-1	23
9	8.116224332440549E-5	TGTGCCACCTGGGACGGGCCTGAGAAACTCTTT	CATWDGPEKLF	TRGV2	.	TRGJ1	19	-1	-1	22
9	8.116224332440549E-5	TGTGCCACCTGGGACGGGCCTAAGAAACTCTTT	CATWDGPKKLF	TRGV2	.	TRGJ1	19	-1	-1	20
9	8.116224332440549E-5	TGTGCCACCTGGGACGGGCGCGGGAAACTCTTT	CATWDGRGKLF	TRGV2	.	TRGJ1	21	-1	-1	23
9	8.116224332440549E-5	TGTGCCACCTGGGACGGGCACAGGAAACTCTTT	CATWDGHRKLF	TRGV2	.	TRGJ1	18	-1	-1	23
9	8.116224332440549E-5	TGTGCCACCTGGGACGACCAGAAGAAACTCTTT	CATWDDQKKLF	TRGV2	.	TRGJ1	15	-1	-1	21
9	8.116224332440549E-5	TGTGCCACCTGGGACAGCCGCGGGAAACTCTTT	CATWDSRGKLF	TRGV7	.	TRGJ1	16	-1	-1	23
9	8.116224332440549E-5	TGTGCCACCTGGGACAGGGGGGAGAAACTCTTT	CATWDRGEKLF	TRGV3	.	TRGJ1	17	-1	-1	22
9	8.116224332440549E-5	TGTGCCACCTGGGAGAGGTATAAGAAACTCTTT	CATWERYKKLF	TRGV2	.	TRGJ1	13	-1	-1	18
9	8.116224332440549E-5	TGTGCCACCTGGAGTTATTATAAGAAACTCTTT	CATWSYYKKLF	TRGV8	.	TRGJ1	11	-1	-1	11
9	8.116224332440549E-5	TGTGCCACCCCGGATTATTATAAGAAACTCTTT	CATPDYYKKLF	TRGV4	.	TRGJ1	14	-1	-1	10
9	8.116224332440549E-5	TGTGCCACCCGGGTTGGGTATAAGAAACTCTTT	CATRVGYKKLF	TRGV2	.	TRGJ1	12	-1	-1	18
9	8.116224332440549E-5	TGTGCCACCCAGAATTATTATAAGAAACTCTTT	CATQNYYKKLF	TRGV4	.	TRGJ1	8	-1	-1	11
9	8.116224332440549E-5	TGTGCCACCGAGATGGGGGGGGGGAAACTCTTT	CATEMGGGKLF	TRGV8	.	TRGJ1	8	-1	-1	23
9	8.116224332440549E-5	TGTGGCTTGGCGGGTGATTGGATCAAGACGTTT	CGLAGDWIKTF	TRGV3	.	TRGJP2	3	-1	-1	13
9	8.116224332440549E-5	TGTGCTGCGTTTTATTATAAGAAACTCTTT	CAAFYYKKLF	TRGV10	.	TRGJ1	9	-1	-1	11
9	8.116224332440549E-5	TGTGCCACCTGGGTGCATAAGAAACTCTTT	CATWVHKKLF	TRGV8	.	TRGJ1	12	-1	-1	16
9	8.116224332440549E-5	TGTGCCACCTGGGGTTATAAGAAACTCTTT	CATWGYKKLF	TRGV8	.	TRGJ1	12	-1	-1	14
9	8.116224332440549E-5	TGTGCCACCTGGGGCCCTAAGAAACTCTTT	CATWGPKKLF	TRGV2	.	TRGJ1	12	-1	-1	17
9	8.116224332440549E-5	TGTGCCACCTGGGGGTATAAGAAACTCTTT	CATWGYKKLF	TRGV2	.	TRGJ1	12	-1	-1	15
9	8.116224332440549E-5	TGTGCCACCTGGGATCGAAAGAAACTCTTT	CATWDRKKLF	TRGV8	.	TRGJ1	14	-1	-1	18
9	8.116224332440549E-5	TGTGCCACCTGGGATATCAAGAAACTCTTT	CATWDIKKLF	TRGV8	.	TRGJ1	15	-1	-1	14
9	8.116224332440549E-5	TGTGCCACCTGGGATAGGAAGAAACTCTTT	CATWDRKKLF	TRGV2	.	TRGJ1	13	-1	-1	18
9	8.116224332440549E-5	TGTGCCACCTGGGATAAGGTGAAACTCTTT	CATWDKVKLF	TRGV8	.	TRGJ1	15	-1	-1	20
9	8.116224332440549E-5	TGTGCCACCTGGGACTCAGAGAAACTCTTT	CATWDSEKLF	TRGV2	.	TRGJ1	14	-1	-1	19
9	8.116224332440549E-5	TGTGCCACCTGGGACAGGCCCAAACTCTTT	CATWDRPKLF	TRGV3	.	TRGJ1	19	-1	-1	21
9	8.116224332440549E-5	TGTGCCACCTGGGACAGGAGGAAACTCTTT	CATWDRRKLF	TRGV3	.	TRGJ1	17	-1	-1	20
9	8.116224332440549E-5	TGTGCCACCTGGGACAGGAAGAAACTCTTT	CATWDRKKLF	TRGV7	.	TRGJ1	17	-1	-1	18
9	8.116224332440549E-5	TGTGCCACCTGGGACAATAAGAAACTCTTT	CATWDNKKLF	TRGV2	.	TRGJ1	14	-1	-1	16
9	8.116224332440549E-5	TGTGCCACCCCCAGACCGGGGAAACTCTTT	CATPRPGKLF	TRGV3	.	TRGJ1	8	-1	-1	20
9	8.116224332440549E-5	TGTGCCACCCATCTCCCTGGCAAACTCTTT	CATHLPGKLF	TRGV4	.	TRGJ1	8	-1	-1	21
9	8.116224332440549E-5	TGTGCCACCACCTATTATAAGAAACTCTTT	CATTYYKKLF	TRGV8	.	TRGJ1	8	-1	-1	12
9	8.116224332440549E-5	TGTGCCAGCAAAGTGGGAAAGAAACTCTTT	CASKVGKKLF	TRGV3	.	TRGJ1	6	-1	-1	18
9	8.116224332440549E-5	TGTGACTTTTATTGGCCCGAGAAACTCTTT	CDFYWPEKLF	TRGV9	.	TRGJ1	7	-1	-1	19
9	8.116224332440549E-5	TGTGCCACTCTACCCAAGAAACTCTTT	CATLPKKLF	TRGV3	.	TRGJ1	7	-1	-1	15
9	8.116224332440549E-5	TGTGCCACCTGGGTTTGGAAACTCTTT	CATWVWKLF	TRGV8	.	TRGJ1	12	-1	-1	17
9	8.116224332440549E-5	TGTGCCACCTGGGATGGGTCACTCTTT	CATWDGSLF	TRGV4	.	TRGJ1	17	-1	-1	20
9	8.116224332440549E-5	TGTGCCACCTGGGATACGGAACTCTTT	CATWDTELF	TRGV8	.	TRGJ1	15	-1	-1	13
9	8.116224332440549E-5	TGTGCCACCTGGGACTTCCAGCTCTTT	CATWDFQLF	TRGV2	.	TRGJ1	14	-1	-1	21
9	8.116224332440549E-5	TGTGCCACCTGGGACGGGGCACTCTTT	CATWDGALF	TRGV2	.	TRGJ1	17	-1	-1	20
9	8.116224332440549E-5	TGTGCCACCCCTTATAAGAAACTCTTT	CATPYKKLF	TRGV3	.	TRGJ1	8	-1	-1	11
9	8.116224332440549E-5	TGTGCCACCCGGGCAGAGAAACTCTTT	CATRAEKLF	TRGV8	.	TRGJ1	12	-1	-1	16
9	8.116224332440549E-5	TGTGCCACCGGACAAGAGGGACTCTTT	CATGQEGLF	TRGV4	.	TRGJ2	8	-1	-1	20
9	8.116224332440549E-5	TGTGCCACCTCGAAGAAACTCTTT	CATSKKLF	TRGV4	.	TRGJ1	9	-1	-1	12
9	8.116224332440549E-5	TGTGCCACCTGGGATAATCTCTTT	CATWDNLF	TRGV8	.	TRGJ1	15	-1	-1	15
9	8.116224332440549E-5	TGTGCCACCCTAAAGAAACTCTTT	CATLKKLF	TRGV2	.	TRGJ1	8	-1	-1	12
9	8.116224332440549E-5	TGTGCCACCGGGCTGGCACTCTTT	CATGLALF	TRGV8	.	TRGJ1	11	-1	-1	17
9	8.116224332440549E-5	TGTGCCACCTGGGTGCTCTTT	CATWVLF	TRGV2	.	TRGJ1	12	-1	-1	15
9	8.116224332440549E-5	TGTGCCACCGGGAAACTCTTT	CATGKLF	TRGV8	.	TRGJ1	12	-1	-1	11
9	8.116224332440549E-5	TGTGCCCCAAAACTCTTT	CAPKLF	TRGV2	.	TRGJ1	5	-1	-1	9
8	7.214421628836044E-5	TGTGCTGCGTGGGACCCAGCTCCCCTTTTTTCGAATTATTATAAGAAACTCTTT	CAAWDPAPLFSNYYKKLF	TRGV10	.	TRGJ1	13	-1	-1	29
8	7.214421628836044E-5	TGTGCCACCTGGGACGGCCCAGAAATGGTACTCAAAGCCTACAAGAAACTCTTT	CATWDGPEMVLKAYKKLF	TRGV2	.	TRGJ1	19	-1	-1	39
8	7.214421628836044E-5	TGTGCCACCTGGGACGGGCCGCCCCTTCCCCGTAGTGATTGGATCAAGACGTTT	CATWDGPPLPRSDWIKTF	TRGV2	.	TRGJP2	19	-1	-1	31
8	7.214421628836044E-5	TGTGCTGCGTGGGACTCCCCCCGGGTCCCATTTTATTATAAGAAACTCTTT	CAAWDSPRVPFYYKKLF	TRGV10	.	TRGJ1	13	-1	-1	32
8	7.214421628836044E-5	TGTGCCACCTGGGATCCCCCGCAAGAGTTGGGCAAAAAAATCAAGGTATTT	CATWDPPQELGKKIKVF	TRGV8	.	TRGJP	14	-1	-1	20
8	7.214421628836044E-5	TGTGCCACCTGGGACGCGGGGATGGATACCACTGGTTGGTTCAAGATATTT	CATWDAGMDTTGWFKIF	TRGV2	.	TRGJP1	15	-1	-1	25
8	7.214421628836044E-5	TGTGCCACCTGGGACGGCTTTTCGAATACCACTGGTTGGTTCAAGATATTT	CATWDGFSNTTGWFKIF	TRGV2	.	TRGJP1	16	-1	-1	25
8	7.214421628836044E-5	TGTGCCACCTGGGACGGCAAGGGGGAGTTGGGCAAAAAAATCAAGGTATTT	CATWDGKGELGKKIKVF	TRGV2	.	TRGJP	16	-1	-1	24
8	7.214421628836044E-5	TGTGCCACCTGGGCATCTCCTTCGTCCGAGTATTATAAGAAACTCTTT	CATWASPSSEYYKKLF	TRGV4	.	TRGJ1	12	-1	-1	30
8	7.214421628836044E-5	TGTGCCACCTGGGATGGCCCCGCGGGGGGTTATTATAAGAAACTCTTT	CATWDGPAGGYYKKLF	TRGV4	.	TRGJ1	20	-1	-1	29
8	7.214421628836044E-5	TGTGCCACCTGGGATGGGCCCTGGGGAAGGAATTATAAGAAACTCTTT	CATWDGPWGRNYKKLF	TRGV4	.	TRGJ1	20	-1	-1	31
8	7.214421628836044E-5	TGTGCCACCTGGGATAGCTGGATAAGTAGTGATTGGATCAAGACGTTT	CATWDSWISSDWIKTF	TRGV8	.	TRGJP2	16	-1	-1	21
8	7.214421628836044E-5	TGTGCCACCTGGGATAGGGGATATACCACTGGTTGGTTCAAGATATTT	CATWDRGYTTGWFKIF	TRGV8	.	TRGJP1	17	-1	-1	17
8	7.214421628836044E-5	TGTGCCACCTGGGACCTAATCCAACCATCTGGTTGGTTCAAGATATTT	CATWDLIQPSGWFKIF	TRGV2	.	TRGJP1	14	-1	-1	23
8	7.214421628836044E-5	TGTGCCACCTGGGACGGTGGGCATACCACTGGTTGGTTCAAGATATTT	CATWDGGHTTGWFKIF	TRGV2	.	TRGJP1	16	-1	-1	22
8	7.214421628836044E-5	TGTGCCACCTGGGACGGGCCCTATTACAGTGATTGGATCAAGACGTTT	CATWDGPYYSDWIKTF	TRGV2	.	TRGJP2	20	-1	-1	27
8	7.214421628836044E-5	TGTGCCACCTGGGACGGGCCCGAACTAGATTATTATAAGAAACTCTTT	CATWDGPELDYYKKLF	TRGV2	.	TRGJ1	21	-1	-1	28
8	7.214421628836044E-5	TGTGCCACCTGGGACGGGCCAAGTTTGTTCGGTTATAAGAAACTCTTT	CATWDGPSLFGYKKLF	TRGV2	.	TRGJ1	19	-1	-1	32
8	7.214421628836044E-5	TGTGCCACCTGGGACAGGCCCACTCTGGGTTATTATAAGAAACTCTTT	CATWDRPTLGYYKKLF	TRGV5	.	TRGJ1	19	-1	-1	29
8	7.214421628836044E-5	TGTGCTGCGTGGGATTATTTCCCGAATTATTATAAGAAACTCTTT	CAAWDYFPNYYKKLF	TRGV10	.	TRGJ1	16	-1	-1	22
8	7.214421628836044E-5	TGTGCCTGCTGGATTAGCCGCTCGACATTATATAAGAAACTCTTT	CACWISRSTLYKKLF	TRGV11	.	TRGJ1	16	-1	-1	21
8	7.214421628836044E-5	TGTGCCTGCTGGATTAGGATCTCGAATTATTATAAGAAACTCTTT	CACWIRISNYYKKLF	TRGV11	.	TRGJ2	17	-1	-1	21
8	7.214421628836044E-5	TGTGCCACCTGCCCCTGTTTGGGTAGTGATTGGATCAAGACGTTT	CATCPCLGSDWIKTF	TRGV2	.	TRGJP2	10	-1	-1	22
8	7.214421628836044E-5	TGTGCCACCTGGGATGGGCCCATCATGGGGGATAAGAAACTCTTT	CATWDGPIMGDKKLF	TRGV4	.	TRGJ2	23	-1	-1	31
8	7.214421628836044E-5	TGTGCCACCTGGGATAGCCCGTGGAATTATTATAAGAAACTCTTT	CATWDSPWNYYKKLF	TRGV8	.	TRGJ1	19	-1	-1	23
8	7.214421628836044E-5	TGTGCCACCTGGGATAGGCCTTTGGATTATTATAAGAAACTCTTT	CATWDRPLDYYKKLF	TRGV8	.	TRGJ1	20	-1	-1	25
8	7.214421628836044E-5	TGTGCCACCTGGGACGCGGGGACCACTGGTTGGTTCAAGATATTT	CATWDAGTTGWFKIF	TRGV2	.	TRGJP1	15	-1	-1	21
8	7.214421628836044E-5	TGTGCCACCTGGGACGGTCAGGCGAGTGATTGGATCAAGACGTTT	CATWDGQASDWIKTF	TRGV2	.	TRGJP2	16	-1	-1	24
8	7.214421628836044E-5	TGTGCCACCTGGGACGGGCTCTTGAATTATTATAAGAAACTCTTT	CATWDGLLNYYKKLF	TRGV2	.	TRGJ1	18	-1	-1	23
8	7.214421628836044E-5	TGTGCCACCTGGGACGGGCTCAGCTTTTCTTATAAGAAACTCTTT	CATWDGLSFSYKKLF	TRGV2	.	TRGJ1	18	-1	-1	26
8	7.214421628836044E-5	TGTGCCACCTGGGACGGGCCTGGGTTTTATTATAAGAAACTCTTT	CATWDGPGFYYKKLF	TRGV2	.	TRGJ1	19	-1	-1	26
8	7.214421628836044E-5	TGTGCCACCTGGGACGGGCCGAGTAGTGATTGGATCAAGACGTTT	CATWDGPSSDWIKTF	TRGV2	.	TRGJP2	19	-1	-1	21
8	7.214421628836044E-5	TGTGCCACCTGGGACGGGGAGGCCACTGGTTGGTTCAAGATATTT	CATWDGEATGWFKIF	TRGV2	.	TRGJP1	17	-1	-1	22
8	7.214421628836044E-5	TGTGCCACCTGGGACACGGCCAGTAGTGATTGGATCAAGACGTTT	CATWDTASSDWIKTF	TRGV3	.	TRGJP2	23	-1	-1	21
8	7.214421628836044E-5	TGTGCCACCTGGGACAGGCGGAGGATTTATTATAAGAAACTCTTT	CATWDRRRIYYKKLF	TRGV3	.	TRGJ1	18	-1	-1	23
8	7.214421628836044E-5	TGTGCCACCTGGGACAGGCACTCTAGTGATTGGATCAAGACGTTT	CATWDRHSSDWIKTF	TRGV3	.	TRGJP2	18	-1	-1	23
8	7.214421628836044E-5	TGTGCCACCTGGGACAATCAACCCGATTATTATAAGAAACTCTTT	CATWDNQPDYYKKLF	TRGV7	.	TRGJ1	15	-1	-1	25
8	7.214421628836044E-5	TGTGCCTTGTGGGAGGTGCAACGGTGGTGTAAGAAACTCTTT	CALWEVQRWCKKLF	TRGV9	.	TRGJ1	19	-1	-1	29
8	7.214421628836044E-5	TGTGCCTTGCGGGAGGTCGTCCCGTATTATAAGAAACTCTTT	CALREVVPYYKKLF	TRGV9	.	TRGJ1	16	-1	-1	24
8	7.214421628836044E-5	TGTGCCTGCTGGATTAGGGAAAAGGTGGAAAAGAAACTCTTT	CACWIREKVEKKLF	TRGV11	.	TRGJ1	17	-1	-1	30
8	7.214421628836044E-5	TGTGCCACCTGGGTTGATAGTAGTGATTGGATCAAGACGTTT	CATWVDSSDWIKTF	TRGV8	.	TRGJP2	12	-1	-1	16
8	7.214421628836044E-5	TGTGCCACCTGGGCGGGGGGGTCTTATTATAAGAAACTCTTT	CATWAGGSYYKKLF	TRGV2	.	TRGJ1	16	-1	-1	23
8	7.214421628836044E-5	TGTGCCACCTGGGGTCCCAGTAGTGATTGGATCAAGACGTTT	CATWGPSSDWIKTF	TRGV8	.	TRGJP2	12	-1	-1	18
8	7.214421628836044E-5	TGTGCCACCTGGGATCGCCCCCTCGATTATAAGAAACTCTTT	CATWDRPLDYKKLF	TRGV8	.	TRGJ1	14	-1	-1	25
8	7.214421628836044E-5	TGTGCCACCTGGGATCGGACCACTGGTTGGTTCAAGATATTT	CATWDRTTGWFKIF	TRGV8	.	TRGJP1	17	-1	-1	18
8	7.214421628836044E-5	TGTGCCACCTGGGATGTGCGGGGGAGGTATAAGAAACTCTTT	CATWDVRGRYKKLF	TRGV4	.	TRGJ1	18	-1	-1	27
8	7.214421628836044E-5	TGTGCCACCTGGGATGGGCGTCGATATTATAAGAAACTCTTT	CATWDGRRYYKKLF	TRGV4	.	TRGJ1	18	-1	-1	24
8	7.214421628836044E-5	TGTGCCACCTGGGATAGTAACGGTTATTATAAGAAACTCTTT	CATWDSNGYYKKLF	TRGV8	.	TRGJ1	16	-1	-1	23
8	7.214421628836044E-5	TGTGCCACCTGGGACCTCAGTAGTGATTGGATCAAGACGTTT	CATWDLSSDWIKTF	TRGV4	.	TRGJP2	13	-1	-1	18
8	7.214421628836044E-5	TGTGCCACCTGGGACCAGGCCTCTTATTATAAGAAACTCTTT	CATWDQASYYKKLF	TRGV8	.	TRGJ1	21	-1	-1	23
8	7.214421628836044E-5	TGTGCCACCTGGGACGCCGACCCGAGAAGGCGGAAACTCTTT	CATWDADPRRRKLF	TRGV2	.	TRGJ1	15	-1	-1	32
8	7.214421628836044E-5	TGTGCCACCTGGGACGGTTTTGGTTATTATAAGAAACTCTTT	CATWDGFGYYKKLF	TRGV7	.	TRGJ1	14	-1	-1	23
8	7.214421628836044E-5	TGTGCCACCTGGGACGGTCGGGATTATTATAAGAAACTCTTT	CATWDGRDYYKKLF	TRGV2	.	TRGJ1	16	-1	-1	22
8	7.214421628836044E-5	TGTGCCACCTGGGACGGTAGGAGTTATTATAAGAAACTCTTT	CATWDGRSYYKKLF	TRGV2	.	TRGJ1	16	-1	-1	20
8	7.214421628836044E-5	TGTGCCACCTGGGACGGCCCGAATTATTATAAGAAACTCTTT	CATWDGPNYYKKLF	TRGV2	.	TRGJ1	20	-1	-1	19
8	7.214421628836044E-5	TGTGCCACCTGGGACGGCCAGGCCAATTATAAGAAACTCTTT	CATWDGQANYKKLF	TRGV2	.	TRGJ1	16	-1	-1	25
8	7.214421628836044E-5	TGTGCCACCTGGGACGGGCTCTATTATTATAAGAAACTCTTT	CATWDGLYYYKKLF	TRGV2	.	TRGJ1	18	-1	-1	22
8	7.214421628836044E-5	TGTGCCACCTGGGACGGGCTCAGTTATTATAAGAAACTCTTT	CATWDGLSYYKKLF	TRGV2	.	TRGJ1	18	-1	-1	23
8	7.214421628836044E-5	TGTGCCACCTGGGACGGGGAGAGTGATTGGATCAAGACGTTT	CATWDGESDWIKTF	TRGV2	.	TRGJP2	17	-1	-1	21
8	7.214421628836044E-5	TGTGCCACCTGGGACAGTCTCTATTATTATAAGAAACTCTTT	CATWDSLYYYKKLF	TRGV7	.	TRGJ1	16	-1	-1	22
8	7.214421628836044E-5	TGTGCCACCTGGGACAGGCTGAATCATTATAAGAAACTCTTT	CATWDRLNHYKKLF	TRGV7	.	TRGJ1	18	-1	-1	20
8	7.214421628836044E-5	TGTGCCACCTGGGACAGGCCTATAACAGGGAGGAAACTCTTT	CATWDRPITGRKLF	TRGV3	.	TRGJ1	20	-1	-1	32
8	7.214421628836044E-5	TGTGCCACCTGGGACAGGCCGGATTATTATAAGAAACTCTTT	CATWDRPDYYKKLF	TRGV7	.	TRGJ1	19	-1	-1	19
8	7.214421628836044E-5	TGTGCCACCTGGGACAGGCGCGATAGGTATAAGAAACTCTTT	CATWDRRDRYKKLF	TRGV7	.	TRGJ1	18	-1	-1	27
8	7.214421628836044E-5	TGTGCCACCTGGGACAGGCGAGGTGGTTATAAGAAACTCTTT	CATWDRRGGYKKLF	TRGV3	.	TRGJ1	18	-1	-1	26
8	7.214421628836044E-5	TGTGCCACCTGGGACAGGCATTCGGTAGATAAGAAACTCTTT	CATWDRHSVDKKLF	TRGV3	.	TRGJ1	18	-1	-1	28
8	7.214421628836044E-5	TGTGCCACCTGGGAATTTTGTAGTGATTGGATCAAGACGTTT	CATWEFCSDWIKTF	TRGV2	.	TRGJP2	13	-1	-1	19
8	7.214421628836044E-5	TGTGCCACCTGGGAATCTGGTAGTGGTTATAAGAAACTCTTT	CATWESGSGYKKLF	TRGV8	.	TRGJ1	13	-1	-1	26
8	7.214421628836044E-5	TGTGCCACCATCAGGGTTGTTAGTGATTGGATCAAGACGTTT	CATIRVVSDWIKTF	TRGV3	.	TRGJP2	8	-1	-1	20
8	7.214421628836044E-5	TGTGCTGCGTGGCGCCCGAATTATTATAAGAAACTCTTT	CAAWRPNYYKKLF	TRGV10	.	TRGJ1	11	-1	-1	16
8	7.214421628836044E-5	TGTGCCTGCTGGATTAGGCCTTATTATAAGAAACTCTTT	CACWIRPYYKKLF	TRGV11	.	TRGJ1	18	-1	-1	20
8	7.214421628836044E-5	TGTGCCACCTGGTCCCCGTGCGTCTGGGGGAAACTCTTT	CATWSPCVWGKLF	TRGV4	.	TRGJ1	11	-1	-1	29
8	7.214421628836044E-5	TGTGCCACCTGGGATTGGCATTATTATAAGAAACTCTTT	CATWDWHYYKKLF	TRGV4	.	TRGJ1	18	-1	-1	13
8	7.214421628836044E-5	TGTGCCACCTGGGATGTGAATTATTATAAGAAACTCTTT	CATWDVNYYKKLF	TRGV8	.	TRGJ1	14	-1	-1	17
8	7.214421628836044E-5	TGTGCCACCTGGGATGCTCAGGATTATAAGAAACTCTTT	CATWDAQDYKKLF	TRGV4	.	TRGJ1	15	-1	-1	22
8	7.214421628836044E-5	TGTGCCACCTGGGATGGGCTGGACTATAAGAAACTCTTT	CATWDGLDYKKLF	TRGV4	.	TRGJ1	18	-1	-1	24
8	7.214421628836044E-5	TGTGCCACCTGGGATGGGCGCTATTATAAGAAACTCTTT	CATWDGRYYKKLF	TRGV4	.	TRGJ1	18	-1	-1	21
8	7.214421628836044E-5	TGTGCCACCTGGGATGGGCAAGGATATAAGAAACTCTTT	CATWDGQGYKKLF	TRGV4	.	TRGJ1	18	-1	-1	24
8	7.214421628836044E-5	TGTGCCACCTGGGATGGAGCGGGTTATAAGAAACTCTTT	CATWDGAGYKKLF	TRGV4	.	TRGJ1	16	-1	-1	23
8	7.214421628836044E-5	TGTGCCACCTGGGATAGGAGTGATTGGATCAAGACGTTT	CATWDRSDWIKTF	TRGV8	.	TRGJP2	17	-1	-1	13
8	7.214421628836044E-5	TGTGCCACCTGGGACTGGAAGAATTATAAGAAACTCTTT	CATWDWKNYKKLF	TRGV2	.	TRGJ1	17	-1	-1	22
8	7.214421628836044E-5	TGTGCCACCTGGGACGCCTCGTCGTATAAGAAACTCTTT	CATWDASSYKKLF	TRGV2	.	TRGJ1	15	-1	-1	24
8	7.214421628836044E-5	TGTGCCACCTGGGACGCCGAGGGGTATAAGAAACTCTTT	CATWDAEGYKKLF	TRGV2	.	TRGJ1	15	-1	-1	24
8	7.214421628836044E-5	TGTGCCACCTGGGACGGCCTGGGTTATAAGAAACTCTTT	CATWDGLGYKKLF	TRGV2	.	TRGJ1	16	-1	-1	23
8	7.214421628836044E-5	TGTGCCACCTGGGACGGCCCTGGTTGGTTCAAGATATTT	CATWDGPGWFKIF	TRGV2	.	TRGJP1	19	-1	-1	19
8	7.214421628836044E-5	TGTGCCACCTGGGACGGCCACCATTATAAGAAACTCTTT	CATWDGHHYKKLF	TRGV2	.	TRGJ1	16	-1	-1	22
8	7.214421628836044E-5	TGTGCCACCTGGGACGGGCTTTATTATAAGAAACTCTTT	CATWDGLYYKKLF	TRGV2	.	TRGJ1	18	-1	-1	20
8	7.214421628836044E-5	TGTGCCACCTGGGACGGGCTAAAAGAGTTCAAGATATTT	CATWDGLKEFKIF	TRGV2	.	TRGJP1	18	-1	-1	26
8	7.214421628836044E-5	TGTGCCACCTGGGACGGGCCCGAGTATAAGAAACTCTTT	CATWDGPEYKKLF	TRGV2	.	TRGJ1	21	-1	-1	24
8	7.214421628836044E-5	TGTGCCACCTGGGACGGGCGGAGTTATAAGAAACTCTTT	CATWDGRSYKKLF	TRGV2	.	TRGJ1	18	-1	-1	23
8	7.214421628836044E-5	TGTGCCACCTGGGACGGGGGGCATTATAAGAAACTCTTT	CATWDGGHYKKLF	TRGV2	.	TRGJ1	17	-1	-1	22
8	7.214421628836044E-5	TGTGCCACCTGGGACGGGGGGAGTTATAAGAAACTCTTT	CATWDGGSYKKLF	TRGV2	.	TRGJ1	17	-1	-1	23
8	7.214421628836044E-5	TGTGCCACCTGGGACGACCCTTATTATAAGAAACTCTTT	CATWDDPYYKKLF	TRGV2	.	TRGJ1	15	-1	-1	20
8	7.214421628836044E-5	TGTGCCACCTGGGACGAGTTTTATTATAAGAAACTCTTT	CATWDEFYYKKLF	TRGV3	.	TRGJ1	14	-1	-1	20
8	7.214421628836044E-5	TGTGCCACCTGGGACAGCCAGAAACATAAGAAACTCTTT	CATWDSQKHKKLF	TRGV3	.	TRGJ1	16	-1	-1	25
8	7.214421628836044E-5	TGTGCCACCTGGGACAGCAAGCATTATAAGAAACTCTTT	CATWDSKHYKKLF	TRGV3	.	TRGJ1	16	-1	-1	22
8	7.214421628836044E-5	TGTGCCACCTGGGACAGGCTGGATTATAAGAAACTCTTT	CATWDRLDYKKLF	TRGV3	.	TRGJ1	18	-1	-1	22
8	7.214421628836044E-5	TGTGCCACCTGGGACAGGCCCTATTATAAGAAACTCTTT	CATWDRPYYKKLF	TRGV7	.	TRGJ1	19	-1	-1	21
8	7.214421628836044E-5	TGTGCCACCTGGGACAGGCCGAAGGGTAAGAAACTCTTT	CATWDRPKGKKLF	TRGV5	.	TRGJ1	19	-1	-1	26
8	7.214421628836044E-5	TGTGCCACCTGGGACAGGCATAATTATAAGAAACTCTTT	CATWDRHNYKKLF	TRGV3	.	TRGJ1	18	-1	-1	19
8	7.214421628836044E-5	TGTGCCACCTGGGACAGGCAGTTTTATAAGAAACTCTTT	CATWDRQFYKKLF	TRGV3	.	TRGJ1	18	-1	-1	23
8	7.214421628836044E-5	TGTGCCACCTGGGAGTCTAGCTATTATAAGAAACTCTTT	CATWESSYYKKLF	TRGV2	.	TRGJ1	13	-1	-1	21
8	7.214421628836044E-5	TGTGCCACCTGGGAGGGGCGGGGTTATAAGAAACTCTTT	CATWEGRGYKKLF	TRGV4	.	TRGJ1	18	-1	-1	23
8	7.214421628836044E-5	TGTGCTGTGAAATCGAATTATTATAAGAAACTCTTT	CAVKSNYYKKLF	TRGV10	.	TRGJ1	6	-1	-1	9
8	7.214421628836044E-5	TGTGCTGCGTGGCCTTATTATTATAAGAAACTCTTT	CAAWPYYYKKLF	TRGV10	.	TRGJ1	11	-1	-1	16
8	7.214421628836044E-5	TGTGCCTGCTGGATGGGGTATTATAAGAAACTCTTT	CACWMGYYKKLF	TRGV11	.	TRGJ2	13	-1	-1	18
8	7.214421628836044E-5	TGTGCCACTTATGGGCGGGGCTGGATCAAGACGTTT	CATYGRGWIKTF	TRGV8	.	TRGJP2	7	-1	-1	21
8	7.214421628836044E-5	TGTGCCACCTGGTTAGAGTGTTATAAGAAACTCTTT	CATWLECYKKLF	TRGV4	.	TRGJ1	11	-1	-1	20
8	7.214421628836044E-5	TGTGCCACCTGGTGGAATTATTATAAGAAACTCTTT	CATWWNYYKKLF	TRGV4	.	TRGJ1	11	-1	-1	14
8	7.214421628836044E-5	TGTGCCACCTGGGCGAATTATTATAAGAAACTCTTT	CATWANYYKKLF	TRGV4	.	TRGJ1	12	-1	-1	13
8	7.214421628836044E-5	TGTGCCACCTGGGGTAAGTGTTATAAGAAACTCTTT	CATWGKCYKKLF	TRGV3	.	TRGJ1	12	-1	-1	20
8	7.214421628836044E-5	TGTGCCACCTGGGATGGTCGTCATAAGAAACTCTTT	CATWDGRHKKLF	TRGV8	.	TRGJ1	14	-1	-1	22
8	7.214421628836044E-5	TGTGCCACCTGGGATGGGCGTTATAAGAAACTCTTT	CATWDGRYKKLF	TRGV4	.	TRGJ1	18	-1	-1	20
8	7.214421628836044E-5	TGTGCCACCTGGGATATCAATTATAAGAAACTCTTT	CATWDINYKKLF	TRGV8	.	TRGJ1	15	-1	-1	19
8	7.214421628836044E-5	TGTGCCACCTGGGATAGGCATTATAAGAAACTCTTT	CATWDRHYKKLF	TRGV8	.	TRGJ1	18	-1	-1	19
8	7.214421628836044E-5	TGTGCCACCTGGGATAAAGTCTCTAAGAAACTCTTT	CATWDKVSKKLF	TRGV4	.	TRGJ1	14	-1	-1	23
8	7.214421628836044E-5	TGTGCCACCTGGGACTTTGGGGTGGAGAAACTCTTT	CATWDFGVEKLF	TRGV2	.	TRGJ1	14	-1	-1	25
8	7.214421628836044E-5	TGTGCCACCTGGGACTCCGGGTATAAGAAACTCTTT	CATWDSGYKKLF	TRGV2	.	TRGJ1	14	-1	-1	21
8	7.214421628836044E-5	TGTGCCACCTGGGACCTCGTTCGTGAGAAACTCTTT	CATWDLVREKLF	TRGV2	.	TRGJ1	14	-1	-1	25
8	7.214421628836044E-5	TGTGCCACCTGGGACGTTCACTATAAGAAACTCTTT	CATWDVHYKKLF	TRGV2	.	TRGJ1	15	-1	-1	21
8	7.214421628836044E-5	TGTGCCACCTGGGACGGTGATTGGATCAAGACGTTT	CATWDGDWIKTF	TRGV3	.	TRGJP2	14	-1	-1	16
8	7.214421628836044E-5	TGTGCCACCTGGGACGGGCTGTGGTTCAAGATATTT	CATWDGLWFKIF	TRGV2	.	TRGJP1	18	-1	-1	21
8	7.214421628836044E-5	TGTGCCACCTGGGACGGGCGGAGGGAGAAACTCTTT	CATWDGRREKLF	TRGV2	.	TRGJ1	18	-1	-1	25
8	7.214421628836044E-5	TGTGCCACCTGGGACGGGCGAATGGAGAAACTCTTT	CATWDGRMEKLF	TRGV2	.	TRGJ1	18	-1	-1	25
8	7.214421628836044E-5	TGTGCCACCTGGGACGAAAACGTGGAGAAACTCTTT	CATWDENVEKLF	TRGV2	.	TRGJ1	15	-1	-1	25
8	7.214421628836044E-5	TGTGCCACCTGGGACACGCCATGGGGGGTACTCTTT	CATWDTPWGVLF	TRGV5	.	TRGJ1	19	-1	-1	29
8	7.214421628836044E-5	TGTGCCACCTGGGACAGGCCGGACAAGAAACTCTTT	CATWDRPDKKLF	TRGV3	.	TRGJ1	19	-1	-1	24
8	7.214421628836044E-5	TGTGCCACCTGGGACAGGCGGAGCAAGAAACTCTTT	CATWDRRSKKLF	TRGV7	.	TRGJ1	18	-1	-1	24
8	7.214421628836044E-5	TGTGCCACCTGGGACAAGGGTAATAAGAAACTCTTT	CATWDKGNKKLF	TRGV2	.	TRGJ1	14	-1	-1	22
8	7.214421628836044E-5	TGTGCCACCTGGGAGAATTATTATAAGAAACTCTTT	CATWENYYKKLF	TRGV8	.	TRGJ1	13	-1	-1	14
8	7.214421628836044E-5	TGTGCCACCTGGAATAATTATTATAAGAAACTCTTT	CATWNNYYKKLF	TRGV8	.	TRGJ1	15	-1	-1	15
8	7.214421628836044E-5	TGTGCCACCCCGTCCTTTTATTATAAGAAACTCTTT	CATPSFYYKKLF	TRGV2	.	TRGJ1	8	-1	-1	17
8	7.214421628836044E-5	TGTGCCACCCGGCCCGGGGATTGGATCAAGACGTTT	CATRPGDWIKTF	TRGV2	.	TRGJP2	17	-1	-1	18
8	7.214421628836044E-5	TGTGCCACCCATAGTAGTGATTGGATCAAGACGTTT	CATHSSDWIKTF	TRGV2	.	TRGJP2	8	-1	-1	10
8	7.214421628836044E-5	TGTGCCACAAGGATGAATTATTATAAGAAACTCTTT	CATRMNYYKKLF	TRGV8	.	TRGJ1	7	-1	-1	14
8	7.214421628836044E-5	TGTGCCACTTCGAATTATTATAAGAAACTCTTT	CATSNYYKKLF	TRGV4	.	TRGJ1	7	-1	-1	8
8	7.214421628836044E-5	TGTGCCACCTCAGGGGGAGGCAAGAAACTCTTT	CATSGGGKKLF	TRGV3	.	TRGJ1	9	-1	-1	21
8	7.214421628836044E-5	TGTGCCACCTGTCCGTATTATAAGAAACTCTTT	CATCPYYKKLF	TRGV2	.	TRGJ1	10	-1	-1	15
8	7.214421628836044E-5	TGTGCCACCTGGTTCTATTATAAGAAACTCTTT	CATWFYYKKLF	TRGV8	.	TRGJ1	11	-1	-1	15
8	7.214421628836044E-5	TGTGCCACCTGGGGGCCCCCGAAGAAACTCTTT	CATWGPPKKLF	TRGV8	.	TRGJ1	12	-1	-1	21
8	7.214421628836044E-5	TGTGCCACCTGGGATGGGCTAGTGAAACTCTTT	CATWDGLVKLF	TRGV4	.	TRGJ1	18	-1	-1	23
8	7.214421628836044E-5	TGTGCCACCTGGGATGGAATAGAGAAACTCTTT	CATWDGIEKLF	TRGV4	.	TRGJ1	16	-1	-1	18
8	7.214421628836044E-5	TGTGCCACCTGGGACTCTTATAAGAAACTCTTT	CATWDSYKKLF	TRGV2	.	TRGJ1	14	-1	-1	17
8	7.214421628836044E-5	TGTGCCACCTGGGACTGTGATAAGAAACTCTTT	CATWDCDKKLF	TRGV5	.	TRGJ1	14	-1	-1	19
8	7.214421628836044E-5	TGTGCCACCTGGGACCTCGGCAAGAAACTCTTT	CATWDLGKKLF	TRGV2	.	TRGJ1	14	-1	-1	21
8	7.214421628836044E-5	TGTGCCACCTGGGACGCTTATAAGAAACTCTTT	CATWDAYKKLF	TRGV2	.	TRGJ1	15	-1	-1	17
8	7.214421628836044E-5	TGTGCCACCTGGGACGGGCCTCGGAAACTCTTT	CATWDGPRKLF	TRGV2	.	TRGJ1	19	-1	-1	23
8	7.214421628836044E-5	TGTGCCACCTGGGACGGGCCCCAGAAACTCTTT	CATWDGPQKLF	TRGV2	.	TRGJ1	20	-1	-1	22
8	7.214421628836044E-5	TGTGCCACCTGGGACGGGCCGGCGAAACTCTTT	CATWDGPAKLF	TRGV2	.	TRGJ1	19	-1	-1	23
8	7.214421628836044E-5	TGTGCCACCTGGGACGGGCAGGAGAAACTCTTT	CATWDGQEKLF	TRGV2	.	TRGJ1	18	-1	-1	22
8	7.214421628836044E-5	TGTGCCACCTGGGACAGCCATAAGAAACTCTTT	CATWDSHKKLF	TRGV2	.	TRGJ1	14	-1	-1	19
8	7.214421628836044E-5	TGTGCCACCTGGGACAGGCCGAAGAAACTCTTT	CATWDRPKKLF	TRGV7	.	TRGJ1	19	-1	-1	21
8	7.214421628836044E-5	TGTGCCACCTGGAGCTATTATAAGAAACTCTTT	CATWSYYKKLF	TRGV8	.	TRGJ1	11	-1	-1	15
8	7.214421628836044E-5	TGTGCCACCTGGAACAAGCGGATCAAGACGTTT	CATWNKRIKTF	TRGV7	.	TRGJP2	18	-1	-1	19
8	7.214421628836044E-5	TGTGCCACGTGGAATTATTATAAGAAACTCTTT	CATWNYYKKLF	TRGV8	.	TRGJ1	14	-1	-1	11
8	7.214421628836044E-5	TGTGAGGATAGGTGGCATTATAAGAAACTCTTT	CEDRWHYKKLF	TRGV2	.	TRGJ1	3	-1	-1	16
8	7.214421628836044E-5	TGTGCCACTCAGCTCCGGGGGAAACTCTTT	CATQLRGKLF	TRGV8	.	TRGJ1	7	-1	-1	20
8	7.214421628836044E-5	TGTGCCACCTTACATTATAAGAAACTCTTT	CATLHYKKLF	TRGV3	.	TRGJ1	9	-1	-1	13
8	7.214421628836044E-5	TGTGCCACCTGCCCCTTGGATAAACTCTTT	CATCPLDKLF	TRGV8	.	TRGJ1	10	-1	-1	21
8	7.214421628836044E-5	TGTGCCACCTGGGTCCCGGACGAACTCTTT	CATWVPDELF	TRGV3	.	TRGJ1	12	-1	-1	22
8	7.214421628836044E-5	TGTGCCACCTGGGTAACAAAGAAACTCTTT	CATWVTKKLF	TRGV2	.	TRGJ1	12	-1	-1	18
8	7.214421628836044E-5	TGTGCCACCTGGGCTTATAAGAAACTCTTT	CATWAYKKLF	TRGV8	.	TRGJ1	12	-1	-1	14
8	7.214421628836044E-5	TGTGCCACCTGGGGCTTCCAGAAACTCTTT	CATWGFQKLF	TRGV8	.	TRGJ1	12	-1	-1	19
8	7.214421628836044E-5	TGTGCCACCTGGGATTACGAGAAACTCTTT	CATWDYEKLF	TRGV8	.	TRGJ1	14	-1	-1	13
8	7.214421628836044E-5	TGTGCCACCTGGGATGTGAAGAAACTCTTT	CATWDVKKLF	TRGV4	.	TRGJ1	15	-1	-1	18
8	7.214421628836044E-5	TGTGCCACCTGGGATACGTATCAACTCTTT	CATWDTYQLF	TRGV8	.	TRGJ1	15	-1	-1	22
8	7.214421628836044E-5	TGTGCCACCTGGGATAGTTCGAAACTCTTT	CATWDSSKLF	TRGV8	.	TRGJ1	16	-1	-1	20
8	7.214421628836044E-5	TGTGCCACCTGGGATAGGACGAAACTCTTT	CATWDRTKLF	TRGV8	.	TRGJ1	17	-1	-1	20
8	7.214421628836044E-5	TGTGCCACCTGGGACGGGCCGGAACTCTTT	CATWDGPELF	TRGV2	.	TRGJ1	19	-1	-1	22
8	7.214421628836044E-5	TGTGCCACCTGGGACAGTAGGAAACTCTTT	CATWDSRKLF	TRGV7	.	TRGJ1	16	-1	-1	17
8	7.214421628836044E-5	TGTGCCACCTGGGACAGGCCGGGACTCTTT	CATWDRPGLF	TRGV7	.	TRGJ1	19	-1	-1	23
8	7.214421628836044E-5	TGTGCCACCCTAACCTGGATCAAGACGTTT	CATLTWIKTF	TRGV4	.	TRGJP2	8	-1	-1	15
8	7.214421628836044E-5	TGTGCCACCTGCTATAAGAAACTCTTT	CATCYKKLF	TRGV2	.	TRGJ1	10	-1	-1	12
8	7.214421628836044E-5	TGTGCCACCTGGGTGGCGAAACTCTTT	CATWVAKLF	TRGV2	.	TRGJ1	12	-1	-1	17
8	7.214421628836044E-5	TGTGCCTTGTGGGAGAAACTCTTT	CALWEKLF	TRGV9	.	TRGJ1	14	-1	-1	13
8	7.214421628836044E-5	TGTGCCCCCTATAAGAAACTCTTT	CAPYKKLF	TRGV4	.	TRGJ1	9	-1	-1	9
8	7.214421628836044E-5	TGTGCCACCTGGCTGGTTCTCTTT	CATWLVLF	TRGV8	.	TRGJ1	11	-1	-1	18
8	7.214421628836044E-5	TGTGCCACCTGGAAGAAACTCTTT	CATWKKLF	TRGV3	.	TRGJ1	11	-1	-1	12
8	7.214421628836044E-5	TGTGCCACCAAATTACGACTCTTT	CATKLRLF	TRGV7	.	TRGJ1	8	-1	-1	17
8	7.214421628836044E-5	TGTGCCGGGATATTT	CAGIF	TRGV2	.	TRGJP1	5	-1	-1	8
7	6.312618925231538E-5	TGTGCTGCGTGGGATTATATATACCCCCCAAATTATTATAAGAAACTCTTT	CAAWDYIYPPNYYKKLF	TRGV10	.	TRGJ1	16	-1	-1	30
7	6.312618925231538E-5	TGTGCCTGCTGGATTAGGCTCGAAGGTAAACTGGGGTATAAGAAACTCTTT	CACWIRLEGKLGYKKLF	TRGV11	.	TRGJ1	21	-1	-1	36
7	6.312618925231538E-5	TGTGCCACCTGTCTCACCCCTCCTTATAGTAGTGATTGGATCAAGACGTTT	CATCLTPPYSSDWIKTF	TRGV2	.	TRGJP2	10	-1	-1	24
7	6.312618925231538E-5	TGTGCCACCTGGGACGTATGTCGGTATAGTAGTGATTGGATCAAGACGTTT	CATWDVCRYSSDWIKTF	TRGV2	.	TRGJP2	15	-1	-1	24
7	6.312618925231538E-5	TGTGCCACCTGGGACGGCCCCTTATATACCACTGGTTGGTTCAAGATATTT	CATWDGPLYTTGWFKIF	TRGV2	.	TRGJP1	20	-1	-1	22
7	6.312618925231538E-5	TGTGCCACCTGGGACGGGCCAGGGGGCGGGAATTATTATAAGAAACTCTTT	CATWDGPGGGNYYKKLF	TRGV2	.	TRGJ1	19	-1	-1	29
7	6.312618925231538E-5	TGTGCCACCTGGGACGAAAACTGCCTAAGTAGTGATTGGATCAAGACGTTT	CATWDENCLSSDWIKTF	TRGV2	.	TRGJP2	15	-1	-1	27
7	6.312618925231538E-5	TGTGCCACCTGGGACAGCCTCATGCAGGATGGTCATTATAAGAAACTCTTT	CATWDSLMQDGHYKKLF	TRGV3	.	TRGJ1	19	-1	-1	34
7	6.312618925231538E-5	TGTGCCACCTGGGACAGGCAAGTTTGGAGTAGTGATTGGATCAAGACGTTT	CATWDRQVWSSDWIKTF	TRGV7	.	TRGJP2	18	-1	-1	27
7	6.312618925231538E-5	TGTGCTGCGTGGGATTATATCACCCCCACCCGCTGGGGGAAACTCTTT	CAAWDYITPTRWGKLF	TRGV10	.	TRGJ1	16	-1	-1	38
7	6.312618925231538E-5	TGTGCCTTGTGGGAGGTGGGGGGATTTTTAGGATATAAGGAACTCTTT	CALWEVGGFLGYKELF	TRGV9	.	TRGJ1	17	-1	-1	33
7	6.312618925231538E-5	TGTGCCACCTGGGACCCCATACTCCACACTGGTTGGTTCAAGATATTT	CATWDPILHTGWFKIF	TRGV2	.	TRGJP1	14	-1	-1	26
7	6.312618925231538E-5	TGTGCCACCTGGGACGGGCTGATTAGTAGTGATTGGATCAAGACGTTT	CATWDGLISSDWIKTF	TRGV2	.	TRGJP2	18	-1	-1	23
7	6.312618925231538E-5	TGTGCCACCTGGGACGGGCGACCCGCTCCTGGTTGGTTCAAGATATTT	CATWDGRPAPGWFKIF	TRGV2	.	TRGJP1	18	-1	-1	28
7	6.312618925231538E-5	TGTGCCACCTGGGACGGGGGAGGGGGAGGATATTATAAGAAACTCTTT	CATWDGGGGGYYKKLF	TRGV2	.	TRGJ1	17	-1	-1	30
7	6.312618925231538E-5	TGTGCCACCTGGGACAGGCCGGGTACCACTGGTTGGTTCAAGATATTT	CATWDRPGTTGWFKIF	TRGV3	.	TRGJP1	19	-1	-1	23
7	6.312618925231538E-5	TGTGCCACCTGGGACAGGCCGAGTCTGAATTATTATAAGAAACTCTTT	CATWDRPSLNYYKKLF	TRGV7	.	TRGJ1	19	-1	-1	26
7	6.312618925231538E-5	TGTGCCACCTGGGACAGGCCACATAGTAGTGATTGGATCAAGACGTTT	CATWDRPHSSDWIKTF	TRGV3	.	TRGJP2	19	-1	-1	22
7	6.312618925231538E-5	TGTGCCACCTGGGACAGAAATCGCCCATCAACCCGTAAGAAACTCTTT	CATWDRNRPSTRKKLF	TRGV3	.	TRGJ1	16	-1	-1	35
7	6.312618925231538E-5	TGTTCCCAGAAGACTGGGGTCTCCTGTTATTATAAGAAACTCTTT	CSQKTGVSCYYKKLF	TRGV10	.	TRGJ1	2	-1	-1	26
7	6.312618925231538E-5	TGTGCTGCGTGGGATTATCGTTCTTGGTATTATAAGAAACTCTTT	CAAWDYRSWYYKKLF	TRGV10	.	TRGJ1	20	-1	-1	27
7	6.312618925231538E-5	TGTGCTGCGTGGGATTATCGTCCAACTGGTTGGTTCAAGATATTT	CAAWDYRPTGWFKIF	TRGV10	.	TRGJP1	20	-1	-1	24
7	6.312618925231538E-5	TGTGCCTGCTGGATTAGGCCGTCGTCGTATTATAAGAAACTCTTT	CACWIRPSSYYKKLF	TRGV11	.	TRGJ1	21	-1	-1	27
7	6.312618925231538E-5	TGTGCCACCTCTGATTGTGACACAAATTATTATAAGAAACTCTTT	CATSDCDTNYYKKLF	TRGV2	.	TRGJ1	9	-1	-1	24
7	6.312618925231538E-5	TGTGCCACCTGCCCCCTCTGCGCCAATTATTATAAGAAACTCTTT	CATCPLCANYYKKLF	TRGV2	.	TRGJ1	10	-1	-1	24
7	6.312618925231538E-5	TGTGCCACCTGGGATTATTCCGGGGGGGGCTATAAGAAACTCTTT	CATWDYSGGGYKKLF	TRGV8	.	TRGJ1	14	-1	-1	30
7	6.312618925231538E-5	TGTGCCACCTGGGATGGGCAAAAGCAGTATTATAAGAAACTCTTT	CATWDGQKQYYKKLF	TRGV4	.	TRGJ1	18	-1	-1	27
7	6.312618925231538E-5	TGTGCCACCTGGGATGGAATCCTAAATTATTATAAGAAACTCTTT	CATWDGILNYYKKLF	TRGV4	.	TRGJ1	16	-1	-1	24
7	6.312618925231538E-5	TGTGCCACCTGGGACTGGAGTGGCACTGGTTGGTTCAAGATATTT	CATWDWSGTGWFKIF	TRGV2	.	TRGJP1	17	-1	-1	23
7	6.312618925231538E-5	TGTGCCACCTGGGACCGGGCTAATCACTATTATAAGAAACTCTTT	CATWDRANHYYKKLF	TRGV3	.	TRGJ1	20	-1	-1	27
7	6.312618925231538E-5	TGTGCCACCTGGGACGCCCCGGGTAGTGATTGGATCAAGACGTTT	CATWDAPGSDWIKTF	TRGV7	.	TRGJP2	14	-1	-1	22
7	6.312618925231538E-5	TGTGCCACCTGGGACGGTCAACTGGTTGATTGGATCAAGACGTTT	CATWDGQLVDWIKTF	TRGV2	.	TRGJP2	16	-1	-1	26
7	6.312618925231538E-5	TGTGCCACCTGGGACGGCTATAGTAGTGATTGGATCAAGACGTTT	CATWDGYSSDWIKTF	TRGV2	.	TRGJP2	16	-1	-1	18
7	6.312618925231538E-5	TGTGCCACCTGGGACGGCCCCCCGAATTATTATAAGAAACTCTTT	CATWDGPPNYYKKLF	TRGV2	.	TRGJ1	20	-1	-1	22
7	6.312618925231538E-5	TGTGCCACCTGGGACGGGCTCACGAATTATTATAAGAAACTCTTT	CATWDGLTNYYKKLF	TRGV2	.	TRGJ1	18	-1	-1	22
7	6.312618925231538E-5	TGTGCCACCTGGGACGGGCCGACCACTGGTTGGTTCAAGATATTT	CATWDGPTTGWFKIF	TRGV2	.	TRGJP1	19	-1	-1	21
7	6.312618925231538E-5	TGTGCCACCTGGGACGGGCGTGGCACTGGTTGGTTCAAGATATTT	CATWDGRGTGWFKIF	TRGV2	.	TRGJP1	18	-1	-1	23
7	6.312618925231538E-5	TGTGCCACCTGGGACGGGGACTCATCGTGGGTTAAGAAACTCTTT	CATWDGDSSWVKKLF	TRGV2	.	TRGJ1	17	-1	-1	32
7	6.312618925231538E-5	TGTGCCACCTGGGACGGAACTCAGTCTTATTATAAGAAACTCTTT	CATWDGTQSYYKKLF	TRGV2	.	TRGJ1	16	-1	-1	26
7	6.312618925231538E-5	TGTGCCACCTGGGACATTTCGCCAGATTATTATAAGAAACTCTTT	CATWDISPDYYKKLF	TRGV2	.	TRGJ1	14	-1	-1	25
7	6.312618925231538E-5	TGTGCCACCTGGGACAGGCCTCTCTCCTCCCATAAGAAACTCTTT	CATWDRPLSSHKKLF	TRGV3	.	TRGJ1	23	-1	-1	31
7	6.312618925231538E-5	TGTGCCACCTGGGACAGGCCTCGGGATTATTATAAGAAACTCTTT	CATWDRPRDYYKKLF	TRGV7	.	TRGJ1	20	-1	-1	25
7	6.312618925231538E-5	TGTGCCACCTGGGACAGGCCGGGGGATTATTATAAGAAACTCTTT	CATWDRPGDYYKKLF	TRGV7	.	TRGJ1	19	-1	-1	25
7	6.312618925231538E-5	TGTGCCACCTGGGACAGGCCGGAGTTCTATTATAAGAAACTCTTT	CATWDRPEFYYKKLF	TRGV3	.	TRGJ1	19	-1	-1	27
7	6.312618925231538E-5	TGTGCCACCTGGGACAGGCACAGTAGTGATTGGATCAAGACGTTT	CATWDRHSSDWIKTF	TRGV7	.	TRGJP2	18	-1	-1	21
7	6.312618925231538E-5	TGTGCTGCGTGGGACCTCATAATTTATTATAAGAAACTCTTT	CAAWDLIIYYKKLF	TRGV10	.	TRGJ1	13	-1	-1	23
7	6.312618925231538E-5	TGTGCCTGCTGGATTAGGCAGGGCTATTATAAGAAACTCTTT	CACWIRQGYYKKLF	TRGV11	.	TRGJ1	19	-1	-1	24
7	6.312618925231538E-5	TGTGCCTGCTGGATTAGGCAAGGGGGCTATAAGAAACTCTTT	CACWIRQGGYKKLF	TRGV11	.	TRGJ2	19	-1	-1	27
7	6.312618925231538E-5	TGTGCCACCTGGTGTCATAGTAGTGATTGGATCAAGACGTTT	CATWCHSSDWIKTF	TRGV2	.	TRGJP2	11	-1	-1	16
7	6.312618925231538E-5	TGTGCCACCTGGGCCCCCTCGAATTATTATAAGAAACTCTTT	CATWAPSNYYKKLF	TRGV8	.	TRGJ1	12	-1	-1	18
7	6.312618925231538E-5	TGTGCCACCTGGGGGAATACCACTGGTTGGTTCAAGATATTT	CATWGNTTGWFKIF	TRGV8	.	TRGJP1	12	-1	-1	16
7	6.312618925231538E-5	TGTGCCACCTGGGATGGCCCGTTGTATTATAAGAAACTCTTT	CATWDGPLYYKKLF	TRGV4	.	TRGJ1	19	-1	-1	24
7	6.312618925231538E-5	TGTGCCACCTGGGATGGCGGGAATTATTATAAGAAACTCTTT	CATWDGGNYYKKLF	TRGV4	.	TRGJ1	16	-1	-1	20
7	6.312618925231538E-5	TGTGCCACCTGGGATGGGCCGGGTGATTGGATCAAGACGTTT	CATWDGPGDWIKTF	TRGV4	.	TRGJP2	19	-1	-1	22
7	6.312618925231538E-5	TGTGCCACCTGGGATGGGCCGAATTATTATAAGAAACTCTTT	CATWDGPNYYKKLF	TRGV4	.	TRGJ1	19	-1	-1	19
7	6.312618925231538E-5	TGTGCCACCTGGGATGGGCCAGACGGTTATAAGAAACTCTTT	CATWDGPDGYKKLF	TRGV4	.	TRGJ1	19	-1	-1	26
7	6.312618925231538E-5	TGTGCCACCTGGGATGGGACAAATTATTATAAGAAACTCTTT	CATWDGTNYYKKLF	TRGV4	.	TRGJ1	17	-1	-1	21
7	6.312618925231538E-5	TGTGCCACCTGGGATAGCCCCAATTATTATAAGAAACTCTTT	CATWDSPNYYKKLF	TRGV8	.	TRGJ1	19	-1	-1	21
7	6.312618925231538E-5	TGTGCCACCTGGGATAGCCACAATTATTATAAGAAACTCTTT	CATWDSHNYYKKLF	TRGV8	.	TRGJ1	16	-1	-1	21
7	6.312618925231538E-5	TGTGCCACCTGGGATAGGCTTACAGGTTATAAGAAACTCTTT	CATWDRLTGYKKLF	TRGV8	.	TRGJ1	21	-1	-1	26
7	6.312618925231538E-5	TGTGCCACCTGGGATAGAGGGATGGTTTATAAGAAACTCTTT	CATWDRGMVYKKLF	TRGV8	.	TRGJ1	16	-1	-1	26
7	6.312618925231538E-5	TGTGCCACCTGGGATAAAACTAATGTTTATAAGAAACTCTTT	CATWDKTNVYKKLF	TRGV8	.	TRGJ1	15	-1	-1	26
7	6.312618925231538E-5	TGTGCCACCTGGGACCGTCGGAAGGATTATAAGAAACTCTTT	CATWDRRKDYKKLF	TRGV3	.	TRGJ1	14	-1	-1	25
7	6.312618925231538E-5	TGTGCCACCTGGGACCATACCACTGGTTGGTTCAAGATATTT	CATWDHTTGWFKIF	TRGV8	.	TRGJP1	13	-1	-1	16
7	6.312618925231538E-5	TGTGCCACCTGGGACGGTTCCCTGTATTATAAGAAACTCTTT	CATWDGSLYYKKLF	TRGV2	.	TRGJ1	16	-1	-1	24
7	6.312618925231538E-5	TGTGCCACCTGGGACGGTGTGAATTATTATAAGAAACTCTTT	CATWDGVNYYKKLF	TRGV3	.	TRGJ1	14	-1	-1	20
7	6.312618925231538E-5	TGTGCCACCTGGGACGGCCTCGTTTATTATAAGAAACTCTTT	CATWDGLVYYKKLF	TRGV2	.	TRGJ1	22	-1	-1	23
7	6.312618925231538E-5	TGTGCCACCTGGGACGGGTCCCCATGGTATAAGAAACTCTTT	CATWDGSPWYKKLF	TRGV2	.	TRGJ1	21	-1	-1	27
7	6.312618925231538E-5	TGTGCCACCTGGGACGGGCTCGCCTATTATAAGAAACTCTTT	CATWDGLAYYKKLF	TRGV2	.	TRGJ1	21	-1	-1	24
7	6.312618925231538E-5	TGTGCCACCTGGGACGGGCCCAACAAAAATAAGAAACTCTTT	CATWDGPNKNKKLF	TRGV2	.	TRGJ1	20	-1	-1	28
7	6.312618925231538E-5	TGTGCCACCTGGGACGGGCCGGGGTATTATAAGAAACTCTTT	CATWDGPGYYKKLF	TRGV2	.	TRGJ1	19	-1	-1	24
7	6.312618925231538E-5	TGTGCCACCTGGGACGGGCGTTGTTATTATAAGAAACTCTTT	CATWDGRCYYKKLF	TRGV2	.	TRGJ1	18	-1	-1	23
7	6.312618925231538E-5	TGTGCCACCTGGGACGGGCGGGGATATTATAAGAAACTCTTT	CATWDGRGYYKKLF	TRGV2	.	TRGJ1	18	-1	-1	24
7	6.312618925231538E-5	TGTGCCACCTGGGACGGGCGGAGTGATTGGATCAAGACGTTT	CATWDGRSDWIKTF	TRGV2	.	TRGJP2	18	-1	-1	21
7	6.312618925231538E-5	TGTGCCACCTGGGACGGGCGAGTTTATTATAAGAAACTCTTT	CATWDGRVYYKKLF	TRGV2	.	TRGJ1	18	-1	-1	23
7	6.312618925231538E-5	TGTGCCACCTGGGACGGATCTCATTATTATAAGAAACTCTTT	CATWDGSHYYKKLF	TRGV7	.	TRGJ1	14	-1	-1	22
7	6.312618925231538E-5	TGTGCCACCTGGGACACTTACCCCTATTATAAGAAACTCTTT	CATWDTYPYYKKLF	TRGV3	.	TRGJ1	15	-1	-1	24
7	6.312618925231538E-5	TGTGCCACCTGGGACAGCCCCGGCTATTATAAGAAACTCTTT	CATWDSPGYYKKLF	TRGV7	.	TRGJ1	19	-1	-1	24
7	6.312618925231538E-5	TGTGCCACCTGGGACAGGCCTGATAAGCCCCCGAAACTCTTT	CATWDRPDKPPKLF	TRGV3	.	TRGJ1	21	-1	-1	32
7	6.312618925231538E-5	TGTGCCACCTGGGACAGGCCGTTGGATTATAAGAAACTCTTT	CATWDRPLDYKKLF	TRGV7	.	TRGJ1	19	-1	-1	25
7	6.312618925231538E-5	TGTGCCACCTGGGACAGGCCGCCGTATTATAAGAAACTCTTT	CATWDRPPYYKKLF	TRGV3	.	TRGJ1	19	-1	-1	24
7	6.312618925231538E-5	TGTGCCACCTGGGACAGGCCAGGCTATTATAAGAAACTCTTT	CATWDRPGYYKKLF	TRGV3	.	TRGJ1	19	-1	-1	24
7	6.312618925231538E-5	TGTGCCACCTGGGACAGGCGCCTCTATTATAAGAAACTCTTT	CATWDRRLYYKKLF	TRGV7	.	TRGJ1	18	-1	-1	24
7	6.312618925231538E-5	TGTGCCACCTGGGACAGGCGGGGGTATTATAAGAAACTCTTT	CATWDRRGYYKKLF	TRGV3	.	TRGJ1	18	-1	-1	24
7	6.312618925231538E-5	TGTGCCACCTGGGACAGGCAACGGAATTATAAGAAACTCTTT	CATWDRQRNYKKLF	TRGV5	.	TRGJ1	18	-1	-1	25
7	6.312618925231538E-5	TGTGCCACCTGGGACAGAAATCCTTATTATAAGAAACTCTTT	CATWDRNPYYKKLF	TRGV7	.	TRGJ1	16	-1	-1	23
7	6.312618925231538E-5	TGTGCCACCTGGGAAGATACCACTGGTTGGTTCAAGATATTT	CATWEDTTGWFKIF	TRGV4	.	TRGJP1	13	-1	-1	16
7	6.312618925231538E-5	TGTGCCACCTGGAACCCCAGGGATTATTATAAGAAACTCTTT	CATWNPRDYYKKLF	TRGV8	.	TRGJ1	11	-1	-1	22
7	6.312618925231538E-5	TGTGCCACCTGGAAAAATAGCTGCTATTATAAGAAACTCTTT	CATWKNSCYYKKLF	TRGV8	.	TRGJ1	11	-1	-1	24
7	6.312618925231538E-5	TGTGCTGCGTGGGGCCCCACTGGTTGGTTCAAGATATTT	CAAWGPTGWFKIF	TRGV10	.	TRGJP1	12	-1	-1	16
7	6.312618925231538E-5	TGTGCTGCGTGGGATTTAAATTATTATAAGAAACTCTTT	CAAWDLNYYKKLF	TRGV10	.	TRGJ1	15	-1	-1	18
7	6.312618925231538E-5	TGTGCCTTGATACAGGCCCTCAATTATAAGAAACTCTTT	CALIQALNYKKLF	TRGV4	.	TRGJ1	5	-1	-1	22
7	6.312618925231538E-5	TGTGCCTGCTGGATTAGGCACGCCCTCAAGAAACTCTTT	CACWIRHALKKLF	TRGV11	.	TRGJ1	21	-1	-1	27
7	6.312618925231538E-5	TGTGCCACTCACGGGAGTAGTGATTGGATCAAGACGTTT	CATHGSSDWIKTF	TRGV3	.	TRGJP2	7	-1	-1	15
7	6.312618925231538E-5	TGTGCCACTGGAGGAGTGGGTTATTATAAGAAACTCTTT	CATGGVGYYKKLF	TRGV4	.	TRGJ1	10	-1	-1	20
7	6.312618925231538E-5	TGTGCCACCTGGGCCTTAAATTATTATAAGAAACTCTTT	CATWALNYYKKLF	TRGV4	.	TRGJ1	12	-1	-1	18
7	6.312618925231538E-5	TGTGCCACCTGGGCGCGCACTGGTTGGTTCAAGATATTT	CATWARTGWFKIF	TRGV2	.	TRGJP1	12	-1	-1	17
7	6.312618925231538E-5	TGTGCCACCTGGGATCGGGTCGATTATAAGAAACTCTTT	CATWDRVDYKKLF	TRGV8	.	TRGJ1	17	-1	-1	22
7	6.312618925231538E-5	TGTGCCACCTGGGATGTAAGTGATTGGATCAAGACGTTT	CATWDVSDWIKTF	TRGV8	.	TRGJP2	14	-1	-1	18
7	6.312618925231538E-5	TGTGCCACCTGGGATGGTTTATATTATAAGAAACTCTTT	CATWDGLYYKKLF	TRGV4	.	TRGJ1	16	-1	-1	21
7	6.312618925231538E-5	TGTGCCACCTGGGATGGTCATTATTATAAGAAACTCTTT	CATWDGHYYKKLF	TRGV4	.	TRGJ1	16	-1	-1	19
7	6.312618925231538E-5	TGTGCCACCTGGGATGGGCTGTTATATAAGAAACTCTTT	CATWDGLLYKKLF	TRGV4	.	TRGJ1	18	-1	-1	21
7	6.312618925231538E-5	TGTGCCACCTGGGATGGGCCCGGATATAAGAAACTCTTT	CATWDGPGYKKLF	TRGV4	.	TRGJ1	20	-1	-1	24
7	6.312618925231538E-5	TGTGCCACCTGGGATGGGCCGGAGTATAAGAAACTCTTT	CATWDGPEYKKLF	TRGV4	.	TRGJ1	19	-1	-1	24
7	6.312618925231538E-5	TGTGCCACCTGGGATGGGGTTGGGGCTAAGAAACTCTTT	CATWDGVGAKKLF	TRGV4	.	TRGJ1	17	-1	-1	26
7	6.312618925231538E-5	TGTGCCACCTGGGATAGGCCGGGGTATAAGAAACTCTTT	CATWDRPGYKKLF	TRGV8	.	TRGJ1	19	-1	-1	24
7	6.312618925231538E-5	TGTGCCACCTGGGATAGGCCGAATATGAAAGAACTCTTT	CATWDRPNMKELF	TRGV8	.	TRGJ1	19	-1	-1	19
7	6.312618925231538E-5	TGTGCCACCTGGGATAGAGCTGGTTGGTTCAAGATATTT	CATWDRAGWFKIF	TRGV8	.	TRGJP1	16	-1	-1	19
7	6.312618925231538E-5	TGTGCCACCTGGGATAGAGGTTATTATAAGAAACTCTTT	CATWDRGYYKKLF	TRGV8	.	TRGJ1	16	-1	-1	20
7	6.312618925231538E-5	TGTGCCACCTGGGACTCGGGTTATTATAAGAAACTCTTT	CATWDSGYYKKLF	TRGV2	.	TRGJ1	14	-1	-1	20
7	6.312618925231538E-5	TGTGCCACCTGGGACCCTCCCAGTTATAAGAAACTCTTT	CATWDPPSYKKLF	TRGV3	.	TRGJ1	14	-1	-1	23
7	6.312618925231538E-5	TGTGCCACCTGGGACCCGAATTATTATAAGAAACTCTTT	CATWDPNYYKKLF	TRGV3	.	TRGJ1	14	-1	-1	16
7	6.312618925231538E-5	TGTGCCACCTGGGACCCACGGGATTATAAGAAACTCTTT	CATWDPRDYKKLF	TRGV8	.	TRGJ1	13	-1	-1	22
7	6.312618925231538E-5	TGTGCCACCTGGGACGGTTTCTGTTGGTTCAAGATATTT	CATWDGFCWFKIF	TRGV2	.	TRGJP1	16	-1	-1	22
7	6.312618925231538E-5	TGTGCCACCTGGGACGGTGATTTTTTCAAGAAACTCTTT	CATWDGDFFKKLF	TRGV2	.	TRGJ1	16	-1	-1	27
7	6.312618925231538E-5	TGTGCCACCTGGGACGGGCTGTATTATAAGAAACTCTTT	CATWDGLYYKKLF	TRGV2	.	TRGJ1	18	-1	-1	21
7	6.312618925231538E-5	TGTGCCACCTGGGACGGGCTGAGTTATAAGAAACTCTTT	CATWDGLSYKKLF	TRGV2	.	TRGJ1	18	-1	-1	23
7	6.312618925231538E-5	TGTGCCACCTGGGACGGGCCTCGATGGTTCAAGATATTT	CATWDGPRWFKIF	TRGV2	.	TRGJP1	19	-1	-1	24
7	6.312618925231538E-5	TGTGCCACCTGGGACGGGCCGGAATATAAGAAACTCTTT	CATWDGPEYKKLF	TRGV2	.	TRGJ1	19	-1	-1	24
7	6.312618925231538E-5	TGTGCCACCTGGGACGGGCCATATTATAAGAAACTCTTT	CATWDGPYYKKLF	TRGV2	.	TRGJ1	19	-1	-1	21
7	6.312618925231538E-5	TGTGCCACCTGGGACGGGCGGCATTATAAGAAACTCTTT	CATWDGRHYKKLF	TRGV2	.	TRGJ1	18	-1	-1	22
7	6.312618925231538E-5	TGTGCCACCTGGGACGGGAGAGATTATAAGAAACTCTTT	CATWDGRDYKKLF	TRGV2	.	TRGJ1	17	-1	-1	22
7	6.312618925231538E-5	TGTGCCACCTGGGACGGGAAGAATTATAAGAAACTCTTT	CATWDGKNYKKLF	TRGV2	.	TRGJ1	17	-1	-1	22
7	6.312618925231538E-5	TGTGCCACCTGGGACGGATATTATTATAAGAAACTCTTT	CATWDGYYYKKLF	TRGV3	.	TRGJ1	14	-1	-1	19
7	6.312618925231538E-5	TGTGCCACCTGGGACGAGGATTATTATAAGAAACTCTTT	CATWDEDYYKKLF	TRGV2	.	TRGJ1	15	-1	-1	19
7	6.312618925231538E-5	TGTGCCACCTGGGACGAACCTTATTATAAGAAACTCTTT	CATWDEPYYKKLF	TRGV2	.	TRGJ1	15	-1	-1	20
7	6.312618925231538E-5	TGTGCCACCTGGGACACCCCCGCTTATAAGAAACTCTTT	CATWDTPAYKKLF	TRGV3	.	TRGJ1	15	-1	-1	23
7	6.312618925231538E-5	TGTGCCACCTGGGACAGTCGAGAGGGGAAGAAACTCTTT	CATWDSREGKKLF	TRGV7	.	TRGJ1	16	-1	-1	27
7	6.312618925231538E-5	TGTGCCACCTGGGACAGGTCTGGTTGGTTCAAGATATTT	CATWDRSGWFKIF	TRGV7	.	TRGJP1	21	-1	-1	19
7	6.312618925231538E-5	TGTGCCACCTGGGACAGGCGGAGTACCCGGAAACTCTTT	CATWDRRSTRKLF	TRGV7	.	TRGJ1	18	-1	-1	29
7	6.312618925231538E-5	TGTGCCACCTGGGACAGGAGGCATTATAAGAAACTCTTT	CATWDRRHYKKLF	TRGV3	.	TRGJ1	17	-1	-1	22
7	6.312618925231538E-5	TGTGCCACCTGGGACAGAGATTATTATAAGAAACTCTTT	CATWDRDYYKKLF	TRGV3	.	TRGJ1	16	-1	-1	19
7	6.312618925231538E-5	TGTGCCACCTGGGACAAGTCCGATTGGATCAAGACGTTT	CATWDKSDWIKTF	TRGV3	.	TRGJP2	15	-1	-1	21
7	6.312618925231538E-5	TGTGCCACCTGGGAGTCGAATTATTATAAGAAACTCTTT	CATWESNYYKKLF	TRGV4	.	TRGJ1	13	-1	-1	15
7	6.312618925231538E-5	TGTGCCACCTGGGAACGTAGTGATTGGATCAAGACGTTT	CATWERSDWIKTF	TRGV8	.	TRGJP2	13	-1	-1	16
7	6.312618925231538E-5	TGTGCCACCTATGTGCCAATATGGGGTAAGAAACTCTTT	CATYVPIWGKKLF	TRGV4	.	TRGJ1	9	-1	-1	26
7	6.312618925231538E-5	TGTGCCACCAGGTTTCGGACTAATTGGATCAAGACGTTT	CATRFRTNWIKTF	TRGV8	.	TRGJP2	11	-1	-1	22
7	6.312618925231538E-5	TGTGCCAAGCTCTTAAGTAGTGATTGGATCAAGACGTTT	CAKLLSSDWIKTF	TRGV2	.	TRGJP2	6	-1	-1	15
7	6.312618925231538E-5	TGTGCTGCGTGCATGCTATATTATAAGAAACTCTTT	CAACMLYYKKLF	TRGV10	.	TRGJ1	10	-1	-1	18
7	6.312618925231538E-5	TGTGCTGCGTGGGTGACTTATTATAAGAAACTCTTT	CAAWVTYYKKLF	TRGV10	.	TRGJ1	12	-1	-1	14
7	6.312618925231538E-5	TGTGCTGCGTGGGATTATAGGGATAAGAAACTCTTT	CAAWDYRDKKLF	TRGV10	.	TRGJ1	16	-1	-1	22
7	6.312618925231538E-5	TGTGCCTGCTGGATTTGGGGTTATAAGAAACTCTTT	CACWIWGYKKLF	TRGV11	.	TRGJ1	17	-1	-1	20
7	6.312618925231538E-5	TGTGCCTGCTGGATTGAGAATTATAAGAAACTCTTT	CACWIENYKKLF	TRGV11	.	TRGJ1	14	-1	-1	19
7	6.312618925231538E-5	TGTGCCTGCTGGATTAGGCACGTGAAGAAACTCTTT	CACWIRHVKKLF	TRGV11	.	TRGJ1	23	-1	-1	24
7	6.312618925231538E-5	TGTGCCACCTGTTCCAAATATTATAAGAAACTCTTT	CATCSKYYKKLF	TRGV2	.	TRGJ1	10	-1	-1	11
7	6.312618925231538E-5	TGTGCCACCTGCCCCCCAAGTTGGATCAAGACGTTT	CATCPPSWIKTF	TRGV8	.	TRGJP2	10	-1	-1	20
7	6.312618925231538E-5	TGTGCCACCTGCCGCCGGGGGTATAAGAAACTCTTT	CATCRRGYKKLF	TRGV2	.	TRGJ1	10	-1	-1	21
7	6.312618925231538E-5	TGTGCCACCTGGTTCCATTATTATAAGAAACTCTTT	CATWFHYYKKLF	TRGV2	.	TRGJ1	11	-1	-1	16
7	6.312618925231538E-5	TGTGCCACCTGGTGTAGTGATTGGATCAAGACGTTT	CATWCSDWIKTF	TRGV8	.	TRGJP2	11	-1	-1	13
7	6.312618925231538E-5	TGTGCCACCTGGGCCCCTTATTATAAGAAACTCTTT	CATWAPYYKKLF	TRGV3	.	TRGJ1	12	-1	-1	17
7	6.312618925231538E-5	TGTGCCACCTGGGGGACTTATTATAAGAAACTCTTT	CATWGTYYKKLF	TRGV2	.	TRGJ1	12	-1	-1	14
7	6.312618925231538E-5	TGTGCCACCTGGGGATGGTATTATAAGAAACTCTTT	CATWGWYYKKLF	TRGV4	.	TRGJ1	17	-1	-1	18
7	6.312618925231538E-5	TGTGCCACCTGGGATCGGCATTATAAGAAACTCTTT	CATWDRHYKKLF	TRGV8	.	TRGJ1	18	-1	-1	19
7	6.312618925231538E-5	TGTGCCACCTGGGATCACGGGTATAAGAAACTCTTT	CATWDHGYKKLF	TRGV8	.	TRGJ1	14	-1	-1	21
7	6.312618925231538E-5	TGTGCCACCTGGGATGGGCCCTATAAGAAACTCTTT	CATWDGPYKKLF	TRGV4	.	TRGJ1	20	-1	-1	21
7	6.312618925231538E-5	TGTGCCACCTGGGATATTTCCTATAAGAAACTCTTT	CATWDISYKKLF	TRGV8	.	TRGJ1	15	-1	-1	21
7	6.312618925231538E-5	TGTGCCACCTGGGATAGTGGCCTGGGGAAACTCTTT	CATWDSGLGKLF	TRGV8	.	TRGJ1	16	-1	-1	26
7	6.312618925231538E-5	TGTGCCACCTGGGATAGATATTATAAGAAACTCTTT	CATWDRYYKKLF	TRGV8	.	TRGJ1	16	-1	-1	18
7	6.312618925231538E-5	TGTGCCACCTGGGATAGAAAGAGAAAGAAACTCTTT	CATWDRKRKKLF	TRGV8	.	TRGJ1	16	-1	-1	24
7	6.312618925231538E-5	TGTGCCACCTGGGACCGCGATTATAAGAAACTCTTT	CATWDRDYKKLF	TRGV8	.	TRGJ1	13	-1	-1	19
7	6.312618925231538E-5	TGTGCCACCTGGGACCGGCATTATAAGAAACTCTTT	CATWDRHYKKLF	TRGV7	.	TRGJ1	18	-1	-1	19
7	6.312618925231538E-5	TGTGCCACCTGGGACGGGCTTCGGAAGAAACTCTTT	CATWDGLRKKLF	TRGV2	.	TRGJ1	18	-1	-1	24
7	6.312618925231538E-5	TGTGCCACCTGGGACGGGCTACCGAAGAAACTCTTT	CATWDGLPKKLF	TRGV2	.	TRGJ1	18	-1	-1	24
7	6.312618925231538E-5	TGTGCCACCTGGGACGGGCGTACTGGGAAACTCTTT	CATWDGRTGKLF	TRGV2	.	TRGJ1	18	-1	-1	26
7	6.312618925231538E-5	TGTGCCACCTGGGACGGGCAATGCAAGAAACTCTTT	CATWDGQCKKLF	TRGV2	.	TRGJ1	18	-1	-1	24
7	6.312618925231538E-5	TGTGCCACCTGGGACGACGGTTATAAGAAACTCTTT	CATWDDGYKKLF	TRGV2	.	TRGJ1	15	-1	-1	20
7	6.312618925231538E-5	TGTGCCACCTGGGACATTTATCCCAAGAAACTCTTT	CATWDIYPKKLF	TRGV8	.	TRGJ1	13	-1	-1	24
7	6.312618925231538E-5	TGTGCCACCTGGGACAGGCCCTATAAGAAACTCTTT	CATWDRPYKKLF	TRGV3	.	TRGJ1	19	-1	-1	21
7	6.312618925231538E-5	TGTGCCACCTGGGACAGGCCAAATAAGAAACTCTTT	CATWDRPNKKLF	TRGV3	.	TRGJ1	19	-1	-1	22
7	6.312618925231538E-5	TGTGCCACCTGGGACAGGCGTTGGTTCAAGATATTT	CATWDRRWFKIF	TRGV3	.	TRGJP1	18	-1	-1	19
7	6.312618925231538E-5	TGTGCCACCTGGGACAGGCATTATAAGAAACTCTTT	CATWDRHYKKLF	TRGV7	.	TRGJ1	18	-1	-1	19
7	6.312618925231538E-5	TGTGCCACCTGGGACAGGGCTTCTAAGAAACTCTTT	CATWDRASKKLF	TRGV7	.	TRGJ1	20	-1	-1	20
7	6.312618925231538E-5	TGTGCCACCTGGGACAGACCTTATAAGAAACTCTTT	CATWDRPYKKLF	TRGV2	.	TRGJ1	14	-1	-1	20
7	6.312618925231538E-5	TGTGCCACCTGGGACAGAGGGGGGTTCAAGATATTT	CATWDRGGFKIF	TRGV7	.	TRGJP1	16	-1	-1	22
7	6.312618925231538E-5	TGTGCCACCTGGGACAATCATTATAAGAAACTCTTT	CATWDNHYKKLF	TRGV2	.	TRGJ1	14	-1	-1	15
7	6.312618925231538E-5	TGTGCCACCTGGGAGAAATATTATAAGAAACTCTTT	CATWEKYYKKLF	TRGV2	.	TRGJ1	13	-1	-1	14
7	6.312618925231538E-5	TGTGCCACCTGGATAACCTATTATAAGAAACTCTTT	CATWITYYKKLF	TRGV8	.	TRGJ1	20	-1	-1	18
7	6.312618925231538E-5	TGTGCCACAAATTCGAATTATTATAAGAAACTCTTT	CATNSNYYKKLF	TRGV4	.	TRGJ1	7	-1	-1	9
7	6.312618925231538E-5	TGTGCCTGCGGCCCTAGGGTGGAGAAACTCTTT	CACGPRVEKLF	TRGV11	.	TRGJ1	8	-1	-1	22
7	6.312618925231538E-5	TGTGCCACCTTTTTGCGTTGGATCAAGACGTTT	CATFLRWIKTF	TRGV4	.	TRGJP2	9	-1	-1	17
7	6.312618925231538E-5	TGTGCCACCTGGCCTTATTATAAGAAACTCTTT	CATWPYYKKLF	TRGV8	.	TRGJ1	11	-1	-1	14
7	6.312618925231538E-5	TGTGCCACCTGGGTCGGGGATAAGAAACTCTTT	CATWVGDKKLF	TRGV2	.	TRGJ1	17	-1	-1	19
7	6.312618925231538E-5	TGTGCCACCTGGGCTAGAGATAAGAAACTCTTT	CATWARDKKLF	TRGV5P	.	TRGJ1	12	-1	-1	19
7	6.312618925231538E-5	TGTGCCACCTGGGCGGATTATAAGAAACTCTTT	CATWADYKKLF	TRGV4	.	TRGJ1	12	-1	-1	16
7	6.312618925231538E-5	TGTGCCACCTGGGGGTTCTATAAGAAACTCTTT	CATWGFYKKLF	TRGV3	.	TRGJ1	12	-1	-1	18
7	6.312618925231538E-5	TGTGCCACCTGGGGGACTTATAAGAAACTCTTT	CATWGTYKKLF	TRGV8	.	TRGJ1	12	-1	-1	17
7	6.312618925231538E-5	TGTGCCACCTGGGATCCCCAAAGGAAACTCTTT	CATWDPQRKLF	TRGV8	.	TRGJ1	14	-1	-1	23
7	6.312618925231538E-5	TGTGCCACCTGGGATCGTATAGGGAAACTCTTT	CATWDRIGKLF	TRGV8	.	TRGJ1	14	-1	-1	23
7	6.312618925231538E-5	TGTGCCACCTGGGATGGGCCCAAGAAACTCTTT	CATWDGPKKLF	TRGV4	.	TRGJ1	21	-1	-1	21
7	6.312618925231538E-5	TGTGCCACCTGGGATGGAAACAAGAAACTCTTT	CATWDGNKKLF	TRGV4	.	TRGJ1	16	-1	-1	21
7	6.312618925231538E-5	TGTGCCACCTGGGATACGAGTAAGAAACTCTTT	CATWDTSKKLF	TRGV4	.	TRGJ1	14	-1	-1	20
7	6.312618925231538E-5	TGTGCCACCTGGGATAGGCGGGGGAAACTCTTT	CATWDRRGKLF	TRGV8	.	TRGJ1	18	-1	-1	23
7	6.312618925231538E-5	TGTGCCACCTGGGACCTTGGTGGGAAACTCTTT	CATWDLGGKLF	TRGV7	.	TRGJ1	14	-1	-1	23
7	6.312618925231538E-5	TGTGCCACCTGGGACCCAGGTAAGAAACTCTTT	CATWDPGKKLF	TRGV7	.	TRGJ1	14	-1	-1	20
7	6.312618925231538E-5	TGTGCCACCTGGGACCGGTCTTGGTCACTCTTT	CATWDRSWSLF	TRGV3	.	TRGJ1	20	-1	-1	26
7	6.312618925231538E-5	TGTGCCACCTGGGACCACGGGAGGAAACTCTTT	CATWDHGRKLF	TRGV3	.	TRGJ1	14	-1	-1	23
7	6.312618925231538E-5	TGTGCCACCTGGGACGGGTATAAGAAACTCTTT	CATWDGYKKLF	TRGV2	.	TRGJ1	17	-1	-1	18
7	6.312618925231538E-5	TGTGCCACCTGGGACGGGCCGGAGAAACTCTTT	CATWDGPEKLF	TRGV2	.	TRGJ1	19	-1	-1	22
7	6.312618925231538E-5	TGTGCCACCTGGGACGGGCATAAGAAACTCTTT	CATWDGHKKLF	TRGV2	.	TRGJ1	18	-1	-1	19
7	6.312618925231538E-5	TGTGCCACCTGGGACGGGGGGGAGAAACTCTTT	CATWDGGEKLF	TRGV2	.	TRGJ1	17	-1	-1	22
7	6.312618925231538E-5	TGTGCCACCTGGGACAGGCTTTGGAAACTCTTT	CATWDRLWKLF	TRGV3	.	TRGJ1	18	-1	-1	23
7	6.312618925231538E-5	TGTGCCACCTGGGACAGGCGGGTGAAACTCTTT	CATWDRRVKLF	TRGV3	.	TRGJ1	18	-1	-1	23
7	6.312618925231538E-5	TGTGCCACCTGGGACAACCCCAAGAAACTCTTT	CATWDNPKKLF	TRGV3	.	TRGJ1	15	-1	-1	21
7	6.312618925231538E-5	TGTGCCACCTGGGAGTATTATAAGAAACTCTTT	CATWEYYKKLF	TRGV8	.	TRGJ1	13	-1	-1	15
7	6.312618925231538E-5	TGTGCCACCTGGATCACTACGCGGAAACTCTTT	CATWITTRKLF	TRGV4	.	TRGJ1	11	-1	-1	23
7	6.312618925231538E-5	TGTGCCACCTGGAGCGGTTGGTTCAAGATATTT	CATWSGWFKIF	TRGV4	.	TRGJP1	11	-1	-1	15
7	6.312618925231538E-5	TGTGCCACCGGAAGTGATTGGATCAAGACGTTT	CATGSDWIKTF	TRGV4	.	TRGJP2	8	-1	-1	12
7	6.312618925231538E-5	TGTGCCACGATGAATTATTATAAGAAACTCTTT	CATMNYYKKLF	TRGV2	.	TRGJ1	7	-1	-1	11
7	6.312618925231538E-5	TGTGCCTGCTGGATTAGGCACCACCTCTTT	CACWIRHHLF	TRGV11	.	TRGJ1	20	-1	-1	24
7	6.312618925231538E-5	TGTGCCACCTGGGCCCCAAGGAAACTCTTT	CATWAPRKLF	TRGV8	.	TRGJ1	12	-1	-1	20
7	6.312618925231538E-5	TGTGCCACCTGGGCCCATAAGAAACTCTTT	CATWAHKKLF	TRGV3	.	TRGJ1	12	-1	-1	16
7	6.312618925231538E-5	TGTGCCACCTGGGATCGGGAGAAACTCTTT	CATWDREKLF	TRGV8	.	TRGJ1	17	-1	-1	19
7	6.312618925231538E-5	TGTGCCACCTGGGATGGTAAGAAACTCTTT	CATWDGKKLF	TRGV4	.	TRGJ1	16	-1	-1	17
7	6.312618925231538E-5	TGTGCCACCTGGGATACGGCGAAACTCTTT	CATWDTAKLF	TRGV8	.	TRGJ1	19	-1	-1	20
7	6.312618925231538E-5	TGTGCCACCTGGGATAGTAGTGGACTCTTT	CATWDSSGLF	TRGV8	.	TRGJ1	16	-1	-1	23
7	6.312618925231538E-5	TGTGCCACCTGGGACGGGTGGGAGACGTTT	CATWDGWETF	TRGV2	.	TRGJP2	17	-1	-1	22
7	6.312618925231538E-5	TGTGCCACCTGGGACGGGCAGAAACTCTTT	CATWDGQKLF	TRGV2	.	TRGJ1	18	-1	-1	19
7	6.312618925231538E-5	TGTGCCACCTGGGACGAGGAGAAACTCTTT	CATWDEEKLF	TRGV3	.	TRGJ1	18	-1	-1	19
7	6.312618925231538E-5	TGTGCCACCTGGGACAGGCGGCTACTCTTT	CATWDRRLLF	TRGV7	.	TRGJ1	18	-1	-1	23
7	6.312618925231538E-5	TGTGCCACCTGGATCGAGGAGAAACTCTTT	CATWIEEKLF	TRGV8	.	TRGJ1	11	-1	-1	19
7	6.312618925231538E-5	TGTGCCACCCGGAATAATAAGAAACTCTTT	CATRNNKKLF	TRGV4	.	TRGJ1	14	-1	-1	13
7	6.312618925231538E-5	TGTGCCACCCAATATTATAAGAAACTCTTT	CATQYYKKLF	TRGV2	.	TRGJ1	8	-1	-1	12
7	6.312618925231538E-5	TGTGCCACCGAACTACTCGGGAAACTCTTT	CATELLGKLF	TRGV2	.	TRGJ1	8	-1	-1	20
7	6.312618925231538E-5	TGTGCCACCAGGGTTCGTGAGAAACTCTTT	CATRVREKLF	TRGV2	.	TRGJ1	12	-1	-1	19
7	6.312618925231538E-5	TCCCTGAATTATTATAAGAAACTCTTT	SLNYYKKLF	TRGV10	.	TRGJ1	0	-1	-1	5
7	6.312618925231538E-5	TGTGCCTTGTGGGAGGGGAAACTCTTT	CALWEGKLF	TRGV9	.	TRGJ1	15	-1	-1	17
7	6.312618925231538E-5	TGTGCCTGCTGGTATAAGAAACTCTTT	CACWYKKLF	TRGV11	.	TRGJ1	11	-1	-1	12
7	6.312618925231538E-5	TTGTATGGTTGGTTCAAGATATTT	LYGWFKIF	TRGV8	.	TRGJP1	0	-1	-1	5
7	6.312618925231538E-5	TGTGCCTTGTGGGGCACTCGGGTT	CALWGTRV	TRGV9	.	TRGJ1	12	-1	-1	22
7	6.312618925231538E-5	TGTGCCCCCCTTGAGAAACTCTTT	CAPLEKLF	TRGV8	.	TRGJ1	8	-1	-1	13
7	6.312618925231538E-5	TGTGCCACCTGGGATGTGCTCTTT	CATWDVLF	TRGV8	.	TRGJ1	14	-1	-1	18
7	6.312618925231538E-5	TGTGCCTTGTATAGGCTCTTT	CALYRLF	TRGV9	.	TRGJ1	9	-1	-1	15
7	6.312618925231538E-5	TGTGCCACCCACCTCTTT	CATHLF	TRGV8	.	TRGJ1	8	-1	-1	12
7	6.312618925231538E-5	TGGCCCCCCAAACTCTTT	WPPKLF	TRGV2	.	TRGJ1	7	-1	-1	9
7	6.312618925231538E-5	TGGGATACGCGACTCTTT	WDTRLF	TRGV5	.	TRGJ1	1	-1	-1	11
7	6.312618925231538E-5	TGTTGGCTCTTT	CWLF	TRGV8	.	TRGJ1	2	-1	-1	6
7	6.312618925231538E-5	TGTGCGGGGTTT	CAGF	TRGV2	.	TRGJP1	4	-1	-1	9
[truncated: 2,935 more rows]
