# Supplementary material for: Dissection of the Human T-Cell Receptor γ Gene Repertoire in the Brain and Peripheral Blood Identifies Age- and Alzheimer's Disease-Associated Clonotype Profiles
Source: Front Immunol. 2020 Jan 29;11:12. doi: 10.3389/fimmu.2020.00012 (PMC7025544; doi:10.3389/fimmu.2020.00012)
Supplement: Supplementary file 5 [file Data_Sheet_2.zip › repertoires_corrected_and_decontaminated/PN259.txt]

count	freq	cdr3nt	cdr3aa	v	d	j	VEnd	DStart	DEnd	JStart
1621	0.014723915235301064	TGTGCCTTGTGGGAGGTGCTCGAGTTGGGCAAAAAAATCAAGGTATTT	CALWEVLELGKKIKVF	TRGV9	.	TRGJP	18	-1	-1	21
1116	0.010136884270571245	TGTGCCTTGTGGGAAACGAACAAAGAGTTGGGCAAAAAAATCAAGGTATTT	CALWETNKELGKKIKVF	TRGV9	.	TRGJP	13	-1	-1	22
927	0.008420153869909986	TGTGCCTTGTGGGGACGAGAGTTGGGCAAAAAAATCAAGGTATTT	CALWGRELGKKIKVF	TRGV9	.	TRGJP	12	-1	-1	17
861	0.007820660714123514	TGTGCCTTGTGGGAGGTGTTGGAGTTGGGCAAAAAAATCAAGGTATTT	CALWEVLELGKKIKVF	TRGV9	.	TRGJP	17	-1	-1	21
653	0.005931348950432816	TGTGCTGCGTGGGATTATTATAAGAAACTCTTT	CAAWDYYKKLF	TRGV10	.	TRGJ1	16	-1	-1	13
544	0.004941276920421825	TGTGCCTTGTGGGAGGTGGGAGAGTTGGGCAAAAAAATCAAGGTATTT	CALWEVGELGKKIKVF	TRGV9	.	TRGJP	17	-1	-1	20
494	0.0044871154387654075	TGTGCCACCTGGGACCGTATCTGGTATAAGAAACTCTTT	CATWDRIWYKKLF	TRGV2	.	TRGJ2	14	-1	-1	24
395	0.0035878757050857002	TGTGCCTTGTGGGTCATGGGGGAAAAGTTGGGCAAAAAAATCAAGGTATTT	CALWVMGEKLGKKIKVF	TRGV9	.	TRGJP	12	-1	-1	14
350	0.003179130371594924	TGTGCCTTGTGGGAGGTGCATTATAAGAAACTCTTT	CALWEVHYKKLF	TRGV9	.	TRGJ1	19	-1	-1	19
323	0.0029338831715004588	TGTGCCTTGTGGGAGGTGCAGGAGTTGGGCAAAAAAATCAAGGTATTT	CALWEVQELGKKIKVF	TRGV9	.	TRGJP	19	-1	-1	17
293	0.002661386282506608	TGTGCCTTGTGGGAGGTGCAGAAGAAACTCTTT	CALWEVQKKLF	TRGV9	.	TRGJ1	19	-1	-1	21
247	0.0022435577193827038	TGTGCCTTGTGGGAGGAAAGGGAAGAGTTGGGCAAAAAAATCAAGGTATTT	CALWEEREELGKKIKVF	TRGV9	.	TRGJP	15	-1	-1	19
228	0.002070976356353265	TGTGCTGCGTGGGACACTGGTTGGTTCAAGATATTT	CAAWDTGWFKIF	TRGV10	.	TRGJP1	13	-1	-1	14
226	0.0020528098970870085	TGTGCCTTGTGGGAGGTGCCCGGGAAACTCTTT	CALWEVPGKLF	TRGV9	.	TRGJ1	18	-1	-1	23
217	0.001971060830388853	TGTGCCTTGTGGGAGCAAGAGTTGGGCAAAAAAATCAAGGTATTT	CALWEQELGKKIKVF	TRGV9	.	TRGJP	14	-1	-1	14
214	0.001943811141489468	TGTGCCACCTGGGATGTTTATAAGAAACTCTTT	CATWDVYKKLF	TRGV4	.	TRGJ1	15	-1	-1	17
191	0.0017348968599275158	TGTGCCTTGTGGGAGGTTAAGTTGGGCAAAAAAATCAAGGTATTT	CALWEVKLGKKIKVF	TRGV9	.	TRGJP	16	-1	-1	19
186	0.001689480711761874	TGTGCCTTGTGGGAGCCTCAAGAGTTGGGCAAAAAAATCAAGGTATTT	CALWEPQELGKKIKVF	TRGV9	.	TRGJP	14	-1	-1	18
176	0.0015986484154305906	TGTGCCTTGTGGGAGGTTGGACAAGAGTTGGGCAAAAAAATCAAGGTATTT	CALWEVGQELGKKIKVF	TRGV9	.	TRGJP	16	-1	-1	17
173	0.0015713987265312055	TGTGCCTTGTGGGAGCCCCAAGAGTTGGGCAAAAAAATCAAGGTATTT	CALWEPQELGKKIKVF	TRGV9	.	TRGJP	14	-1	-1	18
168	0.0015259825783655637	TGTGCTGCGTGGCCAAATAAGAAACTCTTT	CAAWPNKKLF	TRGV10	.	TRGJ1	11	-1	-1	16
158	0.00143515028203428	TGTGCCTTGTGGGAGTCCCTTGGTTATAAGAAACTCTTT	CALWESLGYKKLF	TRGV9	.	TRGJ1	14	-1	-1	23
158	0.00143515028203428	TGTGCCTTGTGGGAGGAGAAACTCTTT	CALWEEKLF	TRGV9	.	TRGJ1	15	-1	-1	16
155	0.001407900593134895	TGTGCCTTGTGGGAGGTGCCTTATAAGAAACTCTTT	CALWEVPYKKLF	TRGV9	.	TRGJ1	18	-1	-1	20
155	0.001407900593134895	TGTGCCTTGTGGGAGGGGTATGGGAAACTCTTT	CALWEGYGKLF	TRGV9	.	TRGJ1	15	-1	-1	23
153	0.0013897341338686383	TGTGCCTTGTGGGAGGTGCTTTATAAGAAACTCTTT	CALWEVLYKKLF	TRGV9	.	TRGJ1	18	-1	-1	20
150	0.0013624844449692532	TGTGCTGCGTGGGATCATTATTATAAGAAACTCTTT	CAAWDHYYKKLF	TRGV10	.	TRGJ1	14	-1	-1	16
145	0.0013170682968036114	TGTGCTGCGTGGGATTATAAGAAACTCTTT	CAAWDYKKLF	TRGV10	.	TRGJ1	16	-1	-1	13
144	0.0013079850671704832	TGTGCCTTGTGGATGTTGCGAGAGTTGGGCAAAAAAATCAAGGTATTT	CALWMLRELGKKIKVF	TRGV9	.	TRGJP	11	-1	-1	17
144	0.0013079850671704832	TGTGCCTTGTGGGAGGCTTATTATAAGAAACTCTTT	CALWEAYYKKLF	TRGV9	.	TRGJ1	15	-1	-1	17
140	0.0012716521486379696	TGTGCCTTGTGGGATCCTGATTATTATAAGAAACTCTTT	CALWDPDYYKKLF	TRGV9	.	TRGJ1	13	-1	-1	19
138	0.001253485689371713	TGTGCCTTGTGGGAGGTTTATTATAAGAAACTCTTT	CALWEVYYKKLF	TRGV9	.	TRGJ1	16	-1	-1	17
135	0.001226236000472328	TGTGCTGCGTGGGATACCACTGGTTGGTTCAAGATATTT	CAAWDTTGWFKIF	TRGV10	.	TRGJP1	14	-1	-1	13
134	0.0012171527708391995	TGTGCCTTGTGGTCTCAAGAGTTGGGCAAAAAAATCAAGGTATTT	CALWSQELGKKIKVF	TRGV9	.	TRGJP	11	-1	-1	15
134	0.0012171527708391995	TGTGCCTTGTGGGAGGGCAAGAAACTCTTT	CALWEGKKLF	TRGV9	.	TRGJ1	18	-1	-1	18
133	0.0012080695412060713	TGTGCCTTGTGGGAGGTGCACAAGAAACTCTTT	CALWEVHKKLF	TRGV9	.	TRGJ1	20	-1	-1	21
131	0.0011899030819398145	TGTGCCTTGTGGGAGGATTGGGTAGAGTTGGGCAAAAAAATCAAGGTATTT	CALWEDWVELGKKIKVF	TRGV9	.	TRGJP	15	-1	-1	23
130	0.0011808198523066862	TGTGCCACCTGGATGTATAAGAAACTCTTT	CATWMYKKLF	TRGV2	.	TRGJ1	11	-1	-1	15
129	0.0011717366226735577	TGTGCCTTGTGGGAGGTGAGTTATTATAAGAAACTCTTT	CALWEVSYYKKLF	TRGV9	.	TRGJ1	17	-1	-1	17
128	0.0011626533930404294	TGTGCCTTGTGGGAGGTGGCGTTGGGCAAAAAAATCAAGGTATTT	CALWEVALGKKIKVF	TRGV9	.	TRGJP	17	-1	-1	20
128	0.0011626533930404294	TGTGCTGCGTGGGATAAGAAACTCTTT	CAAWDKKLF	TRGV10	.	TRGJ1	14	-1	-1	13
123	0.0011172372448747876	TGTGCCACCTGGGATAAGAAACTCTTT	CATWDKKLF	TRGV4	.	TRGJ1	14	-1	-1	13
116	0.0010536546374428893	TGTGCCTTGTGGGAGGTGCAGCCGGAGGGGTATAAGAAACTCTTT	CALWEVQPEGYKKLF	TRGV9	.	TRGJ2	19	-1	-1	30
115	0.0010445714078097608	TGTGCCTTGTGGGAGGTGCTAGAGAAACTCTTT	CALWEVLEKLF	TRGV9	.	TRGJ2	18	-1	-1	22
115	0.0010445714078097608	TGTGCCTTGTGGGAGGTGCGGGAGAAACTCTTT	CALWEVREKLF	TRGV9	.	TRGJ1	18	-1	-1	22
114	0.0010354881781766325	TGTGCCTTGTGGGAGGGACAAGAGTTGGGCAAAAAAATCAAGGTATTT	CALWEGQELGKKIKVF	TRGV9	.	TRGJP	15	-1	-1	14
112	0.0010173217189103757	TGTGCCTTGTGGGATTACTTGCTGGGGTTGGGCAAAAAAATCAAGGTATTT	CALWDYLLGLGKKIKVF	TRGV9	.	TRGJP	13	-1	-1	26
112	0.0010173217189103757	TGTGCCTTGTGGGAGGTGGGGTATAAGAAACTCTTT	CALWEVGYKKLF	TRGV9	.	TRGJ1	17	-1	-1	21
111	0.0010082384892772475	TGTGCCTTGTGGGAGGTGTGGTATAAGAAACTCTTT	CALWEVWYKKLF	TRGV9	.	TRGJ1	17	-1	-1	21
110	9.99155259644119E-4	TGTGCCTTGTGGGATCCTACCCTCCTCTTT	CALWDPTLLF	TRGV9	.	TRGJ2	13	-1	-1	24
110	9.99155259644119E-4	TGTGCCTTGTGGGAGGTGCGCTATAAGAAACTCTTT	CALWEVRYKKLF	TRGV9	.	TRGJ1	18	-1	-1	21
109	9.900720300109907E-4	TGTGCCTTGTGGGAGGTGCATGAATGGCTCTTT	CALWEVHEWLF	TRGV9	.	TRGJ1	19	-1	-1	27
108	9.809888003778624E-4	TGTGCCTTGTGGGAGCTCAAGTTGGGCAAAAAAATCAAGGTATTT	CALWELKLGKKIKVF	TRGV9	.	TRGJP	14	-1	-1	19
107	9.71905570744734E-4	TGTGCCTTGTGGGAGGTGCAGGGTCTCTTT	CALWEVQGLF	TRGV9	.	TRGJ1	19	-1	-1	24
107	9.71905570744734E-4	TGTGCCTTGTGGGAACTCTTT	CALWELF	TRGV9	.	TRGJ1	13	-1	-1	13
106	9.628223411116057E-4	TGTGCCTTGTGGGAGGAGAATTATTATAAGAAACTCTTT	CALWEENYYKKLF	TRGV9	.	TRGJ1	15	-1	-1	17
106	9.628223411116057E-4	TGGGGCCAACTCTTT	WGQLF	TRGV9	.	TRGJ1	1	-1	-1	7
106	9.628223411116057E-4	TGTGCCTTGTGGGAGCCGCTCTTT	CALWEPLF	TRGV9	.	TRGJ1	14	-1	-1	18
105	9.537391114784773E-4	TGTGCCTTGTGGACGGAGGAGTTGGGCAAAAAAATCAAGGTATTT	CALWTEELGKKIKVF	TRGV9	.	TRGJP	11	-1	-1	18
103	9.355726522122206E-4	TGTGCCTTGTGGGAGGTGTGGGACAGGCTCTTT	CALWEVWDRLF	TRGV9	.	TRGJ1	17	-1	-1	27
103	9.355726522122206E-4	TGTGCCTCCCGAAGACTCTTT	CASRRLF	TRGV9	.	TRGJ1	6	-1	-1	10
102	9.264894225790922E-4	TGTGCCTTGTGGGAGGTGCTCGGGTCGTATTATAAGAAACTCTTT	CALWEVLGSYYKKLF	TRGV9	.	TRGJ2	18	-1	-1	27
101	9.174061929459638E-4	TGTGTCCTCCCGAAACTCTTT	CVLPKLF	TRGV9	.	TRGJ1	7	-1	-1	11
100	9.083229633128355E-4	TGTGCCTTGTGGGAGGTCTATTATAAGAAACTCTTT	CALWEVYYKKLF	TRGV9	.	TRGJ1	16	-1	-1	18
98	8.901565040465788E-4	TGTGCCTTGTGGGAGGGGCAAGAGTTGGGCAAAAAAATCAAGGTATTT	CALWEGQELGKKIKVF	TRGV9	.	TRGJP	19	-1	-1	15
98	8.901565040465788E-4	TGTGCCTTGTGGGGGCTTCGACTCTTT	CALWGLRLF	TRGV9	.	TRGJ1	12	-1	-1	20
96	8.719900447803221E-4	TGTGCCTTGTGGGAGGGGGGCTATTATAAGAAACTCTTT	CALWEGGYYKKLF	TRGV9	.	TRGJ1	15	-1	-1	21
96	8.719900447803221E-4	TGTGCCTTGTGGGAGGTGCATCATTGGGGGAAACTCTTT	CALWEVHHWGKLF	TRGV9	.	TRGJ1	19	-1	-1	29
94	8.538235855140654E-4	TGTGCCTTGTGGGAGTTTCGACGGGGGAAACTCTTT	CALWEFRRGKLF	TRGV9	.	TRGJ1	14	-1	-1	26
93	8.44740355880937E-4	TGTGCCTTGTGGCTCCTCCCGAAGAAACTCTTT	CALWLLPKKLF	TRGV9	.	TRGJ1	11	-1	-1	21
92	8.356571262478087E-4	TGTGCCTTGTGGGAGACATATTATAAGAAACTCTTT	CALWETYYKKLF	TRGV9	.	TRGJ1	14	-1	-1	18
91	8.265738966146803E-4	TGTGCCTTGTGGGAGGTGTCTTCCTTCCGAGTACTCTTT	CALWEVSSFRVLF	TRGV9	.	TRGJ1	17	-1	-1	32
91	8.265738966146803E-4	TGTGCCTTGTGTTCTTTCCGCCTTGGGAAACTCTTT	CALCSFRLGKLF	TRGV9	.	TRGJ1	10	-1	-1	26
90	8.17490666981552E-4	TGTGCCTTGTGGGAGGAACAAAGACAAGAGTTGGGCAAAAAAATCAAGGTATTT	CALWEEQRQELGKKIKVF	TRGV9	.	TRGJP	15	-1	-1	24
89	8.084074373484236E-4	TGTGCCTTGTGGGCTGGGAAACTCTTT	CALWAGKLF	TRGV9	.	TRGJ1	12	-1	-1	17
88	7.993242077152953E-4	TGTGCCTTGTGGGTGCCACCTCTTTGTGGGAAACTCTTT	CALWVPPLCGKLF	TRGV9	.	TRGJ1	12	-1	-1	29
87	7.902409780821669E-4	TGTGCCTTGTGGGAGTGCCCTCTCTTT	CALWECPLF	TRGV9	.	TRGJ1	21	-1	-1	21
87	7.902409780821669E-4	TGTGCCTTCCCCCCGGCTGCGACGGTCGATAAGAAACTCTTT	CAFPPAATVDKKLF	TRGV9	.	TRGJ1	7	-1	-1	28
86	7.811577484490385E-4	TGTGCCTTGTGGGACTGGAAACTCTTT	CALWDWKLF	TRGV9	.	TRGJ1	13	-1	-1	17
85	7.720745188159101E-4	TGTGCCTTGTGGTGGAATTATTATAAGAAACTCTTT	CALWWNYYKKLF	TRGV9	.	TRGJ2	11	-1	-1	14
84	7.629912891827819E-4	TGTGCCTTGTGGGAGGTGCAGCTCCAAGAGTTGGGCAAAAAAATCAAGGTATTT	CALWEVQLQELGKKIKVF	TRGV9	.	TRGJP	24	-1	-1	24
84	7.629912891827819E-4	TGTGCCACCTGGGATAGGCTCCTTTATTATAAGAAACTCTTT	CATWDRLLYYKKLF	TRGV8	.	TRGJ2	18	-1	-1	23
84	7.629912891827819E-4	TGTGCCTTGTGGGAGGTGCTTAGTGAGAAACTCTTT	CALWEVLSEKLF	TRGV9	.	TRGJ1	18	-1	-1	25
84	7.629912891827819E-4	TGTGCTGCGTGGGATTGGTATAAGAAACTCTTT	CAAWDWYKKLF	TRGV10	.	TRGJ1	15	-1	-1	18
84	7.629912891827819E-4	TGTGCCTTGTGGGAGGTGCTTTGGAAACTCTTT	CALWEVLWKLF	TRGV9	.	TRGJ1	18	-1	-1	23
83	7.539080595496535E-4	TGTGCCTTGTGGGTTGAGAAACTCTTT	CALWVEKLF	TRGV9	.	TRGJ1	12	-1	-1	16
83	7.539080595496535E-4	TGTGCTGCGTCACTCTTT	CAASLF	TRGV10	.	TRGJ1	9	-1	-1	11
82	7.448248299165251E-4	TGTGCCTTGTGGGAATATGGGGAGAAACTCTTT	CALWEYGEKLF	TRGV9	.	TRGJ1	13	-1	-1	22
82	7.448248299165251E-4	TGTGCCGCAAAGAAACTCTTT	CAAKKLF	TRGV9	.	TRGJ1	5	-1	-1	9
82	7.448248299165251E-4	TGTGCTTTGCGGTATGTGAAACTCTTT	CALRYVKLF	TRGV9	.	TRGJ1	23	-1	-1	17
82	7.448248299165251E-4	TGTGGTAAGAAACTCTTT	CGKKLF	TRGV9	.	TRGJ1	3	-1	-1	5
81	7.357416002833968E-4	TGTGCCTTGTGGGAGGTGGCCAAGAAACTCTTT	CALWEVAKKLF	TRGV9	.	TRGJ2	17	-1	-1	21
81	7.357416002833968E-4	TGTGCCTTGTGGGAGGTGAAGAAACTCTTT	CALWEVKKLF	TRGV9	.	TRGJ1	17	-1	-1	18
81	7.357416002833968E-4	TGTGCCTTGTGGGAGGCTAAGAAACTCTTT	CALWEAKKLF	TRGV9	.	TRGJ1	15	-1	-1	17
80	7.266583706502684E-4	TGTGCTGCGTGGGATTATACCACTGGTTGGTTCAAGATATTT	CAAWDYTTGWFKIF	TRGV10	.	TRGJP1	16	-1	-1	8
80	7.266583706502684E-4	TGTGCCTCCCTGCCCTTGGGCAAAAAAATCAAGGTATTT	CASLPLGKKIKVF	TRGV9	.	TRGJP	6	-1	-1	15
80	7.266583706502684E-4	TGTGCCTTGTGGGAGGGACTTAAGAAACTCTTT	CALWEGLKKLF	TRGV9	.	TRGJ1	15	-1	-1	20
80	7.266583706502684E-4	TGTGCCTTGTGGGCCCAGAAACTCTTT	CALWAQKLF	TRGV9	.	TRGJ2	12	-1	-1	16
80	7.266583706502684E-4	TGCCCTCCTATGGGCAAGAAACTCTTT	CPPMGKKLF	TRGV9	.	TRGJ1	1	-1	-1	15
80	7.266583706502684E-4	TGTGCCTTGTGGGAGGTGCAACTCTTT	CALWEVQLF	TRGV9	.	TRGJ1	23	-1	-1	19
79	7.1757514101714E-4	TGTGCCTTGTGGGAGGTCGGGAAACTCTTT	CALWEVGKLF	TRGV9	.	TRGJ1	16	-1	-1	20
79	7.1757514101714E-4	TGTGCCTTGTGGGAGGGCGGAAAACTCTTT	CALWEGGKLF	TRGV9	.	TRGJ1	15	-1	-1	21
79	7.1757514101714E-4	TGTGCCTTGTGGGAGAAAAGGCCACTCTTT	CALWEKRPLF	TRGV9	.	TRGJ1	14	-1	-1	23
78	7.084919113840117E-4	TGTGCCTTGTGGGAGGTGCCCTGGTGGTTGGGCAAAAAAATCAAGGTATTT	CALWEVPWWLGKKIKVF	TRGV9	.	TRGJP	21	-1	-1	26
78	7.084919113840117E-4	TGTGCTGCGTGGGATCATACCACTGGTTGGTTCAAGATATTT	CAAWDHTTGWFKIF	TRGV10	.	TRGJP1	14	-1	-1	8
78	7.084919113840117E-4	TGTGCCTCCCTTCGGGAGTTGGGCAAAAAAATCAAGGTATTT	CASLRELGKKIKVF	TRGV9	.	TRGJP	6	-1	-1	15
78	7.084919113840117E-4	TGTGCCTTGTGGGAGGTGCGTCAGAAACTCTTT	CALWEVRQKLF	TRGV9	.	TRGJ1	18	-1	-1	22
78	7.084919113840117E-4	TGTGCCTTGTGGGAGGTGGAGGGGAAACTCTTT	CALWEVEGKLF	TRGV9	.	TRGJ1	17	-1	-1	23
78	7.084919113840117E-4	TGTGCCTTGTGGGAGCGTGGGAAACTCTTT	CALWERGKLF	TRGV9	.	TRGJ1	18	-1	-1	20
78	7.084919113840117E-4	TGTGCCTTGTGGTTTAAGAAACTCTTT	CALWFKKLF	TRGV9	.	TRGJ1	11	-1	-1	14
78	7.084919113840117E-4	TGTGCCTGGGCTCTTAAGAAACTCTTT	CAWALKKLF	TRGV9	.	TRGJ1	6	-1	-1	14
78	7.084919113840117E-4	TGTGCCTTGCAAAAGAAACTCTTT	CALQKKLF	TRGV9	.	TRGJ1	8	-1	-1	12
78	7.084919113840117E-4	TGTGCTGCGTGGGACTATAAGAAACTCTTT	CAAWDYKKLF	TRGV10	.	TRGJ1	16	-1	-1	15
78	7.084919113840117E-4	TGTGCCTTGTGCGGGAAACTCTTT	CALCGKLF	TRGV9	.	TRGJ1	10	-1	-1	14
77	6.994086817508834E-4	TGTGCCTTGTGGGAGGTGCAGAAACTCTTT	CALWEVQKLF	TRGV9	.	TRGJ1	19	-1	-1	19
76	6.90325452117755E-4	TGTGCCTTGTGGGAGGCTACCCCGTTGGGCAAAAAAATCAAGGTATTT	CALWEATPLGKKIKVF	TRGV9	.	TRGJP	15	-1	-1	23
76	6.90325452117755E-4	TGTGCCTTGTGGGACCGAGAGTTGGGCAAAAAAATCAAGGTATTT	CALWDRELGKKIKVF	TRGV9	.	TRGJP	13	-1	-1	17
76	6.90325452117755E-4	TGTGCCTTGGCAGGGAATAGTAGTGATTGGATCAAGACGTTT	CALAGNSSDWIKTF	TRGV9	.	TRGJP2	8	-1	-1	16
76	6.90325452117755E-4	TGTGCCTTGTGGGTTTTTAGTGATTGGATCAAGACGTTT	CALWVFSDWIKTF	TRGV9	.	TRGJP2	12	-1	-1	17
76	6.90325452117755E-4	TGTGCCTTGTGGGAGGTGCAGGGTTATAAGAAACTCTTT	CALWEVQGYKKLF	TRGV9	.	TRGJ1	19	-1	-1	23
76	6.90325452117755E-4	TGTGCCTTGTGGGATTCTTTGGGACTCTTT	CALWDSLGLF	TRGV9	.	TRGJ2	13	-1	-1	23
76	6.90325452117755E-4	TGTGCCTTGTGGGAGGAGGTAGTACTCTTT	CALWEEVVLF	TRGV9	.	TRGJ1	15	-1	-1	23
76	6.90325452117755E-4	TGTGCCTTGTGGGAGACGAAACTCTTT	CALWETKLF	TRGV9	.	TRGJ1	14	-1	-1	17
76	6.90325452117755E-4	TGTGCCTTGGGGTCCGGAAAGAAACTCTTT	CALGSGKKLF	TRGV9	.	TRGJ1	11	-1	-1	18
75	6.812422224846266E-4	TGTGCCTTGTGGGAAGTGGACTTGATGGATAAGAAACTCTTT	CALWEVDLMDKKLF	TRGV9	.	TRGJ1	20	-1	-1	28
75	6.812422224846266E-4	TGTGCCTTGTGGGAGGTGCCTTATTATAAGAAACTCTTT	CALWEVPYYKKLF	TRGV9	.	TRGJ1	18	-1	-1	20
75	6.812422224846266E-4	TGTGCCTTGTGGGAGGTGCTGTATAAGAAACTCTTT	CALWEVLYKKLF	TRGV9	.	TRGJ2	18	-1	-1	21
75	6.812422224846266E-4	TGTGCCTTGTGGGAGGTGCGAGTTACGAAACTCTTT	CALWEVRVTKLF	TRGV9	.	TRGJ1	18	-1	-1	23
75	6.812422224846266E-4	TGTGCCTTGTGGGAGGTTTTGGGGAAACTCTTT	CALWEVLGKLF	TRGV9	.	TRGJ1	16	-1	-1	23
75	6.812422224846266E-4	TGTGCCTTGTGGGAGGTGTCTCTCAAACTCTTT	CALWEVSLKLF	TRGV9	.	TRGJ1	17	-1	-1	24
75	6.812422224846266E-4	TGTGCCTCGCGATATGCCAAGAAACTCTTT	CASRYAKKLF	TRGV9	.	TRGJ2	6	-1	-1	18
75	6.812422224846266E-4	TGTGCCTTGTGGGATAGGAAACTCTTT	CALWDRKLF	TRGV9	.	TRGJ1	13	-1	-1	13
75	6.812422224846266E-4	TGTGCCTTGAGGTTCGAACTCTTT	CALRFELF	TRGV9	.	TRGJ1	11	-1	-1	16
75	6.812422224846266E-4	TGTGCCTGGCTGAAGAAACTCTTT	CAWLKKLF	TRGV9	.	TRGJ1	6	-1	-1	12
75	6.812422224846266E-4	TGTGCCTTGTTAGGGAAACTCTTT	CALLGKLF	TRGV9	.	TRGJ1	9	-1	-1	14
74	6.721589928514982E-4	TGTGCCTTGTGGGAGACCAGCCGTAGTGATTGGATCAAGACGTTT	CALWETSRSDWIKTF	TRGV9	.	TRGJP2	14	-1	-1	22
74	6.721589928514982E-4	TGTGCCTTGTGGGAGGTCCCCTCTTATAAGAAACTCTTT	CALWEVPSYKKLF	TRGV9	.	TRGJ1	22	-1	-1	23
74	6.721589928514982E-4	TGTGCTGCGTGGGATTCTGGGTCTGGGCTCTTT	CAAWDSGSGLF	TRGV10	.	TRGJ1	15	-1	-1	27
74	6.721589928514982E-4	TGTGCCTTGTGGGAGCGGTCTAAGAAACTCTTT	CALWERSKKLF	TRGV9	.	TRGJ1	14	-1	-1	20
74	6.721589928514982E-4	TGTGCCTTGTGGGAGGTCATGTTGAAACTCTTT	CALWEVMLKLF	TRGV9	.	TRGJ1	16	-1	-1	23
74	6.721589928514982E-4	TGTGCCTTGTGGGAGTTCAAACTCTTT	CALWEFKLF	TRGV9	.	TRGJ1	14	-1	-1	18
74	6.721589928514982E-4	TGTGCCCCCTGGAGGAAACTCTTT	CAPWRKLF	TRGV9	.	TRGJ1	5	-1	-1	14
73	6.6307576321837E-4	TGTGCTGCGTGGCACTTCGATACCACTGGTTGGTTCAAGATATTT	CAAWHFDTTGWFKIF	TRGV10	.	TRGJP1	11	-1	-1	19
73	6.6307576321837E-4	TGTGCCTTGTGGAATACCACTGGTTGGTTCAAGATATTT	CALWNTTGWFKIF	TRGV9	.	TRGJP1	11	-1	-1	8
73	6.6307576321837E-4	TGTGCCTTGTGGGAGGTGCCGACGAAGAAACTCTTT	CALWEVPTKKLF	TRGV9	.	TRGJ1	18	-1	-1	24
73	6.6307576321837E-4	TGTGCTGCGTGGGACCCCTCCTCTTGGCTCTTT	CAAWDPSSWLF	TRGV10	.	TRGJ1	13	-1	-1	27
73	6.6307576321837E-4	TGTGCCTTGTGGGAGCGGTGGAAGAAACTCTTT	CALWERWKKLF	TRGV9	.	TRGJ1	14	-1	-1	21
73	6.6307576321837E-4	TGTGCCTTGTGGGAGGCCCCTAAGAAACTCTTT	CALWEAPKKLF	TRGV9	.	TRGJ2	15	-1	-1	20
72	6.539925335852416E-4	TGTGCCTTGTGGGAGGTGAAGGGCGTAGTTCGTAAGAAACTCTTT	CALWEVKGVVRKKLF	TRGV9	.	TRGJ1	17	-1	-1	32
72	6.539925335852416E-4	TGTGCCTTGTGGATTGGGTTGGGCAAAAAAATCAAGGTATTT	CALWIGLGKKIKVF	TRGV9	.	TRGJP	11	-1	-1	17
72	6.539925335852416E-4	TGTGCTGCGTGGGAGAATTATTATAAGAAACTCTTT	CAAWENYYKKLF	TRGV10	.	TRGJ1	13	-1	-1	14
72	6.539925335852416E-4	TGTGCCTTGTGGGAGGATTATTATAAGAAACTCTTT	CALWEDYYKKLF	TRGV9	.	TRGJ2	15	-1	-1	16
72	6.539925335852416E-4	TGTGCCTCGGGTTGGAAGAAACTCTTT	CASGWKKLF	TRGV9	.	TRGJ1	6	-1	-1	15
72	6.539925335852416E-4	TGTGCCTTGTGGGAGGTGCTCCTCCGTTCCGAGAAACTCTTT	CALWEVLLRSEKLF	TRGV9	.	TRGJ1	24	-1	-1	31
72	6.539925335852416E-4	TGTGCCTTGTGGAAAGGTAAGAAACTCTTT	CALWKGKKLF	TRGV9	.	TRGJ1	11	-1	-1	17
71	6.449093039521132E-4	TGTGCCTTGTGGGAGGGGCAGTTGGGCAAAAAAATCAAGGTATTT	CALWEGQLGKKIKVF	TRGV9	.	TRGJP	19	-1	-1	19
71	6.449093039521132E-4	TGTGCCTTGTTCAGAGAGTTGGGCAAAAAAATCAAGGTATTT	CALFRELGKKIKVF	TRGV9	.	TRGJP	9	-1	-1	14
71	6.449093039521132E-4	TGTGCCTTGTGGGAGGTGCGATACCGGAAGGAGAAACTCTTT	CALWEVRYRKEKLF	TRGV9	.	TRGJ1	18	-1	-1	31
71	6.449093039521132E-4	TGTGCCTTGTGGGAGTCCCCGAGGGTTGAGAAACTCTTT	CALWESPRVEKLF	TRGV9	.	TRGJ1	14	-1	-1	28
71	6.449093039521132E-4	TGTGCCTTGTGGCGGCAGTATTATAAGAAACTCTTT	CALWRQYYKKLF	TRGV9	.	TRGJ2	11	-1	-1	18
71	6.449093039521132E-4	TGTGCCTTGTGGGAGGTGCGCGTGAAACTCTTT	CALWEVRVKLF	TRGV9	.	TRGJ1	18	-1	-1	23
71	6.449093039521132E-4	TGTGCCTTGTGGGAGCCGCCGTCGAAGAAACTCTTT	CALWEPPSKKLF	TRGV9	.	TRGJ1	14	-1	-1	24
70	6.358260743189848E-4	TGTGCCTTGTGGGAGGTGCAGGGCTTGGGTAGTGATTGGATCAAGACGTTT	CALWEVQGLGSDWIKTF	TRGV9	.	TRGJP2	19	-1	-1	28
70	6.358260743189848E-4	TGTGCCTTGTGGGAGGCCCGGGAGGAGTTGGGCAAAAAAATCAAGGTATTT	CALWEAREELGKKIKVF	TRGV9	.	TRGJP	15	-1	-1	24
70	6.358260743189848E-4	TGTGCCTTGTGGTGTATCGAGTTGGGCAAAAAAATCAAGGTATTT	CALWCIELGKKIKVF	TRGV9	.	TRGJP	11	-1	-1	18
70	6.358260743189848E-4	TGTGCCTTGTGGGCGAAGATGGGCAAAAAAATCAAGGTATTT	CALWAKMGKKIKVF	TRGV9	.	TRGJP	12	-1	-1	9
70	6.358260743189848E-4	TGTGCCTTGTGGGAGGTGCTCAGCATCTGGGGGAAACTCTTT	CALWEVLSIWGKLF	TRGV9	.	TRGJ1	18	-1	-1	32
70	6.358260743189848E-4	TGTGCCTTGTGGGATTTTGGGTGGAAGAAACTCTTT	CALWDFGWKKLF	TRGV9	.	TRGJ1	13	-1	-1	24
70	6.358260743189848E-4	TGTGCCTTGTGGGAGGTGCATCTGAAACTCTTT	CALWEVHLKLF	TRGV9	.	TRGJ1	22	-1	-1	23
70	6.358260743189848E-4	TGTGCCTTGTGGGAGGCTTATAAGAAACTCTTT	CALWEAYKKLF	TRGV9	.	TRGJ1	15	-1	-1	17
70	6.358260743189848E-4	TGTGCTGCGTGGGATTTAAAGAAACTCTTT	CAAWDLKKLF	TRGV10	.	TRGJ1	15	-1	-1	15
70	6.358260743189848E-4	TGTGCTGCGTGGTATAAGAAACTCTTT	CAAWYKKLF	TRGV10	.	TRGJ1	14	-1	-1	12
69	6.267428446858565E-4	TGTGCCTTGTGGACCCGGATCCCCCAAGAGTTGGGCAAAAAAATCAAGGTATTT	CALWTRIPQELGKKIKVF	TRGV9	.	TRGJP	11	-1	-1	24
69	6.267428446858565E-4	TGTGCCTTGTGGGAGGCGCAAGAGTTGGGCAAAAAAATCAAGGTATTT	CALWEAQELGKKIKVF	TRGV9	.	TRGJP	19	-1	-1	17
69	6.267428446858565E-4	TGTGCCTTGTGGGAGGTGCAGTTGGGCAAAAAAATCAAGGTATTT	CALWEVQLGKKIKVF	TRGV9	.	TRGJP	19	-1	-1	19
69	6.267428446858565E-4	TGTGCCTTGTGGATTTTGGGCCTGAATTATTATAAGAAACTCTTT	CALWILGLNYYKKLF	TRGV9	.	TRGJ1	11	-1	-1	23
69	6.267428446858565E-4	TGTGCCTTGTGGGATCGTCAGGGGGCTAAGAAACTCTTT	CALWDRQGAKKLF	TRGV9	.	TRGJ1	13	-1	-1	26
69	6.267428446858565E-4	TGTGCTGCGTGGGATTGGGGTTATAAGAAACTCTTT	CAAWDWGYKKLF	TRGV10	.	TRGJ1	15	-1	-1	20
69	6.267428446858565E-4	TGTGCCTTGTGGGATTCGAAACTCTTT	CALWDSKLF	TRGV9	.	TRGJ1	13	-1	-1	17
69	6.267428446858565E-4	TGTGCCTTGGCGAATAAGAAACTCTTT	CALANKKLF	TRGV9	.	TRGJ1	8	-1	-1	13
69	6.267428446858565E-4	TGTGCCTTGTTAGAGAAACTCTTT	CALLEKLF	TRGV9	.	TRGJ1	9	-1	-1	13
68	6.176596150527282E-4	TGTGCCTTGTGGGAGGTGCGGGTGGAGTTGGGCAAAAAAATCAAGGTATTT	CALWEVRVELGKKIKVF	TRGV9	.	TRGJP	18	-1	-1	24
68	6.176596150527282E-4	TGTGCCTTGTGGGACGCAGGCGAGTTGGGCAAAAAAATCAAGGTATTT	CALWDAGELGKKIKVF	TRGV9	.	TRGJP	13	-1	-1	21
68	6.176596150527282E-4	TGTGCCTTGTGGGAGGTTCTTAGTGATTGGATCAAGACGTTT	CALWEVLSDWIKTF	TRGV9	.	TRGJP2	16	-1	-1	20
68	6.176596150527282E-4	TGTGCCTTGTGGGAGGTTCTGGAGAAACTCTTT	CALWEVLEKLF	TRGV9	.	TRGJ1	16	-1	-1	22
68	6.176596150527282E-4	TGTGCCTTGTGGGAGGTGCCTAAGAAACTCTTT	CALWEVPKKLF	TRGV9	.	TRGJ1	18	-1	-1	20
68	6.176596150527282E-4	TGTGCCTTGTGGGAGGATAAGAAACTCTTT	CALWEDKKLF	TRGV9	.	TRGJ1	15	-1	-1	16
68	6.176596150527282E-4	TGTGCCTTGTGGTCTAAGAAACTCTTT	CALWSKKLF	TRGV9	.	TRGJ1	11	-1	-1	14
68	6.176596150527282E-4	TGTGCCTTGGGGAAACTCTTT	CALGKLF	TRGV9	.	TRGJ1	12	-1	-1	11
67	6.085763854195998E-4	TGTGCCTTGTGGGAGGCCGATTATTATAAGAAACTCTTT	CALWEADYYKKLF	TRGV9	.	TRGJ1	15	-1	-1	19
67	6.085763854195998E-4	TGTGCCTTGTGGGAGGTGAGTTATAAGAAACTCTTT	CALWEVSYKKLF	TRGV9	.	TRGJ1	17	-1	-1	20
67	6.085763854195998E-4	TGTGCCTTGTGGGAGGCGGGGTATAAGAAACTCTTT	CALWEAGYKKLF	TRGV9	.	TRGJ1	15	-1	-1	21
67	6.085763854195998E-4	TGTGCCTTGTGGGAGCCGAATAAGAAACTCTTT	CALWEPNKKLF	TRGV9	.	TRGJ1	14	-1	-1	19
67	6.085763854195998E-4	TGTGCCTTGTGGGAGATAACCAAGAAACTCTTT	CALWEITKKLF	TRGV9	.	TRGJ2	14	-1	-1	21
67	6.085763854195998E-4	TGTGCTGCGTGGGATTACCAGAAACTCTTT	CAAWDYQKLF	TRGV10	.	TRGJ1	17	-1	-1	13
67	6.085763854195998E-4	TGTGCCTTGTGGGAGGTGACACTCTTT	CALWEVTLF	TRGV9	.	TRGJ1	21	-1	-1	17
67	6.085763854195998E-4	TGTGCCTTGCATAAGAAACTCTTT	CALHKKLF	TRGV9	.	TRGJ1	8	-1	-1	10
67	6.085763854195998E-4	TGTGCTGCGTGGGATGTTGTAAGCCTCTTT	CAAWDVVSLF	TRGV10	.	TRGJ1	14	-1	-1	24
66	5.994931557864714E-4	TGTGCCTTGTGGGCGAAGTTGGGCAAAAAAATCAAGGTATTT	CALWAKLGKKIKVF	TRGV9	.	TRGJP	12	-1	-1	9
66	5.994931557864714E-4	TGTGCCTTGTGGGAGGTGCCTTGCTATAAGAAACTCTTT	CALWEVPCYKKLF	TRGV9	.	TRGJ1	18	-1	-1	24
66	5.994931557864714E-4	TGTGCCTTGTGGGAGGTGCTTCGTGAGAAACTCTTT	CALWEVLREKLF	TRGV9	.	TRGJ1	18	-1	-1	25
66	5.994931557864714E-4	TGTGCCTTGTGGGAGGGGGCTTATAAGAAACTCTTT	CALWEGAYKKLF	TRGV9	.	TRGJ1	15	-1	-1	20
66	5.994931557864714E-4	TGTGCCTTGAAGCTGGGCAAAAAAATCAAGGTATTT	CALKLGKKIKVF	TRGV9	.	TRGJP	8	-1	-1	10
66	5.994931557864714E-4	TGTGCCTTGTGGGAGGTCACCAAACTCTTT	CALWEVTKLF	TRGV9	.	TRGJ1	20	-1	-1	21
66	5.994931557864714E-4	TGTGCCACCTGGGACTATAAGAAACTCTTT	CATWDYKKLF	TRGV7	.	TRGJ1	14	-1	-1	15
66	5.994931557864714E-4	TGTGCCTTGTGGGAGGGGAAGAAACTCTTT	CALWEGKKLF	TRGV9	.	TRGJ1	15	-1	-1	18
66	5.994931557864714E-4	TGTGCCACCTGGGATTATAAGAAACTCTTT	CATWDYKKLF	TRGV4	.	TRGJ1	14	-1	-1	13
65	5.904099261533431E-4	TGTGCCTTGTGGGAGGTGCTCTCGGAGTTGGGCAAAAAAATCAAGGTATTT	CALWEVLSELGKKIKVF	TRGV9	.	TRGJP	18	-1	-1	24
65	5.904099261533431E-4	TGTGCCTTGTGGGATTTTCGAGAGTTGGGCAAAAAAATCAAGGTATTT	CALWDFRELGKKIKVF	TRGV9	.	TRGJP	13	-1	-1	20
65	5.904099261533431E-4	TGTGCTGCGTGGGATAGTCGGGGCACTGGTTGGTTCAAGATATTT	CAAWDSRGTGWFKIF	TRGV10	.	TRGJP1	14	-1	-1	23
65	5.904099261533431E-4	TGTGCCTTGTGCCGAAAGCGGTATAAGAAACTCTTT	CALCRKRYKKLF	TRGV9	.	TRGJ1	10	-1	-1	21
65	5.904099261533431E-4	TGTGCCTTGTGGGAGGTGATTGGGAAGAAACTCTTT	CALWEVIGKKLF	TRGV9	.	TRGJ1	17	-1	-1	24
65	5.904099261533431E-4	TGTGCCTTGTGGTGGGGATATAAGAAACTCTTT	CALWWGYKKLF	TRGV9	.	TRGJ1	11	-1	-1	18
65	5.904099261533431E-4	TGTGCCTTGTGGGAGGTAACGAAACTCTTT	CALWEVTKLF	TRGV9	.	TRGJ1	16	-1	-1	16
64	5.813266965202147E-4	TGTGCCTTGTGGGAGGTGCCCTCGGTGGTGGAGTTGGGCAAAAAAATCAAGGTATTT	CALWEVPSVVELGKKIKVF	TRGV9	.	TRGJP	22	-1	-1	30
64	5.813266965202147E-4	TGTGCCTTGTGGGACCGTACAGAGTTGGGCAAAAAAATCAAGGTATTT	CALWDRTELGKKIKVF	TRGV9	.	TRGJP	13	-1	-1	20
64	5.813266965202147E-4	TGTGCCTTGTGGGAGGTTACAGAGTTGGGCAAAAAAATCAAGGTATTT	CALWEVTELGKKIKVF	TRGV9	.	TRGJP	16	-1	-1	20
64	5.813266965202147E-4	TGTGCCTTGTGGGAAAATTCGGAGTTGGGCAAAAAAATCAAGGTATTT	CALWENSELGKKIKVF	TRGV9	.	TRGJP	13	-1	-1	21
64	5.813266965202147E-4	TGTGCCTTGTGGGAGTTGGGCAAAAAAATCAAGGTATTT	CALWELGKKIKVF	TRGV9	.	TRGJP	17	-1	-1	12
64	5.813266965202147E-4	TGTGCCTTGGAGGCCCCCACTGGTTGGTTCAAGATATTT	CALEAPTGWFKIF	TRGV9	.	TRGJP1	8	-1	-1	16
64	5.813266965202147E-4	TGTGCCTTGTGGGGTCGTGGGCGTAAGAAACTCTTT	CALWGRGRKKLF	TRGV9	.	TRGJ1	12	-1	-1	23
64	5.813266965202147E-4	TGTGCCTTGTGGGAGGTGCCTTCTAAGAAACTCTTT	CALWEVPSKKLF	TRGV9	.	TRGJ1	18	-1	-1	20
64	5.813266965202147E-4	TGTGCCTTGTGGGAGGTGCCTAGGGAGAAACTCTTT	CALWEVPREKLF	TRGV9	.	TRGJ1	18	-1	-1	25
64	5.813266965202147E-4	TGTGGGGGGCTCTTT	CGGLF	TRGV10	.	TRGJ1	3	-1	-1	9
63	5.722434668870863E-4	TGTGCCTTGTGGGAGGTGACTGGCCCGGAGTTGGGCAAAAAAATCAAGGTATTT	CALWEVTGPELGKKIKVF	TRGV9	.	TRGJP	17	-1	-1	27
63	5.722434668870863E-4	TGTGCCTTGTGGGACTTGCACCAAGAGTTGGGCAAAAAAATCAAGGTATTT	CALWDLHQELGKKIKVF	TRGV9	.	TRGJP	21	-1	-1	21
63	5.722434668870863E-4	TGTGCCTTGTGGGAGGTGCAAAATGAGTTGGGCAAAAAAATCAAGGTATTT	CALWEVQNELGKKIKVF	TRGV9	.	TRGJP	19	-1	-1	24
63	5.722434668870863E-4	TGTGCCTTGTGGGAGGTAGTGTTGGGCAAAAAAATCAAGGTATTT	CALWEVVLGKKIKVF	TRGV9	.	TRGJP	16	-1	-1	17
63	5.722434668870863E-4	TGTGCCTTGTGGGAGGTGCGAATCCATTATAAGAAACTCTTT	CALWEVRIHYKKLF	TRGV9	.	TRGJ1	18	-1	-1	18
63	5.722434668870863E-4	TGTGCCTTGTGGGAAGAGTTGGGCAAAAAAATCAAGGTATTT	CALWEELGKKIKVF	TRGV9	.	TRGJP	13	-1	-1	9
63	5.722434668870863E-4	TGTGCCTTGTGGGAGGTGCGTGTTTATAAGAAACTCTTT	CALWEVRVYKKLF	TRGV9	.	TRGJ2	18	-1	-1	23
63	5.722434668870863E-4	TGTGCCTTGTGGGAGGTGCAAGGGGATAAGAAACTCTTT	CALWEVQGDKKLF	TRGV9	.	TRGJ1	19	-1	-1	25
63	5.722434668870863E-4	TGTGCCTTGTGGGAGGTGAAACCCGTGTTGAAACTCTTT	CALWEVKPVLKLF	TRGV9	.	TRGJ1	17	-1	-1	29
63	5.722434668870863E-4	TGTGCCTTGTGGGAGGAACCTTATAAGAAACTCTTT	CALWEEPYKKLF	TRGV9	.	TRGJ1	15	-1	-1	20
63	5.722434668870863E-4	TGTGCCTTGTTTAGAAGGGATAAGAAACTCTTT	CALFRRDKKLF	TRGV9	.	TRGJ1	9	-1	-1	19
63	5.722434668870863E-4	TGTGCCTTGTGGGAGGATCACAAGAAACTCTTT	CALWEDHKKLF	TRGV9	.	TRGJ1	15	-1	-1	21
63	5.722434668870863E-4	TGTGCTGCGTGGGATTGTCACCTCTTT	CAAWDCHLF	TRGV10	.	TRGJ1	15	-1	-1	21
63	5.722434668870863E-4	TGTGCCTTGTGTGTAAAGAAACTCTTT	CALCVKKLF	TRGV9	.	TRGJ1	10	-1	-1	15
63	5.722434668870863E-4	TGTGCGTCCTATAAGAAACTCTTT	CASYKKLF	TRGV9	.	TRGJ1	4	-1	-1	9
63	5.722434668870863E-4	TGTGCTGCGTGGGACCAAAAGAAACTCTTT	CAAWDQKKLF	TRGV10	.	TRGJ2	13	-1	-1	18
63	5.722434668870863E-4	TGTGCCTTGTGGGAGGGGATACATAAGAAACTCTTT	CALWEGIHKKLF	TRGV9	.	TRGJ1	15	-1	-1	22
62	5.631602372539581E-4	TGTGCCTTGTGGGAGGTGATGGAGTTGGGCAAAAAAATCAAGGTATTT	CALWEVMELGKKIKVF	TRGV9	.	TRGJP	17	-1	-1	21
62	5.631602372539581E-4	TGTGCCTTGTGGGTACAAGAGTTGGGCAAAAAAATCAAGGTATTT	CALWVQELGKKIKVF	TRGV9	.	TRGJP	12	-1	-1	15
62	5.631602372539581E-4	TGTGCCTTGTGGGAGGGTAAGTTGGGCAAAAAAATCAAGGTATTT	CALWEGKLGKKIKVF	TRGV9	.	TRGJP	15	-1	-1	19
62	5.631602372539581E-4	TGTGCCTTACTTGTGGGGGGAACACGTACCCAAGATAAACTCTTT	CALLVGGTRTQDKLF	TRGV9	.	TRGJ1	7	-1	-1	36
62	5.631602372539581E-4	TGTGCCTTGTGGGAATTTGTGTCGTGGTATAAGAAACTCTTT	CALWEFVSWYKKLF	TRGV9	.	TRGJ1	13	-1	-1	27
62	5.631602372539581E-4	TGTGCCACCTGGGACGGGGGTAGTGATTGGATCAAGACGTTT	CATWDGGSDWIKTF	TRGV2	.	TRGJP2	17	-1	-1	19
62	5.631602372539581E-4	TGTGCCTTGTGGGAGACTATGACCCATAAGAAACTCTTT	CALWETMTHKKLF	TRGV9	.	TRGJ1	14	-1	-1	25
62	5.631602372539581E-4	TGTGCCTTGTACCGTACCACTGGTTGGTTCAAGATATTT	CALYRTTGWFKIF	TRGV9	.	TRGJP1	9	-1	-1	14
62	5.631602372539581E-4	TGTGCCTTGTGGGAGGGAAGGATTCAGGGACTCTTT	CALWEGRIQGLF	TRGV9	.	TRGJ1	15	-1	-1	29
62	5.631602372539581E-4	TGTGCCTTGTGTGTGTGTAGTAAGAAACTCTTT	CALCVCSKKLF	TRGV9	.	TRGJ1	10	-1	-1	20
62	5.631602372539581E-4	TGTGCCTTGTGGGGTAGTTATAAGAAACTCTTT	CALWGSYKKLF	TRGV9	.	TRGJ2	12	-1	-1	17
62	5.631602372539581E-4	TGTGCCTTGTCCGTAACTAAGAAACTCTTT	CALSVTKKLF	TRGV9	.	TRGJ2	9	-1	-1	17
62	5.631602372539581E-4	TGTGCCTTCAAAAAGAAACTCTTT	CAFKKKLF	TRGV9	.	TRGJ1	7	-1	-1	12
62	5.631602372539581E-4	TGTGCCTTGAAGAAACTCTTT	CALKKLF	TRGV9	.	TRGJ1	8	-1	-1	9
62	5.631602372539581E-4	TGTGCCTTGTGGCAACTGCCTAAGAAACTCTTT	CALWQLPKKLF	TRGV9	.	TRGJ1	11	-1	-1	20
62	5.631602372539581E-4	TGTGCCTTGTCAGGAGATAAGAAACTCTTT	CALSGDKKLF	TRGV9	.	TRGJ1	9	-1	-1	16
62	5.631602372539581E-4	TGTGCCTTGCCCCATTATAAGAAACTCTTT	CALPHYKKLF	TRGV9	.	TRGJ1	8	-1	-1	13
61	5.540770076208297E-4	TGTGCCTTGTGGGAGGTGCTTGGTGAGTTGGGCAAAAAAATCAAGGTATTT	CALWEVLGELGKKIKVF	TRGV9	.	TRGJP	18	-1	-1	24
61	5.540770076208297E-4	TGTGCCTTGTGGGCGGTTCCCTTCCATAATTATTATAAGAAACTCTTT	CALWAVPFHNYYKKLF	TRGV9	.	TRGJ1	28	-1	-1	27
61	5.540770076208297E-4	TGTGCCTTGTGGGAGGTGCAGGGGAGTAGTGATTGGATCAAGACGTTT	CALWEVQGSSDWIKTF	TRGV9	.	TRGJP2	19	-1	-1	24
61	5.540770076208297E-4	TGTGCCTTGTGGGAGGTGGAAGAGTTGGGCAAAAAAATCAAGGTATTT	CALWEVEELGKKIKVF	TRGV9	.	TRGJP	17	-1	-1	19
61	5.540770076208297E-4	TGTGCCTTGTGGGACGGTGAGTTGGGCAAAAAAATCAAGGTATTT	CALWDGELGKKIKVF	TRGV9	.	TRGJP	18	-1	-1	18
61	5.540770076208297E-4	TGTGCCTTGTGGGAGGGGGGTAGGGATAAGAAACTCTTT	CALWEGGRDKKLF	TRGV9	.	TRGJ1	15	-1	-1	25
61	5.540770076208297E-4	TGTGCCTTGTGGGAGGTGCGTTATAAGAAACTCTTT	CALWEVRYKKLF	TRGV9	.	TRGJ1	18	-1	-1	20
61	5.540770076208297E-4	TGTGCCTTGTGGGAGGTGCGTCCATGGAAACTCTTT	CALWEVRPWKLF	TRGV9	.	TRGJ1	18	-1	-1	26
61	5.540770076208297E-4	TGTGCCTTGTGGGAGGTGCGGAGAAAGAAACTCTTT	CALWEVRRKKLF	TRGV9	.	TRGJ1	18	-1	-1	24
61	5.540770076208297E-4	TGTGCCTTGTGGGAGGGATCCTGTAAGAAACTCTTT	CALWEGSCKKLF	TRGV9	.	TRGJ1	15	-1	-1	23
61	5.540770076208297E-4	TGTGCCACCTGGGATAACGATTCTAAGAAACTCTTT	CATWDNDSKKLF	TRGV8	.	TRGJ1	15	-1	-1	19
61	5.540770076208297E-4	TGTGCCTTGTGGGAGGATTATAAGAAACTCTTT	CALWEDYKKLF	TRGV9	.	TRGJ1	15	-1	-1	16
61	5.540770076208297E-4	TGTGCCTTGTGGGAGAAATATAAGAAACTCTTT	CALWEKYKKLF	TRGV9	.	TRGJ1	14	-1	-1	18
61	5.540770076208297E-4	TGTGCCTTGTGGGGGGGGAAACTCTTT	CALWGGKLF	TRGV9	.	TRGJ1	15	-1	-1	17
61	5.540770076208297E-4	TGTGCCTTGTGGGATGAGAAACTCTTT	CALWDEKLF	TRGV9	.	TRGJ1	13	-1	-1	13
61	5.540770076208297E-4	TGTGCTCTAAATAAGAAACTCTTT	CALNKKLF	TRGV9	.	TRGJ1	4	-1	-1	10
60	5.449937779877013E-4	TGTGCCTTGTGGGAGGTGCGTTTGGAGTTGGGCAAAAAAATCAAGGTATTT	CALWEVRLELGKKIKVF	TRGV9	.	TRGJP	18	-1	-1	24
60	5.449937779877013E-4	TGTGCCTTGTGGGAGTCCCAAGAGTTGGGCAAAAAAATCAAGGTATTT	CALWESQELGKKIKVF	TRGV9	.	TRGJP	14	-1	-1	18
60	5.449937779877013E-4	TGTGCCTTGTGGGAGGTGCGTTATTATAAGAAACTCTTT	CALWEVRYYKKLF	TRGV9	.	TRGJ1	18	-1	-1	20
60	5.449937779877013E-4	TGTGCCTTGTGGGAGGTGAACCATTATAAGAAACTCTTT	CALWEVNHYKKLF	TRGV9	.	TRGJ1	21	-1	-1	22
60	5.449937779877013E-4	TGTGCCTTGTGGGACAGAGCTTACAAGAAACTCTTT	CALWDRAYKKLF	TRGV9	.	TRGJ1	13	-1	-1	20
60	5.449937779877013E-4	TGTGCCTTGTGGGAGGTCTTCGGTAGGAAACTCTTT	CALWEVFGRKLF	TRGV9	.	TRGJ1	16	-1	-1	23
60	5.449937779877013E-4	TGTGCCGTGACAGGGCCCTATAAGAAACTCTTT	CAVTGPYKKLF	TRGV9	.	TRGJ2	8	-1	-1	18
60	5.449937779877013E-4	TGTGCCTTACCTTATTATAAGAAACTCTTT	CALPYYKKLF	TRGV9	.	TRGJ1	7	-1	-1	11
60	5.449937779877013E-4	TGTGCCCCGTATCATAAGAAACTCTTT	CAPYHKKLF	TRGV9	.	TRGJ1	5	-1	-1	9
60	5.449937779877013E-4	TGTGCCTTGTGGGAGGTAAAGAAACTCTTT	CALWEVKKLF	TRGV9	.	TRGJ1	16	-1	-1	18
59	5.359105483545729E-4	TGTGCCTTGTGGGAGGTTCCCCTTTATAAGAAACTCTTT	CALWEVPLYKKLF	TRGV9	.	TRGJ1	22	-1	-1	23
59	5.359105483545729E-4	TGTGCCTTGTGGGAGGTGCGGTCCCGTAAGAAACTCTTT	CALWEVRSRKKLF	TRGV9	.	TRGJ1	18	-1	-1	26
59	5.359105483545729E-4	TGTGCCTTGTGGGAGGTGAAGGTCCCTAAGAAACTCTTT	CALWEVKVPKKLF	TRGV9	.	TRGJ1	17	-1	-1	26
59	5.359105483545729E-4	TGTGCCTTGTGGGAGGTAAGGTATTATAAGAAACTCTTT	CALWEVRYYKKLF	TRGV9	.	TRGJ1	16	-1	-1	21
59	5.359105483545729E-4	TGTGCTGCGTGGGATTATTATTATAAGAAACTCTTT	CAAWDYYYKKLF	TRGV10	.	TRGJ1	16	-1	-1	16
59	5.359105483545729E-4	TGTGCCTTGTGGCGCCCGTATTATAAGAAACTCTTT	CALWRPYYKKLF	TRGV9	.	TRGJ1	11	-1	-1	18
59	5.359105483545729E-4	TGTGCCTTTCACACCGTTCTTAAGAAACTCTTT	CAFHTVLKKLF	TRGV9	.	TRGJ1	7	-1	-1	20
59	5.359105483545729E-4	TGTGCCTTGTGGGAGCCCCATAAGAAACTCTTT	CALWEPHKKLF	TRGV9	.	TRGJ1	14	-1	-1	19
59	5.359105483545729E-4	TGTGCCTTGTGGGAGGCCCGTAAGAAACTCTTT	CALWEARKKLF	TRGV9	.	TRGJ1	15	-1	-1	20
59	5.359105483545729E-4	TGTGCCTTGTGGGAGGAAAAGAAACTCTTT	CALWEEKKLF	TRGV9	.	TRGJ1	15	-1	-1	18
59	5.359105483545729E-4	TGTGCCTTGAACTATAAGAAACTCTTT	CALNYKKLF	TRGV9	.	TRGJ1	8	-1	-1	12
59	5.359105483545729E-4	TGTGCCTTGTGGGCCCCTAATTTT	CALWAPNF	TRGV9	.	TRGJP1	12	-1	-1	21
59	5.359105483545729E-4	TGTGCCTTGTGGGAGGAACCAAAGAAACTCTTT	CALWEEPKKLF	TRGV9	.	TRGJ1	15	-1	-1	21
59	5.359105483545729E-4	TGTGCCTTGTGGGAAACTAAGAAACTCTTT	CALWETKKLF	TRGV9	.	TRGJ1	13	-1	-1	17
58	5.268273187214446E-4	TGTGCCTTGTGGGAGGTGCAATCAGGTCTAGAGTTGGGCAAAAAAATCAAGGTATTT	CALWEVQSGLELGKKIKVF	TRGV9	.	TRGJP	19	-1	-1	29
58	5.268273187214446E-4	TGTGCCTTGTGGGACCTACAGCAAGAGTTGGGCAAAAAAATCAAGGTATTT	CALWDLQQELGKKIKVF	TRGV9	.	TRGJP	13	-1	-1	20
58	5.268273187214446E-4	TGTGCCTTGTGGGAGGTGCTTCAAGAGTTGGGCAAAAAAATCAAGGTATTT	CALWEVLQELGKKIKVF	TRGV9	.	TRGJP	18	-1	-1	21
58	5.268273187214446E-4	TGTGCCTTGTGGGAGGTGGCTAAAGAGTTGGGCAAAAAAATCAAGGTATTT	CALWEVAKELGKKIKVF	TRGV9	.	TRGJP	17	-1	-1	22
58	5.268273187214446E-4	TGTGCCTTGTGGGATGGTCTACGGGGTTATTATAAGAAACTCTTT	CALWDGLRGYYKKLF	TRGV9	.	TRGJ2	17	-1	-1	26
58	5.268273187214446E-4	TGTGCCTTGTGGGAGGGGGGTCGTAGTGATTGGATCAAGACGTTT	CALWEGGRSDWIKTF	TRGV9	.	TRGJP2	15	-1	-1	22
58	5.268273187214446E-4	TGTGCCTTGTGGGAGATACGCCCCATCAGGGGGAAGAAACTCTTT	CALWEIRPIRGKKLF	TRGV9	.	TRGJ1	14	-1	-1	33
58	5.268273187214446E-4	TGTGCCTTGTGGGAGGTGCCACGGTATTATAAGAAACTCTTT	CALWEVPRYYKKLF	TRGV9	.	TRGJ1	18	-1	-1	24
58	5.268273187214446E-4	TGTGCCTTGTGGGAGGTGCAGGGCCATTATAAGAAACTCTTT	CALWEVQGHYKKLF	TRGV9	.	TRGJ1	19	-1	-1	25
58	5.268273187214446E-4	TGTGCCTTGTGGGAGGTGCAATGGGATTATAAGAAACTCTTT	CALWEVQWDYKKLF	TRGV9	.	TRGJ1	19	-1	-1	25
58	5.268273187214446E-4	TGTGCCTTGTGGGAGGGACGCCCCCTTTATGGGAAACTCTTT	CALWEGRPLYGKLF	TRGV9	.	TRGJ1	15	-1	-1	26
58	5.268273187214446E-4	TGTGCCTTGTGGGAGGTGCATCGCTATAAGAAACTCTTT	CALWEVHRYKKLF	TRGV9	.	TRGJ2	19	-1	-1	24
58	5.268273187214446E-4	TGTGCCTTGTGGGAGGTGCACAGTTATAAGAAACTCTTT	CALWEVHSYKKLF	TRGV9	.	TRGJ1	20	-1	-1	23
58	5.268273187214446E-4	TGTGCCTTGTGGGAAGTTTATAAGAAACTCTTT	CALWEVYKKLF	TRGV9	.	TRGJ1	16	-1	-1	17
58	5.268273187214446E-4	TGTGCCTTGTATCCCCGTTGGTTCAAGATATTT	CALYPRWFKIF	TRGV9	.	TRGJP1	9	-1	-1	16
58	5.268273187214446E-4	TGTGCCTTGTACTGGGATTATAAGAAACTCTTT	CALYWDYKKLF	TRGV9	.	TRGJ1	9	-1	-1	16
58	5.268273187214446E-4	TGTGCCAGGGGCGGTTATTATAAGAAACTCTTT	CARGGYYKKLF	TRGV9	.	TRGJ2	5	-1	-1	14
58	5.268273187214446E-4	TGTGCCTTGTCTTGGTTCAAGATATTT	CALSWFKIF	TRGV9	.	TRGJP1	9	-1	-1	11
57	5.177440890883163E-4	TGTGCCTTGTGGCCCCCCCCCGTGGAGTTGGGCAAAAAAATCAAGGTATTT	CALWPPPVELGKKIKVF	TRGV9	.	TRGJP	11	-1	-1	24
57	5.177440890883163E-4	TGTGCCTTGTGGGAGGCGAAACAAGAGTTGGGCAAAAAAATCAAGGTATTT	CALWEAKQELGKKIKVF	TRGV9	.	TRGJP	15	-1	-1	21
57	5.177440890883163E-4	TGTGCCTTGGGACACTTAAGAGGAGAGTTGGGCAAAAAAATCAAGGTATTT	CALGHLRGELGKKIKVF	TRGV9	.	TRGJP	8	-1	-1	23
57	5.177440890883163E-4	TTCCAACTTTTAAAGAATAGGTTGGGCAAAAAAATCAAGGTATTT	FQLLKNRLGKKIKVF	TRGV9	.	TRGJP	0	-1	-1	20
57	5.177440890883163E-4	TGTGCCTTGTGGGAGGGATATAGTAGTGATTGGATCAAGACGTTT	CALWEGYSSDWIKTF	TRGV9	.	TRGJP2	15	-1	-1	17
57	5.177440890883163E-4	TGTGCCACCTGGGACGGGAATTATTATAAGAAACTCTTT	CATWDGNYYKKLF	TRGV2	.	TRGJ1	17	-1	-1	17
57	5.177440890883163E-4	TGTTATTGTATTTTGGGCAAAAAAATCAAGGTATTT	CYCILGKKIKVF	TRGV9	.	TRGJP	2	-1	-1	12
57	5.177440890883163E-4	TGTGCCTTGTGGGAGGTGCGGTATAAGAAACTCTTT	CALWEVRYKKLF	TRGV9	.	TRGJ1	18	-1	-1	21
57	5.177440890883163E-4	TGTGCCTTGTGGGAGGTGATTTTGGAGAAACTCTTT	CALWEVILEKLF	TRGV9	.	TRGJ1	17	-1	-1	25
57	5.177440890883163E-4	TGTGCTGCGTGGGATAGGGATAAGAAACTCTTT	CAAWDRDKKLF	TRGV10	.	TRGJ1	14	-1	-1	19
57	5.177440890883163E-4	TGTGCCTTGTGGGATCAACATAAGAAACTCTTT	CALWDQHKKLF	TRGV9	.	TRGJ1	13	-1	-1	19
57	5.177440890883163E-4	TGTGCCTTGAAGGTCGGTTGGTTCAAGATATTT	CALKVGWFKIF	TRGV9	.	TRGJP1	8	-1	-1	15
57	5.177440890883163E-4	TGTGCTGCGTGGGATTCGGGGGGACTCTTT	CAAWDSGGLF	TRGV10	.	TRGJ1	15	-1	-1	23
57	5.177440890883163E-4	TGTGCCTTGTGTTGGTATAAGAAACTCTTT	CALCWYKKLF	TRGV9	.	TRGJ1	10	-1	-1	15
57	5.177440890883163E-4	TGTGCCTTGTGGATATATAAGAAACTCTTT	CALWIYKKLF	TRGV9	.	TRGJ1	11	-1	-1	15
57	5.177440890883163E-4	TGTGCCTTGGGGTATAAGAAACTCTTT	CALGYKKLF	TRGV9	.	TRGJ1	11	-1	-1	12
57	5.177440890883163E-4	TGTGCTGCGTGGGACCTCTTT	CAAWDLF	TRGV10	.	TRGJ2	13	-1	-1	15
57	5.177440890883163E-4	TGTGCCTTGTGGGTAGTTCAGGAGAAACTCTTT	CALWVVQEKLF	TRGV9	.	TRGJ1	12	-1	-1	22
57	5.177440890883163E-4	TGTGCCTTGTGGTCTTATAAGAAACTCTTT	CALWSYKKLF	TRGV9	.	TRGJ1	11	-1	-1	14
56	5.086608594551879E-4	TGTGCCTTGTGGGAGTTCACCGGGGAGTTGGGCAAAAAAATCAAGGTATTT	CALWEFTGELGKKIKVF	TRGV9	.	TRGJP	20	-1	-1	24
56	5.086608594551879E-4	TGTGCCTTGTGGGAGGCACGGCAAGAGTTGGGCAAAAAAATCAAGGTATTT	CALWEARQELGKKIKVF	TRGV9	.	TRGJP	15	-1	-1	19
56	5.086608594551879E-4	TGTGCCTTGTGGGGGCGATGGGGGGATTATAAGAAACTCTTT	CALWGRWGDYKKLF	TRGV9	.	TRGJ1	12	-1	-1	25
56	5.086608594551879E-4	TGTGCCTTGTGGGAGGTGGGGTACGGTTATAAGAAACTCTTT	CALWEVGYGYKKLF	TRGV9	.	TRGJ1	17	-1	-1	26
56	5.086608594551879E-4	TGTGCCTTGTGGGAGGTGCTCTGGTATAAGAAACTCTTT	CALWEVLWYKKLF	TRGV9	.	TRGJ1	18	-1	-1	24
56	5.086608594551879E-4	TGTGCTGCGTGGGATTGGTATTATAAGAAACTCTTT	CAAWDWYYKKLF	TRGV10	.	TRGJ1	15	-1	-1	18
56	5.086608594551879E-4	TGTGCCTTCCTGATGGGACTCGATAAGAAACTCTTT	CAFLMGLDKKLF	TRGV9	.	TRGJ1	7	-1	-1	22
56	5.086608594551879E-4	TGTGCCTTGTGGGAGGCAAATAAGAAACTCTTT	CALWEANKKLF	TRGV9	.	TRGJ1	15	-1	-1	19
56	5.086608594551879E-4	TGTGCCTTGTGGGAGGTGCGACTGCTCTTT	CALWEVRLLF	TRGV9	.	TRGJ1	18	-1	-1	24
56	5.086608594551879E-4	TGTGCCTTGGTTTATTATAAGAAACTCTTT	CALVYYKKLF	TRGV9	.	TRGJ1	8	-1	-1	11
56	5.086608594551879E-4	TGTGCCTTGTGGGATTATTATAAGAAACTCTTT	CALWDYYKKLF	TRGV9	.	TRGJ1	13	-1	-1	13
55	4.995776298220595E-4	TGTGCCTTGTGGGAGGTGCCTCGATATAGTAGTGATTGGATCAAGACGTTT	CALWEVPRYSSDWIKTF	TRGV9	.	TRGJP2	18	-1	-1	23
55	4.995776298220595E-4	TGTGCCTTGTGGGAGGTACATCAAGAGTTGGGCAAAAAAATCAAGGTATTT	CALWEVHQELGKKIKVF	TRGV9	.	TRGJP	19	-1	-1	21
55	4.995776298220595E-4	TGTGCCTTGTGGGAGGTGTGGGAGTTGGGCAAAAAAATCAAGGTATTT	CALWEVWELGKKIKVF	TRGV9	.	TRGJP	17	-1	-1	21
55	4.995776298220595E-4	TGTGCCTTGTGGGAGGTGCACGGGGTTGAGGATTATAAGAAACTCTTT	CALWEVHGVEDYKKLF	TRGV9	.	TRGJ1	20	-1	-1	31
55	4.995776298220595E-4	TGTGCCTTGTGGGAGGTGATCCCTTGGGGTTATAAGAAACTCTTT	CALWEVIPWGYKKLF	TRGV9	.	TRGJ1	17	-1	-1	29
55	4.995776298220595E-4	TGTGCCTTGTGGGAGGTGATGTGTTATAAGAAACTCTTT	CALWEVMCYKKLF	TRGV9	.	TRGJ1	17	-1	-1	23
55	4.995776298220595E-4	TGTGCCTTGTGGGAGGTGAGTGGGGATAAGAAACTCTTT	CALWEVSGDKKLF	TRGV9	.	TRGJ1	17	-1	-1	25
55	4.995776298220595E-4	TGTGCCTTGTGGGAGGACTCGGCATATAAGAAACTCTTT	CALWEDSAYKKLF	TRGV9	.	TRGJ1	15	-1	-1	24
55	4.995776298220595E-4	TGTGCCACCTGGGACACCACTGGTTGGTTCAAGATATTT	CATWDTTGWFKIF	TRGV7	.	TRGJP1	15	-1	-1	15
55	4.995776298220595E-4	TGTGCTGCGTGGGGTTATTATAAGAAACTCTTT	CAAWGYYKKLF	TRGV10	.	TRGJ1	16	-1	-1	14
55	4.995776298220595E-4	TGTGCTGCGTGGGATTCATACGGGAAACTCTTT	CAAWDSYGKLF	TRGV10	.	TRGJ1	15	-1	-1	23
55	4.995776298220595E-4	TGTGCTGCGTGGGACAGCTATAGGAAACTCTTT	CAAWDSYRKLF	TRGV10	.	TRGJ1	13	-1	-1	18
55	4.995776298220595E-4	TGTGCCTTGTGGGAGGGCGTGGAGAAACTCTTT	CALWEGVEKLF	TRGV9	.	TRGJ1	15	-1	-1	22
55	4.995776298220595E-4	TGTGCCTTGTGGGAGGATAATAAGAAACTCTTT	CALWEDNKKLF	TRGV9	.	TRGJ1	15	-1	-1	16
55	4.995776298220595E-4	TGTGCTGCGTCTTTGCGGGAGAAACTCTTT	CAASLREKLF	TRGV10	.	TRGJ1	9	-1	-1	19
55	4.995776298220595E-4	TGTGCCTTGTCGGGTTATAAGAAACTCTTT	CALSGYKKLF	TRGV9	.	TRGJ1	13	-1	-1	14
55	4.995776298220595E-4	TGTGCTGCGTGGGCTTATTATAAGAAACTCTTT	CAAWAYYKKLF	TRGV10	.	TRGJ1	16	-1	-1	14
54	4.904944001889312E-4	TGTGCCTTGTGGGAGGTGAATGGCCAAGAGTTGGGCAAAAAAATCAAGGTATTT	CALWEVNGQELGKKIKVF	TRGV9	.	TRGJP	17	-1	-1	19
54	4.904944001889312E-4	TGTGCCTTGTGGGAGGTCACACTGGAGTTGGGCAAAAAAATCAAGGTATTT	CALWEVTLELGKKIKVF	TRGV9	.	TRGJP	19	-1	-1	24
54	4.904944001889312E-4	TGTGCCTTGTGGGAGTATCAAGAGTTGGGCAAAAAAATCAAGGTATTT	CALWEYQELGKKIKVF	TRGV9	.	TRGJP	14	-1	-1	18
54	4.904944001889312E-4	TGTGCCTTGTGGGAGGTGCCTTTCGTTTGCGGCTATAAGAAACTCTTT	CALWEVPFVCGYKKLF	TRGV9	.	TRGJ1	18	-1	-1	33
54	4.904944001889312E-4	TGTGCCTTGTGGGAGAGCGCAGAGTTGGGCAAAAAAATCAAGGTATTT	CALWESAELGKKIKVF	TRGV9	.	TRGJP	14	-1	-1	20
54	4.904944001889312E-4	TGTGCCTTGTGGGAGGTGCATAGTAGTGATTGGATCAAGACGTTT	CALWEVHSSDWIKTF	TRGV9	.	TRGJP2	19	-1	-1	19
54	4.904944001889312E-4	TGTGCCTTGTGGGAGGACTCGAATTATTATAAGAAACTCTTT	CALWEDSNYYKKLF	TRGV9	.	TRGJ1	15	-1	-1	18
54	4.904944001889312E-4	TGTGCCTTGTGGGACCTCTTTAGGCATAAGAAACTCTTT	CALWDLFRHKKLF	TRGV9	.	TRGJ1	13	-1	-1	25
54	4.904944001889312E-4	TGTGCCTTGTGGGAGGTGCATAGTGATAAGAAACTCTTT	CALWEVHSDKKLF	TRGV9	.	TRGJ1	19	-1	-1	25
54	4.904944001889312E-4	TGTGCCTTGTGGGAGGTGGGTTATTATAAGAAACTCTTT	CALWEVGYYKKLF	TRGV9	.	TRGJ1	17	-1	-1	20
54	4.904944001889312E-4	TGTGCCTTGTGGGGTGGTAGTTATAAGAAACTCTTT	CALWGGSYKKLF	TRGV9	.	TRGJ1	12	-1	-1	20
54	4.904944001889312E-4	TGTGCCTTGTGGGAGGTGCGATATAAGAAACTCTTT	CALWEVRYKKLF	TRGV9	.	TRGJ1	18	-1	-1	21
54	4.904944001889312E-4	TGTGCCTTGTGGGAGGTGCGACCTAAGAAACTCTTT	CALWEVRPKKLF	TRGV9	.	TRGJ1	23	-1	-1	23
54	4.904944001889312E-4	TGTGCCTTGTGGCGAAGAAAACTCTTT	CALWRRKLF	TRGV9	.	TRGJ1	11	-1	-1	14
54	4.904944001889312E-4	TGCCCCCCATGTAAACTCTTT	CPPCKLF	TRGV10	.	TRGJ1	1	-1	-1	12
54	4.904944001889312E-4	TGTGCTGCGTCCCTTTATTATAAGAAACTCTTT	CAASLYYKKLF	TRGV10	.	TRGJ1	9	-1	-1	14
54	4.904944001889312E-4	TGTGCCTTGTGGGAGCCTTATAAGAAACTCTTT	CALWEPYKKLF	TRGV9	.	TRGJ1	14	-1	-1	17
54	4.904944001889312E-4	TGTGCCTTGTGGGAGGGTAATAAGAAACTCTTT	CALWEGNKKLF	TRGV9	.	TRGJ1	15	-1	-1	19
53	4.8141117055580283E-4	TGTGCCTTGTGGGAGGGCCCCCTCCCAGAGTTGGGCAAAAAAATCAAGGTATTT	CALWEGPLPELGKKIKVF	TRGV9	.	TRGJP	26	-1	-1	26
53	4.8141117055580283E-4	TGTGCCTTGTGTCACCTACAAGAGTTGGGCAAAAAAATCAAGGTATTT	CALCHLQELGKKIKVF	TRGV9	.	TRGJP	10	-1	-1	18
53	4.8141117055580283E-4	TGTGCCTTGTGGGAGGTTTCCTTTACCCTCCAATCAGAGAAACTCTTT	CALWEVSFTLQSEKLF	TRGV9	.	TRGJ1	16	-1	-1	37
53	4.8141117055580283E-4	TGTGCCTTGTGGGAGGTATTTGTTCGAACACTATATAAGAAACTCTTT	CALWEVFVRTLYKKLF	TRGV9	.	TRGJ1	16	-1	-1	33
53	4.8141117055580283E-4	TGTGCCTTGTGTGCCGAACTTTATTATAAGAAACTCTTT	CALCAELYYKKLF	TRGV9	.	TRGJ1	10	-1	-1	20
53	4.8141117055580283E-4	TGTGCCTTGTGGGAGGTGTTTGGTTGGTTCAAGATATTT	CALWEVFGWFKIF	TRGV9	.	TRGJP1	17	-1	-1	20
53	4.8141117055580283E-4	TGTGCCTGGCAAGAGTTGGGCAAAAAAATCAAGGTATTT	CAWQELGKKIKVF	TRGV9	.	TRGJP	6	-1	-1	7
53	4.8141117055580283E-4	TGTGCTGCGTCACAGGGGGGGCGCAAGAAACTCTTT	CAASQGGRKKLF	TRGV10	.	TRGJ2	9	-1	-1	24
53	4.8141117055580283E-4	TGTGCCTTGTTTGAGGGTTATTATAAGAAACTCTTT	CALFEGYYKKLF	TRGV9	.	TRGJ1	15	-1	-1	17
53	4.8141117055580283E-4	TGTGCCTTGTGGGATAAGCATTATAAGAAACTCTTT	CALWDKHYKKLF	TRGV9	.	TRGJ1	13	-1	-1	19
53	4.8141117055580283E-4	TGTGCCTTGTGGGAGGCCTATTATAAGAAACTCTTT	CALWEAYYKKLF	TRGV9	.	TRGJ1	15	-1	-1	18
53	4.8141117055580283E-4	TGTGCCTTGTGGGAGGTTAAAAAGAAACTCTTT	CALWEVKKKLF	TRGV9	.	TRGJ1	16	-1	-1	21
53	4.8141117055580283E-4	TGTGCTGCGCAACACTGCGGGAAACTCTTT	CAAQHCGKLF	TRGV10	.	TRGJ1	8	-1	-1	20
53	4.8141117055580283E-4	TGTGCCTTGTGGGCCTTAAAGAAACTCTTT	CALWALKKLF	TRGV9	.	TRGJ1	12	-1	-1	15
53	4.8141117055580283E-4	TGTGCCTTGTGGTCCCCTATACTCTTT	CALWSPILF	TRGV9	.	TRGJ1	11	-1	-1	20
53	4.8141117055580283E-4	TGTGCCTTGTGGGAGGAGGGTTATTATAAGAAACTCTTT	CALWEEGYYKKLF	TRGV9	.	TRGJ1	15	-1	-1	20
53	4.8141117055580283E-4	TGTGCCTTGTGGGAGGTGCTCTATAAGAAACTCTTT	CALWEVLYKKLF	TRGV9	.	TRGJ1	18	-1	-1	21
53	4.8141117055580283E-4	TGTGCCTTGTGGGAGGAGTATAAGAAACTCTTT	CALWEEYKKLF	TRGV9	.	TRGJ1	15	-1	-1	18
53	4.8141117055580283E-4	TGTGCTGCGTGGCCCTCTAAGAAACTCTTT	CAAWPSKKLF	TRGV10	.	TRGJ1	11	-1	-1	17
52	4.7232794092267444E-4	TGTGCCTTGTGGGTTCGGGAGCAAGAGTTGGGCAAAAAAATCAAGGTATTT	CALWVREQELGKKIKVF	TRGV9	.	TRGJP	12	-1	-1	20
52	4.7232794092267444E-4	TGTGCCTTGTGGGACCTTTTTTCAAAGTTGGGCAAAAAAATCAAGGTATTT	CALWDLFSKLGKKIKVF	TRGV9	.	TRGJP	13	-1	-1	22
52	4.7232794092267444E-4	TGTGCCTTGTGGGAGGGGCGGCAAGAGTTGGGCAAAAAAATCAAGGTATTT	CALWEGRQELGKKIKVF	TRGV9	.	TRGJP	18	-1	-1	19
52	4.7232794092267444E-4	TGTGCCTTGTGGGAGGTGAAGGAATTGGGCAAAAAAATCAAGGTATTT	CALWEVKELGKKIKVF	TRGV9	.	TRGJP	17	-1	-1	21
52	4.7232794092267444E-4	TGTGCCTTGTGGGAGGCCCTTATCCCAGTGGCGAATAAGAAACTCTTT	CALWEALIPVANKKLF	TRGV9	.	TRGJ1	15	-1	-1	34
52	4.7232794092267444E-4	TGTGCCTTGTGGGAGGTGCACTCTAGGTATTATAAGAAACTCTTT	CALWEVHSRYYKKLF	TRGV9	.	TRGJ1	20	-1	-1	27
52	4.7232794092267444E-4	TGTGCCTTGTGGGAGGTGCGGGTAAGTTATAAGAAACTCTTT	CALWEVRVSYKKLF	TRGV9	.	TRGJ1	18	-1	-1	26
52	4.7232794092267444E-4	TGTGCCTTGTGGGAGCGCTTTTTGGATAAGAAACTCTTT	CALWERFLDKKLF	TRGV9	.	TRGJ1	14	-1	-1	25
52	4.7232794092267444E-4	TGTGCTGCGTGGGATGGCCCCGATAAGAAACTCTTT	CAAWDGPDKKLF	TRGV10	.	TRGJ1	14	-1	-1	22
52	4.7232794092267444E-4	TGTGCTGCGAGTACGACGGATGTGACGAAACTCTTT	CAASTTDVTKLF	TRGV10	.	TRGJ1	8	-1	-1	26
52	4.7232794092267444E-4	TGTGCCTTGTGGGGAAATTATTATAAGAAACTCTTT	CALWGNYYKKLF	TRGV9	.	TRGJ1	12	-1	-1	15
52	4.7232794092267444E-4	TGTGCCTTGTGGGACGTTTATTATAAGAAACTCTTT	CALWDVYYKKLF	TRGV9	.	TRGJ1	16	-1	-1	17
52	4.7232794092267444E-4	TGTGCCTTGTGGGAGCCCAATTATAAGAAACTCTTT	CALWEPNYKKLF	TRGV9	.	TRGJ1	14	-1	-1	19
52	4.7232794092267444E-4	TGTGCCTTGTGGGCCGGAGAAAAGAAACTCTTT	CALWAGEKKLF	TRGV9	.	TRGJ1	12	-1	-1	21
52	4.7232794092267444E-4	TGTGCTGCGTGGGATTATCAGCTCTTT	CAAWDYQLF	TRGV10	.	TRGJ2	16	-1	-1	21
51	4.632447112895461E-4	TGTGCCTTGTGGGAGGTGATTGGGGGGCTTCAAGAGTTGGGCAAAAAAATCAAGGTATTT	CALWEVIGGLQELGKKIKVF	TRGV9	.	TRGJP	17	-1	-1	30
51	4.632447112895461E-4	TGTGCCTTGTGGTCTCCGGGTTGGTGGTATTATAAGAAACTCTTT	CALWSPGWWYYKKLF	TRGV9	.	TRGJ2	11	-1	-1	27
51	4.632447112895461E-4	TGTGCCTTGTGGGCGATTCTCTTTTATTATAAGAAACTCTTT	CALWAILFYYKKLF	TRGV9	.	TRGJ1	12	-1	-1	23
51	4.632447112895461E-4	TGTGCCTTGTGGGAGGTGCCCTCTTATTATAAGAAACTCTTT	CALWEVPSYYKKLF	TRGV9	.	TRGJ1	22	-1	-1	23
51	4.632447112895461E-4	TGTGCCTTGTGGGAGGTGGACTCCGCCTATAAGAAACTCTTT	CALWEVDSAYKKLF	TRGV9	.	TRGJ1	23	-1	-1	27
51	4.632447112895461E-4	TGTGCCTTGTGGGAGGCGGAGTCCCCCGTTAAGAAACTCTTT	CALWEAESPVKKLF	TRGV9	.	TRGJ1	15	-1	-1	29
51	4.632447112895461E-4	TGTGCTGCGTGGCTTACCACTGGTTGGTTCAAGATATTT	CAAWLTTGWFKIF	TRGV10	.	TRGJP1	11	-1	-1	14
51	4.632447112895461E-4	TGTGCCTTGTGGGAGGTGCAAGGGTATAAGAAACTCTTT	CALWEVQGYKKLF	TRGV9	.	TRGJ1	19	-1	-1	24
51	4.632447112895461E-4	TGTGCCTTGAGAACGCGGGTGGATTATAAGAAACTCTTT	CALRTRVDYKKLF	TRGV9	.	TRGJ1	8	-1	-1	22
51	4.632447112895461E-4	TGTGCCTTGTGGGAGGTGCAGGGTAAGAAACTCTTT	CALWEVQGKKLF	TRGV9	.	TRGJ1	19	-1	-1	23
51	4.632447112895461E-4	TGTGCCTTGTTCGCTAAGGATAAGAAACTCTTT	CALFAKDKKLF	TRGV9	.	TRGJ1	9	-1	-1	19
51	4.632447112895461E-4	TGTGCCACCTGGGGTTATTATAAGAAACTCTTT	CATWGYYKKLF	TRGV8	.	TRGJ1	12	-1	-1	14
51	4.632447112895461E-4	TGTGCCACCTGGGATGACTATAAGAAACTCTTT	CATWDDYKKLF	TRGV4	.	TRGJ1	15	-1	-1	18
51	4.632447112895461E-4	TGTGCCTTCACTTATTATAAGAAACTCTTT	CAFTYYKKLF	TRGV9	.	TRGJ1	7	-1	-1	11
51	4.632447112895461E-4	TGTGCCTTGTGCTATTATAAGAAACTCTTT	CALCYYKKLF	TRGV9	.	TRGJ1	10	-1	-1	12
51	4.632447112895461E-4	TGTGCCTTGTGGGGTTGGTTCAAGATATTT	CALWGWFKIF	TRGV9	.	TRGJP1	12	-1	-1	12
51	4.632447112895461E-4	TGTGCTGCGTGGGTACCTAAACTCTTT	CAAWVPKLF	TRGV10	.	TRGJ1	12	-1	-1	18
51	4.632447112895461E-4	TGTGCTGCGTGGGCCCAACGGGATTGGATCAAGACGTTT	CAAWAQRDWIKTF	TRGV10	.	TRGJP2	12	-1	-1	21
51	4.632447112895461E-4	TGTGCCTTGTGGGAGGTGCTAGGTAAGAAACTCTTT	CALWEVLGKKLF	TRGV9	.	TRGJ1	18	-1	-1	23
50	4.5416148165641773E-4	TGTGCCTTGTGGGAAGACTCCCGAATCCAAGAGTTGGGCAAAAAAATCAAGGTATTT	CALWEDSRIQELGKKIKVF	TRGV9	.	TRGJP	13	-1	-1	27
50	4.5416148165641773E-4	TGTGCCTTCGTTAGTAGGCAAGAGTTGGGCAAAAAAATCAAGGTATTT	CAFVSRQELGKKIKVF	TRGV9	.	TRGJP	7	-1	-1	16
50	4.5416148165641773E-4	TGTGCCTTGTGGGAGCCAGAGTTGGGCAAAAAAATCAAGGTATTT	CALWEPELGKKIKVF	TRGV9	.	TRGJP	14	-1	-1	14
50	4.5416148165641773E-4	TGTGCCTTGTGGGAGACACTCAAGGGGACCCATAAGAAACTCTTT	CALWETLKGTHKKLF	TRGV9	.	TRGJ1	14	-1	-1	31
50	4.5416148165641773E-4	TGTGCCTTGTGGCACATCCTGTTTTGGTATAAGAAACTCTTT	CALWHILFWYKKLF	TRGV9	.	TRGJ1	11	-1	-1	27
50	4.5416148165641773E-4	TGTGCCTTGTGGGAGGTGCAAAGTCATTATAAGAAACTCTTT	CALWEVQSHYKKLF	TRGV9	.	TRGJ1	19	-1	-1	25
50	4.5416148165641773E-4	TGTGCCTTGTGGGAGGTGAGGTGGTATAAGAAACTCTTT	CALWEVRWYKKLF	TRGV9	.	TRGJ1	17	-1	-1	24
50	4.5416148165641773E-4	TGTGCCTTGTGGGAGGGCTCTTATTATAAGAAACTCTTT	CALWEGSYYKKLF	TRGV9	.	TRGJ1	15	-1	-1	20
50	4.5416148165641773E-4	TGTGCCTTGTGGGAGGTGTGCTATAAGAAACTCTTT	CALWEVCYKKLF	TRGV9	.	TRGJ1	17	-1	-1	21
50	4.5416148165641773E-4	TGTGCCTTGTGGGAGGTGTATTATAAGAAACTCTTT	CALWEVYYKKLF	TRGV9	.	TRGJ1	17	-1	-1	18
50	4.5416148165641773E-4	TGTGCCTTGTGGGAGGTGCGTAAAAAGAAACTCTTT	CALWEVRKKKLF	TRGV9	.	TRGJ1	18	-1	-1	24
50	4.5416148165641773E-4	TGTGCCTTGTACCACTCCTGTGAAAAGAAACTCTTT	CALYHSCEKKLF	TRGV9	.	TRGJ1	9	-1	-1	24
50	4.5416148165641773E-4	TGTGCCTTGTGGGACTTAAAGAAACTCTTT	CALWDLKKLF	TRGV9	.	TRGJ1	13	-1	-1	15
50	4.5416148165641773E-4	TGTGCTGCGTCCCCTAAGAAACTCTTT	CAASPKKLF	TRGV10	.	TRGJ1	9	-1	-1	14
50	4.5416148165641773E-4	TGTGCTGCGTGGGATTATACGCTCTTT	CAAWDYTLF	TRGV10	.	TRGJ1	16	-1	-1	21
50	4.5416148165641773E-4	TGTGCTGCGTGGGATCTTCTCTTT	CAAWDLLF	TRGV10	.	TRGJ1	14	-1	-1	18
50	4.5416148165641773E-4	TGTGCCTTGTGGCGCACTTCTTATTATAAGAAACTCTTT	CALWRTSYYKKLF	TRGV9	.	TRGJ2	11	-1	-1	20
50	4.5416148165641773E-4	TGTGCTGCGTGGGATTGTTATTATAAGAAACTCTTT	CAAWDCYYKKLF	TRGV10	.	TRGJ1	15	-1	-1	17
49	4.450782520232894E-4	TGTGCCTTGTGGGAGGCCGAAGAGTTGGGCAAAAAAATCAAGGTATTT	CALWEAEELGKKIKVF	TRGV9	.	TRGJP	15	-1	-1	19
49	4.450782520232894E-4	TGTGCCTTGTGGGTCTTGGGAGGTCATTATAAGAAACTCTTT	CALWVLGGHYKKLF	TRGV9	.	TRGJ2	12	-1	-1	25
49	4.450782520232894E-4	TGTGCCTTGTGGGAGGTGTCGGATTATTATAAGAAACTCTTT	CALWEVSDYYKKLF	TRGV9	.	TRGJ1	17	-1	-1	18
49	4.450782520232894E-4	TGTGCCTTGTGGGAGGCCCTCACTGGTTGGTTCAAGATATTT	CALWEALTGWFKIF	TRGV9	.	TRGJP1	15	-1	-1	20
49	4.450782520232894E-4	TGTGCCACCTGGGACGGGAGTAGTGATTGGATCAAGACGTTT	CATWDGSSDWIKTF	TRGV2	.	TRGJP2	17	-1	-1	18
49	4.450782520232894E-4	TGTGCCTTGTGGGAGCCACCTTATTATAAGAAACTCTTT	CALWEPPYYKKLF	TRGV9	.	TRGJ2	14	-1	-1	20
49	4.450782520232894E-4	TGTGCCTTGTGGGAGGTGCGGTATTATAAGAAACTCTTT	CALWEVRYYKKLF	TRGV9	.	TRGJ1	18	-1	-1	21
49	4.450782520232894E-4	TGTGCCTTGTGGGAGGTGCAGTATTATAAGAAACTCTTT	CALWEVQYYKKLF	TRGV9	.	TRGJ1	19	-1	-1	21
49	4.450782520232894E-4	TGTGCCTTGTGGGAAGAGAGGTGTTATAAGAAACTCTTT	CALWEERCYKKLF	TRGV9	.	TRGJ1	13	-1	-1	23
49	4.450782520232894E-4	TGTGCCTTGCCTTGGCGGAATTATTATAAGAAACTCTTT	CALPWRNYYKKLF	TRGV9	.	TRGJ1	8	-1	-1	17
49	4.450782520232894E-4	TGTGCCTTGTGGGGGAATTATTATAAGAAACTCTTT	CALWGNYYKKLF	TRGV9	.	TRGJ1	12	-1	-1	14
49	4.450782520232894E-4	TGTGCCTTGTGGGAGCCCCATTATAAGAAACTCTTT	CALWEPHYKKLF	TRGV9	.	TRGJ1	14	-1	-1	19
49	4.450782520232894E-4	TGTGCCTTGTGGGAGGTGTCGTATAAGAAACTCTTT	CALWEVSYKKLF	TRGV9	.	TRGJ1	17	-1	-1	21
49	4.450782520232894E-4	TGTGCCTTGTGGGAGGGCTTTTATAAGAAACTCTTT	CALWEGFYKKLF	TRGV9	.	TRGJ1	15	-1	-1	20
49	4.450782520232894E-4	TGTGCCACCTGGGAGGATTATAAGAAACTCTTT	CATWEDYKKLF	TRGV3	.	TRGJ1	13	-1	-1	16
49	4.450782520232894E-4	CCCGACAGGACCACTGGTTGGTTCAAGATATTT	PDRTTGWFKIF	TRGV9	.	TRGJP1	-1	-1	-1	9
49	4.450782520232894E-4	TGTGCTGCGTGGGATCAGGGGAAACTCTTT	CAAWDQGKLF	TRGV10	.	TRGJ1	14	-1	-1	20
49	4.450782520232894E-4	TGTGCCTTGTTCAAGTATAAGAAACTCTTT	CALFKYKKLF	TRGV9	.	TRGJ1	9	-1	-1	15
49	4.450782520232894E-4	TGTGCCTTGTGCATCAAACTCTTT	CALCIKLF	TRGV9	.	TRGJ1	10	-1	-1	15
49	4.450782520232894E-4	TGTGCCTTGTGTGCTGAGCTTTATTATAAGAAACTCTTT	CALCAELYYKKLF	TRGV9	.	TRGJ1	10	-1	-1	20
48	4.3599502239016107E-4	TGTGCCTTGTGGGAGGTTAGTGGTGGCGAGTTGGGCAAAAAAATCAAGGTATTT	CALWEVSGGELGKKIKVF	TRGV9	.	TRGJP	16	-1	-1	27
48	4.3599502239016107E-4	TGTGCCTTGTCCACCACCTCACCGAATTATTATAAGAAACTCTTT	CALSTTSPNYYKKLF	TRGV9	.	TRGJ1	9	-1	-1	22
48	4.3599502239016107E-4	TGTGCCTTGTGGGAGGTGCTTGTACGCGATTATAAGAAACTCTTT	CALWEVLVRDYKKLF	TRGV9	.	TRGJ1	18	-1	-1	28
48	4.3599502239016107E-4	TGTGCCTTGTGGGAGGTGCTTATGACGGGCCTAAAGAAACTCTTT	CALWEVLMTGLKKLF	TRGV9	.	TRGJ1	18	-1	-1	33
48	4.3599502239016107E-4	TGTGCCTTGTGGGAGGCTCTACGCACTGGTTGGTTCAAGATATTT	CALWEALRTGWFKIF	TRGV9	.	TRGJP1	15	-1	-1	19
48	4.3599502239016107E-4	TGTGCCTTGTGGGAGGTTCGGAATTATTATAAGAAACTCTTT	CALWEVRNYYKKLF	TRGV9	.	TRGJ1	16	-1	-1	16
48	4.3599502239016107E-4	TGTGCCTTGTGGGAGGTGCGGGATTATTATAAGAAACTCTTT	CALWEVRDYYKKLF	TRGV9	.	TRGJ1	18	-1	-1	22
48	4.3599502239016107E-4	TGTGCTGCGTGGGATCTCTTCGATATGGCGAAACTCTTT	CAAWDLFDMAKLF	TRGV10	.	TRGJ1	14	-1	-1	29
48	4.3599502239016107E-4	TGTGCCTTCCCGCTAACCGGATATTATAAGAAACTCTTT	CAFPLTGYYKKLF	TRGV9	.	TRGJ1	7	-1	-1	21
48	4.3599502239016107E-4	TGTGCCTTGTGGGAGCTCTTATATGGGAAGAAACTCTTT	CALWELLYGKKLF	TRGV9	.	TRGJ1	14	-1	-1	27
48	4.3599502239016107E-4	TGTGCCTTGTGGGAGCCTCATTATTATAAGAAACTCTTT	CALWEPHYYKKLF	TRGV9	.	TRGJ1	14	-1	-1	19
48	4.3599502239016107E-4	TGTGCCTTGTGGGAGCCGCGGGATTATAAGAAACTCTTT	CALWEPRDYKKLF	TRGV9	.	TRGJ1	14	-1	-1	22
48	4.3599502239016107E-4	TGTGCCTTGTGGGAGGTTGGATATTATAAGAAACTCTTT	CALWEVGYYKKLF	TRGV9	.	TRGJ1	16	-1	-1	21
48	4.3599502239016107E-4	TGTGCCTTGTGGGAGGTCCGTACTACAAAGAAACTCTTT	CALWEVRTTKKLF	TRGV9	.	TRGJ1	16	-1	-1	27
48	4.3599502239016107E-4	TGTGCCTTGTGGGAGGTCGATGATTATAAGAAACTCTTT	CALWEVDDYKKLF	TRGV9	.	TRGJ1	16	-1	-1	16
48	4.3599502239016107E-4	TGTGCCTTGTGGGAGGTGCAAATCTCTAAGAAACTCTTT	CALWEVQISKKLF	TRGV9	.	TRGJ1	19	-1	-1	26
48	4.3599502239016107E-4	TGTGCCTTGTGGGAGGAGATTTATTATAAGAAACTCTTT	CALWEEIYYKKLF	TRGV9	.	TRGJ1	15	-1	-1	17
48	4.3599502239016107E-4	TGTGCCTTGAATTGCCGGAATTATTATAAGAAACTCTTT	CALNCRNYYKKLF	TRGV9	.	TRGJ2	8	-1	-1	17
48	4.3599502239016107E-4	TGTGCCTTGTGGGTTGCTGGTTGGTTCAAGATATTT	CALWVAGWFKIF	TRGV9	.	TRGJP1	12	-1	-1	16
48	4.3599502239016107E-4	TGTGCCTTGTGGGAGGTGTCTTATAAGAAACTCTTT	CALWEVSYKKLF	TRGV9	.	TRGJ1	17	-1	-1	20
48	4.3599502239016107E-4	TGTGCCTTGTGGGAGGTAAGTTATAAGAAACTCTTT	CALWEVSYKKLF	TRGV9	.	TRGJ1	16	-1	-1	20
48	4.3599502239016107E-4	TGTGCCTTGTGGGAATGTGGTTATAAGAAACTCTTT	CALWECGYKKLF	TRGV9	.	TRGJ1	13	-1	-1	20
48	4.3599502239016107E-4	TGTGCCTTGTGGGATCCAAATTATTATAAGAAACTCTTT	CALWDPNYYKKLF	TRGV9	.	TRGJ1	13	-1	-1	18
48	4.3599502239016107E-4	TGTGCCTTGTGGGAGGTGTTAAAATGGTTCAAGATATTT	CALWEVLKWFKIF	TRGV9	.	TRGJP1	17	-1	-1	24
48	4.3599502239016107E-4	TGTGCCACCTGGGAGAATTATTATAAGAAACTCTTT	CATWENYYKKLF	TRGV4	.	TRGJ1	13	-1	-1	14
47	4.269117927570327E-4	TGTGCCTTGTGGGAGGTGCATCGAAAACTGCGAGAGTTGGGCAAAAAAATCAAGGTATTT	CALWEVHRKLRELGKKIKVF	TRGV9	.	TRGJP	19	-1	-1	29
47	4.269117927570327E-4	TGTGCCTTGCTGGAGGGGGAAGAGTTGGGCAAAAAAATCAAGGTATTT	CALLEGEELGKKIKVF	TRGV9	.	TRGJP	15	-1	-1	15
47	4.269117927570327E-4	TGTGCCTTGTGGGAGGTCCCCTTTTGGCATAAGAAACTCTTT	CALWEVPFWHKKLF	TRGV9	.	TRGJ1	16	-1	-1	28
47	4.269117927570327E-4	TGTGCCTTGTGGGGACAAAACTATTATAAGAAACTCTTT	CALWGQNYYKKLF	TRGV9	.	TRGJ1	12	-1	-1	18
47	4.269117927570327E-4	TGTGCCTTGTGGGAGGTGCACTATTATAAGAAACTCTTT	CALWEVHYYKKLF	TRGV9	.	TRGJ1	20	-1	-1	21
47	4.269117927570327E-4	TGTGCCTTGTGGGAGGCCACTGGTTGGTTCAAGATATTT	CALWEATGWFKIF	TRGV9	.	TRGJP1	15	-1	-1	16
47	4.269117927570327E-4	TGTGCCACCTGGGACGAGTTTCGTTATAAGAAACTCTTT	CATWDEFRYKKLF	TRGV2	.	TRGJ1	15	-1	-1	23
47	4.269117927570327E-4	TGTGCCTTGTGGGAGGTGGAATATAAGAAACTCTTT	CALWEVEYKKLF	TRGV9	.	TRGJ1	17	-1	-1	21
47	4.269117927570327E-4	TGTGCCTTGTGGGAGGGTTTTTATAAGAAACTCTTT	CALWEGFYKKLF	TRGV9	.	TRGJ1	15	-1	-1	17
47	4.269117927570327E-4	TGTGCCTTGTGGGAAGACGTTTATAAGAAACTCTTT	CALWEDVYKKLF	TRGV9	.	TRGJ1	13	-1	-1	20
47	4.269117927570327E-4	TGTGCCACCTGGGGGAATTATTATAAGAAACTCTTT	CATWGNYYKKLF	TRGV4	.	TRGJ2	12	-1	-1	14
47	4.269117927570327E-4	TGTGCCACCTGGGACGGTTATTATAAGAAACTCTTT	CATWDGYYKKLF	TRGV2	.	TRGJ1	16	-1	-1	17
47	4.269117927570327E-4	TGTGCCTTGTGGGAGGTGGAAAAGAAACTCTTT	CALWEVEKKLF	TRGV9	.	TRGJ1	17	-1	-1	21
47	4.269117927570327E-4	TGTGCTGCGTGTTATTATAAGAAACTCTTT	CAACYYKKLF	TRGV10	.	TRGJ1	16	-1	-1	11
47	4.269117927570327E-4	TGTGCTGCGTGTGCCAAGAAACTCTTT	CAACAKKLF	TRGV10	.	TRGJ1	10	-1	-1	15
47	4.269117927570327E-4	TGTGCTGCGTGGTTCAAGAAACTCTTT	CAAWFKKLF	TRGV10	.	TRGJ1	11	-1	-1	15
47	4.269117927570327E-4	TGTGCCTTCGGTTGGTTCAAGATATTT	CAFGWFKIF	TRGV9	.	TRGJP1	7	-1	-1	9
47	4.269117927570327E-4	TGGGCTAAGAAACTCTTT	WAKKLF	TRGV10	.	TRGJ1	5	-1	-1	5
47	4.269117927570327E-4	TGTGCCTTGTGGGAGCCGAGGGCTTATTATAAGAAACTCTTT	CALWEPRAYYKKLF	TRGV9	.	TRGJ1	14	-1	-1	23
47	4.269117927570327E-4	TGTGCCTTGTGGGAGGCCACTATTATAAGACAACTCTTT	CALWEATIIRQLF	TRGV9	.	TRGJ1	15	-1	-1	20
47	4.269117927570327E-4	TGTGCCTTGTGGGAGGAGGGGTATTATAAGAAACTCTTT	CALWEEGYYKKLF	TRGV9	.	TRGJ1	15	-1	-1	21
47	4.269117927570327E-4	TGTGCCGATAAGAAACTCTTT	CADKKLF	TRGV10	.	TRGJ1	4	-1	-1	7
46	4.1782856312390436E-4	TGTGCCTTGTTGCAGGTCAACCGACGACTCTCAGAGTTGGGCAAAAAAATCAAGGTATTT	CALLQVNRRLSELGKKIKVF	TRGV9	.	TRGJP	16	-1	-1	32
46	4.1782856312390436E-4	TGTGCCTTGTGGGAGGTTCCGAAAGAGTTGGGCAAAAAAATCAAGGTATTT	CALWEVPKELGKKIKVF	TRGV9	.	TRGJP	16	-1	-1	22
46	4.1782856312390436E-4	TGTGCCTTGTGGGAGGCGGGGGGTTATACCACTGGTTGGTTCAAGATATTT	CALWEAGGYTTGWFKIF	TRGV9	.	TRGJP1	15	-1	-1	21
46	4.1782856312390436E-4	TGTGCCTTGTGGGAGGTGCAGGTCGCGAATTATTATAAGAAACTCTTT	CALWEVQVANYYKKLF	TRGV9	.	TRGJ1	19	-1	-1	25
46	4.1782856312390436E-4	TGTGCCTTGTGGGAGGTGATGAATACCACTGGTTGGTTCAAGATATTT	CALWEVMNTTGWFKIF	TRGV9	.	TRGJP1	17	-1	-1	22
46	4.1782856312390436E-4	TGTGCCTTGTGGGAGGTGCGTCGGGATTATTATAAGAAACTCTTT	CALWEVRRDYYKKLF	TRGV9	.	TRGJ1	18	-1	-1	25
46	4.1782856312390436E-4	TGTGCCTTGTGGGAGGCCTTTTCCCCTGGTTGGTTCAAGATATTT	CALWEAFSPGWFKIF	TRGV9	.	TRGJP1	15	-1	-1	22
46	4.1782856312390436E-4	TGTGCCTTGTGGGAGGTTTCGAATTATTATAAGAAACTCTTT	CALWEVSNYYKKLF	TRGV9	.	TRGJ1	16	-1	-1	17
46	4.1782856312390436E-4	TGTGCCTTGTGGGAGGTAGAATCGGGATATAAGAAACTCTTT	CALWEVESGYKKLF	TRGV9	.	TRGJ1	16	-1	-1	27
46	4.1782856312390436E-4	TGTGCCTTGTGGGAGGTGCAATATTATAAGAAACTCTTT	CALWEVQYYKKLF	TRGV9	.	TRGJ1	19	-1	-1	21
46	4.1782856312390436E-4	TGTGCCTTGTGGGAGGTGGGCTATTATAAGAAACTCTTT	CALWEVGYYKKLF	TRGV9	.	TRGJ1	17	-1	-1	21
46	4.1782856312390436E-4	TGTGCCTTGTGGGAGGTGATTTGTTATAAGAAACTCTTT	CALWEVICYKKLF	TRGV9	.	TRGJ1	17	-1	-1	17
46	4.1782856312390436E-4	TGTGCCTTGTGGGAGGACTGTTATTATAAGAAACTCTTT	CALWEDCYYKKLF	TRGV9	.	TRGJ1	15	-1	-1	20
46	4.1782856312390436E-4	TGTGCCCCCCGGTCAAGGAATTATTATAAGAAACTCTTT	CAPRSRNYYKKLF	TRGV9	.	TRGJ1	5	-1	-1	17
46	4.1782856312390436E-4	TGTGCCTTGTGGGAGGGTGGTTGGTTCAAGATATTT	CALWEGGWFKIF	TRGV9	.	TRGJP1	15	-1	-1	17
46	4.1782856312390436E-4	TGTGCTGCGCCGGACGGTTATAAGAAACTCTTT	CAAPDGYKKLF	TRGV10	.	TRGJ1	8	-1	-1	17
46	4.1782856312390436E-4	TGTGCCTTGTGGGTTTATTATAAGAAACTCTTT	CALWVYYKKLF	TRGV9	.	TRGJ1	12	-1	-1	14
46	4.1782856312390436E-4	TGTGCCTTGTGGGAGAATTATAAGAAACTCTTT	CALWENYKKLF	TRGV9	.	TRGJ1	14	-1	-1	16
46	4.1782856312390436E-4	TGTGCTGCGGGGAGTGTGAAACTCTTT	CAAGSVKLF	TRGV10	.	TRGJ1	12	-1	-1	17
45	4.08745333490776E-4	TGTGCCTTGTGGGAGGTGAATAGTCCTTATACCACTGGTTGGTTCAAGATATTT	CALWEVNSPYTTGWFKIF	TRGV9	.	TRGJP1	17	-1	-1	27
45	4.08745333490776E-4	TGTGCCTTGTGGGAGGTGCCTCAAGAGTTGGGCAAAAAAATCAAGGTATTT	CALWEVPQELGKKIKVF	TRGV9	.	TRGJP	18	-1	-1	21
45	4.08745333490776E-4	TGTGCCTTGTGGGAGGTGGGGGTGCTTAGTAGTGATTGGATCAAGACGTTT	CALWEVGVLSSDWIKTF	TRGV9	.	TRGJP2	17	-1	-1	26
45	4.08745333490776E-4	TGTGCCTTGTGTAGGGGAAGAACTCCTGGTTATTATAAGAAACTCTTT	CALCRGRTPGYYKKLF	TRGV9	.	TRGJ1	10	-1	-1	29
45	4.08745333490776E-4	TGTGCCTTGTGGGAGTTAGCACCCAATTATTATAAGAAACTCTTT	CALWELAPNYYKKLF	TRGV9	.	TRGJ2	22	-1	-1	24
45	4.08745333490776E-4	TGTGCCTTGTGGGAGGTGCTCCCGAATTATTATAAGAAACTCTTT	CALWEVLPNYYKKLF	TRGV9	.	TRGJ1	21	-1	-1	22
45	4.08745333490776E-4	TGTGCTGCGTGGGATTGGTCGCCTTGGAGTAAGAAACTCTTT	CAAWDWSPWSKKLF	TRGV10	.	TRGJ1	15	-1	-1	29
45	4.08745333490776E-4	TGTGCCTTGTGGGAGGTTCCGAATTATTATAAGAAACTCTTT	CALWEVPNYYKKLF	TRGV9	.	TRGJ1	16	-1	-1	19
45	4.08745333490776E-4	TGTGCCTTGTGGGAGGCCCTGTTTTATTATAAGAAACTCTTT	CALWEALFYYKKLF	TRGV9	.	TRGJ1	15	-1	-1	23
45	4.08745333490776E-4	TGTGCCTTGTGGGCGCTGCTTTATTATAAGAAACTCTTT	CALWALLYYKKLF	TRGV9	.	TRGJ1	18	-1	-1	20
45	4.08745333490776E-4	TGTGCCTTGTGGGAAGTCGTTTATTATAAGAAACTCTTT	CALWEVVYYKKLF	TRGV9	.	TRGJ1	16	-1	-1	20
45	4.08745333490776E-4	TGTGCCTTGTGGATATTGGATTATTATAAGAAACTCTTT	CALWILDYYKKLF	TRGV9	.	TRGJ1	11	-1	-1	19
45	4.08745333490776E-4	TGTGCCACCTGGGATGGGAATTATTATAAGAAACTCTTT	CATWDGNYYKKLF	TRGV4	.	TRGJ1	17	-1	-1	17
45	4.08745333490776E-4	TGTGCTGCGTGGCCCACTGGTTGGTTCAAGATATTT	CAAWPTGWFKIF	TRGV10	.	TRGJP1	11	-1	-1	13
45	4.08745333490776E-4	TGTGTGTGTCCTCCCGAGGATAAGAAACTCTTT	CVCPPEDKKLF	TRGV10	.	TRGJ1	3	-1	-1	19
45	4.08745333490776E-4	TGTGCTGCGTGGGATTATTTGGGGAAACTCTTT	CAAWDYLGKLF	TRGV10	.	TRGJ1	16	-1	-1	23
45	4.08745333490776E-4	TGTGCCTTGTGGGAGATCTATAAGAAACTCTTT	CALWEIYKKLF	TRGV9	.	TRGJ1	14	-1	-1	18
45	4.08745333490776E-4	TGTGCCTTGTGGAATTATTATAAGAAACTCTTT	CALWNYYKKLF	TRGV9	.	TRGJ1	11	-1	-1	11
45	4.08745333490776E-4	TGTGCCTCGACGAATTATTATAAGAAACTCTTT	CASTNYYKKLF	TRGV9	.	TRGJ1	6	-1	-1	10
45	4.08745333490776E-4	TGTGCTGCGTGGGGATGGAAGAAACTCTTT	CAAWGWKKLF	TRGV10	.	TRGJ1	12	-1	-1	18
45	4.08745333490776E-4	TGTGCTGCGTGGGATATTAGGGAACTCTTT	CAAWDIRELF	TRGV10	.	TRGJ1	14	-1	-1	22
45	4.08745333490776E-4	TGTGCCACCTGGGAGGGGAAACTCTTT	CATWEGKLF	TRGV4	.	TRGJ1	17	-1	-1	17
45	4.08745333490776E-4	TGTGCTGCGTGGGCCGTACTGCGCAAGAAACTCTTT	CAAWAVLRKKLF	TRGV10	.	TRGJ1	12	-1	-1	24
45	4.08745333490776E-4	TGTGCCTTGTGGGCGCATTATTATAAGAAACTCTTT	CALWAHYYKKLF	TRGV9	.	TRGJ1	12	-1	-1	13
44	3.9966210385764764E-4	TGTGCCTTGTGGGAGGTGCTCGTGGGTGGGCTCGAGTTGGGCAAAAAAATCAAGGTATTT	CALWEVLVGGLELGKKIKVF	TRGV9	.	TRGJP	18	-1	-1	26
44	3.9966210385764764E-4	TGTGCCTTGTGGGAGGTGCCATTAGGGGGCCAAGAGTTGGGCAAAAAAATCAAGGTATTT	CALWEVPLGGQELGKKIKVF	TRGV9	.	TRGJP	18	-1	-1	26
44	3.9966210385764764E-4	TGTGCCTTGTGGGAGGTCTCCAAGGGTTTTGGGCATTATAAGAAACTCTTT	CALWEVSKGFGHYKKLF	TRGV9	.	TRGJ1	16	-1	-1	34
44	3.9966210385764764E-4	TGTGCCTTGTGGGAGGTGCTGGGGTTCACTGGTTGGTTCAAGATATTT	CALWEVLGFTGWFKIF	TRGV9	.	TRGJP1	18	-1	-1	26
44	3.9966210385764764E-4	TGTGCCTTGTGGGAGGTGCGGACAGGGAGGTATTATAAGAAACTCTTT	CALWEVRTGRYYKKLF	TRGV9	.	TRGJ1	18	-1	-1	30
44	3.9966210385764764E-4	TGTGCCTTGTGGGAGGTGCATGAGGGTACGCATTATAAGAAACTCTTT	CALWEVHEGTHYKKLF	TRGV9	.	TRGJ1	19	-1	-1	31
44	3.9966210385764764E-4	TGTGCCTTGTGGGAGGTGCAACTCTCGACGGATTATAAGAAACTCTTT	CALWEVQLSTDYKKLF	TRGV9	.	TRGJ1	23	-1	-1	31
44	3.9966210385764764E-4	TGTGCCTTGTGGGAGGACGGTCCCCACCGTTATTATAAGAAACTCTTT	CALWEDGPHRYYKKLF	TRGV9	.	TRGJ1	15	-1	-1	29
44	3.9966210385764764E-4	TGTGCCTTGTGGGAGGTTCGGCCGGAATTTTATAAGAAACTCTTT	CALWEVRPEFYKKLF	TRGV9	.	TRGJ1	16	-1	-1	24
44	3.9966210385764764E-4	TGTGCCTTGTGGGAGGTGCAGGATCCATACAGGGAGAAACTCTTT	CALWEVQDPYREKLF	TRGV9	.	TRGJ1	19	-1	-1	34
44	3.9966210385764764E-4	TGTGCCTTGTGGGACCCAACGAATTATTATAAGAAACTCTTT	CALWDPTNYYKKLF	TRGV9	.	TRGJ1	13	-1	-1	19
44	3.9966210385764764E-4	TGTGCCTTGTGGGAGGAAAGCTATGCTTATAAGAAACTCTTT	CALWEESYAYKKLF	TRGV9	.	TRGJ1	15	-1	-1	26
44	3.9966210385764764E-4	TGTGCCTTGTGGGATGTCAGAAATTATAAGAAACTCTTT	CALWDVRNYKKLF	TRGV9	.	TRGJ1	16	-1	-1	22
44	3.9966210385764764E-4	TGTGCCTTGTGGGACCTCTTAAGATATAAGAAACTCTTT	CALWDLLRYKKLF	TRGV9	.	TRGJ1	13	-1	-1	24
44	3.9966210385764764E-4	TGTGCCTTGTGGGAGGTGGATTATTATAAGAAACTCTTT	CALWEVDYYKKLF	TRGV9	.	TRGJ1	17	-1	-1	19
44	3.9966210385764764E-4	TGTGCCTTGTGGGAGGCGCGTTATTATAAGAAACTCTTT	CALWEARYYKKLF	TRGV9	.	TRGJ1	18	-1	-1	20
44	3.9966210385764764E-4	TGTGCCTTGTGGGAGATCACCCTTTATAAGAAACTCTTT	CALWEITLYKKLF	TRGV9	.	TRGJ1	20	-1	-1	23
44	3.9966210385764764E-4	TGTGCCACCTGGGACGGGCCTTATTATAAGAAACTCTTT	CATWDGPYYKKLF	TRGV2	.	TRGJ2	19	-1	-1	20
44	3.9966210385764764E-4	TGTGCCTTGTGGGAGGCGTCACGGTTCAAGATATTT	CALWEASRFKIF	TRGV9	.	TRGJP1	15	-1	-1	22
44	3.9966210385764764E-4	TGTGCCTTGTGGCTTAATTATAAGAAACTCTTT	CALWLNYKKLF	TRGV9	.	TRGJ1	11	-1	-1	16
44	3.9966210385764764E-4	TGTGCCTTGTGGGATTTTTATAAGAAACTCTTT	CALWDFYKKLF	TRGV9	.	TRGJ1	13	-1	-1	13
44	3.9966210385764764E-4	TGTGCCTTGTGGGAGGCCAGTAAGAAACTCTTT	CALWEASKKLF	TRGV9	.	TRGJ1	15	-1	-1	20
44	3.9966210385764764E-4	TGTGCCTCGCCGAATTATTATAAGAAACTCTTT	CASPNYYKKLF	TRGV9	.	TRGJ1	6	-1	-1	10
44	3.9966210385764764E-4	TGTGCTGCGTGGGGGGGGAAGAAACTCTTT	CAAWGGKKLF	TRGV10	.	TRGJ1	12	-1	-1	18
44	3.9966210385764764E-4	TGTGCTGCGTGGGAAACATGTGAACTCTTT	CAAWETCELF	TRGV10	.	TRGJ1	13	-1	-1	22
44	3.9966210385764764E-4	TGTGCCCCCCCTTATTATAAGAAACTCTTT	CAPPYYKKLF	TRGV9	.	TRGJ1	5	-1	-1	11
44	3.9966210385764764E-4	TGTGCCACCTGGGACGGGCGGGGGAAACTCTTT	CATWDGRGKLF	TRGV2	.	TRGJ1	18	-1	-1	23
44	3.9966210385764764E-4	TGTGCTGCGTGGAGGAAACTCTTT	CAAWRKLF	TRGV10	.	TRGJ1	11	-1	-1	14
43	3.9057887422451926E-4	TGTGCCTTGTGGGAGGTTGGGCCCTTATTTCATTATAAGAAACTCTTT	CALWEVGPLFHYKKLF	TRGV9	.	TRGJ1	16	-1	-1	31
43	3.9057887422451926E-4	TGTGCCTTGTGGGAGGTGCGTGGGGGATTTTATTATAAGAAACTCTTT	CALWEVRGGFYYKKLF	TRGV9	.	TRGJ1	18	-1	-1	29
43	3.9057887422451926E-4	TGTGCCTTGTGTGAAAGGTTGATTCGTAATTATAAGAAACTCTTT	CALCERLIRNYKKLF	TRGV9	.	TRGJ1	13	-1	-1	28
43	3.9057887422451926E-4	TGTGCCTTGTGGGAGGGCATTTCGAATTATTATAAGAAACTCTTT	CALWEGISNYYKKLF	TRGV9	.	TRGJ1	18	-1	-1	20
43	3.9057887422451926E-4	TGTGCCTTGTGGGAGGTTTTCCCTTATTATAAGAAACTCTTT	CALWEVFPYYKKLF	TRGV9	.	TRGJ1	16	-1	-1	23
43	3.9057887422451926E-4	TGTGCCTTGTGGGAGGTGCCCGGCTATTATAAGAAACTCTTT	CALWEVPGYYKKLF	TRGV9	.	TRGJ1	18	-1	-1	24
43	3.9057887422451926E-4	TGTGCCTTGTGGGAGGCGTCGAATTATTATAAGAAACTCTTT	CALWEASNYYKKLF	TRGV9	.	TRGJ1	15	-1	-1	18
43	3.9057887422451926E-4	TGTGCCTTGTGGGAGGCGAAGGCGGATTATAAGAAACTCTTT	CALWEAKADYKKLF	TRGV9	.	TRGJ1	15	-1	-1	25
43	3.9057887422451926E-4	TGTGCCTTGTGGGAGACCTCGAATTATTATAAGAAACTCTTT	CALWETSNYYKKLF	TRGV9	.	TRGJ1	14	-1	-1	18
43	3.9057887422451926E-4	TGTGCCTTGTGGCGGACCACTGGTTGGTTCAAGATATTT	CALWRTTGWFKIF	TRGV9	.	TRGJP1	11	-1	-1	15
43	3.9057887422451926E-4	TGTGCCTTGTGGGGAGCTTATTATAAGAAACTCTTT	CALWGAYYKKLF	TRGV9	.	TRGJ1	12	-1	-1	17
43	3.9057887422451926E-4	TGTGCCCCCCCATTTCCTTATTATAAGAAACTCTTT	CAPPFPYYKKLF	TRGV9	.	TRGJ1	5	-1	-1	17
43	3.9057887422451926E-4	TGTGCCCCGATGTCGAATTATTATAAGAAACTCTTT	CAPMSNYYKKLF	TRGV9	.	TRGJ1	5	-1	-1	12
43	3.9057887422451926E-4	TGTGCTGCGTGGGTGCCCCCAAAGAAACTCTTT	CAAWVPPKKLF	TRGV10	.	TRGJ2	12	-1	-1	21
43	3.9057887422451926E-4	TGTGCTGCGTGGGATTGCGGTAAGAAACTCTTT	CAAWDCGKKLF	TRGV10	.	TRGJ1	22	-1	-1	20
43	3.9057887422451926E-4	TGTGCTGCGTTCCCTTGTTGGAAACTCTTT	CAAFPCWKLF	TRGV10	.	TRGJ1	9	-1	-1	20
43	3.9057887422451926E-4	TGTGCTGCGTGGATGTATAAGAAACTCTTT	CAAWMYKKLF	TRGV10	.	TRGJ1	11	-1	-1	15
43	3.9057887422451926E-4	TGTGCCTTGTGGGAGTTTGGGAAACTCTTT	CALWEFGKLF	TRGV9	.	TRGJ1	14	-1	-1	20
43	3.9057887422451926E-4	TGTGCCTTGATCTATTATAAGAAACTCTTT	CALIYYKKLF	TRGV9	.	TRGJ1	8	-1	-1	12
43	3.9057887422451926E-4	TGTGCTGCACTAATGGGGAAACTCTTT	CAALMGKLF	TRGV10	.	TRGJ1	7	-1	-1	17
43	3.9057887422451926E-4	TGTGCTGCGTCTAGGAAACTCTTT	CAASRKLF	TRGV10	.	TRGJ1	9	-1	-1	11
43	3.9057887422451926E-4	CCGAATTATTATAAGAAACTCTTT	PNYYKKLF	TRGV9	.	TRGJ1	-1	-1	-1	1
43	3.9057887422451926E-4	TGTGCTGCGTGTGAGAAACTCTTT	CAACEKLF	TRGV10	.	TRGJ1	13	-1	-1	13
42	3.8149564459139093E-4	TGTGCCTTGTGGGAGGTGAAAGCTATACAAGAGTTGGGCAAAAAAATCAAGGTATTT	CALWEVKAIQELGKKIKVF	TRGV9	.	TRGJP	17	-1	-1	27
42	3.8149564459139093E-4	TGTGCCTTGTGGGAGGTGACCAACCGGAATTATTATAAGAAACTCTTT	CALWEVTNRNYYKKLF	TRGV9	.	TRGJ1	20	-1	-1	26
42	3.8149564459139093E-4	TGTGCCTTGTGGGCCCCGCCGGAAGTTTATTATAAGAAACTCTTT	CALWAPPEVYYKKLF	TRGV9	.	TRGJ1	12	-1	-1	26
42	3.8149564459139093E-4	TGTGCCTTGTGGGAGGTGCTCCTGGGTTATTATAAGAAACTCTTT	CALWEVLLGYYKKLF	TRGV9	.	TRGJ1	22	-1	-1	26
42	3.8149564459139093E-4	TGTGCCTTGTGGGAGGTGGGCCGGGGATATAAGAAACTCTTT	CALWEVGRGYKKLF	TRGV9	.	TRGJ1	17	-1	-1	27
42	3.8149564459139093E-4	TGTGCCTTGTGGGAGGTGAAAGATTATTATAAGAAACTCTTT	CALWEVKDYYKKLF	TRGV9	.	TRGJ1	17	-1	-1	22
42	3.8149564459139093E-4	TGTGCCTTGTGGGGTCACGATTATTATAAGAAACTCTTT	CALWGHDYYKKLF	TRGV9	.	TRGJ1	12	-1	-1	19
42	3.8149564459139093E-4	TGTGCCTTGTGGGACAAGAATTATTATAAGAAACTCTTT	CALWDKNYYKKLF	TRGV9	.	TRGJ1	13	-1	-1	17
42	3.8149564459139093E-4	TGTGCCTTGTGGGAGGGGAATTATTATAAGAAACTCTTT	CALWEGNYYKKLF	TRGV9	.	TRGJ1	15	-1	-1	17
42	3.8149564459139093E-4	TGTGCTGCGTGGGATTATGCCCTCTTGAAACTCTTT	CAAWDYALLKLF	TRGV10	.	TRGJ1	16	-1	-1	26
42	3.8149564459139093E-4	TGTGCCTTGTGGGAGTCTTATTATAAGAAACTCTTT	CALWESYYKKLF	TRGV9	.	TRGJ1	14	-1	-1	17
42	3.8149564459139093E-4	TGTGTAGCTGGTTGGTTCAAGATATTT	CVAGWFKIF	TRGV9	.	TRGJP1	3	-1	-1	7
42	3.8149564459139093E-4	TGTGCTGCGTGGTTTTGGAAACTCTTT	CAAWFWKLF	TRGV10	.	TRGJ1	11	-1	-1	17
42	3.8149564459139093E-4	TGTGCTGCGTGGGATGGAAAACTCTTT	CAAWDGKLF	TRGV10	.	TRGJ1	14	-1	-1	18
42	3.8149564459139093E-4	TGTGCCCCCTGGGAGAAACTCTTT	CAPWEKLF	TRGV2	.	TRGJ1	13	-1	-1	13
42	3.8149564459139093E-4	CCTAATAAGAAACTCTTT	PNKKLF	TRGV10	.	TRGJ2	-1	-1	-1	4
42	3.8149564459139093E-4	TGTGCCTTGTGGGAGGTGCCCGGAGGGGATTATTATAAGAAACTCTTT	CALWEVPGGDYYKKLF	TRGV9	.	TRGJ1	18	-1	-1	28
42	3.8149564459139093E-4	TGTGCCTTGTGGGAGGTGCCCCCTACTTATTATAAGAAACTCTTT	CALWEVPPTYYKKLF	TRGV9	.	TRGJ1	21	-1	-1	26
42	3.8149564459139093E-4	TGTGCCTTGTGGGAGGGCTATACCACTGGTTGGTTCAAGATATTT	CALWEGYTTGWFKIF	TRGV9	.	TRGJP1	15	-1	-1	18
42	3.8149564459139093E-4	TGTGCCTTGTGGGAGGTTTTGTTTTATTATAAGAAACTCTTT	CALWEVLFYYKKLF	TRGV9	.	TRGJ1	16	-1	-1	23
42	3.8149564459139093E-4	TGTGCCTTGTGGGATGAGAATTATTATAAGAAACTCTTT	CALWDENYYKKLF	TRGV9	.	TRGJ1	13	-1	-1	17
42	3.8149564459139093E-4	TGTGCCTTGTGGGAGCCGCCATATTATAAGAAACTCTTT	CALWEPPYYKKLF	TRGV9	.	TRGJ2	14	-1	-1	21
42	3.8149564459139093E-4	TGTGCCTTGTGGGAGGTTCCTTATTATAAGAAACTCTTT	CALWEVPYYKKLF	TRGV9	.	TRGJ1	16	-1	-1	20
42	3.8149564459139093E-4	TGTGCCACCTGGGACGATTATAAGAAACTCTTT	CATWDDYKKLF	TRGV3	.	TRGJ1	14	-1	-1	16
41	3.7241241495826255E-4	TGTGCCTTGTGGGAGGTGCTTCAGGGGGATTATTATAAGAAACTCTTT	CALWEVLQGDYYKKLF	TRGV9	.	TRGJ1	18	-1	-1	28
41	3.7241241495826255E-4	TGTGCCTTGTGGGAGGTGCCGGATTACACTGGTTGGTTCAAGATATTT	CALWEVPDYTGWFKIF	TRGV9	.	TRGJP1	18	-1	-1	26
41	3.7241241495826255E-4	TGTGCCTTGTGGGAGGGACCCAAGGGCATTTTTTATAAGAAACTCTTT	CALWEGPKGIFYKKLF	TRGV9	.	TRGJ1	15	-1	-1	29
41	3.7241241495826255E-4	TGTGCCTTGTGGGAGGTGCATCTTGGTTATTATAAGAAACTCTTT	CALWEVHLGYYKKLF	TRGV9	.	TRGJ1	22	-1	-1	26
41	3.7241241495826255E-4	TGTGCCTTGTGGGATGGTGACGTTTGTTATAAGAAACTCTTT	CALWDGDVCYKKLF	TRGV9	.	TRGJ1	18	-1	-1	23
41	3.7241241495826255E-4	TGTGCCTTGTGGGAGGTGCATTTGTACTATAAGAAACTCTTT	CALWEVHLYYKKLF	TRGV9	.	TRGJ1	19	-1	-1	24
41	3.7241241495826255E-4	TGTGCTGCGTGGGGCAAAAGGGGTTATAAGAAACTCTTT	CAAWGKRGYKKLF	TRGV10	.	TRGJ1	12	-1	-1	23
41	3.7241241495826255E-4	TGTGCTGCGTGGGATGACGGACCTTGGATCAAGACGTTT	CAAWDDGPWIKTF	TRGV10	.	TRGJP2	18	-1	-1	23
41	3.7241241495826255E-4	TGTGCCTTGTGGGAGCTTCGTTATTATAAGAAACTCTTT	CALWELRYYKKLF	TRGV9	.	TRGJ1	14	-1	-1	20
41	3.7241241495826255E-4	TGTGCCTTGTGGGAGGTGCGATATTATAAGAAACTCTTT	CALWEVRYYKKLF	TRGV9	.	TRGJ1	18	-1	-1	21
41	3.7241241495826255E-4	TGTGCCTTGTGGGAGGTGGCTTATTATAAGAAACTCTTT	CALWEVAYYKKLF	TRGV9	.	TRGJ1	17	-1	-1	20
41	3.7241241495826255E-4	TGTGCCTTGTGGGAGGTACCTTATTATAAGAAACTCTTT	CALWEVPYYKKLF	TRGV9	.	TRGJ1	16	-1	-1	20
41	3.7241241495826255E-4	TGTGCTGCGTGGGATTATAATTATAAGAAACTCTTT	CAAWDYNYKKLF	TRGV10	.	TRGJ1	16	-1	-1	16
41	3.7241241495826255E-4	TGTGCCTTGTGGGAGGGTTATTATAAGAAACTCTTT	CALWEGYYKKLF	TRGV9	.	TRGJ1	15	-1	-1	17
41	3.7241241495826255E-4	TGTGCTGCGTGGGGCCATTATAAGAAACTCTTT	CAAWGHYKKLF	TRGV10	.	TRGJ1	12	-1	-1	16
41	3.7241241495826255E-4	TGTGCCTTGTGTTATTATTATAAGAAACTCTTT	CALCYYYKKLF	TRGV9	.	TRGJ1	10	-1	-1	13
41	3.7241241495826255E-4	TGTGCCTTGTGGGAGCCCGATAAGAAACTCTTT	CALWEPDKKLF	TRGV9	.	TRGJ1	14	-1	-1	19
41	3.7241241495826255E-4	TGTGCCTTGGGTTTTTATTATAAGAAACTCTTT	CALGFYYKKLF	TRGV9	.	TRGJ1	8	-1	-1	14
41	3.7241241495826255E-4	TGTGCTGCGTGGGATTGGAAGAAACTCTTT	CAAWDWKKLF	TRGV10	.	TRGJ1	15	-1	-1	18
41	3.7241241495826255E-4	TGTGCTGCGTGGGATAGGGGGAAACTCTTT	CAAWDRGKLF	TRGV10	.	TRGJ1	14	-1	-1	20
41	3.7241241495826255E-4	TGTGCCTTGTGGGAAAAGGAGAAACTCTTT	CALWEKEKLF	TRGV9	.	TRGJ1	13	-1	-1	19
41	3.7241241495826255E-4	TGTGCTGCGTGGGGTAAGAAACTCTTT	CAAWGKKLF	TRGV10	.	TRGJ1	12	-1	-1	14
41	3.7241241495826255E-4	TGTGCTGCGTGGGATTTCAGACTCTTT	CAAWDFRLF	TRGV10	.	TRGJ1	15	-1	-1	20
40	3.633291853251342E-4	TGTGCCTTGTGGGCGGTCCCCCATAGTAGTGATTGGATCAAGACGTTT	CALWAVPHSSDWIKTF	TRGV9	.	TRGJP2	16	-1	-1	22
40	3.633291853251342E-4	TGTGCCTTGTGGGAGGTCTCCATGGGGAAATATTATAAGAAACTCTTT	CALWEVSMGKYYKKLF	TRGV9	.	TRGJ1	16	-1	-1	26
40	3.633291853251342E-4	TGTGCCTTGTGGGAGGTGTTAGTAGGTTATTATAAGAAACTCTTT	CALWEVLVGYYKKLF	TRGV9	.	TRGJ1	17	-1	-1	26
40	3.633291853251342E-4	TGTGCCTTGTGGGAGGAAAATTTCCAGGTTTATAAGAAACTCTTT	CALWEENFQVYKKLF	TRGV9	.	TRGJ1	15	-1	-1	29
40	3.633291853251342E-4	TGTGCTGCGTGGGATTGTACCCATCGGGGTAAGAAACTCTTT	CAAWDCTHRGKKLF	TRGV10	.	TRGJ1	15	-1	-1	29
40	3.633291853251342E-4	TGTGCCTTGTGGGATCATGCTTATTATAAGAAACTCTTT	CALWDHAYYKKLF	TRGV9	.	TRGJ1	13	-1	-1	20
40	3.633291853251342E-4	TGTGCCTTGTGGGAGTCCCTCTATTATAAGAAACTCTTT	CALWESLYYKKLF	TRGV9	.	TRGJ1	14	-1	-1	21
40	3.633291853251342E-4	TGTGCCTTGTGGGAGTGCAAATATTATAAGAAACTCTTT	CALWECKYYKKLF	TRGV9	.	TRGJ1	18	-1	-1	18
40	3.633291853251342E-4	TGTGCCTTGTGGGAGGTGGAGAAATATAAGAAACTCTTT	CALWEVEKYKKLF	TRGV9	.	TRGJ1	17	-1	-1	24
40	3.633291853251342E-4	TGTGCCTTGTGGGAGGGAAATTATTATAAGAAACTCTTT	CALWEGNYYKKLF	TRGV9	.	TRGJ1	15	-1	-1	18
40	3.633291853251342E-4	TGTGCTGCGTGGCCTTTTTATTATAAGAAACTCTTT	CAAWPFYYKKLF	TRGV10	.	TRGJ1	11	-1	-1	17
40	3.633291853251342E-4	TGTGCTGCGTGGGATGGTGGTTGGTTCAAGATATTT	CAAWDGGWFKIF	TRGV10	.	TRGJP1	14	-1	-1	17
40	3.633291853251342E-4	TGTGCCTTGTGGGAGGTGAGATATAAGAAACTCTTT	CALWEVRYKKLF	TRGV9	.	TRGJ1	17	-1	-1	21
40	3.633291853251342E-4	TGTGCCTTGTGGGAGGCATATTATAAGAAACTCTTT	CALWEAYYKKLF	TRGV9	.	TRGJ1	15	-1	-1	18
40	3.633291853251342E-4	TGTGCTGCGTGGGATTTTGGCGAGAAACTCTTT	CAAWDFGEKLF	TRGV10	.	TRGJ1	15	-1	-1	22
40	3.633291853251342E-4	TGTGCCTTGTGGGGGGATTATAAGAAACTCTTT	CALWGDYKKLF	TRGV9	.	TRGJ1	15	-1	-1	16
40	3.633291853251342E-4	TGTGCCTTGTGGGAGGTCAATAAGAAACTCTTT	CALWEVNKKLF	TRGV9	.	TRGJ2	16	-1	-1	19
40	3.633291853251342E-4	TGTGCCTTGTGGGAAAATTATAAGAAACTCTTT	CALWENYKKLF	TRGV9	.	TRGJ1	13	-1	-1	16
40	3.633291853251342E-4	TGTGCCTTGCCAGAATATTATAAGAAACTCTTT	CALPEYYKKLF	TRGV9	.	TRGJ1	8	-1	-1	12
40	3.633291853251342E-4	TGTGCTGCGTGCCCCTGTATGAAACTCTTT	CAACPCMKLF	TRGV10	.	TRGJ1	10	-1	-1	17
40	3.633291853251342E-4	CGTAATAAGAAACTCTTT	RNKKLF	TRGV10	.	TRGJ1	2	-1	-1	4
40	3.633291853251342E-4	TGTGCTCTGCCGAAGAAACTCTTT	CALPKKLF	TRGV10	.	TRGJ2	5	-1	-1	12
39	3.5424595569200583E-4	TGTGCCTTGTGGGAGGTGCGTCGAGGGGGAGAAGGCCGGAATTATTATAAGAAACTCTTT	CALWEVRRGGEGRNYYKKLF	TRGV9	.	TRGJ1	18	-1	-1	38
39	3.5424595569200583E-4	TGTGCCTTGTGGGAGGTGTCGCGGAGAGGTTATTATAAGAAACTCTTT	CALWEVSRRGYYKKLF	TRGV9	.	TRGJ1	17	-1	-1	29
39	3.5424595569200583E-4	TGTGCCTTGTGGGAGGTTCTATTGAACCATTATAAGAAACTCTTT	CALWEVLLNHYKKLF	TRGV9	.	TRGJ1	16	-1	-1	28
39	3.5424595569200583E-4	TGTGCCTTGTGGGAGGTGTGCACCACTGGTTGGTTCAAGATATTT	CALWEVCTTGWFKIF	TRGV9	.	TRGJP1	17	-1	-1	21
39	3.5424595569200583E-4	TGTGCCTTGTGGGAGGTGAGCCCGCGGTATTATAAGAAACTCTTT	CALWEVSPRYYKKLF	TRGV9	.	TRGJ1	17	-1	-1	27
39	3.5424595569200583E-4	TGTGCCTTGTGGGAGGTAGGGTTGGGCAAAAAAATCAAGGTATTT	CALWEVGLGKKIKVF	TRGV9	.	TRGJP	16	-1	-1	17
39	3.5424595569200583E-4	TGTGCTGCGTGGGACTATACCACTGGTTGGTTCAAGATATTT	CAAWDYTTGWFKIF	TRGV10	.	TRGJP1	16	-1	-1	8
39	3.5424595569200583E-4	TGTGCCTTGTGGGAGGTGTCCTCTTATTATAAGAAACTCTTT	CALWEVSSYYKKLF	TRGV9	.	TRGJ1	17	-1	-1	23
39	3.5424595569200583E-4	TGTGCCTTGTGGGAGACCCCCCCCTATTATAAGAAACTCTTT	CALWETPPYYKKLF	TRGV9	.	TRGJ1	14	-1	-1	24
39	3.5424595569200583E-4	TGTGCCTTGTGGGAAATTACGGGGGCTTATAAGAAACTCTTT	CALWEITGAYKKLF	TRGV9	.	TRGJ1	13	-1	-1	26
39	3.5424595569200583E-4	TGTGCTGCGTGGGATTATACCGGTTGGTTCAAGATATTT	CAAWDYTGWFKIF	TRGV10	.	TRGJP1	16	-1	-1	18
39	3.5424595569200583E-4	TGTGCCTTGTGGGAGGTCCTTTATTATAAGAAACTCTTT	CALWEVLYYKKLF	TRGV9	.	TRGJ2	16	-1	-1	20
39	3.5424595569200583E-4	TGTGCCTTGTGGGAGGTAACTGGTTGGTTCAAGATATTT	CALWEVTGWFKIF	TRGV9	.	TRGJP1	16	-1	-1	18
39	3.5424595569200583E-4	TGTGCCTTGTGGGAGGGACGTTATTATAAGAAACTCTTT	CALWEGRYYKKLF	TRGV9	.	TRGJ1	15	-1	-1	20
39	3.5424595569200583E-4	TGTGCCTTGTGGGAGATCACTGGTTGGTTCAAGATATTT	CALWEITGWFKIF	TRGV9	.	TRGJP1	14	-1	-1	17
39	3.5424595569200583E-4	TGTGCCTTGTGGGAAAAAACCGGGGAGTTCAAGATATTT	CALWEKTGEFKIF	TRGV9	.	TRGJP1	13	-1	-1	26
39	3.5424595569200583E-4	TGTGCCTTGGACCCTGCCACTGGTTGGTTCAAGATATTT	CALDPATGWFKIF	TRGV9	.	TRGJP1	8	-1	-1	16
39	3.5424595569200583E-4	TGTGCTGCGTGGGGCCCCGGGGGGGAGAAACTCTTT	CAAWGPGGEKLF	TRGV10	.	TRGJ1	12	-1	-1	25
39	3.5424595569200583E-4	TGTGCCTTGTTAGCCACTGGTTGGTTCAAGATATTT	CALLATGWFKIF	TRGV9	.	TRGJP1	9	-1	-1	13
39	3.5424595569200583E-4	TGTGCCTTGAAGAATTATTATAAGAAACTCTTT	CALKNYYKKLF	TRGV9	.	TRGJ1	8	-1	-1	11
39	3.5424595569200583E-4	TGTGCCCCCCTGAATTATTATAAGAAACTCTTT	CAPLNYYKKLF	TRGV9	.	TRGJ1	5	-1	-1	11
39	3.5424595569200583E-4	TGTGCTGCTCTTATGGGTAAGAAACTCTTT	CAALMGKKLF	TRGV10	.	TRGJ1	7	-1	-1	17
39	3.5424595569200583E-4	TGTGCCTTTAATTATTATAAGAAACTCTTT	CAFNYYKKLF	TRGV9	.	TRGJ1	7	-1	-1	9
39	3.5424595569200583E-4	TGTGCTGCGTGTCATAAGAAACTCTTT	CAACHKKLF	TRGV10	.	TRGJ1	10	-1	-1	13
39	3.5424595569200583E-4	TGTGCTGCGTGGGATTTTAAACTCTTT	CAAWDFKLF	TRGV10	.	TRGJ1	15	-1	-1	18
39	3.5424595569200583E-4	TGTGCTGCGTTAAAAGGACTCTTT	CAALKGLF	TRGV10	.	TRGJ1	9	-1	-1	17
39	3.5424595569200583E-4	TGTGCCACCTGGAAGAAACTCTTT	CATWKKLF	TRGV3	.	TRGJ1	11	-1	-1	12
38	3.451627260588775E-4	TGTGCTGCGTGGGATCCCTCGGGATTGAAATACGCTTATTATAAGAAACTCTTT	CAAWDPSGLKYAYYKKLF	TRGV10	.	TRGJ1	14	-1	-1	35
38	3.451627260588775E-4	TGTGCCTTGTGGGAGGTTACCGCGGCGCCGGAAAGGTATAAGAAACTCTTT	CALWEVTAAPERYKKLF	TRGV9	.	TRGJ1	16	-1	-1	36
38	3.451627260588775E-4	TGTGCCTTGTGGCCCAAACGTACGGCGGTTTATTATAAGAAACTCTTT	CALWPKRTAVYYKKLF	TRGV9	.	TRGJ1	11	-1	-1	29
38	3.451627260588775E-4	TGTGCCTTGTGGGAGGTGGGCCCCCCACGTTATTATAAGAAACTCTTT	CALWEVGPPRYYKKLF	TRGV9	.	TRGJ1	27	-1	-1	29
38	3.451627260588775E-4	TGTGCCTTGTGGGAGGCCACTACCAGGTGTAATTATAAGAAACTCTTT	CALWEATTRCNYKKLF	TRGV9	.	TRGJ1	15	-1	-1	31
38	3.451627260588775E-4	TGTGCCTTGTGGGAGGTCCTCTGGTGGTATTATAAGAAACTCTTT	CALWEVLWWYYKKLF	TRGV9	.	TRGJ1	16	-1	-1	27
38	3.451627260588775E-4	TGTGCCTTGTGGGAGGTCAAGTCCTATTATTATAAGAAACTCTTT	CALWEVKSYYYKKLF	TRGV9	.	TRGJ1	16	-1	-1	25
38	3.451627260588775E-4	TGTGCCTTGTGGGAGGTGCCCCAAAATTATTATAAGAAACTCTTT	CALWEVPQNYYKKLF	TRGV9	.	TRGJ1	21	-1	-1	24
38	3.451627260588775E-4	TGTGCCTTGTGGGAGGTGCGGGGGGATTATTATAAGAAACTCTTT	CALWEVRGDYYKKLF	TRGV9	.	TRGJ1	18	-1	-1	25
38	3.451627260588775E-4	TGTGCCTTGTGGGAGGTGCAAAATTATTATAAGAAACTCTTT	CALWEVQNYYKKLF	TRGV9	.	TRGJ1	19	-1	-1	21
38	3.451627260588775E-4	TGTGCCTTGTGGGAGGTGAAGAATTATTATAAGAAACTCTTT	CALWEVKNYYKKLF	TRGV9	.	TRGJ1	17	-1	-1	20
38	3.451627260588775E-4	TGTGCTGCGTGGGATGCGGCTGGTTGGTTCAAGATATTT	CAAWDAAGWFKIF	TRGV10	.	TRGJP1	14	-1	-1	19
38	3.451627260588775E-4	TGTGCCTTGTGGGAGGTCCATAATTATAAGAAACTCTTT	CALWEVHNYKKLF	TRGV9	.	TRGJ1	19	-1	-1	19
38	3.451627260588775E-4	TGTGCCTTGTGGGAGGTGAGTCATTATAAGAAACTCTTT	CALWEVSHYKKLF	TRGV9	.	TRGJ1	17	-1	-1	22
38	3.451627260588775E-4	TGTGCCTTGTGGGAGGTGCTATACAAGAAACTCTTT	CALWEVLYKKLF	TRGV9	.	TRGJ1	18	-1	-1	21
38	3.451627260588775E-4	TGTGCCTTGTGGGAGAAATTTTGGTTCAAGATATTT	CALWEKFWFKIF	TRGV9	.	TRGJP1	14	-1	-1	20
38	3.451627260588775E-4	TGTGCTGCGTGGGTGCATTATAAGAAACTCTTT	CAAWVHYKKLF	TRGV10	.	TRGJ1	12	-1	-1	16
38	3.451627260588775E-4	TGTGCTGCGTGGGACACGAATAAGAAACTCTTT	CAAWDTNKKLF	TRGV10	.	TRGJ1	13	-1	-1	19
38	3.451627260588775E-4	TGTGCTGCGTGGGGCTATAAGAAACTCTTT	CAAWGYKKLF	TRGV10	.	TRGJ1	12	-1	-1	15
38	3.451627260588775E-4	TGTGCTGCGTGGGACATTAAGAAACTCTTT	CAAWDIKKLF	TRGV10	.	TRGJ1	13	-1	-1	17
38	3.451627260588775E-4	TGTGCCACCTGGGGTAAGAAACTCTTT	CATWGKKLF	TRGV3	.	TRGJ2	12	-1	-1	14
38	3.451627260588775E-4	TGTGCTGCGTCTCATAAGAAACTCTTT	CAASHKKLF	TRGV10	.	TRGJ1	9	-1	-1	13
38	3.451627260588775E-4	TGTGCTGCGTTACTCTTT	CAALLF	TRGV10	.	TRGJ1	9	-1	-1	11
37	3.360794964257491E-4	TGTGCCTTGTGGGAGGTGCGCCTGCATCACTGGAATTATTATAAGAAACTCTTT	CALWEVRLHHWNYYKKLF	TRGV9	.	TRGJ1	22	-1	-1	32
37	3.360794964257491E-4	TGTGCCTTGTGGGAGGTGCTTTGTTATTATTATAAGAAACTCTTT	CALWEVLCYYYKKLF	TRGV9	.	TRGJ1	18	-1	-1	25
37	3.360794964257491E-4	TGTGCCTTGTGGGAGGTGAAGGAGAATTATTATAAGAAACTCTTT	CALWEVKENYYKKLF	TRGV9	.	TRGJ1	17	-1	-1	23
37	3.360794964257491E-4	TGTGCCTTGTGGGAGGCCCTCTCGAATTATTATAAGAAACTCTTT	CALWEALSNYYKKLF	TRGV9	.	TRGJ1	15	-1	-1	21
37	3.360794964257491E-4	TGTGCCACCTGGGACGGGCAATCATGCGATTGGATCAAGACGTTT	CATWDGQSCDWIKTF	TRGV2	.	TRGJP2	18	-1	-1	27
37	3.360794964257491E-4	TGTGCTGCGTGGGCCAATGGAGCCCCCTCCAAGAAACTCTTT	CAAWANGAPSKKLF	TRGV10	.	TRGJ1	12	-1	-1	30
37	3.360794964257491E-4	TGTGCTGCGTGGGATGTCGGCCTTTGTGATGAGAAACTCTTT	CAAWDVGLCDEKLF	TRGV10	.	TRGJ2	14	-1	-1	28
37	3.360794964257491E-4	TGTGCCTTGTGGGAGGTGCAAGGCTATTATAAGAAACTCTTT	CALWEVQGYYKKLF	TRGV9	.	TRGJ1	19	-1	-1	24
37	3.360794964257491E-4	TGTGCCTTGTGGGAGGATTACCTTTATTATAAGAAACTCTTT	CALWEDYLYYKKLF	TRGV9	.	TRGJ1	15	-1	-1	23
37	3.360794964257491E-4	TGTGCTGCGTGGGATATTCCCCGGTTTGGGAAACTCTTT	CAAWDIPRFGKLF	TRGV10	.	TRGJ1	14	-1	-1	29
37	3.360794964257491E-4	TGTGCCTTGTGGGGACCCCCTTATTATAAGAAACTCTTT	CALWGPPYYKKLF	TRGV9	.	TRGJ1	12	-1	-1	20
37	3.360794964257491E-4	TGTGCCTTGTGGGAGGGGGATTATTATAAGAAACTCTTT	CALWEGDYYKKLF	TRGV9	.	TRGJ1	15	-1	-1	19
37	3.360794964257491E-4	TGTGCTGCGTGGGTCGGACTGGAAAAGAAACTCTTT	CAAWVGLEKKLF	TRGV10	.	TRGJ1	12	-1	-1	24
37	3.360794964257491E-4	TGTGCTGCGTGGGATTTGGATTATAAGAAACTCTTT	CAAWDLDYKKLF	TRGV10	.	TRGJ2	15	-1	-1	19
37	3.360794964257491E-4	TGTGCCTTGTGGGAGTCTAATTATAAGAAACTCTTT	CALWESNYKKLF	TRGV9	.	TRGJ1	14	-1	-1	19
37	3.360794964257491E-4	TGTGCCTTGTGGGAGAATTATTATAAGAAACTCTTT	CALWENYYKKLF	TRGV9	.	TRGJ1	14	-1	-1	14
37	3.360794964257491E-4	TGTGCCTTGCCCACCAAATATTATAAGAAACTCTTT	CALPTKYYKKLF	TRGV9	.	TRGJ1	8	-1	-1	15
37	3.360794964257491E-4	TGTGCCTTGAAAACCACTGGTTGGTTCAAGATATTT	CALKTTGWFKIF	TRGV9	.	TRGJP1	8	-1	-1	12
37	3.360794964257491E-4	TGTGCCACCTGGGACAGGCGTTATAAGAAACTCTTT	CATWDRRYKKLF	TRGV7	.	TRGJ1	18	-1	-1	20
37	3.360794964257491E-4	TGTGCTGCGTGGGGCCGTTGGTTCAAGATATTT	CAAWGRWFKIF	TRGV10	.	TRGJP1	12	-1	-1	16
37	3.360794964257491E-4	TGTGCTGCGTGGGAAAGTTATAAGAAACTCTTT	CAAWESYKKLF	TRGV10	.	TRGJ1	13	-1	-1	17
37	3.360794964257491E-4	TGTGCTGCGTGGAGTGATTGGATCAAGACGTTT	CAAWSDWIKTF	TRGV10	.	TRGJP2	11	-1	-1	12
37	3.360794964257491E-4	TGTGCCACCTGGGACAGGCCGGCGAAACTCTTT	CATWDRPAKLF	TRGV3	.	TRGJ1	19	-1	-1	23
37	3.360794964257491E-4	TGTGCTGCGTGGTTATATAAGAAACTCTTT	CAAWLYKKLF	TRGV10	.	TRGJ1	11	-1	-1	12
37	3.360794964257491E-4	TGTGCTGCGTGGGATCGGAGGAAACTCTTT	CAAWDRRKLF	TRGV10	.	TRGJ1	14	-1	-1	20
37	3.360794964257491E-4	TGTGCTGCGTGGGATGTGGAGAAACTCTTT	CAAWDVEKLF	TRGV10	.	TRGJ1	14	-1	-1	19
37	3.360794964257491E-4	TGTGCTGCGTGGGATCAGAAACTCTTT	CAAWDQKLF	TRGV10	.	TRGJ1	14	-1	-1	13
36	3.269962667926208E-4	TGTGCTGCGTGGGATTATAGGGCAACGCGGAAAGGATCCAAACTCTTT	CAAWDYRATRKGSKLF	TRGV10	.	TRGJ1	16	-1	-1	39
36	3.269962667926208E-4	TGTGCCTTGTGGGAGCGACTCTTAAAGAATTATTATAAGAAACTCTTT	CALWERLLKNYYKKLF	TRGV9	.	TRGJ1	14	-1	-1	26
36	3.269962667926208E-4	TGTGCCTTGTGGGAGGTGCAAAGGGCGAATTATTATAAGAAACTCTTT	CALWEVQRANYYKKLF	TRGV9	.	TRGJ1	19	-1	-1	25
36	3.269962667926208E-4	TGTGCCTTGTGGGACGCCCTCGGGTTTTATTATAAGAAACTCTTT	CALWDALGFYYKKLF	TRGV9	.	TRGJ1	13	-1	-1	26
36	3.269962667926208E-4	TGTGCCTTGTGGGAGCCCCCCCTTATTATTCTTAAGAAACTCTTT	CALWEPPLIILKKLF	TRGV9	.	TRGJ1	14	-1	-1	24
36	3.269962667926208E-4	TGTGCCTTGTGGGAGGTGCACCCCTCTTATTATAAGAAACTCTTT	CALWEVHPSYYKKLF	TRGV9	.	TRGJ1	21	-1	-1	26
36	3.269962667926208E-4	TGTGCCTTGTGGGAGGTGCACGGGAATTATTATAAGAAACTCTTT	CALWEVHGNYYKKLF	TRGV9	.	TRGJ1	20	-1	-1	23
36	3.269962667926208E-4	TGTGCCTTGTGGGAGGTGACAAGGGGTTATTATAAGAAACTCTTT	CALWEVTRGYYKKLF	TRGV9	.	TRGJ1	17	-1	-1	26
36	3.269962667926208E-4	TGTGCTGCCTTATTCAATACCACTGGTTGGTTCAAGATATTT	CAALFNTTGWFKIF	TRGV10	.	TRGJP1	7	-1	-1	16
36	3.269962667926208E-4	TGTGCCTTGTGGGTTGGTGTCACTGGTTGGTTCAAGATATTT	CALWVGVTGWFKIF	TRGV9	.	TRGJP1	22	-1	-1	20
36	3.269962667926208E-4	TGTGCCTTGTGGGAGGTGAACTCGTATTATAAGAAACTCTTT	CALWEVNSYYKKLF	TRGV9	.	TRGJ2	20	-1	-1	24
36	3.269962667926208E-4	TGTGCCTTGTGGGAGGCGACGAATTATTATAAGAAACTCTTT	CALWEATNYYKKLF	TRGV9	.	TRGJ1	15	-1	-1	19
36	3.269962667926208E-4	TGTGCCTTGTGGGAGGACCCCTATTATTATAAGAAACTCTTT	CALWEDPYYYKKLF	TRGV9	.	TRGJ1	15	-1	-1	22
36	3.269962667926208E-4	TGTGCCACCTGGGACAGGCCGGATTATTATAAGAAACTCTTT	CATWDRPDYYKKLF	TRGV3	.	TRGJ1	19	-1	-1	19
36	3.269962667926208E-4	TGTGCTGCGTGGGACCGCCCCCGTGATAAGAAACTCTTT	CAAWDRPRDKKLF	TRGV10	.	TRGJ1	13	-1	-1	25
36	3.269962667926208E-4	TGTGCTGCGTGGGATTCTGGGCATAAGAAACTCTTT	CAAWDSGHKKLF	TRGV10	.	TRGJ1	15	-1	-1	22
36	3.269962667926208E-4	TGTGCTGCGTGGGACAACCCTATAAAGAAACTCTTT	CAAWDNPIKKLF	TRGV10	.	TRGJ1	13	-1	-1	20
36	3.269962667926208E-4	TGTGCCTTGTGGGAGGAGAATTATAAGAAACTCTTT	CALWEENYKKLF	TRGV9	.	TRGJ1	15	-1	-1	19
36	3.269962667926208E-4	TGTGCTGCGTGGGTTTATTATAAGAAACTCTTT	CAAWVYYKKLF	TRGV10	.	TRGJ1	16	-1	-1	14
36	3.269962667926208E-4	TGTGCCCGGGAATGGTATTATAAGAAACTCTTT	CAREWYYKKLF	TRGV9	.	TRGJ1	5	-1	-1	15
36	3.269962667926208E-4	TGTGCTGCGTGTTATTCGGGGAAACTCTTT	CAACYSGKLF	TRGV10	.	TRGJ1	10	-1	-1	20
36	3.269962667926208E-4	TGTGCTGCGTGGGATCGAAAGAAACTCTTT	CAAWDRKKLF	TRGV10	.	TRGJ1	14	-1	-1	18
36	3.269962667926208E-4	TGTGCTGCGTGGGACGTTAAGAAACTCTTT	CAAWDVKKLF	TRGV10	.	TRGJ1	13	-1	-1	17
36	3.269962667926208E-4	TGTGCTGCGTGGTTTAAGAAACTCTTT	CAAWFKKLF	TRGV10	.	TRGJ1	11	-1	-1	14
36	3.269962667926208E-4	TGTGCTGCGCAAAAGAAACTCTTT	CAAQKKLF	TRGV10	.	TRGJ1	8	-1	-1	12
36	3.269962667926208E-4	TGTGCGGAGAAACTCTTT	CAEKLF	TRGV4	.	TRGJ1	4	-1	-1	7
36	3.269962667926208E-4	TGTGCCTTGTATTATTATAAGAAACTCTTT	CALYYYKKLF	TRGV9	.	TRGJ1	9	-1	-1	10
35	3.179130371594924E-4	TGTGCCTTGTGGGAGGTGCCCTTTCCCCTCAACGCCCCGCTTTATTATAAGAAACTCTTT	CALWEVPFPLNAPLYYKKLF	TRGV9	.	TRGJ1	21	-1	-1	41
35	3.179130371594924E-4	TGTGCCTTGTGGGATGCCCCCCTTGGGAATTATTATAAGAAACTCTTT	CALWDAPLGNYYKKLF	TRGV9	.	TRGJ1	13	-1	-1	26
35	3.179130371594924E-4	TGTGCCTTGTGGGAGCCACCGATTTTCACTGGTTGGTTCAAGATATTT	CALWEPPIFTGWFKIF	TRGV9	.	TRGJP1	14	-1	-1	26
35	3.179130371594924E-4	TGTGCCTTGTGGGAGGGCCACCATACCACTGGTTGGTTCAAGATATTT	CALWEGHHTTGWFKIF	TRGV9	.	TRGJP1	28	-1	-1	22
35	3.179130371594924E-4	TGTGCCTTGTGGGTAGATCCAGACCTTTATTATAAGAAACTCTTT	CALWVDPDLYYKKLF	TRGV9	.	TRGJ1	12	-1	-1	26
35	3.179130371594924E-4	TGTGCCTTGTGGGCGGGAAATACCACTGGTTGGTTCAAGATATTT	CALWAGNTTGWFKIF	TRGV9	.	TRGJP1	15	-1	-1	19
35	3.179130371594924E-4	TGTGCCTTGTGGGAGTCGAATACCACTGGTTGGTTCAAGATATTT	CALWESNTTGWFKIF	TRGV9	.	TRGJP1	14	-1	-1	19
35	3.179130371594924E-4	TGTGCCTTGTGGGAGGTCACACCGAATTATTATAAGAAACTCTTT	CALWEVTPNYYKKLF	TRGV9	.	TRGJ1	19	-1	-1	22
35	3.179130371594924E-4	TGTGCCTTGTGGGAGGTGTGTGGTACTGGTTGGTTCAAGATATTT	CALWEVCGTGWFKIF	TRGV9	.	TRGJP1	17	-1	-1	24
35	3.179130371594924E-4	TGTGCTGCGTGGGATTATAAGGTCTATTATAAGAAACTCTTT	CAAWDYKVYYKKLF	TRGV10	.	TRGJ2	16	-1	-1	24
35	3.179130371594924E-4	TGTGCTGCGTGGATATATACCACTGGTTGGTTCAAGATATTT	CAAWIYTTGWFKIF	TRGV10	.	TRGJP1	11	-1	-1	8
35	3.179130371594924E-4	TGTGCCTTGTGGGAGGTTTGGGGGGATTATAAGAAACTCTTT	CALWEVWGDYKKLF	TRGV9	.	TRGJ1	16	-1	-1	25
35	3.179130371594924E-4	TGTGCCTTGTGGGAGGTGCAGTATTATTATAAGAAACTCTTT	CALWEVQYYYKKLF	TRGV9	.	TRGJ1	19	-1	-1	22
35	3.179130371594924E-4	TGTGCTGCGTGGGATTCGAATTATTATAAGAAACTCTTT	CAAWDSNYYKKLF	TRGV10	.	TRGJ1	20	-1	-1	13
35	3.179130371594924E-4	TGTGCTGCGTGGGATCCTAATTATTATAAGAAACTCTTT	CAAWDPNYYKKLF	TRGV10	.	TRGJ1	14	-1	-1	18
35	3.179130371594924E-4	TGTGCTGCGTGGGACACCCGGGGATTCGGGAAACTCTTT	CAAWDTRGFGKLF	TRGV10	.	TRGJ1	13	-1	-1	29
35	3.179130371594924E-4	TGTGCCTTGTGGGAGGCCCCTTATTATAAGAAACTCTTT	CALWEAPYYKKLF	TRGV9	.	TRGJ1	15	-1	-1	20
35	3.179130371594924E-4	TGTGCCTTGTGGGAGGAGCCTTATTATAAGAAACTCTTT	CALWEEPYYKKLF	TRGV9	.	TRGJ1	18	-1	-1	20
35	3.179130371594924E-4	TGTGCCACCTGGGACGGGCCTGATTATAAGAAACTCTTT	CATWDGPDYKKLF	TRGV2	.	TRGJ1	19	-1	-1	22
35	3.179130371594924E-4	TGTGCTGCCCGCCCCCCAATGAGAAAGAAACTCTTT	CAARPPMRKKLF	TRGV10	.	TRGJ1	7	-1	-1	24
35	3.179130371594924E-4	TGTGCTGCGTGGGCCTCCCTTTTGTTCAAGATATTT	CAAWASLLFKIF	TRGV10	.	TRGJP1	12	-1	-1	20
35	3.179130371594924E-4	TGTGCTGCGTGGGATGGGTATTATAAGAAACTCTTT	CAAWDGYYKKLF	TRGV10	.	TRGJ1	14	-1	-1	18
35	3.179130371594924E-4	TGTGCCACCTGGGAGGGTTATTATAAGAAACTCTTT	CATWEGYYKKLF	TRGV4	.	TRGJ1	16	-1	-1	17
35	3.179130371594924E-4	TGTGCCTTGTGGGCTTATTATAAGAAACTCTTT	CALWAYYKKLF	TRGV9	.	TRGJ1	12	-1	-1	14
35	3.179130371594924E-4	TGTGCCTTGTGGGAGGTTGAGGGGAAACTCTTT	CALWEVEGKLF	TRGV9	.	TRGJ1	16	-1	-1	23
35	3.179130371594924E-4	TGTGCCTTGTGGGAGGCGGGGTTCAAGATATTT	CALWEAGFKIF	TRGV9	.	TRGJP1	15	-1	-1	19
35	3.179130371594924E-4	TGTGCCTGGGGGAGTGACTATAAGAAACTCTTT	CAWGSDYKKLF	TRGV9	.	TRGJ1	13	-1	-1	18
35	3.179130371594924E-4	TGTGCTGCGTGGGGATGTAAGAAACTCTTT	CAAWGCKKLF	TRGV10	.	TRGJ1	12	-1	-1	17
35	3.179130371594924E-4	TGTGCTGGGATGCCCTATAAGAAACTCTTT	CAGMPYKKLF	TRGV10	.	TRGJ1	6	-1	-1	15
35	3.179130371594924E-4	TGTGCCTTGTGGGACTATAAGAAACTCTTT	CALWDYKKLF	TRGV9	.	TRGJ1	13	-1	-1	15
35	3.179130371594924E-4	TGTGCCACCTGGGATTGGATCAAGACGTTT	CATWDWIKTF	TRGV4	.	TRGJP2	17	-1	-1	12
35	3.179130371594924E-4	TGTGCCACCTGGGATCGAAAGAAACTCTTT	CATWDRKKLF	TRGV4	.	TRGJ1	14	-1	-1	18
35	3.179130371594924E-4	TGTGCTGCGGGGACGGGACTCTTT	CAAGTGLF	TRGV10	.	TRGJ1	12	-1	-1	17
35	3.179130371594924E-4	TCCTTTTGGTTCAAGATATTT	SFWFKIF	TRGV9	.	TRGJP1	0	-1	-1	5
35	3.179130371594924E-4	TGTGAGGAGAAACTCTTT	CEEKLF	TRGV10	.	TRGJ1	3	-1	-1	7
35	3.179130371594924E-4	TGTGCTGGGTATTATAAGAAACTCTTT	CAGYYKKLF	TRGV10	.	TRGJ1	9	-1	-1	9
35	3.179130371594924E-4	TGTGCTAAGAAACTCTTT	CAKKLF	TRGV10	.	TRGJ1	5	-1	-1	5
35	3.179130371594924E-4	TGTGCTGCGTGGTCCGAGAAACTCTTT	CAAWSEKLF	TRGV10	.	TRGJ1	11	-1	-1	16
34	3.088298075263641E-4	TGTGCCTTGAGGAGACATAGCTACCTACTACTGTGCCTTGGTGAAACCTCCCTTTGTGATTGGATCAAGACGTTT	CALRRHSYLLLCLGETSLCDWIKTF	TRGV9	.	TRGJP2	11	-1	-1	55
34	3.088298075263641E-4	TGTGCCTTGTGGGAGTCTTCAATCCAAGAGTTGGGCAAAAAAATCAAGGTATTT	CALWESSIQELGKKIKVF	TRGV9	.	TRGJP	14	-1	-1	24
34	3.088298075263641E-4	TGTGCCTTGTGGGAAAGGGGAGAGTTGGGCAAAAAAATCAAGGTATTT	CALWERGELGKKIKVF	TRGV9	.	TRGJP	13	-1	-1	20
34	3.088298075263641E-4	TGTGCTGCGTGGGATCCTTATACCACTGGTTGGTTCAAGATATTT	CAAWDPYTTGWFKIF	TRGV10	.	TRGJP1	14	-1	-1	18
34	3.088298075263641E-4	TGTGCTGCGTGGGATCACAAGCTCACACGCGATAAGAAACTCTTT	CAAWDHKLTRDKKLF	TRGV10	.	TRGJ1	17	-1	-1	31
34	3.088298075263641E-4	TGTGCCTTGTGGGAGGTGCCGTACATATATTATAAGAAACTCTTT	CALWEVPYIYYKKLF	TRGV9	.	TRGJ1	18	-1	-1	27
34	3.088298075263641E-4	TGTGCTGCGTGGGGAGCTCACCTTGATCATAAGAAACTCTTT	CAAWGAHLDHKKLF	TRGV10	.	TRGJ1	12	-1	-1	25
34	3.088298075263641E-4	TGTGCCTTGTGGGATGGCCTATTTTATTATAAGAAACTCTTT	CALWDGLFYYKKLF	TRGV9	.	TRGJ1	13	-1	-1	23
34	3.088298075263641E-4	TGTGCCTTGTGGGACCCATCGAATTATTATAAGAAACTCTTT	CALWDPSNYYKKLF	TRGV9	.	TRGJ1	13	-1	-1	18
34	3.088298075263641E-4	TGTGCCTTGTGGGAGGTGCGTCTCTATTATAAGAAACTCTTT	CALWEVRLYYKKLF	TRGV9	.	TRGJ1	18	-1	-1	24
34	3.088298075263641E-4	TGTGCCTTGTGGGAGGCCAACTCTTATTATAAGAAACTCTTT	CALWEANSYYKKLF	TRGV9	.	TRGJ1	15	-1	-1	23
34	3.088298075263641E-4	TGTGCCTTGTGGGGTCCCCTTTATTATAAGAAACTCTTT	CALWGPLYYKKLF	TRGV9	.	TRGJ1	12	-1	-1	20
34	3.088298075263641E-4	TGTGCCTTGTGGGAGTGGAATTATTATAAGAAACTCTTT	CALWEWNYYKKLF	TRGV9	.	TRGJ1	14	-1	-1	17
34	3.088298075263641E-4	TGTGCCTTGTGGGAGGTTAGTGATTGGATCAAGACGTTT	CALWEVSDWIKTF	TRGV9	.	TRGJP2	16	-1	-1	17
34	3.088298075263641E-4	TGTGCCTTGTGGGAGGTCACTGGTTGGTTCAAGATATTT	CALWEVTGWFKIF	TRGV9	.	TRGJP1	19	-1	-1	17
34	3.088298075263641E-4	TGTGCCTTGTGGGAAGCGAATTATTATAAGAAACTCTTT	CALWEANYYKKLF	TRGV9	.	TRGJ1	13	-1	-1	16
34	3.088298075263641E-4	TGTGCTGCGTGGGATTTTGGGAATAAGAAACTCTTT	CAAWDFGNKKLF	TRGV10	.	TRGJ1	15	-1	-1	22
34	3.088298075263641E-4	TGTGCCACCTGGGACAGTTATTATAAGAAACTCTTT	CATWDSYYKKLF	TRGV3	.	TRGJ1	16	-1	-1	17
34	3.088298075263641E-4	TGTGCTGCGTGGGATAGCTATAAGAAACTCTTT	CAAWDSYKKLF	TRGV10	.	TRGJ1	14	-1	-1	18
34	3.088298075263641E-4	TGTGCTGCGTGGGAACCAGATAAGAAACTCTTT	CAAWEPDKKLF	TRGV10	.	TRGJ1	13	-1	-1	19
34	3.088298075263641E-4	TGTGCCTTGCGAACTCGAAATAAGAAACTCTTT	CALRTRNKKLF	TRGV9	.	TRGJ1	8	-1	-1	19
34	3.088298075263641E-4	TGTGCCGTCCCCCTTTATTATAAGAAACTCTTT	CAVPLYYKKLF	TRGV9	.	TRGJ1	5	-1	-1	14
34	3.088298075263641E-4	TGTGCTGCGTGGGCGCATAAGAAACTCTTT	CAAWAHKKLF	TRGV10	.	TRGJ1	12	-1	-1	16
34	3.088298075263641E-4	TGTGCTGCGTGGGCGGATAAGAAACTCTTT	CAAWADKKLF	TRGV10	.	TRGJ1	12	-1	-1	16
34	3.088298075263641E-4	TGTGCTGCGTGGGATTCTAAGAAACTCTTT	CAAWDSKKLF	TRGV10	.	TRGJ1	15	-1	-1	13
34	3.088298075263641E-4	TGTGCTGCGTGGGATTGTAAGAAACTCTTT	CAAWDCKKLF	TRGV10	.	TRGJ1	15	-1	-1	13
34	3.088298075263641E-4	TGTGCCACCTGGGATAAGGAGAAACTCTTT	CATWDKEKLF	TRGV4	.	TRGJ1	14	-1	-1	19
34	3.088298075263641E-4	TGTGCTGCCGTCATCGGGTTCAAGATATTT	CAAVIGFKIF	TRGV10	.	TRGJP1	7	-1	-1	16
34	3.088298075263641E-4	TGTGCTGCGTGGGATCATAAGAAACTCTTT	CAAWDHKKLF	TRGV10	.	TRGJ1	14	-1	-1	13
34	3.088298075263641E-4	TGTGCTGCGTGGACCCGTAGGAAACTCTTT	CAAWTRRKLF	TRGV10	.	TRGJ1	11	-1	-1	17
34	3.088298075263641E-4	TGTGCTGCGTGGCCTCAACTCTTT	CAAWPQLF	TRGV10	.	TRGJ1	11	-1	-1	16
33	2.997465778932357E-4	TGTGCCTTGTGGGACCTGCAAGAGTTGGGCAAAAAAATCAAGGTATTT	CALWDLQELGKKIKVF	TRGV9	.	TRGJP	19	-1	-1	17
33	2.997465778932357E-4	TGTGCCTTGTGGGACGCCATTCCCGTTTCTTATTATAAGAAACTCTTT	CALWDAIPVSYYKKLF	TRGV9	.	TRGJ1	13	-1	-1	29
33	2.997465778932357E-4	TGTGCCTTGTGGGAGGTGCAGGGAAATCTTTATTATAAGAAACTCTTT	CALWEVQGNLYYKKLF	TRGV9	.	TRGJ1	19	-1	-1	29
33	2.997465778932357E-4	TGTGCCTTGTGGGAGGTGCAGAGGATTCATTATTATAAGAAACTCTTT	CALWEVQRIHYYKKLF	TRGV9	.	TRGJ1	19	-1	-1	28
33	2.997465778932357E-4	TGTGCCTTGTGGGAGGTGAAGTTCGGGAATTATTATAAGAAACTCTTT	CALWEVKFGNYYKKLF	TRGV9	.	TRGJ1	17	-1	-1	26
33	2.997465778932357E-4	TGTGCCTTGTGGGAGGAATGGACCACTGGTTGGTTCAAGATATTT	CALWEEWTTGWFKIF	TRGV9	.	TRGJP1	15	-1	-1	21
33	2.997465778932357E-4	TGTGCTGCGTGGGATCCCCCCATCCTTTATAAGAAACTCTTT	CAAWDPPILYKKLF	TRGV10	.	TRGJ1	14	-1	-1	26
33	2.997465778932357E-4	TGTGCCTTGTGGGAGTTCGGGCTTGGTTGGTTCAAGATATTT	CALWEFGLGWFKIF	TRGV9	.	TRGJP1	14	-1	-1	23
33	2.997465778932357E-4	TGTGCCTTGTGGGAGGTGTCCAAAAAATATAAGAAACTCTTT	CALWEVSKKYKKLF	TRGV9	.	TRGJ1	17	-1	-1	27
33	2.997465778932357E-4	TGTGCCTTGTGGGAGGTGCGGGAGTATTATAAGAAACTCTTT	CALWEVREYYKKLF	TRGV9	.	TRGJ1	18	-1	-1	24
33	2.997465778932357E-4	TGTGCCTTGTGGGAGGTGCACTCTCATTATAAGAAACTCTTT	CALWEVHSHYKKLF	TRGV9	.	TRGJ1	24	-1	-1	25
33	2.997465778932357E-4	TGTGCCTTGTGGGAGGTGCACACTGGTTGGTTCAAGATATTT	CALWEVHTGWFKIF	TRGV9	.	TRGJP1	20	-1	-1	20
33	2.997465778932357E-4	TGTGCTGCGTGGGGCGCCCTTTCTTATAAGAAACTCTTT	CAAWGALSYKKLF	TRGV10	.	TRGJ1	12	-1	-1	20
33	2.997465778932357E-4	TGTGCTGCGTGGGATTATCGGGGGTTAAAGAAACTCTTT	CAAWDYRGLKKLF	TRGV10	.	TRGJ1	16	-1	-1	24
33	2.997465778932357E-4	TGTGCTGCGTGGGATTACCGAACTTATAAGAAACTCTTT	CAAWDYRTYKKLF	TRGV10	.	TRGJ1	17	-1	-1	23
33	2.997465778932357E-4	TGTGCCTTGTGGGACCCCCCTTATTATAAGAAACTCTTT	CALWDPPYYKKLF	TRGV9	.	TRGJ1	13	-1	-1	20
33	2.997465778932357E-4	TGTGCCTTGTGGGAGGTGCTAAATTATAAGAAACTCTTT	CALWEVLNYKKLF	TRGV9	.	TRGJ1	18	-1	-1	22
33	2.997465778932357E-4	TGTGCTGCGTGGGATCGCCCCACTAAGAAACTCTTT	CAAWDRPTKKLF	TRGV10	.	TRGJ1	14	-1	-1	23
33	2.997465778932357E-4	TGTGCTGCGTGGGATCACCCCCGTAAGAAACTCTTT	CAAWDHPRKKLF	TRGV10	.	TRGJ1	17	-1	-1	23
33	2.997465778932357E-4	TGTGCTGCGTGGGAGTCTGGTTGGTTCAAGATATTT	CAAWESGWFKIF	TRGV10	.	TRGJP1	13	-1	-1	16
33	2.997465778932357E-4	TGTGCCTTGTGGGAGACATACGGCAAGAAACTCTTT	CALWETYGKKLF	TRGV9	.	TRGJ1	14	-1	-1	24
33	2.997465778932357E-4	TGTGCCTTGTGGGAGAAAAATTATAAGAAACTCTTT	CALWEKNYKKLF	TRGV9	.	TRGJ1	14	-1	-1	19
33	2.997465778932357E-4	TGTGCCACCTGGGACGGATATTATAAGAAACTCTTT	CATWDGYYKKLF	TRGV2	.	TRGJ1	16	-1	-1	18
33	2.997465778932357E-4	TGTGCTGCGTGGGATTACGATAAGAAACTCTTT	CAAWDYDKKLF	TRGV10	.	TRGJ1	22	-1	-1	13
33	2.997465778932357E-4	TGTGCTGCGTGGGATCATGATAAGAAACTCTTT	CAAWDHDKKLF	TRGV10	.	TRGJ1	14	-1	-1	13
33	2.997465778932357E-4	TGTGCTGCGTGGGAAAAACGGGGGAAACTCTTT	CAAWEKRGKLF	TRGV10	.	TRGJ1	13	-1	-1	23
33	2.997465778932357E-4	TGTGCCACCTGGGACAGGCTCGGGAAACTCTTT	CATWDRLGKLF	TRGV3	.	TRGJ1	18	-1	-1	23
33	2.997465778932357E-4	TGTGCTGCGTGGGACAGCGAGAAACTCTTT	CAAWDSEKLF	TRGV10	.	TRGJ1	13	-1	-1	19
33	2.997465778932357E-4	TGTGCTGCGAATTATTATAAGAAACTCTTT	CAANYYKKLF	TRGV10	.	TRGJ1	8	-1	-1	7
33	2.997465778932357E-4	TGTGCCACCTGGGGTTGGTTCAAGATATTT	CATWGWFKIF	TRGV2	.	TRGJP1	12	-1	-1	12
33	2.997465778932357E-4	TGTGCTGCGCGATATAAGAAACTCTTT	CAARYKKLF	TRGV10	.	TRGJ1	8	-1	-1	12
32	2.9066334826010736E-4	TGTGCCTTGTGGGACCACCAAGCACCTTTATACTATAAGAAACTCTTT	CALWDHQAPLYYKKLF	TRGV9	.	TRGJ1	13	-1	-1	30
32	2.9066334826010736E-4	TGTGCCTTGTGGGAGGTGCCCACCCTGAATTATTATAAGAAACTCTTT	CALWEVPTLNYYKKLF	TRGV9	.	TRGJ1	24	-1	-1	26
32	2.9066334826010736E-4	TGTGCCTTGTGCCTTTGTACTAACACTGGTTGGTTCAAGATATTT	CALCLCTNTGWFKIF	TRGV9	.	TRGJP1	10	-1	-1	20
32	2.9066334826010736E-4	TGTGCCTTGTGGGAGACCGACCCGAATTATTATAAGAAACTCTTT	CALWETDPNYYKKLF	TRGV9	.	TRGJ1	14	-1	-1	22
32	2.9066334826010736E-4	TGTGCCACCTGGGACGGGCGGACCACTGGTTGGTTCAAGATATTT	CATWDGRTTGWFKIF	TRGV2	.	TRGJP1	18	-1	-1	21
32	2.9066334826010736E-4	TGTGCCTTGTGGGAGGTGCGGGACTATTATAAGAAACTCTTT	CALWEVRDYYKKLF	TRGV9	.	TRGJ1	18	-1	-1	24
32	2.9066334826010736E-4	TGTGCCTTGTGGGAGGTGCATCCTTCTTATAAGAAACTCTTT	CALWEVHPSYKKLF	TRGV9	.	TRGJ1	23	-1	-1	23
32	2.9066334826010736E-4	TGTGCCTTGTGGGAGGCGACCTCTTATTATAAGAAACTCTTT	CALWEATSYYKKLF	TRGV9	.	TRGJ1	22	-1	-1	23
32	2.9066334826010736E-4	TGTGCCTTGTGGGAGGGGTATTCTTATTATAAGAAACTCTTT	CALWEGYSYYKKLF	TRGV9	.	TRGJ1	15	-1	-1	23
32	2.9066334826010736E-4	TGTGCCTTGTGGGAGGGGAAGAATTATTATAAGAAACTCTTT	CALWEGKNYYKKLF	TRGV9	.	TRGJ1	15	-1	-1	20
32	2.9066334826010736E-4	TGTGCTGCGTGCCCCCGCGGGAATTATAAGAAACTCTTT	CAACPRGNYKKLF	TRGV10	.	TRGJ1	10	-1	-1	22
32	2.9066334826010736E-4	TGTGCTGCGTGGGACCCCTGGAGGGTCAAGAAACTCTTT	CAAWDPWRVKKLF	TRGV10	.	TRGJ1	13	-1	-1	27
32	2.9066334826010736E-4	TGTGCTGCGCCTGGGGGGTGTAGATATAAGAAACTCTTT	CAAPGGCRYKKLF	TRGV10	.	TRGJ1	8	-1	-1	24
32	2.9066334826010736E-4	TGTGCCTTGTGTAATACCACTGGTTGGTTCAAGATATTT	CALCNTTGWFKIF	TRGV9	.	TRGJP1	10	-1	-1	10
32	2.9066334826010736E-4	TGTGCCTTGTGGGTCTTAAATTATTATAAGAAACTCTTT	CALWVLNYYKKLF	TRGV9	.	TRGJ2	12	-1	-1	18
32	2.9066334826010736E-4	TGTGCCTTGTGGGGCCCTCCAAGTTGGTTCAAGATATTT	CALWGPPSWFKIF	TRGV9	.	TRGJP1	12	-1	-1	22
32	2.9066334826010736E-4	TGTGCCTTGTGGGAGTCCAATTATTATAAGAAACTCTTT	CALWESNYYKKLF	TRGV9	.	TRGJ1	14	-1	-1	15
32	2.9066334826010736E-4	TGTGCCTTGTGGGAGGTGCTATATTATAAGAAACTCTTT	CALWEVLYYKKLF	TRGV9	.	TRGJ1	18	-1	-1	21
32	2.9066334826010736E-4	TGTGCTGTAAATATGGGGGTAATGAGGAAACTCTTT	CAVNMGVMRKLF	TRGV10	.	TRGJ1	6	-1	-1	26
32	2.9066334826010736E-4	TGTGCTGCGTGGGATTGGTTCGGGTTCAAGATATTT	CAAWDWFGFKIF	TRGV10	.	TRGJP1	15	-1	-1	15
32	2.9066334826010736E-4	TGTGCTGCGTGGGATGGTCAGTGGATCAAGACGTTT	CAAWDGQWIKTF	TRGV10	.	TRGJP2	14	-1	-1	21
32	2.9066334826010736E-4	TGTGCTGCGTGGACCACTGGTTGGTTCAAGATATTT	CAAWTTGWFKIF	TRGV10	.	TRGJP1	11	-1	-1	12
32	2.9066334826010736E-4	TGTGCTGCGGGGACCACTGGTTGGTTCAAGATATTT	CAAGTTGWFKIF	TRGV10	.	TRGJP1	12	-1	-1	12
32	2.9066334826010736E-4	TGTGCCTTGTGGTGGGGTTATTATAAGAAACTCTTT	CALWWGYYKKLF	TRGV9	.	TRGJ1	11	-1	-1	17
32	2.9066334826010736E-4	TGTGCCTGGGGCGGTTTTTATTATAAGAAACTCTTT	CAWGGFYYKKLF	TRGV9	.	TRGJ2	14	-1	-1	17
32	2.9066334826010736E-4	TGTGCTGCGTGGGATTTGAATAAGAAACTCTTT	CAAWDLNKKLF	TRGV10	.	TRGJ1	15	-1	-1	19
32	2.9066334826010736E-4	TGTGCTGCGTGGGATGTAGATAAGAAACTCTTT	CAAWDVDKKLF	TRGV10	.	TRGJ1	14	-1	-1	19
32	2.9066334826010736E-4	TGTGCCTTGTGTACTGGTTGGTTCAAGATATTT	CALCTGWFKIF	TRGV9	.	TRGJP1	10	-1	-1	12
32	2.9066334826010736E-4	TGTGCCTTGAGTTCTGGTTGGTTCAAGATATTT	CALSSGWFKIF	TRGV9	.	TRGJP1	8	-1	-1	13
32	2.9066334826010736E-4	TGTGCCGGCGGAGATTATAAGAAACTCTTT	CAGGDYKKLF	TRGV10	.	TRGJ1	16	-1	-1	13
32	2.9066334826010736E-4	TGTGCTGCGTGGGATTGGCGGTTCAAGATATTT	CAAWDWRFKIF	TRGV10	.	TRGJP1	15	-1	-1	19
32	2.9066334826010736E-4	TGTGCCACCTGGGACAGGCACACACTCTTT	CATWDRHTLF	TRGV7	.	TRGJ1	18	-1	-1	23
32	2.9066334826010736E-4	TGTGCCACCTGGGACAGAAAGAAACTCTTT	CATWDRKKLF	TRGV3	.	TRGJ1	16	-1	-1	18
32	2.9066334826010736E-4	TGTGCCTTGATGAGGCGGTTCAAGATATTT	CALMRRFKIF	TRGV9	.	TRGJP1	21	-1	-1	16
32	2.9066334826010736E-4	TGTGCTGCGTGGGATCGGGCGGAGAAACTCTTT	CAAWDRAEKLF	TRGV10	.	TRGJ1	14	-1	-1	22
31	2.8158011862697903E-4	TGTGCCTTGTGGGAGGTGGCTCTCTCTGTTGGTTATTATAAGAAACTCTTT	CALWEVALSVGYYKKLF	TRGV9	.	TRGJ1	17	-1	-1	32
31	2.8158011862697903E-4	TGTGCTGCGTGGGTTTCTGTGAGTACCACTGGTTGGTTCAAGATATTT	CAAWVSVSTTGWFKIF	TRGV10	.	TRGJP1	15	-1	-1	23
31	2.8158011862697903E-4	TGTGCTGCGTGGGATTGGGGGACGGGCACTGGTTGGTTCAAGATATTT	CAAWDWGTGTGWFKIF	TRGV10	.	TRGJP1	15	-1	-1	26
31	2.8158011862697903E-4	TGTGCCTTGTGGGAGGTGCGCGGTTCTCTTTATTATAAGAAACTCTTT	CALWEVRGSLYYKKLF	TRGV9	.	TRGJ1	18	-1	-1	29
31	2.8158011862697903E-4	TGTGCCTTGTGGGAGGTGCGGGGCCTTTTTTATTATAAGAAACTCTTT	CALWEVRGLFYYKKLF	TRGV9	.	TRGJ1	18	-1	-1	29
31	2.8158011862697903E-4	TGTGCCTTGTGGGAGGAGAAAAACCCGATTTATTATAAGAAACTCTTT	CALWEEKNPIYYKKLF	TRGV9	.	TRGJ1	15	-1	-1	25
31	2.8158011862697903E-4	TGTGCTGCGTGGGAGAAGAGCAAAGGGCAGTATAAGAAACTCTTT	CAAWEKSKGQYKKLF	TRGV10	.	TRGJ1	13	-1	-1	30
31	2.8158011862697903E-4	TGTGCCTTGTGGGAGGCATATACCACTGGTTGGTTCAAGATATTT	CALWEAYTTGWFKIF	TRGV9	.	TRGJP1	15	-1	-1	14
31	2.8158011862697903E-4	TGTGCTGCGTGGGATTTAATAACTGGTTGGTTCAAGATATTT	CAAWDLITGWFKIF	TRGV10	.	TRGJP1	15	-1	-1	21
31	2.8158011862697903E-4	TGTGCTGCGTGGGATTATGGTGGTGGGTTCAAGAAACTCTTT	CAAWDYGGGFKKLF	TRGV10	.	TRGJ1	16	-1	-1	30
31	2.8158011862697903E-4	TGTGCTGCGTGGGATTATAGGACTCCTTATAAGAAACTCTTT	CAAWDYRTPYKKLF	TRGV10	.	TRGJ1	16	-1	-1	26
31	2.8158011862697903E-4	TGTGCTGCGTGGGATTACCTTATGGGATATAAGAAACTCTTT	CAAWDYLMGYKKLF	TRGV10	.	TRGJ1	17	-1	-1	27
31	2.8158011862697903E-4	TGTGCTGCGTGGGATCTGGGTATGTCGATGGAGAAACTCTTT	CAAWDLGMSMEKLF	TRGV10	.	TRGJ1	14	-1	-1	31
31	2.8158011862697903E-4	TGTGCTGCGTGGGATCCGTTGAACGGTTATAAGAAACTCTTT	CAAWDPLNGYKKLF	TRGV10	.	TRGJ1	14	-1	-1	26
31	2.8158011862697903E-4	TGTGCCTTGTGGGAGGTGCTGAATTATTATAAGAAACTCTTT	CALWEVLNYYKKLF	TRGV9	.	TRGJ1	18	-1	-1	20
31	2.8158011862697903E-4	TGTGCCTTGTGGGAGGGGCCGAATTATTATAAGAAACTCTTT	CALWEGPNYYKKLF	TRGV9	.	TRGJ1	18	-1	-1	19
31	2.8158011862697903E-4	TGTGCTGCGTGGGATTATGCACATTATAAGAAACTCTTT	CAAWDYAHYKKLF	TRGV10	.	TRGJ1	16	-1	-1	22
31	2.8158011862697903E-4	TGTGCCTGCAGAACTCTACATTATTATAAGAAACTCTTT	CACRTLHYYKKLF	TRGV9	.	TRGJ1	6	-1	-1	19
31	2.8158011862697903E-4	TGTGCTGCGTGGGATTTGGGGTATAAGAAACTCTTT	CAAWDLGYKKLF	TRGV10	.	TRGJ1	15	-1	-1	21
31	2.8158011862697903E-4	TGTGCTGCGTGGGATAATTATTATAAGAAACTCTTT	CAAWDNYYKKLF	TRGV10	.	TRGJ1	14	-1	-1	15
31	2.8158011862697903E-4	TGTGCCTTGTGGGTTATATATTATAAGAAACTCTTT	CALWVIYYKKLF	TRGV9	.	TRGJ1	12	-1	-1	18
31	2.8158011862697903E-4	TGTGCTGCGTTCAAAGGGGGGTTCAAGATATTT	CAAFKGGFKIF	TRGV10	.	TRGJP1	9	-1	-1	19
31	2.8158011862697903E-4	TGTGCTGCGTGGGTATGGAATAAGAAACTCTTT	CAAWVWNKKLF	TRGV10	.	TRGJ1	12	-1	-1	19
31	2.8158011862697903E-4	TGTGCTGCGTGGGGTCCGAATAAGAAACTCTTT	CAAWGPNKKLF	TRGV10	.	TRGJ1	12	-1	-1	19
31	2.8158011862697903E-4	TGTGCTGCGTGGGGAGACCTAAAGAAACTCTTT	CAAWGDLKKLF	TRGV10	.	TRGJ1	12	-1	-1	21
31	2.8158011862697903E-4	TGTGCTGCGTGGGATTGTGATAAGAAACTCTTT	CAAWDCDKKLF	TRGV10	.	TRGJ1	15	-1	-1	13
31	2.8158011862697903E-4	TGTGCTGCGCAGGAGTATTATAAGAAACTCTTT	CAAQEYYKKLF	TRGV10	.	TRGJ1	8	-1	-1	15
31	2.8158011862697903E-4	TGTGCCACCTGGGACAGGCTGGAGAAACTCTTT	CATWDRLEKLF	TRGV3	.	TRGJ1	18	-1	-1	22
31	2.8158011862697903E-4	TGTGCCTTCCTATATTATAAGAAACTCTTT	CAFLYYKKLF	TRGV9	.	TRGJ1	7	-1	-1	12
31	2.8158011862697903E-4	TGCTCAAAGGGGTTCAAGATATTT	CSKGFKIF	TRGV10	.	TRGJP1	1	-1	-1	10
31	2.8158011862697903E-4	TGTGCTGCGTGGGTAATTTCTAAGAAACTCTTT	CAAWVISKKLF	TRGV10	.	TRGJ1	12	-1	-1	17
31	2.8158011862697903E-4	TGTGCTGCGTGGACTTATAAGAAACTCTTT	CAAWTYKKLF	TRGV10	.	TRGJ1	11	-1	-1	14
31	2.8158011862697903E-4	TGTGCCACCTGGGACTTGGGCCTCTTT	CATWDLGLF	TRGV2	.	TRGJ1	21	-1	-1	21
31	2.8158011862697903E-4	TGTGCTGCGTGCTCCTCCAGTGAGAAACTCTTT	CAACSSSEKLF	TRGV10	.	TRGJ1	10	-1	-1	22
30	2.7249688899385065E-4	TGTGCCTTGTGGGAGGTGACAGGAGGGGAGAATTATTATAAGAAACTCTTT	CALWEVTGGENYYKKLF	TRGV9	.	TRGJ1	17	-1	-1	29
30	2.7249688899385065E-4	TGTGCCTTGTGGGAGGTGAGATGGCCCCCTTATTATAAGAAACTCTTT	CALWEVRWPPYYKKLF	TRGV9	.	TRGJ1	17	-1	-1	29
30	2.7249688899385065E-4	TGTGCTGCGTGGGATTTAAGCCGGACCCGTTGGTTCAAGATATTT	CAAWDLSRTRWFKIF	TRGV10	.	TRGJP1	15	-1	-1	28
30	2.7249688899385065E-4	TGTGCTGCGTGGGATTATACGGAACCGGTGTTTGAGAAACTCTTT	CAAWDYTEPVFEKLF	TRGV10	.	TRGJ1	16	-1	-1	34
30	2.7249688899385065E-4	TGTGCCTTGTGGGAGCAATATAGTAGTGATTGGATCAAGACGTTT	CALWEQYSSDWIKTF	TRGV9	.	TRGJP2	14	-1	-1	17
30	2.7249688899385065E-4	TGTGCCTTGTGGGAGGTGCAAGGTGCTTATTATAAGAAACTCTTT	CALWEVQGAYYKKLF	TRGV9	.	TRGJ1	19	-1	-1	26
30	2.7249688899385065E-4	TGTGCCTTGTGGGAGGGCAAAACTAATTATTATAAGAAACTCTTT	CALWEGKTNYYKKLF	TRGV9	.	TRGJ1	18	-1	-1	24
30	2.7249688899385065E-4	TGTGCCACCTGGGACGGGCATAGTAGTGATTGGATCAAGACGTTT	CATWDGHSSDWIKTF	TRGV2	.	TRGJP2	18	-1	-1	19
30	2.7249688899385065E-4	TGTGCTGCGTGGGTTTTACCTCCTCATTATAAGAAACTCTTT	CAAWVLPPHYKKLF	TRGV10	.	TRGJ2	15	-1	-1	25
30	2.7249688899385065E-4	TGTGCTGCGTGGGATCGGCCTAAGGATTGGATCAAGACGTTT	CAAWDRPKDWIKTF	TRGV10	.	TRGJP2	14	-1	-1	24
30	2.7249688899385065E-4	TGTGCTGCGTGGGACGCACCCCATTGTTATAAGAAACTCTTT	CAAWDAPHCYKKLF	TRGV10	.	TRGJ2	13	-1	-1	22
30	2.7249688899385065E-4	TGTGCCTTGTGGGTTCGGATCATCCGTTGGTTCAAGATATTT	CALWVRIIRWFKIF	TRGV9	.	TRGJP1	12	-1	-1	25
30	2.7249688899385065E-4	TGTGCCTTGTGGGTTACGTCCACTGGTTGGTTCAAGATATTT	CALWVTSTGWFKIF	TRGV9	.	TRGJP1	12	-1	-1	19
30	2.7249688899385065E-4	TGTGCCTTGTGGGAGCCCAAGAATTATTATAAGAAACTCTTT	CALWEPKNYYKKLF	TRGV9	.	TRGJ1	14	-1	-1	20
30	2.7249688899385065E-4	TGTGCCTTGTGGGAGGTGACCGATTATTATAAGAAACTCTTT	CALWEVTDYYKKLF	TRGV9	.	TRGJ1	20	-1	-1	22
30	2.7249688899385065E-4	TGTGCTGCGTGGGTTCCCACTGGTTGGTTCAAGATATTT	CAAWVPTGWFKIF	TRGV10	.	TRGJP1	12	-1	-1	16
30	2.7249688899385065E-4	TGTGCTGCGTGGGTCGCCCCTTATTATAAGAAACTCTTT	CAAWVAPYYKKLF	TRGV10	.	TRGJ1	12	-1	-1	20
30	2.7249688899385065E-4	TGTGCTGCGTGGGGTGCCCCAAGTTATAAGAAACTCTTT	CAAWGAPSYKKLF	TRGV10	.	TRGJ1	12	-1	-1	23
30	2.7249688899385065E-4	TGTGCCTTGTGGTCCTTCAATTATTATAAGAAACTCTTT	CALWSFNYYKKLF	TRGV9	.	TRGJ1	11	-1	-1	15
30	2.7249688899385065E-4	TGTGCCTTGTGGGAGTTAACTGGTTGGTTCAAGATATTT	CALWELTGWFKIF	TRGV9	.	TRGJP1	14	-1	-1	18
30	2.7249688899385065E-4	TGTGCCTTGTGGGAGGTCAATTATTATAAGAAACTCTTT	CALWEVNYYKKLF	TRGV9	.	TRGJ2	16	-1	-1	18
30	2.7249688899385065E-4	TGTGCCTTGTGGGAGGTGTTCGGTTGGTTCAAGATATTT	CALWEVFGWFKIF	TRGV9	.	TRGJP1	17	-1	-1	21
30	2.7249688899385065E-4	TGTGCCTTGTGGGAGGTGAGGAATTATAAGAAACTCTTT	CALWEVRNYKKLF	TRGV9	.	TRGJ1	17	-1	-1	22
30	2.7249688899385065E-4	TGTGCCTTGTGGGAGGTACTTTATTATAAGAAACTCTTT	CALWEVLYYKKLF	TRGV9	.	TRGJ1	16	-1	-1	20
30	2.7249688899385065E-4	TGTGCTGCGTGGGATTTCGGGTATAAGAAACTCTTT	CAAWDFGYKKLF	TRGV10	.	TRGJ1	18	-1	-1	21
30	2.7249688899385065E-4	TGTGCTGCGTGGGATTATCGTCCTACGAAACTCTTT	CAAWDYRPTKLF	TRGV10	.	TRGJ1	20	-1	-1	23
30	2.7249688899385065E-4	TGTGCTGCGTGGGATTATACCAATAAGAAACTCTTT	CAAWDYTNKKLF	TRGV10	.	TRGJ1	16	-1	-1	22
30	2.7249688899385065E-4	TGTGCTGCGTGGGATCAGGGTTATAAGAAACTCTTT	CAAWDQGYKKLF	TRGV10	.	TRGJ1	14	-1	-1	20
30	2.7249688899385065E-4	TGTGCTGCGTGGGACTGTGATTGGATCAAGACGTTT	CAAWDCDWIKTF	TRGV10	.	TRGJP2	13	-1	-1	16
30	2.7249688899385065E-4	TGTGCTGCGTGGGAACCGCGTTGGTTCAAGATATTT	CAAWEPRWFKIF	TRGV10	.	TRGJP1	13	-1	-1	19
30	2.7249688899385065E-4	TGTGCCACCTGGGCCCCTCGGAGTGTGGCACTCTTT	CATWAPRSVALF	TRGV2	.	TRGJ1	12	-1	-1	29
30	2.7249688899385065E-4	TGTGCCACCTGGGACGGGTATTATAAGAAACTCTTT	CATWDGYYKKLF	TRGV5	.	TRGJ2	17	-1	-1	18
30	2.7249688899385065E-4	TGTGCCACCTGGGACGGGGATTATAAGAAACTCTTT	CATWDGDYKKLF	TRGV2	.	TRGJ1	17	-1	-1	19
30	2.7249688899385065E-4	TGTGCCACCTGGGATGACAAGAAACTCTTT	CATWDDKKLF	TRGV4	.	TRGJ1	15	-1	-1	18
30	2.7249688899385065E-4	TGTGCCACCTGGGACAAGAAACTCTTT	CATWDKKLF	TRGV2	.	TRGJ1	14	-1	-1	15
30	2.7249688899385065E-4	TGTGCTGCGTGGGGTAATAAGAAACTCTTT	CAAWGNKKLF	TRGV10	.	TRGJ1	12	-1	-1	16
30	2.7249688899385065E-4	TGTGCCACCTGGGGTTATAAGAAACTCTTT	CATWGYKKLF	TRGV4	.	TRGJ1	12	-1	-1	14
30	2.7249688899385065E-4	TGTGCTGCGTGGGGAATTAAGAAACTCTTT	CAAWGIKKLF	TRGV10	.	TRGJ1	12	-1	-1	17
30	2.7249688899385065E-4	TGTGCTGCGTGGGATTATAAGCTCTTT	CAAWDYKLF	TRGV10	.	TRGJ1	16	-1	-1	13
29	2.634136593607223E-4	TGTGCCTTGTGGGAGGCGACACCCCCCAAGTGGAATTATTATAAGAAACTCTTT	CALWEATPPKWNYYKKLF	TRGV9	.	TRGJ1	27	-1	-1	32
29	2.634136593607223E-4	TGTGCCTTGTGGGAGGTGCCCAATTCTTTGAATTATTATAAGAAACTCTTT	CALWEVPNSLNYYKKLF	TRGV9	.	TRGJ1	18	-1	-1	26
29	2.634136593607223E-4	TGTGCTGCGTGGGATTCTTGGCATACCACTGGTTGGTTCAAGATATTT	CAAWDSWHTTGWFKIF	TRGV10	.	TRGJP1	15	-1	-1	22
29	2.634136593607223E-4	TGTGCTGCGTGGGATGAAGGTACCACTGGTTGGTTCAAGATATTT	CAAWDEGTTGWFKIF	TRGV10	.	TRGJP1	14	-1	-1	20
29	2.634136593607223E-4	TGTGCCTTGTGGGAGGTGCCGCCCCATTATTATAAGAAACTCTTT	CALWEVPPHYYKKLF	TRGV9	.	TRGJ1	18	-1	-1	25
29	2.634136593607223E-4	TGTGCCTTGTGGGAGGTAGTTGACCGTTATTATAAGAAACTCTTT	CALWEVVDRYYKKLF	TRGV9	.	TRGJ1	16	-1	-1	26
29	2.634136593607223E-4	TGTGCTGCGTGGGACCCCAGGAAGGAGTATAAGAAACTCTTT	CAAWDPRKEYKKLF	TRGV10	.	TRGJ1	13	-1	-1	27
29	2.634136593607223E-4	TGTGCTGCGTGGATCAGGACGGGGTATTATAAGAAACTCTTT	CAAWIRTGYYKKLF	TRGV10	.	TRGJ1	11	-1	-1	24
29	2.634136593607223E-4	TGTGCCACCTGGGATTGGAGGGGGTATTATAAGAAACTCTTT	CATWDWRGYYKKLF	TRGV4	.	TRGJ1	17	-1	-1	24
29	2.634136593607223E-4	TGTGCTGCGTGGGATGAGGATGGTTGGTTCAAGATATTT	CAAWDEDGWFKIF	TRGV10	.	TRGJP1	14	-1	-1	20
29	2.634136593607223E-4	TGTGCCTTGTGGGAGGCGAATTATTATAAGAAACTCTTT	CALWEANYYKKLF	TRGV9	.	TRGJ1	15	-1	-1	16
29	2.634136593607223E-4	TGTGCCTTAACTCATACCACTGGTTGGTTCAAGATATTT	CALTHTTGWFKIF	TRGV9	.	TRGJP1	7	-1	-1	13
29	2.634136593607223E-4	TGTGCTGCGTGGGAGAGTGATTGGATCAAGACGTTT	CAAWESDWIKTF	TRGV10	.	TRGJP2	13	-1	-1	15
29	2.634136593607223E-4	TGTGCCACCTGGGACGGGCGTTATAAGAAACTCTTT	CATWDGRYKKLF	TRGV2	.	TRGJ1	18	-1	-1	20
29	2.634136593607223E-4	TGTGCTGGTAGGGGTGATTATAAGAAACTCTTT	CAGRGDYKKLF	TRGV10	.	TRGJ1	12	-1	-1	16
29	2.634136593607223E-4	TGTGCTGCGCGCCATTATAAGAAACTCTTT	CAARHYKKLF	TRGV10	.	TRGJ1	8	-1	-1	13
29	2.634136593607223E-4	TGTGCCACCTGGGATAATTATAAGAAACTCTTT	CATWDNYKKLF	TRGV8	.	TRGJ1	15	-1	-1	13
29	2.634136593607223E-4	TGTGCCCCGAGGGGCACTGGTTGGTTCAAGATATTT	CAPRGTGWFKIF	TRGV9	.	TRGJP1	5	-1	-1	14
29	2.634136593607223E-4	TGTGCCACCTGGGACGGGCGTTTGGGGAAACTCTTT	CATWDGRLGKLF	TRGV2	.	TRGJ1	18	-1	-1	26
29	2.634136593607223E-4	TGTGCTGCGTGGGACCAATATAAGAAACTCTTT	CAAWDQYKKLF	TRGV10	.	TRGJ1	13	-1	-1	18
29	2.634136593607223E-4	TGTGCCACCTGGGACGGGCCGAGGAAACTCTTT	CATWDGPRKLF	TRGV2	.	TRGJ1	19	-1	-1	23
28	2.5433042972759394E-4	TGTGCTGCGTGGGCCCCAGTCCTGTACTGGGTCGCCACTGGTTGGTTCAAGATATTT	CAAWAPVLYWVATGWFKIF	TRGV10	.	TRGJP1	12	-1	-1	34
28	2.5433042972759394E-4	TGTGCCTTGTGGGAGGTGAAAGGAGTTCGGGGGAATTATTATAAGAAACTCTTT	CALWEVKGVRGNYYKKLF	TRGV9	.	TRGJ1	17	-1	-1	32
28	2.5433042972759394E-4	TGTGCCTTGTGGGAGGTGCACCTTATGAATGGTTGGTTCAAGATATTT	CALWEVHLMNGWFKIF	TRGV9	.	TRGJP1	22	-1	-1	29
28	2.5433042972759394E-4	TGTGCCACCTGGGACGGGAATAGTAGTGATTGGATCAAGACGTTT	CATWDGNSSDWIKTF	TRGV2	.	TRGJP2	17	-1	-1	19
28	2.5433042972759394E-4	TGTGCTGCGTGGCGCACATCCCCCCTCCTATTGAAACTCTTT	CAAWRTSPLLLKLF	TRGV10	.	TRGJ1	11	-1	-1	32
28	2.5433042972759394E-4	TGTGCCTTGTGGGAGGTTTTCTGTGGTTGGTTCAAGATATTT	CALWEVFCGWFKIF	TRGV9	.	TRGJP1	16	-1	-1	23
28	2.5433042972759394E-4	TGTGCCTTGTGGGAGGTGCTTGGGGATGGGTTCAAGATATTT	CALWEVLGDGFKIF	TRGV9	.	TRGJP1	18	-1	-1	28
28	2.5433042972759394E-4	TGTGCCTTGTGGGAGGTGATCACTGGTTGGTTCAAGATATTT	CALWEVITGWFKIF	TRGV9	.	TRGJP1	17	-1	-1	20
28	2.5433042972759394E-4	TGTGCCTTGTGGGAGGTATTGAATTATTATAAGAAACTCTTT	CALWEVLNYYKKLF	TRGV9	.	TRGJ1	16	-1	-1	17
28	2.5433042972759394E-4	TGTGCTGCGTGGGGGATTGGCGATTATAAGAAACTCTTT	CAAWGIGDYKKLF	TRGV10	.	TRGJ1	12	-1	-1	22
28	2.5433042972759394E-4	TGTGCTGCGTGGGATTATTCTGGTTGGTTCAAGATATTT	CAAWDYSGWFKIF	TRGV10	.	TRGJP1	16	-1	-1	19
28	2.5433042972759394E-4	TGTGCTGCGTGGGATCGGGGGGATTATAAGAAACTCTTT	CAAWDRGDYKKLF	TRGV10	.	TRGJ1	14	-1	-1	22
28	2.5433042972759394E-4	TGTGCTGCGTGGGATGCCCGTTATTATAAGAAACTCTTT	CAAWDARYYKKLF	TRGV10	.	TRGJ1	14	-1	-1	20
28	2.5433042972759394E-4	TGTGCTGCGTGGGATAAGTTTTACTATAAGAAACTCTTT	CAAWDKFYYKKLF	TRGV10	.	TRGJ1	14	-1	-1	20
28	2.5433042972759394E-4	TGTGCCTTGTGGGTTAGTAATTATTATAAGAAACTCTTT	CALWVSNYYKKLF	TRGV9	.	TRGJ1	12	-1	-1	18
28	2.5433042972759394E-4	TGTGCCTTGTGGGAGCTATTTTATTATAAGAAACTCTTT	CALWELFYYKKLF	TRGV9	.	TRGJ1	14	-1	-1	20
28	2.5433042972759394E-4	TGTGCCTTGTGGGAGGTGATATATTATAAGAAACTCTTT	CALWEVIYYKKLF	TRGV9	.	TRGJ1	17	-1	-1	21
28	2.5433042972759394E-4	TGTGCCTTGTGGGAGGACCATTATTATAAGAAACTCTTT	CALWEDHYYKKLF	TRGV9	.	TRGJ1	15	-1	-1	19
28	2.5433042972759394E-4	TGTGCCACCTGGGATGGGGGTTATTATAAGAAACTCTTT	CATWDGGYYKKLF	TRGV4	.	TRGJ1	17	-1	-1	20
28	2.5433042972759394E-4	TGTGCTGCGTGGGTTATCCTCGAAAAGAAACTCTTT	CAAWVILEKKLF	TRGV10	.	TRGJ1	15	-1	-1	24
28	2.5433042972759394E-4	TGTGCTGCGTGGGATTCAACTTATAAGAAACTCTTT	CAAWDSTYKKLF	TRGV10	.	TRGJ1	15	-1	-1	20
28	2.5433042972759394E-4	TGTGCTGCGTGGGATTATATCTATAAGAAACTCTTT	CAAWDYIYKKLF	TRGV10	.	TRGJ1	16	-1	-1	17
28	2.5433042972759394E-4	TGTGCTGCGTGGGATTATAGTTATAAGAAACTCTTT	CAAWDYSYKKLF	TRGV10	.	TRGJ1	16	-1	-1	20
28	2.5433042972759394E-4	TGTGCTGCGTGGGATTATAGGATCAAGAAACTCTTT	CAAWDYRIKKLF	TRGV10	.	TRGJ1	16	-1	-1	24
28	2.5433042972759394E-4	TGTGCCTTGTGGGAGGTCCACTGGTTCAAGATATTT	CALWEVHWFKIF	TRGV9	.	TRGJP1	20	-1	-1	21
28	2.5433042972759394E-4	TGTGCCTTGTGGGAGGCGCACCCCAAAACGATATTT	CALWEAHPKTIF	TRGV9	.	TRGJP1	21	-1	-1	29
28	2.5433042972759394E-4	TGTGCCACCTGGGATGGGAAGAAACTCTTT	CATWDGKKLF	TRGV4	.	TRGJ1	17	-1	-1	18
28	2.5433042972759394E-4	TGTGCCACCTGGGACGGTAAGAAACTCTTT	CATWDGKKLF	TRGV2	.	TRGJ1	16	-1	-1	17
28	2.5433042972759394E-4	TGTGCTGCCTACCCTTTCAAGATATTT	CAAYPFKIF	TRGV10	.	TRGJP1	7	-1	-1	15
28	2.5433042972759394E-4	CTATTTTATTATAAGAAACTCTTT	LFYYKKLF	TRGV9	.	TRGJ1	-1	-1	-1	5
28	2.5433042972759394E-4	TGTGCTGCGTTCAAGATATTT	CAAFKIF	TRGV10	.	TRGJP1	9	-1	-1	8
28	2.5433042972759394E-4	TGTGCTGCGTGGGATTATAGGGATAAGAAACTCTTT	CAAWDYRDKKLF	TRGV10	.	TRGJ1	16	-1	-1	22
28	2.5433042972759394E-4	TGTGCTGCGTGGGATGCAAATTATAAGAAACTCTTT	CAAWDANYKKLF	TRGV10	.	TRGJ1	14	-1	-1	19
28	2.5433042972759394E-4	TGTGCCACCTGGGACGGGCCCGGGGAGAAACTCTTT	CATWDGPGEKLF	TRGV2	.	TRGJ1	21	-1	-1	25
28	2.5433042972759394E-4	TGTGCTGTAAAAGGCCATTATAAGAAACTCTTT	CAVKGHYKKLF	TRGV10	.	TRGJ1	6	-1	-1	16
28	2.5433042972759394E-4	TGTGCTGCGTGGGATCTGTTTAAGAAACTCTTT	CAAWDLFKKLF	TRGV10	.	TRGJ1	14	-1	-1	20
28	2.5433042972759394E-4	TGTGCTGCGTGGTTCACTGGTTGGTTCAAGATATTT	CAAWFTGWFKIF	TRGV10	.	TRGJP1	11	-1	-1	14
28	2.5433042972759394E-4	TGTGCTGCGTGGGATCAGTATTATAAGAAACTCTTT	CAAWDQYYKKLF	TRGV10	.	TRGJ1	14	-1	-1	18
28	2.5433042972759394E-4	TGTGCCTTGTGGGGGGGGCAGAAGAAACTCTTT	CALWGGQKKLF	TRGV9	.	TRGJ1	19	-1	-1	21
28	2.5433042972759394E-4	TGTGCCACCTGGGACAGGTGTAAGAAACTCTTT	CATWDRCKKLF	TRGV3	.	TRGJ1	17	-1	-1	20
28	2.5433042972759394E-4	TGTGCTGGGGATTATAAGAAACTCTTT	CAGDYKKLF	TRGV10	.	TRGJ1	6	-1	-1	10
28	2.5433042972759394E-4	TGTGCCTTGTGCCGGTTCAAGATATTT	CALCRFKIF	TRGV9	.	TRGJP1	10	-1	-1	13
28	2.5433042972759394E-4	TGTGCTGCGTGGAGTGTTGGTTATAAGAAACTCTTT	CAAWSVGYKKLF	TRGV10	.	TRGJ1	11	-1	-1	20
28	2.5433042972759394E-4	TGTGCCACCTGGTCCGCGCGGGAGAAACTCTTT	CATWSAREKLF	TRGV4	.	TRGJ1	11	-1	-1	22
28	2.5433042972759394E-4	TGTGCCACCTGGGACGGATATAAGAAACTCTTT	CATWDGYKKLF	TRGV7	.	TRGJ1	14	-1	-1	18
28	2.5433042972759394E-4	TGTGCCTTGTGGGCGATGAATTATTATAAGAAACTCTTT	CALWAMNYYKKLF	TRGV9	.	TRGJ1	12	-1	-1	17
28	2.5433042972759394E-4	TGTGCCACCTGGGACGGGCAGCGACTCTTT	CATWDGQRLF	TRGV2	.	TRGJ1	18	-1	-1	23
28	2.5433042972759394E-4	TGTGCCACCTGGGACGGGCCATATTATAAGAAACTCTTT	CATWDGPYYKKLF	TRGV2	.	TRGJ1	19	-1	-1	21
27	2.452472000944656E-4	TGTGCCTTGGGGAGGCCGCAACCTTTCGGGGCCTCCCGCGCCCATGATACCACTGGTTGGTTCAAGATATTT	CALGRPQPFGASRAHDTTGWFKIF	TRGV9	.	TRGJP1	14	-1	-1	46
27	2.452472000944656E-4	TGTGCCTTGTGGGAGGTGCGGGGCAATTTGGGCACGTATTATAAGAAACTCTTT	CALWEVRGNLGTYYKKLF	TRGV9	.	TRGJ1	18	-1	-1	36
27	2.452472000944656E-4	TGTGCCTTGTGGGAGGTACTCTCCTGGGAAACCACTGGTTGGTTCAAGATATTT	CALWEVLSWETTGWFKIF	TRGV9	.	TRGJP1	16	-1	-1	30
27	2.452472000944656E-4	TGTGCCTTGTGGGAGGCATACGGGGGTGACACCACTGGTTGGTTCAAGATATTT	CALWEAYGGDTTGWFKIF	TRGV9	.	TRGJP1	15	-1	-1	30
27	2.452472000944656E-4	TGTGCTGCGTGGGATTATAGCGTCGAACTTCTGGGGTATAAGAAACTCTTT	CAAWDYSVELLGYKKLF	TRGV10	.	TRGJ1	16	-1	-1	36
27	2.452472000944656E-4	TGTGCTGCGTGGGATTTCAGTAGTAGTGATTGGATCAAGACGTTT	CAAWDFSSSDWIKTF	TRGV10	.	TRGJP2	15	-1	-1	20
27	2.452472000944656E-4	TGTGCTGCGTGGGATTATCCCGGGGGGATTTATAAGAAACTCTTT	CAAWDYPGGIYKKLF	TRGV10	.	TRGJ1	16	-1	-1	29
27	2.452472000944656E-4	TGTGCTGCGTGGGATTATATTGGAGCGGGGTATAAGAAACTCTTT	CAAWDYIGAGYKKLF	TRGV10	.	TRGJ1	16	-1	-1	30
27	2.452472000944656E-4	TGTGCCTTGTGGGAGCCACCCCACATTTATTATAAGAAACTCTTT	CALWEPPHIYYKKLF	TRGV9	.	TRGJ1	14	-1	-1	26
27	2.452472000944656E-4	TGTGCCTTGTGGGAGGTGCTCGTGATTTATTATAAGAAACTCTTT	CALWEVLVIYYKKLF	TRGV9	.	TRGJ1	18	-1	-1	23
27	2.452472000944656E-4	TGTGCCTTGTGGGAGGTACAAGGCCGTCATTATAAGAAACTCTTT	CALWEVQGRHYKKLF	TRGV9	.	TRGJ1	19	-1	-1	28
27	2.452472000944656E-4	TGTGCCTTGTGGGAGAGCCTCCTTTCCGGTTGGTTCAAGATATTT	CALWESLLSGWFKIF	TRGV9	.	TRGJP1	14	-1	-1	27
27	2.452472000944656E-4	TGTGCCACCTGGGACGGGCCATCGAATTATTATAAGAAACTCTTT	CATWDGPSNYYKKLF	TRGV2	.	TRGJ1	19	-1	-1	21
27	2.452472000944656E-4	TGTGCTGCGTGCCCGATTAGCACTGGTTGGTTCAAGATATTT	CAACPISTGWFKIF	TRGV10	.	TRGJP1	10	-1	-1	17
27	2.452472000944656E-4	TGTGCTGCGTGGCTCGATACCACTGGTTGGTTCAAGATATTT	CAAWLDTTGWFKIF	TRGV10	.	TRGJP1	11	-1	-1	16
27	2.452472000944656E-4	TGTGCTGCGTGGGGTGGGGGGTCTGGTTGGTTCAAGATATTT	CAAWGGGSGWFKIF	TRGV10	.	TRGJP1	12	-1	-1	22
27	2.452472000944656E-4	TGTGCTGCGTGGGGGTACACGAATTATTATAAGAAACTCTTT	CAAWGYTNYYKKLF	TRGV10	.	TRGJ1	12	-1	-1	19
27	2.452472000944656E-4	TGTGCTGCGTGGGATTCCCGCCCCACTTGGTTCAAGATATTT	CAAWDSRPTWFKIF	TRGV10	.	TRGJP1	15	-1	-1	26
27	2.452472000944656E-4	TGTGCTGCGTGGGATGCACGTCATTATTATAAGAAACTCTTT	CAAWDARHYYKKLF	TRGV10	.	TRGJ1	14	-1	-1	22
27	2.452472000944656E-4	TGTGCCTTGTTCCCTGATACCACTGGTTGGTTCAAGATATTT	CALFPDTTGWFKIF	TRGV9	.	TRGJP1	9	-1	-1	16
27	2.452472000944656E-4	TGTGCCTTGTGGGATCCTCTTAATTATTATAAGAAACTCTTT	CALWDPLNYYKKLF	TRGV9	.	TRGJ1	13	-1	-1	21
27	2.452472000944656E-4	TGTGCCACCTGGGATAGGGGTAGGTTGACGGAGAAACTCTTT	CATWDRGRLTEKLF	TRGV8	.	TRGJ1	17	-1	-1	31
27	2.452472000944656E-4	TGTGCTGCGTGGGTCCTAAGGCATTATAAGAAACTCTTT	CAAWVLRHYKKLF	TRGV10	.	TRGJ1	12	-1	-1	22
27	2.452472000944656E-4	TGTGCTGCGTGGGCCTCTCCCATGTATAAGAAACTCTTT	CAAWASPMYKKLF	TRGV10	.	TRGJ1	12	-1	-1	24
27	2.452472000944656E-4	TGTGCTGCGTGGGCCTCCCGATTGAATAAGAAACTCTTT	CAAWASRLNKKLF	TRGV10	.	TRGJ1	12	-1	-1	25
27	2.452472000944656E-4	TGTGCTGCGTGGGATCTGGCTGGTTGGTTCAAGATATTT	CAAWDLAGWFKIF	TRGV10	.	TRGJP1	14	-1	-1	19
27	2.452472000944656E-4	TGTGCTGCGTGGGACCCGAATTATTATAAGAAACTCTTT	CAAWDPNYYKKLF	TRGV10	.	TRGJ1	13	-1	-1	16
27	2.452472000944656E-4	TGTGCTGCGGACGACGGGTTTTATTATAAGAAACTCTTT	CAADDGFYYKKLF	TRGV10	.	TRGJ1	8	-1	-1	20
27	2.452472000944656E-4	TGTGCCTTGTGGCTCAATAATTATTATAAGAAACTCTTT	CALWLNNYYKKLF	TRGV9	.	TRGJ1	11	-1	-1	18
27	2.452472000944656E-4	TGTGCCTTGTGGGCAATGTGGGGTTGGTTCAAGATATTT	CALWAMWGWFKIF	TRGV9	.	TRGJP1	12	-1	-1	21
27	2.452472000944656E-4	TGTGCCTTGTGGGAAGTATATTATTATAAGAAACTCTTT	CALWEVYYYKKLF	TRGV9	.	TRGJ1	16	-1	-1	19
27	2.452472000944656E-4	TGTGCCACCTGGGATGGGATTTATTATAAGAAACTCTTT	CATWDGIYYKKLF	TRGV4	.	TRGJ1	17	-1	-1	17
27	2.452472000944656E-4	TGTGCCACCTGGGATAGTAGTGATTGGATCAAGACGTTT	CATWDSSDWIKTF	TRGV2	.	TRGJP2	13	-1	-1	13
27	2.452472000944656E-4	TGTGCCACCTGGGACGGGCCGGGGTATAAGAAACTCTTT	CATWDGPGYKKLF	TRGV2	.	TRGJ1	19	-1	-1	24
27	2.452472000944656E-4	TGTGCCTTGTGGGAGGTGCAATATAAGAAACTCTTT	CALWEVQYKKLF	TRGV9	.	TRGJ1	19	-1	-1	21
27	2.452472000944656E-4	TGTGCCACCTGGGACGGGTCGGCGGGGAAACTCTTT	CATWDGSAGKLF	TRGV2	.	TRGJ1	17	-1	-1	26
27	2.452472000944656E-4	TGTGCCACCCGCACAGGGATACTCTTT	CATRTGILF	TRGV2	.	TRGJ1	8	-1	-1	17
27	2.452472000944656E-4	TGTGCCACAACCCCCCCCTGGCTCTTT	CATTPPWLF	TRGV2	.	TRGJ1	7	-1	-1	21
27	2.452472000944656E-4	TGTGCTGCGTGGGGTCATTATTATAAGAAACTCTTT	CAAWGHYYKKLF	TRGV10	.	TRGJ1	12	-1	-1	16
27	2.452472000944656E-4	TGTGCCACCTGGGATGGCTCCCTAAAGAAACTCTTT	CATWDGSLKKLF	TRGV4	.	TRGJ1	16	-1	-1	24
27	2.452472000944656E-4	TGTGCTGCGTGGGATTTACAGAAGAAACTCTTT	CAAWDLQKKLF	TRGV10	.	TRGJ1	15	-1	-1	21
27	2.452472000944656E-4	TGTGCTGCAAGGGGCTATTATAAGAAACTCTTT	CAARGYYKKLF	TRGV10	.	TRGJ1	7	-1	-1	15
27	2.452472000944656E-4	TGTGCCTTGGGTGGTTGGTTCAAGATATTT	CALGGWFKIF	TRGV9	.	TRGJP1	8	-1	-1	11
27	2.452472000944656E-4	TGTGCCACCTGGGACCTCCTCTTT	CATWDLLF	TRGV8	.	TRGJ1	13	-1	-1	18
27	2.452472000944656E-4	TGTGCTGCGTGGGATTACATATGCTGGATCAAGACGTTT	CAAWDYICWIKTF	TRGV10	.	TRGJP2	20	-1	-1	24
27	2.452472000944656E-4	TGTGCTGCGTGGGATTTACCTTATAAGAAACTCTTT	CAAWDLPYKKLF	TRGV10	.	TRGJ1	15	-1	-1	20
27	2.452472000944656E-4	TGTGCCTTACTCTCTGGTTGGTTCAAGATATTT	CALLSGWFKIF	TRGV9	.	TRGJP1	7	-1	-1	13
27	2.452472000944656E-4	TGTGCTGCGTGGGATGTTAAGAAACTCTTT	CAAWDVKKLF	TRGV10	.	TRGJ1	14	-1	-1	17
27	2.452472000944656E-4	TGTGCCACCTGGGGGCGTGGGAAACTCTTT	CATWGRGKLF	TRGV7	.	TRGJ1	12	-1	-1	20
27	2.452472000944656E-4	TGTGCCACCTGGGACGACCGCTCGGATAAGAAACTCTTT	CATWDDRSDKKLF	TRGV2	.	TRGJ1	15	-1	-1	25
27	2.452472000944656E-4	TGTGCTGCGTGGGGTATTCATTATAAGAAACTCTTT	CAAWGIHYKKLF	TRGV10	.	TRGJ1	12	-1	-1	15
27	2.452472000944656E-4	TGTGCCACCTGGGATGTGGAGAAACTCTTT	CATWDVEKLF	TRGV4	.	TRGJ1	15	-1	-1	19
27	2.452472000944656E-4	TGTGCTGCGTGGGCCTCAAATGGGTATTATAAGAAACTCTTT	CAAWASNGYYKKLF	TRGV10	.	TRGJ2	12	-1	-1	24
26	2.3616397046133722E-4	TGTGCTGCGTGGGTTTGGGATACCACTGGTTGGTTCAAGATATTT	CAAWVWDTTGWFKIF	TRGV10	.	TRGJP1	15	-1	-1	19
26	2.3616397046133722E-4	TGTGCTGCGTGGGATTTAGGTACCACTGGTTGGTTCAAGATATTT	CAAWDLGTTGWFKIF	TRGV10	.	TRGJP1	15	-1	-1	20
26	2.3616397046133722E-4	TGTGCCTTGTGGGAGGTGCAGGCGGAGTATTATAAGAAACTCTTT	CALWEVQAEYYKKLF	TRGV9	.	TRGJ1	19	-1	-1	27
26	2.3616397046133722E-4	TGTGCCTTGTGGGAGGGCCGAATTAATTATTATAAGAAACTCTTT	CALWEGRINYYKKLF	TRGV9	.	TRGJ1	15	-1	-1	24
26	2.3616397046133722E-4	TGTGCTGCGTTCCTCTATAGTAGTGATTGGATCAAGACGTTT	CAAFLYSSDWIKTF	TRGV10	.	TRGJP2	9	-1	-1	12
26	2.3616397046133722E-4	TGTGCTGCGTGGGTGCCTAAAGTGGGTTGGATCAAGACGTTT	CAAWVPKVGWIKTF	TRGV10	.	TRGJP2	12	-1	-1	26
26	2.3616397046133722E-4	TGTGCTGCGTGGGACACCCTACCTTATTATAAGAAACTCTTT	CAAWDTLPYYKKLF	TRGV10	.	TRGJ1	13	-1	-1	23
26	2.3616397046133722E-4	TGTGCCACCTGGGACGGGCGCGGTTATTATAAGAAACTCTTT	CATWDGRGYYKKLF	TRGV2	.	TRGJ1	21	-1	-1	23
26	2.3616397046133722E-4	TGTGCTGCGTGGGCCCCGAGTATGGATAAGAAACTCTTT	CAAWAPSMDKKLF	TRGV10	.	TRGJ1	12	-1	-1	25
26	2.3616397046133722E-4	TGTGCTGCGTGGGATTCCCACCCTTATAAGAAACTCTTT	CAAWDSHPYKKLF	TRGV10	.	TRGJ1	15	-1	-1	23
26	2.3616397046133722E-4	TGTGCTGCGTGGGATTGTGCTGGTTGGTTCAAGATATTT	CAAWDCAGWFKIF	TRGV10	.	TRGJP1	15	-1	-1	19
26	2.3616397046133722E-4	TGTGCTGCGTGGGATTATCCCCATATTAAGAAACTCTTT	CAAWDYPHIKKLF	TRGV10	.	TRGJ1	16	-1	-1	26
26	2.3616397046133722E-4	TGTGCTGCGTGGGATTATATGGGAAGGGAGAAACTCTTT	CAAWDYMGREKLF	TRGV10	.	TRGJ1	16	-1	-1	28
26	2.3616397046133722E-4	TGTGCTGCGTGGGATCACCGGACTCTTAAGAAACTCTTT	CAAWDHRTLKKLF	TRGV10	.	TRGJ1	17	-1	-1	26
26	2.3616397046133722E-4	TGTGCTGCGTGGGACTCGAATTATTATAAGAAACTCTTT	CAAWDSNYYKKLF	TRGV10	.	TRGJ1	13	-1	-1	15
26	2.3616397046133722E-4	TGTGCTGCGTGGGAACTCACTGGTTGGTTCAAGATATTT	CAAWELTGWFKIF	TRGV10	.	TRGJP1	13	-1	-1	17
26	2.3616397046133722E-4	TGTGCTGCGTGGAGCACCTCCTATTATAAGAAACTCTTT	CAAWSTSYYKKLF	TRGV10	.	TRGJ1	11	-1	-1	21
26	2.3616397046133722E-4	TGTGCCTTGTGGGAGGTGCGCTATGATAAGAAACTCTTT	CALWEVRYDKKLF	TRGV9	.	TRGJ1	18	-1	-1	21
26	2.3616397046133722E-4	TGTGCCTTGTGGGAGGACACTGGTTGGTTCAAGATATTT	CALWEDTGWFKIF	TRGV9	.	TRGJP1	15	-1	-1	17
26	2.3616397046133722E-4	TGTGCCACCTGGGACGGGCTGGATTATAAGAAACTCTTT	CATWDGLDYKKLF	TRGV2	.	TRGJ1	18	-1	-1	22
26	2.3616397046133722E-4	TGTGCCACCTGGGACAGGCCGTGGTATAAGAAACTCTTT	CATWDRPWYKKLF	TRGV5	.	TRGJ1	19	-1	-1	24
26	2.3616397046133722E-4	TGTGCTGCGTGGGTCAGATGTTATAAGAAACTCTTT	CAAWVRCYKKLF	TRGV10	.	TRGJ1	12	-1	-1	20
26	2.3616397046133722E-4	TGTGCTGCGTCGGGATATTATAAGAAACTCTTT	CAASGYYKKLF	TRGV10	.	TRGJ1	15	-1	-1	15
26	2.3616397046133722E-4	TGTGCTGCGCTGTATAAGAAACTCTTT	CAALYKKLF	TRGV10	.	TRGJ1	8	-1	-1	12
26	2.3616397046133722E-4	TGTGCTGCGTGGGATCCCACTGGTTGGTTCAAGATATTT	CAAWDPTGWFKIF	TRGV10	.	TRGJP1	14	-1	-1	13
26	2.3616397046133722E-4	TGTGCTGCGTGGGATTATAAGTCGAAGAAACTCTTT	CAAWDYKSKKLF	TRGV10	.	TRGJ1	16	-1	-1	24
26	2.3616397046133722E-4	TGTGCCACCTGGGACGGCCGAAAGAAACTCTTT	CATWDGRKKLF	TRGV2	.	TRGJ1	16	-1	-1	21
26	2.3616397046133722E-4	TGTGCTGCGTGGGTTTATAAGAAACTCTTT	CAAWVYKKLF	TRGV10	.	TRGJ1	16	-1	-1	14
26	2.3616397046133722E-4	TGTGCCACCTGGGATGGGTCGGTCCTCTTT	CATWDGSVLF	TRGV4	.	TRGJ1	17	-1	-1	24
26	2.3616397046133722E-4	TGTAAGAAACTCTTT	CKKLF	TRGV8	.	TRGJ1	2	-1	-1	2
26	2.3616397046133722E-4	TGTGCCTTGTCCCCACGGAATTATTATAAGAAACTCTTT	CALSPRNYYKKLF	TRGV9	.	TRGJ1	9	-1	-1	17
26	2.3616397046133722E-4	TGTGCCTTGTGGGAGGTGACCTATTATAAGAAACTCTTT	CALWEVTYYKKLF	TRGV9	.	TRGJ1	21	-1	-1	21
26	2.3616397046133722E-4	TGTGCTGCGTGGGTCCATTATTATAAGAAACTCTTT	CAAWVHYYKKLF	TRGV10	.	TRGJ1	12	-1	-1	16
26	2.3616397046133722E-4	TGTGCCACCTGGAATTATTATAAGAAACTCTTT	CATWNYYKKLF	TRGV4	.	TRGJ1	14	-1	-1	11
26	2.3616397046133722E-4	TGTGCCACCTGGGCCAATAAGAAACTCTTT	CATWANKKLF	TRGV4	.	TRGJ1	12	-1	-1	16
26	2.3616397046133722E-4	TGTGCCACCTGGGACAGGCTAAGGAAATATAAGAAACTCTTT	CATWDRLRKYKKLF	TRGV3	.	TRGJ1	18	-1	-1	27
26	2.3616397046133722E-4	TGTGCCTTGTGGGAGCCACAGTCGGCGTTCAAGATATTT	CALWEPQSAFKIF	TRGV9	.	TRGJP1	14	-1	-1	26
25	2.2708074082820887E-4	TGTGCTGCGTGGGATTATCGGCCCACAATTGGACGTGGATATAAGAAACTCTTT	CAAWDYRPTIGRGYKKLF	TRGV10	.	TRGJ1	16	-1	-1	39
25	2.2708074082820887E-4	TGTGCTGCGTGGGATAGAATGGGGAAATCGGGAAATTATTATAAGAAACTCTTT	CAAWDRMGKSGNYYKKLF	TRGV10	.	TRGJ1	14	-1	-1	33
25	2.2708074082820887E-4	TGTGCCTTGTGGGAGGTTCAAATCATCTCCACTGGTTGGTTCAAGATATTT	CALWEVQIISTGWFKIF	TRGV9	.	TRGJP1	19	-1	-1	28
25	2.2708074082820887E-4	TGTGCTGCGTGGGATTATTTTACGGCCACTGGTTGGTTCAAGATATTT	CAAWDYFTATGWFKIF	TRGV10	.	TRGJP1	16	-1	-1	25
25	2.2708074082820887E-4	TGTGCTGCGTGGGATTATCCCTATAGTAGTGATTGGATCAAGACGTTT	CAAWDYPYSSDWIKTF	TRGV10	.	TRGJP2	16	-1	-1	21
25	2.2708074082820887E-4	TGTGCTGCGTGGGAACTTTCTGGGGGCACTGGTTGGTTCAAGATATTT	CAAWELSGGTGWFKIF	TRGV10	.	TRGJP1	13	-1	-1	26
25	2.2708074082820887E-4	TGTGCCTTGTGGGAGGTGGCCTATACATATTATTATAAGAAACTCTTT	CALWEVAYTYYYKKLF	TRGV9	.	TRGJ1	17	-1	-1	28
25	2.2708074082820887E-4	TGTGCCACCTGGGTAGCGTTGGGTGGTAGTGATTGGATCAAGACGTTT	CATWVALGGSDWIKTF	TRGV2	.	TRGJP2	12	-1	-1	25
25	2.2708074082820887E-4	TGTGCTGCGTGGGATTCCCAAGGCTCCATCTATAAGAAACTCTTT	CAAWDSQGSIYKKLF	TRGV10	.	TRGJ2	15	-1	-1	30
25	2.2708074082820887E-4	TGTGCTGCGTGGGATTATTTCGGCCTCAATTATAAGAAACTCTTT	CAAWDYFGLNYKKLF	TRGV10	.	TRGJ1	16	-1	-1	28
25	2.2708074082820887E-4	TGTGCTGCGTGGGATCCGGGTCGGTTAGGTTATAAGAAACTCTTT	CAAWDPGRLGYKKLF	TRGV10	.	TRGJ1	14	-1	-1	29
25	2.2708074082820887E-4	TGTGCTGCGTGGGATAGCTGTTCTAGTTATTATAAGAAACTCTTT	CAAWDSCSSYYKKLF	TRGV10	.	TRGJ1	14	-1	-1	20
25	2.2708074082820887E-4	TGTGCCTTGTGGGAGGTGCACGGGGTTTATTATAAGAAACTCTTT	CALWEVHGVYYKKLF	TRGV9	.	TRGJ1	20	-1	-1	26
25	2.2708074082820887E-4	TGTGCTGCGTGGGATTCAGCGCCGGGGGAAAAGAAACTCTTT	CAAWDSAPGEKKLF	TRGV10	.	TRGJ1	15	-1	-1	30
25	2.2708074082820887E-4	TGTGCTGCGTGGGATTATACCTCTTATTATAAGAAACTCTTT	CAAWDYTSYYKKLF	TRGV10	.	TRGJ1	16	-1	-1	23
25	2.2708074082820887E-4	TGTGCTGCGTGGGATTATAGGGGTTATTATAAGAAACTCTTT	CAAWDYRGYYKKLF	TRGV10	.	TRGJ1	16	-1	-1	23
25	2.2708074082820887E-4	TGTGCTGCGTGGGATCGCGGGGCGGTCTATAAGAAACTCTTT	CAAWDRGAVYKKLF	TRGV10	.	TRGJ1	14	-1	-1	27
25	2.2708074082820887E-4	TGTGCTGCGTGGGATGAAATCACTGGTTGGTTCAAGATATTT	CAAWDEITGWFKIF	TRGV10	.	TRGJP1	14	-1	-1	8
25	2.2708074082820887E-4	TGTGCTGCGTGGGAGCGGAGTAGTGATTGGATCAAGACGTTT	CAAWERSSDWIKTF	TRGV10	.	TRGJP2	13	-1	-1	18
25	2.2708074082820887E-4	TGTGCCTTGTGGCATAAAAGGAGGTATTATAAGAAACTCTTT	CALWHKRRYYKKLF	TRGV9	.	TRGJ1	11	-1	-1	24
25	2.2708074082820887E-4	TGTGCCTTGTGGGAGGTGAATAATTATTATAAGAAACTCTTT	CALWEVNNYYKKLF	TRGV9	.	TRGJ1	17	-1	-1	21
25	2.2708074082820887E-4	TGTGCCTCCTCCTCAGGGGGCACTGGTTGGTTCAAGATATTT	CASSSGGTGWFKIF	TRGV9	.	TRGJP1	6	-1	-1	20
25	2.2708074082820887E-4	TGTGCTGCGTGGCGTCTGAATTATTATAAGAAACTCTTT	CAAWRLNYYKKLF	TRGV10	.	TRGJ1	11	-1	-1	17
25	2.2708074082820887E-4	TGTGCTGCGTGGGCCCACACTGGTTGGTTCAAGATATTT	CAAWAHTGWFKIF	TRGV10	.	TRGJP1	12	-1	-1	17
25	2.2708074082820887E-4	TGTGCTGCGTGGTGGTATTATAAGAAACTCTTT	CAAWWYYKKLF	TRGV10	.	TRGJ1	11	-1	-1	15
25	2.2708074082820887E-4	TGTGCTGCGTGGGATTTTTGGTTCAAGATATTT	CAAWDFWFKIF	TRGV10	.	TRGJP1	15	-1	-1	17
25	2.2708074082820887E-4	TGTGCCTTGGACTTTGACTATAAGAAACTCTTT	CALDFDYKKLF	TRGV9	.	TRGJ1	8	-1	-1	18
25	2.2708074082820887E-4	TGTGCTGCGTTCTATTATAAGAAACTCTTT	CAAFYYKKLF	TRGV10	.	TRGJ1	9	-1	-1	12
25	2.2708074082820887E-4	TGTGCCACCTGGCCCGCTGAGGCCCTCTTT	CATWPAEALF	TRGV2	.	TRGJ1	11	-1	-1	24
25	2.2708074082820887E-4	TGTGCTGCGTGGGATTGTTTGGTATATAAGAAACTCTTT	CAAWDCLVYKKLF	TRGV10	.	TRGJ1	15	-1	-1	24
25	2.2708074082820887E-4	TGTGCTGCGTGGGATCCGAGTTATTATAAGAAACTCTTT	CAAWDPSYYKKLF	TRGV10	.	TRGJ1	14	-1	-1	13
25	2.2708074082820887E-4	TGTGCTGCGTGGGATCGGACTGGTTGGTTCAAGATATTT	CAAWDRTGWFKIF	TRGV10	.	TRGJP1	14	-1	-1	18
25	2.2708074082820887E-4	TGTGCTGCGTGTATTCCTCCCTCCTGCGAGATATTT	CAACIPPSCEIF	TRGV10	.	TRGJP1	10	-1	-1	28
25	2.2708074082820887E-4	TGTGCTGCGTGGGATTCAATGGTTAAGAAACTCTTT	CAAWDSMVKKLF	TRGV10	.	TRGJ1	15	-1	-1	23
25	2.2708074082820887E-4	TGTGCTGCGTGGGAGACCTATTATAAGAAACTCTTT	CAAWETYYKKLF	TRGV10	.	TRGJ1	13	-1	-1	18
25	2.2708074082820887E-4	TGTGCCACCTGGGATGGGCGGTATAAGAAACTCTTT	CATWDGRYKKLF	TRGV4	.	TRGJ1	18	-1	-1	21
25	2.2708074082820887E-4	TGTGCTGCGTCAAACGGTTGGTTCAAGATATTT	CAASNGWFKIF	TRGV10	.	TRGJP1	9	-1	-1	15
25	2.2708074082820887E-4	TGTGCTGCGTGGGATTTCTCTAAGAAACTCTTT	CAAWDFSKKLF	TRGV10	.	TRGJ1	15	-1	-1	20
25	2.2708074082820887E-4	TGTGCCACCTGGGACAGGTATAAGAAACTCTTT	CATWDRYKKLF	TRGV5	.	TRGJ1	17	-1	-1	18
25	2.2708074082820887E-4	TGTGCCAAGCTCTTT	CAKLF	TRGV4	.	TRGJ1	6	-1	-1	6
25	2.2708074082820887E-4	TGTGCTGCGTGGGATTGGGGCACTGGTTGGTTCAAGATATTT	CAAWDWGTGWFKIF	TRGV10	.	TRGJP1	15	-1	-1	20
25	2.2708074082820887E-4	TGTGCTGCGTGGGATTTGGGCTATTATAAGAAACTCTTT	CAAWDLGYYKKLF	TRGV10	.	TRGJ1	15	-1	-1	21
25	2.2708074082820887E-4	TGTGCTGCGTGGGATTATCGAAATTATAAGAAACTCTTT	CAAWDYRNYKKLF	TRGV10	.	TRGJ1	23	-1	-1	17
25	2.2708074082820887E-4	TGTGCCTTGTGGGTGCGAAATTATTATAAGAAACTCTTT	CALWVRNYYKKLF	TRGV9	.	TRGJ1	12	-1	-1	18
25	2.2708074082820887E-4	TGTGCTGCGTGGCACAGTCGTTGGTTCAAGATATTT	CAAWHSRWFKIF	TRGV10	.	TRGJP1	11	-1	-1	19
25	2.2708074082820887E-4	TGTGCTGCGTGGGATTTTGATTATAAGAAACTCTTT	CAAWDFDYKKLF	TRGV10	.	TRGJ1	15	-1	-1	19
25	2.2708074082820887E-4	TGTGCTGCGTGGGACCGTTATTATAAGAAACTCTTT	CAAWDRYYKKLF	TRGV10	.	TRGJ1	13	-1	-1	17
25	2.2708074082820887E-4	TGTGCCACCTGGGACAGCGGACTCTTT	CATWDSGLF	TRGV5	.	TRGJ1	16	-1	-1	20
25	2.2708074082820887E-4	TGTGCTGCGTGGGAAACTTATACCACTGGTTGGTTCAAGATATTT	CAAWETYTTGWFKIF	TRGV10	.	TRGJP1	13	-1	-1	18
25	2.2708074082820887E-4	TGTGCCTTGTGGGAGGCCTCTCCCAATTATTATAAGAAACTCTTT	CALWEASPNYYKKLF	TRGV9	.	TRGJ1	15	-1	-1	24
25	2.2708074082820887E-4	TGTGCTGCGTGGGATTGGGGCCCTGGTTGGTTCAAGATATTT	CAAWDWGPGWFKIF	TRGV10	.	TRGJP1	15	-1	-1	22
25	2.2708074082820887E-4	TGTGCTGCGTGGGATTTCAATCATTATAAGAAACTCTTT	CAAWDFNHYKKLF	TRGV10	.	TRGJ1	15	-1	-1	15
25	2.2708074082820887E-4	TGTGCTGCGTGGGATTCTCATTATTATAAGAAACTCTTT	CAAWDSHYYKKLF	TRGV10	.	TRGJ1	15	-1	-1	13
25	2.2708074082820887E-4	TGTGCTGCGTGGGAAGGGACGTTTTGGTTCAAGATATTT	CAAWEGTFWFKIF	TRGV10	.	TRGJP1	13	-1	-1	23
25	2.2708074082820887E-4	TGTGCTGCGTGTTCCACTGGTTGGTTCAAGATATTT	CAACSTGWFKIF	TRGV10	.	TRGJP1	10	-1	-1	13
25	2.2708074082820887E-4	TGTGCCACCTGGGACAGGCCGGAGAAACTCTTT	CATWDRPEKLF	TRGV3	.	TRGJ1	19	-1	-1	22
25	2.2708074082820887E-4	TGTGCCACCTGGGACAATTATAAGAAACTCTTT	CATWDNYKKLF	TRGV2	.	TRGJ1	14	-1	-1	16
25	2.2708074082820887E-4	TGTGCCTTGTGGGAGGTGAGTTGGTTCAAGATATTT	CALWEVSWFKIF	TRGV9	.	TRGJP1	17	-1	-1	19
24	2.1799751119508054E-4	TGTGCCTTGTGGGAGGTCTCTCGGGTTTATACCACTGGTTGGTTCAAGATATTT	CALWEVSRVYTTGWFKIF	TRGV9	.	TRGJP1	16	-1	-1	23
24	2.1799751119508054E-4	TGTGCCTTGTGGGAGGTGCCCCATTCTAATACCACTGGTTGGTTCAAGATATTT	CALWEVPHSNTTGWFKIF	TRGV9	.	TRGJP1	21	-1	-1	28
24	2.1799751119508054E-4	TGTGCCTTGTGGGAGGTGCAGGGGTTCGGTATAAATTATTATAAGAAACTCTTT	CALWEVQGFGINYYKKLF	TRGV9	.	TRGJ1	19	-1	-1	33
24	2.1799751119508054E-4	TGTGCCTTGTGGGAGGTGAGGCAGGGAGAGTTGGGCAAAAAAATCAAGGTATTT	CALWEVRQGELGKKIKVF	TRGV9	.	TRGJP	17	-1	-1	26
24	2.1799751119508054E-4	TGTGCTGCGTGGGAGTATACTATCTGGTCTACTGGTTGGTTCAAGATATTT	CAAWEYTIWSTGWFKIF	TRGV10	.	TRGJP1	16	-1	-1	30
24	2.1799751119508054E-4	TGTGCTGCGGCCGTGGGAGGAAGGAGGAGTAGTGATTGGATCAAGACGTTT	CAAAVGGRRSSDWIKTF	TRGV10	.	TRGJP2	8	-1	-1	27
24	2.1799751119508054E-4	TGTGCTGCGTGGGATGCGGCGAGCACCACTGGTTGGTTCAAGATATTT	CAAWDAASTTGWFKIF	TRGV10	.	TRGJP1	14	-1	-1	24
24	2.1799751119508054E-4	TGTGCCTTGTACCTGAGGCCCCAAACCACTGGTTGGTTCAAGATATTT	CALYLRPQTTGWFKIF	TRGV9	.	TRGJP1	9	-1	-1	24
24	2.1799751119508054E-4	TGTGCTGCGTGGGCGAGAGTTCTAGGTACTCTTAAGAAACTCTTT	CAAWARVLGTLKKLF	TRGV10	.	TRGJ1	12	-1	-1	32
24	2.1799751119508054E-4	TGTGCTGCGTGGGATTCTCCCCGGCTTGGTTGGTTCAAGATATTT	CAAWDSPRLGWFKIF	TRGV10	.	TRGJP1	15	-1	-1	26
24	2.1799751119508054E-4	TGTGCTGCGTGGGATTCCCTTTCGAATTATTATAAGAAACTCTTT	CAAWDSLSNYYKKLF	TRGV10	.	TRGJ1	15	-1	-1	20
24	2.1799751119508054E-4	TGTGCTGCGTGGGATTATTTGGCAATTTATTATAAGAAACTCTTT	CAAWDYLAIYYKKLF	TRGV10	.	TRGJ1	16	-1	-1	26
24	2.1799751119508054E-4	TGTGCTGCGTGGGAACACCAGGAGATTTATTATAAGAAACTCTTT	CAAWEHQEIYYKKLF	TRGV10	.	TRGJ1	13	-1	-1	23
24	2.1799751119508054E-4	TGTGCCTTGTTAAGGAGGTCCGTGAATTATTATAAGAAACTCTTT	CALLRRSVNYYKKLF	TRGV9	.	TRGJ1	9	-1	-1	23
24	2.1799751119508054E-4	TGTGCTGCGTGGGATTTAACCACTGGTTGGTTCAAGATATTT	CAAWDLTTGWFKIF	TRGV10	.	TRGJP1	15	-1	-1	8
24	2.1799751119508054E-4	TGTGCTGCGTGGGATTGGATTGCTGATTGGTTCAAGATATTT	CAAWDWIADWFKIF	TRGV10	.	TRGJP1	15	-1	-1	22
24	2.1799751119508054E-4	TGTGCTGCGTGGGATTGGAAGAGTTATTATAAGAAACTCTTT	CAAWDWKSYYKKLF	TRGV10	.	TRGJ1	15	-1	-1	20
24	2.1799751119508054E-4	TGTGCTGCGTGGGATTATGGCACTGGTTGGTTCAAGATATTT	CAAWDYGTGWFKIF	TRGV10	.	TRGJP1	16	-1	-1	8
24	2.1799751119508054E-4	TGTGCTGCGTGGGATCAGGGCACTGGTTGGTTCAAGATATTT	CAAWDQGTGWFKIF	TRGV10	.	TRGJP1	14	-1	-1	20
24	2.1799751119508054E-4	TGTGCTGCGTGGGACCCCTTGAATTATTATAAGAAACTCTTT	CAAWDPLNYYKKLF	TRGV10	.	TRGJ1	13	-1	-1	20
24	2.1799751119508054E-4	TGTGCTGCGTGGACTATTAAACTGGGGTATAAGAAACTCTTT	CAAWTIKLGYKKLF	TRGV10	.	TRGJ1	11	-1	-1	27
24	2.1799751119508054E-4	TGTGCTGGGGGGACCAGGGGACATTATTATAAGAAACTCTTT	CAGGTRGHYYKKLF	TRGV10	.	TRGJ1	12	-1	-1	22
24	2.1799751119508054E-4	TGTGCCTTGTGGGACCCCCCCTATTATTATAAGAAACTCTTT	CALWDPPYYYKKLF	TRGV9	.	TRGJ1	13	-1	-1	22
24	2.1799751119508054E-4	TGTGCCTTGTGGGAGGTGCCCCATTATTATAAGAAACTCTTT	CALWEVPHYYKKLF	TRGV9	.	TRGJ1	21	-1	-1	22
24	2.1799751119508054E-4	TGTGCTGCTCCAACGGTTAATTATTATAAGAAACTCTTT	CAAPTVNYYKKLF	TRGV10	.	TRGJ1	7	-1	-1	18
24	2.1799751119508054E-4	TGTGCTGCGTGGGATGCTTCCCGTCTATGGAAACTCTTT	CAAWDASRLWKLF	TRGV10	.	TRGJ1	14	-1	-1	29
24	2.1799751119508054E-4	TGTGCTGCGTGGGATTGGGCTTATAAGAAACTCTTT	CAAWDWAYKKLF	TRGV10	.	TRGJ1	15	-1	-1	20
24	2.1799751119508054E-4	TGTGCTGCGTGGGATTATATGTGGTGGAAACTCTTT	CAAWDYMWWKLF	TRGV10	.	TRGJ1	16	-1	-1	26
24	2.1799751119508054E-4	TGTGCCTTGTGGCGGACTGGTTGGTTCAAGATATTT	CALWRTGWFKIF	TRGV9	.	TRGJP1	11	-1	-1	15
24	2.1799751119508054E-4	TGTGCCACCTGGGACTTAGATTGGATCAAGACGTTT	CATWDLDWIKTF	TRGV2	.	TRGJP2	14	-1	-1	18
24	2.1799751119508054E-4	TGTGCCACCTGGGACAGGCCTTATAAGAAACTCTTT	CATWDRPYKKLF	TRGV3	.	TRGJ1	20	-1	-1	20
24	2.1799751119508054E-4	TGTGCCACCTGGGATGATTATAAGAAACTCTTT	CATWDDYKKLF	TRGV2	.	TRGJ1	13	-1	-1	13
24	2.1799751119508054E-4	TGTGCTGCGTCCTATTATAAGAAACTCTTT	CAASYYKKLF	TRGV10	.	TRGJ1	9	-1	-1	12
24	2.1799751119508054E-4	TGTGCTGCGAAATATTATAAGAAACTCTTT	CAAKYYKKLF	TRGV10	.	TRGJ1	8	-1	-1	7
24	2.1799751119508054E-4	TGTGCCACCTGCTATAAGAAACTCTTT	CATCYKKLF	TRGV4	.	TRGJ1	10	-1	-1	12
24	2.1799751119508054E-4	TGTGCCACCTGGGAAAAGAAACTCTTT	CATWEKKLF	TRGV8	.	TRGJ1	13	-1	-1	15
24	2.1799751119508054E-4	TGTGCCACCTGGGATAGTAGTAGTGATTGGATCAAGACGTTT	CATWDSSSDWIKTF	TRGV2	.	TRGJP2	13	-1	-1	13
24	2.1799751119508054E-4	TGTGCCACCTGGGACGGGCCGGGTTATTATAAGAAACTCTTT	CATWDGPGYYKKLF	TRGV2	.	TRGJ1	19	-1	-1	23
24	2.1799751119508054E-4	TGTGCTGCGTGGGATTTTCGGAATTATAAGAAACTCTTT	CAAWDFRNYKKLF	TRGV10	.	TRGJ1	15	-1	-1	22
24	2.1799751119508054E-4	TGTGCCTTGTGGGAGGTGTGGGGTTATAAGAAACTCTTT	CALWEVWGYKKLF	TRGV9	.	TRGJ1	17	-1	-1	23
24	2.1799751119508054E-4	TGTGCTGCGTGGGATTTGGGTTATAAGAAACTCTTT	CAAWDLGYKKLF	TRGV10	.	TRGJ2	15	-1	-1	20
24	2.1799751119508054E-4	TGTGCCACCTGGGATAGAGATTATAAGAAACTCTTT	CATWDRDYKKLF	TRGV8	.	TRGJ1	16	-1	-1	19
24	2.1799751119508054E-4	TGTGCCACCTGGGACAGAGCCAATAAGAAACTCTTT	CATWDRANKKLF	TRGV2	.	TRGJ1	14	-1	-1	22
24	2.1799751119508054E-4	TGTGCCACCTGGGACGGGCTGAGGCTCTTT	CATWDGLRLF	TRGV2	.	TRGJ1	18	-1	-1	24
24	2.1799751119508054E-4	TGTGCTGCCCCCCTCCGCAGGACCACTGGTTGGTTCAAGATATTT	CAAPLRRTTGWFKIF	TRGV10	.	TRGJP1	7	-1	-1	21
24	2.1799751119508054E-4	TGTGCTGCGTGGGATTTGGGGGAATTTCATTATAAGAAACTCTTT	CAAWDLGEFHYKKLF	TRGV10	.	TRGJ1	15	-1	-1	21
24	2.1799751119508054E-4	TGTGCTGCGTGGGATCGCGGGAATTATTATAAGAAACTCTTT	CAAWDRGNYYKKLF	TRGV10	.	TRGJ1	14	-1	-1	20
24	2.1799751119508054E-4	TGTGCCTTGTGGGAGGGCCTGAATTATTATAAGAAACTCTTT	CALWEGLNYYKKLF	TRGV9	.	TRGJ1	15	-1	-1	20
24	2.1799751119508054E-4	TGTGCTGCGTGGGATTATAAGGGTTATAAGAAACTCTTT	CAAWDYKGYKKLF	TRGV10	.	TRGJ1	16	-1	-1	23
24	2.1799751119508054E-4	TGTGCCTCAATGGCCGTGCTATATTATAAGAAACTCTTT	CASMAVLYYKKLF	TRGV9	.	TRGJ1	6	-1	-1	21
24	2.1799751119508054E-4	TGTGCTGCGTGGGATAAATATAAGAAACTCTTT	CAAWDKYKKLF	TRGV10	.	TRGJ1	14	-1	-1	18
24	2.1799751119508054E-4	TGTGCCACCTGGGATGTTTTAGAGAAACTCTTT	CATWDVLEKLF	TRGV8	.	TRGJ1	14	-1	-1	22
24	2.1799751119508054E-4	TGTGCTGCGTCCGGTTGGTTCAAGATATTT	CAASGWFKIF	TRGV10	.	TRGJP1	9	-1	-1	12
24	2.1799751119508054E-4	TGTGCTGCGTGGGACCCACCGGGGGGTTGGTTCAAGATATTT	CAAWDPPGGWFKIF	TRGV10	.	TRGJP1	13	-1	-1	24
24	2.1799751119508054E-4	TGTGCTGCCCGTTATTATAAGAAACTCTTT	CAARYYKKLF	TRGV10	.	TRGJ1	7	-1	-1	11
24	2.1799751119508054E-4	TGTGCTGCGTGGGATTGGTTGTTGGTTCGGTGGTTCAAGATATTT	CAAWDWLLVRWFKIF	TRGV10	.	TRGJP1	15	-1	-1	30
23	2.0891428156195218E-4	TGTGCTGCGTGGGACTCCTCGCCGGGGGTTAGGGATAGTAGTGATTGGATCAAGACGTTT	CAAWDSSPGVRDSSDWIKTF	TRGV10	.	TRGJP2	13	-1	-1	34
23	2.0891428156195218E-4	TGTGCTGCGTGCCATGATACGTCCTTGAATTATTATAAGAAACTCTTT	CAACHDTSLNYYKKLF	TRGV10	.	TRGJ1	10	-1	-1	26
23	2.0891428156195218E-4	TGTGCCTTGTGGGAGGTGCCCCCATTGAATTATTATAAGAAACTCTTT	CALWEVPPLNYYKKLF	TRGV9	.	TRGJ1	21	-1	-1	23
23	2.0891428156195218E-4	TGTGCTGCGTGGGTCCAAGATACCACTGGTTGGTTCAAGATATTT	CAAWVQDTTGWFKIF	TRGV10	.	TRGJP1	12	-1	-1	19
23	2.0891428156195218E-4	TGTGCTGCGTGGGATTTTATCTCCGGGGATTATAAGAAACTCTTT	CAAWDFISGDYKKLF	TRGV10	.	TRGJ1	15	-1	-1	28
23	2.0891428156195218E-4	TGTGCTGCGTGGGACCTCTACCCAGCATATTATAAGAAACTCTTT	CAAWDLYPAYYKKLF	TRGV10	.	TRGJ1	13	-1	-1	27
23	2.0891428156195218E-4	TGTGCCTTGTGGGAGGTGCGGTTTTATTATTATAAGAAACTCTTT	CALWEVRFYYYKKLF	TRGV9	.	TRGJ1	18	-1	-1	25
23	2.0891428156195218E-4	TGTGCTGCGTGGGATGCAAATAACCATTATAAGAAACTCTTT	CAAWDANNHYKKLF	TRGV10	.	TRGJ1	14	-1	-1	25
23	2.0891428156195218E-4	TGTGCCACCTGGGACGGTTGGTATGATTGGATCAAGACGTTT	CATWDGWYDWIKTF	TRGV2	.	TRGJP2	16	-1	-1	20
23	2.0891428156195218E-4	TGTGCCACCTGGGACGGGCCAAATTATTATAAGAAACTCTTT	CATWDGPNYYKKLF	TRGV2	.	TRGJ1	19	-1	-1	21
23	2.0891428156195218E-4	TGTGCTGCGTGGGATTCCGACCGTTGGTTCAAGATATTT	CAAWDSDRWFKIF	TRGV10	.	TRGJP1	18	-1	-1	22
23	2.0891428156195218E-4	TGTGCTGCGTGGGATAGACCAGATTATAAGAAACTCTTT	CAAWDRPDYKKLF	TRGV10	.	TRGJ1	14	-1	-1	22
23	2.0891428156195218E-4	TGTGCCACCTGGGATGGCGATTATTATAAGAAACTCTTT	CATWDGDYYKKLF	TRGV4	.	TRGJ1	16	-1	-1	19
23	2.0891428156195218E-4	TGTGCCACCTGGGACGGGCCGAGGTATAAGAAACTCTTT	CATWDGPRYKKLF	TRGV2	.	TRGJ1	19	-1	-1	24
23	2.0891428156195218E-4	TGTGCTGCGTGGGGGCCTTATTATAAGAAACTCTTT	CAAWGPYYKKLF	TRGV10	.	TRGJ1	12	-1	-1	17
23	2.0891428156195218E-4	TGTGCTGCGTGGGATTTTGGTTATAAGAAACTCTTT	CAAWDFGYKKLF	TRGV10	.	TRGJ1	15	-1	-1	20
23	2.0891428156195218E-4	TGTGCTGCGTGGGATTATCAAGATAAGAAACTCTTT	CAAWDYQDKKLF	TRGV10	.	TRGJ1	16	-1	-1	22
23	2.0891428156195218E-4	TGTGCCACCTGGGACGGGCCCTTCGGTAAACTCTTT	CATWDGPFGKLF	TRGV2	.	TRGJ1	23	-1	-1	27
23	2.0891428156195218E-4	TGTGCTGCGTGGGATTTCGGGGAGAAACTCTTT	CAAWDFGEKLF	TRGV10	.	TRGJ1	18	-1	-1	22
23	2.0891428156195218E-4	TGTGCTGCGAACACTGGTTGGTTCAAGATATTT	CAANTGWFKIF	TRGV10	.	TRGJP1	8	-1	-1	11
23	2.0891428156195218E-4	TGTGCCACCTGGGACGGGCCCGAACTCTTT	CATWDGPELF	TRGV2	.	TRGJ1	21	-1	-1	22
23	2.0891428156195218E-4	TGTGCCACCTGGGACAGGAAACTCTTT	CATWDRKLF	TRGV7	.	TRGJ1	17	-1	-1	17
23	2.0891428156195218E-4	TGTGCCACCTGGGACGGGTGTAGTAGTGATTGGATCAAGACGTTT	CATWDGCSSDWIKTF	TRGV2	.	TRGJP2	17	-1	-1	20
23	2.0891428156195218E-4	TGTGCTGCGTGGGGATCCCGGAGGTATTATAAGAAACTCTTT	CAAWGSRRYYKKLF	TRGV10	.	TRGJ1	12	-1	-1	24
23	2.0891428156195218E-4	TGTGCCTTGTGCCTAAACCAAAATTATTATAAGAAACTCTTT	CALCLNQNYYKKLF	TRGV9	.	TRGJ1	10	-1	-1	21
23	2.0891428156195218E-4	TGTGCCTTGTGGGGTCCTCTGGTTCGAAAAAAGAAACTCTTT	CALWGPLVRKKKLF	TRGV9	.	TRGJ1	12	-1	-1	30
23	2.0891428156195218E-4	TGTGCCTTGTGGGAGGTTTTGAATTATTATAAGAAACTCTTT	CALWEVLNYYKKLF	TRGV9	.	TRGJ2	16	-1	-1	17
23	2.0891428156195218E-4	TGTGCCTTGTGGGAGGTGCTTTTGAATTATAAGAAACTCTTT	CALWEVLLNYKKLF	TRGV9	.	TRGJ1	18	-1	-1	25
23	2.0891428156195218E-4	TGTGCTGCGTGGGTACTCACTGGTTGGTTCAAGATATTT	CAAWVLTGWFKIF	TRGV10	.	TRGJP1	12	-1	-1	13
23	2.0891428156195218E-4	TGTGCTGCGTGGGATATGGCTGGTTGGTTCAAGATATTT	CAAWDMAGWFKIF	TRGV10	.	TRGJP1	14	-1	-1	19
23	2.0891428156195218E-4	TGTGCTGCGTGGGACACCACTGGTTGGTTCAAGATATTT	CAAWDTTGWFKIF	TRGV10	.	TRGJP1	13	-1	-1	15
23	2.0891428156195218E-4	TGTGCTGTTGCAAATTATTATAAGAAACTCTTT	CAVANYYKKLF	TRGV10	.	TRGJ1	6	-1	-1	12
23	2.0891428156195218E-4	TGTGCTGCGTGCAACGATTATAAGAAACTCTTT	CAACNDYKKLF	TRGV10	.	TRGJ1	10	-1	-1	16
23	2.0891428156195218E-4	TGTGCTGCGTGGGATTATTGGTTCAAGATATTT	CAAWDYWFKIF	TRGV10	.	TRGJP1	16	-1	-1	17
23	2.0891428156195218E-4	TGTGCCACCTGGGACAGGCCTTCGCTCTTT	CATWDRPSLF	TRGV3	.	TRGJ1	20	-1	-1	24
23	2.0891428156195218E-4	TGTGCCACCTGGGACTCTCCGGGGGGTGATTGGATCAAGACGTTT	CATWDSPGGDWIKTF	TRGV2	.	TRGJP2	14	-1	-1	25
23	2.0891428156195218E-4	TGTGCTGCGTGGGATTCGCGGGGGTATTATAAGAAACTCTTT	CAAWDSRGYYKKLF	TRGV10	.	TRGJ1	15	-1	-1	24
23	2.0891428156195218E-4	TGTGCTGCGTGGGATTATATGTGGGGCTGTAAGAAACTCTTT	CAAWDYMWGCKKLF	TRGV10	.	TRGJ1	16	-1	-1	29
23	2.0891428156195218E-4	TGTGCTGCGTGGGATCCCAGTTATTATAAGAAACTCTTT	CAAWDPSYYKKLF	TRGV10	.	TRGJ1	14	-1	-1	20
23	2.0891428156195218E-4	TGTGCCACCTGGGACCGTAAAGGGTGGATCAAGACGTTT	CATWDRKGWIKTF	TRGV2	.	TRGJP2	14	-1	-1	24
23	2.0891428156195218E-4	TGTGCCACCTGGGACGGGCCGTGTTATAAGAAACTCTTT	CATWDGPCYKKLF	TRGV2	.	TRGJ1	19	-1	-1	23
23	2.0891428156195218E-4	TGTGCCACCTGGGACAGTAGTGATTGGATCAAGACGTTT	CATWDSSDWIKTF	TRGV7	.	TRGJP2	16	-1	-1	15
23	2.0891428156195218E-4	TGTGCTGCGTGGGATTCCCCCGATAAGAAACTCTTT	CAAWDSPDKKLF	TRGV10	.	TRGJ1	15	-1	-1	22
23	2.0891428156195218E-4	TGTGCTGCGTGGGAGAATCGTTGGTTCAAGATATTT	CAAWENRWFKIF	TRGV10	.	TRGJP1	13	-1	-1	19
23	2.0891428156195218E-4	TGTGCTGCGTGCGATTATAAGAAACTCTTT	CAACDYKKLF	TRGV10	.	TRGJ1	16	-1	-1	13
23	2.0891428156195218E-4	TGTGCTGCGTGGGGTCCCAAGAAACTCTTT	CAAWGPKKLF	TRGV10	.	TRGJ1	12	-1	-1	18
23	2.0891428156195218E-4	TGTGCCGCCACTGGTTGGTTCAAGATATTT	CAATGWFKIF	TRGV10	.	TRGJP1	7	-1	-1	7
23	2.0891428156195218E-4	TGTGCTGCGATTACTAAGAAACTCTTT	CAAITKKLF	TRGV10	.	TRGJ1	8	-1	-1	9
23	2.0891428156195218E-4	TGTGCTGCGTGGGATTATATCCTTGGTTTAGGTTATAAGAAACTCTTT	CAAWDYILGLGYKKLF	TRGV10	.	TRGJ1	16	-1	-1	32
23	2.0891428156195218E-4	TGTGCTGCGTGGGATTTGGCCGGCCCCCATTATAAGAAACTCTTT	CAAWDLAGPHYKKLF	TRGV10	.	TRGJ1	15	-1	-1	28
23	2.0891428156195218E-4	TGTGCTGCCGGACTATATACCACTGGTTGGTTCAAGATATTT	CAAGLYTTGWFKIF	TRGV10	.	TRGJP1	7	-1	-1	13
23	2.0891428156195218E-4	TGTGCTGCGTGGGATTTTGGATTTTATTATAAGAAACTCTTT	CAAWDFGFYYKKLF	TRGV10	.	TRGJ1	15	-1	-1	23
23	2.0891428156195218E-4	TGTGCTGCGTGGGAACCGAATTATTATAAGAAACTCTTT	CAAWEPNYYKKLF	TRGV10	.	TRGJ1	13	-1	-1	16
23	2.0891428156195218E-4	TGTGCCACCTGGGATGGGCTTTATTATAAGAAACTCTTT	CATWDGLYYKKLF	TRGV4	.	TRGJ1	18	-1	-1	20
22	1.9983105192882382E-4	TGTGCTGCGTGGGGCGTTGAGGTTAAAAGGTCTCCTGGTTGGTTCAAGATATTT	CAAWGVEVKRSPGWFKIF	TRGV10	.	TRGJP1	12	-1	-1	34
22	1.9983105192882382E-4	TGTGCTGCGTGGATTTTCCTATTATACGGAGTTTATAAGAAACTCTTT	CAAWIFLLYGVYKKLF	TRGV10	.	TRGJ1	14	-1	-1	32
22	1.9983105192882382E-4	TGTGCCTTGTGGGAGGTGCACCCAGGAATTTATTATAAGAAACTCTTT	CALWEVHPGIYYKKLF	TRGV9	.	TRGJ1	21	-1	-1	25
22	1.9983105192882382E-4	TGTGCCTTGTGGGAAAGGGCAGGCGCCACTGGTTGGTTCAAGATATTT	CALWERAGATGWFKIF	TRGV9	.	TRGJP1	13	-1	-1	25
22	1.9983105192882382E-4	TGTGCTGCGTGGGGTTATACCACTGGTTGGTTCAAGATATTT	CAAWGYTTGWFKIF	TRGV10	.	TRGJP1	16	-1	-1	12
22	1.9983105192882382E-4	TGTGCTGCGTGGGATTATAAGGATTATTATAAGAAACTCTTT	CAAWDYKDYYKKLF	TRGV10	.	TRGJ1	16	-1	-1	22
22	1.9983105192882382E-4	TGTGCTGCGTGGGATAAAAGTAGTGATTGGATCAAGACGTTT	CAAWDKSSDWIKTF	TRGV10	.	TRGJP2	14	-1	-1	18
22	1.9983105192882382E-4	TGTGCCACCTGGGACGGGCTGACGTCGTCCGGGAAACTCTTT	CATWDGLTSSGKLF	TRGV2	.	TRGJ1	18	-1	-1	32
22	1.9983105192882382E-4	TGTGCTGCGTGGGCCGTGAATTATTATAAGAAACTCTTT	CAAWAVNYYKKLF	TRGV10	.	TRGJ1	12	-1	-1	17
22	1.9983105192882382E-4	TGTGCTGCGTGGGGCCCGCTGGGCTGGTTCAAGATATTT	CAAWGPLGWFKIF	TRGV10	.	TRGJP1	12	-1	-1	21
22	1.9983105192882382E-4	TGTGCTGCGTGGGATTACCCGCATTATAAGAAACTCTTT	CAAWDYPHYKKLF	TRGV10	.	TRGJ1	17	-1	-1	22
22	1.9983105192882382E-4	TGTGCTGCGTGGGACCGGAATTATTATAAGAAACTCTTT	CAAWDRNYYKKLF	TRGV10	.	TRGJ1	13	-1	-1	17
22	1.9983105192882382E-4	TGTGCCACCTGGGACGGGCCCTATTATAAGAAACTCTTT	CATWDGPYYKKLF	TRGV2	.	TRGJ1	20	-1	-1	21
22	1.9983105192882382E-4	TGTGCTGCGTGGCCAGATTATTATAAGAAACTCTTT	CAAWPDYYKKLF	TRGV10	.	TRGJ1	11	-1	-1	16
22	1.9983105192882382E-4	TGTGCTGCGTGGGGTACCTATTATAAGAAACTCTTT	CAAWGTYYKKLF	TRGV10	.	TRGJ1	12	-1	-1	18
22	1.9983105192882382E-4	TGTGCCACCTGGGATGATTATTATAAGAAACTCTTT	CATWDDYYKKLF	TRGV4	.	TRGJ1	15	-1	-1	16
22	1.9983105192882382E-4	TGTGCTGCGTGTTCCTATTATAAGAAACTCTTT	CAACSYYKKLF	TRGV10	.	TRGJ1	10	-1	-1	15
22	1.9983105192882382E-4	TGTGCCACCTGGGACTGGCTCTTT	CATWDWLF	TRGV3	.	TRGJ1	18	-1	-1	18
22	1.9983105192882382E-4	TGTGCTGCGTGGGATTATCTATCGAATTATTATAAGAAACTCTTT	CAAWDYLSNYYKKLF	TRGV10	.	TRGJ1	16	-1	-1	21
22	1.9983105192882382E-4	TGTGCTGCGTGGGAGTGTTACACTGGTTGGTTCAAGATATTT	CAAWECYTGWFKIF	TRGV10	.	TRGJP1	13	-1	-1	20
22	1.9983105192882382E-4	TGTGCCTTGTGGGAGGTGGACCCTTATTATAAGAAACTCTTT	CALWEVDPYYKKLF	TRGV9	.	TRGJ1	21	-1	-1	23
22	1.9983105192882382E-4	TGTGCCACCTGGGTTTGGCAGTTGGGGAATAAGAAACTCTTT	CATWVWQLGNKKLF	TRGV4	.	TRGJ1	18	-1	-1	28
22	1.9983105192882382E-4	TGTGCCACCTGGGACAGGCAGGATTATTATAAGAAACTCTTT	CATWDRQDYYKKLF	TRGV3	.	TRGJ1	18	-1	-1	22
22	1.9983105192882382E-4	TGTGCTGCGTGGGATTATAGTGGGTATAAGAAACTCTTT	CAAWDYSGYKKLF	TRGV10	.	TRGJ1	16	-1	-1	24
22	1.9983105192882382E-4	TGTGCCACCTGGGACGGCTGTTATTATAAGAAACTCTTT	CATWDGCYYKKLF	TRGV2	.	TRGJ1	16	-1	-1	20
22	1.9983105192882382E-4	TGTGCCACCTGGGACAGGCATTATTATAAGAAACTCTTT	CATWDRHYYKKLF	TRGV3	.	TRGJ1	18	-1	-1	19
22	1.9983105192882382E-4	TGTGCTGCGTGGGGCCTATATTATAAGAAACTCTTT	CAAWGLYYKKLF	TRGV10	.	TRGJ1	12	-1	-1	18
22	1.9983105192882382E-4	TGTGCTGGAAGAGCGTTTTATTATAAGAAACTCTTT	CAGRAFYYKKLF	TRGV10	.	TRGJ1	6	-1	-1	17
22	1.9983105192882382E-4	TGTGCCACCTGGGACGGGCTGGGGATCAAGACGTTT	CATWDGLGIKTF	TRGV2	.	TRGJP2	18	-1	-1	22
22	1.9983105192882382E-4	TGTGCTGCGTTGGACAGGGGGTTCAAGATATTT	CAALDRGFKIF	TRGV10	.	TRGJP1	13	-1	-1	19
22	1.9983105192882382E-4	TGTGCTGCGTGGGATTATTCCCGCCCGCTCTTT	CAAWDYSRPLF	TRGV10	.	TRGJ1	16	-1	-1	27
22	1.9983105192882382E-4	TGTGCCACCTGGGCCCGAGGCAGGAAACTCTTT	CATWARGRKLF	TRGV8	.	TRGJ1	12	-1	-1	23
22	1.9983105192882382E-4	TGTGCCACCTGGGATGGCCCCGGGGGGCTCTTT	CATWDGPGGLF	TRGV4	.	TRGJ1	20	-1	-1	27
22	1.9983105192882382E-4	TGTGCCACCTGGGATGGGCTGGGGAAACTCTTT	CATWDGLGKLF	TRGV4	.	TRGJ1	18	-1	-1	23
22	1.9983105192882382E-4	TGTGCCACCTGGGACGGGCGGGGGCTCTTT	CATWDGRGLF	TRGV2	.	TRGJ1	18	-1	-1	24
22	1.9983105192882382E-4	TGTGCCACCCGCAAGAAACTCTTT	CATRKKLF	TRGV4	.	TRGJ1	8	-1	-1	12
22	1.9983105192882382E-4	TGTGCTGCGTGGGATTTTGAGCGGAGTAGTGATTGGATCAAGACGTTT	CAAWDFERSSDWIKTF	TRGV10	.	TRGJP2	15	-1	-1	24
22	1.9983105192882382E-4	TGTGCTGCGATGCCCAAAGTTTTCCTCACTGGTTGGTTCAAGATATTT	CAAMPKVFLTGWFKIF	TRGV10	.	TRGJP1	8	-1	-1	26
22	1.9983105192882382E-4	TGTGCTGCGTGGGATTACCCCCAATCCTCTTATAAGAAACTCTTT	CAAWDYPQSSYKKLF	TRGV10	.	TRGJ1	17	-1	-1	29
22	1.9983105192882382E-4	TGTGCTGCGTGGGATGGCGGCACTGGTTGGTTCAAGATATTT	CAAWDGGTGWFKIF	TRGV10	.	TRGJP1	14	-1	-1	20
22	1.9983105192882382E-4	TGTGCTGCGTGGGACTCTATACGGGATTATAAGAAACTCTTT	CAAWDSIRDYKKLF	TRGV10	.	TRGJ1	13	-1	-1	25
22	1.9983105192882382E-4	TGTGCCACCTGGGATGGGAAGGATTATAAGAAACTCTTT	CATWDGKDYKKLF	TRGV4	.	TRGJ1	17	-1	-1	22
22	1.9983105192882382E-4	TGTGCCACCTGGGACAGGCGGGATTATAAGAAACTCTTT	CATWDRRDYKKLF	TRGV3	.	TRGJ1	18	-1	-1	22
22	1.9983105192882382E-4	TGTGCTGCGTGGGATCCGGTCTCTATGAAACTCTTT	CAAWDPVSMKLF	TRGV10	.	TRGJ1	14	-1	-1	23
22	1.9983105192882382E-4	TGTGCCTTTACCTATTTTACCTTAAAGAAACTCTTT	CAFTYFTLKKLF	TRGV9	.	TRGJ1	7	-1	-1	21
22	1.9983105192882382E-4	TGTGCCACCTGGGACCTTTATTATAAGAAACTCTTT	CATWDLYYKKLF	TRGV3	.	TRGJ2	14	-1	-1	17
22	1.9983105192882382E-4	TGTGCTGCGTGGAGGAGTGGGCAGAAACTCTTT	CAAWRSGQKLF	TRGV10	.	TRGJ1	11	-1	-1	22
22	1.9983105192882382E-4	TGTGCCACCTGGGACGGCCAGGGACTCTTT	CATWDGQGLF	TRGV2	.	TRGJ1	16	-1	-1	23
22	1.9983105192882382E-4	TGTGCCACCTGCAACTGTATAACGTTT	CATCNCITF	TRGV2	.	TRGJP2	10	-1	-1	21
22	1.9983105192882382E-4	TGTGCCACCTGGGCTAAGAAACTCTTT	CATWAKKLF	TRGV4	.	TRGJ1	12	-1	-1	14
21	1.9074782229569547E-4	TGTGCTGCGTGGGGGACCATTGGAGGGGCCACTGGTTGGTTCAAGATATTT	CAAWGTIGGATGWFKIF	TRGV10	.	TRGJP1	12	-1	-1	28
21	1.9074782229569547E-4	TGTGCCACCTGGGATGGGCTCCGGGGGAGTAGTGATTGGATCAAGACGTTT	CATWDGLRGSSDWIKTF	TRGV4	.	TRGJP2	18	-1	-1	27
21	1.9074782229569547E-4	TGTGCTGCGTGGGTGGGCGAGAAGACCACTGGTTGGTTCAAGATATTT	CAAWVGEKTTGWFKIF	TRGV10	.	TRGJP1	12	-1	-1	24
21	1.9074782229569547E-4	TGTGCTGCGTGGGATTATACCACCACTGGTTGGTTCAAGATATTT	CAAWDYTTTGWFKIF	TRGV10	.	TRGJP1	16	-1	-1	21
21	1.9074782229569547E-4	TGTGCTGCGTGGGATTATAAGGGCACTGGTTGGTTCAAGATATTT	CAAWDYKGTGWFKIF	TRGV10	.	TRGJP1	16	-1	-1	23
21	1.9074782229569547E-4	TGTGCTGCGCGCGAAGTCCCCTCGAATTATTATAAGAAACTCTTT	CAAREVPSNYYKKLF	TRGV10	.	TRGJ1	8	-1	-1	21
21	1.9074782229569547E-4	TGTGCTGCGTGCCACTTTTGGAATTATTATAAGAAACTCTTT	CAACHFWNYYKKLF	TRGV10	.	TRGJ1	10	-1	-1	17
21	1.9074782229569547E-4	TGTGCTGCGTGGGATCGGAAGAATTATTATAAGAAACTCTTT	CAAWDRKNYYKKLF	TRGV10	.	TRGJ1	14	-1	-1	20
21	1.9074782229569547E-4	TGTGCTGCGTGGGCACCGAATTATTATAAGAAACTCTTT	CAAWAPNYYKKLF	TRGV10	.	TRGJ1	12	-1	-1	16
21	1.9074782229569547E-4	TGTGCTGCGTGGGATTTGGGTAAATGGAAGAAACTCTTT	CAAWDLGKWKKLF	TRGV10	.	TRGJ1	15	-1	-1	27
21	1.9074782229569547E-4	TGTGCTGCGTGGGATCCGGATTATTATAAGAAACTCTTT	CAAWDPDYYKKLF	TRGV10	.	TRGJ1	14	-1	-1	13
21	1.9074782229569547E-4	TGTGCTGCGTGGCTGAATTATTATAAGAAACTCTTT	CAAWLNYYKKLF	TRGV10	.	TRGJ1	11	-1	-1	14
21	1.9074782229569547E-4	TGTGCTGCGTGGGCTACTGGTTGGTTCAAGATATTT	CAAWATGWFKIF	TRGV10	.	TRGJP1	12	-1	-1	15
21	1.9074782229569547E-4	TGTGCTGCGTGGGATTATAACAGTAAGAAACTCTTT	CAAWDYNSKKLF	TRGV10	.	TRGJ1	16	-1	-1	23
21	1.9074782229569547E-4	TGTGCTGCGTGTAATTATTATAAGAAACTCTTT	CAACNYYKKLF	TRGV10	.	TRGJ1	16	-1	-1	12
21	1.9074782229569547E-4	TGTGCCACCTGGGATCGTCATAAGAAACTCTTT	CATWDRHKKLF	TRGV8	.	TRGJ1	14	-1	-1	19
21	1.9074782229569547E-4	TGTGCCACCCTGAATTATTATAAGAAACTCTTT	CATLNYYKKLF	TRGV4	.	TRGJ1	8	-1	-1	11
21	1.9074782229569547E-4	TGTGCTGCGTGGGTATATAAGAAACTCTTT	CAAWVYKKLF	TRGV10	.	TRGJ1	12	-1	-1	15
21	1.9074782229569547E-4	TGTGCCACCTGGGATGATAAGAAACTCTTT	CATWDDKKLF	TRGV4	.	TRGJ1	15	-1	-1	13
21	1.9074782229569547E-4	TGTGCCACCTCATATAAGAAACTCTTT	CATSYKKLF	TRGV2	.	TRGJ1	9	-1	-1	12
21	1.9074782229569547E-4	TGTGCCATCGCGATGGTACTCTTT	CAIAMVLF	TRGV7	.	TRGJ1	6	-1	-1	17
21	1.9074782229569547E-4	TGTGCCACCTGTGTCAAGACGTTT	CATCVKTF	TRGV2	.	TRGJP2	10	-1	-1	13
21	1.9074782229569547E-4	TGTGCCACCTGGGTTAGACTCTTT	CATWVRLF	TRGV5	.	TRGJ1	12	-1	-1	17
21	1.9074782229569547E-4	TGCTCTCCTCAGAAACTCTTT	CSPQKLF	TRGV4	.	TRGJ1	1	-1	-1	10
21	1.9074782229569547E-4	TGTGCCTTGTGGGAGTCCCAAGAGTTGGGCAAAAAAATCAAGGTATTC	CALWESQELGKKIKVF	TRGV9	.	TRGJP	14	-1	-1	18
21	1.9074782229569547E-4	TGTGCTGCGTGGGGATGGGCCACTGGTTGGTTCAAGATATTT	CAAWGWATGWFKIF	TRGV10	.	TRGJP1	12	-1	-1	19
21	1.9074782229569547E-4	TGTGCTGCGTGGGACGATACCACTGGTTGGTTCAAGATATTT	CAAWDDTTGWFKIF	TRGV10	.	TRGJP1	13	-1	-1	16
21	1.9074782229569547E-4	TGTGCCACCTGGGACGGGCCTAGTGATTGGATCAAGACGTTT	CATWDGPSDWIKTF	TRGV2	.	TRGJP2	19	-1	-1	20
21	1.9074782229569547E-4	TGTGCTGCGTGCGACAAGAATTATTATAAGAAACTCTTT	CAACDKNYYKKLF	TRGV10	.	TRGJ1	13	-1	-1	17
21	1.9074782229569547E-4	TGTGCTGCGTGGTTCTTGAATTATTATAAGAAACTCTTT	CAAWFLNYYKKLF	TRGV10	.	TRGJ1	11	-1	-1	17
21	1.9074782229569547E-4	TGTGCTGCGTGGGTGTTCCCAGATTGGATCAAGACGTTT	CAAWVFPDWIKTF	TRGV10	.	TRGJP2	12	-1	-1	21
21	1.9074782229569547E-4	TGTGCTGCGTGGGCCATGAATTATTATAAGAAACTCTTT	CAAWAMNYYKKLF	TRGV10	.	TRGJ1	12	-1	-1	17
21	1.9074782229569547E-4	TGTGCTGCGTGGGATTCTGGTGGTTGGTTCAAGATATTT	CAAWDSGGWFKIF	TRGV10	.	TRGJP1	15	-1	-1	20
21	1.9074782229569547E-4	TGTGCTGCGTGGGATTCGTATTATAAGAAACTCTTT	CAAWDSYYKKLF	TRGV10	.	TRGJ1	19	-1	-1	18
21	1.9074782229569547E-4	TGTGCTGCGTGGGACCAGTATTATAAGAAACTCTTT	CAAWDQYYKKLF	TRGV10	.	TRGJ1	13	-1	-1	18
21	1.9074782229569547E-4	TGTGCTGCGTGGGACGATTATTATAAGAAACTCTTT	CAAWDDYYKKLF	TRGV10	.	TRGJ2	13	-1	-1	16
21	1.9074782229569547E-4	TGTGCCACCTGGGACTTCGATTATAAGAAACTCTTT	CATWDFDYKKLF	TRGV2	.	TRGJ1	14	-1	-1	19
21	1.9074782229569547E-4	TGTGCCACCTGGGACAGGCGGGATAAGAAACTCTTT	CATWDRRDKKLF	TRGV3	.	TRGJ1	18	-1	-1	22
21	1.9074782229569547E-4	TGTGCCACCTGGGACAGGCGGGGGAAACTCTTT	CATWDRRGKLF	TRGV3	.	TRGJ1	18	-1	-1	23
21	1.9074782229569547E-4	TGTGCCACCTGGGATGGGAAACTCTTT	CATWDGKLF	TRGV4	.	TRGJ1	17	-1	-1	17
20	1.816645926625671E-4	TGTGCTGCGTGGGAGGCGGAGTCTGGCATCTCCGAAGTTGCATATAAGAAACTCTTT	CAAWEAESGISEVAYKKLF	TRGV10	.	TRGJ1	13	-1	-1	42
20	1.816645926625671E-4	TGTGCTGCGTGGGATGTGATCCCCCCGCGCCCCCTTTATAAGAAACTCTTT	CAAWDVIPPRPLYKKLF	TRGV10	.	TRGJ1	14	-1	-1	35
20	1.816645926625671E-4	TGTGCTGCGTGGGACCCCAAACGTAGGGGGTGTTATTATAAGAAACTCTTT	CAAWDPKRRGCYYKKLF	TRGV10	.	TRGJ1	13	-1	-1	32
20	1.816645926625671E-4	TGTGCTGCGTGGGATTTGAAGGTCGGGTTCGATTATAAGAAACTCTTT	CAAWDLKVGFDYKKLF	TRGV10	.	TRGJ1	15	-1	-1	31
20	1.816645926625671E-4	TGTGCCACCTGGGCTCCACGCGGGCGTAGTGATTGGATCAAGACGTTT	CATWAPRGRSDWIKTF	TRGV2	.	TRGJP2	12	-1	-1	25
20	1.816645926625671E-4	TGTGCTGCGTGGGCCCTTGGGACCACTGGTTGGTTCAAGATATTT	CAAWALGTTGWFKIF	TRGV10	.	TRGJP1	12	-1	-1	21
20	1.816645926625671E-4	TGTGCCTTGTGGGAGACCAAGAAGATTTATTATAAGAAACTCTTT	CALWETKKIYYKKLF	TRGV9	.	TRGJ1	14	-1	-1	23
20	1.816645926625671E-4	TGTGCCACCTGGGACGGGCATGGTAGTGATTGGATCAAGACGTTT	CATWDGHGSDWIKTF	TRGV2	.	TRGJP2	18	-1	-1	19
20	1.816645926625671E-4	TGTGCTGCGTGGGGGGCGACCACTGGTTGGTTCAAGATATTT	CAAWGATTGWFKIF	TRGV10	.	TRGJP1	12	-1	-1	18
20	1.816645926625671E-4	TGTGCTGCGTGGGATTTTACCACTGGTTGGTTCAAGATATTT	CAAWDFTTGWFKIF	TRGV10	.	TRGJP1	15	-1	-1	17
20	1.816645926625671E-4	TGTGCTGCGTGGGATTCCATCGGTTATTATAAGAAACTCTTT	CAAWDSIGYYKKLF	TRGV10	.	TRGJ1	15	-1	-1	23
20	1.816645926625671E-4	TGTGCTGCGTGGGATTCGCCGAATTATTATAAGAAACTCTTT	CAAWDSPNYYKKLF	TRGV10	.	TRGJ1	15	-1	-1	19
20	1.816645926625671E-4	TGTGCTGCGTGGGACTTAACCACTGGTTGGTTCAAGATATTT	CAAWDLTTGWFKIF	TRGV10	.	TRGJP1	17	-1	-1	18
20	1.816645926625671E-4	TGTGCTGCGTGGGACCCTACCACTGGTTGGTTCAAGATATTT	CAAWDPTTGWFKIF	TRGV10	.	TRGJP1	13	-1	-1	17
20	1.816645926625671E-4	TGTGCTGCGTGGGGTCGGAATTATTATAAGAAACTCTTT	CAAWGRNYYKKLF	TRGV10	.	TRGJ1	12	-1	-1	17
20	1.816645926625671E-4	TGTGCTGCGTGGGATAACATGTTTTGGTTCAAGATATTT	CAAWDNMFWFKIF	TRGV10	.	TRGJP1	17	-1	-1	23
20	1.816645926625671E-4	TGTGCTGCGTGGAAAAACACTGGTTGGTTCAAGATATTT	CAAWKNTGWFKIF	TRGV10	.	TRGJP1	11	-1	-1	17
20	1.816645926625671E-4	TGTGCTGCGTGGGATTTTAGTTATAAGAAACTCTTT	CAAWDFSYKKLF	TRGV10	.	TRGJ1	15	-1	-1	16
20	1.816645926625671E-4	TGTGCTGCGTGGGACTTTTATTATAAGAAACTCTTT	CAAWDFYYKKLF	TRGV10	.	TRGJ1	13	-1	-1	17
20	1.816645926625671E-4	TGTGCCTGTTATACCACTGGTTGGTTCAAGATATTT	CACYTTGWFKIF	TRGV10	.	TRGJP1	4	-1	-1	9
20	1.816645926625671E-4	TGTGCTGCGGCCTTTTATTATAAGAAACTCTTT	CAAAFYYKKLF	TRGV10	.	TRGJ1	8	-1	-1	14
20	1.816645926625671E-4	TGTGCCTTGTTCGGTGGTTGGTTCAAGATATTT	CALFGGWFKIF	TRGV9	.	TRGJP1	9	-1	-1	14
20	1.816645926625671E-4	TGTGCTGCGTTCCGTTGGTTCAAGATATTT	CAAFRWFKIF	TRGV10	.	TRGJP1	9	-1	-1	13
20	1.816645926625671E-4	TGTGCTGCGTGGGGTTGGTTCAAGATATTT	CAAWGWFKIF	TRGV10	.	TRGJP1	15	-1	-1	12
20	1.816645926625671E-4	TGTGCCACCTGTTCGGAAGAGAAACTCTTT	CATCSEEKLF	TRGV4	.	TRGJ1	10	-1	-1	19
20	1.816645926625671E-4	TGTGCCACCTGTTATTATAAGAAACTCTTT	CATCYYKKLF	TRGV4	.	TRGJ1	10	-1	-1	11
20	1.816645926625671E-4	TGTGCTGCGTGGGAAAAGAAACTCTTT	CAAWEKKLF	TRGV10	.	TRGJ1	13	-1	-1	15
20	1.816645926625671E-4	TGTGCCGCCTATAAGAAACTCTTT	CAAYKKLF	TRGV2	.	TRGJ2	9	-1	-1	9
20	1.816645926625671E-4	TGTGCCACCTGGTTTGCACTCTTT	CATWFALF	TRGV8	.	TRGJ1	11	-1	-1	17
20	1.816645926625671E-4	TGTGCCACCCAGAAACTCTTT	CATQKLF	TRGV4	.	TRGJ1	8	-1	-1	10
19	1.7258136302943875E-4	TGTGCTGCGTGGGATTCGTCGCGGGGGCCGTCCCGCCGGGGGAATTATAAGAAACTCTTT	CAAWDSSRGPSRRGNYKKLF	TRGV10	.	TRGJ1	18	-1	-1	43
19	1.7258136302943875E-4	TGTGCTGCGTGGGTCCGAACCCCCCTTACCACTGGTTGGTTCAAGATATTT	CAAWVRTPLTTGWFKIF	TRGV10	.	TRGJP1	12	-1	-1	26
19	1.7258136302943875E-4	TGTGCTGCGTGGGCTTCACTGGGAGATACCACTGGTTGGTTCAAGATATTT	CAAWASLGDTTGWFKIF	TRGV10	.	TRGJP1	15	-1	-1	16
19	1.7258136302943875E-4	TGTGCTGCGTGGGATGATGGGACGTATGGCACTGGTTGGTTCAAGATATTT	CAAWDDGTYGTGWFKIF	TRGV10	.	TRGJP1	14	-1	-1	29
19	1.7258136302943875E-4	TGTGCCACCTGGGACGGGATGATATGCAGTAGTGATTGGATCAAGACGTTT	CATWDGMICSSDWIKTF	TRGV2	.	TRGJP2	17	-1	-1	27
19	1.7258136302943875E-4	TGTGCTGCGTGGGTCCTAGGGGGGTGGAATTATTATAAGAAACTCTTT	CAAWVLGGWNYYKKLF	TRGV10	.	TRGJ1	12	-1	-1	26
19	1.7258136302943875E-4	TGTGCTGCGTGGGATTACATATCGATCCCTGGTTGGTTCAAGATATTT	CAAWDYISIPGWFKIF	TRGV10	.	TRGJP1	20	-1	-1	28
19	1.7258136302943875E-4	TGTGCCTTGTGGGAGGACTCGAATACCACTGGTTGGTTCAAGATATTT	CALWEDSNTTGWFKIF	TRGV9	.	TRGJP1	15	-1	-1	22
19	1.7258136302943875E-4	TGTGCCACCTGGGATAGGAGATATACCACTGGTTGGTTCAAGATATTT	CATWDRRYTTGWFKIF	TRGV8	.	TRGJP1	17	-1	-1	20
19	1.7258136302943875E-4	TGTGCTGCGTGGGATTTGCATTTAGTCTATTATAAGAAACTCTTT	CAAWDLHLVYYKKLF	TRGV10	.	TRGJ1	15	-1	-1	27
19	1.7258136302943875E-4	TGTGCTGCGTGGGATTATACCCCGGATTTTGATAAGAAACTCTTT	CAAWDYTPDFDKKLF	TRGV10	.	TRGJ1	16	-1	-1	22
19	1.7258136302943875E-4	TGTGCTGCGTGGGACCCCTATGAACCTTATTATAAGAAACTCTTT	CAAWDPYEPYYKKLF	TRGV10	.	TRGJ1	13	-1	-1	26
19	1.7258136302943875E-4	TGTGCCTTGTGGGAGGGTGATACCACTGGTTGGTTCAAGATATTT	CALWEGDTTGWFKIF	TRGV9	.	TRGJP1	15	-1	-1	19
19	1.7258136302943875E-4	TGTGCCACCTGCCCTATCCACCCCCGCGCAGATAAGAAACTCTTT	CATCPIHPRADKKLF	TRGV2	.	TRGJ1	10	-1	-1	31
19	1.7258136302943875E-4	TGTGCCACCTGGGACGGCGCAAGTAGTGATTGGATCAAGACGTTT	CATWDGASSDWIKTF	TRGV2	.	TRGJP2	16	-1	-1	21
19	1.7258136302943875E-4	TGTGCCACCTGGGACGGGCCGGTAGGTGATTGGATCAAGACGTTT	CATWDGPVGDWIKTF	TRGV2	.	TRGJP2	22	-1	-1	21
19	1.7258136302943875E-4	TGTGCCACCTGGGACGGATATACCACTGGTTGGTTCAAGATATTT	CATWDGYTTGWFKIF	TRGV2	.	TRGJP1	16	-1	-1	17
19	1.7258136302943875E-4	TGTGCCACCTGGGACAGCCCTAGTAGTGATTGGATCAAGACGTTT	CATWDSPSSDWIKTF	TRGV2	.	TRGJP2	14	-1	-1	20
19	1.7258136302943875E-4	TGTGCTGCGTCCCCCTCATTTCGCTATTATAAGAAACTCTTT	CAASPSFRYYKKLF	TRGV10	.	TRGJ1	9	-1	-1	24
19	1.7258136302943875E-4	TGTGCTGCGTGGCACCTCCAGTCGGGTTGGTTCAAGATATTT	CAAWHLQSGWFKIF	TRGV10	.	TRGJP1	11	-1	-1	24
19	1.7258136302943875E-4	TGTGCTGCGTGGGATTTCCCTTTGGATTATAAGAAACTCTTT	CAAWDFPLDYKKLF	TRGV10	.	TRGJ1	15	-1	-1	25
19	1.7258136302943875E-4	TGTGCTGCGTGGGATTTGGACACTGGTTGGTTCAAGATATTT	CAAWDLDTGWFKIF	TRGV10	.	TRGJP1	15	-1	-1	20
19	1.7258136302943875E-4	TGTGCTGCGTGGGATTCGGGTCGTTATTATAAGAAACTCTTT	CAAWDSGRYYKKLF	TRGV10	.	TRGJ1	15	-1	-1	23
19	1.7258136302943875E-4	TGTGCTGCGTGGGATTGTACCACTGGTTGGTTCAAGATATTT	CAAWDCTTGWFKIF	TRGV10	.	TRGJP1	15	-1	-1	17
19	1.7258136302943875E-4	TGTGCTGCGTGGGATTATCAGAATTATTATAAGAAACTCTTT	CAAWDYQNYYKKLF	TRGV10	.	TRGJ1	16	-1	-1	20
19	1.7258136302943875E-4	TGTGCTGCGTGGGATTATAGGAATTATTATAAGAAACTCTTT	CAAWDYRNYYKKLF	TRGV10	.	TRGJ1	16	-1	-1	20
19	1.7258136302943875E-4	TGTGCTGCGTGGGATTACGCCACTGGTTGGTTCAAGATATTT	CAAWDYATGWFKIF	TRGV10	.	TRGJP1	18	-1	-1	19
19	1.7258136302943875E-4	TGTGCTGCGTGGGATTACAACCATTATTATAAGAAACTCTTT	CAAWDYNHYYKKLF	TRGV10	.	TRGJ1	17	-1	-1	22
19	1.7258136302943875E-4	TGTGCTGCGTGGGATCTCACCACTTATTATAAGAAACTCTTT	CAAWDLTTYYKKLF	TRGV10	.	TRGJ1	14	-1	-1	23
19	1.7258136302943875E-4	TGTGCTGCGTGGGAGCGACAGAATTATTATAAGAAACTCTTT	CAAWERQNYYKKLF	TRGV10	.	TRGJ1	13	-1	-1	20
19	1.7258136302943875E-4	TGTGCTGCGTGGGAAAATACCACTGGTTGGTTCAAGATATTT	CAAWENTTGWFKIF	TRGV10	.	TRGJP1	13	-1	-1	16
19	1.7258136302943875E-4	TGTGCCACCTGGGCTTATAGTAGTGATTGGATCAAGACGTTT	CATWAYSSDWIKTF	TRGV2	.	TRGJP2	12	-1	-1	15
19	1.7258136302943875E-4	TGTGCCACCTGGGATGGGACCCATTATTATAAGAAACTCTTT	CATWDGTHYYKKLF	TRGV4	.	TRGJ1	23	-1	-1	22
19	1.7258136302943875E-4	TGTGCCACCTGGGACTGCAGTAGTGATTGGATCAAGACGTTT	CATWDCSSDWIKTF	TRGV2	.	TRGJP2	14	-1	-1	18
19	1.7258136302943875E-4	TGTGCCACCTGGGACGGGCTCGGTGATTGGATCAAGACGTTT	CATWDGLGDWIKTF	TRGV2	.	TRGJP2	21	-1	-1	22
19	1.7258136302943875E-4	TGTGCCACCTGGGACGGGCCCGGGGATTATAAGAAACTCTTT	CATWDGPGDYKKLF	TRGV2	.	TRGJ1	21	-1	-1	25
19	1.7258136302943875E-4	TGTGCCACCTGGGACGGGCCGAAGGATTGGATCAAGACGTTT	CATWDGPKDWIKTF	TRGV2	.	TRGJP2	19	-1	-1	24
19	1.7258136302943875E-4	TGTGCTGCCAGACGACTTTTGGGTTGGTTCAAGATATTT	CAARRLLGWFKIF	TRGV10	.	TRGJP1	7	-1	-1	21
19	1.7258136302943875E-4	TGTGCTGCGTTCGAAGTTAAAGGTTGGTTCAAGATATTT	CAAFEVKGWFKIF	TRGV10	.	TRGJP1	9	-1	-1	21
19	1.7258136302943875E-4	TGTGCTGCGTGGGTCCTGAATTATTATAAGAAACTCTTT	CAAWVLNYYKKLF	TRGV10	.	TRGJ1	12	-1	-1	17
19	1.7258136302943875E-4	TGTGCTGCGTGGGTATCCACATATTATAAGAAACTCTTT	CAAWVSTYYKKLF	TRGV10	.	TRGJ2	12	-1	-1	21
19	1.7258136302943875E-4	TGTGCTGCGTGGGGCCAGAATTATTATAAGAAACTCTTT	CAAWGQNYYKKLF	TRGV10	.	TRGJ1	12	-1	-1	17
19	1.7258136302943875E-4	TGTGCTGCGTGGGATTTGAGTTATTATAAGAAACTCTTT	CAAWDLSYYKKLF	TRGV10	.	TRGJ2	15	-1	-1	13
19	1.7258136302943875E-4	TGTGCTGCGTGGGATTCGGGATATTATAAGAAACTCTTT	CAAWDSGYYKKLF	TRGV10	.	TRGJ1	15	-1	-1	21
19	1.7258136302943875E-4	TGTGCTGCGTGGGATCCGCGGGGTTGGTTCAAGATATTT	CAAWDPRGWFKIF	TRGV10	.	TRGJP1	14	-1	-1	21
19	1.7258136302943875E-4	TGTGCTGCGTGGGATAAGGGTGGTTATAAGAAACTCTTT	CAAWDKGGYKKLF	TRGV10	.	TRGJ1	14	-1	-1	23
19	1.7258136302943875E-4	TGTGCTGCGTGGGACTCCCCTTATTATAAGAAACTCTTT	CAAWDSPYYKKLF	TRGV10	.	TRGJ1	13	-1	-1	20
19	1.7258136302943875E-4	TGTGCTGCGTGGGACCGGAACGCCAATAAGAAACTCTTT	CAAWDRNANKKLF	TRGV10	.	TRGJ1	13	-1	-1	25
19	1.7258136302943875E-4	TGTGCTGCGTGGGAATCCCTTTATTATAAGAAACTCTTT	CAAWESLYYKKLF	TRGV10	.	TRGJ1	13	-1	-1	20
19	1.7258136302943875E-4	TGTGCCTTGTGCGTGGGGACATTTTATAAGAAACTCTTT	CALCVGTFYKKLF	TRGV9	.	TRGJ1	10	-1	-1	20
19	1.7258136302943875E-4	TGTGCCACCTGGGATGGGCGGTATTATAAGAAACTCTTT	CATWDGRYYKKLF	TRGV4	.	TRGJ1	18	-1	-1	21
19	1.7258136302943875E-4	TGTGCCACCTGGGACAGGCCATATTATAAGAAACTCTTT	CATWDRPYYKKLF	TRGV3	.	TRGJ1	19	-1	-1	21
19	1.7258136302943875E-4	TGTGCCACCTGGGAATTTACTTATTATAAGAAACTCTTT	CATWEFTYYKKLF	TRGV4	.	TRGJ1	13	-1	-1	20
19	1.7258136302943875E-4	TGTGCTGCGTGGTTGAATTATTATAAGAAACTCTTT	CAAWLNYYKKLF	TRGV10	.	TRGJ1	11	-1	-1	14
19	1.7258136302943875E-4	TGTGCTGCGTGGGATTTGTATTATAAGAAACTCTTT	CAAWDLYYKKLF	TRGV10	.	TRGJ1	15	-1	-1	18
19	1.7258136302943875E-4	TGTGCTGCGTGGGATCTATATTATAAGAAACTCTTT	CAAWDLYYKKLF	TRGV10	.	TRGJ1	14	-1	-1	18
19	1.7258136302943875E-4	TGTGCTGCGGTACGGAATTATTATAAGAAACTCTTT	CAAVRNYYKKLF	TRGV10	.	TRGJ1	8	-1	-1	14
19	1.7258136302943875E-4	TGTGCCTTGTGGGGGGTACATTGGTTCAAGATATTT	CALWGVHWFKIF	TRGV9	.	TRGJP1	19	-1	-1	20
19	1.7258136302943875E-4	TGTGCCTTGTATACCACTGGTTGGTTCAAGATATTT	CALYTTGWFKIF	TRGV9	.	TRGJP1	9	-1	-1	9
19	1.7258136302943875E-4	TGTGCCACCTGGGGCTATTATTATAAGAAACTCTTT	CATWGYYYKKLF	TRGV8	.	TRGJ1	12	-1	-1	16
19	1.7258136302943875E-4	TGTGCCACCTGGGATGGGCTCACTAAGAAACTCTTT	CATWDGLTKKLF	TRGV4	.	TRGJ1	21	-1	-1	23
19	1.7258136302943875E-4	TGTGCCACCTGGGACCATTATTATAAGAAACTCTTT	CATWDHYYKKLF	TRGV3	.	TRGJ1	14	-1	-1	16
19	1.7258136302943875E-4	TGTGCCACCTGGGACGGGCACTATAAGAAACTCTTT	CATWDGHYKKLF	TRGV2	.	TRGJ1	18	-1	-1	21
19	1.7258136302943875E-4	TGTGAACCAATGTGTAATTATTATAAGAAACTCTTT	CEPMCNYYKKLF	TRGV10	.	TRGJ1	3	-1	-1	15
19	1.7258136302943875E-4	TGTGCTGCGTGGGATTCGAATAAGAAACTCTTT	CAAWDSNKKLF	TRGV10	.	TRGJ1	20	-1	-1	19
19	1.7258136302943875E-4	TGTGCTGCGTGGGATGGTTATAAGAAACTCTTT	CAAWDGYKKLF	TRGV10	.	TRGJ1	14	-1	-1	17
19	1.7258136302943875E-4	TGTGCTGCGGCCACTGGTTGGTTCAAGATATTT	CAAATGWFKIF	TRGV10	.	TRGJP1	8	-1	-1	10
19	1.7258136302943875E-4	TGTGCTGCGGGTAATTATTATAAGAAACTCTTT	CAAGNYYKKLF	TRGV10	.	TRGJ1	8	-1	-1	12
19	1.7258136302943875E-4	TGTGCCACCTTAGTAGATTATAAGAAACTCTTT	CATLVDYKKLF	TRGV4	.	TRGJ1	9	-1	-1	16
19	1.7258136302943875E-4	TGTGCCACCTGGGGAGGATATAAGAAACTCTTT	CATWGGYKKLF	TRGV8	.	TRGJ1	12	-1	-1	18
19	1.7258136302943875E-4	TGTGCCACCTGGGACCCGACCCAGAAACTCTTT	CATWDPTQKLF	TRGV3	.	TRGJ2	14	-1	-1	22
19	1.7258136302943875E-4	TGTGCCACCTGGGACGGTAATAAGAAACTCTTT	CATWDGNKKLF	TRGV2	.	TRGJ1	16	-1	-1	19
19	1.7258136302943875E-4	TGTGCCACCTGGACTTCTCGGGGGAAACTCTTT	CATWTSRGKLF	TRGV4	.	TRGJ1	11	-1	-1	23
19	1.7258136302943875E-4	TGTGCTGCGTGGGATTATTTTAAACTCTTT	CAAWDYFKLF	TRGV10	.	TRGJ1	16	-1	-1	21
19	1.7258136302943875E-4	TGTGCCACTTCCCACCCGGAGAAACTCTTT	CATSHPEKLF	TRGV4	.	TRGJ1	7	-1	-1	19
19	1.7258136302943875E-4	TGTGCCACCTGGGGGGGTAAGAAACTCTTT	CATWGGKKLF	TRGV2	.	TRGJ1	12	-1	-1	17
19	1.7258136302943875E-4	TGTGCCACCTGGGATTGTAAGAAACTCTTT	CATWDCKKLF	TRGV8	.	TRGJ1	14	-1	-1	13
19	1.7258136302943875E-4	TGTGCCACCTGGGATACCAGGAAACTCTTT	CATWDTRKLF	TRGV8	.	TRGJ1	15	-1	-1	20
19	1.7258136302943875E-4	TGTGCCACCTGGGATACAAAGAAACTCTTT	CATWDTKKLF	TRGV8	.	TRGJ1	15	-1	-1	18
19	1.7258136302943875E-4	TGTGCCACCCCCCCTTTGGAGAAACTCTTT	CATPPLEKLF	TRGV4	.	TRGJ1	8	-1	-1	19
19	1.7258136302943875E-4	TGTGCCACCTGGGATGATAAACTCTTT	CATWDDKLF	TRGV8	.	TRGJ1	14	-1	-1	18
19	1.7258136302943875E-4	TGTGCCACAAGCCTCCATTCACTCTTT	CATSLHSLF	TRGV2	.	TRGJ1	7	-1	-1	20
19	1.7258136302943875E-4	TGTGCCACCTGGGTTTGCCTCTTT	CATWVCLF	TRGV8	.	TRGJ1	12	-1	-1	18
19	1.7258136302943875E-4	TGTGCCACCTGGGCCGACCTCTTT	CATWADLF	TRGV4	.	TRGJ1	12	-1	-1	18
19	1.7258136302943875E-4	TGTGCCACCTGGGACGGGCTCTTT	CATWDGLF	TRGV7	.	TRGJ1	18	-1	-1	18
19	1.7258136302943875E-4	TGTGCCACCTGGGAACTCTTT	CATWELF	TRGV4	.	TRGJ1	13	-1	-1	13
19	1.7258136302943875E-4	TGTGCCAGACTCTTT	CARLF	TRGV3	.	TRGJ1	6	-1	-1	8
19	1.7258136302943875E-4	TGTGCATCGCTCTTT	CASLF	TRGV5	.	TRGJ1	4	-1	-1	9
18	1.634981333963104E-4	TGTGCTGCGTGGCCACTCTCTTTTGTTTATTATCCCCGGCGGGTAAAGAAACTCTTT	CAAWPLSFVYYPRRVKKLF	TRGV10	.	TRGJ1	11	-1	-1	45
18	1.634981333963104E-4	TGTGCCTTGTGGGAGGTGCTTTTTTGGGATACCACTGGTTGGTTCAAGATATTT	CALWEVLFWDTTGWFKIF	TRGV9	.	TRGJP1	18	-1	-1	28
18	1.634981333963104E-4	TGTGCTGCGTGGGGCCTAGGGGAAGGGCGGAATTATTATAAGAAACTCTTT	CAAWGLGEGRNYYKKLF	TRGV10	.	TRGJ1	12	-1	-1	29
18	1.634981333963104E-4	TGTGCTGCGTGGGATTCGCCAATCCCGACGAATTATTATAAGAAACTCTTT	CAAWDSPIPTNYYKKLF	TRGV10	.	TRGJ1	29	-1	-1	28
18	1.634981333963104E-4	TGTGCTGCGTGGGATTGGCGGGGGATGGCCACTGGTTGGTTCAAGATATTT	CAAWDWRGMATGWFKIF	TRGV10	.	TRGJP1	15	-1	-1	28
18	1.634981333963104E-4	TGTGCTGCGTGGCTACGAGGCGGTACCACTGGTTGGTTCAAGATATTT	CAAWLRGGTTGWFKIF	TRGV10	.	TRGJP1	11	-1	-1	23
18	1.634981333963104E-4	TGTGCTGCGTGGGATCGCCATTCGTGGAGTTATTATAAGAAACTCTTT	CAAWDRHSWSYYKKLF	TRGV10	.	TRGJ1	14	-1	-1	26
18	1.634981333963104E-4	TGTGCTGCGTGGGATCAGTCGGGGGGAATTTATTATAAGAAACTCTTT	CAAWDQSGGIYYKKLF	TRGV10	.	TRGJ1	14	-1	-1	25
18	1.634981333963104E-4	TGTGCTGCGTGGAATATGGCGGAATACTGGGGTTGGTTCAAGATATTT	CAAWNMAEYWGWFKIF	TRGV10	.	TRGJP1	14	-1	-1	30
18	1.634981333963104E-4	TGTGCCTTGTGGGCCTCTCAGGAGTTGGGCAAAAAAATCAAGGTATTT	CALWASQELGKKIKVF	TRGV9	.	TRGJP	12	-1	-1	18
18	1.634981333963104E-4	TGTGCTGCGTGGGGGCAATTCCTCAATAATTATAAGAAACTCTTT	CAAWGQFLNNYKKLF	TRGV10	.	TRGJ1	12	-1	-1	24
18	1.634981333963104E-4	TGTGCTGCGTGGGATTTAGCCCGTGGTGGTTGGTTCAAGATATTT	CAAWDLARGGWFKIF	TRGV10	.	TRGJP1	15	-1	-1	26
18	1.634981333963104E-4	TGTGCTGCGTGGGATTATGGCCCCCTTTATTATAAGAAACTCTTT	CAAWDYGPLYYKKLF	TRGV10	.	TRGJ1	16	-1	-1	26
18	1.634981333963104E-4	TGTGCTGCGTGGGATACCCAATCGAATTATTATAAGAAACTCTTT	CAAWDTQSNYYKKLF	TRGV10	.	TRGJ1	14	-1	-1	21
18	1.634981333963104E-4	TGTGCTGCGTGGGATACGGGGTCGAATTATTATAAGAAACTCTTT	CAAWDTGSNYYKKLF	TRGV10	.	TRGJ1	17	-1	-1	21
18	1.634981333963104E-4	TGTGCTGCGTGGGATAGAAATACCACTGGTTGGTTCAAGATATTT	CAAWDRNTTGWFKIF	TRGV10	.	TRGJP1	25	-1	-1	19
18	1.634981333963104E-4	TGTGCCACCTGGGACGCCAATAGTAGTGATTGGATCAAGACGTTT	CATWDANSSDWIKTF	TRGV2	.	TRGJP2	15	-1	-1	19
18	1.634981333963104E-4	TGTGCTGCGTGGGTGGAGGTCACTTATTATAAGAAACTCTTT	CAAWVEVTYYKKLF	TRGV10	.	TRGJ1	12	-1	-1	23
18	1.634981333963104E-4	TGTGCTGCGTGGGCGAATACCACTGGTTGGTTCAAGATATTT	CAAWANTTGWFKIF	TRGV10	.	TRGJP1	12	-1	-1	16
18	1.634981333963104E-4	TGTGCTGCGTGGGATTATAGTGGGGGTTGGTTCAAGATATTT	CAAWDYSGGWFKIF	TRGV10	.	TRGJP1	16	-1	-1	24
18	1.634981333963104E-4	TGTGCTGCGTGGGATTACGTCACTGGTTGGTTCAAGATATTT	CAAWDYVTGWFKIF	TRGV10	.	TRGJP1	19	-1	-1	20
18	1.634981333963104E-4	TGTGCTGCGTGGGATCCCCTGGGGTATTATAAGAAACTCTTT	CAAWDPLGYYKKLF	TRGV10	.	TRGJ1	14	-1	-1	24
18	1.634981333963104E-4	TGTGCTGCGTGGGATAAGGGTAGTGATTGGATCAAGACGTTT	CAAWDKGSDWIKTF	TRGV10	.	TRGJP2	14	-1	-1	19
18	1.634981333963104E-4	TGTGCTGCGGGTCTATATACCACTGGTTGGTTCAAGATATTT	CAAGLYTTGWFKIF	TRGV10	.	TRGJP1	8	-1	-1	13
18	1.634981333963104E-4	TGTGCCACCTGGGACGGGCCCAGTGATTGGATCAAGACGTTT	CATWDGPSDWIKTF	TRGV2	.	TRGJP2	20	-1	-1	21
18	1.634981333963104E-4	TGTGCCACCTGGGACAGGCCGGTGGTTTTGGTCTTACTCTTT	CATWDRPVVLVLLF	TRGV3	.	TRGJ1	22	-1	-1	35
18	1.634981333963104E-4	TGTGCTGCGTGGGGATACACTGGTTGGTTCAAGATATTT	CAAWGYTGWFKIF	TRGV10	.	TRGJP1	12	-1	-1	14
18	1.634981333963104E-4	TGTGCTGCGTGGGGAACTACTTATTATAAGAAACTCTTT	CAAWGTTYYKKLF	TRGV10	.	TRGJ1	12	-1	-1	20
18	1.634981333963104E-4	TGTGCTGCGTGGGATTCCCTCCCATATAAGAAACTCTTT	CAAWDSLPYKKLF	TRGV10	.	TRGJ1	15	-1	-1	24
18	1.634981333963104E-4	TGTGCTGCGTGGGATCCGAATTATTATAAGAAACTCTTT	CAAWDPNYYKKLF	TRGV10	.	TRGJ1	14	-1	-1	13
18	1.634981333963104E-4	TGTGCTGCGTGGGATGGGAATTATTATAAGAAACTCTTT	CAAWDGNYYKKLF	TRGV10	.	TRGJ1	14	-1	-1	17
18	1.634981333963104E-4	TGTGCTGCGTGGGACTGCTATTATTATAAGAAACTCTTT	CAAWDCYYYKKLF	TRGV10	.	TRGJ1	13	-1	-1	19
18	1.634981333963104E-4	TGTGCCTTGTGGGAGGTATTCTGTTGGTTCAAGATATTT	CALWEVFCWFKIF	TRGV9	.	TRGJP1	16	-1	-1	22
18	1.634981333963104E-4	TGTGCCACTCCCGGGGCAAATTATTATAAGAAACTCTTT	CATPGANYYKKLF	TRGV4	.	TRGJ1	7	-1	-1	18
18	1.634981333963104E-4	TGTGCCACTACGGGGGGTAGTGATTGGATCAAGACGTTT	CATTGGSDWIKTF	TRGV2	.	TRGJP2	7	-1	-1	16
18	1.634981333963104E-4	TGTGCCACCTGGGTTTGGGGTTATTATAAGAAACTCTTT	CATWVWGYYKKLF	TRGV4	.	TRGJ1	12	-1	-1	20
18	1.634981333963104E-4	TGTGCCACCTGGGACAGGCCTAAGACTAAGAAACTCTTT	CATWDRPKTKKLF	TRGV5	.	TRGJ1	20	-1	-1	26
18	1.634981333963104E-4	TGTGCCACCTGGGACAGGCGGAGTTATAAGAAACTCTTT	CATWDRRSYKKLF	TRGV3	.	TRGJ1	18	-1	-1	23
18	1.634981333963104E-4	TGTGCTGCGTGGGCGGTAGAATGTGAGAAACTCTTT	CAAWAVECEKLF	TRGV10	.	TRGJ1	12	-1	-1	25
18	1.634981333963104E-4	TGTGCTGCGTGGGCATATTATTATAAGAAACTCTTT	CAAWAYYYKKLF	TRGV10	.	TRGJ1	12	-1	-1	16
18	1.634981333963104E-4	TGTGCTGCGTGGGGGGAGGGTTGGTTCAAGATATTT	CAAWGEGWFKIF	TRGV10	.	TRGJP1	12	-1	-1	18
18	1.634981333963104E-4	TGTGCTGCGTGGGATTTCGGTTATAAGAAACTCTTT	CAAWDFGYKKLF	TRGV10	.	TRGJ1	18	-1	-1	20
18	1.634981333963104E-4	TGTGCTGCGTGGGATATATGTTATAAGAAACTCTTT	CAAWDICYKKLF	TRGV10	.	TRGJ1	14	-1	-1	20
18	1.634981333963104E-4	TGTGCCACCTGGGACCGGGTATCTGTGAAACTCTTT	CATWDRVSVKLF	TRGV2	.	TRGJ1	18	-1	-1	26
18	1.634981333963104E-4	TGTGCCACCTGGGACGGGTTCGGGCAGAAACTCTTT	CATWDGFGQKLF	TRGV2	.	TRGJ2	17	-1	-1	25
18	1.634981333963104E-4	TGTGCCACCTGGGACGGGCCTTGGGGGAAACTCTTT	CATWDGPWGKLF	TRGV2	.	TRGJ1	19	-1	-1	26
18	1.634981333963104E-4	TGTGCCACCTGGGACGGGGGGGATGAGAAACTCTTT	CATWDGGDEKLF	TRGV2	.	TRGJ1	17	-1	-1	22
18	1.634981333963104E-4	TGTGCCACCTGGGACGGACGATACCCAAAACTCTTT	CATWDGRYPKLF	TRGV2	.	TRGJ1	16	-1	-1	27
18	1.634981333963104E-4	TGTGCCACCTGGGACAGGCATTATAAGAAACTCTTT	CATWDRHYKKLF	TRGV7	.	TRGJ1	18	-1	-1	19
18	1.634981333963104E-4	TGTGCTGCGTGCCATAATCTTAAGAAACTCTTT	CAACHNLKKLF	TRGV10	.	TRGJ1	10	-1	-1	20
18	1.634981333963104E-4	TGTGCTGCGTGGACTGGTTGGTTCAAGATATTT	CAAWTGWFKIF	TRGV10	.	TRGJP1	11	-1	-1	12
18	1.634981333963104E-4	TGTGCCACCTGGGCTTATTATAAGAAACTCTTT	CATWAYYKKLF	TRGV4	.	TRGJ1	12	-1	-1	14
18	1.634981333963104E-4	TGTGCCACCTGGGGTGGGGATAAGAAACTCTTT	CATWGGDKKLF	TRGV3	.	TRGJ1	12	-1	-1	19
18	1.634981333963104E-4	TGTGCCACCTGGGATCCTTATAAGAAACTCTTT	CATWDPYKKLF	TRGV8	.	TRGJ1	14	-1	-1	17
18	1.634981333963104E-4	TGTGCCACCTGGGATAGCCGTAAGAAACTCTTT	CATWDSRKKLF	TRGV8	.	TRGJ1	16	-1	-1	20
18	1.634981333963104E-4	TGTGCCACGCGGGAAGGGGTAGAGAAACTCTTT	CATREGVEKLF	TRGV4	.	TRGJ1	17	-1	-1	22
18	1.634981333963104E-4	TGTGCTGCGTGGGATTTGGTCCTCCTCTTT	CAAWDLVLLF	TRGV10	.	TRGJ1	15	-1	-1	24
18	1.634981333963104E-4	TGTGCTGCGGGGTATTATAAGAAACTCTTT	CAAGYYKKLF	TRGV10	.	TRGJ1	16	-1	-1	12
18	1.634981333963104E-4	TGTGCCCCCTCGGTCTTTTGGAAACTCTTT	CAPSVFWKLF	TRGV2	.	TRGJ1	12	-1	-1	20
18	1.634981333963104E-4	TGTGCCACCTGGGATTACGAGAAACTCTTT	CATWDYEKLF	TRGV4	.	TRGJ1	14	-1	-1	13
18	1.634981333963104E-4	TGTGCCACCTGGGATCACGGGAAACTCTTT	CATWDHGKLF	TRGV4	.	TRGJ1	14	-1	-1	20
18	1.634981333963104E-4	TGTGCCACCTGGGACGGGGTAGAACTCTTT	CATWDGVELF	TRGV2	.	TRGJ1	17	-1	-1	22
18	1.634981333963104E-4	TGTGCCACCTGGGACAGGCCGGGGCTCTTT	CATWDRPGLF	TRGV3	.	TRGJ1	19	-1	-1	24
18	1.634981333963104E-4	TGTGCCACCTGGGACAGGCAGCAACTCTTT	CATWDRQQLF	TRGV3	.	TRGJ1	18	-1	-1	19
18	1.634981333963104E-4	TGTGCCACCTGGGAAATCCGGAAACTCTTT	CATWEIRKLF	TRGV2	.	TRGJ1	13	-1	-1	20
18	1.634981333963104E-4	TGTGCCACGACTTGGGGTAAGAAACTCTTT	CATTWGKKLF	TRGV2	.	TRGJ1	7	-1	-1	17
18	1.634981333963104E-4	TGTGCCACAGGATCTTATAAGAAACTCTTT	CATGSYKKLF	TRGV8	.	TRGJ1	7	-1	-1	14
18	1.634981333963104E-4	TGTGCCACCTGGGATAGGAAACTCTTT	CATWDRKLF	TRGV3	.	TRGJ1	17	-1	-1	13
18	1.634981333963104E-4	TGTGCCCCCCATAGGGAACTCTTT	CAPHRELF	TRGV2	.	TRGJ1	8	-1	-1	10
18	1.634981333963104E-4	TGTGCCACCTTTGCGAAACTCTTT	CATFAKLF	TRGV3	.	TRGJ1	9	-1	-1	14
18	1.634981333963104E-4	TGTGCCACCTGGTATAAACTCTTT	CATWYKLF	TRGV2	.	TRGJ1	11	-1	-1	15
18	1.634981333963104E-4	TGTGCCACCTGGGATGGACTCTTT	CATWDGLF	TRGV4	.	TRGJ1	16	-1	-1	17
18	1.634981333963104E-4	TGTGCCACCGTGCTCTTT	CATVLF	TRGV4	.	TRGJ1	8	-1	-1	12
17	1.5441490376318204E-4	TGTGCCTTGTGGGAGGTGCATCCTTCACAGCCCCCTAGATGGTCTGGTTGGTTCAAGATATTT	CALWEVHPSQPPRWSGWFKIF	TRGV9	.	TRGJP1	23	-1	-1	43
17	1.5441490376318204E-4	TGTGCTGCGTGGGATTTATATCGGCCGGACGAAACGAATTATTATAAGAAACTCTTT	CAAWDLYRPDETNYYKKLF	TRGV10	.	TRGJ1	15	-1	-1	34
17	1.5441490376318204E-4	TGTGCCTTGTGGGAGGTGCGGTACCCTCCCAATACCACTGGTTGGTTCAAGATATTT	CALWEVRYPPNTTGWFKIF	TRGV9	.	TRGJP1	18	-1	-1	31
17	1.5441490376318204E-4	TGTGCTGCGTGGGATTATAATGGAGAGAGGAGGGCCTATTATAAGAAACTCTTT	CAAWDYNGERRAYYKKLF	TRGV10	.	TRGJ1	16	-1	-1	36
17	1.5441490376318204E-4	TGTGCTGCGTGGGATTATTGCCTTAATACCACTGGTTGGTTCAAGATATTT	CAAWDYCLNTTGWFKIF	TRGV10	.	TRGJP1	16	-1	-1	25
17	1.5441490376318204E-4	TGTGCTGCGTGGGATAGAGGGGGCTATACCACTGGTTGGTTCAAGATATTT	CAAWDRGGYTTGWFKIF	TRGV10	.	TRGJP1	14	-1	-1	24
17	1.5441490376318204E-4	TGTGCCACCTGGGATGGGCTCTCGCAATCCATCGATGGGAGGAAACTCTTT	CATWDGLSQSIDGRKLF	TRGV4	.	TRGJ1	18	-1	-1	41
17	1.5441490376318204E-4	TGTGCTGCGTGGGGCCCTGAGGGAACCACTGGTTGGTTCAAGATATTT	CAAWGPEGTTGWFKIF	TRGV10	.	TRGJP1	12	-1	-1	24
17	1.5441490376318204E-4	TGTGCTGCGTGGGAGTTCTCGGAGCGAGGTTATTATAAGAAACTCTTT	CAAWEFSERGYYKKLF	TRGV10	.	TRGJ1	13	-1	-1	29
17	1.5441490376318204E-4	TGTGCCTTGTGGGAGGTGCAGAGGACCACTGGTTGGTTCAAGATATTT	CALWEVQRTTGWFKIF	TRGV9	.	TRGJP1	19	-1	-1	24
17	1.5441490376318204E-4	TGTGCCACCTGGGACGGGCGGGGGAGTAGTGATTGGATCAAGACGTTT	CATWDGRGSSDWIKTF	TRGV2	.	TRGJP2	18	-1	-1	24
17	1.5441490376318204E-4	TGTGCCACCTGGGACGGGGGCGAGGGTAGTGATTGGATCAAGACGTTT	CATWDGGEGSDWIKTF	TRGV2	.	TRGJP2	17	-1	-1	25
17	1.5441490376318204E-4	TGTGCCACCTGGGACAGGCCTTGGATGAATTATTATAAGAAACTCTTT	CATWDRPWMNYYKKLF	TRGV7	.	TRGJ1	20	-1	-1	26
17	1.5441490376318204E-4	TGTGCTGCCCTTGCCAACTATACCACTGGTTGGTTCAAGATATTT	CAALANYTTGWFKIF	TRGV10	.	TRGJP1	7	-1	-1	18
17	1.5441490376318204E-4	TGTGCTGCGTGTAGCCCCTATACCACTGGTTGGTTCAAGATATTT	CAACSPYTTGWFKIF	TRGV10	.	TRGJP1	10	-1	-1	18
17	1.5441490376318204E-4	TGTGCTGCGTGGGCAGCCCGCCCCACTGGTTGGTTCAAGATATTT	CAAWAARPTGWFKIF	TRGV10	.	TRGJP1	12	-1	-1	22
17	1.5441490376318204E-4	TGTGCTGCGTGGGGTCGCCGTCGCACTGGTTGGTTCAAGATATTT	CAAWGRRRTGWFKIF	TRGV10	.	TRGJP1	12	-1	-1	23
17	1.5441490376318204E-4	TGTGCTGCGTGGGATTATATGAGCACTGGTTGGTTCAAGATATTT	CAAWDYMSTGWFKIF	TRGV10	.	TRGJP1	16	-1	-1	15
17	1.5441490376318204E-4	TGTGCTGCGTGGGATACCCCCTCGAATTATTATAAGAAACTCTTT	CAAWDTPSNYYKKLF	TRGV10	.	TRGJ1	14	-1	-1	21
17	1.5441490376318204E-4	TGTGCTGCGTGGGACTGGAATACCACTGGTTGGTTCAAGATATTT	CAAWDWNTTGWFKIF	TRGV10	.	TRGJP1	13	-1	-1	19
17	1.5441490376318204E-4	TGTGCCACCTGGGCCAGGAAGAGTAGTGATTGGATCAAGACGTTT	CATWARKSSDWIKTF	TRGV2	.	TRGJP2	12	-1	-1	21
17	1.5441490376318204E-4	TGTGCCACCTGGGACGGCAAAAGTAGTGATTGGATCAAGACGTTT	CATWDGKSSDWIKTF	TRGV2	.	TRGJP2	16	-1	-1	21
17	1.5441490376318204E-4	TGTGCCACCTGGGACGGGCCTGGTAGTGATTGGATCAAGACGTTT	CATWDGPGSDWIKTF	TRGV2	.	TRGJP2	19	-1	-1	22
17	1.5441490376318204E-4	TGTGCCACCTGGGACGGGCGTGGGGGTGATTGGATCAAGACGTTT	CATWDGRGGDWIKTF	TRGV2	.	TRGJP2	18	-1	-1	25
17	1.5441490376318204E-4	TGTGCTGCGTCCATAACTCCGAATTATTATAAGAAACTCTTT	CAASITPNYYKKLF	TRGV10	.	TRGJ1	9	-1	-1	12
17	1.5441490376318204E-4	TGTGCTGCGTGGGCCCCCAGGGATTATTATAAGAAACTCTTT	CAAWAPRDYYKKLF	TRGV10	.	TRGJ1	12	-1	-1	22
17	1.5441490376318204E-4	TGTGCTGCGTGGGATTTTGGGCCTTATTATAAGAAACTCTTT	CAAWDFGPYYKKLF	TRGV10	.	TRGJ1	15	-1	-1	23
17	1.5441490376318204E-4	TGTGCTGCGTGGGATTTGCCCACTGGTTGGTTCAAGATATTT	CAAWDLPTGWFKIF	TRGV10	.	TRGJP1	15	-1	-1	19
17	1.5441490376318204E-4	TGTGCTGCGTGGGATTCCTCCGTACATTATAAGAAACTCTTT	CAAWDSSVHYKKLF	TRGV10	.	TRGJ1	15	-1	-1	25
17	1.5441490376318204E-4	TGTGCTGCGTGGGATCCCCAGGGAGGTTGGTTCAAGATATTT	CAAWDPQGGWFKIF	TRGV10	.	TRGJP1	14	-1	-1	24
17	1.5441490376318204E-4	TGTGCTGCGTGGGATCCACCCGTTTATTATAAGAAACTCTTT	CAAWDPPVYYKKLF	TRGV10	.	TRGJ1	14	-1	-1	23
17	1.5441490376318204E-4	TGTGCTGCGTGGAAATATACCACTGGTTGGTTCAAGATATTT	CAAWKYTTGWFKIF	TRGV10	.	TRGJP1	11	-1	-1	14
17	1.5441490376318204E-4	TGTGCCTTGTGGGAGGTGCTACGAGATTATAAGAAACTCTTT	CALWEVLRDYKKLF	TRGV9	.	TRGJ1	18	-1	-1	25
17	1.5441490376318204E-4	TGTGCCACCTGGGACGGTACCACTGGTTGGTTCAAGATATTT	CATWDGTTGWFKIF	TRGV2	.	TRGJP1	16	-1	-1	17
17	1.5441490376318204E-4	TGTGCCACCTGGGACGGTAGTGGTGATTGGATCAAGACGTTT	CATWDGSGDWIKTF	TRGV2	.	TRGJP2	16	-1	-1	17
17	1.5441490376318204E-4	TGTGCCACCTGGGACGGGCCGAATTATTATAAGAAACTCTTT	CATWDGPNYYKKLF	TRGV2	.	TRGJ1	19	-1	-1	19
17	1.5441490376318204E-4	TGTGCCACCTGGGACGGACCGAATTATTATAAGAAACTCTTT	CATWDGPNYYKKLF	TRGV7	.	TRGJ1	14	-1	-1	19
17	1.5441490376318204E-4	TGTGCTGCGTGGTATACCACTGGTTGGTTCAAGATATTT	CAAWYTTGWFKIF	TRGV10	.	TRGJP1	14	-1	-1	12
17	1.5441490376318204E-4	TGTGCTGCGTGGCGTTACACTGGTTGGTTCAAGATATTT	CAAWRYTGWFKIF	TRGV10	.	TRGJP1	17	-1	-1	17
17	1.5441490376318204E-4	TGTGCTGCGTGGGTATCGAATTATTATAAGAAACTCTTT	CAAWVSNYYKKLF	TRGV10	.	TRGJ1	12	-1	-1	15
17	1.5441490376318204E-4	TGTGCTGCGTGGGGTCACCTTTATTATAAGAAACTCTTT	CAAWGHLYYKKLF	TRGV10	.	TRGJ1	12	-1	-1	20
17	1.5441490376318204E-4	TGTGCTGCGTGGGGGGGGACTGGTTGGTTCAAGATATTT	CAAWGGTGWFKIF	TRGV10	.	TRGJP1	12	-1	-1	18
17	1.5441490376318204E-4	TGTGCTGCGTGGGATTTAAGGTATTATAAGAAACTCTTT	CAAWDLRYYKKLF	TRGV10	.	TRGJ2	15	-1	-1	21
17	1.5441490376318204E-4	TGTGCTGCGTGGGATTATATTAGTTATAAGAAACTCTTT	CAAWDYISYKKLF	TRGV10	.	TRGJ1	16	-1	-1	18
17	1.5441490376318204E-4	TGTGCTGCGTGGGATAATGATTATTATAAGAAACTCTTT	CAAWDNDYYKKLF	TRGV10	.	TRGJ1	14	-1	-1	19
17	1.5441490376318204E-4	TGTGCTGCGTGGGAAAATTATTATTATAAGAAACTCTTT	CAAWENYYYKKLF	TRGV10	.	TRGJ1	13	-1	-1	19
17	1.5441490376318204E-4	TGTGCTGCGTGGAACTCGAATTATTATAAGAAACTCTTT	CAAWNSNYYKKLF	TRGV10	.	TRGJ1	11	-1	-1	12
17	1.5441490376318204E-4	TGTGCCTTGGAATATACCACTGGTTGGTTCAAGATATTT	CALEYTTGWFKIF	TRGV9	.	TRGJP1	8	-1	-1	7
17	1.5441490376318204E-4	TGTGCCACCTGGGATGGGCAATATTATAAGAAACTCTTT	CATWDGQYYKKLF	TRGV4	.	TRGJ1	18	-1	-1	21
17	1.5441490376318204E-4	TGTGCCACCTGGGACGCTCCGCTCTGTCAGAAACTCTTT	CATWDAPLCQKLF	TRGV8	.	TRGJ1	13	-1	-1	28
17	1.5441490376318204E-4	TGTGCCACCTGGGACGGTGCTATAGGTAGGGAACTCTTT	CATWDGAIGRELF	TRGV2	.	TRGJ1	16	-1	-1	31
17	1.5441490376318204E-4	TGTGCCACCTGGGACAGGCCGAGGTATAAGAAACTCTTT	CATWDRPRYKKLF	TRGV3	.	TRGJ1	19	-1	-1	24
17	1.5441490376318204E-4	TGTGCCACCTGGGACAGGCCAGGTGTGAAGAAACTCTTT	CATWDRPGVKKLF	TRGV7	.	TRGJ1	19	-1	-1	27
17	1.5441490376318204E-4	TGTCTGCGCTCTACCACTGGTTGGTTCAAGATATTT	CLRSTTGWFKIF	TRGV10	.	TRGJP1	7	-1	-1	11
17	1.5441490376318204E-4	TGTGCTGCGTGGGCCCCTTATTATAAGAAACTCTTT	CAAWAPYYKKLF	TRGV10	.	TRGJ1	12	-1	-1	17
17	1.5441490376318204E-4	TGTGCTGCGTGGGATTTATGGTATAAGAAACTCTTT	CAAWDLWYKKLF	TRGV10	.	TRGJ1	15	-1	-1	21
17	1.5441490376318204E-4	TGTGCTGCGTGGGATTCATATTATAAGAAACTCTTT	CAAWDSYYKKLF	TRGV10	.	TRGJ1	15	-1	-1	18
17	1.5441490376318204E-4	TGTGCTGCGTGGGATTACTATTATAAGAAACTCTTT	CAAWDYYYKKLF	TRGV10	.	TRGJ1	17	-1	-1	18
17	1.5441490376318204E-4	TGTGCTGCGTGGGATCCATATTATAAGAAACTCTTT	CAAWDPYYKKLF	TRGV10	.	TRGJ1	14	-1	-1	18
17	1.5441490376318204E-4	TGTGCTGCGTGGGATACTGGTTGGTTCAAGATATTT	CAAWDTGWFKIF	TRGV10	.	TRGJP1	14	-1	-1	15
17	1.5441490376318204E-4	TGTGCTGCGTGGGAAGTTGTCTGGTTCAAGATATTT	CAAWEVVWFKIF	TRGV10	.	TRGJP1	13	-1	-1	21
17	1.5441490376318204E-4	TGTGCTGCGGGACCGAATTATTATAAGAAACTCTTT	CAAGPNYYKKLF	TRGV10	.	TRGJ1	8	-1	-1	13
17	1.5441490376318204E-4	TGTGCCCGACGGGCCTTTGATTGGATCAAGACGTTT	CARRAFDWIKTF	TRGV2	.	TRGJP2	5	-1	-1	17
17	1.5441490376318204E-4	TGTGCCACCTGTAGTAGTGATTGGATCAAGACGTTT	CATCSSDWIKTF	TRGV2	.	TRGJP2	10	-1	-1	11
17	1.5441490376318204E-4	TGTGCCACCTGGGGCGCTTATTATAAGAAACTCTTT	CATWGAYYKKLF	TRGV4	.	TRGJ1	12	-1	-1	17
17	1.5441490376318204E-4	TGTGCCACCTGGGATGGTTATTATAAGAAACTCTTT	CATWDGYYKKLF	TRGV4	.	TRGJ1	16	-1	-1	17
17	1.5441490376318204E-4	TGTGCCACCTGGGACCCGCGGGGAAAGAAACTCTTT	CATWDPRGKKLF	TRGV2	.	TRGJ1	14	-1	-1	24
17	1.5441490376318204E-4	TGTGCCACCTGGGACCGGTACCTTAGGAAACTCTTT	CATWDRYLRKLF	TRGV5	.	TRGJ1	17	-1	-1	23
17	1.5441490376318204E-4	TGTGCCACCTGGGACGTCAAGAATAAGAAACTCTTT	CATWDVKNKKLF	TRGV2	.	TRGJ1	15	-1	-1	22
17	1.5441490376318204E-4	TGTGCCACCTGGGACGGGCGTTGGATCAAGACGTTT	CATWDGRWIKTF	TRGV2	.	TRGJP2	18	-1	-1	20
17	1.5441490376318204E-4	TGTGCCACCTGGGACGGGCAGGTCGGGAAACTCTTT	CATWDGQVGKLF	TRGV2	.	TRGJ1	18	-1	-1	26
17	1.5441490376318204E-4	TGTGCCACCGCGGGTAGTGATTGGATCAAGACGTTT	CATAGSDWIKTF	TRGV2	.	TRGJP2	8	-1	-1	13
17	1.5441490376318204E-4	TGTGCTGCGTCCCCTTATTATAAGAAACTCTTT	CAASPYYKKLF	TRGV10	.	TRGJ1	9	-1	-1	14
17	1.5441490376318204E-4	TGTGCTGCGTGGGATTCGTGGTTCAAGATATTT	CAAWDSWFKIF	TRGV10	.	TRGJP1	18	-1	-1	18
17	1.5441490376318204E-4	TGTGCCACCTGGGATCAGGATAAGAAACTCTTT	CATWDQDKKLF	TRGV4	.	TRGJ1	14	-1	-1	19
17	1.5441490376318204E-4	TGTGCCACCTGGGATGTGCCCAAGAAACTCTTT	CATWDVPKKLF	TRGV4	.	TRGJ1	21	-1	-1	21
17	1.5441490376318204E-4	TGTGCCACCTGGGATGGGCGTAAGAAACTCTTT	CATWDGRKKLF	TRGV4	.	TRGJ1	18	-1	-1	20
17	1.5441490376318204E-4	TGTGCCACCTGGGACGGGCCTAAGAAACTCTTT	CATWDGPKKLF	TRGV2	.	TRGJ1	19	-1	-1	20
17	1.5441490376318204E-4	TGTGCCACCTGGGACGATGTAAAGAAACTCTTT	CATWDDVKKLF	TRGV2	.	TRGJ1	15	-1	-1	21
17	1.5441490376318204E-4	TGTGCCACCTGGGACAGGCACAAGAAACTCTTT	CATWDRHKKLF	TRGV5	.	TRGJ1	18	-1	-1	21
17	1.5441490376318204E-4	TGTGCCACCTGGGAGAATGGGGAGAAACTCTTT	CATWENGEKLF	TRGV2	.	TRGJ1	13	-1	-1	22
17	1.5441490376318204E-4	TGTGCCAGCAACGTCTCAGGTAAGAAACTCTTT	CASNVSGKKLF	TRGV4	.	TRGJ1	6	-1	-1	20
17	1.5441490376318204E-4	TGTGCCACCTGGGATAAGGGCCAACTCTTT	CATWDKGQLF	TRGV8	.	TRGJ1	15	-1	-1	22
17	1.5441490376318204E-4	TGTGCCACCTGGGACCGGAAGAAACTCTTT	CATWDRKKLF	TRGV3	.	TRGJ1	17	-1	-1	18
17	1.5441490376318204E-4	TGTGCCACCTGGGACGGGCCTTTACTCTTT	CATWDGPLLF	TRGV2	.	TRGJ1	19	-1	-1	23
17	1.5441490376318204E-4	TGTGCCACCCTTTATTATAAGAAACTCTTT	CATLYYKKLF	TRGV3	.	TRGJ1	8	-1	-1	11
17	1.5441490376318204E-4	TGTGCCACCGATGATTGGATCAAGACGTTT	CATDDWIKTF	TRGV2	.	TRGJP2	8	-1	-1	11
17	1.5441490376318204E-4	TGTGCTGCGGTTTGGTTCAAGATATTT	CAAVWFKIF	TRGV10	.	TRGJP1	8	-1	-1	11
17	1.5441490376318204E-4	TGTGCCACTCGGGGCAAGAAACTCTTT	CATRGKKLF	TRGV8	.	TRGJ2	7	-1	-1	15
17	1.5441490376318204E-4	TGTGCCACTGGTTGGTTCAAGATATTT	CATGWFKIF	TRGV4	.	TRGJP1	10	-1	-1	4
17	1.5441490376318204E-4	TGTGCCACCTGGTCCCAGAAACTCTTT	CATWSQKLF	TRGV3	.	TRGJ1	11	-1	-1	16
17	1.5441490376318204E-4	TGTGCCCCCACTGGGAAACTCTTT	CAPTGKLF	TRGV5P	.	TRGJ1	8	-1	-1	14
17	1.5441490376318204E-4	TGTGCCACCTGGGAGAAACTCTTT	CATWEKLF	TRGV8	.	TRGJ1	13	-1	-1	13
17	1.5441490376318204E-4	TGTGAGGTAGATAAGAAACTCTTT	CEVDKKLF	TRGV2	.	TRGJ1	3	-1	-1	10
17	1.5441490376318204E-4	TGTGCCACCCGTAAACTCTTT	CATRKLF	TRGV8	.	TRGJ1	8	-1	-1	12
17	1.5441490376318204E-4	TGTGCCACCGGTCGCCTCTTT	CATGRLF	TRGV8	.	TRGJ1	8	-1	-1	15
16	1.4533167413005368E-4	TGTGCCACCTGGGACGGGCCATGGTCAAGGTCCCCAACCAGTCGTGATTGGATCAAGACGTTT	CATWDGPWSRSPTSRDWIKTF	TRGV2	.	TRGJP2	19	-1	-1	39
16	1.4533167413005368E-4	TGTGCCACCTGGGACAGGAGGCCCGATACGTTACCCGGGGAATATTATAAGAAACTCTTT	CATWDRRPDTLPGEYYKKLF	TRGV7	.	TRGJ1	17	-1	-1	39
16	1.4533167413005368E-4	TGTGCCACCTGGGACGGGCTAGGACGGAGTAGTGATTGGATCAAGACGTTT	CATWDGLGRSSDWIKTF	TRGV2	.	TRGJP2	18	-1	-1	27
16	1.4533167413005368E-4	TGTGCTGCGTGGGTCGCCAAAACCATGAATTATTATAAGAAACTCTTT	CAAWVAKTMNYYKKLF	TRGV10	.	TRGJ1	12	-1	-1	26
16	1.4533167413005368E-4	TGTGCTGCGTGGGATCGAACATATACCACTGGTTGGTTCAAGATATTT	CAAWDRTYTTGWFKIF	TRGV10	.	TRGJP1	14	-1	-1	20
16	1.4533167413005368E-4	TGTGCTGCGTGGGACCTCCGAGGGATGAATGGTTGGTTCAAGATATTT	CAAWDLRGMNGWFKIF	TRGV10	.	TRGJP1	13	-1	-1	29
16	1.4533167413005368E-4	TGTGCCTTGTGGGAGGTGCAAGAGACCACTGGTTGGTTCAAGATATTT	CALWEVQETTGWFKIF	TRGV9	.	TRGJP1	19	-1	-1	24
16	1.4533167413005368E-4	TGTGCCACCTGGGACGGGGGGCTTGGAGGCGATTGGATCAAGACGTTT	CATWDGGLGGDWIKTF	TRGV2	.	TRGJP2	17	-1	-1	30
16	1.4533167413005368E-4	TGTGCTGCGTGGGATTTTTGGATGGATGGTTGGTTCAAGATATTT	CAAWDFWMDGWFKIF	TRGV10	.	TRGJP1	15	-1	-1	26
16	1.4533167413005368E-4	TGTGCTGCGTGGGATTTCTATAAGGGTGGTTGGTTCAAGATATTT	CAAWDFYKGGWFKIF	TRGV10	.	TRGJP1	15	-1	-1	26
16	1.4533167413005368E-4	TGTGCTGCGTGGGATTCCCTCAGCGACTATTATAAGAAACTCTTT	CAAWDSLSDYYKKLF	TRGV10	.	TRGJ1	15	-1	-1	27
16	1.4533167413005368E-4	TGTGCTGCGTGGGATTATATAACCACTGGTTGGTTCAAGATATTT	CAAWDYITTGWFKIF	TRGV10	.	TRGJP1	16	-1	-1	15
16	1.4533167413005368E-4	TGTGCCACCTGGGACGGGCTAGGTAGTGATTGGATCAAGACGTTT	CATWDGLGSDWIKTF	TRGV2	.	TRGJP2	18	-1	-1	22
16	1.4533167413005368E-4	TGTGCTGCGTGGGTGGCGAGGAATTATTATAAGAAACTCTTT	CAAWVARNYYKKLF	TRGV10	.	TRGJ1	12	-1	-1	20
16	1.4533167413005368E-4	TGTGCTGCGTGGGATTTTCCCCTTTATTATAAGAAACTCTTT	CAAWDFPLYYKKLF	TRGV10	.	TRGJ1	15	-1	-1	23
16	1.4533167413005368E-4	TGTGCTGCGTGGGATTTGGTCACTGGTTGGTTCAAGATATTT	CAAWDLVTGWFKIF	TRGV10	.	TRGJP1	15	-1	-1	20
16	1.4533167413005368E-4	TGTGCTGCGTGGGATTCCCTAAATTATTATAAGAAACTCTTT	CAAWDSLNYYKKLF	TRGV10	.	TRGJ1	21	-1	-1	21
16	1.4533167413005368E-4	TGTGCTGCGTGGGATTCCCACCTTTATTATAAGAAACTCTTT	CAAWDSHLYYKKLF	TRGV10	.	TRGJ1	15	-1	-1	23
16	1.4533167413005368E-4	TGTGCTGCGTGGGACCCCTACACTGGTTGGTTCAAGATATTT	CAAWDPYTGWFKIF	TRGV10	.	TRGJP1	13	-1	-1	20
16	1.4533167413005368E-4	TGTGCTGCGCGCCCCACGATGAATTATTATAAGAAACTCTTT	CAARPTMNYYKKLF	TRGV10	.	TRGJ1	8	-1	-1	20
16	1.4533167413005368E-4	TGTGCCTTGTGGGGTGTGTCTACTGGTTGGTTCAAGATATTT	CALWGVSTGWFKIF	TRGV9	.	TRGJP1	12	-1	-1	21
16	1.4533167413005368E-4	TGTGCCACCTGGGATGGTTCGAATTATTATAAGAAACTCTTT	CATWDGSNYYKKLF	TRGV4	.	TRGJ1	16	-1	-1	17
16	1.4533167413005368E-4	TGTGCCACCTGGGATGGGCCGGAGTATTATAAGAAACTCTTT	CATWDGPEYYKKLF	TRGV4	.	TRGJ1	19	-1	-1	24
16	1.4533167413005368E-4	TGTGCCACCTGGGACTGCGGTAGTGATTGGATCAAGACGTTT	CATWDCGSDWIKTF	TRGV2	.	TRGJP2	14	-1	-1	19
16	1.4533167413005368E-4	TGTGCCACCTGGGACCATAGTAGTGATTGGATCAAGACGTTT	CATWDHSSDWIKTF	TRGV2	.	TRGJP2	14	-1	-1	16
16	1.4533167413005368E-4	TGTGCCACCTGGGACGGTTCGAATTATTATAAGAAACTCTTT	CATWDGSNYYKKLF	TRGV5	.	TRGJ1	14	-1	-1	17
16	1.4533167413005368E-4	TGTGCCACCTGGGACGGGCCCGGTGATTGGATCAAGACGTTT	CATWDGPGDWIKTF	TRGV2	.	TRGJP2	21	-1	-1	22
16	1.4533167413005368E-4	TGTGCCACCTGGGACGGGCAGCGAGAGTGCAAGAAACTCTTT	CATWDGQRECKKLF	TRGV2	.	TRGJ1	18	-1	-1	30
16	1.4533167413005368E-4	TGTGCTGCGTGGCCTTTAAATGGTTGGTTCAAGATATTT	CAAWPLNGWFKIF	TRGV10	.	TRGJP1	11	-1	-1	20
16	1.4533167413005368E-4	TGTGCTGCGTGGGCTGCGAATTATTATAAGAAACTCTTT	CAAWAANYYKKLF	TRGV10	.	TRGJ1	12	-1	-1	16
16	1.4533167413005368E-4	TGTGCTGCGTGGGGCCTGAATTATTATAAGAAACTCTTT	CAAWGLNYYKKLF	TRGV10	.	TRGJ1	12	-1	-1	17
16	1.4533167413005368E-4	TGTGCTGCGTGGGATTTTAATTATTATAAGAAACTCTTT	CAAWDFNYYKKLF	TRGV10	.	TRGJ1	15	-1	-1	18
16	1.4533167413005368E-4	TGTGCTGCGTGGGATTTACCTTATTATAAGAAACTCTTT	CAAWDLPYYKKLF	TRGV10	.	TRGJ1	15	-1	-1	20
16	1.4533167413005368E-4	TGTGCTGCGTGGGACCGAAATTATTATAAGAAACTCTTT	CAAWDRNYYKKLF	TRGV10	.	TRGJ1	13	-1	-1	18
16	1.4533167413005368E-4	TGTGCCTTGTGGGAGATCTCTTATTATAAGAAACTCTTT	CALWEISYYKKLF	TRGV9	.	TRGJ1	14	-1	-1	20
16	1.4533167413005368E-4	TGTGCCACCTGGGCATTGGGCCTTAGTAAGAAACTCTTT	CATWALGLSKKLF	TRGV2	.	TRGJ1	12	-1	-1	22
16	1.4533167413005368E-4	TGTGCCACCTGGGATCGTTCTTATTATAAGAAACTCTTT	CATWDRSYYKKLF	TRGV4	.	TRGJ1	14	-1	-1	20
16	1.4533167413005368E-4	TGTGCCACCTGGGATGCGGCTTGGTATAAGAAACTCTTT	CATWDAAWYKKLF	TRGV4	.	TRGJ1	19	-1	-1	24
16	1.4533167413005368E-4	TGTGCCACCTGGGACGGGCCTTCTTGGGAGAAACTCTTT	CATWDGPSWEKLF	TRGV2	.	TRGJ1	19	-1	-1	28
16	1.4533167413005368E-4	TGTGCCACCTGGGACGGGCCCGCGCTCCCGGAACTCTTT	CATWDGPALPELF	TRGV2	.	TRGJ1	21	-1	-1	31
16	1.4533167413005368E-4	TGTGCCACCTGGGACGGGCCGGGGAGGATCAAGACGTTT	CATWDGPGRIKTF	TRGV2	.	TRGJP2	19	-1	-1	25
16	1.4533167413005368E-4	TGTGCCACCTGGGACAGGCCTTATTGGGGGAAACTCTTT	CATWDRPYWGKLF	TRGV3	.	TRGJ1	20	-1	-1	29
16	1.4533167413005368E-4	TGTGCCACCTGGGACAGGCCGGGATGGAGTCGGCTCTTT	CATWDRPGWSRLF	TRGV3	.	TRGJ1	19	-1	-1	33
16	1.4533167413005368E-4	TGTGCCACCTGGGACAGGCGGCCCCCACCGACCCTCTTT	CATWDRRPPPTLF	TRGV5	.	TRGJ1	18	-1	-1	33
16	1.4533167413005368E-4	TGTGCCACCTGGGAAGCGGTTGATTGGATCAAGACGTTT	CATWEAVDWIKTF	TRGV2	.	TRGJP2	13	-1	-1	20
16	1.4533167413005368E-4	TGTGCCACCTGGAATACCACTGGTTGGTTCAAGATATTT	CATWNTTGWFKIF	TRGV2	.	TRGJP1	11	-1	-1	13
16	1.4533167413005368E-4	TGTGCTGCGTGGTCCCCATATTATAAGAAACTCTTT	CAAWSPYYKKLF	TRGV10	.	TRGJ1	11	-1	-1	18
16	1.4533167413005368E-4	TGTGCTGCGTGGGATTATATAGATAAGAAACTCTTT	CAAWDYIDKKLF	TRGV10	.	TRGJ1	16	-1	-1	22
16	1.4533167413005368E-4	TGTGCTGCGTGGGACTGTTATTATAAGAAACTCTTT	CAAWDCYYKKLF	TRGV10	.	TRGJ1	13	-1	-1	17
16	1.4533167413005368E-4	TGTGCTGCGTGGGAACCTTATTATAAGAAACTCTTT	CAAWEPYYKKLF	TRGV10	.	TRGJ1	13	-1	-1	17
16	1.4533167413005368E-4	TGTGCTGCGTGGGAAAGAAAAACTAAGAAACTCTTT	CAAWERKTKKLF	TRGV10	.	TRGJ1	13	-1	-1	23
16	1.4533167413005368E-4	TGTGCTGCGTGGAACACTGGTTGGTTCAAGATATTT	CAAWNTGWFKIF	TRGV10	.	TRGJP1	11	-1	-1	14
16	1.4533167413005368E-4	TGTGCTGCGGCTGGGGGGTTTTATAAGAAACTCTTT	CAAAGGFYKKLF	TRGV10	.	TRGJ1	8	-1	-1	20
16	1.4533167413005368E-4	TGTGCCGTTGGGATTAATGATTATAAGAAACTCTTT	CAVGINDYKKLF	TRGV10	.	TRGJ1	15	-1	-1	15
16	1.4533167413005368E-4	TGTGCCACCTGGGCGAATTATTATAAGAAACTCTTT	CATWANYYKKLF	TRGV2	.	TRGJ1	12	-1	-1	13
16	1.4533167413005368E-4	TGTGCCACCTGGGATCCTTATTATAAGAAACTCTTT	CATWDPYYKKLF	TRGV2	.	TRGJ1	13	-1	-1	17
16	1.4533167413005368E-4	TGTGCCACCTGGGATGGGCCCCGTAAGAAACTCTTT	CATWDGPRKKLF	TRGV4	.	TRGJ1	20	-1	-1	23
16	1.4533167413005368E-4	TGTGCCACCTGGGATGGGGGATCGGGGAAACTCTTT	CATWDGGSGKLF	TRGV8	.	TRGJ1	17	-1	-1	26
16	1.4533167413005368E-4	TGTGCCACCTGGGACGGTGATTATAAGAAACTCTTT	CATWDGDYKKLF	TRGV2	.	TRGJ1	16	-1	-1	19
16	1.4533167413005368E-4	TGTGCCACCTGGGACGGGCCAGGTAAGAAACTCTTT	CATWDGPGKKLF	TRGV2	.	TRGJ1	19	-1	-1	23
16	1.4533167413005368E-4	TGTGCCACCTGGGACGGGGATTGGATCAAGACGTTT	CATWDGDWIKTF	TRGV2	.	TRGJP2	17	-1	-1	18
16	1.4533167413005368E-4	TGTGCCACCTGGGACGAGCCTGGGGAGAAACTCTTT	CATWDEPGEKLF	TRGV2	.	TRGJ1	19	-1	-1	25
16	1.4533167413005368E-4	TGTGCCACCTGGGACATCCTCCTTAAGAAACTCTTT	CATWDILLKKLF	TRGV7	.	TRGJ1	15	-1	-1	23
16	1.4533167413005368E-4	TGTGCCACCTGGGACACGGATTATAAGAAACTCTTT	CATWDTDYKKLF	TRGV5	.	TRGJ1	15	-1	-1	19
16	1.4533167413005368E-4	TGTGCCACCTGGGACAGGCTTGGCAAGAAACTCTTT	CATWDRLGKKLF	TRGV3	.	TRGJ1	21	-1	-1	24
16	1.4533167413005368E-4	TGTGCCACCTGGGACAGGCTGGTTAAGAAACTCTTT	CATWDRLVKKLF	TRGV3	.	TRGJ1	18	-1	-1	23
16	1.4533167413005368E-4	TGTGCCACCTGGGAGGGACCACATAAGAAACTCTTT	CATWEGPHKKLF	TRGV4	.	TRGJ1	20	-1	-1	22
16	1.4533167413005368E-4	TGTGCTGCTCAAGGGGGTTGGTTCAAGATATTT	CAAQGGWFKIF	TRGV10	.	TRGJP1	7	-1	-1	15
16	1.4533167413005368E-4	TGTGCCATCTGCATACCAACGAAGAAACTCTTT	CAICIPTKKLF	TRGV4	.	TRGJ1	10	-1	-1	21
16	1.4533167413005368E-4	TGTGCCACCTGCCCTTCATTAGGGAAACTCTTT	CATCPSLGKLF	TRGV8	.	TRGJ1	10	-1	-1	23
16	1.4533167413005368E-4	TGTGCCACCTGGGCCTATTATAAGAAACTCTTT	CATWAYYKKLF	TRGV4	.	TRGJ1	12	-1	-1	15
16	1.4533167413005368E-4	TGTGCCACCTGGGCCGATTATAAGAAACTCTTT	CATWADYKKLF	TRGV2	.	TRGJ1	15	-1	-1	16
16	1.4533167413005368E-4	TGTGCCACCTGGGATGGGCCCAAGAAACTCTTT	CATWDGPKKLF	TRGV4	.	TRGJ1	21	-1	-1	21
16	1.4533167413005368E-4	TGTGCCACCTGGGATAGGGACAAGAAACTCTTT	CATWDRDKKLF	TRGV8	.	TRGJ1	17	-1	-1	21
16	1.4533167413005368E-4	TGTGCCACCTGGGACGGCTCCAAGGGACTCTTT	CATWDGSKGLF	TRGV2	.	TRGJ1	16	-1	-1	26
16	1.4533167413005368E-4	TGTGCCACCTGGGACGGGCCGAAGAAACTCTTT	CATWDGPKKLF	TRGV2	.	TRGJ1	19	-1	-1	21
16	1.4533167413005368E-4	TGTGCCACCTGGGACGGGCGTAGGAAACTCTTT	CATWDGRRKLF	TRGV2	.	TRGJ1	18	-1	-1	20
16	1.4533167413005368E-4	TGTGCCACCTGGGACGGGCGCGGGAAACTCTTT	CATWDGRGKLF	TRGV2	.	TRGJ1	21	-1	-1	23
16	1.4533167413005368E-4	TGTGCCACCTGGGACGGGCACAAGAAACTCTTT	CATWDGHKKLF	TRGV2	.	TRGJ1	18	-1	-1	21
16	1.4533167413005368E-4	TGTGCCACCTGGGACGGAGGAAAGAAACTCTTT	CATWDGGKKLF	TRGV2	.	TRGJ1	16	-1	-1	21
16	1.4533167413005368E-4	TGTGCCACCTGGGACGGAGATAAGAAACTCTTT	CATWDGDKKLF	TRGV7	.	TRGJ1	14	-1	-1	19
16	1.4533167413005368E-4	TGTGCCACCTGGGACAGGCCGTGGAAACTCTTT	CATWDRPWKLF	TRGV3	.	TRGJ1	19	-1	-1	23
16	1.4533167413005368E-4	TGTGCCACCTGGGACAGGCCGCAGAAACTCTTT	CATWDRPQKLF	TRGV3	.	TRGJ1	19	-1	-1	22
16	1.4533167413005368E-4	TGTGCCACCTGGGACAGGCGTAAGAAACTCTTT	CATWDRRKKLF	TRGV3	.	TRGJ1	18	-1	-1	20
16	1.4533167413005368E-4	TGTGCCACCTGGGACAGGACAGAGAAACTCTTT	CATWDRTEKLF	TRGV7	.	TRGJ1	17	-1	-1	22
16	1.4533167413005368E-4	TGTGCCACCCGGGCGGAGGTTAAGAAACTCTTT	CATRAEVKKLF	TRGV4	.	TRGJ1	12	-1	-1	20
16	1.4533167413005368E-4	TGTGCTGCGTGGGATCGCAAGAAACTCTTT	CAAWDRKKLF	TRGV10	.	TRGJ1	14	-1	-1	18
16	1.4533167413005368E-4	TGTGCTGCGTGGAAACTAAAGAAACTCTTT	CAAWKLKKLF	TRGV10	.	TRGJ1	11	-1	-1	18
16	1.4533167413005368E-4	TGTGCCGCGTATTATTATAAGAAACTCTTT	CAAYYYKKLF	TRGV4	.	TRGJ1	5	-1	-1	7
16	1.4533167413005368E-4	TGTGCCACCTGGTATTATAAGAAACTCTTT	CATWYYKKLF	TRGV8	.	TRGJ1	14	-1	-1	12
16	1.4533167413005368E-4	TGTGCCACCTGGGACGGGAAGAAACTCTTT	CATWDGKKLF	TRGV2	.	TRGJ1	17	-1	-1	18
16	1.4533167413005368E-4	TGTGCCACCTGGGACGACAAGAAACTCTTT	CATWDDKKLF	TRGV4	.	TRGJ1	13	-1	-1	18
16	1.4533167413005368E-4	TGTGCTGCGACTTATAAGAAACTCTTT	CAATYKKLF	TRGV10	.	TRGJ1	8	-1	-1	11
16	1.4533167413005368E-4	TGTGCCACCTGGTCTAAGAAACTCTTT	CATWSKKLF	TRGV2	.	TRGJ1	11	-1	-1	14
16	1.4533167413005368E-4	TGTGCCACCTGGGTAAAGAAACTCTTT	CATWVKKLF	TRGV8	.	TRGJ1	12	-1	-1	15
16	1.4533167413005368E-4	TGTGCCACCTGGGACCTATGGCTCTTT	CATWDLWLF	TRGV8	.	TRGJ1	13	-1	-1	21
16	1.4533167413005368E-4	TGTGCCACCTGGGAGATGAAACTCTTT	CATWEMKLF	TRGV8	.	TRGJ1	13	-1	-1	17
16	1.4533167413005368E-4	TGTGCCCCGCCCCAGGGACTCTTT	CAPPQGLF	TRGV4	.	TRGJ1	5	-1	-1	17
16	1.4533167413005368E-4	TGTGCCACCTGGGCGAAACTCTTT	CATWAKLF	TRGV8	.	TRGJ1	12	-1	-1	14
16	1.4533167413005368E-4	TGTGCCACCCAAGTCAGGCTCTTT	CATQVRLF	TRGV2	.	TRGJ1	8	-1	-1	18
16	1.4533167413005368E-4	TGTGCCACCGCTAATAAACTCTTT	CATANKLF	TRGV7	.	TRGJ1	8	-1	-1	11
16	1.4533167413005368E-4	TGTGGATGTTATAAGAAACTCTTT	CGCYKKLF	TRGV2	.	TRGJ1	3	-1	-1	8
16	1.4533167413005368E-4	TGTGCTATCGCTCCGCTCTTT	CAIAPLF	TRGV4	.	TRGJ1	4	-1	-1	15
16	1.4533167413005368E-4	TGTGCCACCTGGTTCCTCTTT	CATWFLF	TRGV3	.	TRGJ1	11	-1	-1	15
16	1.4533167413005368E-4	TGTGCCACCTGGGAGCTCTTT	CATWELF	TRGV2	.	TRGJ1	13	-1	-1	15
16	1.4533167413005368E-4	TGTGCCACCCCTAGACTCTTT	CATPRLF	TRGV3	.	TRGJ1	8	-1	-1	14
16	1.4533167413005368E-4	TGTGCTGCGTGGCTCTTT	CAAWLF	TRGV10	.	TRGJ1	11	-1	-1	12
16	1.4533167413005368E-4	TGTGCCGCCAAACTCTTT	CAAKLF	TRGV3	.	TRGJ1	8	-1	-1	9
15	1.3624844449692532E-4	TGTGCTGCGTGGGATTATATATGGTGTCCTAGTTGGAATTATTATAAGAAACTCTTT	CAAWDYIWCPSWNYYKKLF	TRGV10	.	TRGJ1	16	-1	-1	29
15	1.3624844449692532E-4	TGTGCTGCGTGGGACGCCGATCCTCTTGTTAATACCACTGGTTGGTTCAAGATATTT	CAAWDADPLVNTTGWFKIF	TRGV10	.	TRGJP1	13	-1	-1	31
15	1.3624844449692532E-4	TGTGCCACCTGGGACGGGTGGAGTGTGTGGGATAGTGATTGGATCAAGACGTTT	CATWDGWSVWDSDWIKTF	TRGV2	.	TRGJP2	17	-1	-1	32
15	1.3624844449692532E-4	TGTGCTGCGTGGGATTGGTCACAATATACCACTGGTTGGTTCAAGATATTT	CAAWDWSQYTTGWFKIF	TRGV10	.	TRGJP1	15	-1	-1	23
15	1.3624844449692532E-4	TGTGCCACCTGGGACGCCCCGAGGGGTAGTAGTGATTGGATCAAGACGTTT	CATWDAPRGSSDWIKTF	TRGV2	.	TRGJP2	15	-1	-1	26
15	1.3624844449692532E-4	TGTGCTGCGTGGGATTTTATCCCCCCACTTTATTATAAGAAACTCTTT	CAAWDFIPPLYYKKLF	TRGV10	.	TRGJ1	15	-1	-1	29
15	1.3624844449692532E-4	TGTGCTGCGTGGGATTCCCCGCCGAGGATATATTATAAGAAACTCTTT	CAAWDSPPRIYYKKLF	TRGV10	.	TRGJ1	15	-1	-1	30
15	1.3624844449692532E-4	TGTGCTGCGTGGGATTCCAGGGGCCCGAATTATTATAAGAAACTCTTT	CAAWDSRGPNYYKKLF	TRGV10	.	TRGJ1	15	-1	-1	25
15	1.3624844449692532E-4	TGTGCCACCTGGGACGTAGACGGCGGTAGTGATTGGATCAAGACGTTT	CATWDVDGGSDWIKTF	TRGV2	.	TRGJP2	15	-1	-1	25
15	1.3624844449692532E-4	TGTGCCACCTGGGACGGGCTTTTTGTTAGTGATTGGATCAAGACGTTT	CATWDGLFVSDWIKTF	TRGV2	.	TRGJP2	18	-1	-1	26
15	1.3624844449692532E-4	TGTGCCACCTGGGACGGGCCCGGGGGCACTGGTTGGTTCAAGATATTT	CATWDGPGGTGWFKIF	TRGV2	.	TRGJP1	21	-1	-1	26
15	1.3624844449692532E-4	TGTGCCACCTGGGACGGGCGTACTAGTAGTGATTGGATCAAGACGTTT	CATWDGRTSSDWIKTF	TRGV2	.	TRGJP2	18	-1	-1	23
15	1.3624844449692532E-4	TGTGCGCTCATCCCGCCCCCGATTACCACTGGTTGGTTCAAGATATTT	CALIPPPITTGWFKIF	TRGV9	.	TRGJP1	4	-1	-1	23
15	1.3624844449692532E-4	TGTGCTGCGTGTTCAGCGTACGGGGGGTATTATAAGAAACTCTTT	CAACSAYGGYYKKLF	TRGV10	.	TRGJ1	10	-1	-1	27
15	1.3624844449692532E-4	TGTGCTGCGTGGGATTGGGGGTACACTGGTTGGTTCAAGATATTT	CAAWDWGYTGWFKIF	TRGV10	.	TRGJP1	15	-1	-1	23
15	1.3624844449692532E-4	TGTGCTGCGTGGGATCGTCATACCACTGGTTGGTTCAAGATATTT	CAAWDRHTTGWFKIF	TRGV10	.	TRGJP1	25	-1	-1	19
15	1.3624844449692532E-4	TGTGCTGCGTGGGATCGGTGCCTCACTGGTTGGTTCAAGATATTT	CAAWDRCLTGWFKIF	TRGV10	.	TRGJP1	14	-1	-1	23
15	1.3624844449692532E-4	TGTGCTGCGTGGGAGGGTCATACCACTGGTTGGTTCAAGATATTT	CAAWEGHTTGWFKIF	TRGV10	.	TRGJP1	13	-1	-1	19
15	1.3624844449692532E-4	TGTGCCTTGTGGGAGGTGCGGACCACTGGTTGGTTCAAGATATTT	CALWEVRTTGWFKIF	TRGV9	.	TRGJP1	18	-1	-1	21
15	1.3624844449692532E-4	TGTGCCACCTGGCGCCAACTGCGACCTTATTATAAGAAACTCTTT	CATWRQLRPYYKKLF	TRGV2	.	TRGJ1	11	-1	-1	26
15	1.3624844449692532E-4	TGTGCCACCTGGGACGGCCTTAGTAGTGATTGGATCAAGACGTTT	CATWDGLSSDWIKTF	TRGV2	.	TRGJP2	16	-1	-1	20
15	1.3624844449692532E-4	TGTGCCACCTGGGACGGAAGCCCTAGTGATTGGATCAAGACGTTT	CATWDGSPSDWIKTF	TRGV2	.	TRGJP2	16	-1	-1	23
15	1.3624844449692532E-4	TGTGCTGCGTGGGCTCGTGGCACTGGTTGGTTCAAGATATTT	CAAWARGTGWFKIF	TRGV10	.	TRGJP1	12	-1	-1	20
15	1.3624844449692532E-4	TGTGCTGCGTGGGCCCCAGACAATTATTATAAGAAACTCTTT	CAAWAPDNYYKKLF	TRGV10	.	TRGJ1	12	-1	-1	21
15	1.3624844449692532E-4	TGTGCTGCGTGGGATTCTAAAACTTATTATAAGAAACTCTTT	CAAWDSKTYYKKLF	TRGV10	.	TRGJ1	15	-1	-1	23
15	1.3624844449692532E-4	TGTGCTGCGTGGGATTCCCCCATTATTTATAAGAAACTCTTT	CAAWDSPIIYKKLF	TRGV10	.	TRGJ1	15	-1	-1	21
15	1.3624844449692532E-4	TGTGCTGCGTGGGATTCCCAGAATTATTATAAGAAACTCTTT	CAAWDSQNYYKKLF	TRGV10	.	TRGJ1	15	-1	-1	20
15	1.3624844449692532E-4	TGTGCTGCGTGGGATAGATTGAGGTATTATAAGAAACTCTTT	CAAWDRLRYYKKLF	TRGV10	.	TRGJ1	14	-1	-1	24
15	1.3624844449692532E-4	TGTGCTGCGTGGGACAAGGACACTGGTTGGTTCAAGATATTT	CAAWDKDTGWFKIF	TRGV10	.	TRGJP1	13	-1	-1	20
15	1.3624844449692532E-4	TGTGCTGCGTGGGAGTATACCACTGGTTGGTTCAAGATATTT	CAAWEYTTGWFKIF	TRGV10	.	TRGJP1	16	-1	-1	8
15	1.3624844449692532E-4	TGTGCCTTGTGGGAATATGACTTGGGTTGGATCAAGACGTTT	CALWEYDLGWIKTF	TRGV9	.	TRGJP2	13	-1	-1	26
15	1.3624844449692532E-4	TGTGCCACCTGGGATTTGGGTGGTTATTATAAGAAACTCTTT	CATWDLGGYYKKLF	TRGV4	.	TRGJ1	14	-1	-1	23
15	1.3624844449692532E-4	TGTGCCACCTGGGACGGGCTTACAGATTGGATCAAGACGTTT	CATWDGLTDWIKTF	TRGV2	.	TRGJP2	18	-1	-1	24
15	1.3624844449692532E-4	TGTGCTGCGTGCGTTATCACTGGTTGGTTCAAGATATTT	CAACVITGWFKIF	TRGV10	.	TRGJP1	10	-1	-1	14
15	1.3624844449692532E-4	TGTGCTGCGTGGGTCCCGACTGGTTGGTTCAAGATATTT	CAAWVPTGWFKIF	TRGV10	.	TRGJP1	12	-1	-1	18
15	1.3624844449692532E-4	TGTGCTGCGTGGGATTTCTGTGGTTGGTTCAAGATATTT	CAAWDFCGWFKIF	TRGV10	.	TRGJP1	15	-1	-1	20
15	1.3624844449692532E-4	TGTGCTGCGTGGGATTATGCTGGTTGGTTCAAGATATTT	CAAWDYAGWFKIF	TRGV10	.	TRGJP1	16	-1	-1	19
15	1.3624844449692532E-4	TGTGCTGCGTGGGATTATATCGATTATAAGAAACTCTTT	CAAWDYIDYKKLF	TRGV10	.	TRGJ1	16	-1	-1	22
15	1.3624844449692532E-4	TGTGCTGCGTGGGATCTCAATTATTATAAGAAACTCTTT	CAAWDLNYYKKLF	TRGV10	.	TRGJ1	14	-1	-1	18
15	1.3624844449692532E-4	TGTGCTGCGTGGGATGCTTGGGGTTGGTTCAAGATATTT	CAAWDAWGWFKIF	TRGV10	.	TRGJP1	14	-1	-1	21
15	1.3624844449692532E-4	TGTGCCACCTGGGGGCGCACTTATTATAAGAAACTCTTT	CATWGRTYYKKLF	TRGV4	.	TRGJ1	12	-1	-1	20
15	1.3624844449692532E-4	TGTGCCACCTGGGATGTCCCATCTTGGGAGAAACTCTTT	CATWDVPSWEKLF	TRGV4	.	TRGJ1	22	-1	-1	28
15	1.3624844449692532E-4	TGTGCCACCTGGGATGGGCGGGGGTATAAGAAACTCTTT	CATWDGRGYKKLF	TRGV4	.	TRGJ1	18	-1	-1	24
15	1.3624844449692532E-4	TGTGCCACCTGGGATGACGAGAATTATAAGAAACTCTTT	CATWDDENYKKLF	TRGV4	.	TRGJ1	15	-1	-1	22
15	1.3624844449692532E-4	TGTGCCACCTGGGACTCCCCGCCCCATAGGAAACTCTTT	CATWDSPPHRKLF	TRGV5	.	TRGJ1	14	-1	-1	25
15	1.3624844449692532E-4	TGTGCCACCTGGGACGGTTCTTATTATAAGAAACTCTTT	CATWDGSYYKKLF	TRGV5	.	TRGJ1	14	-1	-1	20
15	1.3624844449692532E-4	TGTGCCACCTGGGACGGGTTCAAATATAAGAAACTCTTT	CATWDGFKYKKLF	TRGV2	.	TRGJ1	17	-1	-1	24
15	1.3624844449692532E-4	TGTGCCACCTGGGACGGGCCGAGTTATAAGAAACTCTTT	CATWDGPSYKKLF	TRGV2	.	TRGJ1	19	-1	-1	23
15	1.3624844449692532E-4	TGTGCCACCTGGGACGGGCCGAATTATAAGAAACTCTTT	CATWDGPNYKKLF	TRGV2	.	TRGJ1	19	-1	-1	22
15	1.3624844449692532E-4	TGTGCCACCTGGGACGGGCACGTGTATAAGAAACTCTTT	CATWDGHVYKKLF	TRGV2	.	TRGJ1	22	-1	-1	24
15	1.3624844449692532E-4	TGTGCCACCTGGGACGGGGATTATTATAAGAAACTCTTT	CATWDGDYYKKLF	TRGV2	.	TRGJ1	17	-1	-1	19
15	1.3624844449692532E-4	TGTGCCACCTGGGACGATCATGTGGATAAGAAACTCTTT	CATWDDHVDKKLF	TRGV2	.	TRGJ1	15	-1	-1	25
15	1.3624844449692532E-4	TGTGCCACCTGGGACGAGGGGACCTACCGGAAACTCTTT	CATWDEGTYRKLF	TRGV3	.	TRGJ1	18	-1	-1	29
15	1.3624844449692532E-4	TGTGCCACCTGGGACAGGCCGTATTATAAGAAACTCTTT	CATWDRPYYKKLF	TRGV5	.	TRGJ1	19	-1	-1	21
15	1.3624844449692532E-4	TGTGCCACCTGGGACAGGCCGGAGTATAAGAAACTCTTT	CATWDRPEYKKLF	TRGV3	.	TRGJ1	19	-1	-1	24
15	1.3624844449692532E-4	TGTGCCACCTGGGACAGGCGGCGGGGGAAGAAACTCTTT	CATWDRRRGKKLF	TRGV3	.	TRGJ1	18	-1	-1	27
15	1.3624844449692532E-4	TGTGCCACCTGGGACAGGACGAATTATAAGAAACTCTTT	CATWDRTNYKKLF	TRGV3	.	TRGJ1	17	-1	-1	22
15	1.3624844449692532E-4	TGTGCCACCTGGGACAAGAATTATTATAAGAAACTCTTT	CATWDKNYYKKLF	TRGV3	.	TRGJ1	15	-1	-1	17
15	1.3624844449692532E-4	TGTGCTGCGTGGGTAGATATTAGGTTCAAGATATTT	CAAWVDIRFKIF	TRGV10	.	TRGJP1	12	-1	-1	22
15	1.3624844449692532E-4	TGTGCTGCGTGGGGCCTCCCTTTGCTCAAGATATTT	CAAWGLPLLKIF	TRGV10	.	TRGJP1	12	-1	-1	25
15	1.3624844449692532E-4	TGTGCTGCGTGGGATGTTTATTATAAGAAACTCTTT	CAAWDVYYKKLF	TRGV10	.	TRGJ1	14	-1	-1	17
15	1.3624844449692532E-4	TGTGCTGCGTGGGATGATTATTATAAGAAACTCTTT	CAAWDDYYKKLF	TRGV10	.	TRGJ1	14	-1	-1	16
15	1.3624844449692532E-4	TGTGCTGCGTGGGATAAGGATTATAAGAAACTCTTT	CAAWDKDYKKLF	TRGV10	.	TRGJ1	14	-1	-1	19
15	1.3624844449692532E-4	TGTGCTGCGCTATCCTTCCGTTGGTTCAAGATATTT	CAALSFRWFKIF	TRGV10	.	TRGJP1	8	-1	-1	19
15	1.3624844449692532E-4	TGTGCCACCTGGGGCCCGGGGTATAAGAAACTCTTT	CATWGPGYKKLF	TRGV4	.	TRGJ1	12	-1	-1	21
15	1.3624844449692532E-4	TGTGCCACCTGGGATTTTCGTTATAAGAAACTCTTT	CATWDFRYKKLF	TRGV4	.	TRGJ1	14	-1	-1	20
15	1.3624844449692532E-4	TGTGCCACCTGGGATGGGTATTATAAGAAACTCTTT	CATWDGYYKKLF	TRGV4	.	TRGJ1	17	-1	-1	18
15	1.3624844449692532E-4	TGTGCCACCTGGGATGGACTTATTAGGAAACTCTTT	CATWDGLIRKLF	TRGV8	.	TRGJ1	14	-1	-1	19
15	1.3624844449692532E-4	TGTGCCACCTGGGATGAGTATTATAAGAAACTCTTT	CATWDEYYKKLF	TRGV4	.	TRGJ1	15	-1	-1	18
15	1.3624844449692532E-4	TGTGCCACCTGGGACTTACGGTATAAGAAACTCTTT	CATWDLRYKKLF	TRGV4	.	TRGJ1	13	-1	-1	21
15	1.3624844449692532E-4	TGTGCCACCTGGGACGCACGCCTTAGCCCGATATTT	CATWDARLSPIF	TRGV2	.	TRGJP1	15	-1	-1	29
15	1.3624844449692532E-4	TGTGCCACCTGGGACGGCTATTATAAGAAACTCTTT	CATWDGYYKKLF	TRGV2	.	TRGJ1	16	-1	-1	18
15	1.3624844449692532E-4	TGTGCCACCTGGGACGGCCCAAATAAGAAACTCTTT	CATWDGPNKKLF	TRGV2	.	TRGJ1	19	-1	-1	22
15	1.3624844449692532E-4	TGTGCCACCTGGGACGGGCCTGACCGGAAACTCTTT	CATWDGPDRKLF	TRGV2	.	TRGJ1	19	-1	-1	26
15	1.3624844449692532E-4	TGTGCCACCTGGGACGGGCCAAGGTCCGGGCTCTTT	CATWDGPRSGLF	TRGV2	.	TRGJ1	19	-1	-1	30
15	1.3624844449692532E-4	TGTGCCACCTGGGACGGGCGTTGCGGGAAACTCTTT	CATWDGRCGKLF	TRGV2	.	TRGJ1	18	-1	-1	26
15	1.3624844449692532E-4	TGTGCCACCTGGGACGAGCATTATAAGAAACTCTTT	CATWDEHYKKLF	TRGV2	.	TRGJ1	18	-1	-1	19
15	1.3624844449692532E-4	TGTGCCACCTGGGACATTTATTATAAGAAACTCTTT	CATWDIYYKKLF	TRGV7	.	TRGJ1	15	-1	-1	17
15	1.3624844449692532E-4	TGTGCCACCTGGGACAGGCGGGGGAAGAAACTCTTT	CATWDRRGKKLF	TRGV5	.	TRGJ1	18	-1	-1	24
15	1.3624844449692532E-4	TGTGCCACCTGGGACAGGCGAGGCTGGAAACTCTTT	CATWDRRGWKLF	TRGV3	.	TRGJ1	18	-1	-1	26
15	1.3624844449692532E-4	TGTGCCACCTGGGAGACTTATTATAAGAAACTCTTT	CATWETYYKKLF	TRGV4	.	TRGJ1	13	-1	-1	14
15	1.3624844449692532E-4	TGTGCCACCGGTTGGGGGAGTTATAAGAAACTCTTT	CATGWGSYKKLF	TRGV4	.	TRGJ1	8	-1	-1	20
15	1.3624844449692532E-4	TGTGCTGCGTGGTCTGGTTGGTTCAAGATATTT	CAAWSGWFKIF	TRGV10	.	TRGJP1	11	-1	-1	13
15	1.3624844449692532E-4	TGTGCTGCGTGGCCCCTACGCCAGAAACTCTTT	CAAWPLRQKLF	TRGV10	.	TRGJ1	11	-1	-1	22
15	1.3624844449692532E-4	TGTGCTGCGTGGGATTATCCAGGTAAACTCTTT	CAAWDYPGKLF	TRGV10	.	TRGJ1	16	-1	-1	24
15	1.3624844449692532E-4	TGTGCTGCGTGGGAATCTTGGTTCAAGATATTT	CAAWESWFKIF	TRGV10	.	TRGJP1	13	-1	-1	17
15	1.3624844449692532E-4	TGTGCCACCTGGGATGGTGATAAGAAACTCTTT	CATWDGDKKLF	TRGV4	.	TRGJ1	16	-1	-1	19
15	1.3624844449692532E-4	TGTGCCACCTGGGATGGGCTAAAGAAACTCTTT	CATWDGLKKLF	TRGV4	.	TRGJ1	18	-1	-1	21
15	1.3624844449692532E-4	TGTGCCACCTGGGATGGGCGTGAGAAACTCTTT	CATWDGREKLF	TRGV4	.	TRGJ1	18	-1	-1	22
15	1.3624844449692532E-4	TGTGCCACCTGGGACGGGTTGGGGAAACTCTTT	CATWDGLGKLF	TRGV2	.	TRGJ1	17	-1	-1	23
15	1.3624844449692532E-4	TGTGCCACCTGGGACAGGCCCAGGAAACTCTTT	CATWDRPRKLF	TRGV7	.	TRGJ1	19	-1	-1	23
15	1.3624844449692532E-4	TGTGCCACCTGGAGAGTGTTTGGGAAACTCTTT	CATWRVFGKLF	TRGV5	.	TRGJ1	11	-1	-1	23
15	1.3624844449692532E-4	TGTGCTGCGCCTAATTATAAGAAACTCTTT	CAAPNYKKLF	TRGV10	.	TRGJ1	8	-1	-1	13
15	1.3624844449692532E-4	TGTGCCACCTGGTATCTTAAGAAACTCTTT	CATWYLKKLF	TRGV4	.	TRGJ1	14	-1	-1	17
15	1.3624844449692532E-4	TGTGCCACCTGGGCCTATAAGAAACTCTTT	CATWAYKKLF	TRGV4	.	TRGJ1	12	-1	-1	15
15	1.3624844449692532E-4	TGTGCCACCTGGGCCCCCGGGGAACTCTTT	CATWAPGELF	TRGV8	.	TRGJ1	12	-1	-1	22
15	1.3624844449692532E-4	TGTGCCACCTGGGATGACGGGAAACTCTTT	CATWDDGKLF	TRGV8	.	TRGJ1	14	-1	-1	20
15	1.3624844449692532E-4	TGTGCCACCTGGGACGGGGGGAAACTCTTT	CATWDGGKLF	TRGV4	.	TRGJ1	17	-1	-1	20
15	1.3624844449692532E-4	TGTGCCACCTGGGACGAGAGGAAACTCTTT	CATWDERKLF	TRGV5	.	TRGJ1	14	-1	-1	20
15	1.3624844449692532E-4	TGTGCCACCTGGGACGAGAAGAAACTCTTT	CATWDEKKLF	TRGV2	.	TRGJ1	15	-1	-1	18
15	1.3624844449692532E-4	TGTGCCACCTGGGACAGGCGGAAACTCTTT	CATWDRRKLF	TRGV3	.	TRGJ1	18	-1	-1	20
15	1.3624844449692532E-4	TGTGCCACCTGGGACAGGAAGAAACTCTTT	CATWDRKKLF	TRGV5	.	TRGJ2	17	-1	-1	18
15	1.3624844449692532E-4	TGTGCCACCTGGACGGGGGAGAAACTCTTT	CATWTGEKLF	TRGV4	.	TRGJ1	11	-1	-1	19
15	1.3624844449692532E-4	TGTGCCACCTATACTTACAAGAAACTCTTT	CATYTYKKLF	TRGV4	.	TRGJ1	9	-1	-1	14
15	1.3624844449692532E-4	TGTGCCACCCGGGACGGTGTCAAACTCTTT	CATRDGVKLF	TRGV4	.	TRGJ1	16	-1	-1	21
15	1.3624844449692532E-4	TGTGCCACCAGAACTGATAAGAAACTCTTT	CATRTDKKLF	TRGV3	.	TRGJ1	8	-1	-1	16
15	1.3624844449692532E-4	TGTGCACTCCACATCTATAAGAAACTCTTT	CALHIYKKLF	TRGV2	.	TRGJ1	4	-1	-1	15
15	1.3624844449692532E-4	TGTGCTGCGTGGGGAAAGAAGATATTT	CAAWGKKIF	TRGV10	.	TRGJP1	12	-1	-1	18
15	1.3624844449692532E-4	TGTGCTGCGTGGGATTTTTTCATATTT	CAAWDFFIF	TRGV10	.	TRGJP1	15	-1	-1	21
15	1.3624844449692532E-4	TGTGCCACTCCGGGCAAGAAACTCTTT	CATPGKKLF	TRGV4	.	TRGJ1	7	-1	-1	15
15	1.3624844449692532E-4	TGTGCCACCTGGTACAATAAACTCTTT	CATWYNKLF	TRGV4	.	TRGJ1	11	-1	-1	12
15	1.3624844449692532E-4	TGTGCCACCTGGGACGAGAAACTCTTT	CATWDEKLF	TRGV2	.	TRGJ1	15	-1	-1	16
15	1.3624844449692532E-4	TGTGTCGAATGGATCAAGACGTTT	CVEWIKTF	TRGV3	.	TRGJP2	3	-1	-1	6
15	1.3624844449692532E-4	TGTGCCTTGTGGGAGAAACTCTTT	CALWEKLF	TRGV9	.	TRGJ1	14	-1	-1	13
15	1.3624844449692532E-4	TGTGCCACCTGGGGGAAACTCTTT	CATWGKLF	TRGV3	.	TRGJ1	12	-1	-1	14
15	1.3624844449692532E-4	TGTGCCACCTGGGAGGGTCTCTTT	CATWEGLF	TRGV8	.	TRGJ1	13	-1	-1	18
15	1.3624844449692532E-4	TGTGCCACCCTTAAGAAACTCTTT	CATLKKLF	TRGV2	.	TRGJ1	8	-1	-1	11
15	1.3624844449692532E-4	TGTGCCACCCCCAGAAAACTCTTT	CATPRKLF	TRGV8	.	TRGJ1	8	-1	-1	15
15	1.3624844449692532E-4	TGTGCCACCACTTGGAAACTCTTT	CATTWKLF	TRGV3	.	TRGJ1	8	-1	-1	14
15	1.3624844449692532E-4	TTAAATTGGTTCAAGATATTT	LNWFKIF	TRGV10	.	TRGJP1	0	-1	-1	5
15	1.3624844449692532E-4	TGTGCCACCCGGAAACTCTTT	CATRKLF	TRGV4	.	TRGJ1	11	-1	-1	11
14	1.2716521486379697E-4	TGTGCTGCGTGGGATTATACGGGCAATACCCTCAATTATTATAAGAAACTCTTT	CAAWDYTGNTLNYYKKLF	TRGV10	.	TRGJ1	16	-1	-1	33
14	1.2716521486379697E-4	TGTGCCTTGTGGGAGGTGCGGGGTTCGGTGACCACTGGTTGGTTCAAGATATTT	CALWEVRGSVTTGWFKIF	TRGV9	.	TRGJP1	18	-1	-1	30
14	1.2716521486379697E-4	TGTGCCTTGTGGGAGACCCGAACGCCTTCACGCAATTATTATAAGAAACTCTTT	CALWETRTPSRNYYKKLF	TRGV9	.	TRGJ1	14	-1	-1	33
14	1.2716521486379697E-4	TGTGCCACCTGGGACAGGCATGGAGGGAGTAGTAGTGATTGGATCAAGACGTTT	CATWDRHGGSSSDWIKTF	TRGV7	.	TRGJP2	21	-1	-1	29
14	1.2716521486379697E-4	TGTGCTGCGTGGGATTTTGCCTCTTTCCCTGATTATTATAAGAAACTCTTT	CAAWDFASFPDYYKKLF	TRGV10	.	TRGJ1	15	-1	-1	31
14	1.2716521486379697E-4	TGTGCTGCGTGCCCCTCTAGGCTCTCGAATTATTATAAGAAACTCTTT	CAACPSRLSNYYKKLF	TRGV10	.	TRGJ1	10	-1	-1	24
14	1.2716521486379697E-4	TGTGCTGCGTGGGATTTTAGGTGTACCACTGGTTGGTTCAAGATATTT	CAAWDFRCTTGWFKIF	TRGV10	.	TRGJP1	15	-1	-1	23
14	1.2716521486379697E-4	TGTGCTGCGTGGGATTATACGTGTCACCCTTATTATAAGAAACTCTTT	CAAWDYTCHPYYKKLF	TRGV10	.	TRGJ1	16	-1	-1	29
14	1.2716521486379697E-4	TGTGCTGCGTGGGATTATAGAACCGTAACTGGTTGGTTCAAGATATTT	CAAWDYRTVTGWFKIF	TRGV10	.	TRGJP1	16	-1	-1	27
14	1.2716521486379697E-4	TGTGCTGCGTGGGATTATAAGGGTACCACTGGTTGGTTCAAGATATTT	CAAWDYKGTTGWFKIF	TRGV10	.	TRGJP1	16	-1	-1	23
14	1.2716521486379697E-4	TGTGCCTTGTGGGAGTCCCTGCATACCACTGGTTGGTTCAAGATATTT	CALWESLHTTGWFKIF	TRGV9	.	TRGJP1	14	-1	-1	22
14	1.2716521486379697E-4	TGTGCCTTGTGGGAGGTGTTATATACTGTAGGTTGGTTCAAGATATTT	CALWEVLYTVGWFKIF	TRGV9	.	TRGJP1	17	-1	-1	15
14	1.2716521486379697E-4	TGTGCCACCTGGGATCTCCTTAATAGTAGTGATTGGATCAAGACGTTT	CATWDLLNSSDWIKTF	TRGV8	.	TRGJP2	14	-1	-1	22
14	1.2716521486379697E-4	TGTGCCACCTGGGACGGGCCTCGGGGCACTGGTTGGTTCAAGATATTT	CATWDGPRGTGWFKIF	TRGV2	.	TRGJP1	19	-1	-1	26
14	1.2716521486379697E-4	TGTGCCACCTGGGACGGGCACTGGGGTAGTGATTGGATCAAGACGTTT	CATWDGHWGSDWIKTF	TRGV2	.	TRGJP2	18	-1	-1	25
14	1.2716521486379697E-4	TGTGCCACCTGGGACGGGGGATCTACCACTGGTTGGTTCAAGATATTT	CATWDGGSTTGWFKIF	TRGV2	.	TRGJP1	17	-1	-1	17
14	1.2716521486379697E-4	TGTGCTGCGTGGGTCAGAATCAGGGAGTATTATAAGAAACTCTTT	CAAWVRIREYYKKLF	TRGV10	.	TRGJ1	12	-1	-1	27
14	1.2716521486379697E-4	TGTGCTGCGTGGGGGCTCCATACCACTGGTTGGTTCAAGATATTT	CAAWGLHTTGWFKIF	TRGV10	.	TRGJP1	12	-1	-1	19
14	1.2716521486379697E-4	TGTGCTGCGTGGGATTATCGGATAGTAGGTTGGTTCAAGATATTT	CAAWDYRIVGWFKIF	TRGV10	.	TRGJP1	16	-1	-1	27
14	1.2716521486379697E-4	TGTGCTGCGTGGGATACCGATACCACTGGTTGGTTCAAGATATTT	CAAWDTDTTGWFKIF	TRGV10	.	TRGJP1	14	-1	-1	19
14	1.2716521486379697E-4	TGTGCTGCGTGGGACTGGGGGGTCACTGGTTGGTTCAAGATATTT	CAAWDWGVTGWFKIF	TRGV10	.	TRGJP1	13	-1	-1	23
14	1.2716521486379697E-4	TGTGCTGCGTGGGACGAATTCCCCGTTTATTATAAGAAACTCTTT	CAAWDEFPVYYKKLF	TRGV10	.	TRGJ1	13	-1	-1	26
14	1.2716521486379697E-4	TGTGCTGCGTGGGACATAGGAGGCGCTGGTTGGTTCAAGATATTT	CAAWDIGGAGWFKIF	TRGV10	.	TRGJP1	13	-1	-1	25
14	1.2716521486379697E-4	TGTGCTGCGTGGGAGAACCTGGAGAATTATTATAAGAAACTCTTT	CAAWENLENYYKKLF	TRGV10	.	TRGJ1	13	-1	-1	23
14	1.2716521486379697E-4	TGTGCTGCGTGGGAACCTGGGGCCACTGGTTGGTTCAAGATATTT	CAAWEPGATGWFKIF	TRGV10	.	TRGJP1	13	-1	-1	22
14	1.2716521486379697E-4	TGTGCCTTGTGGGAGGGGCAAAAGAATTATTATAAGAAACTCTTT	CALWEGQKNYYKKLF	TRGV9	.	TRGJ1	19	-1	-1	23
14	1.2716521486379697E-4	TGTGCCTTGCGGCCCTCAAATACCACTGGTTGGTTCAAGATATTT	CALRPSNTTGWFKIF	TRGV9	.	TRGJP1	11	-1	-1	19
14	1.2716521486379697E-4	TGTGCCACCTGGGATAGACCTATGAAGACCCATAAGAAACTCTTT	CATWDRPMKTHKKLF	TRGV8	.	TRGJ1	22	-1	-1	31
14	1.2716521486379697E-4	TGTGCCACCTGGGACGCCCCGAGTGGTGATTGGATCAAGACGTTT	CATWDAPSGDWIKTF	TRGV2	.	TRGJP2	15	-1	-1	21
14	1.2716521486379697E-4	TGTGCCACCTGGGACGGAAAAGGGGTTGATTGGATCAAGACGTTT	CATWDGKGVDWIKTF	TRGV2	.	TRGJP2	16	-1	-1	26
14	1.2716521486379697E-4	TGTGCCACCTGGGACGACCCCCAGTTGAATTATAAGAAACTCTTT	CATWDDPQLNYKKLF	TRGV2	.	TRGJ1	15	-1	-1	28
14	1.2716521486379697E-4	TGTGCCACCTGGGACAGGCTGATCGGCCGAAGGGAGAAACTCTTT	CATWDRLIGRREKLF	TRGV7	.	TRGJ1	18	-1	-1	34
14	1.2716521486379697E-4	TGTGCCACCTGGGACAGGCCAATTAGCGATTGGATCAAGACGTTT	CATWDRPISDWIKTF	TRGV3	.	TRGJP2	19	-1	-1	23
14	1.2716521486379697E-4	TGTGCTGTCAATGATAGGAGAATTTATTATAAGAAACTCTTT	CAVNDRRIYYKKLF	TRGV10	.	TRGJ1	6	-1	-1	19
14	1.2716521486379697E-4	TGTGCTGCGTGGGTCTACCCTACTGGTTGGTTCAAGATATTT	CAAWVYPTGWFKIF	TRGV10	.	TRGJP1	12	-1	-1	21
14	1.2716521486379697E-4	TGTGCTGCGTGGGGCGCCGCCTTTTATTATAAGAAACTCTTT	CAAWGAAFYYKKLF	TRGV10	.	TRGJ1	12	-1	-1	23
14	1.2716521486379697E-4	TGTGCTGCGTGGGATTTCAACACTGGTTGGTTCAAGATATTT	CAAWDFNTGWFKIF	TRGV10	.	TRGJP1	15	-1	-1	8
14	1.2716521486379697E-4	TGTGCTGCGTGGGATGGGGCCACTGGTTGGTTCAAGATATTT	CAAWDGATGWFKIF	TRGV10	.	TRGJP1	14	-1	-1	19
14	1.2716521486379697E-4	TGTGCTGCGTGGGACCGTACCACTGGTTGGTTCAAGATATTT	CAAWDRTTGWFKIF	TRGV10	.	TRGJP1	13	-1	-1	17
14	1.2716521486379697E-4	TGTGCTGCGTGGGACACAAAGAATTATTATAAGAAACTCTTT	CAAWDTKNYYKKLF	TRGV10	.	TRGJ1	13	-1	-1	20
14	1.2716521486379697E-4	TGTGCTGCGTGGGAGCCTACCACTGGTTGGTTCAAGATATTT	CAAWEPTTGWFKIF	TRGV10	.	TRGJP1	13	-1	-1	17
14	1.2716521486379697E-4	TGTGCCTTGTGGGAGGTACTCACTGGTTGGTTCAAGATATTT	CALWEVLTGWFKIF	TRGV9	.	TRGJP1	16	-1	-1	16
14	1.2716521486379697E-4	TGTGCCACCTGTCAACGGGATAGTGATTGGATCAAGACGTTT	CATCQRDSDWIKTF	TRGV2	.	TRGJP2	10	-1	-1	20
14	1.2716521486379697E-4	TGTGCCACCTGGGATGGGCCCTTTCATCTGGAGAAACTCTTT	CATWDGPFHLEKLF	TRGV4	.	TRGJ1	20	-1	-1	31
14	1.2716521486379697E-4	TGTGCCACCTGGGATGGGCGAAATTATTATAAGAAACTCTTT	CATWDGRNYYKKLF	TRGV4	.	TRGJ1	18	-1	-1	21
14	1.2716521486379697E-4	TGTGCCACCTGGGACGGGAGGGTTCTCTATAAGAAACTCTTT	CATWDGRVLYKKLF	TRGV2	.	TRGJ1	17	-1	-1	27
14	1.2716521486379697E-4	TGTGCCACCTGGGACAGTTCGAATTATTATAAGAAACTCTTT	CATWDSSNYYKKLF	TRGV2	.	TRGJ1	14	-1	-1	17
14	1.2716521486379697E-4	TGTGCCACCTGGGACAGGCCGAGCTTAAGTCAGAAACTCTTT	CATWDRPSLSQKLF	TRGV7	.	TRGJ1	19	-1	-1	31
14	1.2716521486379697E-4	TGTGCCACCTGGGACAGGCAGAATTATTATAAGAAACTCTTT	CATWDRQNYYKKLF	TRGV3	.	TRGJ1	18	-1	-1	20
14	1.2716521486379697E-4	TGTGCTGCTGCCTATACCACTGGTTGGTTCAAGATATTT	CAAAYTTGWFKIF	TRGV10	.	TRGJP1	7	-1	-1	12
14	1.2716521486379697E-4	TGTGCTGCGTGGCCGTACACTGGTTGGTTCAAGATATTT	CAAWPYTGWFKIF	TRGV10	.	TRGJP1	11	-1	-1	17
14	1.2716521486379697E-4	TGTGCTGCGTGGGTCCCGAATTATTATAAGAAACTCTTT	CAAWVPNYYKKLF	TRGV10	.	TRGJ1	12	-1	-1	16
14	1.2716521486379697E-4	TGTGCTGCGTGGGCCCCCCTGTGCTGGTTCAAGATATTT	CAAWAPLCWFKIF	TRGV10	.	TRGJP1	12	-1	-1	24
14	1.2716521486379697E-4	TGTGCTGCGTGGGGCGCTCTTTATTATAAGAAACTCTTT	CAAWGALYYKKLF	TRGV10	.	TRGJ1	12	-1	-1	20
14	1.2716521486379697E-4	TGTGCTGCGTGGGATTCCACTGGTTGGTTCAAGATATTT	CAAWDSTGWFKIF	TRGV10	.	TRGJP1	15	-1	-1	8
14	1.2716521486379697E-4	TGTGCTGCGTGGGATTGTAATTATTATAAGAAACTCTTT	CAAWDCNYYKKLF	TRGV10	.	TRGJ1	20	-1	-1	18
14	1.2716521486379697E-4	TGTGCTGCGTGGGATTGGAGGGGTTGGTTCAAGATATTT	CAAWDWRGWFKIF	TRGV10	.	TRGJP1	15	-1	-1	21
14	1.2716521486379697E-4	TGTGCTGCGTGGGATTATAATTATTATAAGAAACTCTTT	CAAWDYNYYKKLF	TRGV10	.	TRGJ1	16	-1	-1	18
14	1.2716521486379697E-4	TGTGCTGCGTGGGAAAAAAATTATTATAAGAAACTCTTT	CAAWEKNYYKKLF	TRGV10	.	TRGJ1	13	-1	-1	18
14	1.2716521486379697E-4	TGTGCTGCGTGGACTCAAAATTATTATAAGAAACTCTTT	CAAWTQNYYKKLF	TRGV10	.	TRGJ1	11	-1	-1	18
14	1.2716521486379697E-4	TGTGCTGCGCAGTTCTACCTGGGTTGGTTCAAGATATTT	CAAQFYLGWFKIF	TRGV10	.	TRGJP1	8	-1	-1	21
14	1.2716521486379697E-4	TGTGCCTTGTGGGAGGCAGTATCCTATAAGAAACTCTTT	CALWEAVSYKKLF	TRGV9	.	TRGJ1	15	-1	-1	24
14	1.2716521486379697E-4	TGTGCCACCTGGGGCGGGGGGTATTATAAGAAACTCTTT	CATWGGGYYKKLF	TRGV4	.	TRGJ1	12	-1	-1	21
14	1.2716521486379697E-4	TGTGCCACCTGGGATGCGGGGTATTATAAGAAACTCTTT	CATWDAGYYKKLF	TRGV4	.	TRGJ1	15	-1	-1	21
14	1.2716521486379697E-4	TGTGCCACCTGGGATGGGCCTTATTATAAGAAACTCTTT	CATWDGPYYKKLF	TRGV4	.	TRGJ1	19	-1	-1	20
14	1.2716521486379697E-4	TGTGCCACCTGGGATGGGGATTATTATAAGAAACTCTTT	CATWDGDYYKKLF	TRGV4	.	TRGJ1	17	-1	-1	19
14	1.2716521486379697E-4	TGTGCCACCTGGGATGAAGATTATTATAAGAAACTCTTT	CATWDEDYYKKLF	TRGV4	.	TRGJ1	15	-1	-1	19
14	1.2716521486379697E-4	TGTGCCACCTGGGACGGGCCGGGTTATAAGAAACTCTTT	CATWDGPGYKKLF	TRGV2	.	TRGJ1	19	-1	-1	23
14	1.2716521486379697E-4	TGTGCCACCTGGGACGGGCCAGATTATAAGAAACTCTTT	CATWDGPDYKKLF	TRGV2	.	TRGJ1	19	-1	-1	22
14	1.2716521486379697E-4	TGTGCCACCTGGGACGGGGCAGGTTGGTTCAAGATATTT	CATWDGAGWFKIF	TRGV2	.	TRGJP1	17	-1	-1	21
14	1.2716521486379697E-4	TGTGCCACCTGGGACAGGCCTTATTGGATCAAGACGTTT	CATWDRPYWIKTF	TRGV3	.	TRGJP2	20	-1	-1	22
14	1.2716521486379697E-4	TGTGCCACCTGGGACAGGCGTGGTTATAAGAAACTCTTT	CATWDRRGYKKLF	TRGV3	.	TRGJ1	21	-1	-1	23
[truncated: 7,262 more rows]
