# Supplementary material for: Dissection of the Human T-Cell Receptor γ Gene Repertoire in the Brain and Peripheral Blood Identifies Age- and Alzheimer's Disease-Associated Clonotype Profiles
Source: Front Immunol. 2020 Jan 29;11:12. doi: 10.3389/fimmu.2020.00012 (PMC7025544; doi:10.3389/fimmu.2020.00012)
Supplement: Supplementary file 5 [file Data_Sheet_2.zip › repertoires_corrected_and_decontaminated/NL3-O.txt]

count	freq	cdr3nt	cdr3aa	v	d	j	VEnd	DStart	DEnd	JStart
6620	0.06170077918204526	TGTGCCTTGTGGGAAGAAGAGTTGGGCAAAAAAATCAAGGTATTT	CALWEEELGKKIKVF	TRGV9	.	TRGJP	13	-1	-1	16
5601	0.052203332960518954	TGTGCCTTGTGGGAGGTGGTGGAGTTGGGCAAAAAAATCAAGGTATTT	CALWEVVELGKKIKVF	TRGV9	.	TRGJP	17	-1	-1	21
5380	0.0501435335346531	TGTGCCTTGTGGGAGGTTTGTTATAAGAAACTCTTT	CALWEVCYKKLF	TRGV9	.	TRGJ2	16	-1	-1	17
2818	0.026264772769637998	TGTGCCACCTGGGACGGGTGGTATAAGAAACTCTTT	CATWDGWYKKLF	TRGV2	.	TRGJ2	17	-1	-1	21
2012	0.01875256309883309	TGTGCCTTGTGGGAGGTACGTCAAGAGTTGGGCAAAAAAATCAAGGTATTT	CALWEVRQELGKKIKVF	TRGV9	.	TRGJP	16	-1	-1	21
1657	0.01544383551429743	TGTGCCTTGTGGGTTGCTGGTTGGTTCAAGATATTT	CALWVAGWFKIF	TRGV9	.	TRGJP1	12	-1	-1	16
1355	0.012629086977593856	TGTGCCTTGTGGGAGGTGGGTGAGTTGGGCAAAAAAATCAAGGTATTT	CALWEVGELGKKIKVF	TRGV9	.	TRGJP	17	-1	-1	21
1147	0.010690452223837752	TGTGCCCCCTTGAGGGAACTCTTT	CAPLRELF	TRGV9	.	TRGJ2	5	-1	-1	16
960	0.008947545017335868	TGTGCCTTGTGGGAGGTGCAAGAGTTGGGCAAAAAAATCAAGGTATTT	CALWEVQELGKKIKVF	TRGV9	.	TRGJP	19	-1	-1	17
903	0.00841628453193155	TGTGCCTTGTGGGAGCCCACCCTTTATTATAAGAAACTCTTT	CALWEPTLYYKKLF	TRGV9	.	TRGJ2	14	-1	-1	23
889	0.008285799500428737	TGTGCCACCTGGAGTTGGTTCAAGATATTT	CATWSWFKIF	TRGV8	.	TRGJP1	11	-1	-1	13
886	0.008257838422249562	TGTGCCTTGTGGGAGGCTCAAGAGTTGGGCAAAAAAATCAAGGTATTT	CALWEAQELGKKIKVF	TRGV9	.	TRGJP	15	-1	-1	18
882	0.00822055698467733	TGTGCCTTGTGGGAGCCATTTTATTATAAGAAACTCTTT	CALWEPFYYKKLF	TRGV9	.	TRGJ2	14	-1	-1	20
778	0.007251239607799277	TGTGCCTTGTGGGGGACTCAAGAGTTGGGCAAAAAAATCAAGGTATTT	CALWGTQELGKKIKVF	TRGV9	.	TRGJP	12	-1	-1	18
727	0.006775901278753309	TGTGCCTTGTGGGAGGTGAAAGAGTTGGGCAAAAAAATCAAGGTATTT	CALWEVKELGKKIKVF	TRGV9	.	TRGJP	17	-1	-1	19
660	0.00615143719941841	TGTGCCACGTGGGGTTGGTTCAAGATATTT	CATWGWFKIF	TRGV8	.	TRGJP1	12	-1	-1	12
650	0.006058233605487828	TGTGCCACCTGGGACTACCCTTATTATAAGAAACTCTTT	CATWDYPYYKKLF	TRGV8	.	TRGJ2	13	-1	-1	20
628	0.005853185698840547	TGTGCCTTGTGGGAGGTGGAGTTGGGCAAAAAAATCAAGGTATTT	CALWEVELGKKIKVF	TRGV9	.	TRGJP	17	-1	-1	18
572	0.005331245572829288	TGTGCCTTGTGGGATCGGGAGTTGGGCAAAAAAATCAAGGTATTT	CALWDRELGKKIKVF	TRGV9	.	TRGJP	13	-1	-1	18
562	0.005238041978898707	TGTGCCTTGTGGGAGGTCCTGCAGGAAGAGTTGGGCAAAAAAATCAAGGTATTT	CALWEVLQEELGKKIKVF	TRGV9	.	TRGJP	16	-1	-1	25
561	0.005228721619505648	TGTGCCTTGTGGGAGCTAAAGTTGGGCAAAAAAATCAAGGTATTT	CALWELKLGKKIKVF	TRGV9	.	TRGJP	14	-1	-1	19
546	0.005088916228609775	TGTGCCTTGTGGGAGGTTCAAGAGTTGGGCAAAAAAATCAAGGTATTT	CALWEVQELGKKIKVF	TRGV9	.	TRGJP	19	-1	-1	18
481	0.004483092868060992	TGTGCCTTGTGGGCAGAGTTGGGCAAAAAAATCAAGGTATTT	CALWAELGKKIKVF	TRGV9	.	TRGJP	12	-1	-1	9
443	0.004128919211124781	TGTGCTGCGTGGGATTATTATAAGAAACTCTTT	CAAWDYYKKLF	TRGV10	.	TRGJ2	16	-1	-1	13
434	0.004045035976587257	TGTGCCTTGTGGGAGCCCCTAATCGGGTTGGGCAAAAAAATCAAGGTATTT	CALWEPLIGLGKKIKVF	TRGV9	.	TRGJP	14	-1	-1	26
421	0.0039238713044775	TGTGCCACCTGGGACGGGCCGAGGTATAAGAAACTCTTT	CATWDGPRYKKLF	TRGV2	.	TRGJ2	19	-1	-1	24
407	0.003793386272974686	TGTGCCTTGCCAGAGTTGGGCAAAAAAATCAAGGTATTT	CALPELGKKIKVF	TRGV9	.	TRGJP	8	-1	-1	8
399	0.00371882339783022	TGTGCCTTGTGGGAGGTGCCAGTGAAACTCTTT	CALWEVPVKLF	TRGV9	.	TRGJ1	18	-1	-1	23
395	0.0036815419602579877	TGTGCCACCTGGGATAGGGGTAGTAGTGATTGGATCAAGACGTTT	CATWDRGSSDWIKTF	TRGV8	.	TRGJP2	17	-1	-1	20
380	0.0035417365693621145	TGTGCCTTGTGGGAGTTTGAGGGGGAGTTGGGCAAAAAAATCAAGGTATTT	CALWEFEGELGKKIKVF	TRGV9	.	TRGJP	14	-1	-1	24
359	0.0033460090221078924	TGTGCCTTGTGGGAGGGCTATCCCCATTATTATAAGAAACTCTTT	CALWEGYPHYYKKLF	TRGV9	.	TRGJ1	15	-1	-1	25
359	0.0033460090221078924	TGTGCCTTGTGGGAGAGTACGTTGGGCAAAAAAATCAAGGTATTT	CALWESTLGKKIKVF	TRGV9	.	TRGJP	14	-1	-1	20
349	0.0032528054281773106	TGTGCTGCGTGGGATTATAAGAAACTCTTT	CAAWDYKKLF	TRGV10	.	TRGJ2	16	-1	-1	13
332	0.0030943593184953213	TGTGCCTTGTGGGAGGTGTTGGAGTTGGGCAAAAAAATCAAGGTATTT	CALWEVLELGKKIKVF	TRGV9	.	TRGJP	17	-1	-1	21
331	0.003085038959102263	TGTGCCTTGTGGGAGGTGCATCAAGAGTTGGGCAAAAAAATCAAGGTATTT	CALWEVHQELGKKIKVF	TRGV9	.	TRGJP	19	-1	-1	21
322	0.003001155724564739	TGTGCCTTGTGGGTGACACAAGAGTTGGGCAAAAAAATCAAGGTATTT	CALWVTQELGKKIKVF	TRGV9	.	TRGJP	12	-1	-1	18
308	0.0028706706930619243	TGTGCCTTGTGGGAAAAGCAAGAGTTGGGCAAAAAAATCAAGGTATTT	CALWEKQELGKKIKVF	TRGV9	.	TRGJP	13	-1	-1	17
302	0.0028147485367035754	TGTGCCTTGTGGGAGCAACCCTCTAAGGATTATAAGAAACTCTTT	CALWEQPSKDYKKLF	TRGV9	.	TRGJ1	14	-1	-1	28
294	0.0027401856615591096	TGTGCCACCTGGGACGGGAATTATTATAAGAAACTCTTT	CATWDGNYYKKLF	TRGV2	.	TRGJ1	17	-1	-1	17
281	0.0026190209894493533	TGTGCCTTGTGGGAGGTGCGGAATTATTATAAGAAACTCTTT	CALWEVRNYYKKLF	TRGV9	.	TRGJ1	18	-1	-1	20
270	0.002516497036125713	TGTGCCTTGTGGACAGAAGAGTTGGGCAAAAAAATCAAGGTATTT	CALWTEELGKKIKVF	TRGV9	.	TRGJP	11	-1	-1	16
266	0.00247921559855348	TGTGCCTTGTGGGAGGTGCCTTATAAGAAACTCTTT	CALWEVPYKKLF	TRGV9	.	TRGJ1	18	-1	-1	20
260	0.002423293442195131	TGTGCCTTGTGGGAGGGATACAAGTTGGGCAAAAAAATCAAGGTATTT	CALWEGYKLGKKIKVF	TRGV9	.	TRGJP	15	-1	-1	22
260	0.002423293442195131	TGTGCCTTGTGGGAGCCGGAATATTATAAGAAACTCTTT	CALWEPEYYKKLF	TRGV9	.	TRGJ1	14	-1	-1	18
249	0.002320769488871491	TGTGCCTTGTGGGAGGTGCGGTATAAGAAACTCTTT	CALWEVRYKKLF	TRGV9	.	TRGJ2	18	-1	-1	21
247	0.0023021287700853744	TGTGCCTGCTGGATTAGGCAGAATTATAAGAAACTCTTT	CACWIRQNYKKLF	TRGV11	.	TRGJ2	19	-1	-1	22
235	0.002190284457368676	TGTGCCACCTGGGATGCTTATAGTAGTGATTGGATCAAGACGTTT	CATWDAYSSDWIKTF	TRGV4	.	TRGJP2	15	-1	-1	18
234	0.002180964097975618	TGTGCCTGTTATTATAAGAAACTCTTT	CACYYKKLF	TRGV9	.	TRGJ2	6	-1	-1	8
233	0.0021716437385825597	TGTGCCTTGTGGGAGGAGGAAGAGTTGGGCAAAAAAATCAAGGTATTT	CALWEEEELGKKIKVF	TRGV9	.	TRGJP	15	-1	-1	19
214	0.001994556910114454	TGTGCTGCGTGGCCATATAAGAAACTCTTT	CAAWPYKKLF	TRGV10	.	TRGJ1	11	-1	-1	15
204	0.001901353316183872	TGTGCCTTGTTCCTTTATTATAAGAAACTCTTT	CALFLYYKKLF	TRGV9	.	TRGJ1	9	-1	-1	14
201	0.0018733922380046975	TGTGCCTTGTGGGAGGTGCGAATAAATAAGAAACTCTTT	CALWEVRINKKLF	TRGV9	.	TRGJ1	18	-1	-1	25
195	0.0018174700816463484	TGTGCCACCTGGGACGAAAGTAGTGATTGGATCAAGACGTTT	CATWDESSDWIKTF	TRGV2	.	TRGJP2	15	-1	-1	18
188	0.001752227565894941	TGTGCTGCGTGGGATTATCCGTACTATTATAAGAAACTCTTT	CAAWDYPYYYKKLF	TRGV10	.	TRGJ1	16	-1	-1	24
184	0.001714946128322708	TGTGCCACCTGGGAAGGGATGAGTAGTGATTGGATCAAGACGTTT	CATWEGMSSDWIKTF	TRGV2	.	TRGJP2	17	-1	-1	21
183	0.0017056257689296499	TGTGCCACCTGGGACCTGAATTATTATAAGAAACTCTTT	CATWDLNYYKKLF	TRGV8	.	TRGJ1	13	-1	-1	17
181	0.0016869850501435334	TGTGCCTTGTGTGAAACCCCGGGGATTTATTATAAGAAACTCTTT	CALCETPGIYYKKLF	TRGV9	.	TRGJ1	13	-1	-1	23
178	0.001659023971964359	TGTGCTGCGTGGGATTATAAGGGACTCTTT	CAAWDYKGLF	TRGV10	.	TRGJ2	16	-1	-1	13
173	0.001612422174999068	TGTGCCACCTGGGATGGGCGGCCGTATTATAAGAAACTCTTT	CATWDGRPYYKKLF	TRGV4	.	TRGJ1	18	-1	-1	24
172	0.0016031018156060098	TGTGCCTTGTTGACCCCTAATTATTATAAGAAACTCTTT	CALLTPNYYKKLF	TRGV9	.	TRGJ2	9	-1	-1	18
170	0.0015844610968198934	TGTGCCTTGTGGGAGACCACTGGTTGGTTCAAGATATTT	CALWETTGWFKIF	TRGV9	.	TRGJP1	14	-1	-1	15
165	0.0015378592998546024	TGTGCCTTGTGGGAGGTGCGGGAGTTGGGCAAAAAAATCAAGGTATTT	CALWEVRELGKKIKVF	TRGV9	.	TRGJP	18	-1	-1	21
161	0.0015005778622823695	TGTGCCTTGTGGGAGGCTGGAGAGTTGGGCAAAAAAATCAAGGTATTT	CALWEAGELGKKIKVF	TRGV9	.	TRGJP	15	-1	-1	20
160	0.0014912575028893113	TGTGCCTTGTGGGAGGTGAGATATAAGAAACTCTTT	CALWEVRYKKLF	TRGV9	.	TRGJ1	17	-1	-1	21
158	0.001472616784103195	TGTGCCACCTGGGATGAGAATTATTATAAGAAACTCTTT	CATWDENYYKKLF	TRGV4	.	TRGJ1	15	-1	-1	17
157	0.0014632964247101368	TGTGCTGCGTGGGACCCGAATTATTATAAGAAACTCTTT	CAAWDPNYYKKLF	TRGV10	.	TRGJ1	13	-1	-1	16
156	0.0014539760653170786	TGTGCCTTGTGGGAGGTCAAGAAACTCTTT	CALWEVKKLF	TRGV9	.	TRGJ2	16	-1	-1	18
154	0.0014353353465309622	TGTGCCACCTGGGACAGGACTGGTTGGTTCAAGATATTT	CATWDRTGWFKIF	TRGV3	.	TRGJP1	21	-1	-1	18
153	0.001426014987137904	TGTGCTGCGTGGGGGAATTATTATAAGAAACTCTTT	CAAWGNYYKKLF	TRGV10	.	TRGJ2	12	-1	-1	14
153	0.001426014987137904	TGTGCTGCGTGGGCGTTGGGGTTCAAGATATTT	CAAWALGFKIF	TRGV10	.	TRGJP1	12	-1	-1	19
150	0.0013980539089587295	TGTGCCACCTGGGATGGGCCAAAACATAAGAAACTCTTT	CATWDGPKHKKLF	TRGV4	.	TRGJ1	19	-1	-1	25
150	0.0013980539089587295	TGTGCCCTCTTT	CALF	TRGV9	.	TRGJ1	5	-1	-1	6
149	0.0013887335495656713	TGTGCCTTGTGGGAGGTACAGCAAGAGTTGGGCAAAAAAATCAAGGTATTT	CALWEVQQELGKKIKVF	TRGV9	.	TRGJP	19	-1	-1	20
149	0.0013887335495656713	TGTGCCTTGTGGGAGGTGAGAGAGTTGGGCAAAAAAATCAAGGTATTT	CALWEVRELGKKIKVF	TRGV9	.	TRGJP	17	-1	-1	20
149	0.0013887335495656713	TGTGCCACCTGGGCCGGTAATTGGATCAAGACGTTT	CATWAGNWIKTF	TRGV2	.	TRGJP2	16	-1	-1	16
148	0.001379413190172613	TGTGCCTTGTGGGAGGTGCAGGGAGAGTTGGGCAAAAAAATCAAGGTATTT	CALWEVQGELGKKIKVF	TRGV9	.	TRGJP	19	-1	-1	23
146	0.0013607724713864966	TGTGCCTTGTGGATACCGCAAGAGTTGGGCAAAAAAATCAAGGTATTT	CALWIPQELGKKIKVF	TRGV9	.	TRGJP	11	-1	-1	17
145	0.0013514521119934386	TGTGCCTTGTGGGAGCCCGATTATTATAAGAAACTCTTT	CALWEPDYYKKLF	TRGV9	.	TRGJ1	14	-1	-1	19
143	0.001332811393207322	TGTGCCTTGTGGGAGGGGGCCTTTTATTATAAGAAACTCTTT	CALWEGAFYYKKLF	TRGV9	.	TRGJ2	15	-1	-1	23
142	0.0013234910338142639	TGTGCCTTGTGGGAGGTCCCCCTGCAAGAGTTGGGCAAAAAAATCAAGGTATTT	CALWEVPLQELGKKIKVF	TRGV9	.	TRGJP	22	-1	-1	23
142	0.0013234910338142639	TGTGCCTTGTGGGAGGGGGACAAGAAGTTGGGCAAAAAAATCAAGGTATTT	CALWEGDKKLGKKIKVF	TRGV9	.	TRGJP	15	-1	-1	16
142	0.0013234910338142639	TGTGCCTTGTGGGAGGTGAGAGGGTTGGGCAAAAAAATCAAGGTATTT	CALWEVRGLGKKIKVF	TRGV9	.	TRGJP	17	-1	-1	20
142	0.0013234910338142639	TGTGCTGCGTGGAAAAAACCTCCCACTGGTTGGTTCAAGATATTT	CAAWKKPPTGWFKIF	TRGV10	.	TRGJP1	11	-1	-1	22
141	0.0013141706744212057	TGTGCCTTGTGGGAGGTGCTGTCAGAGTTGGGCAAAAAAATCAAGGTATTT	CALWEVLSELGKKIKVF	TRGV9	.	TRGJP	18	-1	-1	23
140	0.0013048503150281474	TGTGCCTTGTGGGAGGCTTTCGCCTATACCACTGGTTGGTTCAAGATATTT	CALWEAFAYTTGWFKIF	TRGV9	.	TRGJP1	15	-1	-1	24
140	0.0013048503150281474	TGTGCCTTGTGGGAGGTGGATTATAAGAAACTCTTT	CALWEVDYKKLF	TRGV9	.	TRGJ2	17	-1	-1	19
139	0.0012955299556350892	TGTGCCTTGTGGGAGGTTTCAGAGTTGGGCAAAAAAATCAAGGTATTT	CALWEVSELGKKIKVF	TRGV9	.	TRGJP	16	-1	-1	20
139	0.0012955299556350892	TGTGCCTTGACGGAGAGGGCCCTGAATTATTATAAGAAACTCTTT	CALTERALNYYKKLF	TRGV9	.	TRGJ2	14	-1	-1	23
138	0.0012862095962420312	TGTGCCTTGTGGGAGGTGCTCCATTATAAGAAACTCTTT	CALWEVLHYKKLF	TRGV9	.	TRGJ1	21	-1	-1	22
137	0.001276889236848973	TGTGCCTTGTGGGAGGTGCGGCAAGAGTTGGGCAAAAAAATCAAGGTATTT	CALWEVRQELGKKIKVF	TRGV9	.	TRGJP	18	-1	-1	19
136	0.0012675688774559147	TGTGCCTTGTGGGAACTGGGGTTGGGCAAAAAAATCAAGGTATTT	CALWELGLGKKIKVF	TRGV9	.	TRGJP	13	-1	-1	20
135	0.0012582485180628565	TGTGCCTTGTGGGAGGTGGACCCCTGGAAGTTGGGCAAAAAAATCAAGGTATTT	CALWEVDPWKLGKKIKVF	TRGV9	.	TRGJP	21	-1	-1	28
134	0.0012489281586697983	TGTGCCTTGTGGGAGGCAACAAATTATTATAAGAAACTCTTT	CALWEATNYYKKLF	TRGV9	.	TRGJ1	15	-1	-1	21
134	0.0012489281586697983	TGTGCCTTGTGGACGTCGAATTATTATAAGAAACTCTTT	CALWTSNYYKKLF	TRGV9	.	TRGJ1	11	-1	-1	15
133	0.00123960779927674	TGTGCCTTGTGGGAGGTGCGATTGGGCAAAAAAATCAAGGTATTT	CALWEVRLGKKIKVF	TRGV9	.	TRGJP	18	-1	-1	21
132	0.0012302874398836818	TGTGCCTTGTGGGAGGATTCACAAGAGTTGGGCAAAAAAATCAAGGTATTT	CALWEDSQELGKKIKVF	TRGV9	.	TRGJP	15	-1	-1	21
132	0.0012302874398836818	TGTGCCTTGTGGGACTACGAGTTGGGCAAAAAAATCAAGGTATTT	CALWDYELGKKIKVF	TRGV9	.	TRGJP	13	-1	-1	18
131	0.0012209670804906238	TGTGCCTTGTGGGAGGCAGGGCAAGAGTTGGGCAAAAAAATCAAGGTATTT	CALWEAGQELGKKIKVF	TRGV9	.	TRGJP	15	-1	-1	18
131	0.0012209670804906238	TGTGCCTTGTGGGAGGACCAAGAGTTGGGCAAAAAAATCAAGGTATTT	CALWEDQELGKKIKVF	TRGV9	.	TRGJP	15	-1	-1	18
131	0.0012209670804906238	TGTGCCGTCAAACCCGGGAAACTCTTT	CAVKPGKLF	TRGV9	.	TRGJ1	5	-1	-1	17
129	0.0012023263617045074	TGTGCCTTGTGGGAGGCGCATAATAAGAAACTCTTT	CALWEAHNKKLF	TRGV9	.	TRGJ1	19	-1	-1	19
129	0.0012023263617045074	TGTGCTGCGTGGGACGGTCCTAAGAAACTCTTT	CAAWDGPKKLF	TRGV10	.	TRGJ1	13	-1	-1	20
128	0.0011930060023114491	TGTGCTGCGTGGGGGTTTAATACCACTGGTTGGTTCAAGATATTT	CAAWGFNTTGWFKIF	TRGV10	.	TRGJP1	12	-1	-1	19
128	0.0011930060023114491	TGTGCCTTGTGGGAGGATGATAAGAAACTCTTT	CALWEDDKKLF	TRGV9	.	TRGJ1	15	-1	-1	16
127	0.001183685642918391	TGTGCCTTGTGGGAGACGCAGCAAGAGTTGGGCAAAAAAATCAAGGTATTT	CALWETQQELGKKIKVF	TRGV9	.	TRGJP	14	-1	-1	20
126	0.0011743652835253327	TGTGCCTTGTGGGAGCTGCAGCGGGAGTTGGGCAAAAAAATCAAGGTATTT	CALWELQRELGKKIKVF	TRGV9	.	TRGJP	19	-1	-1	24
126	0.0011743652835253327	TGTGCTGCGTGGGCCTCTAAGAAACTCTTT	CAAWASKKLF	TRGV10	.	TRGJ1	12	-1	-1	17
125	0.0011650449241322745	TGTGCCTTGTGGGAGGTGCAGGGGAAACTCTTT	CALWEVQGKLF	TRGV9	.	TRGJ1	19	-1	-1	23
124	0.0011557245647392164	TGTGCCTTGTGGGAGACCCAAGAGTTGGGCAAAAAAATCAAGGTATTT	CALWETQELGKKIKVF	TRGV9	.	TRGJP	14	-1	-1	18
124	0.0011557245647392164	TGTGCCTTGTGGGAGGTGCTTCAGTTTTGGTGGATCAAGACGTTT	CALWEVLQFWWIKTF	TRGV9	.	TRGJP2	18	-1	-1	30
123	0.0011464042053461582	TGTGCCACCTGGGACAAGCGAGCCCCTCCTTATTATAAGAAACTCTTT	CATWDKRAPPYYKKLF	TRGV4	.	TRGJ1	13	-1	-1	29
123	0.0011464042053461582	TGTGCCTTGTGTGGGTTGGTTACCACTGGTTGGTTCAAGATATTT	CALCGLVTTGWFKIF	TRGV9	.	TRGJP1	10	-1	-1	20
122	0.0011370838459531	TGTGCCCTAGTTCGGAAACTCTTT	CALVRKLF	TRGV9	.	TRGJ1	5	-1	-1	14
121	0.0011277634865600418	TGTGCTGCGTGGGACCGGATATCTCTCTTT	CAAWDRISLF	TRGV10	.	TRGJ1	13	-1	-1	24
120	0.0011184431271669835	TGTGCCTTGTGGGAGGTTTCACAAGAGTTGGGCAAAAAAATCAAGGTATTT	CALWEVSQELGKKIKVF	TRGV9	.	TRGJP	16	-1	-1	21
120	0.0011184431271669835	TGTGCTGCGTGGGATACCACTGGTTGGTTCAAGATATTT	CAAWDTTGWFKIF	TRGV10	.	TRGJP1	14	-1	-1	13
119	0.0011091227677739253	TGTGCCTTGTGGGAGGCCCTACAAGAGTTGGGCAAAAAAATCAAGGTATTT	CALWEALQELGKKIKVF	TRGV9	.	TRGJP	15	-1	-1	21
119	0.0011091227677739253	TGTGCCTTGTGGGGGCGGATAGAGTTGGGCAAAAAAATCAAGGTATTT	CALWGRIELGKKIKVF	TRGV9	.	TRGJP	12	-1	-1	20
118	0.001099802408380867	TGTGCCTTGTGGGAGGGAATCTTCGGTGAGTTGGGCAAAAAAATCAAGGTATTT	CALWEGIFGELGKKIKVF	TRGV9	.	TRGJP	15	-1	-1	27
118	0.001099802408380867	TGTGCCACCTGGGACAGGCCTGGAGATAAGAAACTCTTT	CATWDRPGDKKLF	TRGV7	.	TRGJ1	21	-1	-1	25
118	0.001099802408380867	TGTGCTGCGTGGGTTTATTATAAGAAACTCTTT	CAAWVYYKKLF	TRGV10	.	TRGJ1	16	-1	-1	14
117	0.001090482048987809	TGTGCTGCGTGGGCCCATTATTATAAGAAACTCTTT	CAAWAHYYKKLF	TRGV10	.	TRGJ1	12	-1	-1	16
117	0.001090482048987809	TGTGCCTTGTGGGAGTTTGAGAAACTCTTT	CALWEFEKLF	TRGV9	.	TRGJ1	14	-1	-1	19
116	0.0010811616895947508	TGTGCTGCGTGTCGATATTATAAGAAACTCTTT	CAACRYYKKLF	TRGV10	.	TRGJ1	10	-1	-1	15
115	0.0010718413302016926	TGTGCCTTGTGGGGGCTTCAAGAGTTGGGCAAAAAAATCAAGGTATTT	CALWGLQELGKKIKVF	TRGV9	.	TRGJP	12	-1	-1	18
115	0.0010718413302016926	TGTGCTGCGTGGGATTCCCCCATGAATTATTATAAGAAACTCTTT	CAAWDSPMNYYKKLF	TRGV10	.	TRGJ1	15	-1	-1	23
113	0.0010532006114155762	TGTGCCTTGTGGGAGGCCAGGAAGAAACTCTTT	CALWEARKKLF	TRGV9	.	TRGJ2	15	-1	-1	21
112	0.001043880252022518	TGTGCTGCGTGGGATGGTTGGTTCAAGATATTT	CAAWDGWFKIF	TRGV10	.	TRGJP1	14	-1	-1	14
112	0.001043880252022518	TGTGCCTTGTCGGTATCCAAACTCTTT	CALSVSKLF	TRGV9	.	TRGJ1	12	-1	-1	18
111	0.0010345598926294597	TGTGCCTTGTGGGAGGTCGAAGAGTTGGGCAAAAAAATCAAGGTATTT	CALWEVEELGKKIKVF	TRGV9	.	TRGJP	16	-1	-1	19
110	0.0010252395332364017	TGTGCTGCGTGGGGTTATTATAAGAAACTCTTT	CAAWGYYKKLF	TRGV10	.	TRGJ2	16	-1	-1	14
108	0.0010065988144502852	TGTGCCTTGTGGGAGCCGCCGGCGGGCTTGTTGGGCAAAAAAATCAAGGTATTT	CALWEPPAGLLGKKIKVF	TRGV9	.	TRGJP	14	-1	-1	29
107	9.97278455057227E-4	TGTGCCACCTGGGGCCAAAATCGTATGAGGGGAGTGGGTAAGAAACTCTTT	CATWGQNRMRGVGKKLF	TRGV2	.	TRGJ1	12	-1	-1	38
107	9.97278455057227E-4	TGTGCCACCTGGGACGGGCGGAATTATTATAAGAAACTCTTT	CATWDGRNYYKKLF	TRGV2	.	TRGJ1	18	-1	-1	20
107	9.97278455057227E-4	TGTGCCTTGTGGGAGCCCGCTGCGGAGAAACTCTTT	CALWEPAAEKLF	TRGV9	.	TRGJ1	14	-1	-1	25
106	9.879580956641688E-4	TGTGCCAACACTGGTTGGTTCAAGATATTT	CANTGWFKIF	TRGV9	.	TRGJP1	5	-1	-1	8
106	9.879580956641688E-4	TGTGCCTTGGACAAAGTACTTAAGAAACTCTTT	CALDKVLKKLF	TRGV9	.	TRGJ1	8	-1	-1	20
105	9.786377362711106E-4	TGTGCCTTGTGGGAGGAAACCTCACAAGAGTTGGGCAAAAAAATCAAGGTATTT	CALWEETSQELGKKIKVF	TRGV9	.	TRGJP	15	-1	-1	24
105	9.786377362711106E-4	TGTGCCTTGTGGGAGGTTTGTAGTGATTGGATCAAGACGTTT	CALWEVCSDWIKTF	TRGV9	.	TRGJP2	16	-1	-1	19
105	9.786377362711106E-4	TGTGCCTTGTGGGAGGTGGCCCCTAGTGGTAAGAAACTCTTT	CALWEVAPSGKKLF	TRGV9	.	TRGJ1	17	-1	-1	29
105	9.786377362711106E-4	TGTGCCACCTGGGATATACCCACTGGTTGGTTCAAGATATTT	CATWDIPTGWFKIF	TRGV8	.	TRGJP1	15	-1	-1	9
105	9.786377362711106E-4	TGTGCTGCGTCATGGAAACTCTTT	CAASWKLF	TRGV10	.	TRGJ1	9	-1	-1	14
105	9.786377362711106E-4	TGTGCCTTGTGGGCTAAGAAACTCTTT	CALWAKKLF	TRGV9	.	TRGJ1	12	-1	-1	14
105	9.786377362711106E-4	TGTGCCTTGTGGGAGGACAAACTCTTT	CALWEDKLF	TRGV9	.	TRGJ2	15	-1	-1	18
103	9.599970174849942E-4	TGTGCTGCGTGGGATTTGAATACCACTGGTTGGTTCAAGATATTT	CAAWDLNTTGWFKIF	TRGV10	.	TRGJP1	15	-1	-1	19
102	9.50676658091936E-4	TGTGCCTTGTGGGGGGCCCCTTATTATAAGAAACTCTTT	CALWGAPYYKKLF	TRGV9	.	TRGJ1	20	-1	-1	20
102	9.50676658091936E-4	TGTGCCTTGTGGGAGGTGCACAAGGAACTCTTT	CALWEVHKELF	TRGV9	.	TRGJ1	20	-1	-1	21
101	9.413562986988779E-4	TGTGCCTTGTGGGAGGCGCAGGAGTTGGGCAAAAAAATCAAGGTATTT	CALWEAQELGKKIKVF	TRGV9	.	TRGJP	19	-1	-1	17
101	9.413562986988779E-4	TGTGCCTTGTGGGACCCCCCCGCGGATAAGAAACTCTTT	CALWDPPADKKLF	TRGV9	.	TRGJ1	13	-1	-1	25
101	9.413562986988779E-4	TGTGCTGCGTGGGACCCTAAGAAACTCTTT	CAAWDPKKLF	TRGV10	.	TRGJ2	13	-1	-1	17
100	9.320359393058197E-4	TGTGCCTTGTGGGAGGATCTACAAGAGTTGGGCAAAAAAATCAAGGTATTT	CALWEDLQELGKKIKVF	TRGV9	.	TRGJP	15	-1	-1	21
100	9.320359393058197E-4	TGTGCTGCGTGGGATTGGGGGAAACTCTTT	CAAWDWGKLF	TRGV10	.	TRGJ1	15	-1	-1	20
99	9.227155799127614E-4	TGTGCCTTGTGGGAGGTGCAACCTCGGTATAAGAAACTCTTT	CALWEVQPRYKKLF	TRGV9	.	TRGJ2	24	-1	-1	27
99	9.227155799127614E-4	TGTGCCACCTGGGACGGGCGAAGTGATTGGATCAAGACGTTT	CATWDGRSDWIKTF	TRGV2	.	TRGJP2	18	-1	-1	21
98	9.133952205197032E-4	TGTGCCTTGTGGGAGGTGCTGTATAAGAAACTCTTT	CALWEVLYKKLF	TRGV9	.	TRGJ1	18	-1	-1	21
97	9.040748611266451E-4	TGTGCCACCTGGGACCCTAGGGACAGTAGTGATTGGATCAAGACGTTT	CATWDPRDSSDWIKTF	TRGV8	.	TRGJP2	13	-1	-1	24
97	9.040748611266451E-4	TGTGCCACCTGGGACGGGAAACATAGTAGTGATTGGATCAAGACGTTT	CATWDGKHSSDWIKTF	TRGV2	.	TRGJP2	17	-1	-1	22
97	9.040748611266451E-4	TGTGCTGCGTGGGATAGCTATTATAAGAAACTCTTT	CAAWDSYYKKLF	TRGV10	.	TRGJ1	14	-1	-1	18
97	9.040748611266451E-4	TGTGCTGCGTGGGATGAGAAACTCTTT	CAAWDEKLF	TRGV10	.	TRGJ1	14	-1	-1	13
97	9.040748611266451E-4	TGTCACGGTTGGTTCAAGATATTT	CHGWFKIF	TRGV5	.	TRGJP1	2	-1	-1	3
96	8.947545017335869E-4	TGTGCCTTGTGGGAGGCCACTGGTCCGCCGCATTATAAGAAACTCTTT	CALWEATGPPHYKKLF	TRGV9	.	TRGJ1	15	-1	-1	31
96	8.947545017335869E-4	TGTGCCTTGTGGGAGGTGCTTTATAAGAAACTCTTT	CALWEVLYKKLF	TRGV9	.	TRGJ1	18	-1	-1	20
96	8.947545017335869E-4	TGTGCTGCGTGGGGGAGGAAACTCTTT	CAAWGRKLF	TRGV10	.	TRGJ2	12	-1	-1	17
95	8.854341423405286E-4	TGTGCCTTGTGGGAGGTGGTTTATAAGAAACTCTTT	CALWEVVYKKLF	TRGV9	.	TRGJ1	17	-1	-1	20
95	8.854341423405286E-4	TGTGCCTTAATTTATTATAAGAAACTCTTT	CALIYYKKLF	TRGV9	.	TRGJ1	7	-1	-1	11
94	8.761137829474705E-4	TGTGCCTTGTGGGAGGTGCAGGGGGGTTATAAGAAACTCTTT	CALWEVQGGYKKLF	TRGV9	.	TRGJ1	19	-1	-1	26
94	8.761137829474705E-4	TGTGCTGCGTGGGATTCGAATTATTATAAGAAACTCTTT	CAAWDSNYYKKLF	TRGV10	.	TRGJ1	20	-1	-1	13
94	8.761137829474705E-4	TGTGCCACCTGGGCCTGGAATTATTATAAGAAACTCTTT	CATWAWNYYKKLF	TRGV4	.	TRGJ1	12	-1	-1	17
94	8.761137829474705E-4	TGTGCCTTGTGGGAGGGCTATTATAAGAAACTCTTT	CALWEGYYKKLF	TRGV9	.	TRGJ1	15	-1	-1	18
94	8.761137829474705E-4	TGTGCTGCGTGGGATTATACCACTGGTTGGTTCAAGATATTT	CAAWDYTTGWFKIF	TRGV10	.	TRGJP1	16	-1	-1	8
92	8.57473064161354E-4	TGTGCTGCGTGGGATTTTGGTAATACCACTGGTTGGTTCAAGATATTT	CAAWDFGNTTGWFKIF	TRGV10	.	TRGJP1	28	-1	-1	17
92	8.57473064161354E-4	TGTGCCTTGTGGGAGGTGAATTATTATAAGAAACTCTTT	CALWEVNYYKKLF	TRGV9	.	TRGJ1	17	-1	-1	17
92	8.57473064161354E-4	TGTGCTGCGTGGGAAATTTATTATAAGAAACTCTTT	CAAWEIYYKKLF	TRGV10	.	TRGJ1	13	-1	-1	17
92	8.57473064161354E-4	TGTGCCTTGTGGGAGGTGGAGAAGAAACTCTTT	CALWEVEKKLF	TRGV9	.	TRGJ1	17	-1	-1	21
92	8.57473064161354E-4	TGTGCTGCGTGGGATCAGAGGAAACTCTTT	CAAWDQRKLF	TRGV10	.	TRGJ1	14	-1	-1	20
92	8.57473064161354E-4	TGTGCTGCGTGGGATCTGAAACTCTTT	CAAWDLKLF	TRGV10	.	TRGJ1	14	-1	-1	17
91	8.481527047682958E-4	TGTGCTGCGTGGGATCGGGGAAATACCACTGGTTGGTTCAAGATATTT	CAAWDRGNTTGWFKIF	TRGV10	.	TRGJP1	14	-1	-1	22
91	8.481527047682958E-4	TGTGCCTTGTGGGAGGGCTCGGAGTGGTATAAGAAACTCTTT	CALWEGSEWYKKLF	TRGV9	.	TRGJ1	15	-1	-1	27
91	8.481527047682958E-4	TGTGCTGCGTGGGACAACAGTTTCGGACTCTTT	CAAWDNSFGLF	TRGV10	.	TRGJ1	13	-1	-1	26
91	8.481527047682958E-4	TGTGCCTTGTGGGAGGTCGCTAAGAAACTCTTT	CALWEVAKKLF	TRGV9	.	TRGJ1	16	-1	-1	20
90	8.388323453752377E-4	TGTGCCTTGTGGGAAAAAGGGACTGGTTGGTTCAAGATATTT	CALWEKGTGWFKIF	TRGV9	.	TRGJP1	13	-1	-1	21
90	8.388323453752377E-4	TGTGCCTTGTGGGACCGGCTTTATTATAAGAAACTCTTT	CALWDRLYYKKLF	TRGV9	.	TRGJ1	13	-1	-1	20
90	8.388323453752377E-4	TGTGCCTTGTGGGAGACCCCTTATTATAAGAAACTCTTT	CALWETPYYKKLF	TRGV9	.	TRGJ1	14	-1	-1	20
90	8.388323453752377E-4	TGTGCCTTGTGGGTTGAAGAGAAACTCTTT	CALWVEEKLF	TRGV9	.	TRGJ1	12	-1	-1	19
90	8.388323453752377E-4	TGTGCCTTGTGGGAGGTAGAGAAACTCTTT	CALWEVEKLF	TRGV9	.	TRGJ1	16	-1	-1	19
89	8.295119859821795E-4	TGTGCCTTGTGGGAGGTGTCTTATAAGAAACTCTTT	CALWEVSYKKLF	TRGV9	.	TRGJ1	17	-1	-1	20
89	8.295119859821795E-4	TGTGCCACCTGGGACGGGCGTTATAAGAAACTCTTT	CATWDGRYKKLF	TRGV2	.	TRGJ1	18	-1	-1	20
88	8.201916265891213E-4	TGTGCCACCTGGGACTGCCCCAATTATTATAAGAAACTCTTT	CATWDCPNYYKKLF	TRGV3	.	TRGJ1	14	-1	-1	21
88	8.201916265891213E-4	TGTGCTGCGTGGGATCCGGGTAAGGGTGGGAAACTCTTT	CAAWDPGKGGKLF	TRGV10	.	TRGJ1	14	-1	-1	29
88	8.201916265891213E-4	TGTGCTGCGTGGGATTGGAGTGGGAAACTCTTT	CAAWDWSGKLF	TRGV10	.	TRGJ1	15	-1	-1	23
87	8.10871267196063E-4	TGTGCCTTGTGGGAGGAGCCCGACCGTATAGGGAAGAAACTCTTT	CALWEEPDRIGKKLF	TRGV9	.	TRGJ1	18	-1	-1	33
87	8.10871267196063E-4	TGTGCTGCGTGGGATTATGCACATTATTATAAGAAACTCTTT	CAAWDYAHYYKKLF	TRGV10	.	TRGJ1	16	-1	-1	22
87	8.10871267196063E-4	TGTGCCTTGTGGGAGGCCATGGGTTGCTATAAGAAACTCTTT	CALWEAMGCYKKLF	TRGV9	.	TRGJ1	15	-1	-1	27
87	8.10871267196063E-4	TGTGCCTGCTGGATTAGGCACGTTGAGAAACTCTTT	CACWIRHVEKLF	TRGV11	.	TRGJ1	22	-1	-1	25
87	8.10871267196063E-4	TGTGCCTACGCCTCGAATTATTATAAGAAACTCTTT	CAYASNYYKKLF	TRGV9	.	TRGJ1	6	-1	-1	12
87	8.10871267196063E-4	TGTGCCTTGTGGGAGCCCTATAAGAAACTCTTT	CALWEPYKKLF	TRGV9	.	TRGJ1	14	-1	-1	18
86	8.015509078030049E-4	TGTGCCTTGTGGGAGGCGGCTTTTAGGTATAAGAAACTCTTT	CALWEAAFRYKKLF	TRGV9	.	TRGJ1	15	-1	-1	27
86	8.015509078030049E-4	TGTGCCTTGTGGGAGGTGCCTTGTTATAAGAAACTCTTT	CALWEVPCYKKLF	TRGV9	.	TRGJ1	18	-1	-1	20
86	8.015509078030049E-4	TGTGCCTCCCATTATAAGAAACTCTTT	CASHYKKLF	TRGV9	.	TRGJ1	6	-1	-1	10
85	7.922305484099467E-4	TGTGCCGCCAATTATTATAAGAAACTCTTT	CAANYYKKLF	TRGV9	.	TRGJ1	5	-1	-1	9
84	7.829101890168885E-4	TGTGCCTTGTGGGAGGTGCACTTTCAGGTCTCTGGTTGGTTCAAGATATTT	CALWEVHFQVSGWFKIF	TRGV9	.	TRGJP1	20	-1	-1	31
84	7.829101890168885E-4	TGTGCCACCTGGGACGGGCCGAGGGGTAGTGATTGGATCAAGACGTTT	CATWDGPRGSDWIKTF	TRGV2	.	TRGJP2	19	-1	-1	25
84	7.829101890168885E-4	TGTGCCTTGTGGGAGTTGGGCAAAAAAATCAAGGTATTT	CALWELGKKIKVF	TRGV9	.	TRGJP	17	-1	-1	12
84	7.829101890168885E-4	TGTGCCTTGTGGGAGGTGAAATTCCGCAAGAAACTCTTT	CALWEVKFRKKLF	TRGV9	.	TRGJ1	17	-1	-1	27
84	7.829101890168885E-4	TGTGCCACCTGGGACGGGCGGTGGATCAAGACGTTT	CATWDGRWIKTF	TRGV2	.	TRGJP2	18	-1	-1	21
84	7.829101890168885E-4	TGTGCTGCGTGGGACCCCAAGAAACTCTTT	CAAWDPKKLF	TRGV10	.	TRGJ1	13	-1	-1	18
83	7.735898296238303E-4	TGTGCCTTGTGGGAGGTGCAACAAGAGTTGGGCAAAAAAATCAAGGTATTT	CALWEVQQELGKKIKVF	TRGV9	.	TRGJP	19	-1	-1	21
83	7.735898296238303E-4	TGTGCCTTGTGGGAGGCTCCTTCGAATTATTATAAGAAACTCTTT	CALWEAPSNYYKKLF	TRGV9	.	TRGJ1	15	-1	-1	20
83	7.735898296238303E-4	TGTGCCTTGTGGGAGGTGCATATGGATTATAAGAAACTCTTT	CALWEVHMDYKKLF	TRGV9	.	TRGJ1	19	-1	-1	25
83	7.735898296238303E-4	TGTGCCTTGTGGGACGCGAATTATTATAAGAAACTCTTT	CALWDANYYKKLF	TRGV9	.	TRGJ1	13	-1	-1	16
83	7.735898296238303E-4	TGTGCCACCTGGGACGGGCGATATTATAAGAAACTCTTT	CATWDGRYYKKLF	TRGV2	.	TRGJ1	18	-1	-1	21
83	7.735898296238303E-4	TGTGCCTTGTGGGAGGTGGGGTATAAGAAACTCTTT	CALWEVGYKKLF	TRGV9	.	TRGJ1	17	-1	-1	21
83	7.735898296238303E-4	TGTGCCTTGTGGGAGATCGATTATAAGAAACTCTTT	CALWEIDYKKLF	TRGV9	.	TRGJ1	14	-1	-1	19
81	7.549491108377139E-4	TGTGCCACCTGGGATGGGCCGGCTAGCAGTAGTGATTGGATCAAGACGTTT	CATWDGPASSSDWIKTF	TRGV4	.	TRGJP2	19	-1	-1	27
81	7.549491108377139E-4	TGTGCCTTGTGGGAGGTTGCGAATTATTATAAGAAACTCTTT	CALWEVANYYKKLF	TRGV9	.	TRGJ1	16	-1	-1	19
81	7.549491108377139E-4	TGTGCCACCTGGGATTTACGGAAACTCTTT	CATWDLRKLF	TRGV8	.	TRGJ1	14	-1	-1	20
81	7.549491108377139E-4	TGTGCTGCGTGGGATCTCGATTGGATCAAGACGTTT	CAAWDLDWIKTF	TRGV10	.	TRGJP2	14	-1	-1	18
80	7.456287514446557E-4	TGTGCCTTGTGGGAGTTACAAGAGTTGGGCAAAAAAATCAAGGTATTT	CALWELQELGKKIKVF	TRGV9	.	TRGJP	14	-1	-1	18
80	7.456287514446557E-4	TGTGCTGCGTGGGATTATAAATACACTGGTTGGTTCAAGATATTT	CAAWDYKYTGWFKIF	TRGV10	.	TRGJP1	16	-1	-1	17
80	7.456287514446557E-4	TGTGCCTTGTGGGAGTGGAATTATTATAAGAAACTCTTT	CALWEWNYYKKLF	TRGV9	.	TRGJ1	14	-1	-1	17
80	7.456287514446557E-4	TGTGCCTTGTGGGAGGTAAGGTGTTATAAGAAACTCTTT	CALWEVRCYKKLF	TRGV9	.	TRGJ1	16	-1	-1	23
79	7.363083920515975E-4	TGTGCCTTGTGGGATTGGAATTATTATAAGAAACTCTTT	CALWDWNYYKKLF	TRGV9	.	TRGJ1	13	-1	-1	13
78	7.269880326585393E-4	TGTGCCTTGTGGGAGGTGCAGGGGGAGTTGGGCAAAAAAATCAAGGTATTT	CALWEVQGELGKKIKVF	TRGV9	.	TRGJP	19	-1	-1	24
78	7.269880326585393E-4	TGTGCTGCGTGGGATCCGGATAAGAAACTCTTT	CAAWDPDKKLF	TRGV10	.	TRGJ1	14	-1	-1	19
77	7.176676732654811E-4	TGTGCCTTGTGGGAGGTCTCCCCAAGATATAGTAGTGATTGGATCAAGACGTTT	CALWEVSPRYSSDWIKTF	TRGV9	.	TRGJP2	16	-1	-1	26
77	7.176676732654811E-4	TGTGCTGCGTGGGATCTAGGGGATACCGCTGGTTGGTTCAAGATATTT	CAAWDLGDTAGWFKIF	TRGV10	.	TRGJP1	14	-1	-1	22
77	7.176676732654811E-4	TGTGCCTTGTGGGAGGTTAAGTTGGGCAAAAAAATCAAGGTATTT	CALWEVKLGKKIKVF	TRGV9	.	TRGJP	16	-1	-1	19
77	7.176676732654811E-4	TGTGCTGCGTGGGATGAAGGAGGTTATAAGAAACTCTTT	CAAWDEGGYKKLF	TRGV10	.	TRGJ1	14	-1	-1	23
77	7.176676732654811E-4	TGTGCCTTGTGGGAGGTGATAGCGTATAAGAAACTCTTT	CALWEVIAYKKLF	TRGV9	.	TRGJ1	17	-1	-1	24
76	7.08347313872423E-4	TGTGCCTTGTGGGAGCCTAACGATACCACTGGTTGGTTCAAGATATTT	CALWEPNDTTGWFKIF	TRGV9	.	TRGJP1	14	-1	-1	22
75	6.990269544793647E-4	TGTGCCTTGTGGGAGGTGCCACAAGAGTTGGGCAAAAAAATCAAGGTATTT	CALWEVPQELGKKIKVF	TRGV9	.	TRGJP	18	-1	-1	21
75	6.990269544793647E-4	TGTGCCACCTGGGACGGGCCGGGGAGTATTAGTGATTGGATCAAGACGTTT	CATWDGPGSISDWIKTF	TRGV2	.	TRGJP2	19	-1	-1	26
75	6.990269544793647E-4	TGTGCCTTGTGGGAGGTGCAGAGGTGGAAACTCTTT	CALWEVQRWKLF	TRGV9	.	TRGJ1	19	-1	-1	26
75	6.990269544793647E-4	TGTGCTGCGTGGGATTACCGTAAGAAACTCTTT	CAAWDYRKKLF	TRGV10	.	TRGJ1	22	-1	-1	20
75	6.990269544793647E-4	TGTGCTGGATTGTGGGAATATAAGAAACTCTTT	CAGLWEYKKLF	TRGV10	.	TRGJ1	6	-1	-1	18
74	6.897065950863065E-4	TGTGCCTTGTGGGAGTCACAAGAGTTGGGCAAAAAAATCAAGGTATTT	CALWESQELGKKIKVF	TRGV9	.	TRGJP	14	-1	-1	18
74	6.897065950863065E-4	TGTGCCTTGTGGGAGGTGCTCCTTTATTATAAGAAACTCTTT	CALWEVLLYYKKLF	TRGV9	.	TRGJ1	22	-1	-1	23
74	6.897065950863065E-4	TGTGCCTTGTGGGAGGTGCACCATTATTATAAGAAACTCTTT	CALWEVHHYYKKLF	TRGV9	.	TRGJ1	21	-1	-1	22
74	6.897065950863065E-4	TGTGCCTTGTGGGAGACTTATTATAAGAAACTCTTT	CALWETYYKKLF	TRGV9	.	TRGJ1	14	-1	-1	14
73	6.803862356932483E-4	TGTGCTGGGGAACTCAAGAAACTCTTT	CAGELKKLF	TRGV10	.	TRGJ1	6	-1	-1	15
72	6.710658763001902E-4	TGTGCCTTGTGGGAGGTAACGCAAGAGTTGGGCAAAAAAATCAAGGTATTT	CALWEVTQELGKKIKVF	TRGV9	.	TRGJP	16	-1	-1	20
72	6.710658763001902E-4	TGTGCCTTGTGGGAGGTCCCGAATTATTATAAGAAACTCTTT	CALWEVPNYYKKLF	TRGV9	.	TRGJ1	16	-1	-1	19
72	6.710658763001902E-4	TGTGCTGCGTGGGAGTCAGGTGATTGGATCAAGACGTTT	CAAWESGDWIKTF	TRGV10	.	TRGJP2	13	-1	-1	19
72	6.710658763001902E-4	TGTGCCTTGTGGGAGCGGAATTATTATAAGAAACTCTTT	CALWERNYYKKLF	TRGV9	.	TRGJ1	14	-1	-1	17
72	6.710658763001902E-4	TGTGCCTTGTGGGAGGATTATTATTATAAGAAACTCTTT	CALWEDYYYKKLF	TRGV9	.	TRGJ1	15	-1	-1	19
72	6.710658763001902E-4	TGTGCTGCGTGGGATTCGCAGTATAAGAAACTCTTT	CAAWDSQYKKLF	TRGV10	.	TRGJ1	15	-1	-1	21
72	6.710658763001902E-4	TGTGCCTTGTGGGAGGTGTATTATAAGAAACTCTTT	CALWEVYYKKLF	TRGV9	.	TRGJ1	17	-1	-1	18
71	6.617455169071319E-4	TGTGCCTTGTGGGAGGTGCACCCCGATTATTATAAGAAACTCTTT	CALWEVHPDYYKKLF	TRGV9	.	TRGJ1	21	-1	-1	25
71	6.617455169071319E-4	TGTGCTGCGTGGTATTATAAGAAACTCTTT	CAAWYYKKLF	TRGV10	.	TRGJ1	16	-1	-1	12
71	6.617455169071319E-4	TGTGCTGCGTGGGTTAATAAGAAACTCTTT	CAAWVNKKLF	TRGV10	.	TRGJ1	15	-1	-1	16
70	6.524251575140737E-4	TGTGCCACCTGGGATGTAAATTATTATAAGAAACTCTTT	CATWDVNYYKKLF	TRGV8	.	TRGJ1	14	-1	-1	18
70	6.524251575140737E-4	TGTGCTGCTCTGAGGGGGGATTATAAGAAACTCTTT	CAALRGDYKKLF	TRGV10	.	TRGJ1	7	-1	-1	19
70	6.524251575140737E-4	TGTGCCGCTCATTCGGGACTCTTT	CAAHSGLF	TRGV10	.	TRGJ1	7	-1	-1	17
69	6.431047981210156E-4	TGTGCTGCGTGGGATTATTATTATAAGAAACTCTTT	CAAWDYYYKKLF	TRGV10	.	TRGJ1	16	-1	-1	16
69	6.431047981210156E-4	TGTGCCACCTGGGACGGGCGCGAGAAACTCTTT	CATWDGREKLF	TRGV2	.	TRGJ1	21	-1	-1	22
68	6.337844387279574E-4	TGTGCCTTGTGGGAGGTGCTTGGTCCATATGATTATAAGAAACTCTTT	CALWEVLGPYDYKKLF	TRGV9	.	TRGJ2	18	-1	-1	28
68	6.337844387279574E-4	TGTGCTGCGTGGGACCCTCATACCACTGGTTGGTTCAAGATATTT	CAAWDPHTTGWFKIF	TRGV10	.	TRGJP1	13	-1	-1	19
68	6.337844387279574E-4	TGTGCCTTGTGGGAGTACACGAATTATTATAAGAAACTCTTT	CALWEYTNYYKKLF	TRGV9	.	TRGJ1	14	-1	-1	19
68	6.337844387279574E-4	TGTGCCACCTGGGATAGGTTTTATTATAAGAAACTCTTT	CATWDRFYYKKLF	TRGV8	.	TRGJ1	17	-1	-1	20
67	6.244640793348991E-4	TGTGCCTTGTGGGAGGTGGGGGAATTTTCGTCGGCAACGGGTTATTATAAGAAACTCTTT	CALWEVGEFSSATGYYKKLF	TRGV9	.	TRGJ1	17	-1	-1	41
67	6.244640793348991E-4	TGTGCTGCGTGGGATTCTTTTAACCTTCGGGATAAGAAACTCTTT	CAAWDSFNLRDKKLF	TRGV10	.	TRGJ2	15	-1	-1	31
67	6.244640793348991E-4	TGTGCCTTGTGGGAGTTGAATTATTATAAGAAACTCTTT	CALWELNYYKKLF	TRGV9	.	TRGJ1	17	-1	-1	17
67	6.244640793348991E-4	TGTGCTGCGTGGGATAGGAATAAGAAACTCTTT	CAAWDRNKKLF	TRGV10	.	TRGJ1	14	-1	-1	19
67	6.244640793348991E-4	TGTGCTGCGTGGATTTATTATAAGAAACTCTTT	CAAWIYYKKLF	TRGV10	.	TRGJ1	14	-1	-1	11
66	6.151437199418409E-4	TGTGCCTTGTGGGAGGATAAGCAAGAGTTGGGCAAAAAAATCAAGGTATTT	CALWEDKQELGKKIKVF	TRGV9	.	TRGJP	15	-1	-1	20
66	6.151437199418409E-4	TGTGCCTTGTGGGAGGAACACTATTATAAGAAACTCTTT	CALWEEHYYKKLF	TRGV9	.	TRGJ1	15	-1	-1	21
66	6.151437199418409E-4	TGTGCTGCGTGGGGGTATTATTATAAGAAACTCTTT	CAAWGYYYKKLF	TRGV10	.	TRGJ1	12	-1	-1	16
65	6.058233605487828E-4	TGTGCTGCGTGGGATTTGGGGCTTTATTATAAGAAACTCTTT	CAAWDLGLYYKKLF	TRGV10	.	TRGJ1	15	-1	-1	23
65	6.058233605487828E-4	TGTGCCTTGTGGGAGGTCTCGGATTATAAGAAACTCTTT	CALWEVSDYKKLF	TRGV9	.	TRGJ1	16	-1	-1	22
65	6.058233605487828E-4	TGTGCCTTGTGGTCGAATTATTATAAGAAACTCTTT	CALWSNYYKKLF	TRGV9	.	TRGJ1	11	-1	-1	12
65	6.058233605487828E-4	TGTGCCTTCCCCAGCGCTTTGGGGAAACTCTTT	CAFPSALGKLF	TRGV9	.	TRGJ1	7	-1	-1	23
65	6.058233605487828E-4	TGTGCCACCTGGGATTATTATAAGAAACTCTTT	CATWDYYKKLF	TRGV8	.	TRGJ1	14	-1	-1	13
65	6.058233605487828E-4	TGTGCTGCGTGGGAGAATAAGAAACTCTTT	CAAWENKKLF	TRGV10	.	TRGJ1	13	-1	-1	16
65	6.058233605487828E-4	TGTGCCACCTGGGACGATGGGAAACTCTTT	CATWDDGKLF	TRGV2	.	TRGJ1	15	-1	-1	20
64	5.965030011557246E-4	TGTGCTGCGTGGGACTTAACCACTGGTTGGTTCAAGATATTT	CAAWDLTTGWFKIF	TRGV10	.	TRGJP1	17	-1	-1	18
64	5.965030011557246E-4	TGTGCCTTGTGGGAGGTTGAGATTTATTATAAGAAACTCTTT	CALWEVEIYYKKLF	TRGV9	.	TRGJ1	16	-1	-1	20
64	5.965030011557246E-4	TGTGCCTTGTGGGAGGTGCCGAATTATTATAAGAAACTCTTT	CALWEVPNYYKKLF	TRGV9	.	TRGJ2	18	-1	-1	19
64	5.965030011557246E-4	TGTGCCTTGTGGGAGGCGATGAATTATTATAAGAAACTCTTT	CALWEAMNYYKKLF	TRGV9	.	TRGJ1	15	-1	-1	20
64	5.965030011557246E-4	TGTGCTGCGTGGGCCCCAGGAACTGATAAGAAACTCTTT	CAAWAPGTDKKLF	TRGV10	.	TRGJ1	12	-1	-1	25
64	5.965030011557246E-4	TGTGCTGCGTGGGATGAGGGGGATTATAAGAAACTCTTT	CAAWDEGDYKKLF	TRGV10	.	TRGJ1	14	-1	-1	22
64	5.965030011557246E-4	TGTGCCACCTGGGACAGGCAAAATTATAAGAAACTCTTT	CATWDRQNYKKLF	TRGV5	.	TRGJ1	18	-1	-1	22
64	5.965030011557246E-4	TGTGCTGCGTGGGATTCGGATTATAAGAAACTCTTT	CAAWDSDYKKLF	TRGV10	.	TRGJ1	15	-1	-1	19
64	5.965030011557246E-4	TGTGCCTTGTGGGAGTATTATTATAAGAAACTCTTT	CALWEYYYKKLF	TRGV9	.	TRGJ1	14	-1	-1	16
63	5.871826417626663E-4	TGTGCCTTGTGGGAGGTATCGAACGAAAATCAAGAGTTGGGCAAAAAAATCAAGGTATTT	CALWEVSNENQELGKKIKVF	TRGV9	.	TRGJP	16	-1	-1	30
63	5.871826417626663E-4	TGTGCCTTGTGGGAGGTGCATCGGGAGTTGGGCAAAAAAATCAAGGTATTT	CALWEVHRELGKKIKVF	TRGV9	.	TRGJP	19	-1	-1	24
63	5.871826417626663E-4	TGTGCTGCGTGGGATCCGCGATTTGGGGGTTATTATAAGAAACTCTTT	CAAWDPRFGGYYKKLF	TRGV10	.	TRGJ1	14	-1	-1	29
63	5.871826417626663E-4	TGTGCCTTGTGGGAGGTGCTCGGAGCCCCTTTTAAGAAACTCTTT	CALWEVLGAPFKKLF	TRGV9	.	TRGJ1	18	-1	-1	29
63	5.871826417626663E-4	TGTGCCACCTGGGATTGGCCGAATTATTATAAGAAACTCTTT	CATWDWPNYYKKLF	TRGV8	.	TRGJ1	19	-1	-1	19
63	5.871826417626663E-4	TGTGCTGCGTGGGCTATTCCGTATAAGAAACTCTTT	CAAWAIPYKKLF	TRGV10	.	TRGJ1	22	-1	-1	21
63	5.871826417626663E-4	TGTGCCTTGTGGGAGGTGCTATGCGAGAAACTCTTT	CALWEVLCEKLF	TRGV9	.	TRGJ1	18	-1	-1	25
63	5.871826417626663E-4	TGTGCTGCGTGCCTTACCTATAAGAAACTCTTT	CAACLTYKKLF	TRGV10	.	TRGJ1	10	-1	-1	18
63	5.871826417626663E-4	TGTGCCTTGTGGGAGGAACTTAAGAAACTCTTT	CALWEELKKLF	TRGV9	.	TRGJ1	15	-1	-1	20
63	5.871826417626663E-4	TGTGCTGTAAATAAGAAACTCTTT	CAVNKKLF	TRGV10	.	TRGJ1	6	-1	-1	10
62	5.778622823696082E-4	TGTGCCACCTGGGATGATTGTGCGGTTAGTGATTGGATCAAGACGTTT	CATWDDCAVSDWIKTF	TRGV4	.	TRGJP2	15	-1	-1	26
62	5.778622823696082E-4	TGTGCCTTGTGGGATGGTTGGTTCAAGATATTT	CALWDGWFKIF	TRGV9	.	TRGJP1	17	-1	-1	14
62	5.778622823696082E-4	TGTGCCTTGTGGTGGGAGAAACTCTTT	CALWWEKLF	TRGV9	.	TRGJ1	11	-1	-1	16
62	5.778622823696082E-4	TGTACAAGGAAGAAACTCTTT	CTRKKLF	TRGV9	.	TRGJ1	2	-1	-1	9
61	5.6854192297655E-4	TGTGCCTTGTGGTCCTCTTATACCGTCGGGATTTATTATAAGAAACTCTTT	CALWSSYTVGIYYKKLF	TRGV9	.	TRGJ1	11	-1	-1	29
61	5.6854192297655E-4	TGTGCCTTGTGGGAGGCTCATATTCCTAAGAATTATTATAAGAAACTCTTT	CALWEAHIPKNYYKKLF	TRGV9	.	TRGJ1	15	-1	-1	29
61	5.6854192297655E-4	TGTGCTGCGTGGGACAAAAGTGACGTCGGTTATTATAAGAAACTCTTT	CAAWDKSDVGYYKKLF	TRGV10	.	TRGJ1	13	-1	-1	29
61	5.6854192297655E-4	TGTGCCTTGTGGGAGGTGCATTCGAATTATTATAAGAAACTCTTT	CALWEVHSNYYKKLF	TRGV9	.	TRGJ1	19	-1	-1	19
61	5.6854192297655E-4	TGTGCTGCGTGGGATCGGGGGAATTATTATAAGAAACTCTTT	CAAWDRGNYYKKLF	TRGV10	.	TRGJ1	14	-1	-1	20
61	5.6854192297655E-4	TGTGCCACCTGGGACAGGAGTAGTGATTGGATCAAGACGTTT	CATWDRSSDWIKTF	TRGV2	.	TRGJP2	17	-1	-1	18
61	5.6854192297655E-4	TGTGCTGCGTGGGATTATGATGTTTATAAGAAACTCTTT	CAAWDYDVYKKLF	TRGV10	.	TRGJ1	16	-1	-1	23
61	5.6854192297655E-4	TGTGCCTTGTGGGAGTGCAATTATTATAAGAAACTCTTT	CALWECNYYKKLF	TRGV9	.	TRGJ2	18	-1	-1	18
61	5.6854192297655E-4	TGTGCCACCTGGCCAAATTGGCATTATAAGAAACTCTTT	CATWPNWHYKKLF	TRGV8	.	TRGJ1	11	-1	-1	22
61	5.6854192297655E-4	TGTGCCTTGTGGGAGGAAAATTATAAGAAACTCTTT	CALWEENYKKLF	TRGV9	.	TRGJ1	15	-1	-1	19
60	5.592215635834918E-4	TGTGCCTTGTCGTTTGGCTTGGGATTGCGGCGTATGGATGGGAAACTCTTT	CALSFGLGLRRMDGKLF	TRGV9	.	TRGJ1	9	-1	-1	41
60	5.592215635834918E-4	TGTGCCTTGTGGGAGTCCGAAGAGTTGGGCAAAAAAATCAAGGTATTT	CALWESEELGKKIKVF	TRGV9	.	TRGJP	14	-1	-1	19
60	5.592215635834918E-4	TGTGCTGCGTGGGATTGGGATTATTATAAGAAACTCTTT	CAAWDWDYYKKLF	TRGV10	.	TRGJ1	15	-1	-1	13
60	5.592215635834918E-4	TGTGCCTTGTGGGAGGTGCACAATTATAAGAAACTCTTT	CALWEVHNYKKLF	TRGV9	.	TRGJ1	20	-1	-1	22
60	5.592215635834918E-4	TGTGCTGCGTGGGTTGGCGGTTATAAGAAACTCTTT	CAAWVGGYKKLF	TRGV10	.	TRGJ1	12	-1	-1	20
60	5.592215635834918E-4	TGTGCCTTGTGCTTTTATTATAAGAAACTCTTT	CALCFYYKKLF	TRGV9	.	TRGJ1	10	-1	-1	14
59	5.499012041904335E-4	TGTGCCTTGTGGGAGGTGCGAATAGAGGGAGAGTTGGGCAAAAAAATCAAGGTATTT	CALWEVRIEGELGKKIKVF	TRGV9	.	TRGJP	18	-1	-1	29
59	5.499012041904335E-4	TGTGCTGCGTGGGATTTCGAGATGAGGCCGCGGTATAAGAAACTCTTT	CAAWDFEMRPRYKKLF	TRGV10	.	TRGJ1	18	-1	-1	33
59	5.499012041904335E-4	TGTGCCACCTGGGATGCTCGCCTGGGGGATTGGATCAAGACGTTT	CATWDARLGDWIKTF	TRGV8	.	TRGJP2	14	-1	-1	27
59	5.499012041904335E-4	TGTGCTGCGTGGGCCTTCACTGGTTGGTTCAAGATATTT	CAAWAFTGWFKIF	TRGV10	.	TRGJP1	12	-1	-1	17
59	5.499012041904335E-4	TGTGCTGCGTGGGACCCTGGTTGGTTCAAGATATTT	CAAWDPGWFKIF	TRGV10	.	TRGJP1	13	-1	-1	13
59	5.499012041904335E-4	TGTGCCTTGGGGTCCATCAAGACGTTT	CALGSIKTF	TRGV9	.	TRGJP2	11	-1	-1	15
58	5.405808447973754E-4	TGTGCTGCGTGGGATTATCTCTGGGATAAGAAACTCTTT	CAAWDYLWDKKLF	TRGV10	.	TRGJ1	16	-1	-1	25
58	5.405808447973754E-4	TGTGCCTTGTGGGAGGATTTTTATTATAAGAAACTCTTT	CALWEDFYYKKLF	TRGV9	.	TRGJ1	15	-1	-1	20
58	5.405808447973754E-4	TGTGCCACCTGGGACAGGCGATATAAGAAACTCTTT	CATWDRRYKKLF	TRGV3	.	TRGJ1	18	-1	-1	21
58	5.405808447973754E-4	TGTGCTGCGTGGGGGGCGGGCCAACTCTTT	CAAWGAGQLF	TRGV10	.	TRGJ2	12	-1	-1	22
58	5.405808447973754E-4	TGTGCCACCTGGGACGGGGAGAAACTCTTT	CATWDGEKLF	TRGV2	.	TRGJ1	17	-1	-1	19
58	5.405808447973754E-4	TGTGCTGCGTGGGTAAAACTCTTT	CAAWVKLF	TRGV10	.	TRGJ1	12	-1	-1	15
58	5.405808447973754E-4	TGTGCTGCGTGGGATTTTCTCTTT	CAAWDFLF	TRGV10	.	TRGJ1	15	-1	-1	18
57	5.312604854043172E-4	TGTGCCTTGTGGGAGGTGCAAAAGTTGGGCAAAAAAATCAAGGTATTT	CALWEVQKLGKKIKVF	TRGV9	.	TRGJP	19	-1	-1	17
57	5.312604854043172E-4	TGTGCTGCGTGGGACCATGGTGGGATTTATTATAAGAAACTCTTT	CAAWDHGGIYYKKLF	TRGV10	.	TRGJ1	13	-1	-1	23
57	5.312604854043172E-4	TGTGCCTTGTGGGAGGTGCTCCATAATTATTATAAGAAACTCTTT	CALWEVLHNYYKKLF	TRGV9	.	TRGJ1	21	-1	-1	24
57	5.312604854043172E-4	TGTGCCTTGTGGGAGGTGGAGATTTGGTTGTATAAGAAACTCTTT	CALWEVEIWLYKKLF	TRGV9	.	TRGJ1	17	-1	-1	30
57	5.312604854043172E-4	TGTGCCTTGTGGAAGCCCCGCAGGGGTTATTATAAGAAACTCTTT	CALWKPRRGYYKKLF	TRGV9	.	TRGJ1	14	-1	-1	26
57	5.312604854043172E-4	TGTGCCTTGTGGGAGGTGCCTTGGTATAAGAAACTCTTT	CALWEVPWYKKLF	TRGV9	.	TRGJ1	18	-1	-1	24
57	5.312604854043172E-4	TGTGCTGCGTGGGATACAGAGAAACTCTTT	CAAWDTEKLF	TRGV10	.	TRGJ1	14	-1	-1	19
56	5.21940126011259E-4	TGTGCTGCGTGGGATTACCGCTCCACGTTTCGTTCTTCACCGAATAAGAAACTCTTT	CAAWDYRSTFRSSPNKKLF	TRGV10	.	TRGJ1	17	-1	-1	43
56	5.21940126011259E-4	TGTGCCTTGTGGGAGGTGCATCGAGAGTTGGGCAAAAAAATCAAGGTATTT	CALWEVHRELGKKIKVF	TRGV9	.	TRGJP	19	-1	-1	23
56	5.21940126011259E-4	TGTGCTGCGTGGGATACCTGGTTGGTATTAGATAAGAAACTCTTT	CAAWDTWLVLDKKLF	TRGV10	.	TRGJ2	14	-1	-1	31
56	5.21940126011259E-4	TGTGCTGCGTGGGCGAATTATTATAAGAAACTCTTT	CAAWANYYKKLF	TRGV10	.	TRGJ1	12	-1	-1	13
56	5.21940126011259E-4	TGTGCCTTGTGGGAGCCGTCCTTTAAGAAACTCTTT	CALWEPSFKKLF	TRGV9	.	TRGJ1	14	-1	-1	23
56	5.21940126011259E-4	TGTGCCTTTCCCACTGGTTGGTTCAAGATATTT	CAFPTGWFKIF	TRGV9	.	TRGJP1	7	-1	-1	10
56	5.21940126011259E-4	TGTGCCTTGTGGGAGCCCGACCTAGGACTCTTT	CALWEPDLGLF	TRGV9	.	TRGJ1	14	-1	-1	26
56	5.21940126011259E-4	TGTGCCCCGGGTCCCACTGGTTGGTTCAAGATATTT	CAPGPTGWFKIF	TRGV10	.	TRGJP1	4	-1	-1	13
55	5.126197666182009E-4	TGTGCCTTGTGGGAACGCCGGAATTATTATAAGAAACTCTTT	CALWERRNYYKKLF	TRGV9	.	TRGJ1	13	-1	-1	20
55	5.126197666182009E-4	TGTGCTGCGTGGGATTATCGTTCTTATAAGAAACTCTTT	CAAWDYRSYKKLF	TRGV10	.	TRGJ1	20	-1	-1	20
55	5.126197666182009E-4	TGTGCTGCGTGGGATCCCAGTTGGTTCAAGATATTT	CAAWDPSWFKIF	TRGV10	.	TRGJP1	14	-1	-1	19
55	5.126197666182009E-4	TGTGCTGCGCCGAGAAATCATTATAAGAAACTCTTT	CAAPRNHYKKLF	TRGV10	.	TRGJ1	8	-1	-1	15
55	5.126197666182009E-4	TGTGCCTTGTGGGAGACTAAGAAACTCTTT	CALWETKKLF	TRGV9	.	TRGJ1	14	-1	-1	17
55	5.126197666182009E-4	TGTGCTGCGACTAAGAAACTCTTT	CAATKKLF	TRGV10	.	TRGJ1	8	-1	-1	11
55	5.126197666182009E-4	TGTGCCTTGTGGGAACTCTTT	CALWELF	TRGV9	.	TRGJ1	13	-1	-1	13
54	5.032994072251426E-4	TGTGCCTTGTGGGAGGCTCGCACCTCCCCCCGGAATTATTATAAGAAACTCTTT	CALWEARTSPRNYYKKLF	TRGV9	.	TRGJ1	27	-1	-1	32
54	5.032994072251426E-4	TGTGCCACCTGGGACAGGCTATCCAACGATTATTATAAGAAACTCTTT	CATWDRLSNDYYKKLF	TRGV3	.	TRGJ1	18	-1	-1	28
54	5.032994072251426E-4	TGTGCTGCGTGGGATCCCCAAGAGTGCTATTATAAGAAACTCTTT	CAAWDPQECYYKKLF	TRGV10	.	TRGJ1	14	-1	-1	27
54	5.032994072251426E-4	TGTGCCACCTGGGACAGGCCGAATTATTATAAGAAACTCTTT	CATWDRPNYYKKLF	TRGV3	.	TRGJ1	19	-1	-1	19
54	5.032994072251426E-4	TGTGCTGCGTGGGATTACGCGGGATATAAGAAACTCTTT	CAAWDYAGYKKLF	TRGV10	.	TRGJ1	18	-1	-1	24
54	5.032994072251426E-4	TGTGCTGCGTGGGATCCGACTGGTTGGTTCAAGATATTT	CAAWDPTGWFKIF	TRGV10	.	TRGJP1	14	-1	-1	18
54	5.032994072251426E-4	TGTGCTGCGTGGGATGAGTGTTATTATAAGAAACTCTTT	CAAWDECYYKKLF	TRGV10	.	TRGJ1	14	-1	-1	20
54	5.032994072251426E-4	TGTGCTGCGTGGGATAATAGTGATTGGATCAAGACGTTT	CAAWDNSDWIKTF	TRGV10	.	TRGJP2	14	-1	-1	13
54	5.032994072251426E-4	TGTGCTGCGTGGGAGAGTAGTGATTGGATCAAGACGTTT	CAAWESSDWIKTF	TRGV10	.	TRGJP2	13	-1	-1	15
54	5.032994072251426E-4	TGTGCCTTGTGGGAGGTAAATTATTATAAGAAACTCTTT	CALWEVNYYKKLF	TRGV9	.	TRGJ1	16	-1	-1	18
54	5.032994072251426E-4	TGTGCTGCGTGGGGAAATTATAAGAAACTCTTT	CAAWGNYKKLF	TRGV10	.	TRGJ1	12	-1	-1	16
54	5.032994072251426E-4	TGTGCTGCGTGGAGTTATTATAAGAAACTCTTT	CAAWSYYKKLF	TRGV10	.	TRGJ1	11	-1	-1	11
54	5.032994072251426E-4	TGTGCCCCTTATTATAAGAAACTCTTT	CAPYYKKLF	TRGV9	.	TRGJ1	5	-1	-1	8
53	4.939790478320844E-4	TGTGCTGCGTGGGATACACCGACCTCAAATTATTATAAGAAACTCTTT	CAAWDTPTSNYYKKLF	TRGV10	.	TRGJ1	14	-1	-1	24
53	4.939790478320844E-4	TGTGCTGCGTGGGATTTTTCCCCCTATTATAAGAAACTCTTT	CAAWDFSPYYKKLF	TRGV10	.	TRGJ1	15	-1	-1	24
53	4.939790478320844E-4	TGTGCTGCCCCCACCTTGAGGGGTTATAAGAAACTCTTT	CAAPTLRGYKKLF	TRGV10	.	TRGJ1	7	-1	-1	23
53	4.939790478320844E-4	TGTGCTGCGTGGGATTTTTGTTATTATAAGAAACTCTTT	CAAWDFCYYKKLF	TRGV10	.	TRGJ1	15	-1	-1	20
53	4.939790478320844E-4	TGTGCCTTGTGGGAGGTGTCGCATTATAAGAAACTCTTT	CALWEVSHYKKLF	TRGV9	.	TRGJ1	17	-1	-1	22
53	4.939790478320844E-4	TGTGCCTTGTGGGAGGCTGGTTATTATAAGAAACTCTTT	CALWEAGYYKKLF	TRGV9	.	TRGJ1	15	-1	-1	20
53	4.939790478320844E-4	TGTGCTGCGTGGGATTCTCTTTATAAGAAACTCTTT	CAAWDSLYKKLF	TRGV10	.	TRGJ1	15	-1	-1	20
53	4.939790478320844E-4	TGTGCCTTGTGGGAAGACCATAAGAAACTCTTT	CALWEDHKKLF	TRGV9	.	TRGJ1	13	-1	-1	19
52	4.846586884390262E-4	TGTGCTGCGTGGGGCACCGGCCGATATAGTAGTGATTGGATCAAGACGTTT	CAAWGTGRYSSDWIKTF	TRGV10	.	TRGJP2	12	-1	-1	23
52	4.846586884390262E-4	TGTGCTGCGTGGGACCAGAATTATTATAAGAAACTCTTT	CAAWDQNYYKKLF	TRGV10	.	TRGJ1	13	-1	-1	17
52	4.846586884390262E-4	TGTGCTGCGTGGGATGATTATAAGAAACTCTTT	CAAWDDYKKLF	TRGV10	.	TRGJ1	14	-1	-1	13
52	4.846586884390262E-4	TGTGCTGCGCCCAAGAAACTCTTT	CAAPKKLF	TRGV10	.	TRGJ1	8	-1	-1	12
52	4.846586884390262E-4	TGTGCCTTGTGGGAGGTGCGGAATAAGAAACTCTTT	CALWEVRNKKLF	TRGV9	.	TRGJ1	18	-1	-1	22
52	4.846586884390262E-4	TGTGCTGCGTGGGACCATAAGAAACTCTTT	CAAWDHKKLF	TRGV10	.	TRGJ1	13	-1	-1	16
51	4.75338329045968E-4	TGTGCCTTGTGGGAGGATACCAAGCTGAATTATTATAAGAAACTCTTT	CALWEDTKLNYYKKLF	TRGV9	.	TRGJ1	15	-1	-1	26
51	4.75338329045968E-4	TGTGCTGCGTGGGACCACCATACCACTGGTTGGTTCAAGATATTT	CAAWDHHTTGWFKIF	TRGV10	.	TRGJP1	13	-1	-1	19
51	4.75338329045968E-4	TGTGCCTGCTGGAATTATTATAAGAAACTCTTT	CACWNYYKKLF	TRGV11	.	TRGJ1	16	-1	-1	11
51	4.75338329045968E-4	TGTGCCACCTGGTCCAATTATTATAAGAAACTCTTT	CATWSNYYKKLF	TRGV8	.	TRGJ1	11	-1	-1	12
50	4.660179696529098E-4	TGTGCTGCGTGGGATTTGAGGGGGTATACCACTGGTTGGTTCAAGATATTT	CAAWDLRGYTTGWFKIF	TRGV10	.	TRGJP1	15	-1	-1	24
50	4.660179696529098E-4	TGTGCCTTGTGGGAGGTGCATCGGTCCGTGGATTATTATAAGAAACTCTTT	CALWEVHRSVDYYKKLF	TRGV9	.	TRGJ1	19	-1	-1	31
50	4.660179696529098E-4	TGTGCTGCGTGGGATAGGAAACGGCTTTATAAGAAACTCTTT	CAAWDRKRLYKKLF	TRGV10	.	TRGJ1	14	-1	-1	26
50	4.660179696529098E-4	TGTGCCTTGTGGGAGGTGAAGCAGAATTATAAGAAACTCTTT	CALWEVKQNYKKLF	TRGV9	.	TRGJ1	17	-1	-1	25
50	4.660179696529098E-4	TGTGCTGCGTGGAAAAAGCCATTTTATAAGAAACTCTTT	CAAWKKPFYKKLF	TRGV10	.	TRGJ1	11	-1	-1	20
50	4.660179696529098E-4	TGTGCCACCTGGGATCCGAATTATTATAAGAAACTCTTT	CATWDPNYYKKLF	TRGV8	.	TRGJ1	14	-1	-1	13
50	4.660179696529098E-4	TGTGCCACCTGGGACGGTGCTTATTATAAGAAACTCTTT	CATWDGAYYKKLF	TRGV2	.	TRGJ1	16	-1	-1	20
49	4.566976102598516E-4	TGTGCTGCGTGGGTCCCAAGTATATTCGATTTGGGTTATAAGAAACTCTTT	CAAWVPSIFDLGYKKLF	TRGV10	.	TRGJ1	12	-1	-1	35
49	4.566976102598516E-4	TGTGCTGCGTGGGATTATAGTAGTGATTGGATCAAGACGTTT	CAAWDYSSDWIKTF	TRGV10	.	TRGJP2	16	-1	-1	15
49	4.566976102598516E-4	TGTGCCTTGTGGGAGGTGCACGGGAATTATAAGAAACTCTTT	CALWEVHGNYKKLF	TRGV9	.	TRGJ1	20	-1	-1	25
49	4.566976102598516E-4	TGTGCTGCGTGCAGGACCACTGGTTGGTTCAAGATATTT	CAACRTTGWFKIF	TRGV10	.	TRGJP1	10	-1	-1	15
49	4.566976102598516E-4	TGTGCCTTGTGGACCTATTATAAGAAACTCTTT	CALWTYYKKLF	TRGV9	.	TRGJ1	11	-1	-1	15
49	4.566976102598516E-4	TGTGCCTTGCCTCGGGGTTATAAGAAACTCTTT	CALPRGYKKLF	TRGV9	.	TRGJ1	8	-1	-1	17
49	4.566976102598516E-4	TGTGCTGCGTGGGATTTGGGGAAACTCTTT	CAAWDLGKLF	TRGV10	.	TRGJ1	15	-1	-1	20
48	4.473772508667934E-4	TGTGCTGCGTGGGATTATTTCGATGGAGATACCACTGGTTGGTTCAAGATATTT	CAAWDYFDGDTTGWFKIF	TRGV10	.	TRGJP1	16	-1	-1	28
48	4.473772508667934E-4	TGTGCTGCGTGGGATTATCCGAATTATTATAAGAAACTCTTT	CAAWDYPNYYKKLF	TRGV10	.	TRGJ1	16	-1	-1	13
48	4.473772508667934E-4	TGTGCCACCTGGGATAAGGGGAATTATTATAAGAAACTCTTT	CATWDKGNYYKKLF	TRGV8	.	TRGJ1	15	-1	-1	20
48	4.473772508667934E-4	TGTGCTGCGTGGGATTCCAATTATTATAAGAAACTCTTT	CAAWDSNYYKKLF	TRGV10	.	TRGJ1	15	-1	-1	13
48	4.473772508667934E-4	TGTGCCTTGTGGGAGGTGCAGGATTATAAGAAACTCTTT	CALWEVQDYKKLF	TRGV9	.	TRGJ1	19	-1	-1	22
48	4.473772508667934E-4	TGTGCCACCTGGTGGGCCACTGGTTGGTTCAAGATATTT	CATWWATGWFKIF	TRGV2	.	TRGJP1	11	-1	-1	16
48	4.473772508667934E-4	TGTGCTGCGTGGGACCCGTCTTCCAAGAAACTCTTT	CAAWDPSSKKLF	TRGV10	.	TRGJ1	13	-1	-1	24
48	4.473772508667934E-4	TGTGCTGCGTGGGAACGTTATTATAAGAAACTCTTT	CAAWERYYKKLF	TRGV10	.	TRGJ1	13	-1	-1	17
48	4.473772508667934E-4	TGTGCCTTGTGGTCTCTTAAGAAACTCTTT	CALWSLKKLF	TRGV9	.	TRGJ1	11	-1	-1	17
48	4.473772508667934E-4	TGTGCCACCTGGGATAGGGTGAAACTCTTT	CATWDRVKLF	TRGV8	.	TRGJ1	17	-1	-1	20
48	4.473772508667934E-4	TGTGCCTTGTGGGAGGTGCATTATTATAAGAAACTCTTT	CALWEVHYYKKLF	TRGV9	.	TRGJ1	19	-1	-1	19
47	4.3805689147373525E-4	TGTGCCTTGTGGGAGGTGCCACTCAGTTATTATAAGAAACTCTTT	CALWEVPLSYYKKLF	TRGV9	.	TRGJ2	18	-1	-1	26
47	4.3805689147373525E-4	TGTGCCTTGTGGGAGGTGCATCGGCTTAAGAAACTCTTT	CALWEVHRLKKLF	TRGV9	.	TRGJ1	19	-1	-1	26
47	4.3805689147373525E-4	TGTGCCTTGTGGGAGGTGATGGGCGGGATCAAGACGTTT	CALWEVMGGIKTF	TRGV9	.	TRGJP2	17	-1	-1	25
47	4.3805689147373525E-4	TGTGCCACCTGGGACGGGTATTATTATAAGAAACTCTTT	CATWDGYYYKKLF	TRGV2	.	TRGJ1	17	-1	-1	19
47	4.3805689147373525E-4	TGTGCCTTGTGGGAGGTGCATTATAAGAAACTCTTT	CALWEVHYKKLF	TRGV9	.	TRGJ1	19	-1	-1	19
47	4.3805689147373525E-4	TGTGCCACCTGGGACGGGCGAGGAGGGGGACTCTTT	CATWDGRGGGLF	TRGV2	.	TRGJ1	18	-1	-1	29
47	4.3805689147373525E-4	TGTGCCTTGTGGGAGGTTTGGTTCAAGATATTT	CALWEVWFKIF	TRGV9	.	TRGJP1	16	-1	-1	17
47	4.3805689147373525E-4	TGTGCCACCTGGGATAAGAAACTCTTT	CATWDKKLF	TRGV8	.	TRGJ1	15	-1	-1	13
46	4.28736532080677E-4	TGTGCCACCTGGGACGGGCGGTCAAGTTATTATAAGAAACTCTTT	CATWDGRSSYYKKLF	TRGV2	.	TRGJ1	18	-1	-1	26
46	4.28736532080677E-4	TGTGCTGCGTGGGATTGGTACTCTTCTTATAAGAAACTCTTT	CAAWDWYSSYKKLF	TRGV10	.	TRGJ1	15	-1	-1	23
46	4.28736532080677E-4	TGTGCTGCGTGGGCCTCGAATTATTATAAGAAACTCTTT	CAAWASNYYKKLF	TRGV10	.	TRGJ1	12	-1	-1	15
46	4.28736532080677E-4	TGTGCCACCTGGGTCCATTATTATAAGAAACTCTTT	CATWVHYYKKLF	TRGV4	.	TRGJ1	12	-1	-1	16
46	4.28736532080677E-4	TGTGCCTTGTGGGGAGATTATAAGAAACTCTTT	CALWGDYKKLF	TRGV9	.	TRGJ1	12	-1	-1	16
46	4.28736532080677E-4	TGTGCCACCTGGGATTATAAGAAACTCTTT	CATWDYKKLF	TRGV5	.	TRGJ1	13	-1	-1	13
46	4.28736532080677E-4	TGTGCCACCTGGGACAGGCGGGATTATTATAAGAAACTCTTT	CATWDRRDYYKKLF	TRGV7	.	TRGJ1	18	-1	-1	22
46	4.28736532080677E-4	TGTGCTGCGTGGGATTGTTATTATAAGAAACTCTTT	CAAWDCYYKKLF	TRGV10	.	TRGJ1	15	-1	-1	17
45	4.1941617268761885E-4	TGTGCCTTGTGGGAGGTCCTGCGTTATTATAAGAAACTCTTT	CALWEVLRYYKKLF	TRGV9	.	TRGJ1	16	-1	-1	23
45	4.1941617268761885E-4	TGTGCTGCGTGGGATAAGGTGTATTATAAGAAACTCTTT	CAAWDKVYYKKLF	TRGV10	.	TRGJ1	14	-1	-1	21
45	4.1941617268761885E-4	TGTGCCTTGTGGGAGGTGCTTGATTATAAGAAACTCTTT	CALWEVLDYKKLF	TRGV9	.	TRGJ1	18	-1	-1	22
45	4.1941617268761885E-4	TGTGCTGCGTGGGATTCTTATTATAAGAAACTCTTT	CAAWDSYYKKLF	TRGV10	.	TRGJ1	15	-1	-1	17
45	4.1941617268761885E-4	TGTGCTGCGTGGGATAGGAGTTATAAGAAACTCTTT	CAAWDRSYKKLF	TRGV10	.	TRGJ1	14	-1	-1	20
45	4.1941617268761885E-4	TGTGCTGCGTGGATGAATTATTATAAGAAACTCTTT	CAAWMNYYKKLF	TRGV10	.	TRGJ1	11	-1	-1	14
45	4.1941617268761885E-4	TGTGCTGCGGGGAATTATTATAAGAAACTCTTT	CAAGNYYKKLF	TRGV10	.	TRGJ2	16	-1	-1	11
45	4.1941617268761885E-4	TGTGCCTTGTGGGAGCCCAATAAGAAACTCTTT	CALWEPNKKLF	TRGV9	.	TRGJ1	14	-1	-1	19
45	4.1941617268761885E-4	TGTGCCTTGTGGGAGAGTAATAAGAAACTCTTT	CALWESNKKLF	TRGV9	.	TRGJ1	14	-1	-1	19
45	4.1941617268761885E-4	TGTGCCTTGTGGGAGGTGCCCGCCGTCCCAAAGAAACTCTTT	CALWEVPAVPKKLF	TRGV9	.	TRGJ1	18	-1	-1	30
44	4.1009581329456063E-4	TGTGCTGCGTGGGATTTTTGGGGTTTTGGTTATAAGAAACTCTTT	CAAWDFWGFGYKKLF	TRGV10	.	TRGJ1	15	-1	-1	29
44	4.1009581329456063E-4	TGTGCTGCGTGGGATTGGAGCGAGGGTTATTATAAGAAACTCTTT	CAAWDWSEGYYKKLF	TRGV10	.	TRGJ1	15	-1	-1	26
44	4.1009581329456063E-4	TGTGCTGCGTGGGATCCCCTAAGACCTGGTTGGTTCAAGATATTT	CAAWDPLRPGWFKIF	TRGV10	.	TRGJP1	14	-1	-1	25
44	4.1009581329456063E-4	TGTGCCTTGTGGGAGGTGTGGGTGTATTATAAGAAACTCTTT	CALWEVWVYYKKLF	TRGV9	.	TRGJ1	17	-1	-1	24
44	4.1009581329456063E-4	TGTGCCTTGTGGGAGGTCTTGTATAAGAAACTCTTT	CALWEVLYKKLF	TRGV9	.	TRGJ1	16	-1	-1	21
44	4.1009581329456063E-4	TGTGCTGCGTGGGCCTCGGGGGAGAAACTCTTT	CAAWASGEKLF	TRGV10	.	TRGJ1	12	-1	-1	22
44	4.1009581329456063E-4	TGTGCCCCGCGGTTCAAGATATTT	CAPRFKIF	TRGV10	.	TRGJP1	4	-1	-1	10
44	4.1009581329456063E-4	TGTGCCACCTATCTCTTT	CATYLF	TRGV7	.	TRGJ2	9	-1	-1	12
44	4.1009581329456063E-4	TGTGCTGCGTGGGATAGGGGGTATAAGAAACTCTTT	CAAWDRGYKKLF	TRGV10	.	TRGJ1	14	-1	-1	21
43	4.0077545390150245E-4	TGTGCCTTGTGGGAGGCGCAGGAGTTGGGCAAAAAGATCAAGGTATTT	CALWEAQELGKKIKVF	TRGV9	.	TRGJP	19	-1	-1	17
43	4.0077545390150245E-4	TGTGCCACCTGGGACCGGTGGTGTCGAGATTGGATCAAGACGTTT	CATWDRWCRDWIKTF	TRGV3	.	TRGJP2	17	-1	-1	27
43	4.0077545390150245E-4	TGTGCCTTGTGTCAGTCGGTAGGATATTATAAGAAACTCTTT	CALCQSVGYYKKLF	TRGV9	.	TRGJ1	10	-1	-1	24
43	4.0077545390150245E-4	TGTGCCACCTGGGACGGGCGGGGGTATTATAAGAAACTCTTT	CATWDGRGYYKKLF	TRGV2	.	TRGJ1	18	-1	-1	24
43	4.0077545390150245E-4	TGTGCTGCGTGGGATTATAATTATTATAAGAAACTCTTT	CAAWDYNYYKKLF	TRGV10	.	TRGJ1	16	-1	-1	18
43	4.0077545390150245E-4	TGTGCCTTGTGGGAGGTGGTGGATTATAAGAAACTCTTT	CALWEVVDYKKLF	TRGV9	.	TRGJ2	17	-1	-1	22
43	4.0077545390150245E-4	TGTGCTGCGTGGGATATGTATTATAAGAAACTCTTT	CAAWDMYYKKLF	TRGV10	.	TRGJ1	14	-1	-1	18
43	4.0077545390150245E-4	TGTGCCACCTATCCGAATTATTATAAGAAACTCTTT	CATYPNYYKKLF	TRGV4	.	TRGJ1	9	-1	-1	10
43	4.0077545390150245E-4	TGTGCTGCTTTCCGGAGGTGGATCAAGACGTTT	CAAFRRWIKTF	TRGV10	.	TRGJP2	7	-1	-1	18
43	4.0077545390150245E-4	TGTGCCACCTGGGACGGGAGGCAGAAACTCTTT	CATWDGRQKLF	TRGV2	.	TRGJ1	17	-1	-1	22
43	4.0077545390150245E-4	TGTGCTGGTTGGTTCAAGATATTT	CAGWFKIF	TRGV10	.	TRGJP1	6	-1	-1	4
42	3.9145509450844423E-4	TGTGCTGCGTGGGACGCCACTCTAGGCATGAGATCTGGTTGGTTCAAGATATTT	CAAWDATLGMRSGWFKIF	TRGV10	.	TRGJP1	13	-1	-1	34
42	3.9145509450844423E-4	TGTGCTGCGTGGGATTTCCCCATTTATTGGTATAAGAAACTCTTT	CAAWDFPIYWYKKLF	TRGV10	.	TRGJ1	15	-1	-1	30
42	3.9145509450844423E-4	TGTGCTGCGTGGGACAGTGTTCTCTATTATAAGAAACTCTTT	CAAWDSVLYYKKLF	TRGV10	.	TRGJ2	13	-1	-1	24
42	3.9145509450844423E-4	TGTGCTGCGAAACAACCGAATTATTATAAGAAACTCTTT	CAAKQPNYYKKLF	TRGV10	.	TRGJ1	8	-1	-1	16
42	3.9145509450844423E-4	TGTGCCTTGTGGGAGGTGCTAGGGTATAAGAAACTCTTT	CALWEVLGYKKLF	TRGV9	.	TRGJ1	18	-1	-1	24
42	3.9145509450844423E-4	TGTGCCTTGTGGGAGGTGCATCATTATAAGAAACTCTTT	CALWEVHHYKKLF	TRGV9	.	TRGJ1	19	-1	-1	19
42	3.9145509450844423E-4	TGTGCCTTGTGGGAGGTGCAAAGCTATAAGAAACTCTTT	CALWEVQSYKKLF	TRGV9	.	TRGJ1	19	-1	-1	24
42	3.9145509450844423E-4	TGTGCCTTGTGGGAGGCCGATTATTATAAGAAACTCTTT	CALWEADYYKKLF	TRGV9	.	TRGJ1	15	-1	-1	19
42	3.9145509450844423E-4	TGTGCCTTGTGGGAGGGGAATTATTATAAGAAACTCTTT	CALWEGNYYKKLF	TRGV9	.	TRGJ1	15	-1	-1	17
42	3.9145509450844423E-4	TGTGCTGCGTGGGATTATACTTATAAGAAACTCTTT	CAAWDYTYKKLF	TRGV10	.	TRGJ1	16	-1	-1	20
42	3.9145509450844423E-4	TGTGCCTTGTGGGGGTATTATAAGAAACTCTTT	CALWGYYKKLF	TRGV9	.	TRGJ1	15	-1	-1	15
42	3.9145509450844423E-4	TGTGCTGCGTGGGATTTGGAGAAACTCTTT	CAAWDLEKLF	TRGV10	.	TRGJ1	15	-1	-1	19
42	3.9145509450844423E-4	TGTGCCACCTGGGATGGAGGGAAACTCTTT	CATWDGGKLF	TRGV8	.	TRGJ1	14	-1	-1	20
42	3.9145509450844423E-4	TGTGCCACCTGGGACGTCGTGCTCTTT	CATWDVVLF	TRGV3	.	TRGJ1	14	-1	-1	21
42	3.9145509450844423E-4	TGTGCCTGCCTTAAGAAACTCTTT	CACLKKLF	TRGV9	.	TRGJ1	6	-1	-1	11
41	3.8213473511538605E-4	TGTGCTGCGTGGGATACTCCCCCCTATTATAAGAAACTCTTT	CAAWDTPPYYKKLF	TRGV10	.	TRGJ1	14	-1	-1	24
41	3.8213473511538605E-4	TGTGCTGCGTGGGAAACCACTTATTATAAGAAACTCTTT	CAAWETTYYKKLF	TRGV10	.	TRGJ1	13	-1	-1	20
41	3.8213473511538605E-4	TGTGCCACCTGGCACCCGAATTATTATAAGAAACTCTTT	CATWHPNYYKKLF	TRGV2	.	TRGJ1	14	-1	-1	16
41	3.8213473511538605E-4	TGTGCTGCGTGGTCCCCTGATAAGAAACTCTTT	CAAWSPDKKLF	TRGV10	.	TRGJ1	11	-1	-1	19
41	3.8213473511538605E-4	TGTGCTACCACCACTGGTTGGTTCAAGATATTT	CATTTGWFKIF	TRGV10	.	TRGJP1	5	-1	-1	9
41	3.8213473511538605E-4	TGTGCCACCTGGGGAATTAAGAAACTCTTT	CATWGIKKLF	TRGV7	.	TRGJ1	12	-1	-1	17
41	3.8213473511538605E-4	TGTGCTGCGTGGGATAAGAAACTCTTT	CAAWDKKLF	TRGV10	.	TRGJ1	14	-1	-1	13
40	3.7281437572232783E-4	TGTGCTGCGCGGAACCGAGGGCCACATACCACTGGTTGGTTCAAGATATTT	CAARNRGPHTTGWFKIF	TRGV10	.	TRGJP1	11	-1	-1	25
40	3.7281437572232783E-4	TGTGCTGCGTGGGATTATAGCCCTCCGAATTATTATAAGAAACTCTTT	CAAWDYSPPNYYKKLF	TRGV10	.	TRGJ1	16	-1	-1	25
40	3.7281437572232783E-4	TGTGCTGCGTGGAGGGCACAGAGGATTTATTATAAGAAACTCTTT	CAAWRAQRIYYKKLF	TRGV10	.	TRGJ1	11	-1	-1	23
40	3.7281437572232783E-4	TGTGCCACCTGGGACAGGATGACTTTTTATTATAAGAAACTCTTT	CATWDRMTFYYKKLF	TRGV3	.	TRGJ1	17	-1	-1	26
40	3.7281437572232783E-4	TGTGCCACCTGGGATGGGCGTAGTCATTATAAGAAACTCTTT	CATWDGRSHYKKLF	TRGV4	.	TRGJ1	18	-1	-1	25
40	3.7281437572232783E-4	TGTGCCACCTGGGACGGGCCGAATTATTATAAGAAACTCTTT	CATWDGPNYYKKLF	TRGV2	.	TRGJ1	19	-1	-1	19
40	3.7281437572232783E-4	TGTGCCTTGTGGGAGGTCCAAGGGGAGGAGAAACTCTTT	CALWEVQGEEKLF	TRGV9	.	TRGJ1	19	-1	-1	28
40	3.7281437572232783E-4	TGTGCTGCGTTTATGAATTATTATAAGAAACTCTTT	CAAFMNYYKKLF	TRGV10	.	TRGJ1	9	-1	-1	14
40	3.7281437572232783E-4	TGTGCTGCGTGGGATAACCAGTGTGAGAAACTCTTT	CAAWDNQCEKLF	TRGV10	.	TRGJ1	17	-1	-1	25
40	3.7281437572232783E-4	TGTGCCTTGTGGGACTGGTATTATAAGAAACTCTTT	CALWDWYYKKLF	TRGV9	.	TRGJ1	13	-1	-1	18
40	3.7281437572232783E-4	TGTGCCACCTGGGACTATTATTATAAGAAACTCTTT	CATWDYYYKKLF	TRGV4	.	TRGJ1	13	-1	-1	16
40	3.7281437572232783E-4	TGTGCCTTGTGGGAGGGAAATAAGAAACTCTTT	CALWEGNKKLF	TRGV9	.	TRGJ2	15	-1	-1	19
40	3.7281437572232783E-4	TGTGCCACCTGGGACAGGCCGGAGAAACTCTTT	CATWDRPEKLF	TRGV3	.	TRGJ1	19	-1	-1	22
40	3.7281437572232783E-4	TGTGCAACCGGGCTCTTT	CATGLF	TRGV2	.	TRGJ1	11	-1	-1	12
39	3.6349401632926966E-4	TGTGCTGCGTGGCCAATTCACCAAGACCATTATTATAAGAAACTCTTT	CAAWPIHQDHYYKKLF	TRGV10	.	TRGJ2	11	-1	-1	28
39	3.6349401632926966E-4	TGTGCCACCTGGGATAGCCCGAATAGTAGTGATTGGATCAAGACGTTT	CATWDSPNSSDWIKTF	TRGV8	.	TRGJP2	19	-1	-1	22
39	3.6349401632926966E-4	TGTGCTGCGTGGGACCTTATATGTCCACAATATAAGAAACTCTTT	CAAWDLICPQYKKLF	TRGV10	.	TRGJ1	13	-1	-1	30
39	3.6349401632926966E-4	TGTGCCACCTGGGACGGGCCGAGTAGTGATTGGATCAAGACGTTT	CATWDGPSSDWIKTF	TRGV2	.	TRGJP2	19	-1	-1	21
39	3.6349401632926966E-4	TGTGCTGCGTGGGAAACCACTGGTTGGTTCAAGATATTT	CAAWETTGWFKIF	TRGV10	.	TRGJP1	13	-1	-1	15
39	3.6349401632926966E-4	TGTGCCTTGTGGGAGGTGCAAAGTTATAAGAAACTCTTT	CALWEVQSYKKLF	TRGV9	.	TRGJ1	19	-1	-1	23
39	3.6349401632926966E-4	TGTGCCACCTGGGATACCACTGGTTGGTTCAAGATATTT	CATWDTTGWFKIF	TRGV8	.	TRGJP1	15	-1	-1	13
39	3.6349401632926966E-4	TGTGCTGCGTGGTCATTACTTGTTAAGAAACTCTTT	CAAWSLLVKKLF	TRGV10	.	TRGJ1	18	-1	-1	23
39	3.6349401632926966E-4	TGTGCCACCTGGGCCCTTTATTATAAGAAACTCTTT	CATWALYYKKLF	TRGV5	.	TRGJ1	12	-1	-1	17
39	3.6349401632926966E-4	TGTGCCACCTGGGACAGGCCTGAGAAACTCTTT	CATWDRPEKLF	TRGV3	.	TRGJ1	21	-1	-1	22
39	3.6349401632926966E-4	TGTGCTGCGTCCTGGAAGTTCAAGATATTT	CAASWKFKIF	TRGV10	.	TRGJP1	9	-1	-1	17
39	3.6349401632926966E-4	TGTGCTGCGTGGTATAAGAAACTCTTT	CAAWYKKLF	TRGV10	.	TRGJ1	14	-1	-1	12
38	3.541736569362115E-4	TGTGCTGCGTGGGATTATGCCCTCTATACCACTGGTTGGTTCAAGATATTT	CAAWDYALYTTGWFKIF	TRGV10	.	TRGJP1	16	-1	-1	24
38	3.541736569362115E-4	TGTGCTGCGTGGACCTTATATACCACTGGTTGGTTCAAGATATTT	CAAWTLYTTGWFKIF	TRGV10	.	TRGJP1	11	-1	-1	16
38	3.541736569362115E-4	TGTGCCACCTGGGATGGGAGGAATTATTATAAGAAACTCTTT	CATWDGRNYYKKLF	TRGV8	.	TRGJ1	17	-1	-1	20
38	3.541736569362115E-4	TGTGCCACCTGGGACGGGCATCCATTTTCCAAGAAACTCTTT	CATWDGHPFSKKLF	TRGV2	.	TRGJ1	18	-1	-1	30
38	3.541736569362115E-4	TGTGCCACCTGGGACGGGGGGGTTTATTATAAGAAACTCTTT	CATWDGGVYYKKLF	TRGV2	.	TRGJ1	17	-1	-1	23
38	3.541736569362115E-4	TGTGCCTTGTGGGAGGTGCTTTATTATAAGAAACTCTTT	CALWEVLYYKKLF	TRGV9	.	TRGJ1	18	-1	-1	20
38	3.541736569362115E-4	TGTGCCTTGTGGGAGGTGCCATATTATAAGAAACTCTTT	CALWEVPYYKKLF	TRGV9	.	TRGJ1	18	-1	-1	21
38	3.541736569362115E-4	TGTGCCACCTGGGACGGGCCTGGGTATAAGAAACTCTTT	CATWDGPGYKKLF	TRGV2	.	TRGJ1	19	-1	-1	24
38	3.541736569362115E-4	TGTGCCACCTGGGACGGGCCGGGTTATAAGAAACTCTTT	CATWDGPGYKKLF	TRGV2	.	TRGJ1	19	-1	-1	23
38	3.541736569362115E-4	TGTGCCTTCCCCGGGTGTTATTATAAGAAACTCTTT	CAFPGCYYKKLF	TRGV9	.	TRGJ1	7	-1	-1	17
38	3.541736569362115E-4	TGTGCCTTGTGGGAGGTTGATTATAAGAAACTCTTT	CALWEVDYKKLF	TRGV9	.	TRGJ2	16	-1	-1	19
38	3.541736569362115E-4	TGTGCCACCTGGGATATGGGCTATAAGAAACTCTTT	CATWDMGYKKLF	TRGV8	.	TRGJ1	23	-1	-1	21
38	3.541736569362115E-4	TGTGCCACCTGGGATAGTGATTGGATCAAGACGTTT	CATWDSDWIKTF	TRGV8	.	TRGJP2	16	-1	-1	14
38	3.541736569362115E-4	TGTGCCACCTGGGACGGGCAATATAAGAAACTCTTT	CATWDGQYKKLF	TRGV2	.	TRGJ1	18	-1	-1	21
38	3.541736569362115E-4	TGTGCCACCTGGGACAGCCGGCCCTGGAAACTCTTT	CATWDSRPWKLF	TRGV3	.	TRGJ1	16	-1	-1	26
38	3.541736569362115E-4	TGTGCTGCGTGGGCATCTACAATTAAACTCTTT	CAAWASTIKLF	TRGV10	.	TRGJ1	19	-1	-1	24
38	3.541736569362115E-4	TGTGCTGCGTGGACCAATAAGAAACTCTTT	CAAWTNKKLF	TRGV10	.	TRGJ1	11	-1	-1	16
37	3.4485329754315326E-4	TGTGCCTTGTGGGAGTTACCATTACGCAATTATTATAAGAAACTCTTT	CALWELPLRNYYKKLF	TRGV9	.	TRGJ1	14	-1	-1	20
37	3.4485329754315326E-4	TGTGCCTGCTGGATTAGGCCGTCCAATTATTATTATAAGAAACTCTTT	CACWIRPSNYYYKKLF	TRGV11	.	TRGJ1	26	-1	-1	28
37	3.4485329754315326E-4	TGTGCCTTGTGGGGGCCATCTTCGAATTATTATAAGAAACTCTTT	CALWGPSSNYYKKLF	TRGV9	.	TRGJ1	12	-1	-1	20
37	3.4485329754315326E-4	TGTGCCTTGTGGGAGGTGCGGGGGAATTATTATAAGAAACTCTTT	CALWEVRGNYYKKLF	TRGV9	.	TRGJ1	18	-1	-1	23
37	3.4485329754315326E-4	TGTGCCTTGTGGGAGGTGCGGTATTATAAGAAACTCTTT	CALWEVRYYKKLF	TRGV9	.	TRGJ1	18	-1	-1	21
37	3.4485329754315326E-4	TGTGCCACCTGGGATCGGAATTATTATAAGAAACTCTTT	CATWDRNYYKKLF	TRGV8	.	TRGJ1	17	-1	-1	17
37	3.4485329754315326E-4	TGTGCCACCTGGGACAATTATTATAAGAAACTCTTT	CATWDNYYKKLF	TRGV5	.	TRGJ1	15	-1	-1	15
37	3.4485329754315326E-4	TGTGCTGCGTGGTCTGGGTGGTTCAAGATATTT	CAAWSGWFKIF	TRGV10	.	TRGJP1	11	-1	-1	13
37	3.4485329754315326E-4	TGTGCTGCGTGGGATCTTATAGAGAAACTCTTT	CAAWDLIEKLF	TRGV10	.	TRGJ1	14	-1	-1	16
37	3.4485329754315326E-4	TGTGCCACCTGGGACGGGCGTCAGTGGCTCTTT	CATWDGRQWLF	TRGV2	.	TRGJ1	18	-1	-1	27
37	3.4485329754315326E-4	TGTGCCTCGTATTATTATAAGAAACTCTTT	CASYYYKKLF	TRGV9	.	TRGJ1	9	-1	-1	6
37	3.4485329754315326E-4	TGTGCTGCGTGGGCAAAGAAACTCTTT	CAAWAKKLF	TRGV10	.	TRGJ1	12	-1	-1	15
36	3.355329381500951E-4	TGTGCCACCTGGGACAGAGTGGGGTATAGTAGTGATTGGATCAAGACGTTT	CATWDRVGYSSDWIKTF	TRGV1	.	TRGJP2	16	-1	-1	24
36	3.355329381500951E-4	TGTGCCTTGTGGGAGTTCGGTCCCCTCATATATTATAAGAAACTCTTT	CALWEFGPLIYYKKLF	TRGV9	.	TRGJ1	14	-1	-1	30
36	3.355329381500951E-4	TGTGCCACCTGGGATGGCCCCCGGGAGGATTATTATAAGAAACTCTTT	CATWDGPREDYYKKLF	TRGV4	.	TRGJ1	20	-1	-1	28
36	3.355329381500951E-4	TGTGCCTTGTGGGAGCGCCGCCATCTCTATTATAAGAAACTCTTT	CALWERRHLYYKKLF	TRGV9	.	TRGJ1	14	-1	-1	27
36	3.355329381500951E-4	TGTGCCACCTGGGACAGGCGATCTTCGTCGAGGGGACTCTTT	CATWDRRSSSRGLF	TRGV5	.	TRGJ1	18	-1	-1	35
36	3.355329381500951E-4	TGTGCTTCCCGATCAACAGCTGGTTGGTTCAAGATATTT	CASRSTAGWFKIF	TRGV10	.	TRGJP1	5	-1	-1	19
36	3.355329381500951E-4	TGTGCTGCGTGGGACCCAGGGGATTATAAGAAACTCTTT	CAAWDPGDYKKLF	TRGV10	.	TRGJ1	13	-1	-1	22
36	3.355329381500951E-4	TGTGCCTTGTGGGAGGCCCGGTTGGCCGGCAAGATATTT	CALWEARLAGKIF	TRGV9	.	TRGJP1	15	-1	-1	29
36	3.355329381500951E-4	TGTGCTGCGTGGGGAGCTGGTTGGTTCAAGATATTT	CAAWGAGWFKIF	TRGV10	.	TRGJP1	12	-1	-1	16
36	3.355329381500951E-4	TGTGCTGCGTGGGAGAATTATTATAAGAAACTCTTT	CAAWENYYKKLF	TRGV10	.	TRGJ1	13	-1	-1	14
36	3.355329381500951E-4	TGTGCTGCGCGTACCACTGGTTGGTTCAAGATATTT	CAARTTGWFKIF	TRGV10	.	TRGJP1	8	-1	-1	11
36	3.355329381500951E-4	TGTGCCTTGTGGGAGGGATATTATAAGAAACTCTTT	CALWEGYYKKLF	TRGV9	.	TRGJ1	15	-1	-1	18
36	3.355329381500951E-4	TGTGCCTTGGAGATGAATTATTATAAGAAACTCTTT	CALEMNYYKKLF	TRGV9	.	TRGJ1	8	-1	-1	14
36	3.355329381500951E-4	TGTGCTGCGTGGGATCATTATAAGAAACTCTTT	CAAWDHYKKLF	TRGV10	.	TRGJ2	14	-1	-1	13
36	3.355329381500951E-4	TGTGCTGCGTGGGAGTATTATAAGAAACTCTTT	CAAWEYYKKLF	TRGV10	.	TRGJ1	16	-1	-1	15
36	3.355329381500951E-4	TGTGCCTTGTGGGAATTCCCGGAAACACTCTTT	CALWEFPETLF	TRGV9	.	TRGJ1	13	-1	-1	26
36	3.355329381500951E-4	TGTGCTGCGTGGCCTTATAAGAAACTCTTT	CAAWPYKKLF	TRGV10	.	TRGJ1	11	-1	-1	14
36	3.355329381500951E-4	TGTGCTGCGTGGGATTGGGAGAAACTCTTT	CAAWDWEKLF	TRGV10	.	TRGJ1	15	-1	-1	19
36	3.355329381500951E-4	TGTGCTGCGTGGACCCGTAAGAAACTCTTT	CAAWTRKKLF	TRGV10	.	TRGJ1	11	-1	-1	17
36	3.355329381500951E-4	TGTGCTGCGTGGACCAATAGGAAACTCTTT	CAAWTNRKLF	TRGV10	.	TRGJ1	11	-1	-1	16
35	3.2621257875703686E-4	TGTGCTGCGTGGGACTGTAGGGGAATCGAGGGTTGGTTCAAGATATTT	CAAWDCRGIEGWFKIF	TRGV10	.	TRGJP1	13	-1	-1	30
35	3.2621257875703686E-4	TGTGCTGCGTGCCAACTAATCACTGGTTGGTTCAAGATATTT	CAACQLITGWFKIF	TRGV10	.	TRGJP1	10	-1	-1	20
35	3.2621257875703686E-4	TGTGCTGCGTGGGATTTCGGTCCTGGTTGGTTCAAGATATTT	CAAWDFGPGWFKIF	TRGV10	.	TRGJP1	18	-1	-1	22
35	3.2621257875703686E-4	TGTGCTGCGTGGGACCGCACCACTGGTTGGTTCAAGATATTT	CAAWDRTTGWFKIF	TRGV10	.	TRGJP1	13	-1	-1	18
35	3.2621257875703686E-4	TGTGCCTTGTGGGAGGTGGTGGGTTATTATAAGAAACTCTTT	CALWEVVGYYKKLF	TRGV9	.	TRGJ1	17	-1	-1	23
35	3.2621257875703686E-4	TGTGCCACCTGGGACGGGGAGGAGGGAATAGGGAAACTCTTT	CATWDGEEGIGKLF	TRGV2	.	TRGJ1	17	-1	-1	32
35	3.2621257875703686E-4	TGTGCTGCGTGGGATGAGAATTATTATAAGAAACTCTTT	CAAWDENYYKKLF	TRGV10	.	TRGJ1	14	-1	-1	17
35	3.2621257875703686E-4	TGTGCCTTGTGGGAGGTGATTTATTATAAGAAACTCTTT	CALWEVIYYKKLF	TRGV9	.	TRGJ1	17	-1	-1	17
35	3.2621257875703686E-4	TGTGCCACCTGGGAACTAAAGGATTATAAGAAACTCTTT	CATWELKDYKKLF	TRGV5	.	TRGJ1	13	-1	-1	22
35	3.2621257875703686E-4	TGTGCTGCGTGGCTTTTTTATTATAAGAAACTCTTT	CAAWLFYYKKLF	TRGV10	.	TRGJ2	11	-1	-1	17
35	3.2621257875703686E-4	TGTGCTGCGTGGGATTATCGGCATAAGAAACTCTTT	CAAWDYRHKKLF	TRGV10	.	TRGJ1	16	-1	-1	22
35	3.2621257875703686E-4	TGTGCTGCGTGGGATGTATATTATAAGAAACTCTTT	CAAWDVYYKKLF	TRGV10	.	TRGJ1	14	-1	-1	18
35	3.2621257875703686E-4	TGTGCCTTGTGGGAGCCTTATTATAAGAAACTCTTT	CALWEPYYKKLF	TRGV9	.	TRGJ1	14	-1	-1	17
35	3.2621257875703686E-4	TGTGCCCCTTTCATGTGCCTGCAGAAACTCTTT	CAPFMCLQKLF	TRGV8	.	TRGJ1	8	-1	-1	22
35	3.2621257875703686E-4	TGTGCCACCTGGGTTTATTATAAGAAACTCTTT	CATWVYYKKLF	TRGV8	.	TRGJ1	12	-1	-1	14
35	3.2621257875703686E-4	TGTGCCACCTGGGACGGCCGAAGGAAACTCTTT	CATWDGRRKLF	TRGV7	.	TRGJ1	18	-1	-1	23
35	3.2621257875703686E-4	TGTGCCACCTGGGACGGGCCCTGGAAACTCTTT	CATWDGPWKLF	TRGV2	.	TRGJ1	20	-1	-1	23
34	3.168922193639787E-4	TGTGCCTTGTGGGAGGCCGCCGAGTTGGGCAAAAAAATCAAGGTATTT	CALWEAAELGKKIKVF	TRGV9	.	TRGJP	15	-1	-1	21
34	3.168922193639787E-4	TGTGCCTTGTGGGAGGGCACCGATTATTATAAGAAACTCTTT	CALWEGTDYYKKLF	TRGV9	.	TRGJ1	20	-1	-1	22
34	3.168922193639787E-4	TGTGCCACCTGGGACACTCCTTGGGATTATAAGAAACTCTTT	CATWDTPWDYKKLF	TRGV3	.	TRGJ1	15	-1	-1	25
34	3.168922193639787E-4	TGTGCTGCGTGGGACCGGAATTATTATAAGAAACTCTTT	CAAWDRNYYKKLF	TRGV10	.	TRGJ1	13	-1	-1	17
34	3.168922193639787E-4	TGTGCCTTGTGGGAGCTGAATTATTATAAGAAACTCTTT	CALWELNYYKKLF	TRGV9	.	TRGJ1	17	-1	-1	17
34	3.168922193639787E-4	TGTGCCTTGTGGGAGGACCACTATTATAAGAAACTCTTT	CALWEDHYYKKLF	TRGV9	.	TRGJ2	15	-1	-1	21
34	3.168922193639787E-4	TGTGCCACCTGGGACGGGCCTTATTATAAGAAACTCTTT	CATWDGPYYKKLF	TRGV2	.	TRGJ1	19	-1	-1	20
34	3.168922193639787E-4	TGTGCTGCGTGGGATTTTCGCTATAAGAAACTCTTT	CAAWDFRYKKLF	TRGV10	.	TRGJ1	15	-1	-1	21
34	3.168922193639787E-4	TGTGCTGCGGGGGCTTGGTTCAAGATATTT	CAAGAWFKIF	TRGV10	.	TRGJP1	15	-1	-1	14
34	3.168922193639787E-4	TGTGCCACCTGGAACAATAAGAAACTCTTT	CATWNNKKLF	TRGV3	.	TRGJ2	15	-1	-1	16
34	3.168922193639787E-4	TGTGCCACGCCGAAGAAACTCTTT	CATPKKLF	TRGV8	.	TRGJ1	7	-1	-1	12
34	3.168922193639787E-4	TGTGCTGCGTGGGATGAGGAGAAACTCTTT	CAAWDEEKLF	TRGV10	.	TRGJ1	14	-1	-1	19
34	3.168922193639787E-4	TGTGCCACCTGGGAGTGGAAACTCTTT	CATWEWKLF	TRGV3	.	TRGJ1	13	-1	-1	17
34	3.168922193639787E-4	TGTGCCACCTGGGAAAAGAAACTCTTT	CATWEKKLF	TRGV4	.	TRGJ1	13	-1	-1	15
33	3.0757185997092046E-4	TGTGCTGCGTGGGATTTGATGGGGAATTATTATAAGAAACTCTTT	CAAWDLMGNYYKKLF	TRGV10	.	TRGJ2	15	-1	-1	23
33	3.0757185997092046E-4	TGTGCCACCTGGGACGGTTATAGTAGTGATTGGATCAAGACGTTT	CATWDGYSSDWIKTF	TRGV2	.	TRGJP2	16	-1	-1	18
33	3.0757185997092046E-4	TGTGCTGCGTGGGATTCTCATAGTGGTTGGTTCAAGATATTT	CAAWDSHSGWFKIF	TRGV10	.	TRGJP1	15	-1	-1	23
33	3.0757185997092046E-4	TGTGCCTTGTGGGAGGTCGACCATTATTATAAGAAACTCTTT	CALWEVDHYYKKLF	TRGV9	.	TRGJ1	16	-1	-1	22
33	3.0757185997092046E-4	TGTGCCACCTGGGCCCTTTTTTTTTATTATAAGAAACTCTTT	CATWALFFYYKKLF	TRGV8	.	TRGJ1	12	-1	-1	23
33	3.0757185997092046E-4	TGTGCCACCTGGGATGGCAACTATTATTATAAGAAACTCTTT	CATWDGNYYYKKLF	TRGV4	.	TRGJ1	16	-1	-1	22
33	3.0757185997092046E-4	TGTGCCTTGTGGGAAGTGAATTATTATAAGAAACTCTTT	CALWEVNYYKKLF	TRGV9	.	TRGJ1	17	-1	-1	17
33	3.0757185997092046E-4	TGTGCCACCTGGGACGGGCCTGATTGGATCAAGACGTTT	CATWDGPDWIKTF	TRGV2	.	TRGJP2	19	-1	-1	20
33	3.0757185997092046E-4	TGTGCCTTGTGGGACCGTTATTATAAGAAACTCTTT	CALWDRYYKKLF	TRGV9	.	TRGJ1	13	-1	-1	17
33	3.0757185997092046E-4	TGTGCCACCTGGGGTAGTGATTGGATCAAGACGTTT	CATWGSDWIKTF	TRGV2	.	TRGJP2	12	-1	-1	13
33	3.0757185997092046E-4	TGTGCCACCTGGGACGGGCCAGGGAAGAAACTCTTT	CATWDGPGKKLF	TRGV2	.	TRGJ1	19	-1	-1	24
33	3.0757185997092046E-4	TGTGCTGCGTGGGGTGGTTGGTTCAAGATATTT	CAAWGGWFKIF	TRGV10	.	TRGJP1	12	-1	-1	14
33	3.0757185997092046E-4	TGTGCCACCTGGGATGATTATAAGAAACTCTTT	CATWDDYKKLF	TRGV4	.	TRGJ1	15	-1	-1	13
33	3.0757185997092046E-4	TGTGCCACCTGGGACCTTTATAAGAAACTCTTT	CATWDLYKKLF	TRGV2	.	TRGJ1	14	-1	-1	17
33	3.0757185997092046E-4	TGTGCCACCTGGGACGGGCTTTGGAAACTCTTT	CATWDGLWKLF	TRGV2	.	TRGJ1	18	-1	-1	23
33	3.0757185997092046E-4	TGTGCCACCTGGGACGGGCTTAAGAAACTCTTT	CATWDGLKKLF	TRGV2	.	TRGJ1	18	-1	-1	20
33	3.0757185997092046E-4	TGTGCTGCGTGGGTTAAGAAACTCTTT	CAAWVKKLF	TRGV10	.	TRGJ1	15	-1	-1	14
33	3.0757185997092046E-4	TGTGCCACTTATAGAGTGGGACTCTTT	CATYRVGLF	TRGV8	.	TRGJ1	7	-1	-1	20
33	3.0757185997092046E-4	TGTGCCACCTGGAATAAGAAACTCTTT	CATWNKKLF	TRGV2	.	TRGJ1	11	-1	-1	13
32	2.982515005778623E-4	TGTGCCTTGTGGGAGTGGGGGTATGAAAGGGGATATTATAAGAAACTCTTT	CALWEWGYERGYYKKLF	TRGV9	.	TRGJ1	14	-1	-1	33
32	2.982515005778623E-4	TGTGCCTTGTGGGAGGTTAGCGGTGGTGATTATAAGAAACTCTTT	CALWEVSGGDYKKLF	TRGV9	.	TRGJ1	16	-1	-1	28
32	2.982515005778623E-4	TGTGCCTTGTGGGAGGTGGTAACGAATTATTATAAGAAACTCTTT	CALWEVVTNYYKKLF	TRGV9	.	TRGJ2	17	-1	-1	22
32	2.982515005778623E-4	TGTGCCACCTGGGACGGGCGGGCTGGTGATTGGATCAAGACGTTT	CATWDGRAGDWIKTF	TRGV2	.	TRGJP2	18	-1	-1	25
32	2.982515005778623E-4	TGTGCCTTGTGGGAGGCCTCGAATTATTATAAGAAACTCTTT	CALWEASNYYKKLF	TRGV9	.	TRGJ1	15	-1	-1	18
32	2.982515005778623E-4	TGTGCCACCTGGGACAGGCTCCGCTATTATAAGAAACTCTTT	CATWDRLRYYKKLF	TRGV3	.	TRGJ1	18	-1	-1	24
32	2.982515005778623E-4	TGTGCTGCGTGGGGTCAGAATTATTATAAGAAACTCTTT	CAAWGQNYYKKLF	TRGV10	.	TRGJ1	12	-1	-1	17
32	2.982515005778623E-4	TGTGCCTTGTGGGTAGATTATTATAAGAAACTCTTT	CALWVDYYKKLF	TRGV9	.	TRGJ1	12	-1	-1	16
32	2.982515005778623E-4	TGTGCCTTGGGTGGTGTTTATTATAAGAAACTCTTT	CALGGVYYKKLF	TRGV9	.	TRGJ1	8	-1	-1	17
32	2.982515005778623E-4	TGTGCCACCTGGGATAGTTTCGAGAAACTCTTT	CATWDSFEKLF	TRGV8	.	TRGJ1	16	-1	-1	22
32	2.982515005778623E-4	TGTGCCAGACGGGAGAAACTCTTT	CARREKLF	TRGV2	.	TRGJ1	6	-1	-1	13
32	2.982515005778623E-4	TGTGCTGCGTCTGGTCGGATCAAGACGTTT	CAASGRIKTF	TRGV10	.	TRGJP2	9	-1	-1	16
32	2.982515005778623E-4	TGTGCCACCTGGGATGTGTGGCTCTTT	CATWDVWLF	TRGV4	.	TRGJ1	15	-1	-1	21
31	2.889311411848041E-4	TGTGCTGCGTGGGATTATGGGATTTTCCGAGTTGGGTTGAGGTATAAGAAACTCTTT	CAAWDYGIFRVGLRYKKLF	TRGV10	.	TRGJ1	16	-1	-1	42
31	2.889311411848041E-4	TGTGCTGCGTGGGATTTTCCTCCCCGGGGACTCTATTATTATAAGAAACTCTTT	CAAWDFPPRGLYYYKKLF	TRGV10	.	TRGJ1	15	-1	-1	34
31	2.889311411848041E-4	TGTGCTGCGTGGGATTCTTTCAATACCACTGGTTGGTTCAAGATATTT	CAAWDSFNTTGWFKIF	TRGV10	.	TRGJP1	15	-1	-1	22
31	2.889311411848041E-4	TGTGCTGCGTGGGATTCCTTTAATTATTATAAGAAACTCTTT	CAAWDSFNYYKKLF	TRGV10	.	TRGJ1	15	-1	-1	21
31	2.889311411848041E-4	TGTGCCTTGTGGGAGTACTTGAATTATTATAAGAAACTCTTT	CALWEYLNYYKKLF	TRGV9	.	TRGJ1	14	-1	-1	20
31	2.889311411848041E-4	TGTGCCTTGTGGGAGCTCCCGAATTATTATAAGAAACTCTTT	CALWELPNYYKKLF	TRGV9	.	TRGJ1	14	-1	-1	19
31	2.889311411848041E-4	TGTGCCACCTGGGACAGGCTTCCCTATTATAAGAAACTCTTT	CATWDRLPYYKKLF	TRGV3	.	TRGJ1	23	-1	-1	24
31	2.889311411848041E-4	TGTGCCTTGTGGGTTCGATTGTTTTATAAGAAACTCTTT	CALWVRLFYKKLF	TRGV9	.	TRGJ1	12	-1	-1	13
31	2.889311411848041E-4	TGTGCCTTGTGGGACCAGAATTATTATAAGAAACTCTTT	CALWDQNYYKKLF	TRGV9	.	TRGJ1	13	-1	-1	17
31	2.889311411848041E-4	TGTGCCTTGTGGGAGGTGAATTTCTATAAGAAACTCTTT	CALWEVNFYKKLF	TRGV9	.	TRGJ1	17	-1	-1	17
31	2.889311411848041E-4	TGTGCCACCTGGGATAAGAATTATTATAAGAAACTCTTT	CATWDKNYYKKLF	TRGV8	.	TRGJ1	15	-1	-1	17
31	2.889311411848041E-4	TGTGCCACCTGGGACGGCCGGGGTTATAAGAAACTCTTT	CATWDGRGYKKLF	TRGV3	.	TRGJ1	18	-1	-1	23
31	2.889311411848041E-4	TGTGCCACCTGGGATAGGTATTATAAGAAACTCTTT	CATWDRYYKKLF	TRGV8	.	TRGJ1	17	-1	-1	18
31	2.889311411848041E-4	TGTGCCACCTGGGACGCTCGAGGTGGGAAACTCTTT	CATWDARGGKLF	TRGV2	.	TRGJ1	15	-1	-1	26
31	2.889311411848041E-4	TGTGCTGCGTGGGATTTTTATAAGAAACTCTTT	CAAWDFYKKLF	TRGV10	.	TRGJ1	15	-1	-1	13
31	2.889311411848041E-4	TGTGCCACCTGGGACTATTATAAGAAACTCTTT	CATWDYYKKLF	TRGV5	.	TRGJ1	14	-1	-1	15
31	2.889311411848041E-4	TGTGCCACCCCGGGTTATTATAAGAAACTCTTT	CATPGYYKKLF	TRGV2	.	TRGJ1	8	-1	-1	14
31	2.889311411848041E-4	TGTGCCACGCAGAGGGGGAAACTCTTT	CATQRGKLF	TRGV5	.	TRGJ1	7	-1	-1	17
31	2.889311411848041E-4	TGTGAGCTCTTT	CELF	TRGV2	.	TRGJ1	3	-1	-1	6
31	2.889311411848041E-4	TGTGCCACCTGGGATAGCCCGGGGCTCTTT	CATWDSPGLF	TRGV8	.	TRGJ1	19	-1	-1	24
31	2.889311411848041E-4	TGTGCCACCTGGGACGGGAAACTCTTT	CATWDGKLF	TRGV2	.	TRGJ1	17	-1	-1	17
30	2.796107817917459E-4	TGTGCCTGCTGGATTAGGCCCCTAATTCTAGTAGGTGAAAAGAAACTCTTT	CACWIRPLILVGEKKLF	TRGV11	.	TRGJ1	18	-1	-1	39
30	2.796107817917459E-4	TGTGCCACCTGGGACGGCCTACCCGGTAGTGATTGGATCAAGACGTTT	CATWDGLPGSDWIKTF	TRGV2	.	TRGJP2	16	-1	-1	25
30	2.796107817917459E-4	TGTGCCTTGTGGGAGCTTTGGGATTATTATAAGAAACTCTTT	CALWELWDYYKKLF	TRGV9	.	TRGJ1	14	-1	-1	22
30	2.796107817917459E-4	TGTGCCTTGTGGGAGGTGCTCCAATATTATAAGAAACTCTTT	CALWEVLQYYKKLF	TRGV9	.	TRGJ1	21	-1	-1	24
30	2.796107817917459E-4	TGTGCCTTGTGGGAGGTGCAAAATTATTATAAGAAACTCTTT	CALWEVQNYYKKLF	TRGV9	.	TRGJ1	19	-1	-1	21
30	2.796107817917459E-4	TGTGCCACCTGGGATTCGGTCCTCGATTGGATCAAGACGTTT	CATWDSVLDWIKTF	TRGV8	.	TRGJP2	14	-1	-1	24
30	2.796107817917459E-4	TGTGCCACCTGGGATGGCCAACCCGAAAGGGAGAAACTCTTT	CATWDGQPEREKLF	TRGV4	.	TRGJ1	16	-1	-1	31
30	2.796107817917459E-4	TGTGCCACCTGGGATGGGCCTTTGGGGTATAAGAAACTCTTT	CATWDGPLGYKKLF	TRGV4	.	TRGJ1	19	-1	-1	27
30	2.796107817917459E-4	TGTGCCACCTGGGATGGGACCACTGGTTGGTTCAAGATATTT	CATWDGTTGWFKIF	TRGV4	.	TRGJP1	21	-1	-1	18
30	2.796107817917459E-4	TGTGCCACCTGGGACGGGAGTAGTGATTGGATCAAGACGTTT	CATWDGSSDWIKTF	TRGV2	.	TRGJP2	17	-1	-1	18
30	2.796107817917459E-4	TGTGCTGCGTGGGATTATAAGGCCCCAAAGAAACTCTTT	CAAWDYKAPKKLF	TRGV10	.	TRGJ1	16	-1	-1	27
30	2.796107817917459E-4	TGTGCTGCGTGGGACGCGAATTATTATAAGAAACTCTTT	CAAWDANYYKKLF	TRGV10	.	TRGJ1	13	-1	-1	16
30	2.796107817917459E-4	TGTGCCTTGTGGGAGACGAATTATTATAAGAAACTCTTT	CALWETNYYKKLF	TRGV9	.	TRGJ1	14	-1	-1	16
30	2.796107817917459E-4	TGTGCCACCTGGGATTTGAATTATTATAAGAAACTCTTT	CATWDLNYYKKLF	TRGV8	.	TRGJ1	14	-1	-1	13
30	2.796107817917459E-4	TGTGCCACCTGGGATCGCTTTTATTATAAGAAACTCTTT	CATWDRFYYKKLF	TRGV7	.	TRGJ1	13	-1	-1	20
30	2.796107817917459E-4	TGTGCCACCTGGGATAGGCTCTATTATAAGAAACTCTTT	CATWDRLYYKKLF	TRGV8	.	TRGJ1	23	-1	-1	21
30	2.796107817917459E-4	TGTGCCACCTGGGAGGAGAAATATTATAAGAAACTCTTT	CATWEEKYYKKLF	TRGV5	.	TRGJ1	13	-1	-1	17
30	2.796107817917459E-4	TGTGCTGCGTGGGGACCATTAGCAGAGAAACTCTTT	CAAWGPLAEKLF	TRGV10	.	TRGJ1	12	-1	-1	25
30	2.796107817917459E-4	TGTGCTGCGTGGGATCTATATTATAAGAAACTCTTT	CAAWDLYYKKLF	TRGV10	.	TRGJ1	14	-1	-1	18
30	2.796107817917459E-4	TGTGCCACCTGGGACGGCCTCTTT	CATWDGLF	TRGV2	.	TRGJ1	16	-1	-1	18
30	2.796107817917459E-4	TGTGCCACCTGGAATTATTATAAGAAACTCTTT	CATWNYYKKLF	TRGV5	.	TRGJ1	11	-1	-1	11
30	2.796107817917459E-4	TGTGCCTTGCTCTTT	CALLF	TRGV9	.	TRGJ1	8	-1	-1	9
30	2.796107817917459E-4	TGTGCTGCGTTTCGGGATTATAAGAAACTCTTT	CAAFRDYKKLF	TRGV10	.	TRGJ1	9	-1	-1	16
30	2.796107817917459E-4	TGTGCTGCGTGTGCCCCTTATTATAAGAAACTCTTT	CAACAPYYKKLF	TRGV10	.	TRGJ1	10	-1	-1	17
29	2.702904223986877E-4	TGTGCCACCTGGGACAGGCCGGGAAGTAGTGATTGGATCAAGACGTTT	CATWDRPGSSDWIKTF	TRGV3	.	TRGJP2	19	-1	-1	24
29	2.702904223986877E-4	TGTGCTGCGTGGGATTTTAAATCTGCCCCCCTTAAGAAACTCTTT	CAAWDFKSAPLKKLF	TRGV10	.	TRGJ1	15	-1	-1	32
29	2.702904223986877E-4	TGTGCTGCGTGGGATTATTCGGCAATTTATTATAAGAAACTCTTT	CAAWDYSAIYYKKLF	TRGV10	.	TRGJ1	16	-1	-1	26
29	2.702904223986877E-4	TGTGCCACCTGGGACGGGCTAGATAGTGATTGGATCAAGACGTTT	CATWDGLDSDWIKTF	TRGV2	.	TRGJP2	18	-1	-1	19
29	2.702904223986877E-4	TGTGCCTTGTGGGAGGTGCCCAATTATTATAAGAAACTCTTT	CALWEVPNYYKKLF	TRGV9	.	TRGJ1	18	-1	-1	21
29	2.702904223986877E-4	TGTGCCACCTGGGACGTTTCCTTGGACTGGTTCAAGATATTT	CATWDVSLDWFKIF	TRGV2	.	TRGJP1	15	-1	-1	27
29	2.702904223986877E-4	TGTGCTGCGTGGGATACTTCTGGTTGGTTCAAGATATTT	CAAWDTSGWFKIF	TRGV10	.	TRGJP1	14	-1	-1	13
29	2.702904223986877E-4	TGTGCTGCGCTCGATACCACTGGTTGGTTCAAGATATTT	CAALDTTGWFKIF	TRGV10	.	TRGJP1	8	-1	-1	13
29	2.702904223986877E-4	TGTGCCTTGTGGGAGCAGAATTATTATAAGAAACTCTTT	CALWEQNYYKKLF	TRGV9	.	TRGJ1	14	-1	-1	17
29	2.702904223986877E-4	TGTGCCACCTGGGATAGGAATTATTATAAGAAACTCTTT	CATWDRNYYKKLF	TRGV8	.	TRGJ1	17	-1	-1	17
29	2.702904223986877E-4	TGTGCCACCTGGGACAAGGACGACCGTAAGAAACTCTTT	CATWDKDDRKKLF	TRGV7	.	TRGJ1	15	-1	-1	26
29	2.702904223986877E-4	TGTGCTGCGTGGGTTTTATGGTATAAGAAACTCTTT	CAAWVLWYKKLF	TRGV10	.	TRGJ1	15	-1	-1	21
29	2.702904223986877E-4	TGTGCTGCGGGACATTCATATTATAAGAAACTCTTT	CAAGHSYYKKLF	TRGV10	.	TRGJ2	8	-1	-1	18
29	2.702904223986877E-4	TGTGCCACCTGGGCCGGTTGGTTCAAGATATTT	CATWAGWFKIF	TRGV3	.	TRGJP1	12	-1	-1	15
29	2.702904223986877E-4	TGTGCCACCTGGGACAGGCTGGGGGGGCTCTTT	CATWDRLGGLF	TRGV3	.	TRGJ1	18	-1	-1	27
28	2.609700630056295E-4	TGTGCCACCTGGGACGGCCCGCTTAGTAGTGATTGGATCAAGACGTTT	CATWDGPLSSDWIKTF	TRGV2	.	TRGJP2	20	-1	-1	23
28	2.609700630056295E-4	TGTGCCACCTGGGACGGGCCCGGCTCGATTTCGTCCGGGAGACTCTTT	CATWDGPGSISSGRLF	TRGV2	.	TRGJ1	21	-1	-1	38
28	2.609700630056295E-4	TGTGCCACCTGGGACGGGCCAGGCAGTAGTGATTGGATCAAGACGTTT	CATWDGPGSSDWIKTF	TRGV2	.	TRGJP2	19	-1	-1	24
28	2.609700630056295E-4	TGTGCCACCTGGGACGGGCCGGGTAGTGATTGGATCAAGACGTTT	CATWDGPGSDWIKTF	TRGV2	.	TRGJP2	19	-1	-1	22
28	2.609700630056295E-4	TGTGCTGCGTGGGATTATTCGAATTATTATAAGAAACTCTTT	CAAWDYSNYYKKLF	TRGV10	.	TRGJ1	16	-1	-1	13
28	2.609700630056295E-4	TGTGCTGCGTGGGCCTATTTTTATTATAAGAAACTCTTT	CAAWAYFYYKKLF	TRGV10	.	TRGJ1	12	-1	-1	20
28	2.609700630056295E-4	TGTGCTGCGTGGGACTCTGGGGCTTATAAGAAACTCTTT	CAAWDSGAYKKLF	TRGV10	.	TRGJ1	13	-1	-1	23
28	2.609700630056295E-4	TGTGCTGCGTGGGACCCCCCCTATTATAAGAAACTCTTT	CAAWDPPYYKKLF	TRGV10	.	TRGJ1	13	-1	-1	21
28	2.609700630056295E-4	TGTGCCTTGTGGGAGTTGATTTATTATAAGAAACTCTTT	CALWELIYYKKLF	TRGV9	.	TRGJ1	17	-1	-1	17
28	2.609700630056295E-4	TGTGCCTTGTGGGAGGACGTGGGATATAAGAAACTCTTT	CALWEDVGYKKLF	TRGV9	.	TRGJ1	15	-1	-1	24
28	2.609700630056295E-4	TGTGCCACCTGGGACAGGGAGGTCGTAAAGAAACTCTTT	CATWDREVVKKLF	TRGV7	.	TRGJ1	17	-1	-1	27
28	2.609700630056295E-4	TGTGCTGCGTGTGAGGGATATTATAAGAAACTCTTT	CAACEGYYKKLF	TRGV10	.	TRGJ1	13	-1	-1	18
28	2.609700630056295E-4	TGTGCTGCGTGGCCCTTTGGCTGGTTCAAGATATTT	CAAWPFGWFKIF	TRGV10	.	TRGJP1	11	-1	-1	17
28	2.609700630056295E-4	TGTGCTGCGTGGGGATTAAGAGAGGGACAACTCTTT	CAAWGLREGQLF	TRGV10	.	TRGJ1	17	-1	-1	28
28	2.609700630056295E-4	TGTGCTGCGTGGGATTTCTCCCCTAAGAAACTCTTT	CAAWDFSPKKLF	TRGV10	.	TRGJ1	15	-1	-1	23
28	2.609700630056295E-4	TGTGCTGCGTGGGATTGGGATTATAAGAAACTCTTT	CAAWDWDYKKLF	TRGV10	.	TRGJ1	15	-1	-1	19
28	2.609700630056295E-4	TGTGCCACCTGCGGTTACGATTGGATCAAGACGTTT	CATCGYDWIKTF	TRGV8	.	TRGJP2	10	-1	-1	18
28	2.609700630056295E-4	TGTGCCACCTGGCGTAATTATTATAAGAAACTCTTT	CATWRNYYKKLF	TRGV4	.	TRGJ1	11	-1	-1	15
28	2.609700630056295E-4	TGTGCCACCTGGGTTGGGTATTATAAGAAACTCTTT	CATWVGYYKKLF	TRGV3	.	TRGJ1	12	-1	-1	18
28	2.609700630056295E-4	TGTGCCACCTGGGACCGCGACCATAAGAAACTCTTT	CATWDRDHKKLF	TRGV8	.	TRGJ1	13	-1	-1	22
28	2.609700630056295E-4	TGTGCCACCTGGGACAGGCGGGGTAAGAAACTCTTT	CATWDRRGKKLF	TRGV3	.	TRGJ1	18	-1	-1	23
28	2.609700630056295E-4	TGTGCCACCTGGACGAATTATTATAAGAAACTCTTT	CATWTNYYKKLF	TRGV3	.	TRGJ1	11	-1	-1	13
28	2.609700630056295E-4	TGTGCCACCTGGGATGGGCTTAGGAAACTCTTT	CATWDGLRKLF	TRGV4	.	TRGJ1	18	-1	-1	20
28	2.609700630056295E-4	TGTGCCACCTGGGACCTACGAAAGAAACTCTTT	CATWDLRKKLF	TRGV3	.	TRGJ1	14	-1	-1	21
28	2.609700630056295E-4	TGTGCCACCTGGGATGGGCAGTATAAGAAACTCTTT	CATWDGQYKKLF	TRGV4	.	TRGJ1	18	-1	-1	21
28	2.609700630056295E-4	TGTGCCACCTGGGACGGGCGGGGGAAACTCTTT	CATWDGRGKLF	TRGV2	.	TRGJ1	18	-1	-1	23
28	2.609700630056295E-4	TGTGCCACCTGGGACTGGAAACTCTTT	CATWDWKLF	TRGV2	.	TRGJ1	17	-1	-1	17
28	2.609700630056295E-4	TGTGCCACCTGGGACAGGCGTGGGAAACTCTTT	CATWDRRGKLF	TRGV3	.	TRGJ1	21	-1	-1	23
27	2.516497036125713E-4	TGTGCTGCGTGGGATTATATCGGGTCTAGGAATTATTATAAGAAACTCTTT	CAAWDYIGSRNYYKKLF	TRGV10	.	TRGJ1	16	-1	-1	29
27	2.516497036125713E-4	TGTGCCTTGTGGGAGGTGCTTTCTTTGGATTATTATAAGAAACTCTTT	CALWEVLSLDYYKKLF	TRGV9	.	TRGJ1	18	-1	-1	28
27	2.516497036125713E-4	TGTGCTGCGTGGGATCTCCTTCCTTGGGGTTGGTTCAAGATATTT	CAAWDLLPWGWFKIF	TRGV10	.	TRGJP1	14	-1	-1	27
27	2.516497036125713E-4	TGTGCTGCGTGGGATTATAATGTTTGCGATAAGAAACTCTTT	CAAWDYNVCDKKLF	TRGV10	.	TRGJ2	16	-1	-1	28
27	2.516497036125713E-4	TGTGCTGCGTGGGATCAGACCACTGGTTGGTTCAAGATATTT	CAAWDQTTGWFKIF	TRGV10	.	TRGJP1	14	-1	-1	8
27	2.516497036125713E-4	TGTGCCACCTGGGAAGATAGTAGTGATTGGATCAAGACGTTT	CATWEDSSDWIKTF	TRGV2	.	TRGJP2	13	-1	-1	16
27	2.516497036125713E-4	TGTGCTGCGTGGGGTCCATTTTATTATAAGAAACTCTTT	CAAWGPFYYKKLF	TRGV10	.	TRGJ1	12	-1	-1	20
27	2.516497036125713E-4	TGTGCCTTGTGGGAGGTGCATCACTATAAGAAACTCTTT	CALWEVHHYKKLF	TRGV9	.	TRGJ1	19	-1	-1	24
27	2.516497036125713E-4	TGTGCCACCTGGGCTGGTGGTTATTATAAGAAACTCTTT	CATWAGGYYKKLF	TRGV3	.	TRGJ1	12	-1	-1	20
27	2.516497036125713E-4	TGTGCCACCTGGGACGGGCTGGATTATAAGAAACTCTTT	CATWDGLDYKKLF	TRGV2	.	TRGJ1	18	-1	-1	22
27	2.516497036125713E-4	TGTGCCACCTGGGACGGGCGGGGTTATAAGAAACTCTTT	CATWDGRGYKKLF	TRGV2	.	TRGJ1	18	-1	-1	23
27	2.516497036125713E-4	TGTGCCACCTGGGATGACTATTATAAGAAACTCTTT	CATWDDYYKKLF	TRGV4	.	TRGJ1	15	-1	-1	18
27	2.516497036125713E-4	TGTGCCACCTGGGATGAGGGTGGAGGGAAACTCTTT	CATWDEGGGKLF	TRGV8	.	TRGJ2	18	-1	-1	26
27	2.516497036125713E-4	TGTGCAGAATCCTCGAATTATTATAAGAAACTCTTT	CAESSNYYKKLF	TRGV9	.	TRGJ1	4	-1	-1	12
27	2.516497036125713E-4	TGTGCCACCTGGGACGGCCTGAGGAAACTCTTT	CATWDGLRKLF	TRGV2	.	TRGJ1	16	-1	-1	23
27	2.516497036125713E-4	TGTGCCACCTGGGACAGGCCGAAGAAACTCTTT	CATWDRPKKLF	TRGV5	.	TRGJ1	19	-1	-1	21
27	2.516497036125713E-4	TGTGCCACCTGGGATAGCGGGAAACTCTTT	CATWDSGKLF	TRGV8	.	TRGJ1	16	-1	-1	20
27	2.516497036125713E-4	TGTGCTGCGTGGGAGGAGAAACTCTTT	CAAWEEKLF	TRGV10	.	TRGJ2	13	-1	-1	16
27	2.516497036125713E-4	TGTGCCACCTCCAAACTCTTT	CATSKLF	TRGV5	.	TRGJ1	9	-1	-1	12
27	2.516497036125713E-4	TGTGCCACCTGGGATGGGGATTATAAGAAACTCTTT	CATWDGDYKKLF	TRGV4	.	TRGJ1	17	-1	-1	19
27	2.516497036125713E-4	TGTGCCACCTGGGAATATTATAAGAAACTCTTT	CATWEYYKKLF	TRGV4	.	TRGJ1	13	-1	-1	12
27	2.516497036125713E-4	TGTGCCACCTGGGATGGAAGGGATTATAAGAAACTCTTT	CATWDGRDYKKLF	TRGV4	.	TRGJ1	16	-1	-1	22
27	2.516497036125713E-4	TGTGCCACCTGGGACGGGCATTATTATAAGAAACTCTTT	CATWDGHYYKKLF	TRGV2	.	TRGJ1	18	-1	-1	19
27	2.516497036125713E-4	TGTGCCACCTGGGATGGTCCCCCCTCGGTGCTCTTT	CATWDGPPSVLF	TRGV4	.	TRGJ1	20	-1	-1	30
27	2.516497036125713E-4	TGTGCCACCTGGGACAGGCCGCGGAGGAAACTCTTT	CATWDRPRRKLF	TRGV3	.	TRGJ1	19	-1	-1	26
27	2.516497036125713E-4	TGTGCCACCTGGGACGGGCGTAAGAAACTCTTT	CATWDGRKKLF	TRGV2	.	TRGJ1	18	-1	-1	20
27	2.516497036125713E-4	TGTGCCTTGTGTGCTCCCACACAAGGCCTCTTT	CALCAPTQGLF	TRGV9	.	TRGJ1	10	-1	-1	27
26	2.423293442195131E-4	TGTGCTGCGTGGTACGAAGGCCGACTTACTGGTTGGTTCAAGATATTT	CAAWYEGRLTGWFKIF	TRGV10	.	TRGJP1	11	-1	-1	27
26	2.423293442195131E-4	TGTGCCTTGTGGGAGGTAAGAGAGTTGGGCAAAAAAATCAAGGTATTT	CALWEVRELGKKIKVF	TRGV9	.	TRGJP	16	-1	-1	20
26	2.423293442195131E-4	TGTGCCACCTGGGACGGGCGTTATAGTAGTGATTGGATCAAGACGTTT	CATWDGRYSSDWIKTF	TRGV2	.	TRGJP2	18	-1	-1	21
26	2.423293442195131E-4	TGTGCCTTGTGGTCGGTAGTACCTAATTATTATAAGAAACTCTTT	CALWSVVPNYYKKLF	TRGV9	.	TRGJ1	23	-1	-1	24
26	2.423293442195131E-4	TGTGCCACCTGGGACGGGTATAGTAGTGATTGGATCAAGACGTTT	CATWDGYSSDWIKTF	TRGV2	.	TRGJP2	17	-1	-1	18
26	2.423293442195131E-4	TGTGCTGCGTGGGATTTCCTGAATTATTATAAGAAACTCTTT	CAAWDFLNYYKKLF	TRGV10	.	TRGJ1	15	-1	-1	20
26	2.423293442195131E-4	TGTGCCACCTGGGACGGGTCGAATTATTATAAGAAACTCTTT	CATWDGSNYYKKLF	TRGV2	.	TRGJ1	17	-1	-1	18
26	2.423293442195131E-4	TGTGCCACCTGGGACGGGCCTAGTGATTGGATCAAGACGTTT	CATWDGPSDWIKTF	TRGV2	.	TRGJP2	19	-1	-1	20
26	2.423293442195131E-4	TGTGCCACCTGGGACGGGCCCCTTTATTATAAGAAACTCTTT	CATWDGPLYYKKLF	TRGV2	.	TRGJ1	20	-1	-1	23
26	2.423293442195131E-4	TGTGCCACCTGGGACGGGCCGGGATATTATAAGAAACTCTTT	CATWDGPGYYKKLF	TRGV2	.	TRGJ1	19	-1	-1	24
26	2.423293442195131E-4	TGTGCTGCGTGGGGCCGGAATTATTATAAGAAACTCTTT	CAAWGRNYYKKLF	TRGV10	.	TRGJ1	12	-1	-1	17
26	2.423293442195131E-4	TGTGCTGCGTGGGATCTTATTTATTATAAGAAACTCTTT	CAAWDLIYYKKLF	TRGV10	.	TRGJ1	14	-1	-1	20
26	2.423293442195131E-4	TGTGCTGCGTGGGAGTGTCATTATTATAAGAAACTCTTT	CAAWECHYYKKLF	TRGV10	.	TRGJ1	13	-1	-1	19
26	2.423293442195131E-4	TGTGCCTTGTGGGAGTGCTATTATTATAAGAAACTCTTT	CALWECYYYKKLF	TRGV9	.	TRGJ1	17	-1	-1	19
26	2.423293442195131E-4	TGTGCCTGCTGGATTAGGCAGCGTTATAAGAAACTCTTT	CACWIRQRYKKLF	TRGV11	.	TRGJ1	23	-1	-1	23
26	2.423293442195131E-4	TGTGCCACCTGGTGGATTTATAAGAAACTCTTT	CATWWIYKKLF	TRGV3	.	TRGJ1	11	-1	-1	17
26	2.423293442195131E-4	TGTGCCACCTGGGGTAAGAAACTCTTT	CATWGKKLF	TRGV5	.	TRGJ1	12	-1	-1	14
26	2.423293442195131E-4	GAAACTGGAAAACTCTTT	ETGKLF	TRGV8	.	TRGJ1	-1	-1	-1	9
26	2.423293442195131E-4	TGTGCTGCGTGGGATGGGAGTGATTGGATCAAGACGTTT	CAAWDGSDWIKTF	TRGV10	.	TRGJP2	14	-1	-1	18
26	2.423293442195131E-4	TGTGCCTTGTGGGAGGATATTTATTATAAGAAACTCTTT	CALWEDIYYKKLF	TRGV9	.	TRGJ1	15	-1	-1	20
26	2.423293442195131E-4	TGTGCCACCTGGGATATCCTTGGTTATAAGAAACTCTTT	CATWDILGYKKLF	TRGV8	.	TRGJ1	15	-1	-1	23
26	2.423293442195131E-4	TGTGCCACCTGGGATAGCAGGTATTATAAGAAACTCTTT	CATWDSRYYKKLF	TRGV8	.	TRGJ1	16	-1	-1	21
26	2.423293442195131E-4	TGTGCCACCTGGGACAGGCCTAATTATAAGAAACTCTTT	CATWDRPNYKKLF	TRGV3	.	TRGJ1	20	-1	-1	22
26	2.423293442195131E-4	TGTGCTGCGTGGGATACTGATTATAAGAAACTCTTT	CAAWDTDYKKLF	TRGV10	.	TRGJ1	14	-1	-1	19
26	2.423293442195131E-4	TGTGCCACCTGGGATGCCCCTGGGGAGAAACTCTTT	CATWDAPGEKLF	TRGV4	.	TRGJ1	15	-1	-1	25
26	2.423293442195131E-4	TGTGCCTTGTGGGAGGATTATTATAAGAAACTCTTT	CALWEDYYKKLF	TRGV9	.	TRGJ1	15	-1	-1	16
26	2.423293442195131E-4	TGTGCCACCTGGGATGGTTATTATAAGAAACTCTTT	CATWDGYYKKLF	TRGV4	.	TRGJ1	16	-1	-1	17
26	2.423293442195131E-4	TGTGCTGCGTGTCCAATCCCGGAGAAGAAACTCTTT	CAACPIPEKKLF	TRGV10	.	TRGJ1	10	-1	-1	24
26	2.423293442195131E-4	TGTGCCACCTGGGATGGGCGGGGGAAACTCTTT	CATWDGRGKLF	TRGV4	.	TRGJ1	18	-1	-1	23
26	2.423293442195131E-4	TGTGCCACCTGGGACAGTTATAAGAAACTCTTT	CATWDSYKKLF	TRGV2	.	TRGJ1	14	-1	-1	17
26	2.423293442195131E-4	TGTGCCACCTGGAGCGTGAAACTCTTT	CATWSVKLF	TRGV3	.	TRGJ1	11	-1	-1	17
25	2.330089848264549E-4	TGTGCTGCGTGGGAGGTGGGGGATTATACCACTGGTTGGTTCAAGATATTT	CAAWEVGDYTTGWFKIF	TRGV10	.	TRGJP1	13	-1	-1	24
25	2.330089848264549E-4	TGTGCCACCTGGGACGGGCGAAGTAGTGATTGGATCAAGACGTTT	CATWDGRSSDWIKTF	TRGV2	.	TRGJP2	18	-1	-1	21
25	2.330089848264549E-4	TGTGCCACCTGGGACGGGCAGAGTAGTGATTGGATCAAGACGTTT	CATWDGQSSDWIKTF	TRGV2	.	TRGJP2	18	-1	-1	21
25	2.330089848264549E-4	TGTGCCACCTGGGACAGGCTGACGGGGGGTTATAAGAAACTCTTT	CATWDRLTGGYKKLF	TRGV3	.	TRGJ1	18	-1	-1	29
25	2.330089848264549E-4	TGTGCTGCGTGGGATTGTACCACTGGTTGGTTCAAGATATTT	CAAWDCTTGWFKIF	TRGV10	.	TRGJP1	15	-1	-1	17
25	2.330089848264549E-4	TGTGCCACCTGGGATGGGCCAGATTATTATAAGAAACTCTTT	CATWDGPDYYKKLF	TRGV4	.	TRGJ1	19	-1	-1	22
25	2.330089848264549E-4	TGTGCCACCTGGGATACGACCACTGGTTGGTTCAAGATATTT	CATWDTTTGWFKIF	TRGV8	.	TRGJP1	15	-1	-1	18
25	2.330089848264549E-4	TGTGCCACCTGGGACGCCATTAGTGATTGGATCAAGACGTTT	CATWDAISDWIKTF	TRGV2	.	TRGJP2	15	-1	-1	20
25	2.330089848264549E-4	TGTGCCACCTGGGAATGGGGGGGTGATTGGATCAAGACGTTT	CATWEWGGDWIKTF	TRGV8	.	TRGJP2	13	-1	-1	22
25	2.330089848264549E-4	TGTGCTGCGTGGGTCTTGAATTATTATAAGAAACTCTTT	CAAWVLNYYKKLF	TRGV10	.	TRGJ1	12	-1	-1	17
25	2.330089848264549E-4	TGTGCTGCGTGGGCCCACTATTATAAGAAACTCTTT	CAAWAHYYKKLF	TRGV10	.	TRGJ1	12	-1	-1	18
25	2.330089848264549E-4	TGTGCCACCTGGGACAGGCCCTATAAGAAACTCTTT	CATWDRPYKKLF	TRGV7	.	TRGJ1	19	-1	-1	21
25	2.330089848264549E-4	TGTGCCACCTGGGATTGGGGGATCAAGACGTTT	CATWDWGIKTF	TRGV8	.	TRGJP2	17	-1	-1	19
25	2.330089848264549E-4	TGTGCCACCTGGGATAGGTTCCCGAAACTCTTT	CATWDRFPKLF	TRGV8	.	TRGJ1	17	-1	-1	23
25	2.330089848264549E-4	TGTGCCACCTGGCTAGGGGCGCTCTTT	CATWLGALF	TRGV8	.	TRGJ1	11	-1	-1	21
25	2.330089848264549E-4	TGTGCCACCGTGAGGAAACTCTTT	CATVRKLF	TRGV2	.	TRGJ1	15	-1	-1	14
25	2.330089848264549E-4	TGTGCCACCTGGGTCAATTATTATAAGAAACTCTTT	CATWVNYYKKLF	TRGV8	.	TRGJ1	12	-1	-1	15
25	2.330089848264549E-4	TGTGCCACCTGGGACAGGCGGCTCGAGAAACTCTTT	CATWDRRLEKLF	TRGV3	.	TRGJ1	18	-1	-1	25
25	2.330089848264549E-4	TGTGCCACCTGGGACAGGCTAGAGAAACTCTTT	CATWDRLEKLF	TRGV3	.	TRGJ1	18	-1	-1	22
25	2.330089848264549E-4	TGTGCCACCTGGGCCCCGCAGAAACTCTTT	CATWAPQKLF	TRGV2	.	TRGJ1	12	-1	-1	19
25	2.330089848264549E-4	TGTGCCACCTGGGACTCAAAGAAACTCTTT	CATWDSKKLF	TRGV4	.	TRGJ1	13	-1	-1	18
25	2.330089848264549E-4	TGTGCCACCTGGGAGGGGTGGAAACTCTTT	CATWEGWKLF	TRGV8	.	TRGJ1	13	-1	-1	20
25	2.330089848264549E-4	TGTGCCACCTGGCTCCGGGGACTCTTT	CATWLRGLF	TRGV4	.	TRGJ1	11	-1	-1	20
25	2.330089848264549E-4	TGTGCCACCTGGGACAGGGACGATTATAAGAAACTCTTT	CATWDRDDYKKLF	TRGV3	.	TRGJ1	17	-1	-1	22
25	2.330089848264549E-4	TGTGCTGCGTGGCCTTATTATAAGAAACTCTTT	CAAWPYYKKLF	TRGV10	.	TRGJ1	11	-1	-1	14
25	2.330089848264549E-4	TGTGCCACCTGGGACAACCTTAAGAAACTCTTT	CATWDNLKKLF	TRGV7	.	TRGJ1	15	-1	-1	20
24	2.236886254333967E-4	TGTGCTGCGTGGGATTCCCACTCAGCGCCGAATTATTATAAGAAACTCTTT	CAAWDSHSAPNYYKKLF	TRGV10	.	TRGJ1	15	-1	-1	28
24	2.236886254333967E-4	TGTGCTGCGGGGGCCTCCTATACCACTGGTTGGTTCAAGATATTT	CAAGASYTTGWFKIF	TRGV10	.	TRGJP1	12	-1	-1	18
24	2.236886254333967E-4	TGTGCCTTGTGGAAGCCCCGCAAGGGTTATTATAAGAAACTCTTT	CALWKPRKGYYKKLF	TRGV9	.	TRGJ2	14	-1	-1	26
24	2.236886254333967E-4	TGTGCTGCGTGGAGGGGAACCACTGGTTGGTTCAAGATATTT	CAAWRGTTGWFKIF	TRGV10	.	TRGJP1	11	-1	-1	18
24	2.236886254333967E-4	TGTGCTGCGTGGGATTGGAATTATTATAAGAAACTCTTT	CAAWDWNYYKKLF	TRGV10	.	TRGJ2	15	-1	-1	13
24	2.236886254333967E-4	TGTGCTGCGTGGGACCCCACTGGTTGGTTCAAGATATTT	CAAWDPTGWFKIF	TRGV10	.	TRGJP1	13	-1	-1	16
24	2.236886254333967E-4	TGTGCCACCTGGGACAGAGGTTCTCCTAAGAAACTCTTT	CATWDRGSPKKLF	TRGV3	.	TRGJ1	16	-1	-1	26
24	2.236886254333967E-4	TGTGCTGCGTGGGATTGCTATTATAAGAAACTCTTT	CAAWDCYYKKLF	TRGV10	.	TRGJ1	15	-1	-1	18
24	2.236886254333967E-4	TGTGCCACCTGGGACCCGGAAGGAGAGAAACTCTTT	CATWDPEGEKLF	TRGV2	.	TRGJ1	14	-1	-1	25
24	2.236886254333967E-4	TGTGCCACCTGGGATGGGGCCGGGAAACTCTTT	CATWDGAGKLF	TRGV4	.	TRGJ1	20	-1	-1	23
24	2.236886254333967E-4	TGTGCTCTGAATTATTATAAGAAACTCTTT	CALNYYKKLF	TRGV2	.	TRGJ1	4	-1	-1	8
24	2.236886254333967E-4	TGTGCCACCTGGGCGTGGAAACTCTTT	CATWAWKLF	TRGV4	.	TRGJ1	12	-1	-1	17
24	2.236886254333967E-4	TGTGCCACCTGGGACGGTCTCTTT	CATWDGLF	TRGV2	.	TRGJ1	16	-1	-1	18
24	2.236886254333967E-4	TGTGCCACCTGGGATAGGGGACCGAGGGGAGGTCTCTTT	CATWDRGPRGGLF	TRGV8	.	TRGJ1	17	-1	-1	33
24	2.236886254333967E-4	TGTGCCACCTGGGACCGAAGTGATTGGATCAAGACGTTT	CATWDRSDWIKTF	TRGV2	.	TRGJP2	14	-1	-1	18
24	2.236886254333967E-4	TGTGCCACCTGGGACGGGTCCCCCGTGCGGAAACTCTTT	CATWDGSPVRKLF	TRGV2	.	TRGJ1	21	-1	-1	29
24	2.236886254333967E-4	TGTGCCACCTGGGACGGGTCTTATAAGAAACTCTTT	CATWDGSYKKLF	TRGV2	.	TRGJ1	17	-1	-1	20
24	2.236886254333967E-4	TGTGCCACCTGGGACGGCTATAAGAAACTCTTT	CATWDGYKKLF	TRGV2	.	TRGJ1	16	-1	-1	18
24	2.236886254333967E-4	TGTGCCACCTGGGACGGGCCTACGAAACTCTTT	CATWDGPTKLF	TRGV2	.	TRGJ1	19	-1	-1	20
24	2.236886254333967E-4	TGTGCCACCTGGGACGGGCCCAACGAACTCTTT	CATWDGPNELF	TRGV2	.	TRGJ1	20	-1	-1	25
24	2.236886254333967E-4	TGTGCTGCGTGGGGCTCGATTTCATGGTATAAGAAACTCTTT	CAAWGSISWYKKLF	TRGV10	.	TRGJ1	12	-1	-1	27
24	2.236886254333967E-4	TGTGCCACCTGGGACGGGCCTGATAAGAAACTCTTT	CATWDGPDKKLF	TRGV2	.	TRGJ1	19	-1	-1	22
24	2.236886254333967E-4	TGTGCCACCTGGGACAGGCGCGGGAAACTCTTT	CATWDRRGKLF	TRGV3	.	TRGJ1	18	-1	-1	23
23	2.143682660403385E-4	TGTGCCACCTGGGACTGGCTCATAACAATAGGGTGTAGTGATTGGATCAAGACGTTT	CATWDWLITIGCSDWIKTF	TRGV2	.	TRGJP2	18	-1	-1	34
23	2.143682660403385E-4	TGTGCTGCGTGGGGGGGTGATTATGGGGGTTATTATAAGAAACTCTTT	CAAWGGDYGGYYKKLF	TRGV10	.	TRGJ1	12	-1	-1	29
23	2.143682660403385E-4	TGTGCCTTGTGGGAGGTGTTCGGAGCCCCTTTTAAGAAACTCTTT	CALWEVFGAPFKKLF	TRGV9	.	TRGJ1	17	-1	-1	29
23	2.143682660403385E-4	TGTGCTGCGTGGGATTATGGCATAAATTATAAGAAACTCTTT	CAAWDYGINYKKLF	TRGV10	.	TRGJ1	16	-1	-1	25
23	2.143682660403385E-4	TGTGCCACCTGGGATAGCCTGAATTATTATAAGAAACTCTTT	CATWDSLNYYKKLF	TRGV8	.	TRGJ1	19	-1	-1	20
23	2.143682660403385E-4	TGTGCCACCTGGGACGAGCGTAGTGATTGGATCAAGACGTTT	CATWDERSDWIKTF	TRGV2	.	TRGJP2	18	-1	-1	19
23	2.143682660403385E-4	TGTGCCACCTGGGATGGGAATTATTATAAGAAACTCTTT	CATWDGNYYKKLF	TRGV8	.	TRGJ1	17	-1	-1	17
23	2.143682660403385E-4	TGTGCTGCGTGGTTTAGAGGTTGGTTCAAGATATTT	CAAWFRGWFKIF	TRGV10	.	TRGJP1	11	-1	-1	18
23	2.143682660403385E-4	TGTGCTGCGTGGGACCTTTATTATAAGAAACTCTTT	CAAWDLYYKKLF	TRGV10	.	TRGJ2	13	-1	-1	17
23	2.143682660403385E-4	TGTGCCATCGGTGATGGGGTTTATAAGAAACTCTTT	CAIGDGVYKKLF	TRGV3	.	TRGJ1	6	-1	-1	20
23	2.143682660403385E-4	TGTGCCACCTGGGACGGGATAGGGAAACTCTTT	CATWDGIGKLF	TRGV2	.	TRGJ1	17	-1	-1	23
23	2.143682660403385E-4	TGTGCCACCTGGGACGCCAAGAAACTCTTT	CATWDAKKLF	TRGV2	.	TRGJ1	15	-1	-1	18
23	2.143682660403385E-4	TGTGCCACCTGGGAGTATAAGAAACTCTTT	CATWEYKKLF	TRGV5	.	TRGJ1	13	-1	-1	15
23	2.143682660403385E-4	TGTGCCACCTGGGACAAGAAACTCTTT	CATWDKKLF	TRGV8	.	TRGJ1	13	-1	-1	15
23	2.143682660403385E-4	TGTGCTGCGTGGGATCCTGATACCACTGGTTGGTTCAAGATATTT	CAAWDPDTTGWFKIF	TRGV10	.	TRGJP1	14	-1	-1	19
23	2.143682660403385E-4	TGTGCTGCGTGGGGGGGGGCTTATTATAAGAAACTCTTT	CAAWGGAYYKKLF	TRGV10	.	TRGJ1	12	-1	-1	20
23	2.143682660403385E-4	TGTGCCACCTGGGCTGGGCCCGATTGGATCAAGACGTTT	CATWAGPDWIKTF	TRGV8	.	TRGJP2	19	-1	-1	21
23	2.143682660403385E-4	TGTGCCACCTGGGACGGTAATTGGATCAAGACGTTT	CATWDGNWIKTF	TRGV2	.	TRGJP2	16	-1	-1	16
23	2.143682660403385E-4	TGTGCCACCTGGGACGGGCGTCAGAAGAAACTCTTT	CATWDGRQKKLF	TRGV2	.	TRGJ1	18	-1	-1	24
23	2.143682660403385E-4	TGTGCCACCTGGGATGATGCGAAACTCTTT	CATWDDAKLF	TRGV4	.	TRGJ1	15	-1	-1	20
23	2.143682660403385E-4	TGTGCTGCGTGGGATTCGGTCCTCTTT	CAAWDSVLF	TRGV10	.	TRGJ1	15	-1	-1	21
23	2.143682660403385E-4	TGTGCCACCTGGGACGAGAAACTCTTT	CATWDEKLF	TRGV7	.	TRGJ1	14	-1	-1	16
23	2.143682660403385E-4	TGTGCCACCTGGGACAGGCTCCTCTTT	CATWDRLLF	TRGV3	.	TRGJ1	18	-1	-1	21
23	2.143682660403385E-4	GGAAGGCGGGATTATAAGAAACTCTTT	GRRDYKKLF	TRGV5	.	TRGJ1	-1	-1	-1	10
23	2.143682660403385E-4	TGTGCCACCTGGGACGGGCCAGGTAGTGATTGGATCAAGACGTTT	CATWDGPGSDWIKTF	TRGV2	.	TRGJP2	19	-1	-1	22
23	2.143682660403385E-4	TGTGCCACCTGGGACGGCCGTAGTGATTGGATCAAGACGTTT	CATWDGRSDWIKTF	TRGV2	.	TRGJP2	16	-1	-1	19
23	2.143682660403385E-4	TGTGCCACCTGGGACGGGCCGAGTTATTATAAGAAACTCTTT	CATWDGPSYYKKLF	TRGV2	.	TRGJ1	19	-1	-1	19
23	2.143682660403385E-4	TGTGCCACCTGGGACAGGAATTATTATAAGAAACTCTTT	CATWDRNYYKKLF	TRGV7	.	TRGJ1	17	-1	-1	17
23	2.143682660403385E-4	TGTGCCACCTGGGACGTGAATTATAAGAAACTCTTT	CATWDVNYKKLF	TRGV5	.	TRGJ1	14	-1	-1	19
23	2.143682660403385E-4	TGTGCCACCTGGGACCCCGATAAGAAACTCTTT	CATWDPDKKLF	TRGV3	.	TRGJ1	14	-1	-1	19
23	2.143682660403385E-4	TGTGCCACCGTATGGGGCTGGATCAAGACGTTT	CATVWGWIKTF	TRGV8	.	TRGJP2	8	-1	-1	18
23	2.143682660403385E-4	TGTGCCACCTCCACTAAGAAACTCTTT	CATSTKKLF	TRGV8	.	TRGJ1	9	-1	-1	14
23	2.143682660403385E-4	TGTGCCACCTGGGATGGATATACCACTGGTTGGTTCAAGATATTT	CATWDGYTTGWFKIF	TRGV4	.	TRGJP1	16	-1	-1	14
23	2.143682660403385E-4	TGTGCCACCTGGGACGGGCGGCGGTATAAGAAACTCTTT	CATWDGRRYKKLF	TRGV2	.	TRGJ1	18	-1	-1	24
22	2.0504790664728031E-4	TGTGCCACCTGGGACGGGTGGCTGGGTAATGATTGGATCAAGACGTTT	CATWDGWLGNDWIKTF	TRGV2	.	TRGJP2	17	-1	-1	25
22	2.0504790664728031E-4	TGTGCCACCTGGGATGGGCGAGTGAGTTATTATAAGAAACTCTTT	CATWDGRVSYYKKLF	TRGV4	.	TRGJ1	18	-1	-1	23
22	2.0504790664728031E-4	TGTGCCACCTGGGACGGCCCCTCTTATTATAAGAAACTCTTT	CATWDGPSYYKKLF	TRGV2	.	TRGJ1	20	-1	-1	23
22	2.0504790664728031E-4	TGTGCCACCTGGGACGGGCTAAGGGAGTATAAGAAACTCTTT	CATWDGLREYKKLF	TRGV2	.	TRGJ1	18	-1	-1	27
22	2.0504790664728031E-4	TGTGCCACCTGGGACGGGAGGAGGGATTATAAGAAACTCTTT	CATWDGRRDYKKLF	TRGV2	.	TRGJ1	17	-1	-1	25
22	2.0504790664728031E-4	TGTGCCACCTGGGACGAGGGCCTCCGTTGGTTCAAGATATTT	CATWDEGLRWFKIF	TRGV2	.	TRGJP1	24	-1	-1	25
22	2.0504790664728031E-4	TGTGCTGCGTGGGATTCCCGAGGTTATAAGAAACTCTTT	CAAWDSRGYKKLF	TRGV10	.	TRGJ1	15	-1	-1	23
22	2.0504790664728031E-4	TGTGCCTTGTGGGAGGTGGATTATTATAAGAAACTCTTT	CALWEVDYYKKLF	TRGV9	.	TRGJ1	17	-1	-1	19
22	2.0504790664728031E-4	TGTGCCACCTGGGACGGGCGTAATTATAAGAAACTCTTT	CATWDGRNYKKLF	TRGV2	.	TRGJ1	18	-1	-1	22
22	2.0504790664728031E-4	TGTGCCACCTGGGGGGATTATAAGAAACTCTTT	CATWGDYKKLF	TRGV4	.	TRGJ1	12	-1	-1	16
22	2.0504790664728031E-4	TGTGCCACCTGGGACGGGCCGGAGAAACTCTTT	CATWDGPEKLF	TRGV2	.	TRGJ1	19	-1	-1	22
22	2.0504790664728031E-4	TGTGCCACCTGGGACAGAGGGAAGAAACTCTTT	CATWDRGKKLF	TRGV3	.	TRGJ1	16	-1	-1	21
22	2.0504790664728031E-4	TGTGCCACCTGGGACGGTAAGAAACTCTTT	CATWDGKKLF	TRGV2	.	TRGJ1	16	-1	-1	17
22	2.0504790664728031E-4	TGTGCCACCTGGGACGGGCTCGGACTCTTT	CATWDGLGLF	TRGV2	.	TRGJ1	21	-1	-1	23
22	2.0504790664728031E-4	TGTGCCACCCGGGCTGGGAAACTCTTT	CATRAGKLF	TRGV3	.	TRGJ1	12	-1	-1	17
22	2.0504790664728031E-4	TGTGCCACCTGGGACGGGCTTGGTAGTGATTGGATCAAGACGTTT	CATWDGLGSDWIKTF	TRGV2	.	TRGJP2	18	-1	-1	22
22	2.0504790664728031E-4	TGTGCCACCTGGGACAGGGGAAGGGGTGATTGGATCAAGACGTTT	CATWDRGRGDWIKTF	TRGV7	.	TRGJP2	17	-1	-1	25
22	2.0504790664728031E-4	TGTGCCACCTGGGACGGGCGTAATGATTGGATCAAGACGTTT	CATWDGRNDWIKTF	TRGV2	.	TRGJP2	18	-1	-1	19
22	2.0504790664728031E-4	TGTGCCACCTGGGACGATAGTAGTGATTGGATCAAGACGTTT	CATWDDSSDWIKTF	TRGV2	.	TRGJP2	15	-1	-1	16
22	2.0504790664728031E-4	TGTGCCACCTGGGACAGACCGAATTATTATAAGAAACTCTTT	CATWDRPNYYKKLF	TRGV3	.	TRGJ1	19	-1	-1	19
22	2.0504790664728031E-4	TGTGCCACCTGGGATAGGTGGGGCCCTGGGAAACTCTTT	CATWDRWGPGKLF	TRGV8	.	TRGJ1	17	-1	-1	29
22	2.0504790664728031E-4	TGTGCCACCTGGGACTGGCGTAGGAGGAAGAAACTCTTT	CATWDWRRRKKLF	TRGV4	.	TRGJ1	17	-1	-1	27
22	2.0504790664728031E-4	TGTGCCACCTGGGACGGGCTGCTCGCCGGGAAACTCTTT	CATWDGLLAGKLF	TRGV2	.	TRGJ1	18	-1	-1	29
22	2.0504790664728031E-4	TGTGCCACCTGGGACGGGCAGGATTATAAGAAACTCTTT	CATWDGQDYKKLF	TRGV2	.	TRGJ1	18	-1	-1	22
22	2.0504790664728031E-4	TGTGCCACCTGGGACAGGCCGCGGTATAAGAAACTCTTT	CATWDRPRYKKLF	TRGV3	.	TRGJ1	19	-1	-1	24
22	2.0504790664728031E-4	TGTGCTGCGTGGAATTTTCTAATTAAGAAGCTCTTT	CAAWNFLIKKLF	TRGV10	.	TRGJ1	15	-1	-1	23
22	2.0504790664728031E-4	TGTGCCACCTGGGCGAAGTATAAGAAACTCTTT	CATWAKYKKLF	TRGV5	.	TRGJ1	12	-1	-1	18
22	2.0504790664728031E-4	TGTGCCACCTGGGATGGCAAGAAACTCTTT	CATWDGKKLF	TRGV4	.	TRGJ1	16	-1	-1	18
22	2.0504790664728031E-4	TGTGCGAGACCCAATTATAAGAAACTCTTT	CARPNYKKLF	TRGV8	.	TRGJ1	4	-1	-1	13
22	2.0504790664728031E-4	TGTGCTGCGTGGGATTTCTCCCTTTATTATAAGAAACTCTTT	CAAWDFSLYYKKLF	TRGV10	.	TRGJ1	15	-1	-1	23
22	2.0504790664728031E-4	TGTGCCACCTGGGACGGGGCTTCGGGGGGGATCAAGACGTTT	CATWDGASGGIKTF	TRGV2	.	TRGJP2	17	-1	-1	28
22	2.0504790664728031E-4	TGTGCCACCTGGGACGGAAACACTGGTTGGTTCAAGATATTT	CATWDGNTGWFKIF	TRGV2	.	TRGJP1	16	-1	-1	20
22	2.0504790664728031E-4	TGTGCTGCGTGGCCTCCTTATTATAAGAAACTCTTT	CAAWPPYYKKLF	TRGV10	.	TRGJ1	11	-1	-1	17
22	2.0504790664728031E-4	TGTGCTGCGTGGGATCGGGATTATAAGAAACTCTTT	CAAWDRDYKKLF	TRGV10	.	TRGJ1	14	-1	-1	19
21	1.9572754725422211E-4	TGTGCTGCGCAGCGACACAGGCCTGGATGTGTTAGTACCACTGGTTGGTTCAAGATATTT	CAAQRHRPGCVSTTGWFKIF	TRGV10	.	TRGJP1	8	-1	-1	35
21	1.9572754725422211E-4	TGTGCTGCGTGGGATTTATTTCCACACCATACCACTGGTTGGTTCAAGATATTT	CAAWDLFPHHTTGWFKIF	TRGV10	.	TRGJP1	15	-1	-1	28
21	1.9572754725422211E-4	TGTGCCACCTGGGACGAAGGCGAACTAGTGAGTAGTGATTGGATCAAGACGTTT	CATWDEGELVSSDWIKTF	TRGV2	.	TRGJP2	15	-1	-1	30
21	1.9572754725422211E-4	TGTGCTTTGTGGGAGGTGCATCGGTCCGTGGATTATTATAAGAAACTCTTT	CALWEVHRSVDYYKKLF	TRGV9	.	TRGJ1	19	-1	-1	31
21	1.9572754725422211E-4	TGTGCTGCGTGGGATTATCCCCAATTTCATTTTTATTATAAGAAACTCTTT	CAAWDYPQFHFYYKKLF	TRGV10	.	TRGJ1	16	-1	-1	32
21	1.9572754725422211E-4	TGTGCCACCTGGGACGGGCCCCACTATAGTAGTGATTGGATCAAGACGTTT	CATWDGPHYSSDWIKTF	TRGV2	.	TRGJP2	20	-1	-1	24
21	1.9572754725422211E-4	TGTGCCACCTGGGACGGGTATTCGGGTAGTGATTGGATCAAGACGTTT	CATWDGYSGSDWIKTF	TRGV2	.	TRGJP2	17	-1	-1	25
21	1.9572754725422211E-4	TGTGCTGCGTGGGATTTGGCGGGTTGGGGTTGGTCCAAGATATTT	CAAWDLAGWGWSKIF	TRGV10	.	TRGJP1	15	-1	-1	27
21	1.9572754725422211E-4	TGTGCCACCTGGGACGCCCCCAGTAGTGATTGGATCAAGACGTTT	CATWDAPSSDWIKTF	TRGV2	.	TRGJP2	15	-1	-1	21
21	1.9572754725422211E-4	TGTGCTGCGTGGGTTCCGATTTTTTATTATAAGAAACTCTTT	CAAWVPIFYYKKLF	TRGV10	.	TRGJ1	12	-1	-1	23
21	1.9572754725422211E-4	TGTGCCACCTGGGATGGGCTAAGGGAATATAAGAAACTCTTT	CATWDGLREYKKLF	TRGV4	.	TRGJ1	18	-1	-1	27
21	1.9572754725422211E-4	TGTGCCACCTGGGACGCTTCGAATTATTATAAGAAACTCTTT	CATWDASNYYKKLF	TRGV2	.	TRGJ1	15	-1	-1	17
21	1.9572754725422211E-4	TGTGCCACCTGGGACGGAACCTCTTATTATAAGAAACTCTTT	CATWDGTSYYKKLF	TRGV2	.	TRGJ1	16	-1	-1	23
21	1.9572754725422211E-4	TGTGCCACCTGGGACAGGCGGGGATATTATAAGAAACTCTTT	CATWDRRGYYKKLF	TRGV5	.	TRGJ1	18	-1	-1	24
21	1.9572754725422211E-4	TGTGCTGCGTGGGATTATTGTTATTATAAGAAACTCTTT	CAAWDYCYYKKLF	TRGV10	.	TRGJ1	16	-1	-1	20
21	1.9572754725422211E-4	TGTGCCACCTGGGATGCGAATTATTATAAGAAACTCTTT	CATWDANYYKKLF	TRGV8	.	TRGJ1	14	-1	-1	13
21	1.9572754725422211E-4	TGTGCCACCTGGGATGGGCTGGATTATAAGAAACTCTTT	CATWDGLDYKKLF	TRGV4	.	TRGJ1	18	-1	-1	22
21	1.9572754725422211E-4	TGTGCCACCTGGGATAGACTTGAAGCTAAGAAACTCTTT	CATWDRLEAKKLF	TRGV8	.	TRGJ1	16	-1	-1	26
21	1.9572754725422211E-4	TGTGCCACCTGGGACCCAAATTATTATAAGAAACTCTTT	CATWDPNYYKKLF	TRGV8	.	TRGJ1	13	-1	-1	18
21	1.9572754725422211E-4	TGTGCCACCTGGGACGTCAGTTATTATAAGAAACTCTTT	CATWDVSYYKKLF	TRGV2	.	TRGJ1	15	-1	-1	20
21	1.9572754725422211E-4	TGTGCCACCTGGGACGGGTGGTATTATAAGAAACTCTTT	CATWDGWYYKKLF	TRGV2	.	TRGJ1	17	-1	-1	21
21	1.9572754725422211E-4	TGTGCCACCTGGGACAGGCCGCCGGATAAGAAACTCTTT	CATWDRPPDKKLF	TRGV7	.	TRGJ1	19	-1	-1	25
21	1.9572754725422211E-4	TGTGCCACCTGGGACAGGGGCAATTGGATCAAGACGTTT	CATWDRGNWIKTF	TRGV3	.	TRGJP2	17	-1	-1	22
21	1.9572754725422211E-4	TGTGCCACCTGGGATGGTGATGGGAAACTCTTT	CATWDGDGKLF	TRGV4	.	TRGJ2	16	-1	-1	23
21	1.9572754725422211E-4	TGTGCCACCTGGGACGGTTATAAGAAACTCTTT	CATWDGYKKLF	TRGV3	.	TRGJ1	14	-1	-1	17
21	1.9572754725422211E-4	TGTGCCACAAGTAGTGATTGGATCAAGACGTTT	CATSSDWIKTF	TRGV2	.	TRGJP2	7	-1	-1	9
21	1.9572754725422211E-4	TGCTGTTATAAGAAACTCTTT	CCYKKLF	TRGV2	.	TRGJ1	1	-1	-1	5
21	1.9572754725422211E-4	TGTGCCACCTGGGACGGGCACGGGTATTATAAGAAACTCTTT	CATWDGHGYYKKLF	TRGV2	.	TRGJ1	21	-1	-1	24
21	1.9572754725422211E-4	TGTGCCACCTGGGACGGGGCGACGGGCCTAGAGAAACTCTTT	CATWDGATGLEKLF	TRGV2	.	TRGJ1	17	-1	-1	31
21	1.9572754725422211E-4	TGTGCTGCGTGGGATGAAAATTATTATAAGAAACTCTTT	CAAWDENYYKKLF	TRGV10	.	TRGJ1	14	-1	-1	18
21	1.9572754725422211E-4	TGTGCCTTGTGGGAGGTGTATTATTATAAGAAACTCTTT	CALWEVYYYKKLF	TRGV9	.	TRGJ1	17	-1	-1	19
21	1.9572754725422211E-4	TGTGCCACCTGGGTCACGAATTATTATAAGAAACTCTTT	CATWVTNYYKKLF	TRGV2	.	TRGJ1	12	-1	-1	16
21	1.9572754725422211E-4	TGTGCCACCTGGGTCCGGGGCTATAAGAAACTCTTT	CATWVRGYKKLF	TRGV2	.	TRGJ1	12	-1	-1	21
21	1.9572754725422211E-4	TGTGCCACCTGGGACGGGCCGATTGAGAAACTCTTT	CATWDGPIEKLF	TRGV2	.	TRGJ1	19	-1	-1	25
21	1.9572754725422211E-4	TGTGCCACCTGGGACAGGATTTATAAGAAACTCTTT	CATWDRIYKKLF	TRGV3	.	TRGJ1	17	-1	-1	20
21	1.9572754725422211E-4	TGTGCCACCTGGGAAGCGGGGTATAAGAAACTCTTT	CATWEAGYKKLF	TRGV8	.	TRGJ1	13	-1	-1	21
21	1.9572754725422211E-4	TGTGCCACCTGGGACGGGGGGTGGAAACTCTTT	CATWDGGWKLF	TRGV2	.	TRGJ1	17	-1	-1	23
21	1.9572754725422211E-4	TGTGCCACCTGGGACATCCCCAAGAAACTCTTT	CATWDIPKKLF	TRGV2	.	TRGJ1	14	-1	-1	21
21	1.9572754725422211E-4	TGTGCCACCTGGGATAAAACGAAACTCTTT	CATWDKTKLF	TRGV8	.	TRGJ1	15	-1	-1	20
20	1.8640718786116391E-4	TGTGCCACCTGGGACGGGTCCAAGGGTTGGAGTAGTGATTGGATCAAGACGTTT	CATWDGSKGWSSDWIKTF	TRGV2	.	TRGJP2	20	-1	-1	30
20	1.8640718786116391E-4	TGTGCCACCTGGGACGGTCCTGATACCACTGGTTGGTTCAAGATATTT	CATWDGPDTTGWFKIF	TRGV2	.	TRGJP1	19	-1	-1	22
20	1.8640718786116391E-4	TGTGCCACCTGGGACGGATCATATACCACTGGTTGGTTCAAGATATTT	CATWDGSYTTGWFKIF	TRGV2	.	TRGJP1	16	-1	-1	20
20	1.8640718786116391E-4	TGTGCCACCTGGGACAGCCTATGTTATTATAAGAAACTCTTT	CATWDSLCYYKKLF	TRGV3	.	TRGJ1	19	-1	-1	23
20	1.8640718786116391E-4	TGTGCCACCTGGGACAGGCCCGATTATTATAAGAAACTCTTT	CATWDRPDYYKKLF	TRGV3	.	TRGJ1	19	-1	-1	22
20	1.8640718786116391E-4	TGTGCCACCTGGGATGGGCCGTGGTATAAGAAACTCTTT	CATWDGPWYKKLF	TRGV4	.	TRGJ1	19	-1	-1	24
20	1.8640718786116391E-4	TGTGCCACCTGGGACGCCTTCTGGGGTAAGAAACTCTTT	CATWDAFWGKKLF	TRGV2	.	TRGJ2	15	-1	-1	26
20	1.8640718786116391E-4	TGTGCCACCTGGGACGGGCTTTATTATAAGAAACTCTTT	CATWDGLYYKKLF	TRGV2	.	TRGJ1	18	-1	-1	20
20	1.8640718786116391E-4	TGTGCCACCTGGGACGGGCGGTATTATAAGAAACTCTTT	CATWDGRYYKKLF	TRGV2	.	TRGJ1	18	-1	-1	21
20	1.8640718786116391E-4	TGTGCCACCTGGGACGGGGAATTTGCTTGGAAACTCTTT	CATWDGEFAWKLF	TRGV2	.	TRGJ1	17	-1	-1	29
20	1.8640718786116391E-4	TGTGCCACCTGGGACGGGAGTGATAAGAAACTCTTT	CATWDGSDKKLF	TRGV2	.	TRGJ1	17	-1	-1	22
20	1.8640718786116391E-4	TGTGCCACCTGGGACGGGCGGATGAAACTCTTT	CATWDGRMKLF	TRGV2	.	TRGJ1	18	-1	-1	23
20	1.8640718786116391E-4	TGTGCCACCTGGGCTCAGAAACTCTTT	CATWAQKLF	TRGV2	.	TRGJ1	12	-1	-1	16
20	1.8640718786116391E-4	TGTGCCACCTGGGCCTTCCAACTCTTT	CATWAFQLF	TRGV3	.	TRGJ1	12	-1	-1	19
19	1.7708682846810574E-4	TGTGCCACCTGGGATTGGAGTACCCTGAATTATTATAAGAAACTCTTT	CATWDWSTLNYYKKLF	TRGV8	.	TRGJ1	17	-1	-1	26
19	1.7708682846810574E-4	TGTGCCACCTGGGACGGGCGGGGGGGTAGTGATTGGATCAAGACGTTT	CATWDGRGGSDWIKTF	TRGV2	.	TRGJP2	18	-1	-1	25
19	1.7708682846810574E-4	TGTGCCACCTGGGAAATCCAATATACCACTGGTTGGTTCAAGATATTT	CATWEIQYTTGWFKIF	TRGV2	.	TRGJP1	13	-1	-1	20
19	1.7708682846810574E-4	TGTGCCACCTGGGATGGGAATAGTAGTGATTGGATCAAGACGTTT	CATWDGNSSDWIKTF	TRGV4	.	TRGJP2	17	-1	-1	19
19	1.7708682846810574E-4	TGTGCCACCTGGGACGGCCACTCGAATTATTATAAGAAACTCTTT	CATWDGHSNYYKKLF	TRGV2	.	TRGJ1	16	-1	-1	21
19	1.7708682846810574E-4	TGTGCCACCTGGGACGGGCCTGGTAGTGATTGGATCAAGACGTTT	CATWDGPGSDWIKTF	TRGV2	.	TRGJP2	19	-1	-1	22
19	1.7708682846810574E-4	TGTGCCACCTGGGACGGACATACCACTGGTTGGTTCAAGATATTT	CATWDGHTTGWFKIF	TRGV2	.	TRGJP1	16	-1	-1	19
19	1.7708682846810574E-4	TGTGCTGCGTGGCCCAATACCACTGGTTGGTTCAAGATATTT	CAAWPNTTGWFKIF	TRGV10	.	TRGJP1	11	-1	-1	16
19	1.7708682846810574E-4	TGTGCCACCTGGGATGGCTTAAGGGGTTATAAGAAACTCTTT	CATWDGLRGYKKLF	TRGV4	.	TRGJ1	16	-1	-1	26
19	1.7708682846810574E-4	TGTGCCACCTGGGATAGGCCAAATTATTATAAGAAACTCTTT	CATWDRPNYYKKLF	TRGV8	.	TRGJ1	19	-1	-1	21
19	1.7708682846810574E-4	TGTGCCACCTGGGATAGAGTCGATTATTATAAGAAACTCTTT	CATWDRVDYYKKLF	TRGV8	.	TRGJ1	16	-1	-1	19
19	1.7708682846810574E-4	TGTGCCACCTGGGACCTATTCGAAGGTTATAAGAAACTCTTT	CATWDLFEGYKKLF	TRGV2	.	TRGJ1	14	-1	-1	17
19	1.7708682846810574E-4	TGTGCCACCTGGGACGGCCTTGATTATTATAAGAAACTCTTT	CATWDGLDYYKKLF	TRGV2	.	TRGJ1	16	-1	-1	22
19	1.7708682846810574E-4	TGTGCCACCTGGGACGGGCGGGGTGATTGGATCAAGACGTTT	CATWDGRGDWIKTF	TRGV2	.	TRGJP2	18	-1	-1	22
19	1.7708682846810574E-4	TGTGCCACCTGGGACAGGCCGGATTATTATAAGAAACTCTTT	CATWDRPDYYKKLF	TRGV3	.	TRGJ1	19	-1	-1	19
19	1.7708682846810574E-4	TGTGCCACCTGGGACAGGCAATCGCATTATAAGAAACTCTTT	CATWDRQSHYKKLF	TRGV3	.	TRGJ1	18	-1	-1	25
19	1.7708682846810574E-4	TGTGCTGCGTGGGCCACTAATTATTATAAGAAACTCTTT	CAAWATNYYKKLF	TRGV10	.	TRGJ1	12	-1	-1	18
19	1.7708682846810574E-4	TGTGCTGCGTGGGATTATACTTATTATAAGAAACTCTTT	CAAWDYTYYKKLF	TRGV10	.	TRGJ1	16	-1	-1	20
19	1.7708682846810574E-4	TGTGCTGCGTGGGATCCCCCTTATTATAAGAAACTCTTT	CAAWDPPYYKKLF	TRGV10	.	TRGJ1	14	-1	-1	20
19	1.7708682846810574E-4	TGTGCCACCTGGGATGGGCCGAATTATAAGAAACTCTTT	CATWDGPNYKKLF	TRGV4	.	TRGJ1	19	-1	-1	22
19	1.7708682846810574E-4	TGTGCCACCTGGGACCGTTATTATTATAAGAAACTCTTT	CATWDRYYYKKLF	TRGV8	.	TRGJ1	13	-1	-1	19
19	1.7708682846810574E-4	TGTGCCACCTGGGACGGGCTCGAGTATAAGAAACTCTTT	CATWDGLEYKKLF	TRGV2	.	TRGJ1	21	-1	-1	24
19	1.7708682846810574E-4	TGTGCCACCTGGGACGGGCCCTGGCCCGAGAAACTCTTT	CATWDGPWPEKLF	TRGV2	.	TRGJ1	20	-1	-1	28
19	1.7708682846810574E-4	TGTGCCACCTGGGACGGAAAGGGAATTGACGTACTCTTT	CATWDGKGIDVLF	TRGV2	.	TRGJ1	16	-1	-1	32
19	1.7708682846810574E-4	TGTGCCACCTGGGACAGGTTTCGGTATAAGAAACTCTTT	CATWDRFRYKKLF	TRGV3	.	TRGJ1	17	-1	-1	24
19	1.7708682846810574E-4	TGTGCCACCTGGGACAGGCTAGGGTATAAGAAACTCTTT	CATWDRLGYKKLF	TRGV5	.	TRGJ1	18	-1	-1	24
19	1.7708682846810574E-4	TGTGCCACCTGGGACAGGGCTTATTATAAGAAACTCTTT	CATWDRAYYKKLF	TRGV3	.	TRGJ1	20	-1	-1	20
19	1.7708682846810574E-4	TGTGCCACCTGGGACAGGGCGGGATATAAGAAACTCTTT	CATWDRAGYKKLF	TRGV7	.	TRGJ2	17	-1	-1	24
19	1.7708682846810574E-4	TGTGCCACCTGGGACCGCCCTCCTAAGAAACTCTTT	CATWDRPPKKLF	TRGV3	.	TRGJ1	20	-1	-1	23
19	1.7708682846810574E-4	TGTGCCACCTGGGACGGGCTGTATCAGAAACTCTTT	CATWDGLYQKLF	TRGV2	.	TRGJ1	18	-1	-1	21
19	1.7708682846810574E-4	TGTGCCACCTGGGACGGGCCTGAAAAGAAACTCTTT	CATWDGPEKKLF	TRGV2	.	TRGJ1	19	-1	-1	24
19	1.7708682846810574E-4	TGTGCCACCTGGGACAGGCCGTATAAGAAACTCTTT	CATWDRPYKKLF	TRGV7	.	TRGJ1	19	-1	-1	21
19	1.7708682846810574E-4	TGTGCCACCTGGGTGCTTTGGATCAAGACGTTT	CATWVLWIKTF	TRGV2	.	TRGJP2	12	-1	-1	17
19	1.7708682846810574E-4	TGTGCCACCTGGGACCGGTATAAGAAACTCTTT	CATWDRYKKLF	TRGV7	.	TRGJ1	17	-1	-1	18
19	1.7708682846810574E-4	TGTGCCACCTGGGACGGAAATAAGAAACTCTTT	CATWDGNKKLF	TRGV7	.	TRGJ1	14	-1	-1	19
19	1.7708682846810574E-4	TGTGCCACCTGGGACAGGCAAACGAAACTCTTT	CATWDRQTKLF	TRGV7	.	TRGJ1	18	-1	-1	23
19	1.7708682846810574E-4	TGTGCCACCTGGGCCCCAGAGGAACTCTTT	CATWAPEELF	TRGV8	.	TRGJ1	12	-1	-1	19
19	1.7708682846810574E-4	TGTGCCACCTGGGACAGTAAGAAACTCTTT	CATWDSKKLF	TRGV3	.	TRGJ1	16	-1	-1	17
19	1.7708682846810574E-4	TGTGCCACCAAAAATTATAAGAAACTCTTT	CATKNYKKLF	TRGV7	.	TRGJ1	8	-1	-1	13
19	1.7708682846810574E-4	TGTGCCACCTGGGGCCCGCAACTCTTT	CATWGPQLF	TRGV4	.	TRGJ1	12	-1	-1	19
19	1.7708682846810574E-4	TGTGCAACCGTGTTCAAGATATTT	CATVFKIF	TRGV8	.	TRGJP1	8	-1	-1	11
18	1.6776646907504754E-4	TGTGCCACCTGGGACGGGCCTTCTTTCGAATATTATAAGAAACTCTTT	CATWDGPSFEYYKKLF	TRGV2	.	TRGJ1	19	-1	-1	24
18	1.6776646907504754E-4	TGTGCCACCTGGGAGAGTTACAGTAGTAGTGATTGGATCAAGACGTTT	CATWESYSSSDWIKTF	TRGV2	.	TRGJP2	13	-1	-1	23
18	1.6776646907504754E-4	TGTGCCACCTGGGGCAGGGGTAGTAGTGATTGGATCAAGACGTTT	CATWGRGSSDWIKTF	TRGV5P	.	TRGJP2	17	-1	-1	20
18	1.6776646907504754E-4	TGTGCCACCTGGGACGGCACGTTAAGTGATTGGATCAAGACGTTT	CATWDGTLSDWIKTF	TRGV7	.	TRGJP2	17	-1	-1	24
18	1.6776646907504754E-4	TGTGCCACCTGGGACGGGCTCACCACTGGTTGGTTCAAGATATTT	CATWDGLTTGWFKIF	TRGV2	.	TRGJP1	18	-1	-1	21
18	1.6776646907504754E-4	TGTGCCACCTGGGACGGGCAGGTTGGTTATTATAAGAAACTCTTT	CATWDGQVGYYKKLF	TRGV2	.	TRGJ1	18	-1	-1	26
18	1.6776646907504754E-4	TGTGCCACCTGGGACAGGTATACCACTGGTTGGTTCAAGATATTT	CATWDRYTTGWFKIF	TRGV3	.	TRGJP1	17	-1	-1	18
18	1.6776646907504754E-4	TGTGCCACCTGGGACAGGCCGATAACAGATTATAAGAAACTCTTT	CATWDRPITDYKKLF	TRGV3	.	TRGJ1	19	-1	-1	28
18	1.6776646907504754E-4	TGTGCCACCTGGGACAGGCCGAGGATTTATTATAAGAAACTCTTT	CATWDRPRIYYKKLF	TRGV3	.	TRGJ1	19	-1	-1	23
18	1.6776646907504754E-4	TGTGCTGCGTGGGATTATTTATCTGGTTGGTTCAAGATATTT	CAAWDYLSGWFKIF	TRGV10	.	TRGJP1	16	-1	-1	22
18	1.6776646907504754E-4	TGTGCCACCTGGGCCCACCGAGAGGTGTATAAGAAACTCTTT	CATWAHREVYKKLF	TRGV8	.	TRGJ1	12	-1	-1	27
18	1.6776646907504754E-4	TGTGCCACCTGGGATGGGCCGGAGAGATATAAGAAACTCTTT	CATWDGPERYKKLF	TRGV4	.	TRGJ1	19	-1	-1	27
18	1.6776646907504754E-4	TGTGCCACCTGGGATGGGCGCCGCTATTATAAGAAACTCTTT	CATWDGRRYYKKLF	TRGV8	.	TRGJ1	18	-1	-1	24
18	1.6776646907504754E-4	TGTGCCACCTGGGACGCAACGAATTATTATAAGAAACTCTTT	CATWDATNYYKKLF	TRGV2	.	TRGJ1	15	-1	-1	19
18	1.6776646907504754E-4	TGTGCCACCTGGGACGGGTTTGGGTATTATAAGAAACTCTTT	CATWDGFGYYKKLF	TRGV2	.	TRGJ1	17	-1	-1	24
18	1.6776646907504754E-4	TGTGCCACCTGGGACGGGCCCACATATTATAAGAAACTCTTT	CATWDGPTYYKKLF	TRGV2	.	TRGJ1	20	-1	-1	24
18	1.6776646907504754E-4	TGTGCCACCTGGGACAGTCCGAATTATTATAAGAAACTCTTT	CATWDSPNYYKKLF	TRGV3	.	TRGJ1	19	-1	-1	19
18	1.6776646907504754E-4	TGTGCCACCTGGGACAGGGACTGTTATTATAAGAAACTCTTT	CATWDRDCYYKKLF	TRGV5	.	TRGJ1	17	-1	-1	23
18	1.6776646907504754E-4	TGTGCCACCTGGCCCTCGAATTATTATAAGAAACTCTTT	CATWPSNYYKKLF	TRGV8	.	TRGJ1	11	-1	-1	15
18	1.6776646907504754E-4	TGTGCCACCTGGGATGGGTGGCGTTATAAGAAACTCTTT	CATWDGWRYKKLF	TRGV4	.	TRGJ1	17	-1	-1	23
18	1.6776646907504754E-4	TGTGCCACCTGGGATAGGTATTATTATAAGAAACTCTTT	CATWDRYYYKKLF	TRGV8	.	TRGJ1	17	-1	-1	19
18	1.6776646907504754E-4	TGTGCCACCTGGGATAGGCGGCGGTATAAGAAACTCTTT	CATWDRRRYKKLF	TRGV8	.	TRGJ1	18	-1	-1	24
18	1.6776646907504754E-4	TGTGCCACCTGGGACGGGCCCGGGTATAAGAAACTCTTT	CATWDGPGYKKLF	TRGV2	.	TRGJ1	21	-1	-1	24
18	1.6776646907504754E-4	TGTGCCACCTGGGACGGGCGGGAGGGGATCAAGACGTTT	CATWDGREGIKTF	TRGV2	.	TRGJP2	18	-1	-1	25
18	1.6776646907504754E-4	TGTGCCACCTGGGACAGCCGGGGTTATAAGAAACTCTTT	CATWDSRGYKKLF	TRGV5	.	TRGJ1	16	-1	-1	23
18	1.6776646907504754E-4	TGTGCCACCTGGGACAGGCTAGGATATAAGAAACTCTTT	CATWDRLGYKKLF	TRGV7	.	TRGJ1	18	-1	-1	24
18	1.6776646907504754E-4	TGTGCCACCTGGGACAGGCGTCGGTATAAGAAACTCTTT	CATWDRRRYKKLF	TRGV7	.	TRGJ1	18	-1	-1	24
18	1.6776646907504754E-4	TGTGCCACCTGGGAAGGGAATTATTATAAGAAACTCTTT	CATWEGNYYKKLF	TRGV2	.	TRGJ1	17	-1	-1	17
18	1.6776646907504754E-4	TGTGCCACCTGGGTGCATTCCTTGGAGAAACTCTTT	CATWVHSLEKLF	TRGV4	.	TRGJ1	12	-1	-1	25
18	1.6776646907504754E-4	TGTGCCACCTGGGCTAATTATTATAAGAAACTCTTT	CATWANYYKKLF	TRGV4	.	TRGJ1	12	-1	-1	15
18	1.6776646907504754E-4	TGTGCCACCTGGGCCCGCGGACTTGGGAAACTCTTT	CATWARGLGKLF	TRGV2	.	TRGJ1	12	-1	-1	26
18	1.6776646907504754E-4	TGTGCCACCTGGGGGGGTTATTATAAGAAACTCTTT	CATWGGYYKKLF	TRGV5	.	TRGJ1	12	-1	-1	17
18	1.6776646907504754E-4	TGTGCCACCTGGGACCAGTATTATAAGAAACTCTTT	CATWDQYYKKLF	TRGV3	.	TRGJ1	14	-1	-1	18
18	1.6776646907504754E-4	TGTGCCACCTGGGACAGGTATTATAAGAAACTCTTT	CATWDRYYKKLF	TRGV3	.	TRGJ1	17	-1	-1	18
18	1.6776646907504754E-4	TGTGCCACCTGGGACAGGCTTAAAAAGAAACTCTTT	CATWDRLKKKLF	TRGV7	.	TRGJ1	18	-1	-1	24
18	1.6776646907504754E-4	TGTGCCACCTGGGACAATGATTGGATCAAGACGTTT	CATWDNDWIKTF	TRGV2	.	TRGJP2	14	-1	-1	17
18	1.6776646907504754E-4	TGTGCCACCTGGGAGAATTATTATAAGAAACTCTTT	CATWENYYKKLF	TRGV2	.	TRGJ1	13	-1	-1	14
18	1.6776646907504754E-4	TGTGCCACCTGGTCCGGTTATAAGAAACTCTTT	CATWSGYKKLF	TRGV3	.	TRGJ1	11	-1	-1	17
18	1.6776646907504754E-4	TGTGCCACCTGGTATGGTTATAAGAAACTCTTT	CATWYGYKKLF	TRGV4	.	TRGJ1	16	-1	-1	17
18	1.6776646907504754E-4	TGTGCCACCTGGGTTAGGGATGAGAAACTCTTT	CATWVRDEKLF	TRGV8	.	TRGJ1	17	-1	-1	19
18	1.6776646907504754E-4	TGTGCCACCTGGGTGAATTATAAGAAACTCTTT	CATWVNYKKLF	TRGV3	.	TRGJ1	12	-1	-1	16
18	1.6776646907504754E-4	TGTGCCACCTGGGACGGGTATAAGAAACTCTTT	CATWDGYKKLF	TRGV2	.	TRGJ1	17	-1	-1	18
18	1.6776646907504754E-4	TGTGCCACCTCTTATTATAAGAAACTCTTT	CATSYYKKLF	TRGV4	.	TRGJ1	9	-1	-1	11
18	1.6776646907504754E-4	TGTGCCACCTGGCCCGTGGGGAAACTCTTT	CATWPVGKLF	TRGV5	.	TRGJ1	11	-1	-1	20
18	1.6776646907504754E-4	TGTGCCACCTGGCACTTTAAGAAACTCTTT	CATWHFKKLF	TRGV5	.	TRGJ1	14	-1	-1	17
18	1.6776646907504754E-4	TGTGCCACCTGGGATCTGAAGAAACTCTTT	CATWDLKKLF	TRGV8	.	TRGJ1	14	-1	-1	18
18	1.6776646907504754E-4	TGTGCCACCTGGGACGGGAAGAAACTCTTT	CATWDGKKLF	TRGV5	.	TRGJ1	17	-1	-1	18
18	1.6776646907504754E-4	TGTGCCACCCGTGGTTATAAGAAACTCTTT	CATRGYKKLF	TRGV8	.	TRGJ1	8	-1	-1	14
18	1.6776646907504754E-4	TGTGCCACCTGGAAAAGGGGGACGTTT	CATWKRGTF	TRGV8	.	TRGJP2	17	-1	-1	20
18	1.6776646907504754E-4	TGTGCCACCGCCGGGGGGAAACTCTTT	CATAGGKLF	TRGV5	.	TRGJ1	8	-1	-1	17
17	1.5844610968198934E-4	TGTGCCACCTGGGACGGGGTTCTGCGTTGTAGTGATTGGATCAAGACGTTT	CATWDGVLRCSDWIKTF	TRGV2	.	TRGJP2	17	-1	-1	28
17	1.5844610968198934E-4	TGTGCTGCGCATAACCCCCCCCCCCCGGATTATTATAAGAAACTCTTT	CAAHNPPPPDYYKKLF	TRGV10	.	TRGJ1	8	-1	-1	25
17	1.5844610968198934E-4	TGTGCCACCTGGGATAAGGGCCCAGGGGTGGTGGGTGGGAAACTCTTT	CATWDKGPGVVGGKLF	TRGV8	.	TRGJ1	15	-1	-1	38
17	1.5844610968198934E-4	TGTGCCACCTGGGACGGGCCGACGCGAAATTATTATAAGAAACTCTTT	CATWDGPTRNYYKKLF	TRGV2	.	TRGJ1	19	-1	-1	27
17	1.5844610968198934E-4	TGTGCCACCTGGGACGGGCGCCGGTGTAATTATTATAAGAAACTCTTT	CATWDGRRCNYYKKLF	TRGV2	.	TRGJ1	22	-1	-1	27
17	1.5844610968198934E-4	TGTGCCACCTGGGACGGGCAAATTGATAGTGATTGGATCAAGACGTTT	CATWDGQIDSDWIKTF	TRGV2	.	TRGJP2	18	-1	-1	26
17	1.5844610968198934E-4	TGTGCCACCTGGGATGGGATGGCCACTGGTTGGTTCAAGATATTT	CATWDGMATGWFKIF	TRGV4	.	TRGJP1	17	-1	-1	22
17	1.5844610968198934E-4	TGTGCCACCTGGGATGATGAGAGTAGTGATTGGATCAAGACGTTT	CATWDDESSDWIKTF	TRGV8	.	TRGJP2	14	-1	-1	21
17	1.5844610968198934E-4	TGTGCCACCTGGGACGGGCGATCCACTGGTTGGTTCAAGATATTT	CATWDGRSTGWFKIF	TRGV2	.	TRGJP1	18	-1	-1	22
17	1.5844610968198934E-4	TGTGCCACCTGGGACGGGCATACCACTGGTTGGTTCAAGATATTT	CATWDGHTTGWFKIF	TRGV2	.	TRGJP1	18	-1	-1	19
17	1.5844610968198934E-4	TGTGCTGCGTGGGATGACGTTACCTTCTATAAGAAACTCTTT	CAAWDDVTFYKKLF	TRGV10	.	TRGJ1	19	-1	-1	27
17	1.5844610968198934E-4	TGTGCCACCTGGGATGGCAAAACTTATTATAAGAAACTCTTT	CATWDGKTYYKKLF	TRGV4	.	TRGJ1	16	-1	-1	23
17	1.5844610968198934E-4	TGTGCCACCTGGGATAGTGGAGGGTATTATAAGAAACTCTTT	CATWDSGGYYKKLF	TRGV8	.	TRGJ1	16	-1	-1	24
17	1.5844610968198934E-4	TGTGCCACCTGGGATAGAGCCGTTTATTATAAGAAACTCTTT	CATWDRAVYYKKLF	TRGV8	.	TRGJ1	20	-1	-1	23
17	1.5844610968198934E-4	TGTGCCACCTGGGACCTACCGGCTTATTATAAGAAACTCTTT	CATWDLPAYYKKLF	TRGV3	.	TRGJ1	14	-1	-1	23
17	1.5844610968198934E-4	TGTGCCACCTGGGACAGGCCTGGGGTTTATAAGAAACTCTTT	CATWDRPGVYKKLF	TRGV5	.	TRGJ1	21	-1	-1	26
17	1.5844610968198934E-4	TGTGCCACCTGGTATAGTAGTGATTGGATCAAGACGTTT	CATWYSSDWIKTF	TRGV8	.	TRGJP2	16	-1	-1	12
17	1.5844610968198934E-4	TGTGCCACCTGGGCCTCTAGTGATTGGATCAAGACGTTT	CATWASSDWIKTF	TRGV2	.	TRGJP2	12	-1	-1	17
17	1.5844610968198934E-4	TGTGCCACCTGGGACGTTGATTATTATAAGAAACTCTTT	CATWDVDYYKKLF	TRGV2	.	TRGJ1	15	-1	-1	19
17	1.5844610968198934E-4	TGTGCCACCTGGGACGCGATTTATTATAAGAAACTCTTT	CATWDAIYYKKLF	TRGV2	.	TRGJ1	15	-1	-1	16
17	1.5844610968198934E-4	TGTGCCACCTGGGACGGGCTTAAGGGCAAGAAACTCTTT	CATWDGLKGKKLF	TRGV2	.	TRGJ1	18	-1	-1	27
17	1.5844610968198934E-4	TGTGCCACCTGGGACGGGCCTGATTATAAGAAACTCTTT	CATWDGPDYKKLF	TRGV2	.	TRGJ1	19	-1	-1	22
17	1.5844610968198934E-4	TGTGCCACCTGGGACGGGCGGAATTATAAGAAACTCTTT	CATWDGRNYKKLF	TRGV2	.	TRGJ1	18	-1	-1	22
17	1.5844610968198934E-4	TGTGCCACCTGGGACAGGCTTGGTTATAAGAAACTCTTT	CATWDRLGYKKLF	TRGV3	.	TRGJ1	21	-1	-1	23
17	1.5844610968198934E-4	TGTGCCACCTGGGACAGGCTGGATTATAAGAAACTCTTT	CATWDRLDYKKLF	TRGV3	.	TRGJ1	18	-1	-1	22
17	1.5844610968198934E-4	TGTGCCACCTGGGACAGGCCCTATTATAAGAAACTCTTT	CATWDRPYYKKLF	TRGV3	.	TRGJ1	19	-1	-1	21
17	1.5844610968198934E-4	TGTGCCACCTGGGAACAAACTGGTTGGTTCAAGATATTT	CATWEQTGWFKIF	TRGV2	.	TRGJP1	13	-1	-1	18
17	1.5844610968198934E-4	TGTGCCACGATTTTGAGTAGTGATTGGATCAAGACGTTT	CATILSSDWIKTF	TRGV7	.	TRGJP2	7	-1	-1	15
17	1.5844610968198934E-4	TGTGCTGCGTGGGCCGATTATTATAAGAAACTCTTT	CAAWADYYKKLF	TRGV10	.	TRGJ1	12	-1	-1	16
17	1.5844610968198934E-4	TGTGCTGCGTGGGATTTTGGTTGGTTCAAGATATTT	CAAWDFGWFKIF	TRGV10	.	TRGJP1	15	-1	-1	17
17	1.5844610968198934E-4	TGTGCCACCTGGGATAAACTACTTAAGAAACTCTTT	CATWDKLLKKLF	TRGV8	.	TRGJ1	15	-1	-1	23
17	1.5844610968198934E-4	TGTGCCACCTGGGACGGTTATTATAAGAAACTCTTT	CATWDGYYKKLF	TRGV3	.	TRGJ1	14	-1	-1	17
17	1.5844610968198934E-4	TGTGCCACCTGGGACGGGCCGGGTAAGAAACTCTTT	CATWDGPGKKLF	TRGV2	.	TRGJ1	19	-1	-1	23
17	1.5844610968198934E-4	TGTGCCACCTGGGACGGAGATTGGATCAAGACGTTT	CATWDGDWIKTF	TRGV2	.	TRGJP2	16	-1	-1	18
17	1.5844610968198934E-4	TGTGCCACCTGGGACAGGCGTTATAAGAAACTCTTT	CATWDRRYKKLF	TRGV5	.	TRGJ1	18	-1	-1	20
17	1.5844610968198934E-4	TGTGCCACCTGGGACAGGACATATAAGAAACTCTTT	CATWDRTYKKLF	TRGV5	.	TRGJ1	17	-1	-1	21
17	1.5844610968198934E-4	TGTGCCACCTGGAAAAGTGATTGGATCAAGACGTTT	CATWKSDWIKTF	TRGV8	.	TRGJP2	11	-1	-1	15
17	1.5844610968198934E-4	TGTGCCACCTGGGATCCCGAGAGGAAACTCTTT	CATWDPERKLF	TRGV4	.	TRGJ1	14	-1	-1	23
17	1.5844610968198934E-4	TGTGCCACCTGGGACGGGCGTGGGAAACTCTTT	CATWDGRGKLF	TRGV2	.	TRGJ1	18	-1	-1	23
17	1.5844610968198934E-4	TGTGCCACCTGGGACATTAGGAAGAAACTCTTT	CATWDIRKKLF	TRGV3	.	TRGJ1	15	-1	-1	21
17	1.5844610968198934E-4	TGTGCCACCTGGGAGAAGTATAAGAAACTCTTT	CATWEKYKKLF	TRGV2	.	TRGJ1	13	-1	-1	18
17	1.5844610968198934E-4	TGTGCCACTTTGTGCTGGTTCAAGATATTT	CATLCWFKIF	TRGV8	.	TRGJP1	7	-1	-1	15
17	1.5844610968198934E-4	TGTGCCACCTGGGGGGGTAAGAAACTCTTT	CATWGGKKLF	TRGV5	.	TRGJ1	12	-1	-1	17
17	1.5844610968198934E-4	TGTGCCACCTGGGGGGAGAAACTCTTT	CATWGEKLF	TRGV5	.	TRGJ1	12	-1	-1	16
17	1.5844610968198934E-4	TGTGCCACCTGGGGAAAACTCTTT	CATWGKLF	TRGV8	.	TRGJ1	12	-1	-1	15
16	1.4912575028893114E-4	TGTGCCACCTGGGACAGGCTTTGCTACTCCCATCCATGTAGTAGTGATTGGATCAAGACGTTT	CATWDRLCYSHPCSSDWIKTF	TRGV3	.	TRGJP2	18	-1	-1	35
16	1.4912575028893114E-4	TGTGCCACCTGGGATAGTAGGGGGGCCTATGGTAGTGATTGGATCAAGACGTTT	CATWDSRGAYGSDWIKTF	TRGV8	.	TRGJP2	16	-1	-1	27
16	1.4912575028893114E-4	TGTGCCACCTGGGACGGGCCCGATTGTCCCACGAATTATTATAAGAAACTCTTT	CATWDGPDCPTNYYKKLF	TRGV2	.	TRGJ1	21	-1	-1	31
16	1.4912575028893114E-4	TGTGCCACCTGGGACGGGCAGAGTAGTAGTGATTGGATCAAGACGTTT	CATWDGQSSSDWIKTF	TRGV2	.	TRGJP2	18	-1	-1	23
16	1.4912575028893114E-4	TGTGCTGCGTGGGATTTCCCAGACCTTTATTATAAGAAACTCTTT	CAAWDFPDLYYKKLF	TRGV10	.	TRGJ1	15	-1	-1	26
16	1.4912575028893114E-4	TGTGCCACCTGTAATATAAGGACCACTGGTTGGTTCAAGATATTT	CATCNIRTTGWFKIF	TRGV8	.	TRGJP1	10	-1	-1	21
16	1.4912575028893114E-4	TGTGCCACCTGGCCCCCAAACCCCGTTTATTGCAAGAAACTCTTT	CATWPPNPVYCKKLF	TRGV4	.	TRGJ1	11	-1	-1	26
16	1.4912575028893114E-4	TGTGCCACCTGGGACGCCCCCCCTGTCGATTATAAGAAACTCTTT	CATWDAPPVDYKKLF	TRGV2	.	TRGJ1	15	-1	-1	28
16	1.4912575028893114E-4	TGTGCCACCTGGGACGGGGAAAGTTCGGATTATAAGAAACTCTTT	CATWDGESSDYKKLF	TRGV2	.	TRGJ1	17	-1	-1	28
16	1.4912575028893114E-4	TGTGCCACCTGGGACGGAAATAGTAGTGATTGGATCAAGACGTTT	CATWDGNSSDWIKTF	TRGV2	.	TRGJP2	16	-1	-1	19
16	1.4912575028893114E-4	TGTGCCACCTGGGACAGGCCATTGGATTATTATAAGAAACTCTTT	CATWDRPLDYYKKLF	TRGV7	.	TRGJ1	19	-1	-1	25
16	1.4912575028893114E-4	TGTGCTGCGTGGGATCTCTCGAATTATTATAAGAAACTCTTT	CAAWDLSNYYKKLF	TRGV10	.	TRGJ1	14	-1	-1	18
16	1.4912575028893114E-4	TGTGCCACCTGGCCTTCTATAGGGCGGGATAAGAAACTCTTT	CATWPSIGRDKKLF	TRGV3	.	TRGJ1	11	-1	-1	28
16	1.4912575028893114E-4	TGTGCCACCTGGGATGGGCCTTTTGATTATAAGAAACTCTTT	CATWDGPFDYKKLF	TRGV4	.	TRGJ1	19	-1	-1	25
16	1.4912575028893114E-4	TGTGCCACCTGGGATAGGTTGTCGTATTATAAGAAACTCTTT	CATWDRLSYYKKLF	TRGV8	.	TRGJ1	17	-1	-1	24
16	1.4912575028893114E-4	TGTGCCACCTGGGACTCTAGGGGTTATTATAAGAAACTCTTT	CATWDSRGYYKKLF	TRGV8	.	TRGJ1	13	-1	-1	23
16	1.4912575028893114E-4	TGTGCCACCTGGGACGGGCCCAATTTGGTTAAGAAACTCTTT	CATWDGPNLVKKLF	TRGV2	.	TRGJ1	20	-1	-1	29
16	1.4912575028893114E-4	TGTGCCACCTGGGACAGGCCGCGGTATTATAAGAAACTCTTT	CATWDRPRYYKKLF	TRGV7	.	TRGJ1	19	-1	-1	24
16	1.4912575028893114E-4	TGTGCCACCTGGGAGGTAACCCTTTATTATAAGAAACTCTTT	CATWEVTLYYKKLF	TRGV4	.	TRGJ1	13	-1	-1	23
16	1.4912575028893114E-4	TGTGCCACCTGGAATCCCCCTGATTATTATAAGAAACTCTTT	CATWNPPDYYKKLF	TRGV4	.	TRGJ1	14	-1	-1	22
16	1.4912575028893114E-4	TGTGCCTTGTGGGAGTTTCCCGTCAACTTCTCCCTCTTT	CALWEFPVNFSLF	TRGV9	.	TRGJ1	14	-1	-1	33
16	1.4912575028893114E-4	TGTGCCACCTGGCCTAGTAGTGATTGGATCAAGACGTTT	CATWPSSDWIKTF	TRGV2	.	TRGJP2	11	-1	-1	14
16	1.4912575028893114E-4	TGTGCCACCTGGGGCCAGACTGGTTGGTTCAAGATATTT	CATWGQTGWFKIF	TRGV5P	.	TRGJP1	14	-1	-1	18
16	1.4912575028893114E-4	TGTGCCACCTGGGACGGTTCTTATTATAAGAAACTCTTT	CATWDGSYYKKLF	TRGV7	.	TRGJ1	14	-1	-1	20
16	1.4912575028893114E-4	TGTGCCACCTGGGACGGCAAATATTATAAGAAACTCTTT	CATWDGKYYKKLF	TRGV2	.	TRGJ1	16	-1	-1	18
16	1.4912575028893114E-4	TGTGCCACCTGGGACGGGCCGTATTATAAGAAACTCTTT	CATWDGPYYKKLF	TRGV2	.	TRGJ1	19	-1	-1	21
16	1.4912575028893114E-4	TGTGCCACCTGGGACGGGCAATTTTATAAGAAACTCTTT	CATWDGQFYKKLF	TRGV2	.	TRGJ1	18	-1	-1	19
16	1.4912575028893114E-4	TGTGCCACCTGGGACATCTACGCCCGGAAGAAACTCTTT	CATWDIYARKKLF	TRGV4	.	TRGJ1	13	-1	-1	27
16	1.4912575028893114E-4	TGTGCCACCTGGGACAGGCGTTATTATAAGAAACTCTTT	CATWDRRYYKKLF	TRGV5	.	TRGJ1	18	-1	-1	20
16	1.4912575028893114E-4	TGTGCCACCTGGGACAGGCATGATTATAAGAAACTCTTT	CATWDRHDYKKLF	TRGV5	.	TRGJ1	21	-1	-1	19
16	1.4912575028893114E-4	TGTGCCACCTGGGAGACTTTTTGGTATAAGAAACTCTTT	CATWETFWYKKLF	TRGV2	.	TRGJ1	13	-1	-1	24
16	1.4912575028893114E-4	TGTGCTGCGTGGGTGAATTATTATAAGAAACTCTTT	CAAWVNYYKKLF	TRGV10	.	TRGJ1	12	-1	-1	14
16	1.4912575028893114E-4	TGTGCTGCGTGGGATTTCAATTATAAGAAACTCTTT	CAAWDFNYKKLF	TRGV10	.	TRGJ1	15	-1	-1	19
16	1.4912575028893114E-4	TGTGCCACCTGGTTTGGGTATTATAAGAAACTCTTT	CATWFGYYKKLF	TRGV4	.	TRGJ1	17	-1	-1	18
16	1.4912575028893114E-4	TGTGCCACCTGGGGAAAAGATCCCGCGGGGCTCTTT	CATWGKDPAGLF	TRGV8	.	TRGJ1	12	-1	-1	30
16	1.4912575028893114E-4	TGTGCCACCTGGGATGCAGGGTATAAGAAACTCTTT	CATWDAGYKKLF	TRGV8	.	TRGJ1	14	-1	-1	21
16	1.4912575028893114E-4	TGTGCCACCTGGGATGGGCCGGGTAAGAAACTCTTT	CATWDGPGKKLF	TRGV4	.	TRGJ1	19	-1	-1	23
16	1.4912575028893114E-4	TGTGCCACCTGGGATGGGCGGTATAAGAAACTCTTT	CATWDGRYKKLF	TRGV4	.	TRGJ1	18	-1	-1	21
16	1.4912575028893114E-4	TGTGCCACCTGGGACGTACTTTATAAGAAACTCTTT	CATWDVLYKKLF	TRGV2	.	TRGJ1	15	-1	-1	20
16	1.4912575028893114E-4	TGTGCCACCTGGGACGGAAATTATAAGAAACTCTTT	CATWDGNYKKLF	TRGV2	.	TRGJ1	16	-1	-1	19
16	1.4912575028893114E-4	TGTGCCACCTGGGAAACTTATTATAAGAAACTCTTT	CATWETYYKKLF	TRGV4	.	TRGJ1	13	-1	-1	17
16	1.4912575028893114E-4	TGTGCCACCGGAAGTAGTGATTGGATCAAGACGTTT	CATGSSDWIKTF	TRGV2	.	TRGJP2	8	-1	-1	12
16	1.4912575028893114E-4	TGTGCCACCTGGGACGGGCAGGGGAAACTCTTT	CATWDGQGKLF	TRGV2	.	TRGJ1	18	-1	-1	23
16	1.4912575028893114E-4	TGTGCCACCTGGGACGGGGGGGGGAAACTCTTT	CATWDGGGKLF	TRGV2	.	TRGJ1	17	-1	-1	23
16	1.4912575028893114E-4	TGTGCCACCGGAAGTGATTGGATCAAGACGTTT	CATGSDWIKTF	TRGV3	.	TRGJP2	8	-1	-1	12
16	1.4912575028893114E-4	TGTGCCACCTGGGTTAGTAAGAAACTCTTT	CATWVSKKLF	TRGV2	.	TRGJ1	12	-1	-1	13
16	1.4912575028893114E-4	TGTGCCACCTGGGCCGATAAGAAACTCTTT	CATWADKKLF	TRGV8	.	TRGJ1	12	-1	-1	16
16	1.4912575028893114E-4	TGTGCCACCTGGGATGGATTGTGGCTCTTT	CATWDGLWLF	TRGV8	.	TRGJ1	14	-1	-1	24
16	1.4912575028893114E-4	TGTGCCACCTGGTATAAGAAACTCTTT	CATWYKKLF	TRGV8	.	TRGJ1	15	-1	-1	12
16	1.4912575028893114E-4	TGTGCCACCTGGGGTACGCCTCTCTTT	CATWGTPLF	TRGV8	.	TRGJ1	23	-1	-1	21
16	1.4912575028893114E-4	TGTGCCACCTGGGATTGGAGACTCTTT	CATWDWRLF	TRGV8	.	TRGJ1	17	-1	-1	17
16	1.4912575028893114E-4	TGTGCCACCTGGGACGGCAAACTCTTT	CATWDGKLF	TRGV2	.	TRGJ1	16	-1	-1	18
16	1.4912575028893114E-4	TGTGCCCCCCGTAAGAAACTCTTT	CAPRKKLF	TRGV4	.	TRGJ1	8	-1	-1	11
15	1.3980539089587294E-4	TGTGCTGCGTGGGATTTGGTTTGGGCCCGGGTTCTGAATTATTATAAGAAACTCTTT	CAAWDLVWARVLNYYKKLF	TRGV10	.	TRGJ1	15	-1	-1	31
15	1.3980539089587294E-4	TGTGCCACCTGGACTATTATCCACGCTGAATATGACCCAAATTATAAGAAACTCTTT	CATWTIIHAEYDPNYKKLF	TRGV2	.	TRGJ1	11	-1	-1	40
15	1.3980539089587294E-4	TGTGCCACCTGGGACGGAGATACCAATAGTAGTGATTGGATCAAGACGTTT	CATWDGDTNSSDWIKTF	TRGV2	.	TRGJP2	16	-1	-1	25
15	1.3980539089587294E-4	TGTGCTGCGTGGGATTATATTTACAACACTGGTTGGTTCAAGATATTT	CAAWDYIYNTGWFKIF	TRGV10	.	TRGJP1	16	-1	-1	26
15	1.3980539089587294E-4	TGTGCTGCGTGGGATCCGGCCGGGCTGAATTATTATAAGAAACTCTTT	CAAWDPAGLNYYKKLF	TRGV10	.	TRGJ1	14	-1	-1	26
15	1.3980539089587294E-4	TGTGCCTTGTGGGAGGCCGCCGAGTTGGACAAAAAAATCAAGGTATTT	CALWEAAELDKKIKVF	TRGV9	.	TRGJP	15	-1	-1	21
15	1.3980539089587294E-4	TGTGCCACCTGGGACGGCGGGGGGAGTAGTGATTGGATCAAGACGTTT	CATWDGGGSSDWIKTF	TRGV2	.	TRGJP2	16	-1	-1	24
15	1.3980539089587294E-4	TGTGCCACCTGGGACGGGCGGTCGTTTTTTTATTATAAGAAACTCTTT	CATWDGRSFFYYKKLF	TRGV2	.	TRGJ1	18	-1	-1	29
15	1.3980539089587294E-4	TGTGCCACCTGGGACGGGCAAGTCTTTGATTATTATAAGAAACTCTTT	CATWDGQVFDYYKKLF	TRGV2	.	TRGJ1	18	-1	-1	28
15	1.3980539089587294E-4	TGTGCTGCGTGGGATCCCCCCCCAATTTATTATAAGAAACTCTTT	CAAWDPPPIYYKKLF	TRGV10	.	TRGJ1	14	-1	-1	26
15	1.3980539089587294E-4	TGTGCTGCGTGGGACTCAGGGGTCTATTATTATAAGAAACTCTTT	CAAWDSGVYYYKKLF	TRGV10	.	TRGJ1	13	-1	-1	25
15	1.3980539089587294E-4	TGTGCTGCGTGGGACGTAATGGGCAATTATTATAAGAAACTCTTT	CAAWDVMGNYYKKLF	TRGV10	.	TRGJ1	13	-1	-1	24
15	1.3980539089587294E-4	TGTGCCTTGTGGGAGGTGCAATGGAGGTATTATAAGAAACTCTTT	CALWEVQWRYYKKLF	TRGV9	.	TRGJ1	19	-1	-1	27
15	1.3980539089587294E-4	TGTGCCACCTGGGGCCATTCCTGGGATTATTATAAGAAACTCTTT	CATWGHSWDYYKKLF	TRGV2	.	TRGJ1	12	-1	-1	25
15	1.3980539089587294E-4	TGTGCCACCTGGGATGCCCCATCCACTGGTTGGTTCAAGATATTT	CATWDAPSTGWFKIF	TRGV8	.	TRGJP1	23	-1	-1	22
15	1.3980539089587294E-4	TGTGCCACCTGGGATGGGCCTCCCGATTTGTATAAGAAACTCTTT	CATWDGPPDLYKKLF	TRGV4	.	TRGJ1	19	-1	-1	30
15	1.3980539089587294E-4	TGTGCCACCTGGGATAGGGCCTGGGGGGGGTATAAGAAACTCTTT	CATWDRAWGGYKKLF	TRGV8	.	TRGJ1	21	-1	-1	30
15	1.3980539089587294E-4	TGTGCCACCTGGGATAGACCGAGGGTGTATTATAAGAAACTCTTT	CATWDRPRVYYKKLF	TRGV8	.	TRGJ1	19	-1	-1	27
15	1.3980539089587294E-4	TGTGCCACCTGGGACGGGCGATGGACGTATTATAAGAAACTCTTT	CATWDGRWTYYKKLF	TRGV2	.	TRGJ1	18	-1	-1	27
15	1.3980539089587294E-4	TGTGCCACCTGGGACAGGCCCCTCCTTTATTATAAGAAACTCTTT	CATWDRPLLYYKKLF	TRGV3	.	TRGJ1	19	-1	-1	26
15	1.3980539089587294E-4	TGTGCCACCTGGGACAGGCAGAGTAGTGATTGGATCAAGACGTTT	CATWDRQSSDWIKTF	TRGV3	.	TRGJP2	18	-1	-1	21
15	1.3980539089587294E-4	TGTGCCACCTGGGAGGGAGATCTTGTTGATTATAAGAAACTCTTT	CATWEGDLVDYKKLF	TRGV8	.	TRGJ1	13	-1	-1	28
15	1.3980539089587294E-4	TGTGCTGCGTGGGATTGGGACACTGGTTGGTTCAAGATATTT	CAAWDWDTGWFKIF	TRGV10	.	TRGJP1	15	-1	-1	20
15	1.3980539089587294E-4	TGTGCTGCGTGGGATTATTGGCCCTATTATAAGAAACTCTTT	CAAWDYWPYYKKLF	TRGV10	.	TRGJ1	16	-1	-1	24
15	1.3980539089587294E-4	TGTGCTGCGTGGGACCTCCCGAATTATTATAAGAAACTCTTT	CAAWDLPNYYKKLF	TRGV10	.	TRGJ1	13	-1	-1	19
15	1.3980539089587294E-4	TGTGCCTGCTGGATTAGGCACGATTATTATAAGAAACTCTTT	CACWIRHDYYKKLF	TRGV11	.	TRGJ1	21	-1	-1	22
15	1.3980539089587294E-4	TGTGCCACCTGGGATGGGCATCTATGTTATAAGAAACTCTTT	CATWDGHLCYKKLF	TRGV4	.	TRGJ1	18	-1	-1	26
15	1.3980539089587294E-4	TGTGCCACCTGGGATAGGCCTTTTAGTTATAAGAAACTCTTT	CATWDRPFSYKKLF	TRGV8	.	TRGJ1	20	-1	-1	22
15	1.3980539089587294E-4	TGTGCCACCTGGGACGCCCTTTCGTGTTATAAGAAACTCTTT	CATWDALSCYKKLF	TRGV2	.	TRGJ1	15	-1	-1	26
15	1.3980539089587294E-4	TGTGCCACCTGGGACGGTCCGAATTATTATAAGAAACTCTTT	CATWDGPNYYKKLF	TRGV2	.	TRGJ1	19	-1	-1	19
15	1.3980539089587294E-4	TGTGCCACCTGGGACGGGCCTAGGTATTATAAGAAACTCTTT	CATWDGPRYYKKLF	TRGV2	.	TRGJ1	19	-1	-1	24
15	1.3980539089587294E-4	TGTGCCACCTGGGACGGGCCGGAATATTATAAGAAACTCTTT	CATWDGPEYYKKLF	TRGV2	.	TRGJ1	19	-1	-1	21
15	1.3980539089587294E-4	TGTGCCACCTGGGACGGGGTGAATTATTATAAGAAACTCTTT	CATWDGVNYYKKLF	TRGV2	.	TRGJ1	17	-1	-1	20
15	1.3980539089587294E-4	TGTGCCACCTGGGACATAATCTATTATTATAAGAAACTCTTT	CATWDIIYYYKKLF	TRGV5	.	TRGJ1	15	-1	-1	22
15	1.3980539089587294E-4	TGTGCCACCTGGGACAGGCCCCATTATTATAAGAAACTCTTT	CATWDRPHYYKKLF	TRGV3	.	TRGJ1	19	-1	-1	22
15	1.3980539089587294E-4	TGTGCCACCTGGGACAGGCGTTTTTATTATAAGAAACTCTTT	CATWDRRFYYKKLF	TRGV3	.	TRGJ1	18	-1	-1	23
15	1.3980539089587294E-4	TGTGCCACCTGGGACAGGCGCTACTATTATAAGAAACTCTTT	CATWDRRYYYKKLF	TRGV3	.	TRGJ1	18	-1	-1	24
15	1.3980539089587294E-4	TGTGCCACCTGGGACAAGAGTAGTGATTGGATCAAGACGTTT	CATWDKSSDWIKTF	TRGV3	.	TRGJP2	15	-1	-1	18
15	1.3980539089587294E-4	TGTGCCACCTGGGAAGTTCCTGCGAGTTATAAGAAACTCTTT	CATWEVPASYKKLF	TRGV8	.	TRGJ1	13	-1	-1	26
15	1.3980539089587294E-4	TGTGCCTCTTACCCCCCTAATTATTATAAGAAACTCTTT	CASYPPNYYKKLF	TRGV2	.	TRGJ1	5	-1	-1	18
15	1.3980539089587294E-4	TGTGCCACCTGGGATTCGGATTATTATAAGAAACTCTTT	CATWDSDYYKKLF	TRGV4	.	TRGJ1	14	-1	-1	13
15	1.3980539089587294E-4	TGTGCCACCTGGGATGGGAAGGCTTATAAGAAACTCTTT	CATWDGKAYKKLF	TRGV4	.	TRGJ1	17	-1	-1	23
15	1.3980539089587294E-4	TGTGCCACCTGGGATGAAGGTTATTATAAGAAACTCTTT	CATWDEGYYKKLF	TRGV8	.	TRGJ1	14	-1	-1	20
15	1.3980539089587294E-4	TGTGCCACCTGGGATAGGGGAATCCCGGAGAAACTCTTT	CATWDRGIPEKLF	TRGV8	.	TRGJ1	17	-1	-1	28
15	1.3980539089587294E-4	TGTGCCACCTGGGACTCGGGTTCTTATAAGAAACTCTTT	CATWDSGSYKKLF	TRGV3	.	TRGJ1	14	-1	-1	20
15	1.3980539089587294E-4	TGTGCCACCTGGGACCTTTGTTATTATAAGAAACTCTTT	CATWDLCYYKKLF	TRGV7	.	TRGJ1	14	-1	-1	20
15	1.3980539089587294E-4	TGTGCCACCTGGGACGGGCTGGGATATAAGAAACTCTTT	CATWDGLGYKKLF	TRGV2	.	TRGJ1	18	-1	-1	24
15	1.3980539089587294E-4	TGTGCCACCTGGGACGGGCCCCGTAATAAGAAACTCTTT	CATWDGPRNKKLF	TRGV2	.	TRGJ1	20	-1	-1	25
15	1.3980539089587294E-4	TGTGCCACCTGGGACGGGCCCGGTTGGTTCAAGATATTT	CATWDGPGWFKIF	TRGV2	.	TRGJP1	21	-1	-1	21
15	1.3980539089587294E-4	TGTGCCACCTGGGATAGGCCAAGGGGGAAACTCTTT	CATWDRPRGKLF	TRGV8	.	TRGJ1	19	-1	-1	26
15	1.3980539089587294E-4	TGTGCCACCTGGGATAGATCCCTTAAGAAACTCTTT	CATWDRSLKKLF	TRGV8	.	TRGJ1	16	-1	-1	23
15	1.3980539089587294E-4	TGTGCCACCTGGGACGGGCGATATAAGAAACTCTTT	CATWDGRYKKLF	TRGV2	.	TRGJ1	18	-1	-1	21
15	1.3980539089587294E-4	TGTGCCACCTACAATAGTGATTGGATCAAGACGTTT	CATYNSDWIKTF	TRGV4	.	TRGJP2	9	-1	-1	14
15	1.3980539089587294E-4	TGTGCCACCTGGGCTTATTATAAGAAACTCTTT	CATWAYYKKLF	TRGV8	.	TRGJ1	12	-1	-1	14
15	1.3980539089587294E-4	TGTGCCACCTGGGATGACTATAAGAAACTCTTT	CATWDDYKKLF	TRGV2	.	TRGJ1	13	-1	-1	18
15	1.3980539089587294E-4	TGTGCCACCTGGGATAGTTATAAGAAACTCTTT	CATWDSYKKLF	TRGV8	.	TRGJ1	16	-1	-1	17
15	1.3980539089587294E-4	TGTGCCACCAGATTTGCTCATAGGAAACTCTTT	CATRFAHRKLF	TRGV2	.	TRGJ1	8	-1	-1	19
15	1.3980539089587294E-4	TGTGCCACCTGGGACTTTAAGAAACTCTTT	CATWDFKKLF	TRGV5	.	TRGJ1	14	-1	-1	17
15	1.3980539089587294E-4	TGTGCCACCTGGGACGATAAGAAACTCTTT	CATWDDKKLF	TRGV8	.	TRGJ1	13	-1	-1	16
15	1.3980539089587294E-4	TGTGCCACCTGGAACTCGATCAAGACGTTT	CATWNSIKTF	TRGV5	.	TRGJP2	14	-1	-1	17
15	1.3980539089587294E-4	TGTGCCACCGGTTATAAGAAACTCTTT	CATGYKKLF	TRGV8	.	TRGJ2	8	-1	-1	11
15	1.3980539089587294E-4	TGTGCCTTGTGGGAAGAAGAGTTG	CALWEEEL	TRGV9	.	TRGJ1	13	-1	-1	21
15	1.3980539089587294E-4	TGTGCACGTGAAGAGAAACTCTTT	CAREEKLF	TRGV5	.	TRGJ1	4	-1	-1	13
15	1.3980539089587294E-4	TGTGGGTTCAAGATATTT	CGFKIF	TRGV2	.	TRGJP1	3	-1	-1	1
15	1.3980539089587294E-4	TGTGCTGCCCTCTTT	CAALF	TRGV10	.	TRGJ1	7	-1	-1	9
14	1.3048503150281474E-4	TGTGCCACCTGGGACGGGCCTCTTTCTCTTCCGTCACTCGAACATAAGAAACTCTTT	CATWDGPLSLPSLEHKKLF	TRGV2	.	TRGJ1	19	-1	-1	43
14	1.3048503150281474E-4	TGTGCCACCTGGGACGGGCAAAGGTGGCAAGGGTATTATAAGAAACTCTTT	CATWDGQRWQGYYKKLF	TRGV2	.	TRGJ1	18	-1	-1	33
14	1.3048503150281474E-4	TGTGCCACCTGGGCTACAAGGGGGCAGAATTATTATAAGAAACTCTTT	CATWATRGQNYYKKLF	TRGV8	.	TRGJ1	15	-1	-1	26
14	1.3048503150281474E-4	TGTGCCACCTGGGCCCGGCAAGGGAGTAGTGATTGGATCAAGACGTTT	CATWARQGSSDWIKTF	TRGV2	.	TRGJP2	18	-1	-1	24
14	1.3048503150281474E-4	TGTGCCACCTGGGACGGCCCCGTTTCGGATTATTATAAGAAACTCTTT	CATWDGPVSDYYKKLF	TRGV2	.	TRGJ1	22	-1	-1	23
14	1.3048503150281474E-4	TGTGCTGCGTGGGATTATGATAGGGGTTATTATAAGAAACTCTTT	CAAWDYDRGYYKKLF	TRGV10	.	TRGJ1	16	-1	-1	26
14	1.3048503150281474E-4	TGTGCCACCTGGGATCTCACGGGGATTTATTATAAGAAACTCTTT	CATWDLTGIYYKKLF	TRGV8	.	TRGJ1	14	-1	-1	23
14	1.3048503150281474E-4	TGTGCCACCTGGGACCAGGGGGGCACTGGTTGGTTCAAGATATTT	CATWDQGGTGWFKIF	TRGV3	.	TRGJP1	18	-1	-1	23
14	1.3048503150281474E-4	TGTGCCACCTGGGACGCCCGGGCCCATTATTATAAGAAACTCTTT	CATWDARAHYYKKLF	TRGV2	.	TRGJ1	15	-1	-1	25
14	1.3048503150281474E-4	TGTGCCACCTGGGACGGGCCTCGTTTCTATTATAAGAAACTCTTT	CATWDGPRFYYKKLF	TRGV2	.	TRGJ1	23	-1	-1	27
14	1.3048503150281474E-4	TGTGCCACCTGGGACGGGCCCCCACGTTATTATAAGAAACTCTTT	CATWDGPPRYYKKLF	TRGV2	.	TRGJ1	20	-1	-1	26
14	1.3048503150281474E-4	TGTGCCACCTGGGACGGGCGGTGGGGTGATTGGATCAAGACGTTT	CATWDGRWGDWIKTF	TRGV2	.	TRGJP2	18	-1	-1	25
14	1.3048503150281474E-4	TGTGCCACCTGGGACGGGCGGGGTAGTGATTGGATCAAGACGTTT	CATWDGRGSDWIKTF	TRGV2	.	TRGJP2	18	-1	-1	22
14	1.3048503150281474E-4	TGTGCCACCTGGGACAGGCTTCAGAATTATTATAAGAAACTCTTT	CATWDRLQNYYKKLF	TRGV5	.	TRGJ1	18	-1	-1	19
14	1.3048503150281474E-4	TGTGCCACCTGGGACAGGCTCCGGAGCGATTATAAGAAACTCTTT	CATWDRLRSDYKKLF	TRGV5	.	TRGJ1	18	-1	-1	28
14	1.3048503150281474E-4	TGTGCCTGCTGGATTAGGGTCGTGTATTATAAGAAACTCTTT	CACWIRVVYYKKLF	TRGV11	.	TRGJ1	23	-1	-1	24
14	1.3048503150281474E-4	TGTGCCACCTGGGACGTAGACCATTATTATAAGAAACTCTTT	CATWDVDHYYKKLF	TRGV3	.	TRGJ1	14	-1	-1	22
14	1.3048503150281474E-4	TGTGCCACCTGGGACGGGTCCTTAGAGTATAAGAAACTCTTT	CATWDGSLEYKKLF	TRGV2	.	TRGJ1	20	-1	-1	27
14	1.3048503150281474E-4	TGTGCCACCTGGGACGGGCGATATTATTATAAGAAACTCTTT	CATWDGRYYYKKLF	TRGV2	.	TRGJ1	18	-1	-1	18
14	1.3048503150281474E-4	TGTGCCACCTGGGACGGGCATGGTGATTGGATCAAGACGTTT	CATWDGHGDWIKTF	TRGV2	.	TRGJP2	18	-1	-1	22
14	1.3048503150281474E-4	TGTGCCACCTGGGACGGGCAGATGGATTATAAGAAACTCTTT	CATWDGQMDYKKLF	TRGV2	.	TRGJ1	18	-1	-1	25
14	1.3048503150281474E-4	TGTGCCACCTGGGACGGGGCGAATTATTATAAGAAACTCTTT	CATWDGANYYKKLF	TRGV2	.	TRGJ1	17	-1	-1	19
14	1.3048503150281474E-4	TGTGCCACCTGGGACAGGCCTGTGGATTATAAGAAACTCTTT	CATWDRPVDYKKLF	TRGV3	.	TRGJ1	22	-1	-1	25
14	1.3048503150281474E-4	TGTGCCACCTGGGACAGGCAGGGTCGATATAAGAAACTCTTT	CATWDRQGRYKKLF	TRGV3	.	TRGJ1	18	-1	-1	27
14	1.3048503150281474E-4	TGTGCCACCTGGACACCCGCCGGGTATTATAAGAAACTCTTT	CATWTPAGYYKKLF	TRGV5	.	TRGJ1	14	-1	-1	24
14	1.3048503150281474E-4	TGTGCTGCGTGGGACTCCCTTTATTATAAGAAACTCTTT	CAAWDSLYYKKLF	TRGV10	.	TRGJ1	13	-1	-1	20
14	1.3048503150281474E-4	TGTGCCACCTGGCCACGGAATTATTATAAGAAACTCTTT	CATWPRNYYKKLF	TRGV5	.	TRGJ1	11	-1	-1	17
14	1.3048503150281474E-4	TGTGCCACCTGGGATCGAGGGGGCGATAAGAAACTCTTT	CATWDRGGDKKLF	TRGV8	.	TRGJ1	14	-1	-1	25
14	1.3048503150281474E-4	TGTGCCACCTGGGATGTTTATTATTATAAGAAACTCTTT	CATWDVYYYKKLF	TRGV4	.	TRGJ1	15	-1	-1	19
14	1.3048503150281474E-4	TGTGCCACCTGGGATGGGCGATATTATAAGAAACTCTTT	CATWDGRYYKKLF	TRGV4	.	TRGJ1	18	-1	-1	21
14	1.3048503150281474E-4	TGTGCCACCTGGGATAGTGGTTATTATAAGAAACTCTTT	CATWDSGYYKKLF	TRGV8	.	TRGJ1	16	-1	-1	20
14	1.3048503150281474E-4	TGTGCCACCTGGGATAGGCCTTGTTATAAGAAACTCTTT	CATWDRPCYKKLF	TRGV8	.	TRGJ1	20	-1	-1	20
14	1.3048503150281474E-4	TGTGCCACCTGGGACCTATCTGGTTGGTTCAAGATATTT	CATWDLSGWFKIF	TRGV2	.	TRGJP1	14	-1	-1	19
14	1.3048503150281474E-4	TGTGCCACCTGGGACCTATCCCATTATAAGAAACTCTTT	CATWDLSHYKKLF	TRGV8	.	TRGJ1	13	-1	-1	22
14	1.3048503150281474E-4	TGTGCCACCTGGGACCCGCCCAATTATAAGAAACTCTTT	CATWDPPNYKKLF	TRGV3	.	TRGJ1	14	-1	-1	22
14	1.3048503150281474E-4	TGTGCCACCTGGGACGGCCCTTATTATAAGAAACTCTTT	CATWDGPYYKKLF	TRGV2	.	TRGJ1	19	-1	-1	20
14	1.3048503150281474E-4	TGTGCCACCTGGGACGGGGTTTATTATAAGAAACTCTTT	CATWDGVYYKKLF	TRGV5	.	TRGJ1	17	-1	-1	20
14	1.3048503150281474E-4	TGTGCCACCTGGGACGGGGGGTATTATAAGAAACTCTTT	CATWDGGYYKKLF	TRGV2	.	TRGJ1	17	-1	-1	21
14	1.3048503150281474E-4	TGTGCCACCTGGGACGGACTTTATTATAAGAAACTCTTT	CATWDGLYYKKLF	TRGV2	.	TRGJ1	16	-1	-1	20
14	1.3048503150281474E-4	TGTGCCACCTGGGACATACCCTATTATAAGAAACTCTTT	CATWDIPYYKKLF	TRGV2	.	TRGJ1	14	-1	-1	21
14	1.3048503150281474E-4	TGTGCCACCTGGGACAGCTCCGATTATAAGAAACTCTTT	CATWDSSDYKKLF	TRGV3	.	TRGJ1	16	-1	-1	22
14	1.3048503150281474E-4	TGTGCCACCTGGGACAGGCCCGCTTATAAGAAACTCTTT	CATWDRPAYKKLF	TRGV3	.	TRGJ1	19	-1	-1	23
14	1.3048503150281474E-4	TGTGCCACCTGGGACAGATGTGTCCTTAAGAAACTCTTT	CATWDRCVLKKLF	TRGV3	.	TRGJ1	16	-1	-1	26
14	1.3048503150281474E-4	TGTGCCACCTGGGAAAACACTGGTTGGTTCAAGATATTT	CATWENTGWFKIF	TRGV4	.	TRGJP1	13	-1	-1	17
14	1.3048503150281474E-4	TGTGCTGCGTGGGATTATAGATATAAGAAACTCTTT	CAAWDYRYKKLF	TRGV10	.	TRGJ1	16	-1	-1	21
14	1.3048503150281474E-4	TGTGCTGCGTGGGAAAATAGAAATAAGAAACTCTTT	CAAWENRNKKLF	TRGV10	.	TRGJ1	13	-1	-1	22
14	1.3048503150281474E-4	TGTGCCACCTGGGATCTTTATTATAAGAAACTCTTT	CATWDLYYKKLF	TRGV8	.	TRGJ1	14	-1	-1	17
14	1.3048503150281474E-4	TGTGCCACCTGGGATCCCCACGGGCAGAAACTCTTT	CATWDPHGQKLF	TRGV2	.	TRGJ1	13	-1	-1	25
14	1.3048503150281474E-4	TGTGCCACCTGGGATCAACTCTTAGGGAAACTCTTT	CATWDQLLGKLF	TRGV8	.	TRGJ1	14	-1	-1	26
14	1.3048503150281474E-4	TGTGCCACCTGGGACGGTGGTTATAAGAAACTCTTT	CATWDGGYKKLF	TRGV3	.	TRGJ1	14	-1	-1	20
14	1.3048503150281474E-4	TGTGCCACCTGGGACGGGCGCTATAAGAAACTCTTT	CATWDGRYKKLF	TRGV2	.	TRGJ1	18	-1	-1	21
14	1.3048503150281474E-4	TGTGCCACCTGGGAGTCTTATTATAAGAAACTCTTT	CATWESYYKKLF	TRGV8	.	TRGJ1	13	-1	-1	17
14	1.3048503150281474E-4	TGTGCCACCTGGCCTCATTATAAGAAACTCTTT	CATWPHYKKLF	TRGV8	.	TRGJ1	11	-1	-1	16
14	1.3048503150281474E-4	TGTGCCACCTGGGATGGGCCGGAGAAACTCTTT	CATWDGPEKLF	TRGV4	.	TRGJ1	19	-1	-1	22
14	1.3048503150281474E-4	TGTGCCACCTGGGATAGGGCTAAGAAACTCTTT	CATWDRAKKLF	TRGV8	.	TRGJ1	21	-1	-1	20
14	1.3048503150281474E-4	TGTGCCACCTGGGACTTTTATAAGAAACTCTTT	CATWDFYKKLF	TRGV2	.	TRGJ1	14	-1	-1	17
14	1.3048503150281474E-4	TGTGCCACCTGGGACGGAAGAAAGAAACTCTTT	CATWDGRKKLF	TRGV2	.	TRGJ1	16	-1	-1	21
14	1.3048503150281474E-4	TGTGCCACCTGGGACGATTATAAGAAACTCTTT	CATWDDYKKLF	TRGV2	.	TRGJ1	15	-1	-1	16
14	1.3048503150281474E-4	TGTGCCACCTGGGACGAGGATAAGAAACTCTTT	CATWDEDKKLF	TRGV2	.	TRGJ1	15	-1	-1	19
14	1.3048503150281474E-4	TGTGCCACCTGGGACATGAGGGAGAAACTCTTT	CATWDMREKLF	TRGV3	.	TRGJ1	15	-1	-1	22
14	1.3048503150281474E-4	TGTGCCACCTGGGACAGGATCGAGAAACTCTTT	CATWDRIEKLF	TRGV3	.	TRGJ1	17	-1	-1	22
14	1.3048503150281474E-4	TGTGCCACCTGGGACAAGGGTAAGAAACTCTTT	CATWDKGKKLF	TRGV5	.	TRGJ1	15	-1	-1	20
14	1.3048503150281474E-4	TGTGCCACCTGGGAGGGGTATAAGAAACTCTTT	CATWEGYKKLF	TRGV5	.	TRGJ2	13	-1	-1	18
14	1.3048503150281474E-4	TGTGCCACTGCCCAGCCTAAGAAACTCTTT	CATAQPKKLF	TRGV3	.	TRGJ1	7	-1	-1	17
14	1.3048503150281474E-4	TGTGCCACCTTCTCCTATAAGAAACTCTTT	CATFSYKKLF	TRGV4	.	TRGJ1	9	-1	-1	15
14	1.3048503150281474E-4	TGTGCCACCTTAAGGCATCGGAAACTCTTT	CATLRHRKLF	TRGV2	.	TRGJ1	9	-1	-1	20
14	1.3048503150281474E-4	TGTGCCACCTGGGATGGCGAGAAACTCTTT	CATWDGEKLF	TRGV8	.	TRGJ1	17	-1	-1	19
14	1.3048503150281474E-4	TGTGCCACCTGGAATTATAAGAAACTCTTT	CATWNYKKLF	TRGV7	.	TRGJ1	11	-1	-1	13
14	1.3048503150281474E-4	TGTGCCACCTGTTATAAGAAACTCTTT	CATCYKKLF	TRGV4	.	TRGJ1	10	-1	-1	11
14	1.3048503150281474E-4	TGTGCCGCCAAGAAACTCTTT	CAAKKLF	TRGV8	.	TRGJ1	8	-1	-1	9
14	1.3048503150281474E-4	TGTGCTGAGGTCTTT	CAEVF	TRGV10	.	TRGJ1	6	-1	-1	10
13	1.2116467210975656E-4	TGTGCCACCTGGGATACCACCCCCAAAGAGTTGGGCAAAAAAATCAAGGTATTT	CATWDTTPKELGKKIKVF	TRGV8	.	TRGJP	15	-1	-1	25
13	1.2116467210975656E-4	TGTGCCACCTGGGACGGGCGTTCGGTTTGTTCCACTGGTTGGTTCAAGATATTT	CATWDGRSVCSTGWFKIF	TRGV2	.	TRGJP1	18	-1	-1	31
13	1.2116467210975656E-4	TGTGCCACCTGGGACGGACCCCAAAGGAATAGTAGTGATTGGATCAAGACGTTT	CATWDGPQRNSSDWIKTF	TRGV2	.	TRGJP2	20	-1	-1	28
13	1.2116467210975656E-4	TGTGCCACCTGGGACGGGCGGGTATCTAGTAGTGATTGGATCAAGACGTTT	CATWDGRVSSSDWIKTF	TRGV2	.	TRGJP2	18	-1	-1	22
13	1.2116467210975656E-4	TGTGCCACCTGGGACAGGCGGTGCATAAGTAGTGATTGGATCAAGACGTTT	CATWDRRCISSDWIKTF	TRGV3	.	TRGJP2	18	-1	-1	24
13	1.2116467210975656E-4	TGTGCCACCTGGGATGGGCCTTATACACCTTATTATAAGAAACTCTTT	CATWDGPYTPYYKKLF	TRGV4	.	TRGJ1	19	-1	-1	29
13	1.2116467210975656E-4	TGTGCCACCTGGGATAGGCCGGGAAAAGGGTATTATAAGAAACTCTTT	CATWDRPGKGYYKKLF	TRGV8	.	TRGJ1	19	-1	-1	30
13	1.2116467210975656E-4	TGTGCCACCTGGGATAGGATTGGAATGTTTGATTGGATCAAGACGTTT	CATWDRIGMFDWIKTF	TRGV8	.	TRGJP2	17	-1	-1	29
13	1.2116467210975656E-4	TGTGCCACCTGGGACGCCCGCGAACCCCCATATTATAAGAAACTCTTT	CATWDAREPPYYKKLF	TRGV2	.	TRGJ1	15	-1	-1	30
13	1.2116467210975656E-4	TGTGCCACCTGGGACGGCCCTTATAGTAGTGATTGGATCAAGACGTTT	CATWDGPYSSDWIKTF	TRGV2	.	TRGJP2	19	-1	-1	21
13	1.2116467210975656E-4	TGTGCCACCTGGGACGGCCCCCATGGGGTCTATTATAAGAAACTCTTT	CATWDGPHGVYYKKLF	TRGV2	.	TRGJ1	20	-1	-1	30
13	1.2116467210975656E-4	TGTGCCACCTGGGACGGGCACTGTTCGAATTATTATAAGAAACTCTTT	CATWDGHCSNYYKKLF	TRGV2	.	TRGJ1	18	-1	-1	23
13	1.2116467210975656E-4	TGTGCCACCTGGGGCCTCAGGAGTAGTGATTGGATCAAGACGTTT	CATWGLRSSDWIKTF	TRGV3	.	TRGJP2	12	-1	-1	21
13	1.2116467210975656E-4	TGTGCCACCTGGGATCCTATAGGGGTTTATTATAAGAAACTCTTT	CATWDPIGVYYKKLF	TRGV8	.	TRGJ1	14	-1	-1	26
13	1.2116467210975656E-4	TGTGCCACCTGGGATAGTGGGGCCCGGGATTATAAGAAACTCTTT	CATWDSGARDYKKLF	TRGV8	.	TRGJ1	16	-1	-1	28
13	1.2116467210975656E-4	TGTGCCACCTGGGATAGGCAAGTTCGAGATTGGATCAAGACGTTT	CATWDRQVRDWIKTF	TRGV8	.	TRGJP2	18	-1	-1	27
13	1.2116467210975656E-4	TGTGCCACCTGGGACCTATATAGTAGTGATTGGATCAAGACGTTT	CATWDLYSSDWIKTF	TRGV2	.	TRGJP2	14	-1	-1	15
13	1.2116467210975656E-4	TGTGCCACCTGGGACGGGCTGGGGAATTATTATAAGAAACTCTTT	CATWDGLGNYYKKLF	TRGV2	.	TRGJ1	18	-1	-1	23
13	1.2116467210975656E-4	TGTGCCACCTGGGACGGGCCGGGGAATTATTATAAGAAACTCTTT	CATWDGPGNYYKKLF	TRGV2	.	TRGJ1	19	-1	-1	23
13	1.2116467210975656E-4	TGTGCCACCTGGGACGGGCCGAGGAATTATTATAAGAAACTCTTT	CATWDGPRNYYKKLF	TRGV2	.	TRGJ1	19	-1	-1	23
13	1.2116467210975656E-4	TGTGCCACCTGGGACGGGAATACCACTGGTTGGTTCAAGATATTT	CATWDGNTTGWFKIF	TRGV2	.	TRGJP1	17	-1	-1	19
13	1.2116467210975656E-4	TGTGCCTGCTGGATTAGGTCCGATTATTATAAGAAACTCTTT	CACWIRSDYYKKLF	TRGV11	.	TRGJ1	17	-1	-1	22
13	1.2116467210975656E-4	TGTGCCACCTGGGATCAGGGTAGTGATTGGATCAAGACGTTT	CATWDQGSDWIKTF	TRGV8	.	TRGJP2	18	-1	-1	19
13	1.2116467210975656E-4	TGTGCCACCTGGGATGGGCGGGGGATTTGTAAGAAACTCTTT	CATWDGRGICKKLF	TRGV4	.	TRGJ1	18	-1	-1	26
13	1.2116467210975656E-4	TGTGCCACCTGGGATGACGGGGAGTATTATAAGAAACTCTTT	CATWDDGEYYKKLF	TRGV4	.	TRGJ1	15	-1	-1	24
13	1.2116467210975656E-4	TGTGCCACCTGGGATAGGCCAGGCGGTTATAAGAAACTCTTT	CATWDRPGGYKKLF	TRGV8	.	TRGJ1	19	-1	-1	26
13	1.2116467210975656E-4	TGTGCCACCTGGGACTCGCCGGTTTATTATAAGAAACTCTTT	CATWDSPVYYKKLF	TRGV8	.	TRGJ1	13	-1	-1	23
13	1.2116467210975656E-4	TGTGCCACCTGGGACGGGCGTAGAAATTTAAAGAAACTCTTT	CATWDGRRNLKKLF	TRGV2	.	TRGJ1	18	-1	-1	27
13	1.2116467210975656E-4	TGTGCCACCTGGGACGAACCCTATTATTATAAGAAACTCTTT	CATWDEPYYYKKLF	TRGV2	.	TRGJ1	15	-1	-1	22
13	1.2116467210975656E-4	TGTGCCACCTGGGACAGGCTGAGTTATTATAAGAAACTCTTT	CATWDRLSYYKKLF	TRGV7	.	TRGJ1	18	-1	-1	20
13	1.2116467210975656E-4	TGTGCCACCTGGGACAGGCCAGGGAATTATAAGAAACTCTTT	CATWDRPGNYKKLF	TRGV3	.	TRGJ1	19	-1	-1	25
13	1.2116467210975656E-4	TGTGCCACCTGGGACAGGCGAGAGAGGGATAAGAAACTCTTT	CATWDRRERDKKLF	TRGV3	.	TRGJ1	18	-1	-1	28
13	1.2116467210975656E-4	TGTGCCACCTGGACAACCACTCTTTATTATAAGAAACTCTTT	CATWTTTLYYKKLF	TRGV8	.	TRGJ1	11	-1	-1	23
13	1.2116467210975656E-4	TGTGCCACCTGGTCCCGTGATTATTATAAGAAACTCTTT	CATWSRDYYKKLF	TRGV2	.	TRGJ1	11	-1	-1	19
13	1.2116467210975656E-4	TGTGCCACCTGGGATCTTAATTATTATAAGAAACTCTTT	CATWDLNYYKKLF	TRGV8	.	TRGJ1	14	-1	-1	18
13	1.2116467210975656E-4	TGTGCCACCTGGGATCTGAGTGATTGGATCAAGACGTTT	CATWDLSDWIKTF	TRGV8	.	TRGJP2	14	-1	-1	18
13	1.2116467210975656E-4	TGTGCCACCTGGGATGCGCGAGATTATAAGAAACTCTTT	CATWDARDYKKLF	TRGV4	.	TRGJ1	18	-1	-1	22
13	1.2116467210975656E-4	TGTGCCACCTGGGATGGCGTGGGGAATAAGAAACTCTTT	CATWDGVGNKKLF	TRGV4	.	TRGJ1	16	-1	-1	25
13	1.2116467210975656E-4	TGTGCCACCTGGGATGGGCTCTGTTATAAGAAACTCTTT	CATWDGLCYKKLF	TRGV4	.	TRGJ1	18	-1	-1	23
13	1.2116467210975656E-4	TGTGCCACCTGGGATGGGCGTCGGTATAAGAAACTCTTT	CATWDGRRYKKLF	TRGV4	.	TRGJ1	18	-1	-1	24
13	1.2116467210975656E-4	TGTGCCACCTGGGATGGAGATTATTATAAGAAACTCTTT	CATWDGDYYKKLF	TRGV8	.	TRGJ1	14	-1	-1	19
13	1.2116467210975656E-4	TGTGCCACCTGGGATAAAGGTAATTATAAGAAACTCTTT	CATWDKGNYKKLF	TRGV8	.	TRGJ1	15	-1	-1	22
13	1.2116467210975656E-4	TGTGCCACCTGGGACGTTAGGTATTATAAGAAACTCTTT	CATWDVRYYKKLF	TRGV2	.	TRGJ1	15	-1	-1	21
13	1.2116467210975656E-4	TGTGCCACCTGGGACGGGCTGCCGAAGGAGAAACTCTTT	CATWDGLPKEKLF	TRGV2	.	TRGJ1	18	-1	-1	28
13	1.2116467210975656E-4	TGTGCCACCTGGGACGGGCCCTATTATAAGAAACTCTTT	CATWDGPYYKKLF	TRGV2	.	TRGJ1	20	-1	-1	21
13	1.2116467210975656E-4	TGTGCCACCTGGGACGGGCCCCATTATAAGAAACTCTTT	CATWDGPHYKKLF	TRGV2	.	TRGJ1	20	-1	-1	22
13	1.2116467210975656E-4	TGTGCCACCTGGGACGGGCGTTACTATAAGAAACTCTTT	CATWDGRYYKKLF	TRGV2	.	TRGJ1	18	-1	-1	20
13	1.2116467210975656E-4	TGTGCCACCTGGGACGGGCGAAATTATAAGAAACTCTTT	CATWDGRNYKKLF	TRGV2	.	TRGJ1	18	-1	-1	22
13	1.2116467210975656E-4	TGTGCCACCTGGGACGGAGATTATTATAAGAAACTCTTT	CATWDGDYYKKLF	TRGV2	.	TRGJ1	16	-1	-1	19
13	1.2116467210975656E-4	TGTGCCACCTGGGACAGTCCGCCTGATAAGAAACTCTTT	CATWDSPPDKKLF	TRGV7	.	TRGJ1	19	-1	-1	25
13	1.2116467210975656E-4	TGTGCCACCTGGGACAGGCTTTATTATAAGAAACTCTTT	CATWDRLYYKKLF	TRGV7	.	TRGJ1	18	-1	-1	20
13	1.2116467210975656E-4	TGTGCCACCTGGGACAGGCCGGTTGATAAGAAACTCTTT	CATWDRPVDKKLF	TRGV3	.	TRGJ1	22	-1	-1	25
13	1.2116467210975656E-4	TGTGCCACCTGGGACAGGAGTTATTATAAGAAACTCTTT	CATWDRSYYKKLF	TRGV3	.	TRGJ1	17	-1	-1	17
13	1.2116467210975656E-4	TGTGCCACCTGGGAGCCCCCTGGGGATAAGAAACTCTTT	CATWEPPGDKKLF	TRGV8	.	TRGJ1	13	-1	-1	25
13	1.2116467210975656E-4	TGTGCCACCCGACAATTTTTAGGTTGGATCAAGACGTTT	CATRQFLGWIKTF	TRGV3	.	TRGJP2	8	-1	-1	23
13	1.2116467210975656E-4	TGTGCTGCGTGGGATCATTATTATAAGAAACTCTTT	CAAWDHYYKKLF	TRGV10	.	TRGJ1	14	-1	-1	16
13	1.2116467210975656E-4	TGTGCCCTCCTCCAGGGGTATTATAAGAAACTCTTT	CALLQGYYKKLF	TRGV5	.	TRGJ1	5	-1	-1	18
13	1.2116467210975656E-4	TGTGCCACCTGTCCTTTCCCCGATAAGAAACTCTTT	CATCPFPDKKLF	TRGV8	.	TRGJ1	10	-1	-1	22
13	1.2116467210975656E-4	TGTGCCACCTGGGGGGTTTATTATAAGAAACTCTTT	CATWGVYYKKLF	TRGV4	.	TRGJ1	12	-1	-1	17
13	1.2116467210975656E-4	TGTGCCACCTGGGATTCTTATTATAAGAAACTCTTT	CATWDSYYKKLF	TRGV8	.	TRGJ1	14	-1	-1	17
13	1.2116467210975656E-4	TGTGCCACCTGGGATGACCTCTATAAGAAACTCTTT	CATWDDLYKKLF	TRGV8	.	TRGJ1	14	-1	-1	21
13	1.2116467210975656E-4	TGTGCCACCTGGGACAGGCTGGATCAGAAACTCTTT	CATWDRLDQKLF	TRGV3	.	TRGJ1	18	-1	-1	22
13	1.2116467210975656E-4	TGTGCCACCTGGGACAGGCGGGATTCGAAACTCTTT	CATWDRRDSKLF	TRGV5	.	TRGJ1	18	-1	-1	26
13	1.2116467210975656E-4	TGTGCCACCTGGACCAGTTATTATAAGAAACTCTTT	CATWTSYYKKLF	TRGV8	.	TRGJ1	11	-1	-1	17
13	1.2116467210975656E-4	TGTGCCACCGTCTGGAATTATTATAAGAAACTCTTT	CATVWNYYKKLF	TRGV3	.	TRGJ1	8	-1	-1	14
13	1.2116467210975656E-4	TGTGCCACGGCTGTGGGATCCCTGAGGAAACTCTTT	CATAVGSLRKLF	TRGV4	.	TRGJ1	7	-1	-1	26
13	1.2116467210975656E-4	TGTGCCACCTGGGGTGATTGGATCAAGACGTTT	CATWGDWIKTF	TRGV4	.	TRGJP2	15	-1	-1	13
13	1.2116467210975656E-4	TGTGCCACCTGGGGCCCGGATAAGAAACTCTTT	CATWGPDKKLF	TRGV2	.	TRGJ1	12	-1	-1	19
13	1.2116467210975656E-4	TGTGCCACCTGGGGGAGGGATAAGAAACTCTTT	CATWGRDKKLF	TRGV3	.	TRGJ1	12	-1	-1	19
13	1.2116467210975656E-4	TGTGCCACCTGGGATGCTCATAAGAAACTCTTT	CATWDAHKKLF	TRGV4	.	TRGJ1	15	-1	-1	19
13	1.2116467210975656E-4	TGTGCCACCTGGGATGGGGATAAGAAACTCTTT	CATWDGDKKLF	TRGV4	.	TRGJ1	17	-1	-1	19
13	1.2116467210975656E-4	TGTGCCACCTGGGATAATTATAAGAAACTCTTT	CATWDNYKKLF	TRGV8	.	TRGJ1	15	-1	-1	13
13	1.2116467210975656E-4	TGTGCCACCTGGGATAAGGGGAGGAAACTCTTT	CATWDKGRKLF	TRGV8	.	TRGJ1	15	-1	-1	23
13	1.2116467210975656E-4	TGTGCCACCTGGGACCGACCTAAGAAACTCTTT	CATWDRPKKLF	TRGV2	.	TRGJ1	14	-1	-1	20
13	1.2116467210975656E-4	TGTGCCACCTGGGACGCTCCTAAGAAACTCTTT	CATWDAPKKLF	TRGV2	.	TRGJ1	15	-1	-1	20
13	1.2116467210975656E-4	TGTGCCACCTGGGACGGGCCTAAGAAACTCTTT	CATWDGPKKLF	TRGV2	.	TRGJ1	19	-1	-1	20
13	1.2116467210975656E-4	TGTGCCACCTGGGACAGGCCTAAGAAACTCTTT	CATWDRPKKLF	TRGV7	.	TRGJ1	20	-1	-1	20
13	1.2116467210975656E-4	TGTGCCACCTGGGACAGGCGGGAGAAACTCTTT	CATWDRREKLF	TRGV7	.	TRGJ1	18	-1	-1	22
13	1.2116467210975656E-4	TGTGCCACCTGGGACAAGTGGATCAAGACGTTT	CATWDKWIKTF	TRGV3	.	TRGJP2	15	-1	-1	18
13	1.2116467210975656E-4	TGTGCCACCTGGATTCCCCTTAAGAAACTCTTT	CATWIPLKKLF	TRGV8	.	TRGJ1	11	-1	-1	20
13	1.2116467210975656E-4	TGTGCCACCTGGGCCCATAAGAAACTCTTT	CATWAHKKLF	TRGV8	.	TRGJ1	12	-1	-1	16
13	1.2116467210975656E-4	TGTGCCACCTGGGGTCATAAGAAACTCTTT	CATWGHKKLF	TRGV8	.	TRGJ1	12	-1	-1	16
13	1.2116467210975656E-4	TGTGCCACCTGGGGCACTAAGAAACTCTTT	CATWGTKKLF	TRGV8	.	TRGJ1	12	-1	-1	17
13	1.2116467210975656E-4	TGTGCCACCTGGGATATCGGGAAACTCTTT	CATWDIGKLF	TRGV2	.	TRGJ1	13	-1	-1	20
13	1.2116467210975656E-4	TGTGCCACCTGGTCGAAGAAACTCTTT	CATWSKKLF	TRGV4	.	TRGJ1	11	-1	-1	15
13	1.2116467210975656E-4	TGTGCCACCAATAGGAAGAAACTCTTT	CATNRKKLF	TRGV8	.	TRGJ1	8	-1	-1	15
13	1.2116467210975656E-4	TGTGATACTTATTATAAGAAACTCTTT	CDTYYKKLF	TRGV8	.	TRGJ1	3	-1	-1	8
13	1.2116467210975656E-4	TGTGCCTTGTGGAGGAAACTCTTT	CALWRKLF	TRGV3	.	TRGJ1	5	-1	-1	14
12	1.1184431271669836E-4	TGTGCCACCTGGGACGGATACTGGGACTATACCACTGGTTGGTTCAAGATATTT	CATWDGYWDYTTGWFKIF	TRGV2	.	TRGJP1	16	-1	-1	27
12	1.1184431271669836E-4	TGTGCCACCTGGGATCTCCCTCACAATACCACTGGTTGGTTCAAGATATTT	CATWDLPHNTTGWFKIF	TRGV8	.	TRGJP1	14	-1	-1	25
12	1.1184431271669836E-4	TGTGCCACCTGGGATAGGCCGGGGAGGGGTAGTGATTGGATCAAGACGTTT	CATWDRPGRGSDWIKTF	TRGV8	.	TRGJP2	19	-1	-1	28
12	1.1184431271669836E-4	TGTGCCACCTGGGACAGGCCGGATCTAAGTAGTGATTGGATCAAGACGTTT	CATWDRPDLSSDWIKTF	TRGV3	.	TRGJP2	19	-1	-1	27
12	1.1184431271669836E-4	TGTGCCACCTGGGACCTTAGCACTCCCCTTTATTATAAGAAACTCTTT	CATWDLSTPLYYKKLF	TRGV2	.	TRGJ1	14	-1	-1	29
12	1.1184431271669836E-4	TGTGCCACCTGGGACGGAGGTAGGGCCACTGGTTGGTTCAAGATATTT	CATWDGGRATGWFKIF	TRGV2	.	TRGJP1	16	-1	-1	25
12	1.1184431271669836E-4	TGTGCCACCTGGGACAGGCCCAGCGCTTATTATTATAAGAAACTCTTT	CATWDRPSAYYYKKLF	TRGV3	.	TRGJ1	19	-1	-1	28
12	1.1184431271669836E-4	TGTGCCACCTGGGCAAATGGGGCCACTGGTTGGTTCAAGATATTT	CATWANGATGWFKIF	TRGV2	.	TRGJP1	12	-1	-1	22
12	1.1184431271669836E-4	TGTGCCACCTGGGACCGTAAACAGAATTATTATAAGAAACTCTTT	CATWDRKQNYYKKLF	TRGV7	.	TRGJ1	14	-1	-1	23
12	1.1184431271669836E-4	TGTGCCACCTGGGACGGGCTTGAAGATTATTATAAGAAACTCTTT	CATWDGLEDYYKKLF	TRGV2	.	TRGJ1	18	-1	-1	25
12	1.1184431271669836E-4	TGTGCCACCTGGGACGGGCTGGTGTTTTATTATAAGAAACTCTTT	CATWDGLVFYYKKLF	TRGV2	.	TRGJ1	18	-1	-1	26
12	1.1184431271669836E-4	TGTGCCACCTGGGACGGGCTGAGTAGTGATTGGATCAAGACGTTT	CATWDGLSSDWIKTF	TRGV2	.	TRGJP2	18	-1	-1	21
12	1.1184431271669836E-4	TGTGCCACCTGGGACGGGCCGCGGAATTATTATAAGAAACTCTTT	CATWDGPRNYYKKLF	TRGV2	.	TRGJ1	19	-1	-1	23
12	1.1184431271669836E-4	TGTGCCACCTGGGACGGATATAGTAGTGATTGGATCAAGACGTTT	CATWDGYSSDWIKTF	TRGV2	.	TRGJP2	16	-1	-1	17
12	1.1184431271669836E-4	TGTGCCACCTGGGACGATTATACCACTGGTTGGTTCAAGATATTT	CATWDDYTTGWFKIF	TRGV2	.	TRGJP1	15	-1	-1	18
12	1.1184431271669836E-4	TGTGCCACCTGGGACACTCCGCGGGATTATTATAAGAAACTCTTT	CATWDTPRDYYKKLF	TRGV7	.	TRGJ1	15	-1	-1	25
12	1.1184431271669836E-4	TGTGCCACCTGGGACAGGCTTCTGGATTATTATAAGAAACTCTTT	CATWDRLLDYYKKLF	TRGV3	.	TRGJ1	18	-1	-1	25
12	1.1184431271669836E-4	TGTGCCACCTGGGACAGGCCCGCTTTGGGATATAAGAAACTCTTT	CATWDRPALGYKKLF	TRGV3	.	TRGJ1	19	-1	-1	30
12	1.1184431271669836E-4	TGTGCCACCTGGGACAGGCAGGGGAATTATTATAAGAAACTCTTT	CATWDRQGNYYKKLF	TRGV5	.	TRGJ1	18	-1	-1	23
12	1.1184431271669836E-4	TGTGCCACCTGGGACAAAAGGACCACTGGTTGGTTCAAGATATTT	CATWDKRTTGWFKIF	TRGV2	.	TRGJP1	14	-1	-1	21
12	1.1184431271669836E-4	TGTGCTGCGTGGGATTCCGCATATTATTATAAGAAACTCTTT	CAAWDSAYYYKKLF	TRGV10	.	TRGJ1	18	-1	-1	22
12	1.1184431271669836E-4	TGTGCCACCTGGGCCCGTATGGGGTATTATAAGAAACTCTTT	CATWARMGYYKKLF	TRGV2	.	TRGJ1	12	-1	-1	24
12	1.1184431271669836E-4	TGTGCCACCTGGGATGGGCCCTTTTATTATAAGAAACTCTTT	CATWDGPFYYKKLF	TRGV4	.	TRGJ1	20	-1	-1	23
12	1.1184431271669836E-4	TGTGCCACCTGGGATGGGGTGAGACTCTATAAGAAACTCTTT	CATWDGVRLYKKLF	TRGV4	.	TRGJ1	17	-1	-1	27
12	1.1184431271669836E-4	TGTGCCACCTGGGACTTTAGTAGTGATTGGATCAAGACGTTT	CATWDFSSDWIKTF	TRGV8	.	TRGJP2	13	-1	-1	17
12	1.1184431271669836E-4	TGTGCCACCTGGGACCATACCACTGGTTGGTTCAAGATATTT	CATWDHTTGWFKIF	TRGV2	.	TRGJP1	14	-1	-1	16
12	1.1184431271669836E-4	TGTGCCACCTGGGACGGTCCCAGATTTTATAAGAAACTCTTT	CATWDGPRFYKKLF	TRGV2	.	TRGJ1	20	-1	-1	23
12	1.1184431271669836E-4	TGTGCCACCTGGGACGGGCTTCTATACGGGATCAAGACGTTT	CATWDGLLYGIKTF	TRGV2	.	TRGJP2	18	-1	-1	28
12	1.1184431271669836E-4	TGTGCCACCTGGGACGGGCCTGGTGATTGGATCAAGACGTTT	CATWDGPGDWIKTF	TRGV2	.	TRGJP2	19	-1	-1	22
12	1.1184431271669836E-4	TGTGCCACCTGGGACGGGCATGGAGGAGGTAAGAAACTCTTT	CATWDGHGGGKKLF	TRGV2	.	TRGJ1	18	-1	-1	29
12	1.1184431271669836E-4	TGTGCCACCTGGGACGGGATGAATTATTATAAGAAACTCTTT	CATWDGMNYYKKLF	TRGV2	.	TRGJ1	17	-1	-1	20
12	1.1184431271669836E-4	TGTGCCACCTGGGACGGAGAAAGTTATTATAAGAAACTCTTT	CATWDGESYYKKLF	TRGV2	.	TRGJ1	16	-1	-1	23
12	1.1184431271669836E-4	TGTGCCACCTGGGACAGGCCAAATTATTATAAGAAACTCTTT	CATWDRPNYYKKLF	TRGV5	.	TRGJ1	19	-1	-1	21
12	1.1184431271669836E-4	TGTGCCACCTGGGAGGATAGGAATTATTATAAGAAACTCTTT	CATWEDRNYYKKLF	TRGV2	.	TRGJ1	13	-1	-1	20
12	1.1184431271669836E-4	TGTGCCACCTGGGCCAAAGGGGATTATAAGAAACTCTTT	CATWAKGDYKKLF	TRGV8	.	TRGJ1	12	-1	-1	22
12	1.1184431271669836E-4	TGTGCCACCTGGGATGGGCCTTATTATAAGAAACTCTTT	CATWDGPYYKKLF	TRGV4	.	TRGJ1	19	-1	-1	20
12	1.1184431271669836E-4	TGTGCCACCTGGGATGGGCCGGTAGGGGGGAAACTCTTT	CATWDGPVGGKLF	TRGV4	.	TRGJ1	19	-1	-1	29
12	1.1184431271669836E-4	TGTGCCACCTGGGATGATCACAGATATAAGAAACTCTTT	CATWDDHRYKKLF	TRGV4	.	TRGJ1	15	-1	-1	24
12	1.1184431271669836E-4	TGTGCCACCTGGGATAGGGGATATTATAAGAAACTCTTT	CATWDRGYYKKLF	TRGV8	.	TRGJ1	17	-1	-1	21
12	1.1184431271669836E-4	TGTGCCACCTGGGACGGTCCCCCTTATAAGAAACTCTTT	CATWDGPPYKKLF	TRGV2	.	TRGJ1	20	-1	-1	23
12	1.1184431271669836E-4	TGTGCCACCTGGGACGGCCTCTATTATAAGAAACTCTTT	CATWDGLYYKKLF	TRGV2	.	TRGJ1	16	-1	-1	21
12	1.1184431271669836E-4	TGTGCCACCTGGGACGGGTGTTATTATAAGAAACTCTTT	CATWDGCYYKKLF	TRGV2	.	TRGJ1	17	-1	-1	20
12	1.1184431271669836E-4	TGTGCCACCTGGGACGGGCTAAATTATAAGAAACTCTTT	CATWDGLNYKKLF	TRGV2	.	TRGJ1	18	-1	-1	22
12	1.1184431271669836E-4	TGTGCCACCTGGGACGGGCCCGGATATAAGAAACTCTTT	CATWDGPGYKKLF	TRGV2	.	TRGJ1	21	-1	-1	24
12	1.1184431271669836E-4	TGTGCCACCTGGGACAGGCTGGGTTATAAGAAACTCTTT	CATWDRLGYKKLF	TRGV3	.	TRGJ1	18	-1	-1	23
12	1.1184431271669836E-4	TGTGCCACCTGGGACAGGCCTGCCTATAAGAAACTCTTT	CATWDRPAYKKLF	TRGV5	.	TRGJ1	21	-1	-1	24
12	1.1184431271669836E-4	TGTGCCACCTGGGACAGGCGCTATTATAAGAAACTCTTT	CATWDRRYYKKLF	TRGV3	.	TRGJ1	18	-1	-1	21
12	1.1184431271669836E-4	TGTGCCACCTGGGACAGGCGGAGATATAAGAAACTCTTT	CATWDRRRYKKLF	TRGV7	.	TRGJ1	18	-1	-1	24
12	1.1184431271669836E-4	TGTGCCACCTGGGACAGGCATTGTTATAAGAAACTCTTT	CATWDRHCYKKLF	TRGV7	.	TRGJ1	18	-1	-1	19
12	1.1184431271669836E-4	TGTGCCACCTGGGACAGAGATTATTATAAGAAACTCTTT	CATWDRDYYKKLF	TRGV3	.	TRGJ1	16	-1	-1	19
12	1.1184431271669836E-4	TGTGCCACCTGGGAGGGGTTTTATTATAAGAAACTCTTT	CATWEGFYYKKLF	TRGV2	.	TRGJ1	17	-1	-1	20
12	1.1184431271669836E-4	TGTGCCACCCGCGAACAAGGGGCCTATAAGAAACTCTTT	CATREQGAYKKLF	TRGV8	.	TRGJ1	8	-1	-1	24
12	1.1184431271669836E-4	TGTGCCACCTGGGGTGTTTATTATAAGAAACTCTTT	CATWGVYYKKLF	TRGV4	.	TRGJ1	15	-1	-1	17
12	1.1184431271669836E-4	TGTGCCACCTGGGATCCTTATTATAAGAAACTCTTT	CATWDPYYKKLF	TRGV8	.	TRGJ1	14	-1	-1	17
12	1.1184431271669836E-4	TGTGCCACCTGGGATGGAGGTTATAAGAAACTCTTT	CATWDGGYKKLF	TRGV4	.	TRGJ1	16	-1	-1	20
12	1.1184431271669836E-4	TGTGCCACCTGGGATACCGATTATAAGAAACTCTTT	CATWDTDYKKLF	TRGV8	.	TRGJ1	15	-1	-1	19
12	1.1184431271669836E-4	TGTGCCACCTGGGATACGAATTATAAGAAACTCTTT	CATWDTNYKKLF	TRGV8	.	TRGJ1	15	-1	-1	19
12	1.1184431271669836E-4	TGTGCCACCTGGGATAGGCATTGGATCAAGACGTTT	CATWDRHWIKTF	TRGV4	.	TRGJP2	18	-1	-1	19
12	1.1184431271669836E-4	TGTGCCACCTGGGATAAGAGGAATAAGAAACTCTTT	CATWDKRNKKLF	TRGV8	.	TRGJ1	15	-1	-1	22
12	1.1184431271669836E-4	TGTGCCACCTGGGACCCTTATTATAAGAAACTCTTT	CATWDPYYKKLF	TRGV8	.	TRGJ1	13	-1	-1	17
12	1.1184431271669836E-4	TGTGCCACCTGGGACGGGCCCTATAAGAAACTCTTT	CATWDGPYKKLF	TRGV2	.	TRGJ1	20	-1	-1	21
12	1.1184431271669836E-4	TGTGCCACCTGGGAATTGGGTTATAAGAAACTCTTT	CATWELGYKKLF	TRGV8	.	TRGJ1	13	-1	-1	20
12	1.1184431271669836E-4	TGTGCCACCCCCCTTTTGGACTATAAGAAACTCTTT	CATPLLDYKKLF	TRGV4	.	TRGJ1	8	-1	-1	21
12	1.1184431271669836E-4	TGTGCCACCGGTCCTGATTATTATAAGAAACTCTTT	CATGPDYYKKLF	TRGV3	.	TRGJ1	8	-1	-1	16
12	1.1184431271669836E-4	TGTGCCACCGGGGCGGGTTATTATAAGAAACTCTTT	CATGAGYYKKLF	TRGV3	.	TRGJ1	12	-1	-1	17
12	1.1184431271669836E-4	TGTGCCTCCGTTGGATTGAGGTTCAAGATATTT	CASVGLRFKIF	TRGV9	.	TRGJP1	6	-1	-1	19
12	1.1184431271669836E-4	TGTGCCGATTGCACTGGTTGGTTCAAGATATTT	CADCTGWFKIF	TRGV2	.	TRGJP1	5	-1	-1	11
12	1.1184431271669836E-4	TGTGCCACCTGGGTGGATTGGATCAAGACGTTT	CATWVDWIKTF	TRGV2	.	TRGJP2	12	-1	-1	15
12	1.1184431271669836E-4	TGTGCCACCTGGGGGGATTGGATCAAGACGTTT	CATWGDWIKTF	TRGV8	.	TRGJP2	12	-1	-1	15
12	1.1184431271669836E-4	TGTGCCACCTGGGATGGGCCAGAGAAACTCTTT	CATWDGPEKLF	TRGV4	.	TRGJ1	19	-1	-1	22
12	1.1184431271669836E-4	TGTGCCACCTGGGACGGGCTGGTGAAACTCTTT	CATWDGLVKLF	TRGV2	.	TRGJ1	18	-1	-1	23
12	1.1184431271669836E-4	TGTGCCACCGGAAATTATTATAAGAAACTCTTT	CATGNYYKKLF	TRGV4	.	TRGJ1	8	-1	-1	12
12	1.1184431271669836E-4	TGTGCCACCTGGGCCTATAAGAAACTCTTT	CATWAYKKLF	TRGV2	.	TRGJ1	12	-1	-1	15
12	1.1184431271669836E-4	TGTGCCACCTGGGAAGATAAGAAACTCTTT	CATWEDKKLF	TRGV4	.	TRGJ1	13	-1	-1	16
12	1.1184431271669836E-4	TGTGCCACCTGGGAAACGGAGAAACTCTTT	CATWETEKLF	TRGV2	.	TRGJ2	13	-1	-1	19
12	1.1184431271669836E-4	TGTGCCACCTGGGTAGAGAAACTCTTT	CATWVEKLF	TRGV4	.	TRGJ1	12	-1	-1	16
12	1.1184431271669836E-4	TGTGCCACCTGGGATCTGGGCCTCTTT	CATWDLGLF	TRGV8	.	TRGJ1	14	-1	-1	21
12	1.1184431271669836E-4	TGTGCCACTCTTAAGAAACTCTTT	CATLKKLF	TRGV4	.	TRGJ1	7	-1	-1	11
11	1.0252395332364016E-4	TGTGCTGCGTGGGATTATAGCAAAACCCCTAATTATTATAAGAAACTCTTT	CAAWDYSKTPNYYKKLF	TRGV10	.	TRGJ1	16	-1	-1	30
11	1.0252395332364016E-4	TGTGCCACCTGGGCCCAGGTGGGGCCAATTCATTATTATAAGAAACTCTTT	CATWAQVGPIHYYKKLF	TRGV2	.	TRGJ1	12	-1	-1	26
11	1.0252395332364016E-4	TGTGCCACCTGGGACGGGCTTCTAATAGGTAGTGATTGGATCAAGACGTTT	CATWDGLLIGSDWIKTF	TRGV2	.	TRGJP2	18	-1	-1	18
11	1.0252395332364016E-4	TGTGCCACCCCTCGGTTCTTCGGGTATAGTAGTGATTGGATCAAGACGTTT	CATPRFFGYSSDWIKTF	TRGV8	.	TRGJP2	8	-1	-1	24
11	1.0252395332364016E-4	TGTGCTGCGTGGGATTTGCCCCATACCACTGGTTGGTTCAAGATATTT	CAAWDLPHTTGWFKIF	TRGV10	.	TRGJP1	15	-1	-1	22
11	1.0252395332364016E-4	TGTGCCACCTGGGGCCTCCCAGGAACCACTGGTTGGTTCAAGATATTT	CATWGLPGTTGWFKIF	TRGV8	.	TRGJP1	12	-1	-1	24
11	1.0252395332364016E-4	TGTGCCACCTGGGATAGGAAGGCCATGGGTTATTATAAGAAACTCTTT	CATWDRKAMGYYKKLF	TRGV8	.	TRGJ1	17	-1	-1	29
11	1.0252395332364016E-4	TGTGCCACCTGGGACCGATCTTGGTTGGGCAAAAAAATCAAGGTATTT	CATWDRSWLGKKIKVF	TRGV3	.	TRGJP	14	-1	-1	23
11	1.0252395332364016E-4	TGTGCCACCTGGGACGGGCCGGGGGGTTGGGATTGGATCAAGACGTTT	CATWDGPGGWDWIKTF	TRGV2	.	TRGJP2	19	-1	-1	30
11	1.0252395332364016E-4	TGTGCCACCTGGGACAGGCCTCCAAACGTTGAGGTAGGGAAACTCTTT	CATWDRPPNVEVGKLF	TRGV7	.	TRGJ1	20	-1	-1	38
11	1.0252395332364016E-4	TGTGCCACCTGGGACAGGGGGGGGGAGGATTATTATAAGAAACTCTTT	CATWDRGGEDYYKKLF	TRGV7	.	TRGJ1	17	-1	-1	28
11	1.0252395332364016E-4	TGTGCTGCGTGGGCCCTCCGGGGTTATTATTATAAGAAACTCTTT	CAAWALRGYYYKKLF	TRGV10	.	TRGJ1	12	-1	-1	25
11	1.0252395332364016E-4	TGTGCCACCTGGGCCTACGGTCTGCTCTATTATAAGAAACTCTTT	CATWAYGLLYYKKLF	TRGV7	.	TRGJ1	12	-1	-1	27
11	1.0252395332364016E-4	TGTGCCACCTGGGATTGTTTTCGGAATTATTATAAGAAACTCTTT	CATWDCFRNYYKKLF	TRGV8	.	TRGJ1	14	-1	-1	19
11	1.0252395332364016E-4	TGTGCCACCTGGGATGGGCCTCGGTCTTATTATAAGAAACTCTTT	CATWDGPRSYYKKLF	TRGV4	.	TRGJ1	19	-1	-1	26
11	1.0252395332364016E-4	TGTGCCACCTGGGATGGGCGGTTGGGCAAAAAAATCAAGGTATTT	CATWDGRLGKKIKVF	TRGV4	.	TRGJP	18	-1	-1	20
11	1.0252395332364016E-4	TGTGCCACCTGGGATGAGACACCCAATTATTATAAGAAACTCTTT	CATWDETPNYYKKLF	TRGV4	.	TRGJ1	15	-1	-1	24
11	1.0252395332364016E-4	TGTGCCACCTGGGATAGGCGGGGCGGTTATTATAAGAAACTCTTT	CATWDRRGGYYKKLF	TRGV8	.	TRGJ1	18	-1	-1	26
11	1.0252395332364016E-4	TGTGCCACCTGGGATAGGGCACACGGTCATTATAAGAAACTCTTT	CATWDRAHGHYKKLF	TRGV8	.	TRGJ1	17	-1	-1	28
11	1.0252395332364016E-4	TGTGCCACCTGGGACGGCCTTTGGAATTATTATAAGAAACTCTTT	CATWDGLWNYYKKLF	TRGV2	.	TRGJ1	16	-1	-1	20
11	1.0252395332364016E-4	TGTGCCACCTGGGACAGGCTGCACAATTATTATAAGAAACTCTTT	CATWDRLHNYYKKLF	TRGV7	.	TRGJ1	18	-1	-1	24
11	1.0252395332364016E-4	TGTGCTGCGTTAATGGGAAAAGGCTCTGATAAGAAACTCTTT	CAALMGKGSDKKLF	TRGV10	.	TRGJ1	9	-1	-1	28
11	1.0252395332364016E-4	TGTGCTGCGTGGGATCCGAAGCTTGGTTGGTTCAAGATATTT	CAAWDPKLGWFKIF	TRGV10	.	TRGJP1	14	-1	-1	23
11	1.0252395332364016E-4	TGTGCCACCTGGTACCACATGAATTATTATAAGAAACTCTTT	CATWYHMNYYKKLF	TRGV4	.	TRGJ1	11	-1	-1	20
11	1.0252395332364016E-4	TGTGCCACCTGGGTGAATAGTAGTGATTGGATCAAGACGTTT	CATWVNSSDWIKTF	TRGV8	.	TRGJP2	12	-1	-1	16
11	1.0252395332364016E-4	TGTGCCACCTGGGATGGGCCTTATTATTATAAGAAACTCTTT	CATWDGPYYYKKLF	TRGV4	.	TRGJ1	19	-1	-1	22
11	1.0252395332364016E-4	TGTGCCACCTGGGATAGCTGGCGTTATTATAAGAAACTCTTT	CATWDSWRYYKKLF	TRGV8	.	TRGJ1	16	-1	-1	23
11	1.0252395332364016E-4	TGTGCCACCTGGGACGGTACGAATTATTATAAGAAACTCTTT	CATWDGTNYYKKLF	TRGV2	.	TRGJ1	16	-1	-1	19
11	1.0252395332364016E-4	TGTGCCACCTGGGACGGGCCGGGGGGTTATAAGAAACTCTTT	CATWDGPGGYKKLF	TRGV2	.	TRGJ1	19	-1	-1	26
11	1.0252395332364016E-4	TGTGCCACCTGGGACGGGCCGACTTATTATAAGAAACTCTTT	CATWDGPTYYKKLF	TRGV2	.	TRGJ1	19	-1	-1	19
11	1.0252395332364016E-4	TGTGCCACCTGGGACGGGCGGACTGGTTGGTTCAAGATATTT	CATWDGRTGWFKIF	TRGV2	.	TRGJP1	18	-1	-1	21
11	1.0252395332364016E-4	TGTGCCACCTGGGACGGGCGGAGTTATTATAAGAAACTCTTT	CATWDGRSYYKKLF	TRGV2	.	TRGJ1	18	-1	-1	20
11	1.0252395332364016E-4	TGTGCCACCTGGGACGGACCGAATTATTATAAGAAACTCTTT	CATWDGPNYYKKLF	TRGV2	.	TRGJ1	19	-1	-1	19
11	1.0252395332364016E-4	TGTGCCACCTGGGACAGCACAACTTATTATAAGAAACTCTTT	CATWDSTTYYKKLF	TRGV5	.	TRGJ1	16	-1	-1	23
11	1.0252395332364016E-4	TGTGCCACCTGGGACAGGCTAGGGTATTATAAGAAACTCTTT	CATWDRLGYYKKLF	TRGV3	.	TRGJ1	18	-1	-1	24
11	1.0252395332364016E-4	TGTGCCACCTGGGACAGGCCGGTCTATTATAAGAAACTCTTT	CATWDRPVYYKKLF	TRGV7	.	TRGJ1	23	-1	-1	24
11	1.0252395332364016E-4	TGTGCCACCTGGGAGCCCCCGAATTATTATAAGAAACTCTTT	CATWEPPNYYKKLF	TRGV8	.	TRGJ1	13	-1	-1	19
11	1.0252395332364016E-4	TGTGCTGCGTGGGATGGGAGCGATTGGATCAAGACGTTT	CAAWDGSDWIKTF	TRGV10	.	TRGJP2	14	-1	-1	18
11	1.0252395332364016E-4	TGTGCCTTGTGGGAGGTTGCTCGTTGGTTCAAGATATTT	CALWEVARWFKIF	TRGV9	.	TRGJP1	16	-1	-1	19
11	1.0252395332364016E-4	TGTGCCACCTGTCCGATATTTCATTATAAGAAACTCTTT	CATCPIFHYKKLF	TRGV4	.	TRGJ1	10	-1	-1	22
11	1.0252395332364016E-4	TGTGCCACCTGCTCCCGGGATTATTATAAGAAACTCTTT	CATCSRDYYKKLF	TRGV8	.	TRGJ1	10	-1	-1	19
11	1.0252395332364016E-4	TGTGCCACCTGGGCTTCGAGTTATTATAAGAAACTCTTT	CATWASSYYKKLF	TRGV3	.	TRGJ1	12	-1	-1	14
11	1.0252395332364016E-4	TGTGCCACCTGGGATAGGAACTATTATAAGAAACTCTTT	CATWDRNYYKKLF	TRGV8	.	TRGJ1	17	-1	-1	17
11	1.0252395332364016E-4	TGTGCCACCTGGGATAAGACTGGTTGGTTCAAGATATTT	CATWDKTGWFKIF	TRGV8	.	TRGJP1	15	-1	-1	18
11	1.0252395332364016E-4	TGTGCCACCTGGGACCGCGATTATTATAAGAAACTCTTT	CATWDRDYYKKLF	TRGV2	.	TRGJ1	14	-1	-1	19
11	1.0252395332364016E-4	TGTGCCACCTGGGACCACCTGGGGTATAAGAAACTCTTT	CATWDHLGYKKLF	TRGV3	.	TRGJ1	14	-1	-1	24
11	1.0252395332364016E-4	TGTGCCACCTGGGACGCTAATTATTATAAGAAACTCTTT	CATWDANYYKKLF	TRGV4	.	TRGJ1	13	-1	-1	18
11	1.0252395332364016E-4	TGTGCCACCTGGGACGCCTTGGGTTATAAGAAACTCTTT	CATWDALGYKKLF	TRGV2	.	TRGJ1	15	-1	-1	23
11	1.0252395332364016E-4	TGTGCCACCTGGGACGGTGGGGATTATAAGAAACTCTTT	CATWDGGDYKKLF	TRGV2	.	TRGJ1	16	-1	-1	22
11	1.0252395332364016E-4	TGTGCCACCTGGGACGGGTTGGATTATAAGAAACTCTTT	CATWDGLDYKKLF	TRGV2	.	TRGJ1	17	-1	-1	22
11	1.0252395332364016E-4	TGTGCCACCTGGGACGGGCCTTGTTATAAGAAACTCTTT	CATWDGPCYKKLF	TRGV2	.	TRGJ1	19	-1	-1	20
11	1.0252395332364016E-4	TGTGCCACCTGGGACGGGCCTGGTTATAAGAAACTCTTT	CATWDGPGYKKLF	TRGV2	.	TRGJ1	19	-1	-1	23
11	1.0252395332364016E-4	TGTGCCACCTGGGACGGGCCGAATTATAAGAAACTCTTT	CATWDGPNYKKLF	TRGV2	.	TRGJ1	19	-1	-1	22
11	1.0252395332364016E-4	TGTGCCACCTGGGACGGGCCACGGTATAAGAAACTCTTT	CATWDGPRYKKLF	TRGV2	.	TRGJ2	19	-1	-1	24
11	1.0252395332364016E-4	TGTGCCACCTGGGACGGGGGGAAAAATAAGAAACTCTTT	CATWDGGKNKKLF	TRGV7	.	TRGJ1	17	-1	-1	25
11	1.0252395332364016E-4	TGTGCCACCTGGGACGGGAGCTTGTATAAGAAACTCTTT	CATWDGSLYKKLF	TRGV4	.	TRGJ1	17	-1	-1	24
11	1.0252395332364016E-4	TGTGCCACCTGGGACGAGATTTATTATAAGAAACTCTTT	CATWDEIYYKKLF	TRGV2	.	TRGJ1	15	-1	-1	17
11	1.0252395332364016E-4	TGTGCCACCTGGGACAGGCGATATTATAAGAAACTCTTT	CATWDRRYYKKLF	TRGV5	.	TRGJ1	18	-1	-1	21
11	1.0252395332364016E-4	TGTGCCACCTGGGAATCGAATTATTATAAGAAACTCTTT	CATWESNYYKKLF	TRGV8	.	TRGJ1	13	-1	-1	15
11	1.0252395332364016E-4	TGTGCCACCTGGACCGATCTCTATTATAAGAAACTCTTT	CATWTDLYYKKLF	TRGV3	.	TRGJ1	11	-1	-1	21
11	1.0252395332364016E-4	TGTGCCTGCTGGATTAGGCACCCTAAGAAACTCTTT	CACWIRHPKKLF	TRGV11	.	TRGJ1	20	-1	-1	23
11	1.0252395332364016E-4	TGTGCCACCTTCTTGCGTAGGTCTAAGAAACTCTTT	CATFLRRSKKLF	TRGV8	.	TRGJ1	9	-1	-1	23
11	1.0252395332364016E-4	TGTGCCACCTGGGATCGGCTATCTAAGAAACTCTTT	CATWDRLSKKLF	TRGV8	.	TRGJ1	22	-1	-1	23
11	1.0252395332364016E-4	TGTGCCACCTGGGATGGCTATTATAAGAAACTCTTT	CATWDGYYKKLF	TRGV3	.	TRGJ1	13	-1	-1	18
11	1.0252395332364016E-4	TGTGCCACCTGGGATGGCCCCTTAAAGAAACTCTTT	CATWDGPLKKLF	TRGV4	.	TRGJ1	20	-1	-1	21
11	1.0252395332364016E-4	TGTGCCACCTGGGATATTAGATATAAGAAACTCTTT	CATWDIRYKKLF	TRGV8	.	TRGJ1	15	-1	-1	21
11	1.0252395332364016E-4	TGTGCCACCTGGGACGGGCACGGGAAGAAACTCTTT	CATWDGHGKKLF	TRGV2	.	TRGJ1	21	-1	-1	24
11	1.0252395332364016E-4	TGTGCCACCTGGGACGACCCTCATAAGAAACTCTTT	CATWDDPHKKLF	TRGV2	.	TRGJ1	15	-1	-1	22
11	1.0252395332364016E-4	TGTGCCACCTGGGACAGGCCACCATGTACACTCTTT	CATWDRPPCTLF	TRGV7	.	TRGJ1	19	-1	-1	29
11	1.0252395332364016E-4	TGTGCCACCTGGGACAGGCACTATAAGAAACTCTTT	CATWDRHYKKLF	TRGV3	.	TRGJ1	18	-1	-1	21
11	1.0252395332364016E-4	TGTGCCACCGCAGAATTAATTTATAAGAAACTCTTT	CATAELIYKKLF	TRGV3	.	TRGJ1	8	-1	-1	12
11	1.0252395332364016E-4	TGTGCTGCGTGGACCCCGGAGGAGAAACTCTTT	CAAWTPEEKLF	TRGV10	.	TRGJ1	11	-1	-1	22
11	1.0252395332364016E-4	TGTGCCACCTGGGGCCATTATAAGAAACTCTTT	CATWGHYKKLF	TRGV8	.	TRGJ1	12	-1	-1	16
11	1.0252395332364016E-4	TGTGCCACCTGGGGCACCGACCGTAAACTCTTT	CATWGTDRKLF	TRGV5P	.	TRGJ2	15	-1	-1	24
11	1.0252395332364016E-4	TGTGCCACCTGGGGGTATTATAAGAAACTCTTT	CATWGYYKKLF	TRGV5	.	TRGJ1	12	-1	-1	15
11	1.0252395332364016E-4	TGTGCCACCTGGGATGCCCTAAAGAAACTCTTT	CATWDALKKLF	TRGV8	.	TRGJ1	20	-1	-1	21
11	1.0252395332364016E-4	TGTGCCACCTGGGATAGGAGGCAGAAACTCTTT	CATWDRRQKLF	TRGV8	.	TRGJ1	17	-1	-1	22
11	1.0252395332364016E-4	TGTGCCACCTGGGACCGACATAAGAAACTCTTT	CATWDRHKKLF	TRGV3	.	TRGJ1	14	-1	-1	19
11	1.0252395332364016E-4	TGTGCCACCGTTTTTTATTATAAGAAACTCTTT	CATVFYYKKLF	TRGV8	.	TRGJ1	8	-1	-1	14
11	1.0252395332364016E-4	TGTGCCACCGTTTTTCATTATAAGAAACTCTTT	CATVFHYKKLF	TRGV4	.	TRGJ1	8	-1	-1	16
11	1.0252395332364016E-4	TGTGCCACCTGGGGAGGTAAGAAACTCTTT	CATWGGKKLF	TRGV7	.	TRGJ1	12	-1	-1	17
11	1.0252395332364016E-4	TGTGCCTGCTGCGGTAAGAAACTCTTT	CACCGKKLF	TRGV11	.	TRGJ1	10	-1	-1	14
11	1.0252395332364016E-4	TGTGCCACCTGGGAAGAGAAACTCTTT	CATWEEKLF	TRGV5	.	TRGJ1	13	-1	-1	16
11	1.0252395332364016E-4	TGTGCCACCTACTGGATCAAGACGTTT	CATYWIKTF	TRGV8	.	TRGJP2	9	-1	-1	12
11	1.0252395332364016E-4	TGTGCCACCTGCGAGAAACTCTTT	CATCEKLF	TRGV2	.	TRGJ1	13	-1	-1	13
11	1.0252395332364016E-4	TGTGGGGGGTATAAGAAACTCTTT	CGGYKKLF	TRGV5	.	TRGJ1	3	-1	-1	9
11	1.0252395332364016E-4	TGTGCCACCTGTCCACTCTTT	CATCPLF	TRGV8	.	TRGJ1	10	-1	-1	14
10	9.320359393058196E-5	TGTGCCACCTGGGACGGGCATCAGGGACCGGGTCCCGAGGCGAGTGATTGGATCAAGACGTTT	CATWDGHQGPGPEASDWIKTF	TRGV2	.	TRGJP2	18	-1	-1	42
10	9.320359393058196E-5	TGTGCCACCTGGGACGGTTTTTTAGACCTCCCAACTTATTATAAGAAACTCTTT	CATWDGFLDLPTYYKKLF	TRGV2	.	TRGJ1	16	-1	-1	35
10	9.320359393058196E-5	TGTGCCACCTGGGACGGGCCACCTATGCCATTAATTTATTATAAGAAACTCTTT	CATWDGPPMPLIYYKKLF	TRGV2	.	TRGJ1	19	-1	-1	35
10	9.320359393058196E-5	TGTGCCACCTGGGACAGGGTAAACAATGAAGTCAATTATTATAAGAAACTCTTT	CATWDRVNNEVNYYKKLF	TRGV5	.	TRGJ1	17	-1	-1	24
10	9.320359393058196E-5	TGTGCCACCTGGGATGGGCTCCCGAAGGGGGATTATTATAAGAAACTCTTT	CATWDGLPKGDYYKKLF	TRGV4	.	TRGJ1	18	-1	-1	31
10	9.320359393058196E-5	TGTGCCACCTGGGATAGAGGGGGGGGAGGGGATTATTATAAGAAACTCTTT	CATWDRGGGGDYYKKLF	TRGV8	.	TRGJ1	16	-1	-1	31
10	9.320359393058196E-5	TGTGCCACCTGGGACGGGCTCGGATTGAAGGGTGATTGGATCAAGACGTTT	CATWDGLGLKGDWIKTF	TRGV2	.	TRGJP2	21	-1	-1	31
10	9.320359393058196E-5	TGTGCCACCTGGGCGTCTCCATATATCCCTTACTATAAGAAACTCTTT	CATWASPYIPYYKKLF	TRGV8	.	TRGJ1	12	-1	-1	29
10	9.320359393058196E-5	TGTGCCACCTGGGGGATGGTCTGTACCACTGGTTGGTTCAAGATATTT	CATWGMVCTTGWFKIF	TRGV8	.	TRGJP1	12	-1	-1	16
10	9.320359393058196E-5	TGTGCCACCTGGGATGGGCCGGCGATGAATTATTATAAGAAACTCTTT	CATWDGPAMNYYKKLF	TRGV4	.	TRGJ1	19	-1	-1	26
10	9.320359393058196E-5	TGTGCCACCTGGGACGAAGAATTTGGTAGTGATTGGATCAAGACGTTT	CATWDEEFGSDWIKTF	TRGV2	.	TRGJP2	15	-1	-1	25
10	9.320359393058196E-5	TGTGCCACCTGGGCTCCTCCCACGAATTATTATAAGAAACTCTTT	CATWAPPTNYYKKLF	TRGV8	.	TRGJ1	12	-1	-1	22
10	9.320359393058196E-5	TGTGCCACCTGGGGCAGGCCTAGCACTGGTTGGTTCAAGATATTT	CATWGRPSTGWFKIF	TRGV5P	.	TRGJP1	20	-1	-1	20
10	9.320359393058196E-5	TGTGCCACCTGGGATCCCCGGACGAATTATTATAAGAAACTCTTT	CATWDPRTNYYKKLF	TRGV4	.	TRGJ1	14	-1	-1	22
10	9.320359393058196E-5	TGTGCCACCTGGGATGATTGTGGCACTGGTTGGTTCAAGATATTT	CATWDDCGTGWFKIF	TRGV4	.	TRGJP1	15	-1	-1	23
10	9.320359393058196E-5	TGTGCCACCTGGGACGTGCGGCGTAGTGATTGGATCAAGACGTTT	CATWDVRRSDWIKTF	TRGV2	.	TRGJP2	18	-1	-1	22
10	9.320359393058196E-5	TGTGCCACCTGGGACGTACTGGGAGAGATTTATAAGAAACTCTTT	CATWDVLGEIYKKLF	TRGV2	.	TRGJ1	15	-1	-1	29
10	9.320359393058196E-5	TGTGCCACCTGGGACAGGCCTTCGAATTATTATAAGAAACTCTTT	CATWDRPSNYYKKLF	TRGV5	.	TRGJ1	20	-1	-1	20
10	9.320359393058196E-5	TGTGCCACCTGGGACAGGCCGGGTAGTGATTGGATCAAGACGTTT	CATWDRPGSDWIKTF	TRGV3	.	TRGJP2	19	-1	-1	22
10	9.320359393058196E-5	TGTGCCACCTGGGACAGGCAGCGGGGTGGATGGTTCAAGATATTT	CATWDRQRGGWFKIF	TRGV5	.	TRGJP1	18	-1	-1	26
10	9.320359393058196E-5	TGTGCCACCTGGGAGGTCCCGCAAGGTTATTATAAGAAACTCTTT	CATWEVPQGYYKKLF	TRGV3	.	TRGJ1	13	-1	-1	26
10	9.320359393058196E-5	TGTGCTGCGTGGGATTATATGAATTATTATAAGAAACTCTTT	CAAWDYMNYYKKLF	TRGV10	.	TRGJ1	16	-1	-1	20
10	9.320359393058196E-5	TGTGCCTCCATCGAGGCGGGTAATTATTATAAGAAACTCTTT	CASIEAGNYYKKLF	TRGV4	.	TRGJ1	8	-1	-1	21
10	9.320359393058196E-5	TGTGCCACCTGGGTCCCTCCCTTTGGGGGGAAGAAACTCTTT	CATWVPPFGGKKLF	TRGV4	.	TRGJ1	12	-1	-1	30
10	9.320359393058196E-5	TGTGCCACCTGGGCCTTCCCGAATTATTATAAGAAACTCTTT	CATWAFPNYYKKLF	TRGV3	.	TRGJ1	12	-1	-1	19
10	9.320359393058196E-5	TGTGCCACCTGGGATCCGCCGAATTATTATAAGAAACTCTTT	CATWDPPNYYKKLF	TRGV8	.	TRGJ1	14	-1	-1	19
10	9.320359393058196E-5	TGTGCCACCTGGGATCATTCGAATTATTATAAGAAACTCTTT	CATWDHSNYYKKLF	TRGV8	.	TRGJ1	14	-1	-1	13
10	9.320359393058196E-5	TGTGCCACCTGGGATGGGCGGAATTATTATAAGAAACTCTTT	CATWDGRNYYKKLF	TRGV4	.	TRGJ2	18	-1	-1	20
10	9.320359393058196E-5	TGTGCCACCTGGGATAAAGGAAATTATTATAAGAAACTCTTT	CATWDKGNYYKKLF	TRGV8	.	TRGJ1	15	-1	-1	21
10	9.320359393058196E-5	TGTGCCACCTGGGACCCCGAGTGGGGATATAAGAAACTCTTT	CATWDPEWGYKKLF	TRGV3	.	TRGJ1	14	-1	-1	27
10	9.320359393058196E-5	TGTGCCACCTGGGACGTGTCGAATTATTATAAGAAACTCTTT	CATWDVSNYYKKLF	TRGV2	.	TRGJ1	15	-1	-1	18
10	9.320359393058196E-5	TGTGCCACCTGGGACGGGCGGAGCTATTATAAGAAACTCTTT	CATWDGRSYYKKLF	TRGV2	.	TRGJ1	18	-1	-1	24
10	9.320359393058196E-5	TGTGCCACCTGGGACGGGCAAGGTGATTGGATCAAGACGTTT	CATWDGQGDWIKTF	TRGV2	.	TRGJP2	18	-1	-1	22
10	9.320359393058196E-5	TGTGCCACCTGGGACGGAACCTTTTATTATAAGAAACTCTTT	CATWDGTFYYKKLF	TRGV2	.	TRGJ1	16	-1	-1	23
10	9.320359393058196E-5	TGTGCCACCTGGGACACCCCACTTAGTCGAAAGAAACTCTTT	CATWDTPLSRKKLF	TRGV3	.	TRGJ1	15	-1	-1	30
10	9.320359393058196E-5	TGTGCCACCTGGGACAGGCGAGTGAGGTATAAGAAACTCTTT	CATWDRRVRYKKLF	TRGV5	.	TRGJ1	18	-1	-1	27
10	9.320359393058196E-5	TGTGCCACCTGGGACAGGCAGAATTATTATAAGAAACTCTTT	CATWDRQNYYKKLF	TRGV3	.	TRGJ1	18	-1	-1	20
10	9.320359393058196E-5	TGTGCCACCTGGGACAGGGTCGAAGATTATAAGAAACTCTTT	CATWDRVEDYKKLF	TRGV7	.	TRGJ1	17	-1	-1	19
10	9.320359393058196E-5	TGTGCTGCGTGGGCCTCCCGGGGTTGGTTCAAGATATTT	CAAWASRGWFKIF	TRGV10	.	TRGJP1	12	-1	-1	21
10	9.320359393058196E-5	TGTGCCACCTTAATAAGTAGTGATTGGATCAAGACGTTT	CATLISSDWIKTF	TRGV2	.	TRGJP2	9	-1	-1	12
10	9.320359393058196E-5	TGTGCCACCTGGGTTCGGAATTATTATAAGAAACTCTTT	CATWVRNYYKKLF	TRGV8	.	TRGJ1	12	-1	-1	13
10	9.320359393058196E-5	TGTGCCACCTGGGCTCATCTTTATTATAAGAAACTCTTT	CATWAHLYYKKLF	TRGV2	.	TRGJ1	12	-1	-1	20
10	9.320359393058196E-5	TGTGCCACCTGGGATCATAATTATTATAAGAAACTCTTT	CATWDHNYYKKLF	TRGV4	.	TRGJ1	14	-1	-1	18
10	9.320359393058196E-5	TGTGCCACCTGGGATGGGCCTGGTTATAAGAAACTCTTT	CATWDGPGYKKLF	TRGV4	.	TRGJ1	19	-1	-1	23
10	9.320359393058196E-5	TGTGCCACCTGGGATGGGCCCGATTATAAGAAACTCTTT	CATWDGPDYKKLF	TRGV4	.	TRGJ1	20	-1	-1	22
10	9.320359393058196E-5	TGTGCCACCTGGGATGGGGGGTATTATAAGAAACTCTTT	CATWDGGYYKKLF	TRGV8	.	TRGJ1	17	-1	-1	21
10	9.320359393058196E-5	TGTGCCACCTGGGATAGGCCGCATTATAAGAAACTCTTT	CATWDRPHYKKLF	TRGV8	.	TRGJ1	19	-1	-1	22
10	9.320359393058196E-5	TGTGCCACCTGGGATAGGCCGGAGTATAAGAAACTCTTT	CATWDRPEYKKLF	TRGV8	.	TRGJ1	19	-1	-1	24
10	9.320359393058196E-5	TGTGCCACCTGGGATAGGGGTTATTATAAGAAACTCTTT	CATWDRGYYKKLF	TRGV8	.	TRGJ1	17	-1	-1	20
10	9.320359393058196E-5	TGTGCCACCTGGGATAGGGATTATTATAAGAAACTCTTT	CATWDRDYYKKLF	TRGV8	.	TRGJ1	17	-1	-1	19
10	9.320359393058196E-5	TGTGCCACCTGGGACCGACGAAATTATAAGAAACTCTTT	CATWDRRNYKKLF	TRGV8	.	TRGJ1	13	-1	-1	22
10	9.320359393058196E-5	TGTGCCACCTGGGACGTTCATTATTATAAGAAACTCTTT	CATWDVHYYKKLF	TRGV2	.	TRGJ1	15	-1	-1	19
10	9.320359393058196E-5	TGTGCCACCTGGGACGCTACTGGTTGGTTCAAGATATTT	CATWDATGWFKIF	TRGV2	.	TRGJP1	15	-1	-1	18
10	9.320359393058196E-5	TGTGCCACCTGGGACGGGCCAGGGTATAAGAAACTCTTT	CATWDGPGYKKLF	TRGV2	.	TRGJ1	19	-1	-1	24
10	9.320359393058196E-5	TGTGCCACCTGGGACGGAGGGTATTATAAGAAACTCTTT	CATWDGGYYKKLF	TRGV2	.	TRGJ2	16	-1	-1	21
10	9.320359393058196E-5	TGTGCCACCTGGGACAGGTTTTATTATAAGAAACTCTTT	CATWDRFYYKKLF	TRGV3	.	TRGJ1	17	-1	-1	20
10	9.320359393058196E-5	TGTGCCACCTGTCCAATATATTATAAGAAACTCTTT	CATCPIYYKKLF	TRGV5	.	TRGJ1	10	-1	-1	11
10	9.320359393058196E-5	TGTGCCACCTGCGACGGGGATATTGGGAAACTCTTT	CATCDGDIGKLF	TRGV8	.	TRGJ1	13	-1	-1	26
10	9.320359393058196E-5	TGTGCCACCTGGTCGAATTATTATAAGAAACTCTTT	CATWSNYYKKLF	TRGV2	.	TRGJ1	11	-1	-1	12
10	9.320359393058196E-5	TGTGCCACCTGGTACGATTATTATAAGAAACTCTTT	CATWYDYYKKLF	TRGV5	.	TRGJ1	14	-1	-1	16
10	9.320359393058196E-5	TGTGCCACCTGGGTTTATTATTATAAGAAACTCTTT	CATWVYYYKKLF	TRGV3	.	TRGJ1	12	-1	-1	16
10	9.320359393058196E-5	TGTGCCACCTGGGGGCAATATTATAAGAAACTCTTT	CATWGQYYKKLF	TRGV4	.	TRGJ1	12	-1	-1	18
10	9.320359393058196E-5	TGTGCCACCTGGGATCATTATTATAAGAAACTCTTT	CATWDHYYKKLF	TRGV4	.	TRGJ1	14	-1	-1	16
10	9.320359393058196E-5	TGTGCCACCTGGGATGGTGATTATAAGAAACTCTTT	CATWDGDYKKLF	TRGV8	.	TRGJ1	14	-1	-1	19
10	9.320359393058196E-5	TGTGCCACCTGGGATAGGTGTGGTAAGAAACTCTTT	CATWDRCGKKLF	TRGV8	.	TRGJ1	17	-1	-1	23
10	9.320359393058196E-5	TGTGCCACCTGGGATAGAGAGAATAAGAAACTCTTT	CATWDRENKKLF	TRGV8	.	TRGJ1	16	-1	-1	22
10	9.320359393058196E-5	TGTGCCACCTGGGACCCCTATTATAAGAAACTCTTT	CATWDPYYKKLF	TRGV4	.	TRGJ1	13	-1	-1	18
10	9.320359393058196E-5	TGTGCCACCTGGGACCGGAAAGATAAGAAACTCTTT	CATWDRKDKKLF	TRGV2	.	TRGJ1	17	-1	-1	22
10	9.320359393058196E-5	TGTGCCACCTGGGACGGCTTTTATAAGAAACTCTTT	CATWDGFYKKLF	TRGV2	.	TRGJ1	16	-1	-1	20
10	9.320359393058196E-5	TGTGCCACCTGGGACGGGCTTGGGGAGAAACTCTTT	CATWDGLGEKLF	TRGV2	.	TRGJ1	18	-1	-1	25
10	9.320359393058196E-5	TGTGCCACCTGGGACAGGAGGGAGCGGACGCTCTTT	CATWDRRERTLF	TRGV3	.	TRGJ1	17	-1	-1	30
10	9.320359393058196E-5	TGTGCCACCTGGGAGCCCTATTATAAGAAACTCTTT	CATWEPYYKKLF	TRGV8	.	TRGJ1	13	-1	-1	18
10	9.320359393058196E-5	TGTGCCACCTGGGAGATGGAGGAGGAGAAACTCTTT	CATWEMEEEKLF	TRGV2	.	TRGJ1	13	-1	-1	25
10	9.320359393058196E-5	TGTGCCACCCCGGATTTTTATTATAAGAAACTCTTT	CATPDFYYKKLF	TRGV8	.	TRGJ1	14	-1	-1	17
10	9.320359393058196E-5	TGTGCCACCACAACCAATTATTATAAGAAACTCTTT	CATTTNYYKKLF	TRGV4	.	TRGJ1	8	-1	-1	15
10	9.320359393058196E-5	TGTGCTGCGTGGGACGGTTATAAGAAACTCTTT	CAAWDGYKKLF	TRGV10	.	TRGJ1	13	-1	-1	17
10	9.320359393058196E-5	TGTGCCTTGTGGGAGGTGCCCACTAATCCCTTT	CALWEVPTNPF	TRGV9	.	TRGJ1	18	-1	-1	29
10	9.320359393058196E-5	TGTGCCCCCCAGGGCAGTAAAAAGAAACTCTTT	CAPQGSKKKLF	TRGV4	.	TRGJ1	8	-1	-1	21
10	9.320359393058196E-5	TGTGCCACCTGGGCTTCTTATAAGAAACTCTTT	CATWASYKKLF	TRGV2	.	TRGJ1	12	-1	-1	14
10	9.320359393058196E-5	TGTGCCACCTGGGATGGCTGGGGGAAACTCTTT	CATWDGWGKLF	TRGV4	.	TRGJ1	16	-1	-1	23
10	9.320359393058196E-5	TGTGCCACCTGGGATGGATTTAAGAAACTCTTT	CATWDGFKKLF	TRGV4	.	TRGJ1	16	-1	-1	17
10	9.320359393058196E-5	TGTGCCACCTGGGATATCTATAAGAAACTCTTT	CATWDIYKKLF	TRGV8	.	TRGJ1	15	-1	-1	14
10	9.320359393058196E-5	TGTGCCACCTGGGATAGCTATAAGAAACTCTTT	CATWDSYKKLF	TRGV4	.	TRGJ1	14	-1	-1	18
10	9.320359393058196E-5	TGTGCCACCTGGGACCCGTTCGGGGGACTCTTT	CATWDPFGGLF	TRGV8	.	TRGJ1	13	-1	-1	26
10	9.320359393058196E-5	TGTGCCACCGCGCCTACCGATAAGAAACTCTTT	CATAPTDKKLF	TRGV2	.	TRGJ1	8	-1	-1	19
10	9.320359393058196E-5	TGTGCCACCTGGGGTTATAAGAAACTCTTT	CATWGYKKLF	TRGV8	.	TRGJ1	12	-1	-1	14
10	9.320359393058196E-5	TGTGCCACCTGGGACAGTACACTCTTT	CATWDSTLF	TRGV5	.	TRGJ1	16	-1	-1	20
10	9.320359393058196E-5	TGTGCCACCGTCCTGGGGAAACTCTTT	CATVLGKLF	TRGV5	.	TRGJ1	8	-1	-1	17
10	9.320359393058196E-5	TGTGCCACCTGGGATCGGCTCTTT	CATWDRLF	TRGV4	.	TRGJ1	18	-1	-1	18
9	8.388323453752377E-5	TGTGCCACCTGGGACGGGCCCCTCAATGACTATACCACTGGTTGGTTCAAGATATTT	CATWDGPLNDYTTGWFKIF	TRGV2	.	TRGJP1	23	-1	-1	30
9	8.388323453752377E-5	TGTGCCACCTGGGACTCCCTGACCTATTATAGTAGTGATTGGATCAAGACGTTT	CATWDSLTYYSSDWIKTF	TRGV3	.	TRGJP2	14	-1	-1	23
9	8.388323453752377E-5	TGTGCCACCTGGGGATGCCCCCTCCTCAATTTGGGGTATAAGAAACTCTTT	CATWGCPLLNLGYKKLF	TRGV8	.	TRGJ1	12	-1	-1	36
9	8.388323453752377E-5	TGTGCCACCTGGGACGCCCCAACAAGAGTTGGGCAAAAAATCAAGGTATTT	CATWDAPTRVGQKIKVF	TRGV2	.	TRGJP	15	-1	-1	22
9	8.388323453752377E-5	TGTGCCACCTGGGACGGCCACGCTATTACCACTGGTTGGTTCAAGATATTT	CATWDGHAITTGWFKIF	TRGV2	.	TRGJP1	16	-1	-1	23
9	8.388323453752377E-5	TGTGCCACCTGGGACGGGCCTTTAAAACCTTGGGGTTATAAGAAACTCTTT	CATWDGPLKPWGYKKLF	TRGV2	.	TRGJ1	19	-1	-1	35
9	8.388323453752377E-5	TGTGCCACCTGGGACAGGGCGGAATTTGGTAGTGATTGGATCAAGACGTTT	CATWDRAEFGSDWIKTF	TRGV3	.	TRGJP2	17	-1	-1	28
9	8.388323453752377E-5	TGTGCCACCTGGGACAAAGGCCCGAGGGCGGATTATTATAAGAAACTCTTT	CATWDKGPRADYYKKLF	TRGV3	.	TRGJ1	15	-1	-1	28
9	8.388323453752377E-5	TGTGCCTGCTGGATTAGGCTTGGCGATTCATGGAATCCGAAACTCTTT	CACWIRLGDSWNPKLF	TRGV11	.	TRGJ1	18	-1	-1	38
9	8.388323453752377E-5	TGTGCCTGCTGGATTAGGCCCGCTCTCCGTTATTATAAGAAACTCTTT	CACWIRPALRYYKKLF	TRGV11	.	TRGJ1	21	-1	-1	29
9	8.388323453752377E-5	TGTGCCACCTGGGATGGGCTGTTTCCCATTTATTATAAGAAACTCTTT	CATWDGLFPIYYKKLF	TRGV4	.	TRGJ1	18	-1	-1	29
9	8.388323453752377E-5	TGTGCCACCTGGGACGGCCCCTCATTGAGGTATTATAAGAAACTCTTT	CATWDGPSLRYYKKLF	TRGV2	.	TRGJ1	20	-1	-1	30
9	8.388323453752377E-5	TGTGCCACCTGGGACGGGAGGGAGTTGGGCAAAAAAATCAAGGTATTT	CATWDGRELGKKIKVF	TRGV3	.	TRGJP	17	-1	-1	21
9	8.388323453752377E-5	TGTGCCACCTGGGATTATTGGCCGAATTATTATAAGAAACTCTTT	CATWDYWPNYYKKLF	TRGV8	.	TRGJ1	14	-1	-1	22
9	8.388323453752377E-5	TGTGCCACCTGGGATGGGCGAGGGAATTATTATAAGAAACTCTTT	CATWDGRGNYYKKLF	TRGV4	.	TRGJ1	18	-1	-1	23
9	8.388323453752377E-5	TGTGCCACCTGGGATGGAAGGTTGGATTATTATAAGAAACTCTTT	CATWDGRLDYYKKLF	TRGV4	.	TRGJ1	16	-1	-1	25
9	8.388323453752377E-5	TGTGCCACCTGGGATAATTCCCAGTTTTATTATAAGAAACTCTTT	CATWDNSQFYYKKLF	TRGV8	.	TRGJ1	15	-1	-1	26
9	8.388323453752377E-5	TGTGCCACCTGGGACGGGCCGTCTAATTATTATAAGAAACTCTTT	CATWDGPSNYYKKLF	TRGV2	.	TRGJ1	22	-1	-1	21
9	8.388323453752377E-5	TGTGCCACCTGGGACGAGCTTCCGAATTATTATAAGAAACTCTTT	CATWDELPNYYKKLF	TRGV2	.	TRGJ1	18	-1	-1	22
9	8.388323453752377E-5	TGTGCCACCTGGGACAGGCCGCAGAATTATTATAAGAAACTCTTT	CATWDRPQNYYKKLF	TRGV3	.	TRGJ1	19	-1	-1	23
9	8.388323453752377E-5	TGTGCCACCTGGGACAGGCCGGGCTATTATTATAAGAAACTCTTT	CATWDRPGYYYKKLF	TRGV7	.	TRGJ1	19	-1	-1	25
9	8.388323453752377E-5	TGTGCCACCTGGGACAGGCGAGCGAATTATTATAAGAAACTCTTT	CATWDRRANYYKKLF	TRGV3	.	TRGJ1	18	-1	-1	22
9	8.388323453752377E-5	TGTGCCACCTGGGAATCTCCTAGGAATTATTATAAGAAACTCTTT	CATWESPRNYYKKLF	TRGV4	.	TRGJ1	13	-1	-1	23
9	8.388323453752377E-5	TGTGCCACCCGTGAGATATATAGTAGTGATTGGATCAAGACGTTT	CATREIYSSDWIKTF	TRGV2	.	TRGJP2	8	-1	-1	16
9	8.388323453752377E-5	TGTGCCTGCTGGACCCCTGGGGGAGGGGATAAGAAACTCTTT	CACWTPGGGDKKLF	TRGV11	.	TRGJ1	12	-1	-1	28
9	8.388323453752377E-5	TGTGCCACCTGGGCCGTTGTGGGTTATTATAAGAAACTCTTT	CATWAVVGYYKKLF	TRGV4	.	TRGJ1	12	-1	-1	23
9	8.388323453752377E-5	TGTGCCACCTGGGATGTGAAGAATTATTATAAGAAACTCTTT	CATWDVKNYYKKLF	TRGV8	.	TRGJ1	14	-1	-1	20
9	8.388323453752377E-5	TGTGCCACCTGGGATGGTACCATTTATTATAAGAAACTCTTT	CATWDGTIYYKKLF	TRGV4	.	TRGJ1	22	-1	-1	23
9	8.388323453752377E-5	TGTGCCACCTGGGATGGGCGGGATTATTATAAGAAACTCTTT	CATWDGRDYYKKLF	TRGV4	.	TRGJ1	18	-1	-1	22
9	8.388323453752377E-5	TGTGCCACCTGGGATATCAGAAATGATTGGATCAAGACGTTT	CATWDIRNDWIKTF	TRGV8	.	TRGJP2	15	-1	-1	13
9	8.388323453752377E-5	TGTGCCACCTGGGATAGGCCTTTTGATTATAAGAAACTCTTT	CATWDRPFDYKKLF	TRGV8	.	TRGJ1	20	-1	-1	25
9	8.388323453752377E-5	TGTGCCACCTGGGACGGCTGTAGTGATTGGATCAAGACGTTT	CATWDGCSDWIKTF	TRGV2	.	TRGJP2	16	-1	-1	19
9	8.388323453752377E-5	TGTGCCACCTGGGACGGGTCTTTATATTATAAGAAACTCTTT	CATWDGSLYYKKLF	TRGV2	.	TRGJ1	17	-1	-1	24
9	8.388323453752377E-5	TGTGCCACCTGGGACGGGCCGATGTATTATAAGAAACTCTTT	CATWDGPMYYKKLF	TRGV2	.	TRGJ1	19	-1	-1	24
9	8.388323453752377E-5	TGTGCCACCTGGGACGGGGGGGGATATTATAAGAAACTCTTT	CATWDGGGYYKKLF	TRGV2	.	TRGJ1	17	-1	-1	24
9	8.388323453752377E-5	TGTGCCACCTGGGACGGGGAAGTGGACTATAAGAAACTCTTT	CATWDGEVDYKKLF	TRGV2	.	TRGJ1	17	-1	-1	27
9	8.388323453752377E-5	TGTGCCACCTGGGACGACCCCATTTATTATAAGAAACTCTTT	CATWDDPIYYKKLF	TRGV2	.	TRGJ1	15	-1	-1	23
9	8.388323453752377E-5	TGTGCCACCTGGGACAGGCGGATTTATTATAAGAAACTCTTT	CATWDRRIYYKKLF	TRGV5	.	TRGJ1	18	-1	-1	20
9	8.388323453752377E-5	TGTGCCTTGTGGGAGGTGGGCAAAAAAATCAAGGTATTT	CALWEVGKKIKVF	TRGV9	.	TRGJP	17	-1	-1	12
9	8.388323453752377E-5	TGTGCCTGCTGGACCGGTGCTTATTATAAGAAACTCTTT	CACWTGAYYKKLF	TRGV11	.	TRGJ1	12	-1	-1	20
9	8.388323453752377E-5	TGTGCCACCTCCCAAACGAATTATTATAAGAAACTCTTT	CATSQTNYYKKLF	TRGV2	.	TRGJ1	9	-1	-1	16
9	8.388323453752377E-5	TGTGCCACCTGCTGTCTCACTGGTTGGTTCAAGATATTT	CATCCLTGWFKIF	TRGV3	.	TRGJP1	10	-1	-1	17
9	8.388323453752377E-5	TGTGCCACCTGGGCCTCCACTGGTTGGTTCAAGATATTT	CATWASTGWFKIF	TRGV8	.	TRGJP1	12	-1	-1	16
9	8.388323453752377E-5	TGTGCCACCTGGGCGACGAATTATTATAAGAAACTCTTT	CATWATNYYKKLF	TRGV8	.	TRGJ1	12	-1	-1	16
9	8.388323453752377E-5	TGTGCCACCTGGGGCAGGCGGGACCCAAAGAAACTCTTT	CATWGRRDPKKLF	TRGV5P	.	TRGJ1	18	-1	-1	27
9	8.388323453752377E-5	TGTGCCACCTGGGGGACCACTGGTTGGTTCAAGATATTT	CATWGTTGWFKIF	TRGV2	.	TRGJP1	12	-1	-1	15
9	8.388323453752377E-5	TGTGCCACCTGGGGGAGTAGTGATTGGATCAAGACGTTT	CATWGSSDWIKTF	TRGV2	.	TRGJP2	12	-1	-1	15
9	8.388323453752377E-5	TGTGCCACCTGGGATTTATGGTATTATAAGAAACTCTTT	CATWDLWYYKKLF	TRGV8	.	TRGJ1	14	-1	-1	21
9	8.388323453752377E-5	TGTGCCACCTGGGATTCCTATTATTATAAGAAACTCTTT	CATWDSYYYKKLF	TRGV4	.	TRGJ1	14	-1	-1	13
9	8.388323453752377E-5	TGTGCCACCTGGGATTCAGATGATTGGATCAAGACGTTT	CATWDSDDWIKTF	TRGV4	.	TRGJP2	14	-1	-1	20
9	8.388323453752377E-5	TGTGCCACCTGGGATGGGCTCGATTATAAGAAACTCTTT	CATWDGLDYKKLF	TRGV4	.	TRGJ1	18	-1	-1	22
9	8.388323453752377E-5	TGTGCCACCTGGGACTGTGGTGATTGGATCAAGACGTTT	CATWDCGDWIKTF	TRGV3	.	TRGJP2	14	-1	-1	16
9	8.388323453752377E-5	TGTGCCACCTGGGACGGGCGGGATTATAAGAAACTCTTT	CATWDGRDYKKLF	TRGV2	.	TRGJ1	18	-1	-1	22
9	8.388323453752377E-5	TGTGCCACCTGGGACAGGCCGTCGTGTAAGAAACTCTTT	CATWDRPSCKKLF	TRGV3	.	TRGJ1	22	-1	-1	26
9	8.388323453752377E-5	TGTGCCACCTGGGACAGGCCGCTATATAAGAAACTCTTT	CATWDRPLYKKLF	TRGV3	.	TRGJ1	19	-1	-1	24
9	8.388323453752377E-5	TGTGCCACCTGGGACAGGCCACGGTATAAGAAACTCTTT	CATWDRPRYKKLF	TRGV7	.	TRGJ1	19	-1	-1	24
9	8.388323453752377E-5	TGTGCCACCTGGGACAGGCAGTATTATAAGAAACTCTTT	CATWDRQYYKKLF	TRGV3	.	TRGJ1	18	-1	-1	21
9	8.388323453752377E-5	TGTGCCACCTGGGAGATGAATTATTATAAGAAACTCTTT	CATWEMNYYKKLF	TRGV8	.	TRGJ1	13	-1	-1	17
9	8.388323453752377E-5	TGTGCCACCGGGGCGGTCAATTATTATAAGAAACTCTTT	CATGAVNYYKKLF	TRGV4	.	TRGJ1	12	-1	-1	18
9	8.388323453752377E-5	TGTGCCTACTGTAGGGGTGATTGGATCAAGACGTTT	CAYCRGDWIKTF	TRGV3	.	TRGJP2	5	-1	-1	16
9	8.388323453752377E-5	TGTGCCACTTATACCACTGGTTGGTTCAAGATATTT	CATYTTGWFKIF	TRGV8	.	TRGJP1	7	-1	-1	9
9	8.388323453752377E-5	TGTGCCACCTGGTACACTGGTTGGTTCAAGATATTT	CATWYTGWFKIF	TRGV3	.	TRGJP1	15	-1	-1	14
9	8.388323453752377E-5	TGTGCCACCTGGGCGAATTATTATAAGAAACTCTTT	CATWANYYKKLF	TRGV8	.	TRGJ1	12	-1	-1	13
9	8.388323453752377E-5	TGTGCCACCTGGGATTGGAATTATAAGAAACTCTTT	CATWDWNYKKLF	TRGV8	.	TRGJ1	17	-1	-1	19
9	8.388323453752377E-5	TGTGCCACCTGGGATGGGCCTTGTAAGAAACTCTTT	CATWDGPCKKLF	TRGV4	.	TRGJ1	19	-1	-1	20
9	8.388323453752377E-5	TGTGCCACCTGGGATGGGCGTTATAAGAAACTCTTT	CATWDGRYKKLF	TRGV4	.	TRGJ1	18	-1	-1	20
9	8.388323453752377E-5	TGTGCCACCTGGGATATCCATTATAAGAAACTCTTT	CATWDIHYKKLF	TRGV8	.	TRGJ1	15	-1	-1	19
9	8.388323453752377E-5	TGTGCCACCTGGGACCTTCATTATAAGAAACTCTTT	CATWDLHYKKLF	TRGV8	.	TRGJ1	13	-1	-1	19
9	8.388323453752377E-5	TGTGCCACCTGGGACGGGTATTATAAGAAACTCTTT	CATWDGYYKKLF	TRGV3	.	TRGJ1	17	-1	-1	18
9	8.388323453752377E-5	TGTGCCACCTGGGACAGGCCCCCTAAGAAACTCTTT	CATWDRPPKKLF	TRGV5	.	TRGJ1	19	-1	-1	23
9	8.388323453752377E-5	TGTGCCACCTGGGAATATTATTATAAGAAACTCTTT	CATWEYYYKKLF	TRGV5	.	TRGJ1	13	-1	-1	16
9	8.388323453752377E-5	TGTGCCACCTGGACAAATTATTATAAGAAACTCTTT	CATWTNYYKKLF	TRGV8	.	TRGJ1	11	-1	-1	15
9	8.388323453752377E-5	TGTGCCACCGACGGTAGTGATTGGATCAAGACGTTT	CATDGSDWIKTF	TRGV2	.	TRGJP2	8	-1	-1	13
9	8.388323453752377E-5	TGTGCCACCAGTCGCCTTTATTATAAGAAACTCTTT	CATSRLYYKKLF	TRGV4	.	TRGJ1	8	-1	-1	17
9	8.388323453752377E-5	TGTGCCACTGCGAATTATTATAAGAAACTCTTT	CATANYYKKLF	TRGV8	.	TRGJ1	7	-1	-1	10
9	8.388323453752377E-5	TGTGCCACCTGTTATTATTATAAGAAACTCTTT	CATCYYYKKLF	TRGV4	.	TRGJ1	10	-1	-1	13
9	8.388323453752377E-5	TGTGCCACCTGTAGGGGTTGGTTCAAGATATTT	CATCRGWFKIF	TRGV7	.	TRGJP1	10	-1	-1	15
9	8.388323453752377E-5	TGTGCCACCTGGGACTTCTATAAGAAACTCTTT	CATWDFYKKLF	TRGV5	.	TRGJ1	14	-1	-1	18
9	8.388323453752377E-5	TGTGCCACCTGGGACGCACAGGGGAAACTCTTT	CATWDAQGKLF	TRGV2	.	TRGJ2	15	-1	-1	23
9	8.388323453752377E-5	TGTGCCACCTGGGACGGGCCAGGGAAACTCTTT	CATWDGPGKLF	TRGV2	.	TRGJ1	19	-1	-1	23
9	8.388323453752377E-5	TGTGCCACCTGGGACGGGCGAGGGAAACTCTTT	CATWDGRGKLF	TRGV2	.	TRGJ1	18	-1	-1	23
9	8.388323453752377E-5	TGTGCCACCTGGGACGAAAGTAAGAAACTCTTT	CATWDESKKLF	TRGV2	.	TRGJ1	15	-1	-1	20
9	8.388323453752377E-5	TGTGCCACCTGGGACAGCTATAAGAAACTCTTT	CATWDSYKKLF	TRGV3	.	TRGJ1	16	-1	-1	18
9	8.388323453752377E-5	TGTGCCACCTGGGAAAGATATAAGAAACTCTTT	CATWERYKKLF	TRGV5	.	TRGJ1	16	-1	-1	18
9	8.388323453752377E-5	TGTGCCACCCCCCGTTATTATAAGAAACTCTTT	CATPRYYKKLF	TRGV4	.	TRGJ1	8	-1	-1	14
9	8.388323453752377E-5	TGTGCCTCTACATATTATAAGAAACTCTTT	CASTYYKKLF	TRGV2	.	TRGJ1	5	-1	-1	12
9	8.388323453752377E-5	TGTGCCACCTGGGAAGCGGAGAAACTCTTT	CATWEAEKLF	TRGV2	.	TRGJ1	13	-1	-1	19
9	8.388323453752377E-5	TGTGCCACCTGGAACTATGGGAAACTCTTT	CATWNYGKLF	TRGV8	.	TRGJ1	11	-1	-1	20
9	8.388323453752377E-5	TGTGCCACCTGGGTTAAGAAACTCTTT	CATWVKKLF	TRGV8	.	TRGJ1	15	-1	-1	14
9	8.388323453752377E-5	TGTGCCACCTGGGACGCGAAACTCTTT	CATWDAKLF	TRGV3	.	TRGJ1	14	-1	-1	17
9	8.388323453752377E-5	TGTGCCACTTGTAAGAAACTCTTT	CATCKKLF	TRGV4	.	TRGJ1	10	-1	-1	8
9	8.388323453752377E-5	TGTGCCACCGGTAAGAAACTCTTT	CATGKKLF	TRGV8	.	TRGJ1	8	-1	-1	11
8	7.456287514446557E-5	TGTGCCACCTGGAAAAACATGAGCGCTTTAGGCTCGAATTATTATAAGAAACTCTTT	CATWKNMSALGSNYYKKLF	TRGV3	.	TRGJ1	11	-1	-1	33
8	7.456287514446557E-5	TGTGCCTTGTGGGAGGGGCGAACCGGGGGGGGGAATTATTATAAGAAACTCTTT	CALWEGRTGGGNYYKKLF	TRGV9	.	TRGJ1	18	-1	-1	32
8	7.456287514446557E-5	TGTGCCACCTGGGATAGGTGGTTATTAACGGGGGCTTATTATAAGAAACTCTTT	CATWDRWLLTGAYYKKLF	TRGV8	.	TRGJ1	17	-1	-1	35
8	7.456287514446557E-5	TGTGCCACCTGGGACAGGGGGATTGGGGGGGCTAGCGATTATAAGAAACTCTTT	CATWDRGIGGASDYKKLF	TRGV3	.	TRGJ1	17	-1	-1	37
8	7.456287514446557E-5	TGTGCCACCTGGGATAGTCCCCCCTGGACCACTGGTTGGTTCAAGATATTT	CATWDSPPWTTGWFKIF	TRGV8	.	TRGJP1	19	-1	-1	27
8	7.456287514446557E-5	TGTGCTGCGTGGGATTATGTTCCCACCTATTATTATAAGAAACTCTTT	CAAWDYVPTYYYKKLF	TRGV10	.	TRGJ1	25	-1	-1	28
8	7.456287514446557E-5	TGTGCCTTGTGGATACCGCAAGAGTTGGGCAAAAAAATCAAGGCATTT	CALWIPQELGKKIKAF	TRGV9	.	TRGJP	11	-1	-1	17
8	7.456287514446557E-5	TGTGCCACCTGGGATATGGGAAGGGGTAGTGATTGGATCAAGACGTTT	CATWDMGRGSDWIKTF	TRGV8	.	TRGJP2	15	-1	-1	25
8	7.456287514446557E-5	TGTGCCACCTGGGACGTGAGCAATTCGAATTATTATAAGAAACTCTTT	CATWDVSNSNYYKKLF	TRGV2	.	TRGJ1	15	-1	-1	21
8	7.456287514446557E-5	TGTGCCACCTGGGACACGCGACCGACGGCGGATTGGATCAAGACGTTT	CATWDTRPTADWIKTF	TRGV3	.	TRGJP2	18	-1	-1	30
8	7.456287514446557E-5	TGTGCCACCTGGGACAGGCTCCCCCCCACTGGTTGGTTCAAGATATTT	CATWDRLPPTGWFKIF	TRGV7	.	TRGJP1	18	-1	-1	25
8	7.456287514446557E-5	TGTGCCACCTGGGAAGCCCCCCGAATTGAGGGTTATAAGAAACTCTTT	CATWEAPRIEGYKKLF	TRGV2	.	TRGJ1	13	-1	-1	32
8	7.456287514446557E-5	TGTGCTGCGTGGGATTCTTATACCACTGGTTGGTTCAAGATATTT	CAAWDSYTTGWFKIF	TRGV10	.	TRGJP1	15	-1	-1	18
8	7.456287514446557E-5	TGTGCCGTCCCCCCGGGGTCCCCTCTCGGTTATAAGAAACTCTTT	CAVPPGSPLGYKKLF	TRGV2	.	TRGJ1	5	-1	-1	29
8	7.456287514446557E-5	TGTGCCACCTGGGCCGCCTCTTCGAATTATTATAAGAAACTCTTT	CATWAASSNYYKKLF	TRGV7	.	TRGJ1	12	-1	-1	20
8	7.456287514446557E-5	TGTGCCACCTGGGATGTAATAGATATGTATTATAAGAAACTCTTT	CATWDVIDMYYKKLF	TRGV4	.	TRGJ1	15	-1	-1	27
8	7.456287514446557E-5	TGTGCCACCTGGGATGGGCGGTGGTCTAATTATAAGAAACTCTTT	CATWDGRWSNYKKLF	TRGV4	.	TRGJ1	18	-1	-1	28
8	7.456287514446557E-5	TGTGCCACCTGGGACGCTTCCCCTGTATTATTTGAGAAACTCTTT	CATWDASPVLFEKLF	TRGV2	.	TRGJ1	15	-1	-1	26
8	7.456287514446557E-5	TGTGCCACCTGGGACGGGCCCCTCACTGGTTGGTTCAAGATATTT	CATWDGPLTGWFKIF	TRGV2	.	TRGJP1	29	-1	-1	23
8	7.456287514446557E-5	TGTGCCACCTGGGACGGGCCGTCGAATTATTATAAGAAACTCTTT	CATWDGPSNYYKKLF	TRGV2	.	TRGJ1	22	-1	-1	21
8	7.456287514446557E-5	TGTGCCACCTGGGACAGGCCCAAGAATTATTATAAGAAACTCTTT	CATWDRPKNYYKKLF	TRGV3	.	TRGJ1	19	-1	-1	23
8	7.456287514446557E-5	TGTGCCACCTGGGACAAGCAGAGAGGTTATTATAAGAAACTCTTT	CATWDKQRGYYKKLF	TRGV3	.	TRGJ1	18	-1	-1	26
8	7.456287514446557E-5	TGTGCCACCTGGGAAAAGAGATACACTGGTTGGTTCAAGATATTT	CATWEKRYTGWFKIF	TRGV8	.	TRGJP1	13	-1	-1	20
8	7.456287514446557E-5	TGTGCCTGCTGGATTAGGCCCTCTTGGGATAAGAAACTCTTT	CACWIRPSWDKKLF	TRGV11	.	TRGJ1	18	-1	-1	28
8	7.456287514446557E-5	TGTGCCACCTGTGACCGGCCGGGTCGCCTTAGGAAACTCTTT	CATCDRPGRLRKLF	TRGV4	.	TRGJ1	19	-1	-1	29
8	7.456287514446557E-5	TGTGCCACCTGGGATTGTGGGAGATATTATAAGAAACTCTTT	CATWDCGRYYKKLF	TRGV8	.	TRGJ1	14	-1	-1	24
8	7.456287514446557E-5	TGTGCCACCTGGGATCTCGTACGTTATTATAAGAAACTCTTT	CATWDLVRYYKKLF	TRGV4	.	TRGJ1	14	-1	-1	23
8	7.456287514446557E-5	TGTGCCACCTGGGATGTTTTGGGTTATTATAAGAAACTCTTT	CATWDVLGYYKKLF	TRGV4	.	TRGJ1	15	-1	-1	23
8	7.456287514446557E-5	TGTGCCACCTGGGATGCCCCGAATTATTATAAGAAACTCTTT	CATWDAPNYYKKLF	TRGV8	.	TRGJ1	14	-1	-1	19
8	7.456287514446557E-5	TGTGCCACCTGGGATGGGCCTTTTTATTATAAGAAACTCTTT	CATWDGPFYYKKLF	TRGV4	.	TRGJ1	19	-1	-1	23
8	7.456287514446557E-5	TGTGCCACCTGGGATACGCTCGTTGATTATAAGAAACTCTTT	CATWDTLVDYKKLF	TRGV8	.	TRGJ1	18	-1	-1	25
8	7.456287514446557E-5	TGTGCCACCTGGGATAGTAGTAGTGATTGGATCAAGACGTTT	CATWDSSSDWIKTF	TRGV8	.	TRGJP2	16	-1	-1	13
8	7.456287514446557E-5	TGTGCCACCTGGGATAGCTGGGCGGGTTGGTTCAAGATATTT	CATWDSWAGWFKIF	TRGV8	.	TRGJP1	16	-1	-1	24
8	7.456287514446557E-5	TGTGCCACCTGGGATAGGCGACGAAGATGGTTCAAGATATTT	CATWDRRRRWFKIF	TRGV8	.	TRGJP1	18	-1	-1	27
8	7.456287514446557E-5	TGTGCCACCTGGGATAGGGATTATTATTATAAGAAACTCTTT	CATWDRDYYYKKLF	TRGV8	.	TRGJ1	17	-1	-1	22
8	7.456287514446557E-5	TGTGCCACCTGGGATAATAGTAGTGATTGGATCAAGACGTTT	CATWDNSSDWIKTF	TRGV3	.	TRGJP2	13	-1	-1	16
8	7.456287514446557E-5	TGTGCCACCTGGGACGGATCGAATTATTATAAGAAACTCTTT	CATWDGSNYYKKLF	TRGV3	.	TRGJ1	14	-1	-1	18
8	7.456287514446557E-5	TGTGCCACCTGGGACAGCGCCGAATATTATAAGAAACTCTTT	CATWDSAEYYKKLF	TRGV7	.	TRGJ1	20	-1	-1	20
8	7.456287514446557E-5	TGTGCCACCTGGGACAGGCCTTGGAATTATAAGAAACTCTTT	CATWDRPWNYKKLF	TRGV3	.	TRGJ1	20	-1	-1	25
8	7.456287514446557E-5	TGTGCCACCTGGGACAGAAAAATGAATTATAAGAAACTCTTT	CATWDRKMNYKKLF	TRGV7	.	TRGJ1	16	-1	-1	25
8	7.456287514446557E-5	TGTGCCACCTGGGACAAATCGAATTATTATAAGAAACTCTTT	CATWDKSNYYKKLF	TRGV5	.	TRGJ1	15	-1	-1	15
8	7.456287514446557E-5	TGTGCCTTGTGGGAGGTGCCTTGTTATAGGAAACTCTTT	CALWEVPCYRKLF	TRGV9	.	TRGJ1	18	-1	-1	20
8	7.456287514446557E-5	TGTGCCTGCTGGATTAGGCACGTCCTTAAGAAACTCTTT	CACWIRHVLKKLF	TRGV11	.	TRGJ1	25	-1	-1	26
8	7.456287514446557E-5	TGTGCCTGCTGGATTAGGCACGGGGGAGGGGAACTCTTT	CACWIRHGGGELF	TRGV11	.	TRGJ1	21	-1	-1	31
8	7.456287514446557E-5	TGTGCCATAAAGGGTGCCACTGGTTGGTTCAAGATATTT	CAIKGATGWFKIF	TRGV8	.	TRGJP1	6	-1	-1	16
8	7.456287514446557E-5	TGTGCCACCTGGGGCAGGAATTATTATAAGAAACTCTTT	CATWGRNYYKKLF	TRGV5P	.	TRGJ1	17	-1	-1	17
8	7.456287514446557E-5	TGTGCCACCTGGGATCGGGGATATTATAAGAAACTCTTT	CATWDRGYYKKLF	TRGV4	.	TRGJ1	18	-1	-1	21
8	7.456287514446557E-5	TGTGCCACCTGGGATGCGCCCGTTGAGAAGAAACTCTTT	CATWDAPVEKKLF	TRGV4	.	TRGJ1	20	-1	-1	27
8	7.456287514446557E-5	TGTGCCACCTGGGATGGGAGTGATTGGATCAAGACGTTT	CATWDGSDWIKTF	TRGV2	.	TRGJP2	17	-1	-1	18
8	7.456287514446557E-5	TGTGCCACCTGGGATAGGCGGGGGGCCCCAGGTCTCTTT	CATWDRRGAPGLF	TRGV8	.	TRGJ1	18	-1	-1	33
8	7.456287514446557E-5	TGTGCCACCTGGGACTCGAATTATTATAAGAAACTCTTT	CATWDSNYYKKLF	TRGV5	.	TRGJ1	14	-1	-1	15
8	7.456287514446557E-5	TGTGCCACCTGGGACGGGCCGGGATGTGTGAAACTCTTT	CATWDGPGCVKLF	TRGV2	.	TRGJ1	19	-1	-1	29
8	7.456287514446557E-5	TGTGCCACCTGGGACGGGCCAGAGTATAAGAAACTCTTT	CATWDGPEYKKLF	TRGV2	.	TRGJ1	19	-1	-1	24
8	7.456287514446557E-5	TGTGCCACCTGGGACAGGCTACATTATAAGAAACTCTTT	CATWDRLHYKKLF	TRGV3	.	TRGJ1	18	-1	-1	22
8	7.456287514446557E-5	TGTGCCACCTGGGACAGGCACCATTATAAGAAACTCTTT	CATWDRHHYKKLF	TRGV7	.	TRGJ1	18	-1	-1	22
8	7.456287514446557E-5	TGTGCCACCTGGGAGGCCGATTATTATAAGAAACTCTTT	CATWEADYYKKLF	TRGV4	.	TRGJ1	13	-1	-1	19
8	7.456287514446557E-5	TGTGCCACCCCCGATAAGAATTATTATAAGAAACTCTTT	CATPDKNYYKKLF	TRGV2	.	TRGJ1	8	-1	-1	17
8	7.456287514446557E-5	TGTGCCACCTCATCGAATTATTATAAGAAACTCTTT	CATSSNYYKKLF	TRGV4	.	TRGJ1	9	-1	-1	12
8	7.456287514446557E-5	TGTGCCACCTGGTATTTACGTTATAAGAAACTCTTT	CATWYLRYKKLF	TRGV8	.	TRGJ1	14	-1	-1	20
8	7.456287514446557E-5	TGTGCCACCTGGGTCTATTATTATAAGAAACTCTTT	CATWVYYYKKLF	TRGV4	.	TRGJ1	12	-1	-1	16
8	7.456287514446557E-5	TGTGCCACCTGGGATCAGAATTATAAGAAACTCTTT	CATWDQNYKKLF	TRGV8	.	TRGJ1	14	-1	-1	19
8	7.456287514446557E-5	TGTGCCACCTGGGATGCCGGCACGGGGAAACTCTTT	CATWDAGTGKLF	TRGV4	.	TRGJ1	15	-1	-1	26
8	7.456287514446557E-5	TGTGCCACCTGGGATGGGCTTTTGGAGAAACTCTTT	CATWDGLLEKLF	TRGV4	.	TRGJ1	18	-1	-1	25
8	7.456287514446557E-5	TGTGCCACCTGGGATACTGGTTGGTTCAAGATATTT	CATWDTGWFKIF	TRGV8	.	TRGJP1	15	-1	-1	15
8	7.456287514446557E-5	TGTGCCACCTGGGACCATTATTATAAGAAACTCTTT	CATWDHYYKKLF	TRGV7	.	TRGJ1	14	-1	-1	16
8	7.456287514446557E-5	TGTGCCACCTGGGACGGGCGTCATAAGAAACTCTTT	CATWDGRHKKLF	TRGV2	.	TRGJ1	18	-1	-1	22
8	7.456287514446557E-5	TGTGCCACCTGGGACGGGCGGTGGGGGAAACTCTTT	CATWDGRWGKLF	TRGV2	.	TRGJ1	18	-1	-1	26
8	7.456287514446557E-5	TGTGCCACCTGGGACGGGCACTATAAGAAACTCTTT	CATWDGHYKKLF	TRGV2	.	TRGJ1	18	-1	-1	21
8	7.456287514446557E-5	TGTGCCACCTGGGACAAGTATTATAAGAAACTCTTT	CATWDKYYKKLF	TRGV7	.	TRGJ1	15	-1	-1	15
8	7.456287514446557E-5	TGTGCCACCTCCAATTATTATAAGAAACTCTTT	CATSNYYKKLF	TRGV8	.	TRGJ1	9	-1	-1	9
8	7.456287514446557E-5	TGTGCCACCTCGAATTATTATAAGAAACTCTTT	CATSNYYKKLF	TRGV3	.	TRGJ1	9	-1	-1	9
8	7.456287514446557E-5	TGTGCCACCTGGGTTATGTATAAGAAACTCTTT	CATWVMYKKLF	TRGV8	.	TRGJ1	15	-1	-1	13
8	7.456287514446557E-5	TGTGCCACCTGGGACAGGCAAAAGAAACTCTTT	CATWDRQKKLF	TRGV7	.	TRGJ1	18	-1	-1	21
8	7.456287514446557E-5	TGTGCCACCTGGGACAAGTATAAGAAACTCTTT	CATWDKYKKLF	TRGV2	.	TRGJ1	14	-1	-1	18
8	7.456287514446557E-5	TGTGCCACCTGGGAACGTTATAAGAAACTCTTT	CATWERYKKLF	TRGV8	.	TRGJ1	13	-1	-1	17
8	7.456287514446557E-5	TGTGCCACCTGGGAAATAATTCAGAAACTCTTT	CATWEIIQKLF	TRGV8	.	TRGJ1	13	-1	-1	22
8	7.456287514446557E-5	TGTGCCACCTGGGAAAGTTATAAGAAACTCTTT	CATWESYKKLF	TRGV2	.	TRGJ1	13	-1	-1	17
8	7.456287514446557E-5	TGTGCCACCGGGTTCTATTATAAGAAACTCTTT	CATGFYYKKLF	TRGV4	.	TRGJ1	11	-1	-1	15
8	7.456287514446557E-5	TCCTTCACTGCTAGGGGGGGGAAACTCTTT	SFTARGGKLF	TRGV11	.	TRGJ1	0	-1	-1	20
8	7.456287514446557E-5	TGTGCTGCGTGGAACCATAAGAAACTCTTT	CAAWNHKKLF	TRGV10	.	TRGJ1	11	-1	-1	16
8	7.456287514446557E-5	TGTGCCCCGGTTTTGGGTAAGAAACTCTTT	CAPVLGKKLF	TRGV4	.	TRGJ1	5	-1	-1	17
8	7.456287514446557E-5	TGTGCCACCTCCGATTGGATCAAGACGTTT	CATSDWIKTF	TRGV4	.	TRGJP2	9	-1	-1	12
8	7.456287514446557E-5	TGTGCCACCGCGACCTATAAGAAACTCTTT	CATATYKKLF	TRGV8	.	TRGJ1	8	-1	-1	15
8	7.456287514446557E-5	TGTGCCACCTGGAAAAAGAAACTCTTT	CATWKKKLF	TRGV4	.	TRGJ1	11	-1	-1	15
8	7.456287514446557E-5	TGTGCCACACCACTTAAGAAACTCTTT	CATPLKKLF	TRGV8	.	TRGJ1	7	-1	-1	14
8	7.456287514446557E-5	TGTGCTGAGCTCTTT	CAELF	TRGV10	.	TRGJ1	6	-1	-1	9
7	6.524251575140737E-5	TGTGCCACCTGGGACGGGCCGTTAGCCCCATATAGTAGTGATTGGATCAAGACGTTT	CATWDGPLAPYSSDWIKTF	TRGV2	.	TRGJP2	19	-1	-1	29
7	6.524251575140737E-5	TGTGCTGCGTGGGATTACCTGCGGGCATATACCACTGGTTGGTTCAAGATATTT	CAAWDYLRAYTTGWFKIF	TRGV10	.	TRGJP1	17	-1	-1	23
7	6.524251575140737E-5	TGTGCCTGCTGGATTAGGCACGAGGGGGTAGTTGGTTATAAGAAACTCTTT	CACWIRHEGVVGYKKLF	TRGV11	.	TRGJ1	21	-1	-1	35
7	6.524251575140737E-5	TGTGCCACCTGGCTATTCCCCCTCCATACCACTGGTTGGTTCAAGATATTT	CATWLFPLHTTGWFKIF	TRGV8	.	TRGJP1	11	-1	-1	25
7	6.524251575140737E-5	TGTGCCACCTGGGATGGGGGGCCTAATAGTAGTGATTGGATCAAGACGTTT	CATWDGGPNSSDWIKTF	TRGV4	.	TRGJP2	17	-1	-1	22
7	6.524251575140737E-5	TGTGCCACCTGGGACGGGCCGAGTGGAGCCACTGGTTGGTTCAAGATATTT	CATWDGPSGATGWFKIF	TRGV2	.	TRGJP1	19	-1	-1	28
7	6.524251575140737E-5	TGTGCCACCTGGGACGGGCCGAGGATCAGGAATTATTATAAGAAACTCTTT	CATWDGPRIRNYYKKLF	TRGV2	.	TRGJ1	19	-1	-1	29
7	6.524251575140737E-5	TGTGCCACCTGGGATGTCTTAGGGGGGATTTATTATAAGAAACTCTTT	CATWDVLGGIYYKKLF	TRGV4	.	TRGJ1	15	-1	-1	26
7	6.524251575140737E-5	TGTGCCACCTGGGACGGGCCCCGCGATCGGTATTATAAGAAACTCTTT	CATWDGPRDRYYKKLF	TRGV2	.	TRGJ1	20	-1	-1	30
7	6.524251575140737E-5	TGTGCCACCTGGGACGGGCCCCATACCACTGGTTGGTTCAAGATATTT	CATWDGPHTTGWFKIF	TRGV2	.	TRGJP1	20	-1	-1	22
7	6.524251575140737E-5	TGTGCCACCTGGGACGAGTTCTTATCGAGGTATTATAAGAAACTCTTT	CATWDEFLSRYYKKLF	TRGV2	.	TRGJ1	15	-1	-1	24
7	6.524251575140737E-5	TGTGCCACCTGGGACAGACCCTTCCGGAATTATTATAAGAAACTCTTT	CATWDRPFRNYYKKLF	TRGV7	.	TRGJ1	19	-1	-1	26
7	6.524251575140737E-5	TGTGCTGCGTGGGATTTAGCCCCCCTCGGTTATAAGAAACTCTTT	CAAWDLAPLGYKKLF	TRGV10	.	TRGJ1	15	-1	-1	29
7	6.524251575140737E-5	TGTGCTGCGTGGGATACACCTCACCGGGTTTATAAGAAACTCTTT	CAAWDTPHRVYKKLF	TRGV10	.	TRGJ1	14	-1	-1	29
7	6.524251575140737E-5	TGTGCTGCGTGGGACGTTAGGGGACCTTATTATAAGAAACTCTTT	CAAWDVRGPYYKKLF	TRGV10	.	TRGJ1	13	-1	-1	26
7	6.524251575140737E-5	TGTGCCTTGTGTGGGCTGGTTACCACTGGTTGGTTCAAGATATTT	CALCGLVTTGWFKIF	TRGV9	.	TRGJP1	10	-1	-1	20
7	6.524251575140737E-5	TGTGCCTGCTGGATTAGGCCCGGTAATTATTATAAGAAACTCTTT	CACWIRPGNYYKKLF	TRGV11	.	TRGJ1	21	-1	-1	24
7	6.524251575140737E-5	TGTGCCTGCTGGATCCAGGAGGCGAATTATTATAAGAAACTCTTT	CACWIQEANYYKKLF	TRGV11	.	TRGJ1	13	-1	-1	22
7	6.524251575140737E-5	TGTGCCACCTGGCCCGGGCCGAGTGGGGCTTGGATCAAGACGTTT	CATWPGPSGAWIKTF	TRGV2	.	TRGJP2	19	-1	-1	29
7	6.524251575140737E-5	TGTGCCACCTGGGATTTTGAAGGGGTTTATTATAAGAAACTCTTT	CATWDFEGVYYKKLF	TRGV4	.	TRGJ1	14	-1	-1	26
7	6.524251575140737E-5	TGTGCCACCTGGGATGGGCGGAATTTATATTATAAGAAACTCTTT	CATWDGRNLYYKKLF	TRGV4	.	TRGJ1	18	-1	-1	27
7	6.524251575140737E-5	TGTGCCACCTGGGATGGGCAGGAAAATTATTATAAGAAACTCTTT	CATWDGQENYYKKLF	TRGV4	.	TRGJ1	18	-1	-1	24
7	6.524251575140737E-5	TGTGCCACCTGGGATAGGCTGAGTAGTGATTGGATCAAGACGTTT	CATWDRLSSDWIKTF	TRGV8	.	TRGJP2	18	-1	-1	21
7	6.524251575140737E-5	TGTGCCACCTGGGATAGGGGCCCCTCTTATTATAAGAAACTCTTT	CATWDRGPSYYKKLF	TRGV8	.	TRGJ1	17	-1	-1	26
7	6.524251575140737E-5	TGTGCCACCTGGGATAAGTATAGTAGTGATTGGATCAAGACGTTT	CATWDKYSSDWIKTF	TRGV8	.	TRGJP2	15	-1	-1	18
7	6.524251575140737E-5	TGTGCCACCTGGGACGGTTATACCACTGGTTGGTTCAAGATATTT	CATWDGYTTGWFKIF	TRGV2	.	TRGJP1	16	-1	-1	15
7	6.524251575140737E-5	TGTGCCACCTGGGACGGGTTGGTTCCTTATTATAAGAAACTCTTT	CATWDGLVPYYKKLF	TRGV7	.	TRGJ1	17	-1	-1	26
7	6.524251575140737E-5	TGTGCCACCTGGGACGGGCCCGGGATTTATTATAAGAAACTCTTT	CATWDGPGIYYKKLF	TRGV2	.	TRGJ1	21	-1	-1	23
7	6.524251575140737E-5	TGTGCCACCTGGGACGGGCCAGGGGATTATTATAAGAAACTCTTT	CATWDGPGDYYKKLF	TRGV2	.	TRGJ1	19	-1	-1	25
7	6.524251575140737E-5	TGTGCCACCTGGGACGGGCCAGGGAATTATTATAAGAAACTCTTT	CATWDGPGNYYKKLF	TRGV2	.	TRGJ1	19	-1	-1	23
7	6.524251575140737E-5	TGTGCCACCTGGGACGGGCGCGGGTTTTATTATAAGAAACTCTTT	CATWDGRGFYYKKLF	TRGV2	.	TRGJ1	21	-1	-1	26
7	6.524251575140737E-5	TGTGCCACCTGGGACGGGGGGGGGCCCTATTATAAGAAACTCTTT	CATWDGGGPYYKKLF	TRGV2	.	TRGJ1	17	-1	-1	27
7	6.524251575140737E-5	TGTGCCACCTGGGACAGGCTATGGTATTATTATAAGAAACTCTTT	CATWDRLWYYYKKLF	TRGV5	.	TRGJ1	18	-1	-1	25
7	6.524251575140737E-5	TGTGCCACCTGGGACAGGCCGAGAAATTATTATAAGAAACTCTTT	CATWDRPRNYYKKLF	TRGV7	.	TRGJ1	19	-1	-1	24
7	6.524251575140737E-5	TGTGCCACCTGGGACAGGCGGCGTAGAAATTATAAGAAACTCTTT	CATWDRRRRNYKKLF	TRGV7	.	TRGJ1	18	-1	-1	28
7	6.524251575140737E-5	TGTGCCACCTGGGACAGGCGGAACACTGGTTGGTTCAAGATATTT	CATWDRRNTGWFKIF	TRGV5	.	TRGJP1	18	-1	-1	23
7	6.524251575140737E-5	TGTGCCACCTGGGACAAGCCCCGGAATTATTATAAGAAACTCTTT	CATWDKPRNYYKKLF	TRGV5	.	TRGJ1	19	-1	-1	23
7	6.524251575140737E-5	TGTGCCACCCATCAGGGGGATAGTAGTGATTGGATCAAGACGTTT	CATHQGDSSDWIKTF	TRGV2	.	TRGJP2	8	-1	-1	19
7	6.524251575140737E-5	TGTGCTGCGTGGGGGGATACCACTGGTTGGTTCAAGATATTT	CAAWGDTTGWFKIF	TRGV10	.	TRGJP1	12	-1	-1	16
7	6.524251575140737E-5	TGTGCCTGCTGGTTCAGGGTAAGCGTTTCGGGGAAACTCTTT	CACWFRVSVSGKLF	TRGV11	.	TRGJ1	17	-1	-1	32
7	6.524251575140737E-5	TGTGCCTGCTGGATTAGGTGCACTGGTTGGTTCAAGATATTT	CACWIRCTGWFKIF	TRGV11	.	TRGJP1	17	-1	-1	20
7	6.524251575140737E-5	TGTGCCTGCTGGATTAGGCACGTAAGCTATAAGAAACTCTTT	CACWIRHVSYKKLF	TRGV11	.	TRGJ1	22	-1	-1	27
7	6.524251575140737E-5	TGTGCCTGCTGGATTAGGCACGCGCGTTATAAGAAACTCTTT	CACWIRHARYKKLF	TRGV11	.	TRGJ1	24	-1	-1	26
7	6.524251575140737E-5	TGTGCCTGCTGGATTAGGCACGGGGCTAAGGAGAAACTCTTT	CACWIRHGAKEKLF	TRGV11	.	TRGJ1	28	-1	-1	31
7	6.524251575140737E-5	TGTGCCACCTGGGCGATTTCGAATTATTATAAGAAACTCTTT	CATWAISNYYKKLF	TRGV8	.	TRGJ1	12	-1	-1	17
7	6.524251575140737E-5	TGTGCCACCTGGGATTCTTCGAATTATTATAAGAAACTCTTT	CATWDSSNYYKKLF	TRGV8	.	TRGJ1	14	-1	-1	17
7	6.524251575140737E-5	TGTGCCACCTGGGATGGGATTAATTATTATAAGAAACTCTTT	CATWDGINYYKKLF	TRGV4	.	TRGJ1	17	-1	-1	21
7	6.524251575140737E-5	TGTGCCACCTGGGATGGGACCTCGAATTATAAGAAACTCTTT	CATWDGTSNYKKLF	TRGV4	.	TRGJ1	20	-1	-1	25
7	6.524251575140737E-5	TGTGCCACCTGGGATATCCCGAATTATTATAAGAAACTCTTT	CATWDIPNYYKKLF	TRGV8	.	TRGJ1	15	-1	-1	19
7	6.524251575140737E-5	TGTGCCACCTGGGATAGCCCCCATTATTATAAGAAACTCTTT	CATWDSPHYYKKLF	TRGV8	.	TRGJ2	19	-1	-1	22
7	6.524251575140737E-5	TGTGCCACCTGGGATAGGCCTGGTTATTATAAGAAACTCTTT	CATWDRPGYYKKLF	TRGV8	.	TRGJ1	20	-1	-1	23
7	6.524251575140737E-5	TGTGCCACCTGGGATAGGCCGGGGCATTATAAGAAACTCTTT	CATWDRPGHYKKLF	TRGV8	.	TRGJ1	19	-1	-1	25
7	6.524251575140737E-5	TGTGCCACCTGGGATAGGGGTGGAGATTATAAGAAACTCTTT	CATWDRGGDYKKLF	TRGV8	.	TRGJ1	17	-1	-1	25
7	6.524251575140737E-5	TGTGCCACCTGGGACGGGCCTGGGTATTATAAGAAACTCTTT	CATWDGPGYYKKLF	TRGV2	.	TRGJ1	19	-1	-1	24
7	6.524251575140737E-5	TGTGCCACCTGGGACGGGCCAAATTATTATAAGAAACTCTTT	CATWDGPNYYKKLF	TRGV2	.	TRGJ1	19	-1	-1	21
7	6.524251575140737E-5	TGTGCCACCTGGGACGGGGGCCTTTATTATAAGAAACTCTTT	CATWDGGLYYKKLF	TRGV2	.	TRGJ1	17	-1	-1	23
7	6.524251575140737E-5	TGTGCCACCTGGGACGATATCTCTGGTTGGTTCAAGATATTT	CATWDDISGWFKIF	TRGV2	.	TRGJP1	15	-1	-1	16
7	6.524251575140737E-5	TGTGCCACCTGGGACAGGTCCGCCTATTATAAGAAACTCTTT	CATWDRSAYYKKLF	TRGV3	.	TRGJ1	17	-1	-1	24
7	6.524251575140737E-5	TGTGCCACCTGGGACAGGCTTGGGAATTATAAGAAACTCTTT	CATWDRLGNYKKLF	TRGV3	.	TRGJ1	21	-1	-1	25
7	6.524251575140737E-5	TGTGCCACCTGGGACAGGCCCCTCTATTATAAGAAACTCTTT	CATWDRPLYYKKLF	TRGV3	.	TRGJ1	19	-1	-1	24
7	6.524251575140737E-5	TGTGCCACCTGGGACAGGCGAGGGGGTTATAAGAAACTCTTT	CATWDRRGGYKKLF	TRGV3	.	TRGJ1	18	-1	-1	26
7	6.524251575140737E-5	TGTGCCACCTGGGACAGGCGAGATTATTATAAGAAACTCTTT	CATWDRRDYYKKLF	TRGV3	.	TRGJ1	18	-1	-1	18
7	6.524251575140737E-5	TGTGCCACCTGGGACAGGAGGGATTATTATAAGAAACTCTTT	CATWDRRDYYKKLF	TRGV7	.	TRGJ1	17	-1	-1	22
7	6.524251575140737E-5	TGTGCCACCTGTCCTATGGCGTTTTATAAGAAACTCTTT	CATCPMAFYKKLF	TRGV4	.	TRGJ1	10	-1	-1	23
7	6.524251575140737E-5	TGTGCCACCTGGTACTCCACTGGTTGGTTCAAGATATTT	CATWYSTGWFKIF	TRGV7	.	TRGJP1	14	-1	-1	16
7	6.524251575140737E-5	TGTGCCACCTGGGTCGCCCCTTTATATAAGAAACTCTTT	CATWVAPLYKKLF	TRGV8	.	TRGJ1	12	-1	-1	21
7	6.524251575140737E-5	TGTGCCACCTGGGTCATTAACGGTTATAAGAAACTCTTT	CATWVINGYKKLF	TRGV2	.	TRGJ1	12	-1	-1	23
7	6.524251575140737E-5	TGTGCCACCTGGGTGATTAAAACAGATAAGAAACTCTTT	CATWVIKTDKKLF	TRGV3	.	TRGJ1	12	-1	-1	25
7	6.524251575140737E-5	TGTGCCACCTGGGATTGGAGGGAACAAGGGAAACTCTTT	CATWDWREQGKLF	TRGV8	.	TRGJ1	17	-1	-1	29
7	6.524251575140737E-5	TGTGCCACCTGGGATAGGCTATACTATAAGAAACTCTTT	CATWDRLYYKKLF	TRGV8	.	TRGJ1	21	-1	-1	21
7	6.524251575140737E-5	TGTGCCACCTGGGATAGGCCTTATTATAAGAAACTCTTT	CATWDRPYYKKLF	TRGV8	.	TRGJ1	20	-1	-1	20
7	6.524251575140737E-5	TGTGCCACCTGGGATAGGAGGAATTATAAGAAACTCTTT	CATWDRRNYKKLF	TRGV8	.	TRGJ1	17	-1	-1	22
7	6.524251575140737E-5	TGTGCCACCTGGGATAAGGGGAATTATAAGAAACTCTTT	CATWDKGNYKKLF	TRGV8	.	TRGJ1	15	-1	-1	22
7	6.524251575140737E-5	TGTGCCACCTGGGACCGGGATTTTTATAAGAAACTCTTT	CATWDRDFYKKLF	TRGV3	.	TRGJ1	17	-1	-1	19
7	6.524251575140737E-5	TGTGCCACCTGGGACGGTAGATATTATAAGAAACTCTTT	CATWDGRYYKKLF	TRGV2	.	TRGJ1	16	-1	-1	21
7	6.524251575140737E-5	TGTGCCACCTGGGACGGGCCAAATTATAAGAAACTCTTT	CATWDGPNYKKLF	TRGV2	.	TRGJ1	19	-1	-1	22
7	6.524251575140737E-5	TGTGCCACCTGGGACGGGCATAATTATAAGAAACTCTTT	CATWDGHNYKKLF	TRGV2	.	TRGJ1	18	-1	-1	19
7	6.524251575140737E-5	TGTGCCACCTGGGACGGGGACCATTATAAGAAACTCTTT	CATWDGDHYKKLF	TRGV2	.	TRGJ1	17	-1	-1	22
7	6.524251575140737E-5	TGTGCCACCTGGGACGGGAGCTATTATAAGAAACTCTTT	CATWDGSYYKKLF	TRGV3	.	TRGJ1	17	-1	-1	21
7	6.524251575140737E-5	TGTGCCACCTGGGACGGACCTTATTATAAGAAACTCTTT	CATWDGPYYKKLF	TRGV2	.	TRGJ1	19	-1	-1	20
7	6.524251575140737E-5	TGTGCCACCTGGGACAGAGGAGGTTATAAGAAACTCTTT	CATWDRGGYKKLF	TRGV5	.	TRGJ1	16	-1	-1	23
7	6.524251575140737E-5	TGTGCCACCTGGGACAAGAATTATTATAAGAAACTCTTT	CATWDKNYYKKLF	TRGV3	.	TRGJ1	15	-1	-1	17
7	6.524251575140737E-5	TGTGCCACCTGGGAGACGAATTATTATAAGAAACTCTTT	CATWETNYYKKLF	TRGV4	.	TRGJ1	13	-1	-1	16
7	6.524251575140737E-5	TGTGCCACCTGGGAACCCTTTTATTATAAGAAACTCTTT	CATWEPFYYKKLF	TRGV5	.	TRGJ1	13	-1	-1	20
7	6.524251575140737E-5	TGTGCCACCTGGAGTTCGAATTATTATAAGAAACTCTTT	CATWSSNYYKKLF	TRGV8	.	TRGJ1	11	-1	-1	14
7	6.524251575140737E-5	TGTGCCACCGAAGTTACGAATTATTATAAGAAACTCTTT	CATEVTNYYKKLF	TRGV2	.	TRGJ1	8	-1	-1	16
7	6.524251575140737E-5	TGTGCTGCGTGGGATTATCATTATAAGAAACTCTTT	CAAWDYHYKKLF	TRGV10	.	TRGJ1	16	-1	-1	16
7	6.524251575140737E-5	TGTGCCTTGTGGGAGGGCGAAAAAATCAAGGTATTT	CALWEGEKIKVF	TRGV9	.	TRGJP	15	-1	-1	14
7	6.524251575140737E-5	TGTGCCACCTGCCGTAATTATTATAAGAAACTCTTT	CATCRNYYKKLF	TRGV7	.	TRGJ1	10	-1	-1	15
7	6.524251575140737E-5	TGTGCCACCTGGCGAATTTATTATAAGAAACTCTTT	CATWRIYYKKLF	TRGV3	.	TRGJ1	11	-1	-1	12
7	6.524251575140737E-5	TGTGCCACCTGGCAAGAGGGTTGGTTCAAGATATTT	CATWQEGWFKIF	TRGV2	.	TRGJP1	11	-1	-1	18
7	6.524251575140737E-5	TGTGCCACCTGGGTTCTTTATTATAAGAAACTCTTT	CATWVLYYKKLF	TRGV4	.	TRGJ1	12	-1	-1	17
7	6.524251575140737E-5	TGTGCCACCTGGGCTGGAGATCATAAGAAACTCTTT	CATWAGDHKKLF	TRGV5	.	TRGJ1	12	-1	-1	19
7	6.524251575140737E-5	TGTGCCACCTGGGATGGGGACTATAAGAAACTCTTT	CATWDGDYKKLF	TRGV4	.	TRGJ1	17	-1	-1	21
7	6.524251575140737E-5	TGTGCCACCTGGGATAGGCCCGATAAGAAACTCTTT	CATWDRPDKKLF	TRGV8	.	TRGJ1	19	-1	-1	22
7	6.524251575140737E-5	TGTGCCACCTGGGACTCTGGTTGGTTCAAGATATTT	CATWDSGWFKIF	TRGV3	.	TRGJP1	14	-1	-1	16
7	6.524251575140737E-5	TGTGCCACCTGGGACATTTATTATAAGAAACTCTTT	CATWDIYYKKLF	TRGV5	.	TRGJ1	15	-1	-1	17
7	6.524251575140737E-5	TGTGCCACCTGGGACAGGCGGGATAAGAAACTCTTT	CATWDRRDKKLF	TRGV5	.	TRGJ1	18	-1	-1	22
7	6.524251575140737E-5	TGTGCCACCCGGCGGAGGCATTATAAGAAACTCTTT	CATRRRHYKKLF	TRGV4	.	TRGJ1	11	-1	-1	19
7	6.524251575140737E-5	TGTGCCACGGGAGCCACTGGTTGGTTCAAGATATTT	CATGATGWFKIF	TRGV8	.	TRGJP1	7	-1	-1	13
7	6.524251575140737E-5	TGTGCCACGAAGTTCAATTATTATAAGAAACTCTTT	CATKFNYYKKLF	TRGV8	.	TRGJ1	7	-1	-1	12
7	6.524251575140737E-5	TGTGCCTTGTGGGAGGTACACAAGGAACTCTTT	CALWEVHKELF	TRGV9	.	TRGJ1	20	-1	-1	21
7	6.524251575140737E-5	TGTGCCTGCTGGATATTTTATAAGAAACTCTTT	CACWIFYKKLF	TRGV11	.	TRGJ1	13	-1	-1	14
7	6.524251575140737E-5	TGTGCCACCTTGATTGCTTATAAGAAACTCTTT	CATLIAYKKLF	TRGV3	.	TRGJ1	9	-1	-1	17
7	6.524251575140737E-5	TGTGCCACCTGGCTTTATTATAAGAAACTCTTT	CATWLYYKKLF	TRGV3	.	TRGJ1	11	-1	-1	14
7	6.524251575140737E-5	TGTGCCACCTGGGACCCCCATAAGAAACTCTTT	CATWDPHKKLF	TRGV5	.	TRGJ1	14	-1	-1	19
7	6.524251575140737E-5	TGTGCCACCTGGGACGGGCCTATGAAACTCTTT	CATWDGPMKLF	TRGV2	.	TRGJ1	19	-1	-1	20
7	6.524251575140737E-5	TGTGCCACCTGGGACAGGCGCGAGAAACTCTTT	CATWDRREKLF	TRGV3	.	TRGJ1	18	-1	-1	22
7	6.524251575140737E-5	TGTGCCACCTGGGACAACTATAAGAAACTCTTT	CATWDNYKKLF	TRGV5	.	TRGJ1	15	-1	-1	18
7	6.524251575140737E-5	TGTGCCACCTGGGAGTATTATAAGAAACTCTTT	CATWEYYKKLF	TRGV8	.	TRGJ1	13	-1	-1	15
7	6.524251575140737E-5	TGTGCCACCTGGGAGGTGGTCGAGAAACTCTTT	CATWEVVEKLF	TRGV2	.	TRGJ1	13	-1	-1	22
7	6.524251575140737E-5	TGTGCCACCTGGGAAAAGTATAAGAAACTCTTT	CATWEKYKKLF	TRGV4	.	TRGJ1	13	-1	-1	18
7	6.524251575140737E-5	TGTGCCACCTGGATGGGTTGGTTCAAGATATTT	CATWMGWFKIF	TRGV8	.	TRGJP1	11	-1	-1	15
7	6.524251575140737E-5	TGTGCCACCTGGACATATTATAAGAAACTCTTT	CATWTYYKKLF	TRGV8	.	TRGJ1	11	-1	-1	15
7	6.524251575140737E-5	TGTGCCACCTTTTATTATAAGAAACTCTTT	CATFYYKKLF	TRGV2	.	TRGJ1	9	-1	-1	11
7	6.524251575140737E-5	TGTGCCACCTGGGTCTTTAAGAAACTCTTT	CATWVFKKLF	TRGV2	.	TRGJ1	12	-1	-1	17
7	6.524251575140737E-5	TGTGCCACCTGGGATCCTAAGAAACTCTTT	CATWDPKKLF	TRGV8	.	TRGJ1	14	-1	-1	17
7	6.524251575140737E-5	TGTGCCACCCCCGCTGATAAGAAACTCTTT	CATPADKKLF	TRGV8	.	TRGJ1	8	-1	-1	16
7	6.524251575140737E-5	TGTGCCACCCAATATTATAAGAAACTCTTT	CATQYYKKLF	TRGV4	.	TRGJ1	8	-1	-1	12
7	6.524251575140737E-5	TGTGCCACTATCAAAAAGAAACTCTTT	CATIKKKLF	TRGV4	.	TRGJ1	7	-1	-1	15
7	6.524251575140737E-5	TGTGCCACCTGGGGCAAGAAACTCTTT	CATWGKKLF	TRGV8	.	TRGJ1	12	-1	-1	15
7	6.524251575140737E-5	TGTGCCACCTGGGATGGGAAACTCTTT	CATWDGKLF	TRGV8	.	TRGJ1	17	-1	-1	17
7	6.524251575140737E-5	TGTGCCACCCGTAAGAAACTCTTT	CATRKKLF	TRGV5	.	TRGJ1	8	-1	-1	11
6	5.592215635834918E-5	TGTGCCACCTGGGATAGAAAGAAAGAGGTATTTGCGAATTATTATAAGAAACTCTTT	CATWDRKKEVFANYYKKLF	TRGV8	.	TRGJ1	16	-1	-1	34
6	5.592215635834918E-5	TGTGCCACCTGGGACGTCAGTGCGGAAAGATATACCACTGGTTGGTTCAAGATATTT	CATWDVSAERYTTGWFKIF	TRGV2	.	TRGJP1	15	-1	-1	29
6	5.592215635834918E-5	TGTGCCTTGTGGGAGGTCCCCCCAAGATATAGTAGTGATTGGATCAAGACGTTT	CALWEVPPRYSSDWIKTF	TRGV9	.	TRGJP2	16	-1	-1	26
6	5.592215635834918E-5	TGTGCCACCTGGGACGGGCTTGAGCGGGTTAGTAGTGATTGGATCAAGACGTTT	CATWDGLERVSSDWIKTF	TRGV2	.	TRGJP2	18	-1	-1	29
6	5.592215635834918E-5	TGTGCCTGCTGGATTAGGCGGAAAAATAGTAGTGATTGGATCAAGACGTTT	CACWIRRKNSSDWIKTF	TRGV11	.	TRGJP2	18	-1	-1	25
6	5.592215635834918E-5	TGTGCCTGCTGGATTAGGCACGAATCCTCGTTTTATTATAAGAAACTCTTT	CACWIRHESSFYYKKLF	TRGV11	.	TRGJ1	21	-1	-1	32
6	5.592215635834918E-5	TGTGCCACCTGGGACAGACGGGGGAGGATTAATTATTATAAGAAACTCTTT	CATWDRRGRINYYKKLF	TRGV3	.	TRGJ1	16	-1	-1	30
6	5.592215635834918E-5	TGTGCCACCTGGGACAGAAAATCCAATTCGAATTATTATAAGAAACTCTTT	CATWDRKSNSNYYKKLF	TRGV3	.	TRGJ1	16	-1	-1	24
6	5.592215635834918E-5	TGTGCTGCGTGGGATCTTATACCACTAACTGGTTGGTTCAAGATATTT	CAAWDLIPLTGWFKIF	TRGV10	.	TRGJP1	14	-1	-1	27
6	5.592215635834918E-5	TGTGCCACCTGGGATACTCGTTTTAGTAGTGATTGGATCAAGACGTTT	CATWDTRFSSDWIKTF	TRGV8	.	TRGJP2	15	-1	-1	23
6	5.592215635834918E-5	TGTGCCACCTGGGATAGGCTTTGGGAGAATTATTATAAGAAACTCTTT	CATWDRLWENYYKKLF	TRGV8	.	TRGJ1	18	-1	-1	26
6	5.592215635834918E-5	TGTGCCACCTGGGACGGCCCGCTATTACTTTATTATAAGAAACTCTTT	CATWDGPLLLYYKKLF	TRGV2	.	TRGJ1	20	-1	-1	29
6	5.592215635834918E-5	TGTGCCACCTGGGACGGGTGGGTTAATACAAATTATAAGAAACTCTTT	CATWDGWVNTNYKKLF	TRGV2	.	TRGJ1	17	-1	-1	31
6	5.592215635834918E-5	TGTGCCACCTGGGACGGGCCCCTTCAGAATTATTATAAGAAACTCTTT	CATWDGPLQNYYKKLF	TRGV2	.	TRGJ1	20	-1	-1	22
6	5.592215635834918E-5	TGTGCCACCTGGGACGGGCCGGTCCCGAATTATTATAAGAAACTCTTT	CATWDGPVPNYYKKLF	TRGV2	.	TRGJ1	25	-1	-1	25
6	5.592215635834918E-5	TGTGCCACCTGGGACGGACCCGGTACCACTGGTTGGTTCAAGATATTT	CATWDGPGTTGWFKIF	TRGV2	.	TRGJP1	21	-1	-1	23
6	5.592215635834918E-5	TGTGCCACCTGGGACAGGCTCCCGAGAAATTATTATAAGAAACTCTTT	CATWDRLPRNYYKKLF	TRGV7	.	TRGJ1	18	-1	-1	27
6	5.592215635834918E-5	TGTGCTGCGTGGGATTTGGTGGGTTGGGGTTGGTTCAAGATATTT	CAAWDLVGWGWFKIF	TRGV10	.	TRGJP1	15	-1	-1	27
6	5.592215635834918E-5	TGTGCTGCGTGGGATTTGGCGGGTTGGGGTTGGTTCAAGATATTT	CAAWDLAGWGWFKIF	TRGV10	.	TRGJP1	15	-1	-1	27
6	5.592215635834918E-5	TGTGCTGCGTGGGACCCTCATACCACTGGTTGGTTCGAGATATTT	CAAWDPHTTGWFEIF	TRGV10	.	TRGJP1	13	-1	-1	19
6	5.592215635834918E-5	TGTGCTGCGTGGGAAAACCTGCAAACTTATTATAAGAAACTCTTT	CAAWENLQTYYKKLF	TRGV10	.	TRGJ1	13	-1	-1	26
6	5.592215635834918E-5	TGTGCCTGCTGGATTCGTAAAAAACGTTATTATAAGAAACTCTTT	CACWIRKKRYYKKLF	TRGV11	.	TRGJ1	14	-1	-1	26
6	5.592215635834918E-5	TGTGCCTGCTGGATTAGCCGACGGGGCAGAGATAAGAAACTCTTT	CACWISRRGRDKKLF	TRGV11	.	TRGJ1	16	-1	-1	31
6	5.592215635834918E-5	TGTGCCTGCTGGATTAGGCGACGGGGGTATTATAAGAAACTCTTT	CACWIRRRGYYKKLF	TRGV11	.	TRGJ1	22	-1	-1	27
6	5.592215635834918E-5	TGTGCCTGCTGGATTAGGCACGACAGTTATTATAAGAAACTCTTT	CACWIRHDSYYKKLF	TRGV11	.	TRGJ1	21	-1	-1	26
6	5.592215635834918E-5	TGTGCCACCTGGGATCGGGCGGGGAATTATTATAAGAAACTCTTT	CATWDRAGNYYKKLF	TRGV4	.	TRGJ1	19	-1	-1	23
6	5.592215635834918E-5	TGTGCCACCTGGGATGGCCCCCTGATAGACTATAAGAAACTCTTT	CATWDGPLIDYKKLF	TRGV8	.	TRGJ1	18	-1	-1	30
6	5.592215635834918E-5	TGTGCCACCTGGGATGAGTTGACCGCCTATTATAAGAAACTCTTT	CATWDELTAYYKKLF	TRGV4	.	TRGJ1	15	-1	-1	27
6	5.592215635834918E-5	TGTGCCACCTGGGATAGAGGGAGTAGTGATTGGATCAAGACGTTT	CATWDRGSSDWIKTF	TRGV8	.	TRGJP2	16	-1	-1	21
6	5.592215635834918E-5	TGTGCCACCTGGGACGGGCCGGTGTTTTATTATAAGAAACTCTTT	CATWDGPVFYYKKLF	TRGV2	.	TRGJ1	22	-1	-1	26
6	5.592215635834918E-5	TGTGCCACCTGGGACGGGCGGAGGAATTATTATAAGAAACTCTTT	CATWDGRRNYYKKLF	TRGV2	.	TRGJ1	18	-1	-1	23
6	5.592215635834918E-5	TGTGCCACCTGGGACGGGCATTGGGATTATTATAAGAAACTCTTT	CATWDGHWDYYKKLF	TRGV2	.	TRGJ1	18	-1	-1	19
6	5.592215635834918E-5	TGTGCCACCTGGGACGGGGGTTTGTTGGATTATAAGAAACTCTTT	CATWDGGLLDYKKLF	TRGV2	.	TRGJ1	17	-1	-1	28
6	5.592215635834918E-5	TGTGCCACCTGGGACAGGCCTGCCACTGGTTGGTTCAAGATATTT	CATWDRPATGWFKIF	TRGV3	.	TRGJP1	21	-1	-1	22
6	5.592215635834918E-5	TGTGCCACCTGGGACAGGCGAGGGGATTATTATAAGAAACTCTTT	CATWDRRGDYYKKLF	TRGV7	.	TRGJ1	18	-1	-1	25
6	5.592215635834918E-5	TGTGCTGCGTACCACCCGCCGAATTATTATAAGAAACTCTTT	CAAYHPPNYYKKLF	TRGV10	.	TRGJ1	9	-1	-1	19
6	5.592215635834918E-5	TGTGCCTGCTGGATTAGGCACGTATATTATAAGAAACTCTTT	CACWIRHVYYKKLF	TRGV11	.	TRGJ1	22	-1	-1	24
6	5.592215635834918E-5	TGTGCCACCTGGCCACCCCCGAAGGATTGGATCAAGACGTTT	CATWPPPKDWIKTF	TRGV2	.	TRGJP2	11	-1	-1	24
6	5.592215635834918E-5	TGTGCCACCTGGGTTGGAGATGGAAATCATAAGAAACTCTTT	CATWVGDGNHKKLF	TRGV8	.	TRGJ1	12	-1	-1	25
6	5.592215635834918E-5	TGTGCCACCTGGGCCCCCCCTTCTTATTATAAGAAACTCTTT	CATWAPPSYYKKLF	TRGV3	.	TRGJ1	12	-1	-1	23
6	5.592215635834918E-5	TGTGCCACCTGGGATTCCCCGAATGATTGTAAGAAACTCTTT	CATWDSPNDCKKLF	TRGV8	.	TRGJ1	14	-1	-1	19
6	5.592215635834918E-5	TGTGCCACCTGGGATGCCCCTTTCTATTATAAGAAACTCTTT	CATWDAPFYYKKLF	TRGV4	.	TRGJ1	15	-1	-1	24
6	5.592215635834918E-5	TGTGCCACCTGGGATGGGCCTCATTATTATAAGAAACTCTTT	CATWDGPHYYKKLF	TRGV4	.	TRGJ1	23	-1	-1	22
6	5.592215635834918E-5	TGTGCCACCTGGGATGGGCCTGCTTATTATAAGAAACTCTTT	CATWDGPAYYKKLF	TRGV4	.	TRGJ1	19	-1	-1	23
6	5.592215635834918E-5	TGTGCCACCTGGGATGGACGGAATTATTATAAGAAACTCTTT	CATWDGRNYYKKLF	TRGV4	.	TRGJ1	16	-1	-1	20
6	5.592215635834918E-5	TGTGCCACCTGGGATAACCTGAATTATTATAAGAAACTCTTT	CATWDNLNYYKKLF	TRGV8	.	TRGJ1	15	-1	-1	20
6	5.592215635834918E-5	TGTGCCACCTGGGACTGTCGGTATTATTATAAGAAACTCTTT	CATWDCRYYYKKLF	TRGV2	.	TRGJ1	14	-1	-1	22
6	5.592215635834918E-5	TGTGCCACCTGGGACGCGCCGCGTTATTATAAGAAACTCTTT	CATWDAPRYYKKLF	TRGV2	.	TRGJ1	23	-1	-1	23
6	5.592215635834918E-5	TGTGCCACCTGGGACGGGTGTACGGATTGGATCAAGACGTTT	CATWDGCTDWIKTF	TRGV2	.	TRGJP2	17	-1	-1	24
6	5.592215635834918E-5	TGTGCCACCTGGGACGGGCGATTTTATTATAAGAAACTCTTT	CATWDGRFYYKKLF	TRGV2	.	TRGJ1	18	-1	-1	23
6	5.592215635834918E-5	TGTGCCACCTGGGACGGGCAGGATTATTATAAGAAACTCTTT	CATWDGQDYYKKLF	TRGV2	.	TRGJ1	18	-1	-1	22
6	5.592215635834918E-5	TGTGCCACCTGGGACGGGGAGAATTATTATAAGAAACTCTTT	CATWDGENYYKKLF	TRGV2	.	TRGJ1	17	-1	-1	20
6	5.592215635834918E-5	TGTGCCACCTGGGACGGAACGAATTATTATAAGAAACTCTTT	CATWDGTNYYKKLF	TRGV2	.	TRGJ1	16	-1	-1	19
6	5.592215635834918E-5	TGTGCCACCTGGGACGACCAAAATTATTATAAGAAACTCTTT	CATWDDQNYYKKLF	TRGV2	.	TRGJ2	15	-1	-1	21
6	5.592215635834918E-5	TGTGCCACCTGGGACAGTCCTAGTGATTGGATCAAGACGTTT	CATWDSPSDWIKTF	TRGV7	.	TRGJP2	20	-1	-1	20
6	5.592215635834918E-5	TGTGCCACCTGGGACAGCGTGAATTATTATAAGAAACTCTTT	CATWDSVNYYKKLF	TRGV7	.	TRGJ1	16	-1	-1	20
6	5.592215635834918E-5	TGTGCCACCTGGGACAGGGCCAATTATTATAAGAAACTCTTT	CATWDRANYYKKLF	TRGV3	.	TRGJ1	17	-1	-1	21
6	5.592215635834918E-5	TGTGCCACCTGGGAGGGGCTAGGTTATTATAAGAAACTCTTT	CATWEGLGYYKKLF	TRGV4	.	TRGJ1	18	-1	-1	23
6	5.592215635834918E-5	TGTGCCACCTGGAACAATAGTAGTGATTGGATCAAGACGTTT	CATWNNSSDWIKTF	TRGV4	.	TRGJP2	11	-1	-1	16
6	5.592215635834918E-5	TGTGCCACCGGGATGAGGGGGTATTATTATAAGAAACTCTTT	CATGMRGYYYKKLF	TRGV4	.	TRGJ1	14	-1	-1	22
6	5.592215635834918E-5	TGTGCTGCGTGGGACCCCCCTTATTATAAGAAACTCTTT	CAAWDPPYYKKLF	TRGV10	.	TRGJ1	13	-1	-1	20
6	5.592215635834918E-5	TGTGCCACCTGGCTTGGTAGTGATTGGATCAAGACGTTT	CATWLGSDWIKTF	TRGV4	.	TRGJP2	11	-1	-1	16
6	5.592215635834918E-5	TGTGCCACCTGGGGCCGTCATTATTATAAGAAACTCTTT	CATWGRHYYKKLF	TRGV8	.	TRGJ1	12	-1	-1	19
6	5.592215635834918E-5	TGTGCCACCTGGGGGACGAATTATTATAAGAAACTCTTT	CATWGTNYYKKLF	TRGV3	.	TRGJ1	12	-1	-1	16
6	5.592215635834918E-5	TGTGCCACCTGGGGAGTTTATTATTATAAGAAACTCTTT	CATWGVYYYKKLF	TRGV4	.	TRGJ1	12	-1	-1	19
6	5.592215635834918E-5	TGTGCCACCTGGGATTGGATAGGATATAAGAAACTCTTT	CATWDWIGYKKLF	TRGV8	.	TRGJ1	17	-1	-1	24
6	5.592215635834918E-5	TGTGCCACCTGGGATCCTTTGGCCTATAAGAAACTCTTT	CATWDPLAYKKLF	TRGV4	.	TRGJ1	14	-1	-1	24
6	5.592215635834918E-5	TGTGCCACCTGGGATGGGAGTTATTATAAGAAACTCTTT	CATWDGSYYKKLF	TRGV4	.	TRGJ1	17	-1	-1	17
6	5.592215635834918E-5	TGTGCCACCTGGGATGAAATCCATTATAAGAAACTCTTT	CATWDEIHYKKLF	TRGV4	.	TRGJ1	15	-1	-1	22
6	5.592215635834918E-5	TGTGCCACCTGGGATGAAAGTTGGCATAAGAAACTCTTT	CATWDESWHKKLF	TRGV8	.	TRGJ1	14	-1	-1	25
6	5.592215635834918E-5	TGTGCCACCTGGGATAGACCTGGGTATAAGAAACTCTTT	CATWDRPGYKKLF	TRGV8	.	TRGJ1	20	-1	-1	24
6	5.592215635834918E-5	TGTGCCACCTGGGATAAAAGAGGGCGGATCAAGACGTTT	CATWDKRGRIKTF	TRGV8	.	TRGJP2	15	-1	-1	25
6	5.592215635834918E-5	TGTGCCACCTGGGACTCCTCTTATTATAAGAAACTCTTT	CATWDSSYYKKLF	TRGV8	.	TRGJ1	13	-1	-1	20
6	5.592215635834918E-5	TGTGCCACCTGGGACGTAAAGGGGTATAAGAAACTCTTT	CATWDVKGYKKLF	TRGV2	.	TRGJ1	15	-1	-1	24
6	5.592215635834918E-5	TGTGCCACCTGGGACGCCACCCAATATAAGAAACTCTTT	CATWDATQYKKLF	TRGV2	.	TRGJ1	15	-1	-1	24
6	5.592215635834918E-5	TGTGCCACCTGGGACGAACCTCATTATAAGAAACTCTTT	CATWDEPHYKKLF	TRGV2	.	TRGJ1	15	-1	-1	22
6	5.592215635834918E-5	TGTGCCACCTGGGACAGGCCTAGACTTAAGAAACTCTTT	CATWDRPRLKKLF	TRGV5	.	TRGJ1	20	-1	-1	26
6	5.592215635834918E-5	TGTGCCACCTGGGACAAGCATTATTATAAGAAACTCTTT	CATWDKHYYKKLF	TRGV3	.	TRGJ1	18	-1	-1	19
6	5.592215635834918E-5	TGTGCCACCTGGGAGGGGGATTATTATAAGAAACTCTTT	CATWEGDYYKKLF	TRGV8	.	TRGJ1	13	-1	-1	19
6	5.592215635834918E-5	TGTGCCACCTGGAATACCACTGGTTGGTTCAAGATATTT	CATWNTTGWFKIF	TRGV8	.	TRGJP1	15	-1	-1	13
6	5.592215635834918E-5	TGTGCTGCGTGGGATTGGAGTTATAAGAAACTCTTT	CAAWDWSYKKLF	TRGV10	.	TRGJ1	15	-1	-1	20
6	5.592215635834918E-5	TGTGCCTGCTGGATTAGGCGTTGGGAGAAACTCTTT	CACWIRRWEKLF	TRGV11	.	TRGJ1	18	-1	-1	25
6	5.592215635834918E-5	TGTGCCTGCTGGATTAATAAGTATAAGAAACTCTTT	CACWINKYKKLF	TRGV11	.	TRGJ1	15	-1	-1	15
6	5.592215635834918E-5	TGTGCCGACCGATCGAGTTATTATAAGAAACTCTTT	CADRSSYYKKLF	TRGV2	.	TRGJ1	9	-1	-1	12
6	5.592215635834918E-5	TGTGCCATAATACCCACTGGTTGGTTCAAGATATTT	CAIIPTGWFKIF	TRGV8	.	TRGJP1	6	-1	-1	9
6	5.592215635834918E-5	TGTGCCACCTGGGTCCCAGATTATAAGAAACTCTTT	CATWVPDYKKLF	TRGV4	.	TRGJ1	12	-1	-1	19
6	5.592215635834918E-5	TGTGCCACCTGGGTGCTTTATTATAAGAAACTCTTT	CATWVLYYKKLF	TRGV8	.	TRGJ1	12	-1	-1	17
6	5.592215635834918E-5	TGTGCCACCTGGGTGAATTATTATAAGAAACTCTTT	CATWVNYYKKLF	TRGV2	.	TRGJ1	12	-1	-1	14
6	5.592215635834918E-5	TGTGCCACCTGGGATGTATATTATAAGAAACTCTTT	CATWDVYYKKLF	TRGV4	.	TRGJ1	15	-1	-1	18
6	5.592215635834918E-5	TGTGCCACCTGGGATGCATTTTATAAGAAACTCTTT	CATWDAFYKKLF	TRGV4	.	TRGJ1	15	-1	-1	17
6	5.592215635834918E-5	TGTGCCACCTGGGATGGGAGATATAAGAAACTCTTT	CATWDGRYKKLF	TRGV4	.	TRGJ1	17	-1	-1	21
6	5.592215635834918E-5	TGTGCCACCTGGGATAGTTTATATAAGAAACTCTTT	CATWDSLYKKLF	TRGV8	.	TRGJ1	16	-1	-1	18
6	5.592215635834918E-5	TGTGCCACCTGGGATAGAGGCTATAAGAAACTCTTT	CATWDRGYKKLF	TRGV8	.	TRGJ1	23	-1	-1	21
6	5.592215635834918E-5	TGTGCCACCTGGGACCCCAAAACGGGGAAACTCTTT	CATWDPKTGKLF	TRGV2	.	TRGJ1	14	-1	-1	26
6	5.592215635834918E-5	TGTGCCACCTGGGACGGGCGGGGTAAGAAACTCTTT	CATWDGRGKKLF	TRGV2	.	TRGJ1	18	-1	-1	23
6	5.592215635834918E-5	TGTGCCACCTGGGACAGAGACGTAAAGAAACTCTTT	CATWDRDVKKLF	TRGV7	.	TRGJ1	16	-1	-1	24
6	5.592215635834918E-5	TGTGCCACCCTAAAGAATTATTATAAGAAACTCTTT	CATLKNYYKKLF	TRGV7	.	TRGJ1	8	-1	-1	14
6	5.592215635834918E-5	TGTGCCTTGTGGGAGGTTTGTTATAAGATATTT	CALWEVCYKIF	TRGV9	.	TRGJP1	16	-1	-1	14
6	5.592215635834918E-5	TGTGCCTGCTGGATTAGGCATAAGAAACTCTTT	CACWIRHKKLF	TRGV11	.	TRGJ1	19	-1	-1	19
6	5.592215635834918E-5	TGTGCCTGCTGGATAGGGTATAAGAAACTCTTT	CACWIGYKKLF	TRGV11	.	TRGJ1	16	-1	-1	18
6	5.592215635834918E-5	TGTGCCACCTGGGATAAGTTGGGGAAACTCTTT	CATWDKLGKLF	TRGV8	.	TRGJ1	15	-1	-1	23
6	5.592215635834918E-5	TGTGCCACCTGGGACGGGCTCGAGAAACTCTTT	CATWDGLEKLF	TRGV2	.	TRGJ1	21	-1	-1	22
6	5.592215635834918E-5	TGTGCCACCTGGGAAGATTATAAGAAACTCTTT	CATWEDYKKLF	TRGV8	.	TRGJ1	13	-1	-1	16
6	5.592215635834918E-5	TGTGCCACCCTACTTTATTATAAGAAACTCTTT	CATLLYYKKLF	TRGV4	.	TRGJ1	8	-1	-1	14
6	5.592215635834918E-5	TGTGCCTGCTGGATCTATAAGAAACTCTTT	CACWIYKKLF	TRGV11	.	TRGJ1	13	-1	-1	15
[truncated: 1,483 more rows]
