# Supplementary material for: Dissection of the Human T-Cell Receptor γ Gene Repertoire in the Brain and Peripheral Blood Identifies Age- and Alzheimer's Disease-Associated Clonotype Profiles
Source: Front Immunol. 2020 Jan 29;11:12. doi: 10.3389/fimmu.2020.00012 (PMC7025544; doi:10.3389/fimmu.2020.00012)
Supplement: Supplementary file 5 [file Data_Sheet_2.zip › repertoires_corrected_and_decontaminated/NL3.txt]

count	freq	cdr3nt	cdr3aa	v	d	j	VEnd	DStart	DEnd	JStart
8701	0.08395893239670378	TGTGCCTTGTGGGAAGAAGAGTTGGGCAAAAAAATCAAGGTATTT	CALWEEELGKKIKVF	TRGV9	.	TRGJP	13	-1	-1	16
5305	0.051189763977073165	TGTGCCTTGTGGGAGGTTTGTTATAAGAAACTCTTT	CALWEVCYKKLF	TRGV9	.	TRGJ2	16	-1	-1	17
4451	0.04294922515776676	TGTGCCTTGTGGGAGGTGGTGGAGTTGGGCAAAAAAATCAAGGTATTT	CALWEVVELGKKIKVF	TRGV9	.	TRGJP	17	-1	-1	21
2834	0.027346237721211187	TGTGCCACCTGGGACGGGTGGTATAAGAAACTCTTT	CATWDGWYKKLF	TRGV2	.	TRGJ2	17	-1	-1	21
2424	0.02339000714051373	TGTGCCTTGTGGGTTGCTGGTTGGTTCAAGATATTT	CALWVAGWFKIF	TRGV9	.	TRGJP1	12	-1	-1	16
2032	0.019607464731651775	TGTGCCTTGTGGGAGGTACGTCAAGAGTTGGGCAAAAAAATCAAGGTATTT	CALWEVRQELGKKIKVF	TRGV9	.	TRGJP	16	-1	-1	21
1711	0.01651002566725206	TGTGCCTTGTGGGAGGTGGGTGAGTTGGGCAAAAAAATCAAGGTATTT	CALWEVGELGKKIKVF	TRGV9	.	TRGJP	17	-1	-1	21
1294	0.012486249686396356	TGTGCCTTGTGGGAGGTTCAAGAGTTGGGCAAAAAAATCAAGGTATTT	CALWEVQELGKKIKVF	TRGV9	.	TRGJP	19	-1	-1	18
1002	0.009668641565509388	TGTGCCTTGTGGGAGCCCACCCTTTATTATAAGAAACTCTTT	CALWEPTLYYKKLF	TRGV9	.	TRGJ2	14	-1	-1	23
900	0.0086844085917749	TGTGCCCCCTTGAGGGAACTCTTT	CAPLRELF	TRGV9	.	TRGJ2	5	-1	-1	16
819	0.00790281181851516	TGTGCCTTGTGGGAGGTGCGAGAGTTGGGCAAAAAAATCAAGGTATTT	CALWEVRELGKKIKVF	TRGV9	.	TRGJP	18	-1	-1	17
801	0.007729123646679661	TGTGCCTTGTGGGAGGTGCAAGAGTTGGGCAAAAAAATCAAGGTATTT	CALWEVQELGKKIKVF	TRGV9	.	TRGJP	19	-1	-1	17
779	0.007516838103325163	TGTGCCACCTGGAGTTGGTTCAAGATATTT	CATWSWFKIF	TRGV8	.	TRGJP1	11	-1	-1	13
647	0.006243124843198178	TGTGCCTTGTGGGAGCTAAAGTTGGGCAAAAAAATCAAGGTATTT	CALWELKLGKKIKVF	TRGV9	.	TRGJP	14	-1	-1	19
611	0.005895748499527182	TGTGCCTTGTGGGAGCCATTTTATTATAAGAAACTCTTT	CALWEPFYYKKLF	TRGV9	.	TRGJ1	14	-1	-1	20
602	0.005808904413609433	TGTGCCTTGTGGGCAGAGTTGGGCAAAAAAATCAAGGTATTT	CALWAELGKKIKVF	TRGV9	.	TRGJP	12	-1	-1	9
553	0.0053360866125016886	TGTGCCTTGTGGGAGAGTACGTTGGGCAAAAAAATCAAGGTATTT	CALWESTLGKKIKVF	TRGV9	.	TRGJP	14	-1	-1	20
515	0.004969411583071193	TGTGCCACGTGGGGTTGGTTCAAGATATTT	CATWGWFKIF	TRGV8	.	TRGJP1	12	-1	-1	12
502	0.004843970125634444	TGTGCCTTGTGGGAGGTGAGATATAAGAAACTCTTT	CALWEVRYKKLF	TRGV9	.	TRGJ1	17	-1	-1	21
490	0.004728178011077446	TGTGCCACCTGGGACTACCCTTATTATAAGAAACTCTTT	CATWDYPYYKKLF	TRGV8	.	TRGJ1	13	-1	-1	20
444	0.004284308238608951	TGTGCCTTGTGGGAGGTGCGGGAGTTGGGCAAAAAAATCAAGGTATTT	CALWEVRELGKKIKVF	TRGV9	.	TRGJP	18	-1	-1	21
431	0.004158866781172202	TGTGCCTTGTGGGGGACTCAAGAGTTGGGCAAAAAAATCAAGGTATTT	CALWGTQELGKKIKVF	TRGV9	.	TRGJP	12	-1	-1	18
415	0.004004477295096204	TGTGCCTTGTGGGAGGCTCAAGAGTTGGGCAAAAAAATCAAGGTATTT	CALWEAQELGKKIKVF	TRGV9	.	TRGJP	15	-1	-1	18
399	0.0038500878090202057	TGTGCCTTGTGGGAGTTTGAGGGGGAGTTGGGCAAAAAAATCAAGGTATTT	CALWEFEGELGKKIKVF	TRGV9	.	TRGJP	14	-1	-1	24
392	0.0037825424088619563	TGTGCCTTGTGGGAGGGCCCGGTTGAGTTGGGCAAAAAAATCAAGGTATTT	CALWEGPVELGKKIKVF	TRGV9	.	TRGJP	15	-1	-1	24
376	0.0036281529227859583	TGTGCCACCTGGGATAGGGGTAGTAGTGATTGGATCAAGACGTTT	CATWDRGSSDWIKTF	TRGV8	.	TRGJP2	17	-1	-1	20
360	0.0034737634367099602	TGTGCCTTGTGGGAGGTGCGGAATTATTATAAGAAACTCTTT	CALWEVRNYYKKLF	TRGV9	.	TRGJ1	18	-1	-1	20
331	0.003193932493197213	TGTGCCTTGTGGGAGGGCTATCCCCATTATTATAAGAAACTCTTT	CALWEGYPHYYKKLF	TRGV9	.	TRGJ2	15	-1	-1	25
317	0.0030588416928807147	TGTGCCACCTGGGACGGGAATTATTATAAGAAACTCTTT	CATWDGNYYKKLF	TRGV2	.	TRGJ2	17	-1	-1	17
315	0.003039543007121215	TGTGCCTTGTGGGAGGAGGAAGAGTTGGGCAAAAAAATCAAGGTATTT	CALWEEEELGKKIKVF	TRGV9	.	TRGJP	15	-1	-1	19
315	0.003039543007121215	TGTGCCTGCTGGATTAGGCAGAATTATAAGAAACTCTTT	CACWIRQNYKKLF	TRGV11	.	TRGJ1	19	-1	-1	22
302	0.0029141015496844665	TGTGCCACCTGGGACGGGCCGAGGTATAAGAAACTCTTT	CATWDGPRYKKLF	TRGV2	.	TRGJ1	19	-1	-1	24
296	0.0028562054924059672	TGTGCCTTGTGGGAGGGATACAAGTTGGGCAAAAAAATCAAGGTATTT	CALWEGYKLGKKIKVF	TRGV9	.	TRGJP	15	-1	-1	22
291	0.002807958778007218	TGTGCCTTGTGGGAGGTTTATTATAAGAAACTCTTT	CALWEVYYKKLF	TRGV9	.	TRGJ1	16	-1	-1	17
280	0.0027018160063299688	TGTGCCTTGTGGGAGGTGTTGGAGTTGGGCAAAAAAATCAAGGTATTT	CALWEVLELGKKIKVF	TRGV9	.	TRGJP	17	-1	-1	21
279	0.002692166663450219	TGTGCCTTGTGGGAAAAGCAAGAGTTGGGCAAAAAAATCAAGGTATTT	CALWEKQELGKKIKVF	TRGV9	.	TRGJP	13	-1	-1	17
273	0.0026342706061717198	TGTGCCTTGTGGGAGGTGCGATTGGGCAAAAAAATCAAGGTATTT	CALWEVRLGKKIKVF	TRGV9	.	TRGJP	18	-1	-1	21
273	0.0026342706061717198	TGTGCCACCTGGGATGCTTATAGTAGTGATTGGATCAAGACGTTT	CATWDAYSSDWIKTF	TRGV4	.	TRGJP2	15	-1	-1	18
263	0.002537777177374221	TGTGCCTTGTGGGAGGTACAGCAAGAGTTGGGCAAAAAAATCAAGGTATTT	CALWEVQQELGKKIKVF	TRGV9	.	TRGJP	19	-1	-1	20
238	0.0022965436053804735	TGTGCCTTGTGGGAGGTGCGTAAGAAACTCTTT	CALWEVRKKLF	TRGV9	.	TRGJ1	18	-1	-1	20
235	0.002267595576741224	TGTGCTGCGTGGGATTATTATAAGAAACTCTTT	CAAWDYYKKLF	TRGV10	.	TRGJ1	16	-1	-1	13
230	0.0022193488623424747	TGTGCCTTGTGGGAGGTGCCAGTGAAACTCTTT	CALWEVPVKLF	TRGV9	.	TRGJ1	18	-1	-1	23
227	0.002190400833703225	TGTGCCTTGTGGGAGACGCAGCAAGAGTTGGGCAAAAAAATCAAGGTATTT	CALWETQQELGKKIKVF	TRGV9	.	TRGJP	14	-1	-1	20
226	0.002180751490823475	TGTGCCACCTGGGACGAAAGTAGTGATTGGATCAAGACGTTT	CATWDESSDWIKTF	TRGV2	.	TRGJP2	15	-1	-1	18
224	0.002161452805063975	TGTGCCTTGACGGAGAGGGCCCTGAATTATTATAAGAAACTCTTT	CALTERALNYYKKLF	TRGV9	.	TRGJ1	14	-1	-1	23
223	0.0021518034621842252	TGTGCCTTGTGGGAGGTCCTGCAGGAAGAGTTGGGCAAAAAAATCAAGGTATTT	CALWEVLQEELGKKIKVF	TRGV9	.	TRGJP	16	-1	-1	25
223	0.0021518034621842252	TGTGCTGCGTGGGACCCTAAGAAACTCTTT	CAAWDPKKLF	TRGV10	.	TRGJ1	13	-1	-1	17
222	0.0021421541193044754	TGTGCCTTGTGGGATCGGGAGTTGGGCAAAAAAATCAAGGTATTT	CALWDRELGKKIKVF	TRGV9	.	TRGJP	13	-1	-1	18
214	0.002064959376266476	TGTGCCTTGTGGGAGTTGGGCAAAAAAATCAAGGTATTT	CALWELGKKIKVF	TRGV9	.	TRGJP	17	-1	-1	12
213	0.0020553100333867264	TGTGCTGCGTGGCACCTCTTT	CAAWHLF	TRGV10	.	TRGJ1	11	-1	-1	15
208	0.002007063318987977	TGTGCCTTGTGGGAGGTGAAAGAGTTGGGCAAAAAAATCAAGGTATTT	CALWEVKELGKKIKVF	TRGV9	.	TRGJP	17	-1	-1	19
208	0.002007063318987977	TGTGCTGCGTGGGGGTATTATTATAAGAAACTCTTT	CAAWGYYYKKLF	TRGV10	.	TRGJ2	12	-1	-1	16
200	0.0019298685759499778	TGTGCCTTGTGGGAGGTGGGGTATAAGAAACTCTTT	CALWEVGYKKLF	TRGV9	.	TRGJ2	17	-1	-1	21
198	0.001910569890190478	TGTGCCTTGTGGGAGGTGCACTGGAAACTCTTT	CALWEVHWKLF	TRGV9	.	TRGJ1	20	-1	-1	23
197	0.0019009205473107282	TGTGCTGCGTGGGGGTTTAATACCACTGGTTGGTTCAAGATATTT	CAAWGFNTTGWFKIF	TRGV10	.	TRGJP1	12	-1	-1	19
192	0.0018526738329119787	TGTGCCTTGTGGGAGGCTTATTATAAGAAACTCTTT	CALWEAYYKKLF	TRGV9	.	TRGJ1	15	-1	-1	17
189	0.001823725804272729	TGTGCCTCCAGTACGTTAACCTACGCTCCCGAGAAACTCTTT	CASSTLTYAPEKLF	TRGV9	.	TRGJ1	6	-1	-1	31
180	0.0017368817183549801	TGTGCCTTGTGTGGGTTGGTTACCACTGGTTGGTTCAAGATATTT	CALCGLVTTGWFKIF	TRGV9	.	TRGJP1	10	-1	-1	20
178	0.0017175830325954803	TGTGCCTTGTGGGGGGCATATACCACTGGTTGGTTCAAGATATTT	CALWGAYTTGWFKIF	TRGV9	.	TRGJP1	15	-1	-1	14
174	0.0016789856610764807	TGTGCCTTGTGGGAGCAACCCTCTAAGGATTATAAGAAACTCTTT	CALWEQPSKDYKKLF	TRGV9	.	TRGJ1	14	-1	-1	28
174	0.0016789856610764807	TGTGCTGCGTGGGATTATACCACTGGTTGGTTCAAGATATTT	CAAWDYTTGWFKIF	TRGV10	.	TRGJP1	16	-1	-1	8
172	0.0016596869753169809	TGTGCCTTTGAATATTATAAGAAACTCTTT	CAFEYYKKLF	TRGV9	.	TRGJ2	7	-1	-1	6
167	0.0016114402609182315	TGTGCCTTGTTCCTTTATTATAAGAAACTCTTT	CALFLYYKKLF	TRGV9	.	TRGJ1	9	-1	-1	14
167	0.0016114402609182315	TGTGCTGCGTGGGATGGTAAGAAACTCTTT	CAAWDGKKLF	TRGV10	.	TRGJ1	14	-1	-1	17
164	0.0015824922322789819	TGTGCCACCTGGGAAGGGATGAGTAGTGATTGGATCAAGACGTTT	CATWEGMSSDWIKTF	TRGV2	.	TRGJP2	17	-1	-1	21
163	0.0015728428893992319	TGTGCCACCTGGGACAGGACTGGTTGGTTCAAGATATTT	CATWDRTGWFKIF	TRGV3	.	TRGJP1	21	-1	-1	18
161	0.001553544203639732	TGTGCCTTGTGGGAGGTGCGACCTAATTATTATAAGAAACTCTTT	CALWEVRPNYYKKLF	TRGV9	.	TRGJ1	23	-1	-1	24
158	0.0015245961750004824	TGTGCCTTGTGGGACCCCCCCGCGGATAAGAAACTCTTT	CALWDPPADKKLF	TRGV9	.	TRGJ2	13	-1	-1	25
151	0.0014570507748422332	TGTGCCTTGTGGGAGAAAGAGTTGGGCAAAAAAATCAAGGTATTT	CALWEKELGKKIKVF	TRGV9	.	TRGJP	14	-1	-1	16
150	0.0014474014319624834	TGTGCCTTGTGGGAGGTGCCTTATAAGAAACTCTTT	CALWEVPYKKLF	TRGV9	.	TRGJ1	18	-1	-1	20
149	0.0014377520890827334	TGTGCCTTGTGGGGGCGGATAGAGTTGGGCAAAAAAATCAAGGTATTT	CALWGRIELGKKIKVF	TRGV9	.	TRGJP	12	-1	-1	20
148	0.0014281027462029836	TGTGCCTTGTGGGAGGTGCATTATAAGAAACTCTTT	CALWEVHYKKLF	TRGV9	.	TRGJ1	19	-1	-1	19
148	0.0014281027462029836	TGTGCCTTGTGGGAGGTGGGTGTGGGGAAACTCTTT	CALWEVGVGKLF	TRGV9	.	TRGJ1	17	-1	-1	26
145	0.0013991547175637338	TGTGCCTTGTGGGTTGAAGAGTTGGGCAAAAAAATCAAGGTATTT	CALWVEELGKKIKVF	TRGV9	.	TRGJP	12	-1	-1	16
145	0.0013991547175637338	TGTGCCTTGTGGGAGGGGGCCTTTTATTATAAGAAACTCTTT	CALWEGAFYYKKLF	TRGV9	.	TRGJ2	15	-1	-1	23
145	0.0013991547175637338	TGTGCCTTGTGGGAGGTTCCTAAGAAACTCTTT	CALWEVPKKLF	TRGV9	.	TRGJ1	16	-1	-1	20
144	0.001389505374683984	TGTGCCTTGTGGATACCGCAAGAGTTGGGCAAAAAAATCAAGGTATTT	CALWIPQELGKKIKVF	TRGV9	.	TRGJP	11	-1	-1	17
144	0.001389505374683984	TGTGCCTTGTTAGGTTGGTTCAAGATATTT	CALLGWFKIF	TRGV9	.	TRGJP1	9	-1	-1	12
143	0.0013798560318042342	TGTGCCTTGTGGCGACTTCCCAAGCAGTTGGGCAAAAAAATCAAGGTATTT	CALWRLPKQLGKKIKVF	TRGV9	.	TRGJP	11	-1	-1	20
143	0.0013798560318042342	TGTGCCTTGTGGGAGGCGGATTGGGGCCTCTTT	CALWEADWGLF	TRGV9	.	TRGJ1	15	-1	-1	27
143	0.0013798560318042342	TGTGCTGCGTGGGATTATAAGAAACTCTTT	CAAWDYKKLF	TRGV10	.	TRGJ1	16	-1	-1	13
142	0.0013702066889244842	TGTGCCTTGTGGGAGGTGGAGTTGGGCAAAAAAATCAAGGTATTT	CALWEVELGKKIKVF	TRGV9	.	TRGJP	17	-1	-1	18
141	0.0013605573460447344	TGTGCCTTGTGGGAGGATCAAGAGTTGGGCAAAAAAATCAAGGTATTT	CALWEDQELGKKIKVF	TRGV9	.	TRGJP	15	-1	-1	18
141	0.0013605573460447344	TGTGCCTTGTGGGAGGTGCACAATTATAAGAAACTCTTT	CALWEVHNYKKLF	TRGV9	.	TRGJ1	20	-1	-1	22
139	0.0013412586602852346	TGTGCCTTGTGGGGGCTTCAAGAGTTGGGCAAAAAAATCAAGGTATTT	CALWGLQELGKKIKVF	TRGV9	.	TRGJP	12	-1	-1	18
138	0.0013316093174054846	TGTGCCTTGTGGGAGGCCAAAGAGTTGGGCAAAAAAATCAAGGTATTT	CALWEAKELGKKIKVF	TRGV9	.	TRGJP	15	-1	-1	19
138	0.0013316093174054846	TGTGCCTTGTGGGAGGGGACGAAGTTGGGCAAAAAAATCAAGGTATTT	CALWEGTKLGKKIKVF	TRGV9	.	TRGJP	15	-1	-1	22
138	0.0013316093174054846	TGTGCCTTGTGGGAGACTAAGAAACTCTTT	CALWETKKLF	TRGV9	.	TRGJ1	14	-1	-1	17
138	0.0013316093174054846	TGTGGTTGGATCAAGACGTTT	CGWIKTF	TRGV9	.	TRGJP2	3	-1	-1	1
136	0.001312310631645985	TGTGCCTTGTGGGAGTTTCAAGAGTTGGGCAAAAAAATCAAGGTATTT	CALWEFQELGKKIKVF	TRGV9	.	TRGJP	14	-1	-1	18
136	0.001312310631645985	TGTGCCTTGTGGGAGGGTAAACTCTTT	CALWEGKLF	TRGV9	.	TRGJ1	15	-1	-1	18
134	0.0012930119458864852	TGTGCCTTGTGGGAGGTGCACCCCGAGTTGGGCAAAAAAATCAAGGTATTT	CALWEVHPELGKKIKVF	TRGV9	.	TRGJP	21	-1	-1	24
133	0.0012833626030067352	TGTGCTGCGTGGGTTAATAAGAAACTCTTT	CAAWVNKKLF	TRGV10	.	TRGJ1	15	-1	-1	16
131	0.0012640639172472354	TGTGCCACCTGGGACAAGCGAGCCCCTCCTTATTATAAGAAACTCTTT	CATWDKRAPPYYKKLF	TRGV4	.	TRGJ1	13	-1	-1	29
130	0.0012544145743674856	TGTGCCTTGTGGGAGGCTGGAGAGTTGGGCAAAAAAATCAAGGTATTT	CALWEAGELGKKIKVF	TRGV9	.	TRGJP	15	-1	-1	20
129	0.0012447652314877358	TGTGCCTTGTGGGAGGTGCACCTAGCCTATAAGAAACTCTTT	CALWEVHLAYKKLF	TRGV9	.	TRGJ2	22	-1	-1	27
129	0.0012447652314877358	TGTGCCTTGCCAGAGTTGGGCAAAAAAATCAAGGTATTT	CALPELGKKIKVF	TRGV9	.	TRGJP	8	-1	-1	8
128	0.0012351158886079858	TGTGCCTTGTGGGAGGTGCATGAGTTGGGCAAAAAAATCAAGGTATTT	CALWEVHELGKKIKVF	TRGV9	.	TRGJP	19	-1	-1	17
128	0.0012351158886079858	TGTGCTGCGTGGGAGCTCTTT	CAAWELF	TRGV10	.	TRGJ1	13	-1	-1	15
127	0.001225466545728236	TGTGCCTTGTGGGAGGAAACGGCGGAGTTGGGCAAAAAAATCAAGGTATTT	CALWEETAELGKKIKVF	TRGV9	.	TRGJP	15	-1	-1	24
127	0.001225466545728236	TGTGCCACCTGGGATGGGCGGCCGTATTATAAGAAACTCTTT	CATWDGRPYYKKLF	TRGV4	.	TRGJ1	18	-1	-1	24
127	0.001225466545728236	TGTGCCTTGTGGAAACTCTTT	CALWKLF	TRGV9	.	TRGJ1	11	-1	-1	11
125	0.0012061678599687362	TGTGCCTTGTGGGAGGGGGGACCAAGGTTGGGCAAAAAAATCAAGGTATTT	CALWEGGPRLGKKIKVF	TRGV9	.	TRGJP	15	-1	-1	22
125	0.0012061678599687362	TGTGCTGCGTGGGATTTTCCTAAGAAACTCTTT	CAAWDFPKKLF	TRGV10	.	TRGJ2	15	-1	-1	20
123	0.0011868691742092363	TGTGCCTTGTGGGAGCCCCTAATCGGGTTGGGCAAAAAAATCAAGGTATTT	CALWEPLIGLGKKIKVF	TRGV9	.	TRGJP	14	-1	-1	26
122	0.0011772198313294866	TGTGCCACCTGGGACGGGCCTGATTGGATCAAGACGTTT	CATWDGPDWIKTF	TRGV2	.	TRGJP2	19	-1	-1	20
120	0.0011579211455699867	TGTGCCACCTGGGGCCAAAATCGTATGAGGGGAGTGGGTAAGAAACTCTTT	CATWGQNRMRGVGKKLF	TRGV2	.	TRGJ1	12	-1	-1	38
120	0.0011579211455699867	TGTGCCTTGTGGGGGGGAGAGTTGGGCAAAAAAATCAAGGTATTT	CALWGGELGKKIKVF	TRGV9	.	TRGJP	15	-1	-1	17
119	0.0011482718026902367	TGTGCCTTGTGGGAGGTTTCACAAGAGTTGGGCAAAAAAATCAAGGTATTT	CALWEVSQELGKKIKVF	TRGV9	.	TRGJP	16	-1	-1	21
119	0.0011482718026902367	TGTGCCTGCTGGATTAGGCACGTTGAGAAACTCTTT	CACWIRHVEKLF	TRGV11	.	TRGJ2	22	-1	-1	25
119	0.0011482718026902367	TGTGCCTTGTGGGAGGACAAACTCTTT	CALWEDKLF	TRGV9	.	TRGJ1	15	-1	-1	18
119	0.0011482718026902367	TGTGCCTTGTGGGAGGAGAAACTCTTT	CALWEEKLF	TRGV9	.	TRGJ1	15	-1	-1	16
118	0.001138622459810487	TGTGCCTTGTGGGAGGTGCTGAAGAAACTCTTT	CALWEVLKKLF	TRGV9	.	TRGJ1	18	-1	-1	21
117	0.001128973116930737	TGTGCCCGGTCACTTTATTATAAGAAACTCTTT	CARSLYYKKLF	TRGV9	.	TRGJ1	5	-1	-1	14
116	0.0011193237740509871	TGTGCCTTGTGGGAGGCAACAAATTATTATAAGAAACTCTTT	CALWEATNYYKKLF	TRGV9	.	TRGJ1	15	-1	-1	21
116	0.0011193237740509871	TGTGCCTTGTGGGAGCCCTATCAGAAACTCTTT	CALWEPYQKLF	TRGV9	.	TRGJ1	14	-1	-1	18
115	0.0011096744311712373	TGTGCCTTGTGGGAGGTGGGATATAAGAAACTCTTT	CALWEVGYKKLF	TRGV9	.	TRGJ1	17	-1	-1	21
114	0.0011000250882914873	TGTGCCTTGTGGGAGGGGAAGTGGATCAAGACGTTT	CALWEGKWIKTF	TRGV9	.	TRGJP2	15	-1	-1	21
114	0.0011000250882914873	TGTGCCACCTGGTCCAATTATTATAAGAAACTCTTT	CATWSNYYKKLF	TRGV8	.	TRGJ1	11	-1	-1	12
112	0.0010807264025319875	TGTGCCACCTGGGATATACCCACTGGTTGGTTCAAGATATTT	CATWDIPTGWFKIF	TRGV8	.	TRGJP1	15	-1	-1	9
112	0.0010807264025319875	TGTGCCTCCAAGAAACTCTTT	CASKKLF	TRGV9	.	TRGJ1	6	-1	-1	9
111	0.0010710770596522377	TGTGCCCTGTCCCCTCTAGTGTATAAGAAACTCTTT	CALSPLVYKKLF	TRGV9	.	TRGJ1	9	-1	-1	21
111	0.0010710770596522377	TGTGCTGCGTTTCGGGATTATAAGAAACTCTTT	CAAFRDYKKLF	TRGV10	.	TRGJ1	9	-1	-1	16
109	0.001051778373892738	TGTGCCTTGTCGCGGGGTGATTGGATCAAGACGTTT	CALSRGDWIKTF	TRGV9	.	TRGJP2	9	-1	-1	16
109	0.001051778373892738	TGTGCTGCGTGGGCGTTGGGGTTCAAGATATTT	CAAWALGFKIF	TRGV10	.	TRGJP1	12	-1	-1	19
108	0.0010421290310129881	TGTGCCTTGTGGGAGGTGCACGGTTATTATAAGAAACTCTTT	CALWEVHGYYKKLF	TRGV9	.	TRGJ1	20	-1	-1	23
107	0.001032479688133238	TGTGCCTTGTGGGAGGTGCCAAGCCGGAATAGGAGTCATTATTATAAGAAACTCTTT	CALWEVPSRNRSHYYKKLF	TRGV9	.	TRGJ1	18	-1	-1	37
107	0.001032479688133238	TGTGCCACCTGGGACCCTAGGGACAGTAGTGATTGGATCAAGACGTTT	CATWDPRDSSDWIKTF	TRGV8	.	TRGJP2	13	-1	-1	24
107	0.001032479688133238	TGTGCCTTGTGGGAGGTAGTTGGGAGGAAACTCTTT	CALWEVVGRKLF	TRGV9	.	TRGJ1	16	-1	-1	26
107	0.001032479688133238	TGTGCCTTGTGGGAGGTAAAGAAACTCTTT	CALWEVKKLF	TRGV9	.	TRGJ1	16	-1	-1	18
106	0.0010228303452534883	TGTGCCTTGTGGGGTCTGAAGGGTTATAAGAAACTCTTT	CALWGLKGYKKLF	TRGV9	.	TRGJ1	12	-1	-1	23
106	0.0010228303452534883	TGTGCCTTGTGGGAGGTGCCGGGTTATAAGAAACTCTTT	CALWEVPGYKKLF	TRGV9	.	TRGJ1	18	-1	-1	23
106	0.0010228303452534883	TGTGCCTTGTGGGAGGCGCCAAGGTATAAGAAACTCTTT	CALWEAPRYKKLF	TRGV9	.	TRGJ1	18	-1	-1	24
106	0.0010228303452534883	TGTGCCTTCCCCGGGTGTTATTATAAGAAACTCTTT	CAFPGCYYKKLF	TRGV9	.	TRGJ1	7	-1	-1	17
106	0.0010228303452534883	TGTGCCTTGTGGGAGGTGTACGGCAAGAAACTCTTT	CALWEVYGKKLF	TRGV9	.	TRGJ1	20	-1	-1	24
106	0.0010228303452534883	TGTGCCTTGGGTGCTTTTAAGAAACTCTTT	CALGAFKKLF	TRGV9	.	TRGJ1	8	-1	-1	14
104	0.0010035316594939885	TGTGCCTTGTGGGAGGTGCCCTCGTATAAGAAACTCTTT	CALWEVPSYKKLF	TRGV9	.	TRGJ1	22	-1	-1	24
103	9.938823166142385E-4	TGTGCCTTGTGGGAGGTCTCCCCAAGATATAGTAGTGATTGGATCAAGACGTTT	CALWEVSPRYSSDWIKTF	TRGV9	.	TRGJP2	16	-1	-1	26
103	9.938823166142385E-4	TGTGCCTTGTGGGAGGTGCGGGGTTATAAGAAACTCTTT	CALWEVRGYKKLF	TRGV9	.	TRGJ1	18	-1	-1	23
103	9.938823166142385E-4	TGTGCCTTGTGGGAGGTCTATAAGAAACTCTTT	CALWEVYKKLF	TRGV9	.	TRGJ1	16	-1	-1	18
103	9.938823166142385E-4	TGTGCCTTGTGGGAGGTGCATCAGAAACTCTTT	CALWEVHQKLF	TRGV9	.	TRGJ1	19	-1	-1	19
103	9.938823166142385E-4	TGTGCTGCGGGTAGAGGGAAACTCTTT	CAAGRGKLF	TRGV10	.	TRGJ1	8	-1	-1	17
102	9.842329737344887E-4	TGTGCTGCGTGGGATCGGGGAAATACCACTGGTTGGTTCAAGATATTT	CAAWDRGNTTGWFKIF	TRGV10	.	TRGJP1	14	-1	-1	22
102	9.842329737344887E-4	TGTGCCTTGTGGGAGCCGTTGTATAAGAAACTCTTT	CALWEPLYKKLF	TRGV9	.	TRGJ1	14	-1	-1	21
102	9.842329737344887E-4	TGTGCTGCGTGTCGATATTATAAGAAACTCTTT	CAACRYYKKLF	TRGV10	.	TRGJ1	10	-1	-1	15
101	9.745836308547388E-4	TGTGCCTTGTGGGAGGTGAGGCACAAGAAACTCTTT	CALWEVRHKKLF	TRGV9	.	TRGJ1	17	-1	-1	24
101	9.745836308547388E-4	TGTGCCTTGTGCTTTTATTATAAGAAACTCTTT	CALCFYYKKLF	TRGV9	.	TRGJ1	10	-1	-1	14
101	9.745836308547388E-4	TGTGCTGCGTGGGGCCCCCTCTTT	CAAWGPLF	TRGV10	.	TRGJ1	12	-1	-1	18
100	9.649342879749889E-4	TGTGCCTTGTGGGAGGTGCGAGGGATTAGTTATAAGAAACTCTTT	CALWEVRGISYKKLF	TRGV9	.	TRGJ2	18	-1	-1	24
100	9.649342879749889E-4	TGTGCCTTGTGGGAGGGGAATTATTATAAGAAACTCTTT	CALWEGNYYKKLF	TRGV9	.	TRGJ1	15	-1	-1	17
98	9.456356022154891E-4	TGTGCTGCGTGGGATGGGTATTATAAGAAACTCTTT	CAAWDGYYKKLF	TRGV10	.	TRGJ1	14	-1	-1	18
97	9.359862593357393E-4	TGTGCCACCTGGGATGTAAATTATTATAAGAAACTCTTT	CATWDVNYYKKLF	TRGV8	.	TRGJ1	14	-1	-1	18
97	9.359862593357393E-4	TGTGCCTTGTGGGACCATTATTATAAGAAACTCTTT	CALWDHYYKKLF	TRGV9	.	TRGJ2	13	-1	-1	16
97	9.359862593357393E-4	TGTGCCTTGTGGGAGGTGCACTATAAGAAACTCTTT	CALWEVHYKKLF	TRGV9	.	TRGJ1	20	-1	-1	21
96	9.263369164559894E-4	TGTGCCTTGTGGGAGGGCATCGCTTATTATAAGAAACTCTTT	CALWEGIAYYKKLF	TRGV9	.	TRGJ2	18	-1	-1	23
96	9.263369164559894E-4	TGTGCCTTGTGGGAGGCGCATAAGAAACTCTTT	CALWEAHKKLF	TRGV9	.	TRGJ1	19	-1	-1	19
95	9.166875735762395E-4	TGTGCCTTGTGGGAGGTGCAAGGGCCTTATTATAAGAAACTCTTT	CALWEVQGPYYKKLF	TRGV9	.	TRGJ1	19	-1	-1	26
95	9.166875735762395E-4	TGTGCCTTGTGGGAGGTGCGGAATTATAAGAAACTCTTT	CALWEVRNYKKLF	TRGV9	.	TRGJ1	18	-1	-1	22
95	9.166875735762395E-4	TGTGCTGCGTGGGGACCATTAGCAGAGAAACTCTTT	CAAWGPLAEKLF	TRGV10	.	TRGJ1	12	-1	-1	25
95	9.166875735762395E-4	TGTGCTGCGTGGGATTCCCTCTCTTGGAAACTCTTT	CAAWDSLSWKLF	TRGV10	.	TRGJ1	15	-1	-1	26
95	9.166875735762395E-4	TGTGCCTTGTGGGAGTATTATAAGAAACTCTTT	CALWEYYKKLF	TRGV9	.	TRGJ1	14	-1	-1	15
94	9.070382306964896E-4	TGTGCCTTGTGGGAGGAAATCTGGCGTTATTATAAGAAACTCTTT	CALWEEIWRYYKKLF	TRGV9	.	TRGJ1	15	-1	-1	26
94	9.070382306964896E-4	TGTGCCTTGTTGACCCCTAATTATTATAAGAAACTCTTT	CALLTPNYYKKLF	TRGV9	.	TRGJ1	9	-1	-1	18
94	9.070382306964896E-4	TGTGCCACCTGGGATGAGAATTATTATAAGAAACTCTTT	CATWDENYYKKLF	TRGV4	.	TRGJ2	15	-1	-1	17
94	9.070382306964896E-4	TGTGCCTTGTGGGAGGTGAATTATAAGAAACTCTTT	CALWEVNYKKLF	TRGV9	.	TRGJ1	17	-1	-1	19
94	9.070382306964896E-4	TGTGCTGCGTGGGATTTCCTCGGGAAACTCTTT	CAAWDFLGKLF	TRGV10	.	TRGJ1	15	-1	-1	23
94	9.070382306964896E-4	TGTGCTGCGTGGGATTTCAGGAAACTCTTT	CAAWDFRKLF	TRGV10	.	TRGJ1	15	-1	-1	20
94	9.070382306964896E-4	TGTGCCTTGTGGGTCGTTAAGAAACTCTTT	CALWVVKKLF	TRGV9	.	TRGJ1	12	-1	-1	17
93	8.973888878167397E-4	TGTGCTGCGTGGGATTATTGGTCATATATCGGCTATTATAAGAAACTCTTT	CAAWDYWSYIGYYKKLF	TRGV10	.	TRGJ1	16	-1	-1	33
93	8.973888878167397E-4	TGTGCCTTGTGGGAGGTGTCCCGAGATTATTATAAGAAACTCTTT	CALWEVSRDYYKKLF	TRGV9	.	TRGJ1	17	-1	-1	21
93	8.973888878167397E-4	TGTGCCTTGTGGGAGGGGACCGATTATTATAAGAAACTCTTT	CALWEGTDYYKKLF	TRGV9	.	TRGJ1	15	-1	-1	22
93	8.973888878167397E-4	TGTGCTGCGTGGCCTTATAAGAAACTCTTT	CAAWPYKKLF	TRGV10	.	TRGJ1	11	-1	-1	14
92	8.877395449369898E-4	TGTGCCTTGTGGGAGGTAATTCTTTTGGGGGAGCAGGATAAGAAACTCTTT	CALWEVILLGEQDKKLF	TRGV9	.	TRGJ1	16	-1	-1	37
92	8.877395449369898E-4	TGTGCCTATGACCCCCTGACAAATTATTATAAGAAACTCTTT	CAYDPLTNYYKKLF	TRGV9	.	TRGJ1	6	-1	-1	21
92	8.877395449369898E-4	TGTGCTGCGTGGGATTACGCCGAGAAACTCTTT	CAAWDYAEKLF	TRGV10	.	TRGJ1	18	-1	-1	22
92	8.877395449369898E-4	TGTGCCTTGTGGGAGGTGAAGAAACTCTTT	CALWEVKKLF	TRGV9	.	TRGJ1	17	-1	-1	18
91	8.780902020572399E-4	TGTGCCTTGTGGGAGGTGCCTTATTATAAGAAACTCTTT	CALWEVPYYKKLF	TRGV9	.	TRGJ1	18	-1	-1	20
91	8.780902020572399E-4	TGTGCCTTGTGGGAGCCCTATAAGAAACTCTTT	CALWEPYKKLF	TRGV9	.	TRGJ1	14	-1	-1	18
89	8.587915162977402E-4	TGTGCCTTGTGGGAGGTGCATGGTCGGGGCTATTATAAGAAACTCTTT	CALWEVHGRGYYKKLF	TRGV9	.	TRGJ1	19	-1	-1	30
89	8.587915162977402E-4	TGTGCCTTGGGGAATTATTATAAGAAACTCTTT	CALGNYYKKLF	TRGV9	.	TRGJ1	12	-1	-1	11
88	8.491421734179903E-4	TGTGCCTTGTGGGAGGTGAGAGAGTTGGGCAAAAAAATCAAGGTATTT	CALWEVRELGKKIKVF	TRGV9	.	TRGJP	17	-1	-1	20
88	8.491421734179903E-4	TGTGCCTTGTGGGAGGTTCGAGAATATTATAAGAAACTCTTT	CALWEVREYYKKLF	TRGV9	.	TRGJ1	16	-1	-1	16
88	8.491421734179903E-4	TGTGCCTTGTGGGAGGTCCCCCTTTATAAGAAACTCTTT	CALWEVPLYKKLF	TRGV9	.	TRGJ2	22	-1	-1	23
88	8.491421734179903E-4	TGTGCCTTGTGGGAGGTGCAGGATTATAAGAAACTCTTT	CALWEVQDYKKLF	TRGV9	.	TRGJ1	19	-1	-1	22
88	8.491421734179903E-4	TGTGCCTTGTGGGGGGATTATTATAAGAAACTCTTT	CALWGDYYKKLF	TRGV9	.	TRGJ1	15	-1	-1	16
88	8.491421734179903E-4	TGTGCCTTGTGGGAGGTCTTATATAAGAAACTCTTT	CALWEVLYKKLF	TRGV9	.	TRGJ1	16	-1	-1	18
88	8.491421734179903E-4	TGTGCCTCTTCCTCGCATTATTATAAGAAACTCTTT	CASSSHYYKKLF	TRGV9	.	TRGJ1	6	-1	-1	12
88	8.491421734179903E-4	TGTGCTGCGTGGGCCTCTAAGAAACTCTTT	CAAWASKKLF	TRGV10	.	TRGJ1	12	-1	-1	17
88	8.491421734179903E-4	TGTGCTGCGTGGGATAATAAGAAACTCTTT	CAAWDNKKLF	TRGV10	.	TRGJ1	14	-1	-1	13
87	8.394928305382403E-4	TGTGCCTTGTGGGAGGTGTCTTATTATAAGAAACTCTTT	CALWEVSYYKKLF	TRGV9	.	TRGJ1	17	-1	-1	20
86	8.298434876584904E-4	TGTGCCACCTGGGATTGGCCGAATTATTATAAGAAACTCTTT	CATWDWPNYYKKLF	TRGV8	.	TRGJ1	19	-1	-1	19
85	8.201941447787405E-4	TGTGCCTTGTGTGAAACCCCGGGGATTTATTATAAGAAACTCTTT	CALCETPGIYYKKLF	TRGV9	.	TRGJ1	13	-1	-1	23
85	8.201941447787405E-4	TGTGCCTTGTGGGGCACCCGCTATTATTATAAGAAACTCTTT	CALWGTRYYYKKLF	TRGV9	.	TRGJ1	12	-1	-1	22
85	8.201941447787405E-4	TGTGCCTTGTGGGAGCCGGATTATTATAAGAAACTCTTT	CALWEPDYYKKLF	TRGV9	.	TRGJ1	14	-1	-1	16
85	8.201941447787405E-4	TGTGCCTTGTGGGAGGTCGAATATTATAAGAAACTCTTT	CALWEVEYYKKLF	TRGV9	.	TRGJ1	16	-1	-1	16
84	8.105448018989906E-4	TGTGCCTTGTGGGAGGTGCGGAATAAGAAACTCTTT	CALWEVRNKKLF	TRGV9	.	TRGJ1	18	-1	-1	22
83	8.008954590192408E-4	TGTGCCTTGTGGGAGGCCACTGGTCCGCCGCATTATAAGAAACTCTTT	CALWEATGPPHYKKLF	TRGV9	.	TRGJ1	15	-1	-1	31
83	8.008954590192408E-4	TGTGCCTTGTGGGAACGCCGGAATTATTATAAGAAACTCTTT	CALWERRNYYKKLF	TRGV9	.	TRGJ1	13	-1	-1	20
83	8.008954590192408E-4	TGTGCCTTGTGGGAGGTTTATAAGAAACTCTTT	CALWEVYKKLF	TRGV9	.	TRGJ1	16	-1	-1	17
82	7.912461161394909E-4	TGTGCCTTGTGGGAGGTTAGGAATGCCTCCTCCCAAGAGTTGGGCAAAAAAATCAAGGTATTT	CALWEVRNASSQELGKKIKVF	TRGV9	.	TRGJP	16	-1	-1	33
82	7.912461161394909E-4	TGTGCCTTGTGGGAGGTGCGGGAGTCGAATTATTATAAGAAACTCTTT	CALWEVRESNYYKKLF	TRGV9	.	TRGJ1	18	-1	-1	24
82	7.912461161394909E-4	TGTGCCTTGTGGGAGATCGCCGCTACTGGTTGGTTCAAGATATTT	CALWEIAATGWFKIF	TRGV9	.	TRGJP1	14	-1	-1	24
82	7.912461161394909E-4	TGTGCCTTGTGGGAGGTGCCACTTTATTATAAGAAACTCTTT	CALWEVPLYYKKLF	TRGV9	.	TRGJ1	18	-1	-1	23
82	7.912461161394909E-4	TGTGCCACCTGGGACGGGCGAAGTGATTGGATCAAGACGTTT	CATWDGRSDWIKTF	TRGV2	.	TRGJP2	18	-1	-1	21
82	7.912461161394909E-4	TGTGCCTTCCCCAGCGCTTTGGGGAAACTCTTT	CAFPSALGKLF	TRGV9	.	TRGJ1	7	-1	-1	23
81	7.81596773259741E-4	TGTGCCTTGTGGGAGGTGGGGGAATTTTCGTCGGCAACGGGTTATTATAAGAAACTCTTT	CALWEVGEFSSATGYYKKLF	TRGV9	.	TRGJ1	17	-1	-1	41
81	7.81596773259741E-4	TGTGCCTTGTGGTCCTCTTATACCGTCGGGATTTATTATAAGAAACTCTTT	CALWSSYTVGIYYKKLF	TRGV9	.	TRGJ1	11	-1	-1	29
81	7.81596773259741E-4	TGTGCCTTGTGGGAGGTGCGTAGATATTATAAGAAACTCTTT	CALWEVRRYYKKLF	TRGV9	.	TRGJ1	18	-1	-1	24
81	7.81596773259741E-4	TGTGCTGCGTGGGATGAGGAGAAACTCTTT	CAAWDEEKLF	TRGV10	.	TRGJ1	14	-1	-1	19
81	7.81596773259741E-4	TGTGCCTTGTGGGGATATAAGAAACTCTTT	CALWGYKKLF	TRGV9	.	TRGJ1	12	-1	-1	15
80	7.719474303799911E-4	TGTGCCTTGTGGACAGAAGAGTTGGGCAAAAAAATCAAGGTATTT	CALWTEELGKKIKVF	TRGV9	.	TRGJP	11	-1	-1	16
80	7.719474303799911E-4	TGTGCTGCGTGGGATTATTTGAACCGGGGTAAGAAACTCTTT	CAAWDYLNRGKKLF	TRGV10	.	TRGJ1	16	-1	-1	29
80	7.719474303799911E-4	TGTGCTGCGTGTCCCCTTGGAGAGAAACTCTTT	CAACPLGEKLF	TRGV10	.	TRGJ1	10	-1	-1	22
80	7.719474303799911E-4	TGTGCCTTGTGCGGTTATTATAAGAAACTCTTT	CALCGYYKKLF	TRGV9	.	TRGJ1	10	-1	-1	14
80	7.719474303799911E-4	TGTGCCTTGTGTTATTATAAGAAACTCTTT	CALCYYKKLF	TRGV9	.	TRGJ1	10	-1	-1	11
80	7.719474303799911E-4	TGTGCCTTTGTTGCGGGACTCTTT	CAFVAGLF	TRGV9	.	TRGJ1	7	-1	-1	17
79	7.622980875002412E-4	TGTGCTGCGTGGGATAGCTATTATAAGAAACTCTTT	CAAWDSYYKKLF	TRGV10	.	TRGJ1	14	-1	-1	18
79	7.622980875002412E-4	TGTGCCTTGTGGGACTGGTATTATAAGAAACTCTTT	CALWDWYYKKLF	TRGV9	.	TRGJ1	13	-1	-1	18
78	7.526487446204913E-4	TGTGCTGCGTGGGACGACGTTAAGGGTGGTGAGAAACTCTTT	CAAWDDVKGGEKLF	TRGV10	.	TRGJ1	19	-1	-1	31
78	7.526487446204913E-4	TGTGCCTTGTGGGAGGCCCTTTATTATAAGAAACTCTTT	CALWEALYYKKLF	TRGV9	.	TRGJ1	15	-1	-1	20
78	7.526487446204913E-4	TGTGCCTTGTGGGAGGCCCTTAATTATAAGAAACTCTTT	CALWEALNYKKLF	TRGV9	.	TRGJ1	15	-1	-1	22
78	7.526487446204913E-4	TGTGCTGCGTGTTTGCCCGACCTTAAGAAACTCTTT	CAACLPDLKKLF	TRGV10	.	TRGJ2	10	-1	-1	23
78	7.526487446204913E-4	TGTGCCTTGTGGGATGCTAAGAAACTCTTT	CALWDAKKLF	TRGV9	.	TRGJ2	13	-1	-1	17
77	7.429994017407414E-4	TGTGCTGCGTGGGATTCCCCCATGAATTATTATAAGAAACTCTTT	CAAWDSPMNYYKKLF	TRGV10	.	TRGJ1	15	-1	-1	23
76	7.333500588609916E-4	TGTGCCTTGTGGGAGGTGCATGGGGAGTTGGGCAAAAAAATCAAGGTATTT	CALWEVHGELGKKIKVF	TRGV9	.	TRGJP	19	-1	-1	24
76	7.333500588609916E-4	TGTGCCTTGTGGGGATCAACCACTGGTTGGTTCAAGATATTT	CALWGSTTGWFKIF	TRGV9	.	TRGJP1	12	-1	-1	18
76	7.333500588609916E-4	TGTGCCTTGTGGGAGGCGAATTATTATAAGAAACTCTTT	CALWEANYYKKLF	TRGV9	.	TRGJ1	15	-1	-1	16
76	7.333500588609916E-4	TGTGCTGCGTGGGAGCATTATAAGAAACTCTTT	CAAWEHYKKLF	TRGV10	.	TRGJ1	13	-1	-1	16
76	7.333500588609916E-4	TGTGCCTTGCCTAATTATTATAAGAAACTCTTT	CALPNYYKKLF	TRGV9	.	TRGJ1	8	-1	-1	12
75	7.237007159812417E-4	TGTGCCTTGTGGGAGCCGGCACGTAATTATTATAAGAAACTCTTT	CALWEPARNYYKKLF	TRGV9	.	TRGJ1	14	-1	-1	24
75	7.237007159812417E-4	TGTGCCTTGTGGGAGTATTATTATAAGAAACTCTTT	CALWEYYYKKLF	TRGV9	.	TRGJ1	14	-1	-1	16
75	7.237007159812417E-4	TGTGCCACCTGGGACGGGGAGAAACTCTTT	CATWDGEKLF	TRGV2	.	TRGJ1	17	-1	-1	19
74	7.140513731014918E-4	TGTGCCTTGTGGGATCTCCACCCAGCCCAGAATTATTATAAGAAACTCTTT	CALWDLHPAQNYYKKLF	TRGV9	.	TRGJ1	13	-1	-1	29
74	7.140513731014918E-4	TGTGCTGCGTGGGATTCCTACCATACCACTGGTTGGTTCAAGATATTT	CAAWDSYHTTGWFKIF	TRGV10	.	TRGJP1	15	-1	-1	22
74	7.140513731014918E-4	TGTGCCTTGTGGGAGTCCGAAGAGTTGGGCAAAAAAATCAAGGTATTT	CALWESEELGKKIKVF	TRGV9	.	TRGJP	14	-1	-1	19
74	7.140513731014918E-4	TGTGCCTTGTGGGAGGTGCACGAGTTGGGCAAAAAAATCAAGGTATTT	CALWEVHELGKKIKVF	TRGV9	.	TRGJP	20	-1	-1	17
74	7.140513731014918E-4	TGTGCCACCTGGGCCTGGAATTATTATAAGAAACTCTTT	CATWAWNYYKKLF	TRGV4	.	TRGJ2	12	-1	-1	17
74	7.140513731014918E-4	TGTGCCACCTGGGACGGGCCTTATTATAAGAAACTCTTT	CATWDGPYYKKLF	TRGV2	.	TRGJ2	19	-1	-1	20
74	7.140513731014918E-4	TGTGCTGCGTGGGATCAGCCGTATAAGAAACTCTTT	CAAWDQPYKKLF	TRGV10	.	TRGJ1	14	-1	-1	21
74	7.140513731014918E-4	TGTGCTGCGTGGGATGGGGGACATAAGAAACTCTTT	CAAWDGGHKKLF	TRGV10	.	TRGJ1	14	-1	-1	22
74	7.140513731014918E-4	TGTGCTGCGTGGGATCATAAGAAACTCTTT	CAAWDHKKLF	TRGV10	.	TRGJ1	14	-1	-1	13
73	7.044020302217419E-4	TGTGCCTTGTGGGAGGTGCGGCAAGAGTTGGGCAAAAAAATCAAGGTATTT	CALWEVRQELGKKIKVF	TRGV9	.	TRGJP	18	-1	-1	19
73	7.044020302217419E-4	TGTGCCTTGTGGGAGGTCCGGGAGTTGGGCAAAAAAATCAAGGTATTT	CALWEVRELGKKIKVF	TRGV9	.	TRGJP	16	-1	-1	21
73	7.044020302217419E-4	TGTGCCTTGTGGGAGCTGCGAAGATTTTATTATAAGAAACTCTTT	CALWELRRFYYKKLF	TRGV9	.	TRGJ1	18	-1	-1	26
73	7.044020302217419E-4	TGTGCCTTGTGGGAGGGAGACTATTATAAGAAACTCTTT	CALWEGDYYKKLF	TRGV9	.	TRGJ1	15	-1	-1	21
72	6.94752687341992E-4	TGTGCCACCTGGGACGGGAAACATAGTAGTGATTGGATCAAGACGTTT	CATWDGKHSSDWIKTF	TRGV2	.	TRGJP2	17	-1	-1	22
72	6.94752687341992E-4	TGTGCCTTGTGGGAGGGGGATAGTAGTGATTGGATCAAGACGTTT	CALWEGDSSDWIKTF	TRGV9	.	TRGJP2	15	-1	-1	19
72	6.94752687341992E-4	TGTGCCTTGTGGGAGGTGATCCTCTTT	CALWEVILF	TRGV9	.	TRGJ1	23	-1	-1	21
71	6.851033444622421E-4	TGTGCCTTGTGGGAGGTGAGGCGAGCCTCTGGTTGGTTCAAGATATTT	CALWEVRRASGWFKIF	TRGV9	.	TRGJP1	17	-1	-1	25
71	6.851033444622421E-4	TGTGCCTTGTGGACCTTACTGGATTATTATAAGAAACTCTTT	CALWTLLDYYKKLF	TRGV9	.	TRGJ1	11	-1	-1	22
71	6.851033444622421E-4	TGTGCCTTGTGGGAGGGCTCTTATTATAAGAAACTCTTT	CALWEGSYYKKLF	TRGV9	.	TRGJ1	15	-1	-1	20
71	6.851033444622421E-4	TGTGCTGCGTGGGACGTTTCGTCTAAGAAACTCTTT	CAAWDVSSKKLF	TRGV10	.	TRGJ1	13	-1	-1	23
71	6.851033444622421E-4	TGTGCCTTGTGGGAGGTGCCGTGTGAGAAACTCTTT	CALWEVPCEKLF	TRGV9	.	TRGJ1	18	-1	-1	25
71	6.851033444622421E-4	TGTGCCTTGTGGGGACTCTTT	CALWGLF	TRGV9	.	TRGJ1	12	-1	-1	14
70	6.754540015824922E-4	TGTGCCTTGTGGGAGGCGCAGGAGTTGGGCAAAAAAATCAAGGTATTT	CALWEAQELGKKIKVF	TRGV9	.	TRGJP	19	-1	-1	17
70	6.754540015824922E-4	TGTGCCTTGTGGGAGATGACATTGAATTATTATAAGAAACTCTTT	CALWEMTLNYYKKLF	TRGV9	.	TRGJ1	17	-1	-1	20
70	6.754540015824922E-4	TGTGCTGCGTGGGATTCTAAGAAACTCTTT	CAAWDSKKLF	TRGV10	.	TRGJ1	15	-1	-1	13
70	6.754540015824922E-4	TGTGTTTATGACAAGAAACTCTTT	CVYDKKLF	TRGV9	.	TRGJ1	3	-1	-1	5
69	6.658046587027423E-4	TGTGCTGCGTGGGCCCATTATTATAAGAAACTCTTT	CAAWAHYYKKLF	TRGV10	.	TRGJ2	12	-1	-1	16
69	6.658046587027423E-4	TGTGCTGCGTGGGCCCATAAGAAACTCTTT	CAAWAHKKLF	TRGV10	.	TRGJ1	12	-1	-1	16
69	6.658046587027423E-4	TGTGCTGCGTGGGCAAATAAGAAACTCTTT	CAAWANKKLF	TRGV10	.	TRGJ1	12	-1	-1	16
68	6.561553158229925E-4	TGTGCCTTGTGGGAGGTGTCAGAGTTGGGCAAAAAAATCAAGGTATTT	CALWEVSELGKKIKVF	TRGV9	.	TRGJP	17	-1	-1	20
68	6.561553158229925E-4	TGTGCCTTGTGGGACTACGAGTTGGGCAAAAAAATCAAGGTATTT	CALWDYELGKKIKVF	TRGV9	.	TRGJP	13	-1	-1	18
68	6.561553158229925E-4	TGTGCCTTGTGGGAGCCCGAGGGGTTTTATTATAAGAAACTCTTT	CALWEPEGFYYKKLF	TRGV9	.	TRGJ1	14	-1	-1	26
68	6.561553158229925E-4	TGTGCCACCTGGCCAAATTGGCATTATAAGAAACTCTTT	CATWPNWHYKKLF	TRGV8	.	TRGJ1	11	-1	-1	22
68	6.561553158229925E-4	TGTGCTGCGTGGGATATATCTGAGAAACTCTTT	CAAWDISEKLF	TRGV10	.	TRGJ2	14	-1	-1	22
68	6.561553158229925E-4	TGTGCTGCGTGGTATTATAAGAAACTCTTT	CAAWYYKKLF	TRGV10	.	TRGJ1	16	-1	-1	12
68	6.561553158229925E-4	TGTGCCAATAGGGAGAAACTCTTT	CANREKLF	TRGV9	.	TRGJ1	5	-1	-1	13
67	6.465059729432426E-4	TGTGCCTTGTGGGAGTGGGGGTATGAAAGGGGATATTATAAGAAACTCTTT	CALWEWGYERGYYKKLF	TRGV9	.	TRGJ1	14	-1	-1	33
67	6.465059729432426E-4	TGTGCCTTGTGGGAGGATTCACAAGAGTTGGGCAAAAAAATCAAGGTATTT	CALWEDSQELGKKIKVF	TRGV9	.	TRGJP	15	-1	-1	21
67	6.465059729432426E-4	TGTGCCTTGTGGGGTAGCTCAGAGTTGGGCAAAAAAATCAAGGTATTT	CALWGSSELGKKIKVF	TRGV9	.	TRGJP	12	-1	-1	20
67	6.465059729432426E-4	TGTGCCTTGTGGGAGCAGCAAGAGTTGGGCAAAAAAATCAAGGTATTT	CALWEQQELGKKIKVF	TRGV9	.	TRGJP	14	-1	-1	17
67	6.465059729432426E-4	TGTGCCTTGTGGGAGGTGCATCCGAATTATTATAAGAAACTCTTT	CALWEVHPNYYKKLF	TRGV9	.	TRGJ2	19	-1	-1	19
67	6.465059729432426E-4	TGTGCTGCGTGGGATTATCCGTACTATTATAAGAAACTCTTT	CAAWDYPYYYKKLF	TRGV10	.	TRGJ1	16	-1	-1	24
67	6.465059729432426E-4	TGTGCTGCCTCGATTTATTATAAGAAACTCTTT	CAASIYYKKLF	TRGV10	.	TRGJ1	7	-1	-1	9
67	6.465059729432426E-4	TGTGCTGCGTGGGATCGAATCAAGAAACTCTTT	CAAWDRIKKLF	TRGV10	.	TRGJ1	14	-1	-1	21
66	6.368566300634927E-4	TGTGCCTTGTGGGAGGTCCCCCAAAGGACTTATTATAAGAAACTCTTT	CALWEVPQRTYYKKLF	TRGV9	.	TRGJ1	16	-1	-1	26
66	6.368566300634927E-4	TGTGCTGCGTGGGCTAATAAGAAACTCTTT	CAAWANKKLF	TRGV10	.	TRGJ1	12	-1	-1	16
65	6.272072871837428E-4	TGTGCCACCTGGGACGGGCCGGGGAGTATTAGTGATTGGATCAAGACGTTT	CATWDGPGSISDWIKTF	TRGV2	.	TRGJP2	19	-1	-1	26
65	6.272072871837428E-4	TGTGCCTTGTGGGAGGGCCAAGAGTTGGGCAAAAAAATCAAGGTATTT	CALWEGQELGKKIKVF	TRGV9	.	TRGJP	15	-1	-1	14
65	6.272072871837428E-4	TGTGCCTTGTGGGAGGTGCTTCAGTTTTGGTGGATCAAGACGTTT	CALWEVLQFWWIKTF	TRGV9	.	TRGJP2	18	-1	-1	30
65	6.272072871837428E-4	TGTGCTGCGTGGGATTTTAGGAAACTCTTT	CAAWDFRKLF	TRGV10	.	TRGJ1	15	-1	-1	13
64	6.175579443039929E-4	TGTGCCTTGTGGGAGGTGCACTTTCAGGTCTCTGGTTGGTTCAAGATATTT	CALWEVHFQVSGWFKIF	TRGV9	.	TRGJP1	20	-1	-1	31
64	6.175579443039929E-4	TGTGCCTTGTGGGAGTTGGGAGAGTTGGGCAAAAAAATCAAGGTATTT	CALWELGELGKKIKVF	TRGV9	.	TRGJP	17	-1	-1	20
64	6.175579443039929E-4	TGTGCTGCGTGGGATTGGGACACTGGTTGGTTCAAGATATTT	CAAWDWDTGWFKIF	TRGV10	.	TRGJP1	15	-1	-1	20
64	6.175579443039929E-4	TGTGCCTTGTGGGAGGTCGCGAATTATTATAAGAAACTCTTT	CALWEVANYYKKLF	TRGV9	.	TRGJ1	16	-1	-1	19
64	6.175579443039929E-4	TGTGCCTTGTGGGAGGTGCTAGGTTATAAGAAACTCTTT	CALWEVLGYKKLF	TRGV9	.	TRGJ1	18	-1	-1	23
64	6.175579443039929E-4	TGTGCCTTGTGGGAGGACCATTATTATAAGAAACTCTTT	CALWEDHYYKKLF	TRGV9	.	TRGJ1	15	-1	-1	19
64	6.175579443039929E-4	TGTGCCTTGTGCAGGAATTATTATAAGAAACTCTTT	CALCRNYYKKLF	TRGV9	.	TRGJ1	10	-1	-1	14
64	6.175579443039929E-4	TGTGCCTTGTGGGAGCCTTATTATAAGAAACTCTTT	CALWEPYYKKLF	TRGV9	.	TRGJ1	14	-1	-1	17
63	6.07908601424243E-4	TGTGCCTTGTGGGAGGTCGACGAGTTGGGCAAAAAAATCAAGGTATTT	CALWEVDELGKKIKVF	TRGV9	.	TRGJP	16	-1	-1	21
63	6.07908601424243E-4	TGTGCCTTGTGGGAGAAGCAAGAGTTGGGCAAAAAAATCAAGGTATTT	CALWEKQELGKKIKVF	TRGV9	.	TRGJP	14	-1	-1	17
63	6.07908601424243E-4	TGTGCTGCGTGGGTCCAATTGGGGGATAAGAAACTCTTT	CAAWVQLGDKKLF	TRGV10	.	TRGJ1	12	-1	-1	25
63	6.07908601424243E-4	TGTGCCTTGTGGGAGGTTTTTTATTATAAGAAACTCTTT	CALWEVFYYKKLF	TRGV9	.	TRGJ1	16	-1	-1	20
63	6.07908601424243E-4	TGTGCTGCGTGGGTTTTATGGTATAAGAAACTCTTT	CAAWVLWYKKLF	TRGV10	.	TRGJ1	15	-1	-1	21
63	6.07908601424243E-4	TGTGCTGCGTGGGAGAATTATTATAAGAAACTCTTT	CAAWENYYKKLF	TRGV10	.	TRGJ1	13	-1	-1	14
63	6.07908601424243E-4	TGTGCCTTGTGGGAGGTGCAGGGAAGGAAACTCTTT	CALWEVQGRKLF	TRGV9	.	TRGJ1	19	-1	-1	26
63	6.07908601424243E-4	TGTGCCTTGTGGGAGGTGCTGGAGAAACTCTTT	CALWEVLEKLF	TRGV9	.	TRGJ1	18	-1	-1	22
63	6.07908601424243E-4	TGTGCCTTGTGGGAGGTGCAACGGAAACTCTTT	CALWEVQRKLF	TRGV9	.	TRGJ1	19	-1	-1	23
63	6.07908601424243E-4	TGTGCTGCGTCATGGAAACTCTTT	CAASWKLF	TRGV10	.	TRGJ2	9	-1	-1	14
62	5.982592585444931E-4	TGTGCCTTGTGGGAGGTGCACCAAGAGTTGGGCAAAAAAATCAAGGTATTT	CALWEVHQELGKKIKVF	TRGV9	.	TRGJP	21	-1	-1	21
62	5.982592585444931E-4	TGTGCTGCGTGGGATTTTGGCGATACCACTGGTTGGTTCAAGATATTT	CAAWDFGDTTGWFKIF	TRGV10	.	TRGJP1	15	-1	-1	22
62	5.982592585444931E-4	TGTGCCTTGTGGGAGCCCCCCACCTTTTATTATAAGAAACTCTTT	CALWEPPTFYYKKLF	TRGV9	.	TRGJ1	14	-1	-1	26
62	5.982592585444931E-4	TGTGCCTTGTGGGAGGTGGGTGGCACTGGTTGGTTCAAGATATTT	CALWEVGGTGWFKIF	TRGV9	.	TRGJP1	17	-1	-1	23
62	5.982592585444931E-4	TGTGCCTTGTGGGAGCCGCCTCAGGGTTGGTTCAAGATATTT	CALWEPPQGWFKIF	TRGV9	.	TRGJP1	14	-1	-1	24
62	5.982592585444931E-4	TGTGCCTTGTGGGAGGTTCCGGCAGGTAAGAAACTCTTT	CALWEVPAGKKLF	TRGV9	.	TRGJ1	16	-1	-1	26
62	5.982592585444931E-4	TGTGCCTTGTGGGAGGTGCGCGGGTATAAGAAACTCTTT	CALWEVRGYKKLF	TRGV9	.	TRGJ1	18	-1	-1	24
62	5.982592585444931E-4	TGTGCCTTGTGGGAGGTGCAATGGTATAAGAAACTCTTT	CALWEVQWYKKLF	TRGV9	.	TRGJ1	19	-1	-1	24
62	5.982592585444931E-4	TGTGCCCCCGGGGGGGGGTATTATAAGAAACTCTTT	CAPGGGYYKKLF	TRGV9	.	TRGJ1	5	-1	-1	18
61	5.886099156647433E-4	TGTGCCACCTGGGACGGTTATAGTAGTGATTGGATCAAGACGTTT	CATWDGYSSDWIKTF	TRGV2	.	TRGJP2	16	-1	-1	18
61	5.886099156647433E-4	TGTGCTGCGTGGGATTTTTCCCCCTATTATAAGAAACTCTTT	CAAWDFSPYYKKLF	TRGV10	.	TRGJ1	15	-1	-1	24
61	5.886099156647433E-4	TGTGCCTTGTGGGAGGTGCTATTGCCTAAGAAACTCTTT	CALWEVLLPKKLF	TRGV9	.	TRGJ1	18	-1	-1	26
61	5.886099156647433E-4	TGTGCTGCGTGGGTCCCTCATTATAAGAAACTCTTT	CAAWVPHYKKLF	TRGV10	.	TRGJ2	12	-1	-1	19
60	5.789605727849934E-4	TGTGCCACCTGGGACGGTCCTTCGGGGGTTATGAGGACGAAACTCTTT	CATWDGPSGVMRTKLF	TRGV2	.	TRGJ1	19	-1	-1	38
60	5.789605727849934E-4	TGTGCCTTGTGGGAGGTGCATAAGGATTATTATAAGAAACTCTTT	CALWEVHKDYYKKLF	TRGV9	.	TRGJ1	19	-1	-1	25
60	5.789605727849934E-4	TGTGCCTTGTGGGAGGTGCGCGGAATTCATAAGAAACTCTTT	CALWEVRGIHKKLF	TRGV9	.	TRGJ2	18	-1	-1	24
60	5.789605727849934E-4	TGTGCTGCGTGGGATTATTTGACTTATAAGAAACTCTTT	CAAWDYLTYKKLF	TRGV10	.	TRGJ1	16	-1	-1	23
60	5.789605727849934E-4	TGTGCCTGCTGGAATTATTATAAGAAACTCTTT	CACWNYYKKLF	TRGV11	.	TRGJ1	16	-1	-1	11
60	5.789605727849934E-4	TGTGCTGCTCTCTTT	CAALF	TRGV10	.	TRGJ1	7	-1	-1	9
60	5.789605727849934E-4	TGTGCCACCTGGGATAAGAAACTCTTT	CATWDKKLF	TRGV8	.	TRGJ1	15	-1	-1	13
59	5.693112299052435E-4	TGTGCCTTGTGGGAGGCCCCGGCTTATTATAAGAAACTCTTT	CALWEAPAYYKKLF	TRGV9	.	TRGJ1	15	-1	-1	23
59	5.693112299052435E-4	TGTGCTGCGTGGGATACGGATGGGGGGAAGAAACTCTTT	CAAWDTDGGKKLF	TRGV10	.	TRGJ1	17	-1	-1	27
59	5.693112299052435E-4	TGTGCCTTGTGGGAGCGGTGCGATTATAAGAAACTCTTT	CALWERCDYKKLF	TRGV9	.	TRGJ1	14	-1	-1	22
58	5.596618870254936E-4	TGTGCTGCGTGTCCGAATGAAATGGGTATCTGGAAGAAACTCTTT	CAACPNEMGIWKKLF	TRGV10	.	TRGJ1	10	-1	-1	33
58	5.596618870254936E-4	TGTGCCTTGTGGGAGCTATCCCATAAGAAACTCTTT	CALWELSHKKLF	TRGV9	.	TRGJ1	14	-1	-1	22
58	5.596618870254936E-4	TGTGCTGCGTGGAATGCAAATAAGAAACTCTTT	CAAWNANKKLF	TRGV10	.	TRGJ1	14	-1	-1	19
58	5.596618870254936E-4	TGTGCTGCGTGGGAACTCTTT	CAAWELF	TRGV10	.	TRGJ1	13	-1	-1	13
57	5.500125441457437E-4	TGTGCCTTGTGGGAGGTGCAGAGGTGGAAACTCTTT	CALWEVQRWKLF	TRGV9	.	TRGJ1	19	-1	-1	26
56	5.403632012659938E-4	TGTGCCTTGTGGGAGGCAGGGCAAGAGTTGGGCAAAAAAATCAAGGTATTT	CALWEAGQELGKKIKVF	TRGV9	.	TRGJP	15	-1	-1	18
56	5.403632012659938E-4	TGTGCTGCGTGGGATTTGGGATATTATAAGAAACTCTTT	CAAWDLGYYKKLF	TRGV10	.	TRGJ1	15	-1	-1	21
56	5.403632012659938E-4	TGTGCCTTGTGGGATGCCGGGTGGGATAAGAAACTCTTT	CALWDAGWDKKLF	TRGV9	.	TRGJ1	13	-1	-1	25
56	5.403632012659938E-4	TGTGCCACCTGGGATGGTTATTATAAGAAACTCTTT	CATWDGYYKKLF	TRGV4	.	TRGJ1	16	-1	-1	17
56	5.403632012659938E-4	TGTGCTGCGTTCGAGAAACTCTTT	CAAFEKLF	TRGV10	.	TRGJ1	9	-1	-1	13
55	5.307138583862439E-4	TGTGCTGCGTGGGATCTAGTCGGCGCTGGTTGGTTCAAGATATTT	CAAWDLVGAGWFKIF	TRGV10	.	TRGJP1	14	-1	-1	25
55	5.307138583862439E-4	TGTGCCACCTGGGACGGGCGGAATTATTATAAGAAACTCTTT	CATWDGRNYYKKLF	TRGV2	.	TRGJ1	18	-1	-1	20
55	5.307138583862439E-4	TGTGCTGCGTGCAGGACCACTGGTTGGTTCAAGATATTT	CAACRTTGWFKIF	TRGV10	.	TRGJP1	10	-1	-1	15
55	5.307138583862439E-4	TGTGCCTTGTGGGAGGTGCTATGCGAGAAACTCTTT	CALWEVLCEKLF	TRGV9	.	TRGJ1	18	-1	-1	25
54	5.210645155064941E-4	TGTGCTGCGTGGGATGTTGGCCCCCGAAATTATTATAAGAAACTCTTT	CAAWDVGPRNYYKKLF	TRGV10	.	TRGJ2	14	-1	-1	27
54	5.210645155064941E-4	TGTGCCTTGTGGGCCCGTTGGGATACCACTGGTTGGTTCAAGATATTT	CALWARWDTTGWFKIF	TRGV9	.	TRGJP1	12	-1	-1	22
54	5.210645155064941E-4	TGTGCCTTGTGGGAGGTGCAGGGGACCACTGGTTGGTTCAAGATATTT	CALWEVQGTTGWFKIF	TRGV9	.	TRGJP1	19	-1	-1	24
54	5.210645155064941E-4	TGTGCCTTGTGGGAGGTGAACCCACCAAAGAAACTCTTT	CALWEVNPPKKLF	TRGV9	.	TRGJ1	21	-1	-1	27
54	5.210645155064941E-4	TGTGCCACCTGGGACGGTGCTTATTATAAGAAACTCTTT	CATWDGAYYKKLF	TRGV2	.	TRGJ1	16	-1	-1	20
54	5.210645155064941E-4	TGTGCTGCGTGGGATTATAGGAGAGAGAAACTCTTT	CAAWDYRREKLF	TRGV10	.	TRGJ1	16	-1	-1	25
54	5.210645155064941E-4	TGTGCCTTGTCCTCGTCGTATTATAAGAAACTCTTT	CALSSSYYKKLF	TRGV9	.	TRGJ1	9	-1	-1	18
54	5.210645155064941E-4	TGTGCCTTGTGGGAAGACCATAAGAAACTCTTT	CALWEDHKKLF	TRGV9	.	TRGJ1	13	-1	-1	19
53	5.114151726267442E-4	TGTGCCTTGTGGGAGGTGCACCGGTGGTATTATAAGAAACTCTTT	CALWEVHRWYYKKLF	TRGV9	.	TRGJ1	21	-1	-1	27
53	5.114151726267442E-4	TGTGCCTTGTGGGAGGTGCAGAATTATAAGAAACTCTTT	CALWEVQNYKKLF	TRGV9	.	TRGJ1	19	-1	-1	22
53	5.114151726267442E-4	TGTGCCACCTGGGACGGGCCGGGTTATAAGAAACTCTTT	CATWDGPGYKKLF	TRGV2	.	TRGJ1	19	-1	-1	23
53	5.114151726267442E-4	TGTGCCTTGTGGGAGCCGGCTAGGAAGAAACTCTTT	CALWEPARKKLF	TRGV9	.	TRGJ1	14	-1	-1	24
53	5.114151726267442E-4	TGTGCCACCTGGGATTTACGGAAACTCTTT	CATWDLRKLF	TRGV8	.	TRGJ1	14	-1	-1	20
53	5.114151726267442E-4	TGTGCCACCTGGGACGGGCGTTATAAGAAACTCTTT	CATWDGRYKKLF	TRGV2	.	TRGJ1	18	-1	-1	20
52	5.017658297469942E-4	TGTGCTGCGTGGGATTCTTTTAACCTTCGGGATAAGAAACTCTTT	CAAWDSFNLRDKKLF	TRGV10	.	TRGJ1	15	-1	-1	31
52	5.017658297469942E-4	TGTGCCTTGTGGGAGGTTTTTAGTTATAAGAAACTCTTT	CALWEVFSYKKLF	TRGV9	.	TRGJ1	16	-1	-1	19
52	5.017658297469942E-4	TGTGCCTTGTGGGAGATATCACATTATAAGAAACTCTTT	CALWEISHYKKLF	TRGV9	.	TRGJ1	14	-1	-1	22
52	5.017658297469942E-4	TGTGCTGCGTGGGATTACTCCCATAAGAAACTCTTT	CAAWDYSHKKLF	TRGV10	.	TRGJ1	17	-1	-1	22
52	5.017658297469942E-4	TGTGCTGCGTCCCGACGGAAACTCTTT	CAASRRKLF	TRGV10	.	TRGJ1	9	-1	-1	17
51	4.921164868672443E-4	TGTGCTGCGTGGGATTTGAATACCACTGGTTGGTTCAAGATATTT	CAAWDLNTTGWFKIF	TRGV10	.	TRGJP1	15	-1	-1	19
51	4.921164868672443E-4	TGTGCTGCGTGGGATTATGAGATTCGTTATAAGAAACTCTTT	CAAWDYEIRYKKLF	TRGV10	.	TRGJ1	16	-1	-1	26
51	4.921164868672443E-4	TGTGCCTTGTGGGAGGTGCAACGGGATTATAAGAAACTCTTT	CALWEVQRDYKKLF	TRGV9	.	TRGJ1	19	-1	-1	25
51	4.921164868672443E-4	TGTGCCACCTGGGATAGGTATTATAAGAAACTCTTT	CATWDRYYKKLF	TRGV8	.	TRGJ1	17	-1	-1	18
51	4.921164868672443E-4	TGTGCTGCGTGGGATTCTGGCGAGAAACTCTTT	CAAWDSGEKLF	TRGV10	.	TRGJ1	15	-1	-1	22
51	4.921164868672443E-4	TGTGCTGCGTGGGATTATGATTATAAGAAACTCTTT	CAAWDYDYKKLF	TRGV10	.	TRGJ1	16	-1	-1	16
50	4.8246714398749444E-4	TGTGCTGCGTGGGTCAAATATACCACTGGTTGGTTCAAGATATTT	CAAWVKYTTGWFKIF	TRGV10	.	TRGJP1	12	-1	-1	17
50	4.8246714398749444E-4	TGTGCCTTGTGGAACAACACGCGTTATTATAAGAAACTCTTT	CALWNNTRYYKKLF	TRGV9	.	TRGJ1	11	-1	-1	23
50	4.8246714398749444E-4	TGTGCCTTGTGGGAGCCGGAATATTATAAGAAACTCTTT	CALWEPEYYKKLF	TRGV9	.	TRGJ1	14	-1	-1	18
50	4.8246714398749444E-4	TGTGCCTTGTGGGAGGTGCCGAGTTATAAGAAACTCTTT	CALWEVPSYKKLF	TRGV9	.	TRGJ1	18	-1	-1	23
49	4.7281780110774454E-4	TGTGCTGCGTGGAAGGAAGTATTCAATTATTATAAGAAACTCTTT	CAAWKEVFNYYKKLF	TRGV10	.	TRGJ1	11	-1	-1	20
49	4.7281780110774454E-4	TGTGCTGCGTGGGATCGGGGGAATTATTATAAGAAACTCTTT	CAAWDRGNYYKKLF	TRGV10	.	TRGJ1	14	-1	-1	20
49	4.7281780110774454E-4	TGTGCCTTGTGGGAGGACCACTATTATAAGAAACTCTTT	CALWEDHYYKKLF	TRGV9	.	TRGJ1	15	-1	-1	21
49	4.7281780110774454E-4	TGTGCCTTGTGGGAGGTGGCCAATAAGAAACTCTTT	CALWEVANKKLF	TRGV9	.	TRGJ1	17	-1	-1	22
49	4.7281780110774454E-4	TGTGCCACCTGGGACGATGGGAAACTCTTT	CATWDDGKLF	TRGV2	.	TRGJ1	15	-1	-1	20
49	4.7281780110774454E-4	TGTGCTGCGTCTCCAGGGAAACTCTTT	CAASPGKLF	TRGV10	.	TRGJ1	9	-1	-1	17
48	4.631684582279947E-4	TGTGCCTTGTGGGAGGTGCTCGGGCTGGTGGCCCATAAGAAACTCTTT	CALWEVLGLVAHKKLF	TRGV9	.	TRGJ1	18	-1	-1	34
48	4.631684582279947E-4	TGTGCTGCGTGGGATAGGAAACGGCTTTATAAGAAACTCTTT	CAAWDRKRLYKKLF	TRGV10	.	TRGJ1	14	-1	-1	26
48	4.631684582279947E-4	TGTGCCTTGTGGGAGGCGCCTTTCCATTATAAGAAACTCTTT	CALWEAPFHYKKLF	TRGV9	.	TRGJ1	18	-1	-1	25
48	4.631684582279947E-4	TGTGCCTTTCCCCCGGGAAGTTATAAGAAACTCTTT	CAFPPGSYKKLF	TRGV9	.	TRGJ1	7	-1	-1	20
48	4.631684582279947E-4	TGTGCTGCGTGGGATTTGGGGAAACTCTTT	CAAWDLGKLF	TRGV10	.	TRGJ1	15	-1	-1	20
47	4.535191153482448E-4	TGTGCTGCGTGGGATTGCCCCAGATATCGACAATCGAGTAGTGATTGGATCAAGACGTTT	CAAWDCPRYRQSSSDWIKTF	TRGV10	.	TRGJP2	15	-1	-1	36
47	4.535191153482448E-4	TGTGCCTTGTGGGAGGTGCGAATAGAGGGAGAGTTGGGCAAAAAAATCAAGGTATTT	CALWEVRIEGELGKKIKVF	TRGV9	.	TRGJP	18	-1	-1	29
47	4.535191153482448E-4	TGTGCTGCGTGGGATTATGGAAAAGGGATACATAAGAAACTCTTT	CAAWDYGKGIHKKLF	TRGV10	.	TRGJ1	16	-1	-1	31
47	4.535191153482448E-4	TGTGCCTTGTGGGAGGGCCGCCAGGGGTATAAGAAACTCTTT	CALWEGRQGYKKLF	TRGV9	.	TRGJ1	15	-1	-1	27
47	4.535191153482448E-4	TGTGCCTTGTGGGAGATGTTTTATTATAAGAAACTCTTT	CALWEMFYYKKLF	TRGV9	.	TRGJ1	17	-1	-1	20
47	4.535191153482448E-4	TGTGCTGCGTGGTCGTCTGATTATAAGAAACTCTTT	CAAWSSDYKKLF	TRGV10	.	TRGJ1	11	-1	-1	19
47	4.535191153482448E-4	TGTGCTGCGTGGGGGAATTATTATAAGAAACTCTTT	CAAWGNYYKKLF	TRGV10	.	TRGJ1	12	-1	-1	14
47	4.535191153482448E-4	TGTGCTGCGTGGGACTCCTATTATAAGAAACTCTTT	CAAWDSYYKKLF	TRGV10	.	TRGJ1	13	-1	-1	18
47	4.535191153482448E-4	TGTGCCTTGTGGGAGAATTATTATAAGAAACTCTTT	CALWENYYKKLF	TRGV9	.	TRGJ1	14	-1	-1	14
47	4.535191153482448E-4	TGTGCCTTGTGGGAGACTTATAAGAAACTCTTT	CALWETYKKLF	TRGV9	.	TRGJ1	14	-1	-1	17
47	4.535191153482448E-4	TGTGCCTTGTGGGAGGATAAGAAACTCTTT	CALWEDKKLF	TRGV9	.	TRGJ1	15	-1	-1	16
47	4.535191153482448E-4	TGTGCCACCTGGGCCGGTAATTGGATCAAGACGTTT	CATWAGNWIKTF	TRGV2	.	TRGJP2	16	-1	-1	16
46	4.438697724684949E-4	TGTGCTGCGTGGGATTATATGGGAAGTGGTTGGTTCAAGATATTT	CAAWDYMGSGWFKIF	TRGV10	.	TRGJP1	16	-1	-1	26
46	4.438697724684949E-4	TGTGCTGCGTGGGATCCCCAAGAGTGCTATTATAAGAAACTCTTT	CAAWDPQECYYKKLF	TRGV10	.	TRGJ1	14	-1	-1	27
46	4.438697724684949E-4	TGTGCCTTGTGGGTTTATAGTAGTGATTGGATCAAGACGTTT	CALWVYSSDWIKTF	TRGV9	.	TRGJP2	12	-1	-1	15
46	4.438697724684949E-4	TGTGCCACCTGGGACGTCTCGCGTGATTGGATCAAGACGTTT	CATWDVSRDWIKTF	TRGV2	.	TRGJP2	15	-1	-1	22
46	4.438697724684949E-4	TGTGCTGCGTGGGAATATTATAAGAAACTCTTT	CAAWEYYKKLF	TRGV10	.	TRGJ1	16	-1	-1	12
46	4.438697724684949E-4	TGTGCCACCTGGGATGGGCGGGGCTTGGATTATAAGAAACTCTTT	CATWDGRGLDYKKLF	TRGV4	.	TRGJ1	18	-1	-1	28
45	4.3422042958874503E-4	TGTGCTGCGTGGGAGGGAGGGGGTTTTACCACTGGTTGGTTCAAGATATTT	CAAWEGGGFTTGWFKIF	TRGV10	.	TRGJP1	13	-1	-1	26
45	4.3422042958874503E-4	TGTGCTGCGTGGGATTACCCTAATTGCGGTTGGTTCAAGATATTT	CAAWDYPNCGWFKIF	TRGV10	.	TRGJP1	17	-1	-1	27
45	4.3422042958874503E-4	TGTGCCTTGTGGGAGGTGCTTTGTTATTATAAGAAACTCTTT	CALWEVLCYYKKLF	TRGV9	.	TRGJ1	18	-1	-1	23
45	4.3422042958874503E-4	TGTGCCTTGTGGGAGGTGCACCATTATTATAAGAAACTCTTT	CALWEVHHYYKKLF	TRGV9	.	TRGJ1	21	-1	-1	22
45	4.3422042958874503E-4	TGTGCCACCTGGGATGGCAACTATTATTATAAGAAACTCTTT	CATWDGNYYYKKLF	TRGV4	.	TRGJ1	16	-1	-1	22
45	4.3422042958874503E-4	TGTGCCTTGTGGGAGGTACCGGATTCTAAGAAACTCTTT	CALWEVPDSKKLF	TRGV9	.	TRGJ1	16	-1	-1	22
45	4.3422042958874503E-4	TGTGCCACTCTTAAGAAACTCTTT	CATLKKLF	TRGV4	.	TRGJ1	7	-1	-1	11
45	4.3422042958874503E-4	TGTGCCACCTGGGACGGGCGGTCAAGTTATTATAAGAAACTCTTT	CATWDGRSSYYKKLF	TRGV2	.	TRGJ1	18	-1	-1	26
45	4.3422042958874503E-4	TGTGCTGCGTGGGATTGGGATTATAAGAAACTCTTT	CAAWDWDYKKLF	TRGV10	.	TRGJ1	15	-1	-1	19
44	4.245710867089951E-4	TGTGCCTTGTGGGAGGCCCCGAATTATTATAAGAAACTCTTT	CALWEAPNYYKKLF	TRGV9	.	TRGJ1	15	-1	-1	19
44	4.245710867089951E-4	TGTGCTGCGTGGGATGAGGGGGATTATAAGAAACTCTTT	CAAWDEGDYKKLF	TRGV10	.	TRGJ1	14	-1	-1	22
44	4.245710867089951E-4	TGTGCTGCGTGGGCCGTTAATTATAAGAAACTCTTT	CAAWAVNYKKLF	TRGV10	.	TRGJ1	12	-1	-1	19
44	4.245710867089951E-4	TGTGCTGCGTGGGCGAATTATTATAAGAAACTCTTT	CAAWANYYKKLF	TRGV10	.	TRGJ1	12	-1	-1	13
44	4.245710867089951E-4	TGTGCCACCCCTGGGCTCTTT	CATPGLF	TRGV4	.	TRGJ1	8	-1	-1	15
43	4.149217438292452E-4	TGTGCTGCGTGGGATACGGCTTCAAATTATTATAAGAAACTCTTT	CAAWDTASNYYKKLF	TRGV10	.	TRGJ1	17	-1	-1	20
43	4.149217438292452E-4	TGTGCCTTGTTAAAGGGCTTTGGGGATTATTATAAGAAACTCTTT	CALLKGFGDYYKKLF	TRGV9	.	TRGJ1	9	-1	-1	25
43	4.149217438292452E-4	TGTGCTGCGTGGGATTATTCCCAGGATTATAAGAAACTCTTT	CAAWDYSQDYKKLF	TRGV10	.	TRGJ1	16	-1	-1	25
43	4.149217438292452E-4	TGTGCTGCGTGGGATTATACGGGATATTATAAGAAACTCTTT	CAAWDYTGYYKKLF	TRGV10	.	TRGJ2	16	-1	-1	24
43	4.149217438292452E-4	TGTGCCACCTGGGACAGGCGGGATTATTATAAGAAACTCTTT	CATWDRRDYYKKLF	TRGV7	.	TRGJ1	18	-1	-1	22
43	4.149217438292452E-4	TGTGCTGCGTGGGATAATAGTGATTGGATCAAGACGTTT	CAAWDNSDWIKTF	TRGV10	.	TRGJP2	14	-1	-1	13
43	4.149217438292452E-4	TGTGCCTTGTGGGAGGTGCACCTTTATAAGAAACTCTTT	CALWEVHLYKKLF	TRGV9	.	TRGJ1	22	-1	-1	23
43	4.149217438292452E-4	TGTGCTGCGTGGGATTGTTCTTATAAGAAACTCTTT	CAAWDCSYKKLF	TRGV10	.	TRGJ1	15	-1	-1	17
43	4.149217438292452E-4	TGTGCTGCGTGGGAAAATTATTATAAGAAACTCTTT	CAAWENYYKKLF	TRGV10	.	TRGJ1	13	-1	-1	15
43	4.149217438292452E-4	TGTGCTGCGTGGGTTTATTATAAGAAACTCTTT	CAAWVYYKKLF	TRGV10	.	TRGJ1	16	-1	-1	14
43	4.149217438292452E-4	TGTGCCACCTGGGAGGATTATAAGAAACTCTTT	CATWEDYKKLF	TRGV5	.	TRGJ1	13	-1	-1	16
43	4.149217438292452E-4	TGTGCTGCCTTTGGTTGGTTCAAGATATTT	CAAFGWFKIF	TRGV10	.	TRGJP1	7	-1	-1	11
43	4.149217438292452E-4	TGTGCTGCGTGGGATAAGAAACTCTTT	CAAWDKKLF	TRGV10	.	TRGJ1	14	-1	-1	13
43	4.149217438292452E-4	TGTGCCACCTGGAATAAGAAACTCTTT	CATWNKKLF	TRGV2	.	TRGJ1	11	-1	-1	13
43	4.149217438292452E-4	TGTGCCTTGTGGGAACTCTTT	CALWELF	TRGV9	.	TRGJ1	13	-1	-1	13
42	4.052724009494953E-4	TGTGCTGCGTGGGATTATAAGATATCCGCGGGGGATTATAAGAAACTCTTT	CAAWDYKISAGDYKKLF	TRGV10	.	TRGJ1	16	-1	-1	34
42	4.052724009494953E-4	TGTGCCTTGTGGGAGGTTAAGAATTATTATAAGAAACTCTTT	CALWEVKNYYKKLF	TRGV9	.	TRGJ1	16	-1	-1	20
42	4.052724009494953E-4	TGTGCCACCTGGGACAGGCGGGGTTATTATAAGAAACTCTTT	CATWDRRGYYKKLF	TRGV5	.	TRGJ1	18	-1	-1	23
42	4.052724009494953E-4	TGTGCTGCGTGGGATGTAAAGAAACTCTTT	CAAWDVKKLF	TRGV10	.	TRGJ1	14	-1	-1	18
42	4.052724009494953E-4	TGTGCCACCAGGTATAAGAAACTCTTT	CATRYKKLF	TRGV5	.	TRGJ1	11	-1	-1	12
41	3.9562305806974547E-4	TGTGCCTTGTGGGAGGTGCCTGTTAGGCCGCTGAATTATTATAAGAAACTCTTT	CALWEVPVRPLNYYKKLF	TRGV9	.	TRGJ1	18	-1	-1	32
41	3.9562305806974547E-4	TGTGCTGCGTGGGATTATAACGTCGAGTATTATAAGAAACTCTTT	CAAWDYNVEYYKKLF	TRGV10	.	TRGJ1	16	-1	-1	27
41	3.9562305806974547E-4	TGTGCCTTGTGGGAGATTAATACCACTGGTTGGTTCAAGATATTT	CALWEINTTGWFKIF	TRGV9	.	TRGJP1	14	-1	-1	19
41	3.9562305806974547E-4	TGTGCCACCTGGGACGGGCTCCGGAATTATTATAAGAAACTCTTT	CATWDGLRNYYKKLF	TRGV2	.	TRGJ1	22	-1	-1	23
41	3.9562305806974547E-4	TGTGCTGCGTGGGAGGAAGTGAGGTATTATAAGAAACTCTTT	CAAWEEVRYYKKLF	TRGV10	.	TRGJ1	13	-1	-1	24
41	3.9562305806974547E-4	TGTGCTGCGTGGGATTTAGGGGGATGGTTCAAGATATTT	CAAWDLGGWFKIF	TRGV10	.	TRGJP1	15	-1	-1	21
41	3.9562305806974547E-4	TGTGCTGCGTGGGATCCCCCTTATTATAAGAAACTCTTT	CAAWDPPYYKKLF	TRGV10	.	TRGJ1	14	-1	-1	20
41	3.9562305806974547E-4	TGTGCCTTGTGGGGACGGAATTATTATAAGAAACTCTTT	CALWGRNYYKKLF	TRGV9	.	TRGJ1	12	-1	-1	17
41	3.9562305806974547E-4	TGTGCTGCGTGGGGCTATTATTATAAGAAACTCTTT	CAAWGYYYKKLF	TRGV10	.	TRGJ1	12	-1	-1	16
41	3.9562305806974547E-4	TGTGCTGCGTGGGAGCCTTATTATAAGAAACTCTTT	CAAWEPYYKKLF	TRGV10	.	TRGJ1	13	-1	-1	17
41	3.9562305806974547E-4	TGTGCTGCGGCTTATTATAAGAAACTCTTT	CAAAYYKKLF	TRGV10	.	TRGJ1	8	-1	-1	11
41	3.9562305806974547E-4	TGTGCCACCGAGAAACTCTTT	CATEKLF	TRGV2	.	TRGJ2	8	-1	-1	10
40	3.8597371518999556E-4	TGTGCTGCGTGGGACTTAAATACCACTGGTTGGTTCAAGATATTT	CAAWDLNTTGWFKIF	TRGV10	.	TRGJP1	17	-1	-1	16
40	3.8597371518999556E-4	TGTGCTGCGTGGACCTATACCACTGGTTGGTTCAAGATATTT	CAAWTYTTGWFKIF	TRGV10	.	TRGJP1	11	-1	-1	15
40	3.8597371518999556E-4	TGTGCCTTGTGGGAGGTGCACGGGAATTATAAGAAACTCTTT	CALWEVHGNYKKLF	TRGV9	.	TRGJ1	20	-1	-1	25
40	3.8597371518999556E-4	TGTGCCTTGTGGGAGGCCTTACTTTATAAGAAACTCTTT	CALWEALLYKKLF	TRGV9	.	TRGJ1	15	-1	-1	23
40	3.8597371518999556E-4	TGTGCTGCGTGGGACGGTCCTAAGAAACTCTTT	CAAWDGPKKLF	TRGV10	.	TRGJ1	13	-1	-1	20
40	3.8597371518999556E-4	TGTGCTGCGTGGGATTGGGAGAAACTCTTT	CAAWDWEKLF	TRGV10	.	TRGJ1	15	-1	-1	19
40	3.8597371518999556E-4	TGTGCCTTAATTTATTATAAGAAACTCTTT	CALIYYKKLF	TRGV9	.	TRGJ1	7	-1	-1	11
40	3.8597371518999556E-4	TGTGCTGCGTGGTCTTCTAAACTCTTT	CAAWSSKLF	TRGV10	.	TRGJ1	11	-1	-1	18
40	3.8597371518999556E-4	TTGATTGAGAAACTCTTT	LIEKLF	TRGV10	.	TRGJ1	0	-1	-1	7
40	3.8597371518999556E-4	TGTGCCTCGCACATTAAACTCTTT	CASHIKLF	TRGV9	.	TRGJ1	6	-1	-1	15
39	3.7632437231024566E-4	TGTGCTGCGTGGGATTATAGCCCTCCGAATTATTATAAGAAACTCTTT	CAAWDYSPPNYYKKLF	TRGV10	.	TRGJ1	16	-1	-1	25
39	3.7632437231024566E-4	TGTGCTGCGTGGGATTATATGAGTAGTGATTGGATCAAGACGTTT	CAAWDYMSSDWIKTF	TRGV10	.	TRGJP2	16	-1	-1	15
39	3.7632437231024566E-4	TGTGCCACCTGGGACGGGCCGAGTAGTGATTGGATCAAGACGTTT	CATWDGPSSDWIKTF	TRGV2	.	TRGJP2	19	-1	-1	21
39	3.7632437231024566E-4	TGTGCCTTGTGGGAGGTGCGGGTTTATAAGAAACTCTTT	CALWEVRVYKKLF	TRGV9	.	TRGJ1	18	-1	-1	23
39	3.7632437231024566E-4	TGTGCCACCTGGGATGGGCCAAAACATAAGAAACTCTTT	CATWDGPKHKKLF	TRGV4	.	TRGJ1	19	-1	-1	25
39	3.7632437231024566E-4	TGTGCTGCGTGGGATTGGGACTATAAGAAACTCTTT	CAAWDWDYKKLF	TRGV10	.	TRGJ2	15	-1	-1	21
39	3.7632437231024566E-4	TGTGCCACCTGGGGTAGTGATTGGATCAAGACGTTT	CATWGSDWIKTF	TRGV2	.	TRGJP2	12	-1	-1	13
39	3.7632437231024566E-4	TGTGCTGTGCGGCGGAGTTGGTTCAAGATATTT	CAVRRSWFKIF	TRGV10	.	TRGJP1	6	-1	-1	16
39	3.7632437231024566E-4	TGTGCCACCTGGGACCGACATAAGAAACTCTTT	CATWDRHKKLF	TRGV3	.	TRGJ1	14	-1	-1	19
39	3.7632437231024566E-4	TGTGCCCCTTATTATAAGAAACTCTTT	CAPYYKKLF	TRGV9	.	TRGJ1	5	-1	-1	8
38	3.666750294304958E-4	TGTGCCTTGTGGGAGCTCCCCGGACTTTATTATAAGAAACTCTTT	CALWELPGLYYKKLF	TRGV9	.	TRGJ1	14	-1	-1	26
38	3.666750294304958E-4	TGTGCCACCTGGGACGGGCGGGGTAGTGATTGGATCAAGACGTTT	CATWDGRGSDWIKTF	TRGV2	.	TRGJP2	18	-1	-1	22
38	3.666750294304958E-4	TGTGCTGCGTGGGATCCCAGGGGGTATAAGAAACTCTTT	CAAWDPRGYKKLF	TRGV10	.	TRGJ1	14	-1	-1	24
38	3.666750294304958E-4	TGTGCCTTGTGGGAGGTGCTCAATTATAAGAAACTCTTT	CALWEVLNYKKLF	TRGV9	.	TRGJ1	18	-1	-1	22
38	3.666750294304958E-4	TGTGCCTTGTGGGAGGTGAATTATTATAAGAAACTCTTT	CALWEVNYYKKLF	TRGV9	.	TRGJ1	17	-1	-1	17
38	3.666750294304958E-4	TGTGCTGCGTGGGACCATTATTATAAGAAACTCTTT	CAAWDHYYKKLF	TRGV10	.	TRGJ1	13	-1	-1	16
38	3.666750294304958E-4	TGTGCCACCTGGGATGGGCGGTATAAGAAACTCTTT	CATWDGRYKKLF	TRGV4	.	TRGJ2	18	-1	-1	21
38	3.666750294304958E-4	TGTGCCTTGTGGGAGGTGTATAAGAAACTCTTT	CALWEVYKKLF	TRGV9	.	TRGJ1	17	-1	-1	18
38	3.666750294304958E-4	TGTGCCACCTGGGACGGGCCGGGGAAACTCTTT	CATWDGPGKLF	TRGV2	.	TRGJ1	19	-1	-1	23
38	3.666750294304958E-4	TGTGCCACCTGGGGTAAGAAACTCTTT	CATWGKKLF	TRGV4	.	TRGJ1	12	-1	-1	14
37	3.570256865507459E-4	TGTGCTGCGTGGGATTCGATCCCAAATAAGAATTATAAGAAACTCTTT	CAAWDSIPNKNYKKLF	TRGV10	.	TRGJ1	23	-1	-1	31
37	3.570256865507459E-4	TGTGCTGCGTGGGATGCCGCTAATTATTATAAGAAACTCTTT	CAAWDAANYYKKLF	TRGV10	.	TRGJ1	14	-1	-1	21
37	3.570256865507459E-4	TGTGCCTTGTGGGAGGCGCCCCCTTATTATAAGAAACTCTTT	CALWEAPPYYKKLF	TRGV9	.	TRGJ1	21	-1	-1	23
37	3.570256865507459E-4	TGTGCCTTGTGGGAGGGTAATTATTATAAGAAACTCTTT	CALWEGNYYKKLF	TRGV9	.	TRGJ1	15	-1	-1	18
37	3.570256865507459E-4	TGTGCCTTGTGGGAGGAGAATTATTATAAGAAACTCTTT	CALWEENYYKKLF	TRGV9	.	TRGJ1	15	-1	-1	17
37	3.570256865507459E-4	TGTGCCACCTGGGACGGGCCGGGATGTGTGAAACTCTTT	CATWDGPGCVKLF	TRGV2	.	TRGJ1	19	-1	-1	29
37	3.570256865507459E-4	TGTGCCACCTGGCCCTGCGGTTATAAGAAACTCTTT	CATWPCGYKKLF	TRGV3	.	TRGJ1	11	-1	-1	20
37	3.570256865507459E-4	TGTGCCACCTGGGATAGTTATTATAAGAAACTCTTT	CATWDSYYKKLF	TRGV8	.	TRGJ1	16	-1	-1	17
37	3.570256865507459E-4	TGTGCCACCTGGGATTATTATAAGAAACTCTTT	CATWDYYKKLF	TRGV4	.	TRGJ1	14	-1	-1	13
37	3.570256865507459E-4	TGTGCCACCTGGGACGATTATAAGAAACTCTTT	CATWDDYKKLF	TRGV2	.	TRGJ1	15	-1	-1	16
37	3.570256865507459E-4	TTTGCATGGGGGGATTATAAGAAACTCTTT	FAWGDYKKLF	TRGV10	.	TRGJ1	16	-1	-1	13
37	3.570256865507459E-4	TGTGCTGCGTGGGATCAGAGGAAACTCTTT	CAAWDQRKLF	TRGV10	.	TRGJ1	14	-1	-1	20
36	3.47376343670996E-4	TGTGCCACCTGGGACGAGATATGTAGTGATTGGATCAAGACGTTT	CATWDEICSDWIKTF	TRGV2	.	TRGJP2	15	-1	-1	18
36	3.47376343670996E-4	TGTGCTGCGTGGGCCTATACCACTGGTTGGTTCAAGATATTT	CAAWAYTTGWFKIF	TRGV10	.	TRGJP1	12	-1	-1	15
36	3.47376343670996E-4	TGTGCTGCGTGGGATTATAGGAATTATTATAAGAAACTCTTT	CAAWDYRNYYKKLF	TRGV10	.	TRGJ1	16	-1	-1	20
36	3.47376343670996E-4	TGTGCCACCTGGGACAGGCCGAATTATTATAAGAAACTCTTT	CATWDRPNYYKKLF	TRGV5	.	TRGJ1	19	-1	-1	19
36	3.47376343670996E-4	TGTGCTGCGTGGCCCTCGAATTATTATAAGAAACTCTTT	CAAWPSNYYKKLF	TRGV10	.	TRGJ1	11	-1	-1	15
36	3.47376343670996E-4	TGTGCTGCGTGGGATAACTCGAGTCACTCGAAACTCTTT	CAAWDNSSHSKLF	TRGV10	.	TRGJ2	17	-1	-1	29
36	3.47376343670996E-4	TGTGCCTTGTGGGAATCGAATTATTATAAGAAACTCTTT	CALWESNYYKKLF	TRGV9	.	TRGJ1	13	-1	-1	15
36	3.47376343670996E-4	TGTGCCTTGTGGGATGCATATTATAAGAAACTCTTT	CALWDAYYKKLF	TRGV9	.	TRGJ1	13	-1	-1	18
36	3.47376343670996E-4	TGTGCCACCTGGGACGGGCGAGGAGGGGGACTCTTT	CATWDGRGGGLF	TRGV2	.	TRGJ1	18	-1	-1	29
36	3.47376343670996E-4	TGTGCCACCGGTCCTGATTATTATAAGAAACTCTTT	CATGPDYYKKLF	TRGV3	.	TRGJ1	8	-1	-1	16
36	3.47376343670996E-4	TGTGCTGCCGGTGGGGACTATAAGAAACTCTTT	CAAGGDYKKLF	TRGV10	.	TRGJ1	14	-1	-1	18
36	3.47376343670996E-4	TGTGCCACCTGGGACAGCGGAAAGAAACTCTTT	CATWDSGKKLF	TRGV7	.	TRGJ1	16	-1	-1	21
36	3.47376343670996E-4	TGTGCTGCGTGGGGAGGTAAGAAACTCTTT	CAAWGGKKLF	TRGV10	.	TRGJ1	12	-1	-1	17
36	3.47376343670996E-4	TGTGCTGCGTGGGACCTTAAGAAACTCTTT	CAAWDLKKLF	TRGV10	.	TRGJ1	13	-1	-1	17
36	3.47376343670996E-4	TGTGCCACCGATAAGAAACTCTTT	CATDKKLF	TRGV2	.	TRGJ1	8	-1	-1	10
36	3.47376343670996E-4	TGTGCTGCGTGGAAAAAGAAACTCTTT	CAAWKKKLF	TRGV10	.	TRGJ1	11	-1	-1	15
35	3.377270007912461E-4	TGTGCTGCGTGGGATTGGGATGGCCACACTGGTTGGTTCAAGATATTT	CAAWDWDGHTGWFKIF	TRGV10	.	TRGJP1	15	-1	-1	26
35	3.377270007912461E-4	TGTGCTGCGTGGGATTATGATACCACTGGTTGGTTCAAGATATTT	CAAWDYDTTGWFKIF	TRGV10	.	TRGJP1	16	-1	-1	15
35	3.377270007912461E-4	TGTGCTGCGTGGGATCACTGTAGGGCTTATTATAAGAAACTCTTT	CAAWDHCRAYYKKLF	TRGV10	.	TRGJ1	21	-1	-1	26
35	3.377270007912461E-4	TGTGCTGCGTGGGACTGGGGTACCACTGGTTGGTTCAAGATATTT	CAAWDWGTTGWFKIF	TRGV10	.	TRGJP1	13	-1	-1	20
35	3.377270007912461E-4	TGTGCTGCGTGGGAGCGGGATACCACTGGTTGGTTCAAGATATTT	CAAWERDTTGWFKIF	TRGV10	.	TRGJP1	13	-1	-1	19
35	3.377270007912461E-4	TGTGCCTTGTGGGAGGTGCTTTTGTTTTATTATAAGAAACTCTTT	CALWEVLLFYYKKLF	TRGV9	.	TRGJ1	18	-1	-1	26
35	3.377270007912461E-4	TGTGCCTTGTGGGAGGTGCGCCTCTTTTATTATAAGAAACTCTTT	CALWEVRLFYYKKLF	TRGV9	.	TRGJ1	23	-1	-1	26
35	3.377270007912461E-4	TGTGCCACCTGGGACAGGCCCCCGGATTATTATAAGAAACTCTTT	CATWDRPPDYYKKLF	TRGV5	.	TRGJ1	19	-1	-1	22
35	3.377270007912461E-4	TGTGCCACCTGGGACAGGCAGAATTATTATAAGAAACTCTTT	CATWDRQNYYKKLF	TRGV7	.	TRGJ1	18	-1	-1	20
35	3.377270007912461E-4	TGTGCCTTGTGGGAGGTGCTTTATTATAAGAAACTCTTT	CALWEVLYYKKLF	TRGV9	.	TRGJ1	18	-1	-1	20
35	3.377270007912461E-4	TGTGCCTTGTGGGAGGTGCAATATAAGAAACTCTTT	CALWEVQYKKLF	TRGV9	.	TRGJ1	19	-1	-1	21
35	3.377270007912461E-4	TGTGCCACCTGGGACAGGCTAGGGAAACTCTTT	CATWDRLGKLF	TRGV5	.	TRGJ1	18	-1	-1	23
34	3.2807765791149625E-4	TGTGCTGCGTGGGATTATAACCCCACTGGTTGGTTCAAGATATTT	CAAWDYNPTGWFKIF	TRGV10	.	TRGJP1	25	-1	-1	22
34	3.2807765791149625E-4	TGTGCCTTGTGGGAGGATATTTATTATAAGAAACTCTTT	CALWEDIYYKKLF	TRGV9	.	TRGJ1	15	-1	-1	20
34	3.2807765791149625E-4	TGTGCCACCTGGTGGGCCACTGGTTGGTTCAAGATATTT	CATWWATGWFKIF	TRGV2	.	TRGJP1	11	-1	-1	16
34	3.2807765791149625E-4	TGTGCCACCTGGGAACTAAAGGATTATAAGAAACTCTTT	CATWELKDYKKLF	TRGV5	.	TRGJ1	13	-1	-1	22
34	3.2807765791149625E-4	TGTGCTGCGTGGCCGACTGGTTGGTTCAAGATATTT	CAAWPTGWFKIF	TRGV10	.	TRGJP1	11	-1	-1	15
34	3.2807765791149625E-4	TGTGCTGCGTGGGATCCCCCCCGGAAGAAACTCTTT	CAAWDPPRKKLF	TRGV10	.	TRGJ1	14	-1	-1	24
34	3.2807765791149625E-4	TGTGCCACCTGGGACGGATATTATAAGAAACTCTTT	CATWDGYYKKLF	TRGV2	.	TRGJ1	16	-1	-1	18
34	3.2807765791149625E-4	TGTGCTGCTCATAAGAAACTCTTT	CAAHKKLF	TRGV10	.	TRGJ1	7	-1	-1	10
34	3.2807765791149625E-4	TGTGCCACCTGGGATTATAAGAAACTCTTT	CATWDYKKLF	TRGV8	.	TRGJ1	14	-1	-1	13
33	3.1842831503174634E-4	TGTGCTGTAACCCACCCTTATACCACTGGTTGGTTCAAGATATTT	CAVTHPYTTGWFKIF	TRGV10	.	TRGJP1	6	-1	-1	18
33	3.1842831503174634E-4	TGTGCTGCGTGGGAGACTGGGGGATATTCGCATAAGAAACTCTTT	CAAWETGGYSHKKLF	TRGV10	.	TRGJ1	13	-1	-1	31
33	3.1842831503174634E-4	TGTGCCACCTGGGACGGGCCGGGTAGTGATTGGATCAAGACGTTT	CATWDGPGSDWIKTF	TRGV2	.	TRGJP2	19	-1	-1	22
33	3.1842831503174634E-4	TGTGCTGCGTGGGCCCCGGGGACTGGTTGGTTCAAGATATTT	CAAWAPGTGWFKIF	TRGV10	.	TRGJP1	12	-1	-1	21
33	3.1842831503174634E-4	TGTGCCTTGTGGGAGGTGCCCTATTATTATAAGAAACTCTTT	CALWEVPYYYKKLF	TRGV9	.	TRGJ1	21	-1	-1	22
33	3.1842831503174634E-4	TGTGCTGCGTGGGATTTCGGGGGCCATAAGAAACTCTTT	CAAWDFGGHKKLF	TRGV10	.	TRGJ1	18	-1	-1	25
33	3.1842831503174634E-4	TGTGCCTTGTGGGAGGATTTTTATTATAAGAAACTCTTT	CALWEDFYYKKLF	TRGV9	.	TRGJ1	15	-1	-1	20
33	3.1842831503174634E-4	TGTGCTGCGTGGGATTATCGAAGTACGAAACTCTTT	CAAWDYRSTKLF	TRGV10	.	TRGJ1	16	-1	-1	23
33	3.1842831503174634E-4	TGTGCTGCGTGGGATTATAACCTCAAGAAACTCTTT	CAAWDYNLKKLF	TRGV10	.	TRGJ1	16	-1	-1	24
33	3.1842831503174634E-4	TGTGCCACCTGGGACGGGCGGTGGATCAAGACGTTT	CATWDGRWIKTF	TRGV2	.	TRGJP2	18	-1	-1	21
33	3.1842831503174634E-4	TGTGCCACCTGGGACAGGCCCTATAAGAAACTCTTT	CATWDRPYKKLF	TRGV7	.	TRGJ1	19	-1	-1	21
33	3.1842831503174634E-4	TGTGCCACCTATCCGAATTATTATAAGAAACTCTTT	CATYPNYYKKLF	TRGV4	.	TRGJ1	9	-1	-1	10
33	3.1842831503174634E-4	TGTGCCTTGTGTGCTCCCACACAAGGCCTCTTT	CALCAPTQGLF	TRGV9	.	TRGJ1	10	-1	-1	27
33	3.1842831503174634E-4	TGTGCCACCCCGCCTCATTATAAGAAACTCTTT	CATPPHYKKLF	TRGV4	.	TRGJ1	8	-1	-1	16
33	3.1842831503174634E-4	TGTGCCACCGGCAAGGGGCTCTTT	CATGKGLF	TRGV3	.	TRGJ1	8	-1	-1	18
32	3.0877897215199644E-4	TGTGCCTGCTGGATTAGGCCGTCCAATTATTATTATAAGAAACTCTTT	CACWIRPSNYYYKKLF	TRGV11	.	TRGJ2	26	-1	-1	28
32	3.0877897215199644E-4	TGTGCTGCGTGGGATTTGGCCCCAAATTATTATAAGAAACTCTTT	CAAWDLAPNYYKKLF	TRGV10	.	TRGJ1	15	-1	-1	24
32	3.0877897215199644E-4	TGTGCTGCGTGGGATTGGAGTGCCACTGGTTGGTTCAAGATATTT	CAAWDWSATGWFKIF	TRGV10	.	TRGJP1	15	-1	-1	22
32	3.0877897215199644E-4	TGTGCTGCGGGGCCGAGGGGAGAGAATTATTATAAGAAACTCTTT	CAAGPRGENYYKKLF	TRGV10	.	TRGJ2	11	-1	-1	23
32	3.0877897215199644E-4	TGTGCCTTGTGGGAGGTGCAGGGATTGGATTATAAGAAACTCTTT	CALWEVQGLDYKKLF	TRGV9	.	TRGJ1	19	-1	-1	28
32	3.0877897215199644E-4	TGTGCTGCGTGGGATTACCGGTATTATTATAAGAAACTCTTT	CAAWDYRYYYKKLF	TRGV10	.	TRGJ1	17	-1	-1	22
32	3.0877897215199644E-4	TGTGCTGCGTGGGTCAAGAATTATTATAAGAAACTCTTT	CAAWVKNYYKKLF	TRGV10	.	TRGJ1	12	-1	-1	17
32	3.0877897215199644E-4	TGTGCCTTGTGGGAGGGGATTTATTATAAGAAACTCTTT	CALWEGIYYKKLF	TRGV9	.	TRGJ1	15	-1	-1	17
32	3.0877897215199644E-4	TGTGCCACCTGGCACCCGAATTATTATAAGAAACTCTTT	CATWHPNYYKKLF	TRGV2	.	TRGJ1	14	-1	-1	16
32	3.0877897215199644E-4	TGTGCCACCTGGGATGTAACGAATTATAAGAAACTCTTT	CATWDVTNYKKLF	TRGV2	.	TRGJ1	13	-1	-1	22
32	3.0877897215199644E-4	TGTGCCACCTGGGATAGTAGTGATTGGATCAAGACGTTT	CATWDSSDWIKTF	TRGV8	.	TRGJP2	16	-1	-1	13
32	3.0877897215199644E-4	TGTGCCACCTGGGACAGGCTTACAAAGAAACTCTTT	CATWDRLTKKLF	TRGV7	.	TRGJ1	18	-1	-1	24
32	3.0877897215199644E-4	TGTGCCACCTGGTATTATTATAAGAAACTCTTT	CATWYYYKKLF	TRGV4	.	TRGJ2	14	-1	-1	13
32	3.0877897215199644E-4	TGTGCCACCTGGGACAGGCGGGATCGACTCTTT	CATWDRRDRLF	TRGV3	.	TRGJ1	18	-1	-1	26
32	3.0877897215199644E-4	TGTGCTGAATATTTTAAGAAACTCTTT	CAEYFKKLF	TRGV10	.	TRGJ1	6	-1	-1	6
32	3.0877897215199644E-4	TGTGCCACCTGGGACAGGCCATGTAAACTCTTT	CATWDRPCKLF	TRGV3	.	TRGJ1	23	-1	-1	24
31	2.9912962927224654E-4	TGTGCTGCGTGGGATGTGAGTATCACTGGTTGGTTCAAGATATTT	CAAWDVSITGWFKIF	TRGV10	.	TRGJP1	14	-1	-1	20
31	2.9912962927224654E-4	TGTGCCACCTGGGACCGGTGGTGTCGAGATTGGATCAAGACGTTT	CATWDRWCRDWIKTF	TRGV3	.	TRGJP2	17	-1	-1	27
31	2.9912962927224654E-4	TGTGCTGCGTGGGACCGCACCACTGGTTGGTTCAAGATATTT	CAAWDRTTGWFKIF	TRGV10	.	TRGJP1	13	-1	-1	18
31	2.9912962927224654E-4	TGTGCCACCTGGGCCCTTTTTTTTTATTATAAGAAACTCTTT	CATWALFFYYKKLF	TRGV8	.	TRGJ1	12	-1	-1	23
31	2.9912962927224654E-4	TGTGCCTTGTGGGAGGTGCAAAGTTATAAGAAACTCTTT	CALWEVQSYKKLF	TRGV9	.	TRGJ1	19	-1	-1	23
31	2.9912962927224654E-4	TGTGCCACCTGGGATGGGCCCAAAAATAAGAAACTCTTT	CATWDGPKNKKLF	TRGV4	.	TRGJ1	21	-1	-1	25
31	2.9912962927224654E-4	TGTGCTGCGTGGTCATTACTTGTTAAGAAACTCTTT	CAAWSLLVKKLF	TRGV10	.	TRGJ1	18	-1	-1	23
31	2.9912962927224654E-4	TGTGCTGCGTGGGATTTCTCCCCTAAGAAACTCTTT	CAAWDFSPKKLF	TRGV10	.	TRGJ1	15	-1	-1	23
31	2.9912962927224654E-4	TGTGCTGCGTGGGATCCTCCTAATAAGAAACTCTTT	CAAWDPPNKKLF	TRGV10	.	TRGJ1	14	-1	-1	22
31	2.9912962927224654E-4	TGTGCTGCGTGGATATTAGGGGATAAGAAACTCTTT	CAAWILGDKKLF	TRGV10	.	TRGJ1	11	-1	-1	22
31	2.9912962927224654E-4	TGTGCCACCTGGGACAGGCGAAAGAAACTCTTT	CATWDRRKKLF	TRGV3	.	TRGJ1	18	-1	-1	21
31	2.9912962927224654E-4	TGTGCCACCTGGGGCCCTAAGAAACTCTTT	CATWGPKKLF	TRGV8	.	TRGJ1	12	-1	-1	17
31	2.9912962927224654E-4	TGTGCCACCTGGGACCTCTTT	CATWDLF	TRGV2	.	TRGJ1	14	-1	-1	15
31	2.9912962927224654E-4	TGTGCCACCTGTTCCTCAAGGAAGAAACTCTTT	CATCSSRKKLF	TRGV3	.	TRGJ1	10	-1	-1	21
31	2.9912962927224654E-4	TGTGCCACCTGGGATATGGAGAAGAAACTCTTT	CATWDMEKKLF	TRGV8	.	TRGJ1	15	-1	-1	21
31	2.9912962927224654E-4	TGTGCCAACCCTGGACTCTTT	CANPGLF	TRGV2	.	TRGJ1	13	-1	-1	14
31	2.9912962927224654E-4	TGTGCCACCTGGGACGGGCTCGAACTCTTT	CATWDGLELF	TRGV2	.	TRGJ1	21	-1	-1	22
30	2.894802863924967E-4	TGTGCTGCGTGGGATTATGAATTGCGGTATTATAAGAAACTCTTT	CAAWDYELRYYKKLF	TRGV10	.	TRGJ1	16	-1	-1	27
30	2.894802863924967E-4	TGTGCTGCGTGGGCGGATACCACTGGTTGGTTCAAGATATTT	CAAWADTTGWFKIF	TRGV10	.	TRGJP1	12	-1	-1	16
30	2.894802863924967E-4	TGTGCTGCGTGGGATCCGAAGCTTGGTTGGTTCAAGATATTT	CAAWDPKLGWFKIF	TRGV10	.	TRGJP1	14	-1	-1	23
30	2.894802863924967E-4	TGTGCTGCGTGGGATAATACCACTGGTTGGTTCAAGATATTT	CAAWDNTTGWFKIF	TRGV10	.	TRGJP1	14	-1	-1	8
30	2.894802863924967E-4	TGTGCCACCTGGGACGGAATTAGTGATTGGATCAAGACGTTT	CATWDGISDWIKTF	TRGV2	.	TRGJP2	16	-1	-1	20
30	2.894802863924967E-4	TGTGCTGCGTGGGAACTTAGTGATTGGATCAAGACGTTT	CAAWELSDWIKTF	TRGV10	.	TRGJP2	13	-1	-1	17
30	2.894802863924967E-4	TGTGCCACCTGGGATACCACTGGTTGGTTCAAGATATTT	CATWDTTGWFKIF	TRGV8	.	TRGJP1	15	-1	-1	13
30	2.894802863924967E-4	TGTGCTGCGTGGGCTTTGGATTATAAGAAACTCTTT	CAAWALDYKKLF	TRGV10	.	TRGJ1	15	-1	-1	19
30	2.894802863924967E-4	TGTGCCACCTGGGACTTCCGTTATAAGAAACTCTTT	CATWDFRYKKLF	TRGV2	.	TRGJ1	14	-1	-1	20
30	2.894802863924967E-4	TGTGCCACCTGGGACGGGCAGTATAAGAAACTCTTT	CATWDGQYKKLF	TRGV2	.	TRGJ1	18	-1	-1	21
30	2.894802863924967E-4	TGTGCCACCTGGGACAGGAGGGAGCGGACGCTCTTT	CATWDRRERTLF	TRGV3	.	TRGJ1	17	-1	-1	30
30	2.894802863924967E-4	TGTGCCACCTGGTGCCGTAAGAAACTCTTT	CATWCRKKLF	TRGV3	.	TRGJ1	11	-1	-1	17
30	2.894802863924967E-4	TGTGCAACCGGGCTCTTT	CATGLF	TRGV2	.	TRGJ1	11	-1	-1	12
30	2.894802863924967E-4	TGTGCCACCGCGACCCGTAAGAAACTCTTT	CATATRKKLF	TRGV4	.	TRGJ1	8	-1	-1	17
30	2.894802863924967E-4	TGTGCCACCTGGGAGAAACTCTTT	CATWEKLF	TRGV4	.	TRGJ2	13	-1	-1	13
29	2.798309435127468E-4	TGTGCTGCGTGGGAGCAAGGCGCCAATTATTATAAGAAACTCTTT	CAAWEQGANYYKKLF	TRGV10	.	TRGJ1	13	-1	-1	24
29	2.798309435127468E-4	TGTGCCACCTGGGATGTAATAGATATGTATTATAAGAAACTCTTT	CATWDVIDMYYKKLF	TRGV4	.	TRGJ1	15	-1	-1	27
29	2.798309435127468E-4	TGTGCTGCGTGCCAACTAATCACTGGTTGGTTCAAGATATTT	CAACQLITGWFKIF	TRGV10	.	TRGJP1	10	-1	-1	20
29	2.798309435127468E-4	TGTGCTGCGTGGGATTATAAGGATTATTATAAGAAACTCTTT	CAAWDYKDYYKKLF	TRGV10	.	TRGJ1	16	-1	-1	22
29	2.798309435127468E-4	TGTGCCACCTGGGATACGACCACTGGTTGGTTCAAGATATTT	CATWDTTTGWFKIF	TRGV8	.	TRGJP1	15	-1	-1	18
29	2.798309435127468E-4	TGTGCTGCGTGGGATGAGAATTATTATAAGAAACTCTTT	CAAWDENYYKKLF	TRGV10	.	TRGJ1	14	-1	-1	17
29	2.798309435127468E-4	TGTGCCACCGGGCGAGGTAGTGATTGGATCAAGACGTTT	CATGRGSDWIKTF	TRGV2	.	TRGJP2	11	-1	-1	16
29	2.798309435127468E-4	TGTGCTGCGTGGGGCGGGGATTATAAGAAACTCTTT	CAAWGGDYKKLF	TRGV10	.	TRGJ1	12	-1	-1	19
29	2.798309435127468E-4	TGTGCCACCTGGGACAGTGGGTATAAGAAACTCTTT	CATWDSGYKKLF	TRGV3	.	TRGJ1	16	-1	-1	21
29	2.798309435127468E-4	TGTGCCACCTGGGAGAATTATTATAAGAAACTCTTT	CATWENYYKKLF	TRGV4	.	TRGJ1	13	-1	-1	14
29	2.798309435127468E-4	TGTGCCACCTGGGACGGGCCAACGGGACTCTTT	CATWDGPTGLF	TRGV2	.	TRGJ1	19	-1	-1	26
29	2.798309435127468E-4	TGTGCTGCGTGGGACCCCAAGAAACTCTTT	CAAWDPKKLF	TRGV10	.	TRGJ1	13	-1	-1	18
29	2.798309435127468E-4	TGTGCCACCTGGGATGGGCCTATGAAACTCTTT	CATWDGPMKLF	TRGV4	.	TRGJ1	22	-1	-1	20
29	2.798309435127468E-4	TGTGCCACCTGGGACGGGCTCCGGAAACTCTTT	CATWDGLRKLF	TRGV2	.	TRGJ1	22	-1	-1	23
29	2.798309435127468E-4	TGTGCCACCTGGGACGGGCCGGAGAAACTCTTT	CATWDGPEKLF	TRGV2	.	TRGJ1	19	-1	-1	22
29	2.798309435127468E-4	TGTGCCACCCCCAAACTCTTT	CATPKLF	TRGV8	.	TRGJ1	8	-1	-1	12
29	2.798309435127468E-4	TGTGCCCCCGGAAAGAATTATTATAAGAAACTCTTT	CAPGKNYYKKLF	TRGV9	.	TRGJ1	5	-1	-1	14
29	2.798309435127468E-4	TGTGCCACCTGGGACAAGCCCAGTCTCCTCTTT	CATWDKPSLLF	TRGV5	.	TRGJ1	19	-1	-1	27
29	2.798309435127468E-4	TGTGCTGGTTGGTTCAAGATATTT	CAGWFKIF	TRGV10	.	TRGJP1	6	-1	-1	4
28	2.701816006329969E-4	TGTGCCACCTGGGACGGGCGTTATAGTAGTGATTGGATCAAGACGTTT	CATWDGRYSSDWIKTF	TRGV2	.	TRGJP2	18	-1	-1	21
28	2.701816006329969E-4	TGTGCCACCTGGGACAGGCCGGGAAGTAGTGATTGGATCAAGACGTTT	CATWDRPGSSDWIKTF	TRGV3	.	TRGJP2	19	-1	-1	24
28	2.701816006329969E-4	TGTGCTGCGTGGGATCAATGGGGGGCTTGGTTCAAGATATTT	CAAWDQWGAWFKIF	TRGV10	.	TRGJP1	14	-1	-1	26
28	2.701816006329969E-4	TGTGCCTTGTGGGAGGTGAAGCAGAATTATAAGAAACTCTTT	CALWEVKQNYKKLF	TRGV9	.	TRGJ1	17	-1	-1	25
28	2.701816006329969E-4	TGTGCCACCTGGGACGGGAACCAAGGTTGGATCAAGACGTTT	CATWDGNQGWIKTF	TRGV2	.	TRGJP2	17	-1	-1	26
28	2.701816006329969E-4	TGTGCCACCTGGGACGGATCGAATTATTATAAGAAACTCTTT	CATWDGSNYYKKLF	TRGV3	.	TRGJ1	14	-1	-1	18
28	2.701816006329969E-4	TGTGCTGCGTGGGATTGGGACTATTATAAGAAACTCTTT	CAAWDWDYYKKLF	TRGV10	.	TRGJ1	15	-1	-1	21
28	2.701816006329969E-4	TGTGCCTTGTGGGAGCAAATTTATTATAAGAAACTCTTT	CALWEQIYYKKLF	TRGV9	.	TRGJ1	14	-1	-1	20
28	2.701816006329969E-4	TGTGCCTTGTGGGAGGCGCCCCTTTATAAGAAACTCTTT	CALWEAPLYKKLF	TRGV9	.	TRGJ1	22	-1	-1	23
28	2.701816006329969E-4	TGTGCTGCGTCCTGCCTAGGTTGGTTCAAGATATTT	CAASCLGWFKIF	TRGV10	.	TRGJP1	9	-1	-1	18
28	2.701816006329969E-4	TGTGCTGCGTGGGATCTGGATGATAAGAAACTCTTT	CAAWDLDDKKLF	TRGV10	.	TRGJ1	14	-1	-1	19
28	2.701816006329969E-4	TGTGCCACCTGGGCCCGCTATTATAAGAAACTCTTT	CATWARYYKKLF	TRGV8	.	TRGJ1	12	-1	-1	18
28	2.701816006329969E-4	TGTGCCACCTGGGACGCGGGGGGGAAACTCTTT	CATWDAGGKLF	TRGV2	.	TRGJ1	15	-1	-1	23
28	2.701816006329969E-4	TGTGCCACCTGGGATGAACTCTTT	CATWDELF	TRGV8	.	TRGJ1	14	-1	-1	16
28	2.701816006329969E-4	TGTGCCACCTGGGACGGGCTGGTAGGGAAACTCTTT	CATWDGLVGKLF	TRGV2	.	TRGJ1	18	-1	-1	26
28	2.701816006329969E-4	TGTGCCACCTGGACAAATTATTATAAGAAACTCTTT	CATWTNYYKKLF	TRGV8	.	TRGJ1	11	-1	-1	15
28	2.701816006329969E-4	TGTGCTGCGTGGTTAGCCGTCGGTTTCAAGATATTT	CAAWLAVGFKIF	TRGV10	.	TRGJP1	11	-1	-1	24
27	2.6053225775324703E-4	TGTGCCACCTGGGACAGGCCTATTCCTTGCCACGGTAATAAGAAACTCTTT	CATWDRPIPCHGNKKLF	TRGV3	.	TRGJ1	20	-1	-1	37
27	2.6053225775324703E-4	TGTGCCACCTGGGACAGGCTATCCAACGATTATTATAAGAAACTCTTT	CATWDRLSNDYYKKLF	TRGV3	.	TRGJ1	18	-1	-1	28
27	2.6053225775324703E-4	TGTGCCACCTGGCTCGCTTATAGTAGTGATTGGATCAAGACGTTT	CATWLAYSSDWIKTF	TRGV2	.	TRGJP2	11	-1	-1	18
27	2.6053225775324703E-4	TGTGCTGCGTGGGATTGGGGTAGTGATTGGATCAAGACGTTT	CAAWDWGSDWIKTF	TRGV10	.	TRGJP2	15	-1	-1	19
27	2.6053225775324703E-4	TGTGCCACCTGGGATGAGGAGGGGCCTTATAAGAAACTCTTT	CATWDEEGPYKKLF	TRGV4	.	TRGJ1	15	-1	-1	26
27	2.6053225775324703E-4	TGTGCCACCTGGGATCCGAATTATTATAAGAAACTCTTT	CATWDPNYYKKLF	TRGV8	.	TRGJ1	14	-1	-1	13
27	2.6053225775324703E-4	TGTGCCACCTGGGATAGGGTTAGGTATAAGAAACTCTTT	CATWDRVRYKKLF	TRGV8	.	TRGJ1	17	-1	-1	24
27	2.6053225775324703E-4	TGTGCCACCTGGGACGGGCGGGGTTATAAGAAACTCTTT	CATWDGRGYKKLF	TRGV2	.	TRGJ1	18	-1	-1	23
27	2.6053225775324703E-4	TGTGCTGCGTGGGGTAATTATTATAAGAAACTCTTT	CAAWGNYYKKLF	TRGV10	.	TRGJ1	12	-1	-1	15
27	2.6053225775324703E-4	TGTGCTGCGTGGGATTATTATTATAAGAAACTCTTT	CAAWDYYYKKLF	TRGV10	.	TRGJ2	16	-1	-1	16
27	2.6053225775324703E-4	TGTGCCACCTGGGACAGGCATTATAAGAAACTCTTT	CATWDRHYKKLF	TRGV5	.	TRGJ1	18	-1	-1	19
27	2.6053225775324703E-4	TGTGCTGCGTGGCCGTATTATAAGAAACTCTTT	CAAWPYYKKLF	TRGV10	.	TRGJ1	11	-1	-1	15
27	2.6053225775324703E-4	TGTGCCACCTGGGACGGGCATCCGAAACTCTTT	CATWDGHPKLF	TRGV2	.	TRGJ1	18	-1	-1	23
27	2.6053225775324703E-4	TGTGCTCCCTTTGGTTGGTTCAAGATATTT	CAPFGWFKIF	TRGV10	.	TRGJP1	5	-1	-1	11
27	2.6053225775324703E-4	TGTGCTGCCCGATATTATAAGAAACTCTTT	CAARYYKKLF	TRGV10	.	TRGJ1	7	-1	-1	12
27	2.6053225775324703E-4	TGTGCCACCTGGGATGACCCGACTAAGAAACTCTTT	CATWDDPTKKLF	TRGV4	.	TRGJ1	15	-1	-1	23
27	2.6053225775324703E-4	TGTGCCACCTCCCAAACGAATTATTATAAGAAACTCTTT	CATSQTNYYKKLF	TRGV2	.	TRGJ1	9	-1	-1	16
27	2.6053225775324703E-4	TGTGCCACCTGGGACGGGCCCGAGAAACTCTTT	CATWDGPEKLF	TRGV2	.	TRGJ1	21	-1	-1	22
27	2.6053225775324703E-4	TGTGCTCTGAATTATTATAAGAAACTCTTT	CALNYYKKLF	TRGV2	.	TRGJ1	4	-1	-1	8
26	2.508829148734971E-4	TGTGCTGCGTGGGCCCCCTTTACTTATTATAAGAAACTCTTT	CAAWAPFTYYKKLF	TRGV10	.	TRGJ1	12	-1	-1	23
26	2.508829148734971E-4	TGTGCTGCGTGGGATTTGGGGCTTTATTATAAGAAACTCTTT	CAAWDLGLYYKKLF	TRGV10	.	TRGJ1	15	-1	-1	23
26	2.508829148734971E-4	TGTGCCTTGTGGGAACCCCATAATTATTATAAGAAACTCTTT	CALWEPHNYYKKLF	TRGV9	.	TRGJ1	13	-1	-1	21
26	2.508829148734971E-4	TGTGCCACCTGGGATCTGAGTAGTGATTGGATCAAGACGTTT	CATWDLSSDWIKTF	TRGV8	.	TRGJP2	14	-1	-1	18
26	2.508829148734971E-4	TGTGCCACCTGGGATAGGCAGGATTATTATAAGAAACTCTTT	CATWDRQDYYKKLF	TRGV8	.	TRGJ1	18	-1	-1	22
26	2.508829148734971E-4	TGTGCCACCTGGGACAGGCGGGGATATTATAAGAAACTCTTT	CATWDRRGYYKKLF	TRGV5	.	TRGJ1	18	-1	-1	24
26	2.508829148734971E-4	TGTGCCACCTGGGATAGATGGAGGTATAAGAAACTCTTT	CATWDRWRYKKLF	TRGV8	.	TRGJ1	16	-1	-1	24
26	2.508829148734971E-4	TGTGCCACCTGGGACGGGCTGGATTATAAGAAACTCTTT	CATWDGLDYKKLF	TRGV2	.	TRGJ1	18	-1	-1	22
26	2.508829148734971E-4	TGTGCCACCTGGGACCGCCCTCCTAAGAAACTCTTT	CATWDRPPKKLF	TRGV3	.	TRGJ1	20	-1	-1	23
26	2.508829148734971E-4	TGTGCCACCTGGGACGGGTTGGTGAAACTCTTT	CATWDGLVKLF	TRGV2	.	TRGJ1	17	-1	-1	23
26	2.508829148734971E-4	TGTGCTGCGTGGGAAAATAAGAAACTCTTT	CAAWENKKLF	TRGV10	.	TRGJ1	13	-1	-1	16
26	2.508829148734971E-4	TGTGCTGCGTGGGATTCCAATTATTATAAGAAACTCTTT	CAAWDSNYYKKLF	TRGV10	.	TRGJ1	15	-1	-1	13
26	2.508829148734971E-4	TGTGCCACCTGGGATACTGGTTGGTTCAAGATATTT	CATWDTGWFKIF	TRGV8	.	TRGJP1	15	-1	-1	15
26	2.508829148734971E-4	TGTGCCACCTGGGATAGATCCCTTAAGAAACTCTTT	CATWDRSLKKLF	TRGV8	.	TRGJ1	16	-1	-1	23
26	2.508829148734971E-4	TGTGCTGCGTCTGGTCGGATCAAGACGTTT	CAASGRIKTF	TRGV10	.	TRGJP2	9	-1	-1	16
26	2.508829148734971E-4	TGTGCCACCTGGGACGGGCGGGGACTCTTT	CATWDGRGLF	TRGV2	.	TRGJ1	18	-1	-1	23
26	2.508829148734971E-4	TGTGCTGCGTGGGATGGGTATGATAAGAAACTCTTT	CAAWDGYDKKLF	TRGV10	.	TRGJ1	14	-1	-1	18
26	2.508829148734971E-4	TGTGCTGCGTGGGATGGGGGTAGTGATTGGATCAAGACGTTT	CAAWDGGSDWIKTF	TRGV10	.	TRGJP2	14	-1	-1	19
25	2.4123357199374722E-4	TGTGCCTGCTGGATTAGGCTTGGCGATTCATGGAATCCGAAACTCTTT	CACWIRLGDSWNPKLF	TRGV11	.	TRGJ1	18	-1	-1	38
25	2.4123357199374722E-4	TGTGCCTTGTGGTCGGTAGTACCTAATTATTATAAGAAACTCTTT	CALWSVVPNYYKKLF	TRGV9	.	TRGJ1	23	-1	-1	24
25	2.4123357199374722E-4	TGTGCTGCGTGGGATGCGGGGAATTATTATAAGAAACTCTTT	CAAWDAGNYYKKLF	TRGV10	.	TRGJ1	14	-1	-1	20
25	2.4123357199374722E-4	TGTGCCACCTGGGACGGGGAGGAGGGAATAGGGAAACTCTTT	CATWDGEEGIGKLF	TRGV2	.	TRGJ1	17	-1	-1	32
25	2.4123357199374722E-4	TGTGCCACCTGGGATGGGACTTATTATAAGAAACTCTTT	CATWDGTYYKKLF	TRGV4	.	TRGJ1	17	-1	-1	17
25	2.4123357199374722E-4	TGTGCCACCTGGGACGAGCAATATTATAAGAAACTCTTT	CATWDEQYYKKLF	TRGV2	.	TRGJ1	18	-1	-1	21
25	2.4123357199374722E-4	TGTGCTGCGTGGGATTATGTCTATAAGAAACTCTTT	CAAWDYVYKKLF	TRGV10	.	TRGJ1	19	-1	-1	21
25	2.4123357199374722E-4	TGTGCTGCGTGGGACGATTATTATAAGAAACTCTTT	CAAWDDYYKKLF	TRGV10	.	TRGJ1	13	-1	-1	16
25	2.4123357199374722E-4	TGTGCCACCTGGGGGCGGAGAATGGGGAAACTCTTT	CATWGRRMGKLF	TRGV2	.	TRGJ1	12	-1	-1	26
25	2.4123357199374722E-4	TGTGCTGCGTGGGATTCTCATAAGAAACTCTTT	CAAWDSHKKLF	TRGV10	.	TRGJ1	15	-1	-1	13
25	2.4123357199374722E-4	TGTGCCACCTGGGACAGCTATAAGAAACTCTTT	CATWDSYKKLF	TRGV3	.	TRGJ1	16	-1	-1	18
25	2.4123357199374722E-4	TGTGCCACCTGGGACAGGCCGGAGAAACTCTTT	CATWDRPEKLF	TRGV7	.	TRGJ1	19	-1	-1	22
25	2.4123357199374722E-4	TGTGCCACCCGTAAGAAACTCTTT	CATRKKLF	TRGV5	.	TRGJ1	8	-1	-1	11
25	2.4123357199374722E-4	TGTGCCACCTGGGACCTGAATTATTATAAGAAACTCTTT	CATWDLNYYKKLF	TRGV8	.	TRGJ1	13	-1	-1	17
25	2.4123357199374722E-4	TGTGCCACCTGGGACGGGCCGGGGTATTATAAGAAACTCTTT	CATWDGPGYYKKLF	TRGV2	.	TRGJ1	19	-1	-1	24
25	2.4123357199374722E-4	TGTGCTGCGTCAGGAAGTTATTATAAGAAACTCTTT	CAASGSYYKKLF	TRGV10	.	TRGJ1	9	-1	-1	13
25	2.4123357199374722E-4	TGTGCTGCGTGGGAGTGTGATTGGATCAAGACGTTT	CAAWECDWIKTF	TRGV10	.	TRGJP2	13	-1	-1	13
25	2.4123357199374722E-4	TGTGCCACCTGGGACGGTTATAAGAAACTCTTT	CATWDGYKKLF	TRGV3	.	TRGJ1	14	-1	-1	17
25	2.4123357199374722E-4	TGTGCTGCGTGGGATTTGCCCCATTATAAGAAACTCTTT	CAAWDLPHYKKLF	TRGV10	.	TRGJ1	15	-1	-1	22
24	2.3158422911399734E-4	TGTGCCACCTGGGACGGGCGGGGTAGTAGTGATTGGATCAAGACGTTT	CATWDGRGSSDWIKTF	TRGV2	.	TRGJP2	18	-1	-1	23
24	2.3158422911399734E-4	TGTGCTGCGTGGGATTACCCGTCGAATTATTATAAGAAACTCTTT	CAAWDYPSNYYKKLF	TRGV10	.	TRGJ1	17	-1	-1	21
24	2.3158422911399734E-4	TGTGCTGCGTGGGATTATCCGAATTATTATAAGAAACTCTTT	CAAWDYPNYYKKLF	TRGV10	.	TRGJ1	16	-1	-1	13
24	2.3158422911399734E-4	TGTGCCACCTGGGACGGGCGGTTTGGATGGATCAAGACGTTT	CATWDGRFGWIKTF	TRGV2	.	TRGJP2	18	-1	-1	27
24	2.3158422911399734E-4	TGTGCCACCTGGGACAGGCCGGGAAATAACGGGAAACTCTTT	CATWDRPGNNGKLF	TRGV3	.	TRGJ1	19	-1	-1	32
24	2.3158422911399734E-4	TGTGCCACCTGGGACAGGCTTTATTATAAGAAACTCTTT	CATWDRLYYKKLF	TRGV7	.	TRGJ1	18	-1	-1	20
24	2.3158422911399734E-4	TGTGCTGCGTGGGATTGTTGTTATAAGAAACTCTTT	CAAWDCCYKKLF	TRGV10	.	TRGJ1	15	-1	-1	17
24	2.3158422911399734E-4	TGTGCCACCTGGACGAATTATTATAAGAAACTCTTT	CATWTNYYKKLF	TRGV3	.	TRGJ1	11	-1	-1	13
24	2.3158422911399734E-4	TGTGCCACCTGGGATGGCTGGGGGAAACTCTTT	CATWDGWGKLF	TRGV4	.	TRGJ1	16	-1	-1	23
24	2.3158422911399734E-4	TGTGCCACCTGGGATAAGGGGAGGAAACTCTTT	CATWDKGRKLF	TRGV8	.	TRGJ1	15	-1	-1	23
24	2.3158422911399734E-4	TGTGCCACCTGGGACGGGTTTGGGTATTATAAGAAACTCTTT	CATWDGFGYYKKLF	TRGV2	.	TRGJ1	17	-1	-1	24
24	2.3158422911399734E-4	TGTGCTGCGTGGGATTATAAGGCCCCAAAGAAACTCTTT	CAAWDYKAPKKLF	TRGV10	.	TRGJ1	16	-1	-1	27
24	2.3158422911399734E-4	TGTGCCACCTGGGACAGGCCAGGGTATAAGAAACTCTTT	CATWDRPGYKKLF	TRGV7	.	TRGJ1	19	-1	-1	24
24	2.3158422911399734E-4	TGTGCTGCGTGGGTCTATTATTATAAGAAACTCTTT	CAAWVYYYKKLF	TRGV10	.	TRGJ1	12	-1	-1	16
24	2.3158422911399734E-4	TGTGCCACCTGGCTACTTTATTATAAGAAACTCTTT	CATWLLYYKKLF	TRGV2	.	TRGJ1	11	-1	-1	17
24	2.3158422911399734E-4	TGTGCCACCTGGGGGGGTTATTATAAGAAACTCTTT	CATWGGYYKKLF	TRGV5	.	TRGJ1	12	-1	-1	17
24	2.3158422911399734E-4	TGTGCCACCTGGGACAGGCGGGAGAAACTCTTT	CATWDRREKLF	TRGV7	.	TRGJ1	18	-1	-1	22
24	2.3158422911399734E-4	TGTGCCACCTGGGCCCCGCAGAAACTCTTT	CATWAPQKLF	TRGV2	.	TRGJ1	12	-1	-1	19
24	2.3158422911399734E-4	TGTGCCACCTGGGATGGGCGGTTTTATAAGAAACTCTTT	CATWDGRFYKKLF	TRGV4	.	TRGJ1	18	-1	-1	23
24	2.3158422911399734E-4	TGTGCCACCTGGGACGGGCGGTATTATAAGAAACTCTTT	CATWDGRYYKKLF	TRGV2	.	TRGJ1	18	-1	-1	21
24	2.3158422911399734E-4	TGTGCCACCTGGGACGGGCGATATTATAAGAAACTCTTT	CATWDGRYYKKLF	TRGV2	.	TRGJ1	18	-1	-1	21
24	2.3158422911399734E-4	TGTGCTGCGTGGGTTAGCTGGTTCAAGATATTT	CAAWVSWFKIF	TRGV10	.	TRGJP1	15	-1	-1	18
24	2.3158422911399734E-4	TGTGCCACCTGGGACGGGGGGAAGAAACTCTTT	CATWDGGKKLF	TRGV2	.	TRGJ1	17	-1	-1	21
23	2.2193488623424744E-4	TGTGCTGCGTGGGATTATGTTTGCGTGGATACCACTGGTTGGTTCAAGATATTT	CAAWDYVCVDTTGWFKIF	TRGV10	.	TRGJP1	19	-1	-1	28
23	2.2193488623424744E-4	TGTGCCACCTGGGACAGGCCCTCCTTACGTTACTATAAGAAACTCTTT	CATWDRPSLRYYKKLF	TRGV3	.	TRGJ1	19	-1	-1	29
23	2.2193488623424744E-4	TGTGCTGCGTGGGCCCTCACTGGAGATTATTATAAGAAACTCTTT	CAAWALTGDYYKKLF	TRGV10	.	TRGJ1	12	-1	-1	25
23	2.2193488623424744E-4	TGTGCTGCGTGGAGGGCACAGAGGATTTATTATAAGAAACTCTTT	CAAWRAQRIYYKKLF	TRGV10	.	TRGJ1	11	-1	-1	23
23	2.2193488623424744E-4	TGTGCTGCGCACCATCTAAGGGGGATTTATTATAAGAAACTCTTT	CAAHHLRGIYYKKLF	TRGV10	.	TRGJ2	8	-1	-1	23
23	2.2193488623424744E-4	TGTGCCACCTGGGACAGGCATGGTAGTGATTGGATCAAGACGTTT	CATWDRHGSDWIKTF	TRGV3	.	TRGJP2	21	-1	-1	19
23	2.2193488623424744E-4	TGTGCTGCGTGGGTCCGGAAATATAAGAAACTCTTT	CAAWVRKYKKLF	TRGV10	.	TRGJ1	12	-1	-1	21
23	2.2193488623424744E-4	TGTGCCACCTGGGACGTAGGGAAACTCTTT	CATWDVGKLF	TRGV2	.	TRGJ1	15	-1	-1	20
23	2.2193488623424744E-4	TGTGCCTCAGAACAGGAGAAACTCTTT	CASEQEKLF	TRGV2	.	TRGJ1	5	-1	-1	16
23	2.2193488623424744E-4	TGTGCTGCGTGGGATTACCCCCCTAGTGGCTATAAGAAACTCTTT	CAAWDYPPSGYKKLF	TRGV10	.	TRGJ1	17	-1	-1	30
23	2.2193488623424744E-4	TGTGCCTTGTGGGAGGCCCCAAATTATTATAAGAAACTCTTT	CALWEAPNYYKKLF	TRGV9	.	TRGJ1	15	-1	-1	21
23	2.2193488623424744E-4	TGTGCCACCTGGGACCTAAGGAGAAGGAAACTCTTT	CATWDLRRRKLF	TRGV8	.	TRGJ1	13	-1	-1	26
23	2.2193488623424744E-4	TGTGCCACCTGGGACGTCGAGAAACTCTTT	CATWDVEKLF	TRGV4	.	TRGJ1	13	-1	-1	19
23	2.2193488623424744E-4	TGTGCCACCTGGGACGGTAAGAAACTCTTT	CATWDGKKLF	TRGV2	.	TRGJ1	16	-1	-1	17
23	2.2193488623424744E-4	TGTGCCACCTGGGAGTGGAAACTCTTT	CATWEWKLF	TRGV8	.	TRGJ1	13	-1	-1	17
23	2.2193488623424744E-4	TGTGCTGCGTGGGATCACTCGAATTATTATAAGAAACTCTTT	CAAWDHSNYYKKLF	TRGV10	.	TRGJ1	17	-1	-1	18
23	2.2193488623424744E-4	TGTGCTGCGTGGGATGTCCAGCGTGGTTGGTTCAAGATATTT	CAAWDVQRGWFKIF	TRGV10	.	TRGJP1	14	-1	-1	8
23	2.2193488623424744E-4	TGTGCCACCTGGGATAGGCTCTATTATAAGAAACTCTTT	CATWDRLYYKKLF	TRGV8	.	TRGJ1	23	-1	-1	21
23	2.2193488623424744E-4	TGTGCCACCTGGGACGTTGATTATTATAAGAAACTCTTT	CATWDVDYYKKLF	TRGV2	.	TRGJ1	15	-1	-1	19
23	2.2193488623424744E-4	TGTGCCACCTGGGACAGGCCATGCTATAAGAAACTCTTT	CATWDRPCYKKLF	TRGV5	.	TRGJ1	19	-1	-1	24
23	2.2193488623424744E-4	TGTGCTGCGTGGTTGGGTGATAATAAGAAACTCTTT	CAAWLGDNKKLF	TRGV10	.	TRGJ1	11	-1	-1	19
23	2.2193488623424744E-4	TGTGCCACGCCGAAGAAACTCTTT	CATPKKLF	TRGV8	.	TRGJ1	7	-1	-1	12
22	2.1228554335449756E-4	TGTGCTGCGTGGGCCCTCCGGGGTTATTATTATAAGAAACTCTTT	CAAWALRGYYYKKLF	TRGV10	.	TRGJ1	12	-1	-1	25
22	2.1228554335449756E-4	TGTGCCACCTGGGACGGGCGGAAGTTTGATTGGATCAAGACGTTT	CATWDGRKFDWIKTF	TRGV2	.	TRGJP2	18	-1	-1	26
22	2.1228554335449756E-4	TGTGCTGCGTGGAGTTTGAATTATTATAAGAAACTCTTT	CAAWSLNYYKKLF	TRGV10	.	TRGJ1	11	-1	-1	14
22	2.1228554335449756E-4	TGTGCCACCTGGGATATGTGTGATTGGATCAAGACGTTT	CATWDMCDWIKTF	TRGV8	.	TRGJP2	15	-1	-1	13
22	2.1228554335449756E-4	TGTGCCACCTGGGATAAACTCCGGGGCAAGAAACTCTTT	CATWDKLRGKKLF	TRGV8	.	TRGJ1	15	-1	-1	27
22	2.1228554335449756E-4	TGTGCCACCTGGGACTGGAGTGATTGGATCAAGACGTTT	CATWDWSDWIKTF	TRGV2	.	TRGJP2	17	-1	-1	18
22	2.1228554335449756E-4	TGTGCTGCGTCCAGCACTGGTTGGTTCAAGATATTT	CAASSTGWFKIF	TRGV10	.	TRGJP1	9	-1	-1	14
22	2.1228554335449756E-4	TGTGCCACCTGGGACGGGCGGAATAAGAAACTCTTT	CATWDGRNKKLF	TRGV2	.	TRGJ1	18	-1	-1	22
22	2.1228554335449756E-4	TGTGCCACCTGGGACAGGCGGGGCAAGAAACTCTTT	CATWDRRGKKLF	TRGV7	.	TRGJ1	18	-1	-1	24
22	2.1228554335449756E-4	TGTGCTGCGTGTATTTATTATAAGAAACTCTTT	CAACIYYKKLF	TRGV10	.	TRGJ1	10	-1	-1	14
22	2.1228554335449756E-4	TGTGCCACCTGGTTGTGTTATAAGAAACTCTTT	CATWLCYKKLF	TRGV4	.	TRGJ1	11	-1	-1	17
22	2.1228554335449756E-4	TGTGCCACCTGGGATGAGCGAGGGAAACTCTTT	CATWDERGKLF	TRGV4	.	TRGJ1	18	-1	-1	23
22	2.1228554335449756E-4	TGTGCCACCTGGGACCTGGATAAGAAACTCTTT	CATWDLDKKLF	TRGV7	.	TRGJ1	14	-1	-1	19
22	2.1228554335449756E-4	TGTGCCACCCGGAGTGGGTATAAGAAACTCTTT	CATRSGYKKLF	TRGV2	.	TRGJ1	11	-1	-1	18
22	2.1228554335449756E-4	TGTGCCACCTCAGGTCTCGAGAAACTCTTT	CATSGLEKLF	TRGV3	.	TRGJ1	9	-1	-1	19
22	2.1228554335449756E-4	TGTGCCACCTGGGATAGGAGGAAACTCTTT	CATWDRRKLF	TRGV8	.	TRGJ1	17	-1	-1	20
22	2.1228554335449756E-4	TGTGCCACCTATTATAAGAAACTCTTT	CATYYKKLF	TRGV4	.	TRGJ1	9	-1	-1	9
22	2.1228554335449756E-4	TGTGCCACCTGGGAAATCAGCGGTAGTGATTGGATCAAGACGTTT	CATWEISGSDWIKTF	TRGV2	.	TRGJP2	13	-1	-1	22
22	2.1228554335449756E-4	TGTGCCACCTGGGACGGGCCATTGGATTGGATCAAGACGTTT	CATWDGPLDWIKTF	TRGV2	.	TRGJP2	19	-1	-1	24
22	2.1228554335449756E-4	TGTGCCACCTGGGACGGGCCAAATTATTATAAGAAACTCTTT	CATWDGPNYYKKLF	TRGV2	.	TRGJ2	19	-1	-1	21
22	2.1228554335449756E-4	TGTGCCACCTGGGACGGGGCTTGGGATTATAAGAAACTCTTT	CATWDGAWDYKKLF	TRGV2	.	TRGJ1	17	-1	-1	25
22	2.1228554335449756E-4	TGTGCCACCTGGGACAGCCTATGTTATTATAAGAAACTCTTT	CATWDSLCYYKKLF	TRGV3	.	TRGJ1	19	-1	-1	23
22	2.1228554335449756E-4	TGTGCCACCTGGGACAGGCGGTCCGCTTATAAGAAACTCTTT	CATWDRRSAYKKLF	TRGV7	.	TRGJ1	18	-1	-1	26
22	2.1228554335449756E-4	TGTGCCACCTGGGATAATGGTGATTGGATCAAGACGTTT	CATWDNGDWIKTF	TRGV8	.	TRGJP2	15	-1	-1	13
22	2.1228554335449756E-4	TGTGCCACCTGGGACAGGCCAGGTTATAAGAAACTCTTT	CATWDRPGYKKLF	TRGV3	.	TRGJ1	19	-1	-1	23
22	2.1228554335449756E-4	TGTGCCACCTGGGACAGGCACGGCCAGAAACTCTTT	CATWDRHGQKLF	TRGV3	.	TRGJ1	18	-1	-1	25
22	2.1228554335449756E-4	TGTGCCACCTGGGAGATGGAGGAGGAGAAACTCTTT	CATWEMEEEKLF	TRGV2	.	TRGJ1	13	-1	-1	25
22	2.1228554335449756E-4	TGTGCCACCTGGGCCTGGAGGGAGAAACTCTTT	CATWAWREKLF	TRGV5	.	TRGJ1	12	-1	-1	22
22	2.1228554335449756E-4	TGTGCCACCTGGGACTCGACTAAGAAACTCTTT	CATWDSTKKLF	TRGV5	.	TRGJ1	14	-1	-1	20
22	2.1228554335449756E-4	TGTGCCACCTGGGACGGGCCCGATTATTATAAGAAACTCTTT	CATWDGPDYYKKLF	TRGV2	.	TRGJ1	21	-1	-1	22
22	2.1228554335449756E-4	TGTGCCACCCACCCGAAGAAACTCTTT	CATHPKKLF	TRGV5	.	TRGJ1	8	-1	-1	15
21	2.0263620047474766E-4	TGTGCCACCTGGGACAGATCCCAACAAGAGTTGGGCAAAAAAATCAAGGTATTT	CATWDRSQQELGKKIKVF	TRGV3	.	TRGJP	16	-1	-1	24
21	2.0263620047474766E-4	TGTGCCACCTGGGACAGAGTGGGGTATAGTAGTGATTGGATCAAGACGTTT	CATWDRVGYSSDWIKTF	TRGV1	.	TRGJP2	16	-1	-1	24
21	2.0263620047474766E-4	TGTGCCACCTGGGTCCCAGGTCGGGGTGATTGGATCAAGACGTTT	CATWVPGRGDWIKTF	TRGV2	.	TRGJP2	12	-1	-1	25
21	2.0263620047474766E-4	TGTGCCACCTGGGACGGGCCGTGTGGTTATTATAAGAAACTCTTT	CATWDGPCGYYKKLF	TRGV2	.	TRGJ1	19	-1	-1	26
21	2.0263620047474766E-4	TGTGCTGCGTGGGATTTCCTGAATTATTATAAGAAACTCTTT	CAAWDFLNYYKKLF	TRGV10	.	TRGJ1	15	-1	-1	20
21	2.0263620047474766E-4	TGTGCTGCGTGGGACGTCCGTATTTATTATAAGAAACTCTTT	CAAWDVRIYYKKLF	TRGV10	.	TRGJ1	13	-1	-1	23
21	2.0263620047474766E-4	TGTGCCACCTGGGATGGGCCCTTTTATTATAAGAAACTCTTT	CATWDGPFYYKKLF	TRGV4	.	TRGJ1	20	-1	-1	23
21	2.0263620047474766E-4	TGTGCCACCTGGGACGCCGGACGCCAATATCGGGGACTCTTT	CATWDAGRQYRGLF	TRGV5	.	TRGJ1	14	-1	-1	35
21	2.0263620047474766E-4	TGTGCCACCTGGGACGGGGATAGTGATTGGATCAAGACGTTT	CATWDGDSDWIKTF	TRGV2	.	TRGJP2	17	-1	-1	20
21	2.0263620047474766E-4	TGTGCCACCTGGGACGGGCAACATTGGATCAAGACGTTT	CATWDGQHWIKTF	TRGV2	.	TRGJP2	18	-1	-1	22
21	2.0263620047474766E-4	TGTGCCACCTGGGACAGGCGGTATTATAAGAAACTCTTT	CATWDRRYYKKLF	TRGV5	.	TRGJ1	18	-1	-1	21
21	2.0263620047474766E-4	TGTGCCACCTGGGACAGAAGTGATTGGATCAAGACGTTT	CATWDRSDWIKTF	TRGV2	.	TRGJP2	14	-1	-1	15
21	2.0263620047474766E-4	TGTGCTGCGTGGGATTGTCATTATAAGAAACTCTTT	CAAWDCHYKKLF	TRGV10	.	TRGJ1	15	-1	-1	19
21	2.0263620047474766E-4	TGTGCCACCTGGGGTTCTAAGAAACTCTTT	CATWGSKKLF	TRGV4	.	TRGJ1	12	-1	-1	14
21	2.0263620047474766E-4	TGTCGGGAAAAAATCAAGGTATTT	CREKIKVF	TRGV8	.	TRGJP	2	-1	-1	7
21	2.0263620047474766E-4	TGTGCCACCGGGGGGAAACTCTTT	CATGGKLF	TRGV2	.	TRGJ1	12	-1	-1	14
21	2.0263620047474766E-4	TGTGCTGCGTGGGACTCCATTAACCCGAATTATTATAAGAAACTCTTT	CAAWDSINPNYYKKLF	TRGV10	.	TRGJ1	13	-1	-1	25
21	2.0263620047474766E-4	TGTGCCACCTGGGACAGGCCGGGGGGTTATTATAAGAAACTCTTT	CATWDRPGGYYKKLF	TRGV3	.	TRGJ1	19	-1	-1	26
21	2.0263620047474766E-4	TGTGCCACCTGGGAAGGCCGTAGTAGTGATTGGATCAAGACGTTT	CATWEGRSSDWIKTF	TRGV2	.	TRGJP2	16	-1	-1	20
21	2.0263620047474766E-4	TGTGCCACCTGGGATGTGCCGAATTATTATAAGAAACTCTTT	CATWDVPNYYKKLF	TRGV4	.	TRGJ1	19	-1	-1	19
21	2.0263620047474766E-4	TGTGCCACCTGGGATAGGCCAAATTATTATAAGAAACTCTTT	CATWDRPNYYKKLF	TRGV8	.	TRGJ1	19	-1	-1	21
21	2.0263620047474766E-4	TGTGCCACCTGGGACGGGGCGGGTTATTATAAGAAACTCTTT	CATWDGAGYYKKLF	TRGV2	.	TRGJ1	17	-1	-1	23
21	2.0263620047474766E-4	TGTGCCACCTGGGACGGGCCCCCCCAAAGAAGACTCTTT	CATWDGPPQRRLF	TRGV2	.	TRGJ1	20	-1	-1	26
21	2.0263620047474766E-4	TGTGCCACCTGGGGAATTTATTATAAGAAACTCTTT	CATWGIYYKKLF	TRGV4	.	TRGJ1	12	-1	-1	13
21	2.0263620047474766E-4	TGTGCCACCTGGGATCCCGTGAAGGAGAAACTCTTT	CATWDPVKEKLF	TRGV2	.	TRGJ1	13	-1	-1	25
21	2.0263620047474766E-4	TGTGCCACCTGGGATGATTGGTATAAGAAACTCTTT	CATWDDWYKKLF	TRGV4	.	TRGJ1	15	-1	-1	21
21	2.0263620047474766E-4	TGTGCCACCTGGGACGGGCTCCTCAAGAAACTCTTT	CATWDGLLKKLF	TRGV2	.	TRGJ1	18	-1	-1	24
21	2.0263620047474766E-4	TGTGCCACCTGGGACAGGGGGAGCAAGAAACTCTTT	CATWDRGSKKLF	TRGV2	.	TRGJ1	18	-1	-1	24
21	2.0263620047474766E-4	TGTGCCACCTGGGACAGAAATAAGAAACTCTTT	CATWDRNKKLF	TRGV3	.	TRGJ1	16	-1	-1	19
21	2.0263620047474766E-4	TGTGCCACCTGGGATGTGGGGAAACTCTTT	CATWDVGKLF	TRGV8	.	TRGJ1	14	-1	-1	20
21	2.0263620047474766E-4	TGTGCCACCTGGGATGGATTGTGGCTCTTT	CATWDGLWLF	TRGV8	.	TRGJ1	14	-1	-1	24
21	2.0263620047474766E-4	TGTGCCACCTGGGAAATGAAGAAACTCTTT	CATWEMKKLF	TRGV2	.	TRGJ1	13	-1	-1	18
21	2.0263620047474766E-4	TGTGCCACCCCTTCTGTTTGGAAACTCTTT	CATPSVWKLF	TRGV2	.	TRGJ1	8	-1	-1	20
20	1.9298685759499778E-4	TGTGCCACCTGGGACGGGCCTAAATTCGGTAGTAGTGATTGGATCAAGACGTTT	CATWDGPKFGSSDWIKTF	TRGV2	.	TRGJP2	19	-1	-1	29
20	1.9298685759499778E-4	TGTGCTGCGTGGGATTATAAGAATTTTTATTATAAGAAACTCTTT	CAAWDYKNFYYKKLF	TRGV10	.	TRGJ1	16	-1	-1	26
20	1.9298685759499778E-4	TGTGCCACCTGGGACGGGCGAACTAGGGCTTGGATCAAGACGTTT	CATWDGRTRAWIKTF	TRGV2	.	TRGJP2	18	-1	-1	23
20	1.9298685759499778E-4	TGTGCCACCTGGGACAGGCGGAAAATTGATTGGATCAAGACGTTT	CATWDRRKIDWIKTF	TRGV3	.	TRGJP2	18	-1	-1	26
20	1.9298685759499778E-4	TGTGCTGCGTGGGATAAGACCACTGGTTGGTTCAAGATATTT	CAAWDKTTGWFKIF	TRGV10	.	TRGJP1	14	-1	-1	8
20	1.9298685759499778E-4	TGTGCCACCTGGGACGGAGATAGTGATTGGATCAAGACGTTT	CATWDGDSDWIKTF	TRGV2	.	TRGJP2	16	-1	-1	20
20	1.9298685759499778E-4	TGTGCTGCGTGTTGGGCCACTGGTTGGTTCAAGATATTT	CAACWATGWFKIF	TRGV10	.	TRGJP1	10	-1	-1	16
20	1.9298685759499778E-4	TGTGCCACCTGGGATAGTTTCAGTTATAAGAAACTCTTT	CATWDSFSYKKLF	TRGV8	.	TRGJ1	16	-1	-1	23
20	1.9298685759499778E-4	TGTGCCACCTGGGACAGGCGTCGATATAAGAAACTCTTT	CATWDRRRYKKLF	TRGV3	.	TRGJ1	18	-1	-1	24
20	1.9298685759499778E-4	TGTGCTGCGTGGGATTGTGGTTGGTTCAAGATATTT	CAAWDCGWFKIF	TRGV10	.	TRGJP1	15	-1	-1	17
20	1.9298685759499778E-4	TGTGCTGCGTGGGATTATGTGGGAAAGAAACTCTTT	CAAWDYVGKKLF	TRGV10	.	TRGJ1	19	-1	-1	24
20	1.9298685759499778E-4	TGTGCCACCTGGGACCGAAATTATAAGAAACTCTTT	CATWDRNYKKLF	TRGV2	.	TRGJ1	14	-1	-1	19
20	1.9298685759499778E-4	TGTGCCACCTGGGACGGCTTTTATAAGAAACTCTTT	CATWDGFYKKLF	TRGV2	.	TRGJ1	16	-1	-1	20
20	1.9298685759499778E-4	TGTGCCACCTGGGACAGCCGGCCCTGGAAACTCTTT	CATWDSRPWKLF	TRGV3	.	TRGJ1	16	-1	-1	26
20	1.9298685759499778E-4	TGTGCCACCTGGGACAGATGGGGTAAGAAACTCTTT	CATWDRWGKKLF	TRGV3	.	TRGJ1	16	-1	-1	23
20	1.9298685759499778E-4	TGTGCCTGCTGGATTAGGCACAAGAAACTCTTT	CACWIRHKKLF	TRGV11	.	TRGJ1	20	-1	-1	21
20	1.9298685759499778E-4	TGTGCCACCTGGGACGGGCCAGGGAAACTCTTT	CATWDGPGKLF	TRGV2	.	TRGJ1	19	-1	-1	23
20	1.9298685759499778E-4	TGTGCCACCTGGGACAGGCGGGCGAAACTCTTT	CATWDRRAKLF	TRGV5	.	TRGJ1	18	-1	-1	23
20	1.9298685759499778E-4	TGTGCCACCGGAAATTATTATAAGAAACTCTTT	CATGNYYKKLF	TRGV4	.	TRGJ1	8	-1	-1	12
20	1.9298685759499778E-4	TGTGCTGCGTCCTGGAAGTTCAAGATATTT	CAASWKFKIF	TRGV10	.	TRGJP1	9	-1	-1	17
20	1.9298685759499778E-4	TGTGCAATATCGGATTATAAGAAACTCTTT	CAISDYKKLF	TRGV8	.	TRGJ1	4	-1	-1	13
20	1.9298685759499778E-4	TGTGCCACGCTAGAGAAACTCTTT	CATLEKLF	TRGV4	.	TRGJ1	7	-1	-1	13
19	1.833375147152479E-4	TGTGCCACCTGGGATCCCTGGTTAAGCGCCTCCTCGTTACCTCGCCGTTATTATAAGAAACTCTTT	CATWDPWLSASSLPRRYYKKLF	TRGV8	.	TRGJ1	14	-1	-1	47
19	1.833375147152479E-4	TGTGCTGCGTGGGATCTAGGGGATACCGCTGGTTGGTTCAAGATATTT	CAAWDLGDTAGWFKIF	TRGV10	.	TRGJP1	14	-1	-1	22
19	1.833375147152479E-4	TGTGCCACCTGGGACGGGCTTGGCAGTAGTGATTGGATCAAGACGTTT	CATWDGLGSSDWIKTF	TRGV2	.	TRGJP2	18	-1	-1	24
19	1.833375147152479E-4	TGTGCCACCTGGGACGGGCCGAGGGGTAGTGATTGGATCAAGACGTTT	CATWDGPRGSDWIKTF	TRGV2	.	TRGJP2	19	-1	-1	25
19	1.833375147152479E-4	TGTGCTGCGTGGGCCCCCAGTACCACTGGTTGGTTCAAGATATTT	CAAWAPSTTGWFKIF	TRGV10	.	TRGJP1	12	-1	-1	20
19	1.833375147152479E-4	TGTGCCACCTGGGGCCAGCCCTCCGATTATTATAAGAAACTCTTT	CATWGQPSDYYKKLF	TRGV8	.	TRGJ1	12	-1	-1	25
19	1.833375147152479E-4	TGTGCCACCTGGGACGGGCAAAGTAGTGATTGGATCAAGACGTTT	CATWDGQSSDWIKTF	TRGV2	.	TRGJP2	18	-1	-1	21
19	1.833375147152479E-4	TGTGCCACCTGGGACAGGCTTCTGGATTATTATAAGAAACTCTTT	CATWDRLLDYYKKLF	TRGV3	.	TRGJ1	18	-1	-1	25
19	1.833375147152479E-4	TGTGCCACCTGGGACAGGCCCCCGAATTATTATAAGAAACTCTTT	CATWDRPPNYYKKLF	TRGV3	.	TRGJ1	19	-1	-1	22
19	1.833375147152479E-4	TGTGCCACCTGGGACAGGCGGGGTAGTGATTGGATCAAGACGTTT	CATWDRRGSDWIKTF	TRGV3	.	TRGJP2	18	-1	-1	22
19	1.833375147152479E-4	TCCCGAACCCTAATTACAACGAATTATTATAAGAAACTCTTT	SRTLITTNYYKKLF	TRGV8	.	TRGJ1	0	-1	-1	19
19	1.833375147152479E-4	TGTGCCACCTGGGATGGGCCAGATAACGGTCAGAAACTCTTT	CATWDGPDNGQKLF	TRGV4	.	TRGJ1	19	-1	-1	31
19	1.833375147152479E-4	TGTGCCACCTGGGATAGGCTTCTTTATTATAAGAAACTCTTT	CATWDRLLYYKKLF	TRGV8	.	TRGJ1	18	-1	-1	23
19	1.833375147152479E-4	TGTGCCACCTGGGACGGGCCGGGATATTATAAGAAACTCTTT	CATWDGPGYYKKLF	TRGV2	.	TRGJ1	19	-1	-1	24
19	1.833375147152479E-4	TGTGCCACCTGGGACGGGCCGGATTATTATAAGAAACTCTTT	CATWDGPDYYKKLF	TRGV2	.	TRGJ1	19	-1	-1	19
19	1.833375147152479E-4	TGTGCCACCTGGGACAGGCCCGGTTATTATAAGAAACTCTTT	CATWDRPGYYKKLF	TRGV7	.	TRGJ1	19	-1	-1	23
19	1.833375147152479E-4	TGTGCTGCGTGGGCGGATAGTTCCTATAAGAAACTCTTT	CAAWADSSYKKLF	TRGV10	.	TRGJ2	12	-1	-1	24
19	1.833375147152479E-4	TGTGCTGCGTGGGACCCCCCCTATTATAAGAAACTCTTT	CAAWDPPYYKKLF	TRGV10	.	TRGJ1	13	-1	-1	21
19	1.833375147152479E-4	TGTGCTGCGTGGGAGCGGAATTATTATAAGAAACTCTTT	CAAWERNYYKKLF	TRGV10	.	TRGJ1	13	-1	-1	17
19	1.833375147152479E-4	TGTGCCACCTGGGATTTGAATTATTATAAGAAACTCTTT	CATWDLNYYKKLF	TRGV8	.	TRGJ1	14	-1	-1	13
19	1.833375147152479E-4	TGTGCCACCTGGGATGGGCTTGGGTATAAGAAACTCTTT	CATWDGLGYKKLF	TRGV4	.	TRGJ1	18	-1	-1	24
19	1.833375147152479E-4	TGTGCCACCTGGGATAGCCCGGGGTATAAGAAACTCTTT	CATWDSPGYKKLF	TRGV8	.	TRGJ1	19	-1	-1	24
19	1.833375147152479E-4	TGTGCCACCTGGGATAAGACTGGTTGGTTCAAGATATTT	CATWDKTGWFKIF	TRGV4	.	TRGJP1	14	-1	-1	18
19	1.833375147152479E-4	TGTGCCACCTGGGACGGCAATTATTATAAGAAACTCTTT	CATWDGNYYKKLF	TRGV2	.	TRGJ1	16	-1	-1	18
19	1.833375147152479E-4	TGTGCCACCTGGGACGGGCTGGGATATAAGAAACTCTTT	CATWDGLGYKKLF	TRGV2	.	TRGJ1	18	-1	-1	24
19	1.833375147152479E-4	TGTGCCACCTGGGACGGAACTTCATATAAGAAACTCTTT	CATWDGTSYKKLF	TRGV2	.	TRGJ1	16	-1	-1	24
19	1.833375147152479E-4	TGTGCCACCTGGGACACGGCGGGCGATAAGAAACTCTTT	CATWDTAGDKKLF	TRGV8	.	TRGJ1	13	-1	-1	25
19	1.833375147152479E-4	TGTGCTGCGTGGGACCCCCTTTATAAGAAACTCTTT	CAAWDPLYKKLF	TRGV10	.	TRGJ1	13	-1	-1	20
19	1.833375147152479E-4	TGTGCCACCTGGGTGAATTATTATAAGAAACTCTTT	CATWVNYYKKLF	TRGV2	.	TRGJ1	12	-1	-1	14
19	1.833375147152479E-4	TGTGCCACCTCAGGTGGGTATAAGAAACTCTTT	CATSGGYKKLF	TRGV4	.	TRGJ1	9	-1	-1	18
19	1.833375147152479E-4	TGTGCCACCTGGTGTGATTGGATCAAGACGTTT	CATWCDWIKTF	TRGV8	.	TRGJP2	11	-1	-1	13
19	1.833375147152479E-4	TGTGCCACCTGGGCCAAGATAGGGAAACTCTTT	CATWAKIGKLF	TRGV3	.	TRGJ1	15	-1	-1	23
19	1.833375147152479E-4	TGTGCCACCTGGGGCCCAGATAAGAAACTCTTT	CATWGPDKKLF	TRGV2	.	TRGJ1	12	-1	-1	19
19	1.833375147152479E-4	TGTGCCACCTGGGATGTGAGGGCCCCCGGAGTT	CATWDVRAPGV	TRGV8	.	TRGJP1	14	-1	-1	31
19	1.833375147152479E-4	TGTGCCACCTGGGATGGATATAAGAAACTCTTT	CATWDGYKKLF	TRGV4	.	TRGJ1	16	-1	-1	18
19	1.833375147152479E-4	TGTGCCACCTGGGACGGGCGTCAGAAACTCTTT	CATWDGRQKLF	TRGV2	.	TRGJ1	18	-1	-1	22
19	1.833375147152479E-4	TGTGCCACCTGGGACAGGCAGGAGAAACTCTTT	CATWDRQEKLF	TRGV7	.	TRGJ1	18	-1	-1	22
19	1.833375147152479E-4	TGTGCCACCTGGCGAATCATAAAACTCTTT	CATWRIIKLF	TRGV2	.	TRGJ1	11	-1	-1	21
19	1.833375147152479E-4	TGTGCCACCTGGGATTGGATCAAGACGTTT	CATWDWIKTF	TRGV8	.	TRGJP2	17	-1	-1	12
19	1.833375147152479E-4	TGTGCCACCTGGGATGCTTCGAAACTCTTT	CATWDASKLF	TRGV4	.	TRGJ1	15	-1	-1	20
19	1.833375147152479E-4	TGTGCCACCTGGGACGGGACGAAACTCTTT	CATWDGTKLF	TRGV2	.	TRGJ1	17	-1	-1	20
19	1.833375147152479E-4	TGTGCCACCTTGTATAGGAAACTCTTT	CATLYRKLF	TRGV3	.	TRGJ1	9	-1	-1	12
19	1.833375147152479E-4	TGTGCCACCTCATTAGAGAAACTCTTT	CATSLEKLF	TRGV2	.	TRGJ1	9	-1	-1	16
18	1.73688171835498E-4	TGTGCCACCTGGGACGGGCATCAGGGACCGGGTCCCGAGGCGAGTGATTGGATCAAGACGTTT	CATWDGHQGPGPEASDWIKTF	TRGV2	.	TRGJP2	18	-1	-1	42
18	1.73688171835498E-4	TGTGCCACCTGGGACGGCCCCTATAGGAATTATTATAAGAAACTCTTT	CATWDGPYRNYYKKLF	TRGV2	.	TRGJ1	20	-1	-1	26
18	1.73688171835498E-4	TGTGCTGCGTTCTCACACCCTTTGAATTATTATAAGAAACTCTTT	CAAFSHPLNYYKKLF	TRGV10	.	TRGJ1	9	-1	-1	20
18	1.73688171835498E-4	TGTGCTGCGTGGGATGGCGATACCACTGGTTGGTTCAAGATATTT	CAAWDGDTTGWFKIF	TRGV10	.	TRGJP1	14	-1	-1	19
18	1.73688171835498E-4	TGTGCTGCGTGGGACCTTATATGTCCACAATATAAGAAACTCTTT	CAAWDLICPQYKKLF	TRGV10	.	TRGJ1	13	-1	-1	30
18	1.73688171835498E-4	TGTGCCACCTGGGACGGCCTCCCACTTATTTATAAGAAACTCTTT	CATWDGLPLIYKKLF	TRGV2	.	TRGJ1	16	-1	-1	25
18	1.73688171835498E-4	TGTGCCACCTGGGACCCCCGGTTAGGATATAAGAAACTCTTT	CATWDPRLGYKKLF	TRGV7	.	TRGJ1	14	-1	-1	27
18	1.73688171835498E-4	TGTGCCACCTGGGACGGCCCAACGGTTTATAAGAAACTCTTT	CATWDGPTVYKKLF	TRGV2	.	TRGJ1	19	-1	-1	26
18	1.73688171835498E-4	TGTGCCACCTGGGACAGGCGGAATTATTATAAGAAACTCTTT	CATWDRRNYYKKLF	TRGV7	.	TRGJ1	18	-1	-1	20
18	1.73688171835498E-4	TGTGCTGCGAAAGTCTTATCTTATTATAAGAAACTCTTT	CAAKVLSYYKKLF	TRGV10	.	TRGJ1	8	-1	-1	20
18	1.73688171835498E-4	TGTGCCTTGTGGGAGGTGCCCCTTTATAAGAAACTCTTT	CALWEVPLYKKLF	TRGV9	.	TRGJ1	22	-1	-1	23
18	1.73688171835498E-4	TGTGCCACCTCACGGCCCTTCCATGGTAAGAAACTCTTT	CATSRPFHGKKLF	TRGV7	.	TRGJ1	9	-1	-1	26
18	1.73688171835498E-4	TGTGCCACCTGGGATGGTGGTTATTATAAGAAACTCTTT	CATWDGGYYKKLF	TRGV4	.	TRGJ2	16	-1	-1	20
18	1.73688171835498E-4	TGTGCCACCTGGGATGGGCGGTATTATAAGAAACTCTTT	CATWDGRYYKKLF	TRGV4	.	TRGJ1	18	-1	-1	21
18	1.73688171835498E-4	TGTGCCACCTGGGACCCAAATTATTATAAGAAACTCTTT	CATWDPNYYKKLF	TRGV8	.	TRGJ1	13	-1	-1	18
18	1.73688171835498E-4	TGTGCCACCTGGGACGGGCCGTATTATAAGAAACTCTTT	CATWDGPYYKKLF	TRGV2	.	TRGJ1	19	-1	-1	21
18	1.73688171835498E-4	TGTGCCACCTGGGACAGGTGGGATGATAAGAAACTCTTT	CATWDRWDDKKLF	TRGV3	.	TRGJ1	17	-1	-1	22
18	1.73688171835498E-4	TGTGCCACCTGGGACAGGCTAGGCTATAAGAAACTCTTT	CATWDRLGYKKLF	TRGV3	.	TRGJ1	18	-1	-1	24
18	1.73688171835498E-4	TGTGCCACCTGGGACAGGCGGGATTATAAGAAACTCTTT	CATWDRRDYKKLF	TRGV3	.	TRGJ1	18	-1	-1	22
18	1.73688171835498E-4	TGTGCCACCTGGGACAGGCGACGTAGGGAGAAACTCTTT	CATWDRRRREKLF	TRGV7	.	TRGJ1	18	-1	-1	28
18	1.73688171835498E-4	TGTGCCACCAATCCGGTGAATTATTATAAGAAACTCTTT	CATNPVNYYKKLF	TRGV2	.	TRGJ1	8	-1	-1	17
18	1.73688171835498E-4	TGTGCCTTGTGGGAGAATTATTACAAGAAACTCTTT	CALWENYYKKLF	TRGV9	.	TRGJ1	14	-1	-1	14
18	1.73688171835498E-4	TGTGCCACCTGGGATCTTTATTATAAGAAACTCTTT	CATWDLYYKKLF	TRGV4	.	TRGJ1	14	-1	-1	17
18	1.73688171835498E-4	TGTGCCACCTGGGATGTCCAATATAAGAAACTCTTT	CATWDVQYKKLF	TRGV4	.	TRGJ1	15	-1	-1	21
18	1.73688171835498E-4	TGTGCCACCTGGGATGAGGGTTATAAGAAACTCTTT	CATWDEGYKKLF	TRGV8	.	TRGJ1	18	-1	-1	20
18	1.73688171835498E-4	TGTGCCACCTGGGACCTTTATTATAAGAAACTCTTT	CATWDLYYKKLF	TRGV8	.	TRGJ1	13	-1	-1	17
18	1.73688171835498E-4	TGTGCCACCTGGGACGGGCCCGGTGGGAAACTCTTT	CATWDGPGGKLF	TRGV2	.	TRGJ1	21	-1	-1	26
18	1.73688171835498E-4	TGTGCCACCTGGGACGGACAGAATAAGAAACTCTTT	CATWDGQNKKLF	TRGV2	.	TRGJ1	16	-1	-1	22
18	1.73688171835498E-4	TGTGCCACCTGGGAGCCTTATTATAAGAAACTCTTT	CATWEPYYKKLF	TRGV8	.	TRGJ1	13	-1	-1	17
18	1.73688171835498E-4	TGTGCCACCTGGGTTGGTTGGATCAAGACGTTT	CATWVGWIKTF	TRGV7	.	TRGJP2	12	-1	-1	14
18	1.73688171835498E-4	TGTGCCACCTGGGATCATTATAAGAAACTCTTT	CATWDHYKKLF	TRGV4	.	TRGJ1	14	-1	-1	13
18	1.73688171835498E-4	TGTGCCACCTGGGATCACTATAAGAAACTCTTT	CATWDHYKKLF	TRGV4	.	TRGJ1	14	-1	-1	18
18	1.73688171835498E-4	TGTGCCACCTGGGATGAGGGTGGGAAACTCTTT	CATWDEGGKLF	TRGV8	.	TRGJ1	18	-1	-1	23
18	1.73688171835498E-4	TGTGCCACCGTAAGACAAACAATCAAGACGTTT	CATVRQTIKTF	TRGV5P	.	TRGJP2	8	-1	-1	21
18	1.73688171835498E-4	TGTGCCACCTGGGATTCGGGGAAACTCTTT	CATWDSGKLF	TRGV8	.	TRGJ1	14	-1	-1	20
18	1.73688171835498E-4	TGTGCCACCTGGGCCTTCCAACTCTTT	CATWAFQLF	TRGV3	.	TRGJ1	12	-1	-1	19
18	1.73688171835498E-4	TGTGCCACCTGGGGTACGCCTCTCTTT	CATWGTPLF	TRGV8	.	TRGJ2	23	-1	-1	21
18	1.73688171835498E-4	TGTGCCACCGCCGATAAGAAACTCTTT	CATADKKLF	TRGV8	.	TRGJ2	8	-1	-1	13
18	1.73688171835498E-4	TGTGCCACCTGGGATCGGCTCTTT	CATWDRLF	TRGV4	.	TRGJ1	18	-1	-1	18
17	1.6403882895574812E-4	TGTGCTGCGTACCCCCTTGATGCTTCCAATACCACTGGTTGGTTCAAGATATTT	CAAYPLDASNTTGWFKIF	TRGV10	.	TRGJP1	9	-1	-1	28
17	1.6403882895574812E-4	TGTGCCACCTGGGACGGGCAAACACAACTCAGTAGTGATTGGATCAAGACGTTT	CATWDGQTQLSSDWIKTF	TRGV2	.	TRGJP2	18	-1	-1	30
17	1.6403882895574812E-4	TGTGCCACCTGGGATGGGCCGATACATACCACTGGTTGGTTCAAGATATTT	CATWDGPIHTTGWFKIF	TRGV4	.	TRGJP1	22	-1	-1	22
17	1.6403882895574812E-4	TGTGCTGCGTGGGATTGCGGGTATACCACTGGTTGGTTCAAGATATTT	CAAWDCGYTTGWFKIF	TRGV10	.	TRGJP1	18	-1	-1	21
17	1.6403882895574812E-4	TGTGCCACCTGGGGGAGGGTTCGGGCCCACTATTATAAGAAACTCTTT	CATWGRVRAHYYKKLF	TRGV2	.	TRGJ1	12	-1	-1	30
17	1.6403882895574812E-4	TGTGCCACCTGGGACGGGCCCTCTGGTGGTGATTGGATCAAGACGTTT	CATWDGPSGGDWIKTF	TRGV2	.	TRGJP2	20	-1	-1	25
17	1.6403882895574812E-4	TGTGCTGCGTGGGATCCCCCCCCAATTTATTATAAGAAACTCTTT	CAAWDPPPIYYKKLF	TRGV10	.	TRGJ1	14	-1	-1	26
17	1.6403882895574812E-4	TGTGCTGCGTGGGACCATGGTGGGATTTATTATAAGAAACTCTTT	CAAWDHGGIYYKKLF	TRGV10	.	TRGJ1	13	-1	-1	23
17	1.6403882895574812E-4	TGTGCCACCTGGGATTGTTCGTGCATTTATTATAAGAAACTCTTT	CATWDCSCIYYKKLF	TRGV2	.	TRGJ1	13	-1	-1	26
17	1.6403882895574812E-4	TGTGCCACCTGGGATGCTCGCCTGGGGGATTGGATCAAGACGTTT	CATWDARLGDWIKTF	TRGV8	.	TRGJP2	14	-1	-1	27
17	1.6403882895574812E-4	TGTGCCACCTGGGACAGTGATACCACTGGTTGGTTCAAGATATTT	CATWDSDTTGWFKIF	TRGV5	.	TRGJP1	16	-1	-1	19
17	1.6403882895574812E-4	TGTGCCACCTGGGACAACCCCGGGGTTTATTATAAGAAACTCTTT	CATWDNPGVYYKKLF	TRGV3	.	TRGJ1	15	-1	-1	26
17	1.6403882895574812E-4	TGTGCTGCGTGGGGGTTCTCGAATTATTATAAGAAACTCTTT	CAAWGFSNYYKKLF	TRGV10	.	TRGJ1	12	-1	-1	18
17	1.6403882895574812E-4	TGTGCTGCGTGGGACCTTACCACTGGTTGGTTCAAGATATTT	CAAWDLTTGWFKIF	TRGV10	.	TRGJP1	13	-1	-1	17
17	1.6403882895574812E-4	TGTGCCACCTGGGCTTCCCTCCGGGGTTATAAGAAACTCTTT	CATWASLRGYKKLF	TRGV8	.	TRGJ1	12	-1	-1	26
17	1.6403882895574812E-4	TGTGCCACCTGGGATGGGAGGAATTATTATAAGAAACTCTTT	CATWDGRNYYKKLF	TRGV8	.	TRGJ1	17	-1	-1	20
17	1.6403882895574812E-4	TGTGCCACCTGGGATAGGCAGTCTTATTATAAGAAACTCTTT	CATWDRQSYYKKLF	TRGV8	.	TRGJ1	18	-1	-1	23
17	1.6403882895574812E-4	TGTGCCACCTGGGACGGTGCGACTGGTTGGTTCAAGATATTT	CATWDGATGWFKIF	TRGV2	.	TRGJP1	16	-1	-1	21
17	1.6403882895574812E-4	TGTGCCACCTGGGACGGGTCGGATTATTATAAGAAACTCTTT	CATWDGSDYYKKLF	TRGV2	.	TRGJ1	17	-1	-1	18
17	1.6403882895574812E-4	TGTGCCACCTGGGACGGGCCCCATTATTATAAGAAACTCTTT	CATWDGPHYYKKLF	TRGV2	.	TRGJ1	20	-1	-1	22
17	1.6403882895574812E-4	TGTGCCACCTGGGACAGGCCCGCCGGGTATAAGAAACTCTTT	CATWDRPAGYKKLF	TRGV3	.	TRGJ1	19	-1	-1	27
17	1.6403882895574812E-4	TGTGCCACCTGGGTCCGTAGTGATTGGATCAAGACGTTT	CATWVRSDWIKTF	TRGV8	.	TRGJP2	12	-1	-1	16
17	1.6403882895574812E-4	TGTGCCACCTGGGGTCGCCTTGATTATAAGAAACTCTTT	CATWGRLDYKKLF	TRGV7	.	TRGJ1	12	-1	-1	22
17	1.6403882895574812E-4	TGTGCCACCTGGGGGGGGTCTTATTATAAGAAACTCTTT	CATWGGSYYKKLF	TRGV4	.	TRGJ1	12	-1	-1	20
17	1.6403882895574812E-4	TGTGCCACCTGGGATAGGAATTATTATAAGAAACTCTTT	CATWDRNYYKKLF	TRGV2	.	TRGJ1	13	-1	-1	17
17	1.6403882895574812E-4	TGTGCCACCTGGGACGGGCTTTATTATAAGAAACTCTTT	CATWDGLYYKKLF	TRGV2	.	TRGJ1	18	-1	-1	20
17	1.6403882895574812E-4	TGTGCCACCTGGGACGGGCTGAGGTATAAGAAACTCTTT	CATWDGLRYKKLF	TRGV2	.	TRGJ1	18	-1	-1	24
17	1.6403882895574812E-4	TGTGCCACCTGGGACGGGCGGTCTTATAAGAAACTCTTT	CATWDGRSYKKLF	TRGV2	.	TRGJ1	18	-1	-1	23
17	1.6403882895574812E-4	TGTGCCACCTGGGACGGGACAAAAGCGGAGAAACTCTTT	CATWDGTKAEKLF	TRGV2	.	TRGJ1	17	-1	-1	28
17	1.6403882895574812E-4	TGTGCCACCTGGGACGGACGTTATTATAAGAAACTCTTT	CATWDGRYYKKLF	TRGV2	.	TRGJ1	16	-1	-1	20
17	1.6403882895574812E-4	TGTGCCACCTGGGACATGGGACATTATAAGAAACTCTTT	CATWDMGHYKKLF	TRGV2	.	TRGJ1	14	-1	-1	22
17	1.6403882895574812E-4	TGTGCCACCTGGGACAGGCCTGGAGATAAGAAACTCTTT	CATWDRPGDKKLF	TRGV7	.	TRGJ1	21	-1	-1	25
17	1.6403882895574812E-4	TGTGCCACCTGGGACAGGCGTTGTTATAAGAAACTCTTT	CATWDRRCYKKLF	TRGV5	.	TRGJ1	18	-1	-1	20
17	1.6403882895574812E-4	TGTGCCACCTGGGACAGGCGTTATTATAAGAAACTCTTT	CATWDRRYYKKLF	TRGV3	.	TRGJ1	18	-1	-1	20
17	1.6403882895574812E-4	TGTGCTGCGTGGGATTGGGGTTATAAGAAACTCTTT	CAAWDWGYKKLF	TRGV10	.	TRGJ1	15	-1	-1	20
17	1.6403882895574812E-4	TGTGCTGCGTGGGATTATGTTTATAAGAAACTCTTT	CAAWDYVYKKLF	TRGV10	.	TRGJ1	19	-1	-1	20
17	1.6403882895574812E-4	TGTGCTGCGTGGGACAATTATTATAAGAAACTCTTT	CAAWDNYYKKLF	TRGV10	.	TRGJ1	13	-1	-1	15
17	1.6403882895574812E-4	TGTGCCACCTCCGAACCACTTTGGTTCAAGATATTT	CATSEPLWFKIF	TRGV8	.	TRGJP1	9	-1	-1	14
17	1.6403882895574812E-4	TGTGCCACCTGGGATAGGGGTTATAAGAAACTCTTT	CATWDRGYKKLF	TRGV8	.	TRGJ1	17	-1	-1	20
17	1.6403882895574812E-4	TGTGCCACCTGGGACGGGCGGGATAAGAAACTCTTT	CATWDGRDKKLF	TRGV2	.	TRGJ1	18	-1	-1	22
17	1.6403882895574812E-4	TGTGCCACCTGGGACGGACCTTATAAGAAACTCTTT	CATWDGPYKKLF	TRGV2	.	TRGJ1	19	-1	-1	20
17	1.6403882895574812E-4	TGTGCCACCTGGGACAGTTATTATAAGAAACTCTTT	CATWDSYYKKLF	TRGV3	.	TRGJ1	16	-1	-1	17
17	1.6403882895574812E-4	TGTGCCACCTGGGACAGGCCCTCTGGGGAACTCTTT	CATWDRPSGELF	TRGV7	.	TRGJ1	19	-1	-1	28
17	1.6403882895574812E-4	TGTGCCACCTGGGACAGGGGGTATAAGAAACTCTTT	CATWDRGYKKLF	TRGV3	.	TRGJ1	17	-1	-1	21
17	1.6403882895574812E-4	TGTGCCACCTCCAATTATTATAAGAAACTCTTT	CATSNYYKKLF	TRGV8	.	TRGJ1	9	-1	-1	9
17	1.6403882895574812E-4	TGTGCCACCTGGGATAGGCCGGGGAAACTCTTT	CATWDRPGKLF	TRGV8	.	TRGJ1	19	-1	-1	23
17	1.6403882895574812E-4	TGTGCCACCTGGGATAATTATAAGAAACTCTTT	CATWDNYKKLF	TRGV2	.	TRGJ1	13	-1	-1	13
17	1.6403882895574812E-4	TGTGCCACCTGGGACGCGGCTGAGAAACTCTTT	CATWDAAEKLF	TRGV2	.	TRGJ1	19	-1	-1	22
17	1.6403882895574812E-4	TGTGCCACCTGGGACGGGCCGAAGAAACTCTTT	CATWDGPKKLF	TRGV2	.	TRGJ1	19	-1	-1	21
17	1.6403882895574812E-4	TGTGCCACCCCCCGGATGGTTGAGAAACTCTTT	CATPRMVEKLF	TRGV8	.	TRGJ1	8	-1	-1	22
17	1.6403882895574812E-4	TGTGCCACCTGGGACGAACTCTTT	CATWDELF	TRGV5	.	TRGJ1	14	-1	-1	16
17	1.6403882895574812E-4	TGTGCCACCTCGGAACTCTTT	CATSELF	TRGV8	.	TRGJ1	13	-1	-1	13
17	1.6403882895574812E-4	TGTGCCACCGGAAGACTCTTT	CATGRLF	TRGV4	.	TRGJ1	8	-1	-1	10
16	1.5438948607599822E-4	TGTGCCACCTGGGACGGAATCGCGAACCGAGTTATTAGGGATAAGAAACTCTTT	CATWDGIANRVIRDKKLF	TRGV2	.	TRGJ1	16	-1	-1	40
16	1.5438948607599822E-4	TGTGCTGCGTGGGATTATAGCCACACCTCCGATTATTATAAGAAACTCTTT	CAAWDYSHTSDYYKKLF	TRGV10	.	TRGJ1	16	-1	-1	31
16	1.5438948607599822E-4	TGTGCTGCGTGGGATTTAAGAGGGTTTATTATAATTAGGAAACTCTTT	CAAWDLRGFIIIRKLF	TRGV10	.	TRGJ1	15	-1	-1	27
16	1.5438948607599822E-4	TGTGCCACCTGGGACGGGCCTTCTTTCGAATATTATAAGAAACTCTTT	CATWDGPSFEYYKKLF	TRGV2	.	TRGJ1	19	-1	-1	24
16	1.5438948607599822E-4	TGTGCCACCTGGGACGGGCGGGGGGGTAGTGATTGGATCAAGACGTTT	CATWDGRGGSDWIKTF	TRGV2	.	TRGJP2	18	-1	-1	25
16	1.5438948607599822E-4	TGTGCCACCTGGGACAGGCGTACTCGGAATTATTATAAGAAACTCTTT	CATWDRRTRNYYKKLF	TRGV7	.	TRGJ1	18	-1	-1	26
16	1.5438948607599822E-4	TGTGCTGCGTGGGGGACAAAAGGGAATTATTATAAGAAACTCTTT	CAAWGTKGNYYKKLF	TRGV10	.	TRGJ1	12	-1	-1	23
16	1.5438948607599822E-4	TGTGCTGCGTGGGATTATAGTTGTGGTTATTATAAGAAACTCTTT	CAAWDYSCGYYKKLF	TRGV10	.	TRGJ1	16	-1	-1	26
16	1.5438948607599822E-4	TGTGCTGCGTGGGATTATAGGCTTCATTATTATAAGAAACTCTTT	CAAWDYRLHYYKKLF	TRGV10	.	TRGJ1	16	-1	-1	25
16	1.5438948607599822E-4	TGTGCCACCTGGGATGGGCCCAAGAATTATTATAAGAAACTCTTT	CATWDGPKNYYKKLF	TRGV4	.	TRGJ1	21	-1	-1	23
16	1.5438948607599822E-4	TGTGCCACCTGGGATAGGAGACTGTGTTATTATAAGAAACTCTTT	CATWDRRLCYYKKLF	TRGV8	.	TRGJ1	17	-1	-1	26
16	1.5438948607599822E-4	TGTGCCACCTGGGACCGATATAGTAGTGATTGGATCAAGACGTTT	CATWDRYSSDWIKTF	TRGV2	.	TRGJP2	14	-1	-1	17
16	1.5438948607599822E-4	TGTGCCACCTGGGACGGGCGGGGAAATTATTATAAGAAACTCTTT	CATWDGRGNYYKKLF	TRGV2	.	TRGJ1	18	-1	-1	24
16	1.5438948607599822E-4	TGTGCCACCTGGGACGGACTTGGTAGTGATTGGATCAAGACGTTT	CATWDGLGSDWIKTF	TRGV2	.	TRGJP2	16	-1	-1	22
16	1.5438948607599822E-4	TGTGCTGCGTGGGTAAAATCGCATTATTATAAGAAACTCTTT	CAAWVKSHYYKKLF	TRGV10	.	TRGJ1	12	-1	-1	15
16	1.5438948607599822E-4	TGTGCCACCTGGGATCCCCCGAATTATTATAAGAAACTCTTT	CATWDPPNYYKKLF	TRGV4	.	TRGJ1	14	-1	-1	19
16	1.5438948607599822E-4	TGTGCCACCTGGGACGCGCCCACTGGTTGGTTCAAGATATTT	CATWDAPTGWFKIF	TRGV2	.	TRGJP1	20	-1	-1	19
16	1.5438948607599822E-4	TGTGCCACCTGGGACGGCCCGAATTATTATAAGAAACTCTTT	CATWDGPNYYKKLF	TRGV2	.	TRGJ1	20	-1	-1	19
16	1.5438948607599822E-4	TGTGCCACCTGGGACGGGCTGGCAGTTTATAAGAAACTCTTT	CATWDGLAVYKKLF	TRGV2	.	TRGJ1	18	-1	-1	26
16	1.5438948607599822E-4	TGTGCCACCTGGGACGGGCCGATGTATTATAAGAAACTCTTT	CATWDGPMYYKKLF	TRGV2	.	TRGJ1	19	-1	-1	24
16	1.5438948607599822E-4	TGTGCCACCTGGGACGGAGAACTTTATTATAAGAAACTCTTT	CATWDGELYYKKLF	TRGV2	.	TRGJ1	16	-1	-1	23
16	1.5438948607599822E-4	TGTGCCACCTGGGACAGGCTTCCCTATTATAAGAAACTCTTT	CATWDRLPYYKKLF	TRGV3	.	TRGJ1	23	-1	-1	24
16	1.5438948607599822E-4	TGTGCCACCTGGGACAGGCGGACTGTATATAAGAAACTCTTT	CATWDRRTVYKKLF	TRGV3	.	TRGJ1	18	-1	-1	27
16	1.5438948607599822E-4	TGTGCCACCTGGGACAGGCAGAGTGATTGGATCAAGACGTTT	CATWDRQSDWIKTF	TRGV3	.	TRGJP2	18	-1	-1	21
16	1.5438948607599822E-4	TGTGCTGCGTGGGGTCCATTTTATTATAAGAAACTCTTT	CAAWGPFYYKKLF	TRGV10	.	TRGJ1	12	-1	-1	20
16	1.5438948607599822E-4	TGTGCTGCGTGGGATTTCTCTGGTTGGTTCAAGATATTT	CAAWDFSGWFKIF	TRGV10	.	TRGJP1	15	-1	-1	19
16	1.5438948607599822E-4	TGTGCTGCGTGGGAAAGTAATTATTATAAGAAACTCTTT	CAAWESNYYKKLF	TRGV10	.	TRGJ1	13	-1	-1	18
16	1.5438948607599822E-4	TGTGCTGCGTGGATCCAGAATTATTATAAGAAACTCTTT	CAAWIQNYYKKLF	TRGV10	.	TRGJ1	11	-1	-1	17
16	1.5438948607599822E-4	TGTGCCACCTGGGATGGGGTTTATTATAAGAAACTCTTT	CATWDGVYYKKLF	TRGV4	.	TRGJ1	17	-1	-1	20
16	1.5438948607599822E-4	TGTGCCACCTGGGATAGTCCGGATTGGATCAAGACGTTT	CATWDSPDWIKTF	TRGV8	.	TRGJP2	19	-1	-1	21
16	1.5438948607599822E-4	TGTGCCACCTGGGACCCGGGGGATTGGATCAAGACGTTT	CATWDPGDWIKTF	TRGV2	.	TRGJP2	14	-1	-1	21
16	1.5438948607599822E-4	TGTGCCACCTGGGACCGGGGTTATTATAAGAAACTCTTT	CATWDRGYYKKLF	TRGV2	.	TRGJ1	18	-1	-1	20
16	1.5438948607599822E-4	TGTGCCACCTGGGACGGGCAGGCTCCTAAGAAACTCTTT	CATWDGQAPKKLF	TRGV2	.	TRGJ1	18	-1	-1	26
16	1.5438948607599822E-4	TGTGCCACCTGGGACAGGCGGAGGTATAAGAAACTCTTT	CATWDRRRYKKLF	TRGV5	.	TRGJ1	18	-1	-1	24
16	1.5438948607599822E-4	TGTGCCACCTGGGTGAAGGCGAGGAAGAAACTCTTT	CATWVKARKKLF	TRGV8	.	TRGJ1	12	-1	-1	24
16	1.5438948607599822E-4	TGTGCCACCTGGGGCATTTATTATAAGAAACTCTTT	CATWGIYYKKLF	TRGV4	.	TRGJ1	12	-1	-1	17
16	1.5438948607599822E-4	TGTGCCACCTGGGATGGTTTTTATAAGAAACTCTTT	CATWDGFYKKLF	TRGV4	.	TRGJ1	16	-1	-1	17
16	1.5438948607599822E-4	TGTGCCACCTGGGATGATTATTATAAGAAACTCTTT	CATWDDYYKKLF	TRGV4	.	TRGJ1	15	-1	-1	16
16	1.5438948607599822E-4	TGTGCCACCTGGGATATGGATTATAAGAAACTCTTT	CATWDMDYKKLF	TRGV8	.	TRGJ1	15	-1	-1	19
16	1.5438948607599822E-4	TGTGCCACCTGGGATAGTGATTGGATCAAGACGTTT	CATWDSDWIKTF	TRGV2	.	TRGJP2	13	-1	-1	14
16	1.5438948607599822E-4	TGTGCCACCTGGGACGGGCCTGTTTGGAAACTCTTT	CATWDGPVWKLF	TRGV2	.	TRGJ1	22	-1	-1	26
16	1.5438948607599822E-4	TGTGCCACCTGGGACGGGCATTGGAAGAAACTCTTT	CATWDGHWKKLF	TRGV2	.	TRGJ1	18	-1	-1	24
16	1.5438948607599822E-4	TGTGCCACCTGGGACACCGATAATAAGAAACTCTTT	CATWDTDNKKLF	TRGV2	.	TRGJ1	14	-1	-1	19
16	1.5438948607599822E-4	TGTGCTGCGTGGAATTATTATAAGAAACTCTTT	CAAWNYYKKLF	TRGV10	.	TRGJ1	16	-1	-1	11
16	1.5438948607599822E-4	TGTGCTGCGGGGTTATATTATAAGAAACTCTTT	CAAGLYYKKLF	TRGV10	.	TRGJ1	14	-1	-1	15
16	1.5438948607599822E-4	TGTGCCACCTTCAATTATTATAAGAAACTCTTT	CATFNYYKKLF	TRGV3	.	TRGJ1	9	-1	-1	9
16	1.5438948607599822E-4	TGTGCCACCTTGATTGCTTATAAGAAACTCTTT	CATLIAYKKLF	TRGV3	.	TRGJ1	9	-1	-1	17
16	1.5438948607599822E-4	TGTGCCACCTGGGGCCGGTTTAAGAAACTCTTT	CATWGRFKKLF	TRGV4	.	TRGJ1	12	-1	-1	20
16	1.5438948607599822E-4	TGTGCCACCTGGGATGGGCCAAAGGGCCTCTTT	CATWDGPKGLF	TRGV4	.	TRGJ1	19	-1	-1	27
16	1.5438948607599822E-4	TGTGCCACCTGGGATAGACGACGGAAACTCTTT	CATWDRRRKLF	TRGV8	.	TRGJ1	16	-1	-1	23
16	1.5438948607599822E-4	TGTGCCACCTGGGACACGTGGGGGAAACTCTTT	CATWDTWGKLF	TRGV3	.	TRGJ2	15	-1	-1	23
16	1.5438948607599822E-4	TGTGCCACCTGGGACAGGCCCAAGAAACTCTTT	CATWDRPKKLF	TRGV3	.	TRGJ1	19	-1	-1	21
16	1.5438948607599822E-4	TGTGCCACCTCCGATTGGATCAAGACGTTT	CATSDWIKTF	TRGV4	.	TRGJP2	9	-1	-1	12
16	1.5438948607599822E-4	TGTGCCACCTGGCACTGGATCAAGACGTTT	CATWHWIKTF	TRGV2	.	TRGJP2	17	-1	-1	15
16	1.5438948607599822E-4	TGTGCCACCTGGGGGACAAAGAAACTCTTT	CATWGTKKLF	TRGV8	.	TRGJ1	12	-1	-1	18
16	1.5438948607599822E-4	TGTGCCACCAAAAATGATAAGAAACTCTTT	CATKNDKKLF	TRGV5	.	TRGJ1	8	-1	-1	13
16	1.5438948607599822E-4	TGTGCCACCTGGGATTTGAAACTCTTT	CATWDLKLF	TRGV8	.	TRGJ1	14	-1	-1	17
16	1.5438948607599822E-4	TGTGCCTTGTGGGAAGAAGAGTTG	CALWEEEL	TRGV9	.	TRGJ1	13	-1	-1	21
16	1.5438948607599822E-4	TGTGCCACCTGGGGGAGACTCTTT	CATWGRLF	TRGV8	.	TRGJ1	12	-1	-1	14
16	1.5438948607599822E-4	TGTGCCAGCTCCCTAAGAACGTTT	CASSLRTF	TRGV5	.	TRGJP2	9	-1	-1	14
15	1.4474014319624834E-4	TGTGCTGCGTGGGGATGGCTTGGACTAATTTTAAAAAGAAATTATTATAAGAAACTCTTT	CAAWGWLGLILKRNYYKKLF	TRGV10	.	TRGJ1	12	-1	-1	39
15	1.4474014319624834E-4	TGTGCCACCTGGGACAGGCCGAAATCCCTTCTGAATTATTATAAGAAACTCTTT	CATWDRPKSLLNYYKKLF	TRGV5	.	TRGJ2	19	-1	-1	28
15	1.4474014319624834E-4	TGTGCCACCTGGGACGGGGGGGTCTTTCGTAGTGATTGGATCAAGACGTTT	CATWDGGVFRSDWIKTF	TRGV2	.	TRGJP2	17	-1	-1	28
15	1.4474014319624834E-4	TGTGCCACCTGGGCCGGCCGTTTTTCAGGTTATTATAAGAAACTCTTT	CATWAGRFSGYYKKLF	TRGV2	.	TRGJ1	16	-1	-1	29
15	1.4474014319624834E-4	TGTGCCACCTGGGATTCGGGGCATAGGTATTATTATAAGAAACTCTTT	CATWDSGHRYYYKKLF	TRGV8	.	TRGJ1	14	-1	-1	28
15	1.4474014319624834E-4	TGTGCCACCTGGGATCTCACGGGGATTTATTATAAGAAACTCTTT	CATWDLTGIYYKKLF	TRGV8	.	TRGJ1	14	-1	-1	23
15	1.4474014319624834E-4	TGTGCCACCTGGGATGGGTGGTATGATTATTATAAGAAACTCTTT	CATWDGWYDYYKKLF	TRGV4	.	TRGJ1	17	-1	-1	25
15	1.4474014319624834E-4	TGTGCCACCTGGGACGCGTATAGTAGTGATTGGATCAAGACGTTT	CATWDAYSSDWIKTF	TRGV2	.	TRGJP2	15	-1	-1	18
15	1.4474014319624834E-4	TGTGCCACCTGGGACGGGCCAGGTAGTGATTGGATCAAGACGTTT	CATWDGPGSDWIKTF	TRGV2	.	TRGJP2	19	-1	-1	22
15	1.4474014319624834E-4	TGTGCCACCTGGGACAGGTATACCACTGGTTGGTTCAAGATATTT	CATWDRYTTGWFKIF	TRGV3	.	TRGJP1	17	-1	-1	18
15	1.4474014319624834E-4	TGTGCCACCTGGGACAGGCAGGGGAATTATTATAAGAAACTCTTT	CATWDRQGNYYKKLF	TRGV5	.	TRGJ1	18	-1	-1	23
15	1.4474014319624834E-4	TGTGCTGCGTGGGATTCATCCACTGGTTGGTTCAAGATATTT	CAAWDSSTGWFKIF	TRGV10	.	TRGJP1	15	-1	-1	19
15	1.4474014319624834E-4	TGTGCTGCGTGGGATCTCCTGAATTATTATAAGAAACTCTTT	CAAWDLLNYYKKLF	TRGV10	.	TRGJ1	14	-1	-1	20
15	1.4474014319624834E-4	TGTGCCACCTGGGATGGCAAAACTTATTATAAGAAACTCTTT	CATWDGKTYYKKLF	TRGV4	.	TRGJ1	16	-1	-1	23
15	1.4474014319624834E-4	TGTGCCACCTGGGATGGGTTAATTGATTATAAGAAACTCTTT	CATWDGLIDYKKLF	TRGV4	.	TRGJ1	17	-1	-1	20
15	1.4474014319624834E-4	TGTGCCACCTGGGACTGCCCCAATTATTATAAGAAACTCTTT	CATWDCPNYYKKLF	TRGV3	.	TRGJ1	14	-1	-1	21
15	1.4474014319624834E-4	TGTGCCACCTGGGACCAGGAACTTTATTATAAGAAACTCTTT	CATWDQELYYKKLF	TRGV2	.	TRGJ1	14	-1	-1	23
15	1.4474014319624834E-4	TGTGCCACCTGGGACGCCCCAGGTGATTGGATCAAGACGTTT	CATWDAPGDWIKTF	TRGV2	.	TRGJP2	15	-1	-1	22
15	1.4474014319624834E-4	TGTGCCACCTGGGACGGCCGTAGTGATTGGATCAAGACGTTT	CATWDGRSDWIKTF	TRGV3	.	TRGJP2	18	-1	-1	19
15	1.4474014319624834E-4	TGTGCCACCTGGGACGGGTCCTTAGAGTATAAGAAACTCTTT	CATWDGSLEYKKLF	TRGV2	.	TRGJ1	20	-1	-1	27
15	1.4474014319624834E-4	TGTGCCACCTGGGACGGGCCGCGATATTATAAGAAACTCTTT	CATWDGPRYYKKLF	TRGV2	.	TRGJ1	19	-1	-1	24
15	1.4474014319624834E-4	TGTGCCACCTGGGACAGGCCCCTTTGTTATAAGAAACTCTTT	CATWDRPLCYKKLF	TRGV7	.	TRGJ1	19	-1	-1	23
15	1.4474014319624834E-4	TGTGCCACCTGGGACAGGCCGGTTCGGTATAAGAAACTCTTT	CATWDRPVRYKKLF	TRGV3	.	TRGJ1	22	-1	-1	27
15	1.4474014319624834E-4	TGTGCTGCGTGGGATTATAATGGCCTTAAGAAACTCTTT	CAAWDYNGLKKLF	TRGV10	.	TRGJ1	16	-1	-1	26
15	1.4474014319624834E-4	TGTGCCACCTCTAAGTCCACTGGTTGGTTCAAGATATTT	CATSKSTGWFKIF	TRGV2	.	TRGJP1	9	-1	-1	16
15	1.4474014319624834E-4	TGTGCCACCTGGGATGGGCCGTATTATAAGAAACTCTTT	CATWDGPYYKKLF	TRGV4	.	TRGJ1	19	-1	-1	21
15	1.4474014319624834E-4	TGTGCCACCTGGGATGGGGGGTATTATAAGAAACTCTTT	CATWDGGYYKKLF	TRGV8	.	TRGJ1	17	-1	-1	21
15	1.4474014319624834E-4	TGTGCCACCTGGGACGGGCCTGATTATAAGAAACTCTTT	CATWDGPDYKKLF	TRGV2	.	TRGJ1	19	-1	-1	22
15	1.4474014319624834E-4	TGTGCCACCTGGGACGGGCCCTATTATAAGAAACTCTTT	CATWDGPYYKKLF	TRGV2	.	TRGJ1	20	-1	-1	21
15	1.4474014319624834E-4	TGTGCCACCTGGGACGGGCCGCGTTATAAGAAACTCTTT	CATWDGPRYKKLF	TRGV2	.	TRGJ1	23	-1	-1	23
15	1.4474014319624834E-4	TGTGCCACCTGGGACGGAAAAGAGGATAAGAAACTCTTT	CATWDGKEDKKLF	TRGV2	.	TRGJ1	16	-1	-1	25
15	1.4474014319624834E-4	TGTGCCACCTGGGACAGGCTCAACTATAAGAAACTCTTT	CATWDRLNYKKLF	TRGV3	.	TRGJ1	18	-1	-1	24
15	1.4474014319624834E-4	TGTGCCACCTGGGACAGGCCGGATTATAAGAAACTCTTT	CATWDRPDYKKLF	TRGV7	.	TRGJ1	19	-1	-1	22
15	1.4474014319624834E-4	TGTGCTGCGTGGGATTTGGTTTATAAGAAACTCTTT	CAAWDLVYKKLF	TRGV10	.	TRGJ1	15	-1	-1	20
15	1.4474014319624834E-4	TGTGCTGCGTGGGATTTGACTTATAAGAAACTCTTT	CAAWDLTYKKLF	TRGV10	.	TRGJ1	15	-1	-1	20
15	1.4474014319624834E-4	TGTGCCACCTGGCAACGAGGTTATAAGAAACTCTTT	CATWQRGYKKLF	TRGV4	.	TRGJ1	11	-1	-1	20
15	1.4474014319624834E-4	TGTGCCACCTGGGCCCATGGGGTGGGGAAACTCTTT	CATWAHGVGKLF	TRGV3	.	TRGJ1	12	-1	-1	26
15	1.4474014319624834E-4	TGTGCCACCTGGGGGAATTATTATAAGAAACTCTTT	CATWGNYYKKLF	TRGV5	.	TRGJ1	12	-1	-1	14
15	1.4474014319624834E-4	TGTGCCACCTGGGATGGGCCCTATAAGAAACTCTTT	CATWDGPYKKLF	TRGV4	.	TRGJ1	20	-1	-1	21
15	1.4474014319624834E-4	TGTGCCACCTGGGACCGTTATTATAAGAAACTCTTT	CATWDRYYKKLF	TRGV8	.	TRGJ1	13	-1	-1	17
15	1.4474014319624834E-4	TGTGCCACCTGGGACGCCTGGGGAGAGAAACTCTTT	CATWDAWGEKLF	TRGV8	.	TRGJ1	13	-1	-1	25
15	1.4474014319624834E-4	TGTGCCACCTGGGACGGGCAATATAAGAAACTCTTT	CATWDGQYKKLF	TRGV2	.	TRGJ1	18	-1	-1	21
15	1.4474014319624834E-4	TGTGCCACCTGGGAGAGGGATTATAAGAAACTCTTT	CATWERDYKKLF	TRGV2	.	TRGJ1	13	-1	-1	19
15	1.4474014319624834E-4	TGTGCCACCTGGGGTGATTGGATCAAGACGTTT	CATWGDWIKTF	TRGV4	.	TRGJP2	15	-1	-1	13
15	1.4474014319624834E-4	TGTGCCACCTGGGACGAATATAAGAAACTCTTT	CATWDEYKKLF	TRGV8	.	TRGJ1	13	-1	-1	18
15	1.4474014319624834E-4	TGTGCCACCTGGGAATGGGCTGAAAAACTCTTT	CATWEWAEKLF	TRGV3	.	TRGJ1	13	-1	-1	24
15	1.4474014319624834E-4	TGTGCCACGATGAATTATTATAAGAAACTCTTT	CATMNYYKKLF	TRGV4	.	TRGJ1	7	-1	-1	11
15	1.4474014319624834E-4	TGTGCCACCTGGGTTAATGGGAAACTCTTT	CATWVNGKLF	TRGV8	.	TRGJ1	15	-1	-1	20
15	1.4474014319624834E-4	TGTGCCACCTGGGATATGAAGAAACTCTTT	CATWDMKKLF	TRGV8	.	TRGJ1	15	-1	-1	14
15	1.4474014319624834E-4	TGTGCCACCTGGGACACCCCAAGTCTCTTT	CATWDTPSLF	TRGV5	.	TRGJ1	15	-1	-1	24
15	1.4474014319624834E-4	TGTGCCACCTGGGAAGCGGAGAAACTCTTT	CATWEAEKLF	TRGV2	.	TRGJ1	13	-1	-1	19
15	1.4474014319624834E-4	TGTGCCACCTGGGTCCGGGGACTCTTT	CATWVRGLF	TRGV8	.	TRGJ1	12	-1	-1	20
15	1.4474014319624834E-4	TGTGCGGTCGGGTATAAGAAACTCTTT	CAVGYKKLF	TRGV3	.	TRGJ1	4	-1	-1	12
15	1.4474014319624834E-4	TGTCACGGTTGGTTCAAGATATTT	CHGWFKIF	TRGV5	.	TRGJP1	2	-1	-1	3
15	1.4474014319624834E-4	TGTGGGGGTCTCTTT	CGGLF	TRGV8	.	TRGJ1	3	-1	-1	9
14	1.3509080031649844E-4	TGTGCCACCTGGGACGGCAGGGGGACCTATACCTCCTATAGTAGTGATTGGATCAAGACGTTT	CATWDGRGTYTSYSSDWIKTF	TRGV2	.	TRGJP2	16	-1	-1	36
14	1.3509080031649844E-4	TGTGCCACCTGGGACGGACCCCAAAGGAATAGTAGTGATTGGATCAAGACGTTT	CATWDGPQRNSSDWIKTF	TRGV2	.	TRGJP2	20	-1	-1	28
14	1.3509080031649844E-4	TGTGCTGCGTGGGAGGTGGGGGATTATACCACTGGTTGGTTCAAGATATTT	CAAWEVGDYTTGWFKIF	TRGV10	.	TRGJP1	13	-1	-1	24
14	1.3509080031649844E-4	TGTGCCACCTGGGACAGGCCCCCCCTTAGTAGTGATTGGATCAAGACGTTT	CATWDRPPLSSDWIKTF	TRGV3	.	TRGJP2	19	-1	-1	26
14	1.3509080031649844E-4	TGTGCTGCGTGGGATTGCCCTAATACCACTGGTTGGTTCAAGATATTT	CAAWDCPNTTGWFKIF	TRGV10	.	TRGJP1	28	-1	-1	22
14	1.3509080031649844E-4	TGTGCCACCTGGGCCCTAAGCGATACCACTGGTTGGTTCAAGATATTT	CATWALSDTTGWFKIF	TRGV8	.	TRGJP1	12	-1	-1	22
14	1.3509080031649844E-4	TGTGCCACCTGGGATGGCCCCCGGGAGGATTATTATAAGAAACTCTTT	CATWDGPREDYYKKLF	TRGV4	.	TRGJ1	20	-1	-1	28
14	1.3509080031649844E-4	TGTGCCACCTGGGACGATTGGGGAAGGGGCGGTTATAAGAAACTCTTT	CATWDDWGRGGYKKLF	TRGV2	.	TRGJ1	15	-1	-1	32
14	1.3509080031649844E-4	TGTGCCACCTGGGACAGCCCTAATAGTAGTGATTGGATCAAGACGTTT	CATWDSPNSSDWIKTF	TRGV3	.	TRGJP2	20	-1	-1	19
14	1.3509080031649844E-4	TGTGCCACCTGGGACAGATCTGGGGGTAGTGATTGGATCAAGACGTTT	CATWDRSGGSDWIKTF	TRGV8	.	TRGJP2	16	-1	-1	25
14	1.3509080031649844E-4	TGTGCTGCGTGGCGGAGTTTATACACTGGTTGGTTCAAGATATTT	CAAWRSLYTGWFKIF	TRGV10	.	TRGJP1	11	-1	-1	16
14	1.3509080031649844E-4	TGTGCCTTGCGGGAGGTGCATAAGGATTATTATAAGAAACTCTTT	CALREVHKDYYKKLF	TRGV9	.	TRGJ1	19	-1	-1	25
14	1.3509080031649844E-4	TGTGCCACCTGGGATTCCCATCCCCATTATTATAAGAAACTCTTT	CATWDSHPHYYKKLF	TRGV8	.	TRGJ1	14	-1	-1	25
14	1.3509080031649844E-4	TGTGCCACCTGGGATGAAGTTAGCACTGGTTGGTTCAAGATATTT	CATWDEVSTGWFKIF	TRGV4	.	TRGJP1	15	-1	-1	20
14	1.3509080031649844E-4	TGTGCCACCTGGGATATTGGGGTCGCAGCTTATAAGAAACTCTTT	CATWDIGVAAYKKLF	TRGV8	.	TRGJ1	15	-1	-1	29
14	1.3509080031649844E-4	TGTGCCACCTGGGACGTTAGGGGTAGTGATTGGATCAAGACGTTT	CATWDVRGSDWIKTF	TRGV2	.	TRGJP2	15	-1	-1	22
14	1.3509080031649844E-4	TGTGCCACCTGGGACGCGGGTAGTAGTGATTGGATCAAGACGTTT	CATWDAGSSDWIKTF	TRGV2	.	TRGJP2	15	-1	-1	20
14	1.3509080031649844E-4	TGTGCCACCTGGGACGGACTCTCGAATTATTATAAGAAACTCTTT	CATWDGLSNYYKKLF	TRGV2	.	TRGJ1	16	-1	-1	21
14	1.3509080031649844E-4	TGTGCCACCTGGGGCCAATCCAAGGGAGTTAAGAAACTCTTT	CATWGQSKGVKKLF	TRGV8	.	TRGJ1	12	-1	-1	29
14	1.3509080031649844E-4	TGTGCCACCTGGGATCCGAGGTGGTATTATAAGAAACTCTTT	CATWDPRWYYKKLF	TRGV8	.	TRGJ1	14	-1	-1	24
14	1.3509080031649844E-4	TGTGCCACCTGGGATGGGCGAGGGTATTATAAGAAACTCTTT	CATWDGRGYYKKLF	TRGV4	.	TRGJ1	18	-1	-1	24
14	1.3509080031649844E-4	TGTGCCACCTGGGATAGGGGAATTGGTTATAAGAAACTCTTT	CATWDRGIGYKKLF	TRGV8	.	TRGJ1	17	-1	-1	19
14	1.3509080031649844E-4	TGTGCCACCTGGGACCCAGGTAGACTTTATAAGAAACTCTTT	CATWDPGRLYKKLF	TRGV3	.	TRGJ1	14	-1	-1	26
14	1.3509080031649844E-4	TGTGCCACCTGGGACGGTCCGAATTATTATAAGAAACTCTTT	CATWDGPNYYKKLF	TRGV2	.	TRGJ1	19	-1	-1	19
14	1.3509080031649844E-4	TGTGCCACCTGGGACGGGTCGAATTATTATAAGAAACTCTTT	CATWDGSNYYKKLF	TRGV3	.	TRGJ1	17	-1	-1	18
14	1.3509080031649844E-4	TGTGCCACCTGGGACGGGCTGGGGGCTTATAAGAAACTCTTT	CATWDGLGAYKKLF	TRGV2	.	TRGJ1	18	-1	-1	26
14	1.3509080031649844E-4	TGTGCCACCTGGGACGGGCCCTCGAATTATAAGAAACTCTTT	CATWDGPSNYKKLF	TRGV2	.	TRGJ1	20	-1	-1	25
14	1.3509080031649844E-4	TGTGCCACCTGGGACGGGCGTGGTTATTATAAGAAACTCTTT	CATWDGRGYYKKLF	TRGV2	.	TRGJ1	18	-1	-1	23
14	1.3509080031649844E-4	TGTGCCACCTGGGACGGGCAAGATTCTAAATGGTGGCTCTTT	CATWDGQDSKWWLF	TRGV2	.	TRGJ1	18	-1	-1	36
14	1.3509080031649844E-4	TGTGCCACCTGGGACACCGCCCGGTATTATAAGAAACTCTTT	CATWDTARYYKKLF	TRGV3	.	TRGJ1	15	-1	-1	24
14	1.3509080031649844E-4	TGTGCCACCTGGGACAGGCTCGGTCGGTATAAGAAACTCTTT	CATWDRLGRYKKLF	TRGV7	.	TRGJ1	18	-1	-1	27
14	1.3509080031649844E-4	TGTGCCACCTGGAAACAAACGAATTATTATAAGAAACTCTTT	CATWKQTNYYKKLF	TRGV2	.	TRGJ1	11	-1	-1	19
14	1.3509080031649844E-4	TGTGCTGCGTGGGACCTTAATTATTATAAGAAACTCTTT	CAAWDLNYYKKLF	TRGV10	.	TRGJ1	13	-1	-1	18
14	1.3509080031649844E-4	TGTGCCACCTGGGACGGGCGGAATTATAAGAAACTCTTT	CATWDGRNYKKLF	TRGV2	.	TRGJ1	18	-1	-1	22
14	1.3509080031649844E-4	TGTGCCACCTGGGACGGGCAATTTTATAAGAAACTCTTT	CATWDGQFYKKLF	TRGV2	.	TRGJ1	18	-1	-1	19
14	1.3509080031649844E-4	TGTGCCACCTGGGACAGGCCCTCCGATGGGAAACTCTTT	CATWDRPSDGKLF	TRGV5	.	TRGJ1	19	-1	-1	29
14	1.3509080031649844E-4	TGTGCCACCTGGGACAGGCAAAATTATAAGAAACTCTTT	CATWDRQNYKKLF	TRGV5	.	TRGJ1	18	-1	-1	22
14	1.3509080031649844E-4	TGTGCCACCTGGGACAGGGGCCATTATAAGAAACTCTTT	CATWDRGHYKKLF	TRGV3	.	TRGJ1	17	-1	-1	22
14	1.3509080031649844E-4	TGTGCCACCTGGGACAAGAATTATTATAAGAAACTCTTT	CATWDKNYYKKLF	TRGV3	.	TRGJ1	15	-1	-1	17
14	1.3509080031649844E-4	TGTGCCACCTGGGAGTTAGGCGATTGGATCAAGACGTTT	CATWELGDWIKTF	TRGV8	.	TRGJP2	20	-1	-1	21
14	1.3509080031649844E-4	TGTGCTGCGTGGGATTGGGGCGATAAGAAACTCTTT	CAAWDWGDKKLF	TRGV10	.	TRGJ1	15	-1	-1	22
14	1.3509080031649844E-4	TGTGCTGCGTGGGAACCTGGTTGGTTCAAGATATTT	CAAWEPGWFKIF	TRGV10	.	TRGJP1	13	-1	-1	16
14	1.3509080031649844E-4	TGTGCCACCTGGGGTTCAGATTATAAGAAACTCTTT	CATWGSDYKKLF	TRGV8	.	TRGJ1	12	-1	-1	19
14	1.3509080031649844E-4	TGTGCCACCTGGGGCTTGGAGAGAAAGAAACTCTTT	CATWGLERKKLF	TRGV5P	.	TRGJ1	14	-1	-1	24
14	1.3509080031649844E-4	TGTGCCACCTGGGACGGTGGTTATAAGAAACTCTTT	CATWDGGYKKLF	TRGV5	.	TRGJ1	14	-1	-1	20
14	1.3509080031649844E-4	TGTGCCACCTGGGACAGGCGATATAAGAAACTCTTT	CATWDRRYKKLF	TRGV3	.	TRGJ1	18	-1	-1	21
14	1.3509080031649844E-4	TGTGCCACCTGGGGTTCTAGTAAGAAACTCTTT	CATWGSSKKLF	TRGV2	.	TRGJ1	12	-1	-1	20
14	1.3509080031649844E-4	TGTGCCACCTGGGATGATTATAAGAAACTCTTT	CATWDDYKKLF	TRGV4	.	TRGJ1	15	-1	-1	13
14	1.3509080031649844E-4	TGTGCCACCTGGGATATTTATAAGAAACTCTTT	CATWDIYKKLF	TRGV8	.	TRGJ1	15	-1	-1	17
14	1.3509080031649844E-4	TGTGCCACCTGGGACGGGCGCGTGAAACTCTTT	CATWDGRVKLF	TRGV2	.	TRGJ1	22	-1	-1	23
14	1.3509080031649844E-4	TGTGCCACCTGGGACGGGCAAGAGAAACTCTTT	CATWDGQEKLF	TRGV2	.	TRGJ1	18	-1	-1	22
14	1.3509080031649844E-4	TGTGCCACCTGGGACAGCCGTAGGAAACTCTTT	CATWDSRRKLF	TRGV2	.	TRGJ1	14	-1	-1	20
14	1.3509080031649844E-4	TGTGCCACCGATCCGTATTATAAGAAACTCTTT	CATDPYYKKLF	TRGV2	.	TRGJ1	8	-1	-1	15
14	1.3509080031649844E-4	TGTGCCATAAAATTTGGAGCGAAACTCTTT	CAIKFGAKLF	TRGV4	.	TRGJ1	6	-1	-1	20
14	1.3509080031649844E-4	TGTGCCACCTGGGGCTATAAGAAACTCTTT	CATWGYKKLF	TRGV8	.	TRGJ1	12	-1	-1	15
14	1.3509080031649844E-4	TGTGCCACCTGGGATAGGGGGAAACTCTTT	CATWDRGKLF	TRGV8	.	TRGJ1	17	-1	-1	20
14	1.3509080031649844E-4	TGTGCCACCTGGAACAATAAGAAACTCTTT	CATWNNKKLF	TRGV3	.	TRGJ1	15	-1	-1	16
14	1.3509080031649844E-4	TGTGCCACCCACGATTATAAGAAACTCTTT	CATHDYKKLF	TRGV2	.	TRGJ1	8	-1	-1	13
14	1.3509080031649844E-4	TGTGCCTGCTGGATTAGGGGGCTCTTT	CACWIRGLF	TRGV11	.	TRGJ1	17	-1	-1	21
14	1.3509080031649844E-4	TGTGCCACAGGATATAAGAAACTCTTT	CATGYKKLF	TRGV8	.	TRGJ1	7	-1	-1	12
14	1.3509080031649844E-4	TGTGCCTTGTGGGAGAAACTCTTT	CALWEKLF	TRGV9	.	TRGJ1	14	-1	-1	13
14	1.3509080031649844E-4	TGTGCCCCCCCTAGCCTACTCTTT	CAPPSLLF	TRGV8	.	TRGJ1	8	-1	-1	17
14	1.3509080031649844E-4	TGTGCCACCTGGAAGAAACTCTTT	CATWKKLF	TRGV2	.	TRGJ1	11	-1	-1	12
14	1.3509080031649844E-4	TGTGCAACCGTGTTCAAGATATTT	CATVFKIF	TRGV8	.	TRGJP1	8	-1	-1	11
14	1.3509080031649844E-4	TGTGCCACCCTCTTT	CATLF	TRGV8	.	TRGJ1	8	-1	-1	9
13	1.2544145743674856E-4	TGTGCTGCGTGGGATCCGCGATTTGGGGGTTATTATAAGAAACTCTTT	CAAWDPRFGGYYKKLF	TRGV10	.	TRGJ1	14	-1	-1	29
13	1.2544145743674856E-4	TGTGCCTTGTGGGAGGTGGAGGAGTTGGGCAAAGAAATCAAGGTATTT	CALWEVEELGKEIKVF	TRGV9	.	TRGJP	17	-1	-1	21
13	1.2544145743674856E-4	TGTGCCACCTGGGACGGGCGGGCAAGTAGTGATTGGATCAAGACGTTT	CATWDGRASSDWIKTF	TRGV2	.	TRGJP2	18	-1	-1	24
13	1.2544145743674856E-4	TGTGCCACCTGGACAAAATGGAGGAGGGTTGGTACTAAGAAACTCTTT	CATWTKWRRVGTKKLF	TRGV7	.	TRGJ1	14	-1	-1	35
13	1.2544145743674856E-4	TGTGCTGCGTGGGAGGACCAACCTACGTATTATAAGAAACTCTTT	CAAWEDQPTYYKKLF	TRGV10	.	TRGJ1	13	-1	-1	27
13	1.2544145743674856E-4	TGTGCCACCTGGGATGGGCCCCTCCCAGATTATAAGAAACTCTTT	CATWDGPLPDYKKLF	TRGV4	.	TRGJ1	27	-1	-1	28
13	1.2544145743674856E-4	TGTGCCACCTGGGATAGAGCTGAGAATTATTATAAGAAACTCTTT	CATWDRAENYYKKLF	TRGV8	.	TRGJ1	16	-1	-1	23
13	1.2544145743674856E-4	TGTGCCACCTGGGACGGGCCTGCCACTGGTTGGTTCAAGATATTT	CATWDGPATGWFKIF	TRGV2	.	TRGJP1	19	-1	-1	22
13	1.2544145743674856E-4	TGTGCCACCTGGGACGGGCCGGGTTGTGATTGGATCAAGACGTTT	CATWDGPGCDWIKTF	TRGV2	.	TRGJP2	19	-1	-1	22
13	1.2544145743674856E-4	TGTGCCACCTGGGACGGGCGATCCACTGGTTGGTTCAAGATATTT	CATWDGRSTGWFKIF	TRGV2	.	TRGJP1	18	-1	-1	22
13	1.2544145743674856E-4	TGTGCCACCTGGGACACGCGTTCGAATTATTATAAGAAACTCTTT	CATWDTRSNYYKKLF	TRGV3	.	TRGJ1	18	-1	-1	20
13	1.2544145743674856E-4	TGTGCCACCTGGGACAGGCCTGCCACTGGTTGGTTCAAGATATTT	CATWDRPATGWFKIF	TRGV3	.	TRGJP1	21	-1	-1	22
13	1.2544145743674856E-4	TGTGCTGCGTGGGATTCGCTGAATTATTATAAGAAACTCTTT	CAAWDSLNYYKKLF	TRGV10	.	TRGJ1	15	-1	-1	20
13	1.2544145743674856E-4	TGTGCTGCGTGGGATTCGGGGACTGGTTGGTTCAAGATATTT	CAAWDSGTGWFKIF	TRGV10	.	TRGJP1	15	-1	-1	21
13	1.2544145743674856E-4	TGTGCCTGCTGGACCTCCAATAGTTATTATAAGAAACTCTTT	CACWTSNSYYKKLF	TRGV11	.	TRGJ1	12	-1	-1	23
13	1.2544145743674856E-4	TGTGCCACCTGGGGTCCTTTGGGGTATTATAAGAAACTCTTT	CATWGPLGYYKKLF	TRGV4	.	TRGJ1	12	-1	-1	24
13	1.2544145743674856E-4	TGTGCCACCTGGGGATATAGTAGTGATTGGATCAAGACGTTT	CATWGYSSDWIKTF	TRGV8	.	TRGJP2	16	-1	-1	14
13	1.2544145743674856E-4	TGTGCCACCTGGGATCCCCCCTATTATTATAAGAAACTCTTT	CATWDPPYYYKKLF	TRGV4	.	TRGJ1	14	-1	-1	22
13	1.2544145743674856E-4	TGTGCCACCTGGGATAAGGGGAATTATTATAAGAAACTCTTT	CATWDKGNYYKKLF	TRGV8	.	TRGJ1	15	-1	-1	20
13	1.2544145743674856E-4	TGTGCCACCTGGGACCCCCCCAGGTCTTGGAAGAAACTCTTT	CATWDPPRSWKKLF	TRGV5	.	TRGJ1	14	-1	-1	30
13	1.2544145743674856E-4	TGTGCCACCTGGGACCGTCGGGCGGGTTATAAGAAACTCTTT	CATWDRRAGYKKLF	TRGV2	.	TRGJ1	14	-1	-1	26
13	1.2544145743674856E-4	TGTGCCACCTGGGACCGACAGAATTATTATAAGAAACTCTTT	CATWDRQNYYKKLF	TRGV4	.	TRGJ1	13	-1	-1	20
13	1.2544145743674856E-4	TGTGCCACCTGGGACGCCCTTTCGTGTTATAAGAAACTCTTT	CATWDALSCYKKLF	TRGV2	.	TRGJ1	15	-1	-1	26
13	1.2544145743674856E-4	TGTGCCACCTGGGACGGGCCTCCAAATAATAAGAAACTCTTT	CATWDGPPNNKKLF	TRGV2	.	TRGJ1	19	-1	-1	25
13	1.2544145743674856E-4	TGTGCCACCTGGGACGGGCCATATTATTATAAGAAACTCTTT	CATWDGPYYYKKLF	TRGV2	.	TRGJ1	19	-1	-1	22
13	1.2544145743674856E-4	TGTGCCACCTGGGACGGGCGGGGGTATTATAAGAAACTCTTT	CATWDGRGYYKKLF	TRGV2	.	TRGJ1	18	-1	-1	24
13	1.2544145743674856E-4	TGTGCCACCTGGGACGGGAGTAGTGATTGGATCAAGACGTTT	CATWDGSSDWIKTF	TRGV2	.	TRGJP2	17	-1	-1	18
13	1.2544145743674856E-4	TGTGCCACCTGGGACGGGAAGAATTATTATAAGAAACTCTTT	CATWDGKNYYKKLF	TRGV2	.	TRGJ1	17	-1	-1	20
13	1.2544145743674856E-4	TGTGCCACCTGGGACGGACAGAATTATTATAAGAAACTCTTT	CATWDGQNYYKKLF	TRGV5	.	TRGJ1	14	-1	-1	20
13	1.2544145743674856E-4	TGTGCCACCTGGGACACTCCTTGGGATTATAAGAAACTCTTT	CATWDTPWDYKKLF	TRGV3	.	TRGJ1	15	-1	-1	25
13	1.2544145743674856E-4	TGTGCCACCTGGGACACATCGAATTATTATAAGAAACTCTTT	CATWDTSNYYKKLF	TRGV2	.	TRGJ1	14	-1	-1	18
13	1.2544145743674856E-4	TGTGCCACCTGGGACAGGCTCGACAATTATAAGAAACTCTTT	CATWDRLDNYKKLF	TRGV7	.	TRGJ1	18	-1	-1	25
13	1.2544145743674856E-4	TGTGCCACCTGGGACAGGCCGAGATATTATAAGAAACTCTTT	CATWDRPRYYKKLF	TRGV3	.	TRGJ1	19	-1	-1	24
13	1.2544145743674856E-4	TGTGCCACCTGGGACAGGCGTGGTGATTATAAGAAACTCTTT	CATWDRRGDYKKLF	TRGV7	.	TRGJ1	21	-1	-1	25
13	1.2544145743674856E-4	TGTGCCACCTGGGAGAGGACGAATTATTATAAGAAACTCTTT	CATWERTNYYKKLF	TRGV7	.	TRGJ1	17	-1	-1	19
13	1.2544145743674856E-4	TGTGCTGCGTGGGGGTCGAATTATTATAAGAAACTCTTT	CAAWGSNYYKKLF	TRGV10	.	TRGJ1	12	-1	-1	15
13	1.2544145743674856E-4	TGTGCCACCTGGGGCCCCCTTGCGCGGAAGAAACTCTTT	CATWGPLARKKLF	TRGV8	.	TRGJ1	12	-1	-1	27
13	1.2544145743674856E-4	TGTGCCACCTGGGATCTGAATTATTATAAGAAACTCTTT	CATWDLNYYKKLF	TRGV4	.	TRGJ1	14	-1	-1	17
13	1.2544145743674856E-4	TGTGCCACCTGGGATGGGCCCTTTTATAAGAAACTCTTT	CATWDGPFYKKLF	TRGV4	.	TRGJ1	20	-1	-1	23
13	1.2544145743674856E-4	TGTGCCACCTGGGATGGGGGGGATTATAAGAAACTCTTT	CATWDGGDYKKLF	TRGV4	.	TRGJ1	17	-1	-1	22
13	1.2544145743674856E-4	TGTGCCACCTGGGACGGGCTCTATTATAAGAAACTCTTT	CATWDGLYYKKLF	TRGV2	.	TRGJ1	18	-1	-1	21
13	1.2544145743674856E-4	TGTGCCACCTGGGACGGGCCTGGGTATAAGAAACTCTTT	CATWDGPGYKKLF	TRGV2	.	TRGJ1	19	-1	-1	24
13	1.2544145743674856E-4	TGTGCCACCTGGGACGGGCGATCGGGGGAGAAACTCTTT	CATWDGRSGEKLF	TRGV2	.	TRGJ1	18	-1	-1	28
13	1.2544145743674856E-4	TGTGCCACCTGGGACGGGCAAGATTATAAGAAACTCTTT	CATWDGQDYKKLF	TRGV2	.	TRGJ1	18	-1	-1	22
13	1.2544145743674856E-4	TGTGCCACCTGGGACGGAAGGGGGGATAAGAAACTCTTT	CATWDGRGDKKLF	TRGV2	.	TRGJ1	16	-1	-1	25
13	1.2544145743674856E-4	TGTGCCACCTGGGACATGGTTTACTATAAGAAACTCTTT	CATWDMVYYKKLF	TRGV3	.	TRGJ1	15	-1	-1	20
13	1.2544145743674856E-4	TGTGCCACCTGGGACAGGCTCTATTATAAGAAACTCTTT	CATWDRLYYKKLF	TRGV3	.	TRGJ1	18	-1	-1	21
13	1.2544145743674856E-4	TGTGCCACCTGCACGAATTATTATAAGAAACTCTTT	CATCTNYYKKLF	TRGV3	.	TRGJ1	10	-1	-1	13
13	1.2544145743674856E-4	TGTGCCACCTGGTCAAGGATTGGTAAGAAACTCTTT	CATWSRIGKKLF	TRGV7	.	TRGJ1	11	-1	-1	23
13	1.2544145743674856E-4	TGTGCCACCTGGGCGAGGAATTATAAGAAACTCTTT	CATWARNYKKLF	TRGV2	.	TRGJ2	12	-1	-1	19
13	1.2544145743674856E-4	TGTGCCACCTGGGATTGGAATTATAAGAAACTCTTT	CATWDWNYKKLF	TRGV8	.	TRGJ1	17	-1	-1	19
13	1.2544145743674856E-4	TGTGCCACCTGGGATCAGAATTATAAGAAACTCTTT	CATWDQNYKKLF	TRGV8	.	TRGJ1	14	-1	-1	19
13	1.2544145743674856E-4	TGTGCCACCTGGGATAGTCATTATAAGAAACTCTTT	CATWDSHYKKLF	TRGV8	.	TRGJ1	16	-1	-1	19
13	1.2544145743674856E-4	TGTGCCACCTGGGATAGAAATTATAAGAAACTCTTT	CATWDRNYKKLF	TRGV8	.	TRGJ1	16	-1	-1	19
13	1.2544145743674856E-4	TGTGCCACCTGGGACTGTTATTATAAGAAACTCTTT	CATWDCYYKKLF	TRGV8	.	TRGJ1	13	-1	-1	17
13	1.2544145743674856E-4	TGTGCCACCTGGGACTATTATTATAAGAAACTCTTT	CATWDYYYKKLF	TRGV4	.	TRGJ1	13	-1	-1	16
13	1.2544145743674856E-4	TGTGCCACCTGGGACCCGTATTATAAGAAACTCTTT	CATWDPYYKKLF	TRGV7	.	TRGJ1	14	-1	-1	18
13	1.2544145743674856E-4	TGTGCCACCTGGGACCGTGATTGGATCAAGACGTTT	CATWDRDWIKTF	TRGV2	.	TRGJP2	14	-1	-1	16
13	1.2544145743674856E-4	TGTGCCACCTGGGACGGTTATTATAAGAAACTCTTT	CATWDGYYKKLF	TRGV2	.	TRGJ1	16	-1	-1	17
13	1.2544145743674856E-4	TGTGCCACCTGGGACGGGCCGGGGTTCAAGATATTT	CATWDGPGFKIF	TRGV2	.	TRGJP1	19	-1	-1	22
13	1.2544145743674856E-4	TGTGCCACCTGGGACGGGCGTTGTAAGAAACTCTTT	CATWDGRCKKLF	TRGV2	.	TRGJ1	18	-1	-1	20
13	1.2544145743674856E-4	TGTGCCACCTGGGACGGGCGTTGGATCAAGACGTTT	CATWDGRWIKTF	TRGV2	.	TRGJP2	18	-1	-1	20
13	1.2544145743674856E-4	TGTGCCACCTGGGACGGGACTCCTAAGAAACTCTTT	CATWDGTPKKLF	TRGV2	.	TRGJ1	17	-1	-1	23
13	1.2544145743674856E-4	TGTGCCACCTGGGACGAGGCTTCTGAGAAACTCTTT	CATWDEASEKLF	TRGV5	.	TRGJ1	19	-1	-1	25
13	1.2544145743674856E-4	TGTGCCACCTGGGACAGGCCTTATAAGAAACTCTTT	CATWDRPYKKLF	TRGV3	.	TRGJ1	20	-1	-1	20
13	1.2544145743674856E-4	TGTGCCACCTGGGACAGGCCGAGGGGGAAACTCTTT	CATWDRPRGKLF	TRGV3	.	TRGJ1	19	-1	-1	26
13	1.2544145743674856E-4	TGTGCCTTGTGGGAGGTGCCCACTAATCCCTTT	CALWEVPTNPF	TRGV9	.	TRGJ1	18	-1	-1	29
13	1.2544145743674856E-4	TGTGCCACTAGGAGTTATTATAAGAAACTCTTT	CATRSYYKKLF	TRGV8	.	TRGJ1	7	-1	-1	11
13	1.2544145743674856E-4	TGTGCCACCTGGGATAGGGTAGAGAAACTCTTT	CATWDRVEKLF	TRGV8	.	TRGJ1	17	-1	-1	22
13	1.2544145743674856E-4	TGTGCCACCTGGGACGGGCCTTGGAAACTCTTT	CATWDGPWKLF	TRGV2	.	TRGJ1	19	-1	-1	23
13	1.2544145743674856E-4	TGTGCCACCTGGGACGGGCGAGGGAAACTCTTT	CATWDGRGKLF	TRGV2	.	TRGJ1	18	-1	-1	23
13	1.2544145743674856E-4	TGTGCCACCTGGGACAGTTATAAGAAACTCTTT	CATWDSYKKLF	TRGV5	.	TRGJ1	16	-1	-1	17
13	1.2544145743674856E-4	TGTGCCACCTGGGACAGGAGAGAGAAACTCTTT	CATWDRREKLF	TRGV7	.	TRGJ1	17	-1	-1	22
13	1.2544145743674856E-4	TGTGCCACCTGGGAGTATTATAAGAAACTCTTT	CATWEYYKKLF	TRGV2	.	TRGJ1	13	-1	-1	15
13	1.2544145743674856E-4	TGTGCCACCTGGACTGGTTGGTTCAAGATATTT	CATWTGWFKIF	TRGV8	.	TRGJP1	11	-1	-1	12
13	1.2544145743674856E-4	TTTTGGACCGAGGGTTATAAGAAACTCTTT	FWTEGYKKLF	TRGV8	.	TRGJ1	0	-1	-1	14
13	1.2544145743674856E-4	TGTGCCACCTGTAAATATAAGAAACTCTTT	CATCKYKKLF	TRGV4	.	TRGJ1	10	-1	-1	15
13	1.2544145743674856E-4	TGTGCCACCTGGGCCCATAAGAAACTCTTT	CATWAHKKLF	TRGV8	.	TRGJ1	12	-1	-1	16
13	1.2544145743674856E-4	TGTGCCACCTGGGATAGGGAGAAACTCTTT	CATWDREKLF	TRGV8	.	TRGJ1	17	-1	-1	19
13	1.2544145743674856E-4	TGTGCCACCTGGGACTTCAAGAAACTCTTT	CATWDFKKLF	TRGV2	.	TRGJ1	14	-1	-1	18
13	1.2544145743674856E-4	TGTGCCACCTGGGACCGGGGGAAACTCTTT	CATWDRGKLF	TRGV2	.	TRGJ1	18	-1	-1	20
13	1.2544145743674856E-4	TGTGCTGCGTGGGATTACCCCCTCTTT	CAAWDYPLF	TRGV10	.	TRGJ1	17	-1	-1	21
13	1.2544145743674856E-4	TGTGCCACCTGTGGTATGAAACTCTTT	CATCGMKLF	TRGV8	.	TRGJ1	10	-1	-1	14
13	1.2544145743674856E-4	TGTGCCACCTGGGACGGGGGACTCTTT	CATWDGGLF	TRGV7	.	TRGJ1	17	-1	-1	20
13	1.2544145743674856E-4	TGTGCCACCTTTAAGAAACTCTTT	CATFKKLF	TRGV8	.	TRGJ1	9	-1	-1	11
13	1.2544145743674856E-4	TGTGCCACCTGTAAGAAACTCTTT	CATCKKLF	TRGV8	.	TRGJ1	10	-1	-1	11
13	1.2544145743674856E-4	TGTGCCACCTGGAAACTCTTT	CATWKLF	TRGV8	.	TRGJ1	11	-1	-1	11
13	1.2544145743674856E-4	TGTGCCCCACGGCTCTTT	CAPRLF	TRGV4	.	TRGJ1	5	-1	-1	12
12	1.1579211455699867E-4	TGTGCCACCTGGGATAGGATTGAAGGGTCCTATAGCCCTTATTATAAGAAACTCTTT	CATWDRIEGSYSPYYKKLF	TRGV8	.	TRGJ1	17	-1	-1	38
12	1.1579211455699867E-4	TGTGCCACCTGGGACAGGCCGAATAACCCAGGAAAAGATTGGATCAAGACGTTT	CATWDRPNNPGKDWIKTF	TRGV5	.	TRGJP2	19	-1	-1	36
12	1.1579211455699867E-4	TGTGCTGCGTGGGATTATCCCCCCTCCATATTGTATTATAAGAAACTCTTT	CAAWDYPPSILYYKKLF	TRGV10	.	TRGJ1	16	-1	-1	33
12	1.1579211455699867E-4	TGTGCCTGCTGGATTAGGCCCCTAATTCTAGTAGGTGAAAAGAAACTCTTT	CACWIRPLILVGEKKLF	TRGV11	.	TRGJ1	18	-1	-1	39
12	1.1579211455699867E-4	TGTGCCACCTGGCCAGGGAGGGCCAGGGGAAATTATTATAAGAAACTCTTT	CATWPGRARGNYYKKLF	TRGV2	.	TRGJ1	11	-1	-1	30
12	1.1579211455699867E-4	TGTGCCACCTGGGACAGGCAAGATTGCGGCGGTTATTATAAGAAACTCTTT	CATWDRQDCGGYYKKLF	TRGV5	.	TRGJ1	18	-1	-1	32
12	1.1579211455699867E-4	TGTGCTGCGTGGGATTGGGGGTTTCCCTTGGATTATAAGAAACTCTTT	CAAWDWGFPLDYKKLF	TRGV10	.	TRGJ1	15	-1	-1	31
12	1.1579211455699867E-4	TGTGCCACCTGGGACGGGCCATCTCGGCATTTTGGGATCAAGACGTTT	CATWDGPSRHFGIKTF	TRGV2	.	TRGJP2	19	-1	-1	34
12	1.1579211455699867E-4	TGCGCTGCGTGGGATTGGGGGTTTCCCTTGGATTATAAGAAACTCTTT	CAAWDWGFPLDYKKLF	TRGV10	.	TRGJ1	15	-1	-1	31
12	1.1579211455699867E-4	TGTGCCTTGTGGGGGGGAGAGTTGGGCAAAGAAATCAAGGTATTT	CALWGGELGKEIKVF	TRGV9	.	TRGJP	15	-1	-1	17
12	1.1579211455699867E-4	TGTGCCACCTGGGATGCCCCATCCACTGGTTGGTTCAAGATATTT	CATWDAPSTGWFKIF	TRGV8	.	TRGJP1	23	-1	-1	22
12	1.1579211455699867E-4	TGTGCCACCTGGGACGGGTATTCGAATTATTATAAGAAACTCTTT	CATWDGYSNYYKKLF	TRGV2	.	TRGJ1	17	-1	-1	19
12	1.1579211455699867E-4	TGTGCCACCTGGGACGGGTATAGTAGTGATTGGATCAAGACGTTT	CATWDGYSSDWIKTF	TRGV2	.	TRGJP2	17	-1	-1	18
12	1.1579211455699867E-4	TGTGCCACCTGGGACGGGCGGTTCGGTAGTTATAAGAAACTCTTT	CATWDGRFGSYKKLF	TRGV2	.	TRGJ1	18	-1	-1	29
12	1.1579211455699867E-4	TGTGCCACCTGGGACAGGCCGCGGAATTATTATAAGAAACTCTTT	CATWDRPRNYYKKLF	TRGV3	.	TRGJ1	19	-1	-1	23
12	1.1579211455699867E-4	TGTGCTGCGTGGTCCCTGGGGAGTTATTATAAGAAACTCTTT	CAAWSLGSYYKKLF	TRGV10	.	TRGJ1	11	-1	-1	20
12	1.1579211455699867E-4	TGTGCTGCGTGGGGGGGGGGGAGAGATTATAAGAAACTCTTT	CAAWGGGRDYKKLF	TRGV10	.	TRGJ2	12	-1	-1	25
12	1.1579211455699867E-4	TGTGCTGCGTGGGATACTCCCCCCTATTATAAGAAACTCTTT	CAAWDTPPYYKKLF	TRGV10	.	TRGJ1	14	-1	-1	24
12	1.1579211455699867E-4	TGTGCTGCGTGGGACCATAGCCTTTATTATAAGAAACTCTTT	CAAWDHSLYYKKLF	TRGV10	.	TRGJ1	13	-1	-1	23
12	1.1579211455699867E-4	TGTGCCACCTGGGATCCCCCCACTGGTTGGTTCAAGATATTT	CATWDPPTGWFKIF	TRGV8	.	TRGJP1	14	-1	-1	19
12	1.1579211455699867E-4	TGTGCCACCTGGGATGTCCGAGGGGGTTATAAGAAACTCTTT	CATWDVRGGYKKLF	TRGV4	.	TRGJ1	15	-1	-1	26
12	1.1579211455699867E-4	TGTGCCACCTGGGATGCGCCCAGTGGGTATAAGAAACTCTTT	CATWDAPSGYKKLF	TRGV4	.	TRGJ1	21	-1	-1	27
12	1.1579211455699867E-4	TGTGCCACCTGGGATGGCCCGGTTTATTATAAGAAACTCTTT	CATWDGPVYYKKLF	TRGV4	.	TRGJ1	19	-1	-1	23
12	1.1579211455699867E-4	TGTGCCACCTGGGATGGGCGGGCTTATTATAAGAAACTCTTT	CATWDGRAYYKKLF	TRGV4	.	TRGJ1	18	-1	-1	23
12	1.1579211455699867E-4	TGTGCCACCTGGGATAGGCCTGGTTATTATAAGAAACTCTTT	CATWDRPGYYKKLF	TRGV8	.	TRGJ1	20	-1	-1	23
12	1.1579211455699867E-4	TGTGCCACCTGGGATAGGCGAGCTAATTATAAGAAACTCTTT	CATWDRRANYKKLF	TRGV8	.	TRGJ1	18	-1	-1	25
12	1.1579211455699867E-4	TGTGCCACCTGGGATAGAAGGAGTGATTGGATCAAGACGTTT	CATWDRRSDWIKTF	TRGV8	.	TRGJP2	16	-1	-1	18
12	1.1579211455699867E-4	TGTGCCACCTGGGACGGTCAGAATTATTATAAGAAACTCTTT	CATWDGQNYYKKLF	TRGV2	.	TRGJ1	16	-1	-1	20
12	1.1579211455699867E-4	TGTGCCACCTGGGACGGGCACTATTATTATAAGAAACTCTTT	CATWDGHYYYKKLF	TRGV2	.	TRGJ1	18	-1	-1	22
12	1.1579211455699867E-4	TGTGCCACCTGGGACGGGCAGAATTATTATAAGAAACTCTTT	CATWDGQNYYKKLF	TRGV2	.	TRGJ1	18	-1	-1	20
12	1.1579211455699867E-4	TGTGCCACCTGGGACAGGCCGAGGTATTATAAGAAACTCTTT	CATWDRPRYYKKLF	TRGV3	.	TRGJ1	19	-1	-1	24
12	1.1579211455699867E-4	TGTGCCACCTGGGACAGGCGGCGGCATTATAAGAAACTCTTT	CATWDRRRHYKKLF	TRGV3	.	TRGJ1	18	-1	-1	25
12	1.1579211455699867E-4	TGTGCCACCTGGGACAGGAGTAGTGATTGGATCAAGACGTTT	CATWDRSSDWIKTF	TRGV2	.	TRGJP2	17	-1	-1	18
12	1.1579211455699867E-4	TGTGCTGCGTGGATTCTTAATTATTATAAGAAACTCTTT	CAAWILNYYKKLF	TRGV10	.	TRGJ1	20	-1	-1	18
12	1.1579211455699867E-4	TGTGCTGCGCGATTAGGGCATTATTATAAGAAACTCTTT	CAARLGHYYKKLF	TRGV10	.	TRGJ1	8	-1	-1	19
12	1.1579211455699867E-4	TGTGCCTCTTACCCCCCTAATTATTATAAGAAACTCTTT	CASYPPNYYKKLF	TRGV2	.	TRGJ1	5	-1	-1	18
12	1.1579211455699867E-4	TGTGCCTGCTGGATTAAACGTGATTGGATCAAGACGTTT	CACWIKRDWIKTF	TRGV11	.	TRGJP2	15	-1	-1	19
12	1.1579211455699867E-4	TGTGCCACCTGGTATACCACTGGTTGGTTCAAGATATTT	CATWYTTGWFKIF	TRGV5	.	TRGJP1	11	-1	-1	12
12	1.1579211455699867E-4	TGTGCCACCTGGGTGACGAATTATTATAAGAAACTCTTT	CATWVTNYYKKLF	TRGV8	.	TRGJ1	12	-1	-1	16
12	1.1579211455699867E-4	TGTGCCACCTGGGATGGGCAACATTATAAGAAACTCTTT	CATWDGQHYKKLF	TRGV4	.	TRGJ1	18	-1	-1	22
12	1.1579211455699867E-4	TGTGCCACCTGGGATGACAGGGGTTATAAGAAACTCTTT	CATWDDRGYKKLF	TRGV4	.	TRGJ1	15	-1	-1	23
12	1.1579211455699867E-4	TGTGCCACCTGGGATATGGGCTATTATAAGAAACTCTTT	CATWDMGYYKKLF	TRGV8	.	TRGJ1	23	-1	-1	21
12	1.1579211455699867E-4	TGTGCCACCTGGGATAGGCGGAATTGGATCAAGACGTTT	CATWDRRNWIKTF	TRGV8	.	TRGJP2	18	-1	-1	22
12	1.1579211455699867E-4	TGTGCCACCTGGGACCCCACTGGTTGGTTCAAGATATTT	CATWDPTGWFKIF	TRGV8	.	TRGJP1	13	-1	-1	16
12	1.1579211455699867E-4	TGTGCCACCTGGGACGGTTGGGGTTATAAGAAACTCTTT	CATWDGWGYKKLF	TRGV2	.	TRGJ1	16	-1	-1	23
12	1.1579211455699867E-4	TGTGCCACCTGGGACGGGCCTTTAGAGCAGAAACTCTTT	CATWDGPLEQKLF	TRGV2	.	TRGJ1	19	-1	-1	28
12	1.1579211455699867E-4	TGTGCCACCTGGGACGGGCCTAAAGAACGGAAACTCTTT	CATWDGPKERKLF	TRGV2	.	TRGJ1	19	-1	-1	29
12	1.1579211455699867E-4	TGTGCCACCTGGGACGGGCCCTTTTATAAGAAACTCTTT	CATWDGPFYKKLF	TRGV2	.	TRGJ1	20	-1	-1	23
12	1.1579211455699867E-4	TGTGCCACCTGGGACGAGGGGAACTATAAGAAACTCTTT	CATWDEGNYKKLF	TRGV2	.	TRGJ1	15	-1	-1	24
12	1.1579211455699867E-4	TGTGCCACCTGGGACAGGCTGTATTATAAGAAACTCTTT	CATWDRLYYKKLF	TRGV7	.	TRGJ1	21	-1	-1	21
12	1.1579211455699867E-4	TGTGCCACCTGGGACAGGGCTTATTATAAGAAACTCTTT	CATWDRAYYKKLF	TRGV3	.	TRGJ1	20	-1	-1	20
12	1.1579211455699867E-4	TGTGCCACCTGGGACAGGGACGATTATAAGAAACTCTTT	CATWDRDDYKKLF	TRGV3	.	TRGJ1	17	-1	-1	22
12	1.1579211455699867E-4	TGTGCCACCTGGGACAACCGGGGTTGGATCAAGACGTTT	CATWDNRGWIKTF	TRGV3	.	TRGJP2	15	-1	-1	23
12	1.1579211455699867E-4	TGTGCCACCTGGGAGTCGGGTGATTGGATCAAGACGTTT	CATWESGDWIKTF	TRGV2	.	TRGJP2	13	-1	-1	19
12	1.1579211455699867E-4	TGTGCCACCTGGGAGACGAATTATTATAAGAAACTCTTT	CATWETNYYKKLF	TRGV4	.	TRGJ1	13	-1	-1	16
12	1.1579211455699867E-4	TGTGCCACCTACTGCCGATTAGGGTATAAGAAACTCTTT	CATYCRLGYKKLF	TRGV8	.	TRGJ1	9	-1	-1	24
12	1.1579211455699867E-4	TGTGCTGCGTGGGTGAATTATTATAAGAAACTCTTT	CAAWVNYYKKLF	TRGV10	.	TRGJ1	12	-1	-1	14
12	1.1579211455699867E-4	TGTGCCACCTCCGACACTGGTTGGTTCAAGATATTT	CATSDTGWFKIF	TRGV2	.	TRGJP1	9	-1	-1	14
12	1.1579211455699867E-4	TGTGCCACCTGGTTTAGTGATTGGATCAAGACGTTT	CATWFSDWIKTF	TRGV2	.	TRGJP2	11	-1	-1	14
12	1.1579211455699867E-4	TGTGCCACCTGGCCGGTGGGTTGGTTCAAGATATTT	CATWPVGWFKIF	TRGV5	.	TRGJP1	11	-1	-1	18
12	1.1579211455699867E-4	TGTGCCACCTGGGATGGCGATTATAAGAAACTCTTT	CATWDGDYKKLF	TRGV4	.	TRGJ1	16	-1	-1	19
12	1.1579211455699867E-4	TGTGCCACCTGGGACTACTGTTGGTTCAAGATATTT	CATWDYCWFKIF	TRGV3	.	TRGJP1	14	-1	-1	13
12	1.1579211455699867E-4	TGTGCCACCTGGGACCTTGATTATAAGAAACTCTTT	CATWDLDYKKLF	TRGV4	.	TRGJ1	13	-1	-1	19
12	1.1579211455699867E-4	TGTGCCACCTGGGACGTTTATTATAAGAAACTCTTT	CATWDVYYKKLF	TRGV2	.	TRGJ1	15	-1	-1	17
12	1.1579211455699867E-4	TGTGCCACCTGGGACGGGTTTTATAAGAAACTCTTT	CATWDGFYKKLF	TRGV2	.	TRGJ1	17	-1	-1	20
12	1.1579211455699867E-4	TGTGCCACCTGGGACGGGCTAAGGAAGAAACTCTTT	CATWDGLRKKLF	TRGV2	.	TRGJ1	18	-1	-1	24
12	1.1579211455699867E-4	TGTGCCACCTGGGACAGGCCGGGAAAGAAACTCTTT	CATWDRPGKKLF	TRGV3	.	TRGJ1	19	-1	-1	24
12	1.1579211455699867E-4	TGTGCCACCCACTGTAGTGATTGGATCAAGACGTTT	CATHCSDWIKTF	TRGV8	.	TRGJP2	8	-1	-1	13
12	1.1579211455699867E-4	TGTGCCACCTGGTTATATTATAAGAAACTCTTT	CATWLYYKKLF	TRGV4	.	TRGJ1	11	-1	-1	15
12	1.1579211455699867E-4	TGTGCCACCTGGTCTTATTATAAGAAACTCTTT	CATWSYYKKLF	TRGV2	.	TRGJ1	11	-1	-1	14
12	1.1579211455699867E-4	TGTGCCACCTGGCCTCACTATAAGAAACTCTTT	CATWPHYKKLF	TRGV2	.	TRGJ1	11	-1	-1	18
12	1.1579211455699867E-4	TGTGCCACCTGGGGTTATTATAAGAAACTCTTT	CATWGYYKKLF	TRGV8	.	TRGJ1	12	-1	-1	14
12	1.1579211455699867E-4	TGTGCCACCTGGGGGGATTATAAGAAACTCTTT	CATWGDYKKLF	TRGV2	.	TRGJ1	12	-1	-1	16
12	1.1579211455699867E-4	TGTGCCACCTGGGACGGAAGTAAGAAACTCTTT	CATWDGSKKLF	TRGV2	.	TRGJ1	16	-1	-1	20
12	1.1579211455699867E-4	TGTGCCACCTGGATAGGCAGTAAGAAACTCTTT	CATWIGSKKLF	TRGV2	.	TRGJ1	11	-1	-1	20
12	1.1579211455699867E-4	TGTGCCACCCCTTTCTCCTATAAGAAACTCTTT	CATPFSYKKLF	TRGV4	.	TRGJ1	8	-1	-1	18
12	1.1579211455699867E-4	TGTGCCACCGCAAGTTATTATAAGAAACTCTTT	CATASYYKKLF	TRGV4	.	TRGJ1	8	-1	-1	14
12	1.1579211455699867E-4	TGTGCTTTGACTTATTATAAGAAACTCTTT	CALTYYKKLF	TRGV8	.	TRGJ1	4	-1	-1	5
12	1.1579211455699867E-4	TGTGCCACTCCGTCTTATAAGAAACTCTTT	CATPSYKKLF	TRGV8	.	TRGJ1	7	-1	-1	14
12	1.1579211455699867E-4	TGTGCCACCTGGGTTTATAAGAAACTCTTT	CATWVYKKLF	TRGV3	.	TRGJ1	12	-1	-1	14
12	1.1579211455699867E-4	TGTGCCACCTGGGATGGAGGGAAACTCTTT	CATWDGGKLF	TRGV8	.	TRGJ1	14	-1	-1	20
12	1.1579211455699867E-4	TGTGCCAACTTGGGTTATAAGAAACTCTTT	CANLGYKKLF	TRGV2	.	TRGJ1	13	-1	-1	14
12	1.1579211455699867E-4	TGTGCGAGACCCAATTATAAGAAACTCTTT	CARPNYKKLF	TRGV8	.	TRGJ1	4	-1	-1	13
12	1.1579211455699867E-4	TGTGCCACCTGGAAAAGGGGGACGTTT	CATWKRGTF	TRGV8	.	TRGJP2	17	-1	-1	20
11	1.0614277167724878E-4	TGTGCCACCTGGGACGGGCCCGCCCCCGACCCCTCCTGCACTGGTTGGTTCAAGATATTT	CATWDGPAPDPSCTGWFKIF	TRGV2	.	TRGJP1	25	-1	-1	38
11	1.0614277167724878E-4	TGTGCCACCTGGGACGCAGACCTCCCTTCCCATAGTAGTGATTGGATCAAGACGTTT	CATWDADLPSHSSDWIKTF	TRGV2	.	TRGJP2	15	-1	-1	31
11	1.0614277167724878E-4	TGTGCTGCGTGGGAGGGAGGGGGTTTTACCACTGGTTGGTTCAAGGTATTT	CAAWEGGGFTTGWFKVF	TRGV10	.	TRGJP1	13	-1	-1	26
11	1.0614277167724878E-4	TGTGCCACCTGGGACGGGCCCGTGGGAGACTCTGGTTGGTTCAAGATATTT	CATWDGPVGDSGWFKIF	TRGV2	.	TRGJP1	22	-1	-1	31
11	1.0614277167724878E-4	TGTGCTGCGTGGGATTGTACGGGTACGGATTATTATAAGAAACTCTTT	CAAWDCTGTDYYKKLF	TRGV10	.	TRGJ1	15	-1	-1	25
11	1.0614277167724878E-4	TGTGCTGCGTGGGATAAAAGAGGAATGAATTATTATAAGAAACTCTTT	CAAWDKRGMNYYKKLF	TRGV10	.	TRGJ1	14	-1	-1	26
11	1.0614277167724878E-4	TGTGCCACCTGGGATCCAAGGGTCCCGAATTATTATAAGAAACTCTTT	CATWDPRVPNYYKKLF	TRGV4	.	TRGJ1	14	-1	-1	25
11	1.0614277167724878E-4	TGTGCCACCTGGGACGGGCTAGAGTTGGGCAAAAAAATCAAGGTATTT	CATWDGLELGKKIKVF	TRGV2	.	TRGJP	18	-1	-1	15
11	1.0614277167724878E-4	TGTGCCACCTGGGACGGGCCTTATACCACTGGTTGGTTCAAGATATTT	CATWDGPYTTGWFKIF	TRGV2	.	TRGJP1	19	-1	-1	21
11	1.0614277167724878E-4	TGTGCCACCTGGGACGGGCCTTATAGTAGTGATTGGATCAAGACGTTT	CATWDGPYSSDWIKTF	TRGV2	.	TRGJP2	19	-1	-1	21
11	1.0614277167724878E-4	TGTGCCACCTGGGACGAGCCCGCTTCGAATTATTATAAGAAACTCTTT	CATWDEPASNYYKKLF	TRGV2	.	TRGJ1	21	-1	-1	23
11	1.0614277167724878E-4	TGTGCCACCTGGGAAGGCTGGCCCCTCTCTTATTATAAGAAACTCTTT	CATWEGWPLSYYKKLF	TRGV3	.	TRGJ1	23	-1	-1	29
11	1.0614277167724878E-4	TGTGCTGCTCGGCGGGGACCCACTCATTATTATAGGAAACTCTTT	CAARRGPTHYYRKLF	TRGV10	.	TRGJ1	7	-1	-1	25
11	1.0614277167724878E-4	TGTGCTGCGTGGGATTATACAGGCCTCTTATATAAGAAACTCTTT	CAAWDYTGLLYKKLF	TRGV10	.	TRGJ1	16	-1	-1	27
11	1.0614277167724878E-4	TGTGCTGCGTGGGACCCTCATACCACTGGTTGGTTCAAGATATTT	CAAWDPHTTGWFKIF	TRGV10	.	TRGJP1	13	-1	-1	19
11	1.0614277167724878E-4	TGTGCTGCGCCAACCAACCATCCCCTTTATTATAAGAAACTCTTT	CAAPTNHPLYYKKLF	TRGV10	.	TRGJ1	8	-1	-1	26
11	1.0614277167724878E-4	TGTGCCTGCTGGATTACCCTACGGCATTATTATAAGAAACTCTTT	CACWITLRHYYKKLF	TRGV11	.	TRGJ1	15	-1	-1	25
11	1.0614277167724878E-4	TGTGCCACCTGGGATGATAGTAGTAGTGATTGGATCAAGACGTTT	CATWDDSSSDWIKTF	TRGV8	.	TRGJP2	14	-1	-1	16
11	1.0614277167724878E-4	TGTGCCACCTGGGACGGGCCCGTGGGTAGCTATAAGAAACTCTTT	CATWDGPVGSYKKLF	TRGV2	.	TRGJ1	22	-1	-1	30
11	1.0614277167724878E-4	TGTGCCACCTGGGACACTCCGTGGGATTATTATAAGAAACTCTTT	CATWDTPWDYYKKLF	TRGV3	.	TRGJ1	15	-1	-1	25
11	1.0614277167724878E-4	TGTGCCACCTGGGACAGGCCAACGAATTATTATAAGAAACTCTTT	CATWDRPTNYYKKLF	TRGV5	.	TRGJ1	19	-1	-1	22
11	1.0614277167724878E-4	TGTGCCACCTGGGACAGGCAATTACGATATTATAAGAAACTCTTT	CATWDRQLRYYKKLF	TRGV3	.	TRGJ1	18	-1	-1	27
11	1.0614277167724878E-4	TGTGCCACCTGGGACAACAGCCCGAATTATTATAAGAAACTCTTT	CATWDNSPNYYKKLF	TRGV3	.	TRGJ1	15	-1	-1	22
11	1.0614277167724878E-4	TGTGCCACCTGGGCGGTAAAGAATTATTATAAGAAACTCTTT	CATWAVKNYYKKLF	TRGV8	.	TRGJ1	12	-1	-1	20
11	1.0614277167724878E-4	TGTGCCACCTGGGGCCCGTGGAATTATTATAAGAAACTCTTT	CATWGPWNYYKKLF	TRGV8	.	TRGJ1	12	-1	-1	20
11	1.0614277167724878E-4	TGTGCCACCTGGGATGCTACAAATTATTATAAGAAACTCTTT	CATWDATNYYKKLF	TRGV4	.	TRGJ1	15	-1	-1	21
11	1.0614277167724878E-4	TGTGCCACCTGGGATAGGCTTCGGAATTATAAGAAACTCTTT	CATWDRLRNYKKLF	TRGV8	.	TRGJ1	18	-1	-1	25
11	1.0614277167724878E-4	TGTGCCACCTGGGATAACCGTAGTGATTGGATCAAGACGTTT	CATWDNRSDWIKTF	TRGV8	.	TRGJP2	15	-1	-1	19
11	1.0614277167724878E-4	TGTGCCACCTGGGACGCTTCCAGAACTCCCGAGAAACTCTTT	CATWDASRTPEKLF	TRGV3	.	TRGJ1	14	-1	-1	31
11	1.0614277167724878E-4	TGTGCCACCTGGGACGGTGTTAGTGATTGGATCAAGACGTTT	CATWDGVSDWIKTF	TRGV2	.	TRGJP2	16	-1	-1	20
11	1.0614277167724878E-4	TGTGCCACCTGGGACGGGCCCATTTATTATAAGAAACTCTTT	CATWDGPIYYKKLF	TRGV2	.	TRGJ1	20	-1	-1	23
11	1.0614277167724878E-4	TGTGCCACCTGGGACGGGCCATGGTATTATAAGAAACTCTTT	CATWDGPWYYKKLF	TRGV2	.	TRGJ1	19	-1	-1	24
11	1.0614277167724878E-4	TGTGCCACCTGGGACGGGCGTAATGATTGGATCAAGACGTTT	CATWDGRNDWIKTF	TRGV2	.	TRGJP2	18	-1	-1	19
11	1.0614277167724878E-4	TGTGCCACCTGGGACGGGCAAGGTGATTGGATCAAGACGTTT	CATWDGQGDWIKTF	TRGV2	.	TRGJP2	18	-1	-1	22
11	1.0614277167724878E-4	TGTGCCACCTGGGACGGGGCTTCGGGGGGGATCAAGACGTTT	CATWDGASGGIKTF	TRGV2	.	TRGJP2	17	-1	-1	28
11	1.0614277167724878E-4	TGTGCCACCTGGGACGAGATGGGGGGTTATAAGAAACTCTTT	CATWDEMGGYKKLF	TRGV2	.	TRGJ1	15	-1	-1	26
11	1.0614277167724878E-4	TGTGCCACCTGGGACAGTGGTTGGGATTATAAGAAACTCTTT	CATWDSGWDYKKLF	TRGV5	.	TRGJ1	16	-1	-1	25
11	1.0614277167724878E-4	TGTGCCACCTGGGACAGGCTTATAGGTTATAAGAAACTCTTT	CATWDRLIGYKKLF	TRGV5	.	TRGJ1	18	-1	-1	26
11	1.0614277167724878E-4	TGTGCCACCTGGGACAGGCCGGAGAGGTATAAGAAACTCTTT	CATWDRPERYKKLF	TRGV5	.	TRGJ1	19	-1	-1	27
11	1.0614277167724878E-4	TGTGCCACCTGGGACAGGCCATGGTATTATAAGAAACTCTTT	CATWDRPWYYKKLF	TRGV7	.	TRGJ1	19	-1	-1	24
11	1.0614277167724878E-4	TGTGCTGCGTGGGCGAAACTAGGTTGGTTCAAGATATTT	CAAWAKLGWFKIF	TRGV10	.	TRGJP1	12	-1	-1	17
11	1.0614277167724878E-4	TGTGCTGCGTGGGACTACACTGGTTGGTTCAAGATATTT	CAAWDYTGWFKIF	TRGV10	.	TRGJP1	17	-1	-1	17
11	1.0614277167724878E-4	TGTGCCACCTGGGCCCAGAATTATTATAAGAAACTCTTT	CATWAQNYYKKLF	TRGV5	.	TRGJ1	12	-1	-1	17
11	1.0614277167724878E-4	TGTGCCACCTGGGCCGAATTTTATTATAAGAAACTCTTT	CATWAEFYYKKLF	TRGV3	.	TRGJ1	12	-1	-1	20
11	1.0614277167724878E-4	TGTGCCACCTGGGGGCAGAATTATTATAAGAAACTCTTT	CATWGQNYYKKLF	TRGV4	.	TRGJ1	12	-1	-1	17
11	1.0614277167724878E-4	TGTGCCACCTGGGATGCCCCTTATTATAAGAAACTCTTT	CATWDAPYYKKLF	TRGV4	.	TRGJ1	15	-1	-1	20
11	1.0614277167724878E-4	TGTGCCACCTGGGATGCGAATTATTATAAGAAACTCTTT	CATWDANYYKKLF	TRGV8	.	TRGJ1	14	-1	-1	13
11	1.0614277167724878E-4	TGTGCCACCTGGGATAGCGCCCGGCCGGAGAAACTCTTT	CATWDSARPEKLF	TRGV8	.	TRGJ1	20	-1	-1	28
11	1.0614277167724878E-4	TGTGCCACCTGGGATAACCCTTATTATAAGAAACTCTTT	CATWDNPYYKKLF	TRGV8	.	TRGJ1	15	-1	-1	20
11	1.0614277167724878E-4	TGTGCCACCTGGGACCGATCTTATTATAAGAAACTCTTT	CATWDRSYYKKLF	TRGV8	.	TRGJ1	13	-1	-1	20
11	1.0614277167724878E-4	TGTGCCACCTGGGACGGGCGTGGTTATAAGAAACTCTTT	CATWDGRGYKKLF	TRGV2	.	TRGJ1	18	-1	-1	23
11	1.0614277167724878E-4	TGTGCCACCTGGGACAGCCGTTATTATAAGAAACTCTTT	CATWDSRYYKKLF	TRGV7	.	TRGJ1	16	-1	-1	20
11	1.0614277167724878E-4	TGTGCCACCTGGGACAGGTTTTATTATAAGAAACTCTTT	CATWDRFYYKKLF	TRGV3	.	TRGJ1	17	-1	-1	20
11	1.0614277167724878E-4	TGTGCCACCTGGGACAGGGGAGGGAATAAGAAACTCTTT	CATWDRGGNKKLF	TRGV7	.	TRGJ1	17	-1	-1	25
11	1.0614277167724878E-4	TGTGCCACCTGGATAAAGGGTGGTTGGTTCAAGATATTT	CATWIKGGWFKIF	TRGV2	.	TRGJP1	11	-1	-1	20
11	1.0614277167724878E-4	TGTGCCAATACTCATACCACTGGTTGGTTCAAGATATTT	CANTHTTGWFKIF	TRGV8	.	TRGJP1	6	-1	-1	13
11	1.0614277167724878E-4	TGTGCCATCGGTGATGGGGTTTATAAGAAACTCTTT	CAIGDGVYKKLF	TRGV3	.	TRGJ1	6	-1	-1	20
11	1.0614277167724878E-4	TGTGCCACCTGGGTCCTTGGGTATAAGAAACTCTTT	CATWVLGYKKLF	TRGV4	.	TRGJ1	12	-1	-1	21
11	1.0614277167724878E-4	TGTGCCACCTGGGCTAATTATTATAAGAAACTCTTT	CATWANYYKKLF	TRGV4	.	TRGJ1	12	-1	-1	15
11	1.0614277167724878E-4	TGTGCCACCTGGGATAGGGAATATAAGAAACTCTTT	CATWDREYKKLF	TRGV8	.	TRGJ1	17	-1	-1	21
11	1.0614277167724878E-4	TGTGCCACCTGGGACCGGTCTTATAAGAAACTCTTT	CATWDRSYKKLF	TRGV5	.	TRGJ1	20	-1	-1	20
11	1.0614277167724878E-4	TGTGCCACCTGGGACCATTATTATAAGAAACTCTTT	CATWDHYYKKLF	TRGV8	.	TRGJ1	13	-1	-1	16
11	1.0614277167724878E-4	TGTGCCACCTGGGACGGGCCGGGTAAGAAACTCTTT	CATWDGPGKKLF	TRGV2	.	TRGJ1	19	-1	-1	23
11	1.0614277167724878E-4	TGTGCCACCTGGGACGGGCACTATAAGAAACTCTTT	CATWDGHYKKLF	TRGV2	.	TRGJ1	18	-1	-1	21
11	1.0614277167724878E-4	TGTGCCACCTGGGACGGATTCCGCTGGAAACTCTTT	CATWDGFRWKLF	TRGV2	.	TRGJ1	16	-1	-1	26
11	1.0614277167724878E-4	TGTGCCACCTGGGACAGGCGGTATAAGAAACTCTTT	CATWDRRYKKLF	TRGV3	.	TRGJ2	18	-1	-1	21
11	1.0614277167724878E-4	TGTGCCACCTGGGACAATTATTATAAGAAACTCTTT	CATWDNYYKKLF	TRGV8	.	TRGJ1	13	-1	-1	15
11	1.0614277167724878E-4	TGTGCCACGGCCCGATCTTATTATAAGAAACTCTTT	CATARSYYKKLF	TRGV8	.	TRGJ1	7	-1	-1	17
11	1.0614277167724878E-4	TGTGCCACCTGGCATTATTATAAGAAACTCTTT	CATWHYYKKLF	TRGV4	.	TRGJ1	14	-1	-1	13
11	1.0614277167724878E-4	TGTGCCACCTGGGTTTATTATAAGAAACTCTTT	CATWVYYKKLF	TRGV2	.	TRGJ1	12	-1	-1	14
11	1.0614277167724878E-4	TGTGCCACCTGGGGCAATCATAAGAAACTCTTT	CATWGNHKKLF	TRGV5	.	TRGJ1	15	-1	-1	16
11	1.0614277167724878E-4	TGTGCCACCTGGGATGGGGGTAAGAAACTCTTT	CATWDGGKKLF	TRGV4	.	TRGJ1	17	-1	-1	20
11	1.0614277167724878E-4	TGTGCCACCTGGGATGGAGATAAGAAACTCTTT	CATWDGDKKLF	TRGV8	.	TRGJ1	14	-1	-1	19
11	1.0614277167724878E-4	TGTGCCACCTGGGACTTATATAAGAAACTCTTT	CATWDLYKKLF	TRGV4	.	TRGJ1	13	-1	-1	12
11	1.0614277167724878E-4	TGTGCCACCTGGGACGGGCAGTGGAAACTCTTT	CATWDGQWKLF	TRGV2	.	TRGJ1	18	-1	-1	23
11	1.0614277167724878E-4	TGTGCCACCTGGGAGGGGGATAAGAAACTCTTT	CATWEGDKKLF	TRGV8	.	TRGJ1	13	-1	-1	19
11	1.0614277167724878E-4	TGTGCCACCTGGGAACATTATAAGAAACTCTTT	CATWEHYKKLF	TRGV8	.	TRGJ1	13	-1	-1	16
11	1.0614277167724878E-4	TGTGCCACCTGGATTTATTATAAGAAACTCTTT	CATWIYYKKLF	TRGV8	.	TRGJ1	11	-1	-1	11
11	1.0614277167724878E-4	TGTGCCTGCTGGCCCTTTAAGAAACTCTTT	CACWPFKKLF	TRGV11	.	TRGJ1	11	-1	-1	17
11	1.0614277167724878E-4	TGTGCCACTTTTTTCCCCAAGAAACTCTTT	CATFFPKKLF	TRGV3	.	TRGJ1	7	-1	-1	18
11	1.0614277167724878E-4	TGTGCCACCTGGCGGGAGGGGAAACTCTTT	CATWREGKLF	TRGV3	.	TRGJ1	11	-1	-1	20
11	1.0614277167724878E-4	TGTGCCACCTGGGGTTATAAGAAACTCTTT	CATWGYKKLF	TRGV8	.	TRGJ1	12	-1	-1	14
11	1.0614277167724878E-4	TGTGCCACCTGGGGGGATAAGAAACTCTTT	CATWGDKKLF	TRGV4	.	TRGJ1	12	-1	-1	16
11	1.0614277167724878E-4	TGTGCCACCTGGGATTACAGGAAACTCTTT	CATWDYRKLF	TRGV8	.	TRGJ1	14	-1	-1	13
11	1.0614277167724878E-4	TGTGCCACCTGGGACAGTAAGAAACTCTTT	CATWDSKKLF	TRGV8	.	TRGJ1	16	-1	-1	17
11	1.0614277167724878E-4	TGTGCCACCTATTATTATAAGAAACTCTTT	CATYYYKKLF	TRGV4	.	TRGJ1	9	-1	-1	10
11	1.0614277167724878E-4	TGTGCCACCCCAAGTTGGTTCAAGATATTT	CATPSWFKIF	TRGV4	.	TRGJP1	8	-1	-1	13
11	1.0614277167724878E-4	TGTGCCACCTGGGATATATTACTCTTT	CATWDILLF	TRGV4	.	TRGJ1	14	-1	-1	20
11	1.0614277167724878E-4	TGTGCCACCTGGGAAAAGAAACTCTTT	CATWEKKLF	TRGV8	.	TRGJ1	13	-1	-1	15
11	1.0614277167724878E-4	TGTGCCACCTGGCCGAAACTCTTT	CATWPKLF	TRGV3	.	TRGJ1	11	-1	-1	14
10	9.649342879749889E-5	TGTGCCACCTGGGACGGCCCATTCCACACATATAGTAGTGATTGGATCAAGACGTTT	CATWDGPFHTYSSDWIKTF	TRGV2	.	TRGJP2	25	-1	-1	24
10	9.649342879749889E-5	TGTGCTGCGTGGGGTACCCCCGCGAATTCCACTGGTTGGTTCAAGATATTT	CAAWGTPANSTGWFKIF	TRGV10	.	TRGJP1	12	-1	-1	25
10	9.649342879749889E-5	TGTGCCTGCTGGATTAGGCATTGGCATCGAAATTATTATAAGAAACTCTTT	CACWIRHWHRNYYKKLF	TRGV11	.	TRGJ1	19	-1	-1	26
10	9.649342879749889E-5	TGTGCCACCTGGGACGGGCCGGTTTTTGTGGATTATTATAAGAAACTCTTT	CATWDGPVFVDYYKKLF	TRGV2	.	TRGJ1	22	-1	-1	31
10	9.649342879749889E-5	TGTGCCACCTGGGACGGGCCGAGTGGAGCCACTGGTTGGTTCAAGATATTT	CATWDGPSGATGWFKIF	TRGV2	.	TRGJP1	19	-1	-1	28
10	9.649342879749889E-5	TGTGCCACCTGGGACAGGCGGTGGGATACCACTGGTTGGTTCAAGATATTT	CATWDRRWDTTGWFKIF	TRGV7	.	TRGJP1	18	-1	-1	25
10	9.649342879749889E-5	TGTGCTGCGTGGGATTTTGCCCTATACCATTATTATAAGAAACTCTTT	CAAWDFALYHYYKKLF	TRGV10	.	TRGJ1	15	-1	-1	28
10	9.649342879749889E-5	TGTGCCACCTGGGATGGGCCGGACCCGAATTATTATAAGAAACTCTTT	CATWDGPDPNYYKKLF	TRGV4	.	TRGJ1	19	-1	-1	25
10	9.649342879749889E-5	TGTGCCACCTGGGACGGTCGCAAACAACATTATTATAAGAAACTCTTT	CATWDGRKQHYYKKLF	TRGV2	.	TRGJ1	16	-1	-1	28
10	9.649342879749889E-5	TGTGCCACCTGGGACGGGCCGGGGACCACTGGTTGGTTCAAGATATTT	CATWDGPGTTGWFKIF	TRGV2	.	TRGJP1	19	-1	-1	24
10	9.649342879749889E-5	TGTGCCACCTGGGACGGGCCAGGCAGTAGTGATTGGATCAAGACGTTT	CATWDGPGSSDWIKTF	TRGV2	.	TRGJP2	19	-1	-1	24
10	9.649342879749889E-5	TGTGCCACCTGGGACGGGCGTCTCCTGAATTATTATAAGAAACTCTTT	CATWDGRLLNYYKKLF	TRGV2	.	TRGJ1	18	-1	-1	26
10	9.649342879749889E-5	TGTGCCACCTGGGACGGGCGCCGGTGTAATTATTATAAGAAACTCTTT	CATWDGRRCNYYKKLF	TRGV2	.	TRGJ1	22	-1	-1	27
10	9.649342879749889E-5	TGTGCCACCTGGGACACGCGACCGACGGCGGATTGGATCAAGACGTTT	CATWDTRPTADWIKTF	TRGV3	.	TRGJP2	18	-1	-1	30
10	9.649342879749889E-5	TGTGCCACCTGGGACAGGCCTGGATTGAGTTATTATAAGAAACTCTTT	CATWDRPGLSYYKKLF	TRGV5	.	TRGJ1	21	-1	-1	23
10	9.649342879749889E-5	TGTGCCACCTGGAGGGGGATTTATACCACTGGTTGGTTCAAGATATTT	CATWRGIYTTGWFKIF	TRGV2	.	TRGJP1	11	-1	-1	21
10	9.649342879749889E-5	TGTGCCACCTGGGCCGACCCAAAGAATTATTATAAGAAACTCTTT	CATWADPKNYYKKLF	TRGV8	.	TRGJ1	12	-1	-1	23
10	9.649342879749889E-5	TGTGCCACCTGGGATATTCCGACCACTGGTTGGTTCAAGATATTT	CATWDIPTTGWFKIF	TRGV8	.	TRGJP1	15	-1	-1	21
10	9.649342879749889E-5	TGTGCCACCTGGGATAGTAGGGGCACTGGTTGGTTCAAGATATTT	CATWDSRGTGWFKIF	TRGV8	.	TRGJP1	16	-1	-1	23
10	9.649342879749889E-5	TGTGCCACCTGGGATAGGTGGAGTAGTGATTGGATCAAGACGTTT	CATWDRWSSDWIKTF	TRGV8	.	TRGJP2	17	-1	-1	21
10	9.649342879749889E-5	TGTGCCACCTGGGATAGGGAAAGTAGTGATTGGATCAAGACGTTT	CATWDRESSDWIKTF	TRGV8	.	TRGJP2	17	-1	-1	21
10	9.649342879749889E-5	TGTGCCACCTGGGACGGCCCTAGGGATTATTATAAGAAACTCTTT	CATWDGPRDYYKKLF	TRGV2	.	TRGJ1	19	-1	-1	25
10	9.649342879749889E-5	TGTGCCACCTGGGACGGGCTCTGTAGTGATTGGATCAAGACGTTT	CATWDGLCSDWIKTF	TRGV2	.	TRGJP2	18	-1	-1	22
10	9.649342879749889E-5	TGTGCCACCTGGGACGGGCTCCTGTCTTATTATAAGAAACTCTTT	CATWDGLLSYYKKLF	TRGV2	.	TRGJ1	25	-1	-1	26
10	9.649342879749889E-5	TGTGCCACCTGGGACGGGCCTGGTAGTGATTGGATCAAGACGTTT	CATWDGPGSDWIKTF	TRGV2	.	TRGJP2	19	-1	-1	22
10	9.649342879749889E-5	TGTGCCACCTGGGACAGCCTAGCGGATTATTATAAGAAACTCTTT	CATWDSLADYYKKLF	TRGV5	.	TRGJ1	19	-1	-1	22
10	9.649342879749889E-5	TGTGCCACCTGGGACAGGCCGGGTAGTGATTGGATCAAGACGTTT	CATWDRPGSDWIKTF	TRGV5	.	TRGJP2	19	-1	-1	22
10	9.649342879749889E-5	TGTGCCACCTGGGACAGGCCGGGGGGGTATTATAAGAAACTCTTT	CATWDRPGGYYKKLF	TRGV3	.	TRGJ1	19	-1	-1	27
10	9.649342879749889E-5	TGTGCTGCGTGGGATTACGTAACTGGTTGGTTCAAGATATTT	CAAWDYVTGWFKIF	TRGV10	.	TRGJP1	21	-1	-1	21
10	9.649342879749889E-5	TGTGCCTGCTGGATTAGGCACTCGTATTATAAGAAACTCTTT	CACWIRHSYYKKLF	TRGV11	.	TRGJ1	20	-1	-1	24
10	9.649342879749889E-5	TGTGCCACCTGGTCGACTCGGGGTTATTATAAGAAACTCTTT	CATWSTRGYYKKLF	TRGV8	.	TRGJ2	11	-1	-1	23
10	9.649342879749889E-5	TGTGCCACCTGGGATCCCCGTAATTATTATAAGAAACTCTTT	CATWDPRNYYKKLF	TRGV8	.	TRGJ1	14	-1	-1	21
10	9.649342879749889E-5	TGTGCCACCTGGGATCGCGGGAATTATTATAAGAAACTCTTT	CATWDRGNYYKKLF	TRGV8	.	TRGJ1	14	-1	-1	20
10	9.649342879749889E-5	TGTGCCACCTGGGATGGGCCCGAGGGTTGCAAGAAACTCTTT	CATWDGPEGCKKLF	TRGV4	.	TRGJ1	20	-1	-1	30
10	9.649342879749889E-5	TGTGCCACCTGGGATGGGCCGCGGTATTATAAGAAACTCTTT	CATWDGPRYYKKLF	TRGV4	.	TRGJ1	19	-1	-1	24
10	9.649342879749889E-5	TGTGCCACCTGGGATATGGAGATTTGTTATAAGAAACTCTTT	CATWDMEICYKKLF	TRGV8	.	TRGJ1	15	-1	-1	20
10	9.649342879749889E-5	TGTGCCACCTGGGATATGAGGTATTATTATAAGAAACTCTTT	CATWDMRYYYKKLF	TRGV8	.	TRGJ1	15	-1	-1	22
10	9.649342879749889E-5	TGTGCCACCTGGGATACAAGGGCGTTTTATAAGAAACTCTTT	CATWDTRAFYKKLF	TRGV8	.	TRGJ1	15	-1	-1	26
10	9.649342879749889E-5	TGTGCCACCTGGGATAGGCCCGGGAGTTATAAGAAACTCTTT	CATWDRPGSYKKLF	TRGV8	.	TRGJ1	19	-1	-1	26
10	9.649342879749889E-5	TGTGCCACCTGGGACTGCTCGAATTATTATAAGAAACTCTTT	CATWDCSNYYKKLF	TRGV3	.	TRGJ1	14	-1	-1	18
10	9.649342879749889E-5	TGTGCCACCTGGGACGTTCCTCTCGAATATAAGAAACTCTTT	CATWDVPLEYKKLF	TRGV2	.	TRGJ1	15	-1	-1	27
10	9.649342879749889E-5	TGTGCCACCTGGGACGGTTCGAATTATTATAAGAAACTCTTT	CATWDGSNYYKKLF	TRGV2	.	TRGJ1	16	-1	-1	17
10	9.649342879749889E-5	TGTGCCACCTGGGACGGGCTTTCTTATTATAAGAAACTCTTT	CATWDGLSYYKKLF	TRGV2	.	TRGJ1	18	-1	-1	23
10	9.649342879749889E-5	TGTGCCACCTGGGACGGGCTCTATTATTATAAGAAACTCTTT	CATWDGLYYYKKLF	TRGV2	.	TRGJ1	18	-1	-1	22
10	9.649342879749889E-5	TGTGCCACCTGGGACGGGCTGTCTTATTATAAGAAACTCTTT	CATWDGLSYYKKLF	TRGV2	.	TRGJ1	18	-1	-1	23
10	9.649342879749889E-5	TGTGCCACCTGGGACGGGCCTTGGTATTATAAGAAACTCTTT	CATWDGPWYYKKLF	TRGV2	.	TRGJ1	19	-1	-1	24
10	9.649342879749889E-5	TGTGCCACCTGGGACGGGCCCAATTATTATAGGAAACTCTTT	CATWDGPNYYRKLF	TRGV2	.	TRGJ1	20	-1	-1	21
10	9.649342879749889E-5	TGTGCCACCTGGGACGGGAGGGATTATTATAAGAAACTCTTT	CATWDGRDYYKKLF	TRGV2	.	TRGJ1	17	-1	-1	22
10	9.649342879749889E-5	TGTGCCACCTGGGACGGATCGGGGGATTGGTTCAAGATATTT	CATWDGSGDWFKIF	TRGV2	.	TRGJP1	16	-1	-1	26
10	9.649342879749889E-5	TGTGCCACCTGGGACGGACAAAATTATTATAAGAAACTCTTT	CATWDGQNYYKKLF	TRGV2	.	TRGJ1	16	-1	-1	21
10	9.649342879749889E-5	TGTGCCACCTGGGACAGGCCTAGTTATTATAAGAAACTCTTT	CATWDRPSYYKKLF	TRGV3	.	TRGJ1	20	-1	-1	23
10	9.649342879749889E-5	TGTGCCACCTGGGACAGGCCCTTCAATTATAAGAAACTCTTT	CATWDRPFNYKKLF	TRGV3	.	TRGJ1	19	-1	-1	25
10	9.649342879749889E-5	TGTGCCACCTGGGACAGGCCGTGTTATTATAAGAAACTCTTT	CATWDRPCYYKKLF	TRGV5	.	TRGJ1	23	-1	-1	23
10	9.649342879749889E-5	TGTGCCACCTGGGACAGGCCAGATTATTATAAGAAACTCTTT	CATWDRPDYYKKLF	TRGV5	.	TRGJ1	19	-1	-1	22
10	9.649342879749889E-5	TGTGCCACCTGGGACAGGCGCTACTATTATAAGAAACTCTTT	CATWDRRYYYKKLF	TRGV3	.	TRGJ1	18	-1	-1	24
10	9.649342879749889E-5	TGTGCCACCTGGGACAGGATAGATAAGTATAAGAAACTCTTT	CATWDRIDKYKKLF	TRGV3	.	TRGJ1	17	-1	-1	27
10	9.649342879749889E-5	TGTGCCACCTGGGACAGACCGCATTATTATAAGAAACTCTTT	CATWDRPHYYKKLF	TRGV3	.	TRGJ1	19	-1	-1	19
10	9.649342879749889E-5	TGTGCCACCTGGGAGTTTAGTAGTGATTGGATCAAGACGTTT	CATWEFSSDWIKTF	TRGV2	.	TRGJP2	13	-1	-1	17
10	9.649342879749889E-5	TGTGCCACCTGGGAAAAATCGAATTATTATAAGAAACTCTTT	CATWEKSNYYKKLF	TRGV3	.	TRGJ1	13	-1	-1	15
10	9.649342879749889E-5	TGTGCCTTGTGGGAGGTTGCTCGTTGGTTCAAGATATTT	CALWEVARWFKIF	TRGV9	.	TRGJP1	16	-1	-1	19
10	9.649342879749889E-5	TGTGCCACCTGGGTTCTGAATTATTATAAGAAACTCTTT	CATWVLNYYKKLF	TRGV8	.	TRGJ1	12	-1	-1	13
10	9.649342879749889E-5	TGTGCCACCTGGGGCAAGAATTATTATAAGAAACTCTTT	CATWGKNYYKKLF	TRGV4	.	TRGJ1	12	-1	-1	17
10	9.649342879749889E-5	TGTGCCACCTGGGGATCCCATTATTATAAGAAACTCTTT	CATWGSHYYKKLF	TRGV2	.	TRGJ1	12	-1	-1	19
10	9.649342879749889E-5	TGTGCCACCTGGGATTCGAATTATTATAAGAAACTCTTT	CATWDSNYYKKLF	TRGV4	.	TRGJ1	14	-1	-1	13
10	9.649342879749889E-5	TGTGCCACCTGGGATGGGCGTTATTATAAGAAACTCTTT	CATWDGRYYKKLF	TRGV4	.	TRGJ1	18	-1	-1	20
10	9.649342879749889E-5	TGTGCCACCTGGGATGAGTCCGCTTATAAGAAACTCTTT	CATWDESAYKKLF	TRGV4	.	TRGJ1	15	-1	-1	23
10	9.649342879749889E-5	TGTGCCACCTGGGATAGATTAAATTATAAGAAACTCTTT	CATWDRLNYKKLF	TRGV8	.	TRGJ1	16	-1	-1	22
10	9.649342879749889E-5	TGTGCCACCTGGGACCCCAATTATTATAAGAAACTCTTT	CATWDPNYYKKLF	TRGV3	.	TRGJ1	14	-1	-1	18
10	9.649342879749889E-5	TGTGCCACCTGGGACGCACGGGGTTATAAGAAACTCTTT	CATWDARGYKKLF	TRGV2	.	TRGJ1	15	-1	-1	23
10	9.649342879749889E-5	TGTGCCACCTGGGACGGTCCTTATTATAAGAAACTCTTT	CATWDGPYYKKLF	TRGV2	.	TRGJ1	19	-1	-1	20
10	9.649342879749889E-5	TGTGCCACCTGGGACGGCCCTTATTATAAGAAACTCTTT	CATWDGPYYKKLF	TRGV2	.	TRGJ2	19	-1	-1	20
10	9.649342879749889E-5	TGTGCCACCTGGGACGGCAAATATTATAAGAAACTCTTT	CATWDGKYYKKLF	TRGV2	.	TRGJ1	16	-1	-1	18
10	9.649342879749889E-5	TGTGCCACCTGGGACGGGCGAGGTGAAGAGAAACTCTTT	CATWDGRGEEKLF	TRGV2	.	TRGJ1	18	-1	-1	28
10	9.649342879749889E-5	TGTGCCACCTGGGACGGGCAGGTGGATAAGAAACTCTTT	CATWDGQVDKKLF	TRGV2	.	TRGJ1	18	-1	-1	25
10	9.649342879749889E-5	TGTGCCACCTGGGACGGATATTATTATAAGAAACTCTTT	CATWDGYYYKKLF	TRGV3	.	TRGJ1	14	-1	-1	19
10	9.649342879749889E-5	TGTGCCACCTGGGACGAGAGTGATTGGATCAAGACGTTT	CATWDESDWIKTF	TRGV2	.	TRGJP2	15	-1	-1	18
10	9.649342879749889E-5	TGTGCCACCTGGGACACCGCATATTATAAGAAACTCTTT	CATWDTAYYKKLF	TRGV3	.	TRGJ1	15	-1	-1	21
10	9.649342879749889E-5	TGTGCCACCTGGGACAGTCCTTATTATAAGAAACTCTTT	CATWDSPYYKKLF	TRGV5	.	TRGJ1	20	-1	-1	20
10	9.649342879749889E-5	TGTGCCACCTGGGACAGGCGGCCTTATAAGAAACTCTTT	CATWDRRPYKKLF	TRGV3	.	TRGJ1	18	-1	-1	23
10	9.649342879749889E-5	TGTGCCACCTGGGACAGGCGGAGTTATAAGAAACTCTTT	CATWDRRSYKKLF	TRGV3	.	TRGJ1	18	-1	-1	23
10	9.649342879749889E-5	TGTGCCACCTGGGACAGGCGAAGGTATAAGAAACTCTTT	CATWDRRRYKKLF	TRGV5	.	TRGJ1	18	-1	-1	24
10	9.649342879749889E-5	TGTGCCACCTGGGAGGGGGATTATTATAAGAAACTCTTT	CATWEGDYYKKLF	TRGV2	.	TRGJ1	17	-1	-1	19
10	9.649342879749889E-5	TGTGCCACCACTTTCTGGAATTATTATAAGAAACTCTTT	CATTFWNYYKKLF	TRGV8	.	TRGJ1	8	-1	-1	17
10	9.649342879749889E-5	TGTGCTGCGTGGGATTATACGGGTAAGAAACTCTTT	CAAWDYTGKKLF	TRGV10	.	TRGJ1	16	-1	-1	23
10	9.649342879749889E-5	TGTGCCACCTGGCAAGCTTATTATAAGAAACTCTTT	CATWQAYYKKLF	TRGV8	.	TRGJ1	11	-1	-1	17
10	9.649342879749889E-5	TGTGCCACCTGGGCCCTCTATTATAAGAAACTCTTT	CATWALYYKKLF	TRGV8	.	TRGJ1	12	-1	-1	18
10	9.649342879749889E-5	TGTGCCACCTGGGGTGTTTATTATAAGAAACTCTTT	CATWGVYYKKLF	TRGV4	.	TRGJ1	15	-1	-1	17
10	9.649342879749889E-5	TGTGCCACCTGGGATGGTGATTATAAGAAACTCTTT	CATWDGDYKKLF	TRGV8	.	TRGJ1	14	-1	-1	19
10	9.649342879749889E-5	TGTGCCACCTGGGATGGGGATTATAAGAAACTCTTT	CATWDGDYKKLF	TRGV4	.	TRGJ1	17	-1	-1	19
10	9.649342879749889E-5	TGTGCCACCTGGGACCCTTATTATAAGAAACTCTTT	CATWDPYYKKLF	TRGV4	.	TRGJ1	13	-1	-1	17
10	9.649342879749889E-5	TGTGCCACCTGGGACCCCAAAACGGGGAAACTCTTT	CATWDPKTGKLF	TRGV2	.	TRGJ1	14	-1	-1	26
10	9.649342879749889E-5	TGTGCCACCTGGGACGGGCCTTATAAGAAACTCTTT	CATWDGPYKKLF	TRGV2	.	TRGJ1	19	-1	-1	20
10	9.649342879749889E-5	TGTGCCACCTGGGACGGGCCCGCAAAGAAACTCTTT	CATWDGPAKKLF	TRGV2	.	TRGJ1	21	-1	-1	24
10	9.649342879749889E-5	TGTGCCACCTGGGACGGGCGGGGAAAGAAACTCTTT	CATWDGRGKKLF	TRGV2	.	TRGJ1	18	-1	-1	24
10	9.649342879749889E-5	TGTGCCACCTGGGACGGGGATAAGAAGAAACTCTTT	CATWDGDKKKLF	TRGV2	.	TRGJ1	17	-1	-1	24
10	9.649342879749889E-5	TGTGCCTGCTGGATTGGACATAAGAAACTCTTT	CACWIGHKKLF	TRGV11	.	TRGJ1	14	-1	-1	19
10	9.649342879749889E-5	TGTGCCCCGCTAAATTATTATAAGAAACTCTTT	CAPLNYYKKLF	TRGV2	.	TRGJ1	5	-1	-1	12
10	9.649342879749889E-5	TGTGCCACCTGCTCCTATTATAAGAAACTCTTT	CATCSYYKKLF	TRGV4	.	TRGJ1	10	-1	-1	15
10	9.649342879749889E-5	TGTGCCACCTGGGCCTATTATAAGAAACTCTTT	CATWAYYKKLF	TRGV2	.	TRGJ1	12	-1	-1	15
10	9.649342879749889E-5	TGTGCCACCTGGGCGTATTATAAGAAACTCTTT	CATWAYYKKLF	TRGV4	.	TRGJ1	12	-1	-1	15
10	9.649342879749889E-5	TGTGCCACCTGGGACCCGTTCGGGGGACTCTTT	CATWDPFGGLF	TRGV8	.	TRGJ1	13	-1	-1	26
10	9.649342879749889E-5	TGTGCCACCTGGGACGGCATAAAGAAACTCTTT	CATWDGIKKLF	TRGV2	.	TRGJ1	16	-1	-1	21
10	9.649342879749889E-5	TGTGCCACCTGGGACGGGCCCCAGAAACTCTTT	CATWDGPQKLF	TRGV2	.	TRGJ1	20	-1	-1	22
10	9.649342879749889E-5	TGTGCCACCTGGAATTATTATAAGAAACTCTTT	CATWNYYKKLF	TRGV5	.	TRGJ1	11	-1	-1	11
10	9.649342879749889E-5	TGTGCCACCAACAGTGATTGGATCAAGACGTTT	CATNSDWIKTF	TRGV8	.	TRGJP2	8	-1	-1	12
10	9.649342879749889E-5	TGTGCCTGCTGGCCCGTGTGGAAACTCTTT	CACWPVWKLF	TRGV11	.	TRGJ1	11	-1	-1	20
10	9.649342879749889E-5	TGTGCCCCCGCCAATAAGAAACTCTTT	CAPANKKLF	TRGV8	.	TRGJ2	8	-1	-1	13
10	9.649342879749889E-5	TGTGCCCCCAAATATAAGAAACTCTTT	CAPKYKKLF	TRGV8	.	TRGJ1	8	-1	-1	12
10	9.649342879749889E-5	TGTGCCACCTGGGACGCGAAACTCTTT	CATWDAKLF	TRGV3	.	TRGJ1	14	-1	-1	17
10	9.649342879749889E-5	TGTGCACGTGAAGAGAAACTCTTT	CAREEKLF	TRGV5	.	TRGJ1	4	-1	-1	13
9	8.6844085917749E-5	TGTGCCACCTGGGATGGATCCCATGTCCCGCTCCCATATTATAAGAAACTCTTT	CATWDGSHVPLPYYKKLF	TRGV4	.	TRGJ1	23	-1	-1	36
9	8.6844085917749E-5	TGTGCCACCTGGGATGGGCTCCCGAAGGGGGATTATTATAAGAAACTCTTT	CATWDGLPKGDYYKKLF	TRGV4	.	TRGJ1	18	-1	-1	31
9	8.6844085917749E-5	TGTGCCACCTGGGACGGGCCCGGAATAAGTAGTGATTGGATCAAGACGTTT	CATWDGPGISSDWIKTF	TRGV2	.	TRGJP2	21	-1	-1	24
9	8.6844085917749E-5	TGTGCCACCTGGGACAGGCTGTATTTCGGGTATTATTATAAGAAACTCTTT	CATWDRLYFGYYYKKLF	TRGV3	.	TRGJ1	21	-1	-1	31
9	8.6844085917749E-5	TGTGCCACCTGGGACAGGCCCAGACGGAGAACTGGTTGGTTCAAGATATTT	CATWDRPRRRTGWFKIF	TRGV5	.	TRGJP1	19	-1	-1	30
9	8.6844085917749E-5	TGTGCCACCTGGAATCTGGGGGGCAATAGTAGTGATTGGATCAAGACGTTT	CATWNLGGNSSDWIKTF	TRGV2	.	TRGJP2	11	-1	-1	25
9	8.6844085917749E-5	TGTGCTGCGTGGGATTATAAATGGGGCACTGGTTGGTTCAAGATATTT	CAAWDYKWGTGWFKIF	TRGV10	.	TRGJP1	16	-1	-1	26
9	8.6844085917749E-5	TGTGCCACCTGGGGCCTTGCATGGTGCTATTATTATAAGAAACTCTTT	CATWGLAWCYYYKKLF	TRGV8	.	TRGJ1	12	-1	-1	28
9	8.6844085917749E-5	TGTGCCACCTGGGATTCAGAGGTCGGGAATTATTATAAGAAACTCTTT	CATWDSEVGNYYKKLF	TRGV4	.	TRGJ1	14	-1	-1	26
9	8.6844085917749E-5	TGTGCCACCTGGGACGGCCCCCTTGGCACTGGTTGGTTCAAGATATTT	CATWDGPLGTGWFKIF	TRGV2	.	TRGJP1	20	-1	-1	26
9	8.6844085917749E-5	TGTGCCACCTGGGACGGGCGGATAAGTAGTGATTGGATCAAGACGTTT	CATWDGRISSDWIKTF	TRGV2	.	TRGJP2	18	-1	-1	21
9	8.6844085917749E-5	TGTGCCACCTGGGACGGGATAATGAGTAGTGATTGGATCAAGACGTTT	CATWDGIMSSDWIKTF	TRGV2	.	TRGJP2	17	-1	-1	24
9	8.6844085917749E-5	TGTGCCACCTGGGACGACGCCGGGCGGGGTGATTGGATCAAGACGTTT	CATWDDAGRGDWIKTF	TRGV2	.	TRGJP2	15	-1	-1	28
9	8.6844085917749E-5	TGTGCCACCTGGGACAGGCGCAACAACAGTTATTATAAGAAACTCTTT	CATWDRRNNSYYKKLF	TRGV7	.	TRGJ1	18	-1	-1	29
9	8.6844085917749E-5	TGTGCCACCTGGGACAGGCGGGTTAGTAGTGATTGGATCAAGACGTTT	CATWDRRVSSDWIKTF	TRGV3	.	TRGJP2	18	-1	-1	23
9	8.6844085917749E-5	TGTGCCACCTGGGACAGGCGATGGGCGAATTATTATAAGAAACTCTTT	CATWDRRWANYYKKLF	TRGV3	.	TRGJ1	18	-1	-1	25
9	8.6844085917749E-5	TGTGCTGCGTGGGATTTCCCAGACCTTTATTATAAGAAACTCTTT	CAAWDFPDLYYKKLF	TRGV10	.	TRGJ1	15	-1	-1	26
9	8.6844085917749E-5	TGTGCCACCTGTCTGCTAAAAGGGGGTGATTGGATCAAGACGTTT	CATCLLKGGDWIKTF	TRGV2	.	TRGJP2	10	-1	-1	25
9	8.6844085917749E-5	TGTGCCACCTGTGACGGTCCCTTCACTGGTTGGTTCAAGATATTT	CATCDGPFTGWFKIF	TRGV2	.	TRGJP1	29	-1	-1	23
9	8.6844085917749E-5	TGTGCCACCTGGGATCCCCCCCCCCACTATTATAAGAAACTCTTT	CATWDPPPHYYKKLF	TRGV8	.	TRGJ1	14	-1	-1	27
9	8.6844085917749E-5	TGTGCCACCTGGGATGGGCCTCCCGATTTGTATAAGAAACTCTTT	CATWDGPPDLYKKLF	TRGV4	.	TRGJ1	19	-1	-1	30
9	8.6844085917749E-5	TGTGCCACCTGGGATAGGCGGGGAATTTATTATAAGAAACTCTTT	CATWDRRGIYYKKLF	TRGV8	.	TRGJ1	18	-1	-1	22
9	8.6844085917749E-5	TGTGCCACCTGGGATAATTCCCAGTTTTATTATAAGAAACTCTTT	CATWDNSQFYYKKLF	TRGV8	.	TRGJ1	15	-1	-1	26
9	8.6844085917749E-5	TGTGCCACCTGGGACGGTTATACCACTGGTTGGTTCAAGATATTT	CATWDGYTTGWFKIF	TRGV2	.	TRGJP1	16	-1	-1	15
9	8.6844085917749E-5	TGTGCCACCTGGGACGGGCAGACCACTGGTTGGTTCAAGATATTT	CATWDGQTTGWFKIF	TRGV2	.	TRGJP1	18	-1	-1	21
9	8.6844085917749E-5	TGTGCCACCTGGGACGGGAGGGGTAGTGATTGGATCAAGACGTTT	CATWDGRGSDWIKTF	TRGV2	.	TRGJP2	17	-1	-1	22
9	8.6844085917749E-5	TGTGCCACCTGGGACGGGAGAATCACTGGTTGGTTCAAGATATTT	CATWDGRITGWFKIF	TRGV2	.	TRGJP1	17	-1	-1	23
9	8.6844085917749E-5	TGTGCCACCTGGGACGGATATAGTAGTGATTGGATCAAGACGTTT	CATWDGYSSDWIKTF	TRGV2	.	TRGJP2	16	-1	-1	17
9	8.6844085917749E-5	TGTGCCACCTGGGACGGACGATACACTGGTTGGTTCAAGATATTT	CATWDGRYTGWFKIF	TRGV2	.	TRGJP1	16	-1	-1	20
9	8.6844085917749E-5	TGTGCCACCTGGGACAGGCCCGGAGTGCATTATAAGAAACTCTTT	CATWDRPGVHYKKLF	TRGV5	.	TRGJ1	19	-1	-1	28
9	8.6844085917749E-5	TGTGCCTGCTGGATTAGGTTTGGTTATTATAAGAAACTCTTT	CACWIRFGYYKKLF	TRGV11	.	TRGJ1	17	-1	-1	23
9	8.6844085917749E-5	TGTGCCACCTGGGATGGTACCATTTATTATAAGAAACTCTTT	CATWDGTIYYKKLF	TRGV4	.	TRGJ1	22	-1	-1	23
9	8.6844085917749E-5	TGTGCCACCTGGGATGGGCTTACTTATTATAAGAAACTCTTT	CATWDGLTYYKKLF	TRGV4	.	TRGJ1	18	-1	-1	23
9	8.6844085917749E-5	TGTGCCACCTGGGATGGGCCCCATTATTATAAGAAACTCTTT	CATWDGPHYYKKLF	TRGV4	.	TRGJ1	20	-1	-1	22
9	8.6844085917749E-5	TGTGCCACCTGGGATGGGATTAATTATTATAAGAAACTCTTT	CATWDGINYYKKLF	TRGV4	.	TRGJ1	17	-1	-1	21
9	8.6844085917749E-5	TGTGCCACCTGGGATAGAATATCCGATTATAAGAAACTCTTT	CATWDRISDYKKLF	TRGV8	.	TRGJ1	16	-1	-1	25
9	8.6844085917749E-5	TGTGCCACCTGGGACTCACGACGGCCTTATAAGAAACTCTTT	CATWDSRRPYKKLF	TRGV8	.	TRGJ1	13	-1	-1	26
9	8.6844085917749E-5	TGTGCCACCTGGGACCTCGGCCCTTATTATAAGAAACTCTTT	CATWDLGPYYKKLF	TRGV7	.	TRGJ1	14	-1	-1	23
9	8.6844085917749E-5	TGTGCCACCTGGGACGGCCGGAATTATTATAAGAAACTCTTT	CATWDGRNYYKKLF	TRGV2	.	TRGJ1	16	-1	-1	20
9	8.6844085917749E-5	TGTGCCACCTGGGACGGGCTTTGTTATTATAAGAAACTCTTT	CATWDGLCYYKKLF	TRGV2	.	TRGJ1	18	-1	-1	23
9	8.6844085917749E-5	TGTGCCACCTGGGACGGGCGGGATTATTATAAGAAACTCTTT	CATWDGRDYYKKLF	TRGV2	.	TRGJ1	18	-1	-1	22
9	8.6844085917749E-5	TGTGCCACCTGGGACGGGGGGGTTTATTATAAGAAACTCTTT	CATWDGGVYYKKLF	TRGV2	.	TRGJ1	17	-1	-1	23
9	8.6844085917749E-5	TGTGCCACCTGGGACGGACGAAATTATTATAAGAAACTCTTT	CATWDGRNYYKKLF	TRGV2	.	TRGJ1	16	-1	-1	21
9	8.6844085917749E-5	TGTGCCACCTGGGACAGGCCTGGGTATTATAAGAAACTCTTT	CATWDRPGYYKKLF	TRGV3	.	TRGJ1	21	-1	-1	24
9	8.6844085917749E-5	TGTGCCACCTGGGACAGGCCGAGTTATTATAAGAAACTCTTT	CATWDRPSYYKKLF	TRGV5	.	TRGJ1	19	-1	-1	19
9	8.6844085917749E-5	TGTGCCACCCGGATTAGTCGGTGTGATTGGATCAAGACGTTT	CATRISRCDWIKTF	TRGV4	.	TRGJP2	11	-1	-1	22
9	8.6844085917749E-5	TGTGCCTTGTGGGAGGTGCACAATCATAAGAAACTCTTT	CALWEVHNHKKLF	TRGV9	.	TRGJ1	20	-1	-1	22
9	8.6844085917749E-5	TGTGCCACCTGGGCTCTCACTGGTTGGTTCAAGATATTT	CATWALTGWFKIF	TRGV8	.	TRGJP1	12	-1	-1	17
9	8.6844085917749E-5	TGTGCCACCTGGGATGGCCTCGGAAATAAGAAACTCTTT	CATWDGLGNKKLF	TRGV4	.	TRGJ1	16	-1	-1	25
9	8.6844085917749E-5	TGTGCCACCTGGGATACCCGGTTTTATAAGAAACTCTTT	CATWDTRFYKKLF	TRGV8	.	TRGJ1	15	-1	-1	23
9	8.6844085917749E-5	TGTGCCACCTGGGATAGGCCCTATTATAAGAAACTCTTT	CATWDRPYYKKLF	TRGV8	.	TRGJ1	23	-1	-1	21
9	8.6844085917749E-5	TGTGCCACCTGGGATAGGGTTTTTTATAAGAAACTCTTT	CATWDRVFYKKLF	TRGV8	.	TRGJ1	17	-1	-1	20
9	8.6844085917749E-5	TGTGCCACCTGGGACGTGAAATATTATAAGAAACTCTTT	CATWDVKYYKKLF	TRGV2	.	TRGJ1	15	-1	-1	17
9	8.6844085917749E-5	TGTGCCACCTGGGACGGTCATTATTATAAGAAACTCTTT	CATWDGHYYKKLF	TRGV2	.	TRGJ1	16	-1	-1	19
9	8.6844085917749E-5	TGTGCCACCTGGGACATTGCCTATTATAAGAAACTCTTT	CATWDIAYYKKLF	TRGV5	.	TRGJ1	15	-1	-1	21
9	8.6844085917749E-5	TGTGCCACCTGGGACAGTCATTATTATAAGAAACTCTTT	CATWDSHYYKKLF	TRGV5	.	TRGJ1	16	-1	-1	19
9	8.6844085917749E-5	TGTGCCACCTGGGACAGGTTAAATTATAAGAAACTCTTT	CATWDRLNYKKLF	TRGV3	.	TRGJ1	17	-1	-1	22
9	8.6844085917749E-5	TGTGCCACCTGGGACAGGCCTAATTATAAGAAACTCTTT	CATWDRPNYKKLF	TRGV3	.	TRGJ1	20	-1	-1	22
9	8.6844085917749E-5	TGTGCCACCTGGGAGCGGAATTATTATAAGAAACTCTTT	CATWERNYYKKLF	TRGV8	.	TRGJ1	13	-1	-1	17
9	8.6844085917749E-5	TGTGCCACCTGGGAACTCACTGGTTGGTTCAAGATATTT	CATWELTGWFKIF	TRGV8	.	TRGJP1	13	-1	-1	17
9	8.6844085917749E-5	TGTGCCACCTGGAATTCGAATTATTATAAGAAACTCTTT	CATWNSNYYKKLF	TRGV8	.	TRGJ1	14	-1	-1	12
9	8.6844085917749E-5	TGTGCCACTCAAGGGAGTGATTGGATCAAGACGTTT	CATQGSDWIKTF	TRGV8	.	TRGJP2	7	-1	-1	15
9	8.6844085917749E-5	TGTGCCACCTGCGATAATTATTATAAGAAACTCTTT	CATCDNYYKKLF	TRGV8	.	TRGJ1	15	-1	-1	15
9	8.6844085917749E-5	TGTGCCACCTGCGACGGGGATATTGGGAAACTCTTT	CATCDGDIGKLF	TRGV8	.	TRGJ1	13	-1	-1	26
9	8.6844085917749E-5	TGTGCCACCTGGCGGAATTATTATAAGAAACTCTTT	CATWRNYYKKLF	TRGV8	.	TRGJ1	11	-1	-1	14
9	8.6844085917749E-5	TGTGCCACCTGGCAGAAGTATTATAAGAAACTCTTT	CATWQKYYKKLF	TRGV4	.	TRGJ1	11	-1	-1	14
9	8.6844085917749E-5	TGTGCCACCTGGGATGGCCCCTTAAAGAAACTCTTT	CATWDGPLKKLF	TRGV4	.	TRGJ1	20	-1	-1	21
9	8.6844085917749E-5	TGTGCCACCTGGGATGGGAGATATAAGAAACTCTTT	CATWDGRYKKLF	TRGV4	.	TRGJ1	17	-1	-1	21
9	8.6844085917749E-5	TGTGCCACCTGGGATAGTTGTTATAAGAAACTCTTT	CATWDSCYKKLF	TRGV8	.	TRGJ1	16	-1	-1	17
9	8.6844085917749E-5	TGTGCCACCTGGGATAGTGGGAATAAGAAACTCTTT	CATWDSGNKKLF	TRGV8	.	TRGJ1	16	-1	-1	22
9	8.6844085917749E-5	TGTGCCACCTGGGACGGGCCCTATAAGAAACTCTTT	CATWDGPYKKLF	TRGV2	.	TRGJ1	20	-1	-1	21
9	8.6844085917749E-5	TGTGCCACCTGGGACGAATATTATAAGAAACTCTTT	CATWDEYYKKLF	TRGV3	.	TRGJ1	14	-1	-1	14
9	8.6844085917749E-5	TGTGCCACCTGGGACATCCGGCGCGCGAAACTCTTT	CATWDIRRAKLF	TRGV7	.	TRGJ1	15	-1	-1	26
9	8.6844085917749E-5	TGTGCCACCTGGGAGAGACATTATAAGAAACTCTTT	CATWERHYKKLF	TRGV4	.	TRGJ1	13	-1	-1	19
9	8.6844085917749E-5	TGTGCCAGTGCACCGGGGGATTATAAGAAACTCTTT	CASAPGDYKKLF	TRGV2	.	TRGJ1	6	-1	-1	19
9	8.6844085917749E-5	TGTGCCGCTTCGAATTATTATAAGAAACTCTTT	CAASNYYKKLF	TRGV4	.	TRGJ1	5	-1	-1	8
9	8.6844085917749E-5	TGTGCCACCTGGGCAAATTATAAGAAACTCTTT	CATWANYKKLF	TRGV2	.	TRGJ1	12	-1	-1	16
9	8.6844085917749E-5	TGTGCCACCTGGGATAGGGGAGGAGAACTCTTT	CATWDRGGELF	TRGV8	.	TRGJ1	17	-1	-1	25
9	8.6844085917749E-5	TGTGCCACCTGGGACGGGCGCGAGAAACTCTTT	CATWDGREKLF	TRGV2	.	TRGJ1	21	-1	-1	22
9	8.6844085917749E-5	TGTGCCACCTGGGACGGGCGGAAGAAACTCTTT	CATWDGRKKLF	TRGV2	.	TRGJ1	18	-1	-1	21
9	8.6844085917749E-5	TGTGCCACCTGGGACGGAGATAAGAAACTCTTT	CATWDGDKKLF	TRGV2	.	TRGJ1	16	-1	-1	19
9	8.6844085917749E-5	TGTGCCACCTGGGACGAAAGTAAGAAACTCTTT	CATWDESKKLF	TRGV2	.	TRGJ1	15	-1	-1	20
9	8.6844085917749E-5	TGTGCCACCCCGGAGCGGTATAAGAAACTCTTT	CATPERYKKLF	TRGV5	.	TRGJ1	8	-1	-1	18
9	8.6844085917749E-5	TGTGCCACCACCCTGGCCTATAAGAAACTCTTT	CATTLAYKKLF	TRGV8	.	TRGJ1	8	-1	-1	18
9	8.6844085917749E-5	TCACGGGTGGCTTATTATAAGAAACTCTTT	SRVAYYKKLF	TRGV2	.	TRGJ1	0	-1	-1	11
9	8.6844085917749E-5	TGTGCCACCTTTTATTATAAGAAACTCTTT	CATFYYKKLF	TRGV2	.	TRGJ1	9	-1	-1	11
9	8.6844085917749E-5	TGTGCCACCTGGGATTATTGGAAACTCTTT	CATWDYWKLF	TRGV8	.	TRGJ1	14	-1	-1	13
9	8.6844085917749E-5	TGTGCCACCTGGGATAGGGTGAAACTCTTT	CATWDRVKLF	TRGV8	.	TRGJ1	17	-1	-1	20
9	8.6844085917749E-5	TGTGCCACCTGGGATAGGAAGAAACTCTTT	CATWDRKKLF	TRGV8	.	TRGJ1	17	-1	-1	18
9	8.6844085917749E-5	TGTGCCACCGGGGAAAATAAGAAACTCTTT	CATGENKKLF	TRGV8	.	TRGJ1	13	-1	-1	16
9	8.6844085917749E-5	TGTGCCACCTGGGTTAAGAAACTCTTT	CATWVKKLF	TRGV2	.	TRGJ1	12	-1	-1	14
9	8.6844085917749E-5	TGTGCCACGCTACATAAGAAACTCTTT	CATLHKKLF	TRGV4	.	TRGJ1	7	-1	-1	13
8	7.719474303799911E-5	TGTGCCACCTGGAACCCATCGTACCAACCTCTCTCCTATTACTGTGCCACCTGGAACCCATCGTATTCTTATTATAAGAAACTCTTT	CATWNPSYQPLSYYCATWNPSYSYYKKLF	TRGV8	.	TRGJ1	11	-1	-1	68
8	7.719474303799911E-5	TGTGCCACCTGGGATGGGCGGAAAATGGTGAATTATTATAAGAAACTCTTT	CATWDGRKMVNYYKKLF	TRGV4	.	TRGJ1	18	-1	-1	29
8	7.719474303799911E-5	TGTGCCACCTGGGATAGGTCACGGAGGGTTAATTATTATAAGAAACTCTTT	CATWDRSRRVNYYKKLF	TRGV8	.	TRGJ1	17	-1	-1	30
8	7.719474303799911E-5	TGTGCCACCTGGGACAGGCCCCGTTATACCACTGGTTGGTTCAAGATATTT	CATWDRPRYTTGWFKIF	TRGV5	.	TRGJP1	19	-1	-1	24
8	7.719474303799911E-5	TGTGCCACCTGGAGGGACCTAAACCTAACATTTTATTATAAGAAACTCTTT	CATWRDLNLTFYYKKLF	TRGV4	.	TRGJ1	11	-1	-1	32
8	7.719474303799911E-5	TGTGCCTTGTGGGAGGGCCAAGAGTTGGACAAAAAAATCAAGGTATTT	CALWEGQELDKKIKVF	TRGV9	.	TRGJP	15	-1	-1	14
8	7.719474303799911E-5	TGTGCCACCTGGGATGATTGTGCGGTTAGTGATTGGATCAAGACGTTT	CATWDDCAVSDWIKTF	TRGV4	.	TRGJP2	15	-1	-1	26
8	7.719474303799911E-5	TGTGCCACCTGGGATAGGCGTCTTGGGAGTGATTGGATCAAGACGTTT	CATWDRRLGSDWIKTF	TRGV8	.	TRGJP2	18	-1	-1	27
8	7.719474303799911E-5	TGTGCCACCTGGGACGGCCCCTCATTGAGGTATTATAAGAAACTCTTT	CATWDGPSLRYYKKLF	TRGV2	.	TRGJ1	20	-1	-1	30
8	7.719474303799911E-5	TGTGCCACCTGGGACGGGCCCCATGAAACTTATTATAAGAAACTCTTT	CATWDGPHETYYKKLF	TRGV2	.	TRGJ1	20	-1	-1	29
8	7.719474303799911E-5	TGTGCCACCTGGGACGGGGCCGGAGAACTTTATTATAAGAAACTCTTT	CATWDGAGELYYKKLF	TRGV2	.	TRGJ1	21	-1	-1	29
8	7.719474303799911E-5	TGTGCCACCTGGGACGGAATCAGAAAGAATTATTATAAGAAACTCTTT	CATWDGIRKNYYKKLF	TRGV2	.	TRGJ1	16	-1	-1	26
8	7.719474303799911E-5	TGTGCCACCTGGGACAGGCCCAATCCGGGTTATTATAAGAAACTCTTT	CATWDRPNPGYYKKLF	TRGV3	.	TRGJ1	19	-1	-1	29
8	7.719474303799911E-5	TGTGCCACCTGGGATCGGCCCCGGAATTATTATAAGAAACTCTTT	CATWDRPRNYYKKLF	TRGV8	.	TRGJ1	19	-1	-1	23
8	7.719474303799911E-5	TGTGCCACCTGGGATCGGGCGGGGAATTATTATAAGAAACTCTTT	CATWDRAGNYYKKLF	TRGV4	.	TRGJ1	19	-1	-1	23
8	7.719474303799911E-5	TGTGCCACCTGGGATGCCATGGGTAGTGATTGGATCAAGACGTTT	CATWDAMGSDWIKTF	TRGV8	.	TRGJP2	14	-1	-1	22
8	7.719474303799911E-5	TGTGCCACCTGGGATGAACCGTCGAATTATTATAAGAAACTCTTT	CATWDEPSNYYKKLF	TRGV4	.	TRGJ1	15	-1	-1	21
8	7.719474303799911E-5	TGTGCCACCTGGGATACGGGTCCTTATTATTATAAGAAACTCTTT	CATWDTGPYYYKKLF	TRGV8	.	TRGJ1	15	-1	-1	25
8	7.719474303799911E-5	TGTGCCACCTGGGATAGGCCCCTAGAAACTTGGTTCAAGATATTT	CATWDRPLETWFKIF	TRGV8	.	TRGJP1	19	-1	-1	29
8	7.719474303799911E-5	TGTGCCACCTGGGATAGGCCATCTTTCTATTATAAGAAACTCTTT	CATWDRPSFYYKKLF	TRGV8	.	TRGJ1	22	-1	-1	27
8	7.719474303799911E-5	TGTGCCACCTGGGATAGAGACCCTAGTGATTGGATCAAGACGTTT	CATWDRDPSDWIKTF	TRGV8	.	TRGJP2	16	-1	-1	23
8	7.719474303799911E-5	TGTGCCACCTGGGATAAGGGGGGTAGTGATTGGATCAAGACGTTT	CATWDKGGSDWIKTF	TRGV8	.	TRGJP2	15	-1	-1	22
8	7.719474303799911E-5	TGTGCCACCTGGGACGGGCTCCCATTCTATTATAAGAAACTCTTT	CATWDGLPFYYKKLF	TRGV2	.	TRGJ1	18	-1	-1	27
8	7.719474303799911E-5	TGTGCCACCTGGGACGGGCCTTCAGCTTATTATAAGAAACTCTTT	CATWDGPSAYYKKLF	TRGV2	.	TRGJ1	19	-1	-1	26
8	7.719474303799911E-5	TGTGCCACCTGGGACGGGCCTGTAAATTATTATAAGAAACTCTTT	CATWDGPVNYYKKLF	TRGV2	.	TRGJ1	22	-1	-1	24
8	7.719474303799911E-5	TGTGCCACCTGGGACGGGCCTAACCCCTGTTATAAGAAACTCTTT	CATWDGPNPCYKKLF	TRGV2	.	TRGJ1	19	-1	-1	29
8	7.719474303799911E-5	TGTGCCACCTGGGACGGGGTTCTTGTAGATTATAAGAAACTCTTT	CATWDGVLVDYKKLF	TRGV2	.	TRGJ1	17	-1	-1	28
8	7.719474303799911E-5	TGTGCCAGGAGAGAAAAGTATAGTAGTGATTGGATCAAGACGTTT	CARREKYSSDWIKTF	TRGV2	.	TRGJP2	6	-1	-1	18
8	7.719474303799911E-5	TGTGCCTGCTGGATTAGGCCCTCCTCTTATAAGAAACTCTTT	CACWIRPSSYKKLF	TRGV11	.	TRGJ1	18	-1	-1	26
8	7.719474303799911E-5	TGTGCCTGCTGGATTAGGCACGTTAACTATAAGAAACTCTTT	CACWIRHVNYKKLF	TRGV11	.	TRGJ1	22	-1	-1	27
8	7.719474303799911E-5	TGTGCCTGCTGGATTAGGCAGGATTATTATAAGAAACTCTTT	CACWIRQDYYKKLF	TRGV11	.	TRGJ1	19	-1	-1	22
8	7.719474303799911E-5	TGTGCCACCTGGGATTTCCTGAATTATTATAAGAAACTCTTT	CATWDFLNYYKKLF	TRGV8	.	TRGJ1	14	-1	-1	20
8	7.719474303799911E-5	TGTGCCACCTGGGATGCTCGAACTTATTATAAGAAACTCTTT	CATWDARTYYKKLF	TRGV4	.	TRGJ1	15	-1	-1	17
8	7.719474303799911E-5	TGTGCCACCTGGGATGGCCCGAATTATTATAAGAAACTCTTT	CATWDGPNYYKKLF	TRGV4	.	TRGJ1	19	-1	-1	19
8	7.719474303799911E-5	TGTGCCACCTGGGATGGGGGGTGTTATTATAAGAAACTCTTT	CATWDGGCYYKKLF	TRGV4	.	TRGJ1	17	-1	-1	23
8	7.719474303799911E-5	TGTGCCACCTGGGATAGCTGGCGTTATTATAAGAAACTCTTT	CATWDSWRYYKKLF	TRGV8	.	TRGJ1	16	-1	-1	23
8	7.719474303799911E-5	TGTGCCACCTGGGATAGGCTCAGCGCCCCTAAGAAACTCTTT	CATWDRLSAPKKLF	TRGV8	.	TRGJ1	18	-1	-1	29
8	7.719474303799911E-5	TGTGCCACCTGGGATAGGGGTGGAGATTATAAGAAACTCTTT	CATWDRGGDYKKLF	TRGV8	.	TRGJ1	17	-1	-1	25
8	7.719474303799911E-5	TGTGCCACCTGGGACGGCCGGGGGTATTATAAGAAACTCTTT	CATWDGRGYYKKLF	TRGV2	.	TRGJ1	16	-1	-1	24
8	7.719474303799911E-5	TGTGCCACCTGGGACGGGTCTAGTAGTTATAAGAAACTCTTT	CATWDGSSSYKKLF	TRGV7	.	TRGJ1	20	-1	-1	26
8	7.719474303799911E-5	TGTGCCACCTGGGACGGGCGAAGTTATTATAAGAAACTCTTT	CATWDGRSYYKKLF	TRGV2	.	TRGJ1	18	-1	-1	18
8	7.719474303799911E-5	TGTGCCACCTGGGACGATACCACTGGTTGGTTCAAGATATTT	CATWDDTTGWFKIF	TRGV4	.	TRGJP1	13	-1	-1	16
8	7.719474303799911E-5	TGTGCCACCTGGGACAGTCGCCCTTATTATAAGAAACTCTTT	CATWDSRPYYKKLF	TRGV3	.	TRGJ1	16	-1	-1	23
8	7.719474303799911E-5	TGTGCCACCTGGGACAGGCCAGGGAATTATAAGAAACTCTTT	CATWDRPGNYKKLF	TRGV3	.	TRGJ1	19	-1	-1	25
8	7.719474303799911E-5	TGTGCCACCTGGGACAGGGGGGTGAGATATAAGAAACTCTTT	CATWDRGVRYKKLF	TRGV5	.	TRGJ1	17	-1	-1	27
8	7.719474303799911E-5	TGTGCCACCTGGAGATATAGTAGTGATTGGATCAAGACGTTT	CATWRYSSDWIKTF	TRGV8	.	TRGJP2	16	-1	-1	14
8	7.719474303799911E-5	TGTGCCACCTGGAAGCCTCGGAATTATTATAAGAAACTCTTT	CATWKPRNYYKKLF	TRGV8	.	TRGJ1	11	-1	-1	20
8	7.719474303799911E-5	TGTGCCACCAGCATAGTCTATTACTATTATAAGAAACTCTTT	CATSIVYYYYKKLF	TRGV2	.	TRGJ1	8	-1	-1	24
8	7.719474303799911E-5	TGTGCCACATTGTCCGCTTCGAATTATTATAAGAAACTCTTT	CATLSASNYYKKLF	TRGV5	.	TRGJ1	7	-1	-1	17
8	7.719474303799911E-5	TGTGCTGCGTGGGCCCGGGATTATTATAAGAAACTCTTT	CAAWARDYYKKLF	TRGV10	.	TRGJ1	12	-1	-1	19
8	7.719474303799911E-5	TGTGCCTGCTGGATTAGGCACCACTATAAGAAACTCTTT	CACWIRHHYKKLF	TRGV11	.	TRGJ1	20	-1	-1	24
8	7.719474303799911E-5	TGTGCCACCTGGGTTTCGAATTATTATAAGAAACTCTTT	CATWVSNYYKKLF	TRGV3	.	TRGJ2	12	-1	-1	14
8	7.719474303799911E-5	TGTGCCACCTGGGGAGAGAATTATTATAAGAAACTCTTT	CATWGENYYKKLF	TRGV8	.	TRGJ1	12	-1	-1	17
8	7.719474303799911E-5	TGTGCCACCTGGGATCGCTTTTATTATAAGAAACTCTTT	CATWDRFYYKKLF	TRGV7	.	TRGJ1	13	-1	-1	20
8	7.719474303799911E-5	TGTGCCACCTGGGATAGCAGCTATTATAAGAAACTCTTT	CATWDSSYYKKLF	TRGV8	.	TRGJ1	16	-1	-1	21
8	7.719474303799911E-5	TGTGCCACCTGGGATAGCAGGTATTATAAGAAACTCTTT	CATWDSRYYKKLF	TRGV8	.	TRGJ1	16	-1	-1	21
8	7.719474303799911E-5	TGTGCCACCTGGGATAGACTTGAAGCTAAGAAACTCTTT	CATWDRLEAKKLF	TRGV8	.	TRGJ1	16	-1	-1	26
8	7.719474303799911E-5	TGTGCCACCTGGGACCCCTGGGGTTATAAGAAACTCTTT	CATWDPWGYKKLF	TRGV2	.	TRGJ1	14	-1	-1	23
8	7.719474303799911E-5	TGTGCCACCTGGGACGGCCATTATTATAAGAAACTCTTT	CATWDGHYYKKLF	TRGV2	.	TRGJ1	16	-1	-1	19
8	7.719474303799911E-5	TGTGCCACCTGGGACGGGCCAAATTATAAGAAACTCTTT	CATWDGPNYKKLF	TRGV2	.	TRGJ1	19	-1	-1	22
8	7.719474303799911E-5	TGTGCCACCTGGGACACTCCTTATTATAAGAAACTCTTT	CATWDTPYYKKLF	TRGV3	.	TRGJ1	15	-1	-1	20
8	7.719474303799911E-5	TGTGCCACCTGGGACAGGCCTCGGGATAAGAAACTCTTT	CATWDRPRDKKLF	TRGV7	.	TRGJ1	20	-1	-1	25
8	7.719474303799911E-5	TGTGCCACCTGGGACAGGCCATACTATAAGAAACTCTTT	CATWDRPYYKKLF	TRGV7	.	TRGJ1	19	-1	-1	21
8	7.719474303799911E-5	TGTGCCACCTGGGACAGGCGATATTATAAGAAACTCTTT	CATWDRRYYKKLF	TRGV5	.	TRGJ1	18	-1	-1	21
8	7.719474303799911E-5	TGTGCCACCTGGGACAGGCGAAGTTATAAGAAACTCTTT	CATWDRRSYKKLF	TRGV7	.	TRGJ1	18	-1	-1	23
8	7.719474303799911E-5	TGTGCTGCGTGGCTCTTTTATTATAAGAAACTCTTT	CAAWLFYYKKLF	TRGV10	.	TRGJ1	11	-1	-1	17
8	7.719474303799911E-5	TGTGCCCCCCTTACCACTGGTTGGTTCAAGATATTT	CAPLTTGWFKIF	TRGV4	.	TRGJP1	8	-1	-1	11
8	7.719474303799911E-5	TGTGCCACCTGCAGGTATAACTATAAGAAACTCTTT	CATCRYNYKKLF	TRGV8	.	TRGJ1	10	-1	-1	21
8	7.719474303799911E-5	TGTGCCACCTGGTCGTGGCATTATAAGAAACTCTTT	CATWSWHYKKLF	TRGV4	.	TRGJ1	11	-1	-1	19
8	7.719474303799911E-5	TGTGCCACCTGGCCCACTGGTTGGTTCAAGATATTT	CATWPTGWFKIF	TRGV8	.	TRGJP1	11	-1	-1	13
8	7.719474303799911E-5	TGTGCCACCTGGGTTTCATATTATAAGAAACTCTTT	CATWVSYYKKLF	TRGV8	.	TRGJ1	12	-1	-1	18
8	7.719474303799911E-5	TGTGCCACCTGGGTTCTTTATTATAAGAAACTCTTT	CATWVLYYKKLF	TRGV4	.	TRGJ1	12	-1	-1	17
8	7.719474303799911E-5	TGTGCCACCTGGGCAAGTTATTATAAGAAACTCTTT	CATWASYYKKLF	TRGV8	.	TRGJ1	12	-1	-1	17
8	7.719474303799911E-5	TGTGCCACCTGGGGCCCATATTATAAGAAACTCTTT	CATWGPYYKKLF	TRGV3	.	TRGJ1	12	-1	-1	18
8	7.719474303799911E-5	TGTGCCACCTGGGGGGATTATTATAAGAAACTCTTT	CATWGDYYKKLF	TRGV3	.	TRGJ1	12	-1	-1	16
8	7.719474303799911E-5	TGTGCCACCTGGGATTTTGCTTGTGTGAAACTCTTT	CATWDFACVKLF	TRGV8	.	TRGJ1	14	-1	-1	26
8	7.719474303799911E-5	TGTGCCACCTGGGATCGGCTATCTAAGAAACTCTTT	CATWDRLSKKLF	TRGV8	.	TRGJ1	22	-1	-1	23
8	7.719474303799911E-5	TGTGCCACCTGGGATGTTTATTATAAGAAACTCTTT	CATWDVYYKKLF	TRGV4	.	TRGJ1	15	-1	-1	17
8	7.719474303799911E-5	TGTGCCACCTGGGATAGTGATTATAAGAAACTCTTT	CATWDSDYKKLF	TRGV8	.	TRGJ1	16	-1	-1	19
8	7.719474303799911E-5	TGTGCCACCTGGGATAGAGGCTATAAGAAACTCTTT	CATWDRGYKKLF	TRGV8	.	TRGJ1	23	-1	-1	21
8	7.719474303799911E-5	TGTGCCACCTGGGATAATTATTATAAGAAACTCTTT	CATWDNYYKKLF	TRGV8	.	TRGJ1	15	-1	-1	15
8	7.719474303799911E-5	TGTGCCACCTGGGACGAACCTAATAAGAAACTCTTT	CATWDEPNKKLF	TRGV2	.	TRGJ1	15	-1	-1	22
8	7.719474303799911E-5	TGTGCCACCTGGGACAGGCTCAACAAGAAACTCTTT	CATWDRLNKKLF	TRGV3	.	TRGJ1	18	-1	-1	24
8	7.719474303799911E-5	TGTGCCACCTGGGACAGGCAATATAAGAAACTCTTT	CATWDRQYKKLF	TRGV3	.	TRGJ1	18	-1	-1	21
8	7.719474303799911E-5	TGTGCCACCTGGGAACGGGGTTGGTTCAAGATATTT	CATWERGWFKIF	TRGV8	.	TRGJP1	13	-1	-1	18
8	7.719474303799911E-5	TGTGCCACCTGGGAAGGATGGTATAAGAAACTCTTT	CATWEGWYKKLF	TRGV4	.	TRGJ1	16	-1	-1	21
8	7.719474303799911E-5	TGTGCCACCTGGAGGCCTTATTATAAGAAACTCTTT	CATWRPYYKKLF	TRGV8	.	TRGJ1	11	-1	-1	17
8	7.719474303799911E-5	TGTGCCACTATCACTGGTTGGTTCAAGATATTT	CATITGWFKIF	TRGV8	.	TRGJP1	7	-1	-1	8
8	7.719474303799911E-5	TGTGCCACCTGGGTCCTCGGGGAGAAACTCTTT	CATWVLGEKLF	TRGV3	.	TRGJ1	12	-1	-1	22
8	7.719474303799911E-5	TGTGCCACCTGGGGGCGGGCTGAGAAACTCTTT	CATWGRAEKLF	TRGV4	.	TRGJ1	12	-1	-1	22
8	7.719474303799911E-5	TGTGCCACCTGGGGATCATATAAGAAACTCTTT	CATWGSYKKLF	TRGV8	.	TRGJ1	12	-1	-1	18
8	7.719474303799911E-5	TGTGCCACCTGGGATCTATATAAGAAACTCTTT	CATWDLYKKLF	TRGV8	.	TRGJ1	14	-1	-1	18
8	7.719474303799911E-5	TGTGCCACCTGGGATGGGCCAGAGAAACTCTTT	CATWDGPEKLF	TRGV4	.	TRGJ1	19	-1	-1	22
8	7.719474303799911E-5	TGTGCCACCTGGGATGGGCATGGGAAACTCTTT	CATWDGHGKLF	TRGV4	.	TRGJ1	18	-1	-1	23
8	7.719474303799911E-5	TGTGCCACCTGGGATAGGAGGGGGAAACTCTTT	CATWDRRGKLF	TRGV8	.	TRGJ1	17	-1	-1	23
8	7.719474303799911E-5	TGTGCCACCTGGGACCGTTATAAGAAACTCTTT	CATWDRYKKLF	TRGV5	.	TRGJ1	14	-1	-1	17
8	7.719474303799911E-5	TGTGCCACCTGGGACGGTCATAAGAAACTCTTT	CATWDGHKKLF	TRGV7	.	TRGJ1	14	-1	-1	19
8	7.719474303799911E-5	TGTGCCACCTGGGACAACTATAAGAAACTCTTT	CATWDNYKKLF	TRGV5	.	TRGJ1	15	-1	-1	18
8	7.719474303799911E-5	TGTGCCACCTGGGAACGATATAAGAAACTCTTT	CATWERYKKLF	TRGV2	.	TRGJ1	13	-1	-1	18
8	7.719474303799911E-5	TGTGCCACCTGGGAAAATTATAAGAAACTCTTT	CATWENYKKLF	TRGV8	.	TRGJ1	13	-1	-1	16
8	7.719474303799911E-5	TGTGCCATTAATTATTATAAGAAACTCTTT	CAINYYKKLF	TRGV8	.	TRGJ1	6	-1	-1	9
8	7.719474303799911E-5	TGTGCCACGAATTATTATAAGAAACTCTTT	CATNYYKKLF	TRGV2	.	TRGJ1	7	-1	-1	7
8	7.719474303799911E-5	TGTGCCACCTGGAAAAAGAAACTCTTT	CATWKKKLF	TRGV4	.	TRGJ1	11	-1	-1	15
8	7.719474303799911E-5	TGTGCCACCGTGGAGGAGAAACTCTTT	CATVEEKLF	TRGV4	.	TRGJ1	12	-1	-1	16
8	7.719474303799911E-5	TGTGCCCCCCGTAAGAAACTCTTT	CAPRKKLF	TRGV4	.	TRGJ1	8	-1	-1	11
8	7.719474303799911E-5	TGTGCCACCTGGGGGAAACTCTTT	CATWGKLF	TRGV8	.	TRGJ1	12	-1	-1	14
7	6.754540015824922E-5	TGTGCCACCTGGGATCCAAAAACTCTTTGGCAGTGGGGACTGCGAAATCTTATTGAAAATGACTCTGGAGTCTATTACTGTGCCACCTGGGATCCCCCGATTTCTCTCTTT	CATWDPKTLWQWGLRNLIENDSGVYYCATWDPPISLF	TRGV4	.	TRGJ1	14	-1	-1	105
7	6.754540015824922E-5	TGTGCCACCTGGGATAGGCCTAGAGTCGGGGAGAGTAGTGATTGGATCAAGACGTTT	CATWDRPRVGESSDWIKTF	TRGV8	.	TRGJP2	21	-1	-1	33
7	6.754540015824922E-5	TGTGCCTGCTGGATTAGGCACGTTGTGATCCCCCATTATTATAAGAAACTCTTT	CACWIRHVVIPHYYKKLF	TRGV11	.	TRGJ1	22	-1	-1	34
7	6.754540015824922E-5	TGTGCCACCTGGGATAGTAGGGGGGCCTATGGTAGTGATTGGATCAAGACGTTT	CATWDSRGAYGSDWIKTF	TRGV8	.	TRGJP2	16	-1	-1	27
7	6.754540015824922E-5	TGTGCCACCTGGGATAGTAAAGGCTTGGATACCACTGGTTGGTTCAAGATATTT	CATWDSKGLDTTGWFKIF	TRGV8	.	TRGJP1	16	-1	-1	28
7	6.754540015824922E-5	TGTGCCACCTGGGATAGGCCTCGGATCTATACCACTGGTTGGTTCAAGATATTT	CATWDRPRIYTTGWFKIF	TRGV8	.	TRGJP1	20	-1	-1	27
7	6.754540015824922E-5	TGTGCCACCTGGGACAGGCTATGGAAAGAGTTGGGCAAAAAAATCAAGGTATTT	CATWDRLWKELGKKIKVF	TRGV3	.	TRGJP	18	-1	-1	22
7	6.754540015824922E-5	TGTGCCACCTGGGACAGGCCGTTTGGGAGGAGTAGTGATTGGATCAAGACGTTT	CATWDRPFGRSSDWIKTF	TRGV7	.	TRGJP2	19	-1	-1	30
7	6.754540015824922E-5	TGTGCCTTGTGGGAGCCCGTAAGAGAGTTGGGCAAAAAAATCAAGGTATTT	CALWEPVRELGKKIKVF	TRGV9	.	TRGJP	14	-1	-1	23
7	6.754540015824922E-5	TGTGCCTGCTGGATTAGGCACGTCGACAACAAGGGGTATAAGAAACTCTTT	CACWIRHVDNKGYKKLF	TRGV11	.	TRGJ1	22	-1	-1	36
7	6.754540015824922E-5	TGTGCCACCTGGGATTTGGAGGTGGTGAGTAGTGATTGGATCAAGACGTTT	CATWDLEVVSSDWIKTF	TRGV8	.	TRGJP2	14	-1	-1	27
7	6.754540015824922E-5	TGTGCCACCTGGGATGGGCCGGCTAGCAGTAGTGATTGGATCAAGACGTTT	CATWDGPASSSDWIKTF	TRGV4	.	TRGJP2	19	-1	-1	27
7	6.754540015824922E-5	TGTGCCACCTGGGATAAGAACGTGTCAGGAGAATATTATAAGAAACTCTTT	CATWDKNVSGEYYKKLF	TRGV8	.	TRGJ1	15	-1	-1	30
7	6.754540015824922E-5	TGTGCCACCTGGGACAGGCTGGCCACGATTAAATATTATAAGAAACTCTTT	CATWDRLATIKYYKKLF	TRGV3	.	TRGJ1	18	-1	-1	30
7	6.754540015824922E-5	TGTGCCACCCGAGCGAGCAACCCTCGCCCGAATTATTATAAGAAACTCTTT	CATRASNPRPNYYKKLF	TRGV8	.	TRGJ1	8	-1	-1	28
7	6.754540015824922E-5	TGTGCTGCGTGGGATCGGGGAGATACCACTGGTTGGTTCAAGATATTT	CAAWDRGDTTGWFKIF	TRGV10	.	TRGJP1	14	-1	-1	22
7	6.754540015824922E-5	TGTGCCTGCTGGATTAGGCACGTGGGTAGTGATTGGATCAAGACGTTT	CACWIRHVGSDWIKTF	TRGV11	.	TRGJP2	23	-1	-1	25
7	6.754540015824922E-5	TGTGCCACTGAGACCGGGGGACATACCACTGGTTGGTTCAAGATATTT	CATETGGHTTGWFKIF	TRGV8	.	TRGJP1	7	-1	-1	22
7	6.754540015824922E-5	TGTGCCACCTGGGACTGTCGGGCCGGGAGTGATTGGATCAAGACGTTT	CATWDCRAGSDWIKTF	TRGV7	.	TRGJP2	14	-1	-1	27
7	6.754540015824922E-5	TGTGCCACCTGGGACGGGCGACAAGTAGTAAATTATAAGAAACTCTTT	CATWDGRQVVNYKKLF	TRGV2	.	TRGJ1	18	-1	-1	31
7	6.754540015824922E-5	TGTGCCACCTGGGACAGCCCAAACCCGAATTATTATAAGAAACTCTTT	CATWDSPNPNYYKKLF	TRGV7	.	TRGJ1	19	-1	-1	25
7	6.754540015824922E-5	TGTGCCTGCTGGATTAGGCACAAGAACCAAGGGTTCAAGATATTT	CACWIRHKNQGFKIF	TRGV11	.	TRGJP1	20	-1	-1	31
7	6.754540015824922E-5	TGTGCCACCTGGGATAGTAGGCTCGTGGGTTATAAGAAACTCTTT	CATWDSRLVGYKKLF	TRGV8	.	TRGJ1	16	-1	-1	29
7	6.754540015824922E-5	TGTGCCACCTGGGATAGGAATTTAGATTATTATAAGAAACTCTTT	CATWDRNLDYYKKLF	TRGV8	.	TRGJ1	17	-1	-1	25
7	6.754540015824922E-5	TGTGCCACCTGGGACTTATTCCTCTATTATTATAAGAAACTCTTT	CATWDLFLYYYKKLF	TRGV8	.	TRGJ1	13	-1	-1	25
7	6.754540015824922E-5	TGTGCCACCTGGGACGTGTCTACCACTGGTTGGTTCAAGATATTT	CATWDVSTTGWFKIF	TRGV2	.	TRGJP1	15	-1	-1	20
7	6.754540015824922E-5	TGTGCCACCTGGGACGGCCTGAAGAATTATTATAAGAAACTCTTT	CATWDGLKNYYKKLF	TRGV2	.	TRGJ1	16	-1	-1	23
7	6.754540015824922E-5	TGTGCCACCTGGGACGGGCTTAACACTGGTTGGTTCAAGATATTT	CATWDGLNTGWFKIF	TRGV2	.	TRGJP1	18	-1	-1	20
7	6.754540015824922E-5	TGTGCCACCTGGGACGGGCCCTCGAATTATTATAAGAAACTCTTT	CATWDGPSNYYKKLF	TRGV2	.	TRGJ1	20	-1	-1	21
7	6.754540015824922E-5	TGTGCCACCTGGGACGGGCCCCCTAATTATTATAAGAAACTCTTT	CATWDGPPNYYKKLF	TRGV2	.	TRGJ1	20	-1	-1	24
7	6.754540015824922E-5	TGTGCCACCTGGGACGGGCCAGGGGATTATTATAAGAAACTCTTT	CATWDGPGDYYKKLF	TRGV2	.	TRGJ1	19	-1	-1	25
7	6.754540015824922E-5	TGTGCCACCTGGGACGGGCGGGGCACTGGTTGGTTCAAGATATTT	CATWDGRGTGWFKIF	TRGV2	.	TRGJP1	18	-1	-1	23
7	6.754540015824922E-5	TGTGCCACCTGGGACGGGCATCCTCGTGATTGGATCAAGACGTTT	CATWDGHPRDWIKTF	TRGV2	.	TRGJP2	18	-1	-1	25
7	6.754540015824922E-5	TGTGCCACCTGGGACGGGAAGCCGAATTATTATAAGAAACTCTTT	CATWDGKPNYYKKLF	TRGV2	.	TRGJ1	17	-1	-1	22
7	6.754540015824922E-5	TGTGCCACCTGGGACGGAATCAAGAATTATTATAAGAAACTCTTT	CATWDGIKNYYKKLF	TRGV2	.	TRGJ1	16	-1	-1	23
7	6.754540015824922E-5	TGTGCCACCTGGGACAGTCCGCCCATTTATTATAAGAAACTCTTT	CATWDSPPIYYKKLF	TRGV3	.	TRGJ1	24	-1	-1	26
7	6.754540015824922E-5	TGTGCCACCTGGGACAGGCCTCGGATTTATTATAAGAAACTCTTT	CATWDRPRIYYKKLF	TRGV3	.	TRGJ1	20	-1	-1	23
7	6.754540015824922E-5	TGTGCCACCTGGGACAGGCAACGGTATTATTATAAGAAACTCTTT	CATWDRQRYYYKKLF	TRGV3	.	TRGJ1	18	-1	-1	25
7	6.754540015824922E-5	TGTGCCACCCCCCCCCGGGTCTCGAATTATTATAAGAAACTCTTT	CATPPRVSNYYKKLF	TRGV3	.	TRGJ1	8	-1	-1	21
7	6.754540015824922E-5	TGTGCCTCCTGTCAGTGTGGCACTGGTTGGTTCAAGATATTT	CASCQCGTGWFKIF	TRGV5	.	TRGJP1	10	-1	-1	20
7	6.754540015824922E-5	TGTGCCTGCTGGATTATGGGCGTATATTATAAGAAACTCTTT	CACWIMGVYYKKLF	TRGV11	.	TRGJ1	15	-1	-1	24
7	6.754540015824922E-5	TGTGCCTGCTGGATTAGGCGAAATTATTATAAGAAACTCTTT	CACWIRRNYYKKLF	TRGV11	.	TRGJ1	18	-1	-1	21
7	6.754540015824922E-5	TGTGCCTGCTGGATTAGGGGCATTTATTATAAGAAACTCTTT	CACWIRGIYYKKLF	TRGV11	.	TRGJ1	17	-1	-1	23
7	6.754540015824922E-5	TGTGCCACCTGGGTTCATACCACTGGTTGGTTCAAGATATTT	CATWVHTTGWFKIF	TRGV8	.	TRGJP1	12	-1	-1	16
7	6.754540015824922E-5	TGTGCCACCTGGGGTGAGGTAGGTTATTATAAGAAACTCTTT	CATWGEVGYYKKLF	TRGV4	.	TRGJ1	15	-1	-1	23
7	6.754540015824922E-5	TGTGCCACCTGGGATCTCGTACGTTATTATAAGAAACTCTTT	CATWDLVRYYKKLF	TRGV4	.	TRGJ1	14	-1	-1	23
7	6.754540015824922E-5	TGTGCCACCTGGGATGCTCCCCATTATTATAAGAAACTCTTT	CATWDAPHYYKKLF	TRGV8	.	TRGJ1	14	-1	-1	22
7	6.754540015824922E-5	TGTGCCACCTGGGATGGGCTGGATTATTATAAGAAACTCTTT	CATWDGLDYYKKLF	TRGV4	.	TRGJ1	18	-1	-1	22
7	6.754540015824922E-5	TGTGCCACCTGGGATGGGCTAAGGGAATATAAGAAACTCTTT	CATWDGLREYKKLF	TRGV4	.	TRGJ1	18	-1	-1	27
7	6.754540015824922E-5	TGTGCCACCTGGGATGGGCCGGGTTATTATAAGAAACTCTTT	CATWDGPGYYKKLF	TRGV4	.	TRGJ1	19	-1	-1	23
7	6.754540015824922E-5	TGTGCCACCTGGGATAGGCCGAATTATTATAAGAAACTCTTT	CATWDRPNYYKKLF	TRGV8	.	TRGJ1	19	-1	-1	19
7	6.754540015824922E-5	TGTGCCACCTGGGATAGGCCAGGCGGTTATAAGAAACTCTTT	CATWDRPGGYKKLF	TRGV8	.	TRGJ1	19	-1	-1	26
7	6.754540015824922E-5	TGTGCCACCTGGGATAGGCGTAAAGGTTATAAGAAACTCTTT	CATWDRRKGYKKLF	TRGV8	.	TRGJ1	21	-1	-1	26
7	6.754540015824922E-5	TGTGCCACCTGGGATAAGTATGGCAGCTATAAGAAACTCTTT	CATWDKYGSYKKLF	TRGV4	.	TRGJ1	14	-1	-1	27
7	6.754540015824922E-5	TGTGCCACCTGGGACGGCCGTCTTTATTATAAGAAACTCTTT	CATWDGRLYYKKLF	TRGV2	.	TRGJ1	21	-1	-1	23
7	6.754540015824922E-5	TGTGCCACCTGGGACGGGCTTCGATATTATAAGAAACTCTTT	CATWDGLRYYKKLF	TRGV2	.	TRGJ1	18	-1	-1	19
7	6.754540015824922E-5	TGTGCCACCTGGGACGGGCCGGAGAATTATAAGAAACTCTTT	CATWDGPENYKKLF	TRGV2	.	TRGJ1	19	-1	-1	25
7	6.754540015824922E-5	TGTGCCACCTGGGACGGGCCGAATTATTATAAGAAACTCTTT	CATWDGPNYYKKLF	TRGV2	.	TRGJ1	19	-1	-1	19
7	6.754540015824922E-5	TGTGCCACCTGGGACATCGGTAGTGATTGGATCAAGACGTTT	CATWDIGSDWIKTF	TRGV3	.	TRGJP2	15	-1	-1	19
7	6.754540015824922E-5	TGTGCCACCTGGGACAGCCCTAATTATTATAAGAAACTCTTT	CATWDSPNYYKKLF	TRGV5	.	TRGJ1	20	-1	-1	21
7	6.754540015824922E-5	TGTGCCACCTGGGACAGGTTAAATTATTATAAGAAACTCTTT	CATWDRLNYYKKLF	TRGV3	.	TRGJ1	17	-1	-1	21
7	6.754540015824922E-5	TGTGCCACCTGGGACAGGCTTAATTATTATAAGAAACTCTTT	CATWDRLNYYKKLF	TRGV5	.	TRGJ1	18	-1	-1	21
7	6.754540015824922E-5	TGTGCCACCTGGGACAGGCTGAGTTATTATAAGAAACTCTTT	CATWDRLSYYKKLF	TRGV7	.	TRGJ1	18	-1	-1	20
7	6.754540015824922E-5	TGTGCCACCTGGGACAGGCCCTGGTATTATAAGAAACTCTTT	CATWDRPWYYKKLF	TRGV7	.	TRGJ1	19	-1	-1	24
7	6.754540015824922E-5	TGTGCCACCTGGGACAGGGGCATTCGGTATAAGAAACTCTTT	CATWDRGIRYKKLF	TRGV7	.	TRGJ1	17	-1	-1	27
7	6.754540015824922E-5	TGTGCCACCTGGGACAGGGAGAATTATTATAAGAAACTCTTT	CATWDRENYYKKLF	TRGV5	.	TRGJ1	17	-1	-1	20
7	6.754540015824922E-5	TGTGCCACCTGGGAATGGGGGGGTGATTGGATCAAGACGTTT	CATWEWGGDWIKTF	TRGV8	.	TRGJP2	13	-1	-1	22
7	6.754540015824922E-5	TGTGCCTTGTGGGGGGGCTCTTATTATAAGAAACTCTTT	CALWGGSYYKKLF	TRGV9	.	TRGJ1	15	-1	-1	20
7	6.754540015824922E-5	TGTGCCTTGTGGGAGGTGCCTTATTATAAGGAACTCTTT	CALWEVPYYKELF	TRGV9	.	TRGJ1	18	-1	-1	20
7	6.754540015824922E-5	TGTGCCTGCTGGATTAGGCGTCGTTATAAGAAACTCTTT	CACWIRRRYKKLF	TRGV11	.	TRGJ1	18	-1	-1	23
7	6.754540015824922E-5	TGTGCCTGCTGGATTAGGCATGGTTATAAGAAACTCTTT	CACWIRHGYKKLF	TRGV11	.	TRGJ1	19	-1	-1	23
7	6.754540015824922E-5	TGTGCCACCTGGGTTCCGAATTATTATAAGAAACTCTTT	CATWVPNYYKKLF	TRGV4	.	TRGJ1	12	-1	-1	16
7	6.754540015824922E-5	TGTGCCACCTGGGTTGTTTTTGTTTATAAGAAACTCTTT	CATWVVFVYKKLF	TRGV7	.	TRGJ1	12	-1	-1	23
7	6.754540015824922E-5	TGTGCCACCTGGGGTAGTAGTGATTGGATCAAGACGTTT	CATWGSSDWIKTF	TRGV8	.	TRGJP2	16	-1	-1	14
7	6.754540015824922E-5	TGTGCCACCTGGGATGTGAATTATTATAAGAAACTCTTT	CATWDVNYYKKLF	TRGV4	.	TRGJ1	15	-1	-1	17
7	6.754540015824922E-5	TGTGCCACCTGGGATGCCACTGGTTGGTTCAAGATATTT	CATWDATGWFKIF	TRGV4	.	TRGJP1	15	-1	-1	13
7	6.754540015824922E-5	TGTGCCACCTGGGATGGCCCGGGATATAAGAAACTCTTT	CATWDGPGYKKLF	TRGV4	.	TRGJ1	19	-1	-1	24
7	6.754540015824922E-5	TGTGCCACCTGGGATGGGCGATATTATAAGAAACTCTTT	CATWDGRYYKKLF	TRGV4	.	TRGJ1	18	-1	-1	21
7	6.754540015824922E-5	TGTGCCACCTGGGATGAGGATTATTATAAGAAACTCTTT	CATWDEDYYKKLF	TRGV4	.	TRGJ1	15	-1	-1	19
7	6.754540015824922E-5	TGTGCCACCTGGGATAGGCCGTCTGATGAGAAACTCTTT	CATWDRPSDEKLF	TRGV8	.	TRGJ1	19	-1	-1	25
7	6.754540015824922E-5	TGTGCCACCTGGGATAGGGATTATTATAAGAAACTCTTT	CATWDRDYYKKLF	TRGV8	.	TRGJ1	17	-1	-1	19
7	6.754540015824922E-5	TGTGCCACCTGGGATAGAGCTTATTATAAGAAACTCTTT	CATWDRAYYKKLF	TRGV8	.	TRGJ1	23	-1	-1	20
7	6.754540015824922E-5	TGTGCCACCTGGGACTCGGCGGACTATAAGAAACTCTTT	CATWDSADYKKLF	TRGV2	.	TRGJ1	14	-1	-1	24
7	6.754540015824922E-5	TGTGCCACCTGGGACGGGCCTGGTTATAAGAAACTCTTT	CATWDGPGYKKLF	TRGV2	.	TRGJ1	19	-1	-1	23
7	6.754540015824922E-5	TGTGCCACCTGGGACGGGCGACATTATAAGAAACTCTTT	CATWDGRHYKKLF	TRGV2	.	TRGJ1	18	-1	-1	22
7	6.754540015824922E-5	TGTGCCACCTGGGACGGGGGAGATTATAAGAAACTCTTT	CATWDGGDYKKLF	TRGV2	.	TRGJ1	17	-1	-1	22
7	6.754540015824922E-5	TGTGCCACCTGGGACGAACCTCATTATAAGAAACTCTTT	CATWDEPHYKKLF	TRGV2	.	TRGJ1	15	-1	-1	22
7	6.754540015824922E-5	TGTGCCACCTGGGACATTTATTATTATAAGAAACTCTTT	CATWDIYYYKKLF	TRGV3	.	TRGJ1	15	-1	-1	19
7	6.754540015824922E-5	TGTGCCACCTGGGACAGTCCGCCTGATAAGAAACTCTTT	CATWDSPPDKKLF	TRGV7	.	TRGJ1	19	-1	-1	25
7	6.754540015824922E-5	TGTGCCACCTGGGACAGCTATTATTATAAGAAACTCTTT	CATWDSYYYKKLF	TRGV3	.	TRGJ1	16	-1	-1	19
7	6.754540015824922E-5	TGTGCCACCTGGGACAGGCCTTATTATAAGAAACTCTTT	CATWDRPYYKKLF	TRGV3	.	TRGJ1	20	-1	-1	20
7	6.754540015824922E-5	TGTGCCACCTGGGACAGGCCTCTCGATAAGAAACTCTTT	CATWDRPLDKKLF	TRGV7	.	TRGJ1	23	-1	-1	25
7	6.754540015824922E-5	TGTGCCACCTGGGACAGGCGGAGATATAAGAAACTCTTT	CATWDRRRYKKLF	TRGV7	.	TRGJ1	18	-1	-1	24
7	6.754540015824922E-5	TGTGCCACCTGGGACAGAGATTATTATAAGAAACTCTTT	CATWDRDYYKKLF	TRGV5	.	TRGJ1	16	-1	-1	19
7	6.754540015824922E-5	TGTGCCACCTGGGACAGAAGGGCTTATAAGAAACTCTTT	CATWDRRAYKKLF	TRGV3	.	TRGJ1	16	-1	-1	23
7	6.754540015824922E-5	TGTGCCACCTGGGAGCCCCCTGGGGATAAGAAACTCTTT	CATWEPPGDKKLF	TRGV8	.	TRGJ1	13	-1	-1	25
7	6.754540015824922E-5	TGTGCCACCTGGGAGCCCACTGGTTGGTTCAAGATATTT	CATWEPTGWFKIF	TRGV8	.	TRGJP1	13	-1	-1	16
7	6.754540015824922E-5	TGTGCCACCTGGGAGCCAAATTATTATAAGAAACTCTTT	CATWEPNYYKKLF	TRGV8	.	TRGJ1	13	-1	-1	18
7	6.754540015824922E-5	TGTGCCACCTGGGAGGGGACTGGTTGGTTCAAGATATTT	CATWEGTGWFKIF	TRGV4	.	TRGJP1	17	-1	-1	18
7	6.754540015824922E-5	TGTGCCACCTGGACCCCGGTTTATTATAAGAAACTCTTT	CATWTPVYYKKLF	TRGV8	.	TRGJ1	11	-1	-1	20
7	6.754540015824922E-5	TGTGCCTGCTGGATTACTTCTTATAAGAAACTCTTT	CACWITSYKKLF	TRGV11	.	TRGJ1	15	-1	-1	17
7	6.754540015824922E-5	TGTGCCTGCTGGATTAGTCGAAGTGGGAAACTCTTT	CACWISRSGKLF	TRGV11	.	TRGJ1	16	-1	-1	26
7	6.754540015824922E-5	TGTGCCACCTGGTCGAATTATTATAAGAAACTCTTT	CATWSNYYKKLF	TRGV2	.	TRGJ1	11	-1	-1	12
7	6.754540015824922E-5	TGTGCCACCTGGGTTCCTTATTATAAGAAACTCTTT	CATWVPYYKKLF	TRGV8	.	TRGJ1	12	-1	-1	17
7	6.754540015824922E-5	TGTGCCACCTGGGCCCTTTATTATAAGAAACTCTTT	CATWALYYKKLF	TRGV5	.	TRGJ1	12	-1	-1	17
7	6.754540015824922E-5	TGTGCCACCTGGGGCCTTTATTATAAGAAACTCTTT	CATWGLYYKKLF	TRGV4	.	TRGJ1	12	-1	-1	17
7	6.754540015824922E-5	TGTGCCACCTGGGATTGTTATTATAAGAAACTCTTT	CATWDCYYKKLF	TRGV8	.	TRGJ1	14	-1	-1	17
7	6.754540015824922E-5	TGTGCCACCTGGGATGTTAATTATAAGAAACTCTTT	CATWDVNYKKLF	TRGV8	.	TRGJ1	14	-1	-1	19
7	6.754540015824922E-5	TGTGCCACCTGGGATGTATATTATAAGAAACTCTTT	CATWDVYYKKLF	TRGV4	.	TRGJ1	15	-1	-1	18
7	6.754540015824922E-5	TGTGCCACCTGGGATGCCGGTTGGTTCAAGATATTT	CATWDAGWFKIF	TRGV8	.	TRGJP1	14	-1	-1	18
7	6.754540015824922E-5	TGTGCCACCTGGGATGGATCCGAATTGAAGCTCTTT	CATWDGSELKLF	TRGV4	.	TRGJ1	16	-1	-1	26
7	6.754540015824922E-5	TGTGCCACCTGGGATGGAGGTTATAAGAAACTCTTT	CATWDGGYKKLF	TRGV4	.	TRGJ1	16	-1	-1	20
7	6.754540015824922E-5	TGTGCCACCTGGGATATGGGCTATAAGAAACTCTTT	CATWDMGYKKLF	TRGV8	.	TRGJ1	23	-1	-1	21
7	6.754540015824922E-5	TGTGCCACCTGGGACTGGTATTATAAGAAACTCTTT	CATWDWYYKKLF	TRGV2	.	TRGJ1	17	-1	-1	18
7	6.754540015824922E-5	TGTGCCACCTGGGACGTTGGTTGGTTCAAGATATTT	CATWDVGWFKIF	TRGV2	.	TRGJP1	15	-1	-1	17
7	6.754540015824922E-5	TGTGCCACCTGGGACGTCTATTATAAGAAACTCTTT	CATWDVYYKKLF	TRGV2	.	TRGJ1	15	-1	-1	18
7	6.754540015824922E-5	TGTGCCACCTGGGACGCCTGGGATAAGAAACTCTTT	CATWDAWDKKLF	TRGV2	.	TRGJ1	15	-1	-1	22
7	6.754540015824922E-5	TGTGCCACCTGGGACGGGCGGGGTAAGAAACTCTTT	CATWDGRGKKLF	TRGV2	.	TRGJ1	18	-1	-1	23
7	6.754540015824922E-5	TGTGCCACCTGGGACGGAATTTATAAGAAACTCTTT	CATWDGIYKKLF	TRGV3	.	TRGJ1	14	-1	-1	20
7	6.754540015824922E-5	TGTGCCACCTGGATGCCCTATTATAAGAAACTCTTT	CATWMPYYKKLF	TRGV4	.	TRGJ1	14	-1	-1	18
7	6.754540015824922E-5	TGTGCCACCTGGATAAATTATTATAAGAAACTCTTT	CATWINYYKKLF	TRGV3	.	TRGJ1	11	-1	-1	15
7	6.754540015824922E-5	TGTGCCACCTATACCACTGGTTGGTTCAAGATATTT	CATYTTGWFKIF	TRGV2	.	TRGJP1	9	-1	-1	9
7	6.754540015824922E-5	TGTGCCACCGCCCTCTATTATTATAAGAAACTCTTT	CATALYYYKKLF	TRGV8	.	TRGJ1	8	-1	-1	16
7	6.754540015824922E-5	TGTGCCACTAGGGATTATTATAAGAAACTCTTT	CATRDYYKKLF	TRGV4	.	TRGJ1	14	-1	-1	13
7	6.754540015824922E-5	TGTGCCACCTGGGTGGATTGGATCAAGACGTTT	CATWVDWIKTF	TRGV2	.	TRGJP2	12	-1	-1	15
7	6.754540015824922E-5	TGTGCCACCTGGGGATATTATAAGAAACTCTTT	CATWGYYKKLF	TRGV4	.	TRGJ1	12	-1	-1	15
7	6.754540015824922E-5	TGTGCCACCTGGGATAGGGAGAAGAAACTCTTT	CATWDREKKLF	TRGV8	.	TRGJ1	17	-1	-1	21
7	6.754540015824922E-5	TGTGCCACCTGGGACATTAGGAAGAAACTCTTT	CATWDIRKKLF	TRGV3	.	TRGJ1	15	-1	-1	21
7	6.754540015824922E-5	TGTGCCACCTGGGACAGGCTTAGTTTACTCTTT	CATWDRLSLLF	TRGV7	.	TRGJ1	18	-1	-1	26
7	6.754540015824922E-5	TGTGCCACCTGGGACAGGCGCGAGAAACTCTTT	CATWDRREKLF	TRGV3	.	TRGJ1	18	-1	-1	22
7	6.754540015824922E-5	TGTGCCTGCTGGTTAGGGAAGAAACTCTTT	CACWLGKKLF	TRGV11	.	TRGJ1	16	-1	-1	18
7	6.754540015824922E-5	TGTGCCACCTCTTATTATAAGAAACTCTTT	CATSYYKKLF	TRGV8	.	TRGJ1	9	-1	-1	11
7	6.754540015824922E-5	TGTGCCACCTGGCCCGTGGGGAAACTCTTT	CATWPVGKLF	TRGV3	.	TRGJ1	11	-1	-1	20
7	6.754540015824922E-5	TGTGCCACCTGGGATAGAGGGAAACTCTTT	CATWDRGKLF	TRGV8	.	TRGJ1	16	-1	-1	20
7	6.754540015824922E-5	TGTGCCACCGATCATTATAAGAAACTCTTT	CATDHYKKLF	TRGV8	.	TRGJ1	8	-1	-1	10
7	6.754540015824922E-5	TGTGCCTTGTGGGAGGTGGTGGAGTTG	CALWEVVEL	TRGV9	.	TRGJ1	17	-1	-1	24
7	6.754540015824922E-5	TGTGCCTTGTGGGAGGGGAAACTCTTT	CALWEGKLF	TRGV9	.	TRGJ1	15	-1	-1	17
7	6.754540015824922E-5	TGTGCCACCTCATTGGAGAAACTCTTT	CATSLEKLF	TRGV2	.	TRGJ1	9	-1	-1	16
7	6.754540015824922E-5	TGTGCCACCTGGCCTCACGGGCTCTTT	CATWPHGLF	TRGV5	.	TRGJ1	11	-1	-1	21
7	6.754540015824922E-5	TGTGCCACACCACTTAAGAAACTCTTT	CATPLKKLF	TRGV8	.	TRGJ1	7	-1	-1	14
7	6.754540015824922E-5	TGTGCCAACACTGGAAAGAAACTCTTT	CANTGKKLF	TRGV8	.	TRGJ2	13	-1	-1	15
7	6.754540015824922E-5	TGTGCCTTGTGGGAGGGACTCTTT	CALWEGLF	TRGV9	.	TRGJ1	15	-1	-1	17
6	5.7896057278499336E-5	TGTGCCACCTGGGATAGCCCCGGTTCGGAATCCCATAGTAGTGATTGGATCAAGACGTTT	CATWDSPGSESHSSDWIKTF	TRGV8	.	TRGJP2	19	-1	-1	34
6	5.7896057278499336E-5	TGTGCCACCTGGGTCTGCCAATCTTGCCTTTATAGTAGTGATTGGATCAAGACGTTT	CATWVCQSCLYSSDWIKTF	TRGV8	.	TRGJP2	12	-1	-1	27
6	5.7896057278499336E-5	TGTGCCACCTGGGATTTCGTAATTGGGGATTATACCACTGGTTGGTTCAAGATATTT	CATWDFVIGDYTTGWFKIF	TRGV8	.	TRGJP1	14	-1	-1	30
6	5.7896057278499336E-5	TGTGCTGCGTGGGATTACCCGTTATCCTTCACTGGTTGGTTCAAGATATTT	CAAWDYPLSFTGWFKIF	TRGV10	.	TRGJP1	17	-1	-1	29
6	5.7896057278499336E-5	TGTGCCTGCTGGATTAGGCACCTTCCATCAGAAAGATATAAGAAACTCTTT	CACWIRHLPSERYKKLF	TRGV11	.	TRGJ1	20	-1	-1	36
6	5.7896057278499336E-5	TGTGCCACCTGGGATATTGAGGGGAATTCGAATTATTATAAGAAACTCTTT	CATWDIEGNSNYYKKLF	TRGV4	.	TRGJ1	14	-1	-1	24
6	5.7896057278499336E-5	TGTGCCACCTGGGACGGGCAGAGGAATACCACTGGTTGGTTCAAGATATTT	CATWDGQRNTTGWFKIF	TRGV2	.	TRGJP1	18	-1	-1	25
6	5.7896057278499336E-5	TGTGCCACCTGGGACAGGCGCTGTCTACTGAATTATTATAAGAAACTCTTT	CATWDRRCLLNYYKKLF	TRGV7	.	TRGJ1	24	-1	-1	29
6	5.7896057278499336E-5	TGTGCCACCTGGGACAGGCAAGGCCTCTCGAATTATTATAAGAAACTCTTT	CATWDRQGLSNYYKKLF	TRGV3	.	TRGJ1	18	-1	-1	27
6	5.7896057278499336E-5	TGTGCCACCTGGGACAGAAAATCCAATTCGAATTATTATAAGAAACTCTTT	CATWDRKSNSNYYKKLF	TRGV3	.	TRGJ1	16	-1	-1	24
6	5.7896057278499336E-5	TGTGCCTGCTGGATTAGGCCCACGTGTCGATATTATAAGAAACTCTTT	CACWIRPTCRYYKKLF	TRGV11	.	TRGJ1	25	-1	-1	30
6	5.7896057278499336E-5	TGTGCCACCTGTAATGATGTGAGGGTTGGTAATGAGGGGAAACTCTTT	CATCNDVRVGNEGKLF	TRGV5	.	TRGJ1	10	-1	-1	38
6	5.7896057278499336E-5	TGTGCCACCTGGGATGGCCTATCCAGGGGTTATTATAAGAAACTCTTT	CATWDGLSRGYYKKLF	TRGV4	.	TRGJ1	26	-1	-1	29
6	5.7896057278499336E-5	TGTGCCACCTGGGATGGCCCCCCTTCGAATTATTATAAGAAACTCTTT	CATWDGPPSNYYKKLF	TRGV4	.	TRGJ1	20	-1	-1	23
6	5.7896057278499336E-5	TGTGCCACCTGGGATAGCCCGAATAGTAGTGATTGGATCAAGACGTTT	CATWDSPNSSDWIKTF	TRGV8	.	TRGJP2	19	-1	-1	22
6	5.7896057278499336E-5	TGTGCCACCTGGGACGGGCCTCCTCAAACCCATTATAAGAAACTCTTT	CATWDGPPQTHYKKLF	TRGV2	.	TRGJ1	19	-1	-1	31
6	5.7896057278499336E-5	TGTGCCACCTGGGACGGGCCTAAGAACACTGGTTGGTTCAAGATATTT	CATWDGPKNTGWFKIF	TRGV2	.	TRGJP1	19	-1	-1	26
6	5.7896057278499336E-5	TGTGCCACCTGGGACGGGCGCGATACCACTGGTTGGTTCAAGATATTT	CATWDGRDTTGWFKIF	TRGV2	.	TRGJP1	21	-1	-1	22
6	5.7896057278499336E-5	TGTGCCACCTGGGACACGGGTGGTAGAAACGATTGGATCAAGACGTTT	CATWDTGGRNDWIKTF	TRGV7	.	TRGJP2	15	-1	-1	30
6	5.7896057278499336E-5	TGTGCCACCTGGGACAGCCCACAATGGGATTATTATAAGAAACTCTTT	CATWDSPQWDYYKKLF	TRGV7	.	TRGJ1	19	-1	-1	28
6	5.7896057278499336E-5	TGTGCCACCCGGCGTATACTAATTAGTAGTGATTGGATCAAGACGTTT	CATRRILISSDWIKTF	TRGV8	.	TRGJP2	11	-1	-1	16
6	5.7896057278499336E-5	TGTGCTGCGTGGGAGGACCAACCTACATATTATAAGAAACTCTTT	CAAWEDQPTYYKKLF	TRGV10	.	TRGJ1	13	-1	-1	27
6	5.7896057278499336E-5	TGTGCTGCGTGGACCTTATATACCACTGGTTGGTTCAAGATATTT	CAAWTLYTTGWFKIF	TRGV10	.	TRGJP1	11	-1	-1	16
6	5.7896057278499336E-5	TGTGCCTGCTGGTCCTCAAGAGGTAGTGATTGGATCAAGACGTTT	CACWSSRGSDWIKTF	TRGV11	.	TRGJP2	11	-1	-1	22
6	5.7896057278499336E-5	TGTGCCTGCTGGATTAGGCACTTGAATTATTATAAGAAACTCTTT	CACWIRHLNYYKKLF	TRGV11	.	TRGJ1	23	-1	-1	23
6	5.7896057278499336E-5	TGTGCCTGCTGGATTAGGCACCAGGATCATTATAAGAAACTCTTT	CACWIRHQDHYKKLF	TRGV11	.	TRGJ1	20	-1	-1	25
6	5.7896057278499336E-5	TGTGCCTGCTGGATTAGAATTACCACTGGTTGGTTCAAGATATTT	CACWIRITTGWFKIF	TRGV11	.	TRGJP1	16	-1	-1	20
6	5.7896057278499336E-5	TGTGCCTGCTGGATACAGGCACGAGGTTATTATAAGAAACTCTTT	CACWIQARGYYKKLF	TRGV11	.	TRGJ1	22	-1	-1	26
6	5.7896057278499336E-5	TGTGCCACCTGGGGTTTGTCGTCATATTATTATAAGAAACTCTTT	CATWGLSSYYYKKLF	TRGV3	.	TRGJ1	12	-1	-1	25
6	5.7896057278499336E-5	TGTGCCACCTGGGATCGTCATAGGGCCTTTTGGTTCAAGATATTT	CATWDRHRAFWFKIF	TRGV8	.	TRGJP1	14	-1	-1	29
6	5.7896057278499336E-5	TGTGCCACCTGGGATGGTTGGAGGGGTTATTATAAGAAACTCTTT	CATWDGWRGYYKKLF	TRGV4	.	TRGJ1	16	-1	-1	26
6	5.7896057278499336E-5	TGTGCCACCTGGGATGGCCCCCTGATAGACTATAAGAAACTCTTT	CATWDGPLIDYKKLF	TRGV8	.	TRGJ1	18	-1	-1	30
6	5.7896057278499336E-5	TGTGCCACCTGGGATGGGCCAACGAATTATTATAAGAAACTCTTT	CATWDGPTNYYKKLF	TRGV4	.	TRGJ1	19	-1	-1	22
6	5.7896057278499336E-5	TGTGCCACCTGGGATAGCCAGCCCCATTATTATAAGAAACTCTTT	CATWDSQPHYYKKLF	TRGV8	.	TRGJ1	16	-1	-1	25
6	5.7896057278499336E-5	TGTGCCACCTGGGATAGGCGGGGGTTTTATTATAAGAAACTCTTT	CATWDRRGFYYKKLF	TRGV8	.	TRGJ1	18	-1	-1	26
6	5.7896057278499336E-5	TGTGCCACCTGGGATAGATTGGGTAGTGATTGGATCAAGACGTTT	CATWDRLGSDWIKTF	TRGV8	.	TRGJP2	16	-1	-1	22
6	5.7896057278499336E-5	TGTGCCACCTGGGACCCAGCAGTTCAATATTATAAGAAACTCTTT	CATWDPAVQYYKKLF	TRGV7	.	TRGJ1	14	-1	-1	22
6	5.7896057278499336E-5	TGTGCCACCTGGGACCGGAAATGGAATTATTATAAGAAACTCTTT	CATWDRKWNYYKKLF	TRGV7	.	TRGJ1	17	-1	-1	23
6	5.7896057278499336E-5	TGTGCCACCTGGGACGCGCATACCACTGGTTGGTTCAAGATATTT	CATWDAHTTGWFKIF	TRGV2	.	TRGJP1	18	-1	-1	19
6	5.7896057278499336E-5	TGTGCCACCTGGGACGGGCTGGCAATATATTATAAGAAACTCTTT	CATWDGLAIYYKKLF	TRGV2	.	TRGJ1	18	-1	-1	23
6	5.7896057278499336E-5	TGTGCCACCTGGGACGGGCTGGGAGTTTATTATAAGGAACTCTTT	CATWDGLGVYYKELF	TRGV2	.	TRGJ1	18	-1	-1	26
6	5.7896057278499336E-5	TGTGCCACCTGGGACGGGCCTTCAGGGGGTTATAAGAAACTCTTT	CATWDGPSGGYKKLF	TRGV2	.	TRGJ1	19	-1	-1	29
6	5.7896057278499336E-5	TGTGCCACCTGGGACGGAATTATAAATTATTATAAGAAACTCTTT	CATWDGIINYYKKLF	TRGV2	.	TRGJ1	16	-1	-1	24
6	5.7896057278499336E-5	TGTGCCACCTGGGACAGCTGGAGTAGTGATTGGATCAAGACGTTT	CATWDSWSSDWIKTF	TRGV3	.	TRGJP2	16	-1	-1	21
6	5.7896057278499336E-5	TGTGCCACCTGGGACAGGCTGGGGGTTTATTATAAGAAACTCTTT	CATWDRLGVYYKKLF	TRGV7	.	TRGJ1	18	-1	-1	26
6	5.7896057278499336E-5	TGTGCCACCTGGGACAGGCCTTCATATTATTATAAGAAACTCTTT	CATWDRPSYYYKKLF	TRGV3	.	TRGJ1	20	-1	-1	25
6	5.7896057278499336E-5	TGTGCCACCTGGGACAGGCCCGGGTATTATTATAAGAAACTCTTT	CATWDRPGYYYKKLF	TRGV3	.	TRGJ1	19	-1	-1	25
6	5.7896057278499336E-5	TGTGCCACCTGGGACAGGCCAGGGAATTATTATAAGAAACTCTTT	CATWDRPGNYYKKLF	TRGV3	.	TRGJ1	19	-1	-1	23
6	5.7896057278499336E-5	TGTGCCACCTGGGACAGGCGTGGCACTGGTTGGTTCAAGATATTT	CATWDRRGTGWFKIF	TRGV3	.	TRGJP1	21	-1	-1	23
6	5.7896057278499336E-5	TGTGCCACCTGGGACAGGCGGGGAGGGGGGTATAAGAAACTCTTT	CATWDRRGGGYKKLF	TRGV7	.	TRGJ1	18	-1	-1	30
6	5.7896057278499336E-5	TGTGCCACCTGGGACAGGCAGAGGCATTATTATAAGAAACTCTTT	CATWDRQRHYYKKLF	TRGV3	.	TRGJ1	18	-1	-1	25
6	5.7896057278499336E-5	TGTGCCTGCTGGATTAGCTTGTTGTGTTATAAGAAACTCTTT	CACWISLLCYKKLF	TRGV11	.	TRGJ1	16	-1	-1	26
6	5.7896057278499336E-5	TGTGCCTGCTGGATTAGGGTCTATTATTATAAGAAACTCTTT	CACWIRVYYYKKLF	TRGV11	.	TRGJ1	17	-1	-1	22
6	5.7896057278499336E-5	TGTGCCTGCTGGATATTCAGCATGGATTATAAGAAACTCTTT	CACWIFSMDYKKLF	TRGV11	.	TRGJ1	13	-1	-1	25
6	5.7896057278499336E-5	TGTGCCACCTGGGATTCGGCCACTGGTTGGTTCAAGATATTT	CATWDSATGWFKIF	TRGV8	.	TRGJP1	14	-1	-1	19
6	5.7896057278499336E-5	TGTGCCACCTGGGATGGGCGGACTTATTATAAGAAACTCTTT	CATWDGRTYYKKLF	TRGV4	.	TRGJ1	18	-1	-1	20
6	5.7896057278499336E-5	TGTGCCACCTGGGATAGTGGGAATTATTATAAGAAACTCTTT	CATWDSGNYYKKLF	TRGV8	.	TRGJ1	16	-1	-1	20
6	5.7896057278499336E-5	TGTGCCACCTGGGATAGGCCCTATTATTACAAGAAACTCTTT	CATWDRPYYYKKLF	TRGV8	.	TRGJ1	23	-1	-1	22
6	5.7896057278499336E-5	TGTGCCACCTGGGATAGGCCACCTTATTATAAGAAACTCTTT	CATWDRPPYYKKLF	TRGV8	.	TRGJ1	19	-1	-1	23
6	5.7896057278499336E-5	TGTGCCACCTGGGATAAGGGGGATTATTATAAGAAACTCTTT	CATWDKGDYYKKLF	TRGV8	.	TRGJ1	15	-1	-1	22
6	5.7896057278499336E-5	TGTGCCACCTGGGATAAAGGAAATTATTATAAGAAACTCTTT	CATWDKGNYYKKLF	TRGV8	.	TRGJ1	15	-1	-1	21
6	5.7896057278499336E-5	TGTGCCACCTGGGACCGACGGAATTATTATAAGAAACTCTTT	CATWDRRNYYKKLF	TRGV5	.	TRGJ1	14	-1	-1	20
6	5.7896057278499336E-5	TGTGCCACCTGGGACGTTTCCACTGGTTGGTTCAAGATATTT	CATWDVSTGWFKIF	TRGV2	.	TRGJP1	15	-1	-1	19
6	5.7896057278499336E-5	TGTGCCACCTGGGACGGGCCTTTTTGGTATAAGAAACTCTTT	CATWDGPFWYKKLF	TRGV2	.	TRGJ1	19	-1	-1	27
6	5.7896057278499336E-5	TGTGCCACCTGGGACGGGCCGGTTTATTATAAGAAACTCTTT	CATWDGPVYYKKLF	TRGV2	.	TRGJ1	22	-1	-1	23
6	5.7896057278499336E-5	TGTGCCACCTGGGACGGGCATAGTGATTGGATCAAGACGTTT	CATWDGHSDWIKTF	TRGV2	.	TRGJP2	18	-1	-1	20
6	5.7896057278499336E-5	TGTGCCACCTGGGACGGAGTTAATTATTATAAGAAACTCTTT	CATWDGVNYYKKLF	TRGV2	.	TRGJ1	16	-1	-1	21
6	5.7896057278499336E-5	TGTGCCACCTGGGACGGAGCGAATTATTATAAGAAACTCTTT	CATWDGANYYKKLF	TRGV2	.	TRGJ1	16	-1	-1	19
6	5.7896057278499336E-5	TGTGCCACCTGGGACAGCGGAGGGGATTATAAGAAACTCTTT	CATWDSGGDYKKLF	TRGV3	.	TRGJ1	16	-1	-1	25
6	5.7896057278499336E-5	TGTGCCACCTGGGACAGGCGTAGTGATTGGATCAAGACGTTT	CATWDRRSDWIKTF	TRGV3	.	TRGJP2	18	-1	-1	19
6	5.7896057278499336E-5	TGTGCCACCTGGGACAGGCGAGGGGGTTATAAGAAACTCTTT	CATWDRRGGYKKLF	TRGV3	.	TRGJ1	18	-1	-1	26
6	5.7896057278499336E-5	TGTGCCACCTGGGACAGAGCCTATTATTATAAGAAACTCTTT	CATWDRAYYYKKLF	TRGV3	.	TRGJ1	21	-1	-1	22
6	5.7896057278499336E-5	TGTGCCACCTGGGACAGAAATTTTTATTATAAGAAACTCTTT	CATWDRNFYYKKLF	TRGV3	.	TRGJ1	16	-1	-1	23
6	5.7896057278499336E-5	TGTGCCACCTGGGAAAATACCACTGGTTGGTTCAAGATATTT	CATWENTTGWFKIF	TRGV8	.	TRGJP1	13	-1	-1	16
6	5.7896057278499336E-5	TGTGCCACCTGGGAAAACCGGAATTATTATAAGAAACTCTTT	CATWENRNYYKKLF	TRGV8	.	TRGJ1	13	-1	-1	20
6	5.7896057278499336E-5	TGTGCTGCGTGTTGGACCACTGGTTGGTTCAAGATATTT	CAACWTTGWFKIF	TRGV10	.	TRGJP1	10	-1	-1	15
6	5.7896057278499336E-5	TGTGCTGCGTGGGCCCCAGGAACTGATAAGAAACTCTTT	CAAWAPGTDKKLF	TRGV10	.	TRGJ1	12	-1	-1	25
6	5.7896057278499336E-5	TGTGCTGCGTGGGGGAATAATTATTATAAGAAACTCTTT	CAAWGNNYYKKLF	TRGV10	.	TRGJ1	12	-1	-1	18
6	5.7896057278499336E-5	TGTGCCTGCTGGATAGGGAATTATTATAAGAAACTCTTT	CACWIGNYYKKLF	TRGV11	.	TRGJ1	16	-1	-1	17
6	5.7896057278499336E-5	TGTGCCTGCTGGACTGGGAATTATTATAAGAAACTCTTT	CACWTGNYYKKLF	TRGV11	.	TRGJ1	12	-1	-1	17
6	5.7896057278499336E-5	TGTGCCTGCTGGACCCGCGATTATTATAAGAAACTCTTT	CACWTRDYYKKLF	TRGV11	.	TRGJ1	12	-1	-1	19
6	5.7896057278499336E-5	TGTGCCACCTGGGCCACGAATTATTATAAGAAACTCTTT	CATWATNYYKKLF	TRGV2	.	TRGJ1	12	-1	-1	16
6	5.7896057278499336E-5	TGTGCCACCTGGGATCTCCATTATTATAAGAAACTCTTT	CATWDLHYYKKLF	TRGV8	.	TRGJ1	14	-1	-1	19
6	5.7896057278499336E-5	TGTGCCACCTGGGATGCTATTTATTATAAGAAACTCTTT	CATWDAIYYKKLF	TRGV8	.	TRGJ1	14	-1	-1	20
6	5.7896057278499336E-5	TGTGCCACCTGGGATGGCACTGGTTGGTTCAAGATATTT	CATWDGTGWFKIF	TRGV4	.	TRGJP1	16	-1	-1	17
6	5.7896057278499336E-5	TGTGCCACCTGGGATGGGAGTTATTATAAGAAACTCTTT	CATWDGSYYKKLF	TRGV4	.	TRGJ1	17	-1	-1	17
6	5.7896057278499336E-5	TGTGCCACCTGGGATATAGGGTATTATAAGAAACTCTTT	CATWDIGYYKKLF	TRGV8	.	TRGJ1	15	-1	-1	21
6	5.7896057278499336E-5	TGTGCCACCTGGGATAGCCATGATTGGATCAAGACGTTT	CATWDSHDWIKTF	TRGV8	.	TRGJP2	16	-1	-1	20
6	5.7896057278499336E-5	TGTGCCACCTGGGATAGGCTATACTATAAGAAACTCTTT	CATWDRLYYKKLF	TRGV8	.	TRGJ1	21	-1	-1	21
6	5.7896057278499336E-5	TGTGCCACCTGGGACCTTCCTTATTATAAGAAACTCTTT	CATWDLPYYKKLF	TRGV4	.	TRGJ1	13	-1	-1	20
6	5.7896057278499336E-5	TGTGCCACCTGGGACGTTAAATATTATAAGAAACTCTTT	CATWDVKYYKKLF	TRGV7	.	TRGJ1	14	-1	-1	18
6	5.7896057278499336E-5	TGTGCCACCTGGGACGGTCTTTATTATAAGAAACTCTTT	CATWDGLYYKKLF	TRGV2	.	TRGJ1	16	-1	-1	20
6	5.7896057278499336E-5	TGTGCCACCTGGGACGGTAGTGATTGGATCAAGACGTTT	CATWDGSDWIKTF	TRGV3	.	TRGJP2	14	-1	-1	16
6	5.7896057278499336E-5	TGTGCCACCTGGGACGGGTGGTATTATAAGAAACTCTTT	CATWDGWYYKKLF	TRGV2	.	TRGJ1	17	-1	-1	21
6	5.7896057278499336E-5	TGTGCCACCTGGGACGGGCCCGATTATAAGAAACTCTTT	CATWDGPDYKKLF	TRGV2	.	TRGJ1	21	-1	-1	22
6	5.7896057278499336E-5	TGTGCCACCTGGGACGGGCGACTTTATAAGAAACTCTTT	CATWDGRLYKKLF	TRGV2	.	TRGJ1	18	-1	-1	23
6	5.7896057278499336E-5	TGTGCCACCTGGGACGGGCGAAATTATAAGAAACTCTTT	CATWDGRNYKKLF	TRGV2	.	TRGJ1	18	-1	-1	22
6	5.7896057278499336E-5	TGTGCCACCTGGGACGAGGGGGGATATAAGAAACTCTTT	CATWDEGGYKKLF	TRGV5	.	TRGJ1	18	-1	-1	24
6	5.7896057278499336E-5	TGTGCCACCTGGGACGAGATGCATTATAAGAAACTCTTT	CATWDEMHYKKLF	TRGV2	.	TRGJ1	15	-1	-1	22
6	5.7896057278499336E-5	TGTGCCACCTGGGACAGGTTTACTTATAAGAAACTCTTT	CATWDRFTYKKLF	TRGV7	.	TRGJ1	17	-1	-1	19
6	5.7896057278499336E-5	TGTGCCACCTGGGACAGGTTCTATTATAAGAAACTCTTT	CATWDRFYYKKLF	TRGV5	.	TRGJ1	17	-1	-1	21
6	5.7896057278499336E-5	TGTGCCACCTGGGACAGGACTTATTATAAGAAACTCTTT	CATWDRTYYKKLF	TRGV3	.	TRGJ1	20	-1	-1	17
6	5.7896057278499336E-5	TGTGCCACCTGGGAGGGGGAGTATTATAAGAAACTCTTT	CATWEGEYYKKLF	TRGV4	.	TRGJ1	17	-1	-1	21
6	5.7896057278499336E-5	TGTGCTGCGTGGGATTTACACCAGGAGAAACTCTTT	CAAWDLHQEKLF	TRGV10	.	TRGJ2	15	-1	-1	25
6	5.7896057278499336E-5	TGTGCCTTGTGGGAGGGCAAAAAAATCAAGGTATTT	CALWEGKKIKVF	TRGV9	.	TRGJP	18	-1	-1	14
6	5.7896057278499336E-5	TGTGCCTGCTGGATTAGGCGTTGGGAGAAACTCTTT	CACWIRRWEKLF	TRGV11	.	TRGJ1	18	-1	-1	25
6	5.7896057278499336E-5	TGTGCCTGCTGGATTAGGCACGCTAAGAAACTCTTT	CACWIRHAKKLF	TRGV11	.	TRGJ1	21	-1	-1	23
6	5.7896057278499336E-5	TGTGCCACCTGGGTCCCATATTATAAGAAACTCTTT	CATWVPYYKKLF	TRGV8	.	TRGJ1	12	-1	-1	18
6	5.7896057278499336E-5	TGTGCCACCTGGGGAGATTATTATAAGAAACTCTTT	CATWGDYYKKLF	TRGV8	.	TRGJ1	12	-1	-1	16
6	5.7896057278499336E-5	TGTGCCACCTGGGATAGCGATTATAAGAAACTCTTT	CATWDSDYKKLF	TRGV8	.	TRGJ1	16	-1	-1	19
6	5.7896057278499336E-5	TGTGCCACCTGGGACTCCTATTATAAGAAACTCTTT	CATWDSYYKKLF	TRGV5	.	TRGJ1	14	-1	-1	18
6	5.7896057278499336E-5	TGTGCCACCTGGGACCCCACAAAAAGGGGACTCTTT	CATWDPTKRGLF	TRGV2	.	TRGJ1	14	-1	-1	29
6	5.7896057278499336E-5	TGTGCCACCTGGGACCATTCTTATAAGAAACTCTTT	CATWDHSYKKLF	TRGV3	.	TRGJ1	14	-1	-1	16
6	5.7896057278499336E-5	TGTGCCACCTGGGACGGGATTTATAAGAAACTCTTT	CATWDGIYKKLF	TRGV3	.	TRGJ1	17	-1	-1	20
6	5.7896057278499336E-5	TGTGCCACCTGGGACGATTATTATAAGAAACTCTTT	CATWDDYYKKLF	TRGV2	.	TRGJ1	15	-1	-1	16
6	5.7896057278499336E-5	TGTGCCACCTGGGACAAGTATTATAAGAAACTCTTT	CATWDKYYKKLF	TRGV5	.	TRGJ1	15	-1	-1	15
6	5.7896057278499336E-5	TGTGCCACCCTGGCGAATTATTATAAGAAACTCTTT	CATLANYYKKLF	TRGV4	.	TRGJ1	12	-1	-1	13
6	5.7896057278499336E-5	TGTGCCACCCCCTCTGGGCTTTATAAGAAACTCTTT	CATPSGLYKKLF	TRGV3	.	TRGJ1	8	-1	-1	20
6	5.7896057278499336E-5	TGTGCCACCCCCACGAGGAGTTATAAGAAACTCTTT	CATPTRSYKKLF	TRGV4	.	TRGJ1	8	-1	-1	20
6	5.7896057278499336E-5	TGTGCCTTGTGGGAGGTTTGTTATAAGATATTT	CALWEVCYKIF	TRGV9	.	TRGJP1	16	-1	-1	14
6	5.7896057278499336E-5	TGTGCCACCTGGGTGCATTATAAGAAACTCTTT	CATWVHYKKLF	TRGV4	.	TRGJ1	12	-1	-1	16
6	5.7896057278499336E-5	TGTGCCACCTGGGATAGTTATAAGAAACTCTTT	CATWDSYKKLF	TRGV8	.	TRGJ1	16	-1	-1	17
6	5.7896057278499336E-5	TGTGCCACCTGGGATAATGCCGGGAAACTCTTT	CATWDNAGKLF	TRGV8	.	TRGJ1	15	-1	-1	23
6	5.7896057278499336E-5	TGTGCCACCTGGGACCCCCATAAGAAACTCTTT	CATWDPHKKLF	TRGV5	.	TRGJ1	14	-1	-1	19
6	5.7896057278499336E-5	TGTGCCACCTGGGACGGGCTTTGGAAACTCTTT	CATWDGLWKLF	TRGV2	.	TRGJ1	18	-1	-1	23
6	5.7896057278499336E-5	TGTGCCACCTGGGACAGCTCTAGGAAACTCTTT	CATWDSSRKLF	TRGV7	.	TRGJ1	16	-1	-1	20
6	5.7896057278499336E-5	TGTGCCACCTGGGACAGGCTAAAGAAACTCTTT	CATWDRLKKLF	TRGV3	.	TRGJ1	18	-1	-1	21
6	5.7896057278499336E-5	TGTGCCACCTGGGACAGGAATAAGAAACTCTTT	CATWDRNKKLF	TRGV7	.	TRGJ1	17	-1	-1	19
6	5.7896057278499336E-5	TGTGCCACCCAAAATTATTATAAGAAACTCTTT	CATQNYYKKLF	TRGV8	.	TRGJ1	8	-1	-1	12
6	5.7896057278499336E-5	TGTGCCACCACCCGGTGGTATAAGAAACTCTTT	CATTRWYKKLF	TRGV8	.	TRGJ1	8	-1	-1	18
6	5.7896057278499336E-5	TGTGCCACGCCTTTTTATTATAAGAAACTCTTT	CATPFYYKKLF	TRGV8	.	TRGJ1	7	-1	-1	14
6	5.7896057278499336E-5	TGTGCCACCTTTGATTATAAGAAACTCTTT	CATFDYKKLF	TRGV8	.	TRGJ1	9	-1	-1	13
6	5.7896057278499336E-5	TGTGCCACCTGGGCCCCCCCGGGGCTCTTT	CATWAPPGLF	TRGV3	.	TRGJ1	12	-1	-1	24
6	5.7896057278499336E-5	TGTGCCACCTGGGACTTTAAGAAACTCTTT	CATWDFKKLF	TRGV3	.	TRGJ1	14	-1	-1	17
6	5.7896057278499336E-5	TGTGCCACCGGGATAATAGGGAAACTCTTT	CATGIIGKLF	TRGV4	.	TRGJ1	13	-1	-1	20
6	5.7896057278499336E-5	TGTGCCACATCGGATTGGATCAAGACGTTT	CATSDWIKTF	TRGV3	.	TRGJP2	13	-1	-1	12
6	5.7896057278499336E-5	TGTGCCACCTGGGACAGGCGTCTCTTT	CATWDRRLF	TRGV5	.	TRGJ1	18	-1	-1	21
6	5.7896057278499336E-5	TGTGCCATTTATAAGAAACTCTTT	CAIYKKLF	TRGV5	.	TRGJ1	6	-1	-1	8
6	5.7896057278499336E-5	TGTGCCACCTGGGAAAAACTCTTT	CATWEKLF	TRGV8	.	TRGJ1	13	-1	-1	15
5	4.8246714398749445E-5	TGTGCCACCTGGGACAGGCGGTCCTCTACGTTTCGGGATTATTATAAGAAACTCTTT	CATWDRRSSTFRDYYKKLF	TRGV7	.	TRGJ1	18	-1	-1	37
5	4.8246714398749445E-5	TGTGCCTGCTGGATTAGTTTATCCCCCCGTAGTGATTGGATCAAGACGTTT	CACWISLSPRSDWIKTF	TRGV11	.	TRGJP2	16	-1	-1	28
5	4.8246714398749445E-5	TGTGCCACCTGGGATAGGCTAGACGGGTCGAATTATTATAAGAAACTCTTT	CATWDRLDGSNYYKKLF	TRGV8	.	TRGJ1	18	-1	-1	27
5	4.8246714398749445E-5	TGTGCCACCTGGGACTTTCCCCCCCAGTTGGGCAAAAAAATCAAGGTATTT	CATWDFPPQLGKKIKVF	TRGV7	.	TRGJP	14	-1	-1	25
5	4.8246714398749445E-5	TGTGCCACCTGGGACAGTGGGGGTTATACCACTGGTTGGTTCAAGATATTT	CATWDSGGYTTGWFKIF	TRGV7	.	TRGJP1	16	-1	-1	21
5	4.8246714398749445E-5	TGTGCCACCTGGGCCCGGCAAGGGAGTAGTGATTGGATCAAGACGTTT	CATWARQGSSDWIKTF	TRGV2	.	TRGJP2	18	-1	-1	24
5	4.8246714398749445E-5	TGTGCCACCTGGGATTCATTCGATACCACTGGTTGGTTCAAGATATTT	CATWDSFDTTGWFKIF	TRGV8	.	TRGJP1	14	-1	-1	22
5	4.8246714398749445E-5	TGTGCCACCTGGGATGCTCCTCAGGGGGCGGTATTGGAGAAACTCTTT	CATWDAPQGAVLEKLF	TRGV4	.	TRGJ1	15	-1	-1	37
5	4.8246714398749445E-5	TGTGCCACCTGGGATAGACCCCAATCCGGTGATTGGATCAAGACGTTT	CATWDRPQSGDWIKTF	TRGV8	.	TRGJP2	19	-1	-1	28
5	4.8246714398749445E-5	TGTGCCACCTGGGACGGGCCCGATACCACTGGTTGGTTCAAGATATTT	CATWDGPDTTGWFKIF	TRGV2	.	TRGJP1	21	-1	-1	22
5	4.8246714398749445E-5	TGTGCCACCTGGGACGGGCAAGAGTTGGGCAAAAAAATCAAGGTATTT	CATWDGQELGKKIKVF	TRGV2	.	TRGJP	18	-1	-1	15
5	4.8246714398749445E-5	TGTGCCACCTGGGACAGTGGGTACTGTTATTATTATAAGAAACTCTTT	CATWDSGYCYYYKKLF	TRGV3	.	TRGJ1	16	-1	-1	28
5	4.8246714398749445E-5	TGTGCCACCTGGGACAGGCGTGAGCTGAATTATTATAAGAAACTCTTT	CATWDRRELNYYKKLF	TRGV5	.	TRGJ1	21	-1	-1	26
5	4.8246714398749445E-5	TGTGCCACCTGGGACAGGCAAAGAAGTAATTATTATAAGAAACTCTTT	CATWDRQRSNYYKKLF	TRGV7	.	TRGJ1	18	-1	-1	27
5	4.8246714398749445E-5	CGTGCCTTGTGGGAGGTCCGGGAGTTGGGCAAAAAAATCAAGGTATTT	RALWEVRELGKKIKVF	TRGV9	.	TRGJP	16	-1	-1	21
5	4.8246714398749445E-5	TGTGTACGGGCTGGGGGAGGAGACACGTATTGGATCAAGACGTTT	CVRAGGGDTYWIKTF	TRGV4	.	TRGJP2	3	-1	-1	28
5	4.8246714398749445E-5	TGTGCCTGCTGGATTAGGCTCGAAGGCTATTATAAGAAACTCTTT	CACWIRLEGYYKKLF	TRGV11	.	TRGJ1	21	-1	-1	27
5	4.8246714398749445E-5	TGTGCCTGCTGGATTAGGCACGTCCGTCATTATAAGAAACTCTTT	CACWIRHVRHYKKLF	TRGV11	.	TRGJ1	22	-1	-1	28
5	4.8246714398749445E-5	TGTGCCTGCTGGATTAGGCACGAGTGGAATATAGGGAAACTCTTT	CACWIRHEWNIGKLF	TRGV11	.	TRGJ1	21	-1	-1	35
5	4.8246714398749445E-5	TGTGCCTGCTGGACGGGAGGGGATAGTGATTGGATCAAGACGTTT	CACWTGGDSDWIKTF	TRGV11	.	TRGJP2	12	-1	-1	23
5	4.8246714398749445E-5	TGTGCCACCTGGCCCCGGGTCGAGATTTATTATAAGAAACTCTTT	CATWPRVEIYYKKLF	TRGV3	.	TRGJ1	11	-1	-1	23
5	4.8246714398749445E-5	TGTGCCACCTGGCAAATATTCCTAAAATATTATAAGAAACTCTTT	CATWQIFLKYYKKLF	TRGV8	.	TRGJ1	11	-1	-1	24
5	4.8246714398749445E-5	TGTGCCACCTGGGGCCCACAAGTTTGTTATTATAAGAAACTCTTT	CATWGPQVCYYKKLF	TRGV5	.	TRGJ1	12	-1	-1	26
5	4.8246714398749445E-5	TGTGCCACCTGGGATTGTTTTCGGAATTATTATAAGAAACTCTTT	CATWDCFRNYYKKLF	TRGV8	.	TRGJ1	14	-1	-1	19
5	4.8246714398749445E-5	TGTGCCACCTGGGATGGCTACTGGGGGTATTATAAGAAACTCTTT	CATWDGYWGYYKKLF	TRGV8	.	TRGJ1	17	-1	-1	27
5	4.8246714398749445E-5	TGTGCCACCTGGGATAGGCCTAACGATTATTATAAGAAACTCTTT	CATWDRPNDYYKKLF	TRGV8	.	TRGJ1	21	-1	-1	25
5	4.8246714398749445E-5	TGTGCCACCTGGGATAGAATGCCCACTGGTTGGTTCAAGATATTT	CATWDRMPTGWFKIF	TRGV8	.	TRGJP1	16	-1	-1	22
[truncated: 1,520 more rows]
