# Supplementary material for: Dissection of the Human T-Cell Receptor γ Gene Repertoire in the Brain and Peripheral Blood Identifies Age- and Alzheimer's Disease-Associated Clonotype Profiles
Source: Front Immunol. 2020 Jan 29;11:12. doi: 10.3389/fimmu.2020.00012 (PMC7025544; doi:10.3389/fimmu.2020.00012)
Supplement: Supplementary file 5 [file Data_Sheet_2.zip › repertoires_corrected_and_decontaminated/NB3.txt]

count	freq	cdr3nt	cdr3aa	v	d	j	VEnd	DStart	DEnd	JStart
11300	0.1178359889880704	TGTGCCTTGTGGGAGGTGCGGTTACTCCGCAATTATAAGAAACTCTTT	CALWEVRLLRNYKKLF	TRGV9	.	TRGJ2	18	-1	-1	31
8266	0.08619754734295487	TGTGCCTTGTGGGAGGTCCAACCCTATTATTATAAGAAACTCTTT	CALWEVQPYYYKKLF	TRGV9	.	TRGJ2	19	-1	-1	25
3403	0.03548636022357554	TGTGCCACCTGGGACAGGCCTTTTTCCCTTAAGAAACTCTTT	CATWDRPFSLKKLF	TRGV3	.	TRGJ2	20	-1	-1	29
2245	0.023410778343205138	TGTGCCTTGTGGGAGGTGCAAGAGTTGGGCAAAAAAATCAAGGTATTT	CALWEVQELGKKIKVF	TRGV9	.	TRGJP	19	-1	-1	17
2055	0.021429465254025195	TGTGCCTTGTGGGAGGTGGGGGAGTTGGGCAAAAAAATCAAGGTATTT	CALWEVGELGKKIKVF	TRGV9	.	TRGJP	17	-1	-1	21
1712	0.01785267372987403	TGTGCCTTGTGGACCCAAGAGTTGGGCAAAAAAATCAAGGTATTT	CALWTQELGKKIKVF	TRGV9	.	TRGJP	11	-1	-1	15
1625	0.01694544089430216	TGTGCCTTGTGGGAGGAGCCCCCGAATTATTATAAGAAACTCTTT	CALWEEPPNYYKKLF	TRGV9	.	TRGJ1	21	-1	-1	22
1401	0.014609577041795278	TGTGCCTTGTGGGAGGTGGAACAAGAGTTGGGCAAAAAAATCAAGGTATTT	CALWEVEQELGKKIKVF	TRGV9	.	TRGJP	17	-1	-1	21
1248	0.01301409860682406	TGTGCCACCTGGGACAGTGCCCTTTATTATAAGAAACTCTTT	CATWDSALYYKKLF	TRGV3	.	TRGJ2	20	-1	-1	23
1108	0.011554183699007257	TGTGCCTTGTGGGAGGTAGGGGAGTTGGGCAAAAAAATCAAGGTATTT	CALWEVGELGKKIKVF	TRGV9	.	TRGJP	16	-1	-1	21
887	0.009249603737382164	TGTGCCACCTGGGACAGGCGGGATAAGAAACTCTTT	CATWDRRDKKLF	TRGV7	.	TRGJ1	18	-1	-1	22
867	0.009041044464836907	TGTGCCTTGTGGGAGGTGCGGGAGTTGGGCAAAAAAATCAAGGTATTT	CALWEVRELGKKIKVF	TRGV9	.	TRGJP	18	-1	-1	21
768	0.008008676065737883	TGTGCTCCCCCCAAAACCACTGGTTGGTTCAAGATATTT	CAPPKTTGWFKIF	TRGV10	.	TRGJP1	5	-1	-1	15
765	0.007977392174856095	TGTGCCTTGTGGGAGGTCCAAGAGTTGGGCAAAAAAATCAAGGTATTT	CALWEVQELGKKIKVF	TRGV9	.	TRGJP	19	-1	-1	18
724	0.007549845666138317	TGTGCCTTGTGGGAGGTGCGTTATAAGAAACTCTTT	CALWEVRYKKLF	TRGV9	.	TRGJ2	18	-1	-1	20
677	0.007059731375656962	TGTGCCACCTGGCCCCCAGGGGATAAGAAACTCTTT	CATWPPGDKKLF	TRGV4	.	TRGJ2	11	-1	-1	22
614	0.006402769667139401	TGTGCCACCTGGACGAAGAAGTTCCTTTATAAGAAACTCTTT	CATWTKKFLYKKLF	TRGV3	.	TRGJ2	11	-1	-1	26
596	0.006215066321848669	TGTGCCACCTGGGACGGTAGTGATTGGATCAAGACGTTT	CATWDGSDWIKTF	TRGV2	.	TRGJP2	16	-1	-1	16
579	0.006037790940185201	TGTGCCTTGTGGGAGGTGCAGGAAGAGTTGGGCAAAAAAATCAAGGTATTT	CALWEVQEELGKKIKVF	TRGV9	.	TRGJP	19	-1	-1	22
579	0.006037790940185201	TGTGCCACCTGGGAGGGGGCCCATGGTTATAAGAAACTCTTT	CATWEGAHGYKKLF	TRGV4	.	TRGJ2	23	-1	-1	26
562	0.005860515558521732	TGTGCCTTGTGGGACGACAAAGAGTTGGGCAAAAAAATCAAGGTATTT	CALWDDKELGKKIKVF	TRGV9	.	TRGJP	13	-1	-1	19
554	0.005777091849503629	TGTGCCTTGTGGGAGACCCCCTGCCCCTCCCTTTATAGTAGTGATTGGATCAAGACGTTT	CALWETPCPSLYSSDWIKTF	TRGV9	.	TRGJP2	14	-1	-1	30
497	0.005182697922749646	TGTGCCTTGTGGGAGGTGCGGCTGGAGTTGGGCAAAAAAATCAAGGTATTT	CALWEVRLELGKKIKVF	TRGV9	.	TRGJP	18	-1	-1	24
490	0.005109702177358805	TGTGCCTTGTGGGAGGTACCCGGCGAGTTGGGCAAAAAAATCAAGGTATTT	CALWEVPGELGKKIKVF	TRGV9	.	TRGJP	16	-1	-1	24
487	0.005078418286477017	TGTGCCTTGTGGGAGGTGCAGGAGTTGGGCAAAAAAATCAAGGTATTT	CALWEVQELGKKIKVF	TRGV9	.	TRGJP	19	-1	-1	17
480	0.0050054225410861766	TGTGCCACCTGGGACGGAGTAAAGAAACTCTTT	CATWDGVKKLF	TRGV5	.	TRGJ2	14	-1	-1	21
462	0.004817719195795445	TGTGCTGCGGACCTTTATAAGAAACTCTTT	CAADLYKKLF	TRGV10	.	TRGJ1	8	-1	-1	14
436	0.00454659214148661	TGTGCCTTGTGCAGGAGTAGTGATTGGATCAAGACGTTT	CALCRSSDWIKTF	TRGV9	.	TRGJP2	10	-1	-1	15
376	0.003920914323850839	TGTGCCACCTGGGATAAGCAGAAACTCTTT	CATWDKQKLF	TRGV8	.	TRGJ1	18	-1	-1	19
350	0.003649787269542004	TGTGCCTTGTGGGACCAACAAGAGTTGGGCAAAAAAATCAAGGTATTT	CALWDQQELGKKIKVF	TRGV9	.	TRGJP	13	-1	-1	18
349	0.003639359305914741	TGTGCCTTGTGGGAGGTGGCCGACGGGGAACTCTTT	CALWEVADGELF	TRGV9	.	TRGJ2	17	-1	-1	28
347	0.003618503378660215	TGTGCTGAGCGAAATCCGAGCGATTATAAGAAACTCTTT	CAERNPSDYKKLF	TRGV10	.	TRGJ1	6	-1	-1	22
341	0.003555935596896638	TGTGCCTTGTGGGAGGGGGATAAGAAACTCTTT	CALWEGDKKLF	TRGV9	.	TRGJ2	15	-1	-1	19
325	0.0033890881788604323	TGTGCCACCTGGGCGACGATAGAGAAACTCTTT	CATWATIEKLF	TRGV5	.	TRGJ1	12	-1	-1	18
292	0.0030449653791607577	TGTGCCACCTGGGACGGGCGTAATAAGAAACTCTTT	CATWDGRNKKLF	TRGV2	.	TRGJ1	18	-1	-1	22
288	0.003003253524651706	TGTGCTGCGTGGGATTATTATAAGAAACTCTTT	CAAWDYYKKLF	TRGV10	.	TRGJ1	16	-1	-1	13
281	0.002930257779260866	TGTGCCTTGTGGGAGGGCCAAGAAGAGTTGGGCAAAAAAATCAAGGTATTT	CALWEGQEELGKKIKVF	TRGV9	.	TRGJP	15	-1	-1	22
279	0.0029094018520063403	TGTGCCTTGTGGGAGGGGGAGTTGGGCAAAAAAATCAAGGTATTT	CALWEGELGKKIKVF	TRGV9	.	TRGJP	15	-1	-1	18
278	0.0028989738883790773	TGTGCTGCGTGGGATTATAAGAAACTCTTT	CAAWDYKKLF	TRGV10	.	TRGJ2	16	-1	-1	13
248	0.002586134979561191	TGTGCCACCTGGGATGGGCTTTATAAGAAACTCTTT	CATWDGLYKKLF	TRGV4	.	TRGJ1	18	-1	-1	20
246	0.0025652790523066657	TGTGCTGCGTGGGCTACCTCATCGGTTGGCCCTTGCGTGGATTATAAGAAACTCTTT	CAAWATSSVGPCVDYKKLF	TRGV10	.	TRGJ1	12	-1	-1	40
246	0.0025652790523066657	TGTGCCTTACCCCTTAGGTCTAAGAAACTCTTT	CALPLRSKKLF	TRGV9	.	TRGJ1	7	-1	-1	20
245	0.0025548510886794027	TGTGCCTTGTGGGAGGCATTGTGGTTGGGCAAAAAAATCAAGGTATTT	CALWEALWLGKKIKVF	TRGV9	.	TRGJP	15	-1	-1	23
237	0.0024714273796613	TGTGCCTTGTGGGAGGGCCAAGAGTTGGGCAAAAAAATCAAGGTATTT	CALWEGQELGKKIKVF	TRGV9	.	TRGJP	15	-1	-1	14
235	0.002450571452406774	TGTGCCACCTGGGACGGGCCGGGGTATAAGAAACTCTTT	CATWDGPGYKKLF	TRGV2	.	TRGJ1	19	-1	-1	24
233	0.0024297155251522483	TGTGCCTTGGCCGGGACACTCTTT	CALAGTLF	TRGV9	.	TRGJ1	8	-1	-1	14
227	0.002367147743388671	TGTGCCTTGTGGGAGGCTGAGTTGGGCAAAAAAATCAAGGTATTT	CALWEAELGKKIKVF	TRGV9	.	TRGJP	15	-1	-1	18
227	0.002367147743388671	TGTGCCTTGTGGGGACCAGGTTGGATCAAGACGTTT	CALWGPGWIKTF	TRGV9	.	TRGJP2	12	-1	-1	20
207	0.0021585884708434137	TGTGCCACCTGGGAGGGAGGGGGTAGTGATTGGATCAAGACGTTT	CATWEGGGSDWIKTF	TRGV8	.	TRGJP2	13	-1	-1	22
206	0.0021481605072161507	TGTGCTGCGTGGGATCTCGGTAAGAAACTCTTT	CAAWDLGKKLF	TRGV10	.	TRGJ2	14	-1	-1	20
205	0.002137732543588888	TGTGCCTTGTGGGAGGCGCAAGAGTTGGGCAAAAAAATCAAGGTATTT	CALWEAQELGKKIKVF	TRGV9	.	TRGJP	19	-1	-1	17
202	0.0021064486527070992	TGTGCCTTGTGGGAGGAAAGAGAGGGGGAGTTGGGCAAAAAAATCAAGGTATTT	CALWEEREGELGKKIKVF	TRGV9	.	TRGJP	15	-1	-1	27
201	0.0020960206890798367	TGTGCTGCGTGGGATCACAGACGGATCAAGACGTTT	CAAWDHRRIKTF	TRGV10	.	TRGJP2	17	-1	-1	22
200	0.0020855927254525737	TGTGCCACCTGGGACAGGCGCGGCCTAGGCTATTATAAGAAACTCTTT	CATWDRRGLGYYKKLF	TRGV3	.	TRGJ1	18	-1	-1	30
190	0.001981313089179945	TGTGCCTTGTGGGAGGAAGTCTGTTATAAGAAACTCTTT	CALWEEVCYKKLF	TRGV9	.	TRGJ1	15	-1	-1	23
188	0.0019604571619254193	TGTGCCACCTGGGGTCCCGGGGGTAGTGATTGGATCAAGACGTTT	CATWGPGGSDWIKTF	TRGV2	.	TRGJP2	12	-1	-1	22
184	0.0019187453074163677	TGTGCCACCTGGGACGGGAAGAAACTCTTT	CATWDGKKLF	TRGV2	.	TRGJ1	17	-1	-1	18
176	0.0018353215983982648	TGTGCCTTGTGGGAGGTGCATACTTATTATAAGAAACTCTTT	CALWEVHTYYKKLF	TRGV9	.	TRGJ1	19	-1	-1	23
174	0.001814465671143739	TGTGCTGCATATACCACTGGTTGGTTCAAGATATTT	CAAYTTGWFKIF	TRGV10	.	TRGJP1	7	-1	-1	8
170	0.0017727538166346876	TGTGCCACCTGGGACAGGACTTATTATAAGAAACTCTTT	CATWDRTYYKKLF	TRGV7	.	TRGJ1	20	-1	-1	17
169	0.0017623258530074248	TGTGCCTTGTGGGAGGTGGAAAAAGAGTTGGGCAAAAAAATCAAGGTATTT	CALWEVEKELGKKIKVF	TRGV9	.	TRGJP	17	-1	-1	22
166	0.0017310419621256361	TGTGCCTTGTGGGGGCAAGAGTTGGGCAAAAAAATCAAGGTATTT	CALWGQELGKKIKVF	TRGV9	.	TRGJP	12	-1	-1	12
162	0.0016893301076165847	TGTGCCTTGTGGGAGGTAATTGGGTTGGGCAAAAAAATCAAGGTATTT	CALWEVIGLGKKIKVF	TRGV9	.	TRGJP	16	-1	-1	23
154	0.0016059063985984817	TGTGCCTTGTGGGAGGCCTTTCAAGAGTTGGGCAAAAAAATCAAGGTATTT	CALWEAFQELGKKIKVF	TRGV9	.	TRGJP	15	-1	-1	21
153	0.0015954784349712188	TGTGCTGCGTGGGAGAATTATTATAAGAAACTCTTT	CAAWENYYKKLF	TRGV10	.	TRGJ1	13	-1	-1	14
151	0.001574622507716693	TGTGCCTTGTGGGAGGTGCCCCTTTATTATAAGAAACTCTTT	CALWEVPLYYKKLF	TRGV9	.	TRGJ1	22	-1	-1	23
151	0.001574622507716693	TGTGCCACCTGGGACGGTTATAAGAAACTCTTT	CATWDGYKKLF	TRGV4	.	TRGJ1	16	-1	-1	17
145	0.0015120547259531159	TGTGCCACCTGGGACGGTAGTAGTGATTGGATCAAGACGTTT	CATWDGSSDWIKTF	TRGV2	.	TRGJP2	16	-1	-1	17
145	0.0015120547259531159	TGTGCTGCGTGGGATTCACGGGAGAAACTCTTT	CAAWDSREKLF	TRGV10	.	TRGJ1	19	-1	-1	22
145	0.0015120547259531159	TGTGCCACCTGGGATGGGCCGAAGAAACTCTTT	CATWDGPKKLF	TRGV4	.	TRGJ1	19	-1	-1	21
144	0.001501626762325853	TGTGCTGCGTGGGAGACATATAAGAAACTCTTT	CAAWETYKKLF	TRGV10	.	TRGJ1	13	-1	-1	18
143	0.0014911987986985901	TGTGCCACCTGGGATAGGCTTAAGTTGGGCAAAAAAATCAAGGTATTT	CATWDRLKLGKKIKVF	TRGV8	.	TRGJP	21	-1	-1	22
140	0.0014599149078168016	TGTGCTGCGTGGGATGAGAAACTCTTT	CAAWDEKLF	TRGV10	.	TRGJ1	14	-1	-1	13
138	0.0014390589805622757	TGTGCCTTGTGGGAGGTGTGGGGGGGGCAAGAGTTGGGCAAAAAAATCAAGGTATTT	CALWEVWGGQELGKKIKVF	TRGV9	.	TRGJP	17	-1	-1	24
135	0.0014077750896804872	TGTGCCTTGTGGGAAATAGATAAAGAGTTGGGCAAAAAAATCAAGGTATTT	CALWEIDKELGKKIKVF	TRGV9	.	TRGJP	13	-1	-1	22
134	0.0013973471260532242	TGTGCCTTGTGGGAGGGAGCAGGTTATTATAAGAAACTCTTT	CALWEGAGYYKKLF	TRGV9	.	TRGJ1	15	-1	-1	23
127	0.0013243513806623843	TGTGCCTTGTGGGATGAGTTGGGCAAAAAAATCAAGGTATTT	CALWDELGKKIKVF	TRGV9	.	TRGJP	13	-1	-1	9
126	0.0013139234170351213	TGTGCCTTGTGGGAGTTCCAAGAGTTGGGCAAAAAAATCAAGGTATTT	CALWEFQELGKKIKVF	TRGV9	.	TRGJP	14	-1	-1	18
126	0.0013139234170351213	TGTGCTGCGTCCGCAAGTAGTGATTGGATCAAGACGTTT	CAASASSDWIKTF	TRGV10	.	TRGJP2	9	-1	-1	15
123	0.0012826395261533328	TGTGCCTTGTGGGAGGTGCAAGGTCCCCAAGAGTTGGGCAAAAAAATCAAGGTATTT	CALWEVQGPQELGKKIKVF	TRGV9	.	TRGJP	19	-1	-1	27
122	0.0012722115625260699	TGTGCCTTGTGGGAGGTGCGGGTGTTGGGCAAAAAAATCAAGGTATTT	CALWEVRVLGKKIKVF	TRGV9	.	TRGJP	18	-1	-1	23
119	0.0012409276716442814	TGTGCCCCACTCTTT	CAPLF	TRGV7	.	TRGJ2	5	-1	-1	8
117	0.0012200717443897557	TGTGCCACCTGGGACAGGCCTTTGGGTGATTGGATCAAGACGTTT	CATWDRPLGDWIKTF	TRGV5	.	TRGJP2	20	-1	-1	25
114	0.001188787853507967	TGTGCCACCTGGGACACGGGGTCTTATTATAAGAAACTCTTT	CATWDTGSYYKKLF	TRGV5	.	TRGJ1	15	-1	-1	23
113	0.0011783598898807042	TGTGCCACCGCGGGAGGTGATTGGATCAAGACGTTT	CATAGGDWIKTF	TRGV2	.	TRGJP2	8	-1	-1	16
112	0.0011679319262534412	TGTGCTGCGTGGGACACTGGTTGGTTCAAGATATTT	CAAWDTGWFKIF	TRGV10	.	TRGJP1	13	-1	-1	14
112	0.0011679319262534412	TGTGCCTTGTCTCTTAGGGCACAGAAACTCTTT	CALSLRAQKLF	TRGV9	.	TRGJ1	9	-1	-1	22
110	0.0011470759989989155	TGTGCCTTGTGGGAGGTGCAGGTGTTGGGCAAAAAAATCAAGGTATTT	CALWEVQVLGKKIKVF	TRGV9	.	TRGJP	19	-1	-1	17
110	0.0011470759989989155	TGTGCCTTGTGGGAGGCGACGTTGGGCAAAAAAATCAAGGTATTT	CALWEATLGKKIKVF	TRGV9	.	TRGJP	15	-1	-1	20
108	0.0011262200717443898	TGTGCTGCGTGGGATACCACTGGTTGGTTCAAGATATTT	CAAWDTTGWFKIF	TRGV10	.	TRGJP1	14	-1	-1	13
108	0.0011262200717443898	TGTGCCGATTGGTTCAAGATATTT	CADWFKIF	TRGV2	.	TRGJP1	5	-1	-1	8
104	0.0010845082172353383	TGTGCCTTGTGGGAGGTGCCTCAAGAGTTGGGCAAAAAAATCAAGGTATTT	CALWEVPQELGKKIKVF	TRGV9	.	TRGJP	18	-1	-1	21
104	0.0010845082172353383	TGTGCCACCTGGGACGGGCCGGGGTGGTATTATAAGAAACTCTTT	CATWDGPGWYYKKLF	TRGV4	.	TRGJ1	19	-1	-1	27
104	0.0010845082172353383	TGTGCCACCTGGCCCCTTAAGAAACTCTTT	CATWPLKKLF	TRGV2	.	TRGJ2	11	-1	-1	17
102	0.0010636522899808126	TGTGCCACCTGGGACGGGGCCCGAAATGGTGGTAGTGATTGGATCAAGACGTTT	CATWDGARNGGSDWIKTF	TRGV2	.	TRGJP2	22	-1	-1	31
102	0.0010636522899808126	TGTGCCTTGTGGGAGGCGATGGTAGGGTTGGGCAAAAAAATCAAGGTATTT	CALWEAMVGLGKKIKVF	TRGV9	.	TRGJP	15	-1	-1	23
101	0.0010532243263535496	TGTGCTGCGTGGCCCTGCAGGTATAAGAAACTCTTT	CAAWPCRYKKLF	TRGV10	.	TRGJ1	11	-1	-1	21
100	0.0010427963627262869	TGTGCCACCTGGGACTCTCGGGTAAGTGATTGGATCAAGACGTTT	CATWDSRVSDWIKTF	TRGV2	.	TRGJP2	14	-1	-1	24
99	0.0010323683990990239	TGTGCCTTGTGGGAGGTGCGGACTTTAGAGTTGGGCAAAAAAATCAAGGTATTT	CALWEVRTLELGKKIKVF	TRGV9	.	TRGJP	18	-1	-1	26
99	0.0010323683990990239	TGTGCCTTGTGGGAGGTGCATTCGGAGTTGGGCAAAAAAATCAAGGTATTT	CALWEVHSELGKKIKVF	TRGV9	.	TRGJP	19	-1	-1	24
99	0.0010323683990990239	TGTGCCTTGTGGGAGGTCGACGAGAAACTCTTT	CALWEVDEKLF	TRGV9	.	TRGJ1	16	-1	-1	22
96	0.0010010845082172354	TGTGCCTTGTGGCATACCACTGGTTGGTTCAAGATATTT	CALWHTTGWFKIF	TRGV9	.	TRGJP1	11	-1	-1	13
96	0.0010010845082172354	TGTGCCTTGTGGGAGGTGCTAAAGAAACTCTTT	CALWEVLKKLF	TRGV9	.	TRGJ1	18	-1	-1	21
93	9.698006173354467E-4	TGTGCCTTGTGGGAGGTGGATGAGTTGGGCAAAAAAATCAAGGTATTT	CALWEVDELGKKIKVF	TRGV9	.	TRGJP	17	-1	-1	21
90	9.385167264536581E-4	TGTGCCTTGTGGGACCGGGCGGGCCTGGGCAAAAAAATCAAGGTATTT	CALWDRAGLGKKIKVF	TRGV9	.	TRGJP	13	-1	-1	25
90	9.385167264536581E-4	TGTGCCTTGTGGGAGGTACAGTTGGGCAAAAAAATCAAGGTATTT	CALWEVQLGKKIKVF	TRGV9	.	TRGJP	19	-1	-1	19
90	9.385167264536581E-4	TGTGCCTTGTGGGATTCTCTCTTT	CALWDSLF	TRGV9	.	TRGJ1	13	-1	-1	18
90	9.385167264536581E-4	TGTGCCACCTGGGACGGTCATAAGAAACTCTTT	CATWDGHKKLF	TRGV2	.	TRGJ1	16	-1	-1	19
89	9.280887628263952E-4	TGTGCTGCGTGGGATCCTACTATACCGAATTATTATAAGAAACTCTTT	CAAWDPTIPNYYKKLF	TRGV10	.	TRGJ2	14	-1	-1	25
84	8.759489446900809E-4	TGTGCCTTGTCTGTGGATAAGAAACTCTTT	CALSVDKKLF	TRGV9	.	TRGJ1	9	-1	-1	16
83	8.655209810628181E-4	TGTGCCACCTGGGACCCAAAGGGCTTTTATTATAAGAAACTCTTT	CATWDPKGFYYKKLF	TRGV2	.	TRGJ1	14	-1	-1	26
83	8.655209810628181E-4	TGTGCCACCTGGGATGTGTATTATAAGAAACTCTTT	CATWDVYYKKLF	TRGV4	.	TRGJ1	15	-1	-1	18
81	8.446650538082923E-4	TGTGCCACCTGGGACATAAATTATTATAAGAAACTCTTT	CATWDINYYKKLF	TRGV3	.	TRGJ1	15	-1	-1	18
80	8.342370901810295E-4	TGTGCCTTGTGGGAGGTCAGGGAGTTGGGCAAAAAAATCAAGGTATTT	CALWEVRELGKKIKVF	TRGV9	.	TRGJP	16	-1	-1	21
80	8.342370901810295E-4	TGTGCCTTGTGGGAGGTGGATTATAAGAAACTCTTT	CALWEVDYKKLF	TRGV9	.	TRGJ2	17	-1	-1	19
79	8.238091265537666E-4	TGTGCCTTGTGGGAATCCCAAGAGTTGGGCAAAAAAATCAAGGTATTT	CALWESQELGKKIKVF	TRGV9	.	TRGJP	13	-1	-1	18
78	8.133811629265037E-4	TGTGCCACCTGGGACAGGCTCTTTCGAAAGAAACTCTTT	CATWDRLFRKKLF	TRGV5	.	TRGJ1	18	-1	-1	27
78	8.133811629265037E-4	TGTGCTGCGTGGGGGCCCTGTAAGAAACTCTTT	CAAWGPCKKLF	TRGV10	.	TRGJ1	12	-1	-1	20
77	8.029531992992409E-4	TGTGCCTTGTGGGAGCAACAAGAGTTGGGCAAAAAAATCAAGGTATTT	CALWEQQELGKKIKVF	TRGV9	.	TRGJP	14	-1	-1	18
77	8.029531992992409E-4	TGTGCCTTGTGGGAGGTGCTCGTGTTGGGCAAAAAAATCAAGGTATTT	CALWEVLVLGKKIKVF	TRGV9	.	TRGJP	18	-1	-1	23
77	8.029531992992409E-4	TGTGCTGCGTGGCCATGCGATTATTATAAGAAACTCTTT	CAAWPCDYYKKLF	TRGV10	.	TRGJ1	11	-1	-1	19
76	7.92525235671978E-4	TGTGCCTTGTGGGAGCCCCAAGAGTTGGGCAAAAAAATCAAGGTATTT	CALWEPQELGKKIKVF	TRGV9	.	TRGJP	14	-1	-1	18
76	7.92525235671978E-4	TGTGCCTTGTGGGAGTTTAGTAGTGATTGGATCAAGACGTTT	CALWEFSSDWIKTF	TRGV9	.	TRGJP2	14	-1	-1	17
76	7.92525235671978E-4	TGTGCCTTGTGGGAGGTGAAGAAACTCTTT	CALWEVKKLF	TRGV9	.	TRGJ1	17	-1	-1	18
74	7.716693084174523E-4	TGTGCTGCGTGGGATGGAATTAAGAAACTCTTT	CAAWDGIKKLF	TRGV10	.	TRGJ1	14	-1	-1	20
74	7.716693084174523E-4	TGTGCGCCTAAGAAACTCTTT	CAPKKLF	TRGV9	.	TRGJ1	4	-1	-1	8
73	7.612413447901894E-4	TGTGCCTTGTGGGAGGTGCTCAAAGAGTTGGGCAAAAAAATCAAGGTATTT	CALWEVLKELGKKIKVF	TRGV9	.	TRGJP	18	-1	-1	22
73	7.612413447901894E-4	TGTGCCACCTGGGACAGGCCGACACCTCCCAATTATTATAAGAAACTCTTT	CATWDRPTPPNYYKKLF	TRGV7	.	TRGJ1	19	-1	-1	30
72	7.508133811629265E-4	TGTGCCTTGCCTGGCCATAAGAAACTCTTT	CALPGHKKLF	TRGV9	.	TRGJ1	8	-1	-1	16
71	7.403854175356637E-4	TGTGCCTTGTGGGAGGTGAATAAGAAACTCTTT	CALWEVNKKLF	TRGV9	.	TRGJ1	17	-1	-1	19
71	7.403854175356637E-4	TGTGCCACCTATGGCCCGCTCTTT	CATYGPLF	TRGV3	.	TRGJ1	9	-1	-1	18
70	7.299574539084008E-4	TGTGCCTTGTGGGAGGTGTCAGAGTTGGGCAAAAAAATCAAGGTATTT	CALWEVSELGKKIKVF	TRGV9	.	TRGJP	17	-1	-1	20
70	7.299574539084008E-4	TGTGCCTTGTGGGAGTGGAGGTTGGGCAAAAAAATCAAGGTATTT	CALWEWRLGKKIKVF	TRGV9	.	TRGJP	14	-1	-1	20
69	7.195294902811378E-4	TGTGCCTTGTGGGAGGTGCGTGGAGAGTTGGGCAAAAAAATCAAGGTATTT	CALWEVRGELGKKIKVF	TRGV9	.	TRGJP	18	-1	-1	23
69	7.195294902811378E-4	TGTGCCTTGTGGGAGGTGAGGGAGAAACTCTTT	CALWEVREKLF	TRGV9	.	TRGJ1	17	-1	-1	22
68	7.09101526653875E-4	TGTGCCACCTGGCCTCATAGTAGTGATTGGATCAAGACGTTT	CATWPHSSDWIKTF	TRGV3	.	TRGJP2	11	-1	-1	16
68	7.09101526653875E-4	TGTGCCTTGTGGGAGGATTATTATAAGAAACTCTTT	CALWEDYYKKLF	TRGV9	.	TRGJ1	15	-1	-1	16
68	7.09101526653875E-4	TGTGCCTTGTGGGACCACCTTAAGAAACTCTTT	CALWDHLKKLF	TRGV9	.	TRGJ1	13	-1	-1	20
67	6.986735630266121E-4	TGTGCCACCTGGGATAGGCCGGGGTATAAGAAACTCTTT	CATWDRPGYKKLF	TRGV8	.	TRGJ1	19	-1	-1	24
66	6.882455993993493E-4	TGTGCCTTGTGGGAGGTGCGGTATAAGAAACTCTTT	CALWEVRYKKLF	TRGV9	.	TRGJ1	18	-1	-1	21
65	6.778176357720864E-4	TGTGCCTTGTGGGAGGTTTTCGAAGGGTTGGGCAAAAAAATCAAGGTATTT	CALWEVFEGLGKKIKVF	TRGV9	.	TRGJP	16	-1	-1	22
65	6.778176357720864E-4	TGTGCCTTGTGGGAGCAGCAAGAGTTGGGCAAAAAAATCAAGGTATTT	CALWEQQELGKKIKVF	TRGV9	.	TRGJP	14	-1	-1	17
65	6.778176357720864E-4	TGTGCTGCGTGGGACTACACTGGTTGGTTCAAGATATTT	CAAWDYTGWFKIF	TRGV10	.	TRGJP1	17	-1	-1	17
65	6.778176357720864E-4	TGTGCCTTGTGGGAGGTGCCAAGCTGGTGGCTCTTT	CALWEVPSWWLF	TRGV9	.	TRGJ2	18	-1	-1	30
65	6.778176357720864E-4	TGTGCCAGAGAAGGGCTCTTT	CAREGLF	TRGV9	.	TRGJ2	5	-1	-1	15
64	6.673896721448235E-4	TGTGCCTTGTGGGAGGTGCTGGCAGAGTTGGGCAAAAAAATCAAGGTATTT	CALWEVLAELGKKIKVF	TRGV9	.	TRGJP	18	-1	-1	20
64	6.673896721448235E-4	TGTGCCTTGTGGGAGGTTCTTAATTGGGAGAAACTCTTT	CALWEVLNWEKLF	TRGV9	.	TRGJ1	16	-1	-1	28
64	6.673896721448235E-4	TGTGCCTTGTGGGAGGTGCCTTATTATAAGAAACTCTTT	CALWEVPYYKKLF	TRGV9	.	TRGJ1	18	-1	-1	20
64	6.673896721448235E-4	TGTGCTGCGTGGGATGGTGAGAAACTCTTT	CAAWDGEKLF	TRGV10	.	TRGJ1	14	-1	-1	19
63	6.569617085175607E-4	TGTGCCTTGTGGGAGGTGCAGGAAACATCTTTAGAGTTGGGCAAAAAAATCAAGGTATTT	CALWEVQETSLELGKKIKVF	TRGV9	.	TRGJP	19	-1	-1	32
63	6.569617085175607E-4	TGTGCCTTGTGGGAACAAAAAGACGCGCTGGGCAAAAAAATCAAGGTATTT	CALWEQKDALGKKIKVF	TRGV9	.	TRGJP	13	-1	-1	28
63	6.569617085175607E-4	TGTGCCACCTGGGATGCTTATTATAAGAAACTCTTT	CATWDAYYKKLF	TRGV8	.	TRGJ1	14	-1	-1	17
62	6.465337448902978E-4	TGTGCCTTGTGGGAGGTGCCCGAGTTGGGCAAAAAAATCAAGGTATTT	CALWEVPELGKKIKVF	TRGV9	.	TRGJP	18	-1	-1	21
62	6.465337448902978E-4	TGTGCTGCGTGGGACTATTATAAGAAACTCTTT	CAAWDYYKKLF	TRGV10	.	TRGJ1	16	-1	-1	15
62	6.465337448902978E-4	TGTGCTGCGTGGGGCCTTGGGGAACTCTTT	CAAWGLGELF	TRGV10	.	TRGJ1	12	-1	-1	22
62	6.465337448902978E-4	TGTGCTGCGTGGGACTATAAGAAACTCTTT	CAAWDYKKLF	TRGV10	.	TRGJ1	16	-1	-1	15
62	6.465337448902978E-4	TGTGCTGCGTGGATGAAACTCTTT	CAAWMKLF	TRGV10	.	TRGJ2	11	-1	-1	14
62	6.465337448902978E-4	TGTGTCCTCTTT	CVLF	TRGV10	.	TRGJ1	3	-1	-1	6
62	6.465337448902978E-4	TGTGCCACCTGGGACGATAAGAAACTCTTT	CATWDDKKLF	TRGV8	.	TRGJ1	13	-1	-1	16
61	6.361057812630349E-4	TGTGCTGCGTGGGATTATCTTTCCTATTATTATAAGAAACTCTTT	CAAWDYLSYYYKKLF	TRGV10	.	TRGJ2	16	-1	-1	25
61	6.361057812630349E-4	TGTGCTGCGTGGGATCCCTGTTGGTTCAAGATATTT	CAAWDPCWFKIF	TRGV10	.	TRGJP1	14	-1	-1	19
61	6.361057812630349E-4	TGTGCCACCTGGAGGAATTATAAGAAACTCTTT	CATWRNYKKLF	TRGV4	.	TRGJ1	11	-1	-1	16
60	6.256778176357721E-4	TGTGCCTTGTGGGAGAGGCAGTTGGGCAAAAAAATCAAGGTATTT	CALWERQLGKKIKVF	TRGV9	.	TRGJP	14	-1	-1	19
59	6.152498540085092E-4	TGTGCTGCGTGGGATTGGGAGGATACGCTCTTT	CAAWDWEDTLF	TRGV10	.	TRGJ1	15	-1	-1	27
57	5.943939267539835E-4	TGTGCCTTGTGGGACCTTCCCGGGGAGTTGGGCAAAAAAATCAAGGTATTT	CALWDLPGELGKKIKVF	TRGV9	.	TRGJP	13	-1	-1	24
57	5.943939267539835E-4	TGTGCCTTGTGGGAGGTGCGGACGGAGTTGGGCAAAAAAATCAAGGTATTT	CALWEVRTELGKKIKVF	TRGV9	.	TRGJP	18	-1	-1	24
57	5.943939267539835E-4	TGTGCCTTGTGGGAGGTCTCGGAGTTGGGCAAAAAAATCAAGGTATTT	CALWEVSELGKKIKVF	TRGV9	.	TRGJP	16	-1	-1	21
57	5.943939267539835E-4	TGTGCCTTGTGGGAGGTGCGAAAGTTGGGCAAAAAAATCAAGGTATTT	CALWEVRKLGKKIKVF	TRGV9	.	TRGJP	18	-1	-1	22
57	5.943939267539835E-4	TGTGCCTTGTGGGAACGGCAAGAGTTGGGCAAAAAAATCAAGGTATTT	CALWERQELGKKIKVF	TRGV9	.	TRGJP	13	-1	-1	16
57	5.943939267539835E-4	TGTGCCACCTGGGATCCCAGTAGTGATTGGATCAAGACGTTT	CATWDPSSDWIKTF	TRGV8	.	TRGJP2	14	-1	-1	18
57	5.943939267539835E-4	TGTGCCACCTGGGACAGGCAGAATAAGAAACTCTTT	CATWDRQNKKLF	TRGV3	.	TRGJ1	18	-1	-1	22
56	5.839659631267206E-4	TGTGCCTTGTGGGAGGTGCGGCGGGAGTTGGGCAAAAAAATCAAGGTATTT	CALWEVRRELGKKIKVF	TRGV9	.	TRGJP	18	-1	-1	24
56	5.839659631267206E-4	TGTGCCTTGTGGGAGCCGCAAGAGTTGGGCAAAAAAATCAAGGTATTT	CALWEPQELGKKIKVF	TRGV9	.	TRGJP	14	-1	-1	17
56	5.839659631267206E-4	TGTGCCTTGTGGGAGAATCAAGAGTTGGGCAAAAAAATCAAGGTATTT	CALWENQELGKKIKVF	TRGV9	.	TRGJP	14	-1	-1	18
55	5.735379994994577E-4	TGTGCCTTGTGGGAGGTGCAGGGGGAGTTGGGCAAAAAAATCAAGGTATTT	CALWEVQGELGKKIKVF	TRGV9	.	TRGJP	19	-1	-1	24
55	5.735379994994577E-4	TGTGCCTTGTGGGATCAAAAGTTGGGCAAAAAAATCAAGGTATTT	CALWDQKLGKKIKVF	TRGV9	.	TRGJP	13	-1	-1	15
55	5.735379994994577E-4	TGTGCCACCTGGGACGGGCGGGCCACTGGTTGGTTCAAGATATTT	CATWDGRATGWFKIF	TRGV2	.	TRGJP1	18	-1	-1	22
55	5.735379994994577E-4	TGTGCCTTGATTGAAAAGGGGTGTGATTGGATCAAGACGTTT	CALIEKGCDWIKTF	TRGV9	.	TRGJP2	8	-1	-1	22
55	5.735379994994577E-4	TGTGCCTTGTGGGAGGATCCGTATAAGAAACTCTTT	CALWEDPYKKLF	TRGV9	.	TRGJ1	15	-1	-1	21
55	5.735379994994577E-4	TGTGCTGCCCTAAGGGACGAGAAACTCTTT	CAALRDEKLF	TRGV10	.	TRGJ1	7	-1	-1	19
55	5.735379994994577E-4	TGTGCTGCGTGGATAGTGGAGAAACTCTTT	CAAWIVEKLF	TRGV10	.	TRGJ1	11	-1	-1	19
55	5.735379994994577E-4	TGTGCTGCCGGCGGGGAGAAACTCTTT	CAAGGEKLF	TRGV9	.	TRGJ1	4	-1	-1	16
54	5.631100358721949E-4	TGTGCCTTGTGGGCCGACAGGAGGGAGTTGGGCAAAAAAATCAAGGTATTT	CALWADRRELGKKIKVF	TRGV9	.	TRGJP	12	-1	-1	24
54	5.631100358721949E-4	TGTGCCACCTGGGACGCGGAGTTGGGCAAAAAAATCAAGGTATTT	CATWDAELGKKIKVF	TRGV2	.	TRGJP	15	-1	-1	18
54	5.631100358721949E-4	TGTGCCACCTGGGCCCAGAATAAGAAACTCTTT	CATWAQNKKLF	TRGV8	.	TRGJ1	12	-1	-1	19
53	5.52682072244932E-4	TGTGCCTTGTGGGAGGTGCACTTAGAGGAGTTGGGCAAAAAAATCAAGGTATTT	CALWEVHLEELGKKIKVF	TRGV9	.	TRGJP	20	-1	-1	27
53	5.52682072244932E-4	TGTGCTGCGTGGGATTCGGTATGGTTGAGGAAACTCTTT	CAAWDSVWLRKLF	TRGV10	.	TRGJ1	15	-1	-1	29
53	5.52682072244932E-4	TGTGCTGCGTGGGATCCACCTGCGGGGAAACTCTTT	CAAWDPPAGKLF	TRGV10	.	TRGJ1	14	-1	-1	26
53	5.52682072244932E-4	TGTGCCTTGTGGGAGGGACTGAAGAAACTCTTT	CALWEGLKKLF	TRGV9	.	TRGJ1	15	-1	-1	21
53	5.52682072244932E-4	TGTGCTGCGTGGGAATATAAGAAACTCTTT	CAAWEYKKLF	TRGV10	.	TRGJ1	16	-1	-1	15
52	5.422541086176692E-4	TGTGCCTTGTGGGAGGTGGTTGATTGGATCAAGACGTTT	CALWEVVDWIKTF	TRGV9	.	TRGJP2	17	-1	-1	20
51	5.318261449904063E-4	TGTGCCTTGTGGGAGCCGTCTGAGTTGGGCAAAAAAATCAAGGTATTT	CALWEPSELGKKIKVF	TRGV9	.	TRGJP	14	-1	-1	21
51	5.318261449904063E-4	TGTGCCTTGTGGGATAGAGAGTTGGGCAAAAAAATCAAGGTATTT	CALWDRELGKKIKVF	TRGV9	.	TRGJP	13	-1	-1	17
51	5.318261449904063E-4	TGTGCCTTGTGGGAGGTCCAACCCTATTATAAGAAACTCTTT	CALWEVQPYYKKLF	TRGV9	.	TRGJ1	19	-1	-1	24
51	5.318261449904063E-4	TGTGCCTTGTGGGCCCCGACTGGTTGGTTCAAGATATTT	CALWAPTGWFKIF	TRGV9	.	TRGJP1	12	-1	-1	18
51	5.318261449904063E-4	TGTGCCACCTGGGAGGGGCATAAGAAACTCTTT	CATWEGHKKLF	TRGV7	.	TRGJ1	13	-1	-1	19
51	5.318261449904063E-4	TGTGCCTTGCGTCCGCTTAAGAAACTCTTT	CALRPLKKLF	TRGV9	.	TRGJ1	8	-1	-1	17
50	5.213981813631434E-4	TGTGCCTTGTGGGAGGTGCTCGTCGTGGAGTTGGGCAAAAAAATCAAGGTATTT	CALWEVLVVELGKKIKVF	TRGV9	.	TRGJP	18	-1	-1	27
50	5.213981813631434E-4	TGTGCCTTGTGGGAGGTGCAGGGGTTGGGCAAAAAAATCAAGGTATTT	CALWEVQGLGKKIKVF	TRGV9	.	TRGJP	19	-1	-1	17
50	5.213981813631434E-4	TGTGCCTTGTGGGAGATTCAAGAGTTGGGCAAAAAAATCAAGGTATTT	CALWEIQELGKKIKVF	TRGV9	.	TRGJP	14	-1	-1	18
50	5.213981813631434E-4	TGTGCTGCGTGGGAGGAGGGGAAACTCTTT	CAAWEEGKLF	TRGV10	.	TRGJ1	13	-1	-1	20
49	5.109702177358806E-4	TGTGCCTTGTGGGAGGTGCACGATTCTTTGGAGTTGGGCAAAAAAATCAAGGTATTT	CALWEVHDSLELGKKIKVF	TRGV9	.	TRGJP	20	-1	-1	30
49	5.109702177358806E-4	TGTGCCTTGTGGGAGGATCAACGAAGGGAGTTGGGCAAAAAAATCAAGGTATTT	CALWEDQRRELGKKIKVF	TRGV9	.	TRGJP	15	-1	-1	27
49	5.109702177358806E-4	TGTGCCTTGTGGGAGGTCCTTGAGGAGTTGGGCAAAAAAATCAAGGTATTT	CALWEVLEELGKKIKVF	TRGV9	.	TRGJP	16	-1	-1	24
49	5.109702177358806E-4	TGTGCCTTGTGGGAGGCTTCTCAAGAGTTGGGCAAAAAAATCAAGGTATTT	CALWEASQELGKKIKVF	TRGV9	.	TRGJP	15	-1	-1	21
49	5.109702177358806E-4	TGTGCCTTGTGGGAGGTTAGAGAGTTGGGCAAAAAAATCAAGGTATTT	CALWEVRELGKKIKVF	TRGV9	.	TRGJP	16	-1	-1	20
49	5.109702177358806E-4	TGTGCCACCTGGGATTATAAGAAACTCTTT	CATWDYKKLF	TRGV4	.	TRGJ2	14	-1	-1	13
48	5.005422541086177E-4	TGTGCCTTGTGGGAGGGATACCAAGAGTTGGGCAAAAAAATCAAGGTATTT	CALWEGYQELGKKIKVF	TRGV9	.	TRGJP	15	-1	-1	21
48	5.005422541086177E-4	TGTGCCTTGTGGGATAGGGGAGAGTTGGGCAAAAAAATCAAGGTATTT	CALWDRGELGKKIKVF	TRGV9	.	TRGJP	13	-1	-1	20
48	5.005422541086177E-4	TGTGCCTTGTGGGAGAGGCAAGAGTTGGGCAAAAAAATCAAGGTATTT	CALWERQELGKKIKVF	TRGV9	.	TRGJP	14	-1	-1	16
48	5.005422541086177E-4	TGTGCTGCGTGGGATAAGAAACTCTTT	CAAWDKKLF	TRGV10	.	TRGJ1	14	-1	-1	13
48	5.005422541086177E-4	TGTGCCACCTGGGCTTATTATAAGAAACTCTTT	CATWAYYKKLF	TRGV8	.	TRGJ1	12	-1	-1	14
47	4.901142904813548E-4	TGTGCCACCTGGGAGCACCTCAGAACTAGTAGTGATTGGATCAAGACGTTT	CATWEHLRTSSDWIKTF	TRGV8	.	TRGJP2	13	-1	-1	26
47	4.901142904813548E-4	TGTGCCTTGTGGGAGTCGGTGTTGGGCAAAAAAATCAAGGTATTT	CALWESVLGKKIKVF	TRGV9	.	TRGJP	14	-1	-1	20
47	4.901142904813548E-4	TGTGCCACCTGGGACAACGCGAATTATTATAAGAAACTCTTT	CATWDNANYYKKLF	TRGV7	.	TRGJ1	15	-1	-1	19
47	4.901142904813548E-4	TGTGCCACCTGGGACAGGCAAGGGTATAAGAAACTCTTT	CATWDRQGYKKLF	TRGV3	.	TRGJ1	18	-1	-1	24
47	4.901142904813548E-4	TGTGCCTTGTGGGAGGTGAAAGAGAAACTCTTT	CALWEVKEKLF	TRGV9	.	TRGJ1	17	-1	-1	22
46	4.796863268540919E-4	TGTGCCTTGTGGGAGGTACCCCCCGAGTTGGGCAAAAAAATCAAGGTATTT	CALWEVPPELGKKIKVF	TRGV9	.	TRGJP	16	-1	-1	24
46	4.796863268540919E-4	TGTGCCTTGTGGAAACCCGAACAAGAGTTGGGCAAAAAAATCAAGGTATTT	CALWKPEQELGKKIKVF	TRGV9	.	TRGJP	11	-1	-1	21
46	4.796863268540919E-4	TGTGCCTTGTGGGAGGTGCGAAGGGATTATAAGAAACTCTTT	CALWEVRRDYKKLF	TRGV9	.	TRGJ1	18	-1	-1	25
46	4.796863268540919E-4	TGTGCCTTGGAGGAACTTTGGCTCTTT	CALEELWLF	TRGV9	.	TRGJ1	8	-1	-1	21
45	4.6925836322682905E-4	TGTGCTGCGAAACATTATACCACTGGTTGGTTCAAGATATTT	CAAKHYTTGWFKIF	TRGV10	.	TRGJP1	8	-1	-1	15
45	4.6925836322682905E-4	TGTGCCACCTGGGACAGTTATTATAAGAAACTCTTT	CATWDSYYKKLF	TRGV2	.	TRGJ2	14	-1	-1	17
45	4.6925836322682905E-4	TGTGCCACCTGGGATAGGGACTATTATAAGAAACTCTTT	CATWDRDYYKKLF	TRGV8	.	TRGJ1	17	-1	-1	21
44	4.588303995995662E-4	TGTGCCTTGTGGGAGGTGTCTGGATCGGGTCGCGGGGAGTTGGGCAAAAAAATCAAGGTATTT	CALWEVSGSGRGELGKKIKVF	TRGV9	.	TRGJP	17	-1	-1	36
44	4.588303995995662E-4	TGTGCTGCGTGGGACCATAGGGTTCCAAATTATTATAAGAAACTCTTT	CAAWDHRVPNYYKKLF	TRGV10	.	TRGJ1	13	-1	-1	27
44	4.588303995995662E-4	TGTGCCACCTGGGGTCGGGGAGGGTATAAGAAACTCTTT	CATWGRGGYKKLF	TRGV2	.	TRGJ1	12	-1	-1	24
44	4.588303995995662E-4	TGTGCCTTGTGGGAGGTGCATTATAAGAAACTCTTT	CALWEVHYKKLF	TRGV9	.	TRGJ1	19	-1	-1	19
44	4.588303995995662E-4	TGTGCCTTGTGGGATTATAAGAAACTCTTT	CALWDYKKLF	TRGV9	.	TRGJ1	13	-1	-1	13
43	4.484024359723033E-4	TGTGCCTTGTGGGAGGTGCAAGGGGAGTTGGGCAAAAAAATCAAGGTATTT	CALWEVQGELGKKIKVF	TRGV9	.	TRGJP	19	-1	-1	24
43	4.484024359723033E-4	TGTGCCTTGTGGGAGGTGGAGTTGGGCAAAAAAATCAAGGTATTT	CALWEVELGKKIKVF	TRGV9	.	TRGJP	17	-1	-1	18
43	4.484024359723033E-4	TGTGCTGCGTGGGATTATACCGGGACGCGACGGAAACTCTTT	CAAWDYTGTRRKLF	TRGV10	.	TRGJ1	16	-1	-1	32
43	4.484024359723033E-4	TGTGCCTTGTCCAAGTTGGGCAAAAAAATCAAGGTATTT	CALSKLGKKIKVF	TRGV9	.	TRGJP	9	-1	-1	13
43	4.484024359723033E-4	TGTGCCTTGTGGGAGGCCCACGTCGATAAGAAACTCTTT	CALWEAHVDKKLF	TRGV9	.	TRGJ1	15	-1	-1	25
43	4.484024359723033E-4	TGTGCCACCTGGGACAGGCCTTATTATAAGAAACTCTTT	CATWDRPYYKKLF	TRGV5	.	TRGJ1	20	-1	-1	20
43	4.484024359723033E-4	TGTGCTGCGCAGGGATGGGTTGGGGGGAAACTCTTT	CAAQGWVGGKLF	TRGV10	.	TRGJ1	15	-1	-1	26
43	4.484024359723033E-4	TGTGCCTTGTGGGAGCTTGATTATAAGAAACTCTTT	CALWELDYKKLF	TRGV9	.	TRGJ1	14	-1	-1	19
43	4.484024359723033E-4	TGTGCCTTGTGGGAGGTGCTTAAGAAACTCTTT	CALWEVLKKLF	TRGV9	.	TRGJ1	18	-1	-1	20
43	4.484024359723033E-4	TGTGCCTTGTGGGAGGTGCGAGGGAAACTCTTT	CALWEVRGKLF	TRGV9	.	TRGJ1	18	-1	-1	23
42	4.3797447234504046E-4	TGTGCCTTGTGGGAGGCCTTTGTCCCCTCTGAGTTGGGCAAAAAAATCAAGGTATTT	CALWEAFVPSELGKKIKVF	TRGV9	.	TRGJP	15	-1	-1	30
42	4.3797447234504046E-4	TGTGCCTTGTGGGAGGCAATACAAGAGTTGGGCAAAAAAATCAAGGTATTT	CALWEAIQELGKKIKVF	TRGV9	.	TRGJP	15	-1	-1	21
42	4.3797447234504046E-4	TGTGCTGCGTGGGATCGCACTGGTTGGTTCAAGATATTT	CAAWDRTGWFKIF	TRGV10	.	TRGJP1	14	-1	-1	17
42	4.3797447234504046E-4	TGTGCCACCTGGAATAGGGATAAGAAACTCTTT	CATWNRDKKLF	TRGV8	.	TRGJ1	17	-1	-1	19
42	4.3797447234504046E-4	TGTGAACTCTTT	CELF	TRGV4	.	TRGJ1	3	-1	-1	4
42	4.3797447234504046E-4	TGTGCTGCGTGGGATTACGGGAAACTCTTT	CAAWDYGKLF	TRGV10	.	TRGJ1	18	-1	-1	20
42	4.3797447234504046E-4	TGTGCCACCTGGGATAAGAAACTCTTT	CATWDKKLF	TRGV8	.	TRGJ1	15	-1	-1	13
41	4.275465087177776E-4	TGTGCCTTGTGGGAGGTGCAATTCCTAGTTGGTAAGAAACTCTTT	CALWEVQFLVGKKLF	TRGV9	.	TRGJ1	19	-1	-1	32
41	4.275465087177776E-4	TGTGCCACCTGGGACGGGCCCGATTGGATCAAGACGTTT	CATWDGPDWIKTF	TRGV2	.	TRGJP2	21	-1	-1	21
41	4.275465087177776E-4	TGTGCTGCGTGGAACCTCAGGGGACTCTTT	CAAWNLRGLF	TRGV10	.	TRGJ1	11	-1	-1	23
41	4.275465087177776E-4	TGTGCCACCTGGGACAAGGCGAAACTCTTT	CATWDKAKLF	TRGV3	.	TRGJ1	19	-1	-1	20
40	4.1711854509051473E-4	TGTGCTGCGTGGGATTATACCACTGGTTGGTTCAAGATATTT	CAAWDYTTGWFKIF	TRGV10	.	TRGJP1	16	-1	-1	8
40	4.1711854509051473E-4	TGTGCCTTGTGCGTTAGAGGTTATCGTTATAAGAAACTCTTT	CALCVRGYRYKKLF	TRGV9	.	TRGJ1	10	-1	-1	26
40	4.1711854509051473E-4	TGTGCCTTGTGGACGCGGTATTATAAGAAACTCTTT	CALWTRYYKKLF	TRGV9	.	TRGJ1	11	-1	-1	18
40	4.1711854509051473E-4	TGTGCTGCGTGGGATCCCCCCCAGAAACTCTTT	CAAWDPPQKLF	TRGV10	.	TRGJ1	14	-1	-1	22
40	4.1711854509051473E-4	TGTGCCTTGTGGGAGGTGCATAAGAAACTCTTT	CALWEVHKKLF	TRGV9	.	TRGJ1	19	-1	-1	19
40	4.1711854509051473E-4	TGTGCTGCGTGGTTCATCGAGAAACTCTTT	CAAWFIEKLF	TRGV10	.	TRGJ1	11	-1	-1	19
40	4.1711854509051473E-4	TGTGCTGCGTGGTATAAGAAACTCTTT	CAAWYKKLF	TRGV10	.	TRGJ1	14	-1	-1	12
40	4.1711854509051473E-4	TGTGCCTTGTGGAGTAAGAAACTCTTT	CALWSKKLF	TRGV9	.	TRGJ1	11	-1	-1	14
40	4.1711854509051473E-4	TGTGCCCCATCCAATAAGAAACTCTTT	CAPSNKKLF	TRGV9	.	TRGJ1	5	-1	-1	13
39	4.0669058146325187E-4	TGTGCCTTGTGGGAGGTGAGTTATAAGAAACTCTTT	CALWEVSYKKLF	TRGV9	.	TRGJ1	17	-1	-1	20
38	3.96262617835989E-4	TGTGCCACCTGGGACGGGCTGCCCATCCTTAGTAGTGATTGGATCAAGACGTTT	CATWDGLPILSSDWIKTF	TRGV2	.	TRGJP2	18	-1	-1	29
38	3.96262617835989E-4	TGTGCCTTGTGGGAGACGAATTATTATAAGAAACTCTTT	CALWETNYYKKLF	TRGV9	.	TRGJ1	14	-1	-1	16
38	3.96262617835989E-4	TGTGCTGCGTGGGATTTGGATTATAAGAAACTCTTT	CAAWDLDYKKLF	TRGV10	.	TRGJ1	15	-1	-1	19
38	3.96262617835989E-4	TGTGCCTTGTGGGAGGTGCGGAAACTCTTT	CALWEVRKLF	TRGV9	.	TRGJ1	18	-1	-1	20
38	3.96262617835989E-4	TGTGCTGCGTGGAAGAAACTCTTT	CAAWKKLF	TRGV10	.	TRGJ1	11	-1	-1	12
37	3.8583465420872614E-4	TGTGCCACCTGGGACAGGCCCCGTCGGTATTATAAGAAACTCTTT	CATWDRPRRYYKKLF	TRGV3	.	TRGJ1	19	-1	-1	27
37	3.8583465420872614E-4	TGTGCCTTGTGGGAGGTGCATCAGGATTATAAGAAACTCTTT	CALWEVHQDYKKLF	TRGV9	.	TRGJ1	19	-1	-1	25
37	3.8583465420872614E-4	TGTGCCACCTGGGACAGGCAGGAGGGGTATAAGAAACTCTTT	CATWDRQEGYKKLF	TRGV3	.	TRGJ1	18	-1	-1	27
37	3.8583465420872614E-4	TGTGCCTTGTGGGAGGTGCGGGGGGTCGAGAAACTCTTT	CALWEVRGVEKLF	TRGV9	.	TRGJ1	18	-1	-1	28
37	3.8583465420872614E-4	TGTGCTGCACCAGGACGGTATAAGAAACTCTTT	CAAPGRYKKLF	TRGV10	.	TRGJ1	7	-1	-1	18
36	3.754066905814633E-4	TGTGCCTTGTGGGAGACAGAAGAGTTGGGCAAAAAAATCAAGGTATTT	CALWETEELGKKIKVF	TRGV9	.	TRGJP	14	-1	-1	19
36	3.754066905814633E-4	TGTGCTGCGTGGGATGGTTGGGGTACGTATTATAAGAAACTCTTT	CAAWDGWGTYYKKLF	TRGV10	.	TRGJ1	14	-1	-1	27
36	3.754066905814633E-4	TGTGCCTTGTGGGAGGTGCAAGTACGTTATTATAAGAAACTCTTT	CALWEVQVRYYKKLF	TRGV9	.	TRGJ1	19	-1	-1	26
36	3.754066905814633E-4	TGTGCCTTGTGGGAGGTTTGTCGGCGTAAGAAACTCTTT	CALWEVCRRKKLF	TRGV9	.	TRGJ1	16	-1	-1	26
36	3.754066905814633E-4	TGTGCCTTGTGGGTTCCGTATAAGAAACTCTTT	CALWVPYKKLF	TRGV9	.	TRGJ1	12	-1	-1	18
36	3.754066905814633E-4	TGTGCCTTGTGGGAGGATTATAAGAAACTCTTT	CALWEDYKKLF	TRGV9	.	TRGJ1	15	-1	-1	16
36	3.754066905814633E-4	TGTGCTGCGCGGCAGCATAAGAAACTCTTT	CAARQHKKLF	TRGV10	.	TRGJ1	11	-1	-1	16
35	3.649787269542004E-4	TGTGCCTTGTGGGAGGTGCTCGATCTTTATAAGAAACTCTTT	CALWEVLDLYKKLF	TRGV9	.	TRGJ1	18	-1	-1	26
35	3.649787269542004E-4	TGTGCCACCTGGGATAAGGGGAGAAGTTGGATCAAGACGTTT	CATWDKGRSWIKTF	TRGV8	.	TRGJP2	15	-1	-1	26
35	3.649787269542004E-4	TGTGCCCCCAACCACGTTCATTATTATAAGAAACTCTTT	CAPNHVHYYKKLF	TRGV9	.	TRGJ1	5	-1	-1	19
35	3.649787269542004E-4	TGTGCCCCCAAAGCCGAGAATTATAAGAAACTCTTT	CAPKAENYKKLF	TRGV9	.	TRGJ1	5	-1	-1	19
35	3.649787269542004E-4	TGTGCTGGGGGGAGGTATTATAAGAAACTCTTT	CAGGRYYKKLF	TRGV9	.	TRGJ2	15	-1	-1	15
35	3.649787269542004E-4	TGTGCTGCGTGGGATTTTGAGGAACTCTTT	CAAWDFEELF	TRGV10	.	TRGJ1	15	-1	-1	13
35	3.649787269542004E-4	TGTGCTGCGTGGGATGGGGAGAAACTCTTT	CAAWDGEKLF	TRGV10	.	TRGJ1	14	-1	-1	19
34	3.545507633269375E-4	TGTGCCACCTGGGAATCCCGAATTATTATAAGAAACTCTTTGGCAGTGGAACCGGGGAAACTCTTT	CATWESRIIIRNSLAVEPGKLF	TRGV2	.	TRGJ1	13	-1	-1	56
34	3.545507633269375E-4	TGTGCCTTGTGGGAGCCCCGGCAAGAGTTGGGCAAAAAAATCAAGGTATTT	CALWEPRQELGKKIKVF	TRGV9	.	TRGJP	14	-1	-1	19
34	3.545507633269375E-4	TGTGCCTTGTGGGAGGTGCGCGGGGAGTTGGGCAAAAAAATCAAGGTATTT	CALWEVRGELGKKIKVF	TRGV9	.	TRGJP	18	-1	-1	24
34	3.545507633269375E-4	TGTGCCTTGTGGGAGGTGGGTGGAGAGTTGGGCAAAAAAATCAAGGTATTT	CALWEVGGELGKKIKVF	TRGV9	.	TRGJP	17	-1	-1	23
34	3.545507633269375E-4	TGTGCCTTGTGGGACTCCCACGCGTTGGGCAAAAAAATCAAGGTATTT	CALWDSHALGKKIKVF	TRGV9	.	TRGJP	13	-1	-1	23
34	3.545507633269375E-4	TGTGCCTTGTGGGAGGGGACGTTGGGCAAAAAAATCAAGGTATTT	CALWEGTLGKKIKVF	TRGV9	.	TRGJP	15	-1	-1	20
34	3.545507633269375E-4	TGTGCCTTGTGGGAGGTGAAAAAGGGTTATAAGAAACTCTTT	CALWEVKKGYKKLF	TRGV9	.	TRGJ1	17	-1	-1	26
34	3.545507633269375E-4	TGTGCCTTGTGGGAGGGCCTTAGTTATAAGAAACTCTTT	CALWEGLSYKKLF	TRGV9	.	TRGJ1	15	-1	-1	19
34	3.545507633269375E-4	TGTGCTGCGTGGAATTATTATAAGAAACTCTTT	CAAWNYYKKLF	TRGV10	.	TRGJ1	16	-1	-1	11
34	3.545507633269375E-4	TGTGCCTTGTGCAATTATTATAAGAAACTCTTT	CALCNYYKKLF	TRGV9	.	TRGJ1	10	-1	-1	12
34	3.545507633269375E-4	TGTGCTGCGTGGGGTATTAAGAAACTCTTT	CAAWGIKKLF	TRGV10	.	TRGJ1	12	-1	-1	17
34	3.545507633269375E-4	TGTGCCTTGAATTATTATAAGAAACTCTTT	CALNYYKKLF	TRGV9	.	TRGJ1	8	-1	-1	8
33	3.4412279969967463E-4	TGTGCTGCGTGGGACCGGTACAGGATGGATAAGAAACTCTTT	CAAWDRYRMDKKLF	TRGV10	.	TRGJ1	13	-1	-1	28
33	3.4412279969967463E-4	TGTGCCACCTGGGACGGGAATTATTATAAGAAACTCTTT	CATWDGNYYKKLF	TRGV2	.	TRGJ1	17	-1	-1	17
33	3.4412279969967463E-4	TGTGCTGCGTGGGATTATCGATATAAGAAACTCTTT	CAAWDYRYKKLF	TRGV10	.	TRGJ1	16	-1	-1	21
33	3.4412279969967463E-4	TGTGCCTTGTGGGAGGGAAAGCATAAGAAACTCTTT	CALWEGKHKKLF	TRGV9	.	TRGJ1	15	-1	-1	22
33	3.4412279969967463E-4	TGTGCTGCGTGGGATGGTGAGTTCAAGATATTT	CAAWDGEFKIF	TRGV10	.	TRGJP1	14	-1	-1	14
33	3.4412279969967463E-4	TGTGCCACCTGGGTCGTTAAGAAACTCTTT	CATWVVKKLF	TRGV3	.	TRGJ1	12	-1	-1	17
32	3.3369483607241176E-4	TGTGCCTTGTGGGAGGTCCCGAATTATTATAAGAAACTCTTT	CALWEVPNYYKKLF	TRGV9	.	TRGJ1	16	-1	-1	19
32	3.3369483607241176E-4	TGTGCCTTGTGGGAGGTGTATTCTTTTTGTCAGAAACTCTTT	CALWEVYSFCQKLF	TRGV9	.	TRGJ1	17	-1	-1	31
32	3.3369483607241176E-4	TGTGCTGCGTGGGATCTGAATTATTATAAGAAACTCTTT	CAAWDLNYYKKLF	TRGV10	.	TRGJ1	14	-1	-1	17
32	3.3369483607241176E-4	TGTGCCTTGTGGGCCCCGAATTATTATAAGAAACTCTTT	CALWAPNYYKKLF	TRGV9	.	TRGJ1	12	-1	-1	16
32	3.3369483607241176E-4	TGTGCCTTGTGGGAGGTGAATTATTATAAGAAACTCTTT	CALWEVNYYKKLF	TRGV9	.	TRGJ1	17	-1	-1	17
32	3.3369483607241176E-4	TGTGCTGCGTGGGATTTCGGTTATAAGAAACTCTTT	CAAWDFGYKKLF	TRGV10	.	TRGJ1	18	-1	-1	20
32	3.3369483607241176E-4	TGTGCCTTTCTTGTGCGGTATTATAAGAAACTCTTT	CAFLVRYYKKLF	TRGV9	.	TRGJ1	7	-1	-1	18
32	3.3369483607241176E-4	TGTGCCTTGTGGGGTGATTATAAGAAACTCTTT	CALWGDYKKLF	TRGV9	.	TRGJ1	12	-1	-1	16
32	3.3369483607241176E-4	TGTGCCTTGTGGACTTATTATAAGAAACTCTTT	CALWTYYKKLF	TRGV9	.	TRGJ1	11	-1	-1	11
32	3.3369483607241176E-4	TGTGCCACCTGGGATTATTATAAGAAACTCTTT	CATWDYYKKLF	TRGV4	.	TRGJ1	14	-1	-1	13
32	3.3369483607241176E-4	TGTGCTGCGTGGGAGGGTGGGAAACTCTTT	CAAWEGGKLF	TRGV10	.	TRGJ1	13	-1	-1	20
32	3.3369483607241176E-4	TGTGCTGCGTGGCTGGGGGGTAAGAAACTCTTT	CAAWLGGKKLF	TRGV10	.	TRGJ1	11	-1	-1	20
31	3.232668724451489E-4	TGTGCCTTGTGGGAGGTGCCAGCGGCCGACCCCAGGAATTATTATAAGAAACTCTTT	CALWEVPAADPRNYYKKLF	TRGV9	.	TRGJ2	18	-1	-1	35
31	3.232668724451489E-4	TGTGCCTTGTGGGAGGATGAAGAGTTGGGCAAAAAAATCAAGGTATTT	CALWEDEELGKKIKVF	TRGV9	.	TRGJP	15	-1	-1	19
31	3.232668724451489E-4	TGTGCCTTGTGGGATTCAGAGTTGGGCAAAAAAATCAAGGTATTT	CALWDSELGKKIKVF	TRGV9	.	TRGJP	13	-1	-1	17
31	3.232668724451489E-4	TGTGCCTTGTGGGAGGTCAAGTTGGGCAAAAAAATCAAGGTATTT	CALWEVKLGKKIKVF	TRGV9	.	TRGJP	16	-1	-1	19
31	3.232668724451489E-4	TGTGCCTTGTGGGAGGGCCATAGAGATTATAAGAAACTCTTT	CALWEGHRDYKKLF	TRGV9	.	TRGJ1	15	-1	-1	25
31	3.232668724451489E-4	TGTGCCTTGTGGGAGAAGCAGAATTATTATAAGAAACTCTTT	CALWEKQNYYKKLF	TRGV9	.	TRGJ1	14	-1	-1	20
31	3.232668724451489E-4	TGTGCCTTGTGGGAGGGATTCTGTTATAAGAAACTCTTT	CALWEGFCYKKLF	TRGV9	.	TRGJ1	15	-1	-1	23
31	3.232668724451489E-4	TGTGCCTTGTGGGAGGTGCAGGCTGGGCTCTTT	CALWEVQAGLF	TRGV9	.	TRGJ1	19	-1	-1	27
31	3.232668724451489E-4	TGTGCCTTGTGGGAGATCTCTAAGAAACTCTTT	CALWEISKKLF	TRGV9	.	TRGJ1	14	-1	-1	20
31	3.232668724451489E-4	TGTGCCCGTGGGAACGGGGTGGAGAAACTCTTT	CARGNGVEKLF	TRGV10	.	TRGJ1	12	-1	-1	22
31	3.232668724451489E-4	TGTGCTGCGTGGGGTTATTATAAGAAACTCTTT	CAAWGYYKKLF	TRGV10	.	TRGJ1	16	-1	-1	14
31	3.232668724451489E-4	TGTGCCTTGATCCTTTTTAAGAAACTCTTT	CALILFKKLF	TRGV9	.	TRGJ1	8	-1	-1	14
31	3.232668724451489E-4	TGTGCCTTGTGCAAACTCTTT	CALCKLF	TRGV9	.	TRGJ1	10	-1	-1	12
31	3.232668724451489E-4	TGTGCTGCGTGGGCGGGGGATAAGAAACTCTTT	CAAWAGDKKLF	TRGV10	.	TRGJ1	12	-1	-1	19
30	3.1283890881788603E-4	TGTGCCTTGTGGGAGGTGCGTGGGCAAGAGTTGGGCAAAAAAATCAAGGTATTT	CALWEVRGQELGKKIKVF	TRGV9	.	TRGJP	18	-1	-1	20
30	3.1283890881788603E-4	TGTGCCTTGTGGGAGGTGCGGGGAGAGTTGGGCAAAAAAATCAAGGTATTT	CALWEVRGELGKKIKVF	TRGV9	.	TRGJP	18	-1	-1	23
30	3.1283890881788603E-4	TGTGCCTTGTGGGAGTGCCAATATACCACTGGTTGGTTCAAGATATTT	CALWECQYTTGWFKIF	TRGV9	.	TRGJP1	17	-1	-1	20
30	3.1283890881788603E-4	TGTGCCTTGTGGGAGGGGGAAGAGTTGGGCAAAAAAATCAAGGTATTT	CALWEGEELGKKIKVF	TRGV9	.	TRGJP	15	-1	-1	15
30	3.1283890881788603E-4	TGTGCCTTGTGGGAGGTCCACCAGAATTATTATAAGAAACTCTTT	CALWEVHQNYYKKLF	TRGV9	.	TRGJ1	21	-1	-1	23
30	3.1283890881788603E-4	TGTGCCACCTGGGACAGGCCGTCGAATTATTATAAGAAACTCTTT	CATWDRPSNYYKKLF	TRGV5	.	TRGJ1	22	-1	-1	21
30	3.1283890881788603E-4	TGTGCCTTGTGGGGGAGTACCACTGGTTGGTTCAAGATATTT	CALWGSTTGWFKIF	TRGV9	.	TRGJP1	12	-1	-1	17
30	3.1283890881788603E-4	TGTGCTGCGTGGGGTACCACTGGTTGGTTCAAGATATTT	CAAWGTTGWFKIF	TRGV10	.	TRGJP1	12	-1	-1	14
30	3.1283890881788603E-4	TGTGCCTTGTGGGAGGTTTATTATAAGAAACTCTTT	CALWEVYYKKLF	TRGV9	.	TRGJ1	16	-1	-1	17
30	3.1283890881788603E-4	TGTGCTGCGTGGGAGGATAAGAAACTCTTT	CAAWEDKKLF	TRGV10	.	TRGJ1	13	-1	-1	16
30	3.1283890881788603E-4	TGTGCTGCGTGTCCCGGTGGGAAACTCTTT	CAACPGGKLF	TRGV10	.	TRGJ1	10	-1	-1	20
30	3.1283890881788603E-4	TGTGCCACCTGGGATTGGATCAAGACGTTT	CATWDWIKTF	TRGV8	.	TRGJP2	17	-1	-1	12
29	3.0241094519062317E-4	TGTGCCTTGTGGGAGGTGATAGAGTTGGGCAAAAAAATCAAGGTATTT	CALWEVIELGKKIKVF	TRGV9	.	TRGJP	17	-1	-1	20
29	3.0241094519062317E-4	TGTGCCACCTGGGACCCCGCCGGAGATTATAAGAAACTCTTT	CATWDPAGDYKKLF	TRGV7	.	TRGJ1	14	-1	-1	25
29	3.0241094519062317E-4	TGTGCTGCGTGGGATGCCACTTATTATAAGAAACTCTTT	CAAWDATYYKKLF	TRGV10	.	TRGJ1	14	-1	-1	20
29	3.0241094519062317E-4	TGTGCCTTGTGGGAGGTGACTAGTTATAAGAAACTCTTT	CALWEVTSYKKLF	TRGV9	.	TRGJ1	17	-1	-1	23
29	3.0241094519062317E-4	TGTGCTGCGTGGGGCACTGGTTGGTTCAAGATATTT	CAAWGTGWFKIF	TRGV10	.	TRGJP1	12	-1	-1	14
29	3.0241094519062317E-4	TGTGCCTTGTGGACTGTTTATTATAAGAAACTCTTT	CALWTVYYKKLF	TRGV9	.	TRGJ1	11	-1	-1	17
29	3.0241094519062317E-4	TGTGCTGCGTGGGATTTTGGTAAGAAACTCTTT	CAAWDFGKKLF	TRGV10	.	TRGJ1	15	-1	-1	20
29	3.0241094519062317E-4	TGTGCTGCGTGGGAGGATTATAAGAAACTCTTT	CAAWEDYKKLF	TRGV10	.	TRGJ1	13	-1	-1	16
29	3.0241094519062317E-4	TGTGCCTTGTGGGCTTCTTATAAGAAACTCTTT	CALWASYKKLF	TRGV9	.	TRGJ1	12	-1	-1	14
29	3.0241094519062317E-4	TGTGCCTTGTGGGAGGTGGGTGGGAAACTCTTT	CALWEVGGKLF	TRGV9	.	TRGJ1	17	-1	-1	23
29	3.0241094519062317E-4	TGTGCCTTGTATTATAAGAAACTCTTT	CALYYKKLF	TRGV9	.	TRGJ1	9	-1	-1	9
28	2.919829815633603E-4	TGTGCCACCTGGGACAGGCAGAAGGGGGGGCCTAGTAGTGATTGGATCAAGACGTTT	CATWDRQKGGPSSDWIKTF	TRGV3	.	TRGJP2	18	-1	-1	32
28	2.919829815633603E-4	TGTGCCTTGTGGGAGGTTCTACAAGAGTTGGGCAAAAAAATCAAGGTATTT	CALWEVLQELGKKIKVF	TRGV9	.	TRGJP	16	-1	-1	21
28	2.919829815633603E-4	TGTGCCTTGTGGGAGGTGCGGGGTGAGTTGGGCAAAAAAATCAAGGTATTT	CALWEVRGELGKKIKVF	TRGV9	.	TRGJP	18	-1	-1	24
28	2.919829815633603E-4	TGTGCCTTGTGGGAGGCGGTTTGGGAGTTGGGCAAAAAAATCAAGGTATTT	CALWEAVWELGKKIKVF	TRGV9	.	TRGJP	15	-1	-1	24
28	2.919829815633603E-4	TGTGCCTTGTGGGAGGCGATATTGGAGTTGGGCAAAAAAATCAAGGTATTT	CALWEAILELGKKIKVF	TRGV9	.	TRGJP	15	-1	-1	24
28	2.919829815633603E-4	TGTGCCTTGTGGGAGGGACAAGAGTTGGGCAAAAAAATCAAGGTATTT	CALWEGQELGKKIKVF	TRGV9	.	TRGJP	15	-1	-1	14
28	2.919829815633603E-4	TGTGCCTTGTGGGAGGTGCACGTGCCTTATAAGAAACTCTTT	CALWEVHVPYKKLF	TRGV9	.	TRGJ1	20	-1	-1	26
28	2.919829815633603E-4	TGTGCCTTGTGGGAGGCGCCTGGGGCTTATAAGAAACTCTTT	CALWEAPGAYKKLF	TRGV9	.	TRGJ1	18	-1	-1	26
28	2.919829815633603E-4	TGTGCTGCTGGCGGGTCCACTGGTTGGTTCAAGATATTT	CAAGGSTGWFKIF	TRGV10	.	TRGJP1	10	-1	-1	16
28	2.919829815633603E-4	TGTGCCTTGTGGGAGGTGCGCGATTATAAGAAACTCTTT	CALWEVRDYKKLF	TRGV9	.	TRGJ2	18	-1	-1	22
28	2.919829815633603E-4	TGTGCCTTGTGGGAGGCCCCCTATTATAAGAAACTCTTT	CALWEAPYYKKLF	TRGV9	.	TRGJ1	15	-1	-1	21
28	2.919829815633603E-4	TGTGCCTTGTGGGAGGTGTATTATAAGAAACTCTTT	CALWEVYYKKLF	TRGV9	.	TRGJ1	17	-1	-1	18
28	2.919829815633603E-4	TGTGCCTTGTGGGAGGTGCACCCTAAACGACTCTTT	CALWEVHPKRLF	TRGV9	.	TRGJ1	21	-1	-1	29
28	2.919829815633603E-4	TGTGCCTTGTGGGAGGTGCAATATAAGAAACTCTTT	CALWEVQYKKLF	TRGV9	.	TRGJ1	19	-1	-1	21
28	2.919829815633603E-4	TGTGCCACCTGGGACACGTATTATAAGAAACTCTTT	CATWDTYYKKLF	TRGV3	.	TRGJ1	15	-1	-1	18
28	2.919829815633603E-4	TGTGCCTTGTGGGAGGTCGAGAAACTCTTT	CALWEVEKLF	TRGV9	.	TRGJ1	16	-1	-1	19
28	2.919829815633603E-4	TGTGCTGCGTGGGACCCTTATTATAAGAAACTCTTT	CAAWDPYYKKLF	TRGV10	.	TRGJ1	13	-1	-1	17
28	2.919829815633603E-4	TGTGCCACCTGGGACGGGCCGCAGAAACTCTTT	CATWDGPQKLF	TRGV2	.	TRGJ1	19	-1	-1	22
28	2.919829815633603E-4	TGTGCTGCGTGGGTCCGGGGGAAACTCTTT	CAAWVRGKLF	TRGV10	.	TRGJ1	12	-1	-1	20
28	2.919829815633603E-4	TGTGCCCCCCGGGCAAGGGGGAAACTCTTT	CAPRARGKLF	TRGV8	.	TRGJ1	12	-1	-1	20
28	2.919829815633603E-4	TGTGCCACCTGGGATAATTATAAGAAACTCTTT	CATWDNYKKLF	TRGV8	.	TRGJ1	15	-1	-1	13
28	2.919829815633603E-4	TGTGCTGCGTGGGATTTGAAACTCTTT	CAAWDLKLF	TRGV10	.	TRGJ1	15	-1	-1	17
28	2.919829815633603E-4	TGTGCCGGGCGGGGAAAGAAACTCTTT	CAGRGKKLF	TRGV10	.	TRGJ1	4	-1	-1	15
28	2.919829815633603E-4	TGTGCTGCGTGGGATTCGGGGTATAAGAAACTCTTT	CAAWDSGYKKLF	TRGV10	.	TRGJ1	15	-1	-1	21
27	2.8155501793609744E-4	TGTGCCTTGTGGGAGGTGCAGGGTAAAGAGTTGGGCAAAAAAATCAAGGTATTT	CALWEVQGKELGKKIKVF	TRGV9	.	TRGJP	19	-1	-1	25
27	2.8155501793609744E-4	TGTGCCTTGTGGGAGGTGTGGCAAGAGTTGGGCAAAAAAATCAAGGTATTT	CALWEVWQELGKKIKVF	TRGV9	.	TRGJP	17	-1	-1	19
27	2.8155501793609744E-4	TGTGCCTTGTGGGAGGTGCGGTTTCTCCCGTATTATTATAAGAAACTCTTT	CALWEVRFLPYYYKKLF	TRGV9	.	TRGJ1	18	-1	-1	28
27	2.8155501793609744E-4	TGTGCCTTGTGGGAGGCTAAAGAGTTGGGCAAAAAAATCAAGGTATTT	CALWEAKELGKKIKVF	TRGV9	.	TRGJP	15	-1	-1	19
27	2.8155501793609744E-4	TGTGCCTTGTGGGAGGGTCAAGAGTTGGGCAAAAAAATCAAGGTATTT	CALWEGQELGKKIKVF	TRGV9	.	TRGJP	15	-1	-1	14
27	2.8155501793609744E-4	TGTGCCTTGTGGGAGGATCAAGAGTTGGGCAAAAAAATCAAGGTATTT	CALWEDQELGKKIKVF	TRGV9	.	TRGJP	15	-1	-1	18
27	2.8155501793609744E-4	TGTGCCTTGTGGGAGTCGAAGGGGGATTATTATAAGAAACTCTTT	CALWESKGDYYKKLF	TRGV9	.	TRGJ1	14	-1	-1	25
27	2.8155501793609744E-4	TGTGCCACCTGGGATAAAGAAATCGGATGGTTAAAGAAACTCTTT	CATWDKEIGWLKKLF	TRGV8	.	TRGJ1	15	-1	-1	30
27	2.8155501793609744E-4	TGTGCTGCGTGGGATTCGCCCTTTCCCTATAAGAAACTCTTT	CAAWDSPFPYKKLF	TRGV10	.	TRGJ1	15	-1	-1	27
27	2.8155501793609744E-4	TGTGCTGCGTGGGATGAGACCACTGGTTGGTTCAAGATATTT	CAAWDETTGWFKIF	TRGV10	.	TRGJP1	14	-1	-1	8
27	2.8155501793609744E-4	TGTGCCTTGTGGGAGGTGTGGGGGTTATATAAGAAACTCTTT	CALWEVWGLYKKLF	TRGV9	.	TRGJ1	17	-1	-1	24
27	2.8155501793609744E-4	TGTGCCTTGTGGGAGGGGGAAGGCAGCATGAAACTCTTT	CALWEGEGSMKLF	TRGV9	.	TRGJ1	15	-1	-1	29
27	2.8155501793609744E-4	TGTGCCTTGTGGGAGGTACCCAATAAGAAACTCTTT	CALWEVPNKKLF	TRGV9	.	TRGJ1	16	-1	-1	22
27	2.8155501793609744E-4	TGTGCCTTGTGGGAGGGCTATTATAAGAAACTCTTT	CALWEGYYKKLF	TRGV9	.	TRGJ1	15	-1	-1	18
27	2.8155501793609744E-4	TGTGCCTTGTGGGAGTTTAAGAAACTCTTT	CALWEFKKLF	TRGV9	.	TRGJ1	14	-1	-1	17
27	2.8155501793609744E-4	TGTGCCTCATCTAAGAAACTCTTT	CASSKKLF	TRGV9	.	TRGJ1	6	-1	-1	11
27	2.8155501793609744E-4	TGTGCTGCGTGGGATTGTCGGAAGAAACTCTTT	CAAWDCRKKLF	TRGV10	.	TRGJ1	15	-1	-1	21
27	2.8155501793609744E-4	TGTGCTGCGTGGGATAGTTATAAGAAACTCTTT	CAAWDSYKKLF	TRGV10	.	TRGJ1	14	-1	-1	17
27	2.8155501793609744E-4	TGTGCTGCGTGGGAGGGCTATAAGAAACTCTTT	CAAWEGYKKLF	TRGV10	.	TRGJ2	13	-1	-1	18
27	2.8155501793609744E-4	TGTGCCACCTGGGACAGGCGTACGAAACTCTTT	CATWDRRTKLF	TRGV5	.	TRGJ1	18	-1	-1	20
27	2.8155501793609744E-4	TTTTATTATAAGAAACTCTTT	FYYKKLF	TRGV9	.	TRGJ1	0	-1	-1	2
27	2.8155501793609744E-4	TGTGCCACCAGGGCAGATTATAAGAAACTCTTT	CATRADYKKLF	TRGV8	.	TRGJ1	12	-1	-1	16
26	2.711270543088346E-4	TGTGCCTTGTGGGAGGTGAGCATAGAGTTGGGCAAAAAAATCAAGGTATTT	CALWEVSIELGKKIKVF	TRGV9	.	TRGJP	17	-1	-1	16
26	2.711270543088346E-4	TGTGCTGCGTGGGATTCTGGGTTTCTTTGTCATTATAAGAAACTCTTT	CAAWDSGFLCHYKKLF	TRGV10	.	TRGJ1	15	-1	-1	31
26	2.711270543088346E-4	TGTGCCTTGTGGGAGGCCGCACCGGTGGGCAAAAAAATCAAGGTATTT	CALWEAAPVGKKIKVF	TRGV9	.	TRGJP	22	-1	-1	25
26	2.711270543088346E-4	TGTGCCTTGTGGGATGAAGAGTTGGGCAAAAAAATCAAGGTATTT	CALWDEELGKKIKVF	TRGV9	.	TRGJP	13	-1	-1	16
26	2.711270543088346E-4	TGTGCCTTGTGGGAGGTGGTGGTGGGCAAAAAAATCAAGGTATTT	CALWEVVVGKKIKVF	TRGV9	.	TRGJP	17	-1	-1	22
26	2.711270543088346E-4	TGTGCCTTGTGGGAGACCCCCCTTTATTATAAGAAACTCTTT	CALWETPLYYKKLF	TRGV9	.	TRGJ1	14	-1	-1	23
26	2.711270543088346E-4	TGTGCCTTGTGGGAGTTGGGCAAAAAAATCAAGGTATTT	CALWELGKKIKVF	TRGV9	.	TRGJP	17	-1	-1	12
26	2.711270543088346E-4	TGTGCCTTGTGGGAGCCGCATTATTATAAGAAACTCTTT	CALWEPHYYKKLF	TRGV9	.	TRGJ1	14	-1	-1	16
26	2.711270543088346E-4	TGTGCCTTGGGAGGGGGGTGTCATTATAAGAAACTCTTT	CALGGGCHYKKLF	TRGV9	.	TRGJ2	13	-1	-1	22
26	2.711270543088346E-4	TGTGCTGCGTGGGATTATTATTATAAGAAACTCTTT	CAAWDYYYKKLF	TRGV10	.	TRGJ1	16	-1	-1	16
26	2.711270543088346E-4	TGTGCCTTGTGGGCGAATTATTATAAGAAACTCTTT	CALWANYYKKLF	TRGV9	.	TRGJ1	12	-1	-1	13
26	2.711270543088346E-4	TGTGCCACCTGCCCTAAGAAACTCTTT	CATCPKKLF	TRGV8	.	TRGJ1	10	-1	-1	14
26	2.711270543088346E-4	TGTGCTGCCAAGGAACTCTTT	CAAKELF	TRGV10	.	TRGJ1	7	-1	-1	9
26	2.711270543088346E-4	TGTGCCTTGTGGGAGCTAAATTATTATAAGAAACTCTTT	CALWELNYYKKLF	TRGV9	.	TRGJ1	14	-1	-1	18
26	2.711270543088346E-4	TGTGCTGCGTGGGATTCGGTGCGGATAGAGCTCTTT	CAAWDSVRIELF	TRGV10	.	TRGJ1	15	-1	-1	30
26	2.711270543088346E-4	TGTGCTGCGTGGGATTATAGGGAGAAACTCTTT	CAAWDYREKLF	TRGV10	.	TRGJ1	16	-1	-1	22
26	2.711270543088346E-4	TGTGCTGCGTGGGCCCGAGGGCTCTTT	CAAWARGLF	TRGV10	.	TRGJ1	12	-1	-1	21
26	2.711270543088346E-4	TGTGCCTTGTGGGAGGTGAAACCTGGTAAGAAACTCTTT	CALWEVKPGKKLF	TRGV9	.	TRGJ1	17	-1	-1	26
26	2.711270543088346E-4	TGTGCTGCGTGGGGACTAACCGGGCCTAAGAAACTCTTT	CAAWGLTGPKKLF	TRGV10	.	TRGJ1	12	-1	-1	26
25	2.606990906815717E-4	TGTGCCTTGTGGGAGAGGAGGGGAGAGTTGGGCAAAAAAATCAAGGTATTT	CALWERRGELGKKIKVF	TRGV9	.	TRGJP	14	-1	-1	23
25	2.606990906815717E-4	TGTGCCTTGTGGGAAGCTAAACAAGAGTTGGGCAAAAAAATCAAGGTATTT	CALWEAKQELGKKIKVF	TRGV9	.	TRGJP	13	-1	-1	21
25	2.606990906815717E-4	TGTGCCTTGTGGCCAACCTCAAGGAGTAGTGATTGGATCAAGACGTTT	CALWPTSRSSDWIKTF	TRGV9	.	TRGJP2	11	-1	-1	24
25	2.606990906815717E-4	TGTGCCTTGTGGGAGTTAGAGTTGGGCAAAAAAATCAAGGTATTT	CALWELELGKKIKVF	TRGV9	.	TRGJP	14	-1	-1	17
25	2.606990906815717E-4	TGTGCTGCGTGGGATTATAGCGGTTATTATAAGAAACTCTTT	CAAWDYSGYYKKLF	TRGV10	.	TRGJ1	16	-1	-1	23
25	2.606990906815717E-4	TGTGCCTTGTGGGACTATACCACTGGTTGGTTCAAGATATTT	CALWDYTTGWFKIF	TRGV9	.	TRGJP1	13	-1	-1	8
25	2.606990906815717E-4	TGTGCCACCTGGGACGGGCCTTATTATTATAAGAAACTCTTT	CATWDGPYYYKKLF	TRGV2	.	TRGJ1	19	-1	-1	22
25	2.606990906815717E-4	TGTGCTGCGTGGGGCTCCACCCACAGTAAGAAACTCTTT	CAAWGSTHSKKLF	TRGV10	.	TRGJ1	12	-1	-1	26
25	2.606990906815717E-4	TGTGCCTTGTGGCAGATAAACCCCTATAAGAAACTCTTT	CALWQINPYKKLF	TRGV9	.	TRGJ1	14	-1	-1	24
25	2.606990906815717E-4	TGTGCCTTGTGGGAGGAATATTATAAGAAACTCTTT	CALWEEYYKKLF	TRGV9	.	TRGJ1	15	-1	-1	15
25	2.606990906815717E-4	TGTGCTGCGTGGTTGAATAAGAAACTCTTT	CAAWLNKKLF	TRGV10	.	TRGJ1	11	-1	-1	16
25	2.606990906815717E-4	TGTGCTGCGTGGGATAGTAAGAAACTCTTT	CAAWDSKKLF	TRGV10	.	TRGJ1	19	-1	-1	17
25	2.606990906815717E-4	TGTGCTGCGTGGGACCCCCTCTTT	CAAWDPLF	TRGV10	.	TRGJ1	13	-1	-1	18
25	2.606990906815717E-4	TGTGCTGCGTGGGATTCTTATTATAAGAAACTCTTT	CAAWDSYYKKLF	TRGV10	.	TRGJ1	15	-1	-1	17
25	2.606990906815717E-4	TGTGCTGCGTGGGATTATTACGGGGAGAAACTCTTT	CAAWDYYGEKLF	TRGV10	.	TRGJ1	16	-1	-1	25
25	2.606990906815717E-4	TGTGCTGCGCCGAAACTCTTT	CAAPKLF	TRGV10	.	TRGJ1	8	-1	-1	11
25	2.606990906815717E-4	TGTGCCTTGTTCGGCCCAAAGGGTTATAAGAAACTCTTT	CALFGPKGYKKLF	TRGV9	.	TRGJ1	9	-1	-1	23
25	2.606990906815717E-4	TGTGCCTTGTGGGAGGATGTTTATTATAAGAAACTCTTT	CALWEDVYYKKLF	TRGV9	.	TRGJ1	15	-1	-1	20
25	2.606990906815717E-4	TGTGCTGCGTGGGATTATACCGATAAGAAACTCTTT	CAAWDYTDKKLF	TRGV10	.	TRGJ1	16	-1	-1	22
25	2.606990906815717E-4	TGTGCTGCTTTCTATAAGAAACTCTTT	CAAFYKKLF	TRGV10	.	TRGJ1	7	-1	-1	12
24	2.5027112705430885E-4	TGTGCCTTGTGGGAGGTGTGGATGGGCAAAAAAATCAAGGTATTT	CALWEVWMGKKIKVF	TRGV9	.	TRGJP	17	-1	-1	22
24	2.5027112705430885E-4	TGTGCCTTGTGGGAGGTGGAAGCATGGAATTATAAGAAACTCTTT	CALWEVEAWNYKKLF	TRGV9	.	TRGJ1	17	-1	-1	28
24	2.5027112705430885E-4	TGTGCTGCGTGGGATCCCCTACAGGGGTATAAGAAACTCTTT	CAAWDPLQGYKKLF	TRGV10	.	TRGJ1	14	-1	-1	27
24	2.5027112705430885E-4	TGTGCCTTGTGGGAGTCCTCGAATTATTATAAGAAACTCTTT	CALWESSNYYKKLF	TRGV9	.	TRGJ1	14	-1	-1	18
24	2.5027112705430885E-4	TGTGCCTTGTGGGAGGGACAGGGTTATTATAAGAAACTCTTT	CALWEGQGYYKKLF	TRGV9	.	TRGJ1	15	-1	-1	23
24	2.5027112705430885E-4	TGTGCTGCGTGGGATTCGCTAAGTTATAAGAAACTCTTT	CAAWDSLSYKKLF	TRGV10	.	TRGJ1	21	-1	-1	23
24	2.5027112705430885E-4	TGTGCCTTGTGGTTTTATTATAAGAAACTCTTT	CALWFYYKKLF	TRGV9	.	TRGJ1	11	-1	-1	14
24	2.5027112705430885E-4	TGTGCTGCGTGGGATGGGAAGAAACTCTTT	CAAWDGKKLF	TRGV10	.	TRGJ1	14	-1	-1	18
24	2.5027112705430885E-4	TTCGTTGGGGATTTGATATTT	FVGDLIF	TRGV10	.	TRGJP1	0	-1	-1	14
24	2.5027112705430885E-4	CTTGGTCGGAAACTCTTT	LGRKLF	TRGV10	.	TRGJ1	-1	-1	-1	8
24	2.5027112705430885E-4	TGTGCTGCGTGGGAAAGGACCCCCCTTTATAAGAAACTCTTT	CAAWERTPLYKKLF	TRGV10	.	TRGJ1	13	-1	-1	26
24	2.5027112705430885E-4	TGTGCCTTGTGGGAGGTGCGGGATTATAAGAAACTCTTT	CALWEVRDYKKLF	TRGV9	.	TRGJ1	18	-1	-1	22
24	2.5027112705430885E-4	TGTGCCTTGTGGGAGAGGTTAGATTGGTTCAAGATATTT	CALWERLDWFKIF	TRGV9	.	TRGJP1	14	-1	-1	23
24	2.5027112705430885E-4	TGTGCTGCGTGGGACTTCCTCCATAAGAAACTCTTT	CAAWDFLHKKLF	TRGV10	.	TRGJ1	13	-1	-1	22
24	2.5027112705430885E-4	TGTGCCTTGTGGGAGTGTTATTATAAGAAACTCTTT	CALWECYYKKLF	TRGV9	.	TRGJ1	14	-1	-1	17
24	2.5027112705430885E-4	TGTGCCACCTGGGATGGGTATTATAAGAAACTCTTT	CATWDGYYKKLF	TRGV4	.	TRGJ1	17	-1	-1	18
24	2.5027112705430885E-4	TGTGCCTTGTGGGAGGGCCATAAGAAACTCTTT	CALWEGHKKLF	TRGV9	.	TRGJ1	15	-1	-1	19
24	2.5027112705430885E-4	TGTGCTGCGTGGGGTTATAAGAAACTCTTT	CAAWGYKKLF	TRGV10	.	TRGJ1	16	-1	-1	14
24	2.5027112705430885E-4	TGTGCCTTTATTGATTGGATCAAGACGTTT	CAFIDWIKTF	TRGV9	.	TRGJP2	7	-1	-1	8
24	2.5027112705430885E-4	TGTGCCCCCCCTTATTATAAGAAACTCTTT	CAPPYYKKLF	TRGV9	.	TRGJ2	5	-1	-1	11
24	2.5027112705430885E-4	TGTGCCTTGTGGGAGCCGCGGGTTTATTATAAGAAACTCTTT	CALWEPRVYYKKLF	TRGV9	.	TRGJ1	14	-1	-1	23
24	2.5027112705430885E-4	TGTGCTGCGTGGGATAATTATTATAAGAAACTCTTT	CAAWDNYYKKLF	TRGV10	.	TRGJ1	14	-1	-1	15
24	2.5027112705430885E-4	TGTGCCAGTAAGAAGCATTATAAGAAACTCTTT	CASKKHYKKLF	TRGV9	.	TRGJ1	5	-1	-1	16
24	2.5027112705430885E-4	TGTGCCACCTGGGACGGGCCGAATTATTATAAGAAACTCTTT	CATWDGPNYYKKLF	TRGV2	.	TRGJ1	19	-1	-1	19
23	2.3984316342704596E-4	TGTGCCTTGTGGGAGGTGCCCCAAAAACAAGAGTTGGGCAAAAAAATCAAGGTATTT	CALWEVPQKQELGKKIKVF	TRGV9	.	TRGJP	21	-1	-1	27
23	2.3984316342704596E-4	TGTGCCTTGTGGGAGGTGCGGTTACTCCGCAATTATTATAAGAAACTCTTT	CALWEVRLLRNYYKKLF	TRGV9	.	TRGJ1	18	-1	-1	30
23	2.3984316342704596E-4	TGTGCCACCTGGGATCGAAACTCCGAGGGATATTATTATAAGAAACTCTTT	CATWDRNSEGYYYKKLF	TRGV4	.	TRGJ1	14	-1	-1	31
23	2.3984316342704596E-4	TGTGCCTTGTGGGAGGTCGGAGAGTTGGGCAAAAAAATCAAGGTATTT	CALWEVGELGKKIKVF	TRGV9	.	TRGJP	16	-1	-1	20
23	2.3984316342704596E-4	TGTGCCACCTGGGATGTACTCCCCTGTTATTATAAGAAACTCTTT	CATWDVLPCYYKKLF	TRGV4	.	TRGJ1	15	-1	-1	26
23	2.3984316342704596E-4	TGTGCCACCTGGGACGGGCCCTTTAATAGATATAAGAAACTCTTT	CATWDGPFNRYKKLF	TRGV4	.	TRGJ1	20	-1	-1	30
23	2.3984316342704596E-4	TGTGCCTTGTGGGAGGTAAAATTCCGATATAAGAAACTCTTT	CALWEVKFRYKKLF	TRGV9	.	TRGJ1	16	-1	-1	27
23	2.3984316342704596E-4	TGTGCTGCGTGGGATACCCGGAATTATAAGAAACTCTTT	CAAWDTRNYKKLF	TRGV10	.	TRGJ1	14	-1	-1	22
23	2.3984316342704596E-4	TGTGCCTTGTGGGCTCCGGGGTATTATAAGAAACTCTTT	CALWAPGYYKKLF	TRGV9	.	TRGJ1	12	-1	-1	21
23	2.3984316342704596E-4	TGTGCTGCGTGGTATCTATATTATAAGAAACTCTTT	CAAWYLYYKKLF	TRGV10	.	TRGJ1	14	-1	-1	18
23	2.3984316342704596E-4	TGTGCCTTGTGGGAGAAACGTTATAAGAAACTCTTT	CALWEKRYKKLF	TRGV9	.	TRGJ1	14	-1	-1	20
23	2.3984316342704596E-4	TGTGCTGCCCCTACTAGGTGGTTCAAGATATTT	CAAPTRWFKIF	TRGV10	.	TRGJP1	7	-1	-1	12
23	2.3984316342704596E-4	TGTGCTGCGTGGCTTTATTATAAGAAACTCTTT	CAAWLYYKKLF	TRGV10	.	TRGJ1	11	-1	-1	14
23	2.3984316342704596E-4	TGTGCCTTGTGGGAGGTGCCTCTCTTT	CALWEVPLF	TRGV9	.	TRGJ1	18	-1	-1	21
23	2.3984316342704596E-4	TGTGCCTTTAAGAAACTCTTT	CAFKKLF	TRGV9	.	TRGJ1	7	-1	-1	8
23	2.3984316342704596E-4	TGTGCCTTGTGGGAGGTCGGGAATTATTATAAGAAACTCTTT	CALWEVGNYYKKLF	TRGV9	.	TRGJ1	16	-1	-1	20
23	2.3984316342704596E-4	TGTGCCTTGTGGGAGGCCAGGGATTATTATAAGAAACTCTTT	CALWEARDYYKKLF	TRGV9	.	TRGJ1	15	-1	-1	22
23	2.3984316342704596E-4	TGTGCTGCGTGGGTTCTGAATTATTATAAGAAACTCTTT	CAAWVLNYYKKLF	TRGV10	.	TRGJ1	12	-1	-1	13
23	2.3984316342704596E-4	TGTGCCTTGTGGGAGGTGCAGGATTATAAGAAACTCTTT	CALWEVQDYKKLF	TRGV9	.	TRGJ1	19	-1	-1	22
23	2.3984316342704596E-4	TGTGCCTTGTGGGAGGCCCCGCCGGTTAAGAAACTCTTT	CALWEAPPVKKLF	TRGV9	.	TRGJ1	15	-1	-1	26
23	2.3984316342704596E-4	TGTGCCTTGTGGGAGGGGGTACCGAATAGGAAACTCTTT	CALWEGVPNRKLF	TRGV9	.	TRGJ1	15	-1	-1	25
23	2.3984316342704596E-4	TGTGCTGCGTGGGGTTATTATTATAAGAAACTCTTT	CAAWGYYYKKLF	TRGV10	.	TRGJ1	16	-1	-1	16
23	2.3984316342704596E-4	TGTGCTGCGTGGGATCAGTATTATAAGAAACTCTTT	CAAWDQYYKKLF	TRGV10	.	TRGJ1	14	-1	-1	18
23	2.3984316342704596E-4	TGTGCCACCTGGGATGATTATTATAAGAAACTCTTT	CATWDDYYKKLF	TRGV4	.	TRGJ1	15	-1	-1	16
23	2.3984316342704596E-4	TGTGCTGCGTGGAAAAGTTGGTTCAAGATATTT	CAAWKSWFKIF	TRGV10	.	TRGJP1	11	-1	-1	16
23	2.3984316342704596E-4	TGTGCCTTGCGGGGTTATTATAAGAAACTCTTT	CALRGYYKKLF	TRGV9	.	TRGJ1	12	-1	-1	14
23	2.3984316342704596E-4	TGTGCTGCGTCCCGGGTGAAACTCTTT	CAASRVKLF	TRGV10	.	TRGJ1	9	-1	-1	17
23	2.3984316342704596E-4	TGTGCCTTGTGGGAGGGGACTAAGAAACTCTTT	CALWEGTKKLF	TRGV9	.	TRGJ1	15	-1	-1	20
23	2.3984316342704596E-4	TGTGCCACCTGGGACAGGCCTGGGAAACTCTTT	CATWDRPGKLF	TRGV5	.	TRGJ1	21	-1	-1	23
23	2.3984316342704596E-4	TGTGCCTTGTGGGAGGTGGAGGGGGTACTTTATTATAAGAAACTCTTT	CALWEVEGVLYYKKLF	TRGV9	.	TRGJ1	17	-1	-1	29
22	2.294151997997831E-4	TGTGCCTTGTGGGAGGTGCGTCCGGAACTCCCCCACCGAAATAAGAAACTCTTT	CALWEVRPELPHRNKKLF	TRGV9	.	TRGJ1	18	-1	-1	40
22	2.294151997997831E-4	TGTGCCTTGTGGGAGAGAACCTACCTAGAGTTGGGCAAAAAAATCAAGGTATTT	CALWERTYLELGKKIKVF	TRGV9	.	TRGJP	14	-1	-1	26
22	2.294151997997831E-4	TGTGCCTTGTGGGAGGTGACGAGGGGGAACCTTTATTATAAGAAACTCTTT	CALWEVTRGNLYYKKLF	TRGV9	.	TRGJ1	17	-1	-1	32
22	2.294151997997831E-4	TGTGCCTTGTGGGAGTTACAAGAGTTGGGCAAAAAAATCAAGGTATTT	CALWELQELGKKIKVF	TRGV9	.	TRGJP	14	-1	-1	18
22	2.294151997997831E-4	TGTGCCTTGTGGGAGGTGTCGGGGTTGGGCAAAAAAATCAAGGTATTT	CALWEVSGLGKKIKVF	TRGV9	.	TRGJP	17	-1	-1	23
22	2.294151997997831E-4	TGTGCCTTGTGGGGACAAGAGTTGGGCAAAAAAATCAAGGTATTT	CALWGQELGKKIKVF	TRGV9	.	TRGJP	12	-1	-1	11
22	2.294151997997831E-4	TGTGCCACCTGGGACGGGCGGGGTAGTGATTGGATCAAGACGTTT	CATWDGRGSDWIKTF	TRGV2	.	TRGJP2	18	-1	-1	22
22	2.294151997997831E-4	TGTGCCTTGTTCCGGTCTCCTTTTGGTTATAAGAAACTCTTT	CALFRSPFGYKKLF	TRGV9	.	TRGJ1	9	-1	-1	26
22	2.294151997997831E-4	TGTGCCTTGTGGGAGGTTCCTTATTATAAGAAACTCTTT	CALWEVPYYKKLF	TRGV9	.	TRGJ1	16	-1	-1	20
22	2.294151997997831E-4	TGTGCTGCGTGGGAGGAATATTATAAGAAACTCTTT	CAAWEEYYKKLF	TRGV10	.	TRGJ1	13	-1	-1	15
22	2.294151997997831E-4	TGTGCCACCTGGGACGTGAACTATAAGAAACTCTTT	CATWDVNYKKLF	TRGV3	.	TRGJ1	14	-1	-1	21
22	2.294151997997831E-4	TGTGCCACCTGGACCGTTTATTATAAGAAACTCTTT	CATWTVYYKKLF	TRGV8	.	TRGJ1	11	-1	-1	17
22	2.294151997997831E-4	TGTGCCTTTCCTCCTGTCGTTAAGAAACTCTTT	CAFPPVVKKLF	TRGV9	.	TRGJ1	7	-1	-1	20
22	2.294151997997831E-4	TGTGCCTTGTGGCCTTATTATAAGAAACTCTTT	CALWPYYKKLF	TRGV9	.	TRGJ1	11	-1	-1	14
22	2.294151997997831E-4	TGTGCTGCGTGGCGTTATAAGAAACTCTTT	CAAWRYKKLF	TRGV10	.	TRGJ1	11	-1	-1	14
22	2.294151997997831E-4	TGTGCTGCGAATTATAAGAAACTCTTT	CAANYKKLF	TRGV10	.	TRGJ1	8	-1	-1	10
22	2.294151997997831E-4	TGTGCCTTTCCCCATCCGAAACTCTTT	CAFPHPKLF	TRGV9	.	TRGJ1	7	-1	-1	17
22	2.294151997997831E-4	TGTGCTGCGTGGGATTGTTTAAGGGGCCTTAAGAAACTCTTT	CAAWDCLRGLKKLF	TRGV10	.	TRGJ1	15	-1	-1	29
22	2.294151997997831E-4	TGTGCTGCGTGGGATTATTCCCCCCATTATAAGAAACTCTTT	CAAWDYSPHYKKLF	TRGV10	.	TRGJ1	16	-1	-1	25
22	2.294151997997831E-4	TGTGCCTTGTGGGAGGTGGCTTATTATAAGAAACTCTTT	CALWEVAYYKKLF	TRGV9	.	TRGJ1	17	-1	-1	20
22	2.294151997997831E-4	TGTGCTGCGTGGGATTATCCACTACCCCTCTTT	CAAWDYPLPLF	TRGV10	.	TRGJ1	16	-1	-1	27
22	2.294151997997831E-4	TGTGCTGCCTGGGGATATAAGAAACTCTTT	CAAWGYKKLF	TRGV10	.	TRGJ1	12	-1	-1	15
22	2.294151997997831E-4	TGTGCTGCGGCAGAGCCTGAGAAACTCTTT	CAAAEPEKLF	TRGV10	.	TRGJ1	8	-1	-1	19
22	2.294151997997831E-4	TGTGCTGCGTGGCATAAGAAACTCTTT	CAAWHKKLF	TRGV10	.	TRGJ1	14	-1	-1	13
22	2.294151997997831E-4	TGTGCCTTGTGGGAGATCCCTCACCGCTCCCTCTTT	CALWEIPHRSLF	TRGV9	.	TRGJ1	14	-1	-1	30
22	2.294151997997831E-4	TGTGCCACCTGGGTTTATTATAAGAAACTCTTT	CATWVYYKKLF	TRGV5	.	TRGJ1	12	-1	-1	14
22	2.294151997997831E-4	TGTGCTGCGTGGAATAAGAAACTCTTT	CAAWNKKLF	TRGV10	.	TRGJ1	14	-1	-1	13
21	2.1898723617252023E-4	TGTGCCTTGTGGGAGGTGTTCCTTAATGAGTTGGGCAAAAAAATCAAGGTATTT	CALWEVFLNELGKKIKVF	TRGV9	.	TRGJP	17	-1	-1	27
21	2.1898723617252023E-4	TGTGCCTTGTGGGAGGTGAGGGGGGAGTTGGGCAAAAAAATCAAGGTATTT	CALWEVRGELGKKIKVF	TRGV9	.	TRGJP	17	-1	-1	24
21	2.1898723617252023E-4	TGTGCCTTGTGGGAGGTGAAGGGATTTAACAATTATTATAAGAAACTCTTT	CALWEVKGFNNYYKKLF	TRGV9	.	TRGJ1	17	-1	-1	30
21	2.1898723617252023E-4	TGTGCCTTGTGGGAGGTGAAGACCAAGTTGGGCAAAAAAATCAAGGTATTT	CALWEVKTKLGKKIKVF	TRGV9	.	TRGJP	17	-1	-1	25
21	2.1898723617252023E-4	TGTGCCTTGTGGGAGGGCACTCAAGAGTTGGGCAAAAAAATCAAGGTATTT	CALWEGTQELGKKIKVF	TRGV9	.	TRGJP	19	-1	-1	21
21	2.1898723617252023E-4	TGTGCCTTGTGGGAGGGTCCCTCGAATTATTATAAGAAACTCTTT	CALWEGPSNYYKKLF	TRGV9	.	TRGJ1	15	-1	-1	21
21	2.1898723617252023E-4	TGTGCCTTGTGGGAGGGGAATTATTATAAGAAACTCTTT	CALWEGNYYKKLF	TRGV9	.	TRGJ1	15	-1	-1	17
21	2.1898723617252023E-4	TGTGCCTTGTGGGACGAACATTATAAGAAACTCTTT	CALWDEHYKKLF	TRGV9	.	TRGJ1	13	-1	-1	19
21	2.1898723617252023E-4	TGTGCCACCTGGGACAGGCCTTATAAGAAACTCTTT	CATWDRPYKKLF	TRGV3	.	TRGJ1	20	-1	-1	20
21	2.1898723617252023E-4	TGTGCTGCGTGGGATTGGTTCAAGATATTT	CAAWDWFKIF	TRGV10	.	TRGJP1	15	-1	-1	14
21	2.1898723617252023E-4	TGTGCCTTGTATAGTTATAAGAAACTCTTT	CALYSYKKLF	TRGV9	.	TRGJ1	9	-1	-1	14
21	2.1898723617252023E-4	TGTGCCACCTCCAAGCATAAGAAACTCTTT	CATSKHKKLF	TRGV2	.	TRGJ1	9	-1	-1	16
21	2.1898723617252023E-4	TGTGCTGCGTGGGGGAAGAAACTCTTT	CAAWGKKLF	TRGV10	.	TRGJ1	12	-1	-1	15
21	2.1898723617252023E-4	TGTGCCTTGTGGGACAGTCTCTTT	CALWDSLF	TRGV9	.	TRGJ1	13	-1	-1	18
21	2.1898723617252023E-4	TGTGCCTTGTGGGAGGTGAGTTTTCCTTATTATAAGAAACTCTTT	CALWEVSFPYYKKLF	TRGV9	.	TRGJ1	17	-1	-1	26
21	2.1898723617252023E-4	TGTGCTGCGTGGGACCTCACTAATTATTATAAGAAACTCTTT	CAAWDLTNYYKKLF	TRGV10	.	TRGJ1	13	-1	-1	21
21	2.1898723617252023E-4	TGTGCCACCTGGGATGGCAGTAGTGATTGGATCAAGACGTTT	CATWDGSSDWIKTF	TRGV8	.	TRGJP2	17	-1	-1	18
21	2.1898723617252023E-4	TGTGCTGCGTGGGATTATAAGGTTTATTTGAAACTCTTT	CAAWDYKVYLKLF	TRGV10	.	TRGJ1	16	-1	-1	23
21	2.1898723617252023E-4	TGTGCTGCGTGGGACAACACTGGTTGGTTCAAGATATTT	CAAWDNTGWFKIF	TRGV10	.	TRGJP1	13	-1	-1	17
21	2.1898723617252023E-4	TGTGCCTTGTGGGATCATAATTATTATAAGAAACTCTTT	CALWDHNYYKKLF	TRGV9	.	TRGJ1	13	-1	-1	18
21	2.1898723617252023E-4	TGTGCCTTGTGGGAGTGGGGGTATTATAAGAAACTCTTT	CALWEWGYYKKLF	TRGV9	.	TRGJ1	14	-1	-1	21
21	2.1898723617252023E-4	TGTGCCTTGTGGGAGCCCTATTATAAGAAACTCTTT	CALWEPYYKKLF	TRGV9	.	TRGJ1	14	-1	-1	18
21	2.1898723617252023E-4	TGTGCCACCTGGGCCCCTTATTATAAGAAACTCTTT	CATWAPYYKKLF	TRGV4	.	TRGJ1	12	-1	-1	17
21	2.1898723617252023E-4	TGTGCCTTGTGGGAGGCTGATAAGAAACTCTTT	CALWEADKKLF	TRGV9	.	TRGJ1	15	-1	-1	19
21	2.1898723617252023E-4	TGTGCCTTGTGGGAGGCGCATAAGAAACTCTTT	CALWEAHKKLF	TRGV9	.	TRGJ1	19	-1	-1	19
21	2.1898723617252023E-4	TGTGCTGCGTTGAAGAAACTCTTT	CAALKKLF	TRGV10	.	TRGJ1	9	-1	-1	12
21	2.1898723617252023E-4	TGTGCCACCTCGAGACTCTTT	CATSRLF	TRGV3	.	TRGJ1	9	-1	-1	11
20	2.0855927254525737E-4	TGTGCCTTGTGGGAGGTGCAGCTTCGTTGTGCGGTTTATTATAAGAAACTCTTT	CALWEVQLRCAVYYKKLF	TRGV9	.	TRGJ1	22	-1	-1	35
20	2.0855927254525737E-4	TGTGCCTTGTGGGAGGTGCAAGTAGGGGAGTTGGGCAAAAAAATCAAGGTATTT	CALWEVQVGELGKKIKVF	TRGV9	.	TRGJP	19	-1	-1	27
20	2.0855927254525737E-4	TGTGCCTTGTGGGAGGTGCAAGGGCAAGAGTTGGGCAAAAAAATCAAGGTATTT	CALWEVQGQELGKKIKVF	TRGV9	.	TRGJP	19	-1	-1	18
20	2.0855927254525737E-4	TGTGCTGCGTGGGATTCCCCCGGATTGCGGAATTATTATAAGAAACTCTTT	CAAWDSPGLRNYYKKLF	TRGV10	.	TRGJ1	15	-1	-1	29
20	2.0855927254525737E-4	TGTGCCTTGTGGGAGGTGCTGAGGGAGTTGGGCAAAAAAATCAAGGTATTT	CALWEVLRELGKKIKVF	TRGV9	.	TRGJP	18	-1	-1	24
20	2.0855927254525737E-4	TGTGCTGCGTGGGTTGTCCCAAACCCCGCTACGGATGAGAAACTCTTT	CAAWVVPNPATDEKLF	TRGV10	.	TRGJ1	12	-1	-1	34
20	2.0855927254525737E-4	TGTGCCTTGTGGGAGGTGTTGGAGTTGGGCAAAAAAATCAAGGTATTT	CALWEVLELGKKIKVF	TRGV9	.	TRGJP	17	-1	-1	21
20	2.0855927254525737E-4	TGTGCTGCGTGGGATTATATTCGGGATTATTATAAGAAACTCTTT	CAAWDYIRDYYKKLF	TRGV10	.	TRGJ1	16	-1	-1	18
20	2.0855927254525737E-4	TGTGCCTTGTGGGAGGTGCATGCGGTGGATTATAAGAAACTCTTT	CALWEVHAVDYKKLF	TRGV9	.	TRGJ1	19	-1	-1	28
20	2.0855927254525737E-4	TGTGCTGCGTGGGATTTGTTGGTCCAGTATAAGAAACTCTTT	CAAWDLLVQYKKLF	TRGV10	.	TRGJ1	15	-1	-1	27
20	2.0855927254525737E-4	TGTGCTGCGTGGGATGGAGGGGGGATTTATAAGAAACTCTTT	CAAWDGGGIYKKLF	TRGV10	.	TRGJ1	14	-1	-1	26
20	2.0855927254525737E-4	TGTGCCACCTGGGCCTTCACAAAGGGGTATAAGAAACTCTTT	CATWAFTKGYKKLF	TRGV8	.	TRGJ2	12	-1	-1	27
20	2.0855927254525737E-4	TGGGTGATTCTCTTGAAAGGGCTTGATTATAAGAAACTCTTT	WVILLKGLDYKKLF	TRGV10	.	TRGJ1	1	-1	-1	25
20	2.0855927254525737E-4	TGTGCCTTGTGGGAGGCGTCCCTGGGTAAGAAACTCTTT	CALWEASLGKKLF	TRGV9	.	TRGJ1	15	-1	-1	26
20	2.0855927254525737E-4	TGTGCCCCCCCGGTTTGGCCTTATTATAAGAAACTCTTT	CAPPVWPYYKKLF	TRGV7	.	TRGJ1	8	-1	-1	20
20	2.0855927254525737E-4	TGTGCTGCGTGGGATGATTATTATAAGAAACTCTTT	CAAWDDYYKKLF	TRGV10	.	TRGJ1	14	-1	-1	16
20	2.0855927254525737E-4	TGTGCCTTGTGGGAGAGTATGGATAAGAAACTCTTT	CALWESMDKKLF	TRGV9	.	TRGJ1	14	-1	-1	22
20	2.0855927254525737E-4	TGTGCCACCTGGGACGCCTCAAGGGGGAAACTCTTT	CATWDASRGKLF	TRGV2	.	TRGJ1	15	-1	-1	26
20	2.0855927254525737E-4	TGTGCTGTAGGAAGACCAGGGGAGAAACTCTTT	CAVGRPGEKLF	TRGV10	.	TRGJ1	6	-1	-1	22
20	2.0855927254525737E-4	TGTGCCACCTGGGGGCTACTTAAGAAACTCTTT	CATWGLLKKLF	TRGV8	.	TRGJ1	12	-1	-1	20
19	1.981313089179945E-4	TGTGCTGCGTGGGGCGACATTTCACGACGGAATTATTATAAGAAACTCTTT	CAAWGDISRRNYYKKLF	TRGV10	.	TRGJ1	12	-1	-1	29
19	1.981313089179945E-4	TGTGCCTTGTGGGAGGTGAATCTCCAAGTTCGTTATTATAAGAAACTCTTT	CALWEVNLQVRYYKKLF	TRGV9	.	TRGJ1	24	-1	-1	32
19	1.981313089179945E-4	TGTGCTGCGTGGGATTATCTCCCCGGGAATTATTATAAGAAACTCTTT	CAAWDYLPGNYYKKLF	TRGV10	.	TRGJ1	16	-1	-1	26
19	1.981313089179945E-4	TGTGCTGCGTGGGATTATATACCCCCCACTGGTTGGTTCAAGATATTT	CAAWDYIPPTGWFKIF	TRGV10	.	TRGJP1	16	-1	-1	25
19	1.981313089179945E-4	TGTGCCACCTGGGACGGCCCCACTTCGAATTATTATAAGAAACTCTTT	CATWDGPTSNYYKKLF	TRGV2	.	TRGJ1	20	-1	-1	23
19	1.981313089179945E-4	TGTGCTGCGTGGGATTCGAATACCACTGGTTGGTTCAAGATATTT	CAAWDSNTTGWFKIF	TRGV10	.	TRGJP1	25	-1	-1	19
19	1.981313089179945E-4	TGTGCTGCGTGGGATCATTATACCACTGGTTGGTTCAAGATATTT	CAAWDHYTTGWFKIF	TRGV10	.	TRGJP1	14	-1	-1	18
19	1.981313089179945E-4	TGTGCTGCGTGGGACAAATATACCACTGGTTGGTTCAAGATATTT	CAAWDKYTTGWFKIF	TRGV10	.	TRGJP1	13	-1	-1	17
19	1.981313089179945E-4	TGTGCCTTGTGGGAGAAAGAGTTGGGCAAAAAAATCAAGGTATTT	CALWEKELGKKIKVF	TRGV9	.	TRGJP	14	-1	-1	16
19	1.981313089179945E-4	TGTGCCACCTGGGCGGATGGGGGTAGTGATTGGATCAAGACGTTT	CATWADGGSDWIKTF	TRGV8	.	TRGJP2	12	-1	-1	22
19	1.981313089179945E-4	TGTGCTGCGTGGGATTTGAGACTGGGAGATAAGAAACTCTTT	CAAWDLRLGDKKLF	TRGV10	.	TRGJ1	15	-1	-1	28
19	1.981313089179945E-4	TGTGCTGCGTGGGATTACTCCACTGGTTGGTTCAAGATATTT	CAAWDYSTGWFKIF	TRGV10	.	TRGJP1	17	-1	-1	19
19	1.981313089179945E-4	TGTGCTGCGTGGGACAGGGCGGGGTATTATAAGAAACTCTTT	CAAWDRAGYYKKLF	TRGV10	.	TRGJ1	13	-1	-1	24
19	1.981313089179945E-4	TGTGCCTTGTGGGAGCCCTCGATTCGCGCTAAGAAACTCTTT	CALWEPSIRAKKLF	TRGV9	.	TRGJ1	14	-1	-1	29
19	1.981313089179945E-4	TGTGCCTTGTGGGAGATAAAAATTAATTATAAGAAACTCTTT	CALWEIKINYKKLF	TRGV9	.	TRGJ1	14	-1	-1	20
19	1.981313089179945E-4	TGTGCTGCGTGGCTTGCTAATTATTATAAGAAACTCTTT	CAAWLANYYKKLF	TRGV10	.	TRGJ1	11	-1	-1	18
19	1.981313089179945E-4	TGTGCTGCGTGGGCCCCACGGGCAAATAAGAAACTCTTT	CAAWAPRANKKLF	TRGV10	.	TRGJ1	12	-1	-1	25
19	1.981313089179945E-4	TGTGCTGCGTGGGATTTAGCCGATTATAAGAAACTCTTT	CAAWDLADYKKLF	TRGV10	.	TRGJ1	15	-1	-1	22
19	1.981313089179945E-4	TGTGCTGCGTGGGATTGGGGGGGTTATAAGAAACTCTTT	CAAWDWGGYKKLF	TRGV10	.	TRGJ1	15	-1	-1	23
19	1.981313089179945E-4	TGTGCTGCGTGGGATTATTGTTATTATAAGAAACTCTTT	CAAWDYCYYKKLF	TRGV10	.	TRGJ1	16	-1	-1	20
19	1.981313089179945E-4	TGTGCTGCGTGGGACCGGAATTATTATAAGAAACTCTTT	CAAWDRNYYKKLF	TRGV10	.	TRGJ1	13	-1	-1	17
19	1.981313089179945E-4	TGTGCTGCGTGGGACGATAATTATTATAAGAAACTCTTT	CAAWDDNYYKKLF	TRGV10	.	TRGJ1	13	-1	-1	18
19	1.981313089179945E-4	TGTGCCTTGTGGGAGGTCCTTTATTATAAGAAACTCTTT	CALWEVLYYKKLF	TRGV9	.	TRGJ1	16	-1	-1	20
19	1.981313089179945E-4	TGTGCCTTGTGGGAGGTGCTCTATTATAAGAAACTCTTT	CALWEVLYYKKLF	TRGV9	.	TRGJ1	18	-1	-1	21
19	1.981313089179945E-4	TGTGCCTTGTGGGAGGCTTCATATTATAAGAAACTCTTT	CALWEASYYKKLF	TRGV9	.	TRGJ1	15	-1	-1	21
19	1.981313089179945E-4	TGTGCCACCTGGGACAGGCTTTATTATAAGAAACTCTTT	CATWDRLYYKKLF	TRGV5	.	TRGJ1	18	-1	-1	20
19	1.981313089179945E-4	TGTGCCACCTGGGACAGGAATTATTATAAGAAACTCTTT	CATWDRNYYKKLF	TRGV3	.	TRGJ1	17	-1	-1	17
19	1.981313089179945E-4	TGTGCTGCGTCTTATAAGGGTTATAAGAAACTCTTT	CAASYKGYKKLF	TRGV10	.	TRGJ1	9	-1	-1	20
19	1.981313089179945E-4	TGTGCTGCGTGCCATCCATATTATAAGAAACTCTTT	CAACHPYYKKLF	TRGV10	.	TRGJ1	10	-1	-1	18
19	1.981313089179945E-4	TGTGCTGCGTGGGCCGATTATTATAAGAAACTCTTT	CAAWADYYKKLF	TRGV10	.	TRGJ1	12	-1	-1	16
19	1.981313089179945E-4	TGTGCTGCGTGGGATTTAAAATATAAGAAACTCTTT	CAAWDLKYKKLF	TRGV10	.	TRGJ1	15	-1	-1	21
19	1.981313089179945E-4	TGTGCTGCGTGGGATTATGGGGTTAAGAAACTCTTT	CAAWDYGVKKLF	TRGV10	.	TRGJ1	16	-1	-1	23
19	1.981313089179945E-4	TGTGCCTTGTGGGAGCATTTTTATAAGAAACTCTTT	CALWEHFYKKLF	TRGV9	.	TRGJ1	14	-1	-1	16
19	1.981313089179945E-4	TGTGCCTTGTGGGAGGTGGTTAGAGAGAAACTCTTT	CALWEVVREKLF	TRGV9	.	TRGJ1	17	-1	-1	25
19	1.981313089179945E-4	TGTGCCACCTGGGACTCCTATTATAAGAAACTCTTT	CATWDSYYKKLF	TRGV2	.	TRGJ1	14	-1	-1	18
19	1.981313089179945E-4	TGTGCCACCTGGGACGGTTATTATAAGAAACTCTTT	CATWDGYYKKLF	TRGV2	.	TRGJ1	16	-1	-1	17
19	1.981313089179945E-4	TGTGCCTTGTGGTACTGTTATAAGAAACTCTTT	CALWYCYKKLF	TRGV9	.	TRGJ1	11	-1	-1	17
19	1.981313089179945E-4	TGTGCCTTGTGGGAGGTCATGAAGAAACTCTTT	CALWEVMKKLF	TRGV9	.	TRGJ1	16	-1	-1	21
19	1.981313089179945E-4	TGTGCCTTGTGGGAGGCACAAAAGAAACTCTTT	CALWEAQKKLF	TRGV9	.	TRGJ1	15	-1	-1	21
19	1.981313089179945E-4	TGTGCCACCTGGGACTATTATAAGAAACTCTTT	CATWDYYKKLF	TRGV2	.	TRGJ1	14	-1	-1	15
19	1.981313089179945E-4	TGTGCTGCGTGGGACTTAGGGAAACTCTTT	CAAWDLGKLF	TRGV10	.	TRGJ1	17	-1	-1	20
19	1.981313089179945E-4	TGTGCTGTTTATTATAAGAAACTCTTT	CAVYYKKLF	TRGV10	.	TRGJ1	6	-1	-1	8
19	1.981313089179945E-4	TGTGCTGCGTGGGATTATCAACTCTTT	CAAWDYQLF	TRGV10	.	TRGJ1	16	-1	-1	19
19	1.981313089179945E-4	TATTATAAGAAACTCTTT	YYKKLF	TRGV9	.	TRGJ1	0	-1	-1	0
18	1.8770334529073164E-4	TGTGCCTTGTGGGAGGTGCTCACTCGGGTAGGGTTGGGCAAAAAAATCAAGGTATTT	CALWEVLTRVGLGKKIKVF	TRGV9	.	TRGJP	18	-1	-1	29
18	1.8770334529073164E-4	TGTGCCTTGTGGGAGGTGCGTCCCCACTCGAATTATTATAAGAAACTCTTT	CALWEVRPHSNYYKKLF	TRGV9	.	TRGJ1	18	-1	-1	27
18	1.8770334529073164E-4	TGTGCCTTGTGGGAGGTGCTTGAGTTGGGCAAAAAAATCAAGGTATTT	CALWEVLELGKKIKVF	TRGV9	.	TRGJP	18	-1	-1	21
18	1.8770334529073164E-4	TGTGCCTTGTGGGAGGTGCTGGTGGTGGGCAAAAAAATCAAGGTATTT	CALWEVLVVGKKIKVF	TRGV9	.	TRGJP	18	-1	-1	25
18	1.8770334529073164E-4	TGTGCCTTGTGGGAGGATCTCCGTACCACTGGTTGGTTCAAGATATTT	CALWEDLRTTGWFKIF	TRGV9	.	TRGJP1	15	-1	-1	23
18	1.8770334529073164E-4	TGTGCCTTGTGGGAGAAGCAAGAGTTGGGCAAAAAAATCAAGGTATTT	CALWEKQELGKKIKVF	TRGV9	.	TRGJP	14	-1	-1	17
18	1.8770334529073164E-4	TGTGCCTGCTGGATTAGGCACGGCTTTAGTTATAAGAAACTCTTT	CACWIRHGFSYKKLF	TRGV11	.	TRGJ1	21	-1	-1	25
18	1.8770334529073164E-4	TGTGCCACCTGGGACGGGTATAGTAGTGATTGGATCAAGACGTTT	CATWDGYSSDWIKTF	TRGV2	.	TRGJP2	17	-1	-1	18
18	1.8770334529073164E-4	TGTGCTGCGTGGGTATATACCACTGGTTGGTTCAAGATATTT	CAAWVYTTGWFKIF	TRGV10	.	TRGJP1	19	-1	-1	11
18	1.8770334529073164E-4	TGTGCTGCGTGGGATCTCCCTCTTTATTATAAGAAACTCTTT	CAAWDLPLYYKKLF	TRGV10	.	TRGJ1	14	-1	-1	23
18	1.8770334529073164E-4	TGTGCTGCGTGGGATAGCACCACTGGTTGGTTCAAGATATTT	CAAWDSTTGWFKIF	TRGV10	.	TRGJP1	14	-1	-1	8
18	1.8770334529073164E-4	TGTGCTGCGTGGAGGTTTACCACTGGTTGGTTCAAGATATTT	CAAWRFTTGWFKIF	TRGV10	.	TRGJP1	11	-1	-1	17
18	1.8770334529073164E-4	TGTGCCTTGTGGGAGTTCATTACGGATTATAAGAAACTCTTT	CALWEFITDYKKLF	TRGV9	.	TRGJ1	14	-1	-1	25
18	1.8770334529073164E-4	TGTGCCTTGTGGGAGGTGCCCGGGAGGTTTAAGAAACTCTTT	CALWEVPGRFKKLF	TRGV9	.	TRGJ1	18	-1	-1	29
18	1.8770334529073164E-4	TGTGCTGCGTGTCCCGAGGGGTATTATAAGAAACTCTTT	CAACPEGYYKKLF	TRGV10	.	TRGJ1	10	-1	-1	21
18	1.8770334529073164E-4	TGTGCTGCGTGGGCTATGAATTATTATAAGAAACTCTTT	CAAWAMNYYKKLF	TRGV10	.	TRGJ1	12	-1	-1	17
18	1.8770334529073164E-4	TGTGCTGCGTGGGATTCGAATTATTATAAGAAACTCTTT	CAAWDSNYYKKLF	TRGV10	.	TRGJ1	20	-1	-1	13
18	1.8770334529073164E-4	TGTGCTGCGTGGGATTATCCTTATTATAAGAAACTCTTT	CAAWDYPYYKKLF	TRGV10	.	TRGJ1	16	-1	-1	20
18	1.8770334529073164E-4	TGTGCTGCGTGGGATTATGAAGTCCTGAAGAAACTCTTT	CAAWDYEVLKKLF	TRGV10	.	TRGJ1	16	-1	-1	27
18	1.8770334529073164E-4	TGTGCTGCGTGGGATCGAGATTATTATAAGAAACTCTTT	CAAWDRDYYKKLF	TRGV10	.	TRGJ1	14	-1	-1	14
18	1.8770334529073164E-4	TGTGCTGCGTGGGATGAATTTAATTATAAGAAACTCTTT	CAAWDEFNYKKLF	TRGV10	.	TRGJ1	14	-1	-1	15
18	1.8770334529073164E-4	TGTGCCTTGTGGGAGGTCCCTTATTATAAGAAACTCTTT	CALWEVPYYKKLF	TRGV9	.	TRGJ1	16	-1	-1	20
18	1.8770334529073164E-4	TGTGCCTTGTGGGAGGTGCACTCTTATAAGAAACTCTTT	CALWEVHSYKKLF	TRGV9	.	TRGJ1	20	-1	-1	23
18	1.8770334529073164E-4	TGTGCCTTGTGGGAGGAAGATTATTATAAGAAACTCTTT	CALWEEDYYKKLF	TRGV9	.	TRGJ1	15	-1	-1	19
18	1.8770334529073164E-4	TGTGCCACCTGGGATGGGAATTATTATAAGAAACTCTTT	CATWDGNYYKKLF	TRGV4	.	TRGJ2	17	-1	-1	17
18	1.8770334529073164E-4	TGTGCCACCTGGGACCCGAATTATTATAAGAAACTCTTT	CATWDPNYYKKLF	TRGV3	.	TRGJ1	14	-1	-1	16
18	1.8770334529073164E-4	TGTGCCACCTGGGACGGGCTTGGTTATAAGAAACTCTTT	CATWDGLGYKKLF	TRGV2	.	TRGJ1	18	-1	-1	23
18	1.8770334529073164E-4	TGTGCCACCTGGGACGGGCCCTATTATAAGAAACTCTTT	CATWDGPYYKKLF	TRGV2	.	TRGJ1	20	-1	-1	21
18	1.8770334529073164E-4	TGTGCCACCTGGGACGGGCCAGATTGGATCAAGACGTTT	CATWDGPDWIKTF	TRGV2	.	TRGJP2	19	-1	-1	21
18	1.8770334529073164E-4	TGTGCCACCTGGGACGGAAATTATTATAAGAAACTCTTT	CATWDGNYYKKLF	TRGV2	.	TRGJ1	16	-1	-1	18
18	1.8770334529073164E-4	TGCCGAGATTTATATAGTAGTGATTGGATCAAGACGTTT	CRDLYSSDWIKTF	TRGV4	.	TRGJP2	1	-1	-1	10
18	1.8770334529073164E-4	TGTGCTGCGTGGGATTATCATTATAAGAAACTCTTT	CAAWDYHYKKLF	TRGV10	.	TRGJ2	16	-1	-1	16
18	1.8770334529073164E-4	TGTGCCTTGTGGGAGTACGGTTGGTTCAAGATATTT	CALWEYGWFKIF	TRGV9	.	TRGJP1	14	-1	-1	18
18	1.8770334529073164E-4	TGTGCCTTGTGGGAGGTTTTGTATAAGAAACTCTTT	CALWEVLYKKLF	TRGV9	.	TRGJ1	16	-1	-1	21
18	1.8770334529073164E-4	TGTGCCTTGTGGGAGGTGTTGTGCAAGAAACTCTTT	CALWEVLCKKLF	TRGV9	.	TRGJ1	17	-1	-1	24
18	1.8770334529073164E-4	TGTGCCTTGTGGGAGGTGAAGTATAAGAAACTCTTT	CALWEVKYKKLF	TRGV9	.	TRGJ1	17	-1	-1	21
18	1.8770334529073164E-4	TGTGCCTTGTGGGAGGTGAAATATAAGAAACTCTTT	CALWEVKYKKLF	TRGV9	.	TRGJ1	17	-1	-1	21
18	1.8770334529073164E-4	TGTGCCTTGGAGGGTGCAAATTATAAGAAACTCTTT	CALEGANYKKLF	TRGV9	.	TRGJ1	17	-1	-1	19
18	1.8770334529073164E-4	TGTGCTGCGTGGTATTATTATAAGAAACTCTTT	CAAWYYYKKLF	TRGV10	.	TRGJ1	16	-1	-1	13
18	1.8770334529073164E-4	TGTGCTGCGTGGGAACCTCTCAAGAAACTCTTT	CAAWEPLKKLF	TRGV10	.	TRGJ1	13	-1	-1	21
18	1.8770334529073164E-4	TGTGCTGCAGGCGGTTATTATAAGAAACTCTTT	CAAGGYYKKLF	TRGV10	.	TRGJ1	7	-1	-1	14
18	1.8770334529073164E-4	TGTGCCTTGTGGGAGGTGCTTGGGAAACTCTTT	CALWEVLGKLF	TRGV9	.	TRGJ1	18	-1	-1	23
18	1.8770334529073164E-4	TGTGCCACCTGGGGCTATTATAAGAAACTCTTT	CATWGYYKKLF	TRGV5	.	TRGJ1	12	-1	-1	15
18	1.8770334529073164E-4	TGTGCCACCTGGGACGGGCAGGAGAAACTCTTT	CATWDGQEKLF	TRGV2	.	TRGJ1	18	-1	-1	22
18	1.8770334529073164E-4	TGTGCCACCTGGGACAGGTATAAGAAACTCTTT	CATWDRYKKLF	TRGV3	.	TRGJ1	17	-1	-1	18
18	1.8770334529073164E-4	TGTGCTGCGTGGGATTTTGAGAAACTCTTT	CAAWDFEKLF	TRGV10	.	TRGJ1	15	-1	-1	13
18	1.8770334529073164E-4	TGTGCCTTGTGTTTTTATAAGAAACTCTTT	CALCFYKKLF	TRGV9	.	TRGJ1	10	-1	-1	11
18	1.8770334529073164E-4	TGTGCCTTGTGGGAGGATTCGAAACTCTTT	CALWEDSKLF	TRGV9	.	TRGJ1	15	-1	-1	20
18	1.8770334529073164E-4	TGTGCTGCGTGGGATGCGAAACTCTTT	CAAWDAKLF	TRGV10	.	TRGJ2	14	-1	-1	17
18	1.8770334529073164E-4	TGTGCTTATGTGAAGAAACTCTTT	CAYVKKLF	TRGV10	.	TRGJ1	5	-1	-1	12
18	1.8770334529073164E-4	TGTGCTGGTCGCAAGAAACTCTTT	CAGRKKLF	TRGV10	.	TRGJ1	6	-1	-1	12
18	1.8770334529073164E-4	GGAGCCCCCGAACTCTTT	GAPELF	TRGV4	.	TRGJ1	8	-1	-1	10
17	1.7727538166346875E-4	TGTGCCTTGTGGGAGGTGCTCGGAGAGTTGGGCAAAAAAATCAAGGTATTT	CALWEVLGELGKKIKVF	TRGV9	.	TRGJP	18	-1	-1	23
17	1.7727538166346875E-4	TGTGCCTTGTGGGAGGAAACAACGAATTCGAATTATTATAAGAAACTCTTT	CALWEETTNSNYYKKLF	TRGV9	.	TRGJ1	15	-1	-1	24
17	1.7727538166346875E-4	TGTGCCTTGCCCGCGATGGGGCTCAATAGTAGTGATTGGATCAAGACGTTT	CALPAMGLNSSDWIKTF	TRGV9	.	TRGJP2	8	-1	-1	25
17	1.7727538166346875E-4	TGTGCTGCGTGCCCCAACGATAGTGCCACTGGTTGGTTCAAGATATTT	CAACPNDSATGWFKIF	TRGV10	.	TRGJP1	10	-1	-1	25
17	1.7727538166346875E-4	TGTGCTGCGTGGGATTGTGGGGAAAGGGGTTATTATAAGAAACTCTTT	CAAWDCGERGYYKKLF	TRGV10	.	TRGJ1	15	-1	-1	29
17	1.7727538166346875E-4	TGTGCTGCGTGGGATCCGAATAGTAGTGATTGGATCAAGACGTTT	CAAWDPNSSDWIKTF	TRGV10	.	TRGJP2	14	-1	-1	19
17	1.7727538166346875E-4	TGTGCCTTGTGGGAGGCCTCAATGGGTTATTATAAGAAACTCTTT	CALWEASMGYYKKLF	TRGV9	.	TRGJ1	15	-1	-1	26
17	1.7727538166346875E-4	TGTGCTGCGTGGGATCTCACGGCGAATTATAAGAAACTCTTT	CAAWDLTANYKKLF	TRGV10	.	TRGJ1	14	-1	-1	25
17	1.7727538166346875E-4	TGTGCCTTGTGGGAGGTGCGGGTTAAGGATAAGAAACTCTTT	CALWEVRVKDKKLF	TRGV9	.	TRGJ1	18	-1	-1	28
17	1.7727538166346875E-4	TGTGCCTTGTGGGAGGTGCGGGGGCCGTATAAGAAACTCTTT	CALWEVRGPYKKLF	TRGV9	.	TRGJ1	18	-1	-1	27
17	1.7727538166346875E-4	TGTGCCACCTGGGACGGGGGAAATTATTATAAGAAACTCTTT	CATWDGGNYYKKLF	TRGV4	.	TRGJ1	17	-1	-1	21
17	1.7727538166346875E-4	TGTGCTGCGTCTTATACCACTGGTTGGTTCAAGATATTT	CAASYTTGWFKIF	TRGV10	.	TRGJP1	9	-1	-1	12
17	1.7727538166346875E-4	TGTGCTGCGTGGTATACCACTGGTTGGTTCAAGATATTT	CAAWYTTGWFKIF	TRGV10	.	TRGJP1	14	-1	-1	12
17	1.7727538166346875E-4	TGTGCTGCGTGGGATCTAAATTATTATAAGAAACTCTTT	CAAWDLNYYKKLF	TRGV10	.	TRGJ1	14	-1	-1	18
17	1.7727538166346875E-4	TGTGCTGCGTGGGATAGGGTTTATTATAAGAAACTCTTT	CAAWDRVYYKKLF	TRGV10	.	TRGJ1	14	-1	-1	20
17	1.7727538166346875E-4	TGTGCCTTGTGGGAGGTAAATTATTATAAGAAACTCTTT	CALWEVNYYKKLF	TRGV9	.	TRGJ1	16	-1	-1	18
17	1.7727538166346875E-4	TGTGCCTTGTGGGAGGCAAATTATTATAAGAAACTCTTT	CALWEANYYKKLF	TRGV9	.	TRGJ1	15	-1	-1	18
17	1.7727538166346875E-4	TGTGCCTTGTGGGAACCCGCTGATTATAAGAAACTCTTT	CALWEPADYKKLF	TRGV9	.	TRGJ1	13	-1	-1	22
17	1.7727538166346875E-4	TGTGCTGCCTCCGGGTTCAATTATAAGAAACTCTTT	CAASGFNYKKLF	TRGV10	.	TRGJ1	7	-1	-1	19
17	1.7727538166346875E-4	TGTGCTGCGTGGGTTCTTGTTTATAAGAAACTCTTT	CAAWVLVYKKLF	TRGV10	.	TRGJ1	12	-1	-1	20
17	1.7727538166346875E-4	TGTGCTGCGTGGGATCCCTATTATAAGAAACTCTTT	CAAWDPYYKKLF	TRGV10	.	TRGJ1	14	-1	-1	18
17	1.7727538166346875E-4	TGTGCTGCGTGGGATAGGTATTATAAGAAACTCTTT	CAAWDRYYKKLF	TRGV10	.	TRGJ1	14	-1	-1	18
17	1.7727538166346875E-4	TGTGCTGCGTGGGACCCTCCGTGGAAGAAACTCTTT	CAAWDPPWKKLF	TRGV10	.	TRGJ1	13	-1	-1	24
17	1.7727538166346875E-4	TGTGCCTTGTGGGAGGTGCCGGGAAAGAAACTCTTT	CALWEVPGKKLF	TRGV9	.	TRGJ1	18	-1	-1	24
17	1.7727538166346875E-4	TGTGCCTTGTGGGAAGTGGATTATAAGAAACTCTTT	CALWEVDYKKLF	TRGV9	.	TRGJ1	17	-1	-1	19
17	1.7727538166346875E-4	TGTGCCACCTGGGATGGTTATTATAAGAAACTCTTT	CATWDGYYKKLF	TRGV4	.	TRGJ2	16	-1	-1	17
17	1.7727538166346875E-4	TGTGCTGCGTGCCCCATCCTTAGGAAACTCTTT	CAACPILRKLF	TRGV10	.	TRGJ1	10	-1	-1	20
17	1.7727538166346875E-4	TGTGCTGCGCCCGCCCTGGATAAGAAACTCTTT	CAAPALDKKLF	TRGV10	.	TRGJ1	8	-1	-1	19
17	1.7727538166346875E-4	TGTGCCTTGTGGGAGGTGAGGAAGAAACTCTTT	CALWEVRKKLF	TRGV9	.	TRGJ1	17	-1	-1	21
17	1.7727538166346875E-4	TGTGCCACCTGGGACGGGCCGGGGAAACTCTTT	CATWDGPGKLF	TRGV2	.	TRGJ1	19	-1	-1	23
17	1.7727538166346875E-4	TGTGCTGCGTGGGGCTATAAGAAACTCTTT	CAAWGYKKLF	TRGV10	.	TRGJ1	12	-1	-1	15
17	1.7727538166346875E-4	TGTGCTGCGTGGGAGCTTAAGAAACTCTTT	CAAWELKKLF	TRGV10	.	TRGJ1	13	-1	-1	17
17	1.7727538166346875E-4	TGTGCTGCGTGGATTGGTGGGAAACTCTTT	CAAWIGGKLF	TRGV10	.	TRGJ1	14	-1	-1	20
17	1.7727538166346875E-4	TGTGCTGCGACCTATTATAAGAAACTCTTT	CAATYYKKLF	TRGV10	.	TRGJ1	8	-1	-1	12
17	1.7727538166346875E-4	TGTGCTGCAGGGGATTGGTTCAAGATATTT	CAAGDWFKIF	TRGV10	.	TRGJP1	15	-1	-1	14
17	1.7727538166346875E-4	TGTGCCTTGTGGGGGGACGGGAAACTCTTT	CALWGDGKLF	TRGV9	.	TRGJ1	15	-1	-1	20
17	1.7727538166346875E-4	TGTGCCTTGTGGGACAATAAGAAACTCTTT	CALWDNKKLF	TRGV9	.	TRGJ2	13	-1	-1	16
17	1.7727538166346875E-4	TGTGCTGCGCGTTATAAGAAACTCTTT	CAARYKKLF	TRGV10	.	TRGJ1	8	-1	-1	11
17	1.7727538166346875E-4	TGTGCCTTGTGGTATAAGAAACTCTTT	CALWYKKLF	TRGV9	.	TRGJ1	11	-1	-1	12
17	1.7727538166346875E-4	TGTGTCGAACTAGGGAAACTCTTT	CVELGKLF	TRGV4	.	TRGJ1	3	-1	-1	14
17	1.7727538166346875E-4	TGTGCTGCGTATAAGAAACTCTTT	CAAYKKLF	TRGV10	.	TRGJ1	9	-1	-1	9
17	1.7727538166346875E-4	TGTGCCCCTAAACTCTTT	CAPKLF	TRGV9	.	TRGJ1	5	-1	-1	9
16	1.6684741803620588E-4	TGTGCCTTGTGGGAGGTGCCTTGGGAAGAGTTGGGCAAAAAAATCAAGGTATTT	CALWEVPWEELGKKIKVF	TRGV9	.	TRGJP	18	-1	-1	18
16	1.6684741803620588E-4	TGTGCCACCTGGGACGGGCCTCTCCCCTATACCACTGGTTGGTTCAAGATATTT	CATWDGPLPYTTGWFKIF	TRGV2	.	TRGJP1	25	-1	-1	27
16	1.6684741803620588E-4	TGTGCCACCTGGGACGGGCGAAGGTCCCTAAATTATTATAAGAAACTCTTT	CATWDGRRSLNYYKKLF	TRGV4	.	TRGJ1	18	-1	-1	30
16	1.6684741803620588E-4	TGTGCTGCGTGGGATTCACCCCTTTTTAGCCATTATAAGAAACTCTTT	CAAWDSPLFSHYKKLF	TRGV10	.	TRGJ2	15	-1	-1	31
16	1.6684741803620588E-4	TGTGCTGCGTGGGATTATATTTTGGGTCGTGGTTGGTTCAAGATATTT	CAAWDYILGRGWFKIF	TRGV10	.	TRGJP1	16	-1	-1	29
16	1.6684741803620588E-4	TGTGCCTTGTGGGAGGCATTGTGGTTGGGCAAAAAAATCAGGGTATTT	CALWEALWLGKKIRVF	TRGV9	.	TRGJP	15	-1	-1	23
16	1.6684741803620588E-4	TGTGCCTTGTGGGAGGTTCCTACTCGTTATTATAAGAAACTCTTT	CALWEVPTRYYKKLF	TRGV9	.	TRGJ1	16	-1	-1	26
16	1.6684741803620588E-4	TGTGCCTTGTGGGAGGTACCCCTTAATTATTATAAGAAACTCTTT	CALWEVPLNYYKKLF	TRGV9	.	TRGJ1	22	-1	-1	24
16	1.6684741803620588E-4	TGTGCCACCTGGGACGGGCAGTTGAATTATTATAAGAAACTCTTT	CATWDGQLNYYKKLF	TRGV2	.	TRGJ1	18	-1	-1	23
16	1.6684741803620588E-4	TGTGCTGCGTGGGATGGGGAGAATTATTATAAGAAACTCTTT	CAAWDGENYYKKLF	TRGV10	.	TRGJ1	14	-1	-1	20
16	1.6684741803620588E-4	TGTGCTGCGTGGGATAGGGGGTCAGGGAGGTTCAAGATATTT	CAAWDRGSGRFKIF	TRGV10	.	TRGJP1	14	-1	-1	28
16	1.6684741803620588E-4	TGTGCCTTGTGGGAGGTGTCCCTTTATTATAAGAAACTCTTT	CALWEVSLYYKKLF	TRGV9	.	TRGJ1	17	-1	-1	23
16	1.6684741803620588E-4	TGTGCCTTGTGGGAGGTGCAACACTATTATAAGAAACTCTTT	CALWEVQHYYKKLF	TRGV9	.	TRGJ1	19	-1	-1	24
16	1.6684741803620588E-4	TGTGCCACCTGGGACCGCCTTCATTATTATAAGAAACTCTTT	CATWDRLHYYKKLF	TRGV3	.	TRGJ1	14	-1	-1	22
16	1.6684741803620588E-4	TGTGCCACCTGGGACGGCAAATTGGATCAAGACGTCGGGGCC	CATWDGKLDQDVGA	TRGV2	.	TRGJP2	16	-1	-1	42
16	1.6684741803620588E-4	TGTGCCACCTGGGACGGGCGTAGTGATTGGATCAAGACGTTT	CATWDGRSDWIKTF	TRGV2	.	TRGJP2	18	-1	-1	19
16	1.6684741803620588E-4	TGTGCCACCTGGGAACCGGTAGTCGGTTGGTTCAAGATATTT	CATWEPVVGWFKIF	TRGV2	.	TRGJP1	13	-1	-1	24
16	1.6684741803620588E-4	TGTGCTGCGTGGCCCGAGGGGGATTATAAGAAACTCTTT	CAAWPEGDYKKLF	TRGV10	.	TRGJ1	11	-1	-1	22
16	1.6684741803620588E-4	TGTGCTGCGTGGGATTCGGGACCTTATAAGAAACTCTTT	CAAWDSGPYKKLF	TRGV10	.	TRGJ1	15	-1	-1	23
16	1.6684741803620588E-4	TGTGCTGCGTGGGATTCGAGTGATTGGATCAAGACGTTT	CAAWDSSDWIKTF	TRGV10	.	TRGJP2	15	-1	-1	18
16	1.6684741803620588E-4	TGTGCTGCGTGGGATTATGATTATTATAAGAAACTCTTT	CAAWDYDYYKKLF	TRGV10	.	TRGJ1	16	-1	-1	19
16	1.6684741803620588E-4	TGTGCTGCGTGGGAACTGACTTATTATAAGAAACTCTTT	CAAWELTYYKKLF	TRGV10	.	TRGJ1	13	-1	-1	17
16	1.6684741803620588E-4	TGTGCTGCGTGGAATACCACTGGTTGGTTCAAGATATTT	CAAWNTTGWFKIF	TRGV10	.	TRGJP1	14	-1	-1	8
16	1.6684741803620588E-4	TGTGCCTTGTGGGACCGGAATTATTATAAGAAACTCTTT	CALWDRNYYKKLF	TRGV9	.	TRGJ1	13	-1	-1	17
16	1.6684741803620588E-4	TGTGCCTTGTGGGAGTCCCATGATTATAAGAAACTCTTT	CALWESHDYKKLF	TRGV9	.	TRGJ1	14	-1	-1	19
16	1.6684741803620588E-4	TGTGCCTTGTGGGAGGTCCATCGTTATAAGAAACTCTTT	CALWEVHRYKKLF	TRGV9	.	TRGJ1	19	-1	-1	23
16	1.6684741803620588E-4	TGTGCCTTGTGGGAGGTGCGGTATTATAAGAAACTCTTT	CALWEVRYYKKLF	TRGV9	.	TRGJ1	18	-1	-1	21
16	1.6684741803620588E-4	TGTGCCTTGTGGGAGGGCCATTATTATAAGAAACTCTTT	CALWEGHYYKKLF	TRGV9	.	TRGJ1	15	-1	-1	19
16	1.6684741803620588E-4	TGTGCCTTGTGGGAGATACCCTATTATAAGAAACTCTTT	CALWEIPYYKKLF	TRGV9	.	TRGJ1	14	-1	-1	21
16	1.6684741803620588E-4	TGTGCCACCTGGGACGTGACTAATTATAAGAAACTCTTT	CATWDVTNYKKLF	TRGV4	.	TRGJ1	13	-1	-1	22
16	1.6684741803620588E-4	TGTGCCACCTGGGACGGGCCTTTTTATAAGAAACTCTTT	CATWDGPFYKKLF	TRGV2	.	TRGJ1	19	-1	-1	20
16	1.6684741803620588E-4	TGTGCTGCGTGGCCCTTTCATTATAAGAAACTCTTT	CAAWPFHYKKLF	TRGV10	.	TRGJ1	11	-1	-1	19
16	1.6684741803620588E-4	TGTGCTGCGTGGGCCCCAGATTATAAGAAACTCTTT	CAAWAPDYKKLF	TRGV10	.	TRGJ1	12	-1	-1	19
16	1.6684741803620588E-4	TGTGCTGCGTGGGGTATTTATTATAAGAAACTCTTT	CAAWGIYYKKLF	TRGV10	.	TRGJ1	12	-1	-1	17
16	1.6684741803620588E-4	TGTGCTGCGTGGGATTTGGGATATAAGAAACTCTTT	CAAWDLGYKKLF	TRGV10	.	TRGJ1	15	-1	-1	21
16	1.6684741803620588E-4	TGTGCTGCGTGGGATTCCTCCTTTAAGAAACTCTTT	CAAWDSSFKKLF	TRGV10	.	TRGJ1	15	-1	-1	23
16	1.6684741803620588E-4	TGTGCTGCGTGGGATCCTTCCGGCGAGAAACTCTTT	CAAWDPSGEKLF	TRGV10	.	TRGJ1	14	-1	-1	25
16	1.6684741803620588E-4	TGTGCTGCGTGGGACTTGGATCTGGAGAAACTCTTT	CAAWDLDLEKLF	TRGV10	.	TRGJ1	13	-1	-1	25
16	1.6684741803620588E-4	TGTGCCTTGTGGGAGGTGGTTGCTAAGAAACTCTTT	CALWEVVAKKLF	TRGV9	.	TRGJ1	17	-1	-1	23
16	1.6684741803620588E-4	TGTGCCACCTGGGATCTCTTATATAAGAAACTCTTT	CATWDLLYKKLF	TRGV4	.	TRGJ1	14	-1	-1	18
16	1.6684741803620588E-4	TGTGCCACCTGGGACAGGCATCCTGCGAAACTCTTT	CATWDRHPAKLF	TRGV7	.	TRGJ1	18	-1	-1	26
16	1.6684741803620588E-4	TGTGCCACCTGGACGCGGATTTGGATCAAGACGTTT	CATWTRIWIKTF	TRGV2	.	TRGJP2	14	-1	-1	20
16	1.6684741803620588E-4	TGTGCTGCGTGGGATTGGGATAAGAAACTCTTT	CAAWDWDKKLF	TRGV10	.	TRGJ1	15	-1	-1	19
16	1.6684741803620588E-4	TGTGCCTTGTGGGATTATTATAAGAAACTCTTT	CALWDYYKKLF	TRGV9	.	TRGJ1	13	-1	-1	13
16	1.6684741803620588E-4	TGTGCCTTGTGGGAGGTGCGTAAGAAACTCTTT	CALWEVRKKLF	TRGV9	.	TRGJ1	18	-1	-1	20
16	1.6684741803620588E-4	TGTGCCACCTGGGATGCTTATAAGAAACTCTTT	CATWDAYKKLF	TRGV4	.	TRGJ1	15	-1	-1	17
16	1.6684741803620588E-4	TGTGCTCCCAATTATTATAAGAAACTCTTT	CAPNYYKKLF	TRGV10	.	TRGJ1	5	-1	-1	9
16	1.6684741803620588E-4	TGTGCTGCGTGGGATCCAAGGAAACTCTTT	CAAWDPRKLF	TRGV10	.	TRGJ1	14	-1	-1	20
16	1.6684741803620588E-4	TGTGCCATTCCTTCCTCGGTCAGGCTCTTT	CAIPSSVRLF	TRGV4	.	TRGJ1	6	-1	-1	24
16	1.6684741803620588E-4	TGTGCCACCTGGGTAGATAAGAAACTCTTT	CATWVDKKLF	TRGV8	.	TRGJ1	15	-1	-1	16
16	1.6684741803620588E-4	TGTGCCACCTGGGATAGTAAGAAACTCTTT	CATWDSKKLF	TRGV8	.	TRGJ1	16	-1	-1	17
16	1.6684741803620588E-4	TGTGCTGCCCCCGATTCCAAGATATTT	CAAPDSKIF	TRGV10	.	TRGJP1	7	-1	-1	17
16	1.6684741803620588E-4	TGTGCTGCGTGGTCCAAGAAACTCTTT	CAAWSKKLF	TRGV10	.	TRGJ1	11	-1	-1	15
16	1.6684741803620588E-4	TGTGCTGCGTATATGGGGCTCTTT	CAAYMGLF	TRGV10	.	TRGJ1	9	-1	-1	18
16	1.6684741803620588E-4	TGTGCCACCTGGCTACTCTTT	CATWLLF	TRGV2	.	TRGJ1	11	-1	-1	14
15	1.5641945440894302E-4	TGTGCTGCGTGGGATTTCAGGAGTTGTCGAGGAACCACTGGTTGGTTCAAGATATTT	CAAWDFRSCRGTTGWFKIF	TRGV10	.	TRGJP1	15	-1	-1	33
15	1.5641945440894302E-4	TGTGCCTTGTGGGAGCCCCCGTTTACCCCGAATTATTATAAGAAACTCTTT	CALWEPPFTPNYYKKLF	TRGV9	.	TRGJ1	14	-1	-1	28
15	1.5641945440894302E-4	TGTGCCTTGTGGGAGGTGAGAAAAGAGTTGGGCAAAAAAATCAAGGTATTT	CALWEVRKELGKKIKVF	TRGV9	.	TRGJP	17	-1	-1	22
15	1.5641945440894302E-4	TGTGCCTTGTGGGAGGTAAGCCAAGAGTTGGGCAAAAAAATCAAGGTATTT	CALWEVSQELGKKIKVF	TRGV9	.	TRGJP	16	-1	-1	21
15	1.5641945440894302E-4	TGTGCTGCGTGGGATTCGGCGGATACCACTGGTTGGTTCAAGATATTT	CAAWDSADTTGWFKIF	TRGV10	.	TRGJP1	15	-1	-1	22
15	1.5641945440894302E-4	TGTGCCTTGTGGGAGGAAAATTTTTTAGTGGGGTATAAGAAACTCTTT	CALWEENFLVGYKKLF	TRGV9	.	TRGJ1	15	-1	-1	33
15	1.5641945440894302E-4	TGTGCCTTGTGGGAGGTGCCGATCGGATATTATAAGAAACTCTTT	CALWEVPIGYYKKLF	TRGV9	.	TRGJ1	18	-1	-1	27
15	1.5641945440894302E-4	TGTGCCTTGTGGGAGGTGCATCCCAATTATTATAAGAAACTCTTT	CALWEVHPNYYKKLF	TRGV9	.	TRGJ1	24	-1	-1	24
15	1.5641945440894302E-4	TGTGCTGCGTGGGATTCGGGTTTTTATTATAAGAAACTCTTT	CAAWDSGFYYKKLF	TRGV10	.	TRGJ1	15	-1	-1	23
15	1.5641945440894302E-4	TGTGCCTTGTGGGAGGTCTATAGGCGTTATAAGAAACTCTTT	CALWEVYRRYKKLF	TRGV9	.	TRGJ1	16	-1	-1	26
15	1.5641945440894302E-4	TGTGCCTTGTGGGAGGTGCCAAGTTATTATAAGAAACTCTTT	CALWEVPSYYKKLF	TRGV9	.	TRGJ1	18	-1	-1	23
15	1.5641945440894302E-4	TGTGCCTTGTGGGAGGTGCAGCGTTATTATAAGAAACTCTTT	CALWEVQRYYKKLF	TRGV9	.	TRGJ1	19	-1	-1	23
15	1.5641945440894302E-4	TGTGCCTTGTGGGAGGCGCGATGGGATTATAAGAAACTCTTT	CALWEARWDYKKLF	TRGV9	.	TRGJ1	18	-1	-1	25
15	1.5641945440894302E-4	TGTGCCACCTGGGACCGACGCACTGGTTGGTTCAAGATATTT	CATWDRRTGWFKIF	TRGV2	.	TRGJP1	14	-1	-1	20
15	1.5641945440894302E-4	TGTGCCACCTGGGACGGGAGTTATTATTATAAGAAACTCTTT	CATWDGSYYYKKLF	TRGV2	.	TRGJ1	17	-1	-1	22
15	1.5641945440894302E-4	TGTGCCACCTGGGACAGTCAACGATGGGGGAAGAAACTCTTT	CATWDSQRWGKKLF	TRGV3	.	TRGJ1	16	-1	-1	30
15	1.5641945440894302E-4	TGTGCCACCTGGGACAGGCCCGCTCATGTCTGGAGGCTCTTT	CATWDRPAHVWRLF	TRGV7	.	TRGJ1	19	-1	-1	36
15	1.5641945440894302E-4	TGTTTATTCTCCCTGGGATACCCCCGCAGGGGACTCTTT	CLFSLGYPRRGLF	TRGV10	.	TRGJ1	2	-1	-1	32
15	1.5641945440894302E-4	TGTGCTGCGTGGGATTCGGGGTATTATAAGAAACTCTTT	CAAWDSGYYKKLF	TRGV10	.	TRGJ1	15	-1	-1	21
15	1.5641945440894302E-4	TGTGCTGCGTGGGATTATACTGGTTGGTTCAAGATATTT	CAAWDYTGWFKIF	TRGV10	.	TRGJP1	16	-1	-1	18
15	1.5641945440894302E-4	TGTGCTGCGTGGGATGCGAATTATTATAAGAAACTCTTT	CAAWDANYYKKLF	TRGV10	.	TRGJ1	14	-1	-1	13
15	1.5641945440894302E-4	TGTGCTGCGTGGGATGGGGATTATTATAAGAAACTCTTT	CAAWDGDYYKKLF	TRGV10	.	TRGJ1	14	-1	-1	19
15	1.5641945440894302E-4	TGTGCTGCGTGGGAAAAGAATTATTATAAGAAACTCTTT	CAAWEKNYYKKLF	TRGV10	.	TRGJ1	13	-1	-1	17
15	1.5641945440894302E-4	TGTGCTGCGTGGAAAACGTTGGGGGATAAGAAACTCTTT	CAAWKTLGDKKLF	TRGV10	.	TRGJ1	11	-1	-1	25
15	1.5641945440894302E-4	TGTGCCACCTGGGACAGGCTTAGAGATAAGAAACTCTTT	CATWDRLRDKKLF	TRGV3	.	TRGJ1	18	-1	-1	25
15	1.5641945440894302E-4	TGTGCCACCTGGAAAAGTAGTGATTGGATCAAGACGTTT	CATWKSSDWIKTF	TRGV8	.	TRGJP2	11	-1	-1	15
15	1.5641945440894302E-4	TGTGCTGCGTGGCAGAATTATTATAAGAAACTCTTT	CAAWQNYYKKLF	TRGV10	.	TRGJ1	11	-1	-1	14
15	1.5641945440894302E-4	TGTGCTGCGTGGGATCCTTATTATAAGAAACTCTTT	CAAWDPYYKKLF	TRGV10	.	TRGJ1	14	-1	-1	17
15	1.5641945440894302E-4	TGTGCTGCGTGGGACGCCCCCTATAAGAAACTCTTT	CAAWDAPYKKLF	TRGV10	.	TRGJ1	13	-1	-1	21
15	1.5641945440894302E-4	TGTGCTGCGTGGACCCGTTATTATAAGAAACTCTTT	CAAWTRYYKKLF	TRGV10	.	TRGJ1	11	-1	-1	17
15	1.5641945440894302E-4	TGTGCCTCCTGTCTCACTTATTATAAGAAACTCTTT	CASCLTYYKKLF	TRGV9	.	TRGJ1	6	-1	-1	17
15	1.5641945440894302E-4	TGTGCTGCGTGGGATAACGATAAGAAACTCTTT	CAAWDNDKKLF	TRGV10	.	TRGJ1	22	-1	-1	19
15	1.5641945440894302E-4	TGTGCTGCGTGGGACCCCGGGTTCAAGATATTT	CAAWDPGFKIF	TRGV10	.	TRGJP1	13	-1	-1	19
15	1.5641945440894302E-4	TGTGCTGCGTGGGACACTTATAAGAAACTCTTT	CAAWDTYKKLF	TRGV10	.	TRGJ1	13	-1	-1	17
15	1.5641945440894302E-4	TGTGCTGCGTGGGAGCCATGGTTCAAGATATTT	CAAWEPWFKIF	TRGV10	.	TRGJP1	13	-1	-1	18
15	1.5641945440894302E-4	TGTGCCTTGTGGTACAACTATAAGAAACTCTTT	CALWYNYKKLF	TRGV9	.	TRGJ1	11	-1	-1	18
15	1.5641945440894302E-4	TGTGCCTTGTGGGAGCTCTATAAGAAACTCTTT	CALWELYKKLF	TRGV9	.	TRGJ1	14	-1	-1	18
15	1.5641945440894302E-4	TGTGCCTTGTGGGAGGCGAATAAGAAACTCTTT	CALWEANKKLF	TRGV9	.	TRGJ1	15	-1	-1	19
15	1.5641945440894302E-4	TGTGCCCCCTCGGGAAATTATAAGAAACTCTTT	CAPSGNYKKLF	TRGV3	.	TRGJ1	14	-1	-1	16
15	1.5641945440894302E-4	TGTGCCACCTGGCGTGATACGAAGAAACTCTTT	CATWRDTKKLF	TRGV5	.	TRGJ1	11	-1	-1	21
15	1.5641945440894302E-4	TGTGCTGCGTTTTATTATAAGAAACTCTTT	CAAFYYKKLF	TRGV10	.	TRGJ1	9	-1	-1	11
15	1.5641945440894302E-4	TGTGCTGCGTGGGTGAATAAGAAACTCTTT	CAAWVNKKLF	TRGV10	.	TRGJ1	12	-1	-1	16
15	1.5641945440894302E-4	TGTGCCTTGTGGCGGTATAAGAAACTCTTT	CALWRYKKLF	TRGV9	.	TRGJ1	11	-1	-1	15
15	1.5641945440894302E-4	TGTGCCACCCATGGTTGGTTCAAGATATTT	CATHGWFKIF	TRGV7	.	TRGJP1	8	-1	-1	8
15	1.5641945440894302E-4	TGTCCACTCCGGCAGGAGAAACTCTTT	CPLRQEKLF	TRGV3	.	TRGJ1	6	-1	-1	16
14	1.4599149078168015E-4	TGTGCTGCGTGGGCTAGAATCGGGTACCCGATGAATTATTATAAGAAACTCTTT	CAAWARIGYPMNYYKKLF	TRGV10	.	TRGJ1	12	-1	-1	32
14	1.4599149078168015E-4	TGTGCCTTGTGGGAGGTGCATTGGGGGGGCCCTCCTAGCAATAAGAAACTCTTT	CALWEVHWGGPPSNKKLF	TRGV9	.	TRGJ1	19	-1	-1	40
14	1.4599149078168015E-4	TGTGCCTTGTGGGAGGTGAATTCTCGTAAGGGGGGCTATTATAAGAAACTCTTT	CALWEVNSRKGGYYKKLF	TRGV9	.	TRGJ1	17	-1	-1	36
14	1.4599149078168015E-4	TGTGCTGCGTGGCCCACCCTAAGTAATACCACTGGTTGGTTCAAGATATTT	CAAWPTLSNTTGWFKIF	TRGV10	.	TRGJP1	11	-1	-1	22
14	1.4599149078168015E-4	TGTGCTGCGTGGGATTATATTTTGACGGATGTATTTTGGAAACTCTTT	CAAWDYILTDVFWKLF	TRGV10	.	TRGJ1	16	-1	-1	38
14	1.4599149078168015E-4	TGTGCTGCGTGGGATGGTCCCGAAGATTATTATAAGAAACTCTTT	CAAWDGPEDYYKKLF	TRGV10	.	TRGJ1	14	-1	-1	25
14	1.4599149078168015E-4	TGTGCTGCGTGGGAATTCTCCCCGAATTATTATAAGAAACTCTTT	CAAWEFSPNYYKKLF	TRGV10	.	TRGJ1	13	-1	-1	22
14	1.4599149078168015E-4	TGTGCCTTGTGGGTTAGGGAGGCAGCTTACGGTAAGAAACTCTTT	CALWVREAAYGKKLF	TRGV9	.	TRGJ2	12	-1	-1	32
14	1.4599149078168015E-4	TGTGCCTTGTGGGAGGTGGGTCCTCATTATTATAAGAAACTCTTT	CALWEVGPHYYKKLF	TRGV9	.	TRGJ1	17	-1	-1	25
14	1.4599149078168015E-4	TGTGCCTTGTGGGAGGCGATAAACTATTATTATAAGAAACTCTTT	CALWEAINYYYKKLF	TRGV9	.	TRGJ1	15	-1	-1	25
14	1.4599149078168015E-4	TGTGCCACCTGGGACGGGCTGACGGCTGGTTGGTTCAAGATATTT	CATWDGLTAGWFKIF	TRGV4	.	TRGJP1	18	-1	-1	25
14	1.4599149078168015E-4	TGTGCCACCTGGGACGGGGGGGGTAGTGATTGGATCAAGACGTTT	CATWDGGGSDWIKTF	TRGV2	.	TRGJP2	17	-1	-1	22
14	1.4599149078168015E-4	TGTGCTGCGTGGCGCGTCCACCCTGGTTGGTTCAAGATATTT	CAAWRVHPGWFKIF	TRGV10	.	TRGJP1	11	-1	-1	19
14	1.4599149078168015E-4	TGTGCTGCGTGGGAGCCAAGGCATTATTATAAGAAACTCTTT	CAAWEPRHYYKKLF	TRGV10	.	TRGJ1	13	-1	-1	22
14	1.4599149078168015E-4	TGTGCTGCGTGGGAACAATACACTGGTTGGTTCAAGATATTT	CAAWEQYTGWFKIF	TRGV10	.	TRGJP1	13	-1	-1	17
14	1.4599149078168015E-4	TGTGCCTTGTGGGAGTCGGCCCATTATTATAAGAAACTCTTT	CALWESAHYYKKLF	TRGV9	.	TRGJ1	14	-1	-1	22
14	1.4599149078168015E-4	TGTGCCTTGTGGGAGGTCGCCCTTTATTATAAGAAACTCTTT	CALWEVALYYKKLF	TRGV9	.	TRGJ1	22	-1	-1	23
14	1.4599149078168015E-4	TGTGCCTTGTGGGAGGTGCCCCCTTTAGTAAAGAAACTCTTT	CALWEVPPLVKKLF	TRGV9	.	TRGJ2	21	-1	-1	24
14	1.4599149078168015E-4	TGTGCCTTGTGGGAGGTGCACTCTTATTATAAGAAACTCTTT	CALWEVHSYYKKLF	TRGV9	.	TRGJ1	20	-1	-1	23
14	1.4599149078168015E-4	TGTGCCACCTGGGACGGGCTTCGGTTGGGGATCAAGACGTTT	CATWDGLRLGIKTF	TRGV2	.	TRGJP2	18	-1	-1	28
14	1.4599149078168015E-4	TGTGCTGCGTGGGCTTCGAATTATTATAAGAAACTCTTT	CAAWASNYYKKLF	TRGV10	.	TRGJ1	20	-1	-1	14
14	1.4599149078168015E-4	TGTGCTGCGTGGGGACACACTGGTTGGTTCAAGATATTT	CAAWGHTGWFKIF	TRGV10	.	TRGJP1	12	-1	-1	17
14	1.4599149078168015E-4	TGTGCTGCGTGGGACCCCAATTATTATAAGAAACTCTTT	CAAWDPNYYKKLF	TRGV10	.	TRGJ1	13	-1	-1	18
14	1.4599149078168015E-4	TGTGCTGCGTGGGAGCAGAATTATTATAAGAAACTCTTT	CAAWEQNYYKKLF	TRGV10	.	TRGJ1	13	-1	-1	17
14	1.4599149078168015E-4	TGTGCCTTGTGGGAGGTGTCTAACGACGGGAAACTCTTT	CALWEVSNDGKLF	TRGV9	.	TRGJ1	17	-1	-1	29
14	1.4599149078168015E-4	TGTGCCTTGTGGGAGGTGCAGTATTATAAGAAACTCTTT	CALWEVQYYKKLF	TRGV9	.	TRGJ1	19	-1	-1	21
14	1.4599149078168015E-4	TGTGCCTTGTGGGAGGTGGAGTGTTATAAGAAACTCTTT	CALWEVECYKKLF	TRGV9	.	TRGJ1	17	-1	-1	23
14	1.4599149078168015E-4	TGTGCCACCTGGGATGGGCAGGATTATAAGAAACTCTTT	CATWDGQDYKKLF	TRGV4	.	TRGJ1	18	-1	-1	22
14	1.4599149078168015E-4	TGTGCTGCGTTGACCTATTATTATAAGAAACTCTTT	CAALTYYYKKLF	TRGV10	.	TRGJ1	9	-1	-1	16
14	1.4599149078168015E-4	TGTGCTGCGTGGGATTTGTATTATAAGAAACTCTTT	CAAWDLYYKKLF	TRGV10	.	TRGJ1	15	-1	-1	18
14	1.4599149078168015E-4	TGTGCTGCGTGGGATCTCTTTGCTAAGAAACTCTTT	CAAWDLFAKKLF	TRGV10	.	TRGJ1	14	-1	-1	23
14	1.4599149078168015E-4	TGTGCTGCGTGGGAAGGGGATTATAAGAAACTCTTT	CAAWEGDYKKLF	TRGV10	.	TRGJ1	13	-1	-1	19
14	1.4599149078168015E-4	TGTGCCTTGTGGGACTCTGACGGTAAGAAACTCTTT	CALWDSDGKKLF	TRGV9	.	TRGJ1	13	-1	-1	23
14	1.4599149078168015E-4	TGTGCCTTGTGGGAGGTGAAAGATAAGAAACTCTTT	CALWEVKDKKLF	TRGV9	.	TRGJ1	17	-1	-1	22
14	1.4599149078168015E-4	TGTGCCGCTTGTACCACTGGTTGGTTCAAGATATTT	CAACTTGWFKIF	TRGV10	.	TRGJP1	10	-1	-1	11
14	1.4599149078168015E-4	TGTGCCACCTGGGACGGGCCTTATAAGAAACTCTTT	CATWDGPYKKLF	TRGV2	.	TRGJ1	19	-1	-1	20
14	1.4599149078168015E-4	TGTGCCACCTGGACTGGGGGTTATAAGAAACTCTTT	CATWTGGYKKLF	TRGV8	.	TRGJ1	11	-1	-1	20
14	1.4599149078168015E-4	TGTGCCACCAGTTTAACTGGTTGGTTCAAGATATTT	CATSLTGWFKIF	TRGV8	.	TRGJP1	8	-1	-1	15
14	1.4599149078168015E-4	TGTGCTGCGTGGGTAACATATAAGAAACTCTTT	CAAWVTYKKLF	TRGV10	.	TRGJ1	12	-1	-1	18
14	1.4599149078168015E-4	TGTGCCTTGTGGGGATATTATAAGAAACTCTTT	CALWGYYKKLF	TRGV9	.	TRGJ1	12	-1	-1	15
14	1.4599149078168015E-4	TGTGCCTTGTGGGAGGGAAATAAGAAACTCTTT	CALWEGNKKLF	TRGV9	.	TRGJ1	15	-1	-1	19
14	1.4599149078168015E-4	TGTGCCACCTGGGGCCATTATAAGAAACTCTTT	CATWGHYKKLF	TRGV8	.	TRGJ1	12	-1	-1	16
14	1.4599149078168015E-4	TGTGCCACCTGGGATGACTATAAGAAACTCTTT	CATWDDYKKLF	TRGV4	.	TRGJ1	15	-1	-1	18
14	1.4599149078168015E-4	TGTGCCACCTGGGATAGTTATAAGAAACTCTTT	CATWDSYKKLF	TRGV8	.	TRGJ1	16	-1	-1	17
14	1.4599149078168015E-4	TGTGCCACCTGGGATAGGCGGGGGAAACTCTTT	CATWDRRGKLF	TRGV8	.	TRGJ1	18	-1	-1	23
14	1.4599149078168015E-4	TGTGCTGCCCACTATTATAAGAAACTCTTT	CAAHYYKKLF	TRGV10	.	TRGJ1	7	-1	-1	12
14	1.4599149078168015E-4	TGTGCTGCGTGTCATTATAAGAAACTCTTT	CAACHYKKLF	TRGV10	.	TRGJ1	16	-1	-1	13
14	1.4599149078168015E-4	TGTGCTGCGTGGGATATGAAGAAACTCTTT	CAAWDMKKLF	TRGV10	.	TRGJ1	14	-1	-1	14
14	1.4599149078168015E-4	TGTGCCTTGTGGAGGTTTGGGAAACTCTTT	CALWRFGKLF	TRGV9	.	TRGJ1	15	-1	-1	20
14	1.4599149078168015E-4	TGTGCCACCCATTATTATAAGAAACTCTTT	CATHYYKKLF	TRGV9	.	TRGJ1	5	-1	-1	10
14	1.4599149078168015E-4	TGTGCTGCGTGGCGGAAGAAACTCTTT	CAAWRKKLF	TRGV10	.	TRGJ1	11	-1	-1	15
14	1.4599149078168015E-4	TGTGCCTTGTGGGAAAAGAAACTCTTT	CALWEKKLF	TRGV9	.	TRGJ1	13	-1	-1	15
14	1.4599149078168015E-4	TGTGCCCCGTGTGAGAAGAAACTCTTT	CAPCEKKLF	TRGV9	.	TRGJ1	14	-1	-1	15
14	1.4599149078168015E-4	TGTGCCACCTGGGGGAGGAAACTCTTT	CATWGRKLF	TRGV4	.	TRGJ1	12	-1	-1	17
14	1.4599149078168015E-4	TGTGCCGAGAATAAGAAACTCTTT	CAENKKLF	TRGV9	.	TRGJ1	5	-1	-1	10
14	1.4599149078168015E-4	TGTGCCACCTGGGAACTCTTT	CATWELF	TRGV4	.	TRGJ1	13	-1	-1	13
14	1.4599149078168015E-4	TGTGGTAAGGAGAAACTCTTT	CGKEKLF	TRGV10	.	TRGJ1	3	-1	-1	10
13	1.355635271544173E-4	TGTGCCACCTGGGACGGGCGAGGGGAGAGTGATTGGATCAAGACGTTT	CATWDGRGESDWIKTF	TRGV2	.	TRGJP2	18	-1	-1	27
13	1.355635271544173E-4	TGTGCTGCGTGGGATTGGAATACCACTGGTTGGTTCAAGATATTT	CAAWDWNTTGWFKIF	TRGV10	.	TRGJP1	15	-1	-1	19
13	1.355635271544173E-4	TGTGCCTTGTGGGAGGTGCCCCAGAATTATTATAAGAAACTCTTT	CALWEVPQNYYKKLF	TRGV9	.	TRGJ1	21	-1	-1	23
13	1.355635271544173E-4	TGTGCCTTGAGCCGACCCGCCCCGCGTAATTATAAGAAACTCTTT	CALSRPAPRNYKKLF	TRGV9	.	TRGJ1	8	-1	-1	28
13	1.355635271544173E-4	TGTGCCACCTGGGACGCACCCCGGATTATTTATAAGAAACTCTTT	CATWDAPRIIYKKLF	TRGV7	.	TRGJ1	14	-1	-1	21
13	1.355635271544173E-4	TGTGCCACCTGGGACAGGCCGGGGATTTATTATAAGAAACTCTTT	CATWDRPGIYYKKLF	TRGV3	.	TRGJ1	19	-1	-1	23
13	1.355635271544173E-4	TGTGCTGCGTGGGGTTCGAAGAATTATTATAAGAAACTCTTT	CAAWGSKNYYKKLF	TRGV10	.	TRGJ1	15	-1	-1	20
13	1.355635271544173E-4	TGTGCTGCGTGGGATTCTGAGGTTTATTATAAGAAACTCTTT	CAAWDSEVYYKKLF	TRGV10	.	TRGJ1	15	-1	-1	23
13	1.355635271544173E-4	TGTGCTGCGTGGGATTATATGGGTTATTATAAGAAACTCTTT	CAAWDYMGYYKKLF	TRGV10	.	TRGJ1	16	-1	-1	23
13	1.355635271544173E-4	TGTGCTGCGTGGGATTACCTTCCTTATTATAAGAAACTCTTT	CAAWDYLPYYKKLF	TRGV10	.	TRGJ1	17	-1	-1	23
13	1.355635271544173E-4	TGTGCCTTGTGGGAGTCTGAGAATTATTATAAGAAACTCTTT	CALWESENYYKKLF	TRGV9	.	TRGJ1	14	-1	-1	20
13	1.355635271544173E-4	TGTGCCTTGTGGGAGGTGCAGTTTTATTATAAGAAACTCTTT	CALWEVQFYYKKLF	TRGV9	.	TRGJ1	19	-1	-1	23
13	1.355635271544173E-4	TGTGCCTTGTGGGAGGTGCAATTTTATTATAAGAAACTCTTT	CALWEVQFYYKKLF	TRGV9	.	TRGJ1	19	-1	-1	23
13	1.355635271544173E-4	TGTGCCTTGTGGGAGGTGCAATACTATTATAAGAAACTCTTT	CALWEVQYYYKKLF	TRGV9	.	TRGJ1	19	-1	-1	24
13	1.355635271544173E-4	TGTGCCACCTGGGATGGGCTTGATTATTATAAGAAACTCTTT	CATWDGLDYYKKLF	TRGV4	.	TRGJ1	18	-1	-1	22
13	1.355635271544173E-4	TGTGCCACCTGGGACAGGCAGACTTATTATAAGAAACTCTTT	CATWDRQTYYKKLF	TRGV3	.	TRGJ1	18	-1	-1	20
13	1.355635271544173E-4	TGTGCTGCGTGGGGCTCGAATTATTATAAGAAACTCTTT	CAAWGSNYYKKLF	TRGV10	.	TRGJ1	12	-1	-1	15
13	1.355635271544173E-4	TGTGCTGCGTGGGATTTTGTTGATTGGATCAAGACGTTT	CAAWDFVDWIKTF	TRGV10	.	TRGJP2	15	-1	-1	20
13	1.355635271544173E-4	TGTGCTGCGTGGGATTCAAGATATTATAAGAAACTCTTT	CAAWDSRYYKKLF	TRGV10	.	TRGJ1	15	-1	-1	21
13	1.355635271544173E-4	TGTGCTGCGTGGGACCTCACTGGTTGGTTCAAGATATTT	CAAWDLTGWFKIF	TRGV10	.	TRGJP1	13	-1	-1	17
13	1.355635271544173E-4	TGTGCTGCGGGGGATACCACTGGTTGGTTCAAGATATTT	CAAGDTTGWFKIF	TRGV10	.	TRGJP1	14	-1	-1	13
13	1.355635271544173E-4	TGTGCCTTGTGGGAGGTGACTTGGTATAAGAAACTCTTT	CALWEVTWYKKLF	TRGV9	.	TRGJ1	17	-1	-1	24
13	1.355635271544173E-4	TGTGCCTTGTGGGAGGGACTTTATTATAAGAAACTCTTT	CALWEGLYYKKLF	TRGV9	.	TRGJ1	15	-1	-1	20
13	1.355635271544173E-4	TGTGCCTTGTGGGAGGGAGATTATTATAAGAAACTCTTT	CALWEGDYYKKLF	TRGV9	.	TRGJ1	15	-1	-1	19
13	1.355635271544173E-4	TGTGCCACCTGGGACTCGAATTATTATAAGAAACTCTTT	CATWDSNYYKKLF	TRGV4	.	TRGJ1	13	-1	-1	15
13	1.355635271544173E-4	TGTGCCACCTGGGACGGGCTGGGTTATAAGAAACTCTTT	CATWDGLGYKKLF	TRGV2	.	TRGJ1	18	-1	-1	23
13	1.355635271544173E-4	TGTGCCACCTGGGACGGGCCTGGTTATAAGAAACTCTTT	CATWDGPGYKKLF	TRGV4	.	TRGJ1	19	-1	-1	23
13	1.355635271544173E-4	TGTGCCACCTGGGACGGGCATTATTATAAGAAACTCTTT	CATWDGHYYKKLF	TRGV3	.	TRGJ1	18	-1	-1	19
13	1.355635271544173E-4	TGTGCCACCTGGGACGGATATTATTATAAGAAACTCTTT	CATWDGYYYKKLF	TRGV2	.	TRGJ1	16	-1	-1	19
13	1.355635271544173E-4	TGTGCCACCTGGGACAGGCCGTACTATAAGAAACTCTTT	CATWDRPYYKKLF	TRGV3	.	TRGJ1	19	-1	-1	21
13	1.355635271544173E-4	TGTGCCACCTGGGACAGGCGTTATTATAAGAAACTCTTT	CATWDRRYYKKLF	TRGV3	.	TRGJ1	18	-1	-1	20
13	1.355635271544173E-4	TGTGCCACCTGGGAGAGTAGTGATTGGATCAAGACGTTT	CATWESSDWIKTF	TRGV2	.	TRGJP2	13	-1	-1	15
13	1.355635271544173E-4	TGTGCTGCCCCGGAGAATTATTATAAGAAACTCTTT	CAAPENYYKKLF	TRGV10	.	TRGJ1	7	-1	-1	14
13	1.355635271544173E-4	TGTGCTGCGTGGGTCCCTTATTATAAGAAACTCTTT	CAAWVPYYKKLF	TRGV10	.	TRGJ1	12	-1	-1	17
13	1.355635271544173E-4	TGTGCTGCGTGGGATTATACGGGAGAGAAACTCTTT	CAAWDYTGEKLF	TRGV10	.	TRGJ1	16	-1	-1	25
13	1.355635271544173E-4	TGTGCTGCGTGGGACCAGTATTATAAGAAACTCTTT	CAAWDQYYKKLF	TRGV10	.	TRGJ1	13	-1	-1	18
13	1.355635271544173E-4	TGTGCTGCGTGGAAAAATTATTATAAGAAACTCTTT	CAAWKNYYKKLF	TRGV10	.	TRGJ1	11	-1	-1	15
13	1.355635271544173E-4	TGTGCCTTGTGGGACGGATATTATAAGAAACTCTTT	CALWDGYYKKLF	TRGV9	.	TRGJ1	13	-1	-1	18
13	1.355635271544173E-4	TGTGCCTTGACCTCGAATTATTATAAGAAACTCTTT	CALTSNYYKKLF	TRGV9	.	TRGJ1	8	-1	-1	12
13	1.355635271544173E-4	TGTGCCACCTGGGATAGGTATTATAAGAAACTCTTT	CATWDRYYKKLF	TRGV4	.	TRGJ1	17	-1	-1	18
13	1.355635271544173E-4	TGTGCTGCGTGGGGCCCACCTAAGAAACTCTTT	CAAWGPPKKLF	TRGV10	.	TRGJ1	12	-1	-1	20
13	1.355635271544173E-4	TGTGCTGCGTGGGATCTTCTAAGGAAACTCTTT	CAAWDLLRKLF	TRGV10	.	TRGJ1	14	-1	-1	16
13	1.355635271544173E-4	TGTGCCTTGTGGGATTGCTATAAGAAACTCTTT	CALWDCYKKLF	TRGV9	.	TRGJ1	13	-1	-1	18
13	1.355635271544173E-4	TGTGCCTTGTGGGAGGCCCATAAGAAACTCTTT	CALWEAHKKLF	TRGV9	.	TRGJ1	15	-1	-1	19
13	1.355635271544173E-4	TGTGCCACCTGGGACCGGAATAAGAAACTCTTT	CATWDRNKKLF	TRGV5	.	TRGJ1	17	-1	-1	19
13	1.355635271544173E-4	TGTGCTGCGTGTAACCCCACGGGGATATTT	CAACNPTGIF	TRGV10	.	TRGJP1	10	-1	-1	23
13	1.355635271544173E-4	TGTGCTGCGTGGGTTACGAAGAAACTCTTT	CAAWVTKKLF	TRGV10	.	TRGJ1	17	-1	-1	18
13	1.355635271544173E-4	TGTGCTGCGGGTGAACGGGGGAAACTCTTT	CAAGERGKLF	TRGV10	.	TRGJ1	8	-1	-1	20
13	1.355635271544173E-4	TGTGCCACCTGGGACAAGGGGAAACTCTTT	CATWDKGKLF	TRGV2	.	TRGJ1	14	-1	-1	20
13	1.355635271544173E-4	TGTGCTGCTTCGGAAGTCAAGATATTT	CAASEVKIF	TRGV10	.	TRGJP1	13	-1	-1	16
13	1.355635271544173E-4	TGTGCTGCGGGTTGGTTCAAGATATTT	CAAGWFKIF	TRGV10	.	TRGJP1	8	-1	-1	9
13	1.355635271544173E-4	TGTGCTGCGGGTAATAAGAAACTCTTT	CAAGNKKLF	TRGV10	.	TRGJ1	8	-1	-1	13
13	1.355635271544173E-4	TGTGCCTTGTGGGAGGAGAAACTCTTT	CALWEEKLF	TRGV9	.	TRGJ1	15	-1	-1	16
13	1.355635271544173E-4	TGTGCCACCTGGGATGGGAAACTCTTT	CATWDGKLF	TRGV3	.	TRGJ1	13	-1	-1	17
13	1.355635271544173E-4	TGTGCCACCTGCACGAAACTCTTT	CATCTKLF	TRGV8	.	TRGJ1	10	-1	-1	14
12	1.2513556352715442E-4	TGTGCCTTGTGGGAGCTGGAAGGGGGGATAGAGAATTATTATAAGAAACTCTTT	CALWELEGGIENYYKKLF	TRGV9	.	TRGJ1	17	-1	-1	32
12	1.2513556352715442E-4	TGTGCTGCGTGGGATTATATTCACTCGGCGTATTATTATAAGAAACTCTTT	CAAWDYIHSAYYYKKLF	TRGV10	.	TRGJ1	16	-1	-1	28
12	1.2513556352715442E-4	TGTGCCACCTGGGACGGGCGTTTAGTGTCTCCTGGTTGGTTCAAGATATTT	CATWDGRLVSPGWFKIF	TRGV2	.	TRGJP1	18	-1	-1	31
12	1.2513556352715442E-4	TGTGCTGCGTGGGGGGGATGTAAGACCACTGGTTGGTTCAAGATATTT	CAAWGGCKTTGWFKIF	TRGV10	.	TRGJP1	12	-1	-1	24
12	1.2513556352715442E-4	TGTGCTGCGTGGGATTATGTCGGTACCACTGGTTGGTTCAAGATATTT	CAAWDYVGTTGWFKIF	TRGV10	.	TRGJP1	19	-1	-1	23
12	1.2513556352715442E-4	TGTGCTGCGTGGGATCCACCGGGGATATATTATAAGAAACTCTTT	CAAWDPPGIYYKKLF	TRGV10	.	TRGJ1	14	-1	-1	27
12	1.2513556352715442E-4	TGTGCTGCGTGGGATAACTATACCACTGGTTGGTTCAAGATATTT	CAAWDNYTTGWFKIF	TRGV10	.	TRGJP1	25	-1	-1	18
12	1.2513556352715442E-4	TGTGCCTTGTGGGAGGTGCCCCGGAATTATTATAAGAAACTCTTT	CALWEVPRNYYKKLF	TRGV9	.	TRGJ1	21	-1	-1	23
12	1.2513556352715442E-4	TGTGCCTTGTGGGAGGTGCAGGCCCTTTATTATAAGAAACTCTTT	CALWEVQALYYKKLF	TRGV9	.	TRGJ1	19	-1	-1	26
12	1.2513556352715442E-4	TGTGCCTTGTGGGAGGTGCAGATTCCTTATTATAAGAAACTCTTT	CALWEVQIPYYKKLF	TRGV9	.	TRGJ1	19	-1	-1	26
12	1.2513556352715442E-4	TGTGCCTTGTGGGAGGCTGATTCGAATTATTATAAGAAACTCTTT	CALWEADSNYYKKLF	TRGV9	.	TRGJ1	15	-1	-1	19
12	1.2513556352715442E-4	TGTGCCACCTGGGCCCTTCTTCCGAATTATTATAAGAAACTCTTT	CATWALLPNYYKKLF	TRGV2	.	TRGJ1	12	-1	-1	22
12	1.2513556352715442E-4	TGTGCCACCTGGGCAAACGGAGAGAGTGATTGGATCAAGACGTTT	CATWANGESDWIKTF	TRGV2	.	TRGJP2	12	-1	-1	24
12	1.2513556352715442E-4	TGTGCCACCTGGGACAGGCTTAGACCATATTATAAGAAACTCTTT	CATWDRLRPYYKKLF	TRGV7	.	TRGJ1	18	-1	-1	27
12	1.2513556352715442E-4	TGTGCCACCTGGGACAGATCCCACAATTATTATAAGAAACTCTTT	CATWDRSHNYYKKLF	TRGV3	.	TRGJ1	16	-1	-1	24
12	1.2513556352715442E-4	TGTGCCACCTGGGAACAAGAGTTGGGCAAAAAAATCAAGGTATTT	CATWEQELGKKIKVF	TRGV4	.	TRGJP	13	-1	-1	15
12	1.2513556352715442E-4	TGTGCTGCGTGGGATTATAACATAAACTATAAGAAACTCTTT	CAAWDYNINYKKLF	TRGV10	.	TRGJ1	16	-1	-1	27
12	1.2513556352715442E-4	TGTGCTGCGTGGGATATTACGAATTATTATAAGAAACTCTTT	CAAWDITNYYKKLF	TRGV10	.	TRGJ1	14	-1	-1	15
12	1.2513556352715442E-4	TGTGCCTTGTGGGAGGTGTTAGTCGTAAGAGAGAAACTCTTT	CALWEVLVVREKLF	TRGV9	.	TRGJ1	17	-1	-1	31
12	1.2513556352715442E-4	TGTGCCTTGTGGGAGGTGCTTGGTCGATATAAGAAACTCTTT	CALWEVLGRYKKLF	TRGV9	.	TRGJ1	18	-1	-1	27
12	1.2513556352715442E-4	TGTGCCTTGTGGGAGGGCGTGAATTATTATAAGAAACTCTTT	CALWEGVNYYKKLF	TRGV9	.	TRGJ1	15	-1	-1	20
12	1.2513556352715442E-4	TGTGCCTTGTACCGAGTGATGGATTATTATAAGAAACTCTTT	CALYRVMDYYKKLF	TRGV9	.	TRGJ1	9	-1	-1	22
12	1.2513556352715442E-4	TGTGCCACCTGGGATTGCGGGATGGGGGGCAAGAAACTCTTT	CATWDCGMGGKKLF	TRGV8	.	TRGJ1	14	-1	-1	30
12	1.2513556352715442E-4	TGTGCCACCTGGGACAGGCAGTCCTCCTATAAGAAACTCTTT	CATWDRQSSYKKLF	TRGV7	.	TRGJ1	18	-1	-1	27
12	1.2513556352715442E-4	TGTGCTGCGTGCGATCTTAATTATTATAAGAAACTCTTT	CAACDLNYYKKLF	TRGV10	.	TRGJ1	14	-1	-1	18
12	1.2513556352715442E-4	TGTGCTGCGTGGTTTAATTTTACTTATAAGAAACTCTTT	CAAWFNFTYKKLF	TRGV10	.	TRGJ1	11	-1	-1	19
12	1.2513556352715442E-4	TGTGCTGCGTGGGTCTTGAATTATTATAAGAAACTCTTT	CAAWVLNYYKKLF	TRGV10	.	TRGJ1	12	-1	-1	17
12	1.2513556352715442E-4	TGTGCTGCGTGGGTCATCAATTATTATAAGAAACTCTTT	CAAWVINYYKKLF	TRGV10	.	TRGJ1	12	-1	-1	18
12	1.2513556352715442E-4	TGTGCTGCGTGGGATTATAGTTATTATAAGAAACTCTTT	CAAWDYSYYKKLF	TRGV10	.	TRGJ1	16	-1	-1	20
12	1.2513556352715442E-4	TGTGCCTTGTGGGAGGTGGGATATTATAAGAAACTCTTT	CALWEVGYYKKLF	TRGV9	.	TRGJ1	17	-1	-1	21
12	1.2513556352715442E-4	TGTGCCTTGTGGGAAAGGAATTATTATAAGAAACTCTTT	CALWERNYYKKLF	TRGV9	.	TRGJ1	13	-1	-1	17
12	1.2513556352715442E-4	TGTGCCTTGCCGGCAGGGGCTTATTATAAGAAACTCTTT	CALPAGAYYKKLF	TRGV9	.	TRGJ1	8	-1	-1	20
12	1.2513556352715442E-4	TGTGCCACCTGGCCCGATTTTTATTATAAGAAACTCTTT	CATWPDFYYKKLF	TRGV4	.	TRGJ1	11	-1	-1	20
12	1.2513556352715442E-4	TGTGCCACCTGGGATTGTAGTGATTGGATCAAGACGTTT	CATWDCSDWIKTF	TRGV2	.	TRGJP2	13	-1	-1	13
12	1.2513556352715442E-4	TGTGCCACCTGGGACTGGGGAGGTTATAAGAAACTCTTT	CATWDWGGYKKLF	TRGV2	.	TRGJ1	18	-1	-1	23
12	1.2513556352715442E-4	TGTGCCACCTGGGACGGGCTCGATTGGATCAAGACGTTT	CATWDGLDWIKTF	TRGV2	.	TRGJP2	21	-1	-1	21
12	1.2513556352715442E-4	TGTGCCACCTGGGACGGGCAATATTATAAGAAACTCTTT	CATWDGQYYKKLF	TRGV4	.	TRGJ1	18	-1	-1	21
12	1.2513556352715442E-4	TGTGCCACCTGGGACGGGGTCGGGTATAAGAAACTCTTT	CATWDGVGYKKLF	TRGV2	.	TRGJ1	17	-1	-1	24
12	1.2513556352715442E-4	TGTGCCACCTGGGACAGGCTTTGGTATAAGAAACTCTTT	CATWDRLWYKKLF	TRGV5	.	TRGJ1	18	-1	-1	24
12	1.2513556352715442E-4	TGTGCCACCTGGGACAGGCCGTTCTATAAGAAACTCTTT	CATWDRPFYKKLF	TRGV5	.	TRGJ1	19	-1	-1	24
12	1.2513556352715442E-4	TGTGCCACCTGGGACAGGCCGTATTATAAGAAACTCTTT	CATWDRPYYKKLF	TRGV5	.	TRGJ1	19	-1	-1	21
12	1.2513556352715442E-4	TGTGCCACCTGGGACAGGCCGGGCTATAAGAAACTCTTT	CATWDRPGYKKLF	TRGV5	.	TRGJ1	19	-1	-1	24
12	1.2513556352715442E-4	TGTGCTGCGTGGGGCCTATATTATAAGAAACTCTTT	CAAWGLYYKKLF	TRGV10	.	TRGJ1	12	-1	-1	18
12	1.2513556352715442E-4	TGTGCTGCGTGGGGAGAATATTATAAGAAACTCTTT	CAAWGEYYKKLF	TRGV10	.	TRGJ1	12	-1	-1	15
12	1.2513556352715442E-4	TGTGCTGCGTGGGATTTACATTATAAGAAACTCTTT	CAAWDLHYKKLF	TRGV10	.	TRGJ1	15	-1	-1	19
12	1.2513556352715442E-4	TGTGCTGCGTGGGACCGTTTAGGTGGGAAACTCTTT	CAAWDRLGGKLF	TRGV10	.	TRGJ1	13	-1	-1	26
12	1.2513556352715442E-4	TGTGCCTTGTGCCACAATTATTATAAGAAACTCTTT	CALCHNYYKKLF	TRGV9	.	TRGJ1	10	-1	-1	15
12	1.2513556352715442E-4	TGTGCCTTGTGGGGACATTATTATAAGAAACTCTTT	CALWGHYYKKLF	TRGV9	.	TRGJ1	12	-1	-1	16
12	1.2513556352715442E-4	TGTGCCTTGTGGGAGTATTATTATAAGAAACTCTTT	CALWEYYYKKLF	TRGV9	.	TRGJ1	14	-1	-1	16
12	1.2513556352715442E-4	TGTGCCTTGTGGGAGGTGCACCATAAGAAACTCTTT	CALWEVHHKKLF	TRGV9	.	TRGJ1	21	-1	-1	22
12	1.2513556352715442E-4	TGTGCCACCTGGGCGCCGGGTATGATGGAACTCTTT	CATWAPGMMELF	TRGV4	.	TRGJ1	12	-1	-1	28
12	1.2513556352715442E-4	TGTGCCACCTGGGACAATTATTATAAGAAACTCTTT	CATWDNYYKKLF	TRGV5	.	TRGJ1	15	-1	-1	15
12	1.2513556352715442E-4	TGTGCCACCTGGGACAACAATTATAAGAAACTCTTT	CATWDNNYKKLF	TRGV3	.	TRGJ1	15	-1	-1	19
12	1.2513556352715442E-4	TGTGCTGCGCGCCGGAATTATAAGAAACTCTTT	CAARRNYKKLF	TRGV10	.	TRGJ1	8	-1	-1	16
12	1.2513556352715442E-4	TGTGCTGATATTGAAGATTATAAGAAACTCTTT	CADIEDYKKLF	TRGV10	.	TRGJ1	6	-1	-1	16
12	1.2513556352715442E-4	TGTGCCTTGTGGGAGGTGCCCGGGAAACTCTTT	CALWEVPGKLF	TRGV9	.	TRGJ1	18	-1	-1	23
12	1.2513556352715442E-4	TGTGCCTCGCTGAATTATTATAAGAAACTCTTT	CASLNYYKKLF	TRGV9	.	TRGJ1	6	-1	-1	11
12	1.2513556352715442E-4	TGTGCCACCTGGGACAGGCTTGGGAAACTCTTT	CATWDRLGKLF	TRGV5	.	TRGJ1	21	-1	-1	23
12	1.2513556352715442E-4	TGTGCCACCTGGGACAGGCGTGCGAAACTCTTT	CATWDRRAKLF	TRGV7	.	TRGJ1	21	-1	-1	23
12	1.2513556352715442E-4	TGTGCCACCTGGGACAGGCGGACGAAACTCTTT	CATWDRRTKLF	TRGV3	.	TRGJ1	18	-1	-1	23
12	1.2513556352715442E-4	TGGGCCCTTCAAAACGATTATAAGAAACTCTTT	WALQNDYKKLF	TRGV10	.	TRGJ1	4	-1	-1	16
12	1.2513556352715442E-4	TGTGCTGCTCATCTCTATAAGAAACTCTTT	CAAHLYKKLF	TRGV10	.	TRGJ1	7	-1	-1	15
12	1.2513556352715442E-4	TGTGCTGCGTGTTCTTGGTTCAAGATATTT	CAACSWFKIF	TRGV10	.	TRGJP1	10	-1	-1	14
12	1.2513556352715442E-4	TGTGCTGCGTGGGGCACTAAGAAACTCTTT	CAAWGTKKLF	TRGV10	.	TRGJ1	12	-1	-1	17
12	1.2513556352715442E-4	TGTGCTGCGTGGAAATATAAGAAACTCTTT	CAAWKYKKLF	TRGV10	.	TRGJ1	11	-1	-1	15
12	1.2513556352715442E-4	TGTGCTGCGCTGCCCTATAAGAAACTCTTT	CAALPYKKLF	TRGV10	.	TRGJ1	8	-1	-1	15
12	1.2513556352715442E-4	TGTGCTACCCTCCCGGATAAGAAACTCTTT	CATLPDKKLF	TRGV4	.	TRGJ2	8	-1	-1	16
12	1.2513556352715442E-4	TGTGCCCCCCCGGTATATAAGAAACTCTTT	CAPPVYKKLF	TRGV9	.	TRGJ1	5	-1	-1	15
12	1.2513556352715442E-4	TGTGCCACCTTGAGTTATAAGAAACTCTTT	CATLSYKKLF	TRGV7	.	TRGJ1	9	-1	-1	14
12	1.2513556352715442E-4	TGTGCCACCTGGGTCGATAAGAAACTCTTT	CATWVDKKLF	TRGV4	.	TRGJ1	12	-1	-1	16
12	1.2513556352715442E-4	TGTGCCACCTGGGATCCGGAGAAACTCTTT	CATWDPEKLF	TRGV8	.	TRGJ1	14	-1	-1	19
12	1.2513556352715442E-4	TGTGCCACCTGGGATGCAAAGAAACTCTTT	CATWDAKKLF	TRGV4	.	TRGJ1	15	-1	-1	18
12	1.2513556352715442E-4	TGTGCCACCTGGGACGGCGGGAAACTCTTT	CATWDGGKLF	TRGV7	.	TRGJ1	17	-1	-1	20
12	1.2513556352715442E-4	TGTGCCACCTGGGAGTATAAGAAACTCTTT	CATWEYKKLF	TRGV4	.	TRGJ1	13	-1	-1	15
12	1.2513556352715442E-4	TGTGCCACCCCTTATTATAAGAAACTCTTT	CATPYYKKLF	TRGV8	.	TRGJ1	8	-1	-1	11
12	1.2513556352715442E-4	TGTGCCACCTGGGATTGGAAACTCTTT	CATWDWKLF	TRGV8	.	TRGJ1	17	-1	-1	17
12	1.2513556352715442E-4	TGCTGTAGTGATTGGATCAAGACGTTT	CCSDWIKTF	TRGV2	.	TRGJP2	1	-1	-1	4
11	1.1470759989989155E-4	TGTGCCACCTGGGACATCTTATCAAGTGCTATCGAGTTGGGCAAAAAAATCAAGGTATTT	CATWDILSSAIELGKKIKVF	TRGV2	.	TRGJP	14	-1	-1	33
11	1.1470759989989155E-4	TGTGCTGCGTGGGCCCTTCCCGGCCATCCCTATACCACTGGTTGGTTCAAGATATTT	CAAWALPGHPYTTGWFKIF	TRGV10	.	TRGJP1	12	-1	-1	30
11	1.1470759989989155E-4	TGTGCTGCCGTCTCCGATAAAAGACGTTTCTTAAGTTGGTTCAAGATATTT	CAAVSDKRRFLSWFKIF	TRGV10	.	TRGJP1	7	-1	-1	34
11	1.1470759989989155E-4	TGTGCCTTGTGGGAGGTGCTGGAGTTTCTTAGTTATTATAAGAAACTCTTT	CALWEVLEFLSYYKKLF	TRGV9	.	TRGJ1	18	-1	-1	32
11	1.1470759989989155E-4	TGTGCTGCGTGGGATAGGTGGTTGGAGGATTATTATAAGAAACTCTTT	CAAWDRWLEDYYKKLF	TRGV10	.	TRGJ1	14	-1	-1	28
11	1.1470759989989155E-4	TGTGCCTTGTGGGAGGTGCACCCGAGGTCTTATTATAAGAAACTCTTT	CALWEVHPRSYYKKLF	TRGV9	.	TRGJ1	21	-1	-1	29
11	1.1470759989989155E-4	TGTGCTGCGTGGGTCTGTAGCCTCTTTTATTATAAGAAACTCTTT	CAAWVCSLFYYKKLF	TRGV10	.	TRGJ1	12	-1	-1	26
11	1.1470759989989155E-4	TGTGCTGCGTGGGATCCCCCGACGAATTATTATAAGAAACTCTTT	CAAWDPPTNYYKKLF	TRGV10	.	TRGJ1	14	-1	-1	22
11	1.1470759989989155E-4	TGTGCTGCGTGGGATGCCCCACAGAATTATTATAAGAAACTCTTT	CAAWDAPQNYYKKLF	TRGV10	.	TRGJ1	14	-1	-1	23
11	1.1470759989989155E-4	TGTGCTGCGTGGGATACCCTCATGAATTATTATAAGAAACTCTTT	CAAWDTLMNYYKKLF	TRGV10	.	TRGJ1	14	-1	-1	23
11	1.1470759989989155E-4	TGTGCCTTGTGGGAGTATCTTCGTTTTTATTATAAGAAACTCTTT	CALWEYLRFYYKKLF	TRGV9	.	TRGJ1	14	-1	-1	26
11	1.1470759989989155E-4	TGTGCCTTGTGGGAGGGACCATTCAATTATTATAAGAAACTCTTT	CALWEGPFNYYKKLF	TRGV9	.	TRGJ1	15	-1	-1	20
11	1.1470759989989155E-4	TGTGCCACCTGGGACGGTACCAGTAGTGATTGGATCAAGACGTTT	CATWDGTSSDWIKTF	TRGV2	.	TRGJP2	16	-1	-1	21
11	1.1470759989989155E-4	TGTGCCACCTGGGACGGGCTTTGTTGTTATTATAAGAAACTCTTT	CATWDGLCCYYKKLF	TRGV2	.	TRGJ1	18	-1	-1	26
11	1.1470759989989155E-4	TGTGCCACCTGGGACGGGCCTCCGGGTCCCGAGATCAAGACGTTT	CATWDGPPGPEIKTF	TRGV2	.	TRGJP2	19	-1	-1	32
11	1.1470759989989155E-4	TGTGCTGCGTGGTGGTGGGGCACTGGTTGGTTCAAGATATTT	CAAWWWGTGWFKIF	TRGV10	.	TRGJP1	11	-1	-1	20
11	1.1470759989989155E-4	TGTGCTGCGTGGGATTTCGGCAATTATTATAAGAAACTCTTT	CAAWDFGNYYKKLF	TRGV10	.	TRGJ1	18	-1	-1	21
11	1.1470759989989155E-4	TGTGCTGCGTGGGATCCCGCCACTGGTTGGTTCAAGATATTT	CAAWDPATGWFKIF	TRGV10	.	TRGJP1	14	-1	-1	19
11	1.1470759989989155E-4	TGTGCCTTCTACCCACTCTTGAATTATTATAAGAAACTCTTT	CAFYPLLNYYKKLF	TRGV9	.	TRGJ1	7	-1	-1	20
11	1.1470759989989155E-4	TGTGCCTTGTGGGAGTACGAGTATTATTATAAGAAACTCTTT	CALWEYEYYYKKLF	TRGV9	.	TRGJ1	14	-1	-1	22
11	1.1470759989989155E-4	TGTGCCTTGTGGGAGGTTCAGAATTATTATAAGAAACTCTTT	CALWEVQNYYKKLF	TRGV9	.	TRGJ1	19	-1	-1	16
11	1.1470759989989155E-4	TGTGCCTTGTGGGAGGTACCAAATTATTATAAGAAACTCTTT	CALWEVPNYYKKLF	TRGV9	.	TRGJ1	16	-1	-1	21
11	1.1470759989989155E-4	TGTGCCTTGTGGGAGGCCGTGAATTATTATAAGAAACTCTTT	CALWEAVNYYKKLF	TRGV9	.	TRGJ1	15	-1	-1	20
11	1.1470759989989155E-4	TGTGCCTTGTGGGAGGAGCCCCCGAATTATAAGAAACTCTTT	CALWEEPPNYKKLF	TRGV9	.	TRGJ1	21	-1	-1	25
11	1.1470759989989155E-4	TGTGCCTTGTGGGAGGAATCGAATTATTATAAGAAACTCTTT	CALWEESNYYKKLF	TRGV9	.	TRGJ1	15	-1	-1	18
11	1.1470759989989155E-4	TGTGCCTTGTGGGAGAGACTGAATTATTATAAGAAACTCTTT	CALWERLNYYKKLF	TRGV9	.	TRGJ1	14	-1	-1	20
11	1.1470759989989155E-4	TGTGCCACCTGGGATGCCGCAGTTTATTATAAGAAACTCTTT	CATWDAAVYYKKLF	TRGV4	.	TRGJ1	15	-1	-1	23
11	1.1470759989989155E-4	TGTGCCACCTGGGACGGGCGGGGGGATTGGATCAAGACGTTT	CATWDGRGDWIKTF	TRGV2	.	TRGJP2	18	-1	-1	24
11	1.1470759989989155E-4	TGTGCCACCTGGGACAGGCTGAATTATTATAAGAAACTCTTT	CATWDRLNYYKKLF	TRGV3	.	TRGJ1	18	-1	-1	20
11	1.1470759989989155E-4	TGTGCCACCTGGGAAACCCGTAGTGATTGGATCAAGACGTTT	CATWETRSDWIKTF	TRGV8	.	TRGJP2	13	-1	-1	19
11	1.1470759989989155E-4	TGTGCTGCCCTCCAACTGAATTATTATAAGAAACTCTTT	CAALQLNYYKKLF	TRGV10	.	TRGJ1	7	-1	-1	17
11	1.1470759989989155E-4	TGTGCTGCGTTGGGGGTTTTTATAGCTCAGAAACTCTTT	CAALGVFIAQKLF	TRGV10	.	TRGJ1	13	-1	-1	28
11	1.1470759989989155E-4	TGTGCTGCGTGCGAGGGTAGTGATTGGATCAAGACGTTT	CAACEGSDWIKTF	TRGV10	.	TRGJP2	13	-1	-1	16
11	1.1470759989989155E-4	TGTGCTGCGTGGGTACCGAATTATTATAAGAAACTCTTT	CAAWVPNYYKKLF	TRGV10	.	TRGJ1	12	-1	-1	16
11	1.1470759989989155E-4	TGTGCTGCGTGGGCATGTAGTGATTGGATCAAGACGTTT	CAAWACSDWIKTF	TRGV10	.	TRGJP2	12	-1	-1	16
11	1.1470759989989155E-4	TGTGCTGCGTGGGGGGGAGATTATTATAAGAAACTCTTT	CAAWGGDYYKKLF	TRGV10	.	TRGJ1	12	-1	-1	19
11	1.1470759989989155E-4	TGTGCTGCGTGGGATTCTCGGTATTATAAGAAACTCTTT	CAAWDSRYYKKLF	TRGV10	.	TRGJ1	15	-1	-1	21
11	1.1470759989989155E-4	TGTGCTGCGTGGGATTACCTCCCTTATAAGAAACTCTTT	CAAWDYLPYKKLF	TRGV10	.	TRGJ1	17	-1	-1	23
11	1.1470759989989155E-4	TGTGCCTTGTGGGATCTGAATTATTATAAGAAACTCTTT	CALWDLNYYKKLF	TRGV9	.	TRGJ1	13	-1	-1	17
11	1.1470759989989155E-4	TGTGCCTTGTGGGAGGTGCCTTCTTATAAGAAACTCTTT	CALWEVPSYKKLF	TRGV9	.	TRGJ1	18	-1	-1	20
11	1.1470759989989155E-4	TGTGCCTTGTGGGAGGTGCCGAATTATAAGAAACTCTTT	CALWEVPNYKKLF	TRGV9	.	TRGJ1	18	-1	-1	22
11	1.1470759989989155E-4	TGTGCCACCTGGCCCAGTAGTGATTGGATCAAGACGTTT	CATWPSSDWIKTF	TRGV2	.	TRGJP2	11	-1	-1	15
11	1.1470759989989155E-4	TGTGCCACCTGGGCCAAGAATTATTATAAGAAACTCTTT	CATWAKNYYKKLF	TRGV3	.	TRGJ1	15	-1	-1	17
11	1.1470759989989155E-4	TGTGCCACCTGGGGGGGGGATCGGTATAAGAAACTCTTT	CATWGGDRYKKLF	TRGV2	.	TRGJ1	12	-1	-1	24
11	1.1470759989989155E-4	TGTGCCACCTGGGGACCCGTGGTTTGGATCAAGACGTTT	CATWGPVVWIKTF	TRGV2	.	TRGJP2	12	-1	-1	23
11	1.1470759989989155E-4	TGTGCCACCTGGGATCTGGGACATTATAAGAAACTCTTT	CATWDLGHYKKLF	TRGV4	.	TRGJ1	14	-1	-1	22
11	1.1470759989989155E-4	TGTGCCACCTGGGATCCATGTGATTGGATCAAGACGTTT	CATWDPCDWIKTF	TRGV8	.	TRGJP2	14	-1	-1	19
11	1.1470759989989155E-4	TGTGCCACCTGGGATGGGCCGGGTTATAAGAAACTCTTT	CATWDGPGYKKLF	TRGV4	.	TRGJ1	19	-1	-1	23
11	1.1470759989989155E-4	TGTGCCACCTGGGATGAGAATTATTATAAGAAACTCTTT	CATWDENYYKKLF	TRGV4	.	TRGJ1	15	-1	-1	17
11	1.1470759989989155E-4	TGTGCCACCTGGGATAGGCGTTGGTTCGAGAAACTCTTT	CATWDRRWFEKLF	TRGV8	.	TRGJ1	18	-1	-1	28
11	1.1470759989989155E-4	TGTGCCACCTGGGACGGGCCTTATTATAAGAAACTCTTT	CATWDGPYYKKLF	TRGV2	.	TRGJ2	19	-1	-1	20
11	1.1470759989989155E-4	TGTGCCACCTGGGACGGGCGTGATTGGATCAAGACGTTT	CATWDGRDWIKTF	TRGV2	.	TRGJP2	18	-1	-1	19
11	1.1470759989989155E-4	TGTGCCACCTGGGACGGGCGAAGATATAAGAAACTCTTT	CATWDGRRYKKLF	TRGV4	.	TRGJ1	18	-1	-1	24
11	1.1470759989989155E-4	TGTGCCACCTGGGACGGAGATTATTATAAGAAACTCTTT	CATWDGDYYKKLF	TRGV3	.	TRGJ1	14	-1	-1	19
11	1.1470759989989155E-4	TGTGCCACCTGGGACAGGCTCTATTATAAGAAACTCTTT	CATWDRLYYKKLF	TRGV3	.	TRGJ1	18	-1	-1	21
11	1.1470759989989155E-4	TGTGCCACCTGGGACAGGCATTATTATAAGAAACTCTTT	CATWDRHYYKKLF	TRGV7	.	TRGJ1	18	-1	-1	19
11	1.1470759989989155E-4	TGTGCCACCTGGGAGAATAGTGATTGGATCAAGACGTTT	CATWENSDWIKTF	TRGV2	.	TRGJP2	13	-1	-1	17
11	1.1470759989989155E-4	TTATCGCAAGTGGGAGTATACTATAAGAAACTCTTT	LSQVGVYYKKLF	TRGV10	.	TRGJ1	0	-1	-1	18
11	1.1470759989989155E-4	TGTGCTGCGTCCGAGGATTATTATAAGAAACTCTTT	CAASEDYYKKLF	TRGV10	.	TRGJ1	9	-1	-1	16
11	1.1470759989989155E-4	TGTGCTGCGTGGGTCACTTATTATAAGAAACTCTTT	CAAWVTYYKKLF	TRGV10	.	TRGJ1	12	-1	-1	17
11	1.1470759989989155E-4	TGTGCTGCGTGGGGTCGGTATTATAAGAAACTCTTT	CAAWGRYYKKLF	TRGV10	.	TRGJ1	12	-1	-1	18
11	1.1470759989989155E-4	TGTGCTGCGTGGGATTTTTATTATAAGAAACTCTTT	CAAWDFYYKKLF	TRGV10	.	TRGJ1	15	-1	-1	17
11	1.1470759989989155E-4	TGTGCTGCGTGGGATTTCAATTATAAGAAACTCTTT	CAAWDFNYKKLF	TRGV10	.	TRGJ1	15	-1	-1	19
11	1.1470759989989155E-4	TGTGCTGCGCTTCTAGGGGATTATAAGAAACTCTTT	CAALLGDYKKLF	TRGV10	.	TRGJ1	8	-1	-1	19
11	1.1470759989989155E-4	TGTGCTGCGCACGTGAATTATTATAAGAAACTCTTT	CAAHVNYYKKLF	TRGV10	.	TRGJ1	8	-1	-1	14
11	1.1470759989989155E-4	TGTGCCTTGTGGGAGGTACGTTGGTTCAAGATATTT	CALWEVRWFKIF	TRGV9	.	TRGJP1	16	-1	-1	19
11	1.1470759989989155E-4	TGTGCCGACCGAGACTTTTATTATAAGAAACTCTTT	CADRDFYYKKLF	TRGV9	.	TRGJ1	5	-1	-1	17
11	1.1470759989989155E-4	TGTGCCACCTGGGATGGTCATTATAAGAAACTCTTT	CATWDGHYKKLF	TRGV4	.	TRGJ1	16	-1	-1	19
11	1.1470759989989155E-4	TGTGCCACCTGGGACGGGAGGGTGAGGAAACTCTTT	CATWDGRVRKLF	TRGV2	.	TRGJ1	17	-1	-1	26
11	1.1470759989989155E-4	TGTGCTGCGTGGGAAAAGACTAAGAAACTCTTT	CAAWEKTKKLF	TRGV10	.	TRGJ1	13	-1	-1	20
11	1.1470759989989155E-4	TGTGCCTTCCTAGGGAGTTATAAGAAACTCTTT	CAFLGSYKKLF	TRGV9	.	TRGJ1	7	-1	-1	17
11	1.1470759989989155E-4	TGTGCCTTGTGGAGTAATTATAAGAAACTCTTT	CALWSNYKKLF	TRGV9	.	TRGJ1	11	-1	-1	16
11	1.1470759989989155E-4	TGTGCCTTGAAAAACTATTATAAGAAACTCTTT	CALKNYYKKLF	TRGV9	.	TRGJ1	8	-1	-1	12
11	1.1470759989989155E-4	TGTGCCCCGCCCCATTATTATAAGAAACTCTTT	CAPPHYYKKLF	TRGV9	.	TRGJ1	5	-1	-1	13
11	1.1470759989989155E-4	TGTGCCACCTGGCTTGGTTGTAAGAAACTCTTT	CATWLGCKKLF	TRGV8	.	TRGJ1	11	-1	-1	17
11	1.1470759989989155E-4	TGTGCCACCTGGGACGGCCCTAAGAAACTCTTT	CATWDGPKKLF	TRGV2	.	TRGJ1	19	-1	-1	20
11	1.1470759989989155E-4	TGTGCCACCTGGGAAGACAGTAAGAAACTCTTT	CATWEDSKKLF	TRGV4	.	TRGJ1	13	-1	-1	20
11	1.1470759989989155E-4	TGTGCTGCGTGGGACAATAAGAAACTCTTT	CAAWDNKKLF	TRGV10	.	TRGJ1	13	-1	-1	16
11	1.1470759989989155E-4	TGTGCTGCGTGGGAAGATAAGAAACTCTTT	CAAWEDKKLF	TRGV10	.	TRGJ1	13	-1	-1	16
11	1.1470759989989155E-4	TGTGCTGCGAATTATTATAAGAAACTCTTT	CAANYYKKLF	TRGV10	.	TRGJ1	8	-1	-1	7
11	1.1470759989989155E-4	TGTGCTGATAGGGGTTGGTTCAAGATATTT	CADRGWFKIF	TRGV10	.	TRGJP1	6	-1	-1	12
11	1.1470759989989155E-4	TGTGCCGCGAATTATTATAAGAAACTCTTT	CAANYYKKLF	TRGV10	.	TRGJ1	8	-1	-1	7
11	1.1470759989989155E-4	TGTGCCACCTGGGCAGCTAAGAAACTCTTT	CATWAAKKLF	TRGV4	.	TRGJ1	12	-1	-1	17
11	1.1470759989989155E-4	TGTGCCACCCGGCCTTACTGGAAACTCTTT	CATRPYWKLF	TRGV5	.	TRGJ1	11	-1	-1	20
11	1.1470759989989155E-4	TGTGCCAGCCTTTATTATAAGAAACTCTTT	CASLYYKKLF	TRGV4	.	TRGJ1	10	-1	-1	11
11	1.1470759989989155E-4	TGTGCCTTGTGGGAGCCTAAACTCTTT	CALWEPKLF	TRGV9	.	TRGJ1	14	-1	-1	18
11	1.1470759989989155E-4	TGTGCCGCCCGTTCGCTTAAACTCTTT	CAARSLKLF	TRGV8	.	TRGJ1	8	-1	-1	18
11	1.1470759989989155E-4	TGTGCCACCTGGGACGGGCATCTCTTT	CATWDGHLF	TRGV2	.	TRGJ1	18	-1	-1	21
11	1.1470759989989155E-4	TGTGCCACCTGGGAATCTGGGCTCTTT	CATWESGLF	TRGV3	.	TRGJ1	13	-1	-1	21
11	1.1470759989989155E-4	TGTGCCACCTGCCCCCCCCTCTTT	CATCPPLF	TRGV3	.	TRGJ1	10	-1	-1	18
11	1.1470759989989155E-4	TGTGCCACCTGGGAGAAACTCTTT	CATWEKLF	TRGV2	.	TRGJ1	13	-1	-1	13
10	1.0427963627262868E-4	TGTGCCTTGTGGGAGGTGCAGGGGCGCTTGCTCACGACGTTGGGTTATAAGAAACTCTTT	CALWEVQGRLLTTLGYKKLF	TRGV9	.	TRGJ1	19	-1	-1	44
10	1.0427963627262868E-4	TGTGCCTGCTGGATTAGGCACGGGGCCAGACTCAGGGTTTATTATAAGAAACTCTTT	CACWIRHGARLRVYYKKLF	TRGV11	.	TRGJ1	21	-1	-1	38
10	1.0427963627262868E-4	TGTGCTGCGTGGGATTCAGGCAGAGCACCTAGTAGTGATTGGATCAAGACGTTT	CAAWDSGRAPSSDWIKTF	TRGV10	.	TRGJP2	15	-1	-1	29
10	1.0427963627262868E-4	TGTGCCACCTGGGACGGGCCGGGGGAGTATAGTAGTGATTGGATCAAGACGTTT	CATWDGPGEYSSDWIKTF	TRGV2	.	TRGJP2	19	-1	-1	27
10	1.0427963627262868E-4	TGTGCTGCGTGGGATTCAGAAGGCCGGAGGGATTATTATAAGAAACTCTTT	CAAWDSEGRRDYYKKLF	TRGV10	.	TRGJ1	15	-1	-1	31
10	1.0427963627262868E-4	TGTGCCTTGTGGGAGGTCCCACTCCGCGCGTTTTATTATAAGAAACTCTTT	CALWEVPLRAFYYKKLF	TRGV9	.	TRGJ1	16	-1	-1	32
10	1.0427963627262868E-4	TGTGCCACCTGGGACGGGCTTAGCAAAGGGGGTGATTGGATCAAGACGTTT	CATWDGLSKGGDWIKTF	TRGV2	.	TRGJP2	18	-1	-1	31
10	1.0427963627262868E-4	TGTGCCACCTGGGATGGGCCGAGGCGTAGTGATTGGATCAAGACGTTT	CATWDGPRRSDWIKTF	TRGV4	.	TRGJP2	19	-1	-1	25
10	1.0427963627262868E-4	TGTGCCACCTGGGACGCCCGTATGCGAAATTATTATAAGAAACTCTTT	CATWDARMRNYYKKLF	TRGV4	.	TRGJ1	13	-1	-1	27
10	1.0427963627262868E-4	TGTGCCACCTGGGACGGGCTCGGGAGTAGTGATTGGATCAAGACGTTT	CATWDGLGSSDWIKTF	TRGV2	.	TRGJP2	21	-1	-1	24
10	1.0427963627262868E-4	TGTGCCACCTGGGACGGGCCGGGGTTCCACTTCGCGAAGAAACTCTTT	CATWDGPGFHFAKKLF	TRGV2	.	TRGJ1	19	-1	-1	36
10	1.0427963627262868E-4	TGTGCCACCTGGGACGGGCGAGATACCACTGGTTGGTTCAAGATATTT	CATWDGRDTTGWFKIF	TRGV4	.	TRGJP1	18	-1	-1	22
10	1.0427963627262868E-4	TGTGCCACCTGGGACGGGAACCCGCAGCCTTATTATAAGAAACTCTTT	CATWDGNPQPYYKKLF	TRGV3	.	TRGJ1	17	-1	-1	29
10	1.0427963627262868E-4	TGTGCTGCGTGGGATTTAGGTGAGGAGTATTATAAGAAACTCTTT	CAAWDLGEEYYKKLF	TRGV10	.	TRGJ1	15	-1	-1	27
10	1.0427963627262868E-4	TGTGCTGCGTGGGAACACTCGTCGAATTATTATAAGAAACTCTTT	CAAWEHSSNYYKKLF	TRGV10	.	TRGJ1	13	-1	-1	21
10	1.0427963627262868E-4	TGTGCCTTGTGGGAGGTGCACGGGGGATATTATAAGAAACTCTTT	CALWEVHGGYYKKLF	TRGV9	.	TRGJ1	20	-1	-1	27
10	1.0427963627262868E-4	TGTGCCACCTGCCTCCGAACGGGGATTTATTATAAGAAACTCTTT	CATCLRTGIYYKKLF	TRGV4	.	TRGJ1	10	-1	-1	23
10	1.0427963627262868E-4	TGTGCCACCTGGGCCAGAGGTACCACTGGTTGGTTCAAGATATTT	CATWARGTTGWFKIF	TRGV2	.	TRGJP1	12	-1	-1	20
10	1.0427963627262868E-4	TGTGCCACCTGGGATCCCGCAAGGGGTGGTTATAAGAAACTCTTT	CATWDPARGGYKKLF	TRGV5	.	TRGJ1	13	-1	-1	29
10	1.0427963627262868E-4	TGTGCCACCTGGGATGGTCCCCTCGATTATTATAAGAAACTCTTT	CATWDGPLDYYKKLF	TRGV8	.	TRGJ1	14	-1	-1	22
10	1.0427963627262868E-4	TGTGCCACCTGGGATAAGGTCCTGAATTATTATAAGAAACTCTTT	CATWDKVLNYYKKLF	TRGV8	.	TRGJ1	22	-1	-1	23
10	1.0427963627262868E-4	TGTGCCACCTGGGACGGGCTTGGGAGTGATTGGATCAAGACGTTT	CATWDGLGSDWIKTF	TRGV2	.	TRGJP2	18	-1	-1	24
10	1.0427963627262868E-4	TGTGCCACCTGGGACAGCCGGGTTGGAGATTGGATCAAGACGTTT	CATWDSRVGDWIKTF	TRGV3	.	TRGJP2	16	-1	-1	27
10	1.0427963627262868E-4	TGTGCTGCGTGGGATTATAGCTCTCAGGGCCCGAAACTCTTT	CAAWDYSSQGPKLF	TRGV10	.	TRGJ1	16	-1	-1	32
10	1.0427963627262868E-4	TGTGCTGCGTGGGATCGTGTGAATTATTATAAGAAACTCTTT	CAAWDRVNYYKKLF	TRGV10	.	TRGJ1	14	-1	-1	20
10	1.0427963627262868E-4	TGTGCTGCGTGGGATGCTCCCTCTTATTATAAGAAACTCTTT	CAAWDAPSYYKKLF	TRGV10	.	TRGJ1	14	-1	-1	23
10	1.0427963627262868E-4	TGTGCCACCTGGGATGTGAGTAGTGATTGGATCAAGACGTTT	CATWDVSSDWIKTF	TRGV4	.	TRGJP2	15	-1	-1	18
10	1.0427963627262868E-4	TGTGCCACCTGGGATGGAACGGGGGGTTATAAGAAACTCTTT	CATWDGTGGYKKLF	TRGV4	.	TRGJ1	16	-1	-1	26
10	1.0427963627262868E-4	TGTGCCACCTGGGACTCTAGTAGTGATTGGATCAAGACGTTT	CATWDSSSDWIKTF	TRGV2	.	TRGJP2	14	-1	-1	17
10	1.0427963627262868E-4	TGTGCCACCTGGGACGGCCCGAATTATTATAAGAAACTCTTT	CATWDGPNYYKKLF	TRGV2	.	TRGJ1	20	-1	-1	19
10	1.0427963627262868E-4	TGTGCCACCTGGGACGGGAGTAGTGATTGGATCAAGACGTTT	CATWDGSSDWIKTF	TRGV2	.	TRGJP2	17	-1	-1	18
10	1.0427963627262868E-4	TGTGCCACCTGGAGAAGTCAGAATTATTATAAGAAACTCTTT	CATWRSQNYYKKLF	TRGV4	.	TRGJ1	11	-1	-1	20
10	1.0427963627262868E-4	TGTGCTGCGTGGGTTGTAACTGGTTGGTTCAAGATATTT	CAAWVVTGWFKIF	TRGV10	.	TRGJP1	12	-1	-1	18
10	1.0427963627262868E-4	TGTGCTGCGTGGGTTAGGGATTATTATAAGAAACTCTTT	CAAWVRDYYKKLF	TRGV10	.	TRGJ1	15	-1	-1	19
10	1.0427963627262868E-4	TGTGCTGCGTGGGCCCCCGATTATTATAAGAAACTCTTT	CAAWAPDYYKKLF	TRGV10	.	TRGJ1	12	-1	-1	19
10	1.0427963627262868E-4	TGTGCTGCGTGGGCCAGACCTTATTATAAGAAACTCTTT	CAAWARPYYKKLF	TRGV10	.	TRGJ1	12	-1	-1	20
10	1.0427963627262868E-4	TGTGCTGCGTGGGGGATTTGGGAAGATAAGAAACTCTTT	CAAWGIWEDKKLF	TRGV10	.	TRGJ1	12	-1	-1	25
10	1.0427963627262868E-4	TGTGCTGCGTGGGATTCTTACGGCGGGGAGAAACTCTTT	CAAWDSYGGEKLF	TRGV10	.	TRGJ1	15	-1	-1	28
10	1.0427963627262868E-4	TGTGCTGCGTGGGAGAGGGATTATTATAAGAAACTCTTT	CAAWERDYYKKLF	TRGV10	.	TRGJ1	13	-1	-1	19
10	1.0427963627262868E-4	TGTGCTGCGTGGGAACCCTTTTATTATAAGAAACTCTTT	CAAWEPFYYKKLF	TRGV10	.	TRGJ1	13	-1	-1	20
10	1.0427963627262868E-4	TGTGCCTTGTGGGGGTGGAATTATTATAAGAAACTCTTT	CALWGWNYYKKLF	TRGV9	.	TRGJ1	16	-1	-1	17
10	1.0427963627262868E-4	TGTGCCTTGTGGGAGCCACCTTATTATAAGAAACTCTTT	CALWEPPYYKKLF	TRGV9	.	TRGJ1	14	-1	-1	20
10	1.0427963627262868E-4	TGTGCCTTGTGGGAGGTGCGGGACCCAAAGAAACTCTTT	CALWEVRDPKKLF	TRGV9	.	TRGJ1	18	-1	-1	27
10	1.0427963627262868E-4	TGTGCCTTGTGGGAGGTGCGAGATTATAAGAAACTCTTT	CALWEVRDYKKLF	TRGV9	.	TRGJ1	18	-1	-1	22
10	1.0427963627262868E-4	TGTGCCTTGTGGGAGGCGAAATATTATAAGAAACTCTTT	CALWEAKYYKKLF	TRGV9	.	TRGJ1	15	-1	-1	16
10	1.0427963627262868E-4	TGTGCCACCTGGGGCCGCCGGTCCACTAAGAAACTCTTT	CATWGRRSTKKLF	TRGV3	.	TRGJ1	23	-1	-1	26
10	1.0427963627262868E-4	TGTGCCACCTGGGATGGGCATTATTATAAGAAACTCTTT	CATWDGHYYKKLF	TRGV4	.	TRGJ1	18	-1	-1	19
10	1.0427963627262868E-4	TGTGCCACCTGGGATGGGAGGGATTGGATCAAGACGTTT	CATWDGRDWIKTF	TRGV4	.	TRGJP2	17	-1	-1	18
10	1.0427963627262868E-4	TGTGCCACCTGGGACGGGCTGCGTTATAAGAAACTCTTT	CATWDGLRYKKLF	TRGV2	.	TRGJ1	18	-1	-1	23
10	1.0427963627262868E-4	TGTGCCACCTGGGACGGGCTGGACTATAAGAAACTCTTT	CATWDGLDYKKLF	TRGV2	.	TRGJ1	18	-1	-1	24
10	1.0427963627262868E-4	TGTGCCACCTGGGACGGGCTAGGTTATAAGAAACTCTTT	CATWDGLGYKKLF	TRGV2	.	TRGJ1	18	-1	-1	23
10	1.0427963627262868E-4	TGTGCCACCTGGGACGGGCCAGATTATAAGAAACTCTTT	CATWDGPDYKKLF	TRGV2	.	TRGJ1	19	-1	-1	22
10	1.0427963627262868E-4	TGTGCCACCTGGGACGGGCGTTATTATAAGAAACTCTTT	CATWDGRYYKKLF	TRGV2	.	TRGJ1	18	-1	-1	20
10	1.0427963627262868E-4	TGTGCCACCTGGGACAGGCGGGGGTATAAGAAACTCTTT	CATWDRRGYKKLF	TRGV3	.	TRGJ1	18	-1	-1	24
10	1.0427963627262868E-4	TGTGCCACCTGGGACAGGCAGAAGGTGTGGAAACTCTTT	CATWDRQKVWKLF	TRGV3	.	TRGJ1	18	-1	-1	29
10	1.0427963627262868E-4	TGTGCTGCCCCGACCACTGGTTGGTTCAAGATATTT	CAAPTTGWFKIF	TRGV10	.	TRGJP1	7	-1	-1	12
10	1.0427963627262868E-4	TGTGCTGCGTTTCCCACTGGTTGGTTCAAGATATTT	CAAFPTGWFKIF	TRGV10	.	TRGJP1	9	-1	-1	13
10	1.0427963627262868E-4	TGTGCTGCGTGGCCAGCCCGAGGTAAGAAACTCTTT	CAAWPARGKKLF	TRGV10	.	TRGJ1	11	-1	-1	23
10	1.0427963627262868E-4	TGTGCTGCGTGGGTCCCAAGGGCCAAGAAACTCTTT	CAAWVPRAKKLF	TRGV10	.	TRGJ1	12	-1	-1	24
10	1.0427963627262868E-4	TGTGCTGCGTGGGTAACTTATTATAAGAAACTCTTT	CAAWVTYYKKLF	TRGV10	.	TRGJ1	12	-1	-1	17
10	1.0427963627262868E-4	TGTGCTGCGTGGGCCTTCTATTATAAGAAACTCTTT	CAAWAFYYKKLF	TRGV10	.	TRGJ1	12	-1	-1	18
10	1.0427963627262868E-4	TGTGCTGCGTGGGGCGTGGGAATTAAGAAACTCTTT	CAAWGVGIKKLF	TRGV10	.	TRGJ1	12	-1	-1	23
10	1.0427963627262868E-4	TGTGCTGCGTGGGGGACTGGTTGGTTCAAGATATTT	CAAWGTGWFKIF	TRGV10	.	TRGJP1	12	-1	-1	15
10	1.0427963627262868E-4	TGTGCTGCGTGGGGAGATTATTATAAGAAACTCTTT	CAAWGDYYKKLF	TRGV10	.	TRGJ1	12	-1	-1	16
10	1.0427963627262868E-4	TGTGCTGCGTGGGATTTAGGATGGTTCAAGATATTT	CAAWDLGWFKIF	TRGV10	.	TRGJP1	15	-1	-1	18
10	1.0427963627262868E-4	TGTGCTGCGTGGGATGCATATTATAAGAAACTCTTT	CAAWDAYYKKLF	TRGV10	.	TRGJ1	14	-1	-1	18
10	1.0427963627262868E-4	TGTGCTGCGTGGGAACCAAGGTATAAGAAACTCTTT	CAAWEPRYKKLF	TRGV10	.	TRGJ1	13	-1	-1	21
10	1.0427963627262868E-4	TGTGCCTTGTGGGAGGTGCTTAAGTTCAAGATATTT	CALWEVLKFKIF	TRGV9	.	TRGJP1	18	-1	-1	23
10	1.0427963627262868E-4	TGTGCCTTGTGGGAGGTGCAGGAGAAGAAACTCTTT	CALWEVQEKKLF	TRGV9	.	TRGJ1	19	-1	-1	24
10	1.0427963627262868E-4	TGTGCCTTGTGGGAGAAGTATTATAAGAAACTCTTT	CALWEKYYKKLF	TRGV9	.	TRGJ1	14	-1	-1	14
10	1.0427963627262868E-4	TGTGCCACCTGGGATAGGATGATAGGGAAACTCTTT	CATWDRMIGKLF	TRGV8	.	TRGJ1	17	-1	-1	26
10	1.0427963627262868E-4	TGTGCCACCTGGGACGGGAATTATAAGAAACTCTTT	CATWDGNYKKLF	TRGV2	.	TRGJ1	17	-1	-1	19
10	1.0427963627262868E-4	TGTGCCACCTGGGACGATGGGTGGAAGAAACTCTTT	CATWDDGWKKLF	TRGV3	.	TRGJ1	14	-1	-1	24
10	1.0427963627262868E-4	TGTGCCACCTGGGAGGGGAAAATTAAGAAACTCTTT	CATWEGKIKKLF	TRGV4	.	TRGJ1	17	-1	-1	23
10	1.0427963627262868E-4	TGTGCTGCGTGGGATCACTATAAGAAACTCTTT	CAAWDHYKKLF	TRGV10	.	TRGJ1	17	-1	-1	18
10	1.0427963627262868E-4	TGTGCCTTGTGGGAGGTGCAAGAGAAACTCTTT	CALWEVQEKLF	TRGV9	.	TRGJ1	19	-1	-1	22
10	1.0427963627262868E-4	TGTGCCTTGTGGGAGGAAAATAAGAAACTCTTT	CALWEENKKLF	TRGV9	.	TRGJ1	15	-1	-1	19
10	1.0427963627262868E-4	TGTGCCACCTGGGGTTATTATAAGAAACTCTTT	CATWGYYKKLF	TRGV8	.	TRGJ1	12	-1	-1	14
10	1.0427963627262868E-4	TGTGCCACCTGGGACGGGCCGGGGGGACTCTTT	CATWDGPGGLF	TRGV2	.	TRGJ1	19	-1	-1	26
10	1.0427963627262868E-4	TGTGCCACCTGGGACGGGCCGGAGAAACTCTTT	CATWDGPEKLF	TRGV2	.	TRGJ1	19	-1	-1	22
10	1.0427963627262868E-4	TGTGCCACCTGGGACGGGCGGGGGAAACTCTTT	CATWDGRGKLF	TRGV2	.	TRGJ1	18	-1	-1	23
10	1.0427963627262868E-4	TGTGCCACCTGGGACAAGTGGATCAAGACGTTT	CATWDKWIKTF	TRGV2	.	TRGJP2	14	-1	-1	18
10	1.0427963627262868E-4	TGTGCCACCTGGGAAAAGTATAAGAAACTCTTT	CATWEKYKKLF	TRGV8	.	TRGJ1	13	-1	-1	18
10	1.0427963627262868E-4	TGTGCTGCGTGGGATGAAAAGAAACTCTTT	CAAWDEKKLF	TRGV10	.	TRGJ1	14	-1	-1	18
10	1.0427963627262868E-4	TGTGCCCCGAATTATTATAAGAAACTCTTT	CAPNYYKKLF	TRGV8	.	TRGJ1	5	-1	-1	7
10	1.0427963627262868E-4	TGTGCCACCTGCTTATGTAAGAAACTCTTT	CATCLCKKLF	TRGV2	.	TRGJ1	10	-1	-1	17
10	1.0427963627262868E-4	TGTGCCACCTGGGGGGAGCACAAACTCTTT	CATWGEHKLF	TRGV3	.	TRGJ1	12	-1	-1	21
10	1.0427963627262868E-4	TGTGCCTTGTGTGAAAAGAAACTCTTT	CALCEKKLF	TRGV9	.	TRGJ1	13	-1	-1	15
10	1.0427963627262868E-4	TGTGCCACCTGGGACCGTCGCCTCTTT	CATWDRRLF	TRGV5	.	TRGJ1	14	-1	-1	21
10	1.0427963627262868E-4	TGTGCCACCTGGGACATGAAACTCTTT	CATWDMKLF	TRGV7	.	TRGJ1	15	-1	-1	17
10	1.0427963627262868E-4	TGTGCCACCTGGGAAAGGAAACTCTTT	CATWERKLF	TRGV7	.	TRGJ1	17	-1	-1	17
10	1.0427963627262868E-4	TGTGCCACCTGGAATAAGAAACTCTTT	CATWNKKLF	TRGV5	.	TRGJ1	11	-1	-1	13
10	1.0427963627262868E-4	TTCAGAGGGAAACTCTTT	FRGKLF	TRGV9	.	TRGJ1	0	-1	-1	8
9	9.385167264536582E-5	TGTGCTGCGTGGGATTATTCTCGGGGAGGGAGTCGCTATTATAAGAAACTCTTT	CAAWDYSRGGSRYYKKLF	TRGV10	.	TRGJ1	16	-1	-1	36
9	9.385167264536582E-5	TGTGCTGCGTGGGATTACCCCACTCTTAATACCACTGGTTGGTTCAAGATATTT	CAAWDYPTLNTTGWFKIF	TRGV10	.	TRGJP1	17	-1	-1	28
9	9.385167264536582E-5	TGTGCCACCTGGGACGGGCCTAGCGGGAGAGGTAGTGATTGGATCAAGACGTTT	CATWDGPSGRGSDWIKTF	TRGV2	.	TRGJP2	19	-1	-1	31
9	9.385167264536582E-5	TGTGCCACCTGGGACAGGCGCGGGGGTCCTAGTGATTGGATCAAGACGTTT	CATWDRRGGPSDWIKTF	TRGV3	.	TRGJP2	18	-1	-1	29
9	9.385167264536582E-5	TGTGCTGCGTGGGATTTCATCCCCCCGTCGGATTATAAGAAACTCTTT	CAAWDFIPPSDYKKLF	TRGV10	.	TRGJ1	15	-1	-1	31
9	9.385167264536582E-5	TGTGCTGCGTGGGATTTGGGGGGGGTCACTGGTTGGTTCAAGATATTT	CAAWDLGGVTGWFKIF	TRGV10	.	TRGJP1	15	-1	-1	26
9	9.385167264536582E-5	TGTGCTGCGTGGGATCCGCCGTATACCACTGGTTGGTTCAAGATATTT	CAAWDPPYTTGWFKIF	TRGV10	.	TRGJP1	14	-1	-1	21
9	9.385167264536582E-5	TGTGCCACCTGGGATGGGCAAGAGTTGGGCAAAAAAATCAAGGTATTT	CATWDGQELGKKIKVF	TRGV4	.	TRGJP	18	-1	-1	13
9	9.385167264536582E-5	TGTGCCACCTGGGACGTCCCACGAGGGAATTATTATAAGAAACTCTTT	CATWDVPRGNYYKKLF	TRGV2	.	TRGJ1	15	-1	-1	26
9	9.385167264536582E-5	TGTGCCACCTGGGACGATCAGCATAGTAGTGATTGGATCAAGACGTTT	CATWDDQHSSDWIKTF	TRGV2	.	TRGJP2	15	-1	-1	22
9	9.385167264536582E-5	TGTGCCACCCCGATTTATCCAAGGGGTAGTGATTGGATCAAGACGTTT	CATPIYPRGSDWIKTF	TRGV3	.	TRGJP2	8	-1	-1	25
9	9.385167264536582E-5	TGTGCTGCGTGGGGTCCTTTATCGGGTTATTATAAGAAACTCTTT	CAAWGPLSGYYKKLF	TRGV10	.	TRGJ1	12	-1	-1	26
9	9.385167264536582E-5	TGTGCTGCGTGGGATCCGGGCCAATCTTATTATAAGAAACTCTTT	CAAWDPGQSYYKKLF	TRGV10	.	TRGJ1	14	-1	-1	26
9	9.385167264536582E-5	TGTGCCTTGTGGGAGGTGCCCTTCGGGGATTATAAGAAACTCTTT	CALWEVPFGDYKKLF	TRGV9	.	TRGJ1	21	-1	-1	28
9	9.385167264536582E-5	TGTGCCTTGTGGGAGACCAAGAGTACTGGGAATAAGAAACTCTTT	CALWETKSTGNKKLF	TRGV9	.	TRGJ1	14	-1	-1	31
9	9.385167264536582E-5	TGTGCCACCTGGGGCAGTCTTCGGGCTGGTTGGTTCAAGATATTT	CATWGSLRAGWFKIF	TRGV5P	.	TRGJP1	16	-1	-1	25
9	9.385167264536582E-5	TGTGCCACCTGGGACTGCGGGGGGGATTATTATAAGAAACTCTTT	CATWDCGGDYYKKLF	TRGV2	.	TRGJ1	14	-1	-1	25
9	9.385167264536582E-5	TGTGCCACCTGGGACGGTCCTTGGGGTGATTGGATCAAGACGTTT	CATWDGPWGDWIKTF	TRGV2	.	TRGJP2	19	-1	-1	25
9	9.385167264536582E-5	TGTGCCACCTGGGACGGCCAACAGGGGGGTTGGATCAAGACGTTT	CATWDGQQGGWIKTF	TRGV2	.	TRGJP2	16	-1	-1	29
9	9.385167264536582E-5	TGTGCCACCTGGGACGGGCTAGGGAATTATTATAAGAAACTCTTT	CATWDGLGNYYKKLF	TRGV4	.	TRGJ1	18	-1	-1	23
9	9.385167264536582E-5	TGTGCCACCTGGGACGGGCCTAGTAGTGATTGGATCAAGACGTTT	CATWDGPSSDWIKTF	TRGV2	.	TRGJP2	19	-1	-1	20
9	9.385167264536582E-5	TGTGCCACCTGGGACAGGCACCCTCATTATTATAAGAAACTCTTT	CATWDRHPHYYKKLF	TRGV5	.	TRGJ1	18	-1	-1	25
9	9.385167264536582E-5	TGTGCTGCGTGGGATTGCGGACATTATTATAAGAAACTCTTT	CAAWDCGHYYKKLF	TRGV10	.	TRGJ1	18	-1	-1	22
9	9.385167264536582E-5	TGTGCTGCGTGGGATCTGGGTACTGGTTGGTTCAAGATATTT	CAAWDLGTGWFKIF	TRGV10	.	TRGJP1	14	-1	-1	21
9	9.385167264536582E-5	TGTGCTGCGTGGGATGGGCTGAATTATTATAAGAAACTCTTT	CAAWDGLNYYKKLF	TRGV10	.	TRGJ1	14	-1	-1	20
9	9.385167264536582E-5	TGTGCTGCGTGGGACCTATTGAATTATTATAAGAAACTCTTT	CAAWDLLNYYKKLF	TRGV10	.	TRGJ1	13	-1	-1	17
9	9.385167264536582E-5	TGTGCCACCTGGGATGCGACGAATTATTATAAGAAACTCTTT	CATWDATNYYKKLF	TRGV4	.	TRGJ1	15	-1	-1	19
9	9.385167264536582E-5	TGTGCCACCTGGGACCCCTCGAATTATTATAAGAAACTCTTT	CATWDPSNYYKKLF	TRGV2	.	TRGJ1	14	-1	-1	18
9	9.385167264536582E-5	TGTGCCACCTGGGACCGTAGTAGTGATTGGATCAAGACGTTT	CATWDRSSDWIKTF	TRGV2	.	TRGJP2	14	-1	-1	17
9	9.385167264536582E-5	TGTGCCACCTGGGACGGCCAGATTTATTATAAGAAACTCTTT	CATWDGQIYYKKLF	TRGV2	.	TRGJ1	16	-1	-1	20
9	9.385167264536582E-5	TGTGCCACCTGGGACGGGCTCGTTCCTAGTGGGAAACTCTTT	CATWDGLVPSGKLF	TRGV2	.	TRGJ1	31	-1	-1	32
9	9.385167264536582E-5	TGTGCCACCTGGGACGGGCTGAGTGATTGGATCAAGACGTTT	CATWDGLSDWIKTF	TRGV2	.	TRGJP2	18	-1	-1	21
9	9.385167264536582E-5	TGTGCCACCTGGGACGGGCTACGTGATTGGATCAAGACGTTT	CATWDGLRDWIKTF	TRGV2	.	TRGJP2	18	-1	-1	22
9	9.385167264536582E-5	TGTGCCACCTGGGACGGGCATTTTAGGTGGAAGAAACTCTTT	CATWDGHFRWKKLF	TRGV2	.	TRGJ1	18	-1	-1	30
9	9.385167264536582E-5	TGTGCCACCTGGGACAGGCGGAATTATTATAAGAAACTCTTT	CATWDRRNYYKKLF	TRGV7	.	TRGJ1	18	-1	-1	20
9	9.385167264536582E-5	TGTGCTGCGTGGGCCCTCGATTATTATAAGAAACTCTTT	CAAWALDYYKKLF	TRGV10	.	TRGJ1	12	-1	-1	16
9	9.385167264536582E-5	TGTGCTGCGTGGGATTTCACCTATTATAAGAAACTCTTT	CAAWDFTYYKKLF	TRGV10	.	TRGJ1	15	-1	-1	21
9	9.385167264536582E-5	TGTGCTGCGTGGGATTATCCCTATTATAAGAAACTCTTT	CAAWDYPYYKKLF	TRGV10	.	TRGJ1	16	-1	-1	21
9	9.385167264536582E-5	TGTGCTGCGTGGGACTCATTGCCTGATAAGAAACTCTTT	CAAWDSLPDKKLF	TRGV10	.	TRGJ1	13	-1	-1	25
9	9.385167264536582E-5	TGTGCTGCGTGGGACACTAATTATTATAAGAAACTCTTT	CAAWDTNYYKKLF	TRGV10	.	TRGJ1	13	-1	-1	18
9	9.385167264536582E-5	TGTGCTGCGTGGGAACAGAATTATTATAAGAAACTCTTT	CAAWEQNYYKKLF	TRGV10	.	TRGJ1	13	-1	-1	17
9	9.385167264536582E-5	TGTGCCACCTGGTTAGGGGGAGGTTGTAAGAAACTCTTT	CATWLGGGCKKLF	TRGV4	.	TRGJ1	11	-1	-1	23
9	9.385167264536582E-5	TGTGCCACCTGGGATACGGGGGGTTATAAGAAACTCTTT	CATWDTGGYKKLF	TRGV8	.	TRGJ1	15	-1	-1	23
9	9.385167264536582E-5	TGTGCCACCTGGGACGGGCCTGATTATAAGAAACTCTTT	CATWDGPDYKKLF	TRGV2	.	TRGJ1	19	-1	-1	22
9	9.385167264536582E-5	TGTGCCACCTGGGACGGATGTTATTATAAGAAACTCTTT	CATWDGCYYKKLF	TRGV2	.	TRGJ1	16	-1	-1	20
9	9.385167264536582E-5	TGTGCCACCTGGGACGGAATTTATTATAAGAAACTCTTT	CATWDGIYYKKLF	TRGV2	.	TRGJ1	16	-1	-1	16
9	9.385167264536582E-5	TGTGCCACCTGGGACAGGCTTAGGTATAAGAAACTCTTT	CATWDRLRYKKLF	TRGV5	.	TRGJ1	18	-1	-1	24
9	9.385167264536582E-5	TGTGCCACCTGGGACAGGCCTCACAACGGAATTCTCTTT	CATWDRPHNGILF	TRGV7	.	TRGJ1	20	-1	-1	33
9	9.385167264536582E-5	TGTGCCACCTGGGACAGGCCTGGGTATAAGAAACTCTTT	CATWDRPGYKKLF	TRGV5	.	TRGJ1	21	-1	-1	24
9	9.385167264536582E-5	TGTGCCACCTGGGACAGGCCGGGATATAAGAAACTCTTT	CATWDRPGYKKLF	TRGV3	.	TRGJ1	19	-1	-1	24
9	9.385167264536582E-5	TGTGCCACCTGGATAGGGCGGGGTTATAAGAAACTCTTT	CATWIGRGYKKLF	TRGV4	.	TRGJ1	18	-1	-1	23
9	9.385167264536582E-5	TGTGCTGCGTGGGTGAATTATTATAAGAAACTCTTT	CAAWVNYYKKLF	TRGV10	.	TRGJ1	12	-1	-1	14
9	9.385167264536582E-5	TGTGCTGCGTGGGCGAATTATTATAAGAAACTCTTT	CAAWANYYKKLF	TRGV10	.	TRGJ1	12	-1	-1	13
9	9.385167264536582E-5	TGTGCTGCGTGGGATTGGTATTATAAGAAACTCTTT	CAAWDWYYKKLF	TRGV10	.	TRGJ1	15	-1	-1	18
9	9.385167264536582E-5	TGTGCTGCGTGGGATTATCTCTATAAGAAACTCTTT	CAAWDYLYKKLF	TRGV10	.	TRGJ1	16	-1	-1	21
9	9.385167264536582E-5	TGTGCTGCGTGGGATTATGGATGGTTCAAGATATTT	CAAWDYGWFKIF	TRGV10	.	TRGJP1	16	-1	-1	17
9	9.385167264536582E-5	TGTGCTGCGTGGGAGGCTGGTTGGTTCAAGATATTT	CAAWEAGWFKIF	TRGV10	.	TRGJP1	13	-1	-1	16
9	9.385167264536582E-5	TGTGCCTTGTGGGAGGTGCCTTGGTTCAAGATATTT	CALWEVPWFKIF	TRGV9	.	TRGJP1	18	-1	-1	20
9	9.385167264536582E-5	TGTGCCTTGTGGGAGGTGCCCTATAAGAAACTCTTT	CALWEVPYKKLF	TRGV9	.	TRGJ1	21	-1	-1	21
9	9.385167264536582E-5	TGTGCCACCTGGGCGAATTATTATAAGAAACTCTTT	CATWANYYKKLF	TRGV3	.	TRGJ1	12	-1	-1	13
9	9.385167264536582E-5	TGTGCCACCTGGGATGGGGGTAAGAAGAAACTCTTT	CATWDGGKKKLF	TRGV4	.	TRGJ1	17	-1	-1	24
9	9.385167264536582E-5	TGTGCCACCTGGGACTTGGATTATAAGAAACTCTTT	CATWDLDYKKLF	TRGV2	.	TRGJ1	14	-1	-1	19
9	9.385167264536582E-5	TGTGCCACCTGGGACGGGCCGTTAAAGAAACTCTTT	CATWDGPLKKLF	TRGV4	.	TRGJ1	19	-1	-1	21
9	9.385167264536582E-5	TGTGCTGCGTGGTACTATTATAAGAAACTCTTT	CAAWYYYKKLF	TRGV10	.	TRGJ1	11	-1	-1	15
9	9.385167264536582E-5	TGTGCTGCGTGGGGTTCTGGGAAGAAACTCTTT	CAAWGSGKKLF	TRGV10	.	TRGJ1	15	-1	-1	21
9	9.385167264536582E-5	TGTGCTGCGTGGGGTTCTAGGAAGAAACTCTTT	CAAWGSRKKLF	TRGV10	.	TRGJ1	15	-1	-1	21
9	9.385167264536582E-5	TGTGCTGCGTGGGATGGTCCCAAGAAACTCTTT	CAAWDGPKKLF	TRGV10	.	TRGJ1	14	-1	-1	21
9	9.385167264536582E-5	TGTGCTGCGTGGGAAAATTATAAGAAACTCTTT	CAAWENYKKLF	TRGV10	.	TRGJ1	13	-1	-1	16
9	9.385167264536582E-5	TGTGCCACCTTTTGTCATTGGATCAAGACGTTT	CATFCHWIKTF	TRGV2	.	TRGJP2	9	-1	-1	13
9	9.385167264536582E-5	TGTGCCACCTCGAATTATTATAAGAAACTCTTT	CATSNYYKKLF	TRGV4	.	TRGJ1	9	-1	-1	9
9	9.385167264536582E-5	TGTGCCACCTGGTTAGGTTGGATCAAGACGTTT	CATWLGWIKTF	TRGV8	.	TRGJP2	11	-1	-1	17
9	9.385167264536582E-5	TGTGCCACCTGGGATGGAGGTAAGAAACTCTTT	CATWDGGKKLF	TRGV4	.	TRGJ1	16	-1	-1	20
9	9.385167264536582E-5	TGTGCCACCTGGGATAGTGAGGTGGGCCTCTTT	CATWDSEVGLF	TRGV8	.	TRGJ1	16	-1	-1	27
9	9.385167264536582E-5	TGTGCCACCTGGGACGGTTGGTTCAAGATATTT	CATWDGWFKIF	TRGV8	.	TRGJP1	13	-1	-1	15
9	9.385167264536582E-5	TGTGCCACCTGGGACGGGCAGGGGAAACTCTTT	CATWDGQGKLF	TRGV2	.	TRGJ1	18	-1	-1	23
9	9.385167264536582E-5	TGTGCCACCTGGGACGGGGGTAGGAAACTCTTT	CATWDGGRKLF	TRGV3	.	TRGJ2	17	-1	-1	20
9	9.385167264536582E-5	TGTGCCACCTGGGACACTGATAAGAAACTCTTT	CATWDTDKKLF	TRGV4	.	TRGJ1	13	-1	-1	19
9	9.385167264536582E-5	TGTGCCACCTGGGACAGGCTTAGGAAACTCTTT	CATWDRLRKLF	TRGV5	.	TRGJ1	18	-1	-1	20
9	9.385167264536582E-5	TGTGCCAATTGTAGTGATTGGATCAAGACGTTT	CANCSDWIKTF	TRGV2	.	TRGJP2	6	-1	-1	7
9	9.385167264536582E-5	TGTGCTGCGTGGGCGATTAAGAAACTCTTT	CAAWAIKKLF	TRGV10	.	TRGJ1	12	-1	-1	17
9	9.385167264536582E-5	TGTGCCACCTCGCCTTGGATCAAGACGTTT	CATSPWIKTF	TRGV2	.	TRGJP2	9	-1	-1	14
9	9.385167264536582E-5	TGTGCCACCTGTTATTATAAGAAACTCTTT	CATCYYKKLF	TRGV3	.	TRGJ1	10	-1	-1	11
9	9.385167264536582E-5	TGTGCCACCTGGTATTGGATCAAGACGTTT	CATWYWIKTF	TRGV8	.	TRGJP2	17	-1	-1	13
9	9.385167264536582E-5	TGTGCCACCTGGGTGAATAAGAAACTCTTT	CATWVNKKLF	TRGV4	.	TRGJ1	12	-1	-1	16
9	9.385167264536582E-5	TGTGCCACCTGGGGAGATAAGAAACTCTTT	CATWGDKKLF	TRGV8	.	TRGJ1	12	-1	-1	16
9	9.385167264536582E-5	TGTGCCACCTGGGATCATAAGAAACTCTTT	CATWDHKKLF	TRGV3	.	TRGJ1	13	-1	-1	13
9	9.385167264536582E-5	TGTGCCCCCCAGGGGGGGAAACTCTTT	CAPQGGKLF	TRGV4	.	TRGJ1	8	-1	-1	17
9	9.385167264536582E-5	TGTGCCACCTGGGTGGAGAAACTCTTT	CATWVEKLF	TRGV8	.	TRGJ1	12	-1	-1	16
9	9.385167264536582E-5	TGTGACGCGACCGGAAAACTCTTT	CDATGKLF	TRGV2	.	TRGJ1	3	-1	-1	15
9	9.385167264536582E-5	TGTGCCACCTGGTCACTCTTT	CATWSLF	TRGV2	.	TRGJ1	11	-1	-1	14
9	9.385167264536582E-5	TGTGCCACCTCCCTCTTT	CATSLF	TRGV8	.	TRGJ1	9	-1	-1	12
8	8.342370901810294E-5	TGTGCCACCTGGGACGGGCTCTCGGGGGGGGCTTATTATAAGAAACTCTTT	CATWDGLSGGAYYKKLF	TRGV2	.	TRGJ1	18	-1	-1	32
8	8.342370901810294E-5	TGTGCCACCTGGGACGACCAACTTTATAGTAGTGATTGGATCAAGACGTTT	CATWDDQLYSSDWIKTF	TRGV2	.	TRGJP2	15	-1	-1	20
8	8.342370901810294E-5	TGTGCCACCTGGGACAGGAGCGAAGAGTTGGGCAAAAAAATCAAGGTATTT	CATWDRSEELGKKIKVF	TRGV5	.	TRGJP	17	-1	-1	22
8	8.342370901810294E-5	TGTGCTGCGTGGGATTCTGAGAGGACCACTGGTTGGTTCAAGATATTT	CAAWDSERTTGWFKIF	TRGV10	.	TRGJP1	15	-1	-1	24
8	8.342370901810294E-5	TGTGCTGCGTGGGACACATTGAATACCACTGGTTGGTTCAAGATATTT	CAAWDTLNTTGWFKIF	TRGV10	.	TRGJP1	13	-1	-1	22
8	8.342370901810294E-5	TGTGCCTTGTGGGAGGTGCTATTATGTGGTTATTATAAGAAACTCTTT	CALWEVLLCGYYKKLF	TRGV9	.	TRGJ1	18	-1	-1	29
8	8.342370901810294E-5	TGTGCCACCTGGGACGCGCTACGAGCACCACCAGATAAGAAACTCTTT	CATWDALRAPPDKKLF	TRGV2	.	TRGJ1	18	-1	-1	34
8	8.342370901810294E-5	TGTGCCACCTGGGACGGGCGAGCCCTTAGTGATTGGATCAAGACGTTT	CATWDGRALSDWIKTF	TRGV4	.	TRGJP2	18	-1	-1	26
8	8.342370901810294E-5	TGTGCTGCGTGGGTCCTATATACCACTGGTTGGTTCAAGATATTT	CAAWVLYTTGWFKIF	TRGV10	.	TRGJP1	12	-1	-1	16
8	8.342370901810294E-5	TGTGCTGCGTGGGATTATAATGCTAATTATTATAAGAAACTCTTT	CAAWDYNANYYKKLF	TRGV10	.	TRGJ1	16	-1	-1	13
8	8.342370901810294E-5	TGTGCTGCGTGGGATCTCGTTTGTGTTTATTATAAGAAACTCTTT	CAAWDLVCVYYKKLF	TRGV10	.	TRGJ1	14	-1	-1	26
8	8.342370901810294E-5	TGTGCCTTGTGGGAGGTAAAAATGAATTATTATAAGAAACTCTTT	CALWEVKMNYYKKLF	TRGV9	.	TRGJ1	16	-1	-1	23
8	8.342370901810294E-5	TGTGCCTGCTGGATTACCCTGCGTAGTCGTTATAAGAAACTCTTT	CACWITLRSRYKKLF	TRGV11	.	TRGJ1	15	-1	-1	29
8	8.342370901810294E-5	TGTGCCACCTGGGTTTTCCGGGGGATTTATTATAAGAAACTCTTT	CATWVFRGIYYKKLF	TRGV4	.	TRGJ1	12	-1	-1	23
8	8.342370901810294E-5	TGTGCCACCTGGGACCGGTCACGGAATTATTATAAGAAACTCTTT	CATWDRSRNYYKKLF	TRGV3	.	TRGJ1	17	-1	-1	23
8	8.342370901810294E-5	TGTGCCACCTGGGACGTCCATAGTAGTGATTGGATCAAGACGTTT	CATWDVHSSDWIKTF	TRGV2	.	TRGJP2	15	-1	-1	19
8	8.342370901810294E-5	TGTGCCACCTGGGACGGGCTCAGCGCACGTTGGTTCAAGATATTT	CATWDGLSARWFKIF	TRGV2	.	TRGJP1	18	-1	-1	28
8	8.342370901810294E-5	TGTGCCACCTGGGACGAGGATAGTAGTGATTGGATCAAGACGTTT	CATWDEDSSDWIKTF	TRGV2	.	TRGJP2	15	-1	-1	19
8	8.342370901810294E-5	TGTGCCACCTGGGACAGGCCGGTGACGGTGTGCAAGAAACTCTTT	CATWDRPVTVCKKLF	TRGV7	.	TRGJ1	22	-1	-1	33
8	8.342370901810294E-5	TGTGCCACCTGGGACAGGCGGATCAATTATTATAAGAAACTCTTT	CATWDRRINYYKKLF	TRGV7	.	TRGJ1	18	-1	-1	24
8	8.342370901810294E-5	TGTGCTGCGTGGCCCCGGTTGGGTTATTATAAGAAACTCTTT	CAAWPRLGYYKKLF	TRGV10	.	TRGJ1	11	-1	-1	23
8	8.342370901810294E-5	TGTGCTGCGTGGGTTCTCCCCCCTATTATAAGAAAACTCTTT	CAAWVLPPIIRKLF	TRGV10	.	TRGJ1	12	-1	-1	23
8	8.342370901810294E-5	TGTGCTGCGTGGGATTTTGCAAATTATTATAAGAAACTCTTT	CAAWDFANYYKKLF	TRGV10	.	TRGJ1	15	-1	-1	21
8	8.342370901810294E-5	TGTGCTGCGTGGGATTGGTGGATTTATTATAAGAAACTCTTT	CAAWDWWIYYKKLF	TRGV10	.	TRGJ1	15	-1	-1	20
8	8.342370901810294E-5	TGTGCTGCGTGGGATTATAAAAAGGGATATAAGAAACTCTTT	CAAWDYKKGYKKLF	TRGV10	.	TRGJ1	16	-1	-1	27
8	8.342370901810294E-5	TGTGCTGCGTGGGATCTGTGGAATTATTATAAGAAACTCTTT	CAAWDLWNYYKKLF	TRGV10	.	TRGJ1	14	-1	-1	20
8	8.342370901810294E-5	TGTGCTGCGTGGGATCCCGTAAATTATTATAAGAAACTCTTT	CAAWDPVNYYKKLF	TRGV10	.	TRGJ1	21	-1	-1	21
8	8.342370901810294E-5	TGTGCTGCGTGGGATGGGGGCACTGGTTGGTTCAAGATATTT	CAAWDGGTGWFKIF	TRGV10	.	TRGJP1	14	-1	-1	20
8	8.342370901810294E-5	TGTGCTGCGCCGTACCTATCGGATTATTATAAGAAACTCTTT	CAAPYLSDYYKKLF	TRGV10	.	TRGJ1	8	-1	-1	18
8	8.342370901810294E-5	TGTGCCTTGTGGGAGGTTTTTTTAGGATATAAGAAACTCTTT	CALWEVFLGYKKLF	TRGV9	.	TRGJ1	16	-1	-1	27
8	8.342370901810294E-5	TGTGCCTGCTGGATTAGGCACCTCTCCTTGAAGAAACTCTTT	CACWIRHLSLKKLF	TRGV11	.	TRGJ1	20	-1	-1	30
8	8.342370901810294E-5	TGTGCCACCTGGGGACAGAGTAGTGATTGGATCAAGACGTTT	CATWGQSSDWIKTF	TRGV4	.	TRGJP2	12	-1	-1	18
8	8.342370901810294E-5	TGTGCCACCTGGGATGGGCCGAATTATTATAAGAAACTCTTT	CATWDGPNYYKKLF	TRGV4	.	TRGJ1	19	-1	-1	19
8	8.342370901810294E-5	TGTGCCACCTGGGACGGCAGGAGTGATTGGATCAAGACGTTT	CATWDGRSDWIKTF	TRGV2	.	TRGJP2	16	-1	-1	18
8	8.342370901810294E-5	TGTGCCACCTGGGACGGGCCTTGTGATTGGATCAAGACGTTT	CATWDGPCDWIKTF	TRGV2	.	TRGJP2	19	-1	-1	22
8	8.342370901810294E-5	TGTGCCACCTGGGACGGGCCGGAGTATTATAAGAAACTCTTT	CATWDGPEYYKKLF	TRGV2	.	TRGJ1	19	-1	-1	24
8	8.342370901810294E-5	TGTGCCACCTGGGACGGGCCAGTCGGGTATAAGAAACTCTTT	CATWDGPVGYKKLF	TRGV2	.	TRGJ1	23	-1	-1	27
8	8.342370901810294E-5	TGTGCCACCTGGGACGGGCGAATAACCCCTAAGAAACTCTTT	CATWDGRITPKKLF	TRGV2	.	TRGJ1	18	-1	-1	29
8	8.342370901810294E-5	TGTGCCACCTGGGACAGCCGTGGTGATTGGATCAAGACGTTT	CATWDSRGDWIKTF	TRGV2	.	TRGJP2	14	-1	-1	19
8	8.342370901810294E-5	TGTGCCACCTGGGACAGGCCCAACCCCCATAAGAAACTCTTT	CATWDRPNPHKKLF	TRGV3	.	TRGJ1	19	-1	-1	28
8	8.342370901810294E-5	TGTGCCACCTGGGACAGGGACAATTATTATAAGAAACTCTTT	CATWDRDNYYKKLF	TRGV5	.	TRGJ1	17	-1	-1	21
8	8.342370901810294E-5	TGTGCCACCTGGGACAGACCGAATTATTATAAGAAACTCTTT	CATWDRPNYYKKLF	TRGV3	.	TRGJ1	19	-1	-1	19
8	8.342370901810294E-5	TGTGCTGCGTGGTCCGAAAATTATTATAAGAAACTCTTT	CAAWSENYYKKLF	TRGV10	.	TRGJ1	11	-1	-1	18
8	8.342370901810294E-5	TGTGCTGCGTGGGTCTCGAATTATTATAAGAAACTCTTT	CAAWVSNYYKKLF	TRGV10	.	TRGJ1	12	-1	-1	15
8	8.342370901810294E-5	TGTGCTGCGTGGGCCACCTATTATTATAAGAAACTCTTT	CAAWATYYYKKLF	TRGV10	.	TRGJ1	12	-1	-1	19
8	8.342370901810294E-5	TGTGCTGCGTGGGGAGGCACTGGTTGGTTCAAGATATTT	CAAWGGTGWFKIF	TRGV10	.	TRGJP1	12	-1	-1	17
8	8.342370901810294E-5	TGTGCTGCGTGGGACTTCAATTATTATAAGAAACTCTTT	CAAWDFNYYKKLF	TRGV10	.	TRGJ1	13	-1	-1	15
8	8.342370901810294E-5	TGTGCTGCGTGGGACTCTGAGGTCTGGATCAAGACGTTT	CAAWDSEVWIKTF	TRGV10	.	TRGJP2	13	-1	-1	24
8	8.342370901810294E-5	TGTGCCTTGTGGGTTCCCCCTTATTATAAGAAACTCTTT	CALWVPPYYKKLF	TRGV9	.	TRGJ1	12	-1	-1	20
8	8.342370901810294E-5	TGTGCCTTGTGGGATCGTATTAGATATAAGAAACTCTTT	CALWDRIRYKKLF	TRGV9	.	TRGJ1	13	-1	-1	14
8	8.342370901810294E-5	TGTGCCACCTCCCGAGGGGGGGATTGGATCAAGACGTTT	CATSRGGDWIKTF	TRGV2	.	TRGJP2	9	-1	-1	21
8	8.342370901810294E-5	TGTGCCACCTGGGATTCCACTGCGTATAAGAAACTCTTT	CATWDSTAYKKLF	TRGV4	.	TRGJ1	14	-1	-1	24
8	8.342370901810294E-5	TGTGCCACCTGGGATCCTCATTATTATAAGAAACTCTTT	CATWDPHYYKKLF	TRGV8	.	TRGJ1	14	-1	-1	19
8	8.342370901810294E-5	TGTGCCACCTGGGATGGCGGTGATTGGATCAAGACGTTT	CATWDGGDWIKTF	TRGV8	.	TRGJP2	17	-1	-1	19
8	8.342370901810294E-5	TGTGCCACCTGGGATGGGCCGTATTATAAGAAACTCTTT	CATWDGPYYKKLF	TRGV4	.	TRGJ1	19	-1	-1	21
8	8.342370901810294E-5	TGTGCCACCTGGGATAGGTCTTATTATAAGAAACTCTTT	CATWDRSYYKKLF	TRGV8	.	TRGJ1	20	-1	-1	20
8	8.342370901810294E-5	TGTGCCACCTGGGACTCCCTGACCTCTCAGAAACTCTTT	CATWDSLTSQKLF	TRGV5	.	TRGJ1	14	-1	-1	28
8	8.342370901810294E-5	TGTGCCACCTGGGACGTGAGGACCTATAAGAAACTCTTT	CATWDVRTYKKLF	TRGV2	.	TRGJ1	15	-1	-1	24
8	8.342370901810294E-5	TGTGCCACCTGGGACGCGTATTATTATAAGAAACTCTTT	CATWDAYYYKKLF	TRGV2	.	TRGJ1	15	-1	-1	16
8	8.342370901810294E-5	TGTGCCACCTGGGACGGTTCAGATTATAAGAAACTCTTT	CATWDGSDYKKLF	TRGV2	.	TRGJ1	16	-1	-1	22
8	8.342370901810294E-5	TGTGCCACCTGGGACGGGCTTTATTATAAGAAACTCTTT	CATWDGLYYKKLF	TRGV2	.	TRGJ1	18	-1	-1	20
8	8.342370901810294E-5	TGTGCCACCTGGGACGGGCTTGGAGCCGAGAAACTCTTT	CATWDGLGAEKLF	TRGV2	.	TRGJ1	18	-1	-1	28
8	8.342370901810294E-5	TGTGCCACCTGGGACGGGCCCAGGGATAAGAAACTCTTT	CATWDGPRDKKLF	TRGV2	.	TRGJ1	20	-1	-1	25
8	8.342370901810294E-5	TGTGCCACCTGGGACGGGCATTGTTATAAGAAACTCTTT	CATWDGHCYKKLF	TRGV2	.	TRGJ1	18	-1	-1	19
8	8.342370901810294E-5	TGTGCCACCTGGGACGGGATGTATTATAAGAAACTCTTT	CATWDGMYYKKLF	TRGV2	.	TRGJ1	17	-1	-1	21
8	8.342370901810294E-5	TGTGCCACCTGGGACGACCGTTGTTATAAGAAACTCTTT	CATWDDRCYKKLF	TRGV5	.	TRGJ1	14	-1	-1	20
8	8.342370901810294E-5	TGTGCCACCTGGGACAGGCCACATTATAAGAAACTCTTT	CATWDRPHYKKLF	TRGV3	.	TRGJ1	19	-1	-1	22
8	8.342370901810294E-5	TGTGCCACCTGGGACAGGCGATGGTATAAGAAACTCTTT	CATWDRRWYKKLF	TRGV5	.	TRGJ1	18	-1	-1	24
8	8.342370901810294E-5	TGTGCCACCTGGGACAGACCCCCCTCGAAGAAACTCTTT	CATWDRPPSKKLF	TRGV7	.	TRGJ1	19	-1	-1	27
8	8.342370901810294E-5	TGTGCCACCTGGGAGTCGGGTGATTGGATCAAGACGTTT	CATWESGDWIKTF	TRGV3	.	TRGJP2	13	-1	-1	19
8	8.342370901810294E-5	TGTGCCACCTGGACAACCATCGGTTGGTTCAAGATATTT	CATWTTIGWFKIF	TRGV4	.	TRGJP1	11	-1	-1	15
8	8.342370901810294E-5	TGTGCCACCCGGTTGTGCGTTTATTATAAGAAACTCTTT	CATRLCVYYKKLF	TRGV3	.	TRGJ1	11	-1	-1	20
8	8.342370901810294E-5	TGTGCCACGAGTTGTGATAGTGATTGGATCAAGACGTTT	CATSCDSDWIKTF	TRGV2	.	TRGJP2	7	-1	-1	17
8	8.342370901810294E-5	TGTGCTGCGTGGGCTAATTATTATAAGAAACTCTTT	CAAWANYYKKLF	TRGV10	.	TRGJ1	12	-1	-1	15
8	8.342370901810294E-5	TGTGCTGCGTGGGGCCTCTATTATAAGAAACTCTTT	CAAWGLYYKKLF	TRGV10	.	TRGJ1	12	-1	-1	18
8	8.342370901810294E-5	TGTGCTGCGTGGGATCGCGCAGATAAGAAACTCTTT	CAAWDRADKKLF	TRGV10	.	TRGJ1	14	-1	-1	22
8	8.342370901810294E-5	TGTGCTGCGTGGGAAAATTATTATAAGAAACTCTTT	CAAWENYYKKLF	TRGV10	.	TRGJ1	13	-1	-1	15
8	8.342370901810294E-5	TGTGCCTTGTGGGAGGTGCGGTTAAAGAAACTCTTT	CALWEVRLKKLF	TRGV9	.	TRGJ1	18	-1	-1	21
8	8.342370901810294E-5	TGTGCCACCTGGGCCCCCTATTATAAGAAACTCTTT	CATWAPYYKKLF	TRGV8	.	TRGJ1	12	-1	-1	18
8	8.342370901810294E-5	TGTGCCACCTGGGATTTTTATTATAAGAAACTCTTT	CATWDFYYKKLF	TRGV8	.	TRGJ1	14	-1	-1	17
8	8.342370901810294E-5	TGTGCCACCTGGGATGGCTGGGGAACCAAACTCTTT	CATWDGWGTKLF	TRGV4	.	TRGJ1	16	-1	-1	27
8	8.342370901810294E-5	TGTGCCACCTGGGATATACTGTATAAGAAACTCTTT	CATWDILYKKLF	TRGV4	.	TRGJ1	14	-1	-1	21
8	8.342370901810294E-5	TGTGCCACCTGGGATAGCACAAATAAGAAACTCTTT	CATWDSTNKKLF	TRGV8	.	TRGJ1	16	-1	-1	22
8	8.342370901810294E-5	TGTGCCACCTGGGACCCCTTCGGTAAGAAACTCTTT	CATWDPFGKKLF	TRGV8	.	TRGJ1	13	-1	-1	23
8	8.342370901810294E-5	TGTGCCACCTGGGACCGTCCTGGAAAGAAACTCTTT	CATWDRPGKKLF	TRGV2	.	TRGJ1	14	-1	-1	24
8	8.342370901810294E-5	TGTGCCACCTGGGACGGGGATTATAAGAAACTCTTT	CATWDGDYKKLF	TRGV2	.	TRGJ1	17	-1	-1	19
8	8.342370901810294E-5	TGTGCCACCTGGGACGGGAATTGGATCAAGACGTTT	CATWDGNWIKTF	TRGV2	.	TRGJP2	17	-1	-1	19
8	8.342370901810294E-5	TGTGCCACCTGGGACACTGGTTGGTTCAAGATATTT	CATWDTGWFKIF	TRGV4	.	TRGJP1	13	-1	-1	14
8	8.342370901810294E-5	TGTGCCACCTGGGACAGGGCGGGATCGAAACTCTTT	CATWDRAGSKLF	TRGV7	.	TRGJ1	17	-1	-1	26
8	8.342370901810294E-5	TGTGCCACCACCAAAGGGGGCTATAAGAAACTCTTT	CATTKGGYKKLF	TRGV8	.	TRGJ1	8	-1	-1	21
8	8.342370901810294E-5	TGTGCCACCTGGTGTGATTGGATCAAGACGTTT	CATWCDWIKTF	TRGV2	.	TRGJP2	11	-1	-1	13
8	8.342370901810294E-5	TGTGCCACCTGGCTCCCCAAGGGGAAACTCTTT	CATWLPKGKLF	TRGV2	.	TRGJ1	11	-1	-1	23
8	8.342370901810294E-5	TGTGCCACCTGGGTCCGGGATAAGAAACTCTTT	CATWVRDKKLF	TRGV5	.	TRGJ1	12	-1	-1	19
8	8.342370901810294E-5	TGTGCCACCTGGGCCTATTATAAGAAACTCTTT	CATWAYYKKLF	TRGV4	.	TRGJ1	12	-1	-1	15
8	8.342370901810294E-5	TGTGCCACCTGGGATCCTTATAAGAAACTCTTT	CATWDPYKKLF	TRGV4	.	TRGJ1	14	-1	-1	17
8	8.342370901810294E-5	TGTGCCACCTGGGATGCCTATAAGAAACTCTTT	CATWDAYKKLF	TRGV4	.	TRGJ1	15	-1	-1	18
8	8.342370901810294E-5	TGTGCCACCTGGGATGGGCATAAGAAACTCTTT	CATWDGHKKLF	TRGV4	.	TRGJ1	18	-1	-1	19
8	8.342370901810294E-5	TGTGCCACCTGGGATAGTTTGGAGAAACTCTTT	CATWDSLEKLF	TRGV8	.	TRGJ1	16	-1	-1	22
8	8.342370901810294E-5	TGTGCCACCTGGGATAGCATTAGGAAACTCTTT	CATWDSIRKLF	TRGV8	.	TRGJ1	16	-1	-1	20
8	8.342370901810294E-5	TGTGCCACCTGGGATAGATGGGGGAAACTCTTT	CATWDRWGKLF	TRGV8	.	TRGJ1	16	-1	-1	23
8	8.342370901810294E-5	TGTGCCACCTGGGACTGTTATAAGAAACTCTTT	CATWDCYKKLF	TRGV7	.	TRGJ1	14	-1	-1	17
8	8.342370901810294E-5	TGTGCCACCTGGGACCTGGGGAAGAAACTCTTT	CATWDLGKKLF	TRGV4	.	TRGJ1	13	-1	-1	21
8	8.342370901810294E-5	TGTGCCACCTGGGACGGGCCCGGGAAACTCTTT	CATWDGPGKLF	TRGV2	.	TRGJ1	21	-1	-1	23
8	8.342370901810294E-5	TGTGCCACCTGGGACGGGCCCGAGAAACTCTTT	CATWDGPEKLF	TRGV2	.	TRGJ1	21	-1	-1	22
8	8.342370901810294E-5	TGTGCCACCTGGGACGGGCATAAGAAACTCTTT	CATWDGHKKLF	TRGV2	.	TRGJ1	18	-1	-1	19
8	8.342370901810294E-5	TGTGCCACCTGGGACAGGCCCGGGAAACTCTTT	CATWDRPGKLF	TRGV5	.	TRGJ1	19	-1	-1	23
8	8.342370901810294E-5	TGTGCCACCTGGGACAGGCATAAGAAACTCTTT	CATWDRHKKLF	TRGV3	.	TRGJ1	18	-1	-1	19
8	8.342370901810294E-5	TGTGCCACCTGGGACAGGCAAAAGAAACTCTTT	CATWDRQKKLF	TRGV3	.	TRGJ1	18	-1	-1	21
8	8.342370901810294E-5	TGTGCCACCTGGGACAGGGGTAAGAAACTCTTT	CATWDRGKKLF	TRGV3	.	TRGJ1	17	-1	-1	20
8	8.342370901810294E-5	TGTGCCACCTGGGACAGGGGAGCGAAACTCTTT	CATWDRGAKLF	TRGV3	.	TRGJ1	17	-1	-1	23
8	8.342370901810294E-5	TGTGCCACCCCCTATCGTCATAAGAAACTCTTT	CATPYRHKKLF	TRGV3	.	TRGJ1	8	-1	-1	19
8	8.342370901810294E-5	TGTGCCACCTGGGTCTGGTTCAAGATATTT	CATWVWFKIF	TRGV2	.	TRGJP1	12	-1	-1	4
8	8.342370901810294E-5	TGTGCCACCTGGGATCGCGCGAAACTCTTT	CATWDRAKLF	TRGV8	.	TRGJ1	14	-1	-1	20
8	8.342370901810294E-5	TGTGCCACCTGGGATACGGAGAAACTCTTT	CATWDTEKLF	TRGV8	.	TRGJ1	15	-1	-1	19
8	8.342370901810294E-5	TGTGCCACCTGGGACTATAAGAAACTCTTT	CATWDYKKLF	TRGV5	.	TRGJ1	14	-1	-1	15
8	8.342370901810294E-5	TGTGCCACCTGGTGTAAGAAACTCTTT	CATWCKKLF	TRGV5	.	TRGJ1	11	-1	-1	14
8	8.342370901810294E-5	TGTGCCACCTGGCGTGTTAAACTCTTT	CATWRVKLF	TRGV3	.	TRGJ1	11	-1	-1	18
8	8.342370901810294E-5	TGTGCCACCTGGGACGGGAAACTCTTT	CATWDGKLF	TRGV5	.	TRGJ1	17	-1	-1	17
8	8.342370901810294E-5	TGTGCCACCCGGCCGGGATTACTCTTT	CATRPGLLF	TRGV5	.	TRGJ1	11	-1	-1	20
8	8.342370901810294E-5	TGTGCGAAGTATTATAAGAAACTCTTT	CAKYYKKLF	TRGV4	.	TRGJ1	4	-1	-1	4
8	8.342370901810294E-5	TTAATGCGGAGGAAGAAACTCTTT	LMRRKKLF	TRGV8	.	TRGJ1	0	-1	-1	12
8	8.342370901810294E-5	TGTGCCCCCCATAAGAAACTCTTT	CAPHKKLF	TRGV5	.	TRGJ1	8	-1	-1	10
8	8.342370901810294E-5	TGTGCCACCTGGGGGGTCCTCTTT	CATWGVLF	TRGV5P	.	TRGJ1	13	-1	-1	18
8	8.342370901810294E-5	TGTGCCACCTGGGATCGACTCTTT	CATWDRLF	TRGV8	.	TRGJ1	14	-1	-1	17
8	8.342370901810294E-5	TGTGCCACCGATAAGAAACTCTTT	CATDKKLF	TRGV2	.	TRGJ1	8	-1	-1	10
8	8.342370901810294E-5	TGTGCCACATGTAAGAAACTCTTT	CATCKKLF	TRGV8	.	TRGJ1	10	-1	-1	11
8	8.342370901810294E-5	TGTGCCACCATGAAACTCTTT	CATMKLF	TRGV4	.	TRGJ1	8	-1	-1	11
8	8.342370901810294E-5	CATAAGAAACTCTTT	HKKLF	TRGV2	.	TRGJ1	-1	-1	-1	1
7	7.299574539084008E-5	TGTGCCACCTGGGACGGTGCAACGAAATATAGTAGTGATTGGATCAAGACGTTT	CATWDGATKYSSDWIKTF	TRGV2	.	TRGJP2	16	-1	-1	26
7	7.299574539084008E-5	TGTGCCACCTGGGACAGGCAAGGGAGTTTAGTAAATTATTATAAGAAACTCTTT	CATWDRQGSLVNYYKKLF	TRGV5	.	TRGJ1	18	-1	-1	33
7	7.299574539084008E-5	TGTGCCACCTGGGACCGAGAAAGGAGGGGTAGTGATTGGATCAAGACGTTT	CATWDRERRGSDWIKTF	TRGV2	.	TRGJP2	14	-1	-1	28
7	7.299574539084008E-5	TGTGCCACCTGGGACAGGCTTTTACACACGACCCCATATAAGAAACTCTTT	CATWDRLLHTTPYKKLF	TRGV3	.	TRGJ1	18	-1	-1	36
7	7.299574539084008E-5	TGTGCCACCTGGGACAGGCCGTCAGAGTTGGGCAAAAAAATCAAGGTATTT	CATWDRPSELGKKIKVF	TRGV3	.	TRGJP	22	-1	-1	23
7	7.299574539084008E-5	TGTGCCACCTGGGACAGGCGAGTAATTACGAATTATTATAAGAAACTCTTT	CATWDRRVITNYYKKLF	TRGV5	.	TRGJ1	18	-1	-1	22
7	7.299574539084008E-5	TGTGCTGCGTGGGATTTGGCCGTGGGGCTCTGGTATAAGAAACTCTTT	CAAWDLAVGLWYKKLF	TRGV10	.	TRGJ1	15	-1	-1	33
7	7.299574539084008E-5	TGTGCCACCTGGGACTCGAACCGCAAGAGTGATTGGATCAAGACGTTT	CATWDSNRKSDWIKTF	TRGV8	.	TRGJP2	13	-1	-1	27
7	7.299574539084008E-5	TGTGCCACCTGGGACGGCTCTATGAGTAGTGATTGGATCAAGACGTTT	CATWDGSMSSDWIKTF	TRGV2	.	TRGJP2	16	-1	-1	17
7	7.299574539084008E-5	TGTGCCACCTGGGACGGGCCGTATACCACTGGTTGGTTCAAGATATTT	CATWDGPYTTGWFKIF	TRGV2	.	TRGJP1	19	-1	-1	21
7	7.299574539084008E-5	TGTGCCACCTGGGACGGGCAGAGGGGGAGGTATTATAAGAAACTCTTT	CATWDGQRGRYYKKLF	TRGV4	.	TRGJ1	18	-1	-1	30
7	7.299574539084008E-5	TGTGCCACCTGGGACGGGGGGTATAGTAGTGATTGGATCAAGACGTTT	CATWDGGYSSDWIKTF	TRGV2	.	TRGJP2	17	-1	-1	21
7	7.299574539084008E-5	TGTGCCACCTGGGACGGGGAGTATGATAGTGATTGGATCAAGACGTTT	CATWDGEYDSDWIKTF	TRGV2	.	TRGJP2	17	-1	-1	26
7	7.299574539084008E-5	TGTGCCACCTGGGACGGATCCAACCCCCCCTATTATAAGAAACTCTTT	CATWDGSNPPYYKKLF	TRGV5	.	TRGJ1	14	-1	-1	30
7	7.299574539084008E-5	TGTGCCACCACTGGGATAAGTCGGAGTAGTGATTGGATCAAGACGTTT	CATTGISRSSDWIKTF	TRGV2	.	TRGJP2	15	-1	-1	24
7	7.299574539084008E-5	TGTGCTGCGTGGGATTTAAAGCGGTATTATTATAAGAAACTCTTT	CAAWDLKRYYYKKLF	TRGV10	.	TRGJ1	15	-1	-1	25
7	7.299574539084008E-5	TGTGCTGCGTGGGATTCGAAGGGGAATTATTATAAGAAACTCTTT	CAAWDSKGNYYKKLF	TRGV10	.	TRGJ1	15	-1	-1	23
7	7.299574539084008E-5	TGTGCTGCGTGGGAGATCTGTTCCCATTATTATAAGAAACTCTTT	CAAWEICSHYYKKLF	TRGV10	.	TRGJ1	13	-1	-1	25
7	7.299574539084008E-5	TGTGCCTTGTGGGAGTTATCCCCGAATTATTATAAGAAACTCTTT	CALWELSPNYYKKLF	TRGV9	.	TRGJ1	14	-1	-1	22
7	7.299574539084008E-5	TGTGCCTTGTGGGAGGTGCCTTTCGAATATTATAAGAAACTCTTT	CALWEVPFEYYKKLF	TRGV9	.	TRGJ1	18	-1	-1	21
7	7.299574539084008E-5	TGTGCCTTGTGGGAGGTGGGTAAGAATTATTATAAGAAACTCTTT	CALWEVGKNYYKKLF	TRGV9	.	TRGJ1	17	-1	-1	23
7	7.299574539084008E-5	TGTGCCACCTGGGGTCTCCATACCACTGGTTGGTTCAAGATATTT	CATWGLHTTGWFKIF	TRGV4	.	TRGJP1	12	-1	-1	19
7	7.299574539084008E-5	TGTGCCACCTGGGATACCAATAGTAGTGATTGGATCAAGACGTTT	CATWDTNSSDWIKTF	TRGV8	.	TRGJP2	15	-1	-1	19
7	7.299574539084008E-5	TGTGCCACCTGGGATAGGCAGCGTAGTGATTGGATCAAGACGTTT	CATWDRQRSDWIKTF	TRGV8	.	TRGJP2	18	-1	-1	22
7	7.299574539084008E-5	TGTGCCACCTGGGACGTCAATAGTAGTGATTGGATCAAGACGTTT	CATWDVNSSDWIKTF	TRGV2	.	TRGJP2	15	-1	-1	19
7	7.299574539084008E-5	TGTGCCACCTGGGACGGCCGGAGTAGTGATTGGATCAAGACGTTT	CATWDGRSSDWIKTF	TRGV2	.	TRGJP2	16	-1	-1	21
7	7.299574539084008E-5	TGTGCCACCTGGGACGGGCCCCCGCCGATCGCGGAGAAACTCTTT	CATWDGPPPIAEKLF	TRGV2	.	TRGJ1	20	-1	-1	34
7	7.299574539084008E-5	TGTGCCACCTGGGACGGGCCCGGTAGTGATTGGATCAAGACGTTT	CATWDGPGSDWIKTF	TRGV2	.	TRGJP2	21	-1	-1	22
7	7.299574539084008E-5	TGTGCCACCTGGGACGGGCCGTGTAGTGATTGGATCAAGACGTTT	CATWDGPCSDWIKTF	TRGV2	.	TRGJP2	19	-1	-1	22
7	7.299574539084008E-5	TGTGCCACCTGGGACGGGCCATCGATTTATTATAAGAAACTCTTT	CATWDGPSIYYKKLF	TRGV2	.	TRGJ1	19	-1	-1	21
7	7.299574539084008E-5	TGTGCCACCTGGGACGGGCGAGGGAAGGATTATAAGAAACTCTTT	CATWDGRGKDYKKLF	TRGV2	.	TRGJ1	18	-1	-1	28
7	7.299574539084008E-5	TGTGCCACCTGGGACGGGGAGCAGAATTATTATAAGAAACTCTTT	CATWDGEQNYYKKLF	TRGV2	.	TRGJ1	17	-1	-1	23
7	7.299574539084008E-5	TGTGCCACCTGGGACAGCCGCTGTTCCGACGTTAAGAAACTCTTT	CATWDSRCSDVKKLF	TRGV3	.	TRGJ1	26	-1	-1	32
7	7.299574539084008E-5	TGTGCCACCTGGGACAGGCTCTCTTTTTATTATAAGAAACTCTTT	CATWDRLSFYYKKLF	TRGV5	.	TRGJ1	18	-1	-1	26
7	7.299574539084008E-5	TGTGCCACCTGGGAAGGAGGGAGTAGTGATTGGATCAAGACGTTT	CATWEGGSSDWIKTF	TRGV2	.	TRGJP2	16	-1	-1	21
7	7.299574539084008E-5	TGTGCCACCGCACGGCGTTCGGGTAGTGATTGGATCAAGACGTTT	CATARRSGSDWIKTF	TRGV2	.	TRGJP2	8	-1	-1	22
7	7.299574539084008E-5	TGTGCTGTCTCCCTGTGCCGAATTTATTATAAGAAACTCTTT	CAVSLCRIYYKKLF	TRGV10	.	TRGJ1	6	-1	-1	18
7	7.299574539084008E-5	TGTGCTGCGTGGGATTTAGGGAATTATTATAAGAAACTCTTT	CAAWDLGNYYKKLF	TRGV10	.	TRGJ1	15	-1	-1	20
7	7.299574539084008E-5	TGTGCTGCGTGGGATTGGGGCTGGGGGTATAAGAAACTCTTT	CAAWDWGWGYKKLF	TRGV10	.	TRGJ1	15	-1	-1	27
7	7.299574539084008E-5	TGTGCTGCGTGGGATTGGGGGGGGGGTTATAAGAAACTCTTT	CAAWDWGGGYKKLF	TRGV10	.	TRGJ1	15	-1	-1	26
7	7.299574539084008E-5	TGTGCTGCGTGGGATTATAAAGGGGATTATAAGAAACTCTTT	CAAWDYKGDYKKLF	TRGV10	.	TRGJ1	16	-1	-1	25
7	7.299574539084008E-5	TGTGCTGCGTGGGAGCCACTCAATTATTATAAGAAACTCTTT	CAAWEPLNYYKKLF	TRGV10	.	TRGJ1	13	-1	-1	21
7	7.299574539084008E-5	TGTGCCTTGTGGGAGGTGAAGATTTATTATAAGAAACTCTTT	CALWEVKIYYKKLF	TRGV9	.	TRGJ1	17	-1	-1	20
7	7.299574539084008E-5	TGTGCCCCCCCGGTACAGGGTAGTGATTGGATCAAGACGTTT	CAPPVQGSDWIKTF	TRGV3	.	TRGJP2	18	-1	-1	19
7	7.299574539084008E-5	TGTGCCACCTGGTTTGATACCACTGGTTGGTTCAAGATATTT	CATWFDTTGWFKIF	TRGV2	.	TRGJP1	11	-1	-1	9
7	7.299574539084008E-5	TGTGCCACCTGGGATCCTCCTCGTTATTATAAGAAACTCTTT	CATWDPPRYYKKLF	TRGV8	.	TRGJ1	14	-1	-1	23
7	7.299574539084008E-5	TGTGCCACCTGGGATCGGAGGAATTATTATAAGAAACTCTTT	CATWDRRNYYKKLF	TRGV8	.	TRGJ1	17	-1	-1	20
7	7.299574539084008E-5	TGTGCCACCTGGGATGGGCTGGACTATTATAAGAAACTCTTT	CATWDGLDYYKKLF	TRGV4	.	TRGJ1	18	-1	-1	24
7	7.299574539084008E-5	TGTGCCACCTGGGATGGGCCGGTCTATTATAAGAAACTCTTT	CATWDGPVYYKKLF	TRGV4	.	TRGJ1	19	-1	-1	24
7	7.299574539084008E-5	TGTGCCACCTGGGACTATCCTACTGGTTGGTTCAAGATATTT	CATWDYPTGWFKIF	TRGV2	.	TRGJP1	14	-1	-1	15
7	7.299574539084008E-5	TGTGCCACCTGGGACCTACGGTTCGGTTATAAGAAACTCTTT	CATWDLRFGYKKLF	TRGV3	.	TRGJ1	14	-1	-1	26
7	7.299574539084008E-5	TGTGCCACCTGGGACCGAACCCTTCGGTATAAGAAACTCTTT	CATWDRTLRYKKLF	TRGV5	.	TRGJ1	14	-1	-1	27
7	7.299574539084008E-5	TGTGCCACCTGGGACGGCCCCTTTGATTGGATCAAGACGTTT	CATWDGPFDWIKTF	TRGV2	.	TRGJP2	20	-1	-1	23
7	7.299574539084008E-5	TGTGCCACCTGGGACGGGCTTAGTGATTGGATCAAGACGTTT	CATWDGLSDWIKTF	TRGV2	.	TRGJP2	18	-1	-1	20
7	7.299574539084008E-5	TGTGCCACCTGGGACGGGCTGGCATATTATAAGAAACTCTTT	CATWDGLAYYKKLF	TRGV2	.	TRGJ1	18	-1	-1	24
7	7.299574539084008E-5	TGTGCCACCTGGGACGGGCCTCGCGGGTATAAGAAACTCTTT	CATWDGPRGYKKLF	TRGV2	.	TRGJ1	19	-1	-1	27
7	7.299574539084008E-5	TGTGCCACCTGGGACGGGCCGTGTGATTGGATCAAGACGTTT	CATWDGPCDWIKTF	TRGV2	.	TRGJP2	19	-1	-1	22
7	7.299574539084008E-5	TGTGCCACCTGGGACGGGCGATGTGATTGGATCAAGACGTTT	CATWDGRCDWIKTF	TRGV2	.	TRGJP2	18	-1	-1	22
7	7.299574539084008E-5	TGTGCCACCTGGGACAGGCCTGGGTATTATAAGAAACTCTTT	CATWDRPGYYKKLF	TRGV7	.	TRGJ1	21	-1	-1	24
7	7.299574539084008E-5	TGTGCCACCTGGGACAGGGGCAATTATTATAAGAAACTCTTT	CATWDRGNYYKKLF	TRGV3	.	TRGJ1	17	-1	-1	21
7	7.299574539084008E-5	TGTGCCACCTGGAAGGGGTGTGGTGATTGGATCAAGACGTTT	CATWKGCGDWIKTF	TRGV2	.	TRGJP2	17	-1	-1	19
7	7.299574539084008E-5	TGTGCCACCGGGTACCCCAGAAGTGATTGGATCAAGACGTTT	CATGYPRSDWIKTF	TRGV2	.	TRGJP2	11	-1	-1	18
7	7.299574539084008E-5	TGTGCCAAGGCAGGATATAGTAGTGATTGGATCAAGACGTTT	CAKAGYSSDWIKTF	TRGV4	.	TRGJP2	6	-1	-1	14
7	7.299574539084008E-5	TGTGCTGCGTGGGTTCAGAATTATTATAAGAAACTCTTT	CAAWVQNYYKKLF	TRGV10	.	TRGJ1	12	-1	-1	13
7	7.299574539084008E-5	TGTGCTGCGTGGGGGTCGAATTATTATAAGAAACTCTTT	CAAWGSNYYKKLF	TRGV10	.	TRGJ1	12	-1	-1	15
7	7.299574539084008E-5	TGTGCTGCGTGGGATTTTGACATCCGGTTCAAGATATTT	CAAWDFDIRFKIF	TRGV10	.	TRGJP1	15	-1	-1	25
7	7.299574539084008E-5	TGTGCTGCGTGGGATTATACCTCTTATAAGAAACTCTTT	CAAWDYTSYKKLF	TRGV10	.	TRGJ1	16	-1	-1	23
7	7.299574539084008E-5	TGTGCTGCGTGGGATCTTAATTATTATAAGAAACTCTTT	CAAWDLNYYKKLF	TRGV10	.	TRGJ1	14	-1	-1	18
7	7.299574539084008E-5	TGTGCTGCGTGGGAGATTAATTATTATAAGAAACTCTTT	CAAWEINYYKKLF	TRGV10	.	TRGJ1	13	-1	-1	18
7	7.299574539084008E-5	TGTGCTGCGTGGGAAACATCTGGTTGGTTCAAGATATTT	CAAWETSGWFKIF	TRGV10	.	TRGJP1	13	-1	-1	19
7	7.299574539084008E-5	TGTGCCACTCAATCCTTGAATTATTATAAGAAACTCTTT	CATQSLNYYKKLF	TRGV8	.	TRGJ1	7	-1	-1	17
7	7.299574539084008E-5	TGTGCCACCTGGGTCGAATATTATTATAAGAAACTCTTT	CATWVEYYYKKLF	TRGV4	.	TRGJ1	12	-1	-1	19
7	7.299574539084008E-5	TGTGCCACCTGGGGCGAATATTATTATAAGAAACTCTTT	CATWGEYYYKKLF	TRGV4	.	TRGJ1	12	-1	-1	19
7	7.299574539084008E-5	TGTGCCACCTGGGATTTAAATTATTATAAGAAACTCTTT	CATWDLNYYKKLF	TRGV8	.	TRGJ1	14	-1	-1	18
7	7.299574539084008E-5	TGTGCCACCTGGGATTCGAATTATTATAAGAAACTCTTT	CATWDSNYYKKLF	TRGV8	.	TRGJ1	14	-1	-1	13
7	7.299574539084008E-5	TGTGCCACCTGGGATCATTCCCATTATAAGAAACTCTTT	CATWDHSHYKKLF	TRGV8	.	TRGJ1	14	-1	-1	22
7	7.299574539084008E-5	TGTGCCACCTGGGATCACAATTATTATAAGAAACTCTTT	CATWDHNYYKKLF	TRGV2	.	TRGJ1	13	-1	-1	18
7	7.299574539084008E-5	TGTGCCACCTGGGATGGTAATTATTATAAGAAACTCTTT	CATWDGNYYKKLF	TRGV4	.	TRGJ1	16	-1	-1	18
7	7.299574539084008E-5	TGTGCCACCTGGGATGGGCCTTATTATAAGAAACTCTTT	CATWDGPYYKKLF	TRGV4	.	TRGJ1	19	-1	-1	20
7	7.299574539084008E-5	TGTGCCACCTGGGATGGGCGTGGTTATAAGAAACTCTTT	CATWDGRGYKKLF	TRGV4	.	TRGJ1	18	-1	-1	23
7	7.299574539084008E-5	TGTGCCACCTGGGACTATTATTATAAGGAGAAACTCTTT	CATWDYYYKEKLF	TRGV8	.	TRGJ1	13	-1	-1	16
7	7.299574539084008E-5	TGTGCCACCTGGGACCAGAATGGTTATAAGAAACTCTTT	CATWDQNGYKKLF	TRGV2	.	TRGJ1	14	-1	-1	17
7	7.299574539084008E-5	TGTGCCACCTGGGACGCCGCATATTATAAGAAACTCTTT	CATWDAAYYKKLF	TRGV2	.	TRGJ1	15	-1	-1	21
7	7.299574539084008E-5	TGTGCCACCTGGGACGGACATTATTATAAGAAACTCTTT	CATWDGHYYKKLF	TRGV3	.	TRGJ1	14	-1	-1	19
7	7.299574539084008E-5	TGTGCCACCTGGGACACGGGCGGTTATAAGAAACTCTTT	CATWDTGGYKKLF	TRGV7	.	TRGJ1	15	-1	-1	23
7	7.299574539084008E-5	TGTGCCACCTGGGACAGTCCTTATTATAAGAAACTCTTT	CATWDSPYYKKLF	TRGV3	.	TRGJ2	20	-1	-1	20
7	7.299574539084008E-5	TGTGCCACCTGGGACAGCCTGCATTATAAGAAACTCTTT	CATWDSLHYKKLF	TRGV7	.	TRGJ1	20	-1	-1	22
7	7.299574539084008E-5	TGTGCCACCTGGGACAGGCTAGCTTATAAGAAACTCTTT	CATWDRLAYKKLF	TRGV3	.	TRGJ1	18	-1	-1	23
7	7.299574539084008E-5	TGTGCCACCTGGGAGAGGCAGCGTTATAAGAAACTCTTT	CATWERQRYKKLF	TRGV7	.	TRGJ1	18	-1	-1	23
7	7.299574539084008E-5	TGTGCCACCCCCTGGGAATATTATTATAAGAAACTCTTT	CATPWEYYYKKLF	TRGV4	.	TRGJ1	8	-1	-1	19
7	7.299574539084008E-5	TGTGCCACCCGGGGGGGGTTCTATTATAAGAAACTCTTT	CATRGGFYYKKLF	TRGV4	.	TRGJ1	12	-1	-1	21
7	7.299574539084008E-5	TGTGCGGAAACGGAGAGTAGTGATTGGATCAAGACGTTT	CAETESSDWIKTF	TRGV2	.	TRGJP2	4	-1	-1	15
7	7.299574539084008E-5	TGTGCTGCGTGGGGGGCCTATTATAAGAAACTCTTT	CAAWGAYYKKLF	TRGV10	.	TRGJ1	12	-1	-1	18
7	7.299574539084008E-5	TGTGCTGCGTGGGACATCTTTAATAAGAAACTCTTT	CAAWDIFNKKLF	TRGV10	.	TRGJ1	13	-1	-1	22
7	7.299574539084008E-5	TGTGCTGCGTGGGAAGATTATTATAAGAAACTCTTT	CAAWEDYYKKLF	TRGV10	.	TRGJ1	13	-1	-1	16
7	7.299574539084008E-5	TGTGCCTTGTGGGAGGTGGGGTATAAGAAACTCTTT	CALWEVGYKKLF	TRGV9	.	TRGJ1	17	-1	-1	21
7	7.299574539084008E-5	TGTGCCATCGGGCATCCTTATTATAAGAAACTCTTT	CAIGHPYYKKLF	TRGV4	.	TRGJ1	6	-1	-1	17
7	7.299574539084008E-5	TGTGCCACCTGGCCCAATTATTATAAGAAACTCTTT	CATWPNYYKKLF	TRGV8	.	TRGJ1	11	-1	-1	15
7	7.299574539084008E-5	TGTGCCACCTGGGTTAATTATTATAAGAAACTCTTT	CATWVNYYKKLF	TRGV8	.	TRGJ1	15	-1	-1	15
7	7.299574539084008E-5	TGTGCCACCTGGGCCGCTTATTATAAGAAACTCTTT	CATWAAYYKKLF	TRGV3	.	TRGJ1	12	-1	-1	17
7	7.299574539084008E-5	TGTGCCACCTGGGATTTAAGGTATAAGAAACTCTTT	CATWDLRYKKLF	TRGV4	.	TRGJ1	14	-1	-1	21
7	7.299574539084008E-5	TGTGCCACCTGGGATCGTCTCGAGCGATGGCTCTTT	CATWDRLERWLF	TRGV8	.	TRGJ1	14	-1	-1	30
7	7.299574539084008E-5	TGTGCCACCTGGGATGCCGCGTTCGTAGCACTCTTT	CATWDAAFVALF	TRGV4	.	TRGJ1	15	-1	-1	29
7	7.299574539084008E-5	TGTGCCACCTGGGATGGGCCCGGGAAGAAACTCTTT	CATWDGPGKKLF	TRGV4	.	TRGJ1	20	-1	-1	24
7	7.299574539084008E-5	TGTGCCACCTGGGATAGTGTAGGAATCAAGACGTTT	CATWDSVGIKTF	TRGV8	.	TRGJP2	16	-1	-1	14
7	7.299574539084008E-5	TGTGCCACCTGGGATAATTATTATAAGAAACTCTTT	CATWDNYYKKLF	TRGV8	.	TRGJ1	15	-1	-1	15
7	7.299574539084008E-5	TGTGCCACCTGGGACCGCAATTATAAGAAACTCTTT	CATWDRNYKKLF	TRGV3	.	TRGJ1	14	-1	-1	19
7	7.299574539084008E-5	TGTGCCACCTGGGACGCCTTGGGGAAGAAACTCTTT	CATWDALGKKLF	TRGV2	.	TRGJ1	15	-1	-1	24
7	7.299574539084008E-5	TGTGCCACCTGGGACGCCAAGGCTGAGAAACTCTTT	CATWDAKAEKLF	TRGV2	.	TRGJ1	15	-1	-1	25
7	7.299574539084008E-5	TGTGCCACCTGGGACGGGCTTAGGGAGAAACTCTTT	CATWDGLREKLF	TRGV2	.	TRGJ1	18	-1	-1	25
7	7.299574539084008E-5	TGTGCCACCTGGGACGGGCTCCTTGCGAAACTCTTT	CATWDGLLAKLF	TRGV2	.	TRGJ1	18	-1	-1	26
7	7.299574539084008E-5	TGTGCCACCTGGGACGGGCCGGATAAGAAACTCTTT	CATWDGPDKKLF	TRGV2	.	TRGJ1	19	-1	-1	22
7	7.299574539084008E-5	TGTGCCACCTGGGACGGGCATTATAAGAAACTCTTT	CATWDGHYKKLF	TRGV2	.	TRGJ1	18	-1	-1	19
7	7.299574539084008E-5	TGTGCCACCTGGGACGGGGTACATAAGAAACTCTTT	CATWDGVHKKLF	TRGV5	.	TRGJ1	17	-1	-1	22
7	7.299574539084008E-5	TGTGCCACCTGGGACGATGGTTGGATCAAGACGTTT	CATWDDGWIKTF	TRGV2	.	TRGJP2	15	-1	-1	17
7	7.299574539084008E-5	TGTGCCACCTGGGACAGCTATTATAAGAAACTCTTT	CATWDSYYKKLF	TRGV3	.	TRGJ1	16	-1	-1	18
7	7.299574539084008E-5	TGTGCCACCTGGGACAGGCTTTATAAGAAACTCTTT	CATWDRLYKKLF	TRGV3	.	TRGJ1	18	-1	-1	20
7	7.299574539084008E-5	TGTGCCACCTGGGACAGGCCGCCTAAGAAACTCTTT	CATWDRPPKKLF	TRGV7	.	TRGJ1	19	-1	-1	23
7	7.299574539084008E-5	TGTGCCACCTGGGACAGGCCGAGTGGGAAACTCTTT	CATWDRPSGKLF	TRGV5	.	TRGJ1	19	-1	-1	26
7	7.299574539084008E-5	TGTGCCACCTGGGACAACTATTATAAGAAACTCTTT	CATWDNYYKKLF	TRGV5	.	TRGJ1	15	-1	-1	15
7	7.299574539084008E-5	TGTGCCACCTGGGACAAAGATTATAAGAAACTCTTT	CATWDKDYKKLF	TRGV3	.	TRGJ1	15	-1	-1	19
7	7.299574539084008E-5	TGTGCCACCTGGGAGGGTCGATGGATCAAGACGTTT	CATWEGRWIKTF	TRGV2	.	TRGJP2	16	-1	-1	21
7	7.299574539084008E-5	TGTGCCACCTGGGAAGGCGGGTATAAGAAACTCTTT	CATWEGGYKKLF	TRGV2	.	TRGJ1	16	-1	-1	21
7	7.299574539084008E-5	TGTGCCACCTGGGAAAATTATTATAAGAAACTCTTT	CATWENYYKKLF	TRGV4	.	TRGJ1	13	-1	-1	15
7	7.299574539084008E-5	TGTGCTGCGTGCAATTATTATAAGAAACTCTTT	CAACNYYKKLF	TRGV10	.	TRGJ1	16	-1	-1	12
7	7.299574539084008E-5	TGTGCCTGCTGGATTATACTCCCGAAACTCTTT	CACWIILPKLF	TRGV11	.	TRGJ1	15	-1	-1	23
7	7.299574539084008E-5	TGTGCCACCTCTCTAGGGCGCCGGAAACTCTTT	CATSLGRRKLF	TRGV2	.	TRGJ1	9	-1	-1	23
7	7.299574539084008E-5	TGTGCCACCTCCCTTTATTATAAGAAACTCTTT	CATSLYYKKLF	TRGV4	.	TRGJ1	9	-1	-1	14
7	7.299574539084008E-5	TGTGCCACCTGGCTCTGCCCTAAGAAACTCTTT	CATWLCPKKLF	TRGV8	.	TRGJ1	11	-1	-1	20
7	7.299574539084008E-5	TGTGCCACCTGGCTAGGTTGGTTCAAGATATTT	CATWLGWFKIF	TRGV2	.	TRGJP1	11	-1	-1	15
7	7.299574539084008E-5	TGTGCCACCTGGGCCATAGTCCAGAAACTCTTT	CATWAIVQKLF	TRGV8	.	TRGJ1	12	-1	-1	22
7	7.299574539084008E-5	TGTGCCACCTGGGGTGGGGATAAGAAACTCTTT	CATWGGDKKLF	TRGV4	.	TRGJ1	17	-1	-1	19
7	7.299574539084008E-5	TGTGCCACCTGGGGGGATTATAAGAAACTCTTT	CATWGDYKKLF	TRGV7	.	TRGJ1	12	-1	-1	16
7	7.299574539084008E-5	TGTGCCACCTGGGATTCCGGCAAGAAACTCTTT	CATWDSGKKLF	TRGV8	.	TRGJ1	14	-1	-1	21
7	7.299574539084008E-5	TGTGCCACCTGGGATGGCCCCCCGAAACTCTTT	CATWDGPPKLF	TRGV4	.	TRGJ1	20	-1	-1	23
7	7.299574539084008E-5	TGTGCCACCTGGGATGGGCCCCCGAAACTCTTT	CATWDGPPKLF	TRGV4	.	TRGJ1	20	-1	-1	23
7	7.299574539084008E-5	TGTGCCACCTGGGACGGCTTTAAGAAACTCTTT	CATWDGFKKLF	TRGV2	.	TRGJ1	16	-1	-1	20
7	7.299574539084008E-5	TGTGCCACCTGGGACGGCTGGAAGAAACTCTTT	CATWDGWKKLF	TRGV2	.	TRGJ1	16	-1	-1	21
7	7.299574539084008E-5	TGTGCCACCTGGGACGGGCCGGGCTCCCTCTTT	CATWDGPGSLF	TRGV2	.	TRGJ1	19	-1	-1	27
7	7.299574539084008E-5	TGTGCCACCTGGGACGGGCGCCAGAAACTCTTT	CATWDGRQKLF	TRGV2	.	TRGJ1	18	-1	-1	22
7	7.299574539084008E-5	TGTGCCACCTGGGACGAGGGGATGAAACTCTTT	CATWDEGMKLF	TRGV2	.	TRGJ1	15	-1	-1	23
7	7.299574539084008E-5	TGTGCCACCTGGGACAGGCCTGCGAAACTCTTT	CATWDRPAKLF	TRGV3	.	TRGJ1	21	-1	-1	23
7	7.299574539084008E-5	TGTGCCACCTGGGACAGGCCTAAGAAACTCTTT	CATWDRPKKLF	TRGV5	.	TRGJ1	20	-1	-1	20
7	7.299574539084008E-5	TGTGCCACCTGGGACAGAGGAAAGAAACTCTTT	CATWDRGKKLF	TRGV7	.	TRGJ1	16	-1	-1	21
7	7.299574539084008E-5	TGTGCCACCTGGGAGAGAAATAAGAAACTCTTT	CATWERNKKLF	TRGV4	.	TRGJ1	13	-1	-1	19
7	7.299574539084008E-5	TGTGCCACCCGCCTGCGGTATAAGAAACTCTTT	CATRLRYKKLF	TRGV2	.	TRGJ1	8	-1	-1	18
7	7.299574539084008E-5	TGTGCCACCCACGGGCCGGATAAGAAACTCTTT	CATHGPDKKLF	TRGV4	.	TRGJ1	8	-1	-1	19
7	7.299574539084008E-5	TGTGCCACCACTGATTATTATAAGAAACTCTTT	CATTDYYKKLF	TRGV5	.	TRGJ1	8	-1	-1	13
7	7.299574539084008E-5	TGTGCCAGTATGAATTATTATAAGAAACTCTTT	CASMNYYKKLF	TRGV4	.	TRGJ1	6	-1	-1	11
7	7.299574539084008E-5	TGTGCCTCCGGTCTTGATGAGAAACTCTTT	CASGLDEKLF	TRGV2	.	TRGJ1	8	-1	-1	16
7	7.299574539084008E-5	TGTGCCTGCTGGCGTAACGAGAAACTCTTT	CACWRNEKLF	TRGV11	.	TRGJ1	11	-1	-1	19
7	7.299574539084008E-5	TGTGCCACCTGCGATTATAAGAAACTCTTT	CATCDYKKLF	TRGV4	.	TRGJ1	14	-1	-1	13
7	7.299574539084008E-5	TGTGCCACCTGGTCTCGGAGGAAACTCTTT	CATWSRRKLF	TRGV4	.	TRGJ1	11	-1	-1	20
7	7.299574539084008E-5	TGTGCCACCTGGGCCCTTAAGAAACTCTTT	CATWALKKLF	TRGV8	.	TRGJ1	12	-1	-1	17
7	7.299574539084008E-5	TGTGCCACCTGGGGTGCTGGGAAACTCTTT	CATWGAGKLF	TRGV7	.	TRGJ1	12	-1	-1	20
7	7.299574539084008E-5	TGTGCCACCTGGGGAATTAAGAAACTCTTT	CATWGIKKLF	TRGV4	.	TRGJ1	12	-1	-1	17
7	7.299574539084008E-5	TGTGCCACCTGGGATGCGGAGAAACTCTTT	CATWDAEKLF	TRGV4	.	TRGJ1	15	-1	-1	19
7	7.299574539084008E-5	TGTGCCACCTGGGATAATAAGAAACTCTTT	CATWDNKKLF	TRGV4	.	TRGJ1	14	-1	-1	13
7	7.299574539084008E-5	TGTGCCACCTGGACCCCGAGGACACTCTTT	CATWTPRTLF	TRGV3	.	TRGJ1	11	-1	-1	20
7	7.299574539084008E-5	TGTGCCCTTTATTATAAGAAACTCTTT	CALYYKKLF	TRGV4	.	TRGJ1	5	-1	-1	8
7	7.299574539084008E-5	TGTGCCACTCGATGCAAGAAACTCTTT	CATRCKKLF	TRGV8	.	TRGJ1	7	-1	-1	15
7	7.299574539084008E-5	TGTGCCACTCAAAATAAGAAACTCTTT	CATQNKKLF	TRGV4	.	TRGJ1	7	-1	-1	13
7	7.299574539084008E-5	TGTGCCACCTGGGATGGTCGACTCTTT	CATWDGRLF	TRGV4	.	TRGJ1	16	-1	-1	20
7	7.299574539084008E-5	TGTGCCACCCCCAGGAAGAAACTCTTT	CATPRKKLF	TRGV4	.	TRGJ1	8	-1	-1	15
7	7.299574539084008E-5	TGTGCCACCCCGCTTGGGAAACTCTTT	CATPLGKLF	TRGV2	.	TRGJ1	8	-1	-1	17
7	7.299574539084008E-5	TGTGCCCTAAAAATCAAGGTATTT	CALKIKVF	TRGV9	.	TRGJP	5	-1	-1	8
7	7.299574539084008E-5	TGTGCCACCTGCAAGAAACTCTTT	CATCKKLF	TRGV5	.	TRGJ1	10	-1	-1	12
7	7.299574539084008E-5	TGTGAGCAGGGCACGAAACTCTTT	CEQGTKLF	TRGV4	.	TRGJ1	3	-1	-1	14
7	7.299574539084008E-5	TGTGCCACCTGGCCCCTCTTT	CATWPLF	TRGV8	.	TRGJ1	11	-1	-1	15
6	6.256778176357721E-5	TGTGCCACCTGGGACGGGCGGTGGCCCCGCGCTCTAAGTGATTGGATCAAGACGTTT	CATWDGRWPRALSDWIKTF	TRGV2	.	TRGJP2	18	-1	-1	36
6	6.256778176357721E-5	TGTGCCACCTGGGACAGGCCGGACGGAGTGTGGGCTGGTTGGTTCAAGATATTT	CATWDRPDGVWAGWFKIF	TRGV5	.	TRGJP1	19	-1	-1	34
6	6.256778176357721E-5	TGTGCTGCTTTCCCTCTTGGGGAGGGTACCACTGGTTGGTTCAAGATATTT	CAAFPLGEGTTGWFKIF	TRGV10	.	TRGJP1	7	-1	-1	26
6	6.256778176357721E-5	TGTGCCACCTGGGACGGGCATTTAGAGTTGGGCAAAAAAATCAAGGTATTT	CATWDGHLELGKKIKVF	TRGV2	.	TRGJP	18	-1	-1	23
6	6.256778176357721E-5	TGTGCCACCTGGGACAGGACGATTTTGGGGAATTATTATAAGAAACTCTTT	CATWDRTILGNYYKKLF	TRGV3	.	TRGJ1	17	-1	-1	29
6	6.256778176357721E-5	TGTGCTGCGTGGGATTTTCCCCATGGAAATTATTATAAGAAACTCTTT	CAAWDFPHGNYYKKLF	TRGV10	.	TRGJ1	15	-1	-1	27
6	6.256778176357721E-5	TGTGCTGCGTGGGATTATATTTTATCCACTGGTTGGTTCAAGATATTT	CAAWDYILSTGWFKIF	TRGV10	.	TRGJP1	16	-1	-1	22
6	6.256778176357721E-5	TGTGCTGCGTGGGATTATAGAAGATGCACTGGTTGGTTCAAGATATTT	CAAWDYRRCTGWFKIF	TRGV10	.	TRGJP1	16	-1	-1	26
6	6.256778176357721E-5	TGTGCTGCGTGGGATTATAAGAGTCCGAATTATTATAAGAAACTCTTT	CAAWDYKSPNYYKKLF	TRGV10	.	TRGJ1	16	-1	-1	14
6	6.256778176357721E-5	TGTGCTGCGTGGGATCAAAACTGCGCGAATTATTATAAGAAACTCTTT	CAAWDQNCANYYKKLF	TRGV10	.	TRGJ1	14	-1	-1	25
6	6.256778176357721E-5	TGTGCCACCTGGGATTTCCAATGGGGTAGTGATTGGATCAAGACGTTT	CATWDFQWGSDWIKTF	TRGV8	.	TRGJP2	14	-1	-1	25
6	6.256778176357721E-5	TGTGCCACCTGGGATGGAGGAGAGTTGGGCAAAAAAATCAAGGTATTT	CATWDGGELGKKIKVF	TRGV4	.	TRGJP	16	-1	-1	20
6	6.256778176357721E-5	TGTGCCACCTGGGATACCCGGGTAAGCCTTTATTATAAGAAACTCTTT	CATWDTRVSLYYKKLF	TRGV8	.	TRGJ1	15	-1	-1	29
6	6.256778176357721E-5	TGTGCCACCTGGGATACGCCCCTTAGTTTCAGGGGGATCAAGACGTTT	CATWDTPLSFRGIKTF	TRGV8	.	TRGJP2	19	-1	-1	34
6	6.256778176357721E-5	TGTGCCACCTGGGATAGGCGTACTTGGGGGTGGTCCCCGAAACTCTTT	CATWDRRTWGWSPKLF	TRGV8	.	TRGJ1	21	-1	-1	38
6	6.256778176357721E-5	TGTGCCACCTGGGATAGAAACTTTTGTGGTGATTGGATCAAGACGTTT	CATWDRNFCGDWIKTF	TRGV4	.	TRGJP2	14	-1	-1	25
6	6.256778176357721E-5	TGTGCCACCTGGGACGGGCCGGGCGGTAGTGATTGGATCAAGACGTTT	CATWDGPGGSDWIKTF	TRGV2	.	TRGJP2	19	-1	-1	25
6	6.256778176357721E-5	TGTGCCACCTGGGACGGGCAAAATAGTAGTGATTGGATCAAGACGTTT	CATWDGQNSSDWIKTF	TRGV2	.	TRGJP2	18	-1	-1	22
6	6.256778176357721E-5	TGTGCCACCTGGGACGGGAAAAGACTATCAAGATATAAGAAACTCTTT	CATWDGKRLSRYKKLF	TRGV2	.	TRGJ1	17	-1	-1	33
6	6.256778176357721E-5	TGTGCCACCTGGGACAGGCCTGGGTTTGCTGATTGGATCAAGACGTTT	CATWDRPGFADWIKTF	TRGV5	.	TRGJP2	21	-1	-1	29
6	6.256778176357721E-5	TGTGCCACCTGGGACAGGCCGGGTACCACTGGTTGGTTCAAGATATTT	CATWDRPGTTGWFKIF	TRGV5	.	TRGJP1	19	-1	-1	23
6	6.256778176357721E-5	TGTGCCACCTGGGACAGGAAATTCCTGAATTATTATAAGAAACTCTTT	CATWDRKFLNYYKKLF	TRGV5	.	TRGJ1	17	-1	-1	19
6	6.256778176357721E-5	TGTGCTGCGTGGGATTATAAATTGCTTGGTTGGTTCAAGATATTT	CAAWDYKLLGWFKIF	TRGV10	.	TRGJP1	16	-1	-1	26
6	6.256778176357721E-5	TGTGCTGCGTGGGATCGGGAGGGTAGTGATTGGATCAAGACGTTT	CAAWDREGSDWIKTF	TRGV10	.	TRGJP2	14	-1	-1	22
6	6.256778176357721E-5	TGTGCTGCGTGGGACGGAGAGGGTCATTATTATAAGAAACTCTTT	CAAWDGEGHYYKKLF	TRGV10	.	TRGJ1	13	-1	-1	25
6	6.256778176357721E-5	TGTGCCTTGTGGGAGGTTGTGAATAATTATTATAAGAAACTCTTT	CALWEVVNNYYKKLF	TRGV9	.	TRGJ1	16	-1	-1	24
6	6.256778176357721E-5	TGTGCCTCGTGGGAGACCAAGAGTACTGGGAATAAGAAACTCTTT	CASWETKSTGNKKLF	TRGV9	.	TRGJ1	14	-1	-1	31
6	6.256778176357721E-5	TGTGCCACCTGGGCCCCTTGGGGTAGTGATTGGATCAAGACGTTT	CATWAPWGSDWIKTF	TRGV8	.	TRGJP2	12	-1	-1	22
6	6.256778176357721E-5	TGTGCCACCTGGGGCAGGGTGACGGCTCCTTCCAGGAAGCTCTTT	CATWGRVTAPSRKLF	TRGV5P	.	TRGJ1	17	-1	-1	35
6	6.256778176357721E-5	TGTGCCACCTGGGATTGGTGGCGTAGTGATTGGATCAAGACGTTT	CATWDWWRSDWIKTF	TRGV8	.	TRGJP2	17	-1	-1	22
6	6.256778176357721E-5	TGTGCCACCTGGGATGGCCCGTGTAGTTATTATAAGAAACTCTTT	CATWDGPCSYYKKLF	TRGV4	.	TRGJ1	19	-1	-1	26
6	6.256778176357721E-5	TGTGCCACCTGGGATGGGCCATCCATAGGTTATAAGAAACTCTTT	CATWDGPSIGYKKLF	TRGV4	.	TRGJ1	23	-1	-1	29
6	6.256778176357721E-5	TGTGCCACCTGGGATGATATCACGATGGATTATAAGAAACTCTTT	CATWDDITMDYKKLF	TRGV4	.	TRGJ1	15	-1	-1	28
6	6.256778176357721E-5	TGTGCCACCTGGGATATTTTTGGGGATTATTATAAGAAACTCTTT	CATWDIFGDYYKKLF	TRGV8	.	TRGJ1	15	-1	-1	25
6	6.256778176357721E-5	TGTGCCACCTGGGATAGGCTGGCTTCTGGTTGGTTCAAGATATTT	CATWDRLASGWFKIF	TRGV8	.	TRGJP1	18	-1	-1	25
6	6.256778176357721E-5	TGTGCCACCTGGGACCCAGGTAGTAGTGATTGGATCAAGACGTTT	CATWDPGSSDWIKTF	TRGV4	.	TRGJP2	13	-1	-1	20
6	6.256778176357721E-5	TGTGCCACCTGGGACCGACGGACCACTGGTTGGTTCAAGATATTT	CATWDRRTTGWFKIF	TRGV2	.	TRGJP1	14	-1	-1	21
6	6.256778176357721E-5	TGTGCCACCTGGGACGGCCATAGTAGTGATTGGATCAAGACGTTT	CATWDGHSSDWIKTF	TRGV2	.	TRGJP2	16	-1	-1	19
6	6.256778176357721E-5	TGTGCCACCTGGGACGGCCACTGCGGCGATTATAAGAAACTCTTT	CATWDGHCGDYKKLF	TRGV2	.	TRGJ1	16	-1	-1	28
6	6.256778176357721E-5	TGTGCCACCTGGGACGGGTGTGGTAGTGATTGGATCAAGACGTTT	CATWDGCGSDWIKTF	TRGV2	.	TRGJP2	17	-1	-1	22
6	6.256778176357721E-5	TGTGCCACCTGGGACGGGCTTGTCCTTTATTATAAGAAACTCTTT	CATWDGLVLYYKKLF	TRGV2	.	TRGJ1	24	-1	-1	26
6	6.256778176357721E-5	TGTGCCACCTGGGACGGGCCCCCGAATTATTATAAGAAACTCTTT	CATWDGPPNYYKKLF	TRGV2	.	TRGJ1	20	-1	-1	22
6	6.256778176357721E-5	TGTGCCACCTGGGACGGGCCCGGCACTGGTTGGTTCAAGATATTT	CATWDGPGTGWFKIF	TRGV2	.	TRGJP1	21	-1	-1	23
6	6.256778176357721E-5	TGTGCCACCTGGGACGGGCCCAGTAGTGATTGGATCAAGACGTTT	CATWDGPSSDWIKTF	TRGV2	.	TRGJP2	20	-1	-1	21
6	6.256778176357721E-5	TGTGCCACCTGGGACGGGCGTTCATGTGATTGGATCAAGACGTTT	CATWDGRSCDWIKTF	TRGV2	.	TRGJP2	18	-1	-1	25
6	6.256778176357721E-5	TGTGCCACCTGGGACGGAAAAACCACTGGTTGGTTCAAGATATTT	CATWDGKTTGWFKIF	TRGV2	.	TRGJP1	16	-1	-1	21
6	6.256778176357721E-5	TGTGCCACCTGGGACGAATCTCTAAATTATTATAAGAAACTCTTT	CATWDESLNYYKKLF	TRGV2	.	TRGJ1	15	-1	-1	24
6	6.256778176357721E-5	TGTGCCACCTGGGACAGGTGGTTCGTAGATTATAAGAAACTCTTT	CATWDRWFVDYKKLF	TRGV7	.	TRGJ1	17	-1	-1	28
6	6.256778176357721E-5	TGTGCCACCTGGGACAGGCCTTGGGATTATTATAAGAAACTCTTT	CATWDRPWDYYKKLF	TRGV3	.	TRGJ1	20	-1	-1	25
6	6.256778176357721E-5	TGTGCCACCTGGGACAGGCAGGAGAATTATTATAAGAAACTCTTT	CATWDRQENYYKKLF	TRGV5	.	TRGJ1	18	-1	-1	23
6	6.256778176357721E-5	TGTGCCACCTGGGAGCCATATAGTAGTGATTGGATCAAGACGTTT	CATWEPYSSDWIKTF	TRGV8	.	TRGJP2	13	-1	-1	17
6	6.256778176357721E-5	TGTGCCACCTGGGAGGACGACCAGAATTATTATAAGAAACTCTTT	CATWEDDQNYYKKLF	TRGV4	.	TRGJ1	13	-1	-1	23
6	6.256778176357721E-5	TGTGCCACCTGGGAACTTCATACCACTGGTTGGTTCAAGATATTT	CATWELHTTGWFKIF	TRGV2	.	TRGJP1	13	-1	-1	19
6	6.256778176357721E-5	TGTGCCACCTGGGAACATGGGTCACATTATTATAAGAAACTCTTT	CATWEHGSHYYKKLF	TRGV2	.	TRGJ1	13	-1	-1	25
6	6.256778176357721E-5	TGTGCTGCGTGGGATTCCAGGGATTATTATAAGAAACTCTTT	CAAWDSRDYYKKLF	TRGV10	.	TRGJ1	15	-1	-1	22
6	6.256778176357721E-5	TGTGCTGCGTGGGATTATGGGAATTATTATAAGAAACTCTTT	CAAWDYGNYYKKLF	TRGV10	.	TRGJ1	16	-1	-1	20
6	6.256778176357721E-5	TGTGCTGCGTGGGATGGGGACACTGGTTGGTTCAAGATATTT	CAAWDGDTGWFKIF	TRGV10	.	TRGJP1	14	-1	-1	20
6	6.256778176357721E-5	TGTGCTGCGTGGGACACCCTGAATTATTATAAGAAACTCTTT	CAAWDTLNYYKKLF	TRGV10	.	TRGJ1	13	-1	-1	20
6	6.256778176357721E-5	TGTGCTGCGGTCCCCAATACCACTGGTTGGTTCAAGATATTT	CAAVPNTTGWFKIF	TRGV10	.	TRGJP1	8	-1	-1	16
6	6.256778176357721E-5	TGTGCCTGCTGGATTAGTCTCAATTATTATAAGAAACTCTTT	CACWISLNYYKKLF	TRGV11	.	TRGJ1	16	-1	-1	21
6	6.256778176357721E-5	TGTGCCACTACAATCCGTAGTAGTGATTGGATCAAGACGTTT	CATTIRSSDWIKTF	TRGV3	.	TRGJP2	7	-1	-1	17
6	6.256778176357721E-5	TGTGCCACCTGGTTGCATACGGTTGTGGATAAGAAACTCTTT	CATWLHTVVDKKLF	TRGV4	.	TRGJ1	11	-1	-1	28
6	6.256778176357721E-5	TGTGCCACCTGGGTGGGTCGTAGTGATTGGATCAAGACGTTT	CATWVGRSDWIKTF	TRGV4	.	TRGJP2	16	-1	-1	19
6	6.256778176357721E-5	TGTGCCACCTGGGCCAAGGCCACGTATTATAAGAAACTCTTT	CATWAKATYYKKLF	TRGV8	.	TRGJ1	12	-1	-1	24
6	6.256778176357721E-5	TGTGCCACCTGGGGGCCACCCGTTTTGGGAAAGAAACTCTTT	CATWGPPVLGKKLF	TRGV8	.	TRGJ1	12	-1	-1	30
6	6.256778176357721E-5	TGTGCCACCTGGGATCAAGGCAATTATTATAAGAAACTCTTT	CATWDQGNYYKKLF	TRGV8	.	TRGJ1	14	-1	-1	21
6	6.256778176357721E-5	TGTGCCACCTGGGATGGTGCTAGTGATTGGATCAAGACGTTT	CATWDGASDWIKTF	TRGV4	.	TRGJP2	16	-1	-1	20
6	6.256778176357721E-5	TGTGCCACCTGGGATGGGCGTAGTGATTGGATCAAGACGTTT	CATWDGRSDWIKTF	TRGV2	.	TRGJP2	18	-1	-1	19
6	6.256778176357721E-5	TGTGCCACCTGGGATGGAGTGAATTATTATAAGAAACTCTTT	CATWDGVNYYKKLF	TRGV4	.	TRGJ1	16	-1	-1	20
6	6.256778176357721E-5	TGTGCCACCTGGGATAGGCGCAGTTATTATAAGAAACTCTTT	CATWDRRSYYKKLF	TRGV8	.	TRGJ1	18	-1	-1	23
6	6.256778176357721E-5	TGTGCCACCTGGGATAGGGCGAATTATTATAAGAAACTCTTT	CATWDRANYYKKLF	TRGV4	.	TRGJ1	19	-1	-1	19
6	6.256778176357721E-5	TGTGCCACCTGGGACGTAGCCTGTTATTATAAGAAACTCTTT	CATWDVACYYKKLF	TRGV5	.	TRGJ1	14	-1	-1	23
6	6.256778176357721E-5	TGTGCCACCTGGGACGGCCCTTCTTATTATAAGAAACTCTTT	CATWDGPSYYKKLF	TRGV2	.	TRGJ1	22	-1	-1	23
6	6.256778176357721E-5	TGTGCCACCTGGGACGGCACACTTCTGAGCAAGAAACTCTTT	CATWDGTLLSKKLF	TRGV2	.	TRGJ1	16	-1	-1	30
6	6.256778176357721E-5	TGTGCCACCTGGGACGGGCCGATTTGGGATAAGAAACTCTTT	CATWDGPIWDKKLF	TRGV2	.	TRGJ1	19	-1	-1	28
6	6.256778176357721E-5	TGTGCCACCTGGGACGGAGGTAGTGATTGGATCAAGACGTTT	CATWDGGSDWIKTF	TRGV2	.	TRGJP2	16	-1	-1	19
6	6.256778176357721E-5	TGTGCCACCTGGGACATGGGGAATTATTATAAGAAACTCTTT	CATWDMGNYYKKLF	TRGV3	.	TRGJ1	15	-1	-1	20
6	6.256778176357721E-5	TGTGCCACCTGGGACAGCTCCGATTATTATAAGAAACTCTTT	CATWDSSDYYKKLF	TRGV7	.	TRGJ1	16	-1	-1	22
6	6.256778176357721E-5	TGTGCCACCTGGGACAGCCCGAATTATTATAAGAAACTCTTT	CATWDSPNYYKKLF	TRGV3	.	TRGJ1	19	-1	-1	19
6	6.256778176357721E-5	TGTGCCACCTGGGACAGCATCGGGTATTATAAGAAACTCTTT	CATWDSIGYYKKLF	TRGV3	.	TRGJ1	16	-1	-1	24
6	6.256778176357721E-5	TGTGCCACCTGGGACAGGTTGTGCTATTATAAGAAACTCTTT	CATWDRLCYYKKLF	TRGV3	.	TRGJ1	17	-1	-1	24
6	6.256778176357721E-5	TGTGCCACCTGGGACAGGCTGCTGGGAGGTAAGAAACTCTTT	CATWDRLLGGKKLF	TRGV7	.	TRGJ1	18	-1	-1	29
6	6.256778176357721E-5	TGTGCCACCTGGGACAGGCTGGGTTATTATAAGAAACTCTTT	CATWDRLGYYKKLF	TRGV3	.	TRGJ1	18	-1	-1	23
6	6.256778176357721E-5	TGTGCCACCTGGGACAGGCCTCGGTATTATAAGAAACTCTTT	CATWDRPRYYKKLF	TRGV5	.	TRGJ1	20	-1	-1	24
6	6.256778176357721E-5	TGTGCCACCTGGGACAGGCCTGGGGGACATAAGAAACTCTTT	CATWDRPGGHKKLF	TRGV3	.	TRGJ1	21	-1	-1	28
6	6.256778176357721E-5	TGTGCCACCTGGGACAGGCCCATTGGGGGTAAGAAACTCTTT	CATWDRPIGGKKLF	TRGV7	.	TRGJ1	19	-1	-1	29
6	6.256778176357721E-5	TGTGCCACCTGGGACAGGCCGGGATATTATAAGAAACTCTTT	CATWDRPGYYKKLF	TRGV5	.	TRGJ1	19	-1	-1	24
6	6.256778176357721E-5	TGTGCCACCTGGGACAGGCGGTTGTCTTATAAGAAACTCTTT	CATWDRRLSYKKLF	TRGV3	.	TRGJ1	18	-1	-1	26
6	6.256778176357721E-5	TGTGCCACCTGGGACAGGCAGAATTATTATAAGAAACTCTTT	CATWDRQNYYKKLF	TRGV3	.	TRGJ1	18	-1	-1	20
6	6.256778176357721E-5	TGTGCCACCTGGGACAGGGTCGGTTATTATAAGAAACTCTTT	CATWDRVGYYKKLF	TRGV3	.	TRGJ1	17	-1	-1	23
6	6.256778176357721E-5	TGTGCCACCTGGGACAGGGGGGCGGGTTATAAGAAACTCTTT	CATWDRGAGYKKLF	TRGV5	.	TRGJ1	17	-1	-1	26
6	6.256778176357721E-5	TGTGCTGCGTGGGCCTACTGGGGCAGGTTCAAGATATTT	CAAWAYWGRFKIF	TRGV10	.	TRGJP1	12	-1	-1	25
6	6.256778176357721E-5	TGTGCTGCGTGGGATTGGGCTGGTTGGTTCAAGATATTT	CAAWDWAGWFKIF	TRGV10	.	TRGJP1	15	-1	-1	19
6	6.256778176357721E-5	TGTGCTGCGTGGGATACCTATTATTATAAGAAACTCTTT	CAAWDTYYYKKLF	TRGV10	.	TRGJ1	14	-1	-1	19
6	6.256778176357721E-5	TGTGCCTTGTGGGAGGCTCATTATTATAAGAAACTCTTT	CALWEAHYYKKLF	TRGV9	.	TRGJ1	15	-1	-1	19
6	6.256778176357721E-5	TGTGCCACCTGGGTTGCGAATTATTATAAGAAACTCTTT	CATWVANYYKKLF	TRGV4	.	TRGJ1	15	-1	-1	16
6	6.256778176357721E-5	TGTGCCACCTGGGTAGGTCCCTATTATAAGAAACTCTTT	CATWVGPYYKKLF	TRGV5	.	TRGJ1	12	-1	-1	21
6	6.256778176357721E-5	TGTGCCACCTGGGCAAAGGAGGATTATAAGAAACTCTTT	CATWAKEDYKKLF	TRGV7	.	TRGJ1	12	-1	-1	22
6	6.256778176357721E-5	TGTGCCACCTGGGGGCTATATTATTATAAGAAACTCTTT	CATWGLYYYKKLF	TRGV4	.	TRGJ1	12	-1	-1	19
6	6.256778176357721E-5	TGTGCCACCTGGGATCCCGTTTATTATAAGAAACTCTTT	CATWDPVYYKKLF	TRGV4	.	TRGJ1	14	-1	-1	20
6	6.256778176357721E-5	TGTGCCACCTGGGATGGCCCAGGGTATAAGAAACTCTTT	CATWDGPGYKKLF	TRGV4	.	TRGJ1	20	-1	-1	24
6	6.256778176357721E-5	TGTGCCACCTGGGATGGGCTACCTTATAAGAAACTCTTT	CATWDGLPYKKLF	TRGV4	.	TRGJ1	18	-1	-1	23
6	6.256778176357721E-5	TGTGCCACCTGGGATGGGCCCTATTATAAGAAACTCTTT	CATWDGPYYKKLF	TRGV4	.	TRGJ1	20	-1	-1	21
6	6.256778176357721E-5	TGTGCCACCTGGGATGGGCCGCGTTATAAGAAACTCTTT	CATWDGPRYKKLF	TRGV4	.	TRGJ1	19	-1	-1	23
6	6.256778176357721E-5	TGTGCCACCTGGGATGGGCCGCGGTATAAGAAACTCTTT	CATWDGPRYKKLF	TRGV4	.	TRGJ1	19	-1	-1	24
6	6.256778176357721E-5	TGTGCCACCTGGGATGGGCCGGGATATAAGAAACTCTTT	CATWDGPGYKKLF	TRGV4	.	TRGJ1	19	-1	-1	24
6	6.256778176357721E-5	TGTGCCACCTGGGATGGGCGGAGGTATAAGAAACTCTTT	CATWDGRRYKKLF	TRGV4	.	TRGJ1	18	-1	-1	24
6	6.256778176357721E-5	TGTGCCACCTGGGATAGGCCCGCTTATAAGAAACTCTTT	CATWDRPAYKKLF	TRGV8	.	TRGJ1	19	-1	-1	23
6	6.256778176357721E-5	TGTGCCACCTGGGATAAGAATTATTATAAGAAACTCTTT	CATWDKNYYKKLF	TRGV4	.	TRGJ1	14	-1	-1	17
6	6.256778176357721E-5	TGTGCCACCTGGGACCCCCGAAAGGGTAAGAAACTCTTT	CATWDPRKGKKLF	TRGV5	.	TRGJ1	14	-1	-1	26
6	6.256778176357721E-5	TGTGCCACCTGGGACCATCACTATTATAAGAAACTCTTT	CATWDHHYYKKLF	TRGV5	.	TRGJ1	14	-1	-1	21
6	6.256778176357721E-5	TGTGCCACCTGGGACCAGATTGATTATAAGAAACTCTTT	CATWDQIDYKKLF	TRGV5	.	TRGJ1	14	-1	-1	18
6	6.256778176357721E-5	TGTGCCACCTGGGACGTTGGTGATTGGATCAAGACGTTT	CATWDVGDWIKTF	TRGV2	.	TRGJP2	15	-1	-1	19
6	6.256778176357721E-5	TGTGCCACCTGGGACGGTGGGTATTATAAGAAACTCTTT	CATWDGGYYKKLF	TRGV5	.	TRGJ1	14	-1	-1	21
6	6.256778176357721E-5	TGTGCCACCTGGGACGGTGATTATTATAAGAAACTCTTT	CATWDGDYYKKLF	TRGV2	.	TRGJ1	16	-1	-1	19
6	6.256778176357721E-5	TGTGCCACCTGGGACGGTAGGGGGTATAAGAAACTCTTT	CATWDGRGYKKLF	TRGV3	.	TRGJ1	14	-1	-1	24
6	6.256778176357721E-5	TGTGCCACCTGGGACGGTAATTATTATAAGAAACTCTTT	CATWDGNYYKKLF	TRGV5	.	TRGJ1	14	-1	-1	18
6	6.256778176357721E-5	TGTGCCACCTGGGACGGCCTTAGGTTGGGGAAACTCTTT	CATWDGLRLGKLF	TRGV2	.	TRGJ1	16	-1	-1	29
6	6.256778176357721E-5	TGTGCCACCTGGGACGGGCCGGCATATAAGAAACTCTTT	CATWDGPAYKKLF	TRGV2	.	TRGJ1	19	-1	-1	24
6	6.256778176357721E-5	TGTGCCACCTGGGACGGGCATTACTATAAGAAACTCTTT	CATWDGHYYKKLF	TRGV4	.	TRGJ1	18	-1	-1	19
6	6.256778176357721E-5	TGTGCCACCTGGGACGGGGACCTGTATAAGAAACTCTTT	CATWDGDLYKKLF	TRGV2	.	TRGJ1	17	-1	-1	24
6	6.256778176357721E-5	TGTGCCACCTGGGACGAATTTTATTATAAGAAACTCTTT	CATWDEFYYKKLF	TRGV2	.	TRGJ1	15	-1	-1	20
6	6.256778176357721E-5	TGTGCCACCTGGGACATCTATTATTATAAGAAACTCTTT	CATWDIYYYKKLF	TRGV5	.	TRGJ1	15	-1	-1	19
6	6.256778176357721E-5	TGTGCCACCTGGGACACGAATTATTATAAGAAACTCTTT	CATWDTNYYKKLF	TRGV3	.	TRGJ1	15	-1	-1	16
6	6.256778176357721E-5	TGTGCCACCTGGGACAGCTCCGATTATAAGAAACTCTTT	CATWDSSDYKKLF	TRGV3	.	TRGJ1	16	-1	-1	22
6	6.256778176357721E-5	TGTGCCACCTGGGACAGGCTTGTTGATAAGAAACTCTTT	CATWDRLVDKKLF	TRGV5	.	TRGJ1	22	-1	-1	25
6	6.256778176357721E-5	TGTGCCACCTGGGACAGGCCTCGCTATAAGAAACTCTTT	CATWDRPRYKKLF	TRGV3	.	TRGJ1	20	-1	-1	24
6	6.256778176357721E-5	TGTGCCACCTGGGACAGGCCCCGGGGAGGGAAACTCTTT	CATWDRPRGGKLF	TRGV3	.	TRGJ1	19	-1	-1	29
6	6.256778176357721E-5	TGTGCCACCTGGGACAGGCCGCATTATAAGAAACTCTTT	CATWDRPHYKKLF	TRGV7	.	TRGJ1	19	-1	-1	22
6	6.256778176357721E-5	TGTGCCACCTGGGACAGGCAGGAGAGGAAGAAACTCTTT	CATWDRQERKKLF	TRGV5	.	TRGJ1	18	-1	-1	27
6	6.256778176357721E-5	TGTGCCACCTGGGACAGGCAACGATATAAGAAACTCTTT	CATWDRQRYKKLF	TRGV7	.	TRGJ1	18	-1	-1	24
6	6.256778176357721E-5	TGTGCCACCTGGGACAGACCTTATTATAAGAAACTCTTT	CATWDRPYYKKLF	TRGV5	.	TRGJ1	20	-1	-1	20
6	6.256778176357721E-5	TGTGCCACCTGGGAGGTGAATTATTATAAGAAACTCTTT	CATWEVNYYKKLF	TRGV4	.	TRGJ1	13	-1	-1	17
6	6.256778176357721E-5	TGTGCCACCTGGATAAGGGTGTATTATAAGAAACTCTTT	CATWIRVYYKKLF	TRGV8	.	TRGJ1	14	-1	-1	21
6	6.256778176357721E-5	TGTGCCACCTGGATAAACGGTGATTGGATCAAGACGTTT	CATWINGDWIKTF	TRGV3	.	TRGJP2	11	-1	-1	19
6	6.256778176357721E-5	TGTGCCACCTGGAAAGCGACTGGTTGGTTCAAGATATTT	CATWKATGWFKIF	TRGV2	.	TRGJP1	11	-1	-1	18
6	6.256778176357721E-5	TGTGCTGCGTGGGCCTCTTATTATAAGAAACTCTTT	CAAWASYYKKLF	TRGV10	.	TRGJ1	12	-1	-1	17
6	6.256778176357721E-5	TGTGCTGCGTGGGGCTCTTATTATAAGAAACTCTTT	CAAWGSYYKKLF	TRGV10	.	TRGJ1	12	-1	-1	17
6	6.256778176357721E-5	TGTGCTGCGTGGGATTATCGTGTAGAGAAACTCTTT	CAAWDYRVEKLF	TRGV10	.	TRGJ1	20	-1	-1	25
6	6.256778176357721E-5	TGTGCCTTGTGGGATTCTCTTAGTAAGAAACTCTTT	CALWDSLSKKLF	TRGV9	.	TRGJ1	13	-1	-1	19
6	6.256778176357721E-5	TGTGCCACCTGGCGGAATTGGGGTAAGAAACTCTTT	CATWRNWGKKLF	TRGV3	.	TRGJ1	11	-1	-1	23
6	6.256778176357721E-5	TGTGCCACCTGGCACGGCCATCTTCGGAAACTCTTT	CATWHGHLRKLF	TRGV4	.	TRGJ1	11	-1	-1	26
6	6.256778176357721E-5	TGTGCCACCTGGGCCTCTGGATATAAGAAACTCTTT	CATWASGYKKLF	TRGV7	.	TRGJ1	12	-1	-1	21
6	6.256778176357721E-5	TGTGCCACCTGGGCCCTGGGGTATAAGAAACTCTTT	CATWALGYKKLF	TRGV3	.	TRGJ1	12	-1	-1	21
6	6.256778176357721E-5	TGTGCCACCTGGGGCCTCTCTTATAAGAAACTCTTT	CATWGLSYKKLF	TRGV3	.	TRGJ1	12	-1	-1	20
6	6.256778176357721E-5	TGTGCCACCTGGGGCGATTATTATAAGAAACTCTTT	CATWGDYYKKLF	TRGV3	.	TRGJ1	12	-1	-1	16
6	6.256778176357721E-5	TGTGCCACCTGGGATTTGGGTTGGTTCAAGATATTT	CATWDLGWFKIF	TRGV4	.	TRGJP1	14	-1	-1	18
6	6.256778176357721E-5	TGTGCCACCTGGGATTGTGATTGGATCAAGACGTTT	CATWDCDWIKTF	TRGV8	.	TRGJP2	14	-1	-1	16
6	6.256778176357721E-5	TGTGCCACCTGGGATGTTTCTTATAAGAAACTCTTT	CATWDVSYKKLF	TRGV4	.	TRGJ1	15	-1	-1	17
6	6.256778176357721E-5	TGTGCCACCTGGGATGGTTGCTTGGAGAAACTCTTT	CATWDGCLEKLF	TRGV4	.	TRGJ1	16	-1	-1	25
6	6.256778176357721E-5	TGTGCCACCTGGGATGGTAACTATAAGAAACTCTTT	CATWDGNYKKLF	TRGV4	.	TRGJ1	16	-1	-1	21
6	6.256778176357721E-5	TGTGCCACCTGGGATGGGTATAATAAGAAACTCTTT	CATWDGYNKKLF	TRGV4	.	TRGJ1	17	-1	-1	18
6	6.256778176357721E-5	TGTGCCACCTGGGATGGGCAAGGTCGGAAACTCTTT	CATWDGQGRKLF	TRGV4	.	TRGJ1	18	-1	-1	26
6	6.256778176357721E-5	TGTGCCACCTGGGATAGTGATTATAAGAAACTCTTT	CATWDSDYKKLF	TRGV8	.	TRGJ1	16	-1	-1	19
6	6.256778176357721E-5	TGTGCCACCTGGGATAACTATTATAAGAAACTCTTT	CATWDNYYKKLF	TRGV4	.	TRGJ1	14	-1	-1	15
6	6.256778176357721E-5	TGTGCCACCTGGGATAACCATTATAAGAAACTCTTT	CATWDNHYKKLF	TRGV8	.	TRGJ1	15	-1	-1	19
6	6.256778176357721E-5	TGTGCCACCTGGGACCCTCGGGATAAGAAACTCTTT	CATWDPRDKKLF	TRGV2	.	TRGJ1	14	-1	-1	22
6	6.256778176357721E-5	TGTGCCACCTGGGACCGTTATTATAAGAAACTCTTT	CATWDRYYKKLF	TRGV4	.	TRGJ1	13	-1	-1	17
6	6.256778176357721E-5	TGTGCCACCTGGGACGGTGATTGGATCAAGACGTTT	CATWDGDWIKTF	TRGV2	.	TRGJP2	16	-1	-1	16
6	6.256778176357721E-5	TGTGCCACCTGGGACGGCTATTATAAGAAACTCTTT	CATWDGYYKKLF	TRGV2	.	TRGJ1	16	-1	-1	18
6	6.256778176357721E-5	TGTGCCACCTGGGACGGCCCAGGGGAGAAACTCTTT	CATWDGPGEKLF	TRGV2	.	TRGJ1	19	-1	-1	25
6	6.256778176357721E-5	TGTGCCACCTGGGACGGGGCCGACCGGAAACTCTTT	CATWDGADRKLF	TRGV2	.	TRGJ1	24	-1	-1	26
6	6.256778176357721E-5	TGTGCCACCTGGGACGAAAATTATAAGAAACTCTTT	CATWDENYKKLF	TRGV2	.	TRGJ1	15	-1	-1	19
6	6.256778176357721E-5	TGTGCCACCTGGGACAGGCTAAGGGCCGAGACGTTT	CATWDRLRAETF	TRGV3	.	TRGJP2	18	-1	-1	28
6	6.256778176357721E-5	TGTGCCACCTGGGACAGGAGTTATAAGAAACTCTTT	CATWDRSYKKLF	TRGV3	.	TRGJ1	17	-1	-1	20
6	6.256778176357721E-5	TGTGCCACCTGGGACAGACCCACGAAGAAACTCTTT	CATWDRPTKKLF	TRGV7	.	TRGJ1	19	-1	-1	24
6	6.256778176357721E-5	TGTGCCACCTGGGAGGGGTATTATAAGAAACTCTTT	CATWEGYYKKLF	TRGV2	.	TRGJ1	17	-1	-1	18
6	6.256778176357721E-5	TGTGCCACCTGGATAAATTATTATAAGAAACTCTTT	CATWINYYKKLF	TRGV4	.	TRGJ1	11	-1	-1	15
6	6.256778176357721E-5	TGTGCCACCTGGACCAATTATTATAAGAAACTCTTT	CATWTNYYKKLF	TRGV5	.	TRGJ1	11	-1	-1	15
6	6.256778176357721E-5	TGTGCCACCTGGAAGTATTATTATAAGAAACTCTTT	CATWKYYYKKLF	TRGV3	.	TRGJ1	11	-1	-1	16
6	6.256778176357721E-5	TGTGCCACGGGGGGTTGGGATTATAAGAAACTCTTT	CATGGWDYKKLF	TRGV4	.	TRGJ1	7	-1	-1	19
6	6.256778176357721E-5	TGTGCCACATACTACACTGGTTGGTTCAAGATATTT	CATYYTGWFKIF	TRGV2	.	TRGJP1	7	-1	-1	8
6	6.256778176357721E-5	TGTGCTGCGTGGGATTATAACCAGAAACTCTTT	CAAWDYNQKLF	TRGV10	.	TRGJ1	16	-1	-1	13
6	6.256778176357721E-5	TGTGCCGTCCGTAGTGATTGGATCAAGACGTTT	CAVRSDWIKTF	TRGV5	.	TRGJP2	5	-1	-1	10
6	6.256778176357721E-5	TGTGCCACTTTAGGGGATTGGATCAAGACGTTT	CATLGDWIKTF	TRGV4	.	TRGJP2	7	-1	-1	15
6	6.256778176357721E-5	TGTGCCACCTGCCCCTATTATAAGAAACTCTTT	CATCPYYKKLF	TRGV4	.	TRGJ1	10	-1	-1	15
6	6.256778176357721E-5	TGTGCCACCTGGTACTGGTCTAAGAAACTCTTT	CATWYWSKKLF	TRGV5	.	TRGJ1	20	-1	-1	20
6	6.256778176357721E-5	TGTGCCACCTGGTACCAACCCGAGAAACTCTTT	CATWYQPEKLF	TRGV3	.	TRGJ1	14	-1	-1	22
6	6.256778176357721E-5	TGTGCCACCTGGGATTTTGGAGAGAAACTCTTT	CATWDFGEKLF	TRGV4	.	TRGJ1	14	-1	-1	22
6	6.256778176357721E-5	TGTGCCACCTGGGATTTAGAAGAGAAACTCTTT	CATWDLEEKLF	TRGV4	.	TRGJ1	14	-1	-1	22
6	6.256778176357721E-5	TGTGCCACCTGGGATGCCCAAGAAATACTCTTT	CATWDAQEILF	TRGV4	.	TRGJ1	15	-1	-1	19
6	6.256778176357721E-5	TGTGCCACCTGGGATGGGCACTGGGTACTCTTT	CATWDGHWVLF	TRGV4	.	TRGJ1	18	-1	-1	26
6	6.256778176357721E-5	TGTGCCACCTGGGATGGGCAAGAGAAACTCTTT	CATWDGQEKLF	TRGV4	.	TRGJ1	18	-1	-1	22
6	6.256778176357721E-5	TGTGCCACCTGGGATGGATATAAGAAACTCTTT	CATWDGYKKLF	TRGV4	.	TRGJ1	16	-1	-1	18
6	6.256778176357721E-5	TGTGCCACCTGGGATATTTATAAGAAACTCTTT	CATWDIYKKLF	TRGV8	.	TRGJ1	15	-1	-1	17
6	6.256778176357721E-5	TGTGCCACCTGGGACCTCGGTAAGAAACTCTTT	CATWDLGKKLF	TRGV5	.	TRGJ1	14	-1	-1	20
6	6.256778176357721E-5	TGTGCCACCTGGGACGGGCCTAAGAAACTCTTT	CATWDGPKKLF	TRGV2	.	TRGJ1	19	-1	-1	20
6	6.256778176357721E-5	TGTGCCACCTGGGACGGGGGGGAGAAACTCTTT	CATWDGGEKLF	TRGV4	.	TRGJ1	17	-1	-1	22
6	6.256778176357721E-5	TGTGCCACCTGGGACGGGATGAAGAAACTCTTT	CATWDGMKKLF	TRGV2	.	TRGJ1	17	-1	-1	21
6	6.256778176357721E-5	TGTGCCACCTGGGACATAGAGGGAAGACTCTTT	CATWDIEGRLF	TRGV5	.	TRGJ1	15	-1	-1	22
6	6.256778176357721E-5	TGTGCCACCTGGGACAGTCCCATGGAACTCTTT	CATWDSPMELF	TRGV7	.	TRGJ1	19	-1	-1	25
6	6.256778176357721E-5	TGTGCCACCTGGGACAGGCTTACGAAACTCTTT	CATWDRLTKLF	TRGV7	.	TRGJ1	18	-1	-1	20
6	6.256778176357721E-5	TGTGCCACCTGGGACAGGCGTAGGAAACTCTTT	CATWDRRRKLF	TRGV3	.	TRGJ1	18	-1	-1	20
6	6.256778176357721E-5	TGTGCCACCTGGGACAGGCAAGAGAAACTCTTT	CATWDRQEKLF	TRGV3	.	TRGJ1	18	-1	-1	22
6	6.256778176357721E-5	TGTGCCACCTGGGAGTCCCCTAAGAAACTCTTT	CATWESPKKLF	TRGV8	.	TRGJ1	13	-1	-1	20
6	6.256778176357721E-5	TGTGCCACCTGGGAGGGGTATAAGAAACTCTTT	CATWEGYKKLF	TRGV2	.	TRGJ1	17	-1	-1	18
6	6.256778176357721E-5	TGTGCCACCTGGAATTATTATAAGAAACTCTTT	CATWNYYKKLF	TRGV4	.	TRGJ1	14	-1	-1	11
6	6.256778176357721E-5	TGTGCCACCCTTTGGGATTGGATCAAGACGTTT	CATLWDWIKTF	TRGV4	.	TRGJP2	8	-1	-1	15
6	6.256778176357721E-5	TGTGCCACCAGTTTAGGTTATAAGAAACTCTTT	CATSLGYKKLF	TRGV2	.	TRGJ1	8	-1	-1	17
6	6.256778176357721E-5	TCGACCTTGAATTATTATAAGAAACTCTTT	STLNYYKKLF	TRGV5	.	TRGJ1	0	-1	-1	8
6	6.256778176357721E-5	TGTGCCCTCCATTATTATAAGAAACTCTTT	CALHYYKKLF	TRGV8	.	TRGJ1	5	-1	-1	10
6	6.256778176357721E-5	TGTGCCACCTCCCGTAAAAAGAAACTCTTT	CATSRKKKLF	TRGV3	.	TRGJ1	9	-1	-1	18
6	6.256778176357721E-5	TGTGCCACCTGTGGGGGGGAGAAACTCTTT	CATCGGEKLF	TRGV3	.	TRGJ1	10	-1	-1	19
6	6.256778176357721E-5	TGTGCCACCTGGCCGAACAAGAAACTCTTT	CATWPNKKLF	TRGV4	.	TRGJ1	11	-1	-1	18
6	6.256778176357721E-5	TGTGCCACCTGGGTGGGAAAGAAACTCTTT	CATWVGKKLF	TRGV2	.	TRGJ1	12	-1	-1	18
6	6.256778176357721E-5	TGTGCCACCTGGGATTATCGGAAACTCTTT	CATWDYRKLF	TRGV8	.	TRGJ1	14	-1	-1	13
6	6.256778176357721E-5	TGTGCCACCTGGGATCTGGAGAAACTCTTT	CATWDLEKLF	TRGV4	.	TRGJ1	14	-1	-1	19
6	6.256778176357721E-5	TGTGCCACCTGGGATGGACCGCGACTCTTT	CATWDGPRLF	TRGV4	.	TRGJ1	19	-1	-1	23
6	6.256778176357721E-5	TGTGCCACCTGGGATAGGCTGACACTCTTT	CATWDRLTLF	TRGV8	.	TRGJ1	18	-1	-1	20
6	6.256778176357721E-5	TGTGCCACCTGGGACCCGGAGAAACTCTTT	CATWDPEKLF	TRGV2	.	TRGJ1	14	-1	-1	19
6	6.256778176357721E-5	TGTGCCACCTGGGACGGGCTCAAGACGTTT	CATWDGLKTF	TRGV2	.	TRGJP2	18	-1	-1	16
6	6.256778176357721E-5	TGTGCCACCTGGGACAGTGCGAAACTCTTT	CATWDSAKLF	TRGV5	.	TRGJ1	16	-1	-1	20
6	6.256778176357721E-5	TGTGCCACGAAGGGGGTTTCGGTTCTCTTT	CATKGVSVLF	TRGV4	.	TRGJ1	7	-1	-1	24
6	6.256778176357721E-5	TGTGCCTTCTATTATAAGAAACTCTTT	CAFYYKKLF	TRGV4	.	TRGJ1	5	-1	-1	9
6	6.256778176357721E-5	TGTGCCACCTGGTATAAGAAACTCTTT	CATWYKKLF	TRGV2	.	TRGJ2	11	-1	-1	12
6	6.256778176357721E-5	TGTGCCACCTGGGATTCGGGACTCTTT	CATWDSGLF	TRGV4	.	TRGJ1	14	-1	-1	20
6	6.256778176357721E-5	TGTGCCACCTGGGATGGGGAACTCTTT	CATWDGELF	TRGV4	.	TRGJ1	17	-1	-1	19
6	6.256778176357721E-5	TGTGCCACCTGGGACGGAAAACTCTTT	CATWDGKLF	TRGV5	.	TRGJ1	14	-1	-1	18
6	6.256778176357721E-5	TGTGCCACCTGGGACAGGCTACTCTTT	CATWDRLLF	TRGV5	.	TRGJ1	18	-1	-1	20
6	6.256778176357721E-5	TGTGCCACCTGGGAAGAGAAACTCTTT	CATWEEKLF	TRGV4	.	TRGJ1	13	-1	-1	16
6	6.256778176357721E-5	TGTGCCACCATCACTAAGAAACTCTTT	CATITKKLF	TRGV4	.	TRGJ1	8	-1	-1	14
6	6.256778176357721E-5	TGTGCCACTAAAAAGAAACTCTTT	CATKKKLF	TRGV4	.	TRGJ1	7	-1	-1	12
6	6.256778176357721E-5	TGTGCCACCTTAATGAAACTCTTT	CATLMKLF	TRGV8	.	TRGJ1	9	-1	-1	10
6	6.256778176357721E-5	TGTGCCACCCCTAATTTACTCTTT	CATPNLLF	TRGV8	.	TRGJ1	8	-1	-1	17
6	6.256778176357721E-5	TGTGCCACCGGACCCAGGACGTTT	CATGPRTF	TRGV3	.	TRGJP2	8	-1	-1	14
5	5.213981813631434E-5	TGTGCCACCTGGGATAAGAAAGTATTGGTCAACAGTAGTGATTGGATCAAGACGTTT	CATWDKKVLVNSSDWIKTF	TRGV8	.	TRGJP2	15	-1	-1	33
5	5.213981813631434E-5	TGTGCCACCTGGGCCGAATTACTTGACTCAAGATCTTATTATAAGAAACTCTTT	CATWAELLDSRSYYKKLF	TRGV4	.	TRGJ1	12	-1	-1	35
5	5.213981813631434E-5	TGTGCCACCTGGGATAGGGGTTACGTAGAGTTGGGCAAAAAAATCAAGGTATTT	CATWDRGYVELGKKIKVF	TRGV8	.	TRGJP	17	-1	-1	26
5	5.213981813631434E-5	TGTGCCACCTGGGACGGTCCATGCGGATATAGTAGTGATTGGATCAAGACGTTT	CATWDGPCGYSSDWIKTF	TRGV2	.	TRGJP2	19	-1	-1	26
5	5.213981813631434E-5	TGTGCCACCTGGGACAGGCGAATGGGAGAAGTTGTAGGCTATAAGAAACTCTTT	CATWDRRMGEVVGYKKLF	TRGV3	.	TRGJ1	18	-1	-1	39
5	5.213981813631434E-5	TGTGCTGCGTGGGATTCAGGTGGTTGGCTGAAGGGATATAAGAAACTCTTT	CAAWDSGGWLKGYKKLF	TRGV10	.	TRGJ1	15	-1	-1	36
5	5.213981813631434E-5	TGTGCTGCGTGGGATTGGCCACCCGAAGAGAATTATTATAAGAAACTCTTT	CAAWDWPPEENYYKKLF	TRGV10	.	TRGJ1	15	-1	-1	29
5	5.213981813631434E-5	TGTGCTGCGTGGGATTACGCCCTTTATACCACTGGTTGGTTCAAGATATTT	CAAWDYALYTTGWFKIF	TRGV10	.	TRGJP1	18	-1	-1	24
5	5.213981813631434E-5	TGTGCCTCCTGTGTTGCCTGTTCAGGATGGGCTTATTATAAGAAACTCTTT	CASCVACSGWAYYKKLF	TRGV4	.	TRGJ1	10	-1	-1	32
5	5.213981813631434E-5	TGTGCCACCTGGGATGGGCTTGGAGCGTCGAATTATTATAAGAAACTCTTT	CATWDGLGASNYYKKLF	TRGV4	.	TRGJ1	18	-1	-1	27
5	5.213981813631434E-5	TGTGCCACCTGGGATACGATGCCAACATTGAATTATTATAAGAAACTCTTT	CATWDTMPTLNYYKKLF	TRGV8	.	TRGJ1	15	-1	-1	26
5	5.213981813631434E-5	TGTGCCACCTGGGATAATACCCTTGAGAGTAGTGATTGGATCAAGACGTTT	CATWDNTLESSDWIKTF	TRGV8	.	TRGJP2	15	-1	-1	27
5	5.213981813631434E-5	TGTGCCACCTGGGACGGGCCGTTTCGGAGAACTGGTTGGTTCAAGATATTT	CATWDGPFRRTGWFKIF	TRGV2	.	TRGJP1	19	-1	-1	30
5	5.213981813631434E-5	TGTGCCACCTGGGACGGGCAGCAAGAGTTGGGCAAAAAAATCAAGGTATTT	CATWDGQQELGKKIKVF	TRGV2	.	TRGJP	18	-1	-1	20
5	5.213981813631434E-5	TGTGCCACCTGGGACAGGCCGCGTGACGAACCAACATATAAGAAACTCTTT	CATWDRPRDEPTYKKLF	TRGV7	.	TRGJ1	19	-1	-1	36
5	5.213981813631434E-5	TGTGCCACCTGGGAATGGAAACGGTCATTAGGGGATTGGATCAAGACGTTT	CATWEWKRSLGDWIKTF	TRGV2	.	TRGJP2	13	-1	-1	33
5	5.213981813631434E-5	TGTGCTGCGTGGGTCCAATGGCTCCAAGATCATTATAAGAAACTCTTT	CAAWVQWLQDHYKKLF	TRGV10	.	TRGJ1	12	-1	-1	28
5	5.213981813631434E-5	TGTGCTGCGTGGGGGGGTGAGGTTTCCACTGGTTGGTTCAAGATATTT	CAAWGGEVSTGWFKIF	TRGV10	.	TRGJP1	12	-1	-1	25
5	5.213981813631434E-5	TGTGCTGCGTGGGAGAAATTATTATTCGGGTTCTATAAGAAACTCTTT	CAAWEKLLFGFYKKLF	TRGV10	.	TRGJ1	13	-1	-1	33
5	5.213981813631434E-5	TGTGCCTTGTGGGAGGCCGCACCGGTGGGCAAAAGAATCAAGGTATTT	CALWEAAPVGKRIKVF	TRGV9	.	TRGJP	22	-1	-1	25
5	5.213981813631434E-5	TGTGCCACCTCTCTACCTCTGGGTAGTAGTGATTGGATCAAGACGTTT	CATSLPLGSSDWIKTF	TRGV8	.	TRGJP2	9	-1	-1	23
5	5.213981813631434E-5	TGTGCCACCTGGGATGTTCCCCTTTGTAAGTTTTATAAGAAACTCTTT	CATWDVPLCKFYKKLF	TRGV8	.	TRGJ1	14	-1	-1	32
5	5.213981813631434E-5	TGTGCCACCTGGGATGGGGAGGGGAGTAGTGATTGGATCAAGACGTTT	CATWDGEGSSDWIKTF	TRGV4	.	TRGJP2	17	-1	-1	24
5	5.213981813631434E-5	TGTGCCACCTGGGATGATCAAGAGTTGGGCAAAAAAATCAAGGTATTT	CATWDDQELGKKIKVF	TRGV4	.	TRGJP	15	-1	-1	18
5	5.213981813631434E-5	TGTGCCACCTGGGATAGGTGTGTCGGTAGTGATTGGATCAAGACGTTT	CATWDRCVGSDWIKTF	TRGV3	.	TRGJP2	23	-1	-1	25
5	5.213981813631434E-5	TGTGCCACCTGGGATAAGGACGGTGCTAGTGATTGGATCAAGACGTTT	CATWDKDGASDWIKTF	TRGV8	.	TRGJP2	15	-1	-1	26
5	5.213981813631434E-5	TGTGCCACCTGGGACCAGGGCCGGGGTAGTGATTGGATCAAGACGTTT	CATWDQGRGSDWIKTF	TRGV2	.	TRGJP2	21	-1	-1	25
5	5.213981813631434E-5	TGTGCCACCTGGGACGTTCGGTATAGTAGTGATTGGATCAAGACGTTT	CATWDVRYSSDWIKTF	TRGV2	.	TRGJP2	15	-1	-1	21
5	5.213981813631434E-5	TGTGCCACCTGGGACGCTTCCCCTTTAGGCGATTGGATCAAGACGTTT	CATWDASPLGDWIKTF	TRGV2	.	TRGJP2	15	-1	-1	30
5	5.213981813631434E-5	TGTGCCACCTGGGACGCGCCTTCTACCACTGGTTGGTTCAAGATATTT	CATWDAPSTTGWFKIF	TRGV2	.	TRGJP1	19	-1	-1	23
5	5.213981813631434E-5	TGTGCCACCTGGGACGGTCAAAATAGTAGTGATTGGATCAAGACGTTT	CATWDGQNSSDWIKTF	TRGV2	.	TRGJP2	16	-1	-1	22
5	5.213981813631434E-5	TGTGCCACCTGGGACGGCCCAAACGAATCTGATTGGATCAAGACGTTT	CATWDGPNESDWIKTF	TRGV2	.	TRGJP2	19	-1	-1	29
5	5.213981813631434E-5	TGTGCCACCTGGGACGGGCTGAGCTTGCCCGATTATGAGAAACTCTTT	CATWDGLSLPDYEKLF	TRGV2	.	TRGJ1	18	-1	-1	31
5	5.213981813631434E-5	TGTGCCACCTGGGACGGGCCCACGATGCAGGTTTATAAGAAACTCTTT	CATWDGPTMQVYKKLF	TRGV2	.	TRGJ1	20	-1	-1	32
5	5.213981813631434E-5	TGTGCCACCTGGGACGGGCCGTCCCCGAATTATTATAAGAAACTCTTT	CATWDGPSPNYYKKLF	TRGV2	.	TRGJ1	24	-1	-1	25
5	5.213981813631434E-5	TGTGCCACCTGGGACGGGCCAAGTGGTAGTGATTGGATCAAGACGTTT	CATWDGPSGSDWIKTF	TRGV2	.	TRGJP2	19	-1	-1	25
5	5.213981813631434E-5	TGTGCCACCTGGGACGGGAATAATAGTAGTGATTGGATCAAGACGTTT	CATWDGNNSSDWIKTF	TRGV2	.	TRGJP2	17	-1	-1	22
5	5.213981813631434E-5	TGTGCCACCTGGGACATCCCCTCTATTTTTTATTATAAGAAACTCTTT	CATWDIPSIFYYKKLF	TRGV5	.	TRGJ1	15	-1	-1	29
5	5.213981813631434E-5	TGTGCCACCTGGGACAGTCAAACTAGGTCTTATTATAAGAAACTCTTT	CATWDSQTRSYYKKLF	TRGV7	.	TRGJ1	16	-1	-1	29
5	5.213981813631434E-5	TGTGCCACCTGGGACAGGCTGCCCGACAGTTATTATAAGAAACTCTTT	CATWDRLPDSYYKKLF	TRGV7	.	TRGJ1	23	-1	-1	29
5	5.213981813631434E-5	TGTGCCACCTGGGACAGGCCTCGGATTTGCTATTATAAGAAACTCTTT	CATWDRPRICYYKKLF	TRGV3	.	TRGJ1	20	-1	-1	30
5	5.213981813631434E-5	TGTGCCACCTGGGACAGGCCTAGCGGTAGTGATTGGATCAAGACGTTT	CATWDRPSGSDWIKTF	TRGV7	.	TRGJP2	20	-1	-1	25
5	5.213981813631434E-5	TGTGCCACCTGGGACAGGCCGATGTCGAATTATTATAAGAAACTCTTT	CATWDRPMSNYYKKLF	TRGV3	.	TRGJ1	19	-1	-1	24
5	5.213981813631434E-5	TGTGCCACCTGGGACAGGCGGGGGGCCACTGGTTGGTTCAAGATATTT	CATWDRRGATGWFKIF	TRGV3	.	TRGJP1	18	-1	-1	25
5	5.213981813631434E-5	TGTGCCACCTGGGACAGGCAGGGGGTCACTTATTATAAGAAACTCTTT	CATWDRQGVTYYKKLF	TRGV3	.	TRGJ1	18	-1	-1	29
5	5.213981813631434E-5	TGTGCCACATGTATTTCTTACTTTACCACTGGTTGGTTCAAGATATTT	CATCISYFTTGWFKIF	TRGV4	.	TRGJP1	10	-1	-1	23
5	5.213981813631434E-5	TGTGCTGCGTGGGATTATTGGAAATATTATTATAAGAAACTCTTT	CAAWDYWKYYYKKLF	TRGV10	.	TRGJ1	16	-1	-1	25
5	5.213981813631434E-5	TGTGCTGCGTGGGATTATAAAGTCGTCTATTATAAGAAACTCTTT	CAAWDYKVVYYKKLF	TRGV10	.	TRGJ1	16	-1	-1	27
5	5.213981813631434E-5	TGTGCTGCGTGGGATGCCCCACCGAATTATTATAAGAAACTCTTT	CAAWDAPPNYYKKLF	TRGV10	.	TRGJ1	14	-1	-1	22
5	5.213981813631434E-5	TGTGCTGCGTGGGACCCTAACTGTAATTATTATAAGAAACTCTTT	CAAWDPNCNYYKKLF	TRGV10	.	TRGJ1	13	-1	-1	24
5	5.213981813631434E-5	TGTGCTGCGTGGATTCTTAATACCACTGGTTGGTTCAAGATATTT	CAAWILNTTGWFKIF	TRGV10	.	TRGJP1	25	-1	-1	19
5	5.213981813631434E-5	TGTGCTGCGGAGCCCTCCAATTCCACATATTATAAGAAACTCTTT	CAAEPSNSTYYKKLF	TRGV10	.	TRGJ1	8	-1	-1	18
5	5.213981813631434E-5	TGTGCCTTGTGGGAGGTGCGGTTGGGCAAAAAAATCAAGGTATTT	CALWEVRLGKKIKVF	TRGV9	.	TRGJP	18	-1	-1	20
5	5.213981813631434E-5	TGTGCCTGCTGGATTAGGCACCGTGGGCATTATAAGAAACTCTTT	CACWIRHRGHYKKLF	TRGV11	.	TRGJ1	24	-1	-1	28
5	5.213981813631434E-5	TGTGCCACCTGCTATACGGAGGTTGTAGGGTATAAGAAACTCTTT	CATCYTEVVGYKKLF	TRGV8	.	TRGJ1	10	-1	-1	30
5	5.213981813631434E-5	TGTGCCACCTGGGCGTACCAATGCCCATATTATAAGAAACTCTTT	CATWAYQCPYYKKLF	TRGV5	.	TRGJ1	12	-1	-1	27
5	5.213981813631434E-5	TGTGCCACCTGGGCAGCCGGGGAGATTTATTATAAGAAACTCTTT	CATWAAGEIYYKKLF	TRGV5	.	TRGJ1	15	-1	-1	23
5	5.213981813631434E-5	TGTGCCACCTGGGATCGGCCCAGTAATTATTATAAGAAACTCTTT	CATWDRPSNYYKKLF	TRGV4	.	TRGJ1	21	-1	-1	24
5	5.213981813631434E-5	TGTGCCACCTGGGATGTGGGTACCACTGGTTGGTTCAAGATATTT	CATWDVGTTGWFKIF	TRGV4	.	TRGJP1	15	-1	-1	20
5	5.213981813631434E-5	TGTGCCACCTGGGATGGGCCCAAAATTTATTATAAGAAACTCTTT	CATWDGPKIYYKKLF	TRGV4	.	TRGJ1	21	-1	-1	26
5	5.213981813631434E-5	TGTGCCACCTGGGATGGGCAAGAAGCGTATTATAAGAAACTCTTT	CATWDGQEAYYKKLF	TRGV4	.	TRGJ1	18	-1	-1	27
5	5.213981813631434E-5	TGTGCCACCTGGGATGGGAGTTCGAATTATTATAAGAAACTCTTT	CATWDGSSNYYKKLF	TRGV4	.	TRGJ1	17	-1	-1	20
5	5.213981813631434E-5	TGTGCCACCTGGGATATTGGGGGGGGTGATTGGATCAAGACGTTT	CATWDIGGGDWIKTF	TRGV8	.	TRGJP2	15	-1	-1	25
5	5.213981813631434E-5	TGTGCCACCTGGGATACGTATTGGGATTATTATAAGAAACTCTTT	CATWDTYWDYYKKLF	TRGV8	.	TRGJ1	15	-1	-1	19
5	5.213981813631434E-5	TGTGCCACCTGGGATAGCGTCCCTCATTATTATAAGAAACTCTTT	CATWDSVPHYYKKLF	TRGV8	.	TRGJ1	16	-1	-1	25
5	5.213981813631434E-5	TGTGCCACCTGGGACGCCCCCCCGCTTTATTATAAGAAACTCTTT	CATWDAPPLYYKKLF	TRGV2	.	TRGJ1	15	-1	-1	26
5	5.213981813631434E-5	TGTGCCACCTGGGACGGTTATACCACTGGTTGGTTCAAGATATTT	CATWDGYTTGWFKIF	TRGV2	.	TRGJP1	16	-1	-1	15
5	5.213981813631434E-5	TGTGCCACCTGGGACGGCAAAGTGGATTATTATAAGAAACTCTTT	CATWDGKVDYYKKLF	TRGV3	.	TRGJ1	17	-1	-1	25
5	5.213981813631434E-5	TGTGCCACCTGGGACGGGCCTGGTAGTGATTGGATCAAGACGTTT	CATWDGPGSDWIKTF	TRGV2	.	TRGJP2	19	-1	-1	22
5	5.213981813631434E-5	TGTGCCACCTGGGACGGGCCTGGACCTAGGGATAAGAAACTCTTT	CATWDGPGPRDKKLF	TRGV2	.	TRGJ1	19	-1	-1	31
5	5.213981813631434E-5	TGTGCCACCTGGGACGGGCCTACCACTGGTTGGTTCAAGATATTT	CATWDGPTTGWFKIF	TRGV2	.	TRGJP1	19	-1	-1	20
5	5.213981813631434E-5	TGTGCCACCTGGGACGGGCCCCCTTATTATTATAAGAAACTCTTT	CATWDGPPYYYKKLF	TRGV2	.	TRGJ1	20	-1	-1	25
5	5.213981813631434E-5	TGTGCCACCTGGGACGGGCCCCCGGGCTTTATTAAGAAACTCTTT	CATWDGPPGFIKKLF	TRGV4	.	TRGJ1	20	-1	-1	28
5	5.213981813631434E-5	TGTGCCACCTGGGACGGGCCCCGACGGTATTATAAGAAACTCTTT	CATWDGPRRYYKKLF	TRGV2	.	TRGJ1	20	-1	-1	27
5	5.213981813631434E-5	TGTGCCACCTGGGACGGGCCGGGTAGTGATTGGATCAAGACGTTT	CATWDGPGSDWIKTF	TRGV2	.	TRGJP2	19	-1	-1	22
5	5.213981813631434E-5	TGTGCCACCTGGGACGGGCCGATTAGTGATTGGATCAAGACGTTT	CATWDGPISDWIKTF	TRGV2	.	TRGJP2	19	-1	-1	23
5	5.213981813631434E-5	TGTGCCACCTGGGACGGGCCAGGAGAGTATTATAAGAAACTCTTT	CATWDGPGEYYKKLF	TRGV2	.	TRGJ1	19	-1	-1	27
5	5.213981813631434E-5	TGTGCCACCTGGGACGAAAGTAGTAGTGATTGGATCAAGACGTTT	CATWDESSSDWIKTF	TRGV2	.	TRGJP2	15	-1	-1	20
5	5.213981813631434E-5	TGTGCCACCTGGGACAGGCTATTGGGATATTATAAGAAACTCTTT	CATWDRLLGYYKKLF	TRGV3	.	TRGJ1	18	-1	-1	27
5	5.213981813631434E-5	TGTGCCACCTGGGACAGGCCGGATTGGGATTATAAGAAACTCTTT	CATWDRPDWDYKKLF	TRGV5	.	TRGJ1	19	-1	-1	28
5	5.213981813631434E-5	TGTGCCACCTGGGACAGGCGATGTAGTGATTGGATCAAGACGTTT	CATWDRRCSDWIKTF	TRGV3	.	TRGJP2	18	-1	-1	22
5	5.213981813631434E-5	TGTGCCACCTGGGACAGGGTTGGCCTGTATTATAAGAAACTCTTT	CATWDRVGLYYKKLF	TRGV5	.	TRGJ1	17	-1	-1	27
5	5.213981813631434E-5	TGTGCCACCTGGGACAGAGGGACGAATTATTATAAGAAACTCTTT	CATWDRGTNYYKKLF	TRGV3	.	TRGJ1	16	-1	-1	22
5	5.213981813631434E-5	TGTGCCACCTGGAGCGTTCAAAAGAATTATTATAAGAAACTCTTT	CATWSVQKNYYKKLF	TRGV4	.	TRGJ1	11	-1	-1	23
5	5.213981813631434E-5	TGTGCTGCGTGGGATTGCACGAATTATTATAAGAAACTCTTT	CAAWDCTNYYKKLF	TRGV10	.	TRGJ1	15	-1	-1	19
5	5.213981813631434E-5	TGTGCTGCGTGGGATTACAAGGGAGGCTGGTTCAAGATATTT	CAAWDYKGGWFKIF	TRGV10	.	TRGJP1	17	-1	-1	24
5	5.213981813631434E-5	TGTGCCTTGTGGGAGGAACCTTATTATTATAAGAAACTCTTT	CALWEEPYYYKKLF	TRGV9	.	TRGJ1	15	-1	-1	22
5	5.213981813631434E-5	TGTGCCTGCTGGATTAGGTTATATTATTATAAGAAACTCTTT	CACWIRLYYYKKLF	TRGV11	.	TRGJ2	17	-1	-1	22
5	5.213981813631434E-5	TGTGCCTGCTGGATTAGGCACGTGAGTTATAAGAAACTCTTT	CACWIRHVSYKKLF	TRGV11	.	TRGJ1	23	-1	-1	26
5	5.213981813631434E-5	TGTGCCTGCTGGATCGCAACCTCCGGCTATAAGAAACTCTTT	CACWIATSGYKKLF	TRGV11	.	TRGJ1	13	-1	-1	27
5	5.213981813631434E-5	TGTGCCGCCCCTATCGATAGTAGTGATTGGATCGAGACGTTT	CAAPIDSSDWIETF	TRGV2	.	TRGJP2	8	-1	-1	16
5	5.213981813631434E-5	TGTGCCACCTGGGTATTCCCGGATTATTATAAGAAACTCTTT	CATWVFPDYYKKLF	TRGV4	.	TRGJ1	12	-1	-1	19
5	5.213981813631434E-5	TGTGCCACCTGGGGTGGTGACAGGCTTTGGTTCAAGATATTT	CATWGGDRLWFKIF	TRGV8	.	TRGJP1	12	-1	-1	26
5	5.213981813631434E-5	TGTGCCACCTGGGATTCCCCGAATTATTATAAGAAACTCTTT	CATWDSPNYYKKLF	TRGV8	.	TRGJ1	14	-1	-1	19
5	5.213981813631434E-5	TGTGCCACCTGGGATGGGCTCGATTATTATAAGAAACTCTTT	CATWDGLDYYKKLF	TRGV4	.	TRGJ1	18	-1	-1	19
5	5.213981813631434E-5	TGTGCCACCTGGGATGGGAGGGTTTATTATAAGAAACTCTTT	CATWDGRVYYKKLF	TRGV4	.	TRGJ1	17	-1	-1	23
5	5.213981813631434E-5	TGTGCCACCTGGGATGGAGGCTATTATTATAAGAAACTCTTT	CATWDGGYYYKKLF	TRGV4	.	TRGJ1	16	-1	-1	22
5	5.213981813631434E-5	TGTGCCACCTGGGATATGCGTAGTGATTGGATCAAGACGTTT	CATWDMRSDWIKTF	TRGV8	.	TRGJP2	21	-1	-1	19
5	5.213981813631434E-5	TGTGCCACCTGGGATAGGGGGGTTCGCTATAAGAAACTCTTT	CATWDRGVRYKKLF	TRGV8	.	TRGJ1	17	-1	-1	27
5	5.213981813631434E-5	TGTGCCACCTGGGATAGAGGGGTAACTCATAAGAAACTCTTT	CATWDRGVTHKKLF	TRGV8	.	TRGJ1	16	-1	-1	28
5	5.213981813631434E-5	TGTGCCACCTGGGATAATCGGGAGGGTTATAAGAAACTCTTT	CATWDNREGYKKLF	TRGV8	.	TRGJ1	15	-1	-1	26
5	5.213981813631434E-5	TGTGCCACCTGGGATAACGCGAATTATTATAAGAAACTCTTT	CATWDNANYYKKLF	TRGV8	.	TRGJ1	15	-1	-1	13
5	5.213981813631434E-5	TGTGCCACCTGGGACCGGTCGAATTATTATAAGAAACTCTTT	CATWDRSNYYKKLF	TRGV3	.	TRGJ1	17	-1	-1	18
5	5.213981813631434E-5	TGTGCCACCTGGGACGTGCAGAATTATTATAAGAAACTCTTT	CATWDVQNYYKKLF	TRGV7	.	TRGJ1	14	-1	-1	20
5	5.213981813631434E-5	TGTGCCACCTGGGACGCTCCCCCCCGGTATAAGAAACTCTTT	CATWDAPPRYKKLF	TRGV2	.	TRGJ1	15	-1	-1	27
5	5.213981813631434E-5	TGTGCCACCTGGGACGCCGCGTTTTATTATAAGAAACTCTTT	CATWDAAFYYKKLF	TRGV2	.	TRGJ1	15	-1	-1	23
5	5.213981813631434E-5	TGTGCCACCTGGGACGCATGTAGTGATTGGATCAAGACGTTT	CATWDACSDWIKTF	TRGV2	.	TRGJP2	15	-1	-1	19
5	5.213981813631434E-5	TGTGCCACCTGGGACGGCCCGGCGGGGTATAAGAAACTCTTT	CATWDGPAGYKKLF	TRGV2	.	TRGJ1	20	-1	-1	27
5	5.213981813631434E-5	TGTGCCACCTGGGACGGGCCTGTTTATTATAAGAAACTCTTT	CATWDGPVYYKKLF	TRGV2	.	TRGJ1	22	-1	-1	23
5	5.213981813631434E-5	TGTGCCACCTGGGACGGGCCTGAATATTATAAGAAACTCTTT	CATWDGPEYYKKLF	TRGV2	.	TRGJ1	19	-1	-1	21
5	5.213981813631434E-5	TGTGCCACCTGGGACGGGCCTAATTTTTATAAGAAACTCTTT	CATWDGPNFYKKLF	TRGV2	.	TRGJ1	19	-1	-1	21
5	5.213981813631434E-5	TGTGCCACCTGGGACGGGCCCCGTTGGTATAAGAAACTCTTT	CATWDGPRWYKKLF	TRGV4	.	TRGJ1	20	-1	-1	27
5	5.213981813631434E-5	TGTGCCACCTGGGACGGGCCCACTGGTTGGTTCAAGATATTT	CATWDGPTGWFKIF	TRGV2	.	TRGJP1	20	-1	-1	19
5	5.213981813631434E-5	TGTGCCACCTGGGACGGGCCGGGTAATTATAAGAAACTCTTT	CATWDGPGNYKKLF	TRGV2	.	TRGJ1	19	-1	-1	25
5	5.213981813631434E-5	TGTGCCACCTGGGACGGGCCGGGGTATTATAAGAAACTCTTT	CATWDGPGYYKKLF	TRGV2	.	TRGJ1	19	-1	-1	24
5	5.213981813631434E-5	TGTGCCACCTGGGACGGGCCAAATTATTATAAGAAACTCTTT	CATWDGPNYYKKLF	TRGV2	.	TRGJ1	19	-1	-1	21
5	5.213981813631434E-5	TGTGCCACCTGGGACGGGCGGGATTATTATAAGAAACTCTTT	CATWDGRDYYKKLF	TRGV2	.	TRGJ1	18	-1	-1	22
5	5.213981813631434E-5	TGTGCCACCTGGGACGGGCATAATTATTATAAGAAACTCTTT	CATWDGHNYYKKLF	TRGV2	.	TRGJ1	18	-1	-1	21
5	5.213981813631434E-5	TGTGCCACCTGGGACGGATTGAATTATTATAAGAAACTCTTT	CATWDGLNYYKKLF	TRGV2	.	TRGJ1	16	-1	-1	17
5	5.213981813631434E-5	TGTGCCACCTGGGACGGACGTAGTGATTGGATCAAGACGTTT	CATWDGRSDWIKTF	TRGV2	.	TRGJP2	16	-1	-1	19
5	5.213981813631434E-5	TGTGCCACCTGGGACGGACAGAATTATTATAAGAAACTCTTT	CATWDGQNYYKKLF	TRGV2	.	TRGJ1	16	-1	-1	20
5	5.213981813631434E-5	TGTGCCACCTGGGACAGTTCAGATTATTATAAGAAACTCTTT	CATWDSSDYYKKLF	TRGV3	.	TRGJ1	16	-1	-1	22
5	5.213981813631434E-5	TGTGCCACCTGGGACAGGCTTGGGGGAACTCGGAAACTCTTT	CATWDRLGGTRKLF	TRGV5	.	TRGJ1	21	-1	-1	32
5	5.213981813631434E-5	TGTGCCACCTGGGACAGGCTGCGGTATTATAAGAAACTCTTT	CATWDRLRYYKKLF	TRGV5	.	TRGJ1	18	-1	-1	24
5	5.213981813631434E-5	TGTGCCACCTGGGACAGGCTGACTTATTATAAGAAACTCTTT	CATWDRLTYYKKLF	TRGV3	.	TRGJ1	18	-1	-1	20
5	5.213981813631434E-5	TGTGCCACCTGGGACAGGCCCTATTATTATAAGAAACTCTTT	CATWDRPYYYKKLF	TRGV3	.	TRGJ1	19	-1	-1	22
5	5.213981813631434E-5	TGTGCCACCTGGGACAGGCCCGATTATTATAAGAAACTCTTT	CATWDRPDYYKKLF	TRGV7	.	TRGJ1	19	-1	-1	22
5	5.213981813631434E-5	TGTGCCACCTGGGACAGGCCGGTTTTTTATAAGAAACTCTTT	CATWDRPVFYKKLF	TRGV5	.	TRGJ1	22	-1	-1	23
5	5.213981813631434E-5	TGTGCCACCTGGGACAGGCCGGATTATTATAAGAAACTCTTT	CATWDRPDYYKKLF	TRGV3	.	TRGJ1	19	-1	-1	19
5	5.213981813631434E-5	TGTGCCACCTGGGACAGGCCATCGAGTTATAAGAAACTCTTT	CATWDRPSSYKKLF	TRGV3	.	TRGJ1	19	-1	-1	26
5	5.213981813631434E-5	TGTGCCACCTGGGACAGGCAAGCCCATTATAAGAAACTCTTT	CATWDRQAHYKKLF	TRGV3	.	TRGJ1	18	-1	-1	25
5	5.213981813631434E-5	TGTGCCACCTGGGACAGGGTTCCCAGTTATAAGAAACTCTTT	CATWDRVPSYKKLF	TRGV3	.	TRGJ1	25	-1	-1	26
5	5.213981813631434E-5	TGTGCCACCTGGGACAGACCGTACGGTTATAAGAAACTCTTT	CATWDRPYGYKKLF	TRGV2	.	TRGJ1	14	-1	-1	26
5	5.213981813631434E-5	TGTGCCACCTGGGACAGAGAAATAGCGCGGATGGAACTCTTT	CATWDREIARMELF	TRGV3	.	TRGJ1	16	-1	-1	34
5	5.213981813631434E-5	TGTGCCACCTGGGACAATGGGAATTATTATAAGAAACTCTTT	CATWDNGNYYKKLF	TRGV3	.	TRGJ1	15	-1	-1	20
5	5.213981813631434E-5	TGTGCCACCTGGGAAGCTCCTAGTGATTGGATCAAGACGTTT	CATWEAPSDWIKTF	TRGV2	.	TRGJP2	13	-1	-1	20
5	5.213981813631434E-5	TGTGCTGCGTGGGTAAGGGGTTATTATAAGAAACTCTTT	CAAWVRGYYKKLF	TRGV10	.	TRGJ1	12	-1	-1	20
5	5.213981813631434E-5	TGTGCTGCGTGGGCTTTTAATTATTATAAGAAACTCTTT	CAAWAFNYYKKLF	TRGV10	.	TRGJ1	15	-1	-1	18
5	5.213981813631434E-5	TGTGCTGCGTGGGCTCAGAATTATTATAAGAAACTCTTT	CAAWAQNYYKKLF	TRGV10	.	TRGJ1	12	-1	-1	17
5	5.213981813631434E-5	TGTGCTGCGTGGGCCCTGTTTTATTATAAGAAACTCTTT	CAAWALFYYKKLF	TRGV10	.	TRGJ1	12	-1	-1	20
5	5.213981813631434E-5	TGTGCCACCTGTGAGATCAGTGATTGGATCAAGACGTTT	CATCEISDWIKTF	TRGV2	.	TRGJP2	13	-1	-1	18
5	5.213981813631434E-5	TGTGCCACCTGGTTCCCGAATTATTATAAGAAACTCTTT	CATWFPNYYKKLF	TRGV5	.	TRGJ1	11	-1	-1	16
5	5.213981813631434E-5	TGTGCCACCTGGGCCCCCCGGCCTTATAAGAAACTCTTT	CATWAPRPYKKLF	TRGV2	.	TRGJ1	12	-1	-1	23
5	5.213981813631434E-5	TGTGCCACCTGGGCGAAAAATTATTATAAGAAACTCTTT	CATWAKNYYKKLF	TRGV4	.	TRGJ1	12	-1	-1	18
5	5.213981813631434E-5	TGTGCCACCTGGGGCGCCGTTTATTATAAGAAACTCTTT	CATWGAVYYKKLF	TRGV8	.	TRGJ1	12	-1	-1	20
5	5.213981813631434E-5	TGTGCCACCTGGGGCAGGCTTTATTATAAGAAACTCTTT	CATWGRLYYKKLF	TRGV5P	.	TRGJ1	18	-1	-1	20
5	5.213981813631434E-5	TGTGCCACCTGGGGGTCGAATTATTATAAGAAACTCTTT	CATWGSNYYKKLF	TRGV4	.	TRGJ1	12	-1	-1	15
5	5.213981813631434E-5	TGTGCCACCTGGGATCTATATTATTATAAGAAACTCTTT	CATWDLYYYKKLF	TRGV4	.	TRGJ1	14	-1	-1	19
5	5.213981813631434E-5	TGTGCCACCTGGGATGCATGTTATTATAAGAAACTCTTT	CATWDACYYKKLF	TRGV4	.	TRGJ1	15	-1	-1	20
5	5.213981813631434E-5	TGTGCCACCTGGGATGGTCATAGGGATAAGAAACTCTTT	CATWDGHRDKKLF	TRGV4	.	TRGJ1	16	-1	-1	25
5	5.213981813631434E-5	TGTGCCACCTGGGATGGGCCTGGATTGGAGAAACTCTTT	CATWDGPGLEKLF	TRGV4	.	TRGJ1	19	-1	-1	28
5	5.213981813631434E-5	TGTGCCACCTGGGATGGATCCTATTATAAGAAACTCTTT	CATWDGSYYKKLF	TRGV4	.	TRGJ1	16	-1	-1	21
5	5.213981813631434E-5	TGTGCCACCTGGGATGGAGGATATTATAAGAAACTCTTT	CATWDGGYYKKLF	TRGV4	.	TRGJ1	16	-1	-1	21
5	5.213981813631434E-5	TGTGCCACCTGGGATGACAGGTATTATAAGAAACTCTTT	CATWDDRYYKKLF	TRGV4	.	TRGJ1	15	-1	-1	21
5	5.213981813631434E-5	TGTGCCACCTGGGATGAGGCTTATTATAAGAAACTCTTT	CATWDEAYYKKLF	TRGV8	.	TRGJ1	23	-1	-1	20
5	5.213981813631434E-5	TGTGCCACCTGGGATACAGAGGGCCGAAAGAAACTCTTT	CATWDTEGRKKLF	TRGV8	.	TRGJ1	15	-1	-1	27
5	5.213981813631434E-5	TGTGCCACCTGGGATAGTAGTGATTGGATCAAGACGTTT	CATWDSSDWIKTF	TRGV8	.	TRGJP2	16	-1	-1	13
5	5.213981813631434E-5	TGTGCCACCTGGGATAGCTCGTATTATAAGAAACTCTTT	CATWDSSYYKKLF	TRGV8	.	TRGJ1	16	-1	-1	21
5	5.213981813631434E-5	TGTGCCACCTGGGATAGCCATTATTATAAGAAACTCTTT	CATWDSHYYKKLF	TRGV8	.	TRGJ1	16	-1	-1	19
5	5.213981813631434E-5	TGTGCCACCTGGGATAGGCCGTATTATAAGAAACTCTTT	CATWDRPYYKKLF	TRGV8	.	TRGJ1	23	-1	-1	21
5	5.213981813631434E-5	TGTGCCACCTGGGACTCTCTTTGGTATAAGAAACTCTTT	CATWDSLWYKKLF	TRGV5	.	TRGJ1	14	-1	-1	24
5	5.213981813631434E-5	TGTGCCACCTGGGACGTGAGGGCTTATAAGAAACTCTTT	CATWDVRAYKKLF	TRGV2	.	TRGJ1	15	-1	-1	23
5	5.213981813631434E-5	TGTGCCACCTGGGACGGTCCGGGGCATAAGAAACTCTTT	CATWDGPGHKKLF	TRGV2	.	TRGJ1	19	-1	-1	25
5	5.213981813631434E-5	TGTGCCACCTGGGACGGCCATTATTATAAGAAACTCTTT	CATWDGHYYKKLF	TRGV2	.	TRGJ1	16	-1	-1	19
5	5.213981813631434E-5	TGTGCCACCTGGGACGGGCTGTCTTATAAGAAACTCTTT	CATWDGLSYKKLF	TRGV2	.	TRGJ1	18	-1	-1	23
5	5.213981813631434E-5	TGTGCCACCTGGGACGGGCTGTGTTATAAGAAACTCTTT	CATWDGLCYKKLF	TRGV2	.	TRGJ1	18	-1	-1	23
5	5.213981813631434E-5	TGTGCCACCTGGGACGGGCTAGAATATAAGAAACTCTTT	CATWDGLEYKKLF	TRGV2	.	TRGJ1	18	-1	-1	24
5	5.213981813631434E-5	TGTGCCACCTGGGACGGGCCTCATTATAAGAAACTCTTT	CATWDGPHYKKLF	TRGV2	.	TRGJ1	19	-1	-1	22
5	5.213981813631434E-5	TGTGCCACCTGGGACGGGCCGGGGGTTAAGAAACTCTTT	CATWDGPGVKKLF	TRGV2	.	TRGJ1	19	-1	-1	26
5	5.213981813631434E-5	TGTGCCACCTGGGACGGGCCGGATTATAAGAAACTCTTT	CATWDGPDYKKLF	TRGV2	.	TRGJ1	19	-1	-1	22
5	5.213981813631434E-5	TGTGCCACCTGGGACGGGCGCGGGTATAAGAAACTCTTT	CATWDGRGYKKLF	TRGV2	.	TRGJ1	21	-1	-1	24
5	5.213981813631434E-5	TGTGCCACCTGGGACGGGCAACATTATAAGAAACTCTTT	CATWDGQHYKKLF	TRGV2	.	TRGJ1	18	-1	-1	22
5	5.213981813631434E-5	TGTGCCACCTGGGACGGGGGTTATTATAAGAAACTCTTT	CATWDGGYYKKLF	TRGV2	.	TRGJ1	17	-1	-1	20
5	5.213981813631434E-5	TGTGCCACCTGGGACGGATATTCTTGGTTCAAGATATTT	CATWDGYSWFKIF	TRGV2	.	TRGJP1	16	-1	-1	23
5	5.213981813631434E-5	TGTGCCACCTGGGACGACGGCCCTTATAAGAAACTCTTT	CATWDDGPYKKLF	TRGV4	.	TRGJ1	13	-1	-1	23
5	5.213981813631434E-5	TGTGCCACCTGGGACGAGGGACTTTATAAGAAACTCTTT	CATWDEGLYKKLF	TRGV4	.	TRGJ1	13	-1	-1	23
5	5.213981813631434E-5	TGTGCCACCTGGGACAGTTTGGGTTATAAGAAACTCTTT	CATWDSLGYKKLF	TRGV5	.	TRGJ1	16	-1	-1	23
5	5.213981813631434E-5	TGTGCCACCTGGGACAGGCCGGGTTATAAGAAACTCTTT	CATWDRPGYKKLF	TRGV7	.	TRGJ1	19	-1	-1	23
5	5.213981813631434E-5	TGTGCCACCTGGGACAGGCGCGCGTCTAAGAAACTCTTT	CATWDRRASKKLF	TRGV7	.	TRGJ1	18	-1	-1	26
5	5.213981813631434E-5	TGTGCCACCTGGGACAGGCGGGACTATAAGAAACTCTTT	CATWDRRDYKKLF	TRGV5	.	TRGJ1	18	-1	-1	24
5	5.213981813631434E-5	TGTGCCACCTGGGACAGGGGGTATTATAAGAAACTCTTT	CATWDRGYYKKLF	TRGV3	.	TRGJ1	17	-1	-1	21
5	5.213981813631434E-5	TGTGCCACCTGGGACAGAAATTATTATAAGAAACTCTTT	CATWDRNYYKKLF	TRGV7	.	TRGJ1	16	-1	-1	18
5	5.213981813631434E-5	TGTGCCACCTGGGAGAAAATTTATTATAAGAAACTCTTT	CATWEKIYYKKLF	TRGV8	.	TRGJ1	13	-1	-1	20
5	5.213981813631434E-5	TGTGCCACCTGGGAAGAGAATTATTATAAGAAACTCTTT	CATWEENYYKKLF	TRGV5	.	TRGJ1	13	-1	-1	17
5	5.213981813631434E-5	TGTGCCACCTGGGAAAGGTCGAGTTATAAGAAACTCTTT	CATWERSSYKKLF	TRGV3	.	TRGJ1	17	-1	-1	23
5	5.213981813631434E-5	TGTGCCACCTGGATATCGAATTATTATAAGAAACTCTTT	CATWISNYYKKLF	TRGV4	.	TRGJ1	11	-1	-1	15
5	5.213981813631434E-5	TGTGCCACCTGGAGGTCCACTGGTTGGTTCAAGATATTT	CATWRSTGWFKIF	TRGV4	.	TRGJP1	11	-1	-1	16
5	5.213981813631434E-5	TGTGCCACCACAACTAAAGGGTATTATAAGAAACTCTTT	CATTTKGYYKKLF	TRGV8	.	TRGJ1	8	-1	-1	21
5	5.213981813631434E-5	TGTGTCTTACTAGAACCTTATTATAAGAAACTCTTT	CVLLEPYYKKLF	TRGV9	.	TRGJ1	7	-1	-1	17
5	5.213981813631434E-5	TGTGCTGCGTCGTGGAATTATTATAAGAAACTCTTT	CAASWNYYKKLF	TRGV10	.	TRGJ1	9	-1	-1	14
5	5.213981813631434E-5	TGTGCTGCGTGGGATTATGATTATAAGAAACTCTTT	CAAWDYDYKKLF	TRGV10	.	TRGJ1	16	-1	-1	16
5	5.213981813631434E-5	TGTGCTGCGTGGGACTATTATTATAAGAAACTCTTT	CAAWDYYYKKLF	TRGV10	.	TRGJ1	16	-1	-1	16
5	5.213981813631434E-5	TGTGCCTGCTGGATCTTATATTATAAGAAACTCTTT	CACWILYYKKLF	TRGV11	.	TRGJ1	13	-1	-1	18
5	5.213981813631434E-5	TGTGCCACCTGCGTGAATTATTATAAGAAACTCTTT	CATCVNYYKKLF	TRGV4	.	TRGJ1	10	-1	-1	14
5	5.213981813631434E-5	TGTGCCACCTGCGCCAATTATTATAAGAAACTCTTT	CATCANYYKKLF	TRGV3	.	TRGJ1	10	-1	-1	15
5	5.213981813631434E-5	TGTGCCACCTGGTATCGGGATTATAAGAAACTCTTT	CATWYRDYKKLF	TRGV8	.	TRGJ1	17	-1	-1	19
5	5.213981813631434E-5	TGTGCCACCTGGGTCGCTTATTATAAGAAACTCTTT	CATWVAYYKKLF	TRGV8	.	TRGJ1	12	-1	-1	17
5	5.213981813631434E-5	TGTGCCACCTGGGCTCGTTATTATAAGAAACTCTTT	CATWARYYKKLF	TRGV2	.	TRGJ1	12	-1	-1	17
5	5.213981813631434E-5	TGTGCCACCTGGGCCTACCAGGCGAAGAAACTCTTT	CATWAYQAKKLF	TRGV8	.	TRGJ1	12	-1	-1	24
5	5.213981813631434E-5	TGTGCCACCTGGGCCCATTATTATAAGAAACTCTTT	CATWAHYYKKLF	TRGV5	.	TRGJ1	12	-1	-1	16
5	5.213981813631434E-5	TGTGCCACCTGGGCCGATTATTATAAGAAACTCTTT	CATWADYYKKLF	TRGV8	.	TRGJ1	12	-1	-1	16
5	5.213981813631434E-5	TGTGCCACCTGGGGTTGGTCTTATAAGAAACTCTTT	CATWGWSYKKLF	TRGV4	.	TRGJ1	12	-1	-1	20
5	5.213981813631434E-5	TGTGCCACCTGGGATTTGCATTATAAGAAACTCTTT	CATWDLHYKKLF	TRGV8	.	TRGJ1	14	-1	-1	19
5	5.213981813631434E-5	TGTGCCACCTGGGATTCCTATTATAAGAAACTCTTT	CATWDSYYKKLF	TRGV4	.	TRGJ1	14	-1	-1	18
5	5.213981813631434E-5	TGTGCCACCTGGGATGGTCTTGTGAGGAAACTCTTT	CATWDGLVRKLF	TRGV4	.	TRGJ1	16	-1	-1	26
5	5.213981813631434E-5	TGTGCCACCTGGGATGGTCGTTATAAGAAACTCTTT	CATWDGRYKKLF	TRGV4	.	TRGJ1	16	-1	-1	20
5	5.213981813631434E-5	TGTGCCACCTGGGATGGCCTTTTGGAGAAACTCTTT	CATWDGLLEKLF	TRGV4	.	TRGJ1	16	-1	-1	25
5	5.213981813631434E-5	TGTGCCACCTGGGATGGGTTCTATAAGAAACTCTTT	CATWDGFYKKLF	TRGV4	.	TRGJ1	17	-1	-1	21
5	5.213981813631434E-5	TGTGCCACCTGGGATGGGTTCGGCGGGAAACTCTTT	CATWDGFGGKLF	TRGV4	.	TRGJ1	17	-1	-1	26
5	5.213981813631434E-5	TGTGCCACCTGGGATGGGCAATATAAGAAACTCTTT	CATWDGQYKKLF	TRGV4	.	TRGJ1	18	-1	-1	21
5	5.213981813631434E-5	TGTGCCACCTGGGATGGGAAATATAAGAAACTCTTT	CATWDGKYKKLF	TRGV4	.	TRGJ1	17	-1	-1	21
[truncated: 3,126 more rows]
