# Supplementary material for: Dissection of the Human T-Cell Receptor γ Gene Repertoire in the Brain and Peripheral Blood Identifies Age- and Alzheimer's Disease-Associated Clonotype Profiles
Source: Front Immunol. 2020 Jan 29;11:12. doi: 10.3389/fimmu.2020.00012 (PMC7025544; doi:10.3389/fimmu.2020.00012)
Supplement: Supplementary file 5 [file Data_Sheet_2.zip › repertoires_corrected_and_decontaminated/PN302.txt]

count	freq	cdr3nt	cdr3aa	v	d	j	VEnd	DStart	DEnd	JStart
26249	0.11968029326208475	TGTGCCTTGTGGGAGGTGCAAGAGTTGGGCAAAAAAATCAAGGTATTT	CALWEVQELGKKIKVF	TRGV9	.	TRGJP	19	-1	-1	17
12323	0.056185769129059024	TGTGCCTTGTGGGAGACATTTGATTCGCAAGAGTTGGGCAAAAAAATCAAGGTATTT	CALWETFDSQELGKKIKVF	TRGV9	.	TRGJP	14	-1	-1	26
6507	0.029668165197012666	TGTGCCTTGTGGGACGTTCAAGAGTTGGGCAAAAAAATCAAGGTATTT	CALWDVQELGKKIKVF	TRGV9	.	TRGJP	19	-1	-1	18
6048	0.02757539005863418	TGTGCCTTGTGGGAGGTGGGTGAGTTGGGCAAAAAAATCAAGGTATTT	CALWEVGELGKKIKVF	TRGV9	.	TRGJP	17	-1	-1	21
4365	0.019901881217913062	TGTGCCTTGTGGGAGGCCAAAGAGGAGTTGGGCAAAAAAATCAAGGTATTT	CALWEAKEELGKKIKVF	TRGV9	.	TRGJP	15	-1	-1	24
4024	0.018347117988747344	TGTGCCTTGTGGGAGTTGCAAGAGTTGGGCAAAAAAATCAAGGTATTT	CALWELQELGKKIKVF	TRGV9	.	TRGJP	19	-1	-1	17
3975	0.018123706263735263	TGTGCCTTGTGGGATCAAGAGTTGGGCAAAAAAATCAAGGTATTT	CALWDQELGKKIKVF	TRGV9	.	TRGJP	13	-1	-1	15
3851	0.01755833781676591	TGTGCCTTGTGGGCCCATCAAGAGTTGGGCAAAAAAATCAAGGTATTT	CALWAHQELGKKIKVF	TRGV9	.	TRGJP	12	-1	-1	18
3134	0.014289231554854417	TGTGCCTTGTGGGAGGGACGGAAGAAACTCTTT	CALWEGRKKLF	TRGV9	.	TRGJ2	15	-1	-1	21
2879	0.013126578700199702	TGTGCCTTGTGGGAGGTGCGAGAGTTGGGCAAAAAAATCAAGGTATTT	CALWEVRELGKKIKVF	TRGV9	.	TRGJP	18	-1	-1	17
2605	0.011877296809315813	TGTGCCTTGTGGGAGACTCAAGAGTTGGGCAAAAAAATCAAGGTATTT	CALWETQELGKKIKVF	TRGV9	.	TRGJP	14	-1	-1	18
2283	0.010409162616379272	TGTGCCTTGTGGGAGGTGCGGGAGAAGTTGGGCAAAAAAATCAAGGTATTT	CALWEVREKLGKKIKVF	TRGV9	.	TRGJP	18	-1	-1	25
2082	0.00949271860153379	TGTGCCTTGTGGGAGACGTTAAGCCAAGAGTTGGGCAAAAAAATCAAGGTATTT	CALWETLSQELGKKIKVF	TRGV9	.	TRGJP	14	-1	-1	24
1798	0.008197842481055598	TGTGCCTTGTGGGAGGTGCAGGAGTTGGGCAAAAAAATCAAGGTATTT	CALWEVQELGKKIKVF	TRGV9	.	TRGJP	19	-1	-1	17
1579	0.007199328852940372	TGTGCCTTGTGGGAGGTGCTGGAGTTGGGCAAAAAAATCAAGGTATTT	CALWEVLELGKKIKVF	TRGV9	.	TRGJP	18	-1	-1	21
1521	0.006934882321293417	TGTGCCTTGTGGGAGGTGCGTAACTTGGGCAAAAAAATCAAGGTATTT	CALWEVRNLGKKIKVF	TRGV9	.	TRGJP	18	-1	-1	24
1433	0.006533653100863555	TGTGCCTTGTGGGAGGTGCAAGCCGCCCGGGGTAGGAAACTCTTT	CALWEVQAARGRKLF	TRGV9	.	TRGJ2	19	-1	-1	32
1404	0.006401429835040077	TGTGCCTTGTGGGAGGTAAGGGAGTTGGGCAAAAAAATCAAGGTATTT	CALWEVRELGKKIKVF	TRGV9	.	TRGJP	16	-1	-1	21
1292	0.005890774463583889	TGTGCCTTGTGGGAGAAGCAAGAGTTGGGCAAAAAAATCAAGGTATTT	CALWEKQELGKKIKVF	TRGV9	.	TRGJP	14	-1	-1	17
1225	0.005585293125302062	TGTGCCTTGTGGGATGGGTTGGGCAAAAAAATCAAGGTATTT	CALWDGLGKKIKVF	TRGV9	.	TRGJP	13	-1	-1	17
1209	0.005512342357951177	TGTGCCACCTGGGCTTATTGTTATAAGAAACTCTTT	CATWAYCYKKLF	TRGV4	.	TRGJ2	12	-1	-1	16
1206	0.0054986640890728865	TGTGCCTTGTGGGAGTCTAGGTTGGGCAAAAAAATCAAGGTATTT	CALWESRLGKKIKVF	TRGV9	.	TRGJP	14	-1	-1	20
1179	0.00537555966916827	TGTGCCACCTGGGATGGGCGGCCTTATAAGAAACTCTTT	CATWDGRPYKKLF	TRGV4	.	TRGJ2	18	-1	-1	23
1082	0.004933295642103535	TGTGCCACCTGGGACAGCCCAAGTGGGAAACTCTTT	CATWDSPSGKLF	TRGV3	.	TRGJ1	19	-1	-1	26
1076	0.004905939104346954	TGTGCCACCTGGGACGGGCATTATAAGAAACTCTTT	CATWDGHYKKLF	TRGV2	.	TRGJ1	18	-1	-1	19
1011	0.004609576611983988	TGTGCCTTGTGGGGCGAGTTGGGCAAAAAAATCAAGGTATTT	CALWGELGKKIKVF	TRGV9	.	TRGJP	12	-1	-1	15
969	0.004418080847687917	TGTGCCTTGTGGCGACAAGAGTTGGGCAAAAAAATCAAGGTATTT	CALWRQELGKKIKVF	TRGV9	.	TRGJP	11	-1	-1	15
901	0.004108040086446659	TGTGCCTTGTGGGTACAAGAGTTGGGCAAAAAAATCAAGGTATTT	CALWVQELGKKIKVF	TRGV9	.	TRGJP	12	-1	-1	15
827	0.0037706427874488204	TGTGCCTTGTGGGAGGTGCGGGAGTTGGGCAAAAAAATCAAGGTATTT	CALWEVRELGKKIKVF	TRGV9	.	TRGJP	18	-1	-1	21
784	0.0035745876001933197	TGTGCTGCGTGGGATTATTATAAGAAACTCTTT	CAAWDYYKKLF	TRGV10	.	TRGJ2	16	-1	-1	13
725	0.0033055816455869343	TGTGCTGCGTGCCCATATACCACTGGTTGGTTCAAGATATTT	CAACPYTTGWFKIF	TRGV10	.	TRGJP1	10	-1	-1	14
679	0.003095848189453143	TGTGCCTTGTGGGAGGTCCTACAAGAGTTGGGCAAAAAAATCAAGGTATTT	CALWEVLQELGKKIKVF	TRGV9	.	TRGJP	16	-1	-1	21
677	0.0030867293435342825	TGTGCCTTGTGGGAGGCCCAAGGGTTGGGCAAAAAAATCAAGGTATTT	CALWEAQGLGKKIKVF	TRGV9	.	TRGJP	15	-1	-1	18
675	0.0030776104976154217	TGTGCCTTGTGGGAGGTGCAAAGGTTGGGCAAAAAAATCAAGGTATTT	CALWEVQRLGKKIKVF	TRGV9	.	TRGJP	19	-1	-1	20
623	0.0028405205037250487	TGTGCCTTGTGGGAGGAACAAGAGTTGGGCAAAAAAATCAAGGTATTT	CALWEEQELGKKIKVF	TRGV9	.	TRGJP	15	-1	-1	18
604	0.0027538914674958737	TGTGCCTTGTGGGAACAAGAGTTGGGCAAAAAAATCAAGGTATTT	CALWEQELGKKIKVF	TRGV9	.	TRGJP	13	-1	-1	15
574	0.002617108778712966	TGTGCCTTGTGCCCTCCTATGGGTGAAAGTAGCACCACTGGTTGGTTCAAGATATTT	CALCPPMGESSTTGWFKIF	TRGV9	.	TRGJP1	10	-1	-1	33
541	0.0024666478210517676	TGTGCCTTGTGGGAAGAAGAGTTGGGCAAAAAAATCAAGGTATTT	CALWEEELGKKIKVF	TRGV9	.	TRGJP	13	-1	-1	16
523	0.002384578207782023	TGTGCCTTGTGGGAGGAGAGGCAAGAGTTGGGCAAAAAAATCAAGGTATTT	CALWEERQELGKKIKVF	TRGV9	.	TRGJP	15	-1	-1	19
510	0.00232530570930943	TGTGCCTTGTGGGAGGTGGCAGAGTTGGGCAAAAAAATCAAGGTATTT	CALWEVAELGKKIKVF	TRGV9	.	TRGJP	17	-1	-1	17
504	0.0022979491715528484	TGTGCCTTGTGGGAGGATCAAGAGTTGGGCAAAAAAATCAAGGTATTT	CALWEDQELGKKIKVF	TRGV9	.	TRGJP	15	-1	-1	18
459	0.002092775138378487	TGTGCCACTCTTAGGGGGGATTATAAGAAACTCTTT	CATLRGDYKKLF	TRGV10	.	TRGJ2	4	-1	-1	19
447	0.002038062062865324	TGTGCCTTGTGGGAAAAGGCGAATTATTATAAGAAACTCTTT	CALWEKANYYKKLF	TRGV9	.	TRGJ2	13	-1	-1	19
445	0.0020289432169464635	TGTGCCTTGTGGGAGGTGCATTTTATGGGCAAAAAAATCAAGGTATTT	CALWEVHFMGKKIKVF	TRGV9	.	TRGJP	19	-1	-1	25
442	0.0020152649480681727	TGTGCCTTGTGGGAGGTGTCGCAAGAGTTGGGCAAAAAAATCAAGGTATTT	CALWEVSQELGKKIKVF	TRGV9	.	TRGJP	17	-1	-1	20
437	0.001992467833271021	TGTGCCTTGTGGGACCACACAGTACAGTTGGGCAAAAAAATCAAGGTATTT	CALWDHTVQLGKKIKVF	TRGV9	.	TRGJP	13	-1	-1	25
410	0.0018693634133664044	TGTGCCTTGTGGAAAAACCCCGACCAAGAGTTGGGCAAAAAAATCAAGGTATTT	CALWKNPDQELGKKIKVF	TRGV9	.	TRGJP	11	-1	-1	24
405	0.001846566298569253	TGTGCCTTGTGGGAGGTGCTCCAAGAGTTGGGCAAAAAAATCAAGGTATTT	CALWEVLQELGKKIKVF	TRGV9	.	TRGJP	21	-1	-1	21
394	0.0017964126460155202	TGTGCCTTGTGGGAGGTCCAGGAGTTGGGCAAAAAAATCAAGGTATTT	CALWEVQELGKKIKVF	TRGV9	.	TRGJP	19	-1	-1	18
377	0.001718902455705206	TGTGCCTTGTGGGAGCCTCGTGTGGGGTTGGGCAAAAAAATCAAGGTATTT	CALWEPRVGLGKKIKVF	TRGV9	.	TRGJP	14	-1	-1	26
375	0.0017097836097863454	TGTGCCTTGTGGAAAGCGTTGGGCAAAAAAATCAAGGTATTT	CALWKALGKKIKVF	TRGV9	.	TRGJP	11	-1	-1	10
375	0.0017097836097863454	TGTGCCTTGTGGGAGGTGTGGCTCTTT	CALWEVWLF	TRGV9	.	TRGJ2	17	-1	-1	21
361	0.0016459516883543218	TGTGCCATACTCTTT	CAILF	TRGV4	.	TRGJ1	6	-1	-1	8
359	0.0016368328424354614	TGTGCCTTGTGGGAGGTCGAGTTGGGCAAAAAAATCAAGGTATTT	CALWEVELGKKIKVF	TRGV9	.	TRGJP	16	-1	-1	18
352	0.0016049168817194497	TGTGCCACCTGGGGGGTGGGGGAAACCACTGGTTGGTTCAAGATATTT	CATWGVGETTGWFKIF	TRGV4	.	TRGJP1	12	-1	-1	24
345	0.0015730009210034378	TGTGCCTTGTGGGAGGCCCGACGCCAAGAGTTGGGCAAAAAAATCAAGGTATTT	CALWEARRQELGKKIKVF	TRGV9	.	TRGJP	15	-1	-1	24
341	0.0015547632291657168	TGTGCCTTGTGGGAGGTGGGAAGGTTGGGCAAAAAAATCAAGGTATTT	CALWEVGRLGKKIKVF	TRGV9	.	TRGJP	17	-1	-1	16
337	0.0015365255373279959	TGTGCCACCTGGGATACCACTGGTTGGTTCAAGATATTT	CATWDTTGWFKIF	TRGV4	.	TRGJP1	14	-1	-1	13
318	0.0014498965010988209	TGTGCCTTGTGGGAGGAGATAAAAGAGTTGGGCAAAAAAATCAAGGTATTT	CALWEEIKELGKKIKVF	TRGV9	.	TRGJP	15	-1	-1	22
318	0.0014498965010988209	TGTGCCACCTGGGATAGTCCCCTTTATAAGAAACTCTTT	CATWDSPLYKKLF	TRGV8	.	TRGJ1	19	-1	-1	23
314	0.0014316588092611	TGTGCCTTGTGGGAGACGCAAGAGTTGGGCAAAAAAATCAAGGTATTT	CALWETQELGKKIKVF	TRGV9	.	TRGJP	14	-1	-1	17
314	0.0014316588092611	TGTGCCTGGGGGGCTGGTTGGTTCAAGATATTT	CAWGAGWFKIF	TRGV9	.	TRGJP1	12	-1	-1	13
311	0.0014179805403828091	TGTGCCTTGTGGGAGGGACAAGAGTTGGGCAAAAAAATCAAGGTATTT	CALWEGQELGKKIKVF	TRGV9	.	TRGJP	15	-1	-1	14
305	0.0013906240026262276	TGTGCCTTGTGGGAGGTGCAAGGAAGGTCAGAGTTGGGCAAAAAAATCAAGGTATTT	CALWEVQGRSELGKKIKVF	TRGV9	.	TRGJP	19	-1	-1	29
304	0.0013860645796667974	TGTGCTGCGTGGGATTATAAGAAACTCTTT	CAAWDYKKLF	TRGV10	.	TRGJ2	16	-1	-1	13
303	0.001381505156707367	TGTGCCTTGTGGGAGGTGCTGGATTATAAGAAACTCTTT	CALWEVLDYKKLF	TRGV9	.	TRGJ1	18	-1	-1	22
301	0.0013723863107885067	TGTGCCTTGTGGAGTTGGAATGAGAAACTCTTT	CALWSWNEKLF	TRGV9	.	TRGJ1	11	-1	-1	19
299	0.001363267464869646	TGTGCCTTGTGGGAGGTTCAACAAGAGTTGGGCAAAAAAATCAAGGTATTT	CALWEVQQELGKKIKVF	TRGV9	.	TRGJP	19	-1	-1	21
295	0.0013450297730319251	TGTGCTGCGTGGGATTTTGTGGAATTAGCTGGTTGGTTCAAGATATTT	CAAWDFVELAGWFKIF	TRGV10	.	TRGJP1	15	-1	-1	28
292	0.0013313515041536344	TGTGCCTTGTGGGAGGTGCGGTATAAGAAACTCTTT	CALWEVRYKKLF	TRGV9	.	TRGJ2	18	-1	-1	21
291	0.001326792081194204	TGTGCCTTGTGGGAGGGTGGAGAGTTGGGCAAAAAAATCAAGGTATTT	CALWEGGELGKKIKVF	TRGV9	.	TRGJP	15	-1	-1	20
291	0.001326792081194204	TGTGCCTTGTGGGAGGTGATCTATAAGAAACTCTTT	CALWEVIYKKLF	TRGV9	.	TRGJ2	17	-1	-1	21
287	0.001308554389356483	TGTGCTGCGTGGGATTATTTAGGTTATAAGAAACTCTTT	CAAWDYLGYKKLF	TRGV10	.	TRGJ2	16	-1	-1	23
269	0.0012264847760867384	TGTGCCTTGTGGGAGGTGCAACAAGAGTTGGGCAAAAAAATCAAGGTATTT	CALWEVQQELGKKIKVF	TRGV9	.	TRGJP	19	-1	-1	21
265	0.0012082470842490175	TGTGCCTTGTGGGAGGCCCAAGAGTTGGGCAAAAAAATCAAGGTATTT	CALWEAQELGKKIKVF	TRGV9	.	TRGJP	15	-1	-1	18
257	0.0011717717005735753	TGTGCCTTGTGGGATCCCCCCCAGTTTGAGTTGGGCAAAAAAATCAAGGTATTT	CALWDPPQFELGKKIKVF	TRGV9	.	TRGJP	13	-1	-1	27
257	0.0011717717005735753	TGTGCCTTGTGGGAGGTGCAGGGCGAGTTGGGCAAAAAAATCAAGGTATTT	CALWEVQGELGKKIKVF	TRGV9	.	TRGJP	19	-1	-1	24
247	0.0011261774709792729	TGTGCCTTGTGGGAGTTATGGAATTTGGAGTTGGGCAAAAAAATCAAGGTATTT	CALWELWNLELGKKIKVF	TRGV9	.	TRGJP	14	-1	-1	27
237	0.0010805832413849704	TGTGCCACCTGGGATGGGCGGTATTATAAGAAACTCTTT	CATWDGRYYKKLF	TRGV4	.	TRGJ2	18	-1	-1	21
236	0.00107602381842554	TGTGCTGCGTGGGATACCACTGGTTGGTTCAAGATATTT	CAAWDTTGWFKIF	TRGV10	.	TRGJP1	14	-1	-1	13
231	0.0010532267036283888	TGTGCCTTGTGGGAGGATGGAGAGTTGGGCAAAAAAATCAAGGTATTT	CALWEDGELGKKIKVF	TRGV9	.	TRGJP	15	-1	-1	20
223	0.0010167513199529467	TGTGCCTTGTGGGAGGTTCTACGACCTTATTATAAGAAACTCTTT	CALWEVLRPYYKKLF	TRGV9	.	TRGJ2	16	-1	-1	26
220	0.001003073051074656	TGTGCCTTGTGGGAAGCCCAAGAGTTGGGCAAAAAAATCAAGGTATTT	CALWEAQELGKKIKVF	TRGV9	.	TRGJP	13	-1	-1	18
218	9.939542051557956E-4	TGTGCCTTGTGGGAGATACCCAAGGAGTTGGGCAAAAAAATCAAGGTATTT	CALWEIPKELGKKIKVF	TRGV9	.	TRGJP	14	-1	-1	20
218	9.939542051557956E-4	TGTGCCTTGTGGGAGGTTCAGGCGTTGGGCAAAAAAATCAAGGTATTT	CALWEVQALGKKIKVF	TRGV9	.	TRGJP	19	-1	-1	23
209	9.529193985209232E-4	TGTGCCTTGTGGGAGATGGGGGGAGAGTTGGGCAAAAAAATCAAGGTATTT	CALWEMGGELGKKIKVF	TRGV9	.	TRGJP	17	-1	-1	23
206	9.392411296426324E-4	TGTGCCTTGTGGGACGCCCGGGAGTTGGGCAAAAAAATCAAGGTATTT	CALWDARELGKKIKVF	TRGV9	.	TRGJP	13	-1	-1	21
204	9.301222837237719E-4	TGTGCCTTGTGGGAGGTGAGGCTTCGCGCTAATTATTATAAGAAACTCTTT	CALWEVRLRANYYKKLF	TRGV9	.	TRGJ2	17	-1	-1	30
204	9.301222837237719E-4	TGTGCCTTGTGGAATCAAGAGTTGGGCAAAAAAATCAAGGTATTT	CALWNQELGKKIKVF	TRGV9	.	TRGJP	11	-1	-1	15
203	9.255628607643416E-4	TGTGCCTTGTGGGAGGAAAGAAAAGAGTTGGGCAAAAAAATCAAGGTATTT	CALWEERKELGKKIKVF	TRGV9	.	TRGJP	15	-1	-1	22
198	9.027657459671904E-4	TGTGCCTTGTGGGAGGTCGGTTTGGGCAAAAAAATCAAGGTATTT	CALWEVGLGKKIKVF	TRGV9	.	TRGJP	16	-1	-1	21
197	8.982063230077601E-4	TGTGCTGCGTGGGATCGGGTGTATTCCCCCTATACCACTGGTTGGTTCAAGATATTT	CAAWDRVYSPYTTGWFKIF	TRGV10	.	TRGJP1	14	-1	-1	30
197	8.982063230077601E-4	TGTGCCTTGTGGGAGGTGCAGTTGCGAAAGAAACTCTTT	CALWEVQLRKKLF	TRGV9	.	TRGJ1	19	-1	-1	27
193	8.799686311700392E-4	TGTGCCACCTGGGACGGGCCCTTGGATTATTATAAGAAACTCTTT	CATWDGPLDYYKKLF	TRGV2	.	TRGJ1	20	-1	-1	25
193	8.799686311700392E-4	TGTGCCTTGTGGGACCGTTATTATAAGAAACTCTTT	CALWDRYYKKLF	TRGV9	.	TRGJ2	13	-1	-1	17
192	8.754092082106089E-4	TGTGCCTTGTGGGAGGTGGTAGGGCATAAGAAACTCTTT	CALWEVVGHKKLF	TRGV9	.	TRGJ1	17	-1	-1	25
192	8.754092082106089E-4	TGTGCCACCTGGGATTATTATAAGAAACTCTTT	CATWDYYKKLF	TRGV8	.	TRGJ1	14	-1	-1	13
191	8.708497852511786E-4	TGTGCCTTGTGGGAGGGCCGGCAAGAGTTGGGCAAAAAAATCAAGGTATTT	CALWEGRQELGKKIKVF	TRGV9	.	TRGJP	15	-1	-1	19
189	8.617309393323181E-4	TGTGCCTTGTGGGAGGTGAATTATTATAAGAAACTCTTT	CALWEVNYYKKLF	TRGV9	.	TRGJ1	17	-1	-1	17
187	8.526120934134576E-4	TGTGCCTTGTGGGAGAGTCGTAAGAAACTCTTT	CALWESRKKLF	TRGV9	.	TRGJ1	14	-1	-1	20
182	8.298149786163063E-4	TGTGCCACCTGGGACAGGTATCGAGTTTGTAAGAAACTCTTT	CATWDRYRVCKKLF	TRGV5	.	TRGJ1	17	-1	-1	26
178	8.115772867785853E-4	TGTGCCACCTGGGATAGCGGAAATTATTATAAGAAACTCTTT	CATWDSGNYYKKLF	TRGV8	.	TRGJ2	16	-1	-1	21
176	8.024584408597248E-4	TGTGCTGCGTGGTTTAAGAAACTCTTT	CAAWFKKLF	TRGV10	.	TRGJ1	11	-1	-1	14
174	7.933395949408643E-4	TGTGCCTTGTGGGAGGTGCTAGTTTATTATAAGAAACTCTTT	CALWEVLVYYKKLF	TRGV9	.	TRGJ1	18	-1	-1	23
173	7.887801719814341E-4	TGTGCCACCTGGGACAGGCACTATTATAAGAAACTCTTT	CATWDRHYYKKLF	TRGV5	.	TRGJ1	18	-1	-1	21
172	7.842207490220038E-4	TGTGCTGCGTGGGATAAGAAACTCTTT	CAAWDKKLF	TRGV10	.	TRGJ1	14	-1	-1	13
171	7.796613260625735E-4	TGTGCCTTGTGGGAGGTGCACGGTAAGAAACTCTTT	CALWEVHGKKLF	TRGV9	.	TRGJ1	20	-1	-1	23
169	7.70542480143713E-4	TGTGCCTTGTGGGAGGTGGATTATTATAAGAAACTCTTT	CALWEVDYYKKLF	TRGV9	.	TRGJ2	17	-1	-1	19
167	7.614236342248525E-4	TGTGCCTTGAAACTCTTT	CALKLF	TRGV9	.	TRGJ1	8	-1	-1	8
163	7.431859423871315E-4	TGTGCCTTGTGTCCGAAACTCTTT	CALCPKLF	TRGV9	.	TRGJ2	10	-1	-1	14
162	7.386265194277012E-4	TGTGCTGCGTGGGATTCCGGGAAACTCTTT	CAAWDSGKLF	TRGV10	.	TRGJ1	18	-1	-1	20
160	7.295076735088407E-4	TGTGCCTTGTGGGAGGTGCATCTCTTT	CALWEVHLF	TRGV9	.	TRGJ1	23	-1	-1	21
159	7.249482505494104E-4	TGTGCCTTGTGCAAACTCTTT	CALCKLF	TRGV9	.	TRGJ1	10	-1	-1	12
156	7.112699816711197E-4	TGTGCCTTGTGGGAGGGCCAAGAGTTGGGCAAAAAAATCAAGGTATTT	CALWEGQELGKKIKVF	TRGV9	.	TRGJP	15	-1	-1	14
156	7.112699816711197E-4	TGTGCCACCTGGGATAAGAAACTCTTT	CATWDKKLF	TRGV8	.	TRGJ1	15	-1	-1	13
155	7.067105587116895E-4	TGTGCCTTGTGGGAGGGTCCTTATAAGAAACTCTTT	CALWEGPYKKLF	TRGV9	.	TRGJ1	15	-1	-1	20
155	7.067105587116895E-4	TGTGCCTTGTGGAGGCTTGGGGGGAAACTCTTT	CALWRLGGKLF	TRGV9	.	TRGJ1	14	-1	-1	23
154	7.021511357522592E-4	TGTGCCTTGTTCCTATTTTGCGAGAAACTCTTT	CALFLFCEKLF	TRGV9	.	TRGJ1	9	-1	-1	22
153	6.975917127928289E-4	TGTGCCTTGTGGGAGGTGCGATATAAGAAACTCTTT	CALWEVRYKKLF	TRGV9	.	TRGJ1	18	-1	-1	21
153	6.975917127928289E-4	GTTCCCAAGGTATTT	VPKVF	TRGV9	.	TRGJP	-1	-1	-1	5
152	6.930322898333987E-4	TGTGCCTTGTGGGAGGAAGAGTTGGGCAAAAAAATCAAGGTATTT	CALWEEELGKKIKVF	TRGV9	.	TRGJP	15	-1	-1	16
151	6.884728668739684E-4	TGTGCCTTCACGCTCGTCCGAAAACTCTTT	CAFTLVRKLF	TRGV9	.	TRGJ1	7	-1	-1	21
151	6.884728668739684E-4	TGTGCCTTGCGTGGGGAGAAACTCTTT	CALRGEKLF	TRGV9	.	TRGJ1	8	-1	-1	16
150	6.839134439145381E-4	TGTGCCTTGTGGGAGGTGCACCCGCAAGAGTTGGGCAAAAAAATCAAGGTATTT	CALWEVHPQELGKKIKVF	TRGV9	.	TRGJP	21	-1	-1	23
149	6.793540209551079E-4	TGTGCCTTGTGGGAGGCCCTCGAGTTGGGCAAAAAAATCAAGGTATTT	CALWEALELGKKIKVF	TRGV9	.	TRGJP	15	-1	-1	21
149	6.793540209551079E-4	TGTGCCTTGTGGGAGGCCAAAGAGTTGGGCAAAAAAATCAAGGTATTT	CALWEAKELGKKIKVF	TRGV9	.	TRGJP	15	-1	-1	19
148	6.747945979956777E-4	TGTGCCTTGTGGGAGCCGCCTAAGTCGAAGTTGGGCAAAAAAATCAAGGTATTT	CALWEPPKSKLGKKIKVF	TRGV9	.	TRGJP	14	-1	-1	28
148	6.747945979956777E-4	TGTGCTTCCTTAGAACTCTTT	CASLELF	TRGV9	.	TRGJ2	4	-1	-1	13
147	6.702351750362474E-4	TGTGCCTTGTGGGACCTAGAGTTGGGCAAAAAAATCAAGGTATTT	CALWDLELGKKIKVF	TRGV9	.	TRGJP	13	-1	-1	17
147	6.702351750362474E-4	TGTGCCTTGTGGGAAAAAGAGTTGGGCAAAAAAATCAAGGTATTT	CALWEKELGKKIKVF	TRGV9	.	TRGJP	13	-1	-1	16
146	6.656757520768172E-4	TGTGCTGCGTGGGATTATTATTATAAGAAACTCTTT	CAAWDYYYKKLF	TRGV10	.	TRGJ2	16	-1	-1	16
146	6.656757520768172E-4	TGTGCCTTGTGGGAAGCGGAGCTCTTT	CALWEAELF	TRGV9	.	TRGJ1	13	-1	-1	21
146	6.656757520768172E-4	TGTGCTGGTCATCTCTTT	CAGHLF	TRGV10	.	TRGJ1	6	-1	-1	12
145	6.611163291173869E-4	TGTGCCTTGTGGGAGGTGTCGAGACTCTTT	CALWEVSRLF	TRGV9	.	TRGJ1	17	-1	-1	20
144	6.565569061579567E-4	TGTGCCTTGTGGGAGGTCCGGGAGTTGGGCAAAAAAATCAAGGTATTT	CALWEVRELGKKIKVF	TRGV9	.	TRGJP	16	-1	-1	21
144	6.565569061579567E-4	TGTGCCTTGTGGGAGGAGAAAGAGTTGGGCAAAAAAATCAAGGTATTT	CALWEEKELGKKIKVF	TRGV9	.	TRGJP	15	-1	-1	19
143	6.519974831985264E-4	TGTGCCACCTGGGACGGGCCGTATAAGAAACTCTTT	CATWDGPYKKLF	TRGV2	.	TRGJ1	19	-1	-1	21
143	6.519974831985264E-4	TGTGCCTTGTGGACCCGAAAACTCTTT	CALWTRKLF	TRGV9	.	TRGJ1	11	-1	-1	18
142	6.474380602390961E-4	TGTGCCACCTGGGACGGGCCCCTGGGGTATAAGAAACTCTTT	CATWDGPLGYKKLF	TRGV2	.	TRGJ1	20	-1	-1	27
140	6.383192143202356E-4	TGTGCCTTGTGGGAGGTGCGAGGGGAGAAACTCTTT	CALWEVRGEKLF	TRGV9	.	TRGJ1	18	-1	-1	25
139	6.337597913608054E-4	TGTGCCTTGTGGGGGGGGTGGAAACTCTTT	CALWGGWKLF	TRGV9	.	TRGJ1	15	-1	-1	20
138	6.292003684013752E-4	TGTGCCTTGTGGGAGGTGCAGGTTTTGGGCAAAAAAATCAAGGTATTT	CALWEVQVLGKKIKVF	TRGV9	.	TRGJP	19	-1	-1	24
137	6.246409454419449E-4	TGTGCCTTGTGGGAGGTCATTGATTCGCAAGAGTTGGGCAAAAAAATCAAGGTATTT	CALWEVIDSQELGKKIKVF	TRGV9	.	TRGJP	16	-1	-1	26
136	6.200815224825146E-4	TGTGCCTTGTGGGAGGTGCATCAAGAGTTGGGCAAAAAAATCAAGGTATTT	CALWEVHQELGKKIKVF	TRGV9	.	TRGJP	19	-1	-1	21
136	6.200815224825146E-4	TGTGCCTTGTGGGAGCAGTGGGAGAAACTCTTT	CALWEQWEKLF	TRGV9	.	TRGJ1	14	-1	-1	22
136	6.200815224825146E-4	TGTGCCACCTGGGATTATAAGAAACTCTTT	CATWDYKKLF	TRGV4	.	TRGJ1	14	-1	-1	13
132	6.018438306447936E-4	TGTGCCTTGTGGGAGGCCCCCCAAGAGTTGGGCAAAAAAATCAAGGTATTT	CALWEAPQELGKKIKVF	TRGV9	.	TRGJP	15	-1	-1	21
132	6.018438306447936E-4	TGTGCTGCGTGGGATTATACCACTGGTTGGTTCAAGATATTT	CAAWDYTTGWFKIF	TRGV10	.	TRGJP1	16	-1	-1	8
132	6.018438306447936E-4	TGTGCCTTGTGGGAACCAAAACTCTTT	CALWEPKLF	TRGV9	.	TRGJ1	13	-1	-1	18
132	6.018438306447936E-4	TGTGCCGCGCCGATAGAGAAACTCTTT	CAAPIEKLF	TRGV10	.	TRGJ1	8	-1	-1	12
131	5.972844076853633E-4	TGTGCTGCGTGGGATTATAAAGGGAAGAAACTCTTT	CAAWDYKGKKLF	TRGV10	.	TRGJ1	16	-1	-1	24
131	5.972844076853633E-4	TGTGCCTTGTGGGAGGATTATTATAAGAAACTCTTT	CALWEDYYKKLF	TRGV9	.	TRGJ1	15	-1	-1	16
131	5.972844076853633E-4	TGTGCCTTGTGGGAGGGACGACCGAAACTCTTT	CALWEGRPKLF	TRGV9	.	TRGJ1	15	-1	-1	23
130	5.92724984725933E-4	TGTGCTGCGTGGGCCAGGAATTATTATAAGAAACTCTTT	CAAWARNYYKKLF	TRGV10	.	TRGJ1	12	-1	-1	17
128	5.836061388070726E-4	TGTGCCTTGTGGGAGGTGAATCTACTCTTT	CALWEVNLLF	TRGV9	.	TRGJ1	17	-1	-1	23
128	5.836061388070726E-4	TGTGCTGCGTGGGATAAACTCTTT	CAAWDKLF	TRGV10	.	TRGJ1	14	-1	-1	15
127	5.790467158476423E-4	TGTGCCTTGGTAAAGAAACTCTTT	CALVKKLF	TRGV9	.	TRGJ1	8	-1	-1	12
126	5.744872928882121E-4	TGTGCCTTGTGGGAGTGCAGGCAGAAACTCTTT	CALWECRQKLF	TRGV9	.	TRGJ2	18	-1	-1	22
125	5.699278699287818E-4	TGTGCCTTGTGGGAGGTGAGGGGGAAGAAACTCTTT	CALWEVRGKKLF	TRGV9	.	TRGJ1	17	-1	-1	24
125	5.699278699287818E-4	TGTGCCTTGTGGGAAGGGAAGAAACTCTTT	CALWEGKKLF	TRGV9	.	TRGJ1	13	-1	-1	18
125	5.699278699287818E-4	TGTGCCTTGAAGAAACTCTTT	CALKKLF	TRGV9	.	TRGJ1	8	-1	-1	9
124	5.653684469693515E-4	TGTGCCTTGTGGGAGGTTCGGGAGTTGGGCAAAAAAATCAAGGTATTT	CALWEVRELGKKIKVF	TRGV9	.	TRGJP	16	-1	-1	21
124	5.653684469693515E-4	TGTGCTGCGTGGGACCTCCGGGGACTCTTT	CAAWDLRGLF	TRGV10	.	TRGJ1	13	-1	-1	23
123	5.608090240099213E-4	TGTGCCTGTGATAAGAAACTCTTT	CACDKKLF	TRGV9	.	TRGJ1	9	-1	-1	10
122	5.56249601050491E-4	TGTGCCTTGTGGGAGGTGGGGGTTGTTTATTATAAGAAACTCTTT	CALWEVGVVYYKKLF	TRGV9	.	TRGJ2	17	-1	-1	26
122	5.56249601050491E-4	TGTGCCTTGTGGGAGGTGCCGGGGAAGAAACTCTTT	CALWEVPGKKLF	TRGV9	.	TRGJ2	18	-1	-1	24
122	5.56249601050491E-4	TGTGCCACCTGGGAAGCTCGGAAACTCTTT	CATWEARKLF	TRGV8	.	TRGJ1	13	-1	-1	20
122	5.56249601050491E-4	TGTGCCTTGTGGGCGAGGAAACTCTTT	CALWARKLF	TRGV9	.	TRGJ2	12	-1	-1	17
122	5.56249601050491E-4	TGTGCTGCGTGGCAGAAACTCTTT	CAAWQKLF	TRGV10	.	TRGJ1	11	-1	-1	13
120	5.471307551316306E-4	TGTGCCTTGTGGGAGGGAAGAGTAGAGTTGGGCAAAAAAATCAAGGTATTT	CALWEGRVELGKKIKVF	TRGV9	.	TRGJP	15	-1	-1	23
120	5.471307551316306E-4	TGTGCCACCTGGGATGGGGCGAATTATTATAAGAAACTCTTT	CATWDGANYYKKLF	TRGV8	.	TRGJ1	17	-1	-1	19
119	5.425713321722003E-4	TGTGCCTTGTGGGAGGCCATAGGGAAACTCTTT	CALWEAIGKLF	TRGV9	.	TRGJ1	15	-1	-1	23
118	5.3801190921277E-4	TGTGCCTTGTGGGAAGAAGAAGAGTTGGGCAAAAAAATCAAGGTATTT	CALWEEEELGKKIKVF	TRGV9	.	TRGJP	13	-1	-1	19
118	5.3801190921277E-4	TGTGCTGCGTGGGCTCTAGGCCTCTTT	CAAWALGLF	TRGV10	.	TRGJ1	12	-1	-1	21
118	5.3801190921277E-4	TGTGCTGCGTGGGATTTCTGGCTCTTT	CAAWDFWLF	TRGV10	.	TRGJ1	15	-1	-1	21
117	5.334524862533398E-4	TGTGCCTTGTGGGAGAGTCTTCAAGAGTTGGGCAAAAAAATCAAGGTATTT	CALWESLQELGKKIKVF	TRGV9	.	TRGJP	14	-1	-1	21
117	5.334524862533398E-4	TGTGCCTTGTGGGAGGTGTTAGAGTTGGGCAAAAAAATCAAGGTATTT	CALWEVLELGKKIKVF	TRGV9	.	TRGJP	17	-1	-1	20
117	5.334524862533398E-4	TGTGCCTTGTGGGAGGCGCAGTTGGGCAAAAAAATCAAGGTATTT	CALWEAQLGKKIKVF	TRGV9	.	TRGJP	19	-1	-1	19
116	5.288930632939095E-4	TGTGCCTTGTGGGAGGAGGTCGGGTTGTTAAGGGAGAAACTCTTT	CALWEEVGLLREKLF	TRGV9	.	TRGJ1	15	-1	-1	34
116	5.288930632939095E-4	TGTGCCTTGTGGGAGGCCCCCTATTATAAGAAACTCTTT	CALWEAPYYKKLF	TRGV9	.	TRGJ1	15	-1	-1	21
116	5.288930632939095E-4	TGTGCTGCGTGGGATGGGTATAAGAAACTCTTT	CAAWDGYKKLF	TRGV10	.	TRGJ1	14	-1	-1	18
115	5.243336403344792E-4	TGTGCCTTGTGGGAGAGCAGCCTATTTAACCAAGAGTTGGGCAAAAAAATCAAGGTATTT	CALWESSLFNQELGKKIKVF	TRGV9	.	TRGJP	14	-1	-1	30
115	5.243336403344792E-4	TGTGCCTTGTGGGAGGTGATCAAGAAACTCTTT	CALWEVIKKLF	TRGV9	.	TRGJ1	17	-1	-1	21
115	5.243336403344792E-4	TGTGCCTTACGAACGAAGAAACTCTTT	CALRTKKLF	TRGV9	.	TRGJ1	7	-1	-1	15
115	5.243336403344792E-4	TGTGCTGCGTCGGAACTCTTT	CAASELF	TRGV10	.	TRGJ1	13	-1	-1	13
114	5.19774217375049E-4	TGTGCTGACGTTTCAACCTATAAGAAACTCTTT	CADVSTYKKLF	TRGV10	.	TRGJ1	10	-1	-1	18
113	5.152147944156187E-4	TGTGCCTTGTGGGAGGGCCGGGGAGGGCTCTTT	CALWEGRGGLF	TRGV9	.	TRGJ1	15	-1	-1	27
113	5.152147944156187E-4	TGTGCTGCGTGTCTCTTT	CAACLF	TRGV10	.	TRGJ1	10	-1	-1	12
111	5.060959484967583E-4	TGTGCCTTGTGGGAGGTGGGGAAGGAGTTGGGCAAAAAAATCAAGGTATTT	CALWEVGKELGKKIKVF	TRGV9	.	TRGJP	17	-1	-1	16
111	5.060959484967583E-4	TGTGCCTTGTGGGAGGGGAAGGGGTGCAAGAAACTCTTT	CALWEGKGCKKLF	TRGV9	.	TRGJ1	15	-1	-1	27
111	5.060959484967583E-4	TGTGCCTTGTGGGAGGTGCTTGAGAAACTCTTT	CALWEVLEKLF	TRGV9	.	TRGJ1	18	-1	-1	22
111	5.060959484967583E-4	TGTGCCTTGTGGGAGAAAGGCGAGAAACTCTTT	CALWEKGEKLF	TRGV9	.	TRGJ1	14	-1	-1	22
111	5.060959484967583E-4	TGTGCCTTGTGGGAAAGGAAACTCTTT	CALWERKLF	TRGV9	.	TRGJ1	13	-1	-1	17
110	5.01536525537328E-4	TGTGCCTTGTGGGACGCGAATTATTATAAGAAACTCTTT	CALWDANYYKKLF	TRGV9	.	TRGJ2	13	-1	-1	16
110	5.01536525537328E-4	TGTGCCTTGTGGGGCCATAAGAAACTCTTT	CALWGHKKLF	TRGV9	.	TRGJ1	12	-1	-1	16
110	5.01536525537328E-4	TGTGCTGCGTGGGCCAAGAAACTCTTT	CAAWAKKLF	TRGV10	.	TRGJ1	12	-1	-1	15
110	5.01536525537328E-4	TGTGCTGCGTGGGTGAAACTCTTT	CAAWVKLF	TRGV10	.	TRGJ1	12	-1	-1	14
109	4.969771025778978E-4	TGTGCCTTGTGGGAGGACACTCGTTATTATAAGAAACTCTTT	CALWEDTRYYKKLF	TRGV9	.	TRGJ1	15	-1	-1	23
109	4.969771025778978E-4	TGTGCTGCGTGGGACTCCCTATGTGAGAAACTCTTT	CAAWDSLCEKLF	TRGV10	.	TRGJ1	13	-1	-1	25
108	4.924176796184675E-4	TGTGCCTTGTGGGAGGCGGATAAGAAACTCTTT	CALWEADKKLF	TRGV9	.	TRGJ1	15	-1	-1	19
108	4.924176796184675E-4	TGTGCTGCGTGGGCCCGGCGGAAACTCTTT	CAAWARRKLF	TRGV10	.	TRGJ1	12	-1	-1	20
108	4.924176796184675E-4	TGTGCTGCCAAACTCTTT	CAAKLF	TRGV10	.	TRGJ2	7	-1	-1	9
107	4.878582566590372E-4	TGTGCCACCTGGGATGGTCCCAGGAAGAAACTCTTT	CATWDGPRKKLF	TRGV4	.	TRGJ1	21	-1	-1	24
107	4.878582566590372E-4	TGTGCCTTGTGGGAGGTGCAAGAGAAACTCTTT	CALWEVQEKLF	TRGV9	.	TRGJ1	19	-1	-1	22
106	4.8329883369960697E-4	TGTGCCACCTGGGACAGGCCGGATTATAAGAAACTCTTT	CATWDRPDYKKLF	TRGV3	.	TRGJ1	19	-1	-1	22
106	4.8329883369960697E-4	TGTGCTGCGTGGGACGTTTATTATAAGAAACTCTTT	CAAWDVYYKKLF	TRGV10	.	TRGJ1	13	-1	-1	17
106	4.8329883369960697E-4	TGTGTATGGAAACTCTTT	CVWKLF	TRGV10	.	TRGJ1	3	-1	-1	8
105	4.7873941074017673E-4	TGTGCCTTGTGGGAGGCTGGGTGTTCGAAGAAACTCTTT	CALWEAGCSKKLF	TRGV9	.	TRGJ1	15	-1	-1	27
105	4.7873941074017673E-4	TGTGCCTTGTGGGAGGGACCAAAGAAACTCTTT	CALWEGPKKLF	TRGV9	.	TRGJ1	15	-1	-1	21
105	4.7873941074017673E-4	TGTGCTGCGTGGGATTGTGGGAAACTCTTT	CAAWDCGKLF	TRGV10	.	TRGJ1	15	-1	-1	20
105	4.7873941074017673E-4	TGTGCCTTGTGGGAGGTTAAGAAACTCTTT	CALWEVKKLF	TRGV9	.	TRGJ1	16	-1	-1	17
104	4.741799877807465E-4	TGTGCTGCGTGGGATTCGAATTATTATAAGAAACTCTTT	CAAWDSNYYKKLF	TRGV10	.	TRGJ2	20	-1	-1	13
104	4.741799877807465E-4	TGTGCCTTGTGGGAGGTGCTGGGTCGGAAGAAACTCTTT	CALWEVLGRKKLF	TRGV9	.	TRGJ2	18	-1	-1	27
104	4.741799877807465E-4	TGTGCCTTGTGTGAGCTTAAGAAACTCTTT	CALCELKKLF	TRGV9	.	TRGJ1	14	-1	-1	17
103	4.696205648213162E-4	TGTGCTGCGTGGGATTATCCTTATTATAAGAAACTCTTT	CAAWDYPYYKKLF	TRGV10	.	TRGJ2	16	-1	-1	20
103	4.696205648213162E-4	TGTGCTGCGTGGGACCGCAGCCCGGGGAAACTCTTT	CAAWDRSPGKLF	TRGV10	.	TRGJ2	13	-1	-1	26
103	4.696205648213162E-4	TGTGCCACCTGGGGTTATTATAAGAAACTCTTT	CATWGYYKKLF	TRGV3	.	TRGJ2	12	-1	-1	14
103	4.696205648213162E-4	TGTGCCCCGACGGGGTATAAGAAACTCTTT	CAPTGYKKLF	TRGV9	.	TRGJ1	5	-1	-1	15
103	4.696205648213162E-4	TGTGCTGCGTGGGCGAAGAAACTCTTT	CAAWAKKLF	TRGV10	.	TRGJ1	12	-1	-1	15
102	4.6506114186188597E-4	TGTGCTGCGTGGGATCGAGGCAAGAAACTCTTT	CAAWDRGKKLF	TRGV10	.	TRGJ1	14	-1	-1	21
101	4.6050171890245573E-4	TGTGCCTTGTGGGAGGTGCTAGTTTGTCGTAGGAAACTCTTT	CALWEVLVCRRKLF	TRGV9	.	TRGJ1	18	-1	-1	29
101	4.6050171890245573E-4	TGTGCCTTGTGGGAGGCTCATTATTATAAGAAACTCTTT	CALWEAHYYKKLF	TRGV9	.	TRGJ1	15	-1	-1	19
100	4.5594229594302544E-4	TGTGCTGCTTCAAGCAGGAAACTCTTT	CAASSRKLF	TRGV10	.	TRGJ1	7	-1	-1	17
99	4.513828729835952E-4	TGTGCCTTGTGGGAGACGAGAGAGTTGGGCAAAAAAATCAAGGTATTT	CALWETRELGKKIKVF	TRGV9	.	TRGJP	14	-1	-1	20
99	4.513828729835952E-4	TGTGCCTTGTGGGAGGGGAATAAGAAACTCTTT	CALWEGNKKLF	TRGV9	.	TRGJ2	15	-1	-1	19
98	4.4682345002416496E-4	TGTGCCTTGTGGGAGGTGCGTCGGGGATATAAGAAACTCTTT	CALWEVRRGYKKLF	TRGV9	.	TRGJ1	18	-1	-1	27
98	4.4682345002416496E-4	TGTGCTGCGTGGGATCATGAGAAACTCTTT	CAAWDHEKLF	TRGV10	.	TRGJ1	14	-1	-1	13
98	4.4682345002416496E-4	TGTGCTGCGCGTCATAAGAAACTCTTT	CAARHKKLF	TRGV10	.	TRGJ1	8	-1	-1	13
97	4.4226402706473467E-4	TGTGCTGCGTGGGATTATCGTCGTGGGAAACTCTTT	CAAWDYRRGKLF	TRGV10	.	TRGJ2	20	-1	-1	26
97	4.4226402706473467E-4	TGTGCCTTGTGGGAGGCCTTTACTAAGAAACTCTTT	CALWEAFTKKLF	TRGV9	.	TRGJ1	15	-1	-1	19
96	4.3770460410530443E-4	TGTGCCACCTGGGACGGGCAGGAGTTGGGCAAAAAAATCAAGGTATTT	CATWDGQELGKKIKVF	TRGV2	.	TRGJP	18	-1	-1	15
96	4.3770460410530443E-4	TGTGCTGCGTGGGATTATAGAGGTCCGAAACTCTTT	CAAWDYRGPKLF	TRGV10	.	TRGJ2	16	-1	-1	26
96	4.3770460410530443E-4	TGTGCTGCGTGGGAATGGGCCGGCAAGAAACTCTTT	CAAWEWAGKKLF	TRGV10	.	TRGJ1	13	-1	-1	24
96	4.3770460410530443E-4	TGTGCCTTGTGGGGCAAGGCCGATAAGAAACTCTTT	CALWGKADKKLF	TRGV9	.	TRGJ1	12	-1	-1	22
96	4.3770460410530443E-4	TGTGCCTTGTGGGAGGTGGGTCATAAGAAACTCTTT	CALWEVGHKKLF	TRGV9	.	TRGJ1	17	-1	-1	22
96	4.3770460410530443E-4	TGTGCCTTGTGGGAGGTGAAGAAACTCTTT	CALWEVKKLF	TRGV9	.	TRGJ2	17	-1	-1	18
96	4.3770460410530443E-4	TGTGCTGCGTGGGGGAGGGAACTCTTT	CAAWGRELF	TRGV10	.	TRGJ1	12	-1	-1	19
95	4.331451811458742E-4	TGTGCCTTGTGGGAGCAGTTGGGCAAAAAAATCAAGGTATTT	CALWEQLGKKIKVF	TRGV9	.	TRGJP	14	-1	-1	16
95	4.331451811458742E-4	TGTGCCTTGTGGGAGGTGGGCAAAAAAATCAAGGTATTT	CALWEVGKKIKVF	TRGV9	.	TRGJP	17	-1	-1	12
95	4.331451811458742E-4	TGTGCCTTGTGGGACCTAAAGAAACTCTTT	CALWDLKKLF	TRGV9	.	TRGJ1	13	-1	-1	18
95	4.331451811458742E-4	TGTGCCACCTGGGACAGAGATAAGAAACTCTTT	CATWDRDKKLF	TRGV2	.	TRGJ1	14	-1	-1	19
94	4.285857581864439E-4	TGTGCCTTGTGGGAGGTGCAGGGGTTGGGCAAAAAAATCAAGGTATTT	CALWEVQGLGKKIKVF	TRGV9	.	TRGJP	19	-1	-1	17
94	4.285857581864439E-4	TGTGCCTTGTGGGAGGGTGGGATTCGTAGAGCGTATAAGAAACTCTTT	CALWEGGIRRAYKKLF	TRGV9	.	TRGJ1	15	-1	-1	33
94	4.285857581864439E-4	TGTGCCTTGTGGGAGGTTTTTTGGAAACTCTTT	CALWEVFWKLF	TRGV9	.	TRGJ1	16	-1	-1	23
93	4.2402633522701366E-4	TGTGCTGCGTGGGATGCTATGGATTATAAGAAACTCTTT	CAAWDAMDYKKLF	TRGV10	.	TRGJ1	14	-1	-1	22
93	4.2402633522701366E-4	TGTGCCTTGTGGGAGGTGAGTCATAAGAAACTCTTT	CALWEVSHKKLF	TRGV9	.	TRGJ1	17	-1	-1	22
93	4.2402633522701366E-4	TGTGCTGCGTGGGATTCTTGGGGGAAACTCTTT	CAAWDSWGKLF	TRGV10	.	TRGJ1	15	-1	-1	23
92	4.1946691226758343E-4	TGTGCCTTGTGGGTCAGGGAGTTGGGCAAAAAAATCAAGGTATTT	CALWVRELGKKIKVF	TRGV9	.	TRGJP	12	-1	-1	18
92	4.1946691226758343E-4	TGTGCCTTGTGGGAGGTGCAACCGGATTATTATAAGAAACTCTTT	CALWEVQPDYYKKLF	TRGV9	.	TRGJ1	19	-1	-1	22
92	4.1946691226758343E-4	TGTGCTGCGTGGGATTTTTATTATAAGAAACTCTTT	CAAWDFYYKKLF	TRGV10	.	TRGJ1	15	-1	-1	17
92	4.1946691226758343E-4	TGTGCCTTGTGGGAGGTGCACTATAAGAAACTCTTT	CALWEVHYKKLF	TRGV9	.	TRGJ1	20	-1	-1	21
92	4.1946691226758343E-4	TGTGCCACCTGGGACAGACATCCTAAGAAACTCTTT	CATWDRHPKKLF	TRGV3	.	TRGJ1	16	-1	-1	23
92	4.1946691226758343E-4	TGTGCCTTGTGGGTCCGGTATAAGAAACTCTTT	CALWVRYKKLF	TRGV9	.	TRGJ1	12	-1	-1	18
92	4.1946691226758343E-4	TGTGCTGCGTGGGATTGGGGGAAACTCTTT	CAAWDWGKLF	TRGV10	.	TRGJ1	15	-1	-1	20
92	4.1946691226758343E-4	TGTGCTGCGTGGGAATTGCAGAAACTCTTT	CAAWELQKLF	TRGV10	.	TRGJ2	13	-1	-1	19
92	4.1946691226758343E-4	TGTGCTGCGTGGATAGGTGAGAAACTCTTT	CAAWIGEKLF	TRGV10	.	TRGJ1	11	-1	-1	19
92	4.1946691226758343E-4	TGTGCCACCCATCATTGGATCAAGACGTTT	CATHHWIKTF	TRGV8	.	TRGJP2	8	-1	-1	13
91	4.1490748930815314E-4	TGTGCCTTGTGGGAAGCTCAAGAGTTGGGCAAAAAAATCAAGGTATTT	CALWEAQELGKKIKVF	TRGV9	.	TRGJP	13	-1	-1	18
91	4.1490748930815314E-4	TGTGCTGCGTGGGATTATCCGAATTATTATAAGAAACTCTTT	CAAWDYPNYYKKLF	TRGV10	.	TRGJ1	16	-1	-1	13
91	4.1490748930815314E-4	TGTGCCCCCCGCAGGTGCTATAAGAAACTCTTT	CAPRRCYKKLF	TRGV9	.	TRGJ1	5	-1	-1	18
91	4.1490748930815314E-4	TGTGCTGCGTGGGATTTCCAGAAACTCTTT	CAAWDFQKLF	TRGV10	.	TRGJ1	15	-1	-1	19
90	4.103480663487229E-4	TGTGCCTTGTGGGAGTCGCCAGGGGAGTTGGGCAAAAAAATCAAGGTATTT	CALWESPGELGKKIKVF	TRGV9	.	TRGJP	14	-1	-1	24
90	4.103480663487229E-4	TGTGCTGCGGGGTTCGACGATTATTATAAGAAACTCTTT	CAAGFDDYYKKLF	TRGV10	.	TRGJ1	11	-1	-1	12
90	4.103480663487229E-4	TGTGCCTTGTGTAATCATAAGAAACTCTTT	CALCNHKKLF	TRGV9	.	TRGJ1	10	-1	-1	13
89	4.0578864338929266E-4	TGTGCTGCGTGGGATTCGTTCCGGGTCACTGGTTGGTTCAAGATATTT	CAAWDSFRVTGWFKIF	TRGV10	.	TRGJP1	18	-1	-1	26
89	4.0578864338929266E-4	TGTGCCTTGTGGGAGACCAAAGAGTTGGGCAAAAAAATCAAGGTATTT	CALWETKELGKKIKVF	TRGV9	.	TRGJP	14	-1	-1	19
89	4.0578864338929266E-4	TGTGCCACCTGGGACCCTATCCCCAGTCATTATAAGAAACTCTTT	CATWDPIPSHYKKLF	TRGV5	.	TRGJ1	14	-1	-1	28
89	4.0578864338929266E-4	TGTGCCTTGTGGGAGGTGCTCTATAAGAAACTCTTT	CALWEVLYKKLF	TRGV9	.	TRGJ1	18	-1	-1	21
89	4.0578864338929266E-4	TGTGCCTTGTGGGAGGTGCACGAAGAGAAACTCTTT	CALWEVHEEKLF	TRGV9	.	TRGJ1	20	-1	-1	25
89	4.0578864338929266E-4	TGTGCCTTGCAAGAATATAAGAAACTCTTT	CALQEYKKLF	TRGV9	.	TRGJ2	8	-1	-1	15
88	4.012292204298624E-4	TGTGCCTTACCAAAAGAGTTGGGCAAAAAAATCAAGGTATTT	CALPKELGKKIKVF	TRGV9	.	TRGJP	7	-1	-1	13
88	4.012292204298624E-4	TGTGCTGCGTGGGACCCACCCGATCCAGAGAAACTCTTT	CAAWDPPDPEKLF	TRGV10	.	TRGJ1	13	-1	-1	28
88	4.012292204298624E-4	TGTGCCTTGTGGGAGGTTTGGGCCATTAAGAAACTCTTT	CALWEVWAIKKLF	TRGV9	.	TRGJ1	16	-1	-1	26
88	4.012292204298624E-4	TGTGCCTTGTGGGAGGTGCATATGAATAAGAAACTCTTT	CALWEVHMNKKLF	TRGV9	.	TRGJ1	19	-1	-1	25
88	4.012292204298624E-4	TGTGCCGCGAAATCTAAGAAACTCTTT	CAAKSKKLF	TRGV9	.	TRGJ1	5	-1	-1	14
87	3.9666979747043213E-4	TGTGCCTTGTGGGAGGTGTTGGATTATAAGAAACTCTTT	CALWEVLDYKKLF	TRGV9	.	TRGJ1	17	-1	-1	22
87	3.9666979747043213E-4	TGTGCTGCGTGGCGTCATAAGAAACTCTTT	CAAWRHKKLF	TRGV10	.	TRGJ1	11	-1	-1	16
87	3.9666979747043213E-4	TGTGCTGCGTGGGATCCCCCGAAGTTCCTCTTT	CAAWDPPKFLF	TRGV10	.	TRGJ1	14	-1	-1	27
86	3.921103745110019E-4	TGTGCCTTGTGGGAGGTGACGTATAAGAAACTCTTT	CALWEVTYKKLF	TRGV9	.	TRGJ1	17	-1	-1	21
86	3.921103745110019E-4	TGTGCTGCGTGGGATTATAAGTTGAAACTCTTT	CAAWDYKLKLF	TRGV10	.	TRGJ1	16	-1	-1	23
86	3.921103745110019E-4	TGTGCCTTGTGGGAGGTAAATAAGAAACTCTTT	CALWEVNKKLF	TRGV9	.	TRGJ1	16	-1	-1	19
86	3.921103745110019E-4	TGTGCTGCGTGGGGGGAGAAACTCTTT	CAAWGEKLF	TRGV10	.	TRGJ1	12	-1	-1	16
85	3.8755095155157166E-4	TGTGCCTTGTGGGAGCCAGGAGAGTTGGGCAAAAAAATCAAGGTATTT	CALWEPGELGKKIKVF	TRGV9	.	TRGJP	14	-1	-1	20
85	3.8755095155157166E-4	TGTGCCTTGTGGGAGGTCGCGGAGTTGGGCAAAAAAATCAAGGTATTT	CALWEVAELGKKIKVF	TRGV9	.	TRGJP	16	-1	-1	21
85	3.8755095155157166E-4	TGTGCCACCTGGGACGGGCCTTGGTATAAGAAACTCTTT	CATWDGPWYKKLF	TRGV2	.	TRGJ1	19	-1	-1	24
85	3.8755095155157166E-4	TGTGCCACCTGGGACAGGCGTTATAAGAAACTCTTT	CATWDRRYKKLF	TRGV3	.	TRGJ1	18	-1	-1	20
85	3.8755095155157166E-4	TGTGCTGCGTGGGGATCGATTCCGAAACTCTTT	CAAWGSIPKLF	TRGV10	.	TRGJ1	12	-1	-1	23
85	3.8755095155157166E-4	TGTGCCTTGTGGGGGAATAAGAAACTCTTT	CALWGNKKLF	TRGV9	.	TRGJ1	12	-1	-1	16
85	3.8755095155157166E-4	TGTGCTGCGTGGGATCAGAAACTCTTT	CAAWDQKLF	TRGV10	.	TRGJ1	14	-1	-1	13
84	3.8299152859214136E-4	TGTGCCTTGTGGGAGTCTCCCAACGGTTCGGAGTTGGGCAAAAAAATCAAGGTATTT	CALWESPNGSELGKKIKVF	TRGV9	.	TRGJP	14	-1	-1	30
84	3.8299152859214136E-4	TGTGCCTTGTGGGAGGTGCAGAGAGAGTTGGGCAAAAAAATCAAGGTATTT	CALWEVQRELGKKIKVF	TRGV9	.	TRGJP	19	-1	-1	23
84	3.8299152859214136E-4	TGTGCCTTGTGGGAGGCAAGAGAGTTGGGCAAAAAAATCAAGGTATTT	CALWEARELGKKIKVF	TRGV9	.	TRGJP	15	-1	-1	20
84	3.8299152859214136E-4	TGTGCCTTGTGGGAGGGAAGAGAGTTGGGCAAAAAAATCAAGGTATTT	CALWEGRELGKKIKVF	TRGV9	.	TRGJP	15	-1	-1	20
84	3.8299152859214136E-4	TGTGCCTTGTGGGGGGCGTTGGGCAAAAAAATCAAGGTATTT	CALWGALGKKIKVF	TRGV9	.	TRGJP	15	-1	-1	17
84	3.8299152859214136E-4	TGTGCCTTGTGGGAGGGCGCCCCTTTGAATAAGAAACTCTTT	CALWEGAPLNKKLF	TRGV9	.	TRGJ1	15	-1	-1	28
84	3.8299152859214136E-4	TGTGCCTTGTGGGGTCTAGGTTATAAGAAACTCTTT	CALWGLGYKKLF	TRGV9	.	TRGJ1	12	-1	-1	20
84	3.8299152859214136E-4	TGTGCTGCGTGGCTTTTTTATAAGAAACTCTTT	CAAWLFYKKLF	TRGV10	.	TRGJ1	11	-1	-1	14
84	3.8299152859214136E-4	TGTGCTGCGTGGGATTATTCGAAGAAACTCTTT	CAAWDYSKKLF	TRGV10	.	TRGJ1	16	-1	-1	13
84	3.8299152859214136E-4	TGTGCTGCGTGGGATATGGGGGAGAAACTCTTT	CAAWDMGEKLF	TRGV10	.	TRGJ1	14	-1	-1	22
84	3.8299152859214136E-4	TGTGCTGCGTGGGACCCCTATAAGAAACTCTTT	CAAWDPYKKLF	TRGV10	.	TRGJ1	13	-1	-1	18
84	3.8299152859214136E-4	TGTGCCTTGTGGGAGGGTTATAAGAAACTCTTT	CALWEGYKKLF	TRGV9	.	TRGJ1	15	-1	-1	17
84	3.8299152859214136E-4	TGTGCTGCGTGGAATGATAAGAAACTCTTT	CAAWNDKKLF	TRGV10	.	TRGJ1	14	-1	-1	13
83	3.784321056327111E-4	TGTGCCTTGTGGGAGGCCTTGGGGGATCAAGAGTTGGGCAAAAAAATCAAGGTATTT	CALWEALGDQELGKKIKVF	TRGV9	.	TRGJP	15	-1	-1	27
83	3.784321056327111E-4	TGTGCTGCGTGGGATAGCGCGTATAAGAAACTCTTT	CAAWDSAYKKLF	TRGV10	.	TRGJ2	14	-1	-1	21
83	3.784321056327111E-4	TGTGCCCAGGGGTTGGGCAAAAAAATCAAGGTATTT	CAQGLGKKIKVF	TRGV9	.	TRGJP	5	-1	-1	11
83	3.784321056327111E-4	TGTGCTGCGTGGGCGTGGCATAAGAAACTCTTT	CAAWAWHKKLF	TRGV10	.	TRGJ1	12	-1	-1	19
83	3.784321056327111E-4	TGTGCTGCGTGGGGAGATAAGAAACTCTTT	CAAWGDKKLF	TRGV10	.	TRGJ1	12	-1	-1	16
82	3.738726826732809E-4	TGTGCCTTGTGGGTGGGAAGGAGGTTGGGCAAAAAAATCAAGGTATTT	CALWVGRRLGKKIKVF	TRGV9	.	TRGJP	15	-1	-1	13
82	3.738726826732809E-4	TGTGCCTTGTGGGATCGGGAGTTGGGCAAAAAAATCAAGGTATTT	CALWDRELGKKIKVF	TRGV9	.	TRGJP	13	-1	-1	18
82	3.738726826732809E-4	TGTGCCTTGTGGGAGGTGCGTCCCTATAAGAAACTCTTT	CALWEVRPYKKLF	TRGV9	.	TRGJ1	18	-1	-1	24
82	3.738726826732809E-4	TGTGCCACCTGGGACAGGCCTTCTAAGAAACTCTTT	CATWDRPSKKLF	TRGV5	.	TRGJ1	20	-1	-1	20
82	3.738726826732809E-4	TGTGCTGCGTGGGATACCAAGAAACTCTTT	CAAWDTKKLF	TRGV10	.	TRGJ1	14	-1	-1	18
81	3.693132597138506E-4	TGTGCCTTGTGGGAGTCCCAAGAGTTGGGCAAAAAAATCAAGGTATTT	CALWESQELGKKIKVF	TRGV9	.	TRGJP	14	-1	-1	18
81	3.693132597138506E-4	TGTGCCTTGTGGGAAGGTGTCGAGTTGGGCAAAAAAATCAAGGTATTT	CALWEGVELGKKIKVF	TRGV9	.	TRGJP	18	-1	-1	21
81	3.693132597138506E-4	TGTGCTGCGTGGGACCCCTCCTATTATAAGAAACTCTTT	CAAWDPSYYKKLF	TRGV10	.	TRGJ2	13	-1	-1	21
81	3.693132597138506E-4	TGTGCCACCTGGGATCCGAATTATTATAAGAAACTCTTT	CATWDPNYYKKLF	TRGV8	.	TRGJ1	14	-1	-1	13
81	3.693132597138506E-4	TGTGCCTTGTGGGAGTATTATAAGAAACTCTTT	CALWEYYKKLF	TRGV9	.	TRGJ1	14	-1	-1	15
81	3.693132597138506E-4	TGTGCTGCGTGGGATGACAAGAAACTCTTT	CAAWDDKKLF	TRGV10	.	TRGJ1	17	-1	-1	18
80	3.6475383675442036E-4	TGTGCCTTGTGGGAGGTGCAGTTTGAGTTGGGCAAAAAAATCAAGGTATTT	CALWEVQFELGKKIKVF	TRGV9	.	TRGJP	19	-1	-1	24
80	3.6475383675442036E-4	TGTGCCTTGTGGGAGGCCCGCCAAGAGTTGGGCAAAAAAATCAAGGTATTT	CALWEARQELGKKIKVF	TRGV9	.	TRGJP	15	-1	-1	21
80	3.6475383675442036E-4	TGTGCCTTGTGGGACGGGGAGTTGGGCAAAAAAATCAAGGTATTT	CALWDGELGKKIKVF	TRGV9	.	TRGJP	13	-1	-1	18
80	3.6475383675442036E-4	TGTGCCACCTGGGACAGCGCCGCAGATTATTATAAGAAACTCTTT	CATWDSAADYYKKLF	TRGV5	.	TRGJ1	20	-1	-1	25
80	3.6475383675442036E-4	TGTGCTGCGTGGGATTCCCCGGGCTATAAGAAACTCTTT	CAAWDSPGYKKLF	TRGV10	.	TRGJ1	15	-1	-1	24
80	3.6475383675442036E-4	TGTGCCTTGTGGGAGGTGCATTATAAGAAACTCTTT	CALWEVHYKKLF	TRGV9	.	TRGJ2	19	-1	-1	19
80	3.6475383675442036E-4	TGTGCCTTGTTGTACACTTATAAGAAACTCTTT	CALLYTYKKLF	TRGV9	.	TRGJ1	9	-1	-1	17
79	3.601944137949901E-4	TGTGCCTTGTGGGAGGTGCGTTGGGGGTTGGGCAAAAAAATCAAGGTATTT	CALWEVRWGLGKKIKVF	TRGV9	.	TRGJP	18	-1	-1	26
79	3.601944137949901E-4	TGTGCCTTGTGGGAGCCCGAGTTGGGCAAAAAAATCAAGGTATTT	CALWEPELGKKIKVF	TRGV9	.	TRGJP	14	-1	-1	18
79	3.601944137949901E-4	TGTGCCTTGTGGGTGCTAAGAGGAAGACTTAAGAAACTCTTT	CALWVLRGRLKKLF	TRGV9	.	TRGJ1	12	-1	-1	29
79	3.601944137949901E-4	TGTGCTGCGTGGGATTTTTGGTGGGAGAAACTCTTT	CAAWDFWWEKLF	TRGV10	.	TRGJ1	15	-1	-1	25
79	3.601944137949901E-4	TGTGCTGCGTGGGATCTCCATAAGAAACTCTTT	CAAWDLHKKLF	TRGV10	.	TRGJ1	14	-1	-1	19
78	3.5563499083555983E-4	TGTGCCTTGTGGGAGACAAGAAAGGGGGTCTCCGATTATTATAAGAAACTCTTT	CALWETRKGVSDYYKKLF	TRGV9	.	TRGJ2	14	-1	-1	34
78	3.5563499083555983E-4	TGTGCCTTGTGGGAGCTCCAAGAGTTGGGCAAAAAAATCAAGGTATTT	CALWELQELGKKIKVF	TRGV9	.	TRGJP	14	-1	-1	18
78	3.5563499083555983E-4	TGTGCCTTGTGGGGCCAAGAGTTGGGCAAAAAAATCAAGGTATTT	CALWGQELGKKIKVF	TRGV9	.	TRGJP	12	-1	-1	11
78	3.5563499083555983E-4	TGTGCCTTGTGGGAGGTGCAGGGTTATTATAAGAAACTCTTT	CALWEVQGYYKKLF	TRGV9	.	TRGJ1	19	-1	-1	23
78	3.5563499083555983E-4	TGTGCCTTGTGGGAAGGTCAGGGTTGGTTCAAGATATTT	CALWEGQGWFKIF	TRGV9	.	TRGJP1	17	-1	-1	21
78	3.5563499083555983E-4	TGTGCCTTGTGGGAGGATGATTATAAGAAACTCTTT	CALWEDDYKKLF	TRGV9	.	TRGJ1	15	-1	-1	16
78	3.5563499083555983E-4	TGTGCTGGTCAGGGGGGCAATAAGAAACTCTTT	CAGQGGNKKLF	TRGV10	.	TRGJ2	6	-1	-1	19
78	3.5563499083555983E-4	TGTGCCTTGTGGGAGGTGGCGCAACTCTTT	CALWEVAQLF	TRGV9	.	TRGJ1	17	-1	-1	22
78	3.5563499083555983E-4	TGTGCCACCTGGCGCGGGAAACTCTTT	CATWRGKLF	TRGV2	.	TRGJ1	17	-1	-1	17
78	3.5563499083555983E-4	TGTGCTGCGTGGAAGAAACTCTTT	CAAWKKLF	TRGV10	.	TRGJ2	11	-1	-1	12
77	3.510755678761296E-4	TGTGCCTTGTGGGAGGTGCAGGGAGAGTTGGGCAAAAAAATCAAGGTATTT	CALWEVQGELGKKIKVF	TRGV9	.	TRGJP	19	-1	-1	23
77	3.510755678761296E-4	TGTGCTGCGTGGGATTATCCCCTGCTGAATCGTCATAAGAAACTCTTT	CAAWDYPLLNRHKKLF	TRGV10	.	TRGJ1	16	-1	-1	34
77	3.510755678761296E-4	TGTGCCTTGTGGGAGCGGCAAGAGTTGGGCAAAAAAATCAAGGTATTT	CALWERQELGKKIKVF	TRGV9	.	TRGJP	14	-1	-1	16
77	3.510755678761296E-4	TGTGCCTTGTGGGAGGTATGCGGGTTGGGCAAAAAAATCAAGGTATTT	CALWEVCGLGKKIKVF	TRGV9	.	TRGJP	16	-1	-1	23
77	3.510755678761296E-4	TGTGCCTTGTGGGAGGTAGGAGAGTTGGGCAAAAAAATCAAGGTATTT	CALWEVGELGKKIKVF	TRGV9	.	TRGJP	16	-1	-1	20
77	3.510755678761296E-4	TGTGCCTTGTGGGAGGCCCCAGAGTTGGGCAAAAAAATCAAGGTATTT	CALWEAPELGKKIKVF	TRGV9	.	TRGJP	15	-1	-1	20
77	3.510755678761296E-4	TGTGCCTTGTGGGAATATCAAGAGTTGGGCAAAAAAATCAAGGTATTT	CALWEYQELGKKIKVF	TRGV9	.	TRGJP	13	-1	-1	18
77	3.510755678761296E-4	TGTGCCTTGTGGGAACTTCAAGAGTTGGGCAAAAAAATCAAGGTATTT	CALWELQELGKKIKVF	TRGV9	.	TRGJP	13	-1	-1	18
77	3.510755678761296E-4	TGTGCCTTGTGGGGTCCTAATTGGTATAAGAAACTCTTT	CALWGPNWYKKLF	TRGV9	.	TRGJ1	12	-1	-1	18
77	3.510755678761296E-4	TGTGCCTTGTGGGAGTTACCCATTTGGTTCAAGATATTT	CALWELPIWFKIF	TRGV9	.	TRGJP1	14	-1	-1	23
77	3.510755678761296E-4	TGTGCCACCTGGCTGCGGGATTATAAGAAACTCTTT	CATWLRDYKKLF	TRGV4	.	TRGJ1	11	-1	-1	19
77	3.510755678761296E-4	TGTGCTGCGTGGGCCACCCATAAGAAACTCTTT	CAAWATHKKLF	TRGV10	.	TRGJ2	12	-1	-1	19
77	3.510755678761296E-4	TGTGCTGCGTGGGATTATATGGGACTCTTT	CAAWDYMGLF	TRGV10	.	TRGJ1	16	-1	-1	13
77	3.510755678761296E-4	TGTGCTGCGTGGGACATTAAGAAACTCTTT	CAAWDIKKLF	TRGV10	.	TRGJ1	13	-1	-1	17
76	3.4651614491669936E-4	TGTGCCTTGATCTCCCTTTCAGAGTTGGGCAAAAAAATCAAGGTATTT	CALISLSELGKKIKVF	TRGV9	.	TRGJP	8	-1	-1	20
76	3.4651614491669936E-4	TGTGCCACCTGGGACTCAGGATATAAGAAACTCTTT	CATWDSGYKKLF	TRGV2	.	TRGJ2	14	-1	-1	21
76	3.4651614491669936E-4	CGGGGGTTGGGCAAAAAAATCAAGGTATTT	RGLGKKIKVF	TRGV9	.	TRGJP	-1	-1	-1	5
75	3.4195672195726906E-4	TGTGCCTTGTGGGAGGTGCCCAGGCAAGAGTTGGGCAAAAAAATCAAGGTATTT	CALWEVPRQELGKKIKVF	TRGV9	.	TRGJP	18	-1	-1	16
75	3.4195672195726906E-4	TGTGCCTTGTGGGATAGACAAGAGTTGGGCAAAAAAATCAAGGTATTT	CALWDRQELGKKIKVF	TRGV9	.	TRGJP	13	-1	-1	18
75	3.4195672195726906E-4	TGTGCCTTGTGGGAGGCCCGGGAGTTGGGCAAAAAAATCAAGGTATTT	CALWEARELGKKIKVF	TRGV9	.	TRGJP	15	-1	-1	21
75	3.4195672195726906E-4	TGTGCCTTGTGGGAGGACAAAGAGTTGGGCAAAAAAATCAAGGTATTT	CALWEDKELGKKIKVF	TRGV9	.	TRGJP	15	-1	-1	19
75	3.4195672195726906E-4	TGTGCCTTGTGGGAGGTGCTGGTGAGTTATTATAAGAAACTCTTT	CALWEVLVSYYKKLF	TRGV9	.	TRGJ1	18	-1	-1	23
75	3.4195672195726906E-4	TGTGCCTTGTGGGAGGCAGAGTTGGGCAAAAAAATCAAGGTATTT	CALWEAELGKKIKVF	TRGV9	.	TRGJP	15	-1	-1	14
75	3.4195672195726906E-4	TGTGCTGCGTGGTATGTGAAACTCTTT	CAAWYVKLF	TRGV10	.	TRGJ2	14	-1	-1	17
74	3.373972989978388E-4	TGTGCCTTGTGGGAGGTGGTGGGGCAAAAGTTGGGCAAAAAAATCAAGGTATTT	CALWEVVGQKLGKKIKVF	TRGV9	.	TRGJP	17	-1	-1	21
74	3.373972989978388E-4	TGTGCCTTGTGGGAGGTGCAGGGGGAGTTGGGCAAAAAAATCAAGGTATTT	CALWEVQGELGKKIKVF	TRGV9	.	TRGJP	19	-1	-1	24
74	3.373972989978388E-4	TGTGCCTTGTGGGAGGCGAAGGGTGAGTTGGGCAAAAAAATCAAGGTATTT	CALWEAKGELGKKIKVF	TRGV9	.	TRGJP	15	-1	-1	24
74	3.373972989978388E-4	TGTGCCTTGTGGGACGACCCAGAGTTGGGCAAAAAAATCAAGGTATTT	CALWDDPELGKKIKVF	TRGV9	.	TRGJP	13	-1	-1	20
74	3.373972989978388E-4	TGTGCCTTGTGGGAGCCCCAAGAGTTGGGCAAAAAAATCAAGGTATTT	CALWEPQELGKKIKVF	TRGV9	.	TRGJP	14	-1	-1	18
74	3.373972989978388E-4	TGTGCCTTGTGGGAGGTGCTCGAGGCGGGCAAAAAAATCAAGGTATTT	CALWEVLEAGKKIKVF	TRGV9	.	TRGJP	18	-1	-1	26
74	3.373972989978388E-4	TGTGCCACCTGGGATCCGGGCCTCTATTATAAGAAACTCTTT	CATWDPGLYYKKLF	TRGV4	.	TRGJ1	21	-1	-1	24
74	3.373972989978388E-4	TGTGCTGCGTGGGATTCTAGGACACATAAGAAACTCTTT	CAAWDSRTHKKLF	TRGV10	.	TRGJ1	15	-1	-1	25
74	3.373972989978388E-4	TGTGCCTTGTGGGAGGTTCCGAGTTATAAGAAACTCTTT	CALWEVPSYKKLF	TRGV9	.	TRGJ1	16	-1	-1	23
74	3.373972989978388E-4	TGTGCTGCGTGGGATTATCGGGAAATGAAACTCTTT	CAAWDYREMKLF	TRGV10	.	TRGJ1	16	-1	-1	26
74	3.373972989978388E-4	TGTGCTGCGTGGGATTACCTCTTAGAGAAACTCTTT	CAAWDYLLEKLF	TRGV10	.	TRGJ1	17	-1	-1	25
74	3.373972989978388E-4	TGTGCTGCGTGGGATTTCTTGAAGAAACTCTTT	CAAWDFLKKLF	TRGV10	.	TRGJ2	15	-1	-1	21
74	3.373972989978388E-4	TGTGCTGCGTGGGACGGAAGTGGGAAACTCTTT	CAAWDGSGKLF	TRGV10	.	TRGJ1	13	-1	-1	23
74	3.373972989978388E-4	TGTGCTGCGTGGTCTAAGAAACTCTTT	CAAWSKKLF	TRGV10	.	TRGJ1	11	-1	-1	14
74	3.373972989978388E-4	TGTGCTGTGAGAAAGAAACTCTTT	CAVRKKLF	TRGV10	.	TRGJ1	6	-1	-1	12
73	3.328378760384086E-4	TGTGCCTTGTGGGAGGCTTTACAAGAGTTGGGCAAAAAAATCAAGGTATTT	CALWEALQELGKKIKVF	TRGV9	.	TRGJP	15	-1	-1	21
73	3.328378760384086E-4	TGTGCCTTGTGGGAGGCCGGGCGGGAGTTGGGCAAAAAAATCAAGGTATTT	CALWEAGRELGKKIKVF	TRGV9	.	TRGJP	15	-1	-1	18
73	3.328378760384086E-4	TGTGCCTTGTGGGAGATTGAAGAGTTGGGCAAAAAAATCAAGGTATTT	CALWEIEELGKKIKVF	TRGV9	.	TRGJP	14	-1	-1	19
73	3.328378760384086E-4	TGTGCCTTGTGGATAAAACAAGAGTTGGGCAAAAAAATCAAGGTATTT	CALWIKQELGKKIKVF	TRGV9	.	TRGJP	11	-1	-1	18
73	3.328378760384086E-4	TGTGCCTTGTGGGAGGGGGAATGGGGGTATAAGAAACTCTTT	CALWEGEWGYKKLF	TRGV9	.	TRGJ1	15	-1	-1	27
73	3.328378760384086E-4	TGTGCTGCGTGGGATTGGCGGGGGTATAAGAAACTCTTT	CAAWDWRGYKKLF	TRGV10	.	TRGJ1	15	-1	-1	24
73	3.328378760384086E-4	TGTGCCTTGTGGGAGGTGTTATTAGGAAAGAAACTCTTT	CALWEVLLGKKLF	TRGV9	.	TRGJ1	17	-1	-1	27
73	3.328378760384086E-4	TGTGCCTTGTGGGAGGTGTACTATAAGAAACTCTTT	CALWEVYYKKLF	TRGV9	.	TRGJ1	20	-1	-1	18
73	3.328378760384086E-4	TGTGCCACCTGGGATACTTATAAGAAACTCTTT	CATWDTYKKLF	TRGV4	.	TRGJ1	14	-1	-1	17
73	3.328378760384086E-4	TGTGCTGCGTGGGATCATAAGAAACTCTTT	CAAWDHKKLF	TRGV10	.	TRGJ1	14	-1	-1	13
72	3.2827845307897835E-4	TGTGCCTTGTGGGAGGTTATGGCGCAAGAGTTGGGCAAAAAAATCAAGGTATTT	CALWEVMAQELGKKIKVF	TRGV9	.	TRGJP	16	-1	-1	18
72	3.2827845307897835E-4	TGTGCCTTGTGGGAGGTGCACGGAGAGTTGGGCAAAAAAATCAAGGTATTT	CALWEVHGELGKKIKVF	TRGV9	.	TRGJP	20	-1	-1	23
72	3.2827845307897835E-4	TGTGCCTTGTGGGAGCTAGGGGAGTTGGGCAAAAAAATCAAGGTATTT	CALWELGELGKKIKVF	TRGV9	.	TRGJP	14	-1	-1	21
72	3.2827845307897835E-4	TGTGCTGCGTGGGACCCCCGGGGGAATTATTATAAGAAACTCTTT	CAAWDPRGNYYKKLF	TRGV10	.	TRGJ1	13	-1	-1	23
72	3.2827845307897835E-4	TGTGCTGCGTCGACGCGACGCCATAAGAAACTCTTT	CAASTRRHKKLF	TRGV10	.	TRGJ1	9	-1	-1	22
72	3.2827845307897835E-4	TGTGCCTTGTGGGAGGTGCTTAATAAGAAACTCTTT	CALWEVLNKKLF	TRGV9	.	TRGJ1	18	-1	-1	22
72	3.2827845307897835E-4	TGTGCCTTGTGGGAGGGTTATTATAAGAAACTCTTT	CALWEGYYKKLF	TRGV9	.	TRGJ1	15	-1	-1	17
72	3.2827845307897835E-4	TGTGCCTTGTGGAAGGGTAGGTATAAGAAACTCTTT	CALWKGRYKKLF	TRGV9	.	TRGJ2	15	-1	-1	21
71	3.2371903011954806E-4	TGTGCCTTGTGGGAGGTGCGAGGTACGCAAGAGTTGGGCAAAAAAATCAAGGTATTT	CALWEVRGTQELGKKIKVF	TRGV9	.	TRGJP	18	-1	-1	26
71	3.2371903011954806E-4	TGTGCCTTGTGGGAGTTATTACAAGAGTTGGGCAAAAAAATCAAGGTATTT	CALWELLQELGKKIKVF	TRGV9	.	TRGJP	14	-1	-1	21
71	3.2371903011954806E-4	TGTGCCTTGTGGGAGGGTCCACAAGAGTTGGGCAAAAAAATCAAGGTATTT	CALWEGPQELGKKIKVF	TRGV9	.	TRGJP	15	-1	-1	21
71	3.2371903011954806E-4	TGTGCCTTGTGGGAGGTGTTGAGGGTGGGCAAAAAAATCAAGGTATTT	CALWEVLRVGKKIKVF	TRGV9	.	TRGJP	17	-1	-1	25
71	3.2371903011954806E-4	TGTGCCTTATACCCGGGACAGGAGTTGGGCAAAAAAATCAAGGTATTT	CALYPGQELGKKIKVF	TRGV9	.	TRGJP	7	-1	-1	14
71	3.2371903011954806E-4	TGTGCTGCGTGGGATTTGGTACCTGAATCCCTCAAGAAACTCTTT	CAAWDLVPESLKKLF	TRGV10	.	TRGJ2	15	-1	-1	33
71	3.2371903011954806E-4	TGTGCCTTGTGGGAGGCGCGACCCCAAGGCTATAAGAAACTCTTT	CALWEARPQGYKKLF	TRGV9	.	TRGJ2	22	-1	-1	30
71	3.2371903011954806E-4	TGTGCCTTGTGGGAGCCGAATTATAAGAAACTCTTT	CALWEPNYKKLF	TRGV9	.	TRGJ1	14	-1	-1	19
71	3.2371903011954806E-4	TGTGCCTTGTGGGAGGTGGATTATAAGAAACTCTTT	CALWEVDYKKLF	TRGV9	.	TRGJ1	17	-1	-1	19
71	3.2371903011954806E-4	TGTGCTGCGTGGGATGGCTATAAGAAACTCTTT	CAAWDGYKKLF	TRGV10	.	TRGJ1	14	-1	-1	18
71	3.2371903011954806E-4	TGTGCTGCGTGGGATGATTATAAGAAACTCTTT	CAAWDDYKKLF	TRGV10	.	TRGJ2	14	-1	-1	13
71	3.2371903011954806E-4	TGTGCTGCGTGGAAACTCTTT	CAAWKLF	TRGV10	.	TRGJ2	11	-1	-1	11
71	3.2371903011954806E-4	TGTGCCTTGTGGGAAGGACATTATAAGAAACTCTTT	CALWEGHYKKLF	TRGV9	.	TRGJ1	13	-1	-1	19
70	3.191596071601178E-4	TGTGCCTTGTGGGAGTACCAAGAGTTGGGCAAAAAAATCAAGGTATTT	CALWEYQELGKKIKVF	TRGV9	.	TRGJP	14	-1	-1	18
70	3.191596071601178E-4	TGTGCCTTGTGGGAGTATACCACTGGTTGGTTCAAGATATTT	CALWEYTTGWFKIF	TRGV9	.	TRGJP1	14	-1	-1	8
70	3.191596071601178E-4	TGTGCCTTGTGGGAGGTAGGCTATTATAAGAAACTCTTT	CALWEVGYYKKLF	TRGV9	.	TRGJ1	16	-1	-1	21
70	3.191596071601178E-4	TGTGCTGCGTGGGGTTTTTATTATAAGAAACTCTTT	CAAWGFYYKKLF	TRGV10	.	TRGJ2	15	-1	-1	17
70	3.191596071601178E-4	TGTGCTGCGTGGGATCCTTTTAGGAAACTCTTT	CAAWDPFRKLF	TRGV10	.	TRGJ1	14	-1	-1	17
70	3.191596071601178E-4	TGTGCCACCTGGGACAGGTGTGGGAAACTCTTT	CATWDRCGKLF	TRGV7	.	TRGJ1	17	-1	-1	23
70	3.191596071601178E-4	TGTGCCACCTGGGACAGGCCTAAGAAACTCTTT	CATWDRPKKLF	TRGV7	.	TRGJ1	20	-1	-1	20
69	3.146001842006876E-4	TGTGCCTTGTGGGAGGTGCGATTGTGGGGCTCACAAGAGTTGGGCAAAAAAATCAAGGTATTT	CALWEVRLWGSQELGKKIKVF	TRGV9	.	TRGJP	18	-1	-1	33
69	3.146001842006876E-4	TGTGCCTTGTGGGACAACTCGGGAGAGTTGGGCAAAAAAATCAAGGTATTT	CALWDNSGELGKKIKVF	TRGV9	.	TRGJP	13	-1	-1	23
69	3.146001842006876E-4	TGTGCCTTGTGGGAGGTCCTCCAAGAGTTGGGCAAAAAAATCAAGGTATTT	CALWEVLQELGKKIKVF	TRGV9	.	TRGJP	16	-1	-1	21
69	3.146001842006876E-4	TGTGCCTTGTGGGAGGTGACTGGAGAGTTGGGCAAAAAAATCAAGGTATTT	CALWEVTGELGKKIKVF	TRGV9	.	TRGJP	17	-1	-1	23
69	3.146001842006876E-4	TGTGCCTTGTGGGAGGAGGATGGGTTGGGCAAAAAAATCAAGGTATTT	CALWEEDGLGKKIKVF	TRGV9	.	TRGJP	15	-1	-1	23
69	3.146001842006876E-4	TGTGCCTTGTGGGAGGTGATGGAGCATTATAAGAAACTCTTT	CALWEVMEHYKKLF	TRGV9	.	TRGJ1	17	-1	-1	25
69	3.146001842006876E-4	TGTGCTGCGTGGGATTACTGGGACTATAAGAAACTCTTT	CAAWDYWDYKKLF	TRGV10	.	TRGJ1	17	-1	-1	24
69	3.146001842006876E-4	TGTGCTGCGTGGTGCCTTATAGGGGGGAAACTCTTT	CAAWCLIGGKLF	TRGV10	.	TRGJ1	11	-1	-1	26
69	3.146001842006876E-4	TGTGCCACCTGGGACAGCGACGGCAAGAAACTCTTT	CATWDSDGKKLF	TRGV3	.	TRGJ1	16	-1	-1	24
69	3.146001842006876E-4	TGTGCTGCGTGGGAAACTACTAAGAAACTCTTT	CAAWETTKKLF	TRGV10	.	TRGJ1	13	-1	-1	20
69	3.146001842006876E-4	TGTGCCTTGAATGGGAGATATAAGAAACTCTTT	CALNGRYKKLF	TRGV9	.	TRGJ1	16	-1	-1	18
68	3.100407612412573E-4	TGTGCCTTGTGGGAGAAAAAAGAGTTGGGCAAAAAAATCAAGGTATTT	CALWEKKELGKKIKVF	TRGV9	.	TRGJP	14	-1	-1	19
68	3.100407612412573E-4	TGTGCTGCGTGGGATGGCCCCGACGAGGGGGGGGAGAAACTCTTT	CAAWDGPDEGGEKLF	TRGV10	.	TRGJ1	14	-1	-1	34
68	3.100407612412573E-4	TGTGCCTTGTGGGAGGTGCGGAGTTATAAGAAACTCTTT	CALWEVRSYKKLF	TRGV9	.	TRGJ1	18	-1	-1	23
68	3.100407612412573E-4	TGTGCCTTGTGGGAGGTGGGTTATTATAAGAAACTCTTT	CALWEVGYYKKLF	TRGV9	.	TRGJ1	17	-1	-1	20
68	3.100407612412573E-4	TGTGCCACCTGGGATGGATATTATTATAAGAAACTCTTT	CATWDGYYYKKLF	TRGV4	.	TRGJ1	16	-1	-1	19
68	3.100407612412573E-4	TGTGCCTTGTGGGTGACTTATTATAAGAAACTCTTT	CALWVTYYKKLF	TRGV9	.	TRGJ1	12	-1	-1	14
68	3.100407612412573E-4	TGTGCTGCGCGGGGGGATTATAAGAAACTCTTT	CAARGDYKKLF	TRGV10	.	TRGJ1	12	-1	-1	16
67	3.0548133828182705E-4	TGTGCCTTGTGGGAGCCGCAAGAGTTGGGCAAAAAAATCAAGGTATTT	CALWEPQELGKKIKVF	TRGV9	.	TRGJP	14	-1	-1	17
67	3.0548133828182705E-4	TGTGCCTTGTGGGAGGTGCCGAGAGGGTATAAGAAACTCTTT	CALWEVPRGYKKLF	TRGV9	.	TRGJ1	18	-1	-1	27
67	3.0548133828182705E-4	TGTGCTGCGTGGGATTGTTATAAGAAACTCTTT	CAAWDCYKKLF	TRGV10	.	TRGJ1	15	-1	-1	13
67	3.0548133828182705E-4	TGTGCTGCGTGGGAGGGGAGGAAGAAACTCTTT	CAAWEGRKKLF	TRGV10	.	TRGJ1	13	-1	-1	21
67	3.0548133828182705E-4	TGTGCCTTGTGGGACCATTATAAGAAACTCTTT	CALWDHYKKLF	TRGV9	.	TRGJ2	13	-1	-1	16
67	3.0548133828182705E-4	TGTGCTGCGTGGGTCGATAAGAAACTCTTT	CAAWVDKKLF	TRGV10	.	TRGJ1	12	-1	-1	16
67	3.0548133828182705E-4	TGTGCTGCGTGGGGCTATAAGAAACTCTTT	CAAWGYKKLF	TRGV10	.	TRGJ1	12	-1	-1	15
67	3.0548133828182705E-4	TGTGCCACCTGGGTGAGGAAACTCTTT	CATWVRKLF	TRGV8	.	TRGJ1	12	-1	-1	17
66	3.009219153223968E-4	TGTGCCTTGTGGGAGGTGCGATTCGGGGAAGAGTTGGGCAAAAAAATCAAGGTATTT	CALWEVRFGEELGKKIKVF	TRGV9	.	TRGJP	18	-1	-1	24
66	3.009219153223968E-4	TGTGCCTTGTGGGAGGCCGAGTCCCTGCAAGAGTTGGGCAAAAAAATCAAGGTATTT	CALWEAESLQELGKKIKVF	TRGV9	.	TRGJP	15	-1	-1	26
66	3.009219153223968E-4	TGTGCCTTGTGGGAGGTGCACCTTCAAGAGTTGGGCAAAAAAATCAAGGTATTT	CALWEVHLQELGKKIKVF	TRGV9	.	TRGJP	22	-1	-1	24
66	3.009219153223968E-4	TGTGCCTTGTGGGAGCCACTCCAAGAGTTGGGCAAAAAAATCAAGGTATTT	CALWEPLQELGKKIKVF	TRGV9	.	TRGJP	14	-1	-1	21
66	3.009219153223968E-4	TGTGCCTTGTGGGAGGACTACCACGTAGGCAAAAAAATCAAGGTATTT	CALWEDYHVGKKIKVF	TRGV9	.	TRGJP	15	-1	-1	27
66	3.009219153223968E-4	TGTGCCTTGTGGGAGGTGCAACTGGCCTATTATAAGAAACTCTTT	CALWEVQLAYYKKLF	TRGV9	.	TRGJ1	22	-1	-1	27
66	3.009219153223968E-4	TGTGCCTTGTGGGAGGTGCATCCCCATTATAAGAAACTCTTT	CALWEVHPHYKKLF	TRGV9	.	TRGJ1	25	-1	-1	25
66	3.009219153223968E-4	TGTGCCACCTGGGCCCCCCGAGGGTATTATAAGAAACTCTTT	CATWAPRGYYKKLF	TRGV4	.	TRGJ1	12	-1	-1	24
66	3.009219153223968E-4	TGTGCTGCGTGGGATTGGGGGGGCCATAAGAAACTCTTT	CAAWDWGGHKKLF	TRGV10	.	TRGJ1	15	-1	-1	25
66	3.009219153223968E-4	TGTGCTGCGTGGTCTTCTGGGGGGAAGAAACTCTTT	CAAWSSGGKKLF	TRGV10	.	TRGJ1	11	-1	-1	24
66	3.009219153223968E-4	TGTGCTGCGTGGGGAAACAACGTGAAACTCTTT	CAAWGNNVKLF	TRGV10	.	TRGJ1	12	-1	-1	23
66	3.009219153223968E-4	TGTGCTGCGTGGAAGGGGTATAAGAAACTCTTT	CAAWKGYKKLF	TRGV10	.	TRGJ1	11	-1	-1	18
65	2.963624923629665E-4	TGTGCCTTGTGGGAGGCCACAGAATCACCTCAAGAGTTGGGCAAAAAAATCAAGGTATTT	CALWEATESPQELGKKIKVF	TRGV9	.	TRGJP	15	-1	-1	30
65	2.963624923629665E-4	TGTGCCTTGTGGGAGTCTAACTTTCGGCAAGAGTTGGGCAAAAAAATCAAGGTATTT	CALWESNFRQELGKKIKVF	TRGV9	.	TRGJP	14	-1	-1	25
65	2.963624923629665E-4	TGTGCCTTGTGGGAGTCGTCATTTGTAGAGTTGGGCAAAAAAATCAAGGTATTT	CALWESSFVELGKKIKVF	TRGV9	.	TRGJP	14	-1	-1	26
65	2.963624923629665E-4	TGTGCTGCGTGGGGCCTCAGTAGTGATTGGATCAAGACGTTT	CAAWGLSSDWIKTF	TRGV10	.	TRGJP2	12	-1	-1	18
65	2.963624923629665E-4	TGTGCCTTGCCCATGAACAAACCATATAAGAAACTCTTT	CALPMNKPYKKLF	TRGV9	.	TRGJ1	8	-1	-1	24
65	2.963624923629665E-4	TGTGCTGCGTGGGGCCGTTATTATAAGAAACTCTTT	CAAWGRYYKKLF	TRGV10	.	TRGJ1	12	-1	-1	17
65	2.963624923629665E-4	TGTGCTGCGTGGGATTGGTATTATAAGAAACTCTTT	CAAWDWYYKKLF	TRGV10	.	TRGJ1	15	-1	-1	18
64	2.918030694035363E-4	TGTGCCTTGTGGGAGGTAACCTCGACCATAGAGTTGGGCAAAAAAATCAAGGTATTT	CALWEVTSTIELGKKIKVF	TRGV9	.	TRGJP	22	-1	-1	29
64	2.918030694035363E-4	TGTGCCTTGTGGGAGGTCCAGAGGGGAGAGTTGGGCAAAAAAATCAAGGTATTT	CALWEVQRGELGKKIKVF	TRGV9	.	TRGJP	19	-1	-1	26
64	2.918030694035363E-4	TGTGCCTTGTGGGAATCCTCATCTCTTCGTGGTTATTATAAGAAACTCTTT	CALWESSSLRGYYKKLF	TRGV9	.	TRGJ1	13	-1	-1	32
64	2.918030694035363E-4	TGTGCCTTGTGGGAACGGCAAGAGTTGGGCAAAAAAATCAAGGTATTT	CALWERQELGKKIKVF	TRGV9	.	TRGJP	13	-1	-1	16
64	2.918030694035363E-4	TGTGCCTTGTGGGAGGTGCTAAGGGGTTATTATAAGAAACTCTTT	CALWEVLRGYYKKLF	TRGV9	.	TRGJ2	18	-1	-1	26
64	2.918030694035363E-4	TGTGCTGCGTGGGATTCTGCCACTGGTTGGTTCAAGATATTT	CAAWDSATGWFKIF	TRGV10	.	TRGJP1	15	-1	-1	19
64	2.918030694035363E-4	TGTGCCACCTGGGATGGGCTTTATTATAAGAAACTCTTT	CATWDGLYYKKLF	TRGV4	.	TRGJ1	18	-1	-1	20
64	2.918030694035363E-4	TGTGCTGCGTGTAAAGGGGATTATAAGAAACTCTTT	CAACKGDYKKLF	TRGV10	.	TRGJ1	10	-1	-1	19
64	2.918030694035363E-4	TGTGCTGCGTGGGTCTATAAGAAACTCTTT	CAAWVYKKLF	TRGV10	.	TRGJ1	12	-1	-1	15
63	2.8724364644410605E-4	TGTGCCTTGTGGGGGAGCCAAGAGTTGGGCAAAAAAATCAAGGTATTT	CALWGSQELGKKIKVF	TRGV9	.	TRGJP	12	-1	-1	18
63	2.8724364644410605E-4	TGTGCCTTGTGGGAGGTGCGTATCCATTATAAGAAACTCTTT	CALWEVRIHYKKLF	TRGV9	.	TRGJ1	18	-1	-1	25
63	2.8724364644410605E-4	TGTGCTGCGTGGGATCCTGGGGATTATAAGAAACTCTTT	CAAWDPGDYKKLF	TRGV10	.	TRGJ1	14	-1	-1	22
63	2.8724364644410605E-4	TGTGCCTTGTGGGAGTCGGATTATTATAAGAAACTCTTT	CALWESDYYKKLF	TRGV9	.	TRGJ1	14	-1	-1	15
63	2.8724364644410605E-4	TGTGCTGCGTGGGATTTTCATTATAAGAAACTCTTT	CAAWDFHYKKLF	TRGV10	.	TRGJ1	15	-1	-1	19
63	2.8724364644410605E-4	TGTGCTGCGTGGGACCTGAGAGAGAAACTCTTT	CAAWDLREKLF	TRGV10	.	TRGJ1	13	-1	-1	22
63	2.8724364644410605E-4	TGTGCTGCGCGGGAGGGGAATAAGAAACTCTTT	CAAREGNKKLF	TRGV10	.	TRGJ1	13	-1	-1	19
63	2.8724364644410605E-4	TGTGCTGCGTGGGGATGGTTCAAGATATTT	CAAWGWFKIF	TRGV10	.	TRGJP1	12	-1	-1	12
63	2.8724364644410605E-4	TGTGCTGCGTGGGGATATAAGAAACTCTTT	CAAWGYKKLF	TRGV10	.	TRGJ2	12	-1	-1	15
62	2.8268422348467576E-4	TGTGCCTTGTGGGAGGTGCTGAATTATTATAAGAAACTCTTT	CALWEVLNYYKKLF	TRGV9	.	TRGJ1	18	-1	-1	20
62	2.8268422348467576E-4	TGTGCCTTGTGGGAGGTGCCCCGGTATTATAAGAAACTCTTT	CALWEVPRYYKKLF	TRGV9	.	TRGJ2	21	-1	-1	24
62	2.8268422348467576E-4	TGTGCCTTGTGGGAGGTGCCGAATTATTATAAGAAACTCTTT	CALWEVPNYYKKLF	TRGV9	.	TRGJ1	18	-1	-1	19
62	2.8268422348467576E-4	TGTGCCTTGTGGGAGGCAGACACTGGTTGGTTCAAGATATTT	CALWEADTGWFKIF	TRGV9	.	TRGJP1	15	-1	-1	20
62	2.8268422348467576E-4	TGTGCTGCGTGGGATGATTTCGATTATAAGAAACTCTTT	CAAWDDFDYKKLF	TRGV10	.	TRGJ2	14	-1	-1	22
62	2.8268422348467576E-4	TGTGCCTTGTGGGAGGCGAATTATTATAAGAAACTCTTT	CALWEANYYKKLF	TRGV9	.	TRGJ1	15	-1	-1	16
62	2.8268422348467576E-4	TGTGCTGCGTGGGATTATAGGTTGGCGCTCTTT	CAAWDYRLALF	TRGV10	.	TRGJ1	16	-1	-1	27
62	2.8268422348467576E-4	TGTGCCTTGTGGGAGGAGAATAAGAAACTCTTT	CALWEENKKLF	TRGV9	.	TRGJ2	15	-1	-1	19
62	2.8268422348467576E-4	TGTGCTGCCCGCTATTATAAGAAACTCTTT	CAARYYKKLF	TRGV10	.	TRGJ1	7	-1	-1	12
62	2.8268422348467576E-4	TGTGCCACCTGGGACTTTAAGAAACTCTTT	CATWDFKKLF	TRGV4	.	TRGJ1	13	-1	-1	17
61	2.781248005252455E-4	TGTGCCTTGTGGGAGGACGTTGGGGATTATTATAAGAAACTCTTT	CALWEDVGDYYKKLF	TRGV9	.	TRGJ1	15	-1	-1	25
61	2.781248005252455E-4	TGTGCTGCGTGGACAAACCTTACCCTTAAGAAACTCTTT	CAAWTNLTLKKLF	TRGV10	.	TRGJ1	11	-1	-1	26
61	2.781248005252455E-4	TGTGCTGCGTGGGATTTGGAATATAAGAAACTCTTT	CAAWDLEYKKLF	TRGV10	.	TRGJ1	15	-1	-1	21
61	2.781248005252455E-4	TGTGCCACCTGGGACAGGCTTAGCGAGAAACTCTTT	CATWDRLSEKLF	TRGV7	.	TRGJ1	18	-1	-1	25
61	2.781248005252455E-4	TGTGCTGCGTGGGATGGGGAAATGAAACTCTTT	CAAWDGEMKLF	TRGV10	.	TRGJ1	14	-1	-1	23
61	2.781248005252455E-4	TGTGCCACCTGGGTTAAGAAACTCTTT	CATWVKKLF	TRGV4	.	TRGJ1	12	-1	-1	14
60	2.735653775658153E-4	TGTGCCACCTGGGATGGGTTAGACAATCCCGAAGATTATTATAAGAAACTCTTT	CATWDGLDNPEDYYKKLF	TRGV4	.	TRGJ1	17	-1	-1	34
60	2.735653775658153E-4	TGTGCCTTGTGGGAACTAACCCAAGAGTTGGGCAAAAAAATCAAGGTATTT	CALWELTQELGKKIKVF	TRGV9	.	TRGJP	13	-1	-1	21
60	2.735653775658153E-4	TGTGCCTTGTGGGAGGTCCCCAACGGCTATTATAAGAAACTCTTT	CALWEVPNGYYKKLF	TRGV9	.	TRGJ1	16	-1	-1	27
60	2.735653775658153E-4	TGTGCCTTGTGGGATGGGAGTTATTATAAGAAACTCTTT	CALWDGSYYKKLF	TRGV9	.	TRGJ1	13	-1	-1	17
60	2.735653775658153E-4	TGTGCCTTGTGGGAGGTGCTTTATTATAAGAAACTCTTT	CALWEVLYYKKLF	TRGV9	.	TRGJ2	18	-1	-1	20
60	2.735653775658153E-4	TGTGCCACCTGGGATAGGCTTTGGGATAAGAAACTCTTT	CATWDRLWDKKLF	TRGV8	.	TRGJ1	18	-1	-1	25
60	2.735653775658153E-4	TGTGCTGCGTGGGATTCTTACCTAAAGAAACTCTTT	CAAWDSYLKKLF	TRGV10	.	TRGJ1	15	-1	-1	24
60	2.735653775658153E-4	TGTGCTGCGTGGGACTTCAAGCATAAGAAACTCTTT	CAAWDFKHKKLF	TRGV10	.	TRGJ1	13	-1	-1	22
60	2.735653775658153E-4	TGTGCCTTGTGGGATGGGTATTATAAGAAACTCTTT	CALWDGYYKKLF	TRGV9	.	TRGJ1	13	-1	-1	18
60	2.735653775658153E-4	TGTGCTGCGTGGGATGCGAAAAAGAAACTCTTT	CAAWDAKKKLF	TRGV10	.	TRGJ1	14	-1	-1	21
60	2.735653775658153E-4	TGTGCCCGGACGAATTATTATAAGAAACTCTTT	CARTNYYKKLF	TRGV9	.	TRGJ1	5	-1	-1	10
60	2.735653775658153E-4	TGTGCCTTCAAGTATTATAAGAAACTCTTT	CAFKYYKKLF	TRGV9	.	TRGJ1	7	-1	-1	6
59	2.69005954606385E-4	TGTGCTGCGTGGCATCTCTCTTGCAATTATTATAAGAAACTCTTT	CAAWHLSCNYYKKLF	TRGV10	.	TRGJ1	14	-1	-1	24
59	2.69005954606385E-4	TGTGCCTTGTGGGAGGTTGCCCATTATTATAAGAAACTCTTT	CALWEVAHYYKKLF	TRGV9	.	TRGJ1	16	-1	-1	22
59	2.69005954606385E-4	TGTGCCACCTGGGATGGGCCGAGGTGGTATAAGAAACTCTTT	CATWDGPRWYKKLF	TRGV4	.	TRGJ1	19	-1	-1	27
59	2.69005954606385E-4	TGTGCCACCTGGGACAGGCTTGGCTATAAGAAACTCTTT	CATWDRLGYKKLF	TRGV3	.	TRGJ1	21	-1	-1	24
59	2.69005954606385E-4	TGTGCTGCGTGGGATTTCGGTTATAAGAAACTCTTT	CAAWDFGYKKLF	TRGV10	.	TRGJ1	18	-1	-1	20
59	2.69005954606385E-4	TGTGCTGCGTGGGATCTCGATTATAAGAAACTCTTT	CAAWDLDYKKLF	TRGV10	.	TRGJ1	14	-1	-1	19
59	2.69005954606385E-4	TGTGCTGCGTGGGATGGTCATTATAAGAAACTCTTT	CAAWDGHYKKLF	TRGV10	.	TRGJ1	14	-1	-1	19
59	2.69005954606385E-4	TGTGCTGCGTGGGAGGGCCGTTATAAGAAACTCTTT	CAAWEGRYKKLF	TRGV10	.	TRGJ1	13	-1	-1	20
59	2.69005954606385E-4	TGTGCTGCGTGGGAATGGGATTATAAGAAACTCTTT	CAAWEWDYKKLF	TRGV10	.	TRGJ1	13	-1	-1	19
59	2.69005954606385E-4	TGTGCCTCCAACTACCAGTATTATAAGAAACTCTTT	CASNYQYYKKLF	TRGV9	.	TRGJ2	6	-1	-1	18
59	2.69005954606385E-4	TGTGCCACCTGGGATGGTGATTGGATCAAGACGTTT	CATWDGDWIKTF	TRGV4	.	TRGJP2	16	-1	-1	16
59	2.69005954606385E-4	TGTGCCACCTGGGACCCCCATTATAAGAAACTCTTT	CATWDPHYKKLF	TRGV2	.	TRGJ1	14	-1	-1	19
59	2.69005954606385E-4	TGTGCCTTGCTTTATTATAAGAAACTCTTT	CALLYYKKLF	TRGV9	.	TRGJ1	8	-1	-1	11
59	2.69005954606385E-4	TGTGCTGGATATAAGAAACTCTTT	CAGYKKLF	TRGV10	.	TRGJ1	6	-1	-1	9
58	2.6444653164695475E-4	TGTGCCTTGTGGGAGCCCGTCGGGGCCACTAAGAAACTCTTT	CALWEPVGATKKLF	TRGV9	.	TRGJ1	14	-1	-1	29
58	2.6444653164695475E-4	TGTGCTGCGTGGGATGTGTTTCTGAGAAAGAAACTCTTT	CAAWDVFLRKKLF	TRGV10	.	TRGJ2	14	-1	-1	27
58	2.6444653164695475E-4	TGTGCCTTGTGGGAGGTGCCGTATTATAAGAAACTCTTT	CALWEVPYYKKLF	TRGV9	.	TRGJ1	18	-1	-1	21
58	2.6444653164695475E-4	TGTGCCTTGTGGGAGGCCACTGGTTGGTTCAAGATATTT	CALWEATGWFKIF	TRGV9	.	TRGJP1	15	-1	-1	16
58	2.6444653164695475E-4	TGTGCTGCGTGGGATTCTGGTTGGTTCAAGATATTT	CAAWDSGWFKIF	TRGV10	.	TRGJP1	15	-1	-1	16
58	2.6444653164695475E-4	TGTGCCACCCTCTTT	CATLF	TRGV4	.	TRGJ1	8	-1	-1	9
57	2.598871086875245E-4	TGTGCCTTGTGGGAGGGAAAAGAGTTGGGCAAAAAAATCAAGGTATTT	CALWEGKELGKKIKVF	TRGV9	.	TRGJP	15	-1	-1	19
57	2.598871086875245E-4	TGTGCCTTGTGGGAGGTGCTTGATTATTATAAGAAACTCTTT	CALWEVLDYYKKLF	TRGV9	.	TRGJ1	18	-1	-1	22
57	2.598871086875245E-4	TGTGCCTTGTGGAAGACGCCGAATTATTATAAGAAACTCTTT	CALWKTPNYYKKLF	TRGV9	.	TRGJ2	14	-1	-1	19
57	2.598871086875245E-4	TGTGCTGCGTGGGATTTGAATCATTATAAGAAACTCTTT	CAAWDLNHYKKLF	TRGV10	.	TRGJ2	15	-1	-1	13
57	2.598871086875245E-4	TGTGCCTTGTGGGAGGGGGTTTATTATAAGAAACTCTTT	CALWEGVYYKKLF	TRGV9	.	TRGJ1	15	-1	-1	20
57	2.598871086875245E-4	TGTGCCACCTGGGACTGCGCTTATTATAAGAAACTCTTT	CATWDCAYYKKLF	TRGV3	.	TRGJ1	14	-1	-1	20
57	2.598871086875245E-4	TGTGCCACCTGGGACAGGCGGGATTATAAGAAACTCTTT	CATWDRRDYKKLF	TRGV3	.	TRGJ1	18	-1	-1	22
57	2.598871086875245E-4	TGTGCTGCGTGGGATTCCATCTATAAGAAACTCTTT	CAAWDSIYKKLF	TRGV10	.	TRGJ1	15	-1	-1	21
57	2.598871086875245E-4	TGTGCTGCGTGGGAGAGTTATTATAAGAAACTCTTT	CAAWESYYKKLF	TRGV10	.	TRGJ2	13	-1	-1	14
57	2.598871086875245E-4	TGTGCCTTGTGGGCCCCCTATTATAAGAAACTCTTT	CALWAPYYKKLF	TRGV9	.	TRGJ1	12	-1	-1	18
57	2.598871086875245E-4	TGTGCCACCTGGGTTATCGGCCTCAAGACGTTT	CATWVIGLKTF	TRGV2	.	TRGJP2	12	-1	-1	22
57	2.598871086875245E-4	TGTGCTGCGTGTTATTATAAGAAACTCTTT	CAACYYKKLF	TRGV10	.	TRGJ1	16	-1	-1	11
57	2.598871086875245E-4	TGTGCCACCCTGATACGGAAACTCTTT	CATLIRKLF	TRGV4	.	TRGJ1	8	-1	-1	17
57	2.598871086875245E-4	TGTGCTGGTTCTTATTATAAGAAACTCTTT	CAGSYYKKLF	TRGV10	.	TRGJ1	6	-1	-1	11
56	2.553276857280943E-4	TGTGCCTTGTGGGAGGTGGTCGGGGGAGAGTTGGGCAAAAAAATCAAGGTATTT	CALWEVVGGELGKKIKVF	TRGV9	.	TRGJP	17	-1	-1	26
56	2.553276857280943E-4	TGTGCTGCGTGGGATTATAAATCCGAGAATTATTATAAGAAACTCTTT	CAAWDYKSENYYKKLF	TRGV10	.	TRGJ1	16	-1	-1	26
56	2.553276857280943E-4	TGTGCCACCTGGGATGGGCGAAATACCACTGGTTGGTTCAAGATATTT	CATWDGRNTTGWFKIF	TRGV4	.	TRGJP1	18	-1	-1	22
56	2.553276857280943E-4	TGTGCTGCGTGGGATTGGGGGGGGAGTTATAAGAAACTCTTT	CAAWDWGGSYKKLF	TRGV10	.	TRGJ1	15	-1	-1	26
56	2.553276857280943E-4	TGTGCCTTGTGGGAGCCACTGAATTATTATAAGAAACTCTTT	CALWEPLNYYKKLF	TRGV9	.	TRGJ1	14	-1	-1	20
56	2.553276857280943E-4	TGTGCCTTGTGGGAGGTGCCCAGTTATTATAAGAAACTCTTT	CALWEVPSYYKKLF	TRGV9	.	TRGJ1	18	-1	-1	23
56	2.553276857280943E-4	TGTGCCTTGTGGGAGGCCCCGGCTTATTATAAGAAACTCTTT	CALWEAPAYYKKLF	TRGV9	.	TRGJ1	15	-1	-1	23
56	2.553276857280943E-4	TGTGCCTCCGGCCGCTCCGAGAATTATTATAAGAAACTCTTT	CASGRSENYYKKLF	TRGV9	.	TRGJ1	6	-1	-1	20
56	2.553276857280943E-4	TGTGCTGCGTGGGATTCTTTGGGATATAAGAAACTCTTT	CAAWDSLGYKKLF	TRGV10	.	TRGJ1	15	-1	-1	24
56	2.553276857280943E-4	TGTGCCTTGTGGGATGGAGATTATTATAAGAAACTCTTT	CALWDGDYYKKLF	TRGV9	.	TRGJ1	13	-1	-1	19
56	2.553276857280943E-4	TGTGCTGCGTGGGATCCTTATTATAAGAAACTCTTT	CAAWDPYYKKLF	TRGV10	.	TRGJ1	14	-1	-1	17
56	2.553276857280943E-4	TGTGCTGCGTGGGATAGAGGTTATAAGAAACTCTTT	CAAWDRGYKKLF	TRGV10	.	TRGJ1	14	-1	-1	20
56	2.553276857280943E-4	TGTGCTGCGGGGGGAGGTTATAAGAAACTCTTT	CAAGGGYKKLF	TRGV10	.	TRGJ2	12	-1	-1	17
56	2.553276857280943E-4	TGTGCCTTGGTGTATTATTATAAGAAACTCTTT	CALVYYYKKLF	TRGV9	.	TRGJ1	8	-1	-1	13
56	2.553276857280943E-4	TGTGCTGCGTGGGATTATCTCCTCTTT	CAAWDYLLF	TRGV10	.	TRGJ1	16	-1	-1	21
55	2.50768262768664E-4	TGTGCCACGCCGGTTACTTTACACTATACCACTGGTTGGTTCAAGATATTT	CATPVTLHYTTGWFKIF	TRGV4	.	TRGJP1	7	-1	-1	24
55	2.50768262768664E-4	TGTGCTGCGTGGGATTATATACCCCAGATCGATTATAAGAAACTCTTT	CAAWDYIPQIDYKKLF	TRGV10	.	TRGJ1	16	-1	-1	31
55	2.50768262768664E-4	TGTGCCTTGTGGGAGGTGTACGGGCTTTATTATAAGAAACTCTTT	CALWEVYGLYYKKLF	TRGV9	.	TRGJ1	20	-1	-1	26
55	2.50768262768664E-4	TGTGCCTTGTGGGAGAAGGATTTGGGCAAAAAAATCAAGGTATTT	CALWEKDLGKKIKVF	TRGV9	.	TRGJP	14	-1	-1	18
55	2.50768262768664E-4	TGTGCTGCGTGGGAAGGTTTGGGGTATTATAAGAAACTCTTT	CAAWEGLGYYKKLF	TRGV10	.	TRGJ1	13	-1	-1	24
55	2.50768262768664E-4	TGTGCCCCTCTGGAGGGCCGGTATTATTATAAGAAACTCTTT	CAPLEGRYYYKKLF	TRGV9	.	TRGJ1	5	-1	-1	22
55	2.50768262768664E-4	TGTGCTGCGTGGGACTCCACGTATTATAAGAAACTCTTT	CAAWDSTYYKKLF	TRGV10	.	TRGJ1	13	-1	-1	21
55	2.50768262768664E-4	TGTGCCTTGTGGGAGGACAATTATTATAAGAAACTCTTT	CALWEDNYYKKLF	TRGV9	.	TRGJ1	15	-1	-1	18
55	2.50768262768664E-4	TGTGCTGCGTGGGATCCATATTATAAGAAACTCTTT	CAAWDPYYKKLF	TRGV10	.	TRGJ1	14	-1	-1	18
55	2.50768262768664E-4	TGTGCCTTGTGGATAACTTATTATAAGAAACTCTTT	CALWITYYKKLF	TRGV9	.	TRGJ1	11	-1	-1	17
55	2.50768262768664E-4	TGTGCCACCTGGGATAGAGTCGGGAAGAAACTCTTT	CATWDRVGKKLF	TRGV4	.	TRGJ1	14	-1	-1	24
55	2.50768262768664E-4	TGTGCTGCGTGGGAACCCGGTGAGAAACTCTTT	CAAWEPGEKLF	TRGV10	.	TRGJ1	13	-1	-1	22
55	2.50768262768664E-4	TGTGCCACCTGGGATGGGCCGAAGAAACTCTTT	CATWDGPKKLF	TRGV4	.	TRGJ1	19	-1	-1	21
54	2.4620883980923375E-4	TGTGCCTTGTGGGAGCCTGACCAAGAGTTGGGCAAAAAAATCAAGGTATTT	CALWEPDQELGKKIKVF	TRGV9	.	TRGJP	14	-1	-1	21
54	2.4620883980923375E-4	TGTGCCACCTGGGAGCCTACCCCGAATTATTATAAGAAACTCTTT	CATWEPTPNYYKKLF	TRGV4	.	TRGJ1	13	-1	-1	22
54	2.4620883980923375E-4	TGTGCTGCGTGGGATTTCGGGGGTTATAAGAAACTCTTT	CAAWDFGGYKKLF	TRGV10	.	TRGJ1	18	-1	-1	23
54	2.4620883980923375E-4	TGTGCTGCGTGGGATTATATGGCTTATAAGAAACTCTTT	CAAWDYMAYKKLF	TRGV10	.	TRGJ1	16	-1	-1	23
54	2.4620883980923375E-4	TGTGCTGCGTGGGATTACTGGTATTATAAGAAACTCTTT	CAAWDYWYYKKLF	TRGV10	.	TRGJ1	17	-1	-1	21
54	2.4620883980923375E-4	TGTGCCTTGTGGGAGGTGTGTGATTATAAGAAACTCTTT	CALWEVCDYKKLF	TRGV9	.	TRGJ1	17	-1	-1	22
54	2.4620883980923375E-4	TGTGCTGCGTGGGAGGATCGGTATAAGAAACTCTTT	CAAWEDRYKKLF	TRGV10	.	TRGJ1	13	-1	-1	21
54	2.4620883980923375E-4	TGTGCTGCGTGGGATTTTTATAAGAAACTCTTT	CAAWDFYKKLF	TRGV10	.	TRGJ1	15	-1	-1	13
54	2.4620883980923375E-4	TGTGCCTTGCCGATTTATTATAAGAAACTCTTT	CALPIYYKKLF	TRGV9	.	TRGJ1	8	-1	-1	10
54	2.4620883980923375E-4	TGTGCCACCTGGGACGGGTCCAGGAAACTCTTT	CATWDGSRKLF	TRGV2	.	TRGJ1	20	-1	-1	23
54	2.4620883980923375E-4	TGTGCCACCTGGGAGTATTATAAGAAACTCTTT	CATWEYYKKLF	TRGV4	.	TRGJ1	13	-1	-1	15
54	2.4620883980923375E-4	TGTGCTGCGTTTTCTTATAAGAAACTCTTT	CAAFSYKKLF	TRGV10	.	TRGJ1	9	-1	-1	11
54	2.4620883980923375E-4	TGTGCTGCGTGGGTTAAGAAACTCTTT	CAAWVKKLF	TRGV10	.	TRGJ1	15	-1	-1	14
54	2.4620883980923375E-4	TGTGCCTTGTGGGAGGTCGGTGATTGGATCAAGACGTTT	CALWEVGDWIKTF	TRGV9	.	TRGJP2	16	-1	-1	19
53	2.4164941684980348E-4	TGTGCCTTGTGGGAGCCTCCACCCCCCAAAGAGTTGGGCAAAAAAATCAAGGTATTT	CALWEPPPPKELGKKIKVF	TRGV9	.	TRGJP	30	-1	-1	28
53	2.4164941684980348E-4	TGTGCCTTGTGGGAGGTGCGTCAGTGGGGCAAGTTGGGCAAAAAAATCAAGGTATTT	CALWEVRQWGKLGKKIKVF	TRGV9	.	TRGJP	18	-1	-1	26
53	2.4164941684980348E-4	TGTGCTGCGTGGGACCGACCTTGGACGTATTATAAGAAACTCTTT	CAAWDRPWTYYKKLF	TRGV10	.	TRGJ1	13	-1	-1	27
53	2.4164941684980348E-4	TGTGCCTTGTGGGAGCCCCCGCATTATTATAAGAAACTCTTT	CALWEPPHYYKKLF	TRGV9	.	TRGJ1	14	-1	-1	19
53	2.4164941684980348E-4	TGTGCCTTGTGGGAGGTGCTTGTTTATTATAAGAAACTCTTT	CALWEVLVYYKKLF	TRGV9	.	TRGJ1	18	-1	-1	23
53	2.4164941684980348E-4	TGTGCCTTGTGGGAAGGCGGTTATTATAAGAAACTCTTT	CALWEGGYYKKLF	TRGV9	.	TRGJ1	13	-1	-1	20
53	2.4164941684980348E-4	TGTGCCACCTGGGACGGGGTTTATTATAAGAAACTCTTT	CATWDGVYYKKLF	TRGV2	.	TRGJ1	17	-1	-1	20
53	2.4164941684980348E-4	TGTGCTGCGTGGGAAATATTGGGTCTCTTT	CAAWEILGLF	TRGV10	.	TRGJ1	13	-1	-1	24
53	2.4164941684980348E-4	TGTGCTGCGCCATATTATAAGAAACTCTTT	CAAPYYKKLF	TRGV10	.	TRGJ1	8	-1	-1	12
53	2.4164941684980348E-4	TGTGCCACCATGAATAAGAAACTCTTT	CATMNKKLF	TRGV4	.	TRGJ1	8	-1	-1	13
53	2.4164941684980348E-4	TGTGCCACCGACTATGGACTCTTT	CATDYGLF	TRGV3	.	TRGJ1	8	-1	-1	17
53	2.4164941684980348E-4	TGTGCCTTGTGGGAGCCTTATTATAAGAAACTCTTT	CALWEPYYKKLF	TRGV9	.	TRGJ1	14	-1	-1	17
53	2.4164941684980348E-4	TGTGCCTTGTGGGAGGTGCAAGAGTTG	CALWEVQEL	TRGV9	.	TRGJ1	19	-1	-1	24
52	2.3708999389037325E-4	TGTGCCTTGTGGGAGGTGCTTAGTCAAGAGTTGGGCAAAAAAATCAAGGTATTT	CALWEVLSQELGKKIKVF	TRGV9	.	TRGJP	18	-1	-1	24
52	2.3708999389037325E-4	TGTGCCTTGTGGGAGGTAACGGGCCATTATTATAAGAAACTCTTT	CALWEVTGHYYKKLF	TRGV9	.	TRGJ1	16	-1	-1	25
52	2.3708999389037325E-4	TGTGCTGCGTGGGATTATCCCACTGGTTGGTTCAAGATATTT	CAAWDYPTGWFKIF	TRGV10	.	TRGJP1	16	-1	-1	8
52	2.3708999389037325E-4	TGTGCCTTGTGGGAGGTGCATATTCATTATAAGAAACTCTTT	CALWEVHIHYKKLF	TRGV9	.	TRGJ1	19	-1	-1	21
52	2.3708999389037325E-4	TGTGCCTTGTGGGAGGCTGACGATTATTATAAGAAACTCTTT	CALWEADDYYKKLF	TRGV9	.	TRGJ1	15	-1	-1	22
52	2.3708999389037325E-4	TGTGCTGCGTGGGAAGGGCCGAGGAGAAAGAAACTCTTT	CAAWEGPRRKKLF	TRGV10	.	TRGJ1	13	-1	-1	27
52	2.3708999389037325E-4	TGTGCCTTGTGGGAGGTGCGAAATTATAAGAAACTCTTT	CALWEVRNYKKLF	TRGV9	.	TRGJ1	18	-1	-1	22
52	2.3708999389037325E-4	TGTGCTCTGCGAGAAGCCCATTATAAGAAACTCTTT	CALREAHYKKLF	TRGV10	.	TRGJ1	5	-1	-1	19
52	2.3708999389037325E-4	TGTGCCTTGTGGTATCCTTATTATAAGAAACTCTTT	CALWYPYYKKLF	TRGV9	.	TRGJ1	11	-1	-1	17
52	2.3708999389037325E-4	TGTGCTGCGTGGGATTATAAAAAGAAACTCTTT	CAAWDYKKKLF	TRGV10	.	TRGJ1	16	-1	-1	13
52	2.3708999389037325E-4	TGTGCCACCTGGGATATCCAACTCTTT	CATWDIQLF	TRGV8	.	TRGJ1	15	-1	-1	19
52	2.3708999389037325E-4	TGTGCTGCGTGCGAATATAAGAAACTCTTT	CAACEYKKLF	TRGV10	.	TRGJ1	16	-1	-1	15
51	2.3253057093094298E-4	TGTGCCTTGTGGGAGGTGCAAGGGTGGAGTTATAAGAAACTCTTT	CALWEVQGWSYKKLF	TRGV9	.	TRGJ1	19	-1	-1	29
51	2.3253057093094298E-4	TGTGCTGCGTGGGCATGCGGTTATTATAAGAAACTCTTT	CAAWACGYYKKLF	TRGV10	.	TRGJ1	12	-1	-1	20
51	2.3253057093094298E-4	TGTGCTGCGTGGGTCGTTTATTATAAGAAACTCTTT	CAAWVVYYKKLF	TRGV10	.	TRGJ1	12	-1	-1	17
51	2.3253057093094298E-4	TGTGCCACCTGGGACGGGCCCGGGAAACTCTTT	CATWDGPGKLF	TRGV2	.	TRGJ1	21	-1	-1	23
51	2.3253057093094298E-4	TGTGCCACCTGGGACGGGCGGAGGAAACTCTTT	CATWDGRRKLF	TRGV2	.	TRGJ1	18	-1	-1	23
51	2.3253057093094298E-4	TGTGCCACCTGGGACGGGCCGGTACTCTTT	CATWDGPVLF	TRGV2	.	TRGJ1	22	-1	-1	23
51	2.3253057093094298E-4	TGTGCCACCTGGGATGGGTGGCTCTTT	CATWDGWLF	TRGV4	.	TRGJ1	17	-1	-1	21
51	2.3253057093094298E-4	TGTGCCACCCACCCGACGCTCTTT	CATHPTLF	TRGV4	.	TRGJ1	8	-1	-1	18
50	2.2797114797151272E-4	TGTGCTGCGTGGGATTGTATACCACTCAAGTATAAGAAACTCTTT	CAAWDCIPLKYKKLF	TRGV10	.	TRGJ1	15	-1	-1	30
50	2.2797114797151272E-4	TGTGCTGCGTGGGAATCCGGCGGGATTTATTATAAGAAACTCTTT	CAAWESGGIYYKKLF	TRGV10	.	TRGJ2	13	-1	-1	23
50	2.2797114797151272E-4	TGTGCTGCGGCCAAACCCCCGAATTATTATAAGAAACTCTTT	CAAAKPPNYYKKLF	TRGV10	.	TRGJ1	8	-1	-1	19
50	2.2797114797151272E-4	TGTGCTGCGTGGAAAAAGGGGTATTATAAGAAACTCTTT	CAAWKKGYYKKLF	TRGV10	.	TRGJ1	11	-1	-1	21
50	2.2797114797151272E-4	TGTGCTGCGTGGTCCCCTTATTATAAGAAACTCTTT	CAAWSPYYKKLF	TRGV10	.	TRGJ1	11	-1	-1	17
50	2.2797114797151272E-4	TGTGCTGCGTGGGGTAGTGATTGGATCAAGACGTTT	CAAWGSDWIKTF	TRGV10	.	TRGJP2	12	-1	-1	13
50	2.2797114797151272E-4	TGTGCCACCTGGGATGGTTATTATAAGAAACTCTTT	CATWDGYYKKLF	TRGV4	.	TRGJ1	16	-1	-1	17
50	2.2797114797151272E-4	TGTGCCACCTGGGGGGACAAGAAACTCTTT	CATWGDKKLF	TRGV3	.	TRGJ1	12	-1	-1	18
50	2.2797114797151272E-4	TGTGCCACCTGGGACAGGCGCCTCTTT	CATWDRRLF	TRGV3	.	TRGJ1	18	-1	-1	21
49	2.2341172501208248E-4	TGTGCCTTGTGGGAGGTGGATTTTTATTATAAGAAACTCTTT	CALWEVDFYYKKLF	TRGV9	.	TRGJ1	17	-1	-1	23
49	2.2341172501208248E-4	TGTGCCACCTGGGACGGAAAGCGGGATTATAAGAAACTCTTT	CATWDGKRDYKKLF	TRGV3	.	TRGJ1	14	-1	-1	25
49	2.2341172501208248E-4	TGTGCTGCGTGCGGGCCGAATTATTATAAGAAACTCTTT	CAACGPNYYKKLF	TRGV10	.	TRGJ1	10	-1	-1	16
49	2.2341172501208248E-4	TGTGCTGCGCAAAGGTTGGATTATTATAAGAAACTCTTT	CAAQRLDYYKKLF	TRGV10	.	TRGJ1	8	-1	-1	19
49	2.2341172501208248E-4	TGTGCCTTGTGGGAGGTGCGTTATTATAAGAAACTCTTT	CALWEVRYYKKLF	TRGV9	.	TRGJ2	18	-1	-1	20
49	2.2341172501208248E-4	TGTGCCTTGTGGGAGGCGGCTTATTATAAGAAACTCTTT	CALWEAAYYKKLF	TRGV9	.	TRGJ1	15	-1	-1	20
49	2.2341172501208248E-4	TGTGCCTTGTGGGAGGACCTTTATTATAAGAAACTCTTT	CALWEDLYYKKLF	TRGV9	.	TRGJ1	15	-1	-1	20
49	2.2341172501208248E-4	TGTGCCACCTGGGACGGGAATTATTATAAGAAACTCTTT	CATWDGNYYKKLF	TRGV2	.	TRGJ1	17	-1	-1	17
49	2.2341172501208248E-4	TGTGCTGCGTGGTCGAATTATTATAAGAAACTCTTT	CAAWSNYYKKLF	TRGV10	.	TRGJ1	11	-1	-1	12
49	2.2341172501208248E-4	TGTGCTGCGTGGGATTCTAGAAAAAAGAAACTCTTT	CAAWDSRKKKLF	TRGV10	.	TRGJ1	15	-1	-1	24
49	2.2341172501208248E-4	TGTGCCACGGATGGGAAACTCTTT	CATDGKLF	TRGV8	.	TRGJ1	7	-1	-1	14
49	2.2341172501208248E-4	TGTGCCTTGTGGGAGGCCCAACATTATTATAAGAAACTCTTT	CALWEAQHYYKKLF	TRGV9	.	TRGJ1	15	-1	-1	22
48	2.1885230205265222E-4	TGTGCCTTGTGGGAGGTTCAGCAGATACAAGAGTTGGGCAAAAAAATCAAGGTATTT	CALWEVQQIQELGKKIKVF	TRGV9	.	TRGJP	19	-1	-1	27
48	2.1885230205265222E-4	TGTGCCTTGTGGGAGGTGTCATGGAATCAAGAGTTGGGCAAAAAAATCAAGGTATTT	CALWEVSWNQELGKKIKVF	TRGV9	.	TRGJP	17	-1	-1	27
48	2.1885230205265222E-4	TGTGCTGCGTGGGATTATATTACCACTGGTTGGTTCAAGATATTT	CAAWDYITTGWFKIF	TRGV10	.	TRGJP1	16	-1	-1	15
48	2.1885230205265222E-4	TGTGCTGCGTGGGATTATACGGAGTTGGATTATAAGAAACTCTTT	CAAWDYTELDYKKLF	TRGV10	.	TRGJ1	16	-1	-1	28
48	2.1885230205265222E-4	TGTGCCTTGTGGGATGGGGTCATTTATTATAAGAAACTCTTT	CALWDGVIYYKKLF	TRGV9	.	TRGJ1	13	-1	-1	23
48	2.1885230205265222E-4	TGTGCCTTGTGGGAGTCGGTGAATTATTATAAGAAACTCTTT	CALWESVNYYKKLF	TRGV9	.	TRGJ2	14	-1	-1	20
48	2.1885230205265222E-4	TGTGCCTTGTGGGAGGCGACCCTTTATTATAAGAAACTCTTT	CALWEATLYYKKLF	TRGV9	.	TRGJ1	15	-1	-1	23
48	2.1885230205265222E-4	TGTGCCACCTGGGACGGGCGTCCTAATTATAAGAAACTCTTT	CATWDGRPNYKKLF	TRGV2	.	TRGJ1	18	-1	-1	25
48	2.1885230205265222E-4	TGTGCTGCGTGGGGCGAACCGGATTATAAGAAACTCTTT	CAAWGEPDYKKLF	TRGV10	.	TRGJ1	12	-1	-1	22
48	2.1885230205265222E-4	TGTGCTGCGTGGGAACGTAGTGATTGGATCAAGACGTTT	CAAWERSDWIKTF	TRGV10	.	TRGJP2	18	-1	-1	16
48	2.1885230205265222E-4	TGTGCCTTGTGGGAGGTGTTGATGTTTGAGAAACTCTTT	CALWEVLMFEKLF	TRGV9	.	TRGJ1	17	-1	-1	28
48	2.1885230205265222E-4	TGTGCCTTGTGGGAGGATTCTTATTATAAGAAACTCTTT	CALWEDSYYKKLF	TRGV9	.	TRGJ2	15	-1	-1	20
48	2.1885230205265222E-4	TGTGCCACCTGGGACGGACCCCGACTTAAGAAACTCTTT	CATWDGPRLKKLF	TRGV2	.	TRGJ1	20	-1	-1	26
48	2.1885230205265222E-4	TGTGCCACCTGGGACGGAAATTATTATAAGAAACTCTTT	CATWDGNYYKKLF	TRGV7	.	TRGJ1	14	-1	-1	18
48	2.1885230205265222E-4	TGTGCTGCGTGGGATTCTTCCCCTATCAAGGTATTT	CAAWDSSPIKVF	TRGV10	.	TRGJP1	15	-1	-1	25
48	2.1885230205265222E-4	TGTGCTGCGTGGGACTCTTATTATAAGAAACTCTTT	CAAWDSYYKKLF	TRGV10	.	TRGJ1	13	-1	-1	17
48	2.1885230205265222E-4	TGTGCTGCGTGGGACACTGGTTGGTTCAAGATATTT	CAAWDTGWFKIF	TRGV10	.	TRGJP1	13	-1	-1	14
48	2.1885230205265222E-4	TGTGCCACCTGGGACGCTCATTATAAGAAACTCTTT	CATWDAHYKKLF	TRGV2	.	TRGJ1	15	-1	-1	19
48	2.1885230205265222E-4	TGTGGTTCTTATAGTAGTGATTGGATCAAGACGTTT	CGSYSSDWIKTF	TRGV2	.	TRGJP2	3	-1	-1	9
48	2.1885230205265222E-4	TGTGCTGCGTGGGAGGGAAATAAGAAACTCTTT	CAAWEGNKKLF	TRGV10	.	TRGJ1	13	-1	-1	19
48	2.1885230205265222E-4	TGTGCTGCGTGGGATTTTTGGTGTCGGGATAAGAAACTCTTT	CAAWDFWCRDKKLF	TRGV10	.	TRGJ1	15	-1	-1	28
48	2.1885230205265222E-4	TGTGCTGCGTGGGATTTGTCCGCCTATTATAAGAAACTCTTT	CAAWDLSAYYKKLF	TRGV10	.	TRGJ1	15	-1	-1	24
48	2.1885230205265222E-4	TGTGCTGCGTGGGACGAGAATTATTATAAGAAACTCTTT	CAAWDENYYKKLF	TRGV10	.	TRGJ1	13	-1	-1	17
48	2.1885230205265222E-4	TGTGCCACCTGGGACAGGCTGGAGAAACTCTTT	CATWDRLEKLF	TRGV3	.	TRGJ1	18	-1	-1	22
48	2.1885230205265222E-4	TGTGCCTTGTGGGAGACTTATTATAAGAAACTCTTT	CALWETYYKKLF	TRGV9	.	TRGJ1	14	-1	-1	14
47	2.1429287909322195E-4	TGTGCCTTGTGGGAGGTGCAGGGGCCAGAGTTGGGCAAAAAAATCAAGGTATTT	CALWEVQGPELGKKIKVF	TRGV9	.	TRGJP	19	-1	-1	18
47	2.1429287909322195E-4	TGTGCCTTGTGGGAGGGTCACTCCTCGAATTATTATAAGAAACTCTTT	CALWEGHSSNYYKKLF	TRGV9	.	TRGJ1	15	-1	-1	24
47	2.1429287909322195E-4	TGTGCCACCTGGGATGGGCCAGTGGTTTATTATAAGAAACTCTTT	CATWDGPVVYYKKLF	TRGV4	.	TRGJ1	19	-1	-1	26
47	2.1429287909322195E-4	TGTGCTGCGTGGGATTATTATTTACCGGCGAAGAAACTCTTT	CAAWDYYLPAKKLF	TRGV10	.	TRGJ1	16	-1	-1	30
47	2.1429287909322195E-4	TGTGCCTTGTGGGAGGTGCGTATTTATTATAAGAAACTCTTT	CALWEVRIYYKKLF	TRGV9	.	TRGJ1	18	-1	-1	23
47	2.1429287909322195E-4	TGTGCCTTGTGGGAGGCGACCTATTATTATAAGAAACTCTTT	CALWEATYYYKKLF	TRGV9	.	TRGJ1	21	-1	-1	22
47	2.1429287909322195E-4	TGTGCCTTGTGGGAGCCTCCTTATTATAAGAAACTCTTT	CALWEPPYYKKLF	TRGV9	.	TRGJ1	14	-1	-1	20
47	2.1429287909322195E-4	TGTGCCACCTGGGACGGGCCGTGGGATAGGAAACTCTTT	CATWDGPWDRKLF	TRGV2	.	TRGJ1	19	-1	-1	25
47	2.1429287909322195E-4	TGTGCTGCCCCTAGAGACCATTATAAGAAACTCTTT	CAAPRDHYKKLF	TRGV10	.	TRGJ1	7	-1	-1	19
47	2.1429287909322195E-4	TGTGCTGCGTGGGAAACTTATAAGAAACTCTTT	CAAWETYKKLF	TRGV10	.	TRGJ1	13	-1	-1	17
47	2.1429287909322195E-4	TGTGCCTTGTGGACTTATTATAAGAAACTCTTT	CALWTYYKKLF	TRGV9	.	TRGJ1	11	-1	-1	11
47	2.1429287909322195E-4	TGTGCCACCTGGGACGGGCTTCAGAAACTCTTT	CATWDGLQKLF	TRGV2	.	TRGJ1	18	-1	-1	22
47	2.1429287909322195E-4	TGGAGTACCACTGGTTGGTTCAAGATATTT	WSTTGWFKIF	TRGV4	.	TRGJP1	1	-1	-1	5
47	2.1429287909322195E-4	TGTGCCACCTGGCGTAGGAAACTCTTT	CATWRRKLF	TRGV2	.	TRGJ1	11	-1	-1	14
47	2.1429287909322195E-4	TGTGCGGATCCTTATTATAAGAAACTCTTT	CADPYYKKLF	TRGV10	.	TRGJ1	4	-1	-1	11
47	2.1429287909322195E-4	TGTGCCACCGAGAAACTCTTT	CATEKLF	TRGV4	.	TRGJ1	8	-1	-1	10
46	2.0973345613379171E-4	TGTGCCACCTGGGACAGGCCGAACGCAGAGTTGGGCAAAAAAATCAAGGTATTT	CATWDRPNAELGKKIKVF	TRGV3	.	TRGJP	19	-1	-1	26
46	2.0973345613379171E-4	TGTGCCTTGTGGGAGGTGCTATCAGAGTTGGGCAAAAAAATCAAGGTATTT	CALWEVLSELGKKIKVF	TRGV9	.	TRGJP	18	-1	-1	23
46	2.0973345613379171E-4	TGTGCTGCGTGGCCTCCATCAAGGGCCACTGGTTGGTTCAAGATATTT	CAAWPPSRATGWFKIF	TRGV10	.	TRGJP1	11	-1	-1	25
46	2.0973345613379171E-4	TGTGCCTTGTGGGAGCCGCTCGGTACCACTGGTTGGTTCAAGATATTT	CALWEPLGTTGWFKIF	TRGV9	.	TRGJP1	14	-1	-1	23
46	2.0973345613379171E-4	TGTGCTGCACCGCGCACCACCCTATTTGGTTGGTTCAAGATATTT	CAAPRTTLFGWFKIF	TRGV10	.	TRGJP1	7	-1	-1	26
46	2.0973345613379171E-4	TGTGCCTTGTGGGAGGTGCCCCCCTATTATAAGAAACTCTTT	CALWEVPPYYKKLF	TRGV9	.	TRGJ1	21	-1	-1	24
46	2.0973345613379171E-4	TGTGCCACCTGGGACGCTTGGCGAAATTATAAGAAACTCTTT	CATWDAWRNYKKLF	TRGV7	.	TRGJ1	14	-1	-1	25
46	2.0973345613379171E-4	TGTGCCACCTGGGACGGTCGTAGTGATTGGATCAAGACGTTT	CATWDGRSDWIKTF	TRGV2	.	TRGJP2	16	-1	-1	19
46	2.0973345613379171E-4	TGTGCCACCTGGGACGGTAGTAGTGATTGGATCAAGACGTTT	CATWDGSSDWIKTF	TRGV2	.	TRGJP2	16	-1	-1	17
46	2.0973345613379171E-4	TGTGCCACCTGGGACGGGCCGGGGCTGGATGAGAAACTCTTT	CATWDGPGLDEKLF	TRGV2	.	TRGJ1	19	-1	-1	28
46	2.0973345613379171E-4	TGTGCTGCGTGGGATTCGGTTTATTATAAGAAACTCTTT	CAAWDSVYYKKLF	TRGV10	.	TRGJ1	15	-1	-1	13
46	2.0973345613379171E-4	TGTGCTGCGTGGGATTATTTGGATTATAAGAAACTCTTT	CAAWDYLDYKKLF	TRGV10	.	TRGJ1	16	-1	-1	22
46	2.0973345613379171E-4	TGTGCTGCGTGGGACCATCGCTATTATAAGAAACTCTTT	CAAWDHRYYKKLF	TRGV10	.	TRGJ1	13	-1	-1	21
46	2.0973345613379171E-4	TGTGCCTTGTGGGAGGTGCAAAATTATAAGAAACTCTTT	CALWEVQNYKKLF	TRGV9	.	TRGJ1	19	-1	-1	22
46	2.0973345613379171E-4	TGTGCTGCGTCGGATTATTATAAGAAACTCTTT	CAASDYYKKLF	TRGV10	.	TRGJ1	16	-1	-1	9
46	2.0973345613379171E-4	TGTGCTGCGTGGATTTATTATAAGAAACTCTTT	CAAWIYYKKLF	TRGV10	.	TRGJ1	14	-1	-1	11
46	2.0973345613379171E-4	TGTGCCTTGTGGGGTTATTATAAGAAACTCTTT	CALWGYYKKLF	TRGV9	.	TRGJ1	12	-1	-1	14
46	2.0973345613379171E-4	TGTGCCACCTGGGACGGGCCCGAGAAACTCTTT	CATWDGPEKLF	TRGV2	.	TRGJ1	21	-1	-1	22
46	2.0973345613379171E-4	TGTGCCTGGGGAGGCGGGTTCAAGATATTT	CAWGGGFKIF	TRGV9	.	TRGJP1	13	-1	-1	16
46	2.0973345613379171E-4	TGTGCCTTGTGGGAGGTGAATCATTATTATAAGAAACTCTTT	CALWEVNHYYKKLF	TRGV9	.	TRGJ1	17	-1	-1	22
46	2.0973345613379171E-4	TGTGCCACCTGGGATGATACCACTGGTTGGTTCAAGATATTT	CATWDDTTGWFKIF	TRGV8	.	TRGJP1	14	-1	-1	9
46	2.0973345613379171E-4	TGTGCCACCTGGGACGGGCGCGGTTATAAGAAACTCTTT	CATWDGRGYKKLF	TRGV2	.	TRGJ1	21	-1	-1	23
45	2.0517403317436145E-4	TGTGCCTTGTGGGAGGTGCATCTATCGGATTATTATAAGAAACTCTTT	CALWEVHLSDYYKKLF	TRGV9	.	TRGJ1	22	-1	-1	24
45	2.0517403317436145E-4	TGTGCTGCGTGGGATAATGCGGGTTATTATAAGAAACTCTTT	CAAWDNAGYYKKLF	TRGV10	.	TRGJ1	14	-1	-1	13
45	2.0517403317436145E-4	TGTGCTGCGTGGGACTATACCACTGGTTGGTTCAAGATATTT	CAAWDYTTGWFKIF	TRGV10	.	TRGJP1	16	-1	-1	8
45	2.0517403317436145E-4	TGTGCTGCGTGGTACACTGGTTGGTTCAAGATATTT	CAAWYTGWFKIF	TRGV10	.	TRGJP1	11	-1	-1	14
45	2.0517403317436145E-4	TGTGCCACCTGGGATACCCGCCTAGGCCTCTTT	CATWDTRLGLF	TRGV4	.	TRGJ1	14	-1	-1	27
45	2.0517403317436145E-4	TGTGCTACGACTAAGAAACTCTTT	CATTKKLF	TRGV10	.	TRGJ2	8	-1	-1	11
45	2.0517403317436145E-4	TGTGCTGCGTGGGATTCATCCTATAAGAAACTCTTT	CAAWDSSYKKLF	TRGV10	.	TRGJ1	15	-1	-1	21
45	2.0517403317436145E-4	TGTGCCACTTATGGCCAACTCTTT	CATYGQLF	TRGV2	.	TRGJ1	7	-1	-1	16
45	2.0517403317436145E-4	TGTGCTGCGTGGGTAACTTATTATAAGAAACTCTTT	CAAWVTYYKKLF	TRGV10	.	TRGJ1	12	-1	-1	17
44	2.006146102149312E-4	TGTGCTGCGTGGGTCATAATTGCCAAGCATTATAAGAAACTCTTT	CAAWVIIAKHYKKLF	TRGV10	.	TRGJ1	12	-1	-1	15
44	2.006146102149312E-4	TGTGCTGCGTGGGATTACATGTCCACTGGTTGGTTCAAGATATTT	CAAWDYMSTGWFKIF	TRGV10	.	TRGJP1	17	-1	-1	22
44	2.006146102149312E-4	TGTGCTGCGTGGGAATTAGGGGGGACAGGGGATAAGAAACTCTTT	CAAWELGGTGDKKLF	TRGV10	.	TRGJ1	17	-1	-1	31
44	2.006146102149312E-4	TGTGCCTTGTGGGAGGTGCGGTCGGGCAAAAAAATCAAGGTATTT	CALWEVRSGKKIKVF	TRGV9	.	TRGJP	18	-1	-1	20
44	2.006146102149312E-4	TGTGCCTTGTGGGAGGCCCAGGCCACTGGTTGGTTCAAGATATTT	CALWEAQATGWFKIF	TRGV9	.	TRGJP1	15	-1	-1	22
44	2.006146102149312E-4	TGTGCCTTGTGGGAGTTGGTGAATTATTATAAGAAACTCTTT	CALWELVNYYKKLF	TRGV9	.	TRGJ1	17	-1	-1	20
44	2.006146102149312E-4	TGTGCTGCGTGGGATATTTTAGGATATAAGAAACTCTTT	CAAWDILGYKKLF	TRGV10	.	TRGJ1	14	-1	-1	24
44	2.006146102149312E-4	TGTGCTGCGTGGGACCCGGTTTATTATAAGAAACTCTTT	CAAWDPVYYKKLF	TRGV10	.	TRGJ1	13	-1	-1	20
44	2.006146102149312E-4	TGTGCCACCTGGGATGGGAATTATTATAAGAAACTCTTT	CATWDGNYYKKLF	TRGV4	.	TRGJ1	17	-1	-1	17
44	2.006146102149312E-4	TGTGCCACCTGGGACGATCATTATTATAAGAAACTCTTT	CATWDDHYYKKLF	TRGV2	.	TRGJ1	15	-1	-1	19
44	2.006146102149312E-4	TGTGCTGCGTGGGCCTTCATTGAAAAGAAACTCTTT	CAAWAFIEKKLF	TRGV10	.	TRGJ1	12	-1	-1	24
44	2.006146102149312E-4	TGTGCCACCTGGGACGGTTATTATAAGAAACTCTTT	CATWDGYYKKLF	TRGV3	.	TRGJ1	14	-1	-1	17
44	2.006146102149312E-4	TGTGCTGCGTGGGATTATTTTAAGAAACTCTTT	CAAWDYFKKLF	TRGV10	.	TRGJ1	16	-1	-1	13
44	2.006146102149312E-4	TGTGCTGCGTGGGAGTATTATAAGAAACTCTTT	CAAWEYYKKLF	TRGV10	.	TRGJ1	16	-1	-1	15
44	2.006146102149312E-4	TGTGCCACCTGGGACGGGCTTAAGAAACTCTTT	CATWDGLKKLF	TRGV2	.	TRGJ1	18	-1	-1	20
44	2.006146102149312E-4	TGTGCCACCTGGGACAGGGCCAAACTCTTT	CATWDRAKLF	TRGV3	.	TRGJ1	17	-1	-1	21
44	2.006146102149312E-4	TGTGCCTTGTGGGAGGCCGGGAAGAATTATTATAAGAAACTCTTT	CALWEAGKNYYKKLF	TRGV9	.	TRGJ1	15	-1	-1	23
44	2.006146102149312E-4	TGTGCCTTGTGGGAGCCACCTTATTATAAGAAACTCTTT	CALWEPPYYKKLF	TRGV9	.	TRGJ1	14	-1	-1	20
43	1.9605518725550095E-4	TGTGCCTTGTGGGAGGTGCGCTCTCCCCAACACCATAAGAAACTCTTT	CALWEVRSPQHHKKLF	TRGV9	.	TRGJ1	29	-1	-1	34
43	1.9605518725550095E-4	TGTGCCTTGTGGGAGGTGATTGGGGCCTATTATTATAAGAAACTCTTT	CALWEVIGAYYYKKLF	TRGV9	.	TRGJ1	17	-1	-1	28
43	1.9605518725550095E-4	TGTGCTGCGTGGGATTCCCCAGGGCATTATTATAAGAAACTCTTT	CAAWDSPGHYYKKLF	TRGV10	.	TRGJ1	15	-1	-1	25
43	1.9605518725550095E-4	TGTGCTGCGTGGGATACACCGAATTATTATAAGAAACTCTTT	CAAWDTPNYYKKLF	TRGV10	.	TRGJ1	14	-1	-1	19
43	1.9605518725550095E-4	TGTGCCTTTCTGGATGGGTCATGTTATTATAAGAAACTCTTT	CAFLDGSCYYKKLF	TRGV9	.	TRGJ1	7	-1	-1	23
43	1.9605518725550095E-4	TGTGCCTTGTGGGAGGGAAATGATTATTATAAGAAACTCTTT	CALWEGNDYYKKLF	TRGV9	.	TRGJ1	15	-1	-1	22
43	1.9605518725550095E-4	TGTGCCACCCCACACCATACCACTGGTTGGTTCAAGATATTT	CATPHHTTGWFKIF	TRGV4	.	TRGJP1	8	-1	-1	16
43	1.9605518725550095E-4	TGTGCTGCGTGGGATTCGGGTTATTATAAGAAACTCTTT	CAAWDSGYYKKLF	TRGV10	.	TRGJ1	15	-1	-1	13
43	1.9605518725550095E-4	TGTGCCTTGTGCGATTGTCTTTATTATAAGAAACTCTTT	CALCDCLYYKKLF	TRGV9	.	TRGJ1	13	-1	-1	20
43	1.9605518725550095E-4	TGTGCTGCGTGTGGGAATTATTATAAGAAACTCTTT	CAACGNYYKKLF	TRGV10	.	TRGJ1	10	-1	-1	14
43	1.9605518725550095E-4	TGTGCTGCGTGGGATTTCGAATATAAGAAACTCTTT	CAAWDFEYKKLF	TRGV10	.	TRGJ1	21	-1	-1	21
43	1.9605518725550095E-4	TGTGCTGCGTGGACGCTTTATTATAAGAAACTCTTT	CAAWTLYYKKLF	TRGV10	.	TRGJ1	11	-1	-1	17
43	1.9605518725550095E-4	TGTGCCTTGTGGGACTATTATTATAAGAAACTCTTT	CALWDYYYKKLF	TRGV9	.	TRGJ1	13	-1	-1	16
43	1.9605518725550095E-4	TGTGCTGCGTGGGGAAAGAATAAGAAACTCTTT	CAAWGKNKKLF	TRGV10	.	TRGJ1	12	-1	-1	19
43	1.9605518725550095E-4	TGTGCCACCTGGGACGGGCTTGAGAAACTCTTT	CATWDGLEKLF	TRGV2	.	TRGJ1	18	-1	-1	22
43	1.9605518725550095E-4	TGTGCCACCTGGGACGATTATAAGAAACTCTTT	CATWDDYKKLF	TRGV3	.	TRGJ1	14	-1	-1	16
43	1.9605518725550095E-4	TGTGCCTTGCGGTATTATAAGAAACTCTTT	CALRYYKKLF	TRGV9	.	TRGJ1	11	-1	-1	12
43	1.9605518725550095E-4	TGTGCCACCCCCATCGAGACGAAACTCTTT	CATPIETKLF	TRGV4	.	TRGJ1	8	-1	-1	20
43	1.9605518725550095E-4	TGTGCCTTGTGGGAGGTTTCGAATTATTATAAGAAACTCTTT	CALWEVSNYYKKLF	TRGV9	.	TRGJ1	16	-1	-1	17
42	1.9149576429607068E-4	TGTGCTGCGTGGGAGATCGATCCCTCGAATTATTATAAGAAACTCTTT	CAAWEIDPSNYYKKLF	TRGV10	.	TRGJ1	13	-1	-1	24
42	1.9149576429607068E-4	TGTGCCTTGTGGGAGGTCTGGGGGGGAACTGGTTGGTTCAAGATATTT	CALWEVWGGTGWFKIF	TRGV9	.	TRGJP1	16	-1	-1	27
42	1.9149576429607068E-4	TGTGCCTTGTGGGAGGTGCCTCACCTCAATTATTATAAGAAACTCTTT	CALWEVPHLNYYKKLF	TRGV9	.	TRGJ1	18	-1	-1	27
42	1.9149576429607068E-4	TGTGCCTTGTGGGAGACTAGTTGGAGGGATTATTATAAGAAACTCTTT	CALWETSWRDYYKKLF	TRGV9	.	TRGJ1	14	-1	-1	28
42	1.9149576429607068E-4	TGTGCTGCGTGGGACCCCCAGGGATATTATAAGAAACTCTTT	CAAWDPQGYYKKLF	TRGV10	.	TRGJ1	13	-1	-1	24
42	1.9149576429607068E-4	TGTGCCTTGTGGGAGGTGCTAAATTATTATAAGAAACTCTTT	CALWEVLNYYKKLF	TRGV9	.	TRGJ1	18	-1	-1	21
42	1.9149576429607068E-4	TGTGCCACCTGGGACGGGCGGGGTCTGAGCAAGAAACTCTTT	CATWDGRGLSKKLF	TRGV2	.	TRGJ1	18	-1	-1	30
42	1.9149576429607068E-4	TGTGCTGCGTGCCGGCTAAGATATTATAAGAAACTCTTT	CAACRLRYYKKLF	TRGV10	.	TRGJ1	10	-1	-1	21
42	1.9149576429607068E-4	TGTGCCACCTGGGATGGCCTCTATTATAAGAAACTCTTT	CATWDGLYYKKLF	TRGV4	.	TRGJ1	16	-1	-1	21
42	1.9149576429607068E-4	TGTGCTGCGTGGGACCCTAATTATAAGAAACTCTTT	CAAWDPNYKKLF	TRGV10	.	TRGJ1	13	-1	-1	19
42	1.9149576429607068E-4	TGTGCCTTGTGGGAGTATTATTATAAGAAACTCTTT	CALWEYYYKKLF	TRGV9	.	TRGJ1	14	-1	-1	16
42	1.9149576429607068E-4	TGTGCCACCTGCGCCTATTATTATAAGAAACTCTTT	CATCAYYYKKLF	TRGV8	.	TRGJ1	10	-1	-1	16
42	1.9149576429607068E-4	TGTGCCACCTGGGACAGTTATTATAAGAAACTCTTT	CATWDSYYKKLF	TRGV5	.	TRGJ2	16	-1	-1	17
42	1.9149576429607068E-4	TGTGCTGCGGGAGGGTGGTTCAAGATATTT	CAAGGWFKIF	TRGV10	.	TRGJP1	8	-1	-1	12
42	1.9149576429607068E-4	TGTGCCACCTGGGTTCAGACGAAACTCTTT	CATWVQTKLF	TRGV7	.	TRGJ1	12	-1	-1	20
42	1.9149576429607068E-4	TGTGCCACCTGGGACGGGAAGAAACTCTTT	CATWDGKKLF	TRGV2	.	TRGJ1	17	-1	-1	18
42	1.9149576429607068E-4	TGTGCCACCTGGGATGATCGGCTCTTT	CATWDDRLF	TRGV4	.	TRGJ1	15	-1	-1	21
42	1.9149576429607068E-4	TGTGTTCGACTCTTT	CVRLF	TRGV8	.	TRGJ1	3	-1	-1	8
42	1.9149576429607068E-4	TGTGCCACCTGGGACGGTCATACAAAACGCCGGAAGAAACTCTTT	CATWDGHTKRRKKLF	TRGV2	.	TRGJ1	16	-1	-1	33
42	1.9149576429607068E-4	TGTGCCTTGTGTCGATTGAATTATTATAAGAAACTCTTT	CALCRLNYYKKLF	TRGV9	.	TRGJ1	10	-1	-1	14
42	1.9149576429607068E-4	TGTGCCACCTGGGAACGCGATTATAAGAAACTCTTT	CATWERDYKKLF	TRGV5	.	TRGJ1	13	-1	-1	19
42	1.9149576429607068E-4	TGTGCCACCTGGGACGGTGATAAGAAACTCTTT	CATWDGDKKLF	TRGV2	.	TRGJ1	16	-1	-1	19
41	1.8693634133664044E-4	TGTGCCTTGTGGGAGGCTATACCGCAAGAGTTGGGCAAAAAAATCAAGGTATTT	CALWEAIPQELGKKIKVF	TRGV9	.	TRGJP	15	-1	-1	23
41	1.8693634133664044E-4	TGTGCTGCGTGGGATTATTCGACCCGCCGGATTTATTATAAGAAACTCTTT	CAAWDYSTRRIYYKKLF	TRGV10	.	TRGJ1	16	-1	-1	29
41	1.8693634133664044E-4	TGTGCTGCGTGGGATCTCGGACACCGACCGAATTATTATAAGAAACTCTTT	CAAWDLGHRPNYYKKLF	TRGV10	.	TRGJ1	14	-1	-1	28
41	1.8693634133664044E-4	TGTGCTGCGTGGGATTATGTAACGTCCACTGGTTGGTTCAAGATATTT	CAAWDYVTSTGWFKIF	TRGV10	.	TRGJP1	21	-1	-1	25
41	1.8693634133664044E-4	TGTGCCTTGTGGGAGGTGCTGACTCAGAATTATTATAAGAAACTCTTT	CALWEVLTQNYYKKLF	TRGV9	.	TRGJ1	18	-1	-1	26
41	1.8693634133664044E-4	TGTGCCTTGGGCGGTCGGGAGGGCGCCTTTTATTATAAGAAACTCTTT	CALGGREGAFYYKKLF	TRGV9	.	TRGJ1	8	-1	-1	29
41	1.8693634133664044E-4	TGTGCTGCGTGGGTCATATGCTGTGGTTGGTTCAAGATATTT	CAAWVICCGWFKIF	TRGV10	.	TRGJP1	12	-1	-1	23
41	1.8693634133664044E-4	TGTGCTGCGTGGGATCGGCATTATTATAAGAAACTCTTT	CAAWDRHYYKKLF	TRGV10	.	TRGJ1	14	-1	-1	19
41	1.8693634133664044E-4	TGTGCCACCTGGGACGGGCCGTATTATAAGAAACTCTTT	CATWDGPYYKKLF	TRGV2	.	TRGJ1	19	-1	-1	21
41	1.8693634133664044E-4	TGTGCCACCTGGGACGGGCCATATTATAAGAAACTCTTT	CATWDGPYYKKLF	TRGV2	.	TRGJ1	19	-1	-1	21
41	1.8693634133664044E-4	TGTGCCACCTGGGACAGCCCACCTAAGGAGAAACTCTTT	CATWDSPPKEKLF	TRGV5	.	TRGJ1	19	-1	-1	28
41	1.8693634133664044E-4	TGTGCTGCGTGGGGTCTTTATTATAAGAAACTCTTT	CAAWGLYYKKLF	TRGV10	.	TRGJ1	12	-1	-1	17
41	1.8693634133664044E-4	TGTGCTGCGTGGGACGATTATTATAAGAAACTCTTT	CAAWDDYYKKLF	TRGV10	.	TRGJ1	13	-1	-1	16
41	1.8693634133664044E-4	TGTGCCACCTGGGACAGGCCTTACGGGAAACTCTTT	CATWDRPYGKLF	TRGV3	.	TRGJ1	20	-1	-1	26
41	1.8693634133664044E-4	TGTGCTGCGTGGGATTATATCGAGAAACTCTTT	CAAWDYIEKLF	TRGV10	.	TRGJ1	16	-1	-1	13
41	1.8693634133664044E-4	TGTGCTGCGTGGGATGGTTGGTTCAAGATATTT	CAAWDGWFKIF	TRGV10	.	TRGJP1	14	-1	-1	14
41	1.8693634133664044E-4	TGTGCTGCGTGGGATGGGGGGTTCAAGATATTT	CAAWDGGFKIF	TRGV10	.	TRGJP1	14	-1	-1	19
41	1.8693634133664044E-4	TGTGCCACCTGGGTCGTACGTAAGAAACTCTTT	CATWVVRKKLF	TRGV4	.	TRGJ1	12	-1	-1	20
41	1.8693634133664044E-4	TGTGCCACCTGGGACTCCCCCGAGAAACTCTTT	CATWDSPEKLF	TRGV7	.	TRGJ1	14	-1	-1	22
41	1.8693634133664044E-4	TGTGCCACCTGGGACAGGCGTGAGAAACTCTTT	CATWDRREKLF	TRGV7	.	TRGJ1	21	-1	-1	22
41	1.8693634133664044E-4	TGTGCTGCGTGGGATCTCGAGAAACTCTTT	CAAWDLEKLF	TRGV10	.	TRGJ1	14	-1	-1	19
41	1.8693634133664044E-4	TGTGCTGCGTGGGATAGAAAGAAACTCTTT	CAAWDRKKLF	TRGV10	.	TRGJ1	14	-1	-1	18
41	1.8693634133664044E-4	TGTGCCACCGGGAAGAAACTCTTT	CATGKKLF	TRGV4	.	TRGJ1	12	-1	-1	12
40	1.8237691837721018E-4	TGTGCCTTGTGGGAACCCTTCCAAGAGTTGGGCAAAAAAATCAAGGTATTT	CALWEPFQELGKKIKVF	TRGV9	.	TRGJP	13	-1	-1	21
40	1.8237691837721018E-4	TGTGCTGCGTGGGATTATCTATGGGTTTATTATAAGAAACTCTTT	CAAWDYLWVYYKKLF	TRGV10	.	TRGJ1	16	-1	-1	26
40	1.8237691837721018E-4	TGTGCCTTGTGGGAGCATTCGAATTATTATAAGAAACTCTTT	CALWEHSNYYKKLF	TRGV9	.	TRGJ1	14	-1	-1	16
40	1.8237691837721018E-4	TGTGCCACCTGGGATGGTTTCACTGGTTGGTTCAAGATATTT	CATWDGFTGWFKIF	TRGV4	.	TRGJP1	16	-1	-1	20
40	1.8237691837721018E-4	TGTGCCTTGTGGGATGCCTATTATTATAAGAAACTCTTT	CALWDAYYYKKLF	TRGV9	.	TRGJ1	13	-1	-1	19
40	1.8237691837721018E-4	TGTGCCTTGTGGGAGGATCGAGATTGGTTCAAGATATTT	CALWEDRDWFKIF	TRGV9	.	TRGJP1	15	-1	-1	23
40	1.8237691837721018E-4	TGTGCCACCTGGGATAGGGGGGGTTATAAGAAACTCTTT	CATWDRGGYKKLF	TRGV8	.	TRGJ1	17	-1	-1	23
40	1.8237691837721018E-4	TGTGCCACCTGGGACCTGAATTATTATAAGAAACTCTTT	CATWDLNYYKKLF	TRGV8	.	TRGJ1	13	-1	-1	17
40	1.8237691837721018E-4	TGTGCCACCTGGGACGGGGCCTGGGGGTTGGAACTCTTT	CATWDGAWGLELF	TRGV2	.	TRGJ1	20	-1	-1	31
40	1.8237691837721018E-4	TGTGCCACCTGGGATGGGCACGGGGGGAAACTCTTT	CATWDGHGGKLF	TRGV4	.	TRGJ1	18	-1	-1	26
40	1.8237691837721018E-4	TGTGCCACCTGGGACCGGTTTTATAAGAAACTCTTT	CATWDRFYKKLF	TRGV7	.	TRGJ1	17	-1	-1	20
40	1.8237691837721018E-4	TGTGCCACCTGGGACGGGCTGTTTAAGAAACTCTTT	CATWDGLFKKLF	TRGV2	.	TRGJ1	18	-1	-1	23
40	1.8237691837721018E-4	TGTGCCACCTGGGACAGGCTTGGGGAGAAACTCTTT	CATWDRLGEKLF	TRGV5	.	TRGJ1	21	-1	-1	25
40	1.8237691837721018E-4	TGTGCCACCTGGGATGCCCTTAAGAAACTCTTT	CATWDALKKLF	TRGV8	.	TRGJ1	14	-1	-1	20
40	1.8237691837721018E-4	TGTGCCACCTGGGATGGGCTTGAGAAACTCTTT	CATWDGLEKLF	TRGV4	.	TRGJ1	18	-1	-1	22
40	1.8237691837721018E-4	TGTGCTGCGTTTTATTATAAGAAACTCTTT	CAAFYYKKLF	TRGV10	.	TRGJ1	9	-1	-1	11
40	1.8237691837721018E-4	TGTGCCACCTGGGCGGGCGGGAAACTCTTT	CATWAGGKLF	TRGV2	.	TRGJ1	17	-1	-1	20
40	1.8237691837721018E-4	TGTGCCACCTGGGATGCGGGGAAACTCTTT	CATWDAGKLF	TRGV4	.	TRGJ1	15	-1	-1	20
40	1.8237691837721018E-4	TGTGCCACCTGGGACGCTGAGAAACTCTTT	CATWDAEKLF	TRGV2	.	TRGJ1	15	-1	-1	19
40	1.8237691837721018E-4	TGTGCCACCCCTAAGAAACTCTTT	CATPKKLF	TRGV4	.	TRGJ1	8	-1	-1	11
40	1.8237691837721018E-4	TGTGCCACCTTGGGGAAACTCTTT	CATLGKLF	TRGV4	.	TRGJ1	13	-1	-1	14
39	1.7781749541777992E-4	TGTGCCTTGTGGGAGGTATATCAAGAGTTGGGCAAAAAAATCAAGGTATTT	CALWEVYQELGKKIKVF	TRGV9	.	TRGJP	16	-1	-1	21
39	1.7781749541777992E-4	TGTGCTGCGTGGGATTGGGAGACCACTGGTTGGTTCAAGATATTT	CAAWDWETTGWFKIF	TRGV10	.	TRGJP1	15	-1	-1	21
39	1.7781749541777992E-4	TGTGCCTTGTGGGAGTATTATAGTAGTGATTGGATCAAGACGTTT	CALWEYYSSDWIKTF	TRGV9	.	TRGJP2	14	-1	-1	18
39	1.7781749541777992E-4	TGTGCCACCTGGGAATGGGGGAGGCCTGGTTGGTTCAAGATATTT	CATWEWGRPGWFKIF	TRGV4	.	TRGJP1	18	-1	-1	25
39	1.7781749541777992E-4	TGTGCTGCGTGGGATTATGCGAATTATTATAAGAAACTCTTT	CAAWDYANYYKKLF	TRGV10	.	TRGJ1	16	-1	-1	13
39	1.7781749541777992E-4	TGTGCCTTGTGGGAGGGGTCGAATTATTATAAGAAACTCTTT	CALWEGSNYYKKLF	TRGV9	.	TRGJ1	15	-1	-1	18
39	1.7781749541777992E-4	TGTGCTGCGTGGGGTGGGGGTTATTATAAGAAACTCTTT	CAAWGGGYYKKLF	TRGV10	.	TRGJ1	12	-1	-1	20
39	1.7781749541777992E-4	TGTGCTGCGTGGGATCCTATAAGTTATAAGAAACTCTTT	CAAWDPISYKKLF	TRGV10	.	TRGJ1	14	-1	-1	23
39	1.7781749541777992E-4	TGTGCCTTGTGGGAGTTGAATTATTATAAGAAACTCTTT	CALWELNYYKKLF	TRGV9	.	TRGJ1	17	-1	-1	17
39	1.7781749541777992E-4	TGTGCCACCTGGGACGGGCCTTATTATAAGAAACTCTTT	CATWDGPYYKKLF	TRGV2	.	TRGJ1	19	-1	-1	20
39	1.7781749541777992E-4	TGTGCCACCTGGGACGGGGCCTGGGAGGATCGGCTCTTT	CATWDGAWEDRLF	TRGV2	.	TRGJ1	20	-1	-1	33
39	1.7781749541777992E-4	TGTGCCACCTGGGACAGGCGCTGTTTTGGGAAACTCTTT	CATWDRRCFGKLF	TRGV7	.	TRGJ1	23	-1	-1	29
39	1.7781749541777992E-4	TGTGCTGCGTGGGATTGTACCCATAAGAAACTCTTT	CAAWDCTHKKLF	TRGV10	.	TRGJ1	15	-1	-1	22
39	1.7781749541777992E-4	TGTGCCACCTGGGACGGCCGCCGTAAGAAACTCTTT	CATWDGRRKKLF	TRGV2	.	TRGJ1	23	-1	-1	23
39	1.7781749541777992E-4	TGTGCCACCACCCGGGGAGAGTATAAGAAACTCTTT	CATTRGEYKKLF	TRGV7	.	TRGJ1	8	-1	-1	21
39	1.7781749541777992E-4	TGTGCCACCTGGGATGGGCCTGGGAAACTCTTT	CATWDGPGKLF	TRGV4	.	TRGJ1	19	-1	-1	23
39	1.7781749541777992E-4	TGTGCCACCTGGGACGGGCCCAAGAAACTCTTT	CATWDGPKKLF	TRGV2	.	TRGJ1	20	-1	-1	21
39	1.7781749541777992E-4	TGTGCCACCTGGGACGGGCCGGAGAAACTCTTT	CATWDGPEKLF	TRGV2	.	TRGJ1	19	-1	-1	22
39	1.7781749541777992E-4	TGTGCCACCTGGGACAGGCACAGGAAACTCTTT	CATWDRHRKLF	TRGV7	.	TRGJ1	18	-1	-1	23
39	1.7781749541777992E-4	TGTGCCACCTGGGACAAGCCGGGCGAACTCTTT	CATWDKPGELF	TRGV5	.	TRGJ1	19	-1	-1	25
39	1.7781749541777992E-4	TGTGCCACCTGGGATGATAAGAAACTCTTT	CATWDDKKLF	TRGV7	.	TRGJ1	13	-1	-1	13
39	1.7781749541777992E-4	TGTGCCACGGAACTCTTT	CATELF	TRGV4	.	TRGJ1	7	-1	-1	10
38	1.7325807245834968E-4	TGTGCCTTGTGGGAGGTGCGATATCAGTTTTATTATAAGAAACTCTTT	CALWEVRYQFYYKKLF	TRGV9	.	TRGJ1	18	-1	-1	29
38	1.7325807245834968E-4	TGTGCTGCGTGGGATTATCTCGCTGGTTGGTTCAAGATATTT	CAAWDYLAGWFKIF	TRGV10	.	TRGJP1	16	-1	-1	22
38	1.7325807245834968E-4	TGTGCTGCGTGGGACGTTACCACTGGTTGGTTCAAGATATTT	CAAWDVTTGWFKIF	TRGV10	.	TRGJP1	13	-1	-1	17
38	1.7325807245834968E-4	TGTGCTGCGTCGTGCTATCCTTATTATAAGAAACTCTTT	CAASCYPYYKKLF	TRGV10	.	TRGJ1	9	-1	-1	20
38	1.7325807245834968E-4	TGTGCTGCGTGGGATTATGGGGCTTATAAGAAACTCTTT	CAAWDYGAYKKLF	TRGV10	.	TRGJ1	16	-1	-1	23
38	1.7325807245834968E-4	TGTGCTGCGTGGGATCGTAGGGATTATAAGAAACTCTTT	CAAWDRRDYKKLF	TRGV10	.	TRGJ1	14	-1	-1	22
38	1.7325807245834968E-4	TGTGCCTTGTGGGGGGGGGTTTATTATAAGAAACTCTTT	CALWGGVYYKKLF	TRGV9	.	TRGJ1	15	-1	-1	20
38	1.7325807245834968E-4	TGTGCTGCGTGTTCGAATTATTATAAGAAACTCTTT	CAACSNYYKKLF	TRGV10	.	TRGJ1	10	-1	-1	11
38	1.7325807245834968E-4	TGTGCTGCGTGGAATTTGGGTTGGTTCAAGATATTT	CAAWNLGWFKIF	TRGV10	.	TRGJP1	15	-1	-1	18
38	1.7325807245834968E-4	TGTGCCACCTGGGACGGATATATCGGGAAACTCTTT	CATWDGYIGKLF	TRGV2	.	TRGJ1	16	-1	-1	26
38	1.7325807245834968E-4	TGTGCCACCTGGGACGGGCGTTTGAAACTCTTT	CATWDGRLKLF	TRGV2	.	TRGJ1	18	-1	-1	23
38	1.7325807245834968E-4	TGTGCCACCTGGGACAGTATTCACAAACTCTTT	CATWDSIHKLF	TRGV3	.	TRGJ1	16	-1	-1	24
38	1.7325807245834968E-4	TGTGCCACCTGGAATTATTATAAGAAACTCTTT	CATWNYYKKLF	TRGV4	.	TRGJ1	14	-1	-1	11
38	1.7325807245834968E-4	TGTGCCACCTGGGAAGAGAAACTCTTT	CATWEEKLF	TRGV2	.	TRGJ1	13	-1	-1	16
38	1.7325807245834968E-4	TGTGCCACCGGCCCCAAGAAACTCTTT	CATGPKKLF	TRGV4	.	TRGJ1	8	-1	-1	15
38	1.7325807245834968E-4	TGTGCCACCTGGGGTCAGAAACTCTTT	CATWGQKLF	TRGV2	.	TRGJ1	12	-1	-1	16
38	1.7325807245834968E-4	TGTCTCAAGGGGTTCAAGATATTT	CLKGFKIF	TRGV9	.	TRGJP1	2	-1	-1	10
38	1.7325807245834968E-4	TGTGCCACCTGGGATGGGCCGCTCTTT	CATWDGPLF	TRGV4	.	TRGJ1	19	-1	-1	21
37	1.686986494989194E-4	TGTGCCTTGTGGGAGGTGCACGTAGGGAATTATTATAAGAAACTCTTT	CALWEVHVGNYYKKLF	TRGV9	.	TRGJ1	20	-1	-1	26
37	1.686986494989194E-4	TGTGCTGCGTGGGATCCCCAAGATTATTATAAGAAACTCTTT	CAAWDPQDYYKKLF	TRGV10	.	TRGJ1	14	-1	-1	22
37	1.686986494989194E-4	TGTGCCTTGTGGGAGGTAACAAATTATTATAAGAAACTCTTT	CALWEVTNYYKKLF	TRGV9	.	TRGJ1	16	-1	-1	21
37	1.686986494989194E-4	TGTGCCACCTGGGACGGGTGGAATTATTATAAGAAACTCTTT	CATWDGWNYYKKLF	TRGV2	.	TRGJ1	17	-1	-1	20
37	1.686986494989194E-4	TGTGCTGGACCAAAAGGGGATTATTATAAGAAACTCTTT	CAGPKGDYYKKLF	TRGV10	.	TRGJ1	6	-1	-1	19
37	1.686986494989194E-4	TGTGCCTTGTGGGAGAACCTCTATTATAAGAAACTCTTT	CALWENLYYKKLF	TRGV9	.	TRGJ1	14	-1	-1	21
37	1.686986494989194E-4	TGTGCCACCTGGGACGGGACTGGCTGGTTCAAGATATTT	CATWDGTGWFKIF	TRGV2	.	TRGJP1	17	-1	-1	18
37	1.686986494989194E-4	TGTGCTGTGGGTCTTTCTTATTATAAGAAACTCTTT	CAVGLSYYKKLF	TRGV10	.	TRGJ1	6	-1	-1	17
37	1.686986494989194E-4	TGTGCTGCGGCGATGAATTATTATAAGAAACTCTTT	CAAAMNYYKKLF	TRGV10	.	TRGJ1	8	-1	-1	14
37	1.686986494989194E-4	TGTGCCACCTGGGGGAATTATTATAAGAAACTCTTT	CATWGNYYKKLF	TRGV4	.	TRGJ1	12	-1	-1	14
37	1.686986494989194E-4	TGTGCCACCTGGACGAATTATTATAAGAAACTCTTT	CATWTNYYKKLF	TRGV7	.	TRGJ1	11	-1	-1	13
37	1.686986494989194E-4	TGTGCCTTGTCTTATTATTATAAGAAACTCTTT	CALSYYYKKLF	TRGV9	.	TRGJ1	9	-1	-1	13
37	1.686986494989194E-4	TGTGCCACCTGGGACGGGCGGCAGAAACTCTTT	CATWDGRQKLF	TRGV2	.	TRGJ1	18	-1	-1	22
37	1.686986494989194E-4	TGTGCCACCTGGGACAGGCGCAGTCTCTTT	CATWDRRSLF	TRGV5	.	TRGJ1	18	-1	-1	24
37	1.686986494989194E-4	TGTGCCACCTGGGACCTCTTT	CATWDLF	TRGV4	.	TRGJ1	13	-1	-1	15
37	1.686986494989194E-4	TGTGCCACCTGGGATGGGGGGAAACTCTTT	CATWDGGKLF	TRGV4	.	TRGJ1	17	-1	-1	20
36	1.6413922653948918E-4	TGTGCTGCGTGGGATTCTGTCCGAGGCACTGGTTGGTTCAAGATATTT	CAAWDSVRGTGWFKIF	TRGV10	.	TRGJP1	15	-1	-1	26
36	1.6413922653948918E-4	TGTGCTGCGTGGGATTATATGTGTCGGTCTGGTTGGTTCAAGATATTT	CAAWDYMCRSGWFKIF	TRGV10	.	TRGJP1	16	-1	-1	28
36	1.6413922653948918E-4	TGTGCCACCTGGGAGAGGAACGAAGCCCTTTATTATAAGAAACTCTTT	CATWERNEALYYKKLF	TRGV8	.	TRGJ1	17	-1	-1	29
36	1.6413922653948918E-4	TGTGCTGCGTGGTGCCGATCTTCGAATTATTATAAGAAACTCTTT	CAAWCRSSNYYKKLF	TRGV10	.	TRGJ1	11	-1	-1	20
36	1.6413922653948918E-4	TGTGCTGCGTGGGGGTATACCACTGGTTGGTTCAAGATATTT	CAAWGYTTGWFKIF	TRGV10	.	TRGJP1	12	-1	-1	15
36	1.6413922653948918E-4	TGTGCTGCGTGGGATTTTAGGACCCAATGTGTGAAACTCTTT	CAAWDFRTQCVKLF	TRGV10	.	TRGJ1	15	-1	-1	32
36	1.6413922653948918E-4	TGTGCTGCGTGGGATCGAAACACTGGTTGGTTCAAGATATTT	CAAWDRNTGWFKIF	TRGV10	.	TRGJP1	14	-1	-1	20
36	1.6413922653948918E-4	TGTGCTGCGTGGGACAATACCACTGGTTGGTTCAAGATATTT	CAAWDNTTGWFKIF	TRGV10	.	TRGJP1	13	-1	-1	16
36	1.6413922653948918E-4	TGTGCTGCGATTCTTGCTCTGAATTATTATAAGAAACTCTTT	CAAILALNYYKKLF	TRGV10	.	TRGJ1	8	-1	-1	20
36	1.6413922653948918E-4	TGTGCCACCTGGGATTTCCGCACTGGTTGGTTCAAGATATTT	CATWDFRTGWFKIF	TRGV8	.	TRGJP1	14	-1	-1	20
36	1.6413922653948918E-4	TGTGCCACCTGGGACAGGCGACGGTATTATAAGAAACTCTTT	CATWDRRRYYKKLF	TRGV7	.	TRGJ1	18	-1	-1	24
36	1.6413922653948918E-4	TGTGCTGCGTCGCTTGTCTTTTATTATAAGAAACTCTTT	CAASLVFYYKKLF	TRGV10	.	TRGJ1	9	-1	-1	20
36	1.6413922653948918E-4	TGTGCTGCGTGGAAGCCAGATTATTATAAGAAACTCTTT	CAAWKPDYYKKLF	TRGV10	.	TRGJ1	11	-1	-1	19
36	1.6413922653948918E-4	TGTGCCACCTGGGACAGGAATTATTATAAGAAACTCTTT	CATWDRNYYKKLF	TRGV3	.	TRGJ1	17	-1	-1	17
36	1.6413922653948918E-4	TGTGCCACCTGGGCGAATTATTATAAGAAACTCTTT	CATWANYYKKLF	TRGV4	.	TRGJ1	12	-1	-1	13
36	1.6413922653948918E-4	TGTGCCACCTGGGACGGGCCGCATAAGAAACTCTTT	CATWDGPHKKLF	TRGV2	.	TRGJ1	19	-1	-1	22
36	1.6413922653948918E-4	TGTGCCACCTGGGACAGGCCCGATAAGAAACTCTTT	CATWDRPDKKLF	TRGV3	.	TRGJ1	19	-1	-1	22
36	1.6413922653948918E-4	TGTGCCACCTGGGACAGGCAGTGCAGGAAACTCTTT	CATWDRQCRKLF	TRGV5	.	TRGJ1	18	-1	-1	26
36	1.6413922653948918E-4	TGTGCCACCTGGGACGGGCGGGCGAAACTCTTT	CATWDGRAKLF	TRGV2	.	TRGJ1	18	-1	-1	23
36	1.6413922653948918E-4	TGTGCCACCTGGGACGGGCATAAGAAACTCTTT	CATWDGHKKLF	TRGV2	.	TRGJ1	18	-1	-1	19
36	1.6413922653948918E-4	TGTGCCACCTGGGACAGGCCGGGGAAACTCTTT	CATWDRPGKLF	TRGV3	.	TRGJ1	19	-1	-1	23
36	1.6413922653948918E-4	TGTGCCACCTGGGACAGGCGGCGGAAACTCTTT	CATWDRRRKLF	TRGV3	.	TRGJ1	18	-1	-1	23
36	1.6413922653948918E-4	TGTGCCACCTGGACCCCTCTTAAGAAACTCTTT	CATWTPLKKLF	TRGV2	.	TRGJ1	11	-1	-1	20
36	1.6413922653948918E-4	TGTGCTGCGTGGACGGATAAGAAACTCTTT	CAAWTDKKLF	TRGV10	.	TRGJ1	11	-1	-1	16
36	1.6413922653948918E-4	TGTGCCACCTGGGATTGGGTGAAACTCTTT	CATWDWVKLF	TRGV4	.	TRGJ1	18	-1	-1	20
36	1.6413922653948918E-4	TGTGCCACCTGGGATATGGGTAAACTCTTT	CATWDMGKLF	TRGV8	.	TRGJ1	15	-1	-1	21
36	1.6413922653948918E-4	TGTGCCACCTGGGACAGGCTAGAACTCTTT	CATWDRLELF	TRGV7	.	TRGJ1	18	-1	-1	22
36	1.6413922653948918E-4	TGTGCCACCTGGGACAGGCCTAAACTCTTT	CATWDRPKLF	TRGV5	.	TRGJ1	20	-1	-1	21
36	1.6413922653948918E-4	TGTGCCACCTGGGACGGGGGTCTCTTT	CATWDGGLF	TRGV3	.	TRGJ1	17	-1	-1	21
35	1.595798035800589E-4	TGTGCCTTGTGGGAGGTGCCTAACCCCCGACCTGCACCCACCAATTATTATAAGAAACTCTTT	CALWEVPNPRPAPTNYYKKLF	TRGV9	.	TRGJ1	18	-1	-1	42
35	1.595798035800589E-4	TGTGCTGCGTGGGATTTTGGGAGTTCCTCATATAAGAAACTCTTT	CAAWDFGSSSYKKLF	TRGV10	.	TRGJ1	15	-1	-1	30
35	1.595798035800589E-4	TGTGCCACCTGGGATAGAGAGTTGGGCAAAAAAATCAAGGTATTT	CATWDRELGKKIKVF	TRGV4	.	TRGJP	14	-1	-1	17
35	1.595798035800589E-4	TGTGCCTTGTGGGAGGTGCAACGGAATTATAAGAAACTCTTT	CALWEVQRNYKKLF	TRGV9	.	TRGJ1	19	-1	-1	25
35	1.595798035800589E-4	TGTGCTGCCCCCCTGGGGAATTATTATAAGAAACTCTTT	CAAPLGNYYKKLF	TRGV10	.	TRGJ1	7	-1	-1	17
35	1.595798035800589E-4	TGTGCTGCGTGCGATCGATACTATTATAAGAAACTCTTT	CAACDRYYYKKLF	TRGV10	.	TRGJ1	14	-1	-1	14
35	1.595798035800589E-4	TGTGCTGCGTGGGATTACTCTTATTATAAGAAACTCTTT	CAAWDYSYYKKLF	TRGV10	.	TRGJ1	17	-1	-1	20
35	1.595798035800589E-4	TGTGCCTTGTGGGAGTCATATTATTATAAGAAACTCTTT	CALWESYYYKKLF	TRGV9	.	TRGJ1	14	-1	-1	19
35	1.595798035800589E-4	TGTGCCTTGTGGGAGGTTCTTTATTATAAGAAACTCTTT	CALWEVLYYKKLF	TRGV9	.	TRGJ1	16	-1	-1	20
35	1.595798035800589E-4	TGTGCCACCTGGGATAGTAGTGATTGGATCAAGACGTTT	CATWDSSDWIKTF	TRGV8	.	TRGJP2	16	-1	-1	13
35	1.595798035800589E-4	TGTGCTGCGTGCGCTTGTTATTATAAGAAACTCTTT	CAACACYYKKLF	TRGV10	.	TRGJ1	10	-1	-1	17
35	1.595798035800589E-4	TGTGCTGCGTGGGGCACTGGTTGGTTCAAGATATTT	CAAWGTGWFKIF	TRGV10	.	TRGJP1	12	-1	-1	14
35	1.595798035800589E-4	TGTGCTGCGTGGGATTCCTCTTATAAGAAACTCTTT	CAAWDSSYKKLF	TRGV10	.	TRGJ1	15	-1	-1	20
35	1.595798035800589E-4	TGTGCTGCGTGGGACAATTATTATAAGAAACTCTTT	CAAWDNYYKKLF	TRGV10	.	TRGJ1	13	-1	-1	15
35	1.595798035800589E-4	TGTGCCACCTGGGGAAATTATTATAAGAAACTCTTT	CATWGNYYKKLF	TRGV2	.	TRGJ1	12	-1	-1	15
35	1.595798035800589E-4	TGTGCCACCTGGGATGGGCTCTATAAGAAACTCTTT	CATWDGLYKKLF	TRGV4	.	TRGJ2	18	-1	-1	21
35	1.595798035800589E-4	TGTGCCACCTGGGATGGAAGTTATAAGAAACTCTTT	CATWDGSYKKLF	TRGV4	.	TRGJ1	16	-1	-1	20
35	1.595798035800589E-4	TGTGCCACCTGGGATGAGATGGGTAAGAAACTCTTT	CATWDEMGKKLF	TRGV4	.	TRGJ1	15	-1	-1	23
35	1.595798035800589E-4	TGTGCCACCTGGGACAGGTATTATAAGAAACTCTTT	CATWDRYYKKLF	TRGV5	.	TRGJ1	17	-1	-1	18
35	1.595798035800589E-4	TGTGCCACCTGGGACAGGCGATTCTGGAAACTCTTT	CATWDRRFWKLF	TRGV5	.	TRGJ2	18	-1	-1	26
35	1.595798035800589E-4	TGTGCCACCTGGGATGGGCCGGTGGAACTCTTT	CATWDGPVELF	TRGV4	.	TRGJ1	19	-1	-1	25
35	1.595798035800589E-4	TGTGCCACCTGGGATGGGCCGACGAAACTCTTT	CATWDGPTKLF	TRGV4	.	TRGJ1	19	-1	-1	23
35	1.595798035800589E-4	TGTGCCACCTGGGATAGAGATAAGAAACTCTTT	CATWDRDKKLF	TRGV4	.	TRGJ1	14	-1	-1	19
35	1.595798035800589E-4	TGTGCCACCTGGGACGGGAAGATCAAGACGTTT	CATWDGKIKTF	TRGV2	.	TRGJP2	17	-1	-1	20
35	1.595798035800589E-4	TGTGCCACCTGGGACAGGCCTGGGAAACTCTTT	CATWDRPGKLF	TRGV3	.	TRGJ1	21	-1	-1	23
35	1.595798035800589E-4	TGTGCCACCTGGGACAGGCCCCCCAAACTCTTT	CATWDRPPKLF	TRGV3	.	TRGJ1	19	-1	-1	24
35	1.595798035800589E-4	TGTGCCACCTGGGACAGACCTCCGAAACTCTTT	CATWDRPPKLF	TRGV7	.	TRGJ1	20	-1	-1	23
35	1.595798035800589E-4	TGTGCCGTCATCTATTATAAGAAACTCTTT	CAVIYYKKLF	TRGV3	.	TRGJ1	5	-1	-1	12
35	1.595798035800589E-4	TGTGCCACCCGTAAGAAACTCTTT	CATRKKLF	TRGV8	.	TRGJ1	8	-1	-1	11
35	1.595798035800589E-4	TGTGCCACCTGGGATAATCTCTTT	CATWDNLF	TRGV8	.	TRGJ1	15	-1	-1	15
34	1.5502038062062865E-4	TGTGCCTTGTGGGAGGTGGGGGTCCAAGAGTTGGGCAAAAAAATCAAGGTATTT	CALWEVGVQELGKKIKVF	TRGV9	.	TRGJP	17	-1	-1	24
34	1.5502038062062865E-4	TGTGCCACCTGGGACGGGCAAGGTGATACCACTGGTTGGTTCAAGATATTT	CATWDGQGDTTGWFKIF	TRGV2	.	TRGJP1	18	-1	-1	25
34	1.5502038062062865E-4	TGTGCTGCGTGGGATATTATACGCCCGGCTTATTATAAGAAACTCTTT	CAAWDIIRPAYYKKLF	TRGV10	.	TRGJ1	14	-1	-1	29
34	1.5502038062062865E-4	TGTGCCTTGTGGGAGGTGCATTTACAGAATTATTATAAGAAACTCTTT	CALWEVHLQNYYKKLF	TRGV9	.	TRGJ1	19	-1	-1	26
34	1.5502038062062865E-4	TGTGCCACCTGGGCCCACCAACTCAATGGCATTGATAAGAAACTCTTT	CATWAHQLNGIDKKLF	TRGV2	.	TRGJ1	12	-1	-1	30
34	1.5502038062062865E-4	TGTGCTGCGTGGGATTCCCCCGGGAATTATTATAAGAAACTCTTT	CAAWDSPGNYYKKLF	TRGV10	.	TRGJ1	15	-1	-1	23
34	1.5502038062062865E-4	TGTGCCTTGTGCTTGGGACGTACCACTGGTTGGTTCAAGATATTT	CALCLGRTTGWFKIF	TRGV9	.	TRGJP1	10	-1	-1	20
34	1.5502038062062865E-4	TGTGCCTTGTGGGAGGTGAGGGGTTTTTGTTATAAGAAACTCTTT	CALWEVRGFCYKKLF	TRGV9	.	TRGJ1	17	-1	-1	26
34	1.5502038062062865E-4	TGTGCCTTGTGGGAGGTGAGAACCAGTTATTATAAGAAACTCTTT	CALWEVRTSYYKKLF	TRGV9	.	TRGJ1	17	-1	-1	26
34	1.5502038062062865E-4	TGTGCTGCGTGGGTCTTGAATTATTATAAGAAACTCTTT	CAAWVLNYYKKLF	TRGV10	.	TRGJ1	12	-1	-1	17
34	1.5502038062062865E-4	TGTGCTGCGTGGGATCTCACTTATTATAAGAAACTCTTT	CAAWDLTYYKKLF	TRGV10	.	TRGJ1	14	-1	-1	20
34	1.5502038062062865E-4	TGTGCCACCTGGGCCAAAGGCTGGAGGGGGAAACTCTTT	CATWAKGWRGKLF	TRGV3	.	TRGJ1	15	-1	-1	29
34	1.5502038062062865E-4	TGTGCCACCTGGGATGGGACTGGTTGGTTCAAGATATTT	CATWDGTGWFKIF	TRGV4	.	TRGJP1	17	-1	-1	18
34	1.5502038062062865E-4	TGTGCCACCTGGGACAGGAAGCTCGTATCGAAACTCTTT	CATWDRKLVSKLF	TRGV3	.	TRGJ1	17	-1	-1	29
34	1.5502038062062865E-4	TGTGCCACCTGGGACCTTTGTTATAAGAAACTCTTT	CATWDLCYKKLF	TRGV2	.	TRGJ1	14	-1	-1	17
34	1.5502038062062865E-4	TGTGCCTTGTGGCCCGGTTGGTTCAAGATATTT	CALWPGWFKIF	TRGV9	.	TRGJP1	11	-1	-1	15
34	1.5502038062062865E-4	TGTGCCACCTGGGACGGGCGGAAGAAACTCTTT	CATWDGRKKLF	TRGV2	.	TRGJ1	18	-1	-1	21
34	1.5502038062062865E-4	TGTGCCACCTGGGACAGGCATAGGAAACTCTTT	CATWDRHRKLF	TRGV7	.	TRGJ1	18	-1	-1	19
34	1.5502038062062865E-4	TGTGCCACCTGGGACGGGGAGAAACTCTTT	CATWDGEKLF	TRGV2	.	TRGJ1	17	-1	-1	19
34	1.5502038062062865E-4	TGTGCCACCTGGGACGAGGGACTCTTT	CATWDEGLF	TRGV7	.	TRGJ1	18	-1	-1	20
34	1.5502038062062865E-4	TGTGCTGCGTGGATGCCTTTCAACCTCTTT	CAAWMPFNLF	TRGV10	.	TRGJ1	11	-1	-1	21
34	1.5502038062062865E-4	TGTGCCACCTGGGATGGTGGGAAACTCTTT	CATWDGGKLF	TRGV8	.	TRGJ1	14	-1	-1	20
34	1.5502038062062865E-4	TGTGCCGCCGCCCCCAAACTCTTT	CAAAPKLF	TRGV4	.	TRGJ1	8	-1	-1	15
34	1.5502038062062865E-4	TGTGCCACCACCCGGAAACTCTTT	CATTRKLF	TRGV4	.	TRGJ1	8	-1	-1	14
33	1.504609576611984E-4	TGTGCTGCGTGGGACCCAAAATTCGTCTATTATAAGAAACTCTTT	CAAWDPKFVYYKKLF	TRGV10	.	TRGJ1	13	-1	-1	27
33	1.504609576611984E-4	TGTGCCACCTGGGATGAGTTTGGCACTGGTTGGTTCAAGATATTT	CATWDEFGTGWFKIF	TRGV8	.	TRGJP1	14	-1	-1	23
33	1.504609576611984E-4	TGTGCCACCTGGGACGCTAACACCACTGGTTGGTTCAAGATATTT	CATWDANTTGWFKIF	TRGV2	.	TRGJP1	15	-1	-1	21
33	1.504609576611984E-4	TGTGCTGCGTGGGATTTAACTGGTTATTATAAGAAACTCTTT	CAAWDLTGYYKKLF	TRGV10	.	TRGJ1	15	-1	-1	23
33	1.504609576611984E-4	TGTGCTGCGTGGGATCCACCAATTAACTATAAGAAACTCTTT	CAAWDPPINYKKLF	TRGV10	.	TRGJ1	14	-1	-1	20
33	1.504609576611984E-4	TGTGCTGCGTGGGAAATACAGAATTATTATAAGAAACTCTTT	CAAWEIQNYYKKLF	TRGV10	.	TRGJ1	13	-1	-1	20
33	1.504609576611984E-4	TGTGCCACCTGGGATGAAACCACTGGTTGGTTCAAGATATTT	CATWDETTGWFKIF	TRGV4	.	TRGJP1	15	-1	-1	18
33	1.504609576611984E-4	TGTGCCTTGTGGGAGGTGCAGGGTTATAAGAAACTCTTT	CALWEVQGYKKLF	TRGV9	.	TRGJ1	19	-1	-1	23
33	1.504609576611984E-4	TGTGCCACCTGGGATTGGAATTATTATAAGAAACTCTTT	CATWDWNYYKKLF	TRGV8	.	TRGJ1	17	-1	-1	13
33	1.504609576611984E-4	TGTGCCACCTGGGATGGGCCGTATTATAAGAAACTCTTT	CATWDGPYYKKLF	TRGV4	.	TRGJ1	19	-1	-1	21
33	1.504609576611984E-4	TGTGCCACCTGGGACGGTCTAGGGTATAAGAAACTCTTT	CATWDGLGYKKLF	TRGV2	.	TRGJ1	16	-1	-1	24
33	1.504609576611984E-4	TGTGCCACCTGGGACGGGCTGTATTATAAGAAACTCTTT	CATWDGLYYKKLF	TRGV2	.	TRGJ1	18	-1	-1	21
33	1.504609576611984E-4	TGTGCTGCGTGGGATTGGGGTTGGTTCAAGATATTT	CAAWDWGWFKIF	TRGV10	.	TRGJP1	15	-1	-1	18
33	1.504609576611984E-4	TGTGCTGCGTGGGATTATACGAGGTTCAAGATATTT	CAAWDYTRFKIF	TRGV10	.	TRGJP1	16	-1	-1	22
33	1.504609576611984E-4	TGTGCCACCTGGGATGGCCCTGGAGAGAAACTCTTT	CATWDGPGEKLF	TRGV4	.	TRGJ1	19	-1	-1	25
33	1.504609576611984E-4	TGTGCCACCTGGGACCGGAGTGTGGAGAAACTCTTT	CATWDRSVEKLF	TRGV2	.	TRGJ1	17	-1	-1	25
33	1.504609576611984E-4	TGTGCCACCTGGGACGGTCACAATAAGAAACTCTTT	CATWDGHNKKLF	TRGV2	.	TRGJ1	16	-1	-1	22
33	1.504609576611984E-4	TGTGCCACCTGGGACGATTATTATAAGAAACTCTTT	CATWDDYYKKLF	TRGV8	.	TRGJ1	13	-1	-1	16
33	1.504609576611984E-4	TGTGCCACCTGGGATGGACATAAGAAACTCTTT	CATWDGHKKLF	TRGV4	.	TRGJ1	16	-1	-1	19
33	1.504609576611984E-4	TGTGCCACCTGGGACGCGAGGAAACTCTTT	CATWDARKLF	TRGV2	.	TRGJ1	15	-1	-1	20
33	1.504609576611984E-4	TGTGCCACCTGGGACAGGAAGAAACTCTTT	CATWDRKKLF	TRGV3	.	TRGJ1	17	-1	-1	18
33	1.504609576611984E-4	TGTGCCACCTGGGACCTTAAGAAACTCTTT	CATWDLKKLF	TRGV3	.	TRGJ1	14	-1	-1	17
33	1.504609576611984E-4	TGTGCCACGCTCTGCAAGAAACTCTTT	CATLCKKLF	TRGV4	.	TRGJ1	7	-1	-1	15
33	1.504609576611984E-4	TGTGCCACTTGTAAGAAACTCTTT	CATCKKLF	TRGV3	.	TRGJ2	10	-1	-1	8
33	1.504609576611984E-4	TGTGCCACCTGGGCCGTCATGGAGAAACTCTTT	CATWAVMEKLF	TRGV8	.	TRGJ1	12	-1	-1	22
32	1.4590153470176814E-4	TGTGCCTTGTGGGAGGTGAGGTTTTTAGATACCACTGGTTGGTTCAAGATATTT	CALWEVRFLDTTGWFKIF	TRGV9	.	TRGJP1	17	-1	-1	25
32	1.4590153470176814E-4	TGTGCTGCGTGGGATTATATATGGGGGGGTTATTATAAGAAACTCTTT	CAAWDYIWGGYYKKLF	TRGV10	.	TRGJ1	16	-1	-1	29
32	1.4590153470176814E-4	TGTGCCTTGTGGGAGGTGCTCAAATTCAATTATTATAAGAAACTCTTT	CALWEVLKFNYYKKLF	TRGV9	.	TRGJ1	18	-1	-1	22
32	1.4590153470176814E-4	TGTGCTGCGTGGGATACCAATTTCGATTATTATAAGAAACTCTTT	CAAWDTNFDYYKKLF	TRGV10	.	TRGJ1	14	-1	-1	21
32	1.4590153470176814E-4	TGTGCTGCGTGGGAACCCAATCCTTATTATAAGAAACTCTTT	CAAWEPNPYYKKLF	TRGV10	.	TRGJ1	13	-1	-1	23
32	1.4590153470176814E-4	TGTGCTGCGTGGATTCCCCTGGATTATTATAAGAAACTCTTT	CAAWIPLDYYKKLF	TRGV10	.	TRGJ1	14	-1	-1	22
32	1.4590153470176814E-4	TGTGCCACCTGGGATGGGCCTCGGGTTTATAAGAAACTCTTT	CATWDGPRVYKKLF	TRGV4	.	TRGJ1	19	-1	-1	26
32	1.4590153470176814E-4	TGTGCTGCGTGGGACGGACTTTATTATAAGAAACTCTTT	CAAWDGLYYKKLF	TRGV10	.	TRGJ1	13	-1	-1	20
32	1.4590153470176814E-4	TGTGCCACCTGGGATCAGAATTATTATAAGAAACTCTTT	CATWDQNYYKKLF	TRGV2	.	TRGJ1	13	-1	-1	17
32	1.4590153470176814E-4	TGTGCCACCTGGGATGGGCTCGGTTATAAGAAACTCTTT	CATWDGLGYKKLF	TRGV4	.	TRGJ1	18	-1	-1	23
32	1.4590153470176814E-4	TGTGCCACCTGGGATGGGCGTGGGTATAAGAAACTCTTT	CATWDGRGYKKLF	TRGV4	.	TRGJ1	18	-1	-1	24
32	1.4590153470176814E-4	TGTGCCACCTGGGATGGGCGGTCGCACAAGAAACTCTTT	CATWDGRSHKKLF	TRGV4	.	TRGJ1	18	-1	-1	27
32	1.4590153470176814E-4	TGTGCCACCTGGGACAGGCCTTATTATAAGAAACTCTTT	CATWDRPYYKKLF	TRGV3	.	TRGJ1	20	-1	-1	20
32	1.4590153470176814E-4	TGTGCTGCGTGCGGCACTGGTTGGTTCAAGATATTT	CAACGTGWFKIF	TRGV10	.	TRGJP1	10	-1	-1	14
32	1.4590153470176814E-4	TGTGCTGCGTGGGATTTAGAGTATAAGAAACTCTTT	CAAWDLEYKKLF	TRGV10	.	TRGJ1	15	-1	-1	21
32	1.4590153470176814E-4	TGTGCTGCGTGGGATTCTTATTATAAGAAACTCTTT	CAAWDSYYKKLF	TRGV10	.	TRGJ1	15	-1	-1	17
32	1.4590153470176814E-4	TGTGCTGGATATACCACTGGTTGGTTCAAGATATTT	CAGYTTGWFKIF	TRGV10	.	TRGJP1	6	-1	-1	5
32	1.4590153470176814E-4	TGTGCCTTGTGGGAGTTTTATTATAAGAAACTCTTT	CALWEFYYKKLF	TRGV9	.	TRGJ1	14	-1	-1	17
32	1.4590153470176814E-4	TGTGCCTTGTGGAGTAATTATTATAAGAAACTCTTT	CALWSNYYKKLF	TRGV9	.	TRGJ1	11	-1	-1	15
32	1.4590153470176814E-4	TGTGCCACCTGGGATGGGGGGTGGAAGAAACTCTTT	CATWDGGWKKLF	TRGV4	.	TRGJ1	17	-1	-1	24
32	1.4590153470176814E-4	TGTGCCACCTGGGACAGCCGCGAGGGGAAACTCTTT	CATWDSREGKLF	TRGV3	.	TRGJ1	16	-1	-1	26
32	1.4590153470176814E-4	TGTGCCACCTGGGACAGGGCCCAGTGGAAACTCTTT	CATWDRAQWKLF	TRGV3	.	TRGJ1	17	-1	-1	26
32	1.4590153470176814E-4	TGTGCCACCTGGGACAGGAAGTATAAGAAACTCTTT	CATWDRKYKKLF	TRGV3	.	TRGJ1	17	-1	-1	21
32	1.4590153470176814E-4	TGTGCCACCTGGGACAATTATAAGAAACTCTTT	CATWDNYKKLF	TRGV7	.	TRGJ1	15	-1	-1	16
32	1.4590153470176814E-4	TGTGCCACCGCACCCCAACTTAAGAAACTCTTT	CATAPQLKKLF	TRGV4	.	TRGJ1	8	-1	-1	20
32	1.4590153470176814E-4	TGTGCCACCTGGGATGAAGGGAAACTCTTT	CATWDEGKLF	TRGV4	.	TRGJ1	15	-1	-1	20
32	1.4590153470176814E-4	TGTGCCACCTGGGTTAGGAAACTCTTT	CATWVRKLF	TRGV4	.	TRGJ1	12	-1	-1	14
32	1.4590153470176814E-4	TGTGCCACCTGGGATGGGAAACTCTTT	CATWDGKLF	TRGV4	.	TRGJ1	17	-1	-1	17
32	1.4590153470176814E-4	TGTGCCACCGGGAGGAAACTCTTT	CATGRKLF	TRGV4	.	TRGJ1	12	-1	-1	14
32	1.4590153470176814E-4	TGTGCCACCTGGGCGAATAAGAAACTCTTT	CATWANKKLF	TRGV4	.	TRGJ1	12	-1	-1	16
32	1.4590153470176814E-4	TGTGCCACCTGGGATGGAAAGAAACTCTTT	CATWDGKKLF	TRGV4	.	TRGJ1	16	-1	-1	18
32	1.4590153470176814E-4	TGTGCCACCTGGGATACGAAACTCTTT	CATWDTKLF	TRGV8	.	TRGJ1	15	-1	-1	13
32	1.4590153470176814E-4	TGTGCCACCTGGGACGGGCGCGAGAAACTCTTT	CATWDGREKLF	TRGV2	.	TRGJ1	21	-1	-1	22
32	1.4590153470176814E-4	TGTGCCACCTGGAGGTTAGGGAAACTCTTT	CATWRLGKLF	TRGV5P	.	TRGJ1	11	-1	-1	20
32	1.4590153470176814E-4	TGTGCCTCGAAAAGGGGGAAACTCTTT	CASKRGKLF	TRGV4	.	TRGJ1	5	-1	-1	17
32	1.4590153470176814E-4	TGTGTTGAGAAACTCTTT	CVEKLF	TRGV10	.	TRGJ1	6	-1	-1	7
32	1.4590153470176814E-4	TGTGCCACCGCATATAAGAAACTCTTT	CATAYKKLF	TRGV2	.	TRGJ1	8	-1	-1	12
31	1.4134211174233788E-4	TGTGCCTTGTGGGAGGCCTCGGGTCGGCAAGAGTTGGGCAAAAAAATCAAGGTATTT	CALWEASGRQELGKKIKVF	TRGV9	.	TRGJP	15	-1	-1	25
31	1.4134211174233788E-4	TGTGCCACCTGGGACAGGCCCCTTCTCTTTGCCGGTCATAAGAAACTCTTT	CATWDRPLLFAGHKKLF	TRGV3	.	TRGJ1	19	-1	-1	37
31	1.4134211174233788E-4	TGTGCCACCTGGGATAGTTCGCTGCAGTGGAATTATAAGAAACTCTTT	CATWDSSLQWNYKKLF	TRGV4	.	TRGJ1	14	-1	-1	31
31	1.4134211174233788E-4	TGTGCCACCTGGGACGGGCTTACTAGTGATTGGATCAAGACGTTT	CATWDGLTSDWIKTF	TRGV2	.	TRGJP2	18	-1	-1	20
31	1.4134211174233788E-4	TGTGCCACCTGGGACACCCGTTCGTTGGCCGATAAGAAACTCTTT	CATWDTRSLADKKLF	TRGV5	.	TRGJ1	15	-1	-1	31
31	1.4134211174233788E-4	TGTGCTGCGTGGGATTTCAGGAATTATTATAAGAAACTCTTT	CAAWDFRNYYKKLF	TRGV10	.	TRGJ1	15	-1	-1	20
31	1.4134211174233788E-4	TGTGCTGCGTGGGATTCCTCTTCTTATTATAAGAAACTCTTT	CAAWDSSSYYKKLF	TRGV10	.	TRGJ1	15	-1	-1	23
31	1.4134211174233788E-4	TGTGCTGCGTGGGATTCCGTGAGGAGGGATAAGAAACTCTTT	CAAWDSVRRDKKLF	TRGV10	.	TRGJ1	19	-1	-1	28
31	1.4134211174233788E-4	TGTGCCACCTGGGACGGGCTTTTTTATTATAAGAAACTCTTT	CATWDGLFYYKKLF	TRGV2	.	TRGJ1	18	-1	-1	23
31	1.4134211174233788E-4	TGTGCCACCTGGGACGGCACCGGGAATAAGAAACTCTTT	CATWDGTGNKKLF	TRGV2	.	TRGJ1	16	-1	-1	25
31	1.4134211174233788E-4	TGTGCCACCTGGGACAGGCCAAATATCGAGAAACTCTTT	CATWDRPNIEKLF	TRGV3	.	TRGJ1	19	-1	-1	28
31	1.4134211174233788E-4	TGTGCCACCTGGGACAGGGTATCGTCCAAGAAACTCTTT	CATWDRVSSKKLF	TRGV7	.	TRGJ1	17	-1	-1	27
31	1.4134211174233788E-4	TGTGCCACCTGGGACAGAGTTAGGCGTAAGAAACTCTTT	CATWDRVRRKKLF	TRGV7	.	TRGJ1	16	-1	-1	26
31	1.4134211174233788E-4	TGTGCTGCGTGGGATTGTGGTTGGTTCAAGATATTT	CAAWDCGWFKIF	TRGV10	.	TRGJP1	15	-1	-1	17
31	1.4134211174233788E-4	TGTGCCACCTGGGATTTAGTGCGTAAGAAACTCTTT	CATWDLVRKKLF	TRGV4	.	TRGJ1	14	-1	-1	23
31	1.4134211174233788E-4	TGTGCCACCTGGGACCCAAATTATAAGAAACTCTTT	CATWDPNYKKLF	TRGV7	.	TRGJ1	14	-1	-1	19
31	1.4134211174233788E-4	TGTGCCACCTGGGACGGGGATTGGATCAAGACGTTT	CATWDGDWIKTF	TRGV2	.	TRGJP2	17	-1	-1	18
31	1.4134211174233788E-4	TGTGCTCCTAACTCTTATTATAAGAAACTCTTT	CAPNSYYKKLF	TRGV10	.	TRGJ2	5	-1	-1	14
31	1.4134211174233788E-4	TGTGCCACCTTCTGCAACGGTAAGAAACTCTTT	CATFCNGKKLF	TRGV4	.	TRGJ1	9	-1	-1	20
31	1.4134211174233788E-4	TGTGCCACCTGGGTACCCTATAAGAAACTCTTT	CATWVPYKKLF	TRGV2	.	TRGJ1	12	-1	-1	18
31	1.4134211174233788E-4	TGTGCCACCTGGGGCCCGGCGGAGAAACTCTTT	CATWGPAEKLF	TRGV5	.	TRGJ1	12	-1	-1	22
31	1.4134211174233788E-4	TGTGCCACCTGGGGCAAGAGGGGGAAACTCTTT	CATWGKRGKLF	TRGV3	.	TRGJ1	15	-1	-1	23
31	1.4134211174233788E-4	TGTGCCACCTGGGATCGTCCGGAGAAACTCTTT	CATWDRPEKLF	TRGV2	.	TRGJ1	13	-1	-1	22
31	1.4134211174233788E-4	TGTGCCACCTGGGATGCGTCTGGGAAACTCTTT	CATWDASGKLF	TRGV4	.	TRGJ1	15	-1	-1	23
31	1.4134211174233788E-4	TGTGCCACCTGGGACAGCCTTAAGAAACTCTTT	CATWDSLKKLF	TRGV7	.	TRGJ1	19	-1	-1	20
31	1.4134211174233788E-4	TGTGCCACCTGGGACAGGCCGGATAAACTCTTT	CATWDRPDKLF	TRGV3	.	TRGJ1	19	-1	-1	24
31	1.4134211174233788E-4	TGTGCCACCTGGGACAGGCACCAGAAACTCTTT	CATWDRHQKLF	TRGV5	.	TRGJ1	18	-1	-1	22
31	1.4134211174233788E-4	TGTGCCACGCGTAGTGATTGGATCAAGACGTTT	CATRSDWIKTF	TRGV2	.	TRGJP2	7	-1	-1	10
31	1.4134211174233788E-4	TGTGCTGCACTATATTATAAGAAACTCTTT	CAALYYKKLF	TRGV10	.	TRGJ1	7	-1	-1	12
31	1.4134211174233788E-4	TGTGCCACCTGGGTCCATAAGAAACTCTTT	CATWVHKKLF	TRGV5	.	TRGJ1	12	-1	-1	16
31	1.4134211174233788E-4	TGTGCCACCTGGGCTAAACTCTTT	CATWAKLF	TRGV8	.	TRGJ1	15	-1	-1	15
31	1.4134211174233788E-4	TGTGCTGCGTGGGGTGGTTGGTTCAAGATATTT	CAAWGGWFKIF	TRGV10	.	TRGJP1	12	-1	-1	14
31	1.4134211174233788E-4	TGTGCCACCTGGGACGGGCCCTGGAAACTCTTT	CATWDGPWKLF	TRGV2	.	TRGJ1	20	-1	-1	23
31	1.4134211174233788E-4	TGTGCCACCTGGGAAAATTATAAGAAACTCTTT	CATWENYKKLF	TRGV3	.	TRGJ1	13	-1	-1	16
31	1.4134211174233788E-4	TGTGCCACTAAAAGGCATAAGAAACTCTTT	CATKRHKKLF	TRGV4	.	TRGJ1	7	-1	-1	16
31	1.4134211174233788E-4	TGTGCCACCTTAGAGAAACTCTTT	CATLEKLF	TRGV8	.	TRGJ1	9	-1	-1	13
31	1.4134211174233788E-4	TGTGCCACCTGGGACGGCGATAAGAAACTCTTT	CATWDGDKKLF	TRGV2	.	TRGJ1	16	-1	-1	19
31	1.4134211174233788E-4	TGTGCTGCGTGGTTGAATTATTATAAGAAACTCTTT	CAAWLNYYKKLF	TRGV10	.	TRGJ1	11	-1	-1	14
30	1.3678268878290764E-4	TGTGCTGCGTGGGATTATATGGCGTCCTCGAATTATTATAAGAAACTCTTT	CAAWDYMASSNYYKKLF	TRGV10	.	TRGJ1	16	-1	-1	27
30	1.3678268878290764E-4	TGTGCTGCGTGGGATATTACGGTCCATAGTAGTGATTGGATCAAGACGTTT	CAAWDITVHSSDWIKTF	TRGV10	.	TRGJP2	14	-1	-1	25
30	1.3678268878290764E-4	TGTGCTGCGTGGGATTTTAGTTCGAATTATTATAAGAAACTCTTT	CAAWDFSSNYYKKLF	TRGV10	.	TRGJ1	15	-1	-1	17
30	1.3678268878290764E-4	TGTGCTGCGTGGGATTATAGACCCCCTTATTATAAGAAACTCTTT	CAAWDYRPPYYKKLF	TRGV10	.	TRGJ1	16	-1	-1	26
30	1.3678268878290764E-4	TGTGCCACCTGGGACGGGTCTGGTAGTGATTGGATCAAGACGTTT	CATWDGSGSDWIKTF	TRGV2	.	TRGJP2	17	-1	-1	22
30	1.3678268878290764E-4	TGTGCCACCTGGGACAGGGGCGTTAGATCACGAGAGAAACTCTTT	CATWDRGVRSREKLF	TRGV5	.	TRGJ1	17	-1	-1	34
30	1.3678268878290764E-4	TGTGCTGCGTGCCCGTGCAGACCTTATTATAAGAAACTCTTT	CAACPCRPYYKKLF	TRGV10	.	TRGJ1	10	-1	-1	23
30	1.3678268878290764E-4	TGTGCTGCGTGGGATTCCCGGGATTATTATAAGAAACTCTTT	CAAWDSRDYYKKLF	TRGV10	.	TRGJ1	15	-1	-1	22
30	1.3678268878290764E-4	TGTGCTGCGTGGGATTCCGAATATAATTATAAGAAACTCTTT	CAAWDSEYNYKKLF	TRGV10	.	TRGJ1	21	-1	-1	13
30	1.3678268878290764E-4	TGTGCTGCGTGGGATCCCGAGAATTATTATAAGAAACTCTTT	CAAWDPENYYKKLF	TRGV10	.	TRGJ1	14	-1	-1	20
30	1.3678268878290764E-4	TGTGCTGCGTGGGATGGAGGGAATTATTATAAGAAACTCTTT	CAAWDGGNYYKKLF	TRGV10	.	TRGJ1	14	-1	-1	20
30	1.3678268878290764E-4	TGTGCCTTGTGGGAGGTGCGGTTTTATTATAAGAAACTCTTT	CALWEVRFYYKKLF	TRGV9	.	TRGJ1	18	-1	-1	23
30	1.3678268878290764E-4	TGTGCCACCTGGGATACGAGCACTGGTTGGTTCAAGATATTT	CATWDTSTGWFKIF	TRGV8	.	TRGJP1	15	-1	-1	20
30	1.3678268878290764E-4	TGTGCCACCTGGGACAGGCCGTTCGACTATAAGAAACTCTTT	CATWDRPFDYKKLF	TRGV7	.	TRGJ1	19	-1	-1	27
30	1.3678268878290764E-4	TGTGCTGCGTGGGATAAGAATTATTATAAGAAACTCTTT	CAAWDKNYYKKLF	TRGV10	.	TRGJ1	14	-1	-1	17
30	1.3678268878290764E-4	TGTGCTGCGTGGAAGGGTTATTATTATAAGAAACTCTTT	CAAWKGYYYKKLF	TRGV10	.	TRGJ1	11	-1	-1	19
30	1.3678268878290764E-4	TGTGCCACCTGGGACGGTTTAGGTTATAAGAAACTCTTT	CATWDGLGYKKLF	TRGV3	.	TRGJ1	14	-1	-1	23
30	1.3678268878290764E-4	TGTGCCACCTGGGACGGGCCAAGTTATAAGAAACTCTTT	CATWDGPSYKKLF	TRGV2	.	TRGJ1	19	-1	-1	23
30	1.3678268878290764E-4	TGTGCCACCTGGGACGGGCGGGCATATCGGAAACTCTTT	CATWDGRAYRKLF	TRGV2	.	TRGJ1	18	-1	-1	29
30	1.3678268878290764E-4	TGTGCCACCTGGGACGATGAGCACATGGAGAAACTCTTT	CATWDDEHMEKLF	TRGV3	.	TRGJ1	14	-1	-1	28
30	1.3678268878290764E-4	TGTGCCACCTGGGATGTTTATTATAAGAAACTCTTT	CATWDVYYKKLF	TRGV8	.	TRGJ1	14	-1	-1	17
30	1.3678268878290764E-4	TGTGCCACCTGGGACGAACGTACTAAGAAACTCTTT	CATWDERTKKLF	TRGV2	.	TRGJ1	15	-1	-1	23
30	1.3678268878290764E-4	TGTGCCACCTGGGACAGGCCTTATAAGAAACTCTTT	CATWDRPYKKLF	TRGV3	.	TRGJ1	20	-1	-1	20
30	1.3678268878290764E-4	TGTGCTGCGTGGGTTGGTTGGTTCAAGATATTT	CAAWVGWFKIF	TRGV10	.	TRGJP1	12	-1	-1	14
30	1.3678268878290764E-4	TGTGCCACCTGGGATCCTGGGGAGAAACTCTTT	CATWDPGEKLF	TRGV4	.	TRGJ1	14	-1	-1	22
30	1.3678268878290764E-4	TGTGCCCGCGATTATAAGAAACTCTTT	CARDYKKLF	TRGV2	.	TRGJ1	5	-1	-1	10
30	1.3678268878290764E-4	TGTGCCACCTGGGACCCTCTGAAGAAACTCTTT	CATWDPLKKLF	TRGV2	.	TRGJ1	14	-1	-1	21
30	1.3678268878290764E-4	TGTGCCACCTGGGACAGGCCGAGGAAACTCTTT	CATWDRPRKLF	TRGV5	.	TRGJ1	19	-1	-1	23
30	1.3678268878290764E-4	TGTGCTACCACTGGTTGGTTCAAGATATTT	CATTGWFKIF	TRGV10	.	TRGJP1	5	-1	-1	5
30	1.3678268878290764E-4	TGTGCCTGGTGTTGGTTCAAGATATTT	CAWCWFKIF	TRGV9	.	TRGJP1	10	-1	-1	10
30	1.3678268878290764E-4	TGTGCCACCTGGAAGAAACTCTTT	CATWKKLF	TRGV4	.	TRGJ2	11	-1	-1	12
30	1.3678268878290764E-4	TGTGCCACCCTTTGGTATAAGAAACTCTTT	CATLWYKKLF	TRGV4	.	TRGJ1	8	-1	-1	15
30	1.3678268878290764E-4	TGTGCCACCTGGGATGGGCGGGAGAAACTCTTT	CATWDGREKLF	TRGV4	.	TRGJ1	18	-1	-1	22
30	1.3678268878290764E-4	TGTGCCACCTGGGATGGAATCGGCCATAAGAAACTCTTT	CATWDGIGHKKLF	TRGV4	.	TRGJ1	16	-1	-1	25
29	1.3222326582347738E-4	TGTGCTGCGTGGGAGATTTTAATATCACTCACTGGTTGGTTCAAGATATTT	CAAWEILISLTGWFKIF	TRGV10	.	TRGJP1	13	-1	-1	21
29	1.3222326582347738E-4	TGTGCTGCGTGGGATTATCAAATTTTGGATTATTATAAGAAACTCTTT	CAAWDYQILDYYKKLF	TRGV10	.	TRGJ1	16	-1	-1	28
29	1.3222326582347738E-4	TGTGCTGCGTGGGCCCCTGAGGGCACTGGTTGGTTCAAGATATTT	CAAWAPEGTGWFKIF	TRGV10	.	TRGJP1	12	-1	-1	23
29	1.3222326582347738E-4	TGTGCTGCGTGGGATCCCTATACCACTGGTTGGTTCAAGATATTT	CAAWDPYTTGWFKIF	TRGV10	.	TRGJP1	14	-1	-1	18
29	1.3222326582347738E-4	TGTGCCTTGTGGGATCCCACCTACTATTATTATAAGAAACTCTTT	CALWDPTYYYYKKLF	TRGV9	.	TRGJ1	13	-1	-1	25
29	1.3222326582347738E-4	TGTGCCACCTGGGATCGGTCCTCGGGTTATTATAAGAAACTCTTT	CATWDRSSGYYKKLF	TRGV4	.	TRGJ1	20	-1	-1	26
29	1.3222326582347738E-4	TGTGCCACCTGGGATGGGCCGAGGGATTATTATAAGAAACTCTTT	CATWDGPRDYYKKLF	TRGV4	.	TRGJ1	19	-1	-1	25
29	1.3222326582347738E-4	TGTGCTGCGTGGCGATTCTCGAATTATTATAAGAAACTCTTT	CAAWRFSNYYKKLF	TRGV10	.	TRGJ1	16	-1	-1	18
29	1.3222326582347738E-4	TGTGCTGCGTGGGGTAAGGGTATAATTTATAAGAAACTCTTT	CAAWGKGIIYKKLF	TRGV10	.	TRGJ1	12	-1	-1	26
29	1.3222326582347738E-4	TGTGCTGCGTGGGATTACGGCACTGGTTGGTTCAAGATATTT	CAAWDYGTGWFKIF	TRGV10	.	TRGJP1	18	-1	-1	20
29	1.3222326582347738E-4	TGTGCTGCGGGGGCCCTCTCCGATTATTATAAGAAACTCTTT	CAAGALSDYYKKLF	TRGV10	.	TRGJ1	12	-1	-1	22
29	1.3222326582347738E-4	TGTGCCACCTGGGACGGGCCGGGGTATTATAAGAAACTCTTT	CATWDGPGYYKKLF	TRGV2	.	TRGJ1	19	-1	-1	24
29	1.3222326582347738E-4	TGTGCCACCTGGGACAGCCTACTCTATTATAAGAAACTCTTT	CATWDSLLYYKKLF	TRGV3	.	TRGJ1	19	-1	-1	24
29	1.3222326582347738E-4	TGTGCCACCTGGGACAGGCCTCGTAGTTATAAGAAACTCTTT	CATWDRPRSYKKLF	TRGV5	.	TRGJ1	20	-1	-1	26
29	1.3222326582347738E-4	TGTGCCTTGTGGGAGGACACTGGTTGGTTCAAGATATTT	CALWEDTGWFKIF	TRGV9	.	TRGJP1	15	-1	-1	17
29	1.3222326582347738E-4	TGTGCCACCTGGGATGGGCGGTTTTCTAAGAAACTCTTT	CATWDGRFSKKLF	TRGV4	.	TRGJ1	18	-1	-1	23
29	1.3222326582347738E-4	TGTGCCACCTGGGACAGGCCCGTGGCCGAGAAACTCTTT	CATWDRPVAEKLF	TRGV7	.	TRGJ1	22	-1	-1	28
29	1.3222326582347738E-4	TGTGCCACCTGGGACAGGCCGAGGATAGGGAAACTCTTT	CATWDRPRIGKLF	TRGV5	.	TRGJ1	19	-1	-1	29
29	1.3222326582347738E-4	TGTGCTGCGTGGGATTTGGGTTATAAGAAACTCTTT	CAAWDLGYKKLF	TRGV10	.	TRGJ1	15	-1	-1	20
29	1.3222326582347738E-4	TGTGCCTGGACGAGCACTGGTTGGTTCAAGATATTT	CAWTSTGWFKIF	TRGV9	.	TRGJP1	6	-1	-1	14
29	1.3222326582347738E-4	TGTGCCACCTGGTTTAGTGATTGGATCAAGACGTTT	CATWFSDWIKTF	TRGV2	.	TRGJP2	11	-1	-1	14
29	1.3222326582347738E-4	TGTGCCACCTTTAATTATTATAAGAAACTCTTT	CATFNYYKKLF	TRGV4	.	TRGJ1	9	-1	-1	12
29	1.3222326582347738E-4	TGTGCCACCTGGGACTCAAAGCGGAAACTCTTT	CATWDSKRKLF	TRGV3	.	TRGJ1	14	-1	-1	23
29	1.3222326582347738E-4	TGTGCCACCTGGGACACCCATAAGAAACTCTTT	CATWDTHKKLF	TRGV3	.	TRGJ1	15	-1	-1	19
29	1.3222326582347738E-4	TGTGCCACCTGGGACAGGCGGGAGAAACTCTTT	CATWDRREKLF	TRGV7	.	TRGJ1	18	-1	-1	22
29	1.3222326582347738E-4	TGTGCCACCTGGGGTTATAAGAAACTCTTT	CATWGYKKLF	TRGV2	.	TRGJ1	12	-1	-1	14
29	1.3222326582347738E-4	TGTGCCACCTGGGATGTGGAGAAACTCTTT	CATWDVEKLF	TRGV8	.	TRGJ1	14	-1	-1	19
29	1.3222326582347738E-4	TGTGCCAATGGGAGCAATAAGAAACTCTTT	CANGSNKKLF	TRGV4	.	TRGJ1	12	-1	-1	16
29	1.3222326582347738E-4	TGTGCCACCTGGGACAAACTCTTT	CATWDKLF	TRGV5	.	TRGJ1	15	-1	-1	15
29	1.3222326582347738E-4	TGTGCTGCGCGGGGAAGTTGGTTCAAGATATTT	CAARGSWFKIF	TRGV10	.	TRGJP1	12	-1	-1	16
29	1.3222326582347738E-4	TGTGCCACCTGGGACGAAGGGATCAAGACGTTT	CATWDEGIKTF	TRGV2	.	TRGJP2	15	-1	-1	19
29	1.3222326582347738E-4	TGTGCCACCTGGGACCTCGTGAAACTCTTT	CATWDLVKLF	TRGV3	.	TRGJ1	14	-1	-1	20
29	1.3222326582347738E-4	TGTGCCACCGCTTATAAGAAACTCTTT	CATAYKKLF	TRGV4	.	TRGJ1	8	-1	-1	11
29	1.3222326582347738E-4	TGTGCTGCGTTTACCACTGGTTGGTTCAAGATATTT	CAAFTTGWFKIF	TRGV10	.	TRGJP1	9	-1	-1	11
29	1.3222326582347738E-4	TGTGCCACCTGGGTCTTATGGTATAAGAAACTCTTT	CATWVLWYKKLF	TRGV3	.	TRGJ1	12	-1	-1	21
29	1.3222326582347738E-4	TGTGCCACCTGGGATGGAGGCTATAAGAAACTCTTT	CATWDGGYKKLF	TRGV4	.	TRGJ1	16	-1	-1	21
29	1.3222326582347738E-4	TGTGCCACCTGGGACGTGATTCTCAAGAAACTCTTT	CATWDVILKKLF	TRGV2	.	TRGJ1	15	-1	-1	24
29	1.3222326582347738E-4	TGTGCCACCTGGCCCAACGGTAAGAAACTCTTT	CATWPNGKKLF	TRGV8	.	TRGJ1	11	-1	-1	20
29	1.3222326582347738E-4	TGTGCCACCTGGGACAGGCCAGGGAAACTCTTT	CATWDRPGKLF	TRGV5	.	TRGJ1	19	-1	-1	23
29	1.3222326582347738E-4	TGTTCTGGCAGAGATTGGATCAAGACGTTT	CSGRDWIKTF	TRGV2	.	TRGJP2	2	-1	-1	9
29	1.3222326582347738E-4	TGTGCCTTGTGGGAGGTGCTTGGTTGGTTCAAGATATTT	CALWEVLGWFKIF	TRGV9	.	TRGJP1	18	-1	-1	20
28	1.2766384286404714E-4	TGTGCTGCGTGGGATTCAAGATTTTTAGGGGAAGATTATTATAAGAAACTCTTT	CAAWDSRFLGEDYYKKLF	TRGV10	.	TRGJ1	15	-1	-1	34
28	1.2766384286404714E-4	TGTGCCTTGTGGCCCGAAGAGCATCATACCACTGGTTGGTTCAAGATATTT	CALWPEEHHTTGWFKIF	TRGV9	.	TRGJP1	11	-1	-1	25
28	1.2766384286404714E-4	TGTGCTGCGTGGGATTCCATAGCCACTGGTTGGTTCAAGATATTT	CAAWDSIATGWFKIF	TRGV10	.	TRGJP1	15	-1	-1	18
28	1.2766384286404714E-4	TGTGCCACCTGGGACGGGCGCGGTAGTGATTGGATCAAGACGTTT	CATWDGRGSDWIKTF	TRGV2	.	TRGJP2	21	-1	-1	22
28	1.2766384286404714E-4	TGTGCTGCGTGGGATTGTCGAAATTATTATAAGAAACTCTTT	CAAWDCRNYYKKLF	TRGV10	.	TRGJ1	15	-1	-1	17
28	1.2766384286404714E-4	TGTGCTGCGTGGGATTATAAAGTTGTTTATAAGAAACTCTTT	CAAWDYKVVYKKLF	TRGV10	.	TRGJ1	16	-1	-1	26
28	1.2766384286404714E-4	TGTGCTGCGTGGGATAGGACGGATTATTATAAGAAACTCTTT	CAAWDRTDYYKKLF	TRGV10	.	TRGJ1	14	-1	-1	19
28	1.2766384286404714E-4	TGTGCTGCGTGGGACCCCGTTAATTATTATAAGAAACTCTTT	CAAWDPVNYYKKLF	TRGV10	.	TRGJ1	13	-1	-1	21
28	1.2766384286404714E-4	TGTGCTGCGTGGGACGATACCACTGGTTGGTTCAAGATATTT	CAAWDDTTGWFKIF	TRGV10	.	TRGJP1	13	-1	-1	16
28	1.2766384286404714E-4	TGTGCCACCTGGGATGGGCCCTGGTATTATAAGAAACTCTTT	CATWDGPWYYKKLF	TRGV4	.	TRGJ1	20	-1	-1	24
28	1.2766384286404714E-4	TGTGCCACCTGGGATGAGGCGGCTTTGGATAAGAAACTCTTT	CATWDEAALDKKLF	TRGV4	.	TRGJ1	19	-1	-1	28
28	1.2766384286404714E-4	TGTGCCACCTGGGACGGTGCCAATTATTATAAGAAACTCTTT	CATWDGANYYKKLF	TRGV2	.	TRGJ1	20	-1	-1	21
28	1.2766384286404714E-4	TGTGCCACCTGGGACGGCCTATTGATCAATAAGAAACTCTTT	CATWDGLLINKKLF	TRGV2	.	TRGJ1	16	-1	-1	28
28	1.2766384286404714E-4	TGTGCTGCGTGGGTCTACACTGGTTGGTTCAAGATATTT	CAAWVYTGWFKIF	TRGV10	.	TRGJP1	12	-1	-1	17
28	1.2766384286404714E-4	TGTGCTGCGTGGGCTACTTTTTATTATAAGAAACTCTTT	CAAWATFYYKKLF	TRGV10	.	TRGJ1	12	-1	-1	20
28	1.2766384286404714E-4	TGTGCTGCGTGGGATCGTCGAAATTGGTTCAAGATATTT	CAAWDRRNWFKIF	TRGV10	.	TRGJP1	14	-1	-1	23
28	1.2766384286404714E-4	TGTGCCACCTCTTGCTCAATGCGAAATAAGAAACTCTTT	CATSCSMRNKKLF	TRGV4	.	TRGJ1	9	-1	-1	25
28	1.2766384286404714E-4	TGTGCCACCTGGGATGGGTGTTATTATAAGAAACTCTTT	CATWDGCYYKKLF	TRGV4	.	TRGJ1	17	-1	-1	20
28	1.2766384286404714E-4	TGTGCCACCTGGGATAGGCCCGTGGGTAAGAAACTCTTT	CATWDRPVGKKLF	TRGV8	.	TRGJ1	19	-1	-1	26
28	1.2766384286404714E-4	TGTGCCACCTGGGACAGACCTTATTATAAGAAACTCTTT	CATWDRPYYKKLF	TRGV2	.	TRGJ1	14	-1	-1	20
28	1.2766384286404714E-4	TGTGCTGCGTGGACCAATTATTATAAGAAACTCTTT	CAAWTNYYKKLF	TRGV10	.	TRGJ1	11	-1	-1	15
28	1.2766384286404714E-4	TGTGCCACCTGGGGGGATTATTATAAGAAACTCTTT	CATWGDYYKKLF	TRGV4	.	TRGJ1	12	-1	-1	16
28	1.2766384286404714E-4	TGTGCCACCTGGGACGGGCGGTATAAGAAACTCTTT	CATWDGRYKKLF	TRGV2	.	TRGJ1	18	-1	-1	21
28	1.2766384286404714E-4	TGTGCCACCTGGGACGGGCGGAGGGTGAAACTCTTT	CATWDGRRVKLF	TRGV2	.	TRGJ1	18	-1	-1	26
28	1.2766384286404714E-4	TGTGCCACCTGGGACATACCAATACTCGGACTCTTT	CATWDIPILGLF	TRGV7	.	TRGJ1	15	-1	-1	29
28	1.2766384286404714E-4	TGTGCCACCTGGGATCCCTATAAGAAACTCTTT	CATWDPYKKLF	TRGV4	.	TRGJ1	14	-1	-1	18
28	1.2766384286404714E-4	TGTGCTGTCGAGAGTAGGTTCAAGATATTT	CAVESRFKIF	TRGV10	.	TRGJP1	6	-1	-1	13
28	1.2766384286404714E-4	TGTGCCACCTGGGATGTTAAGAAACTCTTT	CATWDVKKLF	TRGV4	.	TRGJ1	15	-1	-1	17
28	1.2766384286404714E-4	TGTGCCACCTTCCTCAAGAAACTCTTT	CATFLKKLF	TRGV3	.	TRGJ1	9	-1	-1	15
28	1.2766384286404714E-4	TGTGCCACCTGGGATTCGTCTTATAAGAAACTCTTT	CATWDSSYKKLF	TRGV8	.	TRGJ1	14	-1	-1	20
28	1.2766384286404714E-4	TGTGCCACCTGGGATAGGCTTACGAAACTCTTT	CATWDRLTKLF	TRGV8	.	TRGJ1	21	-1	-1	20
28	1.2766384286404714E-4	TGTGCCACCTGGGACAGACCGGAACTCTTT	CATWDRPELF	TRGV3	.	TRGJ1	19	-1	-1	22
28	1.2766384286404714E-4	TGTGCCACCTGGACTAGGAAGAAACTCTTT	CATWTRKKLF	TRGV4	.	TRGJ1	11	-1	-1	18
28	1.2766384286404714E-4	TGTGCCACCTGGGATGGGCCGAGGAGGAAACTCTTT	CATWDGPRRKLF	TRGV4	.	TRGJ1	19	-1	-1	26
28	1.2766384286404714E-4	TGTGCCACCTGGGACGCCGATGATAAGAAACTCTTT	CATWDADDKKLF	TRGV3	.	TRGJ2	14	-1	-1	19
28	1.2766384286404714E-4	TGTGCCACCTGGGATGATTATAAGAAACTCTTT	CATWDDYKKLF	TRGV8	.	TRGJ1	14	-1	-1	13
28	1.2766384286404714E-4	TGTGCCACCTGGGGTTGGTTCAAGATATTT	CATWGWFKIF	TRGV4	.	TRGJP1	12	-1	-1	12
28	1.2766384286404714E-4	TGTGCCACCTGGTTCGGGGAACTCTTT	CATWFGELF	TRGV4	.	TRGJ1	11	-1	-1	19
28	1.2766384286404714E-4	TGTGCTGCGTGGTTCACTGGTTGGTTCAAGATATTT	CAAWFTGWFKIF	TRGV10	.	TRGJP1	11	-1	-1	14
28	1.2766384286404714E-4	TGTGCCACCTGGGAGAAACTCTTT	CATWEKLF	TRGV4	.	TRGJ1	13	-1	-1	13
27	1.2310441990461687E-4	TGTGCCTTGTGGGACGGAAAAATAAAGCGGCACACTGGTTGGTTCAAGATATTT	CALWDGKIKRHTGWFKIF	TRGV9	.	TRGJP1	13	-1	-1	32
27	1.2310441990461687E-4	TGTGCTGCGTGGGATTATAAAAAAGGTTCCTGTTATAAGAAACTCTTT	CAAWDYKKGSCYKKLF	TRGV10	.	TRGJ1	16	-1	-1	32
27	1.2310441990461687E-4	TGTGCCACCTGGGGGCGGAATGACGGGAATTATTATAAGAAACTCTTT	CATWGRNDGNYYKKLF	TRGV2	.	TRGJ2	12	-1	-1	26
27	1.2310441990461687E-4	TGTGCTGCGTGGGACTCACATACCACTGGTTGGTTCAAGATATTT	CAAWDSHTTGWFKIF	TRGV10	.	TRGJP1	13	-1	-1	19
27	1.2310441990461687E-4	TGTGCCACCTGGGATGAACCCGGTACGCATTATAAGAAACTCTTT	CATWDEPGTHYKKLF	TRGV4	.	TRGJ1	15	-1	-1	28
27	1.2310441990461687E-4	TGTGCTGCGTGGGATACGTTGAATTATTATAAGAAACTCTTT	CAAWDTLNYYKKLF	TRGV10	.	TRGJ1	18	-1	-1	20
27	1.2310441990461687E-4	TGTGCTGCGTGGGATAACCCCTCTTATTATAAGAAACTCTTT	CAAWDNPSYYKKLF	TRGV10	.	TRGJ1	17	-1	-1	23
27	1.2310441990461687E-4	TGTGCCTTGTGGGAGCCCAAGAATTATTATAAGAAACTCTTT	CALWEPKNYYKKLF	TRGV9	.	TRGJ1	14	-1	-1	20
27	1.2310441990461687E-4	TGTGCCACCTGGGATGGGCTTCCCTGGTATAAGAAACTCTTT	CATWDGLPWYKKLF	TRGV4	.	TRGJ1	18	-1	-1	27
27	1.2310441990461687E-4	TGTGCCACCTGGGACGCCGAGGCTCATTATAAGAAACTCTTT	CATWDAEAHYKKLF	TRGV2	.	TRGJ1	15	-1	-1	25
27	1.2310441990461687E-4	TGTGCCACCTGGGACGACATAAATTATTATAAGAAACTCTTT	CATWDDINYYKKLF	TRGV7	.	TRGJ1	14	-1	-1	21
27	1.2310441990461687E-4	TGTGCCACCTGGGACAGGCGGAATTATTATAAGAAACTCTTT	CATWDRRNYYKKLF	TRGV7	.	TRGJ1	18	-1	-1	20
27	1.2310441990461687E-4	TGTGCTGCCGAATTAGGACTTTATTATAAGAAACTCTTT	CAAELGLYYKKLF	TRGV10	.	TRGJ1	7	-1	-1	20
27	1.2310441990461687E-4	TGTGCTGCGTGGGAGGGCACTGGTTGGTTCAAGATATTT	CAAWEGTGWFKIF	TRGV10	.	TRGJP1	13	-1	-1	17
27	1.2310441990461687E-4	TGTGCCACCTGGCCCCCCGACGATTATAAGAAACTCTTT	CATWPPDDYKKLF	TRGV4	.	TRGJ1	11	-1	-1	22
27	1.2310441990461687E-4	TGTGCCACCTGGGGGAGCCGGTGGGATAAGAAACTCTTT	CATWGSRWDKKLF	TRGV4	.	TRGJ1	12	-1	-1	25
27	1.2310441990461687E-4	TGTGCCACCTGGGATGACCGGGACGGTAAGAAACTCTTT	CATWDDRDGKKLF	TRGV4	.	TRGJ1	15	-1	-1	26
27	1.2310441990461687E-4	TGTGCCACCTGGGATACCCTGGGTTATAAGAAACTCTTT	CATWDTLGYKKLF	TRGV4	.	TRGJ2	14	-1	-1	23
27	1.2310441990461687E-4	TGTGCCACCTGGGACCCCCTGGGTTATAAGAAACTCTTT	CATWDPLGYKKLF	TRGV5	.	TRGJ1	14	-1	-1	23
27	1.2310441990461687E-4	TGTGCCACCTGGGACGTATGTGATTGGATCAAGACGTTT	CATWDVCDWIKTF	TRGV2	.	TRGJP2	15	-1	-1	15
27	1.2310441990461687E-4	TGTGCCACCTGGGACGGGCTGGGATGGATCAAGACGTTT	CATWDGLGWIKTF	TRGV2	.	TRGJP2	18	-1	-1	24
27	1.2310441990461687E-4	TGTGCCACCTGGGACGGGCAGTATTATAAGAAACTCTTT	CATWDGQYYKKLF	TRGV2	.	TRGJ1	18	-1	-1	21
27	1.2310441990461687E-4	TGTGCCACCTGGGACAGGCTCAGTTATAAGAAACTCTTT	CATWDRLSYKKLF	TRGV7	.	TRGJ2	18	-1	-1	23
27	1.2310441990461687E-4	TGTGCTGCGTGGGATTTAAATTATAAGAAACTCTTT	CAAWDLNYKKLF	TRGV10	.	TRGJ1	15	-1	-1	19
27	1.2310441990461687E-4	TGTGCTGCGTGGGATGCAGGTTGGTTCAAGATATTT	CAAWDAGWFKIF	TRGV10	.	TRGJP1	14	-1	-1	18
27	1.2310441990461687E-4	TGTGCCACCTGGGGGCCCTATGTTAAGAAACTCTTT	CATWGPYVKKLF	TRGV4	.	TRGJ1	12	-1	-1	23
27	1.2310441990461687E-4	TGTGCCACCTGGGATGGGCTCTTTGAGAAACTCTTT	CATWDGLFEKLF	TRGV4	.	TRGJ1	18	-1	-1	25
27	1.2310441990461687E-4	TGTGCCACCTGGGACGCTGATTATAAGAAACTCTTT	CATWDADYKKLF	TRGV2	.	TRGJ1	15	-1	-1	19
27	1.2310441990461687E-4	TGTGCCACCTGGGACGCCAGTAGAAAACTCTTT	CATWDASRKLF	TRGV2	.	TRGJ1	15	-1	-1	24
27	1.2310441990461687E-4	TGTGCCACCGGCCTCAGGTATAAGAAACTCTTT	CATGLRYKKLF	TRGV4	.	TRGJ1	8	-1	-1	18
27	1.2310441990461687E-4	TGTGCCACCGATTTTCGGAAACTCTTT	CATDFRKLF	TRGV8	.	TRGJ1	8	-1	-1	17
27	1.2310441990461687E-4	TGTGCTGCGTGGGGTTCCGGGTGGTTCAAGATATTT	CAAWGSGWFKIF	TRGV10	.	TRGJP1	18	-1	-1	18
27	1.2310441990461687E-4	TGTGCCACCTGGGGGAACAGGTATAAGAAACTCTTT	CATWGNRYKKLF	TRGV3	.	TRGJ1	12	-1	-1	21
27	1.2310441990461687E-4	TGTGCCACCTGGGGATATTATTATAAGAAACTCTTT	CATWGYYYKKLF	TRGV4	.	TRGJ1	12	-1	-1	16
27	1.2310441990461687E-4	TGTGCCACCTGGGATGCCTACGATAAGAAACTCTTT	CATWDAYDKKLF	TRGV4	.	TRGJ1	15	-1	-1	22
27	1.2310441990461687E-4	TGTGCCACCTGGGATGGGCCTACAAAGAAACTCTTT	CATWDGPTKKLF	TRGV4	.	TRGJ1	19	-1	-1	24
27	1.2310441990461687E-4	TGTGCCACCTGGGACTGGTATTATAAGAAACTCTTT	CATWDWYYKKLF	TRGV7	.	TRGJ1	17	-1	-1	18
27	1.2310441990461687E-4	TGTGCCACCTGGGACGACCAAAGTAAGAAACTCTTT	CATWDDQSKKLF	TRGV2	.	TRGJ1	15	-1	-1	23
27	1.2310441990461687E-4	TGTGCCACCTGGGACAGGCCAACAGAGAAACTCTTT	CATWDRPTEKLF	TRGV3	.	TRGJ1	19	-1	-1	25
27	1.2310441990461687E-4	TTCCCATCCGGTAGGGATTATAAGAAACTCTTT	FPSGRDYKKLF	TRGV4	.	TRGJ1	0	-1	-1	16
27	1.2310441990461687E-4	TGTGCCACCTGGGATTTCAAGAAACTCTTT	CATWDFKKLF	TRGV4	.	TRGJ1	14	-1	-1	18
27	1.2310441990461687E-4	TGTGCCACCTGGGATAAGAAGAAACTCTTT	CATWDKKKLF	TRGV4	.	TRGJ1	14	-1	-1	18
27	1.2310441990461687E-4	TGTGCTGCTCACGGCCATCGTTATTATAAGAAACTCTTT	CAAHGHRYYKKLF	TRGV10	.	TRGJ1	7	-1	-1	20
27	1.2310441990461687E-4	TGTGCCACCTGGGACAGGCTTTATAAGAAACTCTTT	CATWDRLYKKLF	TRGV7	.	TRGJ1	18	-1	-1	20
27	1.2310441990461687E-4	TGTGCTGCGTGCGAAGGTTGGTTCAAGATATTT	CAACEGWFKIF	TRGV10	.	TRGJP1	13	-1	-1	15
27	1.2310441990461687E-4	TGTGCTGCGTGGGAAGTCAAAACATGGTTCAAGATATTT	CAAWEVKTWFKIF	TRGV10	.	TRGJP1	13	-1	-1	24
27	1.2310441990461687E-4	TGTGCCTTGTGGACGAAAAGGGATTATAAGAAACTCTTT	CALWTKRDYKKLF	TRGV9	.	TRGJ1	11	-1	-1	22
26	1.1854499694518662E-4	TGTGCCACCTGGGACAGGAGTTTCAGAGAGTTGGGCAAAAAAATCAAGGTATTT	CATWDRSFRELGKKIKVF	TRGV5	.	TRGJP	17	-1	-1	26
26	1.1854499694518662E-4	TGTGCTGCGTGGGACCCAAACGCACCGAATTATTATAAGAAACTCTTT	CAAWDPNAPNYYKKLF	TRGV10	.	TRGJ1	13	-1	-1	25
26	1.1854499694518662E-4	TGTGCCACCTGGGACGGGCCGGAGTTGGGCAAAAAAATCAAGGTATTT	CATWDGPELGKKIKVF	TRGV2	.	TRGJP	19	-1	-1	15
26	1.1854499694518662E-4	TGTGCTGCGTGGCAAGCCGGTCGATTATATTATAAGAAACTCTTT	CAAWQAGRLYYKKLF	TRGV10	.	TRGJ1	11	-1	-1	20
26	1.1854499694518662E-4	TGTGCCTTGTGGGAGGCGCCCTCGAATTATTATAAGAAACTCTTT	CALWEAPSNYYKKLF	TRGV9	.	TRGJ1	22	-1	-1	21
26	1.1854499694518662E-4	TGTGCCTTGTGGGAGGATTATACCACTGGTTGGTTCAAGATATTT	CALWEDYTTGWFKIF	TRGV9	.	TRGJP1	15	-1	-1	18
26	1.1854499694518662E-4	TGTGCCACCTGGGACAGGACCAGCGGGGATTATAAGAAACTCTTT	CATWDRTSGDYKKLF	TRGV3	.	TRGJ1	17	-1	-1	28
26	1.1854499694518662E-4	TGTGCTGCGTGGGGAATTCCCACTGGTTGGTTCAAGATATTT	CAAWGIPTGWFKIF	TRGV10	.	TRGJP1	12	-1	-1	19
26	1.1854499694518662E-4	TGTGCTGCGTGGGATTACCTCGATTATTATAAGAAACTCTTT	CAAWDYLDYYKKLF	TRGV10	.	TRGJ1	17	-1	-1	19
26	1.1854499694518662E-4	TGTGCTGCGTGGGATAAGGTCCCAGGTTATAAGAAACTCTTT	CAAWDKVPGYKKLF	TRGV10	.	TRGJ1	14	-1	-1	26
26	1.1854499694518662E-4	TGTGCTGCGTGGGATAAAGCCACTGGTTGGTTCAAGATATTT	CAAWDKATGWFKIF	TRGV10	.	TRGJP1	14	-1	-1	8
26	1.1854499694518662E-4	TGTGCCTTGTGGGAGGTGCCATTTTATTATAAGAAACTCTTT	CALWEVPFYYKKLF	TRGV9	.	TRGJ1	18	-1	-1	23
26	1.1854499694518662E-4	TGTGCCACCTGGGATGGGATCTCCTCGGGTAAGAAACTCTTT	CATWDGISSGKKLF	TRGV4	.	TRGJ1	17	-1	-1	29
26	1.1854499694518662E-4	TGTGCCACCTGGGACGGACGCCGGAGTTATAAGAAACTCTTT	CATWDGRRSYKKLF	TRGV2	.	TRGJ1	16	-1	-1	26
26	1.1854499694518662E-4	TGTGCCACCTGGGACAGGCTGGTAAGTAACAAGAAACTCTTT	CATWDRLVSNKKLF	TRGV3	.	TRGJ1	18	-1	-1	30
26	1.1854499694518662E-4	TGTGCCACCTGGGATGGGCCCAACAATTTGGGACTCTTT	CATWDGPNNLGLF	TRGV4	.	TRGJ1	21	-1	-1	32
26	1.1854499694518662E-4	TGTGCCACCTGGGATGGGCCGGGTGATAAGAAACTCTTT	CATWDGPGDKKLF	TRGV4	.	TRGJ1	19	-1	-1	25
26	1.1854499694518662E-4	TGTGCCACCTGGGATGGGCGGGGTTATAAGAAACTCTTT	CATWDGRGYKKLF	TRGV4	.	TRGJ1	18	-1	-1	23
26	1.1854499694518662E-4	TGTGCCACCTGGGATGGGCATTATTATAAGAAACTCTTT	CATWDGHYYKKLF	TRGV4	.	TRGJ1	18	-1	-1	19
26	1.1854499694518662E-4	TGTGCCACCTGGGATACTGCCCCAAATAAGAAACTCTTT	CATWDTAPNKKLF	TRGV8	.	TRGJ1	15	-1	-1	25
26	1.1854499694518662E-4	TGTGCCACCTGGGATAGGCCAAGTTATAAGAAACTCTTT	CATWDRPSYKKLF	TRGV8	.	TRGJ1	19	-1	-1	23
26	1.1854499694518662E-4	TGTGCCACCTGGGATAGGAATTATTATAAGAAACTCTTT	CATWDRNYYKKLF	TRGV8	.	TRGJ1	17	-1	-1	17
26	1.1854499694518662E-4	TGTGCCACCTGGGACCAGCGTTATTATAAGAAACTCTTT	CATWDQRYYKKLF	TRGV2	.	TRGJ1	14	-1	-1	20
26	1.1854499694518662E-4	TGTGCCACCTGGGACGGGCTGGGCTGGATCAAGACGTTT	CATWDGLGWIKTF	TRGV2	.	TRGJP2	18	-1	-1	24
26	1.1854499694518662E-4	TGTGCCACCTGGGACGGGCCTGATTATAAGAAACTCTTT	CATWDGPDYKKLF	TRGV2	.	TRGJ1	19	-1	-1	22
26	1.1854499694518662E-4	TGTGCCACCTGGGACGGGCCGCATTATAAGAAACTCTTT	CATWDGPHYKKLF	TRGV2	.	TRGJ1	19	-1	-1	22
26	1.1854499694518662E-4	TGTGCCACCTGGGACACCACTGGTTGGTTCAAGATATTT	CATWDTTGWFKIF	TRGV3	.	TRGJP1	15	-1	-1	15
26	1.1854499694518662E-4	TGTGCCACCTGGGACACACCGCGGTATAAGAAACTCTTT	CATWDTPRYKKLF	TRGV5	.	TRGJ1	15	-1	-1	24
26	1.1854499694518662E-4	TGTGCCACCTGGGACAGCAGAGGGTATAAGAAACTCTTT	CATWDSRGYKKLF	TRGV5	.	TRGJ1	16	-1	-1	24
26	1.1854499694518662E-4	TGTGCCACCTGGGACAGGCGGCATTATAAGAAACTCTTT	CATWDRRHYKKLF	TRGV5	.	TRGJ1	18	-1	-1	22
26	1.1854499694518662E-4	TGTGCCACCTGGGACAGGCATGGGTATAAGAAACTCTTT	CATWDRHGYKKLF	TRGV7	.	TRGJ1	21	-1	-1	24
26	1.1854499694518662E-4	TGTGCCACCTGCCTTAATTATTATAAGAAACTCTTT	CATCLNYYKKLF	TRGV8	.	TRGJ1	10	-1	-1	15
26	1.1854499694518662E-4	TGTGCCACCTGGGGTCATTATAAGAAACTCTTT	CATWGHYKKLF	TRGV4	.	TRGJ1	12	-1	-1	16
26	1.1854499694518662E-4	TGTGCCACCTGGGACAGCCCTAAGAAACTCTTT	CATWDSPKKLF	TRGV7	.	TRGJ1	20	-1	-1	20
26	1.1854499694518662E-4	TGTGCCACCTGGCCGCGGAACAAGACGTTT	CATWPRNKTF	TRGV2	.	TRGJP2	11	-1	-1	16
26	1.1854499694518662E-4	TGTGCCGCCCGCGCCTGGAAACTCTTT	CAARAWKLF	TRGV4	.	TRGJ1	8	-1	-1	17
26	1.1854499694518662E-4	TGTGCCACGCGCTGGTGTCTCTTT	CATRWCLF	TRGV8	.	TRGJ1	7	-1	-1	18
26	1.1854499694518662E-4	TGTGCTGCGTGGGATATCGATTATAAGAAACTCTTT	CAAWDIDYKKLF	TRGV10	.	TRGJ1	14	-1	-1	19
26	1.1854499694518662E-4	TGTGCTGCGTGGGATCCATATAAGAAACTCTTT	CAAWDPYKKLF	TRGV10	.	TRGJ1	14	-1	-1	18
26	1.1854499694518662E-4	TGTGCCACCTGGGATGAGGCCCAGAAACTCTTT	CATWDEAQKLF	TRGV4	.	TRGJ1	22	-1	-1	22
26	1.1854499694518662E-4	TGTGCTGCGTGGGATTGGTTCAAGATATTT	CAAWDWFKIF	TRGV10	.	TRGJP1	15	-1	-1	14
26	1.1854499694518662E-4	TGTGCCCCGGATTATTATAAGAAACTCTTT	CAPDYYKKLF	TRGV4	.	TRGJ1	5	-1	-1	7
26	1.1854499694518662E-4	TGTGCCACCGGGGATTATAAGAAACTCTTT	CATGDYKKLF	TRGV2	.	TRGJ1	13	-1	-1	13
26	1.1854499694518662E-4	TGTGCCACGATGGGAGAGAAACTCTTT	CATMGEKLF	TRGV5	.	TRGJ1	17	-1	-1	16
26	1.1854499694518662E-4	TGTGCCACCTGGGCCCCCGGGGATTATAAGAAACTCTTT	CATWAPGDYKKLF	TRGV3	.	TRGJ1	12	-1	-1	22
26	1.1854499694518662E-4	TGTGCCACCTGGGACGAGGAGGATTATAAGAAACTCTTT	CATWDEEDYKKLF	TRGV3	.	TRGJ1	18	-1	-1	22
26	1.1854499694518662E-4	TGTGCTGCGGTGATGACTGGTTGGTTCAAGATATTT	CAAVMTGWFKIF	TRGV10	.	TRGJP1	8	-1	-1	15
26	1.1854499694518662E-4	TGTGCCACCTGGGATAGTACCCCTAAGAAACTCTTT	CATWDSTPKKLF	TRGV8	.	TRGJ2	16	-1	-1	23
26	1.1854499694518662E-4	TGTGCCACCTGGGACAGGGTTAAGAAACTCTTT	CATWDRVKKLF	TRGV3	.	TRGJ1	17	-1	-1	20
26	1.1854499694518662E-4	TGTGCCACCTGGGATGGGCAGGGATCATTGAGGAAGAAACTCTTT	CATWDGQGSLRKKLF	TRGV4	.	TRGJ1	18	-1	-1	33
25	1.1398557398575636E-4	TGTGCTGCGTGGGATTCGGCGGAGAAATATACCACTGGTTGGTTCAAGATATTT	CAAWDSAEKYTTGWFKIF	TRGV10	.	TRGJP1	15	-1	-1	26
25	1.1398557398575636E-4	TGTGCTGCGTGGGATTATTCGCGGTTTGCCACTGGTTGGTTCAAGATATTT	CAAWDYSRFATGWFKIF	TRGV10	.	TRGJP1	16	-1	-1	28
25	1.1398557398575636E-4	TGTGCTGCGTGGGATACGGAGTACCGGATTTATTATAAGAAACTCTTT	CAAWDTEYRIYYKKLF	TRGV10	.	TRGJ1	17	-1	-1	26
25	1.1398557398575636E-4	TGTGCTGCGTGGGATAACGTCGATCTGGATTATTATAAGAAACTCTTT	CAAWDNVDLDYYKKLF	TRGV10	.	TRGJ1	19	-1	-1	28
25	1.1398557398575636E-4	TGTGCCACCTGGGACGGAAATTTCTTAATTTATTATAAGAAACTCTTT	CATWDGNFLIYYKKLF	TRGV2	.	TRGJ1	16	-1	-1	29
25	1.1398557398575636E-4	TGTGCCACCTGGGACAGGCTCGGTCCAGGTGGTTATAAGAAACTCTTT	CATWDRLGPGGYKKLF	TRGV5	.	TRGJ1	31	-1	-1	32
25	1.1398557398575636E-4	TGTGCTGCGTGGGCCCATGGACCCAATTATTATAAGAAACTCTTT	CAAWAHGPNYYKKLF	TRGV10	.	TRGJ1	12	-1	-1	24
25	1.1398557398575636E-4	TGTGCTGCGTGGGATTATTCCCTCACTGGTTGGTTCAAGATATTT	CAAWDYSLTGWFKIF	TRGV10	.	TRGJP1	16	-1	-1	23
25	1.1398557398575636E-4	TGTGCTGCGTGGGATCCCCCGGAGGGTGGTTGGTTCAAGATATTT	CAAWDPPEGGWFKIF	TRGV10	.	TRGJP1	14	-1	-1	26
25	1.1398557398575636E-4	TGTGCTGCGTGGGATCGGTGGATTTTTTATTATAAGAAACTCTTT	CAAWDRWIFYYKKLF	TRGV10	.	TRGJ1	14	-1	-1	26
25	1.1398557398575636E-4	TGTGCCACCTGGGACGGCGTAAGTAGTGATTGGATCAAGACGTTT	CATWDGVSSDWIKTF	TRGV2	.	TRGJP2	16	-1	-1	21
25	1.1398557398575636E-4	TGTGCCACCTGGGACAGCTCCCTGGCTCATTATAAGAAACTCTTT	CATWDSSLAHYKKLF	TRGV3	.	TRGJ1	16	-1	-1	28
25	1.1398557398575636E-4	TGTGCCACCTGGGACAGGTGCAGCCCTGGTTGGTTCAAGATATTT	CATWDRCSPGWFKIF	TRGV3	.	TRGJP1	17	-1	-1	25
25	1.1398557398575636E-4	TGTGCTGCGTGGGGGTTCCCGAATTATTATAAGAAACTCTTT	CAAWGFPNYYKKLF	TRGV10	.	TRGJ1	12	-1	-1	19
25	1.1398557398575636E-4	TGTGCTGCGTGGGAATATACCACTGGTTGGTTCAAGATATTT	CAAWEYTTGWFKIF	TRGV10	.	TRGJP1	16	-1	-1	11
25	1.1398557398575636E-4	TGTGCCACCTGGGATGGGTGGAATTATTATAAGAAACTCTTT	CATWDGWNYYKKLF	TRGV4	.	TRGJ1	17	-1	-1	20
25	1.1398557398575636E-4	TGTGCCACCTGGGACGGGCCTCTTAATCGTAAGAAACTCTTT	CATWDGPLNRKKLF	TRGV2	.	TRGJ1	19	-1	-1	29
25	1.1398557398575636E-4	TGTGCCACCTGGGACGGGGCGGATTATTATAAGAAACTCTTT	CATWDGADYYKKLF	TRGV5	.	TRGJ1	17	-1	-1	19
25	1.1398557398575636E-4	TGTGCCACCTGGGACAGGCTTTCTTCTTCGGGGAAACTCTTT	CATWDRLSSSGKLF	TRGV7	.	TRGJ1	18	-1	-1	32
25	1.1398557398575636E-4	TGTGCTGCGTGGGATTATTATTATTATAAGAAACTCTTT	CAAWDYYYYKKLF	TRGV10	.	TRGJ2	16	-1	-1	19
25	1.1398557398575636E-4	TGTGCCACCTGGGACGGGCGGTATTATAAGAAACTCTTT	CATWDGRYYKKLF	TRGV2	.	TRGJ1	18	-1	-1	21
25	1.1398557398575636E-4	TGTGCCACCTGGGACACCTATTATAAGAAACTCTTT	CATWDTYYKKLF	TRGV5	.	TRGJ1	15	-1	-1	18
25	1.1398557398575636E-4	TGTGCCACCTGGGACAGTCGCGATAAGAAACTCTTT	CATWDSRDKKLF	TRGV3	.	TRGJ1	16	-1	-1	22
25	1.1398557398575636E-4	TGTGCCACCTGGGATGGATATAAGAAACTCTTT	CATWDGYKKLF	TRGV4	.	TRGJ1	16	-1	-1	18
25	1.1398557398575636E-4	TGTGCCACCTGGCGACAGCAGAAACTCTTT	CATWRQQKLF	TRGV8	.	TRGJ1	11	-1	-1	19
25	1.1398557398575636E-4	TGTGCCACCTGGGTCCCCTCGTATACGTTT	CATWVPSYTF	TRGV3	.	TRGJP2	12	-1	-1	24
25	1.1398557398575636E-4	ACTGGTTGGTTCAAGATATTT	TGWFKIF	TRGV9	.	TRGJP1	-1	-1	-1	0
25	1.1398557398575636E-4	TGTGCTGCCGTGCGTGTCGCTGGTTGGTTCAAGATATTT	CAAVRVAGWFKIF	TRGV10	.	TRGJP1	11	-1	-1	19
25	1.1398557398575636E-4	TGTGCCACCTGGGCCAGTAGTGATTGGATCAAGACGTTT	CATWASSDWIKTF	TRGV2	.	TRGJP2	12	-1	-1	15
25	1.1398557398575636E-4	TGTGCCACCTGGGACGGGCCCGGATATAAGAAACTCTTT	CATWDGPGYKKLF	TRGV2	.	TRGJ1	21	-1	-1	24
25	1.1398557398575636E-4	TGTGCCACCTGGGACGGGCCAGGATATAAGAAACTCTTT	CATWDGPGYKKLF	TRGV2	.	TRGJ1	19	-1	-1	24
25	1.1398557398575636E-4	TGTGCCTTGTCGACCACTGGTTGGTTCAAGATATTT	CALSTTGWFKIF	TRGV9	.	TRGJP1	9	-1	-1	12
25	1.1398557398575636E-4	TGTGCCACCTGGGATGAACCCTATAAGAAACTCTTT	CATWDEPYKKLF	TRGV4	.	TRGJ1	15	-1	-1	21
25	1.1398557398575636E-4	TGTGCCACCTGGGACGGGGGTTATAAGAAACTCTTT	CATWDGGYKKLF	TRGV2	.	TRGJ1	17	-1	-1	20
25	1.1398557398575636E-4	TGTGCTGCGTGGAATGGTTATAAGAAACTCTTT	CAAWNGYKKLF	TRGV10	.	TRGJ2	14	-1	-1	11
25	1.1398557398575636E-4	TGTGCTGCGGGGGCCTATTATAAGAAACTCTTT	CAAGAYYKKLF	TRGV10	.	TRGJ1	12	-1	-1	15
25	1.1398557398575636E-4	TGTGCCACCTGGGGATATTATAAGAAACTCTTT	CATWGYYKKLF	TRGV4	.	TRGJ1	12	-1	-1	15
25	1.1398557398575636E-4	TGTGCCACCTGGGACAGGCAAAGAAAACTCTTT	CATWDRQRKLF	TRGV3	.	TRGJ1	18	-1	-1	20
25	1.1398557398575636E-4	TGTGCCACCTGTTATTATAAGAAACTCTTT	CATCYYKKLF	TRGV5	.	TRGJ1	10	-1	-1	11
25	1.1398557398575636E-4	TGTGCAAACCGTAAGAAACTCTTT	CANRKKLF	TRGV8	.	TRGJ1	4	-1	-1	11
25	1.1398557398575636E-4	TGTGCTGCGTGTCCCTGGGGCACTGGTTGGTTCAAGATATTT	CAACPWGTGWFKIF	TRGV10	.	TRGJP1	10	-1	-1	20
25	1.1398557398575636E-4	TGTGCCACCTGGGATGGCATAAATTATTATAAGAAACTCTTT	CATWDGINYYKKLF	TRGV4	.	TRGJ1	16	-1	-1	21
25	1.1398557398575636E-4	TGTGCCACCTGGGATGGGCCGGGGTATTATAAGAAACTCTTT	CATWDGPGYYKKLF	TRGV4	.	TRGJ1	19	-1	-1	24
25	1.1398557398575636E-4	TGTGCCTTGTGGGAGGTGGTCGGTTGGTTCAAGATATTT	CALWEVVGWFKIF	TRGV9	.	TRGJP1	17	-1	-1	21
25	1.1398557398575636E-4	TGTGCCACCTGGGACGGGCGTCCTTATAAGAAACTCTTT	CATWDGRPYKKLF	TRGV2	.	TRGJ1	18	-1	-1	23
25	1.1398557398575636E-4	TGTGCCACCTGGGGACTTATTTATAAGAAACTCTTT	CATWGLIYKKLF	TRGV8	.	TRGJ1	12	-1	-1	13
25	1.1398557398575636E-4	TGTGCCACCTGGGACAGGCCCGGGGAGAAACTCTTT	CATWDRPGEKLF	TRGV7	.	TRGJ1	19	-1	-1	25
25	1.1398557398575636E-4	TGTGCTGCCTTCACTGGTTGGTTCAAGATATTT	CAAFTGWFKIF	TRGV10	.	TRGJP1	7	-1	-1	11
25	1.1398557398575636E-4	TGTGCCCCTGGCCTCGATAAGAAACTCTTT	CAPGLDKKLF	TRGV5	.	TRGJ1	10	-1	-1	16
25	1.1398557398575636E-4	TGTGCTGCGTGGGATTCTTTCTCTCATTATTATAAGAAACTCTTT	CAAWDSFSHYYKKLF	TRGV10	.	TRGJ1	15	-1	-1	25
25	1.1398557398575636E-4	TGTGCCACCTGGGGCCGGGTTTATTATAAGAAACTCTTT	CATWGRVYYKKLF	TRGV2	.	TRGJ1	12	-1	-1	20
25	1.1398557398575636E-4	TGTGCCACCGGCCAGGGGGTGAAACTCTTT	CATGQGVKLF	TRGV7	.	TRGJ1	8	-1	-1	20
24	1.0942615102632611E-4	TGTGCTGCGTGTCCGGCGAATATCTTACCGAATTATTATAAGAAACTCTTT	CAACPANILPNYYKKLF	TRGV10	.	TRGJ1	10	-1	-1	28
24	1.0942615102632611E-4	TGTGCCTTGTGGGAGGTGCAAACGAGCTCGAATTATTATAAGAAACTCTTT	CALWEVQTSSNYYKKLF	TRGV9	.	TRGJ1	19	-1	-1	27
24	1.0942615102632611E-4	TGTGCCACCTGGGATGGCCCCCGTGGACCGATGGTTGAGAAACTCTTT	CATWDGPRGPMVEKLF	TRGV4	.	TRGJ1	20	-1	-1	37
24	1.0942615102632611E-4	TGTGCCACCTGGGATGAATACCATCCCAATTATTATAAGAAACTCTTT	CATWDEYHPNYYKKLF	TRGV4	.	TRGJ1	27	-1	-1	27
24	1.0942615102632611E-4	TGTGCCACCTGGGACGGGCCTCTTCCAACTGGTTGGTTCAAGATATTT	CATWDGPLPTGWFKIF	TRGV2	.	TRGJP1	19	-1	-1	27
24	1.0942615102632611E-4	TGTGCTGCGTGGTTCAAGGTTTCTCTAGTTTGGTTCAAGATATTT	CAAWFKVSLVWFKIF	TRGV10	.	TRGJP1	11	-1	-1	29
24	1.0942615102632611E-4	TGTGCTGCGTGGGCTCAGAATACCACTGGTTGGTTCAAGATATTT	CAAWAQNTTGWFKIF	TRGV10	.	TRGJP1	12	-1	-1	19
24	1.0942615102632611E-4	TGTGCTGCGTGGGATTGGTCGGCCACTGGTTGGTTCAAGATATTT	CAAWDWSATGWFKIF	TRGV10	.	TRGJP1	15	-1	-1	22
24	1.0942615102632611E-4	TGTGCTGCGTGGGATTATGGGACCACTGGTTGGTTCAAGATATTT	CAAWDYGTTGWFKIF	TRGV10	.	TRGJP1	16	-1	-1	21
24	1.0942615102632611E-4	TGTGCCACCTGGGACGGGCTGAGGGTTTATTATAAGAAACTCTTT	CATWDGLRVYYKKLF	TRGV2	.	TRGJ1	18	-1	-1	26
24	1.0942615102632611E-4	TGTGCCACCTGGGACAGCCTTTGGGATTATTATAAGAAACTCTTT	CATWDSLWDYYKKLF	TRGV3	.	TRGJ1	19	-1	-1	25
24	1.0942615102632611E-4	TGTGCCACCTGGGACAGAAACCCAGGGAATTATAAGAAACTCTTT	CATWDRNPGNYKKLF	TRGV7	.	TRGJ1	16	-1	-1	28
24	1.0942615102632611E-4	TGTGCTGCGTGGGAATGGGGCCGGGGTTGGTTCAAGATATTT	CAAWEWGRGWFKIF	TRGV10	.	TRGJP1	13	-1	-1	24
24	1.0942615102632611E-4	TGTGCCTTGTGGGAGGAATACACTGGTTGGTTCAAGATATTT	CALWEEYTGWFKIF	TRGV9	.	TRGJP1	15	-1	-1	17
24	1.0942615102632611E-4	TGTGCCACCTGGGGGGGCAGTCTCCGTTATAAGAAACTCTTT	CATWGGSLRYKKLF	TRGV7	.	TRGJ1	12	-1	-1	26
24	1.0942615102632611E-4	TGTGCCACCTGGGACGTATCGAATTATTATAAGAAACTCTTT	CATWDVSNYYKKLF	TRGV2	.	TRGJ1	15	-1	-1	18
24	1.0942615102632611E-4	TGTGCCACCTGGGACGGGCCGCCGGAGTATAAGAAACTCTTT	CATWDGPPEYKKLF	TRGV2	.	TRGJ1	19	-1	-1	27
24	1.0942615102632611E-4	TGTGCCACCTGGGACGGGATATTTTATTATAAGAAACTCTTT	CATWDGIFYYKKLF	TRGV3	.	TRGJ1	17	-1	-1	23
24	1.0942615102632611E-4	TGTGCCACCTGGGACGAGCTGAGTGATTGGATCAAGACGTTT	CATWDELSDWIKTF	TRGV2	.	TRGJP2	18	-1	-1	21
24	1.0942615102632611E-4	TGTGCCACCTGGAAGCAGGGGATTTATTATAAGAAACTCTTT	CATWKQGIYYKKLF	TRGV8	.	TRGJ1	11	-1	-1	20
24	1.0942615102632611E-4	TGTGCTGCGCCCCAGGTCACTGGTTGGTTCAAGATATTT	CAAPQVTGWFKIF	TRGV10	.	TRGJP1	8	-1	-1	17
24	1.0942615102632611E-4	TGTGCCACCTGGGATGGGCCTGGTTATAAGAAACTCTTT	CATWDGPGYKKLF	TRGV4	.	TRGJ1	19	-1	-1	23
24	1.0942615102632611E-4	TGTGCCACCTGGGACGGGCCAAGGTATAAGAAACTCTTT	CATWDGPRYKKLF	TRGV2	.	TRGJ1	19	-1	-1	24
24	1.0942615102632611E-4	TGTGCCACCTGGGACAGGTTGGGTTATAAGAAACTCTTT	CATWDRLGYKKLF	TRGV5	.	TRGJ1	17	-1	-1	23
24	1.0942615102632611E-4	TGTGCTGCGTGGGAAACCGGTTGGTTCAAGATATTT	CAAWETGWFKIF	TRGV10	.	TRGJP1	13	-1	-1	15
24	1.0942615102632611E-4	TGTGCCTTGTGGGTAACCGGTTGGTTCAAGATATTT	CALWVTGWFKIF	TRGV9	.	TRGJP1	12	-1	-1	15
24	1.0942615102632611E-4	TGTGCCACCTGGGATGACACAGGGGAGAAACTCTTT	CATWDDTGEKLF	TRGV4	.	TRGJ1	15	-1	-1	25
24	1.0942615102632611E-4	TGTGCCACCTGGGATATGAGGTATAAGAAACTCTTT	CATWDMRYKKLF	TRGV7	.	TRGJ1	13	-1	-1	21
24	1.0942615102632611E-4	TGTGCCACCTGGGATAATCATTATAAGAAACTCTTT	CATWDNHYKKLF	TRGV4	.	TRGJ1	14	-1	-1	15
24	1.0942615102632611E-4	TGTGCCACCTGGGAGAATTATTATAAGAAACTCTTT	CATWENYYKKLF	TRGV8	.	TRGJ1	13	-1	-1	14
24	1.0942615102632611E-4	TGTGCTCCTACCACTGGTTGGTTCAAGATATTT	CAPTTGWFKIF	TRGV10	.	TRGJP1	5	-1	-1	8
24	1.0942615102632611E-4	TGTGCCACCTGGGCCCTTAAGAAACTCTTT	CATWALKKLF	TRGV3	.	TRGJ1	12	-1	-1	17
24	1.0942615102632611E-4	TGTGCCACCTGGGAAGGGGGGAAACTCTTT	CATWEGGKLF	TRGV8	.	TRGJ1	16	-1	-1	20
24	1.0942615102632611E-4	TGTGCCACCGCTTGTAAGAAACTCTTT	CATACKKLF	TRGV4	.	TRGJ1	8	-1	-1	11
24	1.0942615102632611E-4	TCCCAAAGTTCGCTCTTT	SQSSLF	TRGV2	.	TRGJ1	0	-1	-1	12
24	1.0942615102632611E-4	TGTGCTGCGTGGGATCGATACACTGGTTGGTTCAAGATATTT	CAAWDRYTGWFKIF	TRGV10	.	TRGJP1	14	-1	-1	17
24	1.0942615102632611E-4	TGTGCCACCTGGGATGGGTCGGGTTATTATAAGAAACTCTTT	CATWDGSGYYKKLF	TRGV4	.	TRGJ1	17	-1	-1	23
24	1.0942615102632611E-4	TGTGCCACCTGGGACGTCGACCGGGATTATAAGAAACTCTTT	CATWDVDRDYKKLF	TRGV2	.	TRGJ1	15	-1	-1	25
24	1.0942615102632611E-4	TGTGCCACCTGGGACAGTCCGAATTATTATAAGAAACTCTTT	CATWDSPNYYKKLF	TRGV5	.	TRGJ1	19	-1	-1	19
24	1.0942615102632611E-4	TGTGCTGCGTGGGATTACACTGGTTGGTTCAAGATATTT	CAAWDYTGWFKIF	TRGV10	.	TRGJP1	17	-1	-1	8
24	1.0942615102632611E-4	TGTGCCTTGTGGGAGAAAAACGATTATAAGAAACTCTTT	CALWEKNDYKKLF	TRGV9	.	TRGJ1	14	-1	-1	22
24	1.0942615102632611E-4	TGTGCCACCTGGGATATGGCCTGGTATAAGAAACTCTTT	CATWDMAWYKKLF	TRGV8	.	TRGJ1	21	-1	-1	24
24	1.0942615102632611E-4	TGTGCCACCTGGGACAGGTGGGGATATAAGAAACTCTTT	CATWDRWGYKKLF	TRGV3	.	TRGJ1	17	-1	-1	24
24	1.0942615102632611E-4	TGTGCCACCTGGGGCAGTTATTATAAGAAACTCTTT	CATWGSYYKKLF	TRGV4	.	TRGJ2	12	-1	-1	17
24	1.0942615102632611E-4	TGTGCCACCTGGGATTCAGGATATAAGAAACTCTTT	CATWDSGYKKLF	TRGV4	.	TRGJ1	14	-1	-1	21
24	1.0942615102632611E-4	TGTGCCACCTGGGATAGGAATTATAAGAAACTCTTT	CATWDRNYKKLF	TRGV8	.	TRGJ1	17	-1	-1	19
24	1.0942615102632611E-4	TGTGCCACCTGGGACACTGGTTGGTTCAAGATATTT	CATWDTGWFKIF	TRGV4	.	TRGJP1	13	-1	-1	14
24	1.0942615102632611E-4	TGTGCCACCTGGGAAAGTGATTGGATCAAGACGTTT	CATWESDWIKTF	TRGV3	.	TRGJP2	16	-1	-1	15
24	1.0942615102632611E-4	TGTGCCACCTGGGTGGGATATAAGAAACTCTTT	CATWVGYKKLF	TRGV4	.	TRGJ1	16	-1	-1	18
24	1.0942615102632611E-4	TGTGCCACCTGGGATGTTTATAAGAAACTCTTT	CATWDVYKKLF	TRGV4	.	TRGJ1	15	-1	-1	17
24	1.0942615102632611E-4	TGTGCCACCTGGAGCTATTATAAGAAACTCTTT	CATWSYYKKLF	TRGV4	.	TRGJ1	11	-1	-1	15
24	1.0942615102632611E-4	TGTGCTCCTGTTTATTATAAGAAACTCTTT	CAPVYYKKLF	TRGV10	.	TRGJ1	5	-1	-1	11
24	1.0942615102632611E-4	CGGAAGAAGGGGGATTATAAGAAACTCTTT	RKKGDYKKLF	TRGV4	.	TRGJ1	-1	-1	-1	13
24	1.0942615102632611E-4	TGTGCCACCTGGGCTGAGAAACTCTTT	CATWAEKLF	TRGV4	.	TRGJ1	15	-1	-1	16
24	1.0942615102632611E-4	TGTGCCACCTGGGATGGTAAACTCTTT	CATWDGKLF	TRGV4	.	TRGJ1	16	-1	-1	18
24	1.0942615102632611E-4	TGTGCCACCTGGGATGGCGTAAGTTTTTATAAGAAACTCTTT	CATWDGVSFYKKLF	TRGV4	.	TRGJ1	16	-1	-1	23
24	1.0942615102632611E-4	TGTGCCACCTGGGACGGTCACCTTTATTATAAGAAACTCTTT	CATWDGHLYYKKLF	TRGV2	.	TRGJ1	16	-1	-1	23
24	1.0942615102632611E-4	TGTGCCACCTGGGACACTTCGAATTATTATAAGAAACTCTTT	CATWDTSNYYKKLF	TRGV7	.	TRGJ1	15	-1	-1	17
24	1.0942615102632611E-4	TGTGCTGCGTGGGATTCTACTGGTTGGTTCAAGATATTT	CAAWDSTGWFKIF	TRGV10	.	TRGJP1	15	-1	-1	18
24	1.0942615102632611E-4	TGTGCTGCGTGGGAATTAATTTATTATAAGAAACTCTTT	CAAWELIYYKKLF	TRGV10	.	TRGJ1	17	-1	-1	20
24	1.0942615102632611E-4	TGTGCCACCTGGGATGTGGGCGGTTATAAGAAACTCTTT	CATWDVGGYKKLF	TRGV4	.	TRGJ1	15	-1	-1	23
24	1.0942615102632611E-4	TGTGCCACCTGGGACGGGCCCAGTTGGATCAAGACGTTT	CATWDGPSWIKTF	TRGV2	.	TRGJP2	20	-1	-1	23
24	1.0942615102632611E-4	TGTGCCACCTGGGACAGGCCGGGTTATAAGAAACTCTTT	CATWDRPGYKKLF	TRGV3	.	TRGJ1	19	-1	-1	23
24	1.0942615102632611E-4	TGTGCCACCTGGGATTTGCATTATAAGAAACTCTTT	CATWDLHYKKLF	TRGV4	.	TRGJ1	14	-1	-1	19
24	1.0942615102632611E-4	TGTGCCACCTGGGATTGTTGTTATAAGAAACTCTTT	CATWDCCYKKLF	TRGV2	.	TRGJ1	13	-1	-1	17
24	1.0942615102632611E-4	TGTGCCACCTGGGACGGGAACTATAAGAAACTCTTT	CATWDGNYKKLF	TRGV2	.	TRGJ1	17	-1	-1	21
24	1.0942615102632611E-4	TGTGCCACCTGGGACAGGGATTATAAGAAACTCTTT	CATWDRDYKKLF	TRGV7	.	TRGJ2	17	-1	-1	19
24	1.0942615102632611E-4	TGGAGGGGTTGGTTGGGCAAAAAAATCAAGGTATTT	WRGWLGKKIKVF	TRGV8	.	TRGJP	1	-1	-1	11
24	1.0942615102632611E-4	TGTGCCACCTGGTGTTATTATAAGAAACTCTTT	CATWCYYKKLF	TRGV4	.	TRGJ1	11	-1	-1	14
24	1.0942615102632611E-4	TGTGCCACCTGGGGGGGTTATAAGAAACTCTTT	CATWGGYKKLF	TRGV7	.	TRGJ1	12	-1	-1	17
24	1.0942615102632611E-4	TGTGCTGCGTTACACACTGGTTGGTTCAAGATATTT	CAALHTGWFKIF	TRGV10	.	TRGJP1	9	-1	-1	10
23	1.0486672806689586E-4	TGTGCCTTGTGGGAGGTGCCCGATACCACTGGTTGGTTCAAGATATTT	CALWEVPDTTGWFKIF	TRGV9	.	TRGJP1	18	-1	-1	22
23	1.0486672806689586E-4	TGTGCCACCTGGGATGGGCCCTCTCTGGGTTATTATAAGAAACTCTTT	CATWDGPSLGYYKKLF	TRGV4	.	TRGJ1	20	-1	-1	29
23	1.0486672806689586E-4	TGTGCTGCGTGGGATGGGCTGGAGAATTATTATAAGAAACTCTTT	CAAWDGLENYYKKLF	TRGV10	.	TRGJ1	14	-1	-1	23
23	1.0486672806689586E-4	TGTGCCACCTGGGACGGGCCTCTGAATTATTATAAGAAACTCTTT	CATWDGPLNYYKKLF	TRGV2	.	TRGJ1	19	-1	-1	23
23	1.0486672806689586E-4	TGTGCCACCTGGGACGGGCCCAGTAGTGATTGGATCAAGACGTTT	CATWDGPSSDWIKTF	TRGV2	.	TRGJP2	20	-1	-1	21
23	1.0486672806689586E-4	TGTGCCACCTGGGACGGGCGGGGTAGTGATTGGATCAAGACGTTT	CATWDGRGSDWIKTF	TRGV2	.	TRGJP2	18	-1	-1	22
23	1.0486672806689586E-4	TGTGCCACCTGGGAGTCGAGGATTATTTATTATAAGAAACTCTTT	CATWESRIIYYKKLF	TRGV2	.	TRGJ1	13	-1	-1	26
23	1.0486672806689586E-4	TGTGCTGCGTGGCTTCAAGGCACTGGTTGGTTCAAGATATTT	CAAWLQGTGWFKIF	TRGV10	.	TRGJP1	11	-1	-1	20
23	1.0486672806689586E-4	TGTGCTGCGTGGGCAAATACCACTGGTTGGTTCAAGATATTT	CAAWANTTGWFKIF	TRGV10	.	TRGJP1	12	-1	-1	16
23	1.0486672806689586E-4	TGTGCTGCGTGGGATTTGACCACTGGTTGGTTCAAGATATTT	CAAWDLTTGWFKIF	TRGV10	.	TRGJP1	15	-1	-1	8
23	1.0486672806689586E-4	TGTGCCACCTGGTGCATTCCCCAATATTATAAGAAACTCTTT	CATWCIPQYYKKLF	TRGV2	.	TRGJ1	11	-1	-1	24
23	1.0486672806689586E-4	TGTGCCACCTGGGATGGCTTGGGGTATTATAAGAAACTCTTT	CATWDGLGYYKKLF	TRGV4	.	TRGJ1	16	-1	-1	24
23	1.0486672806689586E-4	TGTGCCACCTGGGATGGGCCGAGGGGATATAAGAAACTCTTT	CATWDGPRGYKKLF	TRGV4	.	TRGJ1	19	-1	-1	27
23	1.0486672806689586E-4	TGTGCCACCTGGGACGGCGCGGATTATTATAAGAAACTCTTT	CATWDGADYYKKLF	TRGV2	.	TRGJ1	16	-1	-1	19
23	1.0486672806689586E-4	TGTGCCACCTGGGACGGGCCCGTTTATTATAAGAAACTCTTT	CATWDGPVYYKKLF	TRGV2	.	TRGJ1	22	-1	-1	23
23	1.0486672806689586E-4	TGTGCCACCTGGGACGGGCCCGGTTATTATAAGAAACTCTTT	CATWDGPGYYKKLF	TRGV2	.	TRGJ1	21	-1	-1	23
23	1.0486672806689586E-4	TGTGCCACCTGGGACGGGGCCAGATATTATAAGAAACTCTTT	CATWDGARYYKKLF	TRGV2	.	TRGJ1	20	-1	-1	24
23	1.0486672806689586E-4	TGTGCCACCTGGGACAGGAGGGGGGTGTATAAGAAACTCTTT	CATWDRRGVYKKLF	TRGV3	.	TRGJ1	17	-1	-1	27
23	1.0486672806689586E-4	TGTGCTGCGTGGGATCATCCTTATTATAAGAAACTCTTT	CAAWDHPYYKKLF	TRGV10	.	TRGJ1	14	-1	-1	20
23	1.0486672806689586E-4	TGTGCTGCGAAATATACCACTGGTTGGTTCAAGATATTT	CAAKYTTGWFKIF	TRGV10	.	TRGJP1	8	-1	-1	11
23	1.0486672806689586E-4	TGTGCCACCTGGGACCGGAATTATTATAAGAAACTCTTT	CATWDRNYYKKLF	TRGV4	.	TRGJ1	13	-1	-1	17
23	1.0486672806689586E-4	TGTGCCACCTGGGACAGGCCTGGCTATAAGAAACTCTTT	CATWDRPGYKKLF	TRGV7	.	TRGJ1	21	-1	-1	24
23	1.0486672806689586E-4	TGTGCCACCTGGGACAGGCGGGGTTATAAGAAACTCTTT	CATWDRRGYKKLF	TRGV3	.	TRGJ1	18	-1	-1	23
23	1.0486672806689586E-4	TGTGCCACCTGGTTGGTTGGTTATAAGAAACTCTTT	CATWLVGYKKLF	TRGV4	.	TRGJ1	11	-1	-1	20
23	1.0486672806689586E-4	TGTGCCACCTGGGATTGTCGTAATAAGAAACTCTTT	CATWDCRNKKLF	TRGV4	.	TRGJ1	14	-1	-1	22
23	1.0486672806689586E-4	TGTGCCACCTGGGAGGAGTATTATAAGAAACTCTTT	CATWEEYYKKLF	TRGV2	.	TRGJ2	13	-1	-1	18
23	1.0486672806689586E-4	TGTGCCACCCAAGCAAGTTATTATAAGAAACTCTTT	CATQASYYKKLF	TRGV3	.	TRGJ1	8	-1	-1	17
23	1.0486672806689586E-4	TGTGCCACCTGGGGTGATTATAAGAAACTCTTT	CATWGDYKKLF	TRGV4	.	TRGJ1	15	-1	-1	16
23	1.0486672806689586E-4	TGTGCCACCTGGGATTACTCAGAGAAACTCTTT	CATWDYSEKLF	TRGV4	.	TRGJ1	14	-1	-1	22
23	1.0486672806689586E-4	TGTGCCACCTGGGACACGGGCAAGAAACTCTTT	CATWDTGKKLF	TRGV5	.	TRGJ1	15	-1	-1	21
23	1.0486672806689586E-4	TGTGCCCCGAAATATAAGAAACTCTTT	CAPKYKKLF	TRGV7	.	TRGJ1	5	-1	-1	12
23	1.0486672806689586E-4	TGTGCCACCTCGAGTAAGAAACTCTTT	CATSSKKLF	TRGV4	.	TRGJ1	9	-1	-1	14
23	1.0486672806689586E-4	TGTGCCACCTGGGGAAAGAAACTCTTT	CATWGKKLF	TRGV8	.	TRGJ1	12	-1	-1	15
23	1.0486672806689586E-4	TGTGCCACCTGGGATTTTTTACTCTTT	CATWDFLLF	TRGV4	.	TRGJ1	14	-1	-1	20
23	1.0486672806689586E-4	TGTGCCACCTGGGACGGATATGGTAGTGATTGGATCAAGACGTTT	CATWDGYGSDWIKTF	TRGV2	.	TRGJP2	16	-1	-1	17
23	1.0486672806689586E-4	TGTGCCACCTGGGACAGCCCTTATTATTATAAGAAACTCTTT	CATWDSPYYYKKLF	TRGV3	.	TRGJ1	20	-1	-1	22
23	1.0486672806689586E-4	TGTGCCACCTGGGACAGGCCAAATTATTATAAGAAACTCTTT	CATWDRPNYYKKLF	TRGV3	.	TRGJ1	19	-1	-1	21
23	1.0486672806689586E-4	TGTGCCACCTGGGACAACGATAGTGATTGGATCAAGACGTTT	CATWDNDSDWIKTF	TRGV2	.	TRGJP2	14	-1	-1	20
23	1.0486672806689586E-4	TGTGCCACCTGGGATGGGCTCCTTTATAAGAAACTCTTT	CATWDGLLYKKLF	TRGV4	.	TRGJ1	18	-1	-1	23
23	1.0486672806689586E-4	TGTGCCACCTGGGACGGGCAGGGTTATAAGAAACTCTTT	CATWDGQGYKKLF	TRGV2	.	TRGJ1	18	-1	-1	23
23	1.0486672806689586E-4	TGTGCTGCGTGGGTAAATTATTATAAGAAACTCTTT	CAAWVNYYKKLF	TRGV10	.	TRGJ1	12	-1	-1	15
23	1.0486672806689586E-4	TGTGCCACCTGGGATTCTTGGGCGAAGAAACTCTTT	CATWDSWAKKLF	TRGV8	.	TRGJ1	14	-1	-1	24
23	1.0486672806689586E-4	TGTGCCACCTGGGATCGGGGCTATAAGAAACTCTTT	CATWDRGYKKLF	TRGV8	.	TRGJ1	17	-1	-1	21
23	1.0486672806689586E-4	TGTGCCACCTGGGATTGTTATAAGAAACTCTTT	CATWDCYKKLF	TRGV4	.	TRGJ1	14	-1	-1	13
23	1.0486672806689586E-4	TGTGCCACCTGGGATAAATTCGAGAAACTCTTT	CATWDKFEKLF	TRGV4	.	TRGJ1	14	-1	-1	22
23	1.0486672806689586E-4	TGTGCCACGGGAGGGGGATATAAGAAACTCTTT	CATGGGYKKLF	TRGV4	.	TRGJ1	15	-1	-1	18
23	1.0486672806689586E-4	TGTGCTGCGGCACGTTGGTTCAAGATATTT	CAAARWFKIF	TRGV10	.	TRGJP1	8	-1	-1	13
23	1.0486672806689586E-4	TGTGCCACCTGGGATAGGGGGAAACTCTTT	CATWDRGKLF	TRGV8	.	TRGJ1	17	-1	-1	20
23	1.0486672806689586E-4	TGTGCCACCTGGGACGATAAGAAACTCTTT	CATWDDKKLF	TRGV4	.	TRGJ1	13	-1	-1	16
23	1.0486672806689586E-4	TGTGCCACCCGGAATTATAAGAAACTCTTT	CATRNYKKLF	TRGV2	.	TRGJ1	11	-1	-1	13
23	1.0486672806689586E-4	TGTGCCACCTGGGAATGGAAACTCTTT	CATWEWKLF	TRGV8	.	TRGJ1	13	-1	-1	17
23	1.0486672806689586E-4	TGTGCCACCGGGGAGAAACTCTTT	CATGEKLF	TRGV8	.	TRGJ1	13	-1	-1	13
23	1.0486672806689586E-4	TGTGCTGCGTGGGATAAAATTTTGAATTATTATAAGAAACTCTTT	CAAWDKILNYYKKLF	TRGV10	.	TRGJ1	14	-1	-1	13
23	1.0486672806689586E-4	TGTGCCACCTGGGATGGGCGGGTTGGTTATAAGAAACTCTTT	CATWDGRVGYKKLF	TRGV4	.	TRGJ1	18	-1	-1	26
23	1.0486672806689586E-4	TGTGCTGCGTGGGCCCGGACTGGTTGGTTCAAGATATTT	CAAWARTGWFKIF	TRGV10	.	TRGJP1	12	-1	-1	18
23	1.0486672806689586E-4	TGTGCTGCGTGGGATGGCCCGGGCTGGTTCAAGATATTT	CAAWDGPGWFKIF	TRGV10	.	TRGJP1	14	-1	-1	21
23	1.0486672806689586E-4	TGTGCCACCGGGGTCCTTATACATTATAAGAAACTCTTT	CATGVLIHYKKLF	TRGV4	.	TRGJ1	12	-1	-1	22
23	1.0486672806689586E-4	TGTGCCACCGGGAGATATGAGAAACCTTATTATAAGAAACTCTTT	CATGRYEKPYYKKLF	TRGV3	.	TRGJ1	12	-1	-1	26
23	1.0486672806689586E-4	TGTGCCACCTGGGACACCCCCCGATATTATAAGAAACTCTTT	CATWDTPRYYKKLF	TRGV7	.	TRGJ1	15	-1	-1	24
23	1.0486672806689586E-4	TGTGCTGCGTGGGATTCCAGTTGGTTCAAGATATTT	CAAWDSSWFKIF	TRGV10	.	TRGJP1	15	-1	-1	19
22	1.003073051074656E-4	TGTGCTGCGTGGGATTATAAGGAGGTGGGGGTATCGAATTATTATAAGAAACTCTTT	CAAWDYKEVGVSNYYKKLF	TRGV10	.	TRGJ1	16	-1	-1	33
22	1.003073051074656E-4	TGTGCCACCTGGGATGGGCGAGTCCGGGTCGCCCGGCTTGGGGTTAAGAAACTCTTT	CATWDGRVRVARLGVKKLF	TRGV4	.	TRGJ1	18	-1	-1	44
22	1.003073051074656E-4	TGTGCCACCTGGGACGTGCCCCACCCGAACGTGGGCGATAAGAAACTCTTT	CATWDVPHPNVGDKKLF	TRGV2	.	TRGJ1	20	-1	-1	37
22	1.003073051074656E-4	TGTGCCACCTGGGACGGGCGTCGGGAGTTGGGCAAAAAAATCAAGGTATTT	CATWDGRRELGKKIKVF	TRGV2	.	TRGJP	18	-1	-1	24
22	1.003073051074656E-4	TGTGCCACCTGGGACAGGTACAGGGGTTATTATAAGAGTGAGAAACTCTTT	CATWDRYRGYYKSEKLF	TRGV3	.	TRGJ2	17	-1	-1	40
22	1.003073051074656E-4	TGTGCCTTGTGGGAGCACCAGCTCGATTATTATTATAAGAAACTCTTT	CALWEHQLDYYYKKLF	TRGV9	.	TRGJ1	14	-1	-1	28
22	1.003073051074656E-4	TGTGCCACCTGGGACGGGCTGGGTGTAAGTGATTGGATCAAGACGTTT	CATWDGLGVSDWIKTF	TRGV2	.	TRGJP2	18	-1	-1	27
22	1.003073051074656E-4	TGTGCTGCGTGGGATTCATACCTTTTCCGTTGGTTCAAGATATTT	CAAWDSYLFRWFKIF	TRGV10	.	TRGJP1	15	-1	-1	28
22	1.003073051074656E-4	TGTGCCACCTGGGATGGGCCTGCCCACTATTATAAGAAACTCTTT	CATWDGPAHYYKKLF	TRGV4	.	TRGJ1	19	-1	-1	27
22	1.003073051074656E-4	TGTGCCACCTGGGACAGGCCGGTGCGTGGTTGGTTCAAGATATTT	CATWDRPVRGWFKIF	TRGV7	.	TRGJP1	22	-1	-1	26
22	1.003073051074656E-4	TGTGCTGCGTGGGGCGACATTAATTATTATAAGAAACTCTTT	CAAWGDINYYKKLF	TRGV10	.	TRGJ1	12	-1	-1	21
22	1.003073051074656E-4	TGTGCCACCTGGGGGGGGTCGAATTATTATAAGAAACTCTTT	CATWGGSNYYKKLF	TRGV4	.	TRGJ1	12	-1	-1	18
22	1.003073051074656E-4	TGTGCCACCTGGGATGGGCGGAGGGGATATAAGAAACTCTTT	CATWDGRRGYKKLF	TRGV4	.	TRGJ1	18	-1	-1	27
22	1.003073051074656E-4	TGTGCCACCTGGGACGGGCCTAGTTATTATAAGAAACTCTTT	CATWDGPSYYKKLF	TRGV2	.	TRGJ1	19	-1	-1	23
22	1.003073051074656E-4	TGTGCCACCTGGGACGAACGAAGGGATTGGATCAAGACGTTT	CATWDERRDWIKTF	TRGV2	.	TRGJP2	15	-1	-1	21
22	1.003073051074656E-4	TGTGCCACCTGGGACAGGCCCCGCCCTTATAAGAAACTCTTT	CATWDRPRPYKKLF	TRGV5	.	TRGJ1	19	-1	-1	26
22	1.003073051074656E-4	TGTGCCACCTGGGACAGGCGCGGTGAGTATAAGAAACTCTTT	CATWDRRGEYKKLF	TRGV5	.	TRGJ1	18	-1	-1	27
22	1.003073051074656E-4	TGTGCTGCGTGGGATTTGGATGGTTGGTTCAAGATATTT	CAAWDLDGWFKIF	TRGV10	.	TRGJP1	15	-1	-1	20
22	1.003073051074656E-4	TGTGCTGCGTGGGATTGGGCTGGTTGGTTCAAGATATTT	CAAWDWAGWFKIF	TRGV10	.	TRGJP1	15	-1	-1	19
22	1.003073051074656E-4	TGTGCCACCTGGGACGGGCCCTGGTATAAGAAACTCTTT	CATWDGPWYKKLF	TRGV2	.	TRGJ1	20	-1	-1	24
22	1.003073051074656E-4	TGTGCCACCTGGGACGGGCGACCCTATAAGAAACTCTTT	CATWDGRPYKKLF	TRGV2	.	TRGJ1	18	-1	-1	24
22	1.003073051074656E-4	TGTGCTGCGTGGGCATATTATTATAAGAAACTCTTT	CAAWAYYYKKLF	TRGV10	.	TRGJ1	12	-1	-1	16
22	1.003073051074656E-4	TGTGCCACCTGGGACAGGCTTCAGAAACTCTTT	CATWDRLQKLF	TRGV7	.	TRGJ1	18	-1	-1	22
22	1.003073051074656E-4	TGTGCCACCTGGGAACCCTATAAGAAACTCTTT	CATWEPYKKLF	TRGV4	.	TRGJ1	13	-1	-1	18
22	1.003073051074656E-4	TGTGCCACCAATACTCCTTATAAGAAACTCTTT	CATNTPYKKLF	TRGV8	.	TRGJ1	8	-1	-1	17
22	1.003073051074656E-4	TGTGCCACCTGGCAAGCCAAGAAACTCTTT	CATWQAKKLF	TRGV8	.	TRGJ1	11	-1	-1	18
22	1.003073051074656E-4	TGTGCTGCGTGGGATTATGAGGTCACTGGTTGGTTCAAGATATTT	CAAWDYEVTGWFKIF	TRGV10	.	TRGJP1	16	-1	-1	23
22	1.003073051074656E-4	TGTGCCACCTGGGACGGGCCGATTCGGTATTATAAGAAACTCTTT	CATWDGPIRYYKKLF	TRGV2	.	TRGJ1	19	-1	-1	27
22	1.003073051074656E-4	TGTGCTGCGTGGGATTTAAACACTGGTTGGTTCAAGATATTT	CAAWDLNTGWFKIF	TRGV10	.	TRGJP1	15	-1	-1	8
22	1.003073051074656E-4	TGTGCCACCTGGGATGGAAGACGGGGTTATAAGAAACTCTTT	CATWDGRRGYKKLF	TRGV4	.	TRGJ1	16	-1	-1	26
22	1.003073051074656E-4	TGTGCCACCTGGGACGCCCGTAGTGATTGGATCAAGACGTTT	CATWDARSDWIKTF	TRGV2	.	TRGJP2	20	-1	-1	19
22	1.003073051074656E-4	TGTGCCACCTGGGACGCCCAAGGCTATTATAAGAAACTCTTT	CATWDAQGYYKKLF	TRGV2	.	TRGJ1	15	-1	-1	24
22	1.003073051074656E-4	TGTGCCACCTGGGACGGGCCCAGGTATTATAAGAAACTCTTT	CATWDGPRYYKKLF	TRGV2	.	TRGJ1	20	-1	-1	24
22	1.003073051074656E-4	TGTGCCACCTGGGACGGGCGAAATTATTATAAGAAACTCTTT	CATWDGRNYYKKLF	TRGV2	.	TRGJ1	18	-1	-1	21
22	1.003073051074656E-4	TGTGCCACCTGGGACAGATCCGTTTATTATAAGAAACTCTTT	CATWDRSVYYKKLF	TRGV5	.	TRGJ1	16	-1	-1	23
22	1.003073051074656E-4	TGTGCTGCGTGGGACCCCCCTGGTTGGTTCAAGATATTT	CAAWDPPGWFKIF	TRGV10	.	TRGJP1	13	-1	-1	16
22	1.003073051074656E-4	TGTGCTGCGTGGGAAACCACTGGTTGGTTCAAGATATTT	CAAWETTGWFKIF	TRGV10	.	TRGJP1	13	-1	-1	15
22	1.003073051074656E-4	TGTGCCACCTGGGATGAGTTAGGATATAAGAAACTCTTT	CATWDELGYKKLF	TRGV4	.	TRGJ1	15	-1	-1	24
22	1.003073051074656E-4	TGTGCCACCTGGGACAGGCCCGACAATAAGAAACTCTTT	CATWDRPDNKKLF	TRGV3	.	TRGJ1	19	-1	-1	25
22	1.003073051074656E-4	TGTGCCACCTGGGACAGGCCATTGTATAAGAAACTCTTT	CATWDRPLYKKLF	TRGV3	.	TRGJ1	19	-1	-1	24
22	1.003073051074656E-4	TGTGCTGCGTGGGATCTAGGTTGGTTCAAGATATTT	CAAWDLGWFKIF	TRGV10	.	TRGJP1	14	-1	-1	18
22	1.003073051074656E-4	TGTGCCACCTGGGCAAAGAATTGGATCAAGACGTTT	CATWAKNWIKTF	TRGV4	.	TRGJP2	12	-1	-1	19
22	1.003073051074656E-4	TGTGCCACCTGGGATTTTTGTTATAAGAAACTCTTT	CATWDFCYKKLF	TRGV3	.	TRGJ1	13	-1	-1	17
22	1.003073051074656E-4	TGTGCCACCTGGGATCGGATCTATAAGAAACTCTTT	CATWDRIYKKLF	TRGV4	.	TRGJ1	17	-1	-1	21
22	1.003073051074656E-4	TGTGCCACCTGGGACCCTTTTTATAAGAAACTCTTT	CATWDPFYKKLF	TRGV3	.	TRGJ1	14	-1	-1	17
22	1.003073051074656E-4	TGTGCCAAAAGGGGTCCTGGTTGGTTCAAGATATTT	CAKRGPGWFKIF	TRGV10	.	TRGJP1	4	-1	-1	16
22	1.003073051074656E-4	TGTGCCCCCTACGTCGATTATAAGAAACTCTTT	CAPYVDYKKLF	TRGV5	.	TRGJ1	9	-1	-1	16
22	1.003073051074656E-4	TGTGCCACCTGGGATGGGCCCAGTGGACTCTTT	CATWDGPSGLF	TRGV4	.	TRGJ1	21	-1	-1	26
22	1.003073051074656E-4	TGTGCCACCTGGGAGAGGTATAAGAAACTCTTT	CATWERYKKLF	TRGV2	.	TRGJ1	13	-1	-1	18
22	1.003073051074656E-4	TGTGCCACCTGGGATAGTGTGAAACTCTTT	CATWDSVKLF	TRGV8	.	TRGJ1	16	-1	-1	20
22	1.003073051074656E-4	TGTGCCACCTGGGACGGGAAACTCTTT	CATWDGKLF	TRGV2	.	TRGJ1	17	-1	-1	17
22	1.003073051074656E-4	TGTGCCACCTGGGACAGACTAATTCCGCTTTATTATAAGAAACTCTTT	CATWDRLIPLYYKKLF	TRGV3	.	TRGJ1	16	-1	-1	19
22	1.003073051074656E-4	TGTGCCACCTGGGATGGAGAGGGGTGGGGATATAAGAAACTCTTT	CATWDGEGWGYKKLF	TRGV4	.	TRGJ1	16	-1	-1	30
22	1.003073051074656E-4	TGTGCCACCTGGGACAGGCCTTACCCTTATAAGAAACTCTTT	CATWDRPYPYKKLF	TRGV3	.	TRGJ1	20	-1	-1	26
22	1.003073051074656E-4	TGTGCCACCTGGGAAGGAGGATTATTCTATAAGAAACTCTTT	CATWEGGLFYKKLF	TRGV3	.	TRGJ1	16	-1	-1	20
22	1.003073051074656E-4	TGTGCCACCTGGGATAGGCGAGAGTATAAGAAACTCTTT	CATWDRREYKKLF	TRGV8	.	TRGJ1	18	-1	-1	24
22	1.003073051074656E-4	TGTGCCACCTGGGACGGTAATTATAAGAAACTCTTT	CATWDGNYKKLF	TRGV2	.	TRGJ1	16	-1	-1	19
22	1.003073051074656E-4	TGTGCCACCTGGGAATTGGGGAAACTCTTT	CATWELGKLF	TRGV8	.	TRGJ1	13	-1	-1	20
22	1.003073051074656E-4	TGTGCCACCTGGGCTAAGAAACTCTTT	CATWAKKLF	TRGV4	.	TRGJ1	12	-1	-1	14
21	9.574788214803534E-5	TGTGCCTTGTGGGAGGGACGCACGGGGGACTATACCACTGGTTGGTTCAAGATATTT	CALWEGRTGDYTTGWFKIF	TRGV9	.	TRGJP1	15	-1	-1	30
21	9.574788214803534E-5	TGTGCCACCTGGGACCACAGTACATACAATACCACTGGTTGGTTCAAGATATTT	CATWDHSTYNTTGWFKIF	TRGV5	.	TRGJP1	14	-1	-1	28
21	9.574788214803534E-5	TGTGCCACCTGGGACGGGCCTCCCCTACTCGCAATTTATTATAAGAAACTCTTT	CATWDGPPLLAIYYKKLF	TRGV2	.	TRGJ1	19	-1	-1	28
21	9.574788214803534E-5	TGTGCCACCTGGGACGGAGAGAGTTTTAAGGGTAGTGATTGGATCAAGACGTTT	CATWDGESFKGSDWIKTF	TRGV2	.	TRGJP2	16	-1	-1	31
21	9.574788214803534E-5	TGTGCTGCGTGGGATCCCATAGCTTATGCCACTGGTTGGTTCAAGATATTT	CAAWDPIAYATGWFKIF	TRGV10	.	TRGJP1	14	-1	-1	24
21	9.574788214803534E-5	TGTGCCACCTGGGACGCGAGTGTGGTCGCTTATTATAAGAAACTCTTT	CATWDASVVAYYKKLF	TRGV2	.	TRGJ1	15	-1	-1	29
21	9.574788214803534E-5	TGTGCCACCTGGGACGGGCCGAAAGAGGGACACTATAAGAAACTCTTT	CATWDGPKEGHYKKLF	TRGV2	.	TRGJ1	19	-1	-1	33
21	9.574788214803534E-5	TGTGCTGCGTGGGATTACGGGGCCACTGGTTGGTTCAAGATATTT	CAAWDYGATGWFKIF	TRGV10	.	TRGJP1	18	-1	-1	22
21	9.574788214803534E-5	TGTGCTGCGTGGGATAAACATACCACTGGTTGGTTCAAGATATTT	CAAWDKHTTGWFKIF	TRGV10	.	TRGJP1	14	-1	-1	19
21	9.574788214803534E-5	TGTGCCACCTGGGACTTCCCGGAGGGGTATTATAAGAAACTCTTT	CATWDFPEGYYKKLF	TRGV3	.	TRGJ1	14	-1	-1	27
21	9.574788214803534E-5	TGTGCCACCTGGGACGGGCAGACCACTGGTTGGTTCAAGATATTT	CATWDGQTTGWFKIF	TRGV2	.	TRGJP1	18	-1	-1	21
21	9.574788214803534E-5	TGTGCCACCTGGGACGGAAAATCGAATTATTATAAGAAACTCTTT	CATWDGKSNYYKKLF	TRGV7	.	TRGJ1	14	-1	-1	18
21	9.574788214803534E-5	TGTGCCACCTGGGACAGGCTTAAGGGGAATTATAAGAAACTCTTT	CATWDRLKGNYKKLF	TRGV7	.	TRGJ1	18	-1	-1	28
21	9.574788214803534E-5	TGTGCCACCTGGGACAGGCGGACTATAAAGAGTAAGAAACTCTTT	CATWDRRTIKSKKLF	TRGV3	.	TRGJ1	18	-1	-1	32
21	9.574788214803534E-5	TGTGCTGCGTGGGAGGCGGAGGCTGGTTGGTTCAAGATATTT	CAAWEAEAGWFKIF	TRGV10	.	TRGJP1	13	-1	-1	22
21	9.574788214803534E-5	TGTGCTGCGTGGGAGGATACCACTGGTTGGTTCAAGATATTT	CAAWEDTTGWFKIF	TRGV10	.	TRGJP1	13	-1	-1	16
21	9.574788214803534E-5	TGTGCCACCTGGGATGCCCTGAATTATTATAAGAAACTCTTT	CATWDALNYYKKLF	TRGV4	.	TRGJ1	15	-1	-1	20
21	9.574788214803534E-5	TGTGCCACCTGGGACGGGGGAAGTGATTGGATCAAGACGTTT	CATWDGGSDWIKTF	TRGV2	.	TRGJP2	17	-1	-1	21
21	9.574788214803534E-5	TGTGCCACCTGGGACAGGCAGGTAGATTATAAGAAACTCTTT	CATWDRQVDYKKLF	TRGV3	.	TRGJ1	18	-1	-1	25
21	9.574788214803534E-5	TGTGCTGCGTGGGATTTGGCTGGTTGGTTCAAGATATTT	CAAWDLAGWFKIF	TRGV10	.	TRGJP1	15	-1	-1	19
21	9.574788214803534E-5	TGTGCTGCGTGGGATCTCTGTGGTTGGTTCAAGATATTT	CAAWDLCGWFKIF	TRGV10	.	TRGJP1	14	-1	-1	20
21	9.574788214803534E-5	TGTGCCTTGTGGGAGGGCACTGGTTGGTTCAAGATATTT	CALWEGTGWFKIF	TRGV9	.	TRGJP1	19	-1	-1	17
21	9.574788214803534E-5	TGTGCCACCTGGGATGGCCATTATTATAAGAAACTCTTT	CATWDGHYYKKLF	TRGV4	.	TRGJ1	16	-1	-1	19
21	9.574788214803534E-5	TGTGCCACCTGGGATAGCCTTTATTATAAGAAACTCTTT	CATWDSLYYKKLF	TRGV4	.	TRGJ1	14	-1	-1	20
21	9.574788214803534E-5	TGTGCCACCTGGGACGGGCACGATTATAAGAAACTCTTT	CATWDGHDYKKLF	TRGV2	.	TRGJ1	21	-1	-1	22
21	9.574788214803534E-5	TGTGCCACCTGGGACAGCCCAGGATATAAGAAACTCTTT	CATWDSPGYKKLF	TRGV3	.	TRGJ1	19	-1	-1	24
21	9.574788214803534E-5	TGTGCCACCTGGGACAGATCAGATTGGATCAAGACGTTT	CATWDRSDWIKTF	TRGV3	.	TRGJP2	16	-1	-1	21
21	9.574788214803534E-5	TGTGCCACCTGGGAGGGGAGCTATTATAAGAAACTCTTT	CATWEGSYYKKLF	TRGV2	.	TRGJ1	17	-1	-1	21
21	9.574788214803534E-5	TGTGCCACCTGGGATTGCAATTATAAGAAACTCTTT	CATWDCNYKKLF	TRGV8	.	TRGJ1	14	-1	-1	19
21	9.574788214803534E-5	TGTGCCACCTGGGACGGATGTTATAAGAAACTCTTT	CATWDGCYKKLF	TRGV3	.	TRGJ1	14	-1	-1	20
21	9.574788214803534E-5	TGTGCCACCTGGGACAGGCCCTATAAGAAACTCTTT	CATWDRPYKKLF	TRGV5	.	TRGJ1	19	-1	-1	21
21	9.574788214803534E-5	TGTGCCACCTGGGACAAGGGATATAAGAAACTCTTT	CATWDKGYKKLF	TRGV7	.	TRGJ1	15	-1	-1	21
21	9.574788214803534E-5	TGTGCCACCTGGGATGGGCGTAAGAAACTCTTT	CATWDGRKKLF	TRGV4	.	TRGJ1	18	-1	-1	20
21	9.574788214803534E-5	TGTGCCACCTGGGATAGGGGCAGGAAACTCTTT	CATWDRGRKLF	TRGV8	.	TRGJ1	17	-1	-1	23
21	9.574788214803534E-5	TGTGCCACCTGGGACAGTAATAAGAAACTCTTT	CATWDSNKKLF	TRGV3	.	TRGJ1	16	-1	-1	19
21	9.574788214803534E-5	TGTGCCACAAAACCGAGATATAAGAAACTCTTT	CATKPRYKKLF	TRGV2	.	TRGJ1	7	-1	-1	18
21	9.574788214803534E-5	TGTGCTGCGTCAGGTTGGTTCAAGATATTT	CAASGWFKIF	TRGV10	.	TRGJP1	9	-1	-1	12
21	9.574788214803534E-5	TGTGCTAGTAGTGATTGGATCAAGACGTTT	CASSDWIKTF	TRGV8	.	TRGJP2	4	-1	-1	5
21	9.574788214803534E-5	TGTGCCACCTGGGATTGGATCAAGACGTTT	CATWDWIKTF	TRGV4	.	TRGJP2	17	-1	-1	12
21	9.574788214803534E-5	TGTGCCACCTGGGACAACAAGAAACTCTTT	CATWDNKKLF	TRGV8	.	TRGJ1	13	-1	-1	18
21	9.574788214803534E-5	TGTGCCACTCTAGGTAAGAAACTCTTT	CATLGKKLF	TRGV4	.	TRGJ1	7	-1	-1	14
21	9.574788214803534E-5	TGTGCCACCTGGGACGGGCCAGAGTTGGGCAAAAAAATCAAGGTATTT	CATWDGPELGKKIKVF	TRGV2	.	TRGJP	19	-1	-1	15
21	9.574788214803534E-5	TGTGCCACCTGGGACGGGCCTCGGATTTATTATAAGAAACTCTTT	CATWDGPRIYYKKLF	TRGV2	.	TRGJ1	19	-1	-1	23
21	9.574788214803534E-5	TGTGCCACCTGGGACGGGCGGAGTAGTGATTGGATCAAGACGTTT	CATWDGRSSDWIKTF	TRGV2	.	TRGJP2	18	-1	-1	21
21	9.574788214803534E-5	TGTGCCACCTGGGACGGATATACCACTGGTTGGTTCAAGATATTT	CATWDGYTTGWFKIF	TRGV2	.	TRGJP1	16	-1	-1	17
21	9.574788214803534E-5	TGTGCTGCGTGGGATATTGGCACTGGTTGGTTCAAGATATTT	CAAWDIGTGWFKIF	TRGV10	.	TRGJP1	14	-1	-1	8
21	9.574788214803534E-5	TGTGCCTTGTGGGAGGTCTCCACTGGTTGGTTCAAGATATTT	CALWEVSTGWFKIF	TRGV9	.	TRGJP1	16	-1	-1	19
21	9.574788214803534E-5	TGTGCCACCTGGGATGGCTGCCGGAGCTATAAGAAACTCTTT	CATWDGCRSYKKLF	TRGV4	.	TRGJ1	16	-1	-1	27
21	9.574788214803534E-5	TGTGCCACCTGGGATAGTGGTAGTGATTGGATCAAGACGTTT	CATWDSGSDWIKTF	TRGV8	.	TRGJP2	16	-1	-1	19
21	9.574788214803534E-5	TGTGCCACCTGGGATAGCTGGCGGGATTATAAGAAACTCTTT	CATWDSWRDYKKLF	TRGV8	.	TRGJ1	16	-1	-1	25
21	9.574788214803534E-5	TGTGCCACCTGGGACGAATCCCCCTATTATAAGAAACTCTTT	CATWDESPYYKKLF	TRGV2	.	TRGJ1	15	-1	-1	24
21	9.574788214803534E-5	TGTGCCACCTGGGACAGGCGAGGGAGTTATAAGAAACTCTTT	CATWDRRGSYKKLF	TRGV7	.	TRGJ1	18	-1	-1	26
21	9.574788214803534E-5	TGTGCCACCTGGGACAGGCAAGGGAGCCTTAAGAAACTCTTT	CATWDRQGSLKKLF	TRGV3	.	TRGJ1	18	-1	-1	29
21	9.574788214803534E-5	TGTGCCACCCTCGACTACGGGCAGTATTATAAGAAACTCTTT	CATLDYGQYYKKLF	TRGV2	.	TRGJ1	8	-1	-1	24
21	9.574788214803534E-5	TGTGCCACCTGGGACCCTACTTATTATAAGAAACTCTTT	CATWDPTYYKKLF	TRGV4	.	TRGJ1	13	-1	-1	20
21	9.574788214803534E-5	TGTGCCACCTGGGACGCGGGTTATTATAAGAAACTCTTT	CATWDAGYYKKLF	TRGV2	.	TRGJ1	15	-1	-1	20
21	9.574788214803534E-5	TGTGCCACCTGGGACGGGCCGGATTATAAGAAACTCTTT	CATWDGPDYKKLF	TRGV2	.	TRGJ1	19	-1	-1	22
21	9.574788214803534E-5	TGTGCCACCTGGGACGGGCCGAATTATAAGAAACTCTTT	CATWDGPNYKKLF	TRGV2	.	TRGJ1	19	-1	-1	22
21	9.574788214803534E-5	TGTGCTGCGTGGGATTGTCCCAATAAGAAACTCTTT	CAAWDCPNKKLF	TRGV10	.	TRGJ1	15	-1	-1	22
21	9.574788214803534E-5	TGTGCCACCTTACATGGGGATTATAAGAAACTCTTT	CATLHGDYKKLF	TRGV7	.	TRGJ1	9	-1	-1	19
21	9.574788214803534E-5	TGTGCCACCTGGGATGACGAATATAAGAAACTCTTT	CATWDDEYKKLF	TRGV4	.	TRGJ1	15	-1	-1	21
21	9.574788214803534E-5	TGTGCCACCTGGGATGAGTCGCGTAAGAAACTCTTT	CATWDESRKKLF	TRGV4	.	TRGJ1	15	-1	-1	23
21	9.574788214803534E-5	TGTGCCACCCACGGGGGATATTATAAGAAACTCTTT	CATHGGYYKKLF	TRGV5	.	TRGJ1	8	-1	-1	18
21	9.574788214803534E-5	TGTGCCACCTGGGATAACTATAAGAAACTCTTT	CATWDNYKKLF	TRGV8	.	TRGJ1	15	-1	-1	18
21	9.574788214803534E-5	TGTGCCACCACCAATTATAAGAAACTCTTT	CATTNYKKLF	TRGV2	.	TRGJ1	8	-1	-1	13
21	9.574788214803534E-5	TGTGCCACTAATTATAAGAAACTCTTT	CATNYKKLF	TRGV4	.	TRGJ1	7	-1	-1	10
21	9.574788214803534E-5	TGTGCCACCGGAAGTAAGAAACTCTTT	CATGSKKLF	TRGV4	.	TRGJ1	8	-1	-1	14
20	9.118845918860509E-5	TGCGCCTTGTGGGAGGTGCAAGGAAGGTCAGAGTTGGGCAAAAAAATCAAGGTATTT	CALWEVQGRSELGKKIKVF	TRGV9	.	TRGJP	19	-1	-1	29
20	9.118845918860509E-5	TGTGCTGCGTGGGTTGGGGCTGGAGGCGGTACCACTGGTTGGTTCAAGATATTT	CAAWVGAGGGTTGWFKIF	TRGV10	.	TRGJP1	12	-1	-1	29
20	9.118845918860509E-5	TGTGCTGCGTGGGGCATAAAACTCCAGGACACTGGTTGGTTCAAGATATTT	CAAWGIKLQDTGWFKIF	TRGV10	.	TRGJP1	12	-1	-1	29
20	9.118845918860509E-5	TGTGCTGCGTGGGATCAAGAGATATATACCACTGGTTGGTTCAAGATATTT	CAAWDQEIYTTGWFKIF	TRGV10	.	TRGJP1	14	-1	-1	22
20	9.118845918860509E-5	TGTGCCACCTGGGACCCCCTTAGGAGACGGGGTTATTATAAGAAACTCTTT	CATWDPLRRRGYYKKLF	TRGV2	.	TRGJ1	14	-1	-1	32
20	9.118845918860509E-5	TGTGCCACCTGGGACAGGCCGAGTGGGGGTAAGGATTATAAGAAACTCTTT	CATWDRPSGGKDYKKLF	TRGV7	.	TRGJ1	19	-1	-1	34
20	9.118845918860509E-5	TGTGCCTTGTGGGAGGTGCAGAACACTGGTTGGTTCAAGATATTT	CALWEVQNTGWFKIF	TRGV9	.	TRGJP1	19	-1	-1	23
20	9.118845918860509E-5	TGTGCCTTGTGGGAGGCGTATACCACTGGTTGGTTCAAGATATTT	CALWEAYTTGWFKIF	TRGV9	.	TRGJP1	15	-1	-1	18
20	9.118845918860509E-5	TGTGCCACCTGGTATCGTAGTCGGAATTATTATAAGAAACTCTTT	CATWYRSRNYYKKLF	TRGV2	.	TRGJ1	11	-1	-1	23
20	9.118845918860509E-5	TGTGCCACCTGGGATGGGCCGAGGGGTCATTATAAGAAACTCTTT	CATWDGPRGHYKKLF	TRGV4	.	TRGJ1	19	-1	-1	28
20	9.118845918860509E-5	TGTGCCACCTGGGATGGGCGTTGTAGTGATTGGATCAAGACGTTT	CATWDGRCSDWIKTF	TRGV4	.	TRGJP2	18	-1	-1	22
20	9.118845918860509E-5	TGTGCTGCGTGGGGGGATACCACTGGTTGGTTCAAGATATTT	CAAWGDTTGWFKIF	TRGV10	.	TRGJP1	12	-1	-1	16
20	9.118845918860509E-5	TGTGCCACCTGGGATTCAGCAAATTATTATAAGAAACTCTTT	CATWDSANYYKKLF	TRGV4	.	TRGJ1	14	-1	-1	21
20	9.118845918860509E-5	TGTGCCACCTGGGATTCAAGTAGTGATTGGATCAAGACGTTT	CATWDSSSDWIKTF	TRGV4	.	TRGJP2	14	-1	-1	18
20	9.118845918860509E-5	TGTGCCACCTGGGATGGGCGAGGCGATTATAAGAAACTCTTT	CATWDGRGDYKKLF	TRGV4	.	TRGJ1	18	-1	-1	25
20	9.118845918860509E-5	TGTGCCACCTGGGACAGGCCTGTGCATTATAAGAAACTCTTT	CATWDRPVHYKKLF	TRGV5	.	TRGJ1	22	-1	-1	25
20	9.118845918860509E-5	TGTGCCACCTGGGACAGGCCCTTTCATTATAAGAAACTCTTT	CATWDRPFHYKKLF	TRGV7	.	TRGJ1	19	-1	-1	25
20	9.118845918860509E-5	TGTGCCACCTGGGACAGGCCGGATTATTATAAGAAACTCTTT	CATWDRPDYYKKLF	TRGV5	.	TRGJ1	19	-1	-1	19
20	9.118845918860509E-5	TGTGCCACCTGGACTGGAGGGTTATATTATAAGAAACTCTTT	CATWTGGLYYKKLF	TRGV2	.	TRGJ1	11	-1	-1	24
20	9.118845918860509E-5	TGTGCTGCGTGGGATTATTGTAATTATAAGAAACTCTTT	CAAWDYCNYKKLF	TRGV10	.	TRGJ1	23	-1	-1	22
20	9.118845918860509E-5	TGTGCTGCGTGGGACCTAAATTATTATAAGAAACTCTTT	CAAWDLNYYKKLF	TRGV10	.	TRGJ1	13	-1	-1	18
20	9.118845918860509E-5	TGTGCCACCTGGTCCCGTCCGCGATATAAGAAACTCTTT	CATWSRPRYKKLF	TRGV4	.	TRGJ1	11	-1	-1	24
20	9.118845918860509E-5	TGTGCCACCTGGGACGCTCTATATTATAAGAAACTCTTT	CATWDALYYKKLF	TRGV2	.	TRGJ1	15	-1	-1	21
20	9.118845918860509E-5	TGTGCCACCTCACTAGGCTATTATAAGAAACTCTTT	CATSLGYYKKLF	TRGV8	.	TRGJ1	9	-1	-1	18
20	9.118845918860509E-5	TGTGCCACCTGGGGCTGTTATTATAAGAAACTCTTT	CATWGCYYKKLF	TRGV4	.	TRGJ1	12	-1	-1	17
20	9.118845918860509E-5	TGTGCCACCTGGGATTCTGATCCTAAGAAACTCTTT	CATWDSDPKKLF	TRGV8	.	TRGJ1	14	-1	-1	23
20	9.118845918860509E-5	TGTGCCACCTGGGATTATTATTATAAGAAACTCTTT	CATWDYYYKKLF	TRGV8	.	TRGJ1	14	-1	-1	16
20	9.118845918860509E-5	TGTGCCACCTGGAAGAATTATTATAAGAAACTCTTT	CATWKNYYKKLF	TRGV8	.	TRGJ2	11	-1	-1	14
20	9.118845918860509E-5	TGTGCCACCTGGGTAGATTATAAGAAACTCTTT	CATWVDYKKLF	TRGV8	.	TRGJ1	15	-1	-1	16
20	9.118845918860509E-5	TGTGCCTTGTGGGAGGTGCGTAACTTG	CALWEVRNL	TRGV9	.	TRGJ1	18	-1	-1	23
20	9.118845918860509E-5	TGTGCCACCTGGGATATTCAACTCTTT	CATWDIQLF	TRGV4	.	TRGJ1	14	-1	-1	19
20	9.118845918860509E-5	GCCACTGGTTGGTTCAAGATATTT	ATGWFKIF	TRGV10	.	TRGJP1	-1	-1	-1	1
19	8.662903622917484E-5	TGTGCCACCTGGGACAGTCGACTAGGTAGGGGGTACCGGGAATCTAAGAAACTCTTT	CATWDSRLGRGYRESKKLF	TRGV7	.	TRGJ1	16	-1	-1	44
19	8.662903622917484E-5	TGTGCTGCGTGGGATTACTGGAGGCATAGTACCACTGGTTGGTTCAAGATATTT	CAAWDYWRHSTTGWFKIF	TRGV10	.	TRGJP1	17	-1	-1	22
19	8.662903622917484E-5	TGTGCTGCGTGGGATTATTGTCGTACCACTGGTTGGTTCAAGATATTT	CAAWDYCRTTGWFKIF	TRGV10	.	TRGJP1	16	-1	-1	23
19	8.662903622917484E-5	TGTGCTGCGTGGGATCCCGCCAGTCCCGCTGGTTGGTTCAAGATATTT	CAAWDPASPAGWFKIF	TRGV10	.	TRGJP1	14	-1	-1	25
19	8.662903622917484E-5	TGTGCTGCGTGGGATATCCCATATCCTAATTATTATAAGAAACTCTTT	CAAWDIPYPNYYKKLF	TRGV10	.	TRGJ1	14	-1	-1	27
19	8.662903622917484E-5	TGTGCCACCTGGGATAGAGGGGGTAGTAGTGATTGGATCAAGACGTTT	CATWDRGGSSDWIKTF	TRGV2	.	TRGJP2	13	-1	-1	23
19	8.662903622917484E-5	TGTGCCACCTGGGACGGGCCCTGGAGTGTTGATTATAAGAAACTCTTT	CATWDGPWSVDYKKLF	TRGV2	.	TRGJ1	20	-1	-1	31
19	8.662903622917484E-5	TGTGCCACCTGGGACAAGTCGAAACGGGGCGAATATAAGAAACTCTTT	CATWDKSKRGEYKKLF	TRGV2	.	TRGJ1	14	-1	-1	33
19	8.662903622917484E-5	TGTGCCACCTGGGAGTCATTGCGGGGACCTTATTATAAGAAACTCTTT	CATWESLRGPYYKKLF	TRGV2	.	TRGJ1	13	-1	-1	29
19	8.662903622917484E-5	TGTGCTGCGTGGGACAAATATACCACTGGTTGGTTCAAGATATTT	CAAWDKYTTGWFKIF	TRGV10	.	TRGJP1	13	-1	-1	17
19	8.662903622917484E-5	TGTGCCACCTGGGACTGGAGTTGGCCATATTATAAGAAACTCTTT	CATWDWSWPYYKKLF	TRGV2	.	TRGJ1	17	-1	-1	27
19	8.662903622917484E-5	TGTGCCACCTGGGACGCGGAGTTGGGCAAAAAAATCAAGGTATTT	CATWDAELGKKIKVF	TRGV2	.	TRGJP	15	-1	-1	18
19	8.662903622917484E-5	TGTGCCACCTGGGACGGTCCGGGAAATTATTATAAGAAACTCTTT	CATWDGPGNYYKKLF	TRGV2	.	TRGJ1	19	-1	-1	24
19	8.662903622917484E-5	TGTGCCACCTGGGACGGGCCGGTTACGAATTATAAGAAACTCTTT	CATWDGPVTNYKKLF	TRGV2	.	TRGJ1	22	-1	-1	28
19	8.662903622917484E-5	TGTGCCACCTGGGACGGGCAATGGAGTGATTGGATCAAGACGTTT	CATWDGQWSDWIKTF	TRGV2	.	TRGJP2	18	-1	-1	24
19	8.662903622917484E-5	TGTGCCACCTGGGACAGGCGGTGGGATTATTATAAGAAACTCTTT	CATWDRRWDYYKKLF	TRGV7	.	TRGJ1	18	-1	-1	25
19	8.662903622917484E-5	TGTGCTGCGTGGCCTAATACCACTGGTTGGTTCAAGATATTT	CAAWPNTTGWFKIF	TRGV10	.	TRGJP1	11	-1	-1	16
19	8.662903622917484E-5	TGTGCTGCGTGGGATTGTTCCCCTGGTTGGTTCAAGATATTT	CAAWDCSPGWFKIF	TRGV10	.	TRGJP1	15	-1	-1	19
19	8.662903622917484E-5	TGTGCCACCTGGGCCGTTACCAGTTATTATAAGAAACTCTTT	CATWAVTSYYKKLF	TRGV7	.	TRGJ1	12	-1	-1	23
19	8.662903622917484E-5	TGTGCCACCTGGGATGGGCATGGTGATTATAAGAAACTCTTT	CATWDGHGDYKKLF	TRGV4	.	TRGJ1	18	-1	-1	25
19	8.662903622917484E-5	TGTGCCACCTGGGATAGGTCGGATTATTATAAGAAACTCTTT	CATWDRSDYYKKLF	TRGV8	.	TRGJ1	17	-1	-1	18
19	8.662903622917484E-5	TGTGCCACCTGGGACGCTTCGAATTATTATAAGAAACTCTTT	CATWDASNYYKKLF	TRGV5	.	TRGJ1	14	-1	-1	17
19	8.662903622917484E-5	TGTGCCACCTGGGACGGGCTTCCTTATTATAAGAAACTCTTT	CATWDGLPYYKKLF	TRGV2	.	TRGJ1	18	-1	-1	23
19	8.662903622917484E-5	TGTGCCACCTGGGACGGGCCTTTATTTATTAAGAAACTCTTT	CATWDGPLFIKKLF	TRGV2	.	TRGJ1	19	-1	-1	21
19	8.662903622917484E-5	TGTGCCACCTGGGACGGGCAAGACCATTATAAGAAACTCTTT	CATWDGQDHYKKLF	TRGV2	.	TRGJ1	18	-1	-1	25
19	8.662903622917484E-5	TGTGCCACCTGGGACAGGCTTCCATATTATAAGAAACTCTTT	CATWDRLPYYKKLF	TRGV3	.	TRGJ1	18	-1	-1	24
19	8.662903622917484E-5	TGTGCCACCTGGGACAGGCCCGATTATTATAAGAAACTCTTT	CATWDRPDYYKKLF	TRGV5	.	TRGJ2	19	-1	-1	22
19	8.662903622917484E-5	TGTGCCACCTGGGACAGGCGGGTTAGTTGGATCAAGACGTTT	CATWDRRVSWIKTF	TRGV3	.	TRGJP2	18	-1	-1	26
19	8.662903622917484E-5	TGTGCCACCTGGGACAGGCAGGGTTATTATAAGAAACTCTTT	CATWDRQGYYKKLF	TRGV5	.	TRGJ1	18	-1	-1	23
19	8.662903622917484E-5	TGTGCTGCGTGGGATGGGGATATGTGGTTCAAGATATTT	CAAWDGDMWFKIF	TRGV10	.	TRGJP1	14	-1	-1	24
19	8.662903622917484E-5	TGTGCCACCTGGCCTCCGAATTATTATAAGAAACTCTTT	CATWPPNYYKKLF	TRGV4	.	TRGJ1	11	-1	-1	16
19	8.662903622917484E-5	TGTGCCACCTGGGGACTTCATTATTATAAGAAACTCTTT	CATWGLHYYKKLF	TRGV8	.	TRGJ1	12	-1	-1	19
19	8.662903622917484E-5	TGTGCCACCTGGGATGTTCTTGTTTATAAGAAACTCTTT	CATWDVLVYKKLF	TRGV4	.	TRGJ2	15	-1	-1	23
19	8.662903622917484E-5	TGTGCCACCTGGGATGGGCCGGGGTATAAGAAACTCTTT	CATWDGPGYKKLF	TRGV4	.	TRGJ1	19	-1	-1	24
19	8.662903622917484E-5	TGTGCCACCTGGGATAGTTGTTGGTATAAGAAACTCTTT	CATWDSCWYKKLF	TRGV8	.	TRGJ1	16	-1	-1	24
19	8.662903622917484E-5	TGTGCCACCTGGGATAGGCGGGGTTATAAGAAACTCTTT	CATWDRRGYKKLF	TRGV8	.	TRGJ1	18	-1	-1	23
19	8.662903622917484E-5	TGTGCCACCTGGGACGTGGGTGATTGGATCAAGACGTTT	CATWDVGDWIKTF	TRGV2	.	TRGJP2	15	-1	-1	19
19	8.662903622917484E-5	TGTGCCACCTGGGACGGGCTCGGTTATAAGAAACTCTTT	CATWDGLGYKKLF	TRGV2	.	TRGJ1	21	-1	-1	23
19	8.662903622917484E-5	TGTGCCACCTGGGACGGGCCTGAATATAAGAAACTCTTT	CATWDGPEYKKLF	TRGV2	.	TRGJ1	19	-1	-1	24
19	8.662903622917484E-5	TGTGCCACCTGGGACGGGCGCTATTATAAGAAACTCTTT	CATWDGRYYKKLF	TRGV2	.	TRGJ1	18	-1	-1	21
19	8.662903622917484E-5	TGTGCCACCTGGGACGGGGGGGCTTATAAGAAACTCTTT	CATWDGGAYKKLF	TRGV2	.	TRGJ1	17	-1	-1	23
19	8.662903622917484E-5	TGTGCCACCTGGGACGGAGTTGATTGGATCAAGACGTTT	CATWDGVDWIKTF	TRGV2	.	TRGJP2	16	-1	-1	20
19	8.662903622917484E-5	TGTGCCACCTGGGACGACCATTATTATAAGAAACTCTTT	CATWDDHYYKKLF	TRGV2	.	TRGJ1	15	-1	-1	19
19	8.662903622917484E-5	TGTGCCACCTGGGACAGGCCGTGTTATAAGAAACTCTTT	CATWDRPCYKKLF	TRGV3	.	TRGJ1	23	-1	-1	23
19	8.662903622917484E-5	TGTGCCACCTGGGACAGGCATGATTATAAGAAACTCTTT	CATWDRHDYKKLF	TRGV5	.	TRGJ1	21	-1	-1	19
19	8.662903622917484E-5	TGTGCCACCTGGGACAGGCACCAGAATAAGAAACTCTTT	CATWDRHQNKKLF	TRGV7	.	TRGJ1	18	-1	-1	25
19	8.662903622917484E-5	TGTGCCACCTGGGACAGGGCATATTATAAGAAACTCTTT	CATWDRAYYKKLF	TRGV3	.	TRGJ1	17	-1	-1	21
19	8.662903622917484E-5	TGTGCCACCTGGACCCGCGATTATTATAAGAAACTCTTT	CATWTRDYYKKLF	TRGV3	.	TRGJ1	11	-1	-1	19
19	8.662903622917484E-5	TGTGCTGCGTGGCCCTATTATTATAAGAAACTCTTT	CAAWPYYYKKLF	TRGV10	.	TRGJ1	11	-1	-1	16
19	8.662903622917484E-5	TGTGCTGCGTGGCCCAGGAATAGGTTCAAGATATTT	CAAWPRNRFKIF	TRGV10	.	TRGJP1	11	-1	-1	22
19	8.662903622917484E-5	TGTGCCACCTGGGGGTTCGAATATAAGAAACTCTTT	CATWGFEYKKLF	TRGV4	.	TRGJ1	12	-1	-1	21
19	8.662903622917484E-5	TGTGCCACCTGGGATGGGAATTATAAGAAACTCTTT	CATWDGNYKKLF	TRGV4	.	TRGJ1	17	-1	-1	19
19	8.662903622917484E-5	TGTGCCACCTGGGATATCGGTTATAAGAAACTCTTT	CATWDIGYKKLF	TRGV8	.	TRGJ1	15	-1	-1	20
19	8.662903622917484E-5	TGTGCCACCTGGGATAGGCCGCGGAAGAAACTCTTT	CATWDRPRKKLF	TRGV8	.	TRGJ1	19	-1	-1	24
19	8.662903622917484E-5	TGTGCCACCTGGGACTTGTATTATAAGAAACTCTTT	CATWDLYYKKLF	TRGV3	.	TRGJ1	14	-1	-1	18
19	8.662903622917484E-5	TGTGCCACCTGGGACAGGCGCTATAAGAAACTCTTT	CATWDRRYKKLF	TRGV5	.	TRGJ1	18	-1	-1	21
19	8.662903622917484E-5	TGTGCCACCTGGGACAAGCATTATAAGAAACTCTTT	CATWDKHYKKLF	TRGV3	.	TRGJ1	18	-1	-1	19
19	8.662903622917484E-5	TGTGCCACCTGGGAGCATTATTATAAGAAACTCTTT	CATWEHYYKKLF	TRGV2	.	TRGJ1	13	-1	-1	16
19	8.662903622917484E-5	TGTGCTGCGTGGGATGGTAGGTTCAAGATATTT	CAAWDGRFKIF	TRGV10	.	TRGJP1	14	-1	-1	14
19	8.662903622917484E-5	TGTGCCACCTGGTCCTATTATAAGAAACTCTTT	CATWSYYKKLF	TRGV4	.	TRGJ1	11	-1	-1	15
19	8.662903622917484E-5	TGTGCCACCTGGGATCCTTATAAGAAACTCTTT	CATWDPYKKLF	TRGV4	.	TRGJ1	14	-1	-1	17
19	8.662903622917484E-5	TGTGCCACCTGGGACAGGCGGGGGAAACTCTTT	CATWDRRGKLF	TRGV3	.	TRGJ1	18	-1	-1	23
19	8.662903622917484E-5	TGTGCCACCTGGGAGCATTATAAGAAACTCTTT	CATWEHYKKLF	TRGV8	.	TRGJ1	13	-1	-1	16
19	8.662903622917484E-5	TGTGCCACCCTCCATGATTATAAGAAACTCTTT	CATLHDYKKLF	TRGV4	.	TRGJ1	8	-1	-1	13
19	8.662903622917484E-5	TGTGCCACCCCTCGTAGTTATAAGAAACTCTTT	CATPRSYKKLF	TRGV5	.	TRGJ1	8	-1	-1	17
19	8.662903622917484E-5	TGTGCTTACACTGGTTGGTTCAAGATATTT	CAYTGWFKIF	TRGV10	.	TRGJP1	5	-1	-1	8
19	8.662903622917484E-5	TGTGCCACCTGGGGCCCTAAGAAACTCTTT	CATWGPKKLF	TRGV8	.	TRGJ1	12	-1	-1	17
19	8.662903622917484E-5	TGTGCCACCTGGGAAGTCAGGAAACTCTTT	CATWEVRKLF	TRGV8	.	TRGJ1	13	-1	-1	20
19	8.662903622917484E-5	TGTGCCAGAGTTTATTATAAGAAACTCTTT	CARVYYKKLF	TRGV2	.	TRGJ1	6	-1	-1	11
19	8.662903622917484E-5	GGCGATTTTAATTATTATAAGAAACTCTTT	GDFNYYKKLF	TRGV2	.	TRGJ1	-1	-1	-1	9
19	8.662903622917484E-5	TGTGCCTTGTGGGAGTCCCTCTTT	CALWESLF	TRGV9	.	TRGJ1	14	-1	-1	18
18	8.206961326974459E-5	TGTGCTGCGTGGGATCCTCCAGTGGGTCAGGTGAATTATTATAAGAAACTCTTT	CAAWDPPVGQVNYYKKLF	TRGV10	.	TRGJ1	14	-1	-1	32
18	8.206961326974459E-5	TGTGCCACCTGGGACAGGCCCCGAGAGGGTAGTAGTGATTGGATCAAGACGTTT	CATWDRPREGSSDWIKTF	TRGV3	.	TRGJP2	19	-1	-1	29
18	8.206961326974459E-5	TGTGCTGCGTGGGATTATATTGGAGGCCGGAATTATTATAAGAAACTCTTT	CAAWDYIGGRNYYKKLF	TRGV10	.	TRGJ1	16	-1	-1	29
18	8.206961326974459E-5	TGTGCTGCGTGGGATTACTCCCCCCTTACCACTGGTTGGTTCAAGATATTT	CAAWDYSPLTTGWFKIF	TRGV10	.	TRGJP1	17	-1	-1	26
18	8.206961326974459E-5	TGTGCTGCGTGGGATGGAAAGGGCGATACCACTGGTTGGTTCAAGATATTT	CAAWDGKGDTTGWFKIF	TRGV10	.	TRGJP1	14	-1	-1	25
18	8.206961326974459E-5	TGTGCCACCTGGGACAGGACAAAAGGCCCTCTTGACTATAAGAAACTCTTT	CATWDRTKGPLDYKKLF	TRGV3	.	TRGJ1	17	-1	-1	36
18	8.206961326974459E-5	TGTGCCCCGGTGCTCCCTCAGGAGGGTAGTGATTGGATCAAGACGTTT	CAPVLPQEGSDWIKTF	TRGV2	.	TRGJP2	5	-1	-1	25
18	8.206961326974459E-5	TGTGCTGCGTGGGATTATCGGTGGACTGGTTGGTTCAAGATATTT	CAAWDYRWTGWFKIF	TRGV10	.	TRGJP1	16	-1	-1	24
18	8.206961326974459E-5	TGTGCCACCTGGTCCTGGTATCGTAGTGATTGGATCAAGACGTTT	CATWSWYRSDWIKTF	TRGV2	.	TRGJP2	11	-1	-1	18
18	8.206961326974459E-5	TGTGCCACCTGGGATGGTGAGTTGGGCAAAAAAATCAAGGTATTT	CATWDGELGKKIKVF	TRGV4	.	TRGJP	16	-1	-1	18
18	8.206961326974459E-5	TGTGCCACCTGGGACGGGCCTAAGAATTATTATAAGAAACTCTTT	CATWDGPKNYYKKLF	TRGV2	.	TRGJ1	19	-1	-1	23
18	8.206961326974459E-5	TGTGCCACCTGGGACGGGCCAAGGAATTATTATAAGAAACTCTTT	CATWDGPRNYYKKLF	TRGV2	.	TRGJ2	19	-1	-1	23
18	8.206961326974459E-5	TGTGCCACCTGGGACGGGCGGGAGAGTGATTGGATCAAGACGTTT	CATWDGRESDWIKTF	TRGV2	.	TRGJP2	18	-1	-1	24
18	8.206961326974459E-5	TGTGCCACCTGGGACAGGCGGACCTATTATTATAAGAAACTCTTT	CATWDRRTYYYKKLF	TRGV5	.	TRGJ1	18	-1	-1	25
18	8.206961326974459E-5	TGTGCCACCTGGGACAGGCGGAGGAGTTATTATAAGAAACTCTTT	CATWDRRRSYYKKLF	TRGV7	.	TRGJ1	18	-1	-1	23
18	8.206961326974459E-5	TGTGCCACCTGGGAAGCGGGGAGTAGTGATTGGATCAAGACGTTT	CATWEAGSSDWIKTF	TRGV8	.	TRGJP2	13	-1	-1	21
18	8.206961326974459E-5	TGTGCTGCGTGGTACCATGGGACTGGTTGGTTCAAGATATTT	CAAWYHGTGWFKIF	TRGV10	.	TRGJP1	11	-1	-1	21
18	8.206961326974459E-5	TGTGCTGCGTGGGCCCCCCCCGGTTATTATAAGAAACTCTTT	CAAWAPPGYYKKLF	TRGV10	.	TRGJ1	12	-1	-1	23
18	8.206961326974459E-5	TGTGCTGCGTGGGATGGCGCTACTGGTTGGTTCAAGATATTT	CAAWDGATGWFKIF	TRGV10	.	TRGJP1	14	-1	-1	21
18	8.206961326974459E-5	TGTGCCACCTGGGATCCCGGCCGGGATTATAAGAAACTCTTT	CATWDPGRDYKKLF	TRGV4	.	TRGJ1	14	-1	-1	25
18	8.206961326974459E-5	TGTGCCACCTGGGATGGCTGGGGTTATTATAAGAAACTCTTT	CATWDGWGYYKKLF	TRGV4	.	TRGJ1	16	-1	-1	23
18	8.206961326974459E-5	TGTGCCACCTGGGATGGGCTGAGATATTATAAGAAACTCTTT	CATWDGLRYYKKLF	TRGV4	.	TRGJ1	18	-1	-1	24
18	8.206961326974459E-5	TGTGCCACCTGGGATGGGGGGCTTAGGTATAAGAAACTCTTT	CATWDGGLRYKKLF	TRGV4	.	TRGJ1	17	-1	-1	27
18	8.206961326974459E-5	TGTGCCACCTGGGATATAGGAAAGGGTCAAAAGAAACTCTTT	CATWDIGKGQKKLF	TRGV8	.	TRGJ1	15	-1	-1	30
18	8.206961326974459E-5	TGTGCCACCTGGGATACTCAACCTTTTTATAAGAAACTCTTT	CATWDTQPFYKKLF	TRGV8	.	TRGJ1	15	-1	-1	23
18	8.206961326974459E-5	TGTGCCACCTGGGATAGGCGGAATTATTATAAGAAACTCTTT	CATWDRRNYYKKLF	TRGV8	.	TRGJ1	18	-1	-1	20
18	8.206961326974459E-5	TGTGCCACCTGGGATAGGCAACCAAATTATAAGAAACTCTTT	CATWDRQPNYKKLF	TRGV8	.	TRGJ1	18	-1	-1	25
18	8.206961326974459E-5	TGTGCCACCTGGGACCCTAGTAGTGATTGGATCAAGACGTTT	CATWDPSSDWIKTF	TRGV4	.	TRGJP2	13	-1	-1	17
18	8.206961326974459E-5	TGTGCCACCTGGGACGGCCAGAATTATTATAAGAAACTCTTT	CATWDGQNYYKKLF	TRGV2	.	TRGJ1	16	-1	-1	20
18	8.206961326974459E-5	TGTGCCACCTGGGACGGGCGGGAAGATTATAAGAAACTCTTT	CATWDGREDYKKLF	TRGV2	.	TRGJ1	18	-1	-1	25
18	8.206961326974459E-5	TGTGCCACCTGGGACGGGAACCTCTTGGGAAAGAAACTCTTT	CATWDGNLLGKKLF	TRGV2	.	TRGJ1	17	-1	-1	30
18	8.206961326974459E-5	TGTGCCACCTGGGACGGAGAACATTATTATAAGAAACTCTTT	CATWDGEHYYKKLF	TRGV2	.	TRGJ1	16	-1	-1	22
18	8.206961326974459E-5	TGTGCCACCTGGGACAGGCCGTGTGATTGGATCAAGACGTTT	CATWDRPCDWIKTF	TRGV3	.	TRGJP2	23	-1	-1	22
18	8.206961326974459E-5	TGTGCCACCTGGGACAGACTGAATTATTATAAGAAACTCTTT	CATWDRLNYYKKLF	TRGV3	.	TRGJ1	16	-1	-1	20
18	8.206961326974459E-5	TGTGCCACCTGGGACAGAAAGGGAGACTATAAGAAACTCTTT	CATWDRKGDYKKLF	TRGV7	.	TRGJ1	16	-1	-1	27
18	8.206961326974459E-5	TGTGCCTTGTGGGAGGTTCCTGGTTGGTTCAAGATATTT	CALWEVPGWFKIF	TRGV9	.	TRGJP1	16	-1	-1	19
18	8.206961326974459E-5	TGTGCCACCTGGGATCAAGGGAGTTATAAGAAACTCTTT	CATWDQGSYKKLF	TRGV4	.	TRGJ1	14	-1	-1	23
18	8.206961326974459E-5	TGTGCCACCTGGGATGTCGCTTATTATAAGAAACTCTTT	CATWDVAYYKKLF	TRGV4	.	TRGJ1	15	-1	-1	20
18	8.206961326974459E-5	TGTGCCACCTGGGATGGTCCTAGATATAAGAAACTCTTT	CATWDGPRYKKLF	TRGV4	.	TRGJ1	19	-1	-1	24
18	8.206961326974459E-5	TGTGCCACCTGGGATGGCAATTATTATAAGAAACTCTTT	CATWDGNYYKKLF	TRGV4	.	TRGJ1	16	-1	-1	18
18	8.206961326974459E-5	TGTGCCACCTGGGACGTGGTCTATTATAAGAAACTCTTT	CATWDVVYYKKLF	TRGV3	.	TRGJ1	14	-1	-1	21
18	8.206961326974459E-5	TGTGCCACCTGGGACGGTAGTGATTGGATCAAGACGTTT	CATWDGSDWIKTF	TRGV2	.	TRGJP2	16	-1	-1	16
18	8.206961326974459E-5	TGTGCCACCTGGGACGGGCCGCGATATAAGAAACTCTTT	CATWDGPRYKKLF	TRGV2	.	TRGJ1	19	-1	-1	24
18	8.206961326974459E-5	TGTGCCACCTGGGACGGGCGGGATTATAAGAAACTCTTT	CATWDGRDYKKLF	TRGV2	.	TRGJ1	18	-1	-1	22
18	8.206961326974459E-5	TGTGCCACCTGGGACGAGACTTATTATAAGAAACTCTTT	CATWDETYYKKLF	TRGV2	.	TRGJ1	15	-1	-1	17
18	8.206961326974459E-5	TGTGCCACCTGGGACAGACGATATTATAAGAAACTCTTT	CATWDRRYYKKLF	TRGV3	.	TRGJ1	16	-1	-1	21
18	8.206961326974459E-5	TGTGCCACCAAATATAGTAGTGATTGGATCAAGACGTTT	CATKYSSDWIKTF	TRGV2	.	TRGJP2	8	-1	-1	11
18	8.206961326974459E-5	TGTGCTGCGTGGGATTGTAGTTGGTTCAAGATATTT	CAAWDCSWFKIF	TRGV10	.	TRGJP1	15	-1	-1	19
18	8.206961326974459E-5	TGTGCTGCGTGGGATACTGGTTGGTTCAAGATATTT	CAAWDTGWFKIF	TRGV10	.	TRGJP1	14	-1	-1	15
18	8.206961326974459E-5	TGTGCCACCTGGCCAAATTATTATAAGAAACTCTTT	CATWPNYYKKLF	TRGV2	.	TRGJ1	11	-1	-1	15
18	8.206961326974459E-5	TGTGCCACCTGGGATTTGGGTTGGTTCAAGATATTT	CATWDLGWFKIF	TRGV4	.	TRGJP1	14	-1	-1	18
18	8.206961326974459E-5	TGTGCCACCTGGGATCGACGGGATGGGAAACTCTTT	CATWDRRDGKLF	TRGV4	.	TRGJ1	14	-1	-1	26
18	8.206961326974459E-5	TGTGCCACCTGGGATGTGGGATATAAGAAACTCTTT	CATWDVGYKKLF	TRGV4	.	TRGJ1	15	-1	-1	21
18	8.206961326974459E-5	TGTGCCACCTGGGATGGGGCAGATAAGAAACTCTTT	CATWDGADKKLF	TRGV4	.	TRGJ1	17	-1	-1	22
18	8.206961326974459E-5	TGTGCCACCTGGGATAGGGGGGCTAAGAAACTCTTT	CATWDRGAKKLF	TRGV8	.	TRGJ1	17	-1	-1	23
18	8.206961326974459E-5	TGTGCCACCTGGGACCGGAATTATAAGAAACTCTTT	CATWDRNYKKLF	TRGV7	.	TRGJ1	17	-1	-1	19
18	8.206961326974459E-5	TGTGCCACCTGGGACAGATATTATAAGAAACTCTTT	CATWDRYYKKLF	TRGV3	.	TRGJ1	16	-1	-1	18
18	8.206961326974459E-5	TGTGCCACCTGGGACAGAGGGTATAAGAAACTCTTT	CATWDRGYKKLF	TRGV3	.	TRGJ1	16	-1	-1	21
18	8.206961326974459E-5	TGTGCCACCTGGGAAACGGGTTATAAGAAACTCTTT	CATWETGYKKLF	TRGV8	.	TRGJ1	13	-1	-1	20
18	8.206961326974459E-5	TGTGCCACCAAGGGGCGGGATTGGATCAAGACGTTT	CATKGRDWIKTF	TRGV2	.	TRGJP2	18	-1	-1	18
18	8.206961326974459E-5	TGTGCCACATCCTTATGTTATTATAAGAAACTCTTT	CATSLCYYKKLF	TRGV4	.	TRGJ1	7	-1	-1	17
18	8.206961326974459E-5	TGTGCCACCTGGGATTGGAAAAAGAAACTCTTT	CATWDWKKKLF	TRGV4	.	TRGJ1	17	-1	-1	21
18	8.206961326974459E-5	TGTGCCACCCCGAATTATTATAAGAAACTCTTT	CATPNYYKKLF	TRGV4	.	TRGJ1	8	-1	-1	10
18	8.206961326974459E-5	TGTGCCACCCAGAGTTATTATAAGAAACTCTTT	CATQSYYKKLF	TRGV8	.	TRGJ1	8	-1	-1	11
18	8.206961326974459E-5	TGTGCCACCGGGAATTATTATAAGAAACTCTTT	CATGNYYKKLF	TRGV8	.	TRGJ1	12	-1	-1	11
18	8.206961326974459E-5	TGTGCCACCTGGGTAAATAAGAAACTCTTT	CATWVNKKLF	TRGV8	.	TRGJ1	12	-1	-1	16
18	8.206961326974459E-5	TGTGCCACCTGGGCGTATAAGAAACTCTTT	CATWAYKKLF	TRGV8	.	TRGJ1	12	-1	-1	15
18	8.206961326974459E-5	TGTGCCACCTGGGACGCCGAGAAACTCTTT	CATWDAEKLF	TRGV3	.	TRGJ1	14	-1	-1	19
18	8.206961326974459E-5	TGTGCCACCAGCTATTATAAGAAACTCTTT	CATSYYKKLF	TRGV4	.	TRGJ1	8	-1	-1	12
17	7.751019031031432E-5	TGTGCCACCTGGGAATGCATAGGCTCCCGTAGACGTCCGTATTATAAGAAACTCTTT	CATWECIGSRRRPYYKKLF	TRGV4	.	TRGJ1	13	-1	-1	39
17	7.751019031031432E-5	TGTGCCTTGTGGGAGGAACTAAAGGGTAGGACCACTGGTTGGTTCAAGATATTT	CALWEELKGRTTGWFKIF	TRGV9	.	TRGJP1	15	-1	-1	30
17	7.751019031031432E-5	TGTGCTGCGTGGGATTTTCTCCCGTATACCACTGGTTGGTTCAAGATATTT	CAAWDFLPYTTGWFKIF	TRGV10	.	TRGJP1	15	-1	-1	24
17	7.751019031031432E-5	TGTGCCACCTGGGCCAATCGAAGGTCGGCGGATTATTATAAGAAACTCTTT	CATWANRRSADYYKKLF	TRGV4	.	TRGJ1	12	-1	-1	28
17	7.751019031031432E-5	TGTGCCACCTGGGATAGGCCGGGGGAAACCACTGGTTGGTTCAAGATATTT	CATWDRPGETTGWFKIF	TRGV8	.	TRGJP1	19	-1	-1	27
17	7.751019031031432E-5	TGTGCTGCGTGGCCAAGGGGGTATACCACTGGTTGGTTCAAGATATTT	CAAWPRGYTTGWFKIF	TRGV10	.	TRGJP1	11	-1	-1	21
17	7.751019031031432E-5	TGTGCTGCGTGGGCCTCGGGGGATACCACTGGTTGGTTCAAGATATTT	CAAWASGDTTGWFKIF	TRGV10	.	TRGJP1	12	-1	-1	22
17	7.751019031031432E-5	TGTGCTGCGTGGGATTATTGTGGGGAGACTGGTTGGTTCAAGATATTT	CAAWDYCGETGWFKIF	TRGV10	.	TRGJP1	16	-1	-1	27
17	7.751019031031432E-5	TGTGCTGCGTGGGAACCTGGGGGTACCACTGGTTGGTTCAAGATATTT	CAAWEPGGTTGWFKIF	TRGV10	.	TRGJP1	13	-1	-1	23
17	7.751019031031432E-5	TGTGCCTTGTGGGAGGTGCTGTACTCCACTGGTTGGTTCAAGATATTT	CALWEVLYSTGWFKIF	TRGV9	.	TRGJP1	18	-1	-1	25
17	7.751019031031432E-5	TGTGCTGCGTGGGATCTCCCCTTCACTGGTTGGTTCAAGATATTT	CAAWDLPFTGWFKIF	TRGV10	.	TRGJP1	14	-1	-1	23
17	7.751019031031432E-5	TGTGCTGCGTGGGATGGGTATGGCACTGGTTGGTTCAAGATATTT	CAAWDGYGTGWFKIF	TRGV10	.	TRGJP1	14	-1	-1	23
17	7.751019031031432E-5	TGTGCTGCGTGGGATGATAAGACCACTGGTTGGTTCAAGATATTT	CAAWDDKTTGWFKIF	TRGV10	.	TRGJP1	14	-1	-1	21
17	7.751019031031432E-5	TGTGCTGCGTGGGACCAATATACCACTGGTTGGTTCAAGATATTT	CAAWDQYTTGWFKIF	TRGV10	.	TRGJP1	13	-1	-1	17
17	7.751019031031432E-5	TGTGCCACCTGGGATGGGCAGGGGCTGGGTTATAAGAAACTCTTT	CATWDGQGLGYKKLF	TRGV4	.	TRGJ1	18	-1	-1	29
17	7.751019031031432E-5	TGTGCCACCTGGGATGGACCTACCACTGGTTGGTTCAAGATATTT	CATWDGPTTGWFKIF	TRGV4	.	TRGJP1	19	-1	-1	20
17	7.751019031031432E-5	TGTGCCACCTGGGATGAATATAGTAGTGATTGGATCAAGACGTTT	CATWDEYSSDWIKTF	TRGV8	.	TRGJP2	14	-1	-1	17
17	7.751019031031432E-5	TGTGCCACCTGGGACGGGCTCCAGCTTTATTATAAGAAACTCTTT	CATWDGLQLYYKKLF	TRGV2	.	TRGJ1	18	-1	-1	26
17	7.751019031031432E-5	TGTGCCACCTGGGACGGGCTGACCACTGGTTGGTTCAAGATATTT	CATWDGLTTGWFKIF	TRGV2	.	TRGJP1	18	-1	-1	21
17	7.751019031031432E-5	TGTGCCACCTGGGACGGGCCCATCGTTTATTATAAGAAACTCTTT	CATWDGPIVYYKKLF	TRGV2	.	TRGJ1	23	-1	-1	26
17	7.751019031031432E-5	TGTGCCACCTGGGACGGGCGGGCGAATTATTATAAGAAACTCTTT	CATWDGRANYYKKLF	TRGV2	.	TRGJ1	18	-1	-1	22
17	7.751019031031432E-5	TGTGCCACCTGGGACAGGAGGTTGAGTGATTGGATCAAGACGTTT	CATWDRRLSDWIKTF	TRGV3	.	TRGJP2	17	-1	-1	24
17	7.751019031031432E-5	TGTGCCACCCCCGACGGGCCCAGTAGTGATTGGATCAAGACGTTT	CATPDGPSSDWIKTF	TRGV2	.	TRGJP2	20	-1	-1	21
17	7.751019031031432E-5	TGTGCCTTGTGGGAGGTGCCCACTGGTTGGTTCAAGATATTT	CALWEVPTGWFKIF	TRGV9	.	TRGJP1	18	-1	-1	19
17	7.751019031031432E-5	TGTGCCACCTGGGATCCGGCTGCTGGTTGGTTCAAGATATTT	CATWDPAAGWFKIF	TRGV8	.	TRGJP1	14	-1	-1	22
17	7.751019031031432E-5	TGTGCCACCTGGGATGGTCCACCTTATTATAAGAAACTCTTT	CATWDGPPYYKKLF	TRGV4	.	TRGJ1	19	-1	-1	23
17	7.751019031031432E-5	TGTGCCACCTGGGATGGTATCACTGGTTGGTTCAAGATATTT	CATWDGITGWFKIF	TRGV4	.	TRGJP1	16	-1	-1	17
17	7.751019031031432E-5	TGTGCCACCTGGGATGGGCGACGGTATTATAAGAAACTCTTT	CATWDGRRYYKKLF	TRGV4	.	TRGJ2	18	-1	-1	24
17	7.751019031031432E-5	TGTGCCACCTGGGATAGGGGCTATTATTATAAGAAACTCTTT	CATWDRGYYYKKLF	TRGV8	.	TRGJ1	17	-1	-1	22
17	7.751019031031432E-5	TGTGCCACCTGGGATAGAGCCCCTTATTATAAGAAACTCTTT	CATWDRAPYYKKLF	TRGV8	.	TRGJ1	20	-1	-1	23
17	7.751019031031432E-5	TGTGCCACCTGGGACGCAAGCCCTTGGGGGGAGAAACTCTTT	CATWDASPWGEKLF	TRGV7	.	TRGJ1	14	-1	-1	31
17	7.751019031031432E-5	TGTGCCACCTGGGACGGTTCGAATTATTATAAGAAACTCTTT	CATWDGSNYYKKLF	TRGV2	.	TRGJ1	16	-1	-1	17
17	7.751019031031432E-5	TGTGCCACCTGGGACGGTCCGGATTATTATAAGAAACTCTTT	CATWDGPDYYKKLF	TRGV2	.	TRGJ1	19	-1	-1	19
17	7.751019031031432E-5	TGTGCCACCTGGGACGGCTGTTTAGGGTGGATCAAGACGTTT	CATWDGCLGWIKTF	TRGV2	.	TRGJP2	16	-1	-1	27
17	7.751019031031432E-5	TGTGCCACCTGGGACGGGCCAGCTTATTATAAGAAACTCTTT	CATWDGPAYYKKLF	TRGV2	.	TRGJ1	19	-1	-1	23
17	7.751019031031432E-5	TGTGCCACCTGGGACAGCTGTAGTGATTGGATCAAGACGTTT	CATWDSCSDWIKTF	TRGV5	.	TRGJP2	16	-1	-1	19
17	7.751019031031432E-5	TGTGCCACCTGGGACAGGCCTTTTCATTATAAGAAACTCTTT	CATWDRPFHYKKLF	TRGV7	.	TRGJ1	20	-1	-1	25
17	7.751019031031432E-5	TGTGCCACCTGGGACAGGCCGGGGGGATATAAGAAACTCTTT	CATWDRPGGYKKLF	TRGV7	.	TRGJ1	19	-1	-1	27
17	7.751019031031432E-5	TGTGCCACCTGGGACAGGCAGGTCGATTATAAGAAACTCTTT	CATWDRQVDYKKLF	TRGV7	.	TRGJ1	18	-1	-1	25
17	7.751019031031432E-5	TGTGCCACCTGGGACAGGGAGATTCATTATAAGAAACTCTTT	CATWDREIHYKKLF	TRGV5	.	TRGJ1	17	-1	-1	21
17	7.751019031031432E-5	TGTGCTGCGTGGGTACACTCACGTTGGTTCAAGATATTT	CAAWVHSRWFKIF	TRGV10	.	TRGJP1	12	-1	-1	22
17	7.751019031031432E-5	TGTGCTGCGTGGGGGGGCACTGGTTGGTTCAAGATATTT	CAAWGGTGWFKIF	TRGV10	.	TRGJP1	12	-1	-1	17
17	7.751019031031432E-5	TGTGCTGCGTGGGGAACCACTGGTTGGTTCAAGATATTT	CAAWGTTGWFKIF	TRGV10	.	TRGJP1	12	-1	-1	15
17	7.751019031031432E-5	TGTGCTGCGTGGGATCTCACCCGTTGGTTCAAGATATTT	CAAWDLTRWFKIF	TRGV10	.	TRGJP1	14	-1	-1	22
17	7.751019031031432E-5	TGTGCTGCGTGGGATGGGATCGGTTGGTTCAAGATATTT	CAAWDGIGWFKIF	TRGV10	.	TRGJP1	14	-1	-1	21
17	7.751019031031432E-5	TGTGCCACCTGGGTCCTCCGGGGTTATAAGAAACTCTTT	CATWVLRGYKKLF	TRGV8	.	TRGJ1	12	-1	-1	23
17	7.751019031031432E-5	TGTGCCACCTGGGATCTACCCCTTTATAAGAAACTCTTT	CATWDLPLYKKLF	TRGV8	.	TRGJ1	14	-1	-1	23
17	7.751019031031432E-5	TGTGCCACCTGGGATGTGAATTATTATAAGAAACTCTTT	CATWDVNYYKKLF	TRGV4	.	TRGJ1	15	-1	-1	17
17	7.751019031031432E-5	TGTGCCACCTGGGATGGGCTGCTCCGCGAGAAACTCTTT	CATWDGLLREKLF	TRGV4	.	TRGJ1	18	-1	-1	28
17	7.751019031031432E-5	TGTGCCACCTGGGATGGGCCTCGGTATAAGAAACTCTTT	CATWDGPRYKKLF	TRGV4	.	TRGJ1	19	-1	-1	24
17	7.751019031031432E-5	TGTGCCACCTGGGATGGGCGTTATTATAAGAAACTCTTT	CATWDGRYYKKLF	TRGV4	.	TRGJ1	18	-1	-1	20
17	7.751019031031432E-5	TGTGCCACCTGGGATAGCCATTATTATAAGAAACTCTTT	CATWDSHYYKKLF	TRGV8	.	TRGJ1	16	-1	-1	19
17	7.751019031031432E-5	TGTGCCACCTGGGACTCACCTTATTATAAGAAACTCTTT	CATWDSPYYKKLF	TRGV3	.	TRGJ1	14	-1	-1	20
17	7.751019031031432E-5	TGTGCCACCTGGGACGCCCTCGGGTATAAGAAACTCTTT	CATWDALGYKKLF	TRGV3	.	TRGJ1	14	-1	-1	24
17	7.751019031031432E-5	TGTGCCACCTGGGACAGTCGGTATTATAAGAAACTCTTT	CATWDSRYYKKLF	TRGV5	.	TRGJ1	16	-1	-1	21
17	7.751019031031432E-5	TGTGCCACCTGGGACAGGCTGGGCTATAAGAAACTCTTT	CATWDRLGYKKLF	TRGV3	.	TRGJ1	18	-1	-1	24
17	7.751019031031432E-5	TGTGCCACCTGGGACAGGCCTAGTTGGTTCAAGATATTT	CATWDRPSWFKIF	TRGV7	.	TRGJP1	20	-1	-1	19
17	7.751019031031432E-5	TGTGCCACCTGGGAACAAAAATGGGGTAAGAAACTCTTT	CATWEQKWGKKLF	TRGV4	.	TRGJ1	13	-1	-1	26
17	7.751019031031432E-5	TGTGCCACCTGGACCCTGAATTATTATAAGAAACTCTTT	CATWTLNYYKKLF	TRGV2	.	TRGJ1	11	-1	-1	17
17	7.751019031031432E-5	TGTGCTGCGTGGGCCAGCGGTTGGTTCAAGATATTT	CAAWASGWFKIF	TRGV10	.	TRGJP1	12	-1	-1	18
17	7.751019031031432E-5	TGTGCTGCGTGGGCATGTTATTATAAGAAACTCTTT	CAAWACYYKKLF	TRGV10	.	TRGJ1	12	-1	-1	17
17	7.751019031031432E-5	TGTGCCACCTCTACGAATTATTATAAGAAACTCTTT	CATSTNYYKKLF	TRGV4	.	TRGJ1	9	-1	-1	13
17	7.751019031031432E-5	TGTGCCACCTGGTCGTATTATTATAAGAAACTCTTT	CATWSYYYKKLF	TRGV8	.	TRGJ1	11	-1	-1	12
17	7.751019031031432E-5	TGTGCCACCTGGCGCCGGGATTGGATCAAGACGTTT	CATWRRDWIKTF	TRGV8	.	TRGJP2	11	-1	-1	18
17	7.751019031031432E-5	TGTGCCACCTGGGTTATAAATTATAAGAAACTCTTT	CATWVINYKKLF	TRGV3	.	TRGJ1	12	-1	-1	19
17	7.751019031031432E-5	TGTGCCACCTGGGTCCGGACTTATAAGAAACTCTTT	CATWVRTYKKLF	TRGV5	.	TRGJ1	12	-1	-1	20
17	7.751019031031432E-5	TGTGCCACCTGGGCTCTTTATTATAAGAAACTCTTT	CATWALYYKKLF	TRGV8	.	TRGJ1	12	-1	-1	17
17	7.751019031031432E-5	TGTGCCACCTGGGATCTCTATTATAAGAAACTCTTT	CATWDLYYKKLF	TRGV4	.	TRGJ2	14	-1	-1	18
17	7.751019031031432E-5	TGTGCCACCTGGGATCCTTGGTCGAAGAAACTCTTT	CATWDPWSKKLF	TRGV4	.	TRGJ1	14	-1	-1	24
17	7.751019031031432E-5	TGTGCCACCTGGGATGGTTGGGATAAGAAACTCTTT	CATWDGWDKKLF	TRGV8	.	TRGJ1	14	-1	-1	22
17	7.751019031031432E-5	TGTGCCACCTGGGATAGTGGATATAAGAAACTCTTT	CATWDSGYKKLF	TRGV8	.	TRGJ1	16	-1	-1	21
17	7.751019031031432E-5	TGTGCCACCTGGGACGGGCTGCGCGGGAAACTCTTT	CATWDGLRGKLF	TRGV2	.	TRGJ1	18	-1	-1	26
17	7.751019031031432E-5	TGTGCCACCTGGGACAGGCATAATAAGAAACTCTTT	CATWDRHNKKLF	TRGV5	.	TRGJ1	18	-1	-1	19
17	7.751019031031432E-5	TGTGCCACCTGGGAGGTGGATTATAAGAAACTCTTT	CATWEVDYKKLF	TRGV3	.	TRGJ1	13	-1	-1	19
17	7.751019031031432E-5	TTCCTTACGACCACTGGTTGGTTCAAGATATTT	FLTTTGWFKIF	TRGV10	.	TRGJP1	0	-1	-1	9
17	7.751019031031432E-5	TGTGCTGCGTGGGATTGGTGGTTCAAGATATTT	CAAWDWWFKIF	TRGV10	.	TRGJP1	15	-1	-1	15
17	7.751019031031432E-5	TGTGCTGCGTGGGATCGGTGGTTCAAGATATTT	CAAWDRWFKIF	TRGV10	.	TRGJP1	14	-1	-1	18
17	7.751019031031432E-5	TGTGCCTTGTGGGAGGTGAAGTTCAAGATATTT	CALWEVKFKIF	TRGV9	.	TRGJP1	17	-1	-1	20
17	7.751019031031432E-5	TGTGCCACTCCCAGCGGTTATAAGAAACTCTTT	CATPSGYKKLF	TRGV5	.	TRGJ1	7	-1	-1	17
17	7.751019031031432E-5	TGTGCCACCTGTGGGTATTATAAGAAACTCTTT	CATCGYYKKLF	TRGV4	.	TRGJ1	10	-1	-1	15
17	7.751019031031432E-5	TGTGCCACCTGGGCTGGTTGGTTCAAGATATTT	CATWAGWFKIF	TRGV8	.	TRGJP1	12	-1	-1	13
17	7.751019031031432E-5	TGTGCCACCTGGGACCTATATAAGAAACTCTTT	CATWDLYKKLF	TRGV7	.	TRGJ1	14	-1	-1	18
17	7.751019031031432E-5	TGTGCCACCTGGGACAGGCGGAAGAAACTCTTT	CATWDRRKKLF	TRGV7	.	TRGJ1	18	-1	-1	21
17	7.751019031031432E-5	TGTGCTGCGTCGGGGGGGTTCAAGATATTT	CAASGGFKIF	TRGV10	.	TRGJP1	13	-1	-1	16
17	7.751019031031432E-5	TGTGCTGCGTGGGATTTTGAGAAACTCTTT	CAAWDFEKLF	TRGV10	.	TRGJ1	15	-1	-1	13
17	7.751019031031432E-5	TGTGCCACCTGGGATGGGCCCCGGCTCTTT	CATWDGPRLF	TRGV4	.	TRGJ1	20	-1	-1	24
17	7.751019031031432E-5	TGTGCCTCGTATAAGAAACTCTTT	CASYKKLF	TRGV7	.	TRGJ1	5	-1	-1	9
17	7.751019031031432E-5	CCCCATTATTATAAGAAACTCTTT	PHYYKKLF	TRGV2	.	TRGJ2	-1	-1	-1	4
17	7.751019031031432E-5	TGTGATTATAAGAAACTCTTT	CDYKKLF	TRGV8	.	TRGJ1	3	-1	-1	4
16	7.295076735088407E-5	TGTGCTGCGTGGGATTATGCCCCCTTTGACCCTAATTATTATAAGAAACTCTTT	CAAWDYAPFDPNYYKKLF	TRGV10	.	TRGJ1	16	-1	-1	33
16	7.295076735088407E-5	TGTGCTGCGTGGGATTATCCCAGGTGCCCGAATTATTATAAGAAACTCTTT	CAAWDYPRCPNYYKKLF	TRGV10	.	TRGJ1	16	-1	-1	28
16	7.295076735088407E-5	TGTGCTGCGTGGGACCAGACCCTTTATACCACTGGTTGGTTCAAGATATTT	CAAWDQTLYTTGWFKIF	TRGV10	.	TRGJP1	13	-1	-1	24
16	7.295076735088407E-5	TGTGCCACCTGGGACGGGCAAAGTAAAAGTAGTGATTGGATCAAGACGTTT	CATWDGQSKSSDWIKTF	TRGV2	.	TRGJP2	18	-1	-1	27
16	7.295076735088407E-5	TGTGCCACCTGGGACGGGGGGGGAGTGTGTAGTGATTGGATCAAGACGTTT	CATWDGGGVCSDWIKTF	TRGV2	.	TRGJP2	17	-1	-1	28
16	7.295076735088407E-5	TGTGCTGCGTGGGATTTATTGGCTACCACTGGTTGGTTCAAGATATTT	CAAWDLLATTGWFKIF	TRGV10	.	TRGJP1	15	-1	-1	23
16	7.295076735088407E-5	TGTGCTGCGTGGGACCTCGGAGGGACCACTGGTTGGTTCAAGATATTT	CAAWDLGGTTGWFKIF	TRGV10	.	TRGJP1	13	-1	-1	24
16	7.295076735088407E-5	TGTGCCACCTGGGATGGGCATCGTAACAATTATTATAAGAAACTCTTT	CATWDGHRNNYYKKLF	TRGV4	.	TRGJ1	18	-1	-1	27
16	7.295076735088407E-5	TGTGCCACCTGGGACAGGCTTCACGGTGATGATTATAAGAAACTCTTT	CATWDRLHGDDYKKLF	TRGV3	.	TRGJ1	18	-1	-1	28
16	7.295076735088407E-5	TGTGCCACCTGGGACAGGCCCGGGATGAATTATTATAAGAAACTCTTT	CATWDRPGMNYYKKLF	TRGV3	.	TRGJ1	19	-1	-1	26
16	7.295076735088407E-5	TGTGCTGCGTGGGATTTAACCGCGAATTATTATAAGAAACTCTTT	CAAWDLTANYYKKLF	TRGV10	.	TRGJ1	15	-1	-1	22
16	7.295076735088407E-5	TGTGCCTTGTGGGAGGAGCATACCACTGGTTGGTTCAAGATATTT	CALWEEHTTGWFKIF	TRGV9	.	TRGJP1	19	-1	-1	19
16	7.295076735088407E-5	TGTGCCACCTGGGTCCCCCCGGAGAATTATTATAAGAAACTCTTT	CATWVPPENYYKKLF	TRGV4	.	TRGJ1	12	-1	-1	23
16	7.295076735088407E-5	TGTGCCACCTGGGATGGGCCCCCGGATTATTATAAGAAACTCTTT	CATWDGPPDYYKKLF	TRGV4	.	TRGJ1	20	-1	-1	22
16	7.295076735088407E-5	TGTGCCACCTGGGACCGACGTCCGAATTATTATAAGAAACTCTTT	CATWDRRPNYYKKLF	TRGV7	.	TRGJ1	14	-1	-1	22
16	7.295076735088407E-5	TGTGCCACCTGGGACGCCCCGGAGGACGATTATAAGAAACTCTTT	CATWDAPEDDYKKLF	TRGV2	.	TRGJ1	15	-1	-1	28
16	7.295076735088407E-5	TGTGCCACCTGGGACGGGCTAAGAAATTATTATAAGAAACTCTTT	CATWDGLRNYYKKLF	TRGV2	.	TRGJ1	18	-1	-1	24
16	7.295076735088407E-5	TGTGCCACCTGGGACAGGCTTCGGAATTATTATAAGAAACTCTTT	CATWDRLRNYYKKLF	TRGV3	.	TRGJ1	18	-1	-1	19
16	7.295076735088407E-5	TGTGCCACCTGGGACAGGCCCCCTTTTTATTATAAGAAACTCTTT	CATWDRPPFYYKKLF	TRGV7	.	TRGJ1	19	-1	-1	26
16	7.295076735088407E-5	TGTGCCACCTGGGACAGGCCGGACGGTTATTATAAGAAACTCTTT	CATWDRPDGYYKKLF	TRGV7	.	TRGJ1	19	-1	-1	26
16	7.295076735088407E-5	TGTGCCACCTGGGACAGGCAAACGAGTGATTGGATCAAGACGTTT	CATWDRQTSDWIKTF	TRGV3	.	TRGJP2	18	-1	-1	24
16	7.295076735088407E-5	TGTGCCACCTGGGAAACCCCAAGCACTTATTATAAGAAACTCTTT	CATWETPSTYYKKLF	TRGV4	.	TRGJ1	13	-1	-1	26
16	7.295076735088407E-5	TGTGCTGCGTGGGATCCAGACACTGGTTGGTTCAAGATATTT	CAAWDPDTGWFKIF	TRGV10	.	TRGJP1	14	-1	-1	20
16	7.295076735088407E-5	TGTGCTGCGTGGGATCCAACCACTGGTTGGTTCAAGATATTT	CAAWDPTTGWFKIF	TRGV10	.	TRGJP1	14	-1	-1	18
16	7.295076735088407E-5	TGTGCTGCGTGGGATAAAACGAATTATTATAAGAAACTCTTT	CAAWDKTNYYKKLF	TRGV10	.	TRGJ1	14	-1	-1	13
16	7.295076735088407E-5	TGTGCTGCGTGGGACGGCGGGGGTTATTATAAGAAACTCTTT	CAAWDGGGYYKKLF	TRGV10	.	TRGJ1	13	-1	-1	23
16	7.295076735088407E-5	TGTGCCACCTGGGATCGGTGGAATTATTATAAGAAACTCTTT	CATWDRWNYYKKLF	TRGV7	.	TRGJ1	13	-1	-1	20
16	7.295076735088407E-5	TGTGCCACCTGGGATGGGCATGGGTATTATAAGAAACTCTTT	CATWDGHGYYKKLF	TRGV4	.	TRGJ1	18	-1	-1	24
16	7.295076735088407E-5	TGTGCCACCTGGGATGGGATCCCTTATTATAAGAAACTCTTT	CATWDGIPYYKKLF	TRGV4	.	TRGJ1	17	-1	-1	23
16	7.295076735088407E-5	TGTGCCACCTGGGACGGTCCTTTTTATTATAAGAAACTCTTT	CATWDGPFYYKKLF	TRGV2	.	TRGJ1	19	-1	-1	23
16	7.295076735088407E-5	TGTGCCACCTGGGACGGGACGAATTATTATAAGAAACTCTTT	CATWDGTNYYKKLF	TRGV2	.	TRGJ1	17	-1	-1	19
16	7.295076735088407E-5	TGTGCCACCTGGGACGAATGGGAGTATTATAAGAAACTCTTT	CATWDEWEYYKKLF	TRGV7	.	TRGJ1	14	-1	-1	24
16	7.295076735088407E-5	TGTGCCACCTGGGACAGGTTCCGTTATTATAAGAAACTCTTT	CATWDRFRYYKKLF	TRGV7	.	TRGJ1	17	-1	-1	23
16	7.295076735088407E-5	TGTGCCACCTGGGACAGGCGGGGGTATTATAAGAAACTCTTT	CATWDRRGYYKKLF	TRGV3	.	TRGJ1	18	-1	-1	24
16	7.295076735088407E-5	TGTGCCACCTGGGACAGGCAGAACTATTATAAGAAACTCTTT	CATWDRQNYYKKLF	TRGV3	.	TRGJ1	18	-1	-1	20
16	7.295076735088407E-5	TGTGCCACCTGGGACAGGCAAGAGTATTATAAGAAACTCTTT	CATWDRQEYYKKLF	TRGV3	.	TRGJ1	18	-1	-1	24
16	7.295076735088407E-5	TGTGCCACCTGGGACAGGGGGGATTATTATAAGAAACTCTTT	CATWDRGDYYKKLF	TRGV7	.	TRGJ1	17	-1	-1	22
16	7.295076735088407E-5	TGTGCCACCGGCGGGGGTAGTAGTGATTGGATCAAGACGTTT	CATGGGSSDWIKTF	TRGV2	.	TRGJP2	8	-1	-1	17
16	7.295076735088407E-5	TGTGCTGCCCCGTATCCCACTGGTTGGTTCAAGATATTT	CAAPYPTGWFKIF	TRGV10	.	TRGJP1	7	-1	-1	12
16	7.295076735088407E-5	TGTGCTGCCCCGAATACCACTGGTTGGTTCAAGATATTT	CAAPNTTGWFKIF	TRGV10	.	TRGJP1	7	-1	-1	13
16	7.295076735088407E-5	TGTGCTGCGTGTAACTTCACTGGTTGGTTCAAGATATTT	CAACNFTGWFKIF	TRGV10	.	TRGJP1	10	-1	-1	17
16	7.295076735088407E-5	TGTGCTGCGTGGTTGGGAACTGGTTGGTTCAAGATATTT	CAAWLGTGWFKIF	TRGV10	.	TRGJP1	11	-1	-1	18
16	7.295076735088407E-5	TGTGCTGCGTGGGATTATTCTGGTTGGTTCAAGATATTT	CAAWDYSGWFKIF	TRGV10	.	TRGJP1	16	-1	-1	19
16	7.295076735088407E-5	TGTGCCTTGTGGACGGGCACTGGTTGGTTCAAGATATTT	CALWTGTGWFKIF	TRGV9	.	TRGJP1	11	-1	-1	17
16	7.295076735088407E-5	TGTGCCACCTGGGATTGTCGTTATTATAAGAAACTCTTT	CATWDCRYYKKLF	TRGV3	.	TRGJ1	13	-1	-1	20
16	7.295076735088407E-5	TGTGCCACCTGGGATCCTAATTATTATAAGAAACTCTTT	CATWDPNYYKKLF	TRGV4	.	TRGJ1	14	-1	-1	18
16	7.295076735088407E-5	TGTGCCACCTGGGATGGGCGCTATTATAAGAAACTCTTT	CATWDGRYYKKLF	TRGV4	.	TRGJ1	18	-1	-1	21
16	7.295076735088407E-5	TGTGCCACCTGGGATGGATGTTATTATAAGAAACTCTTT	CATWDGCYYKKLF	TRGV4	.	TRGJ1	16	-1	-1	20
16	7.295076735088407E-5	TGTGCCACCTGGGATGGAAATTATTATAAGAAACTCTTT	CATWDGNYYKKLF	TRGV4	.	TRGJ1	16	-1	-1	18
16	7.295076735088407E-5	TGTGCCACCTGGGATGACTGGTATTATAAGAAACTCTTT	CATWDDWYYKKLF	TRGV4	.	TRGJ1	15	-1	-1	21
16	7.295076735088407E-5	TGTGCCACCTGGGACCTACCTACCTATAAGAAACTCTTT	CATWDLPTYKKLF	TRGV3	.	TRGJ1	14	-1	-1	24
16	7.295076735088407E-5	TGTGCCACCTGGGACCAGAATTATTATAAGAAACTCTTT	CATWDQNYYKKLF	TRGV3	.	TRGJ1	14	-1	-1	17
16	7.295076735088407E-5	TGTGCCACCTGGGACGCTCATTATTATAAGAAACTCTTT	CATWDAHYYKKLF	TRGV2	.	TRGJ1	15	-1	-1	19
16	7.295076735088407E-5	TGTGCCACCTGGGACGGATTTTATTATAAGAAACTCTTT	CATWDGFYYKKLF	TRGV2	.	TRGJ1	16	-1	-1	20
16	7.295076735088407E-5	TGTGCCACCTGGGACGGATCATATTATAAGAAACTCTTT	CATWDGSYYKKLF	TRGV2	.	TRGJ1	16	-1	-1	21
16	7.295076735088407E-5	TGTGCCACCTGGGACGGAATTTATTATAAGAAACTCTTT	CATWDGIYYKKLF	TRGV3	.	TRGJ1	14	-1	-1	16
16	7.295076735088407E-5	TGTGCCACCTGGGACAGGCGGGGCTATAAGAAACTCTTT	CATWDRRGYKKLF	TRGV3	.	TRGJ1	18	-1	-1	24
16	7.295076735088407E-5	TGTGCCACCTGGGACAGACCGTATTATAAGAAACTCTTT	CATWDRPYYKKLF	TRGV5	.	TRGJ1	19	-1	-1	21
16	7.295076735088407E-5	TGTGCCACCTGGGAGGGAGGCTATTATAAGAAACTCTTT	CATWEGGYYKKLF	TRGV4	.	TRGJ2	16	-1	-1	21
16	7.295076735088407E-5	TGTGCCACCTGGGAATCCTATTATTATAAGAAACTCTTT	CATWESYYYKKLF	TRGV4	.	TRGJ1	13	-1	-1	19
16	7.295076735088407E-5	TGTGCCACCTGGATCATCTCCCATTATAAGAAACTCTTT	CATWIISHYKKLF	TRGV4	.	TRGJ1	11	-1	-1	22
16	7.295076735088407E-5	TGTGCTGCGTGGGATTATAATTATAAGAAACTCTTT	CAAWDYNYKKLF	TRGV10	.	TRGJ1	16	-1	-1	16
16	7.295076735088407E-5	TGTGCCACCTGTGGGGGCCATTATAAGAAACTCTTT	CATCGGHYKKLF	TRGV4	.	TRGJ1	10	-1	-1	19
16	7.295076735088407E-5	TGTGCCACCTGTACCACTGGTTGGTTCAAGATATTT	CATCTTGWFKIF	TRGV3	.	TRGJP1	10	-1	-1	11
16	7.295076735088407E-5	TGTGCCACCTGCGGCCATTATTATAAGAAACTCTTT	CATCGHYYKKLF	TRGV4	.	TRGJ1	10	-1	-1	16
16	7.295076735088407E-5	TGTGCCACCTGGTACTCCCCTTGGTTCAAGATATTT	CATWYSPWFKIF	TRGV8	.	TRGJP1	11	-1	-1	20
16	7.295076735088407E-5	TGTGCCACCTGGGATGGGCGTCGGGGGAAACTCTTT	CATWDGRRGKLF	TRGV4	.	TRGJ1	18	-1	-1	26
16	7.295076735088407E-5	TGTGCCACCTGGGATAGTTTTGTTCAGAAACTCTTT	CATWDSFVQKLF	TRGV8	.	TRGJ1	16	-1	-1	25
16	7.295076735088407E-5	TGTGCCACCTGGGATAGGCTGGGGGAGAAACTCTTT	CATWDRLGEKLF	TRGV8	.	TRGJ1	18	-1	-1	25
16	7.295076735088407E-5	TGTGCCACCTGGGACCGCTATTATAAGAAACTCTTT	CATWDRYYKKLF	TRGV5	.	TRGJ1	14	-1	-1	18
16	7.295076735088407E-5	TGTGCCACCTGGGACGAATATTATAAGAAACTCTTT	CATWDEYYKKLF	TRGV2	.	TRGJ1	15	-1	-1	14
16	7.295076735088407E-5	TGTGCCACGCTGGGGGATTATTATAAGAAACTCTTT	CATLGDYYKKLF	TRGV5	.	TRGJ1	13	-1	-1	16
16	7.295076735088407E-5	TGTGCTGCGCGGGATGAATGGTTCAAGATATTT	CAARDEWFKIF	TRGV10	.	TRGJP1	14	-1	-1	18
16	7.295076735088407E-5	TGTGCCTTGTGGGCTTATTATAAGAAACTCTTT	CALWAYYKKLF	TRGV9	.	TRGJ1	12	-1	-1	14
16	7.295076735088407E-5	TGTGCCTTGCGGGAGAGTCGTAAGAAACTCTTT	CALRESRKKLF	TRGV9	.	TRGJ1	14	-1	-1	20
16	7.295076735088407E-5	TGTGCCACCTTTTTGCATTATAAGAAACTCTTT	CATFLHYKKLF	TRGV4	.	TRGJ1	9	-1	-1	16
16	7.295076735088407E-5	TGTGCCACCTGTCATCATTATAAGAAACTCTTT	CATCHHYKKLF	TRGV8	.	TRGJ1	10	-1	-1	13
16	7.295076735088407E-5	TGTGCCACCTGGTTCTTCTTTAAGAAACTCTTT	CATWFFFKKLF	TRGV8	.	TRGJ1	11	-1	-1	20
16	7.295076735088407E-5	TGTGCCACCTGGGTTATAAAAAAGAAACTCTTT	CATWVIKKKLF	TRGV4	.	TRGJ1	12	-1	-1	21
16	7.295076735088407E-5	TGTGCCACCTGGGCCGATTATAAGAAACTCTTT	CATWADYKKLF	TRGV8	.	TRGJ1	12	-1	-1	16
16	7.295076735088407E-5	TGTGCCACCTGGGATTCATATAAGAAACTCTTT	CATWDSYKKLF	TRGV4	.	TRGJ1	14	-1	-1	18
16	7.295076735088407E-5	TGTGCCACCTGGGACCCTCCGAAGAAACTCTTT	CATWDPPKKLF	TRGV8	.	TRGJ1	13	-1	-1	21
16	7.295076735088407E-5	TGTGCCACCTGGGAGGGCAATGAGAAACTCTTT	CATWEGNEKLF	TRGV4	.	TRGJ1	17	-1	-1	19
16	7.295076735088407E-5	TGTGCCACCTGGGCCCCTAAGAAACTCTTT	CATWAPKKLF	TRGV8	.	TRGJ1	12	-1	-1	17
16	7.295076735088407E-5	TGTGCCACCTGGGATTGGAAGAAACTCTTT	CATWDWKKLF	TRGV8	.	TRGJ1	17	-1	-1	18
16	7.295076735088407E-5	TGTGCCACCCCCGGAACTAAGAAACTCTTT	CATPGTKKLF	TRGV8	.	TRGJ1	8	-1	-1	17
16	7.295076735088407E-5	TGTGCCACCACCTATTATAAGAAACTCTTT	CATTYYKKLF	TRGV4	.	TRGJ1	8	-1	-1	12
16	7.295076735088407E-5	TGTGCCACCTACCAGTCAAAACTCTTT	CATYQSKLF	TRGV2	.	TRGJ1	9	-1	-1	18
16	7.295076735088407E-5	TGTGCCACACATTATAAGAAACTCTTT	CATHYKKLF	TRGV5	.	TRGJ1	7	-1	-1	10
16	7.295076735088407E-5	TGTGCCACCGGTGAAAAACTCTTT	CATGEKLF	TRGV8	.	TRGJ1	8	-1	-1	15
15	6.839134439145382E-5	TGTGCCTTGTGGGATCTCTCCAGGGGCGGCCGCTATACCACTGGTTGGTTCAAGATATTT	CALWDLSRGGRYTTGWFKIF	TRGV9	.	TRGJP1	13	-1	-1	33
15	6.839134439145382E-5	TGTGCTGCGTGGGATCCCATTCCCATTGAGGATTATTATAAGAAACTCTTT	CAAWDPIPIEDYYKKLF	TRGV10	.	TRGJ1	14	-1	-1	31
15	6.839134439145382E-5	TGTGCCACCTGGGACGGGCCTCTAAAGTGTAGTGATTGGATCAAGACGTTT	CATWDGPLKCSDWIKTF	TRGV2	.	TRGJP2	19	-1	-1	28
15	6.839134439145382E-5	TGTGCCACCCACCCTCGCCGCATGATTTTTTGGCATTATAAGAAACTCTTT	CATHPRRMIFWHYKKLF	TRGV4	.	TRGJ1	8	-1	-1	34
15	6.839134439145382E-5	TGTGCCACCACTTCAACCGGACAGGCTAGAAGTGATTGGATCAAGACGTTT	CATTSTGQARSDWIKTF	TRGV3	.	TRGJP2	8	-1	-1	26
15	6.839134439145382E-5	TGTGCTGCGTGGGATTGTGGGTATACCACTGGTTGGTTCAAGATATTT	CAAWDCGYTTGWFKIF	TRGV10	.	TRGJP1	15	-1	-1	21
15	6.839134439145382E-5	TGTGCTGCGTGGGAAAATCTCCCCCAAAATTATTATAAGAAACTCTTT	CAAWENLPQNYYKKLF	TRGV10	.	TRGJ1	13	-1	-1	27
15	6.839134439145382E-5	TGTGCCTTGTGGGAGGTGCATACGGCCACTGGTTGGTTCAAGATATTT	CALWEVHTATGWFKIF	TRGV9	.	TRGJP1	19	-1	-1	25
15	6.839134439145382E-5	TGTGCCACCTGGGACGGGGGGATTTGGGGCGATTATAAGAAACTCTTT	CATWDGGIWGDYKKLF	TRGV2	.	TRGJ1	17	-1	-1	31
15	6.839134439145382E-5	TGTGCCACCTGGGACAGGCCTGTAGGGAATTATTATAAGAAACTCTTT	CATWDRPVGNYYKKLF	TRGV7	.	TRGJ1	22	-1	-1	26
15	6.839134439145382E-5	TGTGCTGCGTGTGGGAGATATACCACTGGTTGGTTCAAGATATTT	CAACGRYTTGWFKIF	TRGV10	.	TRGJP1	10	-1	-1	17
15	6.839134439145382E-5	TGTGCTGCGTGGGATTATAAGGGCACTGGTTGGTTCAAGATATTT	CAAWDYKGTGWFKIF	TRGV10	.	TRGJP1	16	-1	-1	23
15	6.839134439145382E-5	TGTGCTGCGTGGGATCCATATTGTACTGGTTGGTTCAAGATATTT	CAAWDPYCTGWFKIF	TRGV10	.	TRGJP1	14	-1	-1	24
15	6.839134439145382E-5	TGTGCCTTGTGGAAAAATTCTATGAATTATTATAAGAAACTCTTT	CALWKNSMNYYKKLF	TRGV9	.	TRGJ1	11	-1	-1	23
15	6.839134439145382E-5	TGTGCCACCTGGGTACCACACTCGAATTATTATAAGAAACTCTTT	CATWVPHSNYYKKLF	TRGV4	.	TRGJ1	12	-1	-1	21
15	6.839134439145382E-5	TGTGCCACCTGGGATGGGCAACGGAATTATTATAAGAAACTCTTT	CATWDGQRNYYKKLF	TRGV4	.	TRGJ1	18	-1	-1	23
15	6.839134439145382E-5	TGTGCCACCTGGGATACCCGCGCGACGTATTATAAGAAACTCTTT	CATWDTRATYYKKLF	TRGV4	.	TRGJ1	14	-1	-1	27
15	6.839134439145382E-5	TGTGCCACCTGGGACCCCGCTAGGGTTTATTATAAGAAACTCTTT	CATWDPARVYYKKLF	TRGV3	.	TRGJ1	14	-1	-1	26
15	6.839134439145382E-5	TGTGCCACCTGGGACCCCGACCTAAATTATTATAAGAAACTCTTT	CATWDPDLNYYKKLF	TRGV4	.	TRGJ1	13	-1	-1	24
15	6.839134439145382E-5	TGTGCCACCTGGGACGGGCCCGAGGATTATTATAAGAAACTCTTT	CATWDGPEDYYKKLF	TRGV2	.	TRGJ1	21	-1	-1	25
15	6.839134439145382E-5	TGTGCCACCTGGGACAGCAATCCGAATTATTATAAGAAACTCTTT	CATWDSNPNYYKKLF	TRGV7	.	TRGJ1	16	-1	-1	18
15	6.839134439145382E-5	TGTGCCACCTGGGACAGGCCAAAGAATTATTATAAGAAACTCTTT	CATWDRPKNYYKKLF	TRGV7	.	TRGJ1	19	-1	-1	23
15	6.839134439145382E-5	TGTGCCACCTGGGACAGGCCAAAAAGAAATTATAAGAAACTCTTT	CATWDRPKRNYKKLF	TRGV7	.	TRGJ1	19	-1	-1	28
15	6.839134439145382E-5	TGTGCCTTCGTTAAGGATACCACTGGTTGGTTCAAGATATTT	CAFVKDTTGWFKIF	TRGV9	.	TRGJP1	7	-1	-1	16
15	6.839134439145382E-5	TGTGCCTTGTGGGAGGTAACCACTGGTTGGTTCAAGATATTT	CALWEVTTGWFKIF	TRGV9	.	TRGJP1	16	-1	-1	18
15	6.839134439145382E-5	TGTGCCACCTGGGGCAGGCGTCGATATTATAAGAAACTCTTT	CATWGRRRYYKKLF	TRGV5P	.	TRGJ1	18	-1	-1	24
15	6.839134439145382E-5	TGTGCCACCTGGGATTATACCACTGGTTGGTTCAAGATATTT	CATWDYTTGWFKIF	TRGV8	.	TRGJP1	14	-1	-1	15
15	6.839134439145382E-5	TGTGCCACCTGGGATGCCCGTTTTTGGTATAAGAAACTCTTT	CATWDARFWYKKLF	TRGV4	.	TRGJ1	15	-1	-1	27
15	6.839134439145382E-5	TGTGCCACCTGGGATGGGCCCCATTATTATAAGAAACTCTTT	CATWDGPHYYKKLF	TRGV4	.	TRGJ1	20	-1	-1	22
15	6.839134439145382E-5	TGTGCCACCTGGGATGGGCCCACTGGTTGGTTCAAGATATTT	CATWDGPTGWFKIF	TRGV4	.	TRGJP1	21	-1	-1	19
15	6.839134439145382E-5	TGTGCCACCTGGGATGGGCGGACTGGTTGGTTCAAGATATTT	CATWDGRTGWFKIF	TRGV4	.	TRGJP1	18	-1	-1	21
15	6.839134439145382E-5	TGTGCCACCTGGGATAGGCCAGATCAATATAAGAAACTCTTT	CATWDRPDQYKKLF	TRGV8	.	TRGJ1	19	-1	-1	27
15	6.839134439145382E-5	TGTGCCACCTGGGATAATTTGAGAGGGTATAAGAAACTCTTT	CATWDNLRGYKKLF	TRGV8	.	TRGJ1	15	-1	-1	27
15	6.839134439145382E-5	TGTGCCACCTGGGACCGGGGGGATTATTATAAGAAACTCTTT	CATWDRGDYYKKLF	TRGV2	.	TRGJ1	18	-1	-1	22
15	6.839134439145382E-5	TGTGCCACCTGGGACGGCCCGAATTATTATAAGAAACTCTTT	CATWDGPNYYKKLF	TRGV7	.	TRGJ1	18	-1	-1	19
15	6.839134439145382E-5	TGTGCCACCTGGGACGGGCCCGATTATTATAAGAAACTCTTT	CATWDGPDYYKKLF	TRGV2	.	TRGJ1	21	-1	-1	22
15	6.839134439145382E-5	TGTGCCACCTGGGACGGGCCCGAATATTATAAGAAACTCTTT	CATWDGPEYYKKLF	TRGV2	.	TRGJ1	21	-1	-1	20
15	6.839134439145382E-5	TGTGCCACCTGGGACGGGCGCAGGTATTATAAGAAACTCTTT	CATWDGRRYYKKLF	TRGV2	.	TRGJ1	18	-1	-1	24
15	6.839134439145382E-5	TGTGCCACCTGGGACGGGCGAAGTTATTATAAGAAACTCTTT	CATWDGRSYYKKLF	TRGV2	.	TRGJ1	18	-1	-1	18
15	6.839134439145382E-5	TGTGCCACCTGGGACGGGAGTAGTGATTGGATCAAGACGTTT	CATWDGSSDWIKTF	TRGV2	.	TRGJP2	17	-1	-1	18
15	6.839134439145382E-5	TGTGCCACCTGGGACAGGCTTACTGGTTGGTTCAAGATATTT	CATWDRLTGWFKIF	TRGV7	.	TRGJP1	18	-1	-1	21
15	6.839134439145382E-5	TGTGCCACCTGGGACAGGCGGAATAATTATAAGAAACTCTTT	CATWDRRNNYKKLF	TRGV7	.	TRGJ1	18	-1	-1	20
15	6.839134439145382E-5	TGTGCCACCTGGGACAGGGTTAATTATTATAAGAAACTCTTT	CATWDRVNYYKKLF	TRGV3	.	TRGJ1	17	-1	-1	21
15	6.839134439145382E-5	TGTGCCACCCCCCAAGAGTTGGGCAAAAAAATCAAGGTATTT	CATPQELGKKIKVF	TRGV8	.	TRGJP	8	-1	-1	12
15	6.839134439145382E-5	TGTGCTGCGTGGGATCACACTGGTTGGTTCAAGATATTT	CAAWDHTGWFKIF	TRGV10	.	TRGJP1	17	-1	-1	17
15	6.839134439145382E-5	TGTGCTGCGTGGGACTTCACTGGTTGGTTCAAGATATTT	CAAWDFTGWFKIF	TRGV10	.	TRGJP1	13	-1	-1	17
15	6.839134439145382E-5	TGTGCTGCGTGGGAACCGAATTATTATAAGAAACTCTTT	CAAWEPNYYKKLF	TRGV10	.	TRGJ1	13	-1	-1	16
15	6.839134439145382E-5	TGTGCCACCTGGGTACCGAATTATTATAAGAAACTCTTT	CATWVPNYYKKLF	TRGV4	.	TRGJ1	12	-1	-1	16
15	6.839134439145382E-5	TGTGCCACCTGGGGCCCGACTTATTATAAGAAACTCTTT	CATWGPTYYKKLF	TRGV8	.	TRGJ1	12	-1	-1	16
15	6.839134439145382E-5	TGTGCCACCTGGGGGGTTAGTGATTGGATCAAGACGTTT	CATWGVSDWIKTF	TRGV2	.	TRGJP2	12	-1	-1	17
15	6.839134439145382E-5	TGTGCCACCTGGGGATCGAGCAAAAAAATCAAGGTATTT	CATWGSSKKIKVF	TRGV4	.	TRGJP	12	-1	-1	19
15	6.839134439145382E-5	TGTGCCACCTGGGATCTCCCTTATTATAAGAAACTCTTT	CATWDLPYYKKLF	TRGV8	.	TRGJ1	14	-1	-1	20
15	6.839134439145382E-5	TGTGCCACCTGGGATCCTATCGATTATAAGAAACTCTTT	CATWDPIDYKKLF	TRGV4	.	TRGJ1	14	-1	-1	22
15	6.839134439145382E-5	TGTGCCACCTGGGATCCGAGTTATTATAAGAAACTCTTT	CATWDPSYYKKLF	TRGV4	.	TRGJ1	14	-1	-1	13
15	6.839134439145382E-5	TGTGCCACCTGGGATGCTTTGAGGTATAAGAAACTCTTT	CATWDALRYKKLF	TRGV8	.	TRGJ1	14	-1	-1	24
15	6.839134439145382E-5	TGTGCCACCTGGGATGCTCATTATTATAAGAAACTCTTT	CATWDAHYYKKLF	TRGV4	.	TRGJ1	15	-1	-1	19
15	6.839134439145382E-5	TGTGCCACCTGGGATGGGCCAATTTATAAGAAACTCTTT	CATWDGPIYKKLF	TRGV4	.	TRGJ1	22	-1	-1	23
15	6.839134439145382E-5	TGTGCCACCTGGGATGGGCATCGTTATAAGAAACTCTTT	CATWDGHRYKKLF	TRGV4	.	TRGJ1	18	-1	-1	23
15	6.839134439145382E-5	TGTGCCACCTGGGATGGGCAATATTATAAGAAACTCTTT	CATWDGQYYKKLF	TRGV4	.	TRGJ1	18	-1	-1	21
15	6.839134439145382E-5	TGTGCCACCTGGGATAGTGATTATTATAAGAAACTCTTT	CATWDSDYYKKLF	TRGV8	.	TRGJ1	16	-1	-1	19
15	6.839134439145382E-5	TGTGCCACCTGGGATAGGCAGTATTATAAGAAACTCTTT	CATWDRQYYKKLF	TRGV8	.	TRGJ1	18	-1	-1	21
15	6.839134439145382E-5	TGTGCCACCTGGGACGGTCTTGTTGGGAAGAAACTCTTT	CATWDGLVGKKLF	TRGV5	.	TRGJ1	14	-1	-1	27
15	6.839134439145382E-5	TGTGCCACCTGGGACGACCTTTATTATAAGAAACTCTTT	CATWDDLYYKKLF	TRGV2	.	TRGJ1	15	-1	-1	20
15	6.839134439145382E-5	TGTGCCACCTGGGACAGGCCTAGATATAAGAAACTCTTT	CATWDRPRYKKLF	TRGV5	.	TRGJ1	20	-1	-1	24
15	6.839134439145382E-5	TGTGCCACCTGGGACAGGGGGTATTATAAGAAACTCTTT	CATWDRGYYKKLF	TRGV3	.	TRGJ1	17	-1	-1	21
15	6.839134439145382E-5	TGTGCCACCTGGGACAAGAATTATTATAAGAAACTCTTT	CATWDKNYYKKLF	TRGV3	.	TRGJ1	15	-1	-1	17
15	6.839134439145382E-5	TGTGCCACCTGGATCTCGAATTATTATAAGAAACTCTTT	CATWISNYYKKLF	TRGV4	.	TRGJ1	11	-1	-1	15
15	6.839134439145382E-5	TGTGCTGCGTGGGATTCGGGTTGGTTCAAGATATTT	CAAWDSGWFKIF	TRGV10	.	TRGJP1	15	-1	-1	18
15	6.839134439145382E-5	TGTGCCTTGTGGGAGGTAGTTTGGTTCAAGATATTT	CALWEVVWFKIF	TRGV9	.	TRGJP1	16	-1	-1	20
15	6.839134439145382E-5	TGTGCCACTCTAGGCCATTATTATAAGAAACTCTTT	CATLGHYYKKLF	TRGV4	.	TRGJ1	7	-1	-1	16
15	6.839134439145382E-5	TGTGCCACCTGGCAAAACTATTATAAGAAACTCTTT	CATWQNYYKKLF	TRGV7	.	TRGJ1	11	-1	-1	15
15	6.839134439145382E-5	TGTGCCACCTGGGCCCTTTATTATAAGAAACTCTTT	CATWALYYKKLF	TRGV3	.	TRGJ1	12	-1	-1	17
15	6.839134439145382E-5	TGTGCCACCTGGGATTTTGATTATAAGAAACTCTTT	CATWDFDYKKLF	TRGV8	.	TRGJ1	14	-1	-1	19
15	6.839134439145382E-5	TGTGCCACCTGGGATCGGTATTATAAGAAACTCTTT	CATWDRYYKKLF	TRGV8	.	TRGJ1	17	-1	-1	18
15	6.839134439145382E-5	TGTGCCACCTGGGATCATTATTATAAGAAACTCTTT	CATWDHYYKKLF	TRGV4	.	TRGJ1	14	-1	-1	16
[truncated: 3,334 more rows]
