# Supplementary material for: Dissection of the Human T-Cell Receptor γ Gene Repertoire in the Brain and Peripheral Blood Identifies Age- and Alzheimer's Disease-Associated Clonotype Profiles
Source: Front Immunol. 2020 Jan 29;11:12. doi: 10.3389/fimmu.2020.00012 (PMC7025544; doi:10.3389/fimmu.2020.00012)
Supplement: Supplementary file 5 [file Data_Sheet_2.zip › repertoires_corrected_and_decontaminated/O16.txt]

count	freq	cdr3nt	cdr3aa	v	d	j	VEnd	DStart	DEnd	JStart
5271	0.04612355617780889	TGTGCCTTGTGGGAGGTTATTAGGGAGTTGGGCAAAAAAATCAAGGTATTT	CALWEVIRELGKKIKVF	TRGV9	.	TRGJP	16	-1	-1	24
1528	0.013370668533426671	TGTGCCTTGTGGGAGGGGTTGTCCGGTTGGTTCAAGATATTT	CALWEGLSGWFKIF	TRGV9	.	TRGJP1	15	-1	-1	24
948	0.008295414770738536	TGTGCCTTGTGGGAGAACCAAGAGTTGGGCAAAAAAATCAAGGTATTT	CALWENQELGKKIKVF	TRGV9	.	TRGJP	14	-1	-1	18
913	0.007989149457472873	TGTGCCTTGTGGGAGGCACCCACTGGTTGGTTCAAGATATTT	CALWEAPTGWFKIF	TRGV9	.	TRGJP1	15	-1	-1	19
816	0.007140357017850893	TGTGCCTTGTGGGAGGTGCAAGAGTTGGGCAAAAAAATCAAGGTATTT	CALWEVQELGKKIKVF	TRGV9	.	TRGJP	19	-1	-1	17
690	0.006037801890094505	TGTGCCTTGTGGGGGGGAAAGTTGGGCAAAAAAATCAAGGTATTT	CALWGGKLGKKIKVF	TRGV9	.	TRGJP	15	-1	-1	13
604	0.005285264263213161	TGTGCTGCGTGGGATACCACTGGTTGGTTCAAGATATTT	CAAWDTTGWFKIF	TRGV10	.	TRGJP1	14	-1	-1	13
600	0.005250262513125656	TGTGCTGCGTGGGATTATTATAAGAAACTCTTT	CAAWDYYKKLF	TRGV10	.	TRGJ2	16	-1	-1	13
506	0.004427721386069303	TGTGCTGCGTGGGATTATCGGTGGGAAACCACTGGTTGGTTCAAGATATTT	CAAWDYRWETTGWFKIF	TRGV10	.	TRGJP1	16	-1	-1	27
496	0.004340217010850542	TGTGCCTTGTGGGAGGAGAAACAAGAGTTGGGCAAAAAAATCAAGGTATTT	CALWEEKQELGKKIKVF	TRGV9	.	TRGJP	15	-1	-1	21
392	0.003430171508575429	TGTGCCTTGTGGGAGAAACAGGGGAAACTCTTT	CALWEKQGKLF	TRGV9	.	TRGJ2	14	-1	-1	23
387	0.0033864193209660483	TGTGCTGCGTGGGAGAATTATAAGAAACTCTTT	CAAWENYKKLF	TRGV10	.	TRGJ1	13	-1	-1	16
384	0.00336016800840042	TGTGCTGCGTGGGATTTGGCCACTGGTTGGTTCAAGATATTT	CAAWDLATGWFKIF	TRGV10	.	TRGJP1	15	-1	-1	19
376	0.0032901645082254113	TGTGCCTTGTGGGAGGTCCAAGAGTTGGGCAAAAAAATCAAGGTATTT	CALWEVQELGKKIKVF	TRGV9	.	TRGJP	19	-1	-1	18
370	0.003237661883094155	TGTGCCTTGTGGGAGGTGGAAGAGTTGGGCAAAAAAATCAAGGTATTT	CALWEVEELGKKIKVF	TRGV9	.	TRGJP	17	-1	-1	19
337	0.0029488974448722434	TGTGCTGCGTGGGATTTGTTTTATTATAAGAAACTCTTT	CAAWDLFYYKKLF	TRGV10	.	TRGJ2	15	-1	-1	20
328	0.002870143507175359	TGTGCCTTGTGGGAGGTGCCCCCAGAGTTGGGCAAAAAAATCAAGGTATTT	CALWEVPPELGKKIKVF	TRGV9	.	TRGJP	21	-1	-1	23
326	0.0028526426321316065	TGTGCTGCGTGGGATTATAAGAAACTCTTT	CAAWDYKKLF	TRGV10	.	TRGJ2	16	-1	-1	13
311	0.002721386069303465	TGTGCCACCTGGGACGGGAATTATTATAAGAAACTCTTT	CATWDGNYYKKLF	TRGV2	.	TRGJ1	17	-1	-1	17
289	0.002528876443822191	TGTGCCTTGTGGGAGGTGCTTGAGTTGGGCAAAAAAATCAAGGTATTT	CALWEVLELGKKIKVF	TRGV9	.	TRGJP	18	-1	-1	21
285	0.0024938746937346865	TGTGCCTGGGGGTCGACCGGTTGGTTCAAGATATTT	CAWGSTGWFKIF	TRGV9	.	TRGJP1	6	-1	-1	15
284	0.0024851242562128105	TGTGCTGCGTGGGATTTGGCGGAGTCAGGGGATAAGAAACTCTTT	CAAWDLAESGDKKLF	TRGV10	.	TRGJ1	15	-1	-1	31
279	0.00244137206860343	TGTGCTGCGTGGGATAAGAAACTCTTT	CAAWDKKLF	TRGV10	.	TRGJ2	14	-1	-1	13
266	0.002327616380819041	TGTGCCTTGTGGGAGGTGGTGTTGGGCAAAAAAATCAAGGTATTT	CALWEVVLGKKIKVF	TRGV9	.	TRGJP	17	-1	-1	20
262	0.0022926146307315366	TGTGCCTTGTGGGAGGTTCGACCTTTGGGGAAACTCTTT	CALWEVRPLGKLF	TRGV9	.	TRGJ1	23	-1	-1	29
229	0.0020038501925096256	TGTGCCACCTGGGATACCACTGGTTGGTTCAAGATATTT	CATWDTTGWFKIF	TRGV8	.	TRGJP1	15	-1	-1	13
216	0.0018900945047252364	TGTGCCTTGGGCTACGGGTTGGGCAAAAAAATCAAGGTATTT	CALGYGLGKKIKVF	TRGV9	.	TRGJP	8	-1	-1	4
211	0.0018463423171158559	TGTGCCTTGTGGGAGGAGGCCCTCGAGTTGGGCAAAAAAATCAAGGTATTT	CALWEEALELGKKIKVF	TRGV9	.	TRGJP	15	-1	-1	24
208	0.0018200910045502274	TGTGCCTTGTGGGAGACCCCGCGGGAGTTGGGCAAAAAAATCAAGGTATTT	CALWETPRELGKKIKVF	TRGV9	.	TRGJP	14	-1	-1	24
207	0.0018113405670283514	TGTGCTGCGTGGGGCACTGGTTGGTTCAAGATATTT	CAAWGTGWFKIF	TRGV10	.	TRGJP1	12	-1	-1	14
199	0.0017413370668533427	TGTGCTGCGTGGGATTATACCACTGGTTGGTTCAAGATATTT	CAAWDYTTGWFKIF	TRGV10	.	TRGJP1	16	-1	-1	8
189	0.0016538326916345817	TGTGCCTTGTGGGAGGTGCAAACCACTGGTTGGTTCAAGATATTT	CALWEVQTTGWFKIF	TRGV9	.	TRGJP1	19	-1	-1	21
179	0.0015663283164158207	TGTGCCTTGTGGGAGGCCCGGCCTATTTATTATAAGAAACTCTTT	CALWEARPIYYKKLF	TRGV9	.	TRGJ1	15	-1	-1	26
171	0.001496324816240812	TGTGCCTTGTGGGAGGTGAGGGGGTTGGGCAAAAAAATCAAGGTATTT	CALWEVRGLGKKIKVF	TRGV9	.	TRGJP	17	-1	-1	23
167	0.0014613230661533077	TGTGCTGCGTGGGCATCAATCCCCGACCTCTTT	CAAWASIPDLF	TRGV10	.	TRGJ1	12	-1	-1	27
166	0.0014525726286314315	TGTGCTGCGTGGGAAACTTCCGAGGACCCGAATACCACTGGTTGGTTCAAGATATTT	CAAWETSEDPNTTGWFKIF	TRGV10	.	TRGJP1	13	-1	-1	31
165	0.0014438221911095555	TGTGCCTTGTGGGAGGATTATTATAAGAAACTCTTT	CALWEDYYKKLF	TRGV9	.	TRGJ1	15	-1	-1	16
163	0.0014263213160658032	TGTGCCACCTGGGACGGGCGGTATTATAAGAAACTCTTT	CATWDGRYYKKLF	TRGV2	.	TRGJ2	18	-1	-1	21
153	0.0013388169408470423	TGTGCCACCTGGGACGGGCTTGATTATAAGAAACTCTTT	CATWDGLDYKKLF	TRGV2	.	TRGJ2	18	-1	-1	22
152	0.0013300665033251662	TGTGCCTTGTGGGAGATCGCAATGGGGTTGGGCAAAAAAATCAAGGTATTT	CALWEIAMGLGKKIKVF	TRGV9	.	TRGJP	14	-1	-1	26
152	0.0013300665033251662	TGTGCCCTCGCGGAGTTGGGCAAAAAAATCAAGGTATTT	CALAELGKKIKVF	TRGV9	.	TRGJP	5	-1	-1	12
151	0.0013213160658032902	TGTGCTGCGTGGGATTACGGTCATACCACTGGTTGGTTCAAGATATTT	CAAWDYGHTTGWFKIF	TRGV10	.	TRGJP1	28	-1	-1	22
143	0.0012513125656282815	TGTGCCACCTGGGACGGGCATTATTATAAGAAACTCTTT	CATWDGHYYKKLF	TRGV2	.	TRGJ1	18	-1	-1	19
142	0.0012425621281064053	TGTGCTGCGTGGGACGATACCACTGGTTGGTTCAAGATATTT	CAAWDDTTGWFKIF	TRGV10	.	TRGJP1	13	-1	-1	16
142	0.0012425621281064053	TGTGCTGCGTGGGATTGGGGGTGTAAGAAACTCTTT	CAAWDWGCKKLF	TRGV10	.	TRGJ1	15	-1	-1	23
141	0.0012338116905845293	TGTGCCTTGTGGGAGGTGGGAGAGTTGGGCAAAAAAATCAAGGTATTT	CALWEVGELGKKIKVF	TRGV9	.	TRGJP	17	-1	-1	20
138	0.001207560378018901	TGTGCCTTGTGGGAGGTGAAAGAGTTGGGCAAAAAAATCAAGGTATTT	CALWEVKELGKKIKVF	TRGV9	.	TRGJP	17	-1	-1	19
138	0.001207560378018901	TGTGCCTTGTGGGAGGAAAATACCACTGGTTGGTTCAAGATATTT	CALWEENTTGWFKIF	TRGV9	.	TRGJP1	15	-1	-1	19
137	0.0011988099404970248	TGTGCTGCGTGGGACTATACCACTGGTTGGTTCAAGATATTT	CAAWDYTTGWFKIF	TRGV10	.	TRGJP1	16	-1	-1	8
136	0.0011900595029751488	TGTGCCTTGTGGGATAAACAAGAGTTGGGCAAAAAAATCAAGGTATTT	CALWDKQELGKKIKVF	TRGV9	.	TRGJP	13	-1	-1	18
133	0.0011638081904095205	TGTGCCTTGTGGGAGGGGCTTGAGTTGGGCAAAAAAATCAAGGTATTT	CALWEGLELGKKIKVF	TRGV9	.	TRGJP	18	-1	-1	15
133	0.0011638081904095205	TGTGCCACCTGGGATGGGAATTATTATAAGAAACTCTTT	CATWDGNYYKKLF	TRGV8	.	TRGJ1	17	-1	-1	17
132	0.0011550577528876443	TGTGCTGCGTGGGATTCTGGTTGGTTCAAGATATTT	CAAWDSGWFKIF	TRGV10	.	TRGJP1	15	-1	-1	16
131	0.0011463073153657683	TGTGCTGCGTGGGATTATACGTATTATAAGAAACTCTTT	CAAWDYTYYKKLF	TRGV10	.	TRGJ2	16	-1	-1	21
128	0.00112005600280014	TGTGCCTTGTGGGAGGTGCATTATAAGAAACTCTTT	CALWEVHYKKLF	TRGV9	.	TRGJ1	19	-1	-1	19
126	0.0011025551277563878	TGTGCCTTGTGGGGGAAACTCTTT	CALWGKLF	TRGV9	.	TRGJ1	12	-1	-1	14
125	0.0010938046902345118	TGTGCCTTGTGGGATCTAGAGTTGGGCAAAAAAATCAAGGTATTT	CALWDLELGKKIKVF	TRGV9	.	TRGJP	13	-1	-1	17
124	0.0010850542527126355	TGTGCTGCGTGGGCCCCATTACTAAAGAAACTCTTT	CAAWAPLLKKLF	TRGV10	.	TRGJ1	12	-1	-1	17
123	0.0010763038151907595	TGTGCTGCGTGGGATTCGGGTTGGTTCAAGATATTT	CAAWDSGWFKIF	TRGV10	.	TRGJP1	15	-1	-1	18
120	0.0010500525026251313	TGTGCCTTGTGGGAGGTGAAGGGGGAGTTGGGCAAAAAAATCAAGGTATTT	CALWEVKGELGKKIKVF	TRGV9	.	TRGJP	17	-1	-1	24
116	0.0010150507525376268	TGTGCCTTGTGGGAGGCAAAAGAGTTGGGCAAAAAAATCAAGGTATTT	CALWEAKELGKKIKVF	TRGV9	.	TRGJP	15	-1	-1	19
114	9.975498774938748E-4	TGTGCCACCTGGGACGAGATTTATTATAAGAAACTCTTT	CATWDEIYYKKLF	TRGV2	.	TRGJ1	15	-1	-1	17
112	9.800490024501226E-4	TGTGCCTTGTGGGACCCTAGACAAGAGTTGGGCAAAAAAATCAAGGTATTT	CALWDPRQELGKKIKVF	TRGV9	.	TRGJP	13	-1	-1	21
112	9.800490024501226E-4	TGTGCCTTGTGGGAGGTGCTTAAGAAACTCTTT	CALWEVLKKLF	TRGV9	.	TRGJ2	18	-1	-1	20
111	9.712985649282464E-4	TGTGCCTTGTGGGAGGTGCGTTATAAGAAACTCTTT	CALWEVRYKKLF	TRGV9	.	TRGJ1	18	-1	-1	20
110	9.625481274063703E-4	TGTGCCTTGTGGCAGAAAGAGTTGGGCAAAAAAATCAAGGTATTT	CALWQKELGKKIKVF	TRGV9	.	TRGJP	14	-1	-1	16
108	9.450472523626182E-4	TGTGCCTTGTGGCCTATAATGTTTAAGAAACTCTTT	CALWPIMFKKLF	TRGV9	.	TRGJ2	11	-1	-1	23
106	9.275463773188659E-4	TGTGCCTTGTGGGAGGTCTATACCACTGGTTGGTTCAAGATATTT	CALWEVYTTGWFKIF	TRGV9	.	TRGJP1	16	-1	-1	14
106	9.275463773188659E-4	TGTGCCCCGAGGCCACTCTTT	CAPRPLF	TRGV9	.	TRGJ1	5	-1	-1	14
103	9.012950647532377E-4	TGTGCCTTGTGGGAGGTCCCGTTGGGCAAAAAAATCAAGGTATTT	CALWEVPLGKKIKVF	TRGV9	.	TRGJP	16	-1	-1	20
101	8.837941897094855E-4	TGTGCTGCGTGGAGTAATACCACTGGTTGGTTCAAGATATTT	CAAWSNTTGWFKIF	TRGV10	.	TRGJP1	11	-1	-1	13
101	8.837941897094855E-4	TGTGCTGCGGGGGGGGAGCTCTTT	CAAGGELF	TRGV10	.	TRGJ2	12	-1	-1	18
99	8.662933146657333E-4	TGTGCCTTGTGGGAGGCACAAGAGTTGGGCAAAAAAATCAAGGTATTT	CALWEAQELGKKIKVF	TRGV9	.	TRGJP	15	-1	-1	18
99	8.662933146657333E-4	TGTGCTGCGTTGTGGAGGGCGAAACTCTTT	CAALWRAKLF	TRGV10	.	TRGJ2	9	-1	-1	20
97	8.487924396219811E-4	TGTGCTGCGTGGGACACTGGTTGGTTCAAGATATTT	CAAWDTGWFKIF	TRGV10	.	TRGJP1	13	-1	-1	14
97	8.487924396219811E-4	TGTGCCTTGTGGAAGAAACTCTTT	CALWKKLF	TRGV9	.	TRGJ2	14	-1	-1	12
96	8.40042002100105E-4	TGTGCCTTGTGGGAGGTGCCCGGTTATAAGAAACTCTTT	CALWEVPGYKKLF	TRGV9	.	TRGJ1	18	-1	-1	23
94	8.225411270563528E-4	TGTGCCTGCTGGATTAGGGTTGTGGGGACTGGTTGGTTCAAGATATTT	CACWIRVVGTGWFKIF	TRGV11	.	TRGJP1	17	-1	-1	27
94	8.225411270563528E-4	TGTGCCTTGTGGGAGGTCCACTCTGGCGGTTATAAGAAACTCTTT	CALWEVHSGGYKKLF	TRGV9	.	TRGJ1	20	-1	-1	29
94	8.225411270563528E-4	TGTGCCTTGTGGGAGGTGCAAGTGTATTATAAGAAACTCTTT	CALWEVQVYYKKLF	TRGV9	.	TRGJ1	19	-1	-1	24
94	8.225411270563528E-4	TGTCACAGGGGTTTAAATAAGAAACTCTTT	CHRGLNKKLF	TRGV9	.	TRGJ1	2	-1	-1	16
92	8.050402520126006E-4	TGTGCCTTGTGGCCCTCGCGGGGGAAACTCTTT	CALWPSRGKLF	TRGV9	.	TRGJ1	11	-1	-1	23
91	7.962898144907246E-4	TGTGCCTTGTGGGAGGTGAGTTCGGGGTGGTTCAAGATATTT	CALWEVSSGWFKIF	TRGV9	.	TRGJP1	17	-1	-1	24
91	7.962898144907246E-4	TGTGCCTTGTGGGAGGTGCCATCCCAGAAGAAACTCTTT	CALWEVPSQKKLF	TRGV9	.	TRGJ2	29	-1	-1	27
91	7.962898144907246E-4	TGTGCCTTGTGGGAGGTGCATCATTATAAGAAACTCTTT	CALWEVHHYKKLF	TRGV9	.	TRGJ1	19	-1	-1	19
89	7.787889394469723E-4	TGTGCCTTGTGGGAGGTTTATTATAAGAAACTCTTT	CALWEVYYKKLF	TRGV9	.	TRGJ2	16	-1	-1	17
89	7.787889394469723E-4	TCAGCGGGTTGGTTCAAGATATTT	SAGWFKIF	TRGV9	.	TRGJP1	0	-1	-1	6
88	7.700385019250962E-4	TGTGCCTTGCTCTTT	CALLF	TRGV9	.	TRGJ1	8	-1	-1	9
87	7.612880644032201E-4	TGTGCCTTGTGGGAGGTGCTAGGGAGTTATTATAAGAAACTCTTT	CALWEVLGSYYKKLF	TRGV9	.	TRGJ1	18	-1	-1	23
87	7.612880644032201E-4	TGTGCCCGCCTTTTGAAACTCTTT	CARLLKLF	TRGV9	.	TRGJ1	5	-1	-1	14
87	7.612880644032201E-4	TGTGCCACCTGGGACAGGCTGAGATATAAGAAACTCTTT	CATWDRLRYKKLF	TRGV3	.	TRGJ1	18	-1	-1	24
86	7.525376268813441E-4	TGTGCCTTGTGGGAGGTGATGGAGTTGGGCAAAAAAATCAAGGTATTT	CALWEVMELGKKIKVF	TRGV9	.	TRGJP	17	-1	-1	21
86	7.525376268813441E-4	TGTGCCTTGTGGGAGGTGCGAGGGGGTATGGGTAAGAAACTCTTT	CALWEVRGGMGKKLF	TRGV9	.	TRGJ1	18	-1	-1	32
86	7.525376268813441E-4	TGTGCCTTGTGGGAGGTGCGCGGTTGGTTCAAGATATTT	CALWEVRGWFKIF	TRGV9	.	TRGJP1	18	-1	-1	21
83	7.262863143157157E-4	TGTGCTGCGTGGGATAACCCGCAGAAGAAACTCTTT	CAAWDNPQKKLF	TRGV10	.	TRGJ1	17	-1	-1	24
82	7.175358767938397E-4	TGTGCCTTGTGGGAATCTTGGGATGGTTGGTTCAAGATATTT	CALWESWDGWFKIF	TRGV9	.	TRGJP1	13	-1	-1	23
81	7.087854392719636E-4	TGTGCCTTGTGGGGTAGCTATTATAAGAAACTCTTT	CALWGSYYKKLF	TRGV9	.	TRGJ2	12	-1	-1	18
81	7.087854392719636E-4	TGTGCCTTGTGGGGGGGTTGGTTCAAGATATTT	CALWGGWFKIF	TRGV9	.	TRGJP1	15	-1	-1	15
80	7.000350017500875E-4	TGTGCCTTGTGGGAGGTGCGGGGCACTGGTTGGTTCAAGATATTT	CALWEVRGTGWFKIF	TRGV9	.	TRGJP1	18	-1	-1	23
80	7.000350017500875E-4	TGTGCCTTGTGGGAGACAACTGGTTGGTTCAAGATATTT	CALWETTGWFKIF	TRGV9	.	TRGJP1	14	-1	-1	15
78	6.825341267063354E-4	TGTGCCTTGTGCGAACGAAGGTGGTTGGGCAAAAAAATCAAGGTATTT	CALCERRWLGKKIKVF	TRGV9	.	TRGJP	13	-1	-1	23
78	6.825341267063354E-4	TGTGCTGCGTGGGATTTTACCACTGGTTGGTTCAAGATATTT	CAAWDFTTGWFKIF	TRGV10	.	TRGJP1	15	-1	-1	17
78	6.825341267063354E-4	TGTGCCTTGTGGGAGGTCCGCCAAGGTTGGTTCAAGATATTT	CALWEVRQGWFKIF	TRGV9	.	TRGJP1	16	-1	-1	24
78	6.825341267063354E-4	TGTGCCTTGTGGGAGGTGCGGGGTGAACTCTTT	CALWEVRGELF	TRGV9	.	TRGJ1	18	-1	-1	25
77	6.737836891844592E-4	TGTGCCTTGTGGGAGGTGCGCGAGAAACTCTTT	CALWEVREKLF	TRGV9	.	TRGJ1	18	-1	-1	22
77	6.737836891844592E-4	TGTGCCTTGTGGGAGATACGGCTCTTT	CALWEIRLF	TRGV9	.	TRGJ1	14	-1	-1	21
76	6.650332516625831E-4	TGTGCCTTGTGGGAGGCCGAGTTGGGCAAAAAAATCAAGGTATTT	CALWEAELGKKIKVF	TRGV9	.	TRGJP	15	-1	-1	18
76	6.650332516625831E-4	TGTGCCTTGTGGGAGGTGTTGGGCAAAAAAATCAAGGTATTT	CALWEVLGKKIKVF	TRGV9	.	TRGJP	17	-1	-1	17
76	6.650332516625831E-4	TGTGCCTTGTGGGGGTCTGGTTGGTTCAAGATATTT	CALWGSGWFKIF	TRGV9	.	TRGJP1	15	-1	-1	16
76	6.650332516625831E-4	TGTGCCTTGTGGGATGCTGGTTGGTTCAAGATATTT	CALWDAGWFKIF	TRGV9	.	TRGJP1	13	-1	-1	16
75	6.56282814140707E-4	TGTGCCTTGTGGGAGGCGCCCACTGGTTGGTTCAAGATATTT	CALWEAPTGWFKIF	TRGV9	.	TRGJP1	18	-1	-1	19
75	6.56282814140707E-4	TGTGCCTTGTGGGAGGTCGGACCCGAGAAACTCTTT	CALWEVGPEKLF	TRGV9	.	TRGJ1	16	-1	-1	25
75	6.56282814140707E-4	TGTGCCCCCCGCCCCCCTGGTTGGTTCAAGATATTT	CAPRPPGWFKIF	TRGV9	.	TRGJP1	5	-1	-1	13
74	6.47532376618831E-4	TGTGCCTTGTGGGAGACCCCGTCAGATACCACTGGTTGGTTCAAGATATTT	CALWETPSDTTGWFKIF	TRGV9	.	TRGJP1	14	-1	-1	25
74	6.47532376618831E-4	TGTGCCTTGTGGGAGGTCCCCCCACCCCCTTCTCTCTTT	CALWEVPPPPSLF	TRGV9	.	TRGJ1	24	-1	-1	33
74	6.47532376618831E-4	TGTGCTGCGTGGGACGGGGAGAAACTCTTT	CAAWDGEKLF	TRGV10	.	TRGJ1	13	-1	-1	19
74	6.47532376618831E-4	TGTGCCTTGTGGGAGTGGGAGAAACTCTTT	CALWEWEKLF	TRGV9	.	TRGJ1	14	-1	-1	19
73	6.387819390969549E-4	TGTGCTGCGTGGGATTACTGTACCACTGGTTGGTTCAAGATATTT	CAAWDYCTTGWFKIF	TRGV10	.	TRGJP1	21	-1	-1	20
73	6.387819390969549E-4	TGTGCCTTGTGGGAAGGCGAGTTGGGCAAAAAAATCAAGGTATTT	CALWEGELGKKIKVF	TRGV9	.	TRGJP	13	-1	-1	18
73	6.387819390969549E-4	TGTGCCTTGTGGGAAGGAGCCACTGGTTGGTTCAAGATATTT	CALWEGATGWFKIF	TRGV9	.	TRGJP1	13	-1	-1	19
73	6.387819390969549E-4	TGTGCCTTGTGGGAGGTGCCTACTAAGAAACTCTTT	CALWEVPTKKLF	TRGV9	.	TRGJ1	18	-1	-1	23
73	6.387819390969549E-4	TGTGCCTTGTGGGAGAAACGTCCTGGTTGGTTCAAGATATTT	CALWEKRPGWFKIF	TRGV9	.	TRGJP1	14	-1	-1	22
72	6.300315015750788E-4	TGTGCCTTGTGGGAGGTGCTTTCTGGTTGGTTCAAGATATTT	CALWEVLSGWFKIF	TRGV9	.	TRGJP1	18	-1	-1	22
72	6.300315015750788E-4	TGTGCTGCGGACAATACCACTGGTTGGTTCAAGATATTT	CAADNTTGWFKIF	TRGV10	.	TRGJP1	8	-1	-1	13
72	6.300315015750788E-4	TGTGCCTTGTGGGACCCCCTTTATTATAAGAAACTCTTT	CALWDPLYYKKLF	TRGV9	.	TRGJ2	13	-1	-1	20
71	6.212810640532026E-4	TGTGCCTTGTGGGTAAGAGAGTTGGGCAAAAAAATCAAGGTATTT	CALWVRELGKKIKVF	TRGV9	.	TRGJP	12	-1	-1	17
71	6.212810640532026E-4	TGTGCCTTGTGGGAGGGAAACACTGGTTGGTTCAAGATATTT	CALWEGNTGWFKIF	TRGV9	.	TRGJP1	15	-1	-1	20
71	6.212810640532026E-4	TGTGCTGCGTGGGATTCGGGTTATTATAAGAAACTCTTT	CAAWDSGYYKKLF	TRGV10	.	TRGJ1	15	-1	-1	13
71	6.212810640532026E-4	TGTGCCTTGTGGGAGGACACTGGTTGGTTCAAGATATTT	CALWEDTGWFKIF	TRGV9	.	TRGJP1	15	-1	-1	17
71	6.212810640532026E-4	TGTGCCTTGTGTAGAACTGGTTGGTTCAAGATATTT	CALCRTGWFKIF	TRGV9	.	TRGJP1	10	-1	-1	15
71	6.212810640532026E-4	TGTGCCTTGTGGGAAATGGGCTGGTTCAAGATATTT	CALWEMGWFKIF	TRGV9	.	TRGJP1	13	-1	-1	18
71	6.212810640532026E-4	TGTGCCTTGTGGGCCTCAGGGTATTGTCTCTTT	CALWASGYCLF	TRGV9	.	TRGJ1	12	-1	-1	27
71	6.212810640532026E-4	TGTGCCTTGTGGGAGGTTGATCCGAAACTCTTT	CALWEVDPKLF	TRGV9	.	TRGJ1	16	-1	-1	23
71	6.212810640532026E-4	TGTGCCTTGTGGGAGGGGAATAAGAAACTCTTT	CALWEGNKKLF	TRGV9	.	TRGJ1	15	-1	-1	19
70	6.125306265313265E-4	TGTGCCTTGTGGGAGCTGTGCCAAGAGTTGGGCAAAAAAATCAAGGTATTT	CALWELCQELGKKIKVF	TRGV9	.	TRGJP	17	-1	-1	21
70	6.125306265313265E-4	TGTGCCTTGTGGGAAGAGCAAGAGTTGGGCAAAAAAATCAAGGTATTT	CALWEEQELGKKIKVF	TRGV9	.	TRGJP	19	-1	-1	17
70	6.125306265313265E-4	TGTGCCTTGTGGGAGGTAGAGTTGGGCAAAAAAATCAAGGTATTT	CALWEVELGKKIKVF	TRGV9	.	TRGJP	16	-1	-1	17
70	6.125306265313265E-4	TGTGCCTTGTGGGAGGTGGACACTGGTTGGTTCAAGATATTT	CALWEVDTGWFKIF	TRGV9	.	TRGJP1	20	-1	-1	20
70	6.125306265313265E-4	TGTGCCTTGTGGGATTCTGGTTGGTTCAAGATATTT	CALWDSGWFKIF	TRGV9	.	TRGJP1	13	-1	-1	16
70	6.125306265313265E-4	TGTGCCTTGTGGGAGCCGGGGAAACTCTTT	CALWEPGKLF	TRGV9	.	TRGJ1	14	-1	-1	20
69	6.037801890094505E-4	TGTGCCTTGTGGGAGGTCCCTACCACTGGTTGGTTCAAGATATTT	CALWEVPTTGWFKIF	TRGV9	.	TRGJP1	25	-1	-1	20
69	6.037801890094505E-4	TGTGCCTTGTGGGAGCCCCCTGGGTGGTTCAAGATATTT	CALWEPPGWFKIF	TRGV9	.	TRGJP1	14	-1	-1	16
69	6.037801890094505E-4	TGTGCCTTGTGGGAGGGACATAAGAAACTCTTT	CALWEGHKKLF	TRGV9	.	TRGJ2	15	-1	-1	19
68	5.950297514875744E-4	TGTGCCTTGTGGGACCTTAACCCACGCACTGGTTGGTTCAAGATATTT	CALWDLNPRTGWFKIF	TRGV9	.	TRGJP1	13	-1	-1	26
68	5.950297514875744E-4	TGTGCCTTGTGGGAGGAAAAAGAGTTGGGCAAAAAAATCAAGGTATTT	CALWEEKELGKKIKVF	TRGV9	.	TRGJP	15	-1	-1	19
68	5.950297514875744E-4	TGTGCCTTGTGGGAAACACAAGAGTTGGGCAAAAAAATCAAGGTATTT	CALWETQELGKKIKVF	TRGV9	.	TRGJP	13	-1	-1	18
68	5.950297514875744E-4	TGTGCCTTGTGGGAGGAAGAGTTGGGCAAAAAAATCAAGGTATTT	CALWEEELGKKIKVF	TRGV9	.	TRGJP	15	-1	-1	16
68	5.950297514875744E-4	TGTGCCTTGTGGGAGGTACACACTGGTTGGTTCAAGATATTT	CALWEVHTGWFKIF	TRGV9	.	TRGJP1	20	-1	-1	16
68	5.950297514875744E-4	TGTGCTGCGTGGGTTGGACAGTTCCTGTCGGAACTCTTT	CAAWVGQFLSELF	TRGV10	.	TRGJ1	12	-1	-1	31
68	5.950297514875744E-4	TGTGCCTTGTGGGAGGTTGATTGGTTCAAGATATTT	CALWEVDWFKIF	TRGV9	.	TRGJP1	16	-1	-1	17
68	5.950297514875744E-4	TGTGCCCTACATACCACTGGTTGGTTCAAGATATTT	CALHTTGWFKIF	TRGV9	.	TRGJP1	5	-1	-1	7
68	5.950297514875744E-4	TGTGCCTTGTCTCTCGAGGGGTTCAAGATATTT	CALSLEGFKIF	TRGV9	.	TRGJP1	9	-1	-1	19
67	5.862793139656983E-4	TGTGCCTTGTGGGAGGTGGATGAGTTGGGCAAAAAAATCAAGGTATTT	CALWEVDELGKKIKVF	TRGV9	.	TRGJP	17	-1	-1	21
67	5.862793139656983E-4	TGTGCCTTGTGGGAGGTGCGGCTGGGCAAAAAAATCAAGGTATTT	CALWEVRLGKKIKVF	TRGV9	.	TRGJP	18	-1	-1	22
67	5.862793139656983E-4	TGTGCCTTGTGGGAGGTGCTTGAATGGTTCAAGATATTT	CALWEVLEWFKIF	TRGV9	.	TRGJP1	18	-1	-1	24
66	5.775288764438221E-4	TGTGCTGCGTGGGATGGTTACTGGAATACCACTGGTTGGTTCAAGATATTT	CAAWDGYWNTTGWFKIF	TRGV10	.	TRGJP1	14	-1	-1	25
66	5.775288764438221E-4	TGTGCCTTGTGGGAGGTGGGTCAAGAGTTGGGCAAAAAAATCAAGGTATTT	CALWEVGQELGKKIKVF	TRGV9	.	TRGJP	17	-1	-1	16
66	5.775288764438221E-4	TGTGCCTTGTGGGAGGTCGGAGAGTTGGGCAAAAAAATCAAGGTATTT	CALWEVGELGKKIKVF	TRGV9	.	TRGJP	16	-1	-1	20
66	5.775288764438221E-4	TGTGCCTTGTGGGAGGCGGGAGAGTTGGGCAAAAAAATCAAGGTATTT	CALWEAGELGKKIKVF	TRGV9	.	TRGJP	15	-1	-1	20
66	5.775288764438221E-4	TGTGCCTTGTGGGAGGGACAAGAGTTGGGCAAAAAAATCAAGGTATTT	CALWEGQELGKKIKVF	TRGV9	.	TRGJP	15	-1	-1	14
66	5.775288764438221E-4	TGTGCCTTGTGGGAGGTGCAAGGGGAGAAACTCTTT	CALWEVQGEKLF	TRGV9	.	TRGJ1	19	-1	-1	25
66	5.775288764438221E-4	TGCCCGCTCTTT	CPLF	TRGV10	.	TRGJ1	1	-1	-1	6
65	5.687784389219461E-4	TGTGCCTTGTGGGAGCCCAAGTATAGTAGTGATTGGATCAAGACGTTT	CALWEPKYSSDWIKTF	TRGV9	.	TRGJP2	14	-1	-1	21
65	5.687784389219461E-4	TGTGCCTTGTGGGAGCGAGAGTTGGGCAAAAAAATCAAGGTATTT	CALWERELGKKIKVF	TRGV9	.	TRGJP	14	-1	-1	14
65	5.687784389219461E-4	TGTGCCTTGTGGGCCCGTCCTGGTAAGAAACTCTTT	CALWARPGKKLF	TRGV9	.	TRGJ1	12	-1	-1	23
65	5.687784389219461E-4	TGTGCCTTGTGGGAGGTGCACTATAAGAAACTCTTT	CALWEVHYKKLF	TRGV9	.	TRGJ1	20	-1	-1	21
65	5.687784389219461E-4	TGTGCTGCGTGGGATTCGGGGTTCAAGATATTT	CAAWDSGFKIF	TRGV10	.	TRGJP1	15	-1	-1	19
65	5.687784389219461E-4	TGTGCCTGCTCGGGTTGGTTCAAGATATTT	CACSGWFKIF	TRGV9	.	TRGJP1	6	-1	-1	12
64	5.6002800140007E-4	TGTGCCTTGTGGGAGCCTACTGCCACTGGTTGGTTCAAGATATTT	CALWEPTATGWFKIF	TRGV9	.	TRGJP1	14	-1	-1	22
64	5.6002800140007E-4	TGTGCCTTGTGGGAGAAGGAGTTGGGCAAAAAAATCAAGGTATTT	CALWEKELGKKIKVF	TRGV9	.	TRGJP	14	-1	-1	18
64	5.6002800140007E-4	TGTGCCTTGTGGGAGGTGCTCGAGGTCGATAAGAAACTCTTT	CALWEVLEVDKKLF	TRGV9	.	TRGJ1	18	-1	-1	28
64	5.6002800140007E-4	TGTGCCTTGTGGGAGGTGCATGACGGGGCCTTCAAGATATTT	CALWEVHDGAFKIF	TRGV9	.	TRGJP1	19	-1	-1	30
64	5.6002800140007E-4	TGTGCCTTGTGGGAGGTGGTCGCTGGTTGGTTCAAGATATTT	CALWEVVAGWFKIF	TRGV9	.	TRGJP1	17	-1	-1	22
64	5.6002800140007E-4	TGTGCCTTGTGGGACGTCCCTGGTTGGTTCAAGATATTT	CALWDVPGWFKIF	TRGV9	.	TRGJP1	16	-1	-1	19
64	5.6002800140007E-4	TGTGCTGCGTGGGATGATTATTATAAGAAACTCTTT	CAAWDDYYKKLF	TRGV10	.	TRGJ1	14	-1	-1	16
64	5.6002800140007E-4	TGTGCTGCGTGGGATTATACTAAGAAACTCTTT	CAAWDYTKKLF	TRGV10	.	TRGJ2	16	-1	-1	13
64	5.6002800140007E-4	TGTGCCTTGTGGGAGCGTCCTAAGAAACTCTTT	CALWERPKKLF	TRGV9	.	TRGJ1	14	-1	-1	20
64	5.6002800140007E-4	TGTGCCTTGTGGGAGGTCCCGAAGAAACTCTTT	CALWEVPKKLF	TRGV9	.	TRGJ1	16	-1	-1	21
64	5.6002800140007E-4	TGTGCCTTGTGGGAGATTTGGTTCAAGATATTT	CALWEIWFKIF	TRGV9	.	TRGJP1	14	-1	-1	17
64	5.6002800140007E-4	TGTGCTGCGTGTCCTAAGAAACTCTTT	CAACPKKLF	TRGV10	.	TRGJ1	10	-1	-1	14
64	5.6002800140007E-4	TGTGCCTTGTGGGGGATCAAGATATTT	CALWGIKIF	TRGV9	.	TRGJP1	12	-1	-1	13
63	5.512775638781939E-4	TGTGCCTTGTGGGGCCATACCACTGGTTGGTTCAAGATATTT	CALWGHTTGWFKIF	TRGV9	.	TRGJP1	12	-1	-1	16
63	5.512775638781939E-4	TGTGCCTTGTGGGAGGTGCGGGGGTATAAGAAACTCTTT	CALWEVRGYKKLF	TRGV9	.	TRGJ1	18	-1	-1	24
63	5.512775638781939E-4	TGTGCCTTGTGGGAGGTGAATTATAAGAAACTCTTT	CALWEVNYKKLF	TRGV9	.	TRGJ1	17	-1	-1	19
62	5.425271263563178E-4	TGTGCCTTGTGGGAGGTGCCAGAAGAGTTGGGCAAAAAAATCAAGGTATTT	CALWEVPEELGKKIKVF	TRGV9	.	TRGJP	18	-1	-1	22
62	5.425271263563178E-4	TGTGCCTTGTGGGAGGTGGTTCTAAAGTTGGGCAAAAAAATCAAGGTATTT	CALWEVVLKLGKKIKVF	TRGV9	.	TRGJP	17	-1	-1	25
62	5.425271263563178E-4	TGTGCCTTGTGGGGGCAAGAGTTGGGCAAAAAAATCAAGGTATTT	CALWGQELGKKIKVF	TRGV9	.	TRGJP	12	-1	-1	12
62	5.425271263563178E-4	TGTGCCTTGTGGGAGGCCACTATGAATTATTATAAGAAACTCTTT	CALWEATMNYYKKLF	TRGV9	.	TRGJ1	15	-1	-1	23
62	5.425271263563178E-4	TGTGCCTTGTGGGAGGTGCAGACTGGTTGGTTCAAGATATTT	CALWEVQTGWFKIF	TRGV9	.	TRGJP1	19	-1	-1	21
62	5.425271263563178E-4	TGTGCTGCGTGGGTGACCACTGGTTGGTTCAAGATATTT	CAAWVTTGWFKIF	TRGV10	.	TRGJP1	12	-1	-1	15
62	5.425271263563178E-4	TGTGCTGCGTGGGAGAATTATTATAAGAAACTCTTT	CAAWENYYKKLF	TRGV10	.	TRGJ1	13	-1	-1	14
62	5.425271263563178E-4	TGTGCCTTGTGGGTTTCATGGGTTAAGAAACTCTTT	CALWVSWVKKLF	TRGV9	.	TRGJ1	12	-1	-1	23
62	5.425271263563178E-4	TGTGCCTTTTGTACTGGTTGGTTCAAGATATTT	CAFCTGWFKIF	TRGV9	.	TRGJP1	10	-1	-1	12
62	5.425271263563178E-4	TGTGCCTTGTGGGAACCAAGGTTCAAGATATTT	CALWEPRFKIF	TRGV9	.	TRGJP1	13	-1	-1	19
62	5.425271263563178E-4	TGTGCTGCGTGGGACCGCTGGGAGATATTT	CAAWDRWEIF	TRGV10	.	TRGJP1	13	-1	-1	22
61	5.337766888344418E-4	TGTGCCTTGTGGGAGGCACAACAAGAGTTGGGCAAAAAAATCAAGGTATTT	CALWEAQQELGKKIKVF	TRGV9	.	TRGJP	15	-1	-1	21
61	5.337766888344418E-4	TGTGCCTTGTGGGAGCGTCAGGCGTTGGGCAAAAAAATCAAGGTATTT	CALWERQALGKKIKVF	TRGV9	.	TRGJP	14	-1	-1	23
61	5.337766888344418E-4	TGTGCCTTGTGGCGAGAGTTGGGCAAAAAAATCAAGGTATTT	CALWRELGKKIKVF	TRGV9	.	TRGJP	15	-1	-1	10
61	5.337766888344418E-4	TGTGCCTTGTGGGAGGTGCGTTATTATAAGAAACTCTTT	CALWEVRYYKKLF	TRGV9	.	TRGJ1	18	-1	-1	20
61	5.337766888344418E-4	TGTGCCTTGTGGGAGGTGCAACATTATAAGAAACTCTTT	CALWEVQHYKKLF	TRGV9	.	TRGJ2	19	-1	-1	22
61	5.337766888344418E-4	TGTGCCTTGTGGGAGGTGAGGAGCAGTAAGAAACTCTTT	CALWEVRSSKKLF	TRGV9	.	TRGJ1	17	-1	-1	26
61	5.337766888344418E-4	TGTGCCTTGTGGGAGGAGAATTATTATAAGAAACTCTTT	CALWEENYYKKLF	TRGV9	.	TRGJ2	15	-1	-1	17
61	5.337766888344418E-4	TGTGCCTTGTGGGAAGGCTCTGGTTGGTTCAAGATATTT	CALWEGSGWFKIF	TRGV9	.	TRGJP1	13	-1	-1	19
61	5.337766888344418E-4	TGTGCCTTGTGGGTTGGTGGTTGGTTCAAGATATTT	CALWVGGWFKIF	TRGV9	.	TRGJP1	12	-1	-1	17
61	5.337766888344418E-4	TGTGCCTTGTGGGAGGTAGGTAGGGAGAAACTCTTT	CALWEVGREKLF	TRGV9	.	TRGJ1	16	-1	-1	25
61	5.337766888344418E-4	TGTGCCCCTTATACCACTGGTTGGTTCAAGATATTT	CAPYTTGWFKIF	TRGV9	.	TRGJP1	5	-1	-1	9
60	5.250262513125656E-4	TGTGCCTTGTGGGAGGTAGGTCTAGAGTTGGGCAAAAAAATCAAGGTATTT	CALWEVGLELGKKIKVF	TRGV9	.	TRGJP	16	-1	-1	23
60	5.250262513125656E-4	TGTGCCTTGTGGGAGGTCTCGTTGGGCAAAAAAATCAAGGTATTT	CALWEVSLGKKIKVF	TRGV9	.	TRGJP	16	-1	-1	20
60	5.250262513125656E-4	TGTGCCTTGTGGGAGGTACTTACCACTGGTTGGTTCAAGATATTT	CALWEVLTTGWFKIF	TRGV9	.	TRGJP1	16	-1	-1	14
60	5.250262513125656E-4	TGTGCCTTGTGGGAGGTCCCGCCCGGTAAGAAACTCTTT	CALWEVPPGKKLF	TRGV9	.	TRGJ1	16	-1	-1	26
60	5.250262513125656E-4	TGTGCCTTGTGGGAGGTTGGGTATAAGAAACTCTTT	CALWEVGYKKLF	TRGV9	.	TRGJ1	16	-1	-1	21
60	5.250262513125656E-4	TGTGCCTTGTGGGAGGTGAGGAGTAAGAAACTCTTT	CALWEVRSKKLF	TRGV9	.	TRGJ1	17	-1	-1	23
60	5.250262513125656E-4	TGTGCCTTGTGGGGGGGGCTCTTT	CALWGGLF	TRGV9	.	TRGJ1	18	-1	-1	18
59	5.162758137906895E-4	TGTGCCTTGTGGACTCACTCTTATACCACTGGTTGGTTCAAGATATTT	CALWTHSYTTGWFKIF	TRGV9	.	TRGJP1	11	-1	-1	21
59	5.162758137906895E-4	TGTGCCTTGTGGGAGGGCCTTCGAAAGAAACTCTTT	CALWEGLRKKLF	TRGV9	.	TRGJ1	15	-1	-1	24
59	5.162758137906895E-4	TGTGCCTTGGGCCCTAGGGGTTATAAGAAACTCTTT	CALGPRGYKKLF	TRGV9	.	TRGJ1	8	-1	-1	20
59	5.162758137906895E-4	TGTGCCTGCTGGATGGCAAGTTGGTTCAAGATATTT	CACWMASWFKIF	TRGV11	.	TRGJP1	13	-1	-1	19
59	5.162758137906895E-4	TGTGCCTCGCCATATAAGAAACTCTTT	CASPYKKLF	TRGV9	.	TRGJ1	6	-1	-1	12
59	5.162758137906895E-4	TGTGCCTTGTGGGAGGCCCTAAAACTCTTT	CALWEALKLF	TRGV9	.	TRGJ1	15	-1	-1	21
58	5.075253762688134E-4	TGTGCCTTGTGGGAGGCTTCTCCTACGCAAGAGTTGGGCAAAAAAATCAAGGTATTT	CALWEASPTQELGKKIKVF	TRGV9	.	TRGJP	15	-1	-1	26
58	5.075253762688134E-4	TGTGCCTTGTGGGAGGTGTGGCGGATAGAGTTGGGCAAAAAAATCAAGGTATTT	CALWEVWRIELGKKIKVF	TRGV9	.	TRGJP	17	-1	-1	26
58	5.075253762688134E-4	TGTGCTGCGTGGGATTATACGTGTGGGTCTGGTTGGTTCAAGATATTT	CAAWDYTCGSGWFKIF	TRGV10	.	TRGJP1	16	-1	-1	28
58	5.075253762688134E-4	TGTGCCTTGTGTTCTGCGTGTGAGTTGGGCAAAAAAATCAAGGTATTT	CALCSACELGKKIKVF	TRGV9	.	TRGJP	10	-1	-1	21
58	5.075253762688134E-4	TGTGCCTTGTGGGACCTCAGAGAGTTGGGCAAAAAAATCAAGGTATTT	CALWDLRELGKKIKVF	TRGV9	.	TRGJP	13	-1	-1	20
58	5.075253762688134E-4	TGTGCCTTGTGGGAGGTTAAAGAGTTGGGCAAAAAAATCAAGGTATTT	CALWEVKELGKKIKVF	TRGV9	.	TRGJP	16	-1	-1	19
58	5.075253762688134E-4	TGTGCCACCTGGGACAGGCTGTGGGATTATTATAAGAAACTCTTT	CATWDRLWDYYKKLF	TRGV7	.	TRGJ1	21	-1	-1	25
58	5.075253762688134E-4	TGTGCCTTGTGGGAGGATACCACTGGTTGGTTCAAGATATTT	CALWEDTTGWFKIF	TRGV9	.	TRGJP1	15	-1	-1	16
58	5.075253762688134E-4	TGTGCTGCGTGGGACAAGAAACTCTTT	CAAWDKKLF	TRGV10	.	TRGJ1	13	-1	-1	15
58	5.075253762688134E-4	TGTGCCTTGTGGGAGTTTATGGAGAAACTCTTT	CALWEFMEKLF	TRGV9	.	TRGJ1	14	-1	-1	22
58	5.075253762688134E-4	TGTGCCTTGTGGGACGTCAAACTCTTT	CALWDVKLF	TRGV9	.	TRGJ1	16	-1	-1	18
58	5.075253762688134E-4	TGTGCCTTGTGGGATTATAAGAAACTCTTT	CALWDYKKLF	TRGV9	.	TRGJ1	13	-1	-1	13
57	4.987749387469374E-4	TGTGCTGCGTGGGATTATTTTTGGGGTGGGCATACCACTGGTTGGTTCAAGATATTT	CAAWDYFWGGHTTGWFKIF	TRGV10	.	TRGJP1	16	-1	-1	31
57	4.987749387469374E-4	TGTGCCTTGTGGGAGTGCATTCAAGAGTTGGGCAAAAAAATCAAGGTATTT	CALWECIQELGKKIKVF	TRGV9	.	TRGJP	18	-1	-1	21
57	4.987749387469374E-4	TGTGCCTTGTGGGAGGTGCAGCAAGAGTTGGGCAAAAAAATCAAGGTATTT	CALWEVQQELGKKIKVF	TRGV9	.	TRGJP	19	-1	-1	20
57	4.987749387469374E-4	TGTGCCACCTGGGACAGGCCGGAAGAGTTGGGCAAAAAAATCAAGGTATTT	CATWDRPEELGKKIKVF	TRGV3	.	TRGJP	19	-1	-1	22
57	4.987749387469374E-4	TGTGCTGCGTGGGATTATAAGGCCACTGGTTGGTTCAAGATATTT	CAAWDYKATGWFKIF	TRGV10	.	TRGJP1	16	-1	-1	22
57	4.987749387469374E-4	TGTGCCTTGTGGGATTTTAGTAGTGATTGGATCAAGACGTTT	CALWDFSSDWIKTF	TRGV9	.	TRGJP2	13	-1	-1	17
57	4.987749387469374E-4	TGTGCCTTGTGGGAGGCGACTGCTGGGCCTAAGAAACTCTTT	CALWEATAGPKKLF	TRGV9	.	TRGJ1	15	-1	-1	29
57	4.987749387469374E-4	TGTGCCTTGTGGGAGGTTTGTTATTATAAGAAACTCTTT	CALWEVCYYKKLF	TRGV9	.	TRGJ1	16	-1	-1	20
57	4.987749387469374E-4	TGTGCCTTTCCCATAGGGTATAAGAAACTCTTT	CAFPIGYKKLF	TRGV9	.	TRGJ1	7	-1	-1	18
57	4.987749387469374E-4	TGTGCCTTCTCCACTGGTTGGTTCAAGATATTT	CAFSTGWFKIF	TRGV9	.	TRGJP1	7	-1	-1	10
57	4.987749387469374E-4	TGTGCCTTGTGGGAGGTGGAGAAGAAACTCTTT	CALWEVEKKLF	TRGV9	.	TRGJ2	17	-1	-1	21
56	4.900245012250613E-4	TGTGCTGCGTGGGCGCCGAGTAGAGTGGCCACTGGTTGGTTCAAGATATTT	CAAWAPSRVATGWFKIF	TRGV10	.	TRGJP1	12	-1	-1	28
56	4.900245012250613E-4	TGTGCCTTGTGGGAGACCTATAACGAGTTGGGCAAAAAAATCAAGGTATTT	CALWETYNELGKKIKVF	TRGV9	.	TRGJP	14	-1	-1	24
56	4.900245012250613E-4	TGTGCCTTGCGTCACATTCTCTATACCACTGGTTGGTTCAAGATATTT	CALRHILYTTGWFKIF	TRGV9	.	TRGJP1	8	-1	-1	21
56	4.900245012250613E-4	TGTGCCTTGTGGGGTTATACCACTGGTTGGTTCAAGATATTT	CALWGYTTGWFKIF	TRGV9	.	TRGJP1	12	-1	-1	12
56	4.900245012250613E-4	TGTGCCTTGTGGGAGGTGCTTGATTATAAGAAACTCTTT	CALWEVLDYKKLF	TRGV9	.	TRGJ1	18	-1	-1	22
56	4.900245012250613E-4	TGTGCCACCTGGGTTTGCAATTATTATAAGAAACTCTTT	CATWVCNYYKKLF	TRGV8	.	TRGJ2	12	-1	-1	18
56	4.900245012250613E-4	TGTGCCTTGTGGGTTTACCTCTTT	CALWVYLF	TRGV9	.	TRGJ1	12	-1	-1	18
56	4.900245012250613E-4	TGTGCCTTGTGGGGGCATCGGGATAAGAAACTCTTT	CALWGHRDKKLF	TRGV9	.	TRGJ2	12	-1	-1	22
56	4.900245012250613E-4	TGTGCCTTGTGGGACCATGGTTGGTTCAAGATATTT	CALWDHGWFKIF	TRGV9	.	TRGJP1	13	-1	-1	13
55	4.8127406370318516E-4	TGTGCCTTGTGGGAGGTGTCAGTCAAAATGACCACTGGTTGGTTCAAGATATTT	CALWEVSVKMTTGWFKIF	TRGV9	.	TRGJP1	17	-1	-1	30
55	4.8127406370318516E-4	TGTGCCTTGTGGGAGGCCTCACAAGAGTTGGGCAAAAAAATCAAGGTATTT	CALWEASQELGKKIKVF	TRGV9	.	TRGJP	15	-1	-1	21
55	4.8127406370318516E-4	TGTGCCTTGTGGGAGAACCGTCAAGAGTTGGGCAAAAAAATCAAGGTATTT	CALWENRQELGKKIKVF	TRGV9	.	TRGJP	14	-1	-1	21
55	4.8127406370318516E-4	TGTGCCTTGTGGGAGCAACCAGGAGCCACTGGTTGGTTCAAGATATTT	CALWEQPGATGWFKIF	TRGV9	.	TRGJP1	14	-1	-1	25
55	4.8127406370318516E-4	TGTGCCTTGTGGGAGGTGCCTGAGTTGGGCAAAAAAATCAAGGTATTT	CALWEVPELGKKIKVF	TRGV9	.	TRGJP	18	-1	-1	21
55	4.8127406370318516E-4	TGTGCCTTGTGGGAGGTGCCGGAGTTGGGCAAAAAAATCAAGGTATTT	CALWEVPELGKKIKVF	TRGV9	.	TRGJP	18	-1	-1	21
55	4.8127406370318516E-4	TGTGCCTTGTGGGAGGTTTATACCACTGGTTGGTTCAAGATATTT	CALWEVYTTGWFKIF	TRGV9	.	TRGJP1	16	-1	-1	14
55	4.8127406370318516E-4	TGTGCCTTGTGGGAGGTGCCTACGGGGAAACTCTTT	CALWEVPTGKLF	TRGV9	.	TRGJ1	18	-1	-1	26
55	4.8127406370318516E-4	TGTGCCTTGTGGGAGGTGCGGGGTAGGAAACTCTTT	CALWEVRGRKLF	TRGV9	.	TRGJ1	18	-1	-1	23
55	4.8127406370318516E-4	TGTGCCTTGTGGGAGGTGCAAACATCGAAACTCTTT	CALWEVQTSKLF	TRGV9	.	TRGJ1	19	-1	-1	26
55	4.8127406370318516E-4	TGTGCTGCGTGGGATTGTTGGTTCAAGATATTT	CAAWDCWFKIF	TRGV10	.	TRGJP1	15	-1	-1	16
55	4.8127406370318516E-4	TGTGCCTTGTGGGGCTCTAAGAAACTCTTT	CALWGSKKLF	TRGV9	.	TRGJ1	12	-1	-1	17
54	4.725236261813091E-4	TGTGCCTTGTGGGAGACCCAGGGGGTTTCGGGAGAGTTGGGCAAAAAAATCAAGGTATTT	CALWETQGVSGELGKKIKVF	TRGV9	.	TRGJP	14	-1	-1	32
54	4.725236261813091E-4	TGTGCCTTGTGGGAGGGTCCTTATACCACTGGTTGGTTCAAGATATTT	CALWEGPYTTGWFKIF	TRGV9	.	TRGJP1	15	-1	-1	21
54	4.725236261813091E-4	TGTGCCTTGTGGGAGGGCCTATATACCACTGGTTGGTTCAAGATATTT	CALWEGLYTTGWFKIF	TRGV9	.	TRGJP1	15	-1	-1	19
54	4.725236261813091E-4	TGTGCCTTGTGGGGGATCGTTTCCCCGCAAAATAAGAAACTCTTT	CALWGIVSPQNKKLF	TRGV9	.	TRGJ1	12	-1	-1	31
54	4.725236261813091E-4	TGTGCCTTGTGGGAGCCGGATACCACTGGTTGGTTCAAGATATTT	CALWEPDTTGWFKIF	TRGV9	.	TRGJP1	14	-1	-1	19
54	4.725236261813091E-4	TGTGCTGCGTGGGATTTAAGGGGTTGGTTCAAGATATTT	CAAWDLRGWFKIF	TRGV10	.	TRGJP1	15	-1	-1	21
54	4.725236261813091E-4	TGTGCCTTGTGGGAGGTGCTATATAAGAAACTCTTT	CALWEVLYKKLF	TRGV9	.	TRGJ1	18	-1	-1	21
54	4.725236261813091E-4	TGTGCCTTGTGGGAGGTGCATTGGAAGAAACTCTTT	CALWEVHWKKLF	TRGV9	.	TRGJ1	19	-1	-1	24
54	4.725236261813091E-4	TGTGCTGCGTGGGATTATGAGGGGAAACTCTTT	CAAWDYEGKLF	TRGV10	.	TRGJ1	16	-1	-1	23
54	4.725236261813091E-4	TGTGCCTTGTGGGACCAAACCGATAAACTCTTT	CALWDQTDKLF	TRGV9	.	TRGJ1	13	-1	-1	24
54	4.725236261813091E-4	TGTGCTGCGTGGGTCACTGGTTGGTTCAAGATATTT	CAAWVTGWFKIF	TRGV10	.	TRGJP1	12	-1	-1	14
54	4.725236261813091E-4	TGTGCCTTGTGGGAGGTGTATAAGAAACTCTTT	CALWEVYKKLF	TRGV9	.	TRGJ1	17	-1	-1	18
54	4.725236261813091E-4	TGTGCTGCGTGGACAGATAAGAAACTCTTT	CAAWTDKKLF	TRGV10	.	TRGJ1	11	-1	-1	16
54	4.725236261813091E-4	TGTGCCTTGTGGGATAAACTCTTT	CALWDKLF	TRGV9	.	TRGJ1	13	-1	-1	15
53	4.6377318865943297E-4	TGTGCTGCGTGGGGCTGGGCGTCCAGTGATTGGATCAAGACGTTT	CAAWGWASSDWIKTF	TRGV10	.	TRGJP2	12	-1	-1	24
53	4.6377318865943297E-4	TGTGCTGCGTGGGGAAATACCACTGGTTGGTTCAAGATATTT	CAAWGNTTGWFKIF	TRGV10	.	TRGJP1	12	-1	-1	16
53	4.6377318865943297E-4	TGTGCTGCGTGGGATTATGCCACTGGTTGGTTCAAGATATTT	CAAWDYATGWFKIF	TRGV10	.	TRGJP1	16	-1	-1	8
53	4.6377318865943297E-4	TGTGCTGCGTGGGATTCAAATTATAAGAAACTCTTT	CAAWDSNYKKLF	TRGV10	.	TRGJ2	15	-1	-1	19
53	4.6377318865943297E-4	TGTGCTGCGTGGGACCCCGAGGCATTGACGCTCTTT	CAAWDPEALTLF	TRGV10	.	TRGJ1	13	-1	-1	30
53	4.6377318865943297E-4	TGTGCTGGGAGCCTTTGGTTCAAGATATTT	CAGSLWFKIF	TRGV10	.	TRGJP1	6	-1	-1	14
53	4.6377318865943297E-4	TGTGCCTTGTGCTTAAGAAAGAAACTCTTT	CALCLRKKLF	TRGV9	.	TRGJ1	10	-1	-1	18
52	4.5502275113755685E-4	TGTGCCTTGTGGGATCTAAAGGTTGTTCATACCACTGGTTGGTTCAAGATATTT	CALWDLKVVHTTGWFKIF	TRGV9	.	TRGJP1	13	-1	-1	28
52	4.5502275113755685E-4	TGTGCCTTGTGGGAGGTGCTGCGGGAGTTGGGCAAAAAAATCAAGGTATTT	CALWEVLRELGKKIKVF	TRGV9	.	TRGJP	18	-1	-1	24
52	4.5502275113755685E-4	TGTGCCTTGTTAAAAAAGGGCAAAAAAATCAAGGTATTT	CALLKKGKKIKVF	TRGV9	.	TRGJP	9	-1	-1	17
52	4.5502275113755685E-4	TGTGCTGCGTGGGATTATAGCTATAAGAAACTCTTT	CAAWDYSYKKLF	TRGV10	.	TRGJ1	16	-1	-1	21
52	4.5502275113755685E-4	TGTGCCTTGTGGGAGGTGTATTATAAGAAACTCTTT	CALWEVYYKKLF	TRGV9	.	TRGJ1	17	-1	-1	18
52	4.5502275113755685E-4	TGTGCCTTGTGGGAGGTGCCCGCTGGGAAACTCTTT	CALWEVPAGKLF	TRGV9	.	TRGJ1	18	-1	-1	26
52	4.5502275113755685E-4	TGTGCTGCGTGGGAAGTGGATAAGAAACTCTTT	CAAWEVDKKLF	TRGV10	.	TRGJ2	13	-1	-1	19
51	4.462723136156808E-4	TGTGCCTTGTGGGAGGTGCCGGAATATACCACTGGTTGGTTCAAGATATTT	CALWEVPEYTTGWFKIF	TRGV9	.	TRGJP1	18	-1	-1	20
51	4.462723136156808E-4	TGTGCCTTGTGGGAGAATAGGCAAGAGTTGGGCAAAAAAATCAAGGTATTT	CALWENRQELGKKIKVF	TRGV9	.	TRGJP	14	-1	-1	16
51	4.462723136156808E-4	TGTGCCTTGTGGGGACCCTTCACTGGTTGGTTCAAGATATTT	CALWGPFTGWFKIF	TRGV9	.	TRGJP1	12	-1	-1	20
51	4.462723136156808E-4	TGTGCTTTAGTTGTGGCCACTGGTTGGTTCAAGATATTT	CALVVATGWFKIF	TRGV9	.	TRGJP1	7	-1	-1	16
51	4.462723136156808E-4	TGTGCCTTGTGGGGGTACACTGGTTGGTTCAAGATATTT	CALWGYTGWFKIF	TRGV9	.	TRGJP1	19	-1	-1	17
51	4.462723136156808E-4	TGTGCCTTGTGGGCCCGTTATAAGAAACTCTTT	CALWARYKKLF	TRGV9	.	TRGJ2	12	-1	-1	17
51	4.462723136156808E-4	TGTGCCTTGTCGTGGTCCAAAGAACTCTTT	CALSWSKELF	TRGV9	.	TRGJ1	9	-1	-1	19
51	4.462723136156808E-4	TGTGCCTTGTGGCGCTATAAGAAACTCTTT	CALWRYKKLF	TRGV9	.	TRGJ1	11	-1	-1	15
51	4.462723136156808E-4	TGTGCCTGCACCGATTATAAGAAACTCTTT	CACTDYKKLF	TRGV9	.	TRGJ1	6	-1	-1	13
51	4.462723136156808E-4	TGTGCTGCCACGCCCCTCTTT	CAATPLF	TRGV10	.	TRGJ1	7	-1	-1	15
50	4.3752187609380467E-4	TGTGCCTTGTGGGAGGTGCAGCAAGATCTGCTCGAGTTGGGCAAAAAAATCAAGGTATTT	CALWEVQQDLLELGKKIKVF	TRGV9	.	TRGJP	19	-1	-1	33
50	4.3752187609380467E-4	TGTGCCTTGTGGGAGGTGCTTCTTGAGTTGGGCAAAAAAATCAAGGTATTT	CALWEVLLELGKKIKVF	TRGV9	.	TRGJP	18	-1	-1	24
50	4.3752187609380467E-4	TGTGCCTTGTGGGAGGCCCTCTATCACGTCGGAGGTACGAAACTCTTT	CALWEALYHVGGTKLF	TRGV9	.	TRGJ1	15	-1	-1	35
50	4.3752187609380467E-4	TGTGCCACCTGGGACAAAGATAGCGTCGATTATAAGAAACTCTTT	CATWDKDSVDYKKLF	TRGV7	.	TRGJ1	15	-1	-1	28
50	4.3752187609380467E-4	TGTGCCTTGTGGGACTCCGGGTCTGGTTGGTTCAAGATATTT	CALWDSGSGWFKIF	TRGV9	.	TRGJP1	13	-1	-1	22
50	4.3752187609380467E-4	TGTGCCTTGTGGGAATACGAGCTTACTAGGAAACTCTTT	CALWEYELTRKLF	TRGV9	.	TRGJ1	13	-1	-1	22
50	4.3752187609380467E-4	TGTGCCTTGTGGGAGGTGCTCAATAAGAAACTCTTT	CALWEVLNKKLF	TRGV9	.	TRGJ1	18	-1	-1	22
50	4.3752187609380467E-4	TGTGCCTTGTGGGAGGTGCCTTATAAGAAACTCTTT	CALWEVPYKKLF	TRGV9	.	TRGJ2	18	-1	-1	20
50	4.3752187609380467E-4	TGTGCCTTGTGGGAGAATTATTATAAGAAACTCTTT	CALWENYYKKLF	TRGV9	.	TRGJ1	14	-1	-1	14
50	4.3752187609380467E-4	TGTGCCTCTAAACTCTTT	CASKLF	TRGV9	.	TRGJ1	6	-1	-1	9
50	4.3752187609380467E-4	TGTGCCTCCCTTGGGGCCACTGGTTGGTTCAAGATATTT	CASLGATGWFKIF	TRGV9	.	TRGJP1	6	-1	-1	16
49	4.287714385719286E-4	TGTGCTGCGTGGAAGTCGGATACCACTGGTTGGTTCAAGATATTT	CAAWKSDTTGWFKIF	TRGV10	.	TRGJP1	11	-1	-1	19
49	4.287714385719286E-4	TGTGCCTTGTGGGAGGTGCCCACCACTGGTTGGTTCAAGATATTT	CALWEVPTTGWFKIF	TRGV9	.	TRGJP1	18	-1	-1	21
49	4.287714385719286E-4	TGTGCCTTGTGGGAGGTACGGGGCCCAAACCTAAAGAAACTCTTT	CALWEVRGPNLKKLF	TRGV9	.	TRGJ2	16	-1	-1	33
49	4.287714385719286E-4	TGTGCCTTGTGGGAGGTGCTGGATTATTATAAGAAACTCTTT	CALWEVLDYYKKLF	TRGV9	.	TRGJ2	18	-1	-1	22
49	4.287714385719286E-4	TGTGCCTTGTGGGAGGTTCATTATAAGAAACTCTTT	CALWEVHYKKLF	TRGV9	.	TRGJ2	19	-1	-1	19
49	4.287714385719286E-4	TGTGCCTTGTGGGAGGTGCATTCGGGGAAACTCTTT	CALWEVHSGKLF	TRGV9	.	TRGJ1	19	-1	-1	26
49	4.287714385719286E-4	TGTGCCTTGTGGGAGGTGCAGTATAAGAAACTCTTT	CALWEVQYKKLF	TRGV9	.	TRGJ1	19	-1	-1	21
49	4.287714385719286E-4	TGTGCCTTGTGGGAAAATTATTATAAGAAACTCTTT	CALWENYYKKLF	TRGV9	.	TRGJ1	13	-1	-1	15
49	4.287714385719286E-4	TGTGCCTTGTGGGAGGATCGTAAGAAACTCTTT	CALWEDRKKLF	TRGV9	.	TRGJ1	15	-1	-1	20
49	4.287714385719286E-4	TGTGCCTTGTGGAATTATTATAAGAAACTCTTT	CALWNYYKKLF	TRGV9	.	TRGJ1	11	-1	-1	11
49	4.287714385719286E-4	TGTGCTGCGCGAATACTCTTT	CAARILF	TRGV10	.	TRGJ1	8	-1	-1	10
48	4.200210010500525E-4	TGTGCCTTGTGGGGTCTAAAGTTGGGCAAAAAAATCAAGGTATTT	CALWGLKLGKKIKVF	TRGV9	.	TRGJP	12	-1	-1	19
48	4.200210010500525E-4	TGTGCCACCTGGGATGGGAACTATTATAAGAAACTCTTT	CATWDGNYYKKLF	TRGV4	.	TRGJ1	17	-1	-1	17
48	4.200210010500525E-4	TGTGCTGCGTGGGGATCGGGACTAAAGAAACTCTTT	CAAWGSGLKKLF	TRGV10	.	TRGJ1	12	-1	-1	24
48	4.200210010500525E-4	TGTGCTGCGCTCCCCAAACTCTTT	CAALPKLF	TRGV10	.	TRGJ1	8	-1	-1	15
48	4.200210010500525E-4	TGTGCTGCGTGGGATTATCCGAGGAAACTCTTT	CAAWDYPRKLF	TRGV10	.	TRGJ1	16	-1	-1	23
47	4.112705635281764E-4	TGTGCCTTGTGGGAGGTGACAAGGAACAGGGAGTTGGGCAAAAAAATCAAGGTATTT	CALWEVTRNRELGKKIKVF	TRGV9	.	TRGJP	17	-1	-1	30
47	4.112705635281764E-4	TGTGCCTTGTGGCCGACCTTAAAACAAGAGTTGGGCAAAAAAATCAAGGTATTT	CALWPTLKQELGKKIKVF	TRGV9	.	TRGJP	11	-1	-1	24
47	4.112705635281764E-4	TGTGCTGCGTGGGTCCCCACTGGTTGGTTCAAGATATTT	CAAWVPTGWFKIF	TRGV10	.	TRGJP1	12	-1	-1	16
47	4.112705635281764E-4	TGTGCTGCGTGGGATTATACTGGTTGGTTCAAGATATTT	CAAWDYTGWFKIF	TRGV10	.	TRGJP1	16	-1	-1	18
47	4.112705635281764E-4	TGTGCCTTGTGGGGCCTATATTATAAGAAGCTCTTT	CALWGLYYKKLF	TRGV9	.	TRGJ1	12	-1	-1	18
47	4.112705635281764E-4	TGTGCCTTGTGGGACGATTATTATAAGAAACTCTTT	CALWDDYYKKLF	TRGV9	.	TRGJ1	13	-1	-1	16
47	4.112705635281764E-4	TGTGCCTTGTGGGAGGTGCTGTATAAGAAACTCTTT	CALWEVLYKKLF	TRGV9	.	TRGJ1	18	-1	-1	21
47	4.112705635281764E-4	TGTGCTGCGTGGGTTGGTTGGTTCAAGATATTT	CAAWVGWFKIF	TRGV10	.	TRGJP1	12	-1	-1	14
47	4.112705635281764E-4	TGTGCTGCGTGGGGGGGGTTTAAGAAACTCTTT	CAAWGGFKKLF	TRGV10	.	TRGJ1	12	-1	-1	20
47	4.112705635281764E-4	TGTGCCTTGTGGACGTATTATAAGAAACTCTTT	CALWTYYKKLF	TRGV9	.	TRGJ1	11	-1	-1	15
47	4.112705635281764E-4	TGTGCCTTGCCGTCTTTTAAGAAACTCTTT	CALPSFKKLF	TRGV9	.	TRGJ1	8	-1	-1	14
47	4.112705635281764E-4	TGTGCCTTGTGCACCCCGCGGCCGTATTATAAGAAACTCTTT	CALCTPRPYYKKLF	TRGV9	.	TRGJ1	10	-1	-1	24
47	4.112705635281764E-4	TGTGCCTTGTGGGAGGTGCAGGGGTATAAGAAACTCTTT	CALWEVQGYKKLF	TRGV9	.	TRGJ1	19	-1	-1	24
47	4.112705635281764E-4	TGTGCTGCGTGGGCGAAGAAACTCTTT	CAAWAKKLF	TRGV10	.	TRGJ1	12	-1	-1	15
47	4.112705635281764E-4	TGTGCCACCTGGGATTATTATAAGAAACTCTTT	CATWDYYKKLF	TRGV5	.	TRGJ1	13	-1	-1	13
46	4.025201260063003E-4	TGTGCCTTGTGGGAGGTGCTCCCCCACTCCACCGGAAGACTCTTT	CALWEVLPHSTGRLF	TRGV9	.	TRGJ1	26	-1	-1	34
46	4.025201260063003E-4	TGTGCTGCGTGGGATTTTCAGTGGGGGAAGAAGAAACTCTTT	CAAWDFQWGKKKLF	TRGV10	.	TRGJ1	15	-1	-1	30
46	4.025201260063003E-4	TGTGCCTTGTGGGAGGTGCCCTTCTGGAATAAGAAACTCTTT	CALWEVPFWNKKLF	TRGV9	.	TRGJ1	21	-1	-1	28
46	4.025201260063003E-4	TGTGCTGCGTGGGATTTAACTGGTTGGTTCAAGATATTT	CAAWDLTGWFKIF	TRGV10	.	TRGJP1	15	-1	-1	18
46	4.025201260063003E-4	TGTGCCTTGTGGGAGGTGAGGTATTATAAGAAACTCTTT	CALWEVRYYKKLF	TRGV9	.	TRGJ2	17	-1	-1	21
46	4.025201260063003E-4	TGTGCCTTGTGTAAGGATTATTATAAGAAACTCTTT	CALCKDYYKKLF	TRGV9	.	TRGJ1	10	-1	-1	16
46	4.025201260063003E-4	TGTGCCTTGTGGGACGCCCGAGGGGTCAAGATATTT	CALWDARGVKIF	TRGV9	.	TRGJP1	13	-1	-1	22
46	4.025201260063003E-4	TGTGCCTTGTGGGAGGTGCGGGTGAAGAAACTCTTT	CALWEVRVKKLF	TRGV9	.	TRGJ1	18	-1	-1	24
46	4.025201260063003E-4	TGTGCCTTGTGGGAGGTGGCTTATAAGAAACTCTTT	CALWEVAYKKLF	TRGV9	.	TRGJ1	17	-1	-1	20
46	4.025201260063003E-4	TGTGCCTTGTGGGAGGTGGGTTATAAGAAACTCTTT	CALWEVGYKKLF	TRGV9	.	TRGJ1	17	-1	-1	20
46	4.025201260063003E-4	TGTGCCTTGTGGGAGGTAGGTTATAAGAAACTCTTT	CALWEVGYKKLF	TRGV9	.	TRGJ1	16	-1	-1	20
46	4.025201260063003E-4	TGTGCCTTCAATTATTATAAGAAACTCTTT	CAFNYYKKLF	TRGV9	.	TRGJ1	7	-1	-1	6
46	4.025201260063003E-4	TGTGCCTTGTTGGGTTGGTTCAAGATATTT	CALLGWFKIF	TRGV9	.	TRGJP1	13	-1	-1	12
46	4.025201260063003E-4	TGTGCCTTGTGGGTCTATAAGAAACTCTTT	CALWVYKKLF	TRGV9	.	TRGJ1	12	-1	-1	15
46	4.025201260063003E-4	TGTGCTGCGTGGGTCAAGAAACTCTTT	CAAWVKKLF	TRGV10	.	TRGJ1	12	-1	-1	15
46	4.025201260063003E-4	TGTGCCTTGTGGGAGGTGCTAGATTATAAGAAACTCTTT	CALWEVLDYKKLF	TRGV9	.	TRGJ1	18	-1	-1	22
46	4.025201260063003E-4	TGTGCCTTGTGGGAGGTGCCAGGTTATAAGAAACTCTTT	CALWEVPGYKKLF	TRGV9	.	TRGJ1	18	-1	-1	23
46	4.025201260063003E-4	TGTGCCTTGTGGGAGAGGAAACTCTTT	CALWERKLF	TRGV9	.	TRGJ1	14	-1	-1	17
46	4.025201260063003E-4	TGTGCCGACTTTCAGAAACTCTTT	CADFQKLF	TRGV9	.	TRGJ1	5	-1	-1	13
45	3.9376968848442423E-4	TGTGCTGCGTGGGATTATAATCGACGGACTGGCACCACTGGTTGGTTCAAGATATTT	CAAWDYNRRTGTTGWFKIF	TRGV10	.	TRGJP1	21	-1	-1	33
45	3.9376968848442423E-4	TGTGCTGCGTGGGCCAAAACTGGAGACACTGGTTGGTTCAAGATATTT	CAAWAKTGDTGWFKIF	TRGV10	.	TRGJP1	12	-1	-1	26
45	3.9376968848442423E-4	TGTGCCTTGTGGGAGTCCTTTTATACCACTGGTTGGTTCAAGATATTT	CALWESFYTTGWFKIF	TRGV9	.	TRGJP1	14	-1	-1	21
45	3.9376968848442423E-4	TGTGCTGCGTGGGATTCAAATACCACTGGTTGGTTCAAGATATTT	CAAWDSNTTGWFKIF	TRGV10	.	TRGJP1	15	-1	-1	19
45	3.9376968848442423E-4	TGTGCCTTGTGGGAGGAAGCCAGTAGTGATTGGATCAAGACGTTT	CALWEEASSDWIKTF	TRGV9	.	TRGJP2	15	-1	-1	21
45	3.9376968848442423E-4	TGTGCTGCGTGGGACAATACCACTGGTTGGTTCAAGATATTT	CAAWDNTTGWFKIF	TRGV10	.	TRGJP1	13	-1	-1	16
45	3.9376968848442423E-4	TGTGCCTTGTGGGAGTATACCACTGGTTGGTTCAAGATATTT	CALWEYTTGWFKIF	TRGV9	.	TRGJP1	14	-1	-1	8
45	3.9376968848442423E-4	TGTGCTGCGTGGGATTATCGAGGTTGGTTCAAGATATTT	CAAWDYRGWFKIF	TRGV10	.	TRGJP1	16	-1	-1	21
45	3.9376968848442423E-4	TGTGCCTTGTGGGAGGTGGTGTATTATAAGAAACTCTTT	CALWEVVYYKKLF	TRGV9	.	TRGJ1	17	-1	-1	21
45	3.9376968848442423E-4	TGTGCCTTGTGGGAGGTCCCTTATAAGAAACTCTTT	CALWEVPYKKLF	TRGV9	.	TRGJ1	16	-1	-1	20
45	3.9376968848442423E-4	TGTGCTGCGTGGGTTTATTATAAGAAACTCTTT	CAAWVYYKKLF	TRGV10	.	TRGJ2	16	-1	-1	14
45	3.9376968848442423E-4	TGTGCCTTGTGGGAGGCAATGTGGAAACTCTTT	CALWEAMWKLF	TRGV9	.	TRGJ1	15	-1	-1	23
45	3.9376968848442423E-4	TGTGCTGAGAATCCCTATAAGAAACTCTTT	CAENPYKKLF	TRGV10	.	TRGJ1	6	-1	-1	15
45	3.9376968848442423E-4	TGTGCCTTGTTCCCCTATAAGAAACTCTTT	CALFPYKKLF	TRGV9	.	TRGJ1	9	-1	-1	15
45	3.9376968848442423E-4	TGTGCCTTGCCCCATGGGAAACTCTTT	CALPHGKLF	TRGV9	.	TRGJ1	8	-1	-1	17
45	3.9376968848442423E-4	TGTGCTGCGTGGGATTCGAGAGCCACTGGTTGGTTCAAGATATTT	CAAWDSRATGWFKIF	TRGV10	.	TRGJP1	15	-1	-1	22
45	3.9376968848442423E-4	TGTGCCTTGTGGGAGGTGAATTATTATAAGAAACTCTTT	CALWEVNYYKKLF	TRGV9	.	TRGJ1	17	-1	-1	17
44	3.850192509625481E-4	TGTGCCTTGTGGGAGGTTTTCCTTTCAAATAATACCACTGGTTGGTTCAAGATATTT	CALWEVFLSNNTTGWFKIF	TRGV9	.	TRGJP1	16	-1	-1	31
44	3.850192509625481E-4	TGTGCTGCGTGGGATCCAATAGGAGGATTATATACTGGTTGGTTCAAGATATTT	CAAWDPIGGLYTGWFKIF	TRGV10	.	TRGJP1	14	-1	-1	33
44	3.850192509625481E-4	TGTGCCTTGTGGGAGGTGCACGAAGCCAATACCACTGGTTGGTTCAAGATATTT	CALWEVHEANTTGWFKIF	TRGV9	.	TRGJP1	20	-1	-1	28
44	3.850192509625481E-4	TGTGCCTTGTGGGAGGTGCAAGGGGCAGAGTTGGGCAAAAAAATCAAGGTATTT	CALWEVQGAELGKKIKVF	TRGV9	.	TRGJP	19	-1	-1	22
44	3.850192509625481E-4	TGTGCCTTGTGGGAGGTTGCCAATACCACTGGTTGGTTCAAGATATTT	CALWEVANTTGWFKIF	TRGV9	.	TRGJP1	16	-1	-1	22
44	3.850192509625481E-4	TGTGCTGCGTGGGATTATAATCCCACTGGTTGGTTCAAGATATTT	CAAWDYNPTGWFKIF	TRGV10	.	TRGJP1	25	-1	-1	15
44	3.850192509625481E-4	TGTGCTGCGTGGGATACCCCTCTCACTGGTTGGTTCAAGATATTT	CAAWDTPLTGWFKIF	TRGV10	.	TRGJP1	14	-1	-1	23
44	3.850192509625481E-4	TGTGCTGCGTGGGCTATTACCACTGGTTGGTTCAAGATATTT	CAAWAITTGWFKIF	TRGV10	.	TRGJP1	19	-1	-1	14
44	3.850192509625481E-4	TGTGCCACCTGGGCAGAGTTGGGCAAAAAAATCAAGGTATTT	CATWAELGKKIKVF	TRGV8	.	TRGJP	12	-1	-1	2
44	3.850192509625481E-4	TGTGCCTTGTGGGAGGTGGATTATTATAAGAAACTCTTT	CALWEVDYYKKLF	TRGV9	.	TRGJ1	17	-1	-1	19
44	3.850192509625481E-4	TGTGCCTTGTGGGAGGCTCATTATTATAAGAAACTCTTT	CALWEAHYYKKLF	TRGV9	.	TRGJ2	15	-1	-1	19
44	3.850192509625481E-4	TGTGCCTTGTGGCCCAACGATAAGAAACTCTTT	CALWPNDKKLF	TRGV9	.	TRGJ1	11	-1	-1	19
44	3.850192509625481E-4	TGTGCCTTGTGGGAGCAAAATAAGAAACTCTTT	CALWEQNKKLF	TRGV9	.	TRGJ1	14	-1	-1	19
44	3.850192509625481E-4	TGTGCTGCGTGGGATTTCGAGAAACTCTTT	CAAWDFEKLF	TRGV10	.	TRGJ1	18	-1	-1	19
43	3.7626881344067205E-4	TGTGCCTTGTGGGAGCTCCCCCTCGGTTGGGAAATCAAGGTATTT	CALWELPLGWEIKVF	TRGV9	.	TRGJP	23	-1	-1	31
43	3.7626881344067205E-4	TGTGCCTTGTGGGAGGCGGGATCCACTGGTTGGTTCAAGATATTT	CALWEAGSTGWFKIF	TRGV9	.	TRGJP1	15	-1	-1	22
43	3.7626881344067205E-4	TGTGCCTTGTGGGAGGTGCCCACTGGTTGGTTCAAGATATTT	CALWEVPTGWFKIF	TRGV9	.	TRGJP1	18	-1	-1	19
43	3.7626881344067205E-4	TGTGCTGCGTGGGATTGTGGTTGGTTCAAGATATTT	CAAWDCGWFKIF	TRGV10	.	TRGJP1	15	-1	-1	17
43	3.7626881344067205E-4	TGTGCCTTGTGGTCTTGTTATAAGAAACTCTTT	CALWSCYKKLF	TRGV9	.	TRGJ1	11	-1	-1	14
43	3.7626881344067205E-4	TGTGCTGCGTGCGGTTGGTTCAAGATATTT	CAACGWFKIF	TRGV10	.	TRGJP1	10	-1	-1	12
43	3.7626881344067205E-4	TGTGCTGCGTGGGATTTTACGAAACTCTTT	CAAWDFTKLF	TRGV10	.	TRGJ1	15	-1	-1	13
43	3.7626881344067205E-4	TGTGCCTTGTGGGGAGAGAAACTCTTT	CALWGEKLF	TRGV9	.	TRGJ1	12	-1	-1	16
43	3.7626881344067205E-4	TGTGCCTTGTGGGAGGCGAATTATTATAAGAAACTCTTT	CALWEANYYKKLF	TRGV9	.	TRGJ1	15	-1	-1	16
43	3.7626881344067205E-4	TGTGCCTTGTGGGAGGTAGATAAGAAACTCTTT	CALWEVDKKLF	TRGV9	.	TRGJ1	16	-1	-1	19
42	3.6751837591879593E-4	TGTGCCCTAGAGTTCACCTATACCACTGGTTGGTTCAAGATATTT	CALEFTYTTGWFKIF	TRGV9	.	TRGJP1	5	-1	-1	18
42	3.6751837591879593E-4	TGTGCTGCGTGGCCGGCGAGTAATTATTATAAGAAACTCTTT	CAAWPASNYYKKLF	TRGV10	.	TRGJ1	11	-1	-1	21
42	3.6751837591879593E-4	TGTGCCTTGTGGGCTGCGATGGGCAAAAAAATCAAGGTATTT	CALWAAMGKKIKVF	TRGV9	.	TRGJP	12	-1	-1	19
42	3.6751837591879593E-4	TGTGCCTTGTGGGAGCACACTGTGTGGGATAAGAAACTCTTT	CALWEHTVWDKKLF	TRGV9	.	TRGJ2	14	-1	-1	28
42	3.6751837591879593E-4	TGTGCCTTGTGGGAGTTCGTTTATTATAAGAAACTCTTT	CALWEFVYYKKLF	TRGV9	.	TRGJ1	14	-1	-1	20
42	3.6751837591879593E-4	TGTGCCACCCGGGGGACCACTGGTTGGTTCAAGATATTT	CATRGTTGWFKIF	TRGV8	.	TRGJP1	12	-1	-1	15
42	3.6751837591879593E-4	TGTGCTGCGTGGGATTATTATTATAAGAAACTCTTT	CAAWDYYYKKLF	TRGV10	.	TRGJ1	16	-1	-1	16
42	3.6751837591879593E-4	TGTGCCCGGAAGTTGGGCAAAAAAATCAAGGTATTT	CARKLGKKIKVF	TRGV9	.	TRGJP	5	-1	-1	10
42	3.6751837591879593E-4	TGTGCCGCGGAGGGACATTATTATAAGAAACTCTTT	CAAEGHYYKKLF	TRGV9	.	TRGJ1	5	-1	-1	16
42	3.6751837591879593E-4	TGTGCCTTGTGGGAAGATTATAAGAAACTCTTT	CALWEDYKKLF	TRGV9	.	TRGJ1	13	-1	-1	16
42	3.6751837591879593E-4	TGTGCCTTGTGGGACAAGAAACTCTTT	CALWDKKLF	TRGV9	.	TRGJ1	13	-1	-1	15
42	3.6751837591879593E-4	TGTGCCTTGCATAAGAAACTCTTT	CALHKKLF	TRGV9	.	TRGJ1	8	-1	-1	10
42	3.6751837591879593E-4	CAAATCTATTATAAGAAACTCTTT	QIYYKKLF	TRGV9	.	TRGJ1	-1	-1	-1	2
42	3.6751837591879593E-4	TGTGCCTTGTGGGAGGTGCAAGGGAAACGGGTGAAACTCTTT	CALWEVQGKRVKLF	TRGV9	.	TRGJ1	19	-1	-1	32
41	3.5876793839691986E-4	TGTGCTGCGTGGGATTGCGGGGTTGGTACCACTGGTTGGTTCAAGATATTT	CAAWDCGVGTTGWFKIF	TRGV10	.	TRGJP1	18	-1	-1	26
41	3.5876793839691986E-4	TGTGCTGCGTGGGATTATGGGACCACTGGTTGGTTCAAGATATTT	CAAWDYGTTGWFKIF	TRGV10	.	TRGJP1	16	-1	-1	21
41	3.5876793839691986E-4	TGTGCCTTGTGGGAGGTGCAAGGGACTGGTTGGTTCAAGATATTT	CALWEVQGTGWFKIF	TRGV9	.	TRGJP1	19	-1	-1	24
41	3.5876793839691986E-4	TGTGCTGCGTGGGATTGGACCACTGGTTGGTTCAAGATATTT	CAAWDWTTGWFKIF	TRGV10	.	TRGJP1	15	-1	-1	18
41	3.5876793839691986E-4	TGTGCTGCGTGGGATGTCACCACTGGTTGGTTCAAGATATTT	CAAWDVTTGWFKIF	TRGV10	.	TRGJP1	14	-1	-1	8
41	3.5876793839691986E-4	TGTGCTGCGTGGGCAAAGACTGGTTGGTTCAAGATATTT	CAAWAKTGWFKIF	TRGV10	.	TRGJP1	12	-1	-1	18
41	3.5876793839691986E-4	TGTGCCTTGTGGGAGGTGCGTCATTATAAGAAACTCTTT	CALWEVRHYKKLF	TRGV9	.	TRGJ1	18	-1	-1	22
41	3.5876793839691986E-4	TGTGCCTTGTGGGAGGTGCGCTATTATAAGAAACTCTTT	CALWEVRYYKKLF	TRGV9	.	TRGJ1	18	-1	-1	21
41	3.5876793839691986E-4	TGTGCCTTGTGGGAGGGATATAAGAAACTCTTT	CALWEGYKKLF	TRGV9	.	TRGJ1	15	-1	-1	18
41	3.5876793839691986E-4	TGTGCCCCTGTCGGGCTTTGGTTCAAGATATTT	CAPVGLWFKIF	TRGV9	.	TRGJP1	5	-1	-1	17
41	3.5876793839691986E-4	TGTGCCTTGTGGGTCTCGGCGAAACTCTTT	CALWVSAKLF	TRGV9	.	TRGJ1	12	-1	-1	20
41	3.5876793839691986E-4	TGTGCCTTGTGGGAGGAGAAACTCTTT	CALWEEKLF	TRGV9	.	TRGJ1	15	-1	-1	16
40	3.5001750087504374E-4	TGTGCCTTGTGGGAGGTGACAGAGTTGGGCAAAAAAATCAAGGTATTT	CALWEVTELGKKIKVF	TRGV9	.	TRGJP	17	-1	-1	20
40	3.5001750087504374E-4	TGTGCTGCGTGGGATTTCAATACCACTGGTTGGTTCAAGATATTT	CAAWDFNTTGWFKIF	TRGV10	.	TRGJP1	15	-1	-1	19
40	3.5001750087504374E-4	TGTGCTGCGTGGGCATATCAGAATTATTATAAGAAACTCTTT	CAAWAYQNYYKKLF	TRGV10	.	TRGJ1	12	-1	-1	20
40	3.5001750087504374E-4	TGTGCTGCGTGGGATTACACCACTGGTTGGTTCAAGATATTT	CAAWDYTTGWFKIF	TRGV10	.	TRGJP1	17	-1	-1	8
40	3.5001750087504374E-4	TGTGCTGCGTGGGAGTATACCACTGGTTGGTTCAAGATATTT	CAAWEYTTGWFKIF	TRGV10	.	TRGJP1	16	-1	-1	8
40	3.5001750087504374E-4	TGTGCCTTGTGGGAGGTGCATGGGGCATGGGGGAAACTCTTT	CALWEVHGAWGKLF	TRGV9	.	TRGJ1	19	-1	-1	32
40	3.5001750087504374E-4	TGTGCTGCGTGGGGGACTGGTTGGTTCAAGATATTT	CAAWGTGWFKIF	TRGV10	.	TRGJP1	12	-1	-1	15
40	3.5001750087504374E-4	TGTGCCTTGTGGGAGGTCGAGCTTAAGAAACTCTTT	CALWEVELKKLF	TRGV9	.	TRGJ1	16	-1	-1	23
40	3.5001750087504374E-4	TGTGCCTTGTGGGAGGTGAGGGAGAAGAAACTCTTT	CALWEVREKKLF	TRGV9	.	TRGJ1	17	-1	-1	24
40	3.5001750087504374E-4	TGTGCCTTGGGGGGGAGTGGTTGGTTCAAGATATTT	CALGGSGWFKIF	TRGV9	.	TRGJP1	12	-1	-1	17
40	3.5001750087504374E-4	TGTGCCTTGTGGGAGGACGATAAGAAACTCTTT	CALWEDDKKLF	TRGV9	.	TRGJ1	15	-1	-1	19
40	3.5001750087504374E-4	TGTGCTGCGTGGTATTATAAGAAACTCTTT	CAAWYYKKLF	TRGV10	.	TRGJ1	16	-1	-1	12
40	3.5001750087504374E-4	TGTGCCTTGAGTTATAAGAAACTCTTT	CALSYKKLF	TRGV9	.	TRGJ1	8	-1	-1	11
40	3.5001750087504374E-4	TGTGCCTCGAAACTCTTT	CASKLF	TRGV10	.	TRGJ1	4	-1	-1	8
39	3.412670633531677E-4	TGTGCCTTGTGGGAGCGTATAGGGTTGGGCAAAAAAATCAAGGTATTT	CALWERIGLGKKIKVF	TRGV9	.	TRGJP	14	-1	-1	20
39	3.412670633531677E-4	TGTGCCTTGTGGGAGGTGCATGGGTTGGGCAAAAAAATCAAGGTATTT	CALWEVHGLGKKIKVF	TRGV9	.	TRGJP	19	-1	-1	17
39	3.412670633531677E-4	TGTGCTGCGTGGGATTATTCCACTGGTTGGTTCAAGATATTT	CAAWDYSTGWFKIF	TRGV10	.	TRGJP1	16	-1	-1	8
39	3.412670633531677E-4	TGTGCCTTGTGGGAGGTGTGGGTTTGTTATAAGAAACTCTTT	CALWEVWVCYKKLF	TRGV9	.	TRGJ1	17	-1	-1	23
39	3.412670633531677E-4	TGTGCCTTGTGGGAGGTGCAGGGGTATTATAAGAAACTCTTT	CALWEVQGYYKKLF	TRGV9	.	TRGJ1	19	-1	-1	24
39	3.412670633531677E-4	TGTGCCTTGTGGGAGGTGATGCCCTATAAAAAATTGCTCTTT	CALWEVMPYKKLLF	TRGV9	.	TRGJ1	17	-1	-1	36
39	3.412670633531677E-4	TGTGCCTTGTGGGAGGTGCAACTCATCGGGAAACTCTTT	CALWEVQLIGKLF	TRGV9	.	TRGJ1	23	-1	-1	29
39	3.412670633531677E-4	TGTGCCTTGTGGGAGGACTATTATTATAAGAAACTCTTT	CALWEDYYYKKLF	TRGV9	.	TRGJ1	15	-1	-1	19
39	3.412670633531677E-4	TGTGCTGCGTGGGATCCTTATTATAAGAAACTCTTT	CAAWDPYYKKLF	TRGV10	.	TRGJ1	14	-1	-1	17
39	3.412670633531677E-4	TGTGCTGCGTGGGATCCAGCCTTTAGGACACTCTTT	CAAWDPAFRTLF	TRGV10	.	TRGJ1	14	-1	-1	23
39	3.412670633531677E-4	TGTGCCTTGTGGGAGGTGTTATATAAGAAACTCTTT	CALWEVLYKKLF	TRGV9	.	TRGJ1	17	-1	-1	18
39	3.412670633531677E-4	TGTGCCTTGTGGGAGGCCAGGGGGTTCAAGATATTT	CALWEARGFKIF	TRGV9	.	TRGJP1	15	-1	-1	22
39	3.412670633531677E-4	TGTGCTGCGTGGGATTCGGAGAAACTCTTT	CAAWDSEKLF	TRGV10	.	TRGJ1	15	-1	-1	19
39	3.412670633531677E-4	TGTGCTGCTGGTTGGTTCAAGATATTT	CAAGWFKIF	TRGV10	.	TRGJP1	10	-1	-1	7
39	3.412670633531677E-4	TGTGCTGCGTGGGACGGGAAACTCTTT	CAAWDGKLF	TRGV10	.	TRGJ1	13	-1	-1	17
39	3.412670633531677E-4	TGTGCCTTGCCATTTAAGAAACTCTTT	CALPFKKLF	TRGV9	.	TRGJ1	8	-1	-1	11
39	3.412670633531677E-4	TGTGCTGCGTGGGTTAAACTCTTT	CAAWVKLF	TRGV10	.	TRGJ1	15	-1	-1	15
38	3.3251662583129156E-4	TGTGCCTTGTGGGAGGTGCACCCCGCTAATTCGGTACACCCGAATTATTATAAGAAACTCTTT	CALWEVHPANSVHPNYYKKLF	TRGV9	.	TRGJ1	21	-1	-1	40
38	3.3251662583129156E-4	TGTGCCTTGTGGGAGCCGCTAGGAGAGTTGGGCAAAAAAATCAAGGTATTT	CALWEPLGELGKKIKVF	TRGV9	.	TRGJP	14	-1	-1	23
38	3.3251662583129156E-4	TGTGCTGCGTGGGATTATAGTCTAACCACTGGTTGGTTCAAGATATTT	CAAWDYSLTTGWFKIF	TRGV10	.	TRGJP1	16	-1	-1	24
38	3.3251662583129156E-4	TGTGCTGCGTGGGACCCCAATACCACTGGTTGGTTCAAGATATTT	CAAWDPNTTGWFKIF	TRGV10	.	TRGJP1	13	-1	-1	19
38	3.3251662583129156E-4	TGTGCCTTGTGGGAGGTGCTCCCGAATTATTATAAGAAACTCTTT	CALWEVLPNYYKKLF	TRGV9	.	TRGJ1	21	-1	-1	22
38	3.3251662583129156E-4	TGTGCCTTGTGGAGGGGGGAGTTGGGCAAAAAAATCAAGGTATTT	CALWRGELGKKIKVF	TRGV9	.	TRGJP	14	-1	-1	18
38	3.3251662583129156E-4	TGTGCTGCGTGGGATTTGGGCACTGGTTGGTTCAAGATATTT	CAAWDLGTGWFKIF	TRGV10	.	TRGJP1	15	-1	-1	20
38	3.3251662583129156E-4	TGTGCCTTGTGGGATTTAACTGGTTGGTTCAAGATATTT	CALWDLTGWFKIF	TRGV9	.	TRGJP1	13	-1	-1	18
38	3.3251662583129156E-4	TGTGCTGCGTGGGATGGTCGCTTGTGGAAACTCTTT	CAAWDGRLWKLF	TRGV10	.	TRGJ1	14	-1	-1	26
38	3.3251662583129156E-4	TGTGCTGCGTGGGAAAATTATTATAAGAAACTCTTT	CAAWENYYKKLF	TRGV10	.	TRGJ1	13	-1	-1	15
38	3.3251662583129156E-4	TGTGCCTTGTGCGCGAATTATTATAAGAAACTCTTT	CALCANYYKKLF	TRGV9	.	TRGJ2	10	-1	-1	13
38	3.3251662583129156E-4	TGTGCCTTGTGGGAGCTTTATTATAAGAAACTCTTT	CALWELYYKKLF	TRGV9	.	TRGJ1	14	-1	-1	17
38	3.3251662583129156E-4	TGTGCCTTGTGGGAGGTGGCCTGCAAGAAACTCTTT	CALWEVACKKLF	TRGV9	.	TRGJ1	17	-1	-1	24
38	3.3251662583129156E-4	TGTGCTGCGTGGGGTGGTTGGTTCAAGATATTT	CAAWGGWFKIF	TRGV10	.	TRGJP1	12	-1	-1	14
38	3.3251662583129156E-4	TGTGCTGCGTGGGAGTATTATAAGAAACTCTTT	CAAWEYYKKLF	TRGV10	.	TRGJ1	16	-1	-1	15
38	3.3251662583129156E-4	TGTGCCTTGTGGGTGGGGTATAAGAAACTCTTT	CALWVGYKKLF	TRGV9	.	TRGJ1	15	-1	-1	18
38	3.3251662583129156E-4	TGTGCCTTGTGGGAGGTCTTTAAGAAACTCTTT	CALWEVFKKLF	TRGV9	.	TRGJ1	16	-1	-1	20
38	3.3251662583129156E-4	TGTGCTCGTCATTATTATAAGAAACTCTTT	CARHYYKKLF	TRGV9	.	TRGJ1	4	-1	-1	10
38	3.3251662583129156E-4	TGTGCTGCGTGGGCCTCTAAGAAACTCTTT	CAAWASKKLF	TRGV10	.	TRGJ1	12	-1	-1	17
38	3.3251662583129156E-4	TGTGCTGCGGGGGGTTATAAGAAACTCTTT	CAAGGYKKLF	TRGV10	.	TRGJ1	16	-1	-1	14
38	3.3251662583129156E-4	TGTGCTGCCCGCGCTGAGAAACTCTTT	CAARAEKLF	TRGV10	.	TRGJ1	7	-1	-1	16
38	3.3251662583129156E-4	TGTGCCTTGTGGGAGCCCCCTCGG	CALWEPPR	TRGV9	.	TRGJP1	14	-1	-1	24
37	3.237661883094155E-4	TGTGCCTTGTGGGAGGTGATTGGGGAGTTGGGCAAAAAAATCAAGGTATTT	CALWEVIGELGKKIKVF	TRGV9	.	TRGJP	17	-1	-1	24
37	3.237661883094155E-4	TGTGCCTTGTGGGAGGGTCAAGAGTTGGGCAAAAAAATCAAGGTATTT	CALWEGQELGKKIKVF	TRGV9	.	TRGJP	15	-1	-1	14
37	3.237661883094155E-4	TGTGCCTTGTGGGACGAATATACCACTGGTTGGTTCAAGATATTT	CALWDEYTTGWFKIF	TRGV9	.	TRGJP1	13	-1	-1	17
37	3.237661883094155E-4	TGTGCCTTGTGGGAGGCTTACACCACTGGTTGGTTCAAGATATTT	CALWEAYTTGWFKIF	TRGV9	.	TRGJP1	15	-1	-1	18
37	3.237661883094155E-4	TGTGCCTTGTGGGAGGTGCCGAACTATTATAAGAAACTCTTT	CALWEVPNYYKKLF	TRGV9	.	TRGJ2	18	-1	-1	19
37	3.237661883094155E-4	TGTGCCTTGTGGGAGGTGCATATGTTTTATAAGAAACTCTTT	CALWEVHMFYKKLF	TRGV9	.	TRGJ1	19	-1	-1	26
37	3.237661883094155E-4	TGTGCTGCGTGGAATACCACTGGTTGGTTCAAGATATTT	CAAWNTTGWFKIF	TRGV10	.	TRGJP1	14	-1	-1	8
37	3.237661883094155E-4	TGTGCCTTGTGGGAGGTGCTGGTTTATAAGAAACTCTTT	CALWEVLVYKKLF	TRGV9	.	TRGJ1	18	-1	-1	23
37	3.237661883094155E-4	TGTGCCTTGTGGGAGGCCCGCGATTATAAGAAACTCTTT	CALWEARDYKKLF	TRGV9	.	TRGJ1	15	-1	-1	22
37	3.237661883094155E-4	TGTGCTGCGTGGGATCGGGGAGAGAGTGGGCTCTTT	CAAWDRGESGLF	TRGV10	.	TRGJ1	14	-1	-1	30
37	3.237661883094155E-4	TGTGCCTTGTGGGAGGTCCCCCGGCAGAAACTCTTT	CALWEVPRQKLF	TRGV9	.	TRGJ1	16	-1	-1	25
37	3.237661883094155E-4	TGTGCCTTGTGTAGTGATTGGATCAAGACGTTT	CALCSDWIKTF	TRGV9	.	TRGJP2	10	-1	-1	10
37	3.237661883094155E-4	TGTGCCTTGTGGGGGGGAACTAAGAAACTCTTT	CALWGGTKKLF	TRGV9	.	TRGJ1	15	-1	-1	20
37	3.237661883094155E-4	TGTGCCTTGTGGGAGGAATATAAGAAACTCTTT	CALWEEYKKLF	TRGV9	.	TRGJ1	15	-1	-1	18
37	3.237661883094155E-4	TGTGCCTTGTGGACATATTATAAGAAACTCTTT	CALWTYYKKLF	TRGV9	.	TRGJ1	11	-1	-1	15
37	3.237661883094155E-4	TGTGCTGCGTGGGGTTATAAGAAACTCTTT	CAAWGYKKLF	TRGV10	.	TRGJ1	16	-1	-1	14
37	3.237661883094155E-4	TGTGCTGCGTGGGATTGGTTCAAGATATTT	CAAWDWFKIF	TRGV10	.	TRGJP1	15	-1	-1	14
36	3.150157507875394E-4	TGTGCCTTGTGGGAGGTGCGGGACGGTACACTACTTCTGGCCAAGAAACTCTTT	CALWEVRDGTLLLAKKLF	TRGV9	.	TRGJ1	18	-1	-1	42
36	3.150157507875394E-4	TGTGCCTTGTGGGAGGTGCAGTTTACAAAGGGGAGGTCGGGCGAGAAACTCTTT	CALWEVQFTKGRSGEKLF	TRGV9	.	TRGJ1	19	-1	-1	43
36	3.150157507875394E-4	TGTGCCTTGTGGGAGGGGGAAGGGCAAGAGTTGGGCAAAAAAATCAAGGTATTT	CALWEGEGQELGKKIKVF	TRGV9	.	TRGJP	15	-1	-1	21
36	3.150157507875394E-4	TGTGCCTTGTGGGAGGCGCATACACATTCGAATTATTATAAGAAACTCTTT	CALWEAHTHSNYYKKLF	TRGV9	.	TRGJ2	19	-1	-1	25
36	3.150157507875394E-4	TGTGCCTTGTGGGAGGCCACAGGGTTGGGCAAAAAAATCAAGGTATTT	CALWEATGLGKKIKVF	TRGV9	.	TRGJP	15	-1	-1	20
36	3.150157507875394E-4	TGTGCCTTGTGGGAGGGCAAAGAGTTGGGCAAAAAAATCAAGGTATTT	CALWEGKELGKKIKVF	TRGV9	.	TRGJP	18	-1	-1	14
36	3.150157507875394E-4	TGTGCCTTGTGGGAGCCCGCCGGAGTCGGTTGGTTCAAGATATTT	CALWEPAGVGWFKIF	TRGV9	.	TRGJP1	14	-1	-1	27
36	3.150157507875394E-4	TGTGCCTTGTGGGAGGTGCGACCCCCAGCTTATAAGAAACTCTTT	CALWEVRPPAYKKLF	TRGV9	.	TRGJ2	26	-1	-1	29
36	3.150157507875394E-4	TGTGCTGCGTGGGATTCCAGGGATTATAAGAAACTCTTT	CAAWDSRDYKKLF	TRGV10	.	TRGJ1	15	-1	-1	22
36	3.150157507875394E-4	TGTGCTGCGTGGGAACCCACTGGTTGGTTCAAGATATTT	CAAWEPTGWFKIF	TRGV10	.	TRGJP1	13	-1	-1	16
36	3.150157507875394E-4	TGTGCCTTGTGGGAGTTGGGCAAAAAAATCAAGGTATTT	CALWELGKKIKVF	TRGV9	.	TRGJP	17	-1	-1	12
36	3.150157507875394E-4	TGTGCTGCGTCTCCCCCTTATTATAAGAAACTCTTT	CAASPPYYKKLF	TRGV10	.	TRGJ1	9	-1	-1	17
36	3.150157507875394E-4	TGTGCCTTGTGGGAGGTCGACGATAAGAAACTCTTT	CALWEVDDKKLF	TRGV9	.	TRGJ1	16	-1	-1	22
36	3.150157507875394E-4	TGTGCCTTGTGGGAGGTGAAGGGCAAGAAACTCTTT	CALWEVKGKKLF	TRGV9	.	TRGJ1	17	-1	-1	24
36	3.150157507875394E-4	TGTGCTGCGTGGGATTGTTATAAGAAACTCTTT	CAAWDCYKKLF	TRGV10	.	TRGJ1	15	-1	-1	13
36	3.150157507875394E-4	TGTGCTGCGTGGGAGGATTATAAGAAACTCTTT	CAAWEDYKKLF	TRGV10	.	TRGJ1	13	-1	-1	16
36	3.150157507875394E-4	TGTGCTGCGCCCTACAGGGTGATGGGTCTCTTT	CAAPYRVMGLF	TRGV10	.	TRGJ1	8	-1	-1	27
36	3.150157507875394E-4	TGTGCTGCGGAAAGAGGTTGGTTCAAGATATTT	CAAERGWFKIF	TRGV10	.	TRGJP1	8	-1	-1	15
36	3.150157507875394E-4	TGTGCCTTGTGGGAGGTGTGGTTCAAGATATTT	CALWEVWFKIF	TRGV9	.	TRGJP1	17	-1	-1	14
36	3.150157507875394E-4	TGTGCCACCTGGGATAGTTATAAGAAACTCTTT	CATWDSYKKLF	TRGV8	.	TRGJ1	16	-1	-1	17
36	3.150157507875394E-4	TGTGCCTTGTGGGTAGTTAGACTCTTT	CALWVVRLF	TRGV9	.	TRGJ1	12	-1	-1	20
36	3.150157507875394E-4	TGTGCTGCCCACCCACAACTCTTT	CAAHPQLF	TRGV10	.	TRGJ1	7	-1	-1	16
36	3.150157507875394E-4	TGTGCCTATAAGAGACTCTTT	CAYKRLF	TRGV9	.	TRGJ1	6	-1	-1	6
36	3.150157507875394E-4	TGTGCTGCGTTCATATTT	CAAFIF	TRGV10	.	TRGJP1	9	-1	-1	12
36	3.150157507875394E-4	TGTGCTGCGTGGGTTCGAAGGCTCTTT	CAAWVRRLF	TRGV10	.	TRGJ1	12	-1	-1	21
35	3.0626531326566326E-4	TGTGCCTTGTGGGAGGTGCGATCGGGTTTAGCCCGACCCGCTCAGAAACTCTTT	CALWEVRSGLARPAQKLF	TRGV9	.	TRGJ2	18	-1	-1	43
35	3.0626531326566326E-4	TGTGCTGCGTGGGATTCTTATACCACTGGTTGGTTCAAGATATTT	CAAWDSYTTGWFKIF	TRGV10	.	TRGJP1	15	-1	-1	18
35	3.0626531326566326E-4	TGTGCTGCGTGGATACTCAATACCACTGGTTGGTTCAAGATATTT	CAAWILNTTGWFKIF	TRGV10	.	TRGJP1	25	-1	-1	19
35	3.0626531326566326E-4	TGTGCCACCTGGGACGGGCGGGGCACTGGTTGGTTCAAGATATTT	CATWDGRGTGWFKIF	TRGV2	.	TRGJP1	18	-1	-1	23
35	3.0626531326566326E-4	TGTGCCTTGTGGGAGGTCAAAAACCGCTTTAAGAAACTCTTT	CALWEVKNRFKKLF	TRGV9	.	TRGJ1	16	-1	-1	29
35	3.0626531326566326E-4	TGTGCCTTGTGGGAGGCAACAAGGAGCCATAAGAAACTCTTT	CALWEATRSHKKLF	TRGV9	.	TRGJ1	15	-1	-1	28
35	3.0626531326566326E-4	TGTGCCTTGTGGGAGGTGCTGGGTTATAAGAAACTCTTT	CALWEVLGYKKLF	TRGV9	.	TRGJ1	18	-1	-1	23
35	3.0626531326566326E-4	TGTGCCTTGTGGGAGGTGGTTGATTGGATCAAGACGTTT	CALWEVVDWIKTF	TRGV9	.	TRGJP2	17	-1	-1	20
35	3.0626531326566326E-4	TGTGCCACCTGGGACGGGCTTGGTTGGTTCAAGATATTT	CATWDGLGWFKIF	TRGV2	.	TRGJP1	18	-1	-1	20
35	3.0626531326566326E-4	TGTGCCTTGTGGGACGGTAAGAATAAGAAACTCTTT	CALWDGKNKKLF	TRGV9	.	TRGJ1	17	-1	-1	22
35	3.0626531326566326E-4	TGTGCCGCCACTGGTTGGTTCAAGATATTT	CAATGWFKIF	TRGV10	.	TRGJP1	7	-1	-1	7
35	3.0626531326566326E-4	TGTGCTGCGTGGGACCAGAAACTCTTT	CAAWDQKLF	TRGV10	.	TRGJ2	13	-1	-1	16
35	3.0626531326566326E-4	CAAGATTATAAGAAACTCTTT	QDYKKLF	TRGV9	.	TRGJ1	-1	-1	-1	4
35	3.0626531326566326E-4	TGTGCCTTGGAGAAACTCTTT	CALEKLF	TRGV9	.	TRGJ1	8	-1	-1	10
35	3.0626531326566326E-4	TGTGCCACCTGGGTACGGGGAAAACTCTTT	CATWVRGKLF	TRGV4	.	TRGJ1	12	-1	-1	21
34	2.975148757437872E-4	TGTGCTGCGTGGGATCCGTATACCACTGGTTGGTTCAAGATATTT	CAAWDPYTTGWFKIF	TRGV10	.	TRGJP1	25	-1	-1	18
34	2.975148757437872E-4	TGTGCCTTGTGGGAGGTGCCTGCCACTGGTTGGTTCAAGATATTT	CALWEVPATGWFKIF	TRGV9	.	TRGJP1	18	-1	-1	22
34	2.975148757437872E-4	TGTGCCTTGTGGGAGGTGCAGCTGGCTCGCTATAAGAAACTCTTT	CALWEVQLARYKKLF	TRGV9	.	TRGJ1	22	-1	-1	30
34	2.975148757437872E-4	TGTGCTGCGTGGGATTACCCCCTTGGTTATAAGAAACTCTTT	CAAWDYPLGYKKLF	TRGV10	.	TRGJ1	17	-1	-1	26
34	2.975148757437872E-4	TGTGCCTTGTGGGAGGTGGGAATTGTAAAGAAACTCTTT	CALWEVGIVKKLF	TRGV9	.	TRGJ1	17	-1	-1	19
34	2.975148757437872E-4	TGTGCCTTGTGGGAGGCGGATTATTATAAGAAACTCTTT	CALWEADYYKKLF	TRGV9	.	TRGJ1	15	-1	-1	16
34	2.975148757437872E-4	TGTGCCTTGTGGGAGGGCCTTTTCGGTAAGAAACTCTTT	CALWEGLFGKKLF	TRGV9	.	TRGJ1	15	-1	-1	26
34	2.975148757437872E-4	TGTGCCTTGTGGGAGGGGAGTTATTATAAGAAACTCTTT	CALWEGSYYKKLF	TRGV9	.	TRGJ1	15	-1	-1	17
34	2.975148757437872E-4	TGTGCCACCTGGGCCACTGGTTGGTTCAAGATATTT	CATWATGWFKIF	TRGV8	.	TRGJP1	12	-1	-1	13
34	2.975148757437872E-4	TGTGCCTCCAAAAGGCATTATAAGAAACTCTTT	CASKRHYKKLF	TRGV9	.	TRGJ1	6	-1	-1	16
34	2.975148757437872E-4	TGTGCTGCGTCCGGTTGGTTCAAGATATTT	CAASGWFKIF	TRGV10	.	TRGJP1	9	-1	-1	12
34	2.975148757437872E-4	TGTGCTGCGTGGCGGTGGATGAAACTCTTT	CAAWRWMKLF	TRGV10	.	TRGJ1	11	-1	-1	20
34	2.975148757437872E-4	TGTGCTGCGTGGGATTTGAAGAAACTCTTT	CAAWDLKKLF	TRGV10	.	TRGJ1	15	-1	-1	18
34	2.975148757437872E-4	TGTGCCACCTGGCCCCGAGGGGGACTCTTT	CATWPRGGLF	TRGV4	.	TRGJ1	11	-1	-1	23
34	2.975148757437872E-4	TGTGCCACCTGGGATTATAAGAAACTCTTT	CATWDYKKLF	TRGV8	.	TRGJ1	14	-1	-1	13
34	2.975148757437872E-4	TGTGCTGCGGCAGAGAAACTCTTT	CAAAEKLF	TRGV10	.	TRGJ1	8	-1	-1	13
34	2.975148757437872E-4	TGTGCTGCGTGTAGCCCGGGGGAGAAACTCTTT	CAACSPGEKLF	TRGV10	.	TRGJ1	10	-1	-1	22
33	2.8876443822191107E-4	TGTGCCTGCTGGATTAGGCACCCACCTAGGTTAAGTAGTGATTGGATCAAGACGTTT	CACWIRHPPRLSSDWIKTF	TRGV11	.	TRGJP2	20	-1	-1	33
33	2.8876443822191107E-4	TGTGCCTTGTGGGAGGTGCAGATGGACACGGGCAAAGGGGCTATGAAACTCTTT	CALWEVQMDTGKGAMKLF	TRGV9	.	TRGJ1	19	-1	-1	41
33	2.8876443822191107E-4	TGTGCCTTGTGGGAGCTGATTGGAGAGTTGGGCAAAAAAATCAAGGTATTT	CALWELIGELGKKIKVF	TRGV9	.	TRGJP	17	-1	-1	23
33	2.8876443822191107E-4	TGTGCCTTGTGGGACAGGGTGGAGTTGGGCAAAAAAATCAAGGTATTT	CALWDRVELGKKIKVF	TRGV9	.	TRGJP	13	-1	-1	21
33	2.8876443822191107E-4	TGTGCCACCTGGGACACAACTGGTGCCACTGGTTGGTTCAAGATATTT	CATWDTTGATGWFKIF	TRGV2	.	TRGJP1	14	-1	-1	25
33	2.8876443822191107E-4	TGTGCCTTGTGGGAGGTGCAAGGGGTTTATTATAAGAAACTCTTT	CALWEVQGVYYKKLF	TRGV9	.	TRGJ1	19	-1	-1	26
33	2.8876443822191107E-4	TGTGCCACCTGGGATAGGGATACCACTGGTTGGTTCAAGATATTT	CATWDRDTTGWFKIF	TRGV8	.	TRGJP1	17	-1	-1	19
33	2.8876443822191107E-4	TGTGCTGCGTGGGCTGCCACTTTTCGGTATAAGAAACTCTTT	CAAWAATFRYKKLF	TRGV10	.	TRGJ1	12	-1	-1	27
33	2.8876443822191107E-4	TGTGCCTTGTGGGCCCCATCCTGTTATTATAAGAAACTCTTT	CALWAPSCYYKKLF	TRGV9	.	TRGJ1	12	-1	-1	23
33	2.8876443822191107E-4	TGTGCCTTGTGGGAGGTCGGGCCTTATTATAAGAAACTCTTT	CALWEVGPYYKKLF	TRGV9	.	TRGJ1	16	-1	-1	23
33	2.8876443822191107E-4	TGTGCCTTGTGGGAGGCGCTACGGTGGCAGAGGAAACTCTTT	CALWEALRWQRKLF	TRGV9	.	TRGJ1	18	-1	-1	32
33	2.8876443822191107E-4	TGTGTGGGGAAGCCCGTGGGCAAAAAAATCAAGGTATTT	CVGKPVGKKIKVF	TRGV9	.	TRGJP	3	-1	-1	16
33	2.8876443822191107E-4	TGTGCTGCGTGGGTTACCACTGGTTGGTTCAAGATATTT	CAAWVTTGWFKIF	TRGV10	.	TRGJP1	16	-1	-1	14
33	2.8876443822191107E-4	TGTGCTGCGTGGGATTTGGGTTATTATAAGAAACTCTTT	CAAWDLGYYKKLF	TRGV10	.	TRGJ1	15	-1	-1	20
33	2.8876443822191107E-4	TGTGCTGCGTGGGATTATGCGGGTTGGGGGAAACTCTTT	CAAWDYAGWGKLF	TRGV10	.	TRGJ1	16	-1	-1	29
33	2.8876443822191107E-4	TGTGCTGCGTGGGAGTCGGTAGGTTGGTTCAAGATATTT	CAAWESVGWFKIF	TRGV10	.	TRGJP1	13	-1	-1	21
33	2.8876443822191107E-4	TGTGCCTTGTGGGAGGTGCAGTATTATAAGAAACTCTTT	CALWEVQYYKKLF	TRGV9	.	TRGJ1	19	-1	-1	21
33	2.8876443822191107E-4	TGTGCTGCGTGGGGGTATGTTGCCTTGAAACTCTTT	CAAWGYVALKLF	TRGV10	.	TRGJ1	12	-1	-1	26
33	2.8876443822191107E-4	TGTGCTGCGTGGGGACATTATTATAAGAAACTCTTT	CAAWGHYYKKLF	TRGV10	.	TRGJ1	12	-1	-1	16
33	2.8876443822191107E-4	TGTGCCTTGTGCCCGAATTATTATAAGAAACTCTTT	CALCPNYYKKLF	TRGV9	.	TRGJ1	10	-1	-1	13
33	2.8876443822191107E-4	TGTGCCTTGTGGGAGGTGGATTGGTTCAAGATATTT	CALWEVDWFKIF	TRGV9	.	TRGJP1	17	-1	-1	16
33	2.8876443822191107E-4	TGTGCCTTGTGGGAGGATTGGGATGGGAAACTCTTT	CALWEDWDGKLF	TRGV9	.	TRGJ1	15	-1	-1	26
33	2.8876443822191107E-4	TGTGCCTTGTGGGAAGATGGTTGGTTCAAGATATTT	CALWEDGWFKIF	TRGV9	.	TRGJP1	13	-1	-1	17
33	2.8876443822191107E-4	TGTGCTGCGTGGGACCCCTTTAAGAAACTCTTT	CAAWDPFKKLF	TRGV10	.	TRGJ1	13	-1	-1	20
33	2.8876443822191107E-4	TGTGCCTTGGGTTTGATGGATAAGAAACTCTTT	CALGLMDKKLF	TRGV9	.	TRGJ1	8	-1	-1	19
33	2.8876443822191107E-4	TGTGCCTCTCCTAATTATTATAAGAAACTCTTT	CASPNYYKKLF	TRGV9	.	TRGJ1	6	-1	-1	12
33	2.8876443822191107E-4	TGTGCCACCTGGGACAGGCTGGCGAAACTCTTT	CATWDRLAKLF	TRGV7	.	TRGJ1	18	-1	-1	23
33	2.8876443822191107E-4	TGTGCTGCGTGGGACGACCTGAAACTCTTT	CAAWDDLKLF	TRGV10	.	TRGJ2	13	-1	-1	20
33	2.8876443822191107E-4	TGTGCCTTGTGGGAGGTTAAGAAACTCTTT	CALWEVKKLF	TRGV9	.	TRGJ1	16	-1	-1	17
33	2.8876443822191107E-4	TGTGCTGCGTGGTCTAAGAAACTCTTT	CAAWSKKLF	TRGV10	.	TRGJ1	11	-1	-1	14
33	2.8876443822191107E-4	TGTGCTGCGTGCATTCAGGGGAAACTCTTT	CAACIQGKLF	TRGV10	.	TRGJ1	10	-1	-1	20
33	2.8876443822191107E-4	TGTGCTGCGTGGGATAGGAAGAAACTCTTT	CAAWDRKKLF	TRGV10	.	TRGJ1	14	-1	-1	18
33	2.8876443822191107E-4	TGTGCCTTGTGGGAGGGAAAGAAACTCTTT	CALWEGKKLF	TRGV9	.	TRGJ1	15	-1	-1	18
33	2.8876443822191107E-4	TGGCCTATCTCTTATTATAAGAAACTCTTT	WPISYYKKLF	TRGV4	.	TRGJ1	4	-1	-1	11
33	2.8876443822191107E-4	TGTGCTGCGCCGATGGAACTCTTT	CAAPMELF	TRGV10	.	TRGJ2	8	-1	-1	16
33	2.8876443822191107E-4	TGTGCCTTAAAAAAGAAACTCTTT	CALKKKLF	TRGV9	.	TRGJ1	7	-1	-1	12
33	2.8876443822191107E-4	TGTGCTGCGTGGGATGGTCCACTCTTT	CAAWDGPLF	TRGV10	.	TRGJ1	14	-1	-1	20
32	2.80014000700035E-4	TGTGCTGCGTGGGATTGCCTCTTGGGCCGGAGGTCTGGTTGGTTCAAGATATTT	CAAWDCLLGRRSGWFKIF	TRGV10	.	TRGJP1	15	-1	-1	34
32	2.80014000700035E-4	TGTGCCTTGTGGGAGGTGCCCGGAGTACGTTGGTTCAAGATATTT	CALWEVPGVRWFKIF	TRGV9	.	TRGJP1	18	-1	-1	28
32	2.80014000700035E-4	TGTGCCTTGTGGGAGGTAGGTACCACTGGTTGGTTCAAGATATTT	CALWEVGTTGWFKIF	TRGV9	.	TRGJP1	16	-1	-1	14
32	2.80014000700035E-4	TGTGCTGCGTGGGATCCGGGTGACTCTAAGGGGAAACTCTTT	CAAWDPGDSKGKLF	TRGV10	.	TRGJ1	14	-1	-1	32
32	2.80014000700035E-4	TGTGCTGCGTGGGACCATACCACTGGTTGGTTCAAGATATTT	CAAWDHTTGWFKIF	TRGV10	.	TRGJP1	13	-1	-1	16
32	2.80014000700035E-4	TGTGCCTTGATACTTCATACCACTGGTTGGTTCAAGATATTT	CALILHTTGWFKIF	TRGV9	.	TRGJP1	8	-1	-1	16
32	2.80014000700035E-4	TGTGCCACCTGGGATTCCACTGGTTGGTTCAAGATATTT	CATWDSTGWFKIF	TRGV8	.	TRGJP1	14	-1	-1	13
32	2.80014000700035E-4	TGTGCCACCTGGGATGTGGGGGATTATAAGAAACTCTTT	CATWDVGDYKKLF	TRGV4	.	TRGJ1	15	-1	-1	22
32	2.80014000700035E-4	TGTGCTGCGTGGGATTATGGTTGGTTCAAGATATTT	CAAWDYGWFKIF	TRGV10	.	TRGJP1	16	-1	-1	17
32	2.80014000700035E-4	TGTGCTGCGTGGGATTATAGAGGGGGGAAACTCTTT	CAAWDYRGGKLF	TRGV10	.	TRGJ1	16	-1	-1	26
32	2.80014000700035E-4	TGTGCTGCGTGGGATTACCGGCCTAAGAAACTCTTT	CAAWDYRPKKLF	TRGV10	.	TRGJ1	17	-1	-1	23
32	2.80014000700035E-4	TGTGCTGCGTGGGATATACCCCACCAGGAACTCTTT	CAAWDIPHQELF	TRGV10	.	TRGJ1	18	-1	-1	25
32	2.80014000700035E-4	TGTGCTGCGTGGGACCCCCCAGCGGGGAAACTCTTT	CAAWDPPAGKLF	TRGV10	.	TRGJ1	13	-1	-1	26
32	2.80014000700035E-4	TGTGCCTTGTGGGAGTCATATTATAAGAAACTCTTT	CALWESYYKKLF	TRGV9	.	TRGJ1	14	-1	-1	18
32	2.80014000700035E-4	TGTGCCTTGTGGGAGGTCCGAAATAAGAAACTCTTT	CALWEVRNKKLF	TRGV9	.	TRGJ1	16	-1	-1	22
32	2.80014000700035E-4	TGTGCCTTGTGGGAGGTGCGGTATAAGAAACTCTTT	CALWEVRYKKLF	TRGV9	.	TRGJ2	18	-1	-1	21
32	2.80014000700035E-4	TGTGCCTTGTGGAGGGCCGATACTAAGAAACTCTTT	CALWRADTKKLF	TRGV9	.	TRGJ1	14	-1	-1	23
32	2.80014000700035E-4	TGTGCCTTGGAGGGAAGTGATTGGATCAAGACGTTT	CALEGSDWIKTF	TRGV9	.	TRGJP2	18	-1	-1	15
32	2.80014000700035E-4	TGTGCCTCAAGACGTAGTGATTGGATCAAGACGTTT	CASRRSDWIKTF	TRGV9	.	TRGJP2	6	-1	-1	13
32	2.80014000700035E-4	TGTGCGAATCGTACCACTGGTTGGTTCAAGATATTT	CANRTTGWFKIF	TRGV10	.	TRGJP1	4	-1	-1	11
32	2.80014000700035E-4	TGTGCTGCGTGGGATTATGCGCAGAAACTCTTT	CAAWDYAQKLF	TRGV10	.	TRGJ1	16	-1	-1	22
32	2.80014000700035E-4	TGTGCTGCGTGGGATGGGGTCGGGAAACTCTTT	CAAWDGVGKLF	TRGV10	.	TRGJ1	14	-1	-1	23
32	2.80014000700035E-4	TGTGCTGCGTGGGAAGAGAGGTTCAAGATATTT	CAAWEERFKIF	TRGV10	.	TRGJP1	13	-1	-1	19
32	2.80014000700035E-4	TGTGCTGCGTGGACCCGTTGGTTCAAGATATTT	CAAWTRWFKIF	TRGV10	.	TRGJP1	11	-1	-1	16
32	2.80014000700035E-4	TGTGCTGCGTGGAATTATTATAAGAAACTCTTT	CAAWNYYKKLF	TRGV10	.	TRGJ2	16	-1	-1	11
32	2.80014000700035E-4	TGTGCCTTGACCCATAATTATAAGAAACTCTTT	CALTHNYKKLF	TRGV9	.	TRGJ2	8	-1	-1	13
32	2.80014000700035E-4	TGTGCCTTGTTGTCTTATAAGAAACTCTTT	CALLSYKKLF	TRGV9	.	TRGJ1	9	-1	-1	14
32	2.80014000700035E-4	TGTGCTGCGTGGGTACGCGGGAAACTCTTT	CAAWVRGKLF	TRGV10	.	TRGJ1	12	-1	-1	20
32	2.80014000700035E-4	TGTGCTGCCGATAAGAAACTCTTT	CAADKKLF	TRGV10	.	TRGJ1	7	-1	-1	10
32	2.80014000700035E-4	TGTGCTGCCCGGATATTT	CAARIF	TRGV10	.	TRGJP1	7	-1	-1	11
32	2.80014000700035E-4	GGTTGGTTCAAGATATTT	GWFKIF	TRGV10	.	TRGJP1	2	-1	-1	0
32	2.80014000700035E-4	TGTGCCTTGTGGGCGGGGGAGAAACTCTTT	CALWAGEKLF	TRGV9	.	TRGJ1	15	-1	-1	19
32	2.80014000700035E-4	TGTGCCACCTGGGACGGGCCGGGGAAACTCTTT	CATWDGPGKLF	TRGV2	.	TRGJ1	19	-1	-1	23
32	2.80014000700035E-4	TGTGCTGCGTGGGTTCCGACCTCCAATAAACTCTTT	CAAWVPTSNKLF	TRGV10	.	TRGJ1	12	-1	-1	24
31	2.712635631781589E-4	TGTGCCTTGTGGGAGGTGCATAGGTGGGCGAGTTATAAGAAACTCTTT	CALWEVHRWASYKKLF	TRGV9	.	TRGJ1	19	-1	-1	32
31	2.712635631781589E-4	TGTGCCTTGTGGGAGGTGTTCCACCATTATTATAAGAAACTCTTT	CALWEVFHHYYKKLF	TRGV9	.	TRGJ1	17	-1	-1	25
31	2.712635631781589E-4	TGTGCTGCGTGGGAATATACCACTGGTTGGTTCAAGATATTT	CAAWEYTTGWFKIF	TRGV10	.	TRGJP1	16	-1	-1	11
31	2.712635631781589E-4	TGTGCCTTGTGGGAGCCTAGGTATTATTATAAGAAACTCTTT	CALWEPRYYYKKLF	TRGV9	.	TRGJ1	14	-1	-1	22
31	2.712635631781589E-4	TGTGCCTTGTGGGAGGTTCTCTACTATTATAAGAAACTCTTT	CALWEVLYYYKKLF	TRGV9	.	TRGJ1	16	-1	-1	24
31	2.712635631781589E-4	TGTGCCTTGTGGGAGGTGGGCAGTGGTTGGTTCAAGATATTT	CALWEVGSGWFKIF	TRGV9	.	TRGJP1	17	-1	-1	20
31	2.712635631781589E-4	TGTGCCTTGTGGGAGGCGTCCACTTATTATAAGAAACTCTTT	CALWEASTYYKKLF	TRGV9	.	TRGJ1	15	-1	-1	23
31	2.712635631781589E-4	TGTGCTGCGTGTCAGATCACTGGTTGGTTCAAGATATTT	CAACQITGWFKIF	TRGV10	.	TRGJP1	10	-1	-1	17
31	2.712635631781589E-4	TGTGCTGCGTGGGATTTACGTTATTATAAGAAACTCTTT	CAAWDLRYYKKLF	TRGV10	.	TRGJ1	23	-1	-1	20
31	2.712635631781589E-4	TGTGCTGCGTGGGATTCCCCTGGTTGGTTCAAGATATTT	CAAWDSPGWFKIF	TRGV10	.	TRGJP1	15	-1	-1	8
31	2.712635631781589E-4	TGTGCTGCGTGGGATTCAACTGGTTGGTTCAAGATATTT	CAAWDSTGWFKIF	TRGV10	.	TRGJP1	15	-1	-1	18
31	2.712635631781589E-4	TGTGCCTTGTGGGATTGGGCGAAAAAAATCAAGGTATTT	CALWDWAKKIKVF	TRGV9	.	TRGJP	13	-1	-1	14
31	2.712635631781589E-4	TGTGCCTTGTGGGAGGTGCCTTATTATAAGAAACTCTTT	CALWEVPYYKKLF	TRGV9	.	TRGJ1	18	-1	-1	20
31	2.712635631781589E-4	TGTGCCTTGTGGGAGGTAATACGATATAAGAAACTCTTT	CALWEVIRYKKLF	TRGV9	.	TRGJ2	16	-1	-1	24
31	2.712635631781589E-4	TGTGCCTTGTGGGAGGGGAAGCGAGTTAAGAAACTCTTT	CALWEGKRVKKLF	TRGV9	.	TRGJ1	15	-1	-1	26
31	2.712635631781589E-4	TGTGCCTTGTGGAAGGATGTTTATTATAAGAAACTCTTT	CALWKDVYYKKLF	TRGV9	.	TRGJ1	15	-1	-1	20
31	2.712635631781589E-4	TGTGCGTCCAAGGGGACCACTGGTTGGTTCAAGATATTT	CASKGTTGWFKIF	TRGV10	.	TRGJP1	4	-1	-1	15
31	2.712635631781589E-4	TGTGCTGCGTGGTCCCGGGCGGATAAGAAACTCTTT	CAAWSRADKKLF	TRGV10	.	TRGJ1	11	-1	-1	22
31	2.712635631781589E-4	TGTGCTGCGCGACCCGTTTATTATAAGAAACTCTTT	CAARPVYYKKLF	TRGV10	.	TRGJ1	8	-1	-1	17
31	2.712635631781589E-4	TGTGCCTTGTGGTGGGTGTTTGATAAGAAACTCTTT	CALWWVFDKKLF	TRGV9	.	TRGJ1	17	-1	-1	22
31	2.712635631781589E-4	TGTGCCTTGTGGGACCCCTCCTATAAGAAACTCTTT	CALWDPSYKKLF	TRGV9	.	TRGJ1	13	-1	-1	21
31	2.712635631781589E-4	TGTGCTGCGTGGGCCCTGGGGGAGAAACTCTTT	CAAWALGEKLF	TRGV10	.	TRGJ1	12	-1	-1	22
31	2.712635631781589E-4	TGTGCTGCGTGGGGCGGTTGGTTCAAGATATTT	CAAWGGWFKIF	TRGV10	.	TRGJP1	12	-1	-1	15
31	2.712635631781589E-4	TGTGCCTTGTGGGAGTATTATAAGAAACTCTTT	CALWEYYKKLF	TRGV9	.	TRGJ1	14	-1	-1	15
31	2.712635631781589E-4	TGTGCCTTGTGGGAGGTCCATAAGAAACTCTTT	CALWEVHKKLF	TRGV9	.	TRGJ1	19	-1	-1	19
31	2.712635631781589E-4	TGTGCTGCGTGGGATTACCAGAAACTCTTT	CAAWDYQKLF	TRGV10	.	TRGJ1	17	-1	-1	13
31	2.712635631781589E-4	TGTGCTGCGTGGGATCCCCCACTCTTT	CAAWDPPLF	TRGV10	.	TRGJ1	14	-1	-1	20
31	2.712635631781589E-4	TGTGCCCCCCGTGCCCTCTTT	CAPRALF	TRGV2	.	TRGJ1	8	-1	-1	15
31	2.712635631781589E-4	TGTGCGTTGGCGGAACTCTTT	CALAELF	TRGV10	.	TRGJ1	4	-1	-1	13
31	2.712635631781589E-4	TGTGCCACCTGGGACAGGCAACAGAAACTCTTT	CATWDRQQKLF	TRGV3	.	TRGJ1	18	-1	-1	22
31	2.712635631781589E-4	TGTGCTGCCACTGGTTGGTTCAAGATATTT	CAATGWFKIF	TRGV10	.	TRGJP1	7	-1	-1	7
31	2.712635631781589E-4	TGTGCTGCGTGGGTTGATAAGAAACTCTTT	CAAWVDKKLF	TRGV10	.	TRGJ1	12	-1	-1	16
31	2.712635631781589E-4	TGTGCTGCGTGGGCTTACTTCGGGAAACTCTTT	CAAWAYFGKLF	TRGV10	.	TRGJ1	17	-1	-1	23
31	2.712635631781589E-4	TGTGCTGCGTTACCGAGCCCGGAACTCTTT	CAALPSPELF	TRGV10	.	TRGJ2	9	-1	-1	22
31	2.712635631781589E-4	TGTGCTGCGTGGGATTGTTGGAAACTCTTT	CAAWDCWKLF	TRGV10	.	TRGJ1	15	-1	-1	20
31	2.712635631781589E-4	TGTGCTGCGTGGGATCCCCCCAAACTCTTT	CAAWDPPKLF	TRGV10	.	TRGJ2	14	-1	-1	21
31	2.712635631781589E-4	TGTGCTGCGTGGGAGGTGCGACTCTTT	CAAWEVRLF	TRGV10	.	TRGJ1	13	-1	-1	20
31	2.712635631781589E-4	TGTGATCGATGGTTCAAGATATTT	CDRWFKIF	TRGV10	.	TRGJP1	3	-1	-1	9
30	2.625131256562828E-4	TGTGCCTTGTGGGAGGTCCGCCACTATAGTAGTGATTGGATCAAGACGTTT	CALWEVRHYSSDWIKTF	TRGV9	.	TRGJP2	16	-1	-1	24
30	2.625131256562828E-4	TGTGCCACCTGGGACGGGCGGGGTTATACCACTGGTTGGTTCAAGATATTT	CATWDGRGYTTGWFKIF	TRGV2	.	TRGJP1	18	-1	-1	21
30	2.625131256562828E-4	TGTGCTGCGTGGGATCAAAAGTTTACCACTGGTTGGTTCAAGATATTT	CAAWDQKFTTGWFKIF	TRGV10	.	TRGJP1	14	-1	-1	23
30	2.625131256562828E-4	TGTGCCTTGTGGGAGGTCGCAGAGTTGGGCAAAAAAATCAAGGTATTT	CALWEVAELGKKIKVF	TRGV9	.	TRGJP	20	-1	-1	20
30	2.625131256562828E-4	TGTGCCTTGTGGGAGGTGTTTTTAGGTGGTGCTTGGATCAAGACGTTT	CALWEVFLGGAWIKTF	TRGV9	.	TRGJP2	17	-1	-1	25
30	2.625131256562828E-4	TGTGCCACCTGGGACGGACTAACCTCGGATTATTATAAGAAACTCTTT	CATWDGLTSDYYKKLF	TRGV2	.	TRGJ1	16	-1	-1	24
30	2.625131256562828E-4	TGTGCTGCGTGGGATTATAAGGAATTCTATTATAAGAAACTCTTT	CAAWDYKEFYYKKLF	TRGV10	.	TRGJ1	16	-1	-1	27
30	2.625131256562828E-4	TGTGCTGCGTGGGATCACGATACCACTGGTTGGTTCAAGATATTT	CAAWDHDTTGWFKIF	TRGV10	.	TRGJP1	18	-1	-1	19
30	2.625131256562828E-4	TGTGCCTTGTGGGCCTTTGGGTTGGGCAAAAAAATCAAGGTATTT	CALWAFGLGKKIKVF	TRGV9	.	TRGJP	12	-1	-1	20
30	2.625131256562828E-4	TGTGCCACCTGGGACGGTTATACCACTGGTTGGTTCAAGATATTT	CATWDGYTTGWFKIF	TRGV2	.	TRGJP1	16	-1	-1	15
30	2.625131256562828E-4	TGTGCTGCGTGGGATTGGGCCACTGGTTGGTTCAAGATATTT	CAAWDWATGWFKIF	TRGV10	.	TRGJP1	15	-1	-1	19
30	2.625131256562828E-4	TGTGCCTTGTGGGAGGTGCCGGAGAATTATAAGAAACTCTTT	CALWEVPENYKKLF	TRGV9	.	TRGJ1	18	-1	-1	25
30	2.625131256562828E-4	TGTGCCTTGTGGGAGGTAGGGGATTATTATAAGAAACTCTTT	CALWEVGDYYKKLF	TRGV9	.	TRGJ1	16	-1	-1	22
30	2.625131256562828E-4	TGTGCCTTGTGGGAGGCCAGTTGTTATTATAAGAAACTCTTT	CALWEASCYYKKLF	TRGV9	.	TRGJ1	15	-1	-1	23
30	2.625131256562828E-4	TGTGCCTTGTGGGAGGGCCTTGGCAAAAAAATCAAGGTATTT	CALWEGLGKKIKVF	TRGV9	.	TRGJP	15	-1	-1	21
30	2.625131256562828E-4	TGTGACCTTGACGGGTCAATTAGTTATTATAAGAAACTCTTT	CDLDGSISYYKKLF	TRGV9	.	TRGJ1	9	-1	-1	23
30	2.625131256562828E-4	TGTGCTGCCCTCCTCACCACTGGTTGGTTCAAGATATTT	CAALLTTGWFKIF	TRGV10	.	TRGJP1	7	-1	-1	15
30	2.625131256562828E-4	TGTGCTGCGTGGCCCCACCGAAGGGATAAGAAACTCTTT	CAAWPHRRDKKLF	TRGV10	.	TRGJ1	11	-1	-1	25
30	2.625131256562828E-4	TGTGCTGCGTGGGATGCCACTGGTTGGTTCAAGATATTT	CAAWDATGWFKIF	TRGV10	.	TRGJP1	14	-1	-1	13
30	2.625131256562828E-4	TGTGCCTTGTGGGAGCCCTTTTATTATAAGAAACTCTTT	CALWEPFYYKKLF	TRGV9	.	TRGJ2	14	-1	-1	20
30	2.625131256562828E-4	TGTGCCTTGTGGGAGGTTACTTCGTATAAGAAACTCTTT	CALWEVTSYKKLF	TRGV9	.	TRGJ1	16	-1	-1	24
30	2.625131256562828E-4	TGTGCCTTGTGGGAGGTGCTGGATTATAAGAAACTCTTT	CALWEVLDYKKLF	TRGV9	.	TRGJ1	18	-1	-1	22
30	2.625131256562828E-4	TGTGCCTTGTGGGAGGTGCAATATTATAAGAAACTCTTT	CALWEVQYYKKLF	TRGV9	.	TRGJ1	19	-1	-1	21
30	2.625131256562828E-4	TGTGCCTTGTGGGAGGCGCCCACCTTTGAGAAACTCTTT	CALWEAPTFEKLF	TRGV9	.	TRGJ1	18	-1	-1	28
30	2.625131256562828E-4	TGTGCCTTGTGGGAGGGGGTTTATTATAAGAAACTCTTT	CALWEGVYYKKLF	TRGV9	.	TRGJ1	15	-1	-1	20
30	2.625131256562828E-4	TGTGCCACCTGGGACGGGCGTTATTATAAGAAACTCTTT	CATWDGRYYKKLF	TRGV2	.	TRGJ1	18	-1	-1	20
30	2.625131256562828E-4	TGTGCTGCCTTGGCTCGGGCCAACGCGAAACTCTTT	CAALARANAKLF	TRGV10	.	TRGJ1	7	-1	-1	26
30	2.625131256562828E-4	TGTGCTGCGTGGGATTATGACTATAAGAAACTCTTT	CAAWDYDYKKLF	TRGV10	.	TRGJ2	16	-1	-1	21
30	2.625131256562828E-4	TGTGCCACCGGAGGCTTAGAATCTAAGAAACTCTTT	CATGGLESKKLF	TRGV4	.	TRGJ1	8	-1	-1	23
30	2.625131256562828E-4	TGTGCTGCGTGGGATTACGGTAAGAAACTCTTT	CAAWDYGKKLF	TRGV10	.	TRGJ1	22	-1	-1	20
30	2.625131256562828E-4	TGTGCTGCGTGTCGCAAAAGGAGACTCTTT	CAACRKRRLF	TRGV10	.	TRGJ1	10	-1	-1	20
30	2.625131256562828E-4	TGTGCTGCGACTTGGTTCAAGATATTT	CAATWFKIF	TRGV10	.	TRGJP1	8	-1	-1	11
30	2.625131256562828E-4	TGTGCTGCGTGGTATGGTTGGTTCAAGATATTT	CAAWYGWFKIF	TRGV10	.	TRGJP1	14	-1	-1	14
30	2.625131256562828E-4	TGTGCTGCGTGGGATTACTGCGAGAAACTCTTT	CAAWDYCEKLF	TRGV10	.	TRGJ1	17	-1	-1	22
30	2.625131256562828E-4	TGTGCGCACACATTCTCCAAGAAACTCTTT	CAHTFSKKLF	TRGV10	.	TRGJ2	4	-1	-1	18
30	2.625131256562828E-4	TGTGCTGTGCGGAAGAAACTCTTT	CAVRKKLF	TRGV10	.	TRGJ2	6	-1	-1	12
30	2.625131256562828E-4	TGTGCTGCCATCAAGAAACTCTTT	CAAIKKLF	TRGV10	.	TRGJ1	7	-1	-1	12
30	2.625131256562828E-4	TGTGCTGCGCCCATTCGTGAGAAACTCTTT	CAAPIREKLF	TRGV10	.	TRGJ1	8	-1	-1	19
30	2.625131256562828E-4	TGTGCCTCCCTTGGTTATAAGAAACTCTTT	CASLGYKKLF	TRGV9	.	TRGJ2	6	-1	-1	14
30	2.625131256562828E-4	TGTGCCACCTGGGGGAAACTCTTT	CATWGKLF	TRGV5	.	TRGJ1	12	-1	-1	14
30	2.625131256562828E-4	TGTGCTGCGTGGGAAAGATGGTTCAAGATATTT	CAAWERWFKIF	TRGV10	.	TRGJP1	13	-1	-1	18
29	2.537626881344067E-4	TGTGCCTTGTGGGAGGTGCTTCGTTTCGGGACCACTGGTTGGTTCAAGATATTT	CALWEVLRFGTTGWFKIF	TRGV9	.	TRGJP1	18	-1	-1	30
29	2.537626881344067E-4	TGTGCCTTGTGGGAGTACCCATTAAGTCGGAATTATTATAAGAAACTCTTT	CALWEYPLSRNYYKKLF	TRGV9	.	TRGJ1	14	-1	-1	22
29	2.537626881344067E-4	TGTGCCTTGTGGGAGGTGAAGGAGTTGGGCAAAAAAATCAAGGTATTT	CALWEVKELGKKIKVF	TRGV9	.	TRGJP	17	-1	-1	21
29	2.537626881344067E-4	TGTGCCTTGTGGGAGGCATACCCCTCGAATTATTATAAGAAACTCTTT	CALWEAYPSNYYKKLF	TRGV9	.	TRGJ1	15	-1	-1	24
29	2.537626881344067E-4	TGTGCTGCGTGGGATTGGGAAGGCGCTGGTTGGTTCAAGATATTT	CAAWDWEGAGWFKIF	TRGV10	.	TRGJP1	15	-1	-1	25
29	2.537626881344067E-4	TGTGCTGCGTGGGATAGGCATACCACTGGTTGGTTCAAGATATTT	CAAWDRHTTGWFKIF	TRGV10	.	TRGJP1	14	-1	-1	19
29	2.537626881344067E-4	TGTGCCTTGTGGGAGTTTCTCTTTAATTATTATAAGAAACTCTTT	CALWEFLFNYYKKLF	TRGV9	.	TRGJ1	14	-1	-1	24
29	2.537626881344067E-4	TGTGCCTTGTGGGAGCCCGTCCCGAATTATTATAAGAAACTCTTT	CALWEPVPNYYKKLF	TRGV9	.	TRGJ1	14	-1	-1	22
29	2.537626881344067E-4	TGTGCCTTGTGGGAGGCCCTTACCACTGGTTGGTTCAAGATATTT	CALWEALTTGWFKIF	TRGV9	.	TRGJP1	15	-1	-1	20
29	2.537626881344067E-4	TGTGCCTTGTGGGAGACATCATTTTATTATTATAAGAAACTCTTT	CALWETSFYYYKKLF	TRGV9	.	TRGJ1	14	-1	-1	25
29	2.537626881344067E-4	TGTGCCACCTGGGACAGGCCACCCACTGGTTGGTTCAAGATATTT	CATWDRPPTGWFKIF	TRGV3	.	TRGJP1	19	-1	-1	22
29	2.537626881344067E-4	TGTGCTGCGTGGGATTATATCCGAAGCTGGTTCAAGATATTT	CAAWDYIRSWFKIF	TRGV10	.	TRGJP1	16	-1	-1	27
29	2.537626881344067E-4	TGTGCTGCGTGGGATGGGACCACTGGTTGGTTCAAGATATTT	CAAWDGTTGWFKIF	TRGV10	.	TRGJP1	14	-1	-1	18
29	2.537626881344067E-4	TGTGCCTTGTGGGAGGCCTTGAATTATTATAAGAAACTCTTT	CALWEALNYYKKLF	TRGV9	.	TRGJ1	15	-1	-1	20
29	2.537626881344067E-4	TGTGCCTTGTGGGAGGGTATCCTTTATTATAAGAAACTCTTT	CALWEGILYYKKLF	TRGV9	.	TRGJ1	15	-1	-1	23
29	2.537626881344067E-4	TGTGCTGCGTGGGATTTACCTGGTTGGTTCAAGATATTT	CAAWDLPGWFKIF	TRGV10	.	TRGJP1	15	-1	-1	8
29	2.537626881344067E-4	TGTGCTGCGTGGGATTGGACTGGTTGGTTCAAGATATTT	CAAWDWTGWFKIF	TRGV10	.	TRGJP1	15	-1	-1	18
29	2.537626881344067E-4	TGTGCCTTGTGGGAGCCGAATTATTATAAGAAACTCTTT	CALWEPNYYKKLF	TRGV9	.	TRGJ1	14	-1	-1	16
29	2.537626881344067E-4	TGTGCCTTGTGGGAGGTCCAGTGGGATAAGAAACTCTTT	CALWEVQWDKKLF	TRGV9	.	TRGJ1	19	-1	-1	25
29	2.537626881344067E-4	TGTGCCTTGTGGGAGGTGTCCGATTATAAGAAACTCTTT	CALWEVSDYKKLF	TRGV9	.	TRGJ1	17	-1	-1	22
29	2.537626881344067E-4	TGTGCCTTGTGGGAGGCGTGTTATTATAAGAAACTCTTT	CALWEACYYKKLF	TRGV9	.	TRGJ1	15	-1	-1	20
29	2.537626881344067E-4	TGTGCCACCTGGGACAGACGTTATTATAAGAAACTCTTT	CATWDRRYYKKLF	TRGV3	.	TRGJ1	16	-1	-1	20
29	2.537626881344067E-4	TGTGCTGCGTGGGGGATGTGCTGGTTCAAGATATTT	CAAWGMCWFKIF	TRGV10	.	TRGJP1	12	-1	-1	21
29	2.537626881344067E-4	TGTGCTGCGTGGGATTTTGGTTGGTTCAAGATATTT	CAAWDFGWFKIF	TRGV10	.	TRGJP1	15	-1	-1	17
29	2.537626881344067E-4	TGTGCTGCGTGGGATTCTCCGATCGCGGAACTCTTT	CAAWDSPIAELF	TRGV10	.	TRGJ1	15	-1	-1	28
29	2.537626881344067E-4	TGTGCCTTGTGGGAAGGGGGATATAAGAAACTCTTT	CALWEGGYKKLF	TRGV9	.	TRGJ1	13	-1	-1	21
29	2.537626881344067E-4	TGTGCCTGCTGGATTGGAGGTTGGTTCAAGATATTT	CACWIGGWFKIF	TRGV11	.	TRGJP1	14	-1	-1	18
29	2.537626881344067E-4	TGTGCCACCTGGGACGGTTATTATAAGAAACTCTTT	CATWDGYYKKLF	TRGV2	.	TRGJ1	16	-1	-1	17
29	2.537626881344067E-4	TGTGCCTTGTGGGAGACTCTTAAGAAACTCTTT	CALWETLKKLF	TRGV9	.	TRGJ1	14	-1	-1	20
29	2.537626881344067E-4	TGTGCTGCGTGGGTCGCTGGTAAACTCTTT	CAAWVAGKLF	TRGV10	.	TRGJ1	12	-1	-1	21
29	2.537626881344067E-4	TGTGCTGCGTGGGATATAGGGAAACTCTTT	CAAWDIGKLF	TRGV10	.	TRGJ1	14	-1	-1	20
29	2.537626881344067E-4	TGTGCTGCGCCTAGGGGGTTCAAGATATTT	CAAPRGFKIF	TRGV10	.	TRGJP1	8	-1	-1	16
29	2.537626881344067E-4	TGTGCTGCGTGGCCGAAACTCTTT	CAAWPKLF	TRGV10	.	TRGJ1	11	-1	-1	14
29	2.537626881344067E-4	TGTGCTGCGTTCAATTGGTTCAAGATATTT	CAAFNWFKIF	TRGV10	.	TRGJP1	9	-1	-1	14
29	2.537626881344067E-4	TGTGCTGCGTGGGCTAAACTCTTT	CAAWAKLF	TRGV10	.	TRGJ1	12	-1	-1	15
29	2.537626881344067E-4	TGTGCCTTGTGGGACCTTTGCTATAAGAAACTCTTT	CALWDLCYKKLF	TRGV9	.	TRGJ1	13	-1	-1	21
29	2.537626881344067E-4	TGTGCTGCGTGGGACCCCCCTGAGAAACTCTTT	CAAWDPPEKLF	TRGV10	.	TRGJ1	13	-1	-1	22
29	2.537626881344067E-4	TGTGCTGCGTGGTGTTGGTTCAAGATATTT	CAAWCWFKIF	TRGV10	.	TRGJP1	11	-1	-1	13
29	2.537626881344067E-4	TGTGCTGCGCCCATCCCGAAGAAACTCTTT	CAAPIPKKLF	TRGV10	.	TRGJ1	8	-1	-1	18
29	2.537626881344067E-4	TGTGCCTTGTGGGAGGCAACTAAACTCTTT	CALWEATKLF	TRGV9	.	TRGJ1	15	-1	-1	21
29	2.537626881344067E-4	TGTGCTGCGTGGGGTTCCCTCCGTTATAAGAAACTCTTT	CAAWGSLRYKKLF	TRGV10	.	TRGJ1	15	-1	-1	23
29	2.537626881344067E-4	TGTGCTGCGTGGGATACGGGTTATAAGAAACTCTTT	CAAWDTGYKKLF	TRGV10	.	TRGJ1	17	-1	-1	20
28	2.4501225061253064E-4	TGTGCCTTGTGGGTAGAAAAGAAACAAGAGTTGGGCAAAAAAATCAAGGTATTT	CALWVEKKQELGKKIKVF	TRGV9	.	TRGJP	12	-1	-1	24
28	2.4501225061253064E-4	TGTGCCTTGTGGGAGGTCGACCGAGAAGAGTTGGGCAAAAAAATCAAGGTATTT	CALWEVDREELGKKIKVF	TRGV9	.	TRGJP	16	-1	-1	25
28	2.4501225061253064E-4	TGTGCCTTGTGGGAGACTTACGGGGAGTTGGGCAAAAAAATCAAGGTATTT	CALWETYGELGKKIKVF	TRGV9	.	TRGJP	14	-1	-1	24
28	2.4501225061253064E-4	TGTGCCTTGTGGGAGGTCCCTTATACCACTGGTTGGTTCAAGATATTT	CALWEVPYTTGWFKIF	TRGV9	.	TRGJP1	16	-1	-1	21
28	2.4501225061253064E-4	TGTGCCTTGTGGGAGGTCCCCCTCACTGGTTGGTTCAAGATATTT	CALWEVPLTGWFKIF	TRGV9	.	TRGJP1	23	-1	-1	23
28	2.4501225061253064E-4	TGTGCCTTGTGGGAGACACCTTACACTGGTTGGTTCAAGATATTT	CALWETPYTGWFKIF	TRGV9	.	TRGJP1	14	-1	-1	23
28	2.4501225061253064E-4	TGTGCCTTGCACAACTGGTCTACGAATTATTATAAGAAACTCTTT	CALHNWSTNYYKKLF	TRGV9	.	TRGJ1	8	-1	-1	22
28	2.4501225061253064E-4	TGTGCTGCCTCGGGGGTTACCACTGGTTGGTTCAAGATATTT	CAASGVTTGWFKIF	TRGV10	.	TRGJP1	7	-1	-1	17
28	2.4501225061253064E-4	TGTGCTGCGTGGGATGGTGTCACTGGTTGGTTCAAGATATTT	CAAWDGVTGWFKIF	TRGV10	.	TRGJP1	14	-1	-1	20
28	2.4501225061253064E-4	TGTGCTGCGTGGGAGTCCTTCACTGGTTGGTTCAAGATATTT	CAAWESFTGWFKIF	TRGV10	.	TRGJP1	13	-1	-1	20
28	2.4501225061253064E-4	TGTGCCTTGTGGGGGAGAAGGTGTTATTATAAGAAACTCTTT	CALWGRRCYYKKLF	TRGV9	.	TRGJ1	12	-1	-1	23
28	2.4501225061253064E-4	TGTGCCTTGTGGGAGGTCGCGAATTATTATAAGAAACTCTTT	CALWEVANYYKKLF	TRGV9	.	TRGJ1	16	-1	-1	19
28	2.4501225061253064E-4	TGTGCCTTGTGGGAGGTGCAGGATTATTATAAGAAACTCTTT	CALWEVQDYYKKLF	TRGV9	.	TRGJ1	19	-1	-1	22
28	2.4501225061253064E-4	TGTGCCTTGTGGGAGGGGCTGAATTATTATAAGAAACTCTTT	CALWEGLNYYKKLF	TRGV9	.	TRGJ1	18	-1	-1	20
28	2.4501225061253064E-4	TGTGCCTTGTGGGAGGACCCCTATTATTATAAGAAACTCTTT	CALWEDPYYYKKLF	TRGV9	.	TRGJ1	15	-1	-1	22
28	2.4501225061253064E-4	TGTGCCACCTGGGGTTATACCACTGGTTGGTTCAAGATATTT	CATWGYTTGWFKIF	TRGV3	.	TRGJP1	12	-1	-1	6
28	2.4501225061253064E-4	TGTGCTGCGTGGGGATTAAGATTTCACTCGTCTCTCTTT	CAAWGLRFHSSLF	TRGV10	.	TRGJ2	17	-1	-1	33
28	2.4501225061253064E-4	TGTGCTGCGTGGGACGCGAATTATTATAAGAAACTCTTT	CAAWDANYYKKLF	TRGV10	.	TRGJ1	13	-1	-1	16
28	2.4501225061253064E-4	TGTGCCTTGTGGGATGAGACTGGTTGGTTCAAGATATTT	CALWDETGWFKIF	TRGV9	.	TRGJP1	13	-1	-1	18
28	2.4501225061253064E-4	TGTGCCTTGCATCGAAAAGGGTATTATAAGAAACTCTTT	CALHRKGYYKKLF	TRGV9	.	TRGJ1	8	-1	-1	21
28	2.4501225061253064E-4	TGTGCCACCTGGGACGGCACTGGTTGGTTCAAGATATTT	CATWDGTGWFKIF	TRGV2	.	TRGJP1	16	-1	-1	17
28	2.4501225061253064E-4	TGTGCTGCGTGGTCAAATGGTTGGTTCAAGATATTT	CAAWSNGWFKIF	TRGV10	.	TRGJP1	11	-1	-1	17
28	2.4501225061253064E-4	TGTGCTGCGTGGGATTATCATTATAAGAAACTCTTT	CAAWDYHYKKLF	TRGV10	.	TRGJ1	16	-1	-1	16
28	2.4501225061253064E-4	TGTGCTGCGTGGGATTATGATTATAAGAAACTCTTT	CAAWDYDYKKLF	TRGV10	.	TRGJ1	16	-1	-1	16
28	2.4501225061253064E-4	TGTGCTGCGTGGGATTATAAAGTCGGGAAACTCTTT	CAAWDYKVGKLF	TRGV10	.	TRGJ1	16	-1	-1	26
28	2.4501225061253064E-4	TGTGCTGCGTGGATTTTTGGTTGGTTCAAGATATTT	CAAWIFGWFKIF	TRGV10	.	TRGJP1	14	-1	-1	17
28	2.4501225061253064E-4	TGTGCCTTGTGGGAGCGGGGGGCTAAGAAACTCTTT	CALWERGAKKLF	TRGV9	.	TRGJ1	14	-1	-1	23
28	2.4501225061253064E-4	TGTGCCTTGTGGGAGGTTGGTTATAAGAAACTCTTT	CALWEVGYKKLF	TRGV9	.	TRGJ1	16	-1	-1	20
28	2.4501225061253064E-4	TGTGCCTTGTGGGAGACTGGTTGGTTCAAGATATTT	CALWETGWFKIF	TRGV9	.	TRGJP1	14	-1	-1	15
28	2.4501225061253064E-4	TGTGCTGCGTGGGAGCCGGCTAAGAAACTCTTT	CAAWEPAKKLF	TRGV10	.	TRGJ1	13	-1	-1	20
28	2.4501225061253064E-4	TGTGCCTTGTGGGAGGTTTATAAGAAACTCTTT	CALWEVYKKLF	TRGV9	.	TRGJ1	16	-1	-1	17
28	2.4501225061253064E-4	TGTGCTGCCCTTGGTTGGTTCAAGATATTT	CAALGWFKIF	TRGV10	.	TRGJP1	7	-1	-1	11
28	2.4501225061253064E-4	TGTGCTGCGTGGGGTATTAAGAAACTCTTT	CAAWGIKKLF	TRGV10	.	TRGJ1	12	-1	-1	17
28	2.4501225061253064E-4	TGTGCTGCGTGGGAAGGGCGGAAACTCTTT	CAAWEGRKLF	TRGV10	.	TRGJ1	13	-1	-1	20
28	2.4501225061253064E-4	TGTGCCACCTCACTCTTT	CATSLF	TRGV2	.	TRGJ1	9	-1	-1	11
28	2.4501225061253064E-4	TGTGCTGCGTGGGTGGCTCATTATAAGAAACTCTTT	CAAWVAHYKKLF	TRGV10	.	TRGJ1	12	-1	-1	19
28	2.4501225061253064E-4	TGTGCTGCGTGGGATAAGAGTTGGTTCAAGATATTT	CAAWDKSWFKIF	TRGV10	.	TRGJP1	14	-1	-1	19
28	2.4501225061253064E-4	TGTGCTGATACCACTGGTTGGTTCAAGATATTT	CADTTGWFKIF	TRGV10	.	TRGJP1	6	-1	-1	7
28	2.4501225061253064E-4	TGTGCTGCGTGGAGGGGGGGGAAACTCTTT	CAAWRGGKLF	TRGV10	.	TRGJ1	11	-1	-1	20
28	2.4501225061253064E-4	TGTGCTGCGGGGCACGCGGAGAAACTCTTT	CAAGHAEKLF	TRGV10	.	TRGJ1	11	-1	-1	19
28	2.4501225061253064E-4	TGTGCTGCGAGGGTGGGGAAGAAACTCTTT	CAARVGKKLF	TRGV10	.	TRGJ2	12	-1	-1	18
28	2.4501225061253064E-4	TGTGCTGCGTGGAACTGGTATCTCTTT	CAAWNWYLF	TRGV10	.	TRGJ1	11	-1	-1	21
28	2.4501225061253064E-4	TGTGCCACCTGGGATAAGAAACTCTTT	CATWDKKLF	TRGV4	.	TRGJ1	14	-1	-1	13
28	2.4501225061253064E-4	TGTGCTGCGTGGGGGAAGTGTTATAAGAAACTCTTT	CAAWGKCYKKLF	TRGV10	.	TRGJ1	12	-1	-1	14
28	2.4501225061253064E-4	TGTGCCACCTGGGACACTGGTTGGTTCAAGATATTT	CATWDTGWFKIF	TRGV8	.	TRGJP1	13	-1	-1	14
28	2.4501225061253064E-4	TGTGCCACCTGGGGGGGGTGGTTCAAGATATTT	CATWGGWFKIF	TRGV8	.	TRGJP1	12	-1	-1	15
28	2.4501225061253064E-4	TGTGCTGCCCTCATTAAGAAACTCTTT	CAALIKKLF	TRGV10	.	TRGJ1	7	-1	-1	14
28	2.4501225061253064E-4	TGTGCTGCGTTGATGACCAAGATATTT	CAALMTKIF	TRGV10	.	TRGJP1	9	-1	-1	17
28	2.4501225061253064E-4	TGTGCTGCGTGGATGGGGAAACTCTTT	CAAWMGKLF	TRGV10	.	TRGJ1	11	-1	-1	17
28	2.4501225061253064E-4	TGTGCGGGGGCTGAGAAACTCTTT	CAGAEKLF	TRGV10	.	TRGJ1	4	-1	-1	13
28	2.4501225061253064E-4	TGTGCTGCGTGGGATTACCTTTATTATAAGAAACTCTTT	CAAWDYLYYKKLF	TRGV10	.	TRGJ1	17	-1	-1	20
28	2.4501225061253064E-4	TGTGCTGCGTGGGATCAGCCCCCACAGAAACTCTTT	CAAWDQPPQKLF	TRGV10	.	TRGJ1	14	-1	-1	25
28	2.4501225061253064E-4	TGTGCTGCGTGGTTTTATTATAAGAAACTCTTT	CAAWFYYKKLF	TRGV10	.	TRGJ1	11	-1	-1	14
28	2.4501225061253064E-4	TGTGCTGCGCCAGCGGGGTTCAAGATATTT	CAAPAGFKIF	TRGV10	.	TRGJP1	8	-1	-1	16
28	2.4501225061253064E-4	TGTGCTGCCCCGGGGAAGAAACTCTTT	CAAPGKKLF	TRGV10	.	TRGJ1	7	-1	-1	15
28	2.4501225061253064E-4	TGTGCTGGGGGGGGGGTGAGTTGGTTCAAGATATTT	CAGGGVSWFKIF	TRGV10	.	TRGJP1	12	-1	-1	19
28	2.4501225061253064E-4	TGTGCTGCGTGGGAAGGGAAACTCTTT	CAAWEGKLF	TRGV10	.	TRGJ2	13	-1	-1	17
27	2.3626181309065455E-4	TGTGCCTTGTGGGAGGAACTCCCTCAACCTAGCCCAAATTATTATAAGAAACTCTTT	CALWEELPQPSPNYYKKLF	TRGV9	.	TRGJ1	15	-1	-1	36
27	2.3626181309065455E-4	TGTGCTGCGTGGGATCTAATCCAGTGGCCGACTGGTTGGTTCAAGATATTT	CAAWDLIQWPTGWFKIF	TRGV10	.	TRGJP1	14	-1	-1	30
27	2.3626181309065455E-4	TGTGCCTTGTGGGAGGTGTTATCCGGGCCGAATTATTATAAGAAACTCTTT	CALWEVLSGPNYYKKLF	TRGV9	.	TRGJ1	17	-1	-1	28
27	2.3626181309065455E-4	TGTGCCTTGTGGGAGGTGCCACAAGAGTTGGGCAAAAAAATCAAGGTATTT	CALWEVPQELGKKIKVF	TRGV9	.	TRGJP	18	-1	-1	21
27	2.3626181309065455E-4	TGTGCCTTGTGGGATCTGCAAGAGTTGGGCAAAAAAATCAAGGTATTT	CALWDLQELGKKIKVF	TRGV9	.	TRGJP	19	-1	-1	17
27	2.3626181309065455E-4	TGTGCCTTGTGGGAGGTGCAAATTGAAGGTTATTATAAGAAACTCTTT	CALWEVQIEGYYKKLF	TRGV9	.	TRGJ1	19	-1	-1	29
27	2.3626181309065455E-4	TGTGCCACCTGGGACGGGCGATGGAGCACTGGTTGGTTCAAGATATTT	CATWDGRWSTGWFKIF	TRGV2	.	TRGJP1	18	-1	-1	26
27	2.3626181309065455E-4	TGTGCTGCGTGGGATTATACTACCACTGGTTGGTTCAAGATATTT	CAAWDYTTTGWFKIF	TRGV10	.	TRGJP1	16	-1	-1	15
27	2.3626181309065455E-4	TGTGCCTTGTGGGAACACTATACCACTGGTTGGTTCAAGATATTT	CALWEHYTTGWFKIF	TRGV9	.	TRGJP1	13	-1	-1	18
27	2.3626181309065455E-4	TGTGCCACCTGGGACAGGCCAAACACTGGTTGGTTCAAGATATTT	CATWDRPNTGWFKIF	TRGV5	.	TRGJP1	19	-1	-1	23
27	2.3626181309065455E-4	TGTGCTGCGTGGGATTTCCCCACTGGTTGGTTCAAGATATTT	CAAWDFPTGWFKIF	TRGV10	.	TRGJP1	15	-1	-1	19
27	2.3626181309065455E-4	TGTGCTGCGTGGGATTTCGGCACTGGTTGGTTCAAGATATTT	CAAWDFGTGWFKIF	TRGV10	.	TRGJP1	18	-1	-1	20
27	2.3626181309065455E-4	TGTGCCTTGTGGGAGGTGCTCTCTTATTATAAGAAACTCTTT	CALWEVLSYYKKLF	TRGV9	.	TRGJ1	18	-1	-1	23
27	2.3626181309065455E-4	TGTGCCTTGTGGGAGGTGCGAGGGGGAAATAAGAAACTCTTT	CALWEVRGGNKKLF	TRGV9	.	TRGJ1	18	-1	-1	28
27	2.3626181309065455E-4	TGTGCCTTGTGGGAGGTGCAGGGGTCGCGTGCGAAACTCTTT	CALWEVQGSRAKLF	TRGV9	.	TRGJ1	19	-1	-1	32
27	2.3626181309065455E-4	TGTGCCACCTGGGATGGCCCCTTAAGTTGGTTCAAGATATTT	CATWDGPLSWFKIF	TRGV4	.	TRGJP1	20	-1	-1	25
27	2.3626181309065455E-4	TGTGCTGCGTTGTATACCACTGGTTGGTTCAAGATATTT	CAALYTTGWFKIF	TRGV10	.	TRGJP1	9	-1	-1	12
27	2.3626181309065455E-4	TGTGCTGCGTGGGATTATTGGGGAGTGGGGAAACTCTTT	CAAWDYWGVGKLF	TRGV10	.	TRGJ1	16	-1	-1	29
27	2.3626181309065455E-4	TGTGCTGCGTGGGATTATGTCGGCTGGTTCAAGATATTT	CAAWDYVGWFKIF	TRGV10	.	TRGJP1	19	-1	-1	21
27	2.3626181309065455E-4	TGTGCTGCGTGGGATGGTGCCTTAAGGAAGAAACTCTTT	CAAWDGALRKKLF	TRGV10	.	TRGJ1	14	-1	-1	27
27	2.3626181309065455E-4	TGTGCTGCGGCTTATACCACTGGTTGGTTCAAGATATTT	CAAAYTTGWFKIF	TRGV10	.	TRGJP1	8	-1	-1	12
27	2.3626181309065455E-4	TGTGCCTTGTGGGAGGTGCTTTGTTGGTTCAAGATATTT	CALWEVLCWFKIF	TRGV9	.	TRGJP1	18	-1	-1	22
27	2.3626181309065455E-4	TGTGCCTTGTGGGAGACTAGTGATTGGATCAAGACGTTT	CALWETSDWIKTF	TRGV9	.	TRGJP2	14	-1	-1	17
27	2.3626181309065455E-4	TGTGCCACCTGGGACAGGCCGGGTTATAAGAAACTCTTT	CATWDRPGYKKLF	TRGV5	.	TRGJ1	19	-1	-1	23
27	2.3626181309065455E-4	TGTGCTGCGTGGGATTGTGGTTGGTTCAAGGTATTT	CAAWDCGWFKVF	TRGV10	.	TRGJP1	15	-1	-1	17
27	2.3626181309065455E-4	TGTGCTGCGTGGGACCCTTATTATAAGAAACTCTTT	CAAWDPYYKKLF	TRGV10	.	TRGJ1	13	-1	-1	17
27	2.3626181309065455E-4	TGTGCCTTGTGGGAGGTGCTCTATAAGAAACTCTTT	CALWEVLYKKLF	TRGV9	.	TRGJ1	18	-1	-1	21
27	2.3626181309065455E-4	TGTGCTGCGTGGCCTTATTATAAGAAACTCTTT	CAAWPYYKKLF	TRGV10	.	TRGJ1	11	-1	-1	14
27	2.3626181309065455E-4	TGTGCTGCGTGGGTCGGAGACAAGAAACTCTTT	CAAWVGDKKLF	TRGV10	.	TRGJ1	12	-1	-1	21
27	2.3626181309065455E-4	TGTGCTGCGCCCACTGGTTGGTTCAAGATATTT	CAAPTGWFKIF	TRGV10	.	TRGJP1	8	-1	-1	10
27	2.3626181309065455E-4	TGTGCCTTCACGGGGTATAAGAAACTCTTT	CAFTGYKKLF	TRGV9	.	TRGJ1	7	-1	-1	15
27	2.3626181309065455E-4	TGTGCTGCCCGGCAAAAAATACTCTTT	CAARQKILF	TRGV10	.	TRGJ2	7	-1	-1	20
27	2.3626181309065455E-4	TGTGCTGCGTGCCCCCCCCCCTATAAGAAACTCTTT	CAACPPPYKKLF	TRGV10	.	TRGJ1	10	-1	-1	21
27	2.3626181309065455E-4	TGTGCTGCGTGGGCCGCTCCCGGGGAGAAACTCTTT	CAAWAAPGEKLF	TRGV10	.	TRGJ1	12	-1	-1	25
27	2.3626181309065455E-4	TGTGCTGCGTGGGATAAGGGGTGGTTCAAGATATTT	CAAWDKGWFKIF	TRGV10	.	TRGJP1	14	-1	-1	18
27	2.3626181309065455E-4	TGTGCCTTGTGGGGGTTTGGTTGGTTCAAGATATTT	CALWGFGWFKIF	TRGV9	.	TRGJP1	15	-1	-1	17
27	2.3626181309065455E-4	TGTGCTGCGTCAACCCGAGGGTTCAAGATATTT	CAASTRGFKIF	TRGV10	.	TRGJP1	9	-1	-1	19
27	2.3626181309065455E-4	TGTGCTGCGGTAGCTGGTTGGTTCAAGATATTT	CAAVAGWFKIF	TRGV10	.	TRGJP1	8	-1	-1	13
27	2.3626181309065455E-4	TGTGCTGCGTGGGCCTATGAGAAACTCTTT	CAAWAYEKLF	TRGV10	.	TRGJ1	12	-1	-1	15
27	2.3626181309065455E-4	TGTGCTGCGAGTGGTTGGTTCAAGATATTT	CAASGWFKIF	TRGV10	.	TRGJP1	8	-1	-1	11
27	2.3626181309065455E-4	TGTGGAGTCAAGATATTT	CGVKIF	TRGV10	.	TRGJP1	3	-1	-1	7
27	2.3626181309065455E-4	TGTGCTGCGTGGGATTCGTGGCAATGGGAGAAACTCTTT	CAAWDSWQWEKLF	TRGV10	.	TRGJ1	18	-1	-1	28
27	2.3626181309065455E-4	TGTGCCTTGTGGGGGGTTGTTGGTTGGTTCAAGATATTT	CALWGVVGWFKIF	TRGV9	.	TRGJP1	16	-1	-1	20
27	2.3626181309065455E-4	TGTGCCTTGTGGGAGGTCCTTAATAAGAAACTCTTT	CALWEVLNKKLF	TRGV9	.	TRGJ1	16	-1	-1	22
27	2.3626181309065455E-4	TGTGCCTTGTGGGAGGCCGATTGGTTCAAGATATTT	CALWEADWFKIF	TRGV9	.	TRGJP1	15	-1	-1	20
27	2.3626181309065455E-4	TGTGCCTTGTGGGAGCCAGATAAGAAACTCTTT	CALWEPDKKLF	TRGV9	.	TRGJ1	14	-1	-1	19
27	2.3626181309065455E-4	TGTGCTGCGCAAGTTAAGAAACTCTTT	CAAQVKKLF	TRGV10	.	TRGJ1	8	-1	-1	14
27	2.3626181309065455E-4	TGTGCCTTGGGGAAACTCTTT	CALGKLF	TRGV9	.	TRGJ1	12	-1	-1	11
27	2.3626181309065455E-4	TGTGCTGCGTGGGATTCTCGGTTCAAGATATTT	CAAWDSRFKIF	TRGV10	.	TRGJP1	15	-1	-1	19
27	2.3626181309065455E-4	TGTGCCACCTGGGACCCGCTCGGGAAACTCTTT	CATWDPLGKLF	TRGV5	.	TRGJ1	14	-1	-1	23
27	2.3626181309065455E-4	TGTGCTGCGTGGGATTTATGGAAACTCTTT	CAAWDLWKLF	TRGV10	.	TRGJ1	15	-1	-1	20
27	2.3626181309065455E-4	TGTGCTGCGTGGGGGGGGAAACTCTTT	CAAWGGKLF	TRGV10	.	TRGJ1	12	-1	-1	17
27	2.3626181309065455E-4	TGTGCTGCGTGGAAGAAACTCTTT	CAAWKKLF	TRGV10	.	TRGJ1	11	-1	-1	12
27	2.3626181309065455E-4	TGTGCTGCGTGGGACCGCACTGGTTGGTTCAAGATATTT	CAAWDRTGWFKIF	TRGV10	.	TRGJP1	13	-1	-1	17
26	2.2751137556877843E-4	TGTGCCTTGTGGGAGGGATATTGGGTCAGGACCACTGGTTGGTTCAAGATATTT	CALWEGYWVRTTGWFKIF	TRGV9	.	TRGJP1	15	-1	-1	30
26	2.2751137556877843E-4	TGTGCCTTGTGGGGGCCTGTGGGAGAGTTGGGCAAAAAAATCAAGGTATTT	CALWGPVGELGKKIKVF	TRGV9	.	TRGJP	12	-1	-1	23
26	2.2751137556877843E-4	TGTGCCTTGTGGGAGGTGCTAAGGGAGTTGGGCAAAAAAATCAAGGTATTT	CALWEVLRELGKKIKVF	TRGV9	.	TRGJP	18	-1	-1	24
26	2.2751137556877843E-4	TGTGCCTTGTGGGAGGTAGAAGAGGAGTTGGGCAAAAAAATCAAGGTATTT	CALWEVEEELGKKIKVF	TRGV9	.	TRGJP	16	-1	-1	24
26	2.2751137556877843E-4	TGTGCCTTGTGGGAGGAGAATAGAGTTACCACTGGTTGGTTCAAGATATTT	CALWEENRVTTGWFKIF	TRGV9	.	TRGJP1	15	-1	-1	26
26	2.2751137556877843E-4	TGTGCTGCGTGGGATTGGTGGACGCGAACTGGTTGGTTCAAGATATTT	CAAWDWWTRTGWFKIF	TRGV10	.	TRGJP1	15	-1	-1	27
26	2.2751137556877843E-4	TGTGCTGCGTGGGATTGGAGGGTTACCACTGGTTGGTTCAAGATATTT	CAAWDWRVTTGWFKIF	TRGV10	.	TRGJP1	15	-1	-1	23
26	2.2751137556877843E-4	TGTGCCTTGTCCCCTTACCTTTATACCACTGGTTGGTTCAAGATATTT	CALSPYLYTTGWFKIF	TRGV9	.	TRGJP1	9	-1	-1	21
26	2.2751137556877843E-4	TGTGCCTTGTGGGAGGTTTACGAGTTGGGCAAAAAAATCAAGGTATTT	CALWEVYELGKKIKVF	TRGV9	.	TRGJP	16	-1	-1	21
26	2.2751137556877843E-4	TGTGCCTTGTGGGAGGTGCAGGGGGGGCGACATTATAAGAAACTCTTT	CALWEVQGGRHYKKLF	TRGV9	.	TRGJ1	19	-1	-1	31
26	2.2751137556877843E-4	TGTGCTGCGTGGGACGTTACAACCACTGGTTGGTTCAAGATATTT	CAAWDVTTTGWFKIF	TRGV10	.	TRGJP1	13	-1	-1	21
26	2.2751137556877843E-4	TGTGCCTTGTGGGAGTCCCTTTTCACTGGTTGGTTCAAGATATTT	CALWESLFTGWFKIF	TRGV9	.	TRGJP1	14	-1	-1	23
26	2.2751137556877843E-4	TGTGCCTTGTGGGAGGTGCAATCCACTGGTTGGTTCAAGATATTT	CALWEVQSTGWFKIF	TRGV9	.	TRGJP1	19	-1	-1	22
26	2.2751137556877843E-4	TGTGCTGCGTGGGTCAGTACCACTGGTTGGTTCAAGATATTT	CAAWVSTTGWFKIF	TRGV10	.	TRGJP1	12	-1	-1	17
26	2.2751137556877843E-4	TGTGCTGCGTGGGATTTCCAGGATTATTATAAGAAACTCTTT	CAAWDFQDYYKKLF	TRGV10	.	TRGJ1	15	-1	-1	22
26	2.2751137556877843E-4	TGTGCTGCGTGGGATTATGACGCTTATTATAAGAAACTCTTT	CAAWDYDAYYKKLF	TRGV10	.	TRGJ1	16	-1	-1	23
26	2.2751137556877843E-4	TGTGCTGCGTGGGACCAATCGAATTATTATAAGAAACTCTTT	CAAWDQSNYYKKLF	TRGV10	.	TRGJ1	13	-1	-1	18
26	2.2751137556877843E-4	TGTGCCTTGTGGGATCACTCTGAGGATTATAAGAAACTCTTT	CALWDHSEDYKKLF	TRGV9	.	TRGJ1	13	-1	-1	25
26	2.2751137556877843E-4	TGTGCCTTGTGGGAGGTGCGGGGGAGGTATAAGAAACTCTTT	CALWEVRGRYKKLF	TRGV9	.	TRGJ1	18	-1	-1	27
26	2.2751137556877843E-4	TGTGCCTTGTGGGAGGTGGGGGCCCCTTATAAGAAACTCTTT	CALWEVGAPYKKLF	TRGV9	.	TRGJ1	17	-1	-1	26
26	2.2751137556877843E-4	TGTGCCACCTGGGACTATACCACTGGTTGGTTCAAGATATTT	CATWDYTTGWFKIF	TRGV2	.	TRGJP1	14	-1	-1	15
26	2.2751137556877843E-4	TGTGCCACCTGGGACAACTATAGTGATTGGATCAAGACGTTT	CATWDNYSDWIKTF	TRGV8	.	TRGJP2	13	-1	-1	20
26	2.2751137556877843E-4	TGTGCTGCGTCCCATACCACTGGTTGGTTCAAGATATTT	CAASHTTGWFKIF	TRGV10	.	TRGJP1	9	-1	-1	13
26	2.2751137556877843E-4	TGTGCTGCGTGGGTCCCTGGCCGTATGGAGAAACTCTTT	CAAWVPGRMEKLF	TRGV10	.	TRGJ1	12	-1	-1	28
26	2.2751137556877843E-4	TGTGCTGCGTGGGATCGTACGTATTATAAGAAACTCTTT	CAAWDRTYYKKLF	TRGV10	.	TRGJ1	22	-1	-1	21
26	2.2751137556877843E-4	TGTGCCTTGTGGGAGGTGCCGTGTTATAAGAAACTCTTT	CALWEVPCYKKLF	TRGV9	.	TRGJ1	18	-1	-1	23
26	2.2751137556877843E-4	TGTGCCTTGCGGGATTTAACTGGTTGGTTCAAGATATTT	CALRDLTGWFKIF	TRGV9	.	TRGJP1	13	-1	-1	18
26	2.2751137556877843E-4	TGTGCTGCTTTCGACACTGGTTGGTTCAAGATATTT	CAAFDTGWFKIF	TRGV10	.	TRGJP1	7	-1	-1	14
26	2.2751137556877843E-4	TGTGCTGCGTTCCTCACTGGTTGGTTCAAGATATTT	CAAFLTGWFKIF	TRGV10	.	TRGJP1	9	-1	-1	14
26	2.2751137556877843E-4	TGTGCTGCGTGGGATCTTGGTTGGTTCAAGATATTT	CAAWDLGWFKIF	TRGV10	.	TRGJP1	14	-1	-1	17
26	2.2751137556877843E-4	TGTGCCTTGTGGGCGTACAATTATAAGAAACTCTTT	CALWAYNYKKLF	TRGV9	.	TRGJ1	12	-1	-1	19
26	2.2751137556877843E-4	TGTGCCACCTGGGGTAGTGATTGGATCAAGACGTTT	CATWGSDWIKTF	TRGV8	.	TRGJP2	16	-1	-1	13
26	2.2751137556877843E-4	TGTGCTGCTTTTTATGGATCACTCTTT	CAAFYGSLF	TRGV10	.	TRGJ1	7	-1	-1	20
26	2.2751137556877843E-4	TGTGCTGCGGGGGGAAAGAAACTCTTT	CAAGGKKLF	TRGV10	.	TRGJ1	12	-1	-1	15
26	2.2751137556877843E-4	TGTGCTGGGGGATATAAGAAACTCTTT	CAGGYKKLF	TRGV10	.	TRGJ1	12	-1	-1	12
26	2.2751137556877843E-4	TGTGCTGCGTGGCCTCCGTCGAGGTGGTTCAAGATATTT	CAAWPPSRWFKIF	TRGV10	.	TRGJP1	11	-1	-1	24
26	2.2751137556877843E-4	TGTGCTGCGTGGGTCCGAACTGGTTGGTTCAAGATATTT	CAAWVRTGWFKIF	TRGV10	.	TRGJP1	12	-1	-1	18
26	2.2751137556877843E-4	TGTGCTGCGTGGGTGGAGGGCCTCGATAAGAAACTCTTT	CAAWVEGLDKKLF	TRGV10	.	TRGJ1	12	-1	-1	25
26	2.2751137556877843E-4	TGTGCTGCGTGGGATAAGACTGGTTGGTTCAAGATATTT	CAAWDKTGWFKIF	TRGV10	.	TRGJP1	14	-1	-1	18
26	2.2751137556877843E-4	TGTGCTGCGGCCGCCACCACTGGTTGGTTCAAGATATTT	CAAAATTGWFKIF	TRGV10	.	TRGJP1	8	-1	-1	15
26	2.2751137556877843E-4	TGTGCCTTGTGGGAGCCCCCCTATTATAAGAAACTCTTT	CALWEPPYYKKLF	TRGV9	.	TRGJ1	14	-1	-1	21
26	2.2751137556877843E-4	TGTGCCTTGTGGGAGGTGCGTGATTATAAGAAACTCTTT	CALWEVRDYKKLF	TRGV9	.	TRGJ1	18	-1	-1	22
26	2.2751137556877843E-4	TGTGCTGCTTTGGTCACTGGTTGGTTCAAGATATTT	CAALVTGWFKIF	TRGV10	.	TRGJP1	7	-1	-1	14
26	2.2751137556877843E-4	TGTGCTGCGTGGGGAGGGGGTTGGTTCAAGATATTT	CAAWGGGWFKIF	TRGV10	.	TRGJP1	12	-1	-1	18
26	2.2751137556877843E-4	TGTGCTGCGTGGGATCCAGGTTGGTTCAAGATATTT	CAAWDPGWFKIF	TRGV10	.	TRGJP1	14	-1	-1	18
26	2.2751137556877843E-4	TGTGCTGCGTGGGATGCGACGGATAAGAAACTCTTT	CAAWDATDKKLF	TRGV10	.	TRGJ1	14	-1	-1	22
26	2.2751137556877843E-4	TGTGCCTTGTGGGAGGGACATTATAAGAAACTCTTT	CALWEGHYKKLF	TRGV9	.	TRGJ2	15	-1	-1	19
26	2.2751137556877843E-4	TGTGCCTTGTGGACCTATTATTATAAGAAACTCTTT	CALWTYYYKKLF	TRGV9	.	TRGJ2	11	-1	-1	16
26	2.2751137556877843E-4	TGTGCCACCTGGGACGGGCATTATAAGAAACTCTTT	CATWDGHYKKLF	TRGV2	.	TRGJ1	18	-1	-1	19
26	2.2751137556877843E-4	TGTGCCACCTGGGACGGGGGTTGGTTCAAGATATTT	CATWDGGWFKIF	TRGV2	.	TRGJP1	17	-1	-1	18
26	2.2751137556877843E-4	TGTGCTGCCTTCTCGCCCGGGAAGAAACTCTTT	CAAFSPGKKLF	TRGV10	.	TRGJ1	7	-1	-1	21
26	2.2751137556877843E-4	TGTGCTGCGTGGGGCCCACTCAAGAAACTCTTT	CAAWGPLKKLF	TRGV10	.	TRGJ1	12	-1	-1	21
26	2.2751137556877843E-4	TGTGCTGCGTGGGATTTTTGGTTCAAGATATTT	CAAWDFWFKIF	TRGV10	.	TRGJP1	15	-1	-1	17
26	2.2751137556877843E-4	TGTGCTGCGTGGGAATCATACCACCAACTCTTT	CAAWESYHQLF	TRGV10	.	TRGJ1	13	-1	-1	25
26	2.2751137556877843E-4	TGTGCTGCGTGGGATCAGGGGAAACTCTTT	CAAWDQGKLF	TRGV10	.	TRGJ1	14	-1	-1	20
26	2.2751137556877843E-4	TGTGCCACCTGGGATGGGAAGAAACTCTTT	CATWDGKKLF	TRGV4	.	TRGJ1	17	-1	-1	18
26	2.2751137556877843E-4	GCTTCCCCCCCTGGTTGGTTCAAGATATTT	ASPPGWFKIF	TRGV10	.	TRGJP1	-1	-1	-1	7
26	2.2751137556877843E-4	TGTGCTGCGTGGCATAAGAAACTCTTT	CAAWHKKLF	TRGV10	.	TRGJ1	14	-1	-1	13
26	2.2751137556877843E-4	TGTGCTGCGTGGGAAGCGAAACTCTTT	CAAWEAKLF	TRGV10	.	TRGJ1	13	-1	-1	17
26	2.2751137556877843E-4	TGTGCTGCGCCGCCTAAGAAACTCTTT	CAAPPKKLF	TRGV10	.	TRGJ1	8	-1	-1	14
26	2.2751137556877843E-4	TGTGCTGCCCTCGAAAGACTCTTT	CAALERLF	TRGV10	.	TRGJ1	7	-1	-1	17
26	2.2751137556877843E-4	TGTGCTGCGTGGGCGACCACTGGTTGGTTCAAGATATTT	CAAWATTGWFKIF	TRGV10	.	TRGJP1	12	-1	-1	15
26	2.2751137556877843E-4	TGTGCTGCGTGGGATTCCCTTGGTTGGTTCAAGATATTT	CAAWDSLGWFKIF	TRGV10	.	TRGJP1	15	-1	-1	20
26	2.2751137556877843E-4	TGTGCTGCGTGGGATATTTCGAGGGGGTTCAAGATATTT	CAAWDISRGFKIF	TRGV10	.	TRGJP1	14	-1	-1	25
26	2.2751137556877843E-4	TGTGCCTTGTGGGAGGTGGACTGTTGGTTCAAGATATTT	CALWEVDCWFKIF	TRGV9	.	TRGJP1	20	-1	-1	19
26	2.2751137556877843E-4	TGTGCCTTGTGGGAGGTGGAGCAGGTGGAGAAACTCTTT	CALWEVEQVEKLF	TRGV9	.	TRGJ1	17	-1	-1	28
26	2.2751137556877843E-4	TGTGCCTTGTGGACGCCACAGAAGTCTGGGAAACTCTTT	CALWTPQKSGKLF	TRGV9	.	TRGJ1	11	-1	-1	29
26	2.2751137556877843E-4	TGTGCCTGCCACGCCCCGATGTATTATAAGAAACTCTTT	CACHAPMYYKKLF	TRGV9	.	TRGJ1	6	-1	-1	21
26	2.2751137556877843E-4	TGTGCCACCTGGGACAGGCGGGGTTATAAGAAACTCTTT	CATWDRRGYKKLF	TRGV5	.	TRGJ1	18	-1	-1	23
26	2.2751137556877843E-4	TGTGCCTCAGATACCACTGGTTGGTTCAAGATATTT	CASDTTGWFKIF	TRGV9	.	TRGJP1	6	-1	-1	10
26	2.2751137556877843E-4	TGTGCTGCGTGGTTCATATCCAAGAAACTCTTT	CAAWFISKKLF	TRGV10	.	TRGJ1	11	-1	-1	21
26	2.2751137556877843E-4	TGTGCTGCGTGGGAGCATTATAAGAAACTCTTT	CAAWEHYKKLF	TRGV10	.	TRGJ2	13	-1	-1	16
26	2.2751137556877843E-4	TGTGCCTCTTTGTGGGCGTCTAAGAAACTCTTT	CASLWASKKLF	TRGV9	.	TRGJ1	6	-1	-1	20
26	2.2751137556877843E-4	TGTGCCACCTGGGACGGGCATAAGAAACTCTTT	CATWDGHKKLF	TRGV2	.	TRGJ1	18	-1	-1	19
26	2.2751137556877843E-4	TGTGCTGCGTGGGATTCTTACACTGGTTGGTTCAAGATATTT	CAAWDSYTGWFKIF	TRGV10	.	TRGJP1	15	-1	-1	20
26	2.2751137556877843E-4	TGTGCTGCGTGGGATCCCGCTAGGTATAAGAAACTCTTT	CAAWDPARYKKLF	TRGV10	.	TRGJ1	14	-1	-1	24
26	2.2751137556877843E-4	TGTGCTGCGTATCTGGCCACTGGTTGGTTCAAGATATTT	CAAYLATGWFKIF	TRGV10	.	TRGJP1	9	-1	-1	16
26	2.2751137556877843E-4	TGTGCTGCGTGGGATTATTGGTTCAAGATATTT	CAAWDYWFKIF	TRGV10	.	TRGJP1	16	-1	-1	17
26	2.2751137556877843E-4	TGTGCCTTGTGGGAGGGCCCCCAAGGTTGTAAGAAACTCTTT	CALWEGPQGCKKLF	TRGV9	.	TRGJ1	15	-1	-1	26
26	2.2751137556877843E-4	TGTGCCTTGTGGGAGGAGATGTATTATAAGAAACTCTTT	CALWEEMYYKKLF	TRGV9	.	TRGJ1	15	-1	-1	21
26	2.2751137556877843E-4	TGTGCGGCCGGTTGGTTCAAGATATTT	CAAGWFKIF	TRGV10	.	TRGJP1	7	-1	-1	9
26	2.2751137556877843E-4	TGTGCTGCGTGGGATTTAGATAGGAAACTCTTT	CAAWDLDRKLF	TRGV10	.	TRGJ1	15	-1	-1	19
25	2.1876093804690233E-4	TGTGCCTTGTGGGAGGTGCACGAGTGGGAGTTGGGCAAAAAAATCAAGGTATTT	CALWEVHEWELGKKIKVF	TRGV9	.	TRGJP	20	-1	-1	27
25	2.1876093804690233E-4	TGTGCTGCGTGGGATTATACCCCGTATACCACTGGTTGGTTCAAGATATTT	CAAWDYTPYTTGWFKIF	TRGV10	.	TRGJP1	16	-1	-1	24
25	2.1876093804690233E-4	TGTGCCTTGTGGGAGGTGCTAAGTAGGTTGGGCAAAAAAATCAAGGTATTT	CALWEVLSRLGKKIKVF	TRGV9	.	TRGJP	18	-1	-1	26
25	2.1876093804690233E-4	TGTGCCTTGTGGGAGGGGGCGCAAGAGTTGGGCAAAAAAATCAAGGTATTT	CALWEGAQELGKKIKVF	TRGV9	.	TRGJP	15	-1	-1	20
25	2.1876093804690233E-4	TGTGCCTTGTGGGAGACCTCTCTGGAGTTGGGCAAAAAAATCAAGGTATTT	CALWETSLELGKKIKVF	TRGV9	.	TRGJP	14	-1	-1	24
25	2.1876093804690233E-4	TGTGCTGCGTGGGATTGGGGCCTGACCACTGGTTGGTTCAAGATATTT	CAAWDWGLTTGWFKIF	TRGV10	.	TRGJP1	15	-1	-1	24
25	2.1876093804690233E-4	TGTGCTGCGTGGGATACCCCACTGTCCACTGGTTGGTTCAAGATATTT	CAAWDTPLSTGWFKIF	TRGV10	.	TRGJP1	14	-1	-1	25
25	2.1876093804690233E-4	TGTGCTGCGTGGGATAGGGGAGTGACCACTGGTTGGTTCAAGATATTT	CAAWDRGVTTGWFKIF	TRGV10	.	TRGJP1	14	-1	-1	24
25	2.1876093804690233E-4	TGTGCCTTGTGGGAGGGAAAAGAGTTGGGCAAAAAAATCAAGGTATTT	CALWEGKELGKKIKVF	TRGV9	.	TRGJP	15	-1	-1	19
25	2.1876093804690233E-4	TGTGCCTGCTGGATTAGGACTTATACCACTGGTTGGTTCAAGATATTT	CACWIRTYTTGWFKIF	TRGV11	.	TRGJP1	17	-1	-1	21
25	2.1876093804690233E-4	TGTGCTGCGTGGGACCACTATACCACTGGTTGGTTCAAGATATTT	CAAWDHYTTGWFKIF	TRGV10	.	TRGJP1	13	-1	-1	18
25	2.1876093804690233E-4	TGTGCCTTGTGGGTTATCGAGTTGGGCAAAAAAATCAAGGTATTT	CALWVIELGKKIKVF	TRGV9	.	TRGJP	12	-1	-1	18
25	2.1876093804690233E-4	TGTGCCTTGTGGGGCTCTGAGATGGGCAAAAAAATCAAGGTATTT	CALWGSEMGKKIKVF	TRGV9	.	TRGJP	12	-1	-1	18
25	2.1876093804690233E-4	TGTGCCTTGTGGGAGTCAGATTGGTTTTATTATAAGAAACTCTTT	CALWESDWFYYKKLF	TRGV9	.	TRGJ1	14	-1	-1	26
25	2.1876093804690233E-4	TGTGCCTTGTGGGAGCCAGATACCACTGGTTGGTTCAAGATATTT	CALWEPDTTGWFKIF	TRGV9	.	TRGJP1	14	-1	-1	19
25	2.1876093804690233E-4	TGTGCCTTGTGGGAGGTGCCCCCCACTGGTTGGTTCAAGATATTT	CALWEVPPTGWFKIF	TRGV9	.	TRGJP1	25	-1	-1	22
25	2.1876093804690233E-4	TGTGCCTTGTGGGAGGTGCAGTCTAGTTATTATAAGAAACTCTTT	CALWEVQSSYYKKLF	TRGV9	.	TRGJ1	19	-1	-1	26
25	2.1876093804690233E-4	TGTGCCTTGTGGGAGGTGCAAAGGGGGTATTATAAGAAACTCTTT	CALWEVQRGYYKKLF	TRGV9	.	TRGJ1	19	-1	-1	27
25	2.1876093804690233E-4	TGTGCCTTGTGGGAGGGGAATACCACTGGTTGGTTCAAGATATTT	CALWEGNTTGWFKIF	TRGV9	.	TRGJP1	15	-1	-1	19
25	2.1876093804690233E-4	TGTGCCTTGTGGGAGGACTATACCACTGGTTGGTTCAAGATATTT	CALWEDYTTGWFKIF	TRGV9	.	TRGJP1	15	-1	-1	18
25	2.1876093804690233E-4	TGTGCCACCTGGGGGATCCGAAACACTGGTTGGTTCAAGATATTT	CATWGIRNTGWFKIF	TRGV8	.	TRGJP1	12	-1	-1	23
25	2.1876093804690233E-4	TGTGCTGCGTGGGATTCTCCCACTGGTTGGTTCAAGATATTT	CAAWDSPTGWFKIF	TRGV10	.	TRGJP1	15	-1	-1	19
25	2.1876093804690233E-4	TGTGCTGCGTGGGATTATTTTGGTGGTTGGTTCAAGATATTT	CAAWDYFGGWFKIF	TRGV10	.	TRGJP1	16	-1	-1	23
25	2.1876093804690233E-4	TGTGCTGCGTGGGAACATACCACTGGTTGGTTCAAGATATTT	CAAWEHTTGWFKIF	TRGV10	.	TRGJP1	13	-1	-1	16
25	2.1876093804690233E-4	TGTGCCTTGTGGGACAGAGCCGGGGGTTGGTTCAAGATATTT	CALWDRAGGWFKIF	TRGV9	.	TRGJP1	13	-1	-1	24
25	2.1876093804690233E-4	TGTGCCTTGTGGGAGGTGCTTCATTATTATAAGAAACTCTTT	CALWEVLHYYKKLF	TRGV9	.	TRGJ1	18	-1	-1	22
25	2.1876093804690233E-4	TGTGCCTTGTGGGAGGTGCGGTATTATTATAAGAAACTCTTT	CALWEVRYYYKKLF	TRGV9	.	TRGJ1	18	-1	-1	22
25	2.1876093804690233E-4	TGTGCCTTGTGGGAGGTGGAATTGAGATATAAGAAACTCTTT	CALWEVELRYKKLF	TRGV9	.	TRGJ1	17	-1	-1	27
25	2.1876093804690233E-4	TGTGCCTTGTGGGAGGTACTGAATTATTATAAGAAACTCTTT	CALWEVLNYYKKLF	TRGV9	.	TRGJ1	16	-1	-1	20
25	2.1876093804690233E-4	TGTGCCTTGTGGACATTAGGAGCCCGTTGGTTCAAGATATTT	CALWTLGARWFKIF	TRGV9	.	TRGJP1	11	-1	-1	25
25	2.1876093804690233E-4	TGTGCTGCGTGGGGGCCCTATTATTATAAGAAACTCTTT	CAAWGPYYYKKLF	TRGV10	.	TRGJ1	12	-1	-1	19
25	2.1876093804690233E-4	TGTGCCTTGTGGGAGGTCCTTTATTATAAGAAACTCTTT	CALWEVLYYKKLF	TRGV9	.	TRGJ1	16	-1	-1	20
25	2.1876093804690233E-4	TGTGCCTTGTGGGAGGTGTCTTATTATAAGAAACTCTTT	CALWEVSYYKKLF	TRGV9	.	TRGJ1	17	-1	-1	20
25	2.1876093804690233E-4	TGTGCCTTGTGGGAGGTGCAAGGTTATAAGAAACTCTTT	CALWEVQGYKKLF	TRGV9	.	TRGJ1	19	-1	-1	23
25	2.1876093804690233E-4	TGTGCCTTGTGGGAGACCCCCTATTATAAGAAACTCTTT	CALWETPYYKKLF	TRGV9	.	TRGJ1	14	-1	-1	21
25	2.1876093804690233E-4	TGTGCTGCGTGGGATCCCCGGTATAAGAAACTCTTT	CAAWDPRYKKLF	TRGV10	.	TRGJ1	14	-1	-1	21
25	2.1876093804690233E-4	TGTGCTGCGCTACGGGAATATAAGAAACTCTTT	CAALREYKKLF	TRGV10	.	TRGJ1	8	-1	-1	18
25	2.1876093804690233E-4	TGTGCTGCGTGGGATTTGGGAGAACTCTTT	CAAWDLGELF	TRGV10	.	TRGJ1	15	-1	-1	22
25	2.1876093804690233E-4	TGTGCTGCGTGGGACCAGAAGAAACTCTTT	CAAWDQKKLF	TRGV10	.	TRGJ1	13	-1	-1	18
25	2.1876093804690233E-4	TGTGCTGCGTGGGATTCCAAACTCTTT	CAAWDSKLF	TRGV10	.	TRGJ1	15	-1	-1	18
25	2.1876093804690233E-4	TGTGCTGCGTATTATAAGAAACTCTTT	CAAYYKKLF	TRGV10	.	TRGJ1	9	-1	-1	9
25	2.1876093804690233E-4	TGTGCTGCGTACTATAAGAAACTCTTT	CAAYYKKLF	TRGV10	.	TRGJ1	9	-1	-1	9
25	2.1876093804690233E-4	TGTGCCACCTGGGACGGGCTCCTCTTT	CATWDGLLF	TRGV2	.	TRGJ1	18	-1	-1	21
25	2.1876093804690233E-4	TGTGCTGCGTGGGCAGTCACTGGTTGGTTCAAGATATTT	CAAWAVTGWFKIF	TRGV10	.	TRGJP1	12	-1	-1	17
25	2.1876093804690233E-4	TGTGCTGCGTGGGATCGCCCCGTGAAGTTCAAGATATTT	CAAWDRPVKFKIF	TRGV10	.	TRGJP1	14	-1	-1	26
25	2.1876093804690233E-4	TGTGCTGCGTGGGACCACACTGGTTGGTTCAAGATATTT	CAAWDHTGWFKIF	TRGV10	.	TRGJP1	13	-1	-1	17
25	2.1876093804690233E-4	TGTGCCTTTACGAGGAGTAGTGATTGGATCAAGACGTTT	CAFTRSSDWIKTF	TRGV9	.	TRGJP2	7	-1	-1	15
25	2.1876093804690233E-4	TGTGCCTTGTGGGAGGAAACTGGTTGGTTCAAGATATTT	CALWEETGWFKIF	TRGV9	.	TRGJP1	15	-1	-1	18
25	2.1876093804690233E-4	TGTGCCACCTGGGTTGACACTGGTTGGTTCAAGATATTT	CATWVDTGWFKIF	TRGV8	.	TRGJP1	12	-1	-1	17
25	2.1876093804690233E-4	TGTGCTGCGTGGGATTGCTATTATAAGAAACTCTTT	CAAWDCYYKKLF	TRGV10	.	TRGJ1	15	-1	-1	18
25	2.1876093804690233E-4	TGTGCTGCGTGGGATAGGTACTCTCCCAAACTCTTT	CAAWDRYSPKLF	TRGV10	.	TRGJ1	14	-1	-1	27
25	2.1876093804690233E-4	TGTGCTGCGTGGGACCCCCCTACTAAGAAACTCTTT	CAAWDPPTKKLF	TRGV10	.	TRGJ1	13	-1	-1	23
25	2.1876093804690233E-4	TGTGCCTTGTGGGGCAATTATTATAAGAAACTCTTT	CALWGNYYKKLF	TRGV9	.	TRGJ1	12	-1	-1	15
25	2.1876093804690233E-4	TGTGCCTTGTGGGAGGTGTGGTATAAGAAACTCTTT	CALWEVWYKKLF	TRGV9	.	TRGJ1	17	-1	-1	21
25	2.1876093804690233E-4	TGTGCCTTGTGGGAGGTGAAGTATAAGAAACTCTTT	CALWEVKYKKLF	TRGV9	.	TRGJ1	17	-1	-1	21
25	2.1876093804690233E-4	TGTGCTGCGTGGGGGGGTTGGTTCAAGATATTT	CAAWGGWFKIF	TRGV10	.	TRGJP1	12	-1	-1	15
25	2.1876093804690233E-4	TGTGCCTTGCGGGGGTGTTATAAGAAACTCTTT	CALRGCYKKLF	TRGV9	.	TRGJ1	16	-1	-1	17
25	2.1876093804690233E-4	TGTGCTGCGTGTGTTAGGGAACTCTTT	CAACVRELF	TRGV10	.	TRGJ1	10	-1	-1	19
25	2.1876093804690233E-4	TGTGCTGCGTGGGATTCTAGACTCTTT	CAAWDSRLF	TRGV10	.	TRGJ1	15	-1	-1	20
25	2.1876093804690233E-4	TGTGCTGCGTATAAGAAACTCTTT	CAAYKKLF	TRGV10	.	TRGJ1	9	-1	-1	9
25	2.1876093804690233E-4	TGTGCCGTTTATAAGAAACTCTTT	CAVYKKLF	TRGV10	.	TRGJ1	4	-1	-1	8
25	2.1876093804690233E-4	TGTGCTGCGTGGGCCCTAGGTCCTGGTTGGTTCAAGATATTT	CAAWALGPGWFKIF	TRGV10	.	TRGJP1	12	-1	-1	22
25	2.1876093804690233E-4	TGTGCTGCGTGGGATTATCCCCTGGGTTATAAGAAACTCTTT	CAAWDYPLGYKKLF	TRGV10	.	TRGJ1	16	-1	-1	26
25	2.1876093804690233E-4	TGTGCCTTGTGGGAGGTGCTATTTAATTATAAGAAACTCTTT	CALWEVLFNYKKLF	TRGV9	.	TRGJ1	18	-1	-1	25
25	2.1876093804690233E-4	TGTGCCTTGTGGGAGGGATCGAATTATTATAAGAAACTCTTT	CALWEGSNYYKKLF	TRGV9	.	TRGJ1	15	-1	-1	18
25	2.1876093804690233E-4	TGTGCTGCGTGGGATGACACTGGTTGGTTCAAGATATTT	CAAWDDTGWFKIF	TRGV10	.	TRGJP1	17	-1	-1	17
25	2.1876093804690233E-4	TGTGCTGCGTGCCCAGCGGGTCTTAAGAAACTCTTT	CAACPAGLKKLF	TRGV10	.	TRGJ1	10	-1	-1	23
25	2.1876093804690233E-4	TGTGCTGCGAGGGGGTGGTTCAAGATATTT	CAARGWFKIF	TRGV10	.	TRGJP1	12	-1	-1	12
25	2.1876093804690233E-4	TGTGCTGCGCACCTGTTGAAACTCTTT	CAAHLLKLF	TRGV10	.	TRGJ1	8	-1	-1	17
25	2.1876093804690233E-4	TGTGCCACCGCTAGGAAACTCTTT	CATARKLF	TRGV4	.	TRGJ1	8	-1	-1	11
25	2.1876093804690233E-4	TGTGCTGCGTGGGATCCTCATACCACTGGTTGGTTCAAGATATTT	CAAWDPHTTGWFKIF	TRGV10	.	TRGJP1	14	-1	-1	19
25	2.1876093804690233E-4	TGTGCTGCGTTAACTAAGGAGTGCCATTATAAGAAACTCTTT	CAALTKECHYKKLF	TRGV10	.	TRGJ1	9	-1	-1	25
25	2.1876093804690233E-4	TGTGCTGCGTGGGGTCCAGGGGGGATTTGGTTCAAGATATTT	CAAWGPGGIWFKIF	TRGV10	.	TRGJP1	12	-1	-1	26
25	2.1876093804690233E-4	TGTGCTGCGTGGGATTATAGGGATAAGAAACTCTTT	CAAWDYRDKKLF	TRGV10	.	TRGJ1	16	-1	-1	22
25	2.1876093804690233E-4	TGTGCTGCGTGGGATCGGGGTTGGTTCAAGATATTT	CAAWDRGWFKIF	TRGV10	.	TRGJP1	14	-1	-1	18
25	2.1876093804690233E-4	TGTGCTGCGCGGTCCGCTGATTGGTTCAAGATATTT	CAARSADWFKIF	TRGV10	.	TRGJP1	11	-1	-1	13
25	2.1876093804690233E-4	TGTGCTGCGGGCGGGTCTGGTTGGTTCAAGATATTT	CAAGGSGWFKIF	TRGV10	.	TRGJP1	8	-1	-1	16
25	2.1876093804690233E-4	TGTGCTGCGTGGGTTATGACACTCTTT	CAAWVMTLF	TRGV10	.	TRGJ1	15	-1	-1	14
25	2.1876093804690233E-4	TGTGCCTTGTGGGAGGTGCCTTGGGGGGGTAAGAAACTCTTT	CALWEVPWGGKKLF	TRGV9	.	TRGJ1	18	-1	-1	29
25	2.1876093804690233E-4	TGTGCTGCGTGGCCATTCGGGTATAAGAAACTCTTT	CAAWPFGYKKLF	TRGV10	.	TRGJ1	11	-1	-1	21
24	2.1001050052502624E-4	TGTGCCTTGTGGGAGGTGTCGGAAACGGAAGAGTTGGGCAAAAAAATCAAGGTATTT	CALWEVSETEELGKKIKVF	TRGV9	.	TRGJP	17	-1	-1	28
24	2.1001050052502624E-4	TGTGCCTTGTGGGAGGTGAGTTACCGGCAAGAGTTGGGCAAAAAAATCAAGGTATTT	CALWEVSYRQELGKKIKVF	TRGV9	.	TRGJP	17	-1	-1	25
24	2.1001050052502624E-4	TGTGCTGCGTGGTACCAGATTCTTTATACCACTGGTTGGTTCAAGATATTT	CAAWYQILYTTGWFKIF	TRGV10	.	TRGJP1	11	-1	-1	24
24	2.1001050052502624E-4	TGTGCTGCGTGGGACTGGAATAAGACCCCCCATCACCCCCTCAAACTCTTT	CAAWDWNKTPHHPLKLF	TRGV10	.	TRGJ1	13	-1	-1	42
24	2.1001050052502624E-4	TGTGCTGCGTGGACGAATGACTACTTTACCACTGGTTGGTTCAAGATATTT	CAAWTNDYFTTGWFKIF	TRGV10	.	TRGJP1	11	-1	-1	26
24	2.1001050052502624E-4	TGTGCTGCGTGGGATTCGTCCCACCCGAATTATTATAAGAAACTCTTT	CAAWDSSHPNYYKKLF	TRGV10	.	TRGJ1	18	-1	-1	25
24	2.1001050052502624E-4	TGTGCCTTGTGGGAGGGCCCCCGACCCCCGTGTTATAAGAAACTCTTT	CALWEGPRPPCYKKLF	TRGV9	.	TRGJ1	15	-1	-1	32
24	2.1001050052502624E-4	TGTGCTGCGTCCCCCCCCGGGACCACTGGTTGGTTCAAGATATTT	CAASPPGTTGWFKIF	TRGV10	.	TRGJP1	9	-1	-1	21
24	2.1001050052502624E-4	TGTGCTGCGTGGGATTTTGGGGGGGTTGGTTGGTTCAAGATATTT	CAAWDFGGVGWFKIF	TRGV10	.	TRGJP1	15	-1	-1	26
24	2.1001050052502624E-4	TGTGCTGCGTGGGATTACCTGAACACTGGTTGGTTCAAGATATTT	CAAWDYLNTGWFKIF	TRGV10	.	TRGJP1	17	-1	-1	23
24	2.1001050052502624E-4	TGTGCTGCGTGGGATTACGGTGGGACTGGTTGGTTCAAGATATTT	CAAWDYGGTGWFKIF	TRGV10	.	TRGJP1	18	-1	-1	24
24	2.1001050052502624E-4	TGTGCCTTGTGGGCGGTCCCTTTGAATTATTATAAGAAACTCTTT	CALWAVPLNYYKKLF	TRGV9	.	TRGJ1	16	-1	-1	20
24	2.1001050052502624E-4	TGTGCCTTGTGGGAGGTGCCCCTTGAGGGTTATAAGAAACTCTTT	CALWEVPLEGYKKLF	TRGV9	.	TRGJ1	22	-1	-1	29
24	2.1001050052502624E-4	TGTGCCTTGTGGGAGGACCCTACCTCTTATTATAAGAAACTCTTT	CALWEDPTSYYKKLF	TRGV9	.	TRGJ1	15	-1	-1	26
24	2.1001050052502624E-4	TGTGCTGCGTGGGGTAATACCACTGGTTGGTTCAAGATATTT	CAAWGNTTGWFKIF	TRGV10	.	TRGJP1	12	-1	-1	12
24	2.1001050052502624E-4	TGTGCTGCGTGGGATTCCTACACTGGTTGGTTCAAGATATTT	CAAWDSYTGWFKIF	TRGV10	.	TRGJP1	15	-1	-1	20
24	2.1001050052502624E-4	TGTGCTGCGTGGGATCCCGATAGTGATTGGATCAAGACGTTT	CAAWDPDSDWIKTF	TRGV10	.	TRGJP2	14	-1	-1	20
24	2.1001050052502624E-4	TGTGCTGCGTGGGACCCCGGCCCTGGTTGGTTCAAGATATTT	CAAWDPGPGWFKIF	TRGV10	.	TRGJP1	13	-1	-1	22
24	2.1001050052502624E-4	TGTGCTGCGTGGATACTATTTCTAGGGTCAAAGAAACTCTTT	CAAWILFLGSKKLF	TRGV10	.	TRGJ1	11	-1	-1	30
24	2.1001050052502624E-4	TGTGCCTTGTGGGAGGTGAGTGATGGGTATAAGAAACTCTTT	CALWEVSDGYKKLF	TRGV9	.	TRGJ1	17	-1	-1	27
24	2.1001050052502624E-4	TGTGCCTTGTGGGAGACCCCGAATTATTATAAGAAACTCTTT	CALWETPNYYKKLF	TRGV9	.	TRGJ1	14	-1	-1	19
24	2.1001050052502624E-4	TGTGCCTTGTGGGAAGCTTCCACTGGTTGGTTCAAGATATTT	CALWEASTGWFKIF	TRGV9	.	TRGJP1	13	-1	-1	19
24	2.1001050052502624E-4	TGTGCCTTGTGGGAGGTGTTGTGTTGGTTCAAGATATTT	CALWEVLCWFKIF	TRGV9	.	TRGJP1	17	-1	-1	22
24	2.1001050052502624E-4	TGTGCCTTGTGGGAGGTGCCTGGTTGGTTCAAGATATTT	CALWEVPGWFKIF	TRGV9	.	TRGJP1	18	-1	-1	19
24	2.1001050052502624E-4	TGTGCCTTGTGGGAGGTGCAGACTTATAAGAAACTCTTT	CALWEVQTYKKLF	TRGV9	.	TRGJ2	19	-1	-1	23
24	2.1001050052502624E-4	TGTGCCACCTGGGACAGGCCTTATTATAAGAAACTCTTT	CATWDRPYYKKLF	TRGV7	.	TRGJ1	20	-1	-1	20
24	2.1001050052502624E-4	TGTGCTGCGTGGGTGACTGGTTGGTTCAAGATATTT	CAAWVTGWFKIF	TRGV10	.	TRGJP1	12	-1	-1	15
24	2.1001050052502624E-4	TGTGCTGCGTGGGGCCGTTATTATAAGAAACTCTTT	CAAWGRYYKKLF	TRGV10	.	TRGJ1	12	-1	-1	17
24	2.1001050052502624E-4	TGTGCTGCGTGGGGGAATTATTATAAGAAACTCTTT	CAAWGNYYKKLF	TRGV10	.	TRGJ1	12	-1	-1	14
24	2.1001050052502624E-4	TGTGCGCCAGACTTCACTGGTTGGTTCAAGATATTT	CAPDFTGWFKIF	TRGV10	.	TRGJP1	4	-1	-1	14
24	2.1001050052502624E-4	TGTGCTGCGTGGGATTCCCTCAAGAAACTCTTT	CAAWDSLKKLF	TRGV10	.	TRGJ1	15	-1	-1	21
24	2.1001050052502624E-4	TGTGCCTTGTGGGCTGGTTGGTTCAAGATATTT	CALWAGWFKIF	TRGV9	.	TRGJP1	12	-1	-1	13
24	2.1001050052502624E-4	TGTGCCTTGTGGGAGGCTGCCGAGAAACTCTTT	CALWEAAEKLF	TRGV9	.	TRGJ1	19	-1	-1	22
24	2.1001050052502624E-4	TGTGCTGCGTGGGAACCCAAGAAACTCTTT	CAAWEPKKLF	TRGV10	.	TRGJ1	13	-1	-1	18
24	2.1001050052502624E-4	TGTGCTGCGTGGGATTCTCTCACTGGTTGGTTCAAGATATTT	CAAWDSLTGWFKIF	TRGV10	.	TRGJP1	15	-1	-1	20
24	2.1001050052502624E-4	TGTGCTGCGTGGGATACCCTCACTGGTTGGTTCAAGATATTT	CAAWDTLTGWFKIF	TRGV10	.	TRGJP1	14	-1	-1	8
24	2.1001050052502624E-4	TGTGCCTTGTGGGAGGGGATTATTTATTATAAGAAACTCTTT	CALWEGIIYYKKLF	TRGV9	.	TRGJ1	15	-1	-1	23
24	2.1001050052502624E-4	TGTGCTGCGTGGGATCACACTGGTTGGTTCAAGATATTT	CAAWDHTGWFKIF	TRGV10	.	TRGJP1	17	-1	-1	17
24	2.1001050052502624E-4	TGTGCTGCGTGGGATTTGCGGTATAAGAAACTCTTT	CAAWDLRYKKLF	TRGV10	.	TRGJ1	15	-1	-1	21
24	2.1001050052502624E-4	TGTGCTGCGTGGGATTCTTATTATAAGAAACTCTTT	CAAWDSYYKKLF	TRGV10	.	TRGJ1	15	-1	-1	17
24	2.1001050052502624E-4	TGTGCTGCGTGGGATTGGTGTTATAAGAAACTCTTT	CAAWDWCYKKLF	TRGV10	.	TRGJ1	15	-1	-1	20
24	2.1001050052502624E-4	TGTGCTGCGTGGGATCGTTGGTTCAAGATATTT	CAAWDRWFKIF	TRGV10	.	TRGJP1	14	-1	-1	16
24	2.1001050052502624E-4	TGTGCCACCTGGGGTTATTGGATCAAGACGTTT	CATWGYWIKTF	TRGV5	.	TRGJP2	12	-1	-1	13
24	2.1001050052502624E-4	TGTGCCACCTGGGACAGGCAGGGGAAACTCTTT	CATWDRQGKLF	TRGV7	.	TRGJ1	18	-1	-1	23
24	2.1001050052502624E-4	TGTGCTGCGTCGGGTTGGTTCAAGATATTT	CAASGWFKIF	TRGV10	.	TRGJP1	13	-1	-1	12
24	2.1001050052502624E-4	TGTGCTGCGTGGCCCCCCAAGAAACTCTTT	CAAWPPKKLF	TRGV10	.	TRGJ1	11	-1	-1	18
24	2.1001050052502624E-4	TGTGCTGCGTGGCCCGATAAGAAACTCTTT	CAAWPDKKLF	TRGV10	.	TRGJ1	11	-1	-1	16
24	2.1001050052502624E-4	TGTGCTGCGTGGGAAGGCAAGAAACTCTTT	CAAWEGKKLF	TRGV10	.	TRGJ1	13	-1	-1	18
24	2.1001050052502624E-4	TGTGCTGCGGCGGGCCTCAAGATATTT	CAAAGLKIF	TRGV10	.	TRGJP1	8	-1	-1	16
24	2.1001050052502624E-4	TGTGCTGCGTGGGATTCACTCTTT	CAAWDSLF	TRGV10	.	TRGJ1	15	-1	-1	17
24	2.1001050052502624E-4	TGTGCTGGTTATAAGAAACTCTTT	CAGYKKLF	TRGV10	.	TRGJ1	6	-1	-1	8
24	2.1001050052502624E-4	TGTGCTGCGTGGGATTATAGTACCACTGGTTGGTTCAAGATATTT	CAAWDYSTTGWFKIF	TRGV10	.	TRGJP1	16	-1	-1	15
24	2.1001050052502624E-4	TGTGCTGCGTGGGAACCCACCACTGGTTGGTTCAAGATATTT	CAAWEPTTGWFKIF	TRGV10	.	TRGJP1	13	-1	-1	18
24	2.1001050052502624E-4	TGTGCCTTGTGGGAGGTTTGGGATTATTATAAGAAACTCTTT	CALWEVWDYYKKLF	TRGV9	.	TRGJ1	16	-1	-1	22
24	2.1001050052502624E-4	TGTGCCTTGTGGGAGGTCAAAAATTATTATAAGAAACTCTTT	CALWEVKNYYKKLF	TRGV9	.	TRGJ1	16	-1	-1	21
24	2.1001050052502624E-4	TGTGCTGCGTGGGATGAGCCTGGTTGGTTCAAGATATTT	CAAWDEPGWFKIF	TRGV10	.	TRGJP1	14	-1	-1	19
24	2.1001050052502624E-4	TGTGCTGCGTTCGGCCTGTGTTATAAGAAACTCTTT	CAAFGLCYKKLF	TRGV10	.	TRGJ1	9	-1	-1	20
24	2.1001050052502624E-4	TGTGCTGCGTGGGCCTACCCCGAGAAACTCTTT	CAAWAYPEKLF	TRGV10	.	TRGJ1	12	-1	-1	22
24	2.1001050052502624E-4	TGTGCCACCTGGGACGGTTGGTTCAAGATATTT	CATWDGWFKIF	TRGV2	.	TRGJP1	16	-1	-1	15
24	2.1001050052502624E-4	TGTGCCACCTGGGACAGGCCTAAGAAACTCTTT	CATWDRPKKLF	TRGV5	.	TRGJ2	20	-1	-1	20
24	2.1001050052502624E-4	TGTGCCACCTGGAAATATTATAAGAAACTCTTT	CATWKYYKKLF	TRGV8	.	TRGJ1	11	-1	-1	11
24	2.1001050052502624E-4	TGTGCTGCGTGGGATGACGAGAAACTCTTT	CAAWDDEKLF	TRGV10	.	TRGJ1	18	-1	-1	19
24	2.1001050052502624E-4	TGTGCTGCGTGGGATTATTATCCCACTGGTTGGTTCAAGATATTT	CAAWDYYPTGWFKIF	TRGV10	.	TRGJP1	25	-1	-1	18
24	2.1001050052502624E-4	TGTGCTGCGTGGGATTCAACCACTGGTTGGTTCAAGATATTT	CAAWDSTTGWFKIF	TRGV10	.	TRGJP1	15	-1	-1	18
24	2.1001050052502624E-4	TGTGCTGCGTGGGATCCCCCCACTGGTTGGTTCAAGATATTT	CAAWDPPTGWFKIF	TRGV10	.	TRGJP1	14	-1	-1	19
24	2.1001050052502624E-4	TGTGCTGCGTGGGATTATCGATATTATAAGAAACTCTTT	CAAWDYRYYKKLF	TRGV10	.	TRGJ2	16	-1	-1	21
24	2.1001050052502624E-4	TGTGCTGCGTGGGGGCCTGGTTGGTTCAAGATATTT	CAAWGPGWFKIF	TRGV10	.	TRGJP1	12	-1	-1	16
24	2.1001050052502624E-4	TGTGCTGCGTGGGCTGGTTGGTTCAAGATATTT	CAAWAGWFKIF	TRGV10	.	TRGJP1	12	-1	-1	13
23	2.0126006300315015E-4	TGTGCTGCGTGGGATTATGAACTAGGCACTGGTTGGTTCAAGATATTT	CAAWDYELGTGWFKIF	TRGV10	.	TRGJP1	16	-1	-1	26
23	2.0126006300315015E-4	TGTGCTGCGTGGGATTATGAAGATGGCACTGGTTGGTTCAAGATATTT	CAAWDYEDGTGWFKIF	TRGV10	.	TRGJP1	16	-1	-1	26
23	2.0126006300315015E-4	TGTGCTGCGTGGGATTATATCGGGACCACTGGTTGGTTCAAGATATTT	CAAWDYIGTTGWFKIF	TRGV10	.	TRGJP1	16	-1	-1	24
23	2.0126006300315015E-4	TGTGCTGCGTGGGATTACGAAGCGGAGGAAGGTTGGTTCAAGATATTT	CAAWDYEAEEGWFKIF	TRGV10	.	TRGJP1	18	-1	-1	30
23	2.0126006300315015E-4	TGTGCTGCGTGGAAGTACGATTTTTCCACTGGTTGGTTCAAGATATTT	CAAWKYDFSTGWFKIF	TRGV10	.	TRGJP1	18	-1	-1	25
23	2.0126006300315015E-4	TGTGCTGCGTGGAAATGGGACGGGAGTAGTGATTGGATCAAGACGTTT	CAAWKWDGSSDWIKTF	TRGV10	.	TRGJP2	11	-1	-1	24
23	2.0126006300315015E-4	TGTGCTGCCCCCCCGAGGATGACCACTGGTTGGTTCAAGATATTT	CAAPPRMTTGWFKIF	TRGV10	.	TRGJP1	7	-1	-1	21
23	2.0126006300315015E-4	TGTGCTGCGTGGGATTCTTCTACCACTGGTTGGTTCAAGATATTT	CAAWDSSTTGWFKIF	TRGV10	.	TRGJP1	15	-1	-1	20
23	2.0126006300315015E-4	TGTGCTGCGTGGGATTATTGGTCCACTGGTTGGTTCAAGATATTT	CAAWDYWSTGWFKIF	TRGV10	.	TRGJP1	16	-1	-1	22
23	2.0126006300315015E-4	TGTGCTGCGTGGGATCTTTATACCACTGGTTGGTTCAAGATATTT	CAAWDLYTTGWFKIF	TRGV10	.	TRGJP1	14	-1	-1	18
23	2.0126006300315015E-4	TGTGCTGCGTGGGACCTTTATACCACTGGTTGGTTCAAGATATTT	CAAWDLYTTGWFKIF	TRGV10	.	TRGJP1	13	-1	-1	18
23	2.0126006300315015E-4	TGTGCCTTGTGGGAGGTGCTAGGCCCGCATTATAAGAAACTCTTT	CALWEVLGPHYKKLF	TRGV9	.	TRGJ1	18	-1	-1	28
23	2.0126006300315015E-4	TGTGCCACCTGGGACGCCTCGGGGAGTGATTGGATCAAGACGTTT	CATWDASGSDWIKTF	TRGV2	.	TRGJP2	15	-1	-1	24
23	2.0126006300315015E-4	TGTGCTGCGTGGGTCTTGGCCACTGGTTGGTTCAAGATATTT	CAAWVLATGWFKIF	TRGV10	.	TRGJP1	12	-1	-1	19
23	2.0126006300315015E-4	TGTGCTGCGTGGGTCCATACCACTGGTTGGTTCAAGATATTT	CAAWVHTTGWFKIF	TRGV10	.	TRGJP1	12	-1	-1	16
23	2.0126006300315015E-4	TGTGCTGCGTGGGATTCGACCACTGGTTGGTTCAAGATATTT	CAAWDSTTGWFKIF	TRGV10	.	TRGJP1	15	-1	-1	18
23	2.0126006300315015E-4	TGTGCTGGGTGGGGGACTACCACTGGTTGGTTCAAGATATTT	CAGWGTTTGWFKIF	TRGV10	.	TRGJP1	12	-1	-1	17
23	2.0126006300315015E-4	TGTGCTGCGTGCGGTTTGAGTTATTATAAGAAACTCTTT	CAACGLSYYKKLF	TRGV10	.	TRGJ1	10	-1	-1	14
23	2.0126006300315015E-4	TGTGCTGCGTGGGATACTCCTGGTTGGTTCAAGATATTT	CAAWDTPGWFKIF	TRGV10	.	TRGJP1	14	-1	-1	13
23	2.0126006300315015E-4	TGTGCTGCGCCGGAGACCACTGGTTGGTTCAAGATATTT	CAAPETTGWFKIF	TRGV10	.	TRGJP1	8	-1	-1	15
23	2.0126006300315015E-4	TGTGCCTTGTGGGAGGGGAATTATTATAAGAAACTCTTT	CALWEGNYYKKLF	TRGV9	.	TRGJ1	15	-1	-1	17
23	2.0126006300315015E-4	TGTGCTGCGTGGGCCCCTGGTTGGTTCAAGATATTT	CAAWAPGWFKIF	TRGV10	.	TRGJP1	12	-1	-1	13
23	2.0126006300315015E-4	TGTGCTGCGTGGGGCAATTATTATAAGAAACTCTTT	CAAWGNYYKKLF	TRGV10	.	TRGJ2	12	-1	-1	15
23	2.0126006300315015E-4	TGTGCTGCGTGGGGGCGTGGTTGGTTCAAGATATTT	CAAWGRGWFKIF	TRGV10	.	TRGJP1	12	-1	-1	17
23	2.0126006300315015E-4	TGTGCCACCTGGGACGGCGGGTGGATCAAGACGTTT	CATWDGGWIKTF	TRGV3	.	TRGJP2	17	-1	-1	21
23	2.0126006300315015E-4	TGTGCTGCGTGGGATTTGCATAAGAAACTCTTT	CAAWDLHKKLF	TRGV10	.	TRGJ1	15	-1	-1	19
23	2.0126006300315015E-4	TGTGCTGCGTGGGATGCCCGGGAGAAACTCTTT	CAAWDAREKLF	TRGV10	.	TRGJ1	14	-1	-1	22
23	2.0126006300315015E-4	TGTGCTGCGTGGACCGGTTGGTTCAAGATATTT	CAAWTGWFKIF	TRGV10	.	TRGJP1	11	-1	-1	12
23	2.0126006300315015E-4	TGTGCTGCGGGGAATTATTATAAGAAACTCTTT	CAAGNYYKKLF	TRGV10	.	TRGJ1	16	-1	-1	11
23	2.0126006300315015E-4	TGTGCTGCGTGGGTCCAAAAGAAACTCTTT	CAAWVQKKLF	TRGV10	.	TRGJ1	12	-1	-1	18
23	2.0126006300315015E-4	TGTGCTGCCTATTATAAGAAACTCTTT	CAAYYKKLF	TRGV10	.	TRGJ1	7	-1	-1	9
23	2.0126006300315015E-4	TGTGCTGCGTCAAATAAAAATACCACTGGTTGGTTCAAGATATTT	CAASNKNTTGWFKIF	TRGV10	.	TRGJP1	9	-1	-1	19
23	2.0126006300315015E-4	TGTGCTGCGTGGGATCAATATACCACTGGTTGGTTCAAGATATTT	CAAWDQYTTGWFKIF	TRGV10	.	TRGJP1	14	-1	-1	17
23	2.0126006300315015E-4	TGTGCTGCGTGGGACCGCCCTACCACTGGTTGGTTCAAGATATTT	CAAWDRPTTGWFKIF	TRGV10	.	TRGJP1	13	-1	-1	20
23	2.0126006300315015E-4	TGTGCCTTGTGGGAGGTGCCCCCCGATTATTATAAGAAACTCTTT	CALWEVPPDYYKKLF	TRGV9	.	TRGJ1	21	-1	-1	25
23	2.0126006300315015E-4	TGTGCCTTGTGGGAGGTGCGTTTGGGCAAAAAAATCAAGGTATTT	CALWEVRLGKKIKVF	TRGV9	.	TRGJP	18	-1	-1	21
23	2.0126006300315015E-4	TGTGCTGCGTGGCATCGGATTTCTGGTTGGTTCAAGATATTT	CAAWHRISGWFKIF	TRGV10	.	TRGJP1	14	-1	-1	22
23	2.0126006300315015E-4	TGTGCTGCGTGGATTCTTATTCACGCTAAGAAACTCTTT	CAAWILIHAKKLF	TRGV10	.	TRGJ2	14	-1	-1	26
23	2.0126006300315015E-4	TGTGCCACCTGGGACGGGCCCAGTTATAAGAAACTCTTT	CATWDGPSYKKLF	TRGV2	.	TRGJ1	20	-1	-1	23
23	2.0126006300315015E-4	TGTGCTGCGTGGGGTGCAGGTTGGTTCAAGATATTT	CAAWGAGWFKIF	TRGV10	.	TRGJP1	12	-1	-1	18
23	2.0126006300315015E-4	TGTGCTGCGTGGGATTGGGGTTATAAGAAACTCTTT	CAAWDWGYKKLF	TRGV10	.	TRGJ1	15	-1	-1	20
23	2.0126006300315015E-4	TGTGCTGCGTGGGATTACAGTTGGTTCAAGATATTT	CAAWDYSWFKIF	TRGV10	.	TRGJP1	17	-1	-1	19
23	2.0126006300315015E-4	TGTGCTGCGTGGGATCCCCGCGGGTTCAAGATATTT	CAAWDPRGFKIF	TRGV10	.	TRGJP1	14	-1	-1	22
23	2.0126006300315015E-4	TGTGCTGCGTGGGATCCCGGTTGGTTCAAGATATTT	CAAWDPGWFKIF	TRGV10	.	TRGJP1	14	-1	-1	18
23	2.0126006300315015E-4	TGTGCTGCGTGGGATATTGGTTGGTTCAAGATATTT	CAAWDIGWFKIF	TRGV10	.	TRGJP1	14	-1	-1	17
23	2.0126006300315015E-4	TGTGCCTTGTGGGAGGTGGAGTATAAGAAACTCTTT	CALWEVEYKKLF	TRGV9	.	TRGJ1	17	-1	-1	21
23	2.0126006300315015E-4	TGTGCCACCTGGGATGGGCTCTATAAGAAACTCTTT	CATWDGLYKKLF	TRGV4	.	TRGJ1	18	-1	-1	21
23	2.0126006300315015E-4	TGTGCCACCTGGGACAGGCCTCCAAAGAAACTCTTT	CATWDRPPKKLF	TRGV7	.	TRGJ1	20	-1	-1	24
23	2.0126006300315015E-4	TGTGCTGCGTGGGTCCCCCTGAGGAAACTCTTT	CAAWVPLRKLF	TRGV10	.	TRGJ1	12	-1	-1	23
23	2.0126006300315015E-4	TGTGCTGCGTGGGATTTATTAGAGAAACTCTTT	CAAWDLLEKLF	TRGV10	.	TRGJ1	15	-1	-1	12
23	2.0126006300315015E-4	TGTGCCCGGTGGGTTTATTATAAGAAACTCTTT	CARWVYYKKLF	TRGV9	.	TRGJ1	12	-1	-1	14
23	2.0126006300315015E-4	TGTGCCACCTGGGGTGATTGGATCAAGACGTTT	CATWGDWIKTF	TRGV4	.	TRGJP2	15	-1	-1	13
23	2.0126006300315015E-4	TGTGCCACCTGGGACGGGCCGAAGAAACTCTTT	CATWDGPKKLF	TRGV2	.	TRGJ1	19	-1	-1	21
23	2.0126006300315015E-4	TGTGCTGCGTGGGTTATGGGGAAACTCTTT	CAAWVMGKLF	TRGV10	.	TRGJ1	15	-1	-1	20
23	2.0126006300315015E-4	TGTGCTGCGCCTTTGTGGTTCAAGATATTT	CAAPLWFKIF	TRGV10	.	TRGJP1	8	-1	-1	15
23	2.0126006300315015E-4	TGTGCCTCTAGCTATTATAAGAAACTCTTT	CASSYYKKLF	TRGV9	.	TRGJ1	6	-1	-1	12
23	2.0126006300315015E-4	TGTGCTTCCGGTTTACTGGGACTCTTT	CASGLLGLF	TRGV10	.	TRGJ1	5	-1	-1	20
23	2.0126006300315015E-4	TGTGCTGCGGTGGGGAAGAAACTCTTT	CAAVGKKLF	TRGV10	.	TRGJ1	13	-1	-1	15
23	2.0126006300315015E-4	TGTGCCACCTGGGACGGGAAACTCTTT	CATWDGKLF	TRGV2	.	TRGJ1	17	-1	-1	17
23	2.0126006300315015E-4	TGTGCTGCGTGGGACCCATTTGACACTGGTTGGTTCAAGATATTT	CAAWDPFDTGWFKIF	TRGV10	.	TRGJP1	13	-1	-1	23
23	2.0126006300315015E-4	TGTGCCTTGTGGGAGGTGCGTCCCACTGGTTGGTTCAAGATATTT	CALWEVRPTGWFKIF	TRGV9	.	TRGJP1	18	-1	-1	22
23	2.0126006300315015E-4	TGTGCTGCGTGGGATTTACTGTCCGGTTGGTTCAAGATATTT	CAAWDLLSGWFKIF	TRGV10	.	TRGJP1	15	-1	-1	24
23	2.0126006300315015E-4	TGTGCCTTGTGGGTGTTTGGTAGTGATTGGATCAAGACGTTT	CALWVFGSDWIKTF	TRGV9	.	TRGJP2	12	-1	-1	19
23	2.0126006300315015E-4	TGTGCTGCGTGGGTTAACACTGGTTGGTTCAAGATATTT	CAAWVNTGWFKIF	TRGV10	.	TRGJP1	15	-1	-1	14
23	2.0126006300315015E-4	TGTGCCTTGTGGGAGGGGTATTATAAGAAACTCTTT	CALWEGYYKKLF	TRGV9	.	TRGJ2	15	-1	-1	18
23	2.0126006300315015E-4	TGTGGACCCCTTCGCCGTTGGATCAAGACGTTT	CGPLRRWIKTF	TRGV11	.	TRGJP2	3	-1	-1	17
23	2.0126006300315015E-4	TGTGCTGCGTGGGATCCTAAGAAACTCTTT	CAAWDPKKLF	TRGV10	.	TRGJ1	14	-1	-1	17
23	2.0126006300315015E-4	TGTGCTGCGGGCGATAAGAAACTCTTT	CAAGDKKLF	TRGV10	.	TRGJ1	14	-1	-1	13
23	2.0126006300315015E-4	TGTGCTGCGTGGGATTACCCTGTTGCCACTGGTTGGTTCAAGATATTT	CAAWDYPVATGWFKIF	TRGV10	.	TRGJP1	17	-1	-1	25
23	2.0126006300315015E-4	TGTGCCACCTGGGACAGAAACTCCACTGGTTGGTTCAAGATATTT	CATWDRNSTGWFKIF	TRGV3	.	TRGJP1	16	-1	-1	22
23	2.0126006300315015E-4	TGTGCCTTGTGGGACCCCAGGGGGTATTATAAGAAACTCTTT	CALWDPRGYYKKLF	TRGV9	.	TRGJ1	13	-1	-1	24
23	2.0126006300315015E-4	TGTGCCTCCAATACCACTGGTTGGTTCAAGATATTT	CASNTTGWFKIF	TRGV8	.	TRGJP1	8	-1	-1	10
23	2.0126006300315015E-4	TGTGCTGCGTGGGATTATATGGAGAAACTCTTT	CAAWDYMEKLF	TRGV10	.	TRGJ1	16	-1	-1	13
23	2.0126006300315015E-4	TGTGCTGCGTGGGATAGGGAGAAACTCTTT	CAAWDREKLF	TRGV10	.	TRGJ1	14	-1	-1	19
23	2.0126006300315015E-4	TGTGCCACCTGGGAACTCTTT	CATWELF	TRGV4	.	TRGJ1	13	-1	-1	13
22	1.9250962548127406E-4	TGTGCCTTGTGGGAGGGCCCATCGTCCTTATATACCACTGGTTGGTTCAAGATATTT	CALWEGPSSLYTTGWFKIF	TRGV9	.	TRGJP1	15	-1	-1	28
22	1.9250962548127406E-4	TGTGCCTTGTGGGAGGGGAAAGGGCCCCAAGAGTTGGGCAAAAAAATCAAGGTATTT	CALWEGKGPQELGKKIKVF	TRGV9	.	TRGJP	15	-1	-1	27
22	1.9250962548127406E-4	TGTGCCTTGTGGGAGGTGCGCGAGATGGAGTTGGGCAAAAAAATCAAGGTATTT	CALWEVREMELGKKIKVF	TRGV9	.	TRGJP	18	-1	-1	27
22	1.9250962548127406E-4	TGTGCTGCGTGGGATTATAGGGAGGGTACCACTGGTTGGTTCAAGATATTT	CAAWDYREGTTGWFKIF	TRGV10	.	TRGJP1	16	-1	-1	26
22	1.9250962548127406E-4	TGTGCTGCGTGGGATTATCTTCTCTCGGCAGGTTGGTTCAAGATATTT	CAAWDYLLSAGWFKIF	TRGV10	.	TRGJP1	16	-1	-1	30
22	1.9250962548127406E-4	TGTGCTGCGTGGGATCTGCCTTTAACCACTGGTTGGTTCAAGATATTT	CAAWDLPLTTGWFKIF	TRGV10	.	TRGJP1	14	-1	-1	24
22	1.9250962548127406E-4	TGTGCTGCGTGGGATCCTGACAATACCACTGGTTGGTTCAAGATATTT	CAAWDPDNTTGWFKIF	TRGV10	.	TRGJP1	14	-1	-1	22
22	1.9250962548127406E-4	TGTGCTGCGTGGGATCGAAAGTTTACCACTGGTTGGTTCAAGATATTT	CAAWDRKFTTGWFKIF	TRGV10	.	TRGJP1	14	-1	-1	23
22	1.9250962548127406E-4	TGTGCTGCGTGGGAAAATAGAAATACCACTGGTTGGTTCAAGATATTT	CAAWENRNTTGWFKIF	TRGV10	.	TRGJP1	13	-1	-1	22
22	1.9250962548127406E-4	TGTGCCTTGTGGGAGGGTGCCGCATTGATGGATTGGATCAAGACGTTT	CALWEGAALMDWIKTF	TRGV9	.	TRGJP2	19	-1	-1	30
22	1.9250962548127406E-4	TGTGCTGCGTGGGATTGTAATACCACTGGTTGGTTCAAGATATTT	CAAWDCNTTGWFKIF	TRGV10	.	TRGJP1	25	-1	-1	16
22	1.9250962548127406E-4	TGTGCTGCGTGGGATAAGAGTTCGAATTATTATAAGAAACTCTTT	CAAWDKSSNYYKKLF	TRGV10	.	TRGJ1	14	-1	-1	13
22	1.9250962548127406E-4	TGTGCCTTGTGGGAGGTGCTAGGACGGTATTATAAGAAACTCTTT	CALWEVLGRYYKKLF	TRGV9	.	TRGJ1	18	-1	-1	27
22	1.9250962548127406E-4	TGTGCTGCCATTCCGTATACCACTGGTTGGTTCAAGATATTT	CAAIPYTTGWFKIF	TRGV10	.	TRGJP1	7	-1	-1	15
22	1.9250962548127406E-4	TGTGCTGCGTGGGATAATACCACTGGTTGGTTCAAGATATTT	CAAWDNTTGWFKIF	TRGV10	.	TRGJP1	14	-1	-1	8
22	1.9250962548127406E-4	TGTGCCTTGTGGGAGGTGCAGGGTTGTTATAAGAAACTCTTT	CALWEVQGCYKKLF	TRGV9	.	TRGJ1	19	-1	-1	23
22	1.9250962548127406E-4	TGTGCTGCCTTGGATACCACTGGTTGGTTCAAGATATTT	CAALDTTGWFKIF	TRGV10	.	TRGJP1	14	-1	-1	13
22	1.9250962548127406E-4	TGTGCTGCGATCCTGAGAATTTGGTATAAGAAACTCTTT	CAAILRIWYKKLF	TRGV10	.	TRGJ1	8	-1	-1	24
22	1.9250962548127406E-4	TGTGCTGCGACTTATACCACTGGTTGGTTCAAGATATTT	CAATYTTGWFKIF	TRGV10	.	TRGJP1	8	-1	-1	12
22	1.9250962548127406E-4	TGTGCCTTGTGGGAGGTCTTTTATTATAAGAAACTCTTT	CALWEVFYYKKLF	TRGV9	.	TRGJ1	16	-1	-1	20
22	1.9250962548127406E-4	TGTGCCTTGTGGGAGGTGCAACTCTGGTTCAAGATATTT	CALWEVQLWFKIF	TRGV9	.	TRGJP1	23	-1	-1	24
22	1.9250962548127406E-4	TGTGCTGCGTTGGGAACTGGTTGGTTCAAGATATTT	CAALGTGWFKIF	TRGV10	.	TRGJP1	14	-1	-1	15
22	1.9250962548127406E-4	TGTGCTGCGTTATTGACCGGTTGGTTCAAGATATTT	CAALLTGWFKIF	TRGV10	.	TRGJP1	9	-1	-1	15
22	1.9250962548127406E-4	TGTGCTGCGTATAACTCTGGTTGGTTCAAGATATTT	CAAYNSGWFKIF	TRGV10	.	TRGJP1	9	-1	-1	9
22	1.9250962548127406E-4	TGTGCTGCGTGGGAACGGTATAAGAAACTCTTT	CAAWERYKKLF	TRGV10	.	TRGJ1	13	-1	-1	18
22	1.9250962548127406E-4	TGTGCTGCGTGGGGCAATAAGAAACTCTTT	CAAWGNKKLF	TRGV10	.	TRGJ1	12	-1	-1	16
22	1.9250962548127406E-4	TGTGCTGCGTGGGATTTTGGGAAACTCTTT	CAAWDFGKLF	TRGV10	.	TRGJ1	15	-1	-1	20
22	1.9250962548127406E-4	TGTGCTGCGTGGGACTATAAGAAACTCTTT	CAAWDYKKLF	TRGV10	.	TRGJ1	16	-1	-1	15
22	1.9250962548127406E-4	TGTGCTGCGTGGGAGGGTAAGAAACTCTTT	CAAWEGKKLF	TRGV10	.	TRGJ1	13	-1	-1	17
22	1.9250962548127406E-4	TGTGCCTTGTGGGATCATAAGAAACTCTTT	CALWDHKKLF	TRGV9	.	TRGJ1	13	-1	-1	13
22	1.9250962548127406E-4	TGTGCTGCTAAGAAACTCTTT	CAAKKLF	TRGV10	.	TRGJ1	7	-1	-1	8
22	1.9250962548127406E-4	TGTGCTGCGTGGGATCCCCCCCGGACTGGTTGGTTCAAGATATTT	CAAWDPPRTGWFKIF	TRGV10	.	TRGJP1	14	-1	-1	24
22	1.9250962548127406E-4	TGTGCCTTGTGGGAGCGGTCGAGGGATTATTATAAGAAACTCTTT	CALWERSRDYYKKLF	TRGV9	.	TRGJ1	14	-1	-1	25
22	1.9250962548127406E-4	TGTGCTGCGTGGGCCCATACCACTGGTTGGTTCAAGATATTT	CAAWAHTTGWFKIF	TRGV10	.	TRGJP1	12	-1	-1	16
22	1.9250962548127406E-4	TGTGCTGCGTGGGATTATCTAGCTGGTTGGTTCAAGATATTT	CAAWDYLAGWFKIF	TRGV10	.	TRGJP1	16	-1	-1	22
22	1.9250962548127406E-4	TGTGCTGCGTGGGATTATGAGGGTGGTTGGTTCAAGATATTT	CAAWDYEGGWFKIF	TRGV10	.	TRGJP1	16	-1	-1	23
22	1.9250962548127406E-4	TGTGCTGCGTGGATTCCCCTCCCCCATTATAAGAAACTCTTT	CAAWIPLPHYKKLF	TRGV10	.	TRGJ1	14	-1	-1	25
22	1.9250962548127406E-4	TGTGCCTTGTGGGAGCCTCCCGGAGGGTATAAGAAACTCTTT	CALWEPPGGYKKLF	TRGV9	.	TRGJ1	14	-1	-1	27
22	1.9250962548127406E-4	TGTGCCTTGTGGGAGCCAATGGTTTCTTATAAGAAACTCTTT	CALWEPMVSYKKLF	TRGV9	.	TRGJ1	14	-1	-1	23
22	1.9250962548127406E-4	TGTGCCTTGTGGGAGGCACACCCTTATTATAAGAAACTCTTT	CALWEAHPYYKKLF	TRGV9	.	TRGJ1	21	-1	-1	23
22	1.9250962548127406E-4	TGTGCTGCGTGGTCGGATACAGTACCTAAGAAACTCTTT	CAAWSDTVPKKLF	TRGV10	.	TRGJ1	11	-1	-1	26
22	1.9250962548127406E-4	TGTGCTGCGTGGGGCGCGTTGGGTTGGTTCAAGATATTT	CAAWGALGWFKIF	TRGV10	.	TRGJP1	12	-1	-1	21
22	1.9250962548127406E-4	TGTGCTGCGTGGGATGTGGGTGATTGGATCAAGACGTTT	CAAWDVGDWIKTF	TRGV10	.	TRGJP2	14	-1	-1	19
22	1.9250962548127406E-4	TGTGCTGCGTGGGACCAGAATTATTATAAGAAACTCTTT	CAAWDQNYYKKLF	TRGV10	.	TRGJ1	13	-1	-1	17
22	1.9250962548127406E-4	TGTGCTGCGTGGGAGGCCACTGGTTGGTTCAAGATATTT	CAAWEATGWFKIF	TRGV10	.	TRGJP1	13	-1	-1	16
22	1.9250962548127406E-4	TGTGCTGCAATAACTACCACTGGTTGGTTCAAGATATTT	CAAITTTGWFKIF	TRGV10	.	TRGJP1	7	-1	-1	14
22	1.9250962548127406E-4	TGTGCCTTGTGGGAGGTGATTGGTTGGTTCAAGATATTT	CALWEVIGWFKIF	TRGV9	.	TRGJP1	17	-1	-1	20
22	1.9250962548127406E-4	TGTGCCTTGTGGGAGGCCGATTATTATAAGAAACTCTTT	CALWEADYYKKLF	TRGV9	.	TRGJ1	15	-1	-1	19
22	1.9250962548127406E-4	TGTGCCACCTGGGATAGTAGTGATTGGATCAAGACGTTT	CATWDSSDWIKTF	TRGV8	.	TRGJP2	16	-1	-1	13
22	1.9250962548127406E-4	TGTGCTGCGTTCCTTCGGGACAATAAGAAACTCTTT	CAAFLRDNKKLF	TRGV10	.	TRGJ1	9	-1	-1	22
22	1.9250962548127406E-4	TGTGCTGCGTGGGCAGAGGGTTGGTTCAAGATATTT	CAAWAEGWFKIF	TRGV10	.	TRGJP1	12	-1	-1	18
22	1.9250962548127406E-4	TGTGCTGCGTGGGATTACTATTATAAGAAACTCTTT	CAAWDYYYKKLF	TRGV10	.	TRGJ1	17	-1	-1	18
22	1.9250962548127406E-4	TGTGCTGCGTGGGACTCTGGTTGGTTCAAGATATTT	CAAWDSGWFKIF	TRGV10	.	TRGJP1	13	-1	-1	16
22	1.9250962548127406E-4	TGTGCTGCGGGGAAGGGGGGGCATAAGAAACTCTTT	CAAGKGGHKKLF	TRGV10	.	TRGJ1	12	-1	-1	22
22	1.9250962548127406E-4	TGTGCCTTGTGGGAGGCACTATATAAGAAACTCTTT	CALWEALYKKLF	TRGV9	.	TRGJ1	15	-1	-1	21
22	1.9250962548127406E-4	TGTGCTGCGTGGCCGATCCATAAGAAACTCTTT	CAAWPIHKKLF	TRGV10	.	TRGJ1	11	-1	-1	19
22	1.9250962548127406E-4	TGTGCTGCGTGGGGTCATTGGTTCAAGATATTT	CAAWGHWFKIF	TRGV10	.	TRGJP1	12	-1	-1	17
22	1.9250962548127406E-4	TGTGCTGCGTGGGATTTCCCTAAGAAACTCTTT	CAAWDFPKKLF	TRGV10	.	TRGJ1	15	-1	-1	20
22	1.9250962548127406E-4	TGTGCTGCGTGGGATTCTCGGAAGAAACTCTTT	CAAWDSRKKLF	TRGV10	.	TRGJ1	15	-1	-1	21
22	1.9250962548127406E-4	TGTGCTGCGTGGGATACTAGGTTCAAGATATTT	CAAWDTRFKIF	TRGV10	.	TRGJP1	14	-1	-1	19
22	1.9250962548127406E-4	TGTGCCTTGTGGGTGGATTATAAGAAACTCTTT	CALWVDYKKLF	TRGV9	.	TRGJ1	15	-1	-1	16
22	1.9250962548127406E-4	TGTGCCTTGTGGGAGGATTATAAGAAACTCTTT	CALWEDYKKLF	TRGV9	.	TRGJ1	15	-1	-1	16
22	1.9250962548127406E-4	TGTGCTGCGTGGGATAGGCAGAAACTCTTT	CAAWDRQKLF	TRGV10	.	TRGJ1	14	-1	-1	19
22	1.9250962548127406E-4	TGTGCTGCGTGGAGGAAGAAACTCTTT	CAAWRKKLF	TRGV10	.	TRGJ1	11	-1	-1	15
22	1.9250962548127406E-4	TGTGCTGCGCCTAAGAAACTCTTT	CAAPKKLF	TRGV10	.	TRGJ1	8	-1	-1	11
22	1.9250962548127406E-4	TGTGCTGCGTGGGATTATACCCCCACCACTGGTTGGTTCAAGATATTT	CAAWDYTPTTGWFKIF	TRGV10	.	TRGJP1	16	-1	-1	24
22	1.9250962548127406E-4	TGTGCTGCGTGGGGGGGGAGGGTCACTGGTTGGTTCAAGATATTT	CAAWGGRVTGWFKIF	TRGV10	.	TRGJP1	12	-1	-1	23
22	1.9250962548127406E-4	TGTGCTGCGTGGGATTGTTATACCACTGGTTGGTTCAAGATATTT	CAAWDCYTTGWFKIF	TRGV10	.	TRGJP1	15	-1	-1	18
22	1.9250962548127406E-4	TGTGCTGCGTGGGATTATTGGGCCACTGGTTGGTTCAAGATATTT	CAAWDYWATGWFKIF	TRGV10	.	TRGJP1	16	-1	-1	22
22	1.9250962548127406E-4	TGTGCTGCGTGGGACACATATACCACTGGTTGGTTCAAGATATTT	CAAWDTYTTGWFKIF	TRGV10	.	TRGJP1	13	-1	-1	17
22	1.9250962548127406E-4	TGTGCTGCGTGGGCCGCCTGTAAGGATAAGAAACTCTTT	CAAWAACKDKKLF	TRGV10	.	TRGJ1	12	-1	-1	25
22	1.9250962548127406E-4	TGTGCTGCGTGGGATCCCCACGGTTGGTTCAAGATATTT	CAAWDPHGWFKIF	TRGV10	.	TRGJP1	14	-1	-1	17
22	1.9250962548127406E-4	TGTGCCTTGTGGGAGGTGCTTGTTTATAAGAAACTCTTT	CALWEVLVYKKLF	TRGV9	.	TRGJ1	18	-1	-1	23
22	1.9250962548127406E-4	TGTGCCACCTGGGACGGGCCTGGTTGGTTCAAGATATTT	CATWDGPGWFKIF	TRGV2	.	TRGJP1	19	-1	-1	19
22	1.9250962548127406E-4	TGTGCTGCGTGGGTGGGGGGTTATAAGAAACTCTTT	CAAWVGGYKKLF	TRGV10	.	TRGJ1	12	-1	-1	20
22	1.9250962548127406E-4	TGTGCCTTGTGGGAGCCTTATTATAAGAAACTCTTT	CALWEPYYKKLF	TRGV9	.	TRGJ1	14	-1	-1	17
22	1.9250962548127406E-4	TGTGCCTTGTGGGAGGTGGGGTATAAGAAACTCTTT	CALWEVGYKKLF	TRGV9	.	TRGJ1	17	-1	-1	21
22	1.9250962548127406E-4	TGTGCCACCTGGGACGGGTATTATAAGAAACTCTTT	CATWDGYYKKLF	TRGV3	.	TRGJ1	17	-1	-1	18
21	1.8375918795939796E-4	TGTGCTGCGTGGATGCGCCGCCCGAACATTAAAAGGGTTGGAACCACTGGTTGGTTCAAGATATTT	CAAWMRRPNIKRVGTTGWFKIF	TRGV10	.	TRGJP1	11	-1	-1	42
21	1.8375918795939796E-4	TGTGCCTTGTGGGAGGTGGAAGAAGATGGAGAGTTGGGCAAAAAAATCAAGGTATTT	CALWEVEEDGELGKKIKVF	TRGV9	.	TRGJP	17	-1	-1	29
21	1.8375918795939796E-4	TGTGCTGCGTGGGATTATAGGTCGACCTGTACCACTGGTTGGTTCAAGATATTT	CAAWDYRSTCTTGWFKIF	TRGV10	.	TRGJP1	16	-1	-1	29
21	1.8375918795939796E-4	TGTGCCTTGTGGGTCTATAAGAAACTCTTTGGCAGTGGAACAAGGGGACTCTTT	CALWVYKKLFGSGTRGLF	TRGV9	.	TRGJ1	12	-1	-1	47
21	1.8375918795939796E-4	TGTGCCTTGTGGGAGGCCGTCAGTGTGGAGTTGGGCAAAAAAATCAAGGTATTT	CALWEAVSVELGKKIKVF	TRGV9	.	TRGJP	15	-1	-1	27
21	1.8375918795939796E-4	TGTGCTGCGTGGGTGATGGGGTTTTGGGCCACTGGTTGGTTCAAGATATTT	CAAWVMGFWATGWFKIF	TRGV10	.	TRGJP1	12	-1	-1	28
21	1.8375918795939796E-4	TGTGCTGCGTGGGATTTCCCCAAACATACCACTGGTTGGTTCAAGATATTT	CAAWDFPKHTTGWFKIF	TRGV10	.	TRGJP1	15	-1	-1	25
21	1.8375918795939796E-4	TGTGCTGCGTGGGATTATAGGGAGAGGGTCACTGGTTGGTTCAAGATATTT	CAAWDYRERVTGWFKIF	TRGV10	.	TRGJP1	16	-1	-1	29
21	1.8375918795939796E-4	TGTGCTGCGTGGGTTTTACGCTCGGGCACTGGTTGGTTCAAGATATTT	CAAWVLRSGTGWFKIF	TRGV10	.	TRGJP1	19	-1	-1	26
21	1.8375918795939796E-4	TGTGCTGCGTGGGTGTCGGCGTGGGCCATAGGTTGGTTCAAGATATTT	CAAWVSAWAIGWFKIF	TRGV10	.	TRGJP1	12	-1	-1	30
21	1.8375918795939796E-4	TGTGCTGCGTGGGATTGGGGCACTGGTTGGTTCAAGATATTT	CAAWDWGTGWFKIF	TRGV10	.	TRGJP1	15	-1	-1	20
21	1.8375918795939796E-4	TGTGCTGCGTGGGATAGTACCACTGGTTGGTTCAAGATATTT	CAAWDSTTGWFKIF	TRGV10	.	TRGJP1	14	-1	-1	8
21	1.8375918795939796E-4	TGTGCTGCGTGGGATAAGGCCACTGGTTGGTTCAAGATATTT	CAAWDKATGWFKIF	TRGV10	.	TRGJP1	14	-1	-1	19
21	1.8375918795939796E-4	TGTGCTGCGTGGAGTAGGGGCACTGGTTGGTTCAAGATATTT	CAAWSRGTGWFKIF	TRGV10	.	TRGJP1	11	-1	-1	20
21	1.8375918795939796E-4	TGTGCTGCAAAACTTACCCTCACTGGTTGGTTCAAGATATTT	CAAKLTLTGWFKIF	TRGV10	.	TRGJP1	7	-1	-1	20
21	1.8375918795939796E-4	TGTGCTGCGTGGGCCTTCACTGGTTGGTTCAAGATATTT	CAAWAFTGWFKIF	TRGV10	.	TRGJP1	12	-1	-1	17
21	1.8375918795939796E-4	TGTGCTGCGTGGGATTATGGGATAAGGTTCAAGATATTT	CAAWDYGIRFKIF	TRGV10	.	TRGJP1	16	-1	-1	25
21	1.8375918795939796E-4	TGTGCTGCGTGGGATCTGGAGGGTTGGTTCAAGATATTT	CAAWDLEGWFKIF	TRGV10	.	TRGJP1	14	-1	-1	21
21	1.8375918795939796E-4	TGTGCTGCGTGGGAGGCAGGCTTTTATAAGAAACTCTTT	CAAWEAGFYKKLF	TRGV10	.	TRGJ2	13	-1	-1	23
21	1.8375918795939796E-4	TGTGCCTTGTGGGAGGCCGTTTATTATAAGAAACTCTTT	CALWEAVYYKKLF	TRGV9	.	TRGJ1	15	-1	-1	20
21	1.8375918795939796E-4	TGTGCTGTTCATAGTAGTGATTGGATCAAGACGTTT	CAVHSSDWIKTF	TRGV10	.	TRGJP2	6	-1	-1	10
21	1.8375918795939796E-4	TGTGCTGCGTGGGTTCCTGGTTGGTTCAAGATATTT	CAAWVPGWFKIF	TRGV10	.	TRGJP1	12	-1	-1	16
21	1.8375918795939796E-4	TGTGCTGCGTGGGGTAGCCCCAGGTTCAAGATATTT	CAAWGSPRFKIF	TRGV10	.	TRGJP1	12	-1	-1	22
21	1.8375918795939796E-4	TGTGCTGCGTGGGACTTATGGTGGTTCAAGATATTT	CAAWDLWWFKIF	TRGV10	.	TRGJP1	17	-1	-1	18
21	1.8375918795939796E-4	TGTGCTGCGCTAAGCCTGGGGTATAAGAAACTCTTT	CAALSLGYKKLF	TRGV10	.	TRGJ1	8	-1	-1	21
21	1.8375918795939796E-4	TGTGCTGATCCTACCACTGGTTGGTTCAAGATATTT	CADPTTGWFKIF	TRGV10	.	TRGJP1	6	-1	-1	11
21	1.8375918795939796E-4	TGTGCTGCGTGGGATAAGAGCGAGAAACTCTTT	CAAWDKSEKLF	TRGV10	.	TRGJ1	14	-1	-1	22
21	1.8375918795939796E-4	TGTGCTGCGTGGGACCGCGGGAAGAAACTCTTT	CAAWDRGKKLF	TRGV10	.	TRGJ1	13	-1	-1	21
21	1.8375918795939796E-4	TGTGCTGCGTGGGAATCTTATAAGAAACTCTTT	CAAWESYKKLF	TRGV10	.	TRGJ1	13	-1	-1	17
21	1.8375918795939796E-4	TGTGCCACCTGGACTGGTTGGTTCAAGATATTT	CATWTGWFKIF	TRGV3	.	TRGJP1	11	-1	-1	12
21	1.8375918795939796E-4	TGTGCCTCCAATTTCTGGTTCAAGATATTT	CASNFWFKIF	TRGV9	.	TRGJP1	6	-1	-1	15
21	1.8375918795939796E-4	TGTGCCACCTGGGATTGGATCAAGACGTTT	CATWDWIKTF	TRGV8	.	TRGJP2	17	-1	-1	12
21	1.8375918795939796E-4	TGTGCCACCCACTGGGACCTCTTT	CATHWDLF	TRGV4	.	TRGJ1	8	-1	-1	18
21	1.8375918795939796E-4	TGTGCCTTGTGGGAGGGCCTCGGGGTGAATTATTATAAGAAACTCTTT	CALWEGLGVNYYKKLF	TRGV9	.	TRGJ1	15	-1	-1	26
21	1.8375918795939796E-4	TGTGCCTTGCCTTTTCTACAGGGGTTGGGCAAAAAAATCAAGGTATTT	CALPFLQGLGKKIKVF	TRGV9	.	TRGJP	8	-1	-1	23
21	1.8375918795939796E-4	TGTGCTGCGTGGGGACGTTATACCACTGGTTGGTTCAAGATATTT	CAAWGRYTTGWFKIF	TRGV10	.	TRGJP1	12	-1	-1	18
21	1.8375918795939796E-4	TGTGCCTTGTGGGAGGTGTTGGTCATGTATTATAAGAAACTCTTT	CALWEVLVMYYKKLF	TRGV9	.	TRGJ1	17	-1	-1	27
21	1.8375918795939796E-4	TGTGCCTTGTGGGAGGTGCGATCGAATTATTATAAGAAACTCTTT	CALWEVRSNYYKKLF	TRGV9	.	TRGJ1	18	-1	-1	21
21	1.8375918795939796E-4	TGTGCCACCTGGGACGGGCCCCCGAATTATTATAAGAAACTCTTT	CATWDGPPNYYKKLF	TRGV2	.	TRGJ1	20	-1	-1	22
21	1.8375918795939796E-4	TGTGCTGCGTGGGATTTTTCAACTGGTTGGTTCAAGATATTT	CAAWDFSTGWFKIF	TRGV10	.	TRGJP1	15	-1	-1	21
21	1.8375918795939796E-4	TGTGCTGCGTGGGATTTGACCACTGGTTGGTTCAAGATATTT	CAAWDLTTGWFKIF	TRGV10	.	TRGJP1	15	-1	-1	8
21	1.8375918795939796E-4	TGTGCTGCGTGGGATTGGGTCACTGGTTGGTTCAAGATATTT	CAAWDWVTGWFKIF	TRGV10	.	TRGJP1	15	-1	-1	20
21	1.8375918795939796E-4	TGTGCTGCGTGGGATTATACCCCTGGTTGGTTCAAGATATTT	CAAWDYTPGWFKIF	TRGV10	.	TRGJP1	16	-1	-1	8
21	1.8375918795939796E-4	TGTGCTGCGTGGGAGGATACCACTGGTTGGTTCAAGATATTT	CAAWEDTTGWFKIF	TRGV10	.	TRGJP1	13	-1	-1	16
21	1.8375918795939796E-4	TGTGCTGCGTGGGAAGGGTCGTTTGGTTGGTTCAAGATATTT	CAAWEGSFGWFKIF	TRGV10	.	TRGJP1	13	-1	-1	23
21	1.8375918795939796E-4	TGTGCCTTGTGGGAGGGCAGGAATTATTATAAGAAACTCTTT	CALWEGRNYYKKLF	TRGV9	.	TRGJ1	18	-1	-1	20
21	1.8375918795939796E-4	TGTGCCTTGTGGGAGGGACCGGAGTATTATAAGAAACTCTTT	CALWEGPEYYKKLF	TRGV9	.	TRGJ1	15	-1	-1	24
21	1.8375918795939796E-4	TGTGCTGCCCCGCGAGGCACTGGTTGGTTCAAGATATTT	CAAPRGTGWFKIF	TRGV10	.	TRGJP1	7	-1	-1	17
21	1.8375918795939796E-4	TGTGCTGCGTGGTTTATCCCCCTCCCGGGGAAACTCTTT	CAAWFIPLPGKLF	TRGV10	.	TRGJ1	11	-1	-1	29
21	1.8375918795939796E-4	TGTGCTGCGTGGTGTACCACTGGTTGGTTCAAGATATTT	CAAWCTTGWFKIF	TRGV10	.	TRGJP1	11	-1	-1	14
21	1.8375918795939796E-4	TGTGCTGCGTGGGATTTCCATTATTGGAAGAAACTCTTT	CAAWDFHYWKKLF	TRGV10	.	TRGJ1	15	-1	-1	19
21	1.8375918795939796E-4	TGTGCTGCGTGGGATTATTCTGGTTGGTTCAAGATATTT	CAAWDYSGWFKIF	TRGV10	.	TRGJP1	16	-1	-1	19
21	1.8375918795939796E-4	TGTGCTGCGTGGGATTATCGAAGTTGGTTCAAGATATTT	CAAWDYRSWFKIF	TRGV10	.	TRGJP1	16	-1	-1	22
21	1.8375918795939796E-4	TGTGCTGCGTGGGATTACGGGGGGGGTAAGAAACTCTTT	CAAWDYGGGKKLF	TRGV10	.	TRGJ1	18	-1	-1	26
21	1.8375918795939796E-4	TGTGCTGCGTGGGATGGCACTGGTTGGTTCAAGATATTT	CAAWDGTGWFKIF	TRGV10	.	TRGJP1	14	-1	-1	17
21	1.8375918795939796E-4	TGTGCTGCGTGGGAAATCACTGGTTGGTTCAAGATATTT	CAAWEITGWFKIF	TRGV10	.	TRGJP1	13	-1	-1	17
21	1.8375918795939796E-4	TGTGCTGCCCACTCTCATTATTATAAGAAACTCTTT	CAAHSHYYKKLF	TRGV10	.	TRGJ1	7	-1	-1	16
21	1.8375918795939796E-4	TGTGCTGCGTGGGCTTTAGGGTATAAGAAACTCTTT	CAAWALGYKKLF	TRGV10	.	TRGJ1	15	-1	-1	21
21	1.8375918795939796E-4	TGTGCTGCGTGGGATTATATTGGCAAGAAACTCTTT	CAAWDYIGKKLF	TRGV10	.	TRGJ1	16	-1	-1	24
21	1.8375918795939796E-4	TGTGCTGCGTGGGATCTCACGATTAAGAAACTCTTT	CAAWDLTIKKLF	TRGV10	.	TRGJ1	14	-1	-1	23
21	1.8375918795939796E-4	TGTGCTGCTGGGGGGGGTTGGTTCAAGATATTT	CAAGGGWFKIF	TRGV10	.	TRGJP1	11	-1	-1	15
21	1.8375918795939796E-4	TGTGCTGCGTGTCACTATTATAAGAAACTCTTT	CAACHYYKKLF	TRGV10	.	TRGJ1	10	-1	-1	15
21	1.8375918795939796E-4	TGTGCTGCGTGGGCCTTTTATAAGAAACTCTTT	CAAWAFYKKLF	TRGV10	.	TRGJ1	12	-1	-1	17
21	1.8375918795939796E-4	TGTGCTGCGTGGGACCCCTGGTGGAAACTCTTT	CAAWDPWWKLF	TRGV10	.	TRGJ1	13	-1	-1	23
21	1.8375918795939796E-4	TGTGCTGCGTGGGAGTGTTATAAGAAACTCTTT	CAAWECYKKLF	TRGV10	.	TRGJ1	13	-1	-1	17
21	1.8375918795939796E-4	TGTGCTGCGCTGGAACGTTATAAGAAACTCTTT	CAALERYKKLF	TRGV10	.	TRGJ1	12	-1	-1	17
21	1.8375918795939796E-4	TGTGCCCGCAGATGGGATTGGATCAAGACGTTT	CARRWDWIKTF	TRGV2	.	TRGJP2	5	-1	-1	15
21	1.8375918795939796E-4	TGTGCTGCGTGGGAACTAAAGAAACTCTTT	CAAWELKKLF	TRGV10	.	TRGJ1	13	-1	-1	18
21	1.8375918795939796E-4	TGTGCTGCGGGAAAGAAGAAACTCTTT	CAAGKKKLF	TRGV10	.	TRGJ1	8	-1	-1	15
20	1.7500875043752187E-4	TGTGCTGCGTGGGATTATTCCCTTACAAAACCCCTTCAATCTCATTATAAGAAACTCTTT	CAAWDYSLTKPLQSHYKKLF	TRGV10	.	TRGJ1	16	-1	-1	43
20	1.7500875043752187E-4	TGTGCCACCTGGGCGATCAACCCCCGCCTTTATAGTAGTGATTGGATCAAGACGTTT	CATWAINPRLYSSDWIKTF	TRGV3	.	TRGJP2	12	-1	-1	27
20	1.7500875043752187E-4	TGTGCCTTGTGGGAGGTGCAAGTCGCCTGGCCGAATTATTATAAGAAACTCTTT	CALWEVQVAWPNYYKKLF	TRGV9	.	TRGJ1	19	-1	-1	31
20	1.7500875043752187E-4	TGTGCTGCGTGGGATTATTTAGAGAGTACCACTGGTTGGTTCAAGATATTT	CAAWDYLESTTGWFKIF	TRGV10	.	TRGJP1	16	-1	-1	26
20	1.7500875043752187E-4	TGTGCTGCGTGGGATTACGAGGGATATACCACTGGTTGGTTCAAGATATTT	CAAWDYEGYTTGWFKIF	TRGV10	.	TRGJP1	18	-1	-1	20
20	1.7500875043752187E-4	TGTGCTGCGTGGGATCCCCCAGGGGATACCACTGGTTGGTTCAAGATATTT	CAAWDPPGDTTGWFKIF	TRGV10	.	TRGJP1	14	-1	-1	25
20	1.7500875043752187E-4	TGTGCCACCTGGGACGGGCAATATCCCGCCACTGGTTGGTTCAAGATATTT	CATWDGQYPATGWFKIF	TRGV2	.	TRGJP1	18	-1	-1	28
20	1.7500875043752187E-4	TGTGCTGCGTGGGATTATCGGGCCTCAGGAGGTTGGTTCAAGATATTT	CAAWDYRASGGWFKIF	TRGV10	.	TRGJP1	16	-1	-1	30
20	1.7500875043752187E-4	TGTGCCTTGTGGGAGGAGACCTTGGACACTGGTTGGTTCAAGATATTT	CALWEETLDTGWFKIF	TRGV9	.	TRGJP1	21	-1	-1	26
20	1.7500875043752187E-4	TGTGCCACCTGGGACGGGGATGATAGTAGTGATTGGATCAAGACGTTT	CATWDGDDSSDWIKTF	TRGV3	.	TRGJP2	17	-1	-1	22
20	1.7500875043752187E-4	TGTGCCACCTGGGACAGACGGCACACCACTGGTTGGTTCAAGATATTT	CATWDRRHTTGWFKIF	TRGV3	.	TRGJP1	16	-1	-1	24
20	1.7500875043752187E-4	TGTGCTGCGTGGGATTATTGCCCTCGCGGTTGGTTCAAGATATTT	CAAWDYCPRGWFKIF	TRGV10	.	TRGJP1	16	-1	-1	27
20	1.7500875043752187E-4	TGTGCTGCGTGGGATTATACCGCATACGGTTATAAGAAACTCTTT	CAAWDYTAYGYKKLF	TRGV10	.	TRGJ1	16	-1	-1	29
20	1.7500875043752187E-4	TGTGCTGCGTGGGATTATACAACCCGCTGGGATAAGAAACTCTTT	CAAWDYTTRWDKKLF	TRGV10	.	TRGJ1	16	-1	-1	31
20	1.7500875043752187E-4	TGTGCTGCGTGGGACCTATATACCACTGGTTGGTTCAAGATATTT	CAAWDLYTTGWFKIF	TRGV10	.	TRGJP1	13	-1	-1	16
20	1.7500875043752187E-4	TGTGCTGCGTGGGACACAAATACCACTGGTTGGTTCAAGATATTT	CAAWDTNTTGWFKIF	TRGV10	.	TRGJP1	13	-1	-1	19
20	1.7500875043752187E-4	TGTGCTGCGTGGGCCGATACCACTGGTTGGTTCAAGATATTT	CAAWADTTGWFKIF	TRGV10	.	TRGJP1	12	-1	-1	16
20	1.7500875043752187E-4	TGTGCTGCGTGGGATTATTCCCCTCGTTGGTTCAAGATATTT	CAAWDYSPRWFKIF	TRGV10	.	TRGJP1	16	-1	-1	8
20	1.7500875043752187E-4	TGTGCTGCGTACCAAAATACCACTGGTTGGTTCAAGATATTT	CAAYQNTTGWFKIF	TRGV10	.	TRGJP1	9	-1	-1	16
20	1.7500875043752187E-4	TGTGCCTTGTGGGAGGTGCATTCCTATTATAAGAAACTCTTT	CALWEVHSYYKKLF	TRGV9	.	TRGJ1	19	-1	-1	24
20	1.7500875043752187E-4	TGTGCCTTGTGGGAGGTGCAGAATTATTATAAGAAACTCTTT	CALWEVQNYYKKLF	TRGV9	.	TRGJ1	19	-1	-1	20
20	1.7500875043752187E-4	TGTGCCTTGTGGGAGGGGAGGTATTATTATAAGAAACTCTTT	CALWEGRYYYKKLF	TRGV9	.	TRGJ1	15	-1	-1	22
20	1.7500875043752187E-4	TGTGCTGCGTGGTTTAAAACTGGTTGGTTCAAGATATTT	CAAWFKTGWFKIF	TRGV10	.	TRGJP1	11	-1	-1	18
20	1.7500875043752187E-4	TGTGCTGCGTGGGTCGCCCCGTATTATAAGAAACTCTTT	CAAWVAPYYKKLF	TRGV10	.	TRGJ1	12	-1	-1	21
20	1.7500875043752187E-4	TGTGCTGCGTGGGCCGTCACTGGTTGGTTCAAGATATTT	CAAWAVTGWFKIF	TRGV10	.	TRGJP1	12	-1	-1	17
20	1.7500875043752187E-4	TGTGCTGCGTGGGGCAAGGGGGATTATAAGAAACTCTTT	CAAWGKGDYKKLF	TRGV10	.	TRGJ1	12	-1	-1	22
20	1.7500875043752187E-4	TGTGCTGCGTGGGATTTCACTGGTTGGTTCAAGATATTT	CAAWDFTGWFKIF	TRGV10	.	TRGJP1	15	-1	-1	17
20	1.7500875043752187E-4	TGTGCTGCGTGGGATTCTCTAGTCTATAAGAAACTCTTT	CAAWDSLVYKKLF	TRGV10	.	TRGJ1	15	-1	-1	24
20	1.7500875043752187E-4	TGTGCTGCGTGGGATGGGGATTATTATAAGAAACTCTTT	CAAWDGDYYKKLF	TRGV10	.	TRGJ1	14	-1	-1	19
20	1.7500875043752187E-4	TGTGCTGCGTGGGAGTCCCTTTATTATAAGAAACTCTTT	CAAWESLYYKKLF	TRGV10	.	TRGJ1	13	-1	-1	20
20	1.7500875043752187E-4	TGTGCTGGATCCCCTAAGACTGGTTGGTTCAAGATATTT	CAGSPKTGWFKIF	TRGV10	.	TRGJP1	6	-1	-1	18
20	1.7500875043752187E-4	TGTGCCTTGTGGGAGCCCACCTATTATAAGAAACTCTTT	CALWEPTYYKKLF	TRGV9	.	TRGJ1	14	-1	-1	21
20	1.7500875043752187E-4	TGTGCTGCGTGGGGGCAGGGTTATAAGAAACTCTTT	CAAWGQGYKKLF	TRGV10	.	TRGJ1	12	-1	-1	20
20	1.7500875043752187E-4	TGTGCTGCGTGGGATTGGTATTATAAGAAACTCTTT	CAAWDWYYKKLF	TRGV10	.	TRGJ1	15	-1	-1	18
20	1.7500875043752187E-4	TGTGCTGCGTGGGATTACGGGTATAAGAAACTCTTT	CAAWDYGYKKLF	TRGV10	.	TRGJ1	18	-1	-1	21
20	1.7500875043752187E-4	TGTGCTGCGATCTCCCCATCGAATAAGAAACTCTTT	CAAISPSNKKLF	TRGV10	.	TRGJ1	8	-1	-1	22
20	1.7500875043752187E-4	TGTGCTGCGTTGTCCTGTTGGTTCAAGATATTT	CAALSCWFKIF	TRGV10	.	TRGJP1	9	-1	-1	16
20	1.7500875043752187E-4	TGTGCTGCGCAGGTTGGTTGGTTCAAGATATTT	CAAQVGWFKIF	TRGV10	.	TRGJP1	8	-1	-1	14
20	1.7500875043752187E-4	TGTGCCACCTGGGTCCCCGGTTGGAAACTCTTT	CATWVPGWKLF	TRGV4	.	TRGJ1	12	-1	-1	23
20	1.7500875043752187E-4	TCAGCGACCACTGGTTGGTTCAAGATATTT	SATTGWFKIF	TRGV10	.	TRGJP1	0	-1	-1	6
20	1.7500875043752187E-4	TGTGCTGCGTGGGATAGTAAGAAACTCTTT	CAAWDSKKLF	TRGV10	.	TRGJ1	19	-1	-1	17
20	1.7500875043752187E-4	TGTGCCTTGTGGGAGGTAACCAAACTCTTT	CALWEVTKLF	TRGV9	.	TRGJ1	16	-1	-1	21
19	1.6625831291564578E-4	TGTGCTGCGTGGGATTTCCTCCCCCATACCACTACTGGTTGGTTCAAGATATTT	CAAWDFLPHTTTGWFKIF	TRGV10	.	TRGJP1	15	-1	-1	30
19	1.6625831291564578E-4	TGTGCTGCGTGGGCAATTCCCTTCACGGATAGTGATTGGATCAAGACGTTT	CAAWAIPFTDSDWIKTF	TRGV10	.	TRGJP2	12	-1	-1	29
19	1.6625831291564578E-4	TGTGCTGCGTGGGATTATAATACGTCGGCCACTGGTTGGTTCAAGATATTT	CAAWDYNTSATGWFKIF	TRGV10	.	TRGJP1	16	-1	-1	28
19	1.6625831291564578E-4	TGTGCTGCGTGGGATCCTTTTTTGGGGACCACTGGTTGGTTCAAGATATTT	CAAWDPFLGTTGWFKIF	TRGV10	.	TRGJP1	14	-1	-1	27
19	1.6625831291564578E-4	TGTGCTGCGGCTAGGGATACATGGGCCCACACTGGTTGGTTCAAGATATTT	CAAARDTWAHTGWFKIF	TRGV10	.	TRGJP1	8	-1	-1	29
19	1.6625831291564578E-4	TGTGCCTTGTGGGAGACCCGGCAAGAGTTGGGCAAAAAAATCAAGGTATTT	CALWETRQELGKKIKVF	TRGV9	.	TRGJP	14	-1	-1	19
19	1.6625831291564578E-4	TGTGCTGCGTGGGTCTACCCTTATACCACTGGTTGGTTCAAGATATTT	CAAWVYPYTTGWFKIF	TRGV10	.	TRGJP1	12	-1	-1	21
19	1.6625831291564578E-4	TGTGCTGCGTGGGCCGGGGGGAATACCACTGGTTGGTTCAAGATATTT	CAAWAGGNTTGWFKIF	TRGV10	.	TRGJP1	12	-1	-1	22
19	1.6625831291564578E-4	TGTGCTGCGTGGGATTATAATCGTACCACTGGTTGGTTCAAGATATTT	CAAWDYNRTTGWFKIF	TRGV10	.	TRGJP1	21	-1	-1	23
19	1.6625831291564578E-4	TGTGCTGCGTGGGATTACATCAATACCACTGGTTGGTTCAAGATATTT	CAAWDYINTTGWFKIF	TRGV10	.	TRGJP1	28	-1	-1	22
19	1.6625831291564578E-4	TGTGCTGCGTGGGATGTCCGGGATACCACTGGTTGGTTCAAGATATTT	CAAWDVRDTTGWFKIF	TRGV10	.	TRGJP1	14	-1	-1	22
19	1.6625831291564578E-4	TGTGCTGCGTGGGATAGGGGGGGAACCACTGGTTGGTTCAAGATATTT	CAAWDRGGTTGWFKIF	TRGV10	.	TRGJP1	14	-1	-1	24
19	1.6625831291564578E-4	TGTGCTGCGTGGGATAAGTGGAATACCACTGGTTGGTTCAAGATATTT	CAAWDKWNTTGWFKIF	TRGV10	.	TRGJP1	14	-1	-1	16
19	1.6625831291564578E-4	TGTGCTGACTCTATGTGTTATAATTTCACTGGTTGGTTCAAGATATTT	CADSMCYNFTGWFKIF	TRGV10	.	TRGJP1	6	-1	-1	14
19	1.6625831291564578E-4	TGTGCCTTGTGGGGAAATTTAGAGTTGGGCAAAAAAATCAAGGTATTT	CALWGNLELGKKIKVF	TRGV9	.	TRGJP	12	-1	-1	20
19	1.6625831291564578E-4	TGTGCCTTGTGGGAGGTCCCGAGCCTAAATTATTATAAGAAACTCTTT	CALWEVPSLNYYKKLF	TRGV9	.	TRGJ1	16	-1	-1	27
19	1.6625831291564578E-4	TGTGCCTTGTGGGAGGTGAGTCATTTGGGGTATTATAAGAAACTCTTT	CALWEVSHLGYYKKLF	TRGV9	.	TRGJ1	17	-1	-1	30
19	1.6625831291564578E-4	TGTGCCTTGTGGGAGGCATGGGGGGTTAATTATTATAAGAAACTCTTT	CALWEAWGVNYYKKLF	TRGV9	.	TRGJ1	15	-1	-1	27
19	1.6625831291564578E-4	TGTGCCACCTGGGATAGGCAAGAGTTGGGCAAAAAAATCAAGGTATTT	CATWDRQELGKKIKVF	TRGV8	.	TRGJP	18	-1	-1	13
19	1.6625831291564578E-4	TGTGCCACCTGGGACGGGCCCCATACCACTGGTTGGTTCAAGATATTT	CATWDGPHTTGWFKIF	TRGV2	.	TRGJP1	20	-1	-1	22
19	1.6625831291564578E-4	TGTGCTGCGTGTCCTCGGGGTACCACTGGTTGGTTCAAGATATTT	CAACPRGTTGWFKIF	TRGV10	.	TRGJP1	10	-1	-1	20
19	1.6625831291564578E-4	TGTGCTGCGTGGGCTAAGCGCGGCACTGGTTGGTTCAAGATATTT	CAAWAKRGTGWFKIF	TRGV10	.	TRGJP1	12	-1	-1	23
19	1.6625831291564578E-4	TGTGCTGCGTGGGATTTCCCTGTAAGTTGTTGGTTCAAGATATTT	CAAWDFPVSCWFKIF	TRGV10	.	TRGJP1	15	-1	-1	28
19	1.6625831291564578E-4	TGTGCTGCGTGGGATTCTAATACCACTGGTTGGTTCAAGATATTT	CAAWDSNTTGWFKIF	TRGV10	.	TRGJP1	25	-1	-1	19
19	1.6625831291564578E-4	TGTGCTGCGTGGGATTCCCCATCCACTGGTTGGTTCAAGATATTT	CAAWDSPSTGWFKIF	TRGV10	.	TRGJP1	15	-1	-1	22
19	1.6625831291564578E-4	TGTGCTGCGTGGGATTATGGGGACACTGGTTGGTTCAAGATATTT	CAAWDYGDTGWFKIF	TRGV10	.	TRGJP1	16	-1	-1	23
19	1.6625831291564578E-4	TGTGCTGCGTGGGATTATGAGACCACTGGTTGGTTCAAGATATTT	CAAWDYETTGWFKIF	TRGV10	.	TRGJP1	16	-1	-1	21
19	1.6625831291564578E-4	TGTGCTGCGTGGGATCAACCTACCACTGGTTGGTTCAAGATATTT	CAAWDQPTTGWFKIF	TRGV10	.	TRGJP1	14	-1	-1	20
19	1.6625831291564578E-4	TGTGCTGCGTGGGACCAACATACCACTGGTTGGTTCAAGATATTT	CAAWDQHTTGWFKIF	TRGV10	.	TRGJP1	13	-1	-1	19
19	1.6625831291564578E-4	TGTGCTGCGTGGGAGTCTTATACCACTGGTTGGTTCAAGATATTT	CAAWESYTTGWFKIF	TRGV10	.	TRGJP1	13	-1	-1	18
19	1.6625831291564578E-4	TGTGCTGCGTGGGAGAAAGATACCACTGGTTGGTTCAAGATATTT	CAAWEKDTTGWFKIF	TRGV10	.	TRGJP1	13	-1	-1	19
19	1.6625831291564578E-4	TGTGCTGCGTGGGAACTCTATACCACTGGTTGGTTCAAGATATTT	CAAWELYTTGWFKIF	TRGV10	.	TRGJP1	13	-1	-1	18
19	1.6625831291564578E-4	TGTGCCTTGTGGCTCCTTAATACCACTGGTTGGTTCAAGATATTT	CALWLLNTTGWFKIF	TRGV9	.	TRGJP1	11	-1	-1	19
19	1.6625831291564578E-4	TGTGCCTTGTGGGAGCGCCTTAACACTGGTTGGTTCAAGATATTT	CALWERLNTGWFKIF	TRGV9	.	TRGJP1	14	-1	-1	20
19	1.6625831291564578E-4	TGTGCCTTGTGGGAGGTGCCCCCGGGGGATTATAAGAAACTCTTT	CALWEVPPGDYKKLF	TRGV9	.	TRGJ1	21	-1	-1	28
19	1.6625831291564578E-4	TGTGCCACCTGGGATAGGCCAACGACTGGTTGGTTCAAGATATTT	CATWDRPTTGWFKIF	TRGV8	.	TRGJP1	19	-1	-1	21
19	1.6625831291564578E-4	TGTGCTGCGTGCCAATATACCACTGGTTGGTTCAAGATATTT	CAACQYTTGWFKIF	TRGV10	.	TRGJP1	10	-1	-1	14
19	1.6625831291564578E-4	TGTGCTGCGTGGGTCCTTAGTAGTGATTGGATCAAGACGTTT	CAAWVLSSDWIKTF	TRGV10	.	TRGJP2	12	-1	-1	17
19	1.6625831291564578E-4	TGTGCTGCGTGGGGACAGGGGAGTGATTGGATCAAGACGTTT	CAAWGQGSDWIKTF	TRGV10	.	TRGJP2	12	-1	-1	21
19	1.6625831291564578E-4	TGTGCTGCGTGGGATTATGGTTCTGGTTGGTTCAAGATATTT	CAAWDYGSGWFKIF	TRGV10	.	TRGJP1	16	-1	-1	22
19	1.6625831291564578E-4	TGTGCTGCGTGGGATTATGGGGCTGGTTGGTTCAAGATATTT	CAAWDYGAGWFKIF	TRGV10	.	TRGJP1	16	-1	-1	22
19	1.6625831291564578E-4	TGTGCTGCGTGGGATCGGTCACTAGGTTGGTTCAAGATATTT	CAAWDRSLGWFKIF	TRGV10	.	TRGJP1	14	-1	-1	19
19	1.6625831291564578E-4	TGTGCTGCGTGGGATCATACCACTGGTTGGTTCAAGATATTT	CAAWDHTTGWFKIF	TRGV10	.	TRGJP1	14	-1	-1	8
19	1.6625831291564578E-4	TGTGCTGCGTGGGACATTACCACTGGTTGGTTCAAGATATTT	CAAWDITTGWFKIF	TRGV10	.	TRGJP1	13	-1	-1	17
19	1.6625831291564578E-4	TGTGCTGCGTGGGAGAGGGGCACTGGTTGGTTCAAGATATTT	CAAWERGTGWFKIF	TRGV10	.	TRGJP1	13	-1	-1	20
19	1.6625831291564578E-4	TGTGCCTTGTGGGAGGTGTCGAATTATTATAAGAAACTCTTT	CALWEVSNYYKKLF	TRGV9	.	TRGJ1	17	-1	-1	18
19	1.6625831291564578E-4	TGTGCCTTGTGGGAGGTACTTTCTTATTATAAGAAACTCTTT	CALWEVLSYYKKLF	TRGV9	.	TRGJ1	16	-1	-1	23
19	1.6625831291564578E-4	TGTGCCACCTGGGACGGCCTCACTGGTTGGTTCAAGATATTT	CATWDGLTGWFKIF	TRGV2	.	TRGJP1	16	-1	-1	20
19	1.6625831291564578E-4	TGTGCCACCTGGGACAGGCCGTGTTATTATAAGAAACTCTTT	CATWDRPCYYKKLF	TRGV5	.	TRGJ1	23	-1	-1	23
19	1.6625831291564578E-4	TGTGCTGCCCGGGGGTCCACTGGTTGGTTCAAGATATTT	CAARGSTGWFKIF	TRGV10	.	TRGJP1	7	-1	-1	16
19	1.6625831291564578E-4	TGTGCTGCGTGGCGGTATCATATCTGGAAGAAACTCTTT	CAAWRYHIWKKLF	TRGV10	.	TRGJ2	11	-1	-1	27
19	1.6625831291564578E-4	TGTGCTGCGTGGCACCCTAGGTATTATAAGAAACTCTTT	CAAWHPRYYKKLF	TRGV10	.	TRGJ1	11	-1	-1	21
19	1.6625831291564578E-4	TGTGCTGCGTGGGATTTTCTAGGTTGGTTCAAGATATTT	CAAWDFLGWFKIF	TRGV10	.	TRGJP1	15	-1	-1	21
19	1.6625831291564578E-4	TGTGCTGCGTGGGATTTGACTGGTTGGTTCAAGATATTT	CAAWDLTGWFKIF	TRGV10	.	TRGJP1	15	-1	-1	18
19	1.6625831291564578E-4	TGTGCTGCGTGGGATTGGAATTATTATAAGAAACTCTTT	CAAWDWNYYKKLF	TRGV10	.	TRGJ1	15	-1	-1	13
19	1.6625831291564578E-4	TGTGCTGCGTGGGATTATCTGTACCTCGAGAAACTCTTT	CAAWDYLYLEKLF	TRGV10	.	TRGJ2	16	-1	-1	28
19	1.6625831291564578E-4	TGTGCTGCGTGGGATCCGCCTGGTTGGTTCAAGATATTT	CAAWDPPGWFKIF	TRGV10	.	TRGJP1	14	-1	-1	19
19	1.6625831291564578E-4	TGTGCTGCGTGGGATGGCCGGGATTATAAGAAACTCTTT	CAAWDGRDYKKLF	TRGV10	.	TRGJ1	14	-1	-1	22
19	1.6625831291564578E-4	TGTGCTGCGTGGGATGGGGCCCGGGATAAGAAACTCTTT	CAAWDGARDKKLF	TRGV10	.	TRGJ1	14	-1	-1	25
19	1.6625831291564578E-4	TGTGCTGCGCAATATACCACTGGTTGGTTCAAGATATTT	CAAQYTTGWFKIF	TRGV10	.	TRGJP1	8	-1	-1	11
19	1.6625831291564578E-4	TGTGCCTTGTGGGAGCGGAATTATTATAAGAAACTCTTT	CALWERNYYKKLF	TRGV9	.	TRGJ1	14	-1	-1	17
19	1.6625831291564578E-4	TGTGCCTTGTGGGAGGTAATTTATTATAAGAAACTCTTT	CALWEVIYYKKLF	TRGV9	.	TRGJ1	16	-1	-1	20
19	1.6625831291564578E-4	TGTGCCTTGTGGGAGATGAATTATTATAAGAAACTCTTT	CALWEMNYYKKLF	TRGV9	.	TRGJ1	17	-1	-1	17
19	1.6625831291564578E-4	TGTGCCTTGTGGAAGGGGATAGATTATAAGAAACTCTTT	CALWKGIDYKKLF	TRGV9	.	TRGJ1	15	-1	-1	22
19	1.6625831291564578E-4	TGTGCCTGCTGGAACCGTAGTGATTGGATCAAGACGTTT	CACWNRSDWIKTF	TRGV11	.	TRGJP2	12	-1	-1	16
19	1.6625831291564578E-4	TGTGCCACCTGGGACAGGCCAGGGCGGTGGTTGCTCTTT	CATWDRPGRWLLF	TRGV5	.	TRGJ1	19	-1	-1	33
19	1.6625831291564578E-4	TGTGCTGCGTTCCGGACGGGTTGGTTCAAGATATTT	CAAFRTGWFKIF	TRGV10	.	TRGJP1	9	-1	-1	15
19	1.6625831291564578E-4	TGTGCTGCGTCTCCGAATTATTATAAGAAACTCTTT	CAASPNYYKKLF	TRGV10	.	TRGJ1	9	-1	-1	13
19	1.6625831291564578E-4	TGTGCTGCGTGGCCCCCCTTTTTTAAGAAACTCTTT	CAAWPPFFKKLF	TRGV10	.	TRGJ1	11	-1	-1	20
19	1.6625831291564578E-4	TGTGCTGCGTGGGATTTATTGGGGTTCAAGATATTT	CAAWDLLGFKIF	TRGV10	.	TRGJP1	15	-1	-1	22
19	1.6625831291564578E-4	TGTGCTGCGTGGGATTATCTGTATAAGAAACTCTTT	CAAWDYLYKKLF	TRGV10	.	TRGJ1	16	-1	-1	21
19	1.6625831291564578E-4	TGTGCTGCGTGGGATCCATATTATAAGAAACTCTTT	CAAWDPYYKKLF	TRGV10	.	TRGJ1	14	-1	-1	18
19	1.6625831291564578E-4	TGTGCTGCGTGGGATCATTATTATAAGAAACTCTTT	CAAWDHYYKKLF	TRGV10	.	TRGJ1	14	-1	-1	16
19	1.6625831291564578E-4	TGTGCTGCGTGGGATGTGGATTATAAGAAACTCTTT	CAAWDVDYKKLF	TRGV10	.	TRGJ1	14	-1	-1	19
19	1.6625831291564578E-4	TGTGCTGCGTGGGATGGTCGTTATAAGAAACTCTTT	CAAWDGRYKKLF	TRGV10	.	TRGJ1	14	-1	-1	20
19	1.6625831291564578E-4	TGTGCTGCGTGGGATACGGATTGGTTCAAGATATTT	CAAWDTDWFKIF	TRGV10	.	TRGJP1	17	-1	-1	20
19	1.6625831291564578E-4	TGTGCTGCGTGGATAACTGGTTGGTTCAAGATATTT	CAAWITGWFKIF	TRGV10	.	TRGJP1	11	-1	-1	15
19	1.6625831291564578E-4	TGTGCCACCTGGGATCCTTATTATAAGAAACTCTTT	CATWDPYYKKLF	TRGV8	.	TRGJ1	14	-1	-1	17
19	1.6625831291564578E-4	TGTGCCACCTGGGATACTGGTTGGTTCAAGATATTT	CATWDTGWFKIF	TRGV8	.	TRGJP1	15	-1	-1	15
19	1.6625831291564578E-4	TGTGCCACCTGGGACAGACGTCCGGAGAAACTCTTT	CATWDRRPEKLF	TRGV3	.	TRGJ1	16	-1	-1	25
19	1.6625831291564578E-4	TGTGCTGCCAACTTCAGTTGGTTCAAGATATTT	CAANFSWFKIF	TRGV10	.	TRGJP1	7	-1	-1	16
19	1.6625831291564578E-4	TGTGCTGCGTGGGATTATTTCATGAAACTCTTT	CAAWDYFMKLF	TRGV10	.	TRGJ1	16	-1	-1	13
19	1.6625831291564578E-4	TGTGCTGCGTGGGATCCCCCCAAGAAACTCTTT	CAAWDPPKKLF	TRGV10	.	TRGJ1	14	-1	-1	21
19	1.6625831291564578E-4	TGTGCTGCGTGGGATCCAATCTTCAAGATATTT	CAAWDPIFKIF	TRGV10	.	TRGJP1	14	-1	-1	21
19	1.6625831291564578E-4	TGTGCTGCGTGGGATGGATGGGAGAAACTCTTT	CAAWDGWEKLF	TRGV10	.	TRGJ1	14	-1	-1	22
19	1.6625831291564578E-4	TGTGCCTTGTGGGATTATTATAAGAAACTCTTT	CALWDYYKKLF	TRGV9	.	TRGJ1	13	-1	-1	13
19	1.6625831291564578E-4	TGTGCCACCTGGGACAGGCCGACGAAACTCTTT	CATWDRPTKLF	TRGV5	.	TRGJ1	19	-1	-1	23
19	1.6625831291564578E-4	TGTGCTGCGTGGGGTCTTAAGAAACTCTTT	CAAWGLKKLF	TRGV10	.	TRGJ1	12	-1	-1	17
19	1.6625831291564578E-4	TGTGCTGCGTGGGATCCCGAGAAACTCTTT	CAAWDPEKLF	TRGV10	.	TRGJ1	14	-1	-1	19
19	1.6625831291564578E-4	TGTGCTGCGTGGGATCGTGAGAAACTCTTT	CAAWDREKLF	TRGV10	.	TRGJ1	14	-1	-1	19
19	1.6625831291564578E-4	TGTGCTGCGTGGGATAGGAGGAAACTCTTT	CAAWDRRKLF	TRGV10	.	TRGJ1	14	-1	-1	20
19	1.6625831291564578E-4	TGTGCTGCGTGGGAACTTGGGAAACTCTTT	CAAWELGKLF	TRGV10	.	TRGJ1	13	-1	-1	20
19	1.6625831291564578E-4	TGTGCTGCGTGGGATAAAAAACTCTTT	CAAWDKKLF	TRGV10	.	TRGJ2	14	-1	-1	13
19	1.6625831291564578E-4	TGTGCTGCGTGGAGTTGCTCACTCTTT	CAAWSCSLF	TRGV10	.	TRGJ1	11	-1	-1	20
19	1.6625831291564578E-4	TGTGCTGCGTGGAATAAGAAACTCTTT	CAAWNKKLF	TRGV10	.	TRGJ1	14	-1	-1	13
19	1.6625831291564578E-4	TGTGCCTGGGGATATAAGAAACTCTTT	CAWGYKKLF	TRGV9	.	TRGJ1	11	-1	-1	12
19	1.6625831291564578E-4	TGTGCCACCTGGGAGAAGAAACTCTTT	CATWEKKLF	TRGV2	.	TRGJ1	13	-1	-1	15
19	1.6625831291564578E-4	TGTGCTGCGCATAAGAAACTCTTT	CAAHKKLF	TRGV10	.	TRGJ1	8	-1	-1	10
19	1.6625831291564578E-4	TGTGCCAGGGGTAAGAAACTCTTT	CARGKKLF	TRGV10	.	TRGJ1	4	-1	-1	11
19	1.6625831291564578E-4	TGTTACCGAAAGAAACTCTTT	CYRKKLF	TRGV10	.	TRGJ1	2	-1	-1	9
18	1.575078753937697E-4	TGTGCTGCGTGGGATTTCGCGGGGCCACAGAGAACTGGTTGGTTCAAGATATTT	CAAWDFAGPQRTGWFKIF	TRGV10	.	TRGJP1	18	-1	-1	33
18	1.575078753937697E-4	TGTGCTGCGTGGGATCCCGCAATCGTCGGGGGCACTGGTTGGTTCAAGATATTT	CAAWDPAIVGGTGWFKIF	TRGV10	.	TRGJP1	23	-1	-1	32
18	1.575078753937697E-4	TGTGCCTTGTGGGAGGCGGGGGGGCAAGAGTTGGGCAAAAAAATCAAGGTATTT	CALWEAGGQELGKKIKVF	TRGV9	.	TRGJP	15	-1	-1	21
18	1.575078753937697E-4	TGTGCTGCGTGGGGAATTTACTCCCATACCACTGGTTGGTTCAAGATATTT	CAAWGIYSHTTGWFKIF	TRGV10	.	TRGJP1	12	-1	-1	25
18	1.575078753937697E-4	TGTGCTGCGTGGGATTTTAGCAGGGGTATTTGGTATTATAAGAAACTCTTT	CAAWDFSRGIWYYKKLF	TRGV10	.	TRGJ1	15	-1	-1	33
18	1.575078753937697E-4	TGTGCTGCGTGGGATTATAAACCGTTATCGAATTATTATAAGAAACTCTTT	CAAWDYKPLSNYYKKLF	TRGV10	.	TRGJ1	16	-1	-1	27
18	1.575078753937697E-4	TGTGCTGCGTGGGACCCCCTACGGAAGGCCACTGGTTGGTTCAAGATATTT	CAAWDPLRKATGWFKIF	TRGV10	.	TRGJP1	13	-1	-1	28
18	1.575078753937697E-4	TGTGCTGCGTGGGAAATCATACGGGTTACCACTGGTTGGTTCAAGATATTT	CAAWEIIRVTTGWFKIF	TRGV10	.	TRGJP1	13	-1	-1	26
18	1.575078753937697E-4	TGTGCCTTGTGGGAGGTGATTAGGATAATTGATTATTATAAGAAACTCTTT	CALWEVIRIIDYYKKLF	TRGV9	.	TRGJ1	17	-1	-1	24
18	1.575078753937697E-4	TGTGCCTTGTGGGAGAGAAGGCGGGAAGAAAATTATTATAAGAAACTCTTT	CALWERRREENYYKKLF	TRGV9	.	TRGJ1	14	-1	-1	30
18	1.575078753937697E-4	TGTGCCACCTGGGACGGGATGGTAAGGAGTAGTGATTGGATCAAGACGTTT	CATWDGMVRSSDWIKTF	TRGV2	.	TRGJP2	17	-1	-1	27
18	1.575078753937697E-4	TGTGCTGCGTGGGTCCCCCACCCCACCACTGGTTGGTTCAAGATATTT	CAAWVPHPTTGWFKIF	TRGV10	.	TRGJP1	12	-1	-1	24
18	1.575078753937697E-4	TGTGCTGCGTGGGGTCGCCTATATACCACTGGTTGGTTCAAGATATTT	CAAWGRLYTTGWFKIF	TRGV10	.	TRGJP1	12	-1	-1	19
18	1.575078753937697E-4	TGTGCTGCGTGGGATTCTTCCGAACTCACTGGTTGGTTCAAGATATTT	CAAWDSSELTGWFKIF	TRGV10	.	TRGJP1	15	-1	-1	26
18	1.575078753937697E-4	TGTGCTGCGTGGGATTCGTGGTCGACCACTGGTTGGTTCAAGATATTT	CAAWDSWSTTGWFKIF	TRGV10	.	TRGJP1	18	-1	-1	24
18	1.575078753937697E-4	TGTGCTGCGTGGGATTATGTCGGGACCACTGGTTGGTTCAAGATATTT	CAAWDYVGTTGWFKIF	TRGV10	.	TRGJP1	19	-1	-1	24
18	1.575078753937697E-4	TGTGCTGCGTGGGATTATATCGAACCCACTGGTTGGTTCAAGATATTT	CAAWDYIEPTGWFKIF	TRGV10	.	TRGJP1	16	-1	-1	25
18	1.575078753937697E-4	TGTGCTGCGTGGGATTATAGGGCGAGTGGACGTTATAAGAAACTCTTT	CAAWDYRASGRYKKLF	TRGV10	.	TRGJ1	16	-1	-1	32
18	1.575078753937697E-4	TGTGCTGCGTGGGATATCCCATGGGCCACTGGTTGGTTCAAGATATTT	CAAWDIPWATGWFKIF	TRGV10	.	TRGJP1	14	-1	-1	25
18	1.575078753937697E-4	TGTGCTGCGTGGGACCCTCGGGATACCACTGGTTGGTTCAAGATATTT	CAAWDPRDTTGWFKIF	TRGV10	.	TRGJP1	13	-1	-1	22
18	1.575078753937697E-4	TGTGCCTGCTGGATTAGCCTTATAAGAACTGGTTGGTTCAAGATATTT	CACWISLIRTGWFKIF	TRGV11	.	TRGJP1	16	-1	-1	27
18	1.575078753937697E-4	TGTGCTGCGTGCCTCCCGAATACCACTGGTTGGTTCAAGATATTT	CAACLPNTTGWFKIF	TRGV10	.	TRGJP1	10	-1	-1	19
18	1.575078753937697E-4	TGTGCTGCGTGGGTATATTATACCACTGGTTGGTTCAAGATATTT	CAAWVYYTTGWFKIF	TRGV10	.	TRGJP1	12	-1	-1	18
18	1.575078753937697E-4	TGTGCTGCGTGGGATTTTCCCGCCCAAATGGATAAGAAACTCTTT	CAAWDFPAQMDKKLF	TRGV10	.	TRGJ1	15	-1	-1	31
18	1.575078753937697E-4	TGTGCTGCGTGGGATTCCCCCATCACTGGTTGGTTCAAGATATTT	CAAWDSPITGWFKIF	TRGV10	.	TRGJP1	15	-1	-1	23
18	1.575078753937697E-4	TGTGCTGCGTGGGATTGTTCGGGTCATTATTATAAGAAACTCTTT	CAAWDCSGHYYKKLF	TRGV10	.	TRGJ2	15	-1	-1	25
18	1.575078753937697E-4	TGTGCTGCGTGGGATTGTAGCGGGATTGGTTGGTTCAAGATATTT	CAAWDCSGIGWFKIF	TRGV10	.	TRGJP1	15	-1	-1	26
18	1.575078753937697E-4	TGTGCTGCGTGGGATTGGTATACCACTGGTTGGTTCAAGATATTT	CAAWDWYTTGWFKIF	TRGV10	.	TRGJP1	15	-1	-1	18
18	1.575078753937697E-4	TGTGCTGCGTGGGATTATAATACCACTGGTTGGTTCAAGATATTT	CAAWDYNTTGWFKIF	TRGV10	.	TRGJP1	25	-1	-1	15
18	1.575078753937697E-4	TGTGCTGCGTGGGATTACCACCCACCCTATGGGTTCAAGATATTT	CAAWDYHPPYGFKIF	TRGV10	.	TRGJP1	17	-1	-1	31
18	1.575078753937697E-4	TGTGCTGCGTGGGATGGTCGGACCACTGGTTGGTTCAAGATATTT	CAAWDGRTTGWFKIF	TRGV10	.	TRGJP1	14	-1	-1	21
18	1.575078753937697E-4	TGTGCTGCGTGGGATAAATATACCACTGGTTGGTTCAAGATATTT	CAAWDKYTTGWFKIF	TRGV10	.	TRGJP1	14	-1	-1	17
18	1.575078753937697E-4	TGTGCCTTGTGGGAGGTGCGCGAGTGTTATTATAAGAAACTCTTT	CALWEVRECYYKKLF	TRGV9	.	TRGJ1	18	-1	-1	26
18	1.575078753937697E-4	TGTGCCTTGTGGGAGGTGCAGACCACTGGTTGGTTCAAGATATTT	CALWEVQTTGWFKIF	TRGV9	.	TRGJP1	19	-1	-1	21
18	1.575078753937697E-4	TGTGCCTTGTGGGAGGTGGTACACTTTGATTGGTTCAAGATATTT	CALWEVVHFDWFKIF	TRGV9	.	TRGJP1	17	-1	-1	26
18	1.575078753937697E-4	TGTGCCTTGTGGGAGGCGCTTGCCACTGGTTGGTTCAAGATATTT	CALWEALATGWFKIF	TRGV9	.	TRGJP1	18	-1	-1	22
18	1.575078753937697E-4	TGTGCTGCGTGGGTCCAACCCACTGGTTGGTTCAAGATATTT	CAAWVQPTGWFKIF	TRGV10	.	TRGJP1	12	-1	-1	19
18	1.575078753937697E-4	TGTGCTGCGTGGGCTCGGAGGGGGTATTATAAGAAACTCTTT	CAAWARRGYYKKLF	TRGV10	.	TRGJ1	12	-1	-1	24
18	1.575078753937697E-4	TGTGCTGCGTGGGGAGATACCACTGGTTGGTTCAAGATATTT	CAAWGDTTGWFKIF	TRGV10	.	TRGJP1	12	-1	-1	16
18	1.575078753937697E-4	TGTGCTGCGTGGGATTTGAGATCTGGTTGGTTCAAGATATTT	CAAWDLRSGWFKIF	TRGV10	.	TRGJP1	15	-1	-1	22
18	1.575078753937697E-4	TGTGCTGCGTGGGATTTAGGCACTGGTTGGTTCAAGATATTT	CAAWDLGTGWFKIF	TRGV10	.	TRGJP1	15	-1	-1	8
18	1.575078753937697E-4	TGTGCTGCGTGGGATTCGGCCCCTTATTATAAGAAACTCTTT	CAAWDSAPYYKKLF	TRGV10	.	TRGJ1	15	-1	-1	23
18	1.575078753937697E-4	TGTGCTGCGTGGGATTATTCGAATTATTATAAGAAACTCTTT	CAAWDYSNYYKKLF	TRGV10	.	TRGJ1	16	-1	-1	13
18	1.575078753937697E-4	TGTGCTGCGTGGGATTATCCCACTGGTTGGTTCAAGATATTT	CAAWDYPTGWFKIF	TRGV10	.	TRGJP1	16	-1	-1	8
18	1.575078753937697E-4	TGTGCTGCGTGGGATCCCTACACTGGTTGGTTCAAGATATTT	CAAWDPYTGWFKIF	TRGV10	.	TRGJP1	14	-1	-1	20
18	1.575078753937697E-4	TGTGCTGCGTGGGAAGATACCACTGGTTGGTTCAAGATATTT	CAAWEDTTGWFKIF	TRGV10	.	TRGJP1	13	-1	-1	16
18	1.575078753937697E-4	TGTGCCTTGTGGGAGGTGCGAAATTATTATAAGAAACTCTTT	CALWEVRNYYKKLF	TRGV9	.	TRGJ1	18	-1	-1	21
18	1.575078753937697E-4	TGTGCCTTGTGGGAGGTGCATTTTTATTATAAGAAACTCTTT	CALWEVHFYYKKLF	TRGV9	.	TRGJ1	19	-1	-1	23
18	1.575078753937697E-4	TGTGCCTTGTGGGAGGTGACAAATTATTATAAGAAACTCTTT	CALWEVTNYYKKLF	TRGV9	.	TRGJ1	17	-1	-1	21
18	1.575078753937697E-4	TGTGCCTTGTGGGAGGCTTGTACTGGTTGGTTCAAGATATTT	CALWEACTGWFKIF	TRGV9	.	TRGJP1	15	-1	-1	21
18	1.575078753937697E-4	TGTGCCTTGTGGGAGGCCCCCCTTGGTTGGTTCAAGATATTT	CALWEAPLGWFKIF	TRGV9	.	TRGJP1	15	-1	-1	23
18	1.575078753937697E-4	TGTGCCTTGTGGGAGGGCGAGAGTTATTATAAGAAACTCTTT	CALWEGESYYKKLF	TRGV9	.	TRGJ1	15	-1	-1	20
18	1.575078753937697E-4	TGTGCCTTGTGGGAGGGGTCGAATTATTATAAGAAACTCTTT	CALWEGSNYYKKLF	TRGV9	.	TRGJ1	15	-1	-1	18
18	1.575078753937697E-4	TGTGCCACCTGGGACGGGACCACTGGTTGGTTCAAGATATTT	CATWDGTTGWFKIF	TRGV2	.	TRGJP1	20	-1	-1	18
18	1.575078753937697E-4	TGTGCCACCTGGGACAGGCCAAATTATTATAAGAAACTCTTT	CATWDRPNYYKKLF	TRGV5	.	TRGJ1	19	-1	-1	21
18	1.575078753937697E-4	TGTGCTGCGTGTTACACCACTGGTTGGTTCAAGATATTT	CAACYTTGWFKIF	TRGV10	.	TRGJP1	10	-1	-1	12
18	1.575078753937697E-4	TGTGCTGCGTGCCCCCGGAACGGTTGGTTCAAGATATTT	CAACPRNGWFKIF	TRGV10	.	TRGJP1	10	-1	-1	21
18	1.575078753937697E-4	TGTGCTGCGTGGTCAACTGGGGGCTATAAGAAACTCTTT	CAAWSTGGYKKLF	TRGV10	.	TRGJ1	11	-1	-1	24
18	1.575078753937697E-4	TGTGCTGCGTGGGGTCATCCCCCGAGGAAGAAACTCTTT	CAAWGHPPRKKLF	TRGV10	.	TRGJ1	12	-1	-1	27
18	1.575078753937697E-4	TGTGCTGCGTGGGGTGCCACTGGTTGGTTCAAGATATTT	CAAWGATGWFKIF	TRGV10	.	TRGJP1	12	-1	-1	16
18	1.575078753937697E-4	TGTGCTGCGTGGGATTCCTCAAGTTGGTTCAAGATATTT	CAAWDSSSWFKIF	TRGV10	.	TRGJP1	15	-1	-1	22
18	1.575078753937697E-4	TGTGCTGCGTGGGATTCGGGGGGTTGGTTCAAGATATTT	CAAWDSGGWFKIF	TRGV10	.	TRGJP1	15	-1	-1	21
18	1.575078753937697E-4	TGTGCTGCGTGGGATTGTGCCCGTTGGTTCAAGATATTT	CAAWDCARWFKIF	TRGV10	.	TRGJP1	15	-1	-1	22
18	1.575078753937697E-4	TGTGCTGCGTGGGATCTCAATTATTATAAGAAACTCTTT	CAAWDLNYYKKLF	TRGV10	.	TRGJ2	14	-1	-1	18
18	1.575078753937697E-4	TGTGCTGCGTGGGATCCAACTCGTTGGTTCAAGATATTT	CAAWDPTRWFKIF	TRGV10	.	TRGJP1	14	-1	-1	18
18	1.575078753937697E-4	TGTGCTGCGTGGGATGCCTTCGGTTGGTTCAAGATATTT	CAAWDAFGWFKIF	TRGV10	.	TRGJP1	14	-1	-1	21
18	1.575078753937697E-4	TGTGCTGCGTGGGATGGTGAAGATTATAAGAAACTCTTT	CAAWDGEDYKKLF	TRGV10	.	TRGJ1	14	-1	-1	22
18	1.575078753937697E-4	TGTGCTGCGTGGGACCCAAGGTGTTATAAGAAACTCTTT	CAAWDPRCYKKLF	TRGV10	.	TRGJ1	13	-1	-1	23
18	1.575078753937697E-4	TGTGCTGCGTGGGAGGATTGGTATTATAAGAAACTCTTT	CAAWEDWYYKKLF	TRGV10	.	TRGJ1	13	-1	-1	21
18	1.575078753937697E-4	TGTGCTGCGCCTAGGACCACTGGTTGGTTCAAGATATTT	CAAPRTTGWFKIF	TRGV10	.	TRGJP1	8	-1	-1	15
18	1.575078753937697E-4	TGTGCTGCGGGGCTGCCCTGGGCGTATAAGAAACTCTTT	CAAGLPWAYKKLF	TRGV10	.	TRGJ1	11	-1	-1	24
18	1.575078753937697E-4	TGTGCTGGGAGCTATACCACTGGTTGGTTCAAGATATTT	CAGSYTTGWFKIF	TRGV10	.	TRGJP1	6	-1	-1	12
18	1.575078753937697E-4	TGTGCCTTGTGGGAGGTGCCCGATTATAAGAAACTCTTT	CALWEVPDYKKLF	TRGV9	.	TRGJ1	18	-1	-1	22
18	1.575078753937697E-4	TGTGCCTTGTGGGAGGTGCATAGCTATAAGAAACTCTTT	CALWEVHSYKKLF	TRGV9	.	TRGJ1	19	-1	-1	24
18	1.575078753937697E-4	TGTGCCACCTGGGATTCGAATTATTATAAGAAACTCTTT	CATWDSNYYKKLF	TRGV4	.	TRGJ1	14	-1	-1	13
18	1.575078753937697E-4	TGTGCCACCTGGGACAGGCGGGGTTGGTTCAAGATATTT	CATWDRRGWFKIF	TRGV7	.	TRGJP1	18	-1	-1	21
18	1.575078753937697E-4	TGTGCCACCTGGGACAGACTGGGCCGGAAGAAACTCTTT	CATWDRLGRKKLF	TRGV7	.	TRGJ1	16	-1	-1	27
18	1.575078753937697E-4	TGTGCTGCCCGTTGCACTGGTTGGTTCAAGATATTT	CAARCTGWFKIF	TRGV10	.	TRGJP1	7	-1	-1	14
18	1.575078753937697E-4	TGTGCTGCGTGGTTTCCTGGTTGGTTCAAGATATTT	CAAWFPGWFKIF	TRGV10	.	TRGJP1	11	-1	-1	16
18	1.575078753937697E-4	TGTGCTGCGTGGGTAGTTTATTATAAGAAACTCTTT	CAAWVVYYKKLF	TRGV10	.	TRGJ2	12	-1	-1	17
18	1.575078753937697E-4	TGTGCTGCGTGGGCCAAATATTATAAGAAACTCTTT	CAAWAKYYKKLF	TRGV10	.	TRGJ1	12	-1	-1	15
18	1.575078753937697E-4	TGTGCTGCGTGGGGTAAGCTGTGGTTCAAGATATTT	CAAWGKLWFKIF	TRGV10	.	TRGJP1	12	-1	-1	21
18	1.575078753937697E-4	TGTGCTGCGTGGGATTCATATTATAAGAAACTCTTT	CAAWDSYYKKLF	TRGV10	.	TRGJ1	15	-1	-1	18
18	1.575078753937697E-4	TGTGCTGCGTGGGATTGTGGGGATAAGAAACTCTTT	CAAWDCGDKKLF	TRGV10	.	TRGJ1	15	-1	-1	22
18	1.575078753937697E-4	TGTGCTGCGTGGGATTATTGTTTTAAGAAACTCTTT	CAAWDYCFKKLF	TRGV10	.	TRGJ1	16	-1	-1	16
18	1.575078753937697E-4	TGTGCTGCGTGGGATTATAATTATAAGAAACTCTTT	CAAWDYNYKKLF	TRGV10	.	TRGJ2	16	-1	-1	16
18	1.575078753937697E-4	TGTGCTGCGTGGGATGCTGGTTGGTTCAAGATATTT	CAAWDAGWFKIF	TRGV10	.	TRGJP1	14	-1	-1	16
18	1.575078753937697E-4	TGTGCTGCGTGGGAAACAAGGGGTAAGAAACTCTTT	CAAWETRGKKLF	TRGV10	.	TRGJ1	13	-1	-1	23
18	1.575078753937697E-4	TGTGCCTTCGCCCCTCCTTATTATAAGAAACTCTTT	CAFAPPYYKKLF	TRGV9	.	TRGJ1	7	-1	-1	17
18	1.575078753937697E-4	TGTGCCTTGTGGGCAAATTATTATAAGAAACTCTTT	CALWANYYKKLF	TRGV9	.	TRGJ2	12	-1	-1	15
18	1.575078753937697E-4	TGTGCCTTGTGGGAGGCAGGGTATAAGAAACTCTTT	CALWEAGYKKLF	TRGV9	.	TRGJ1	15	-1	-1	21
18	1.575078753937697E-4	TGTGCCTTGTGGGAGATCTATTATAAGAAACTCTTT	CALWEIYYKKLF	TRGV9	.	TRGJ1	14	-1	-1	18
18	1.575078753937697E-4	TGTGCCTTGTGGACGAATTATTATAAGAAACTCTTT	CALWTNYYKKLF	TRGV9	.	TRGJ1	11	-1	-1	13
18	1.575078753937697E-4	TGTGCCACCTGGGATGGGTTTCGTAAGAAACTCTTT	CATWDGFRKKLF	TRGV4	.	TRGJ1	17	-1	-1	23
18	1.575078753937697E-4	TGTGCCACCTGGGACGGGCGCTATAAGAAACTCTTT	CATWDGRYKKLF	TRGV2	.	TRGJ1	18	-1	-1	21
18	1.575078753937697E-4	TGTGCTGCCACCACTGGTTGGTTCAAGATATTT	CAATTGWFKIF	TRGV10	.	TRGJP1	7	-1	-1	9
18	1.575078753937697E-4	TGTGCTGCGTGGGCGGGTTGGTTCAAGATATTT	CAAWAGWFKIF	TRGV10	.	TRGJP1	12	-1	-1	15
18	1.575078753937697E-4	TGTGCTGCGTGGGGTGGGAGAGGGGAACTCTTT	CAAWGGRGELF	TRGV10	.	TRGJ1	12	-1	-1	25
18	1.575078753937697E-4	TGTGCTGCGTGGGGGTATTATAAGAAACTCTTT	CAAWGYYKKLF	TRGV10	.	TRGJ1	12	-1	-1	15
18	1.575078753937697E-4	TGTGCTGCGTGGGATTTCTATAAGAAACTCTTT	CAAWDFYKKLF	TRGV10	.	TRGJ1	15	-1	-1	18
18	1.575078753937697E-4	TGTGCTGCGTGGGATTACGGGGAGAAACTCTTT	CAAWDYGEKLF	TRGV10	.	TRGJ1	18	-1	-1	22
18	1.575078753937697E-4	TGTGCTGCGTGGGACCATTGGTTCAAGATATTT	CAAWDHWFKIF	TRGV10	.	TRGJP1	13	-1	-1	17
18	1.575078753937697E-4	TGTGCTGCGTGGAAATATTATAAGAAACTCTTT	CAAWKYYKKLF	TRGV10	.	TRGJ1	11	-1	-1	11
18	1.575078753937697E-4	TGTGCCCGCACCGAGGACTATAAGAAACTCTTT	CARTEDYKKLF	TRGV10	.	TRGJ1	4	-1	-1	18
18	1.575078753937697E-4	TGTGCCACCTGGGACGGGTTAAAGAAACTCTTT	CATWDGLKKLF	TRGV2	.	TRGJ2	17	-1	-1	18
18	1.575078753937697E-4	TGTGCCACCTGGGACAGCCCGAGGATGCTCTTT	CATWDSPRMLF	TRGV5	.	TRGJ1	19	-1	-1	27
18	1.575078753937697E-4	TGTGCTGCGTTTTGCTATAAGAAACTCTTT	CAAFCYKKLF	TRGV10	.	TRGJ1	9	-1	-1	15
18	1.575078753937697E-4	TGTGCTGCGTGGGTCTATGAGAAACTCTTT	CAAWVYEKLF	TRGV10	.	TRGJ1	12	-1	-1	15
18	1.575078753937697E-4	TGTGCTGCGTGGGGTCATAAGAAACTCTTT	CAAWGHKKLF	TRGV10	.	TRGJ1	12	-1	-1	16
18	1.575078753937697E-4	TGTGCCATTGCTTATTATAAGAAACTCTTT	CAIAYYKKLF	TRGV9	.	TRGJ2	9	-1	-1	11
18	1.575078753937697E-4	TGTGCCACCTGGCCCCCTGGGAAACTCTTT	CATWPPGKLF	TRGV8	.	TRGJ1	11	-1	-1	20
18	1.575078753937697E-4	TGTGCCACCTGGGGTTGGTTCAAGATATTT	CATWGWFKIF	TRGV8	.	TRGJP1	12	-1	-1	12
18	1.575078753937697E-4	TGTGCCACCTGGGATGGGCCGCGACTCTTT	CATWDGPRLF	TRGV4	.	TRGJ1	19	-1	-1	23
18	1.575078753937697E-4	TGTGCCACCTGGGATGAGGAGAAACTCTTT	CATWDEEKLF	TRGV4	.	TRGJ1	15	-1	-1	19
18	1.575078753937697E-4	TGTGCGGAGGCGGCTTGGTTCAAGATATTT	CAEAAWFKIF	TRGV10	.	TRGJP1	4	-1	-1	14
18	1.575078753937697E-4	TGTGCAATCACTGGTTGGTTCAAGATATTT	CAITGWFKIF	TRGV10	.	TRGJP1	4	-1	-1	8
18	1.575078753937697E-4	TGTGCTGCTATAAAGAAGAAACTCTTT	CAAIKKKLF	TRGV10	.	TRGJ1	7	-1	-1	15
18	1.575078753937697E-4	TGTGCTGCGTGGGATGAGAAACTCTTT	CAAWDEKLF	TRGV10	.	TRGJ1	14	-1	-1	13
18	1.575078753937697E-4	TGTGCTGCGTGGACCCCCAAACTCTTT	CAAWTPKLF	TRGV10	.	TRGJ1	11	-1	-1	18
17	1.487574378718936E-4	TGTGCCTTGTGGGAGGTGCTTCCGGTGGGGAGGGGGCAGAGGTTGGGCAAAAAAATCAAGGTATTT	CALWEVLPVGRGQRLGKKIKVF	TRGV9	.	TRGJP	18	-1	-1	33
17	1.487574378718936E-4	TGTGCTGCGTGGGATTGCTTTGGCCAACAAGGTGGTTATTATAAGAAACTCTTT	CAAWDCFGQQGGYYKKLF	TRGV10	.	TRGJ1	15	-1	-1	35
17	1.487574378718936E-4	TGTGCTGCGTGGGATTGGGAAGGATCGGAAAAGGGTTATTATAAGAAACTCTTT	CAAWDWEGSEKGYYKKLF	TRGV10	.	TRGJ1	15	-1	-1	35
17	1.487574378718936E-4	TGTGCTGCGTGGGATAAGGGGAAAGTTGGGGCCACTGGTTGGTTCAAGATATTT	CAAWDKGKVGATGWFKIF	TRGV10	.	TRGJP1	14	-1	-1	31
17	1.487574378718936E-4	TGTGCCTTGTGGGAGGCCCCGAACGAATATACCACTGGTTGGTTCAAGATATTT	CALWEAPNEYTTGWFKIF	TRGV9	.	TRGJP1	15	-1	-1	26
17	1.487574378718936E-4	TGTGCCTTGCGTGTGCCCCCAGTGTCCGAAACCACTGGTTGGTTCAAGATATTT	CALRVPPVSETTGWFKIF	TRGV9	.	TRGJP1	8	-1	-1	30
17	1.487574378718936E-4	TGTGCTGCGTGGGATTCGGTAGATAATACCACTGGTTGGTTCAAGATATTT	CAAWDSVDNTTGWFKIF	TRGV10	.	TRGJP1	15	-1	-1	25
17	1.487574378718936E-4	TGTGCTGCGTGGGATTATAACCTCGGTCTAACGGGGTATAAGAAACTCTTT	CAAWDYNLGLTGYKKLF	TRGV10	.	TRGJ1	16	-1	-1	36
17	1.487574378718936E-4	TGTGCTGCGTGGGACACCCAAGGATTACACACTGGTTGGTTCAAGATATTT	CAAWDTQGLHTGWFKIF	TRGV10	.	TRGJP1	13	-1	-1	25
17	1.487574378718936E-4	TGTGCCTTGTGGGAGGTTGCAGAGGGGGTACCTGGTTGGTTCAAGATATTT	CALWEVAEGVPGWFKIF	TRGV9	.	TRGJP1	20	-1	-1	31
17	1.487574378718936E-4	TGTGCCTTGTGGGAGGTGCTAGCAGAGTTGGGCAAAAAAATCAAGGTATTT	CALWEVLAELGKKIKVF	TRGV9	.	TRGJP	18	-1	-1	23
17	1.487574378718936E-4	TGTGCCTTGTGGGAGGCCGCTATCAACACGAATTATTATAAGAAACTCTTT	CALWEAAINTNYYKKLF	TRGV9	.	TRGJ1	15	-1	-1	28
17	1.487574378718936E-4	TGTGCTGCGTGGGCTTCTTTAGAGTTTAGGGGAGATAAGAAACTCTTT	CAAWASLEFRGDKKLF	TRGV10	.	TRGJ1	15	-1	-1	34
17	1.487574378718936E-4	TGTGCTGCGTGGGATTTAGACCATACCACTGGTTGGTTCAAGATATTT	CAAWDLDHTTGWFKIF	TRGV10	.	TRGJP1	15	-1	-1	22
17	1.487574378718936E-4	TGTGCTGCGTGGGATTGGGTTATCTACCCGGCATGTAAGAAACTCTTT	CAAWDWVIYPACKKLF	TRGV10	.	TRGJ1	15	-1	-1	35
17	1.487574378718936E-4	TGTGCTGCGTGGGATTATGAGGAAGCCACTGGTTGGTTCAAGATATTT	CAAWDYEEATGWFKIF	TRGV10	.	TRGJP1	16	-1	-1	25
17	1.487574378718936E-4	TGTGCTGCGTGGGATCTTACTTCCGCCACTGGTTGGTTCAAGATATTT	CAAWDLTSATGWFKIF	TRGV10	.	TRGJP1	14	-1	-1	25
17	1.487574378718936E-4	TGTGCTGCGTGGGATCTGGTATATACCACTGGTTGGTTCAAGATATTT	CAAWDLVYTTGWFKIF	TRGV10	.	TRGJP1	14	-1	-1	16
17	1.487574378718936E-4	TGTGCTGCGTGGGATCCTTTAGAAGCCACTGGTTGGTTCAAGATATTT	CAAWDPLEATGWFKIF	TRGV10	.	TRGJP1	14	-1	-1	25
17	1.487574378718936E-4	TGTGCTGCGTGGGATCCCTTCTCGTCCACTGGTTGGTTCAAGATATTT	CAAWDPFSSTGWFKIF	TRGV10	.	TRGJP1	14	-1	-1	25
17	1.487574378718936E-4	TGTGCTGCGTGGGACCGGACTCCAACCACTGGTTGGTTCAAGATATTT	CAAWDRTPTTGWFKIF	TRGV10	.	TRGJP1	13	-1	-1	24
17	1.487574378718936E-4	TGTGCCTTGTGGGAGGAACAAGAGTTGGGCAAAAAAATCAAGGTATTT	CALWEEQELGKKIKVF	TRGV9	.	TRGJP	15	-1	-1	18
17	1.487574378718936E-4	TGTGCCACCTGGGACGGGCTGAGGACCACTGGTTGGTTCAAGATATTT	CATWDGLRTTGWFKIF	TRGV2	.	TRGJP1	18	-1	-1	24
17	1.487574378718936E-4	TGTGCCACCTGGGACGGGCCTGGTACCACTGGTTGGTTCAAGATATTT	CATWDGPGTTGWFKIF	TRGV2	.	TRGJP1	19	-1	-1	23
17	1.487574378718936E-4	TGTGCCACCTGGGACGGGCCGATGGGAAGTGATTGGATCAAGACGTTT	CATWDGPMGSDWIKTF	TRGV2	.	TRGJP2	19	-1	-1	27
17	1.487574378718936E-4	TGTGCTGCCAAAAAGACAAATACCACTGGTTGGTTCAAGATATTT	CAAKKTNTTGWFKIF	TRGV10	.	TRGJP1	7	-1	-1	19
17	1.487574378718936E-4	TGTGCTGCGTGGGATTTGGCACCGAATTATTATAAGAAACTCTTT	CAAWDLAPNYYKKLF	TRGV10	.	TRGJ1	15	-1	-1	22
17	1.487574378718936E-4	TGTGCTGCGTGGGATTATGCTTCAGATACTTGGTTCAAGATATTT	CAAWDYASDTWFKIF	TRGV10	.	TRGJP1	16	-1	-1	29
17	1.487574378718936E-4	TGTGCTGCGTGGGATGGATCCCTTTCCTGTTGGTTCAAGATATTT	CAAWDGSLSCWFKIF	TRGV10	.	TRGJP1	14	-1	-1	28
17	1.487574378718936E-4	TGTGCTGCGTGGGATACCCCCACCCTATATTATAAGAAACTCTTT	CAAWDTPTLYYKKLF	TRGV10	.	TRGJ1	14	-1	-1	27
17	1.487574378718936E-4	TGTGCTGCGTGGGACAACTCGACCACTGGTTGGTTCAAGATATTT	CAAWDNSTTGWFKIF	TRGV10	.	TRGJP1	13	-1	-1	21
17	1.487574378718936E-4	TGTGCTGCGTGGGAGCCCAATACCACTGGTTGGTTCAAGATATTT	CAAWEPNTTGWFKIF	TRGV10	.	TRGJP1	13	-1	-1	19
17	1.487574378718936E-4	TGTGCCTTGTGGGAGGTGTCGGGTAAGTATTATAAGAAACTCTTT	CALWEVSGKYYKKLF	TRGV9	.	TRGJ1	17	-1	-1	24
17	1.487574378718936E-4	TGTGCCTTGTGGGAGGTGCGGGCCACTGGTTGGTTCAAGATATTT	CALWEVRATGWFKIF	TRGV9	.	TRGJP1	18	-1	-1	22
17	1.487574378718936E-4	TGTGCCTTGTGGGAGGTGCATGGGACTTATTATAAGAAACTCTTT	CALWEVHGTYYKKLF	TRGV9	.	TRGJ1	19	-1	-1	23
17	1.487574378718936E-4	TGTGCCTTGTGGGAGGCGAGCCGTTCTTATTATAAGAAACTCTTT	CALWEASRSYYKKLF	TRGV9	.	TRGJ1	15	-1	-1	26
17	1.487574378718936E-4	TGTGCTGCGTTAGTCAATACCACTGGTTGGTTCAAGATATTT	CAALVNTTGWFKIF	TRGV10	.	TRGJP1	9	-1	-1	16
17	1.487574378718936E-4	TGTGCTGCGTGGGCTTATACCACTGGTTGGTTCAAGATATTT	CAAWAYTTGWFKIF	TRGV10	.	TRGJP1	16	-1	-1	15
17	1.487574378718936E-4	TGTGCTGCGTGGGCCATAGCGACTGGTTGGTTCAAGATATTT	CAAWAIATGWFKIF	TRGV10	.	TRGJP1	12	-1	-1	21
17	1.487574378718936E-4	TGTGCTGCGTGGGGGGATACCACTGGTTGGTTCAAGATATTT	CAAWGDTTGWFKIF	TRGV10	.	TRGJP1	12	-1	-1	16
17	1.487574378718936E-4	TGTGCTGCGTGGGATTTTTACGCTGGTTGGTTCAAGATATTT	CAAWDFYAGWFKIF	TRGV10	.	TRGJP1	15	-1	-1	22
17	1.487574378718936E-4	TGTGCTGCGTGGGATTGGGGGAATTATTATAAGAAACTCTTT	CAAWDWGNYYKKLF	TRGV10	.	TRGJ1	15	-1	-1	20
17	1.487574378718936E-4	TGTGCTGCGTGGGATCCGGCAGGTTATTATAAGAAACTCTTT	CAAWDPAGYYKKLF	TRGV10	.	TRGJ1	14	-1	-1	23
17	1.487574378718936E-4	TGTGCTGCGTGGGATAAGACCACTGGTTGGTTCAAGATATTT	CAAWDKTTGWFKIF	TRGV10	.	TRGJP1	14	-1	-1	8
17	1.487574378718936E-4	TGTGCTGCGTGGGACCTCCCGGTGGAGTATAAGAAACTCTTT	CAAWDLPVEYKKLF	TRGV10	.	TRGJ1	13	-1	-1	27
17	1.487574378718936E-4	TGTGCTGCGGCGGGGCGGACCACTGGTTGGTTCAAGATATTT	CAAAGRTTGWFKIF	TRGV10	.	TRGJP1	8	-1	-1	18
17	1.487574378718936E-4	TGTGCTGCGAAAAACTATACCACTGGTTGGTTCAAGATATTT	CAAKNYTTGWFKIF	TRGV10	.	TRGJP1	8	-1	-1	15
17	1.487574378718936E-4	TGTGCTGCACTGGGCCCCACCACTGGTTGGTTCAAGATATTT	CAALGPTTGWFKIF	TRGV10	.	TRGJP1	7	-1	-1	18
17	1.487574378718936E-4	TGTGCCTTGTGGGTAATCCAGAATTATTATAAGAAACTCTTT	CALWVIQNYYKKLF	TRGV9	.	TRGJ1	12	-1	-1	13
17	1.487574378718936E-4	TGTGCCTTGTGGGAGGTGGGGAATTATTATAAGAAACTCTTT	CALWEVGNYYKKLF	TRGV9	.	TRGJ1	17	-1	-1	20
17	1.487574378718936E-4	TGTGCCTTGTGGGAGGCCGCCTGGTATTATAAGAAACTCTTT	CALWEAAWYYKKLF	TRGV9	.	TRGJ1	15	-1	-1	24
17	1.487574378718936E-4	TGTGCCTTGTGGGAGGGAACCCGGGATTATAAGAAACTCTTT	CALWEGTRDYKKLF	TRGV9	.	TRGJ1	15	-1	-1	25
17	1.487574378718936E-4	TGTGCCACCTGGAACCATACCACTGGTTGGTTCAAGATATTT	CATWNHTTGWFKIF	TRGV4	.	TRGJP1	11	-1	-1	16
17	1.487574378718936E-4	TGTGCTCCCCGCGGTACCACTGGTTGGTTCAAGATATTT	CAPRGTTGWFKIF	TRGV10	.	TRGJP1	5	-1	-1	14
17	1.487574378718936E-4	TGTGCTGCGTGGTCTAACTGTGGTTGGTTCAAGATATTT	CAAWSNCGWFKIF	TRGV10	.	TRGJP1	11	-1	-1	20
17	1.487574378718936E-4	TGTGCTGCGTGGCCCCGGGGGGACCATAAGAAACTCTTT	CAAWPRGDHKKLF	TRGV10	.	TRGJ1	11	-1	-1	25
17	1.487574378718936E-4	TGTGCTGCGTGGGTTCCCCCCCCTTGGTTCAAGATATTT	CAAWVPPPWFKIF	TRGV10	.	TRGJP1	12	-1	-1	23
17	1.487574378718936E-4	TGTGCTGCGTGGGTATCTCTTTATTATAAGAAACTCTTT	CAAWVSLYYKKLF	TRGV10	.	TRGJ1	12	-1	-1	20
17	1.487574378718936E-4	TGTGCTGCGTGGGTATGCACTGGTTGGTTCAAGATATTT	CAAWVCTGWFKIF	TRGV10	.	TRGJP1	12	-1	-1	17
17	1.487574378718936E-4	TGTGCTGCGTGGGCCCCCGGGGATTATAAGAAACTCTTT	CAAWAPGDYKKLF	TRGV10	.	TRGJ1	12	-1	-1	22
17	1.487574378718936E-4	TGTGCTGCGTGGGCCCCCACTGGTTGGTTCAAGATATTT	CAAWAPTGWFKIF	TRGV10	.	TRGJP1	12	-1	-1	16
17	1.487574378718936E-4	TGTGCTGCGTGGGGTGGGGGTGGTTGGTTCAAGATATTT	CAAWGGGGWFKIF	TRGV10	.	TRGJP1	12	-1	-1	20
17	1.487574378718936E-4	TGTGCTGCGTGGGATTTCCGTTATTATAAGAAACTCTTT	CAAWDFRYYKKLF	TRGV10	.	TRGJ1	15	-1	-1	20
17	1.487574378718936E-4	TGTGCTGCGTGGGATTCCCCTCGTTGGTTCAAGATATTT	CAAWDSPRWFKIF	TRGV10	.	TRGJP1	15	-1	-1	8
17	1.487574378718936E-4	TGTGCTGCGTGGGATTGGGGTTATTATAAGAAACTCTTT	CAAWDWGYYKKLF	TRGV10	.	TRGJ1	15	-1	-1	20
17	1.487574378718936E-4	TGTGCTGCGTGGGATTATGAGAGGTGGTTCAAGATATTT	CAAWDYERWFKIF	TRGV10	.	TRGJP1	16	-1	-1	24
17	1.487574378718936E-4	TGTGCTGCGTGGGATCGGAATTATTATAAGAAACTCTTT	CAAWDRNYYKKLF	TRGV10	.	TRGJ1	14	-1	-1	17
17	1.487574378718936E-4	TGTGCTGCGTGGGATATCGAGTATTATAAGAAACTCTTT	CAAWDIEYYKKLF	TRGV10	.	TRGJ1	14	-1	-1	21
17	1.487574378718936E-4	TGTGCTGCGTGGGACCCCGCTGGTTGGTTCAAGATATTT	CAAWDPAGWFKIF	TRGV10	.	TRGJP1	13	-1	-1	16
17	1.487574378718936E-4	TGTGCTGAACCCCATGGCACTGGTTGGTTCAAGATATTT	CAEPHGTGWFKIF	TRGV10	.	TRGJP1	6	-1	-1	17
17	1.487574378718936E-4	TGTGCCTTGTGGGAGCGCACTGGTTGGTTCAAGATATTT	CALWERTGWFKIF	TRGV9	.	TRGJP1	14	-1	-1	17
17	1.487574378718936E-4	TGTGCCTTGTGGGAGGGGGGAAAAAAAATCAAGGTATTT	CALWEGGKKIKVF	TRGV9	.	TRGJP	15	-1	-1	17
17	1.487574378718936E-4	TGTGCCTTGTGGGAGGACGACTATTATAAGAAACTCTTT	CALWEDDYYKKLF	TRGV9	.	TRGJ1	15	-1	-1	21
17	1.487574378718936E-4	TGTGCCTTGTGGAGGGCCACTGGTTGGTTCAAGATATTT	CALWRATGWFKIF	TRGV9	.	TRGJP1	14	-1	-1	16
17	1.487574378718936E-4	TGTGCCACCTGGGATGGGGATTATTATAAGAAACTCTTT	CATWDGDYYKKLF	TRGV4	.	TRGJ1	17	-1	-1	19
17	1.487574378718936E-4	TGTGCCACCTGGGACGCGAATTATTATAAGAAACTCTTT	CATWDANYYKKLF	TRGV2	.	TRGJ1	15	-1	-1	16
17	1.487574378718936E-4	TCCAAACAGATTTTTTATTGTTGGTTCAAGATATTT	SKQIFYCWFKIF	TRGV10	.	TRGJP1	0	-1	-1	19
17	1.487574378718936E-4	TGTGCTGCGTCGGCCGGGTATTATAAGAAACTCTTT	CAASAGYYKKLF	TRGV10	.	TRGJ1	12	-1	-1	18
17	1.487574378718936E-4	TGTGCTGCGTGTGTGACTGGTTGGTTCAAGATATTT	CAACVTGWFKIF	TRGV10	.	TRGJP1	10	-1	-1	15
17	1.487574378718936E-4	TGTGCTGCGTGGTCCACTGGTTGGTTCAAGATATTT	CAAWSTGWFKIF	TRGV10	.	TRGJP1	11	-1	-1	13
17	1.487574378718936E-4	TGTGCTGCGTGGCCCTGGCGCTATAAGAAACTCTTT	CAAWPWRYKKLF	TRGV10	.	TRGJ1	11	-1	-1	21
17	1.487574378718936E-4	TGTGCTGCGTGGGTTTTTAGTTGGTTCAAGATATTT	CAAWVFSWFKIF	TRGV10	.	TRGJP1	15	-1	-1	19
17	1.487574378718936E-4	TGTGCTGCGTGGGCCACTGGTTGGTTCAAGATATTT	CAAWATGWFKIF	TRGV10	.	TRGJP1	12	-1	-1	13
17	1.487574378718936E-4	TGTGCTGCGTGGGATTTAGGATATAAGAAACTCTTT	CAAWDLGYKKLF	TRGV10	.	TRGJ1	15	-1	-1	21
17	1.487574378718936E-4	TGTGCTGCGTGGGATTCGTATTATAAGAAACTCTTT	CAAWDSYYKKLF	TRGV10	.	TRGJ1	19	-1	-1	18
17	1.487574378718936E-4	TGTGCTGCGTGGGATTGGCATTATAAGAAACTCTTT	CAAWDWHYKKLF	TRGV10	.	TRGJ1	15	-1	-1	19
17	1.487574378718936E-4	TGTGCTGCGTGGGATTGGGATTATAAGAAACTCTTT	CAAWDWDYKKLF	TRGV10	.	TRGJ1	15	-1	-1	19
17	1.487574378718936E-4	TGTGCTGCGTGGGATCGCACTTATAAGAAACTCTTT	CAAWDRTYKKLF	TRGV10	.	TRGJ1	14	-1	-1	20
17	1.487574378718936E-4	TGTGCTGCGTGGGATCGGGGATGGATCAAGACGTTT	CAAWDRGWIKTF	TRGV10	.	TRGJP2	14	-1	-1	21
17	1.487574378718936E-4	TGTGCTGCGTGGGATGTTTATTATAAGAAACTCTTT	CAAWDVYYKKLF	TRGV10	.	TRGJ1	14	-1	-1	17
17	1.487574378718936E-4	TGTGCTGCGTGGGATGGAAGTTGGTTCAAGATATTT	CAAWDGSWFKIF	TRGV10	.	TRGJP1	14	-1	-1	19
17	1.487574378718936E-4	TGTGCTGCGTGGGATATGTATTATAAGAAACTCTTT	CAAWDMYYKKLF	TRGV10	.	TRGJ1	14	-1	-1	18
17	1.487574378718936E-4	TGTGCTGCGGAAAAGACTGGTTGGTTCAAGATATTT	CAAEKTGWFKIF	TRGV10	.	TRGJP1	8	-1	-1	15
17	1.487574378718936E-4	TGTGCCTTGTGGGAGGGGGCAGTAAAGAAACTCTTT	CALWEGAVKKLF	TRGV9	.	TRGJ1	15	-1	-1	24
17	1.487574378718936E-4	TGTGCCACCTGGGACGGGCCTTGTAAGAAACTCTTT	CATWDGPCKKLF	TRGV2	.	TRGJ1	19	-1	-1	20
17	1.487574378718936E-4	TGTGCCACCTGGGACATACTCGGGAAGAAACTCTTT	CATWDILGKKLF	TRGV3	.	TRGJ1	15	-1	-1	24
17	1.487574378718936E-4	TGTGCCACCTGGGACAATAGTTGGTTCAAGATATTT	CATWDNSWFKIF	TRGV3	.	TRGJP1	15	-1	-1	19
17	1.487574378718936E-4	TGTGCTGCGTGGTGGCATTATAAGAAACTCTTT	CAAWWHYKKLF	TRGV10	.	TRGJ1	11	-1	-1	16
17	1.487574378718936E-4	TGTGCTGCGTGGGCAGACGATAAGAAACTCTTT	CAAWADDKKLF	TRGV10	.	TRGJ1	12	-1	-1	19
17	1.487574378718936E-4	TGTGCTGCGTGGGGGGGGATTAAGAAACTCTTT	CAAWGGIKKLF	TRGV10	.	TRGJ1	12	-1	-1	20
17	1.487574378718936E-4	TGTGCTGCGTGGGATTGGTATAAGAAACTCTTT	CAAWDWYKKLF	TRGV10	.	TRGJ1	15	-1	-1	18
17	1.487574378718936E-4	TGTGCTGCGTGGATAGGGGGGTTCAAGATATTT	CAAWIGGFKIF	TRGV10	.	TRGJP1	11	-1	-1	19
17	1.487574378718936E-4	TGTGCCTTGGGACCTTATTATAAGAAACTCTTT	CALGPYYKKLF	TRGV9	.	TRGJ1	8	-1	-1	14
17	1.487574378718936E-4	TGTGCCTTAAAGGGCGGTTGGTTCAAGATATTT	CALKGGWFKIF	TRGV9	.	TRGJP1	7	-1	-1	15
17	1.487574378718936E-4	TGTGCCCCCTGGAGACGTTGGTTCAAGATATTT	CAPWRRWFKIF	TRGV4	.	TRGJP1	11	-1	-1	16
17	1.487574378718936E-4	TGTGCCACCTGGGACGGGCGGGAGAAACTCTTT	CATWDGREKLF	TRGV2	.	TRGJ1	18	-1	-1	22
17	1.487574378718936E-4	TGTGCTGCCTCGTATTATAAGAAACTCTTT	CAASYYKKLF	TRGV10	.	TRGJ1	16	-1	-1	12
17	1.487574378718936E-4	TGTGCTGCGTGGGATTCCGAGAAACTCTTT	CAAWDSEKLF	TRGV10	.	TRGJ1	18	-1	-1	19
17	1.487574378718936E-4	TGTGCTGCGTGGGATCTCAAGAAACTCTTT	CAAWDLKKLF	TRGV10	.	TRGJ1	14	-1	-1	18
17	1.487574378718936E-4	TGTGCTGCGTGGGACATTAAGAAACTCTTT	CAAWDIKKLF	TRGV10	.	TRGJ1	13	-1	-1	17
17	1.487574378718936E-4	TGTGCTGCGATAAATTGGTTCAAGATATTT	CAAINWFKIF	TRGV10	.	TRGJP1	8	-1	-1	14
17	1.487574378718936E-4	TGTGCCACCTGGGACCGCCCGGTACTCTTT	CATWDRPVLF	TRGV3	.	TRGJ1	14	-1	-1	23
17	1.487574378718936E-4	TGTGCTGCCGGTTGGTTCAAGATATTT	CAAGWFKIF	TRGV10	.	TRGJP1	7	-1	-1	9
17	1.487574378718936E-4	TGTGCTGCGTGGCAAAAGAAACTCTTT	CAAWQKKLF	TRGV10	.	TRGJ1	11	-1	-1	15
17	1.487574378718936E-4	TGTGCTGCGGGGGGTAAGAAACTCTTT	CAAGGKKLF	TRGV10	.	TRGJ1	12	-1	-1	14
17	1.487574378718936E-4	TGTGCCACCTGGGATTCATCACTCTTT	CATWDSSLF	TRGV8	.	TRGJ1	14	-1	-1	20
17	1.487574378718936E-4	TGTGCGGGGGATTATAAGAAACTCTTT	CAGDYKKLF	TRGV10	.	TRGJ1	13	-1	-1	10
17	1.487574378718936E-4	TGTGCTGCGTGGGAAAAGATATTT	CAAWEKIF	TRGV10	.	TRGJP1	13	-1	-1	15
17	1.487574378718936E-4	TGTGCTGGGAATAAGAAACTCTTT	CAGNKKLF	TRGV10	.	TRGJ1	6	-1	-1	10
17	1.487574378718936E-4	TGTGCCACCTGTAAGAAACTCTTT	CATCKKLF	TRGV4	.	TRGJ1	10	-1	-1	11
17	1.487574378718936E-4	TGTGCCACCTGGGCCAAACTCTTT	CATWAKLF	TRGV3	.	TRGJ1	15	-1	-1	15
17	1.487574378718936E-4	TGTGCCACCTGGGATGGCCTCTTT	CATWDGLF	TRGV4	.	TRGJ1	16	-1	-1	18
17	1.487574378718936E-4	TGTGCCACCTGGAAGAAACTCTTT	CATWKKLF	TRGV4	.	TRGJ1	11	-1	-1	12
17	1.487574378718936E-4	TGTGCCACCCCTAAGAAACTCTTT	CATPKKLF	TRGV4	.	TRGJ1	8	-1	-1	11
16	1.400070003500175E-4	TGTGCTGCGTGGGATTATCGGAGGGTGGGGATGAGGATGAGAATAGCTGGTTGGTTCAAGATATTT	CAAWDYRRVGMRMRIAGWFKIF	TRGV10	.	TRGJP1	16	-1	-1	46
16	1.400070003500175E-4	TGTGCTGCGTGGGATGGGACCCGCCGAGGTTGTCTTGTTGAGCCGGGTTGGTTCAAGATATTT	CAAWDGTRRGCLVEPGWFKIF	TRGV10	.	TRGJP1	14	-1	-1	45
16	1.400070003500175E-4	TGTGCCACCTGGGATAGCCATTGGTGGGGGGCTACCACTGGTTGGTTCAAGATATTT	CATWDSHWWGATTGWFKIF	TRGV8	.	TRGJP1	16	-1	-1	32
16	1.400070003500175E-4	TGTGCTGCGTGGGATTATGGGGAGGGGAATACCACTGGTTGGTTCAAGATATTT	CAAWDYGEGNTTGWFKIF	TRGV10	.	TRGJP1	16	-1	-1	28
16	1.400070003500175E-4	TGTGCCTTGTGGGAGGTGCTGTTGGGCTATACCACTGGTTGGTTCAAGATATTT	CALWEVLLGYTTGWFKIF	TRGV9	.	TRGJP1	18	-1	-1	27
16	1.400070003500175E-4	TGTGCCTGCTGGATTAGGCACGTTAGTTATACCACTGGTTGGTTCAAGATATTT	CACWIRHVSYTTGWFKIF	TRGV11	.	TRGJP1	22	-1	-1	27
16	1.400070003500175E-4	TGTGCCACCTGGGACAGGCCGAATGGCTCGGTAGATGATTGGATCAAGACGTTT	CATWDRPNGSVDDWIKTF	TRGV3	.	TRGJP2	19	-1	-1	30
16	1.400070003500175E-4	TGTGCTGCGTGGGATTTGGGAGGGGATACCACTGGTTGGTTCAAGATATTT	CAAWDLGGDTTGWFKIF	TRGV10	.	TRGJP1	15	-1	-1	25
16	1.400070003500175E-4	TGTGCCACCTGGGACGTATCGTGGCCAGTCATGGGGCCAGGGAAACTCTTT	CATWDVSWPVMGPGKLF	TRGV2	.	TRGJ1	15	-1	-1	41
16	1.400070003500175E-4	TGTGCTGCGTGGGGTTTTGGGGGGGCCACTGGTTGGTTCAAGATATTT	CAAWGFGGATGWFKIF	TRGV10	.	TRGJP1	15	-1	-1	25
16	1.400070003500175E-4	TGTGCTGCGTGGGATTCCCCGGTGTTCGGTGGTTGGTTCAAGATATTT	CAAWDSPVFGGWFKIF	TRGV10	.	TRGJP1	15	-1	-1	29
16	1.400070003500175E-4	TGTGCTGCGTGGGATTATCGGGATACCACTGGTTGGTTCAAGATATTT	CAAWDYRDTTGWFKIF	TRGV10	.	TRGJP1	28	-1	-1	22
16	1.400070003500175E-4	TGTGCTGCGTGGGATTATCAGGGGACCACTGGTTGGTTCAAGATATTT	CAAWDYQGTTGWFKIF	TRGV10	.	TRGJP1	16	-1	-1	24
16	1.400070003500175E-4	TGTGCTGCGTGGGATTATGGGTGCGCCACTGGTTGGTTCAAGATATTT	CAAWDYGCATGWFKIF	TRGV10	.	TRGJP1	16	-1	-1	25
16	1.400070003500175E-4	TGTGCTGCGTGGGATCCCCCTTCGTTTTTCACCCCTAAGAAACTCTTT	CAAWDPPSFFTPKKLF	TRGV10	.	TRGJ1	14	-1	-1	35
16	1.400070003500175E-4	TGTGCTGCGTGGGATGACGTCAGTACCACTGGTTGGTTCAAGATATTT	CAAWDDVSTTGWFKIF	TRGV10	.	TRGJP1	19	-1	-1	23
16	1.400070003500175E-4	TGTGCTGCGTGGGACCCACTGGGGGGCACTGGTTGGTTCAAGATATTT	CAAWDPLGGTGWFKIF	TRGV10	.	TRGJP1	13	-1	-1	26
16	1.400070003500175E-4	TGTGCTGCGTGGGAAACCGATCTGGCTACTGGTTGGTTCAAGATATTT	CAAWETDLATGWFKIF	TRGV10	.	TRGJP1	13	-1	-1	27
16	1.400070003500175E-4	TGTGCCTTGTGGGAGGTGCACTGTAGTCATTATTATAAGAAACTCTTT	CALWEVHCSHYYKKLF	TRGV9	.	TRGJ1	20	-1	-1	28
16	1.400070003500175E-4	TGTGCCTTGTGGGAGGTAGGGTTTAATAATTATTATAAGAAACTCTTT	CALWEVGFNNYYKKLF	TRGV9	.	TRGJ1	16	-1	-1	27
16	1.400070003500175E-4	TGTGCCTTGTGGGAGGCCCAAAACTCCACTGGTTGGTTCAAGATATTT	CALWEAQNSTGWFKIF	TRGV9	.	TRGJP1	15	-1	-1	25
16	1.400070003500175E-4	TGTGCCACCTGGGATGGGACGGATACCACTGGTTGGTTCAAGATATTT	CATWDGTDTTGWFKIF	TRGV4	.	TRGJP1	17	-1	-1	22
16	1.400070003500175E-4	TGTGCTGCCGCACCTTGTTTGCCCACTGGTTGGTTCAAGATATTT	CAAAPCLPTGWFKIF	TRGV10	.	TRGJP1	7	-1	-1	22
16	1.400070003500175E-4	TGTGCTGCGTCCCCACTAGCGGCATCTGGTTGGTTCAAGATATTT	CAASPLAASGWFKIF	TRGV10	.	TRGJP1	9	-1	-1	25
16	1.400070003500175E-4	TGTGCTGCGTCCGAAGCTCATACCACTGGTTGGTTCAAGATATTT	CAASEAHTTGWFKIF	TRGV10	.	TRGJP1	9	-1	-1	19
16	1.400070003500175E-4	TGTGCTGCGTGGCCCCCGGGGACCACTGGTTGGTTCAAGATATTT	CAAWPPGTTGWFKIF	TRGV10	.	TRGJP1	11	-1	-1	21
16	1.400070003500175E-4	TGTGCTGCGTGGCCGACGTGTACCACTGGTTGGTTCAAGATATTT	CAAWPTCTTGWFKIF	TRGV10	.	TRGJP1	11	-1	-1	20
16	1.400070003500175E-4	TGTGCTGCGTGGGATTTTGCGACCACTGGTTGGTTCAAGATATTT	CAAWDFATTGWFKIF	TRGV10	.	TRGJP1	15	-1	-1	21
16	1.400070003500175E-4	TGTGCTGCGTGGGATTTCTATACCACTGGTTGGTTCAAGATATTT	CAAWDFYTTGWFKIF	TRGV10	.	TRGJP1	15	-1	-1	18
16	1.400070003500175E-4	TGTGCTGCGTGGGATTCCCTCACCTTTTCGACGGAGAAACTCTTT	CAAWDSLTFSTEKLF	TRGV10	.	TRGJ2	15	-1	-1	34
16	1.400070003500175E-4	TGTGCTGCGTGGGATTATTTTACCACTGGTTGGTTCAAGATATTT	CAAWDYFTTGWFKIF	TRGV10	.	TRGJP1	16	-1	-1	20
16	1.400070003500175E-4	TGTGCTGCGTGGGATTATCCCACCACTGGTTGGTTCAAGATATTT	CAAWDYPTTGWFKIF	TRGV10	.	TRGJP1	16	-1	-1	21
16	1.400070003500175E-4	TGTGCTGCGTGGGATTATCACCCCACTGGTTGGTTCAAGATATTT	CAAWDYHPTGWFKIF	TRGV10	.	TRGJP1	16	-1	-1	22
16	1.400070003500175E-4	TGTGCTGCGTGGGATTATGGATTCGCTGGTTGGTTCAAGATATTT	CAAWDYGFAGWFKIF	TRGV10	.	TRGJP1	16	-1	-1	25
16	1.400070003500175E-4	TGTGCTGCGTGGGATTATGACCCATCTTATTATAAGAAACTCTTT	CAAWDYDPSYYKKLF	TRGV10	.	TRGJ1	16	-1	-1	26
16	1.400070003500175E-4	TGTGCTGCGTGGGATTATAACCCCACTGGTTGGTTCAAGATATTT	CAAWDYNPTGWFKIF	TRGV10	.	TRGJP1	25	-1	-1	22
16	1.400070003500175E-4	TGTGCTGCGTGGGATTATAAAGGACCGGGTTGGTTCAAGATATTT	CAAWDYKGPGWFKIF	TRGV10	.	TRGJP1	16	-1	-1	27
16	1.400070003500175E-4	TGTGCTGCGTGGGATTACCATACCACTGGTTGGTTCAAGATATTT	CAAWDYHTTGWFKIF	TRGV10	.	TRGJP1	17	-1	-1	19
16	1.400070003500175E-4	TGTGCTGCGTGGGATCCCGATACCACTGGTTGGTTCAAGATATTT	CAAWDPDTTGWFKIF	TRGV10	.	TRGJP1	14	-1	-1	19
16	1.400070003500175E-4	TGTGCTGCGTGGGACCGGGAGACCACTGGTTGGTTCAAGATATTT	CAAWDRETTGWFKIF	TRGV10	.	TRGJP1	13	-1	-1	21
16	1.400070003500175E-4	TGTGCTGCGTGGGAGCCCCTCGCTAGTGATTGGATCAAGACGTTT	CAAWEPLASDWIKTF	TRGV10	.	TRGJP2	13	-1	-1	23
16	1.400070003500175E-4	TGTGCTGCGTGGGAGATCGAGACCACTGGTTGGTTCAAGATATTT	CAAWEIETTGWFKIF	TRGV10	.	TRGJP1	13	-1	-1	21
16	1.400070003500175E-4	TGTGCTGCGTGGGAAAATGGAGGCCCTGGTTGGTTCAAGATATTT	CAAWENGGPGWFKIF	TRGV10	.	TRGJP1	13	-1	-1	25
16	1.400070003500175E-4	TGTGCTGCGTGGGAAAAGGGACCCACCACAAATAAGAAACTCTTT	CAAWEKGPTTNKKLF	TRGV10	.	TRGJ1	13	-1	-1	31
16	1.400070003500175E-4	TGTGCCTTGTCTAGACTGGTCGGGTGGGGTTGGTTCAAGATATTT	CALSRLVGWGWFKIF	TRGV9	.	TRGJP1	9	-1	-1	27
16	1.400070003500175E-4	TGTGCCTTGTGGGAGCCACCGATGAATTATTATAAGAAACTCTTT	CALWEPPMNYYKKLF	TRGV9	.	TRGJ1	14	-1	-1	23
16	1.400070003500175E-4	TGTGCCTTGTGGGAGGTGCTCCCATTTTATTATAAGAAACTCTTT	CALWEVLPFYYKKLF	TRGV9	.	TRGJ1	21	-1	-1	26
16	1.400070003500175E-4	TGTGCCTTGTGGGAGGTGCTGGCCGGTCATTATAAGAAACTCTTT	CALWEVLAGHYKKLF	TRGV9	.	TRGJ1	18	-1	-1	28
16	1.400070003500175E-4	TGTGCCTTGTGGGAGACCAAGTTGGGCAAAAAAATCAAGGTATTT	CALWETKLGKKIKVF	TRGV9	.	TRGJP	14	-1	-1	19
16	1.400070003500175E-4	TGTGCCACCTGGGACGGGACTACCACTGGTTGGTTCAAGATATTT	CATWDGTTTGWFKIF	TRGV2	.	TRGJP1	17	-1	-1	20
16	1.400070003500175E-4	TGTGCCACCTGGGACAGAACGGAATTTTATTATAAGAAACTCTTT	CATWDRTEFYYKKLF	TRGV5	.	TRGJ1	16	-1	-1	26
16	1.400070003500175E-4	TGTGCCACCCGGAGGCCCTTTCCCAATGGTTGGTTCAAGATATTT	CATRRPFPNGWFKIF	TRGV3	.	TRGJP1	11	-1	-1	22
16	1.400070003500175E-4	TGTGCTGCGTTCGCTCGTGCCACTGGTTGGTTCAAGATATTT	CAAFARATGWFKIF	TRGV10	.	TRGJP1	9	-1	-1	19
16	1.400070003500175E-4	TGTGCTGCGTGGGTTCACTCCACTGGTTGGTTCAAGATATTT	CAAWVHSTGWFKIF	TRGV10	.	TRGJP1	12	-1	-1	19
16	1.400070003500175E-4	TGTGCTGCGTGGGGAAGGGGGACTGGTTGGTTCAAGATATTT	CAAWGRGTGWFKIF	TRGV10	.	TRGJP1	12	-1	-1	21
16	1.400070003500175E-4	TGTGCTGCGTGGGATCCATCGACTGGTTGGTTCAAGATATTT	CAAWDPSTGWFKIF	TRGV10	.	TRGJP1	14	-1	-1	21
16	1.400070003500175E-4	TGTGCTGCGTGGGATCGTACCACTGGTTGGTTCAAGATATTT	CAAWDRTTGWFKIF	TRGV10	.	TRGJP1	14	-1	-1	17
16	1.400070003500175E-4	TGTGCTGCGTGGGATCGGGCTAAGCGCCATAAGAAACTCTTT	CAAWDRAKRHKKLF	TRGV10	.	TRGJ1	14	-1	-1	28
16	1.400070003500175E-4	TGTGCTGCGTGGGATCGGGCCACTGGTTGGTTCAAGATATTT	CAAWDRATGWFKIF	TRGV10	.	TRGJP1	14	-1	-1	19
16	1.400070003500175E-4	TGTGCTGCGTGGGATACGTCCCCGTGGTGGTTCAAGATATTT	CAAWDTSPWWFKIF	TRGV10	.	TRGJP1	18	-1	-1	24
16	1.400070003500175E-4	TGTGCTGCGTGGGACGCCCCCCCCAGTTGGTTCAAGATATTT	CAAWDAPPSWFKIF	TRGV10	.	TRGJP1	13	-1	-1	25
16	1.400070003500175E-4	TGTGCTGCGTGGGACGGGGGCACTGGTTGGTTCAAGATATTT	CAAWDGGTGWFKIF	TRGV10	.	TRGJP1	13	-1	-1	20
16	1.400070003500175E-4	TGTGCTGCGCCAAATTCCCGATGTTATTATAAGAAACTCTTT	CAAPNSRCYYKKLF	TRGV10	.	TRGJ1	8	-1	-1	23
16	1.400070003500175E-4	TGTGCCTTGTGGGAGGTGCTTCTTAATTATAAGAAACTCTTT	CALWEVLLNYKKLF	TRGV9	.	TRGJ1	18	-1	-1	25
16	1.400070003500175E-4	TGTGCCTTGTGGGAGGTACCCCATTATTATAAGAAACTCTTT	CALWEVPHYYKKLF	TRGV9	.	TRGJ1	16	-1	-1	22
16	1.400070003500175E-4	TGTGCCACCTGGGATTATCCCACTGGTTGGTTCAAGATATTT	CATWDYPTGWFKIF	TRGV8	.	TRGJP1	14	-1	-1	15
16	1.400070003500175E-4	TGTGCCACCTGGGACAGTACCACTGGTTGGTTCAAGATATTT	CATWDSTTGWFKIF	TRGV5	.	TRGJP1	16	-1	-1	17
16	1.400070003500175E-4	TGTGCCACCTGGGACAGAGGCACTGGTTGGTTCAAGATATTT	CATWDRGTGWFKIF	TRGV3	.	TRGJP1	16	-1	-1	20
16	1.400070003500175E-4	TGTGCCACCTGGGAACCTGGGGTTCAATATAAGAAACTCTTT	CATWEPGVQYKKLF	TRGV8	.	TRGJ1	13	-1	-1	27
16	1.400070003500175E-4	TGTGCTGCGTGGGTTGGGACTGGTTGGTTCAAGATATTT	CAAWVGTGWFKIF	TRGV10	.	TRGJP1	12	-1	-1	18
16	1.400070003500175E-4	TGTGCTGCGTGGGCCAACACTGGTTGGTTCAAGATATTT	CAAWANTGWFKIF	TRGV10	.	TRGJP1	12	-1	-1	17
16	1.400070003500175E-4	TGTGCTGCGTGGGATTCTACTGGTTGGTTCAAGATATTT	CAAWDSTGWFKIF	TRGV10	.	TRGJP1	15	-1	-1	18
16	1.400070003500175E-4	TGTGCTGCGTGGGATTGCGGGAATTGGATCAAGACGTTT	CAAWDCGNWIKTF	TRGV10	.	TRGJP2	18	-1	-1	22
16	1.400070003500175E-4	TGTGCTGCGTGGGATTATTCGGATTATAAGAAACTCTTT	CAAWDYSDYKKLF	TRGV10	.	TRGJ1	16	-1	-1	22
16	1.400070003500175E-4	TGTGCTGCGTGGGATTATAGTTATTATAAGAAACTCTTT	CAAWDYSYYKKLF	TRGV10	.	TRGJ1	16	-1	-1	20
16	1.400070003500175E-4	TGTGCTGCGTGGGATTATAGGTATTATAAGAAACTCTTT	CAAWDYRYYKKLF	TRGV10	.	TRGJ1	16	-1	-1	21
16	1.400070003500175E-4	TGTGCTGCGTGGGATGGACCCTATTATAAGAAACTCTTT	CAAWDGPYYKKLF	TRGV10	.	TRGJ1	14	-1	-1	21
16	1.400070003500175E-4	TGTGCTGCGTGGGACCGCGAGCCTTGGTTCAAGATATTT	CAAWDREPWFKIF	TRGV10	.	TRGJP1	13	-1	-1	23
16	1.400070003500175E-4	TGTGCTGCGTGGGACAAGGGTTATTATAAGAAACTCTTT	CAAWDKGYYKKLF	TRGV10	.	TRGJ1	13	-1	-1	20
16	1.400070003500175E-4	TGTGCTGCGTGGGAGTGCCTTTATTATAAGAAACTCTTT	CAAWECLYYKKLF	TRGV10	.	TRGJ1	13	-1	-1	20
16	1.400070003500175E-4	TGTGCTGCGTGGGAATCCACTGGTTGGTTCAAGATATTT	CAAWESTGWFKIF	TRGV10	.	TRGJP1	13	-1	-1	8
16	1.400070003500175E-4	TGTGCTGCGTGGGAAACCTGTTATTATAAGAAACTCTTT	CAAWETCYYKKLF	TRGV10	.	TRGJ1	13	-1	-1	20
16	1.400070003500175E-4	TGTGCTGCGTGGAGTCTACTTGGGGGGTTCAAGATATTT	CAAWSLLGGFKIF	TRGV10	.	TRGJP1	11	-1	-1	25
16	1.400070003500175E-4	TGTGCTGCGGGGACCACCACTGGTTGGTTCAAGATATTT	CAAGTTTGWFKIF	TRGV10	.	TRGJP1	12	-1	-1	15
16	1.400070003500175E-4	TGTGCCTTGTGGGCCAGGATCTATTATAAGAAACTCTTT	CALWARIYYKKLF	TRGV9	.	TRGJ1	12	-1	-1	21
16	1.400070003500175E-4	TGTGCCTTGTGGGAGGTCCGGATTTATAAGAAACTCTTT	CALWEVRIYKKLF	TRGV9	.	TRGJ1	16	-1	-1	23
16	1.400070003500175E-4	TGTGCCTTGTGGGAGGTGCTTGGTTATAAGAAACTCTTT	CALWEVLGYKKLF	TRGV9	.	TRGJ1	18	-1	-1	23
16	1.400070003500175E-4	TGTGCCTTGTGGGAGGTGCCTGGGTATAAGAAACTCTTT	CALWEVPGYKKLF	TRGV9	.	TRGJ1	18	-1	-1	24
16	1.400070003500175E-4	TGTGCCTTGTGGGAGGTGCCCTATTATAAGAAACTCTTT	CALWEVPYYKKLF	TRGV9	.	TRGJ1	21	-1	-1	21
16	1.400070003500175E-4	TGTGCCTTGTGGGAGGTGCATTATTATAAGAAACTCTTT	CALWEVHYYKKLF	TRGV9	.	TRGJ1	19	-1	-1	19
16	1.400070003500175E-4	TGTGCCACCTGGGACCCGAATTATTATAAGAAACTCTTT	CATWDPNYYKKLF	TRGV4	.	TRGJ1	13	-1	-1	16
16	1.400070003500175E-4	TGTGCCACCTGGGACGCCGCTGGTTGGTTCAAGATATTT	CATWDAAGWFKIF	TRGV2	.	TRGJP1	15	-1	-1	16
16	1.400070003500175E-4	TGTGCCACCTGGGACAGGCCTGGTTGGTTCAAGATATTT	CATWDRPGWFKIF	TRGV3	.	TRGJP1	21	-1	-1	19
16	1.400070003500175E-4	TGTGCTGCCTACCAGCATTATTATAAGAAACTCTTT	CAAYQHYYKKLF	TRGV10	.	TRGJ1	7	-1	-1	16
16	1.400070003500175E-4	TGTGCTGCCAATACCACTGGTTGGTTCAAGATATTT	CAANTTGWFKIF	TRGV10	.	TRGJP1	7	-1	-1	10
16	1.400070003500175E-4	TGTGCTGCGTGTCGAAGGGGTTGGTTCAAGATATTT	CAACRRGWFKIF	TRGV10	.	TRGJP1	10	-1	-1	18
16	1.400070003500175E-4	TGTGCTGCGTGGGTGGGTTATTATAAGAAACTCTTT	CAAWVGYYKKLF	TRGV10	.	TRGJ1	12	-1	-1	17
16	1.400070003500175E-4	TGTGCTGCGTGGGCCCCCAACTATAAGAAACTCTTT	CAAWAPNYKKLF	TRGV10	.	TRGJ1	12	-1	-1	21
16	1.400070003500175E-4	TGTGCTGCGTGGGCATTTTATTATAAGAAACTCTTT	CAAWAFYYKKLF	TRGV10	.	TRGJ1	16	-1	-1	17
16	1.400070003500175E-4	TGTGCTGCGTGGGGTGGGGGTTATAAGAAACTCTTT	CAAWGGGYKKLF	TRGV10	.	TRGJ1	12	-1	-1	20
16	1.400070003500175E-4	TGTGCTGCGTGGGGCCTTTATTATAAGAAACTCTTT	CAAWGLYYKKLF	TRGV10	.	TRGJ1	12	-1	-1	17
16	1.400070003500175E-4	TGTGCTGCGTGGGGCCCTGGTTGGTTCAAGATATTT	CAAWGPGWFKIF	TRGV10	.	TRGJP1	12	-1	-1	16
16	1.400070003500175E-4	TGTGCTGCGTGGGGAACTGGTTGGTTCAAGATATTT	CAAWGTGWFKIF	TRGV10	.	TRGJP1	12	-1	-1	15
16	1.400070003500175E-4	TGTGCTGCGTGGGATTTAGGTTGGTTCAAGATATTT	CAAWDLGWFKIF	TRGV10	.	TRGJP1	15	-1	-1	18
16	1.400070003500175E-4	TGTGCTGCGTGGGATTATACGGATAAGAAACTCTTT	CAAWDYTDKKLF	TRGV10	.	TRGJ1	16	-1	-1	22
16	1.400070003500175E-4	TGTGCTGCGTGGGATCTATATTATAAGAAACTCTTT	CAAWDLYYKKLF	TRGV10	.	TRGJ1	14	-1	-1	18
16	1.400070003500175E-4	TGTGCTGCGTGGGATACTTCTTATAAGAAACTCTTT	CAAWDTSYKKLF	TRGV10	.	TRGJ1	14	-1	-1	17
16	1.400070003500175E-4	TGTGCTGCGTGGGACTTCGGTTATAAGAAACTCTTT	CAAWDFGYKKLF	TRGV10	.	TRGJ1	13	-1	-1	20
16	1.400070003500175E-4	TGTGCTGCGTGGGAACTTCGTTGGTTCAAGATATTT	CAAWELRWFKIF	TRGV10	.	TRGJP1	13	-1	-1	19
16	1.400070003500175E-4	TGTGCTGCACACGGTAAGGGTTGGTTCAAGATATTT	CAAHGKGWFKIF	TRGV10	.	TRGJP1	7	-1	-1	18
16	1.400070003500175E-4	TGTGCCTTGTGGGCGAATTATTATAAGAAACTCTTT	CALWANYYKKLF	TRGV9	.	TRGJ1	12	-1	-1	13
16	1.400070003500175E-4	TGTGCCTTGTGGGAGGTGCGAGATAAGAAACTCTTT	CALWEVRDKKLF	TRGV9	.	TRGJ1	18	-1	-1	22
16	1.400070003500175E-4	TGTGCCTCAAGCGCCGATTATTATAAGAAACTCTTT	CASSADYYKKLF	TRGV9	.	TRGJ1	6	-1	-1	16
16	1.400070003500175E-4	TGTGCCCCCGACTTGTCTTATTATAAGAAACTCTTT	CAPDLSYYKKLF	TRGV9	.	TRGJ1	5	-1	-1	17
16	1.400070003500175E-4	TGTGCCGTCCGACCGAATTATTATAAGAAACTCTTT	CAVRPNYYKKLF	TRGV10	.	TRGJ1	4	-1	-1	13
16	1.400070003500175E-4	TGTGCCACCTGTGCTCGCGGGGGAGTGGGACTCTTT	CATCARGGVGLF	TRGV4	.	TRGJ1	10	-1	-1	29
16	1.400070003500175E-4	TGTGCCACCTGGGATGACCGGGAGGTTGGGCTCTTT	CATWDDREVGLF	TRGV4	.	TRGJ1	15	-1	-1	30
16	1.400070003500175E-4	TGTGCCACCTGGGACGGGCTACGTAAGAAACTCTTT	CATWDGLRKKLF	TRGV2	.	TRGJ1	18	-1	-1	23
16	1.400070003500175E-4	TGTGCCACCTGGGACGGGCAATATAAGAAACTCTTT	CATWDGQYKKLF	TRGV2	.	TRGJ1	18	-1	-1	21
16	1.400070003500175E-4	TGTGCCACCTGGGACAGGCTTATTTTTGGACTCTTT	CATWDRLIFGLF	TRGV5	.	TRGJ1	18	-1	-1	29
16	1.400070003500175E-4	TGTGCCACCTGGGACAGGCCGTTCAGGAAACTCTTT	CATWDRPFRKLF	TRGV5	.	TRGJ1	19	-1	-1	26
16	1.400070003500175E-4	TGTGCTGCGTGTTTACGTTGGTTCAAGATATTT	CAACLRWFKIF	TRGV10	.	TRGJP1	10	-1	-1	16
16	1.400070003500175E-4	TGTGCTGCGTGGGTTGACTATAAGAAACTCTTT	CAAWVDYKKLF	TRGV10	.	TRGJ1	12	-1	-1	18
16	1.400070003500175E-4	TGTGCTGCGTGGGTACATGGGTTCAAGATATTT	CAAWVHGFKIF	TRGV10	.	TRGJP1	12	-1	-1	19
16	1.400070003500175E-4	TGTGCTGCGTGGGATTTCCCTCCGAAACTCTTT	CAAWDFPPKLF	TRGV10	.	TRGJ1	15	-1	-1	23
16	1.400070003500175E-4	TGTGCTGCGTGGGATTTATATAAGAAACTCTTT	CAAWDLYKKLF	TRGV10	.	TRGJ1	15	-1	-1	12
16	1.400070003500175E-4	TGTGCTGCGTGGGATTCTCATAAGAAACTCTTT	CAAWDSHKKLF	TRGV10	.	TRGJ1	15	-1	-1	13
16	1.400070003500175E-4	TGTGCTGCGTGGGATAAAAGGTTCAAGATATTT	CAAWDKRFKIF	TRGV10	.	TRGJP1	14	-1	-1	19
16	1.400070003500175E-4	TGTGCTGCGTGGGACCGGTGGTTCAAGATATTT	CAAWDRWFKIF	TRGV10	.	TRGJP1	13	-1	-1	18
16	1.400070003500175E-4	TGTGCTGCGTGGGACAGACCTAAGAAACTCTTT	CAAWDRPKKLF	TRGV10	.	TRGJ1	13	-1	-1	20
16	1.400070003500175E-4	TGTGCTGCGGGGGGGGGTTGGTTCAAGATATTT	CAAGGGWFKIF	TRGV10	.	TRGJP1	12	-1	-1	15
16	1.400070003500175E-4	TGTGCCTTGTGGGTTTATTATAAGAAACTCTTT	CALWVYYKKLF	TRGV9	.	TRGJ2	12	-1	-1	14
16	1.400070003500175E-4	TGTGCCTTGTGGGTTAGCTATAAGAAACTCTTT	CALWVSYKKLF	TRGV9	.	TRGJ1	12	-1	-1	18
16	1.400070003500175E-4	TGTGCCTTGTGGGAGTGTTTTAAGAAACTCTTT	CALWECFKKLF	TRGV9	.	TRGJ1	14	-1	-1	17
16	1.400070003500175E-4	TGTGCCTTGCCCTATTATTATAAGAAACTCTTT	CALPYYYKKLF	TRGV9	.	TRGJ1	8	-1	-1	13
16	1.400070003500175E-4	TGTGCCACCTGGGATGGGCGGAATGAACTCTTT	CATWDGRNELF	TRGV4	.	TRGJ1	18	-1	-1	25
16	1.400070003500175E-4	TGTGCCACCTGGGATGATACTGGGAAACTCTTT	CATWDDTGKLF	TRGV4	.	TRGJ1	15	-1	-1	23
16	1.400070003500175E-4	TGTGCCACCTGGGACGCGTATAAGAAACTCTTT	CATWDAYKKLF	TRGV2	.	TRGJ1	15	-1	-1	18
16	1.400070003500175E-4	TGTGCCACCTGGGACGGGCCTAAGAAACTCTTT	CATWDGPKKLF	TRGV2	.	TRGJ1	19	-1	-1	20
16	1.400070003500175E-4	TGTGCCACCGCAGCCACAGGAGAGGGACTCTTT	CATAATGEGLF	TRGV2	.	TRGJ1	8	-1	-1	26
16	1.400070003500175E-4	TGTGCTGCGTTACGGTATAAGAAACTCTTT	CAALRYKKLF	TRGV10	.	TRGJ1	9	-1	-1	15
16	1.400070003500175E-4	TGTGCTGCGTGGGTCTATAAGAAACTCTTT	CAAWVYKKLF	TRGV10	.	TRGJ1	12	-1	-1	15
16	1.400070003500175E-4	TGTGCTGCGTGGGATTTAAAGAAACTCTTT	CAAWDLKKLF	TRGV10	.	TRGJ1	15	-1	-1	15
16	1.400070003500175E-4	TGTGCTGCGTGGGAGTATAAGAAACTCTTT	CAAWEYKKLF	TRGV10	.	TRGJ1	16	-1	-1	15
16	1.400070003500175E-4	TGTGCTGCGCAATTAAATAAGAAACTCTTT	CAAQLNKKLF	TRGV10	.	TRGJ1	8	-1	-1	10
16	1.400070003500175E-4	TGTGCTGCGGGTGGTTGGTTCAAGATATTT	CAAGGWFKIF	TRGV10	.	TRGJP1	8	-1	-1	11
16	1.400070003500175E-4	TGTGCTGCGTGGGCTAAGAAACTCTTT	CAAWAKKLF	TRGV10	.	TRGJ1	12	-1	-1	14
16	1.400070003500175E-4	TGTGCCACCTGGGACGGGCGACTCTTT	CATWDGRLF	TRGV2	.	TRGJ1	18	-1	-1	20
16	1.400070003500175E-4	TGTGCTGCGTGGGATTCCCTCTTT	CAAWDSLF	TRGV10	.	TRGJ1	15	-1	-1	18
16	1.400070003500175E-4	TGTGGGTTTTGGTTCAAGATATTT	CGFWFKIF	TRGV10	.	TRGJP1	3	-1	-1	8
16	1.400070003500175E-4	TGTGCTCCCAAGAAACTCTTT	CAPKKLF	TRGV5	.	TRGJ1	4	-1	-1	9
16	1.400070003500175E-4	TGTGCCCAACTCTTT	CAQLF	TRGV4	.	TRGJ1	5	-1	-1	7
15	1.312565628281414E-4	TGTGCTGCGTGGGATTATAAAGCGAATTCTCCTTGGTGTACCACTGGTTGGTTCAAGATATTT	CAAWDYKANSPWCTTGWFKIF	TRGV10	.	TRGJP1	16	-1	-1	38
15	1.312565628281414E-4	TGTGCTGCGTGGGATTCACACCAATTAAACTATACCACTGGTTGGTTCAAGATATTT	CAAWDSHQLNYTTGWFKIF	TRGV10	.	TRGJP1	15	-1	-1	30
15	1.312565628281414E-4	TGTGCCTTGTGGGAGGTGCTCTTGGTCCCCATCCTGAATTATTATAAGAAACTCTTT	CALWEVLLVPILNYYKKLF	TRGV9	.	TRGJ1	18	-1	-1	35
15	1.312565628281414E-4	TGTGCTGCGTGGGGAAGGGGTCGAGGAGGGGATAGTGATTGGATCAAGACGTTT	CAAWGRGRGGDSDWIKTF	TRGV10	.	TRGJP2	12	-1	-1	32
15	1.312565628281414E-4	TGTGCTGCGTGGGATTGTCATATTCGGGGCCCCACTGGTTGGTTCAAGATATTT	CAAWDCHIRGPTGWFKIF	TRGV10	.	TRGJP1	15	-1	-1	31
15	1.312565628281414E-4	TGTGCTGCCTCGCCCACCCCCGTTGGTATCGCTGGTTGGTTCAAGATATTT	CAASPTPVGIAGWFKIF	TRGV10	.	TRGJP1	7	-1	-1	31
15	1.312565628281414E-4	TGTGCTGCGTGGGCATACATTGGGGGTAGTGAAGGGTCGGTCAAGACGTTT	CAAWAYIGGSEGSVKTF	TRGV10	.	TRGJP2	12	-1	-1	40
15	1.312565628281414E-4	TGTGCTGCGTGGGGAGCAAAAGGCTATACCACTGGTTGGTTCAAGATATTT	CAAWGAKGYTTGWFKIF	TRGV10	.	TRGJP1	12	-1	-1	24
15	1.312565628281414E-4	TGTGCTGCGTGGGATTTTGCACATTTCATGGGTTATTATAAGAAACTCTTT	CAAWDFAHFMGYYKKLF	TRGV10	.	TRGJ1	15	-1	-1	32
15	1.312565628281414E-4	TGTGCTGCGTGGGATTTCTTCCCCTTTGAAGCTCTGGATAAGAAACTCTTT	CAAWDFFPFEALDKKLF	TRGV10	.	TRGJ1	15	-1	-1	37
15	1.312565628281414E-4	TGTGCTGCGTGGGATTGGGGGGGTTTGCCCACTGGTTGGTTCAAGATATTT	CAAWDWGGLPTGWFKIF	TRGV10	.	TRGJP1	15	-1	-1	28
15	1.312565628281414E-4	TGTGCTGCGTGGGATTATGTCATATATACCACTGGTTGGTTCAAGATATTT	CAAWDYVIYTTGWFKIF	TRGV10	.	TRGJP1	22	-1	-1	22
15	1.312565628281414E-4	TGTGCCTTGTGGGAGGTGCAGCCCCCTAATTTTTATTATAAGAAACTCTTT	CALWEVQPPNFYYKKLF	TRGV9	.	TRGJ1	25	-1	-1	32
15	1.312565628281414E-4	TGTGCCACCTGGGACGGGGTTGTTCTGACCACTGGTTGGTTCAAGATATTT	CATWDGVVLTTGWFKIF	TRGV2	.	TRGJP1	17	-1	-1	27
15	1.312565628281414E-4	TGTGCTGCTTCCACCGGGAAAAATACCACTGGTTGGTTCAAGATATTT	CAASTGKNTTGWFKIF	TRGV10	.	TRGJP1	7	-1	-1	22
15	1.312565628281414E-4	TGTGCTGCGTGGGGTACCCCACCCACCACTGGTTGGTTCAAGATATTT	CAAWGTPPTTGWFKIF	TRGV10	.	TRGJP1	12	-1	-1	24
15	1.312565628281414E-4	TGTGCTGCGTGGGATTACCGAAATACCACTGGTTGGTTCAAGATATTT	CAAWDYRNTTGWFKIF	TRGV10	.	TRGJP1	28	-1	-1	22
15	1.312565628281414E-4	TGTGCTGCGTGGAAGATGCGGGTTACCACTGGTTGGTTCAAGATATTT	CAAWKMRVTTGWFKIF	TRGV10	.	TRGJP1	11	-1	-1	23
15	1.312565628281414E-4	TGTGCTGCGTGGAAAACCCCCTATACCACTGGTTGGTTCAAGATATTT	CAAWKTPYTTGWFKIF	TRGV10	.	TRGJP1	11	-1	-1	21
15	1.312565628281414E-4	TGTGCCTTGTGGGAGGTCCCAGGTATGGTCGGTTGGTTCAAGATATTT	CALWEVPGMVGWFKIF	TRGV9	.	TRGJP1	16	-1	-1	30
15	1.312565628281414E-4	TGTGCCTTGTGGGAGGTGCTGGGGTTGGGCAAAAAAATCAAGGTATTT	CALWEVLGLGKKIKVF	TRGV9	.	TRGJP	18	-1	-1	23
15	1.312565628281414E-4	TGTGCCTTGTGGGAGGGGATGGGGGCCACTGGTTGGTTCAAGATATTT	CALWEGMGATGWFKIF	TRGV9	.	TRGJP1	15	-1	-1	25
15	1.312565628281414E-4	TGTGCCACCTGGGACGGGCTAGGAGCCACTGGTTGGTTCAAGATATTT	CATWDGLGATGWFKIF	TRGV2	.	TRGJP1	18	-1	-1	25
15	1.312565628281414E-4	TGTGCCACCTGGGACGGGCCGTGGACCACTGGTTGGTTCAAGATATTT	CATWDGPWTTGWFKIF	TRGV2	.	TRGJP1	19	-1	-1	24
15	1.312565628281414E-4	TGTGCCACCTGGGACAGGCGGGACACCACTGGTTGGTTCAAGATATTT	CATWDRRDTTGWFKIF	TRGV3	.	TRGJP1	18	-1	-1	24
15	1.312565628281414E-4	TGTGCTGCGTCACGGGTCGATACCACTGGTTGGTTCAAGATATTT	CAASRVDTTGWFKIF	TRGV10	.	TRGJP1	9	-1	-1	19
15	1.312565628281414E-4	TGTGCTGCGTGGCCTTCCCTCAAGGTGGAATATAAGAAACTCTTT	CAAWPSLKVEYKKLF	TRGV10	.	TRGJ1	11	-1	-1	30
15	1.312565628281414E-4	TGTGCTGCGTGGCACAATCATAGTAGTGATTGGATCAAGACGTTT	CAAWHNHSSDWIKTF	TRGV10	.	TRGJP2	11	-1	-1	19
15	1.312565628281414E-4	TGTGCTGCGTGGGTCAGAGCAGGCTTCGATTATAAGAAACTCTTT	CAAWVRAGFDYKKLF	TRGV10	.	TRGJ1	12	-1	-1	28
15	1.312565628281414E-4	TGTGCTGCGTGGGATTTCCGGGTCACTGGTTGGTTCAAGATATTT	CAAWDFRVTGWFKIF	TRGV10	.	TRGJP1	15	-1	-1	23
15	1.312565628281414E-4	TGTGCTGCGTGGGATTTATTATCAGCTGGTTGGTTCAAGATATTT	CAAWDLLSAGWFKIF	TRGV10	.	TRGJP1	15	-1	-1	16
15	1.312565628281414E-4	TGTGCTGCGTGGGATTATGGGCCCACTGGTTGGTTCAAGATATTT	CAAWDYGPTGWFKIF	TRGV10	.	TRGJP1	16	-1	-1	22
15	1.312565628281414E-4	TGTGCTGCGTGGGATTATACGGCCACTGGTTGGTTCAAGATATTT	CAAWDYTATGWFKIF	TRGV10	.	TRGJP1	16	-1	-1	22
15	1.312565628281414E-4	TGTGCTGCGTGGGATTATAACGGGGCTGGTTGGTTCAAGATATTT	CAAWDYNGAGWFKIF	TRGV10	.	TRGJP1	16	-1	-1	25
15	1.312565628281414E-4	TGTGCTGCGTGGGATCCCTGGAGTACTGGTTGGTTCAAGATATTT	CAAWDPWSTGWFKIF	TRGV10	.	TRGJP1	14	-1	-1	24
15	1.312565628281414E-4	TGTGCTGCGTGGGATCCATATACCACTGGTTGGTTCAAGATATTT	CAAWDPYTTGWFKIF	TRGV10	.	TRGJP1	14	-1	-1	17
15	1.312565628281414E-4	TGTGCTGCGTGGGATGCCCCTACCACTGGTTGGTTCAAGATATTT	CAAWDAPTTGWFKIF	TRGV10	.	TRGJP1	14	-1	-1	20
15	1.312565628281414E-4	TGTGCTGCGTGGGACCCCCCCTCGGGTGGTTGGTTCAAGATATTT	CAAWDPPSGGWFKIF	TRGV10	.	TRGJP1	13	-1	-1	26
15	1.312565628281414E-4	TGTGCTGCGTGGGACCATTATACCACTGGTTGGTTCAAGATATTT	CAAWDHYTTGWFKIF	TRGV10	.	TRGJP1	13	-1	-1	18
15	1.312565628281414E-4	TGTGCTGCGTGGGACGTTAATACCACTGGTTGGTTCAAGATATTT	CAAWDVNTTGWFKIF	TRGV10	.	TRGJP1	13	-1	-1	19
15	1.312565628281414E-4	TGTGCCTTGTGGGAGGTGTCCCATAATTATTATAAGAAACTCTTT	CALWEVSHNYYKKLF	TRGV9	.	TRGJ1	17	-1	-1	24
15	1.312565628281414E-4	TGTGCCTTGTGGGAGGTGCCCCCGAATTATTATAAGAAACTCTTT	CALWEVPPNYYKKLF	TRGV9	.	TRGJ1	21	-1	-1	22
15	1.312565628281414E-4	TGTGCCTTGTGGGAGGTGCATCCTCATTATTATAAGAAACTCTTT	CALWEVHPHYYKKLF	TRGV9	.	TRGJ1	24	-1	-1	25
15	1.312565628281414E-4	TGTGCCTTGTGGGAGGTGCAGGTGGACGATTATAAGAAACTCTTT	CALWEVQVDDYKKLF	TRGV9	.	TRGJ1	19	-1	-1	28
15	1.312565628281414E-4	TGTGCCTTGTGGGAGGTGAGATCGAATTATTATAAGAAACTCTTT	CALWEVRSNYYKKLF	TRGV9	.	TRGJ1	17	-1	-1	21
15	1.312565628281414E-4	TGTGCTGCGTGGCCAGGGGGCACTGGTTGGTTCAAGATATTT	CAAWPGGTGWFKIF	TRGV10	.	TRGJP1	11	-1	-1	20
15	1.312565628281414E-4	TGTGCTGCGTGGGTCGAGATCACTTATTATAAGAAACTCTTT	CAAWVEITYYKKLF	TRGV10	.	TRGJ1	12	-1	-1	23
15	1.312565628281414E-4	TGTGCTGCGTGGGTATATACCACTGGTTGGTTCAAGATATTT	CAAWVYTTGWFKIF	TRGV10	.	TRGJP1	19	-1	-1	11
15	1.312565628281414E-4	TGTGCTGCGTGGGCCCACCGGAGTTATTATAAGAAACTCTTT	CAAWAHRSYYKKLF	TRGV10	.	TRGJ1	12	-1	-1	20
15	1.312565628281414E-4	TGTGCTGCGTGGGCCGGAGGGGATGATTGGATCAAGACGTTT	CAAWAGGDDWIKTF	TRGV10	.	TRGJP2	12	-1	-1	23
15	1.312565628281414E-4	TGTGCTGCGTGGGGCCGAAGGGGTTATTATAAGAAACTCTTT	CAAWGRRGYYKKLF	TRGV10	.	TRGJ1	12	-1	-1	23
15	1.312565628281414E-4	TGTGCTGCGTGGGATTATAGCCATCATTATAAGAAACTCTTT	CAAWDYSHHYKKLF	TRGV10	.	TRGJ1	16	-1	-1	22
15	1.312565628281414E-4	TGTGCTGCGTGGGATTACCCCACTGGTTGGTTCAAGATATTT	CAAWDYPTGWFKIF	TRGV10	.	TRGJP1	17	-1	-1	19
15	1.312565628281414E-4	TGTGCTGCGTGGGATTACCCAGTAATAACTAAGAAACTCTTT	CAAWDYPVITKKLF	TRGV10	.	TRGJ1	17	-1	-1	29
15	1.312565628281414E-4	TGTGCTGCGTGGGATGCCACGAATTATTATAAGAAACTCTTT	CAAWDATNYYKKLF	TRGV10	.	TRGJ1	14	-1	-1	19
15	1.312565628281414E-4	TGTGCTGCGTGGGATGATACCACTGGTTGGTTCAAGATATTT	CAAWDDTTGWFKIF	TRGV10	.	TRGJP1	14	-1	-1	8
15	1.312565628281414E-4	TGTGCTGCGTGGGATGAGTCTCCTGGTTGGTTCAAGATATTT	CAAWDESPGWFKIF	TRGV10	.	TRGJP1	14	-1	-1	22
15	1.312565628281414E-4	TGTGCTGCGTGGGACCAGGCGAATTATTATAAGAAACTCTTT	CAAWDQANYYKKLF	TRGV10	.	TRGJ1	13	-1	-1	19
15	1.312565628281414E-4	TGTGCTGCGTGGGACACTACCACTGGTTGGTTCAAGATATTT	CAAWDTTTGWFKIF	TRGV10	.	TRGJP1	13	-1	-1	17
15	1.312565628281414E-4	TGTGCTGCGTGGGAGCGTACCACTGGTTGGTTCAAGATATTT	CAAWERTTGWFKIF	TRGV10	.	TRGJP1	13	-1	-1	17
15	1.312565628281414E-4	TGTGCTGCGCTAATAACCAACACTGGTTGGTTCAAGATATTT	CAALITNTGWFKIF	TRGV10	.	TRGJP1	8	-1	-1	20
15	1.312565628281414E-4	TGTGCCTTGTGGGATTTCACCACTGGTTGGTTCAAGATATTT	CALWDFTTGWFKIF	TRGV9	.	TRGJP1	13	-1	-1	8
15	1.312565628281414E-4	TGTGCCTTGTGGGAGGTGCGGACTGGTTGGTTCAAGATATTT	CALWEVRTGWFKIF	TRGV9	.	TRGJP1	18	-1	-1	21
15	1.312565628281414E-4	TGTGCCTTGTGGGAGGTGAATATACATTATAAGAAACTCTTT	CALWEVNIHYKKLF	TRGV9	.	TRGJ1	17	-1	-1	25
15	1.312565628281414E-4	TGTGCCTTGTGGGAGGATACGAATTATTATAAGAAACTCTTT	CALWEDTNYYKKLF	TRGV9	.	TRGJ1	15	-1	-1	16
15	1.312565628281414E-4	TGTGCCGCCATGGGGAATACCACTGGTTGGTTCAAGATATTT	CAAMGNTTGWFKIF	TRGV10	.	TRGJP1	7	-1	-1	16
15	1.312565628281414E-4	TGTGCCACCTGGGGCTATACCACTGGTTGGTTCAAGATATTT	CATWGYTTGWFKIF	TRGV3	.	TRGJP1	12	-1	-1	15
15	1.312565628281414E-4	TGTGCCACCTGGGACGGGCGCGATTATTATAAGAAACTCTTT	CATWDGRDYYKKLF	TRGV2	.	TRGJ1	21	-1	-1	22
15	1.312565628281414E-4	TGTGCCACCTGGGACGGGCGGGGTTATTATAAGAAACTCTTT	CATWDGRGYYKKLF	TRGV2	.	TRGJ1	18	-1	-1	23
15	1.312565628281414E-4	TGTGCCACCTGGGACGGAGCCACTGGTTGGTTCAAGATATTT	CATWDGATGWFKIF	TRGV2	.	TRGJP1	20	-1	-1	19
15	1.312565628281414E-4	TGTGCCACCTGGGACAGGCCGGGTGATTGGATCAAGACGTTT	CATWDRPGDWIKTF	TRGV3	.	TRGJP2	19	-1	-1	22
15	1.312565628281414E-4	TGTGCCACCTGGGAACTTACCACTGGTTGGTTCAAGATATTT	CATWELTTGWFKIF	TRGV8	.	TRGJP1	13	-1	-1	17
15	1.312565628281414E-4	TGTGCTGCGTGGCTTACCACTGGTTGGTTCAAGATATTT	CAAWLTTGWFKIF	TRGV10	.	TRGJP1	11	-1	-1	14
15	1.312565628281414E-4	TGTGCTGCGTGGGTCCACACTGGTTGGTTCAAGATATTT	CAAWVHTGWFKIF	TRGV10	.	TRGJP1	12	-1	-1	17
15	1.312565628281414E-4	TGTGCTGCGTGGGCGACGAATTATTATAAGAAACTCTTT	CAAWATNYYKKLF	TRGV10	.	TRGJ1	12	-1	-1	16
15	1.312565628281414E-4	TGTGCTGCGTGGGGCTTGAATTATTATAAGAAACTCTTT	CAAWGLNYYKKLF	TRGV10	.	TRGJ1	12	-1	-1	17
15	1.312565628281414E-4	TGTGCTGCGTGGGGCCCGAATTATTATAAGAAACTCTTT	CAAWGPNYYKKLF	TRGV10	.	TRGJ1	12	-1	-1	16
15	1.312565628281414E-4	TGTGCTGCGTGGGGGTTCACTGGTTGGTTCAAGATATTT	CAAWGFTGWFKIF	TRGV10	.	TRGJP1	12	-1	-1	17
15	1.312565628281414E-4	TGTGCTGCGTGGGATTTCTCTGGTTGGTTCAAGATATTT	CAAWDFSGWFKIF	TRGV10	.	TRGJP1	15	-1	-1	19
15	1.312565628281414E-4	TGTGCTGCGTGGGATTTGGGATATTATAAGAAACTCTTT	CAAWDLGYYKKLF	TRGV10	.	TRGJ1	15	-1	-1	21
15	1.312565628281414E-4	TGTGCTGCGTGGGATTTAAGGTATTATAAGAAACTCTTT	CAAWDLRYYKKLF	TRGV10	.	TRGJ1	15	-1	-1	21
15	1.312565628281414E-4	TGTGCTGCGTGGGATTCTGTTTATTATAAGAAACTCTTT	CAAWDSVYYKKLF	TRGV10	.	TRGJ1	15	-1	-1	20
15	1.312565628281414E-4	TGTGCTGCGTGGGATTCCCCCTGTTACAAGAAACTCTTT	CAAWDSPCYKKLF	TRGV10	.	TRGJ1	15	-1	-1	23
15	1.312565628281414E-4	TGTGCTGCGTGGGATTCAGGAGATTACAAGAAACTCTTT	CAAWDSGDYKKLF	TRGV10	.	TRGJ2	15	-1	-1	22
15	1.312565628281414E-4	TGTGCTGCGTGGGATTCAAATTATTATAAGAAACTCTTT	CAAWDSNYYKKLF	TRGV10	.	TRGJ1	15	-1	-1	13
15	1.312565628281414E-4	TGTGCTGCGTGGGATTATTCTTCTTATAAGAAACTCTTT	CAAWDYSSYKKLF	TRGV10	.	TRGJ1	16	-1	-1	20
15	1.312565628281414E-4	TGTGCTGCGTGGGATCCCCCTGGTTGGTTCAAGATATTT	CAAWDPPGWFKIF	TRGV10	.	TRGJP1	14	-1	-1	13
15	1.312565628281414E-4	TGTGCTGCGTGGGATCCGGCCCCGAATAAGAAACTCTTT	CAAWDPAPNKKLF	TRGV10	.	TRGJ1	14	-1	-1	25
15	1.312565628281414E-4	TGTGCTGCGTGGGATATCCCCCAATATAAGAAACTCTTT	CAAWDIPQYKKLF	TRGV10	.	TRGJ1	14	-1	-1	24
15	1.312565628281414E-4	TGTGCTGCGTGGGATAGTAGTTATTATAAGAAACTCTTT	CAAWDSSYYKKLF	TRGV10	.	TRGJ1	14	-1	-1	20
15	1.312565628281414E-4	TGTGCTGCGTGGGATAGGAGGGGTTGGTTCAAGATATTT	CAAWDRRGWFKIF	TRGV10	.	TRGJP1	14	-1	-1	21
15	1.312565628281414E-4	TGTGCTGCGTGGGACAACCAACCTTATAAGAAACTCTTT	CAAWDNQPYKKLF	TRGV10	.	TRGJ1	13	-1	-1	23
15	1.312565628281414E-4	TGTGCTGCGTGGGACAAAAGGGCGTATAAGAAACTCTTT	CAAWDKRAYKKLF	TRGV10	.	TRGJ1	13	-1	-1	24
15	1.312565628281414E-4	TGTGCTGCGTGGAATCTTCTTGGTTGGTTCAAGATATTT	CAAWNLLGWFKIF	TRGV10	.	TRGJP1	14	-1	-1	20
15	1.312565628281414E-4	TGTGCTGCGATATATACCACTGGTTGGTTCAAGATATTT	CAAIYTTGWFKIF	TRGV10	.	TRGJP1	8	-1	-1	10
15	1.312565628281414E-4	TGTGCTGCGAACTATACCACTGGTTGGTTCAAGATATTT	CAANYTTGWFKIF	TRGV10	.	TRGJP1	8	-1	-1	12
15	1.312565628281414E-4	TGTGCCTTGTGGGGCACGAATTATTATAAGAAACTCTTT	CALWGTNYYKKLF	TRGV9	.	TRGJ1	12	-1	-1	16
15	1.312565628281414E-4	TGTGCCACCTCTAATACCACTGGTTGGTTCAAGATATTT	CATSNTTGWFKIF	TRGV2	.	TRGJP1	9	-1	-1	13
15	1.312565628281414E-4	TGTGCCACCTGGTATACCACTGGTTGGTTCAAGATATTT	CATWYTTGWFKIF	TRGV8	.	TRGJP1	15	-1	-1	12
15	1.312565628281414E-4	TGTGCCACCTGGGATGGTAATTATTATAAGAAACTCTTT	CATWDGNYYKKLF	TRGV8	.	TRGJ1	14	-1	-1	18
15	1.312565628281414E-4	TGTGCCACCTGGGATGGGCCTGATTATAAGAAACTCTTT	CATWDGPDYKKLF	TRGV4	.	TRGJ1	19	-1	-1	22
15	1.312565628281414E-4	TGTGCCACCTGGGACGGGTCTGGTTGGTTCAAGATATTT	CATWDGSGWFKIF	TRGV2	.	TRGJP1	17	-1	-1	19
15	1.312565628281414E-4	TGTGCCACCTGGGACGGGAGTTATTATAAGAAACTCTTT	CATWDGSYYKKLF	TRGV2	.	TRGJ1	17	-1	-1	17
15	1.312565628281414E-4	TGTGCCACCTGGGACACAAAGCGGAAGTTCAAGATATTT	CATWDTKRKFKIF	TRGV2	.	TRGJP1	14	-1	-1	26
15	1.312565628281414E-4	TGTGCCACCTGGGACAGGCCGGGTTGGTTCAAGATATTT	CATWDRPGWFKIF	TRGV5	.	TRGJP1	19	-1	-1	21
15	1.312565628281414E-4	TGTGCCACCTGGGAACGAACTGGTTGGTTCAAGATATTT	CATWERTGWFKIF	TRGV4	.	TRGJP1	13	-1	-1	18
15	1.312565628281414E-4	TGTGCCACCTATCCTAACACTGGTTGGTTCAAGATATTT	CATYPNTGWFKIF	TRGV8	.	TRGJP1	9	-1	-1	14
15	1.312565628281414E-4	TGTGCTGCGTGTTTTCTTTATTATAAGAAACTCTTT	CAACFLYYKKLF	TRGV10	.	TRGJ1	10	-1	-1	17
15	1.312565628281414E-4	TGTGCTGCGTGGGCCAATTATTATAAGAAACTCTTT	CAAWANYYKKLF	TRGV10	.	TRGJ1	12	-1	-1	15
15	1.312565628281414E-4	TGTGCTGCGTGGGGGGGGAGGTATAAGAAACTCTTT	CAAWGGRYKKLF	TRGV10	.	TRGJ1	12	-1	-1	21
15	1.312565628281414E-4	TGTGCTGCGTGGGATTTGGATTATAAGAAACTCTTT	CAAWDLDYKKLF	TRGV10	.	TRGJ1	15	-1	-1	19
15	1.312565628281414E-4	TGTGCTGCGTGGGATTCCGGTTGGTTCAAGATATTT	CAAWDSGWFKIF	TRGV10	.	TRGJP1	18	-1	-1	18
15	1.312565628281414E-4	TGTGCTGCGTGGGATTGCGGATATAAGAAACTCTTT	CAAWDCGYKKLF	TRGV10	.	TRGJ1	18	-1	-1	21
15	1.312565628281414E-4	TGTGCTGCGTGGGATCGGAATTATAAGAAACTCTTT	CAAWDRNYKKLF	TRGV10	.	TRGJ1	14	-1	-1	19
15	1.312565628281414E-4	TGTGCTGCGTGGGATGGGTATTATAAGAAACTCTTT	CAAWDGYYKKLF	TRGV10	.	TRGJ1	14	-1	-1	18
15	1.312565628281414E-4	TGTGCTGCGTGGGATGGACGCTGGTTCAAGATATTT	CAAWDGRWFKIF	TRGV10	.	TRGJP1	14	-1	-1	21
15	1.312565628281414E-4	TGTGCTGCGTGGGATAGCTATTATAAGAAACTCTTT	CAAWDSYYKKLF	TRGV10	.	TRGJ1	14	-1	-1	18
15	1.312565628281414E-4	TGTGCTGCGTGGATGAATTATTATAAGAAACTCTTT	CAAWMNYYKKLF	TRGV10	.	TRGJ1	11	-1	-1	14
15	1.312565628281414E-4	TGTGCTGCGTGGAGCCCTGGTTGGTTCAAGATATTT	CAAWSPGWFKIF	TRGV10	.	TRGJP1	11	-1	-1	16
15	1.312565628281414E-4	TGTGCTGCGAGGAACACTGGTTGGTTCAAGATATTT	CAARNTGWFKIF	TRGV10	.	TRGJP1	11	-1	-1	14
15	1.312565628281414E-4	TGTGCCTTGTGGGAGGTGATTTATAAGAAACTCTTT	CALWEVIYKKLF	TRGV9	.	TRGJ1	17	-1	-1	20
15	1.312565628281414E-4	TGTGCCTTGTGGGAGGATCCCAATAAGAAACTCTTT	CALWEDPNKKLF	TRGV9	.	TRGJ1	15	-1	-1	22
15	1.312565628281414E-4	TGTGCCACCTGGGACGCTGGTTGGTTCAAGATATTT	CATWDAGWFKIF	TRGV2	.	TRGJP1	15	-1	-1	16
15	1.312565628281414E-4	TGTGCCACCTGGGACGGGGGGTGGTTCAAGATATTT	CATWDGGWFKIF	TRGV2	.	TRGJP1	17	-1	-1	18
15	1.312565628281414E-4	TGTGCCACCTGGGACAGTTATTATAAGAAACTCTTT	CATWDSYYKKLF	TRGV3	.	TRGJ1	16	-1	-1	17
15	1.312565628281414E-4	TGTGCCACCTGGGACAGGCCTTACAAGAAACTCTTT	CATWDRPYKKLF	TRGV5	.	TRGJ1	20	-1	-1	20
15	1.312565628281414E-4	TGTGCCACCTGGGACAGGGGGTATAAGAAACTCTTT	CATWDRGYKKLF	TRGV3	.	TRGJ1	17	-1	-1	21
15	1.312565628281414E-4	TGTGCCACCCCGGGACCCCCCGGTGGGAAACTCTTT	CATPGPPGGKLF	TRGV4	.	TRGJ1	8	-1	-1	26
15	1.312565628281414E-4	TGTGCTGTGAAGCCTGGTTGGTTCAAGATATTT	CAVKPGWFKIF	TRGV10	.	TRGJP1	6	-1	-1	13
15	1.312565628281414E-4	TGTGCTGCCCCCGATTATTATAAGAAACTCTTT	CAAPDYYKKLF	TRGV10	.	TRGJ1	7	-1	-1	13
15	1.312565628281414E-4	TGTGCTGCGTCTTGTTATTATAAGAAACTCTTT	CAASCYYKKLF	TRGV10	.	TRGJ1	9	-1	-1	14
15	1.312565628281414E-4	TGTGCTGCGTGCCCCAATTATAAGAAACTCTTT	CAACPNYKKLF	TRGV10	.	TRGJ1	10	-1	-1	16
15	1.312565628281414E-4	TGTGCTGCGTGGGCCTATCAAAAGAAACTCTTT	CAAWAYQKKLF	TRGV10	.	TRGJ1	12	-1	-1	15
15	1.312565628281414E-4	TGTGCTGCGTGGGATTGGGGTTTCAAGATATTT	CAAWDWGFKIF	TRGV10	.	TRGJP1	15	-1	-1	21
15	1.312565628281414E-4	TGTGCTGCGTGGGATGGTTGGTTCAAGATATTT	CAAWDGWFKIF	TRGV10	.	TRGJP1	14	-1	-1	14
15	1.312565628281414E-4	TGTGCTGCGTGGGATGGCCATAAGAAACTCTTT	CAAWDGHKKLF	TRGV10	.	TRGJ1	14	-1	-1	19
15	1.312565628281414E-4	TGTGCTGCGTGGGATATTTATAAGAAACTCTTT	CAAWDIYKKLF	TRGV10	.	TRGJ1	14	-1	-1	17
15	1.312565628281414E-4	TGTGCTGCGTGGGACTACAATAAGAAACTCTTT	CAAWDYNKKLF	TRGV10	.	TRGJ1	17	-1	-1	19
15	1.312565628281414E-4	TGTGCTGCGTGGGACCGAAATAAGAAACTCTTT	CAAWDRNKKLF	TRGV10	.	TRGJ1	13	-1	-1	19
15	1.312565628281414E-4	TGTGCTGCGTGGGAGGGATGGTTCAAGATATTT	CAAWEGWFKIF	TRGV10	.	TRGJP1	13	-1	-1	15
15	1.312565628281414E-4	TGTGCTGCGGTCGGGTATTATAAGAAACTCTTT	CAAVGYYKKLF	TRGV10	.	TRGJ1	19	-1	-1	15
15	1.312565628281414E-4	TGTGCTGCGGGGCGTTATTATAAGAAACTCTTT	CAAGRYYKKLF	TRGV10	.	TRGJ1	11	-1	-1	14
15	1.312565628281414E-4	TGTGCCTTCCTGAATTATTATAAGAAACTCTTT	CAFLNYYKKLF	TRGV9	.	TRGJ1	7	-1	-1	11
15	1.312565628281414E-4	TGTGCCACCTGGGTTGGTTGGTTCAAGATATTT	CATWVGWFKIF	TRGV2	.	TRGJP1	12	-1	-1	14
15	1.312565628281414E-4	TGTGCCACCTGGGATGGGGATAAGAAACTCTTT	CATWDGDKKLF	TRGV4	.	TRGJ1	17	-1	-1	19
15	1.312565628281414E-4	TGTGCCACCTGGGACGGCAGCCAGAAACTCTTT	CATWDGSQKLF	TRGV2	.	TRGJ1	16	-1	-1	22
15	1.312565628281414E-4	TGTGCCACCTGGGACGGGCGAGGGAAACTCTTT	CATWDGRGKLF	TRGV2	.	TRGJ1	18	-1	-1	23
15	1.312565628281414E-4	TGTGCCACCTGGGACAGGCCGAAGAAACTCTTT	CATWDRPKKLF	TRGV7	.	TRGJ1	19	-1	-1	21
15	1.312565628281414E-4	TGTGCCACCTGGGAATGCAGAGAGAAACTCTTT	CATWECREKLF	TRGV2	.	TRGJ1	13	-1	-1	22
15	1.312565628281414E-4	TGTGCTGTGCAGGTCTGGTTCAAGATATTT	CAVQVWFKIF	TRGV10	.	TRGJP1	6	-1	-1	11
15	1.312565628281414E-4	TGTGCTGCTGGGGGTTGGTTCAAGATATTT	CAAGGWFKIF	TRGV10	.	TRGJP1	11	-1	-1	12
[truncated: 8,219 more rows]
