# Supplementary material for: Dissection of the Human T-Cell Receptor γ Gene Repertoire in the Brain and Peripheral Blood Identifies Age- and Alzheimer's Disease-Associated Clonotype Profiles
Source: Front Immunol. 2020 Jan 29;11:12. doi: 10.3389/fimmu.2020.00012 (PMC7025544; doi:10.3389/fimmu.2020.00012)
Supplement: Supplementary file 5 [file Data_Sheet_2.zip › repertoires_corrected_and_decontaminated/141.txt]

count	freq	cdr3nt	cdr3aa	v	d	j	VEnd	DStart	DEnd	JStart
9678	0.06578258712216475	TGTGCCACCTGGGATACTTCGAATTATTATAAGAAACTCTTT	CATWDTSNYYKKLF	TRGV2	.	TRGJ2	13	-1	-1	13
8950	0.06083427926672603	TGTGCCACCTGGGATGGACAGTATTATAAGAAACTCTTT	CATWDGQYYKKLF	TRGV4	.	TRGJ2	16	-1	-1	21
7573	0.051474636523677786	TGTGCCTTGTGGGAGGGCAGCGGTTATAAGAAACTCTTT	CALWEGSGYKKLF	TRGV9	.	TRGJ2	18	-1	-1	23
6327	0.04300541730956152	TGTGCCACCTGGGATGATAAGAAACTCTTT	CATWDDKKLF	TRGV4	.	TRGJ1	15	-1	-1	13
5491	0.03732301982721705	TGTGCTGCGTGGGATTATCATTATAAGAAACTCTTT	CAAWDYHYKKLF	TRGV10	.	TRGJ2	16	-1	-1	16
5219	0.03547420150760259	TGTGCCTTGTGGGAGAAGGCTTATTATAAGAAACTCTTT	CALWEKAYYKKLF	TRGV9	.	TRGJ1	14	-1	-1	20
3454	0.02347727380863371	TGTGCCACCTGGGACGGGCGTTATTATAAGAAACTCTTT	CATWDGRYYKKLF	TRGV2	.	TRGJ1	18	-1	-1	20
2797	0.019011561911623766	TGTGCCTTGTGGGAGGTGCAAGAGTTGGGCAAAAAAATCAAGGTATTT	CALWEVQELGKKIKVF	TRGV9	.	TRGJP	19	-1	-1	17
2585	0.01757057116251249	TGTGCCTTCCTTTGGTACAATTATTATAAGAAACTCTTT	CAFLWYNYYKKLF	TRGV9	.	TRGJ1	7	-1	-1	18
1966	0.013363150060154566	TGTGCCTTCAAGAAACTCTTT	CAFKKLF	TRGV9	.	TRGJ2	7	-1	-1	9
1675	0.01138518634321409	TGTGCCACCTGGGACAGCCTCCACCATAAGAAACTCTTT	CATWDSLHHKKLF	TRGV7	.	TRGJ2	19	-1	-1	25
1306	0.008877046784619463	TGTGCCACCTGGGTCACGTATTATAAGAAACTCTTT	CATWVTYYKKLF	TRGV4	.	TRGJ1	12	-1	-1	18
1208	0.00821092841946425	TGTGCCTTGTGGGAGGTGCAGAGTTATAAGAAACTCTTT	CALWEVQSYKKLF	TRGV9	.	TRGJ1	19	-1	-1	23
1130	0.007680752577810102	TGTGCCTTGTGGGAGGTGAATAAGAAACTCTTT	CALWEVNKKLF	TRGV9	.	TRGJ1	17	-1	-1	19
1119	0.007605984189884517	TGTGCCACCTGGGATGGAGGGAAACTCTTT	CATWDGGKLF	TRGV4	.	TRGJ1	16	-1	-1	20
1096	0.007449650287858293	TGTGCCTTGCGAAAACTCTTT	CALRKLF	TRGV9	.	TRGJ1	8	-1	-1	12
835	0.005675600356169412	TGTGCCTTGTGGGAGGTGCGACCGAAACTCTTT	CALWEVRPKLF	TRGV9	.	TRGJ1	22	-1	-1	23
798	0.0054241066876924435	TGTGCTGCGTGGGATTATTATAAGAAACTCTTT	CAAWDYYKKLF	TRGV10	.	TRGJ2	16	-1	-1	13
754	0.005125033135990103	TGTGCCTTGTGGGATGATTCGAATTATTATAAGAAACTCTTT	CALWDDSNYYKKLF	TRGV9	.	TRGJ1	13	-1	-1	13
721	0.004900727972213349	TGTGCCTTGTGGGAGGTCAGGACTTATAAGAAACTCTTT	CALWEVRTYKKLF	TRGV9	.	TRGJ1	16	-1	-1	23
693	0.004710408439311859	TGTGCCTTGTGGGAGGTGCGTTATTATAAGAAACTCTTT	CALWEVRYYKKLF	TRGV9	.	TRGJ1	18	-1	-1	20
667	0.004533683158760476	TGTGCCTTGTGGGACTCTTATTATAAGAAACTCTTT	CALWDSYYKKLF	TRGV9	.	TRGJ1	13	-1	-1	17
645	0.004384146382909306	TGTGCCTTGTGGGCTTTATGGAAGAAACTCTTT	CALWALWKKLF	TRGV9	.	TRGJ2	12	-1	-1	21
604	0.004105464209732125	TGTGCCTTGTGGGAGGTGCGGTATAAGAAACTCTTT	CALWEVRYKKLF	TRGV9	.	TRGJ1	18	-1	-1	21
604	0.004105464209732125	TGTGCCTTGTGGGAGGTGCGTGAGAAACTCTTT	CALWEVREKLF	TRGV9	.	TRGJ1	18	-1	-1	22
594	0.0040374929479815936	TGTGCCTTGTGGGATAGGGGTAAGAAACTCTTT	CALWDRGKKLF	TRGV9	.	TRGJ1	13	-1	-1	20
563	0.0038267820365549448	TGTGCCTTGTGGGAGGTTTATTATAAGAAACTCTTT	CALWEVYYKKLF	TRGV9	.	TRGJ1	16	-1	-1	17
562	0.0038199849103798915	TGTGCCTTGTGGGAGGCCCCTTATTATAAGAAACTCTTT	CALWEAPYYKKLF	TRGV9	.	TRGJ1	15	-1	-1	20
503	0.0034189544660517533	TGTGCCTTGTATTGGTTGGGCAAAAAAATCAAGGTATTT	CALYWLGKKIKVF	TRGV9	.	TRGJP	9	-1	-1	14
490	0.003330591825776062	TGTGCCTTGTGGGAGGTGCATTATAAGAAACTCTTT	CALWEVHYKKLF	TRGV9	.	TRGJ1	19	-1	-1	19
488	0.0033169975734259555	TGTGCCACCTGGGGTCCTTATTATAAGAAACTCTTT	CATWGPYYKKLF	TRGV4	.	TRGJ1	12	-1	-1	17
447	0.003038315400248775	TGTGCCACCTGGGACGGGCTGACGGATTATTATAAGAAACTCTTT	CATWDGLTDYYKKLF	TRGV2	.	TRGJ1	18	-1	-1	22
446	0.0030315182740737216	TGTGCCTTGTGGGAGGTGCGCGATTCTCGGGATTATTATAAGAAACTCTTT	CALWEVRDSRDYYKKLF	TRGV9	.	TRGJ1	18	-1	-1	31
443	0.003011126895548562	TGTGCCTTGTGGAATGTTTATTATAAGAAACTCTTT	CALWNVYYKKLF	TRGV9	.	TRGJ2	11	-1	-1	17
432	0.002936358507622977	TGTGCCTTGTGGTATAAGAAACTCTTT	CALWYKKLF	TRGV9	.	TRGJ2	11	-1	-1	12
430	0.0029227642552728706	TGTGCCTTGACCCACGGGGGGAAACTCTTT	CALTHGGKLF	TRGV9	.	TRGJ1	8	-1	-1	20
402	0.0027324447223713816	TGTGCCTTGTGGGAGGTGCTTTATTATAAGAAACTCTTT	CALWEVLYYKKLF	TRGV9	.	TRGJ1	18	-1	-1	20
393	0.0026712705867959026	TGTGCCTGGGGGGAGAAACTCTTT	CAWGEKLF	TRGV9	.	TRGJ1	14	-1	-1	13
387	0.0026304878297455834	TGTGCCTTGTGGGAGGACAAGGATTATAAGAAACTCTTT	CALWEDKDYKKLF	TRGV9	.	TRGJ1	15	-1	-1	22
371	0.0025217338109447328	TGTGCTGCGTGGGATTCCTCTTATAAGAAACTCTTT	CAAWDSSYKKLF	TRGV10	.	TRGJ1	15	-1	-1	20
363	0.002467356801544307	TGTGCCTTGTGGGAGGTGCTAAATTATAAGAAACTCTTT	CALWEVLNYKKLF	TRGV9	.	TRGJ1	18	-1	-1	22
363	0.002467356801544307	TGTGCCTTGTGGGAGGTGCATTATTATAAGAAACTCTTT	CALWEVHYYKKLF	TRGV9	.	TRGJ1	19	-1	-1	19
354	0.0024061826659688285	TGTGCCTTGTGGGAGAGTTATTATAAGAAACTCTTT	CALWESYYKKLF	TRGV9	.	TRGJ1	14	-1	-1	14
345	0.00234500853039335	TGTGCCACCTGGGATCTACGGGGGAAACTCTTT	CATWDLRGKLF	TRGV4	.	TRGJ1	14	-1	-1	23
336	0.002283834394817871	TGTGCGGCTAAGAAACTCTTT	CAAKKLF	TRGV10	.	TRGJ1	7	-1	-1	8
329	0.002236254511592499	TGTGCCTTGTGGGAGGTGCCGTATTATAAGAAACTCTTT	CALWEVPYYKKLF	TRGV9	.	TRGJ1	18	-1	-1	21
327	0.0022226602592423923	TGTGCCTTGTGGGAGGTGCATAGTAATTATAAGAAACTCTTT	CALWEVHSNYKKLF	TRGV9	.	TRGJ1	19	-1	-1	25
314	0.002134297618966701	TGTGCCTTGTGGGAGGTGTGTGAGAAACTCTTT	CALWEVCEKLF	TRGV9	.	TRGJ1	17	-1	-1	22
297	0.0020187464739907968	TGTGCCTTGTGGGAGGTGCCTTATTATAAGAAACTCTTT	CALWEVPYYKKLF	TRGV9	.	TRGJ1	18	-1	-1	20
280	0.0019031953290148925	TGTGCCTTGTGGGAGGGGCAATATTATAAGAAACTCTTT	CALWEGQYYKKLF	TRGV9	.	TRGJ1	19	-1	-1	21
269	0.0018284269410893074	TGTGCCTTGTGGGAGGCCCATTATTATAAGAAACTCTTT	CALWEAHYYKKLF	TRGV9	.	TRGJ1	15	-1	-1	19
266	0.001808035562564148	TGTGCCTTGTGGGAGGTGCTTTATAAGAAACTCTTT	CALWEVLYKKLF	TRGV9	.	TRGJ1	18	-1	-1	20
265	0.0018012384363890947	TGTGCTGCGTGGGATTCTCATAAGAAACTCTTT	CAAWDSHKKLF	TRGV10	.	TRGJ1	15	-1	-1	13
255	0.0017332671746385629	TGTGCCACCTGGGATAACCCCCTCTGGTTCAAGATATTT	CATWDNPLWFKIF	TRGV3	.	TRGJP1	13	-1	-1	24
250	0.001699281543763297	TGTGCCTTGTGGGAGGGACAGATTTGCAAGAAACTCTTT	CALWEGQICKKLF	TRGV9	.	TRGJ1	15	-1	-1	27
249	0.0016924844175882437	TGTGCCTTGTGGGATTATTATAAGAAACTCTTT	CALWDYYKKLF	TRGV9	.	TRGJ1	13	-1	-1	13
246	0.001672093039063084	TGTGCCTTGTGGGAGGCTTATTATAAGAAACTCTTT	CALWEAYYKKLF	TRGV9	.	TRGJ1	15	-1	-1	17
246	0.001672093039063084	TGTGCCTTGTGGGAGGCCATGGTACTCTTT	CALWEAMVLF	TRGV9	.	TRGJ1	15	-1	-1	23
238	0.0016177160296626586	TGTGCCTTGTGGGAGGTGGTAGATAAGAAACTCTTT	CALWEVVDKKLF	TRGV9	.	TRGJ1	17	-1	-1	22
236	0.0016041217773125522	TGTGCCTTGTGGGAGAGCGGGAAACTCTTT	CALWESGKLF	TRGV9	.	TRGJ1	14	-1	-1	20
227	0.0015429476417370737	TGTGCCTTGTGGGAGGTCTATTATAAGAAACTCTTT	CALWEVYYKKLF	TRGV9	.	TRGJ1	16	-1	-1	18
224	0.001522556263211914	TGTGCCTTGTGGGAGGTGCAAGCCCGGGAGAAACTCTTT	CALWEVQAREKLF	TRGV9	.	TRGJ2	19	-1	-1	28
223	0.0015157591370368608	TGTGCTGCGTGGGATTATAAGAAACTCTTT	CAAWDYKKLF	TRGV10	.	TRGJ1	16	-1	-1	13
221	0.0015021648846867545	TGTGCCTTGTGGGAGGTGGTTTATTATAAGAAACTCTTT	CALWEVVYYKKLF	TRGV9	.	TRGJ1	17	-1	-1	20
219	0.0014885706323366481	TGTGCTGCGTGGGAAGATAAGAAACTCTTT	CAAWEDKKLF	TRGV10	.	TRGJ1	13	-1	-1	16
214	0.0014545850014613822	TGTGCCTTGAAGTTGTGGGGAGGGTATAAGAAACTCTTT	CALKLWGGYKKLF	TRGV9	.	TRGJ1	8	-1	-1	24
213	0.001447787875286329	TGTGCTGCGTGGGGGCCACTAAGGAAACTCTTT	CAAWGPLRKLF	TRGV10	.	TRGJ1	12	-1	-1	19
211	0.0014341936229362226	TGTGCCTTGTGGGAGGTGAGTTATTATAAGAAACTCTTT	CALWEVSYYKKLF	TRGV9	.	TRGJ1	17	-1	-1	17
209	0.001420599370586116	TGTGCCACCTGGGATCGGCTCTTT	CATWDRLF	TRGV8	.	TRGJ1	18	-1	-1	18
204	0.0013866137397108502	TGTGCCTTGTGGGAGCTCCCTTATTATAAGAAACTCTTT	CALWELPYYKKLF	TRGV9	.	TRGJ1	14	-1	-1	20
201	0.0013662223611856908	TGTGCCTTGTGGGAGGTAGGGTATAAGAAACTCTTT	CALWEVGYKKLF	TRGV9	.	TRGJ1	16	-1	-1	21
199	0.0013526281088355842	TGTGCTGCGTGGGATTTGCTGAATTATTATAAGAAACTCTTT	CAAWDLLNYYKKLF	TRGV10	.	TRGJ2	15	-1	-1	20
197	0.001339033856485478	TGTGCCTTGTGGGAGGTGCTCGGGAAACTCTTT	CALWEVLGKLF	TRGV9	.	TRGJ1	18	-1	-1	23
196	0.0013322367303104246	TGTGCCTTGTGGGAGGTGGATAGGTTGGGCAAAAAAATCAAGGTATTT	CALWEVDRLGKKIKVF	TRGV9	.	TRGJP	17	-1	-1	23
195	0.0013254396041353716	TGTGCCTTGTGGGAGGTGCGGAAATATAAGAAACTCTTT	CALWEVRKYKKLF	TRGV9	.	TRGJ1	18	-1	-1	24
192	0.001305048225610212	TGTGCCACCTGGGACGGGAATTATTATAAGAAACTCTTT	CATWDGNYYKKLF	TRGV5	.	TRGJ1	17	-1	-1	17
190	0.0012914539732601057	TGTGCCTTGTGGGAGGTGCGGAGTTATTATAAGAAACTCTTT	CALWEVRSYYKKLF	TRGV9	.	TRGJ1	18	-1	-1	20
188	0.0012778597209099993	TGTGCCACCTGGAGCCGCTATTATTATAAGAAACTCTTT	CATWSRYYYKKLF	TRGV5	.	TRGJ1	11	-1	-1	19
188	0.0012778597209099993	TGTGCCTTCCTCTTT	CAFLF	TRGV9	.	TRGJ1	7	-1	-1	9
185	0.0012574683423848397	TGTGCCTTGTGGGAGGTCCCTTATTATAAGAAACTCTTT	CALWEVPYYKKLF	TRGV9	.	TRGJ1	16	-1	-1	20
181	0.0012302798376846269	TGTGCCTTGTGGGAGGTGCAGGGCTATAAGAAACTCTTT	CALWEVQGYKKLF	TRGV9	.	TRGJ1	19	-1	-1	24
179	0.0012166855853345206	TGTGCTGCGTGGGATGCGGGGGCAGTGGATTGGATCAAGACGTTT	CAAWDAGAVDWIKTF	TRGV10	.	TRGJP2	14	-1	-1	23
175	0.001189497080634308	TGTGCCTTGTGGGAGGTGCATTTATCGAATTATTATAAGAAACTCTTT	CALWEVHLSNYYKKLF	TRGV9	.	TRGJ1	19	-1	-1	24
175	0.001189497080634308	TGTGCCTTGTGGGGCCCGAATTATTATAAGAAACTCTTT	CALWGPNYYKKLF	TRGV9	.	TRGJ2	12	-1	-1	16
175	0.001189497080634308	TGTGCCTTGTGGGAGGTCCTCTTT	CALWEVLF	TRGV9	.	TRGJ1	16	-1	-1	18
173	0.0011759028282842014	TGTGCCTTGTGGGAGGCATATTATAAGAAACTCTTT	CALWEAYYKKLF	TRGV9	.	TRGJ1	15	-1	-1	18
172	0.0011691057021091483	TGTGCCTTGTGGGAGCCGAATTATTATAAGAAACTCTTT	CALWEPNYYKKLF	TRGV9	.	TRGJ1	14	-1	-1	16
168	0.0011419171974089354	TGTGCCTTGTGGGAGGTAAAAGAGTTGGGCAAAAAAATCAAGGTATTT	CALWEVKELGKKIKVF	TRGV9	.	TRGJP	16	-1	-1	19
168	0.0011419171974089354	TGTGCCTTGTGGGAGGTGCTCAAGAGGTATTATAAGAAACTCTTT	CALWEVLKRYYKKLF	TRGV9	.	TRGJ1	18	-1	-1	27
167	0.0011351200712338824	TGTGCCTTGTGGGAGGTGCAGGAGTTGGGCAAAAAAATCAAGGTATTT	CALWEVQELGKKIKVF	TRGV9	.	TRGJP	19	-1	-1	17
166	0.0011283229450588291	TGTGCCTTGTGGGAGGTGAGTAAGAAACTCTTT	CALWEVSKKLF	TRGV9	.	TRGJ1	17	-1	-1	20
165	0.0011215258188837758	TGTGCCTTGTGGGTCCGGGTTTATTATAAGAAACTCTTT	CALWVRVYYKKLF	TRGV9	.	TRGJ1	12	-1	-1	20
164	0.0011147286927087228	TGTGCCTTGTGGGAGGTTTACTATTATAAGAAACTCTTT	CALWEVYYYKKLF	TRGV9	.	TRGJ1	16	-1	-1	21
164	0.0011147286927087228	TGTGCCACCTGGGATTCCAAGAAACTCTTT	CATWDSKKLF	TRGV4	.	TRGJ1	14	-1	-1	18
163	0.0011079315665336695	TGTGCCTTGTGGGCGCCCTCCCACGACAACTATAAGAAACTCTTT	CALWAPSHDNYKKLF	TRGV9	.	TRGJ1	12	-1	-1	30
163	0.0011079315665336695	TGTGCCTTGTGGGAGGTGCGGCTCTTT	CALWEVRLF	TRGV9	.	TRGJ1	18	-1	-1	21
162	0.0011011344403586165	TGTGCCTTGTGGGAGGGGGTGTATAAGAAACTCTTT	CALWEGVYKKLF	TRGV9	.	TRGJ1	15	-1	-1	21
160	0.00108754018800851	TGTGCCTTGTGGGAGGTGGGTTATAAGAAACTCTTT	CALWEVGYKKLF	TRGV9	.	TRGJ1	17	-1	-1	20
159	0.0010807430618334569	TGTGCCTTGTGGATGTATAAGAAACTCTTT	CALWMYKKLF	TRGV9	.	TRGJ1	11	-1	-1	15
159	0.0010807430618334569	TGTGCCTTGTGGGCTTATAAGAAACTCTTT	CALWAYKKLF	TRGV9	.	TRGJ1	12	-1	-1	14
157	0.0010671488094833505	TGTGCCTTGTGGGAGGTGCACGGGTTTGGGAAACTCTTT	CALWEVHGFGKLF	TRGV9	.	TRGJ1	20	-1	-1	29
156	0.0010603516833082973	TGTGCCTTGTGGGAGGTTTACAATTATTATAAGAAACTCTTT	CALWEVYNYYKKLF	TRGV9	.	TRGJ1	16	-1	-1	21
155	0.001053554557133244	TGTGCCTTGTGGGTGGAGAAACTCTTT	CALWVEKLF	TRGV9	.	TRGJ1	15	-1	-1	16
154	0.001046757430958191	TGTGCCTTGTGGGAGGTGCGTAAGAAACTCTTT	CALWEVRKKLF	TRGV9	.	TRGJ1	18	-1	-1	20
152	0.0010331631786080844	TGTGCCTTGTGTCCCTATAAGAAACTCTTT	CALCPYKKLF	TRGV9	.	TRGJ1	10	-1	-1	15
151	0.0010263660524330314	TGTGCCACCTGGGATAGTTTGCGTAAGAAACTCTTT	CATWDSLRKKLF	TRGV8	.	TRGJ1	16	-1	-1	23
151	0.0010263660524330314	TGTGCCTTGTGGGAGCTCTTT	CALWELF	TRGV9	.	TRGJ1	14	-1	-1	15
150	0.001019568926257978	TGTGCCTTGTGGGAGGTGCTTTGGGGGAAACTCTTT	CALWEVLWGKLF	TRGV9	.	TRGJ1	18	-1	-1	26
150	0.001019568926257978	TGTGCCCGGGAGGGGAAACTCTTT	CAREGKLF	TRGV9	.	TRGJ1	5	-1	-1	14
150	0.001019568926257978	TGTGCCTTGTGGGAGGTGCCGAAGAAACTCTTT	CALWEVPKKLF	TRGV9	.	TRGJ1	18	-1	-1	21
149	0.001012771800082925	TGTGCCTTGTGGGACCCGTATAAGAAACTCTTT	CALWDPYKKLF	TRGV9	.	TRGJ1	13	-1	-1	18
149	0.001012771800082925	TGTGCCTTGTGGGAGGTGTGGGTTCTCTTT	CALWEVWVLF	TRGV9	.	TRGJ1	17	-1	-1	24
149	0.001012771800082925	TGTGCCTTGTGGAAGAAACTCTTT	CALWKKLF	TRGV9	.	TRGJ1	14	-1	-1	12
148	0.0010059746739078718	TGTGCCTTGTGGGAGGTGCAATTGTATAAGAAACTCTTT	CALWEVQLYKKLF	TRGV9	.	TRGJ1	19	-1	-1	24
148	0.0010059746739078718	TGTGCCTTGTCGTTACGTTATAAGAAACTCTTT	CALSLRYKKLF	TRGV9	.	TRGJ1	9	-1	-1	17
148	0.0010059746739078718	TGTGCCTGGCGCGTGGGGAAACTCTTT	CAWRVGKLF	TRGV9	.	TRGJ1	6	-1	-1	17
148	0.0010059746739078718	TGTGCCTTGTGGGGAGAGAAACTCTTT	CALWGEKLF	TRGV9	.	TRGJ1	12	-1	-1	16
147	9.991775477328185E-4	TGTGCCACCTGGGACAACGAGAATTATTATAAGAAACTCTTT	CATWDNENYYKKLF	TRGV7	.	TRGJ1	15	-1	-1	20
147	9.991775477328185E-4	TGTGCCTTGTGGGAGGTGAATTATTATAAGAAACTCTTT	CALWEVNYYKKLF	TRGV9	.	TRGJ1	17	-1	-1	17
145	9.855832953827122E-4	TGTGCCTTGTGGGAGCTGAAAAAGAAACTCTTT	CALWELKKKLF	TRGV9	.	TRGJ1	17	-1	-1	21
145	9.855832953827122E-4	TGTGCCTTGTGGGAGGCTTATAAGAAACTCTTT	CALWEAYKKLF	TRGV9	.	TRGJ1	15	-1	-1	17
144	9.78786169207659E-4	TGTGCCTTGTGTGACAGAGATTTTCTCTTT	CALCDRDFLF	TRGV9	.	TRGJ1	13	-1	-1	24
144	9.78786169207659E-4	TGTGCCTTGTGGGAAATTATCGGTCTCTTT	CALWEIIGLF	TRGV9	.	TRGJ1	13	-1	-1	24
144	9.78786169207659E-4	TGTGCCTTCGATGGTAGGAAACTCTTT	CAFDGRKLF	TRGV9	.	TRGJ1	17	-1	-1	14
144	9.78786169207659E-4	TGTGCCTTGTACTCTAAGAAACTCTTT	CALYSKKLF	TRGV9	.	TRGJ1	9	-1	-1	14
143	9.719890430326058E-4	TGTGCCTTGTGGGAGGTGCAAAGGGGAGAGAAACTCTTT	CALWEVQRGEKLF	TRGV9	.	TRGJ1	19	-1	-1	28
143	9.719890430326058E-4	TGTGCCTTGTGGGAGGTGCAGTATAAGAAACTCTTT	CALWEVQYKKLF	TRGV9	.	TRGJ1	19	-1	-1	21
143	9.719890430326058E-4	TGTGCCTTGTGGATTTATAAGAAACTCTTT	CALWIYKKLF	TRGV9	.	TRGJ1	11	-1	-1	14
143	9.719890430326058E-4	TGTGCCTTGTGGGAGGTGCGGAAGAAACTCTTT	CALWEVRKKLF	TRGV9	.	TRGJ1	18	-1	-1	21
142	9.651919168575527E-4	TGTGCTGCGTCCCCTAGGGGCACTGGTTGGTTCAAGATATTT	CAASPRGTGWFKIF	TRGV10	.	TRGJP1	9	-1	-1	20
142	9.651919168575527E-4	TGTGCCTTGTGGGAGGTGGATTATAAGAAACTCTTT	CALWEVDYKKLF	TRGV9	.	TRGJ1	17	-1	-1	19
141	9.583947906824994E-4	TGTGCCTTGTGGGAGGTGCATCGGAATTATTATAAGAAACTCTTT	CALWEVHRNYYKKLF	TRGV9	.	TRGJ1	19	-1	-1	23
141	9.583947906824994E-4	TGTGCCTTGTGGGAGTTGAATTATTATAAGAAACTCTTT	CALWELNYYKKLF	TRGV9	.	TRGJ1	17	-1	-1	17
140	9.515976645074462E-4	TGTGCCTTGTGGGAGGTGAATCATTATAAGAAACTCTTT	CALWEVNHYKKLF	TRGV9	.	TRGJ1	17	-1	-1	17
140	9.515976645074462E-4	TGTGCCTTGTGGGAGCGACGGAAGAAACTCTTT	CALWERRKKLF	TRGV9	.	TRGJ1	14	-1	-1	21
139	9.448005383323931E-4	TGTGCCTTGCGGGCGGCTTATAAGAAACTCTTT	CALRAAYKKLF	TRGV9	.	TRGJ1	15	-1	-1	17
139	9.448005383323931E-4	TGTGCCTGCCCGGGGAAACTCTTT	CACPGKLF	TRGV9	.	TRGJ1	6	-1	-1	14
138	9.380034121573399E-4	TGTGCCTTGTGGTGCGGGTATTATAAGAAACTCTTT	CALWCGYYKKLF	TRGV9	.	TRGJ2	11	-1	-1	18
138	9.380034121573399E-4	TGTGCCTTCACTAAGAAACTCTTT	CAFTKKLF	TRGV9	.	TRGJ1	7	-1	-1	11
137	9.312062859822866E-4	TGTGCCTTGTGGGAGGGTTCTTTCGATAAGAAACTCTTT	CALWEGSFDKKLF	TRGV9	.	TRGJ1	15	-1	-1	25
137	9.312062859822866E-4	TGTGCCTTGTGGGATGAGAAACTCTTT	CALWDEKLF	TRGV9	.	TRGJ1	13	-1	-1	13
135	9.176120336321803E-4	TGTGCCTTGTGGGAGGTTATCAAAGGGAAGAAACTCTTT	CALWEVIKGKKLF	TRGV9	.	TRGJ1	16	-1	-1	27
135	9.176120336321803E-4	TGTGCCTTGTGGGAGGTGCAGAACGACAAGAAACTCTTT	CALWEVQNDKKLF	TRGV9	.	TRGJ1	19	-1	-1	27
135	9.176120336321803E-4	TGTGCCTTGTGGGAGTCAAAAGGGGGGAAACTCTTT	CALWESKGGKLF	TRGV9	.	TRGJ1	14	-1	-1	26
134	9.108149074571272E-4	TGTGCCTTGTGGGAGGTGGGGTATTATAAGAAACTCTTT	CALWEVGYYKKLF	TRGV9	.	TRGJ1	17	-1	-1	21
134	9.108149074571272E-4	TGTGCCCCTCACCCGGCCCGGAAGAAACTCTTT	CAPHPARKKLF	TRGV9	.	TRGJ1	5	-1	-1	21
133	9.04017781282074E-4	TGTGCCTTGTGGGAGGTGGAGGTCTGGAAGAAACTCTTT	CALWEVEVWKKLF	TRGV9	.	TRGJ1	17	-1	-1	27
133	9.04017781282074E-4	TGTGCCTTGTGGCATTGGAAACTCTTT	CALWHWKLF	TRGV9	.	TRGJ1	11	-1	-1	17
132	8.972206551070207E-4	TGTGCCTTGTGGGAGGTGGACTATAAGAAACTCTTT	CALWEVDYKKLF	TRGV9	.	TRGJ1	20	-1	-1	21
132	8.972206551070207E-4	TGTGCCTTGTGGGAGGCGCCCGTTAAGAAACTCTTT	CALWEAPVKKLF	TRGV9	.	TRGJ1	18	-1	-1	23
132	8.972206551070207E-4	TGTGCCTTGCTAAAGAAACTCTTT	CALLKKLF	TRGV9	.	TRGJ1	8	-1	-1	12
132	8.972206551070207E-4	TGTGCCTTGTGTTGGAGAAGGTCGGATAAGAAACTCTTT	CALCWRRSDKKLF	TRGV9	.	TRGJ1	10	-1	-1	25
129	8.768292765818612E-4	TGTGCCTTGTGGGAGGTCCCCTCTAAGGTTAAACTCTTT	CALWEVPSKVKLF	TRGV9	.	TRGJ1	22	-1	-1	30
129	8.768292765818612E-4	TGTGCCTTGTGGGACGTGGGTTATAAGAAACTCTTT	CALWDVGYKKLF	TRGV9	.	TRGJ1	17	-1	-1	20
128	8.70032150406808E-4	TGTGCCTTGTGGGAGGTTGGGTATTATAAGAAACTCTTT	CALWEVGYYKKLF	TRGV9	.	TRGJ1	16	-1	-1	21
128	8.70032150406808E-4	TGTGCCTTGTGGGAGGGTACTTATTATAAGAAACTCTTT	CALWEGTYYKKLF	TRGV9	.	TRGJ2	15	-1	-1	20
128	8.70032150406808E-4	TGTGCCTTGTGGGAGGTGCTTCAACTCTTT	CALWEVLQLF	TRGV9	.	TRGJ1	18	-1	-1	22
127	8.632350242317548E-4	TGTGCCTTGTGGGAGGTGTTTCGTAAGAAACTCTTT	CALWEVFRKKLF	TRGV9	.	TRGJ1	17	-1	-1	23
127	8.632350242317548E-4	TGTGCCTTCGGTCATAAGAAACTCTTT	CAFGHKKLF	TRGV9	.	TRGJ1	7	-1	-1	13
126	8.564378980567016E-4	TGTGCCTTGTGGGAGGATTATAAGAAACTCTTT	CALWEDYKKLF	TRGV9	.	TRGJ2	15	-1	-1	16
125	8.496407718816485E-4	TGTGCCTTGTGGGAGCACCTTAAGAAACTCTTT	CALWEHLKKLF	TRGV9	.	TRGJ1	14	-1	-1	20
125	8.496407718816485E-4	TGTGCCTTGACCGATTATTATAAGAAACTCTTT	CALTDYYKKLF	TRGV9	.	TRGJ1	8	-1	-1	13
124	8.428436457065952E-4	TGTGCTGCGTGGGGGCCCATAAGTAGGCTCTTT	CAAWGPISRLF	TRGV10	.	TRGJ2	12	-1	-1	27
124	8.428436457065952E-4	TGTGCCTTGTGGAGCTATAAGAAACTCTTT	CALWSYKKLF	TRGV9	.	TRGJ1	11	-1	-1	15
123	8.36046519531542E-4	TGTGCCTTGTGGGACGCAAGTTATTATAAGAAACTCTTT	CALWDASYYKKLF	TRGV9	.	TRGJ1	13	-1	-1	20
123	8.36046519531542E-4	TGTGCCTTGTGGGAGGCCCGACTCGGTAAGAAACTCTTT	CALWEARLGKKLF	TRGV9	.	TRGJ1	15	-1	-1	26
123	8.36046519531542E-4	TGTGCCTTGTGGGAGGGCCGTTATAAGAAACTCTTT	CALWEGRYKKLF	TRGV9	.	TRGJ1	15	-1	-1	20
123	8.36046519531542E-4	TGTGCCTTGTGGGATGATGTAAAGAAACTCTTT	CALWDDVKKLF	TRGV9	.	TRGJ1	13	-1	-1	21
122	8.292493933564889E-4	TGTGCCTTGTGGGAGGTTGTTTCATGGGGACTCTTT	CALWEVVSWGLF	TRGV9	.	TRGJ1	16	-1	-1	29
122	8.292493933564889E-4	TGTGCCTTGTGGGAGGTCTTAGGTAAGAAACTCTTT	CALWEVLGKKLF	TRGV9	.	TRGJ1	16	-1	-1	23
121	8.224522671814357E-4	TGTGCTGCGTGGGATGCCGACAATTATTATAAGAAACTCTTT	CAAWDADNYYKKLF	TRGV10	.	TRGJ1	14	-1	-1	21
120	8.156551410063826E-4	TGTGCTGCGTGGGATCGGAAGAAACTCTTT	CAAWDRKKLF	TRGV10	.	TRGJ1	14	-1	-1	18
120	8.156551410063826E-4	TGTGCCCGGAATTATTATAAGAAACTCTTT	CARNYYKKLF	TRGV9	.	TRGJ1	5	-1	-1	8
119	8.088580148313293E-4	TGTGCCTTGTGGGAGGTGCAAAATTATTATAAGAAACTCTTT	CALWEVQNYYKKLF	TRGV9	.	TRGJ1	19	-1	-1	21
119	8.088580148313293E-4	TGTGCTGCGTGGGGCTCCACTGGTTGGTTCAAGATATTT	CAAWGSTGWFKIF	TRGV10	.	TRGJP1	12	-1	-1	16
119	8.088580148313293E-4	TGTGCCTTGTGGGAGCCCAATTATTATAAGAAACTCTTT	CALWEPNYYKKLF	TRGV9	.	TRGJ1	14	-1	-1	18
119	8.088580148313293E-4	TGTGCCTTGTGGAGGTATTATAAGAAACTCTTT	CALWRYYKKLF	TRGV9	.	TRGJ1	15	-1	-1	15
118	8.020608886562761E-4	TGTGCCTTCCCGCCGGAGTATTATAAGAAACTCTTT	CAFPPEYYKKLF	TRGV9	.	TRGJ1	7	-1	-1	18
118	8.020608886562761E-4	TGTGCCTTGTGGGATTTTTATAAGAAACTCTTT	CALWDFYKKLF	TRGV9	.	TRGJ1	13	-1	-1	13
118	8.020608886562761E-4	TGTGCCTTGTGGGAGGTGCCTAAGAAACTCTTT	CALWEVPKKLF	TRGV9	.	TRGJ1	18	-1	-1	20
117	7.95263762481223E-4	TGTGCCTTGTGGGAGGTTCCCCTTTTTGATAAGAAACTCTTT	CALWEVPLFDKKLF	TRGV9	.	TRGJ1	22	-1	-1	28
117	7.95263762481223E-4	TGTGCCTTGTGGGAGGTGCGGTATTATAAGAAACTCTTT	CALWEVRYYKKLF	TRGV9	.	TRGJ2	18	-1	-1	21
117	7.95263762481223E-4	TGTGCCTTGTGGGAGGTGCATGGTTATAAGAAACTCTTT	CALWEVHGYKKLF	TRGV9	.	TRGJ1	19	-1	-1	23
117	7.95263762481223E-4	TGTGCCTTGTGGGAGGGACCACGCAAGAAACTCTTT	CALWEGPRKKLF	TRGV9	.	TRGJ1	15	-1	-1	24
117	7.95263762481223E-4	TGTGTGCCCGGGAAGAAACTCTTT	CVPGKKLF	TRGV9	.	TRGJ1	3	-1	-1	12
116	7.884666363061698E-4	TGTGCCTTGTGGGAGGTTCCCTATTATAAGAAACTCTTT	CALWEVPYYKKLF	TRGV9	.	TRGJ1	16	-1	-1	21
116	7.884666363061698E-4	TGTGCCTTGTGGGAGGTGCCCTATAAGAAACTCTTT	CALWEVPYKKLF	TRGV9	.	TRGJ2	21	-1	-1	21
116	7.884666363061698E-4	TGTGCCTTGTGTGGGGGGGAGGAGAAACTCTTT	CALCGGEEKLF	TRGV9	.	TRGJ1	10	-1	-1	22
116	7.884666363061698E-4	TGTGCCTTGTGGGAGAATTATAAGAAACTCTTT	CALWENYKKLF	TRGV9	.	TRGJ1	14	-1	-1	16
115	7.816695101311165E-4	TGTGCCTTGTGGGAGGTGCAACGGGTCTATAAGAAACTCTTT	CALWEVQRVYKKLF	TRGV9	.	TRGJ1	19	-1	-1	27
115	7.816695101311165E-4	TGTGCTGCGTGGGATGAGGATAAGAAACTCTTT	CAAWDEDKKLF	TRGV10	.	TRGJ1	14	-1	-1	19
115	7.816695101311165E-4	TGTGCCCGGCGTTATAAGAAACTCTTT	CARRYKKLF	TRGV9	.	TRGJ1	5	-1	-1	11
114	7.748723839560634E-4	TGTGCCTTGTGGGAGGTGCCTTATGCGGATAAGAAACTCTTT	CALWEVPYADKKLF	TRGV9	.	TRGJ1	18	-1	-1	28
114	7.748723839560634E-4	TGTGCCTTGTGGGAGGGGGGTTATAAGAAACTCTTT	CALWEGGYKKLF	TRGV9	.	TRGJ1	15	-1	-1	20
114	7.748723839560634E-4	TGTGCCTTGTTTCGCTATAAGAAACTCTTT	CALFRYKKLF	TRGV9	.	TRGJ1	9	-1	-1	15
114	7.748723839560634E-4	TGTGCCTTGTTTAATTATAAGAAACTCTTT	CALFNYKKLF	TRGV9	.	TRGJ1	9	-1	-1	13
114	7.748723839560634E-4	TGTGCCTTGTGGGAGCCCAAGAAACTCTTT	CALWEPKKLF	TRGV9	.	TRGJ1	14	-1	-1	18
113	7.680752577810102E-4	TGTGCCTTGTGGGAGGTGCGTCATTATAAGAAACTCTTT	CALWEVRHYKKLF	TRGV9	.	TRGJ1	18	-1	-1	22
113	7.680752577810102E-4	TGTGCCTTGCCCAACGCGGAGTATTATAAGAAACTCTTT	CALPNAEYYKKLF	TRGV9	.	TRGJ1	8	-1	-1	21
112	7.61278131605957E-4	TGTGCCTTGTGGGACGAGCTGAATTATAAGAAACTCTTT	CALWDELNYKKLF	TRGV9	.	TRGJ1	13	-1	-1	22
112	7.61278131605957E-4	TGTGCCTTGTGGGAGGTGAATTATAAGAAACTCTTT	CALWEVNYKKLF	TRGV9	.	TRGJ1	17	-1	-1	19
111	7.544810054309038E-4	TGTGCCTTGTGGGAGGTGTTCGGCTATTATAAGAAACTCTTT	CALWEVFGYYKKLF	TRGV9	.	TRGJ1	17	-1	-1	24
111	7.544810054309038E-4	TGTGCCTTGTGGGAGGTGCATAGGGGTTATAAGAAACTCTTT	CALWEVHRGYKKLF	TRGV9	.	TRGJ1	19	-1	-1	26
111	7.544810054309038E-4	TGTGCCTTGTGGGAGGTGCAAACGGATTATAAGAAACTCTTT	CALWEVQTDYKKLF	TRGV9	.	TRGJ1	19	-1	-1	25
111	7.544810054309038E-4	TGTGCCTTGTGGGAGGCTAATTATTATAAGAAACTCTTT	CALWEANYYKKLF	TRGV9	.	TRGJ1	15	-1	-1	18
111	7.544810054309038E-4	TGTGCCTTGTGGGAGGAGGGGGATTATAAGAAACTCTTT	CALWEEGDYKKLF	TRGV9	.	TRGJ1	15	-1	-1	22
111	7.544810054309038E-4	TGTGCCTTGTGGGGGTATTATAAGAAACTCTTT	CALWGYYKKLF	TRGV9	.	TRGJ1	15	-1	-1	15
110	7.476838792558506E-4	TGTGCCTTGTGGGAGGTGCTGTCGGATTATAAGAAACTCTTT	CALWEVLSDYKKLF	TRGV9	.	TRGJ1	18	-1	-1	25
109	7.408867530807974E-4	TGTGCCACCTGGGACAGTTCTTATTATAAGAAACTCTTT	CATWDSSYYKKLF	TRGV3	.	TRGJ1	16	-1	-1	20
109	7.408867530807974E-4	TGTGCCTTGTGGTATTACCATAAGAAACTCTTT	CALWYYHKKLF	TRGV9	.	TRGJ1	11	-1	-1	13
109	7.408867530807974E-4	TGTGCCTTGTGGCTCTTT	CALWLF	TRGV9	.	TRGJ1	11	-1	-1	12
107	7.272925007306911E-4	TGTGCCTTGGACCCACACCCCCGCAATTATTATAAGAAACTCTTT	CALDPHPRNYYKKLF	TRGV9	.	TRGJ1	8	-1	-1	24
107	7.272925007306911E-4	TGTGCCTTGTGGGAGGTTTGGGATTATAAGAAACTCTTT	CALWEVWDYKKLF	TRGV9	.	TRGJ1	16	-1	-1	22
107	7.272925007306911E-4	TGTGCCTTGTGGGAGGAGGCGGGTAAGAAACTCTTT	CALWEEAGKKLF	TRGV9	.	TRGJ1	15	-1	-1	23
107	7.272925007306911E-4	TGTGCCTTGTGGGAGGGGATTTATAAGAAACTCTTT	CALWEGIYKKLF	TRGV9	.	TRGJ1	15	-1	-1	20
106	7.204953745556378E-4	TGTGCCTTGTGGGAGGTGCAGAGTGTGGATTATAAGAAACTCTTT	CALWEVQSVDYKKLF	TRGV9	.	TRGJ1	19	-1	-1	28
106	7.204953745556378E-4	TGTGCCTTGTGGGACGTAGCTTATTATAAGAAACTCTTT	CALWDVAYYKKLF	TRGV9	.	TRGJ1	16	-1	-1	20
106	7.204953745556378E-4	TGTGCCTTGTGGGAGAGGCGTTATTATAAGAAACTCTTT	CALWERRYYKKLF	TRGV9	.	TRGJ1	14	-1	-1	20
106	7.204953745556378E-4	TGTGCTGCTGCCCATTATTATAAGAAACTCTTT	CAAAHYYKKLF	TRGV10	.	TRGJ1	7	-1	-1	13
106	7.204953745556378E-4	TGTGCCTTGTGGGAGCGTTATAAGAAACTCTTT	CALWERYKKLF	TRGV9	.	TRGJ1	14	-1	-1	17
105	7.136982483805847E-4	TGTGCCTTGTGGGAGGTCAGTTATTATAAGAAACTCTTT	CALWEVSYYKKLF	TRGV9	.	TRGJ1	16	-1	-1	20
105	7.136982483805847E-4	TGTGCTGCGTGGGATTTAGGGCAGAAACTCTTT	CAAWDLGQKLF	TRGV10	.	TRGJ1	15	-1	-1	22
104	7.069011222055315E-4	TGTGCCTTGTGGGAGGTGCCATATTATAAGAAACTCTTT	CALWEVPYYKKLF	TRGV9	.	TRGJ1	18	-1	-1	21
104	7.069011222055315E-4	TGTGCCTTGTGGGAGGTGAATGGTAAGAAACTCTTT	CALWEVNGKKLF	TRGV9	.	TRGJ1	17	-1	-1	23
103	7.001039960304784E-4	TGTGCCTTGTGGGAGTCACAAGAGTTGGGCAAAAAAATCAAGGTATTT	CALWESQELGKKIKVF	TRGV9	.	TRGJP	14	-1	-1	18
103	7.001039960304784E-4	TGTGCCTTGTGGGAGGTGACCCTATATTATAAGAAACTCTTT	CALWEVTLYYKKLF	TRGV9	.	TRGJ1	20	-1	-1	24
103	7.001039960304784E-4	TGTGCCTTGTCTATTAAGAAACTCTTT	CALSIKKLF	TRGV9	.	TRGJ1	9	-1	-1	14
102	6.933068698554251E-4	TGTGCCTTGTGGGAGGCAAAAATATGTAAGAAACTCTTT	CALWEAKICKKLF	TRGV9	.	TRGJ1	15	-1	-1	26
102	6.933068698554251E-4	TGTGCCTTGTGTAAATATTATAAGAAACTCTTT	CALCKYYKKLF	TRGV9	.	TRGJ1	10	-1	-1	12
102	6.933068698554251E-4	TGTGCCCGGCAATATAAGAAACTCTTT	CARQYKKLF	TRGV9	.	TRGJ1	5	-1	-1	12
101	6.865097436803719E-4	TGTGCCTTGTGGGAGGCGCAGAGGGGTTATAAGAAACTCTTT	CALWEAQRGYKKLF	TRGV9	.	TRGJ1	19	-1	-1	26
100	6.797126175053188E-4	TGTGCCTTGCGTGAGGTCGAAGAGTTGGGCAAAAAAATCAAGGTATTT	CALREVEELGKKIKVF	TRGV9	.	TRGJP	16	-1	-1	19
100	6.797126175053188E-4	TGTGCCTTGTGGGAGGTTAAGCGGGGTTTGGATAAGAAACTCTTT	CALWEVKRGLDKKLF	TRGV9	.	TRGJ1	16	-1	-1	31
100	6.797126175053188E-4	TGTGCCTTGTGGGAGGTCCTGGGGCAAAGGGAGAAACTCTTT	CALWEVLGQREKLF	TRGV9	.	TRGJ1	16	-1	-1	31
100	6.797126175053188E-4	TGTGCCTTGTGGGAGGTGCTTAAGAAACTCTTT	CALWEVLKKLF	TRGV9	.	TRGJ1	18	-1	-1	20
100	6.797126175053188E-4	TGTGCCTTGTTTTATTATAAGAAACTCTTT	CALFYYKKLF	TRGV9	.	TRGJ1	9	-1	-1	11
99	6.729154913302656E-4	TGTGCCTTGTGGGAGGGCGAGAATTATTATAAGAAACTCTTT	CALWEGENYYKKLF	TRGV9	.	TRGJ1	15	-1	-1	20
99	6.729154913302656E-4	TGTGCCTTGTGGGAGACTACCTATAACTATAAGAAACTCTTT	CALWETTYNYKKLF	TRGV9	.	TRGJ1	14	-1	-1	27
99	6.729154913302656E-4	TGTGCCTTGTGGGAACACTATTATAAGAAACTCTTT	CALWEHYYKKLF	TRGV9	.	TRGJ1	13	-1	-1	18
99	6.729154913302656E-4	TGTGCCTTGTGGAAAAGTTATAAGAAACTCTTT	CALWKSYKKLF	TRGV9	.	TRGJ1	11	-1	-1	17
98	6.661183651552123E-4	TGTGCCTTGTGGGAGGTGCAGGATTATTATAAGAAACTCTTT	CALWEVQDYYKKLF	TRGV9	.	TRGJ1	19	-1	-1	22
98	6.661183651552123E-4	TGTGCCTTGTGGGACCTAGTGGGTTATAAGAAACTCTTT	CALWDLVGYKKLF	TRGV9	.	TRGJ1	13	-1	-1	23
98	6.661183651552123E-4	TGTGCCTTGTGGGAAAAGAAACTCTTT	CALWEKKLF	TRGV9	.	TRGJ1	13	-1	-1	15
97	6.593212389801592E-4	TGTGCCTTGTGGGAGGTGCAAGGTTATTATAAGAAACTCTTT	CALWEVQGYYKKLF	TRGV9	.	TRGJ1	19	-1	-1	23
97	6.593212389801592E-4	TGTGCCTTGTGGGAGCCCCCTTATTATAAGAAACTCTTT	CALWEPPYYKKLF	TRGV9	.	TRGJ1	14	-1	-1	20
97	6.593212389801592E-4	TGTGCCTTGTGGGAGGGGACTTATTATAAGAAACTCTTT	CALWEGTYYKKLF	TRGV9	.	TRGJ1	15	-1	-1	17
96	6.52524112805106E-4	TGTGCCTTGTGGGAGGTGTTTATAGGGAAGAAACTCTTT	CALWEVFIGKKLF	TRGV9	.	TRGJ1	17	-1	-1	27
96	6.52524112805106E-4	TGTGCCTTGTGGGAAAATTCTTATAAGAAACTCTTT	CALWENSYKKLF	TRGV9	.	TRGJ1	13	-1	-1	15
95	6.457269866300528E-4	TGTGCCTTGTGGGAGGTGCAAGGTTATAAGAAACTCTTT	CALWEVQGYKKLF	TRGV9	.	TRGJ1	19	-1	-1	23
95	6.457269866300528E-4	TGTGCCTTGTGGGAGGAGAGGTATAAGAAACTCTTT	CALWEERYKKLF	TRGV9	.	TRGJ1	15	-1	-1	21
95	6.457269866300528E-4	TGTGCCTTGTGTCAATATTATAAGAAACTCTTT	CALCQYYKKLF	TRGV9	.	TRGJ1	10	-1	-1	15
94	6.389298604549997E-4	TGTGCCTTGTGGGGGTTGGGATGGGGTTATAAGAAACTCTTT	CALWGLGWGYKKLF	TRGV9	.	TRGJ1	15	-1	-1	26
94	6.389298604549997E-4	TGTGCCTTGTGGGAGAGAGGAGGGAAATATAAGAAACTCTTT	CALWERGGKYKKLF	TRGV9	.	TRGJ1	14	-1	-1	27
94	6.389298604549997E-4	TGTGCCTTGTGGGAGGGAATGTATAAGAAACTCTTT	CALWEGMYKKLF	TRGV9	.	TRGJ1	15	-1	-1	21
94	6.389298604549997E-4	TGTGCCTTGTGGGAGATATATTATAAGAAACTCTTT	CALWEIYYKKLF	TRGV9	.	TRGJ1	14	-1	-1	18
93	6.321327342799464E-4	TGTGCCTTGTGGGAGGTACCCGATTATTATAAGAAACTCTTT	CALWEVPDYYKKLF	TRGV9	.	TRGJ1	16	-1	-1	22
93	6.321327342799464E-4	TGTGCCTTGTGGGAGGGACAGAATTATTATAAGAAACTCTTT	CALWEGQNYYKKLF	TRGV9	.	TRGJ1	15	-1	-1	20
93	6.321327342799464E-4	TGTGCCTTGTGGGGACCCAATTATTATAAGAAACTCTTT	CALWGPNYYKKLF	TRGV9	.	TRGJ1	12	-1	-1	18
93	6.321327342799464E-4	TGTGCCTTGTGGGAGCCAAATTATTATAAGAAACTCTTT	CALWEPNYYKKLF	TRGV9	.	TRGJ1	14	-1	-1	18
93	6.321327342799464E-4	TGTGCCTTGTGGGAGTATTATTATAAGAAACTCTTT	CALWEYYYKKLF	TRGV9	.	TRGJ1	14	-1	-1	16
92	6.253356081048932E-4	TGTGCCTTGTGGGAGGTGTTTTCTTATTATAAGAAACTCTTT	CALWEVFSYYKKLF	TRGV9	.	TRGJ1	17	-1	-1	23
92	6.253356081048932E-4	TGTGCCTTGTGGGAGGGGGAGAATTATTATAAGAAACTCTTT	CALWEGENYYKKLF	TRGV9	.	TRGJ1	15	-1	-1	20
92	6.253356081048932E-4	TGTGCCTTGTGGGAGGTGCGATATTATAAGAAACTCTTT	CALWEVRYYKKLF	TRGV9	.	TRGJ1	18	-1	-1	21
92	6.253356081048932E-4	TGTGCCTTGTGGGAGGATGATTATTATAAGAAACTCTTT	CALWEDDYYKKLF	TRGV9	.	TRGJ1	15	-1	-1	19
92	6.253356081048932E-4	TGTGCCTTGTGGGAGGACAGACAACTAAAGAAACTCTTT	CALWEDRQLKKLF	TRGV9	.	TRGJ1	15	-1	-1	27
92	6.253356081048932E-4	TGTGCCTTGTGTGGCTATAAGAAACTCTTT	CALCGYKKLF	TRGV9	.	TRGJ1	10	-1	-1	15
92	6.253356081048932E-4	TGTGCTGCGTGGTACCGGCTCTTT	CAAWYRLF	TRGV10	.	TRGJ1	11	-1	-1	18
91	6.185384819298401E-4	TGTGCCTTGTGGGAGGGCAGTTTGACCCTTTCTTATTATAAGAAACTCTTT	CALWEGSLTLSYYKKLF	TRGV9	.	TRGJ1	18	-1	-1	32
91	6.185384819298401E-4	TGTGCCACCTGGGACAGGCCGATTTCACATTATAAGAAACTCTTT	CATWDRPISHYKKLF	TRGV5	.	TRGJ1	19	-1	-1	28
91	6.185384819298401E-4	TGTGCCTTGTGGGAGGTGGATGGATTAGATAAGAAACTCTTT	CALWEVDGLDKKLF	TRGV9	.	TRGJ1	17	-1	-1	28
91	6.185384819298401E-4	TGTGCCTTGTGGGAGGTACTGAATTATTATAAGAAACTCTTT	CALWEVLNYYKKLF	TRGV9	.	TRGJ1	16	-1	-1	20
91	6.185384819298401E-4	TGTGCCTTGTGGGAGGTGCAGTATTATAAGAAACTCTTT	CALWEVQYYKKLF	TRGV9	.	TRGJ1	19	-1	-1	21
91	6.185384819298401E-4	TGTGCCTCCGCGAATTATTATAAGAAACTCTTT	CASANYYKKLF	TRGV9	.	TRGJ1	6	-1	-1	10
90	6.117413557547869E-4	TGTGCCTTGTGGGAGGCGAAGAGCTGTTATTATAAGAAACTCTTT	CALWEAKSCYYKKLF	TRGV9	.	TRGJ1	15	-1	-1	26
90	6.117413557547869E-4	TGTGCCTTGTGGGAGGGCCTTGGCCCCCTATATAAGAAACTCTTT	CALWEGLGPLYKKLF	TRGV9	.	TRGJ1	15	-1	-1	30
90	6.117413557547869E-4	TGTGCCTTGTGGGAGGTGCATGGTTATTATAAGAAACTCTTT	CALWEVHGYYKKLF	TRGV9	.	TRGJ1	19	-1	-1	23
90	6.117413557547869E-4	TGTGCCTTGTGGGAGGCGGTGAATTATTATAAGAAACTCTTT	CALWEAVNYYKKLF	TRGV9	.	TRGJ1	15	-1	-1	20
90	6.117413557547869E-4	TGTGCCTTGTGGGAGGTGCTGCAGTATAAGAAACTCTTT	CALWEVLQYKKLF	TRGV9	.	TRGJ1	18	-1	-1	24
90	6.117413557547869E-4	TGTGCCTTGTGGGAGGCCGATTATTATAAGAAACTCTTT	CALWEADYYKKLF	TRGV9	.	TRGJ1	15	-1	-1	19
90	6.117413557547869E-4	TGTGCCTTGTGGGGAAATTATTATAAGAAACTCTTT	CALWGNYYKKLF	TRGV9	.	TRGJ1	12	-1	-1	15
90	6.117413557547869E-4	TGTGCCTTGTGGGGAGACTATAAGAAACTCTTT	CALWGDYKKLF	TRGV9	.	TRGJ1	12	-1	-1	18
90	6.117413557547869E-4	TGTGCCACCTGGGTTAAGAAACTCTTT	CATWVKKLF	TRGV8	.	TRGJ1	15	-1	-1	14
90	6.117413557547869E-4	TGTGCCTTGTGGGAGGTGCCCCCGGGTCGGTATAAGAAACTCTTT	CALWEVPPGRYKKLF	TRGV9	.	TRGJ1	21	-1	-1	30
89	6.049442295797336E-4	TGTGCCTTGTGGGAGCCTCCGAATTATTATAAGAAACTCTTT	CALWEPPNYYKKLF	TRGV9	.	TRGJ1	14	-1	-1	19
89	6.049442295797336E-4	TGTGCCTTGTGGGAGGTGCGATTACCTTATAAGAAACTCTTT	CALWEVRLPYKKLF	TRGV9	.	TRGJ1	18	-1	-1	26
88	5.981471034046805E-4	TGTGCCTTGTGGGAGGGGCCTATTAAGAAACTCTTT	CALWEGPIKKLF	TRGV9	.	TRGJ1	18	-1	-1	23
88	5.981471034046805E-4	TGTGCCTCAAGAAGAGGAAAACTCTTT	CASRRGKLF	TRGV9	.	TRGJ1	6	-1	-1	18
87	5.913499772296273E-4	TGTGCCTTGTGGGGGCACCCTAGGAATTATTATAAGAAACTCTTT	CALWGHPRNYYKKLF	TRGV9	.	TRGJ1	12	-1	-1	23
87	5.913499772296273E-4	TGTGCCTTGTGGGAGGTGAGGGATGACGGTTATAAGAAACTCTTT	CALWEVRDDGYKKLF	TRGV9	.	TRGJ1	17	-1	-1	29
87	5.913499772296273E-4	TGTGCCTTGTGGGAGGTGCAGGGAAATTATAAGAAACTCTTT	CALWEVQGNYKKLF	TRGV9	.	TRGJ1	19	-1	-1	25
87	5.913499772296273E-4	TGTGCCTTGTGGGAGGTGCCTGAGGATAAGAAACTCTTT	CALWEVPEDKKLF	TRGV9	.	TRGJ1	18	-1	-1	25
86	5.845528510545742E-4	TGTGCCTTGTGGGAGGCAGAACAAGAGTTGGGCAAAAAAATCAAGGTATTT	CALWEAEQELGKKIKVF	TRGV9	.	TRGJP	15	-1	-1	21
85	5.77755724879521E-4	TGTGCTGCGTGGGATTATCTTGGGTATACCACTGGTTGGTTCAAGATATTT	CAAWDYLGYTTGWFKIF	TRGV10	.	TRGJP1	16	-1	-1	24
85	5.77755724879521E-4	TGTGCCTTGTGGGAGGTGCTTTTCGAGCGTTATAAGAAACTCTTT	CALWEVLFERYKKLF	TRGV9	.	TRGJ1	18	-1	-1	29
85	5.77755724879521E-4	TGTGCCTTGTGGGAGGATTATGATTATTATAAGAAACTCTTT	CALWEDYDYYKKLF	TRGV9	.	TRGJ1	15	-1	-1	22
85	5.77755724879521E-4	TGTGCCTTGTCGTGGGGGGGTTATTATAAGAAACTCTTT	CALSWGGYYKKLF	TRGV9	.	TRGJ1	9	-1	-1	20
85	5.77755724879521E-4	TGTGCCTTGTGGGTAGGGAATTATTATAAGAAACTCTTT	CALWVGNYYKKLF	TRGV9	.	TRGJ1	16	-1	-1	17
85	5.77755724879521E-4	TGTGCCTTGGCCATTATCTGGGAGATTAAGAAACTCTTT	CALAIIWEIKKLF	TRGV9	.	TRGJ1	8	-1	-1	26
85	5.77755724879521E-4	TGTGCCTTGTGGGGCCTCTATTATAAGAAACTCTTT	CALWGLYYKKLF	TRGV9	.	TRGJ1	12	-1	-1	18
85	5.77755724879521E-4	TGTGCCTTGTGGGAGATTTATTATAAGAAACTCTTT	CALWEIYYKKLF	TRGV9	.	TRGJ1	14	-1	-1	14
84	5.709585987044677E-4	TGTGCCTTGTGGGAGGCCGAATACTCTATCTTTAAGAAACTCTTT	CALWEAEYSIFKKLF	TRGV9	.	TRGJ1	15	-1	-1	32
84	5.709585987044677E-4	TGTGCCTTGTGGGAGGTGTCTTATTATAAGAAACTCTTT	CALWEVSYYKKLF	TRGV9	.	TRGJ1	17	-1	-1	20
84	5.709585987044677E-4	TGTGCCTTGTGGGAGGTAAATTATTATAAGAAACTCTTT	CALWEVNYYKKLF	TRGV9	.	TRGJ1	16	-1	-1	18
83	5.641614725294146E-4	TGTGCCTTGTGGGAGAAAAATTATTATAAGAAACTCTTT	CALWEKNYYKKLF	TRGV9	.	TRGJ1	14	-1	-1	18
83	5.641614725294146E-4	TGTGCCTTGTGGGAGCTGACCCTGAAACTCTTT	CALWELTLKLF	TRGV9	.	TRGJ1	20	-1	-1	23
82	5.573643463543614E-4	TGTGCCTTGTGGCCGGGTGCGAATTATTATAAGAAACTCTTT	CALWPGANYYKKLF	TRGV9	.	TRGJ1	11	-1	-1	19
82	5.573643463543614E-4	TGTGCCTTGTGGGAGGGACCAAATTATTATAAGAAACTCTTT	CALWEGPNYYKKLF	TRGV9	.	TRGJ1	15	-1	-1	21
82	5.573643463543614E-4	TGTGCCTTGTGGGAGGGGAATTATTATAAGAAACTCTTT	CALWEGNYYKKLF	TRGV9	.	TRGJ1	15	-1	-1	17
82	5.573643463543614E-4	TGTGCCACCTGGGATAGCTGTTATAAGAAACTCTTT	CATWDSCYKKLF	TRGV8	.	TRGJ1	16	-1	-1	20
81	5.505672201793082E-4	TGTGCCTTGTGGGAGGTGCTCCCTAATTATTATAAGAAACTCTTT	CALWEVLPNYYKKLF	TRGV9	.	TRGJ1	21	-1	-1	24
81	5.505672201793082E-4	TGTGCCTTGTGGGAGGTCCCCTATTATAAGAAACTCTTT	CALWEVPYYKKLF	TRGV9	.	TRGJ1	16	-1	-1	21
81	5.505672201793082E-4	TGTGCTGCGTGGGAGTATTATTATAAGAAACTCTTT	CAAWEYYYKKLF	TRGV10	.	TRGJ1	16	-1	-1	16
81	5.505672201793082E-4	TGTGCCTTGTGGGAGGTGCGGAAACTCTTT	CALWEVRKLF	TRGV9	.	TRGJ1	18	-1	-1	20
80	5.43770094004255E-4	TGTGCCTTGTGGGAGGTGATGGCCCTTTATTATAAGAAACTCTTT	CALWEVMALYYKKLF	TRGV9	.	TRGJ1	17	-1	-1	26
80	5.43770094004255E-4	TGTGCCTTGTGGGAGGTACCACAAAATTATAAGAAACTCTTT	CALWEVPQNYKKLF	TRGV9	.	TRGJ1	16	-1	-1	25
80	5.43770094004255E-4	TGTGCCTTGTGGAAGGAGTTGGGCAAAAAAATCAAGGTATTT	CALWKELGKKIKVF	TRGV9	.	TRGJP	15	-1	-1	15
80	5.43770094004255E-4	TGTGCTGCGTGGTATAAGAAACTCTTT	CAAWYKKLF	TRGV10	.	TRGJ1	14	-1	-1	12
79	5.369729678292018E-4	TGTGCCTTGTGGGAGCTTTCGAATTATTATAAGAAACTCTTT	CALWELSNYYKKLF	TRGV9	.	TRGJ1	14	-1	-1	17
79	5.369729678292018E-4	TGTGCCTTGTGGGAGGTGCCTGGGTATTATAAGAAACTCTTT	CALWEVPGYYKKLF	TRGV9	.	TRGJ1	18	-1	-1	24
79	5.369729678292018E-4	TGTGCCTTGTGGGAGGTGCGATTGGATTATAAGAAACTCTTT	CALWEVRLDYKKLF	TRGV9	.	TRGJ1	18	-1	-1	25
79	5.369729678292018E-4	TGTGCCTTGTGGGAGGTGCAGAATTATTATAAGAAACTCTTT	CALWEVQNYYKKLF	TRGV9	.	TRGJ1	19	-1	-1	20
79	5.369729678292018E-4	TGTGCCTTGTGGGAGGGGGGACCCTATTATAAGAAACTCTTT	CALWEGGPYYKKLF	TRGV9	.	TRGJ1	15	-1	-1	24
79	5.369729678292018E-4	TGTGCTGCGTGGGAATTTGGGACTCAAAAGAAACTCTTT	CAAWEFGTQKKLF	TRGV10	.	TRGJ1	13	-1	-1	27
79	5.369729678292018E-4	TGTGCCTTGTGGCCCGGGGATTATTATAAGAAACTCTTT	CALWPGDYYKKLF	TRGV9	.	TRGJ1	11	-1	-1	19
78	5.301758416541486E-4	TGTGCTGCGTGGGTTTCGAGGAATTATTATAAGAAACTCTTT	CAAWVSRNYYKKLF	TRGV10	.	TRGJ1	15	-1	-1	20
78	5.301758416541486E-4	TGTGCCTTGTGGGAGGTGGTCTATTATTATAAGAAACTCTTT	CALWEVVYYYKKLF	TRGV9	.	TRGJ1	17	-1	-1	22
77	5.233787154790955E-4	TGTGCCTTGTGGGAGGTCCTGAATTATTATAAGAAACTCTTT	CALWEVLNYYKKLF	TRGV9	.	TRGJ1	16	-1	-1	20
77	5.233787154790955E-4	TGTGCCTTGTGGGAGGTGCTTCCTTATTATAAGAAACTCTTT	CALWEVLPYYKKLF	TRGV9	.	TRGJ1	18	-1	-1	23
77	5.233787154790955E-4	TGTGCCTTGTGGGAGGCCAAGGGCTTTTATAAGAAACTCTTT	CALWEAKGFYKKLF	TRGV9	.	TRGJ1	15	-1	-1	26
77	5.233787154790955E-4	TGTGCCCTGGAGACCACGAATTATTATAAGAAACTCTTT	CALETTNYYKKLF	TRGV9	.	TRGJ1	8	-1	-1	16
76	5.165815893040422E-4	TGTGCCTTGTGGGAGGTGCATCCGAATTATTATAAGAAACTCTTT	CALWEVHPNYYKKLF	TRGV9	.	TRGJ2	19	-1	-1	19
76	5.165815893040422E-4	TGTGCCTTGTGGGAGGTGGAGAATTATTATAAGAAACTCTTT	CALWEVENYYKKLF	TRGV9	.	TRGJ1	17	-1	-1	20
76	5.165815893040422E-4	TGTGCCTTGTGGGAGGGGCGGAATTATTATAAGAAACTCTTT	CALWEGRNYYKKLF	TRGV9	.	TRGJ1	18	-1	-1	20
76	5.165815893040422E-4	TGTGCCTTGTGGGAGGACAATTATTATAAGAAACTCTTT	CALWEDNYYKKLF	TRGV9	.	TRGJ1	15	-1	-1	18
76	5.165815893040422E-4	TGTGCCTTGTGGGAAGAGAATTATTATAAGAAACTCTTT	CALWEENYYKKLF	TRGV9	.	TRGJ1	13	-1	-1	17
76	5.165815893040422E-4	TGTGCTGCGTGGGAGGGGAAACTCTTT	CAAWEGKLF	TRGV10	.	TRGJ1	13	-1	-1	17
76	5.165815893040422E-4	TGTGCCCCCCCTTATTATAAGAAACTCTTT	CAPPYYKKLF	TRGV9	.	TRGJ1	5	-1	-1	11
75	5.09784463128989E-4	TGTGCCTTGTGGGAGGTGCGCGTCAGGATGGCGTATTATAAGAAACTCTTT	CALWEVRVRMAYYKKLF	TRGV9	.	TRGJ1	18	-1	-1	33
75	5.09784463128989E-4	TGTGCCTTGTGGGAGGTGCGTTCGAATTATTATAAGAAACTCTTT	CALWEVRSNYYKKLF	TRGV9	.	TRGJ1	18	-1	-1	20
75	5.09784463128989E-4	TGTGCCTTGTGGGAGGTGCGCGATTATAAGAAACTCTTT	CALWEVRDYKKLF	TRGV9	.	TRGJ1	18	-1	-1	22
74	5.029873369539359E-4	TGTGCCTTGTGGGAGGAATCGAATTATTATAAGAAACTCTTT	CALWEESNYYKKLF	TRGV9	.	TRGJ1	15	-1	-1	18
74	5.029873369539359E-4	TGTGCCACCTGGGACGCAGGGGGGAAACTCTTT	CATWDAGGKLF	TRGV2	.	TRGJ1	15	-1	-1	23
74	5.029873369539359E-4	TGTGCCTTGTGCTGTAAGAAACTCTTT	CALCCKKLF	TRGV9	.	TRGJ1	10	-1	-1	14
73	4.961902107788827E-4	TGTGCCTTGTGGGAGGTGCGATATGGCTGTTATAAGAAACTCTTT	CALWEVRYGCYKKLF	TRGV9	.	TRGJ1	18	-1	-1	29
73	4.961902107788827E-4	TGTGCCTTGTGGGAGGTGCAATATTATAAGAAACTCTTT	CALWEVQYYKKLF	TRGV9	.	TRGJ1	19	-1	-1	21
72	4.893930846038296E-4	TGTGCCTTGTGGGAGGTCCCCGGGGGAAATTTCTATAAGAAACTCTTT	CALWEVPGGNFYKKLF	TRGV9	.	TRGJ1	16	-1	-1	27
72	4.893930846038296E-4	TGTGCCTTGTGGGAGGGGGGGCGTTATAAGAAACTCTTT	CALWEGGRYKKLF	TRGV9	.	TRGJ1	15	-1	-1	23
72	4.893930846038296E-4	TGTGCTGCGTGGGATTACTATTATAAGAAACTCTTT	CAAWDYYYKKLF	TRGV10	.	TRGJ1	17	-1	-1	18
72	4.893930846038296E-4	TGTGCCTTGTGGGAGGCCGGGTATTATAAGAAACTCTTT	CALWEAGYYKKLF	TRGV9	.	TRGJ1	15	-1	-1	21
71	4.8259595842877634E-4	TGTGCCTTGTGGGAGGTGCAAGGGGGTATTTGGTATAAGAAACTCTTT	CALWEVQGGIWYKKLF	TRGV9	.	TRGJ1	19	-1	-1	33
71	4.8259595842877634E-4	TGTGCCTTGTGGGAGGTGCGTTATTATTATAAGAAACTCTTT	CALWEVRYYYKKLF	TRGV9	.	TRGJ1	18	-1	-1	22
71	4.8259595842877634E-4	TGTGCCTTGTATAAGAAACTCTTT	CALYKKLF	TRGV9	.	TRGJ1	9	-1	-1	9
71	4.8259595842877634E-4	TGTGCCTTGTGGGAGGTGGTTTATTATTATAAGAAACTCTTT	CALWEVVYYYKKLF	TRGV9	.	TRGJ1	17	-1	-1	22
70	4.757988322537231E-4	TGTGCCTTGTGGGAGGTGTGGATAAGCAATTATTATAAGAAACTCTTT	CALWEVWISNYYKKLF	TRGV9	.	TRGJ1	17	-1	-1	27
70	4.757988322537231E-4	TGTGCCTTGTGGGAGGTGGTGGATTATTATAAGAAACTCTTT	CALWEVVDYYKKLF	TRGV9	.	TRGJ1	17	-1	-1	22
70	4.757988322537231E-4	TGTGCCTTGTGGGAGACCTCTTATTATAAGAAACTCTTT	CALWETSYYKKLF	TRGV9	.	TRGJ1	14	-1	-1	20
69	4.6900170607866996E-4	TGTGCCTTGTGGGAGGTGCCCCTGTCTTATTATAAGAAACTCTTT	CALWEVPLSYYKKLF	TRGV9	.	TRGJ1	22	-1	-1	26
69	4.6900170607866996E-4	TGTGCTGCGTGGGCCCGAGGGTGCTATTATAAGAAACTCTTT	CAAWARGCYYKKLF	TRGV10	.	TRGJ1	12	-1	-1	24
69	4.6900170607866996E-4	TGTGCTGCGTGGGATTATATTGAGTATAAGAAACTCTTT	CAAWDYIEYKKLF	TRGV10	.	TRGJ1	16	-1	-1	24
69	4.6900170607866996E-4	TGTGCCTTGTGGGAGGTGCCTTATAAGAAACTCTTT	CALWEVPYKKLF	TRGV9	.	TRGJ1	18	-1	-1	20
68	4.6220457990361674E-4	TGTGCCTTGTGGGAGAGAGGGAGGAATTATTATAAGAAACTCTTT	CALWERGRNYYKKLF	TRGV9	.	TRGJ1	14	-1	-1	23
68	4.6220457990361674E-4	TGTGCCTTGTGGGAGGAACCTTATTATAAGAAACTCTTT	CALWEEPYYKKLF	TRGV9	.	TRGJ1	15	-1	-1	20
68	4.6220457990361674E-4	TGTGCCTTGTGGGAGGTGCAATATAAGAAACTCTTT	CALWEVQYKKLF	TRGV9	.	TRGJ1	19	-1	-1	21
68	4.6220457990361674E-4	TGTGCTGCGTGGGATCCCCAAGGGTTGGATAAGAAACTCTTT	CAAWDPQGLDKKLF	TRGV10	.	TRGJ1	14	-1	-1	28
67	4.554074537285636E-4	TGTGCCTTGTGGGAGGTGACCGATAATTATTATAAGAAACTCTTT	CALWEVTDNYYKKLF	TRGV9	.	TRGJ1	20	-1	-1	24
67	4.554074537285636E-4	TGTGCCTTGTGGGAGTTGCGCTATTATTATAAGAAACTCTTT	CALWELRYYYKKLF	TRGV9	.	TRGJ1	18	-1	-1	22
67	4.554074537285636E-4	TGTGCCTTGTGGGAGGTGTTTTATTATAAGAAACTCTTT	CALWEVFYYKKLF	TRGV9	.	TRGJ1	17	-1	-1	20
67	4.554074537285636E-4	TGTGCTGCGTGGGACAATTATTATAAGAAACTCTTT	CAAWDNYYKKLF	TRGV10	.	TRGJ1	13	-1	-1	15
67	4.554074537285636E-4	TGTGCCTTGTGGGAGGTGGGGGCCAGGAAACTCTTT	CALWEVGARKLF	TRGV9	.	TRGJ1	17	-1	-1	26
66	4.4861032755351036E-4	TGTGCCTTGTGGGGCCCCAAGGCTTATAAGAAACTCTTT	CALWGPKAYKKLF	TRGV9	.	TRGJ1	12	-1	-1	23
66	4.4861032755351036E-4	TGTGCCTTGTGGGAGGTGCACTATAAGAAACTCTTT	CALWEVHYKKLF	TRGV9	.	TRGJ1	20	-1	-1	21
66	4.4861032755351036E-4	TGTGCCTTGTGGTATTATAAGAAACTCTTT	CALWYYKKLF	TRGV9	.	TRGJ1	11	-1	-1	12
66	4.4861032755351036E-4	TGTGCCACCTGGGCTAAGAAACTCTTT	CATWAKKLF	TRGV2	.	TRGJ1	12	-1	-1	14
65	4.418132013784572E-4	TGTGCCTTGTGGGAGGCACCCCAAGGATTGGGCAAAAAAATCAAGGTATTT	CALWEAPQGLGKKIKVF	TRGV9	.	TRGJP	15	-1	-1	21
65	4.418132013784572E-4	TGTGCCTTGTGGGAGGTGCAAGGCCCGAATTATTATAAGAAACTCTTT	CALWEVQGPNYYKKLF	TRGV9	.	TRGJ1	19	-1	-1	25
65	4.418132013784572E-4	TGTGCCTTGTGGGAGGTGTGGGATTATTATAAGAAACTCTTT	CALWEVWDYYKKLF	TRGV9	.	TRGJ1	17	-1	-1	22
65	4.418132013784572E-4	TGTGCCTTGTGGGAGGTGCTTTCGTATTATAAGAAACTCTTT	CALWEVLSYYKKLF	TRGV9	.	TRGJ1	18	-1	-1	24
65	4.418132013784572E-4	TGTGCCTTGTGGGAGTTACTATATTATAAGAAACTCTTT	CALWELLYYKKLF	TRGV9	.	TRGJ1	14	-1	-1	21
65	4.418132013784572E-4	TGTGCCACGTATAAGAAACTCTTT	CATYKKLF	TRGV9	.	TRGJ1	5	-1	-1	9
64	4.35016075203404E-4	TGTGCTGCGTGGGATTATCCCAAACCTCACGAAGCTTGGGGTTATTATAAGAAACTCTTT	CAAWDYPKPHEAWGYYKKLF	TRGV10	.	TRGJ1	16	-1	-1	41
64	4.35016075203404E-4	TGTGCCTTGTGGGAGCATCTAAGGTCTTATTATAAGAAACTCTTT	CALWEHLRSYYKKLF	TRGV9	.	TRGJ1	14	-1	-1	26
64	4.35016075203404E-4	TGTGCCACCTGGGACGGGCCGCTAAAGAAACTCTTT	CATWDGPLKKLF	TRGV2	.	TRGJ1	19	-1	-1	24
63	4.282189490283508E-4	TGTGCCTTGTGGGAGCACCCTCACGATTCGGGGACTGAGAAACTCTTT	CALWEHPHDSGTEKLF	TRGV9	.	TRGJ1	14	-1	-1	37
63	4.282189490283508E-4	TGTGCCTTGTGGGAGGTGCAAAAAGGCCCTTATTATAAGAAACTCTTT	CALWEVQKGPYYKKLF	TRGV9	.	TRGJ1	19	-1	-1	29
62	4.214218228532976E-4	TGTGCCTTGTGGGAGGTTTATTACCCCGATTATTATAAGAAACTCTTT	CALWEVYYPDYYKKLF	TRGV9	.	TRGJ1	16	-1	-1	28
62	4.214218228532976E-4	TGTGCCACCTGGGACAGGCGGCTGGTTAAGAAACTCTTT	CATWDRRLVKKLF	TRGV3	.	TRGJ1	18	-1	-1	26
61	4.1462469667824444E-4	TGTGCCTTGTGGGAGGTGCATAGAGCCCGTTATTATAAGAAACTCTTT	CALWEVHRARYYKKLF	TRGV9	.	TRGJ1	19	-1	-1	29
61	4.1462469667824444E-4	TGTGCCTTGTGGGAGGTGCTCTCCTTTTATTATAAGAAACTCTTT	CALWEVLSFYYKKLF	TRGV9	.	TRGJ1	18	-1	-1	26
61	4.1462469667824444E-4	TGTGCCTTGTGGGAGGTGCCCCTTTATTATAAGAAACTCTTT	CALWEVPLYYKKLF	TRGV9	.	TRGJ1	22	-1	-1	23
61	4.1462469667824444E-4	TGTGCCTTTTGGAGGGGGGAGAAACTCTTT	CAFWRGEKLF	TRGV9	.	TRGJ1	14	-1	-1	19
60	4.078275705031913E-4	TGTGCCTTGTGGGAGACCCATTCGTCTTATTATAAGAAACTCTTT	CALWETHSSYYKKLF	TRGV9	.	TRGJ1	14	-1	-1	19
60	4.078275705031913E-4	TGTGCCTTGTGGGAGGTGTATTATTATAAGAAACTCTTT	CALWEVYYYKKLF	TRGV9	.	TRGJ1	17	-1	-1	19
60	4.078275705031913E-4	TGTGCCTTGTGGGAGGTGCTGGATTATAAGAAACTCTTT	CALWEVLDYKKLF	TRGV9	.	TRGJ1	18	-1	-1	22
60	4.078275705031913E-4	TGTGCCACCTGGGAGTACAATTATTATAAGAAACTCTTT	CATWEYNYYKKLF	TRGV8	.	TRGJ1	13	-1	-1	18
60	4.078275705031913E-4	TGTGCCTTGTGGGAGGGCGGGGATAAGAAACTCTTT	CALWEGGDKKLF	TRGV9	.	TRGJ1	15	-1	-1	22
60	4.078275705031913E-4	TGTGCCTTGTATACCCTATGGAGGAAACTCTTT	CALYTLWRKLF	TRGV9	.	TRGJ1	9	-1	-1	23
59	4.0103044432813806E-4	TGTGCCTTGTGGGAGGTGCAGGGGTTTGGGAATTATTATAAGAAACTCTTT	CALWEVQGFGNYYKKLF	TRGV9	.	TRGJ1	19	-1	-1	29
59	4.0103044432813806E-4	TGTGCCTTGTGGGAGGTGCGAAAATTGAGGGGGTATAAGAAACTCTTT	CALWEVRKLRGYKKLF	TRGV9	.	TRGJ1	18	-1	-1	33
59	4.0103044432813806E-4	TGTGCCTTGTGGGAGGCCTTGAATTATTATAAGAAACTCTTT	CALWEALNYYKKLF	TRGV9	.	TRGJ1	15	-1	-1	20
59	4.0103044432813806E-4	TGTGCCTTGTGGGAGGCCGGCCATTATAAGAAACTCTTT	CALWEAGHYKKLF	TRGV9	.	TRGJ1	15	-1	-1	22
59	4.0103044432813806E-4	TGTGCTGCGTGGGATAAGAAACTCTTT	CAAWDKKLF	TRGV10	.	TRGJ1	14	-1	-1	13
58	3.942333181530849E-4	TGTGCCTTGTGGGAGGAATTTCAAGAGTTGGGCAAAAAAATCAAGGTATTT	CALWEEFQELGKKIKVF	TRGV9	.	TRGJP	15	-1	-1	21
58	3.942333181530849E-4	TGTGCCTTGTGGGGATTTCTGCGGCGGGGTTATTATAAGAAACTCTTT	CALWGFLRRGYYKKLF	TRGV9	.	TRGJ1	12	-1	-1	29
58	3.942333181530849E-4	TGTGCCTTGTGGGAGCCCAGAGGGGAAATTTATTATAAGAAACTCTTT	CALWEPRGEIYYKKLF	TRGV9	.	TRGJ1	14	-1	-1	29
58	3.942333181530849E-4	TGTGCCTTGTGGGAGCGCCTTATACGTTATTATAAGAAACTCTTT	CALWERLIRYYKKLF	TRGV9	.	TRGJ1	14	-1	-1	26
58	3.942333181530849E-4	TGTGCTGCGTGGAATTATTATAAGAAACTCTTT	CAAWNYYKKLF	TRGV10	.	TRGJ1	16	-1	-1	11
57	3.874361919780317E-4	TGTGCCTTGTGGGAGGACCCTTTCAAGAATTATTATAAGAAACTCTTT	CALWEDPFKNYYKKLF	TRGV9	.	TRGJ1	15	-1	-1	26
57	3.874361919780317E-4	TGTGCTGCGTGGGACCGCTATACCACTGGTTGGTTCAAGATATTT	CAAWDRYTTGWFKIF	TRGV10	.	TRGJP1	13	-1	-1	18
57	3.874361919780317E-4	TGTGCCACCTGGGATGGGCGATCTTATTATAAGAAACTCTTT	CATWDGRSYYKKLF	TRGV4	.	TRGJ1	18	-1	-1	23
57	3.874361919780317E-4	TGTGCCACCTGGGACGCGTACGGAAATTATAAGAAACTCTTT	CATWDAYGNYKKLF	TRGV2	.	TRGJ1	15	-1	-1	25
57	3.874361919780317E-4	TGTGCCTTGTGGGAGGAGAATTATTATAAGAAACTCTTT	CALWEENYYKKLF	TRGV9	.	TRGJ1	15	-1	-1	17
57	3.874361919780317E-4	TGTGCCTTGTGGGAGGTGCTGTATAAGAAACTCTTT	CALWEVLYKKLF	TRGV9	.	TRGJ1	18	-1	-1	21
57	3.874361919780317E-4	TGTGCCTTGTGGGGGGGTTATAAGAAACTCTTT	CALWGGYKKLF	TRGV9	.	TRGJ1	15	-1	-1	17
57	3.874361919780317E-4	TGTGCTGCGTGGGATTATAACGGTAAGAAACTCTTT	CAAWDYNGKKLF	TRGV10	.	TRGJ1	16	-1	-1	23
57	3.874361919780317E-4	TGTGCCTGCTGGCCGAATTATAAGAAACTCTTT	CACWPNYKKLF	TRGV11	.	TRGJ1	11	-1	-1	16
56	3.806390658029785E-4	TGTGCCTTGTGGGAGGTGCCAACCCCAAATTATTATAAGAAACTCTTT	CALWEVPTPNYYKKLF	TRGV9	.	TRGJ1	18	-1	-1	27
56	3.806390658029785E-4	TGTGCCTTGTGGGAGGTGCTATGGGATTATAAGAAACTCTTT	CALWEVLWDYKKLF	TRGV9	.	TRGJ1	18	-1	-1	25
56	3.806390658029785E-4	TGTGCCTTGTGGGGGAATTATTATAAGAAACTCTTT	CALWGNYYKKLF	TRGV9	.	TRGJ1	12	-1	-1	14
55	3.738419396279253E-4	TGTGCTGCGTGGTCTAAACTCTCGAATTATTATAAGAAACTCTTT	CAAWSKLSNYYKKLF	TRGV10	.	TRGJ1	11	-1	-1	21
55	3.738419396279253E-4	TGTGCTGCGTGGTCCACCCCATATTATAAGAAACTCTTT	CAAWSTPYYKKLF	TRGV10	.	TRGJ1	11	-1	-1	21
54	3.6704481345287214E-4	TGTGCCTTGTGGGAGGAAATTTCGAATTATTATAAGAAACTCTTT	CALWEEISNYYKKLF	TRGV9	.	TRGJ1	15	-1	-1	20
54	3.6704481345287214E-4	TGTGCCACCTGGGACGCCCTCCCCCATTATAAGAAACTCTTT	CATWDALPHYKKLF	TRGV2	.	TRGJ1	15	-1	-1	25
54	3.6704481345287214E-4	TGTGCTGCGTGGGAACCCCTTTATTATAAGAAACTCTTT	CAAWEPLYYKKLF	TRGV10	.	TRGJ1	13	-1	-1	20
54	3.6704481345287214E-4	TGTGCCTTGTGGGAGGTGCGTAGGTATAAGAAACTCTTT	CALWEVRRYKKLF	TRGV9	.	TRGJ1	18	-1	-1	24
54	3.6704481345287214E-4	TGTGCTGCGTGGGATGATAAGAAACTCTTT	CAAWDDKKLF	TRGV10	.	TRGJ1	14	-1	-1	13
54	3.6704481345287214E-4	TGTGCTGCGGGAGGGGATTATAAGAAACTCTTT	CAAGGDYKKLF	TRGV10	.	TRGJ1	8	-1	-1	16
53	3.602476872778189E-4	TGTGCCTTGTGGGAGGTACTTTCCCCATCCCCATCGGATTATTATAAGAAACTCTTT	CALWEVLSPSPSDYYKKLF	TRGV9	.	TRGJ1	16	-1	-1	33
53	3.602476872778189E-4	TGTGCCTTGTGGGAGCCCACTTATTATAAGAAACTCTTT	CALWEPTYYKKLF	TRGV9	.	TRGJ1	14	-1	-1	20
53	3.602476872778189E-4	TGTGCCACCTGGGATCGGAAACTCTTT	CATWDRKLF	TRGV4	.	TRGJ1	17	-1	-1	17
52	3.5345056110276576E-4	TGTGCCTTGTGGGAGGTGTCGGAAATATATTATAAGAAACTCTTT	CALWEVSEIYYKKLF	TRGV9	.	TRGJ1	17	-1	-1	23
52	3.5345056110276576E-4	TGTGCTGCGTGGGATTACCGGAATTATTATAAGAAACTCTTT	CAAWDYRNYYKKLF	TRGV10	.	TRGJ1	17	-1	-1	20
52	3.5345056110276576E-4	TGTGCCTTGTGGGAGGGCAGAGATTATTATAAGAAACTCTTT	CALWEGRDYYKKLF	TRGV9	.	TRGJ1	18	-1	-1	22
52	3.5345056110276576E-4	TGTGCCTTGTGGGAGAACGATTATTATAAGAAACTCTTT	CALWENDYYKKLF	TRGV9	.	TRGJ1	14	-1	-1	19
52	3.5345056110276576E-4	TGTGCTGCGTGGGATTATCGTATTTGGAAACTCTTT	CAAWDYRIWKLF	TRGV10	.	TRGJ1	21	-1	-1	26
52	3.5345056110276576E-4	TGTGCTGCGTGGGAGGGGCAACTCTTT	CAAWEGQLF	TRGV10	.	TRGJ1	13	-1	-1	19
52	3.5345056110276576E-4	TGTGCCACCTGGGATAGTCTCTTT	CATWDSLF	TRGV8	.	TRGJ1	16	-1	-1	18
52	3.5345056110276576E-4	TGTGCTGCGTGGGTCAAGAAACTCTTT	CAAWVKKLF	TRGV10	.	TRGJ1	12	-1	-1	15
51	3.4665343492771254E-4	TGTGCCACCTGGGACATGGAGAAACTCTTT	CATWDMEKLF	TRGV5	.	TRGJ1	15	-1	-1	19
51	3.4665343492771254E-4	TGTGCTGCGTGGCCGGGGAAACTCTTT	CAAWPGKLF	TRGV10	.	TRGJ1	11	-1	-1	17
51	3.4665343492771254E-4	TGTGCTGCGTGGTTTTGTCAGAAACTCTTT	CAAWFCQKLF	TRGV10	.	TRGJ1	11	-1	-1	19
50	3.398563087526594E-4	TGTGCCTTGTGGGAGAGAAGGAGATTTTATTATAAGAAACTCTTT	CALWERRRFYYKKLF	TRGV9	.	TRGJ1	14	-1	-1	26
50	3.398563087526594E-4	TGTGCCTTGTGGGAGGTGCGACGCGATTATAAGAAACTCTTT	CALWEVRRDYKKLF	TRGV9	.	TRGJ1	18	-1	-1	25
50	3.398563087526594E-4	TGTGCTGCGTGGGATTATGGGGAGAAACTCTTT	CAAWDYGEKLF	TRGV10	.	TRGJ1	16	-1	-1	22
50	3.398563087526594E-4	TGTGCCACCTGGGACGGGAAACTCTTT	CATWDGKLF	TRGV2	.	TRGJ1	17	-1	-1	17
50	3.398563087526594E-4	TGTGCTGCGTGGGATTGTTCGGAGAAACTCTTT	CAAWDCSEKLF	TRGV10	.	TRGJ1	15	-1	-1	22
49	3.3305918257760616E-4	TGTGCCTTGTGGGAGGTGAAGTGGTTGGGCAAAAAAATCAAGGTATTT	CALWEVKWLGKKIKVF	TRGV9	.	TRGJP	17	-1	-1	23
49	3.3305918257760616E-4	TGTGCCTTGTGGGAGGTGCCCCTTTATTCTTATAAGAAACTCTTT	CALWEVPLYSYKKLF	TRGV9	.	TRGJ1	22	-1	-1	25
49	3.3305918257760616E-4	TGTGCCTTGTGGGAGGCGTTAAATTATTATAAGAAACTCTTT	CALWEALNYYKKLF	TRGV9	.	TRGJ1	15	-1	-1	21
49	3.3305918257760616E-4	TGTGCTGCGTGGGATATTTATTATAAGAAACTCTTT	CAAWDIYYKKLF	TRGV10	.	TRGJ1	14	-1	-1	17
49	3.3305918257760616E-4	TGTGCTGCGTGGGATTATACCACTGGTTGGTTCAAGATATTT	CAAWDYTTGWFKIF	TRGV10	.	TRGJP1	16	-1	-1	8
49	3.3305918257760616E-4	TGTGCTGCGTGGTTCTGGCGTAAGAAACTCTTT	CAAWFWRKKLF	TRGV10	.	TRGJ1	11	-1	-1	20
49	3.3305918257760616E-4	TGTGCCACCTGGGACGGTTATTATAAGAAACTCTTT	CATWDGYYKKLF	TRGV2	.	TRGJ1	16	-1	-1	17
48	3.26262056402553E-4	TGTGCCTTGTGGGAGGTGGGAAAGGTAGGGGACTCCCGTTATTATAAGAAACTCTTT	CALWEVGKVGDSRYYKKLF	TRGV9	.	TRGJ1	17	-1	-1	38
48	3.26262056402553E-4	TGTGCCTTGTGGGAGGTGCCCCAAGAGTTGGGCAAAAAAATCAAGGTATTT	CALWEVPQELGKKIKVF	TRGV9	.	TRGJP	21	-1	-1	21
48	3.26262056402553E-4	TGTGCCTTGTGGGAGGTGCACTTGAGGTCGAATTATTATAAGAAACTCTTT	CALWEVHLRSNYYKKLF	TRGV9	.	TRGJ1	20	-1	-1	27
48	3.26262056402553E-4	TGTGCCTTGTGGGATCCTATTCTCGGGGATTATTATAAGAAACTCTTT	CALWDPILGDYYKKLF	TRGV9	.	TRGJ1	13	-1	-1	28
48	3.26262056402553E-4	TGTGCTGCCCTCGGACGACTCTTT	CAALGRLF	TRGV10	.	TRGJ1	7	-1	-1	17
48	3.26262056402553E-4	TGTGCCACCTGGGATCCCATGAATTATTATAAGAAACTCTTT	CATWDPMNYYKKLF	TRGV4	.	TRGJ1	14	-1	-1	20
47	3.1946493022749984E-4	TGTGCCTTGTGGGAGGTGCGGGACCGACAATTCCGCACGGCGGGTCTATATTATAAGAAACTCTTT	CALWEVRDRQFRTAGLYYKKLF	TRGV9	.	TRGJ1	18	-1	-1	48
47	3.1946493022749984E-4	TGTGCCTTGTGGTTAAATGAGAATTATTATAAGAAACTCTTT	CALWLNENYYKKLF	TRGV9	.	TRGJ1	11	-1	-1	20
47	3.1946493022749984E-4	TGTGCCACCTGGGACAGGCGGGGGAAACTCTTT	CATWDRRGKLF	TRGV3	.	TRGJ1	18	-1	-1	23
47	3.1946493022749984E-4	TGTGCCACCTGGGCGAAGAAACTCTTT	CATWAKKLF	TRGV3	.	TRGJ1	12	-1	-1	15
46	3.126678040524466E-4	TGTGCCTTGTGGGAGGTAAAGCAAGAGTTGGGCAAAAAAATCAAGGTATTT	CALWEVKQELGKKIKVF	TRGV9	.	TRGJP	16	-1	-1	20
46	3.126678040524466E-4	TGTGCTGCGTGGGATTATAAGGGCGTCTATTATAAGAAACTCTTT	CAAWDYKGVYYKKLF	TRGV10	.	TRGJ1	16	-1	-1	27
46	3.126678040524466E-4	TGTGCTGCGTGGGAGGGCTTGGGGTGGTATAAGAAACTCTTT	CAAWEGLGWYKKLF	TRGV10	.	TRGJ1	13	-1	-1	27
46	3.126678040524466E-4	TGTGCTGCGTGGGCTGCTAATTATTATAAGAAACTCTTT	CAAWAANYYKKLF	TRGV10	.	TRGJ1	12	-1	-1	18
46	3.126678040524466E-4	TGTGCTGCGTGGACTAATACCACTGGTTGGTTCAAGATATTT	CAAWTNTTGWFKIF	TRGV10	.	TRGJP1	11	-1	-1	16
44	2.9907355170234024E-4	TGTGCCTTGTGGGAGGTGCCAGGAAGAGGCCAAAATTATTATAAGAAACTCTTT	CALWEVPGRGQNYYKKLF	TRGV9	.	TRGJ1	18	-1	-1	33
44	2.9907355170234024E-4	TGTGCCTTGTGGGCCATCTGTGGGCAAACTTATAAGAAACTCTTT	CALWAICGQTYKKLF	TRGV9	.	TRGJ1	12	-1	-1	29
44	2.9907355170234024E-4	TGTGCTGCGTGGGAGGAAGCTAAGAAACTCTTT	CAAWEEAKKLF	TRGV10	.	TRGJ1	13	-1	-1	20
44	2.9907355170234024E-4	TGTGCCTTGTGGGAGGTGCAGGTGAAACTCTTT	CALWEVQVKLF	TRGV9	.	TRGJ1	19	-1	-1	23
44	2.9907355170234024E-4	TGTGCCACATGGGGGTATTATAAGAAACTCTTT	CATWGYYKKLF	TRGV2	.	TRGJ1	12	-1	-1	15
43	2.922764255272871E-4	TGTGCCTTGTGGGAGGTTCAGGTGCTATCCTTTTATTATAAGAAACTCTTT	CALWEVQVLSFYYKKLF	TRGV9	.	TRGJ1	19	-1	-1	32
43	2.922764255272871E-4	TGTGCCTTGTGGGAGGTGAGATTTCATTATTATTATAAGAAACTCTTT	CALWEVRFHYYYKKLF	TRGV9	.	TRGJ1	17	-1	-1	28
43	2.922764255272871E-4	TGTGCCTTGTGGGAGGCCCCAGGGTTGGGCAAAAAAATCAAGGTATTT	CALWEAPGLGKKIKVF	TRGV9	.	TRGJP	15	-1	-1	20
43	2.922764255272871E-4	TGTGCCTTGTGGGAGGTTTGTGTCCATTATAAGAAACTCTTT	CALWEVCVHYKKLF	TRGV9	.	TRGJ1	16	-1	-1	25
43	2.922764255272871E-4	TGTGCCTTGTGGGAGCTGAATTATTATAAGAAACTCTTT	CALWELNYYKKLF	TRGV9	.	TRGJ1	17	-1	-1	17
43	2.922764255272871E-4	TGTGCTGCGTGGGATTCCCCCCCGAGGGTACTCTTT	CAAWDSPPRVLF	TRGV10	.	TRGJ1	15	-1	-1	29
43	2.922764255272871E-4	TGTGCTGCGTGGGATTATGGCCTTAAGAAACTCTTT	CAAWDYGLKKLF	TRGV10	.	TRGJ1	16	-1	-1	23
43	2.922764255272871E-4	TGTGCCTTGTGGGAAGGTTATTATAAGAAACTCTTT	CALWEGYYKKLF	TRGV9	.	TRGJ1	17	-1	-1	17
43	2.922764255272871E-4	TGTGCTGCGTGGCAGTATAAGAAACTCTTT	CAAWQYKKLF	TRGV10	.	TRGJ1	11	-1	-1	15
43	2.922764255272871E-4	TGTGCTGCGTGGGTATGGAAGAAACTCTTT	CAAWVWKKLF	TRGV10	.	TRGJ1	12	-1	-1	18
43	2.922764255272871E-4	TGTGCCACCTGGGATGAGACGAAACTCTTT	CATWDETKLF	TRGV4	.	TRGJ1	15	-1	-1	20
43	2.922764255272871E-4	TGTGCTGCGTGTGGGGGACTCTTT	CAACGGLF	TRGV10	.	TRGJ1	10	-1	-1	17
43	2.922764255272871E-4	TGTGCCACCTGGGAAGGGTATTATAAGAAACTCTTT	CATWEGYYKKLF	TRGV5	.	TRGJ1	16	-1	-1	18
42	2.8547929935223386E-4	TGTGCTGCGTGGGATTATCCGCTGAATTATTATAAGAAACTCTTT	CAAWDYPLNYYKKLF	TRGV10	.	TRGJ1	16	-1	-1	23
42	2.8547929935223386E-4	TGTGCCACCTGGGATGGCCACCAGAATTATTATAAGAAACTCTTT	CATWDGHQNYYKKLF	TRGV4	.	TRGJ1	16	-1	-1	23
42	2.8547929935223386E-4	TGTGCTGCGTGGGACCCCAATTATTATAAGAAACTCTTT	CAAWDPNYYKKLF	TRGV10	.	TRGJ1	13	-1	-1	18
42	2.8547929935223386E-4	TGTGCTGCGTGGGATTCGTGGTATAAGAAACTCTTT	CAAWDSWYKKLF	TRGV10	.	TRGJ1	18	-1	-1	21
42	2.8547929935223386E-4	TGTGCTGCGTGGGTCTCTAAGAAACTCTTT	CAAWVSKKLF	TRGV10	.	TRGJ1	12	-1	-1	17
42	2.8547929935223386E-4	TGTGCCTGGAACGTGGGTGAGAAACTCTTT	CAWNVGEKLF	TRGV9	.	TRGJ1	6	-1	-1	19
42	2.8547929935223386E-4	TGTGCTGCGTGGGTTTGGGGACTCTTT	CAAWVWGLF	TRGV10	.	TRGJ1	15	-1	-1	20
42	2.8547929935223386E-4	TGTGCCACCTGGGACAGGCAGCGGAATTATTATAAGAAACTCTTT	CATWDRQRNYYKKLF	TRGV7	.	TRGJ1	18	-1	-1	23
42	2.8547929935223386E-4	TGTGCCACCTGGGATGGGAATTATTATAAGAAACTCTTT	CATWDGNYYKKLF	TRGV4	.	TRGJ1	17	-1	-1	17
42	2.8547929935223386E-4	TGTGCCACCTGGGACGCTTATAAGAAACTCTTT	CATWDAYKKLF	TRGV3	.	TRGJ1	14	-1	-1	17
41	2.786821731771807E-4	TGTGCCTTGTGGGAGGTTAATTATTATAAGAAACTCTTT	CALWEVNYYKKLF	TRGV9	.	TRGJ1	16	-1	-1	18
41	2.786821731771807E-4	TGTGCTGCGCGTGGGATAGCCCGGAAACTCTTT	CAARGIARKLF	TRGV10	.	TRGJ1	16	-1	-1	23
40	2.718850470021275E-4	TGTGCCTTGTGGGAGGTGCGAGCGGGGAATTATTATAAGAAACTCTTT	CALWEVRAGNYYKKLF	TRGV9	.	TRGJ1	18	-1	-1	26
40	2.718850470021275E-4	TGTGCCTTGTGGGACCTTCGGAATTATTATAAGAAACTCTTT	CALWDLRNYYKKLF	TRGV9	.	TRGJ1	13	-1	-1	16
40	2.718850470021275E-4	TGTGCCTTGTGGGAGGGGGGGTATTATAAGAAACTCTTT	CALWEGGYYKKLF	TRGV9	.	TRGJ1	15	-1	-1	21
40	2.718850470021275E-4	TGTGCTGCGTGGCCCACTGATAAGAAACTCTTT	CAAWPTDKKLF	TRGV10	.	TRGJ1	11	-1	-1	19
39	2.650879208270743E-4	TGTGCCTTGTGGGAGGCGCCGGGGGAGTTGGGCAAAAAAATCAAGGTATTT	CALWEAPGELGKKIKVF	TRGV9	.	TRGJP	18	-1	-1	24
39	2.650879208270743E-4	TGTGCCTGCTGGATTAGGTCTCCTTATTATTATAAGAAACTCTTT	CACWIRSPYYYKKLF	TRGV11	.	TRGJ1	17	-1	-1	25
39	2.650879208270743E-4	TGTGCCTTGTGGGAGGTGCCTGGTACGGATAAGAAACTCTTT	CALWEVPGTDKKLF	TRGV9	.	TRGJ1	18	-1	-1	28
39	2.650879208270743E-4	TGTGCCTTGTGGGAGAGAAATTATTATAAGAAACTCTTT	CALWERNYYKKLF	TRGV9	.	TRGJ1	14	-1	-1	18
39	2.650879208270743E-4	TGTGCTGCGTGGGCGAATTATTATAAGAAACTCTTT	CAAWANYYKKLF	TRGV10	.	TRGJ1	12	-1	-1	13
39	2.650879208270743E-4	TGTGCTGCGTGGGATTGTGATTATAAGAAACTCTTT	CAAWDCDYKKLF	TRGV10	.	TRGJ1	15	-1	-1	19
39	2.650879208270743E-4	TGTGCTGCGTGGGATTTGGGAAGGAAACTCTTT	CAAWDLGRKLF	TRGV10	.	TRGJ1	15	-1	-1	23
39	2.650879208270743E-4	TGTGCTGCGTGCGAATGGTTCAAGATATTT	CAACEWFKIF	TRGV10	.	TRGJP1	13	-1	-1	15
39	2.650879208270743E-4	TGTGCTGCGTGGGTTAAGAAACTCTTT	CAAWVKKLF	TRGV10	.	TRGJ1	15	-1	-1	14
38	2.582907946520211E-4	TGTGCCTTGTGGGAAGAACGGCAAGAGTTGGGCAAAAAAATCAAGGTATTT	CALWEERQELGKKIKVF	TRGV9	.	TRGJP	13	-1	-1	19
38	2.582907946520211E-4	TGTGCCACCTGGGATGGCCCAAGATTGATGAATTATAAGAAACTCTTT	CATWDGPRLMNYKKLF	TRGV4	.	TRGJ1	20	-1	-1	31
38	2.582907946520211E-4	TGTGCCTTGTGGGAGGTTCCTACGAATTATTATAAGAAACTCTTT	CALWEVPTNYYKKLF	TRGV9	.	TRGJ1	16	-1	-1	22
38	2.582907946520211E-4	TGTGCCTTGTGGGAACAAGAGTTGGGCAAAAAAATCAAGGTATTT	CALWEQELGKKIKVF	TRGV9	.	TRGJP	13	-1	-1	15
38	2.582907946520211E-4	TGTGCCTTGTGGGAGGTGCTGAATTATTATAAGAAACTCTTT	CALWEVLNYYKKLF	TRGV9	.	TRGJ1	18	-1	-1	20
38	2.582907946520211E-4	TGTGCCTTGTGGGAGGTGGGGGTGGGGTATAAGAAACTCTTT	CALWEVGVGYKKLF	TRGV9	.	TRGJ1	17	-1	-1	27
38	2.582907946520211E-4	TGTGCCACCTGGGACGGGCCGTATAAGAAACTCTTT	CATWDGPYKKLF	TRGV2	.	TRGJ1	19	-1	-1	21
38	2.582907946520211E-4	TGTGCCACCTGGGATTATTATAAGAAACTCTTT	CATWDYYKKLF	TRGV4	.	TRGJ1	14	-1	-1	13
38	2.582907946520211E-4	TGTGCGGGCCATAAGAAACTCTTT	CAGHKKLF	TRGV10	.	TRGJ1	4	-1	-1	10
38	2.582907946520211E-4	TGTGCTGCGTGGAATAAGAAACTCTTT	CAAWNKKLF	TRGV10	.	TRGJ1	14	-1	-1	13
37	2.5149366847696794E-4	TGTGCCACCTGGGATGGGCCAAGGTATTATAAGAAACTCTTT	CATWDGPRYYKKLF	TRGV4	.	TRGJ1	19	-1	-1	24
37	2.5149366847696794E-4	TGTGCTGCGTGGGATACCACTGGTTGGTTCAAGATATTT	CAAWDTTGWFKIF	TRGV10	.	TRGJP1	14	-1	-1	13
37	2.5149366847696794E-4	TGTGCTGCGTGTGGGTGGAAACTCTTT	CAACGWKLF	TRGV10	.	TRGJ1	10	-1	-1	17
37	2.5149366847696794E-4	CACCTGAAACTCTTT	HLKLF	TRGV10	.	TRGJ2	-1	-1	-1	5
36	2.446965423019148E-4	TGTGCCTTGTGGGAGGTGAATGGAGGGTCTTCTTGGAATCCCTGTTATTATAAGAAACTCTTT	CALWEVNGGSSWNPCYYKKLF	TRGV9	.	TRGJ1	17	-1	-1	44
36	2.446965423019148E-4	TGTGCCTTGTGGGAGGTCCCGAATTATTATAAGAAACTCTTT	CALWEVPNYYKKLF	TRGV9	.	TRGJ1	16	-1	-1	19
36	2.446965423019148E-4	TGTGCCTTGTGGGAGGTGTGGAGTGATTGGATCAAGACGTTT	CALWEVWSDWIKTF	TRGV9	.	TRGJP2	17	-1	-1	21
36	2.446965423019148E-4	TGTGCCTTGTGGGAGGTGATTCATTATTATAAGAAACTCTTT	CALWEVIHYYKKLF	TRGV9	.	TRGJ1	17	-1	-1	22
36	2.446965423019148E-4	TGTGCTGCGTGGGATTCCACTTATTATAAGAAACTCTTT	CAAWDSTYYKKLF	TRGV10	.	TRGJ1	15	-1	-1	13
36	2.446965423019148E-4	TGTGCTGCGTGGGATAAGGGATATAAGAAACTCTTT	CAAWDKGYKKLF	TRGV10	.	TRGJ1	14	-1	-1	21
36	2.446965423019148E-4	TGTGCCACCTGGGACAGGCCTAGGAAGAAACTCTTT	CATWDRPRKKLF	TRGV7	.	TRGJ1	20	-1	-1	24
36	2.446965423019148E-4	TGTGCTGCGTGGGATTCATATAAGAAACTCTTT	CAAWDSYKKLF	TRGV10	.	TRGJ1	15	-1	-1	18
36	2.446965423019148E-4	TGTGCTGCGTGGATCTATTATAAGAAACTCTTT	CAAWIYYKKLF	TRGV10	.	TRGJ1	11	-1	-1	15
36	2.446965423019148E-4	TGTGCTGCGTGGACCCTGAAACTCTTT	CAAWTLKLF	TRGV10	.	TRGJ1	11	-1	-1	17
36	2.446965423019148E-4	TGTGCTGCGTATAGGAAACTCTTT	CAAYRKLF	TRGV10	.	TRGJ1	9	-1	-1	9
35	2.3789941612686156E-4	TGTGCCACCTGGGACAGGAAAGCTGTCTCTTATTATAAGAAACTCTTT	CATWDRKAVSYYKKLF	TRGV7	.	TRGJ1	17	-1	-1	29
35	2.3789941612686156E-4	TGTGCTGCGTGGGACCGTTTCGCGTATTATAAGAAACTCTTT	CAAWDRFAYYKKLF	TRGV10	.	TRGJ1	13	-1	-1	24
35	2.3789941612686156E-4	TGTGCCTTGTGGGAGGTTAACTCTTATTATAAGAAACTCTTT	CALWEVNSYYKKLF	TRGV9	.	TRGJ1	16	-1	-1	23
35	2.3789941612686156E-4	TGTGCCACCTGGGACGACCTGAAGGGTAAGAAACTCTTT	CATWDDLKGKKLF	TRGV2	.	TRGJ1	15	-1	-1	26
35	2.3789941612686156E-4	CGTGCCTTGTGGGAGGTGCCGTATTATAAGAAACTCTTT	RALWEVPYYKKLF	TRGV9	.	TRGJ1	18	-1	-1	21
35	2.3789941612686156E-4	TGTGCCACCTGGGATGGGCGATCGGAGAAACTCTTT	CATWDGRSEKLF	TRGV4	.	TRGJ1	18	-1	-1	25
35	2.3789941612686156E-4	TGTGCTGCGTGGCCCCCCTCGGAGAAACTCTTT	CAAWPPSEKLF	TRGV10	.	TRGJ1	11	-1	-1	22
35	2.3789941612686156E-4	TGTGCTGCGTGGGATTATAGGGCGAAACTCTTT	CAAWDYRAKLF	TRGV10	.	TRGJ1	16	-1	-1	23
35	2.3789941612686156E-4	TGTGCTGCGTGGGTTCATAAGAAACTCTTT	CAAWVHKKLF	TRGV10	.	TRGJ1	12	-1	-1	16
35	2.3789941612686156E-4	TGTGCTGCCCCCAAAGGGAAACTCTTT	CAAPKGKLF	TRGV10	.	TRGJ1	7	-1	-1	17
34	2.3110228995180837E-4	TGTGCTGCGTGGGATCCACTATTCTTCGCTTATTATAAGAAACTCTTT	CAAWDPLFFAYYKKLF	TRGV10	.	TRGJ1	14	-1	-1	29
34	2.3110228995180837E-4	TGTGCTGCGTGGGATTATATGAGTAGTGATTGGATCAAGACGTTT	CAAWDYMSSDWIKTF	TRGV10	.	TRGJP2	16	-1	-1	15
34	2.3110228995180837E-4	TGTGCCACCTGGGACCCTTATTATAAGAAACTCTTT	CATWDPYYKKLF	TRGV8	.	TRGJ1	13	-1	-1	17
34	2.3110228995180837E-4	TGTGCTGCGTGGTTACCTTATAAGAAACTCTTT	CAAWLPYKKLF	TRGV10	.	TRGJ1	11	-1	-1	17
34	2.3110228995180837E-4	TGTGCCACCTGGACAAGGGTGAAGAAACTCTTT	CATWTRVKKLF	TRGV2	.	TRGJ1	11	-1	-1	21
34	2.3110228995180837E-4	TGTGCTGCGGGATATAAGAAACTCTTT	CAAGYKKLF	TRGV10	.	TRGJ1	8	-1	-1	12
33	2.2430516377675518E-4	TGTGCCTTGTGGGAGGTGCAGAAGGGTATTAAAGAGTTGGGCAAAAAAATCAAGGTATTT	CALWEVQKGIKELGKKIKVF	TRGV9	.	TRGJP	19	-1	-1	31
33	2.2430516377675518E-4	TGTGCTGCGTGGGATTCTAGTGGTTATAAGAAACTCTTT	CAAWDSSGYKKLF	TRGV10	.	TRGJ1	15	-1	-1	23
33	2.2430516377675518E-4	TGTGCTGCGTGGGCTCCTCCGTATAAGAAACTCTTT	CAAWAPPYKKLF	TRGV10	.	TRGJ1	12	-1	-1	21
33	2.2430516377675518E-4	TGTGCTGCGTGGGATTTTTATTATAAGAAACTCTTT	CAAWDFYYKKLF	TRGV10	.	TRGJ1	15	-1	-1	17
33	2.2430516377675518E-4	TGTGCTGCGTGGGATTATACCCCTAAGAAACTCTTT	CAAWDYTPKKLF	TRGV10	.	TRGJ1	16	-1	-1	23
33	2.2430516377675518E-4	TGTGCCTTGTGGGAGGTGCCGAGGGAGAAACTCTTT	CALWEVPREKLF	TRGV9	.	TRGJ1	18	-1	-1	25
33	2.2430516377675518E-4	TGTGCCACCTGGGACGGGCATTATAAGAAACTCTTT	CATWDGHYKKLF	TRGV2	.	TRGJ1	18	-1	-1	19
33	2.2430516377675518E-4	TGTGCTGCGTGGGATACTTATAAGAAACTCTTT	CAAWDTYKKLF	TRGV10	.	TRGJ1	14	-1	-1	17
33	2.2430516377675518E-4	TGTGCTGCGTGGGACTCCTATAAGAAACTCTTT	CAAWDSYKKLF	TRGV10	.	TRGJ1	13	-1	-1	18
33	2.2430516377675518E-4	TGTGCTGCGTGGGACCGAGAGAAACTCTTT	CAAWDREKLF	TRGV10	.	TRGJ1	13	-1	-1	19
33	2.2430516377675518E-4	TGTGCTGCGTGGGACCATAAGAAACTCTTT	CAAWDHKKLF	TRGV10	.	TRGJ1	13	-1	-1	16
33	2.2430516377675518E-4	TGTGCTGCGTGGGATGAGAAACTCTTT	CAAWDEKLF	TRGV10	.	TRGJ1	14	-1	-1	13
32	2.17508037601702E-4	TGTGCTGCGTGGGATTGTTATACCACTGGTTGGTTCAAGATATTT	CAAWDCYTTGWFKIF	TRGV10	.	TRGJP1	15	-1	-1	18
32	2.17508037601702E-4	TGTGCTGCGTGGGATGGCCCGGCTTCTTATAAGAAACTCTTT	CAAWDGPASYKKLF	TRGV10	.	TRGJ1	14	-1	-1	23
32	2.17508037601702E-4	TGTGCCTTGTGGGAGGTGCGAGGTGATTGGATCAAGACGTTT	CALWEVRGDWIKTF	TRGV9	.	TRGJP2	18	-1	-1	22
32	2.17508037601702E-4	TGTGCTGCGTCTGAGAATTATTATAAGAAACTCTTT	CAASENYYKKLF	TRGV10	.	TRGJ1	9	-1	-1	14
32	2.17508037601702E-4	TGTGCTGCGTGGGATGTGGATTATAAGAAACTCTTT	CAAWDVDYKKLF	TRGV10	.	TRGJ1	14	-1	-1	19
32	2.17508037601702E-4	TGTGCTGCGTGGGATTATAAGGAGAAACTCTTT	CAAWDYKEKLF	TRGV10	.	TRGJ1	16	-1	-1	13
32	2.17508037601702E-4	TGTGCCACCTGGGCTGATTATAAGAAACTCTTT	CATWADYKKLF	TRGV2	.	TRGJ1	12	-1	-1	16
32	2.17508037601702E-4	TGTGCTGCGTGGGATTACATGAAACTCTTT	CAAWDYMKLF	TRGV10	.	TRGJ1	17	-1	-1	13
32	2.17508037601702E-4	TGTGCCTTAAATTATTATAAGAAACTCTTT	CALNYYKKLF	TRGV9	.	TRGJ1	7	-1	-1	9
32	2.17508037601702E-4	TGTGCCACCTGGGTGCTAAAGAAACTCTTT	CATWVLKKLF	TRGV5	.	TRGJ1	12	-1	-1	18
32	2.17508037601702E-4	TGTGCTGCGTGGGTGGGGGATAAGAAACTCTTT	CAAWVGDKKLF	TRGV10	.	TRGJ1	12	-1	-1	19
32	2.17508037601702E-4	TGTGCTGCGTGGGATTTCGACGGGAAACTCTTT	CAAWDFDGKLF	TRGV10	.	TRGJ1	18	-1	-1	23
31	2.107109114266488E-4	TGTGCTGCGTGGGATTACCGTATGGGGTATGGAAAGAAACTCTTT	CAAWDYRMGYGKKLF	TRGV10	.	TRGJ1	21	-1	-1	33
31	2.107109114266488E-4	TGTGCCTTGTGGGAGGCTTCTCGCTATTATAAGAAACTCTTT	CALWEASRYYKKLF	TRGV9	.	TRGJ1	15	-1	-1	24
31	2.107109114266488E-4	TGTGCCACCTGGGACAGTTTTCGGTATAAGAAACTCTTT	CATWDSFRYKKLF	TRGV3	.	TRGJ1	16	-1	-1	24
31	2.107109114266488E-4	TGTGCTGCGTTTAGGGGCTATTATAAGAAACTCTTT	CAAFRGYYKKLF	TRGV10	.	TRGJ1	9	-1	-1	18
31	2.107109114266488E-4	TGTGCTGCGTGGGGAACTTATTATAAGAAACTCTTT	CAAWGTYYKKLF	TRGV10	.	TRGJ1	12	-1	-1	13
31	2.107109114266488E-4	TGTGCTGCGTGGGACGCCAAAAATTGGAAACTCTTT	CAAWDAKNWKLF	TRGV10	.	TRGJ1	13	-1	-1	26
31	2.107109114266488E-4	TGTGCTGCGTTAATGCGGAAAAAGAAACTCTTT	CAALMRKKKLF	TRGV10	.	TRGJ1	9	-1	-1	21
31	2.107109114266488E-4	TGTGCTGCGTGGGCCCCCTATAAGAAACTCTTT	CAAWAPYKKLF	TRGV10	.	TRGJ1	12	-1	-1	18
31	2.107109114266488E-4	TGTGCTGCGTGGGGTGCGGATAAGAAACTCTTT	CAAWGADKKLF	TRGV10	.	TRGJ1	12	-1	-1	19
31	2.107109114266488E-4	TGTGCTGCGTGGGATCAGGATAAGAAACTCTTT	CAAWDQDKKLF	TRGV10	.	TRGJ1	14	-1	-1	19
31	2.107109114266488E-4	TGTGCTGCGTGGAAATTTTATAAGAAACTCTTT	CAAWKFYKKLF	TRGV10	.	TRGJ1	11	-1	-1	13
31	2.107109114266488E-4	TGTGCCACCTGGGACCATTATAAGAAACTCTTT	CATWDHYKKLF	TRGV3	.	TRGJ1	14	-1	-1	16
31	2.107109114266488E-4	TGTGCCACCTGGGATGCACTCTTT	CATWDALF	TRGV8	.	TRGJ1	14	-1	-1	17
31	2.107109114266488E-4	TGTGCTGCGTTGGTTTATAAGAAACTCTTT	CAALVYKKLF	TRGV10	.	TRGJ1	16	-1	-1	14
30	2.0391378525159564E-4	TGTGCCACCTGGGATGGGTTTCCCCCTACCCCAGATAAGAAACTCTTT	CATWDGFPPTPDKKLF	TRGV4	.	TRGJ1	17	-1	-1	34
30	2.0391378525159564E-4	TGTGCCTTGTGGGAGGCCTCAACTTTTTGTTATAAGAAACTCTTT	CALWEASTFCYKKLF	TRGV9	.	TRGJ1	15	-1	-1	26
30	2.0391378525159564E-4	TGTGCTGCGTGGGATTATCAGCAGACCTATAAGAAACTCTTT	CAAWDYQQTYKKLF	TRGV10	.	TRGJ1	16	-1	-1	27
30	2.0391378525159564E-4	TGTGCTGCGTGGGATTTCAATTATTATAAGAAACTCTTT	CAAWDFNYYKKLF	TRGV10	.	TRGJ1	15	-1	-1	15
30	2.0391378525159564E-4	TGTGCTGCGTGGGATTTAAGGTATTATAAGAAACTCTTT	CAAWDLRYYKKLF	TRGV10	.	TRGJ1	15	-1	-1	21
30	2.0391378525159564E-4	TGTGCTGCGTGGGATTATTGTCATTATAAGAAACTCTTT	CAAWDYCHYKKLF	TRGV10	.	TRGJ1	16	-1	-1	22
30	2.0391378525159564E-4	TGTGCTGCGTGGTCCCGCCATTATAAGAAACTCTTT	CAAWSRHYKKLF	TRGV10	.	TRGJ2	11	-1	-1	19
30	2.0391378525159564E-4	TGTGCTGCGTGGGATTGCGGTTATAAGAAACTCTTT	CAAWDCGYKKLF	TRGV10	.	TRGJ1	18	-1	-1	20
30	2.0391378525159564E-4	TGTGCTGCGTGGGATTATCTAAGAAAGGGGCTCTTT	CAAWDYLRKGLF	TRGV10	.	TRGJ1	16	-1	-1	30
30	2.0391378525159564E-4	TGTGCTGCGTGGGAGAGTTATTATAAGAAACTCTTT	CAAWESYYKKLF	TRGV10	.	TRGJ1	13	-1	-1	14
30	2.0391378525159564E-4	TGTGCCACCTGGGATGTTGAGTATAAGAAACTCTTT	CATWDVEYKKLF	TRGV4	.	TRGJ1	15	-1	-1	21
30	2.0391378525159564E-4	TGTGCCACCTGGGATGGTTATTATAAGAAACTCTTT	CATWDGYYKKLF	TRGV4	.	TRGJ1	16	-1	-1	17
30	2.0391378525159564E-4	TGTGCTGCGTGGGGCCAACGTAAGAAACTCTTT	CAAWGQRKKLF	TRGV10	.	TRGJ1	12	-1	-1	20
30	2.0391378525159564E-4	TGTGCTGCGTGGGAAGATTATAAGAAACTCTTT	CAAWEDYKKLF	TRGV10	.	TRGJ1	13	-1	-1	16
30	2.0391378525159564E-4	TGTGCTGTTCATAAGAAACTCTTT	CAVHKKLF	TRGV10	.	TRGJ1	6	-1	-1	10
29	1.9711665907654245E-4	TGTGCCACCTGGGACAGGCCAGAACTCCCTTATAAGAAACTCTTT	CATWDRPELPYKKLF	TRGV3	.	TRGJ1	19	-1	-1	29
29	1.9711665907654245E-4	TGTGCTGCGTGGGATTATAAGAATTATTATAAGAAACTCTTT	CAAWDYKNYYKKLF	TRGV10	.	TRGJ1	16	-1	-1	20
29	1.9711665907654245E-4	TGTGCTGCGTGGGGGAGCCCTTATTATAAGAAACTCTTT	CAAWGSPYYKKLF	TRGV10	.	TRGJ1	12	-1	-1	20
29	1.9711665907654245E-4	TGTGCTGCGTGGGACCCGAATTATTATAAGAAACTCTTT	CAAWDPNYYKKLF	TRGV10	.	TRGJ1	13	-1	-1	16
29	1.9711665907654245E-4	TGTGCCACCTGGGATGGCCGGGATTATAAGAAACTCTTT	CATWDGRDYKKLF	TRGV4	.	TRGJ1	16	-1	-1	22
29	1.9711665907654245E-4	TGTGCTGCGTGGGCCCTTTATTATAAGAAACTCTTT	CAAWALYYKKLF	TRGV10	.	TRGJ1	12	-1	-1	17
29	1.9711665907654245E-4	TGTGCTGCGTGGGATCCTCGGTATAAGAAACTCTTT	CAAWDPRYKKLF	TRGV10	.	TRGJ1	14	-1	-1	21
29	1.9711665907654245E-4	TGTGCTGCGTGGGATTTTGTGAAACTCTTT	CAAWDFVKLF	TRGV10	.	TRGJ1	15	-1	-1	20
29	1.9711665907654245E-4	TGTGCTGCCGACCTGAAACTCTTT	CAADLKLF	TRGV10	.	TRGJ1	7	-1	-1	14
29	1.9711665907654245E-4	TGTGCCACCTCCCGCCCAAATAAGAAACTCTTT	CATSRPNKKLF	TRGV2	.	TRGJ1	9	-1	-1	19
29	1.9711665907654245E-4	TGTGCTGCGTGGGATTGTGAGAAACTCTTT	CAAWDCEKLF	TRGV10	.	TRGJ1	15	-1	-1	13
29	1.9711665907654245E-4	TGTGCTGCGTGGGATAGCTGGAAACTCTTT	CAAWDSWKLF	TRGV10	.	TRGJ1	14	-1	-1	20
29	1.9711665907654245E-4	TGTGCTGCGTGGAATTATAAGAAACTCTTT	CAAWNYKKLF	TRGV10	.	TRGJ1	16	-1	-1	13
29	1.9711665907654245E-4	TGTGCCACCTGGGATGCCCGGTATAAGAAACTCTTT	CATWDARYKKLF	TRGV4	.	TRGJ1	15	-1	-1	21
29	1.9711665907654245E-4	TGTGCCACCTGGGACGGGCGCTATAAGAAACTCTTT	CATWDGRYKKLF	TRGV2	.	TRGJ1	18	-1	-1	21
29	1.9711665907654245E-4	TGTGCTGCGTGGGAGCTGAAGAAACTCTTT	CAAWELKKLF	TRGV10	.	TRGJ1	13	-1	-1	18
28	1.9031953290148926E-4	TGTGCCTTGTGGGAGGCGCATGTATTTGATTTGGACAAAGAGTTGGGCAAAAAAATCAAGGTATTT	CALWEAHVFDLDKELGKKIKVF	TRGV9	.	TRGJP	19	-1	-1	37
28	1.9031953290148926E-4	TGTGCCTTGCCGAAGAGCGTGTTATCGAATTATTATAAGAAACTCTTT	CALPKSVLSNYYKKLF	TRGV9	.	TRGJ1	8	-1	-1	24
28	1.9031953290148926E-4	TGTGCTGCGTGGGATTATATCCGGGGTTATTATAAGAAACTCTTT	CAAWDYIRGYYKKLF	TRGV10	.	TRGJ1	16	-1	-1	26
28	1.9031953290148926E-4	TGTGCTGCGTGGGATCCGCCTCTCCTTTTGAATAAGAAACTCTTT	CAAWDPPLLLNKKLF	TRGV10	.	TRGJ1	14	-1	-1	31
28	1.9031953290148926E-4	TGTGCTGCGTGGACCCTATCCCCGAATTATTATAAGAAACTCTTT	CAAWTLSPNYYKKLF	TRGV10	.	TRGJ1	11	-1	-1	22
28	1.9031953290148926E-4	TGTGCTGCGTGGGATTTCCATTGGGGTTATAAGAAACTCTTT	CAAWDFHWGYKKLF	TRGV10	.	TRGJ1	15	-1	-1	26
28	1.9031953290148926E-4	TGTGCCACCTGGGACGGGCGGGGTGATTGGATCAAGACGTTT	CATWDGRGDWIKTF	TRGV2	.	TRGJP2	18	-1	-1	22
28	1.9031953290148926E-4	TGTGCTCCCCTTGATACCACTGGTTGGTTCAAGATATTT	CAPLDTTGWFKIF	TRGV10	.	TRGJP1	5	-1	-1	13
28	1.9031953290148926E-4	TGTGCCTTGTGGGCGAGTAGTGATTGGATCAAGACGTTT	CALWASSDWIKTF	TRGV9	.	TRGJP2	12	-1	-1	15
28	1.9031953290148926E-4	TGTGCCACCTGGTCGGCACAATATTATAAGAAACTCTTT	CATWSAQYYKKLF	TRGV8	.	TRGJ1	11	-1	-1	21
28	1.9031953290148926E-4	TGTGCTGCGTGGGATAGGTATTATAAGAAACTCTTT	CAAWDRYYKKLF	TRGV10	.	TRGJ1	14	-1	-1	18
28	1.9031953290148926E-4	TGTGCTGCGTGGAATCCTCACAATAAGAAACTCTTT	CAAWNPHNKKLF	TRGV10	.	TRGJ1	14	-1	-1	22
28	1.9031953290148926E-4	TGTGCCACCTGGGTACCTTATTATAAGAAACTCTTT	CATWVPYYKKLF	TRGV2	.	TRGJ1	12	-1	-1	17
28	1.9031953290148926E-4	TGTGCTGCGTGTATTGCGAAACTCTTT	CAACIAKLF	TRGV10	.	TRGJ1	10	-1	-1	17
28	1.9031953290148926E-4	TGTGCTGCGTGGGATGTCTTACGGGAGAAACTCTTT	CAAWDVLREKLF	TRGV10	.	TRGJ1	14	-1	-1	25
28	1.9031953290148926E-4	TGTGCTGCGTCAATTTATTATAAGAAACTCTTT	CAASIYYKKLF	TRGV10	.	TRGJ1	9	-1	-1	14
28	1.9031953290148926E-4	TGTGCTGCGTGGGATAACCGGAAGAAACTCTTT	CAAWDNRKKLF	TRGV10	.	TRGJ1	17	-1	-1	21
28	1.9031953290148926E-4	TGTGCTGCGTGGAAATATAAGAAACTCTTT	CAAWKYKKLF	TRGV10	.	TRGJ1	11	-1	-1	15
28	1.9031953290148926E-4	TGTGCCACCTGGGACTATAAGAAACTCTTT	CATWDYKKLF	TRGV2	.	TRGJ1	14	-1	-1	15
28	1.9031953290148926E-4	TGTGCCCCTCTAAAGAAACTCTTT	CAPLKKLF	TRGV10	.	TRGJ1	4	-1	-1	12
28	1.9031953290148926E-4	TGTGCTGCGTGGGATCCGGGGTATAAGAAACTCTTT	CAAWDPGYKKLF	TRGV10	.	TRGJ1	14	-1	-1	21
27	1.8352240672643607E-4	TGTGCCTTGTGGGGGCACCAAACGCAAGAGTTGGGCAAAAAAATCAAGGTATTT	CALWGHQTQELGKKIKVF	TRGV9	.	TRGJP	12	-1	-1	23
27	1.8352240672643607E-4	TGTGCTGCGTGGGATGCATGGGTACTCCCTGCAAAACTCTTT	CAAWDAWVLPAKLF	TRGV10	.	TRGJ1	14	-1	-1	33
27	1.8352240672643607E-4	TGTGCCACCTGGGATAGGGTCTGCGTCTATAAGAAACTCTTT	CATWDRVCVYKKLF	TRGV8	.	TRGJ1	17	-1	-1	27
27	1.8352240672643607E-4	TGTGCTGCGTGGGCCCCCTCATCTTATAAGAAACTCTTT	CAAWAPSSYKKLF	TRGV10	.	TRGJ1	12	-1	-1	23
27	1.8352240672643607E-4	TGTGCTGCGTGGGATCATATTTATAAGAAACTCTTT	CAAWDHIYKKLF	TRGV10	.	TRGJ1	14	-1	-1	20
27	1.8352240672643607E-4	TGTGCTGCGTGGGATAGTTATTATAAGAAACTCTTT	CAAWDSYYKKLF	TRGV10	.	TRGJ1	14	-1	-1	17
27	1.8352240672643607E-4	TGTGCCCGATATTATAAGAAACTCTTT	CARYYKKLF	TRGV10	.	TRGJ1	4	-1	-1	9
27	1.8352240672643607E-4	TGTGCCACCTGGCAACGGGTACTCTTT	CATWQRVLF	TRGV4	.	TRGJ1	11	-1	-1	20
27	1.8352240672643607E-4	TGTGCTGCGTGGGATTGTTATTATAAGAAACTCTTT	CAAWDCYYKKLF	TRGV10	.	TRGJ1	15	-1	-1	17
27	1.8352240672643607E-4	TGTGCCTTGTGGGGTAATTATTATAAGAAACTCTTT	CALWGNYYKKLF	TRGV9	.	TRGJ1	12	-1	-1	15
27	1.8352240672643607E-4	TGTGCCAGGAATTATTATAAGAAACTCTTT	CARNYYKKLF	TRGV4	.	TRGJ1	6	-1	-1	8
27	1.8352240672643607E-4	TGTGCGGACTGTTTGTTGAAGAAACTCTTT	CADCLLKKLF	TRGV10	.	TRGJ1	4	-1	-1	18
27	1.8352240672643607E-4	TGTGCTGCGTGCCCCGGGGGGTCTAATAAGAAACTCTTT	CAACPGGSNKKLF	TRGV10	.	TRGJ1	10	-1	-1	25
27	1.8352240672643607E-4	TGTGCCACCTGGGATAGGTATAAGAAACTCTTT	CATWDRYKKLF	TRGV4	.	TRGJ1	17	-1	-1	18
26	1.7672528055138288E-4	TGTGCCACCTGGGACGGCTCTACATATCGCCATCGTTATAGTAGTGATTGGATCAAGACGTTT	CATWDGSTYRHRYSSDWIKTF	TRGV2	.	TRGJP2	16	-1	-1	36
26	1.7672528055138288E-4	TGTGCTGCGTGGGACCCCCTCAAAGCGCATTATTATAAGAAACTCTTT	CAAWDPLKAHYYKKLF	TRGV10	.	TRGJ1	13	-1	-1	25
26	1.7672528055138288E-4	TGTGCTGCGTGGGATTATAAAGGGACGTGGTATAAGAAACTCTTT	CAAWDYKGTWYKKLF	TRGV10	.	TRGJ1	16	-1	-1	30
26	1.7672528055138288E-4	TGTGCTGCGTGGGATTACCCCTCTTTTCGTTATAAGAAACTCTTT	CAAWDYPSFRYKKLF	TRGV10	.	TRGJ1	17	-1	-1	29
26	1.7672528055138288E-4	TGTGCTGCGTGGGACCGCCCTCAGCCTTATTATAAGAAACTCTTT	CAAWDRPQPYYKKLF	TRGV10	.	TRGJ1	13	-1	-1	26
26	1.7672528055138288E-4	TGTGCTGCGTGGGATCCCAGTGATTATAAGAAACTCTTT	CAAWDPSDYKKLF	TRGV10	.	TRGJ1	14	-1	-1	22
26	1.7672528055138288E-4	TGTGCTGCGGGACTGGCGAATTATTATAAGAAACTCTTT	CAAGLANYYKKLF	TRGV10	.	TRGJ2	8	-1	-1	16
26	1.7672528055138288E-4	TGTGCCTTGTGGGAGGACTCTGATTGGATCAAGACGTTT	CALWEDSDWIKTF	TRGV9	.	TRGJP2	15	-1	-1	20
26	1.7672528055138288E-4	TGTGCTGCGTGGGATAAGCTAGATAAGAAACTCTTT	CAAWDKLDKKLF	TRGV10	.	TRGJ1	14	-1	-1	22
26	1.7672528055138288E-4	TGTGCCACCTGGTCGAGTTATTATAAGAAACTCTTT	CATWSSYYKKLF	TRGV2	.	TRGJ1	11	-1	-1	12
26	1.7672528055138288E-4	TGTGCTGCGTGGGAAACGGAGAAGAAACTCTTT	CAAWETEKKLF	TRGV10	.	TRGJ1	13	-1	-1	21
26	1.7672528055138288E-4	TGTGCCTTGTGGGAGGTGCACGGGTTTGGGAGACTCTTT	CALWEVHGFGRLF	TRGV9	.	TRGJ1	20	-1	-1	29
26	1.7672528055138288E-4	TGTGCCACCTGGGACGGGCTGGATTATAAGAAACTCTTT	CATWDGLDYKKLF	TRGV2	.	TRGJ1	18	-1	-1	22
26	1.7672528055138288E-4	TGTGCTGCGTGGGATAATTATTATAAGAAACTCTTT	CAAWDNYYKKLF	TRGV10	.	TRGJ1	14	-1	-1	15
26	1.7672528055138288E-4	TGTGCTGCGAAGAGGGGAAATAAGAAACTCTTT	CAAKRGNKKLF	TRGV10	.	TRGJ1	8	-1	-1	19
26	1.7672528055138288E-4	TGTGCCTTGTGGGAGCCTGGTTGGTTCAAGATATTT	CALWEPGWFKIF	TRGV9	.	TRGJP1	14	-1	-1	16
25	1.699281543763297E-4	TGTGCCTTGTGGGAGGAAATGCGCCGGAATCGTTCCCCCACCCCGAATTATTATAAGAAACTCTTT	CALWEEMRRNRSPTPNYYKKLF	TRGV9	.	TRGJ1	15	-1	-1	43
25	1.699281543763297E-4	TGTGCCCTGAGACCTAGCAGGGCCACTGGTTGGTTCAAGATATTT	CALRPSRATGWFKIF	TRGV9	.	TRGJP1	8	-1	-1	22
25	1.699281543763297E-4	TGTGCTGCGTGGGATTATATCGATTATTATAAGAAACTCTTT	CAAWDYIDYYKKLF	TRGV10	.	TRGJ1	16	-1	-1	19
25	1.699281543763297E-4	TGTGCTGCGTGGGATTATAGTAATTATTATAAGAAACTCTTT	CAAWDYSNYYKKLF	TRGV10	.	TRGJ1	23	-1	-1	21
25	1.699281543763297E-4	TGTGCTGCGTGGGATTACCCCAATTATTATAAGAAACTCTTT	CAAWDYPNYYKKLF	TRGV10	.	TRGJ1	17	-1	-1	21
25	1.699281543763297E-4	TGTGCTGCGTGGGATCCCGCGAACTATTATAAGAAACTCTTT	CAAWDPANYYKKLF	TRGV10	.	TRGJ1	14	-1	-1	19
25	1.699281543763297E-4	TGTGCCACCTGGGACGGGCCTTTACATTATAAGAAACTCTTT	CATWDGPLHYKKLF	TRGV2	.	TRGJ1	19	-1	-1	25
25	1.699281543763297E-4	TGTGCTGCGTGGGATTCCTATTATAAGAAACTCTTT	CAAWDSYYKKLF	TRGV10	.	TRGJ1	15	-1	-1	18
25	1.699281543763297E-4	TGTGCTGCGTGGGATACGAATTATAAGAAACTCTTT	CAAWDTNYKKLF	TRGV10	.	TRGJ1	20	-1	-1	19
25	1.699281543763297E-4	TGTGCCTTGTGGGAGGTGGGGGGGGGGAAACTCTTT	CALWEVGGGKLF	TRGV9	.	TRGJ2	17	-1	-1	26
25	1.699281543763297E-4	TGTGCTGCGTGGGTTCGATTAGGGTATAAGAAACTCTTT	CAAWVRLGYKKLF	TRGV10	.	TRGJ1	12	-1	-1	24
25	1.699281543763297E-4	TGTGCTGCGTGGGATAGGAGATATTATAAGAAACTCTTT	CAAWDRRYYKKLF	TRGV10	.	TRGJ1	14	-1	-1	21
25	1.699281543763297E-4	TGTGCTGCGTGGGAGCCGGCGCATTATAAGAAACTCTTT	CAAWEPAHYKKLF	TRGV10	.	TRGJ1	13	-1	-1	22
25	1.699281543763297E-4	TGTGCTGCGTGGGAGAATTATTATAAGAAACTCTTT	CAAWENYYKKLF	TRGV10	.	TRGJ1	13	-1	-1	14
25	1.699281543763297E-4	TGTCCGAATTTTTATAAGAAACTCTTT	CPNFYKKLF	TRGV8	.	TRGJ1	2	-1	-1	4
25	1.699281543763297E-4	TGTGCTGCGTGGGATCCTAATAAGAAACTCTTT	CAAWDPNKKLF	TRGV10	.	TRGJ1	14	-1	-1	19
24	1.631310282012765E-4	TGTGCCTTGTGGGAGGTGCGGTGGGAGTTGGGCAAAAAAATCAAGGTATTT	CALWEVRWELGKKIKVF	TRGV9	.	TRGJP	18	-1	-1	24
24	1.631310282012765E-4	TGTGCTGCGTGGGATTATATTACCCCCCCAAGGGAGAAACTCTTT	CAAWDYITPPREKLF	TRGV10	.	TRGJ1	16	-1	-1	34
24	1.631310282012765E-4	TGTGCTGCGTGGGATTATATGGGGGGGGATTATAAGAAACTCTTT	CAAWDYMGGDYKKLF	TRGV10	.	TRGJ1	16	-1	-1	28
24	1.631310282012765E-4	TGTGCTGCGTGGGATTCAGGTGGGTATTATAAGAAACTCTTT	CAAWDSGGYYKKLF	TRGV10	.	TRGJ1	15	-1	-1	24
24	1.631310282012765E-4	TGTGCTGCGTGGGAGATGACCACTGGTTGGTTCAAGATATTT	CAAWEMTTGWFKIF	TRGV10	.	TRGJP1	13	-1	-1	8
24	1.631310282012765E-4	TGTGCCACCTGGGATGTCCTACGCCCAAAGAAGAAACTCTTT	CATWDVLRPKKKLF	TRGV4	.	TRGJ1	15	-1	-1	30
24	1.631310282012765E-4	TGTGCCACCTGGGACAGGCCGAATTATTATAAGAAACTCTTT	CATWDRPNYYKKLF	TRGV7	.	TRGJ1	19	-1	-1	19
24	1.631310282012765E-4	TGTGCTGCGTGGGACCCAAGACGGTATAAGAAACTCTTT	CAAWDPRRYKKLF	TRGV10	.	TRGJ1	13	-1	-1	24
24	1.631310282012765E-4	TGTGCTGCGTGGGAGCCGAATTATTATAAGAAACTCTTT	CAAWEPNYYKKLF	TRGV10	.	TRGJ1	13	-1	-1	16
24	1.631310282012765E-4	TGTGCTGCGTGGGATTATCCTATTAAGAAACTCTTT	CAAWDYPIKKLF	TRGV10	.	TRGJ1	16	-1	-1	23
24	1.631310282012765E-4	TGTGCTGCGTGGGATGGTTATAAGAAACTCTTT	CAAWDGYKKLF	TRGV10	.	TRGJ1	14	-1	-1	17
24	1.631310282012765E-4	TGTGCTGCGTGGGAGGTCCACGGGAAACTCTTT	CAAWEVHGKLF	TRGV10	.	TRGJ1	13	-1	-1	23
24	1.631310282012765E-4	TGTGCTGCGTGGACCTATTATAAGAAACTCTTT	CAAWTYYKKLF	TRGV10	.	TRGJ1	11	-1	-1	15
24	1.631310282012765E-4	TGTGCTGCGTGGGAGGAGAAACTCTTT	CAAWEEKLF	TRGV10	.	TRGJ1	13	-1	-1	16
24	1.631310282012765E-4	TGTGCTGCGTGGGATGAGGGGAGGGATTATAAGAAACTCTTT	CAAWDEGRDYKKLF	TRGV10	.	TRGJ2	14	-1	-1	25
24	1.631310282012765E-4	TGTGCTGCGTGGGATCCGAATTATTATAAGAAACTCTTT	CAAWDPNYYKKLF	TRGV10	.	TRGJ1	14	-1	-1	13
24	1.631310282012765E-4	TGTGCCTGCTGGACCGGGAGGGTTTATAAGAAACTCTTT	CACWTGRVYKKLF	TRGV11	.	TRGJ1	12	-1	-1	23
24	1.631310282012765E-4	TGTGCCACCTGGGATGAAGGATATTATAAGAAACTCTTT	CATWDEGYYKKLF	TRGV4	.	TRGJ1	15	-1	-1	21
24	1.631310282012765E-4	TGTGCTGCGTGGGGCTATTATAAGAAACTCTTT	CAAWGYYKKLF	TRGV10	.	TRGJ1	12	-1	-1	15
24	1.631310282012765E-4	TGTGCCACCTGGGAGTGGTATAAGAAACTCTTT	CATWEWYKKLF	TRGV2	.	TRGJ1	13	-1	-1	18
24	1.631310282012765E-4	TGTGCCACCTGGGACGGTAGTGGTCTCTTT	CATWDGSGLF	TRGV2	.	TRGJ1	16	-1	-1	24
24	1.631310282012765E-4	TGTGCTGCGTGGGATCCCCCCCAAGAGGATTATAAGAAACTCTTT	CAAWDPPQEDYKKLF	TRGV10	.	TRGJ1	14	-1	-1	28
24	1.631310282012765E-4	TGTGCTGCGTGGCCTCCAAATCCTGGTTATAAGAAACTCTTT	CAAWPPNPGYKKLF	TRGV10	.	TRGJ1	11	-1	-1	26
23	1.563339020262233E-4	TGTGCCTTGTGGGAGGTGCCCGAATACCAAAAATTTAGGAATTATTATAAGAAACTCTTT	CALWEVPEYQKFRNYYKKLF	TRGV9	.	TRGJ1	18	-1	-1	38
23	1.563339020262233E-4	TGTGCTGCGCTGACACTACGGGCGAATTTACGTTATAAGAAACTCTTT	CAALTLRANLRYKKLF	TRGV10	.	TRGJ1	8	-1	-1	32
23	1.563339020262233E-4	TGTGCTGCGTGGCCCCCGGGGTTCTGTTATTATAAGAAACTCTTT	CAAWPPGFCYYKKLF	TRGV10	.	TRGJ1	11	-1	-1	26
23	1.563339020262233E-4	TGTGCCTTGTGGGAGGCCCATAGTAGTGATTGGATCAAGACGTTT	CALWEAHSSDWIKTF	TRGV9	.	TRGJP2	15	-1	-1	19
23	1.563339020262233E-4	TGTGCTGCGTGTTTTCGGGAGGGCGATTATAAGAAACTCTTT	CAACFREGDYKKLF	TRGV10	.	TRGJ1	10	-1	-1	25
23	1.563339020262233E-4	TGTGCTGCGTGGGATTCGTGGGATTATTATAAGAAACTCTTT	CAAWDSWDYYKKLF	TRGV10	.	TRGJ1	18	-1	-1	22
23	1.563339020262233E-4	TGTGCTGCGTGGGATTATATGAATCGGTATAAGAAACTCTTT	CAAWDYMNRYKKLF	TRGV10	.	TRGJ1	16	-1	-1	27
23	1.563339020262233E-4	TGTGCCACCTGGGACGGGCAACAAGATAAGAAACTCTTT	CATWDGQQDKKLF	TRGV2	.	TRGJ1	18	-1	-1	25
23	1.563339020262233E-4	TGTGCTGCGTTAGGGAATTATTATAAGAAACTCTTT	CAALGNYYKKLF	TRGV10	.	TRGJ1	9	-1	-1	14
23	1.563339020262233E-4	TGTGCTGCGTGGGATTCGCATTATAAGAAACTCTTT	CAAWDSHYKKLF	TRGV10	.	TRGJ1	15	-1	-1	19
23	1.563339020262233E-4	TGTGCCACCTGGGACGGGCCGAAGAAACTCTTT	CATWDGPKKLF	TRGV2	.	TRGJ1	19	-1	-1	21
23	1.563339020262233E-4	TGTGCCACCTGGGCGATGAAACTCTTT	CATWAMKLF	TRGV5	.	TRGJ1	12	-1	-1	17
23	1.563339020262233E-4	TGTGCTGCGTGGGATCGGGTGGATTATTATAAGAAACTCTTT	CAAWDRVDYYKKLF	TRGV10	.	TRGJ1	14	-1	-1	22
23	1.563339020262233E-4	TGTGCTGCGGGGAACTCGAATTATTATAAGAAACTCTTT	CAAGNSNYYKKLF	TRGV10	.	TRGJ2	12	-1	-1	12
23	1.563339020262233E-4	TGTGCCTTGTGGGAGGTGGAATATAAGAAACTCTTT	CALWEVEYKKLF	TRGV9	.	TRGJ1	17	-1	-1	21
23	1.563339020262233E-4	TGTGCTGCGTGGGATTATCTTCAAGACTATAAGAAACTCTTT	CAAWDYLQDYKKLF	TRGV10	.	TRGJ1	16	-1	-1	27
23	1.563339020262233E-4	TGTGCCTTGTGGGAGAGGATCACTGGTTGGTTCAAGATATTT	CALWERITGWFKIF	TRGV9	.	TRGJP1	14	-1	-1	20
23	1.563339020262233E-4	TGTGCCACCTGCGCGAATTATTATAAGAAACTCTTT	CATCANYYKKLF	TRGV8	.	TRGJ1	10	-1	-1	13
23	1.563339020262233E-4	TGTGCTGCGTGGAGTCCGGGGAAACTCTTT	CAAWSPGKLF	TRGV10	.	TRGJ1	11	-1	-1	20
23	1.563339020262233E-4	TGTGCCACCTGGGGATCTTATACCACTGGTTGGTTCAAGATATTT	CATWGSYTTGWFKIF	TRGV8	.	TRGJP1	12	-1	-1	18
23	1.563339020262233E-4	TGTGCCACCTGGGACAGGCTTTATAAGAAACTCTTT	CATWDRLYKKLF	TRGV3	.	TRGJ1	18	-1	-1	20
22	1.4953677585117012E-4	TGTGCCTTGTGGGAGAGGGCGTTAAGTTGTGTACATTATAAGAAACTCTTT	CALWERALSCVHYKKLF	TRGV9	.	TRGJ1	14	-1	-1	34
22	1.4953677585117012E-4	TGTGCTGCGTGGGATGAAATGGGGACCTATTATAAGAAACTCTTT	CAAWDEMGTYYKKLF	TRGV10	.	TRGJ1	14	-1	-1	27
22	1.4953677585117012E-4	TGTGCTGCGTGGGATTTGGGGTATTATAAGAAACTCTTT	CAAWDLGYYKKLF	TRGV10	.	TRGJ1	15	-1	-1	21
22	1.4953677585117012E-4	TGTGCTGCGTGGGATTTATTGGATTATAAGAAACTCTTT	CAAWDLLDYKKLF	TRGV10	.	TRGJ1	15	-1	-1	22
22	1.4953677585117012E-4	TGTGCTGCGTGGGATAGAAATTATTATAAGAAACTCTTT	CAAWDRNYYKKLF	TRGV10	.	TRGJ1	14	-1	-1	18
22	1.4953677585117012E-4	TGTGCCACCTGGGACAGGGATTATTATAAGAAACTCTTT	CATWDRDYYKKLF	TRGV7	.	TRGJ1	17	-1	-1	19
22	1.4953677585117012E-4	TGTGCCACCTGGAGTTTGAATTATTATAAGAAACTCTTT	CATWSLNYYKKLF	TRGV4	.	TRGJ1	11	-1	-1	14
22	1.4953677585117012E-4	TGTGCTGCGTGGGTTGTGGTTTGGTTCAAGATATTT	CAAWVVVWFKIF	TRGV10	.	TRGJP1	12	-1	-1	16
22	1.4953677585117012E-4	TGTGCTGCGTGGGACAGGAATAATAAGAAACTCTTT	CAAWDRNNKKLF	TRGV10	.	TRGJ1	13	-1	-1	19
22	1.4953677585117012E-4	TGTGCTGCGTGGGATTATCCTTATTATAAGAAACTCTTT	CAAWDYPYYKKLF	TRGV10	.	TRGJ1	16	-1	-1	20
22	1.4953677585117012E-4	TGTGCTGCGTGGATTTCGGGAAATTATAAGAAACTCTTT	CAAWISGNYKKLF	TRGV10	.	TRGJ1	17	-1	-1	22
22	1.4953677585117012E-4	TGTGCTGCGTGGGAAAATTATAAGAAACTCTTT	CAAWENYKKLF	TRGV10	.	TRGJ1	13	-1	-1	16
22	1.4953677585117012E-4	TGTGCCACCCGGAAGAAACTCTTT	CATRKKLF	TRGV2	.	TRGJ1	11	-1	-1	12
22	1.4953677585117012E-4	TGTGCTGCGGTATTT	CAAVF	TRGV10	.	TRGJP1	8	-1	-1	10
22	1.4953677585117012E-4	TGTGCTGCGTGGGATTATAAGGGTTATTATAAGAAACTCTTT	CAAWDYKGYYKKLF	TRGV10	.	TRGJ1	16	-1	-1	23
21	1.4273964967611693E-4	TGTGCTGCGTGGGACCGTCCAGCACATTATTATAAGAAACTCTTT	CAAWDRPAHYYKKLF	TRGV10	.	TRGJ1	13	-1	-1	25
21	1.4273964967611693E-4	TGTGCTGCGTGGGATTTAAATTATAAGAAACTCTTT	CAAWDLNYKKLF	TRGV10	.	TRGJ1	15	-1	-1	19
21	1.4273964967611693E-4	TGTGCTGCGTGGGATCCCTATTATAAGAAACTCTTT	CAAWDPYYKKLF	TRGV10	.	TRGJ1	14	-1	-1	18
21	1.4273964967611693E-4	TGTGCTGCGTGGGAAGTTTATTATAAGAAACTCTTT	CAAWEVYYKKLF	TRGV10	.	TRGJ1	13	-1	-1	17
21	1.4273964967611693E-4	TGTGCCTGCTATACAACCTATCTTATAAAACTCTTT	CACYTTYLIKLF	TRGV11	.	TRGJ1	9	-1	-1	22
21	1.4273964967611693E-4	TGTGCCACCTGGGATAAAACGGTCAAGAAACTCTTT	CATWDKTVKKLF	TRGV4	.	TRGJ1	14	-1	-1	24
21	1.4273964967611693E-4	TGTGCTGCGTGGGTCTATTATAAGAAACTCTTT	CAAWVYYKKLF	TRGV10	.	TRGJ1	12	-1	-1	15
21	1.4273964967611693E-4	TGTGCCACCTGGGACCAGAAACTCTTT	CATWDQKLF	TRGV4	.	TRGJ1	13	-1	-1	16
21	1.4273964967611693E-4	TGTGCAAGGGGGAAACTCTTT	CARGKLF	TRGV10	.	TRGJ1	4	-1	-1	11
21	1.4273964967611693E-4	TGTGCCACCTGGGATGGGACTAAGCTTTATTATAAGAAACTCTTT	CATWDGTKLYYKKLF	TRGV4	.	TRGJ1	17	-1	-1	26
21	1.4273964967611693E-4	TGTGCTGCGTGGGCCCTCTCGAATTATTATAAGAAACTCTTT	CAAWALSNYYKKLF	TRGV10	.	TRGJ1	12	-1	-1	18
21	1.4273964967611693E-4	TGTGCTGCGTGGGATAGAAAGTATTATAAGAAACTCTTT	CAAWDRKYYKKLF	TRGV10	.	TRGJ1	14	-1	-1	18
21	1.4273964967611693E-4	TGTGCTGCGTGGGATTATAGTTATAAGAAACTCTTT	CAAWDYSYKKLF	TRGV10	.	TRGJ1	16	-1	-1	20
21	1.4273964967611693E-4	TGTGCTGCGTGGGACGGTTACTATAAGAAACTCTTT	CAAWDGYYKKLF	TRGV10	.	TRGJ1	13	-1	-1	17
21	1.4273964967611693E-4	TGTGCTGCGCCCCTAACTCTTCTTAAGAAACTCTTT	CAAPLTLLKKLF	TRGV10	.	TRGJ1	8	-1	-1	23
21	1.4273964967611693E-4	TGTGCCACCTGGGACGGACCCCTGCAGACGTTT	CATWDGPLQTF	TRGV2	.	TRGJP2	20	-1	-1	25
21	1.4273964967611693E-4	TGTGCCACCTGGGATGCTGAGAAACTCTTT	CATWDAEKLF	TRGV4	.	TRGJ1	15	-1	-1	19
20	1.3594252350106374E-4	TGTGCCTTGTGGGAGGCTTCTAGCCCGGAAGCTTATTATAAGAAACTCTTT	CALWEASSPEAYYKKLF	TRGV9	.	TRGJ1	15	-1	-1	32
20	1.3594252350106374E-4	TGTGCCACCTGGGACGGGCCCTATTATAAGAAACTCTTT	CATWDGPYYKKLF	TRGV2	.	TRGJ2	20	-1	-1	21
20	1.3594252350106374E-4	TGTGCTGCGTGGGATTTCGATTATAAGAAACTCTTT	CAAWDFDYKKLF	TRGV10	.	TRGJ1	18	-1	-1	19
20	1.3594252350106374E-4	TGTGCCACCTGGGACGGCCCTGGTAAGAAACTCTTT	CATWDGPGKKLF	TRGV2	.	TRGJ1	19	-1	-1	23
20	1.3594252350106374E-4	TGTGCCACCTGGGAGAATTATTATAAGAAACTCTTT	CATWENYYKKLF	TRGV8	.	TRGJ1	13	-1	-1	14
20	1.3594252350106374E-4	TGTGCCACCTGGGACGGTTATAAGAAACTCTTT	CATWDGYKKLF	TRGV2	.	TRGJ1	16	-1	-1	17
20	1.3594252350106374E-4	TGTGCCACGGAACCGGCTAAGAAACTCTTT	CATEPAKKLF	TRGV2	.	TRGJ1	7	-1	-1	17
20	1.3594252350106374E-4	TGTGCCACCTGGGAGGGGAAACTCTTT	CATWEGKLF	TRGV2	.	TRGJ1	17	-1	-1	17
20	1.3594252350106374E-4	TGTGCGGTTTGGTTCAAGATATTT	CAVWFKIF	TRGV10	.	TRGJP1	4	-1	-1	8
19	1.2914539732601055E-4	TGTGCCTTGTGGGAGGGCGGGCAAGAGTTGGGCAAAAAAATCAAGGTATTT	CALWEGGQELGKKIKVF	TRGV9	.	TRGJP	15	-1	-1	18
19	1.2914539732601055E-4	TGTGCTGCGTGGGCGGATTTGGGTGCCAGATTCGATAAGAAACTCTTT	CAAWADLGARFDKKLF	TRGV10	.	TRGJ1	12	-1	-1	34
19	1.2914539732601055E-4	TGTGCTGCGTGGGATTATTGCGGGAGGGGATATTATAAGAAACTCTTT	CAAWDYCGRGYYKKLF	TRGV10	.	TRGJ1	16	-1	-1	30
19	1.2914539732601055E-4	TGTGCTGCGTGGGATGTTACCAACGTGGGGATTTATAAGAAACTCTTT	CAAWDVTNVGIYKKLF	TRGV10	.	TRGJ1	14	-1	-1	32
19	1.2914539732601055E-4	TGTGCCTTGTGGGAGGTGCAGCGGCTTAGTGATTGGATCAAGACGTTT	CALWEVQRLSDWIKTF	TRGV9	.	TRGJP2	19	-1	-1	26
19	1.2914539732601055E-4	TGTGCTGCGTGGCCTGAAGGTACCACTGGTTGGTTCAAGATATTT	CAAWPEGTTGWFKIF	TRGV10	.	TRGJP1	11	-1	-1	20
19	1.2914539732601055E-4	TGTGCTGCGTGGGATTACCCGACGAATTATTATAAGAAACTCTTT	CAAWDYPTNYYKKLF	TRGV10	.	TRGJ1	17	-1	-1	22
19	1.2914539732601055E-4	TGTGCTGCGTGGGATGGGGACGGTTTTTTATGTAAGAAACTCTTT	CAAWDGDGFLCKKLF	TRGV10	.	TRGJ1	14	-1	-1	32
19	1.2914539732601055E-4	TGTGCTGCGTGGGATAAAGGGCCGAATTATTATAAGAAACTCTTT	CAAWDKGPNYYKKLF	TRGV10	.	TRGJ1	14	-1	-1	22
19	1.2914539732601055E-4	TGTGCCTTGTGGGAGGTGCCTGGGAGTGATTGGATCAAGACGTTT	CALWEVPGSDWIKTF	TRGV9	.	TRGJP2	18	-1	-1	24
19	1.2914539732601055E-4	TGTGCTGCGTGGGATTATAGGGATCATTATAAGAAACTCTTT	CAAWDYRDHYKKLF	TRGV10	.	TRGJ1	16	-1	-1	22
19	1.2914539732601055E-4	TGTGCTGCGTGGGAAGGGAGTGGGGATTATAAGAAACTCTTT	CAAWEGSGDYKKLF	TRGV10	.	TRGJ1	13	-1	-1	25
19	1.2914539732601055E-4	TGTGCCACCTGGGTCCGCCACCCTTATTATAAGAAACTCTTT	CATWVRHPYYKKLF	TRGV4	.	TRGJ1	12	-1	-1	23
19	1.2914539732601055E-4	TGTGCCACCTGGGACGGGCTGGCTTATTATAAGAAACTCTTT	CATWDGLAYYKKLF	TRGV2	.	TRGJ1	18	-1	-1	23
19	1.2914539732601055E-4	TGTGCTGCCCAACCCCCCCCTGGGATTAAGAAACTCTTT	CAAQPPPGIKKLF	TRGV10	.	TRGJ1	7	-1	-1	26
19	1.2914539732601055E-4	TGTGCTGCGTGGGATTTACCCTATTATAAGAAACTCTTT	CAAWDLPYYKKLF	TRGV10	.	TRGJ1	15	-1	-1	21
19	1.2914539732601055E-4	TGTGCTGCGTGGGATTATAGTTATTATAAGAAACTCTTT	CAAWDYSYYKKLF	TRGV10	.	TRGJ1	16	-1	-1	20
19	1.2914539732601055E-4	TGTGCCACCTGGGACACCGATTATTATAAGAAACTCTTT	CATWDTDYYKKLF	TRGV3	.	TRGJ2	15	-1	-1	19
19	1.2914539732601055E-4	TGTGCTGCGTGGGCTGGGAAAAATAAGAAACTCTTT	CAAWAGKNKKLF	TRGV10	.	TRGJ1	12	-1	-1	22
19	1.2914539732601055E-4	TGTGCTGCGTGGGCCACTGGTTGGTTCAAGATATTT	CAAWATGWFKIF	TRGV10	.	TRGJP1	12	-1	-1	13
19	1.2914539732601055E-4	TGTGCTGCGTGGGGCAGTTATTATAAGAAACTCTTT	CAAWGSYYKKLF	TRGV10	.	TRGJ1	12	-1	-1	17
19	1.2914539732601055E-4	TGTGCTGCGTGGGGAAGATATTATAAGAAACTCTTT	CAAWGRYYKKLF	TRGV10	.	TRGJ1	12	-1	-1	18
19	1.2914539732601055E-4	TGTGCTGCGTGGGATTTACGATATAAGAAACTCTTT	CAAWDLRYKKLF	TRGV10	.	TRGJ1	19	-1	-1	21
19	1.2914539732601055E-4	TGTGCTGCGTGGGATGACCTCCTTGAGAAACTCTTT	CAAWDDLLEKLF	TRGV10	.	TRGJ1	17	-1	-1	25
19	1.2914539732601055E-4	TGTGCCACCTGGGATGGCTATTATAAGAAACTCTTT	CATWDGYYKKLF	TRGV4	.	TRGJ1	16	-1	-1	18
19	1.2914539732601055E-4	TGTGCCACCTGGGATGGGGATTATAAGAAACTCTTT	CATWDGDYKKLF	TRGV4	.	TRGJ1	17	-1	-1	19
19	1.2914539732601055E-4	TGTGCCACCTGGGACGGGCCTAAAGAGAAACTCTTT	CATWDGPKEKLF	TRGV2	.	TRGJ1	19	-1	-1	25
19	1.2914539732601055E-4	TGTGCCACCTGGGACAGGCGGTATAAGAAACTCTTT	CATWDRRYKKLF	TRGV5	.	TRGJ1	18	-1	-1	21
19	1.2914539732601055E-4	TGTGCTGCGAGCAATTTGGGGTTCAAGATATTT	CAASNLGFKIF	TRGV10	.	TRGJP1	8	-1	-1	19
19	1.2914539732601055E-4	TGTGCCACCTGGAGGGGGTATAAGAAACTCTTT	CATWRGYKKLF	TRGV4	.	TRGJ1	11	-1	-1	18
19	1.2914539732601055E-4	TGTGCTGCGTGGGCTGATAAGAAACTCTTT	CAAWADKKLF	TRGV10	.	TRGJ1	12	-1	-1	16
19	1.2914539732601055E-4	TGTGCTGCGTGGGATTATAGGAAACTCTTT	CAAWDYRKLF	TRGV10	.	TRGJ1	16	-1	-1	13
19	1.2914539732601055E-4	TGTGCTGCGTGGGAACATAAGAAACTCTTT	CAAWEHKKLF	TRGV10	.	TRGJ1	13	-1	-1	16
19	1.2914539732601055E-4	TGTGCTGCGTGGGAGAAGAAACTCTTT	CAAWEKKLF	TRGV10	.	TRGJ1	13	-1	-1	15
19	1.2914539732601055E-4	TGTGCTACTCTTAAGAAACTCTTT	CATLKKLF	TRGV10	.	TRGJ1	5	-1	-1	11
19	1.2914539732601055E-4	TGTGCTGCGGAGAAACTCTTT	CAAEKLF	TRGV10	.	TRGJ1	8	-1	-1	10
18	1.223482711509574E-4	TGTGCTGCGTGGGATTATAAGGGCCGCCCCCGTGAATTTTATTATAAGAAACTCTTT	CAAWDYKGRPREFYYKKLF	TRGV10	.	TRGJ1	16	-1	-1	38
18	1.223482711509574E-4	TGTGCCTTGTGGGAGGTTATCGCTCCTCGATATAGTAGTGATTGGATCAAGACGTTT	CALWEVIAPRYSSDWIKTF	TRGV9	.	TRGJP2	16	-1	-1	29
18	1.223482711509574E-4	TGTGCCTTGTGGGAGGCTGGGTCCATTCCTTTAACTTATTATAAGAAACTCTTT	CALWEAGSIPLTYYKKLF	TRGV9	.	TRGJ1	15	-1	-1	35
18	1.223482711509574E-4	TGTGCTGCGTGGGCCCTGAGGGCGAATTATTATAAGAAACTCTTT	CAAWALRANYYKKLF	TRGV10	.	TRGJ1	12	-1	-1	22
18	1.223482711509574E-4	TGTGCTGCGTGGGATTATATTGAAGAATATTATAAGAAACTCTTT	CAAWDYIEEYYKKLF	TRGV10	.	TRGJ1	16	-1	-1	24
18	1.223482711509574E-4	TGTGCTGCGTGGGATCACAAGCAATATTATAAGAAACTCTTT	CAAWDHKQYYKKLF	TRGV10	.	TRGJ1	17	-1	-1	24
18	1.223482711509574E-4	TGTGCTGCGTGGGAGTGGGGAATTTATTATAAGAAACTCTTT	CAAWEWGIYYKKLF	TRGV10	.	TRGJ1	13	-1	-1	19
18	1.223482711509574E-4	TGTGCCACCTGGGATGGAAGTAGTGATTGGATCAAGACGTTT	CATWDGSSDWIKTF	TRGV4	.	TRGJP2	16	-1	-1	18
18	1.223482711509574E-4	TGTGCTGCGTGGGGTCAGGATTATTATAAGAAACTCTTT	CAAWGQDYYKKLF	TRGV10	.	TRGJ1	12	-1	-1	19
18	1.223482711509574E-4	TGTGCTGCGTGGGATTCGAATTATTATAAGAAACTCTTT	CAAWDSNYYKKLF	TRGV10	.	TRGJ1	20	-1	-1	13
18	1.223482711509574E-4	TGTGCTGCGTGGGATCGGAATTATTATAAGAAACTCTTT	CAAWDRNYYKKLF	TRGV10	.	TRGJ1	14	-1	-1	17
18	1.223482711509574E-4	TGTGCCACCTGGGACGGGCCTGATTATAAGAAACTCTTT	CATWDGPDYKKLF	TRGV2	.	TRGJ1	19	-1	-1	22
18	1.223482711509574E-4	TGTGCCACCTGGGACGGGCACTATTATAAGAAACTCTTT	CATWDGHYYKKLF	TRGV2	.	TRGJ1	18	-1	-1	21
18	1.223482711509574E-4	TGTGCTGCGTGGGGCCCTGGTTGGTTCAAGATATTT	CAAWGPGWFKIF	TRGV10	.	TRGJP1	12	-1	-1	16
18	1.223482711509574E-4	TGTGCTGCGTGGGATTCTGGTTGGTTCAAGATATTT	CAAWDSGWFKIF	TRGV10	.	TRGJP1	15	-1	-1	16
18	1.223482711509574E-4	TGTGCTGCGTGGGATTATAAGGATAGGAAACTCTTT	CAAWDYKDRKLF	TRGV10	.	TRGJ1	16	-1	-1	22
18	1.223482711509574E-4	TGTGCCACCTGGGACGGGCTAGAGAAGAAACTCTTT	CATWDGLEKKLF	TRGV2	.	TRGJ1	18	-1	-1	24
18	1.223482711509574E-4	TGTGCCACCTGGGACGGGCCCCCTAAGAACCTCTTT	CATWDGPPKNLF	TRGV2	.	TRGJ1	20	-1	-1	23
18	1.223482711509574E-4	TGTGCTGCGTGGGATTATAATCGGAAACTCTTT	CAAWDYNRKLF	TRGV10	.	TRGJ1	21	-1	-1	13
18	1.223482711509574E-4	TGTGCTGCGGCGAATTATTATAAGAAACTCTTT	CAAANYYKKLF	TRGV10	.	TRGJ2	8	-1	-1	10
18	1.223482711509574E-4	TGTGCTGCGTTGAATTATAAGAAACTCTTT	CAALNYKKLF	TRGV10	.	TRGJ1	16	-1	-1	13
18	1.223482711509574E-4	TGTGCCACCTGGTCTTATAAGAAACTCTTT	CATWSYKKLF	TRGV4	.	TRGJ1	11	-1	-1	14
18	1.223482711509574E-4	TGTGCCTTGTGGGAGGTGTCGCTCTTT	CALWEVSLF	TRGV9	.	TRGJ1	17	-1	-1	21
18	1.223482711509574E-4	TGTGCCACCTGGGATAAGAAACTCTTT	CATWDKKLF	TRGV4	.	TRGJ1	14	-1	-1	13
17	1.1555114497590418E-4	TGTGCCTGCTGGATTAGGCACGGCCCGAATTATTATAAGAAACTCTTT	CACWIRHGPNYYKKLF	TRGV11	.	TRGJ1	24	-1	-1	25
17	1.1555114497590418E-4	TGTGCTGCGTGGGTCCTAGGGGGGGCTTATTATAAGAAACTCTTT	CAAWVLGGAYYKKLF	TRGV10	.	TRGJ1	12	-1	-1	26
17	1.1555114497590418E-4	TGTGCTGCGTGGGTCCGGGGGACCACTGGTTGGTTCAAGATATTT	CAAWVRGTTGWFKIF	TRGV10	.	TRGJP1	12	-1	-1	21
17	1.1555114497590418E-4	TGTGCTGCGTGGGATGGGGGGAACACTGGTTGGTTCAAGATATTT	CAAWDGGNTGWFKIF	TRGV10	.	TRGJP1	14	-1	-1	23
17	1.1555114497590418E-4	TGTGCCTTGTGGGAGGTCCATACCACTGGTTGGTTCAAGATATTT	CALWEVHTTGWFKIF	TRGV9	.	TRGJP1	19	-1	-1	19
17	1.1555114497590418E-4	TGTGCCTGCTGGAGCCCTCTAACGGTCGGGGGTAAGAAACTCTTT	CACWSPLTVGGKKLF	TRGV11	.	TRGJ1	12	-1	-1	32
17	1.1555114497590418E-4	TGTGCTGCGTGGTTCCCTACCACTGGTTGGTTCAAGATATTT	CAAWFPTTGWFKIF	TRGV10	.	TRGJP1	11	-1	-1	17
17	1.1555114497590418E-4	TGTGCTGCGTGGGATAGCGGGTATTATTATAAGAAACTCTTT	CAAWDSGYYYKKLF	TRGV10	.	TRGJ1	14	-1	-1	22
17	1.1555114497590418E-4	TGTGCTGGGTCGGGACATCGAGGGGATTATAAGAAACTCTTT	CAGSGHRGDYKKLF	TRGV10	.	TRGJ1	14	-1	-1	25
17	1.1555114497590418E-4	TGTGCCTTGTGGGAGGCCTTTTATTATTATAAGAAACTCTTT	CALWEAFYYYKKLF	TRGV9	.	TRGJ1	15	-1	-1	22
17	1.1555114497590418E-4	TGTGCCGCTAGGGCTAATACCACTGGTTGGTTCAAGATATTT	CAARANTTGWFKIF	TRGV9	.	TRGJP1	5	-1	-1	16
17	1.1555114497590418E-4	TGTGCCACCTGGGATGGGGGAGGGCATTATAAGAAACTCTTT	CATWDGGGHYKKLF	TRGV4	.	TRGJ1	17	-1	-1	25
17	1.1555114497590418E-4	TGTGCCACCTGGGATGGGGAGAATTATTATAAGAAACTCTTT	CATWDGENYYKKLF	TRGV4	.	TRGJ1	17	-1	-1	20
17	1.1555114497590418E-4	TGTGCCACCTGGGACGGGACGAATTATTATAAGAAACTCTTT	CATWDGTNYYKKLF	TRGV2	.	TRGJ1	17	-1	-1	19
17	1.1555114497590418E-4	TGTGCCACCTGGATTCAGGGGGCACATTATAAGAAACTCTTT	CATWIQGAHYKKLF	TRGV5	.	TRGJ1	11	-1	-1	25
17	1.1555114497590418E-4	TGTGCTGCGTGGGATCTGAATTATTATAAGAAACTCTTT	CAAWDLNYYKKLF	TRGV10	.	TRGJ1	14	-1	-1	17
17	1.1555114497590418E-4	TGTGCTGCGTGGGACTCGAATTATTATAAGAAACTCTTT	CAAWDSNYYKKLF	TRGV10	.	TRGJ1	13	-1	-1	15
17	1.1555114497590418E-4	TGTGCCACCTGGGATGGGCCCTATTATAAGAAACTCTTT	CATWDGPYYKKLF	TRGV4	.	TRGJ1	20	-1	-1	21
17	1.1555114497590418E-4	TGTGCTGCGTGGGCCGATTATTATAAGAAACTCTTT	CAAWADYYKKLF	TRGV10	.	TRGJ1	12	-1	-1	16
17	1.1555114497590418E-4	TGTGCTGCGTGGGATTTTGATTATAAGAAACTCTTT	CAAWDFDYKKLF	TRGV10	.	TRGJ1	15	-1	-1	19
17	1.1555114497590418E-4	TGTGCTGCGTGGGAGGGGGGTTGGTTCAAGATATTT	CAAWEGGWFKIF	TRGV10	.	TRGJP1	13	-1	-1	18
17	1.1555114497590418E-4	TGTGCTGCGTGGATGAATTATTATAAGAAACTCTTT	CAAWMNYYKKLF	TRGV10	.	TRGJ1	11	-1	-1	14
17	1.1555114497590418E-4	TGTGCTGCGATTACCACTGGTTGGTTCAAGATATTT	CAAITTGWFKIF	TRGV10	.	TRGJP1	8	-1	-1	11
17	1.1555114497590418E-4	TGTGCCTTGTGGGACCCTGGTTGGTTCAAGATATTT	CALWDPGWFKIF	TRGV9	.	TRGJP1	13	-1	-1	13
17	1.1555114497590418E-4	TGTGCCACCTGGGATAGGGGTTATAAGAAACTCTTT	CATWDRGYKKLF	TRGV8	.	TRGJ1	17	-1	-1	20
17	1.1555114497590418E-4	TGTGCCACCTGGGACAGGCGGGATAAGAAACTCTTT	CATWDRRDKKLF	TRGV3	.	TRGJ1	18	-1	-1	22
17	1.1555114497590418E-4	TGTGCCACCTGGGACGGGCTCAAGAAACTCTTT	CATWDGLKKLF	TRGV2	.	TRGJ1	18	-1	-1	21
17	1.1555114497590418E-4	TGTGCCACCTGGGACAGGCCGTCGAAACTCTTT	CATWDRPSKLF	TRGV3	.	TRGJ1	22	-1	-1	23
17	1.1555114497590418E-4	TGTGCTGCGGTGGGTTATAAGAAACTCTTT	CAAVGYKKLF	TRGV10	.	TRGJ1	16	-1	-1	14
17	1.1555114497590418E-4	TGTGCCCTGCTCTATTATAAGAAACTCTTT	CALLYYKKLF	TRGV10	.	TRGJ1	4	-1	-1	12
17	1.1555114497590418E-4	TGTGCCACCTGGGGATATAAGAAACTCTTT	CATWGYKKLF	TRGV4	.	TRGJ1	12	-1	-1	15
17	1.1555114497590418E-4	TGTGCCACCTGGGACACTCCCCTCTTT	CATWDTPLF	TRGV3	.	TRGJ1	15	-1	-1	21
16	1.08754018800851E-4	TGTGCTGCGTGGGATTATCTCCCCCACGGCCCTCATCCTTATTATAAGAAACTCTTT	CAAWDYLPHGPHPYYKKLF	TRGV10	.	TRGJ1	16	-1	-1	38
16	1.08754018800851E-4	TGTGCCACCTGGGATGGTAGCTGCCCTAGCTGTTCGAATTATTATAAGAAACTCTTT	CATWDGSCPSCSNYYKKLF	TRGV4	.	TRGJ1	16	-1	-1	32
16	1.08754018800851E-4	TGTGCCTTGTGGAGACCCAGCGGTAGTGATTGGATCAAGACGTTT	CALWRPSGSDWIKTF	TRGV9	.	TRGJP2	11	-1	-1	22
16	1.08754018800851E-4	TGTGCCACCTGGGACGCCACCCGGAATTATTATAAGAAACTCTTT	CATWDATRNYYKKLF	TRGV2	.	TRGJ1	15	-1	-1	23
16	1.08754018800851E-4	TGTGCCACCTGGGACGGGCTCTGGGGTGATTGGATCAAGACGTTT	CATWDGLWGDWIKTF	TRGV2	.	TRGJP2	18	-1	-1	25
16	1.08754018800851E-4	TGTGCTCCGTGGGTATGGGGAATTTATTATAAGAAACTCTTT	CAPWVWGIYYKKLF	TRGV10	.	TRGJ1	12	-1	-1	19
16	1.08754018800851E-4	TGTGCTGCGTGTCGGGGCACCACTGGTTGGTTCAAGATATTT	CAACRGTTGWFKIF	TRGV10	.	TRGJP1	10	-1	-1	18
16	1.08754018800851E-4	TGTGCTGCGTGGGATTTTTTGGATTATTATAAGAAACTCTTT	CAAWDFLDYYKKLF	TRGV10	.	TRGJ1	15	-1	-1	22
16	1.08754018800851E-4	TGTGCTGCGTGGGATTGGCCGAATTATTATAAGAAACTCTTT	CAAWDWPNYYKKLF	TRGV10	.	TRGJ1	15	-1	-1	19
16	1.08754018800851E-4	TGTGCTGCGTGGGACGGGGGAAATTATTATAAGAAACTCTTT	CAAWDGGNYYKKLF	TRGV10	.	TRGJ1	13	-1	-1	21
16	1.08754018800851E-4	TGTGCCACCTGGGACGGGCTGGGTTATTATAAGAAACTCTTT	CATWDGLGYYKKLF	TRGV2	.	TRGJ1	18	-1	-1	23
16	1.08754018800851E-4	TGTGCTGCGTGCGGATTCGAGTATTATAAGAAACTCTTT	CAACGFEYYKKLF	TRGV10	.	TRGJ1	16	-1	-1	14
16	1.08754018800851E-4	TGTGCTGCGTGGGATTCCCAAAATTATAAGAAACTCTTT	CAAWDSQNYKKLF	TRGV10	.	TRGJ1	15	-1	-1	22
16	1.08754018800851E-4	TGTGCTGCGTGGGATTATGATATCTATAAGAAACTCTTT	CAAWDYDIYKKLF	TRGV10	.	TRGJ1	16	-1	-1	20
16	1.08754018800851E-4	TGTGCCTTGTGGGAGGTGCAATATTGTAAGAAACTCTTT	CALWEVQYCKKLF	TRGV9	.	TRGJ1	19	-1	-1	21
16	1.08754018800851E-4	TGTGCCACCTGGGATGGGCCAGATTATAAGAAACTCTTT	CATWDGPDYKKLF	TRGV4	.	TRGJ1	19	-1	-1	22
16	1.08754018800851E-4	TGTGCCACCTGGGATGGGCGGGATTATAAGAAACTCTTT	CATWDGRDYKKLF	TRGV4	.	TRGJ1	18	-1	-1	22
16	1.08754018800851E-4	TGTGCCACCTGGGACGGGCTTGCTTATAAGAAACTCTTT	CATWDGLAYKKLF	TRGV2	.	TRGJ1	18	-1	-1	23
16	1.08754018800851E-4	TGTGCCACCTGGGACAGGCCCCGTTATAAGAAACTCTTT	CATWDRPRYKKLF	TRGV3	.	TRGJ1	19	-1	-1	23
16	1.08754018800851E-4	TGTGCTGCGTGGCAGAATTATTATAAGAAACTCTTT	CAAWQNYYKKLF	TRGV10	.	TRGJ1	11	-1	-1	14
16	1.08754018800851E-4	TGTGCTGCGTGGGTTCGTTATTATAAGAAACTCTTT	CAAWVRYYKKLF	TRGV10	.	TRGJ1	20	-1	-1	17
16	1.08754018800851E-4	TGTGCTGCGTGGGATTTGAATTATAAGAAACTCTTT	CAAWDLNYKKLF	TRGV10	.	TRGJ1	15	-1	-1	19
16	1.08754018800851E-4	TGTGCCACCTGGGACAGGTATTATAAGAAACTCTTT	CATWDRYYKKLF	TRGV2	.	TRGJ1	17	-1	-1	18
16	1.08754018800851E-4	TGTGCTGCGTGGGATGCTTATAAGAAACTCTTT	CAAWDAYKKLF	TRGV10	.	TRGJ1	14	-1	-1	17
16	1.08754018800851E-4	TGTGCTGCGTGGGATGGTTGGTTCAAGATATTT	CAAWDGWFKIF	TRGV10	.	TRGJP1	14	-1	-1	14
16	1.08754018800851E-4	TGTGCCACCCCGAATTATTATAAGAAACTCTTT	CATPNYYKKLF	TRGV5	.	TRGJ1	8	-1	-1	10
16	1.08754018800851E-4	TGTCGGCTGGAGGATTATAAGAAACTCTTT	CRLEDYKKLF	TRGV7	.	TRGJ1	2	-1	-1	13
16	1.08754018800851E-4	TGTGCCTTGTGGGTCAGGTTTATCTTT	CALWVRFIF	TRGV9	.	TRGJ1	12	-1	-1	22
16	1.08754018800851E-4	TGTGCCACCCCGGAGAAACTCTTT	CATPEKLF	TRGV2	.	TRGJ1	8	-1	-1	13
15	1.0195689262579782E-4	TGTGCTGCTAATAAGGTCCTCGGTCCCCGTAATTATTATAAGAAACTCTTT	CAANKVLGPRNYYKKLF	TRGV10	.	TRGJ1	7	-1	-1	30
15	1.0195689262579782E-4	TGTGCCACCTGGGACAGGTTTGCGGTCAATTATTATAAGAAACTCTTT	CATWDRFAVNYYKKLF	TRGV7	.	TRGJ1	17	-1	-1	27
15	1.0195689262579782E-4	TGTGCTGCGTGGCCCCACTGGACCACTGGTTGGTTCAAGATATTT	CAAWPHWTTGWFKIF	TRGV10	.	TRGJP1	11	-1	-1	21
15	1.0195689262579782E-4	TGTGCTGCGTGGGATTTGAGGGGCATCTATTATAAGAAACTCTTT	CAAWDLRGIYYKKLF	TRGV10	.	TRGJ1	15	-1	-1	27
15	1.0195689262579782E-4	TGTGCTGCGTGGGATTATAAGAGCGGAGGGCATAAGAAACTCTTT	CAAWDYKSGGHKKLF	TRGV10	.	TRGJ1	16	-1	-1	31
15	1.0195689262579782E-4	TGTGCTGCGTGGGATACCGGCCACCCTTATTATAAGAAACTCTTT	CAAWDTGHPYYKKLF	TRGV10	.	TRGJ1	14	-1	-1	26
15	1.0195689262579782E-4	TGTGCTGCGTGGGACCTCGGGTCCACTGGTTGGTTCAAGATATTT	CAAWDLGSTGWFKIF	TRGV10	.	TRGJP1	13	-1	-1	22
15	1.0195689262579782E-4	TGTGCTGCGTGGGAGGGTAGGGATTATTATAAGAAACTCTTT	CAAWEGRDYYKKLF	TRGV10	.	TRGJ1	13	-1	-1	22
15	1.0195689262579782E-4	TGTGCCACCTGGGATGGGCCGGATTATTATAAGAAACTCTTT	CATWDGPDYYKKLF	TRGV4	.	TRGJ1	19	-1	-1	19
15	1.0195689262579782E-4	TGTGCTGCGTGGGGGGGCAATTATTATAAGAAACTCTTT	CAAWGGNYYKKLF	TRGV10	.	TRGJ1	12	-1	-1	18
15	1.0195689262579782E-4	TGTGCTGCGTGGGGAAACACTGGTTGGTTCAAGATATTT	CAAWGNTGWFKIF	TRGV10	.	TRGJP1	12	-1	-1	17
15	1.0195689262579782E-4	TGTGCTGCGTGGGATCAAAATTATTATAAGAAACTCTTT	CAAWDQNYYKKLF	TRGV10	.	TRGJ1	14	-1	-1	18
15	1.0195689262579782E-4	TGTGCTGCGTGGGATGTGTTGAGTTATAAGAAACTCTTT	CAAWDVLSYKKLF	TRGV10	.	TRGJ1	14	-1	-1	23
15	1.0195689262579782E-4	TGTGCTGCGTGGGATGGGGATTATTATAAGAAACTCTTT	CAAWDGDYYKKLF	TRGV10	.	TRGJ1	14	-1	-1	19
15	1.0195689262579782E-4	TGTGCTGCGTGGGACCGCGTTTATTATAAGAAACTCTTT	CAAWDRVYYKKLF	TRGV10	.	TRGJ1	13	-1	-1	20
15	1.0195689262579782E-4	TGTGCTGCGTGGGAGACTCATTATTATAAGAAACTCTTT	CAAWETHYYKKLF	TRGV10	.	TRGJ1	13	-1	-1	19
15	1.0195689262579782E-4	TGTGCCACCTGGGTTGAGAATTATTATAAGAAACTCTTT	CATWVENYYKKLF	TRGV5	.	TRGJ1	12	-1	-1	17
15	1.0195689262579782E-4	TGTGCCACCTGGGACAGGCTTTATTATAAGAAACTCTTT	CATWDRLYYKKLF	TRGV3	.	TRGJ1	18	-1	-1	20
15	1.0195689262579782E-4	TGTGCCACCTGGGACAGGCCTGATTATAAGAAACTCTTT	CATWDRPDYKKLF	TRGV3	.	TRGJ1	21	-1	-1	22
15	1.0195689262579782E-4	TGTGCCACCTGGGCCGAGTCCCCCCCCCCGCTCTTT	CATWAESPPPLF	TRGV3	.	TRGJ1	12	-1	-1	30
15	1.0195689262579782E-4	TGTGCCACCTGGGGCCCGCGGGGTAAGAAACTCTTT	CATWGPRGKKLF	TRGV5	.	TRGJ1	12	-1	-1	23
15	1.0195689262579782E-4	TGTGCCACCTGGGACAGGCAAGCAGGGAAACTCTTT	CATWDRQAGKLF	TRGV3	.	TRGJ1	18	-1	-1	26
15	1.0195689262579782E-4	TGTGCTGCTTCGAGGAGTTGGTTCAAGATATTT	CAASRSWFKIF	TRGV10	.	TRGJP1	7	-1	-1	16
15	1.0195689262579782E-4	TGTGCTGCGTTCTCCTATGATAAGAAACTCTTT	CAAFSYDKKLF	TRGV10	.	TRGJ1	9	-1	-1	15
15	1.0195689262579782E-4	TGTGCCACCTCAAATTATTATAAGAAACTCTTT	CATSNYYKKLF	TRGV4	.	TRGJ1	9	-1	-1	9
15	1.0195689262579782E-4	TGTGCCACCTGGGATTGTTATAAGAAACTCTTT	CATWDCYKKLF	TRGV4	.	TRGJ1	14	-1	-1	13
15	1.0195689262579782E-4	TGTGCCACCTGGGACGGGCGTGGGAAACTCTTT	CATWDGRGKLF	TRGV2	.	TRGJ1	18	-1	-1	23
15	1.0195689262579782E-4	TGTGCCACCTGGGACGGGAGAGAGAAACTCTTT	CATWDGREKLF	TRGV2	.	TRGJ1	17	-1	-1	22
15	1.0195689262579782E-4	TGTGCCACCTGGAATTATTATAAGAAACTCTTT	CATWNYYKKLF	TRGV8	.	TRGJ1	14	-1	-1	11
15	1.0195689262579782E-4	TGTGCTGCGTGGGATTGGAAGAAACTCTTT	CAAWDWKKLF	TRGV10	.	TRGJ1	15	-1	-1	18
15	1.0195689262579782E-4	TGTGCCACCTGCGACCAGTGGAAACTCTTT	CATCDQWKLF	TRGV4	.	TRGJ1	13	-1	-1	20
15	1.0195689262579782E-4	TGTGCCACCTGGAGGGTATGGAAACTCTTT	CATWRVWKLF	TRGV2	.	TRGJ1	11	-1	-1	20
15	1.0195689262579782E-4	TGTGCCACCTGGGACAGGGAACTCTTT	CATWDRELF	TRGV3	.	TRGJ1	17	-1	-1	19
15	1.0195689262579782E-4	TGTGCCTTGTGGGAGAAACTCTTT	CALWEKLF	TRGV9	.	TRGJ1	14	-1	-1	13
15	1.0195689262579782E-4	TGTGCCACCTGGAAGAAACTCTTT	CATWKKLF	TRGV5	.	TRGJ1	11	-1	-1	12
14	9.515976645074463E-5	TGTGCCTTGTGGGAGGAAATACAAGAGTTGGGCAAAAAAATCAAGGTATTT	CALWEEIQELGKKIKVF	TRGV9	.	TRGJP	15	-1	-1	21
14	9.515976645074463E-5	TGTGCTGCGTGGGACCCAGAATACGAAATTTTTTATAAGAAACTCTTT	CAAWDPEYEIFYKKLF	TRGV10	.	TRGJ1	13	-1	-1	19
14	9.515976645074463E-5	TGTGCTGCGTGGGATGGAGGGGCCACTGGTTGGTTCAAGATATTT	CAAWDGGATGWFKIF	TRGV10	.	TRGJP1	14	-1	-1	22
14	9.515976645074463E-5	TGTGCTGCGTGGGATAGACATACCACTGGTTGGTTCAAGATATTT	CAAWDRHTTGWFKIF	TRGV10	.	TRGJP1	14	-1	-1	19
14	9.515976645074463E-5	TGTGCCTTGTGGGTAGGGGATACCACTGGTTGGTTCAAGATATTT	CALWVGDTTGWFKIF	TRGV9	.	TRGJP1	16	-1	-1	19
14	9.515976645074463E-5	TGTGCTGCGTGGGATGGCCTTTATTATTATAAGAAACTCTTT	CAAWDGLYYYKKLF	TRGV10	.	TRGJ1	14	-1	-1	22
14	9.515976645074463E-5	TGTGCTGCGTGGGAAGGGGCGAATTATTATAAGAAACTCTTT	CAAWEGANYYKKLF	TRGV10	.	TRGJ1	13	-1	-1	19
14	9.515976645074463E-5	TGTGCCTTGTGGGAGGCCCCCTTTTATTATAAGAAACTCTTT	CALWEAPFYYKKLF	TRGV9	.	TRGJ1	15	-1	-1	23
14	9.515976645074463E-5	TGTGCCACCTGGGACCCCCAGAATTATTATAAGAAACTCTTT	CATWDPQNYYKKLF	TRGV2	.	TRGJ1	14	-1	-1	20
14	9.515976645074463E-5	TGTGCTGCGTGGGTTCCGGTTTATTATAAGAAACTCTTT	CAAWVPVYYKKLF	TRGV10	.	TRGJ1	12	-1	-1	20
14	9.515976645074463E-5	TGTGCTGCGTGGGATTCCACTGGTTGGTTCAAGATATTT	CAAWDSTGWFKIF	TRGV10	.	TRGJP1	15	-1	-1	8
14	9.515976645074463E-5	TGTGCCACCTGGGCCACGAATTATTATAAGAAACTCTTT	CATWATNYYKKLF	TRGV8	.	TRGJ1	12	-1	-1	16
14	9.515976645074463E-5	TGTGCCACCTGGGATAGGCAACGATATAAGAAACTCTTT	CATWDRQRYKKLF	TRGV8	.	TRGJ1	18	-1	-1	24
14	9.515976645074463E-5	TGTGCCACCTGGGACGGCCTCTATTATAAGAAACTCTTT	CATWDGLYYKKLF	TRGV2	.	TRGJ1	16	-1	-1	21
14	9.515976645074463E-5	TGTGCCACCTGGGACGGGTCAGGATATAAGAAACTCTTT	CATWDGSGYKKLF	TRGV2	.	TRGJ1	17	-1	-1	24
14	9.515976645074463E-5	TGTGCTGCGTGGGATTGGGATTATAAGAAACTCTTT	CAAWDWDYKKLF	TRGV10	.	TRGJ1	15	-1	-1	19
14	9.515976645074463E-5	TGTGCTGCGTGGGATCGTTATTATAAGAAACTCTTT	CAAWDRYYKKLF	TRGV10	.	TRGJ1	14	-1	-1	17
14	9.515976645074463E-5	TGTGCCACCTGGGACAGAAATTATAAGAAACTCTTT	CATWDRNYKKLF	TRGV3	.	TRGJ1	16	-1	-1	19
14	9.515976645074463E-5	TGTGCCACCTGGACCCCGCAATATAAGAAACTCTTT	CATWTPQYKKLF	TRGV2	.	TRGJ1	11	-1	-1	21
14	9.515976645074463E-5	TGTGCCACCTGGGACAGGCCTCAGAAACTCTTT	CATWDRPQKLF	TRGV7	.	TRGJ1	20	-1	-1	22
14	9.515976645074463E-5	TGTGCCACCTTGTATTATAAGAAACTCTTT	CATLYYKKLF	TRGV2	.	TRGJ1	9	-1	-1	12
14	9.515976645074463E-5	TGTGCCACCTCCTTCGATAAGAAACTCTTT	CATSFDKKLF	TRGV2	.	TRGJ1	9	-1	-1	16
14	9.515976645074463E-5	TGTGCCACCTGGGTTTATAAGAAACTCTTT	CATWVYKKLF	TRGV2	.	TRGJ1	12	-1	-1	14
14	9.515976645074463E-5	TGTGCCACCTGGGATGCCGAGAAACTCTTT	CATWDAEKLF	TRGV4	.	TRGJ1	15	-1	-1	19
14	9.515976645074463E-5	TGTGCCTTGTGGGAGGTGTCGGTCTTT	CALWEVSVF	TRGV9	.	TRGJ1	17	-1	-1	22
14	9.515976645074463E-5	TGTGCCACCTGGGCCTCGTGGCTCTTT	CATWASWLF	TRGV4	.	TRGJ1	12	-1	-1	21
14	9.515976645074463E-5	CCCCCTAGGCTCTTT	PPRLF	TRGV5	.	TRGJ1	-1	-1	-1	9
13	8.836264027569144E-5	TGTGCTGCGCGCTCCCCTCATACGCATACCACTGGTTGGTTCAAGATATTT	CAARSPHTHTTGWFKIF	TRGV10	.	TRGJP1	8	-1	-1	25
13	8.836264027569144E-5	TGTGCTGCGTGGGATTCGCCCACCTTCACTGGTTGGTTCAAGATATTT	CAAWDSPTFTGWFKIF	TRGV10	.	TRGJP1	15	-1	-1	26
13	8.836264027569144E-5	TGTGCCACCTGGGATCCTAAGGCAAACTCCCCCAATAAGAAACTCTTT	CATWDPKANSPNKKLF	TRGV3	.	TRGJ1	13	-1	-1	34
13	8.836264027569144E-5	TGTGCTGCGTGGGATTTCAGTGTCACTTATTATAAGAAACTCTTT	CAAWDFSVTYYKKLF	TRGV10	.	TRGJ1	15	-1	-1	26
13	8.836264027569144E-5	TGTGCTGCGTGGGATTGCCTAATTTCTTATTATAAGAAACTCTTT	CAAWDCLISYYKKLF	TRGV10	.	TRGJ1	22	-1	-1	26
13	8.836264027569144E-5	TGTGCCACCTGGGACGGGCCTGGGGGGTATTATAAGAAACTCTTT	CATWDGPGGYYKKLF	TRGV2	.	TRGJ1	19	-1	-1	27
13	8.836264027569144E-5	TGTGCTCCTCGTACATGGGCCACTGGTTGGTTCAAGATATTT	CAPRTWATGWFKIF	TRGV10	.	TRGJP1	5	-1	-1	19
13	8.836264027569144E-5	TGTGCTGCGTGGGGTGCTACGAATTATTATAAGAAACTCTTT	CAAWGATNYYKKLF	TRGV10	.	TRGJ1	12	-1	-1	19
13	8.836264027569144E-5	TGTGCTGCGTGGGATTCCATAAAGGCTTGGTTCAAGATATTT	CAAWDSIKAWFKIF	TRGV10	.	TRGJP1	21	-1	-1	26
13	8.836264027569144E-5	TGTGCTGCGTGGGATGGTCAGATATATTATAAGAAACTCTTT	CAAWDGQIYYKKLF	TRGV10	.	TRGJ1	14	-1	-1	24
13	8.836264027569144E-5	TGTGCCACCTGGGACGCCTCGAATTATTATAAGAAACTCTTT	CATWDASNYYKKLF	TRGV2	.	TRGJ2	15	-1	-1	18
13	8.836264027569144E-5	TGTGCCACCTGGGACGGGGGCCTTTATTATAAGAAACTCTTT	CATWDGGLYYKKLF	TRGV2	.	TRGJ1	17	-1	-1	23
13	8.836264027569144E-5	TGTGCTGCGTGGGCTACCCTCTCGTGGTTCAAGATATTT	CAAWATLSWFKIF	TRGV10	.	TRGJP1	12	-1	-1	24
13	8.836264027569144E-5	TGTGCTGCGTGGGATTCTACTTATTATAAGAAACTCTTT	CAAWDSTYYKKLF	TRGV10	.	TRGJ1	15	-1	-1	13
13	8.836264027569144E-5	TGTGCTGCGTGGGATTATGGTTATTATAAGAAACTCTTT	CAAWDYGYYKKLF	TRGV10	.	TRGJ1	16	-1	-1	20
13	8.836264027569144E-5	TGTGCTGCGTGGGATTATATTTATTATAAGAAACTCTTT	CAAWDYIYYKKLF	TRGV10	.	TRGJ1	16	-1	-1	20
13	8.836264027569144E-5	TGTGCTGCGTGGGATGAGGGTTATTATAAGAAACTCTTT	CAAWDEGYYKKLF	TRGV10	.	TRGJ1	14	-1	-1	20
13	8.836264027569144E-5	TGTGCCACCTGGGTCCCCGATTATTATAAGAAACTCTTT	CATWVPDYYKKLF	TRGV2	.	TRGJ1	12	-1	-1	19
13	8.836264027569144E-5	TGTGCCACCTGGGACCTGAATTATTATAAGAAACTCTTT	CATWDLNYYKKLF	TRGV4	.	TRGJ1	13	-1	-1	17
13	8.836264027569144E-5	TGTGCCACCTGGGACGGGCCGAATTATAAGAAACTCTTT	CATWDGPNYKKLF	TRGV2	.	TRGJ1	19	-1	-1	22
13	8.836264027569144E-5	TGTGCCACCTGGGACAGGCTGGGGTATAAGAAACTCTTT	CATWDRLGYKKLF	TRGV3	.	TRGJ1	18	-1	-1	24
13	8.836264027569144E-5	TGTGCCACCTGGGACAGGCGGAATTATAAGAAACTCTTT	CATWDRRNYKKLF	TRGV3	.	TRGJ1	18	-1	-1	22
13	8.836264027569144E-5	TGTGCCACCTGGGACAGGCACTATTATAAGAAACTCTTT	CATWDRHYYKKLF	TRGV3	.	TRGJ1	18	-1	-1	21
13	8.836264027569144E-5	TGTGCCACCTGGGAGGTTCAGCAATGGAAGAAACTCTTT	CATWEVQQWKKLF	TRGV2	.	TRGJ1	13	-1	-1	27
13	8.836264027569144E-5	TGTGCTGCGTGGGGGCATTATTATAAGAAACTCTTT	CAAWGHYYKKLF	TRGV10	.	TRGJ1	12	-1	-1	16
13	8.836264027569144E-5	TGTGCCACCTGGGACGGGCCGGATAAGAAACTCTTT	CATWDGPDKKLF	TRGV2	.	TRGJ1	19	-1	-1	22
13	8.836264027569144E-5	TGTGCCACCTGGGACGGGAATTATAAGAAACTCTTT	CATWDGNYKKLF	TRGV2	.	TRGJ1	17	-1	-1	19
13	8.836264027569144E-5	TGTGCCACCTGGGACAGGCTCTATAAGAAACTCTTT	CATWDRLYKKLF	TRGV3	.	TRGJ1	18	-1	-1	21
13	8.836264027569144E-5	TGTGCTGCGTGGGGCCCTAGGGAGAAACTCTTT	CAAWGPREKLF	TRGV10	.	TRGJ1	12	-1	-1	22
13	8.836264027569144E-5	TGTGCCACCTGGCCTTATTATAAGAAACTCTTT	CATWPYYKKLF	TRGV4	.	TRGJ1	11	-1	-1	14
13	8.836264027569144E-5	TGTGCCACCTGGGCCCAGACTAAGAAACTCTTT	CATWAQTKKLF	TRGV2	.	TRGJ1	12	-1	-1	20
13	8.836264027569144E-5	TGTGCCACCTGGGACAGGCCGGCGAAACTCTTT	CATWDRPAKLF	TRGV5	.	TRGJ1	19	-1	-1	23
13	8.836264027569144E-5	TGTGCCACCTGGGAGTCTTATAAGAAACTCTTT	CATWESYKKLF	TRGV4	.	TRGJ1	13	-1	-1	17
13	8.836264027569144E-5	TGTGCCACCTGGGAGGAATATAAGAAACTCTTT	CATWEEYKKLF	TRGV4	.	TRGJ1	13	-1	-1	18
13	8.836264027569144E-5	TGTGCCACCGAGGGGAGGGAGAAGAAACTCTTT	CATEGREKKLF	TRGV4	.	TRGJ1	8	-1	-1	21
13	8.836264027569144E-5	TGTGCTGCGTGGGATGAAGGGAAACTCTTT	CAAWDEGKLF	TRGV10	.	TRGJ1	14	-1	-1	20
13	8.836264027569144E-5	TGTGCTGCGACCGTACCCGGGAAACTCTTT	CAATVPGKLF	TRGV10	.	TRGJ1	8	-1	-1	20
13	8.836264027569144E-5	TGTGCCACCTCATTTCCCAAGAAACTCTTT	CATSFPKKLF	TRGV2	.	TRGJ1	9	-1	-1	18
13	8.836264027569144E-5	TGTGCCACCTGGTCTACTAAGAAACTCTTT	CATWSTKKLF	TRGV2	.	TRGJ1	11	-1	-1	17
13	8.836264027569144E-5	TGTGCCACCTGGTATTATAAGAAACTCTTT	CATWYYKKLF	TRGV2	.	TRGJ1	11	-1	-1	12
13	8.836264027569144E-5	TGTGCCACCTGGGATAGTAAGAAACTCTTT	CATWDSKKLF	TRGV8	.	TRGJ1	16	-1	-1	17
13	8.836264027569144E-5	TGTGCCACCTGTTTTAAGAAACTCTTT	CATCFKKLF	TRGV8	.	TRGJ1	10	-1	-1	11
13	8.836264027569144E-5	TGTGCCACCTGGGACATGGAACTCTTT	CATWDMELF	TRGV2	.	TRGJ1	14	-1	-1	19
13	8.836264027569144E-5	TGTGCCACCTGGGAAAAGAAACTCTTT	CATWEKKLF	TRGV4	.	TRGJ1	13	-1	-1	15
13	8.836264027569144E-5	TGTGCCACCTGGACGGAGAAACTCTTT	CATWTEKLF	TRGV4	.	TRGJ1	11	-1	-1	16
13	8.836264027569144E-5	TGTGCCACGCGACAGCAGAAACTCTTT	CATRQQKLF	TRGV4	.	TRGJ1	7	-1	-1	16
13	8.836264027569144E-5	TGTGCCACCTTAGGGAAACTCTTT	CATLGKLF	TRGV2	.	TRGJ1	9	-1	-1	14
13	8.836264027569144E-5	TGTGCCACCATTAAGAAACTCTTT	CATIKKLF	TRGV4	.	TRGJ1	8	-1	-1	11
12	8.156551410063825E-5	TGTGCTGCGTGGGATTTACCCAGGACCACTGGTTGGTTCAAGATATTT	CAAWDLPRTTGWFKIF	TRGV10	.	TRGJP1	15	-1	-1	24
12	8.156551410063825E-5	TGTGCTGCGTGGGATTATATTCGATTTATTAAGTATAAGAAACTCTTT	CAAWDYIRFIKYKKLF	TRGV10	.	TRGJ1	16	-1	-1	33
12	8.156551410063825E-5	TGTGCTGCGTATTCTTACGGGATTTTCACTGGTTGGTTCAAGATATTT	CAAYSYGIFTGWFKIF	TRGV10	.	TRGJP1	9	-1	-1	26
12	8.156551410063825E-5	TGTGCCACCTGGGACGGGCCGGTAGGGGGTGACTGGATCAAGACGTTT	CATWDGPVGGDWIKTF	TRGV2	.	TRGJP2	22	-1	-1	28
12	8.156551410063825E-5	TGTGCTGCGTGGGATTTACCCGAGAATTATTATAAGAAACTCTTT	CAAWDLPENYYKKLF	TRGV10	.	TRGJ1	15	-1	-1	23
12	8.156551410063825E-5	TGTGCTGCGTGGGATTCCGATACCACTGGTTGGTTCAAGATATTT	CAAWDSDTTGWFKIF	TRGV10	.	TRGJP1	18	-1	-1	19
12	8.156551410063825E-5	TGTGCTGCGTGGGATTATCAGGAGTATTATTATAAGAAACTCTTT	CAAWDYQEYYYKKLF	TRGV10	.	TRGJ1	16	-1	-1	25
12	8.156551410063825E-5	TGTGCTGCGTGGGATTATCAACCGAATTATTATAAGAAACTCTTT	CAAWDYQPNYYKKLF	TRGV10	.	TRGJ1	16	-1	-1	22
12	8.156551410063825E-5	TGTGCTGCGTGGGAAAGAGGCCCGAATTATTATAAGAAACTCTTT	CAAWERGPNYYKKLF	TRGV10	.	TRGJ1	13	-1	-1	22
12	8.156551410063825E-5	TGTGCCTTGTGGGAGGTCAATACCACTGGTTGGTTCAAGATATTT	CALWEVNTTGWFKIF	TRGV9	.	TRGJP1	16	-1	-1	19
12	8.156551410063825E-5	TGTGCCTCGTGGGAGGCCGAATACTCTATCTTTAAGAAACTCTTT	CASWEAEYSIFKKLF	TRGV9	.	TRGJ1	15	-1	-1	32
12	8.156551410063825E-5	TGTGCCACCTGGGATGGGCCTCGTCGATATTATAAGAAACTCTTT	CATWDGPRRYYKKLF	TRGV4	.	TRGJ1	19	-1	-1	27
12	8.156551410063825E-5	TGTGCTGCGTGTGGAAGGCCCCCAGTCCGGTTCAAGATATTT	CAACGRPPVRFKIF	TRGV10	.	TRGJP1	14	-1	-1	28
12	8.156551410063825E-5	TGTGCTGCGTGGGATTCCGTAAATTATTATAAGAAACTCTTT	CAAWDSVNYYKKLF	TRGV10	.	TRGJ1	21	-1	-1	21
12	8.156551410063825E-5	TGTGCTGCGTGGGATTGGTGTCCTTATTATAAGAAACTCTTT	CAAWDWCPYYKKLF	TRGV10	.	TRGJ1	15	-1	-1	23
12	8.156551410063825E-5	TGTGCTGCGTGGGACTCCCTTTGCGGTTATAAGAAACTCTTT	CAAWDSLCGYKKLF	TRGV10	.	TRGJ1	13	-1	-1	26
12	8.156551410063825E-5	TGTGCTGCGTGGGACCCACCCATTTATTATAAGAAACTCTTT	CAAWDPPIYYKKLF	TRGV10	.	TRGJ1	13	-1	-1	23
12	8.156551410063825E-5	TGTGCTGCGTGGGAATCCGCAAATTATTATAAGAAACTCTTT	CAAWESANYYKKLF	TRGV10	.	TRGJ1	13	-1	-1	21
12	8.156551410063825E-5	TGTGCCTGCTGGATTAGGCTGGATTATTATAAGAAACTCTTT	CACWIRLDYYKKLF	TRGV11	.	TRGJ2	18	-1	-1	22
12	8.156551410063825E-5	TGTGCCACCTGGGACGGGCTGGATTATTATAAGAAACTCTTT	CATWDGLDYYKKLF	TRGV2	.	TRGJ1	18	-1	-1	22
12	8.156551410063825E-5	TGTGCCACCTGGGACGGGCCGGATTATTATAAGAAACTCTTT	CATWDGPDYYKKLF	TRGV2	.	TRGJ1	19	-1	-1	19
12	8.156551410063825E-5	TGTGCCACCTGGGACGGGAGTAGTGATTGGATCAAGACGTTT	CATWDGSSDWIKTF	TRGV2	.	TRGJP2	17	-1	-1	18
12	8.156551410063825E-5	TGTGCCTTGTGGGAGGTGGTTTATTATAAGAAGCTCTTT	CALWEVVYYKKLF	TRGV9	.	TRGJ1	17	-1	-1	20
12	8.156551410063825E-5	TGTGCCACCTGGGATACCCTAGATTATAAGAAACTCTTT	CATWDTLDYKKLF	TRGV4	.	TRGJ1	14	-1	-1	22
12	8.156551410063825E-5	TGTGCCACCTGGGATACGAATTATTATAAGAAACTCTTT	CATWDTNYYKKLF	TRGV8	.	TRGJ1	15	-1	-1	13
12	8.156551410063825E-5	TGTGCCACCTGGGACGGGCTGTGGGATAAGAAACTCTTT	CATWDGLWDKKLF	TRGV2	.	TRGJ1	18	-1	-1	25
12	8.156551410063825E-5	TGTGCCACCTGGGACGGGCTAGGGTATAAGAAACTCTTT	CATWDGLGYKKLF	TRGV2	.	TRGJ1	18	-1	-1	24
12	8.156551410063825E-5	TGTGCCACCTGGGACGGGCGGAGGTGGATCAAGACGTTT	CATWDGRRWIKTF	TRGV2	.	TRGJP2	18	-1	-1	24
12	8.156551410063825E-5	TGTGCCACCTGGGACAGGCCGGTTTATAAGAAACTCTTT	CATWDRPVYKKLF	TRGV7	.	TRGJ1	22	-1	-1	23
12	8.156551410063825E-5	TGTGCTGCGTGGACGAATTATTATAAGAAACTCTTT	CAAWTNYYKKLF	TRGV10	.	TRGJ1	11	-1	-1	13
12	8.156551410063825E-5	TGTGCCACCTGGCCTAATTATTATAAGAAACTCTTT	CATWPNYYKKLF	TRGV4	.	TRGJ1	11	-1	-1	15
12	8.156551410063825E-5	TGTGCCACCTGGGCGGTTTATTATAAGAAACTCTTT	CATWAVYYKKLF	TRGV8	.	TRGJ1	12	-1	-1	17
12	8.156551410063825E-5	TGTGCCACCTGGGATGTTTATTATAAGAAACTCTTT	CATWDVYYKKLF	TRGV4	.	TRGJ1	15	-1	-1	17
12	8.156551410063825E-5	TGTGCCACCTGGGATGGGCACTATAAGAAACTCTTT	CATWDGHYKKLF	TRGV4	.	TRGJ1	18	-1	-1	21
12	8.156551410063825E-5	TGTGCCACCTGGGATGGAGGTTATAAGAAACTCTTT	CATWDGGYKKLF	TRGV4	.	TRGJ1	16	-1	-1	20
12	8.156551410063825E-5	TGTGCCACCTGGGATAGTTATTATAAGAAACTCTTT	CATWDSYYKKLF	TRGV8	.	TRGJ1	16	-1	-1	17
12	8.156551410063825E-5	TGTGCCACCTGGGACGGGCCAGATAAGAAACTCTTT	CATWDGPDKKLF	TRGV2	.	TRGJ1	19	-1	-1	22
12	8.156551410063825E-5	TGTGCCACCTGGGACAGCGAGGAGGTCAAGACGTTT	CATWDSEEVKTF	TRGV3	.	TRGJP2	16	-1	-1	25
12	8.156551410063825E-5	TGTGCCACCTGGGACAGGCTCCGGAAGAAACTCTTT	CATWDRLRKKLF	TRGV7	.	TRGJ1	18	-1	-1	24
12	8.156551410063825E-5	TGTGCCACCGGTGGGATTTATTATAAGAAACTCTTT	CATGGIYYKKLF	TRGV2	.	TRGJ1	15	-1	-1	14
12	8.156551410063825E-5	TGTGCCACCAGTATCGAGGGTCTTAAGAAACTCTTT	CATSIEGLKKLF	TRGV2	.	TRGJ1	8	-1	-1	23
12	8.156551410063825E-5	TGTGCTGCGTGGACTTATTATAAGAAACTCTTT	CAAWTYYKKLF	TRGV10	.	TRGJ1	11	-1	-1	11
12	8.156551410063825E-5	TGTGCCACCTGGGTTCGGTATAAGAAACTCTTT	CATWVRYKKLF	TRGV4	.	TRGJ1	12	-1	-1	18
12	8.156551410063825E-5	TGTGCCACCTGGGCCCGATATAAGAAACTCTTT	CATWARYKKLF	TRGV2	.	TRGJ1	12	-1	-1	18
12	8.156551410063825E-5	TGTGCCACCTGGGGACGGCTCGGGAAACTCTTT	CATWGRLGKLF	TRGV2	.	TRGJ1	17	-1	-1	23
12	8.156551410063825E-5	TGTGCCACCTGGGATGGAGATAAGAAACTCTTT	CATWDGDKKLF	TRGV4	.	TRGJ1	16	-1	-1	19
12	8.156551410063825E-5	TGTGCCACCTGGGATAGCGGTCCGAAACTCTTT	CATWDSGPKLF	TRGV8	.	TRGJ1	16	-1	-1	23
12	8.156551410063825E-5	TGTGCCACCTGGGACGGGCTCGGGAAACTCTTT	CATWDGLGKLF	TRGV2	.	TRGJ1	21	-1	-1	23
12	8.156551410063825E-5	TGTGCCACCTGGGACGGGCCGGGGAAACTCTTT	CATWDGPGKLF	TRGV2	.	TRGJ1	19	-1	-1	23
12	8.156551410063825E-5	TGTGCCACCTTCCTCCCCCCGAGGCTCTTT	CATFLPPRLF	TRGV2	.	TRGJ1	9	-1	-1	24
12	8.156551410063825E-5	TGTGCCACCTGGGCATATAAGAAACTCTTT	CATWAYKKLF	TRGV4	.	TRGJ1	12	-1	-1	15
12	8.156551410063825E-5	TGTGCCACCTGGGACGGGAAGAAACTCTTT	CATWDGKKLF	TRGV2	.	TRGJ1	17	-1	-1	18
12	8.156551410063825E-5	TGTGCCACCTGGATTCATAAGAAACTCTTT	CATWIHKKLF	TRGV4	.	TRGJ1	11	-1	-1	12
12	8.156551410063825E-5	TGTGCCTTGTGGGAGGGGAAACTCTTT	CALWEGKLF	TRGV9	.	TRGJ1	15	-1	-1	17
12	8.156551410063825E-5	TGTGCCACCTGGGATAAACTCTTT	CATWDKLF	TRGV8	.	TRGJ1	15	-1	-1	15
12	8.156551410063825E-5	TGTGCCACCTGGGACGAACTCTTT	CATWDELF	TRGV3	.	TRGJ1	14	-1	-1	16
11	7.476838792558506E-5	TGTGCTGCGTGGGAATCTCCCGCGTGGGATTATTGGAATTATAAGAAACTCTTT	CAAWESPAWDYWNYKKLF	TRGV10	.	TRGJ1	13	-1	-1	37
11	7.476838792558506E-5	TGTGCTGCGTGGGCTTCCCTCAGGGTGGGGTTTTATTATAAGAAACTCTTT	CAAWASLRVGFYYKKLF	TRGV10	.	TRGJ1	15	-1	-1	32
11	7.476838792558506E-5	TGTGCTGCGTGGGACGCTATCGGGGATACCACTGGTTGGTTCAAGATATTT	CAAWDAIGDTTGWFKIF	TRGV10	.	TRGJP1	13	-1	-1	25
11	7.476838792558506E-5	TGTGCCACCTGGGTGAAGGCCTTTACGAATTATTATAAGAAACTCTTT	CATWVKAFTNYYKKLF	TRGV8	.	TRGJ1	12	-1	-1	25
11	7.476838792558506E-5	TGTGCCACCTGGGACGGGCGGTGGATATTAGGGTATAAGAAACTCTTT	CATWDGRWILGYKKLF	TRGV2	.	TRGJ1	18	-1	-1	33
11	7.476838792558506E-5	TGTGCTGCGTGTGCCCGTAGGTCCACTGGTTGGTTCAAGATATTT	CAACARRSTGWFKIF	TRGV10	.	TRGJP1	10	-1	-1	22
11	7.476838792558506E-5	TGTGCTGCGTGGGGGACCCTCGCAGATTATTATAAGAAACTCTTT	CAAWGTLADYYKKLF	TRGV10	.	TRGJ1	12	-1	-1	25
11	7.476838792558506E-5	TGTGCTGCGTGGGATTATAGAGGCACTGGTTGGTTCAAGATATTT	CAAWDYRGTGWFKIF	TRGV10	.	TRGJP1	16	-1	-1	23
11	7.476838792558506E-5	TGTGCCACCTGGGATGGGCCCTCGTTAAGGTATAAGAAACTCTTT	CATWDGPSLRYKKLF	TRGV4	.	TRGJ1	20	-1	-1	30
11	7.476838792558506E-5	TGTGCCACCTGGGATGGGCCCCGTCTTGATTATAAGAAACTCTTT	CATWDGPRLDYKKLF	TRGV4	.	TRGJ1	20	-1	-1	28
11	7.476838792558506E-5	TGTGCCACCTGGGACCAAAAATATTGGGATTATAAGAAACTCTTT	CATWDQKYWDYKKLF	TRGV3	.	TRGJ1	14	-1	-1	28
11	7.476838792558506E-5	TGTGCCACCTGGGACGGGCCGAGTAGTGATTGGATCAAGACGTTT	CATWDGPSSDWIKTF	TRGV2	.	TRGJP2	19	-1	-1	21
11	7.476838792558506E-5	TGTGCCACCTGGGACAGGCTAGAGTTTTTCTATAAGAAACTCTTT	CATWDRLEFFYKKLF	TRGV3	.	TRGJ1	18	-1	-1	30
11	7.476838792558506E-5	TGTGCTGCGTGGGATCCCTCGCCTTATTATAAGAAACTCTTT	CAAWDPSPYYKKLF	TRGV10	.	TRGJ1	14	-1	-1	23
11	7.476838792558506E-5	TGTGCTGCGTGGGATGGGTCCACTGGTTGGTTCAAGATATTT	CAAWDGSTGWFKIF	TRGV10	.	TRGJP1	14	-1	-1	19
11	7.476838792558506E-5	TGTGCTGCGTGGGAAATGACGAATTATTATAAGAAACTCTTT	CAAWEMTNYYKKLF	TRGV10	.	TRGJ1	13	-1	-1	19
11	7.476838792558506E-5	TGTGCCACCTGGGCCTTAAGAGGTTATTATAAGAAACTCTTT	CATWALRGYYKKLF	TRGV5	.	TRGJ1	12	-1	-1	23
11	7.476838792558506E-5	TGTGCCACCTGGGATGGTCCCTATCGGTATAAGAAACTCTTT	CATWDGPYRYKKLF	TRGV4	.	TRGJ1	24	-1	-1	27
11	7.476838792558506E-5	TGTGCCACCTGGGATGGCGGGGGGGATTATAAGAAACTCTTT	CATWDGGGDYKKLF	TRGV4	.	TRGJ1	16	-1	-1	25
11	7.476838792558506E-5	TGTGCCACCTGGGATAGAGAGCATTATTATAAGAAACTCTTT	CATWDREHYYKKLF	TRGV8	.	TRGJ1	16	-1	-1	22
11	7.476838792558506E-5	TGTGCCACCTGGGACCCTAGGGATTATTATAAGAAACTCTTT	CATWDPRDYYKKLF	TRGV2	.	TRGJ1	14	-1	-1	22
11	7.476838792558506E-5	TGTGCCACCTGGGACGTCTCGAATTATTATAAGAAACTCTTT	CATWDVSNYYKKLF	TRGV2	.	TRGJ1	15	-1	-1	18
11	7.476838792558506E-5	TGTGCCACCTGGGACGGGCGTAGGGATTATAAGAAACTCTTT	CATWDGRRDYKKLF	TRGV2	.	TRGJ1	18	-1	-1	25
11	7.476838792558506E-5	TGTGCCACCTGGGACGGGCGGGGGAATTATAAGAAACTCTTT	CATWDGRGNYKKLF	TRGV2	.	TRGJ1	18	-1	-1	25
11	7.476838792558506E-5	TGTGCCACCTGGGACGGGGCGTGTTATTATAAGAAACTCTTT	CATWDGACYYKKLF	TRGV2	.	TRGJ1	17	-1	-1	23
11	7.476838792558506E-5	TGTGCTGCGTGGGGGAGGGGTTATTATAAGAAACTCTTT	CAAWGRGYYKKLF	TRGV10	.	TRGJ1	12	-1	-1	20
11	7.476838792558506E-5	TGTGCTGCGTGGGACCCACCCGATTATAAGAAACTCTTT	CAAWDPPDYKKLF	TRGV10	.	TRGJ1	13	-1	-1	22
11	7.476838792558506E-5	TGTGCTGCGGGGTGGAGATTTTATTATAAGAAACTCTTT	CAAGWRFYYKKLF	TRGV10	.	TRGJ1	11	-1	-1	20
11	7.476838792558506E-5	TGTGCCTTGTGGGAGCTATCTTATTATAAGAAACTCTTT	CALWELSYYKKLF	TRGV9	.	TRGJ1	14	-1	-1	20
11	7.476838792558506E-5	TGTGCCTTGTGGGAGACCACTGGTTGGTTCAAGATATTT	CALWETTGWFKIF	TRGV9	.	TRGJP1	14	-1	-1	15
11	7.476838792558506E-5	TGTGCCACCTGGGATTCCCAAGTTGGTAAGAAACTCTTT	CATWDSQVGKKLF	TRGV4	.	TRGJ1	14	-1	-1	26
11	7.476838792558506E-5	TGTGCCACCTGGGATCCCCTATTTACTAAGAAACTCTTT	CATWDPLFTKKLF	TRGV4	.	TRGJ1	14	-1	-1	22
11	7.476838792558506E-5	TGTGCCACCTGGGATGCAGGTTTGTATAAGAAACTCTTT	CATWDAGLYKKLF	TRGV4	.	TRGJ1	15	-1	-1	24
11	7.476838792558506E-5	TGTGCCACCTGGGATGGCCTTTATTATAAGAAACTCTTT	CATWDGLYYKKLF	TRGV4	.	TRGJ1	16	-1	-1	20
11	7.476838792558506E-5	TGTGCCACCTGGGATGGGCTCAGGAACAAGAAACTCTTT	CATWDGLRNKKLF	TRGV4	.	TRGJ1	21	-1	-1	27
11	7.476838792558506E-5	TGTGCCACCTGGGATAGTAGTGATTGGATCAAGACGTTT	CATWDSSDWIKTF	TRGV8	.	TRGJP2	16	-1	-1	13
11	7.476838792558506E-5	TGTGCCACCTGGGACGGGCCGATGGGTAAGAAACTCTTT	CATWDGPMGKKLF	TRGV2	.	TRGJ1	19	-1	-1	26
11	7.476838792558506E-5	TGTGCCACCTGGGACGGGCAAGATTATAAGAAACTCTTT	CATWDGQDYKKLF	TRGV2	.	TRGJ1	18	-1	-1	22
11	7.476838792558506E-5	TGTGCCACCTGGGACGGGAGTGGGTATAAGAAACTCTTT	CATWDGSGYKKLF	TRGV2	.	TRGJ1	17	-1	-1	24
11	7.476838792558506E-5	TGTGCCACCTGGGACGGAGGATATTATAAGAAACTCTTT	CATWDGGYYKKLF	TRGV2	.	TRGJ1	16	-1	-1	21
11	7.476838792558506E-5	TGTGCCACCTGGGACAGGCCGGATTATAAGAAACTCTTT	CATWDRPDYKKLF	TRGV7	.	TRGJ1	19	-1	-1	22
11	7.476838792558506E-5	TGTGCTGCGTGGGTTAATTATTATAAGAAACTCTTT	CAAWVNYYKKLF	TRGV10	.	TRGJ1	15	-1	-1	15
11	7.476838792558506E-5	TGTGCTGCGTGGGCGGACGGTTGGTTCAAGATATTT	CAAWADGWFKIF	TRGV10	.	TRGJP1	12	-1	-1	18
11	7.476838792558506E-5	TGTGCCTGCTGGATATCGGCTTATAAGAAACTCTTT	CACWISAYKKLF	TRGV11	.	TRGJ1	13	-1	-1	20
11	7.476838792558506E-5	TGTGCCACCTGGGATGAATATTATAAGAAACTCTTT	CATWDEYYKKLF	TRGV4	.	TRGJ1	15	-1	-1	15
11	7.476838792558506E-5	TGTGCCACCTGGGACTTTTATTATAAGAAACTCTTT	CATWDFYYKKLF	TRGV4	.	TRGJ1	13	-1	-1	17
11	7.476838792558506E-5	TGTGCCACCTGGGACCATTGCCATAAGAAACTCTTT	CATWDHCHKKLF	TRGV4	.	TRGJ1	13	-1	-1	22
11	7.476838792558506E-5	TGTGCCACCTGGGACGGCCGGTATAAGAAACTCTTT	CATWDGRYKKLF	TRGV2	.	TRGJ1	16	-1	-1	21
11	7.476838792558506E-5	TGTGCCACCTGGGACGGGTTTCATAAGAAACTCTTT	CATWDGFHKKLF	TRGV2	.	TRGJ1	17	-1	-1	22
11	7.476838792558506E-5	TGTGCCACCTGGGACGATTATTATAAGAAACTCTTT	CATWDDYYKKLF	TRGV2	.	TRGJ1	15	-1	-1	16
11	7.476838792558506E-5	TGTGCCACCTGGGACATCCCCTATAAGAAACTCTTT	CATWDIPYKKLF	TRGV2	.	TRGJ1	14	-1	-1	21
11	7.476838792558506E-5	TGTGCTGCGTGGGAGGGGTGGTTCAAGATATTT	CAAWEGWFKIF	TRGV10	.	TRGJP1	13	-1	-1	15
11	7.476838792558506E-5	TGTGCCACCTTTTCTTATTATAAGAAACTCTTT	CATFSYYKKLF	TRGV4	.	TRGJ1	9	-1	-1	14
11	7.476838792558506E-5	TGTGCCACCTGTGTCTATTATAAGAAACTCTTT	CATCVYYKKLF	TRGV2	.	TRGJ1	10	-1	-1	15
11	7.476838792558506E-5	TGTGCCACCTGGGGGGTGAGTCGGAAACTCTTT	CATWGVSRKLF	TRGV2	.	TRGJ1	12	-1	-1	23
11	7.476838792558506E-5	TGTGCCACCTGGGATTTACGGCAGAAACTCTTT	CATWDLRQKLF	TRGV4	.	TRGJ1	14	-1	-1	22
11	7.476838792558506E-5	TGTGCCACCTGGGACGTTTATAAGAAACTCTTT	CATWDVYKKLF	TRGV2	.	TRGJ1	15	-1	-1	17
11	7.476838792558506E-5	TGTGCCACCTGGGACGGGCTGGGGAAACTCTTT	CATWDGLGKLF	TRGV2	.	TRGJ1	18	-1	-1	23
11	7.476838792558506E-5	TGTGCCACCTGGGACGGGCCTCAGAAACTCTTT	CATWDGPQKLF	TRGV2	.	TRGJ1	19	-1	-1	22
11	7.476838792558506E-5	TGTGCCACCTGGGACAGTTATAAGAAACTCTTT	CATWDSYKKLF	TRGV5	.	TRGJ1	16	-1	-1	17
11	7.476838792558506E-5	TGTGCCTTGTGGGCTTATAAGAAGCTCTTT	CALWAYKKLF	TRGV9	.	TRGJ1	12	-1	-1	14
11	7.476838792558506E-5	TGTGCCACCTGGGTTGGCGGGAAACTCTTT	CATWVGGKLF	TRGV3	.	TRGJ1	12	-1	-1	20
11	7.476838792558506E-5	TGTGCCACCTGGGATAGGGGGAAACTCTTT	CATWDRGKLF	TRGV4	.	TRGJ1	18	-1	-1	20
11	7.476838792558506E-5	TGTGCCACCTGGGACGCGTTGGGGCTCTTT	CATWDALGLF	TRGV2	.	TRGJ1	15	-1	-1	24
11	7.476838792558506E-5	TGTGCCACCTGGGACGACGAGGAACTCTTT	CATWDDEELF	TRGV7	.	TRGJ1	14	-1	-1	19
11	7.476838792558506E-5	TGTGCCACCTGGGACAGTAGGAAACTCTTT	CATWDSRKLF	TRGV2	.	TRGJ1	14	-1	-1	17
11	7.476838792558506E-5	TGTGCCACTTATTATAAGAAACTCTTT	CATYYKKLF	TRGV8	.	TRGJ1	7	-1	-1	8
11	7.476838792558506E-5	TGTGCCACCTGGTGGAGGAAACTCTTT	CATWWRKLF	TRGV2	.	TRGJ1	11	-1	-1	17
11	7.476838792558506E-5	TGTGCCACCTGGGACGTGAAACTCTTT	CATWDVKLF	TRGV2	.	TRGJ1	15	-1	-1	17
11	7.476838792558506E-5	TGTGCCACCTGGGTTGGTCTCTTT	CATWVGLF	TRGV4	.	TRGJ1	16	-1	-1	18
11	7.476838792558506E-5	TGTGCCACCCCCCAGAAACTCTTT	CATPQKLF	TRGV2	.	TRGJ1	8	-1	-1	13
10	6.797126175053187E-5	TGTGCTGCGTGGGATTATCTAGGGTTCGTAAATTATTATAAGAAACTCTTT	CAAWDYLGFVNYYKKLF	TRGV10	.	TRGJ1	16	-1	-1	30
10	6.797126175053187E-5	TGTGCTGCGTGGGATTATCCGTCGATAATTTATTATAAGAAACTCTTT	CAAWDYPSIIYYKKLF	TRGV10	.	TRGJ1	16	-1	-1	29
10	6.797126175053187E-5	TGTGCCTTGTGGGAGGTGCAGGAGTTGGGCAAAAGAATCAAGGTATTT	CALWEVQELGKRIKVF	TRGV9	.	TRGJP	19	-1	-1	17
10	6.797126175053187E-5	TGTGCCACCTGGGACGGCCCAACCCCTTGCTATTATAAGAAACTCTTT	CATWDGPTPCYYKKLF	TRGV2	.	TRGJ1	19	-1	-1	30
10	6.797126175053187E-5	TGTGCTGCGTGGGCCCATACCACGAATTATTATAAGAAACTCTTT	CAAWAHTTNYYKKLF	TRGV10	.	TRGJ1	12	-1	-1	22
10	6.797126175053187E-5	TGTGCTGCGTGGGATTGTACTACCACTGGTTGGTTCAAGATATTT	CAAWDCTTTGWFKIF	TRGV10	.	TRGJP1	15	-1	-1	20
10	6.797126175053187E-5	TGTGCCACCTGGGATGGGCGTCCCGGGGATTATAAGAAACTCTTT	CATWDGRPGDYKKLF	TRGV4	.	TRGJ1	18	-1	-1	28
10	6.797126175053187E-5	TGTGCCACCTGGGACGGGCGTAGTGGTGATTGGATCAAGACGTTT	CATWDGRSGDWIKTF	TRGV2	.	TRGJP2	18	-1	-1	20
10	6.797126175053187E-5	TGTGCCACCTGGGACAGACCGGACCCATATTATAAGAAACTCTTT	CATWDRPDPYYKKLF	TRGV7	.	TRGJ1	26	-1	-1	27
10	6.797126175053187E-5	TGTGCCACCTGGGATGAATGGGTTTATTATAAGAAACTCTTT	CATWDEWVYYKKLF	TRGV4	.	TRGJ1	15	-1	-1	23
10	6.797126175053187E-5	TGTGCCACCTGGGACGCTCGGAAGATTGATAAGAAACTCTTT	CATWDARKIDKKLF	TRGV2	.	TRGJ1	15	-1	-1	24
10	6.797126175053187E-5	TGTGCCACCTGGGACGGGCAAAAGTATTATAAGAAACTCTTT	CATWDGQKYYKKLF	TRGV2	.	TRGJ1	18	-1	-1	21
10	6.797126175053187E-5	TGTGCCACCTGGGACACGCCCCTTTACGGTGGGAAACTCTTT	CATWDTPLYGGKLF	TRGV5	.	TRGJ1	19	-1	-1	32
10	6.797126175053187E-5	TGTGCTGCGTGGGGCCAGTATTATTATAAGAAACTCTTT	CAAWGQYYYKKLF	TRGV10	.	TRGJ1	12	-1	-1	19
10	6.797126175053187E-5	TGTGCTGCGTGGGATTATAATTATTATAAGAAACTCTTT	CAAWDYNYYKKLF	TRGV10	.	TRGJ1	16	-1	-1	18
10	6.797126175053187E-5	TGTGCCTGCTGGATTAGGCCCCTAGGCAAGAAACTCTTT	CACWIRPLGKKLF	TRGV11	.	TRGJ1	18	-1	-1	27
10	6.797126175053187E-5	TGTGCCACCTGGGGCCTCCTGTATTATAAGAAACTCTTT	CATWGLLYYKKLF	TRGV2	.	TRGJ1	12	-1	-1	21
10	6.797126175053187E-5	TGTGCCACCTGGGATGGGCCGAACTATAAGAAACTCTTT	CATWDGPNYKKLF	TRGV4	.	TRGJ1	19	-1	-1	24
10	6.797126175053187E-5	TGTGCCACCTGGGATGGGCGTTTTTATAAGAAACTCTTT	CATWDGRFYKKLF	TRGV4	.	TRGJ1	18	-1	-1	20
10	6.797126175053187E-5	TGTGCCACCTGGGATGGGCGGTTTTATAAGAAACTCTTT	CATWDGRFYKKLF	TRGV4	.	TRGJ1	18	-1	-1	23
10	6.797126175053187E-5	TGTGCCACCTGGGATGGGCATGATTATAAGAAACTCTTT	CATWDGHDYKKLF	TRGV4	.	TRGJ1	18	-1	-1	19
10	6.797126175053187E-5	TGTGCCACCTGGGACGGCGGGCATTATAAGAAACTCTTT	CATWDGGHYKKLF	TRGV2	.	TRGJ1	16	-1	-1	22
10	6.797126175053187E-5	TGTGCCACCTGGGACGGGCCTGATTGGATCAAGACGTTT	CATWDGPDWIKTF	TRGV2	.	TRGJP2	19	-1	-1	20
10	6.797126175053187E-5	TGTGCCACCTGGGACGGGCAACCGACGCAGAAACTCTTT	CATWDGQPTQKLF	TRGV2	.	TRGJ1	18	-1	-1	28
10	6.797126175053187E-5	TGTGCCACCTGGGACGGACTTTATTATAAGAAACTCTTT	CATWDGLYYKKLF	TRGV2	.	TRGJ1	16	-1	-1	20
10	6.797126175053187E-5	TGTGCCACCTGGGACATACCTTATTATAAGAAACTCTTT	CATWDIPYYKKLF	TRGV5	.	TRGJ1	15	-1	-1	20
10	6.797126175053187E-5	TGTGCCACCTGGGACAGTCATTATTATAAGAAACTCTTT	CATWDSHYYKKLF	TRGV7	.	TRGJ1	16	-1	-1	19
10	6.797126175053187E-5	TGTGCCACCTGGGACAGGCTACATTATAAGAAACTCTTT	CATWDRLHYKKLF	TRGV3	.	TRGJ1	18	-1	-1	22
10	6.797126175053187E-5	TGTGCCACCTGGGACAGGCGGTATTATAAGAAACTCTTT	CATWDRRYYKKLF	TRGV7	.	TRGJ1	18	-1	-1	21
10	6.797126175053187E-5	TGTGCCACCTGGGAGGCGAATTATTATAAGAAACTCTTT	CATWEANYYKKLF	TRGV4	.	TRGJ1	13	-1	-1	16
10	6.797126175053187E-5	TGTGCCACCTGGGAACCGGCCGATTATAAGAAACTCTTT	CATWEPADYKKLF	TRGV8	.	TRGJ1	13	-1	-1	22
10	6.797126175053187E-5	TGTGCTGCCTCTTGGTCTGGTTGGTTCAAGATATTT	CAASWSGWFKIF	TRGV10	.	TRGJP1	7	-1	-1	16
10	6.797126175053187E-5	TGTGCTGCGTGGGATCACCCCAATAAGAAACTCTTT	CAAWDHPNKKLF	TRGV10	.	TRGJ1	17	-1	-1	22
10	6.797126175053187E-5	TGTGCCACCTGCCTAAGGGCTCTTAAGAAACTCTTT	CATCLRALKKLF	TRGV4	.	TRGJ1	10	-1	-1	23
10	6.797126175053187E-5	TGTGCCACCTGGTACCAGGAATATAAGAAACTCTTT	CATWYQEYKKLF	TRGV7	.	TRGJ1	18	-1	-1	21
10	6.797126175053187E-5	TGTGCCACCTGGGATGGGCGGTATAAGAAACTCTTT	CATWDGRYKKLF	TRGV4	.	TRGJ1	18	-1	-1	21
10	6.797126175053187E-5	TGTGCCACCTGGGATATAAATTATAAGAAACTCTTT	CATWDINYKKLF	TRGV8	.	TRGJ1	15	-1	-1	19
10	6.797126175053187E-5	TGTGCCACCTGGGATACGTATGATAAGAAACTCTTT	CATWDTYDKKLF	TRGV8	.	TRGJ1	15	-1	-1	18
10	6.797126175053187E-5	TGTGCCACCTGGGACCCCCCCTATAAGAAACTCTTT	CATWDPPYKKLF	TRGV2	.	TRGJ1	14	-1	-1	21
10	6.797126175053187E-5	TGTGCCACCTGGGACGGTTTCCAACTGGAACTCTTT	CATWDGFQLELF	TRGV2	.	TRGJ1	16	-1	-1	28
10	6.797126175053187E-5	TGTGCCACCTGGGACGGTGGTTTTAAGAAACTCTTT	CATWDGGFKKLF	TRGV2	.	TRGJ1	16	-1	-1	20
10	6.797126175053187E-5	TGTGCCACCTGGGACGGGCCGGGTAAGAAACTCTTT	CATWDGPGKKLF	TRGV2	.	TRGJ1	19	-1	-1	23
10	6.797126175053187E-5	TGTGCCACCTGGGACGGGCGGTATAAGAAACTCTTT	CATWDGRYKKLF	TRGV2	.	TRGJ1	18	-1	-1	21
10	6.797126175053187E-5	TGTGCCACCTGGGACAGTTATTATAAGAAACTCTTT	CATWDSYYKKLF	TRGV3	.	TRGJ1	16	-1	-1	17
10	6.797126175053187E-5	TGTGCCACCTGGGACAGGCCCGCTTTGAAACTCTTT	CATWDRPALKLF	TRGV5	.	TRGJ1	19	-1	-1	26
10	6.797126175053187E-5	TGTGCCACCTGGGACAGGCCGGATAAGAAACTCTTT	CATWDRPDKKLF	TRGV3	.	TRGJ1	19	-1	-1	22
10	6.797126175053187E-5	TGTGCCACCTGGGACAAATATTATAAGAAACTCTTT	CATWDKYYKKLF	TRGV5	.	TRGJ1	15	-1	-1	15
10	6.797126175053187E-5	TGTGCCACCTGGGATTGGTATAAGAAACTCTTT	CATWDWYKKLF	TRGV8	.	TRGJ1	17	-1	-1	18
10	6.797126175053187E-5	TGTGCCACCTGGGATGCCCCCCTCATTCTCTTT	CATWDAPLILF	TRGV4	.	TRGJ1	15	-1	-1	27
10	6.797126175053187E-5	TGTGCCACCTGGGATGGTTCTCCGAAACTCTTT	CATWDGSPKLF	TRGV4	.	TRGJ1	16	-1	-1	23
10	6.797126175053187E-5	TGTGCCACCTGGGATGGCTATAAGAAACTCTTT	CATWDGYKKLF	TRGV4	.	TRGJ1	16	-1	-1	18
10	6.797126175053187E-5	TGTGCCACCTGGGACGGTGTCGGGAAACTCTTT	CATWDGVGKLF	TRGV2	.	TRGJ1	16	-1	-1	23
10	6.797126175053187E-5	TGTGCCACCTGGGACGGGCGCAAGAAACTCTTT	CATWDGRKKLF	TRGV2	.	TRGJ1	18	-1	-1	21
10	6.797126175053187E-5	TGTGCCACCTGGGACGATTATAAGAAACTCTTT	CATWDDYKKLF	TRGV2	.	TRGJ1	15	-1	-1	16
10	6.797126175053187E-5	TGTGCCACCTGGAGTTATTATAAGAAACTCTTT	CATWSYYKKLF	TRGV8	.	TRGJ1	11	-1	-1	11
10	6.797126175053187E-5	TGTGCTGCGTGGGATTACGTGAAACTCTTT	CAAWDYVKLF	TRGV10	.	TRGJ1	19	-1	-1	20
10	6.797126175053187E-5	TGTGCCTTGTGGGATTATAAGAAACTCTTT	CALWDYKKLF	TRGV9	.	TRGJ1	13	-1	-1	13
10	6.797126175053187E-5	TGTGCCTGCTGTTATTATAAGAAACTCTTT	CACCYYKKLF	TRGV11	.	TRGJ1	10	-1	-1	11
10	6.797126175053187E-5	TGTGCCACCTGGGATAGGAAGAAACTCTTT	CATWDRKKLF	TRGV8	.	TRGJ1	17	-1	-1	18
10	6.797126175053187E-5	TGTGCCACCTGGGACCCGTCGTACCTCTTT	CATWDPSYLF	TRGV2	.	TRGJ1	14	-1	-1	24
10	6.797126175053187E-5	TGTGCCACCTGGGAACATAAGAAACTCTTT	CATWEHKKLF	TRGV2	.	TRGJ1	13	-1	-1	16
10	6.797126175053187E-5	TGTGCCACGGCCCGAGGGGAGAAACTCTTT	CATARGEKLF	TRGV5	.	TRGJ1	7	-1	-1	19
10	6.797126175053187E-5	TGTGCCTTCCTTTGGATCAAGACGTTT	CAFLWIKTF	TRGV8	.	TRGJP2	5	-1	-1	11
10	6.797126175053187E-5	TGTGCCACCTGGGAACCAATACTCTTT	CATWEPILF	TRGV3	.	TRGJ1	13	-1	-1	20
10	6.797126175053187E-5	TGTGCCACCTATTATAAGAAACTCTTT	CATYYKKLF	TRGV4	.	TRGJ1	9	-1	-1	9
10	6.797126175053187E-5	TGTGCCACCCTCTCCCCAAAACTCTTT	CATLSPKLF	TRGV8	.	TRGJ1	8	-1	-1	18
10	6.797126175053187E-5	TGTGCCACCAGTAAGAAACTCTTT	CATSKKLF	TRGV8	.	TRGJ1	8	-1	-1	11
9	6.11741355754787E-5	TGTGCCACCTGGGACGGGCTCCTGGGGAATTATTATAAGAAACTCTTT	CATWDGLLGNYYKKLF	TRGV2	.	TRGJ1	18	-1	-1	26
9	6.11741355754787E-5	TGTGCCACCTGGGACGGGCTACTATTCGGTTATTATAAGAAACTCTTT	CATWDGLLFGYYKKLF	TRGV2	.	TRGJ1	18	-1	-1	23
9	6.11741355754787E-5	TGTGCTGCGTGGGCCTCTACCCCCACTGGTTGGTTCAAGATATTT	CAAWASTPTGWFKIF	TRGV10	.	TRGJP1	12	-1	-1	22
9	6.11741355754787E-5	TGTGCTGCGTGGGATGGACGAGAACATTATTATAAGAAACTCTTT	CAAWDGREHYYKKLF	TRGV10	.	TRGJ1	14	-1	-1	25
9	6.11741355754787E-5	TGTGCCTGCTGGATTAGGCACCCCGTTTATTATAAGAAACTCTTT	CACWIRHPVYYKKLF	TRGV11	.	TRGJ1	20	-1	-1	26
9	6.11741355754787E-5	TGTGCCTGCTGGATTAGGCACGGCCGTTATTATAAGAAACTCTTT	CACWIRHGRYYKKLF	TRGV11	.	TRGJ1	24	-1	-1	26
9	6.11741355754787E-5	TGTGCCACCTGGGACGGGCATGAGGATTATTATAAGAAACTCTTT	CATWDGHEDYYKKLF	TRGV2	.	TRGJ1	18	-1	-1	25
9	6.11741355754787E-5	TGTGCCACCTGGGACGGGCACTTTGATGATTGGATCAAGACGTTT	CATWDGHFDDWIKTF	TRGV2	.	TRGJP2	18	-1	-1	26
9	6.11741355754787E-5	TGTGCCACCTGGGAAGGGGTCGGGGGTTATTATAAGAAACTCTTT	CATWEGVGGYYKKLF	TRGV4	.	TRGJ1	17	-1	-1	26
9	6.11741355754787E-5	TGTGCTGCGTGGGCTTATACCACTGGTTGGTTCAAGATATTT	CAAWAYTTGWFKIF	TRGV10	.	TRGJP1	16	-1	-1	15
9	6.11741355754787E-5	TGTGCTGCGTGGGATTTCCCAAAATATTATAAGAAACTCTTT	CAAWDFPKYYKKLF	TRGV10	.	TRGJ1	15	-1	-1	21
9	6.11741355754787E-5	TGTGCTGCGTGGGATTCGGGGGCTGGTTGGTTCAAGATATTT	CAAWDSGAGWFKIF	TRGV10	.	TRGJP1	15	-1	-1	22
9	6.11741355754787E-5	TGTGCTGCGTGGGATTATTTATCTGGTTGGTTCAAGATATTT	CAAWDYLSGWFKIF	TRGV10	.	TRGJP1	16	-1	-1	22
9	6.11741355754787E-5	TGTGCTGCGTGGGACTCCCTGGGTTATTATAAGAAACTCTTT	CAAWDSLGYYKKLF	TRGV10	.	TRGJ1	13	-1	-1	23
9	6.11741355754787E-5	TGTGCTGCGTGGGAGACCACCACTGGTTGGTTCAAGATATTT	CAAWETTTGWFKIF	TRGV10	.	TRGJP1	13	-1	-1	18
9	6.11741355754787E-5	TGTGCTGCGGAGAATCATACCACTGGTTGGTTCAAGATATTT	CAAENHTTGWFKIF	TRGV10	.	TRGJP1	8	-1	-1	16
9	6.11741355754787E-5	TGTGCCTTGTGGGAGGTGGGCAGTGATTGGATCAAGACGTTT	CALWEVGSDWIKTF	TRGV9	.	TRGJP2	17	-1	-1	21
9	6.11741355754787E-5	TGTGCCACCTGGGATGGGTTGAATTATTATAAGAAACTCTTT	CATWDGLNYYKKLF	TRGV4	.	TRGJ1	17	-1	-1	20
9	6.11741355754787E-5	TGTGCCACCTGGGATGGGGGAAATTATTATAAGAAACTCTTT	CATWDGGNYYKKLF	TRGV4	.	TRGJ1	17	-1	-1	21
9	6.11741355754787E-5	TGTGCCACCTGGGATAGACAGAATTATTATAAGAAACTCTTT	CATWDRQNYYKKLF	TRGV8	.	TRGJ1	16	-1	-1	20
9	6.11741355754787E-5	TGTGCCACCTGGGATAAGCAGTCGGGGTATAAGAAACTCTTT	CATWDKQSGYKKLF	TRGV2	.	TRGJ1	13	-1	-1	27
9	6.11741355754787E-5	TGTGCCACCTGGGACCCCCGGGGTTATTATAAGAAACTCTTT	CATWDPRGYYKKLF	TRGV2	.	TRGJ1	14	-1	-1	23
9	6.11741355754787E-5	TGTGCCACCTGGGACGGGCCTTATTATTATAAGAAACTCTTT	CATWDGPYYYKKLF	TRGV2	.	TRGJ1	19	-1	-1	22
9	6.11741355754787E-5	TGTGCCACCTGGGACGGGCGGAGTTATTATAAGAAACTCTTT	CATWDGRSYYKKLF	TRGV2	.	TRGJ1	18	-1	-1	20
9	6.11741355754787E-5	TGTGCCACCTGGGACGGGCAATGTTGTTATAAGAAACTCTTT	CATWDGQCCYKKLF	TRGV2	.	TRGJ1	18	-1	-1	23
9	6.11741355754787E-5	TGTGCCACCTGGGACGGGGATGGAAGAAGTAAGAAACTCTTT	CATWDGDGRSKKLF	TRGV2	.	TRGJ1	17	-1	-1	29
9	6.11741355754787E-5	TGTGCCACCTGGGACGGACCAAATTATTATAAGAAACTCTTT	CATWDGPNYYKKLF	TRGV2	.	TRGJ1	19	-1	-1	21
9	6.11741355754787E-5	TGTGCCACCTGGGACGACCCGAATTATTATAAGAAACTCTTT	CATWDDPNYYKKLF	TRGV2	.	TRGJ1	15	-1	-1	19
9	6.11741355754787E-5	TGTGCCACCTGGGACAGGCCGGATTATTATAAGAAACTCTTT	CATWDRPDYYKKLF	TRGV7	.	TRGJ1	19	-1	-1	19
9	6.11741355754787E-5	TGTGCCACCTGGGACAGGCGTCGTTATTATAAGAAACTCTTT	CATWDRRRYYKKLF	TRGV5	.	TRGJ1	18	-1	-1	23
9	6.11741355754787E-5	TGTGCCACCTGGGACAGGCGTACGGATTATAAGAAACTCTTT	CATWDRRTDYKKLF	TRGV7	.	TRGJ1	18	-1	-1	25
9	6.11741355754787E-5	TGTGCCACCTGGGACAAATTATTTTATTATAAGAAACTCTTT	CATWDKLFYYKKLF	TRGV5	.	TRGJ1	15	-1	-1	23
9	6.11741355754787E-5	TGTGCTGCGTGGGCAATAAATTATTATAAGAAACTCTTT	CAAWAINYYKKLF	TRGV10	.	TRGJ1	12	-1	-1	18
9	6.11741355754787E-5	TGTGCTGCGTGGGATCATAAGGGGTTTTTCAAGATATTT	CAAWDHKGFFKIF	TRGV10	.	TRGJP1	14	-1	-1	27
9	6.11741355754787E-5	TGTGCTGCGTGGGACAATAATTATTATAAGAAACTCTTT	CAAWDNNYYKKLF	TRGV10	.	TRGJ1	13	-1	-1	18
9	6.11741355754787E-5	TGTGCTGCGTACTCTATAGGCAGGTGGTTCAAGATATTT	CAAYSIGRWFKIF	TRGV10	.	TRGJP1	9	-1	-1	24
9	6.11741355754787E-5	TGTGCCTTGTGGGCGACCCCCCCCTATAAGAAACTCTTT	CALWATPPYKKLF	TRGV9	.	TRGJ1	12	-1	-1	24
9	6.11741355754787E-5	TGTGCCACCTGGGCCCTGGGGCGGTATAAGAAACTCTTT	CATWALGRYKKLF	TRGV4	.	TRGJ1	12	-1	-1	24
9	6.11741355754787E-5	TGTGCCACCTGGGGTCAAAGGGTTTATAAGAAACTCTTT	CATWGQRVYKKLF	TRGV4	.	TRGJ1	12	-1	-1	23
9	6.11741355754787E-5	TGTGCCACCTGGGATGGCCCCCTGGGTAAGAAACTCTTT	CATWDGPLGKKLF	TRGV4	.	TRGJ1	20	-1	-1	26
9	6.11741355754787E-5	TGTGCCACCTGGGATGGGCCGAGAACTGAGAAACTCTTT	CATWDGPRTEKLF	TRGV4	.	TRGJ1	19	-1	-1	28
9	6.11741355754787E-5	TGTGCCACCTGGGATGGACCGGGTTATAAGAAACTCTTT	CATWDGPGYKKLF	TRGV4	.	TRGJ1	19	-1	-1	23
9	6.11741355754787E-5	TGTGCCACCTGGGACTTTAATTATTATAAGAAACTCTTT	CATWDFNYYKKLF	TRGV2	.	TRGJ1	14	-1	-1	18
9	6.11741355754787E-5	TGTGCCACCTGGGACTCGGATTATTATAAGAAACTCTTT	CATWDSDYYKKLF	TRGV3	.	TRGJ1	14	-1	-1	15
9	6.11741355754787E-5	TGTGCCACCTGGGACGTTCTTGGGTATAAGAAACTCTTT	CATWDVLGYKKLF	TRGV2	.	TRGJ1	15	-1	-1	24
9	6.11741355754787E-5	TGTGCCACCTGGGACGTATCTTATTATAAGAAACTCTTT	CATWDVSYYKKLF	TRGV2	.	TRGJ1	15	-1	-1	20
9	6.11741355754787E-5	TGTGCCACCTGGGACGCCCCTTATTATAAGAAACTCTTT	CATWDAPYYKKLF	TRGV2	.	TRGJ1	15	-1	-1	20
9	6.11741355754787E-5	TGTGCCACCTGGGACGGCTCCCGTACTAAGAAACTCTTT	CATWDGSRTKKLF	TRGV2	.	TRGJ1	23	-1	-1	26
9	6.11741355754787E-5	TGTGCCACCTGGGACGGCCACCACTATAAGAAACTCTTT	CATWDGHHYKKLF	TRGV7	.	TRGJ1	18	-1	-1	24
9	6.11741355754787E-5	TGTGCCACCTGGGACGGGCTTCCTCATAAGAAACTCTTT	CATWDGLPHKKLF	TRGV2	.	TRGJ1	18	-1	-1	25
9	6.11741355754787E-5	TGTGCCACCTGGGACGGGCCTAGGGATAAGAAACTCTTT	CATWDGPRDKKLF	TRGV2	.	TRGJ1	19	-1	-1	25
9	6.11741355754787E-5	TGTGCCACCTGGGACACCGTCGTTAGCTGGAAACTCTTT	CATWDTVVSWKLF	TRGV2	.	TRGJ1	14	-1	-1	29
9	6.11741355754787E-5	TGTGCCACCTGGGACAGTCTCTATTATAAGAAACTCTTT	CATWDSLYYKKLF	TRGV3	.	TRGJ1	16	-1	-1	21
9	6.11741355754787E-5	TGTGCCACCTGGGACAGGCTTGAAGATAAGAAACTCTTT	CATWDRLEDKKLF	TRGV3	.	TRGJ1	21	-1	-1	25
9	6.11741355754787E-5	TGTGCCACCTGGGACAGGCGGGGTTATAAGAAACTCTTT	CATWDRRGYKKLF	TRGV3	.	TRGJ1	18	-1	-1	23
9	6.11741355754787E-5	TGTGCCACCTGGGACAGGCAAGGCTATAAGAAACTCTTT	CATWDRQGYKKLF	TRGV7	.	TRGJ1	18	-1	-1	24
9	6.11741355754787E-5	TGTGCCACCTGGGACAGGGGGTATTATAAGAAACTCTTT	CATWDRGYYKKLF	TRGV7	.	TRGJ1	17	-1	-1	21
9	6.11741355754787E-5	TGTGCCACCTGGGACAGATTCGGTTATAAGAAACTCTTT	CATWDRFGYKKLF	TRGV3	.	TRGJ1	16	-1	-1	23
9	6.11741355754787E-5	TGTGCCACCTGGGAAGCCACGTATTATAAGAAACTCTTT	CATWEATYYKKLF	TRGV2	.	TRGJ1	13	-1	-1	21
9	6.11741355754787E-5	TGTGCTGCTCCGAGTAGTGATTGGATCAAGACGTTT	CAAPSSDWIKTF	TRGV10	.	TRGJP2	7	-1	-1	12
9	6.11741355754787E-5	TGTGCTGCGTGGGTCACTGGTTGGTTCAAGATATTT	CAAWVTGWFKIF	TRGV10	.	TRGJP1	12	-1	-1	14
9	6.11741355754787E-5	TGTGCTGCGGGGAGAAATTATTATAAGAAACTCTTT	CAAGRNYYKKLF	TRGV10	.	TRGJ1	12	-1	-1	15
9	6.11741355754787E-5	TGTGCCTTGTGGGAGCCCCGTCGGAAGAAACTCTTT	CALWEPRRKKLF	TRGV9	.	TRGJ1	14	-1	-1	24
9	6.11741355754787E-5	TGTGCCACCTGGTGTAGGTATTATAAGAAACTCTTT	CATWCRYYKKLF	TRGV2	.	TRGJ1	11	-1	-1	18
9	6.11741355754787E-5	TGTGCCACCTGGCGTTATTATTATAAGAAACTCTTT	CATWRYYYKKLF	TRGV4	.	TRGJ1	11	-1	-1	16
9	6.11741355754787E-5	TGTGCCACCTGGGTACCCAAGGATAAGAAACTCTTT	CATWVPKDKKLF	TRGV5	.	TRGJ1	12	-1	-1	22
9	6.11741355754787E-5	TGTGCCACCTGGGGGTCTGATTATAAGAAACTCTTT	CATWGSDYKKLF	TRGV4	.	TRGJ1	12	-1	-1	19
9	6.11741355754787E-5	TGTGCCACCTGGGGATGCTATTATAAGAAACTCTTT	CATWGCYYKKLF	TRGV3	.	TRGJ1	12	-1	-1	18
9	6.11741355754787E-5	TGTGCCACCTGGGATGGCAATTATAAGAAACTCTTT	CATWDGNYKKLF	TRGV4	.	TRGJ1	16	-1	-1	19
9	6.11741355754787E-5	TGTGCCACCTGGGATGGGCCAGTTAAGAAACTCTTT	CATWDGPVKKLF	TRGV4	.	TRGJ1	19	-1	-1	23
9	6.11741355754787E-5	TGTGCCACCTGGGATGGGCGTTATAAGAAACTCTTT	CATWDGRYKKLF	TRGV4	.	TRGJ1	18	-1	-1	20
9	6.11741355754787E-5	TGTGCCACCTGGGATGGATATTATAAGAAACTCTTT	CATWDGYYKKLF	TRGV4	.	TRGJ1	16	-1	-1	18
9	6.11741355754787E-5	TGTGCCACCTGGGACGCCGCCCTGGTGAAACTCTTT	CATWDAALVKLF	TRGV3	.	TRGJ1	14	-1	-1	26
9	6.11741355754787E-5	TGTGCCACCTGGGACGGGCTATCCGCGAAACTCTTT	CATWDGLSAKLF	TRGV2	.	TRGJ1	18	-1	-1	26
9	6.11741355754787E-5	TGTGCCACCTGGGACGGGCGTCATAAGAAACTCTTT	CATWDGRHKKLF	TRGV2	.	TRGJ1	18	-1	-1	22
9	6.11741355754787E-5	TGTGCCACCTGGGACATTTATTATAAGAAACTCTTT	CATWDIYYKKLF	TRGV4	.	TRGJ1	13	-1	-1	17
9	6.11741355754787E-5	TGTGCCACCTGGGACAGGGGCTATAAGAAACTCTTT	CATWDRGYKKLF	TRGV5	.	TRGJ1	17	-1	-1	21
9	6.11741355754787E-5	TGTGCCACCTGGGAATATCTTTATAAGAAACTCTTT	CATWEYLYKKLF	TRGV4	.	TRGJ1	13	-1	-1	20
9	6.11741355754787E-5	TGTGCCACCTGGACTTTTTATTATAAGAAACTCTTT	CATWTFYYKKLF	TRGV8	.	TRGJ1	11	-1	-1	17
9	6.11741355754787E-5	TGTGCCACCTGGACGAATTATTATAAGAAACTCTTT	CATWTNYYKKLF	TRGV8	.	TRGJ1	11	-1	-1	13
9	6.11741355754787E-5	TGTGCTGCGTGGTCAAGTTGGTTCAAGATATTT	CAAWSSWFKIF	TRGV10	.	TRGJP1	11	-1	-1	16
9	6.11741355754787E-5	TGTGCCGGGGCATTTAGTGCTAAGAAACTCTTT	CAGAFSAKKLF	TRGV4	.	TRGJ1	5	-1	-1	20
9	6.11741355754787E-5	TGTGCCACTCGGAATTATTATAAGAAACTCTTT	CATRNYYKKLF	TRGV3	.	TRGJ1	7	-1	-1	11
9	6.11741355754787E-5	TGTGCCACCTGGGCCTCTTATAAGAAACTCTTT	CATWASYKKLF	TRGV8	.	TRGJ1	12	-1	-1	17
9	6.11741355754787E-5	TGTGCCACCTGGGATTACTATAAGAAACTCTTT	CATWDYYKKLF	TRGV8	.	TRGJ1	14	-1	-1	13
9	6.11741355754787E-5	TGTGCCACCTGGGATGGGCCGGCGAAACTCTTT	CATWDGPAKLF	TRGV4	.	TRGJ1	19	-1	-1	23
9	6.11741355754787E-5	TGTGCCACCTGGGATGGGCAGGAGAAACTCTTT	CATWDGQEKLF	TRGV4	.	TRGJ1	18	-1	-1	22
9	6.11741355754787E-5	TGTGCCACCTGGGATAGGAATAAGAAACTCTTT	CATWDRNKKLF	TRGV8	.	TRGJ1	17	-1	-1	19
9	6.11741355754787E-5	TGTGCCACCTGGGACGGGCTTAGGAAACTCTTT	CATWDGLRKLF	TRGV2	.	TRGJ1	18	-1	-1	20
9	6.11741355754787E-5	TGTGCCACCTGGGACGATCCGGGGAAACTCTTT	CATWDDPGKLF	TRGV2	.	TRGJ1	15	-1	-1	23
9	6.11741355754787E-5	TGTGCCACCTGGGACAGGCTCAAGAAACTCTTT	CATWDRLKKLF	TRGV5	.	TRGJ1	18	-1	-1	21
9	6.11741355754787E-5	TGTGCCACCTGGGACAGGCCTAAGAAACTCTTT	CATWDRPKKLF	TRGV3	.	TRGJ1	20	-1	-1	20
9	6.11741355754787E-5	TGTGCCACCTGGGACAGGAGTAAGAAACTCTTT	CATWDRSKKLF	TRGV7	.	TRGJ1	17	-1	-1	20
9	6.11741355754787E-5	TGTGCCACCTGGGAATATTATAAGAAACTCTTT	CATWEYYKKLF	TRGV4	.	TRGJ1	13	-1	-1	12
9	6.11741355754787E-5	TGTGCCACCAGCTTTTATTATAAGAAACTCTTT	CATSFYYKKLF	TRGV4	.	TRGJ1	8	-1	-1	14
9	6.11741355754787E-5	TGTGCCACCTTTTATTATAAGAAACTCTTT	CATFYYKKLF	TRGV2	.	TRGJ1	9	-1	-1	11
9	6.11741355754787E-5	TGTGCCACCTCATATTATAAGAAACTCTTT	CATSYYKKLF	TRGV4	.	TRGJ1	9	-1	-1	12
9	6.11741355754787E-5	TGTGCCACCTGGTTTATTAAGAAACTCTTT	CATWFIKKLF	TRGV4	.	TRGJ1	11	-1	-1	13
9	6.11741355754787E-5	TGTGCCACCTGGCAGGTTAAGAAACTCTTT	CATWQVKKLF	TRGV2	.	TRGJ1	11	-1	-1	17
9	6.11741355754787E-5	TGTGCCACCTGGGCTTATAAGAAACTCTTT	CATWAYKKLF	TRGV2	.	TRGJ1	12	-1	-1	14
9	6.11741355754787E-5	TGTGCCACCTGGGATTTTAAGAAACTCTTT	CATWDFKKLF	TRGV4	.	TRGJ1	14	-1	-1	13
9	6.11741355754787E-5	TGTGCCACCTGGGATTTGGAGAAACTCTTT	CATWDLEKLF	TRGV8	.	TRGJ1	14	-1	-1	19
9	6.11741355754787E-5	TGTGCCACCTGGGACGGGCAGACACTCTTT	CATWDGQTLF	TRGV2	.	TRGJ1	18	-1	-1	19
9	6.11741355754787E-5	TGTGCCACCTGGGACAGGCGGGTACTCTTT	CATWDRRVLF	TRGV3	.	TRGJ1	18	-1	-1	23
9	6.11741355754787E-5	TGTGCCACCTGGGACAGACAGAAACTCTTT	CATWDRQKLF	TRGV2	.	TRGJ1	14	-1	-1	19
9	6.11741355754787E-5	TGTGCCACCTACAATAATAAGAAACTCTTT	CATYNNKKLF	TRGV8	.	TRGJ1	9	-1	-1	13
9	6.11741355754787E-5	TGTGCCTTGTGGGAGGTGCAAGAGTTG	CALWEVQEL	TRGV9	.	TRGJ1	19	-1	-1	24
9	6.11741355754787E-5	TGTGCCACCTGGCCTAAGAAACTCTTT	CATWPKKLF	TRGV2	.	TRGJ1	11	-1	-1	14
9	6.11741355754787E-5	TGTGCCACCTGGGATGATGGACTCTTT	CATWDDGLF	TRGV4	.	TRGJ1	15	-1	-1	20
9	6.11741355754787E-5	TGTGCCACCTGGGACTTTAAACTCTTT	CATWDFKLF	TRGV2	.	TRGJ1	14	-1	-1	18
9	6.11741355754787E-5	TGTGCCACCTGGGACGGGTCCCTCTTT	CATWDGSLF	TRGV7	.	TRGJ1	17	-1	-1	21
9	6.11741355754787E-5	TGTGCCACCTGGGATGAACTCTTT	CATWDELF	TRGV4	.	TRGJ1	15	-1	-1	16
9	6.11741355754787E-5	TGTGCCACCTGGGACGTCCTCTTT	CATWDVLF	TRGV2	.	TRGJ1	15	-1	-1	18
9	6.11741355754787E-5	TGTGGTTATTATAAGAAACTCTTT	CGYYKKLF	TRGV8	.	TRGJ1	3	-1	-1	5
9	6.11741355754787E-5	TGTGCATGTAAGAAACTCTTT	CACKKLF	TRGV8	.	TRGJ1	4	-1	-1	8
9	6.11741355754787E-5	CGCGCGCCTGGGAAACTCTTT	RAPGKLF	TRGV3	.	TRGJ1	12	-1	-1	11
9	6.11741355754787E-5	TGTGCCCCGCTCTTT	CAPLF	TRGV4	.	TRGJ1	5	-1	-1	9
9	6.11741355754787E-5	TTGAAACTCTTT	LKLF	TRGV3	.	TRGJ1	0	-1	-1	2
8	5.43770094004255E-5	TGTGCTGCGTGGGATTGTATTATTCCCCACAATTATTATAAGAAACTCTTT	CAAWDCIIPHNYYKKLF	TRGV10	.	TRGJ1	15	-1	-1	30
8	5.43770094004255E-5	TGTGCTGCGTGGGATCCACTATTCGACCCGAATTATTATAAGAAACTCTTT	CAAWDPLFDPNYYKKLF	TRGV10	.	TRGJ1	14	-1	-1	28
8	5.43770094004255E-5	TGTGCCACCTGGGACAGGCCGCGCGCGGCATCTCGTGATAAGAAACTCTTT	CATWDRPRAASRDKKLF	TRGV7	.	TRGJ1	19	-1	-1	37
8	5.43770094004255E-5	TGTGCTGCGTGGGATCGCCTTTATACCACTGGTTGGTTCAAGATATTT	CAAWDRLYTTGWFKIF	TRGV10	.	TRGJP1	14	-1	-1	21
8	5.43770094004255E-5	TGTGCTGCGTGGGATAGCGGGGATACCACTGGTTGGTTCAAGATATTT	CAAWDSGDTTGWFKIF	TRGV10	.	TRGJP1	14	-1	-1	22
8	5.43770094004255E-5	TGTGCTGCGTGGGAACCCACCCTCACCACTGGTTGGTTCAAGATATTT	CAAWEPTLTTGWFKIF	TRGV10	.	TRGJP1	13	-1	-1	24
8	5.43770094004255E-5	TGTGCTGCGTGGGAAAAAGGGGGCCCGAATTATTATAAGAAACTCTTT	CAAWEKGGPNYYKKLF	TRGV10	.	TRGJ1	13	-1	-1	25
8	5.43770094004255E-5	TGTGCCACCTGGGATGGGCCGACTCTCGCTTATTATAAGAAACTCTTT	CATWDGPTLAYYKKLF	TRGV4	.	TRGJ1	19	-1	-1	29
8	5.43770094004255E-5	TGTGCCACCTGGGATACCCCCCTCCGGTTATTTTATAAGAAACTCTTT	CATWDTPLRLFYKKLF	TRGV8	.	TRGJ1	15	-1	-1	29
8	5.43770094004255E-5	TGTGCTGCGTGGCCCCTCGGTGGGATTTATTATAAGAAACTCTTT	CAAWPLGGIYYKKLF	TRGV10	.	TRGJ1	11	-1	-1	23
8	5.43770094004255E-5	TGTGCTGCGTGGGATTTGCGGGGGCCTGGTTGGTTCAAGATATTT	CAAWDLRGPGWFKIF	TRGV10	.	TRGJP1	15	-1	-1	25
8	5.43770094004255E-5	TGTGCTGCGTGGGATTGTCTGGGATATTATTATAAGAAACTCTTT	CAAWDCLGYYYKKLF	TRGV10	.	TRGJ1	15	-1	-1	25
8	5.43770094004255E-5	TGTGCTGCGTGGGATTGGAGTACCACTGGTTGGTTCAAGATATTT	CAAWDWSTTGWFKIF	TRGV10	.	TRGJP1	15	-1	-1	20
8	5.43770094004255E-5	TGTGCTGCGTGGGATTATCCCGCCTTCAGTTGGTTCAAGATATTT	CAAWDYPAFSWFKIF	TRGV10	.	TRGJP1	16	-1	-1	28
8	5.43770094004255E-5	TGTGCTGCGTGGGATTATCAGGGTAGTGATTGGATCAAGACGTTT	CAAWDYQGSDWIKTF	TRGV10	.	TRGJP2	16	-1	-1	22
8	5.43770094004255E-5	TGTGCCTTGTGGGAGGTCCCTAGTAGTGATTGGATCAAGACGTTT	CALWEVPSSDWIKTF	TRGV9	.	TRGJP2	16	-1	-1	20
8	5.43770094004255E-5	TGTGCCACCTGGGATGGTTTTACGCGTTATTATAAGAAACTCTTT	CATWDGFTRYYKKLF	TRGV4	.	TRGJ1	16	-1	-1	26
8	5.43770094004255E-5	TGTGCCACCTGGGACTCCAAGCCTCCTTATTATAAGAAACTCTTT	CATWDSKPPYYKKLF	TRGV3	.	TRGJ1	14	-1	-1	26
8	5.43770094004255E-5	TGTGCCACCTGGGACGGGCCCTTTCGTTATTATAAGAAACTCTTT	CATWDGPFRYYKKLF	TRGV2	.	TRGJ1	20	-1	-1	26
8	5.43770094004255E-5	TGTGCCACCTGGGACGGGCGTGTTGGGTATTATAAGAAACTCTTT	CATWDGRVGYYKKLF	TRGV2	.	TRGJ1	18	-1	-1	27
8	5.43770094004255E-5	TGTGCCACCTGGGACAGCCAGGCAGTAGGTTATAAGAAACTCTTT	CATWDSQAVGYKKLF	TRGV7	.	TRGJ1	16	-1	-1	29
8	5.43770094004255E-5	TGTGCTGCGTGGGATACCCCGTATTATTATAAGAAACTCTTT	CAAWDTPYYYKKLF	TRGV10	.	TRGJ1	14	-1	-1	19
8	5.43770094004255E-5	TGTGCCTCGTGGGAGGCGGTGAATTATTATAAGAAACTCTTT	CASWEAVNYYKKLF	TRGV9	.	TRGJ1	15	-1	-1	20
8	5.43770094004255E-5	TGTGCCACCTGGGATGGGCCGAATTATTATAAGAAACTCTTT	CATWDGPNYYKKLF	TRGV4	.	TRGJ1	19	-1	-1	19
8	5.43770094004255E-5	TGTGCCACCTGGGATGGGCCAGGCTATTATAAGAAACTCTTT	CATWDGPGYYKKLF	TRGV4	.	TRGJ1	19	-1	-1	24
8	5.43770094004255E-5	TGTGCCACCTGGGATGGGCGGAGTTATTATAAGAAACTCTTT	CATWDGRSYYKKLF	TRGV4	.	TRGJ1	18	-1	-1	20
8	5.43770094004255E-5	TGTGCCACCTGGGACTCCCGATGGGATTATAAGAAACTCTTT	CATWDSRWDYKKLF	TRGV2	.	TRGJ1	14	-1	-1	25
8	5.43770094004255E-5	TGTGCCACCTGGGACGTGCCTCCCTATTATAAGAAACTCTTT	CATWDVPPYYKKLF	TRGV2	.	TRGJ1	19	-1	-1	24
8	5.43770094004255E-5	TGTGCCACCTGGGACGCTCCCGGAACTTATAAGAAACTCTTT	CATWDAPGTYKKLF	TRGV5	.	TRGJ1	14	-1	-1	26
8	5.43770094004255E-5	TGTGCCACCTGGGACGGGTGGGGTTATTATAAGAAACTCTTT	CATWDGWGYYKKLF	TRGV2	.	TRGJ1	17	-1	-1	23
8	5.43770094004255E-5	TGTGCCACCTGGGACGGGCCTCGTTATTATAAGAAACTCTTT	CATWDGPRYYKKLF	TRGV2	.	TRGJ1	23	-1	-1	23
8	5.43770094004255E-5	TGTGCCACCTGGGACGGGCCATGGTATTATAAGAAACTCTTT	CATWDGPWYYKKLF	TRGV2	.	TRGJ1	19	-1	-1	24
8	5.43770094004255E-5	TGTGCCACCTGGGACGGGCCAAATTATTATAAGAAACTCTTT	CATWDGPNYYKKLF	TRGV2	.	TRGJ1	19	-1	-1	21
8	5.43770094004255E-5	TGTGCCACCTGGGACGGGCGGTTGTATTATAAGAAACTCTTT	CATWDGRLYYKKLF	TRGV2	.	TRGJ1	18	-1	-1	24
8	5.43770094004255E-5	TGTGCCACCTGGGACGGGAGGAATTATTATAAGAAACTCTTT	CATWDGRNYYKKLF	TRGV2	.	TRGJ1	17	-1	-1	20
8	5.43770094004255E-5	TGTGCCACCTGGGACAGGCTGACGTATTATAAGAAACTCTTT	CATWDRLTYYKKLF	TRGV3	.	TRGJ1	18	-1	-1	24
8	5.43770094004255E-5	TGTGCCACCTGGGACAGGCCACGATATTATAAGAAACTCTTT	CATWDRPRYYKKLF	TRGV3	.	TRGJ1	19	-1	-1	24
8	5.43770094004255E-5	TGTGCTGCGTGGGATTTACCTGGTTGGTTCAAGATATTT	CAAWDLPGWFKIF	TRGV10	.	TRGJP1	15	-1	-1	8
8	5.43770094004255E-5	TGTGCTGCGTGGGATCTCGATTATTATAAGAAACTCTTT	CAAWDLDYYKKLF	TRGV10	.	TRGJ1	14	-1	-1	16
8	5.43770094004255E-5	TGTGCTGCGTGGGATCCCACTTATTATAAGAAACTCTTT	CAAWDPTYYKKLF	TRGV10	.	TRGJ1	14	-1	-1	20
8	5.43770094004255E-5	TGTGCTGCGTGGGATCGGGTTTATTATAAGAAACTCTTT	CAAWDRVYYKKLF	TRGV10	.	TRGJ1	14	-1	-1	20
8	5.43770094004255E-5	TGTGCCACCTGGCGCTGGAATTATTATAAGAAACTCTTT	CATWRWNYYKKLF	TRGV3	.	TRGJ1	11	-1	-1	17
8	5.43770094004255E-5	TGTGCCACCTGGGCCCATCCGCATTATAAGAAACTCTTT	CATWAHPHYKKLF	TRGV5	.	TRGJ1	12	-1	-1	22
8	5.43770094004255E-5	TGTGCCACCTGGGCCGTTCGGGGTTATAAGAAACTCTTT	CATWAVRGYKKLF	TRGV4	.	TRGJ1	12	-1	-1	23
8	5.43770094004255E-5	TGTGCCACCTGGGATTTGGGGTTTGGGAAGAAACTCTTT	CATWDLGFGKKLF	TRGV4	.	TRGJ1	14	-1	-1	27
8	5.43770094004255E-5	TGTGCCACCTGGGATGGCCCTTATTATAAGAAACTCTTT	CATWDGPYYKKLF	TRGV4	.	TRGJ1	19	-1	-1	20
8	5.43770094004255E-5	TGTGCCACCTGGGATGGGGGGGGCTATAAGAAACTCTTT	CATWDGGGYKKLF	TRGV4	.	TRGJ1	17	-1	-1	24
8	5.43770094004255E-5	TGTGCCACCTGGGATAGCCCGGGTTATAAGAAACTCTTT	CATWDSPGYKKLF	TRGV8	.	TRGJ1	19	-1	-1	23
8	5.43770094004255E-5	TGTGCCACCTGGGACTTAGAAAAGGGTAAGAAACTCTTT	CATWDLEKGKKLF	TRGV2	.	TRGJ1	14	-1	-1	26
8	5.43770094004255E-5	TGTGCCACCTGGGACCGGAATGATTGGATCAAGACGTTT	CATWDRNDWIKTF	TRGV2	.	TRGJP2	17	-1	-1	20
8	5.43770094004255E-5	TGTGCCACCTGGGACGTGCCTTATTATAAGAAACTCTTT	CATWDVPYYKKLF	TRGV2	.	TRGJ1	19	-1	-1	20
8	5.43770094004255E-5	TGTGCCACCTGGGACGCGCCGCGGGATAAGAAACTCTTT	CATWDAPRDKKLF	TRGV2	.	TRGJ1	19	-1	-1	25
8	5.43770094004255E-5	TGTGCCACCTGGGACGGCCTTTATTATAAGAAACTCTTT	CATWDGLYYKKLF	TRGV5	.	TRGJ1	19	-1	-1	20
8	5.43770094004255E-5	TGTGCCACCTGGGACGGCGGGGATTATAAGAAACTCTTT	CATWDGGDYKKLF	TRGV2	.	TRGJ1	16	-1	-1	22
8	5.43770094004255E-5	TGTGCCACCTGGGACGGGCTTGGGTATAAGAAACTCTTT	CATWDGLGYKKLF	TRGV2	.	TRGJ1	18	-1	-1	24
8	5.43770094004255E-5	TGTGCCACCTGGGACGGGCTGGGCTATAAGAAACTCTTT	CATWDGLGYKKLF	TRGV2	.	TRGJ1	18	-1	-1	24
8	5.43770094004255E-5	TGTGCCACCTGGGACGGGCCCTGGTATAAGAAACTCTTT	CATWDGPWYKKLF	TRGV2	.	TRGJ1	20	-1	-1	24
8	5.43770094004255E-5	TGTGCCACCTGGGACGGGCCAGATTATAAGAAACTCTTT	CATWDGPDYKKLF	TRGV2	.	TRGJ1	19	-1	-1	22
8	5.43770094004255E-5	TGTGCCACCTGGGACGGGCGGCTGTATAAGAAACTCTTT	CATWDGRLYKKLF	TRGV2	.	TRGJ1	18	-1	-1	24
8	5.43770094004255E-5	TGTGCCACCTGGGACGGGCGGGGTTATAAGAAACTCTTT	CATWDGRGYKKLF	TRGV2	.	TRGJ1	18	-1	-1	23
8	5.43770094004255E-5	TGTGCCACCTGGGACGACCCTTATTATAAGAAACTCTTT	CATWDDPYYKKLF	TRGV2	.	TRGJ1	15	-1	-1	20
8	5.43770094004255E-5	TGTGCCACCTGGGACAGGCTTCGTTATAAGAAACTCTTT	CATWDRLRYKKLF	TRGV3	.	TRGJ1	18	-1	-1	23
8	5.43770094004255E-5	TGTGCCACCTGGGACAGGCCCTATTATAAGAAACTCTTT	CATWDRPYYKKLF	TRGV7	.	TRGJ1	19	-1	-1	21
8	5.43770094004255E-5	TGTGCCACCTGGGACAGGCGCGGTTATAAGAAACTCTTT	CATWDRRGYKKLF	TRGV3	.	TRGJ1	18	-1	-1	23
8	5.43770094004255E-5	TGTGCTGCGTGGGTAGGTGGTTGGTTCAAGATATTT	CAAWVGGWFKIF	TRGV10	.	TRGJP1	12	-1	-1	17
8	5.43770094004255E-5	TGTGCTGCGTGGGCTCCATATTATAAGAAACTCTTT	CAAWAPYYKKLF	TRGV10	.	TRGJ1	12	-1	-1	18
8	5.43770094004255E-5	TGTGCCACCTGTGATAATTATTATAAGAAACTCTTT	CATCDNYYKKLF	TRGV4	.	TRGJ1	14	-1	-1	15
8	5.43770094004255E-5	TGTGCCACCTGGCGAAGCTATTATAAGAAACTCTTT	CATWRSYYKKLF	TRGV8	.	TRGJ1	11	-1	-1	18
8	5.43770094004255E-5	TGTGCCACCTGGGATTTTTATTATAAGAAACTCTTT	CATWDFYYKKLF	TRGV4	.	TRGJ1	14	-1	-1	17
8	5.43770094004255E-5	TGTGCCACCTGGGATTCCATCAGGGGGAAACTCTTT	CATWDSIRGKLF	TRGV4	.	TRGJ1	14	-1	-1	26
8	5.43770094004255E-5	TGTGCCACCTGGGATCCCGGATATAAGAAACTCTTT	CATWDPGYKKLF	TRGV4	.	TRGJ1	14	-1	-1	21
8	5.43770094004255E-5	TGTGCCACCTGGGATGGGCCGCATAAGAAACTCTTT	CATWDGPHKKLF	TRGV4	.	TRGJ1	23	-1	-1	22
8	5.43770094004255E-5	TGTGCCACCTGGGATGAACGTTTGAGGAAACTCTTT	CATWDERLRKLF	TRGV4	.	TRGJ1	15	-1	-1	26
8	5.43770094004255E-5	TGTGCCACCTGGGATGAAGATTATAAGAAACTCTTT	CATWDEDYKKLF	TRGV4	.	TRGJ1	15	-1	-1	19
8	5.43770094004255E-5	TGTGCCACCTGGGATAATTATTATAAGAAACTCTTT	CATWDNYYKKLF	TRGV4	.	TRGJ1	14	-1	-1	15
8	5.43770094004255E-5	TGTGCCACCTGGGACGGCTGTTATAAGAAACTCTTT	CATWDGCYKKLF	TRGV2	.	TRGJ1	16	-1	-1	20
8	5.43770094004255E-5	TGTGCCACCTGGGACGGGCTGGGGAAGAAACTCTTT	CATWDGLGKKLF	TRGV2	.	TRGJ1	18	-1	-1	24
8	5.43770094004255E-5	TGTGCCACCTGGGACGGGCGTTATAAGAAACTCTTT	CATWDGRYKKLF	TRGV2	.	TRGJ1	18	-1	-1	20
8	5.43770094004255E-5	TGTGCCACCTGGGACGGGCGAACCCAGAAACTCTTT	CATWDGRTQKLF	TRGV2	.	TRGJ1	18	-1	-1	25
8	5.43770094004255E-5	TGTGCCACCTGGGACGGGGGGGGCAAGAAACTCTTT	CATWDGGGKKLF	TRGV2	.	TRGJ1	17	-1	-1	24
8	5.43770094004255E-5	TGTGCCACCTGGGACACACTCCCTAAGAAACTCTTT	CATWDTLPKKLF	TRGV5	.	TRGJ1	15	-1	-1	23
8	5.43770094004255E-5	TGTGCCACCTGGGACAGGCCTTATAAGAAACTCTTT	CATWDRPYKKLF	TRGV3	.	TRGJ1	20	-1	-1	20
8	5.43770094004255E-5	TGTGCCACCTGGGACAGGCCTGGGAAGAAACTCTTT	CATWDRPGKKLF	TRGV3	.	TRGJ1	21	-1	-1	24
8	5.43770094004255E-5	TGTGCCACCTGGGACAGGCACCGAACGAAACTCTTT	CATWDRHRTKLF	TRGV5	.	TRGJ1	18	-1	-1	26
8	5.43770094004255E-5	TGTGCCACCTGGGACAGAAGGTATAAGAAACTCTTT	CATWDRRYKKLF	TRGV3	.	TRGJ1	16	-1	-1	21
8	5.43770094004255E-5	TGTGCCACCTGGGAGGCGACCTATAAGAAACTCTTT	CATWEATYKKLF	TRGV4	.	TRGJ1	13	-1	-1	21
8	5.43770094004255E-5	TGTGCCACCTGGGAGGATTATTATAAGAAACTCTTT	CATWEDYYKKLF	TRGV2	.	TRGJ1	13	-1	-1	16
8	5.43770094004255E-5	TGTGCCACCTGGACCCATTATTATAAGAAACTCTTT	CATWTHYYKKLF	TRGV3	.	TRGJ1	11	-1	-1	16
8	5.43770094004255E-5	TGTGCCACCCCTGATGTCAATTATAAGAAACTCTTT	CATPDVNYKKLF	TRGV4	.	TRGJ1	8	-1	-1	19
8	5.43770094004255E-5	TGTGCTGCGTGGGACGGGTGGATCAAGACGTTT	CAAWDGWIKTF	TRGV10	.	TRGJP2	13	-1	-1	18
8	5.43770094004255E-5	TGTGCTGCGGGCAGTGATTGGATCAAGACGTTT	CAAGSDWIKTF	TRGV10	.	TRGJP2	8	-1	-1	12
8	5.43770094004255E-5	TGTGCCTGCTGGATTAGGCACGAGAAACTCTTT	CACWIRHEKLF	TRGV11	.	TRGJ1	21	-1	-1	22
8	5.43770094004255E-5	TGTGCCACCTGGGTCGGTTATAAGAAACTCTTT	CATWVGYKKLF	TRGV5	.	TRGJ1	12	-1	-1	17
8	5.43770094004255E-5	TGTGCCACCTGGGATGGGCATAAGAAACTCTTT	CATWDGHKKLF	TRGV4	.	TRGJ1	18	-1	-1	19
8	5.43770094004255E-5	TGTGCCACCTGGGATGGACCCAAGAAACTCTTT	CATWDGPKKLF	TRGV4	.	TRGJ1	21	-1	-1	21
8	5.43770094004255E-5	TGTGCCACCTGGGATAGAGGACAGAAACTCTTT	CATWDRGQKLF	TRGV8	.	TRGJ1	16	-1	-1	22
8	5.43770094004255E-5	TGTGCCACCTGGGACCCGATCAAGAAACTCTTT	CATWDPIKKLF	TRGV7	.	TRGJ1	14	-1	-1	21
8	5.43770094004255E-5	TGTGCCACCTGGGACGGGCGGGGGAAACTCTTT	CATWDGRGKLF	TRGV2	.	TRGJ1	18	-1	-1	23
8	5.43770094004255E-5	TGTGCCACCTGGGACGGGGATAAGAAACTCTTT	CATWDGDKKLF	TRGV2	.	TRGJ1	17	-1	-1	19
8	5.43770094004255E-5	TGTGCCACCTGGGACGGAGATAAGAAACTCTTT	CATWDGDKKLF	TRGV2	.	TRGJ1	16	-1	-1	19
8	5.43770094004255E-5	TGTGCCACCTGGGACAGGCCGAAGAAACTCTTT	CATWDRPKKLF	TRGV7	.	TRGJ1	19	-1	-1	21
8	5.43770094004255E-5	TGTGCCACCTGGGACAGGCGCTTAAAACTCTTT	CATWDRRLKLF	TRGV5	.	TRGJ1	18	-1	-1	24
8	5.43770094004255E-5	TGTGCCACCTGGGAAGTTGATAAGAAACTCTTT	CATWEVDKKLF	TRGV5	.	TRGJ2	13	-1	-1	19
8	5.43770094004255E-5	TGTGCCACCCCCAATTATTATAAGAAACTCTTT	CATPNYYKKLF	TRGV8	.	TRGJ1	8	-1	-1	12
8	5.43770094004255E-5	TGTGCCACCCGGATGAGATATAAGAAACTCTTT	CATRMRYKKLF	TRGV7	.	TRGJ1	11	-1	-1	18
8	5.43770094004255E-5	TGTGCCATTGGGAGCATTAAGAAACTCTTT	CAIGSIKKLF	TRGV4	.	TRGJ1	12	-1	-1	17
8	5.43770094004255E-5	TGTGCCACCTGTTATTATAAGAAACTCTTT	CATCYYKKLF	TRGV8	.	TRGJ1	10	-1	-1	11
8	5.43770094004255E-5	TGTGCCACCTGGGGCAAGAAGAAACTCTTT	CATWGKKKLF	TRGV3	.	TRGJ1	15	-1	-1	18
8	5.43770094004255E-5	TGTGCCACCTGGGATCCTAAGAAACTCTTT	CATWDPKKLF	TRGV8	.	TRGJ1	14	-1	-1	17
8	5.43770094004255E-5	TGTGCCACCTGGGATGGCCCCGAACTCTTT	CATWDGPELF	TRGV4	.	TRGJ1	20	-1	-1	22
8	5.43770094004255E-5	TGTGCCACCGTCAAGGATAAGAAACTCTTT	CATVKDKKLF	TRGV3	.	TRGJ1	8	-1	-1	16
8	5.43770094004255E-5	TGTCCGAATTATTATAAGAAACTCTTT	CPNYYKKLF	TRGV10	.	TRGJ1	2	-1	-1	4
8	5.43770094004255E-5	TGTGCCACCTGGGTAGGGAAACTCTTT	CATWVGKLF	TRGV8	.	TRGJ1	16	-1	-1	17
8	5.43770094004255E-5	TGTGCCACCTGGGATGAGAAACTCTTT	CATWDEKLF	TRGV5	.	TRGJ1	13	-1	-1	13
8	5.43770094004255E-5	TGTGCCACCTGGGACGGAACTCTCTTT	CATWDGTLF	TRGV2	.	TRGJ1	16	-1	-1	21
8	5.43770094004255E-5	TGTGCCACCTGGGAACCGAAACTCTTT	CATWEPKLF	TRGV8	.	TRGJ1	13	-1	-1	17
8	5.43770094004255E-5	TGTGCCACCTGGGACTTACTCTTT	CATWDLLF	TRGV3	.	TRGJ1	14	-1	-1	17
8	5.43770094004255E-5	TGTGCCACCTGGGAATTCCTCTTT	CATWEFLF	TRGV2	.	TRGJ1	13	-1	-1	18
8	5.43770094004255E-5	TGTGCCACCGGTAAGAAACTCTTT	CATGKKLF	TRGV3	.	TRGJ1	8	-1	-1	11
8	5.43770094004255E-5	TGTGCCACCTGGGGTCTCTTT	CATWGLF	TRGV3	.	TRGJ1	12	-1	-1	15
7	4.7579883225372315E-5	TGTGCTGCGTGGCCTTCCGTCTGTGCTGCGTGGGACACGAATCGCTGGTTCAAGATATTT	CAAWPSVCAAWDTNRWFKIF	TRGV10	.	TRGJP1	11	-1	-1	45
7	4.7579883225372315E-5	TGTGCTGCCGAGCGCCCCTCCCTGCCTGGGAGTACCACTGGTTGGTTCAAGATATTT	CAAERPSLPGSTTGWFKIF	TRGV10	.	TRGJP1	7	-1	-1	32
7	4.7579883225372315E-5	TGTGCCACCTGGGACGGGCTTGCGTCCGGCGATGGGAATTATAAGAAACTCTTT	CATWDGLASGDGNYKKLF	TRGV2	.	TRGJ1	18	-1	-1	37
7	4.7579883225372315E-5	TGTGCTGCGTGGGATTCGGGGGTTGGCGTAACTGGTTGGTTCAAGATATTT	CAAWDSGVGVTGWFKIF	TRGV10	.	TRGJP1	15	-1	-1	30
7	4.7579883225372315E-5	TGTGCCTGCTGGATTAGGCACCCAGAACGGTGTCCTTATAAGAAACTCTTT	CACWIRHPERCPYKKLF	TRGV11	.	TRGJ1	20	-1	-1	35
7	4.7579883225372315E-5	TGTGCCACCTGGGACGGGCTGTCAACCCAAGTTTATTATAAGAAACTCTTT	CATWDGLSTQVYYKKLF	TRGV2	.	TRGJ1	18	-1	-1	32
7	4.7579883225372315E-5	TGTGCCACCTGGGACAGGCGACCTCCGCCGAATTATTATAAGAAACTCTTT	CATWDRRPPPNYYKKLF	TRGV7	.	TRGJ1	18	-1	-1	28
7	4.7579883225372315E-5	TGTGCCACCTGGGAATTAGAGGAGGTTTTGAATTATTATAAGAAACTCTTT	CATWELEEVLNYYKKLF	TRGV3	.	TRGJ1	13	-1	-1	26
7	4.7579883225372315E-5	TGTGCTGCGTGGGATTTTGCCTTTCGCAGTGGTTGGTTCAAGATATTT	CAAWDFAFRSGWFKIF	TRGV10	.	TRGJP1	15	-1	-1	26
7	4.7579883225372315E-5	TGTGCCTGCTGGATTAAGGTGCCCGGGAATTATTATAAGAAACTCTTT	CACWIKVPGNYYKKLF	TRGV11	.	TRGJ1	15	-1	-1	26
7	4.7579883225372315E-5	TGTGCTGCGTGGGATTATTCTCGCTCTTATTATAAGAAACTCTTT	CAAWDYSRSYYKKLF	TRGV10	.	TRGJ1	16	-1	-1	26
7	4.7579883225372315E-5	TGTGCCTTGTGGGAGGTGGGGGATGACGGTTATAAGAAACTCTTT	CALWEVGDDGYKKLF	TRGV9	.	TRGJ1	17	-1	-1	29
7	4.7579883225372315E-5	TGTGCCTGCTGGATTAGGCACCCTCTTGTTTATAAGAAACTCTTT	CACWIRHPLVYKKLF	TRGV11	.	TRGJ1	20	-1	-1	29
7	4.7579883225372315E-5	TGTGCCACCTGGGATGGGCATTCGAATTATTATAAGAAACTCTTT	CATWDGHSNYYKKLF	TRGV4	.	TRGJ1	18	-1	-1	19
7	4.7579883225372315E-5	TGTGCCACCTGGGACGGCGCTACGAATTATTATAAGAAACTCTTT	CATWDGATNYYKKLF	TRGV2	.	TRGJ1	16	-1	-1	22
7	4.7579883225372315E-5	TGTGCCACCTGGGACGGGCGACGTAATTATTATAAGAAACTCTTT	CATWDGRRNYYKKLF	TRGV2	.	TRGJ1	18	-1	-1	24
7	4.7579883225372315E-5	TGTGCCACCTGGGACAGCCCTAAGATGTATTATAAGAAACTCTTT	CATWDSPKMYYKKLF	TRGV3	.	TRGJ1	20	-1	-1	27
7	4.7579883225372315E-5	TGTGCCACCTGGGACAGCCGTGAGCTTTATTATAAGAAACTCTTT	CATWDSRELYYKKLF	TRGV3	.	TRGJ1	16	-1	-1	26
7	4.7579883225372315E-5	TGTGCCACCTGGGACAGGCTGGGGATTTATTATAAGAAACTCTTT	CATWDRLGIYYKKLF	TRGV3	.	TRGJ1	18	-1	-1	23
7	4.7579883225372315E-5	TGTGCCACCTGGGACAGGCGGATTGTGGTTGGAAAGAAACTCTTT	CATWDRRIVVGKKLF	TRGV5	.	TRGJ1	18	-1	-1	33
7	4.7579883225372315E-5	TGTGCCACCTGGGAATACTCATATGACTGTTATAAGAAACTCTTT	CATWEYSYDCYKKLF	TRGV7	.	TRGJ1	13	-1	-1	29
7	4.7579883225372315E-5	TGTGCCACCGTCCACCCCTACGAGGATTATTATAAGAAACTCTTT	CATVHPYEDYYKKLF	TRGV4	.	TRGJ1	8	-1	-1	25
7	4.7579883225372315E-5	TGTGCTGCGTGGGATTGGACCACTGGTTGGTTCAAGATATTT	CAAWDWTTGWFKIF	TRGV10	.	TRGJP1	15	-1	-1	18
7	4.7579883225372315E-5	TGTGCTGCGTGGGATTATTCGCGTGATTGGATCAAGACGTTT	CAAWDYSRDWIKTF	TRGV10	.	TRGJP2	16	-1	-1	22
7	4.7579883225372315E-5	TGTGCTGCGTGGGATTATATCACTGGTTGGTTCAAGATATTT	CAAWDYITGWFKIF	TRGV10	.	TRGJP1	16	-1	-1	8
7	4.7579883225372315E-5	TGTGCCTGCTGGATTAGCCTGAATTATTATAAGAAACTCTTT	CACWISLNYYKKLF	TRGV11	.	TRGJ1	16	-1	-1	20
7	4.7579883225372315E-5	TGTGCCACCTGGGTCCCACAGAACCATTATAAGAAACTCTTT	CATWVPQNHYKKLF	TRGV5	.	TRGJ1	12	-1	-1	25
7	4.7579883225372315E-5	TGTGCCACCTGGGCCAGAGGCGGTTATTATAAGAAACTCTTT	CATWARGGYYKKLF	TRGV2	.	TRGJ1	12	-1	-1	23
7	4.7579883225372315E-5	TGTGCCACCTGGGATGGCTCGAATTATTATAAGAAACTCTTT	CATWDGSNYYKKLF	TRGV4	.	TRGJ1	16	-1	-1	18
7	4.7579883225372315E-5	TGTGCCACCTGGGATGGGCCACTGAATTATAAGAAACTCTTT	CATWDGPLNYKKLF	TRGV4	.	TRGJ1	19	-1	-1	25
7	4.7579883225372315E-5	TGTGCCACCTGGGATGGGCAAAATTATTATAAGAAACTCTTT	CATWDGQNYYKKLF	TRGV4	.	TRGJ1	18	-1	-1	21
7	4.7579883225372315E-5	TGTGCCACCTGGGATAGGAGGGATTATTATAAGAAACTCTTT	CATWDRRDYYKKLF	TRGV8	.	TRGJ1	17	-1	-1	22
7	4.7579883225372315E-5	TGTGCCACCTGGGATAGAGGGAATTATTATAAGAAACTCTTT	CATWDRGNYYKKLF	TRGV8	.	TRGJ1	16	-1	-1	20
7	4.7579883225372315E-5	TGTGCCACCTGGGACGGTTCCAATTATTATAAGAAACTCTTT	CATWDGSNYYKKLF	TRGV2	.	TRGJ1	16	-1	-1	17
7	4.7579883225372315E-5	TGTGCCACCTGGGACGGTGCCGATGGATATAAGAAACTCTTT	CATWDGADGYKKLF	TRGV2	.	TRGJ1	20	-1	-1	27
7	4.7579883225372315E-5	TGTGCCACCTGGGACGGCCCGAATTATTATAAGAAACTCTTT	CATWDGPNYYKKLF	TRGV5	.	TRGJ1	18	-1	-1	19
7	4.7579883225372315E-5	TGTGCCACCTGGGACGGGCCGGCTGTTTATAAGAAACTCTTT	CATWDGPAVYKKLF	TRGV2	.	TRGJ1	19	-1	-1	26
7	4.7579883225372315E-5	TGTGCCACCTGGGACGGGCCATGCCGCCATAAGAAACTCTTT	CATWDGPCRHKKLF	TRGV2	.	TRGJ1	19	-1	-1	28
7	4.7579883225372315E-5	TGTGCCACCTGGGACGGGCGGTCCTATTATAAGAAACTCTTT	CATWDGRSYYKKLF	TRGV2	.	TRGJ1	18	-1	-1	24
7	4.7579883225372315E-5	TGTGCCACCTGGGACGGGCAAAGATATTATAAGAAACTCTTT	CATWDGQRYYKKLF	TRGV2	.	TRGJ1	18	-1	-1	24
7	4.7579883225372315E-5	TGTGCCACCTGGGACGGGACTGGTTATTATAAGAAACTCTTT	CATWDGTGYYKKLF	TRGV2	.	TRGJ1	17	-1	-1	23
7	4.7579883225372315E-5	TGTGCCACCTGGGACGGGAACCTCTATTATAAGAAACTCTTT	CATWDGNLYYKKLF	TRGV2	.	TRGJ1	17	-1	-1	24
7	4.7579883225372315E-5	TGTGCCACCTGGGACGGATCCTCTTATTATAAGAAACTCTTT	CATWDGSSYYKKLF	TRGV5	.	TRGJ1	14	-1	-1	23
7	4.7579883225372315E-5	TGTGCCACCTGGGACGGACGTTATTATTATAAGAAACTCTTT	CATWDGRYYYKKLF	TRGV2	.	TRGJ1	16	-1	-1	22
7	4.7579883225372315E-5	TGTGCCACCTGGGACGGAGGGAGTGATTGGATCAAGACGTTT	CATWDGGSDWIKTF	TRGV2	.	TRGJP2	16	-1	-1	21
7	4.7579883225372315E-5	TGTGCCACCTGGGACAGGCGAGGATATTATAAGAAACTCTTT	CATWDRRGYYKKLF	TRGV3	.	TRGJ1	18	-1	-1	24
7	4.7579883225372315E-5	TGTGCCACCTGGGACAGGCAGCGAAATTATAAGAAACTCTTT	CATWDRQRNYKKLF	TRGV7	.	TRGJ1	18	-1	-1	25
7	4.7579883225372315E-5	TGTGCCACCTGGGACAAGAGTAGTGATTGGATCAAGACGTTT	CATWDKSSDWIKTF	TRGV3	.	TRGJP2	15	-1	-1	18
7	4.7579883225372315E-5	TGTGTCTTGTGGGACGAGCTGAATTATAAGAAACTCTTT	CVLWDELNYKKLF	TRGV9	.	TRGJ1	13	-1	-1	22
7	4.7579883225372315E-5	TGTGCTGCGTGGATTACCACTGGTTGGTTCAAGATATTT	CAAWITTGWFKIF	TRGV10	.	TRGJP1	16	-1	-1	8
7	4.7579883225372315E-5	TGTGCTGCGAGGGACCCAAGACGGTATAAGAAACTCTTT	CAARDPRRYKKLF	TRGV10	.	TRGJ1	13	-1	-1	24
7	4.7579883225372315E-5	TGTGCCTTGTGGGGGGGGGATGGTTGGTTCAAGATATTT	CALWGGDGWFKIF	TRGV9	.	TRGJP1	15	-1	-1	20
7	4.7579883225372315E-5	TGTGCCTTGTGGGAGGTGCGATCTTATAAGAAACTCTTT	CALWEVRSYKKLF	TRGV9	.	TRGJ1	18	-1	-1	23
7	4.7579883225372315E-5	TGTGCCTGCTGGATTGAGAGGGTGTGTAAGAAACTCTTT	CACWIERVCKKLF	TRGV11	.	TRGJ1	14	-1	-1	26
7	4.7579883225372315E-5	TGTGCCACCTGGGATTGTCCTTATTATAAGAAACTCTTT	CATWDCPYYKKLF	TRGV4	.	TRGJ1	14	-1	-1	20
7	4.7579883225372315E-5	TGTGCCACCTGGGATCCGAATTATTATAAGAAACTCTTT	CATWDPNYYKKLF	TRGV3	.	TRGJ1	13	-1	-1	13
7	4.7579883225372315E-5	TGTGCCACCTGGGATGGGTATGATTATAAGAAACTCTTT	CATWDGYDYKKLF	TRGV4	.	TRGJ1	17	-1	-1	19
7	4.7579883225372315E-5	TGTGCCACCTGGGATAAGTTTTATTATAAGAAACTCTTT	CATWDKFYYKKLF	TRGV4	.	TRGJ1	14	-1	-1	20
7	4.7579883225372315E-5	TGTGCCACCTGGGATAAGAATTATTATAAGAAACTCTTT	CATWDKNYYKKLF	TRGV4	.	TRGJ1	14	-1	-1	17
7	4.7579883225372315E-5	TGTGCCACCTGGGACCTTAATGGGTATAAGAAACTCTTT	CATWDLNGYKKLF	TRGV4	.	TRGJ1	13	-1	-1	24
7	4.7579883225372315E-5	TGTGCCACCTGGGACGGTCATTATTATAAGAAACTCTTT	CATWDGHYYKKLF	TRGV2	.	TRGJ1	16	-1	-1	19
7	4.7579883225372315E-5	TGTGCCACCTGGGACGGCCATTATTATAAGAAACTCTTT	CATWDGHYYKKLF	TRGV2	.	TRGJ1	16	-1	-1	19
7	4.7579883225372315E-5	TGTGCCACCTGGGACGGGCCTAATTATAAGAAACTCTTT	CATWDGPNYKKLF	TRGV2	.	TRGJ1	19	-1	-1	22
7	4.7579883225372315E-5	TGTGCCACCTGGGACGGGCAGGGCGGGATCAAGACGTTT	CATWDGQGGIKTF	TRGV2	.	TRGJP2	18	-1	-1	25
7	4.7579883225372315E-5	TGTGCCACCTGGGACGGGACAAATTATAAGAAACTCTTT	CATWDGTNYKKLF	TRGV2	.	TRGJ1	17	-1	-1	22
7	4.7579883225372315E-5	TGTGCCACCTGGGACGGATTTTATTATAAGAAACTCTTT	CATWDGFYYKKLF	TRGV7	.	TRGJ1	14	-1	-1	20
7	4.7579883225372315E-5	TGTGCCACCTGGGACGGACAGCGTTATAAGAAACTCTTT	CATWDGQRYKKLF	TRGV2	.	TRGJ1	16	-1	-1	23
7	4.7579883225372315E-5	TGTGCCACCTGGGACGACCAAGATTATAAGAAACTCTTT	CATWDDQDYKKLF	TRGV2	.	TRGJ1	15	-1	-1	22
7	4.7579883225372315E-5	TGTGCCACCTGGGACAGGTCTTATTATAAGAAACTCTTT	CATWDRSYYKKLF	TRGV3	.	TRGJ1	20	-1	-1	20
7	4.7579883225372315E-5	TGTGCCACCTGGGACAGGTCTGATTATAAGAAACTCTTT	CATWDRSDYKKLF	TRGV3	.	TRGJ1	21	-1	-1	22
7	4.7579883225372315E-5	TGTGCCACCTGGGACAGGTATTATTATAAGAAACTCTTT	CATWDRYYYKKLF	TRGV3	.	TRGJ1	17	-1	-1	19
7	4.7579883225372315E-5	TGTGCCACCTGGGACAGGCTCGGTTATAAGAAACTCTTT	CATWDRLGYKKLF	TRGV3	.	TRGJ1	18	-1	-1	23
7	4.7579883225372315E-5	TGTGCCACCTGGGACAGGCATTATTATAAGAAACTCTTT	CATWDRHYYKKLF	TRGV5	.	TRGJ1	18	-1	-1	19
7	4.7579883225372315E-5	TGTGCCACCTGGGACAGACTGGGTTATAAGAAACTCTTT	CATWDRLGYKKLF	TRGV3	.	TRGJ1	16	-1	-1	23
7	4.7579883225372315E-5	TGTGCCACCTGGGAGGCTTATGGTTATAAGAAACTCTTT	CATWEAYGYKKLF	TRGV4	.	TRGJ1	13	-1	-1	23
7	4.7579883225372315E-5	TGTGCTCCACCCCTATGCGGGTGGAAGAAACTCTTT	CAPPLCGWKKLF	TRGV10	.	TRGJ1	5	-1	-1	24
7	4.7579883225372315E-5	TGTGCTGCGGGGGGGATTTATTATAAGAAACTCTTT	CAAGGIYYKKLF	TRGV10	.	TRGJ1	12	-1	-1	14
7	4.7579883225372315E-5	TGTGCCACCTTTTCGAATTATTATAAGAAACTCTTT	CATFSNYYKKLF	TRGV2	.	TRGJ1	9	-1	-1	11
7	4.7579883225372315E-5	TGTGCCACCTGGTTTAGTTCGGTATCGAAACTCTTT	CATWFSSVSKLF	TRGV4	.	TRGJ1	11	-1	-1	26
7	4.7579883225372315E-5	TGTGCCACCTGGTATCCCCAATATAAGAAACTCTTT	CATWYPQYKKLF	TRGV4	.	TRGJ1	14	-1	-1	21
7	4.7579883225372315E-5	TGTGCCACCTGGGTCTCTTATTATAAGAAACTCTTT	CATWVSYYKKLF	TRGV2	.	TRGJ1	12	-1	-1	17
7	4.7579883225372315E-5	TGTGCCACCTGGGTAAATTATTATAAGAAACTCTTT	CATWVNYYKKLF	TRGV4	.	TRGJ1	12	-1	-1	15
7	4.7579883225372315E-5	TGTGCCACCTGGGCGCAGAATTATAAGAAACTCTTT	CATWAQNYKKLF	TRGV7	.	TRGJ1	12	-1	-1	19
7	4.7579883225372315E-5	TGTGCCACCTGGGGTTATTATTATAAGAAACTCTTT	CATWGYYYKKLF	TRGV8	.	TRGJ1	12	-1	-1	16
7	4.7579883225372315E-5	TGTGCCACCTGGGGCTATTATTATAAGAAACTCTTT	CATWGYYYKKLF	TRGV8	.	TRGJ1	12	-1	-1	16
7	4.7579883225372315E-5	TGTGCCACCTGGGGCAGGCATTATAAGAAACTCTTT	CATWGRHYKKLF	TRGV5P	.	TRGJ1	18	-1	-1	19
7	4.7579883225372315E-5	TGTGCCACCTGGGGGGCCAGGGGTAAGAAACTCTTT	CATWGARGKKLF	TRGV8	.	TRGJ1	12	-1	-1	23
7	4.7579883225372315E-5	TGTGCCACCTGGGATGTTCATTATAAGAAACTCTTT	CATWDVHYKKLF	TRGV4	.	TRGJ1	15	-1	-1	19
7	4.7579883225372315E-5	TGTGCCACCTGGGATGGGCCATATAAGAAACTCTTT	CATWDGPYKKLF	TRGV4	.	TRGJ1	19	-1	-1	21
7	4.7579883225372315E-5	TGTGCCACCTGGGATGGGATTTATAAGAAACTCTTT	CATWDGIYKKLF	TRGV4	.	TRGJ1	17	-1	-1	20
7	4.7579883225372315E-5	TGTGCCACCTGGGATGGGAGTTATAAGAAACTCTTT	CATWDGSYKKLF	TRGV4	.	TRGJ1	17	-1	-1	20
7	4.7579883225372315E-5	TGTGCCACCTGGGATGATTATTATAAGAAACTCTTT	CATWDDYYKKLF	TRGV4	.	TRGJ1	15	-1	-1	16
7	4.7579883225372315E-5	TGTGCCACCTGGGACGCCGGTGGAGGGAAACTCTTT	CATWDAGGGKLF	TRGV2	.	TRGJ1	15	-1	-1	26
7	4.7579883225372315E-5	TGTGCCACCTGGGACGCACCGGATAAGAAACTCTTT	CATWDAPDKKLF	TRGV2	.	TRGJ1	15	-1	-1	22
7	4.7579883225372315E-5	TGTGCCACCTGGGACGGTAACCTGGGGAAACTCTTT	CATWDGNLGKLF	TRGV2	.	TRGJ1	16	-1	-1	26
7	4.7579883225372315E-5	TGTGCCACCTGGGACGGGCTCTTAAAGAAACTCTTT	CATWDGLLKKLF	TRGV2	.	TRGJ1	18	-1	-1	21
7	4.7579883225372315E-5	TGTGCCACCTGGGACGGGCCTTATAAGAAACTCTTT	CATWDGPYKKLF	TRGV2	.	TRGJ1	19	-1	-1	20
7	4.7579883225372315E-5	TGTGCCACCTGGGACGGGCCTGGTAAGAAACTCTTT	CATWDGPGKKLF	TRGV2	.	TRGJ1	19	-1	-1	23
7	4.7579883225372315E-5	TGTGCCACCTGGGACGGGCCCTATAAGAAACTCTTT	CATWDGPYKKLF	TRGV2	.	TRGJ1	20	-1	-1	21
7	4.7579883225372315E-5	TGTGCCACCTGGGACGGGCCCGGTAAGAAACTCTTT	CATWDGPGKKLF	TRGV2	.	TRGJ1	21	-1	-1	23
7	4.7579883225372315E-5	TGTGCCACCTGGGACGGGCCGCGTAAGAAACTCTTT	CATWDGPRKKLF	TRGV2	.	TRGJ1	23	-1	-1	23
7	4.7579883225372315E-5	TGTGCCACCTGGGACGGGCCAACCAAGAAACTCTTT	CATWDGPTKKLF	TRGV2	.	TRGJ1	19	-1	-1	24
7	4.7579883225372315E-5	TGTGCCACCTGGGACAGGCCGCGGAAGAAACTCTTT	CATWDRPRKKLF	TRGV5	.	TRGJ1	19	-1	-1	24
7	4.7579883225372315E-5	TGTGCCACCTGGGACAGGCGGAGTAAGAAACTCTTT	CATWDRRSKKLF	TRGV3	.	TRGJ1	18	-1	-1	23
7	4.7579883225372315E-5	TGTGCCACCTGGGACAGGCATCACGCGAAACTCTTT	CATWDRHHAKLF	TRGV5	.	TRGJ1	18	-1	-1	26
7	4.7579883225372315E-5	TGTGCCACCTGGGACAGGCACTATAAGAAACTCTTT	CATWDRHYKKLF	TRGV3	.	TRGJ1	18	-1	-1	21
7	4.7579883225372315E-5	TGTGCCACCTGGGACAATTATTATAAGAAACTCTTT	CATWDNYYKKLF	TRGV4	.	TRGJ1	13	-1	-1	15
7	4.7579883225372315E-5	TGTGCCACCTGGGAAATTTATTATAAGAAACTCTTT	CATWEIYYKKLF	TRGV5	.	TRGJ1	13	-1	-1	17
7	4.7579883225372315E-5	TGTGCCACCTGGACCCGGGCGTGTAAGAAACTCTTT	CATWTRACKKLF	TRGV2	.	TRGJ1	11	-1	-1	23
7	4.7579883225372315E-5	TGTGCCACCCCCCCGGAGGATTATAAGAAACTCTTT	CATPPEDYKKLF	TRGV8	.	TRGJ1	8	-1	-1	19
7	4.7579883225372315E-5	TGTGCTGCGTGGGCTAGGGATAAGAAACTCTTT	CAAWARDKKLF	TRGV10	.	TRGJ1	12	-1	-1	19
7	4.7579883225372315E-5	TGTGCCTGCTGGACTTATTATAAGAAACTCTTT	CACWTYYKKLF	TRGV11	.	TRGJ1	16	-1	-1	11
7	4.7579883225372315E-5	TGTGCCACCTCGAATTATTATAAGAAACTCTTT	CATSNYYKKLF	TRGV3	.	TRGJ1	9	-1	-1	9
7	4.7579883225372315E-5	TGTGCCACCTGGGTGAATTATAAGAAACTCTTT	CATWVNYKKLF	TRGV5	.	TRGJ1	12	-1	-1	16
7	4.7579883225372315E-5	TGTGCCACCTGGGCTTATTATAAGAAACTCTTT	CATWAYYKKLF	TRGV4	.	TRGJ1	12	-1	-1	14
7	4.7579883225372315E-5	TGTGCCACCTGGGATCCTTTTAAGAAACTCTTT	CATWDPFKKLF	TRGV4	.	TRGJ1	14	-1	-1	17
7	4.7579883225372315E-5	TGTGCCACCTGGGATGGTCTGGAGAAACTCTTT	CATWDGLEKLF	TRGV4	.	TRGJ1	16	-1	-1	22
7	4.7579883225372315E-5	TGTGCCACCTGGGATGGGGGAGGAATACTCTTT	CATWDGGGILF	TRGV4	.	TRGJ1	17	-1	-1	22
7	4.7579883225372315E-5	TGTGCCACCTGGGATGGACATAAGAAACTCTTT	CATWDGHKKLF	TRGV8	.	TRGJ1	14	-1	-1	19
7	4.7579883225372315E-5	TGTGCCACCTGGGATAGGTGGAAGAAACTCTTT	CATWDRWKKLF	TRGV8	.	TRGJ1	17	-1	-1	21
7	4.7579883225372315E-5	TGTGCCACCTGGGACCCTCCCAAGAAACTCTTT	CATWDPPKKLF	TRGV7	.	TRGJ1	14	-1	-1	21
7	4.7579883225372315E-5	TGTGCCACCTGGGACCAGTATAAGAAACTCTTT	CATWDQYKKLF	TRGV2	.	TRGJ1	14	-1	-1	18
7	4.7579883225372315E-5	TGTGCCACCTGGGACGGGCGAGGACGGCTCTTT	CATWDGRGRLF	TRGV2	.	TRGJ1	18	-1	-1	27
7	4.7579883225372315E-5	TGTGCCACCTGGGACGGGAATAAGAAACTCTTT	CATWDGNKKLF	TRGV2	.	TRGJ1	17	-1	-1	19
7	4.7579883225372315E-5	TGTGCCACCTGGGACAGCCCGGGGAAACTCTTT	CATWDSPGKLF	TRGV7	.	TRGJ1	19	-1	-1	23
7	4.7579883225372315E-5	TGTGCCACCTGGGACAGGCCAGAGAAACTCTTT	CATWDRPEKLF	TRGV5	.	TRGJ1	19	-1	-1	22
7	4.7579883225372315E-5	TGTGCCACCTGGGACAGGCGGACGAAACTCTTT	CATWDRRTKLF	TRGV3	.	TRGJ1	18	-1	-1	23
7	4.7579883225372315E-5	TGTGCCACCTGGGAGCGATGGGGGAAACTCTTT	CATWERWGKLF	TRGV4	.	TRGJ1	13	-1	-1	23
7	4.7579883225372315E-5	TGTGCCACCTGGGAAAGACGTCAGAAACTCTTT	CATWERRQKLF	TRGV7	.	TRGJ1	16	-1	-1	22
7	4.7579883225372315E-5	TGTGCCACCTGGAAATATTATAAGAAACTCTTT	CATWKYYKKLF	TRGV4	.	TRGJ1	11	-1	-1	11
7	4.7579883225372315E-5	TGTGCCACCCCCGTCGGCTATAAGAAACTCTTT	CATPVGYKKLF	TRGV4	.	TRGJ1	8	-1	-1	18
7	4.7579883225372315E-5	TGTGCCACCCACATTTATTATAAGAAACTCTTT	CATHIYYKKLF	TRGV3	.	TRGJ1	8	-1	-1	14
7	4.7579883225372315E-5	TGTGCTGATCACCTTTGGTTCAAGATATTT	CADHLWFKIF	TRGV10	.	TRGJP1	6	-1	-1	14
7	4.7579883225372315E-5	TGTGCCCCTCGACATTATAAGAAACTCTTT	CAPRHYKKLF	TRGV4	.	TRGJ1	8	-1	-1	13
7	4.7579883225372315E-5	TGTGCCATCTGGAATTATAAGAAACTCTTT	CAIWNYKKLF	TRGV2	.	TRGJ1	11	-1	-1	13
7	4.7579883225372315E-5	TGTGCCACCTGGGTAAATAAGAAACTCTTT	CATWVNKKLF	TRGV4	.	TRGJ1	12	-1	-1	16
7	4.7579883225372315E-5	TGTGCCACCTGGGCCTCTAAGAAACTCTTT	CATWASKKLF	TRGV2	.	TRGJ1	12	-1	-1	17
7	4.7579883225372315E-5	TGTGCCACCTGGGACCTGGAGAAACTCTTT	CATWDLEKLF	TRGV7	.	TRGJ1	14	-1	-1	19
7	4.7579883225372315E-5	TGTGCCACCTGGGACAGGCCCAGTCTCTTT	CATWDRPSLF	TRGV5	.	TRGJ1	19	-1	-1	24
7	4.7579883225372315E-5	TGTGCCACCTGGGAGTATAAGAAACTCTTT	CATWEYKKLF	TRGV4	.	TRGJ1	13	-1	-1	15
7	4.7579883225372315E-5	TGTGCCACCTGGGAGGACAAGAAACTCTTT	CATWEDKKLF	TRGV3	.	TRGJ1	13	-1	-1	18
7	4.7579883225372315E-5	TGTGCCACCCGGGGCTATAAGAAACTCTTT	CATRGYKKLF	TRGV2	.	TRGJ1	12	-1	-1	15
7	4.7579883225372315E-5	TGTGCCACCCAAGGGGGTGAGAAACTCTTT	CATQGGEKLF	TRGV8	.	TRGJ1	8	-1	-1	19
7	4.7579883225372315E-5	TGTGCCACGCCTTGGGGTAAGAAACTCTTT	CATPWGKKLF	TRGV8	.	TRGJ1	7	-1	-1	17
7	4.7579883225372315E-5	TGTGCTGCGTGGGATTTTTGGCTCTTT	CAAWDFWLF	TRGV10	.	TRGJ1	15	-1	-1	21
7	4.7579883225372315E-5	TGTGCCCGAAATTATAAGAAACTCTTT	CARNYKKLF	TRGV5	.	TRGJ1	5	-1	-1	10
7	4.7579883225372315E-5	TGTGCCACTCAGTTTAAGAAACTCTTT	CATQFKKLF	TRGV2	.	TRGJ1	7	-1	-1	14
7	4.7579883225372315E-5	TGTGCCACCTGGCCCTCAGACCTCTTT	CATWPSDLF	TRGV8	.	TRGJ1	11	-1	-1	21
7	4.7579883225372315E-5	TGTGCCACCTGGGATTGGAAACTCTTT	CATWDWKLF	TRGV8	.	TRGJ1	17	-1	-1	17
7	4.7579883225372315E-5	TGTGCCACCTGGGACGAGAAACTCTTT	CATWDEKLF	TRGV2	.	TRGJ1	15	-1	-1	16
7	4.7579883225372315E-5	TGTGCCAAACGTTTTAAGAAACTCTTT	CAKRFKKLF	TRGV4	.	TRGJ1	6	-1	-1	11
7	4.7579883225372315E-5	TGTGCCCCATCGAAACTCTTT	CAPSKLF	TRGV7	.	TRGJ1	5	-1	-1	11
7	4.7579883225372315E-5	TTTATCAGGGAACTCTTT	FIRELF	TRGV4	.	TRGJ1	0	-1	-1	10
7	4.7579883225372315E-5	TGTTTTGAGAAACTCTTT	CFEKLF	TRGV8	.	TRGJ1	2	-1	-1	7
6	4.0782757050319125E-5	TGTGCTGCGTGGGATTTGTCGACCGCGCCGAGATGCCCTGGTTGGTTCAAGATATTT	CAAWDLSTAPRCPGWFKIF	TRGV10	.	TRGJP1	15	-1	-1	37
6	4.0782757050319125E-5	TGTGCTGCGTGGGATTATATCGATGAGAATACCACTGGTTGGTTCAAGATATTT	CAAWDYIDENTTGWFKIF	TRGV10	.	TRGJP1	16	-1	-1	28
6	4.0782757050319125E-5	TGTGCCACCTGGGATGGCCCACATCCGAGGTTACCCCCTGATAAGAAACTCTTT	CATWDGPHPRLPPDKKLF	TRGV4	.	TRGJ1	30	-1	-1	40
6	4.0782757050319125E-5	TGTGCCACCTGGGACGGGCAGAATAGGTGGCCTTATTATTATAAGAAACTCTTT	CATWDGQNRWPYYYKKLF	TRGV2	.	TRGJ1	18	-1	-1	34
6	4.0782757050319125E-5	TGTGCTGCGTGGGATTATAATCAGGTCCTTTGTGATTGGATCAAGACGTTT	CAAWDYNQVLCDWIKTF	TRGV10	.	TRGJP2	21	-1	-1	31
6	4.0782757050319125E-5	TGTGCTGCGTGGGATCCTGACCCATATACCACTGGTTGGTTCAAGATATTT	CAAWDPDPYTTGWFKIF	TRGV10	.	TRGJP1	14	-1	-1	23
6	4.0782757050319125E-5	TGTGCCTGCTGGATTAGGCACGTACCCTCCTGGGATTATAAGAAACTCTTT	CACWIRHVPSWDYKKLF	TRGV11	.	TRGJ1	25	-1	-1	34
6	4.0782757050319125E-5	TGTGCCTGCTGGATTAGGCCGAGATTGGGTTATTATAAGAAACTCTTT	CACWIRPRLGYYKKLF	TRGV11	.	TRGJ1	18	-1	-1	29
6	4.0782757050319125E-5	TGTGCCACCTGGGATGTTCTGGGGCCCTTGTGTTATAAGAAACTCTTT	CATWDVLGPLCYKKLF	TRGV5	.	TRGJ1	13	-1	-1	32
6	4.0782757050319125E-5	TGTGCCACCTGGGATGGAAGCAAACTGAATTATTATAAGAAACTCTTT	CATWDGSKLNYYKKLF	TRGV4	.	TRGJ1	16	-1	-1	26
6	4.0782757050319125E-5	TGTGCCACCTGGGACGGGAATCGTAAAAATTATTATAAGAAACTCTTT	CATWDGNRKNYYKKLF	TRGV2	.	TRGJ1	17	-1	-1	27
6	4.0782757050319125E-5	TGTGCTGCGTGGGCCCGACCGAGTAGTGATTGGATCAAGACGTTT	CAAWARPSSDWIKTF	TRGV10	.	TRGJP2	12	-1	-1	21
6	4.0782757050319125E-5	TGTGCTGCGTGGGCCAGGCTAGATCTCGGTTGGTTCAAGATATTT	CAAWARLDLGWFKIF	TRGV10	.	TRGJP1	12	-1	-1	27
6	4.0782757050319125E-5	TGTGCTGCGTGGGATTATGACACCACTGGTTGGTTCAAGATATTT	CAAWDYDTTGWFKIF	TRGV10	.	TRGJP1	16	-1	-1	21
6	4.0782757050319125E-5	TGTGCTGCGTGGGATGGGGGGTCCACTGGTTGGTTCAAGATATTT	CAAWDGGSTGWFKIF	TRGV10	.	TRGJP1	14	-1	-1	22
6	4.0782757050319125E-5	TGTGCCTTGTGGGAGGTTTATAGTAGTGATTGGATCAAGACGTTT	CALWEVYSSDWIKTF	TRGV9	.	TRGJP2	16	-1	-1	18
6	4.0782757050319125E-5	TGTGCCACCTGGGTCCCGCCTTGGCCTTATTATAAGAAACTCTTT	CATWVPPWPYYKKLF	TRGV3	.	TRGJ1	12	-1	-1	26
6	4.0782757050319125E-5	TGTGCCACCTGGGCCGTTTTTGCTGTTGATTGGATCAAGACGTTT	CATWAVFAVDWIKTF	TRGV3	.	TRGJP2	12	-1	-1	26
6	4.0782757050319125E-5	TGTGCCACCTGGGATGGGCCCTCCCCGTATTATAAGAAACTCTTT	CATWDGPSPYYKKLF	TRGV4	.	TRGJ1	24	-1	-1	27
6	4.0782757050319125E-5	TGTGCCACCTGGGATAATCTAGGACGGAGTTATAAGAAACTCTTT	CATWDNLGRSYKKLF	TRGV8	.	TRGJ1	15	-1	-1	29
6	4.0782757050319125E-5	TGTGCCACCTGGGACGGGCCTACCACTGGTTGGTTCAAGATATTT	CATWDGPTTGWFKIF	TRGV2	.	TRGJP1	19	-1	-1	20
6	4.0782757050319125E-5	TGTGCCACCTGGGACGGGCCGGTTAGAGATTATAAGAAACTCTTT	CATWDGPVRDYKKLF	TRGV2	.	TRGJ1	22	-1	-1	28
6	4.0782757050319125E-5	TGTGCCACCTGGGACGGGCCGAAAGTAGGTTATAAGAAACTCTTT	CATWDGPKVGYKKLF	TRGV2	.	TRGJ1	19	-1	-1	29
6	4.0782757050319125E-5	TGTGCCACCTGGGACGATCACCAACTTTATTATAAGAAACTCTTT	CATWDDHQLYYKKLF	TRGV2	.	TRGJ1	15	-1	-1	26
6	4.0782757050319125E-5	TGTGCCACCTGGGACAGTCCCCTCGACTATTATAAGAAACTCTTT	CATWDSPLDYYKKLF	TRGV3	.	TRGJ1	19	-1	-1	27
6	4.0782757050319125E-5	TGTGCCACCTGGGACAGGTCCGCGAATTATTATAAGAAACTCTTT	CATWDRSANYYKKLF	TRGV3	.	TRGJ1	17	-1	-1	22
6	4.0782757050319125E-5	TGTGCCACCTGGGACAGGTATCCGAATTATTATAAGAAACTCTTT	CATWDRYPNYYKKLF	TRGV5	.	TRGJ1	17	-1	-1	19
6	4.0782757050319125E-5	TGTGCCACCTGGGACAGGCGAACCCCTTATTATAAGAAACTCTTT	CATWDRRTPYYKKLF	TRGV7	.	TRGJ1	18	-1	-1	26
6	4.0782757050319125E-5	TGTGCCACCTGGGACAGGAAGGCCAATTATTATAAGAAACTCTTT	CATWDRKANYYKKLF	TRGV7	.	TRGJ1	17	-1	-1	24
6	4.0782757050319125E-5	TGTGCTGCGTGGGATTATAAACCTGGTTGGTTCAAGATATTT	CAAWDYKPGWFKIF	TRGV10	.	TRGJP1	16	-1	-1	22
6	4.0782757050319125E-5	TGTGCTGCGTGGGATGGGACCACTGGTTGGTTCAAGATATTT	CAAWDGTTGWFKIF	TRGV10	.	TRGJP1	14	-1	-1	18
6	4.0782757050319125E-5	TGTGCCTGCTGGATTAGGCCAAGTAATTATAAGAAACTCTTT	CACWIRPSNYKKLF	TRGV11	.	TRGJ1	18	-1	-1	25
6	4.0782757050319125E-5	TGTGCCTGCTGGATTAGGCACTTATATTATAAGAAACTCTTT	CACWIRHLYYKKLF	TRGV11	.	TRGJ1	20	-1	-1	24
6	4.0782757050319125E-5	TGTGCCTGCTGGACCCCCGTGAATTATTATAAGAAACTCTTT	CACWTPVNYYKKLF	TRGV11	.	TRGJ1	12	-1	-1	20
6	4.0782757050319125E-5	TGTGCCACCTCCTTTATGGGTAATTATTATAAGAAACTCTTT	CATSFMGNYYKKLF	TRGV2	.	TRGJ1	9	-1	-1	21
6	4.0782757050319125E-5	TGTGCCACCTGGTACAATAGTAGTGATTGGATCAAGACGTTT	CATWYNSSDWIKTF	TRGV2	.	TRGJP2	14	-1	-1	16
6	4.0782757050319125E-5	TGTGCCACCTGGGCAATGAAAGCTTATTATAAGAAACTCTTT	CATWAMKAYYKKLF	TRGV2	.	TRGJ1	12	-1	-1	23
6	4.0782757050319125E-5	TGTGCCACCTGGGATGGTCGGAATTATTATAAGAAACTCTTT	CATWDGRNYYKKLF	TRGV4	.	TRGJ1	16	-1	-1	20
6	4.0782757050319125E-5	TGTGCCACCTGGGATGGCGTTCATTATTATAAGAAACTCTTT	CATWDGVHYYKKLF	TRGV4	.	TRGJ1	16	-1	-1	22
6	4.0782757050319125E-5	TGTGCCACCTGGGATGGGCTGACTTATTATAAGAAACTCTTT	CATWDGLTYYKKLF	TRGV4	.	TRGJ1	18	-1	-1	20
6	4.0782757050319125E-5	TGTGCCACCTGGGATGGGCCGAGGTATTATAAGAAACTCTTT	CATWDGPRYYKKLF	TRGV4	.	TRGJ1	19	-1	-1	24
6	4.0782757050319125E-5	TGTGCCACCTGGGATGGGCGGGGTTATTATAAGAAACTCTTT	CATWDGRGYYKKLF	TRGV4	.	TRGJ1	18	-1	-1	23
6	4.0782757050319125E-5	TGTGCCACCTGGGATGGGCAGAATTATTATAAGAAACTCTTT	CATWDGQNYYKKLF	TRGV4	.	TRGJ1	18	-1	-1	20
6	4.0782757050319125E-5	TGTGCCACCTGGGATGGGCAACTGAATTATAAGAAACTCTTT	CATWDGQLNYKKLF	TRGV4	.	TRGJ1	18	-1	-1	25
6	4.0782757050319125E-5	TGTGCCACCTGGGATAGGCGGAATTATTATAAGAAACTCTTT	CATWDRRNYYKKLF	TRGV8	.	TRGJ1	18	-1	-1	20
6	4.0782757050319125E-5	TGTGCCACCTGGGACGCCCGGGGGCTGGATAAGAAACTCTTT	CATWDARGLDKKLF	TRGV2	.	TRGJ1	15	-1	-1	28
6	4.0782757050319125E-5	TGTGCCACCTGGGACGCCGGGGGGTATTATAAGAAACTCTTT	CATWDAGGYYKKLF	TRGV2	.	TRGJ1	15	-1	-1	24
6	4.0782757050319125E-5	TGTGCCACCTGGGACGCGCCCCAATCTTATAAGAAACTCTTT	CATWDAPQSYKKLF	TRGV2	.	TRGJ1	20	-1	-1	26
6	4.0782757050319125E-5	TGTGCCACCTGGGACGGTCTTAACTATTATAAGAAACTCTTT	CATWDGLNYYKKLF	TRGV7	.	TRGJ1	14	-1	-1	21
6	4.0782757050319125E-5	TGTGCCACCTGGGACGGGCTTGGGTATTATAAGAAACTCTTT	CATWDGLGYYKKLF	TRGV2	.	TRGJ1	18	-1	-1	24
6	4.0782757050319125E-5	TGTGCCACCTGGGACGGGCTGCGTTATTATAAGAAACTCTTT	CATWDGLRYYKKLF	TRGV2	.	TRGJ1	18	-1	-1	23
6	4.0782757050319125E-5	TGTGCCACCTGGGACGGGCCTAGATATTATAAGAAACTCTTT	CATWDGPRYYKKLF	TRGV2	.	TRGJ1	19	-1	-1	24
6	4.0782757050319125E-5	TGTGCCACCTGGGACGGGCCGCAATTCCCCCCCTTACTCTTT	CATWDGPQFPPLLF	TRGV2	.	TRGJ1	19	-1	-1	35
6	4.0782757050319125E-5	TGTGCCACCTGGGACGGGCGTGGTTATTATAAGAAACTCTTT	CATWDGRGYYKKLF	TRGV2	.	TRGJ1	18	-1	-1	23
6	4.0782757050319125E-5	TGTGCCACCTGGGACGGGCGGGGTTATTATAAGAAACTCTTT	CATWDGRGYYKKLF	TRGV2	.	TRGJ1	18	-1	-1	23
6	4.0782757050319125E-5	TGTGCCACCTGGGACGGGCGGGATTATTATAAGAAACTCTTT	CATWDGRDYYKKLF	TRGV2	.	TRGJ1	18	-1	-1	22
6	4.0782757050319125E-5	TGTGCCACCTGGGACGGACCCCTCCGCTATAAGAAACTCTTT	CATWDGPLRYKKLF	TRGV2	.	TRGJ1	24	-1	-1	27
6	4.0782757050319125E-5	TGTGCCACCTGGGACGATAAAGGGTATTATAAGAAACTCTTT	CATWDDKGYYKKLF	TRGV2	.	TRGJ1	15	-1	-1	24
6	4.0782757050319125E-5	TGTGCCACCTGGGACAGCCCTCACCGCCCCGGGAAACTCTTT	CATWDSPHRPGKLF	TRGV7	.	TRGJ1	20	-1	-1	32
6	4.0782757050319125E-5	TGTGCCACCTGGGACAGGCCTAGCGGGTATAAGAAACTCTTT	CATWDRPSGYKKLF	TRGV5	.	TRGJ1	20	-1	-1	27
6	4.0782757050319125E-5	TGTGCCACCTGGGACAGGGAGACTTATTATAAGAAACTCTTT	CATWDRETYYKKLF	TRGV5	.	TRGJ1	17	-1	-1	20
6	4.0782757050319125E-5	TGTGCCACCTGGGACAGACCTTTTTATTATACGAAACTCTTT	CATWDRPFYYTKLF	TRGV7	.	TRGJ1	20	-1	-1	23
6	4.0782757050319125E-5	TGTGCCTTGTGGGAGGTGCTGCGGTATAAGAAACTCTTT	CALWEVLRYKKLF	TRGV9	.	TRGJ1	18	-1	-1	24
6	4.0782757050319125E-5	TGTGCCTTGTGGGAGGTAAATTGTTATAAGAAACTCTTT	CALWEVNCYKKLF	TRGV9	.	TRGJ1	16	-1	-1	18
6	4.0782757050319125E-5	TGTGCCTGCTGGATTACCTCCGCCCGTAAGAAACTCTTT	CACWITSARKKLF	TRGV11	.	TRGJ1	15	-1	-1	26
6	4.0782757050319125E-5	TGTGCCTGCTGGATTAGGCCTGACTATAAGAAACTCTTT	CACWIRPDYKKLF	TRGV11	.	TRGJ1	18	-1	-1	24
6	4.0782757050319125E-5	TGTGCCACCTGGGTCAAGTTGTGTTATAAGAAACTCTTT	CATWVKLCYKKLF	TRGV4	.	TRGJ1	12	-1	-1	23
6	4.0782757050319125E-5	TGTGCCACCTGGGTCAAGAATTATTATAAGAAACTCTTT	CATWVKNYYKKLF	TRGV3	.	TRGJ1	15	-1	-1	17
6	4.0782757050319125E-5	TGTGCCACCTGGGCCCCGGAGAGGTATAAGAAACTCTTT	CATWAPERYKKLF	TRGV4	.	TRGJ1	12	-1	-1	24
6	4.0782757050319125E-5	TGTGCCACCTGGGGGGTAGTGGGTTATAAGAAACTCTTT	CATWGVVGYKKLF	TRGV4	.	TRGJ1	12	-1	-1	23
6	4.0782757050319125E-5	TGTGCCACCTGGGATGTTCCTTATTATAAGAAACTCTTT	CATWDVPYYKKLF	TRGV4	.	TRGJ1	15	-1	-1	20
6	4.0782757050319125E-5	TGTGCCACCTGGGATGTAGGGAATTATAAGAAACTCTTT	CATWDVGNYKKLF	TRGV4	.	TRGJ1	15	-1	-1	22
6	4.0782757050319125E-5	TGTGCCACCTGGGATGCGAATTATTATAAGAAACTCTTT	CATWDANYYKKLF	TRGV4	.	TRGJ1	15	-1	-1	13
6	4.0782757050319125E-5	TGTGCCACCTGGGATGGGTCTGATTATAAGAAACTCTTT	CATWDGSDYKKLF	TRGV4	.	TRGJ1	17	-1	-1	22
6	4.0782757050319125E-5	TGTGCCACCTGGGATGGGCCTTGGTATAAGAAACTCTTT	CATWDGPWYKKLF	TRGV4	.	TRGJ1	19	-1	-1	24
6	4.0782757050319125E-5	TGTGCCACCTGGGATGGGCCTTATTATAAGAAACTCTTT	CATWDGPYYKKLF	TRGV4	.	TRGJ1	19	-1	-1	20
6	4.0782757050319125E-5	TGTGCCACCTGGGATGGGCCCTGGTATAAGAAACTCTTT	CATWDGPWYKKLF	TRGV4	.	TRGJ1	20	-1	-1	24
6	4.0782757050319125E-5	TGTGCCACCTGGGATGGGCCGGAATATAAGAAACTCTTT	CATWDGPEYKKLF	TRGV4	.	TRGJ1	19	-1	-1	24
6	4.0782757050319125E-5	TGTGCCACCTGGGATGGGCGCGGTTATAAGAAACTCTTT	CATWDGRGYKKLF	TRGV4	.	TRGJ1	18	-1	-1	23
6	4.0782757050319125E-5	TGTGCCACCTGGGATGGGCGGGGGTATAAGAAACTCTTT	CATWDGRGYKKLF	TRGV4	.	TRGJ1	18	-1	-1	24
6	4.0782757050319125E-5	TGTGCCACCTGGGATGGGCGAGCTTATAAGAAACTCTTT	CATWDGRAYKKLF	TRGV4	.	TRGJ1	18	-1	-1	23
6	4.0782757050319125E-5	TGTGCCACCTGGGATGGGCACGCCTATAAGAAACTCTTT	CATWDGHAYKKLF	TRGV4	.	TRGJ1	18	-1	-1	24
6	4.0782757050319125E-5	TGTGCCACCTGGGATGGGGGAAATTATAAGAAACTCTTT	CATWDGGNYKKLF	TRGV4	.	TRGJ1	17	-1	-1	22
6	4.0782757050319125E-5	TGTGCCACCTGGGATGGACTTCATTATAAGAAACTCTTT	CATWDGLHYKKLF	TRGV4	.	TRGJ1	16	-1	-1	22
6	4.0782757050319125E-5	TGTGCCACCTGGGATGACCCTTATTATAAGAAACTCTTT	CATWDDPYYKKLF	TRGV4	.	TRGJ1	15	-1	-1	20
6	4.0782757050319125E-5	TGTGCCACCTGGGATAGTAGTTGTTATAAGAAACTCTTT	CATWDSSCYKKLF	TRGV8	.	TRGJ1	16	-1	-1	20
6	4.0782757050319125E-5	TGTGCCACCTGGGATAGCGGCGATTATAAGAAACTCTTT	CATWDSGDYKKLF	TRGV4	.	TRGJ1	14	-1	-1	22
6	4.0782757050319125E-5	TGTGCCACCTGGGATAAGGTGGGATATAAGAAACTCTTT	CATWDKVGYKKLF	TRGV8	.	TRGJ1	15	-1	-1	24
6	4.0782757050319125E-5	TGTGCCACCTGGGACTTTCCGGGAGATAAGAAACTCTTT	CATWDFPGDKKLF	TRGV3	.	TRGJ1	14	-1	-1	25
6	4.0782757050319125E-5	TGTGCCACCTGGGACTCACATTATTATAAGAAACTCTTT	CATWDSHYYKKLF	TRGV2	.	TRGJ1	14	-1	-1	19
6	4.0782757050319125E-5	TGTGCCACCTGGGACTGGCGTCCAGGGAAGAAACTCTTT	CATWDWRPGKKLF	TRGV4	.	TRGJ1	17	-1	-1	27
6	4.0782757050319125E-5	TGTGCCACCTGGGACGCTAATTATTATAAGAAACTCTTT	CATWDANYYKKLF	TRGV2	.	TRGJ1	15	-1	-1	18
6	4.0782757050319125E-5	TGTGCCACCTGGGACGGCTCTTATTATAAGAAACTCTTT	CATWDGSYYKKLF	TRGV2	.	TRGJ1	16	-1	-1	20
6	4.0782757050319125E-5	TGTGCCACCTGGGACGGGCTTAGGTATAAGAAACTCTTT	CATWDGLRYKKLF	TRGV2	.	TRGJ1	18	-1	-1	24
6	4.0782757050319125E-5	TGTGCCACCTGGGACGGGCTCTATTATAAGAAACTCTTT	CATWDGLYYKKLF	TRGV2	.	TRGJ1	18	-1	-1	21
6	4.0782757050319125E-5	TGTGCCACCTGGGACGGGCTGTATTATAAGAAACTCTTT	CATWDGLYYKKLF	TRGV2	.	TRGJ1	18	-1	-1	21
6	4.0782757050319125E-5	TGTGCCACCTGGGACGGGCTGGGGTATAAGAAACTCTTT	CATWDGLGYKKLF	TRGV2	.	TRGJ1	18	-1	-1	24
6	4.0782757050319125E-5	TGTGCCACCTGGGACGGGCCCGATTATAAGAAACTCTTT	CATWDGPDYKKLF	TRGV2	.	TRGJ1	21	-1	-1	22
6	4.0782757050319125E-5	TGTGCCACCTGGGACGGGCCGGATTATAAGAAACTCTTT	CATWDGPDYKKLF	TRGV2	.	TRGJ1	19	-1	-1	22
6	4.0782757050319125E-5	TGTGCCACCTGGGACGGGCGACGTTATAAGAAACTCTTT	CATWDGRRYKKLF	TRGV2	.	TRGJ1	18	-1	-1	23
6	4.0782757050319125E-5	TGTGCCACCTGGGACAGGTGCCATTATAAGAAACTCTTT	CATWDRCHYKKLF	TRGV7	.	TRGJ1	17	-1	-1	22
6	4.0782757050319125E-5	TGTGCCACCTGGGACAGGCCGCATTATAAGAAACTCTTT	CATWDRPHYKKLF	TRGV7	.	TRGJ1	19	-1	-1	22
6	4.0782757050319125E-5	TGTGCCACCTGGGACAGGCCGAGTGAGAAGAAACTCTTT	CATWDRPSEKKLF	TRGV3	.	TRGJ1	19	-1	-1	27
6	4.0782757050319125E-5	TGTGCCACCTGGGACAGGCGGTATGGCAAGAAACTCTTT	CATWDRRYGKKLF	TRGV5	.	TRGJ1	18	-1	-1	27
6	4.0782757050319125E-5	TGTGCCACCTGGGACAGGCGGCATTATAAGAAACTCTTT	CATWDRRHYKKLF	TRGV3	.	TRGJ1	18	-1	-1	22
6	4.0782757050319125E-5	TGTGCCACCTGGGACAGGCGGGTTTATAAGAAACTCTTT	CATWDRRVYKKLF	TRGV3	.	TRGJ1	18	-1	-1	23
6	4.0782757050319125E-5	TGTGCCACCTGGGACAGGGGGGACTATAAGAAACTCTTT	CATWDRGDYKKLF	TRGV5	.	TRGJ1	17	-1	-1	24
6	4.0782757050319125E-5	TGTGCCACCTGGGAGGGGTGGGTTTATAAGAAACTCTTT	CATWEGWVYKKLF	TRGV4	.	TRGJ1	17	-1	-1	23
6	4.0782757050319125E-5	TGTGCCACCTGGGAACCCCGATATTATAAGAAACTCTTT	CATWEPRYYKKLF	TRGV2	.	TRGJ1	13	-1	-1	21
6	4.0782757050319125E-5	TGTGCCACCCCGAAACCCCATTATTATAAGAAACTCTTT	CATPKPHYYKKLF	TRGV4	.	TRGJ1	8	-1	-1	19
6	4.0782757050319125E-5	TGTGCTGCGTGGGATTACGACTGGTTCAAGATATTT	CAAWDYDWFKIF	TRGV10	.	TRGJP1	18	-1	-1	21
6	4.0782757050319125E-5	TGTGCCTTGGGGGGGGGGGATTATAAGAAACTCTTT	CALGGGDYKKLF	TRGV9	.	TRGJ1	15	-1	-1	19
6	4.0782757050319125E-5	TGTGCCACTTCCGGGAATTATTATAAGAAACTCTTT	CATSGNYYKKLF	TRGV4	.	TRGJ1	7	-1	-1	14
6	4.0782757050319125E-5	TGTGCCACCTTTGGGCATCGGGGTAAGAAACTCTTT	CATFGHRGKKLF	TRGV3	.	TRGJ1	9	-1	-1	23
6	4.0782757050319125E-5	TGTGCCACCTCGGTTGATTATTATAAGAAACTCTTT	CATSVDYYKKLF	TRGV4	.	TRGJ1	15	-1	-1	16
6	4.0782757050319125E-5	TGTGCCACCTGTGGCGTGGGATTGAAGAAACTCTTT	CATCGVGLKKLF	TRGV2	.	TRGJ1	10	-1	-1	24
6	4.0782757050319125E-5	TGTGCCACCTGGCGGATGGGATATAAGAAACTCTTT	CATWRMGYKKLF	TRGV4	.	TRGJ1	19	-1	-1	21
6	4.0782757050319125E-5	TGTGCCACCTGGGGCCATTATTATAAGAAACTCTTT	CATWGHYYKKLF	TRGV2	.	TRGJ1	12	-1	-1	16
6	4.0782757050319125E-5	TGTGCCACCTGGGGGATTTATTATAAGAAACTCTTT	CATWGIYYKKLF	TRGV8	.	TRGJ1	12	-1	-1	14
6	4.0782757050319125E-5	TGTGCCACCTGGGATCCCTATTATAAGAAACTCTTT	CATWDPYYKKLF	TRGV8	.	TRGJ1	14	-1	-1	18
6	4.0782757050319125E-5	TGTGCCACCTGGGATCATTATTATAAGAAACTCTTT	CATWDHYYKKLF	TRGV4	.	TRGJ1	14	-1	-1	16
6	4.0782757050319125E-5	TGTGCCACCTGGGATGGGTATTATAAGAAACTCTTT	CATWDGYYKKLF	TRGV4	.	TRGJ1	17	-1	-1	18
6	4.0782757050319125E-5	TGTGCCACCTGGGATGGGCTCTATAAGAAACTCTTT	CATWDGLYKKLF	TRGV4	.	TRGJ1	18	-1	-1	21
6	4.0782757050319125E-5	TGTGCCACCTGGGATGAGTATTATAAGAAACTCTTT	CATWDEYYKKLF	TRGV4	.	TRGJ1	15	-1	-1	18
6	4.0782757050319125E-5	TGTGCCACCTGGGATGAACGCCAGGAGAAACTCTTT	CATWDERQEKLF	TRGV4	.	TRGJ1	15	-1	-1	25
6	4.0782757050319125E-5	TGTGCCACCTGGGATATAGTGAAGGGGAAACTCTTT	CATWDIVKGKLF	TRGV8	.	TRGJ1	15	-1	-1	26
6	4.0782757050319125E-5	TGTGCCACCTGGGATACGGATTATAAGAAACTCTTT	CATWDTDYKKLF	TRGV8	.	TRGJ1	15	-1	-1	19
6	4.0782757050319125E-5	TGTGCCACCTGGGACCCCCGGGTGAGGAAACTCTTT	CATWDPRVRKLF	TRGV3	.	TRGJ1	14	-1	-1	26
6	4.0782757050319125E-5	TGTGCCACCTGGGACGCGCGCCGGTACAAACTCTTT	CATWDARRYKLF	TRGV2	.	TRGJ1	22	-1	-1	27
6	4.0782757050319125E-5	TGTGCCACCTGGGACGGCGATTGGATCAAGACGTTT	CATWDGDWIKTF	TRGV2	.	TRGJP2	16	-1	-1	18
6	4.0782757050319125E-5	TGTGCCACCTGGGACGGGTGGCCGAAGAAACTCTTT	CATWDGWPKKLF	TRGV2	.	TRGJ1	17	-1	-1	24
6	4.0782757050319125E-5	TGTGCCACCTGGGACGGGCTAGATAAGAAACTCTTT	CATWDGLDKKLF	TRGV2	.	TRGJ1	18	-1	-1	22
6	4.0782757050319125E-5	TGTGCCACCTGGGACGGGCCCGTGCGGAAACTCTTT	CATWDGPVRKLF	TRGV2	.	TRGJ1	22	-1	-1	26
6	4.0782757050319125E-5	TGTGCCACCTGGGACGGGCAGGGTAAGAAACTCTTT	CATWDGQGKKLF	TRGV2	.	TRGJ1	18	-1	-1	23
6	4.0782757050319125E-5	TGTGCCACCTGGGACACTTCGGATAGGAAACTCTTT	CATWDTSDRKLF	TRGV7	.	TRGJ1	15	-1	-1	22
6	4.0782757050319125E-5	TGTGCCACCTGGGACAGTGGTTATAAGAAACTCTTT	CATWDSGYKKLF	TRGV7	.	TRGJ1	16	-1	-1	20
6	4.0782757050319125E-5	TGTGCCACCTGGGACAGGCCGCATAGGAAACTCTTT	CATWDRPHRKLF	TRGV3	.	TRGJ1	19	-1	-1	22
6	4.0782757050319125E-5	TGTGCCACCTGGGACAGGCGGAATAAGAAACTCTTT	CATWDRRNKKLF	TRGV7	.	TRGJ1	18	-1	-1	22
6	4.0782757050319125E-5	TGTGCCACCTGGGACAGGGATTCCTCGGGGCTCTTT	CATWDRDSSGLF	TRGV3	.	TRGJ1	17	-1	-1	30
6	4.0782757050319125E-5	TGTGCCACCTGGGACAGGGATTATAAGAAACTCTTT	CATWDRDYKKLF	TRGV3	.	TRGJ1	17	-1	-1	19
6	4.0782757050319125E-5	TGTGCCACCTGGGAGGGCCATTATAAGAAACTCTTT	CATWEGHYKKLF	TRGV4	.	TRGJ1	18	-1	-1	19
6	4.0782757050319125E-5	TGTGCCACCTGGATGCGCTATTATAAGAAACTCTTT	CATWMRYYKKLF	TRGV4	.	TRGJ1	17	-1	-1	18
6	4.0782757050319125E-5	TGTGCCACCTGGACTAATTATTATAAGAAACTCTTT	CATWTNYYKKLF	TRGV4	.	TRGJ1	11	-1	-1	15
6	4.0782757050319125E-5	TGTGCCACCAGACTGGCGGTGGGGAAGAAACTCTTT	CATRLAVGKKLF	TRGV2	.	TRGJ1	8	-1	-1	24
6	4.0782757050319125E-5	TGTGCCTGCTGGATTAAATATAAGAAACTCTTT	CACWIKYKKLF	TRGV11	.	TRGJ1	15	-1	-1	18
6	4.0782757050319125E-5	TGTGCCACTCAGTCGGGTTATAAGAAACTCTTT	CATQSGYKKLF	TRGV4	.	TRGJ1	7	-1	-1	17
6	4.0782757050319125E-5	TGTGCCACCTGCCCGAACCGGATGAAACTCTTT	CATCPNRMKLF	TRGV8	.	TRGJ1	10	-1	-1	23
6	4.0782757050319125E-5	TGTGCCACCTGGTGTAATTATAAGAAACTCTTT	CATWCNYKKLF	TRGV4	.	TRGJ1	11	-1	-1	16
6	4.0782757050319125E-5	TGTGCCACCTGGGATGTTTACGGGAAACTCTTT	CATWDVYGKLF	TRGV4	.	TRGJ1	15	-1	-1	23
6	4.0782757050319125E-5	TGTGCCACCTGGGATGCTTATAAGAAACTCTTT	CATWDAYKKLF	TRGV4	.	TRGJ1	15	-1	-1	17
6	4.0782757050319125E-5	TGTGCCACCTGGGATGGTAGGCAGAAACTCTTT	CATWDGRQKLF	TRGV4	.	TRGJ1	16	-1	-1	22
6	4.0782757050319125E-5	TGTGCCACCTGGGATGGGGGTAAGAAACTCTTT	CATWDGGKKLF	TRGV3	.	TRGJ1	13	-1	-1	20
6	4.0782757050319125E-5	TGTGCCACCTGGGATGGGAGTAAGAAACTCTTT	CATWDGSKKLF	TRGV4	.	TRGJ1	17	-1	-1	20
6	4.0782757050319125E-5	TGTGCCACCTGGGATACTTATAAGAAACTCTTT	CATWDTYKKLF	TRGV8	.	TRGJ1	15	-1	-1	17
6	4.0782757050319125E-5	TGTGCCACCTGGGATAGGAGCAAGAAACTCTTT	CATWDRSKKLF	TRGV8	.	TRGJ1	17	-1	-1	21
6	4.0782757050319125E-5	TGTGCCACCTGGGATAGATATAAGAAACTCTTT	CATWDRYKKLF	TRGV8	.	TRGJ1	16	-1	-1	18
6	4.0782757050319125E-5	TGTGCCACCTGGGACGGTTGGAAGAAACTCTTT	CATWDGWKKLF	TRGV2	.	TRGJ1	16	-1	-1	21
6	4.0782757050319125E-5	TGTGCCACCTGGGACGGGCGGAAGAAACTCTTT	CATWDGRKKLF	TRGV2	.	TRGJ1	18	-1	-1	21
6	4.0782757050319125E-5	TGTGCCACCTGGGACGGGCATAAGAAACTCTTT	CATWDGHKKLF	TRGV2	.	TRGJ1	18	-1	-1	19
6	4.0782757050319125E-5	TGTGCCACCTGGGACGGACTACCCCAACTCTTT	CATWDGLPQLF	TRGV3	.	TRGJ1	25	-1	-1	25
6	4.0782757050319125E-5	TGTGCCACCTGGGACGACCATAAGAAACTCTTT	CATWDDHKKLF	TRGV2	.	TRGJ1	15	-1	-1	19
6	4.0782757050319125E-5	TGTGCCACCTGGGACAGGTATAAGAAACTCTTT	CATWDRYKKLF	TRGV5	.	TRGJ1	17	-1	-1	18
6	4.0782757050319125E-5	TGTGCCACCTGGGACAGGCTGTGGAAACTCTTT	CATWDRLWKLF	TRGV3	.	TRGJ1	21	-1	-1	23
6	4.0782757050319125E-5	TGTGCCACCTGGGACAGGCTAAAGAAACTCTTT	CATWDRLKKLF	TRGV3	.	TRGJ1	18	-1	-1	21
6	4.0782757050319125E-5	TGTGCCACCTGGGACAGGCCAGGGAAACTCTTT	CATWDRPGKLF	TRGV3	.	TRGJ1	19	-1	-1	23
6	4.0782757050319125E-5	TGTGCCACCTGGGACAGGCGTCGGAAACTCTTT	CATWDRRRKLF	TRGV3	.	TRGJ1	18	-1	-1	23
6	4.0782757050319125E-5	TGTGCCACCTGGGACAACGGCAGGAAACTCTTT	CATWDNGRKLF	TRGV3	.	TRGJ1	15	-1	-1	23
6	4.0782757050319125E-5	TGTGCCACCTGGGAAAAGGCCGGGAAACTCTTT	CATWEKAGKLF	TRGV4	.	TRGJ1	13	-1	-1	23
6	4.0782757050319125E-5	TGTGCCACCTGGAGGTATTATAAGAAACTCTTT	CATWRYYKKLF	TRGV2	.	TRGJ1	11	-1	-1	15
6	4.0782757050319125E-5	TGTGCCACCCGGAATTATTATAAGAAACTCTTT	CATRNYYKKLF	TRGV5	.	TRGJ1	11	-1	-1	11
6	4.0782757050319125E-5	TGTGCCACCGGAGGTTATTATAAGAAACTCTTT	CATGGYYKKLF	TRGV2	.	TRGJ1	8	-1	-1	14
6	4.0782757050319125E-5	TGTGCCACCACAAATTATTATAAGAAACTCTTT	CATTNYYKKLF	TRGV4	.	TRGJ1	8	-1	-1	12
6	4.0782757050319125E-5	TGTGCCAGGACTAAACCTTATAAGAAACTCTTT	CARTKPYKKLF	TRGV7	.	TRGJ1	6	-1	-1	17
6	4.0782757050319125E-5	TGTGCACATGCTAGGAGGTATAAGAAACTCTTT	CAHARRYKKLF	TRGV5	.	TRGJ1	4	-1	-1	18
6	4.0782757050319125E-5	TGCGCCTTGTGGAAAAGTTATAAGAAACTCTTT	CALWKSYKKLF	TRGV9	.	TRGJ1	11	-1	-1	17
6	4.0782757050319125E-5	TGTGCCACCTCCGGGCGTAAGAAACTCTTT	CATSGRKKLF	TRGV4	.	TRGJ1	9	-1	-1	17
6	4.0782757050319125E-5	TGTGCCACCTGGGTACGTAAGAAACTCTTT	CATWVRKKLF	TRGV8	.	TRGJ1	12	-1	-1	17
6	4.0782757050319125E-5	TGTGCCACCTGGGCCCCTGGGAAACTCTTT	CATWAPGKLF	TRGV8	.	TRGJ1	12	-1	-1	20
6	4.0782757050319125E-5	TGTGCCACCTGGGATTTTAGGAAACTCTTT	CATWDFRKLF	TRGV4	.	TRGJ1	14	-1	-1	13
6	4.0782757050319125E-5	TGTGCCACCTGGGATGGCAGGAAACTCTTT	CATWDGRKLF	TRGV4	.	TRGJ1	16	-1	-1	20
6	4.0782757050319125E-5	TGTGCCACCTGGGATGGGTGGAAACTCTTT	CATWDGWKLF	TRGV4	.	TRGJ1	17	-1	-1	20
6	4.0782757050319125E-5	TGTGCCACCTGGGATGGGCGAGTTCTCTTT	CATWDGRVLF	TRGV4	.	TRGJ1	18	-1	-1	24
6	4.0782757050319125E-5	TGTGCCACCTGGGATGGGGAGAAACTCTTT	CATWDGEKLF	TRGV4	.	TRGJ1	17	-1	-1	19
6	4.0782757050319125E-5	TGTGCCACCTGGGATAAGAGGAAACTCTTT	CATWDKRKLF	TRGV8	.	TRGJ1	15	-1	-1	20
6	4.0782757050319125E-5	TGTGCCACCTGGGACGGGATGAAACTCTTT	CATWDGMKLF	TRGV7	.	TRGJ1	17	-1	-1	20
6	4.0782757050319125E-5	TGTGCCACCTGGGAGTGTGGGAAACTCTTT	CATWECGKLF	TRGV2	.	TRGJ1	13	-1	-1	20
6	4.0782757050319125E-5	TGTGCCACCTGGACCCGCGGGGGTCTCTTT	CATWTRGGLF	TRGV2	.	TRGJ1	11	-1	-1	24
6	4.0782757050319125E-5	TGTGCCACCTGGAGCGATAAGAAACTCTTT	CATWSDKKLF	TRGV2	.	TRGJ1	11	-1	-1	16
6	4.0782757050319125E-5	TGTGCCATGCCGAAGGGGAAACTCTTT	CAMPKGKLF	TRGV4	.	TRGJ1	6	-1	-1	17
6	4.0782757050319125E-5	TGTGCCACCTGGTGTAAGAAACTCTTT	CATWCKKLF	TRGV4	.	TRGJ1	11	-1	-1	14
6	4.0782757050319125E-5	TGTGCCACCTGGGCCAAGAAACTCTTT	CATWAKKLF	TRGV4	.	TRGJ1	12	-1	-1	15
6	4.0782757050319125E-5	TGTGCCACCTGGGGTCGGAAACTCTTT	CATWGRKLF	TRGV4	.	TRGJ1	12	-1	-1	17
6	4.0782757050319125E-5	TGTGCCACCTGGGATACCAAACTCTTT	CATWDTKLF	TRGV8	.	TRGJ1	15	-1	-1	18
6	4.0782757050319125E-5	TGTGCCACCTGGGACGCGCATCTCTTT	CATWDAHLF	TRGV2	.	TRGJ1	18	-1	-1	21
6	4.0782757050319125E-5	TGTGCCACCTGGGACAGCAAACTCTTT	CATWDSKLF	TRGV3	.	TRGJ1	16	-1	-1	18
6	4.0782757050319125E-5	TGTGCCACCTGGGAAGGGAAACTCTTT	CATWEGKLF	TRGV2	.	TRGJ1	17	-1	-1	17
6	4.0782757050319125E-5	TGTGCCACAATTCAAGAGAAACTCTTT	CATIQEKLF	TRGV3	.	TRGJ1	7	-1	-1	16
6	4.0782757050319125E-5	TGTGCCACAACGCACGGGAAACTCTTT	CATTHGKLF	TRGV4	.	TRGJ1	7	-1	-1	17
6	4.0782757050319125E-5	TTTGCAGGATATAAGAAACTCTTT	FAGYKKLF	TRGV4	.	TRGJ1	4	-1	-1	9
6	4.0782757050319125E-5	TTGAATTATTATAAGAAACTCTTT	LNYYKKLF	TRGV3	.	TRGJ1	0	-1	-1	2
6	4.0782757050319125E-5	TGTCTAGGGGACGAGAAACTCTTT	CLGDEKLF	TRGV4	.	TRGJ1	2	-1	-1	13
6	4.0782757050319125E-5	TGTGCCGGCTATAAGAAACTCTTT	CAGYKKLF	TRGV7	.	TRGJ1	5	-1	-1	9
6	4.0782757050319125E-5	TGTGCCACTTATAAGAAACTCTTT	CATYKKLF	TRGV2	.	TRGJ1	7	-1	-1	8
6	4.0782757050319125E-5	TGTGCCACTCATAAGAAACTCTTT	CATHKKLF	TRGV7	.	TRGJ1	7	-1	-1	10
6	4.0782757050319125E-5	TGTGCCACCTCTAGGAAACTCTTT	CATSRKLF	TRGV4	.	TRGJ1	9	-1	-1	11
6	4.0782757050319125E-5	TGTGCCACCTATAAGAAACTCTTT	CATYKKLF	TRGV3	.	TRGJ1	9	-1	-1	9
6	4.0782757050319125E-5	TCTAAGGGTGGGAAACTCTTT	SKGGKLF	TRGV4	.	TRGJ1	0	-1	-1	11
6	4.0782757050319125E-5	TGTGCTGTGAGAAAACTCTTT	CAVRKLF	TRGV8	.	TRGJ1	4	-1	-1	12
6	4.0782757050319125E-5	TGTGCCACCTGGGACGGCAAA	CATWDGK	TRGV2	.	TRGJP	16	-1	-1	21
6	4.0782757050319125E-5	TGTGCCACGGAGAAACTCTTT	CATEKLF	TRGV4	.	TRGJ1	7	-1	-1	10
6	4.0782757050319125E-5	TGTGATGGCAAGAAACTCTTT	CDGKKLF	TRGV8	.	TRGJ1	3	-1	-1	9
5	3.3985630875265935E-5	TGTGCTGCGTGGGATTATACCCGCCTTAGGGCCGTTCTCCAGAATTATTATAAGAAACTCTTT	CAAWDYTRLRAVLQNYYKKLF	TRGV10	.	TRGJ1	16	-1	-1	41
5	3.3985630875265935E-5	TGTGCTGCGTGGGATTCGTCGGATAAACCGTTTTATACCACTGGTTGGTTCAAGATATTT	CAAWDSSDKPFYTTGWFKIF	TRGV10	.	TRGJP1	18	-1	-1	33
5	3.3985630875265935E-5	TATGCTGCGTGGGATTATAAGGGCCGCCCCCGTGAATTTTATTATAAGAAACTCTTT	YAAWDYKGRPREFYYKKLF	TRGV10	.	TRGJ1	16	-1	-1	38
5	3.3985630875265935E-5	TGTGCCTGCTGGATTAGGCACGTCCACCAATTTTATTATAAGAAACTCTTT	CACWIRHVHQFYYKKLF	TRGV11	.	TRGJ1	22	-1	-1	32
5	3.3985630875265935E-5	TGTGCCACCTGGGATTTCCATTTCGCTTTTCATTATTATAAGAAACTCTTT	CATWDFHFAFHYYKKLF	TRGV4	.	TRGJ1	14	-1	-1	31
5	3.3985630875265935E-5	TGTGCCACCTGGGATCAATGGATAGTTTCGAATTATTATAAGAAACTCTTT	CATWDQWIVSNYYKKLF	TRGV4	.	TRGJ1	14	-1	-1	26
5	3.3985630875265935E-5	TGTGCCACCTGGGACGGGCCCCGAAACCACCTATATTATAAGAAACTCTTT	CATWDGPRNHLYYKKLF	TRGV2	.	TRGJ1	20	-1	-1	33
5	3.3985630875265935E-5	TGTGCCACCTGGGACGGGCGGGCCCCCCCCTCTTTTTATAAGAAACTCTTT	CATWDGRAPPSFYKKLF	TRGV2	.	TRGJ1	18	-1	-1	32
5	3.3985630875265935E-5	TGTGCTGCGTGGGATTATCTTCTCGAGTTTGGTTGGTTCAAGATATTT	CAAWDYLLEFGWFKIF	TRGV10	.	TRGJP1	16	-1	-1	29
5	3.3985630875265935E-5	TGTGCTGCGTGGGATTATATAAACCCTAATTATTATAAGAAACTCTTT	CAAWDYINPNYYKKLF	TRGV10	.	TRGJ1	25	-1	-1	27
5	3.3985630875265935E-5	TGTGCTGCGTGGGACCTAGGCAGTATCACTGGTTGGTTCAAGATATTT	CAAWDLGSITGWFKIF	TRGV10	.	TRGJP1	13	-1	-1	23
5	3.3985630875265935E-5	TGTGCCTTGTGGGAGGTCCCCGGGGGAAAGTTCTATAAGAAACTCTTT	CALWEVPGGKFYKKLF	TRGV9	.	TRGJ1	16	-1	-1	33
5	3.3985630875265935E-5	TGTGCCTTGTGGGAGGCCGTTCAGGAGGAATATTATAAGAAACTCTTT	CALWEAVQEEYYKKLF	TRGV9	.	TRGJ1	15	-1	-1	27
5	3.3985630875265935E-5	TGTGCCACCTGGTCATGTGGGGGGTGGAATTATTATAAGAAACTCTTT	CATWSCGGWNYYKKLF	TRGV2	.	TRGJ1	11	-1	-1	26
5	3.3985630875265935E-5	TGTGCCACCTGGGATGGGTTTGATACCACTGGTTGGTTCAAGATATTT	CATWDGFDTTGWFKIF	TRGV4	.	TRGJP1	17	-1	-1	22
5	3.3985630875265935E-5	TGTGCCACCTGGGATGGGCCTATTTTTCTCCTCTATAAGAAACTCTTT	CATWDGPIFLLYKKLF	TRGV4	.	TRGJ1	22	-1	-1	33
5	3.3985630875265935E-5	TGTGCCACCTGGGATGGGGTCAACTCGAATTATTATAAGAAACTCTTT	CATWDGVNSNYYKKLF	TRGV4	.	TRGJ1	17	-1	-1	21
5	3.3985630875265935E-5	TGTGCCACCTGGGATAGGCCAGAGAAAATGTATTATAAGAAACTCTTT	CATWDRPEKMYYKKLF	TRGV8	.	TRGJ1	19	-1	-1	26
5	3.3985630875265935E-5	TGTGCCACCTGGGACGGCCTGAATTCGAATTATTATAAGAAACTCTTT	CATWDGLNSNYYKKLF	TRGV2	.	TRGJ1	16	-1	-1	21
5	3.3985630875265935E-5	TGTGCCACCTGGGACGGGCCATGGACAAGTTATTATAAGAAACTCTTT	CATWDGPWTSYYKKLF	TRGV2	.	TRGJ1	19	-1	-1	29
5	3.3985630875265935E-5	TGTGCCACCTGGGACGGGCGAAATTCGAATTATTATAAGAAACTCTTT	CATWDGRNSNYYKKLF	TRGV2	.	TRGJ1	18	-1	-1	21
5	3.3985630875265935E-5	TGTGCCACCTGGGACGGGGCCGGGATGAATTATTATAAGAAACTCTTT	CATWDGAGMNYYKKLF	TRGV2	.	TRGJ1	21	-1	-1	26
5	3.3985630875265935E-5	TGTGCCACCTGGGACAGGCGGAGGTTGAGATATTATAAGAAACTCTTT	CATWDRRRLRYYKKLF	TRGV5	.	TRGJ1	18	-1	-1	30
5	3.3985630875265935E-5	TGTGCCACCTGGGACAGGCAAGCGGGAATTTATTATAAGAAACTCTTT	CATWDRQAGIYYKKLF	TRGV3	.	TRGJ1	18	-1	-1	25
5	3.3985630875265935E-5	TGTGCTGCGTGGGAACCCTATACCACTGGTTGGTTCAAGATATTT	CAAWEPYTTGWFKIF	TRGV10	.	TRGJP1	13	-1	-1	18
5	3.3985630875265935E-5	TGTGCCTTGTGGGAGGTGCCCTCGGGTCGGTATAAGAAACTCTTT	CALWEVPSGRYKKLF	TRGV9	.	TRGJ1	22	-1	-1	30
5	3.3985630875265935E-5	TGTGCCTTGTGGGAGGTGCCCCTGTCCTATTATAAGAAACTCTTT	CALWEVPLSYYKKLF	TRGV9	.	TRGJ1	22	-1	-1	27
5	3.3985630875265935E-5	TGTGCCTTGTGGGAGATCGAAGCGAATTATTATAAGAAACTCTTT	CALWEIEANYYKKLF	TRGV9	.	TRGJ1	14	-1	-1	22
5	3.3985630875265935E-5	TGTGCCTGCTGGGAGGTAGTGGGGATTAGGAGCAAGAAACTCTTT	CACWEVVGIRSKKLF	TRGV11	.	TRGJ1	11	-1	-1	33
5	3.3985630875265935E-5	TGTGCCACCTGGGCGCTCCTGAGATGTTATTATAAGAAACTCTTT	CATWALLRCYYKKLF	TRGV2	.	TRGJ1	12	-1	-1	26
5	3.3985630875265935E-5	TGTGCCACCTGGGATTGGGGATCGAATTATTATAAGAAACTCTTT	CATWDWGSNYYKKLF	TRGV4	.	TRGJ1	18	-1	-1	21
5	3.3985630875265935E-5	TGTGCCACCTGGGATGGTCAGAGGACGTATTATAAGAAACTCTTT	CATWDGQRTYYKKLF	TRGV4	.	TRGJ1	16	-1	-1	27
5	3.3985630875265935E-5	TGTGCCACCTGGGATGGCCTCCGGGTTTATTATAAGAAACTCTTT	CATWDGLRVYYKKLF	TRGV4	.	TRGJ1	16	-1	-1	26
5	3.3985630875265935E-5	TGTGCCACCTGGGATGGCAAACCTCTCAATTATAAGAAACTCTTT	CATWDGKPLNYKKLF	TRGV4	.	TRGJ1	16	-1	-1	28
5	3.3985630875265935E-5	TGTGCCACCTGGGATGGGACGGGGAATTATTATAAGAAACTCTTT	CATWDGTGNYYKKLF	TRGV4	.	TRGJ1	17	-1	-1	23
5	3.3985630875265935E-5	TGTGCCACCTGGGATGGACGGATTTTATATTATAAGAAACTCTTT	CATWDGRILYYKKLF	TRGV4	.	TRGJ1	16	-1	-1	27
5	3.3985630875265935E-5	TGTGCCACCTGGGATGAGGGGAATTTTTATTATAAGAAACTCTTT	CATWDEGNFYYKKLF	TRGV4	.	TRGJ1	15	-1	-1	26
5	3.3985630875265935E-5	TGTGCCACCTGGGACTCTCTCCAGGATTATTATAAGAAACTCTTT	CATWDSLQDYYKKLF	TRGV2	.	TRGJ1	14	-1	-1	25
5	3.3985630875265935E-5	TGTGCCACCTGGGACGGCTTGACGAATTATTATAAGAAACTCTTT	CATWDGLTNYYKKLF	TRGV2	.	TRGJ1	16	-1	-1	22
5	3.3985630875265935E-5	TGTGCCACCTGGGACGGGCCAGGGGGTTATTATAAGAAACTCTTT	CATWDGPGGYYKKLF	TRGV2	.	TRGJ1	19	-1	-1	26
5	3.3985630875265935E-5	TGTGCCACCTGGGACGGGCGGGCAAATTATTATAAGAAACTCTTT	CATWDGRANYYKKLF	TRGV2	.	TRGJ1	18	-1	-1	24
5	3.3985630875265935E-5	TGTGCCACCTGGGACGGGCAATGTAGTGATTGGATCAAGACGTTT	CATWDGQCSDWIKTF	TRGV2	.	TRGJP2	18	-1	-1	22
5	3.3985630875265935E-5	TGTGCCACCTGGGACGGGAATTCGAATTATTATAAGAAACTCTTT	CATWDGNSNYYKKLF	TRGV2	.	TRGJ1	17	-1	-1	18
5	3.3985630875265935E-5	TGTGCCACCTGGGACGGGAAGAAGAATTATTATAAGAAACTCTTT	CATWDGKKNYYKKLF	TRGV2	.	TRGJ1	17	-1	-1	23
5	3.3985630875265935E-5	TGTGCCACCTGGGACGGAGCCAAGAATTATTATAAGAAACTCTTT	CATWDGAKNYYKKLF	TRGV2	.	TRGJ1	20	-1	-1	23
5	3.3985630875265935E-5	TGTGCCACCTGGGACAGGCCCAATCCCACGAATAAGAAACTCTTT	CATWDRPNPTNKKLF	TRGV3	.	TRGJ1	19	-1	-1	31
5	3.3985630875265935E-5	TGTGCCACCTGGGAGGAGGGGCAACGTTATTATAAGAAACTCTTT	CATWEEGQRYYKKLF	TRGV2	.	TRGJ1	13	-1	-1	26
5	3.3985630875265935E-5	TGTGCTGCGTGGGGTCGAACCACTGGTTGGTTCAAGATATTT	CAAWGRTTGWFKIF	TRGV10	.	TRGJP1	12	-1	-1	18
5	3.3985630875265935E-5	TGTGCCTTGTGGGAGGTCATCCCTTATTATAAGAAACTCTTT	CALWEVIPYYKKLF	TRGV9	.	TRGJ2	16	-1	-1	23
5	3.3985630875265935E-5	TGTGCCTTGTGGGAGGGACAGGATTATTATAAGAAACTCTTT	CALWEGQDYYKKLF	TRGV9	.	TRGJ1	15	-1	-1	22
5	3.3985630875265935E-5	TGTGCCTGCTGGATTAGTCCGGGTTATTATAAGAAACTCTTT	CACWISPGYYKKLF	TRGV11	.	TRGJ1	16	-1	-1	23
5	3.3985630875265935E-5	TGTGCCTGCTGGATTAGGCACCTCGGCTATAAGAAACTCTTT	CACWIRHLGYKKLF	TRGV11	.	TRGJ1	20	-1	-1	27
5	3.3985630875265935E-5	TGTGCCTGCTGGATTAAGGGTGGGGGTTATAAGAAACTCTTT	CACWIKGGGYKKLF	TRGV11	.	TRGJ1	15	-1	-1	26
5	3.3985630875265935E-5	TGTGCCACCTGGGTTGGGGCATTGTATTATAAGAAACTCTTT	CATWVGALYYKKLF	TRGV4	.	TRGJ1	17	-1	-1	24
5	3.3985630875265935E-5	TGTGCCACCTGGGGCAGGCCAGGGTATTATAAGAAACTCTTT	CATWGRPGYYKKLF	TRGV3	.	TRGJ1	19	-1	-1	24
5	3.3985630875265935E-5	TGTGCCACCTGGGGCAGGCGAGGTTATTATAAGAAACTCTTT	CATWGRRGYYKKLF	TRGV5P	.	TRGJ1	18	-1	-1	23
5	3.3985630875265935E-5	TGTGCCACCTGGGATTTCGTGAATTATTATAAGAAACTCTTT	CATWDFVNYYKKLF	TRGV4	.	TRGJ1	14	-1	-1	20
5	3.3985630875265935E-5	TGTGCCACCTGGGATGGTACGAATTATTATAAGAAACTCTTT	CATWDGTNYYKKLF	TRGV4	.	TRGJ1	16	-1	-1	19
5	3.3985630875265935E-5	TGTGCCACCTGGGATGGGCTCTATTATTATAAGAAACTCTTT	CATWDGLYYYKKLF	TRGV4	.	TRGJ1	18	-1	-1	22
5	3.3985630875265935E-5	TGTGCCACCTGGGATGGGCTGACTTGCTATAAGAAACTCTTT	CATWDGLTCYKKLF	TRGV4	.	TRGJ1	18	-1	-1	27
5	3.3985630875265935E-5	TGTGCCACCTGGGATGGGCGTGAGGATTATAAGAAACTCTTT	CATWDGREDYKKLF	TRGV4	.	TRGJ1	18	-1	-1	25
5	3.3985630875265935E-5	TGTGCCACCTGGGATGGGCGGAATTATTATAAGAAACTCTTT	CATWDGRNYYKKLF	TRGV4	.	TRGJ1	18	-1	-1	20
5	3.3985630875265935E-5	TGTGCCACCTGGGATGGGGGGGGCGATTGGATCAAGACGTTT	CATWDGGGDWIKTF	TRGV4	.	TRGJP2	17	-1	-1	24
5	3.3985630875265935E-5	TGTGCCACCTGGGATGGAGGGGTAAGGGATAAGAAACTCTTT	CATWDGGVRDKKLF	TRGV4	.	TRGJ1	16	-1	-1	28
5	3.3985630875265935E-5	TGTGCCACCTGGGATGAACGACGGTATTATAAGAAACTCTTT	CATWDERRYYKKLF	TRGV4	.	TRGJ1	15	-1	-1	24
5	3.3985630875265935E-5	TGTGCCACCTGGGATAGCCAGACTTATTATAAGAAACTCTTT	CATWDSQTYYKKLF	TRGV8	.	TRGJ1	16	-1	-1	20
5	3.3985630875265935E-5	TGTGCCACCTGGGATAGGCATCGGTATTATAAGAAACTCTTT	CATWDRHRYYKKLF	TRGV8	.	TRGJ1	18	-1	-1	24
5	3.3985630875265935E-5	TGTGCCACCTGGGATAGGGGCGATTATTATAAGAAACTCTTT	CATWDRGDYYKKLF	TRGV8	.	TRGJ1	17	-1	-1	22
5	3.3985630875265935E-5	TGTGCCACCTGGGACTGGGCGAATTATTATAAGAAACTCTTT	CATWDWANYYKKLF	TRGV3	.	TRGJ1	17	-1	-1	19
5	3.3985630875265935E-5	TGTGCCACCTGGGACCAGGCTTGTTATTATAAGAAACTCTTT	CATWDQACYYKKLF	TRGV8	.	TRGJ1	13	-1	-1	23
5	3.3985630875265935E-5	TGTGCCACCTGGGACGTGCCATCCCCTGGGGAGAAACTCTTT	CATWDVPSPGEKLF	TRGV2	.	TRGJ1	19	-1	-1	31
5	3.3985630875265935E-5	TGTGCCACCTGGGACGGCCTCTCGGGGTATAAGAAACTCTTT	CATWDGLSGYKKLF	TRGV3	.	TRGJ1	22	-1	-1	27
5	3.3985630875265935E-5	TGTGCCACCTGGGACGGGCTGAATTATTATAAGAAACTCTTT	CATWDGLNYYKKLF	TRGV2	.	TRGJ1	18	-1	-1	20
5	3.3985630875265935E-5	TGTGCCACCTGGGACGGGCCGTGTTATTATAAGAAACTCTTT	CATWDGPCYYKKLF	TRGV2	.	TRGJ1	19	-1	-1	23
5	3.3985630875265935E-5	TGTGCCACCTGGGACGGGCCGGGGAATTATAAGAAACTCTTT	CATWDGPGNYKKLF	TRGV2	.	TRGJ1	19	-1	-1	25
5	3.3985630875265935E-5	TGTGCCACCTGGGACGGGCGTCTCAATTATAAGAAACTCTTT	CATWDGRLNYKKLF	TRGV2	.	TRGJ1	18	-1	-1	25
5	3.3985630875265935E-5	TGTGCCACCTGGGACGGGCGTGCCAATTATAAGAAACTCTTT	CATWDGRANYKKLF	TRGV2	.	TRGJ1	18	-1	-1	25
5	3.3985630875265935E-5	TGTGCCACCTGGGACGGGCGAAGTTATTATAAGAAACTCTTT	CATWDGRSYYKKLF	TRGV2	.	TRGJ1	18	-1	-1	18
5	3.3985630875265935E-5	TGTGCCACCTGGGACGGGAAAAAACGGAGGATCAAGACGTTT	CATWDGKKRRIKTF	TRGV2	.	TRGJP2	17	-1	-1	28
5	3.3985630875265935E-5	TGTGCCACCTGGGACGATTTCAGTTATTATAAGAAACTCTTT	CATWDDFSYYKKLF	TRGV2	.	TRGJ1	15	-1	-1	23
5	3.3985630875265935E-5	TGTGCCACCTGGGACGATCCCCCTTATTATAAGAAACTCTTT	CATWDDPPYYKKLF	TRGV2	.	TRGJ1	15	-1	-1	23
5	3.3985630875265935E-5	TGTGCCACCTGGGACAGTGAGAATTATTATAAGAAACTCTTT	CATWDSENYYKKLF	TRGV7	.	TRGJ1	16	-1	-1	20
5	3.3985630875265935E-5	TGTGCCACCTGGGACAGCCCGAATTATTATAAGAAACTCTTT	CATWDSPNYYKKLF	TRGV3	.	TRGJ1	19	-1	-1	19
5	3.3985630875265935E-5	TGTGCCACCTGGGACAGGTTGGTTTATTATAAGAAACTCTTT	CATWDRLVYYKKLF	TRGV3	.	TRGJ1	17	-1	-1	23
5	3.3985630875265935E-5	TGTGCCACCTGGGACAGGCTATACTATTATAAGAAACTCTTT	CATWDRLYYYKKLF	TRGV7	.	TRGJ1	18	-1	-1	24
5	3.3985630875265935E-5	TGTGCCACCTGGGACAGGCCTCATTATTATAAGAAACTCTTT	CATWDRPHYYKKLF	TRGV3	.	TRGJ1	20	-1	-1	22
5	3.3985630875265935E-5	TGTGCCACCTGGGACAGGCCTAGGGATTATAAGAAACTCTTT	CATWDRPRDYKKLF	TRGV7	.	TRGJ1	20	-1	-1	25
5	3.3985630875265935E-5	TGTGCCACCTGGGACAGGCCCTCATATTATAAGAAACTCTTT	CATWDRPSYYKKLF	TRGV7	.	TRGJ1	19	-1	-1	24
5	3.3985630875265935E-5	TGTGCCACCTGGGACAGGCCGAGCTATTATAAGAAACTCTTT	CATWDRPSYYKKLF	TRGV3	.	TRGJ1	19	-1	-1	24
5	3.3985630875265935E-5	TGTGCCACCTGGGACAGGCCAATTTATTATAAGAAACTCTTT	CATWDRPIYYKKLF	TRGV3	.	TRGJ1	19	-1	-1	23
5	3.3985630875265935E-5	TGTGCCACCTGGGACAGGCGTCGTAATTATAAGAAACTCTTT	CATWDRRRNYKKLF	TRGV3	.	TRGJ1	18	-1	-1	25
5	3.3985630875265935E-5	TGTGCCACCTGGGACAGGCGGGGAGATTATAAGAAACTCTTT	CATWDRRGDYKKLF	TRGV3	.	TRGJ1	18	-1	-1	25
5	3.3985630875265935E-5	TGTGCCACCTGGGACAGGCAATCTTATTATAAGAAACTCTTT	CATWDRQSYYKKLF	TRGV3	.	TRGJ1	18	-1	-1	23
5	3.3985630875265935E-5	TGTGCCACCTGGGACAAGGGGCTTTATTATAAGAAACTCTTT	CATWDKGLYYKKLF	TRGV7	.	TRGJ1	15	-1	-1	23
5	3.3985630875265935E-5	TGTGCCACCTGGGAGTCTAGTAGTGATTGGATCAAGACGTTT	CATWESSSDWIKTF	TRGV2	.	TRGJP2	13	-1	-1	17
5	3.3985630875265935E-5	TGTGCTGCGTGGGATTTCCCTGGTTGGTTCAAGATATTT	CAAWDFPGWFKIF	TRGV10	.	TRGJP1	15	-1	-1	8
5	3.3985630875265935E-5	TGTGCCTGCTGGATTAGGCACTATTATAAGAAACTCTTT	CACWIRHYYKKLF	TRGV11	.	TRGJ1	20	-1	-1	21
5	3.3985630875265935E-5	TGTGCCTGCTGGACCAGGTCGGATTATAAGAAACTCTTT	CACWTRSDYKKLF	TRGV11	.	TRGJ1	12	-1	-1	22
5	3.3985630875265935E-5	TGTGCCCCTGGTCGGGATTGCTATTATAAGAAACTCTTT	CAPGRDCYYKKLF	TRGV4	.	TRGJ1	10	-1	-1	21
5	3.3985630875265935E-5	TGTGCCACCTGGTCCCTGAATTATTATAAGAAACTCTTT	CATWSLNYYKKLF	TRGV8	.	TRGJ1	11	-1	-1	17
5	3.3985630875265935E-5	TGTGCCACCTGGGGCCCGAATTATTATAAGAAACTCTTT	CATWGPNYYKKLF	TRGV4	.	TRGJ1	12	-1	-1	16
5	3.3985630875265935E-5	TGTGCCACCTGGGATTGCCATTATTATAAGAAACTCTTT	CATWDCHYYKKLF	TRGV4	.	TRGJ1	14	-1	-1	19
5	3.3985630875265935E-5	TGTGCCACCTGGGATCCTAATTATTATAAGAAACTCTTT	CATWDPNYYKKLF	TRGV4	.	TRGJ1	14	-1	-1	18
5	3.3985630875265935E-5	TGTGCCACCTGGGATCAGAATTATTATAAGAAACTCTTT	CATWDQNYYKKLF	TRGV4	.	TRGJ1	14	-1	-1	17
5	3.3985630875265935E-5	TGTGCCACCTGGGATCAAAGGGAGGATAAGAAACTCTTT	CATWDQREDKKLF	TRGV4	.	TRGJ1	14	-1	-1	25
5	3.3985630875265935E-5	TGTGCCACCTGGGATGTGAATTATTATAAGAAACTCTTT	CATWDVNYYKKLF	TRGV4	.	TRGJ1	15	-1	-1	17
5	3.3985630875265935E-5	TGTGCCACCTGGGATGGTACTTATTATAAGAAACTCTTT	CATWDGTYYKKLF	TRGV4	.	TRGJ1	16	-1	-1	20
5	3.3985630875265935E-5	TGTGCCACCTGGGATGGCTATTATTATAAGAAACTCTTT	CATWDGYYYKKLF	TRGV4	.	TRGJ1	16	-1	-1	19
5	3.3985630875265935E-5	TGTGCCACCTGGGATGGCGATTATTATAAGAAACTCTTT	CATWDGDYYKKLF	TRGV4	.	TRGJ1	16	-1	-1	19
5	3.3985630875265935E-5	TGTGCCACCTGGGATGGCGATGATTATAAGAAACTCTTT	CATWDGDDYKKLF	TRGV8	.	TRGJ1	17	-1	-1	19
5	3.3985630875265935E-5	TGTGCCACCTGGGATGGGCTGGGTTATAAGAAACTCTTT	CATWDGLGYKKLF	TRGV4	.	TRGJ1	18	-1	-1	23
5	3.3985630875265935E-5	TGTGCCACCTGGGATGGGCCGGATTATAAGAAACTCTTT	CATWDGPDYKKLF	TRGV4	.	TRGJ1	19	-1	-1	22
5	3.3985630875265935E-5	TGTGCCACCTGGGATGGGCGTGACTATAAGAAACTCTTT	CATWDGRDYKKLF	TRGV4	.	TRGJ1	18	-1	-1	24
5	3.3985630875265935E-5	TGTGCCACCTGGGATGGGCGGAGGTATAAGAAACTCTTT	CATWDGRRYKKLF	TRGV4	.	TRGJ1	18	-1	-1	24
5	3.3985630875265935E-5	TGTGCCACCTGGGATGAGAATTATTATAAGAAACTCTTT	CATWDENYYKKLF	TRGV4	.	TRGJ1	15	-1	-1	17
5	3.3985630875265935E-5	TGTGCCACCTGGGATATTTCCGCGATCGGGAAACTCTTT	CATWDISAIGKLF	TRGV8	.	TRGJ1	15	-1	-1	29
5	3.3985630875265935E-5	TGTGCCACCTGGGATACCCGTCGTTATAAGAAACTCTTT	CATWDTRRYKKLF	TRGV8	.	TRGJ1	15	-1	-1	23
5	3.3985630875265935E-5	TGTGCCACCTGGGATAGCCTCTATTATAAGAAACTCTTT	CATWDSLYYKKLF	TRGV8	.	TRGJ1	23	-1	-1	21
5	3.3985630875265935E-5	TGTGCCACCTGGGATAGCAGATTGAGAAAGAAACTCTTT	CATWDSRLRKKLF	TRGV8	.	TRGJ1	16	-1	-1	27
5	3.3985630875265935E-5	TGTGCCACCTGGGATAGGAATTATTATAAGAAACTCTTT	CATWDRNYYKKLF	TRGV8	.	TRGJ1	17	-1	-1	17
5	3.3985630875265935E-5	TGTGCCACCTGGGATAGACTAAATTATAAGAAACTCTTT	CATWDRLNYKKLF	TRGV4	.	TRGJ1	14	-1	-1	22
5	3.3985630875265935E-5	TGTGCCACCTGGGACTCCTATTATTATAAGAAACTCTTT	CATWDSYYYKKLF	TRGV2	.	TRGJ1	14	-1	-1	19
5	3.3985630875265935E-5	TGTGCCACCTGGGACTCGAATTATTATAAGAAACTCTTT	CATWDSNYYKKLF	TRGV8	.	TRGJ1	13	-1	-1	15
5	3.3985630875265935E-5	TGTGCCACCTGGGACTGGGGGGATTATAAGAAACTCTTT	CATWDWGDYKKLF	TRGV8	.	TRGJ2	13	-1	-1	22
5	3.3985630875265935E-5	TGTGCCACCTGGGACCTTGAGTTGGATAAGAAACTCTTT	CATWDLELDKKLF	TRGV2	.	TRGJ1	14	-1	-1	25
5	3.3985630875265935E-5	TGTGCCACCTGGGACGCCCTTTATTATAAGAAACTCTTT	CATWDALYYKKLF	TRGV2	.	TRGJ1	15	-1	-1	20
5	3.3985630875265935E-5	TGTGCCACCTGGGACGGGCTCGGTTATAAGAAACTCTTT	CATWDGLGYKKLF	TRGV2	.	TRGJ1	21	-1	-1	23
5	3.3985630875265935E-5	TGTGCCACCTGGGACGGGCTCGATTATAAGAAACTCTTT	CATWDGLDYKKLF	TRGV2	.	TRGJ1	21	-1	-1	22
5	3.3985630875265935E-5	TGTGCCACCTGGGACGGGCCTGGTTATAAGAAACTCTTT	CATWDGPGYKKLF	TRGV2	.	TRGJ1	19	-1	-1	23
5	3.3985630875265935E-5	TGTGCCACCTGGGACGGGCCTACATATAAGAAACTCTTT	CATWDGPTYKKLF	TRGV2	.	TRGJ1	19	-1	-1	24
5	3.3985630875265935E-5	TGTGCCACCTGGGACGGGCCCCCAGGTAGGAAACTCTTT	CATWDGPPGRKLF	TRGV2	.	TRGJ1	20	-1	-1	26
5	3.3985630875265935E-5	TGTGCCACCTGGGACGGGCCGTGGGATAAGAAACTCTTT	CATWDGPWDKKLF	TRGV2	.	TRGJ1	19	-1	-1	25
5	3.3985630875265935E-5	TGTGCCACCTGGGACGGGCGTCGGTATAAGAAACTCTTT	CATWDGRRYKKLF	TRGV2	.	TRGJ1	18	-1	-1	24
5	3.3985630875265935E-5	TGTGCCACCTGGGACGGGCGAATAAAGACGAAACTCTTT	CATWDGRIKTKLF	TRGV2	.	TRGJ1	18	-1	-1	29
5	3.3985630875265935E-5	TGTGCCACCTGGGACGGGCATACTAATAAGAAACTCTTT	CATWDGHTNKKLF	TRGV2	.	TRGJ1	18	-1	-1	25
5	3.3985630875265935E-5	TGTGCCACCTGGGACGGGGGGCCGTATAAGAAACTCTTT	CATWDGGPYKKLF	TRGV2	.	TRGJ1	17	-1	-1	24
5	3.3985630875265935E-5	TGTGCCACCTGGGACGGGGGGGGGTATAAGAAACTCTTT	CATWDGGGYKKLF	TRGV2	.	TRGJ1	17	-1	-1	24
5	3.3985630875265935E-5	TGTGCCACCTGGGACGGGACCGATTATAAGAAACTCTTT	CATWDGTDYKKLF	TRGV2	.	TRGJ2	21	-1	-1	22
5	3.3985630875265935E-5	TGTGCCACCTGGGACGGATTAGATTATAAGAAACTCTTT	CATWDGLDYKKLF	TRGV2	.	TRGJ1	16	-1	-1	22
5	3.3985630875265935E-5	TGTGCCACCTGGGACAGGCTTATCTATAAGAAACTCTTT	CATWDRLIYKKLF	TRGV7	.	TRGJ1	18	-1	-1	19
5	3.3985630875265935E-5	TGTGCCACCTGGGACAGGCTCTATTATAAGAAACTCTTT	CATWDRLYYKKLF	TRGV7	.	TRGJ1	18	-1	-1	21
5	3.3985630875265935E-5	TGTGCCACCTGGGACAGGCTCGGATATAAGAAACTCTTT	CATWDRLGYKKLF	TRGV3	.	TRGJ1	18	-1	-1	24
5	3.3985630875265935E-5	TGTGCCACCTGGGACAGGCCGCGTTATAAGAAACTCTTT	CATWDRPRYKKLF	TRGV7	.	TRGJ1	19	-1	-1	23
5	3.3985630875265935E-5	TGTGCCACCTGGGACAGGCCGAATTATAAGAAACTCTTT	CATWDRPNYKKLF	TRGV3	.	TRGJ1	19	-1	-1	22
5	3.3985630875265935E-5	TGTGCCACCTGGGACAGGCCATTTTATAAGAAACTCTTT	CATWDRPFYKKLF	TRGV7	.	TRGJ1	19	-1	-1	20
5	3.3985630875265935E-5	TGTGCCACCTGGGACAGGCGGGCTTATAAGAAACTCTTT	CATWDRRAYKKLF	TRGV7	.	TRGJ1	18	-1	-1	23
5	3.3985630875265935E-5	TGTGCCACCTGGGACAGGCAGGCTTATAAGAAACTCTTT	CATWDRQAYKKLF	TRGV5	.	TRGJ1	18	-1	-1	23
5	3.3985630875265935E-5	TGTGCCACCTGGGACAGGCAAGGTTATAAGAAACTCTTT	CATWDRQGYKKLF	TRGV3	.	TRGJ1	18	-1	-1	23
5	3.3985630875265935E-5	TGTGCCACCTGGGACAAGAATTATTATAAGAAACTCTTT	CATWDKNYYKKLF	TRGV3	.	TRGJ1	15	-1	-1	17
5	3.3985630875265935E-5	TGTGCCACCTGGGAGGTTTTTTATTATAAGAAACTCTTT	CATWEVFYYKKLF	TRGV4	.	TRGJ1	13	-1	-1	20
5	3.3985630875265935E-5	TGTGCCACCTGGACTTCGAATTATTATAAGAAACTCTTT	CATWTSNYYKKLF	TRGV8	.	TRGJ1	11	-1	-1	14
5	3.3985630875265935E-5	TGTGCTGCGTGGGGGCATTATCATAAGAAACTCTTT	CAAWGHYHKKLF	TRGV10	.	TRGJ1	12	-1	-1	16
5	3.3985630875265935E-5	TGTGCTGCGTGGAGTAGTGATTGGATCAAGACGTTT	CAAWSSDWIKTF	TRGV10	.	TRGJP2	11	-1	-1	12
5	3.3985630875265935E-5	TGTGCCTTGTGGGAGGGGCCTATTAAGAAGCTCTTT	CALWEGPIKKLF	TRGV9	.	TRGJ1	18	-1	-1	23
5	3.3985630875265935E-5	TGTGCCGTACATTCGAATTATTATAAGAAACTCTTT	CAVHSNYYKKLF	TRGV2	.	TRGJ1	5	-1	-1	10
5	3.3985630875265935E-5	TGTGCCACTAACATGAATTATTATAAGAAACTCTTT	CATNMNYYKKLF	TRGV7	.	TRGJ1	7	-1	-1	14
5	3.3985630875265935E-5	TGTGCCACCTGCCCGAATTATTATAAGAAACTCTTT	CATCPNYYKKLF	TRGV4	.	TRGJ1	10	-1	-1	13
5	3.3985630875265935E-5	TGTGCCACCTGGTTGGGGGGGTATAAGAAACTCTTT	CATWLGGYKKLF	TRGV3	.	TRGJ1	11	-1	-1	21
5	3.3985630875265935E-5	TGTGCCACCTGGTCTCCTTATTATAAGAAACTCTTT	CATWSPYYKKLF	TRGV8	.	TRGJ1	11	-1	-1	17
5	3.3985630875265935E-5	TGTGCCACCTGGTCCCCTTATTATAAGAAACTCTTT	CATWSPYYKKLF	TRGV3	.	TRGJ1	11	-1	-1	17
5	3.3985630875265935E-5	TGTGCCACCTGGCAGGATTATTATAAGAAACTCTTT	CATWQDYYKKLF	TRGV2	.	TRGJ1	11	-1	-1	16
5	3.3985630875265935E-5	TGTGCCACCTGGGTTACTTATTATAAGAAACTCTTT	CATWVTYYKKLF	TRGV8	.	TRGJ1	15	-1	-1	17
5	3.3985630875265935E-5	TGTGCCACCTGGGTCGATTATTATAAGAAACTCTTT	CATWVDYYKKLF	TRGV8	.	TRGJ1	12	-1	-1	13
5	3.3985630875265935E-5	TGTGCCACCTGGGTGGATTATTATAAGAAACTCTTT	CATWVDYYKKLF	TRGV4	.	TRGJ1	15	-1	-1	16
5	3.3985630875265935E-5	TGTGCCACCTGGGGTAATACCCCCGAGAAACTCTTT	CATWGNTPEKLF	TRGV8	.	TRGJ1	15	-1	-1	25
5	3.3985630875265935E-5	TGTGCCACCTGGGGCCTGGGCTATAAGAAACTCTTT	CATWGLGYKKLF	TRGV4	.	TRGJ1	12	-1	-1	21
5	3.3985630875265935E-5	TGTGCCACCTGGGGCGTGCGTTATAAGAAACTCTTT	CATWGVRYKKLF	TRGV2	.	TRGJ1	18	-1	-1	20
5	3.3985630875265935E-5	TGTGCCACCTGGGATCCCGATTATAAGAAACTCTTT	CATWDPDYKKLF	TRGV4	.	TRGJ1	14	-1	-1	19
5	3.3985630875265935E-5	TGTGCCACCTGGGATCCACCTCTTAAGAAACTCTTT	CATWDPPLKKLF	TRGV4	.	TRGJ1	14	-1	-1	23
5	3.3985630875265935E-5	TGTGCCACCTGGGATCGGAGTAAGGAGAAACTCTTT	CATWDRSKEKLF	TRGV4	.	TRGJ1	17	-1	-1	25
5	3.3985630875265935E-5	TGTGCCACCTGGGATGCGGGTTATAAGAAACTCTTT	CATWDAGYKKLF	TRGV4	.	TRGJ1	15	-1	-1	20
5	3.3985630875265935E-5	TGTGCCACCTGGGATGGGCTTTATAAGAAACTCTTT	CATWDGLYKKLF	TRGV4	.	TRGJ1	18	-1	-1	20
5	3.3985630875265935E-5	TGTGCCACCTGGGATGGGCCTAATAAGAAACTCTTT	CATWDGPNKKLF	TRGV4	.	TRGJ1	19	-1	-1	22
5	3.3985630875265935E-5	TGTGCCACCTGGGATGGGCGTAGGGAGAAACTCTTT	CATWDGRREKLF	TRGV4	.	TRGJ1	18	-1	-1	25
5	3.3985630875265935E-5	TGTGCCACCTGGGATAGCTATTATAAGAAACTCTTT	CATWDSYYKKLF	TRGV8	.	TRGJ1	16	-1	-1	18
5	3.3985630875265935E-5	TGTGCCACCTGGGATAGGCCCCCCAAGAAACTCTTT	CATWDRPPKKLF	TRGV8	.	TRGJ1	19	-1	-1	24
5	3.3985630875265935E-5	TGTGCCACCTGGGACTCGGGTTATAAGAAACTCTTT	CATWDSGYKKLF	TRGV2	.	TRGJ1	14	-1	-1	20
5	3.3985630875265935E-5	TGTGCCACCTGGGACCTGTCCTATAAGAAACTCTTT	CATWDLSYKKLF	TRGV4	.	TRGJ1	13	-1	-1	21
5	3.3985630875265935E-5	TGTGCCACCTGGGACCCTTTCTATAAGAAACTCTTT	CATWDPFYKKLF	TRGV5	.	TRGJ1	14	-1	-1	21
5	3.3985630875265935E-5	TGTGCCACCTGGGACGCCGTCACTAAGAAACTCTTT	CATWDAVTKKLF	TRGV3	.	TRGJ1	14	-1	-1	23
5	3.3985630875265935E-5	TGTGCCACCTGGGACGGGTGCCATAAGAAACTCTTT	CATWDGCHKKLF	TRGV2	.	TRGJ1	17	-1	-1	22
5	3.3985630875265935E-5	TGTGCCACCTGGGACGGGCCGGGGGAGAAACTCTTT	CATWDGPGEKLF	TRGV2	.	TRGJ1	19	-1	-1	25
5	3.3985630875265935E-5	TGTGCCACCTGGGACGGGCCGAAGAAGAAACTCTTT	CATWDGPKKKLF	TRGV2	.	TRGJ1	19	-1	-1	24
5	3.3985630875265935E-5	TGTGCCACCTGGGACGGGCCATCGGAGAAACTCTTT	CATWDGPSEKLF	TRGV2	.	TRGJ1	19	-1	-1	25
5	3.3985630875265935E-5	TGTGCCACCTGGGACGGGCGGGGTAAGAAACTCTTT	CATWDGRGKKLF	TRGV2	.	TRGJ1	18	-1	-1	23
5	3.3985630875265935E-5	TGTGCCACCTGGGACAGTCCTCGGGAGAAACTCTTT	CATWDSPREKLF	TRGV3	.	TRGJ1	20	-1	-1	25
5	3.3985630875265935E-5	TGTGCCACCTGGGACAGTCCCCGGGAGAAACTCTTT	CATWDSPREKLF	TRGV3	.	TRGJ1	19	-1	-1	25
5	3.3985630875265935E-5	TGTGCCACCTGGGACAGGCTCAGCGGGAAACTCTTT	CATWDRLSGKLF	TRGV3	.	TRGJ1	18	-1	-1	26
5	3.3985630875265935E-5	TGTGCCACCTGGGACAGGCCTTGGGGGAAACTCTTT	CATWDRPWGKLF	TRGV5	.	TRGJ1	20	-1	-1	26
5	3.3985630875265935E-5	TGTGCCACCTGGGACAGGCCCCCTAAGAAACTCTTT	CATWDRPPKKLF	TRGV7	.	TRGJ1	19	-1	-1	23
5	3.3985630875265935E-5	TGTGCCACCTGGGACAGAACCAATAAGAAACTCTTT	CATWDRTNKKLF	TRGV5	.	TRGJ1	16	-1	-1	22
5	3.3985630875265935E-5	TGTGCCACCTGGGAGCTCTATTATAAGAAACTCTTT	CATWELYYKKLF	TRGV8	.	TRGJ1	13	-1	-1	18
5	3.3985630875265935E-5	TGTGCCACCTGGGAGCAATATTATAAGAAACTCTTT	CATWEQYYKKLF	TRGV4	.	TRGJ1	13	-1	-1	18
5	3.3985630875265935E-5	TGTGCCACCTGGGAGGGTTATTATAAGAAACTCTTT	CATWEGYYKKLF	TRGV4	.	TRGJ1	16	-1	-1	17
5	3.3985630875265935E-5	TGTGCCACCTGGATCTATTATTATAAGAAACTCTTT	CATWIYYYKKLF	TRGV5	.	TRGJ1	11	-1	-1	16
5	3.3985630875265935E-5	TGTGCCACCTGGACAACTTATTATAAGAAACTCTTT	CATWTTYYKKLF	TRGV4	.	TRGJ1	11	-1	-1	17
5	3.3985630875265935E-5	TGTGCCACCTGGAGTAGTGATTGGATCAAGACGTTT	CATWSSDWIKTF	TRGV2	.	TRGJP2	11	-1	-1	12
5	3.3985630875265935E-5	TGTGCCACCTGGAAGGGTTATTATAAGAAACTCTTT	CATWKGYYKKLF	TRGV8	.	TRGJ1	11	-1	-1	17
5	3.3985630875265935E-5	TGTGCCACCAAGGGGGTTTATTATAAGAAACTCTTT	CATKGVYYKKLF	TRGV8	.	TRGJ1	8	-1	-1	17
[truncated: 2,502 more rows]
