# Supplementary material for: Dissection of the Human T-Cell Receptor γ Gene Repertoire in the Brain and Peripheral Blood Identifies Age- and Alzheimer's Disease-Associated Clonotype Profiles
Source: Front Immunol. 2020 Jan 29;11:12. doi: 10.3389/fimmu.2020.00012 (PMC7025544; doi:10.3389/fimmu.2020.00012)
Supplement: Supplementary file 5 [file Data_Sheet_2.zip › repertoires_corrected_and_decontaminated/PN274.txt]

count	freq	cdr3nt	cdr3aa	v	d	j	VEnd	DStart	DEnd	JStart
6546	0.038587824733699205	TGTGCCTTGTGGGAGGTGCAAAAAGAGTTGGGCAAAAAAATCAAGGTATTT	CALWEVQKELGKKIKVF	TRGV9	.	TRGJP	19	-1	-1	22
3299	0.019447179009543795	TGTGCCTTGTGGGAGGTGCAAGAGTTGGGCAAAAAAATCAAGGTATTT	CALWEVQELGKKIKVF	TRGV9	.	TRGJP	19	-1	-1	17
2464	0.014524961830711098	TGTGCCTTGTGGGAGGTGCGGGAGTTGGGCAAAAAAATCAAGGTATTT	CALWEVRELGKKIKVF	TRGV9	.	TRGJP	18	-1	-1	21
2106	0.012414598058229535	TGTGCCTTGTGGGAGGTGCAGGAGTTGGGCAAAAAAATCAAGGTATTT	CALWEVQELGKKIKVF	TRGV9	.	TRGJP	19	-1	-1	17
2050	0.012084485289349738	TGTGCCTTGTGGGAGGTGCACGAGTTGGGCAAAAAAATCAAGGTATTT	CALWEVHELGKKIKVF	TRGV9	.	TRGJP	20	-1	-1	17
1810	0.01066971627986489	TGTGCCACCTGGGATAACCTGCTTTCGAATTATTATAAGAAACTCTTT	CATWDNLLSNYYKKLF	TRGV8	.	TRGJ2	15	-1	-1	23
1717	0.010121493288689512	TGTGCCTTGTGGGAGAGTATGCAAGAGTTGGGCAAAAAAATCAAGGTATTT	CALWESMQELGKKIKVF	TRGV9	.	TRGJP	14	-1	-1	20
1571	0.009260842141252897	TGTGCCTTGTGGGACCTTGGGGAGTTGGGCAAAAAAATCAAGGTATTT	CALWDLGELGKKIKVF	TRGV9	.	TRGJP	13	-1	-1	21
1505	0.008871780663644562	TGTGCCTTGTGGGAGGTAAGGCAAGAGTTGGGCAAAAAAATCAAGGTATTT	CALWEVRQELGKKIKVF	TRGV9	.	TRGJP	16	-1	-1	19
1321	0.0077871244230395134	TGTGCTGCGTGGGATTATTATAAGAAACTCTTT	CAAWDYYKKLF	TRGV10	.	TRGJ2	16	-1	-1	13
1309	0.007716385972565271	TGTGCCTTGTGGGGTCAAGAGTTGGGCAAAAAAATCAAGGTATTT	CALWGQELGKKIKVF	TRGV9	.	TRGJP	12	-1	-1	11
1110	0.0065433066688674185	TGTGCCTTGTGGGAGGTGCGGGGGGAGTTGGGCAAAAAAATCAAGGTATTT	CALWEVRGELGKKIKVF	TRGV9	.	TRGJP	18	-1	-1	24
1071	0.006313406704826131	TGTGCCTTGTGGGAGGCCCGAGGGGTGGGCAAAAAAATCAAGGTATTT	CALWEARGVGKKIKVF	TRGV9	.	TRGJP	15	-1	-1	25
1068	0.00629572209220757	TGTGCCTTGTGGGAGGTGAAAGAGTTGGGCAAAAAAATCAAGGTATTT	CALWEVKELGKKIKVF	TRGV9	.	TRGJP	17	-1	-1	19
909	0.005358437623423859	TGTGCCACCTGGGACATGGCTTATAAGAAACTCTTT	CATWDMAYKKLF	TRGV2	.	TRGJ2	14	-1	-1	20
873	0.0051462222720011315	TGTGCCTTGTGGGAGCAAGAGTTGGGCAAAAAAATCAAGGTATTT	CALWEQELGKKIKVF	TRGV9	.	TRGJP	14	-1	-1	14
814	0.004798424890502774	TGTGCCTTGTGGGAGAGTAAAGAGTTGGGCAAAAAAATCAAGGTATTT	CALWESKELGKKIKVF	TRGV9	.	TRGJP	14	-1	-1	19
772	0.004550840313842925	TGTGCCTTGTGGGAGGTACAAGAGTTGGGCAAAAAAATCAAGGTATTT	CALWEVQELGKKIKVF	TRGV9	.	TRGJP	19	-1	-1	18
749	0.004415258283767294	TGTGCCTTGTGGGAGGTGATACAAGAGTTGGGCAAAAAAATCAAGGTATTT	CALWEVIQELGKKIKVF	TRGV9	.	TRGJP	17	-1	-1	21
715	0.004214832674090274	TGTGCCTTGTGGGATGAAGAGTTGGGCAAAAAAATCAAGGTATTT	CALWDEELGKKIKVF	TRGV9	.	TRGJP	13	-1	-1	16
714	0.004208937803217421	TGTGCCACCTGGGACAGGCCTTATAAGAAACTCTTT	CATWDRPYKKLF	TRGV3	.	TRGJ2	20	-1	-1	20
614	0.0036194507159320677	TGTGCCTTGTGGGTGGTTGAGTTGGGCAAAAAAATCAAGGTATTT	CALWVVELGKKIKVF	TRGV9	.	TRGJP	16	-1	-1	18
608	0.0035840814906949463	TGTGCCTTGTGGGGAGATTATTATAAGAAACTCTTT	CALWGDYYKKLF	TRGV9	.	TRGJ2	12	-1	-1	16
576	0.003395445622763633	TGTGCCTTGTGGGAGGAAGAGTTGGGCAAAAAAATCAAGGTATTT	CALWEEELGKKIKVF	TRGV9	.	TRGJP	15	-1	-1	16
571	0.003365971268399366	TGTGCCTTGTGGGAGTTTCAAGAGTTGGGCAAAAAAATCAAGGTATTT	CALWEFQELGKKIKVF	TRGV9	.	TRGJP	14	-1	-1	18
540	0.0031832302713409063	TGTGCCTTGTGGGAGGTGCGCGAGTTGGGCAAAAAAATCAAGGTATTT	CALWEVRELGKKIKVF	TRGV9	.	TRGJP	18	-1	-1	21
540	0.0031832302713409063	TGTGCCTTGTGGGAGGCGTATTATTATAAGAAACTCTTT	CALWEAYYYKKLF	TRGV9	.	TRGJ1	15	-1	-1	16
531	0.0031301764334852244	TGTGCCTTGTGGGAGGTGGGAGAGTTGGGCAAAAAAATCAAGGTATTT	CALWEVGELGKKIKVF	TRGV9	.	TRGJP	17	-1	-1	20
527	0.0031065969499938103	TGTGCTGCGTGGGTAGAAAAGAAACTCTTT	CAAWVEKKLF	TRGV10	.	TRGJ2	12	-1	-1	18
487	0.0028708021150796693	TGTGCTGCGTGGGTGCATTATAAGAAACTCTTT	CAAWVHYKKLF	TRGV10	.	TRGJ2	12	-1	-1	16
461	0.0027175354723854776	TGTGCCACCTGGGATAGTGATTGGATCAAGACGTTT	CATWDSDWIKTF	TRGV8	.	TRGJP2	16	-1	-1	14
445	0.002623217538419821	TGTGCCTTGTGGGGGCAAGAGTTGGGCAAAAAAATCAAGGTATTT	CALWGQELGKKIKVF	TRGV9	.	TRGJP	12	-1	-1	12
419	0.002469950895725629	TGTGCCTTGTGGGAGGTTTTAGAGTTGGGCAAAAAAATCAAGGTATTT	CALWEVLELGKKIKVF	TRGV9	.	TRGJP	16	-1	-1	20
400	0.002357948349141412	TGTGCCACCTGGGACGGGCCGTTTTATAAGAAACTCTTT	CATWDGPFYKKLF	TRGV2	.	TRGJ2	19	-1	-1	23
393	0.0023166842530314372	TGTGCCACCTGGGTCCGTTATTATAAGAAACTCTTT	CATWVRYYKKLF	TRGV4	.	TRGJ2	12	-1	-1	17
392	0.002310789382158584	TGTGCCTTGTGGGAGGTTATGCAAGAGTTGGGCAAAAAAATCAAGGTATTT	CALWEVMQELGKKIKVF	TRGV9	.	TRGJP	16	-1	-1	20
390	0.0022989996404128767	TGTGCCTTCTATAGGCTCTTT	CAFYRLF	TRGV9	.	TRGJ1	7	-1	-1	15
384	0.0022636304151757557	TGTGCCTTGTGGGAGGCCCAGCAAGAGTTGGGCAAAAAAATCAAGGTATTT	CALWEAQQELGKKIKVF	TRGV9	.	TRGJP	15	-1	-1	20
379	0.002234156060811488	TGTGCCACCTGGGACAGGCCCTTGAATTATTATAAGAAACTCTTT	CATWDRPLNYYKKLF	TRGV5	.	TRGJ1	19	-1	-1	23
377	0.0022223663190657807	TGTGCCTTGTGGGAGGTCGGGTTGGGCAAAAAAATCAAGGTATTT	CALWEVGLGKKIKVF	TRGV9	.	TRGJP	16	-1	-1	20
376	0.0022164714481929275	TGTGCTGCGTATTGGGCACCTTATTATAAGAAACTCTTT	CAAYWAPYYKKLF	TRGV10	.	TRGJ2	9	-1	-1	20
375	0.002210576577320074	TGTGCCTTGTGGGAGGTTCCAGAGTTGGGCAAAAAAATCAAGGTATTT	CALWEVPELGKKIKVF	TRGV9	.	TRGJP	16	-1	-1	20
372	0.0021928919647015133	TGTGCTGCGTGGGATTATAGCAATAAGAAACTCTTT	CAAWDYSNKKLF	TRGV10	.	TRGJ2	16	-1	-1	22
367	0.0021634176103372455	TGTGCTGCGTGGGATTATAGTGATTGGATCAAGACGTTT	CAAWDYSDWIKTF	TRGV10	.	TRGJP2	16	-1	-1	17
365	0.0021516278685915387	TGTGCCTTGTGGGAGGTGCGGGTGGAGTTGGGCAAAAAAATCAAGGTATTT	CALWEVRVELGKKIKVF	TRGV9	.	TRGJP	18	-1	-1	24
347	0.002045520192880175	TGTGCCTTGTGGGAGGTGGTTGAGTTGGGCAAAAAAATCAAGGTATTT	CALWEVVELGKKIKVF	TRGV9	.	TRGJP	17	-1	-1	21
345	0.002033730451134468	TGTGCCTTGTGGGAGGAACAAGAGTTGGGCAAAAAAATCAAGGTATTT	CALWEEQELGKKIKVF	TRGV9	.	TRGJP	15	-1	-1	18
338	0.0019924663550244933	TGTGCCTTGTGGGAGGTGGGCATGAAACTCTTT	CALWEVGMKLF	TRGV9	.	TRGJ2	17	-1	-1	23
327	0.0019276227754231043	TGTGCCTTGTGGGAGGTTCAAGAGTTGGGCAAAAAAATCAAGGTATTT	CALWEVQELGKKIKVF	TRGV9	.	TRGJP	19	-1	-1	18
326	0.001921727904550251	TGTGCCACCTGGGACAGCCGCTATAAGAAACTCTTT	CATWDSRYKKLF	TRGV7	.	TRGJ1	16	-1	-1	21
324	0.0019099381628045438	TGTGCCTTGTGGGAGGTGCAGGGAGGTCTGGGGTTGGGCAAAAAAATCAAGGTATTT	CALWEVQGGLGLGKKIKVF	TRGV9	.	TRGJP	19	-1	-1	32
324	0.0019099381628045438	TGTGCCACCTGGGACAGGGAATATTATAAGAAACTCTTT	CATWDREYYKKLF	TRGV3	.	TRGJ2	17	-1	-1	18
322	0.0018981484210588368	TGTGCCTTGTGGGAGGTGAGAGAGTTGGGCAAAAAAATCAAGGTATTT	CALWEVRELGKKIKVF	TRGV9	.	TRGJP	17	-1	-1	20
315	0.001856884324948862	TGTGCTGCGTGGGATACCACTGGTTGGTTCAAGATATTT	CAAWDTTGWFKIF	TRGV10	.	TRGJP1	14	-1	-1	13
291	0.0017154074240003773	TGTGCTGCGTGGGCCTCGAATTATTATAAGAAACTCTTT	CAAWASNYYKKLF	TRGV10	.	TRGJ2	12	-1	-1	15
281	0.001656458715271842	TGTGCCTTGTGGGAGTCCCCGATCTTGGGCAAAAAAATCAAGGTATTT	CALWESPILGKKIKVF	TRGV9	.	TRGJP	14	-1	-1	24
280	0.0016505638443989885	TGTGCCTTGTGGGAGGTTAATCAAGAGTTGGGCAAAAAAATCAAGGTATTT	CALWEVNQELGKKIKVF	TRGV9	.	TRGJP	16	-1	-1	21
280	0.0016505638443989885	TGTGCCTTGTGGGAGGTGCGAGAGTTGGGCAAAAAAATCAAGGTATTT	CALWEVRELGKKIKVF	TRGV9	.	TRGJP	18	-1	-1	17
279	0.0016446689735261349	TGTGCCTTGTGGGAGGTCGTCCGGGAGTTGGGCAAAAAAATCAAGGTATTT	CALWEVVRELGKKIKVF	TRGV9	.	TRGJP	16	-1	-1	24
279	0.0016446689735261349	TGTGCCTTGTGGGAGGTGGTGAAGGAGTTGGGCAAAAAAATCAAGGTATTT	CALWEVVKELGKKIKVF	TRGV9	.	TRGJP	17	-1	-1	24
279	0.0016446689735261349	TGTGCCTTGTGGGAGGGACAAGAGTTGGGCAAAAAAATCAAGGTATTT	CALWEGQELGKKIKVF	TRGV9	.	TRGJP	15	-1	-1	14
279	0.0016446689735261349	TGTGCCACCTGGGACAGGCTAGGGGATTATAAGAAACTCTTT	CATWDRLGDYKKLF	TRGV7	.	TRGJ1	18	-1	-1	25
274	0.0016151946191618673	TGTGCCTTGTGGGAGGTAAATGAGTTGGGCAAAAAAATCAAGGTATTT	CALWEVNELGKKIKVF	TRGV9	.	TRGJP	16	-1	-1	21
265	0.0015621407813061854	TGTGCCTTGTGGGAGGTTACTCAAGAGTTGGGCAAAAAAATCAAGGTATTT	CALWEVTQELGKKIKVF	TRGV9	.	TRGJP	16	-1	-1	21
253	0.0014914023308319432	TGTGCCTTGTGGGAGAACCGGCAAGAGTTGGGCAAAAAAATCAAGGTATTT	CALWENRQELGKKIKVF	TRGV9	.	TRGJP	14	-1	-1	19
251	0.0014796125890862361	TGTGCCTTGTGGGAGATCCTGAGGACCACTGGTTGGTTCAAGATATTT	CALWEILRTTGWFKIF	TRGV9	.	TRGJP1	14	-1	-1	24
251	0.0014796125890862361	TGTGCCTTGTGGAAAACAGAGTTGGGCAAAAAAATCAAGGTATTT	CALWKTELGKKIKVF	TRGV9	.	TRGJP	11	-1	-1	17
247	0.001456033105594822	TGTGCCACCTGGGACAGGCTTAGTAGTGATTGGATCAAGACGTTT	CATWDRLSSDWIKTF	TRGV3	.	TRGJP2	18	-1	-1	20
247	0.001456033105594822	TGTGCTGCGTGGATCTTGAATTATTATAAGAAACTCTTT	CAAWILNYYKKLF	TRGV10	.	TRGJ2	11	-1	-1	17
247	0.001456033105594822	TGTGCTGCGTGGGAAAATAAGAAACTCTTT	CAAWENKKLF	TRGV10	.	TRGJ1	13	-1	-1	16
242	0.0014265587512305542	TGTGCCTTGTGGGAGGTCCCAGAGTTGGGCAAAAAAATCAAGGTATTT	CALWEVPELGKKIKVF	TRGV9	.	TRGJP	16	-1	-1	20
233	0.0013735049133748725	TGTGCCTTGTGGGAGGTGCGATATAAGAAACTCTTT	CALWEVRYKKLF	TRGV9	.	TRGJ1	18	-1	-1	21
231	0.0013617151716291654	TGTGCCTTGTGGGAGGTGAGAGAAGAGTTGGGCAAAAAAATCAAGGTATTT	CALWEVREELGKKIKVF	TRGV9	.	TRGJP	17	-1	-1	22
229	0.0013499254298834583	TGTGCCACCTGGGATAAGAAACTCTTT	CATWDKKLF	TRGV8	.	TRGJ1	15	-1	-1	13
228	0.001344030559010605	TGTGCCTTGTGGGAGTTGCAAGAGTTGGGCAAAAAAATCAAGGTATTT	CALWELQELGKKIKVF	TRGV9	.	TRGJP	19	-1	-1	17
225	0.0013263459463920442	TGTGCCTTGTGGGAGGTGTGGGGAGGGCAACTGGGCAAAAAAATCAAGGTATTT	CALWEVWGGQLGKKIKVF	TRGV9	.	TRGJP	17	-1	-1	31
224	0.0013204510755191908	TGTGCCTTGTGGGAGGTGAAGAAACTCTTT	CALWEVKKLF	TRGV9	.	TRGJ2	17	-1	-1	18
220	0.0012968715920277766	TGTGCCTTGTGGGAGGCTTATTATAAGAAACTCTTT	CALWEAYYKKLF	TRGV9	.	TRGJ1	15	-1	-1	17
216	0.0012732921085363625	TGTGCCTTGTGGGAGGTGCCCGAACTCTTT	CALWEVPELF	TRGV9	.	TRGJ2	18	-1	-1	22
213	0.001255607495917802	TGTGCCTTGAGACTCTTT	CALRLF	TRGV9	.	TRGJ2	8	-1	-1	8
212	0.0012497126250449484	TGTGCCTTGTGGATTCAAGAGTTGGGCAAAAAAATCAAGGTATTT	CALWIQELGKKIKVF	TRGV9	.	TRGJP	11	-1	-1	15
211	0.001243817754172095	TGTGCCTTGTGGGAGGTGTACGAGTTGGGCAAAAAAATCAAGGTATTT	CALWEVYELGKKIKVF	TRGV9	.	TRGJP	20	-1	-1	21
210	0.0012379228832992413	TGTGCCACCTGGGTCCCGAATTATTATAAGAAACTCTTT	CATWVPNYYKKLF	TRGV4	.	TRGJ1	12	-1	-1	16
206	0.0012143433998078271	TGTGCTGCGTGGGATTATAAGAAACTCTTT	CAAWDYKKLF	TRGV10	.	TRGJ2	16	-1	-1	13
204	0.00120255365806212	TGTGCCTTGTGGGAGGTGTTGGAGTTGGGCAAAAAAATCAAGGTATTT	CALWEVLELGKKIKVF	TRGV9	.	TRGJP	17	-1	-1	21
203	0.0011966587871892666	TGTGCCTTGTGGGAGGTTCGGGAGTTGGGCAAAAAAATCAAGGTATTT	CALWEVRELGKKIKVF	TRGV9	.	TRGJP	16	-1	-1	21
198	0.0011671844328249989	TGTGCCTTGTGGGAGACAAAATATGAGTTGGGCAAAAAAATCAAGGTATTT	CALWETKYELGKKIKVF	TRGV9	.	TRGJP	14	-1	-1	24
195	0.0011494998202064384	TGTGCCTTGTGGGAAAGGCAAGAGTTGGGCAAAAAAATCAAGGTATTT	CALWERQELGKKIKVF	TRGV9	.	TRGJP	13	-1	-1	16
184	0.0010846562406050496	TGTGCCACCTGGGATTATAAGAAACTCTTT	CATWDYKKLF	TRGV8	.	TRGJ1	14	-1	-1	13
182	0.0010728664988593425	TGTGCCTTGTGGGAGGCCCAAGAGTTGGGCAAAAAAATCAAGGTATTT	CALWEAQELGKKIKVF	TRGV9	.	TRGJP	15	-1	-1	18
175	0.0010316024027493679	TGTGCCTTGTGGGAGGGTCAGGGGGAGTTGGGCAAAAAAATCAAGGTATTT	CALWEGQGELGKKIKVF	TRGV9	.	TRGJP	15	-1	-1	24
174	0.0010257075318765142	TGTGCCTTGTGGGAGGTGAATGAGTTGGGCAAAAAAATCAAGGTATTT	CALWEVNELGKKIKVF	TRGV9	.	TRGJP	17	-1	-1	21
173	0.0010198126610036608	TGTGCCACCTGGGATCCTTATTATAAGAAACTCTTT	CATWDPYYKKLF	TRGV8	.	TRGJ1	14	-1	-1	17
171	0.0010080229192579537	TGTGCCTTGTGGGAGCCCTTAGAGTTGGGCAAAAAAATCAAGGTATTT	CALWEPLELGKKIKVF	TRGV9	.	TRGJP	14	-1	-1	20
170	0.0010021280483851	TGTGCTGCGGCCCTTTATCATAAGAAACTCTTT	CAAALYHKKLF	TRGV10	.	TRGJ1	8	-1	-1	14
169	9.962331775122467E-4	TGTGCCTTGTGGGAGGGGAATTATTATAAGAAACTCTTT	CALWEGNYYKKLF	TRGV9	.	TRGJ1	15	-1	-1	17
164	9.66758823147979E-4	TGTGCCTTGTGGGAACACTTGCAAGAGTTGGGCAAAAAAATCAAGGTATTT	CALWEHLQELGKKIKVF	TRGV9	.	TRGJP	13	-1	-1	20
164	9.66758823147979E-4	TGTGCCTTGTGGACGCAAGAGTTGGGCAAAAAAATCAAGGTATTT	CALWTQELGKKIKVF	TRGV9	.	TRGJP	11	-1	-1	14
163	9.608639522751255E-4	TGTGCCTTGTGGGAGGTAAAAGAGTTGGGCAAAAAAATCAAGGTATTT	CALWEVKELGKKIKVF	TRGV9	.	TRGJP	16	-1	-1	19
160	9.431793396565649E-4	TGTGCCTTGTGGGAGGCCCTACAAGAGTTGGGCAAAAAAATCAAGGTATTT	CALWEALQELGKKIKVF	TRGV9	.	TRGJP	15	-1	-1	21
159	9.372844687837113E-4	TGTGCCTTGTGGGAGGTGCAGGGTTATAAGAAACTCTTT	CALWEVQGYKKLF	TRGV9	.	TRGJ1	19	-1	-1	23
159	9.372844687837113E-4	TGTGCTGCGTGGCCCTTAGTGGGGAAACTCTTT	CAAWPLVGKLF	TRGV10	.	TRGJ1	11	-1	-1	23
158	9.313895979108578E-4	TGTGCCACCTGGGACGGGCAGTTCGCTCATAAGAAACTCTTT	CATWDGQFAHKKLF	TRGV2	.	TRGJ1	18	-1	-1	28
158	9.313895979108578E-4	TGTGCCTTGTGGGATGATAAGAAACTCTTT	CALWDDKKLF	TRGV9	.	TRGJ1	13	-1	-1	13
156	9.195998561651507E-4	TGTGCCTTGTGGGGGGCTGGGGAGTTGGGCAAAAAAATCAAGGTATTT	CALWGAGELGKKIKVF	TRGV9	.	TRGJP	15	-1	-1	21
152	8.960203726737366E-4	TGTGCCTTGTGGTGTCTCTTT	CALWCLF	TRGV9	.	TRGJ2	11	-1	-1	15
150	8.842306309280295E-4	TGTGCCTTGTGGGAGGTCTCACAAGAGTTGGGCAAAAAAATCAAGGTATTT	CALWEVSQELGKKIKVF	TRGV9	.	TRGJP	16	-1	-1	21
150	8.842306309280295E-4	TGTGCCTTGTGGGAGGTGCTCTATAAGAAACTCTTT	CALWEVLYKKLF	TRGV9	.	TRGJ1	18	-1	-1	21
148	8.724408891823224E-4	TGTGCCTTGTGGGAAATACAAGAGTTGGGCAAAAAAATCAAGGTATTT	CALWEIQELGKKIKVF	TRGV9	.	TRGJP	13	-1	-1	18
147	8.665460183094689E-4	TGTGCCTTGTGGGAAGAGCAAGAGTTGGGCAAAAAAATCAAGGTATTT	CALWEEQELGKKIKVF	TRGV9	.	TRGJP	19	-1	-1	17
147	8.665460183094689E-4	TGTGCCTTGTGGGAGGTGTGGGAGAAACTCTTT	CALWEVWEKLF	TRGV9	.	TRGJ2	17	-1	-1	22
146	8.606511474366154E-4	TGTGCCTTGTGGGAGACCATAGGGGTGGGCAAAAAAATCAAGGTATTT	CALWETIGVGKKIKVF	TRGV9	.	TRGJP	14	-1	-1	25
146	8.606511474366154E-4	TGTGCCTTGTGGGAGGTGCATTATAAGAAACTCTTT	CALWEVHYKKLF	TRGV9	.	TRGJ1	19	-1	-1	19
143	8.429665348180548E-4	TGTGCCTTGTGGGAGGTATTCTTGGCGACAAGGGAGTTGGGCAAAAAAATCAAGGTATTT	CALWEVFLATRELGKKIKVF	TRGV9	.	TRGJP	16	-1	-1	33
143	8.429665348180548E-4	TGTGCCTTGTGGGAGAGAAGGGTAGAAGAGTTGGGCAAAAAAATCAAGGTATTT	CALWERRVEELGKKIKVF	TRGV9	.	TRGJP	14	-1	-1	25
143	8.429665348180548E-4	TGTGCCTTGTGGGAGCAGCAAGAGTTGGGCAAAAAAATCAAGGTATTT	CALWEQQELGKKIKVF	TRGV9	.	TRGJP	14	-1	-1	17
143	8.429665348180548E-4	TGTGCCTTGTGGGAGGTGAATTATAAGAAACTCTTT	CALWEVNYKKLF	TRGV9	.	TRGJ1	17	-1	-1	19
143	8.429665348180548E-4	TGTGCCTTGTCCACCCGGCGACTCTTT	CALSTRRLF	TRGV9	.	TRGJ2	9	-1	-1	20
142	8.370716639452013E-4	TGTGCCACCTGGGACAGGCTTGGGTACCATTATAAGAAACTCTTT	CATWDRLGYHYKKLF	TRGV3	.	TRGJ1	21	-1	-1	28
142	8.370716639452013E-4	TGTGCCTTGTGGGAGCACCCCGGTTATAAGAAACTCTTT	CALWEHPGYKKLF	TRGV9	.	TRGJ1	14	-1	-1	23
142	8.370716639452013E-4	TGTGCCTTGTGGCTCAGGCGGCTCTTT	CALWLRRLF	TRGV9	.	TRGJ2	11	-1	-1	21
140	8.252819221994943E-4	TGTGCTGCGTGGGATTATGTACCCTCGAAGAAACTCTTT	CAAWDYVPSKKLF	TRGV10	.	TRGJ1	20	-1	-1	27
139	8.193870513266407E-4	TGTGCCACCTGGGATTATTATAAGAAACTCTTT	CATWDYYKKLF	TRGV8	.	TRGJ2	14	-1	-1	13
139	8.193870513266407E-4	TGTGCTGCGTGGGATAAGAAACTCTTT	CAAWDKKLF	TRGV10	.	TRGJ2	14	-1	-1	13
138	8.134921804537872E-4	TGTGCCTTGTGGCACGACGTGGGGAAACTCTTT	CALWHDVGKLF	TRGV9	.	TRGJ1	11	-1	-1	23
138	8.134921804537872E-4	TGTGCCTTGTGGTTGTCGGAACTCTTT	CALWLSELF	TRGV9	.	TRGJ1	11	-1	-1	19
135	7.958075678352266E-4	TGTGCCTTGAAACTCTTT	CALKLF	TRGV9	.	TRGJ2	8	-1	-1	8
133	7.840178260895195E-4	TGTGCCACCTGGGACGGGAATTATTATAAGAAACTCTTT	CATWDGNYYKKLF	TRGV2	.	TRGJ2	17	-1	-1	17
131	7.722280843438124E-4	TGTGCCTTGTGGGAGGTGTCTGAGGAGTTGGGCAAAAAAATCAAGGTATTT	CALWEVSEELGKKIKVF	TRGV9	.	TRGJP	17	-1	-1	24
131	7.722280843438124E-4	TGTGCCTTGTGGGAGGGGCACCCCCCAATTTATTATAAGAAACTCTTT	CALWEGHPPIYYKKLF	TRGV9	.	TRGJ2	26	-1	-1	29
131	7.722280843438124E-4	TGTGCCTTGTGGGAGGTGCGTTGGATCAAGACGTTT	CALWEVRWIKTF	TRGV9	.	TRGJP2	18	-1	-1	20
131	7.722280843438124E-4	TGTGCTGCGTGGGATTATTTGGGGGGGCTCTTT	CAAWDYLGGLF	TRGV10	.	TRGJ1	16	-1	-1	27
129	7.604383425981054E-4	TGTGCCTTGTGGGAGGGGGATTATAAGAAACTCTTT	CALWEGDYKKLF	TRGV9	.	TRGJ1	15	-1	-1	19
126	7.427537299795448E-4	TGTGCCTTGTATTATAAGAAACTCTTT	CALYYKKLF	TRGV9	.	TRGJ1	9	-1	-1	9
125	7.368588591066912E-4	TGTGCCTTGTGGTCGTTGAGACTCTTT	CALWSLRLF	TRGV9	.	TRGJ1	11	-1	-1	17
124	7.309639882338377E-4	TGTGCCACCTGGGTTAGAGGGTATTATAAGAAACTCTTT	CATWVRGYYKKLF	TRGV7	.	TRGJ2	12	-1	-1	21
124	7.309639882338377E-4	TGTGCCTTGTCGATGCGCCACGGAAAACTCTTT	CALSMRHGKLF	TRGV9	.	TRGJ1	9	-1	-1	24
124	7.309639882338377E-4	TGTGCCTTGTTATGGCTCTTT	CALLWLF	TRGV9	.	TRGJ1	9	-1	-1	15
123	7.250691173609842E-4	TGTGCCTTGTGGGAGGGCTCCCGGGAACTCTTT	CALWEGSRELF	TRGV9	.	TRGJ1	15	-1	-1	25
121	7.132793756152771E-4	TGTGCCTTGTGGGAGGTTTATTATAAGAAACTCTTT	CALWEVYYKKLF	TRGV9	.	TRGJ1	16	-1	-1	17
120	7.073845047424237E-4	TGTGCCTTGTGGGAGGTGCAGTATAAGAAACTCTTT	CALWEVQYKKLF	TRGV9	.	TRGJ1	19	-1	-1	21
120	7.073845047424237E-4	TTTTGGGAACTCTTT	FWELF	TRGV9	.	TRGJ1	0	-1	-1	7
119	7.014896338695701E-4	TGTGCCTTGTGGGAGCGCCAACTCTTT	CALWERQLF	TRGV9	.	TRGJ1	14	-1	-1	19
119	7.014896338695701E-4	TGTGCCCGCCTTCAGAAACTCTTT	CARLQKLF	TRGV9	.	TRGJ1	5	-1	-1	13
118	6.955947629967166E-4	TGTGCCTTGTGGGAGGCCACTTATTATAAGAAACTCTTT	CALWEATYYKKLF	TRGV9	.	TRGJ1	15	-1	-1	20
117	6.896998921238631E-4	TGTGCCACCTGGGATCCTTATAGTAGTGATTGGATCAAGACGTTT	CATWDPYSSDWIKTF	TRGV8	.	TRGJP2	14	-1	-1	18
117	6.896998921238631E-4	TGTGCCTTGTGGGAGGTGCGTTATTATAAGAAACTCTTT	CALWEVRYYKKLF	TRGV9	.	TRGJ1	18	-1	-1	20
117	6.896998921238631E-4	TGGATGAAACTCTTT	WMKLF	TRGV9	.	TRGJ2	1	-1	-1	5
115	6.77910150378156E-4	TGTGCCTTGTGGGAGGAGGAAGAGTTGGGCAAAAAAATCAAGGTATTT	CALWEEEELGKKIKVF	TRGV9	.	TRGJP	15	-1	-1	19
115	6.77910150378156E-4	TGTGCCTTGTGGGAAGGAGGCGAGGGGAAACTCTTT	CALWEGGEGKLF	TRGV9	.	TRGJ1	13	-1	-1	26
114	6.720152795053025E-4	TGTGCCTTGTGGGAGGTCCCTCCGGGGTATTATAAGAAACTCTTT	CALWEVPPGYYKKLF	TRGV9	.	TRGJ1	22	-1	-1	27
114	6.720152795053025E-4	TGTGCCTTGTGGGGACTCTTT	CALWGLF	TRGV9	.	TRGJ1	12	-1	-1	14
114	6.720152795053025E-4	CTTAAAAGCGGACTCTTT	LKSGLF	TRGV9	.	TRGJ1	-1	-1	-1	11
113	6.661204086324489E-4	TGTGCCACCTGGGACGGGCCTGGGTTTTATAAGAAACTCTTT	CATWDGPGFYKKLF	TRGV4	.	TRGJ1	19	-1	-1	26
113	6.661204086324489E-4	TGTGCCTTGTGGGAGGTGGATTATAAGAAACTCTTT	CALWEVDYKKLF	TRGV9	.	TRGJ1	17	-1	-1	19
112	6.602255377595954E-4	TGTGCCTTGTGGGAGGGCCAAGAGTTGGGCAAAAAAATCAAGGTATTT	CALWEGQELGKKIKVF	TRGV9	.	TRGJP	15	-1	-1	14
112	6.602255377595954E-4	TGTGCCACCTGGGATGGGCCGGGCTATTATAAGAAACTCTTT	CATWDGPGYYKKLF	TRGV4	.	TRGJ1	19	-1	-1	24
112	6.602255377595954E-4	TGTGCCTTGTGCCGCGGTACTTCGAAACTCTTT	CALCRGTSKLF	TRGV9	.	TRGJ1	10	-1	-1	23
112	6.602255377595954E-4	TGTGCCTTGTGGGAGGTGCGGGAACTCTTT	CALWEVRELF	TRGV9	.	TRGJ1	18	-1	-1	22
111	6.543306668867419E-4	TGTGCCTGGAAGAAACTCTTT	CAWKKLF	TRGV9	.	TRGJ1	6	-1	-1	9
111	6.543306668867419E-4	TGTGCCTTGTGGGAGAAACTCTTT	CALWEKLF	TRGV9	.	TRGJ1	14	-1	-1	13
110	6.484357960138883E-4	TGTGCCTTGTGGGAGGTGCATTTAGAGTCTTATTATAAGAAACTCTTT	CALWEVHLESYYKKLF	TRGV9	.	TRGJ1	19	-1	-1	29
110	6.484357960138883E-4	TGTGCCTTGTGGGGGTCATGGGGGAGGAAACTCTTT	CALWGSWGRKLF	TRGV9	.	TRGJ1	15	-1	-1	26
110	6.484357960138883E-4	TGTGCCTTGTGGACACCTTATTATAAGAAACTCTTT	CALWTPYYKKLF	TRGV9	.	TRGJ2	11	-1	-1	17
109	6.425409251410348E-4	TGTGCCTTGTGGGAGGTGATAGGCGAGTTGGGCAAAAAAATCAAGGTATTT	CALWEVIGELGKKIKVF	TRGV9	.	TRGJP	17	-1	-1	24
108	6.366460542681812E-4	TGTGCCTTGTGGGAGGTTGGGGAGTTGGGCAAAAAAATCAAGGTATTT	CALWEVGELGKKIKVF	TRGV9	.	TRGJP	16	-1	-1	21
107	6.307511833953277E-4	TGTGCCTTGTGGGGGGACGAACTCTTT	CALWGDELF	TRGV9	.	TRGJ1	15	-1	-1	19
107	6.307511833953277E-4	TGTGCCTTGTGGGAGGTGGGGCTCTTT	CALWEVGLF	TRGV9	.	TRGJ1	17	-1	-1	21
106	6.248563125224742E-4	TGTGCCTTGAGGAGGAAACTCTTT	CALRRKLF	TRGV9	.	TRGJ1	14	-1	-1	14
105	6.189614416496206E-4	TGTGCTGCGTGGGACCCATGGGGTTATAAGAAACTCTTT	CAAWDPWGYKKLF	TRGV10	.	TRGJ1	13	-1	-1	23
105	6.189614416496206E-4	TGTGCCTTGAGGGGGTTGGGCAAAAAAATCAAGGTATTT	CALRGLGKKIKVF	TRGV9	.	TRGJP	15	-1	-1	14
105	6.189614416496206E-4	TGTGCCTTGTGGGAGGTGCTGGTCGAACTCTTT	CALWEVLVELF	TRGV9	.	TRGJ1	18	-1	-1	25
104	6.130665707767671E-4	TGTGCCTCGTGTACGACTAAGAAACTCTTT	CASCTTKKLF	TRGV9	.	TRGJ1	10	-1	-1	17
103	6.071716999039136E-4	TGTGCTGCGTGGGATTTATCGGGTAGTGATTGGATCAAGACGTTT	CAAWDLSGSDWIKTF	TRGV10	.	TRGJP2	15	-1	-1	22
103	6.071716999039136E-4	TGTGCTGCGTGGGACCGGAATTATTATAAGAAACTCTTT	CAAWDRNYYKKLF	TRGV10	.	TRGJ1	13	-1	-1	17
103	6.071716999039136E-4	TGTGCCTTTCCTAGTTATTATAAGAAACTCTTT	CAFPSYYKKLF	TRGV9	.	TRGJ1	7	-1	-1	14
103	6.071716999039136E-4	TGTGCCTTGTGGGAGCCGCGTATCAAACTCTTT	CALWEPRIKLF	TRGV9	.	TRGJ1	14	-1	-1	24
102	6.0127682903106E-4	TGTGCCTTGTGGGAGGTTGCAGAGTTGGGCAAAAAAATCAAGGTATTT	CALWEVAELGKKIKVF	TRGV9	.	TRGJP	20	-1	-1	20
102	6.0127682903106E-4	TGTGCCTTGTGGAGGGCAGGGGAGTTGGGCAAAAAAATCAAGGTATTT	CALWRAGELGKKIKVF	TRGV9	.	TRGJP	17	-1	-1	21
102	6.0127682903106E-4	TGTGCCTTGCGTTCCCCTATGGAGGATAAGAAACTCTTT	CALRSPMEDKKLF	TRGV9	.	TRGJ1	8	-1	-1	25
102	6.0127682903106E-4	TGTGCCTTGTGGGAGGTGCGTGAGAAACTCTTT	CALWEVREKLF	TRGV9	.	TRGJ1	18	-1	-1	22
101	5.953819581582065E-4	TGTGCCTTGTGGGAGATACAAGAGTTGGGCAAAAAAATCAAGGTATTT	CALWEIQELGKKIKVF	TRGV9	.	TRGJP	14	-1	-1	18
101	5.953819581582065E-4	TGTGCCTTGTGGGAGGTGCCGAACCTGTATTATAAGAAACTCTTT	CALWEVPNLYYKKLF	TRGV9	.	TRGJ1	18	-1	-1	27
101	5.953819581582065E-4	TGTGCCTTGTGGGAGGGGCATGGAGGCGATTATAAGAAACTCTTT	CALWEGHGGDYKKLF	TRGV9	.	TRGJ1	19	-1	-1	28
101	5.953819581582065E-4	TGTGCCTTGTGGGAGCCCCAAGATCAACTCTTT	CALWEPQDQLF	TRGV9	.	TRGJ2	14	-1	-1	25
101	5.953819581582065E-4	TGTGCCTTGTGGGAGGGGAAGAAACTCTTT	CALWEGKKLF	TRGV9	.	TRGJ1	15	-1	-1	18
100	5.89487087285353E-4	TGTGCCTTGTGGGAGGCAAGCTTTGAGTTGGGCAAAAAAATCAAGGTATTT	CALWEASFELGKKIKVF	TRGV9	.	TRGJP	15	-1	-1	24
100	5.89487087285353E-4	TGTGCCTTGTGGGAGACCCGAGAGTTGGGCAAAAAAATCAAGGTATTT	CALWETRELGKKIKVF	TRGV9	.	TRGJP	14	-1	-1	20
100	5.89487087285353E-4	TGTGCCTTGTGGGACTCGGAGTTGGGCAAAAAAATCAAGGTATTT	CALWDSELGKKIKVF	TRGV9	.	TRGJP	13	-1	-1	18
100	5.89487087285353E-4	TGTGCCTTGTGGCTGTGGAGTTATTATAAGAAACTCTTT	CALWLWSYYKKLF	TRGV9	.	TRGJ1	11	-1	-1	17
100	5.89487087285353E-4	TGTGCCTTGTGGGAGGTGCAGAGGTCGGAGAAACTCTTT	CALWEVQRSEKLF	TRGV9	.	TRGJ1	19	-1	-1	28
100	5.89487087285353E-4	TGTGCCTTGTGGGAGGTGGGCACTGCGAAACTCTTT	CALWEVGTAKLF	TRGV9	.	TRGJ1	17	-1	-1	26
99	5.835922164124994E-4	TGTGCCTTGTGGGAGGTGCGAGTTAATTATAAGAAACTCTTT	CALWEVRVNYKKLF	TRGV9	.	TRGJ1	18	-1	-1	18
99	5.835922164124994E-4	TGTGCCTTGTGGGAGGTAGAGGGCAAGAAACTCTTT	CALWEVEGKKLF	TRGV9	.	TRGJ1	16	-1	-1	24
98	5.77697345539646E-4	TGTGCCTTGTGGGAGTCTCAAGAGTTGGGCAAAAAAATCAAGGTATTT	CALWESQELGKKIKVF	TRGV9	.	TRGJP	14	-1	-1	18
98	5.77697345539646E-4	TGTGCTGCGTTTCCTCGTCTCGTGGAACTCTTT	CAAFPRLVELF	TRGV10	.	TRGJ1	9	-1	-1	25
98	5.77697345539646E-4	TGTGCCTTGTGGGAGGTGCGGGAGAAACTCTTT	CALWEVREKLF	TRGV9	.	TRGJ1	18	-1	-1	22
97	5.718024746667925E-4	TGTGCCTTGTGGGACCAAGAGTTGGGCAAAAAAATCAAGGTATTT	CALWDQELGKKIKVF	TRGV9	.	TRGJP	13	-1	-1	15
97	5.718024746667925E-4	TGTGCCTTGTGGACCCTGAGGGTGGGGAAGAAACTCTTT	CALWTLRVGKKLF	TRGV9	.	TRGJ1	11	-1	-1	27
97	5.718024746667925E-4	TGTGCCACCTGGGACGGGGATTGGATCAAGACGTTT	CATWDGDWIKTF	TRGV2	.	TRGJP2	17	-1	-1	18
97	5.718024746667925E-4	TGTGCCTTGTGGGAGGTGGGTCTGAAACTCTTT	CALWEVGLKLF	TRGV9	.	TRGJ1	17	-1	-1	23
97	5.718024746667925E-4	TGTGCCCGTATGTTCCGGTATAAGAAACTCTTT	CARMFRYKKLF	TRGV9	.	TRGJ1	5	-1	-1	18
97	5.718024746667925E-4	TGTGCCTTGCGTTATAAGAAACTCTTT	CALRYKKLF	TRGV9	.	TRGJ1	8	-1	-1	11
97	5.718024746667925E-4	TGTGCCTGGGCGAGGAAACTCTTT	CAWARKLF	TRGV9	.	TRGJ1	6	-1	-1	14
97	5.718024746667925E-4	TGTGCCTTGAAGAAACTCTTT	CALKKLF	TRGV9	.	TRGJ1	8	-1	-1	9
96	5.659076037939389E-4	TGTGCCTTGTGGGAGGGGGCACAAGAGTTGGGCAAAAAAATCAAGGTATTT	CALWEGAQELGKKIKVF	TRGV9	.	TRGJP	15	-1	-1	21
96	5.659076037939389E-4	TGTGCCTTGTGGGAGGCGGGGGTTTGGAGTAAGAAACTCTTT	CALWEAGVWSKKLF	TRGV9	.	TRGJ1	15	-1	-1	29
96	5.659076037939389E-4	TGTGCCTTGTGGGAAGTCGTCGGTTATAAGAAACTCTTT	CALWEVVGYKKLF	TRGV9	.	TRGJ1	16	-1	-1	23
96	5.659076037939389E-4	TGTGCTGCGTGGGGCTATTATAAGAAACTCTTT	CAAWGYYKKLF	TRGV10	.	TRGJ1	12	-1	-1	15
96	5.659076037939389E-4	TGTGCCTTGTGGGAGGTGCGAGGGAAACTCTTT	CALWEVRGKLF	TRGV9	.	TRGJ1	18	-1	-1	23
96	5.659076037939389E-4	TGTGCCTTGGGGTCCCCTAAGAAACTCTTT	CALGSPKKLF	TRGV9	.	TRGJ2	11	-1	-1	17
96	5.659076037939389E-4	TGTGCCTTCCGGGGGAAACTCTTT	CAFRGKLF	TRGV9	.	TRGJ1	7	-1	-1	14
96	5.659076037939389E-4	TGTGCCTTGTGGGAGATGGCTTCGTCGAAACTCTTT	CALWEMASSKLF	TRGV9	.	TRGJ2	17	-1	-1	26
95	5.600127329210854E-4	TGTGCCTTGTGGGAGGTGCAATTGGGGTTGGGCAAAAAAATCAAGGTATTT	CALWEVQLGLGKKIKVF	TRGV9	.	TRGJP	19	-1	-1	26
95	5.600127329210854E-4	TGTGCCTTGTGGGAGTGGGGTGATAAGAAACTCTTT	CALWEWGDKKLF	TRGV9	.	TRGJ1	14	-1	-1	22
95	5.600127329210854E-4	TGTGCCTTGTGGGAGGTCCCTGACCCGAAACTCTTT	CALWEVPDPKLF	TRGV9	.	TRGJ1	16	-1	-1	26
95	5.600127329210854E-4	TGTGCCTTGTGGGAGGTGCCCTTGAAACTCTTT	CALWEVPLKLF	TRGV9	.	TRGJ1	21	-1	-1	23
95	5.600127329210854E-4	TGTGCCTTGTGGGAGGTACGGAAACTCTTT	CALWEVRKLF	TRGV9	.	TRGJ1	16	-1	-1	20
94	5.541178620482319E-4	TGTGCCTTGTGGGAGGTGCACGAACCGGCGGGTTATAAGAAACTCTTT	CALWEVHEPAGYKKLF	TRGV9	.	TRGJ1	20	-1	-1	32
94	5.541178620482319E-4	TGTGCCACCTGGGACGGGCCCTGTAGTGATTGGATCAAGACGTTT	CATWDGPCSDWIKTF	TRGV2	.	TRGJP2	20	-1	-1	22
94	5.541178620482319E-4	TGTGCCTTGTGGGAGGTGTGGAAGAAACTCTTT	CALWEVWKKLF	TRGV9	.	TRGJ2	17	-1	-1	21
94	5.541178620482319E-4	TGTGCCTTGTGGGAGGTGCTTGAGAAACTCTTT	CALWEVLEKLF	TRGV9	.	TRGJ1	18	-1	-1	22
93	5.482229911753783E-4	TGTGCCTTGTGGGAGGGTGCAGAGTTGGGCAAAAAAATCAAGGTATTT	CALWEGAELGKKIKVF	TRGV9	.	TRGJP	20	-1	-1	20
93	5.482229911753783E-4	TGTGCCTTGTGGGAGGAGGGAGAGTTGGGCAAAAAAATCAAGGTATTT	CALWEEGELGKKIKVF	TRGV9	.	TRGJP	15	-1	-1	20
93	5.482229911753783E-4	TGTGCCTTGTGGGAGCGACCTCCTTATTATAAGAAACTCTTT	CALWERPPYYKKLF	TRGV9	.	TRGJ2	22	-1	-1	23
93	5.482229911753783E-4	TGTGCCTTGTGGGAGGTGCCGGGGAAGAAACTCTTT	CALWEVPGKKLF	TRGV9	.	TRGJ1	18	-1	-1	24
93	5.482229911753783E-4	TGTGCCACCTGGGATATTGAACTCTTT	CATWDIELF	TRGV4	.	TRGJ2	14	-1	-1	19
93	5.482229911753783E-4	TGTGCCTTGTGGGAGACCCCGGAGAAACTCTTT	CALWETPEKLF	TRGV9	.	TRGJ1	14	-1	-1	22
92	5.423281203025248E-4	TGTGCCTTGTGGGAGGTGATAGTCGAGTTGGGCAAAAAAATCAAGGTATTT	CALWEVIVELGKKIKVF	TRGV9	.	TRGJP	17	-1	-1	24
92	5.423281203025248E-4	TGTGCCTTGTGGGAGGTGGTAGAGTTGGGCAAAAAAATCAAGGTATTT	CALWEVVELGKKIKVF	TRGV9	.	TRGJP	17	-1	-1	20
92	5.423281203025248E-4	TGTGCCTTGTGGGAGATGAGTGAGTTGGGCAAAAAAATCAAGGTATTT	CALWEMSELGKKIKVF	TRGV9	.	TRGJP	17	-1	-1	21
92	5.423281203025248E-4	TGTGCCTTGTGGGAGGTGCGGCTGGGCAAAAAAATCAAGGTATTT	CALWEVRLGKKIKVF	TRGV9	.	TRGJP	18	-1	-1	22
92	5.423281203025248E-4	TGTGCCTTGTGGGAAGACCCAATTGGTGCCCTTAAGAAACTCTTT	CALWEDPIGALKKLF	TRGV9	.	TRGJ1	13	-1	-1	32
92	5.423281203025248E-4	TGTGCCTTGTGGGAGGCCCTGGATAAGAAACTCTTT	CALWEALDKKLF	TRGV9	.	TRGJ1	15	-1	-1	22
92	5.423281203025248E-4	TGTGCCTTGTGGGAGGGTAAGAAACTCTTT	CALWEGKKLF	TRGV9	.	TRGJ1	15	-1	-1	17
92	5.423281203025248E-4	TGTGCCACCTGGGACGGGAAGAAACTCTTT	CATWDGKKLF	TRGV3	.	TRGJ1	17	-1	-1	18
91	5.364332494296713E-4	TGTGCCTTGTGGGAGGTGGGATTGCAGTTGGGCAAAAAAATCAAGGTATTT	CALWEVGLQLGKKIKVF	TRGV9	.	TRGJP	17	-1	-1	25
91	5.364332494296713E-4	TGTGCCTTGTGGGAGGTCTATGAGTTGGGCAAAAAAATCAAGGTATTT	CALWEVYELGKKIKVF	TRGV9	.	TRGJP	16	-1	-1	21
91	5.364332494296713E-4	TGTGCCTTGTGGGAGGCGGAAGAGTTGGGCAAAAAAATCAAGGTATTT	CALWEAEELGKKIKVF	TRGV9	.	TRGJP	15	-1	-1	19
91	5.364332494296713E-4	TGTGCCTTGTGGGAGGTGCGGGCTTATAAGAAACTCTTT	CALWEVRAYKKLF	TRGV9	.	TRGJ1	18	-1	-1	23
91	5.364332494296713E-4	TGTGCCTTGTGGGAGAGGACCAAGAAACTCTTT	CALWERTKKLF	TRGV9	.	TRGJ1	14	-1	-1	21
91	5.364332494296713E-4	TGTGCTGCGTGGGATCTGCGGAAACTCTTT	CAAWDLRKLF	TRGV10	.	TRGJ1	14	-1	-1	20
91	5.364332494296713E-4	TGTGCTGCGTGGGCCCAACGGCTCTTT	CAAWAQRLF	TRGV10	.	TRGJ1	12	-1	-1	21
91	5.364332494296713E-4	TGTGCCTTGTCAGAGAAACTCTTT	CALSEKLF	TRGV9	.	TRGJ1	9	-1	-1	13
90	5.305383785568177E-4	TGTGCCTTGTGGGAGGCGCTCCAAGAGTTGGGCAAAAAAATCAAGGTATTT	CALWEALQELGKKIKVF	TRGV9	.	TRGJP	21	-1	-1	21
90	5.305383785568177E-4	TGTGCCTTGTGGGAGGTGGAAGGGTTGGGCAAAAAAATCAAGGTATTT	CALWEVEGLGKKIKVF	TRGV9	.	TRGJP	17	-1	-1	19
89	5.246435076839642E-4	TGTGCCTTGTGGGAGGTCAAAGAGTTGGGCAAAAAAATCAAGGTATTT	CALWEVKELGKKIKVF	TRGV9	.	TRGJP	16	-1	-1	19
89	5.246435076839642E-4	TGTGCCTTGTGGGAGGTGGGGCAGGATAAGAAACTCTTT	CALWEVGQDKKLF	TRGV9	.	TRGJ1	17	-1	-1	25
89	5.246435076839642E-4	TGTGCCTTGTGGGAGGTGGGCTATAAGAAACTCTTT	CALWEVGYKKLF	TRGV9	.	TRGJ1	17	-1	-1	21
89	5.246435076839642E-4	TGTGCCGTATTCTCCGGAGGTTATAAGAAACTCTTT	CAVFSGGYKKLF	TRGV9	.	TRGJ1	5	-1	-1	20
89	5.246435076839642E-4	TGTGCCTTGTGGGGGTGCTTGAAGAAACTCTTT	CALWGCLKKLF	TRGV9	.	TRGJ2	17	-1	-1	21
89	5.246435076839642E-4	TGTGCCTTGTGGGAGGCTCCTTACAAACTCTTT	CALWEAPYKLF	TRGV9	.	TRGJ1	15	-1	-1	24
89	5.246435076839642E-4	TGTGCCACCTGGGACGGGCCGGGGGATTATTATAAGAAACTCTTT	CATWDGPGDYYKKLF	TRGV2	.	TRGJ1	19	-1	-1	25
88	5.187486368111107E-4	TGTGCCTTGTGGGAGCCTCAGCAAGAGTTGGGCAAAAAAATCAAGGTATTT	CALWEPQQELGKKIKVF	TRGV9	.	TRGJP	14	-1	-1	20
88	5.187486368111107E-4	TGTGCCTTGTGGGAGGTGCATTCGGCGTTGGGCAAAAAAATCAAGGTATTT	CALWEVHSALGKKIKVF	TRGV9	.	TRGJP	19	-1	-1	26
88	5.187486368111107E-4	TGTGCCTTGTGGGAGGTGGAGGGGTTGGGCAAAAAAATCAAGGTATTT	CALWEVEGLGKKIKVF	TRGV9	.	TRGJP	17	-1	-1	23
88	5.187486368111107E-4	TGTGCCTTGTGGGAGGGACGGGAGTTGGGCAAAAAAATCAAGGTATTT	CALWEGRELGKKIKVF	TRGV9	.	TRGJP	15	-1	-1	21
88	5.187486368111107E-4	TGTGCTGCGTGGGATTGGAATTATTATAAGAAACTCTTT	CAAWDWNYYKKLF	TRGV10	.	TRGJ2	15	-1	-1	13
88	5.187486368111107E-4	TGTGCCTTGTGGGAGGTGCAAGGGGAGAAACTCTTT	CALWEVQGEKLF	TRGV9	.	TRGJ1	19	-1	-1	25
88	5.187486368111107E-4	TGTGCCACCTGGGACGGGCCTTATAAGAAACTCTTT	CATWDGPYKKLF	TRGV2	.	TRGJ2	19	-1	-1	20
88	5.187486368111107E-4	TGTGCCTTGTCCAGAAGGGAGAAACTCTTT	CALSRREKLF	TRGV9	.	TRGJ1	9	-1	-1	19
88	5.187486368111107E-4	TGTGCCACCTGGGATGAGAAGAAACTCTTT	CATWDEKKLF	TRGV4	.	TRGJ1	15	-1	-1	18
88	5.187486368111107E-4	TGTGCCTTGTTTGATAAGAAACTCTTT	CALFDKKLF	TRGV9	.	TRGJ1	9	-1	-1	13
87	5.128537659382571E-4	TGTGCCTTGTGGGAGGTGCGATGGTCGGGGTATAAGAAACTCTTT	CALWEVRWSGYKKLF	TRGV9	.	TRGJ1	18	-1	-1	30
87	5.128537659382571E-4	TGTGCCTTGTGGGAGACCGAGTTGGGCAAAAAAATCAAGGTATTT	CALWETELGKKIKVF	TRGV9	.	TRGJP	14	-1	-1	18
87	5.128537659382571E-4	TGTGCCTTGTGGGAGGTGCGTCGTTATAAGAAACTCTTT	CALWEVRRYKKLF	TRGV9	.	TRGJ2	18	-1	-1	23
87	5.128537659382571E-4	TGTGCCACCTGGGACAGGCGGGGGAAACTCTTT	CATWDRRGKLF	TRGV5	.	TRGJ1	18	-1	-1	23
87	5.128537659382571E-4	TGTGCTGCGTGGGTTGCCAAACTCTTT	CAAWVAKLF	TRGV10	.	TRGJ1	12	-1	-1	18
86	5.069588950654036E-4	TGTGCCTTGTGGGAGAGACAAGAGTTGGGCAAAAAAATCAAGGTATTT	CALWERQELGKKIKVF	TRGV9	.	TRGJP	14	-1	-1	18
86	5.069588950654036E-4	TGTGCTGCGTGGGTGTGCGGTAGTGATTGGATCAAGACGTTT	CAAWVCGSDWIKTF	TRGV10	.	TRGJP2	12	-1	-1	19
86	5.069588950654036E-4	TGTGCCTTGTTTGAGGCCCGACATTATAAGAAACTCTTT	CALFEARHYKKLF	TRGV9	.	TRGJ1	15	-1	-1	22
86	5.069588950654036E-4	TGTGCCTTGTGGGAGGTGCATCCTAAGAAACTCTTT	CALWEVHPKKLF	TRGV9	.	TRGJ1	23	-1	-1	23
86	5.069588950654036E-4	TGTGCCTTGTGGGAGGTGCAAGAGAAACTCTTT	CALWEVQEKLF	TRGV9	.	TRGJ1	19	-1	-1	22
86	5.069588950654036E-4	TGTGCCTTGTGGGAGGTGAGTAGGAAACTCTTT	CALWEVSRKLF	TRGV9	.	TRGJ1	17	-1	-1	20
86	5.069588950654036E-4	TGTGCTGCGTGGGATAGTGGGAAACTCTTT	CAAWDSGKLF	TRGV10	.	TRGJ1	14	-1	-1	20
86	5.069588950654036E-4	TGTGCCTTGTGGCATTATAAGAAACTCTTT	CALWHYKKLF	TRGV9	.	TRGJ2	11	-1	-1	13
86	5.069588950654036E-4	TGTGCCTTGTGGGACCATAAGAAACTCTTT	CALWDHKKLF	TRGV9	.	TRGJ1	13	-1	-1	16
86	5.069588950654036E-4	TGTGCTGCGTGGGATTACGCCCTCTTT	CAAWDYALF	TRGV10	.	TRGJ1	18	-1	-1	21
86	5.069588950654036E-4	TGTGCCTTAGATAAGAAACTCTTT	CALDKKLF	TRGV9	.	TRGJ1	7	-1	-1	10
86	5.069588950654036E-4	TGTGCGGGGTATAAGAAACTCTTT	CAGYKKLF	TRGV10	.	TRGJ1	4	-1	-1	9
85	5.0106402419255E-4	TGTGCCTTGTGGGACGAGCGGGAGTTGGGCAAAAAAATCAAGGTATTT	CALWDERELGKKIKVF	TRGV9	.	TRGJP	13	-1	-1	21
85	5.0106402419255E-4	TGTGCCTTGTGGGTTCGAGAGTTGGGCAAAAAAATCAAGGTATTT	CALWVRELGKKIKVF	TRGV9	.	TRGJP	12	-1	-1	17
85	5.0106402419255E-4	TGTGCCTTGTGGGAGCCCCCCGATAAGAAACTCTTT	CALWEPPDKKLF	TRGV9	.	TRGJ1	14	-1	-1	22
85	5.0106402419255E-4	TGTGCTGCGTGGGGTGATAAGAAACTCTTT	CAAWGDKKLF	TRGV10	.	TRGJ1	12	-1	-1	16
85	5.0106402419255E-4	TGTGCCTTGTGCAGTTATAAGAAACTCTTT	CALCSYKKLF	TRGV9	.	TRGJ1	10	-1	-1	14
85	5.0106402419255E-4	TGTGCCACCTGGGACGGTTATTATAAGAAACTCTTT	CATWDGYYKKLF	TRGV2	.	TRGJ1	16	-1	-1	17
84	4.951691533196965E-4	TGTGCCTTGTGGGAGGTCATTAGACAAGAGTTGGGCAAAAAAATCAAGGTATTT	CALWEVIRQELGKKIKVF	TRGV9	.	TRGJP	16	-1	-1	24
84	4.951691533196965E-4	TGTGCCTTGTGGGAGGTATCAGAGTTGGGCAAAAAAATCAAGGTATTT	CALWEVSELGKKIKVF	TRGV9	.	TRGJP	16	-1	-1	20
84	4.951691533196965E-4	TGTGCCTTGTGGGAGGTGTCCACCCGGTGGTCCCAGAAACTCTTT	CALWEVSTRWSQKLF	TRGV9	.	TRGJ1	17	-1	-1	34
84	4.951691533196965E-4	TGTGCCTTGTGGGAGGTGCGTAGGCATTATAAGAAACTCTTT	CALWEVRRHYKKLF	TRGV9	.	TRGJ1	18	-1	-1	25
84	4.951691533196965E-4	TGTGCCTTGTGGGAGGGGGCGGATAAGAAACTCTTT	CALWEGADKKLF	TRGV9	.	TRGJ1	15	-1	-1	22
84	4.951691533196965E-4	TGTGCCTTGTGGGATCAAGGGGGGAAACTCTTT	CALWDQGGKLF	TRGV9	.	TRGJ1	13	-1	-1	23
84	4.951691533196965E-4	TGTGCTGCGTGGAAACTCTTT	CAAWKLF	TRGV10	.	TRGJ1	11	-1	-1	11
84	4.951691533196965E-4	TGTGCCCCCCCGTTT	CAPPF	TRGV9	.	TRGJP2	5	-1	-1	10
84	4.951691533196965E-4	TGTGCCTTGGGAGAAAAACTCTTT	CALGEKLF	TRGV9	.	TRGJ1	8	-1	-1	15
83	4.89274282446843E-4	TGTGCCTTGTGGGAGGCGGAGGTGGGCAAAAAAATCAAGGTATTT	CALWEAEVGKKIKVF	TRGV9	.	TRGJP	15	-1	-1	18
83	4.89274282446843E-4	TGTGCTCCGGGGGGGTTGGGCAAAAAAATCAAGGTATTT	CAPGGLGKKIKVF	TRGV9	.	TRGJP	4	-1	-1	14
83	4.89274282446843E-4	TGTGCCTTGTGGGAGCCTCACCATAAGAAACTCTTT	CALWEPHHKKLF	TRGV9	.	TRGJ1	14	-1	-1	22
83	4.89274282446843E-4	TGTGCCTTGTGGGAGGTGTTTTATAAGAAACTCTTT	CALWEVFYKKLF	TRGV9	.	TRGJ2	17	-1	-1	20
83	4.89274282446843E-4	TGTGCCTTGTGGGAGGATTATTATAAGAAACTCTTT	CALWEDYYKKLF	TRGV9	.	TRGJ1	15	-1	-1	16
83	4.89274282446843E-4	TGTGCCTTGTTTGGTTATAAGAAACTCTTT	CALFGYKKLF	TRGV9	.	TRGJ1	9	-1	-1	14
83	4.89274282446843E-4	TGTGCCTTGTGGGAAGATAAGAAACTCTTT	CALWEDKKLF	TRGV9	.	TRGJ1	13	-1	-1	16
83	4.89274282446843E-4	TGTGCCTTGTGTTATAAGAAACTCTTT	CALCYKKLF	TRGV9	.	TRGJ1	10	-1	-1	11
83	4.89274282446843E-4	CCTAGGGGGAAACTCTTT	PRGKLF	TRGV9	.	TRGJ1	-1	-1	-1	8
82	4.833794115739895E-4	TGTGCCTTGTGGGAGGTCTTGGAGTTGGGCAAAAAAATCAAGGTATTT	CALWEVLELGKKIKVF	TRGV9	.	TRGJP	16	-1	-1	21
82	4.833794115739895E-4	TGTGCCTTGTGGGAGGTGGTCAAGTTGGGCAAAAAAATCAAGGTATTT	CALWEVVKLGKKIKVF	TRGV9	.	TRGJP	17	-1	-1	22
82	4.833794115739895E-4	TGTGCCTTGTGGGAGGTGCTGTTGGGCAAAAAAATCAAGGTATTT	CALWEVLLGKKIKVF	TRGV9	.	TRGJP	18	-1	-1	20
82	4.833794115739895E-4	TGTGCCTTGTGGGAGGTGCGCTACGGTAATAAGAAACTCTTT	CALWEVRYGNKKLF	TRGV9	.	TRGJ1	18	-1	-1	28
82	4.833794115739895E-4	TGTGCCTTGTGGGATCGATGCTATAAGAAACTCTTT	CALWDRCYKKLF	TRGV9	.	TRGJ1	13	-1	-1	21
82	4.833794115739895E-4	TGTGCCTTGTGGGAGGTGGGGTATAAGAAACTCTTT	CALWEVGYKKLF	TRGV9	.	TRGJ1	17	-1	-1	21
82	4.833794115739895E-4	TGTGCCTTGTGGGAGGTGAACTATAAGAAACTCTTT	CALWEVNYKKLF	TRGV9	.	TRGJ1	20	-1	-1	21
82	4.833794115739895E-4	TGTGCCTTGTGGGAGACGTATAACGAGAAACTCTTT	CALWETYNEKLF	TRGV9	.	TRGJ1	14	-1	-1	25
82	4.833794115739895E-4	TGTGCCACCTGGGATGGTTATTATAAGAAACTCTTT	CATWDGYYKKLF	TRGV4	.	TRGJ1	16	-1	-1	17
82	4.833794115739895E-4	TGTGCCTTGTGGGATTATCATAAGAAACTCTTT	CALWDYHKKLF	TRGV9	.	TRGJ2	13	-1	-1	13
82	4.833794115739895E-4	TGTGCCTTGTGTCATAAGAAACTCTTT	CALCHKKLF	TRGV9	.	TRGJ1	10	-1	-1	13
82	4.833794115739895E-4	TGTGCCTTGTGGGAGGCGCCTAAACTCTTT	CALWEAPKLF	TRGV9	.	TRGJ1	18	-1	-1	21
81	4.7748454070113596E-4	TGTGCCTTGTGGGAGGTGCCGTGGTACCGGCCAAGGACCATAGGGAAACTCTTT	CALWEVPWYRPRTIGKLF	TRGV9	.	TRGJ1	18	-1	-1	44
81	4.7748454070113596E-4	TGTGCCTTGTGGGAGGTGCAGTTGGGCAAAAAAATCAAGGTATTT	CALWEVQLGKKIKVF	TRGV9	.	TRGJP	19	-1	-1	19
81	4.7748454070113596E-4	TGTGCCTTGTCCAAGGTGCTCAAGTATAAGAAACTCTTT	CALSKVLKYKKLF	TRGV9	.	TRGJ1	18	-1	-1	24
81	4.7748454070113596E-4	TGTGCCTTGTTTAGTAGTGATTGGATCAAGACGTTT	CALFSSDWIKTF	TRGV9	.	TRGJP2	9	-1	-1	11
81	4.7748454070113596E-4	TGTGCCTTGTGGGAGTGGTATAAGAAACTCTTT	CALWEWYKKLF	TRGV9	.	TRGJ1	14	-1	-1	18
81	4.7748454070113596E-4	TGTGCCTTGTGGGAGGTGCAGAAGAAACTCTTT	CALWEVQKKLF	TRGV9	.	TRGJ1	19	-1	-1	21
81	4.7748454070113596E-4	TGTGCCTTGTGGGAGGTGAGAAAGAAACTCTTT	CALWEVRKKLF	TRGV9	.	TRGJ1	17	-1	-1	21
80	4.715896698282824E-4	TGTGCCTTGTGGGAGGTGCGTCTGGATTTTTGGTTGGGCAAAAAAATCAAGGTATTT	CALWEVRLDFWLGKKIKVF	TRGV9	.	TRGJP	18	-1	-1	32
80	4.715896698282824E-4	TGTGCCTTGTGGGAGCCTTACGAAGAGTTGGGCAAAAAAATCAAGGTATTT	CALWEPYEELGKKIKVF	TRGV9	.	TRGJP	14	-1	-1	22
80	4.715896698282824E-4	TGTGCCTTGTGGGAGGTAAGAGAGTTGGGCAAAAAAATCAAGGTATTT	CALWEVRELGKKIKVF	TRGV9	.	TRGJP	16	-1	-1	20
80	4.715896698282824E-4	TGTGCCTTGTGGGAGGATCAAGAGTTGGGCAAAAAAATCAAGGTATTT	CALWEDQELGKKIKVF	TRGV9	.	TRGJP	15	-1	-1	18
80	4.715896698282824E-4	TGTGCCTTGTGGGAGGTGCCTTTAGGGTATAAGAAACTCTTT	CALWEVPLGYKKLF	TRGV9	.	TRGJ1	18	-1	-1	27
80	4.715896698282824E-4	TGTGCCTTGTTTGATTGGATGGTCTGGAAGAAACTCTTT	CALFDWMVWKKLF	TRGV9	.	TRGJ1	9	-1	-1	27
80	4.715896698282824E-4	TGTGCCTTGTGGGAGCCAAAACCCCTTAAGAAACTCTTT	CALWEPKPLKKLF	TRGV9	.	TRGJ1	14	-1	-1	26
80	4.715896698282824E-4	TGTGCCTTGTGGAAGAGGGTTGATTATAAGAAACTCTTT	CALWKRVDYKKLF	TRGV9	.	TRGJ1	14	-1	-1	22
80	4.715896698282824E-4	TGTGCTGCGTGGGATTCCCTTCGGAAACTCTTT	CAAWDSLRKLF	TRGV10	.	TRGJ1	15	-1	-1	23
80	4.715896698282824E-4	TGTGCCTTGTGGGAGGGGTATAAGAAACTCTTT	CALWEGYKKLF	TRGV9	.	TRGJ1	15	-1	-1	18
80	4.715896698282824E-4	TGTGCCTTGTGGGAGGATAAGAAACTCTTT	CALWEDKKLF	TRGV9	.	TRGJ1	15	-1	-1	16
79	4.656947989554289E-4	TGTGCCTTGTGGGAGGCGCACAAAACCGGGGAGTTGGGCAAAAAAATCAAGGTATTT	CALWEAHKTGELGKKIKVF	TRGV9	.	TRGJP	20	-1	-1	30
79	4.656947989554289E-4	TGTGCCTTGTGGGAGGTGCAAGGAGAGTTGGGCAAAAAAATCAAGGTATTT	CALWEVQGELGKKIKVF	TRGV9	.	TRGJP	19	-1	-1	23
79	4.656947989554289E-4	TGTGCCTTGTGGGAGGCTCACCTGGGGTTGGGCAAAAAAATCAAGGTATTT	CALWEAHLGLGKKIKVF	TRGV9	.	TRGJP	22	-1	-1	26
79	4.656947989554289E-4	TGTGCCTTGTGGGAGACCCAAGAGTTGGGCAAAAAAATCAAGGTATTT	CALWETQELGKKIKVF	TRGV9	.	TRGJP	14	-1	-1	18
79	4.656947989554289E-4	TGTGCCACCTGGGACATCGGCACAATTTATTATAAGAAACTCTTT	CATWDIGTIYYKKLF	TRGV7	.	TRGJ1	15	-1	-1	26
79	4.656947989554289E-4	TGTGCCTTGTGGGAGGGGGGTATGCGCGGTAAGAAACTCTTT	CALWEGGMRGKKLF	TRGV9	.	TRGJ1	15	-1	-1	29
79	4.656947989554289E-4	TGTGCCTTGTGGGAGGTCCTATCCAAGAAACTCTTT	CALWEVLSKKLF	TRGV9	.	TRGJ1	16	-1	-1	24
79	4.656947989554289E-4	TGTGCCTTGTGGGAGGTGCATAGGAAGAAACTCTTT	CALWEVHRKKLF	TRGV9	.	TRGJ1	19	-1	-1	24
79	4.656947989554289E-4	TGTGCTGCGTGGGTGGGTTATAAGAAACTCTTT	CAAWVGYKKLF	TRGV10	.	TRGJ1	12	-1	-1	17
79	4.656947989554289E-4	TGTGCCTTGTCCACATATTATAAGAAACTCTTT	CALSTYYKKLF	TRGV9	.	TRGJ1	9	-1	-1	15
79	4.656947989554289E-4	TGTGCCTTGTGTATAGTGGATAGGAAACTCTTT	CALCIVDRKLF	TRGV9	.	TRGJ1	10	-1	-1	19
79	4.656947989554289E-4	TGTGCCTTGTGGGAGGCCTATAAGAAACTCTTT	CALWEAYKKLF	TRGV9	.	TRGJ1	15	-1	-1	18
79	4.656947989554289E-4	TGTGCTGCGTGGGATCCTCCCCTCTTT	CAAWDPPLF	TRGV10	.	TRGJ1	14	-1	-1	21
79	4.656947989554289E-4	TGTGCTGCGTGGGATGAACTCTTT	CAAWDELF	TRGV10	.	TRGJ1	14	-1	-1	16
78	4.5979992808257536E-4	TGTGCCTTGTGGGAGGTGTTGGTCCCAACCTATAGTAGTGATTGGATCAAGACGTTT	CALWEVLVPTYSSDWIKTF	TRGV9	.	TRGJP2	17	-1	-1	30
78	4.5979992808257536E-4	TGTGCCTTGTGGGAGGTGCGTAAGGAGTTGGGCAAAAAAATCAAGGTATTT	CALWEVRKELGKKIKVF	TRGV9	.	TRGJP	18	-1	-1	24
78	4.5979992808257536E-4	TGTGCCTTGTGGGAGGCCTCCGGGGAGTTGGGCAAAAAAATCAAGGTATTT	CALWEASGELGKKIKVF	TRGV9	.	TRGJP	15	-1	-1	24
78	4.5979992808257536E-4	TGTGCCTTGTGGGAGGCCCCTCAAGAGTTGGGCAAAAAAATCAAGGTATTT	CALWEAPQELGKKIKVF	TRGV9	.	TRGJP	15	-1	-1	21
78	4.5979992808257536E-4	TGTGCCTTGTGGGAGGCCAGTCAAGAGTTGGGCAAAAAAATCAAGGTATTT	CALWEASQELGKKIKVF	TRGV9	.	TRGJP	15	-1	-1	21
78	4.5979992808257536E-4	TGTGCCTTGTGGGAGCCCCAAGAGTTGGGCAAAAAAATCAAGGTATTT	CALWEPQELGKKIKVF	TRGV9	.	TRGJP	14	-1	-1	18
78	4.5979992808257536E-4	TGTGCCTTGTGGGAGCACCAAGAGTTGGGCAAAAAAATCAAGGTATTT	CALWEHQELGKKIKVF	TRGV9	.	TRGJP	14	-1	-1	18
78	4.5979992808257536E-4	TGTGCCTTGTGGGAGGCTCGGGAGGGTTATAAGAAACTCTTT	CALWEAREGYKKLF	TRGV9	.	TRGJ1	15	-1	-1	26
78	4.5979992808257536E-4	TGTGCCTTGTGGGAAGCCCGTTATTATAAGAAACTCTTT	CALWEARYYKKLF	TRGV9	.	TRGJ1	13	-1	-1	20
78	4.5979992808257536E-4	TGTGCTGCGTGGGGCTTACCCCCCCGGAAACTCTTT	CAAWGLPPRKLF	TRGV10	.	TRGJ1	12	-1	-1	26
78	4.5979992808257536E-4	TGTGCCTTGTGGGAGGTGTGGTATAAGAAACTCTTT	CALWEVWYKKLF	TRGV9	.	TRGJ1	17	-1	-1	21
78	4.5979992808257536E-4	TGTGCCTTGTGGGAGGTGAATCATAAGAAACTCTTT	CALWEVNHKKLF	TRGV9	.	TRGJ1	17	-1	-1	19
78	4.5979992808257536E-4	TGTGCCTTGTGGTGGACCCATAAGAAACTCTTT	CALWWTHKKLF	TRGV9	.	TRGJ1	11	-1	-1	19
78	4.5979992808257536E-4	TGTGCCTTGTGGGTTCGTTATAAGAAACTCTTT	CALWVRYKKLF	TRGV9	.	TRGJ2	12	-1	-1	17
78	4.5979992808257536E-4	TGTGCTGCGTGGGATGAGCCATGGAAGAAACTCTTT	CAAWDEPWKKLF	TRGV10	.	TRGJ1	14	-1	-1	24
78	4.5979992808257536E-4	TGTGCCTTGTGGGAGGCTCCTAAGAAACTCTTT	CALWEAPKKLF	TRGV9	.	TRGJ1	15	-1	-1	20
77	4.539050572097218E-4	TGTGCCTTGTGGGAGGTCACCTCCCCGTTGGGCAAAAAAATCAAGGTATTT	CALWEVTSPLGKKIKVF	TRGV9	.	TRGJP	24	-1	-1	26
77	4.539050572097218E-4	TGTGCCTTGTGGGAGATTCAAGAGTTGGGCAAAAAAATCAAGGTATTT	CALWEIQELGKKIKVF	TRGV9	.	TRGJP	14	-1	-1	18
77	4.539050572097218E-4	TGTGCCTTAGATCCGGGAGGTAAGGCAAGGTATAAGAAACTCTTT	CALDPGGKARYKKLF	TRGV9	.	TRGJ2	7	-1	-1	30
77	4.539050572097218E-4	TGTGCCTTCGTCTCACCTAGTAGTGATTGGATCAAGACGTTT	CAFVSPSSDWIKTF	TRGV9	.	TRGJP2	7	-1	-1	17
77	4.539050572097218E-4	TGTGCCTTGTGGGAGGTGCCCCCCTATAAGAAACTCTTT	CALWEVPPYKKLF	TRGV9	.	TRGJ1	21	-1	-1	24
77	4.539050572097218E-4	TGTGCCTTGTGGGAGGCGCCTTATAAGAAACTCTTT	CALWEAPYKKLF	TRGV9	.	TRGJ1	18	-1	-1	20
77	4.539050572097218E-4	TGTGCCTTGTGGAGGAATTATTATAAGAAACTCTTT	CALWRNYYKKLF	TRGV9	.	TRGJ1	14	-1	-1	14
77	4.539050572097218E-4	TGTGCCTTGTTGGATTATTATAAGAAACTCTTT	CALLDYYKKLF	TRGV9	.	TRGJ1	13	-1	-1	13
77	4.539050572097218E-4	TGTGCCTTGTGGGTGGGGAATAAGAAACTCTTT	CALWVGNKKLF	TRGV9	.	TRGJ1	15	-1	-1	19
77	4.539050572097218E-4	TGTGCTGCGTGGGATTATAATGGACTCTTT	CAAWDYNGLF	TRGV10	.	TRGJ1	16	-1	-1	13
77	4.539050572097218E-4	TGTGCCGATAGACATTATAAGAAACTCTTT	CADRHYKKLF	TRGV9	.	TRGJ1	5	-1	-1	13
77	4.539050572097218E-4	TGTGCCACCTGGGACAGGTTCTATAAGAAACTCTTT	CATWDRFYKKLF	TRGV5	.	TRGJ1	17	-1	-1	21
76	4.480101863368683E-4	TGTGCCTTGTGGGAGGTCGATATGGGCAAAAAAATCAAGGTATTT	CALWEVDMGKKIKVF	TRGV9	.	TRGJP	16	-1	-1	22
76	4.480101863368683E-4	TGTGCCTTGTGGGAGGTGCGCTATAAGAAACTCTTT	CALWEVRYKKLF	TRGV9	.	TRGJ1	18	-1	-1	21
76	4.480101863368683E-4	TGTGCCTTGTGGGAGGTGAGTTATAAGAAACTCTTT	CALWEVSYKKLF	TRGV9	.	TRGJ1	17	-1	-1	20
76	4.480101863368683E-4	TGTGCCTTGTGGGAAGGACGTTATAAGAAACTCTTT	CALWEGRYKKLF	TRGV9	.	TRGJ1	13	-1	-1	20
76	4.480101863368683E-4	TGTGCCTTGTGGGAGTATTATAAGAAACTCTTT	CALWEYYKKLF	TRGV9	.	TRGJ1	14	-1	-1	15
76	4.480101863368683E-4	TGTGCTGCCCGGGATATCGAGAAACTCTTT	CAARDIEKLF	TRGV10	.	TRGJ1	14	-1	-1	19
76	4.480101863368683E-4	TGTGCTGCGCAATCGTATAGGAAACTCTTT	CAAQSYRKLF	TRGV10	.	TRGJ1	8	-1	-1	15
76	4.480101863368683E-4	TGTGCCTTAAATAAGAAACTCTTT	CALNKKLF	TRGV9	.	TRGJ1	7	-1	-1	10
75	4.4211531546401475E-4	TGTGCCTTGTGGGAGGTGCAAGGGGAGTTGGGCAAAAAAATCAAGGTATTT	CALWEVQGELGKKIKVF	TRGV9	.	TRGJP	19	-1	-1	24
75	4.4211531546401475E-4	TGTGCCACCTGGGAGATACCGTTCTTGCGTTATTATAAGAAACTCTTT	CATWEIPFLRYYKKLF	TRGV8	.	TRGJ1	13	-1	-1	29
75	4.4211531546401475E-4	TGTGCCACCTGGAGCATGAGGGGTACCACTGGTTGGTTCAAGATATTT	CATWSMRGTTGWFKIF	TRGV8	.	TRGJP1	11	-1	-1	23
75	4.4211531546401475E-4	TGTGCTGCGTGGGATTATACGTCTCCTTATAAGAAACTCTTT	CAAWDYTSPYKKLF	TRGV10	.	TRGJ1	16	-1	-1	26
75	4.4211531546401475E-4	TGTGCCTTGTGGGAGATAACGCTACCCCCAAAGAAACTCTTT	CALWEITLPPKKLF	TRGV9	.	TRGJ1	14	-1	-1	30
75	4.4211531546401475E-4	TGTGCCTTGTGGGACCCCGACTATTATAAGAAACTCTTT	CALWDPDYYKKLF	TRGV9	.	TRGJ1	13	-1	-1	21
75	4.4211531546401475E-4	TGTGCCTTGTGGGAGGTGCACCCTTATAAGAAACTCTTT	CALWEVHPYKKLF	TRGV9	.	TRGJ1	21	-1	-1	23
75	4.4211531546401475E-4	TGTGCCTTGTGGGAGGGAAGTTATTATAAGAAACTCTTT	CALWEGSYYKKLF	TRGV9	.	TRGJ1	15	-1	-1	16
75	4.4211531546401475E-4	TGTGCCTTGTGGGGCCACACGAATAAGAAACTCTTT	CALWGHTNKKLF	TRGV9	.	TRGJ1	12	-1	-1	22
75	4.4211531546401475E-4	TGTGCCTTGTGGGAGGTGTTCCATAAGAAACTCTTT	CALWEVFHKKLF	TRGV9	.	TRGJ1	17	-1	-1	22
75	4.4211531546401475E-4	TGTGCCTTGTGGGAGGTGCCCTATAAGAAACTCTTT	CALWEVPYKKLF	TRGV9	.	TRGJ2	21	-1	-1	21
75	4.4211531546401475E-4	TGTGCCTTGCCGGAGGGGGATTGGATCAAGACGTTT	CALPEGDWIKTF	TRGV9	.	TRGJP2	15	-1	-1	18
75	4.4211531546401475E-4	TGTGCCTTGTGGGAGGATTATAAGAAACTCTTT	CALWEDYKKLF	TRGV9	.	TRGJ1	15	-1	-1	16
75	4.4211531546401475E-4	TGTGCCTTGGGAAGTTATTATAAGAAACTCTTT	CALGSYYKKLF	TRGV9	.	TRGJ1	8	-1	-1	10
75	4.4211531546401475E-4	TGTGCCTTGTGGGTCCAAGAGAAACTCTTT	CALWVQEKLF	TRGV9	.	TRGJ1	12	-1	-1	19
75	4.4211531546401475E-4	TGTGCCTTGTACCCGTATAAGAAACTCTTT	CALYPYKKLF	TRGV9	.	TRGJ1	9	-1	-1	15
75	4.4211531546401475E-4	TGTGCTGCGTGGGATTTGCAACTCTTT	CAAWDLQLF	TRGV10	.	TRGJ1	15	-1	-1	19
75	4.4211531546401475E-4	TGTGCCTTGTACATAGAGAAACTCTTT	CALYIEKLF	TRGV9	.	TRGJ1	9	-1	-1	12
75	4.4211531546401475E-4	TGTGCGAAGAAACTCTTT	CAKKLF	TRGV10	.	TRGJ1	4	-1	-1	6
74	4.362204445911612E-4	TGTGCCTTGTGGGAGGAACTCCAGCAAGAGTTGGGCAAAAAAATCAAGGTATTT	CALWEELQQELGKKIKVF	TRGV9	.	TRGJP	15	-1	-1	23
74	4.362204445911612E-4	TGTGCCTTGTGGGAGGACCCGCCCCAGTTGGGCAAAAAAATCAAGGTATTT	CALWEDPPQLGKKIKVF	TRGV9	.	TRGJP	15	-1	-1	25
74	4.362204445911612E-4	TGTGCCTTGTGGGAGCGGCAAGAGTTGGGCAAAAAAATCAAGGTATTT	CALWERQELGKKIKVF	TRGV9	.	TRGJP	14	-1	-1	16
74	4.362204445911612E-4	TGTGCCTTGTGGGAGGTGCAACCGTTGGGCAAAAAAATCAAGGTATTT	CALWEVQPLGKKIKVF	TRGV9	.	TRGJP	19	-1	-1	17
74	4.362204445911612E-4	TGTGCCTTGTGGGAGGTGCACGGTAGACGGAAGAAACTCTTT	CALWEVHGRRKKLF	TRGV9	.	TRGJ1	20	-1	-1	30
74	4.362204445911612E-4	TGTGCCTTGTGGGAGGAATATTATAAGAAACTCTTT	CALWEEYYKKLF	TRGV9	.	TRGJ1	15	-1	-1	15
74	4.362204445911612E-4	TGTGCCTTGTGGGCGGGGGGAAGGAAACTCTTT	CALWAGGRKLF	TRGV9	.	TRGJ1	15	-1	-1	23
74	4.362204445911612E-4	TGTGCCTTGTGGGGCTATTATAAGAAACTCTTT	CALWGYYKKLF	TRGV9	.	TRGJ1	12	-1	-1	15
74	4.362204445911612E-4	TGTGCCACCTGGGAACAAAATAAGAAACTCTTT	CATWEQNKKLF	TRGV4	.	TRGJ1	13	-1	-1	19
74	4.362204445911612E-4	TGTGCCACCTGGGACCCTTATTATAAGAAACTCTTT	CATWDPYYKKLF	TRGV4	.	TRGJ1	13	-1	-1	17
73	4.303255737183077E-4	TGTGCCTTGTGGGAGACGGACAGGGAGTTGGGCAAAAAAATCAAGGTATTT	CALWETDRELGKKIKVF	TRGV9	.	TRGJP	14	-1	-1	24
73	4.303255737183077E-4	TGTGCCTTGTGGGAGGTGCATCCCGGCGGATGCTATAAGAAACTCTTT	CALWEVHPGGCYKKLF	TRGV9	.	TRGJ2	19	-1	-1	33
73	4.303255737183077E-4	TGTGCTGCGTGTCTCCGAATGGGGGATTATTATAAGAAACTCTTT	CAACLRMGDYYKKLF	TRGV10	.	TRGJ1	10	-1	-1	25
73	4.303255737183077E-4	TGTGCCTTGTGGGAGGTTTGTTATAAGAAACTCTTT	CALWEVCYKKLF	TRGV9	.	TRGJ1	16	-1	-1	17
73	4.303255737183077E-4	TGTGCCTTGTGGGAGGTGCACTATAAGAAACTCTTT	CALWEVHYKKLF	TRGV9	.	TRGJ1	20	-1	-1	21
73	4.303255737183077E-4	TGTGCCTTGTGGGGGAAGAAACTCTTT	CALWGKKLF	TRGV9	.	TRGJ1	12	-1	-1	15
73	4.303255737183077E-4	TGTGCCTTGAGTAGTGATTGGATCAAGACGTTT	CALSSDWIKTF	TRGV9	.	TRGJP2	8	-1	-1	9
72	4.2443070284545415E-4	TGTGCCTTGTGGGAGGTGCTGGAAGAGTTGGGCAAAAAAATCAAGGTATTT	CALWEVLEELGKKIKVF	TRGV9	.	TRGJP	18	-1	-1	22
72	4.2443070284545415E-4	TGTGCCTTGTGGGAGGGGAATGGGAGGAGCTATTATAAGAAACTCTTT	CALWEGNGRSYYKKLF	TRGV9	.	TRGJ2	15	-1	-1	30
72	4.2443070284545415E-4	TGTGCCTTGTGGGAGGGGAAAGAGTTGGGCAAAAAAATCAAGGTATTT	CALWEGKELGKKIKVF	TRGV9	.	TRGJP	15	-1	-1	15
72	4.2443070284545415E-4	TGTGCCTTGTGGGAGGTGCATGGTAGTGATTGGATCAAGACGTTT	CALWEVHGSDWIKTF	TRGV9	.	TRGJP2	19	-1	-1	19
72	4.2443070284545415E-4	TGTGCCTTGTGGGGGAATTATTATAAGAAACTCTTT	CALWGNYYKKLF	TRGV9	.	TRGJ1	12	-1	-1	14
72	4.2443070284545415E-4	TGTGCCTTGTGGGGGAACGATTGGATCAAGACGTTT	CALWGNDWIKTF	TRGV9	.	TRGJP2	12	-1	-1	18
72	4.2443070284545415E-4	TGTGCTGCGTGGGGATGCAAGAAACTCTTT	CAAWGCKKLF	TRGV10	.	TRGJ1	12	-1	-1	18
71	4.1853583197260067E-4	TGTGCCTTGTGGGAGGTGCAAGGCGAAAGAGAGTTGGGCAAAAAAATCAAGGTATTT	CALWEVQGERELGKKIKVF	TRGV9	.	TRGJP	19	-1	-1	29
71	4.1853583197260067E-4	TGTGCCTTGTGGGAGGCCGACGGAATGGAGTTGGGCAAAAAAATCAAGGTATTT	CALWEADGMELGKKIKVF	TRGV9	.	TRGJP	15	-1	-1	27
71	4.1853583197260067E-4	TGTGCCTTGTGGGAGGTCCCTCAAGAGTTGGGCAAAAAAATCAAGGTATTT	CALWEVPQELGKKIKVF	TRGV9	.	TRGJP	21	-1	-1	21
71	4.1853583197260067E-4	TGTGCCTTGTGGGAGACCCTGCAAGAGTTGGGCAAAAAAATCAAGGTATTT	CALWETLQELGKKIKVF	TRGV9	.	TRGJP	14	-1	-1	20
71	4.1853583197260067E-4	TGTGCCTTGTGGGAGGTGAGCGAGTTGGGCAAAAAAATCAAGGTATTT	CALWEVSELGKKIKVF	TRGV9	.	TRGJP	17	-1	-1	21
71	4.1853583197260067E-4	TGTGCCTTGTGGGAGAGCAAGGGGGCCTATAAGAAACTCTTT	CALWESKGAYKKLF	TRGV9	.	TRGJ1	14	-1	-1	27
71	4.1853583197260067E-4	TGTGCCTTGTGGGAGGTGTCACACTATAAGAAACTCTTT	CALWEVSHYKKLF	TRGV9	.	TRGJ1	21	-1	-1	24
71	4.1853583197260067E-4	TGTGCCTTGTGGGAGGTGCTGGGAAATAAGAAACTCTTT	CALWEVLGNKKLF	TRGV9	.	TRGJ1	18	-1	-1	25
71	4.1853583197260067E-4	TGTGCCTTGTGGGGGCTCTATTATAAGAAACTCTTT	CALWGLYYKKLF	TRGV9	.	TRGJ1	12	-1	-1	18
71	4.1853583197260067E-4	TGTGCCTTGTGGGGAGGCTATTATAAGAAACTCTTT	CALWGGYYKKLF	TRGV9	.	TRGJ1	16	-1	-1	18
71	4.1853583197260067E-4	TGTGCCTTGTGGATTGATGATTATAAGAAACTCTTT	CALWIDDYKKLF	TRGV9	.	TRGJ1	11	-1	-1	16
71	4.1853583197260067E-4	TGTGCCTTGTGGGAACATTATAAGAAACTCTTT	CALWEHYKKLF	TRGV9	.	TRGJ1	13	-1	-1	16
71	4.1853583197260067E-4	TGTGCCTTGTGGAGGGGTCGTAAGAAACTCTTT	CALWRGRKKLF	TRGV9	.	TRGJ1	14	-1	-1	20
71	4.1853583197260067E-4	TGTGCTGCGTGGGATTACGCGAAACTCTTT	CAAWDYAKLF	TRGV10	.	TRGJ1	18	-1	-1	20
71	4.1853583197260067E-4	TGTGCTGCGTGGGACCCGAAGAAACTCTTT	CAAWDPKKLF	TRGV10	.	TRGJ2	13	-1	-1	18
70	4.1264096109974713E-4	TGTGCCTTGTGGGAGGGCAGCAGTAATAGTACTGAGGGGTATAAGAAACTCTTT	CALWEGSSNSTEGYKKLF	TRGV9	.	TRGJ1	18	-1	-1	39
70	4.1264096109974713E-4	TGTGCCTTGTGGGATGATAGTAGTGATTGGATCAAGACGTTT	CALWDDSSDWIKTF	TRGV9	.	TRGJP2	13	-1	-1	16
70	4.1264096109974713E-4	TGTGCCTTGTGGGAGGTCCATTGTTATAAGAAACTCTTT	CALWEVHCYKKLF	TRGV9	.	TRGJ1	19	-1	-1	19
70	4.1264096109974713E-4	TGTGCCTTGTGGGAGGTGCGCGGATATAAGAAACTCTTT	CALWEVRGYKKLF	TRGV9	.	TRGJ1	18	-1	-1	24
70	4.1264096109974713E-4	TGTGCCTTGTGGGAGGGGGATTATTATAAGAAACTCTTT	CALWEGDYYKKLF	TRGV9	.	TRGJ1	15	-1	-1	19
70	4.1264096109974713E-4	TGTGCCACCTGGGACGGTAGTGATTGGATCAAGACGTTT	CATWDGSDWIKTF	TRGV2	.	TRGJP2	16	-1	-1	16
70	4.1264096109974713E-4	TGTGCCACCTGGGACGGACCTTATTATAAGAAACTCTTT	CATWDGPYYKKLF	TRGV2	.	TRGJ1	19	-1	-1	20
70	4.1264096109974713E-4	TGTGCCTTGTGGGATCGCTATTATAAGAAACTCTTT	CALWDRYYKKLF	TRGV9	.	TRGJ1	13	-1	-1	18
70	4.1264096109974713E-4	TGTGCCTTGTGGGAGGTGTGTTATAAGAAACTCTTT	CALWEVCYKKLF	TRGV9	.	TRGJ1	17	-1	-1	20
70	4.1264096109974713E-4	TGTGCCTTGTGGGAGGTGGGATATAAGAAACTCTTT	CALWEVGYKKLF	TRGV9	.	TRGJ1	17	-1	-1	21
70	4.1264096109974713E-4	TGTGCCTTGTGGGAGAAGTGTTATAAGAAACTCTTT	CALWEKCYKKLF	TRGV9	.	TRGJ1	14	-1	-1	14
70	4.1264096109974713E-4	TGTGCCTTGTGGGATTATTATAAGAAACTCTTT	CALWDYYKKLF	TRGV9	.	TRGJ1	13	-1	-1	13
69	4.067460902268936E-4	TGTGCCTTGTGGGAGATACGGCAAGAGTTGGGCAAAAAAATCAAGGTATTT	CALWEIRQELGKKIKVF	TRGV9	.	TRGJP	14	-1	-1	19
69	4.067460902268936E-4	TGTGCCTTGTGGGAGGTGCAGGTTCGCTATAAGAAACTCTTT	CALWEVQVRYKKLF	TRGV9	.	TRGJ1	19	-1	-1	27
69	4.067460902268936E-4	TGTGCTGCGTGGGCCCTGAATTATTATAAGAAACTCTTT	CAAWALNYYKKLF	TRGV10	.	TRGJ1	12	-1	-1	17
69	4.067460902268936E-4	TGTGCCTTGTGGGGGAGTTTAAAGTATAAGAAACTCTTT	CALWGSLKYKKLF	TRGV9	.	TRGJ2	12	-1	-1	24
69	4.067460902268936E-4	TGTGCCTTGTGGGAGTTCGGGTATTATAAGAAACTCTTT	CALWEFGYYKKLF	TRGV9	.	TRGJ1	14	-1	-1	21
69	4.067460902268936E-4	TGTGCCTTGTGGGAGGTGGAGTCTTATAAGAAACTCTTT	CALWEVESYKKLF	TRGV9	.	TRGJ1	17	-1	-1	23
69	4.067460902268936E-4	TGTGCCTTGTGGGAGGCAGGTTACTATAAGAAACTCTTT	CALWEAGYYKKLF	TRGV9	.	TRGJ1	15	-1	-1	20
69	4.067460902268936E-4	TGTGCTGCGTGGGATTATCGGAGGGAGAAACTCTTT	CAAWDYRREKLF	TRGV10	.	TRGJ2	16	-1	-1	25
69	4.067460902268936E-4	TGTGCTGCGTGGGATCTTTATTATAAGAAACTCTTT	CAAWDLYYKKLF	TRGV10	.	TRGJ1	14	-1	-1	17
69	4.067460902268936E-4	TGTGCCTTCCATTATTATAAGAAACTCTTT	CAFHYYKKLF	TRGV9	.	TRGJ1	7	-1	-1	10
68	4.0085121935404006E-4	TGTGCCTTGTGGGACCAGAGGGGGTTGGGCAAAAAAATCAAGGTATTT	CALWDQRGLGKKIKVF	TRGV9	.	TRGJP	13	-1	-1	23
68	4.0085121935404006E-4	TGTGCCTTGTGGGAGGTGCTCTTGGATTATAAGAAACTCTTT	CALWEVLLDYKKLF	TRGV9	.	TRGJ1	18	-1	-1	25
68	4.0085121935404006E-4	TGTGCCACCTGGGACGGGCTTCGATATTATAAGAAACTCTTT	CATWDGLRYYKKLF	TRGV2	.	TRGJ1	18	-1	-1	19
68	4.0085121935404006E-4	TGTGCCACCTGGGACGGGCATTATTATAAGAAACTCTTT	CATWDGHYYKKLF	TRGV2	.	TRGJ2	18	-1	-1	19
68	4.0085121935404006E-4	TGTGCCTTGTGGGTAATGAGAGATAAGAAACTCTTT	CALWVMRDKKLF	TRGV9	.	TRGJ1	12	-1	-1	22
68	4.0085121935404006E-4	TGTGCCACCTGGGACAGTTATTATAAGAAACTCTTT	CATWDSYYKKLF	TRGV7	.	TRGJ1	16	-1	-1	17
68	4.0085121935404006E-4	TGTGCCTTGTGTGATTATTATAAGAAACTCTTT	CALCDYYKKLF	TRGV9	.	TRGJ2	13	-1	-1	13
68	4.0085121935404006E-4	TGTGCCTTGTGGTTGCATTATAAGAAACTCTTT	CALWLHYKKLF	TRGV9	.	TRGJ1	11	-1	-1	16
68	4.0085121935404006E-4	TGTGCCTTGTGGGAATCTTATAAGAAACTCTTT	CALWESYKKLF	TRGV9	.	TRGJ1	13	-1	-1	17
68	4.0085121935404006E-4	TGTGCCTTGTGGGAAAATTATAAGAAACTCTTT	CALWENYKKLF	TRGV9	.	TRGJ1	13	-1	-1	16
68	4.0085121935404006E-4	TGTGCCTTGACGTATTATAAGAAACTCTTT	CALTYYKKLF	TRGV9	.	TRGJ1	8	-1	-1	12
67	3.949563484811865E-4	TGTGCCTTGTGGGAGGTGCAATTGGGAGAGTTGGGCAAAAAAATCAAGGTATTT	CALWEVQLGELGKKIKVF	TRGV9	.	TRGJP	19	-1	-1	26
67	3.949563484811865E-4	TGTGCCTTGTGGGAGGTTGGGAGGAATTATAAGAAACTCTTT	CALWEVGRNYKKLF	TRGV9	.	TRGJ1	16	-1	-1	25
67	3.949563484811865E-4	TGTGCCTTGTGGGAGGTCAATTATTATAAGAAACTCTTT	CALWEVNYYKKLF	TRGV9	.	TRGJ1	16	-1	-1	18
67	3.949563484811865E-4	TGTGCCTTGTGGGAGGTGAGCTATTATAAGAAACTCTTT	CALWEVSYYKKLF	TRGV9	.	TRGJ1	17	-1	-1	21
67	3.949563484811865E-4	TGTGCCTTGTGGGAGGGGTTTAAGAAACTCTTT	CALWEGFKKLF	TRGV9	.	TRGJ1	15	-1	-1	20
67	3.949563484811865E-4	TGTGCTGCGTGGGATTGTGGGAAACTCTTT	CAAWDCGKLF	TRGV10	.	TRGJ1	15	-1	-1	20
67	3.949563484811865E-4	TGTGCCTTGTGGAATTATAAGAAACTCTTT	CALWNYKKLF	TRGV9	.	TRGJ1	11	-1	-1	13
67	3.949563484811865E-4	TGTGCCTCGACTTATTATAAGAAACTCTTT	CASTYYKKLF	TRGV9	.	TRGJ2	6	-1	-1	6
66	3.89061477608333E-4	TGTGCCTTGTGGGAGGTGCCCGGGCATTATAAGAAACTCTTT	CALWEVPGHYKKLF	TRGV9	.	TRGJ1	18	-1	-1	25
66	3.89061477608333E-4	TGTGCCTTGTGGGAGGTGCATATCCGGTATAAGAAACTCTTT	CALWEVHIRYKKLF	TRGV9	.	TRGJ1	19	-1	-1	27
66	3.89061477608333E-4	TGTGCCTTGTGGGAGCCCCTAGCTTATAAGAAACTCTTT	CALWEPLAYKKLF	TRGV9	.	TRGJ1	14	-1	-1	23
66	3.89061477608333E-4	TGTGCCTTGTGGGAGGTGTATTATTATAAGAAACTCTTT	CALWEVYYYKKLF	TRGV9	.	TRGJ1	17	-1	-1	19
66	3.89061477608333E-4	TGTGCCTTGTGGGAGGTGTGGGTTAAGAAACTCTTT	CALWEVWVKKLF	TRGV9	.	TRGJ1	17	-1	-1	23
66	3.89061477608333E-4	TGTGCCTTGTGGGAGGTGCACCAGAAGAAACTCTTT	CALWEVHQKKLF	TRGV9	.	TRGJ1	21	-1	-1	24
66	3.89061477608333E-4	TGTGCCACCTGGGACGGGCATTATAAGAAACTCTTT	CATWDGHYKKLF	TRGV2	.	TRGJ1	18	-1	-1	19
66	3.89061477608333E-4	TGTGCTGCGTGGGATTGGTATAAGAAACTCTTT	CAAWDWYKKLF	TRGV10	.	TRGJ1	15	-1	-1	18
66	3.89061477608333E-4	TGTGCCTTGTGGCTCTTT	CALWLF	TRGV9	.	TRGJ1	11	-1	-1	12
66	3.89061477608333E-4	TGTGCCTTGTGGGGCTACTATTATAAGAAACTCTTT	CALWGYYYKKLF	TRGV9	.	TRGJ1	12	-1	-1	18
65	3.8316660673547945E-4	TGTGCCTTGTGGGAGGTGTTGTACCCGCAAGAGTTGGGCAAAAAAATCAAGGTATTT	CALWEVLYPQELGKKIKVF	TRGV9	.	TRGJP	17	-1	-1	26
65	3.8316660673547945E-4	TGTGCCTTGTGGGAGGTGGGTCTTGTCACTTATAAGAAACTCTTT	CALWEVGLVTYKKLF	TRGV9	.	TRGJ1	17	-1	-1	29
65	3.8316660673547945E-4	TGTGCCACCTGGGACGGGCTGGGGCATTATTATAAGAAACTCTTT	CATWDGLGHYYKKLF	TRGV2	.	TRGJ1	18	-1	-1	25
65	3.8316660673547945E-4	TGTGCCTTGTGGGATTCCTTGGGTGATTATAAGAAACTCTTT	CALWDSLGDYKKLF	TRGV9	.	TRGJ1	13	-1	-1	25
65	3.8316660673547945E-4	TGTGCCTTGTGGGAGGTGGCCTGGTATTATAAGAAACTCTTT	CALWEVAWYYKKLF	TRGV9	.	TRGJ1	17	-1	-1	24
65	3.8316660673547945E-4	TGTGCCTTGTGGGAGGTGACGGGTTATTATAAGAAACTCTTT	CALWEVTGYYKKLF	TRGV9	.	TRGJ1	17	-1	-1	23
65	3.8316660673547945E-4	TGTGCCTTGTGGGAGGCCCCGAGGAATTATAAGAAACTCTTT	CALWEAPRNYKKLF	TRGV9	.	TRGJ1	15	-1	-1	25
65	3.8316660673547945E-4	TGTGCCTCCCCCCCAAATACCACTGGTTGGTTCAAGATATTT	CASPPNTTGWFKIF	TRGV9	.	TRGJP1	6	-1	-1	16
65	3.8316660673547945E-4	TGTGCCTTGTGGGATGCCCGTTATTATAAGAAACTCTTT	CALWDARYYKKLF	TRGV9	.	TRGJ1	13	-1	-1	20
65	3.8316660673547945E-4	TGTGCCTTGTGGGAGCCTTTGGGTTATAAGAAACTCTTT	CALWEPLGYKKLF	TRGV9	.	TRGJ1	14	-1	-1	23
65	3.8316660673547945E-4	TGTGCCTTGTGGGAGCCCGCTTATTATAAGAAACTCTTT	CALWEPAYYKKLF	TRGV9	.	TRGJ1	14	-1	-1	20
65	3.8316660673547945E-4	TGTGCCTTGTGGGAGGTGCTCTATTATAAGAAACTCTTT	CALWEVLYYKKLF	TRGV9	.	TRGJ1	18	-1	-1	21
65	3.8316660673547945E-4	TGTGCCTTGTGGGAGGCCCGTTATTATAAGAAACTCTTT	CALWEARYYKKLF	TRGV9	.	TRGJ1	15	-1	-1	20
65	3.8316660673547945E-4	TGTGCTGCGTGGGCGAAGGGGGGTAAGAAACTCTTT	CAAWAKGGKKLF	TRGV10	.	TRGJ1	12	-1	-1	23
65	3.8316660673547945E-4	TGTGCCTTGTGGGATCCCTATTATAAGAAACTCTTT	CALWDPYYKKLF	TRGV9	.	TRGJ1	13	-1	-1	18
65	3.8316660673547945E-4	TGTGCCTTGTGGGAGGTGCCGGATAAGAAACTCTTT	CALWEVPDKKLF	TRGV9	.	TRGJ1	18	-1	-1	22
65	3.8316660673547945E-4	TGTGCCTCCTTAAACACGGGTTATAAGAAACTCTTT	CASLNTGYKKLF	TRGV9	.	TRGJ1	6	-1	-1	20
65	3.8316660673547945E-4	TGTGCTGCGTGGGATCATTATAAGAAACTCTTT	CAAWDHYKKLF	TRGV10	.	TRGJ1	14	-1	-1	13
65	3.8316660673547945E-4	TGTGCCTTGTGGGTTTATTATAAGAAACTCTTT	CALWVYYKKLF	TRGV9	.	TRGJ1	12	-1	-1	14
65	3.8316660673547945E-4	TGTGCCTTGTGGGAGGCTTATAAGAAACTCTTT	CALWEAYKKLF	TRGV9	.	TRGJ1	15	-1	-1	17
65	3.8316660673547945E-4	TGTGCCACCTGGGATGGTTATAAGAAACTCTTT	CATWDGYKKLF	TRGV4	.	TRGJ2	16	-1	-1	17
64	3.772717358626259E-4	TGTGCCTTGTGGGAGGGTTTTTCTAGAGAGTTGGGCAAAAAAATCAAGGTATTT	CALWEGFSRELGKKIKVF	TRGV9	.	TRGJP	15	-1	-1	26
64	3.772717358626259E-4	TGTGCCTTGTGGGACACTGGTGAGTTGGGCAAAAAAATCAAGGTATTT	CALWDTGELGKKIKVF	TRGV9	.	TRGJP	13	-1	-1	21
64	3.772717358626259E-4	TGTGCTGCGTGGGATTTAGAGGGTCAAGATTATAAGAAACTCTTT	CAAWDLEGQDYKKLF	TRGV10	.	TRGJ1	15	-1	-1	28
64	3.772717358626259E-4	TGTGCCTTGTGGGAGGTGCCGAATTATTATAAGAAACTCTTT	CALWEVPNYYKKLF	TRGV9	.	TRGJ1	18	-1	-1	19
64	3.772717358626259E-4	TGTGCCTTGTGGGAGGTGCGACGTTATTATAAGAAACTCTTT	CALWEVRRYYKKLF	TRGV9	.	TRGJ1	18	-1	-1	23
64	3.772717358626259E-4	TGTGCCTTGTGGGAGGAGGGGAATTATAAGAAACTCTTT	CALWEEGNYKKLF	TRGV9	.	TRGJ1	15	-1	-1	22
64	3.772717358626259E-4	TGTGCCTTGTGGGAGGTGCTTTATAAGAAACTCTTT	CALWEVLYKKLF	TRGV9	.	TRGJ1	18	-1	-1	20
64	3.772717358626259E-4	TGTGCCTTGTGGGAGGCCCATTATAAGAAACTCTTT	CALWEAHYKKLF	TRGV9	.	TRGJ1	15	-1	-1	19
64	3.772717358626259E-4	TGTGCTGCGTGGATCCTTAAGAAACTCTTT	CAAWILKKLF	TRGV10	.	TRGJ1	11	-1	-1	17
63	3.713768649897724E-4	TGTGCTGCGTGGGATTATACCACTGGTTGGTTCAAGATATTT	CAAWDYTTGWFKIF	TRGV10	.	TRGJP1	16	-1	-1	8
63	3.713768649897724E-4	TGTGCCTTGTGGGATTATAAAGTGCGTTATAAGAAACTCTTT	CALWDYKVRYKKLF	TRGV9	.	TRGJ1	13	-1	-1	26
63	3.713768649897724E-4	TGTGCCACCTGGGACGGCGCATCGGAGTATAAGAAACTCTTT	CATWDGASEYKKLF	TRGV2	.	TRGJ1	16	-1	-1	27
63	3.713768649897724E-4	TGTGCCACCTGGGACGGGCCAGGATATTATAAGAAACTCTTT	CATWDGPGYYKKLF	TRGV2	.	TRGJ1	19	-1	-1	24
63	3.713768649897724E-4	TGTGCCTTGTGGGACCCCCGTTATTATAAGAAACTCTTT	CALWDPRYYKKLF	TRGV9	.	TRGJ1	13	-1	-1	20
63	3.713768649897724E-4	TGTGCCTTGTGGGAGGTGGGGAGTAAGAAGAAACTCTTT	CALWEVGSKKKLF	TRGV9	.	TRGJ1	17	-1	-1	27
63	3.713768649897724E-4	TGTGCCTTCGAGGGTAGTGATTGGATCAAGACGTTT	CAFEGSDWIKTF	TRGV9	.	TRGJP2	7	-1	-1	13
63	3.713768649897724E-4	TGTGCCTTGTGGACTCGTTATTATAAGAAACTCTTT	CALWTRYYKKLF	TRGV9	.	TRGJ2	11	-1	-1	17
63	3.713768649897724E-4	TGTGCTGCGTGGCCCCTAAGAAAACTCTTT	CAAWPLRKLF	TRGV10	.	TRGJ1	11	-1	-1	16
63	3.713768649897724E-4	TGTGCCTTAAAATATAAGAAACTCTTT	CALKYKKLF	TRGV9	.	TRGJ1	7	-1	-1	12
63	3.713768649897724E-4	TGTGCTGCGTGGGGTTACAGGAAACTCTTT	CAAWGYRKLF	TRGV10	.	TRGJ1	17	-1	-1	14
63	3.713768649897724E-4	TGTGCCTTGTGGGCTAATTATTATAAGAAACTCTTT	CALWANYYKKLF	TRGV9	.	TRGJ1	12	-1	-1	15
62	3.6548199411691885E-4	TGTGCCTTGTGGGAGGTGCAATCGGGAAATTATTATTATAAGAAACTCTTT	CALWEVQSGNYYYKKLF	TRGV9	.	TRGJ1	19	-1	-1	31
62	3.6548199411691885E-4	TGTGCCTTGTGGGAGGTGCGGTGGGGGAGGGATTATAAGAAACTCTTT	CALWEVRWGRDYKKLF	TRGV9	.	TRGJ1	18	-1	-1	31
62	3.6548199411691885E-4	TGTGCCTTGTGGGTCAGGGAGTTGGGCAAAAAAATCAAGGTATTT	CALWVRELGKKIKVF	TRGV9	.	TRGJP	12	-1	-1	18
62	3.6548199411691885E-4	TGTGCCTTGTGGGAGGTGCTCTTAGTGGATTATAAGAAACTCTTT	CALWEVLLVDYKKLF	TRGV9	.	TRGJ2	18	-1	-1	28
62	3.6548199411691885E-4	TGTGCCACCTGGGACGGGCCTGGGGACTATTATAAGAAACTCTTT	CATWDGPGDYYKKLF	TRGV2	.	TRGJ1	19	-1	-1	27
62	3.6548199411691885E-4	TGTGCCTTGTGGGAGGGGGGACCTTATTATAAGAAACTCTTT	CALWEGGPYYKKLF	TRGV9	.	TRGJ1	15	-1	-1	23
62	3.6548199411691885E-4	TGTGCTGCGTGGGATTATCCCATATTGGAGAAACTCTTT	CAAWDYPILEKLF	TRGV10	.	TRGJ1	16	-1	-1	28
62	3.6548199411691885E-4	TGTGCCTTGTGGGAGGTTAATTATTATAAGAAACTCTTT	CALWEVNYYKKLF	TRGV9	.	TRGJ1	16	-1	-1	18
62	3.6548199411691885E-4	TGTGCCTTGTGGGAGGGGCGTTATTATAAGAAACTCTTT	CALWEGRYYKKLF	TRGV9	.	TRGJ1	18	-1	-1	20
62	3.6548199411691885E-4	TGTGCTGCGTGGGATTTGGGGTATAAGAAACTCTTT	CAAWDLGYKKLF	TRGV10	.	TRGJ1	15	-1	-1	21
62	3.6548199411691885E-4	TGTGCTGCGTGGGATTATGGGCATAAGAAACTCTTT	CAAWDYGHKKLF	TRGV10	.	TRGJ1	16	-1	-1	22
62	3.6548199411691885E-4	TGTGCTGCGTGGGACCCTTATTATAAGAAACTCTTT	CAAWDPYYKKLF	TRGV10	.	TRGJ1	13	-1	-1	17
62	3.6548199411691885E-4	TGTGCCTTGTGGGAAAATTATTATAAGAAACTCTTT	CALWENYYKKLF	TRGV9	.	TRGJ1	13	-1	-1	15
62	3.6548199411691885E-4	TGTGCTGCGTGGGAGGGGGGCAAGAAACTCTTT	CAAWEGGKKLF	TRGV10	.	TRGJ1	13	-1	-1	21
62	3.6548199411691885E-4	TGTGCCTTGTGGGAGGTGCAGTCCGCTCACGAT	CALWEVQSAHD	TRGV9	.	TRGJP1	19	-1	-1	32
62	3.6548199411691885E-4	TGTGCCACCTGGGACAGGCCCCAGAAACTCTTT	CATWDRPQKLF	TRGV7	.	TRGJ1	19	-1	-1	22
62	3.6548199411691885E-4	TGTGCTGCCCAGGAGGAGAAACTCTTT	CAAQEEKLF	TRGV10	.	TRGJ1	7	-1	-1	16
62	3.6548199411691885E-4	TGTGCCTGCACTGGTTGGTTCAAGATATTT	CACTGWFKIF	TRGV9	.	TRGJP1	6	-1	-1	8
61	3.595871232440653E-4	TGTGCCTTGTGGGAGGTGCAAGTAAGAGAAGAGTTGGGCAAAAAAATCAAGGTATTT	CALWEVQVREELGKKIKVF	TRGV9	.	TRGJP	19	-1	-1	28
61	3.595871232440653E-4	TGTGCCTTGTGGGAGGTCCCCCCTTATTATAAGAAACTCTTT	CALWEVPPYYKKLF	TRGV9	.	TRGJ2	16	-1	-1	23
61	3.595871232440653E-4	TGTGCCTTGTGGGAGGTGCTTTTCGATTATAAGAAACTCTTT	CALWEVLFDYKKLF	TRGV9	.	TRGJ1	18	-1	-1	25
61	3.595871232440653E-4	TGTGCCTTGTGGGAGGTGCCGGGTGATTGGATCAAGACGTTT	CALWEVPGDWIKTF	TRGV9	.	TRGJP2	18	-1	-1	22
61	3.595871232440653E-4	TGTGCCTTGTGGGAGGTGCGTATTACGTATAAGAAACTCTTT	CALWEVRITYKKLF	TRGV9	.	TRGJ1	18	-1	-1	27
61	3.595871232440653E-4	TGTGCCTTGTGGGAGGCTGAATTATTATGGAAGAAACTCTTT	CALWEAELLWKKLF	TRGV9	.	TRGJ1	15	-1	-1	18
61	3.595871232440653E-4	TGTGCCACCTGGGACAGGCCGAGTGATTGGATCAAGACGTTT	CATWDRPSDWIKTF	TRGV3	.	TRGJP2	19	-1	-1	21
61	3.595871232440653E-4	TGTGCTGCGTGGGATTATGGGAGGCTAAAGAAACTCTTT	CAAWDYGRLKKLF	TRGV10	.	TRGJ1	16	-1	-1	27
61	3.595871232440653E-4	TGTGCCTTGTGGGAGGTTGAGTATTATAAGAAACTCTTT	CALWEVEYYKKLF	TRGV9	.	TRGJ1	16	-1	-1	21
61	3.595871232440653E-4	TGTGCCACCTGGGACGGGCCTTATTATAAGAAACTCTTT	CATWDGPYYKKLF	TRGV2	.	TRGJ1	19	-1	-1	20
61	3.595871232440653E-4	TGTGCTGCGTGGGATCCGTTTGATAAGAAACTCTTT	CAAWDPFDKKLF	TRGV10	.	TRGJ1	14	-1	-1	22
61	3.595871232440653E-4	TGTGCCTTGTGGGAGGTGCCTTATAAGAAACTCTTT	CALWEVPYKKLF	TRGV9	.	TRGJ1	18	-1	-1	20
61	3.595871232440653E-4	TGTGCCTTGTGGGAACCTTATTATAAGAAACTCTTT	CALWEPYYKKLF	TRGV9	.	TRGJ1	13	-1	-1	17
61	3.595871232440653E-4	TGTGCCTTGTGGGAATATTATAAGAAACTCTTT	CALWEYYKKLF	TRGV9	.	TRGJ1	13	-1	-1	12
61	3.595871232440653E-4	TGTGCTGCGTGGGATTCAGAGAAACTCTTT	CAAWDSEKLF	TRGV10	.	TRGJ1	15	-1	-1	19
61	3.595871232440653E-4	TGTGCTGCGTGGAAATTTAAGAAACTCTTT	CAAWKFKKLF	TRGV10	.	TRGJ1	11	-1	-1	14
61	3.595871232440653E-4	GGTGGGGCTTATTATAAGAAACTCTTT	GGAYYKKLF	TRGV9	.	TRGJ1	3	-1	-1	8
60	3.5369225237121183E-4	TGTGCCTTGTGGGAGGTGCCGGGACAAGTTGAAATAGGGTTGTTGGGCAAAAAAATCAAGGTATTT	CALWEVPGQVEIGLLGKKIKVF	TRGV9	.	TRGJP	18	-1	-1	41
60	3.5369225237121183E-4	TGTGCCTTGTGGGAGGTGCGCCCTGTTCGTCATTATAAGAAACTCTTT	CALWEVRPVRHYKKLF	TRGV9	.	TRGJ1	21	-1	-1	31
60	3.5369225237121183E-4	TGTGCCTTGTGGGAGGTGCATGTTAAGCATTATAAGAAACTCTTT	CALWEVHVKHYKKLF	TRGV9	.	TRGJ1	19	-1	-1	28
60	3.5369225237121183E-4	TGTGCCTTGTGGGAGGCCGCACGTTATTATAAGAAACTCTTT	CALWEAARYYKKLF	TRGV9	.	TRGJ1	15	-1	-1	23
60	3.5369225237121183E-4	TGTGCCTTGTGGGAGGCTACTCATTATAAGAAACTCTTT	CALWEATHYKKLF	TRGV9	.	TRGJ1	15	-1	-1	22
60	3.5369225237121183E-4	TGTGCCACCTGGGACGCATCTTATTATAAGAAACTCTTT	CATWDASYYKKLF	TRGV2	.	TRGJ1	15	-1	-1	20
60	3.5369225237121183E-4	TGTGCTGCGTGGGATTTAGCGGGTAAGAAACTCTTT	CAAWDLAGKKLF	TRGV10	.	TRGJ1	15	-1	-1	23
60	3.5369225237121183E-4	TGTGCCTTGTGGGATGATTATTATAAGAAACTCTTT	CALWDDYYKKLF	TRGV9	.	TRGJ1	13	-1	-1	16
60	3.5369225237121183E-4	TGTGCCTTGTGGGAAGGTTATTATAAGAAACTCTTT	CALWEGYYKKLF	TRGV9	.	TRGJ1	17	-1	-1	17
59	3.477973814983583E-4	TGTGCCTTGTGGGAGGTGCCCACATTTAAAAAAGCGTTGGGCAAAAAAATCAAGGTATTT	CALWEVPTFKKALGKKIKVF	TRGV9	.	TRGJP	18	-1	-1	31
59	3.477973814983583E-4	TGTGCCTTGTGGGAGGTGCCCCCCAGGAGGAGTTATAAGAAACTCTTT	CALWEVPPRRSYKKLF	TRGV9	.	TRGJ1	24	-1	-1	32
59	3.477973814983583E-4	TGTGCCTTGTGGGAGGTGCAGTTGAGGAAATGTTATAAGAAACTCTTT	CALWEVQLRKCYKKLF	TRGV9	.	TRGJ1	19	-1	-1	26
59	3.477973814983583E-4	TGTGCTGCGTGGTCTGCCGAACGTCGTTGGTTCAAGATATTT	CAAWSAERRWFKIF	TRGV10	.	TRGJP1	11	-1	-1	25
59	3.477973814983583E-4	TGTGCCTTGTGGGAGGGCGACCCTTATTATAAGAAACTCTTT	CALWEGDPYYKKLF	TRGV9	.	TRGJ1	21	-1	-1	23
59	3.477973814983583E-4	TGTGCCTTGTGGCCCAAAGGGGATTATAAGAAACTCTTT	CALWPKGDYKKLF	TRGV9	.	TRGJ1	11	-1	-1	22
59	3.477973814983583E-4	TGTGCCTTGTGGGAGGTGTGGTATTATAAGAAACTCTTT	CALWEVWYYKKLF	TRGV9	.	TRGJ1	17	-1	-1	21
59	3.477973814983583E-4	TGTGCCTTGTGGGAGGTACCATATTATAAGAAACTCTTT	CALWEVPYYKKLF	TRGV9	.	TRGJ1	16	-1	-1	21
59	3.477973814983583E-4	TGTGCCACCTGGGACGGGCGGGTTTATAAGAAACTCTTT	CATWDGRVYKKLF	TRGV2	.	TRGJ1	18	-1	-1	23
59	3.477973814983583E-4	TGTGCCTTGTGGGCGAATTATTATAAGAAACTCTTT	CALWANYYKKLF	TRGV9	.	TRGJ1	12	-1	-1	13
59	3.477973814983583E-4	TGTGCCTTGGGAAGATTCTATTATAAGAAACTCTTT	CALGRFYYKKLF	TRGV9	.	TRGJ2	8	-1	-1	18
59	3.477973814983583E-4	TGTGCCACCTGGGACGGGCATGCGGAGAAACTCTTT	CATWDGHAEKLF	TRGV2	.	TRGJ1	18	-1	-1	25
59	3.477973814983583E-4	TGTGCTGCGTGGGATTCTAAGAAACTCTTT	CAAWDSKKLF	TRGV10	.	TRGJ1	15	-1	-1	13
59	3.477973814983583E-4	TGTGCTGCGTGGGATTATGAGAAACTCTTT	CAAWDYEKLF	TRGV10	.	TRGJ1	16	-1	-1	13
59	3.477973814983583E-4	TGTGCTGCGTGGGTAAATAAACTCTTT	CAAWVNKLF	TRGV10	.	TRGJ1	12	-1	-1	15
59	3.477973814983583E-4	TGTGCTGCGTGGGAAAAGAAACTCTTT	CAAWEKKLF	TRGV10	.	TRGJ1	13	-1	-1	15
59	3.477973814983583E-4	TGTGCCACCTGGAAGAAACTCTTT	CATWKKLF	TRGV4	.	TRGJ1	11	-1	-1	12
58	3.4190251062550476E-4	TGTGCCACCTGGGACGGGTATAGTAGTGATTGGATCAAGACGTTT	CATWDGYSSDWIKTF	TRGV2	.	TRGJP2	17	-1	-1	18
58	3.4190251062550476E-4	TGTGCCTTGTGGGAGGTTTTGAATTATTATAAGAAACTCTTT	CALWEVLNYYKKLF	TRGV9	.	TRGJ1	16	-1	-1	17
58	3.4190251062550476E-4	TGTGCCTTGTGGGAGGCGCGACTTTATTATAAGAAACTCTTT	CALWEARLYYKKLF	TRGV9	.	TRGJ1	18	-1	-1	23
58	3.4190251062550476E-4	TGTGCTGCGTGGGATTATAGGCTAGCGAAACTCTTT	CAAWDYRLAKLF	TRGV10	.	TRGJ1	16	-1	-1	26
58	3.4190251062550476E-4	TGTGCTGCGTGGGATGCTCCGAAGAAACTCTTT	CAAWDAPKKLF	TRGV10	.	TRGJ1	14	-1	-1	21
58	3.4190251062550476E-4	TGTGCTGCGTGGGACCCCCTGGAGAAACTCTTT	CAAWDPLEKLF	TRGV10	.	TRGJ1	13	-1	-1	22
58	3.4190251062550476E-4	TGTGCTGCGTGGGAGTGGGGCAAGAAACTCTTT	CAAWEWGKKLF	TRGV10	.	TRGJ1	13	-1	-1	21
58	3.4190251062550476E-4	TGTGCCTTGTGGGAGGTGCGGAGGAAACTCTTT	CALWEVRRKLF	TRGV9	.	TRGJ1	18	-1	-1	23
58	3.4190251062550476E-4	TGTGCTGCGTTCCAGGGGGAGAAACTCTTT	CAAFQGEKLF	TRGV10	.	TRGJ1	9	-1	-1	19
58	3.4190251062550476E-4	TGTGCTGCGTGGATTGGAGAGAAACTCTTT	CAAWIGEKLF	TRGV10	.	TRGJ1	14	-1	-1	19
58	3.4190251062550476E-4	TGTGCCTTGTGGGAAGGTAAGAAACTCTTT	CALWEGKKLF	TRGV9	.	TRGJ1	17	-1	-1	17
58	3.4190251062550476E-4	TGTGCTGCGTGGGTGGGGTATAAGAAACTCTTT	CAAWVGYKKLF	TRGV10	.	TRGJ1	12	-1	-1	18
58	3.4190251062550476E-4	TGTGCTGCGTGGGAGCGTGGTAAGAAACTCTTT	CAAWERGKKLF	TRGV10	.	TRGJ1	13	-1	-1	20
57	3.3600763975265123E-4	TGTGCCTTGTGGGAGACTGGTTCCTCGAATTATTATAAGAAACTCTTT	CALWETGSSNYYKKLF	TRGV9	.	TRGJ2	14	-1	-1	24
57	3.3600763975265123E-4	TGTGCCTTGTGGTCGAATACCAACAATTATTATAAGAAACTCTTT	CALWSNTNNYYKKLF	TRGV9	.	TRGJ1	11	-1	-1	24
57	3.3600763975265123E-4	TGTGCCTTGTGGGAGGTGCGGAAAGGTTATTATAAGAAACTCTTT	CALWEVRKGYYKKLF	TRGV9	.	TRGJ1	18	-1	-1	26
57	3.3600763975265123E-4	TGTGCTGCGTGGGAATGTACCACTGGTTGGTTCAAGATATTT	CAAWECTTGWFKIF	TRGV10	.	TRGJP1	13	-1	-1	11
57	3.3600763975265123E-4	TGTGCCTTGTGGGAGGTGCTGACTGGTTGGTTCAAGATATTT	CALWEVLTGWFKIF	TRGV9	.	TRGJP1	18	-1	-1	21
57	3.3600763975265123E-4	TGTGCCACCTGGGACGGGCCGGATTATTATAAGAAACTCTTT	CATWDGPDYYKKLF	TRGV2	.	TRGJ1	19	-1	-1	19
57	3.3600763975265123E-4	TGTGCCACCTGGGACGGGCGTAGTGATTGGATCAAGACGTTT	CATWDGRSDWIKTF	TRGV2	.	TRGJP2	18	-1	-1	19
57	3.3600763975265123E-4	TGTGCCACCTGGGACGGGCGCTATGGTTGGATCAAGACGTTT	CATWDGRYGWIKTF	TRGV2	.	TRGJP2	18	-1	-1	23
57	3.3600763975265123E-4	TGTGCCTTGTGGGTGGGGACTTATTATAAGAAACTCTTT	CALWVGTYYKKLF	TRGV9	.	TRGJ1	15	-1	-1	17
57	3.3600763975265123E-4	TGTGCCTTGTGGGCTTTTTCTTATTATAAGAAACTCTTT	CALWAFSYYKKLF	TRGV9	.	TRGJ1	12	-1	-1	20
57	3.3600763975265123E-4	TGTGCCTTGTGGGAGGCAGTGTATTATAAGAAACTCTTT	CALWEAVYYKKLF	TRGV9	.	TRGJ2	15	-1	-1	21
57	3.3600763975265123E-4	TGTGCTGCGTGGGATTGGGGTTATAAGAAACTCTTT	CAAWDWGYKKLF	TRGV10	.	TRGJ1	15	-1	-1	20
57	3.3600763975265123E-4	TGTGCCTTGTGGATGTGTTATTATAAGAAACTCTTT	CALWMCYYKKLF	TRGV9	.	TRGJ1	11	-1	-1	17
57	3.3600763975265123E-4	TGTGCCTCCGCCTTGAATTATTATAAGAAACTCTTT	CASALNYYKKLF	TRGV9	.	TRGJ1	6	-1	-1	14
57	3.3600763975265123E-4	TGTGCCACCTGGGATAGGTATTATAAGAAACTCTTT	CATWDRYYKKLF	TRGV8	.	TRGJ1	17	-1	-1	18
57	3.3600763975265123E-4	TGTGCTGCGTGGGGCTCCCTTAAGAAACTCTTT	CAAWGSLKKLF	TRGV10	.	TRGJ1	12	-1	-1	20
57	3.3600763975265123E-4	TGTGCCTTGTTTGGTTATTATAAGAAACTCTTT	CALFGYYKKLF	TRGV9	.	TRGJ1	9	-1	-1	14
57	3.3600763975265123E-4	TGTGCTGCGTGGGCCCGTAAGAAACTCTTT	CAAWARKKLF	TRGV10	.	TRGJ1	12	-1	-1	17
57	3.3600763975265123E-4	TGTGCTGCGTGGGGTGGAAAGAAACTCTTT	CAAWGGKKLF	TRGV10	.	TRGJ1	12	-1	-1	18
57	3.3600763975265123E-4	TGTGCTGCGTGGGTTAAGAAACTCTTT	CAAWVKKLF	TRGV10	.	TRGJ1	15	-1	-1	14
57	3.3600763975265123E-4	TGTGCCTTGTGGGATAAGAAACTCTTT	CALWDKKLF	TRGV9	.	TRGJ1	13	-1	-1	13
57	3.3600763975265123E-4	TTTTATAAGAAACTCTTT	FYKKLF	TRGV9	.	TRGJ2	0	-1	-1	2
56	3.301127688797977E-4	TGTGCCTTGTGGGAGGGCCGGCAAGAGTTGGGCAAAAAAATCAAGGTATTT	CALWEGRQELGKKIKVF	TRGV9	.	TRGJP	15	-1	-1	19
56	3.301127688797977E-4	TGTGCCTTGTGGGAGGCCCCGATCTTGAATTATTATAAGAAACTCTTT	CALWEAPILNYYKKLF	TRGV9	.	TRGJ1	15	-1	-1	26
56	3.301127688797977E-4	TGTGCCTTGTGGGAGTCGATGGGGGTTAATTATAAGAAACTCTTT	CALWESMGVNYKKLF	TRGV9	.	TRGJ1	14	-1	-1	28
56	3.301127688797977E-4	TGTGCCTTGTGGGAGCCACTCGGGTATTATTATAAGAAACTCTTT	CALWEPLGYYYKKLF	TRGV9	.	TRGJ1	14	-1	-1	25
56	3.301127688797977E-4	TGTGCCTTGTGGGAGGTGGATATTGAGGATTATAAGAAACTCTTT	CALWEVDIEDYKKLF	TRGV9	.	TRGJ2	17	-1	-1	28
56	3.301127688797977E-4	TGTGCCTTGTCGGCCGGACATTATTATAAGAAACTCTTT	CALSAGHYYKKLF	TRGV9	.	TRGJ1	12	-1	-1	19
56	3.301127688797977E-4	TGTGCCTTGTGGGAGGTGTTTCCTATAAAGAAACTCTTT	CALWEVFPIKKLF	TRGV9	.	TRGJ1	17	-1	-1	23
56	3.301127688797977E-4	TGTGCCTTGTGGGAGGTGACTTATTATAAGAAACTCTTT	CALWEVTYYKKLF	TRGV9	.	TRGJ1	17	-1	-1	17
56	3.301127688797977E-4	TGTGCTGCGTGGGTTAAAGCTTATAAGAAACTCTTT	CAAWVKAYKKLF	TRGV10	.	TRGJ2	15	-1	-1	20
56	3.301127688797977E-4	TGTGCTGCGTGGATTACCTTGAATAAGAAACTCTTT	CAAWITLNKKLF	TRGV10	.	TRGJ1	16	-1	-1	22
56	3.301127688797977E-4	TGTGCCTTGTGGGAGGAACCACCAAAGAAACTCTTT	CALWEEPPKKLF	TRGV9	.	TRGJ1	15	-1	-1	24
56	3.301127688797977E-4	TGTGCCTTGTGGGAAAAATATTATAAGAAACTCTTT	CALWEKYYKKLF	TRGV9	.	TRGJ1	13	-1	-1	15
56	3.301127688797977E-4	TGTGCCACCTTGTTTGGGCATTATAAGAAACTCTTT	CATLFGHYKKLF	TRGV2	.	TRGJ1	9	-1	-1	19
56	3.301127688797977E-4	TGTGCCTTGTGGGTAGGTTATAAGAAACTCTTT	CALWVGYKKLF	TRGV9	.	TRGJ1	17	-1	-1	17
56	3.301127688797977E-4	TGTGCCTTGAGGAAACTCTTT	CALRKLF	TRGV9	.	TRGJ1	11	-1	-1	11
55	3.2421789800694416E-4	TGTGCCTTGTGGGAGGCTCCCGATACAAGAGTTGGGCAATCCAAAAAAATCAAGGTATTT	CALWEAPDTRVGQSKKIKVF	TRGV9	.	TRGJP	15	-1	-1	41
55	3.2421789800694416E-4	TGTGCCTTGTGGGAGGTGCACTGTAGGTCGGATTATTATAAGAAACTCTTT	CALWEVHCRSDYYKKLF	TRGV9	.	TRGJ1	20	-1	-1	27
55	3.2421789800694416E-4	TGTGCCTTGTGGGAGGTGCGCGGGAAGAATTATTATAAGAAACTCTTT	CALWEVRGKNYYKKLF	TRGV9	.	TRGJ1	18	-1	-1	26
55	3.2421789800694416E-4	TGTGCCTTGTGGGACCCGCGCTCTTCTTATTATAAGAAACTCTTT	CALWDPRSSYYKKLF	TRGV9	.	TRGJ1	13	-1	-1	26
55	3.2421789800694416E-4	TGTGCCTTGTGGCCGTTACCACTTTATTATAAGAAACTCTTT	CALWPLPLYYKKLF	TRGV9	.	TRGJ1	11	-1	-1	23
55	3.2421789800694416E-4	TGTGCCTTGTGGGAGCTGAGGTTTTATTATAAGAAACTCTTT	CALWELRFYYKKLF	TRGV9	.	TRGJ1	17	-1	-1	23
55	3.2421789800694416E-4	TGTGCCACCTGGGATGGGCCCGGGTATTATAAGAAACTCTTT	CATWDGPGYYKKLF	TRGV4	.	TRGJ1	20	-1	-1	24
55	3.2421789800694416E-4	TGTGCTGCGAAGGGGCCCCCCAGGGTTAAGAAACTCTTT	CAAKGPPRVKKLF	TRGV10	.	TRGJ1	8	-1	-1	26
55	3.2421789800694416E-4	TGTGCCTTGTTATCGGGGGGCTATTATAAGAAACTCTTT	CALLSGGYYKKLF	TRGV9	.	TRGJ1	9	-1	-1	21
55	3.2421789800694416E-4	TGTGCCTTGTGGGAGGTGTTCTATTATAAGAAACTCTTT	CALWEVFYYKKLF	TRGV9	.	TRGJ1	17	-1	-1	21
55	3.2421789800694416E-4	TGTGCCTTGTGGGAGGTGAGTTATTATAAGAAACTCTTT	CALWEVSYYKKLF	TRGV9	.	TRGJ1	17	-1	-1	17
55	3.2421789800694416E-4	TGTGCTGCGTGGGCCCCGGGCCATAAGAAACTCTTT	CAAWAPGHKKLF	TRGV10	.	TRGJ1	12	-1	-1	22
55	3.2421789800694416E-4	TGTGCCTTGTGGGAGGGCTATTATAAGAAACTCTTT	CALWEGYYKKLF	TRGV9	.	TRGJ1	15	-1	-1	18
55	3.2421789800694416E-4	TGTGCTCCTAATCCGCAGGATAAGAAACTCTTT	CAPNPQDKKLF	TRGV10	.	TRGJ1	5	-1	-1	19
55	3.2421789800694416E-4	TGTGCTGCGTGGGAGGGGGGTAAGAAACTCTTT	CAAWEGGKKLF	TRGV10	.	TRGJ1	13	-1	-1	20
55	3.2421789800694416E-4	TGTGCTGCGTGGGAGGACTATAAGAAACTCTTT	CAAWEDYKKLF	TRGV10	.	TRGJ1	13	-1	-1	18
55	3.2421789800694416E-4	TGTGCCACCTGGGATTCCATAGAGAAACTCTTT	CATWDSIEKLF	TRGV4	.	TRGJ1	14	-1	-1	18
55	3.2421789800694416E-4	TGTGCCACCTGGGACAGGCCGGGGAAACTCTTT	CATWDRPGKLF	TRGV5	.	TRGJ1	19	-1	-1	23
55	3.2421789800694416E-4	TGTGCCTTGTCTAAGAAACTCTTT	CALSKKLF	TRGV9	.	TRGJ1	9	-1	-1	11
55	3.2421789800694416E-4	TGTGCTGCGTGGGATGAAGTAAGACTCTTT	CAAWDEVRLF	TRGV10	.	TRGJ1	21	-1	-1	16
54	3.183230271340906E-4	TGTGCCTTGTGGGAGGTGCCCACGGTTTATTATAAGAAACTCTTT	CALWEVPTVYYKKLF	TRGV9	.	TRGJ1	18	-1	-1	26
54	3.183230271340906E-4	TGTGCCTTGTGTTGGGGCGACCCGTATTATAAGAAACTCTTT	CALCWGDPYYKKLF	TRGV9	.	TRGJ1	10	-1	-1	24
54	3.183230271340906E-4	TGTGCCTTGTGGGAGGTGCGTAGTGATTGGATCAAGACGTTT	CALWEVRSDWIKTF	TRGV9	.	TRGJP2	18	-1	-1	19
54	3.183230271340906E-4	TGTGCCTTGTGGGGGACAACAAATTATAAGAAACTCTTT	CALWGTTNYKKLF	TRGV9	.	TRGJ1	12	-1	-1	22
54	3.183230271340906E-4	TGTGCCTTGTGGGAGCTCCTTGATTATAAGAAACTCTTT	CALWELLDYKKLF	TRGV9	.	TRGJ1	14	-1	-1	22
54	3.183230271340906E-4	TGTGCCTTGTGGGAGGTTCTTTATTATAAGAAACTCTTT	CALWEVLYYKKLF	TRGV9	.	TRGJ1	16	-1	-1	20
54	3.183230271340906E-4	TGTGCCTTGTGGGAGGCTTGTTATTATAAGAAACTCTTT	CALWEACYYKKLF	TRGV9	.	TRGJ1	15	-1	-1	20
54	3.183230271340906E-4	TGTGCCTTGTGGGAGGGGCAATATTATAAGAAACTCTTT	CALWEGQYYKKLF	TRGV9	.	TRGJ1	19	-1	-1	21
54	3.183230271340906E-4	TGTGCCTTGTGGGAGGACGATTATTATAAGAAACTCTTT	CALWEDDYYKKLF	TRGV9	.	TRGJ1	15	-1	-1	19
54	3.183230271340906E-4	TGTGCCACCTGGGACAGGAATTATTATAAGAAACTCTTT	CATWDRNYYKKLF	TRGV7	.	TRGJ1	17	-1	-1	17
54	3.183230271340906E-4	TGTGCTGCGTTGGTCACGTATTATAAGAAACTCTTT	CAALVTYYKKLF	TRGV10	.	TRGJ2	19	-1	-1	18
54	3.183230271340906E-4	TGTGCTGCGTGGGATCTGCGTGTGAAGAAACTCTTT	CAAWDLRVKKLF	TRGV10	.	TRGJ1	14	-1	-1	24
54	3.183230271340906E-4	TGTGCTGCGTGGGATGGGGACCATAAGAAACTCTTT	CAAWDGDHKKLF	TRGV10	.	TRGJ1	14	-1	-1	22
54	3.183230271340906E-4	TGTGCCTTGTGGGAGGTGCTATATAAGAAACTCTTT	CALWEVLYKKLF	TRGV9	.	TRGJ1	18	-1	-1	21
54	3.183230271340906E-4	TGTGCCTTGTGGGAGGTGGATAAGAAACTCTTT	CALWEVDKKLF	TRGV9	.	TRGJ1	17	-1	-1	19
54	3.183230271340906E-4	TGTGCCACCTGGGCTTATTATAAGAAACTCTTT	CATWAYYKKLF	TRGV4	.	TRGJ1	12	-1	-1	14
54	3.183230271340906E-4	TGTGCTGCGTGGGAGGATAAGAAACTCTTT	CAAWEDKKLF	TRGV10	.	TRGJ2	13	-1	-1	16
53	3.124281562612371E-4	TGTGCTGCGTGGGATTTCTGGGGGGACGGGGAGGATACCACTGGTTGGTTCAAGATATTT	CAAWDFWGDGEDTTGWFKIF	TRGV10	.	TRGJP1	15	-1	-1	34
53	3.124281562612371E-4	TGTGCCTTGTGGGAGACCCCTTACCTCAATTATTATAAGAAACTCTTT	CALWETPYLNYYKKLF	TRGV9	.	TRGJ1	14	-1	-1	27
53	3.124281562612371E-4	TGTGCTGCGTGGGATTTTGGGGCAGTTCGAGGGAAGAAACTCTTT	CAAWDFGAVRGKKLF	TRGV10	.	TRGJ1	15	-1	-1	33
53	3.124281562612371E-4	TGTGCTGCGTGGGATTATCGTGTGGATTATAAGAAACTCTTT	CAAWDYRVDYKKLF	TRGV10	.	TRGJ1	20	-1	-1	25
53	3.124281562612371E-4	TGTGCTGCGTGGGACCCGACCATTGAGGGGAAGAAACTCTTT	CAAWDPTIEGKKLF	TRGV10	.	TRGJ1	13	-1	-1	30
53	3.124281562612371E-4	TGTGCCTTGTGGGAGGTTATTAGTGATTGGATCAAGACGTTT	CALWEVISDWIKTF	TRGV9	.	TRGJP2	16	-1	-1	17
53	3.124281562612371E-4	TGTGCCTTGTGGGAGGTGCAACGGTATTATAAGAAACTCTTT	CALWEVQRYYKKLF	TRGV9	.	TRGJ1	19	-1	-1	24
53	3.124281562612371E-4	TGTGCCTTGTGGGAGTTGAATTATTATAAGAAACTCTTT	CALWELNYYKKLF	TRGV9	.	TRGJ1	17	-1	-1	17
53	3.124281562612371E-4	TGTGCCTTGTGGGTGCCTTATTATAAGAAACTCTTT	CALWVPYYKKLF	TRGV9	.	TRGJ1	12	-1	-1	17
53	3.124281562612371E-4	TGTGCCTTGTGGGTGAATTATTATAAGAAACTCTTT	CALWVNYYKKLF	TRGV9	.	TRGJ1	12	-1	-1	14
53	3.124281562612371E-4	TGTGCCTTGTGGGAGGTTAGTTATAAGAAACTCTTT	CALWEVSYKKLF	TRGV9	.	TRGJ1	16	-1	-1	16
53	3.124281562612371E-4	TGTGCCTTGTGGGAGACACATACTAAGAAACTCTTT	CALWETHTKKLF	TRGV9	.	TRGJ1	14	-1	-1	23
53	3.124281562612371E-4	TGTGCCACCTGGGACGGCTTTTATAAGAAACTCTTT	CATWDGFYKKLF	TRGV2	.	TRGJ1	16	-1	-1	20
53	3.124281562612371E-4	TGTGCTGCGTGGGGGGATTGGATCAAGACGTTT	CAAWGDWIKTF	TRGV10	.	TRGJP2	12	-1	-1	15
53	3.124281562612371E-4	TGTGCTGCGTGGGAGGCCTATAAGAAACTCTTT	CAAWEAYKKLF	TRGV10	.	TRGJ1	13	-1	-1	18
53	3.124281562612371E-4	TGTGCCTTGTGGATGGGTTATAAGAAACTCTTT	CALWMGYKKLF	TRGV9	.	TRGJ1	11	-1	-1	17
53	3.124281562612371E-4	TGTGCTGCGTGGTACTATAAGAAACTCTTT	CAAWYYKKLF	TRGV10	.	TRGJ1	11	-1	-1	12
53	3.124281562612371E-4	TGTGCCTTGTGGGGAGGGTATTATAAGAAACTCTTT	CALWGGYYKKLF	TRGV9	.	TRGJ1	16	-1	-1	18
52	3.0653328538838355E-4	TGTGCCTTGTGGGAGGTGCAACGGGGCGGTGGTTGGTTCAAGATATTT	CALWEVQRGGGWFKIF	TRGV9	.	TRGJP1	19	-1	-1	29
52	3.0653328538838355E-4	TGTGCCTTGTGGGAGCCCGGTCCTTATTATAAGAAACTCTTT	CALWEPGPYYKKLF	TRGV9	.	TRGJ1	14	-1	-1	23
52	3.0653328538838355E-4	TGTGCCTTGTGGGAGGTGCGGCTTATTTATAAGAAACTCTTT	CALWEVRLIYKKLF	TRGV9	.	TRGJ1	18	-1	-1	22
52	3.0653328538838355E-4	TGTGCCTTGTGGGAGGCGTCGAATTATTATAAGAAACTCTTT	CALWEASNYYKKLF	TRGV9	.	TRGJ2	15	-1	-1	18
52	3.0653328538838355E-4	TGTGCCTTGTGGGAGGGCAGAAGGTATTATAAGAAACTCTTT	CALWEGRRYYKKLF	TRGV9	.	TRGJ1	18	-1	-1	24
52	3.0653328538838355E-4	TGTGCTGCGTGGGATCATTCTTATTATAAGAAACTCTTT	CAAWDHSYYKKLF	TRGV10	.	TRGJ1	14	-1	-1	20
52	3.0653328538838355E-4	TGTGCCTTGTGGGAGCCCAAGGATTATAAGAAACTCTTT	CALWEPKDYKKLF	TRGV9	.	TRGJ1	14	-1	-1	22
52	3.0653328538838355E-4	TGTGCCTTGTGGGAGGCTAATTATTATAAGAAACTCTTT	CALWEANYYKKLF	TRGV9	.	TRGJ1	15	-1	-1	18
52	3.0653328538838355E-4	TGTGCTGCGTGGGCTGGGGATAAGAAACTCTTT	CAAWAGDKKLF	TRGV10	.	TRGJ1	12	-1	-1	19
52	3.0653328538838355E-4	TGTGCTGCGTGGGATCGATATAAGAAACTCTTT	CAAWDRYKKLF	TRGV10	.	TRGJ1	14	-1	-1	18
52	3.0653328538838355E-4	TGTGCTGCGTGGGCTGGTAAGAAACTCTTT	CAAWAGKKLF	TRGV10	.	TRGJ2	12	-1	-1	17
52	3.0653328538838355E-4	TGTGCTGCGTGGGATTCCAAGAAACTCTTT	CAAWDSKKLF	TRGV10	.	TRGJ1	15	-1	-1	18
52	3.0653328538838355E-4	TGTGCTGCGTGGGATTATAAAGGGGGTGGGAAACTCTTT	CAAWDYKGGGKLF	TRGV10	.	TRGJ1	16	-1	-1	29
51	3.0063841451553E-4	TGTGCCTTGTGGGAGGTGAAAGGGGGCTCAGGGAATTATTATAAGAAACTCTTT	CALWEVKGGSGNYYKKLF	TRGV9	.	TRGJ1	17	-1	-1	32
51	3.0063841451553E-4	TGTGCCTTGTGGGAGTGGGGTCCTATCGGGTATTATAAGAAACTCTTT	CALWEWGPIGYYKKLF	TRGV9	.	TRGJ1	14	-1	-1	30
51	3.0063841451553E-4	TGTGCCTTGTGGGAGGTGCTTGAGGATTATAAGAAACTCTTT	CALWEVLEDYKKLF	TRGV9	.	TRGJ1	18	-1	-1	25
51	3.0063841451553E-4	TGTGCCTTGTGGGAGGTGCTAAGTTATTATAAGAAACTCTTT	CALWEVLSYYKKLF	TRGV9	.	TRGJ1	18	-1	-1	23
51	3.0063841451553E-4	TGTGCCTTGTGGGAGGTGAGGGGTAATTATAAGAAACTCTTT	CALWEVRGNYKKLF	TRGV9	.	TRGJ1	17	-1	-1	25
51	3.0063841451553E-4	TGTGCCTTGTGGGAGGCAGTGAATTATTATAAGAAACTCTTT	CALWEAVNYYKKLF	TRGV9	.	TRGJ1	15	-1	-1	20
51	3.0063841451553E-4	TGTGCCTTGTGGGAGGACGCGCGTTATTATAAGAAACTCTTT	CALWEDARYYKKLF	TRGV9	.	TRGJ1	15	-1	-1	23
51	3.0063841451553E-4	TGTGCCTTGTGGATAACTGGGAATTATTATAAGAAACTCTTT	CALWITGNYYKKLF	TRGV9	.	TRGJ1	11	-1	-1	20
51	3.0063841451553E-4	TGTGCCCCCGGGGGTCCGATTCTTTATTATAAGAAACTCTTT	CAPGGPILYYKKLF	TRGV9	.	TRGJ1	5	-1	-1	23
51	3.0063841451553E-4	TGTGCCACCTGGGACGGGGGGGATTATTATAAGAAACTCTTT	CATWDGGDYYKKLF	TRGV2	.	TRGJ1	17	-1	-1	22
51	3.0063841451553E-4	TGTGCTGCGTGGGATTATGTTGGGTATAAGAAACTCTTT	CAAWDYVGYKKLF	TRGV10	.	TRGJ1	19	-1	-1	24
51	3.0063841451553E-4	TGTGCCTTGTGGGATTTGAATTATTATAAGAAACTCTTT	CALWDLNYYKKLF	TRGV9	.	TRGJ1	13	-1	-1	13
51	3.0063841451553E-4	TGTGCCTTGCCCCCGATTAATTATTATAAGAAACTCTTT	CALPPINYYKKLF	TRGV9	.	TRGJ1	8	-1	-1	18
51	3.0063841451553E-4	TGTGCTGCGTGGGATTTGCAGAAACTCTTT	CAAWDLQKLF	TRGV10	.	TRGJ1	15	-1	-1	19
51	3.0063841451553E-4	TGTGCCTTGTGGGGACCTAAGAAACTCTTT	CALWGPKKLF	TRGV9	.	TRGJ1	12	-1	-1	17
50	2.947435436426765E-4	TGTGCCTTGTGGCCCGGGATCCCGAATTATTATAAGAAACTCTTT	CALWPGIPNYYKKLF	TRGV9	.	TRGJ1	11	-1	-1	22
50	2.947435436426765E-4	TGTGCTGCGTGGGGCTCGCTCTATGGTTATAAGAAACTCTTT	CAAWGSLYGYKKLF	TRGV10	.	TRGJ1	12	-1	-1	26
50	2.947435436426765E-4	TGTGCTGCGTGGGATTTATCGGTGTATTATAAGAAACTCTTT	CAAWDLSVYYKKLF	TRGV10	.	TRGJ1	15	-1	-1	24
50	2.947435436426765E-4	TGTGCCTTGTGGGAGTTAGGGAGTTATTATAAGAAACTCTTT	CALWELGSYYKKLF	TRGV9	.	TRGJ1	14	-1	-1	20
50	2.947435436426765E-4	TGTGCCTTGTGGGAGGTTTCGAATTATTATAAGAAACTCTTT	CALWEVSNYYKKLF	TRGV9	.	TRGJ1	16	-1	-1	17
50	2.947435436426765E-4	TGTGCCTTGTGGGAGTTAGATTATTATAAGAAACTCTTT	CALWELDYYKKLF	TRGV9	.	TRGJ1	14	-1	-1	19
50	2.947435436426765E-4	TGTGCCTTGTGGGAGGTTCAGTATTATAAGAAACTCTTT	CALWEVQYYKKLF	TRGV9	.	TRGJ1	19	-1	-1	21
50	2.947435436426765E-4	TGTGCCTTGTGGGAGGTCTATTATTATAAGAAACTCTTT	CALWEVYYYKKLF	TRGV9	.	TRGJ1	16	-1	-1	19
50	2.947435436426765E-4	TGTGCCTTGTGGGAGGTGCCATATTATAAGAAACTCTTT	CALWEVPYYKKLF	TRGV9	.	TRGJ1	18	-1	-1	21
50	2.947435436426765E-4	TGTGCCTTGTGGGAGGTGCATTATTATAAGAAACTCTTT	CALWEVHYYKKLF	TRGV9	.	TRGJ1	19	-1	-1	19
50	2.947435436426765E-4	TGTGCCTTGTGGGAGGGCTCTTATTATAAGAAACTCTTT	CALWEGSYYKKLF	TRGV9	.	TRGJ1	15	-1	-1	20
50	2.947435436426765E-4	TGTGCTGCGTGGGATCAGGTTGATAAGAAACTCTTT	CAAWDQVDKKLF	TRGV10	.	TRGJ1	14	-1	-1	22
50	2.947435436426765E-4	TGTGCCTTGTGGGAGAATCAATATAAGAAACTCTTT	CALWENQYKKLF	TRGV9	.	TRGJ1	14	-1	-1	14
50	2.947435436426765E-4	TGTGCCACCTGGGGGAATTATTATAAGAAACTCTTT	CATWGNYYKKLF	TRGV8	.	TRGJ1	12	-1	-1	14
50	2.947435436426765E-4	TGTGCTGCGTGGGATTTTAGGCAGAAACTCTTT	CAAWDFRQKLF	TRGV10	.	TRGJ1	15	-1	-1	22
50	2.947435436426765E-4	TGTGCCTTGTGGGAGGTGTTATTTTATAAGAAACTCTTT	CALWEVLFYKKLF	TRGV9	.	TRGJ1	17	-1	-1	20
50	2.947435436426765E-4	TGTGCCTTGTGGGAGGCAATTTATTATAAGAAACTCTTT	CALWEAIYYKKLF	TRGV9	.	TRGJ1	15	-1	-1	20
50	2.947435436426765E-4	TGTGCTGCGTGGGACGTGGGTTATAAGAAACTCTTT	CAAWDVGYKKLF	TRGV10	.	TRGJ1	13	-1	-1	20
50	2.947435436426765E-4	TGTGCCACCTGGGACCTCTTT	CATWDLF	TRGV3	.	TRGJ1	14	-1	-1	15
49	2.88848672769823E-4	TGTGCCTTGTGGGAGGTGCAACGGTGGGTTAATTATTATAAGAAACTCTTT	CALWEVQRWVNYYKKLF	TRGV9	.	TRGJ1	19	-1	-1	30
49	2.88848672769823E-4	TGTGCCTTGTGGGAGCCTTTCGAGAATTATTATAAGAAACTCTTT	CALWEPFENYYKKLF	TRGV9	.	TRGJ1	14	-1	-1	23
49	2.88848672769823E-4	TGTGCCTTGTGGGAGGTGTTTAGGGTCTATTATAAGAAACTCTTT	CALWEVFRVYYKKLF	TRGV9	.	TRGJ1	17	-1	-1	27
49	2.88848672769823E-4	TGTGCCTTGTGGGAGGTGAAGGGTCATTATTATAAGAAACTCTTT	CALWEVKGHYYKKLF	TRGV9	.	TRGJ1	17	-1	-1	25
49	2.88848672769823E-4	TGTGCCTTGTGGGAGGAAATTTCGAATTATTATAAGAAACTCTTT	CALWEEISNYYKKLF	TRGV9	.	TRGJ1	15	-1	-1	20
49	2.88848672769823E-4	TGTGCCACCTGGGACGGGCCTTGTAGTGATTGGATCAAGACGTTT	CATWDGPCSDWIKTF	TRGV2	.	TRGJP2	19	-1	-1	22
49	2.88848672769823E-4	TGTGCCTTGTGGGACGCAATCTCAAATTATAAGAAACTCTTT	CALWDAISNYKKLF	TRGV9	.	TRGJ1	13	-1	-1	25
49	2.88848672769823E-4	TGTGCCTTGTGGGAGGTCAGCTTCACTTATAAGAAACTCTTT	CALWEVSFTYKKLF	TRGV9	.	TRGJ1	16	-1	-1	26
49	2.88848672769823E-4	TGTGCCTTGTGGGAGGTGCCGTCTTATTATAAGAAACTCTTT	CALWEVPSYYKKLF	TRGV9	.	TRGJ1	18	-1	-1	23
49	2.88848672769823E-4	TGTGCCTTGTGGGAGGTGGAAGATTATAAGAAACTCTTT	CALWEVEDYKKLF	TRGV9	.	TRGJ1	17	-1	-1	22
49	2.88848672769823E-4	TGTGCCACCTGGGACGGGCGGTATTATAAGAAACTCTTT	CATWDGRYYKKLF	TRGV2	.	TRGJ2	18	-1	-1	21
49	2.88848672769823E-4	TGTGCCTTGTGGGAGGTGCGGTATAAGAAACTCTTT	CALWEVRYKKLF	TRGV9	.	TRGJ1	18	-1	-1	21
49	2.88848672769823E-4	TGTGCCACCTGGAGCTCTTATAAGAAACTCTTT	CATWSSYKKLF	TRGV4	.	TRGJ1	11	-1	-1	17
49	2.88848672769823E-4	TGTGCTGCGTGGGATTTTATCAAGACGTTT	CAAWDFIKTF	TRGV10	.	TRGJP2	15	-1	-1	12
48	2.8295380189696947E-4	TGTGCCTTGTGGGAGGTGCAATGGATGCATTATTATAAGAAACTCTTT	CALWEVQWMHYYKKLF	TRGV9	.	TRGJ1	19	-1	-1	28
48	2.8295380189696947E-4	TGTGCCTTGTGGGAGGTGCAAAAGGGTTATTATAAGAAACTCTTT	CALWEVQKGYYKKLF	TRGV9	.	TRGJ1	19	-1	-1	26
48	2.8295380189696947E-4	TGTGCCACCTGGGGCCGTCAAGTGAGTTGGATCAAGACGTTT	CATWGRQVSWIKTF	TRGV5P	.	TRGJP2	14	-1	-1	20
48	2.8295380189696947E-4	TGTGCCACCTGGGACGCGAACACTGGTTGGTTCAAGATATTT	CATWDANTGWFKIF	TRGV2	.	TRGJP1	15	-1	-1	20
48	2.8295380189696947E-4	TGTGCTGCGTGGGATTTTCCTCGGTATAAGAAACTCTTT	CAAWDFPRYKKLF	TRGV10	.	TRGJ2	15	-1	-1	24
48	2.8295380189696947E-4	TGTGCTGCGTGGGATTCCCGTTATTATAAGAAACTCTTT	CAAWDSRYYKKLF	TRGV10	.	TRGJ1	15	-1	-1	20
48	2.8295380189696947E-4	TGTGCTGCGTGGGATTATAAGGGGGTATGGAAACTCTTT	CAAWDYKGVWKLF	TRGV10	.	TRGJ1	16	-1	-1	29
48	2.8295380189696947E-4	TGTGCCTTGTGGGAGTACAATTATTATAAGAAACTCTTT	CALWEYNYYKKLF	TRGV9	.	TRGJ1	14	-1	-1	18
48	2.8295380189696947E-4	TGTGCCTTGTGGGAGGCCTTTTATTATAAGAAACTCTTT	CALWEAFYYKKLF	TRGV9	.	TRGJ1	15	-1	-1	20
48	2.8295380189696947E-4	TGTGCCTTGTGGGAGAGCAATTATTATAAGAAACTCTTT	CALWESNYYKKLF	TRGV9	.	TRGJ1	14	-1	-1	18
48	2.8295380189696947E-4	TGTGCTGCGTGGGATAACCCCTATAAGAAACTCTTT	CAAWDNPYKKLF	TRGV10	.	TRGJ1	17	-1	-1	21
48	2.8295380189696947E-4	TGTGCCTTGTGGGAGGTCTATTATAAGAAACTCTTT	CALWEVYYKKLF	TRGV9	.	TRGJ1	16	-1	-1	18
48	2.8295380189696947E-4	TGTGCTGCCCTGAGTGATTGGATCAAGACGTTT	CAALSDWIKTF	TRGV10	.	TRGJP2	7	-1	-1	12
48	2.8295380189696947E-4	TGTGCTGCGTGGGTACTTTATAAGAAACTCTTT	CAAWVLYKKLF	TRGV10	.	TRGJ1	12	-1	-1	17
48	2.8295380189696947E-4	TGTGCTGCGTGGGATTTTTTCGAGAAACTCTTT	CAAWDFFEKLF	TRGV10	.	TRGJ1	15	-1	-1	22
48	2.8295380189696947E-4	TGTGCTGCGTGGGATCCTATTAAGAAACTCTTT	CAAWDPIKKLF	TRGV10	.	TRGJ1	14	-1	-1	20
48	2.8295380189696947E-4	TGTGCTGCGTGGGAGGATTATAAGAAACTCTTT	CAAWEDYKKLF	TRGV10	.	TRGJ2	13	-1	-1	16
48	2.8295380189696947E-4	TGTGCTGCGTGGGAAAGTAAGAAACTCTTT	CAAWESKKLF	TRGV10	.	TRGJ1	13	-1	-1	17
48	2.8295380189696947E-4	TGTGCTGCGTGGGGCACATTACTGGGTTCTAAGAAACTCTTT	CAAWGTLLGSKKLF	TRGV10	.	TRGJ1	12	-1	-1	26
48	2.8295380189696947E-4	TGTGCCTTGTGGGAGGCCTTCCTTTATTATAAGAAACTCTTT	CALWEAFLYYKKLF	TRGV9	.	TRGJ1	15	-1	-1	23
48	2.8295380189696947E-4	TGTGCCTTGTGGGAGGACCTTTATTATAAGAAACTCTTT	CALWEDLYYKKLF	TRGV9	.	TRGJ1	15	-1	-1	20
47	2.7705893102411593E-4	TGTGCTGTCGCATCCCAACCGCATAGTAGTGATTGGATCAAGACGTTT	CAVASQPHSSDWIKTF	TRGV10	.	TRGJP2	6	-1	-1	22
47	2.7705893102411593E-4	TGTGCCACCTGGGATGGCCATGTGGGTAGTGATTGGATCAAGACGTTT	CATWDGHVGSDWIKTF	TRGV4	.	TRGJP2	16	-1	-1	25
47	2.7705893102411593E-4	TGTGCTGCGTGGGATAGTAGTGATTGGATCAAGACGTTT	CAAWDSSDWIKTF	TRGV10	.	TRGJP2	14	-1	-1	13
47	2.7705893102411593E-4	TGTGCCTTGTGGGAGGAAAATTATTATAAGAAACTCTTT	CALWEENYYKKLF	TRGV9	.	TRGJ1	15	-1	-1	18
47	2.7705893102411593E-4	TGTGCTGCGTGGGATCGTTATTATAAGAAACTCTTT	CAAWDRYYKKLF	TRGV10	.	TRGJ1	14	-1	-1	17
47	2.7705893102411593E-4	TGTGCCTTGCATAACCCTTATTATAAGAAACTCTTT	CALHNPYYKKLF	TRGV9	.	TRGJ1	8	-1	-1	17
47	2.7705893102411593E-4	TGTGCCACCTGGGACGGGCGCTATAAGAAACTCTTT	CATWDGRYKKLF	TRGV2	.	TRGJ1	18	-1	-1	21
47	2.7705893102411593E-4	TGTGCCTTGTGGGAGGTTCTGAATTATTATAAGAAACTCTTT	CALWEVLNYYKKLF	TRGV9	.	TRGJ1	16	-1	-1	16
47	2.7705893102411593E-4	TGTGCCTTGTGGGAGGTTATTTATTATAAGAAACTCTTT	CALWEVIYYKKLF	TRGV9	.	TRGJ1	16	-1	-1	20
47	2.7705893102411593E-4	TGTGCCACCTGGGATTGGATCAAGACGTTT	CATWDWIKTF	TRGV4	.	TRGJP2	17	-1	-1	12
46	2.711640601512624E-4	TGTGCTGCGTGGGATTGCTCCCTTGGGCAGAGGGATAAGAAACTCTTT	CAAWDCSLGQRDKKLF	TRGV10	.	TRGJ1	15	-1	-1	34
46	2.711640601512624E-4	TGTGCCTTGTGGGAGGCCCCCTCGAATTATTATAAGAAACTCTTT	CALWEAPSNYYKKLF	TRGV9	.	TRGJ1	15	-1	-1	21
46	2.711640601512624E-4	TGTGCCTTGTGGGAGCAAGGGAATTATTATAAGAAACTCTTT	CALWEQGNYYKKLF	TRGV9	.	TRGJ1	14	-1	-1	20
46	2.711640601512624E-4	TGTGCTGCTAGACAGGTGTTAAGTTATAAGAAACTCTTT	CAARQVLSYKKLF	TRGV10	.	TRGJ1	7	-1	-1	23
46	2.711640601512624E-4	TGTGCTGCGTGGGATTTAGTAGGTTATGAGAAACTCTTT	CAAWDLVGYEKLF	TRGV10	.	TRGJ1	15	-1	-1	23
46	2.711640601512624E-4	TGTGCCTTGTGGGAGGTGTCTTATTATAAGAAACTCTTT	CALWEVSYYKKLF	TRGV9	.	TRGJ2	17	-1	-1	20
46	2.711640601512624E-4	TGTGCCACCTGGGACGGGCCGGATTATAAGAAACTCTTT	CATWDGPDYKKLF	TRGV2	.	TRGJ1	19	-1	-1	22
46	2.711640601512624E-4	TGTGCTGCGTGGGATTATTGGGATAAGAAACTCTTT	CAAWDYWDKKLF	TRGV10	.	TRGJ1	16	-1	-1	22
46	2.711640601512624E-4	TGTGCTGCGTGGGGATATTATAAGAAACTCTTT	CAAWGYYKKLF	TRGV10	.	TRGJ2	12	-1	-1	15
46	2.711640601512624E-4	TGTGCTGCGTGGGATTTTGAGAAACTCTTT	CAAWDFEKLF	TRGV10	.	TRGJ1	15	-1	-1	13
46	2.711640601512624E-4	TGTGCTGGTTATAAGAAACTCTTT	CAGYKKLF	TRGV10	.	TRGJ1	6	-1	-1	8
46	2.711640601512624E-4	TACAATTATAAGAAACTCTTT	YNYKKLF	TRGV10	.	TRGJ1	0	-1	-1	4
46	2.711640601512624E-4	AACAAACGAAAGAAACTCTTT	NKRKKLF	TRGV10	.	TRGJ1	-1	-1	-1	9
46	2.711640601512624E-4	TGTGCCTTGTGGGAGGTGTTTTTGAATTATTATAAGAAACTCTTT	CALWEVFLNYYKKLF	TRGV9	.	TRGJ1	17	-1	-1	20
46	2.711640601512624E-4	TGTGCCTTGTGGGAGGTACCTAATTATTATAAGAAACTCTTT	CALWEVPNYYKKLF	TRGV9	.	TRGJ1	16	-1	-1	21
45	2.6526918927840886E-4	TGTGCCTTGTGGGAGGTGTCCCCGATGGGCCAAGAGTTGGGCAAAAAAATCAAGGTATTT	CALWEVSPMGQELGKKIKVF	TRGV9	.	TRGJP	17	-1	-1	20
45	2.6526918927840886E-4	TGTGCCTTGTGGGAGGTGGGAGAAGAATATAGTAGTGATTGGATCAAGACGTTT	CALWEVGEEYSSDWIKTF	TRGV9	.	TRGJP2	17	-1	-1	26
45	2.6526918927840886E-4	TGTGCTGCGTGGGACTTTAATACCACTGGTTGGTTCAAGATATTT	CAAWDFNTTGWFKIF	TRGV10	.	TRGJP1	13	-1	-1	19
45	2.6526918927840886E-4	TGTGCCTTGTGGGAGGTGCGGGGAGTTTATTATAAGAAACTCTTT	CALWEVRGVYYKKLF	TRGV9	.	TRGJ1	18	-1	-1	26
45	2.6526918927840886E-4	TGTGCCTTGTGGGAGGCGCCCCGGAATTATTATAAGAAACTCTTT	CALWEAPRNYYKKLF	TRGV9	.	TRGJ1	21	-1	-1	23
45	2.6526918927840886E-4	TGTGCCTTGTGGGAGGGTGGGTTGAATTATTATAAGAAACTCTTT	CALWEGGLNYYKKLF	TRGV9	.	TRGJ1	15	-1	-1	23
45	2.6526918927840886E-4	TGTGCCTTGTGGGAGGCCAAGGATTATTATAAGAAACTCTTT	CALWEAKDYYKKLF	TRGV9	.	TRGJ1	15	-1	-1	22
45	2.6526918927840886E-4	TGTGCCTTGTGGGAGGACCCGAATTATTATAAGAAACTCTTT	CALWEDPNYYKKLF	TRGV9	.	TRGJ1	15	-1	-1	19
45	2.6526918927840886E-4	TGTGCCACCTGGGACGGGCCGGGTTATTATAAGAAACTCTTT	CATWDGPGYYKKLF	TRGV4	.	TRGJ1	19	-1	-1	23
45	2.6526918927840886E-4	TGTGCTGCGTGGGATTCAACTCCAAGGAAACTCTTT	CAAWDSTPRKLF	TRGV10	.	TRGJ1	15	-1	-1	26
45	2.6526918927840886E-4	TGTGCCTTGTGGGATCTTAATTATAAGAAACTCTTT	CALWDLNYKKLF	TRGV9	.	TRGJ1	13	-1	-1	19
45	2.6526918927840886E-4	TGTGCTGCGTGTTATTATAAGAAACTCTTT	CAACYYKKLF	TRGV10	.	TRGJ1	16	-1	-1	11
45	2.6526918927840886E-4	TGTGCCTTGTGGGAGATGCAGCCTTATTATAAGAAACTCTTT	CALWEMQPYYKKLF	TRGV9	.	TRGJ1	23	-1	-1	23
44	2.593743184055553E-4	TGTGCCACCTGGGACGGGCCGAGTAGTGATTGGATCAAGACGTTT	CATWDGPSSDWIKTF	TRGV2	.	TRGJP2	19	-1	-1	21
44	2.593743184055553E-4	TGTGCCTTGTGGCAGTACCAAAATTATTATAAGAAACTCTTT	CALWQYQNYYKKLF	TRGV9	.	TRGJ1	14	-1	-1	21
44	2.593743184055553E-4	TGTGCCTTGTGGGAGGTGCAACGGCATTATAAGAAACTCTTT	CALWEVQRHYKKLF	TRGV9	.	TRGJ1	19	-1	-1	25
44	2.593743184055553E-4	TGTGCCACCTGGGATAGAGGGGATTATTATAAGAAACTCTTT	CATWDRGDYYKKLF	TRGV8	.	TRGJ1	16	-1	-1	22
44	2.593743184055553E-4	TGTGCTGCGTGGGATTATTCCCCTAAGAAACTCTTT	CAAWDYSPKKLF	TRGV10	.	TRGJ1	16	-1	-1	23
44	2.593743184055553E-4	TGTGCTGCGTGGGAGAATTATTATAAGAAACTCTTT	CAAWENYYKKLF	TRGV10	.	TRGJ1	13	-1	-1	14
44	2.593743184055553E-4	TGTGCCACCTGGGATAATTATTATAAGAAACTCTTT	CATWDNYYKKLF	TRGV4	.	TRGJ1	14	-1	-1	15
44	2.593743184055553E-4	TGTGCCACCTGGCTTTATTATAAGAAACTCTTT	CATWLYYKKLF	TRGV3	.	TRGJ1	11	-1	-1	14
44	2.593743184055553E-4	TGTGCCACCTGGGATAATTATAAGAAACTCTTT	CATWDNYKKLF	TRGV8	.	TRGJ1	15	-1	-1	13
44	2.593743184055553E-4	TGTGCCTTGTGGGAGGGATATCGGAATTATTATAAGAAACTCTTT	CALWEGYRNYYKKLF	TRGV9	.	TRGJ1	15	-1	-1	23
44	2.593743184055553E-4	TGTGCCTTGTGGGAGTTCCATTTATATTATAAGAAACTCTTT	CALWEFHLYYKKLF	TRGV9	.	TRGJ1	14	-1	-1	24
44	2.593743184055553E-4	TGTGCTGCGTGGGAAGCTTATTATAAGAAACTCTTT	CAAWEAYYKKLF	TRGV10	.	TRGJ1	13	-1	-1	17
43	2.534794475327018E-4	TGTGCCTTGTGGGAGGTCCCCCCACCTCGCGCCACTGGTTGGTTCAAGATATTT	CALWEVPPPRATGWFKIF	TRGV9	.	TRGJP1	24	-1	-1	31
43	2.534794475327018E-4	TGTGCCTTGTGGGAGGTGCCATCTAGGTACCGATATTATAAGAAACTCTTT	CALWEVPSRYRYYKKLF	TRGV9	.	TRGJ1	18	-1	-1	33
43	2.534794475327018E-4	TGTGCCTTGTGGGAGGTGCATACCACTGGTTGGTTCAAGATATTT	CALWEVHTTGWFKIF	TRGV9	.	TRGJP1	19	-1	-1	19
43	2.534794475327018E-4	TGTGCTGCGTGGGTCCGCCCGGATTATTATAAGAAACTCTTT	CAAWVRPDYYKKLF	TRGV10	.	TRGJ1	12	-1	-1	19
43	2.534794475327018E-4	TGTGCTGCGTGGGATTTGTCGGTTTGGTATAAGAAACTCTTT	CAAWDLSVWYKKLF	TRGV10	.	TRGJ1	15	-1	-1	27
43	2.534794475327018E-4	TGTGCCTTGTGGGATTTTTCGAATTATTATAAGAAACTCTTT	CALWDFSNYYKKLF	TRGV9	.	TRGJ1	13	-1	-1	17
43	2.534794475327018E-4	TGTGCCTTGTGGGAGGCCTCGAATTATTATAAGAAACTCTTT	CALWEASNYYKKLF	TRGV9	.	TRGJ1	15	-1	-1	18
43	2.534794475327018E-4	TGTGCCTTGTGGGAGGAGAGCTTTTATTATAAGAAACTCTTT	CALWEESFYYKKLF	TRGV9	.	TRGJ1	15	-1	-1	23
43	2.534794475327018E-4	TGTGCCACCTGGGACGGCAGTAGTGATTGGATCAAGACGTTT	CATWDGSSDWIKTF	TRGV2	.	TRGJP2	16	-1	-1	18
43	2.534794475327018E-4	TGTGCCACCTGGGACGGGCCGAATTATTATAAGAAACTCTTT	CATWDGPNYYKKLF	TRGV2	.	TRGJ1	19	-1	-1	19
43	2.534794475327018E-4	TGTGCCTTGTGGGAGTTGTCTTATTATAAGAAACTCTTT	CALWELSYYKKLF	TRGV9	.	TRGJ1	17	-1	-1	20
43	2.534794475327018E-4	TGTGCTGCGTGGGATAAGAATTATAAGAAACTCTTT	CAAWDKNYKKLF	TRGV10	.	TRGJ1	14	-1	-1	19
43	2.534794475327018E-4	TGTGCTGCGTGGATGCGTTATTATAAGAAACTCTTT	CAAWMRYYKKLF	TRGV10	.	TRGJ2	11	-1	-1	17
43	2.534794475327018E-4	TGTGCCTTGTGGGAGGCGAATTATAAGAAACTCTTT	CALWEANYKKLF	TRGV9	.	TRGJ1	15	-1	-1	19
43	2.534794475327018E-4	TGTGCCCCAGATAGTAGTGATTGGATCAAGACGTTT	CAPDSSDWIKTF	TRGV10	.	TRGJP2	4	-1	-1	10
43	2.534794475327018E-4	TGTGCCACCTGGGTTAATTATTATAAGAAACTCTTT	CATWVNYYKKLF	TRGV8	.	TRGJ1	15	-1	-1	15
43	2.534794475327018E-4	TGTGCCACCTGGGGTAGTGATTGGATCAAGACGTTT	CATWGSDWIKTF	TRGV8	.	TRGJP2	16	-1	-1	13
43	2.534794475327018E-4	TGTGCCACCTGGGACGGGTATTATAAGAAACTCTTT	CATWDGYYKKLF	TRGV2	.	TRGJ1	17	-1	-1	18
43	2.534794475327018E-4	TGTGCCACGGCCGGGAATTATTATAAGAAACTCTTT	CATAGNYYKKLF	TRGV9	.	TRGJ1	5	-1	-1	14
43	2.534794475327018E-4	TGTGCCACCTGGAGGAATTATAAGAAACTCTTT	CATWRNYKKLF	TRGV4	.	TRGJ1	11	-1	-1	16
43	2.534794475327018E-4	TGTGCCACCTGGGATAGGGGGCTCTTT	CATWDRGLF	TRGV8	.	TRGJ2	17	-1	-1	21
43	2.534794475327018E-4	TGTGCCTTGTGGGAGGTGCGGGGGGCTTATTATAAGAAACTCTTT	CALWEVRGAYYKKLF	TRGV9	.	TRGJ1	18	-1	-1	26
42	2.4758457665984826E-4	TGTGCCTTGTGGGAGGTGCCGCGAGGGAAGAATTATTATAAGAAACTCTTT	CALWEVPRGKNYYKKLF	TRGV9	.	TRGJ1	18	-1	-1	29
42	2.4758457665984826E-4	TGTGCTGCGTGGGATTTCCCCCTATTGAGATATAAGAAACTCTTT	CAAWDFPLLRYKKLF	TRGV10	.	TRGJ1	15	-1	-1	30
42	2.4758457665984826E-4	TGTGCCTTGTGGGGGGGGGAGGAGAATTATTATAAGAAACTCTTT	CALWGGEENYYKKLF	TRGV9	.	TRGJ2	15	-1	-1	23
42	2.4758457665984826E-4	TGTGCTGCGTGTCAGTCTCCCAGTGATTGGATCAAGACGTTT	CAACQSPSDWIKTF	TRGV10	.	TRGJP2	10	-1	-1	21
42	2.4758457665984826E-4	TGTGCCTTGTGGGAGCCGAATAATTATTATAAGAAACTCTTT	CALWEPNNYYKKLF	TRGV9	.	TRGJ1	14	-1	-1	21
42	2.4758457665984826E-4	TGTGCCTTGTGGGAGGTGCGGGATTATTATAAGAAACTCTTT	CALWEVRDYYKKLF	TRGV9	.	TRGJ1	18	-1	-1	22
42	2.4758457665984826E-4	TGTGCCTTGTGGGAGAGCCGTAATTATTATAAGAAACTCTTT	CALWESRNYYKKLF	TRGV9	.	TRGJ1	14	-1	-1	21
42	2.4758457665984826E-4	TGTGCTGCGTGGGATTTGAATTATTATAAGAAACTCTTT	CAAWDLNYYKKLF	TRGV10	.	TRGJ1	15	-1	-1	13
42	2.4758457665984826E-4	TGTGCTGCGTGGGATTCCGATGATTATAAGAAACTCTTT	CAAWDSDDYKKLF	TRGV10	.	TRGJ1	18	-1	-1	13
42	2.4758457665984826E-4	TGTGCCTTGTGGGAGCTTTATTATTATAAGAAACTCTTT	CALWELYYYKKLF	TRGV9	.	TRGJ1	14	-1	-1	19
42	2.4758457665984826E-4	TGTGCCACCTGGGACAGGCGTTATTATAAGAAACTCTTT	CATWDRRYYKKLF	TRGV7	.	TRGJ1	18	-1	-1	20
42	2.4758457665984826E-4	TGTGCTGCGTGGGATTCTGGTTGGTTCAAGATATTT	CAAWDSGWFKIF	TRGV10	.	TRGJP1	15	-1	-1	16
42	2.4758457665984826E-4	TGTGCCTTGTGGGAGGTGCGTTATAAGAAACTCTTT	CALWEVRYKKLF	TRGV9	.	TRGJ1	18	-1	-1	20
42	2.4758457665984826E-4	TGTGCCTTGTACTTTAATTATTATAAGAAACTCTTT	CALYFNYYKKLF	TRGV9	.	TRGJ2	9	-1	-1	15
42	2.4758457665984826E-4	TGTGCCACCTGGGACAGGCATTATAAGAAACTCTTT	CATWDRHYKKLF	TRGV5	.	TRGJ1	18	-1	-1	19
42	2.4758457665984826E-4	TGTGGGATTCATACCACTGGTTGGTTCAAGATATTT	CGIHTTGWFKIF	TRGV10	.	TRGJP1	3	-1	-1	10
42	2.4758457665984826E-4	TGTGCTGCGTGTTATGGTTGGTTCAAGATATTT	CAACYGWFKIF	TRGV10	.	TRGJP1	10	-1	-1	14
42	2.4758457665984826E-4	TGTGCTGCGTGGGTGACTTATAAGAAACTCTTT	CAAWVTYKKLF	TRGV10	.	TRGJ1	12	-1	-1	17
42	2.4758457665984826E-4	TGTGCTGCGTGGGATCAAAAGAAACTCTTT	CAAWDQKKLF	TRGV10	.	TRGJ1	14	-1	-1	18
42	2.4758457665984826E-4	TGTGCCACCTGGGATAATAAGAAACTCTTT	CATWDNKKLF	TRGV8	.	TRGJ1	15	-1	-1	13
42	2.4758457665984826E-4	TGTGCTGCGTGGAAAAAGAAACTCTTT	CAAWKKKLF	TRGV10	.	TRGJ1	11	-1	-1	15
42	2.4758457665984826E-4	TGTGCCTTGTGGGAGAGAAGGAGTGATTGGATCAAGACGTTT	CALWERRSDWIKTF	TRGV9	.	TRGJP2	14	-1	-1	18
42	2.4758457665984826E-4	TGTGCCACCTGGGACAGGCCGGATTATAAGAAACTCTTT	CATWDRPDYKKLF	TRGV7	.	TRGJ1	19	-1	-1	22
42	2.4758457665984826E-4	TGTGCTGCGTGGGAGATGGGTTATAAGAAACTCTTT	CAAWEMGYKKLF	TRGV10	.	TRGJ1	13	-1	-1	20
41	2.4168970578699475E-4	TGTGCCTTGTGGGAGTCGCCGGGGATGGGATCCAATGGTTATTATAAGAAACTCTTT	CALWESPGMGSNGYYKKLF	TRGV9	.	TRGJ1	14	-1	-1	38
41	2.4168970578699475E-4	TGTGCTGCGTGGGTATTTCTGGCGACTTATTATAAGAAACTCTTT	CAAWVFLATYYKKLF	TRGV10	.	TRGJ2	16	-1	-1	22
41	2.4168970578699475E-4	TGTGCTGCGTGGGATCGACTTAGTGATTGGATCAAGACGTTT	CAAWDRLSDWIKTF	TRGV10	.	TRGJP2	14	-1	-1	20
41	2.4168970578699475E-4	TGTGCCTTGTGGGAGGTCTCTTATTATAAGAAACTCTTT	CALWEVSYYKKLF	TRGV9	.	TRGJ1	16	-1	-1	20
41	2.4168970578699475E-4	TGTGCCACCTGGGACAGGCGGGGTTATAAGAAACTCTTT	CATWDRRGYKKLF	TRGV7	.	TRGJ1	18	-1	-1	23
41	2.4168970578699475E-4	TGTGCTGCGTGGGCCTCTTTTAGGGGGAAACTCTTT	CAAWASFRGKLF	TRGV10	.	TRGJ1	12	-1	-1	26
41	2.4168970578699475E-4	TGTGCCTTGTGGGAATATTATTATAAGAAACTCTTT	CALWEYYYKKLF	TRGV9	.	TRGJ1	13	-1	-1	16
41	2.4168970578699475E-4	TGTGCCACCTGGGACAGGCCCTATAAGAAACTCTTT	CATWDRPYKKLF	TRGV3	.	TRGJ1	19	-1	-1	21
41	2.4168970578699475E-4	TGTGCTGCGTGCGACTATTATAAGAAACTCTTT	CAACDYYKKLF	TRGV10	.	TRGJ1	16	-1	-1	15
41	2.4168970578699475E-4	TGTGCTGCGTGGGACGCCCCTAAGAAACTCTTT	CAAWDAPKKLF	TRGV10	.	TRGJ1	13	-1	-1	20
41	2.4168970578699475E-4	TGTGCCACCTGGGACAGGCCCGGGAAACTCTTT	CATWDRPGKLF	TRGV5	.	TRGJ1	19	-1	-1	23
41	2.4168970578699475E-4	TGTGCCACCCTAGTGTGGTATAAGAAACTCTTT	CATLVWYKKLF	TRGV4	.	TRGJ1	8	-1	-1	18
41	2.4168970578699475E-4	TGTGCCACCTGGGATTTTAAGAAACTCTTT	CATWDFKKLF	TRGV8	.	TRGJ1	14	-1	-1	13
41	2.4168970578699475E-4	TGTGCCACCTGGGATCAGAAACTCTTT	CATWDQKLF	TRGV4	.	TRGJ1	14	-1	-1	13
40	2.357948349141412E-4	TGTGCTGCGTGGGATTACCTGCGTGGGTCTAATAAGAAACTCTTT	CAAWDYLRGSNKKLF	TRGV10	.	TRGJ2	17	-1	-1	31
40	2.357948349141412E-4	TGTGCTGCGTGGGATTACCAGGGAGGGGATTATAAGAAACTCTTT	CAAWDYQGGDYKKLF	TRGV10	.	TRGJ1	17	-1	-1	28
40	2.357948349141412E-4	TGTGCTGCGTGGGACCCCTATAGTAGTGATTGGATCAAGACGTTT	CAAWDPYSSDWIKTF	TRGV10	.	TRGJP2	13	-1	-1	18
40	2.357948349141412E-4	TGTGCCTTGTGGGAGACGCGGGATTATTATTATAAGAAACTCTTT	CALWETRDYYYKKLF	TRGV9	.	TRGJ1	14	-1	-1	25
40	2.357948349141412E-4	TGTGCCTTGTGGGAGTCCTATTATTATAAGAAACTCTTT	CALWESYYYKKLF	TRGV9	.	TRGJ1	14	-1	-1	19
40	2.357948349141412E-4	TGTGCCTTGTGGGAGCTAAATTATTATAAGAAACTCTTT	CALWELNYYKKLF	TRGV9	.	TRGJ1	14	-1	-1	18
40	2.357948349141412E-4	TGTGCCTTGTGGGAGCCGAATTATTATAAGAAACTCTTT	CALWEPNYYKKLF	TRGV9	.	TRGJ1	14	-1	-1	16
40	2.357948349141412E-4	TGTGCCACCCCTGGGAGGGGTTATTATAAGAAACTCTTT	CATPGRGYYKKLF	TRGV8	.	TRGJ1	15	-1	-1	20
40	2.357948349141412E-4	TGTGCTGCGGGTTTGAGGTATTATAAGAAACTCTTT	CAAGLRYYKKLF	TRGV10	.	TRGJ1	8	-1	-1	18
40	2.357948349141412E-4	TGTGCTGCACTGGAGGCTTATTATAAGAAACTCTTT	CAALEAYYKKLF	TRGV10	.	TRGJ1	7	-1	-1	17
40	2.357948349141412E-4	TGTGCCACCTGGGTGAATTATTATAAGAAACTCTTT	CATWVNYYKKLF	TRGV4	.	TRGJ1	12	-1	-1	14
40	2.357948349141412E-4	TGTGCCTCGCCTTATTATTATAAGAAACTCTTT	CASPYYYKKLF	TRGV9	.	TRGJ1	6	-1	-1	13
40	2.357948349141412E-4	TGTGCCACCTGGGACGGCCTTAAGAAACTCTTT	CATWDGLKKLF	TRGV2	.	TRGJ1	16	-1	-1	20
40	2.357948349141412E-4	TGTGCTGGGGGTTATTATAAGAAACTCTTT	CAGGYYKKLF	TRGV10	.	TRGJ1	6	-1	-1	11
40	2.357948349141412E-4	TGTGCCTTGTCTTATTATAAGAAACTCTTT	CALSYYKKLF	TRGV9	.	TRGJ1	9	-1	-1	11
40	2.357948349141412E-4	TGTGCCACCTGGGACAGAAAGAAACTCTTT	CATWDRKKLF	TRGV5	.	TRGJ2	16	-1	-1	18
40	2.357948349141412E-4	GAAATGGGGGTGCATTATAAGAAACTCTTT	EMGVHYKKLF	TRGV10	.	TRGJ1	-1	-1	-1	13
39	2.2989996404128768E-4	TGTGCCACCTGGGACGTCCTCCCGGGGGTGGATTATAAGAAACTCTTT	CATWDVLPGVDYKKLF	TRGV5	.	TRGJ1	14	-1	-1	31
39	2.2989996404128768E-4	TGTGCCTTGTGGGAGGTGCCCCATAATTATTATAAGAAACTCTTT	CALWEVPHNYYKKLF	TRGV9	.	TRGJ1	21	-1	-1	24
39	2.2989996404128768E-4	TGTGCTGCGTGGGTCTCCTTAGGGTGGTATAAGAAACTCTTT	CAAWVSLGWYKKLF	TRGV10	.	TRGJ1	12	-1	-1	27
39	2.2989996404128768E-4	TGTGCTGCGTGGGACCCCTCCAATTATTATAAGAAACTCTTT	CAAWDPSNYYKKLF	TRGV10	.	TRGJ1	13	-1	-1	18
39	2.2989996404128768E-4	TGTGCCTTGTGGGAGTGCCTCACTGGTTGGTTCAAGATATTT	CALWECLTGWFKIF	TRGV9	.	TRGJP1	17	-1	-1	20
39	2.2989996404128768E-4	TGTGCCTTGTGGGAGGTGCAAAATTATTATAAGAAACTCTTT	CALWEVQNYYKKLF	TRGV9	.	TRGJ2	19	-1	-1	21
39	2.2989996404128768E-4	TGTGCCTTGTGGGAATATCTATCTTATTATAAGAAACTCTTT	CALWEYLSYYKKLF	TRGV9	.	TRGJ1	13	-1	-1	23
39	2.2989996404128768E-4	TGTGCTGCGTGGGATTGGGGGGATTGGATCAAGACGTTT	CAAWDWGDWIKTF	TRGV10	.	TRGJP2	15	-1	-1	21
39	2.2989996404128768E-4	TGTGCCACCTGGGCTCGGTATTATTATAAGAAACTCTTT	CATWARYYYKKLF	TRGV8	.	TRGJ1	12	-1	-1	19
39	2.2989996404128768E-4	TGTGCTGCGTGGGAGCTGCGTTATAAGAAACTCTTT	CAAWELRYKKLF	TRGV10	.	TRGJ2	13	-1	-1	20
39	2.2989996404128768E-4	TGTGCTGCGTGGGAACGAAATTATAAGAAACTCTTT	CAAWERNYKKLF	TRGV10	.	TRGJ1	13	-1	-1	19
39	2.2989996404128768E-4	TGTGCCTTGTGGGATATTTATTATAAGAAACTCTTT	CALWDIYYKKLF	TRGV9	.	TRGJ1	13	-1	-1	17
39	2.2989996404128768E-4	TGTGCCACCTGGGATGGGCGGTATAAGAAACTCTTT	CATWDGRYKKLF	TRGV4	.	TRGJ1	18	-1	-1	21
39	2.2989996404128768E-4	TGTGCCACCTGGGACAGGCCCCTCGGGAAACTCTTT	CATWDRPLGKLF	TRGV3	.	TRGJ1	19	-1	-1	26
39	2.2989996404128768E-4	TGTGCCACCTGGGACGGGCCGGAGAAACTCTTT	CATWDGPEKLF	TRGV2	.	TRGJ1	19	-1	-1	22
39	2.2989996404128768E-4	TGTGCCACCTGGGACGATTATAAGAAACTCTTT	CATWDDYKKLF	TRGV2	.	TRGJ1	15	-1	-1	16
39	2.2989996404128768E-4	TGTGCTGCGGATTATTATAAGAAACTCTTT	CAADYYKKLF	TRGV10	.	TRGJ1	8	-1	-1	7
39	2.2989996404128768E-4	TGTGCCACCTGGGACGGAAAGAAACTCTTT	CATWDGKKLF	TRGV2	.	TRGJ1	16	-1	-1	18
38	2.2400509316843414E-4	TGTGCTGCGTGGGATTATCAACTCACCCGGACACCGAATTATTATAAGAAACTCTTT	CAAWDYQLTRTPNYYKKLF	TRGV10	.	TRGJ1	16	-1	-1	34
38	2.2400509316843414E-4	TGTGCCTTGTGGGAGGCGATCCTTAAGGGGGCTTATTATAAGAAACTCTTT	CALWEAILKGAYYKKLF	TRGV9	.	TRGJ1	15	-1	-1	32
38	2.2400509316843414E-4	TGTGCTGCGTGGGATTATATCCGCCCGGGCAGTTATAAGAAACTCTTT	CAAWDYIRPGSYKKLF	TRGV10	.	TRGJ1	16	-1	-1	32
38	2.2400509316843414E-4	TGTGCCTTGTGGGGTCCCCTCTCTAATTTTTATTATAAGAAACTCTTT	CALWGPLSNFYYKKLF	TRGV9	.	TRGJ1	12	-1	-1	29
38	2.2400509316843414E-4	TGTGCCTTGTCCCCTCGTCATACCACTGGTTGGTTCAAGATATTT	CALSPRHTTGWFKIF	TRGV9	.	TRGJP1	9	-1	-1	19
38	2.2400509316843414E-4	TGTGCCTTGTGGGAGGTGCACCCCTTTTATTATAAGAAACTCTTT	CALWEVHPFYYKKLF	TRGV9	.	TRGJ1	21	-1	-1	26
38	2.2400509316843414E-4	TGTGCTGCGTGGGATTATGGGCCCTATTATAAGAAACTCTTT	CAAWDYGPYYKKLF	TRGV10	.	TRGJ1	16	-1	-1	24
38	2.2400509316843414E-4	TGTGCCTTGTGGGAGGCCTTTAATTATTATAAGAAACTCTTT	CALWEAFNYYKKLF	TRGV9	.	TRGJ1	15	-1	-1	21
38	2.2400509316843414E-4	TGTGCTGCGTGGGGGACTAGTGATTGGATCAAGACGTTT	CAAWGTSDWIKTF	TRGV10	.	TRGJP2	12	-1	-1	17
38	2.2400509316843414E-4	TGTGCTGCGTGGGATGGTGGAGATTATAAGAAACTCTTT	CAAWDGGDYKKLF	TRGV10	.	TRGJ1	14	-1	-1	22
38	2.2400509316843414E-4	TGTGCCTTGTGGGGGGGGGGTTATTATAAGAAACTCTTT	CALWGGGYYKKLF	TRGV9	.	TRGJ1	15	-1	-1	20
38	2.2400509316843414E-4	TGTGCCACCTGGGACGGGCGGGGTTATAAGAAACTCTTT	CATWDGRGYKKLF	TRGV2	.	TRGJ1	18	-1	-1	23
38	2.2400509316843414E-4	TGTGCCACCTGGGACGGGGTTTATTATAAGAAACTCTTT	CATWDGVYYKKLF	TRGV2	.	TRGJ1	17	-1	-1	20
38	2.2400509316843414E-4	TGTGCCTTGTGGGAGGTCTGGTATAAGAAACTCTTT	CALWEVWYKKLF	TRGV9	.	TRGJ1	16	-1	-1	21
38	2.2400509316843414E-4	TGTGCCACCTGGGACGGCTATTATAAGAAACTCTTT	CATWDGYYKKLF	TRGV3	.	TRGJ1	17	-1	-1	18
38	2.2400509316843414E-4	TGTGCTGCGTGGGGGCATTATAAGAAACTCTTT	CAAWGHYKKLF	TRGV10	.	TRGJ1	12	-1	-1	16
38	2.2400509316843414E-4	TGTGCTGCGTGGGATTATTTTGAGAAACTCTTT	CAAWDYFEKLF	TRGV10	.	TRGJ1	16	-1	-1	13
38	2.2400509316843414E-4	TGTGCTGCGTGGGCTTATAAGAAACTCTTT	CAAWAYKKLF	TRGV10	.	TRGJ1	16	-1	-1	14
38	2.2400509316843414E-4	TGTGCCACCTTTCGGGAGAAACTCTTT	CATFREKLF	TRGV8	.	TRGJ1	9	-1	-1	16
37	2.181102222955806E-4	TGTGCCTTGTGGGAGGTGCAATGGGGTCGGGAGTTGGGCAAAAAAATCAAGGTATTT	CALWEVQWGRELGKKIKVF	TRGV9	.	TRGJP	19	-1	-1	30
37	2.181102222955806E-4	TGTGCCTTGTGGGGGATTAGTCTTATTTATTATAAGAAACTCTTT	CALWGISLIYYKKLF	TRGV9	.	TRGJ1	12	-1	-1	26
37	2.181102222955806E-4	TGTGCCTTGTGGGAGGATTATACCACTGGTTGGTTCAAGATATTT	CALWEDYTTGWFKIF	TRGV9	.	TRGJP1	15	-1	-1	18
37	2.181102222955806E-4	TGTGCCACCTGGGACGAAGAGTTGGGCAAAAAAATCAAGGTATTT	CATWDEELGKKIKVF	TRGV2	.	TRGJP	15	-1	-1	2
37	2.181102222955806E-4	TGTGCTGCGTGGGCGATGTCGGGTTATTATAAGAAACTCTTT	CAAWAMSGYYKKLF	TRGV10	.	TRGJ1	12	-1	-1	23
37	2.181102222955806E-4	TGTGCTGCGTGGGGACCGGGGTTACTTTATAAGAAACTCTTT	CAAWGPGLLYKKLF	TRGV10	.	TRGJ1	12	-1	-1	26
37	2.181102222955806E-4	TGTGCTGCGTGGGATTTCGAGTCTTATTATAAGAAACTCTTT	CAAWDFESYYKKLF	TRGV10	.	TRGJ1	18	-1	-1	23
37	2.181102222955806E-4	TGTGCTGCGTGGGATTATCCCTTTTATTATAAGAAACTCTTT	CAAWDYPFYYKKLF	TRGV10	.	TRGJ1	16	-1	-1	23
37	2.181102222955806E-4	TGTGCTGCGTGGGATTATGTAAGTTATTATAAGAAACTCTTT	CAAWDYVSYYKKLF	TRGV10	.	TRGJ1	21	-1	-1	23
37	2.181102222955806E-4	TGTGCCTTGTGGGAGGTCCCTAATTATTATAAGAAACTCTTT	CALWEVPNYYKKLF	TRGV9	.	TRGJ1	16	-1	-1	21
37	2.181102222955806E-4	TGTGCCACCTGGGACGGTAGTAGTGATTGGATCAAGACGTTT	CATWDGSSDWIKTF	TRGV2	.	TRGJP2	16	-1	-1	17
37	2.181102222955806E-4	TGTGCTGCGTGGGATTGCAATTATAAGAAACTCTTT	CAAWDCNYKKLF	TRGV10	.	TRGJ1	15	-1	-1	19
37	2.181102222955806E-4	TGTGCTGCGTGGGATCGGGATTATAAGAAACTCTTT	CAAWDRDYKKLF	TRGV10	.	TRGJ1	14	-1	-1	19
37	2.181102222955806E-4	TGTGCTGCGTGGGAGTGTTGGTTCAAGATATTT	CAAWECWFKIF	TRGV10	.	TRGJP1	13	-1	-1	16
37	2.181102222955806E-4	TGTGCTGCGGGATATTATTATAAGAAACTCTTT	CAAGYYYKKLF	TRGV10	.	TRGJ1	8	-1	-1	13
37	2.181102222955806E-4	TGTGCCACCTGGGGTTATAAGAAACTCTTT	CATWGYKKLF	TRGV8	.	TRGJ1	12	-1	-1	14
37	2.181102222955806E-4	TGTGCCACCCCCCCCGGGGGGAAACTCTTT	CATPPGGKLF	TRGV3	.	TRGJ1	8	-1	-1	20
37	2.181102222955806E-4	TGTGCCACCTGGGACGGTAAACTCTTT	CATWDGKLF	TRGV3	.	TRGJ1	14	-1	-1	18
37	2.181102222955806E-4	TGTGCCACCGATTATAAGAAACTCTTT	CATDYKKLF	TRGV4	.	TRGJ1	8	-1	-1	10
37	2.181102222955806E-4	TGTGCCACCTGGATTAAGAAACTCTTT	CATWIKKLF	TRGV8	.	TRGJ1	11	-1	-1	14
36	2.1221535142272707E-4	TGTGCCTTGTGGGAGGTGCCTCGACAAGAGTTGGGCAAAAAAATCAAGGTATTT	CALWEVPRQELGKKIKVF	TRGV9	.	TRGJP	18	-1	-1	24
36	2.1221535142272707E-4	TGTGCTGCGTGGGATTATCAGGATCCCCCTTATAAGAAACTCTTT	CAAWDYQDPPYKKLF	TRGV10	.	TRGJ1	16	-1	-1	29
36	2.1221535142272707E-4	TGTGCCTTGTGGGAGATACAGGGAAATTATTATAAGAAACTCTTT	CALWEIQGNYYKKLF	TRGV9	.	TRGJ1	14	-1	-1	24
36	2.1221535142272707E-4	TGTGCCTTGTGGGAGACCTATACCACTGGTTGGTTCAAGATATTT	CALWETYTTGWFKIF	TRGV9	.	TRGJP1	14	-1	-1	18
36	2.1221535142272707E-4	TGTGCTGCGTGGGATCCCTGGGATTATTATAAGAAACTCTTT	CAAWDPWDYYKKLF	TRGV10	.	TRGJ1	14	-1	-1	22
36	2.1221535142272707E-4	TGTGCTGCATGGGAACGAGGAGAATTTTATAAGAAACTCTTT	CAAWERGEFYKKLF	TRGV10	.	TRGJ1	13	-1	-1	21
36	2.1221535142272707E-4	TGTGCCTTGTGGGAGTTTATGAATTATTATAAGAAACTCTTT	CALWEFMNYYKKLF	TRGV9	.	TRGJ1	14	-1	-1	20
36	2.1221535142272707E-4	TGTGCCACCTGGGACGGGCTTAGTGATTGGATCAAGACGTTT	CATWDGLSDWIKTF	TRGV2	.	TRGJP2	18	-1	-1	20
36	2.1221535142272707E-4	TGTGCTGCGTGGGATTCCCCCTATTATAAGAAACTCTTT	CAAWDSPYYKKLF	TRGV10	.	TRGJ1	15	-1	-1	21
36	2.1221535142272707E-4	TGTGCTGCGTGGGATCACCTTTATTATAAGAAACTCTTT	CAAWDHLYYKKLF	TRGV10	.	TRGJ1	17	-1	-1	20
36	2.1221535142272707E-4	TGTGCTGCGTGGATTTCGGGTTATTATAAGAAACTCTTT	CAAWISGYYKKLF	TRGV10	.	TRGJ2	17	-1	-1	14
36	2.1221535142272707E-4	TGTGCTGCGTGGAAGGGGGCGTATTATAAGAAACTCTTT	CAAWKGAYYKKLF	TRGV10	.	TRGJ1	11	-1	-1	21
36	2.1221535142272707E-4	TGTGCCACCTGGGACAGGCTGGGGTATAAGAAACTCTTT	CATWDRLGYKKLF	TRGV5	.	TRGJ1	18	-1	-1	24
36	2.1221535142272707E-4	TGTGCCACCTGGGACAGGCCTTATTATAAGAAACTCTTT	CATWDRPYYKKLF	TRGV7	.	TRGJ1	20	-1	-1	20
35	2.0632048054987357E-4	TGTGCCTTGTGGGCCAGTACGAAGCAAGAGTTGGGCAAAAAAATCAAGGTATTT	CALWASTKQELGKKIKVF	TRGV9	.	TRGJP	12	-1	-1	23
35	2.0632048054987357E-4	TGTGCCTTGTGGGAGGTTGGGAAGTTGGGCAAAAAAATCAAGGTATTT	CALWEVGKLGKKIKVF	TRGV9	.	TRGJP	16	-1	-1	22
35	2.0632048054987357E-4	TGTGCCACCTGGGACGAGGAAGAGTTGGGCAAAAAAATCAAGGTATTT	CATWDEEELGKKIKVF	TRGV2	.	TRGJP	15	-1	-1	19
35	2.0632048054987357E-4	TGTGCTGCGTGGGGAGGCGGTAGTGATTGGATCAAGACGTTT	CAAWGGGSDWIKTF	TRGV10	.	TRGJP2	12	-1	-1	19
35	2.0632048054987357E-4	TGTGCTGCGTGGGATTATAGCTGGTATTATAAGAAACTCTTT	CAAWDYSWYYKKLF	TRGV10	.	TRGJ1	16	-1	-1	24
35	2.0632048054987357E-4	TGTGCTGCGTGGGATTATAGGCCTGGTTGGTTCAAGATATTT	CAAWDYRPGWFKIF	TRGV10	.	TRGJP1	16	-1	-1	22
35	2.0632048054987357E-4	TGTGCTGCGTGGGATTATAAGGCCGGTTGGTTCAAGATATTT	CAAWDYKAGWFKIF	TRGV10	.	TRGJP1	16	-1	-1	24
35	2.0632048054987357E-4	TGTGCCTTGTGGGAGTTCTCGAGAGAACGGTTCAAGATATTT	CALWEFSRERFKIF	TRGV9	.	TRGJP1	14	-1	-1	28
35	2.0632048054987357E-4	TGTGCTGCGTGGGCCATGAATTATTATAAGAAACTCTTT	CAAWAMNYYKKLF	TRGV10	.	TRGJ1	12	-1	-1	17
35	2.0632048054987357E-4	TGTGCTGCGTGGGGCCAGTGGTATTATAAGAAACTCTTT	CAAWGQWYYKKLF	TRGV10	.	TRGJ1	12	-1	-1	21
35	2.0632048054987357E-4	TGTGCCTTGTGGGAGTCGATTTATTATAAGAAACTCTTT	CALWESIYYKKLF	TRGV9	.	TRGJ1	14	-1	-1	15
35	2.0632048054987357E-4	TGTGCCACCTGGGACGGGCCTTGGGGTAAGAAACTCTTT	CATWDGPWGKKLF	TRGV2	.	TRGJ1	19	-1	-1	26
35	2.0632048054987357E-4	TGTGCTGCGTGGCATTCTTATTATAAGAAACTCTTT	CAAWHSYYKKLF	TRGV10	.	TRGJ1	15	-1	-1	17
35	2.0632048054987357E-4	TGTGCTGCGTGGGATTATGATTATAAGAAACTCTTT	CAAWDYDYKKLF	TRGV10	.	TRGJ1	16	-1	-1	16
35	2.0632048054987357E-4	TGTGCCACCTGGGACGGATATTATAAGAAACTCTTT	CATWDGYYKKLF	TRGV2	.	TRGJ1	16	-1	-1	18
35	2.0632048054987357E-4	TGTGCTGCGTTTCATTATTATAAGAAACTCTTT	CAAFHYYKKLF	TRGV10	.	TRGJ1	9	-1	-1	13
35	2.0632048054987357E-4	TGTGCTGCGTGGGATTGTATCGAGAAACTCTTT	CAAWDCIEKLF	TRGV10	.	TRGJ1	15	-1	-1	22
35	2.0632048054987357E-4	TGTGCCACCCCACCCCGTTGTGGGAAACTCTTT	CATPPRCGKLF	TRGV8	.	TRGJ1	8	-1	-1	23
35	2.0632048054987357E-4	TGTGCCACCTGGGAGAAACTCTTT	CATWEKLF	TRGV8	.	TRGJ1	13	-1	-1	13
34	2.0042560967702003E-4	TGTGCCTTGTGGGAGGAAATTCCTTCGAATTATTATAAGAAACTCTTT	CALWEEIPSNYYKKLF	TRGV9	.	TRGJ1	15	-1	-1	23
34	2.0042560967702003E-4	TGTGCCTTGTGGAAAAAATGTTGGTTGGGCAAAAAAATCAAGGTATTT	CALWKKCWLGKKIKVF	TRGV9	.	TRGJP	11	-1	-1	23
34	2.0042560967702003E-4	TGTGCCTTGTGGGAGGTCCCGGACCCCCGTTATAAGAAACTCTTT	CALWEVPDPRYKKLF	TRGV9	.	TRGJ1	16	-1	-1	29
34	2.0042560967702003E-4	TGTGCCTTGTGGGAGAGGATGGGCAAAAAAATCAAGGTATTT	CALWERMGKKIKVF	TRGV9	.	TRGJP	14	-1	-1	19
34	2.0042560967702003E-4	TGTGCCACCTGGGACGGGCCGGGTGATTGGATCAAGACGTTT	CATWDGPGDWIKTF	TRGV2	.	TRGJP2	19	-1	-1	22
34	2.0042560967702003E-4	TGTGCTGCGTGGCCCGATCCTTATTATAAGAAACTCTTT	CAAWPDPYYKKLF	TRGV10	.	TRGJ1	11	-1	-1	20
34	2.0042560967702003E-4	TGTGCTGCGTGGGGGGCAGGTTATTATAAGAAACTCTTT	CAAWGAGYYKKLF	TRGV10	.	TRGJ1	12	-1	-1	20
34	2.0042560967702003E-4	TGTGCTGCGTGGGATAGGCTTTATTATAAGAAACTCTTT	CAAWDRLYYKKLF	TRGV10	.	TRGJ1	14	-1	-1	20
34	2.0042560967702003E-4	TGTGCTGCGTGGGAGCCTAATTATTATAAGAAACTCTTT	CAAWEPNYYKKLF	TRGV10	.	TRGJ1	13	-1	-1	18
34	2.0042560967702003E-4	TGTGCTGCGGTAGCCCGGTTGAGTTATAAGAAACTCTTT	CAAVARLSYKKLF	TRGV10	.	TRGJ1	8	-1	-1	23
34	2.0042560967702003E-4	TGTGCCTTGTGGGAGGGCCCCTATTATAAGAAACTCTTT	CALWEGPYYKKLF	TRGV9	.	TRGJ1	21	-1	-1	21
34	2.0042560967702003E-4	TGTGCCACCTGGGATGGTAGTGATTGGATCAAGACGTTT	CATWDGSDWIKTF	TRGV4	.	TRGJP2	16	-1	-1	13
34	2.0042560967702003E-4	TGTGCTGCGTGGGCCGATTTCTATAAGAAACTCTTT	CAAWADFYKKLF	TRGV10	.	TRGJ1	12	-1	-1	21
34	2.0042560967702003E-4	TGTGCTGCGTGGGGTGATTATTATAAGAAACTCTTT	CAAWGDYYKKLF	TRGV10	.	TRGJ2	12	-1	-1	16
34	2.0042560967702003E-4	TGTGCTGCGTGGGATTTAAGATATAAGAAACTCTTT	CAAWDLRYKKLF	TRGV10	.	TRGJ1	15	-1	-1	21
34	2.0042560967702003E-4	TGTGCTGCGTGGGATTACATATATAAGAAACTCTTT	CAAWDYIYKKLF	TRGV10	.	TRGJ1	20	-1	-1	21
34	2.0042560967702003E-4	TGTGCCACCTCTTATTATAAGAAACTCTTT	CATSYYKKLF	TRGV2	.	TRGJ1	9	-1	-1	11
34	2.0042560967702003E-4	TGTGCCACCTGGTATTATAAGAAACTCTTT	CATWYYKKLF	TRGV8	.	TRGJ1	14	-1	-1	12
34	2.0042560967702003E-4	TGTGCCACCCAGAAACTCTTT	CATQKLF	TRGV5	.	TRGJ1	8	-1	-1	10
34	2.0042560967702003E-4	TGTGCCACCTGGGATGATGAGAAACTCTTT	CATWDDEKLF	TRGV8	.	TRGJ1	14	-1	-1	13
34	2.0042560967702003E-4	TGTGCCACCTGGGATGGGAAACTCTTT	CATWDGKLF	TRGV4	.	TRGJ1	17	-1	-1	17
34	2.0042560967702003E-4	TGTGTCTCGCTCTTT	CVSLF	TRGV3	.	TRGJ1	3	-1	-1	9
33	1.945307388041665E-4	TGTGCTGCGTGGGTTACCCCGAACACTAAGTCAGGGGATTATAAGAAACTCTTT	CAAWVTPNTKSGDYKKLF	TRGV10	.	TRGJ1	16	-1	-1	37
33	1.945307388041665E-4	TGTGCCACCTGGGACGGGCATTGTACCCTGGGCCTTGGCAAGAAACTCTTT	CATWDGHCTLGLGKKLF	TRGV2	.	TRGJ2	18	-1	-1	39
33	1.945307388041665E-4	TGTGCCTTGTGTGGAGGGGTAGGTGTAAGTTATTATAAGAAACTCTTT	CALCGGVGVSYYKKLF	TRGV9	.	TRGJ1	16	-1	-1	29
33	1.945307388041665E-4	TGTGCCTTGTGGGAGGTGACCAATCGAAATTATTATAAGAAACTCTTT	CALWEVTNRNYYKKLF	TRGV9	.	TRGJ1	20	-1	-1	23
33	1.945307388041665E-4	TGTGCTGCGTGGGATCAACAAGATGGGTATTATAAGAAACTCTTT	CAAWDQQDGYYKKLF	TRGV10	.	TRGJ2	14	-1	-1	27
33	1.945307388041665E-4	TGTGCTGCGTGGGAGAGGGGTTCCACTGGTTGGTTCAAGATATTT	CAAWERGSTGWFKIF	TRGV10	.	TRGJP1	13	-1	-1	22
33	1.945307388041665E-4	TGTGCCACCTGGGACGGACCTAGTAGTGATTGGATCAAGACGTTT	CATWDGPSSDWIKTF	TRGV2	.	TRGJP2	19	-1	-1	20
33	1.945307388041665E-4	TGTGCTGCGTGGGATTCCTCCCTTTATTATAAGAAACTCTTT	CAAWDSSLYYKKLF	TRGV10	.	TRGJ1	15	-1	-1	23
33	1.945307388041665E-4	TGTGCCACCTGGGACAGGCCGCGGTATTATAAGAAACTCTTT	CATWDRPRYYKKLF	TRGV7	.	TRGJ1	19	-1	-1	24
33	1.945307388041665E-4	TGTGCTGCGTGGTTTGGATTGGATTATAAGAAACTCTTT	CAAWFGLDYKKLF	TRGV10	.	TRGJ1	11	-1	-1	22
33	1.945307388041665E-4	TGTGCTGCGTGGGTTCCTCGGGATTATAAGAAACTCTTT	CAAWVPRDYKKLF	TRGV10	.	TRGJ1	12	-1	-1	22
33	1.945307388041665E-4	TGTGCTGCGTGGGATTGGGGTTATTATAAGAAACTCTTT	CAAWDWGYYKKLF	TRGV10	.	TRGJ1	15	-1	-1	20
33	1.945307388041665E-4	TGTGCTGCGTGGGAGACGAATTATTATAAGAAACTCTTT	CAAWETNYYKKLF	TRGV10	.	TRGJ1	13	-1	-1	16
33	1.945307388041665E-4	TGTGCCTTGTGGGAGCAGAATTATTATAAGAAACTCTTT	CALWEQNYYKKLF	TRGV9	.	TRGJ1	14	-1	-1	17
33	1.945307388041665E-4	TGTGCCTTGTGGGAGGTGAGTAATTATAAGAAACTCTTT	CALWEVSNYKKLF	TRGV9	.	TRGJ1	17	-1	-1	22
33	1.945307388041665E-4	TGTGCCACCTGGGACGGGCTACATTGGATCAAGACGTTT	CATWDGLHWIKTF	TRGV2	.	TRGJP2	18	-1	-1	22
33	1.945307388041665E-4	TGTGCTGCGTGGGACACTGGTTGGTTCAAGATATTT	CAAWDTGWFKIF	TRGV10	.	TRGJP1	13	-1	-1	14
33	1.945307388041665E-4	TGTGCTGCGGTGGCGAATTATTATAAGAAACTCTTT	CAAVANYYKKLF	TRGV10	.	TRGJ1	19	-1	-1	13
33	1.945307388041665E-4	TGTGCCTTATCGAGATCCTATTATAAGAAACTCTTT	CALSRSYYKKLF	TRGV9	.	TRGJ1	7	-1	-1	18
33	1.945307388041665E-4	TGTGCCACCTGGGATGGGGGTATTAAGAAACTCTTT	CATWDGGIKKLF	TRGV8	.	TRGJ1	17	-1	-1	23
33	1.945307388041665E-4	TGTGCCTTGTGGGGGGACAATAAGAAACTCTTT	CALWGDNKKLF	TRGV9	.	TRGJ1	15	-1	-1	19
33	1.945307388041665E-4	TGTGCCACCTGGGACGGGCCGGGGAAACTCTTT	CATWDGPGKLF	TRGV4	.	TRGJ1	19	-1	-1	23
33	1.945307388041665E-4	TGTGCTGCGTGGGATGGAAATTGGTTCAAGATATTT	CAAWDGNWFKIF	TRGV10	.	TRGJP1	14	-1	-1	20
32	1.8863586793131296E-4	TGTGCTGCGTGGGATTATAGGGCGAATTTTGATTATAAGAAACTCTTT	CAAWDYRANFDYKKLF	TRGV10	.	TRGJ2	16	-1	-1	31
32	1.8863586793131296E-4	TGTGCTGCGTGGGATTATAGGGGTCCCGGATCTTATAAGAAACTCTTT	CAAWDYRGPGSYKKLF	TRGV10	.	TRGJ1	16	-1	-1	32
32	1.8863586793131296E-4	TGTGCTGCGTCGGCCTGGACCCCTGGTTATTATAAGAAACTCTTT	CAASAWTPGYYKKLF	TRGV10	.	TRGJ1	12	-1	-1	26
32	1.8863586793131296E-4	TGTGCTGCGTGGGATGGCAGGAATTATTATAAGAAACTCTTT	CAAWDGRNYYKKLF	TRGV10	.	TRGJ1	14	-1	-1	20
32	1.8863586793131296E-4	TGTGCCTTGTGGGAGGTTCAGAATTATTATAAGAAACTCTTT	CALWEVQNYYKKLF	TRGV9	.	TRGJ1	19	-1	-1	16
32	1.8863586793131296E-4	TGTGCCTTGTGGGAGGTGCAGTCTTTTTATAAGAAACTCTTT	CALWEVQSFYKKLF	TRGV9	.	TRGJ1	19	-1	-1	23
32	1.8863586793131296E-4	TGTGCCACCTGGGACGGCCCGAATTATTATAAGAAACTCTTT	CATWDGPNYYKKLF	TRGV2	.	TRGJ1	20	-1	-1	19
32	1.8863586793131296E-4	TGTGCTGCGTGGGCCGGACTTCATGAAAAGAAACTCTTT	CAAWAGLHEKKLF	TRGV10	.	TRGJ1	12	-1	-1	27
32	1.8863586793131296E-4	TGTGCTGCGTGGGGCCCGAATTATTATAAGAAACTCTTT	CAAWGPNYYKKLF	TRGV10	.	TRGJ2	12	-1	-1	16
32	1.8863586793131296E-4	TGTGCCTTGTGGGGAGCCGGATATTATAAGAAACTCTTT	CALWGAGYYKKLF	TRGV9	.	TRGJ1	12	-1	-1	21
32	1.8863586793131296E-4	TGTGCCACCTGGTCCCAGCTGCGGGGTAAGAAACTCTTT	CATWSQLRGKKLF	TRGV8	.	TRGJ1	11	-1	-1	26
32	1.8863586793131296E-4	TGTGCTGCGTGGGGTAACTGTTGGTTCAAGATATTT	CAAWGNCWFKIF	TRGV10	.	TRGJP1	12	-1	-1	16
32	1.8863586793131296E-4	TGTGCTGCGTGGGGCTATTATTATAAGAAACTCTTT	CAAWGYYYKKLF	TRGV10	.	TRGJ1	12	-1	-1	16
32	1.8863586793131296E-4	TGTGCTGCGTGGGGAGCTTATTATAAGAAACTCTTT	CAAWGAYYKKLF	TRGV10	.	TRGJ1	12	-1	-1	17
32	1.8863586793131296E-4	TGTGCTGCGTGGGATTGTGATTATAAGAAACTCTTT	CAAWDCDYKKLF	TRGV10	.	TRGJ1	15	-1	-1	19
32	1.8863586793131296E-4	TGTGCTGCGTGGGATTATTCTTATAAGAAACTCTTT	CAAWDYSYKKLF	TRGV10	.	TRGJ1	16	-1	-1	16
32	1.8863586793131296E-4	TGTGCTGCGTGGGATCCGAATTATAAGAAACTCTTT	CAAWDPNYKKLF	TRGV10	.	TRGJ2	14	-1	-1	19
32	1.8863586793131296E-4	TGTGCCACCTGGGATGATTATTATAAGAAACTCTTT	CATWDDYYKKLF	TRGV4	.	TRGJ1	15	-1	-1	16
32	1.8863586793131296E-4	TGTGCCACCTGGGATAGGCAATTAAAGAAACTCTTT	CATWDRQLKKLF	TRGV8	.	TRGJ1	18	-1	-1	20
32	1.8863586793131296E-4	TGTGCCACCTGGGACGGGCCCTATAAGAAACTCTTT	CATWDGPYKKLF	TRGV2	.	TRGJ1	20	-1	-1	21
32	1.8863586793131296E-4	TGTGCTGCGTTCTTCTATTATAAGAAACTCTTT	CAAFFYYKKLF	TRGV10	.	TRGJ1	9	-1	-1	15
32	1.8863586793131296E-4	TGTGCTGCGGGGAGTTATTATAAGAAACTCTTT	CAAGSYYKKLF	TRGV10	.	TRGJ1	16	-1	-1	11
32	1.8863586793131296E-4	TGTGCCACCTGGGGTTATTATAAGAAACTCTTT	CATWGYYKKLF	TRGV4	.	TRGJ1	12	-1	-1	14
32	1.8863586793131296E-4	TGTGCCACCTGGGACGGGCCGGGTATACTCTTT	CATWDGPGILF	TRGV2	.	TRGJ1	19	-1	-1	26
32	1.8863586793131296E-4	TGTGCCACCTGGGACGGGCCAAAGAAACTCTTT	CATWDGPKKLF	TRGV2	.	TRGJ1	19	-1	-1	21
32	1.8863586793131296E-4	TGTGCCACCTGGGCCGATTATAAGAAACTCTTT	CATWADYKKLF	TRGV8	.	TRGJ1	12	-1	-1	16
31	1.8274099705845942E-4	TGTGCCTTGTGGGAGGTGCAAGTTAGTACCACTGGTTGGTTCAAGATATTT	CALWEVQVSTTGWFKIF	TRGV9	.	TRGJP1	19	-1	-1	26
31	1.8274099705845942E-4	TGTGCCTTGTGGGAGGGACCTAATACCACTGGTTGGTTCAAGATATTT	CALWEGPNTTGWFKIF	TRGV9	.	TRGJP1	20	-1	-1	22
31	1.8274099705845942E-4	TGTGCCACCTGGGACGGGCTTGAGTTGGGCAAAAAAATCAAGGTATTT	CATWDGLELGKKIKVF	TRGV2	.	TRGJP	18	-1	-1	15
31	1.8274099705845942E-4	TGTGCCACCTGGGACGGCGGAAGTAGTGATTGGATCAAGACGTTT	CATWDGGSSDWIKTF	TRGV4	.	TRGJP2	16	-1	-1	21
31	1.8274099705845942E-4	TGTGCCACCTGGGACGGGCCAAGTAGTGATTGGATCAAGACGTTT	CATWDGPSSDWIKTF	TRGV2	.	TRGJP2	19	-1	-1	21
31	1.8274099705845942E-4	TGTGCCACCTGGGACGGGCGGAGTAGTGATTGGATCAAGACGTTT	CATWDGRSSDWIKTF	TRGV2	.	TRGJP2	18	-1	-1	21
31	1.8274099705845942E-4	TGTGCTGCGTGGGTATATAGTAGTGATTGGATCAAGACGTTT	CAAWVYSSDWIKTF	TRGV10	.	TRGJP2	12	-1	-1	13
31	1.8274099705845942E-4	TGTGCTGCGTGGGATTGCTGTAGTGATTGGATCAAGACGTTT	CAAWDCCSDWIKTF	TRGV10	.	TRGJP2	15	-1	-1	19
31	1.8274099705845942E-4	TGTGCTGCGTGGGATTATAGTAGTGATTGGATCAAGACGTTT	CAAWDYSSDWIKTF	TRGV10	.	TRGJP2	16	-1	-1	15
31	1.8274099705845942E-4	TGTGCTGCGTGGGATCTAGGGAATTATTATAAGAAACTCTTT	CAAWDLGNYYKKLF	TRGV10	.	TRGJ1	14	-1	-1	20
31	1.8274099705845942E-4	TGTGCTGCGTGGGATTTAGGTGATTATAAGAAACTCTTT	CAAWDLGDYKKLF	TRGV10	.	TRGJ1	15	-1	-1	22
31	1.8274099705845942E-4	TGTGCTGCGTGGGATTGTACTGATTATAAGAAACTCTTT	CAAWDCTDYKKLF	TRGV10	.	TRGJ1	15	-1	-1	22
31	1.8274099705845942E-4	TGTGCTGCGTGGGATTGCCTTTATTATAAGAAACTCTTT	CAAWDCLYYKKLF	TRGV10	.	TRGJ1	15	-1	-1	20
31	1.8274099705845942E-4	TGTGCTGCGTGGGACCGCACTGGTTGGTTCAAGATATTT	CAAWDRTGWFKIF	TRGV10	.	TRGJP1	13	-1	-1	17
31	1.8274099705845942E-4	TGTGCCACCTGGGATGGGCAGGGTTATAAGAAACTCTTT	CATWDGQGYKKLF	TRGV4	.	TRGJ1	18	-1	-1	23
31	1.8274099705845942E-4	TGTGCCACCTGGGACAGGCCCTATTATAAGAAACTCTTT	CATWDRPYYKKLF	TRGV5	.	TRGJ1	19	-1	-1	21
31	1.8274099705845942E-4	TGTGCTGCGTGGGCTCCTTATTATAAGAAACTCTTT	CAAWAPYYKKLF	TRGV10	.	TRGJ1	12	-1	-1	17
31	1.8274099705845942E-4	TGTGCTGCGTGGGATTATTATTATAAGAAACTCTTT	CAAWDYYYKKLF	TRGV10	.	TRGJ1	16	-1	-1	16
31	1.8274099705845942E-4	TGTGCTGCGTGGGATTATGACTATAAGAAACTCTTT	CAAWDYDYKKLF	TRGV10	.	TRGJ1	16	-1	-1	21
31	1.8274099705845942E-4	TGTGCTGCGTGGGATAATGGTTGGTTCAAGATATTT	CAAWDNGWFKIF	TRGV10	.	TRGJP1	14	-1	-1	17
31	1.8274099705845942E-4	TGTGCCTTGTGGGGGACTTATTATAAGAAACTCTTT	CALWGTYYKKLF	TRGV9	.	TRGJ1	12	-1	-1	14
31	1.8274099705845942E-4	TGTGCCTTGTGGGAGTTTTATTATAAGAAACTCTTT	CALWEFYYKKLF	TRGV9	.	TRGJ1	14	-1	-1	17
31	1.8274099705845942E-4	TGTGCTGCGTGGGATTCGGATGAGAAACTCTTT	CAAWDSDEKLF	TRGV10	.	TRGJ1	15	-1	-1	19
31	1.8274099705845942E-4	TGTGCTGCGTGGATAAATTATAAGAAACTCTTT	CAAWINYKKLF	TRGV10	.	TRGJ1	11	-1	-1	16
31	1.8274099705845942E-4	TGTGCTGGGGGGGGATATTATAAGAAACTCTTT	CAGGGYYKKLF	TRGV10	.	TRGJ1	12	-1	-1	15
31	1.8274099705845942E-4	TGTGCCACCTGGGATAGTTATAAGAAACTCTTT	CATWDSYKKLF	TRGV8	.	TRGJ1	16	-1	-1	17
31	1.8274099705845942E-4	TGTGCCACCTGGGTTTATTATAAGAAACTCTTT	CATWVYYKKLF	TRGV8	.	TRGJ1	12	-1	-1	14
31	1.8274099705845942E-4	TGTGCCACCTGGGACGCCCGGAAGAAACTCTTT	CATWDARKKLF	TRGV3	.	TRGJ1	14	-1	-1	21
31	1.8274099705845942E-4	TGTGCTGCGGGTCGGGATAAGAAACTCTTT	CAAGRDKKLF	TRGV10	.	TRGJ1	8	-1	-1	16
31	1.8274099705845942E-4	TGTGCCACCGCACTGTATAAGAAACTCTTT	CATALYKKLF	TRGV8	.	TRGJ1	8	-1	-1	15
31	1.8274099705845942E-4	TGTGCCACCTGGGTCATGGGAGAGGAGCTCTTT	CATWVMGEELF	TRGV5	.	TRGJ1	15	-1	-1	27
30	1.7684612618560592E-4	TGTGCTGCGTGGGATTATTGGGTCGATACCACTGGTTGGTTCAAGATATTT	CAAWDYWVDTTGWFKIF	TRGV10	.	TRGJP1	16	-1	-1	25
30	1.7684612618560592E-4	TGTGCTGCGTGGGATTATCCCCCGGGGTTGCCTTATTATAAGAAACTCTTT	CAAWDYPPGLPYYKKLF	TRGV10	.	TRGJ1	16	-1	-1	32
30	1.7684612618560592E-4	TGTGCCTTGTGGGAGAGGGGACCGAAATATTTTTATTATAAGAAACTCTTT	CALWERGPKYFYYKKLF	TRGV9	.	TRGJ1	14	-1	-1	32
30	1.7684612618560592E-4	TGTGCCACCTGGGACAGGCCGGTTAGTAGTGATTGGATCAAGACGTTT	CATWDRPVSSDWIKTF	TRGV3	.	TRGJP2	22	-1	-1	23
30	1.7684612618560592E-4	TGTGCTGCGTGCGCGCTCCCGTCGGATTATTATAAGAAACTCTTT	CAACALPSDYYKKLF	TRGV10	.	TRGJ1	10	-1	-1	21
30	1.7684612618560592E-4	TGTGCCTTGTGGGAGGTGCCCTTTAATTATTATAAGAAACTCTTT	CALWEVPFNYYKKLF	TRGV9	.	TRGJ1	21	-1	-1	24
30	1.7684612618560592E-4	TGTGCTGCGTGGGCCCCAATGAATTATTATAAGAAACTCTTT	CAAWAPMNYYKKLF	TRGV10	.	TRGJ1	12	-1	-1	20
30	1.7684612618560592E-4	TGTGCTGCGTGGGATTGGGGGAGTCGTTATAAGAAACTCTTT	CAAWDWGSRYKKLF	TRGV10	.	TRGJ1	15	-1	-1	26
30	1.7684612618560592E-4	TGTGCTGCGTGGGACCCGGCGAATTATTATAAGAAACTCTTT	CAAWDPANYYKKLF	TRGV10	.	TRGJ1	13	-1	-1	19
30	1.7684612618560592E-4	TGTGCTGCGTGGGATCACCCTTATTATAAGAAACTCTTT	CAAWDHPYYKKLF	TRGV10	.	TRGJ1	17	-1	-1	20
30	1.7684612618560592E-4	TGTGCTGCGTGGAAAAGACCCTATTATAAGAAACTCTTT	CAAWKRPYYKKLF	TRGV10	.	TRGJ1	11	-1	-1	21
30	1.7684612618560592E-4	TGTGCCTTGTGGGAGTTCTATTATTATAAGAAACTCTTT	CALWEFYYYKKLF	TRGV9	.	TRGJ1	14	-1	-1	19
30	1.7684612618560592E-4	TGTGCCACCTGGGCCTCGAATTATTATAAGAAACTCTTT	CATWASNYYKKLF	TRGV5	.	TRGJ1	12	-1	-1	15
30	1.7684612618560592E-4	TGTGCCACCTGGGATGGGGATTATTATAAGAAACTCTTT	CATWDGDYYKKLF	TRGV4	.	TRGJ1	17	-1	-1	19
30	1.7684612618560592E-4	TGTGCCACCTGGGACGGGCCCTATTATAAGAAACTCTTT	CATWDGPYYKKLF	TRGV2	.	TRGJ1	20	-1	-1	21
30	1.7684612618560592E-4	TGTGCTGCGTGGGATTATATTTATAAGAAACTCTTT	CAAWDYIYKKLF	TRGV10	.	TRGJ1	16	-1	-1	20
30	1.7684612618560592E-4	TGTGCTGCGTGGGAGTATTATTATAAGAAACTCTTT	CAAWEYYYKKLF	TRGV10	.	TRGJ1	16	-1	-1	16
30	1.7684612618560592E-4	TGTGCTGCGTGGACTCCCTATTATAAGAAACTCTTT	CAAWTPYYKKLF	TRGV10	.	TRGJ1	11	-1	-1	18
30	1.7684612618560592E-4	TGTGCCACCTGGGACGGGCTTTATAAGAAACTCTTT	CATWDGLYKKLF	TRGV2	.	TRGJ1	18	-1	-1	20
30	1.7684612618560592E-4	TGTGCCCTGTGGGCGGGGGGAAGGAAACTCTTT	CALWAGGRKLF	TRGV9	.	TRGJ1	15	-1	-1	23
30	1.7684612618560592E-4	TGTGCCACCTGGAATTATAAGAAACTCTTT	CATWNYKKLF	TRGV4	.	TRGJ1	14	-1	-1	13
30	1.7684612618560592E-4	TGTGCCACCCGGTCGGGACTCTTT	CATRSGLF	TRGV4	.	TRGJ1	11	-1	-1	17
30	1.7684612618560592E-4	TGTGCCACCTGGAATTATTATAAGAAACTCTTT	CATWNYYKKLF	TRGV8	.	TRGJ1	14	-1	-1	11
30	1.7684612618560592E-4	TGTGCCACCCACCCCCTCTTT	CATHPLF	TRGV3	.	TRGJ1	8	-1	-1	15
30	1.7684612618560592E-4	TGTGCCACCTGGGATTTGTATAAGAAACTCTTT	CATWDLYKKLF	TRGV8	.	TRGJ1	14	-1	-1	18
29	1.7095125531275238E-4	TGTGCCTTGTGGGAGGTGCCACTCCTATATACCACTGGTTGGTTCAAGATATTT	CALWEVPLLYTTGWFKIF	TRGV9	.	TRGJP1	24	-1	-1	25
29	1.7095125531275238E-4	TGTGCCTTGTGGGAGGTGAGTTGGAACCCTACTGGTTGGTTCAAGATATTT	CALWEVSWNPTGWFKIF	TRGV9	.	TRGJP1	17	-1	-1	30
29	1.7095125531275238E-4	TGTGCTGCGTGGGATTATGGGATGGGCACTGGTTGGTTCAAGATATTT	CAAWDYGMGTGWFKIF	TRGV10	.	TRGJP1	16	-1	-1	26
29	1.7095125531275238E-4	TGTGCTGCGTGGGATTACCCGCTCCTTTATTATAAGAAACTCTTT	CAAWDYPLLYYKKLF	TRGV10	.	TRGJ1	17	-1	-1	26
29	1.7095125531275238E-4	TGTGCCTTGTGGGGGACCCATACCACTGGTTGGTTCAAGATATTT	CALWGTHTTGWFKIF	TRGV9	.	TRGJP1	12	-1	-1	19
29	1.7095125531275238E-4	TGTGCCACCTGGGACGGGCCCCGGCTTTATTATAAGAAACTCTTT	CATWDGPRLYYKKLF	TRGV4	.	TRGJ1	20	-1	-1	26
29	1.7095125531275238E-4	TGTGCTGCGTGGGCCCTAGGCCTTTATTATAAGAAACTCTTT	CAAWALGLYYKKLF	TRGV10	.	TRGJ1	12	-1	-1	23
29	1.7095125531275238E-4	TGTGCTGCGTGGGATTCCCTACTTTATTATAAGAAACTCTTT	CAAWDSLLYYKKLF	TRGV10	.	TRGJ1	15	-1	-1	23
29	1.7095125531275238E-4	TGTGCTGCGTGGGATTGCGTGAATTATTATAAGAAACTCTTT	CAAWDCVNYYKKLF	TRGV10	.	TRGJ1	23	-1	-1	20
29	1.7095125531275238E-4	TGTGCTGCGTGGGATTATAGGCATTATTATAAGAAACTCTTT	CAAWDYRHYYKKLF	TRGV10	.	TRGJ1	16	-1	-1	22
29	1.7095125531275238E-4	TGTGCTGCGTGGGATTATAGGAGTGGTTGGTTCAAGATATTT	CAAWDYRSGWFKIF	TRGV10	.	TRGJP1	16	-1	-1	8
29	1.7095125531275238E-4	TGTGCCACCTGGGATCTAAAGAGTGATTGGATCAAGACGTTT	CATWDLKSDWIKTF	TRGV2	.	TRGJP2	13	-1	-1	21
29	1.7095125531275238E-4	TGTGCCACCTGGGATGGCTCGAATTATTATAAGAAACTCTTT	CATWDGSNYYKKLF	TRGV4	.	TRGJ1	16	-1	-1	18
29	1.7095125531275238E-4	TGTGCCACCTGGGACGGTCGTAGTGATTGGATCAAGACGTTT	CATWDGRSDWIKTF	TRGV3	.	TRGJP2	14	-1	-1	19
29	1.7095125531275238E-4	TGTGCTGCGTTAATAGGTCCTAATTATAAGAAACTCTTT	CAALIGPNYKKLF	TRGV10	.	TRGJ1	9	-1	-1	22
29	1.7095125531275238E-4	TGTGCTGCGTGGGATTTCACTGGTTGGTTCAAGATATTT	CAAWDFTGWFKIF	TRGV10	.	TRGJP1	15	-1	-1	17
29	1.7095125531275238E-4	TGTGCTGCGTGGGATCCCGGTGATTATAAGAAACTCTTT	CAAWDPGDYKKLF	TRGV10	.	TRGJ1	14	-1	-1	22
29	1.7095125531275238E-4	TGTGCTGCGTGGGACCTCGATTATTATAAGAAACTCTTT	CAAWDLDYYKKLF	TRGV10	.	TRGJ1	13	-1	-1	16
29	1.7095125531275238E-4	TGTGCTGCGTGGGAGCGTTCTTATTATAAGAAACTCTTT	CAAWERSYYKKLF	TRGV10	.	TRGJ1	13	-1	-1	20
29	1.7095125531275238E-4	TGTGCCACCTGGGACGGGCCGTGTTATAAGAAACTCTTT	CATWDGPCYKKLF	TRGV2	.	TRGJ1	19	-1	-1	23
29	1.7095125531275238E-4	TGTGCCACCTGGGACAGGCCTGGGTATAAGAAACTCTTT	CATWDRPGYKKLF	TRGV3	.	TRGJ1	21	-1	-1	24
29	1.7095125531275238E-4	TGTGCTGCGTGGGATAGTAATTATAAGAAACTCTTT	CAAWDSNYKKLF	TRGV10	.	TRGJ1	20	-1	-1	19
29	1.7095125531275238E-4	TGTGCCTTGTGGGAGGCCCCTTATAAGAAACTCTTT	CALWEAPYKKLF	TRGV9	.	TRGJ1	15	-1	-1	20
29	1.7095125531275238E-4	TGTGCCACCTGGGATGGGTATTATAAGAAACTCTTT	CATWDGYYKKLF	TRGV4	.	TRGJ1	17	-1	-1	18
29	1.7095125531275238E-4	TGTGCCACCTGGGATGGGCGTGCGGAGAAACTCTTT	CATWDGRAEKLF	TRGV4	.	TRGJ1	18	-1	-1	25
29	1.7095125531275238E-4	TGTGCCACCTGGGACACTTATTATAAGAAACTCTTT	CATWDTYYKKLF	TRGV3	.	TRGJ1	15	-1	-1	17
29	1.7095125531275238E-4	TGTGCCACCTGGAGTTATTATAAGAAACTCTTT	CATWSYYKKLF	TRGV2	.	TRGJ1	11	-1	-1	11
29	1.7095125531275238E-4	TGTGCCACCCGACTCTTT	CATRLF	TRGV4	.	TRGJ1	8	-1	-1	11
29	1.7095125531275238E-4	TGTGCCACCAAACTCTTT	CATKLF	TRGV8	.	TRGJ1	8	-1	-1	9
29	1.7095125531275238E-4	TGTGCCACCTGGGGGGTTCCTGGGAGGCTCTTT	CATWGVPGRLF	TRGV2	.	TRGJ1	12	-1	-1	27
29	1.7095125531275238E-4	TGTGCCACCTGGGATCGGGTCCTCTTT	CATWDRVLF	TRGV4	.	TRGJ1	21	-1	-1	21
29	1.7095125531275238E-4	TGTGCTCCAGGGAAACTCTTT	CAPGKLF	TRGV4	.	TRGJ1	4	-1	-1	11
29	1.7095125531275238E-4	TGTGCTGCTGACCCGAATTATTATAAGAAACTCTTT	CAADPNYYKKLF	TRGV10	.	TRGJ1	7	-1	-1	13
29	1.7095125531275238E-4	TGTGCCACCTGGGACAGGCCCAAGAAACTCTTT	CATWDRPKKLF	TRGV7	.	TRGJ1	19	-1	-1	21
29	1.7095125531275238E-4	TGTGCTGTATTTTATAAGAAACTCTTT	CAVFYKKLF	TRGV10	.	TRGJ1	6	-1	-1	8
29	1.7095125531275238E-4	TGTGCCACCTGGGACAGGCTCTTT	CATWDRLF	TRGV3	.	TRGJ1	18	-1	-1	18
29	1.7095125531275238E-4	TGTGCCACCTGGGACGACTATTATAAGAAACTCTTT	CATWDDYYKKLF	TRGV3	.	TRGJ1	14	-1	-1	18
28	1.6505638443989885E-4	TGTGCTGCGTGGGGATTACCCACCGCTTCCCCCGAAAGTTATTATAAGAAACTCTTT	CAAWGLPTASPESYYKKLF	TRGV10	.	TRGJ1	18	-1	-1	38
28	1.6505638443989885E-4	TGTGCCTTGTGGGAGGTGAACGCGGTCCATACCACTGGTTGGTTCAAGATATTT	CALWEVNAVHTTGWFKIF	TRGV9	.	TRGJP1	20	-1	-1	28
28	1.6505638443989885E-4	TGTGCTGCGTGGGGACCTCTTTCCAATTATTATAAGAAACTCTTT	CAAWGPLSNYYKKLF	TRGV10	.	TRGJ1	12	-1	-1	20
28	1.6505638443989885E-4	TGTGCTGCGTGGGATTCTTCCCACCCTTATTATAAGAAACTCTTT	CAAWDSSHPYYKKLF	TRGV10	.	TRGJ1	15	-1	-1	26
28	1.6505638443989885E-4	TGTGCTGCGTGGGATTATCCCCCACTTTATTATAAGAAACTCTTT	CAAWDYPPLYYKKLF	TRGV10	.	TRGJ1	16	-1	-1	26
28	1.6505638443989885E-4	TGTGCTGCCGGAATATTACGGAATTATTATAAGAAACTCTTT	CAAGILRNYYKKLF	TRGV10	.	TRGJ1	7	-1	-1	20
28	1.6505638443989885E-4	TGTGCCACCTGGGACGCTAGGAATTATTATAAGAAACTCTTT	CATWDARNYYKKLF	TRGV5	.	TRGJ1	14	-1	-1	20
28	1.6505638443989885E-4	TGTGCTGCGTGGGCCAAGAATTATTATAAGAAACTCTTT	CAAWAKNYYKKLF	TRGV10	.	TRGJ1	12	-1	-1	17
28	1.6505638443989885E-4	TGTGCTGCGTGGGATTATCCTTATTATAAGAAACTCTTT	CAAWDYPYYKKLF	TRGV10	.	TRGJ1	16	-1	-1	20
28	1.6505638443989885E-4	TGTGCTGCGTGGGATTACTGTTATTATAAGAAACTCTTT	CAAWDYCYYKKLF	TRGV10	.	TRGJ1	17	-1	-1	20
28	1.6505638443989885E-4	TGTGCTGCGCTTTATAGTAGTGATTGGATCAAGACGTTT	CAALYSSDWIKTF	TRGV10	.	TRGJP2	8	-1	-1	9
28	1.6505638443989885E-4	TGTGCCTTGTGGGAGCTGAAAAATGATAAGAAACTCTTT	CALWELKNDKKLF	TRGV9	.	TRGJ1	17	-1	-1	22
28	1.6505638443989885E-4	TGTGCCACCTGGGACGGGCTTTATTATAAGAAACTCTTT	CATWDGLYYKKLF	TRGV2	.	TRGJ1	18	-1	-1	20
28	1.6505638443989885E-4	TGTGCCACCTGGGACAGGCCCGATTATAAGAAACTCTTT	CATWDRPDYKKLF	TRGV5	.	TRGJ1	19	-1	-1	22
28	1.6505638443989885E-4	TGTGCTGCGTGCTCGAATTATTATAAGAAACTCTTT	CAACSNYYKKLF	TRGV10	.	TRGJ1	10	-1	-1	12
28	1.6505638443989885E-4	TGTGCCACCTGGGAGAATTATTATAAGAAACTCTTT	CATWENYYKKLF	TRGV8	.	TRGJ1	13	-1	-1	14
28	1.6505638443989885E-4	TGTGCTGCGTGGTGGAATTATAAGAAACTCTTT	CAAWWNYKKLF	TRGV10	.	TRGJ1	11	-1	-1	16
28	1.6505638443989885E-4	TGTGCCTTGTGGGAGGTGAAGAAGCTCTTT	CALWEVKKLF	TRGV9	.	TRGJ1	17	-1	-1	18
28	1.6505638443989885E-4	TGTGCCACCTGGGACAGGCACCCGAAACTCTTT	CATWDRHPKLF	TRGV7	.	TRGJ1	18	-1	-1	23
28	1.6505638443989885E-4	TGTGCCACCTATTATAAGAAACTCTTT	CATYYKKLF	TRGV2	.	TRGJ1	9	-1	-1	9
28	1.6505638443989885E-4	TGTGCTGCGTGGGTGAATTATTATAAGAAACTCTTT	CAAWVNYYKKLF	TRGV10	.	TRGJ1	12	-1	-1	14
28	1.6505638443989885E-4	TGTGCCACCTGGGTAGGGGATTATAAGAAACTCTTT	CATWVGDYKKLF	TRGV8	.	TRGJ1	16	-1	-1	19
28	1.6505638443989885E-4	TGTGCCACCCCTCCCGAACTCTTT	CATPPELF	TRGV7	.	TRGJ1	8	-1	-1	16
28	1.6505638443989885E-4	TGTGCTGCGTGGGACTCGATTTATTATAAGAAACTCTTT	CAAWDSIYYKKLF	TRGV10	.	TRGJ1	13	-1	-1	15
28	1.6505638443989885E-4	TGTGCCACCTGGGATGAGGATTATAAGAAACTCTTT	CATWDEDYKKLF	TRGV4	.	TRGJ1	15	-1	-1	19
27	1.591615135670453E-4	TGTGCTGCGTGGGATTATCGGGCAGCTCCCCCCACTGGTTGGTTCAAGATATTT	CAAWDYRAAPPTGWFKIF	TRGV10	.	TRGJP1	16	-1	-1	31
27	1.591615135670453E-4	TGTGCTGCGTGGGATCCTAAGATAAGGGAGGATTATTATAAGAAACTCTTT	CAAWDPKIREDYYKKLF	TRGV10	.	TRGJ1	14	-1	-1	31
27	1.591615135670453E-4	TGTGCTGCGTGGTCCGGGGCTGGCCCTGGTTGGTTCAAGATATTT	CAAWSGAGPGWFKIF	TRGV10	.	TRGJP1	11	-1	-1	25
27	1.591615135670453E-4	TGTGCCACCTGGGACGGGCCTAGTAGTGATTGGATCAAGACGTTT	CATWDGPSSDWIKTF	TRGV2	.	TRGJP2	19	-1	-1	20
27	1.591615135670453E-4	TGTGCCACCTGGGACAGGCCGGATGCCCTTTATAAGAAACTCTTT	CATWDRPDALYKKLF	TRGV5	.	TRGJ1	19	-1	-1	29
27	1.591615135670453E-4	TGTGCTGCGTGGACTCAACGGAATTATTATAAGAAACTCTTT	CAAWTQRNYYKKLF	TRGV10	.	TRGJ1	11	-1	-1	20
27	1.591615135670453E-4	TGTGCCTTGTGGGAGGCCCTGAATTATTATAAGAAACTCTTT	CALWEALNYYKKLF	TRGV9	.	TRGJ1	15	-1	-1	20
27	1.591615135670453E-4	TGTGCCACCTGGGATGGGCCGGGGGATTATAAGAAACTCTTT	CATWDGPGDYKKLF	TRGV4	.	TRGJ1	19	-1	-1	25
27	1.591615135670453E-4	TGTGCCACCTGGGACGGGCGTGGTGATTGGATCAAGACGTTT	CATWDGRGDWIKTF	TRGV4	.	TRGJP2	18	-1	-1	19
27	1.591615135670453E-4	TGTGCTGCGTGGGATGCTTTTTATTATAAGAAACTCTTT	CAAWDAFYYKKLF	TRGV10	.	TRGJ1	14	-1	-1	20
27	1.591615135670453E-4	TGTGCTGCGTGGGATAATCGAGGTTGGTTCAAGATATTT	CAAWDNRGWFKIF	TRGV10	.	TRGJP1	14	-1	-1	21
27	1.591615135670453E-4	TGTGCCACCTGGGACAGGCTTTATTATAAGAAACTCTTT	CATWDRLYYKKLF	TRGV7	.	TRGJ1	18	-1	-1	20
27	1.591615135670453E-4	TGTGCCACCTGTGGGAGTGATTGGATCAAGACGTTT	CATCGSDWIKTF	TRGV2	.	TRGJP2	10	-1	-1	15
27	1.591615135670453E-4	TGTGCCTTGTGGGAGTATCGAAAGAAACTCTTT	CALWEYRKKLF	TRGV9	.	TRGJ1	14	-1	-1	21
27	1.591615135670453E-4	TGTGCCACCTGGGATGTTGTGGAGAAACTCTTT	CATWDVVEKLF	TRGV4	.	TRGJ1	15	-1	-1	22
27	1.591615135670453E-4	TGTGCTGCGTGGGATCATAAGAAACTCTTT	CAAWDHKKLF	TRGV10	.	TRGJ1	14	-1	-1	13
27	1.591615135670453E-4	TGTGCCACCTGGGATTCTAAGAAACTCTTT	CATWDSKKLF	TRGV2	.	TRGJ1	13	-1	-1	13
27	1.591615135670453E-4	TGTGCCACCTGGGACAGGGTGGGGCTCTTT	CATWDRVGLF	TRGV7	.	TRGJ1	17	-1	-1	24
27	1.591615135670453E-4	TGTGCCACCTGGGACGGGCGATATAAGAAACTCTTT	CATWDGRYKKLF	TRGV2	.	TRGJ1	18	-1	-1	21
27	1.591615135670453E-4	TGTGCCACCTGGGATACTTATAAGAAACTCTTT	CATWDTYKKLF	TRGV8	.	TRGJ1	15	-1	-1	17
27	1.591615135670453E-4	TGTGCCACCTGGGTCTATAAGAAACTCTTT	CATWVYKKLF	TRGV2	.	TRGJ1	12	-1	-1	15
27	1.591615135670453E-4	TGTGCCACCTGGGAAAAGAAACTCTTT	CATWEKKLF	TRGV8	.	TRGJ1	13	-1	-1	15
27	1.591615135670453E-4	TGTGCCACCTGGGACGGCAAACTCTTT	CATWDGKLF	TRGV2	.	TRGJ1	16	-1	-1	18
27	1.591615135670453E-4	TGTGCTGCGTGGGGAACTTATTATAAGAAACTCTTT	CAAWGTYYKKLF	TRGV10	.	TRGJ1	12	-1	-1	13
26	1.5326664269419178E-4	TGTGCTGCGTGGGATTATTGGAATACCACTGGTTGGTTCAAGATATTT	CAAWDYWNTTGWFKIF	TRGV10	.	TRGJP1	28	-1	-1	22
26	1.5326664269419178E-4	TGTGCTGCGTGGAATTGGCCACCGGCGAATTATTATAAGAAACTCTTT	CAAWNWPPANYYKKLF	TRGV10	.	TRGJ1	15	-1	-1	25
26	1.5326664269419178E-4	TGTGCTGCGTGGGACCGCCACTGGAATTATTATAAGAAACTCTTT	CAAWDRHWNYYKKLF	TRGV10	.	TRGJ2	13	-1	-1	23
26	1.5326664269419178E-4	TGTGCCACCTGGGACGGGGGGAGTAGTGATTGGATCAAGACGTTT	CATWDGGSSDWIKTF	TRGV2	.	TRGJP2	17	-1	-1	21
26	1.5326664269419178E-4	TGTGCTGCGTGGGATTCGACCACTGGTTGGTTCAAGATATTT	CAAWDSTTGWFKIF	TRGV10	.	TRGJP1	15	-1	-1	18
26	1.5326664269419178E-4	TGTGCTGCGTGGGACCATACCACTGGTTGGTTCAAGATATTT	CAAWDHTTGWFKIF	TRGV10	.	TRGJP1	13	-1	-1	16
26	1.5326664269419178E-4	TGTGCTGCGTGGGAATATACCACTGGTTGGTTCAAGATATTT	CAAWEYTTGWFKIF	TRGV10	.	TRGJP1	16	-1	-1	11
26	1.5326664269419178E-4	TGTGCTGCGTGGGAAGGGACGAATTATTATAAGAAACTCTTT	CAAWEGTNYYKKLF	TRGV10	.	TRGJ1	13	-1	-1	19
26	1.5326664269419178E-4	TGTGCTGCGTGGACCTATACCACTGGTTGGTTCAAGATATTT	CAAWTYTTGWFKIF	TRGV10	.	TRGJP1	11	-1	-1	15
26	1.5326664269419178E-4	TGTGCTGCGTGGGCCTCTCTTTATTATAAGAAACTCTTT	CAAWASLYYKKLF	TRGV10	.	TRGJ1	12	-1	-1	20
26	1.5326664269419178E-4	TGTGCTGCGTGGGCGGAGAATTATTATAAGAAACTCTTT	CAAWAENYYKKLF	TRGV10	.	TRGJ1	12	-1	-1	17
26	1.5326664269419178E-4	TGTGCCTTGTGGGAGGCCGCTTATTATAAGAAACTCTTT	CALWEAAYYKKLF	TRGV9	.	TRGJ1	15	-1	-1	20
26	1.5326664269419178E-4	TGTGCCACCTGCGCTCGTGGTGATTGGATCAAGACGTTT	CATCARGDWIKTF	TRGV2	.	TRGJP2	10	-1	-1	16
26	1.5326664269419178E-4	TGTGCCACCTGGGACCGGGGTGATTGGATCAAGACGTTT	CATWDRGDWIKTF	TRGV2	.	TRGJP2	18	-1	-1	19
26	1.5326664269419178E-4	TGTGCCACCTGGGACGCCTCGATTCGTAAGAAACTCTTT	CATWDASIRKKLF	TRGV4	.	TRGJ1	13	-1	-1	26
26	1.5326664269419178E-4	TGTGCCACCTGGGACGGAAATTATTATAAGAAACTCTTT	CATWDGNYYKKLF	TRGV4	.	TRGJ1	16	-1	-1	18
26	1.5326664269419178E-4	TGTGCTGCGTGGGAGGGTACTAAGAAACTCTTT	CAAWEGTKKLF	TRGV10	.	TRGJ1	13	-1	-1	20
26	1.5326664269419178E-4	TCCCTGAAACTCTTT	SLKLF	TRGV4	.	TRGJ1	0	-1	-1	5
26	1.5326664269419178E-4	TGTGCTGCGTGGGCTCGCTTTTATTATAAGAAACTCTTT	CAAWARFYYKKLF	TRGV10	.	TRGJ1	12	-1	-1	20
26	1.5326664269419178E-4	TGTGCCACCTGGGATGGGGGACTCTATAAGAAACTCTTT	CATWDGGLYKKLF	TRGV4	.	TRGJ1	17	-1	-1	24
26	1.5326664269419178E-4	TGTGCCACCTGGGACACGAATTATTATAAGAAACTCTTT	CATWDTNYYKKLF	TRGV3	.	TRGJ1	15	-1	-1	16
26	1.5326664269419178E-4	TGTGCTGCGTGGGTATCTTATTATAAGAAACTCTTT	CAAWVSYYKKLF	TRGV10	.	TRGJ1	12	-1	-1	17
26	1.5326664269419178E-4	TGTGCTGCGTGGGATTGGAGTGATAAGAAACTCTTT	CAAWDWSDKKLF	TRGV10	.	TRGJ1	15	-1	-1	22
26	1.5326664269419178E-4	TGTGCCACCTGGGCCCATATCCAGTGCGGACTCTTT	CATWAHIQCGLF	TRGV7	.	TRGJ1	12	-1	-1	29
26	1.5326664269419178E-4	TGTGCCACCTGGGACAGGCCCCCTGAGAAACTCTTT	CATWDRPPEKLF	TRGV5	.	TRGJ1	19	-1	-1	25
26	1.5326664269419178E-4	TGTGCTCCACCGTGTGTAGATAAGAAACTCTTT	CAPPCVDKKLF	TRGV4	.	TRGJ1	4	-1	-1	19
26	1.5326664269419178E-4	TGTGCTGCGTGGGATGGGTGGTTCAAGATATTT	CAAWDGWFKIF	TRGV10	.	TRGJP1	14	-1	-1	14
26	1.5326664269419178E-4	TGTGCTGCGTGGGACAAGGATAAGAAACTCTTT	CAAWDKDKKLF	TRGV10	.	TRGJ1	13	-1	-1	19
26	1.5326664269419178E-4	TGTGCCACCTGGGACACGAATAAGAAACTCTTT	CATWDTNKKLF	TRGV3	.	TRGJ2	15	-1	-1	19
26	1.5326664269419178E-4	TGTGCCACCCAACTATTGGGGAAACTCTTT	CATQLLGKLF	TRGV4	.	TRGJ1	8	-1	-1	20
26	1.5326664269419178E-4	TGTGCCACCTGGGTGATGAAACTCTTT	CATWVMKLF	TRGV4	.	TRGJ1	12	-1	-1	17
26	1.5326664269419178E-4	TGTGCTGCGTGGGCTCCTACTGGTTGGTTCAAGATATTT	CAAWAPTGWFKIF	TRGV10	.	TRGJP1	12	-1	-1	18
26	1.5326664269419178E-4	TGTGCTGCGTGGGATTATAGTTATTATAAGAAACTCTTT	CAAWDYSYYKKLF	TRGV10	.	TRGJ1	16	-1	-1	20
26	1.5326664269419178E-4	TGTGCTGCGTGGGTTGTTTATTATAAGAAACTCTTT	CAAWVVYYKKLF	TRGV10	.	TRGJ1	12	-1	-1	17
26	1.5326664269419178E-4	TGTGCTGCGTGGGACCTTTATTATAAGAAACTCTTT	CAAWDLYYKKLF	TRGV10	.	TRGJ1	13	-1	-1	17
26	1.5326664269419178E-4	TGTGCCACCTGGGACGGTTATAAGAAACTCTTT	CATWDGYKKLF	TRGV2	.	TRGJ1	16	-1	-1	17
26	1.5326664269419178E-4	TGTGCCACCTGGGGCCGGAAACTCTTT	CATWGRKLF	TRGV3	.	TRGJ1	12	-1	-1	17
26	1.5326664269419178E-4	TGTGCTGCGTGGGATTACCCCCCTTATTATAAGAAACTCTTT	CAAWDYPPYYKKLF	TRGV10	.	TRGJ1	17	-1	-1	23
26	1.5326664269419178E-4	TGTGCCACCTGGGACGGGCCAGCTAAGAAACTCTTT	CATWDGPAKKLF	TRGV2	.	TRGJ1	19	-1	-1	23
25	1.4737177182133824E-4	TGTGCCACCTGGGACGGCCCCAATCCATATAGTAGTGATTGGATCAAGACGTTT	CATWDGPNPYSSDWIKTF	TRGV2	.	TRGJP2	20	-1	-1	26
25	1.4737177182133824E-4	TGTGCTGCGTGGGATTCCAAGTCTTTGGGTTATTATAAGAAACTCTTT	CAAWDSKSLGYYKKLF	TRGV10	.	TRGJ1	15	-1	-1	29
25	1.4737177182133824E-4	TGTGCCTTGTGGGAGGTGAGAGAGTTGGGCAAAAAAATCGAGGTATTT	CALWEVRELGKKIEVF	TRGV9	.	TRGJP	17	-1	-1	20
25	1.4737177182133824E-4	TGTGCTGCGTGGGATTATACACGGTATTATTATAAGAAACTCTTT	CAAWDYTRYYYKKLF	TRGV10	.	TRGJ1	16	-1	-1	25
25	1.4737177182133824E-4	TGTGCTGCGTGGGATTACCCCGCTTATTATTATAAGAAACTCTTT	CAAWDYPAYYYKKLF	TRGV10	.	TRGJ1	17	-1	-1	25
25	1.4737177182133824E-4	TGTGCCACCTGGGATACAACGGTGGATTATTATAAGAAACTCTTT	CATWDTTVDYYKKLF	TRGV8	.	TRGJ1	15	-1	-1	25
25	1.4737177182133824E-4	TGTGCCACCTGGGACGTGCATAGTAGTGATTGGATCAAGACGTTT	CATWDVHSSDWIKTF	TRGV2	.	TRGJP2	18	-1	-1	19
25	1.4737177182133824E-4	TGTGCCACCTGGGACGGGCCCCCGGATTATTATAAGAAACTCTTT	CATWDGPPDYYKKLF	TRGV2	.	TRGJ1	20	-1	-1	22
25	1.4737177182133824E-4	TGTGCCACCTGGGACAGGCGGGGGTTTTATTATAAGAAACTCTTT	CATWDRRGFYYKKLF	TRGV7	.	TRGJ1	18	-1	-1	26
25	1.4737177182133824E-4	TGTGCTGCGTGGGATTCCCGAAGTGGTTGGTTCAAGATATTT	CAAWDSRSGWFKIF	TRGV10	.	TRGJP1	15	-1	-1	23
25	1.4737177182133824E-4	TGTGCTGCGTGGGATCCCGGGGGTTATTATAAGAAACTCTTT	CAAWDPGGYYKKLF	TRGV10	.	TRGJ1	14	-1	-1	23
25	1.4737177182133824E-4	TGTGCCTTGTGGGACCCCCAGTATTATTATAAGAAACTCTTT	CALWDPQYYYKKLF	TRGV9	.	TRGJ1	13	-1	-1	22
25	1.4737177182133824E-4	TGTGCCACCTGGGATGGAAATTATTATAAGAAACTCTTT	CATWDGNYYKKLF	TRGV4	.	TRGJ1	16	-1	-1	18
25	1.4737177182133824E-4	TGTGCCACCTGGGACAGGCCGCCGACGAAACTCTTT	CATWDRPPTKLF	TRGV7	.	TRGJ1	19	-1	-1	26
25	1.4737177182133824E-4	TGTGCCACCTGGGACGGGCGCCCGAAACTCTTT	CATWDGRPKLF	TRGV2	.	TRGJ1	18	-1	-1	23
25	1.4737177182133824E-4	TGTGCCGACCGGGTTTATAAGAAACTCTTT	CADRVYKKLF	TRGV2	.	TRGJ1	12	-1	-1	14
25	1.4737177182133824E-4	TGTGCCACCTGGGACGCGGGACTCTTT	CATWDAGLF	TRGV3	.	TRGJ1	14	-1	-1	20
25	1.4737177182133824E-4	TGTGCTGCGTGGGAACCCACTGGTTGGTTCAAGATATTT	CAAWEPTGWFKIF	TRGV10	.	TRGJP1	13	-1	-1	16
25	1.4737177182133824E-4	TGTGCCACCTGGGACGGGCTAGGGCATAAGAAACTCTTT	CATWDGLGHKKLF	TRGV2	.	TRGJ1	18	-1	-1	25
25	1.4737177182133824E-4	TGTGCCACCTGGGACAGGCGCTATAAGAAACTCTTT	CATWDRRYKKLF	TRGV5	.	TRGJ1	18	-1	-1	21
25	1.4737177182133824E-4	TGTGCCTTGCTTGGTTATTATAAGAAACTCTTT	CALLGYYKKLF	TRGV9	.	TRGJ1	8	-1	-1	14
25	1.4737177182133824E-4	TGTGCCACCTGGGACTATTATAAGAAACTCTTT	CATWDYYKKLF	TRGV7	.	TRGJ1	14	-1	-1	15
25	1.4737177182133824E-4	TGTGCCACCAGGAGACTCTTT	CATRRLF	TRGV4	.	TRGJ1	11	-1	-1	11
25	1.4737177182133824E-4	TGTGGGGAACTCTTT	CGELF	TRGV5	.	TRGJ1	3	-1	-1	7
25	1.4737177182133824E-4	TGTGCCACCTGGGACGGGCCTCTGGGGAAACTCTTT	CATWDGPLGKLF	TRGV4	.	TRGJ1	19	-1	-1	26
25	1.4737177182133824E-4	TGTGCCACCTGGGACGGGAATTATAAGAAACTCTTT	CATWDGNYKKLF	TRGV2	.	TRGJ1	17	-1	-1	19
25	1.4737177182133824E-4	TGTGCCACCTGGGACAGGCGGTGGGAGAAACTCTTT	CATWDRRWEKLF	TRGV5	.	TRGJ1	18	-1	-1	25
25	1.4737177182133824E-4	TGTGCCACCTGGGACGTCCATCTCTGGCTCTTT	CATWDVHLWLF	TRGV4	.	TRGJ1	13	-1	-1	27
25	1.4737177182133824E-4	TGTGCCACCTGGGACGGGCTGGAGAAACTCTTT	CATWDGLEKLF	TRGV2	.	TRGJ1	18	-1	-1	22
25	1.4737177182133824E-4	TGTGCCACCTGCAAGAAACTCTTT	CATCKKLF	TRGV3	.	TRGJ1	10	-1	-1	12
25	1.4737177182133824E-4	TGTGCTGCGTGGGATCCTCATACCACTGGTTGGTTCAAGATATTT	CAAWDPHTTGWFKIF	TRGV10	.	TRGJP1	14	-1	-1	19
25	1.4737177182133824E-4	TGTGCTGCGTCTAGCACCACTGGTTGGTTCAAGATATTT	CAASSTTGWFKIF	TRGV10	.	TRGJP1	9	-1	-1	15
24	1.4147690094848473E-4	TGTGCCACCTGGGACAGCCCCGGGGGACGGGGTTATTATAAGAAACTCTTT	CATWDSPGGRGYYKKLF	TRGV3	.	TRGJ1	19	-1	-1	32
24	1.4147690094848473E-4	TGTGCCACCTGGGACGGGCCGGGGGGTAGTGATTGGATCAAGACGTTT	CATWDGPGGSDWIKTF	TRGV2	.	TRGJP2	19	-1	-1	25
24	1.4147690094848473E-4	TGTGCTGCGTGGGATTATACAGGACCTGGTTGGTTCAAGATATTT	CAAWDYTGPGWFKIF	TRGV10	.	TRGJP1	16	-1	-1	25
24	1.4147690094848473E-4	TGTGCCTTGTGGGATGGCCGTGAGAATTATTATAAGAAACTCTTT	CALWDGRENYYKKLF	TRGV9	.	TRGJ1	13	-1	-1	23
24	1.4147690094848473E-4	TGTGCCTTGTGGGAGGTCCACCTGAATTATTATAAGAAACTCTTT	CALWEVHLNYYKKLF	TRGV9	.	TRGJ2	22	-1	-1	23
24	1.4147690094848473E-4	TGTGCTGCGTGGGGATATACCACTGGTTGGTTCAAGATATTT	CAAWGYTTGWFKIF	TRGV10	.	TRGJP1	19	-1	-1	11
24	1.4147690094848473E-4	TGTGCCTTGTGGGAGGGGAACTATTATTATAAGAAACTCTTT	CALWEGNYYYKKLF	TRGV9	.	TRGJ1	15	-1	-1	22
24	1.4147690094848473E-4	TGTGCCACCTGGGGCACAATATTGCGGTATAAGAAACTCTTT	CATWGTILRYKKLF	TRGV2	.	TRGJ1	12	-1	-1	27
24	1.4147690094848473E-4	TGTGCCACCTGGGATGGGCCCCATTATTATAAGAAACTCTTT	CATWDGPHYYKKLF	TRGV4	.	TRGJ2	20	-1	-1	22
24	1.4147690094848473E-4	TGTGCCACCTGGGACCACGCGGGTGATTGGATCAAGACGTTT	CATWDHAGDWIKTF	TRGV2	.	TRGJP2	14	-1	-1	22
24	1.4147690094848473E-4	TGTGCCACCTGGGACGGCCCAATTTATTATAAGAAACTCTTT	CATWDGPIYYKKLF	TRGV4	.	TRGJ1	20	-1	-1	23
24	1.4147690094848473E-4	TGTGCCACCTGGGACGGGCCGGTGGATTGGATCAAGACGTTT	CATWDGPVDWIKTF	TRGV2	.	TRGJP2	22	-1	-1	24
24	1.4147690094848473E-4	TGTGCTGCGTGGGGGGGGGATTATTATAAGAAACTCTTT	CAAWGGDYYKKLF	TRGV10	.	TRGJ1	12	-1	-1	19
24	1.4147690094848473E-4	TGTGCTGCGTGGACCCTTAATTATTATAAGAAACTCTTT	CAAWTLNYYKKLF	TRGV10	.	TRGJ1	11	-1	-1	18
24	1.4147690094848473E-4	TGTGCCACCTGGGATGGGCGCTATTATAAGAAACTCTTT	CATWDGRYYKKLF	TRGV4	.	TRGJ1	18	-1	-1	21
24	1.4147690094848473E-4	TGTGCCACCTGGGACGGGCTGGGTTATAAGAAACTCTTT	CATWDGLGYKKLF	TRGV2	.	TRGJ1	18	-1	-1	23
24	1.4147690094848473E-4	TGTGCCACCTGGGACCATTATTATAAGAAACTCTTT	CATWDHYYKKLF	TRGV8	.	TRGJ1	13	-1	-1	16
24	1.4147690094848473E-4	TGTGCCACCTGGGACAGGCTTTCGGAGAAACTCTTT	CATWDRLSEKLF	TRGV5	.	TRGJ1	18	-1	-1	25
24	1.4147690094848473E-4	TGTGCCACCTGGGACAGTTATAAGAAACTCTTT	CATWDSYKKLF	TRGV3	.	TRGJ1	16	-1	-1	17
24	1.4147690094848473E-4	TGTGCCCCCGATTGTCTGGGGAAACTCTTT	CAPDCLGKLF	TRGV5	.	TRGJ1	8	-1	-1	20
24	1.4147690094848473E-4	TGTGCCACCTGCTCCGAGAGGAAACTCTTT	CATCSERKLF	TRGV4	.	TRGJ1	10	-1	-1	20
24	1.4147690094848473E-4	TGTGCCACCTGGGACGCTGCGAAACTCTTT	CATWDAAKLF	TRGV5	.	TRGJ1	14	-1	-1	20
24	1.4147690094848473E-4	TGTGCCACCTACTCCAAACTCTTT	CATYSKLF	TRGV4	.	TRGJ1	9	-1	-1	15
24	1.4147690094848473E-4	TGTGCTGCGCCCCAGGATGCCACTGGTTGGTTCAAGATATTT	CAAPQDATGWFKIF	TRGV10	.	TRGJP1	8	-1	-1	16
24	1.4147690094848473E-4	TGTGCCACCTGGGACGGGCCCCATTGGATCAAGACGTTT	CATWDGPHWIKTF	TRGV2	.	TRGJP2	20	-1	-1	22
24	1.4147690094848473E-4	TGTGCCACCTGGGACGGGCCGGGTTATGGGAAACTCTTT	CATWDGPGYGKLF	TRGV2	.	TRGJ1	19	-1	-1	23
24	1.4147690094848473E-4	TGTGCTGCGTGGATGACTTATTATAAGAAACTCTTT	CAAWMTYYKKLF	TRGV10	.	TRGJ1	11	-1	-1	14
24	1.4147690094848473E-4	TGTGCCACCTGGCCACTATATTATAAGAAACTCTTT	CATWPLYYKKLF	TRGV2	.	TRGJ2	11	-1	-1	18
24	1.4147690094848473E-4	TGTGCCACCTGGGCCCCTAAGAAACTCTTT	CATWAPKKLF	TRGV7	.	TRGJ1	12	-1	-1	17
24	1.4147690094848473E-4	TGTGCCACCTGGATCCGGCGACTCTTT	CATWIRRLF	TRGV8	.	TRGJ1	11	-1	-1	20
24	1.4147690094848473E-4	TGTGCCACCTGGGTCAGGCTCTTT	CATWVRLF	TRGV4	.	TRGJ1	12	-1	-1	18
24	1.4147690094848473E-4	TGTGCCACCTGGGACAGGCATTGGGGACCTGGCAAGAAACTCTTT	CATWDRHWGPGKKLF	TRGV3	.	TRGJ1	18	-1	-1	33
24	1.4147690094848473E-4	TGTGCCTTGTGGGAGGTACCCAATTATTATAAGAAACTCTTT	CALWEVPNYYKKLF	TRGV9	.	TRGJ1	16	-1	-1	21
24	1.4147690094848473E-4	TGTGCCACCTGGGACAGTAACATTTATTATAAGAAACTCTTT	CATWDSNIYYKKLF	TRGV5	.	TRGJ1	16	-1	-1	23
24	1.4147690094848473E-4	TGTGCTGCGTGGGCATCGAATTATTATAAGAAACTCTTT	CAAWASNYYKKLF	TRGV10	.	TRGJ1	12	-1	-1	15
24	1.4147690094848473E-4	TGTGCCTCCTTCTTATTTAATTATTATAAGAAACTCTTT	CASFLFNYYKKLF	TRGV9	.	TRGJ1	6	-1	-1	18
24	1.4147690094848473E-4	TGTGCCACCTGGGACGACCCTACGAAACTCTTT	CATWDDPTKLF	TRGV2	.	TRGJ1	15	-1	-1	20
24	1.4147690094848473E-4	TGTGCCACCTGGGACCCGCCCCTCTTT	CATWDPPLF	TRGV2	.	TRGJ1	23	-1	-1	21
24	1.4147690094848473E-4	TGTGCCACCTGGGACAGGAAACTCTTT	CATWDRKLF	TRGV4	.	TRGJ1	13	-1	-1	17
24	1.4147690094848473E-4	TGTGCCACCTGGGACGGGCGGTGGAGTGATTGGATCAAGACGTTT	CATWDGRWSDWIKTF	TRGV2	.	TRGJP2	18	-1	-1	24
23	1.355820300756312E-4	TGTGCTGCGTGGGACCCTGGGACCACTGGTTGGTTCAAGATATTT	CAAWDPGTTGWFKIF	TRGV10	.	TRGJP1	13	-1	-1	21
23	1.355820300756312E-4	TGTGCCACCTGGGACAGCCATAGTAGTGATTGGATCAAGACGTTT	CATWDSHSSDWIKTF	TRGV2	.	TRGJP2	14	-1	-1	19
23	1.355820300756312E-4	TGTGCCACCTGGGACAGGCACGGGAATTATTATAAGAAACTCTTT	CATWDRHGNYYKKLF	TRGV3	.	TRGJ1	18	-1	-1	23
23	1.355820300756312E-4	TGTGCTGCGTGGGATTTCTGCTATTATTATAAGAAACTCTTT	CAAWDFCYYYKKLF	TRGV10	.	TRGJ1	15	-1	-1	22
23	1.355820300756312E-4	TGTGCCACCTTCTCAGGGGGTAGTGATTGGATCAAGACGTTT	CATFSGGSDWIKTF	TRGV2	.	TRGJP2	9	-1	-1	19
23	1.355820300756312E-4	TGTGCCACCTGGGATTTCCCGAATTATTATAAGAAACTCTTT	CATWDFPNYYKKLF	TRGV4	.	TRGJ1	14	-1	-1	19
23	1.355820300756312E-4	TGTGCTGCGTGGGAGGACAATTATTATAAGAAACTCTTT	CAAWEDNYYKKLF	TRGV10	.	TRGJ1	13	-1	-1	18
23	1.355820300756312E-4	TGTGCCACCTGGGACGGGCCTGGGTATAAGAAACTCTTT	CATWDGPGYKKLF	TRGV2	.	TRGJ1	19	-1	-1	24
23	1.355820300756312E-4	TGTGCTGCGTGGGTCCTTTATTATAAGAAACTCTTT	CAAWVLYYKKLF	TRGV10	.	TRGJ1	12	-1	-1	17
23	1.355820300756312E-4	TGTGCCACCTGGGATAGTTATTATAAGAAACTCTTT	CATWDSYYKKLF	TRGV8	.	TRGJ1	16	-1	-1	17
23	1.355820300756312E-4	TGTGCCACCTGGTTCCGGGGTAAGAAACTCTTT	CATWFRGKKLF	TRGV3	.	TRGJ1	11	-1	-1	20
23	1.355820300756312E-4	TGTGCCACCTGGGACGGCCCGGGGAAACTCTTT	CATWDGPGKLF	TRGV2	.	TRGJ1	20	-1	-1	23
23	1.355820300756312E-4	TGTGCCACCTGGGTGGGAGAGAAACTCTTT	CATWVGEKLF	TRGV5	.	TRGJ1	12	-1	-1	19
23	1.355820300756312E-4	TGTGCCACCTGGGCGGGCAACGTTCTCTTT	CATWAGNVLF	TRGV4	.	TRGJ1	12	-1	-1	24
23	1.355820300756312E-4	TGTGCCACCTGGGACGGGCTTATGCTCTTT	CATWDGLMLF	TRGV2	.	TRGJ1	18	-1	-1	24
23	1.355820300756312E-4	TGTGCCACCTGTAAGGAGAAACTCTTT	CATCKEKLF	TRGV8	.	TRGJ1	10	-1	-1	16
23	1.355820300756312E-4	TGTGCCACCAGGGGGAGGAAACTCTTT	CATRGRKLF	TRGV2	.	TRGJ1	12	-1	-1	17
23	1.355820300756312E-4	TGTGCCACGGAAGGGAAACTCTTT	CATEGKLF	TRGV4	.	TRGJ1	7	-1	-1	14
23	1.355820300756312E-4	TGTGCCACCGGGCTCTTT	CATGLF	TRGV4	.	TRGJ1	11	-1	-1	12
23	1.355820300756312E-4	TGTGCCTTGTGGGAGGTGACAGATTATTATAAGAAACTCTTT	CALWEVTDYYKKLF	TRGV9	.	TRGJ1	17	-1	-1	22
23	1.355820300756312E-4	TGTGCCTTGTGGGAGGCGATCACTGGTTGGTTCAAGATATTT	CALWEAITGWFKIF	TRGV9	.	TRGJP1	15	-1	-1	20
23	1.355820300756312E-4	TGTGCCACCTGGGACGGATCGAATTATTATAAGAAACTCTTT	CATWDGSNYYKKLF	TRGV2	.	TRGJ1	16	-1	-1	18
23	1.355820300756312E-4	TGTGCTGCGTGGGCCCGAACTGGTTGGTTCAAGATATTT	CAAWARTGWFKIF	TRGV10	.	TRGJP1	12	-1	-1	18
23	1.355820300756312E-4	TGTGCTGCGTGGGCCCATAATTATTATAAGAAACTCTTT	CAAWAHNYYKKLF	TRGV10	.	TRGJ1	12	-1	-1	18
23	1.355820300756312E-4	TGTGCCACCTGGGACGCCACCTATTATAAGAAACTCTTT	CATWDATYYKKLF	TRGV2	.	TRGJ1	15	-1	-1	21
23	1.355820300756312E-4	TGTGCCACCTGGGACGGGCCCCGTTATAAGAAACTCTTT	CATWDGPRYKKLF	TRGV2	.	TRGJ1	20	-1	-1	23
23	1.355820300756312E-4	TGTGCCACCTGGGACGGGCCGAGCTATAAGAAACTCTTT	CATWDGPSYKKLF	TRGV2	.	TRGJ1	19	-1	-1	24
23	1.355820300756312E-4	TGTGCTGCGTGGGATTTTGGTTGGTTCAAGATATTT	CAAWDFGWFKIF	TRGV10	.	TRGJP1	15	-1	-1	17
23	1.355820300756312E-4	TGTGCCACCTGGGACGGCCCCGTAGGGAAACTCTTT	CATWDGPVGKLF	TRGV2	.	TRGJ1	22	-1	-1	26
23	1.355820300756312E-4	TGTGCCACCTGGGACGGGCAATATAAGAAACTCTTT	CATWDGQYKKLF	TRGV2	.	TRGJ1	18	-1	-1	21
23	1.355820300756312E-4	TGTGCCACCTGGGACGGGGGTTATAAGAAACTCTTT	CATWDGGYKKLF	TRGV2	.	TRGJ1	17	-1	-1	20
23	1.355820300756312E-4	TGTGCCACCTGGGAGGATGATTGGATCAAGACGTTT	CATWEDDWIKTF	TRGV2	.	TRGJP2	13	-1	-1	17
23	1.355820300756312E-4	TGTGCCACCTGGGACAGGCTCGGGAAACTCTTT	CATWDRLGKLF	TRGV3	.	TRGJ2	18	-1	-1	23
23	1.355820300756312E-4	TGTGCCACCTGGACGGGTTATAAGAAACTCTTT	CATWTGYKKLF	TRGV2	.	TRGJ1	16	-1	-1	17
23	1.355820300756312E-4	TGTGCCACCTGGGACGGGCCGGAACTCTTT	CATWDGPELF	TRGV4	.	TRGJ1	19	-1	-1	22
23	1.355820300756312E-4	TGTGCCACCTGGGACGGGCGACTCTTT	CATWDGRLF	TRGV2	.	TRGJ2	18	-1	-1	20
23	1.355820300756312E-4	TGTGCCACGACACTTCAGAAACTCTTT	CATTLQKLF	TRGV4	.	TRGJ1	7	-1	-1	16
23	1.355820300756312E-4	TGTGCCACCTGGGACGGACTCTTT	CATWDGLF	TRGV2	.	TRGJ1	16	-1	-1	17
23	1.355820300756312E-4	TGTGCCACCACCGGGAAACTCTTT	CATTGKLF	TRGV2	.	TRGJ1	8	-1	-1	14
23	1.355820300756312E-4	TGGGAGAAACTCTTT	WEKLF	TRGV2	.	TRGJ1	1	-1	-1	4
23	1.355820300756312E-4	TGTGCCTTGTGGGAGTATAACTCCATTTATTATAAGAAACTCTTT	CALWEYNSIYYKKLF	TRGV9	.	TRGJ1	14	-1	-1	16
23	1.355820300756312E-4	TGTGCCTCTACAACCTTAAAGGCGTATTATTATAAGAAACTCTTT	CASTTLKAYYYKKLF	TRGV9	.	TRGJ1	6	-1	-1	22
23	1.355820300756312E-4	TGTGCTGCGTGGGGCCAGAATTATTATAAGAAACTCTTT	CAAWGQNYYKKLF	TRGV10	.	TRGJ1	12	-1	-1	17
23	1.355820300756312E-4	TGTGCTGCGTGGGAAACCACTGGTTGGTTCAAGATATTT	CAAWETTGWFKIF	TRGV10	.	TRGJP1	13	-1	-1	15
23	1.355820300756312E-4	TGTGCCACCTGGGACGGGCCTAATTATAAGAAACTCTTT	CATWDGPNYKKLF	TRGV2	.	TRGJ1	19	-1	-1	22
23	1.355820300756312E-4	TGTGCCACCTGGGACAGCCTTTATTATAAGAAACTCTTT	CATWDSLYYKKLF	TRGV7	.	TRGJ1	19	-1	-1	20
23	1.355820300756312E-4	TGTGCCACCTCGAGGAGTGATTGGATCAAGACGTTT	CATSRSDWIKTF	TRGV4	.	TRGJP2	9	-1	-1	12
23	1.355820300756312E-4	TGTGCCACCTGGGACGGGCCAGGGAGGAAACTCTTT	CATWDGPGRKLF	TRGV4	.	TRGJ1	19	-1	-1	26
23	1.355820300756312E-4	TGTGCGGTCCCCACTGGTTGGTTCAAGATATTT	CAVPTGWFKIF	TRGV10	.	TRGJP1	4	-1	-1	10
23	1.355820300756312E-4	TGTGCCACCTGGGGTTGGTGCCTCTTT	CATWGWCLF	TRGV8	.	TRGJ1	12	-1	-1	21
23	1.355820300756312E-4	TGTGCCACCTGGGATCCCAACAAGAATTATTATAAGAAACTCTTT	CATWDPNKNYYKKLF	TRGV8	.	TRGJ1	14	-1	-1	23
23	1.355820300756312E-4	TGTGCCACCTGGGACGACCCTTATAAGAAACTCTTT	CATWDDPYKKLF	TRGV2	.	TRGJ1	15	-1	-1	20
23	1.355820300756312E-4	TGTGCCACCTGCGATTGGATCAAGACGTTT	CATCDWIKTF	TRGV2	.	TRGJP2	13	-1	-1	12
23	1.355820300756312E-4	TGTGCCACCTGGGACGGTAAGAAACTCTTT	CATWDGKKLF	TRGV2	.	TRGJ1	16	-1	-1	17
23	1.355820300756312E-4	TGTGCCACCTGGGACGGGCCCCTT	CATWDGPL	TRGV2	.	TRGJP2	20	-1	-1	22
22	1.2968715920277766E-4	TGTGCTGCGTGGGATTATAGGGGGTTTTTTGTGGGGGACGGGAATTATAAGAAACTCTTT	CAAWDYRGFFVGDGNYKKLF	TRGV10	.	TRGJ1	16	-1	-1	43
22	1.2968715920277766E-4	TGTGCTGCGTGGGATTATTTCTCGGGATTCAGATATTATAAGAAACTCTTT	CAAWDYFSGFRYYKKLF	TRGV10	.	TRGJ1	16	-1	-1	33
22	1.2968715920277766E-4	TGTGCTGCGTGGGATTATCCACCCGGGGAGCGTTGGTTCAAGATATTT	CAAWDYPPGERWFKIF	TRGV10	.	TRGJP1	16	-1	-1	31
22	1.2968715920277766E-4	TGTGCTGCGTGGGATTATATCTGGACCACTGGTTGGTTCAAGATATTT	CAAWDYIWTTGWFKIF	TRGV10	.	TRGJP1	16	-1	-1	24
22	1.2968715920277766E-4	TGTGCCTTGTGGGGGTCCCCGATCTTGGGCAAAAAAATCAAGGTATTT	CALWGSPILGKKIKVF	TRGV9	.	TRGJP	15	-1	-1	24
22	1.2968715920277766E-4	TGTGCTGCGTGTCCCTGCCCCCCGAATTATTATAAGAAACTCTTT	CAACPCPPNYYKKLF	TRGV10	.	TRGJ1	10	-1	-1	22
22	1.2968715920277766E-4	TGTGCCACCTGGGACAGGCCGCATAATTATTATAAGAAACTCTTT	CATWDRPHNYYKKLF	TRGV3	.	TRGJ1	19	-1	-1	24
22	1.2968715920277766E-4	TGTGCTGCGGGGGAAACCACTGGTTGGTTCAAGATATTT	CAAGETTGWFKIF	TRGV10	.	TRGJP1	13	-1	-1	15
22	1.2968715920277766E-4	TGTGCCTTGGACAATACCACTGGTTGGTTCAAGATATTT	CALDNTTGWFKIF	TRGV9	.	TRGJP1	8	-1	-1	13
22	1.2968715920277766E-4	TGTGCCACCTGGGACGGCAGTGATTGGATCAAGACGTTT	CATWDGSDWIKTF	TRGV2	.	TRGJP2	16	-1	-1	18
22	1.2968715920277766E-4	TGTGCCACCTGGGACGGACATGGTTGGATCAAGACGTTT	CATWDGHGWIKTF	TRGV2	.	TRGJP2	16	-1	-1	20
22	1.2968715920277766E-4	TGTGCTGCGTGGGATTTTTATTATAAGAAACTCTTT	CAAWDFYYKKLF	TRGV10	.	TRGJ1	15	-1	-1	17
22	1.2968715920277766E-4	TGTGCTGCACCCGATACTTATTATAAGAAACTCTTT	CAAPDTYYKKLF	TRGV10	.	TRGJ2	7	-1	-1	17
22	1.2968715920277766E-4	TGTGCCACCTGGGACGGGGATTATAAGAAACTCTTT	CATWDGDYKKLF	TRGV4	.	TRGJ1	17	-1	-1	19
22	1.2968715920277766E-4	TGTGCCACCTGGGACACGGAGTATAAGAAACTCTTT	CATWDTEYKKLF	TRGV3	.	TRGJ1	15	-1	-1	21
22	1.2968715920277766E-4	TGTGCTGCGTGCCCTTATTATAAGAAACTCTTT	CAACPYYKKLF	TRGV10	.	TRGJ1	10	-1	-1	14
22	1.2968715920277766E-4	TGTGCTGCGTGGGATTATAAAAAGAAACTCTTT	CAAWDYKKKLF	TRGV10	.	TRGJ1	16	-1	-1	13
22	1.2968715920277766E-4	TGTGCCACCTGCGATTATTATAAGAAACTCTTT	CATCDYYKKLF	TRGV4	.	TRGJ1	14	-1	-1	13
22	1.2968715920277766E-4	TGTGCCACCTGGGATGGGCCATTGGAACTCTTT	CATWDGPLELF	TRGV4	.	TRGJ1	19	-1	-1	25
22	1.2968715920277766E-4	TGTGCCACCTGGGACGAGACAACGAAACTCTTT	CATWDETTKLF	TRGV2	.	TRGJ1	15	-1	-1	23
22	1.2968715920277766E-4	TGTGCCCCCACTAAGAAACTCTTT	CAPTKKLF	TRGV4	.	TRGJ1	8	-1	-1	11
22	1.2968715920277766E-4	TGTGCCACCTGGGACGGGCCATCGTGTGATTGGATCAAGACGTTT	CATWDGPSCDWIKTF	TRGV2	.	TRGJP2	19	-1	-1	25
22	1.2968715920277766E-4	TGTGCTGCGTGGGATGCTAAAAATTATTATAAGAAACTCTTT	CAAWDAKNYYKKLF	TRGV10	.	TRGJ1	14	-1	-1	21
22	1.2968715920277766E-4	TGTGCTGCGTGGGAGTCCAATAATTATTATAAGAAACTCTTT	CAAWESNNYYKKLF	TRGV10	.	TRGJ1	13	-1	-1	21
22	1.2968715920277766E-4	TGTGCCACCTGGGATGGGCCGGATTATTATAAGAAACTCTTT	CATWDGPDYYKKLF	TRGV4	.	TRGJ1	19	-1	-1	19
22	1.2968715920277766E-4	TGTGCCACCTGGGACGGGCCGGAGGGTTGGATCAAGACGTTT	CATWDGPEGWIKTF	TRGV2	.	TRGJP2	19	-1	-1	26
22	1.2968715920277766E-4	TGTGCTTCTTGGGGTGCCACTGGTTGGTTCAAGATATTT	CASWGATGWFKIF	TRGV10	.	TRGJP1	12	-1	-1	16
22	1.2968715920277766E-4	TGTGCTGCGTGGGATTGTAATTATTATAAGAAACTCTTT	CAAWDCNYYKKLF	TRGV10	.	TRGJ1	20	-1	-1	18
22	1.2968715920277766E-4	TGTGCTGCGTGGGATCCCATTTATTATAAGAAACTCTTT	CAAWDPIYYKKLF	TRGV10	.	TRGJ1	14	-1	-1	20
22	1.2968715920277766E-4	TGTGCCACCTGGGACGGCTTGTGGTGGATCAAGACGTTT	CATWDGLWWIKTF	TRGV5	.	TRGJP2	21	-1	-1	24
22	1.2968715920277766E-4	TGTGCCACCTGGGACGGGCCCGGGTATAAGAAACTCTTT	CATWDGPGYKKLF	TRGV2	.	TRGJ1	21	-1	-1	24
22	1.2968715920277766E-4	TGTGCCACCTGGGACGGGCGGGATTATAAGAAACTCTTT	CATWDGRDYKKLF	TRGV2	.	TRGJ1	18	-1	-1	22
22	1.2968715920277766E-4	TGTGCCACCTGGGACAGGCTAGATGAGAAGAAACTCTTT	CATWDRLDEKKLF	TRGV5	.	TRGJ1	18	-1	-1	27
22	1.2968715920277766E-4	TGTGCCACCTGGGACAGGCCCCGGAGGAAGAAACTCTTT	CATWDRPRRKKLF	TRGV7	.	TRGJ1	19	-1	-1	27
22	1.2968715920277766E-4	TGTGCCACCTGGGACAGGCCCGAGTATAAGAAACTCTTT	CATWDRPEYKKLF	TRGV3	.	TRGJ1	19	-1	-1	24
22	1.2968715920277766E-4	TGTGCCACCTGGGACAGGCATTATTATAAGAAACTCTTT	CATWDRHYYKKLF	TRGV3	.	TRGJ1	18	-1	-1	19
22	1.2968715920277766E-4	TGTGCCACCTGGGAAAGTAGTGATTGGATCAAGACGTTT	CATWESSDWIKTF	TRGV2	.	TRGJP2	13	-1	-1	15
22	1.2968715920277766E-4	TGTGCCACCTGGGTCAATTATTATAAGAAACTCTTT	CATWVNYYKKLF	TRGV2	.	TRGJ1	12	-1	-1	15
22	1.2968715920277766E-4	TGTGCCACCTGGGACGGCCCTATCAAGAAACTCTTT	CATWDGPIKKLF	TRGV2	.	TRGJ1	19	-1	-1	20
22	1.2968715920277766E-4	TGTGCCACCTGGGACGGGCTAGGCGTAGGACTCTTT	CATWDGLGVGLF	TRGV4	.	TRGJ1	18	-1	-1	29
22	1.2968715920277766E-4	TGTGCCACCTGGGACGGGCCGGCTAAGAAACTCTTT	CATWDGPAKKLF	TRGV2	.	TRGJ1	19	-1	-1	23
22	1.2968715920277766E-4	TGTGCCACCTGGGACGGGCCGGGGGAGAAACTCTTT	CATWDGPGEKLF	TRGV2	.	TRGJ1	19	-1	-1	25
22	1.2968715920277766E-4	TGTGCCACCTGGGGATATTATAAGAAACTCTTT	CATWGYYKKLF	TRGV8	.	TRGJ1	16	-1	-1	15
22	1.2968715920277766E-4	TGTGCCACCTGGGACGGGCGTTCGAAACTCTTT	CATWDGRSKLF	TRGV2	.	TRGJ1	18	-1	-1	23
22	1.2968715920277766E-4	TGTGCCTTGTGGGAGGTGCAAAAAGAGTTG	CALWEVQKEL	TRGV9	.	TRGJ1	19	-1	-1	27
22	1.2968715920277766E-4	TGTGCCACCTGGGACGGGCCACTCTTT	CATWDGPLF	TRGV4	.	TRGJ1	19	-1	-1	20
22	1.2968715920277766E-4	TGTGCTGCGTGGGATTATACGAAAACTTATTATAAGAAACTCTTT	CAAWDYTKTYYKKLF	TRGV10	.	TRGJ1	16	-1	-1	26
22	1.2968715920277766E-4	TGTGCCACCTGGGACAGTCCCGATTATTATAAGAAACTCTTT	CATWDSPDYYKKLF	TRGV5	.	TRGJ1	19	-1	-1	22
22	1.2968715920277766E-4	TGTGCTGCGTGGGAACTTAAATATTATAAGAAACTCTTT	CAAWELKYYKKLF	TRGV10	.	TRGJ1	13	-1	-1	18
22	1.2968715920277766E-4	TGTGCCACCTGGCACAACGCCGATAAGAAACTCTTT	CATWHNADKKLF	TRGV4	.	TRGJ1	11	-1	-1	22
22	1.2968715920277766E-4	TGTGCCCCTCTGTGGAAACTCTTT	CAPLWKLF	TRGV4	.	TRGJ1	8	-1	-1	14
21	1.2379228832992413E-4	TGTGCTGCGTGGGATCATAACCATTACCTGGATTATTATAAGAAACTCTTT	CAAWDHNHYLDYYKKLF	TRGV10	.	TRGJ1	14	-1	-1	31
21	1.2379228832992413E-4	TGTGCTGCGTGGGACTTTTGTTCTTCCGAAATTTATTATAAGAAACTCTTT	CAAWDFCSSEIYYKKLF	TRGV10	.	TRGJ1	13	-1	-1	32
21	1.2379228832992413E-4	TGTGCCACCTGGGACGGGCCATGCGGAAGTAGTGATTGGATCAAGACGTTT	CATWDGPCGSSDWIKTF	TRGV2	.	TRGJP2	19	-1	-1	27
21	1.2379228832992413E-4	TGTGCTGCGTGGGGTTCAAAGTATACCACTGGTTGGTTCAAGATATTT	CAAWGSKYTTGWFKIF	TRGV10	.	TRGJP1	15	-1	-1	21
21	1.2379228832992413E-4	TGTGCTGCGTGGGATCGGGTATATACCACTGGTTGGTTCAAGATATTT	CAAWDRVYTTGWFKIF	TRGV10	.	TRGJP1	14	-1	-1	17
21	1.2379228832992413E-4	TGTGCCTTGTGGGGGGAACAAGAGTTGGGCAAAAAAATCAAGGTATTT	CALWGEQELGKKIKVF	TRGV9	.	TRGJP	15	-1	-1	18
21	1.2379228832992413E-4	TGTGCCACCTGGGATGTTAGGGAGTTGGGCAAAAAAATCAAGGTATTT	CATWDVRELGKKIKVF	TRGV4	.	TRGJP	15	-1	-1	21
21	1.2379228832992413E-4	TGTGCTGCGTGGGATTCAGAGCAGGTTTATTATAAGAAACTCTTT	CAAWDSEQVYYKKLF	TRGV10	.	TRGJ1	15	-1	-1	26
21	1.2379228832992413E-4	TGTGCCACCTGGGATTGTTCCCGGAATTATTATAAGAAACTCTTT	CATWDCSRNYYKKLF	TRGV2	.	TRGJ1	13	-1	-1	23
21	1.2379228832992413E-4	TGTGCCACCTGGGACGGGCCCGCCTTGGTTTATAAGAAACTCTTT	CATWDGPALVYKKLF	TRGV2	.	TRGJ1	21	-1	-1	29
21	1.2379228832992413E-4	TGTGCCACCTGGGACAGCCAAGATAGCCCCAAGAAACTCTTT	CATWDSQDSPKKLF	TRGV3	.	TRGJ1	16	-1	-1	30
21	1.2379228832992413E-4	TGTGCTGCGTGGGTCCCTAATTATTATAAGAAACTCTTT	CAAWVPNYYKKLF	TRGV10	.	TRGJ2	12	-1	-1	18
21	1.2379228832992413E-4	TGTGCCACCTGGGATGGGCCAGATTATAAGAAACTCTTT	CATWDGPDYKKLF	TRGV4	.	TRGJ1	19	-1	-1	22
21	1.2379228832992413E-4	TGTGCCACCTGGGACGGGCCTTCGGTTAAGAAACTCTTT	CATWDGPSVKKLF	TRGV2	.	TRGJ1	19	-1	-1	26
21	1.2379228832992413E-4	TGTGCCACCTGGGACAGGCGGGGGTATAAGAAACTCTTT	CATWDRRGYKKLF	TRGV5	.	TRGJ1	18	-1	-1	24
21	1.2379228832992413E-4	TGTGCCACCTGGGATTTTGACTATAAGAAACTCTTT	CATWDFDYKKLF	TRGV4	.	TRGJ1	14	-1	-1	21
21	1.2379228832992413E-4	TGTGCCACCTGGGACAGGCCCTTCCAGAAACTCTTT	CATWDRPFQKLF	TRGV5	.	TRGJ1	19	-1	-1	25
21	1.2379228832992413E-4	TGTGCCACCTCCGCATCGTCGAAGAAACTCTTT	CATSASSKKLF	TRGV4	.	TRGJ1	9	-1	-1	21
21	1.2379228832992413E-4	TGTGCCACCTGGGACGGGCAGGAGAAACTCTTT	CATWDGQEKLF	TRGV2	.	TRGJ1	18	-1	-1	22
21	1.2379228832992413E-4	TGTGCCACCTGGGACAGGCGCGGGAAACTCTTT	CATWDRRGKLF	TRGV3	.	TRGJ1	18	-1	-1	23
21	1.2379228832992413E-4	TGTGCCCCGGGATATTATAAGAAACTCTTT	CAPGYYKKLF	TRGV4	.	TRGJ1	12	-1	-1	12
21	1.2379228832992413E-4	TGTGCCACCTGTTATTATAAGAAACTCTTT	CATCYYKKLF	TRGV4	.	TRGJ1	10	-1	-1	11
21	1.2379228832992413E-4	TGTGCCACCTGCCACTTCATTAAACTCTTT	CATCHFIKLF	TRGV4	.	TRGJ1	10	-1	-1	21
21	1.2379228832992413E-4	TGTGCCACCTGGGATGCTAAGAAACTCTTT	CATWDAKKLF	TRGV4	.	TRGJ1	15	-1	-1	17
21	1.2379228832992413E-4	TGTGCCACGGAAGGTTATAAGAAACTCTTT	CATEGYKKLF	TRGV7	.	TRGJ1	7	-1	-1	14
21	1.2379228832992413E-4	TGTGCTGGTTATTATAAGAAACTCTTT	CAGYYKKLF	TRGV3	.	TRGJ1	4	-1	-1	8
21	1.2379228832992413E-4	TGTGCCATCCCCGGTAAGAAACTCTTT	CAIPGKKLF	TRGV8	.	TRGJ1	6	-1	-1	14
21	1.2379228832992413E-4	TGTGCCACCTGGGGTCGGCGGCTCTTT	CATWGRRLF	TRGV4	.	TRGJ1	18	-1	-1	21
21	1.2379228832992413E-4	TGTGCCACCCCCCACCGGAAACTCTTT	CATPHRKLF	TRGV4	.	TRGJ1	8	-1	-1	17
21	1.2379228832992413E-4	TGTGCCACCTGGCCGAAACTCTTT	CATWPKLF	TRGV2	.	TRGJ1	11	-1	-1	14
21	1.2379228832992413E-4	TGTGCCACCTGGGATGGGCTCTTT	CATWDGLF	TRGV4	.	TRGJ1	18	-1	-1	18
21	1.2379228832992413E-4	TGTGCCACCTGGAAACTCTTT	CATWKLF	TRGV3	.	TRGJ1	11	-1	-1	11
21	1.2379228832992413E-4	TGTGCCTTGTGGGAGGTGCGGCCGAATTATTATAAGAAACTCTTT	CALWEVRPNYYKKLF	TRGV9	.	TRGJ1	18	-1	-1	22
21	1.2379228832992413E-4	TGTGCCACCTGGGACGGTCCCTTAAATTATTATAAGAAACTCTTT	CATWDGPLNYYKKLF	TRGV4	.	TRGJ1	20	-1	-1	24
21	1.2379228832992413E-4	TGTGCCACCTGGGACGGGCCGGGTTCTGATTGGATCAAGACGTTT	CATWDGPGSDWIKTF	TRGV2	.	TRGJP2	19	-1	-1	26
21	1.2379228832992413E-4	TGTGCCACCTGGGACAAGCGGGGTAGTGATTGGATCAAGACGTTT	CATWDKRGSDWIKTF	TRGV2	.	TRGJP2	14	-1	-1	22
21	1.2379228832992413E-4	TGTGCTGCGTGGGATTGGGTCAATTATTATAAGAAACTCTTT	CAAWDWVNYYKKLF	TRGV10	.	TRGJ1	15	-1	-1	21
21	1.2379228832992413E-4	TGTGCCACCTGGGATGGGCCCCTTTATTATAAGAAACTCTTT	CATWDGPLYYKKLF	TRGV4	.	TRGJ1	20	-1	-1	23
21	1.2379228832992413E-4	TGTGCCACCTGGGATGGGGGGAATTATTATAAGAAACTCTTT	CATWDGGNYYKKLF	TRGV4	.	TRGJ1	17	-1	-1	20
21	1.2379228832992413E-4	TGTGCCACCTGGGACGGACTGAATTATTATAAGAAACTCTTT	CATWDGLNYYKKLF	TRGV2	.	TRGJ1	16	-1	-1	20
21	1.2379228832992413E-4	TGTGCCACCTGGGACAGGCTGGGATATAAGAAACTCTTT	CATWDRLGYKKLF	TRGV3	.	TRGJ1	18	-1	-1	24
21	1.2379228832992413E-4	TGTGCCACCTGGGACAGGCCTTCCTATAAGAAACTCTTT	CATWDRPSYKKLF	TRGV7	.	TRGJ1	23	-1	-1	24
21	1.2379228832992413E-4	TGTGCCACCTGGGACAGGCGAGGCTATAAGAAACTCTTT	CATWDRRGYKKLF	TRGV7	.	TRGJ1	18	-1	-1	24
21	1.2379228832992413E-4	TGTGCTGTCCCGGGTCGTGATTGGATCAAGACATTT	CAVPGRDWIKTF	TRGV10	.	TRGJP2	6	-1	-1	13
21	1.2379228832992413E-4	TGTGCCACCTGGGACCGACCTTGGATCAAGACGTTT	CATWDRPWIKTF	TRGV2	.	TRGJP2	14	-1	-1	20
21	1.2379228832992413E-4	TGTGCCACCTGGGACAGGCCAGGCAAGAAACTCTTT	CATWDRPGKKLF	TRGV3	.	TRGJ1	19	-1	-1	24
21	1.2379228832992413E-4	TGTGCTGCTACTACGGGGTGGTTCAAGATATTT	CAATTGWFKIF	TRGV10	.	TRGJP1	7	-1	-1	8
21	1.2379228832992413E-4	TGTGCCACCTGGGACGGGCACCAGAAACTCTTT	CATWDGHQKLF	TRGV2	.	TRGJ1	18	-1	-1	22
21	1.2379228832992413E-4	TGTGCCACCTGGGACAGGCAATGGAAACTCTTT	CATWDRQWKLF	TRGV7	.	TRGJ1	18	-1	-1	23
21	1.2379228832992413E-4	TGTGCCACCTGGCTTTATAAGAAACTCTTT	CATWLYKKLF	TRGV2	.	TRGJ1	11	-1	-1	14
21	1.2379228832992413E-4	TGTGCCACCTGGGATAGAAAGAAACTCTTT	CATWDRKKLF	TRGV8	.	TRGJ1	16	-1	-1	18
21	1.2379228832992413E-4	TGTGCCACCTGGGACGGGCCCCGACTCTTT	CATWDGPRLF	TRGV4	.	TRGJ1	20	-1	-1	23
21	1.2379228832992413E-4	TGTGCTGCTTCCTATAAGAAACTCTTT	CAASYKKLF	TRGV10	.	TRGJ1	7	-1	-1	12
21	1.2379228832992413E-4	TGCCGGGAGAAACTCTTT	CREKLF	TRGV4	.	TRGJ1	1	-1	-1	7
20	1.178974174570706E-4	TGTGCTGCGTGGGCCCCCTCTGAAGGTCTTTCCCCTGTTTATTATAAGAAACTCTTT	CAAWAPSEGLSPVYYKKLF	TRGV10	.	TRGJ1	12	-1	-1	38
20	1.178974174570706E-4	TGTGCTGCGTGGGATTATGTCCCCCCCGTCCTTTATTATAAGAAACTCTTT	CAAWDYVPPVLYYKKLF	TRGV10	.	TRGJ1	19	-1	-1	32
20	1.178974174570706E-4	TGTGCCACCTGGGACGGGCCCCCATGGGGATGTGATTGGATCAAGACGTTT	CATWDGPPWGCDWIKTF	TRGV2	.	TRGJP2	20	-1	-1	31
20	1.178974174570706E-4	TGTGCTGCGTGGGATTCCGAATATACCACTGGTTGGTTCAAGATATTT	CAAWDSEYTTGWFKIF	TRGV10	.	TRGJP1	28	-1	-1	20
20	1.178974174570706E-4	TGTGCCACCTGGGACGGCGGGAGTAGTGATTGGATCAAGACGTTT	CATWDGGSSDWIKTF	TRGV2	.	TRGJP2	16	-1	-1	21
20	1.178974174570706E-4	TGTGCCACCTGGGACAGGCCAGGCGATTATTATAAGAAACTCTTT	CATWDRPGDYYKKLF	TRGV5	.	TRGJ1	19	-1	-1	25
20	1.178974174570706E-4	TGTGCCACCTGGAAAGAGACTCGTAGTGATTGGATCAAGACGTTT	CATWKETRSDWIKTF	TRGV2	.	TRGJP2	11	-1	-1	22
20	1.178974174570706E-4	TGTGCGGTCAACCTTGACGGGGCCACTGGTTGGTTCAAGATATTT	CAVNLDGATGWFKIF	TRGV10	.	TRGJP1	4	-1	-1	22
20	1.178974174570706E-4	TGTGCTGCGTGGGGTATCCCGAATTATTATAAGAAACTCTTT	CAAWGIPNYYKKLF	TRGV10	.	TRGJ1	12	-1	-1	19
20	1.178974174570706E-4	TGTGCCTTGTGGGAGGCCCTAAATTATTATAAGAAACTCTTT	CALWEALNYYKKLF	TRGV9	.	TRGJ2	15	-1	-1	21
20	1.178974174570706E-4	TGTGCCACCTGGGACGGGCGGGGCTATTATAAGAAACTCTTT	CATWDGRGYYKKLF	TRGV2	.	TRGJ1	18	-1	-1	24
20	1.178974174570706E-4	TGTGCCACCTGGGACGGACGTGGGTGTTATAAGAAACTCTTT	CATWDGRGCYKKLF	TRGV2	.	TRGJ1	16	-1	-1	26
20	1.178974174570706E-4	TGTGCCACCTGGGACAGGCGGGGTTATTATAAGAAACTCTTT	CATWDRRGYYKKLF	TRGV7	.	TRGJ1	18	-1	-1	23
20	1.178974174570706E-4	TGTGCTGCGTGGAACGCCATCAGTTGGTTCAAGATATTT	CAAWNAISWFKIF	TRGV10	.	TRGJP1	11	-1	-1	22
20	1.178974174570706E-4	TGTGCCACCTGGGATAGGCCCCGGATAGGGAAACTCTTT	CATWDRPRIGKLF	TRGV8	.	TRGJ1	19	-1	-1	29
20	1.178974174570706E-4	TGTGCCACCTGGGACAGTCCTTATTATAAGAAACTCTTT	CATWDSPYYKKLF	TRGV5	.	TRGJ1	20	-1	-1	20
20	1.178974174570706E-4	TGTGCCACCTGGGACAGGCTGGGTTATAAGAAACTCTTT	CATWDRLGYKKLF	TRGV5	.	TRGJ1	18	-1	-1	23
20	1.178974174570706E-4	TGTGCTGCGTGGCTTAATTATTATAAGAAACTCTTT	CAAWLNYYKKLF	TRGV10	.	TRGJ1	11	-1	-1	15
20	1.178974174570706E-4	TGTGCCACCTGGGATGGATATTATAAGAAACTCTTT	CATWDGYYKKLF	TRGV4	.	TRGJ1	16	-1	-1	18
20	1.178974174570706E-4	TGTGCCACCTGGGATATTTATTATAAGAAACTCTTT	CATWDIYYKKLF	TRGV8	.	TRGJ1	15	-1	-1	17
20	1.178974174570706E-4	TGTGCCACCTGGGATAAATATTATAAGAAACTCTTT	CATWDKYYKKLF	TRGV8	.	TRGJ1	15	-1	-1	15
20	1.178974174570706E-4	TGTGCCACCTGGGACTATTATTATAAGAAACTCTTT	CATWDYYYKKLF	TRGV7	.	TRGJ1	14	-1	-1	16
20	1.178974174570706E-4	TGTGCCACCTGGGAACTGGGGTATAAGAAACTCTTT	CATWELGYKKLF	TRGV4	.	TRGJ1	13	-1	-1	21
20	1.178974174570706E-4	TGTGCCACCTGGGATCGCTATAAGAAACTCTTT	CATWDRYKKLF	TRGV4	.	TRGJ1	14	-1	-1	18
20	1.178974174570706E-4	TGTGCCACCTGGGATGGGCGTCGGAAACTCTTT	CATWDGRRKLF	TRGV4	.	TRGJ1	18	-1	-1	23
20	1.178974174570706E-4	TGTGCCACCTGGGATAGGTATAAGAAACTCTTT	CATWDRYKKLF	TRGV8	.	TRGJ1	17	-1	-1	18
20	1.178974174570706E-4	TGTGCCACCTGGGACAGGCTGAGGAAACTCTTT	CATWDRLRKLF	TRGV3	.	TRGJ1	18	-1	-1	23
20	1.178974174570706E-4	TGTGCCACCTGGGAGGTTGGTAAGAAACTCTTT	CATWEVGKKLF	TRGV3	.	TRGJ1	13	-1	-1	20
20	1.178974174570706E-4	TGTGCCACCTGGACCACTTCTAAGAAACTCTTT	CATWTTSKKLF	TRGV7	.	TRGJ1	11	-1	-1	17
20	1.178974174570706E-4	TGTGCCACCCAGAATTATTATAAGAAACTCTTT	CATQNYYKKLF	TRGV3	.	TRGJ1	8	-1	-1	11
20	1.178974174570706E-4	TGTGCCACCCAAGGGTATTATAAGAAACTCTTT	CATQGYYKKLF	TRGV7	.	TRGJ1	8	-1	-1	15
20	1.178974174570706E-4	TGTGCCACCTGGGCCAATCAGAAACTCTTT	CATWANQKLF	TRGV5	.	TRGJ1	15	-1	-1	16
20	1.178974174570706E-4	TGTGCCACCTGGGACGGGCCCCTCTTT	CATWDGPLF	TRGV2	.	TRGJ1	23	-1	-1	21
20	1.178974174570706E-4	TGTGCCACGGCAAACAAGAAACTCTTT	CATANKKLF	TRGV4	.	TRGJ1	7	-1	-1	15
20	1.178974174570706E-4	TGTGCCACCGAGGGACTCTTT	CATEGLF	TRGV3	.	TRGJ1	15	-1	-1	14
20	1.178974174570706E-4	TGTGCCCTCTTT	CALF	TRGV5	.	TRGJ1	5	-1	-1	6
19	1.1200254658421707E-4	TGTGCTGCGTGGGATTATAACGTTGGGAACATAAGGGAGAATTATTATAAGAAACTCTTT	CAAWDYNVGNIRENYYKKLF	TRGV10	.	TRGJ1	16	-1	-1	38
19	1.1200254658421707E-4	TGTGCCACCTGGGACGCCCCTGCCCCGCGGTTGAGTAGTGATTGGATCAAGACGTTT	CATWDAPAPRLSSDWIKTF	TRGV2	.	TRGJP2	15	-1	-1	33
19	1.1200254658421707E-4	TGTGCTGCGTGGGATAATAGGGTAGGGACCACTGGTTGGTTCAAGATATTT	CAAWDNRVGTTGWFKIF	TRGV10	.	TRGJP1	14	-1	-1	27
19	1.1200254658421707E-4	TGTGCTGCGTGGGATATTACGGCAACTAATTATTATAAGAAACTCTTT	CAAWDITATNYYKKLF	TRGV10	.	TRGJ1	14	-1	-1	27
19	1.1200254658421707E-4	TGTGCCACCTGGGACGGTACATATAGTAGTGATTGGATCAAGACGTTT	CATWDGTYSSDWIKTF	TRGV2	.	TRGJP2	16	-1	-1	17
19	1.1200254658421707E-4	TGTGCCACCTGGGACGGGCAAGGGTCCCTTAGGGGTAAGAAACTCTTT	CATWDGQGSLRGKKLF	TRGV2	.	TRGJ1	18	-1	-1	35
19	1.1200254658421707E-4	TGTGCTGCGTGGGATTATGAGGCCACTGGTTGGTTCAAGATATTT	CAAWDYEATGWFKIF	TRGV10	.	TRGJP1	16	-1	-1	22
19	1.1200254658421707E-4	TGTGCTGCGTGGGACTTTCATACCACTGGTTGGTTCAAGATATTT	CAAWDFHTTGWFKIF	TRGV10	.	TRGJP1	13	-1	-1	19
19	1.1200254658421707E-4	TGTGCCACCTGGGACTACCCCCTTAGTGATTGGATCAAGACGTTT	CATWDYPLSDWIKTF	TRGV2	.	TRGJP2	14	-1	-1	23
19	1.1200254658421707E-4	TGTGCCACCTGGGACGGTGAAAGTAGTGATTGGATCAAGACGTTT	CATWDGESSDWIKTF	TRGV2	.	TRGJP2	16	-1	-1	21
19	1.1200254658421707E-4	TGTGCCACCTGGGACGGGCGAAGTAGTGATTGGATCAAGACGTTT	CATWDGRSSDWIKTF	TRGV2	.	TRGJP2	18	-1	-1	21
19	1.1200254658421707E-4	TGTGCTGCGTGGGTCCGAAGGGTTTATTATAAGAAACTCTTT	CAAWVRRVYYKKLF	TRGV10	.	TRGJ1	12	-1	-1	23
19	1.1200254658421707E-4	TGTGCTGCGTGGGATTTCGGGGATTATTATAAGAAACTCTTT	CAAWDFGDYYKKLF	TRGV10	.	TRGJ1	18	-1	-1	22
19	1.1200254658421707E-4	TGTGCTGCGTGGGATCCTTCGAATTATTATAAGAAACTCTTT	CAAWDPSNYYKKLF	TRGV10	.	TRGJ1	14	-1	-1	17
19	1.1200254658421707E-4	TGTGCCACCTGGGTTACAAGTAGTGATTGGATCAAGACGTTT	CATWVTSSDWIKTF	TRGV2	.	TRGJP2	12	-1	-1	18
19	1.1200254658421707E-4	TGTGCCACCTGGGATCAGAGTAGTGATTGGATCAAGACGTTT	CATWDQSSDWIKTF	TRGV2	.	TRGJP2	13	-1	-1	18
19	1.1200254658421707E-4	TGTGCCACCTGGGATGGGCGGGAGTATTATAAGAAACTCTTT	CATWDGREYYKKLF	TRGV4	.	TRGJ1	18	-1	-1	24
19	1.1200254658421707E-4	TGTGCCACCTGGGACTATTATTATTATTATAAGAAACTCTTT	CATWDYYYYYKKLF	TRGV2	.	TRGJ1	14	-1	-1	22
19	1.1200254658421707E-4	TGTGCCACCTGGGACCCAAGAGAGGATTATAAGAAACTCTTT	CATWDPREDYKKLF	TRGV3	.	TRGJ1	14	-1	-1	25
19	1.1200254658421707E-4	TGTGCCACCTGGGACGGTTTTAGTGATTGGATCAAGACGTTT	CATWDGFSDWIKTF	TRGV2	.	TRGJP2	16	-1	-1	20
19	1.1200254658421707E-4	TGTGCCACCTGGGACGGCCACAGTGATTGGATCAAGACGTTT	CATWDGHSDWIKTF	TRGV2	.	TRGJP2	16	-1	-1	21
19	1.1200254658421707E-4	TGTGCCACCTGGGACGGGCCGTGTAGTGATAAGAAACTCTTT	CATWDGPCSDKKLF	TRGV2	.	TRGJ1	19	-1	-1	28
19	1.1200254658421707E-4	TGTGCCACCTGGGACGGGCCAAGTGATTGGATCAAGACGTTT	CATWDGPSDWIKTF	TRGV2	.	TRGJP2	19	-1	-1	21
19	1.1200254658421707E-4	TGTGCCACCTGGGACAGGCCAATGGATAAACGGAAACTCTTT	CATWDRPMDKRKLF	TRGV5	.	TRGJ1	19	-1	-1	32
19	1.1200254658421707E-4	TGTGCTGCGTGGGTTCCGAATTATTATAAGAAACTCTTT	CAAWVPNYYKKLF	TRGV10	.	TRGJ1	20	-1	-1	16
19	1.1200254658421707E-4	TGTGCTGCGTGGGATTTGGTTGGTTGGTTCAAGATATTT	CAAWDLVGWFKIF	TRGV10	.	TRGJP1	15	-1	-1	20
19	1.1200254658421707E-4	TGTGCTGCGTGGGATTATAATTATTATAAGAAACTCTTT	CAAWDYNYYKKLF	TRGV10	.	TRGJ1	16	-1	-1	18
19	1.1200254658421707E-4	TGTGCTGCGTGGGATTATAAGTATTATAAGAAACTCTTT	CAAWDYKYYKKLF	TRGV10	.	TRGJ1	16	-1	-1	18
19	1.1200254658421707E-4	TGTGCTGCGTGGGATTACGGTGGTTGGTTCAAGATATTT	CAAWDYGGWFKIF	TRGV10	.	TRGJP1	18	-1	-1	20
19	1.1200254658421707E-4	TGTGCTGCGTGGGATCAAAATTATTATAAGAAACTCTTT	CAAWDQNYYKKLF	TRGV10	.	TRGJ1	14	-1	-1	18
19	1.1200254658421707E-4	TGTGCTGCGTGGGATGACGATTATTATAAGAAACTCTTT	CAAWDDDYYKKLF	TRGV10	.	TRGJ1	18	-1	-1	19
19	1.1200254658421707E-4	TGTGCCACCTGGGGAGGGGGTGATTGGATCAAGACGTTT	CATWGGGDWIKTF	TRGV2	.	TRGJP2	12	-1	-1	19
19	1.1200254658421707E-4	TGTGCCACCTGGGACTGGAATTATTATAAGAAACTCTTT	CATWDWNYYKKLF	TRGV3	.	TRGJ1	17	-1	-1	17
19	1.1200254658421707E-4	TGTGCCACCTGGGACGCGCAGGGTTATAAGAAACTCTTT	CATWDAQGYKKLF	TRGV2	.	TRGJ1	18	-1	-1	23
19	1.1200254658421707E-4	TGTGCCACCTGGGACGGTTATTATTATAAGAAACTCTTT	CATWDGYYYKKLF	TRGV3	.	TRGJ1	14	-1	-1	19
19	1.1200254658421707E-4	TGTGCCACCTGGGACGGGCGCCCCCGTAAGAAACTCTTT	CATWDGRPRKKLF	TRGV2	.	TRGJ2	18	-1	-1	26
19	1.1200254658421707E-4	TGTGCCACCTGGGACGGGGATTATTATAAGAAACTCTTT	CATWDGDYYKKLF	TRGV5	.	TRGJ1	17	-1	-1	19
19	1.1200254658421707E-4	TGTGCCACCTGGGACGGGATATATTATAAGAAACTCTTT	CATWDGIYYKKLF	TRGV5	.	TRGJ2	17	-1	-1	21
19	1.1200254658421707E-4	TGTGCCACCTGGGACGGACAACCCGATAAGAAACTCTTT	CATWDGQPDKKLF	TRGV2	.	TRGJ1	16	-1	-1	25
19	1.1200254658421707E-4	TGTGCCACCTGGGACAGGCCGAATTATAAGAAACTCTTT	CATWDRPNYKKLF	TRGV7	.	TRGJ1	19	-1	-1	22
19	1.1200254658421707E-4	TGTGCCACCTGGGTCCCCTATTATAAGAAACTCTTT	CATWVPYYKKLF	TRGV3	.	TRGJ1	12	-1	-1	18
19	1.1200254658421707E-4	TGTGCCACCTGGGATGTCTCCCGGATCAAGACGTTT	CATWDVSRIKTF	TRGV4	.	TRGJP2	15	-1	-1	22
19	1.1200254658421707E-4	TGTGCCACCTGGGATGGTGTAACCCGGTGGCTCTTT	CATWDGVTRWLF	TRGV4	.	TRGJ1	16	-1	-1	30
19	1.1200254658421707E-4	TGTGCCACCTGGGATGGACGCCTATGGAAACTCTTT	CATWDGRLWKLF	TRGV4	.	TRGJ1	16	-1	-1	26
19	1.1200254658421707E-4	TGTGCCACCTGGGATAGGTGTTATAAGAAACTCTTT	CATWDRCYKKLF	TRGV8	.	TRGJ1	17	-1	-1	20
19	1.1200254658421707E-4	TGTGCCACCTGGGACGGCGATTGGATCAAGACGTTT	CATWDGDWIKTF	TRGV2	.	TRGJP2	16	-1	-1	18
19	1.1200254658421707E-4	TGTGCCACCTGGGACGGGCTGGGGAAGAAACTCTTT	CATWDGLGKKLF	TRGV2	.	TRGJ1	18	-1	-1	24
19	1.1200254658421707E-4	TGTGCCACCTGGGACGGGCCAAGAGAGAAACTCTTT	CATWDGPREKLF	TRGV2	.	TRGJ1	19	-1	-1	25
19	1.1200254658421707E-4	TGTGCCACCTGGGACGGGAGGGGTAAGAAACTCTTT	CATWDGRGKKLF	TRGV2	.	TRGJ1	17	-1	-1	23
19	1.1200254658421707E-4	TGTGCCACCTGGGACAGGTTTTATAAGAAACTCTTT	CATWDRFYKKLF	TRGV7	.	TRGJ1	17	-1	-1	20
19	1.1200254658421707E-4	TGTGCCACCTGGGACAGGCGTACCGAGAAACTCTTT	CATWDRRTEKLF	TRGV3	.	TRGJ1	18	-1	-1	25
19	1.1200254658421707E-4	TGTGCCACCTGGGAGGCTTATTATAAGAAACTCTTT	CATWEAYYKKLF	TRGV8	.	TRGJ1	13	-1	-1	17
19	1.1200254658421707E-4	TGTGCCACCTGGGCGCATTATAAGAAACTCTTT	CATWAHYKKLF	TRGV4	.	TRGJ1	12	-1	-1	16
19	1.1200254658421707E-4	TGTGCCACCTGGGGCGATTATAAGAAACTCTTT	CATWGDYKKLF	TRGV5P	.	TRGJ1	14	-1	-1	16
19	1.1200254658421707E-4	TGTGCCACCTGGGATCGGTATAAGAAACTCTTT	CATWDRYKKLF	TRGV4	.	TRGJ1	17	-1	-1	18
19	1.1200254658421707E-4	TGTGCCACCTGGGATGGTCGTTCGAAACTCTTT	CATWDGRSKLF	TRGV4	.	TRGJ1	16	-1	-1	23
19	1.1200254658421707E-4	TGTGCCACCTGGGATATGGGCAAGAAACTCTTT	CATWDMGKKLF	TRGV8	.	TRGJ1	15	-1	-1	21
19	1.1200254658421707E-4	TGTGCCACCTGGGATAGTCTTGAGAAACTCTTT	CATWDSLEKLF	TRGV8	.	TRGJ1	16	-1	-1	22
19	1.1200254658421707E-4	TGTGCCACCTGGGACGGTCATGTGAAACTCTTT	CATWDGHVKLF	TRGV2	.	TRGJ1	16	-1	-1	23
19	1.1200254658421707E-4	TGTGCCACCTGGGACGGGCACTTGAAACTCTTT	CATWDGHLKLF	TRGV2	.	TRGJ1	18	-1	-1	23
19	1.1200254658421707E-4	TGTGCCACCTGGGACGGGCAGGGGAAACTCTTT	CATWDGQGKLF	TRGV2	.	TRGJ1	18	-1	-1	23
19	1.1200254658421707E-4	TGTGCCACCTGGGACGGGGGTGAGAAACTCTTT	CATWDGGEKLF	TRGV2	.	TRGJ1	17	-1	-1	22
19	1.1200254658421707E-4	TGTGCCACCTGGGACAGCATCCTATTTCTCTTT	CATWDSILFLF	TRGV7	.	TRGJ1	16	-1	-1	27
19	1.1200254658421707E-4	TGTGCCACCTGGGACAGGTCCTCGAAACTCTTT	CATWDRSSKLF	TRGV5	.	TRGJ1	21	-1	-1	23
19	1.1200254658421707E-4	TGTGCCACCTGGGACAGGTATAAGAAACTCTTT	CATWDRYKKLF	TRGV3	.	TRGJ1	17	-1	-1	18
19	1.1200254658421707E-4	TGTGCCACCTGGGACAGGCGACAGAAACTCTTT	CATWDRRQKLF	TRGV7	.	TRGJ2	18	-1	-1	22
19	1.1200254658421707E-4	TGTGCCACCTGGGACAGGCATTCGGGACTCTTT	CATWDRHSGLF	TRGV5	.	TRGJ1	18	-1	-1	26
19	1.1200254658421707E-4	TGTGCCACCTGGGACAAGCATAAGAAACTCTTT	CATWDKHKKLF	TRGV5	.	TRGJ1	18	-1	-1	19
19	1.1200254658421707E-4	TGTGCCACCTGGGAGGTTACTAAGAAACTCTTT	CATWEVTKKLF	TRGV8	.	TRGJ1	13	-1	-1	16
19	1.1200254658421707E-4	TGTGCCACTAGTGATTGGATCAAGACGTTT	CATSDWIKTF	TRGV2	.	TRGJP2	7	-1	-1	8
19	1.1200254658421707E-4	TGTGCCACCTTTTATTATAAGAAACTCTTT	CATFYYKKLF	TRGV5	.	TRGJ1	9	-1	-1	11
19	1.1200254658421707E-4	TGTGCCACCTGCTATTATAAGAAACTCTTT	CATCYYKKLF	TRGV7	.	TRGJ1	10	-1	-1	12
19	1.1200254658421707E-4	TGTGCCACCTGGCCCGAGGCCGAGCTCTTT	CATWPEAELF	TRGV7	.	TRGJ1	11	-1	-1	24
19	1.1200254658421707E-4	TGTGCCACCTGGGGGTGGGGGAAACTCTTT	CATWGWGKLF	TRGV8	.	TRGJ1	12	-1	-1	20
19	1.1200254658421707E-4	TGTGCCACCTGGGGGGTCCGGAAACTCTTT	CATWGVRKLF	TRGV8	.	TRGJ1	12	-1	-1	20
19	1.1200254658421707E-4	TGTGCCACCTGGGATGGGAAGAAACTCTTT	CATWDGKKLF	TRGV4	.	TRGJ1	17	-1	-1	18
19	1.1200254658421707E-4	TGTGCCACCTGGGATGGAACGTCACTCTTT	CATWDGTSLF	TRGV4	.	TRGJ1	16	-1	-1	23
19	1.1200254658421707E-4	TGTGCCACCTGGGATATCGAGAAACTCTTT	CATWDIEKLF	TRGV4	.	TRGJ1	14	-1	-1	19
19	1.1200254658421707E-4	TGTGCCACCTGGGATAAGGAGAAACTCTTT	CATWDKEKLF	TRGV8	.	TRGJ1	15	-1	-1	19
19	1.1200254658421707E-4	TGTGCCACCTGGGACGAGGGGGAACTCTTT	CATWDEGELF	TRGV2	.	TRGJ1	15	-1	-1	22
19	1.1200254658421707E-4	TGTGCCACCGCATATTATAAGAAACTCTTT	CATAYYKKLF	TRGV4	.	TRGJ1	8	-1	-1	12
19	1.1200254658421707E-4	TGTGCCACCTGGTATTGGAAACTCTTT	CATWYWKLF	TRGV2	.	TRGJ1	11	-1	-1	17
19	1.1200254658421707E-4	TGTGCCACCTGGTATAAGAAACTCTTT	CATWYKKLF	TRGV3	.	TRGJ1	11	-1	-1	12
19	1.1200254658421707E-4	TGTGCCACCTGGGTAGGGAAACTCTTT	CATWVGKLF	TRGV4	.	TRGJ1	12	-1	-1	17
19	1.1200254658421707E-4	TGTGCCACCTGGGATCGGAAACTCTTT	CATWDRKLF	TRGV2	.	TRGJ1	17	-1	-1	17
19	1.1200254658421707E-4	TGTGCCACCTGGGATATACGACTCTTT	CATWDIRLF	TRGV4	.	TRGJ1	14	-1	-1	20
19	1.1200254658421707E-4	TGTGCCACCTGGGACAGCGTACTCTTT	CATWDSVLF	TRGV7	.	TRGJ1	16	-1	-1	20
19	1.1200254658421707E-4	TGTGCCACCTGGGAGGAGAAACTCTTT	CATWEEKLF	TRGV4	.	TRGJ1	13	-1	-1	16
19	1.1200254658421707E-4	TGTGCCACCCCCCCTGAGAAACTCTTT	CATPPEKLF	TRGV4	.	TRGJ1	8	-1	-1	16
19	1.1200254658421707E-4	TGTGCCACCCGGGGAGGGAAACTCTTT	CATRGGKLF	TRGV4	.	TRGJ2	12	-1	-1	17
19	1.1200254658421707E-4	TGTGCCACCGCCAGGGAGAAACTCTTT	CATAREKLF	TRGV4	.	TRGJ1	8	-1	-1	16
19	1.1200254658421707E-4	TGTGCTGCGTGGGATCCACTCTTT	CAAWDPLF	TRGV10	.	TRGJ1	14	-1	-1	17
19	1.1200254658421707E-4	TGTGCCCCTGGAGAGGGACTCTTT	CAPGEGLF	TRGV8	.	TRGJ1	10	-1	-1	17
19	1.1200254658421707E-4	TGTGCCACCTGGGGTCGCCTCTTT	CATWGRLF	TRGV8	.	TRGJ1	12	-1	-1	18
19	1.1200254658421707E-4	TGTGCCACCAGGCAACTCTTT	CATRQLF	TRGV4	.	TRGJ1	11	-1	-1	13
18	1.0610767571136354E-4	TGTGCTGCGTGGGATTATCATCCCCCCCTTTTTTATTATAAGAAACTCTTT	CAAWDYHPPLFYYKKLF	TRGV10	.	TRGJ1	16	-1	-1	32
18	1.0610767571136354E-4	TGTGCCACCTGGGACGGGCCAAGGGGGTGTAGTGATTGGATCAAGACGTTT	CATWDGPRGCSDWIKTF	TRGV2	.	TRGJP2	19	-1	-1	28
18	1.0610767571136354E-4	TGTGCTGCGTGGGATTCTTGGGGTACCACTGGTTGGTTCAAGATATTT	CAAWDSWGTTGWFKIF	TRGV10	.	TRGJP1	15	-1	-1	23
18	1.0610767571136354E-4	TGTGCCACCTGGGACGTTCAGGAGAGTAGTGATTGGATCAAGACGTTT	CATWDVQESSDWIKTF	TRGV2	.	TRGJP2	15	-1	-1	24
18	1.0610767571136354E-4	TGTGCCACCTGGGACGGTCGTAGCGGAAGTGATTGGATCAAGACGTTT	CATWDGRSGSDWIKTF	TRGV2	.	TRGJP2	16	-1	-1	27
18	1.0610767571136354E-4	TGTGCCACCTGGGACGGGTCCCTGGGATCTGATTGGATCAAGACGTTT	CATWDGSLGSDWIKTF	TRGV2	.	TRGJP2	21	-1	-1	29
18	1.0610767571136354E-4	TGTGCCACCTGGGACAGTCCCTTGAGTAGTGGTTGGATCAAGACGTTT	CATWDSPLSSGWIKTF	TRGV3	.	TRGJP2	19	-1	-1	24
18	1.0610767571136354E-4	TGTGCCTTGTGGGAACGTTATACCACTGGTTGGTTCAAGATATTT	CALWERYTTGWFKIF	TRGV9	.	TRGJP1	13	-1	-1	18
18	1.0610767571136354E-4	TGTGCCACCTGGGATGGGCCCGTGAGGCATTATAAGAAACTCTTT	CATWDGPVRHYKKLF	TRGV4	.	TRGJ1	20	-1	-1	28
18	1.0610767571136354E-4	TGTGCCACCTGGGATGGGAGGGCCATTACCGGGGAGAAACTCTTT	CATWDGRAITGEKLF	TRGV4	.	TRGJ1	17	-1	-1	34
18	1.0610767571136354E-4	TGTGCCACCTGGGACGGTGATACCACTGGTTGGTTCAAGATATTT	CATWDGDTTGWFKIF	TRGV2	.	TRGJP1	16	-1	-1	19
18	1.0610767571136354E-4	TGTGCCACCTGGGACGGCGATAGTAGTGATTGGATCAAGACGTTT	CATWDGDSSDWIKTF	TRGV2	.	TRGJP2	16	-1	-1	19
18	1.0610767571136354E-4	TGTGCCACCTGGGACGGGCCTGAGGGTTATTATAAGAAACTCTTT	CATWDGPEGYYKKLF	TRGV2	.	TRGJ1	19	-1	-1	26
18	1.0610767571136354E-4	TGTGCCACCTGGGACGGGCGACTTGGAGGTGATGGGAAACTCTTT	CATWDGRLGGDGKLF	TRGV2	.	TRGJ1	18	-1	-1	35
18	1.0610767571136354E-4	TGTGCTGCGTGGGATTATAGGAATTATTATAAGAAACTCTTT	CAAWDYRNYYKKLF	TRGV10	.	TRGJ1	16	-1	-1	20
18	1.0610767571136354E-4	TGTGCCTTGTGGGAGGTGCCCACTGGTTGGTTCAAGATATTT	CALWEVPTGWFKIF	TRGV9	.	TRGJP1	18	-1	-1	19
18	1.0610767571136354E-4	TGTGCCTTGTGGGAGGTGGAGGCTGGTTGGTTCAAGATATTT	CALWEVEAGWFKIF	TRGV9	.	TRGJP1	17	-1	-1	22
18	1.0610767571136354E-4	TGTGCCACCTGGCAGTCTCTAGGTGGGGGGGAGAAACTCTTT	CATWQSLGGGEKLF	TRGV5	.	TRGJ1	11	-1	-1	31
18	1.0610767571136354E-4	TGTGCCACCTGGGACCCAATGAGGAATTGGATCAAGACGTTT	CATWDPMRNWIKTF	TRGV2	.	TRGJP2	14	-1	-1	25
18	1.0610767571136354E-4	TGTGCCACCTGGGACGGTTCGAGGGATTATAAGAAACTCTTT	CATWDGSRDYKKLF	TRGV2	.	TRGJ1	16	-1	-1	25
18	1.0610767571136354E-4	TGTGCCACCTGGGACGGGCTACAGTATTGGATCAAGACGTTT	CATWDGLQYWIKTF	TRGV2	.	TRGJP2	18	-1	-1	22
18	1.0610767571136354E-4	TGTGCCACCTGGGACGGGCCAAATTATTATAAGAAACTCTTT	CATWDGPNYYKKLF	TRGV2	.	TRGJ1	19	-1	-1	21
18	1.0610767571136354E-4	TGTGCCACCTGGGACGGGCGGGATCAGTGGATCAAGACGTTT	CATWDGRDQWIKTF	TRGV2	.	TRGJP2	18	-1	-1	27
18	1.0610767571136354E-4	TGTGCCACCTGGGACGGGCGGAGTGATTGGATCAAGACGTTT	CATWDGRSDWIKTF	TRGV2	.	TRGJP2	18	-1	-1	21
18	1.0610767571136354E-4	TGTGCCACCTGGGACAGTTCGAATTATTATAAGAAACTCTTT	CATWDSSNYYKKLF	TRGV3	.	TRGJ1	16	-1	-1	17
18	1.0610767571136354E-4	TGTGCCACCTGGGACAGGCCAGGGATGCACGAGAAACTCTTT	CATWDRPGMHEKLF	TRGV5	.	TRGJ1	19	-1	-1	31
18	1.0610767571136354E-4	TGTGCCACCTGGGACAGGCGTCTTGGAACGAAGAAACTCTTT	CATWDRRLGTKKLF	TRGV7	.	TRGJ1	18	-1	-1	30
18	1.0610767571136354E-4	TGTGCCACCTGGGACAGGCGGGATTATTATAAGAAACTCTTT	CATWDRRDYYKKLF	TRGV3	.	TRGJ1	18	-1	-1	22
18	1.0610767571136354E-4	TGTGCCACCTGGGACAGGCATTTGGGTTATAAGAAACTCTTT	CATWDRHLGYKKLF	TRGV3	.	TRGJ1	18	-1	-1	26
18	1.0610767571136354E-4	TGTGCTGCGTGGGATTGGGGGGGTTATAAGAAACTCTTT	CAAWDWGGYKKLF	TRGV10	.	TRGJ1	15	-1	-1	23
18	1.0610767571136354E-4	TGTGCTGCGTGGGAAGACACTGGTTGGTTCAAGATATTT	CAAWEDTGWFKIF	TRGV10	.	TRGJP1	13	-1	-1	17
18	1.0610767571136354E-4	TGTGCCACCTGGGTCCCTAGTGATTGGATCAAGACGTTT	CATWVPSDWIKTF	TRGV2	.	TRGJP2	12	-1	-1	17
18	1.0610767571136354E-4	TGTGCCACCTGGGTGGGTAGTGATTGGATCAAGACGTTT	CATWVGSDWIKTF	TRGV2	.	TRGJP2	12	-1	-1	16
18	1.0610767571136354E-4	TGTGCCACCTGGGATAGTAGTGATTGGATCAAGACGTTT	CATWDSSDWIKTF	TRGV8	.	TRGJP2	16	-1	-1	13
18	1.0610767571136354E-4	TGTGCCACCTGGGACGGCCTAGGATATAAGAAACTCTTT	CATWDGLGYKKLF	TRGV2	.	TRGJ1	16	-1	-1	24
18	1.0610767571136354E-4	TGTGCCACCTGGGACGGGCTCCCCTCTAAGAAACTCTTT	CATWDGLPSKKLF	TRGV2	.	TRGJ1	18	-1	-1	26
18	1.0610767571136354E-4	TGTGCCACCTGGGACGGGCCAGGTTATAAGAAACTCTTT	CATWDGPGYKKLF	TRGV2	.	TRGJ1	19	-1	-1	23
18	1.0610767571136354E-4	TGTGCCACCTGGGACGGGCAGCATTATAAGAAACTCTTT	CATWDGQHYKKLF	TRGV2	.	TRGJ1	18	-1	-1	22
18	1.0610767571136354E-4	TGTGCCACCTGGGAGTGGAGTGATTGGATCAAGACGTTT	CATWEWSDWIKTF	TRGV2	.	TRGJP2	13	-1	-1	18
18	1.0610767571136354E-4	TGTGCTGCGTGGGATACTTATTATAAGAAACTCTTT	CAAWDTYYKKLF	TRGV10	.	TRGJ1	14	-1	-1	17
18	1.0610767571136354E-4	TGTGCTGCGTGGATAAGAGGTTGGTTCAAGATATTT	CAAWIRGWFKIF	TRGV10	.	TRGJP1	11	-1	-1	18
18	1.0610767571136354E-4	TGTGCTGCGTGGACCATTTATTATAAGAAACTCTTT	CAAWTIYYKKLF	TRGV10	.	TRGJ1	11	-1	-1	17
18	1.0610767571136354E-4	TGTGCCTTGTGGGGGTGGGAGTATAAGAAACTCTTT	CALWGWEYKKLF	TRGV9	.	TRGJ1	16	-1	-1	21
18	1.0610767571136354E-4	TGTGCCACCTGGGCCAATTATTATAAGAAACTCTTT	CATWANYYKKLF	TRGV8	.	TRGJ1	12	-1	-1	15
18	1.0610767571136354E-4	TGTGCCACCTGGGATGTAACCTATAAGAAACTCTTT	CATWDVTYKKLF	TRGV4	.	TRGJ1	15	-1	-1	21
18	1.0610767571136354E-4	TGTGCCACCTGGGATGGGGGTTGGGAGAAACTCTTT	CATWDGGWEKLF	TRGV4	.	TRGJ1	17	-1	-1	25
18	1.0610767571136354E-4	TGTGCCACCTGGGATAGTACCTATAAGAAACTCTTT	CATWDSTYKKLF	TRGV8	.	TRGJ1	23	-1	-1	21
18	1.0610767571136354E-4	TGTGCCACCTGGGATAGCCATTATAAGAAACTCTTT	CATWDSHYKKLF	TRGV8	.	TRGJ2	16	-1	-1	19
18	1.0610767571136354E-4	TGTGCCACCTGGGACTCGAATTATAAGAAACTCTTT	CATWDSNYKKLF	TRGV4	.	TRGJ1	13	-1	-1	19
18	1.0610767571136354E-4	TGTGCCACCTGGGACGCGCCAAGGGTGAAACTCTTT	CATWDAPRVKLF	TRGV3	.	TRGJ1	14	-1	-1	26
18	1.0610767571136354E-4	TGTGCCACCTGGGACGGGCGTTATAAGAAACTCTTT	CATWDGRYKKLF	TRGV2	.	TRGJ1	18	-1	-1	20
18	1.0610767571136354E-4	TGTGCCACCTGGGACGGGCATTGTAAGAAACTCTTT	CATWDGHCKKLF	TRGV2	.	TRGJ1	18	-1	-1	19
18	1.0610767571136354E-4	TGTGCCACCTGGGACAGCACTATGGGGAAACTCTTT	CATWDSTMGKLF	TRGV3	.	TRGJ2	16	-1	-1	26
18	1.0610767571136354E-4	TGTGCCACCTGGGACAGGCCCAATAAGAAACTCTTT	CATWDRPNKKLF	TRGV7	.	TRGJ1	19	-1	-1	22
18	1.0610767571136354E-4	TGTGCCACCTGGGACAGGCCAATAGAGAAACTCTTT	CATWDRPIEKLF	TRGV3	.	TRGJ1	19	-1	-1	21
18	1.0610767571136354E-4	TGTGCCACCTGGACGAATTATTATAAGAAACTCTTT	CATWTNYYKKLF	TRGV2	.	TRGJ1	14	-1	-1	13
18	1.0610767571136354E-4	TGTGCCACCTGGAAGGGTGATTGGATCAAGACGTTT	CATWKGDWIKTF	TRGV2	.	TRGJP2	11	-1	-1	16
18	1.0610767571136354E-4	TGTGCCACCCCCCTCGTTCGGTATAAGAAACTCTTT	CATPLVRYKKLF	TRGV4	.	TRGJ1	8	-1	-1	21
18	1.0610767571136354E-4	TGTGCCACCTGCGTCCTTTATAAGAAACTCTTT	CATCVLYKKLF	TRGV3	.	TRGJ1	10	-1	-1	17
18	1.0610767571136354E-4	TGTGCCACCTGGTCTATTATTGAGAAACTCTTT	CATWSIIEKLF	TRGV2	.	TRGJ1	11	-1	-1	14
18	1.0610767571136354E-4	TGTGCCACCTGGGATGGGCATTTGAAACTCTTT	CATWDGHLKLF	TRGV4	.	TRGJ1	18	-1	-1	23
18	1.0610767571136354E-4	TGTGCCACCTGGGACGCCTTAGAGAAACTCTTT	CATWDALEKLF	TRGV5	.	TRGJ1	14	-1	-1	22
18	1.0610767571136354E-4	TGTGCCACCTGGGACGGTTGGTTCAAGATATTT	CATWDGWFKIF	TRGV2	.	TRGJP1	16	-1	-1	15
18	1.0610767571136354E-4	TGTGCCACCTGGGACGGTGATAAGAAACTCTTT	CATWDGDKKLF	TRGV4	.	TRGJ1	16	-1	-1	19
18	1.0610767571136354E-4	TGTGCCACCTGGGACGGCCCTAAGAAACTCTTT	CATWDGPKKLF	TRGV7	.	TRGJ1	18	-1	-1	20
18	1.0610767571136354E-4	TGTGCCACCTGGGACGGGCGGAAGAAACTCTTT	CATWDGRKKLF	TRGV2	.	TRGJ1	18	-1	-1	21
18	1.0610767571136354E-4	TGTGCCACCTGGGACGGGCGAGGGAAACTCTTT	CATWDGRGKLF	TRGV2	.	TRGJ1	18	-1	-1	23
18	1.0610767571136354E-4	TGTGCCACCTGGGACGAACACTTTACGCTCTTT	CATWDEHFTLF	TRGV2	.	TRGJ1	15	-1	-1	27
18	1.0610767571136354E-4	TGTGCCACCTGGGACAGGCTTGGGAAACTCTTT	CATWDRLGKLF	TRGV5	.	TRGJ1	21	-1	-1	23
18	1.0610767571136354E-4	TGTGCCACCTGGATTTATTATAAGAAACTCTTT	CATWIYYKKLF	TRGV2	.	TRGJ1	11	-1	-1	11
18	1.0610767571136354E-4	TGTGCCACCTGGCCCTGCAAGAAACTCTTT	CATWPCKKLF	TRGV5	.	TRGJ1	11	-1	-1	18
18	1.0610767571136354E-4	TGTGCCACCTGGCCACGACTGAAACTCTTT	CATWPRLKLF	TRGV2	.	TRGJ1	11	-1	-1	20
18	1.0610767571136354E-4	TGTGCCACCTGGGTTTGGGAGAAACTCTTT	CATWVWEKLF	TRGV4	.	TRGJ1	12	-1	-1	19
18	1.0610767571136354E-4	TGTGCCACCTGGGGAAGTAAGAAACTCTTT	CATWGSKKLF	TRGV3	.	TRGJ1	12	-1	-1	17
18	1.0610767571136354E-4	TGTGCCACCTGGGATGGGATGAAACTCTTT	CATWDGMKLF	TRGV4	.	TRGJ1	17	-1	-1	20
18	1.0610767571136354E-4	TGTGCCACCTGGGATAGCATTCCACTCTTT	CATWDSIPLF	TRGV8	.	TRGJ1	16	-1	-1	23
18	1.0610767571136354E-4	TGTGCCACCTGGGACGTCGTTACCCTCTTT	CATWDVVTLF	TRGV3	.	TRGJ1	14	-1	-1	24
18	1.0610767571136354E-4	TGTGCCACCTGGGACGGGTTGAAACTCTTT	CATWDGLKLF	TRGV4	.	TRGJ1	17	-1	-1	20
18	1.0610767571136354E-4	TGTGCCACCTGGGACGGGCCCCAGCTCTTT	CATWDGPQLF	TRGV2	.	TRGJ1	20	-1	-1	24
18	1.0610767571136354E-4	TGTGCCACCTGGGACGGGATGGGGCTCTTT	CATWDGMGLF	TRGV2	.	TRGJ1	17	-1	-1	24
18	1.0610767571136354E-4	TGTGCCACCTGGGACGACGGGAAACTCTTT	CATWDDGKLF	TRGV5	.	TRGJ1	14	-1	-1	20
18	1.0610767571136354E-4	TGTGCCACCTGGAGGGTAAAGAAACTCTTT	CATWRVKKLF	TRGV8	.	TRGJ1	11	-1	-1	18
18	1.0610767571136354E-4	TGTGCCACCCAGAGGCTCAGGGAACTCTTT	CATQRLRELF	TRGV8	.	TRGJ1	8	-1	-1	22
18	1.0610767571136354E-4	TGTGCCACCTGTAATAAGAAACTCTTT	CATCNKKLF	TRGV5	.	TRGJ1	10	-1	-1	13
18	1.0610767571136354E-4	TGTGCCACCTGGGCGGGACGGCTCTTT	CATWAGRLF	TRGV4	.	TRGJ1	12	-1	-1	21
18	1.0610767571136354E-4	TGTGCCACCTGGGGCCGGCCACTCTTT	CATWGRPLF	TRGV5	.	TRGJ1	19	-1	-1	20
18	1.0610767571136354E-4	TGTGCCACCCGCCTCGTAAAACTCTTT	CATRLVKLF	TRGV4	.	TRGJ1	8	-1	-1	18
18	1.0610767571136354E-4	TGTGCCACGGGGGGCAAGAAACTCTTT	CATGGKKLF	TRGV2	.	TRGJ1	7	-1	-1	15
18	1.0610767571136354E-4	TGTGCCACGGAACCTCAGAAACTCTTT	CATEPQKLF	TRGV4	.	TRGJ1	7	-1	-1	16
18	1.0610767571136354E-4	TGTGCCAACTGGAGGGGGAAACTCTTT	CANWRGKLF	TRGV7	.	TRGJ1	11	-1	-1	17
18	1.0610767571136354E-4	TGTGCCACCTGGGGGAAACTCTTT	CATWGKLF	TRGV4	.	TRGJ1	12	-1	-1	14
18	1.0610767571136354E-4	TGTGCCACCTATAAGAAACTCTTT	CATYKKLF	TRGV8	.	TRGJ1	9	-1	-1	9
18	1.0610767571136354E-4	TGTGCCAGAACTAAGAAACTCTTT	CARTKKLF	TRGV2	.	TRGJ1	6	-1	-1	11
18	1.0610767571136354E-4	TGTGCCACCCCGGATCTCTTT	CATPDLF	TRGV5	.	TRGJ1	8	-1	-1	15
17	1.0021280483851002E-4	TGTGCCACCTGGGACGGGCTGAAAACGGGGCGTAGTGATTGGATCAAGACGTTT	CATWDGLKTGRSDWIKTF	TRGV2	.	TRGJP2	18	-1	-1	31
17	1.0021280483851002E-4	TGTGCCACCTGGGACGGGCCTCGGGGGGTGGGTAGTGATTGGATCAAGACGTTT	CATWDGPRGVGSDWIKTF	TRGV2	.	TRGJP2	19	-1	-1	31
17	1.0021280483851002E-4	TGTGCCACCTGGGACGGGCGTCGGGATAGTAGTGATTGGATCAAGACGTTT	CATWDGRRDSSDWIKTF	TRGV2	.	TRGJP2	18	-1	-1	25
17	1.0021280483851002E-4	TGTGCCACCTGGGACGGCCTTATCGTTAGTGATTGGATCAAGACGTTT	CATWDGLIVSDWIKTF	TRGV2	.	TRGJP2	16	-1	-1	26
17	1.0021280483851002E-4	TGTGCCACCTGGGACGGGCTCCCTACTAGTGATTGGATCAAGACGTTT	CATWDGLPTSDWIKTF	TRGV2	.	TRGJP2	18	-1	-1	23
17	1.0021280483851002E-4	TGTGCCACCTGGGACGGGCCTCCCCCGTATTATTATAAGAAACTCTTT	CATWDGPPPYYYKKLF	TRGV4	.	TRGJ1	19	-1	-1	25
17	1.0021280483851002E-4	TGTGCCACCTGGGACGGGCCAATAATGGGTGATTGGATCAAGACGTTT	CATWDGPIMGDWIKTF	TRGV2	.	TRGJP2	19	-1	-1	28
17	1.0021280483851002E-4	TGTGCCACCTGGGACGGGGAATGGGGTAGTGATTGGATCAAGACGTTT	CATWDGEWGSDWIKTF	TRGV2	.	TRGJP2	17	-1	-1	25
17	1.0021280483851002E-4	TGTGCTGCGTGGGATTCCATAAATAGTTATTATAAGAAACTCTTT	CAAWDSINSYYKKLF	TRGV10	.	TRGJ1	21	-1	-1	26
17	1.0021280483851002E-4	TGTGCTGGTACTACTTACTCCAAAAATTATTATAAGAAACTCTTT	CAGTTYSKNYYKKLF	TRGV10	.	TRGJ1	6	-1	-1	24
17	1.0021280483851002E-4	TGTGCCACCTGGGACGTAGAGGGTAGTGATTGGATCAAGACGTTT	CATWDVEGSDWIKTF	TRGV2	.	TRGJP2	15	-1	-1	22
17	1.0021280483851002E-4	TGTGCCACCTGGGACGGGCCGGTCGGGGTTTGGATCAAGACGTTT	CATWDGPVGVWIKTF	TRGV2	.	TRGJP2	23	-1	-1	29
17	1.0021280483851002E-4	TGTGCCACCTGGGACGGGCAGAGTAGTGATTGGATCAAGACGTTT	CATWDGQSSDWIKTF	TRGV2	.	TRGJP2	18	-1	-1	21
17	1.0021280483851002E-4	TGTGCCACCTGGGACACGTCCTCTATTCGGGGTAAGAAACTCTTT	CATWDTSSIRGKKLF	TRGV5	.	TRGJ1	15	-1	-1	32
17	1.0021280483851002E-4	TGTGCCACCTGGGACAGGCTTTTTACGCATTATAAGAAACTCTTT	CATWDRLFTHYKKLF	TRGV3	.	TRGJ1	18	-1	-1	28
17	1.0021280483851002E-4	TGTGCTGCGTGGGTCAAATACACTGGTTGGTTCAAGATATTT	CAAWVKYTGWFKIF	TRGV10	.	TRGJP1	12	-1	-1	17
17	1.0021280483851002E-4	TGTGCTGCGTGGGGGGATACCACTGGTTGGTTCAAGATATTT	CAAWGDTTGWFKIF	TRGV10	.	TRGJP1	12	-1	-1	16
17	1.0021280483851002E-4	TGTGCTGCGTGGGATTATCCCACTGGTTGGTTCAAGATATTT	CAAWDYPTGWFKIF	TRGV10	.	TRGJP1	16	-1	-1	8
17	1.0021280483851002E-4	TGTGCTGCGTGGGACTATACCACTGGTTGGTTCAAGATATTT	CAAWDYTTGWFKIF	TRGV10	.	TRGJP1	16	-1	-1	8
17	1.0021280483851002E-4	TGTGCCTTGTGGGAGGCGTCCCTGGGTTATAAGAAACTCTTT	CALWEASLGYKKLF	TRGV9	.	TRGJ1	15	-1	-1	26
17	1.0021280483851002E-4	TGTGCCACCTGCCCCAATAGTAGTGATTGGATCAAGACGTTT	CATCPNSSDWIKTF	TRGV2	.	TRGJP2	10	-1	-1	16
17	1.0021280483851002E-4	TGTGCCACCTGGGACGGCCCAAATTATTATAAGAAACTCTTT	CATWDGPNYYKKLF	TRGV2	.	TRGJ1	19	-1	-1	21
17	1.0021280483851002E-4	TGTGCCACCTGGGACGGGCGAAATCTTTATAAGAAACTCTTT	CATWDGRNLYKKLF	TRGV2	.	TRGJ1	18	-1	-1	26
17	1.0021280483851002E-4	TGTGCCACCTGGGACGATCTTAAGAGGTGGATCAAGACGTTT	CATWDDLKRWIKTF	TRGV2	.	TRGJP2	15	-1	-1	27
17	1.0021280483851002E-4	TGTGCCACCTGGGACAGCGCGGCTTATTATAAGAAACTCTTT	CATWDSAAYYKKLF	TRGV3	.	TRGJ1	16	-1	-1	23
17	1.0021280483851002E-4	TGTGCCACCTGGGACAGGCTGGTGAATTATAAGAAACTCTTT	CATWDRLVNYKKLF	TRGV7	.	TRGJ1	18	-1	-1	25
17	1.0021280483851002E-4	TGTGCCACCTGGGACAGGCCGGGAATGTATAAGAAACTCTTT	CATWDRPGMYKKLF	TRGV5	.	TRGJ1	19	-1	-1	27
17	1.0021280483851002E-4	TGTGCCACCTGGGACAGGCGTAGTGATTGGATCAAGACGTTT	CATWDRRSDWIKTF	TRGV3	.	TRGJP2	18	-1	-1	19
17	1.0021280483851002E-4	TGTGCCACCTGGGACAGGCGGCGTGATTATAAGAAACTCTTT	CATWDRRRDYKKLF	TRGV5	.	TRGJ2	18	-1	-1	25
17	1.0021280483851002E-4	TGTGCCACCTGGGACAGGGGGGGTGATTGGATCAAGACGTTT	CATWDRGGDWIKTF	TRGV5	.	TRGJP2	17	-1	-1	22
17	1.0021280483851002E-4	TGTGCTGCGTGGGAACGTCCCGGTTGGTTCAAGATATTT	CAAWERPGWFKIF	TRGV10	.	TRGJP1	13	-1	-1	21
17	1.0021280483851002E-4	TGTGCCACCTGGTTATCGAAGTATTATAAGAAACTCTTT	CATWLSKYYKKLF	TRGV4	.	TRGJ1	11	-1	-1	15
17	1.0021280483851002E-4	TGTGCCACCTGGGTCGTCTGTTCGGTGGAGAAACTCTTT	CATWVVCSVEKLF	TRGV8	.	TRGJ1	12	-1	-1	28
17	1.0021280483851002E-4	TGTGCCACCTGGGGCGGGGATTATTATAAGAAACTCTTT	CATWGGDYYKKLF	TRGV4	.	TRGJ1	12	-1	-1	19
17	1.0021280483851002E-4	TGTGCCACCTGGGGGGGAAGTGATTGGATCAAGACGTTT	CATWGGSDWIKTF	TRGV2	.	TRGJP2	12	-1	-1	18
17	1.0021280483851002E-4	TGTGCCACCTGGGATAGGGGTGGCTATAAGAAACTCTTT	CATWDRGGYKKLF	TRGV8	.	TRGJ1	17	-1	-1	24
17	1.0021280483851002E-4	TGTGCCACCTGGGACGTCCGAGATTATAAGAAACTCTTT	CATWDVRDYKKLF	TRGV2	.	TRGJ1	15	-1	-1	22
17	1.0021280483851002E-4	TGTGCCACCTGGGACGGGCTGGGATATAAGAAACTCTTT	CATWDGLGYKKLF	TRGV2	.	TRGJ1	18	-1	-1	24
17	1.0021280483851002E-4	TGTGCCACCTGGGACGGGCGGTCATGTGTGAAACTCTTT	CATWDGRSCVKLF	TRGV2	.	TRGJ1	18	-1	-1	29
17	1.0021280483851002E-4	TGTGCCACCTGGGACGGGCGGCGTTATAAGAAACTCTTT	CATWDGRRYKKLF	TRGV2	.	TRGJ1	18	-1	-1	23
17	1.0021280483851002E-4	TGTGCCACCTGGGACGGGCGGCATTATAAGAAACTCTTT	CATWDGRHYKKLF	TRGV2	.	TRGJ1	18	-1	-1	22
17	1.0021280483851002E-4	TGTGCCACCTGGGACGGGCAAGATTGGATCAAGACGTTT	CATWDGQDWIKTF	TRGV2	.	TRGJP2	18	-1	-1	21
17	1.0021280483851002E-4	TGTGCCACCTGGGACGGACTTTATTATAAGAAACTCTTT	CATWDGLYYKKLF	TRGV4	.	TRGJ1	16	-1	-1	20
17	1.0021280483851002E-4	TGTGCCACCTGGGACAGGCCAGATTATAAGAAACTCTTT	CATWDRPDYKKLF	TRGV3	.	TRGJ1	19	-1	-1	22
17	1.0021280483851002E-4	TGTGCCACCTGGAAAAGTAGTGATTGGATCAAGACGTTT	CATWKSSDWIKTF	TRGV2	.	TRGJP2	11	-1	-1	15
17	1.0021280483851002E-4	TGTGCTGCGTGGGGCGATTATTATAAGAAACTCTTT	CAAWGDYYKKLF	TRGV10	.	TRGJ1	12	-1	-1	16
17	1.0021280483851002E-4	TGTGCTGCGTGGGATTTAGGGAGGTTCAAGATATTT	CAAWDLGRFKIF	TRGV10	.	TRGJP1	15	-1	-1	22
17	1.0021280483851002E-4	TGTGCTGCGTGGGATTATTTATATAAGAAACTCTTT	CAAWDYLYKKLF	TRGV10	.	TRGJ1	16	-1	-1	18
17	1.0021280483851002E-4	TGTGCTGCGTGGGACCGGGATTATAAGAAACTCTTT	CAAWDRDYKKLF	TRGV10	.	TRGJ1	13	-1	-1	19
17	1.0021280483851002E-4	TGTGCTGCGGAGACTCATGGTTGGTTCAAGATATTT	CAAETHGWFKIF	TRGV10	.	TRGJP1	8	-1	-1	17
17	1.0021280483851002E-4	TGTGCCACCTGGTTGAATTATTATAAGAAACTCTTT	CATWLNYYKKLF	TRGV3	.	TRGJ1	11	-1	-1	14
17	1.0021280483851002E-4	TGTGCCACCTGGGCGAATTATTATAAGAAACTCTTT	CATWANYYKKLF	TRGV4	.	TRGJ1	12	-1	-1	13
17	1.0021280483851002E-4	TGTGCCACCTGGGGCAGGAATCATAAGAAACTCTTT	CATWGRNHKKLF	TRGV5P	.	TRGJ1	17	-1	-1	19
17	1.0021280483851002E-4	TGTGCCACCTGGGATGGTGGTTATAAGAAACTCTTT	CATWDGGYKKLF	TRGV4	.	TRGJ1	16	-1	-1	20
17	1.0021280483851002E-4	TGTGCCACCTGGGATGGGCCCGGGCAGAAACTCTTT	CATWDGPGQKLF	TRGV4	.	TRGJ1	20	-1	-1	25
17	1.0021280483851002E-4	TGTGCCACCTGGGATGGGCCGATGGGGAAACTCTTT	CATWDGPMGKLF	TRGV4	.	TRGJ1	22	-1	-1	26
17	1.0021280483851002E-4	TGTGCCACCTGGGATGGGCAATATAAGAAACTCTTT	CATWDGQYKKLF	TRGV4	.	TRGJ1	18	-1	-1	21
17	1.0021280483851002E-4	TGTGCCACCTGGGATGGGAAATATAAGAAACTCTTT	CATWDGKYKKLF	TRGV4	.	TRGJ1	17	-1	-1	21
17	1.0021280483851002E-4	TGTGCCACCTGGGACTTTTGGTTGAAGAAACTCTTT	CATWDFWLKKLF	TRGV3	.	TRGJ1	14	-1	-1	24
17	1.0021280483851002E-4	TGTGCCACCTGGGACGGGCTCTATAAGAAACTCTTT	CATWDGLYKKLF	TRGV2	.	TRGJ1	18	-1	-1	21
17	1.0021280483851002E-4	TGTGCCACCTGGGACGGGCCGGGGGCGAAACTCTTT	CATWDGPGAKLF	TRGV2	.	TRGJ1	19	-1	-1	26
17	1.0021280483851002E-4	TGTGCCACCTGGGACGGAAAGTCGGAGAAACTCTTT	CATWDGKSEKLF	TRGV2	.	TRGJ1	16	-1	-1	25
17	1.0021280483851002E-4	TGTGCCACCTGGGACGAATATTATAAGAAACTCTTT	CATWDEYYKKLF	TRGV7	.	TRGJ1	14	-1	-1	14
17	1.0021280483851002E-4	TGTGCCACCTGGGACAGGCGGGTTAAGAAACTCTTT	CATWDRRVKKLF	TRGV5	.	TRGJ1	18	-1	-1	23
17	1.0021280483851002E-4	TGTGCCACCTGGGACAATTATTATAAGAAACTCTTT	CATWDNYYKKLF	TRGV5	.	TRGJ1	15	-1	-1	15
17	1.0021280483851002E-4	TGTGCCACCCTAAAAAATTATTATAAGAAACTCTTT	CATLKNYYKKLF	TRGV4	.	TRGJ1	8	-1	-1	15
17	1.0021280483851002E-4	TGTGCCACGTCCGGAGTAGGGTATAAGAAACTCTTT	CATSGVGYKKLF	TRGV3	.	TRGJ1	7	-1	-1	21
17	1.0021280483851002E-4	TGTGCCACCTGGTTAGGGGATAAGAAACTCTTT	CATWLGDKKLF	TRGV5	.	TRGJ1	11	-1	-1	19
17	1.0021280483851002E-4	TGTGCCACCTGGGCCGTATTTAAGAAACTCTTT	CATWAVFKKLF	TRGV4	.	TRGJ1	12	-1	-1	16
17	1.0021280483851002E-4	TGTGCCACCTGGGGCACGGGGAAGAAACTCTTT	CATWGTGKKLF	TRGV5P	.	TRGJ1	15	-1	-1	21
17	1.0021280483851002E-4	TGTGCCACCTGGGATTGGGGCAGGAAACTCTTT	CATWDWGRKLF	TRGV5	.	TRGJ1	13	-1	-1	23
17	1.0021280483851002E-4	TGTGCCACCTGGGATCGAAATAAGAAACTCTTT	CATWDRNKKLF	TRGV8	.	TRGJ1	14	-1	-1	19
17	1.0021280483851002E-4	TGTGCCACCTGGGATGTCTTTAAGAAACTCTTT	CATWDVFKKLF	TRGV8	.	TRGJ1	14	-1	-1	20
17	1.0021280483851002E-4	TGTGCCACCTGGGATGGTCCGGTGAAACTCTTT	CATWDGPVKLF	TRGV8	.	TRGJ1	14	-1	-1	23
17	1.0021280483851002E-4	TGTGCCACCTGGGATGGCGGAAAGAAACTCTTT	CATWDGGKKLF	TRGV8	.	TRGJ1	17	-1	-1	21
17	1.0021280483851002E-4	TGTGCCACCTGGGATGGGCTGAAGAAACTCTTT	CATWDGLKKLF	TRGV4	.	TRGJ2	18	-1	-1	21
17	1.0021280483851002E-4	TGTGCCACCTGGGATGGACGTGGGAAACTCTTT	CATWDGRGKLF	TRGV4	.	TRGJ1	16	-1	-1	23
17	1.0021280483851002E-4	TGTGCCACCTGGGATGAGGGTAAGAAACTCTTT	CATWDEGKKLF	TRGV2	.	TRGJ1	13	-1	-1	20
17	1.0021280483851002E-4	TGTGCCACCTGGGACGGGCCTTTTACACTCTTT	CATWDGPFTLF	TRGV2	.	TRGJ1	19	-1	-1	26
17	1.0021280483851002E-4	TGTGCCACCTGGGACGGGCCCCAGAAACTCTTT	CATWDGPQKLF	TRGV2	.	TRGJ1	20	-1	-1	22
17	1.0021280483851002E-4	TGTGCCACCTGGGACGAGTTTAGGAAACTCTTT	CATWDEFRKLF	TRGV2	.	TRGJ2	15	-1	-1	20
17	1.0021280483851002E-4	TGTGCCACCTGGGACAGGTGGGGGAGACTCTTT	CATWDRWGRLF	TRGV3	.	TRGJ1	17	-1	-1	23
17	1.0021280483851002E-4	TGTGCCACCTGGGACAGGCGAGGCGAACTCTTT	CATWDRRGELF	TRGV3	.	TRGJ1	18	-1	-1	25
17	1.0021280483851002E-4	TGTGCCACCTGGGACAAGGGAAAGGAACTCTTT	CATWDKGKELF	TRGV3	.	TRGJ1	15	-1	-1	21
17	1.0021280483851002E-4	TGTGCCACCTGGGAATGGTATAAGAAACTCTTT	CATWEWYKKLF	TRGV3	.	TRGJ1	13	-1	-1	18
17	1.0021280483851002E-4	TGTGCCACCTGGACCGATTGGATCAAGACGTTT	CATWTDWIKTF	TRGV2	.	TRGJP2	11	-1	-1	15
17	1.0021280483851002E-4	TGTGCCACCTGGCCCCGGGAGAAACTCTTT	CATWPREKLF	TRGV2	.	TRGJ1	11	-1	-1	19
17	1.0021280483851002E-4	TGTGCCACCTGGGCCGTTAAGAAACTCTTT	CATWAVKKLF	TRGV4	.	TRGJ1	12	-1	-1	17
17	1.0021280483851002E-4	TGTGCCACCTGGGGTGGCATCAAGACGTTT	CATWGGIKTF	TRGV2	.	TRGJP2	12	-1	-1	14
17	1.0021280483851002E-4	TGTGCCACCTGGGACGGGCAGAAACTCTTT	CATWDGQKLF	TRGV4	.	TRGJ1	18	-1	-1	19
17	1.0021280483851002E-4	TGTGCCACCTGGGACGGGATAATACTCTTT	CATWDGIILF	TRGV2	.	TRGJ1	17	-1	-1	23
17	1.0021280483851002E-4	TGTGCCACCTGGGACAGGGGTAAACTCTTT	CATWDRGKLF	TRGV7	.	TRGJ1	17	-1	-1	21
17	1.0021280483851002E-4	TGTGCCACCTGGGACAGGAAGAAACTCTTT	CATWDRKKLF	TRGV7	.	TRGJ1	17	-1	-1	18
17	1.0021280483851002E-4	TGTGACCCCGTGGGGCATAAGAAACTCTTT	CDPVGHKKLF	TRGV2	.	TRGJ1	13	-1	-1	16
17	1.0021280483851002E-4	TGTACCGAACTCGGTTATAAGAAACTCTTT	CTELGYKKLF	TRGV2	.	TRGJ1	5	-1	-1	14
17	1.0021280483851002E-4	TGTGCCCCGAGTTGGGGGAAACTCTTT	CAPSWGKLF	TRGV8	.	TRGJ1	5	-1	-1	17
17	1.0021280483851002E-4	TGTGCCACCTGGGACAAGAAACTCTTT	CATWDKKLF	TRGV5	.	TRGJ1	15	-1	-1	15
17	1.0021280483851002E-4	TGTGCCACGGATTATAAGAAACTCTTT	CATDYKKLF	TRGV2	.	TRGJ1	7	-1	-1	10
17	1.0021280483851002E-4	TGTGCCACCTGGGACGTACTCTTT	CATWDVLF	TRGV2	.	TRGJ1	15	-1	-1	17
17	1.0021280483851002E-4	TGTGCCAGAGGGAGGAAACTCTTT	CARGRKLF	TRGV4	.	TRGJ1	6	-1	-1	14
17	1.0021280483851002E-4	TGGACCTATTATAAGAAACTCTTT	WTYYKKLF	TRGV5	.	TRGJ1	1	-1	-1	6
17	1.0021280483851002E-4	TGTGCCACCTCCAAACTCTTT	CATSKLF	TRGV4	.	TRGJ1	9	-1	-1	12
17	1.0021280483851002E-4	TGTGCCACCCGGAAACTCTTT	CATRKLF	TRGV3	.	TRGJ1	11	-1	-1	11
16	9.431793396565648E-5	TGTGCCACCTGGGACGGGCCTATCACTAAGAGTAGTGATTGGATCAAGACGTTT	CATWDGPITKSSDWIKTF	TRGV4	.	TRGJP2	23	-1	-1	24
16	9.431793396565648E-5	TGTGCCTTGTGGGAGACAAAATATGAGTTGGGCAAAAAAATCAAAGTATTT	CALWETKYELGKKIKVF	TRGV9	.	TRGJP	14	-1	-1	24
16	9.431793396565648E-5	TGTGCCACCTGGGACGGGTGGTGCCCTAGTAGTGATTGGATCAAGACGTTT	CATWDGWCPSSDWIKTF	TRGV2	.	TRGJP2	17	-1	-1	26
16	9.431793396565648E-5	TGTGCTGCGTGGGATTATAGGTGGACCACTGGTTGGTTCAAGATATTT	CAAWDYRWTTGWFKIF	TRGV10	.	TRGJP1	16	-1	-1	24
16	9.431793396565648E-5	TGTGCCACCTGGGACGGACGTTATAGTAGTGATTGGATCAAGACGTTT	CATWDGRYSSDWIKTF	TRGV2	.	TRGJP2	16	-1	-1	21
16	9.431793396565648E-5	TGTGCCACCCCTAGAGGGCCATATAGTAGTGATTGGATCAAGACGTTT	CATPRGPYSSDWIKTF	TRGV2	.	TRGJP2	8	-1	-1	20
16	9.431793396565648E-5	TGTGCCACCTGGGTGAGGGAGTTGGGCAAAAAAATCAAGGTATTT	CATWVRELGKKIKVF	TRGV8	.	TRGJP	12	-1	-1	18
16	9.431793396565648E-5	TGTGCCACCTGGGATGGGCAGGCTTGGGATTATAAGAAACTCTTT	CATWDGQAWDYKKLF	TRGV4	.	TRGJ1	18	-1	-1	28
16	9.431793396565648E-5	TGTGCCACCTGGGACGGGCCGTGGGGTGATTGGATCAAGACGTTT	CATWDGPWGDWIKTF	TRGV2	.	TRGJP2	19	-1	-1	25
16	9.431793396565648E-5	TGTGCCACCTGGGACGGGCCACGTAGTGATTGGATCAAGACGTTT	CATWDGPRSDWIKTF	TRGV2	.	TRGJP2	23	-1	-1	22
16	9.431793396565648E-5	TGTGCCACCTGGGACGGGCGAGGGAGTGATTGGATCAAGACGTTT	CATWDGRGSDWIKTF	TRGV2	.	TRGJP2	18	-1	-1	24
16	9.431793396565648E-5	TGTGCCACCTGGGACGGGCAAGGTAGTGATTGGATCAAGACGTTT	CATWDGQGSDWIKTF	TRGV2	.	TRGJP2	18	-1	-1	22
16	9.431793396565648E-5	TGTGCCACCTGGGACAGGTTACCTTGTGATTGGATCAAGACGTTT	CATWDRLPCDWIKTF	TRGV7	.	TRGJP2	17	-1	-1	25
16	9.431793396565648E-5	TGTGCCACCTGGGACAGGCCGGGGAATTATTATAAGAAACTCTTT	CATWDRPGNYYKKLF	TRGV5	.	TRGJ1	19	-1	-1	23
16	9.431793396565648E-5	TGTGCCACCTGGGACAGGCGAACCGCCCACAATAAGAAACTCTTT	CATWDRRTAHNKKLF	TRGV5	.	TRGJ1	18	-1	-1	31
16	9.431793396565648E-5	TGTGCTGCGTGGGATAAACCTATTTATTATAAGAAACTCTTT	CAAWDKPIYYKKLF	TRGV10	.	TRGJ1	14	-1	-1	23
16	9.431793396565648E-5	TGTGCTGCGTGGGAATGGGGCACTGGTTGGTTCAAGATATTT	CAAWEWGTGWFKIF	TRGV10	.	TRGJP1	13	-1	-1	20
16	9.431793396565648E-5	TGTGCCTTGTGGGAGGTACCGAATTATTATAAGAAACTCTTT	CALWEVPNYYKKLF	TRGV9	.	TRGJ1	16	-1	-1	19
16	9.431793396565648E-5	TGTGCCACCTGGGGGTGGCGTAGTGATTGGATCAAGACGTTT	CATWGWRSDWIKTF	TRGV2	.	TRGJP2	12	-1	-1	19
16	9.431793396565648E-5	TGTGCCACCTGGGATGTCTCGAATTATTATAAGAAACTCTTT	CATWDVSNYYKKLF	TRGV4	.	TRGJ1	15	-1	-1	18
16	9.431793396565648E-5	TGTGCCACCTGGGATGGGCCCCGATCGCTTAAGAAACTCTTT	CATWDGPRSLKKLF	TRGV4	.	TRGJ1	20	-1	-1	29
16	9.431793396565648E-5	TGTGCCACCTGGGACTCCCGAGCCTCAATTAAGAAACTCTTT	CATWDSRASIKKLF	TRGV3	.	TRGJ1	14	-1	-1	29
16	9.431793396565648E-5	TGTGCCACCTGGGACGTAGGTGCGGAGTATAAGAAACTCTTT	CATWDVGAEYKKLF	TRGV2	.	TRGJ1	15	-1	-1	27
16	9.431793396565648E-5	TGTGCCACCTGGGACGCCTTTAGTGATTGGATCAAGACGTTT	CATWDAFSDWIKTF	TRGV2	.	TRGJP2	15	-1	-1	20
16	9.431793396565648E-5	TGTGCCACCTGGGACGGTCATAGTGATTGGATCAAGACGTTT	CATWDGHSDWIKTF	TRGV2	.	TRGJP2	16	-1	-1	20
16	9.431793396565648E-5	TGTGCCACCTGGGACGGCCTCGAGAGAGATAAGAAACTCTTT	CATWDGLERDKKLF	TRGV2	.	TRGJ1	16	-1	-1	28
16	9.431793396565648E-5	TGTGCCACCTGGGACGGGCTTGGTGATTGGATCAAGACGTTT	CATWDGLGDWIKTF	TRGV2	.	TRGJP2	18	-1	-1	22
16	9.431793396565648E-5	TGTGCCACCTGGGACGGGCCCCATTATTATAAGAAACTCTTT	CATWDGPHYYKKLF	TRGV2	.	TRGJ1	20	-1	-1	22
16	9.431793396565648E-5	TGTGCCACCTGGGACGGGCCCACTTATTATAAGAAACTCTTT	CATWDGPTYYKKLF	TRGV2	.	TRGJ1	20	-1	-1	23
16	9.431793396565648E-5	TGTGCCACCTGGGACGGGCGGGGGTATTATAAGAAACTCTTT	CATWDGRGYYKKLF	TRGV2	.	TRGJ1	18	-1	-1	24
16	9.431793396565648E-5	TGTGCCACCTGGGACGGGCGAACTTATTATAAGAAACTCTTT	CATWDGRTYYKKLF	TRGV2	.	TRGJ1	18	-1	-1	18
16	9.431793396565648E-5	TGTGCCACCTGGGACGGGCGAAGGAGTTATAAGAAACTCTTT	CATWDGRRSYKKLF	TRGV2	.	TRGJ1	18	-1	-1	26
16	9.431793396565648E-5	TGTGCCACCTGGGACGGGCAGGATTATTATAAGAAACTCTTT	CATWDGQDYYKKLF	TRGV2	.	TRGJ1	18	-1	-1	22
16	9.431793396565648E-5	TGTGCCACCTGGGACGGGAGTAGTGATTGGATCAAGACGTTT	CATWDGSSDWIKTF	TRGV2	.	TRGJP2	17	-1	-1	18
16	9.431793396565648E-5	TGTGCCACCTGGGACGAAACTAGGGATTGGATCAAGACGTTT	CATWDETRDWIKTF	TRGV2	.	TRGJP2	15	-1	-1	20
16	9.431793396565648E-5	TGTGCCACCTGGGACAGGCTTTCATATTATAAGAAACTCTTT	CATWDRLSYYKKLF	TRGV3	.	TRGJ1	18	-1	-1	24
16	9.431793396565648E-5	TGTGCCACCTGGGACAGGCTTGGGATTTATAAGAAACTCTTT	CATWDRLGIYKKLF	TRGV5	.	TRGJ1	21	-1	-1	26
16	9.431793396565648E-5	TGTGCCACCTGGGACAGGACTAGGTATTATAAGAAACTCTTT	CATWDRTRYYKKLF	TRGV7	.	TRGJ1	20	-1	-1	24
16	9.431793396565648E-5	TGTGCCAAGCCCGACCCGTATGGGCCAGATAAGAAACTCTTT	CAKPDPYGPDKKLF	TRGV2	.	TRGJ1	6	-1	-1	28
16	9.431793396565648E-5	TGTGCTGCGTGTGTGTCCCTTTGTTGGTTCAAGATATTT	CAACVSLCWFKIF	TRGV10	.	TRGJP1	10	-1	-1	22
16	9.431793396565648E-5	TGTGCTGCGTGGGCACGTAGTGGTTGGTTCAAGATATTT	CAAWARSGWFKIF	TRGV10	.	TRGJP1	12	-1	-1	20
16	9.431793396565648E-5	TGTGCCACCTGGCCCCACCGGGGTTATAAGAAACTCTTT	CATWPHRGYKKLF	TRGV8	.	TRGJ1	11	-1	-1	23
16	9.431793396565648E-5	TGTGCCACCTGGGATCCTAGTTATTATAAGAAACTCTTT	CATWDPSYYKKLF	TRGV8	.	TRGJ1	14	-1	-1	20
16	9.431793396565648E-5	TGTGCCACCTGGGATGTCCGGAATTATAAGAAACTCTTT	CATWDVRNYKKLF	TRGV8	.	TRGJ1	14	-1	-1	22
16	9.431793396565648E-5	TGTGCCACCTGGGATGGGTCTTATTATAAGAAACTCTTT	CATWDGSYYKKLF	TRGV4	.	TRGJ1	17	-1	-1	20
16	9.431793396565648E-5	TGTGCCACCTGGGATAGAGGTTATTATAAGAAACTCTTT	CATWDRGYYKKLF	TRGV8	.	TRGJ1	16	-1	-1	20
16	9.431793396565648E-5	TGTGCCACCTGGGACCCCGCGGGGTATAAGAAACTCTTT	CATWDPAGYKKLF	TRGV2	.	TRGJ1	14	-1	-1	24
16	9.431793396565648E-5	TGTGCCACCTGGGACGTTCCTTACGGGAAGAAACTCTTT	CATWDVPYGKKLF	TRGV2	.	TRGJ1	15	-1	-1	27
16	9.431793396565648E-5	TGTGCCACCTGGGACGGGCTTTCCGATAAGAAACTCTTT	CATWDGLSDKKLF	TRGV2	.	TRGJ1	18	-1	-1	25
16	9.431793396565648E-5	TGTGCCACCTGGGACGGGCCCCGCTATAAGAAACTCTTT	CATWDGPRYKKLF	TRGV4	.	TRGJ1	20	-1	-1	24
16	9.431793396565648E-5	TGTGCCACCTGGGACGGGCCGAATTATAAGAAACTCTTT	CATWDGPNYKKLF	TRGV2	.	TRGJ1	19	-1	-1	22
16	9.431793396565648E-5	TGTGCCACCTGGGACGGGCAGTATTATAAGAAACTCTTT	CATWDGQYYKKLF	TRGV2	.	TRGJ1	18	-1	-1	21
16	9.431793396565648E-5	TGTGCCACCTGGGACAGGCTCTGGTATAAGAAACTCTTT	CATWDRLWYKKLF	TRGV5	.	TRGJ1	22	-1	-1	24
16	9.431793396565648E-5	TGTGCCACCTGGGACAGGCTCGGTTATAAGAAACTCTTT	CATWDRLGYKKLF	TRGV5	.	TRGJ1	18	-1	-1	23
16	9.431793396565648E-5	TGTGCCACCTGGGACAGGCCGTGGGGCAAGAAACTCTTT	CATWDRPWGKKLF	TRGV5	.	TRGJ1	19	-1	-1	27
16	9.431793396565648E-5	TGTGCCACCTGGGAGGATAGTGATTGGATCAAGACGTTT	CATWEDSDWIKTF	TRGV2	.	TRGJP2	13	-1	-1	17
16	9.431793396565648E-5	TGTGCCACCTGGACTGGGGGTTATTATAAGAAACTCTTT	CATWTGGYYKKLF	TRGV4	.	TRGJ1	17	-1	-1	20
16	9.431793396565648E-5	TGTGCTGCGTCCCAGGGTGGTTGGTTCAAGATATTT	CAASQGGWFKIF	TRGV10	.	TRGJP1	9	-1	-1	17
16	9.431793396565648E-5	TGTGCTGCGTGGGATCCCGCTTATAAGAAACTCTTT	CAAWDPAYKKLF	TRGV10	.	TRGJ1	14	-1	-1	20
16	9.431793396565648E-5	TGTGCCACCTTCCGAAGTTATTATAAGAAACTCTTT	CATFRSYYKKLF	TRGV2	.	TRGJ1	9	-1	-1	12
16	9.431793396565648E-5	TGTGCCACCTGGGCGCAGGATTATAAGAAACTCTTT	CATWAQDYKKLF	TRGV2	.	TRGJ1	12	-1	-1	19
16	9.431793396565648E-5	TGTGCCACCTGGGATCTCGATTGGATCAAGACGTTT	CATWDLDWIKTF	TRGV2	.	TRGJP2	13	-1	-1	18
16	9.431793396565648E-5	TGTGCCACCTGGGATGTTTATTATAAGAAACTCTTT	CATWDVYYKKLF	TRGV8	.	TRGJ1	14	-1	-1	17
16	9.431793396565648E-5	TGTGCCACCTGGGATGGGCGGGGGAAGAAACTCTTT	CATWDGRGKKLF	TRGV4	.	TRGJ1	18	-1	-1	24
16	9.431793396565648E-5	TGTGCCACCTGGGATGGAGCCCGTAAGAAACTCTTT	CATWDGARKKLF	TRGV4	.	TRGJ1	21	-1	-1	23
16	9.431793396565648E-5	TGTGCCACCTGGGATAGTCTGACGGTGGAACTCTTT	CATWDSLTVELF	TRGV8	.	TRGJ1	16	-1	-1	28
16	9.431793396565648E-5	TGTGCCACCTGGGATAATCAAAGTAGGAAACTCTTT	CATWDNQSRKLF	TRGV8	.	TRGJ1	15	-1	-1	23
16	9.431793396565648E-5	TGTGCCACCTGGGACCATCCCGATTGGAAACTCTTT	CATWDHPDWKLF	TRGV3	.	TRGJ1	14	-1	-1	26
16	9.431793396565648E-5	TGTGCCACCTGGGACCAGGCAGATAAGAAACTCTTT	CATWDQADKKLF	TRGV5	.	TRGJ1	19	-1	-1	22
16	9.431793396565648E-5	TGTGCCACCTGGGACGGGTACTCGAAGAAACTCTTT	CATWDGYSKKLF	TRGV2	.	TRGJ2	17	-1	-1	24
16	9.431793396565648E-5	TGTGCCACCTGGGACGGGCCGGGGAAGAAACTCTTT	CATWDGPGKKLF	TRGV2	.	TRGJ1	19	-1	-1	24
16	9.431793396565648E-5	TGTGCCACCTGGGACAGGCTCCCTAAGAAACTCTTT	CATWDRLPKKLF	TRGV3	.	TRGJ1	18	-1	-1	23
16	9.431793396565648E-5	TGTGCCACCTGGGACAGGCCCTGGAAGAAACTCTTT	CATWDRPWKKLF	TRGV5	.	TRGJ1	19	-1	-1	24
16	9.431793396565648E-5	TGTGCCACCTGGGACAGGCCGTTGTGGAAACTCTTT	CATWDRPLWKLF	TRGV5	.	TRGJ1	19	-1	-1	26
16	9.431793396565648E-5	TGTGCCACCTGGGACAGGCGCCGCAAGAAACTCTTT	CATWDRRRKKLF	TRGV5	.	TRGJ1	18	-1	-1	24
16	9.431793396565648E-5	TGTGCCACCTGGGACAGGCAGGGGGGGAAACTCTTT	CATWDRQGGKLF	TRGV3	.	TRGJ1	18	-1	-1	26
16	9.431793396565648E-5	TGTGCCACCTGGGACAGGGCCCCCAAGAAACTCTTT	CATWDRAPKKLF	TRGV3	.	TRGJ1	17	-1	-1	24
16	9.431793396565648E-5	TGTGCCACCTGGGACAAGGTTTATAAGAAACTCTTT	CATWDKVYKKLF	TRGV5	.	TRGJ1	15	-1	-1	20
16	9.431793396565648E-5	TGTGCCACCTGGAGTAGTGATTGGATCAAGACGTTT	CATWSSDWIKTF	TRGV2	.	TRGJP2	11	-1	-1	12
16	9.431793396565648E-5	TGTGCCACCTGGAACACTGGTTGGTTCAAGATATTT	CATWNTGWFKIF	TRGV2	.	TRGJP1	14	-1	-1	14
16	9.431793396565648E-5	TGTGCCGCCCTCCGGTGTTATAAGAAACTCTTT	CAALRCYKKLF	TRGV8	.	TRGJ1	8	-1	-1	17
16	9.431793396565648E-5	TGTGCCACCTGCTCCACGGGTCAGAAACTCTTT	CATCSTGQKLF	TRGV4	.	TRGJ1	10	-1	-1	22
16	9.431793396565648E-5	TGTGCCACCTGGGGGCCCAATCAGAAACTCTTT	CATWGPNQKLF	TRGV8	.	TRGJ1	12	-1	-1	19
16	9.431793396565648E-5	TGTGCCACCTGGGGGGTGTGTAAGAAACTCTTT	CATWGVCKKLF	TRGV5	.	TRGJ1	12	-1	-1	20
16	9.431793396565648E-5	TGTGCCACCTGGGATGGGCCGAGGAAACTCTTT	CATWDGPRKLF	TRGV4	.	TRGJ1	19	-1	-1	23
16	9.431793396565648E-5	TGTGCCACCTGGGATGGGCAGAAGAAACTCTTT	CATWDGQKKLF	TRGV4	.	TRGJ1	18	-1	-1	21
16	9.431793396565648E-5	TGTGCCACCTGGGATGGGGACAAGAAACTCTTT	CATWDGDKKLF	TRGV4	.	TRGJ1	17	-1	-1	21
16	9.431793396565648E-5	TGTGCCACCTGGGATGATTATAAGAAACTCTTT	CATWDDYKKLF	TRGV4	.	TRGJ1	15	-1	-1	13
16	9.431793396565648E-5	TGTGCCACCTGGGACGGCCATAAGAAACTCTTT	CATWDGHKKLF	TRGV2	.	TRGJ1	16	-1	-1	19
16	9.431793396565648E-5	TGTGCCACCTGGGACGGGCATAAGAAACTCTTT	CATWDGHKKLF	TRGV2	.	TRGJ1	18	-1	-1	19
16	9.431793396565648E-5	TGTGCCACCTGGGACGGACGGGAGAAACTCTTT	CATWDGREKLF	TRGV2	.	TRGJ1	16	-1	-1	22
16	9.431793396565648E-5	TGTGCCACCTGGGACGAGGAGGGGAAACTCTTT	CATWDEEGKLF	TRGV2	.	TRGJ1	15	-1	-1	23
16	9.431793396565648E-5	TGTGCCACCTGGGACAGCTACGAGAAACTCTTT	CATWDSYEKLF	TRGV5	.	TRGJ1	16	-1	-1	22
16	9.431793396565648E-5	TGTGCCACCTGGGACAGGTTTAAGAAACTCTTT	CATWDRFKKLF	TRGV7	.	TRGJ1	17	-1	-1	20
16	9.431793396565648E-5	TGTGCCACCTGGGACAGGCCAGGGAAACTCTTT	CATWDRPGKLF	TRGV3	.	TRGJ1	19	-1	-1	23
16	9.431793396565648E-5	TGTGCCACCTGGGAGTATTATAAGAAACTCTTT	CATWEYYKKLF	TRGV2	.	TRGJ1	13	-1	-1	15
16	9.431793396565648E-5	TGTGCCACCCCCAATTATTATAAGAAACTCTTT	CATPNYYKKLF	TRGV4	.	TRGJ1	8	-1	-1	12
16	9.431793396565648E-5	TGTGCCACCACGGGGCCTTATGAGAAACTCTTT	CATTGPYEKLF	TRGV2	.	TRGJ1	8	-1	-1	17
16	9.431793396565648E-5	TGTGCCACGAATCCTGACCTTAAGAAACTCTTT	CATNPDLKKLF	TRGV2	.	TRGJ1	7	-1	-1	20
16	9.431793396565648E-5	TGTGCCACCTGGCCTTATAAGAAACTCTTT	CATWPYKKLF	TRGV8	.	TRGJ1	11	-1	-1	14
16	9.431793396565648E-5	TGTGCCACCTGGGTCCCCAAGAAACTCTTT	CATWVPKKLF	TRGV2	.	TRGJ1	12	-1	-1	18
16	9.431793396565648E-5	TGTGCCACCTGGGCTGATAAGAAACTCTTT	CATWADKKLF	TRGV3	.	TRGJ1	12	-1	-1	16
16	9.431793396565648E-5	TGTGCCACCTGGGCGTATAAGAAACTCTTT	CATWAYKKLF	TRGV8	.	TRGJ1	12	-1	-1	15
16	9.431793396565648E-5	TGTGCCACCTGGGATTTTCGTGAACTCTTT	CATWDFRELF	TRGV4	.	TRGJ1	14	-1	-1	22
16	9.431793396565648E-5	TGTGCCACCTGGGATCACAGAGAACTCTTT	CATWDHRELF	TRGV4	.	TRGJ1	14	-1	-1	18
16	9.431793396565648E-5	TGTGCCACCTGGGATGGTAAGAAACTCTTT	CATWDGKKLF	TRGV4	.	TRGJ1	16	-1	-1	17
16	9.431793396565648E-5	TGTGCCACCTGGGATAGGGCGAAACTCTTT	CATWDRAKLF	TRGV8	.	TRGJ1	17	-1	-1	20
16	9.431793396565648E-5	TGTGCCACCTGGGATAGGAAGAAACTCTTT	CATWDRKKLF	TRGV8	.	TRGJ1	17	-1	-1	18
16	9.431793396565648E-5	TGTGCCACCTGGGACGGGCTGAAACTCTTT	CATWDGLKLF	TRGV4	.	TRGJ1	18	-1	-1	20
16	9.431793396565648E-5	TGTGCCACCTGGGACAGGTTTAAACTCTTT	CATWDRFKLF	TRGV5	.	TRGJ1	17	-1	-1	21
16	9.431793396565648E-5	TGTGCCACCTGGGACAGGAGGAAACTCTTT	CATWDRRKLF	TRGV5	.	TRGJ1	17	-1	-1	20
16	9.431793396565648E-5	TGTGCCACCTGGGAATGGGGGAAACTCTTT	CATWEWGKLF	TRGV8	.	TRGJ1	13	-1	-1	20
16	9.431793396565648E-5	TGTGCCACCGGCCCTTATAAGAAACTCTTT	CATGPYKKLF	TRGV2	.	TRGJ1	8	-1	-1	14
16	9.431793396565648E-5	TGTGCCACCTGGAGAAAGAAACTCTTT	CATWRKKLF	TRGV5	.	TRGJ1	11	-1	-1	15
16	9.431793396565648E-5	TGGAGGGGGAATTATAAGAAACTCTTT	WRGNYKKLF	TRGV8	.	TRGJ1	1	-1	-1	10
16	9.431793396565648E-5	CGCCGGGGGGATTATAAGAAACTCTTT	RRGDYKKLF	TRGV4	.	TRGJ1	-1	-1	-1	10
16	9.431793396565648E-5	TGTGCCACTGGGGAGAAACTCTTT	CATGEKLF	TRGV4	.	TRGJ1	11	-1	-1	13
16	9.431793396565648E-5	TGTGCCACCTGGGATGGACTCTTT	CATWDGLF	TRGV8	.	TRGJ1	14	-1	-1	17
16	9.431793396565648E-5	TGTGCCACGGCGGTGGTCCTCTTT	CATAVVLF	TRGV2	.	TRGJ1	7	-1	-1	18
16	9.431793396565648E-5	TGTGCCACCTGGTCCCTCTTT	CATWSLF	TRGV4	.	TRGJ1	11	-1	-1	15
16	9.431793396565648E-5	TGTGGACTCTTT	CGLF	TRGV8	.	TRGJ1	3	-1	-1	5
15	8.842306309280296E-5	TGTGCCACCTGGGACGGGCACTCCAACGAGACCAACCTTTGTGATTGGATCAAGACGTTT	CATWDGHSNETNLCDWIKTF	TRGV2	.	TRGJP2	18	-1	-1	40
15	8.842306309280296E-5	TGTGCTGCGTGGGATTCGGTGCGGGGAACCACTGGTTGGTTCAAGATATTT	CAAWDSVRGTTGWFKIF	TRGV10	.	TRGJP1	15	-1	-1	27
15	8.842306309280296E-5	TGTGCCACCTGGGGCCTTAGGGCATATAGTAGTGATTGGATCAAGACGTTT	CATWGLRAYSSDWIKTF	TRGV2	.	TRGJP2	12	-1	-1	23
15	8.842306309280296E-5	TGTGCCACCTGGGATAGGGGAGTGGGTAGTAGTGATTGGATCAAGACGTTT	CATWDRGVGSSDWIKTF	TRGV8	.	TRGJP2	17	-1	-1	26
15	8.842306309280296E-5	TGTGCCACCTGGGACGGGCCGGACTATTTTGCTTATTATAAGAAACTCTTT	CATWDGPDYFAYYKKLF	TRGV2	.	TRGJ1	19	-1	-1	32
15	8.842306309280296E-5	TGTGCCACCTGGGACGGGCACGAAGATGATAGTGATTGGATCAAGACGTTT	CATWDGHEDDSDWIKTF	TRGV2	.	TRGJP2	21	-1	-1	29
15	8.842306309280296E-5	TGTGCTGACCTCTCCCGAATCTATACCACTGGTTGGTTCAAGATATTT	CADLSRIYTTGWFKIF	TRGV10	.	TRGJP1	6	-1	-1	21
15	8.842306309280296E-5	TGTGCCACCTGGGACGGCCCTTGGGGAAGTGATTGGATCAAGACGTTT	CATWDGPWGSDWIKTF	TRGV2	.	TRGJP2	19	-1	-1	27
15	8.842306309280296E-5	TGTGCCACCTGGGACGGGCCCCTTAGTAGTGATTGGATCAAGACGTTT	CATWDGPLSSDWIKTF	TRGV2	.	TRGJP2	20	-1	-1	23
15	8.842306309280296E-5	TGTGCCACCTGGGACGGGCCGAATTGGGGTGATTGGATCAAGACGTTT	CATWDGPNWGDWIKTF	TRGV2	.	TRGJP2	19	-1	-1	28
15	8.842306309280296E-5	TGTGCCACCTGGGACGGGCGGGATAGTAGTGATTGGATCAAGACGTTT	CATWDGRDSSDWIKTF	TRGV2	.	TRGJP2	18	-1	-1	22
15	8.842306309280296E-5	TGTGCCACCTGGGACGGAAACGGAAGTAGTGATTGGATCAAGACGTTT	CATWDGNGSSDWIKTF	TRGV2	.	TRGJP2	16	-1	-1	24
15	8.842306309280296E-5	TGTGCCACCTGGGACACTGACTTCTCCTCTTATTATAAGAAACTCTTT	CATWDTDFSSYYKKLF	TRGV7	.	TRGJ1	15	-1	-1	29
15	8.842306309280296E-5	TGTGCTGCGTGGGCTGATCTTTCGAATTATTATAAGAAACTCTTT	CAAWADLSNYYKKLF	TRGV10	.	TRGJ1	12	-1	-1	20
15	8.842306309280296E-5	TGTGCTGCGTGGGAACCGGGGGGGATTTATTATAAGAAACTCTTT	CAAWEPGGIYYKKLF	TRGV10	.	TRGJ1	13	-1	-1	23
15	8.842306309280296E-5	TGTGCCACCTGGGACGGGCTAAAGCCTCTCGATAAGAAACTCTTT	CATWDGLKPLDKKLF	TRGV4	.	TRGJ1	18	-1	-1	31
15	8.842306309280296E-5	TGTGCCACCTGGGACGGGCCGTCTCGGAAACGAGGGAAACTCTTT	CATWDGPSRKRGKLF	TRGV4	.	TRGJ1	19	-1	-1	35
15	8.842306309280296E-5	TGTGCCACCTGGGACGGGCATCAGGGCGATTGGATCAAGACGTTT	CATWDGHQGDWIKTF	TRGV2	.	TRGJP2	18	-1	-1	27
15	8.842306309280296E-5	TGTGCCACCTGGGACGGGCAGGGGAGTGATTGGATCAAGACGTTT	CATWDGQGSDWIKTF	TRGV2	.	TRGJP2	18	-1	-1	24
15	8.842306309280296E-5	TGTGCCAAAACCGGGCTGGATAGTAGTGATTGGATCAAGACGTTT	CAKTGLDSSDWIKTF	TRGV2	.	TRGJP2	6	-1	-1	19
15	8.842306309280296E-5	TGTGCTGCGTGGGTTTATACCACTGGTTGGTTCAAGATATTT	CAAWVYTTGWFKIF	TRGV10	.	TRGJP1	16	-1	-1	11
15	8.842306309280296E-5	TGTGCTGCGTGGGATGGGGGATTTTATTATAAGAAACTCTTT	CAAWDGGFYYKKLF	TRGV10	.	TRGJ1	14	-1	-1	23
15	8.842306309280296E-5	TGTGCTGCGTGGAAGTATACCACTGGTTGGTTCAAGATATTT	CAAWKYTTGWFKIF	TRGV10	.	TRGJP1	11	-1	-1	8
15	8.842306309280296E-5	TGTGCCACCTGGGTCCCCTTCGGTGATTGGATCAAGACGTTT	CATWVPFGDWIKTF	TRGV2	.	TRGJP2	12	-1	-1	22
15	8.842306309280296E-5	TGTGCCACCTGGGCCCCCCGGGGTGATTGGATCAAGACGTTT	CATWAPRGDWIKTF	TRGV2	.	TRGJP2	12	-1	-1	22
15	8.842306309280296E-5	TGTGCCACCTGGGGCTCGGGCGGTGATTGGATCAAGACGTTT	CATWGSGGDWIKTF	TRGV2	.	TRGJP2	12	-1	-1	22
15	8.842306309280296E-5	TGTGCCACCTGGGACGCGTCCGGAGGGTATAAGAAACTCTTT	CATWDASGGYKKLF	TRGV2	.	TRGJ1	21	-1	-1	27
15	8.842306309280296E-5	TGTGCCACCTGGGACGGCCGGAATTATTATAAGAAACTCTTT	CATWDGRNYYKKLF	TRGV2	.	TRGJ1	16	-1	-1	20
15	8.842306309280296E-5	TGTGCCACCTGGGACGGGCTAACAGATTGGATCAAGACGTTT	CATWDGLTDWIKTF	TRGV2	.	TRGJP2	18	-1	-1	24
15	8.842306309280296E-5	TGTGCCACCTGGGACGGGCCTCGGAATTATAAGAAACTCTTT	CATWDGPRNYKKLF	TRGV2	.	TRGJ1	19	-1	-1	25
15	8.842306309280296E-5	TGTGCCACCTGGGACGGGCCGCGGGACTATAAGAAACTCTTT	CATWDGPRDYKKLF	TRGV2	.	TRGJ2	19	-1	-1	27
15	8.842306309280296E-5	TGTGCCACCTGGGACGAAAGTAGTGATTGGATCAAGACGTTT	CATWDESSDWIKTF	TRGV2	.	TRGJP2	15	-1	-1	18
15	8.842306309280296E-5	TGTGCCACCTGGGACATAAGCCAGGGGGATAAGAAACTCTTT	CATWDISQGDKKLF	TRGV7	.	TRGJ1	15	-1	-1	28
15	8.842306309280296E-5	TGTGCCACCTGGGACACCGCCGATTATTATAAGAAACTCTTT	CATWDTADYYKKLF	TRGV2	.	TRGJ1	14	-1	-1	22
15	8.842306309280296E-5	TGTGCCACCTGGGACAGCCAGACTTATTATAAGAAACTCTTT	CATWDSQTYYKKLF	TRGV3	.	TRGJ1	16	-1	-1	20
15	8.842306309280296E-5	TGTGCCACCTGGGACAGGCCGTCGGTTTATAAGAAACTCTTT	CATWDRPSVYKKLF	TRGV7	.	TRGJ1	22	-1	-1	26
15	8.842306309280296E-5	TGTGCCACCTGGGACAGGCGTGTCGAGTATAAGAAACTCTTT	CATWDRRVEYKKLF	TRGV3	.	TRGJ1	23	-1	-1	27
15	8.842306309280296E-5	TGCGCCTTGTGGGAGGTTCAGAATTATTATAAGAAACTCTTT	CALWEVQNYYKKLF	TRGV9	.	TRGJ1	19	-1	-1	16
15	8.842306309280296E-5	TGTGCTGCGTCAAATGGATATTATTATAAGAAACTCTTT	CAASNGYYYKKLF	TRGV10	.	TRGJ1	9	-1	-1	19
15	8.842306309280296E-5	TGTGCTGCGTGGGTAAAACAAGGTCCGGAGAAGATATTT	CAAWVKQGPEKIF	TRGV10	.	TRGJP1	12	-1	-1	30
15	8.842306309280296E-5	TGTGCTGCGTGGGGTCCCCCCTGGAGGTTCAAGATATTT	CAAWGPPWRFKIF	TRGV10	.	TRGJP1	12	-1	-1	25
15	8.842306309280296E-5	TGTGCCACCTCAAGCTCTCTATTAGGTAAGAAACTCTTT	CATSSSLLGKKLF	TRGV8	.	TRGJ1	9	-1	-1	19
15	8.842306309280296E-5	TGTGCCACCTGGGCCTCAACCGGCCGTAGGAAACTCTTT	CATWASTGRRKLF	TRGV7	.	TRGJ1	12	-1	-1	26
15	8.842306309280296E-5	TGTGCCACCTGGGGAAGTAGTGATTGGATCAAGACGTTT	CATWGSSDWIKTF	TRGV8	.	TRGJP2	12	-1	-1	15
15	8.842306309280296E-5	TGTGCCACCTGGGATCGGTGTAGGGATAAGAAACTCTTT	CATWDRCRDKKLF	TRGV8	.	TRGJ1	17	-1	-1	25
15	8.842306309280296E-5	TGTGCCACCTGGGATGGCCGTCGGACGGGGAAACTCTTT	CATWDGRRTGKLF	TRGV4	.	TRGJ1	16	-1	-1	29
15	8.842306309280296E-5	TGTGCCACCTGGGACTGTCCCAATTATAAGAAACTCTTT	CATWDCPNYKKLF	TRGV2	.	TRGJ1	20	-1	-1	22
15	8.842306309280296E-5	TGTGCCACCTGGGACCCCTGTTTGAGAAAGAAACTCTTT	CATWDPCLRKKLF	TRGV4	.	TRGJ1	13	-1	-1	27
15	8.842306309280296E-5	TGTGCCACCTGGGACCCAATTTGGTATAAGAAACTCTTT	CATWDPIWYKKLF	TRGV7	.	TRGJ1	14	-1	-1	24
15	8.842306309280296E-5	TGTGCCACCTGGGACGGTGTTTATTATAAGAAACTCTTT	CATWDGVYYKKLF	TRGV2	.	TRGJ1	16	-1	-1	20
15	8.842306309280296E-5	TGTGCCACCTGGGACGGTATATATTATAAGAAACTCTTT	CATWDGIYYKKLF	TRGV2	.	TRGJ1	16	-1	-1	21
15	8.842306309280296E-5	TGTGCCACCTGGGACGGGCTCAGGGGGAGGAAACTCTTT	CATWDGLRGRKLF	TRGV2	.	TRGJ1	18	-1	-1	29
15	8.842306309280296E-5	TGTGCCACCTGGGACGGGCCCGGTTATAAGAAACTCTTT	CATWDGPGYKKLF	TRGV2	.	TRGJ1	21	-1	-1	23
15	8.842306309280296E-5	TGTGCCACCTGGGACGGGCCGGGATATAAGAAACTCTTT	CATWDGPGYKKLF	TRGV2	.	TRGJ1	19	-1	-1	24
15	8.842306309280296E-5	TGTGCCACCTGGGACGGGCCATTATATAAGAAACTCTTT	CATWDGPLYKKLF	TRGV4	.	TRGJ1	19	-1	-1	20
15	8.842306309280296E-5	TGTGCCACCTGGGACGGGCCAACGGTGAGGAAACTCTTT	CATWDGPTVRKLF	TRGV4	.	TRGJ2	19	-1	-1	29
15	8.842306309280296E-5	TGTGCCACCTGGGACGGGCCAAGGTATAAGAAACTCTTT	CATWDGPRYKKLF	TRGV2	.	TRGJ1	19	-1	-1	24
15	8.842306309280296E-5	TGTGCCACCTGGGACGGGCGCTATTATAAGAAACTCTTT	CATWDGRYYKKLF	TRGV2	.	TRGJ1	18	-1	-1	21
15	8.842306309280296E-5	TGTGCCACCTGGGACGGGCATGATTGGATCAAGACGTTT	CATWDGHDWIKTF	TRGV2	.	TRGJP2	18	-1	-1	20
15	8.842306309280296E-5	TGTGCCACCTGGGACGGGCAAAACATTAAGAAACTCTTT	CATWDGQNIKKLF	TRGV4	.	TRGJ1	18	-1	-1	26
15	8.842306309280296E-5	TGTGCCACCTGGGACACGCTACGCGACGGAAAACTCTTT	CATWDTLRDGKLF	TRGV3	.	TRGJ1	18	-1	-1	30
15	8.842306309280296E-5	TGTGCCACCTGGGACAGGCCGACCTATAAGAAACTCTTT	CATWDRPTYKKLF	TRGV5	.	TRGJ1	19	-1	-1	24
15	8.842306309280296E-5	TGTGCCACCTGGGACAGGCGTCATTATAAGAAACTCTTT	CATWDRRHYKKLF	TRGV5	.	TRGJ1	18	-1	-1	22
15	8.842306309280296E-5	TGTGCCACCTGGGACAGGCATGACGGTAAGAAACTCTTT	CATWDRHDGKKLF	TRGV7	.	TRGJ1	21	-1	-1	26
15	8.842306309280296E-5	TGTGCCACCTGGGACAGAAGTTATTATAAGAAACTCTTT	CATWDRSYYKKLF	TRGV3	.	TRGJ1	16	-1	-1	16
15	8.842306309280296E-5	TGTGCTGCGTGGGATGTGGGTTGGTTCAAGATATTT	CAAWDVGWFKIF	TRGV10	.	TRGJP1	14	-1	-1	18
[truncated: 5,842 more rows]
