# Supplementary material for: Dissection of the Human T-Cell Receptor γ Gene Repertoire in the Brain and Peripheral Blood Identifies Age- and Alzheimer's Disease-Associated Clonotype Profiles
Source: Front Immunol. 2020 Jan 29;11:12. doi: 10.3389/fimmu.2020.00012 (PMC7025544; doi:10.3389/fimmu.2020.00012)
Supplement: Supplementary file 5 [file Data_Sheet_2.zip › repertoires_corrected_and_decontaminated/PN247.txt]

count	freq	cdr3nt	cdr3aa	v	d	j	VEnd	DStart	DEnd	JStart
9724	0.09116136048299396	TGTGCCACCTGGGATTATTATAAGAAACTCTTT	CATWDYYKKLF	TRGV4	.	TRGJ2	14	-1	-1	13
5118	0.047980650241871974	TGTGCCTTGTGGGAGGCCCCCAAGGCGGGCATTAATTATTATAAGAAACTCTTT	CALWEAPKAGINYYKKLF	TRGV9	.	TRGJ2	15	-1	-1	33
2672	0.025049686878914013	TGTGCCTTGTGGGAGGTGCTGTTTTATAAGAAACTCTTT	CALWEVLFYKKLF	TRGV9	.	TRGJ2	18	-1	-1	23
2442	0.022893463831702102	TGTGCCACCTGGTCCCGCCCGCCCGGTTATAAGAAACTCTTT	CATWSRPPGYKKLF	TRGV8	.	TRGJ2	11	-1	-1	26
2137	0.020034124573442832	TGTGCCACCTGGGACAAATTTTCTTGGGCCGGGGTTGGTGATTGGATCAAGACGTTT	CATWDKFSWAGVGDWIKTF	TRGV3	.	TRGJP2	15	-1	-1	37
2103	0.01971537855776803	TGTGCCTTGTGTGGTTTTCAGCGTTGGTTCAAGATATTT	CALCGFQRWFKIF	TRGV9	.	TRGJP1	10	-1	-1	22
1032	0.0096748790640117	TGTGCTGCGTTTAGATATAAGAAACTCTTT	CAAFRYKKLF	TRGV10	.	TRGJ2	9	-1	-1	15
954	0.008943638204522443	TGTGCCACCTGGGACCCGAATTATTATAAGAAACTCTTT	CATWDPNYYKKLF	TRGV4	.	TRGJ2	13	-1	-1	16
649	0.006084298946263172	TGTGCTGCGTGGGAGGGGGTATATAAGAAACTCTTT	CAAWEGVYKKLF	TRGV10	.	TRGJ1	13	-1	-1	21
644	0.006037424532193348	TGTGCCACCTGGGGTTATTATAAGAAACTCTTT	CATWGYYKKLF	TRGV5	.	TRGJ2	12	-1	-1	14
642	0.006018674766565418	TGTGCCTTGTGGGAGGTGCGGGAGTTGGGCAAAAAAATCAAGGTATTT	CALWEVRELGKKIKVF	TRGV9	.	TRGJP	18	-1	-1	21
558	0.005231184610192373	TGTGCTGCGTGGGATTACGGCGGGGCATATTATTATAAGAAACTCTTT	CAAWDYGGAYYYKKLF	TRGV10	.	TRGJ1	18	-1	-1	28
556	0.005212434844564443	TGTGCTGCGTGGGGGGGGGGTTGGTTCAAGATATTT	CAAWGGGWFKIF	TRGV10	.	TRGJP1	12	-1	-1	18
499	0.004678066524168448	TGTGCTGCGCGGGGCACTGGTTGGTTCAAGATATTT	CAARGTGWFKIF	TRGV10	.	TRGJP1	12	-1	-1	14
460	0.00431244609442382	TGTGCTGCGTGGGATACCACTGGTTGGTTCAAGATATTT	CAAWDTTGWFKIF	TRGV10	.	TRGJP1	14	-1	-1	13
448	0.004199947500656242	TGTGCCTTGTGGGACCCCCCCAAAGAGTTGGGCAAAAAAATCAAGGTATTT	CALWDPPKELGKKIKVF	TRGV9	.	TRGJP	13	-1	-1	22
431	0.0040405744928188395	TGTGCCTTGTGGGAGTTGGGCAAAAAAATCAAGGTATTT	CALWELGKKIKVF	TRGV9	.	TRGJP	17	-1	-1	12
406	0.003806202422469719	TGTGCCTTGTGGGAGGAACAAGAGTTGGGCAAAAAAATCAAGGTATTT	CALWEEQELGKKIKVF	TRGV9	.	TRGJP	15	-1	-1	18
405	0.003796827539655754	TGTGCCTTGTGGGAGGTCAGGAATAAGAAACTCTTT	CALWEVRNKKLF	TRGV9	.	TRGJ1	16	-1	-1	22
403	0.003778077774027825	TGTGCTGCGTGGGATTATTATAAGAAACTCTTT	CAAWDYYKKLF	TRGV10	.	TRGJ2	16	-1	-1	13
358	0.0033562080473994076	TGTGCTGCGTGGGATGTAGGATGGTTCAAGATATTT	CAAWDVGWFKIF	TRGV10	.	TRGJP1	14	-1	-1	18
352	0.0032999587505156184	TGTGCCTTGTTCGGGTTTATCACTGGTTGGTTCAAGATATTT	CALFGFITGWFKIF	TRGV9	.	TRGJP1	9	-1	-1	17
321	0.003009337383282709	TGTGCCACCTGGGATGGGCCCACGAATTATAAGAAACTCTTT	CATWDGPTNYKKLF	TRGV4	.	TRGJ1	21	-1	-1	25
314	0.002943713203584955	TGTGCCTTGTGGGAGGTCCCCAATTATTATAAGAAACTCTTT	CALWEVPNYYKKLF	TRGV9	.	TRGJ1	16	-1	-1	21
284	0.00266246671916601	TGTGCCACCTGGGACGGGCCGAACTCGAAACTCTTT	CATWDGPNSKLF	TRGV2	.	TRGJ2	19	-1	-1	26
263	0.002465594180072749	TGTGCCACCTGGGATAGCCTCCATTATAAGAAACTCTTT	CATWDSLHYKKLF	TRGV8	.	TRGJ2	19	-1	-1	22
263	0.002465594180072749	TGTGCCACCTGGGATAATTATTATAAGAAACTCTTT	CATWDNYYKKLF	TRGV8	.	TRGJ2	15	-1	-1	15
253	0.0023718453519331007	TGTGCTGCGTGGGATTACACCACTGGTTGGTTCAAGATATTT	CAAWDYTTGWFKIF	TRGV10	.	TRGJP1	17	-1	-1	8
246	0.002306221172235347	TGTGCCTTGTGGGAGGCCTTCTATTATAAGAAACTCTTT	CALWEAFYYKKLF	TRGV9	.	TRGJ1	15	-1	-1	21
240	0.002249971875351558	TGTGCCTTGTGGGAGGTGACAGAGTTGGGCAAAAAAATCAAGGTATTT	CALWEVTELGKKIKVF	TRGV9	.	TRGJP	17	-1	-1	20
240	0.002249971875351558	TGTGCTGGGATGGGGGCACTCTTT	CAGMGALF	TRGV10	.	TRGJ1	13	-1	-1	17
230	0.00215622304721191	TGTGCTGCGTGGGATCGGCGGCTA	CAAWDRRL	TRGV10	.	TRGJP1	14	-1	-1	24
220	0.0020624742190722615	TGTGCCTTGTGGGAGGTGCGGAATTATAAGAAACTCTTT	CALWEVRNYKKLF	TRGV9	.	TRGJ1	18	-1	-1	22
213	0.0019968500393745077	TGTGCCCCCGGGCGGGAATATAAGAAACTCTTT	CAPGREYKKLF	TRGV9	.	TRGJ1	5	-1	-1	18
208	0.0019499756253046837	TGTGCCTTGTGGGAGGCCCAAGAGTTGGGCAAAAAAATCAAGGTATTT	CALWEAQELGKKIKVF	TRGV9	.	TRGJP	15	-1	-1	18
205	0.0019218509768627891	TGTGCCTTGTGGGAGGTGCGGGAGAAACTCTTT	CALWEVREKLF	TRGV9	.	TRGJ1	18	-1	-1	22
203	0.0019031012112348596	TGTGCCTTTTTGGGGAAACTCTTT	CAFLGKLF	TRGV9	.	TRGJ1	7	-1	-1	14
201	0.0018843514456069299	TGTGCTGCGTGGGATTCGTGTGGTTGGTTCAAGATATTT	CAAWDSCGWFKIF	TRGV10	.	TRGJP1	18	-1	-1	20
196	0.0018374770315371057	TGTGCCTTGTGGGAGGTGCAGGTGTTGGGCAAAAAAATCAAGGTATTT	CALWEVQVLGKKIKVF	TRGV9	.	TRGJP	19	-1	-1	17
195	0.0018281021487231409	TGTGCCTTGTGGGAGGAAGAGAATTATTATAAGAAACTCTTT	CALWEEENYYKKLF	TRGV9	.	TRGJ2	15	-1	-1	20
182	0.0017062286721415982	TGTGCCTTGTGGGAGGTGCTTTATTATAAGAAACTCTTT	CALWEVLYYKKLF	TRGV9	.	TRGJ1	18	-1	-1	20
181	0.0016968537893276333	TGTGCCTTGTGGGAGGTTAAGAAACTCTTT	CALWEVKKLF	TRGV9	.	TRGJ2	16	-1	-1	17
178	0.001668729140885739	TGTGCCTTGTGGGAGGTGGATCTGGGGTTGGGCAAAAAAATCAAGGTATTT	CALWEVDLGLGKKIKVF	TRGV9	.	TRGJP	17	-1	-1	26
173	0.0016218547268159148	TGTGCCTTGTGGGATTCCGCAAGAGAGTTGGGCAAAAAAATCAAGGTATTT	CALWDSARELGKKIKVF	TRGV9	.	TRGJP	13	-1	-1	23
170	0.0015937300783740204	TGTGCCTTGTGGGAGCACCCAGAAGAGTTGGGCAAAAAAATCAAGGTATTT	CALWEHPEELGKKIKVF	TRGV9	.	TRGJP	14	-1	-1	22
170	0.0015937300783740204	TGTGCCACCTGGGATAGTCGGGATTATTATAAGAAACTCTTT	CATWDSRDYYKKLF	TRGV8	.	TRGJ1	16	-1	-1	22
170	0.0015937300783740204	TGTGCTGCGTGGGCACCGGTCGAACTCTTT	CAAWAPVELF	TRGV10	.	TRGJ1	12	-1	-1	22
167	0.0015656054299321258	TGTGCTGCGTGGGATTATATTCTAAGAACCACTGGTTGGTTCAAGATATTT	CAAWDYILRTTGWFKIF	TRGV10	.	TRGJP1	16	-1	-1	27
162	0.0015187310158623017	TGTGCCTTGCCGGGCCGACTCTTT	CALPGRLF	TRGV9	.	TRGJ1	8	-1	-1	17
160	0.0014999812502343721	TGTGCTGCGTGGGATCCTGGCGGGAAACTCTTT	CAAWDPGGKLF	TRGV10	.	TRGJ2	14	-1	-1	23
160	0.0014999812502343721	TGTGCTGCGTGGGATCATAAGAAACTCTTT	CAAWDHKKLF	TRGV10	.	TRGJ1	14	-1	-1	13
158	0.0014812314846064424	TGTGCTGCGTGGGGAGATTATTATAAGAAACTCTTT	CAAWGDYYKKLF	TRGV10	.	TRGJ2	12	-1	-1	16
151	0.0014156073049086887	TGTGCCACCTGGGCAGAGTTGGGCAAAAAAATCAAGGTATTT	CATWAELGKKIKVF	TRGV8	.	TRGJP	12	-1	-1	2
151	0.0014156073049086887	TGTGCCACCTGGGACGGGCCTGATAAGAAACTCTTT	CATWDGPDKKLF	TRGV2	.	TRGJ1	19	-1	-1	22
151	0.0014156073049086887	TGTGCCTTGTGGGAGGTGCTGGGCGAACTCTTT	CALWEVLGELF	TRGV9	.	TRGJ1	18	-1	-1	25
150	0.0014062324220947239	TGTGCCTTGTGGGAGGTGCGGTATAAGAAACTCTTT	CALWEVRYKKLF	TRGV9	.	TRGJ1	18	-1	-1	21
150	0.0014062324220947239	TGTGCCCATCGGACCACTGGTTGGTTCAAGATATTT	CAHRTTGWFKIF	TRGV10	.	TRGJP1	4	-1	-1	12
149	0.001396857539280759	TGTGCCTTGTGGGAGGTGCCGGGGTATAAGAAACTCTTT	CALWEVPGYKKLF	TRGV9	.	TRGJ1	18	-1	-1	24
148	0.0013874826564667941	TGTGCCACCTGGGGGGGGAAACTCTTT	CATWGGKLF	TRGV8	.	TRGJ1	12	-1	-1	17
147	0.0013781077736528292	TGTGCCTTGTGGGACCATCAAGAGTTGGGCAAAAAAATCAAGGTATTT	CALWDHQELGKKIKVF	TRGV9	.	TRGJP	13	-1	-1	18
147	0.0013781077736528292	TGTGCCACCTGGAGTGAGAAACTCTTT	CATWSEKLF	TRGV8	.	TRGJ1	11	-1	-1	16
146	0.0013687328908388646	TGTGCCTTGTGGGAGGTGCCGGAGCAGTTGGGCAAAAAAATCAAGGTATTT	CALWEVPEQLGKKIKVF	TRGV9	.	TRGJP	18	-1	-1	25
146	0.0013687328908388646	TGTGCCTGGCCACCAAGGGAACTCTTT	CAWPPRELF	TRGV9	.	TRGJ1	6	-1	-1	19
144	0.0013499831252109348	TGTGCCACGGTAAGGCCGGGCCAAGTACTCTTT	CATVRPGQVLF	TRGV3	.	TRGJ1	7	-1	-1	26
143	0.00134060824239697	TGTGCCTTGTGGGATGGGGTGGGGAAACTCTTT	CALWDGVGKLF	TRGV9	.	TRGJ1	13	-1	-1	23
131	0.0012281096486293922	TGTGCCTTGTGGGAGGTGCATTATAAGAAACTCTTT	CALWEVHYKKLF	TRGV9	.	TRGJ1	19	-1	-1	19
130	0.0012187347658154273	TGTGCCTTGTGGGAGGATTATAAGAAACTCTTT	CALWEDYKKLF	TRGV9	.	TRGJ1	15	-1	-1	16
126	0.001181235234559568	TGTGCTGCGTGGGATTGCTATAAGAAACTCTTT	CAAWDCYKKLF	TRGV10	.	TRGJ1	15	-1	-1	18
126	0.001181235234559568	TGTGCCTTGTGGGAGGTGCAGGGACTCTTT	CALWEVQGLF	TRGV9	.	TRGJ1	19	-1	-1	23
123	0.0011531105861176734	TGTGCCTTGGCTCCCGTGGGGAAACTCTTT	CALAPVGKLF	TRGV9	.	TRGJ1	8	-1	-1	20
123	0.0011531105861176734	TGTGCTGCGTGGGCCCCCCAGCTCTTT	CAAWAPQLF	TRGV10	.	TRGJ1	12	-1	-1	21
123	0.0011531105861176734	TGTGCCTTGTGGGATAAGAAACTCTTT	CALWDKKLF	TRGV9	.	TRGJ2	13	-1	-1	13
120	0.001124985937675779	TGTGCCTTGTGGGAGACCCAGGGTCATTATAAGAAACTCTTT	CALWETQGHYKKLF	TRGV9	.	TRGJ1	14	-1	-1	25
118	0.0011062361720478493	TGTGCCTTGGGGCAGGGGAAACTCTTT	CALGQGKLF	TRGV9	.	TRGJ2	15	-1	-1	17
117	0.0010968612892338846	TGTGCTGCGTGGGATTCGGAGAAACTCTTT	CAAWDSEKLF	TRGV10	.	TRGJ1	15	-1	-1	19
116	0.0010874864064199198	TGTGCCTTGTGGGAGGTCAAACTCTTT	CALWEVKLF	TRGV9	.	TRGJ1	16	-1	-1	18
115	0.001078111523605955	TGTGCCTTAAGGAGGCTTCGCGAGAAACTCTTT	CALRRLREKLF	TRGV9	.	TRGJ1	7	-1	-1	22
112	0.0010499868751640605	TGTGCCTTGTGGGAGGTGCTCGAGTTGGGCAAAAAAATCAAGGTATTT	CALWEVLELGKKIKVF	TRGV9	.	TRGJP	18	-1	-1	21
110	0.0010312371095361308	TGTGCCTTGTGGGGATCCCCTAAGAAACTCTTT	CALWGSPKKLF	TRGV9	.	TRGJ1	12	-1	-1	20
109	0.001021862226722166	TGTGCCACCTGGGACGGGAATTATTATAAGAAACTCTTT	CATWDGNYYKKLF	TRGV3	.	TRGJ1	17	-1	-1	17
108	0.0010124873439082012	TGTGCCTTGTGGGAGGTGTACCTTGGGGAGAAACTCTTT	CALWEVYLGEKLF	TRGV9	.	TRGJ2	22	-1	-1	28
105	9.843626954663066E-4	TGTGCCTTGTGGGAGGTGCATCCATCGCGGGAGAAACTCTTT	CALWEVHPSREKLF	TRGV9	.	TRGJ1	19	-1	-1	31
105	9.843626954663066E-4	TGTGCCTTGTGGGAGGTGCATTACTATAAGAAACTCTTT	CALWEVHYYKKLF	TRGV9	.	TRGJ1	19	-1	-1	19
104	9.749878126523419E-4	TGTGCCTTGTGTAAACTCTTT	CALCKLF	TRGV9	.	TRGJ1	10	-1	-1	12
103	9.65612929838377E-4	TGTGCTGCGTGGGATAGGATTTCGAGAGGACTCTTT	CAAWDRISRGLF	TRGV10	.	TRGJ2	14	-1	-1	29
102	9.562380470244122E-4	TGTGCCTTGTGGGAGGCACCGAATTATTATAAGAAACTCTTT	CALWEAPNYYKKLF	TRGV9	.	TRGJ1	15	-1	-1	19
102	9.562380470244122E-4	TGTGCTGCGTGGGATTTGAGGAAACTCTTT	CAAWDLRKLF	TRGV10	.	TRGJ1	15	-1	-1	20
102	9.562380470244122E-4	TGTGCCTTGTGGGACTCCCTTAAACTCTTT	CALWDSLKLF	TRGV9	.	TRGJ1	13	-1	-1	21
102	9.562380470244122E-4	TGTGCCTGGAGAAATTATAAGAAACTCTTT	CAWRNYKKLF	TRGV9	.	TRGJ1	6	-1	-1	13
101	9.468631642104474E-4	TGTGCCTTGTGGGAGGTCACCCGATATTATAAGAAACTCTTT	CALWEVTRYYKKLF	TRGV9	.	TRGJ2	20	-1	-1	24
101	9.468631642104474E-4	TGTGCCTTGTGGGAGGTGAATTATTATAAGAAACTCTTT	CALWEVNYYKKLF	TRGV9	.	TRGJ1	17	-1	-1	17
98	9.187385157685529E-4	TGTGCCTTGTGGGAGGTTCAAGAGTTGGGCAAAAAAATCAAGGTATTT	CALWEVQELGKKIKVF	TRGV9	.	TRGJP	19	-1	-1	18
98	9.187385157685529E-4	TGTGCCTTGTGGGAGGTGCAAGATCACCACCATAAGAAACTCTTT	CALWEVQDHHHKKLF	TRGV9	.	TRGJ1	19	-1	-1	31
98	9.187385157685529E-4	TGTGCTGCGTGGGATTCTGGTTGGTTCAAGATATTT	CAAWDSGWFKIF	TRGV10	.	TRGJP1	15	-1	-1	16
98	9.187385157685529E-4	TGTGCCCTACGGAAGAAACTCTTT	CALRKKLF	TRGV9	.	TRGJ1	5	-1	-1	12
96	8.999887501406232E-4	TGTGCCTTGTGGGAGGCCTTTTCAGCCCCAGGTAAGAAACTCTTT	CALWEAFSAPGKKLF	TRGV9	.	TRGJ1	15	-1	-1	32
96	8.999887501406232E-4	TGTGCTGCGTGGGATATCGATTATAAGAAACTCTTT	CAAWDIDYKKLF	TRGV10	.	TRGJ1	14	-1	-1	19
96	8.999887501406232E-4	TGTGCCGCAAAAGGTGGGAAACTCTTT	CAAKGGKLF	TRGV9	.	TRGJ1	5	-1	-1	17
95	8.906138673266585E-4	TGTGCTGCGTGGGAGAGAGTGGAGGCCACTGGTTGGTTCAAGATATTT	CAAWERVEATGWFKIF	TRGV10	.	TRGJP1	13	-1	-1	25
95	8.906138673266585E-4	TGTGCCTTGTGGGAGGTGAGCAAGAAACTCTTT	CALWEVSKKLF	TRGV9	.	TRGJ1	17	-1	-1	21
95	8.906138673266585E-4	TGTGCCTTAAAAATCAAGGTATTT	CALKIKVF	TRGV9	.	TRGJP	7	-1	-1	8
94	8.812389845126936E-4	TGTGCCTTGTGGGAGGTGGGAGATTGGATCAAGACGTTT	CALWEVGDWIKTF	TRGV9	.	TRGJP2	17	-1	-1	21
94	8.812389845126936E-4	TGTGCCTTGTCCGATAAGAAACTCTTT	CALSDKKLF	TRGV9	.	TRGJ1	9	-1	-1	13
94	8.812389845126936E-4	TGTGCCTTGGATCGGGAGAAACTCTTT	CALDREKLF	TRGV9	.	TRGJ1	8	-1	-1	16
93	8.718641016987287E-4	TGTGAGCAGAAACTCTTT	CEQKLF	TRGV10	.	TRGJ1	3	-1	-1	7
93	8.718641016987287E-4	TGTGCTGCGGAGAAACTCTTT	CAAEKLF	TRGV10	.	TRGJ1	8	-1	-1	10
92	8.62489218884764E-4	TGTGCCGGGCAAGAGTTGGGCAAAAAAATCAAGGTATTT	CAGQELGKKIKVF	TRGV9	.	TRGJP	5	-1	-1	6
91	8.531143360707991E-4	TGTGCCTTGTGGGAGGCCCCCAAGGCGGGCAAAAAAATCAAGGTATTT	CALWEAPKAGKKIKVF	TRGV9	.	TRGJP	15	-1	-1	26
91	8.531143360707991E-4	TGTGCCTTGTGGGAGGACGTTTTTTTGAAACTCTTT	CALWEDVFLKLF	TRGV9	.	TRGJ1	15	-1	-1	26
91	8.531143360707991E-4	TGTGCCTTGTGGGAGGTGAGGAAACTCTTT	CALWEVRKLF	TRGV9	.	TRGJ1	17	-1	-1	20
90	8.437394532568343E-4	TGTGCCTTGTGGGAGGTGCTGCGATATAAGAAACTCTTT	CALWEVLRYKKLF	TRGV9	.	TRGJ1	18	-1	-1	24
90	8.437394532568343E-4	TGTGCTGCGTGGGAACTTAAGAAACTCTTT	CAAWELKKLF	TRGV10	.	TRGJ1	13	-1	-1	17
90	8.437394532568343E-4	TGTGCTGCGTGGGATTATACCACTGGTTGGTTCAAGATATTT	CAAWDYTTGWFKIF	TRGV10	.	TRGJP1	16	-1	-1	8
89	8.343645704428695E-4	TGTGCCTTGTGGGAGGTTTGGCCCAATAAGAAACTCTTT	CALWEVWPNKKLF	TRGV9	.	TRGJ1	16	-1	-1	25
89	8.343645704428695E-4	TGTGCCACCGTCGGCTCAGGACTCTTT	CATVGSGLF	TRGV4	.	TRGJ1	8	-1	-1	20
88	8.249896876289046E-4	TGTGCCTTCCATCTTTATTATAAGAAACTCTTT	CAFHLYYKKLF	TRGV9	.	TRGJ1	7	-1	-1	14
87	8.156148048149398E-4	TGTGCTGCGTGGGATTATAAGAGGGGTCGCCATAATAAGAAACTCTTT	CAAWDYKRGRHNKKLF	TRGV10	.	TRGJ2	16	-1	-1	31
87	8.156148048149398E-4	TGTGCCTTGTGGGAGAGAGCCCCTAGGGAGAAACTCTTT	CALWERAPREKLF	TRGV9	.	TRGJ1	14	-1	-1	28
87	8.156148048149398E-4	TGTGCTGCGTGGGATTCTTATTATAAGAAACTCTTT	CAAWDSYYKKLF	TRGV10	.	TRGJ1	15	-1	-1	17
87	8.156148048149398E-4	TGTGCCTTGTATTCCTCTAAGAAACTCTTT	CALYSSKKLF	TRGV9	.	TRGJ1	9	-1	-1	17
87	8.156148048149398E-4	TGTGCCTTGCCTGGTTTAGGCAAGAAACTCTTT	CALPGLGKKLF	TRGV9	.	TRGJ1	8	-1	-1	21
86	8.06239922000975E-4	TGTGCCTTGTGGGAGGTGCATAATGAGTTGGGCAAAAAAATCAAGGTATTT	CALWEVHNELGKKIKVF	TRGV9	.	TRGJP	19	-1	-1	24
86	8.06239922000975E-4	TGTGCCTTGGGGGGAAAGAAACTCTTT	CALGGKKLF	TRGV9	.	TRGJ1	12	-1	-1	15
85	7.968650391870102E-4	TGTGCCTTGTGGGAGGTGCCATTAAAGAAACTCTTT	CALWEVPLKKLF	TRGV9	.	TRGJ1	18	-1	-1	20
85	7.968650391870102E-4	TGTGCTGCGTGTAAGAAACTCTTT	CAACKKLF	TRGV10	.	TRGJ1	10	-1	-1	11
85	7.968650391870102E-4	TGTGCCACCTGGGTCGAAGGGGAGAAACTCTTT	CATWVEGEKLF	TRGV5	.	TRGJ1	12	-1	-1	22
85	7.968650391870102E-4	TGTGCCTTGTGGCTTAGGGGGAAACTCTTT	CALWLRGKLF	TRGV9	.	TRGJ1	11	-1	-1	20
84	7.874901563730453E-4	TGTGCCTTGTGGGAGGTGAACCTAGAGTTGGGCAAAAAAATCAAGGTATTT	CALWEVNLELGKKIKVF	TRGV9	.	TRGJP	22	-1	-1	23
84	7.874901563730453E-4	TGTGCCTTGTGGGAGGTGCCCCTCCGCGAGTATAAGAAACTCTTT	CALWEVPLREYKKLF	TRGV9	.	TRGJ1	24	-1	-1	30
84	7.874901563730453E-4	TGTGCCTTGTGGGAGGTGCAGGATCCTAAGAAACTCTTT	CALWEVQDPKKLF	TRGV9	.	TRGJ1	19	-1	-1	26
84	7.874901563730453E-4	TGTGCCTTGGCCGCAGCCGGGTATAAGAAACTCTTT	CALAAAGYKKLF	TRGV9	.	TRGJ2	8	-1	-1	21
83	7.781152735590805E-4	TGTGCTGCGTCTGGCACTGGTTGGTTCAAGATATTT	CAASGTGWFKIF	TRGV10	.	TRGJP1	9	-1	-1	14
83	7.781152735590805E-4	TGTGCCTTGTGGGATGATAAGAAACTCTTT	CALWDDKKLF	TRGV9	.	TRGJ1	13	-1	-1	13
82	7.687403907451157E-4	TGTGCCTTGTGGGAGCTCTCAAATTATTATAAGAAACTCTTT	CALWELSNYYKKLF	TRGV9	.	TRGJ1	14	-1	-1	18
82	7.687403907451157E-4	TGTGCCTTGTGGGAGGTGCAGGGGGTAGAGGAGAAACTCTTT	CALWEVQGVEEKLF	TRGV9	.	TRGJ1	19	-1	-1	31
82	7.687403907451157E-4	TGTGCCTTGTGGGACTTAATACGTCTGAAGAAACTCTTT	CALWDLIRLKKLF	TRGV9	.	TRGJ1	13	-1	-1	27
82	7.687403907451157E-4	TGTGCCTTGTGGGAGGTGCGCTATAAGAAACTCTTT	CALWEVRYKKLF	TRGV9	.	TRGJ1	18	-1	-1	21
81	7.593655079311508E-4	TGTGCCTTGTGGGAGGTTTACGGGTTGGGCAAAAAAATCAAGGTATTT	CALWEVYGLGKKIKVF	TRGV9	.	TRGJP	16	-1	-1	23
81	7.593655079311508E-4	TGTGCCACCTGGGACGGGACGGATAAGAAACTCTTT	CATWDGTDKKLF	TRGV2	.	TRGJ1	17	-1	-1	22
81	7.593655079311508E-4	TGTGCTGCGTGGACCCTCTTGGGGAAACTCTTT	CAAWTLLGKLF	TRGV10	.	TRGJ1	11	-1	-1	23
81	7.593655079311508E-4	TGTGCTGCGTGGAAAGCCAAGAAACTCTTT	CAAWKAKKLF	TRGV10	.	TRGJ1	11	-1	-1	18
81	7.593655079311508E-4	TGTGCCTTGTGGGAGGTGAAGAAACTCTTT	CALWEVKKLF	TRGV9	.	TRGJ1	17	-1	-1	18
80	7.499906251171861E-4	TGTGCCTTGTGGGAGGTGCAGTTGGGCAAAAAAATCAAGGTATTT	CALWEVQLGKKIKVF	TRGV9	.	TRGJP	19	-1	-1	19
80	7.499906251171861E-4	TGTGCCTTGTGGGAGGACGCCTTTCATAAGAAACTCTTT	CALWEDAFHKKLF	TRGV9	.	TRGJ1	15	-1	-1	25
80	7.499906251171861E-4	TGTGCCTTGTGGGAGCCGAGACCAAAGAAACTCTTT	CALWEPRPKKLF	TRGV9	.	TRGJ1	14	-1	-1	24
80	7.499906251171861E-4	TGTGCCTTGTGGCCCGATCATAAGAAACTCTTT	CALWPDHKKLF	TRGV9	.	TRGJ1	11	-1	-1	16
80	7.499906251171861E-4	TGTGCCTTGTGGGAGGGTCATAAGAAACTCTTT	CALWEGHKKLF	TRGV9	.	TRGJ2	15	-1	-1	19
79	7.406157423032212E-4	TGTGCCTTGTGGGAGGTGCCAAGGGATTATAAGAAACTCTTT	CALWEVPRDYKKLF	TRGV9	.	TRGJ1	18	-1	-1	25
79	7.406157423032212E-4	TGTGCCACCTGGGACAGGCTGGGCGGTTGGGTGAAACTCTTT	CATWDRLGGWVKLF	TRGV7	.	TRGJ1	18	-1	-1	32
79	7.406157423032212E-4	TGTGCTGCGTGGGTTGTGGGGAAACTCTTT	CAAWVVGKLF	TRGV10	.	TRGJ1	12	-1	-1	20
79	7.406157423032212E-4	TGTGCCTTGCCCATACAAAAGAAACTCTTT	CALPIQKKLF	TRGV9	.	TRGJ1	8	-1	-1	18
79	7.406157423032212E-4	TGCCCGTATAAGAAACTCTTT	CPYKKLF	TRGV10	.	TRGJ1	1	-1	-1	6
78	7.312408594892564E-4	TGTGCCTTGTGGGAGGTGCCGAATTATTATAAGAAACTCTTT	CALWEVPNYYKKLF	TRGV9	.	TRGJ1	18	-1	-1	19
78	7.312408594892564E-4	TGTGCCTTGTGGGAGGATCCGACATATAAGAAACTCTTT	CALWEDPTYKKLF	TRGV9	.	TRGJ1	15	-1	-1	24
78	7.312408594892564E-4	TGTGCCTTGTGGGAGCCCAAAGGGAAGAAACTCTTT	CALWEPKGKKLF	TRGV9	.	TRGJ1	14	-1	-1	24
78	7.312408594892564E-4	TGTGCCTTGTGGGAGGTTTATAAGAAACTCTTT	CALWEVYKKLF	TRGV9	.	TRGJ1	16	-1	-1	17
78	7.312408594892564E-4	TGTGCCTTGTGGGAGGATAAGAAACTCTTT	CALWEDKKLF	TRGV9	.	TRGJ1	15	-1	-1	16
77	7.218659766752916E-4	TGTGCCTTGTTACAGGGTTCGGGGGCGGAAGAGTTGGGCAAAAAAATCAAGGTATTT	CALLQGSGAEELGKKIKVF	TRGV9	.	TRGJP	9	-1	-1	28
77	7.218659766752916E-4	TGTGCCTTGTGGGAGCCGGTCATAGGGTTGGGCAAAAAAATCAAGGTATTT	CALWEPVIGLGKKIKVF	TRGV9	.	TRGJP	14	-1	-1	23
77	7.218659766752916E-4	TGTCCGGGTTTCCGTAGGTGGAATAAGAAACTCTTT	CPGFRRWNKKLF	TRGV9	.	TRGJ1	2	-1	-1	22
77	7.218659766752916E-4	TGTGCCACCCGATATAAGAAACTCTTT	CATRYKKLF	TRGV8	.	TRGJ1	8	-1	-1	12
77	7.218659766752916E-4	TGTGCCTTGTGGATCGGTAGTGATTGGATCAAGACGTTT	CALWIGSDWIKTF	TRGV9	.	TRGJP2	11	-1	-1	16
76	7.124910938613267E-4	TGTGCCTTGTGGGAGGTGCTTTGTGGGGGATCTGGTTATAAGAAACTCTTT	CALWEVLCGGSGYKKLF	TRGV9	.	TRGJ1	18	-1	-1	35
76	7.124910938613267E-4	TGTGCTGCGTGGGATCCTCGCACTGGTTGGTTCAAGATATTT	CAAWDPRTGWFKIF	TRGV10	.	TRGJP1	14	-1	-1	20
76	7.124910938613267E-4	TGTGCTGCGTGGGACTCGGGGGGTAAGAAACTCTTT	CAAWDSGGKKLF	TRGV10	.	TRGJ1	13	-1	-1	23
76	7.124910938613267E-4	TGTGCCACCTGGGATACGGATTATAAGAAACTCTTT	CATWDTDYKKLF	TRGV4	.	TRGJ1	14	-1	-1	19
76	7.124910938613267E-4	TGTGCTGCGTGGGATTCCAAGAAACTCTTT	CAAWDSKKLF	TRGV10	.	TRGJ1	15	-1	-1	18
76	7.124910938613267E-4	TGTGCCTTGCTTATAAGGAAACTCTTT	CALLIRKLF	TRGV9	.	TRGJ1	8	-1	-1	10
75	7.031162110473619E-4	TGTGCCTTAGAGATGTTGGGCAAAAAAATCAAGGTATTT	CALEMLGKKIKVF	TRGV9	.	TRGJP	7	-1	-1	10
75	7.031162110473619E-4	TGTGCCTTGTCGGTGTGGTTCAAGATATTT	CALSVWFKIF	TRGV9	.	TRGJP1	12	-1	-1	11
74	6.937413282333971E-4	TGTGCCACCTGGGACGGGCCCCAGGATTATTATAAGAAACTCTTT	CATWDGPQDYYKKLF	TRGV2	.	TRGJ2	20	-1	-1	25
74	6.937413282333971E-4	TGTGCCTTGTGGGAGCGCCGGTATTATAAGAAACTCTTT	CALWERRYYKKLF	TRGV9	.	TRGJ1	14	-1	-1	21
74	6.937413282333971E-4	TGTGCCTTGTGGGAGCCCCCTAAGAAACTCTTT	CALWEPPKKLF	TRGV9	.	TRGJ1	14	-1	-1	20
74	6.937413282333971E-4	TGTGCCTTGTGGGAAAGGTATAAGAAACTCTTT	CALWERYKKLF	TRGV9	.	TRGJ1	13	-1	-1	18
74	6.937413282333971E-4	TGTGCCTTGTGGGAGCCTAAGAAACTCTTT	CALWEPKKLF	TRGV9	.	TRGJ1	14	-1	-1	17
74	6.937413282333971E-4	TGTGCCTTGGGGAGGAATAAGAAACTCTTT	CALGRNKKLF	TRGV9	.	TRGJ1	14	-1	-1	16
74	6.937413282333971E-4	TGTGCCCCCTATAAGAAACTCTTT	CAPYKKLF	TRGV9	.	TRGJ1	5	-1	-1	9
73	6.843664454194323E-4	TGTGCCTTGTGGGAGGCCCGGCAAGAGTTGGGCAAAAAAATCAAGGTATTT	CALWEARQELGKKIKVF	TRGV9	.	TRGJP	15	-1	-1	19
73	6.843664454194323E-4	TGTGCCTTGTGGGAGGCGATACAAGAGTTGGGCAAAAAAATCAAGGTATTT	CALWEAIQELGKKIKVF	TRGV9	.	TRGJP	15	-1	-1	21
73	6.843664454194323E-4	TGTGCCTTGTGGGAGGTGCCAGAGTTGGGCAAAAAAATCAAGGTATTT	CALWEVPELGKKIKVF	TRGV9	.	TRGJP	18	-1	-1	17
73	6.843664454194323E-4	TGTGCCTTGTGGGAGGTACGAAAGGGTTATAAGAAACTCTTT	CALWEVRKGYKKLF	TRGV9	.	TRGJ2	16	-1	-1	26
73	6.843664454194323E-4	TGTGCCTTGTGGGAGGTGCAGTACAAGAAACTCTTT	CALWEVQYKKLF	TRGV9	.	TRGJ1	19	-1	-1	21
73	6.843664454194323E-4	TGTGCCCATAAGTTGGGCAAAAAAATCAAGGTATTT	CAHKLGKKIKVF	TRGV9	.	TRGJP	5	-1	-1	10
73	6.843664454194323E-4	TGTGCCTTGTGGGATTGGATCAAGACGTTT	CALWDWIKTF	TRGV9	.	TRGJP2	13	-1	-1	12
73	6.843664454194323E-4	TGTGCCTTGTGGGAGGTGCGCCTCTTT	CALWEVRLF	TRGV9	.	TRGJ1	23	-1	-1	21
72	6.749915626054674E-4	TGTGCCTTGTGGGAGGTGCTATGCGTCGGGTATTATAAGAAACTCTTT	CALWEVLCVGYYKKLF	TRGV9	.	TRGJ1	18	-1	-1	30
72	6.749915626054674E-4	TGTGCTGCGTGGGAATCCCTGAATTATTATAAGAAACTCTTT	CAAWESLNYYKKLF	TRGV10	.	TRGJ1	13	-1	-1	20
72	6.749915626054674E-4	TGTGCCTTGTGGGAGGCCGTGAATTATTATAAGAAACTCTTT	CALWEAVNYYKKLF	TRGV9	.	TRGJ1	15	-1	-1	20
72	6.749915626054674E-4	TGTGCCTTGTGGGAGGGCAGACTGGGTTATAAGAAACTCTTT	CALWEGRLGYKKLF	TRGV9	.	TRGJ2	18	-1	-1	26
72	6.749915626054674E-4	TGTGCCACCTGGGACGGTAGTAGTGATTGGATCAAGACGTTT	CATWDGSSDWIKTF	TRGV2	.	TRGJP2	16	-1	-1	17
72	6.749915626054674E-4	TGTGCCTTGTGGGAGGTAATCCCCTCTAAGAAACTCTTT	CALWEVIPSKKLF	TRGV9	.	TRGJ1	16	-1	-1	26
72	6.749915626054674E-4	TGTGCCTTGTGGGAGGAGTGGGAGTCTAAGAAACTCTTT	CALWEEWESKKLF	TRGV9	.	TRGJ1	15	-1	-1	26
72	6.749915626054674E-4	TGTGCTGCGTGGGGCGGAAATGAGGGGAAACTCTTT	CAAWGGNEGKLF	TRGV10	.	TRGJ2	12	-1	-1	26
72	6.749915626054674E-4	TGTGCCTTTTGTTGGTTCAAGATATTT	CAFCWFKIF	TRGV9	.	TRGJP1	10	-1	-1	10
71	6.656166797915026E-4	TGTGCCTTGTGGGAGCCAGAGCAAGAGTTGGGCAAAAAAATCAAGGTATTT	CALWEPEQELGKKIKVF	TRGV9	.	TRGJP	14	-1	-1	20
71	6.656166797915026E-4	TGTGCCACCTGGGATGGGCCTCAGAATTATTATAAGAAACTCTTT	CATWDGPQNYYKKLF	TRGV4	.	TRGJ1	19	-1	-1	23
71	6.656166797915026E-4	TGTGCCTTGCGCCCCCCGAGTAGATATAAGAAACTCTTT	CALRPPSRYKKLF	TRGV9	.	TRGJ2	8	-1	-1	24
71	6.656166797915026E-4	TGTGCCACCTGGGACGGGTTGGATTATAAGAAACTCTTT	CATWDGLDYKKLF	TRGV2	.	TRGJ1	17	-1	-1	22
71	6.656166797915026E-4	TGTGCTGCGTGGGATACGCCTGGGAAGAAACTCTTT	CAAWDTPGKKLF	TRGV10	.	TRGJ1	17	-1	-1	24
71	6.656166797915026E-4	TGTGCCACCTGGGACGGGGGTGGACTCTTT	CATWDGGGLF	TRGV2	.	TRGJ1	17	-1	-1	23
71	6.656166797915026E-4	TGTGCTGCGTGGGACCCTAAGAAACTCTTT	CAAWDPKKLF	TRGV10	.	TRGJ1	13	-1	-1	17
70	6.562417969775378E-4	TGTGCCTTGTGGGAGGTGCTCTCGGTGGGCAAAAAAATCAAGGTATTT	CALWEVLSVGKKIKVF	TRGV9	.	TRGJP	18	-1	-1	25
70	6.562417969775378E-4	TGTGCCTTGTGGGAATTCCAAGAGTTGGGCAAAAAAATCAAGGTATTT	CALWEFQELGKKIKVF	TRGV9	.	TRGJP	13	-1	-1	18
70	6.562417969775378E-4	TGTGCCTTGTGGGAGGTCGTTACATTCTATAAGAAACTCTTT	CALWEVVTFYKKLF	TRGV9	.	TRGJ1	16	-1	-1	27
70	6.562417969775378E-4	TGTGCCACCTGGGATGGGCCTTTTTATAAGAAACTCTTT	CATWDGPFYKKLF	TRGV4	.	TRGJ1	19	-1	-1	20
70	6.562417969775378E-4	TGTGCTGCGTGGCTGATTCCCAAGAGGAAACTCTTT	CAAWLIPKRKLF	TRGV10	.	TRGJ1	11	-1	-1	26
70	6.562417969775378E-4	TGTGCCTTGTGGGAGTATGGTTATAAGAAACTCTTT	CALWEYGYKKLF	TRGV9	.	TRGJ1	14	-1	-1	20
70	6.562417969775378E-4	TGTGCCACCTGGGACGGGCCTGGTTATTATAAGAAACTCTTT	CATWDGPGYYKKLF	TRGV2	.	TRGJ1	19	-1	-1	23
69	6.468669141635729E-4	TGTGCCTTGTGGGAGGCCAGTCAAGAGTTGGGCAAAAAAATCAAGGTATTT	CALWEASQELGKKIKVF	TRGV9	.	TRGJP	15	-1	-1	21
69	6.468669141635729E-4	TGTGCCTTGTGGGACCCACAAGAGTTGGGCAAAAAAATCAAGGTATTT	CALWDPQELGKKIKVF	TRGV9	.	TRGJP	13	-1	-1	18
69	6.468669141635729E-4	TGTGCTGCGTGGGATCAGCCTTCGAATTATTATAAGAAACTCTTT	CAAWDQPSNYYKKLF	TRGV10	.	TRGJ1	14	-1	-1	20
69	6.468669141635729E-4	TGTGCTGCGTGGGTTCCACAGCATAAGAAACTCTTT	CAAWVPQHKKLF	TRGV10	.	TRGJ1	12	-1	-1	22
69	6.468669141635729E-4	TGTGCTGCGTGGATTCCCCTTGTGAAGAAACTCTTT	CAAWIPLVKKLF	TRGV10	.	TRGJ1	14	-1	-1	24
69	6.468669141635729E-4	TGTGCCTTGTGGGAGGGCTATTATAAGAAACTCTTT	CALWEGYYKKLF	TRGV9	.	TRGJ1	15	-1	-1	18
69	6.468669141635729E-4	TGTGCTGCGTGGGATTATCTCAAGAAACTCTTT	CAAWDYLKKLF	TRGV10	.	TRGJ1	16	-1	-1	21
69	6.468669141635729E-4	TGTGCCTTGTGCAAATATAAGAAACTCTTT	CALCKYKKLF	TRGV9	.	TRGJ1	10	-1	-1	15
69	6.468669141635729E-4	TGTGCCTTGTGGGAGGAGAAGAAACTCTTT	CALWEEKKLF	TRGV9	.	TRGJ1	15	-1	-1	18
69	6.468669141635729E-4	TGTGCCACCTGGGGACTCTTT	CATWGLF	TRGV5	.	TRGJ1	12	-1	-1	14
68	6.374920313496082E-4	TGTGCCTTGTGGGAGGTGCAAACCTCGTCGGAGTTGGGCAAAAAAATCAAGGTATTT	CALWEVQTSSELGKKIKVF	TRGV9	.	TRGJP	19	-1	-1	30
68	6.374920313496082E-4	TGTGCCTTGTGGGAGGTGCCGCAAGAGTTGGGCAAAAAAATCAAGGTATTT	CALWEVPQELGKKIKVF	TRGV9	.	TRGJP	18	-1	-1	20
68	6.374920313496082E-4	TGTGCCTTGTGGGAGGTCCGGGTCCCCTCAATGCTTCTGCTCTTT	CALWEVRVPSMLLLF	TRGV9	.	TRGJ1	16	-1	-1	39
68	6.374920313496082E-4	TGTGCTGCGTGGGGAAATACCACTGGTTGGTTCAAGATATTT	CAAWGNTTGWFKIF	TRGV10	.	TRGJP1	12	-1	-1	16
68	6.374920313496082E-4	TGTGCCTTGTGGGAGGTTACCCGGAAAATTAAGAAACTCTTT	CALWEVTRKIKKLF	TRGV9	.	TRGJ2	16	-1	-1	29
68	6.374920313496082E-4	TGTGCCTTGTGGGAGGTGAAGGTCTATAAGAAACTCTTT	CALWEVKVYKKLF	TRGV9	.	TRGJ1	17	-1	-1	24
68	6.374920313496082E-4	TGTGCTGCGTGGGATTATTGGAAACTCTTT	CAAWDYWKLF	TRGV10	.	TRGJ1	16	-1	-1	13
67	6.281171485356433E-4	TGTGCCTTGTGGGGGGAATTACAAGAGTTGGGCAAAAAAATCAAGGTATTT	CALWGELQELGKKIKVF	TRGV9	.	TRGJP	15	-1	-1	21
67	6.281171485356433E-4	TGTGCCTTGTGGGAGGTCGAAGAGTTGGGCAAAAAAATCAAGGTATTT	CALWEVEELGKKIKVF	TRGV9	.	TRGJP	16	-1	-1	19
67	6.281171485356433E-4	TGTGCTGCGTGGGATTTTTCGGTCGTGGGGGGGGAACTCTTT	CAAWDFSVVGGELF	TRGV10	.	TRGJ1	15	-1	-1	34
67	6.281171485356433E-4	TGTGCCTTGTGGGAGGTGCAGTATTATAAGAAACTCTTT	CALWEVQYYKKLF	TRGV9	.	TRGJ2	19	-1	-1	21
67	6.281171485356433E-4	TGTGCCACCTGGGATGGAAATTATTATAAGAAACTCTTT	CATWDGNYYKKLF	TRGV4	.	TRGJ1	16	-1	-1	18
67	6.281171485356433E-4	TGTGCTGCGTGGGATGGGAATGACAAGAAACTCTTT	CAAWDGNDKKLF	TRGV10	.	TRGJ1	14	-1	-1	24
67	6.281171485356433E-4	TGTGCCTTGTGGGATCATTATAAGAAACTCTTT	CALWDHYKKLF	TRGV9	.	TRGJ2	13	-1	-1	13
67	6.281171485356433E-4	TGTGCCTTGTGGGAGGTAAATTATTATAAGAAACTCTTT	CALWEVNYYKKLF	TRGV9	.	TRGJ1	16	-1	-1	18
66	6.187422657216785E-4	TGTGCTGCGTGGGATTATTTGCTAGGTGGGGAGAAACTCTTT	CAAWDYLLGGEKLF	TRGV10	.	TRGJ2	16	-1	-1	31
66	6.187422657216785E-4	TGTGCCTTGTGGGAGACACCCTATTATAAGAAACTCTTT	CALWETPYYKKLF	TRGV9	.	TRGJ1	14	-1	-1	21
66	6.187422657216785E-4	TGTGCTGCGTGGTCTCGACGGTATAAGAAACTCTTT	CAAWSRRYKKLF	TRGV10	.	TRGJ1	11	-1	-1	21
66	6.187422657216785E-4	TGTGCTGCGTGGGATTATAATCGGGGACTCTTT	CAAWDYNRGLF	TRGV10	.	TRGJ1	21	-1	-1	26
66	6.187422657216785E-4	TGTGCCTTGTGGGAGGAACTCTATAAGAAACTCTTT	CALWEELYKKLF	TRGV9	.	TRGJ1	15	-1	-1	21
65	6.093673829077137E-4	TGTGCCTTGTGGGAGGTGCATTTTTTTTTACTTTATTATAAGAAACTCTTT	CALWEVHFFLLYYKKLF	TRGV9	.	TRGJ1	19	-1	-1	32
65	6.093673829077137E-4	TGTGCTGCGTGGGATTATAACTCTTTGCACCGCTGGTTCAAGATATTT	CAAWDYNSLHRWFKIF	TRGV10	.	TRGJP1	16	-1	-1	33
65	6.093673829077137E-4	TGTGCCTTGTGGGAGGTGCTCGGGTTGGGCAAAAAAATCAAGGTATTT	CALWEVLGLGKKIKVF	TRGV9	.	TRGJP	18	-1	-1	23
65	6.093673829077137E-4	TGTGCCACCTGGGACGATTTCCTTAGTAGTGATTGGATCAAGACGTTT	CATWDDFLSSDWIKTF	TRGV2	.	TRGJP2	15	-1	-1	23
65	6.093673829077137E-4	TGTGCCTTGTGGGAGGTAGTTTATAAGAAACTCTTT	CALWEVVYKKLF	TRGV9	.	TRGJ1	16	-1	-1	20
65	6.093673829077137E-4	TGTGCCTTGGGTATCCGTTGGTTCAAGATATTT	CALGIRWFKIF	TRGV9	.	TRGJP1	8	-1	-1	16
65	6.093673829077137E-4	TGTGCCTTGTGGGAGGCGGGGAAACTCTTT	CALWEAGKLF	TRGV9	.	TRGJ1	15	-1	-1	20
65	6.093673829077137E-4	TGTGCTGCGTGGGACCATAAGAAACTCTTT	CAAWDHKKLF	TRGV10	.	TRGJ1	13	-1	-1	16
65	6.093673829077137E-4	TGTGCCTTGTATTATAAGAAACTCTTT	CALYYKKLF	TRGV9	.	TRGJ1	9	-1	-1	9
64	5.999925000937488E-4	TGTGCCTTGTGGGAGGTGCTGTTCCCGCTAAGGGAAAAGAAACTCTTT	CALWEVLFPLREKKLF	TRGV9	.	TRGJ1	18	-1	-1	36
64	5.999925000937488E-4	TGTGCTGCGTGGGCCGTTGTGACCCGATCTCCTAAGAAACTCTTT	CAAWAVVTRSPKKLF	TRGV10	.	TRGJ1	12	-1	-1	32
64	5.999925000937488E-4	TGTGCCTTGTGGGAGGTTGGGGGGGATTATAAGAAACTCTTT	CALWEVGGDYKKLF	TRGV9	.	TRGJ1	16	-1	-1	25
64	5.999925000937488E-4	TGTGCTGCGTGGGATAGAGGTAAGAAACTCTTT	CAAWDRGKKLF	TRGV10	.	TRGJ1	14	-1	-1	20
64	5.999925000937488E-4	TGTGCTGCTTTGTCTTATAAGAAACTCTTT	CAALSYKKLF	TRGV10	.	TRGJ1	7	-1	-1	14
63	5.90617617279784E-4	TGTGCCACCTGGGACGTGGGTAGTGATTGGATCAAGACGTTT	CATWDVGSDWIKTF	TRGV2	.	TRGJP2	15	-1	-1	19
63	5.90617617279784E-4	TGTGCCTTGTGGGAGGACCTTTATTATAAGAAACTCTTT	CALWEDLYYKKLF	TRGV9	.	TRGJ2	15	-1	-1	20
63	5.90617617279784E-4	TGTGCCTTGTGGGAGGTAATTAAGAAACTCTTT	CALWEVIKKLF	TRGV9	.	TRGJ1	16	-1	-1	20
63	5.90617617279784E-4	TGTGCCACCTGGGTAGGGTATAAGAAACTCTTT	CATWVGYKKLF	TRGV4	.	TRGJ1	12	-1	-1	18
63	5.90617617279784E-4	TGTGCTGCGTGGGATTGGGAGAAACTCTTT	CAAWDWEKLF	TRGV10	.	TRGJ1	15	-1	-1	19
63	5.90617617279784E-4	TGTGCCTTGTGGGAGGGAAACTATAAGAAACTCTTT	CALWEGNYKKLF	TRGV9	.	TRGJ1	15	-1	-1	21
62	5.812427344658192E-4	TGTGCCTTGTGGGAGGCCTCGAATTATTATAAGAAACTCTTT	CALWEASNYYKKLF	TRGV9	.	TRGJ2	15	-1	-1	18
62	5.812427344658192E-4	TGTGCCTTGTGGGAACCGACTCATTATTATAAGAAACTCTTT	CALWEPTHYYKKLF	TRGV9	.	TRGJ1	13	-1	-1	22
62	5.812427344658192E-4	TGTGCCTTGTGGGAGGTGTGGTATTATAAGAAACTCTTT	CALWEVWYYKKLF	TRGV9	.	TRGJ1	17	-1	-1	21
62	5.812427344658192E-4	TGTGCTGCGTATAAGAAACTCTTT	CAAYKKLF	TRGV10	.	TRGJ1	9	-1	-1	9
62	5.812427344658192E-4	TGTGCCTTGTGGGGGATTTTTAAGAAACTCTTT	CALWGIFKKLF	TRGV9	.	TRGJ1	12	-1	-1	17
61	5.718678516518544E-4	TGTGCCTTGTGGGAGGCCATAGGATGGCAAGAGTTGGGCAAAAAAATCAAGGTATTT	CALWEAIGWQELGKKIKVF	TRGV9	.	TRGJP	15	-1	-1	25
61	5.718678516518544E-4	TGTGCCTTGTGGGAGGGATCTCAAGAGTTGGGCAAAAAAATCAAGGTATTT	CALWEGSQELGKKIKVF	TRGV9	.	TRGJP	15	-1	-1	21
61	5.718678516518544E-4	TGTGCCTTGTGGACACAAGAGTTGGGCAAAAAAATCAAGGTATTT	CALWTQELGKKIKVF	TRGV9	.	TRGJP	11	-1	-1	15
61	5.718678516518544E-4	TGTGCTGCGTGGGATTATAAATCACCCGATAAGACGCTCTTT	CAAWDYKSPDKTLF	TRGV10	.	TRGJ1	16	-1	-1	28
61	5.718678516518544E-4	TGTGCTGCGTGGGATGACCCAAATTATTATAAGAAACTCTTT	CAAWDDPNYYKKLF	TRGV10	.	TRGJ1	17	-1	-1	21
61	5.718678516518544E-4	TGTGCCTTGTGGGATTTGTTTCACTATTATAAGAAACTCTTT	CALWDLFHYYKKLF	TRGV9	.	TRGJ1	13	-1	-1	24
61	5.718678516518544E-4	TGTGCTGCGTGGGATTCGCCTGGTTGGTTCAAGATATTT	CAAWDSPGWFKIF	TRGV10	.	TRGJP1	15	-1	-1	19
61	5.718678516518544E-4	TGTGCCTTGTGGGAGGTCCATTATTATAAGAAACTCTTT	CALWEVHYYKKLF	TRGV9	.	TRGJ1	19	-1	-1	19
61	5.718678516518544E-4	TGTGCCTTGTGGGAGGCCCGTTATTATAAGAAACTCTTT	CALWEARYYKKLF	TRGV9	.	TRGJ2	15	-1	-1	20
61	5.718678516518544E-4	TGTGCTGCGTGGGATTATTGGTATAAGAAACTCTTT	CAAWDYWYKKLF	TRGV10	.	TRGJ2	16	-1	-1	21
61	5.718678516518544E-4	TGTGCCTTGTGGGAGGTGTGGTATAAGAAACTCTTT	CALWEVWYKKLF	TRGV9	.	TRGJ1	17	-1	-1	21
61	5.718678516518544E-4	TGTGCCGGGCAGTTGGGCAAAAAAATCAAGGTATTT	CAGQLGKKIKVF	TRGV9	.	TRGJP	5	-1	-1	10
61	5.718678516518544E-4	TGTGCCTTGTGGGCCTATTATAAGAAACTCTTT	CALWAYYKKLF	TRGV9	.	TRGJ1	12	-1	-1	15
61	5.718678516518544E-4	TGTGCCTTGTGGGAGGAAGGAAAGAAACTCTTT	CALWEEGKKLF	TRGV9	.	TRGJ1	15	-1	-1	21
61	5.718678516518544E-4	TGTGCCACCTGGGATGCGGAGCAGAAACTCTTT	CATWDAEQKLF	TRGV4	.	TRGJ2	15	-1	-1	22
61	5.718678516518544E-4	TGTGCTGCGTGGTCCCATAAGAAACTCTTT	CAAWSHKKLF	TRGV10	.	TRGJ1	11	-1	-1	16
61	5.718678516518544E-4	TGTGCTGCGTGGAATTATTATAAGAAACTCTTT	CAAWNYYKKLF	TRGV10	.	TRGJ1	16	-1	-1	11
61	5.718678516518544E-4	TGTGCCACCCGGGGTTATAAGAAACTCTTT	CATRGYKKLF	TRGV5	.	TRGJ1	12	-1	-1	14
60	5.624929688378895E-4	TGTGCCTTGTGGGGTATAAGGCAAGAGTTGGGCAAAAAAATCAAGGTATTT	CALWGIRQELGKKIKVF	TRGV9	.	TRGJP	12	-1	-1	19
60	5.624929688378895E-4	TGTGCCTTGTGGGAGGTGCGATCAGAGTTGGGCAAAAAAATCAAGGTATTT	CALWEVRSELGKKIKVF	TRGV9	.	TRGJP	18	-1	-1	23
60	5.624929688378895E-4	TGTGCCTTGTGGGAGGTGCGTGATTATTATAAGAAACTCTTT	CALWEVRDYYKKLF	TRGV9	.	TRGJ1	18	-1	-1	22
60	5.624929688378895E-4	TGTGCCACCTGGGATGGGCCCTATTATAAGAAACTCTTT	CATWDGPYYKKLF	TRGV4	.	TRGJ1	20	-1	-1	21
60	5.624929688378895E-4	TGTGCTGCGTGGGATTATTTGACCCAGAAACTCTTT	CAAWDYLTQKLF	TRGV10	.	TRGJ1	16	-1	-1	25
60	5.624929688378895E-4	TGTGCCACCTGGGGCCCTATGCGGGTACTCTTT	CATWGPMRVLF	TRGV4	.	TRGJ1	12	-1	-1	26
60	5.624929688378895E-4	TGTGCTGCGTGGGATAAGAAACTCTTT	CAAWDKKLF	TRGV10	.	TRGJ1	14	-1	-1	13
59	5.531180860239246E-4	TGTGCCTTGTGGGAGGACAAACAAGAGTTGGGCAAAAAAATCAAGGTATTT	CALWEDKQELGKKIKVF	TRGV9	.	TRGJP	15	-1	-1	21
59	5.531180860239246E-4	TGTGCTGCGTGGCCCCCGCCGGCTGATTATTATAAGAAACTCTTT	CAAWPPPADYYKKLF	TRGV10	.	TRGJ1	11	-1	-1	25
59	5.531180860239246E-4	TGTGCTGCGTGGGATTATAATGCCACTGGTTGGTTCAAGATATTT	CAAWDYNATGWFKIF	TRGV10	.	TRGJP1	25	-1	-1	15
59	5.531180860239246E-4	TGTGCCTTGTGGGAGGTGCCAGTAACTAGTTATAAGAAACTCTTT	CALWEVPVTSYKKLF	TRGV9	.	TRGJ1	18	-1	-1	29
59	5.531180860239246E-4	TGTGCTCAAAAGCAAGAGTTGGGCAAAAAAATCAAGGTATTT	CAQKQELGKKIKVF	TRGV9	.	TRGJP	4	-1	-1	11
59	5.531180860239246E-4	TGTGCTGCGTGGCGCCCCAAAAACTATTATAAGAAACTCTTT	CAAWRPKNYYKKLF	TRGV10	.	TRGJ1	11	-1	-1	21
59	5.531180860239246E-4	TGTGCTGCGTGGGATAGTCTCACTGGTTGGTTCAAGATATTT	CAAWDSLTGWFKIF	TRGV10	.	TRGJP1	14	-1	-1	8
59	5.531180860239246E-4	TGTGCCTTGTGGGAGCTGCCGGGCGGTTATAAGAAACTCTTT	CALWELPGGYKKLF	TRGV9	.	TRGJ1	18	-1	-1	26
59	5.531180860239246E-4	TGTGCCTTGTGGGAGGTGCATTATTATAAGAAACTCTTT	CALWEVHYYKKLF	TRGV9	.	TRGJ1	19	-1	-1	19
59	5.531180860239246E-4	TGTGCCTTGTGGGAAAAAAGATGTTATAAGAAACTCTTT	CALWEKRCYKKLF	TRGV9	.	TRGJ1	13	-1	-1	23
59	5.531180860239246E-4	TGTGCCACCTGGGACGGAGCTTATTATAAGAAACTCTTT	CATWDGAYYKKLF	TRGV3	.	TRGJ1	14	-1	-1	20
59	5.531180860239246E-4	TGTGCCTTGTGGGAGCCTTATTATAAGAAACTCTTT	CALWEPYYKKLF	TRGV9	.	TRGJ1	14	-1	-1	17
59	5.531180860239246E-4	TGTGCCTTGTGGGAGTATTATAAGAAACTCTTT	CALWEYYKKLF	TRGV9	.	TRGJ1	14	-1	-1	15
59	5.531180860239246E-4	TGTGCCACCTGGGACGGGCCGGGGAAACTCTTT	CATWDGPGKLF	TRGV2	.	TRGJ1	19	-1	-1	23
59	5.531180860239246E-4	TGTGCCTTGTGGGAGTTAGGGAAACTCTTT	CALWELGKLF	TRGV9	.	TRGJ1	14	-1	-1	20
58	5.437432032099599E-4	TGTGCCTTGTGGGAGGTGAGTGCGGACGAAGAGTTGGGCAAAAAAATCAAGGTATTT	CALWEVSADEELGKKIKVF	TRGV9	.	TRGJP	17	-1	-1	28
58	5.437432032099599E-4	TGTGCCTTGTGGGAGGTGCTGCCGAGTTATTATAAGAAACTCTTT	CALWEVLPSYYKKLF	TRGV9	.	TRGJ1	18	-1	-1	22
58	5.437432032099599E-4	TGTGCTGCGTGGGATTATATCCCCACGTGGAAACTCTTT	CAAWDYIPTWKLF	TRGV10	.	TRGJ1	16	-1	-1	29
58	5.437432032099599E-4	TGTGCCTTGTGGGAGGTGCGGTATTATAAGAAACTCTTT	CALWEVRYYKKLF	TRGV9	.	TRGJ1	18	-1	-1	21
58	5.437432032099599E-4	TGTGCCTTGTGGGAGGCCGACTATTATAAGAAACTCTTT	CALWEADYYKKLF	TRGV9	.	TRGJ1	15	-1	-1	21
58	5.437432032099599E-4	TGTGCTGCGTGGCAATGGGGTTATAAGAAACTCTTT	CAAWQWGYKKLF	TRGV10	.	TRGJ1	11	-1	-1	20
58	5.437432032099599E-4	TGTGCCTTGTGGGAGGTGATTTATAAGAAACTCTTT	CALWEVIYKKLF	TRGV9	.	TRGJ1	17	-1	-1	20
58	5.437432032099599E-4	TGTGCCTTGTGGGAGGAGGGTTGGTTCAAGATATTT	CALWEEGWFKIF	TRGV9	.	TRGJP1	15	-1	-1	18
58	5.437432032099599E-4	TGTGCCACCGGTAGTAGTGATTGGATCAAGACGTTT	CATGSSDWIKTF	TRGV2	.	TRGJP2	8	-1	-1	11
58	5.437432032099599E-4	TGTGCCACCTGGGTTCGGGTAAAGAAACTCTTT	CATWVRVKKLF	TRGV4	.	TRGJ1	12	-1	-1	21
58	5.437432032099599E-4	TGTGCCACCTGGGATGGGCAAAAGAAACTCTTT	CATWDGQKKLF	TRGV4	.	TRGJ1	18	-1	-1	21
58	5.437432032099599E-4	TGTGCCACCTGGGAGAAACTCTTT	CATWEKLF	TRGV4	.	TRGJ1	13	-1	-1	13
58	5.437432032099599E-4	TGTGCTGCGTGGGATAGCAAGAAACTCTTT	CAAWDSKKLF	TRGV10	.	TRGJ1	14	-1	-1	18
58	5.437432032099599E-4	TGTGCTGCACCATATAAGAAACTCTTT	CAAPYKKLF	TRGV10	.	TRGJ1	7	-1	-1	12
57	5.34368320395995E-4	TGTGCCTTGTGGGAGGTAGTCCGTGGGGAGTTGGGCAAAAAAATCAAGGTATTT	CALWEVVRGELGKKIKVF	TRGV9	.	TRGJP	16	-1	-1	27
57	5.34368320395995E-4	TGTGCCTTGTGGGAGGCATTACCCCCACCCACCTCATATAAGAAACTCTTT	CALWEALPPPTSYKKLF	TRGV9	.	TRGJ1	15	-1	-1	36
57	5.34368320395995E-4	TGTGCCTTGTGGGAGACCGGCCATTATTATAAGAAACTCTTT	CALWETGHYYKKLF	TRGV9	.	TRGJ1	14	-1	-1	22
57	5.34368320395995E-4	TGTGCTGCGTGGGCACCTGCTAGGGATAAGAAACTCTTT	CAAWAPARDKKLF	TRGV10	.	TRGJ1	12	-1	-1	25
57	5.34368320395995E-4	TGTGCCACCTGGGACGGCGGCTATTATAAGAAACTCTTT	CATWDGGYYKKLF	TRGV2	.	TRGJ1	16	-1	-1	21
57	5.34368320395995E-4	TGTGCTGCGTGGGATTATGGTTATAAGAAACTCTTT	CAAWDYGYKKLF	TRGV10	.	TRGJ1	16	-1	-1	20
57	5.34368320395995E-4	TGTGCTGCGTGGGATCCTGGGGATAAGAAACTCTTT	CAAWDPGDKKLF	TRGV10	.	TRGJ1	14	-1	-1	22
57	5.34368320395995E-4	TGTGCCTTGTGGGAGCCGTATTATAAGAAACTCTTT	CALWEPYYKKLF	TRGV9	.	TRGJ1	14	-1	-1	18
57	5.34368320395995E-4	TGTGCCTTGTGGGAGGCTGGTTGGTTCAAGATATTT	CALWEAGWFKIF	TRGV9	.	TRGJP1	15	-1	-1	16
57	5.34368320395995E-4	TGTGCCACCTGGGACGGGGACTATAAGAAACTCTTT	CATWDGDYKKLF	TRGV3	.	TRGJ1	17	-1	-1	21
57	5.34368320395995E-4	TGTGCTGCGTGGGGGGATTATAAGAAACTCTTT	CAAWGDYKKLF	TRGV10	.	TRGJ1	12	-1	-1	16
57	5.34368320395995E-4	TGTGCCACCTGGGATTATAAGAAACTCTTT	CATWDYKKLF	TRGV8	.	TRGJ1	14	-1	-1	13
57	5.34368320395995E-4	TGTGCTGCGTCTTGGTTCAAGATATTT	CAASWFKIF	TRGV10	.	TRGJP1	9	-1	-1	11
57	5.34368320395995E-4	TGTGCCTTGTGGGAGGTGCAGTATAAGAAACTCTTT	CALWEVQYKKLF	TRGV9	.	TRGJ1	19	-1	-1	21
57	5.34368320395995E-4	TGTGCTGCGTGGGATTCTTATAAGAAACTCTTT	CAAWDSYKKLF	TRGV10	.	TRGJ1	15	-1	-1	13
56	5.249934375820303E-4	TGTGCTGCGTGGGACTATACCACTGGTTGGTTCAAGATATTT	CAAWDYTTGWFKIF	TRGV10	.	TRGJP1	16	-1	-1	8
56	5.249934375820303E-4	TGTGCTGCGTGGGAGTATACCACTGGTTGGTTCAAGATATTT	CAAWEYTTGWFKIF	TRGV10	.	TRGJP1	16	-1	-1	8
56	5.249934375820303E-4	TGTGCCTTGTGGGAGGTGCGAGATTATTATAAGAAACTCTTT	CALWEVRDYYKKLF	TRGV9	.	TRGJ1	18	-1	-1	18
56	5.249934375820303E-4	TGTGCCTTGTGGCGCGCTAATTATTATAAGAAACTCTTT	CALWRANYYKKLF	TRGV9	.	TRGJ1	11	-1	-1	18
56	5.249934375820303E-4	TGTGCCTTGTGGGAGGAAGACTATTATAAGAAACTCTTT	CALWEEDYYKKLF	TRGV9	.	TRGJ1	15	-1	-1	21
56	5.249934375820303E-4	TGTGCCACCTGGGACAGGCAGGAGCGGGGGAAACTCTTT	CATWDRQERGKLF	TRGV7	.	TRGJ1	18	-1	-1	29
56	5.249934375820303E-4	TGTGCTTCGTGTGCTTCGAGTAAGAAACTCTTT	CASCASSKKLF	TRGV10	.	TRGJ1	10	-1	-1	20
56	5.249934375820303E-4	TGTGCCTTTCTTTATTATAAGAAACTCTTT	CAFLYYKKLF	TRGV9	.	TRGJ1	7	-1	-1	11
56	5.249934375820303E-4	TGTGCTGCGTGGGATTCATATAAGAAACTCTTT	CAAWDSYKKLF	TRGV10	.	TRGJ1	15	-1	-1	18
55	5.156185547680654E-4	TGTGCCTTGTGGGAGCCGACCCCGAATTATTATAAGAAACTCTTT	CALWEPTPNYYKKLF	TRGV9	.	TRGJ1	14	-1	-1	22
55	5.156185547680654E-4	TGTGCCTTGTGGGAGGCCCTTAGGGATTATTATAAGAAACTCTTT	CALWEALRDYYKKLF	TRGV9	.	TRGJ1	15	-1	-1	25
55	5.156185547680654E-4	TGTGCTGCGTGGGATTTAGATGGGAAGGATAAGAAACTCTTT	CAAWDLDGKDKKLF	TRGV10	.	TRGJ1	15	-1	-1	28
55	5.156185547680654E-4	TGTGCCTGCCCCAATTTTTATTATAAGAAACTCTTT	CACPNFYYKKLF	TRGV9	.	TRGJ1	6	-1	-1	17
55	5.156185547680654E-4	TGTGCTGCGTGCATCCGCTCTAAGAAACTCTTT	CAACIRSKKLF	TRGV10	.	TRGJ1	10	-1	-1	20
55	5.156185547680654E-4	TGTGCTGCGTGGTATTATAAGAAACTCTTT	CAAWYYKKLF	TRGV10	.	TRGJ2	16	-1	-1	12
55	5.156185547680654E-4	TGTGCCTTGGTGTATTATAAGAAACTCTTT	CALVYYKKLF	TRGV9	.	TRGJ1	8	-1	-1	12
55	5.156185547680654E-4	TGTGCTGCGGAAAACATCAAGACGTTT	CAAENIKTF	TRGV10	.	TRGJP2	8	-1	-1	15
55	5.156185547680654E-4	TGTGCTGCGTGGAAGAAACTCTTT	CAAWKKLF	TRGV10	.	TRGJ1	11	-1	-1	12
55	5.156185547680654E-4	TGTGCCGCGTGGAAACTCTTT	CAAWKLF	TRGV10	.	TRGJ1	11	-1	-1	11
55	5.156185547680654E-4	TGTGCTGCGTGGGACAACAATTATAAGAAACTCTTT	CAAWDNNYKKLF	TRGV10	.	TRGJ1	13	-1	-1	19
55	5.156185547680654E-4	TGTGCTGCGTGGGATGAGAAACTCTTT	CAAWDEKLF	TRGV10	.	TRGJ1	14	-1	-1	13
54	5.062436719541006E-4	TGTGCCTTGTGGGAGGTGCTCCCTTGGCCAAGTAGTGATTGGATCAAGACGTTT	CALWEVLPWPSSDWIKTF	TRGV9	.	TRGJP2	21	-1	-1	30
54	5.062436719541006E-4	TGTGCCTTGTGGGACGCGGAGCAGACGAATTATTATAAGAAACTCTTT	CALWDAEQTNYYKKLF	TRGV9	.	TRGJ2	13	-1	-1	25
54	5.062436719541006E-4	TGTGCCTTGTGGGAGGTGAGTACCACTGGTTGGTTCAAGATATTT	CALWEVSTTGWFKIF	TRGV9	.	TRGJP1	17	-1	-1	20
54	5.062436719541006E-4	TGTGCCACCTGGGACGGGCCGGGTAGTGATTGGATCAAGACGTTT	CATWDGPGSDWIKTF	TRGV2	.	TRGJP2	19	-1	-1	22
54	5.062436719541006E-4	TGTGCTGCGTGGGATTTGGGGGATTATAAGAAACTCTTT	CAAWDLGDYKKLF	TRGV10	.	TRGJ1	15	-1	-1	22
54	5.062436719541006E-4	TGTGCCTTGTGGGAGGTGTATGATTGGATCAAGACGTTT	CALWEVYDWIKTF	TRGV9	.	TRGJP2	17	-1	-1	17
54	5.062436719541006E-4	TGTGCCACCTGGGACAGAGCGGAGAAACTCTTT	CATWDRAEKLF	TRGV5	.	TRGJ1	16	-1	-1	22
54	5.062436719541006E-4	TGTGCTGCGTGGCCAAATAAGAAACTCTTT	CAAWPNKKLF	TRGV10	.	TRGJ1	11	-1	-1	16
54	5.062436719541006E-4	TGTGCCACCTGGGACAGGCCGGTGAAACTCTTT	CATWDRPVKLF	TRGV5	.	TRGJ1	22	-1	-1	23
53	4.968687891401358E-4	TGTGCCTTGTGGGAGGTGCATCGGGAGTTGGGCAAAAAAATCAAGGTATTT	CALWEVHRELGKKIKVF	TRGV9	.	TRGJP	19	-1	-1	24
53	4.968687891401358E-4	TGTGCCTTGTGGGAGGTTGTCGATTATTATAAGAAACTCTTT	CALWEVVDYYKKLF	TRGV9	.	TRGJ1	16	-1	-1	19
53	4.968687891401358E-4	TGTGCCTTGTGGGAGCTGGAAGCTTATAAGAAACTCTTT	CALWELEAYKKLF	TRGV9	.	TRGJ1	17	-1	-1	23
53	4.968687891401358E-4	TGTGCCTTGTGGGAGGTGTACAATTATAAGAAACTCTTT	CALWEVYNYKKLF	TRGV9	.	TRGJ1	20	-1	-1	22
53	4.968687891401358E-4	TGTGCCTTGTGGGAGGTGCCTTATTATAAGAAACTCTTT	CALWEVPYYKKLF	TRGV9	.	TRGJ1	18	-1	-1	20
53	4.968687891401358E-4	TGTGCCACCTGGGACTGGGATTATTATAAGAAACTCTTT	CATWDWDYYKKLF	TRGV7	.	TRGJ1	17	-1	-1	19
53	4.968687891401358E-4	TGTGCTGCGTTGGAACTCTTT	CAALELF	TRGV10	.	TRGJ1	13	-1	-1	13
53	4.968687891401358E-4	TGTGCCTTGTGTTATTATAAGAAACTCTTT	CALCYYKKLF	TRGV9	.	TRGJ1	10	-1	-1	11
52	4.8749390632617094E-4	TGTGCCTTGTGGGAGCTAACCGAAGAGCAAGAGTTGGGCAAAAAAATCAAGGTATTT	CALWELTEEQELGKKIKVF	TRGV9	.	TRGJP	14	-1	-1	26
52	4.8749390632617094E-4	TGTGCCTTGTGGGAGGTGCGTGTGTTGGGCAAAAAAATCAAGGTATTT	CALWEVRVLGKKIKVF	TRGV9	.	TRGJP	18	-1	-1	23
52	4.8749390632617094E-4	TGTGCTGCGTGGGGTCCTGAGGATTCCTGTAAGAAACTCTTT	CAAWGPEDSCKKLF	TRGV10	.	TRGJ1	12	-1	-1	29
52	4.8749390632617094E-4	TGTGCCTTGTGGGAGGTGCATTTGCATTATAAGAAACTCTTT	CALWEVHLHYKKLF	TRGV9	.	TRGJ1	19	-1	-1	25
52	4.8749390632617094E-4	TGTGCCACCTGGGATGCCATCCATTATTATAAGAAACTCTTT	CATWDAIHYYKKLF	TRGV4	.	TRGJ1	15	-1	-1	22
52	4.8749390632617094E-4	TGTGCCTTGTGGGAGGTGCAATCTTATAAGAAACTCTTT	CALWEVQSYKKLF	TRGV9	.	TRGJ1	19	-1	-1	23
52	4.8749390632617094E-4	TGTGCCACCTGGGACAGTTACAAGAAACTCTTT	CATWDSYKKLF	TRGV5	.	TRGJ1	16	-1	-1	17
52	4.8749390632617094E-4	TGTGCCACCTGGGGCCGGCTCTTT	CATWGRLF	TRGV3	.	TRGJ1	18	-1	-1	18
51	4.781190235122061E-4	TGTGCCTTGTGGGAGCGCCCGCAAGAGTTGGGCAAAAAAATCAAGGTATTT	CALWERPQELGKKIKVF	TRGV9	.	TRGJP	14	-1	-1	20
51	4.781190235122061E-4	TGTGCTGCGTGGGATTATAGCCCCAAAGAATGGAAACTCTTT	CAAWDYSPKEWKLF	TRGV10	.	TRGJ1	16	-1	-1	32
51	4.781190235122061E-4	TGTGCCTTGTGGGATCATACCACTGGTTGGTTCAAGATATTT	CALWDHTTGWFKIF	TRGV9	.	TRGJP1	13	-1	-1	8
51	4.781190235122061E-4	TGTGCCTTGTGGGAGGCCCAGAATTATTATAAGAAACTCTTT	CALWEAQNYYKKLF	TRGV9	.	TRGJ1	15	-1	-1	20
51	4.781190235122061E-4	TGTGCTGCGTGGGCCTTGGAGAGGTATAAGAAACTCTTT	CAAWALERYKKLF	TRGV10	.	TRGJ1	12	-1	-1	24
51	4.781190235122061E-4	TGTGCTGCGTGGGATTGGGTACGTTATAAGAAACTCTTT	CAAWDWVRYKKLF	TRGV10	.	TRGJ1	15	-1	-1	23
51	4.781190235122061E-4	TGTGCTGCGTGGGATGGTTCGAGTTATAAGAAACTCTTT	CAAWDGSSYKKLF	TRGV10	.	TRGJ1	14	-1	-1	23
51	4.781190235122061E-4	TGTGCTGCGTGGGCGTTGTATAAGAAACTCTTT	CAAWALYKKLF	TRGV10	.	TRGJ1	12	-1	-1	18
51	4.781190235122061E-4	TGTGCTGCGTGGGATACTTATAAGAAACTCTTT	CAAWDTYKKLF	TRGV10	.	TRGJ1	14	-1	-1	17
51	4.781190235122061E-4	TGTGCTGCGTGGGATTACGGTTATTATAAGAAACTCTTT	CAAWDYGYYKKLF	TRGV10	.	TRGJ1	18	-1	-1	20
50	4.6874414069824125E-4	TGTGCTGCGTGGGAACTCACTGGTTGGTTCAAGATATTT	CAAWELTGWFKIF	TRGV10	.	TRGJP1	13	-1	-1	17
50	4.6874414069824125E-4	TGTGCCTTGTGGGAGGTGCTTTGGTATAAGAAACTCTTT	CALWEVLWYKKLF	TRGV9	.	TRGJ1	18	-1	-1	24
50	4.6874414069824125E-4	TGTGCCTTGTGGGAGGCCCAATATTATAAGAAACTCTTT	CALWEAQYYKKLF	TRGV9	.	TRGJ1	15	-1	-1	21
50	4.6874414069824125E-4	TGTGCCTTGTGGGAGGCCACTGGTTGGTTCAAGATATTT	CALWEATGWFKIF	TRGV9	.	TRGJP1	15	-1	-1	16
50	4.6874414069824125E-4	TGTGCCACCTCCCTGGTAGGCTATAAGAAACTCTTT	CATSLVGYKKLF	TRGV4	.	TRGJ2	9	-1	-1	21
50	4.6874414069824125E-4	TGTGCTGCGTGGGAGAGGTGGGCGAAACTCTTT	CAAWERWAKLF	TRGV10	.	TRGJ1	13	-1	-1	23
50	4.6874414069824125E-4	TGTGCCTTTAATTATTATAAGAAACTCTTT	CAFNYYKKLF	TRGV9	.	TRGJ1	7	-1	-1	9
50	4.6874414069824125E-4	TGTGCTGCGTGGGAAAGGGGAAAGAAACTCTTT	CAAWERGKKLF	TRGV10	.	TRGJ1	13	-1	-1	21
50	4.6874414069824125E-4	TGTGCTGCGTACCATTATAAGAAACTCTTT	CAAYHYKKLF	TRGV10	.	TRGJ1	9	-1	-1	13
49	4.5936925788427643E-4	TGTGCCTTGTGGGAGCCCGTGAAGGGAAATTATTATAAGAAACTCTTT	CALWEPVKGNYYKKLF	TRGV9	.	TRGJ1	14	-1	-1	27
49	4.5936925788427643E-4	TGTGCCTTGTGGGAGGTGTTTGATTATTATAAGAAACTCTTT	CALWEVFDYYKKLF	TRGV9	.	TRGJ1	17	-1	-1	22
49	4.5936925788427643E-4	TGTGCCTTGTGGGAGGTGCTGGGTTATTATAAGAAACTCTTT	CALWEVLGYYKKLF	TRGV9	.	TRGJ1	18	-1	-1	23
49	4.5936925788427643E-4	TGTGCCTTGTGGGTGGTGTTTAATTATAAGAAACTCTTT	CALWVVFNYKKLF	TRGV9	.	TRGJ1	17	-1	-1	22
49	4.5936925788427643E-4	TGTGCTGCGAATTATAAGAAACTCTTT	CAANYKKLF	TRGV10	.	TRGJ1	8	-1	-1	10
49	4.5936925788427643E-4	TGTGCCGCTCTCTTT	CAALF	TRGV4	.	TRGJ1	5	-1	-1	9
48	4.499943750703116E-4	TGTGCCTTGTGGGAGGTGCAGGGCGAGTTGGGCAAAAAAATCAAGGTATTT	CALWEVQGELGKKIKVF	TRGV9	.	TRGJP	19	-1	-1	24
48	4.499943750703116E-4	TGTGCTGCGTGGGATCCGAAAAATACCACTGGTTGGTTCAAGATATTT	CAAWDPKNTTGWFKIF	TRGV10	.	TRGJP1	14	-1	-1	22
48	4.499943750703116E-4	TGTGCTGCGTGGGACACGGAACGTTACTATAAGAAACTCTTT	CAAWDTERYYKKLF	TRGV10	.	TRGJ1	13	-1	-1	23
48	4.499943750703116E-4	TGTGCTGCGTGGGATTCGGTGGGGTATAAGAAACTCTTT	CAAWDSVGYKKLF	TRGV10	.	TRGJ2	15	-1	-1	24
48	4.499943750703116E-4	TGTGCTGCGTGGGATTGTAGTGATTGGATCAAGACGTTT	CAAWDCSDWIKTF	TRGV10	.	TRGJP2	15	-1	-1	13
48	4.499943750703116E-4	TGTGCTGCGTGGGATTATCTCCTCGAGAAACTCTTT	CAAWDYLLEKLF	TRGV10	.	TRGJ2	16	-1	-1	25
48	4.499943750703116E-4	TGTGCCTTGTGGGAGGCTTCGAATTATTATAAGAAACTCTTT	CALWEASNYYKKLF	TRGV9	.	TRGJ1	15	-1	-1	17
48	4.499943750703116E-4	TGTGCTGCGTGGGATTTTTGGTATAAGAAACTCTTT	CAAWDFWYKKLF	TRGV10	.	TRGJ1	15	-1	-1	21
48	4.499943750703116E-4	TGTGCCACCTGGGACAGGCCGGAGAAACTCTTT	CATWDRPEKLF	TRGV3	.	TRGJ1	19	-1	-1	22
47	4.406194922563468E-4	TGTGCCTTGTGGGAGGTGGGGCCTTTGAATTATTATAAGAAACTCTTT	CALWEVGPLNYYKKLF	TRGV9	.	TRGJ1	17	-1	-1	23
47	4.406194922563468E-4	TGTGCTGCGTGGGATTTCTGGTATCGTGATTGGATCAAGACGTTT	CAAWDFWYRDWIKTF	TRGV10	.	TRGJP2	15	-1	-1	25
47	4.406194922563468E-4	TGTGCCTTGTGGGAGGTGCTGTTCTATTATTATAAGAAACTCTTT	CALWEVLFYYYKKLF	TRGV9	.	TRGJ1	18	-1	-1	25
47	4.406194922563468E-4	TGTGCTGCGTGGGATTGGGTCGATTATTATAAGAAACTCTTT	CAAWDWVDYYKKLF	TRGV10	.	TRGJ1	15	-1	-1	19
47	4.406194922563468E-4	TGTGCCTTGTGGGATACCACTGGTTGGTTCAAGATATTT	CALWDTTGWFKIF	TRGV9	.	TRGJP1	13	-1	-1	13
47	4.406194922563468E-4	TGTGCCACCTGGGATGGGAATTATTATAAGAAACTCTTT	CATWDGNYYKKLF	TRGV4	.	TRGJ1	17	-1	-1	17
47	4.406194922563468E-4	TGTGCTGCGTGGGGCTTTTATTATAAGAAACTCTTT	CAAWGFYYKKLF	TRGV10	.	TRGJ1	12	-1	-1	17
47	4.406194922563468E-4	TGTGCCTTGTGGGAGCTTTATTATAAGAAACTCTTT	CALWELYYKKLF	TRGV9	.	TRGJ1	14	-1	-1	17
47	4.406194922563468E-4	TGTGCCGGCCGTCCTGTTTATTATAAGAAACTCTTT	CAGRPVYYKKLF	TRGV10	.	TRGJ1	4	-1	-1	17
47	4.406194922563468E-4	TGTGCTGCGTGGGGTGAGCGTAAGAAACTCTTT	CAAWGERKKLF	TRGV10	.	TRGJ1	22	-1	-1	20
47	4.406194922563468E-4	TGTGCTGCGTGGAGGTATTATAAGAAACTCTTT	CAAWRYYKKLF	TRGV10	.	TRGJ1	11	-1	-1	15
47	4.406194922563468E-4	TGTGCCACCTGGGGGAAGAAACTCTTT	CATWGKKLF	TRGV2	.	TRGJ1	12	-1	-1	15
47	4.406194922563468E-4	TGTGCTGCGTGGGATCGTTATTATAAGAAACTCTTT	CAAWDRYYKKLF	TRGV10	.	TRGJ1	14	-1	-1	17
47	4.406194922563468E-4	TGTGCTGCGTGGGATTTTATTTGGAAACTCTTT	CAAWDFIWKLF	TRGV10	.	TRGJ1	15	-1	-1	23
46	4.31244609442382E-4	TGTGCCTTGTGGGAGGTGCCGTTCCAAGAGTTGGGCAAAAAAATCAAGGTATTT	CALWEVPFQELGKKIKVF	TRGV9	.	TRGJP	18	-1	-1	24
46	4.31244609442382E-4	TGTGCCTTGTGGGAGGTTTGTCGTTATTCGGGTTATTATAAGAAACTCTTT	CALWEVCRYSGYYKKLF	TRGV9	.	TRGJ1	16	-1	-1	25
46	4.31244609442382E-4	TGTGCTGCGTGGGATTATCTGTCGGCTCGGAAGTGGAAGAAACTCTTT	CAAWDYLSARKWKKLF	TRGV10	.	TRGJ1	16	-1	-1	36
46	4.31244609442382E-4	TGTGCCTTGTGGGATGCCCGTACTGGTTGGTTCAAGATATTT	CALWDARTGWFKIF	TRGV9	.	TRGJP1	13	-1	-1	21
46	4.31244609442382E-4	TGTGCCTTGTGGGAGCTACTCATTTATTATAAGAAACTCTTT	CALWELLIYYKKLF	TRGV9	.	TRGJ1	14	-1	-1	23
46	4.31244609442382E-4	TGTGCCTTGTGGGAGGTGCTCGATTATTATAAGAAACTCTTT	CALWEVLDYYKKLF	TRGV9	.	TRGJ1	18	-1	-1	19
46	4.31244609442382E-4	TGTGCTGCGTGGGACGTCACTGGTTGGTTCAAGATATTT	CAAWDVTGWFKIF	TRGV10	.	TRGJP1	13	-1	-1	17
46	4.31244609442382E-4	TGTGCTGCGTGGGAACCACCTTATTATAAGAAACTCTTT	CAAWEPPYYKKLF	TRGV10	.	TRGJ1	13	-1	-1	20
46	4.31244609442382E-4	TGTGCCTTGTGGGAGACCCGGAATTATAAGAAACTCTTT	CALWETRNYKKLF	TRGV9	.	TRGJ1	14	-1	-1	22
46	4.31244609442382E-4	TGTGCTGCGTGGGGCTATTATAAGAAACTCTTT	CAAWGYYKKLF	TRGV10	.	TRGJ1	12	-1	-1	15
46	4.31244609442382E-4	TGTGCTGCGTGGGAGGTTTATAAGAAACTCTTT	CAAWEVYKKLF	TRGV10	.	TRGJ1	13	-1	-1	17
46	4.31244609442382E-4	TGTGCCACCTGGCATAAGAAACTCTTT	CATWHKKLF	TRGV2	.	TRGJ1	11	-1	-1	13
46	4.31244609442382E-4	TGTGCCACCTGGGATGGCCTGAATTATTATAAGAAACTCTTT	CATWDGLNYYKKLF	TRGV4	.	TRGJ1	16	-1	-1	20
46	4.31244609442382E-4	TGTGCCTTGTGGGAGGATCAATATTATAAGAAACTCTTT	CALWEDQYYKKLF	TRGV9	.	TRGJ1	15	-1	-1	21
46	4.31244609442382E-4	TGTGCCACCTTTTATTATAAGAAACTCTTT	CATFYYKKLF	TRGV8	.	TRGJ1	9	-1	-1	11
46	4.31244609442382E-4	TGTGCCACCTGGGACGGGCTTAAGAAACTCTTT	CATWDGLKKLF	TRGV2	.	TRGJ1	18	-1	-1	20
45	4.2186972662841717E-4	TGTGCCTTGTGTGACCCCCCTAGTAGTAGTGATTGGATCAAGACGTTT	CALCDPPSSSDWIKTF	TRGV9	.	TRGJP2	13	-1	-1	23
45	4.2186972662841717E-4	TGTGCTGCGTGGGACCCCTATACCACTGGTTGGTTCAAGATATTT	CAAWDPYTTGWFKIF	TRGV10	.	TRGJP1	13	-1	-1	18
45	4.2186972662841717E-4	TGTGCTGCGTGGGATTATAAACCCCGTCAGGTCAAGATATTT	CAAWDYKPRQVKIF	TRGV10	.	TRGJP1	16	-1	-1	31
45	4.2186972662841717E-4	TGTGCCACCTGGGACGGGCGGCCTTATTATAAGAAACTCTTT	CATWDGRPYYKKLF	TRGV2	.	TRGJ1	18	-1	-1	23
45	4.2186972662841717E-4	TGTGCCTTGTGGGATGGATATTATTATAAGAAACTCTTT	CALWDGYYYKKLF	TRGV9	.	TRGJ2	13	-1	-1	19
45	4.2186972662841717E-4	TGTGCCTTGTGGGAGGTGCTAGGTTGGTTCAAGATATTT	CALWEVLGWFKIF	TRGV9	.	TRGJP1	18	-1	-1	21
45	4.2186972662841717E-4	TGTGCCACCTGGGACGGGCCTTATTATAAGAAACTCTTT	CATWDGPYYKKLF	TRGV2	.	TRGJ1	19	-1	-1	20
45	4.2186972662841717E-4	TGTGCTGCGTGGGGTCCTAATTTTAAGAAACTCTTT	CAAWGPNFKKLF	TRGV10	.	TRGJ1	12	-1	-1	19
45	4.2186972662841717E-4	TGTGCTGCGTGGGATTATGGGTATAAGAAACTCTTT	CAAWDYGYKKLF	TRGV10	.	TRGJ1	16	-1	-1	21
45	4.2186972662841717E-4	TGTGCTGCGTGGGATTATAAGCGAAAGAAACTCTTT	CAAWDYKRKKLF	TRGV10	.	TRGJ1	16	-1	-1	24
45	4.2186972662841717E-4	TGTGCTGCGTGGGTAGAATATAAGAAACTCTTT	CAAWVEYKKLF	TRGV10	.	TRGJ1	12	-1	-1	18
45	4.2186972662841717E-4	TGTGCTGCGTGGAAAGTTTATAAGAAACTCTTT	CAAWKVYKKLF	TRGV10	.	TRGJ1	11	-1	-1	17
45	4.2186972662841717E-4	TGTGCCCCCAAATTGCTCTTT	CAPKLLF	TRGV8	.	TRGJ1	8	-1	-1	15
45	4.2186972662841717E-4	TGTGCCACCTGGGACAGGGACCCAAATTATTATAAGAAACTCTTT	CATWDRDPNYYKKLF	TRGV5	.	TRGJ1	17	-1	-1	24
45	4.2186972662841717E-4	TGTGCCTTGTGGGACCATACCACTGGTTGGTTCAAGATATTT	CALWDHTTGWFKIF	TRGV9	.	TRGJP1	13	-1	-1	16
45	4.2186972662841717E-4	TGTGCTGCGTGGGAGCGGAATTATTATAAGAAACTCTTT	CAAWERNYYKKLF	TRGV10	.	TRGJ1	13	-1	-1	17
45	4.2186972662841717E-4	TGTGCCTTGTGGGAGCCCTCTTATTATAAGAAACTCTTT	CALWEPSYYKKLF	TRGV9	.	TRGJ1	14	-1	-1	20
45	4.2186972662841717E-4	TGTGCCTTGTCTTATTATTATAAGAAACTCTTT	CALSYYYKKLF	TRGV9	.	TRGJ1	9	-1	-1	13
44	4.124948438144523E-4	TGTGCCTTGTGGGAGGTGCCTCCCTTGAATTATTATAAGAAACTCTTT	CALWEVPPLNYYKKLF	TRGV9	.	TRGJ1	23	-1	-1	26
44	4.124948438144523E-4	TGTGCCACCTGGGACGGGCATGAGTTGGGCAAAAAAATCAAGGTATTT	CATWDGHELGKKIKVF	TRGV2	.	TRGJP	18	-1	-1	15
44	4.124948438144523E-4	TGTGCCTTGTGGGAGCTATGTCTCTCTTATTATAAGAAACTCTTT	CALWELCLSYYKKLF	TRGV9	.	TRGJ1	14	-1	-1	26
44	4.124948438144523E-4	TGTGCCTTGTGGGAGGTGGTCGTAGATTATAAGAAACTCTTT	CALWEVVVDYKKLF	TRGV9	.	TRGJ1	17	-1	-1	25
44	4.124948438144523E-4	TGTGCCACCTGGGACGGGCCGGGTTATTATAAGAAACTCTTT	CATWDGPGYYKKLF	TRGV2	.	TRGJ1	19	-1	-1	23
44	4.124948438144523E-4	TGTGCTGCGTGGGGCTTACTTTATTATAAGAAACTCTTT	CAAWGLLYYKKLF	TRGV10	.	TRGJ1	12	-1	-1	20
44	4.124948438144523E-4	TGTGCCACCTGGGAATCCTTTTATTATAAGAAACTCTTT	CATWESFYYKKLF	TRGV8	.	TRGJ1	13	-1	-1	20
44	4.124948438144523E-4	TGTGCCTTGTGGGAGGACTGTTGGTTCAAGATATTT	CALWEDCWFKIF	TRGV9	.	TRGJP1	15	-1	-1	16
44	4.124948438144523E-4	TGTGCCTTGTGGGAGGGTTGGTTCAAGATATTT	CALWEGWFKIF	TRGV9	.	TRGJP1	15	-1	-1	15
44	4.124948438144523E-4	TGTGCTGCGTGGGGGACCCCCCACTGTTGGTTCAAGATATTT	CAAWGTPHCWFKIF	TRGV10	.	TRGJP1	12	-1	-1	20
44	4.124948438144523E-4	TGTGCTGCGTGGGGCCCTGATTATTATAAGAAACTCTTT	CAAWGPDYYKKLF	TRGV10	.	TRGJ1	12	-1	-1	19
44	4.124948438144523E-4	TGTGCCTTGTGGGAGGTAAATTATAAGAAACTCTTT	CALWEVNYKKLF	TRGV9	.	TRGJ1	16	-1	-1	19
43	4.031199610004875E-4	TGTGCTGCGTGGGACCGACGTAGTGATTGGATCAAGACGTTT	CAAWDRRSDWIKTF	TRGV10	.	TRGJP2	13	-1	-1	19
43	4.031199610004875E-4	TGTGCCACCTGGGACGGAATTAGTGATTGGATCAAGACGTTT	CATWDGISDWIKTF	TRGV2	.	TRGJP2	16	-1	-1	20
43	4.031199610004875E-4	TGTGCTGCGTGGGATCGAATTGGTTGGTTCAAGATATTT	CAAWDRIGWFKIF	TRGV10	.	TRGJP1	14	-1	-1	20
43	4.031199610004875E-4	TGTGCTGCGTGGGATTGGAATTATAAGAAACTCTTT	CAAWDWNYKKLF	TRGV10	.	TRGJ1	15	-1	-1	19
43	4.031199610004875E-4	TGTGCTGCGCCCAATTATTATAAGAAACTCTTT	CAAPNYYKKLF	TRGV10	.	TRGJ1	8	-1	-1	12
43	4.031199610004875E-4	TGTGCCACCTGGGACGGACAGGGGAAACTCTTT	CATWDGQGKLF	TRGV2	.	TRGJ1	16	-1	-1	23
43	4.031199610004875E-4	TGTGCCTTGGTCCTTTGGTTCAAGATATTT	CALVLWFKIF	TRGV9	.	TRGJP1	8	-1	-1	14
43	4.031199610004875E-4	TGTGCCCCCCGGGGTTGGTTCAAGATATTT	CAPRGWFKIF	TRGV9	.	TRGJP1	5	-1	-1	12
43	4.031199610004875E-4	TGTGCCACCTGGTATTATAAGAAACTCTTT	CATWYYKKLF	TRGV2	.	TRGJ1	11	-1	-1	12
43	4.031199610004875E-4	TGTGCCACCTGGGATAAGAAACTCTTT	CATWDKKLF	TRGV2	.	TRGJ1	13	-1	-1	13
43	4.031199610004875E-4	TGTGCTGCGTGTACCCTCCGTTATTATAAGAAACTCTTT	CAACTLRYYKKLF	TRGV10	.	TRGJ1	10	-1	-1	20
43	4.031199610004875E-4	TGTGCCACCTGGGATGGGCGTGGTTATAAGAAACTCTTT	CATWDGRGYKKLF	TRGV4	.	TRGJ2	18	-1	-1	23
43	4.031199610004875E-4	TGTGCTGCGTGGGATCTAGATTATAAGAAACTCTTT	CAAWDLDYKKLF	TRGV10	.	TRGJ1	14	-1	-1	19
42	3.9374507818652266E-4	TGTGCCTTTTTTTTTTACCAGCAAGAGTTGGGCAAAAAAATCAAGGTATTT	CAFFFYQQELGKKIKVF	TRGV9	.	TRGJP	7	-1	-1	20
42	3.9374507818652266E-4	TGTGCTGCGTGGGATTTCGCCCATCACAGCAATTATAAGAAACTCTTT	CAAWDFAHHSNYKKLF	TRGV10	.	TRGJ1	18	-1	-1	31
42	3.9374507818652266E-4	TGTGCCTTGTGGGAGGCCGCGATTCGGTATTATTATAAGAAACTCTTT	CALWEAAIRYYYKKLF	TRGV9	.	TRGJ1	15	-1	-1	21
42	3.9374507818652266E-4	TGTGCTGCGTGGCCTGGTGATTTTATCGCTTATAAGAAACTCTTT	CAAWPGDFIAYKKLF	TRGV10	.	TRGJ1	11	-1	-1	29
42	3.9374507818652266E-4	TGTGCCTTGTGGGAGCCCCCAACGAATTATTATAAGAAACTCTTT	CALWEPPTNYYKKLF	TRGV9	.	TRGJ1	14	-1	-1	22
42	3.9374507818652266E-4	TGTGCCTTGTGGGAGGTAACCCACAATTATTATAAGAAACTCTTT	CALWEVTHNYYKKLF	TRGV9	.	TRGJ1	16	-1	-1	24
42	3.9374507818652266E-4	TGTGCTGCGTGGGATAATACCACTGGTTGGTTCAAGATATTT	CAAWDNTTGWFKIF	TRGV10	.	TRGJP1	14	-1	-1	8
42	3.9374507818652266E-4	TGTGCCTTGTGGGAGGTTCATCCTCAAGCTAAGAAACTCTTT	CALWEVHPQAKKLF	TRGV9	.	TRGJ1	24	-1	-1	29
42	3.9374507818652266E-4	TGTGCTGCGTGGGGCTGCACTGGTTGGTTCAAGATATTT	CAAWGCTGWFKIF	TRGV10	.	TRGJP1	12	-1	-1	17
42	3.9374507818652266E-4	TGTGCTGCGTGGGATTCGGACTATTATAAGAAACTCTTT	CAAWDSDYYKKLF	TRGV10	.	TRGJ1	15	-1	-1	13
42	3.9374507818652266E-4	TGTGCTGCGTGGGATGGTAGGTATTATAAGAAACTCTTT	CAAWDGRYYKKLF	TRGV10	.	TRGJ1	14	-1	-1	21
42	3.9374507818652266E-4	TGTGCCTTGTGGGACTATTATTATAAGAAACTCTTT	CALWDYYYKKLF	TRGV9	.	TRGJ1	13	-1	-1	16
42	3.9374507818652266E-4	TGTGCCTTGTGGGAGGCTTATTATAAGAAACTCTTT	CALWEAYYKKLF	TRGV9	.	TRGJ1	15	-1	-1	17
42	3.9374507818652266E-4	TGTGCTGCGTGGGATTTTTATAAGAAACTCTTT	CAAWDFYKKLF	TRGV10	.	TRGJ1	15	-1	-1	13
42	3.9374507818652266E-4	TGTGCCACCTGGGATTTTAAGAAACTCTTT	CATWDFKKLF	TRGV4	.	TRGJ1	14	-1	-1	13
42	3.9374507818652266E-4	TGTGCCACCTGGGACGGGAAGAAACTCTTT	CATWDGKKLF	TRGV2	.	TRGJ1	17	-1	-1	18
42	3.9374507818652266E-4	TGTGCCTTGTCCGAGGAGAAACTCTTT	CALSEEKLF	TRGV9	.	TRGJ1	15	-1	-1	16
42	3.9374507818652266E-4	TACTCCTATAAGAAACTCTTT	YSYKKLF	TRGV10	.	TRGJ1	0	-1	-1	6
42	3.9374507818652266E-4	TGTGCCTTGTGGGAGGTGCCGACAAACACTGGTTGGTTCAAGATATTT	CALWEVPTNTGWFKIF	TRGV9	.	TRGJP1	18	-1	-1	26
41	3.8437019537255785E-4	TGTGCCTTGTGGGAGTCCATAGGGACGAATTATTATAAGAAACTCTTT	CALWESIGTNYYKKLF	TRGV9	.	TRGJ1	14	-1	-1	25
41	3.8437019537255785E-4	TGTGCCTTGTGGGAGGCGCTCCTCTTGAATTATTATAAGAAACTCTTT	CALWEALLLNYYKKLF	TRGV9	.	TRGJ1	23	-1	-1	26
41	3.8437019537255785E-4	TGTGCCTTGTGGGCGTTGTCGTTGGGCAAAAAAATCAAGGTATTT	CALWALSLGKKIKVF	TRGV9	.	TRGJP	12	-1	-1	20
41	3.8437019537255785E-4	TGTGCTGCCCTTGGCGACTCTGGTTGGTTCAAGATATTT	CAALGDSGWFKIF	TRGV10	.	TRGJP1	7	-1	-1	19
41	3.8437019537255785E-4	TGTGCTGCGTGGGCAGAGAATTATTATAAGAAACTCTTT	CAAWAENYYKKLF	TRGV10	.	TRGJ1	12	-1	-1	17
41	3.8437019537255785E-4	TGTGCTGCGTGGGATTATAGTAGTTATAAGAAACTCTTT	CAAWDYSSYKKLF	TRGV10	.	TRGJ1	16	-1	-1	23
41	3.8437019537255785E-4	TGTGCCACCTGGGAATTCGGATGGATCAAGACGTTT	CATWEFGWIKTF	TRGV8	.	TRGJP2	13	-1	-1	21
41	3.8437019537255785E-4	TGTGCCACCTGGCCCCGTGGGTGGAAACTCTTT	CATWPRGWKLF	TRGV4	.	TRGJ1	11	-1	-1	23
41	3.8437019537255785E-4	TGTGCCTTGTGGGAGAATAAGAAACTCTTT	CALWENKKLF	TRGV9	.	TRGJ2	14	-1	-1	16
41	3.8437019537255785E-4	TGTGCCACCTGGGACGGGCAGAAACTCTTT	CATWDGQKLF	TRGV2	.	TRGJ1	18	-1	-1	19
40	3.7499531255859303E-4	TGTGCTGCGTGGGATTGGGCTGGTTATTATAAGAAACTCTTT	CAAWDWAGYYKKLF	TRGV10	.	TRGJ1	15	-1	-1	23
40	3.7499531255859303E-4	TGTGCTGCGTGGGATTGGGGCACTGGTTGGTTCAAGATATTT	CAAWDWGTGWFKIF	TRGV10	.	TRGJP1	15	-1	-1	20
40	3.7499531255859303E-4	TGTGCCTTGTGGGAGGTTCCGAATTATTATAAGAAACTCTTT	CALWEVPNYYKKLF	TRGV9	.	TRGJ1	16	-1	-1	19
40	3.7499531255859303E-4	TGTGCCACCTGGGACGGGCGTAGTGATTGGATCAAGACGTTT	CATWDGRSDWIKTF	TRGV2	.	TRGJP2	18	-1	-1	19
40	3.7499531255859303E-4	TGTGCTGCGTGGGCCCTTGCTGGTTGGTTCAAGATATTT	CAAWALAGWFKIF	TRGV10	.	TRGJP1	12	-1	-1	19
40	3.7499531255859303E-4	TGTGCCACCTGGGACAGGCCCTATTATAAGAAACTCTTT	CATWDRPYYKKLF	TRGV3	.	TRGJ1	19	-1	-1	21
40	3.7499531255859303E-4	TGTGCTGCGTGGGATAATTATTATAAGAAACTCTTT	CAAWDNYYKKLF	TRGV10	.	TRGJ1	14	-1	-1	15
40	3.7499531255859303E-4	TGTGCCACCTGGGATTTACATTATAAGAAACTCTTT	CATWDLHYKKLF	TRGV8	.	TRGJ1	14	-1	-1	19
40	3.7499531255859303E-4	TGTGCCACCTGGGACGCGGCAGCGCGGCTCTTT	CATWDAAARLF	TRGV5	.	TRGJ1	14	-1	-1	27
40	3.7499531255859303E-4	TGTGCCGTTTATTATAAGAAACTCTTT	CAVYYKKLF	TRGV2	.	TRGJ1	5	-1	-1	8
39	3.656204297446282E-4	TGTGCCTTGTGGGACAGTGGGAGGTGGGGTTTACGTTATAAGAAACTCTTT	CALWDSGRWGLRYKKLF	TRGV9	.	TRGJ1	13	-1	-1	35
39	3.656204297446282E-4	TGTGCCACCTGGGACAGCCAAGTCCTTGAATTTTATTATAAGAAACTCTTT	CATWDSQVLEFYYKKLF	TRGV3	.	TRGJ1	16	-1	-1	32
39	3.656204297446282E-4	TGTGCTGCGTGGGATATTGGACGCTTAGGTTATAAGAAACTCTTT	CAAWDIGRLGYKKLF	TRGV10	.	TRGJ1	14	-1	-1	29
39	3.656204297446282E-4	TGTGCTGCGTGGGATTATCCGGGTTATTATAAGAAACTCTTT	CAAWDYPGYYKKLF	TRGV10	.	TRGJ2	16	-1	-1	23
39	3.656204297446282E-4	TGTGCTGCGTGGGATTATACGATGAATTATAAGAAACTCTTT	CAAWDYTMNYKKLF	TRGV10	.	TRGJ1	16	-1	-1	25
39	3.656204297446282E-4	TGTGCTGCGTGGGACCTTACCACTGGTTGGTTCAAGATATTT	CAAWDLTTGWFKIF	TRGV10	.	TRGJP1	13	-1	-1	17
39	3.656204297446282E-4	TGTGCTGCGTGGGATTATGAGGATAGGAAGAAACTCTTT	CAAWDYEDRKKLF	TRGV10	.	TRGJ1	16	-1	-1	27
39	3.656204297446282E-4	TGTGCCACCTGGGACAGGCGGGATTATAAGAAACTCTTT	CATWDRRDYKKLF	TRGV3	.	TRGJ1	18	-1	-1	22
39	3.656204297446282E-4	TGTGCTGCCCCACACACTGGTTGGTTCAAGATATTT	CAAPHTGWFKIF	TRGV10	.	TRGJP1	7	-1	-1	14
39	3.656204297446282E-4	TGTGCTGCGTGGGCCGACTATTATAAGAAACTCTTT	CAAWADYYKKLF	TRGV10	.	TRGJ1	12	-1	-1	18
39	3.656204297446282E-4	TGTGCTGCGTGGGATTTTCGGTATAAGAAACTCTTT	CAAWDFRYKKLF	TRGV10	.	TRGJ1	15	-1	-1	21
39	3.656204297446282E-4	TGTGCTGCGTGGATTGAGGATTATAAGAAACTCTTT	CAAWIEDYKKLF	TRGV10	.	TRGJ1	14	-1	-1	19
39	3.656204297446282E-4	TGTGCTGCGTGGGACCTCTATAAGAAACTCTTT	CAAWDLYKKLF	TRGV10	.	TRGJ1	13	-1	-1	18
39	3.656204297446282E-4	TGTGCTGCGGGTAGTGATTGGATCAAGACGTTT	CAAGSDWIKTF	TRGV10	.	TRGJP2	8	-1	-1	10
39	3.656204297446282E-4	TGTGCCACCTGGGATGTTTATAAGAAACTCTTT	CATWDVYKKLF	TRGV8	.	TRGJ1	14	-1	-1	17
39	3.656204297446282E-4	TGTGCTGCGTCGCGTAGGTTCAAGATATTT	CAASRRFKIF	TRGV10	.	TRGJP1	9	-1	-1	13
39	3.656204297446282E-4	TGTGCCACGACCCTTTTCTTGGAACTCTTT	CATTLFLELF	TRGV2	.	TRGJ1	7	-1	-1	22
39	3.656204297446282E-4	TGTGCCCCCAGGAGACTCTTT	CAPRRLF	TRGV2	.	TRGJ1	15	-1	-1	11
38	3.5624554693066334E-4	TGTGCTGCGTGGGAACATTCTCGATATACCACTGGTTGGTTCAAGATATTT	CAAWEHSRYTTGWFKIF	TRGV10	.	TRGJP1	13	-1	-1	23
38	3.5624554693066334E-4	TGTGCTGCGTGGGATTTTAAGGGTACCACTGGTTGGTTCAAGATATTT	CAAWDFKGTTGWFKIF	TRGV10	.	TRGJP1	15	-1	-1	23
38	3.5624554693066334E-4	TGTGCTGCGTGGGCCCCCCCCTGTTATTATAAGAAACTCTTT	CAAWAPPCYYKKLF	TRGV10	.	TRGJ1	12	-1	-1	23
38	3.5624554693066334E-4	TGTGCTGCGTGGGATTTGGGCGTTTATTATAAGAAACTCTTT	CAAWDLGVYYKKLF	TRGV10	.	TRGJ1	15	-1	-1	23
38	3.5624554693066334E-4	TGTGCTGCGTGGGATCTTCACTATTATAAGAAACTCTTT	CAAWDLHYYKKLF	TRGV10	.	TRGJ1	14	-1	-1	21
38	3.5624554693066334E-4	TGTGCTGCGGGCTCCCCAACTGGTTGGTTCAAGATATTT	CAAGSPTGWFKIF	TRGV10	.	TRGJP1	8	-1	-1	18
38	3.5624554693066334E-4	TGTGCCACCTGGGTCCAGGCTGTCAAGGAGAAACTCTTT	CATWVQAVKEKLF	TRGV2	.	TRGJ1	12	-1	-1	28
38	3.5624554693066334E-4	TGTGCCACCTGGGACGGCTGTTATTATAAGAAACTCTTT	CATWDGCYYKKLF	TRGV2	.	TRGJ1	16	-1	-1	20
38	3.5624554693066334E-4	TGTGCTGCGTGGGCCCCTTATTATAAGAAACTCTTT	CAAWAPYYKKLF	TRGV10	.	TRGJ1	12	-1	-1	17
38	3.5624554693066334E-4	TGTGCTGCGTGGGATACTGGTTGGTTCAAGATATTT	CAAWDTGWFKIF	TRGV10	.	TRGJP1	14	-1	-1	15
38	3.5624554693066334E-4	TGTGCCTTGTGGGAGCTTGGTTGGTTCAAGATATTT	CALWELGWFKIF	TRGV9	.	TRGJP1	14	-1	-1	17
38	3.5624554693066334E-4	TGTGCCACCTGGGACGGGCAAGGGGAGAAACTCTTT	CATWDGQGEKLF	TRGV2	.	TRGJ1	18	-1	-1	25
38	3.5624554693066334E-4	TGTGCCACGCGGGCTTCTTATTATAAGAAACTCTTT	CATRASYYKKLF	TRGV5	.	TRGJ2	7	-1	-1	17
38	3.5624554693066334E-4	TGTGCTGCGTGGGATTTGTATAAGAAACTCTTT	CAAWDLYKKLF	TRGV10	.	TRGJ1	15	-1	-1	18
38	3.5624554693066334E-4	TCCAATCGAAAGAAACTCTTT	SNRKKLF	TRGV2	.	TRGJ1	0	-1	-1	9
38	3.5624554693066334E-4	TGTGCCACCCTCTTT	CATLF	TRGV4	.	TRGJ1	8	-1	-1	9
37	3.4687066411669853E-4	TGTGCCACCTGGGATGGGCCCTACGGATCTTTTCGTTATTATAAGAAACTCTTT	CATWDGPYGSFRYYKKLF	TRGV4	.	TRGJ1	20	-1	-1	35
37	3.4687066411669853E-4	TGTGCCTTGTGGGAGGTGCGAATGGGAAATTATTATAAGAAACTCTTT	CALWEVRMGNYYKKLF	TRGV9	.	TRGJ1	18	-1	-1	27
37	3.4687066411669853E-4	TGTGCCTTGTGGGAGGTGCATGCTCGGAATTATTATAAGAAACTCTTT	CALWEVHARNYYKKLF	TRGV9	.	TRGJ1	19	-1	-1	26
37	3.4687066411669853E-4	TGTGCTGCGTGGGATTTCCCCACTTCTGGTTGGTTCAAGATATTT	CAAWDFPTSGWFKIF	TRGV10	.	TRGJP1	15	-1	-1	25
37	3.4687066411669853E-4	TGTGCCTTGTGGGAGTCAAGGGCCGCCGGTTGGTTCAAGATATTT	CALWESRAAGWFKIF	TRGV9	.	TRGJP1	14	-1	-1	27
37	3.4687066411669853E-4	TGTGCCTTGTGGGAGCTCCCTAGGAATTATTATAAGAAACTCTTT	CALWELPRNYYKKLF	TRGV9	.	TRGJ1	14	-1	-1	23
37	3.4687066411669853E-4	TGTGCCACCTGGGACGGTGAGGAAAGTGATTGGATCAAGACGTTT	CATWDGEESDWIKTF	TRGV2	.	TRGJP2	16	-1	-1	24
37	3.4687066411669853E-4	TGTGCCACCTGGGACGGGCATTTATTTTCGTATAAGAAACTCTTT	CATWDGHLFSYKKLF	TRGV2	.	TRGJ1	18	-1	-1	30
37	3.4687066411669853E-4	TGTGCTGCGTGGGCACATACCACTGGTTGGTTCAAGATATTT	CAAWAHTTGWFKIF	TRGV10	.	TRGJP1	12	-1	-1	16
37	3.4687066411669853E-4	TGTGCCTTGTGGGAGGCCCTAATTTATTATAAGAAACTCTTT	CALWEALIYYKKLF	TRGV9	.	TRGJ1	15	-1	-1	23
37	3.4687066411669853E-4	TGTGCCACCTGGGACCGTAGTAGTGATTGGATCAAGACGTTT	CATWDRSSDWIKTF	TRGV2	.	TRGJP2	14	-1	-1	17
37	3.4687066411669853E-4	TGTGCCACCTGGGACGGGAGTAGTGATTGGATCAAGACGTTT	CATWDGSSDWIKTF	TRGV2	.	TRGJP2	17	-1	-1	18
37	3.4687066411669853E-4	TGTGCTGCGTGCTATACCACTGGTTGGTTCAAGATATTT	CAACYTTGWFKIF	TRGV10	.	TRGJP1	10	-1	-1	12
37	3.4687066411669853E-4	TGTGCTGCGTGGGATTTGAATTATTATAAGAAACTCTTT	CAAWDLNYYKKLF	TRGV10	.	TRGJ2	15	-1	-1	13
37	3.4687066411669853E-4	TGTGCTGCGTGGGATCCGTATTATAAGAAACTCTTT	CAAWDPYYKKLF	TRGV10	.	TRGJ1	14	-1	-1	18
37	3.4687066411669853E-4	TGTGCTGCGTGGGACCTGTATTGGTTCAAGATATTT	CAAWDLYWFKIF	TRGV10	.	TRGJP1	13	-1	-1	20
37	3.4687066411669853E-4	TGTGCTGCGTGGGAAGTTTATTATAAGAAACTCTTT	CAAWEVYYKKLF	TRGV10	.	TRGJ1	13	-1	-1	17
37	3.4687066411669853E-4	TGTGCCACCTGGGACAGGCTCCAGAAACTCTTT	CATWDRLQKLF	TRGV5	.	TRGJ1	18	-1	-1	22
36	3.374957813027337E-4	TGTGCCTTGTGGGAGGTCCCTAGAATACTGAATTATTATAAGAAACTCTTT	CALWEVPRILNYYKKLF	TRGV9	.	TRGJ1	16	-1	-1	29
36	3.374957813027337E-4	TGTGCTGCGTGGGATGGGTATGATAGTAGTGATTGGATCAAGACGTTT	CAAWDGYDSSDWIKTF	TRGV10	.	TRGJP2	14	-1	-1	18
36	3.374957813027337E-4	TGTGCTGCGTGGGCATTTCCCCGGAATTATTATAAGAAACTCTTT	CAAWAFPRNYYKKLF	TRGV10	.	TRGJ2	16	-1	-1	23
36	3.374957813027337E-4	TGTGCCTTGTGGTGGACGGAGTTGGGCAAAAAAATCAAGGTATTT	CALWWTELGKKIKVF	TRGV9	.	TRGJP	11	-1	-1	18
36	3.374957813027337E-4	TGTGCTGCGTGGGCCCCTACCACTGGTTGGTTCAAGATATTT	CAAWAPTTGWFKIF	TRGV10	.	TRGJP1	12	-1	-1	17
36	3.374957813027337E-4	TGTGCTGGCCCGCCCGGGGGATTGTATTATAAGAAACTCTTT	CAGPPGGLYYKKLF	TRGV10	.	TRGJ1	6	-1	-1	24
36	3.374957813027337E-4	TGTGCTGCGTGGGCCACCACTGGTTGGTTCAAGATATTT	CAAWATTGWFKIF	TRGV10	.	TRGJP1	12	-1	-1	15
36	3.374957813027337E-4	TGTGCTGCGTGGGATTCCCTGAGCCTGCTCAAGATATTT	CAAWDSLSLLKIF	TRGV10	.	TRGJP1	15	-1	-1	28
36	3.374957813027337E-4	TGTGCTGCGTGGGACATCCGAAGGTATAAGAAACTCTTT	CAAWDIRRYKKLF	TRGV10	.	TRGJ1	13	-1	-1	24
36	3.374957813027337E-4	TGTGCCTTGTGGGTTGAAGGTGGTTGGTTCAAGATATTT	CALWVEGGWFKIF	TRGV9	.	TRGJP1	12	-1	-1	20
36	3.374957813027337E-4	TGTGCCACCTGGGACGGGCCGGAAGCTAGGCTCTTT	CATWDGPEARLF	TRGV2	.	TRGJ1	19	-1	-1	30
36	3.374957813027337E-4	TGTGCTGCGTGGGCTACATATAAGAAACTCTTT	CAAWATYKKLF	TRGV10	.	TRGJ1	12	-1	-1	18
36	3.374957813027337E-4	TGTGCTGCGTGGGATTTCACCAAGAAACTCTTT	CAAWDFTKKLF	TRGV10	.	TRGJ1	15	-1	-1	21
36	3.374957813027337E-4	TGTGCCACCTGGGACGGTTGGTTCAAGATATTT	CATWDGWFKIF	TRGV2	.	TRGJP1	16	-1	-1	15
36	3.374957813027337E-4	TACCGGCGGCTCTTT	YRRLF	TRGV4	.	TRGJ1	0	-1	-1	9
35	3.281208984887689E-4	TGTGCCTTGTGGGAGGCCCCCAAGGCGGGCATTAATTATAAGAAACTCTTT	CALWEAPKAGINYKKLF	TRGV9	.	TRGJ1	15	-1	-1	30
35	3.281208984887689E-4	TGTGCTGCGTGGGATTGGGCTTCCCGGGGTTATAAGAAACTCTTT	CAAWDWASRGYKKLF	TRGV10	.	TRGJ1	15	-1	-1	29
35	3.281208984887689E-4	TGTGCTGCGTGGGATGGGATCGCCACTGGTTGGTTCAAGATATTT	CAAWDGIATGWFKIF	TRGV10	.	TRGJP1	14	-1	-1	22
35	3.281208984887689E-4	TGTGCTGCGTGGGCCTATAGTAGTGATTGGATCAAGACGTTT	CAAWAYSSDWIKTF	TRGV10	.	TRGJP2	12	-1	-1	15
35	3.281208984887689E-4	TGTGCTGCGTGGACTCATACCACTGGTTGGTTCAAGATATTT	CAAWTHTTGWFKIF	TRGV10	.	TRGJP1	11	-1	-1	16
35	3.281208984887689E-4	TGTGCCTTGTGGGAGGGAACCACTGGTTGGTTCAAGATATTT	CALWEGTTGWFKIF	TRGV9	.	TRGJP1	15	-1	-1	18
35	3.281208984887689E-4	TGTGCCACCTGGGATAAGAAGGGTTATTATAAGAAACTCTTT	CATWDKKGYYKKLF	TRGV4	.	TRGJ1	14	-1	-1	23
35	3.281208984887689E-4	TGTGCCACCTGGGACAGGCCGAATTATTATAAGAAACTCTTT	CATWDRPNYYKKLF	TRGV5	.	TRGJ1	19	-1	-1	19
35	3.281208984887689E-4	TGTGCCACCTGGACAGGGGGGCGCTATTATAAGAAACTCTTT	CATWTGGRYYKKLF	TRGV7	.	TRGJ1	16	-1	-1	24
35	3.281208984887689E-4	TGTGCTGCGTGGGATTCATCCTATTATAAGAAACTCTTT	CAAWDSSYYKKLF	TRGV10	.	TRGJ1	15	-1	-1	21
35	3.281208984887689E-4	TGTGCCACCTGGGACGTTAGTTTTTATAAGAAACTCTTT	CATWDVSFYKKLF	TRGV2	.	TRGJ1	15	-1	-1	20
35	3.281208984887689E-4	TGTGCCACCTGGGACAGGCCCGATTATAAGAAACTCTTT	CATWDRPDYKKLF	TRGV7	.	TRGJ1	19	-1	-1	22
35	3.281208984887689E-4	TGTGCTGCGTGGCCTAATTATTATAAGAAACTCTTT	CAAWPNYYKKLF	TRGV10	.	TRGJ2	11	-1	-1	15
35	3.281208984887689E-4	TGTGCTGCGTGGGGTCATTATTATAAGAAACTCTTT	CAAWGHYYKKLF	TRGV10	.	TRGJ1	12	-1	-1	16
35	3.281208984887689E-4	TGTGCTGCGTGGGATTTTGGTTGGTTCAAGATATTT	CAAWDFGWFKIF	TRGV10	.	TRGJP1	15	-1	-1	17
35	3.281208984887689E-4	TGTGCCACCTGGGATGGGCCGGGGAAGAAACTCTTT	CATWDGPGKKLF	TRGV4	.	TRGJ1	19	-1	-1	24
35	3.281208984887689E-4	TGTGCCACCTGGGACGGAACTCTCGGGAAACTCTTT	CATWDGTLGKLF	TRGV2	.	TRGJ1	16	-1	-1	26
35	3.281208984887689E-4	TGCCTATACCAGACCGATTATTATAAGAAACTCTTT	CLYQTDYYKKLF	TRGV2	.	TRGJ1	1	-1	-1	16
35	3.281208984887689E-4	TGTGCTGCGTGGGATTATAAGGCGAAACTCTTT	CAAWDYKAKLF	TRGV10	.	TRGJ1	16	-1	-1	23
35	3.281208984887689E-4	TGTGCTGCGTGGACTTATTATAAGAAACTCTTT	CAAWTYYKKLF	TRGV10	.	TRGJ1	11	-1	-1	11
35	3.281208984887689E-4	TGTGCCACCTGGGACGGGCTGGGGAAACTCTTT	CATWDGLGKLF	TRGV2	.	TRGJ1	18	-1	-1	23
35	3.281208984887689E-4	TGTGCCACCTGGGACGGGATAAGGAAACTCTTT	CATWDGIRKLF	TRGV2	.	TRGJ1	17	-1	-1	18
35	3.281208984887689E-4	TGTGCTGTGCCCCGCAGGTTCAAGATATTT	CAVPRRFKIF	TRGV10	.	TRGJP1	6	-1	-1	16
35	3.281208984887689E-4	TGTGCCACCTGGGATATCGAGAAACTCTTT	CATWDIEKLF	TRGV8	.	TRGJ1	15	-1	-1	19
34	3.187460156748041E-4	TGTGCCTTGTGGGAGGAGATTCGGCCACAAGAGTTGGGCAAAAAAATCAAGGTATTT	CALWEEIRPQELGKKIKVF	TRGV9	.	TRGJP	15	-1	-1	27
34	3.187460156748041E-4	TGTGCTGCGTGGGATACGGGTTGGACCACTGGTTGGTTCAAGATATTT	CAAWDTGWTTGWFKIF	TRGV10	.	TRGJP1	17	-1	-1	24
34	3.187460156748041E-4	TGTGCCTTGTGGGAGGGGCAATGCAAAATTTATTATAAGAAACTCTTT	CALWEGQCKIYYKKLF	TRGV9	.	TRGJ1	19	-1	-1	29
34	3.187460156748041E-4	TGTGCTGCGTGGGGGCTAAATACCACTGGTTGGTTCAAGATATTT	CAAWGLNTTGWFKIF	TRGV10	.	TRGJP1	12	-1	-1	16
34	3.187460156748041E-4	TGTGCTGCGTGGGATCCAACCACTGGTTGGTTCAAGATATTT	CAAWDPTTGWFKIF	TRGV10	.	TRGJP1	14	-1	-1	18
34	3.187460156748041E-4	TGTGCCTTGTGGGAGCCACATAATTATTATAAGAAACTCTTT	CALWEPHNYYKKLF	TRGV9	.	TRGJ1	14	-1	-1	21
34	3.187460156748041E-4	TGTGCTGCGTGGGCGAGTAGTGATTGGATCAAGACGTTT	CAAWASSDWIKTF	TRGV10	.	TRGJP2	12	-1	-1	15
34	3.187460156748041E-4	TGTGCTGCGTGGGGTCCTCTTTATTATAAGAAACTCTTT	CAAWGPLYYKKLF	TRGV10	.	TRGJ1	12	-1	-1	20
34	3.187460156748041E-4	TGTGCCACCTGGGACAGGCCTTATTATAAGAAACTCTTT	CATWDRPYYKKLF	TRGV3	.	TRGJ1	20	-1	-1	20
34	3.187460156748041E-4	TGTGCTGCGTGGGTGAATTATTATAAGAAACTCTTT	CAAWVNYYKKLF	TRGV10	.	TRGJ1	12	-1	-1	14
34	3.187460156748041E-4	TGTGCTGCGTGGGGCACTGGTTGGTTCAAGATATTT	CAAWGTGWFKIF	TRGV10	.	TRGJP1	12	-1	-1	14
34	3.187460156748041E-4	TGTGCTGCGTGGGGGAAACATTATAAGAAACTCTTT	CAAWGKHYKKLF	TRGV10	.	TRGJ1	12	-1	-1	19
34	3.187460156748041E-4	TGTGCTGCGTGGAGGATTTATTATAAGAAACTCTTT	CAAWRIYYKKLF	TRGV10	.	TRGJ1	11	-1	-1	14
34	3.187460156748041E-4	TGTGCCTTGTGGGAGCTGAGGTGGTTCAAGATATTT	CALWELRWFKIF	TRGV9	.	TRGJP1	17	-1	-1	21
34	3.187460156748041E-4	TGTGCCACCTGGGCTCATTTAGTTGCGAAACTCTTT	CATWAHLVAKLF	TRGV4	.	TRGJ1	12	-1	-1	26
34	3.187460156748041E-4	TGTGCCACCTGGGACAGGCACGTGGGGAAACTCTTT	CATWDRHVGKLF	TRGV7	.	TRGJ1	18	-1	-1	26
34	3.187460156748041E-4	TGTGCCTTGTGGTTTTATTATAAGAAACTCTTT	CALWFYYKKLF	TRGV9	.	TRGJ1	11	-1	-1	14
34	3.187460156748041E-4	TGTGCCTTGTGGGATGGTTGGTTCAAGATATTT	CALWDGWFKIF	TRGV9	.	TRGJP1	17	-1	-1	14
34	3.187460156748041E-4	TGTGCCACCTGGGAACTTTATAAGAAACTCTTT	CATWELYKKLF	TRGV2	.	TRGJ1	13	-1	-1	17
34	3.187460156748041E-4	TGTGCCACCCTTAAGAAACTCTTT	CATLKKLF	TRGV4	.	TRGJ1	8	-1	-1	11
33	3.0937113286083926E-4	TGTGCTGCGTGGGACTCGGGAAAACCCTCGCCGAATTATTATAAGAAACTCTTT	CAAWDSGKPSPNYYKKLF	TRGV10	.	TRGJ2	13	-1	-1	31
33	3.0937113286083926E-4	TGTGCTGCGTGGGATTCGAGTTTTCCGTTGTATTATAAGAAACTCTTT	CAAWDSSFPLYYKKLF	TRGV10	.	TRGJ1	15	-1	-1	30
33	3.0937113286083926E-4	TGTGCTGCGTGGGATGATCCCGATCGATGGCCTAATAAGAAACTCTTT	CAAWDDPDRWPNKKLF	TRGV10	.	TRGJ2	14	-1	-1	34
33	3.0937113286083926E-4	TGTGCTGCGTGGGTTGTTGATTCTTGTTATTATAAGAAACTCTTT	CAAWVVDSCYYKKLF	TRGV10	.	TRGJ1	12	-1	-1	26
33	3.0937113286083926E-4	TGTGCTGCGTGGGATTATTGTCCAGGTTATTATAAGAAACTCTTT	CAAWDYCPGYYKKLF	TRGV10	.	TRGJ1	16	-1	-1	26
33	3.0937113286083926E-4	TGTGCTGCGGGGGGAGGGCCGGGCCCTGGTTGGTTCAAGATATTT	CAAGGGPGPGWFKIF	TRGV10	.	TRGJP1	12	-1	-1	25
33	3.0937113286083926E-4	TGTGCCTTGTGGGAGGTCACGACGAATTATTATAAGAAACTCTTT	CALWEVTTNYYKKLF	TRGV9	.	TRGJ1	19	-1	-1	22
33	3.0937113286083926E-4	TGTGCTGCGTGGCCATGGGGGTCTTATTATAAGAAACTCTTT	CAAWPWGSYYKKLF	TRGV10	.	TRGJ1	11	-1	-1	23
33	3.0937113286083926E-4	TGTGCTGCGTGGGTCCTCTCGGCTGGTTGGTTCAAGATATTT	CAAWVLSAGWFKIF	TRGV10	.	TRGJP1	12	-1	-1	22
33	3.0937113286083926E-4	TGTGCTGCGTGGGACCCAAGGTCTGGTTGGTTCAAGATATTT	CAAWDPRSGWFKIF	TRGV10	.	TRGJP1	13	-1	-1	22
33	3.0937113286083926E-4	TGTGCTGCGTGGGACATATACACTGGTTGGTTCAAGATATTT	CAAWDIYTGWFKIF	TRGV10	.	TRGJP1	13	-1	-1	15
33	3.0937113286083926E-4	TGTGCCTTGTGGGAGGTGCTTTCTGGTTGGTTCAAGATATTT	CALWEVLSGWFKIF	TRGV9	.	TRGJP1	18	-1	-1	22
33	3.0937113286083926E-4	TGTGCCACCTGGGACGGGCCGAGTGATTGGATCAAGACGTTT	CATWDGPSDWIKTF	TRGV2	.	TRGJP2	19	-1	-1	21
33	3.0937113286083926E-4	TGTGCTGCGTGGCACCGCACTGGTTGGTTCAAGATATTT	CAAWHRTGWFKIF	TRGV10	.	TRGJP1	11	-1	-1	17
33	3.0937113286083926E-4	TGTGCTGCGTGGGGGGCCACTGGTTGGTTCAAGATATTT	CAAWGATGWFKIF	TRGV10	.	TRGJP1	12	-1	-1	16
33	3.0937113286083926E-4	TGTGCTGCGTGGGATTGCCCTGGTTGGTTCAAGATATTT	CAAWDCPGWFKIF	TRGV10	.	TRGJP1	15	-1	-1	8
33	3.0937113286083926E-4	TGTGCTGCGTGGGATTATATTAGGAGCGACGAGACGTTT	CAAWDYIRSDETF	TRGV10	.	TRGJP2	16	-1	-1	31
33	3.0937113286083926E-4	TGTGCTACGCATTATACCACTGGTTGGTTCAAGATATTT	CATHYTTGWFKIF	TRGV10	.	TRGJP1	8	-1	-1	12
33	3.0937113286083926E-4	TGTGCCACCTGGGATAGTAGTGATTGGATCAAGACGTTT	CATWDSSDWIKTF	TRGV8	.	TRGJP2	16	-1	-1	13
33	3.0937113286083926E-4	TGTGCTGCGTGGCACAGCTATTATAAGAAACTCTTT	CAAWHSYYKKLF	TRGV10	.	TRGJ1	11	-1	-1	18
33	3.0937113286083926E-4	TGTGCTGCGTTGTATTATTATAAGAAACTCTTT	CAALYYYKKLF	TRGV10	.	TRGJ1	16	-1	-1	13
33	3.0937113286083926E-4	TGTGCTGCGTGGGATGGTTGGTTCAAGATATTT	CAAWDGWFKIF	TRGV10	.	TRGJP1	14	-1	-1	14
33	3.0937113286083926E-4	TGTGCCACCTGGAGTTATAAGAAACTCTTT	CATWSYKKLF	TRGV5	.	TRGJ1	11	-1	-1	14
33	3.0937113286083926E-4	TGTGCCACCTGGGACGTAGAACTCTTT	CATWDVELF	TRGV2	.	TRGJ1	15	-1	-1	19
33	3.0937113286083926E-4	TGTGCCACCTGGGGTGAACTCTTT	CATWGELF	TRGV4	.	TRGJ1	15	-1	-1	16
33	3.0937113286083926E-4	TGTGTGATATTT	CVIF	TRGV10	.	TRGJP1	3	-1	-1	5
33	3.0937113286083926E-4	TGTGCCACCCCCCGGCTCTTT	CATPRLF	TRGV4	.	TRGJ1	8	-1	-1	15
32	2.999962500468744E-4	TGTGCCTTGTGGGAGGTGCGTCGAACGTACCGTCCTTTTTATTATAAGAAACTCTTT	CALWEVRRTYRPFYYKKLF	TRGV9	.	TRGJ1	18	-1	-1	38
32	2.999962500468744E-4	TGTGCTGCGTGGGATTCCCACCAGAGATATACCACTGGTTGGTTCAAGATATTT	CAAWDSHQRYTTGWFKIF	TRGV10	.	TRGJP1	15	-1	-1	26
32	2.999962500468744E-4	TGTGCTGCGTGGGACCGATCAGCTCATACCACTGGTTGGTTCAAGATATTT	CAAWDRSAHTTGWFKIF	TRGV10	.	TRGJP1	13	-1	-1	25
32	2.999962500468744E-4	TGTGCTGCGTGGGATCACATCGATGGGGGAGGTTGGTTCAAGATATTT	CAAWDHIDGGGWFKIF	TRGV10	.	TRGJP1	17	-1	-1	30
32	2.999962500468744E-4	TGTGCTGCGTGGGACAATCTAAGTACCACTGGTTGGTTCAAGATATTT	CAAWDNLSTTGWFKIF	TRGV10	.	TRGJP1	13	-1	-1	23
32	2.999962500468744E-4	TGTGCTGCGTGGGATTACATCCCCGTTTATTATAAGAAACTCTTT	CAAWDYIPVYYKKLF	TRGV10	.	TRGJ1	17	-1	-1	26
32	2.999962500468744E-4	TGTGCTGCGTGGGACCTCCCGAATTATTATAAGAAACTCTTT	CAAWDLPNYYKKLF	TRGV10	.	TRGJ2	13	-1	-1	19
32	2.999962500468744E-4	TGTGCCACCTGGGACGACCTGTATTATTATAAGAAACTCTTT	CATWDDLYYYKKLF	TRGV2	.	TRGJ1	15	-1	-1	22
32	2.999962500468744E-4	TGTGCCACCTGGGACACCCAGGGATATTATAAGAAACTCTTT	CATWDTQGYYKKLF	TRGV7	.	TRGJ1	15	-1	-1	24
32	2.999962500468744E-4	TGTGCTGCGTGGGATTTTATGAGTTGGTTCAAGATATTT	CAAWDFMSWFKIF	TRGV10	.	TRGJP1	15	-1	-1	22
32	2.999962500468744E-4	TGTGCTGCGTGGGACCCACCTTATTATAAGAAACTCTTT	CAAWDPPYYKKLF	TRGV10	.	TRGJ1	13	-1	-1	20
32	2.999962500468744E-4	TGTGCCTTGTGGGAGGTGCTGGGTTATAAGAAACTCTTT	CALWEVLGYKKLF	TRGV9	.	TRGJ1	18	-1	-1	23
32	2.999962500468744E-4	TGTGCCACCTGGGATGGTAATTATTATAAGAAACTCTTT	CATWDGNYYKKLF	TRGV4	.	TRGJ1	16	-1	-1	18
32	2.999962500468744E-4	TGTGCCACCTGGGATGGGCCTTATTATAAGAAACTCTTT	CATWDGPYYKKLF	TRGV4	.	TRGJ1	19	-1	-1	20
32	2.999962500468744E-4	TGTGCTGCGTGGTCGAATTATTATAAGAAACTCTTT	CAAWSNYYKKLF	TRGV10	.	TRGJ1	11	-1	-1	12
32	2.999962500468744E-4	TGTGCTGCGTGGGAGAATTATTATAAGAAACTCTTT	CAAWENYYKKLF	TRGV10	.	TRGJ1	13	-1	-1	14
32	2.999962500468744E-4	TGTGCCTTGTGGGAGGTTGGTTGGTTCAAGATATTT	CALWEVGWFKIF	TRGV9	.	TRGJP1	16	-1	-1	17
32	2.999962500468744E-4	TGTGCCACCTGGGATCTGGGGTTGGTGAAACTCTTT	CATWDLGLVKLF	TRGV4	.	TRGJ1	14	-1	-1	26
32	2.999962500468744E-4	TGTGCCACCTGGGACGGGCGAGTGGGGAAACTCTTT	CATWDGRVGKLF	TRGV2	.	TRGJ1	18	-1	-1	26
32	2.999962500468744E-4	TGTGCTGCGTGGGATGGTGGCAAGAAACTCTTT	CAAWDGGKKLF	TRGV10	.	TRGJ1	14	-1	-1	21
32	2.999962500468744E-4	TGTGCCACCTCCCAGCCCTATAAGAAACTCTTT	CATSQPYKKLF	TRGV7	.	TRGJ1	9	-1	-1	18
32	2.999962500468744E-4	TGTGCCACCTGGCCCTTTAGAAGGAAACTCTTT	CATWPFRRKLF	TRGV2	.	TRGJ1	11	-1	-1	16
32	2.999962500468744E-4	TGTGCTCGAGGGGGTAAGAAACTCTTT	CARGGKKLF	TRGV5	.	TRGJ1	4	-1	-1	14
32	2.999962500468744E-4	TGTGCACGCTGGGGGTTCAAGATATTT	CARWGFKIF	TRGV10	.	TRGJP1	4	-1	-1	13
32	2.999962500468744E-4	TGTGCCACCTGGGATAGGTATAAGAAACTCTTT	CATWDRYKKLF	TRGV4	.	TRGJ1	17	-1	-1	18
32	2.999962500468744E-4	TGTGCCACCTGGGACGGGCGCGAGCTCTTT	CATWDGRELF	TRGV2	.	TRGJ1	21	-1	-1	24
32	2.999962500468744E-4	TGTGCCTGTATTTATTATAAGAAACTCTTT	CACIYYKKLF	TRGV9	.	TRGJ1	6	-1	-1	11
31	2.906213672329096E-4	TGTGCTGCGTGGGAAATCACAAGAGGATATAGTAGTGATTGGATCAAGACGTTT	CAAWEITRGYSSDWIKTF	TRGV10	.	TRGJP2	13	-1	-1	26
31	2.906213672329096E-4	TGTGCTGCGTGGGATTACGCTGATGCATTTTATTATAAGAAACTCTTT	CAAWDYADAFYYKKLF	TRGV10	.	TRGJ1	18	-1	-1	29
31	2.906213672329096E-4	TGTGCTGCTCGCATCCCATATACCACTGGTTGGTTCAAGATATTT	CAARIPYTTGWFKIF	TRGV10	.	TRGJP1	7	-1	-1	17
31	2.906213672329096E-4	TGTGCCACCTGGGATGGACCCCCGAATTATTATAAGAAACTCTTT	CATWDGPPNYYKKLF	TRGV4	.	TRGJ1	20	-1	-1	22
31	2.906213672329096E-4	TGTGCCACCTGGGACGGGCCCGGCGATTATTATAAGAAACTCTTT	CATWDGPGDYYKKLF	TRGV2	.	TRGJ1	21	-1	-1	25
31	2.906213672329096E-4	TGTGCCACCTGGGACAGGCCGTCGAGTTATTATAAGAAACTCTTT	CATWDRPSSYYKKLF	TRGV5	.	TRGJ1	22	-1	-1	21
31	2.906213672329096E-4	TGTGCTGCGTGGGATGGGACCACTGGTTGGTTCAAGATATTT	CAAWDGTTGWFKIF	TRGV10	.	TRGJP1	14	-1	-1	18
31	2.906213672329096E-4	TGTGCTGCGTGGGAGCCCTTGGCGATTTGGTTCAAGATATTT	CAAWEPLAIWFKIF	TRGV10	.	TRGJP1	13	-1	-1	26
31	2.906213672329096E-4	TGTGCCTTGTGGGAGGAAAAATCTTATTATAAGAAACTCTTT	CALWEEKSYYKKLF	TRGV9	.	TRGJ2	15	-1	-1	23
31	2.906213672329096E-4	TGTGCCACCTGGGACGGGCAAGGGCATTGGATCAAGACGTTT	CATWDGQGHWIKTF	TRGV2	.	TRGJP2	18	-1	-1	25
31	2.906213672329096E-4	TGTGCTGCGTGGGCTGCCTCTGGTTGGTTCAAGATATTT	CAAWAASGWFKIF	TRGV10	.	TRGJP1	12	-1	-1	16
31	2.906213672329096E-4	TGTGCTGCGTGGGATTATAAGGGTTGGATCAAGACGTTT	CAAWDYKGWIKTF	TRGV10	.	TRGJP2	16	-1	-1	23
31	2.906213672329096E-4	TGTGCTGCGTGGGATGAGGTATATTATAAGAAACTCTTT	CAAWDEVYYKKLF	TRGV10	.	TRGJ1	20	-1	-1	21
31	2.906213672329096E-4	TGTGCCACCTGGGACGTCAATTATTATAAGAAACTCTTT	CATWDVNYYKKLF	TRGV5	.	TRGJ1	14	-1	-1	18
31	2.906213672329096E-4	TGTGCCACCTGGGACAGGCTGGGGTATAAGAAACTCTTT	CATWDRLGYKKLF	TRGV7	.	TRGJ1	18	-1	-1	24
31	2.906213672329096E-4	TGTGCCACCTGGGACAGGCACAGGAAGGAGAAACTCTTT	CATWDRHRKEKLF	TRGV7	.	TRGJ1	18	-1	-1	28
31	2.906213672329096E-4	TGTGCTGCGAATCCTAATGGTTGGTTCAAGATATTT	CAANPNGWFKIF	TRGV10	.	TRGJP1	8	-1	-1	17
31	2.906213672329096E-4	TGTGCCACCTGGGACTATCATTATAAGAAACTCTTT	CATWDYHYKKLF	TRGV2	.	TRGJ1	14	-1	-1	16
31	2.906213672329096E-4	TGTGCCACCTGGGACAGGCCCCTTGGGAAACTCTTT	CATWDRPLGKLF	TRGV3	.	TRGJ1	19	-1	-1	26
31	2.906213672329096E-4	TGTGCCACCTGGGACAGGCGTTATAAGAAACTCTTT	CATWDRRYKKLF	TRGV3	.	TRGJ1	18	-1	-1	20
31	2.906213672329096E-4	TGTGCCACCTGGGACAAGGGTTATAAGAAACTCTTT	CATWDKGYKKLF	TRGV5	.	TRGJ1	15	-1	-1	20
31	2.906213672329096E-4	TGTGCTGCGTGGTTAATCGGGTTCAAGATATTT	CAAWLIGFKIF	TRGV10	.	TRGJP1	11	-1	-1	19
31	2.906213672329096E-4	TGTGCTGCGCCAGATTATTATAAGAAACTCTTT	CAAPDYYKKLF	TRGV10	.	TRGJ2	8	-1	-1	13
31	2.906213672329096E-4	TGTGCCACCTGGGACGGGCCTGGGAAACTCTTT	CATWDGPGKLF	TRGV2	.	TRGJ1	19	-1	-1	23
31	2.906213672329096E-4	TGTGCCACCTGGGACAGGCTAGCCCTCCTCTTT	CATWDRLALLF	TRGV5	.	TRGJ1	18	-1	-1	27
31	2.906213672329096E-4	TGTGCCACCTGGGATGGAAAGAAACTCTTT	CATWDGKKLF	TRGV4	.	TRGJ1	16	-1	-1	18
31	2.906213672329096E-4	TCCCGGGGCCATAAGAAACTCTTT	SRGHKKLF	TRGV3	.	TRGJ1	0	-1	-1	10
30	2.8124648441894476E-4	TGTGCCTTGTGGGAGGACAGGCAAGAGTTGGGCAAAAAAATCAAGGTATTT	CALWEDRQELGKKIKVF	TRGV9	.	TRGJP	15	-1	-1	19
30	2.8124648441894476E-4	TGTGCTGCGTGGGATTATTTTACCACTGGTTGGTTCAAGATATTT	CAAWDYFTTGWFKIF	TRGV10	.	TRGJP1	16	-1	-1	20
30	2.8124648441894476E-4	TGTGCCACCTGGGATACACAAATTGATTATTATAAGAAACTCTTT	CATWDTQIDYYKKLF	TRGV4	.	TRGJ2	14	-1	-1	20
30	2.8124648441894476E-4	TGTGCTGCGTGGGACTCTTGGAATTATTATAAGAAACTCTTT	CAAWDSWNYYKKLF	TRGV10	.	TRGJ1	13	-1	-1	17
30	2.8124648441894476E-4	TGTGCTGCGTGGGAAAACTTGGGCTATTATAAGAAACTCTTT	CAAWENLGYYKKLF	TRGV10	.	TRGJ1	13	-1	-1	24
30	2.8124648441894476E-4	TGTGCCACCTGGGACAGGTCCCCGAGGTATAAGAAACTCTTT	CATWDRSPRYKKLF	TRGV5	.	TRGJ1	17	-1	-1	27
30	2.8124648441894476E-4	TGTGCTGCGTGGGATTTAAGAGGTTGGTTCAAGATATTT	CAAWDLRGWFKIF	TRGV10	.	TRGJP1	15	-1	-1	21
30	2.8124648441894476E-4	TGTGCTGCGTGGGATTATGCTCATTATAAGAAACTCTTT	CAAWDYAHYKKLF	TRGV10	.	TRGJ1	16	-1	-1	22
30	2.8124648441894476E-4	TGTGCCGAAGAGATTGCGGCAGGTTGGTTCAAGATATTT	CAEEIAAGWFKIF	TRGV10	.	TRGJP1	4	-1	-1	21
30	2.8124648441894476E-4	TGTGCTGCGTGGGATTTGTATTATAAGAAACTCTTT	CAAWDLYYKKLF	TRGV10	.	TRGJ1	15	-1	-1	18
30	2.8124648441894476E-4	TGTGCTGCGTATGGGGGGGACTGGTTCAAGATATTT	CAAYGGDWFKIF	TRGV10	.	TRGJP1	9	-1	-1	21
30	2.8124648441894476E-4	TGTGCCACCTGGCCATCGTATTATAAGAAACTCTTT	CATWPSYYKKLF	TRGV8	.	TRGJ1	11	-1	-1	18
30	2.8124648441894476E-4	TGTGCCACCTGGGATGGGCGGGGGTTGCCACTCTTT	CATWDGRGLPLF	TRGV4	.	TRGJ1	18	-1	-1	29
30	2.8124648441894476E-4	TGTGCCACCTGGGACGGGGTGGGTAAGAAACTCTTT	CATWDGVGKKLF	TRGV2	.	TRGJ1	17	-1	-1	23
30	2.8124648441894476E-4	TGTGCCACCTGGACTAAACCCTTTAAGAAACTCTTT	CATWTKPFKKLF	TRGV3	.	TRGJ1	11	-1	-1	23
30	2.8124648441894476E-4	TGTGCTGCGTGGGAGGGTTGGTTCAAGATATTT	CAAWEGWFKIF	TRGV10	.	TRGJP1	13	-1	-1	15
30	2.8124648441894476E-4	TGTGCCACCTGGGATGGGCGTGGGAAACTCTTT	CATWDGRGKLF	TRGV4	.	TRGJ1	18	-1	-1	23
30	2.8124648441894476E-4	TGTGCCACCTGGGACGGGCACAAGAAACTCTTT	CATWDGHKKLF	TRGV2	.	TRGJ1	18	-1	-1	21
30	2.8124648441894476E-4	TGTGCCGCCTGTTATTATAAGAAACTCTTT	CAACYYKKLF	TRGV4	.	TRGJ1	10	-1	-1	11
30	2.8124648441894476E-4	TGTGCCACCTGGGCCCAGAAACTCTTT	CATWAQKLF	TRGV3	.	TRGJ1	12	-1	-1	16
30	2.8124648441894476E-4	TGTGCTGCGTGGGACTTTTGGTTCAAGATATTT	CAAWDFWFKIF	TRGV10	.	TRGJP1	13	-1	-1	17
30	2.8124648441894476E-4	TGTGCCACCTGGGACAGGCGCGAGAAACTCTTT	CATWDRREKLF	TRGV7	.	TRGJ1	18	-1	-1	22
30	2.8124648441894476E-4	TGTGCCACCTGGGACGGGCTTATACTCTTT	CATWDGLILF	TRGV2	.	TRGJ1	18	-1	-1	23
30	2.8124648441894476E-4	TGTGCCACCTGGGAGTATAAGAAACTCTTT	CATWEYKKLF	TRGV8	.	TRGJ1	13	-1	-1	15
30	2.8124648441894476E-4	TGTGCCACCTGGGAGGTGGGGCTCTTT	CATWEVGLF	TRGV5	.	TRGJ1	13	-1	-1	21
30	2.8124648441894476E-4	TGTGCCACCTGGGACGATAAGAAACTCTTT	CATWDDKKLF	TRGV7	.	TRGJ1	14	-1	-1	16
30	2.8124648441894476E-4	TGTGCCACCTGGGACAGGCCAAGGCTCTTT	CATWDRPRLF	TRGV3	.	TRGJ1	19	-1	-1	24
30	2.8124648441894476E-4	TGTGCCACCTGGGACGGGCCTTATAAGAAACTCTTT	CATWDGPYKKLF	TRGV2	.	TRGJ1	19	-1	-1	20
29	2.7187160160497994E-4	TGTGCTGCGTGGGACAAAGAGACTGATACCACTGGTTGGTTCAAGATATTT	CAAWDKETDTTGWFKIF	TRGV10	.	TRGJP1	13	-1	-1	25
29	2.7187160160497994E-4	TGTGCTGCGTGGGTATCCTTTCCTCGTGGTTGGTTCAAGATATTT	CAAWVSFPRGWFKIF	TRGV10	.	TRGJP1	12	-1	-1	26
29	2.7187160160497994E-4	TGTGCTGCGTGGGATATGAATCGGGATTATTATAAGAAACTCTTT	CAAWDMNRDYYKKLF	TRGV10	.	TRGJ1	14	-1	-1	25
29	2.7187160160497994E-4	TGTGCTGCGTGGGAGCCCGTACCGAATTATTATAAGAAACTCTTT	CAAWEPVPNYYKKLF	TRGV10	.	TRGJ1	13	-1	-1	22
29	2.7187160160497994E-4	TGTGCTGCGTGGACACCTGATACCACTGGTTGGTTCAAGATATTT	CAAWTPDTTGWFKIF	TRGV10	.	TRGJP1	11	-1	-1	19
29	2.7187160160497994E-4	TGTGCTGCGTGGGATTATCCCTATTATTATAAGAAACTCTTT	CAAWDYPYYYKKLF	TRGV10	.	TRGJ1	16	-1	-1	22
29	2.7187160160497994E-4	TGTGCTGCGTGGGACTCGTCTGGTTGGTTCAAGATATTT	CAAWDSSGWFKIF	TRGV10	.	TRGJP1	13	-1	-1	19
29	2.7187160160497994E-4	TGTGCTGCGTGGGAGGCATATTATTATAAGAAACTCTTT	CAAWEAYYYKKLF	TRGV10	.	TRGJ1	13	-1	-1	19
29	2.7187160160497994E-4	TGTGCCACCTGGGATGGGCCGGGGTATAAGAAACTCTTT	CATWDGPGYKKLF	TRGV4	.	TRGJ1	19	-1	-1	24
29	2.7187160160497994E-4	TGTGCCACCTGGGACGGGCCGAAGAGAAAGAAACTCTTT	CATWDGPKRKKLF	TRGV2	.	TRGJ1	19	-1	-1	27
29	2.7187160160497994E-4	TGTGCCACCTGGGACAGGCTGAGGGGTTGGCGCCTCTTT	CATWDRLRGWRLF	TRGV3	.	TRGJ1	18	-1	-1	33
29	2.7187160160497994E-4	TGTGCTGCGTGGGACCATTATTATAAGAAACTCTTT	CAAWDHYYKKLF	TRGV10	.	TRGJ1	13	-1	-1	16
29	2.7187160160497994E-4	TGTGCCTTGTGGGAGGTGGGAAAAAAGAAACTCTTT	CALWEVGKKKLF	TRGV9	.	TRGJ1	17	-1	-1	24
29	2.7187160160497994E-4	TGTGCCACCTGGGACACCCCGAGCGAGAAACTCTTT	CATWDTPSEKLF	TRGV5	.	TRGJ1	15	-1	-1	25
29	2.7187160160497994E-4	TGTGCCACCTGGTGTTATAAGAAACTCTTT	CATWCYKKLF	TRGV5	.	TRGJ1	11	-1	-1	14
29	2.7187160160497994E-4	TGTGCCACCTGGGTAACTAAGAAACTCTTT	CATWVTKKLF	TRGV2	.	TRGJ1	12	-1	-1	17
29	2.7187160160497994E-4	TGTGCCACCTGGGATGAGAAACTCTTT	CATWDEKLF	TRGV4	.	TRGJ1	15	-1	-1	13
29	2.7187160160497994E-4	TCTAAGCCACTCTTT	SKPLF	TRGV8	.	TRGJ1	0	-1	-1	2
28	2.6249671879101513E-4	TGTGCCACCTGGGACAGGCTTGGACCCGGGCCGCCGATCAACTTAGGATTCAGCCATAAGAAACTCTTT	CATWDRLGPGPPINLGFSHKKLF	TRGV7	.	TRGJ1	21	-1	-1	55
28	2.6249671879101513E-4	TGTGCTGCGTGGGATTACCCAGAATATACCACTGGTTGGTTCAAGATATTT	CAAWDYPEYTTGWFKIF	TRGV10	.	TRGJP1	17	-1	-1	23
28	2.6249671879101513E-4	TGTGCCACCTGGGTAGCATTAGAGTTGGGCAAAAAAATCAAGGTATTT	CATWVALELGKKIKVF	TRGV2	.	TRGJP	12	-1	-1	20
28	2.6249671879101513E-4	TGTGCCACCTGGGACAGGCCAAGGGGGATGAACTATAAGAAACTCTTT	CATWDRPRGMNYKKLF	TRGV7	.	TRGJ1	19	-1	-1	33
28	2.6249671879101513E-4	TGTGCTGCGTGGGATTATTGGTGGTCTTATTATAAGAAACTCTTT	CAAWDYWWSYYKKLF	TRGV10	.	TRGJ1	16	-1	-1	26
28	2.6249671879101513E-4	TGTGCTGCTCCTACCAGGGGGATTTATTATAAGAAACTCTTT	CAAPTRGIYYKKLF	TRGV10	.	TRGJ1	7	-1	-1	20
28	2.6249671879101513E-4	TGTGCTGCGTGGGTTAATACCACTGGTTGGTTCAAGATATTT	CAAWVNTTGWFKIF	TRGV10	.	TRGJP1	15	-1	-1	16
28	2.6249671879101513E-4	TGTGCTGCGTGGGGGGGCACCACTGGTTGGTTCAAGATATTT	CAAWGGTTGWFKIF	TRGV10	.	TRGJP1	12	-1	-1	18
28	2.6249671879101513E-4	TGTGCTGCGTGGGATAAGAGTCATTATTATAAGAAACTCTTT	CAAWDKSHYYKKLF	TRGV10	.	TRGJ1	14	-1	-1	22
28	2.6249671879101513E-4	TGGACTTATACGGGGGGGAGTAGTGATTGGATCAAGACGTTT	WTYTGGSSDWIKTF	TRGV10	.	TRGJP2	1	-1	-1	18
28	2.6249671879101513E-4	TGTGCTGCGTGGGATTCCTCATCTTGGTTCAAGATATTT	CAAWDSSSWFKIF	TRGV10	.	TRGJP1	15	-1	-1	23
28	2.6249671879101513E-4	TGTGCTGCGTGGGATTGCAGCAATTATAAGAAACTCTTT	CAAWDCSNYKKLF	TRGV10	.	TRGJ1	15	-1	-1	22
28	2.6249671879101513E-4	TGTGCTGCGTGGGATCTTTATTATTATAAGAAACTCTTT	CAAWDLYYYKKLF	TRGV10	.	TRGJ1	14	-1	-1	19
28	2.6249671879101513E-4	TGTGCCACCTGGGACAGGCAGGGTTATAAGAAACTCTTT	CATWDRQGYKKLF	TRGV5	.	TRGJ1	18	-1	-1	23
28	2.6249671879101513E-4	TGTGCTGCGTGGGCCACTGGTTGGTTCAAGATATTT	CAAWATGWFKIF	TRGV10	.	TRGJP1	12	-1	-1	13
28	2.6249671879101513E-4	TGTGCTGCGTGGGACGTAGACATTAAGAAACTCTTT	CAAWDVDIKKLF	TRGV10	.	TRGJ1	13	-1	-1	23
28	2.6249671879101513E-4	TGTGCCCCCTGGCCCCCGAGACATAAGAAACTCTTT	CAPWPPRHKKLF	TRGV5	.	TRGJ1	11	-1	-1	22
28	2.6249671879101513E-4	TGTGCCACCTTTAGTAGTGATTGGATCAAGACGTTT	CATFSSDWIKTF	TRGV2	.	TRGJP2	9	-1	-1	11
28	2.6249671879101513E-4	TGTGCCACCTGGGTCGCACTTTGGTTCAAGATATTT	CATWVALWFKIF	TRGV2	.	TRGJP1	15	-1	-1	20
28	2.6249671879101513E-4	TGTGCCACCTGGGACGGGCCCCTTGGGAAACTCTTT	CATWDGPLGKLF	TRGV2	.	TRGJ1	20	-1	-1	26
28	2.6249671879101513E-4	TGTGCCACCTGGGACAGGTCTCGGAAGAAACTCTTT	CATWDRSRKKLF	TRGV7	.	TRGJ2	20	-1	-1	24
28	2.6249671879101513E-4	TGTGCCACCCAAGGGAGTTATTATAAGAAACTCTTT	CATQGSYYKKLF	TRGV3	.	TRGJ1	8	-1	-1	14
28	2.6249671879101513E-4	TGTGCCACCTGGGATAATAAGAAACTCTTT	CATWDNKKLF	TRGV8	.	TRGJ1	15	-1	-1	13
28	2.6249671879101513E-4	TGTGCCACCTGGACGCATAAGAAACTCTTT	CATWTHKKLF	TRGV4	.	TRGJ1	11	-1	-1	16
28	2.6249671879101513E-4	TGTGCCACCCCCGGTTGGTTCAAGATATTT	CATPGWFKIF	TRGV5P	.	TRGJP1	8	-1	-1	6
28	2.6249671879101513E-4	TGTGCCACGTCGGGAGGGAAACTCTTT	CATSGGKLF	TRGV3	.	TRGJ1	14	-1	-1	17
28	2.6249671879101513E-4	TGTGCCACCTGGGACGGGCGTGATAAGAAACTCTTT	CATWDGRDKKLF	TRGV2	.	TRGJ1	18	-1	-1	22
28	2.6249671879101513E-4	TGTGCCACCTGGGACGCTGAGAAACTCTTT	CATWDAEKLF	TRGV2	.	TRGJ1	15	-1	-1	19
28	2.6249671879101513E-4	TGGGGCCACGGGGGTTGGATCAAGATATTT	WGHGGWIKIF	TRGV10	.	TRGJP1	1	-1	-1	12
28	2.6249671879101513E-4	TGTGCCCCACCAAATGCGAAACTCTTT	CAPPNAKLF	TRGV4	.	TRGJ1	5	-1	-1	17
28	2.6249671879101513E-4	TGTGCCACCTGGGACTGGGGACTCTTT	CATWDWGLF	TRGV2	.	TRGJ1	18	-1	-1	20
28	2.6249671879101513E-4	TGTGCCACCTGGGAAGAGAAACTCTTT	CATWEEKLF	TRGV2	.	TRGJ1	13	-1	-1	16
28	2.6249671879101513E-4	TGTGCCACCTGGCCTACTTATTATAAGAAACTCTTT	CATWPTYYKKLF	TRGV4	.	TRGJ1	11	-1	-1	17
28	2.6249671879101513E-4	TGTGCCACCTGGGACAGGTTATACCAGAAACTCTTT	CATWDRLYQKLF	TRGV7	.	TRGJ1	17	-1	-1	18
28	2.6249671879101513E-4	TGTGCCACCTGGACGCATCCTTCGGAGAAACTCTTT	CATWTHPSEKLF	TRGV3	.	TRGJ1	11	-1	-1	25
28	2.6249671879101513E-4	TGTGCCACCTGGGTGCAATATAAGAAACTCTTT	CATWVQYKKLF	TRGV4	.	TRGJ1	12	-1	-1	18
28	2.6249671879101513E-4	TGTGCCACCTGGGATGAGGAACTCTTT	CATWDEELF	TRGV4	.	TRGJ1	15	-1	-1	13
28	2.6249671879101513E-4	TGTGCTGCGTGGGATGGCACTGGTTGGTTCAAGATATTT	CAAWDGTGWFKIF	TRGV10	.	TRGJP1	14	-1	-1	17
28	2.6249671879101513E-4	TGTGCCACCTGGGACCCCCCCTATAAGAAACTCTTT	CATWDPPYKKLF	TRGV7	.	TRGJ1	14	-1	-1	21
28	2.6249671879101513E-4	TGTGCCACCAGGCAGCTCTTT	CATRQLF	TRGV8	.	TRGJ1	11	-1	-1	15
27	2.531218359770503E-4	TGTGCTGCGTGGGATTATTTGGTTTTGCTGGATTATTATAAGAAACTCTTT	CAAWDYLVLLDYYKKLF	TRGV10	.	TRGJ1	16	-1	-1	31
27	2.531218359770503E-4	TGTGCCTTGTGGGAGGCCAAGTCCGATACCACTGGTTGGTTCAAGATATTT	CALWEAKSDTTGWFKIF	TRGV9	.	TRGJP1	15	-1	-1	25
27	2.531218359770503E-4	TGTGCTGCGTGGGATTGGGCATCTTTTAAGTATTATAAGAAACTCTTT	CAAWDWASFKYYKKLF	TRGV10	.	TRGJ1	15	-1	-1	27
27	2.531218359770503E-4	TGTGCTGCGTGGGATTATTCGACCACTGGTTGGTTCAAGATATTT	CAAWDYSTTGWFKIF	TRGV10	.	TRGJP1	16	-1	-1	21
27	2.531218359770503E-4	TGTGCTGCGTGGGATTATGAGACCACTGGTTGGTTCAAGATATTT	CAAWDYETTGWFKIF	TRGV10	.	TRGJP1	16	-1	-1	21
27	2.531218359770503E-4	TGTGCCACCTGGGCCCGGGGGGTAGAGTATTATAAGAAACTCTTT	CATWARGVEYYKKLF	TRGV2	.	TRGJ1	12	-1	-1	27
27	2.531218359770503E-4	TGTGCTGCGTGTAAGCCCTTCACTGGTTGGTTCAAGATATTT	CAACKPFTGWFKIF	TRGV10	.	TRGJP1	10	-1	-1	20
27	2.531218359770503E-4	TGTGCTGCGTGGGATTCCGCAAATTATTATAAGAAACTCTTT	CAAWDSANYYKKLF	TRGV10	.	TRGJ1	21	-1	-1	21
27	2.531218359770503E-4	TGTGCTGCGTGGGATTGGACCACTGGTTGGTTCAAGATATTT	CAAWDWTTGWFKIF	TRGV10	.	TRGJP1	15	-1	-1	18
27	2.531218359770503E-4	TGTGCCACCTGGGATTGGCTCCTGTTGGTTGAGAAACTCTTT	CATWDWLLLVEKLF	TRGV8	.	TRGJ1	18	-1	-1	31
27	2.531218359770503E-4	TGTGCCACCTGGGACAGAATGAATTATTATAAGAAACTCTTT	CATWDRMNYYKKLF	TRGV3	.	TRGJ1	16	-1	-1	20
27	2.531218359770503E-4	TGTGCTGCGTGGGACCCGACTGGTTGGTTCAAGATATTT	CAAWDPTGWFKIF	TRGV10	.	TRGJP1	13	-1	-1	18
27	2.531218359770503E-4	TGTGCTGCGTGGGACACGAATTATTATAAGAAACTCTTT	CAAWDTNYYKKLF	TRGV10	.	TRGJ1	13	-1	-1	16
27	2.531218359770503E-4	TGTGCCACCTGGGACGGGCCCCATTATAAGAAACTCTTT	CATWDGPHYKKLF	TRGV2	.	TRGJ1	20	-1	-1	22
27	2.531218359770503E-4	TGTGCCACCTGGGACAGGGTTGGGGATAAGAAACTCTTT	CATWDRVGDKKLF	TRGV3	.	TRGJ1	17	-1	-1	25
27	2.531218359770503E-4	TGTGCCACCTTCCGGAAACTCTTT	CATFRKLF	TRGV4	.	TRGJ1	9	-1	-1	14
27	2.531218359770503E-4	TGTGCTGCGTGGGATTTATGTTATAAGAAACTCTTT	CAAWDLCYKKLF	TRGV10	.	TRGJ1	15	-1	-1	20
27	2.531218359770503E-4	TGTGCCACCTGGGATAAGTATTATAAGAAACTCTTT	CATWDKYYKKLF	TRGV4	.	TRGJ1	14	-1	-1	15
27	2.531218359770503E-4	TGTGCCACCTGGGACGGCCTACAGAAGAAACTCTTT	CATWDGLQKKLF	TRGV2	.	TRGJ1	16	-1	-1	24
27	2.531218359770503E-4	TGTGCCACCTGGGACGGGCCGATTGGGAAACTCTTT	CATWDGPIGKLF	TRGV2	.	TRGJ1	19	-1	-1	26
27	2.531218359770503E-4	TGTGCTGCGTGCGTTGGTTGGTTCAAGATATTT	CAACVGWFKIF	TRGV10	.	TRGJP1	10	-1	-1	14
27	2.531218359770503E-4	TGTGCCACCTGGGACGGGAGGGGGAAACTCTTT	CATWDGRGKLF	TRGV2	.	TRGJ1	17	-1	-1	23
27	2.531218359770503E-4	TGTGCCACCGATTCGAATTGGATCAAGACGTTT	CATDSNWIKTF	TRGV2	.	TRGJP2	8	-1	-1	16
27	2.531218359770503E-4	TGTGCCCGGGAGGGGCTGGGCAAAAAAATCAAGGTATTT	CAREGLGKKIKVF	TRGV9	.	TRGJP	5	-1	-1	16
27	2.531218359770503E-4	TGTGCCTTGTGGGAGGTGCTTTATAAGAAACTCTTT	CALWEVLYKKLF	TRGV9	.	TRGJ1	18	-1	-1	20
27	2.531218359770503E-4	TGTGCCACCTGGCGCATCTATTATAAGAAACTCTTT	CATWRIYYKKLF	TRGV4	.	TRGJ1	11	-1	-1	18
27	2.531218359770503E-4	TGTGCTGCAGGTTGGGGTTGGTTCAAGATATTT	CAAGWGWFKIF	TRGV10	.	TRGJP1	7	-1	-1	15
27	2.531218359770503E-4	TGTGCCACCTGGGATGCCTCTAAGAAACTCTTT	CATWDASKKLF	TRGV4	.	TRGJ1	15	-1	-1	20
27	2.531218359770503E-4	TGTGCCACCTGGATGCTTAAGAAACTCTTT	CATWMLKKLF	TRGV4	.	TRGJ1	14	-1	-1	17
27	2.531218359770503E-4	TGTGCCACCTGGGATTGGAAACTCTTT	CATWDWKLF	TRGV4	.	TRGJ1	17	-1	-1	17
26	2.4374695316308547E-4	TGTGCTGCGTGGGGCCCCACTAAACTATATACCACTGGTTGGTTCAAGATATTT	CAAWGPTKLYTTGWFKIF	TRGV10	.	TRGJP1	12	-1	-1	25
26	2.4374695316308547E-4	TGTGCTGCGTGGGACCAGGAAGAGCGTACCACTGGTTGGTTCAAGATATTT	CAAWDQEERTTGWFKIF	TRGV10	.	TRGJP1	13	-1	-1	26
26	2.4374695316308547E-4	TGTGCCTTGTGGGAGGTGCTTTTTGCCACTGGTTGGTTCAAGATATTT	CALWEVLFATGWFKIF	TRGV9	.	TRGJP1	18	-1	-1	25
26	2.4374695316308547E-4	TGTGCCACCTGGGACGGGCTACAGGGTAGTGATTGGATCAAGACGTTT	CATWDGLQGSDWIKTF	TRGV2	.	TRGJP2	18	-1	-1	25
26	2.4374695316308547E-4	TGTGCCACCTGGGACGGGCCAAAGTCCAGTGATTGGATCAAGACGTTT	CATWDGPKSSDWIKTF	TRGV2	.	TRGJP2	19	-1	-1	27
26	2.4374695316308547E-4	TGTGCCACCTGGGACGGGAAGTTAACTTATTATAAGAAACTCTTT	CATWDGKLTYYKKLF	TRGV2	.	TRGJ1	17	-1	-1	26
26	2.4374695316308547E-4	TGTGCTGCGTGGTTCTCGATCGCTGGTTGGTTCAAGATATTT	CAAWFSIAGWFKIF	TRGV10	.	TRGJP1	11	-1	-1	22
26	2.4374695316308547E-4	TGTGCTGCGTGGGATACCGACACTGGTTGGTTCAAGATATTT	CAAWDTDTGWFKIF	TRGV10	.	TRGJP1	14	-1	-1	20
26	2.4374695316308547E-4	TGTGCTGCGTGGGAAAAGGGGGATTATTATAAGAAACTCTTT	CAAWEKGDYYKKLF	TRGV10	.	TRGJ1	13	-1	-1	22
26	2.4374695316308547E-4	TGTGCCTTGTGGGAGTCTGGGAATTATTATAAGAAACTCTTT	CALWESGNYYKKLF	TRGV9	.	TRGJ1	14	-1	-1	20
26	2.4374695316308547E-4	TGTGCCTTGTGGGAGCGATACACTGGTTGGTTCAAGATATTT	CALWERYTGWFKIF	TRGV9	.	TRGJP1	14	-1	-1	17
26	2.4374695316308547E-4	TGTGCTGCGTGGGGTCGGAATTATTATAAGAAACTCTTT	CAAWGRNYYKKLF	TRGV10	.	TRGJ1	12	-1	-1	17
26	2.4374695316308547E-4	TGTGCTGCGTGGGGGGTGAATTATTATAAGAAACTCTTT	CAAWGVNYYKKLF	TRGV10	.	TRGJ1	12	-1	-1	17
26	2.4374695316308547E-4	TGTGCCACCTGGGACGGGCTCACGGATAAGAAACTCTTT	CATWDGLTDKKLF	TRGV2	.	TRGJ1	18	-1	-1	25
26	2.4374695316308547E-4	TGTGCCACCTGGGACGGGCTGAGGTATAAGAAACTCTTT	CATWDGLRYKKLF	TRGV2	.	TRGJ1	18	-1	-1	24
26	2.4374695316308547E-4	TGTGCCACCTGGGACGGGCCGTGGTATAAGAAACTCTTT	CATWDGPWYKKLF	TRGV2	.	TRGJ1	19	-1	-1	24
26	2.4374695316308547E-4	TGTGCCACCTGGGACAGGCGGTGGAGTGAGAAACTCTTT	CATWDRRWSEKLF	TRGV3	.	TRGJ1	18	-1	-1	28
26	2.4374695316308547E-4	TGTGCCACCTGGACTAGTAGTGATTGGATCAAGACGTTT	CATWTSSDWIKTF	TRGV2	.	TRGJP2	11	-1	-1	14
26	2.4374695316308547E-4	TGTGCCTTGTGGAGCTTTTATTATAAGAAACTCTTT	CALWSFYYKKLF	TRGV9	.	TRGJ1	11	-1	-1	17
26	2.4374695316308547E-4	TGTGCCACCTGGGAAGGTTATTATAAGAAACTCTTT	CATWEGYYKKLF	TRGV8	.	TRGJ1	16	-1	-1	17
26	2.4374695316308547E-4	TGTGCCACCTGGGAGCCCCGCCACCTCTTT	CATWEPRHLF	TRGV8	.	TRGJ1	13	-1	-1	24
26	2.4374695316308547E-4	TGTGCCACCTATAAGAAACTCTTT	CATYKKLF	TRGV2	.	TRGJ1	9	-1	-1	9
26	2.4374695316308547E-4	TGTGCCACCTGGGACGTTAGTGATTGGATCAAGACGTTT	CATWDVSDWIKTF	TRGV2	.	TRGJP2	15	-1	-1	17
26	2.4374695316308547E-4	TGTGCTGCTCCAAGAAATTATTATAAGAAACTCTTT	CAAPRNYYKKLF	TRGV10	.	TRGJ1	7	-1	-1	15
26	2.4374695316308547E-4	TGTGCTGCGTGGGACCTATATTATAAGAAACTCTTT	CAAWDLYYKKLF	TRGV10	.	TRGJ1	13	-1	-1	18
26	2.4374695316308547E-4	TGTGCCACCTGGGATAGTTATTATAAGAAACTCTTT	CATWDSYYKKLF	TRGV8	.	TRGJ1	16	-1	-1	17
26	2.4374695316308547E-4	TGTGCCACCTGGGACGGATATTATAAGAAACTCTTT	CATWDGYYKKLF	TRGV2	.	TRGJ1	16	-1	-1	18
26	2.4374695316308547E-4	TGTGCCACCCTCCGATTGGGGTATAAGAAACTCTTT	CATLRLGYKKLF	TRGV2	.	TRGJ1	8	-1	-1	21
26	2.4374695316308547E-4	TGTGCCACCTGCGATTCCCTTGGGAAACTCTTT	CATCDSLGKLF	TRGV3	.	TRGJ1	13	-1	-1	23
26	2.4374695316308547E-4	TGTGCCACCTGGGACGGGGGCAAGAAACTCTTT	CATWDGGKKLF	TRGV2	.	TRGJ1	17	-1	-1	21
26	2.4374695316308547E-4	TGTGCCACCTGGGAGGAGAAACTCTTT	CATWEEKLF	TRGV4	.	TRGJ1	13	-1	-1	16
26	2.4374695316308547E-4	TGTGCTGCGTGGGCCCAGAATTATTATAAGAAACTCTTT	CAAWAQNYYKKLF	TRGV10	.	TRGJ1	12	-1	-1	17
26	2.4374695316308547E-4	TGTGCCACCTGGGAGAGGTGGAAACTCTTT	CATWERWKLF	TRGV4	.	TRGJ1	13	-1	-1	20
26	2.4374695316308547E-4	TGTGCCACCTGGGACGGTAAGACTGGTTGGTTCAAGATATTT	CATWDGKTGWFKIF	TRGV2	.	TRGJP1	16	-1	-1	21
25	2.3437207034912062E-4	TGTGCTGCGTGGGATTTAAGGGGGCGGTTCACTGGTTGGTTCAAGATATTT	CAAWDLRGRFTGWFKIF	TRGV10	.	TRGJP1	15	-1	-1	29
25	2.3437207034912062E-4	TGTGCCTTGTCGGGGGGGATGGGGGGTAAGGGTAGTTGGTTCAAGATATTT	CALSGGMGGKGSWFKIF	TRGV9	.	TRGJP1	16	-1	-1	34
25	2.3437207034912062E-4	TGTGCTGCGTGGGCTTCATCTTATACCACTGGTTGGTTCAAGATATTT	CAAWASSYTTGWFKIF	TRGV10	.	TRGJP1	15	-1	-1	21
25	2.3437207034912062E-4	TGTGCCACCTGGGACGGGCCGGGGAGTAGTGATTGGATCAAGACGTTT	CATWDGPGSSDWIKTF	TRGV2	.	TRGJP2	19	-1	-1	24
25	2.3437207034912062E-4	TGTGCTGCGTGGGATTATAACACCACTGGTTGGTTCAAGATATTT	CAAWDYNTTGWFKIF	TRGV10	.	TRGJP1	16	-1	-1	21
25	2.3437207034912062E-4	TGTGCCTTGTGGGAGGACAATACCACTGGTTGGTTCAAGATATTT	CALWEDNTTGWFKIF	TRGV9	.	TRGJP1	15	-1	-1	19
25	2.3437207034912062E-4	TGTGCCACCTGGGATGGGTGTAGCCCTTATTATAAGAAACTCTTT	CATWDGCSPYYKKLF	TRGV4	.	TRGJ1	17	-1	-1	26
25	2.3437207034912062E-4	TGTGCCACCTGGGACGGGCTGGCCTTTGGCCCCATGAAACTCTTT	CATWDGLAFGPMKLF	TRGV2	.	TRGJ1	18	-1	-1	35
25	2.3437207034912062E-4	TGTGCTGCGTGGGTCTATACCACTGGTTGGTTCAAGATATTT	CAAWVYTTGWFKIF	TRGV10	.	TRGJP1	12	-1	-1	11
25	2.3437207034912062E-4	TGTGCTGCGTGGGATTGTTACACTGGTTGGTTCAAGATATTT	CAAWDCYTGWFKIF	TRGV10	.	TRGJP1	15	-1	-1	20
25	2.3437207034912062E-4	TGTGCTGCGTGGGATTATGGCACTGGTTGGTTCAAGATATTT	CAAWDYGTGWFKIF	TRGV10	.	TRGJP1	16	-1	-1	8
25	2.3437207034912062E-4	TGTGCTGCGTGGGATCCGAACACTGGTTGGTTCAAGATATTT	CAAWDPNTGWFKIF	TRGV10	.	TRGJP1	14	-1	-1	20
25	2.3437207034912062E-4	TGTGCTGCGTGGGATGCCTTAAATTATTATAAGAAACTCTTT	CAAWDALNYYKKLF	TRGV10	.	TRGJ1	14	-1	-1	21
25	2.3437207034912062E-4	TGTGCTGCGTGGAGGGATACCACTGGTTGGTTCAAGATATTT	CAAWRDTTGWFKIF	TRGV10	.	TRGJP1	11	-1	-1	16
25	2.3437207034912062E-4	TGTGCCACCTGGGACAAGCGCAGGAATTATAAGAAACTCTTT	CATWDKRRNYKKLF	TRGV3	.	TRGJ1	18	-1	-1	25
25	2.3437207034912062E-4	TGTGCTGCGTGGGCCAAAAATTATTATAAGAAACTCTTT	CAAWAKNYYKKLF	TRGV10	.	TRGJ2	12	-1	-1	18
25	2.3437207034912062E-4	TGTGCTGCGTGGGATTACAATTATTATAAGAAACTCTTT	CAAWDYNYYKKLF	TRGV10	.	TRGJ1	17	-1	-1	18
25	2.3437207034912062E-4	TGTGCCACCTGGGATCATGAGGATTATAAGAAACTCTTT	CATWDHEDYKKLF	TRGV4	.	TRGJ1	14	-1	-1	22
25	2.3437207034912062E-4	TGTGCCACCTGGGATAGAAATTATTATAAGAAACTCTTT	CATWDRNYYKKLF	TRGV8	.	TRGJ1	16	-1	-1	18
25	2.3437207034912062E-4	TGTGCCACCTGGGACGGCCTAATCTATAAGAAACTCTTT	CATWDGLIYKKLF	TRGV2	.	TRGJ1	16	-1	-1	24
25	2.3437207034912062E-4	TGTGCCACCTGGGACGGGCTCTTCCCTAAGAAACTCTTT	CATWDGLFPKKLF	TRGV2	.	TRGJ1	25	-1	-1	26
25	2.3437207034912062E-4	TGTGCCACCTGGGACGGGCCCAATTATAAGAAACTCTTT	CATWDGPNYKKLF	TRGV2	.	TRGJ1	20	-1	-1	22
25	2.3437207034912062E-4	TGTGCCACCTGGGACGGGCCGAATTATAAGAAACTCTTT	CATWDGPNYKKLF	TRGV2	.	TRGJ1	19	-1	-1	22
25	2.3437207034912062E-4	TGTGCCACCTGGGACAGACCACTATGGGGATGGCTCTTT	CATWDRPLWGWLF	TRGV5	.	TRGJ1	19	-1	-1	33
25	2.3437207034912062E-4	TGTGCCACCTGGGACGGTGATTGGATCAAGACGTTT	CATWDGDWIKTF	TRGV2	.	TRGJP2	16	-1	-1	16
25	2.3437207034912062E-4	TGTGCCACCTGGGACGGTCCAAGGAAACTCTTT	CATWDGPRKLF	TRGV2	.	TRGJ1	19	-1	-1	23
25	2.3437207034912062E-4	TGTGCCACCTGGGACTGTCAGAAACTCTTT	CATWDCQKLF	TRGV2	.	TRGJ1	14	-1	-1	19
25	2.3437207034912062E-4	TGTGCCACCTGGGACCCGAAACTCTTT	CATWDPKLF	TRGV4	.	TRGJ1	13	-1	-1	17
25	2.3437207034912062E-4	TGTGCCACCTGGGAGATGAAACTCTTT	CATWEMKLF	TRGV8	.	TRGJ1	13	-1	-1	17
25	2.3437207034912062E-4	TGTGCCACCTGGCAGAAACTCTTT	CATWQKLF	TRGV4	.	TRGJ1	11	-1	-1	13
25	2.3437207034912062E-4	TGTGCCACCTATGGGAAACTCTTT	CATYGKLF	TRGV4	.	TRGJ1	9	-1	-1	14
25	2.3437207034912062E-4	TGTGCTGCGTGGGCTCATTATTATAAGAAACTCTTT	CAAWAHYYKKLF	TRGV10	.	TRGJ1	12	-1	-1	16
25	2.3437207034912062E-4	TGTGCCACCTGGGCGAATTATTATAAGAAACTCTTT	CATWANYYKKLF	TRGV8	.	TRGJ1	12	-1	-1	13
25	2.3437207034912062E-4	TGTGCCACCTGGGATGCGCCCCTGGGGAAACTCTTT	CATWDAPLGKLF	TRGV4	.	TRGJ1	20	-1	-1	26
25	2.3437207034912062E-4	TGTGCCACCTGGGAATCGGATTATAAGAAACTCTTT	CATWESDYKKLF	TRGV2	.	TRGJ1	13	-1	-1	19
25	2.3437207034912062E-4	TGTGCCACCTGGGAGTATTGGATCAAGACGTTT	CATWEYWIKTF	TRGV2	.	TRGJP2	13	-1	-1	13
25	2.3437207034912062E-4	TGTGCCACCTGGGAACCTTCGGAGAAACTCTTT	CATWEPSEKLF	TRGV4	.	TRGJ1	13	-1	-1	22
25	2.3437207034912062E-4	TGTGCCACCTGGGACAATTGGAAACTCTTT	CATWDNWKLF	TRGV2	.	TRGJ1	14	-1	-1	20
25	2.3437207034912062E-4	TGTGCTGCGTGGGATTATATCAACTGGGTAGAGAAACTCTTT	CAAWDYINWVEKLF	TRGV10	.	TRGJ1	16	-1	-1	31
25	2.3437207034912062E-4	TGTGCCTTGTGGGAGGTGCCGTTAAGTTGGTTCAAGATATTT	CALWEVPLSWFKIF	TRGV9	.	TRGJP1	18	-1	-1	25
25	2.3437207034912062E-4	TGTGCCACCTGGGACGGGCCCACTGGTTGGTTCAAGATATTT	CATWDGPTGWFKIF	TRGV2	.	TRGJP1	20	-1	-1	19
25	2.3437207034912062E-4	TGTGCCTTGTGGGAGGTCCCCCCGTCTGGTTGGTTCAAGATATTT	CALWEVPPSGWFKIF	TRGV9	.	TRGJP1	16	-1	-1	25
25	2.3437207034912062E-4	TGTGCCACCTGGGACGCTGATAAGAAACTCTTT	CATWDADKKLF	TRGV2	.	TRGJ1	15	-1	-1	19
25	2.3437207034912062E-4	TGTGCCACCTGGGACGGGCATTGGATCAAGACGTTT	CATWDGHWIKTF	TRGV2	.	TRGJP2	18	-1	-1	19
24	2.249971875351558E-4	TGTGCTGCGTGGGATTTCCTTTCCCCGAGAAACCTTTGTCCTACTTATTATAAGAAACTCTTT	CAAWDFLSPRNLCPTYYKKLF	TRGV10	.	TRGJ1	15	-1	-1	44
24	2.249971875351558E-4	TGTGCCACCTGGGACAGGCTAAGAGGGTTAAATTCCCTTTATTATAAGAAACTCTTT	CATWDRLRGLNSLYYKKLF	TRGV3	.	TRGJ1	18	-1	-1	38
24	2.249971875351558E-4	TGTGCTGCGTGGGATACCTTCCCCCATACCACTGGTTGGTTCAAGATATTT	CAAWDTFPHTTGWFKIF	TRGV10	.	TRGJP1	14	-1	-1	25
24	2.249971875351558E-4	TGTGCTGCGTGGGATCGGGGAGGGACCACTGGTTGGTTCAAGATATTT	CAAWDRGGTTGWFKIF	TRGV10	.	TRGJP1	14	-1	-1	24
24	2.249971875351558E-4	TGTGCTGCGTGGGACCCGCAGCCCACCACTGGTTGGTTCAAGATATTT	CAAWDPQPTTGWFKIF	TRGV10	.	TRGJP1	13	-1	-1	24
24	2.249971875351558E-4	TGTGCCACCTGGGACGGGCGTTGTGATCGTTATTATAAGAAACTCTTT	CATWDGRCDRYYKKLF	TRGV2	.	TRGJ1	18	-1	-1	29
24	2.249971875351558E-4	TGTGCCTTGTGGGAGGGGGGGACCACTGGTTGGTTCAAGATATTT	CALWEGGTTGWFKIF	TRGV9	.	TRGJP1	15	-1	-1	21
24	2.249971875351558E-4	TGTGCTGCGTGGCTGGGTACCACTGGTTGGTTCAAGATATTT	CAAWLGTTGWFKIF	TRGV10	.	TRGJP1	11	-1	-1	17
24	2.249971875351558E-4	TGTGCTGCGTGGGGACATACCACTGGTTGGTTCAAGATATTT	CAAWGHTTGWFKIF	TRGV10	.	TRGJP1	12	-1	-1	16
24	2.249971875351558E-4	TGTGCTGCGTGGGACACCCCCTATTATTATAAGAAACTCTTT	CAAWDTPYYYKKLF	TRGV10	.	TRGJ1	13	-1	-1	22
24	2.249971875351558E-4	TGTGCCACCTGGGACGCGAGTAGTGATTGGATCAAGACGTTT	CATWDASSDWIKTF	TRGV2	.	TRGJP2	15	-1	-1	18
24	2.249971875351558E-4	TGTGCCACCTGGGACGGGCCGCGTTATTATAAGAAACTCTTT	CATWDGPRYYKKLF	TRGV2	.	TRGJ1	23	-1	-1	23
24	2.249971875351558E-4	TGTGCCACCTGGGACGGGATTTCTGGTTGGTTCAAGATATTT	CATWDGISGWFKIF	TRGV2	.	TRGJP1	17	-1	-1	22
24	2.249971875351558E-4	TGTGCCACCTGGGACGGAACTTATTATAAGAAACTCTTT	CATWDGTYYKKLF	TRGV2	.	TRGJ1	16	-1	-1	16
24	2.249971875351558E-4	TGTGCTGCGTGGGATTCCTTTTATAAGAAACTCTTT	CAAWDSFYKKLF	TRGV10	.	TRGJ1	15	-1	-1	20
24	2.249971875351558E-4	TGTGCCACCTGGGATCCTACCCCATGGAAACTCTTT	CATWDPTPWKLF	TRGV3	.	TRGJ1	13	-1	-1	26
24	2.249971875351558E-4	TGTGCCACCTGGGACGGGCCCTGGAAGAAACTCTTT	CATWDGPWKKLF	TRGV2	.	TRGJ2	20	-1	-1	24
24	2.249971875351558E-4	TGTGCCACCTGGGACAGTCATTATAAGAAACTCTTT	CATWDSHYKKLF	TRGV3	.	TRGJ1	16	-1	-1	19
24	2.249971875351558E-4	TGTGCCACCTGGGATAGGCCCCGGAAACTCTTT	CATWDRPRKLF	TRGV8	.	TRGJ1	19	-1	-1	23
24	2.249971875351558E-4	TGTGCCACCTGGGACGGGCAGGGGAAACTCTTT	CATWDGQGKLF	TRGV2	.	TRGJ1	18	-1	-1	23
24	2.249971875351558E-4	TGTGCTGACACTGGTTGGTTCAAGATATTT	CADTGWFKIF	TRGV10	.	TRGJP1	6	-1	-1	8
24	2.249971875351558E-4	TGTGCCACCTGGGACGGGCCAACGGGGTTA	CATWDGPTGL	TRGV2	.	TRGJP2	19	-1	-1	26
24	2.249971875351558E-4	TGTGCCACCTGGGACAGGCAGAAACTCTTT	CATWDRQKLF	TRGV5	.	TRGJ1	18	-1	-1	19
24	2.249971875351558E-4	TGTGCCACCTGGGGGCAGAAACTCTTT	CATWGQKLF	TRGV3	.	TRGJ1	12	-1	-1	16
24	2.249971875351558E-4	TGTGCCACCTCATGTGAACTCTTT	CATSCELF	TRGV8	.	TRGJ1	9	-1	-1	16
24	2.249971875351558E-4	TGTGCCACCTGTAAGAAACTCTTT	CATCKKLF	TRGV8	.	TRGJ2	10	-1	-1	11
24	2.249971875351558E-4	TGTGCCCACACGTTACTCTTT	CAHTLLF	TRGV4	.	TRGJ1	5	-1	-1	14
24	2.249971875351558E-4	TGTGCTGCGTGGGCCGAACTCACTGGTTGGTTCAAGATATTT	CAAWAELTGWFKIF	TRGV10	.	TRGJP1	12	-1	-1	20
24	2.249971875351558E-4	TGTGCTGCGTGGGACGTTCCCATTTATTATAAGAAACTCTTT	CAAWDVPIYYKKLF	TRGV10	.	TRGJ1	13	-1	-1	23
24	2.249971875351558E-4	TGTGCCACCTGGGACGGGCACGCGGCGTCTGGGAAACTCTTT	CATWDGHAASGKLF	TRGV2	.	TRGJ2	21	-1	-1	32
24	2.249971875351558E-4	TGTGCCACCTGGGACGGGCGGAGTTATAAGAAACTCTTT	CATWDGRSYKKLF	TRGV2	.	TRGJ1	18	-1	-1	23
24	2.249971875351558E-4	TGTGCCACCTGGGACGGGCGACGTTATAAGAAACTCTTT	CATWDGRRYKKLF	TRGV2	.	TRGJ1	18	-1	-1	23
24	2.249971875351558E-4	TGTGCTGCGTGGGTCACTGGTTGGTTCAAGATATTT	CAAWVTGWFKIF	TRGV10	.	TRGJP1	12	-1	-1	14
24	2.249971875351558E-4	TGTGCTGCGTGGGTCAGTTATTATAAGAAACTCTTT	CAAWVSYYKKLF	TRGV10	.	TRGJ1	12	-1	-1	17
24	2.249971875351558E-4	TGTGCCACTACCCACCTCGTAAATAAGAAACTCTTT	CATTHLVNKKLF	TRGV2	.	TRGJ1	7	-1	-1	22
24	2.249971875351558E-4	TGTGCCACCTGGGCCACGTGGTATAAGAAACTCTTT	CATWATWYKKLF	TRGV4	.	TRGJ1	12	-1	-1	21
24	2.249971875351558E-4	TGTGCCACCTGGGGGTTTTATTATAAGAAACTCTTT	CATWGFYYKKLF	TRGV8	.	TRGJ1	12	-1	-1	17
24	2.249971875351558E-4	TGTGCCACCTGGGACAGGCCGTCGGAGAAACTCTTT	CATWDRPSEKLF	TRGV3	.	TRGJ1	22	-1	-1	25
24	2.249971875351558E-4	TGTGCTGCGTGGGGTTGTTGGTTCAAGATATTT	CAAWGCWFKIF	TRGV10	.	TRGJP1	15	-1	-1	16
24	2.249971875351558E-4	TGTGCCACCTGGGATGGCGCGGAGAAACTCTTT	CATWDGAEKLF	TRGV4	.	TRGJ1	16	-1	-1	22
24	2.249971875351558E-4	TGTGCCACCTGGGACGGGCAGGTGAAACTCTTT	CATWDGQVKLF	TRGV2	.	TRGJ1	18	-1	-1	23
24	2.249971875351558E-4	TGTGCCACCTGGGACGGGACTAAGAAACTCTTT	CATWDGTKKLF	TRGV2	.	TRGJ1	17	-1	-1	20
24	2.249971875351558E-4	TGTGCTGCGTGGGATTGGTTCAAGATATTT	CAAWDWFKIF	TRGV10	.	TRGJP1	15	-1	-1	14
24	2.249971875351558E-4	TGTGCCACCTGGAAGAAACTCTTT	CATWKKLF	TRGV8	.	TRGJ1	11	-1	-1	12
24	2.249971875351558E-4	TGTGCCACCAAGAAACTCTTT	CATKKLF	TRGV5P	.	TRGJ1	8	-1	-1	9
24	2.249971875351558E-4	TGTGCCTTGTGGGAGGAAGATACCACTGGTTGGTTCAAGATATTT	CALWEEDTTGWFKIF	TRGV9	.	TRGJP1	15	-1	-1	19
24	2.249971875351558E-4	TGTGCCACCTGGGACAGGCCCCTTTATTATAAGAAACTCTTT	CATWDRPLYYKKLF	TRGV7	.	TRGJ1	19	-1	-1	23
24	2.249971875351558E-4	TGTGCCACCTGGGTTACATTTTATTATAAGAAACTCTTT	CATWVTFYYKKLF	TRGV4	.	TRGJ1	12	-1	-1	20
24	2.249971875351558E-4	TGTGCCACCTGGGATGGGGGGAAACTCTTT	CATWDGGKLF	TRGV4	.	TRGJ1	17	-1	-1	20
24	2.249971875351558E-4	TCTTTCCGGGGGGTGAAGAAACTCTTT	SFRGVKKLF	TRGV8	.	TRGJ1	0	-1	-1	15
24	2.249971875351558E-4	TGTGCCACCTGGGATGGGCGCCGCTATAACCCTAAGAAACTCTTT	CATWDGRRYNPKKLF	TRGV4	.	TRGJ1	18	-1	-1	32
24	2.249971875351558E-4	TGTGCTGCGTGGGACCTTAGTTATTATTATAAGAAACTCTTT	CAAWDLSYYYKKLF	TRGV10	.	TRGJ1	13	-1	-1	22
24	2.249971875351558E-4	TGTGCCACCTGGGACGGCGATTATAAGAAACTCTTT	CATWDGDYKKLF	TRGV2	.	TRGJ1	16	-1	-1	19
24	2.249971875351558E-4	TGTGCCACCCCTAGGGAGAAACTCTTT	CATPREKLF	TRGV3	.	TRGJ1	8	-1	-1	16
23	2.15622304721191E-4	TGTGCTGCGTGGGATTCTCGGAGGGCCACTGGTTGGTTCAAGATATTT	CAAWDSRRATGWFKIF	TRGV10	.	TRGJP1	15	-1	-1	25
23	2.15622304721191E-4	TGTGCTGCGTGGGATTATGAGGATGTCACTGGTTGGTTCAAGATATTT	CAAWDYEDVTGWFKIF	TRGV10	.	TRGJP1	16	-1	-1	26
23	2.15622304721191E-4	TGTGCCTTGTGGGAGGTGCATTATTCCACTGGTTGGTTCAAGATATTT	CALWEVHYSTGWFKIF	TRGV9	.	TRGJP1	19	-1	-1	21
23	2.15622304721191E-4	TGTGCCACCTGGTCCTCCAACCCCCCCGAGGCTGATAAGAAACTCTTT	CATWSSNPPEADKKLF	TRGV8	.	TRGJ1	11	-1	-1	34
23	2.15622304721191E-4	TGTGCTGCGTGGGTCCATTCCCCCACTGGTTGGTTCAAGATATTT	CAAWVHSPTGWFKIF	TRGV10	.	TRGJP1	12	-1	-1	22
23	2.15622304721191E-4	TGTGCTGCGTGGGATTATTCGGGCACTGGTTGGTTCAAGATATTT	CAAWDYSGTGWFKIF	TRGV10	.	TRGJP1	16	-1	-1	23
23	2.15622304721191E-4	TGTGCTGCGTGGGATTATAATATAGCTGGTTGGTTCAAGATATTT	CAAWDYNIAGWFKIF	TRGV10	.	TRGJP1	16	-1	-1	25
23	2.15622304721191E-4	TGTGCTGCGTGGGATGATTACCCCACTGGTTGGTTCAAGATATTT	CAAWDDYPTGWFKIF	TRGV10	.	TRGJP1	14	-1	-1	22
23	2.15622304721191E-4	TGTGCTGCGTGGGACCGGCCTTATCATAATTATAAGAAACTCTTT	CAAWDRPYHNYKKLF	TRGV10	.	TRGJ1	13	-1	-1	25
23	2.15622304721191E-4	TGTGCTGCGTGGACGCGACTTACCACTGGTTGGTTCAAGATATTT	CAAWTRLTTGWFKIF	TRGV10	.	TRGJP1	11	-1	-1	20
23	2.15622304721191E-4	TGTGCCTTGTGGGGGGATCTTACCACTGGTTGGTTCAAGATATTT	CALWGDLTTGWFKIF	TRGV9	.	TRGJP1	15	-1	-1	20
23	2.15622304721191E-4	TGTGCCTTGTGGGAGGTGCAAGGGCCTGGTTGGTTCAAGATATTT	CALWEVQGPGWFKIF	TRGV9	.	TRGJP1	19	-1	-1	25
23	2.15622304721191E-4	TGTGCCTTGGGAGAGGGTGGGGGTGTATATTATAAGAAACTCTTT	CALGEGGGVYYKKLF	TRGV9	.	TRGJ1	15	-1	-1	27
23	2.15622304721191E-4	TGTGCCACCTGGGATCACGGGGAGGGTTATTATAAGAAACTCTTT	CATWDHGEGYYKKLF	TRGV2	.	TRGJ1	13	-1	-1	26
23	2.15622304721191E-4	TGTGCCACCTGGGACGGGCCGGAGGGGTATTATAAGAAACTCTTT	CATWDGPEGYYKKLF	TRGV2	.	TRGJ1	19	-1	-1	27
23	2.15622304721191E-4	TGTGCCACCTGGGATGGGTGTAATTATAAGAAACTCTTT	CATWDGCNYKKLF	TRGV4	.	TRGJ1	17	-1	-1	22
23	2.15622304721191E-4	TGTGCCACCTGGGACGGGCCGGATTATAAGAAACTCTTT	CATWDGPDYKKLF	TRGV2	.	TRGJ1	19	-1	-1	22
23	2.15622304721191E-4	TGTGCCACCTGGGACGGGGATTATTATAAGAAACTCTTT	CATWDGDYYKKLF	TRGV2	.	TRGJ1	17	-1	-1	19
23	2.15622304721191E-4	TGTGCTGCGTGGGATCCAAGTTGGTTCAAGATATTT	CAAWDPSWFKIF	TRGV10	.	TRGJP1	14	-1	-1	19
23	2.15622304721191E-4	TGTGCCACCTGGGATTCTTATTATAAGAAACTCTTT	CATWDSYYKKLF	TRGV8	.	TRGJ1	14	-1	-1	17
23	2.15622304721191E-4	TGTGCCACCTGGGACGGCCTTTGTAAGAAACTCTTT	CATWDGLCKKLF	TRGV2	.	TRGJ1	16	-1	-1	20
23	2.15622304721191E-4	TGTGCCACCTGGGACGGGCCGGGGAAGAAACTCTTT	CATWDGPGKKLF	TRGV2	.	TRGJ1	19	-1	-1	24
23	2.15622304721191E-4	TGTGCCACCTGGGACGGGCAAGATAAGAAACTCTTT	CATWDGQDKKLF	TRGV2	.	TRGJ1	18	-1	-1	22
23	2.15622304721191E-4	TGTGCCACCTGGGGGGGACCTAAGAAACTCTTT	CATWGGPKKLF	TRGV5	.	TRGJ1	12	-1	-1	20
23	2.15622304721191E-4	TGTGCCACCCTCAAGGGTTATAAGAAACTCTTT	CATLKGYKKLF	TRGV4	.	TRGJ1	8	-1	-1	17
23	2.15622304721191E-4	TGTGCCACCTCGGGTTGGTTCAAGATATTT	CATSGWFKIF	TRGV8	.	TRGJP1	13	-1	-1	6
23	2.15622304721191E-4	TGTGCCACCTGGGTCCCTAAGAAACTCTTT	CATWVPKKLF	TRGV3	.	TRGJ1	12	-1	-1	17
23	2.15622304721191E-4	TGTGCCACCTGGGATGCAGAGAAACTCTTT	CATWDAEKLF	TRGV4	.	TRGJ1	15	-1	-1	19
23	2.15622304721191E-4	TGTGCCACCTGGACGAATAAGAAACTCTTT	CATWTNKKLF	TRGV4	.	TRGJ1	11	-1	-1	16
23	2.15622304721191E-4	TGTGCCACGTCTTGGGGTGGGAAACTCTTT	CATSWGGKLF	TRGV4	.	TRGJ1	7	-1	-1	20
23	2.15622304721191E-4	TGTGCCATCGGGGATAAGAAACTCTTT	CAIGDKKLF	TRGV5	.	TRGJ1	13	-1	-1	13
23	2.15622304721191E-4	TGTGTCACAAGGAAACTCTTT	CVTRKLF	TRGV4	.	TRGJ1	7	-1	-1	11
23	2.15622304721191E-4	TGTGCTGCGTGGGAGATTTATACCACTGGTTGGTTCAAGATATTT	CAAWEIYTTGWFKIF	TRGV10	.	TRGJP1	13	-1	-1	18
23	2.15622304721191E-4	TGTGCCACCTGGGACGCGAATAGTAGTGATTGGATCAAGACGTTT	CATWDANSSDWIKTF	TRGV2	.	TRGJP2	15	-1	-1	19
23	2.15622304721191E-4	TGTGCCACCTGGGACGGGCGCAGTAGTGATTGGATCAAGACGTTT	CATWDGRSSDWIKTF	TRGV2	.	TRGJP2	18	-1	-1	21
23	2.15622304721191E-4	TGTGCCACCTGGGACGGACCAGATTATTATAAGAAACTCTTT	CATWDGPDYYKKLF	TRGV2	.	TRGJ1	19	-1	-1	22
23	2.15622304721191E-4	TGTGCCACCTGGGACGAATGGCCCCGTTGGTTCAAGATATTT	CATWDEWPRWFKIF	TRGV1	.	TRGJP1	14	-1	-1	25
23	2.15622304721191E-4	TGTGCTGCGTGGGGGATCACTGGTTGGTTCAAGATATTT	CAAWGITGWFKIF	TRGV10	.	TRGJP1	12	-1	-1	17
23	2.15622304721191E-4	TGTGCTGCGTGGGAAAGCGGAGGTTGGTTCAAGATATTT	CAAWESGGWFKIF	TRGV10	.	TRGJP1	13	-1	-1	21
23	2.15622304721191E-4	TGTGCCACCTGGGATCGGGATTATTATAAGAAACTCTTT	CATWDRDYYKKLF	TRGV8	.	TRGJ1	17	-1	-1	19
23	2.15622304721191E-4	TGTGCCACCTGGGATAAACAGGGGTGGTTCAAGATATTT	CATWDKQGWFKIF	TRGV8	.	TRGJP1	15	-1	-1	21
23	2.15622304721191E-4	TGTGCCACCTGGGACGGTAGTGATTGGATCAAGACGTTT	CATWDGSDWIKTF	TRGV2	.	TRGJP2	16	-1	-1	16
23	2.15622304721191E-4	TGTGCCACCTGGGACGGAAATTATTATAAGAAACTCTTT	CATWDGNYYKKLF	TRGV2	.	TRGJ1	16	-1	-1	18
23	2.15622304721191E-4	TGTGCTGCGTGGGATTACTATTATAAGAAACTCTTT	CAAWDYYYKKLF	TRGV10	.	TRGJ1	17	-1	-1	18
23	2.15622304721191E-4	TGTGCTGCGCCTTCCACTGGTTGGTTCAAGATATTT	CAAPSTGWFKIF	TRGV10	.	TRGJP1	8	-1	-1	13
23	2.15622304721191E-4	TGTGCCACCTGGGATATTTTGAAGAAACTCTTT	CATWDILKKLF	TRGV2	.	TRGJ1	13	-1	-1	14
23	2.15622304721191E-4	TGTGCTGCGTGGGAATGGTTCAAGATATTT	CAAWEWFKIF	TRGV10	.	TRGJP1	13	-1	-1	15
23	2.15622304721191E-4	TGTGCTGCGTGGGGGTTGGGGACCACTGGTTGGTTCAAGATATTT	CAAWGLGTTGWFKIF	TRGV10	.	TRGJP1	12	-1	-1	21
23	2.15622304721191E-4	TGTGCTGCGTGGGATTCATCTACCACTGGTTGGTTCAAGATATTT	CAAWDSSTTGWFKIF	TRGV10	.	TRGJP1	15	-1	-1	17
23	2.15622304721191E-4	TGTGCTGCGTGGGAGCATACCACTGGTTGGTTCAAGATATTT	CAAWEHTTGWFKIF	TRGV10	.	TRGJP1	13	-1	-1	16
23	2.15622304721191E-4	TGTGCCACCTGGGACGGGCAGGGTGATTGGATCAAGACGTTT	CATWDGQGDWIKTF	TRGV2	.	TRGJP2	18	-1	-1	22
23	2.15622304721191E-4	TGTGCTGCGTGGGGGGGCACTGGTTGGTTCAAGATATTT	CAAWGGTGWFKIF	TRGV10	.	TRGJP1	12	-1	-1	17
23	2.15622304721191E-4	TGTGCCACCTGGGATGGGCCCACACGGGAGAAACTCTTT	CATWDGPTREKLF	TRGV4	.	TRGJ1	21	-1	-1	28
23	2.15622304721191E-4	TGTGCTGCGACAACCACTGGTTGGTTCAAGATATTT	CAATTTGWFKIF	TRGV10	.	TRGJP1	8	-1	-1	12
23	2.15622304721191E-4	TGTGCCACCTGGGACGGATGCTGGATCAAGACGTTT	CATWDGCWIKTF	TRGV2	.	TRGJP2	16	-1	-1	21
23	2.15622304721191E-4	TGTGCCACCTGGGAAAGTTGGTTGCTCTTT	CATWESWLLF	TRGV4	.	TRGJ1	13	-1	-1	24
23	2.15622304721191E-4	TGTGCTGCGTGGGAGGTCAAGATATTT	CAAWEVKIF	TRGV10	.	TRGJP1	13	-1	-1	16
23	2.15622304721191E-4	TGTGCCACCTGGGACGAGAAACTCTTT	CATWDEKLF	TRGV7	.	TRGJ1	14	-1	-1	16
22	2.0624742190722615E-4	TGTGCTGCGTGGGATTATACCCATCTCGGGTATACCACTGGTTGGTTCAAGATATTT	CAAWDYTHLGYTTGWFKIF	TRGV10	.	TRGJP1	16	-1	-1	30
22	2.0624742190722615E-4	TGTGCTGCGTGGGATTGGCTCCTCGATACCACTGGTTGGTTCAAGATATTT	CAAWDWLLDTTGWFKIF	TRGV10	.	TRGJP1	15	-1	-1	25
22	2.0624742190722615E-4	TGTGCCTTGTGGGAGGTGAATAAGATGACCACTGGTTGGTTCAAGATATTT	CALWEVNKMTTGWFKIF	TRGV9	.	TRGJP1	17	-1	-1	27
22	2.0624742190722615E-4	TGTGCCACCTGGGACGCCTCGGGTCCTACCACTGGTTGGTTCAAGATATTT	CATWDASGPTTGWFKIF	TRGV2	.	TRGJP1	15	-1	-1	26
22	2.0624742190722615E-4	TGTGCCACCTGGGACGGGCGTTCTGGTAGTGATTGGATCAAGACGTTT	CATWDGRSGSDWIKTF	TRGV2	.	TRGJP2	18	-1	-1	25
22	2.0624742190722615E-4	TGTGCCACCTGGGACGGGCTTTTGGGTGATTGGATCAAGACGTTT	CATWDGLLGDWIKTF	TRGV2	.	TRGJP2	18	-1	-1	25
22	2.0624742190722615E-4	TGTGCCACCTGGGAACCCCGGAGGAATCAGGCTAAGAAACTCTTT	CATWEPRRNQAKKLF	TRGV4	.	TRGJ1	13	-1	-1	32
22	2.0624742190722615E-4	TGTGCCACCTGGGACGGGCCGGGTGATTGGATCAAGACGTTT	CATWDGPGDWIKTF	TRGV2	.	TRGJP2	19	-1	-1	22
22	2.0624742190722615E-4	TGTGCTGCGTGGGATTTCACTGGTTGGTTCAAGATATTT	CAAWDFTGWFKIF	TRGV10	.	TRGJP1	15	-1	-1	17
22	2.0624742190722615E-4	TGTGCTGCGTGGGATCTGAATTATTATAAGAAACTCTTT	CAAWDLNYYKKLF	TRGV10	.	TRGJ1	14	-1	-1	17
22	2.0624742190722615E-4	TGTGCTGCGTGGGATATGACTGGTTGGTTCAAGATATTT	CAAWDMTGWFKIF	TRGV10	.	TRGJP1	14	-1	-1	18
22	2.0624742190722615E-4	TGTGCCACCTGGGATTTAGATTGGATCAAGACGTTT	CATWDLDWIKTF	TRGV8	.	TRGJP2	14	-1	-1	18
22	2.0624742190722615E-4	TGTGCCACCTGGGATGGTGATTGGATCAAGACGTTT	CATWDGDWIKTF	TRGV4	.	TRGJP2	16	-1	-1	16
22	2.0624742190722615E-4	TGTGCCACCTGGGACGGAACCCAAAAGAAACTCTTT	CATWDGTQKKLF	TRGV2	.	TRGJ1	16	-1	-1	24
22	2.0624742190722615E-4	TGTGCCACCCTACACCGCCAATATAAGAAACTCTTT	CATLHRQYKKLF	TRGV4	.	TRGJ2	8	-1	-1	21
22	2.0624742190722615E-4	TGTGCTGCGTGGTGTGGTTGGTTCAAGATATTT	CAAWCGWFKIF	TRGV10	.	TRGJP1	11	-1	-1	14
22	2.0624742190722615E-4	TGTGCCACCTGCGGGGGGGGCGAGAAACTCTTT	CATCGGGEKLF	TRGV2	.	TRGJ1	10	-1	-1	22
22	2.0624742190722615E-4	TGTGCCACCTGGGATCGCCCGAAACTCTTT	CATWDRPKLF	TRGV8	.	TRGJ1	14	-1	-1	20
22	2.0624742190722615E-4	TGTGCCACCTGGGACATACAGAAACTCTTT	CATWDIQKLF	TRGV3	.	TRGJ1	15	-1	-1	15
22	2.0624742190722615E-4	TGTGCCACCCGCAAGGGGAAACTCTTT	CATRKGKLF	TRGV4	.	TRGJ1	8	-1	-1	17
22	2.0624742190722615E-4	TGTGCCACCTGGCGGAAACTCTTT	CATWRKLF	TRGV4	.	TRGJ1	11	-1	-1	14
22	2.0624742190722615E-4	TGTGCCACCCTCCAGAAACTCTTT	CATLQKLF	TRGV3	.	TRGJ1	8	-1	-1	13
22	2.0624742190722615E-4	TGTGCTGCGTGGGATTCCATCGCCACTGGTTGGTTCAAGATATTT	CAAWDSIATGWFKIF	TRGV10	.	TRGJP1	15	-1	-1	22
22	2.0624742190722615E-4	TGTGCCACCTGGGACGGGCCATTCGGGATGGGTAAGAAACTCTTT	CATWDGPFGMGKKLF	TRGV2	.	TRGJ1	19	-1	-1	32
22	2.0624742190722615E-4	TGTGCCACCTGGGCCCCTGGGCGGCCTAAGAAACTCTTT	CATWAPGRPKKLF	TRGV4	.	TRGJ1	12	-1	-1	26
22	2.0624742190722615E-4	TGTGCCACCTGGGACAGGCGAGATTGGATCAAGACGTTT	CATWDRRDWIKTF	TRGV3	.	TRGJP2	18	-1	-1	21
22	2.0624742190722615E-4	TGTGCTGCGTGCCCCAATTATTATAAGAAACTCTTT	CAACPNYYKKLF	TRGV10	.	TRGJ1	10	-1	-1	15
22	2.0624742190722615E-4	TGTGCCACCTGGGATATACACAATAAGAAACTCTTT	CATWDIHNKKLF	TRGV8	.	TRGJ1	15	-1	-1	22
22	2.0624742190722615E-4	TGTGCCACCTGGGACCTCTATTATAAGAAACTCTTT	CATWDLYYKKLF	TRGV8	.	TRGJ1	13	-1	-1	18
22	2.0624742190722615E-4	TGTGCCACCTGGGACCCTTATTATAAGAAACTCTTT	CATWDPYYKKLF	TRGV3	.	TRGJ1	14	-1	-1	17
22	2.0624742190722615E-4	TGTGCCACCTGGGACGGGTTTTATAAGAAACTCTTT	CATWDGFYKKLF	TRGV2	.	TRGJ1	17	-1	-1	20
22	2.0624742190722615E-4	TGTGCCACCTGGGACGGGCCTTTGATCAAGACGTTT	CATWDGPLIKTF	TRGV2	.	TRGJP2	19	-1	-1	20
22	2.0624742190722615E-4	TGTGCCACCTGGGACGAGGGCTTAAGGAAACTCTTT	CATWDEGLRKLF	TRGV2	.	TRGJ1	15	-1	-1	22
22	2.0624742190722615E-4	TGTGCCATGCGGGGTGGTAATAAGAAACTCTTT	CAMRGGNKKLF	TRGV3	.	TRGJ1	6	-1	-1	19
22	2.0624742190722615E-4	TGTGCCACCTGGGACGGACCAGAGAAACTCTTT	CATWDGPEKLF	TRGV3	.	TRGJ1	14	-1	-1	22
22	2.0624742190722615E-4	TGTGCTGCTCTAAACTGGTTCAAGATATTT	CAALNWFKIF	TRGV10	.	TRGJP1	7	-1	-1	15
22	2.0624742190722615E-4	TGTGCCACCTGGGAGCGGAAGAAACTCTTT	CATWERKKLF	TRGV4	.	TRGJ1	13	-1	-1	18
22	2.0624742190722615E-4	TGTGCCGCCCCCCATAAACTCTTT	CAAPHKLF	TRGV4	.	TRGJ1	8	-1	-1	15
22	2.0624742190722615E-4	TGTGCTGCGTGGGATACCCCATTTACCACTGGTTGGTTCAAGATATTT	CAAWDTPFTTGWFKIF	TRGV10	.	TRGJP1	14	-1	-1	20
22	2.0624742190722615E-4	TGTGCCACCTGGGACGGCAATGTGGTGAGTGATTGGATCAAGACGTTT	CATWDGNVVSDWIKTF	TRGV2	.	TRGJP2	16	-1	-1	27
22	2.0624742190722615E-4	TGTGCCCGAAGTCCCCTCACTGGTTGGTTCAAGATATTT	CARSPLTGWFKIF	TRGV10	.	TRGJP1	4	-1	-1	17
22	2.0624742190722615E-4	TGTGCCACCTGGGTTTGTAGTGATTGGATCAAGACGTTT	CATWVCSDWIKTF	TRGV2	.	TRGJP2	12	-1	-1	16
22	2.0624742190722615E-4	TGTGCCACCTGGGACGGGCTAGGGGAGAAGAAACTCTTT	CATWDGLGEKKLF	TRGV2	.	TRGJ1	18	-1	-1	27
22	2.0624742190722615E-4	TGTGCCTTGTGGGAGGATGGTTGGTTCAAGATATTT	CALWEDGWFKIF	TRGV9	.	TRGJP1	15	-1	-1	17
21	1.9687253909326133E-4	TGTGCCACCTGGGACGGGCGAGAGGGTTATAGTAGTGATTGGATCAAGACGTTT	CATWDGREGYSSDWIKTF	TRGV2	.	TRGJP2	18	-1	-1	27
21	1.9687253909326133E-4	TGTGCTGCGTGGGTTCCCCCGAATACCACTGGTTGGTTCAAGATATTT	CAAWVPPNTTGWFKIF	TRGV10	.	TRGJP1	12	-1	-1	22
21	1.9687253909326133E-4	TGTGCTGCGTGGGATTCCATAGTTACCACTGGTTGGTTCAAGATATTT	CAAWDSIVTTGWFKIF	TRGV10	.	TRGJP1	15	-1	-1	23
21	1.9687253909326133E-4	TGTGCTGCGTGGGATTATACGGGAGGGGTAAGTTGGTTCAAGATATTT	CAAWDYTGGVSWFKIF	TRGV10	.	TRGJP1	16	-1	-1	31
21	1.9687253909326133E-4	TGTGCCACCTGGGATTTCTCGTCCTGTAGTGATTGGATCAAGACGTTT	CATWDFSSCSDWIKTF	TRGV4	.	TRGJP2	14	-1	-1	25
21	1.9687253909326133E-4	TGTGCCACCTGGGACGGACAATATAGTAGTGATTGGATCAAGACGTTT	CATWDGQYSSDWIKTF	TRGV2	.	TRGJP2	16	-1	-1	17
21	1.9687253909326133E-4	TGTGCCACCTGGGACTCCAAGGGTAGTGATTGGATCAAGACGTTT	CATWDSKGSDWIKTF	TRGV2	.	TRGJP2	14	-1	-1	22
21	1.9687253909326133E-4	TGTGCCACCCTAAGGGGGAATTTGGGGAATTGGATCAAGACGTTT	CATLRGNLGNWIKTF	TRGV2	.	TRGJP2	8	-1	-1	28
21	1.9687253909326133E-4	TGTGCCACCTGGGACGGGCTCGCTGATTGGATCAAGACGTTT	CATWDGLADWIKTF	TRGV2	.	TRGJP2	21	-1	-1	23
21	1.9687253909326133E-4	TGTGCCACCTGGGACGGGCGTAATTATTATAAGAAACTCTTT	CATWDGRNYYKKLF	TRGV3	.	TRGJ1	18	-1	-1	21
21	1.9687253909326133E-4	TGTGCCACCTGGGACAGGTCCCACCAAAATAAGAAACTCTTT	CATWDRSHQNKKLF	TRGV7	.	TRGJ1	17	-1	-1	28
21	1.9687253909326133E-4	TGTGCCACCTGGGACGGGTCGGGGTATAAGAAACTCTTT	CATWDGSGYKKLF	TRGV2	.	TRGJ1	17	-1	-1	24
21	1.9687253909326133E-4	TGTGCCACCTGGGACGGGGCTTATTATAAGAAACTCTTT	CATWDGAYYKKLF	TRGV2	.	TRGJ1	17	-1	-1	20
21	1.9687253909326133E-4	TGTGCCACCTGGGACAGCCAAGATTGGATCAAGACGTTT	CATWDSQDWIKTF	TRGV3	.	TRGJP2	16	-1	-1	21
21	1.9687253909326133E-4	TGTGCCACCTGGGAAGGGGTATTATTTAAGAAACTCTTT	CATWEGVLFKKLF	TRGV5	.	TRGJ1	16	-1	-1	20
21	1.9687253909326133E-4	TGTGCTGCGTGGTACACTGGTTGGTTCAAGATATTT	CAAWYTGWFKIF	TRGV10	.	TRGJP1	11	-1	-1	14
21	1.9687253909326133E-4	TGTGCTGCGTGGATCACTGGTTGGTTCAAGATATTT	CAAWITGWFKIF	TRGV10	.	TRGJP1	11	-1	-1	14
21	1.9687253909326133E-4	TGTGCCACCTGGGATCCCGATTATAAGAAACTCTTT	CATWDPDYKKLF	TRGV8	.	TRGJ1	14	-1	-1	19
21	1.9687253909326133E-4	TGTGCCACCTGGGACGGGCTCCGGATCAAGACGTTT	CATWDGLRIKTF	TRGV2	.	TRGJP2	22	-1	-1	22
21	1.9687253909326133E-4	TGTGCCACCTGGGACGGGGGTTGGATCAAGACGTTT	CATWDGGWIKTF	TRGV2	.	TRGJP2	17	-1	-1	20
21	1.9687253909326133E-4	TGTGCCACCTGGGTTGGATATAAGAAACTCTTT	CATWVGYKKLF	TRGV4	.	TRGJ1	16	-1	-1	18
21	1.9687253909326133E-4	TGTGCCACCTGGGACGGAAGGAAGAAACTCTTT	CATWDGRKKLF	TRGV2	.	TRGJ2	16	-1	-1	21
21	1.9687253909326133E-4	TGTGCCACCTGGGACAGGCCTCAGCCCCTCTTT	CATWDRPQPLF	TRGV3	.	TRGJ1	20	-1	-1	27
21	1.9687253909326133E-4	TGTGCCACCTGGGAAAAGAAGAAACTCTTT	CATWEKKKLF	TRGV3	.	TRGJ1	13	-1	-1	18
21	1.9687253909326133E-4	TCCTCTGGTGATTGGATCAAGACGTTT	SSGDWIKTF	TRGV2	.	TRGJP2	0	-1	-1	7
21	1.9687253909326133E-4	TGTGCCACTTTCAGGAGGTGTCTCTTT	CATFRRCLF	TRGV3	.	TRGJ1	7	-1	-1	21
21	1.9687253909326133E-4	TGTGCCACCTGTGGGAAGAAACTCTTT	CATCGKKLF	TRGV8	.	TRGJ1	10	-1	-1	15
21	1.9687253909326133E-4	TGTGCTTATTATAAGAAACTCTTT	CAYYKKLF	TRGV8	.	TRGJ1	4	-1	-1	5
21	1.9687253909326133E-4	TGTGCCCCTTTAAGGAAACTCTTT	CAPLRKLF	TRGV3	.	TRGJ1	8	-1	-1	10
21	1.9687253909326133E-4	TGTGCCACCTGGGATCGTCTCTTT	CATWDRLF	TRGV8	.	TRGJ1	14	-1	-1	18
21	1.9687253909326133E-4	TGTGCCACCGAAGGGAAACTCTTT	CATEGKLF	TRGV8	.	TRGJ1	8	-1	-1	14
21	1.9687253909326133E-4	TGTGCTGCGTGGGATGACGTAGCCACTGGTTGGTTCAAGATATTT	CAAWDDVATGWFKIF	TRGV10	.	TRGJP1	20	-1	-1	22
21	1.9687253909326133E-4	TGTGCCACCTGGGACAGGCCCCCGAATTATTATAAGAAACTCTTT	CATWDRPPNYYKKLF	TRGV5	.	TRGJ1	19	-1	-1	22
21	1.9687253909326133E-4	TGTGCTGCGTGGAAGACCACTGGTTGGTTCAAGATATTT	CAAWKTTGWFKIF	TRGV10	.	TRGJP1	11	-1	-1	15
21	1.9687253909326133E-4	TGTGCCACCTGGGATAGACATTATTATAAGAAACTCTTT	CATWDRHYYKKLF	TRGV8	.	TRGJ1	16	-1	-1	19
21	1.9687253909326133E-4	TGTGCCACCTGGGACGGGCTCGATTATAAGAAACTCTTT	CATWDGLDYKKLF	TRGV2	.	TRGJ1	21	-1	-1	22
21	1.9687253909326133E-4	TGTGCCACCTGGGACAGGCTTTATTATAAGAAACTCTTT	CATWDRLYYKKLF	TRGV3	.	TRGJ1	18	-1	-1	20
21	1.9687253909326133E-4	TGTGCCACCTGGGATGTTGATAAGAAACTCTTT	CATWDVDKKLF	TRGV8	.	TRGJ1	14	-1	-1	19
21	1.9687253909326133E-4	TGTGCCACCTGGGACAGATTTAAGAAACTCTTT	CATWDRFKKLF	TRGV3	.	TRGJ1	16	-1	-1	17
21	1.9687253909326133E-4	TGTGCCACCTGGGTTGGTAAGAAACTCTTT	CATWVGKKLF	TRGV4	.	TRGJ1	16	-1	-1	17
21	1.9687253909326133E-4	TGTGCCCCCAGGCGGGAGAAACTCTTT	CAPRREKLF	TRGV3	.	TRGJ1	11	-1	-1	16
20	1.8749765627929652E-4	TGTGCCTTGTCCCCAATGGAGGGGAAAGATACCACTGGTTGGTTCAAGATATTT	CALSPMEGKDTTGWFKIF	TRGV9	.	TRGJP1	9	-1	-1	28
20	1.8749765627929652E-4	TGTGCCACCTGGGACGGGCAAGTGGGATATAGTAGTGATTGGATCAAGACGTTT	CATWDGQVGYSSDWIKTF	TRGV2	.	TRGJP2	18	-1	-1	26
20	1.8749765627929652E-4	TGTGCCACCTGGGACAGCCTCCTAACACATACCACTGGTTGGTTCAAGATATTT	CATWDSLLTHTTGWFKIF	TRGV7	.	TRGJP1	19	-1	-1	28
20	1.8749765627929652E-4	TGTGCCACCTGGGACGGGCCGGATTGTAGTAGTGATTGGATCAAGACGTTT	CATWDGPDCSSDWIKTF	TRGV2	.	TRGJP2	19	-1	-1	26
20	1.8749765627929652E-4	TGTGCCACCTGGGATGGAAGAGGACATTATTATAAGAAACTCTTT	CATWDGRGHYYKKLF	TRGV4	.	TRGJ1	16	-1	-1	25
20	1.8749765627929652E-4	TGTGCCACCTGGGAACCGTATAGTAGTGATTGGATCAAGACGTTT	CATWEPYSSDWIKTF	TRGV2	.	TRGJP2	13	-1	-1	18
20	1.8749765627929652E-4	TGTGCTGCGTGGGTCCATACCACTGGTTGGTTCAAGATATTT	CAAWVHTTGWFKIF	TRGV10	.	TRGJP1	12	-1	-1	16
20	1.8749765627929652E-4	TGTGCCACCTGGGACGTTACACCGTCTTATAAGAAACTCTTT	CATWDVTPSYKKLF	TRGV2	.	TRGJ1	15	-1	-1	26
20	1.8749765627929652E-4	TGTGCTGCGTGGTTGCCCACTGGTTGGTTCAAGATATTT	CAAWLPTGWFKIF	TRGV10	.	TRGJP1	11	-1	-1	16
20	1.8749765627929652E-4	TGTGCCTTGTGGGAGGTGCACATTTGGTTCAAGATATTT	CALWEVHIWFKIF	TRGV9	.	TRGJP1	20	-1	-1	23
20	1.8749765627929652E-4	TGTGCCACCTGGGATGGGCATCTTATCCCGAAACTCTTT	CATWDGHLIPKLF	TRGV4	.	TRGJ1	18	-1	-1	29
20	1.8749765627929652E-4	TGTGCCACCTGGGACAGTTGTTATTATAAGAAACTCTTT	CATWDSCYYKKLF	TRGV3	.	TRGJ1	16	-1	-1	20
20	1.8749765627929652E-4	TGTGCTGCGTGGGTAGGTGGTTGGTTCAAGATATTT	CAAWVGGWFKIF	TRGV10	.	TRGJP1	12	-1	-1	17
20	1.8749765627929652E-4	TGTGCCACCTGGGATGGAGATTATAAGAAACTCTTT	CATWDGDYKKLF	TRGV4	.	TRGJ1	16	-1	-1	19
20	1.8749765627929652E-4	TGTGCCACCTGGGACCTTTATTATAAGAAACTCTTT	CATWDLYYKKLF	TRGV4	.	TRGJ1	13	-1	-1	17
20	1.8749765627929652E-4	TGTGCCACCTGGGACGGGCGAGGGAAGAAACTCTTT	CATWDGRGKKLF	TRGV2	.	TRGJ1	18	-1	-1	24
20	1.8749765627929652E-4	TGTGCCACCTGGGACGGGCACAATAAGAAACTCTTT	CATWDGHNKKLF	TRGV2	.	TRGJ1	18	-1	-1	22
20	1.8749765627929652E-4	TGTGCCACCTGGGACGGAGATTGGATCAAGACGTTT	CATWDGDWIKTF	TRGV2	.	TRGJP2	16	-1	-1	18
20	1.8749765627929652E-4	TGTGCCACCTGGGACAGGCCTTATAAGAAACTCTTT	CATWDRPYKKLF	TRGV3	.	TRGJ1	20	-1	-1	20
20	1.8749765627929652E-4	TGTGCCACCTGGGAAAAGGATTATAAGAAACTCTTT	CATWEKDYKKLF	TRGV8	.	TRGJ2	13	-1	-1	19
20	1.8749765627929652E-4	TGTGCCACCTGGAAGAATTATTATAAGAAACTCTTT	CATWKNYYKKLF	TRGV8	.	TRGJ1	11	-1	-1	14
20	1.8749765627929652E-4	TGTGCCACCTGGGATGGGCGGGGGAAACTCTTT	CATWDGRGKLF	TRGV4	.	TRGJ1	18	-1	-1	23
20	1.8749765627929652E-4	TGTGCCACCTGGGTTTATAAGAAACTCTTT	CATWVYKKLF	TRGV4	.	TRGJ1	12	-1	-1	14
20	1.8749765627929652E-4	TGTGCCACCTGGGGACGGAAGAAACTCTTT	CATWGRKKLF	TRGV8	.	TRGJ1	12	-1	-1	18
20	1.8749765627929652E-4	TGTGCCACCTGGGATGATAAGAAACTCTTT	CATWDDKKLF	TRGV4	.	TRGJ1	15	-1	-1	13
20	1.8749765627929652E-4	TGTGCCCCACAAAAGAAACTCTTT	CAPQKKLF	TRGV4	.	TRGJ1	5	-1	-1	12
19	1.7812277346533167E-4	TGTGCTGCGTGGGATTGGGTCATCATCGCCGAAAAGAATTATTATAAGAAACTCTTT	CAAWDWVIIAEKNYYKKLF	TRGV10	.	TRGJ1	15	-1	-1	35
19	1.7812277346533167E-4	TGTGCTGCGTGGGACTACGGCCAACAAGGGGGCTTCACTGGTTGGTTCAAGATATTT	CAAWDYGQQGGFTGWFKIF	TRGV10	.	TRGJP1	18	-1	-1	35
19	1.7812277346533167E-4	TGTGCCACCTGGGACGCGCCGTATGGTCGCAGTGATTGGATCAAGACGTTT	CATWDAPYGRSDWIKTF	TRGV2	.	TRGJP2	19	-1	-1	30
19	1.7812277346533167E-4	TGTGCTGCGTGGGTGTTGAGGAATACCACTGGTTGGTTCAAGATATTT	CAAWVLRNTTGWFKIF	TRGV10	.	TRGJP1	12	-1	-1	22
19	1.7812277346533167E-4	TGTGCCACCTGGGACAGGCAAAATCCCCGTTATTATAAGAAACTCTTT	CATWDRQNPRYYKKLF	TRGV3	.	TRGJ1	18	-1	-1	29
19	1.7812277346533167E-4	TGTGCTGCGTGGGATCTCGAAAACACTGGTTGGTTCAAGATATTT	CAAWDLENTGWFKIF	TRGV10	.	TRGJP1	14	-1	-1	23
19	1.7812277346533167E-4	TGTGCTGCGTGGGATCCCGGTGACGCTGGTTGGTTCAAGATATTT	CAAWDPGDAGWFKIF	TRGV10	.	TRGJP1	14	-1	-1	25
19	1.7812277346533167E-4	TGTGCCTTGTGGGACGCTACTACCACTGGTTGGTTCAAGATATTT	CALWDATTTGWFKIF	TRGV9	.	TRGJP1	13	-1	-1	20
19	1.7812277346533167E-4	TGTGCCTTGTGGGAGGTGCAAACCACTGGTTGGTTCAAGATATTT	CALWEVQTTGWFKIF	TRGV9	.	TRGJP1	19	-1	-1	21
19	1.7812277346533167E-4	TGTGCCACCTGGGGTCCCCTAGAGCCTTATTATAAGAAACTCTTT	CATWGPLEPYYKKLF	TRGV4	.	TRGJ1	12	-1	-1	26
19	1.7812277346533167E-4	TGTGCCACCTGGGATGGGTTAAAGAATTATTATAAGAAACTCTTT	CATWDGLKNYYKKLF	TRGV4	.	TRGJ1	17	-1	-1	23
19	1.7812277346533167E-4	TGTGCCACCTGGGATGGGCAAAGTAGGGATTGGATCAAGACGTTT	CATWDGQSRDWIKTF	TRGV4	.	TRGJP2	18	-1	-1	21
19	1.7812277346533167E-4	TGTGCCACCTGGGACGGGCTAATGAGTGATTGGATCAAGACGTTT	CATWDGLMSDWIKTF	TRGV2	.	TRGJP2	18	-1	-1	24
19	1.7812277346533167E-4	TGTGCCACCTGGGACAGGCTGATCAAGGATTATAAGAAACTCTTT	CATWDRLIKDYKKLF	TRGV3	.	TRGJ1	18	-1	-1	28
19	1.7812277346533167E-4	TGTGCTGCGTGGGATCCGCCCACTGGTTGGTTCAAGATATTT	CAAWDPPTGWFKIF	TRGV10	.	TRGJP1	14	-1	-1	19
19	1.7812277346533167E-4	TGTGCTGCGTGGGACGGCCAGAATTATTATAAGAAACTCTTT	CAAWDGQNYYKKLF	TRGV10	.	TRGJ1	13	-1	-1	20
19	1.7812277346533167E-4	TGTGCCTTGTGGGAGGTGCTGGGTGGTTGGTTCAAGATATTT	CALWEVLGGWFKIF	TRGV9	.	TRGJP1	18	-1	-1	23
19	1.7812277346533167E-4	TGTGCCACCTGGGCTAAGTGGCATTATTATAAGAAACTCTTT	CATWAKWHYYKKLF	TRGV7	.	TRGJ1	12	-1	-1	22
19	1.7812277346533167E-4	TGTGCCACCTGGGGCCACCCGAATTATTATAAGAAACTCTTT	CATWGHPNYYKKLF	TRGV4	.	TRGJ1	12	-1	-1	19
19	1.7812277346533167E-4	TGTGCCACCTGGGGACTCATCACTGGTTGGTTCAAGATATTT	CATWGLITGWFKIF	TRGV3	.	TRGJP1	12	-1	-1	20
19	1.7812277346533167E-4	TGTGCCACCTGGGACTGTCAATTCGGGGGGGAGAAACTCTTT	CATWDCQFGGEKLF	TRGV3	.	TRGJ1	14	-1	-1	31
19	1.7812277346533167E-4	TGTGCCACCTGGGACGCGGGTAGTGATTGGATCAAGACGTTT	CATWDAGSDWIKTF	TRGV2	.	TRGJP2	15	-1	-1	19
19	1.7812277346533167E-4	TGTGCCACCTGGGACGGGCTGAGTTACTATAAGAAACTCTTT	CATWDGLSYYKKLF	TRGV2	.	TRGJ2	18	-1	-1	20
19	1.7812277346533167E-4	TGTGCCACCTGGGACGGGCCTAAAGGATATAAGAAACTCTTT	CATWDGPKGYKKLF	TRGV2	.	TRGJ1	19	-1	-1	27
19	1.7812277346533167E-4	TGTGCCACCTGGGACGGGCCGTATGACTATAAGAAACTCTTT	CATWDGPYDYKKLF	TRGV2	.	TRGJ1	19	-1	-1	27
19	1.7812277346533167E-4	TGTGCCACCTGGGACGGGCCGCAGAATTATAAGAAACTCTTT	CATWDGPQNYKKLF	TRGV2	.	TRGJ1	19	-1	-1	25
19	1.7812277346533167E-4	TGTGCCACCTGGGACGGGCCGAATTATTATAAGAAACTCTTT	CATWDGPNYYKKLF	TRGV2	.	TRGJ1	19	-1	-1	19
19	1.7812277346533167E-4	TGTGCCACCTGGGACGGGCGGGTTGATTATAAGAAACTCTTT	CATWDGRVDYKKLF	TRGV2	.	TRGJ1	18	-1	-1	25
19	1.7812277346533167E-4	TGTGCCACCTGGGACAGGCGAAGTGATTGGATCAAGACGTTT	CATWDRRSDWIKTF	TRGV3	.	TRGJP2	18	-1	-1	21
19	1.7812277346533167E-4	TGTGCTGCGTGGGATTACACTGGTTGGTTCAAGATATTT	CAAWDYTGWFKIF	TRGV10	.	TRGJP1	17	-1	-1	8
19	1.7812277346533167E-4	TGTGCTGCGTGGGACTATGCAGCCTATAAGAAACTCTTT	CAAWDYAAYKKLF	TRGV10	.	TRGJ1	16	-1	-1	24
19	1.7812277346533167E-4	TGTGCTGCGTGGGACCATATTTATTATAAGAAACTCTTT	CAAWDHIYYKKLF	TRGV10	.	TRGJ1	13	-1	-1	20
19	1.7812277346533167E-4	TGTGCCACCTGGGCTGGTAGTGATTGGATCAAGACGTTT	CATWAGSDWIKTF	TRGV2	.	TRGJP2	12	-1	-1	16
19	1.7812277346533167E-4	TGTGCCACCTGGGGCATCCCCGATTATAAGAAACTCTTT	CATWGIPDYKKLF	TRGV5P	.	TRGJ1	15	-1	-1	22
19	1.7812277346533167E-4	TGTGCCACCTGGGGGGCCCTTTATTATAAGAAACTCTTT	CATWGALYYKKLF	TRGV4	.	TRGJ1	18	-1	-1	20
19	1.7812277346533167E-4	TGTGCCACCTGGGATGCAGAAGGGTATAAGAAACTCTTT	CATWDAEGYKKLF	TRGV8	.	TRGJ1	14	-1	-1	24
19	1.7812277346533167E-4	TGTGCCACCTGGGATGGGCTACGTTATAAGAAACTCTTT	CATWDGLRYKKLF	TRGV4	.	TRGJ1	18	-1	-1	23
19	1.7812277346533167E-4	TGTGCCACCTGGGATGGGCTAGGGTGTAAGAAACTCTTT	CATWDGLGCKKLF	TRGV4	.	TRGJ1	18	-1	-1	26
19	1.7812277346533167E-4	TGTGCCACCTGGGATGGGCCGCATTATAAGAAACTCTTT	CATWDGPHYKKLF	TRGV4	.	TRGJ1	23	-1	-1	22
19	1.7812277346533167E-4	TGTGCCACCTGGGATAGATTCTATTATAAGAAACTCTTT	CATWDRFYYKKLF	TRGV8	.	TRGJ1	16	-1	-1	21
19	1.7812277346533167E-4	TGTGCCACCTGGGACGCAACTGGTTGGTTCAAGATATTT	CATWDATGWFKIF	TRGV2	.	TRGJP1	15	-1	-1	18
19	1.7812277346533167E-4	TGTGCCACCTGGGACGGGCTCGGTTGGATCAAGACGTTT	CATWDGLGWIKTF	TRGV2	.	TRGJP2	21	-1	-1	23
19	1.7812277346533167E-4	TGTGCCACCTGGGACAGGCTTGAGTATAAGAAACTCTTT	CATWDRLEYKKLF	TRGV7	.	TRGJ1	21	-1	-1	24
19	1.7812277346533167E-4	TGTGCCACCTGGGACAGGCCAAAGGATGAGAAACTCTTT	CATWDRPKDEKLF	TRGV3	.	TRGJ1	19	-1	-1	25
19	1.7812277346533167E-4	TGTGCCACCTGGGACAGGCGTTATTATAAGAAACTCTTT	CATWDRRYYKKLF	TRGV3	.	TRGJ1	18	-1	-1	20
19	1.7812277346533167E-4	TGTGCCACCTGGGACAGGCATCATTATAAGAAACTCTTT	CATWDRHHYKKLF	TRGV5	.	TRGJ1	18	-1	-1	19
19	1.7812277346533167E-4	TGTGCCAACGGCGGGGGGTCGGATTATAAGAAACTCTTT	CANGGGSDYKKLF	TRGV3	.	TRGJ1	6	-1	-1	22
19	1.7812277346533167E-4	TGTGCTGCCTTAGACACTGGTTGGTTCAAGATATTT	CAALDTGWFKIF	TRGV10	.	TRGJP1	7	-1	-1	14
19	1.7812277346533167E-4	TGTGCCACCTGGGGTAGCGATTATAAGAAACTCTTT	CATWGSDYKKLF	TRGV8	.	TRGJ1	16	-1	-1	19
19	1.7812277346533167E-4	TGTGCCACCTGGGATCTTTATTATAAGAAACTCTTT	CATWDLYYKKLF	TRGV8	.	TRGJ1	14	-1	-1	17
19	1.7812277346533167E-4	TGTGCCACCTGGGATCCTTATTATAAGAAACTCTTT	CATWDPYYKKLF	TRGV4	.	TRGJ1	14	-1	-1	17
19	1.7812277346533167E-4	TGTGCCACCTGGGATGGTTATTATAAGAAACTCTTT	CATWDGYYKKLF	TRGV4	.	TRGJ1	16	-1	-1	17
19	1.7812277346533167E-4	TGTGCCACCTGGGATGGGCATTATAAGAAACTCTTT	CATWDGHYKKLF	TRGV4	.	TRGJ1	18	-1	-1	19
19	1.7812277346533167E-4	TGTGCCACCTGGGATATGGAGAGGATCAAGACGTTT	CATWDMERIKTF	TRGV8	.	TRGJP2	15	-1	-1	22
19	1.7812277346533167E-4	TGTGCCACCTGGGACGGTTATTATAAGAAACTCTTT	CATWDGYYKKLF	TRGV3	.	TRGJ1	14	-1	-1	17
19	1.7812277346533167E-4	TGTGCCACCTGGGACGGCCGAGAGATGAAACTCTTT	CATWDGREMKLF	TRGV2	.	TRGJ1	16	-1	-1	26
19	1.7812277346533167E-4	TGTGCCACCTGGGACGGAATATATAAGAAACTCTTT	CATWDGIYKKLF	TRGV3	.	TRGJ1	14	-1	-1	16
19	1.7812277346533167E-4	TGTGCCACCTGGGACAGTGAGGGGAAGAAACTCTTT	CATWDSEGKKLF	TRGV2	.	TRGJ1	14	-1	-1	24
19	1.7812277346533167E-4	TGTGCCACCTCGTTTAGTTATAAGAAACTCTTT	CATSFSYKKLF	TRGV4	.	TRGJ1	9	-1	-1	13
19	1.7812277346533167E-4	TGTGCCACCTGGGACGGGCTTGAGAAACTCTTT	CATWDGLEKLF	TRGV2	.	TRGJ1	18	-1	-1	22
19	1.7812277346533167E-4	TGTGCCACCTGGGACACCCGTAAGAAACTCTTT	CATWDTRKKLF	TRGV3	.	TRGJ1	15	-1	-1	20
19	1.7812277346533167E-4	TGTGCCCTTCGTGTTTGGTTCAAGATATTT	CALRVWFKIF	TRGV10	.	TRGJP1	4	-1	-1	11
19	1.7812277346533167E-4	TGTGCCACCTCAGGGTTGAAGAAACTCTTT	CATSGLKKLF	TRGV7	.	TRGJ1	9	-1	-1	18
19	1.7812277346533167E-4	TGTGCCACCCAAATTTGGTTCAAGATATTT	CATQIWFKIF	TRGV8	.	TRGJP1	8	-1	-1	14
19	1.7812277346533167E-4	TGTGCCACCGGAGCCAATAAGAAACTCTTT	CATGANKKLF	TRGV8	.	TRGJ1	8	-1	-1	16
19	1.7812277346533167E-4	TGTGCCACCTGGGAGGGGAAACTCTTT	CATWEGKLF	TRGV4	.	TRGJ1	17	-1	-1	17
19	1.7812277346533167E-4	TGTGCCCCATATAAGAAACTCTTT	CAPYKKLF	TRGV3	.	TRGJ1	5	-1	-1	9
19	1.7812277346533167E-4	TGTGCCACTTATAAGAAACTCTTT	CATYKKLF	TRGV2	.	TRGJ1	7	-1	-1	8
19	1.7812277346533167E-4	TGTGCCACCTGTTTACTCTTT	CATCLLF	TRGV3	.	TRGJ1	10	-1	-1	14
18	1.6874789065136686E-4	TGTGCTGCGTGGGATTTGCCGCCCCATTTTTTTTATTATAAGAAACTCTTT	CAAWDLPPHFFYYKKLF	TRGV10	.	TRGJ1	15	-1	-1	32
18	1.6874789065136686E-4	TGTGCCACCTGGGACGGGCTAAGTTCTCCTAGTGATTGGATCAAGACGTTT	CATWDGLSSPSDWIKTF	TRGV2	.	TRGJP2	18	-1	-1	29
18	1.6874789065136686E-4	TGTGCTGCGTGGGTCCTAGAAGGTACCACTGGTTGGTTCAAGATATTT	CAAWVLEGTTGWFKIF	TRGV10	.	TRGJP1	12	-1	-1	23
18	1.6874789065136686E-4	TGTGCTGCGTGGGATTATGCGCTTGGTAATTATTATAAGAAACTCTTT	CAAWDYALGNYYKKLF	TRGV10	.	TRGJ1	16	-1	-1	27
18	1.6874789065136686E-4	TGTGCTGCGTGGGACCCTGGAGACACTGGTTGGTTCAAGATATTT	CAAWDPGDTGWFKIF	TRGV10	.	TRGJP1	13	-1	-1	23
18	1.6874789065136686E-4	TGTGCTGCGTGGGACCAATATACCACTGGTTGGTTCAAGATATTT	CAAWDQYTTGWFKIF	TRGV10	.	TRGJP1	13	-1	-1	17
18	1.6874789065136686E-4	TGTGCCTTGTGGGAGGTGTTGGGAGGTGGTTGGTTCAAGATATTT	CALWEVLGGGWFKIF	TRGV9	.	TRGJP1	17	-1	-1	26
18	1.6874789065136686E-4	TGTGCCACCTGGGACTGGGTAGGAAGTGATTGGATCAAGACGTTT	CATWDWVGSDWIKTF	TRGV2	.	TRGJP2	18	-1	-1	24
18	1.6874789065136686E-4	TGTGCCACCTGGGACGGTCACAGGGGTGATTGGATCAAGACGTTT	CATWDGHRGDWIKTF	TRGV2	.	TRGJP2	16	-1	-1	25
18	1.6874789065136686E-4	TGTGCCACCTGGGACGGGCGCTTTCTTCGGTATAAGAAACTCTTT	CATWDGRFLRYKKLF	TRGV2	.	TRGJ1	18	-1	-1	30
18	1.6874789065136686E-4	TGTGCTGCGTGGGCTTATACCTGGGGTTGGTTCAAGATATTT	CAAWAYTWGWFKIF	TRGV10	.	TRGJP1	16	-1	-1	15
18	1.6874789065136686E-4	TGTGCTGCGTGGGATGGTGAAAATTATTATAAGAAACTCTTT	CAAWDGENYYKKLF	TRGV10	.	TRGJ1	14	-1	-1	21
18	1.6874789065136686E-4	TGTGCCCCTACATGGGGGGGTGGTGGTTGGATCAAGACGTTT	CAPTWGGGGWIKTF	TRGV8	.	TRGJP2	8	-1	-1	19
18	1.6874789065136686E-4	TGTGCCACCTCTTTTTTTTTCAAGGCACCGTTTGAACTCTTT	CATSFFFKAPFELF	TRGV3	.	TRGJ1	9	-1	-1	34
18	1.6874789065136686E-4	TGTGCCACCTGGTCTTCGCGAAGTGATTGGATCAAGACGTTT	CATWSSRSDWIKTF	TRGV8	.	TRGJP2	11	-1	-1	21
18	1.6874789065136686E-4	TGTGCCACCTGGGATCTAAGCTCCCCGGATAAGAAACTCTTT	CATWDLSSPDKKLF	TRGV8	.	TRGJ1	14	-1	-1	28
18	1.6874789065136686E-4	TGTGCCACCTGGGATCGATTTACTTATTATAAGAAACTCTTT	CATWDRFTYYKKLF	TRGV4	.	TRGJ1	14	-1	-1	23
18	1.6874789065136686E-4	TGTGCCACCTGGGATGCAAAGGGTCGGTATAAGAAACTCTTT	CATWDAKGRYKKLF	TRGV4	.	TRGJ1	15	-1	-1	27
18	1.6874789065136686E-4	TGTGCCACCTGGGATGATGGCAGTGATTGGATCAAGACGTTT	CATWDDGSDWIKTF	TRGV4	.	TRGJP2	15	-1	-1	21
18	1.6874789065136686E-4	TGTGCCACCTGGGACTATAGTTTGGGTTATAAGAAACTCTTT	CATWDYSLGYKKLF	TRGV2	.	TRGJ1	14	-1	-1	26
18	1.6874789065136686E-4	TGTGCCACCTGGGACTACACAGGGGTCCCGATCAAGACGTTT	CATWDYTGVPIKTF	TRGV3	.	TRGJP2	14	-1	-1	29
18	1.6874789065136686E-4	TGTGCCACCTGGGACGCTCAGAGGGATTATAAGAAACTCTTT	CATWDAQRDYKKLF	TRGV3	.	TRGJ1	14	-1	-1	25
18	1.6874789065136686E-4	TGTGCCACCTGGGACGGAACTAGTGATTGGATCAAGACGTTT	CATWDGTSDWIKTF	TRGV2	.	TRGJP2	16	-1	-1	20
18	1.6874789065136686E-4	TGTGCCACCTGGGACAGTTGGGGAAATAAGGAGAAACTCTTT	CATWDSWGNKEKLF	TRGV3	.	TRGJ1	16	-1	-1	31
18	1.6874789065136686E-4	TGTGCCACCTGGGACAAGTTGAATTATTATAAGAAACTCTTT	CATWDKLNYYKKLF	TRGV5	.	TRGJ1	15	-1	-1	20
18	1.6874789065136686E-4	TGTGCTGCGTTGAAATTGACTGGTTGGTTCAAGATATTT	CAALKLTGWFKIF	TRGV10	.	TRGJP1	9	-1	-1	18
18	1.6874789065136686E-4	TGTGCTGCGTGGGATTATAGAGATTATAAGAAACTCTTT	CAAWDYRDYKKLF	TRGV10	.	TRGJ1	16	-1	-1	22
18	1.6874789065136686E-4	TGTGCTGCGTGGGATGTCCCTGGTTGGTTCAAGATATTT	CAAWDVPGWFKIF	TRGV10	.	TRGJP1	14	-1	-1	8
18	1.6874789065136686E-4	TGTGCCACCTGGCTCAAGGGGGCAGATAAGAAACTCTTT	CATWLKGADKKLF	TRGV8	.	TRGJ1	11	-1	-1	25
18	1.6874789065136686E-4	TGTGCCACCTGGGATTTTCCCGTCTATAAGAAACTCTTT	CATWDFPVYKKLF	TRGV8	.	TRGJ1	14	-1	-1	24
18	1.6874789065136686E-4	TGTGCCACCTGGGATCGGAATTATTATAAGAAACTCTTT	CATWDRNYYKKLF	TRGV3	.	TRGJ1	13	-1	-1	17
18	1.6874789065136686E-4	TGTGCCACCTGGGATGGGCCGAGGTATAAGAAACTCTTT	CATWDGPRYKKLF	TRGV4	.	TRGJ1	19	-1	-1	24
18	1.6874789065136686E-4	TGTGCCACCTGGGATGGGCGGGGATATAAGAAACTCTTT	CATWDGRGYKKLF	TRGV4	.	TRGJ1	18	-1	-1	24
18	1.6874789065136686E-4	TGTGCCACCTGGGACGCCCGTTATTATAAGAAACTCTTT	CATWDARYYKKLF	TRGV2	.	TRGJ1	20	-1	-1	20
18	1.6874789065136686E-4	TGTGCCACCTGGGACGGGCCGGGATATAAGAAACTCTTT	CATWDGPGYKKLF	TRGV2	.	TRGJ1	19	-1	-1	24
18	1.6874789065136686E-4	TGTGCCACCTGGGACGGGGCATATTATAAGAAACTCTTT	CATWDGAYYKKLF	TRGV5	.	TRGJ1	17	-1	-1	21
18	1.6874789065136686E-4	TGTGCCACCTGGGACGAGCGATATTATAAGAAACTCTTT	CATWDERYYKKLF	TRGV2	.	TRGJ1	18	-1	-1	21
18	1.6874789065136686E-4	TGTGCCACCTGGGACGAGAATTATTATAAGAAACTCTTT	CATWDENYYKKLF	TRGV2	.	TRGJ1	15	-1	-1	17
18	1.6874789065136686E-4	TGTGCCACCTGGGACAGGCCTTACTATAAGAAACTCTTT	CATWDRPYYKKLF	TRGV3	.	TRGJ1	20	-1	-1	20
18	1.6874789065136686E-4	TGTGCCACCTGGGACAGGCGGCATTATAAGAAACTCTTT	CATWDRRHYKKLF	TRGV5	.	TRGJ1	18	-1	-1	22
18	1.6874789065136686E-4	TGTGCCACCTGGGACAGGGGCGGTTATAAGAAACTCTTT	CATWDRGGYKKLF	TRGV2	.	TRGJ1	18	-1	-1	23
18	1.6874789065136686E-4	TGTGCCACCTGGGAGACTAGTGGTTGGTTCAAGATATTT	CATWETSGWFKIF	TRGV3	.	TRGJP1	13	-1	-1	20
18	1.6874789065136686E-4	TGTGCCACCTGGGAACCTGATTATTATAAGAAACTCTTT	CATWEPDYYKKLF	TRGV8	.	TRGJ1	13	-1	-1	19
18	1.6874789065136686E-4	TGTGCTGCGTGGTCGAAATATTATAAGAAACTCTTT	CAAWSKYYKKLF	TRGV10	.	TRGJ1	11	-1	-1	12
18	1.6874789065136686E-4	TGTGCTGCGTGGGTCTCTGGTTGGTTCAAGATATTT	CAAWVSGWFKIF	TRGV10	.	TRGJP1	12	-1	-1	16
18	1.6874789065136686E-4	TGTGCTGCGTGGGATCGTCCTTATAAGAAACTCTTT	CAAWDRPYKKLF	TRGV10	.	TRGJ1	14	-1	-1	20
18	1.6874789065136686E-4	TGTGCTGCGTGGACCGGTGGGTGGTTCAAGATATTT	CAAWTGGWFKIF	TRGV10	.	TRGJP1	11	-1	-1	17
18	1.6874789065136686E-4	TGTGCTGACACGCCCACTGGTTGGTTCAAGATATTT	CADTPTGWFKIF	TRGV10	.	TRGJP1	6	-1	-1	13
18	1.6874789065136686E-4	TGTGCCACCTGGGCTCATTATTATAAGAAACTCTTT	CATWAHYYKKLF	TRGV4	.	TRGJ2	12	-1	-1	16
18	1.6874789065136686E-4	TGTGCCACCTGGGATGGGAGGTATAAGAAACTCTTT	CATWDGRYKKLF	TRGV4	.	TRGJ1	17	-1	-1	21
18	1.6874789065136686E-4	TGTGCCACCTGGGATGAGTATGGGGAGAAACTCTTT	CATWDEYGEKLF	TRGV4	.	TRGJ1	15	-1	-1	25
18	1.6874789065136686E-4	TGTGCCACCTGGGATAGGCGTTATAAGAAACTCTTT	CATWDRRYKKLF	TRGV8	.	TRGJ1	18	-1	-1	20
18	1.6874789065136686E-4	TGTGCCACCTGGGACGGCTCGAATAAGAAACTCTTT	CATWDGSNKKLF	TRGV2	.	TRGJ1	16	-1	-1	22
18	1.6874789065136686E-4	TGTGCCACCTGGGACAGCCCTTATAAGAAACTCTTT	CATWDSPYKKLF	TRGV7	.	TRGJ1	20	-1	-1	20
18	1.6874789065136686E-4	TGTGCCACCTGGGACAGGCCCGTTATGAAACTCTTT	CATWDRPVMKLF	TRGV3	.	TRGJ1	22	-1	-1	23
18	1.6874789065136686E-4	TGTGCCACCTGGGACAGGGAACTTAAGAAACTCTTT	CATWDRELKKLF	TRGV3	.	TRGJ1	17	-1	-1	23
18	1.6874789065136686E-4	TGTGCCACACCCCGGGGGTGTTATAAGAAACTCTTT	CATPRGCYKKLF	TRGV4	.	TRGJ1	7	-1	-1	20
18	1.6874789065136686E-4	TGTGCTGCGTGGGCAAGTTGGTTCAAGATATTT	CAAWASWFKIF	TRGV10	.	TRGJP1	12	-1	-1	16
18	1.6874789065136686E-4	TGTGCTGCGTGGGAAGGTTGGTTCAAGATATTT	CAAWEGWFKIF	TRGV10	.	TRGJP1	13	-1	-1	15
18	1.6874789065136686E-4	TGTGCCACCTCTCCATATTATAAGAAACTCTTT	CATSPYYKKLF	TRGV7	.	TRGJ1	9	-1	-1	15
18	1.6874789065136686E-4	TGTGCCACCTGGCACCTGGGAAAGAAACTCTTT	CATWHLGKKLF	TRGV4	.	TRGJ1	11	-1	-1	21
18	1.6874789065136686E-4	TGTGCCACCTGGGGGGGGTATAAGAAACTCTTT	CATWGGYKKLF	TRGV5P	.	TRGJ1	13	-1	-1	18
18	1.6874789065136686E-4	TGTGCCACCTGGGGGGATTATAAGAAACTCTTT	CATWGDYKKLF	TRGV8	.	TRGJ1	12	-1	-1	16
18	1.6874789065136686E-4	TGTGCCACCTGGGACGGGCGGGGGAAACTCTTT	CATWDGRGKLF	TRGV2	.	TRGJ1	18	-1	-1	23
18	1.6874789065136686E-4	TGTGCCACCTGGGACAGGCACAGGAAACTCTTT	CATWDRHRKLF	TRGV7	.	TRGJ1	18	-1	-1	23
18	1.6874789065136686E-4	TGTGCCACCTGGGAAACTTATAAGAAACTCTTT	CATWETYKKLF	TRGV2	.	TRGJ1	13	-1	-1	17
18	1.6874789065136686E-4	TGTGCCACCGGAGAGGGTTGGATCAAGACGTTT	CATGEGWIKTF	TRGV8	.	TRGJP2	8	-1	-1	17
18	1.6874789065136686E-4	TGTGCCACCTGGGGCTATAAGAAACTCTTT	CATWGYKKLF	TRGV8	.	TRGJ1	12	-1	-1	15
18	1.6874789065136686E-4	TGTGCCACCTGGGGGTATAAGAAACTCTTT	CATWGYKKLF	TRGV8	.	TRGJ1	12	-1	-1	15
18	1.6874789065136686E-4	TGTGCCACCTGGGACTACAAGAAACTCTTT	CATWDYKKLF	TRGV7	.	TRGJ1	14	-1	-1	15
18	1.6874789065136686E-4	TGTGCCACCGATTATAAGAAACTCTTT	CATDYKKLF	TRGV4	.	TRGJ1	8	-1	-1	10
18	1.6874789065136686E-4	TGTGCCACCGTGGAGAAACTCTTT	CATVEKLF	TRGV4	.	TRGJ1	12	-1	-1	13
17	1.5937300783740204E-4	TGTGCTGCGTGGGATTATAGGGAATATACCACTGGTTGGTTCAAGATATTT	CAAWDYREYTTGWFKIF	TRGV10	.	TRGJP1	16	-1	-1	20
17	1.5937300783740204E-4	TGTGCTGCGTGGGATTATCTACCCACCACTGGTTGGTTCAAGATATTT	CAAWDYLPTTGWFKIF	TRGV10	.	TRGJP1	16	-1	-1	24
17	1.5937300783740204E-4	TGTGCTGCGTGGGACCTGATTTATACCACTGGTTGGTTCAAGATATTT	CAAWDLIYTTGWFKIF	TRGV10	.	TRGJP1	13	-1	-1	21
17	1.5937300783740204E-4	TGTGCCACCTGGGCCCCTCAAGAGTTGGGCAAAAAAATCAAGGTATTT	CATWAPQELGKKIKVF	TRGV3	.	TRGJP	12	-1	-1	18
17	1.5937300783740204E-4	TGTGCCACCTGGGATGGGCGGGGGAGTAGTGATTGGATCAAGACGTTT	CATWDGRGSSDWIKTF	TRGV4	.	TRGJP2	18	-1	-1	24
17	1.5937300783740204E-4	TGTGCCACCTGGGACCACTCTAACTCCTGGATTTATAAGAAACTCTTT	CATWDHSNSWIYKKLF	TRGV2	.	TRGJ1	14	-1	-1	32
17	1.5937300783740204E-4	TGTGCTGCGTGGCCAATACATGGTTCTGGTTGGTTCAAGATATTT	CAAWPIHGSGWFKIF	TRGV10	.	TRGJP1	11	-1	-1	25
17	1.5937300783740204E-4	TGTGCCACCTGGGATGGGCGACGGGATTATTATAAGAAACTCTTT	CATWDGRRDYYKKLF	TRGV4	.	TRGJ1	18	-1	-1	25
17	1.5937300783740204E-4	TGTGCCACCTGGGACGGGCTACGCTTTTATTATAAGAAACTCTTT	CATWDGLRFYYKKLF	TRGV2	.	TRGJ1	18	-1	-1	26
17	1.5937300783740204E-4	TGTGCCACCTGGGACGGGCCTAACTTTTATTATAAGAAACTCTTT	CATWDGPNFYYKKLF	TRGV2	.	TRGJ1	19	-1	-1	26
17	1.5937300783740204E-4	TGTGCCACCTGGGACGGGCCCCGAAGTGATTGGATCAAGACGTTT	CATWDGPRSDWIKTF	TRGV2	.	TRGJP2	20	-1	-1	24
17	1.5937300783740204E-4	TGTGCCACCTGGGACGGGCAGCTGCGAAATTATAAGAAACTCTTT	CATWDGQLRNYKKLF	TRGV2	.	TRGJ1	18	-1	-1	28
17	1.5937300783740204E-4	TGTGCCACCTGGGACGATCTAGAGAGTGATTGGATCAAGACGTTT	CATWDDLESDWIKTF	TRGV2	.	TRGJP2	15	-1	-1	24
17	1.5937300783740204E-4	TGTGCCACCTGGGACAGGCCCCTCAATTATTATAAGAAACTCTTT	CATWDRPLNYYKKLF	TRGV3	.	TRGJ1	19	-1	-1	24
17	1.5937300783740204E-4	TGTGCCTTGTGGGAGGTGCGTTATTATTATAAGAAACTCTTT	CALWEVRYYYKKLF	TRGV9	.	TRGJ1	18	-1	-1	22
17	1.5937300783740204E-4	TGTGCCACCTGGGATAAGGCATTTTATTATAAGAAACTCTTT	CATWDKAFYYKKLF	TRGV4	.	TRGJ1	14	-1	-1	23
17	1.5937300783740204E-4	TGTGCCACCTGGGATAAAGGCTCTTTGTATAAGAAACTCTTT	CATWDKGSLYKKLF	TRGV8	.	TRGJ1	15	-1	-1	27
17	1.5937300783740204E-4	TGTGCCACCTGGGACGCCCCAGGCGGGGATAAGAAACTCTTT	CATWDAPGGDKKLF	TRGV2	.	TRGJ1	15	-1	-1	28
17	1.5937300783740204E-4	TGTGCCACCTGGGACGGGCCCCCTACAGCCAAGAAACTCTTT	CATWDGPPTAKKLF	TRGV2	.	TRGJ1	20	-1	-1	30
17	1.5937300783740204E-4	TGTGCCACCTGGGACGGGCCGAGTTATTATAAGAAACTCTTT	CATWDGPSYYKKLF	TRGV2	.	TRGJ1	19	-1	-1	19
17	1.5937300783740204E-4	TGTGCCACCTGGGACGGGCCAGGTGATTATAAGAAACTCTTT	CATWDGPGDYKKLF	TRGV2	.	TRGJ2	19	-1	-1	25
17	1.5937300783740204E-4	TGTGCCACCTGGGACGGAGAAAGTGATTGGATCAAGACGTTT	CATWDGESDWIKTF	TRGV2	.	TRGJP2	16	-1	-1	21
17	1.5937300783740204E-4	TGTGCCACCTGGGACAGGCTAGGTTATTATAAGAAACTCTTT	CATWDRLGYYKKLF	TRGV7	.	TRGJ1	18	-1	-1	23
17	1.5937300783740204E-4	TGTGCCACCTGGGACAGGCGGGTCTATTATAAGAAACTCTTT	CATWDRRVYYKKLF	TRGV7	.	TRGJ1	18	-1	-1	24
17	1.5937300783740204E-4	TGTGCCACCTGGGACAGGGTACGCTATTATAAGAAACTCTTT	CATWDRVRYYKKLF	TRGV5	.	TRGJ1	17	-1	-1	24
17	1.5937300783740204E-4	TGTGCCACCTGGGACAGGGGTTATTATTATAAGAAACTCTTT	CATWDRGYYYKKLF	TRGV5	.	TRGJ1	17	-1	-1	22
17	1.5937300783740204E-4	TGTGCCACCTGGGAAGAGTTGGGCAAAAAAATCAAGGTATTT	CATWEELGKKIKVF	TRGV2	.	TRGJP	13	-1	-1	2
17	1.5937300783740204E-4	TGTGCCACCTGGGGAGCATTGTATTATAAGAAACTCTTT	CATWGALYYKKLF	TRGV5	.	TRGJ1	12	-1	-1	21
17	1.5937300783740204E-4	TGTGCCACCTGGGATCGGGCGATTTGGATCAAGACGTTT	CATWDRAIWIKTF	TRGV8	.	TRGJP2	17	-1	-1	23
17	1.5937300783740204E-4	TGTGCCACCTGGGATGGGCCCTACTATAAGAAACTCTTT	CATWDGPYYKKLF	TRGV4	.	TRGJ1	20	-1	-1	21
17	1.5937300783740204E-4	TGTGCCACCTGGGATAGGCCCTTTCTCAGGAAACTCTTT	CATWDRPFLRKLF	TRGV8	.	TRGJ1	29	-1	-1	29
17	1.5937300783740204E-4	TGTGCCACCTGGGACCGGAGTGATTGGATCAAGACGTTT	CATWDRSDWIKTF	TRGV2	.	TRGJP2	17	-1	-1	18
17	1.5937300783740204E-4	TGTGCCACCTGGGACGGTCGCGATTATAAGAAACTCTTT	CATWDGRDYKKLF	TRGV2	.	TRGJ1	16	-1	-1	22
17	1.5937300783740204E-4	TGTGCCACCTGGGACGGGCTTGGATATAAGAAACTCTTT	CATWDGLGYKKLF	TRGV2	.	TRGJ1	18	-1	-1	24
17	1.5937300783740204E-4	TGTGCCACCTGGGACGGGCCAAGGTATAAGAAACTCTTT	CATWDGPRYKKLF	TRGV2	.	TRGJ2	19	-1	-1	24
17	1.5937300783740204E-4	TGTGCCACCTGGGACGGGGATAATTATAAGAAACTCTTT	CATWDGDNYKKLF	TRGV2	.	TRGJ1	17	-1	-1	19
17	1.5937300783740204E-4	TGTGCCACCTGGGAGAGGTATTATTATAAGAAACTCTTT	CATWERYYYKKLF	TRGV8	.	TRGJ1	17	-1	-1	19
17	1.5937300783740204E-4	TGTGCCACCTGGGAGAAGCTGAGCTATAAGAAACTCTTT	CATWEKLSYKKLF	TRGV8	.	TRGJ1	13	-1	-1	24
17	1.5937300783740204E-4	CGTGCCTTGTGGGAGGCCTTCTATTATAAGAAACTCTTT	RALWEAFYYKKLF	TRGV9	.	TRGJ1	15	-1	-1	21
17	1.5937300783740204E-4	TGTGCTGCGTGGGATTGTGGTTGGTTCAAGATATTT	CAAWDCGWFKIF	TRGV10	.	TRGJP1	15	-1	-1	17
17	1.5937300783740204E-4	TGTGCCCCGCTGTTTTCTGGGTATAAGAAACTCTTT	CAPLFSGYKKLF	TRGV4	.	TRGJ1	5	-1	-1	21
17	1.5937300783740204E-4	TGTGCCACCTGGTCGTGCTGCTATAAGAAACTCTTT	CATWSCCYKKLF	TRGV4	.	TRGJ1	11	-1	-1	21
17	1.5937300783740204E-4	TGTGCCACCTGGGATTTGCGTTATAAGAAACTCTTT	CATWDLRYKKLF	TRGV8	.	TRGJ1	14	-1	-1	20
17	1.5937300783740204E-4	TGTGCCACCTGGGATCACGGTTATAAGAAACTCTTT	CATWDHGYKKLF	TRGV4	.	TRGJ1	14	-1	-1	20
17	1.5937300783740204E-4	TGTGCCACCTGGGATGGTGATTATAAGAAACTCTTT	CATWDGDYKKLF	TRGV4	.	TRGJ1	16	-1	-1	19
17	1.5937300783740204E-4	TGTGCCACCTGGGATAGCGTTTATAAGAAACTCTTT	CATWDSVYKKLF	TRGV8	.	TRGJ1	16	-1	-1	20
17	1.5937300783740204E-4	TGTGCCACCTGGGACGAAATTTATAAGAAACTCTTT	CATWDEIYKKLF	TRGV2	.	TRGJ1	15	-1	-1	14
17	1.5937300783740204E-4	TGTGCCACCTGGGACAGGCCCACGGAGAAACTCTTT	CATWDRPTEKLF	TRGV3	.	TRGJ1	19	-1	-1	25
17	1.5937300783740204E-4	TGTGCCACCTGGGACAGGCCGTTTAAGAAACTCTTT	CATWDRPFKKLF	TRGV5	.	TRGJ1	19	-1	-1	23
17	1.5937300783740204E-4	TGTGCCACCTGGGACAGGCGGGTTAAGAAACTCTTT	CATWDRRVKKLF	TRGV3	.	TRGJ1	18	-1	-1	23
17	1.5937300783740204E-4	TGTGCCACCTGGGACAGGCGATATAAGAAACTCTTT	CATWDRRYKKLF	TRGV7	.	TRGJ1	18	-1	-1	21
17	1.5937300783740204E-4	TGTGCCACCTGGAAGACTTATTATAAGAAACTCTTT	CATWKTYYKKLF	TRGV8	.	TRGJ1	11	-1	-1	14
17	1.5937300783740204E-4	TGTGCTGCGTGGGATTGGTGGTTCAAGATATTT	CAAWDWWFKIF	TRGV10	.	TRGJP1	15	-1	-1	15
17	1.5937300783740204E-4	TGTGCCACCTGGCCCTATTATAAGAAACTCTTT	CATWPYYKKLF	TRGV2	.	TRGJ2	11	-1	-1	15
17	1.5937300783740204E-4	TGTGCCACCTGGCCAAAAGTTAAGAAACTCTTT	CATWPKVKKLF	TRGV8	.	TRGJ1	11	-1	-1	20
17	1.5937300783740204E-4	TGTGCCACCTGGGATGGGCTAAAGAAACTCTTT	CATWDGLKKLF	TRGV4	.	TRGJ1	18	-1	-1	21
17	1.5937300783740204E-4	TGTGCCACCTGGGATAGGGTCAAGAAACTCTTT	CATWDRVKKLF	TRGV8	.	TRGJ1	17	-1	-1	21
17	1.5937300783740204E-4	TGTGCCACCTGGGACCGCCGGAAGAAACTCTTT	CATWDRRKKLF	TRGV4	.	TRGJ1	13	-1	-1	21
17	1.5937300783740204E-4	TGTGCCACCTGGGACGAAAATAAGAAACTCTTT	CATWDENKKLF	TRGV2	.	TRGJ1	15	-1	-1	19
17	1.5937300783740204E-4	TGTGCCACCTGGGACATGAATAAGAAACTCTTT	CATWDMNKKLF	TRGV2	.	TRGJ1	14	-1	-1	19
17	1.5937300783740204E-4	TGTGCCACCTGGGACAGTATTCTGAAACTCTTT	CATWDSILKLF	TRGV7	.	TRGJ1	16	-1	-1	23
17	1.5937300783740204E-4	TGTGCCACCTGGGACAGGCCACAGAAACTCTTT	CATWDRPQKLF	TRGV3	.	TRGJ1	19	-1	-1	22
17	1.5937300783740204E-4	TGTGCCACCTGGGAGGCTAATAAGAAACTCTTT	CATWEANKKLF	TRGV4	.	TRGJ2	13	-1	-1	19
17	1.5937300783740204E-4	TGTGCCACCCAGAAGGCATATAAGAAACTCTTT	CATQKAYKKLF	TRGV2	.	TRGJ1	8	-1	-1	18
17	1.5937300783740204E-4	TGTGCCACCAAATTCGGTTATAAGAAACTCTTT	CATKFGYKKLF	TRGV4	.	TRGJ1	8	-1	-1	17
17	1.5937300783740204E-4	TGTGCCAACCCTCGTTATTATAAGAAACTCTTT	CANPRYYKKLF	TRGV4	.	TRGJ1	6	-1	-1	14
17	1.5937300783740204E-4	TGTGCCACCTGGGATGGGAGGAAACTCTTT	CATWDGRKLF	TRGV8	.	TRGJ2	17	-1	-1	20
17	1.5937300783740204E-4	TGTGCCACCTGGGACCATAAGAAACTCTTT	CATWDHKKLF	TRGV3	.	TRGJ1	14	-1	-1	16
17	1.5937300783740204E-4	TGTGCCACCTTCCGGGGGAAACTCTTT	CATFRGKLF	TRGV5	.	TRGJ1	9	-1	-1	17
17	1.5937300783740204E-4	TGTGCCACCTGGGAAAGGAAACTCTTT	CATWERKLF	TRGV4	.	TRGJ1	13	-1	-1	17
16	1.499981250234372E-4	TGTGCCACCTGGGGAAGCGTACCAAAATCCAGAAAATGGGCCTATTATTATAAGAAACTCTTT	CATWGSVPKSRKWAYYYKKLF	TRGV8	.	TRGJ1	12	-1	-1	43
16	1.499981250234372E-4	TGTGCTGCGTGGGAACCTCATCATGCCAGGGGTACCACTGGTTGGTTCAAGATATTT	CAAWEPHHARGTTGWFKIF	TRGV10	.	TRGJP1	13	-1	-1	32
16	1.499981250234372E-4	TGTGCCACCTGGGACAGGCAAAAGGCCTTGAATTATTATAAGAAACTCTTT	CATWDRQKALNYYKKLF	TRGV5	.	TRGJ1	18	-1	-1	29
16	1.499981250234372E-4	TGTGCTGCGTGGCAGATACTTAATACCACTGGTTGGTTCAAGATATTT	CAAWQILNTTGWFKIF	TRGV10	.	TRGJP1	28	-1	-1	22
16	1.499981250234372E-4	TGTGCCACCTGGCCCCCTCAAGAGTTGGGCAAAAAAATCAAGGTATTT	CATWPPQELGKKIKVF	TRGV8	.	TRGJP	11	-1	-1	18
16	1.499981250234372E-4	TGTGCCACCTGGGACGGGCTTAAGTTGGGCAAAAAAATCAAGGTATTT	CATWDGLKLGKKIKVF	TRGV2	.	TRGJP	18	-1	-1	22
16	1.499981250234372E-4	TGTGCCACCTGGGACAGGCCCCCCCTTGAGTTGGGTAAGAAACTCTTT	CATWDRPPLELGKKLF	TRGV7	.	TRGJ1	19	-1	-1	35
16	1.499981250234372E-4	TGTGCCACCTGGAACAAATGGGAGGGAGCCCAGTCGGAAAAACTCTTT	CATWNKWEGAQSEKLF	TRGV5	.	TRGJ1	15	-1	-1	39
16	1.499981250234372E-4	TGTGCTGCGTGGGATAAATATACCACTGGTTGGTTCAAGATATTT	CAAWDKYTTGWFKIF	TRGV10	.	TRGJP1	14	-1	-1	17
16	1.499981250234372E-4	TGTGCTGCGTGGGAACCTACCCTCAATTATTATAAGAAACTCTTT	CAAWEPTLNYYKKLF	TRGV10	.	TRGJ1	13	-1	-1	24
16	1.499981250234372E-4	TGTGCCACCTGGGATGGGCGTTTAAGTTATTATAAGAAACTCTTT	CATWDGRLSYYKKLF	TRGV4	.	TRGJ1	18	-1	-1	26
16	1.499981250234372E-4	TGTGCCACCTGGGATGGGCAAGGGAGTGATTGGATCAAGACGTTT	CATWDGQGSDWIKTF	TRGV4	.	TRGJP2	18	-1	-1	24
16	1.499981250234372E-4	TGTGCCACCTGGGACGGGCCCGGGGCTTGTTATAAGAAACTCTTT	CATWDGPGACYKKLF	TRGV2	.	TRGJ1	21	-1	-1	26
16	1.499981250234372E-4	TGTGCCACCTGGGACGGGCAGGGTAGTGATTGGATCAAGACGTTT	CATWDGQGSDWIKTF	TRGV2	.	TRGJP2	18	-1	-1	22
16	1.499981250234372E-4	TGTGCCACCTGGGACAGGCTATCGAATTATTATAAGAAACTCTTT	CATWDRLSNYYKKLF	TRGV7	.	TRGJ1	18	-1	-1	21
16	1.499981250234372E-4	TGTGCCACCTGGGACAGGCGGAGGAATTATTATAAGAAACTCTTT	CATWDRRRNYYKKLF	TRGV3	.	TRGJ1	18	-1	-1	23
16	1.499981250234372E-4	TGTGCCACCTGGGAGAGGGGGAGTAGTGATTGGATCAAGACGTTT	CATWERGSSDWIKTF	TRGV2	.	TRGJP2	13	-1	-1	21
16	1.499981250234372E-4	TGTGCCACCCTGGGGGTGACTGTGGGGGGTTATAAGAAACTCTTT	CATLGVTVGGYKKLF	TRGV8	.	TRGJ1	13	-1	-1	29
16	1.499981250234372E-4	TGTGCTGCGTGGGTCCTTTCGAATTATTATAAGAAACTCTTT	CAAWVLSNYYKKLF	TRGV10	.	TRGJ1	12	-1	-1	17
16	1.499981250234372E-4	TGTGCTGCGTGGGGCTATACCACTGGTTGGTTCAAGATATTT	CAAWGYTTGWFKIF	TRGV10	.	TRGJP1	12	-1	-1	15
16	1.499981250234372E-4	TGTGCTGCACTCCCTTACGCGGATTATTATAAGAAACTCTTT	CAALPYADYYKKLF	TRGV10	.	TRGJ1	7	-1	-1	19
16	1.499981250234372E-4	TGTGCCTTGTGGGAGCACCCACTTGGTTGGTTCAAGATATTT	CALWEHPLGWFKIF	TRGV9	.	TRGJP1	14	-1	-1	18
16	1.499981250234372E-4	TGTGCCACCTGGGTAGATACCACTGGTTGGTTCAAGATATTT	CATWVDTTGWFKIF	TRGV8	.	TRGJP1	15	-1	-1	11
16	1.499981250234372E-4	TGTGCCACCTGGGGCCGCACTAATTATTATAAGAAACTCTTT	CATWGRTNYYKKLF	TRGV8	.	TRGJ1	12	-1	-1	21
16	1.499981250234372E-4	TGTGCCACCTGGGATGGCCGGGGTTATTATAAGAAACTCTTT	CATWDGRGYYKKLF	TRGV4	.	TRGJ1	16	-1	-1	23
16	1.499981250234372E-4	TGTGCCACCTGGGATGGGCCGGGGTATTATAAGAAACTCTTT	CATWDGPGYYKKLF	TRGV4	.	TRGJ1	19	-1	-1	24
16	1.499981250234372E-4	TGTGCCACCTGGGATATTTTCTCTTATTATAAGAAACTCTTT	CATWDIFSYYKKLF	TRGV8	.	TRGJ1	15	-1	-1	23
16	1.499981250234372E-4	TGTGCCACCTGGGATATTTTCACTGGTTGGTTCAAGATATTT	CATWDIFTGWFKIF	TRGV8	.	TRGJP1	15	-1	-1	20
16	1.499981250234372E-4	TGTGCCACCTGGGATAGTCCGAATTATTATAAGAAACTCTTT	CATWDSPNYYKKLF	TRGV8	.	TRGJ1	19	-1	-1	13
16	1.499981250234372E-4	TGTGCCACCTGGGATAGAGGGGCTCGGCATAAGAAACTCTTT	CATWDRGARHKKLF	TRGV8	.	TRGJ1	16	-1	-1	28
16	1.499981250234372E-4	TGTGCCACCTGGGATAAGACCCCTTATTATAAGAAACTCTTT	CATWDKTPYYKKLF	TRGV8	.	TRGJ1	15	-1	-1	23
16	1.499981250234372E-4	TGTGCCACCTGGGACGCCCCGAATTATTATAAGAAACTCTTT	CATWDAPNYYKKLF	TRGV2	.	TRGJ1	15	-1	-1	19
16	1.499981250234372E-4	TGTGCCACCTGGGACGGTGCCCATAGTTATAAGAAACTCTTT	CATWDGAHSYKKLF	TRGV2	.	TRGJ1	21	-1	-1	26
16	1.499981250234372E-4	TGTGCCACCTGGGACGGGTCTTATGGTTGGTTCAAGATATTT	CATWDGSYGWFKIF	TRGV2	.	TRGJP1	17	-1	-1	23
16	1.499981250234372E-4	TGTGCCACCTGGGACGGGCTCGATTATTATAAGAAACTCTTT	CATWDGLDYYKKLF	TRGV2	.	TRGJ1	21	-1	-1	19
16	1.499981250234372E-4	TGTGCCACCTGGGACGGGCCTTGGTATTATAAGAAACTCTTT	CATWDGPWYYKKLF	TRGV2	.	TRGJ1	19	-1	-1	24
16	1.499981250234372E-4	TGTGCCACCTGGGACGGGCCGTGTGATTATAAGAAACTCTTT	CATWDGPCDYKKLF	TRGV2	.	TRGJ1	19	-1	-1	25
16	1.499981250234372E-4	TGTGCCACCTGGGACGGGCCATTGGGGTATAAGAAACTCTTT	CATWDGPLGYKKLF	TRGV2	.	TRGJ1	19	-1	-1	27
16	1.499981250234372E-4	TGTGCCACCTGGGACGGGCCAGGCGGGTATAAGAAACTCTTT	CATWDGPGGYKKLF	TRGV2	.	TRGJ1	19	-1	-1	27
16	1.499981250234372E-4	TGTGCCACCTGGGACGGGACCACTGGTTGGTTCAAGATATTT	CATWDGTTGWFKIF	TRGV3	.	TRGJP1	17	-1	-1	18
16	1.499981250234372E-4	TGTGCCACCTGGGACGGATCCACTGGTTGGTTCAAGATATTT	CATWDGSTGWFKIF	TRGV2	.	TRGJP1	16	-1	-1	19
16	1.499981250234372E-4	TGTGCCACCTGGGACAGGCCCGCACATCCTAAGAAACTCTTT	CATWDRPAHPKKLF	TRGV7	.	TRGJ1	19	-1	-1	29
16	1.499981250234372E-4	TGTGCCAAAATCGGCCAATATTTTTATTATAAGAAACTCTTT	CAKIGQYFYYKKLF	TRGV2	.	TRGJ1	6	-1	-1	23
16	1.499981250234372E-4	TGTGCTGCGTGGGATTCGGATGGTTGGTTCAAGATATTT	CAAWDSDGWFKIF	TRGV10	.	TRGJP1	15	-1	-1	20
16	1.499981250234372E-4	TGTGCTGCGCGATATACCACTGGTTGGTTCAAGATATTT	CAARYTTGWFKIF	TRGV10	.	TRGJP1	8	-1	-1	11
16	1.499981250234372E-4	TGTGCCACCTGGGGTCCCACTGGTTGGTTCAAGATATTT	CATWGPTGWFKIF	TRGV2	.	TRGJP1	12	-1	-1	16
16	1.499981250234372E-4	TGTGCCACCTGGGGCGGTCTATATTATAAGAAACTCTTT	CATWGGLYYKKLF	TRGV5P	.	TRGJ1	14	-1	-1	21
16	1.499981250234372E-4	TGTGCCACCTGGGATGGGCCGGGTTATAAGAAACTCTTT	CATWDGPGYKKLF	TRGV4	.	TRGJ1	19	-1	-1	23
16	1.499981250234372E-4	TGTGCCACCTGGGATGGGCACTATTATAAGAAACTCTTT	CATWDGHYYKKLF	TRGV4	.	TRGJ1	18	-1	-1	21
16	1.499981250234372E-4	TGTGCCACCTGGGACTGCCATTATTATAAGAAACTCTTT	CATWDCHYYKKLF	TRGV3	.	TRGJ1	14	-1	-1	19
16	1.499981250234372E-4	TGTGCCACCTGGGACGTCGGCGGTTGGATCAAGACGTTT	CATWDVGGWIKTF	TRGV2	.	TRGJP2	15	-1	-1	23
16	1.499981250234372E-4	TGTGCCACCTGGGACGGTGGGGGTTATAAGAAACTCTTT	CATWDGGGYKKLF	TRGV2	.	TRGJ1	16	-1	-1	23
16	1.499981250234372E-4	TGTGCCACCTGGGACGGGTGGCATTATAAGAAACTCTTT	CATWDGWHYKKLF	TRGV2	.	TRGJ1	17	-1	-1	22
16	1.499981250234372E-4	TGTGCCACCTGGGACGGGCTGGCTTATAAGAAACTCTTT	CATWDGLAYKKLF	TRGV2	.	TRGJ1	18	-1	-1	23
16	1.499981250234372E-4	TGTGCCACCTGGGACGGGCCACATTATAAGAAACTCTTT	CATWDGPHYKKLF	TRGV2	.	TRGJ1	19	-1	-1	22
16	1.499981250234372E-4	TGTGCCACCTGGGACGGGCACGGATATAAGAAACTCTTT	CATWDGHGYKKLF	TRGV2	.	TRGJ1	21	-1	-1	24
16	1.499981250234372E-4	TGTGCCACCTGGGACGGGATATATTGGATCAAGACGTTT	CATWDGIYWIKTF	TRGV2	.	TRGJP2	17	-1	-1	22
16	1.499981250234372E-4	TGTGCCACCTGGGACAGCCATAGGTATAAGAAACTCTTT	CATWDSHRYKKLF	TRGV7	.	TRGJ1	16	-1	-1	24
16	1.499981250234372E-4	TGTGCCACCTGGGACAGGCCTTCCTATAAGAAACTCTTT	CATWDRPSYKKLF	TRGV3	.	TRGJ1	23	-1	-1	24
16	1.499981250234372E-4	TGTGCCACCTGGGACAGGCCCTACTATAAGAAACTCTTT	CATWDRPYYKKLF	TRGV7	.	TRGJ2	19	-1	-1	21
16	1.499981250234372E-4	TGTGCCACCTGGGACAGGCCGTATTATAAGAAACTCTTT	CATWDRPYYKKLF	TRGV3	.	TRGJ1	19	-1	-1	21
16	1.499981250234372E-4	TGTGCCACCTGGGACAGGCCAGATTATAAGAAACTCTTT	CATWDRPDYKKLF	TRGV7	.	TRGJ1	19	-1	-1	22
16	1.499981250234372E-4	TGTGCCACCTGGGACAGGCGTGGAGGAAAGAAACTCTTT	CATWDRRGGKKLF	TRGV7	.	TRGJ1	21	-1	-1	27
16	1.499981250234372E-4	TGTGCCACCTGGGAACATGTTAATTATAAGAAACTCTTT	CATWEHVNYKKLF	TRGV5	.	TRGJ1	13	-1	-1	22
16	1.499981250234372E-4	TGTGCTGTTTCCCGGAATTATTATAAGAAACTCTTT	CAVSRNYYKKLF	TRGV10	.	TRGJ1	6	-1	-1	14
16	1.499981250234372E-4	TGTGCCACCTTCGGCACTGGTTGGTTCAAGATATTT	CATFGTGWFKIF	TRGV8	.	TRGJP1	9	-1	-1	14
16	1.499981250234372E-4	TGTGCCACCTGGTCCCATCCCGGGGAGAAACTCTTT	CATWSHPGEKLF	TRGV8	.	TRGJ1	11	-1	-1	25
16	1.499981250234372E-4	TGTGCCACCTGGGTGGGGGGTTATAAGAAACTCTTT	CATWVGGYKKLF	TRGV8	.	TRGJ1	12	-1	-1	20
16	1.499981250234372E-4	TGTGCCACCTGGGCTACTATCTCGAAGAAACTCTTT	CATWATISKKLF	TRGV4	.	TRGJ1	12	-1	-1	24
16	1.499981250234372E-4	TGTGCCACCTGGGGCGGCCTCGATAAGAAACTCTTT	CATWGGLDKKLF	TRGV2	.	TRGJ2	16	-1	-1	22
16	1.499981250234372E-4	TGTGCCACCTGGGGGATTTATTATAAGAAACTCTTT	CATWGIYYKKLF	TRGV2	.	TRGJ1	12	-1	-1	14
16	1.499981250234372E-4	TGTGCCACCTGGGATTCATATTATAAGAAACTCTTT	CATWDSYYKKLF	TRGV4	.	TRGJ1	14	-1	-1	18
16	1.499981250234372E-4	TGTGCCACCTGGGATGTTGACTATAAGAAACTCTTT	CATWDVDYKKLF	TRGV4	.	TRGJ1	15	-1	-1	21
16	1.499981250234372E-4	TGTGCCACCTGGGATGGGCGCTATAAGAAACTCTTT	CATWDGRYKKLF	TRGV4	.	TRGJ1	18	-1	-1	21
16	1.499981250234372E-4	TGTGCCACCTGGGATATGGGTTATAAGAAACTCTTT	CATWDMGYKKLF	TRGV4	.	TRGJ1	14	-1	-1	20
16	1.499981250234372E-4	TGTGCCACCTGGGATACGTATTATAAGAAACTCTTT	CATWDTYYKKLF	TRGV4	.	TRGJ1	14	-1	-1	18
16	1.499981250234372E-4	TGTGCCACCTGGGATAGAGTTTATAAGAAACTCTTT	CATWDRVYKKLF	TRGV4	.	TRGJ1	14	-1	-1	20
16	1.499981250234372E-4	TGTGCCACCTGGGACCCAAATTATAAGAAACTCTTT	CATWDPNYKKLF	TRGV2	.	TRGJ1	14	-1	-1	19
16	1.499981250234372E-4	TGTGCCACCTGGGACGACCCTAATAAGAAACTCTTT	CATWDDPNKKLF	TRGV4	.	TRGJ1	13	-1	-1	22
16	1.499981250234372E-4	TGTGCCACCTGGGACATTTATTATAAGAAACTCTTT	CATWDIYYKKLF	TRGV3	.	TRGJ1	15	-1	-1	17
16	1.499981250234372E-4	TGTGCCACCTGGGACACCCCCAAGGGGAAACTCTTT	CATWDTPKGKLF	TRGV5	.	TRGJ1	15	-1	-1	26
16	1.499981250234372E-4	TGTGCCACCTGGGACACCCGCATGTTCAAGATATTT	CATWDTRMFKIF	TRGV3	.	TRGJP1	15	-1	-1	23
16	1.499981250234372E-4	TGTGCCACCTGGGACAGTCGGTATAAGAAACTCTTT	CATWDSRYKKLF	TRGV3	.	TRGJ1	16	-1	-1	21
16	1.499981250234372E-4	TGTGCCACCTGGGACAGTAAACATAAGAAACTCTTT	CATWDSKHKKLF	TRGV3	.	TRGJ1	16	-1	-1	22
16	1.499981250234372E-4	TGTGCCACCTGGGACAGCACCCATAAGAAACTCTTT	CATWDSTHKKLF	TRGV7	.	TRGJ1	16	-1	-1	22
16	1.499981250234372E-4	TGTGCCACCTGGGACAGGCTTTGGGCGAAACTCTTT	CATWDRLWAKLF	TRGV5	.	TRGJ1	18	-1	-1	26
16	1.499981250234372E-4	TGTGCCACCTGGGACAGGCTTTATAAGAAACTCTTT	CATWDRLYKKLF	TRGV7	.	TRGJ1	18	-1	-1	20
16	1.499981250234372E-4	TGTGCCACCTGGGACAGGCAACATAAGAAACTCTTT	CATWDRQHKKLF	TRGV7	.	TRGJ1	18	-1	-1	22
16	1.499981250234372E-4	TGTGCCACCTGGGAGGGGGTTTATAAGAAACTCTTT	CATWEGVYKKLF	TRGV2	.	TRGJ1	17	-1	-1	20
16	1.499981250234372E-4	TGTGCCACCTGGACCTATTATTATAAGAAACTCTTT	CATWTYYYKKLF	TRGV5	.	TRGJ1	11	-1	-1	16
16	1.499981250234372E-4	TGTGCCACAAAAATCAGAGCTTATAAGAAACTCTTT	CATKIRAYKKLF	TRGV5	.	TRGJ1	7	-1	-1	20
16	1.499981250234372E-4	TGTGCCACCTGGGGGACCCGTAAGAAACTCTTT	CATWGTRKKLF	TRGV8	.	TRGJ1	12	-1	-1	20
16	1.499981250234372E-4	TGTGCCACCTGGGATGGATATAAGAAACTCTTT	CATWDGYKKLF	TRGV8	.	TRGJ1	14	-1	-1	18
16	1.499981250234372E-4	TGTGCCACCTGGGATATTAATAAGAAACTCTTT	CATWDINKKLF	TRGV8	.	TRGJ1	15	-1	-1	14
16	1.499981250234372E-4	TGTGCCACCTGGGACGTAGATAAGAAACTCTTT	CATWDVDKKLF	TRGV2	.	TRGJ1	15	-1	-1	19
16	1.499981250234372E-4	TGTGCCACCTGGGACAGACATAAGAAACTCTTT	CATWDRHKKLF	TRGV3	.	TRGJ1	16	-1	-1	19
16	1.499981250234372E-4	TGTGCCACCTGGAGGGGCTGGTTCAAGATATTT	CATWRGWFKIF	TRGV2	.	TRGJP1	17	-1	-1	15
16	1.499981250234372E-4	TGTGCCACCCTGTTTTATTATAAGAAACTCTTT	CATLFYYKKLF	TRGV4	.	TRGJ1	8	-1	-1	14
16	1.499981250234372E-4	TGTGCCGGCCCAACAGGTCAGAAACTCTTT	CAGPTGQKLF	TRGV8	.	TRGJ1	5	-1	-1	19
16	1.499981250234372E-4	TGTGCCACCTGGGATAGAAAGAAACTCTTT	CATWDRKKLF	TRGV4	.	TRGJ1	14	-1	-1	18
16	1.499981250234372E-4	TGTGCCACCTGGGACTATAAGAAACTCTTT	CATWDYKKLF	TRGV2	.	TRGJ1	14	-1	-1	15
16	1.499981250234372E-4	TGTGCCACCTGGAACGGCAAGAAACTCTTT	CATWNGKKLF	TRGV3	.	TRGJ1	17	-1	-1	18
16	1.499981250234372E-4	TGTGCCACCAGGTATTATAAGAAACTCTTT	CATRYYKKLF	TRGV4	.	TRGJ1	14	-1	-1	12
16	1.499981250234372E-4	TGTGCCACCTGGTATAAGAAACTCTTT	CATWYKKLF	TRGV4	.	TRGJ1	14	-1	-1	12
16	1.499981250234372E-4	TGTGCCACCTGGGAAAAGAAACTCTTT	CATWEKKLF	TRGV3	.	TRGJ1	13	-1	-1	15
16	1.499981250234372E-4	TGTGCCACCTGGATAAAACTCTTT	CATWIKLF	TRGV8	.	TRGJ1	14	-1	-1	15
15	1.4062324220947238E-4	TGTGCCACCTGGGACAGGCCAGCAGAATCCGGTCCCGCGAATTATTATAAGAAACTCTTT	CATWDRPAESGPANYYKKLF	TRGV3	.	TRGJ1	19	-1	-1	37
15	1.4062324220947238E-4	TGTGCCACCTGGGACGGACCAGGTTCCTATAGTAGTGATTGGATCAAGACGTTT	CATWDGPGSYSSDWIKTF	TRGV2	.	TRGJP2	19	-1	-1	27
15	1.4062324220947238E-4	TGTGCTGCGTGGGACCACCTGACCCATGCCACTGGTTGGTTCAAGATATTT	CAAWDHLTHATGWFKIF	TRGV10	.	TRGJP1	13	-1	-1	25
15	1.4062324220947238E-4	TGTGCTGCGTGGAAGTCCCACCCCGGAAGCACTGGTTGGTTCAAGATATTT	CAAWKSHPGSTGWFKIF	TRGV10	.	TRGJP1	11	-1	-1	29
15	1.4062324220947238E-4	TGTGCCACCTGGGACTTTACTCCCTCTAGTAGTGATTGGATCAAGACGTTT	CATWDFTPSSSDWIKTF	TRGV2	.	TRGJP2	14	-1	-1	26
15	1.4062324220947238E-4	TGTGCCACCTGGGACCACGTAATTCATACCACTGGTTGGTTCAAGATATTT	CATWDHVIHTTGWFKIF	TRGV3	.	TRGJP1	14	-1	-1	25
15	1.4062324220947238E-4	TGTGCCACCTGGGACGGGCCATTCAAGAGTAGTGATTGGATCAAGACGTTT	CATWDGPFKSSDWIKTF	TRGV2	.	TRGJP2	19	-1	-1	27
15	1.4062324220947238E-4	TGTGCCACCTGGGACAAATGGGGGATGGGAGGTGTGATTAAGAAACTCTTT	CATWDKWGMGGVIKKLF	TRGV2	.	TRGJ1	14	-1	-1	38
15	1.4062324220947238E-4	TGTGCTGCGTGGGCTTACCCAACTCCGAATTATTATAAGAAACTCTTT	CAAWAYPTPNYYKKLF	TRGV10	.	TRGJ1	17	-1	-1	25
15	1.4062324220947238E-4	TGTGCCACCTGGGCCGCCCGAGGATGGGATTATTATAAGAAACTCTTT	CATWAARGWDYYKKLF	TRGV4	.	TRGJ1	12	-1	-1	28
15	1.4062324220947238E-4	TGTGCCACCTGGGATGGTTTTAATTCGAATTATTATAAGAAACTCTTT	CATWDGFNSNYYKKLF	TRGV4	.	TRGJ1	16	-1	-1	20
15	1.4062324220947238E-4	TGTGCCACCTGGGATGGGCGGGCGAGTAGTGATTGGATCAAGACGTTT	CATWDGRASSDWIKTF	TRGV4	.	TRGJP2	18	-1	-1	24
15	1.4062324220947238E-4	TGTGCCACCTGGGATAGGCGTTTTGAGGATTATTATAAGAAACTCTTT	CATWDRRFEDYYKKLF	TRGV8	.	TRGJ1	18	-1	-1	28
15	1.4062324220947238E-4	TGTGCTGCGTGGGATTATTTGGGCACTGGTTGGTTCAAGATATTT	CAAWDYLGTGWFKIF	TRGV10	.	TRGJP1	16	-1	-1	23
15	1.4062324220947238E-4	TGTGCTGCGTGGGATCCCTATACCACTGGTTGGTTCAAGATATTT	CAAWDPYTTGWFKIF	TRGV10	.	TRGJP1	14	-1	-1	18
15	1.4062324220947238E-4	TGTGCCACCTGGGATACAGGGGTGAAGGGGGTAAAGAAACTCTTT	CATWDTGVKGVKKLF	TRGV8	.	TRGJ1	15	-1	-1	33
15	1.4062324220947238E-4	TGTGCCACCTGGGACTACCACTCGGGTTATTATAAGAAACTCTTT	CATWDYHSGYYKKLF	TRGV3	.	TRGJ1	14	-1	-1	26
15	1.4062324220947238E-4	TGTGCCACCTGGGACCAAGAGTTGGGCAAAAAAATCAAGGTATTT	CATWDQELGKKIKVF	TRGV2	.	TRGJP	14	-1	-1	15
15	1.4062324220947238E-4	TGTGCCACCTGGGACGGGCTGGGGAGTCATTATAAGAAACTCTTT	CATWDGLGSHYKKLF	TRGV2	.	TRGJ1	18	-1	-1	28
15	1.4062324220947238E-4	TGTGCCACCTGGGACGGGCTATTCACTGGTTGGTTCAAGATATTT	CATWDGLFTGWFKIF	TRGV2	.	TRGJP1	18	-1	-1	23
15	1.4062324220947238E-4	TGTGCCACCTGGGACGGGCGGGAGAATTATTATAAGAAACTCTTT	CATWDGRENYYKKLF	TRGV2	.	TRGJ1	18	-1	-1	23
15	1.4062324220947238E-4	TGTGCCACCTGGGACAGTCGGGGGAATTATTATAAGAAACTCTTT	CATWDSRGNYYKKLF	TRGV3	.	TRGJ1	16	-1	-1	23
15	1.4062324220947238E-4	TGTGCCACCTGGGACAGGCCCTGTGAAGGGTATAAGAAACTCTTT	CATWDRPCEGYKKLF	TRGV3	.	TRGJ1	23	-1	-1	30
15	1.4062324220947238E-4	TGTGCCACCTGGGAACCTGCCCAGGATTATTATAAGAAACTCTTT	CATWEPAQDYYKKLF	TRGV2	.	TRGJ1	13	-1	-1	25
15	1.4062324220947238E-4	TGTGCTGCGTGGGGGACCTTCACTGGTTGGTTCAAGATATTT	CAAWGTFTGWFKIF	TRGV10	.	TRGJP1	12	-1	-1	20
15	1.4062324220947238E-4	TGTGCTGCGTGGGATTATGATACTGGTTGGTTCAAGATATTT	CAAWDYDTGWFKIF	TRGV10	.	TRGJP1	16	-1	-1	21
15	1.4062324220947238E-4	TGTGCTGCGTGGAGTCAATCTTTCGGTTGGTTCAAGATATTT	CAAWSQSFGWFKIF	TRGV10	.	TRGJP1	11	-1	-1	24
15	1.4062324220947238E-4	TGTGCCACCTGGGCCAACGGGGATTATTATAAGAAACTCTTT	CATWANGDYYKKLF	TRGV3	.	TRGJ1	15	-1	-1	22
15	1.4062324220947238E-4	TGTGCCACCTGGGATCGAAGTCGTGATTGGATCAAGACGTTT	CATWDRSRDWIKTF	TRGV4	.	TRGJP2	14	-1	-1	18
15	1.4062324220947238E-4	TGTGCCACCTGGGATGGGCTGAATTATTATAAGAAACTCTTT	CATWDGLNYYKKLF	TRGV4	.	TRGJ1	18	-1	-1	20
15	1.4062324220947238E-4	TGTGCCACCTGGGATGGGCCAATCTATTATAAGAAACTCTTT	CATWDGPIYYKKLF	TRGV4	.	TRGJ1	23	-1	-1	20
15	1.4062324220947238E-4	TGTGCCACCTGGGATGGGCGATGGGGATATAAGAAACTCTTT	CATWDGRWGYKKLF	TRGV4	.	TRGJ1	18	-1	-1	27
15	1.4062324220947238E-4	TGTGCCACCTGGGATGGGCGAAATTATTATAAGAAACTCTTT	CATWDGRNYYKKLF	TRGV4	.	TRGJ1	18	-1	-1	21
15	1.4062324220947238E-4	TGTGCCACCTGGGATGATAGCTTTGATTATAAGAAACTCTTT	CATWDDSFDYKKLF	TRGV4	.	TRGJ1	15	-1	-1	25
15	1.4062324220947238E-4	TGTGCCACCTGGGATAGTGCTCCTTATTATAAGAAACTCTTT	CATWDSAPYYKKLF	TRGV8	.	TRGJ1	16	-1	-1	23
15	1.4062324220947238E-4	TGTGCCACCTGGGACCCTACCACTGGTTGGTTCAAGATATTT	CATWDPTTGWFKIF	TRGV8	.	TRGJP1	13	-1	-1	17
15	1.4062324220947238E-4	TGTGCCACCTGGGACGTTACTTGTTATTATAAGAAACTCTTT	CATWDVTCYYKKLF	TRGV2	.	TRGJ1	15	-1	-1	23
15	1.4062324220947238E-4	TGTGCCACCTGGGACGCGGCCTCTTATTATAAGAAACTCTTT	CATWDAASYYKKLF	TRGV2	.	TRGJ1	20	-1	-1	23
15	1.4062324220947238E-4	TGTGCCACCTGGGACGGCTCCGGTTTTTATAAGAAACTCTTT	CATWDGSGFYKKLF	TRGV2	.	TRGJ1	16	-1	-1	23
15	1.4062324220947238E-4	TGTGCCACCTGGGACGGGCTGGGGGGTTGGTTCAAGATATTT	CATWDGLGGWFKIF	TRGV2	.	TRGJP1	18	-1	-1	24
15	1.4062324220947238E-4	TGTGCCACCTGGGACGGGCTACGTTATTATAAGAAACTCTTT	CATWDGLRYYKKLF	TRGV2	.	TRGJ1	18	-1	-1	23
15	1.4062324220947238E-4	TGTGCCACCTGGGACGGGCCCTCCTGTTGGTTCAAGATATTT	CATWDGPSCWFKIF	TRGV2	.	TRGJP1	23	-1	-1	25
15	1.4062324220947238E-4	TGTGCCACCTGGGACGGGGTGGTTTATTATAAGAAACTCTTT	CATWDGVVYYKKLF	TRGV2	.	TRGJ1	17	-1	-1	23
15	1.4062324220947238E-4	TGTGCCACCTGGGACGAGAGATGGTATTATAAGAAACTCTTT	CATWDERWYYKKLF	TRGV3	.	TRGJ1	14	-1	-1	24
15	1.4062324220947238E-4	TGTGCCACCTGGGACAGCCCACACTATTATAAGAAACTCTTT	CATWDSPHYYKKLF	TRGV7	.	TRGJ1	19	-1	-1	24
15	1.4062324220947238E-4	TGTGCCACCTGGGACAGGCTTTGCAATTATAAGAAACTCTTT	CATWDRLCNYKKLF	TRGV3	.	TRGJ1	18	-1	-1	25
15	1.4062324220947238E-4	TGTGCCACCTGGGACAGGCCGTCGTATTATAAGAAACTCTTT	CATWDRPSYYKKLF	TRGV3	.	TRGJ1	22	-1	-1	24
15	1.4062324220947238E-4	TGTGCCACCTGGGACAGGCGAGGGTATTATAAGAAACTCTTT	CATWDRRGYYKKLF	TRGV3	.	TRGJ1	18	-1	-1	24
15	1.4062324220947238E-4	TGTGCCACCTGGGACAGACAACGCTATTATAAGAAACTCTTT	CATWDRQRYYKKLF	TRGV5	.	TRGJ1	16	-1	-1	24
15	1.4062324220947238E-4	TGTGCCACCTGGGACAACCCGAATTATTATAAGAAACTCTTT	CATWDNPNYYKKLF	TRGV5	.	TRGJ1	15	-1	-1	19
15	1.4062324220947238E-4	TGTGCTGCGTGGGCCCTAATTTATTATAAGAAACTCTTT	CAAWALIYYKKLF	TRGV10	.	TRGJ1	12	-1	-1	20
15	1.4062324220947238E-4	TGTGCTGCGTGGGATGGGGGGGGTTGGTTCAAGATATTT	CAAWDGGGWFKIF	TRGV10	.	TRGJP1	14	-1	-1	21
15	1.4062324220947238E-4	TGTGCTGCGTGGGAGATCGGTGGTTGGTTCAAGATATTT	CAAWEIGGWFKIF	TRGV10	.	TRGJP1	13	-1	-1	20
15	1.4062324220947238E-4	TGTGCCACCTGGCGCTGGAATTATTATAAGAAACTCTTT	CATWRWNYYKKLF	TRGV4	.	TRGJ1	11	-1	-1	17
15	1.4062324220947238E-4	TGTGCCACCTGGGTCACTAGGGATTATAAGAAACTCTTT	CATWVTRDYKKLF	TRGV4	.	TRGJ1	12	-1	-1	22
15	1.4062324220947238E-4	TGTGCCACCTGGGGCTGGGCGGGGGATAAGAAACTCTTT	CATWGWAGDKKLF	TRGV2	.	TRGJ1	19	-1	-1	25
15	1.4062324220947238E-4	TGTGCCACCTGGGGCCCCATCGTGTATAAGAAACTCTTT	CATWGPIVYKKLF	TRGV8	.	TRGJ1	12	-1	-1	24
15	1.4062324220947238E-4	TGTGCCACCTGGGATACCCTTTTCTATAAGAAACTCTTT	CATWDTLFYKKLF	TRGV4	.	TRGJ1	14	-1	-1	24
15	1.4062324220947238E-4	TGTGCCACCTGGGATAGTAAGTATTATAAGAAACTCTTT	CATWDSKYYKKLF	TRGV8	.	TRGJ1	16	-1	-1	18
15	1.4062324220947238E-4	TGTGCCACCTGGGACCCCGTATATTATAAGAAACTCTTT	CATWDPVYYKKLF	TRGV5	.	TRGJ1	14	-1	-1	21
15	1.4062324220947238E-4	TGTGCCACCTGGGACCGAACGTATTATAAGAAACTCTTT	CATWDRTYYKKLF	TRGV2	.	TRGJ1	14	-1	-1	21
15	1.4062324220947238E-4	TGTGCCACCTGGGACGGGCTTCATTATAAGAAACTCTTT	CATWDGLHYKKLF	TRGV2	.	TRGJ1	18	-1	-1	22
15	1.4062324220947238E-4	TGTGCCACCTGGGACGGGCCTGGTTGGTTCAAGATATTT	CATWDGPGWFKIF	TRGV2	.	TRGJP1	19	-1	-1	19
15	1.4062324220947238E-4	TGTGCCACCTGGGACGGGCCGAGATATAAGAAACTCTTT	CATWDGPRYKKLF	TRGV2	.	TRGJ2	19	-1	-1	24
15	1.4062324220947238E-4	TGTGCCACCTGGGACAGGCCCTTTGACAAGAAACTCTTT	CATWDRPFDKKLF	TRGV3	.	TRGJ1	19	-1	-1	27
15	1.4062324220947238E-4	TGTGCCACCTGGGACAGACCTTATTATAAGAAACTCTTT	CATWDRPYYKKLF	TRGV5	.	TRGJ1	20	-1	-1	20
15	1.4062324220947238E-4	TGTGCCACCTGGGAGGGGGGTGGTTATAAGAAACTCTTT	CATWEGGGYKKLF	TRGV4	.	TRGJ1	17	-1	-1	23
15	1.4062324220947238E-4	TGTGCCACCTGGGAAAAACTGTATTATAAGAAACTCTTT	CATWEKLYYKKLF	TRGV3	.	TRGJ1	13	-1	-1	21
15	1.4062324220947238E-4	TGTGCTGCGTGGGACCTTTATTATAAGAAACTCTTT	CAAWDLYYKKLF	TRGV10	.	TRGJ1	13	-1	-1	17
15	1.4062324220947238E-4	TGTGCCACCTGGGCTGGTTATTATAAGAAACTCTTT	CATWAGYYKKLF	TRGV4	.	TRGJ1	16	-1	-1	17
15	1.4062324220947238E-4	TGTGCCACCTGGGGCGATTATTATAAGAAACTCTTT	CATWGDYYKKLF	TRGV4	.	TRGJ1	12	-1	-1	16
15	1.4062324220947238E-4	TGTGCCACCTGGGATCATGATTATAAGAAACTCTTT	CATWDHDYKKLF	TRGV4	.	TRGJ1	14	-1	-1	16
15	1.4062324220947238E-4	TGTGCCACCTGGGATGTGGGTTATAAGAAACTCTTT	CATWDVGYKKLF	TRGV4	.	TRGJ1	15	-1	-1	20
15	1.4062324220947238E-4	TGTGCCACCTGGGATGGGTATTATAAGAAACTCTTT	CATWDGYYKKLF	TRGV8	.	TRGJ1	17	-1	-1	18
15	1.4062324220947238E-4	TGTGCCACCTGGGACTGGTATTATAAGAAACTCTTT	CATWDWYYKKLF	TRGV3	.	TRGJ1	17	-1	-1	18
15	1.4062324220947238E-4	TGTGCCACCTGGGACTGGACTCCGAAGAAACTCTTT	CATWDWTPKKLF	TRGV3	.	TRGJ1	20	-1	-1	24
15	1.4062324220947238E-4	TGTGCCACCTGGGACGTCAACGGGATCAAGACGTTT	CATWDVNGIKTF	TRGV2	.	TRGJP2	15	-1	-1	22
15	1.4062324220947238E-4	TGTGCCACCTGGGACGAGGATTATAAGAAACTCTTT	CATWDEDYKKLF	TRGV2	.	TRGJ1	15	-1	-1	19
15	1.4062324220947238E-4	TGTGCCACCTGGGACAGGTCTTATAAGAAACTCTTT	CATWDRSYKKLF	TRGV3	.	TRGJ1	20	-1	-1	20
15	1.4062324220947238E-4	TGTGCCACCTGGGAACGGGGTTATAAGAAACTCTTT	CATWERGYKKLF	TRGV3	.	TRGJ1	13	-1	-1	20
15	1.4062324220947238E-4	TGTGCCACCTGGGAAGCGATCTATAAGAAACTCTTT	CATWEAIYKKLF	TRGV2	.	TRGJ1	13	-1	-1	21
15	1.4062324220947238E-4	TGTGCCACGGACCTCACTGGTTGGTTCAAGATATTT	CATDLTGWFKIF	TRGV2	.	TRGJP1	7	-1	-1	14
15	1.4062324220947238E-4	TGTGCCACCTGGTTGAGGTATAAGAAACTCTTT	CATWLRYKKLF	TRGV2	.	TRGJ1	11	-1	-1	18
15	1.4062324220947238E-4	TGTGCCACCTGGCGTTTCTATAAGAAACTCTTT	CATWRFYKKLF	TRGV4	.	TRGJ1	11	-1	-1	18
15	1.4062324220947238E-4	TGTGCCACCTGGGCAATCAATAAGAAACTCTTT	CATWAINKKLF	TRGV8	.	TRGJ1	12	-1	-1	19
15	1.4062324220947238E-4	TGTGCCACCTGGGGGCCTCATAAGAAACTCTTT	CATWGPHKKLF	TRGV3	.	TRGJ1	12	-1	-1	19
15	1.4062324220947238E-4	TGTGCCACCTGGGGGAGGATGTTCAAGATATTT	CATWGRMFKIF	TRGV8	.	TRGJP1	12	-1	-1	20
15	1.4062324220947238E-4	TGTGCCACCTGGGATGGGCGGCGGAAACTCTTT	CATWDGRRKLF	TRGV4	.	TRGJ1	18	-1	-1	23
15	1.4062324220947238E-4	TGTGCCACCTGGGACGACAATAAGAAACTCTTT	CATWDDNKKLF	TRGV2	.	TRGJ1	15	-1	-1	19
15	1.4062324220947238E-4	TGTGCCACCTGGGACAGGGGGGAGAAACTCTTT	CATWDRGEKLF	TRGV7	.	TRGJ1	17	-1	-1	22
15	1.4062324220947238E-4	TGTGCCACCTGGGACAACCCTAAGAAACTCTTT	CATWDNPKKLF	TRGV7	.	TRGJ1	15	-1	-1	20
15	1.4062324220947238E-4	TGTGCCACCTGGGAAGAATATAAGAAACTCTTT	CATWEEYKKLF	TRGV3	.	TRGJ1	13	-1	-1	18
15	1.4062324220947238E-4	TGTGCTGCGTGGGATGGGGGTCTGCTCTTT	CAAWDGGLLF	TRGV10	.	TRGJ1	14	-1	-1	24
15	1.4062324220947238E-4	TGTGCTGGGCTAACTTGGTTCAAGATATTT	CAGLTWFKIF	TRGV10	.	TRGJP1	6	-1	-1	14
15	1.4062324220947238E-4	TGTGCCACCTCTTGGCATAAGAAACTCTTT	CATSWHKKLF	TRGV5	.	TRGJ1	9	-1	-1	16
15	1.4062324220947238E-4	TGTGCCACCTCCAAGGGGGAGAAACTCTTT	CATSKGEKLF	TRGV5P	.	TRGJ1	9	-1	-1	19
15	1.4062324220947238E-4	TGTGCCACCTGGGGAAACAAGAAACTCTTT	CATWGNKKLF	TRGV4	.	TRGJ1	12	-1	-1	18
15	1.4062324220947238E-4	TGTGCCACCTGGGACCCTAAGAAACTCTTT	CATWDPKKLF	TRGV8	.	TRGJ1	13	-1	-1	17
15	1.4062324220947238E-4	TGTGCCACCCCGACCTATAAGAAACTCTTT	CATPTYKKLF	TRGV4	.	TRGJ1	8	-1	-1	15
15	1.4062324220947238E-4	TGTGCCACCGGTTATTATAAGAAACTCTTT	CATGYYKKLF	TRGV2	.	TRGJ1	8	-1	-1	11
15	1.4062324220947238E-4	TGTGCCACCCCCATTAAGAAACTCTTT	CATPIKKLF	TRGV4	.	TRGJ1	8	-1	-1	14
15	1.4062324220947238E-4	TGTGCCACCTGGGATCAACTCTTT	CATWDQLF	TRGV4	.	TRGJ1	14	-1	-1	16
14	1.3124835939550756E-4	TGTGCTGCGTGGGATTTAAGGGGCGGATGGTCCCAATGGGGTTATACCACTGGTTGGTTCAAGATATTT	CAAWDLRGGWSQWGYTTGWFKIF	TRGV10	.	TRGJP1	15	-1	-1	39
14	1.3124835939550756E-4	TGTGCTGCGTGGGATTATGTGGCGGGGGTCGACCGCTGTGCTGGTTGGTTCAAGATATTT	CAAWDYVAGVDRCAGWFKIF	TRGV10	.	TRGJP1	19	-1	-1	40
14	1.3124835939550756E-4	TGTGCCACCTGGGATATCCCCCTTTCATTTCAAAGTAGTGATTGGATCAAGACGTTT	CATWDIPLSFQSSDWIKTF	TRGV8	.	TRGJP2	15	-1	-1	33
14	1.3124835939550756E-4	TGTGCCACCTGGGACGGCTCCCTCGATGCTACCACTGGTTGGTTCAAGATATTT	CATWDGSLDATTGWFKIF	TRGV2	.	TRGJP1	16	-1	-1	29
14	1.3124835939550756E-4	TGTGCCACCTGGGACGGACTTCGGACGACCCTTTTCTGGAAGAAACTCTTT	CATWDGLRTTLFWKKLF	TRGV7	.	TRGJ1	14	-1	-1	39
14	1.3124835939550756E-4	TGTGCTGCGTGGGATTTAGTGGAGACCACTGGTTGGTTCAAGATATTT	CAAWDLVETTGWFKIF	TRGV10	.	TRGJP1	15	-1	-1	24
14	1.3124835939550756E-4	TGTGCTGCGTGGGATCCCCCCCCCCCGCCTAAATATAAGAAACTCTTT	CAAWDPPPPPKYKKLF	TRGV10	.	TRGJ1	14	-1	-1	33
14	1.3124835939550756E-4	TGTGCTGCGTGGGATAGAGGGAGTACCACTGGTTGGTTCAAGATATTT	CAAWDRGSTTGWFKIF	TRGV10	.	TRGJP1	14	-1	-1	23
14	1.3124835939550756E-4	TGTGCCTTGTGGGAGGTCTTTCGAGCCACTGGTTGGTTCAAGATATTT	CALWEVFRATGWFKIF	TRGV9	.	TRGJP1	16	-1	-1	25
14	1.3124835939550756E-4	TGTGCCACCTGGGATTGGCCCGGGGAGGACTATTATAAGAAACTCTTT	CATWDWPGEDYYKKLF	TRGV8	.	TRGJ1	19	-1	-1	30
14	1.3124835939550756E-4	TGTGCCACCTGGGATAGGTTTTATAGTAGTGATTGGATCAAGACGTTT	CATWDRFYSSDWIKTF	TRGV8	.	TRGJP2	17	-1	-1	21
14	1.3124835939550756E-4	TGTGCTGCGTGGGATTTTACGTCGAATTATTATAAGAAACTCTTT	CAAWDFTSNYYKKLF	TRGV10	.	TRGJ1	15	-1	-1	21
14	1.3124835939550756E-4	TGTGCTGCGTGGGATTGCCTCCCTGAGTATTATAAGAAACTCTTT	CAAWDCLPEYYKKLF	TRGV10	.	TRGJ1	15	-1	-1	27
14	1.3124835939550756E-4	TGTGCTGCGTGGGAACATTATACCACTGGTTGGTTCAAGATATTT	CAAWEHYTTGWFKIF	TRGV10	.	TRGJP1	13	-1	-1	18
14	1.3124835939550756E-4	TGTGCCACCTGGGCCCTGTTAAAATCGGATTATAAGAAACTCTTT	CATWALLKSDYKKLF	TRGV4	.	TRGJ1	12	-1	-1	28
14	1.3124835939550756E-4	TGTGCCACCTGGGACCAGGGGGAGTATTATTATAAGAAACTCTTT	CATWDQGEYYYKKLF	TRGV3	.	TRGJ1	18	-1	-1	25
14	1.3124835939550756E-4	TGTGCCACCTGGGACGGCCCCCCCATTTATTATAAGAAACTCTTT	CATWDGPPIYYKKLF	TRGV2	.	TRGJ1	20	-1	-1	26
14	1.3124835939550756E-4	TGTGCCACCTGGGACGGGCTGAACACTGGTTGGTTCAAGATATTT	CATWDGLNTGWFKIF	TRGV2	.	TRGJP1	18	-1	-1	23
14	1.3124835939550756E-4	TGTGCCACCTGGGACGGACATAGTAGTGATTGGATCAAGACGTTT	CATWDGHSSDWIKTF	TRGV2	.	TRGJP2	16	-1	-1	19
14	1.3124835939550756E-4	TGTGCCACCTGGGACAGGCTCAGGATTTATTATAAGAAACTCTTT	CATWDRLRIYYKKLF	TRGV7	.	TRGJ1	18	-1	-1	23
14	1.3124835939550756E-4	TGTGCCACCTGGGACAGGCGGTTGAAATATTATAAGAAACTCTTT	CATWDRRLKYYKKLF	TRGV5	.	TRGJ1	18	-1	-1	23
14	1.3124835939550756E-4	TGTGCCACCTGGAATGGGTCGGGTAGTGATTGGATCAAGACGTTT	CATWNGSGSDWIKTF	TRGV4	.	TRGJP2	17	-1	-1	22
14	1.3124835939550756E-4	TGTGCTGCGTGGCCCAGTCCCTCTGGTTGGTTCAAGATATTT	CAAWPSPSGWFKIF	TRGV10	.	TRGJP1	11	-1	-1	19
14	1.3124835939550756E-4	TGTGCTGCGTGGGCCCATACCACTGGTTGGTTCAAGATATTT	CAAWAHTTGWFKIF	TRGV10	.	TRGJP1	12	-1	-1	16
14	1.3124835939550756E-4	TGTGCTGCGTGGGACTCAAGATCTTATTATAAGAAACTCTTT	CAAWDSRSYYKKLF	TRGV10	.	TRGJ1	13	-1	-1	23
14	1.3124835939550756E-4	TGTGCTGCGTGGATAGCTGGCACTGGTTGGTTCAAGATATTT	CAAWIAGTGWFKIF	TRGV10	.	TRGJP1	11	-1	-1	20
14	1.3124835939550756E-4	TGTGCCACCTGGTCTGGGGCGAATTATTATAAGAAACTCTTT	CATWSGANYYKKLF	TRGV2	.	TRGJ1	11	-1	-1	19
14	1.3124835939550756E-4	TGTGCCACCTGGCCCAAGGGCGTTTGTTATAAGAAACTCTTT	CATWPKGVCYKKLF	TRGV8	.	TRGJ1	11	-1	-1	23
14	1.3124835939550756E-4	TGTGCCACCTGGGTCGAAGTGATTTACCCTAAGAAACTCTTT	CATWVEVIYPKKLF	TRGV7	.	TRGJ1	12	-1	-1	29
14	1.3124835939550756E-4	TGTGCCACCTGGGGGGGTAGTAGTGATTGGATCAAGACGTTT	CATWGGSSDWIKTF	TRGV2	.	TRGJP2	12	-1	-1	17
14	1.3124835939550756E-4	TGTGCCACCTGGGATGGGATAACTTATTATAAGAAACTCTTT	CATWDGITYYKKLF	TRGV4	.	TRGJ1	17	-1	-1	23
14	1.3124835939550756E-4	TGTGCCACCTGGGATGGAGAGAGTTATTATAAGAAACTCTTT	CATWDGESYYKKLF	TRGV4	.	TRGJ1	16	-1	-1	20
14	1.3124835939550756E-4	TGTGCCACCTGGGATATTGAGTTTTCGTATAAGAAACTCTTT	CATWDIEFSYKKLF	TRGV8	.	TRGJ1	15	-1	-1	27
14	1.3124835939550756E-4	TGTGCCACCTGGGATACCCCTACTTATTATAAGAAACTCTTT	CATWDTPTYYKKLF	TRGV8	.	TRGJ1	21	-1	-1	23
14	1.3124835939550756E-4	TGTGCCACCTGGGATAGGCCCTTTTTGCATAAGAAACTCTTT	CATWDRPFLHKKLF	TRGV8	.	TRGJ1	19	-1	-1	28
14	1.3124835939550756E-4	TGTGCCACCTGGGATAATACCACTGGTTGGTTCAAGATATTT	CATWDNTTGWFKIF	TRGV2	.	TRGJP1	13	-1	-1	9
14	1.3124835939550756E-4	TGTGCCACCTGGGACGGGCCGTTGTATTATAAGAAACTCTTT	CATWDGPLYYKKLF	TRGV2	.	TRGJ1	19	-1	-1	24
14	1.3124835939550756E-4	TGTGCCACCTGGGACGGGCAGGATTATTATAAGAAACTCTTT	CATWDGQDYYKKLF	TRGV2	.	TRGJ1	18	-1	-1	22
14	1.3124835939550756E-4	TGTGCCACCTGGGACACCCCTTATTATTATAAGAAACTCTTT	CATWDTPYYYKKLF	TRGV3	.	TRGJ1	15	-1	-1	22
14	1.3124835939550756E-4	TGTGCTGCGTGGGATTATATTTATTATAAGAAACTCTTT	CAAWDYIYYKKLF	TRGV10	.	TRGJ1	16	-1	-1	20
14	1.3124835939550756E-4	TGTGCCTTGTGGGGGAGTCAAGGTCGGTTCAAGATATTT	CALWGSQGRFKIF	TRGV9	.	TRGJP1	12	-1	-1	21
14	1.3124835939550756E-4	TGTGCCACCTGGGTGGCGGATTATTATAAGAAACTCTTT	CATWVADYYKKLF	TRGV4	.	TRGJ1	15	-1	-1	16
14	1.3124835939550756E-4	TGTGCCACCTGGGCTCTGACTTATTATAAGAAACTCTTT	CATWALTYYKKLF	TRGV8	.	TRGJ1	12	-1	-1	17
14	1.3124835939550756E-4	TGTGCCACCTGGGCCCTAAGGCCTTATAAGAAACTCTTT	CATWALRPYKKLF	TRGV8	.	TRGJ1	12	-1	-1	23
14	1.3124835939550756E-4	TGTGCCACCTGGGGCCGGAATTATTATAAGAAACTCTTT	CATWGRNYYKKLF	TRGV3	.	TRGJ1	12	-1	-1	17
14	1.3124835939550756E-4	TGTGCCACCTGGGATCCCGATTATTATAAGAAACTCTTT	CATWDPDYYKKLF	TRGV8	.	TRGJ1	14	-1	-1	19
14	1.3124835939550756E-4	TGTGCCACCTGGGATGGGCCCGAGGTAGAGAAACTCTTT	CATWDGPEVEKLF	TRGV4	.	TRGJ1	20	-1	-1	28
14	1.3124835939550756E-4	TGTGCCACCTGGGATATGCGTCATTATAAGAAACTCTTT	CATWDMRHYKKLF	TRGV8	.	TRGJ1	18	-1	-1	22
14	1.3124835939550756E-4	TGTGCCACCTGGGACTTTAGTTATTATAAGAAACTCTTT	CATWDFSYYKKLF	TRGV2	.	TRGJ1	14	-1	-1	20
14	1.3124835939550756E-4	TGTGCCACCTGGGACCTGGGGGGATGGATCAAGACGTTT	CATWDLGGWIKTF	TRGV3	.	TRGJP2	14	-1	-1	24
14	1.3124835939550756E-4	TGTGCCACCTGGGACCAATGGTATTATAAGAAACTCTTT	CATWDQWYYKKLF	TRGV2	.	TRGJ1	14	-1	-1	21
14	1.3124835939550756E-4	TGTGCCACCTGGGACGTCGTCTATTATAAGAAACTCTTT	CATWDVVYYKKLF	TRGV2	.	TRGJ1	15	-1	-1	21
14	1.3124835939550756E-4	TGTGCCACCTGGGACGGTACTTATTATAAGAAACTCTTT	CATWDGTYYKKLF	TRGV7	.	TRGJ1	14	-1	-1	20
14	1.3124835939550756E-4	TGTGCCACCTGGGACGGGCCCGAGTATAAGAAACTCTTT	CATWDGPEYKKLF	TRGV2	.	TRGJ1	21	-1	-1	24
14	1.3124835939550756E-4	TGTGCCACCTGGGACGGACCATATTATAAGAAACTCTTT	CATWDGPYYKKLF	TRGV2	.	TRGJ1	19	-1	-1	21
14	1.3124835939550756E-4	TGTGCCACCTGGGACAGGCTCTTATATAAGAAACTCTTT	CATWDRLLYKKLF	TRGV5	.	TRGJ1	18	-1	-1	21
14	1.3124835939550756E-4	TGTGCCACCTGGGACAGGCCCGGGGATAAGAAACTCTTT	CATWDRPGDKKLF	TRGV5	.	TRGJ1	19	-1	-1	25
14	1.3124835939550756E-4	TGTGCCACCTGGGACAGGCCGGGGTATAAGAAACTCTTT	CATWDRPGYKKLF	TRGV7	.	TRGJ1	19	-1	-1	24
14	1.3124835939550756E-4	TGTGCCACCTGGGACAGGCATTGCTATAAGAAACTCTTT	CATWDRHCYKKLF	TRGV5	.	TRGJ1	18	-1	-1	24
14	1.3124835939550756E-4	TGTGCCACCTGGGACAGGCACCCTTATAAGAAACTCTTT	CATWDRHPYKKLF	TRGV3	.	TRGJ1	18	-1	-1	23
14	1.3124835939550756E-4	TGTGCCACCTGGATCTACACTGGTTGGTTCAAGATATTT	CATWIYTGWFKIF	TRGV8	.	TRGJP1	11	-1	-1	9
14	1.3124835939550756E-4	TGTGCCACCCTACCCCCGAATTATTATAAGAAACTCTTT	CATLPPNYYKKLF	TRGV8	.	TRGJ1	8	-1	-1	16
14	1.3124835939550756E-4	TGTGCCACCTTCCTACATTATTATAAGAAACTCTTT	CATFLHYYKKLF	TRGV3	.	TRGJ1	9	-1	-1	16
14	1.3124835939550756E-4	TGTGCCACCTGTTGCTCTGGTTGGTTCAAGATATTT	CATCCSGWFKIF	TRGV3	.	TRGJP1	10	-1	-1	16
14	1.3124835939550756E-4	TGTGCCACCTGGGCCACTGGTTGGTTCAAGATATTT	CATWATGWFKIF	TRGV2	.	TRGJP1	12	-1	-1	13
14	1.3124835939550756E-4	TGTGCCACCTGGGCAATATATTATAAGAAACTCTTT	CATWAIYYKKLF	TRGV8	.	TRGJ1	12	-1	-1	14
14	1.3124835939550756E-4	TGTGCCACCTGGGGCAGGCTATATAAGAAACTCTTT	CATWGRLYKKLF	TRGV3	.	TRGJ1	18	-1	-1	21
14	1.3124835939550756E-4	TGTGCCACCTGGGGGAATAAATGCGAGAAACTCTTT	CATWGNKCEKLF	TRGV3	.	TRGJ1	12	-1	-1	25
14	1.3124835939550756E-4	TGTGCCACCTGGGATCCTTTACGTGGGAAACTCTTT	CATWDPLRGKLF	TRGV8	.	TRGJ1	14	-1	-1	26
14	1.3124835939550756E-4	TGTGCCACCTGGGATGGGCAAAGTAAGAAACTCTTT	CATWDGQSKKLF	TRGV4	.	TRGJ1	18	-1	-1	23
14	1.3124835939550756E-4	TGTGCCACCTGGGACTTTTATTATAAGAAACTCTTT	CATWDFYYKKLF	TRGV3	.	TRGJ1	14	-1	-1	17
14	1.3124835939550756E-4	TGTGCCACCTGGGACCGGGGTTGGTTCAAGATATTT	CATWDRGWFKIF	TRGV8	.	TRGJP1	13	-1	-1	18
14	1.3124835939550756E-4	TGTGCCACCTGGGACGGGCGCTTAACGAAACTCTTT	CATWDGRLTKLF	TRGV2	.	TRGJ1	18	-1	-1	22
14	1.3124835939550756E-4	TGTGCCACCTGGGACGATTATTATAAGAAACTCTTT	CATWDDYYKKLF	TRGV8	.	TRGJ1	13	-1	-1	16
14	1.3124835939550756E-4	TGTGCCACCTGGGACGAAGATTATAAGAAACTCTTT	CATWDEDYKKLF	TRGV2	.	TRGJ2	15	-1	-1	19
14	1.3124835939550756E-4	TGTGCCACCTGGGACAGGCATTGGGTGAAACTCTTT	CATWDRHWVKLF	TRGV5	.	TRGJ1	18	-1	-1	26
14	1.3124835939550756E-4	TGTGCCACCTGGACCACTGGTTGGTTCAAGATATTT	CATWTTGWFKIF	TRGV2	.	TRGJP1	11	-1	-1	12
14	1.3124835939550756E-4	TGTGCCACCCTAGGGAGATGTGATAAGAAACTCTTT	CATLGRCDKKLF	TRGV2	.	TRGJ1	15	-1	-1	22
14	1.3124835939550756E-4	TGTGCCACATGCACCACTGGTTGGTTCAAGATATTT	CATCTTGWFKIF	TRGV3	.	TRGJP1	10	-1	-1	12
14	1.3124835939550756E-4	TGTGCTGCGTGGGAAGATTGGATCAAGACGTTT	CAAWEDWIKTF	TRGV10	.	TRGJP2	13	-1	-1	15
14	1.3124835939550756E-4	TGTGCCACCTGGGTTCGTTATAAGAAACTCTTT	CATWVRYKKLF	TRGV4	.	TRGJ1	12	-1	-1	17
14	1.3124835939550756E-4	TGTGCCACCTGGGCAAATCCAAAGAAACTCTTT	CATWANPKKLF	TRGV8	.	TRGJ1	12	-1	-1	21
14	1.3124835939550756E-4	TGTGCCACCTGGGATTTCCTTAAGAAACTCTTT	CATWDFLKKLF	TRGV4	.	TRGJ1	14	-1	-1	20
14	1.3124835939550756E-4	TGTGCCACCTGGGACGAGGGAGAGAAACTCTTT	CATWDEGEKLF	TRGV4	.	TRGJ1	13	-1	-1	22
14	1.3124835939550756E-4	TGTGCCACCGGAATTTATTATAAGAAACTCTTT	CATGIYYKKLF	TRGV8	.	TRGJ1	8	-1	-1	10
14	1.3124835939550756E-4	TGTGCCACATATTATTATTATAAGAAACTCTTT	CATYYYYKKLF	TRGV8	.	TRGJ1	7	-1	-1	13
14	1.3124835939550756E-4	TGTGCTGCGTCGAGTTGGTTCAAGATATTT	CAASSWFKIF	TRGV10	.	TRGJP1	9	-1	-1	13
14	1.3124835939550756E-4	TGTGCTGACCTAGATTATAAGAAACTCTTT	CADLDYKKLF	TRGV3	.	TRGJ1	4	-1	-1	13
14	1.3124835939550756E-4	TGTGCCACCTGTAGTTATAAGAAACTCTTT	CATCSYKKLF	TRGV3	.	TRGJ1	10	-1	-1	14
14	1.3124835939550756E-4	TGTGCCACCTGGGATGGCGAGAAACTCTTT	CATWDGEKLF	TRGV4	.	TRGJ1	16	-1	-1	19
14	1.3124835939550756E-4	TGTGCCACCTGGGACCGGGGGAAACTCTTT	CATWDRGKLF	TRGV3	.	TRGJ1	17	-1	-1	20
14	1.3124835939550756E-4	TGTGCCACCTGGGAGCATAAGAAACTCTTT	CATWEHKKLF	TRGV4	.	TRGJ1	13	-1	-1	16
14	1.3124835939550756E-4	TGTGCCACCTGTTATAAGAAACTCTTT	CATCYKKLF	TRGV8	.	TRGJ1	10	-1	-1	11
14	1.3124835939550756E-4	TGTGCCACCTGGACCAAGAAACTCTTT	CATWTKKLF	TRGV8	.	TRGJ1	11	-1	-1	15
14	1.3124835939550756E-4	TGTGCCACCATGTATAAGAAACTCTTT	CATMYKKLF	TRGV4	.	TRGJ1	8	-1	-1	12
14	1.3124835939550756E-4	TGTGCCACCTGGTGGAAACTCTTT	CATWWKLF	TRGV8	.	TRGJ1	11	-1	-1	14
13	1.2187347658154273E-4	TGTGCTGCGTGGGATTATACCCTAAAGTCGACTACCACTGGTTGGTTCAAGATATTT	CAAWDYTLKSTTTGWFKIF	TRGV10	.	TRGJP1	16	-1	-1	32
13	1.2187347658154273E-4	TGTGCTGCGTGGGATATTGATGCCCCAGAGACCACTGGTTGGTTCAAGATATTT	CAAWDIDAPETTGWFKIF	TRGV10	.	TRGJP1	14	-1	-1	30
13	1.2187347658154273E-4	TGTGCCACCTGGGATAGGCACAGCCCCGCAGGTGGGGATTATAAGAAACTCTTT	CATWDRHSPAGGDYKKLF	TRGV8	.	TRGJ1	18	-1	-1	37
13	1.2187347658154273E-4	TGTGCCACCTGGGACGGGCTAGGGGATCTTAGTAGTGATTGGATCAAGACGTTT	CATWDGLGDLSSDWIKTF	TRGV2	.	TRGJP2	18	-1	-1	29
13	1.2187347658154273E-4	TGTGCCACCTGGGACGGGCCTGTTGGAGAGTTGGGCAAAAAAATCAAGGTATTT	CATWDGPVGELGKKIKVF	TRGV2	.	TRGJP	22	-1	-1	26
13	1.2187347658154273E-4	TGTGCCACCTGGGACGGGCCGAGGAGCTCGAGTAGTGATTGGATCAAGACGTTT	CATWDGPRSSSSDWIKTF	TRGV2	.	TRGJP2	19	-1	-1	30
13	1.2187347658154273E-4	TGTGCTGCGTGGGATTACGGAATGAATACCACTGGTTGGTTCAAGATATTT	CAAWDYGMNTTGWFKIF	TRGV10	.	TRGJP1	22	-1	-1	25
13	1.2187347658154273E-4	TGTGCTGCGTGGAACCCCAGGGCCGATACCACTGGTTGGTTCAAGATATTT	CAAWNPRADTTGWFKIF	TRGV10	.	TRGJP1	11	-1	-1	25
13	1.2187347658154273E-4	TGTGCCACCTGGGATGGGCCCTCCACCGAGAATTATTATAAGAAACTCTTT	CATWDGPSTENYYKKLF	TRGV4	.	TRGJ1	23	-1	-1	29
13	1.2187347658154273E-4	TGTGCCACCTGGGATGGACTCCGCTCTTCGAATTATTATAAGAAACTCTTT	CATWDGLRSSNYYKKLF	TRGV8	.	TRGJ1	14	-1	-1	26
13	1.2187347658154273E-4	TGTGCCACCTGGGACGGGTTTTTGTCTACCACTGGTTGGTTCAAGATATTT	CATWDGFLSTTGWFKIF	TRGV2	.	TRGJP1	17	-1	-1	26
13	1.2187347658154273E-4	TGTGCCACCTGGGACGGGCCGGGAGAGTTGGGCAAAAAAATCAAGGTATTT	CATWDGPGELGKKIKVF	TRGV2	.	TRGJP	19	-1	-1	23
13	1.2187347658154273E-4	TGTGCTGCGTGGGATTTTGAGCATACCACTGGTTGGTTCAAGATATTT	CAAWDFEHTTGWFKIF	TRGV10	.	TRGJP1	15	-1	-1	22
13	1.2187347658154273E-4	TGTGCCACCTGTTTCTCCCTATATACCACTGGTTGGTTCAAGATATTT	CATCFSLYTTGWFKIF	TRGV2	.	TRGJP1	10	-1	-1	19
13	1.2187347658154273E-4	TGTGCCACCTGGGTCCCGCCTAGGGAATATTCTTATAAGAAACTCTTT	CATWVPPREYSYKKLF	TRGV3	.	TRGJ1	12	-1	-1	28
13	1.2187347658154273E-4	TGTGCCACCTGGGATAGGCCGGTGACCCACATAGGGGAGAAACTCTTT	CATWDRPVTHIGEKLF	TRGV8	.	TRGJ1	19	-1	-1	37
13	1.2187347658154273E-4	TGTGCCACCTGGGATAGGGGGGGATTTGGCCTTTATAAGAAACTCTTT	CATWDRGGFGLYKKLF	TRGV8	.	TRGJ1	17	-1	-1	32
13	1.2187347658154273E-4	TGTGCCACCTGGGACAGGGTAGAGTTGGGCAAAAAAATCAAGGTATTT	CATWDRVELGKKIKVF	TRGV3	.	TRGJP	17	-1	-1	20
13	1.2187347658154273E-4	TGTGCTGCGTGGGTGATTACTAACACTGGTTGGTTCAAGATATTT	CAAWVITNTGWFKIF	TRGV10	.	TRGJP1	22	-1	-1	20
13	1.2187347658154273E-4	TGTGCTGCGTGGGATTGTGGGACCACTGGTTGGTTCAAGATATTT	CAAWDCGTTGWFKIF	TRGV10	.	TRGJP1	15	-1	-1	21
13	1.2187347658154273E-4	TGTGCCACCTGGGATGTCACGTCGAATTATTATAAGAAACTCTTT	CATWDVTSNYYKKLF	TRGV4	.	TRGJ1	15	-1	-1	21
13	1.2187347658154273E-4	TGTGCCACCTGGGATGGGCCGGGGGGCTATTATAAGAAACTCTTT	CATWDGPGGYYKKLF	TRGV4	.	TRGJ1	19	-1	-1	27
13	1.2187347658154273E-4	TGTGCCACCTGGGATAGACGCCACGACCGCGCTAAGAAACTCTTT	CATWDRRHDRAKKLF	TRGV8	.	TRGJ1	16	-1	-1	32
13	1.2187347658154273E-4	TGTGCCACCTGGGACGGCCCCCCCAATTATTATAAGAAACTCTTT	CATWDGPPNYYKKLF	TRGV2	.	TRGJ1	20	-1	-1	24
13	1.2187347658154273E-4	TGTGCCACCTGGGACGGGCCTACCACTGGTTGGTTCAAGATATTT	CATWDGPTTGWFKIF	TRGV2	.	TRGJP1	19	-1	-1	20
13	1.2187347658154273E-4	TGTGCCACCTGGGACGGGCAAGCCGCTTATTATAAGAAACTCTTT	CATWDGQAAYYKKLF	TRGV2	.	TRGJ1	18	-1	-1	26
13	1.2187347658154273E-4	TGTGCCACCTGGGACGACCCCGGGGGGCATTATAAGAAACTCTTT	CATWDDPGGHYKKLF	TRGV2	.	TRGJ1	21	-1	-1	28
13	1.2187347658154273E-4	TGTGCCACCTGGGACAGGCCGTTGCGTGATTGGATCAAGACGTTT	CATWDRPLRDWIKTF	TRGV3	.	TRGJP2	19	-1	-1	25
13	1.2187347658154273E-4	TGTGCCACCTGGGACAGGCCGAGTAGTGATTGGATCAAGACGTTT	CATWDRPSSDWIKTF	TRGV3	.	TRGJP2	19	-1	-1	21
13	1.2187347658154273E-4	TGTGCTGCGTGGGTAAATACCACTGGTTGGTTCAAGATATTT	CAAWVNTTGWFKIF	TRGV10	.	TRGJP1	12	-1	-1	11
13	1.2187347658154273E-4	TGTGCTGCGTGGGATTATGAGGAGGGTTGGTTCAAGATATTT	CAAWDYEEGWFKIF	TRGV10	.	TRGJP1	16	-1	-1	24
13	1.2187347658154273E-4	TGTGCTGCGTGGGATCTCCACTTGGGTTGGTTCAAGATATTT	CAAWDLHLGWFKIF	TRGV10	.	TRGJP1	14	-1	-1	8
13	1.2187347658154273E-4	TGTGCTGCGTGGGATCCCGAATTAATTTGGTTCAAGATATTT	CAAWDPELIWFKIF	TRGV10	.	TRGJP1	14	-1	-1	26
13	1.2187347658154273E-4	TGTGCTGCGTGGGATCGCAATAATTATTATAAGAAACTCTTT	CAAWDRNNYYKKLF	TRGV10	.	TRGJ1	14	-1	-1	21
13	1.2187347658154273E-4	TGTGCCACCTGGGCTTCGGATAATTATTATAAGAAACTCTTT	CATWASDNYYKKLF	TRGV8	.	TRGJ1	12	-1	-1	21
13	1.2187347658154273E-4	TGTGCCACCTGGGGCCCCAGTAGTGATTGGATCAAGACGTTT	CATWGPSSDWIKTF	TRGV8	.	TRGJP2	12	-1	-1	18
13	1.2187347658154273E-4	TGTGCCACCTGGGGCAGGCGGAATTATTATAAGAAACTCTTT	CATWGRRNYYKKLF	TRGV5P	.	TRGJ1	18	-1	-1	20
13	1.2187347658154273E-4	TGTGCCACCTGGGATTGGGTATGTTGGGATAAGAAACTCTTT	CATWDWVCWDKKLF	TRGV4	.	TRGJ1	18	-1	-1	28
13	1.2187347658154273E-4	TGTGCCACCTGGGATGTGGGGCCTTATTATAAGAAACTCTTT	CATWDVGPYYKKLF	TRGV4	.	TRGJ1	15	-1	-1	23
13	1.2187347658154273E-4	TGTGCCACCTGGGATGGGTCCTCCGATTATAAGAAACTCTTT	CATWDGSSDYKKLF	TRGV4	.	TRGJ1	23	-1	-1	25
13	1.2187347658154273E-4	TGTGCCACCTGGGATGGGCCAGACTATTATAAGAAACTCTTT	CATWDGPDYYKKLF	TRGV4	.	TRGJ1	19	-1	-1	24
13	1.2187347658154273E-4	TGTGCCACCTGGGATGGGCAAGGTTTAGGGGAGAAACTCTTT	CATWDGQGLGEKLF	TRGV4	.	TRGJ1	18	-1	-1	31
13	1.2187347658154273E-4	TGTGCCACCTGGGATAGATATGGGTACTATAAGAAACTCTTT	CATWDRYGYYKKLF	TRGV8	.	TRGJ1	16	-1	-1	24
13	1.2187347658154273E-4	TGTGCCACCTGGGACGTTAGTAGTGATTGGATCAAGACGTTT	CATWDVSSDWIKTF	TRGV2	.	TRGJP2	15	-1	-1	17
13	1.2187347658154273E-4	TGTGCCACCTGGGACGCGGGAGGTTATTATAAGAAACTCTTT	CATWDAGGYYKKLF	TRGV2	.	TRGJ1	15	-1	-1	23
13	1.2187347658154273E-4	TGTGCCACCTGGGACGGTTTATATTATTATAAGAAACTCTTT	CATWDGLYYYKKLF	TRGV2	.	TRGJ1	16	-1	-1	22
13	1.2187347658154273E-4	TGTGCCACCTGGGACGGGTCAGAGTTTAATAAGAAACTCTTT	CATWDGSEFNKKLF	TRGV2	.	TRGJ1	17	-1	-1	28
13	1.2187347658154273E-4	TGTGCCACCTGGGACGGGCCTAGTGATTATAAGAAACTCTTT	CATWDGPSDYKKLF	TRGV2	.	TRGJ1	19	-1	-1	25
13	1.2187347658154273E-4	TGTGCCACCTGGGACGGGCCGGGGTATTATAAGAAACTCTTT	CATWDGPGYYKKLF	TRGV2	.	TRGJ1	19	-1	-1	24
13	1.2187347658154273E-4	TGTGCCACCTGGGACGGGCAGAATTATTATAAGAAACTCTTT	CATWDGQNYYKKLF	TRGV2	.	TRGJ1	18	-1	-1	20
13	1.2187347658154273E-4	TGTGCCACCTGGGACGGGGGAAATTATTATAAGAAACTCTTT	CATWDGGNYYKKLF	TRGV3	.	TRGJ1	17	-1	-1	21
13	1.2187347658154273E-4	TGTGCCACCTGGGACGGATATCGTTATTATAAGAAACTCTTT	CATWDGYRYYKKLF	TRGV2	.	TRGJ2	16	-1	-1	23
13	1.2187347658154273E-4	TGTGCCACCTGGGACAGGCCGTGTTATTATAAGAAACTCTTT	CATWDRPCYYKKLF	TRGV3	.	TRGJ1	23	-1	-1	23
13	1.2187347658154273E-4	TGTGCCACCTGGGACAGGGGCATAGATTATAAGAAACTCTTT	CATWDRGIDYKKLF	TRGV7	.	TRGJ1	17	-1	-1	25
13	1.2187347658154273E-4	TGTGCCACCTGGGACAGGGGGATTTATTATAAGAAACTCTTT	CATWDRGIYYKKLF	TRGV3	.	TRGJ1	17	-1	-1	20
13	1.2187347658154273E-4	TGTGCCACCTGGGAGAGTGGAAGTGATTGGATCAAGACGTTT	CATWESGSDWIKTF	TRGV8	.	TRGJP2	16	-1	-1	21
13	1.2187347658154273E-4	TGTGCCACCTGGGAGAAATGTGGGTATTATAAGAAACTCTTT	CATWEKCGYYKKLF	TRGV4	.	TRGJ1	13	-1	-1	24
13	1.2187347658154273E-4	TGTGCCACCTGGGAACCGCCCCCCTATTATAAGAAACTCTTT	CATWEPPPYYKKLF	TRGV8	.	TRGJ1	13	-1	-1	24
13	1.2187347658154273E-4	TGTGCCACCTGGGAACGAGTGACTGGTTGGTTCAAGATATTT	CATWERVTGWFKIF	TRGV3	.	TRGJP1	13	-1	-1	21
13	1.2187347658154273E-4	TGTGCTGCGTGGGGTTCCACTGGTTGGTTCAAGATATTT	CAAWGSTGWFKIF	TRGV10	.	TRGJP1	15	-1	-1	16
13	1.2187347658154273E-4	TGTGCTGCGTGGGGTATCACTGGTTGGTTCAAGATATTT	CAAWGITGWFKIF	TRGV10	.	TRGJP1	12	-1	-1	14
13	1.2187347658154273E-4	TGTGCTGCGTGGGATTTATCCTATTATAAGAAACTCTTT	CAAWDLSYYKKLF	TRGV10	.	TRGJ1	15	-1	-1	21
13	1.2187347658154273E-4	TGTGCTGCGTGGGATTCAACGGGACGGTTCAAGATATTT	CAAWDSTGRFKIF	TRGV10	.	TRGJP1	15	-1	-1	25
13	1.2187347658154273E-4	TGTGCTGCGTGGGATTATTATCATTATAAGAAACTCTTT	CAAWDYYHYKKLF	TRGV10	.	TRGJ1	16	-1	-1	19
13	1.2187347658154273E-4	TGTGCTGCGTGGGACCGCGAATTTAGGTTCAAGATATTT	CAAWDREFRFKIF	TRGV10	.	TRGJP1	13	-1	-1	25
13	1.2187347658154273E-4	TGTGCCCCCACCTCCCGAATGACCTATAAGAAACTCTTT	CAPTSRMTYKKLF	TRGV3	.	TRGJ1	8	-1	-1	24
13	1.2187347658154273E-4	TGTGCCACCTGGGATTCCGTTCATTATAAGAAACTCTTT	CATWDSVHYKKLF	TRGV8	.	TRGJ1	14	-1	-1	22
13	1.2187347658154273E-4	TGTGCCACCTGGGATTCGTGGGATTATAAGAAACTCTTT	CATWDSWDYKKLF	TRGV4	.	TRGJ1	14	-1	-1	22
13	1.2187347658154273E-4	TGTGCCACCTGGGATTGTAGTGATTGGATCAAGACGTTT	CATWDCSDWIKTF	TRGV2	.	TRGJP2	13	-1	-1	13
13	1.2187347658154273E-4	TGTGCCACCTGGGATGCCACTGGTTGGTTCAAGATATTT	CATWDATGWFKIF	TRGV8	.	TRGJP1	14	-1	-1	13
13	1.2187347658154273E-4	TGTGCCACCTGGGATGGGTGTTATTATAAGAAACTCTTT	CATWDGCYYKKLF	TRGV4	.	TRGJ1	17	-1	-1	20
13	1.2187347658154273E-4	TGTGCCACCTGGGATGGGCTGGGGTATAAGAAACTCTTT	CATWDGLGYKKLF	TRGV4	.	TRGJ1	18	-1	-1	24
13	1.2187347658154273E-4	TGTGCCACCTGGGATGGGCCATCATATAAGAAACTCTTT	CATWDGPSYKKLF	TRGV4	.	TRGJ1	22	-1	-1	24
13	1.2187347658154273E-4	TGTGCCACCTGGGACGGTTGGAATTATAAGAAACTCTTT	CATWDGWNYKKLF	TRGV2	.	TRGJ1	16	-1	-1	22
13	1.2187347658154273E-4	TGTGCCACCTGGGACGGGCCTCATTATAAGAAACTCTTT	CATWDGPHYKKLF	TRGV2	.	TRGJ1	19	-1	-1	22
13	1.2187347658154273E-4	TGTGCCACCTGGGACGGGCCGATGGAGAAGAAACTCTTT	CATWDGPMEKKLF	TRGV2	.	TRGJ1	19	-1	-1	27
13	1.2187347658154273E-4	TGTGCCACCTGGGACGGGCATTATTATAAGAAACTCTTT	CATWDGHYYKKLF	TRGV2	.	TRGJ1	18	-1	-1	19
13	1.2187347658154273E-4	TGTGCCACCTGGGACGAGACTGAAAGTAAGAAACTCTTT	CATWDETESKKLF	TRGV2	.	TRGJ1	15	-1	-1	26
13	1.2187347658154273E-4	TGTGCCACCTGGGACATATCTCATTATAAGAAACTCTTT	CATWDISHYKKLF	TRGV3	.	TRGJ1	15	-1	-1	22
13	1.2187347658154273E-4	TGTGCCACCTGGGACAGTGCTTATTATAAGAAACTCTTT	CATWDSAYYKKLF	TRGV5	.	TRGJ1	16	-1	-1	20
13	1.2187347658154273E-4	TGTGCCACCTGGGACAGGCTTGATTATAAGAAACTCTTT	CATWDRLDYKKLF	TRGV3	.	TRGJ1	21	-1	-1	22
13	1.2187347658154273E-4	TGTGCCACCTGGGACAGGCTGCATTATAAGAAACTCTTT	CATWDRLHYKKLF	TRGV3	.	TRGJ1	18	-1	-1	22
13	1.2187347658154273E-4	TGTGCCACCTGGGACAGGCTAGGCTATAAGAAACTCTTT	CATWDRLGYKKLF	TRGV3	.	TRGJ1	18	-1	-1	24
13	1.2187347658154273E-4	TGTGCCACCTGGGACAGGCGATCTTATAAGAAACTCTTT	CATWDRRSYKKLF	TRGV3	.	TRGJ1	18	-1	-1	23
13	1.2187347658154273E-4	TGTGCCACCTGGGTGAATTATTATAAGAAACTCTTT	CATWVNYYKKLF	TRGV8	.	TRGJ1	12	-1	-1	14
13	1.2187347658154273E-4	TGTGCCACCTGGGATTTAGGGTACAAGAAACTCTTT	CATWDLGYKKLF	TRGV4	.	TRGJ1	14	-1	-1	21
13	1.2187347658154273E-4	TGTGCCACCTGGGATCGGGATTATAAGAAACTCTTT	CATWDRDYKKLF	TRGV4	.	TRGJ1	18	-1	-1	19
13	1.2187347658154273E-4	TGTGCCACCTGGGATGGATATTATAAGAAACTCTTT	CATWDGYYKKLF	TRGV4	.	TRGJ1	16	-1	-1	18
13	1.2187347658154273E-4	TGTGCCACCTGGGATACTGGTTGGTTCAAGATATTT	CATWDTGWFKIF	TRGV8	.	TRGJP1	15	-1	-1	15
13	1.2187347658154273E-4	TGTGCCACCTGGGATAGGCGATATAAGAAACTCTTT	CATWDRRYKKLF	TRGV8	.	TRGJ1	18	-1	-1	21
13	1.2187347658154273E-4	TGTGCCACCTGGGACTACTATTATAAGAAACTCTTT	CATWDYYYKKLF	TRGV5	.	TRGJ1	14	-1	-1	18
13	1.2187347658154273E-4	TGTGCCACCTGGGACCTCTACTATAAGAAACTCTTT	CATWDLYYKKLF	TRGV7	.	TRGJ1	14	-1	-1	18
13	1.2187347658154273E-4	TGTGCCACCTGGGACGTCTATTATAAGAAACTCTTT	CATWDVYYKKLF	TRGV2	.	TRGJ1	15	-1	-1	18
13	1.2187347658154273E-4	TGTGCCACCTGGGACGGGGGGTCGGAGAAACTCTTT	CATWDGGSEKLF	TRGV2	.	TRGJ1	17	-1	-1	25
13	1.2187347658154273E-4	TGTGCCACCTGGGAATCTTATTATAAGAAACTCTTT	CATWESYYKKLF	TRGV4	.	TRGJ1	13	-1	-1	17
13	1.2187347658154273E-4	TGTGCCACCTCTTATTATTATAAGAAACTCTTT	CATSYYYKKLF	TRGV4	.	TRGJ1	9	-1	-1	13
13	1.2187347658154273E-4	TGTGCCACCTGGGACTCCAGAGGGAAACTCTTT	CATWDSRGKLF	TRGV8	.	TRGJ1	13	-1	-1	23
13	1.2187347658154273E-4	TGTGCCACCTGGGACGGGCCCGGGAAACTCTTT	CATWDGPGKLF	TRGV2	.	TRGJ1	21	-1	-1	23
13	1.2187347658154273E-4	TGTGCCACCCCCACGGGTTATAAGAAACTCTTT	CATPTGYKKLF	TRGV4	.	TRGJ1	8	-1	-1	17
13	1.2187347658154273E-4	TGTGCCACCTGCCTTTATAAGAAACTCTTT	CATCLYKKLF	TRGV8	.	TRGJ1	10	-1	-1	14
13	1.2187347658154273E-4	TGTGCCACCTGGTCTACTAAGAAACTCTTT	CATWSTKKLF	TRGV8	.	TRGJ1	11	-1	-1	17
13	1.2187347658154273E-4	TGTGCCACCTGGGATCTCCCGAAACTCTTT	CATWDLPKLF	TRGV4	.	TRGJ1	14	-1	-1	20
13	1.2187347658154273E-4	TGTGCCACCCGAAACTCATGCATACTCTTT	CATRNSCILF	TRGV8	.	TRGJ1	8	-1	-1	23
13	1.2187347658154273E-4	TGTGCCACCGGTACCTTTGAGAAACTCTTT	CATGTFEKLF	TRGV4	.	TRGJ1	8	-1	-1	19
13	1.2187347658154273E-4	TGTGCTGCGTGGGTTAAGGAACTCTTT	CAAWVKELF	TRGV10	.	TRGJ1	15	-1	-1	14
13	1.2187347658154273E-4	TGTGCCACCTGGGATTACGAACTCTTT	CATWDYELF	TRGV8	.	TRGJ1	14	-1	-1	19
13	1.2187347658154273E-4	TGTGCCACCTGGGACGGGTCCCTCTTT	CATWDGSLF	TRGV2	.	TRGJ1	21	-1	-1	21
12	1.124985937675779E-4	TGTGCCACCTGGGCGACACGTAATTACAAGAGTTTGTATTATTATAAGAAACTCTTT	CATWATRNYKSLYYYKKLF	TRGV2	.	TRGJ1	12	-1	-1	37
12	1.124985937675779E-4	TGTGCTGCGTGGGATTTTGGGGAGGGGATATCCACTGGTTGGTTCAAGATATTT	CAAWDFGEGISTGWFKIF	TRGV10	.	TRGJP1	15	-1	-1	24
12	1.124985937675779E-4	TGTGCCACCTGCCATTCCCAAGGTAGGAAACTCTTTGGCAGTTGTGGACTCTTT	CATCHSQGRKLFGSCGLF	TRGV5	.	TRGJ1	10	-1	-1	47
12	1.124985937675779E-4	TGTGCCACCTGGGAAAATCCGACCGACCTGGCCTCTTATTATAAGAAACTCTTT	CATWENPTDLASYYKKLF	TRGV7	.	TRGJ1	13	-1	-1	35
12	1.124985937675779E-4	TGTGCTGCGTGGGATCATCTCCGGTTCATCACTGGTTGGTTCAAGATATTT	CAAWDHLRFITGWFKIF	TRGV10	.	TRGJP1	14	-1	-1	29
12	1.124985937675779E-4	TGTGCCACCTTTCGGGTTTGCCCCCCCGAAAATTATTATAAGAAACTCTTT	CATFRVCPPENYYKKLF	TRGV8	.	TRGJ1	9	-1	-1	30
12	1.124985937675779E-4	TGTGCCACCTGGGACTACATTCAAGAGTTGGGCAAAAAAATCAAGGTATTT	CATWDYIQELGKKIKVF	TRGV8	.	TRGJP	13	-1	-1	21
12	1.124985937675779E-4	TGTGCTGCGTGGGATTGCCCCAATACCACTGGTTGGTTCAAGATATTT	CAAWDCPNTTGWFKIF	TRGV10	.	TRGJP1	15	-1	-1	22
12	1.124985937675779E-4	TGTGCTGCGTGGGACGCAAAGACCCCAACTGGTTGGTTCAAGATATTT	CAAWDAKTPTGWFKIF	TRGV10	.	TRGJP1	13	-1	-1	27
12	1.124985937675779E-4	TGTGCTGCGTGGGAACCGCCTACGTCCACTGGTTGGTTCAAGATATTT	CAAWEPPTSTGWFKIF	TRGV10	.	TRGJP1	13	-1	-1	25
12	1.124985937675779E-4	TGTGCCACCTGGGATAGGCGGGAGTTGGGCAAAAAAATCAAGGTATTT	CATWDRRELGKKIKVF	TRGV8	.	TRGJP	18	-1	-1	21
12	1.124985937675779E-4	TGTGCCACCTGGGACCACATTCCCGACCTTTATTATAAGAAACTCTTT	CATWDHIPDLYYKKLF	TRGV3	.	TRGJ1	14	-1	-1	29
12	1.124985937675779E-4	TGTGCCACCTGGGACGTGAGGCGAGCTCATTATTATAAGAAACTCTTT	CATWDVRRAHYYKKLF	TRGV3	.	TRGJ1	14	-1	-1	28
12	1.124985937675779E-4	TGTGCCACCTGGGACGGGTCGCGCCCCCCTTATTATAAGAAACTCTTT	CATWDGSRPPYYKKLF	TRGV2	.	TRGJ1	17	-1	-1	29
12	1.124985937675779E-4	TGTGCCACCTGGGACGGGCGTCGCCTAGGGTATTATAAGAAACTCTTT	CATWDGRRLGYYKKLF	TRGV2	.	TRGJ1	18	-1	-1	30
12	1.124985937675779E-4	TGTGCCACCTGGGACGGGAAATATAGTAGTGATTGGATCAAGACGTTT	CATWDGKYSSDWIKTF	TRGV2	.	TRGJP2	17	-1	-1	20
12	1.124985937675779E-4	TGTGCCACCTGGGACAGCGGAGAGTTGGGCAAAAAAATCAAGGTATTT	CATWDSGELGKKIKVF	TRGV7	.	TRGJP	16	-1	-1	20
12	1.124985937675779E-4	TGTGCTGCGTGGGGGCTCAATACCACTGGTTGGTTCAAGATATTT	CAAWGLNTTGWFKIF	TRGV10	.	TRGJP1	12	-1	-1	19
12	1.124985937675779E-4	TGTGCTGCGTGGGATTACCCTCACACTGGTTGGTTCAAGATATTT	CAAWDYPHTGWFKIF	TRGV10	.	TRGJP1	17	-1	-1	23
12	1.124985937675779E-4	TGTGCCACCTGGGATAGCCTACATTCCAGTTATAAGAAACTCTTT	CATWDSLHSSYKKLF	TRGV8	.	TRGJ1	20	-1	-1	29
12	1.124985937675779E-4	TGTGCCACCTGGGATAGGCCGGGGTGGCATTATAAGAAACTCTTT	CATWDRPGWHYKKLF	TRGV8	.	TRGJ1	19	-1	-1	28
12	1.124985937675779E-4	TGTGCCACCTGGGACGCGCCCATCCTTTATTATAAGAAACTCTTT	CATWDAPILYYKKLF	TRGV5	.	TRGJ1	14	-1	-1	26
12	1.124985937675779E-4	TGTGCCACCTGGGACGGGCCCCCGAATTATTATAAGAAACTCTTT	CATWDGPPNYYKKLF	TRGV2	.	TRGJ1	20	-1	-1	22
12	1.124985937675779E-4	TGTGCCACCTGGGACAGGCCGGGGTTTTTATATAAGAAACTCTTT	CATWDRPGFLYKKLF	TRGV5	.	TRGJ1	19	-1	-1	27
12	1.124985937675779E-4	TGTGCCACCTGGGACAGGCCAGAAAATTATTATAAGAAACTCTTT	CATWDRPENYYKKLF	TRGV3	.	TRGJ1	19	-1	-1	24
12	1.124985937675779E-4	TGTGCTGCGTGGGATGACCGTAATTATTATAAGAAACTCTTT	CAAWDDRNYYKKLF	TRGV10	.	TRGJ1	23	-1	-1	21
12	1.124985937675779E-4	TGTGCCTTGTGGGAGGTCACCCGATATTATAAGAAGCTCTTT	CALWEVTRYYKKLF	TRGV9	.	TRGJ1	20	-1	-1	24
12	1.124985937675779E-4	TGTGCCACCTGGGTTACCTCCGGAAATTATAAGAAACTCTTT	CATWVTSGNYKKLF	TRGV8	.	TRGJ1	15	-1	-1	25
12	1.124985937675779E-4	TGTGCCACCTGGGTAAGGACCACTGGTTGGTTCAAGATATTT	CATWVRTTGWFKIF	TRGV8	.	TRGJP1	12	-1	-1	18
12	1.124985937675779E-4	TGTGCCACCTGGGTAAAGCGGCGGGTTTATAAGAAACTCTTT	CATWVKRRVYKKLF	TRGV3	.	TRGJ1	12	-1	-1	26
12	1.124985937675779E-4	TGTGCCACCTGGGATCCGAAGGCTTATTATAAGAAACTCTTT	CATWDPKAYYKKLF	TRGV4	.	TRGJ1	14	-1	-1	23
12	1.124985937675779E-4	TGTGCCACCTGGGATCGTGCACCTTATTATAAGAAACTCTTT	CATWDRAPYYKKLF	TRGV4	.	TRGJ1	14	-1	-1	23
12	1.124985937675779E-4	TGTGCCACCTGGGATGGGCTGGATTATTATAAGAAACTCTTT	CATWDGLDYYKKLF	TRGV4	.	TRGJ1	18	-1	-1	22
12	1.124985937675779E-4	TGTGCCACCTGGGATGGGCCGGGTTATTATAAGAAACTCTTT	CATWDGPGYYKKLF	TRGV4	.	TRGJ1	19	-1	-1	23
12	1.124985937675779E-4	TGTGCCACCTGGGATGGGCGGGGTTATTATAAGAAACTCTTT	CATWDGRGYYKKLF	TRGV4	.	TRGJ1	18	-1	-1	23
12	1.124985937675779E-4	TGTGCCACCTGGGATACCCAAACTGGTTGGTTCAAGATATTT	CATWDTQTGWFKIF	TRGV8	.	TRGJP1	15	-1	-1	21
12	1.124985937675779E-4	TGTGCCACCTGGGATAGTTTAATAGGGAATAAGAAACTCTTT	CATWDSLIGNKKLF	TRGV8	.	TRGJ1	16	-1	-1	28
12	1.124985937675779E-4	TGTGCCACCTGGGATAGGCCTGAGTACTATAAGAAACTCTTT	CATWDRPEYYKKLF	TRGV8	.	TRGJ1	20	-1	-1	24
12	1.124985937675779E-4	TGTGCCACCTGGGATAAGGTGACTTATTATAAGAAACTCTTT	CATWDKVTYYKKLF	TRGV8	.	TRGJ1	15	-1	-1	20
12	1.124985937675779E-4	TGTGCCACCTGGGACCCCCCGCCGGCTTATAAGAAACTCTTT	CATWDPPPAYKKLF	TRGV2	.	TRGJ1	14	-1	-1	26
12	1.124985937675779E-4	TGTGCCACCTGGGACCGCCAGGGTTATTATAAGAAACTCTTT	CATWDRQGYYKKLF	TRGV3	.	TRGJ1	14	-1	-1	23
12	1.124985937675779E-4	TGTGCCACCTGGGACGGCCTTCATTATTATAAGAAACTCTTT	CATWDGLHYYKKLF	TRGV5	.	TRGJ2	19	-1	-1	22
12	1.124985937675779E-4	TGTGCCACCTGGGACGGCCCGAATTATTATAAGAAACTCTTT	CATWDGPNYYKKLF	TRGV2	.	TRGJ1	20	-1	-1	19
12	1.124985937675779E-4	TGTGCCACCTGGGACGGGCGGATTGATTGGATCAAGACGTTT	CATWDGRIDWIKTF	TRGV2	.	TRGJP2	18	-1	-1	23
12	1.124985937675779E-4	TGTGCCACCTGGGACGGGGGGGGTGATTGGATCAAGACGTTT	CATWDGGGDWIKTF	TRGV2	.	TRGJP2	17	-1	-1	22
12	1.124985937675779E-4	TGTGCCACCTGGGACGGGACCGTTAATCATAAGAAACTCTTT	CATWDGTVNHKKLF	TRGV2	.	TRGJ1	22	-1	-1	25
12	1.124985937675779E-4	TGTGCCACCTGGGACAGCCCACATTATTATAAGAAACTCTTT	CATWDSPHYYKKLF	TRGV5	.	TRGJ1	19	-1	-1	22
12	1.124985937675779E-4	TGTGCCACCTGGGACAGGCCCGGGGGTTGGTTCAAGATATTT	CATWDRPGGWFKIF	TRGV3	.	TRGJP1	19	-1	-1	24
12	1.124985937675779E-4	TGTGCCACCTGGGACAGGCATTCTTATTATAAGAAACTCTTT	CATWDRHSYYKKLF	TRGV3	.	TRGJ1	18	-1	-1	23
12	1.124985937675779E-4	TGTGCCACCTGGGACAGACCTCATTATTATAAGAAACTCTTT	CATWDRPHYYKKLF	TRGV7	.	TRGJ1	20	-1	-1	22
12	1.124985937675779E-4	TGTGCCACCTGGGACAGAGGCGTTGATTATAAGAAACTCTTT	CATWDRGVDYKKLF	TRGV5	.	TRGJ1	16	-1	-1	25
12	1.124985937675779E-4	TGTGCTGCGTGGGATAGGGATTATTATAAGAAACTCTTT	CAAWDRDYYKKLF	TRGV10	.	TRGJ1	14	-1	-1	19
12	1.124985937675779E-4	TGTGCTGCGTGGGAATACACTGGTTGGTTCAAGATATTT	CAAWEYTGWFKIF	TRGV10	.	TRGJP1	17	-1	-1	8
12	1.124985937675779E-4	TGTGCCTTGTGGGAGGGATATTATTATAAGAAACTCTTT	CALWEGYYYKKLF	TRGV9	.	TRGJ1	15	-1	-1	19
12	1.124985937675779E-4	TGTGCCACCTTGAGAAGGTGTGATTGGATCAAGACGTTT	CATLRRCDWIKTF	TRGV8	.	TRGJP2	9	-1	-1	19
12	1.124985937675779E-4	TGTGCCACCTGGGTCTACCATTATTATAAGAAACTCTTT	CATWVYHYYKKLF	TRGV4	.	TRGJ1	12	-1	-1	19
12	1.124985937675779E-4	TGTGCCACCTGGGATGGGCTAAGGTATAAGAAACTCTTT	CATWDGLRYKKLF	TRGV4	.	TRGJ1	18	-1	-1	24
12	1.124985937675779E-4	TGTGCCACCTGGGATGGGCGTTATTATAAGAAACTCTTT	CATWDGRYYKKLF	TRGV4	.	TRGJ1	18	-1	-1	20
12	1.124985937675779E-4	TGTGCCACCTGGGATGGAGATGGGCATAAGAAACTCTTT	CATWDGDGHKKLF	TRGV8	.	TRGJ1	14	-1	-1	25
12	1.124985937675779E-4	TGTGCCACCTGGGATACTAGTTATTATAAGAAACTCTTT	CATWDTSYYKKLF	TRGV4	.	TRGJ1	14	-1	-1	20
12	1.124985937675779E-4	TGTGCCACCTGGGATAGCTCTGGTTGGTTCAAGATATTT	CATWDSSGWFKIF	TRGV8	.	TRGJP1	16	-1	-1	13
12	1.124985937675779E-4	TGTGCCACCTGGGACTTAGGTGGGTATAAGAAACTCTTT	CATWDLGGYKKLF	TRGV2	.	TRGJ1	14	-1	-1	24
12	1.124985937675779E-4	TGTGCCACCTGGGACGGGCTTCGATATAAGAAACTCTTT	CATWDGLRYKKLF	TRGV2	.	TRGJ1	18	-1	-1	24
12	1.124985937675779E-4	TGTGCCACCTGGGACGGGCGTTATTATAAGAAACTCTTT	CATWDGRYYKKLF	TRGV2	.	TRGJ1	18	-1	-1	20
12	1.124985937675779E-4	TGTGCCACCTGGGACGGGCGCTATTATAAGAAACTCTTT	CATWDGRYYKKLF	TRGV2	.	TRGJ1	18	-1	-1	21
12	1.124985937675779E-4	TGTGCCACCTGGGACGAGACTTATTATAAGAAACTCTTT	CATWDETYYKKLF	TRGV7	.	TRGJ1	14	-1	-1	17
12	1.124985937675779E-4	TGTGCCACCTGGGACATACGACATTATAAGAAACTCTTT	CATWDIRHYKKLF	TRGV7	.	TRGJ1	15	-1	-1	22
12	1.124985937675779E-4	TGTGCCACCTGGGACAGGCCTGAGTATAAGAAACTCTTT	CATWDRPEYKKLF	TRGV5	.	TRGJ1	21	-1	-1	24
12	1.124985937675779E-4	TGTGCCACCTGGGACAATAATTATTATAAGAAACTCTTT	CATWDNNYYKKLF	TRGV3	.	TRGJ1	15	-1	-1	18
12	1.124985937675779E-4	TGTGCCACCTGGGACAACACTGGTTGGTTCAAGATATTT	CATWDNTGWFKIF	TRGV3	.	TRGJP1	15	-1	-1	17
12	1.124985937675779E-4	TGTGCCACGAATGATAAGAATTATTATAAGAAACTCTTT	CATNDKNYYKKLF	TRGV2	.	TRGJ1	7	-1	-1	17
12	1.124985937675779E-4	TGTGCTGCTACCTCGAATTATTATAAGAAACTCTTT	CAATSNYYKKLF	TRGV10	.	TRGJ1	7	-1	-1	12
12	1.124985937675779E-4	TGTGCTGCGTGGGATGTTGCTTATAAGAAACTCTTT	CAAWDVAYKKLF	TRGV10	.	TRGJ1	14	-1	-1	20
12	1.124985937675779E-4	TGTGCCTTGTGTGTTTCTGGTTGGTTCAAGATATTT	CALCVSGWFKIF	TRGV9	.	TRGJP1	10	-1	-1	16
12	1.124985937675779E-4	TGTGCCACTCAGAGTAGTGATTGGATCAAGACGTTT	CATQSSDWIKTF	TRGV4	.	TRGJP2	7	-1	-1	12
12	1.124985937675779E-4	TGTGCCACCTGGTATCAATATTATAAGAAACTCTTT	CATWYQYYKKLF	TRGV2	.	TRGJ1	11	-1	-1	18
12	1.124985937675779E-4	TGTGCCACCTGGGTCCATTATTATAAGAAACTCTTT	CATWVHYYKKLF	TRGV3	.	TRGJ1	12	-1	-1	16
12	1.124985937675779E-4	TGTGCCACCTGGGATCCTGGTTGGTTCAAGATATTT	CATWDPGWFKIF	TRGV8	.	TRGJP1	14	-1	-1	16
12	1.124985937675779E-4	TGTGCCACCTGGGATGAGGGGTATAAGAAACTCTTT	CATWDEGYKKLF	TRGV4	.	TRGJ1	15	-1	-1	21
12	1.124985937675779E-4	TGTGCCACCTGGAGGGGTTATTATAAGAAACTCTTT	CATWRGYYKKLF	TRGV8	.	TRGJ1	11	-1	-1	17
12	1.124985937675779E-4	TGTGCCACCGGTAGCAAGTATTATAAGAAACTCTTT	CATGSKYYKKLF	TRGV2	.	TRGJ1	8	-1	-1	15
12	1.124985937675779E-4	TGTGCCACCGGGCGGATAGATTGGTTCAAGATATTT	CATGRIDWFKIF	TRGV8	.	TRGJP1	11	-1	-1	20
12	1.124985937675779E-4	TGTGCCACCTCCCTTTATTATAAGAAACTCTTT	CATSLYYKKLF	TRGV7	.	TRGJ1	9	-1	-1	14
12	1.124985937675779E-4	TGTGCCACCTCCCCCCGCCTAGAGAAACTCTTT	CATSPRLEKLF	TRGV5	.	TRGJ1	9	-1	-1	22
12	1.124985937675779E-4	TGTGCCACCCTGAATTATTATAAGAAACTCTTT	CATLNYYKKLF	TRGV4	.	TRGJ1	8	-1	-1	11
12	1.124985937675779E-4	TGTGCCACCCGCTTTCGGAGTAGGAAACTCTTT	CATRFRSRKLF	TRGV8	.	TRGJ1	8	-1	-1	20
12	1.124985937675779E-4	TGTGCCACCCAACCTTATTATAAGAAACTCTTT	CATQPYYKKLF	TRGV4	.	TRGJ1	8	-1	-1	14
12	1.124985937675779E-4	TGTGCCACGAAGAATTATTATAAGAAACTCTTT	CATKNYYKKLF	TRGV2	.	TRGJ1	7	-1	-1	11
12	1.124985937675779E-4	TGTGCCAGCCTGGATTATTATAAGAAACTCTTT	CASLDYYKKLF	TRGV4	.	TRGJ1	12	-1	-1	13
12	1.124985937675779E-4	TGTGCTGCGTGGGAGTGGTTCAAGATATTT	CAAWEWFKIF	TRGV10	.	TRGJP1	13	-1	-1	15
12	1.124985937675779E-4	TGTGCCACTTCTTATTATAAGAAACTCTTT	CATSYYKKLF	TRGV4	.	TRGJ1	7	-1	-1	11
12	1.124985937675779E-4	TGTGCCACCTGGGATCAGGGGCGGACGTTT	CATWDQGRTF	TRGV8	.	TRGJP2	18	-1	-1	23
12	1.124985937675779E-4	TGTGCCTTGTGGGAGCACCCACTT	CALWEHPL	TRGV9	.	TRGJ1	14	-1	-1	22
11	1.0312371095361307E-4	TGTGCCTTGTGGGAGGTGCAACGTGCCCTTAATGGCACTGGTTGGTTCAAGATATTT	CALWEVQRALNGTGWFKIF	TRGV9	.	TRGJP1	19	-1	-1	35
11	1.0312371095361307E-4	TGTGCTGCGTGGGTAGTAAAATGGCATAATACCACTGGTTGGTTCAAGATATTT	CAAWVVKWHNTTGWFKIF	TRGV10	.	TRGJP1	12	-1	-1	21
11	1.0312371095361307E-4	TGTGCTGCGTGGGATACACCCGGGGTCGATACCACTGGTTGGTTCAAGATATTT	CAAWDTPGVDTTGWFKIF	TRGV10	.	TRGJP1	14	-1	-1	28
11	1.0312371095361307E-4	TGTGCCACCTGGGACGGGCCGACTCAAAATACCACTGGTTGGTTCAAGATATTT	CATWDGPTQNTTGWFKIF	TRGV2	.	TRGJP1	19	-1	-1	28
11	1.0312371095361307E-4	TGTGCTGCGTGGGATTTTCCTATTAATACCACTGGTTGGTTCAAGATATTT	CAAWDFPINTTGWFKIF	TRGV10	.	TRGJP1	15	-1	-1	25
11	1.0312371095361307E-4	TGTGCTGCGTGGGATTATGGGATACGGACCACTGGTTGGTTCAAGATATTT	CAAWDYGIRTTGWFKIF	TRGV10	.	TRGJP1	16	-1	-1	27
11	1.0312371095361307E-4	TGTGCTGCGTGGGATTACCATCCGAATACCACTGGTTGGTTCAAGATATTT	CAAWDYHPNTTGWFKIF	TRGV10	.	TRGJP1	17	-1	-1	25
11	1.0312371095361307E-4	TGTGCCTTGTGGGAGGTGCGTCGGGAGTTGGGCAAAAAAATCAAGGTATTT	CALWEVRRELGKKIKVF	TRGV9	.	TRGJP	18	-1	-1	24
11	1.0312371095361307E-4	TGTGCCACCTGGGACAGGCGTCCGTGGGGGAGTGATTGGATCAAGACGTTT	CATWDRRPWGSDWIKTF	TRGV3	.	TRGJP2	18	-1	-1	30
11	1.0312371095361307E-4	TGTGCCACCTGGGAAAGGGATGGATATACCACTGGTTGGTTCAAGATATTT	CATWERDGYTTGWFKIF	TRGV8	.	TRGJP1	17	-1	-1	20
11	1.0312371095361307E-4	TGTGCTGCGTGGGAGTCGGGGACGGGCACTGGTTGGTTCAAGATATTT	CAAWESGTGTGWFKIF	TRGV10	.	TRGJP1	13	-1	-1	26
11	1.0312371095361307E-4	TGTGCTGCGTGGGAGTGGGGGGATACCACTGGTTGGTTCAAGATATTT	CAAWEWGDTTGWFKIF	TRGV10	.	TRGJP1	13	-1	-1	22
11	1.0312371095361307E-4	TGTGCCACCTGGGATTCGGCGGGTTTGGGCAAAAAAATCAAGGTATTT	CATWDSAGLGKKIKVF	TRGV8	.	TRGJP	14	-1	-1	24
11	1.0312371095361307E-4	TGTGCCACCTGGGATAGCCCGTTTACCACTGGTTGGTTCAAGATATTT	CATWDSPFTTGWFKIF	TRGV8	.	TRGJP1	19	-1	-1	23
11	1.0312371095361307E-4	TGTGCCACCTGGGACGGGCGGTGGGTCACTGGTTGGTTCAAGATATTT	CATWDGRWVTGWFKIF	TRGV2	.	TRGJP1	18	-1	-1	26
11	1.0312371095361307E-4	TGTGCCACCTGGGACAGGCCCGGGTGTAGTGATTGGATCAAGACGTTT	CATWDRPGCSDWIKTF	TRGV3	.	TRGJP2	19	-1	-1	25
11	1.0312371095361307E-4	TGTGCCACCTGGGACAGGCCGGTGATCACTGGTTGGTTCAAGATATTT	CATWDRPVITGWFKIF	TRGV3	.	TRGJP1	22	-1	-1	26
11	1.0312371095361307E-4	TGTGCCACCTGGGACAGGCGGGAGTTGGGCAAAAAAATCAAGGTATTT	CATWDRRELGKKIKVF	TRGV3	.	TRGJP	18	-1	-1	21
11	1.0312371095361307E-4	TGTGCTGCGTGGGGTTCTAATACCACTGGTTGGTTCAAGATATTT	CAAWGSNTTGWFKIF	TRGV10	.	TRGJP1	25	-1	-1	19
11	1.0312371095361307E-4	TGTGCTGCGTGGGATTATATCGTGAATTATTATAAGAAACTCTTT	CAAWDYIVNYYKKLF	TRGV10	.	TRGJ1	16	-1	-1	23
11	1.0312371095361307E-4	TGTGCCACCTGGGTAATCGACACCACTGGTTGGTTCAAGATATTT	CATWVIDTTGWFKIF	TRGV8	.	TRGJP1	12	-1	-1	21
11	1.0312371095361307E-4	TGTGCCACCTGGGCCCCAACCCCCCTATATTATAAGAAACTCTTT	CATWAPTPLYYKKLF	TRGV8	.	TRGJ1	12	-1	-1	27
11	1.0312371095361307E-4	TGTGCCACCTGGGATGTACGCTCCACTGGTTGGTTCAAGATATTT	CATWDVRSTGWFKIF	TRGV8	.	TRGJP1	14	-1	-1	22
11	1.0312371095361307E-4	TGTGCCACCTGGGATGCGCGTAGTGGATATTATAAGAAACTCTTT	CATWDARSGYYKKLF	TRGV8	.	TRGJ1	14	-1	-1	27
11	1.0312371095361307E-4	TGTGCCACCTGGGATGGGTATACCACTGGTTGGTTCAAGATATTT	CATWDGYTTGWFKIF	TRGV8	.	TRGJP1	17	-1	-1	18
11	1.0312371095361307E-4	TGTGCCACCTGGGATGGGCTTTGGAATTATTATAAGAAACTCTTT	CATWDGLWNYYKKLF	TRGV4	.	TRGJ1	18	-1	-1	20
11	1.0312371095361307E-4	TGTGCCACCTGGGATGGGCCCAGGAGGAGTTATAAGAAACTCTTT	CATWDGPRRSYKKLF	TRGV4	.	TRGJ1	21	-1	-1	29
11	1.0312371095361307E-4	TGTGCCACCTGGGATGGGCGAGTAGGAAGCTATAAGAAACTCTTT	CATWDGRVGSYKKLF	TRGV4	.	TRGJ1	18	-1	-1	30
11	1.0312371095361307E-4	TGTGCCACCTGGGATGATTCTTTAATCGGAAGAAAGAAACTCTTT	CATWDDSLIGRKKLF	TRGV4	.	TRGJ1	15	-1	-1	33
11	1.0312371095361307E-4	TGTGCCACCTGGGATAGGCTCTGGGATTATTATAAGAAACTCTTT	CATWDRLWDYYKKLF	TRGV8	.	TRGJ1	18	-1	-1	25
11	1.0312371095361307E-4	TGTGCCACCTGGGATAGGCCCCTCTATTATTATAAGAAACTCTTT	CATWDRPLYYYKKLF	TRGV8	.	TRGJ1	19	-1	-1	25
11	1.0312371095361307E-4	TGTGCCACCTGGGATAGGAAACCCACTGGTTGGTTCAAGATATTT	CATWDRKPTGWFKIF	TRGV8	.	TRGJP1	17	-1	-1	22
11	1.0312371095361307E-4	TGTGCCACCTGGGACGCTTTTTCGTCTTATTATAAGAAACTCTTT	CATWDAFSSYYKKLF	TRGV3	.	TRGJ1	14	-1	-1	20
11	1.0312371095361307E-4	TGTGCCACCTGGGACGGCCCCGGGGGTGATTGGATCAAGACGTTT	CATWDGPGGDWIKTF	TRGV2	.	TRGJP2	21	-1	-1	25
11	1.0312371095361307E-4	TGTGCCACCTGGGACGGGCCCCGGCGTAATTATAAGAAACTCTTT	CATWDGPRRNYKKLF	TRGV2	.	TRGJ1	20	-1	-1	28
11	1.0312371095361307E-4	TGTGCCACCTGGGACGGGCCGGGGAATTATTATAAGAAACTCTTT	CATWDGPGNYYKKLF	TRGV2	.	TRGJ1	19	-1	-1	23
11	1.0312371095361307E-4	TGTGCCACCTGGGACGGGCATGCCACTGGTTGGTTCAAGATATTT	CATWDGHATGWFKIF	TRGV2	.	TRGJP1	18	-1	-1	19
11	1.0312371095361307E-4	TGTGCCACCTGGGACGGGGCGCCGAATTATTATAAGAAACTCTTT	CATWDGAPNYYKKLF	TRGV7	.	TRGJ1	17	-1	-1	22
11	1.0312371095361307E-4	TGTGCCACCTGGGACAGGCCGGGGGTTTATTATAAGAAACTCTTT	CATWDRPGVYYKKLF	TRGV7	.	TRGJ1	19	-1	-1	26
11	1.0312371095361307E-4	TGTGCCACCTGGGACAGGCGGATCCCTGGTTGGTTCAAGATATTT	CATWDRRIPGWFKIF	TRGV3	.	TRGJP1	18	-1	-1	25
11	1.0312371095361307E-4	TGTGCCACCTGGGACAGGCAAGGGAATTATTATAAGAAACTCTTT	CATWDRQGNYYKKLF	TRGV5	.	TRGJ1	18	-1	-1	23
11	1.0312371095361307E-4	TGTGCCACCTGGGAGAGGGAGTTGGGCAAAAAAATCAAGGTATTT	CATWERELGKKIKVF	TRGV8	.	TRGJP	17	-1	-1	18
11	1.0312371095361307E-4	TGTGCCACCTGGGAACCTAAATCGAATTATTATAAGAAACTCTTT	CATWEPKSNYYKKLF	TRGV4	.	TRGJ1	13	-1	-1	17
11	1.0312371095361307E-4	TGTGCTGCGTGGGATAGTCCCACTGGTTGGTTCAAGATATTT	CAAWDSPTGWFKIF	TRGV10	.	TRGJP1	14	-1	-1	8
11	1.0312371095361307E-4	TGTGCCACCTGGGCGACTTCTTGCCCTCCTAAGAAACTCTTT	CATWATSCPPKKLF	TRGV4	.	TRGJ1	12	-1	-1	29
11	1.0312371095361307E-4	TGTGCCACCTGGGATGGTATCTATTATTATAAGAAACTCTTT	CATWDGIYYYKKLF	TRGV4	.	TRGJ1	16	-1	-1	22
11	1.0312371095361307E-4	TGTGCCACCTGGGATGGCCCTAATTATTATAAGAAACTCTTT	CATWDGPNYYKKLF	TRGV4	.	TRGJ1	19	-1	-1	21
11	1.0312371095361307E-4	TGTGCCACCTGGGATGGCACTAATTATTATAAGAAACTCTTT	CATWDGTNYYKKLF	TRGV4	.	TRGJ1	16	-1	-1	21
11	1.0312371095361307E-4	TGTGCCACCTGGGATGGGCCTGATTATTATAAGAAACTCTTT	CATWDGPDYYKKLF	TRGV4	.	TRGJ1	19	-1	-1	22
11	1.0312371095361307E-4	TGTGCCACCTGGGATGGGGCCCTAAATTATAAGAAACTCTTT	CATWDGALNYKKLF	TRGV4	.	TRGJ1	21	-1	-1	25
11	1.0312371095361307E-4	TGTGCCACCTGGGATGAGGCCACTGGTTGGTTCAAGATATTT	CATWDEATGWFKIF	TRGV8	.	TRGJP1	20	-1	-1	19
11	1.0312371095361307E-4	TGTGCCACCTGGGATATGGTTCGTTATTATAAGAAACTCTTT	CATWDMVRYYKKLF	TRGV8	.	TRGJ1	15	-1	-1	23
11	1.0312371095361307E-4	TGTGCCACCTGGGATAGGAGCAATTATTATAAGAAACTCTTT	CATWDRSNYYKKLF	TRGV8	.	TRGJ1	17	-1	-1	21
11	1.0312371095361307E-4	TGTGCCACCTGGGATAAGGTAAATTATTATAAGAAACTCTTT	CATWDKVNYYKKLF	TRGV8	.	TRGJ1	15	-1	-1	21
11	1.0312371095361307E-4	TGTGCCACCTGGGACTATCCCCATTATTATAAGAAACTCTTT	CATWDYPHYYKKLF	TRGV5	.	TRGJ1	14	-1	-1	22
11	1.0312371095361307E-4	TGTGCCACCTGGGACCTACCTCCTTTTTATAAGAAACTCTTT	CATWDLPPFYKKLF	TRGV2	.	TRGJ1	14	-1	-1	23
11	1.0312371095361307E-4	TGTGCCACCTGGGACCCATCGAATTATTATAAGAAACTCTTT	CATWDPSNYYKKLF	TRGV8	.	TRGJ1	13	-1	-1	18
11	1.0312371095361307E-4	TGTGCCACCTGGGACGTCCGGAATTATTATAAGAAACTCTTT	CATWDVRNYYKKLF	TRGV2	.	TRGJ1	15	-1	-1	20
11	1.0312371095361307E-4	TGTGCCACCTGGGACGGGTTAGTTCATTATAAGAAACTCTTT	CATWDGLVHYKKLF	TRGV2	.	TRGJ1	17	-1	-1	25
11	1.0312371095361307E-4	TGTGCCACCTGGGACGGGCTTATAGGTTGGTTCAAGATATTT	CATWDGLIGWFKIF	TRGV2	.	TRGJP1	18	-1	-1	24
11	1.0312371095361307E-4	TGTGCCACCTGGGACGGAGATAATTATTATAAGAAACTCTTT	CATWDGDNYYKKLF	TRGV2	.	TRGJ2	16	-1	-1	21
11	1.0312371095361307E-4	TGTGCCACCTGGGACGACCGATGTTATTATAAGAAACTCTTT	CATWDDRCYYKKLF	TRGV2	.	TRGJ1	15	-1	-1	23
11	1.0312371095361307E-4	TGTGCCACCTGGGACAGGCTTTTTTATTATAAGAAACTCTTT	CATWDRLFYYKKLF	TRGV5	.	TRGJ1	18	-1	-1	23
11	1.0312371095361307E-4	TGTGCCACCTGGGACAGGCCTCCGAATTATAAGAAACTCTTT	CATWDRPPNYKKLF	TRGV3	.	TRGJ1	20	-1	-1	25
11	1.0312371095361307E-4	TGTGCCACCTGGGACAGGCCGCTTTATTATAAGAAACTCTTT	CATWDRPLYYKKLF	TRGV7	.	TRGJ1	19	-1	-1	23
11	1.0312371095361307E-4	TGTGCCACCTGGGACAGGCCAAGGTATTATAAGAAACTCTTT	CATWDRPRYYKKLF	TRGV3	.	TRGJ1	19	-1	-1	24
11	1.0312371095361307E-4	TGTGCTGCGTGGGATCTAATTTATTATAAGAAACTCTTT	CAAWDLIYYKKLF	TRGV10	.	TRGJ1	14	-1	-1	20
11	1.0312371095361307E-4	TGTGCCACCTGTTCAGTGGTTCATTATAAGAAACTCTTT	CATCSVVHYKKLF	TRGV4	.	TRGJ1	10	-1	-1	22
11	1.0312371095361307E-4	TGTGCCACCTGCCCCCAGGGAAGTTGGTTCAAGATATTT	CATCPQGSWFKIF	TRGV2	.	TRGJP1	10	-1	-1	22
11	1.0312371095361307E-4	TGTGCCACCTGGGTCCTACTGGGTTGGTTCAAGATATTT	CATWVLLGWFKIF	TRGV2	.	TRGJP1	12	-1	-1	17
11	1.0312371095361307E-4	TGTGCCACCTGGGCGTACGTGAATTATAAGAAACTCTTT	CATWAYVNYKKLF	TRGV5	.	TRGJ1	12	-1	-1	22
11	1.0312371095361307E-4	TGTGCCACCTGGGGTCCGGATTATTATAAGAAACTCTTT	CATWGPDYYKKLF	TRGV8	.	TRGJ1	12	-1	-1	16
11	1.0312371095361307E-4	TGTGCCACCTGGGGGGGGGCTGGTTGGTTCAAGATATTT	CATWGGAGWFKIF	TRGV8	.	TRGJP1	12	-1	-1	19
11	1.0312371095361307E-4	TGTGCCACCTGGGGACCGAATTATTATAAGAAACTCTTT	CATWGPNYYKKLF	TRGV4	.	TRGJ1	12	-1	-1	16
11	1.0312371095361307E-4	TGTGCCACCTGGGATTTTAGTGATTGGATCAAGACGTTT	CATWDFSDWIKTF	TRGV2	.	TRGJP2	13	-1	-1	17
11	1.0312371095361307E-4	TGTGCCACCTGGGATCAGAATTATTATAAGAAACTCTTT	CATWDQNYYKKLF	TRGV5	.	TRGJ1	17	-1	-1	17
11	1.0312371095361307E-4	TGTGCCACCTGGGATGCAAGGGGTCATAAGAAACTCTTT	CATWDARGHKKLF	TRGV4	.	TRGJ1	15	-1	-1	25
11	1.0312371095361307E-4	TGTGCCACCTGGGATAGGCCGTATTATAAGAAACTCTTT	CATWDRPYYKKLF	TRGV8	.	TRGJ1	23	-1	-1	21
11	1.0312371095361307E-4	TGTGCCACCTGGGACCGGTGCCGACTTAAGAAACTCTTT	CATWDRCRLKKLF	TRGV7	.	TRGJ1	17	-1	-1	26
11	1.0312371095361307E-4	TGTGCCACCTGGGACGGGCTCTGTTATAAGAAACTCTTT	CATWDGLCYKKLF	TRGV2	.	TRGJ1	18	-1	-1	23
11	1.0312371095361307E-4	TGTGCCACCTGGGACGGGCCCGATTATAAGAAACTCTTT	CATWDGPDYKKLF	TRGV2	.	TRGJ1	21	-1	-1	22
11	1.0312371095361307E-4	TGTGCCACCTGGGACGGGCCATGTTATAAGAAACTCTTT	CATWDGPCYKKLF	TRGV2	.	TRGJ1	19	-1	-1	23
11	1.0312371095361307E-4	TGTGCCACCTGGGACGACCTTTATTATAAGAAACTCTTT	CATWDDLYYKKLF	TRGV2	.	TRGJ1	15	-1	-1	20
11	1.0312371095361307E-4	TGTGCCACCTGGGACGAGGTTTATTATAAGAAACTCTTT	CATWDEVYYKKLF	TRGV3	.	TRGJ1	18	-1	-1	20
11	1.0312371095361307E-4	TGTGCCACCTGGGACATCGGTTATTATAAGAAACTCTTT	CATWDIGYYKKLF	TRGV5	.	TRGJ1	15	-1	-1	20
11	1.0312371095361307E-4	TGTGCCACCTGGGACAGGCTGTATTATAAGAAACTCTTT	CATWDRLYYKKLF	TRGV7	.	TRGJ1	21	-1	-1	21
11	1.0312371095361307E-4	TGTGCCACCTGGGACAAGAATTATTATAAGAAACTCTTT	CATWDKNYYKKLF	TRGV3	.	TRGJ1	15	-1	-1	17
11	1.0312371095361307E-4	TGTGCCACCTGGGAGGGAGTTTATTATAAGAAACTCTTT	CATWEGVYYKKLF	TRGV4	.	TRGJ1	16	-1	-1	20
11	1.0312371095361307E-4	TGTGCCACCTGGAAGTTTGGTGATTGGATCAAGACGTTT	CATWKFGDWIKTF	TRGV3	.	TRGJP2	11	-1	-1	19
11	1.0312371095361307E-4	TGTGCCACCACTAAAACCAAATATTATAAGAAACTCTTT	CATTKTKYYKKLF	TRGV4	.	TRGJ1	8	-1	-1	18
11	1.0312371095361307E-4	TGTGCTGCGTGGGATTTAGGTTGGTTCAAGATATTT	CAAWDLGWFKIF	TRGV10	.	TRGJP1	15	-1	-1	18
11	1.0312371095361307E-4	TGTGCTGCGTGGGACGCTTATTATAAGAAACTCTTT	CAAWDAYYKKLF	TRGV10	.	TRGJ1	13	-1	-1	17
11	1.0312371095361307E-4	TGTGCTGCGTGGGACGATTATTATAAGAAACTCTTT	CAAWDDYYKKLF	TRGV10	.	TRGJ1	13	-1	-1	16
11	1.0312371095361307E-4	TGTGCCACCTGGCTCAATTATTATAAGAAACTCTTT	CATWLNYYKKLF	TRGV4	.	TRGJ1	11	-1	-1	15
11	1.0312371095361307E-4	TGTGCCACCTGGGATCTCGGTTGGTTCAAGATATTT	CATWDLGWFKIF	TRGV8	.	TRGJP1	14	-1	-1	18
11	1.0312371095361307E-4	TGTGCCACCTGGGATCGTATAGATAAGAAACTCTTT	CATWDRIDKKLF	TRGV4	.	TRGJ1	14	-1	-1	22
11	1.0312371095361307E-4	TGTGCCACCTGGGATGTTTATTATAAGAAACTCTTT	CATWDVYYKKLF	TRGV4	.	TRGJ1	15	-1	-1	17
11	1.0312371095361307E-4	TGTGCCACCTGGGATGTCCTTTATAAGAAACTCTTT	CATWDVLYKKLF	TRGV4	.	TRGJ1	15	-1	-1	20
11	1.0312371095361307E-4	TGTGCCACCTGGGATAGTTGGCATAAGAAACTCTTT	CATWDSWHKKLF	TRGV8	.	TRGJ1	16	-1	-1	22
11	1.0312371095361307E-4	TGTGCCACCTGGGACTTACGGTATAAGAAACTCTTT	CATWDLRYKKLF	TRGV3	.	TRGJ1	14	-1	-1	21
11	1.0312371095361307E-4	TGTGCCACCTGGGACTCCTATTATAAGAAACTCTTT	CATWDSYYKKLF	TRGV4	.	TRGJ1	13	-1	-1	18
11	1.0312371095361307E-4	TGTGCCACCTGGGACCGGGGGGGGATCAAGACGTTT	CATWDRGGIKTF	TRGV3	.	TRGJP2	17	-1	-1	22
11	1.0312371095361307E-4	TGTGCCACCTGGGACGGGATTTATAAGAAACTCTTT	CATWDGIYKKLF	TRGV3	.	TRGJ1	17	-1	-1	20
11	1.0312371095361307E-4	TGTGCCACCTGGGACAGGCAGCGTAAGAAACTCTTT	CATWDRQRKKLF	TRGV5	.	TRGJ1	18	-1	-1	23
11	1.0312371095361307E-4	TGTGCCACCTGGGACAGGGAGTGGTTCAAGATATTT	CATWDREWFKIF	TRGV2	.	TRGJP1	18	-1	-1	21
11	1.0312371095361307E-4	TGTGCCACCTGGGAAGGATATTATAAGAAACTCTTT	CATWEGYYKKLF	TRGV4	.	TRGJ2	16	-1	-1	18
11	1.0312371095361307E-4	TGTGCCTTGGGTGTCCGTTGGTTCAAGATATTT	CALGVRWFKIF	TRGV9	.	TRGJP1	8	-1	-1	16
11	1.0312371095361307E-4	TGTGCCACCTTAGGGAAAAAAAAGAAACTCTTT	CATLGKKKKLF	TRGV2	.	TRGJ2	9	-1	-1	21
11	1.0312371095361307E-4	TGTGCCACCTGTGTGCATTATAAGAAACTCTTT	CATCVHYKKLF	TRGV8	.	TRGJ1	10	-1	-1	16
11	1.0312371095361307E-4	TGTGCCACCTGGCTATATTATAAGAAACTCTTT	CATWLYYKKLF	TRGV4	.	TRGJ1	11	-1	-1	15
11	1.0312371095361307E-4	TGTGCCACCTGGGGCTCAGTAAAGAAACTCTTT	CATWGSVKKLF	TRGV5P	.	TRGJ1	14	-1	-1	21
11	1.0312371095361307E-4	TGTGCCACCTGGGATGGGCTTGAGAAACTCTTT	CATWDGLEKLF	TRGV4	.	TRGJ1	18	-1	-1	22
11	1.0312371095361307E-4	TGTGCCACCTGGGACCCCCTACTGCTTCTCTTT	CATWDPLLLLF	TRGV8	.	TRGJ1	13	-1	-1	27
11	1.0312371095361307E-4	TGTGCCACCTGGGACGGATATAAGAAACTCTTT	CATWDGYKKLF	TRGV3	.	TRGJ1	14	-1	-1	18
11	1.0312371095361307E-4	TGTGCCACCTGGGACATATTTAAGAAACTCTTT	CATWDIFKKLF	TRGV5	.	TRGJ1	15	-1	-1	16
11	1.0312371095361307E-4	TGTGCCACCTGGGAGGGTTATAAGAAACTCTTT	CATWEGYKKLF	TRGV4	.	TRGJ1	16	-1	-1	17
11	1.0312371095361307E-4	TGTGCTGCGTGGGACCCTAAGAAGCTCTTT	CAAWDPKKLF	TRGV10	.	TRGJ1	13	-1	-1	17
11	1.0312371095361307E-4	TGTGCCACCTGTAAATATAAGAAACTCTTT	CATCKYKKLF	TRGV4	.	TRGJ1	10	-1	-1	15
11	1.0312371095361307E-4	TGTGCCACCTGGGATAGGGTGAAACTCTTT	CATWDRVKLF	TRGV8	.	TRGJ1	17	-1	-1	20
11	1.0312371095361307E-4	TGGCCCATAACTGGTTGGTTCAAGATATTT	WPITGWFKIF	TRGV8	.	TRGJP1	4	-1	-1	9
11	1.0312371095361307E-4	TGTGCCTCTCCATATAAGAAACTCTTT	CASPYKKLF	TRGV4	.	TRGJ1	5	-1	-1	12
11	1.0312371095361307E-4	TGTGCCACCTCTAATAAGAAACTCTTT	CATSNKKLF	TRGV4	.	TRGJ1	9	-1	-1	13
11	1.0312371095361307E-4	TGTGCCACCCGTTATAAGAAACTCTTT	CATRYKKLF	TRGV4	.	TRGJ1	8	-1	-1	11
11	1.0312371095361307E-4	TGTGCCATTCGTAAGAAACTCTTT	CAIRKKLF	TRGV4	.	TRGJ2	6	-1	-1	11
11	1.0312371095361307E-4	TGTGATTATTATAAGAAACTCTTT	CDYYKKLF	TRGV8	.	TRGJ1	3	-1	-1	4
10	9.374882813964826E-5	TGTGCCACCTGGGACGTACGGGCTAGGTGCACAACATCATTGAATTATTATAAGAAACTCTTT	CATWDVRARCTTSLNYYKKLF	TRGV5	.	TRGJ1	14	-1	-1	35
10	9.374882813964826E-5	TGTGCCACCTGGGACAGGCTCTCCACAATCGATACCACTGGTTGGTTCAAGATATTT	CATWDRLSTIDTTGWFKIF	TRGV3	.	TRGJP1	18	-1	-1	31
10	9.374882813964826E-5	TGTGCCACCTGGGATAGAGGGGGCCTCTATACCACTGGTTGGTTCAAGATATTT	CATWDRGGLYTTGWFKIF	TRGV8	.	TRGJP1	16	-1	-1	27
10	9.374882813964826E-5	TGTGCCACCTGGGACACCACGAAATCTTATAGTAGTGATTGGATCAAGACGTTT	CATWDTTKSYSSDWIKTF	TRGV3	.	TRGJP2	15	-1	-1	27
10	9.374882813964826E-5	TGTGCTGCGTGGGAAAGTCCCCTGAATACCACTGGTTGGTTCAAGATATTT	CAAWESPLNTTGWFKIF	TRGV10	.	TRGJP1	13	-1	-1	25
10	9.374882813964826E-5	TGTGCCACCTGGGACGGGCCAAATAGCGCCACTGGTTGGTTCAAGATATTT	CATWDGPNSATGWFKIF	TRGV2	.	TRGJP1	19	-1	-1	28
10	9.374882813964826E-5	TGTGCCACCTGGGACGGGGCAGGGAATTCCACTGGTTGGTTCAAGATATTT	CATWDGAGNSTGWFKIF	TRGV2	.	TRGJP1	17	-1	-1	25
10	9.374882813964826E-5	TGTGCCACCTGGGACGATTGTTTACACTACACTGGTTGGTTCAAGATATTT	CATWDDCLHYTGWFKIF	TRGV2	.	TRGJP1	15	-1	-1	29
10	9.374882813964826E-5	TGTGCCACCTGGGACATCCTGGGTGCTGCCACTGGTTGGTTCAAGATATTT	CATWDILGAATGWFKIF	TRGV3	.	TRGJP1	15	-1	-1	28
10	9.374882813964826E-5	TGTGCTGCGTGGGATTATGAGGGGGGTCCCAGGTGGTTCAAGATATTT	CAAWDYEGGPRWFKIF	TRGV10	.	TRGJP1	16	-1	-1	33
10	9.374882813964826E-5	TGTGCCACCTGGGATGGGCTGGAAATGGATTATTATAAGAAACTCTTT	CATWDGLEMDYYKKLF	TRGV4	.	TRGJ2	18	-1	-1	28
10	9.374882813964826E-5	TGTGCCACCTGGGATAGACAAGAGTTGGGCAAAAAAATCAAGGTATTT	CATWDRQELGKKIKVF	TRGV8	.	TRGJP	16	-1	-1	18
10	9.374882813964826E-5	TGTGCCACCTGGGACGGCCTCGGGGTTATTTATTATAAGAAACTCTTT	CATWDGLGVIYYKKLF	TRGV2	.	TRGJ1	16	-1	-1	29
10	9.374882813964826E-5	TGTGCCACCTGGGACGGCCTATATAGTAGTGATTGGATCAAGACGTTT	CATWDGLYSSDWIKTF	TRGV3	.	TRGJP2	19	-1	-1	18
10	9.374882813964826E-5	TGTGCCACCTGGGACGGCAAACTTATGAATTATTATAAGAAACTCTTT	CATWDGKLMNYYKKLF	TRGV2	.	TRGJ1	16	-1	-1	26
10	9.374882813964826E-5	TGTGCCACCTGGGACGGGCCAGAACCTTATTATTATAAGAAACTCTTT	CATWDGPEPYYYKKLF	TRGV2	.	TRGJ1	19	-1	-1	28
10	9.374882813964826E-5	TGTGCCACCTGGGACAGGCCTGGGACCACTGGTTGGTTCAAGATATTT	CATWDRPGTTGWFKIF	TRGV5	.	TRGJP1	21	-1	-1	24
10	9.374882813964826E-5	TGTGCCACCTGGGACAGGGACCCTACCACTGGTTGGTTCAAGATATTT	CATWDRDPTTGWFKIF	TRGV8	.	TRGJP1	17	-1	-1	23
10	9.374882813964826E-5	TGTGCTGCGTGGGATCCTTATACCACTGGTTGGTTCAAGATATTT	CAAWDPYTTGWFKIF	TRGV10	.	TRGJP1	14	-1	-1	18
10	9.374882813964826E-5	TGTGCCACTCTCCGAACGCCAGCGAATTATTATAAGAAACTCTTT	CATLRTPANYYKKLF	TRGV8	.	TRGJ1	7	-1	-1	22
10	9.374882813964826E-5	TGTGCCACCTGGGATCGCAACCGAGAGGGTTATAAGAAACTCTTT	CATWDRNREGYKKLF	TRGV8	.	TRGJ1	14	-1	-1	29
10	9.374882813964826E-5	TGTGCCACCTGGGATGGGCTTAGGAATTATTATAAGAAACTCTTT	CATWDGLRNYYKKLF	TRGV4	.	TRGJ1	18	-1	-1	23
10	9.374882813964826E-5	TGTGCCACCTGGGATGGGCATACCACTGGTTGGTTCAAGATATTT	CATWDGHTTGWFKIF	TRGV4	.	TRGJP1	18	-1	-1	19
10	9.374882813964826E-5	TGTGCCACCTGGGATGGGGCCCCCTATTATTATAAGAAACTCTTT	CATWDGAPYYYKKLF	TRGV4	.	TRGJ1	21	-1	-1	25
10	9.374882813964826E-5	TGTGCCACCTGGGATAGGCTCGGAACTTATTATAAGAAACTCTTT	CATWDRLGTYYKKLF	TRGV8	.	TRGJ1	18	-1	-1	22
10	9.374882813964826E-5	TGTGCCACCTGGGATAGGCCGGTTTCAGGTTATAAGAAACTCTTT	CATWDRPVSGYKKLF	TRGV8	.	TRGJ1	19	-1	-1	29
[truncated: 2,423 more rows]
